# Supplementary material for: Identification and comparison of key RNA interference machinery from western corn rootworm, fall armyworm, and southern green stink bug
Source: PLoS One. 2018 Sep 5;13(9):e0203160. doi: 10.1371/journal.pone.0203160 (PMC6124762; doi:10.1371/journal.pone.0203160)
Supplement: S2 File — (TGZ) [file pone.0203160.s012.tgz › data/fastq/sgsb/1_Early-egg_EE_Rep2_aligned.fq]

@1502377/1
gagtaatctctgtatcaacaactgtac
+1502377/1
?<@ABDEAFDFBFGEHGECGGCF>:CD
@2239221/1
cattatcttcgatggcttctgccaagtaatctcccctgaatgtgattttt
+2239221/1
@CCFDDDBHFHAFHIHGIIIIBFHBGCEBHHGFGFGHIIIGG<BFHG@DE
@2239245/1
gatcattttcgtttacccagagagga
+2239245/1
@@@FFDFFDHGH8FEE>BB;CC@FC@
@2240619/1
ccaatgacatggggaagtcaagctaatattg
+2240619/1
;<@DDDD4?DFFAH7@E?FBD>3CEE4?A4C
@2977773/1
gtcgtgagaagctgcaacggctgctatagatggaacgtt
+2977773/1
@@@DFFFFB8FDHIIJFIBHGGHCHGFDGEEGGG?DEFH
@83/1
cagcaacagcagagaccacaacagcctcagcaacagcagag
+83/1
?<@1BA:BBF?FCD>G=FAC;GEACHAAB?9DFG9BFBG@;
@751511/1
atcaaatcatcagtttcccaggtccacaattcaagatctaatttcatgtt
+751511/1
@;?DFFFF?DHHGBHBGII9CFCGIII3AHFHI<G?CEFGAGHCFGAG@<
@752198/1
gggttgtttccctagactgtggttgagacacttgctggggagg
+752198/1
@@@;DDD=FAAFFGHGEEGHGIFHIJGIJGEEFCGIJGIJ6@F
@1140/1
cttgactatgtttgatgacatatcaataacattctcctcaaccttttgta
+1140/1
C@CFFFFFDFFHHJIIJJHGGIH>HECIIJIJIHEHJIGHGBF@FGIJGH
@6571539/1
gttttagggtaatcaaattttatgacaaaattgcaattctttacatcaat
+6571539/1
CBCFFFFFHFHHHJJJJJJJJJJJJJJJJJJJJJJJJIJJJJJIJJJJJI
@753284/1
ctcacgaccagcatccagaagttcaatctggtattctctaggagtaaatg
+753284/1
CCCFFFDF?HFBHIIEFFEBCFG>EDHGICC:CDBHG9DDHB>F9B@DGI
@753312/1
gatttttattaacaatagattggttgtaacgattggaaaaataatcagaa
+753312/1
@<@FDFFFGHHGHIEFG@BIHIJICHBGHH?G?GIIJGGDGHGHJJJFGG
@6571624/1
cggccacttctttgaactaagtacagcgaaattcttattcgattgaagta
+6571624/1
CCCFFFFFHHHHHJJJJJJJJIGIGIJJJJIIJJJJJJJJJEIHGGIIIJ
@1507591/1
catgaaacaaaatgtaatctctgttcttttttgaaacgaaatagtttttt
+1507591/1
@@@FBDDFFB;BDGCFHBIIIGIDHIIIIIBHG@GGGEHIIGCHFFGIII
@758076/1
cttggatcatttcttcattttcagct
+758076/1
@@@?B>DBA?DFDFB9EHGHEF<EBH
@4444129/1
ccttaatctagccacttcagccttatgcctctcaaactcaagctgtcgct
+4444129/1
CCCFDFFFHHFHHF<BHGCHIIFCDHHIJDIBHEEHHEHJ<D9<?GHGGB
@4444837/1
cttcactggaaacagctatggtaacatctcgtttcattttgctttgactt
+4444837/1
CCCFFDFADDFBHGGG<GEFHFHIEEGGGIIIEGDEFBGH>@GEAA9?DH
@3522/1
gtgcattaatctatagaaaattttccagacagtatttagagactttccac
+3522/1
@@@FDDFDHGHHHIIJIIGHIGGJ4A<FFHGEHHEIEGHGE4DAFHCGB@
@3717597/1
tctctttctttttttgttacactgatttgatagagcacggaaggtggaat
+3717597/1
C@CDFFFEFDFFDIIHHGICCFGGJABGGEHIGGGIIJIJD@<78===@7
@6164/1
gttcatctatattttttaaggaagtaagtgcaggggaacgagaaccaatt
+6164/1
@=@DDEFFGHGHGEGIIICHIFCG@DCH9CFEGDEGIIIGDEA@HCG9<F
@7244850/1
ctacacaaccatttggtatattcatcctctcaaaataaaagaataatagc
+7244850/1
@@@FDEDBF?FDDGEHEACHHFDHIH@BFGHCHEGGHIEHEHIIIGGGGE
@2982723/1
ctcatacgactctaattgtaaaaatgttatccatttttgggttaataacg
+2982723/1
@@CFFDBB?ADHDEGEHBE@FFAEIGIIIEHG@G@IEC@FH11BF49BG=
@5892725/1
ctttctttccttttttgcccattattgtgtactatcttcaaagagaaaaa
+5892725/1
@CCFFFFFHHHHHJJJJJJIJIJJGIJIIIJJIJIJIIJJJJJJJJJGII
@6578452/1
atcacccaatgtttctagcctttcataattcataacgtcattagcagagc
+6578452/1
CCCFFFFFHHHFHJJJJJJJJJJJJJJJJJJJJJJJJJJJJJJJJJJJJJ
@5893020/1
tgatgttctacgttatcatcaacatctgacccttcacactcatcaagaac
+5893020/1
CCCFFFFFHHHHHIJJJJJJJJJJJJJJJJJJJJJJJJJJJJJJJJJJJJ
@5893240/1
catatttttaagttcatttgaataaaataaataatttttcgatagttctt
+5893240/1
CCCFFFFFHHHHHJJJJJJJJJJJJJJJJJJJJJJJJJJJJJJJJIIJJJ
@6579072/1
tcttgaagttggttcagctgtagtctgtctgcatctgtatatgccctagc
+6579072/1
CCCFFFFFHHHHFHJJJJJJIJIIJJJJJIJJJJJJJIJJJJJJJJJJJI
@5894476/1
ctcgcaacttaggttatgcgaagtacataactttctttgtatctgcatga
+5894476/1
C@CFFFFFHHGHHGHHIJJJJJJHFHGIIJJIJJJJJJJHIHIIJJJHII
@5894757/1
aggacgtgctgtaccttgtatactagcatgactgactagatagaagtcta
+5894757/1
@@@DDADD;F?ABFHHIIBFHIGEG?CAFH99EBGHCBGCGCHGGGGGH@
@5894837/1
atccttgttttcaaagttgataaataatattaatgaaactaaaaacttca
+5894837/1
CCCFFFFDHHHHHJJJIJJJJJJJJJJJJJJJJJJJJJJJJJJJJJJJJJ
@7911/1
tagaattacagaataactcatgaatgctttctaatgtttcttcatttaaa
+7911/1
CCCFFFFFHHHAHIIIJDIGHCHIG<EGIIJJBGHDFC@DHGEHGIIIEG
@2245587/1
gtcctgttggtccattaatataaaatggttcaacttctttggtgtac
+2245587/1
@BCFFFFDBHFHHIGGEHIGIJIIIGHJBHGIGJIFJBEEG<FGGGG
@2246047/1
caacaaatggtacataattaaaattaattaaaagttaataatacaaataa
+2246047/1
@C@FFFDFHHFHHJGGBHJIJICGHCHJI@9AEHBGCFIIGGIJJIIIJB
@7922432/1
cgcattcattaagattagtattaactgttaatctaaatattcaaactgtc
+7922432/1
CCCFFFFFHHHHHIJJJJIJJJJJJJJIJIJJJJJJJJJJJJJJJJJJIJ
@2983310/1
cccttggcaacaaacagttgttttttcctgatatagctctaacttcaatt
+2983310/1
@<??DDDEFHFHBB9FFE<@CFDH@AAFB4CFH9B9DHIGGEH><F4DAF
@7923063/1
cctgttcttcttgaagttggttcagctgtagtctgtctgcatctgtatat
+7923063/1
CCCFFFFFHHHHHJJJJJJIFGHJJJJJIJIIIJJJJJJJJJJJJIGJJI
@1514171/1
acgcctatcagcccatgaaacaaaatgtaatctctgttcttttttgaaac
+1514171/1
@@@DDDD>FFDHHGFHI>BHEIEEGII<C<<CGHIIGCGEAEHIIGIII<
@6579328/1
caatgtttctagcctttcataattcataacgtcattagcagagctcgcta
+6579328/1
CCCFFFFFHHHHGJJIIIJJJJJJHGJJJIIGIIGIJJIIJIIJJJIIIH
@6580327/1
gttgcatcctttgctcttgaggaagttggtgtagaggtgcaggctggcca
+6580327/1
CCCFFFFFHHHHHJJJJJJJJJIJJHJJJFGHHIIJJHHIJJJJIJJJJI
@4450927/1
tgacgatgatttgatatctatatttctcattttttctgctaaagcactac
+4450927/1
C@CFFDFFFDFFH<CBGEG9C>IEFFCH>HGII>CCGIGEE4CGGEG@GH
@4451169/1
gtcgacaattgtaccaagctctggcattttcctgtgactgatttttcttc
+4451169/1
@@@FDFFFFFFDFGEFEGHGIGGIBBBFGGHJIB<DCGFIHA?FH>FGIJ
@4451184/1
cttcattgtaacttggcccgcaacaattgtacacaactccataggaagcg
+4451184/1
CCCFFDEADFFHFGIIJJIIJJBGGHIJIFGIIIJIGGGIIACEHDEHGB
@4451382/1
cctatgactcccaagctgctatgag
+4451382/1
?@@?;B>?BD?;CGBF>E?F:CF@>
@6581360/1
gctttttccgttgggattcattatccattctcccctaggctttgctttag
+6581360/1
CCCFFFFFHHHHHJJHIJJJJJJIJJJJJIJJJJJJJJJJJJJIJJIJJF
@3718655/1
gttcctgcaggaggtataaacaaacctatgggt
+3718655/1
@@<DA?DDDHHHHB?FEBHJIEGIIG@D<CBB:
@5895451/1
cttttattgaatagaataggaatgtcaggtgcgttaacttttggtggctt
+5895451/1
CCCFFFFFHHHHGJJJIJJICIJJJJJJJEGHIIIJIJEHIJGIDGGGIJ
@6581689/1
gcatggaccatggtttcaatgatttccctgttgaccttacggggacactt
+6581689/1
CCCFFFFFHHHHHFHJJJJJJJJJJJJJJJJJJJJJJJJJJJJJJJJJJJ
@3719174/1
ggcgatactgcaaacaagggatagcactcaaggacacattatgttttct
+3719174/1
CC@FFDADHHGFDGIIFGIJABGI<GHIGIDG@11?DDFGGG909?>FH
@4452244/1
ctttttttaccaaaccggtattttccccttggcaacaaacagttgttttt
+4452244/1
@@CFFBDFFHHGHJJGGIC<GAHG9GDD;FG>9?DF>@DH>F<7C==@DC
@3719740/1
ctcaggagaaatttcaattattgcaaattgttcgtagtgaagaactgaaa
+3719740/1
B@@FDDDFHHHHDGFHHII4AEHJIJJJIJCFGFCGGBEIIIIIJIJIIJ
@7249328/1
ctcattacaacatccagggccattatcgcatcatacggaatttgccgagt
+7249328/1
@B@FFFFFHHHHHJIJJIGIIJJJIIHJJIIJIIIJJJIJJIJJIIJIIH
@7249435/1
ctgtaatgtaaaagcaccaaggctttgcgacaatttgttctcttctgttg
+7249435/1
@@<BDDFFHHHHHGIJIIIBEEGFGHIHIGIIGHIJGGHIGIJIJGIIJI
@5897218/1
gtttggcttgctgttttgtagaagccttaccttcagctgagtgagttaaa
+5897218/1
CCCFFFFFHHHHHIJJJJJJJJJJJJJJJJJJJJJJJJJJIGHIJIJJJJ
@2985562/1
ataatttacaaatatcactaatcttcaatacattggttttgaata
+2985562/1
@@CAFFDDFHGBHG>BGHHBGHIB9HABAHGEHHG<9EF;DG9FB
@9717/1
ccagagactcgtccaatcagattgaaaaaaacaagttgtataacacaatt
+9717/1
CCCFFFAFGHHHHIJ>GIGIIJJII>DHIJJ>DHGDGIH>FE>EHIIGGI
@10269/1
ccaaaatccaaaggagcccactcgaattctttagttagggtaattaaacc
+10269/1
@@CFFFDFHFDHHGIJGIIGIDEGIGIGICHBHEFG@CGI9BGII@AFFG
@2249283/1
cttgtagccaccggtacttttgtaaaacattatcaaaagttctctgacca
+2249283/1
@@@DBD4ADD>FF@CFHGGECH;FEGEHEGA@GFGHCHEF<@>:FDHGFA
@761826/1
ctgtcgaatactctgagcttgctgagcgactaatgccactgtgtccacaa
+761826/1
@@@DDFFFFDHHHIJCHIGGG?HIGHIDEHIEGGH@DGGIIG<BFHDEDD
@2987318/1
atcaatttcttctttaggtaaaacttttatgcc
+2987318/1
?@@?7;DDBHHHFGEFGH<CFHICDA>9?4C9F
@2250098/1
cgcctatcagcccatgaaacaaaatgtaatctctgttcttttttgaaacg
+2250098/1
@@@FDFDF8FHFFGEBAGFHAAA@FHAEE>F9CEC:?CGGIG9@FEGDB?
@1514769/1
ctcagtttcacttaaatcttgaaagatattatcacagattgcccttatct
+1514769/1
CCCFFDDDHHFHGIHHIEEAEH@II@HIGE4F>?CEF3CHECGIJIBIHI
@762932/1
agctggtgtagaattacagaataactcatgaatgctttctaatgtttctt
+762932/1
@CCDFFDDBFHHFHIGGEFFAECGHIJIIDGHIGDHIIII>CBF?FHGIH
@1515381/1
tctgttgctgctgaggctgttgttgccactgctgctgctgaggctgttgt
+1515381/1
@@@FDEEFDHHHH9EDEGHBGHIIJJIJIIJGGIJJE@HGEHHB;D09?9
@763160/1
cttgaggaagttggtgtagaggtgcaggctggccatgt
+763160/1
@@@DDAD=B>ADBHIG<EHHFI38FFHEDGDHG@HIG9
@5186012/1
gtttcattttgctttgacttctcatttcttgaagtttattttctttagcc
+5186012/1
@@@ADDFFGBHDHIJIJDD@E>HFGGGHIIJ>GHEDGEH@GC>C>4?DDH
@1515857/1
gcctcatgttataacattatgcagttcattacctaagatatttgttatga
+1515857/1
C@@FFFFFFHHDFIJGGGIHIBGACHAFJHJIGIJIHJGIIIIJEIGIJJ
@5186848/1
ggcatggcctgcagctccctttttgcagcttctt
+5186848/1
@1=DDDABFBAFHBHA<G=BAACC1AFG9D<:<9
@1516792/1
gctagaagatgacgaaatttcacatat
+1516792/1
@@@F?AB?DFFDBGGBEGII@CABHHG
@1516816/1
gttgttgccactgctgctgctgcggctgttgt
+1516816/1
@@@FDDFFDDDA8D<CGEID>F3@G1?F89DD
@5898004/1
atagcaaacatttcttctataaaagaatacacaacagtataacattcgtc
+5898004/1
@@@DFFFFHFHHGJIJIJJIIJJIJIIGIGIIJJJJIJFIIJJIIJIJHI
@5898396/1
gaaatttataaagcaacggtccacaaaaaataaaataagctcaactatag
+5898396/1
@@@BDDDDHHFDDHGBHIIHG8?FEE@AGHICCEHHGGGAGGHAEDCGH@
@5898743/1
gcctttcatatggtgtttttacttttagtttttctatttgtactaaaagt
+5898743/1
CCCFFFFFHHHHHCFGHIJJJJJJJJJJHIJJJJJJJJJJIJJJJJJJJH
@5901223/1
cttctttaggtaaaacttttatgccaagccaagacatgaacaacaatgct
+5901223/1
CCCFFFFFHHFHHIIIJJJJJJJJJJJJEIJJJJIJJJJJJJJJJJJIJJ
@11886/1
acttcaactgtgactctaactcttcttccatccgctagtttttc
+11886/1
<@@DDDDDFH8FFGAGEHIIIIGGGHIIIJIJGAEG@G?FHIGJ
@3724440/1
ccacttttatgaatgatttggatccaaccttctggtagcatttcaaaatg
+3724440/1
@?@DDDDAFFF<D<F>FFF4AF>G><EGAGHEEFFEFE9FCFFIFFFCF@
@3724993/1
gcccactcgaattctttagttagggtaattaaaccaagccctatttcctc
+3724993/1
@CCFFFFFGADHDHGIJIIIIJJGI9?F>EFA>FHEGGIIJJFGGGFFHE
@3725713/1
gccaacagtaagacatggtagatgaggatactttaatctaatattatatt
+3725713/1
@@CFFFFFHGHHHIGIEHHEHGFEE>FDGGGGIGHH@GHIAGIJHIJ>DC
@7253365/1
gttgggtaatattttgataacgtggatgtagataggctggcctgcttgtg
+7253365/1
CCCFFFDDHHHHHJJJJJJJIJHJJJJJGIJJJJJJJJJJJJIJJJJJGH
@7927399/1
aatgaatggtgttgctttcgcagggtaagtctttcagtctcatccacatt
+7927399/1
CCCFFFFFHFHHHJJJJJJJJJJJJFGIJIJJJJJJJJJJJJJIJJJJJJ
@7927613/1
ttcttgttcttcttgtttcttttctttaacatttctcacagaacggttgc
+7927613/1
:=?1?DDBBD8DDE4AEEAEAEEACF:<EDEECCFE9E<EEECD<AB1??
@3727091/1
gtacacaattcaggcactaatgtctcttcaaaatcttcttcatcacgtcg
+3727091/1
@<@DFFFAHHFHHEFGGHEF4B:3CHGBGGHECEH@HHGIHFGIFIGGHG
@2252797/1
tttttcgagttcttgaatgaaaacttctatctctctcagatgaatctgaa
+2252797/1
CCCFFFFDHADFDGJIIJJJGGIJJIJIHG<EBGGHGIJJJGEHGAEHII
@2992128/1
ctcgataatagatatgtaataagaatattgatgctttgcccgtcctttac
+2992128/1
@C@FDFFDFHFDFFFG<EJ<E@EHGIIGGDGHIGIFICHIEIGIGIJIGI
@7255936/1
tttcacagcattatgacagtcttcaatgattagaaggtttattcgactcc
+7255936/1
CCCFFFDFHHHHHJJJJJJIJJJJJJJJJJJJJJJJJGHIJJJJJJJJJJ
@2253958/1
ggctgcagtttccatatcatattatacctgaaggcttttgggtcgtg
+2253958/1
@@@DFFBDBBDFBHGEA<CEHGIGG9CFEC9EF3AFCDAEG6FHGGE
@2254482/1
ctctcgtgagccaacagtaagacatggtagatgaggatactttaatctaa
+2254482/1
CC@FFFF?FFBFFBHGBBHEH>HEGH>FGIIGC?DGEHEGCDGEG9FHHH
@7928972/1
gcaatgaccatcaatcatcccttttctatgctacttttttccaattccaa
+7928972/1
BCCDDFDAFFDFHJHJJJJJJJJJJJJJJJJJJJJJJJJJJJJJJJJJJJ
@7929207/1
ctgttcctggctgagagtaattcgtcgcgcattctgttgtatatttatgc
+7929207/1
CCCFFFFFHHHHHJJJJGIJJJJJJJJJJIIJJJJJIJJHIJJJJJJJJI
@5191873/1
ggttgagacacttgctggggaggtggacctctttgtgccc
+5191873/1
@@BFFFFDFHHGGBHGDGHGAGHFGGIBFHICEGIA>BBG
@7930020/1
cctttttgaaattttttaataattggaacaattctatcacctttgaagtt
+7930020/1
CCCFFFFFHHHHHJJJIJJJJJJJJJJJJJJJJJJJJJJJJJJJJJJJHI
@4458147/1
acccaatgtttctagcctttcataattcataacgtcattagcagagctcg
+4458147/1
;?=DBBDD:C<<DE?DGIEHGB@HHFEH4<A?FC9E1EGC@HG?3?;DFD
@15175/1
cggaaagaacctagtgtgatggcgtttctgtaccactataaatgtaatcg
+15175/1
@@@FFFEFGHHHHEHIIIIGAGAD@GGIHHFGGIIIIIC<FGEDGGEIII
@4458967/1
ctctgtactggtgatatcctcgggaaaattaatttttattaagaagccaa
+4458967/1
@@@DD?DD8FDD3?E>D:EHHGDGEHIB<?E<<D49CGHIE<:?B;DDGA
@6589558/1
ttttgttgccttaatctagccacttcagccttatgcctctcaaactcaag
+6589558/1
CCCFFFFFHHHHHJJJJJJJJJJJJJJJJJJJJJJJJJJJJJJJJJJJJI
@4459646/1
ggctttttaaaataatacagacaattatgaagttctagtgcttgtttttc
+4459646/1
@@@DDDBDFBHBHGGGCGGC4CF3?A?@H?ECAEFF4C9?GGEHEGDHED
@16306/1
ttctcattaaggaattccggtttctcaaaacatggtgctggatgaggaaa
+16306/1
B@@FFFFFHHHHDHJGJJID8CGHIHIBHIJIJGI9?C?FADEHGGIGGD
@6590834/1
ctcacatatgtatggcacaactgataagttaagcattgcagttcatc
+6590834/1
CCCFFFFFHHFHHJJJIJJJJJJJJJJJHHJJJJJJJJJJJHIJJJJ
@6591124/1
gctgcgacaccatctgatgcctggtgcggaggctaccttgccgtaggaaa
+6591124/1
CCCFFFFFHHHHHJJJJJJJJJJJHHJJJJJJJJJJJJJJJJJIJJJFHH
@4461273/1
gcatcatttttagattttcctgcaccgatgcaattaatactcatcttctt
+4461273/1
@@@FDFDFHHHGHEGFGIGIIIJIEEGFEHIJJJJIHG<FBB?GGGIGHI
@4461737/1
taaggtttttcaggattgatagatacatcataatgatgaataaccatatt
+4461737/1
@@@DDADDHHHBFH?EEHC>FHHGGIEHAGCHDGIF>BCHIIFDGAG9<F
@4462238/1
gtcactattaaagttgatttgtcttatcgacttgacaattttttcttttc
+4462238/1
@BCFFFDDHHGDHFGHIJIEGGGIJIGIJJIIJGEGGHIIIJJIAEGCH>
@1523885/1
ccacttctccctgcagttcatccataattcagaaagaatatacacaacag
+1523885/1
@@@FFFFDAFDFHJGGGGHGGGG<HGGHGBHHIGIGBFB9DACBGGEGHE
@2255923/1
gtaggaaataagaaagcaagagaaggaagtgaggtacacagttgcagtcc
+2255923/1
@?@DFDFDFFD?DHGEEG3FAGHBGH9FBFHHIIG<HGCG9??FEHHGGD
@5195855/1
ccgggttgttgcctaacaggaggtgcactggttacaggagatactgg
+5195855/1
@?@FF=ADHFDHDIJCFIEGGEB:?CGGGII>GI30::;?@B@FBFH
@2256407/1
taataatgctgtgacattgtaacattaaaaactagtaa
+2256407/1
@?@DDDBDDFD<DFCBD>E:CHHHBHGC@<C6CHHDG9
@4463073/1
ccttaatctagccacttcagccttatgcct
+4463073/1
@@@DDDAAFHHFF>FFHIGGCG9F<CHHG4
@7931044/1
ccggtctttctcgataatcaagtgttggtg
+7931044/1
?;@?B@@?<BFADHHGIGF>B<3AF?C;1?
@4463511/1
aggggttgtttccctagactgtggttgagacacttgctgggg
+4463511/1
@@@D??@DABDFHIIHIDF<A949<C=?<B@FGHA9D4?3BA
@2257435/1
gaaatttataaagcaacggtccacaaaaaataaaataagctcaactatag
+2257435/1
CCCFFFFFGHHBHIGIIII;CF<FHHGIII@?BFEG@FHGGGGG9DGGHG
@7932349/1
cactgaaccaaatcggctccttgaatgaatttttcattcctccatactcc
+7932349/1
@CCDDFFFGFHHFEDHGHIGCHEHC?EEGI<?DFGGIG@DA?B;9BFIGD
@2258213/1
atagggtgtcccacaatatcttgtttaagtggggaattaataggaagtct
+2258213/1
@CCFFF??CFDHFGGGIIFGHJJECHGIGHEHIDCAEGGIGBGEGGGDGI
@2258225/1
attgaataatagctggctggttcctagaatcccacatggcagg
+2258225/1
C@CFFFFFHHBHHIE>GGHGHIGHGJ@F9CHGHIJJJGDE36?
@3730852/1
tttaccatcatttgctgctcataaagcttattcatttcact
+3730852/1
@@@DDB>DBFDFDGHIGG:EH9FDHIHIGHH<<4?CGGGDG
@1524051/1
ccaggaacttcccagtcatcaggaataaagtcattaaccttcaaaatttt
+1524051/1
CCCDFF?DHDFDF@BEGHIEHIIGIJIIGI<EI>FB>GAF?DGGJIIGII
@1525410/1
ctggctggtgatcaaaactaaatgcgatgtcttcctctatttcttgatta
+1525410/1
@?@DFDDFACDFFB<EHGEHGGHI<@GBG;FGHHIFD@D<DHGH@DCAHG
@1525923/1
cttctgaagacaggactaggtgctgcaatgaccatcaatcatcccttttc
+1525923/1
@@@FFDFFFHHHHJJGI<AEH<FEHGIJIAGEIJFGHEEI3BFGDDGEEI
@5198182/1
cgactgatgatttgaggttcttgtggaattgtgacactttgatgttgtaa
+5198182/1
@@<DDA?;?FDB8FG=GDFHH@CD9EHI<GBF94?EFHEIGBDD?FHG?D
@5199240/1
agttcatcagaatcaaaatggttgtcatcccataaaacatgataatgact
+5199240/1
@@@F=DEDHDABBHFHGHICHFHIHHIG>HHEFGEH?FHEA>????BDHC
@7258505/1
gcatggtttaagaaagaccaaaggtttctgttgagctagtcatttgttcc
+7258505/1
@@CFFFDDFFHD>EFFEHIGGIGGAFBHHGFGBDFFHDC:DHIHIGIJJJ
@768425/1
ataagaactatttctttaagaatattttggatttcattgatagtatctga
+768425/1
CCCFFBDFFHHDHEGJJJJGHGG>>HEGEIFHHCHGFDA@DAF?CAGAEB
@768498/1
gttttattaaagttggatcattagcagaaatcct
+768498/1
?@@DB;BDDA?BC<F<BEH>@IIGCB@3?CCBF>
@768610/1
ctgcttttttagttttataggttccttaatcatacaataattagcttaat
+768610/1
@@7DD<DEHH8FFGHI<HGICCBHHGIHDGH<<<FAAFGGGGH>3BBG4D
@770013/1
gtatatataagattacaattcttaacattttttctttaaacaaagaacat
+770013/1
@?@DADDFDFH8FEFHEHIIIJJIEHEDFGGHHGHGIIGGIGGIEGIBFH
@7260956/1
atattagtcactttatatgttcttttaacactctttgatggaatttcata
+7260956/1
BC@FFFFDHGHHHJJJJJJJIJJJJJJJJJJJJJJJJJJJJJIIJJJJJJ
@771056/1
agctttttccgttgggattcattatccattctcccctaggctttgcttta
+771056/1
CC@FFFDFHHFHHJJJJJB@AHH@GIJFGJJJJIEHEHJCEHGEEGCHHH
@6598249/1
cttaactttagtgaactggtcatcaactgagaggccaaactccttcaggc
+6598249/1
@C@FDFFEFDHHHGGGIGIHGIGHGGGHHIII@EHIGJIIIGGIIHBHII
@7262354/1
ttcatttaaaaccgctgtgtctctttctttttttgttagactgatttgat
+7262354/1
CCCFFFFFHHHHHJJJJHIHIJJJJJJJJJJJJJIJJJJJJJJIJJJJJJ
@7263464/1
gcctacgtggacaggtgaacatgggcaaatctggaggttgatgaggaggc
+7263464/1
CCCFFFFDHHHHHGJEHGIJJJJJJJJIIJJJJIHIJFHIHIJHJJJJIG
@2260963/1
gtacgctcaaacatgcaaatgtgacattattgactaaggccgatctgagg
+2260963/1
<@@DDFDFHHHHHFII>FEHE?EFHIIIEFGIIIIIIGGIAHHIIIIIIG
@2261239/1
gtggcctatcctctggaggaattcctttaaactga
+2261239/1
@@@DDBA?FFFHH@@GFEBCHBGCHIGCHHIJJ@9
@3000689/1
ccatttatcattaaatagatttatgaggattcctgttagttgtcttcaaa
+3000689/1
C@CFFFDAFHHGHE9CEFHHIIBGGFHIJIGJFGEIIGG@>FF@DFIGEH
@4469215/1
ctttgctcttgaggaagttggtgtagaggtgcaggctggccatgttgaat
+4469215/1
CCCFFDDDFHHAHDHIICCEH;FADFHDC9CDF<???86DGGHC<D?BBF
@3001603/1
cataacgatggtaaacaaggaactcttgtaaatcatg
+3001603/1
@@@DDD7ABFHH4CCDFFG?;?FCHBHIE4C<EFAG9
@3001676/1
tctcattcttagttgtaacaactaggggcaccatgacg
+3001676/1
@@@DDDDDHAFBFAGAEAHHC9E>HGGG1EHHG4?DGF
@21342/1
gccacaactcatattgatcgtcaaatgaaacata
+21342/1
@@CFFF;DBD?FFGG>H>HIAGDEA9FHGIGCHI
@2263385/1
agtatgcaaatattgtggaccatcactttttacatttaaagcatctcctt
+2263385/1
<@@FDFFDFDFHHABEBGGEHEECHGIIJJDIJCIIIJJJIJEHIJJB>D
@5200045/1
cttttatcataatgagatcaagtttttttcgaatcaaatga
+5200045/1
@@CFFFFFGHGGHGEGDHCEFDJEAA11CD@F9DHIHGBD4
@5200271/1
ccacattttatgtgctgctaacctcttggcaatttttttcgatttgccag
+5200271/1
CCCFFFADHGHGAGIGHEEDDHG@FE>HEHEG>C<EBHDHGI<FFEFGED
@3003549/1
cttgtctaacttgaccaacggtaaaagcaggaggttgttgcatcctttgc
+3003549/1
?<@DADDFGHHFDGCHI@FHJ@FHIHEHGGIDIGBDF@@FGBG<DFG?BC
@3004680/1
ccacagacctgttctaacttaaagctgactttag
+3004680/1
@@@AD8ADFAFA>CB?A<DHIIJCC>FHDE@BDE
@3005248/1
ggtagaagaactgctgtaataacgaatttttttcttgttattttcttgat
+3005248/1
@@BDDFFDHHHBBGEFFHGHIJGGHHIJJJIJIJJIIJIIDGGIIC<F@G
@5907115/1
tctaagattgctttcgctgcggcatgctttgcttctttcttagatctacc
+5907115/1
CCCFFFFFHGHHHJJJJJJJJJJIJJIIIIJIJJIIJJJIJGJIJJJJJJ
@3006173/1
ctgaatttcagcaattttcttaatggatgcataag
+3006173/1
@@@FFFFDDAD<DHBCAFCHHICF@CEGCFHCA<E
@3007158/1
gtacgctcaaacatgcaaatgtgacattattgactaaggctgatctgagg
+3007158/1
B@@FFDFFFFHHHJIGGDHHIIGIGGGIIFIIEH9GEGEG@GCEIGIDGI
@6600638/1
gataaaatcaggctttatgtttttgtattcttcaatggttgctgctaaat
+6600638/1
B@BFFFFFHHHHHJJJJJJJJJJJJIJJJJJJJJJJJJHIJJJJJJJJJJ
@5909089/1
gtctcaacaagttccgttttttggagaggcaactcaggataactatagag
+5909089/1
CCCFFFFFHHHHHJJIGIJJJJJJJJJJJJJJJJJJJJIJJJJJJJJJJJ
@7934813/1
ctttttaaaataatacagacaattatgaagttctagtgcttgtttttcag
+7934813/1
CCCFFFFFHHHHHJJJJJJJJJJJJJJJIIHIJJJJIJJJJJHJJJJJJJ
@3733110/1
ggcggtaccatggtataactatcttattgagataattatcttttgaaaca
+3733110/1
@CCFFDDFDHHDH?CGFCHIIIIIJCGHGCGIIIGCIIJIJGGHICGIIG
@1529490/1
gctgactttagtacatcgcctggagacatgactacacaaccatttggtat
+1529490/1
@@@DDEFFFDFADHIGHGJIIIIJIEHIIIIJIJJI><GHIIIIJIE@BA
@1529728/1
tttgttgtttattagggtagcatttggagg
+1529728/1
@?<DD3B:?::AB<9<;::;CECAAHB9;;
@22260/1
cattattagaatccccattttcagtagtgatgaaatctgaatttttggg
+22260/1
CCCFFFFFHGFD<?FEIIEGJIGJDADHIEHIIGEHGECEDEG@HGIEH
@1531769/1
gttgctgttgttgctgaggctgctg
+1531769/1
??@?D;4=DFBFFGBGH?EE@FEHG
@3736310/1
accaggtggaggtgaaaagaatgatcttccaactgtcacaaacctgttag
+3736310/1
@@@FFFDEFBHHAE@>BDGDHIIGCHHIGIBHCEH><<BF<FHIAGGGCG
@23535/1
caactctcggatcttctatccttatctcatcaaatattgataaactagt
+23535/1
C@CFDDFDFFFGFIGIGEEHIJJJIGBHGIIIJIIJIEDDGCGGI>GG>
@24313/1
ctcaactatagtttaaaaaaacaaaacaagaatattctattgaattgatt
+24313/1
C@CFFADFF>FFH9CHGHHIGEHGIJGGCGGGJJI9DFE>GAHGFBHDDE
@2264896/1
cctatccttagtcttcagttcagcttttggattagaatatacagcataag
+2264896/1
@B@DFFFDDHHDHG4ECG@FJJBHH3E>EH9DAFHHCE9<GFGGCGGCH<
@774160/1
gtcgcttatgtcaaattctacttctgaatgatgttctacgttatcatcaa
+774160/1
CCCFFFFFAHHHHIJJFIJHGGHHJJJEIJIBHIDIIEHGFFGIGHGECI
@25314/1
ccagagactcgtccaatcagattgaaaaaaacaagttgtataacacaatt
+25314/1
@@@DFFFFHH7CFGGHEFED<HGDFHGCE>FD@@;DDH<BF<@8CCFHGI
@775085/1
gcagcctcttgttttgcttctttttttgacctacccttgccgacagcaat
+775085/1
@C@FFFFEF8FFAHGIJBHIIBHIE<DGGHCHHJDI>DFHIFGHBHD@A7
@2266821/1
caaataacaatctactcctgcaactgggcggcaattattga
+2266821/1
C@@FFFFDFBFH?BGIHHEABBBFG;;F@@AE>FHHGCA/=
@7265509/1
gcctataagaacaatgagtgagagcttgcaagaggtaacttctgtcttga
+7265509/1
CCCFFFFFGHHHHIJIGHFHHIGGGIGIJIHJJJICFGIIJJJJJIJJII
@2267874/1
ctcattttttctgctaaagcactaccttcagcgggagac
+2267874/1
@<<AB8DDDDD:DBA:?<AE;CDA9?AB?DFFB@A@<?;
@3009266/1
cttcttctttttttcacgtgaaatctttaggctgcagctcaaccatttta
+3009266/1
B@CDDF>?FDHDHEHIIDGGEAC>DFGI@CGHEAEIHGIJIGG>@DGECB
@3009688/1
gtgaaatctttaggctgcagctcaaccattttatcggccaacatattact
+3009688/1
@@BFFFFFHGFBHGIJJIIDI@GHJEHHGJJIJJBGGG@@GFHJIIJFGF
@7268433/1
gtgagtaatctctgtatcaacaactgtaccagccggcacattcatatttc
+7268433/1
BB@FFDDFHHHHGJFHIJJJJJJJJJJJJIIJJJJIJJJIIJJJJJJJJJ
@3010962/1
ctccttcttctttttttctagtttcctcctcatcaagagcacggcgatac
+3010962/1
@@CFFADEGFFHAGFHIJJHIGDI@GGHICGIGDGDE>>>?DDB6F@EHG
@7939205/1
gtcggaatacaaggcaggaaatggtgaactgcctttcatgaggaaggccc
+7939205/1
CCCFFFFFHHHHHJJJJJIJJJJJFHIJJJJJJJJJJJJJJJJIJJJJJJ
@3013003/1
tggcaacaaacagttgttttttcctgatatagctctaacttcaattaatt
+3013003/1
@@@DADFDDDFDD@FHAFGG=F9EAEEAFGG@HGHHEHHGGGIGIF>FHI
@3013553/1
attttaaatttgtataatttcaagataacaaataagatagcttttgttct
+3013553/1
CCCDFFF?DHHHAEHFIJIJIJJGID>H>EHIHHCCHGIGJJGGG98CFI
@5909927/1
cgtcagtatcatcagcatcagattcttcttttttctttgtaactatttta
+5909927/1
@CBFFFFFHHHHHJJJJJJJJIIJJJJJJJJJJJJJJJJJJJJJJJJJJI
@4471986/1
gttgctgtttacaccaacgataaaatcaggctttatgttt
+4471986/1
@;?DFFFEDHADH<FGHGHCGI@CHHIGGCG@CG@GGEH<
@2269408/1
acggtaatagctcgtgccattgcgc
+2269408/1
;?@=:BADDB?CFB:FHG??@C<:<
@5913203/1
tacaagtgtgacacaatttctattctgttcagaggtaaatgagttatcgt
+5913203/1
CCCFFFEFHHHGHJJJJJJJJJJJJIJIJJJJGHJGGIJIJGIHIIJJJD
@5913281/1
ggagaattgagagaagctttactctgtagcattgtaatttcttgttcttc
+5913281/1
CCCFFFFFHHHHHJJJJJJJJJJJJJJJJJJJJJJJJJJJJJJJJJJJJJ
@2270688/1
gttttcttgatcattttcgtttacccagagaggaaatagtattttttctt
+2270688/1
C@CFFFFFHGGHHJJGIJ>FGHIIII<E@EBGFDFHIJJ<DIGIJDBFHG
@5202956/1
cataataagtctaaatagaccttcagggtcttcatgggcttctatta
+5202956/1
@@?DDDFFGFFHDG>E>AHGIIEGGIBG9ACA9C4??EE>3??1?0?
@1533072/1
cacagttgcagtcctgagctggtcttcagtcacccg
+1533072/1
@@@FFFDDHF>FFEAHDCHIGCF9CBHIIHHGGIJI
@1535012/1
ctttaacctcataactaaaacagggttcatgag
+1535012/1
?@@FFFFFGHGGBHGH@BGHIIJCHCFEAEGEH
@3740218/1
ccaatactttaagagcatttattgcagcttctttctgtgcatcattttta
+3740218/1
CCCFFFFFHHFDAGGIIGEGHII@G@GG@HIIJJII9?HGGICEH@GAFG
@1536758/1
cacattcatatttctcccatctgcatccttcttttccggaaagaacctag
+1536758/1
CCCFFFFFHHHHHJJJJJJJIJJJJJJJJJIJJJIIJJJIEEIJJJIJEG
@26870/1
ctaatatcctaacgttatcaggttttgggtagttgggtaatattttgata
+26870/1
CCCFFFFFHHHHHHGGIIICHGHFGIIEB1CG<DHIB6?@HIECHGGGHI
@27336/1
ctcagataatcccatatcattgagacattaacttgcgtagcatactttat
+27336/1
CC@FFFFFGHFHHJIJIGGIIHIEFHGIJ<EHBH4??:CCDHIHIIIDGG
@27637/1
gtcgggacttgaaaagaaagaccttcccactgggg
+27637/1
@@@DDDDDDDHHAEGIHGEGDFGH<CGGIGGGEEG
@779110/1
gttgcctctgctgctgctggggctgttgttgccactgctgctgctgcggc
+779110/1
@@@FFFFFHBFHHGGGGJIFGB6EGFGIG@GCC<CFHIGGCHIIIGC0AA
@29860/1
ccttaatctagccacttcagccttatgcctctcaaactcaagctgtc
+29860/1
?@<?DDDACHHDBBGBC3F@?FHEBFBECEC9FGIIHEH@9?9BDHB
@30025/1
gtgggtaggggttgtttccctagactgtggttgagacacttgctggggag
+30025/1
?@<DD@ABDFDHDIFGIGGHC?3E??BHGECBGC3DG3B9F<DABFEG7/
@7268564/1
ctatagtttctcctacggagactgtatacctaaaagtgggttcatgaatt
+7268564/1
CCCFFFFFHHHHHJJJJJJJIIJJGIJJJJIJJJJJCGIJHIHJJJJJJJ
@7270137/1
ggaggccatcgcctggtcatgcataattcttgtagaagaccaatagggtt
+7270137/1
CCCFFFFFHHHHHJJJGHIJJJJJJJJJJJJJJJJJJJJJJIIJJJJJGI
@2271849/1
ggagaattatcaaagagaattattgaattcaatatagcaaacatttcttc
+2271849/1
CCCFFFFDHHHFHIJGIEHIIGIIGE@>HEGIEEHHEIGCCH@GHID9B>
@2272222/1
cttttttgaaacgaaatagttttttacaatactgctgtaatgtaaaagc
+2272222/1
CCCFF?A<FFFHDIEIGEIHEF>FHIIG?FEHIGI9FB@DEGFIGDHEG
@4478211/1
gtccttctaacctgttcttcttgaagttggttcagctgtagtctgtctgt
+4478211/1
@@@DFFFFGHGHHJBBDHIHH<E@CHEGIHHDHCHG<G>@GCH<DBG0:0
@4478999/1
ctcccctctggtatccaaaggcactgttttcaccggaggaatttgtttgt
+4478999/1
@@@FDDFFBHHFHIGGIEIEIDHIGICCHJJ>EHGBFFHE2DDGGD9CGF
@5207180/1
ggtacatttagctatcctgtagtttcg
+5207180/1
@@@DFFFFHD?BFGGIIJJ@JGEJI4A
@3742181/1
caagttcacgaggagtattcttggaaacaattttataattattggatata
+3742181/1
@@@DD>BDHADFF<E2<CA<CC<EFGG3?@FAG<DDCC@<9:9BDEC>C9
@1538907/1
catataaactcctctaattaagtaaaaactataaaaataataggcttttt
+1538907/1
@@@DD>DD<DF8DGHIHIID<CBHBHG@GGGGGG@BBFCA9C>FBFFGGI
@3743297/1
gtggaaatactggtggtggaggatatgaagtattataaggtacatatcc
+3743297/1
@@@DABDEHDBADAEDFGCHDG?9EHG4EHH@CECDADD>GEH4BFIGA
@5209876/1
ggtcatctacatgtcgaagcaatggtgaaataggttctgaaagacttgta
+5209876/1
@<@DAEFFGHDDHGHHGGHGGIIJJHIEGABEHG4CFFGHI9FEGHBEB4
@5210040/1
caatgatttcctccttccaaaaaaatacagcaagtctggtaaatttatcg
+5210040/1
@@@FF<?DHH>FFHGG@9?FIAHE:???<4:??::??BA??GBD?<DG<;
@3744614/1
gaaaagaatgatcttccaactgtcacaaacctg
+3744614/1
@<@FFDF;?D??DGGG@F>GIGE4CEFEBCFEE
@3745127/1
gctgttgttgctgctgctgctgttgttgttgttgaccccat
+3745127/1
@C@FFF?=ABF?F>EAGGCIIEHHGFGGHEHHGGGIHJJJC
@7272967/1
ctgtattataacatgacctaagagttttattaaagttggatcattagcag
+7272967/1
BCCDFFFFHHHHHJJJJJJJJJJJHJJJJJJJJJJIIJJJJJJJJJJJJJ
@7273105/1
gtggaattgtgacactttgatgttgtaaggtgctgaggcaagtgttggga
+7273105/1
CCCFFFFFHHHHHJJJJJJJJJJJJJJJJJHIJJJJJJJJJJHIIJJJJH
@5210757/1
ctgctgctgaggcggttgttgccactgctgttgttgaggctgctgtggtc
+5210757/1
@CCFDDFFGGHHHDH:@EGGIGIEEGFGIJJJJFHGEGII?GFE3=@A.7
@7273525/1
aaatattggaaatggacaaaccttaggaatttctttaagagtaagaatgc
+7273525/1
@B@FFFFFGHGFHJGGGIIJJJJJJJJJJIIJJJJGIJJCHHGIJJJIJJ
@7274561/1
gtgtttttgagctcatacttaatccaatgacatggggaagtcaattgcta
+7274561/1
@@@ADDDDAAFHHIBFGGIIIIICBHHHIHIGIA@;BEECHGCDGHB<FB
@4481463/1
cgggacttgaaaagaaagaccttcccactggggtgtatgtcattgagg
+4481463/1
@<@DADDDDCBFF@BBHG93CFHHH9GGEH@GD8:@FBFFFHIEGFG3
@7275783/1
ctgtaattgcgataaggtttttcaggattgatagatacatcataatgatg
+7275783/1
CCCFFDFFFHFHHIGIJCFHHGIIGHJJJJIIGIJIGIJJIJJJIJJJJF
@3018857/1
tgatttttcttcaacatcaacaaatgtcacttcaaactgttgctcagcag
+3018857/1
@@@FFFFFFHGHFIJGIJGIIJJCHHGGJJIGIIIJJIBCDDFD>GIEI@
@4481714/1
cttcaggcatgggtcactattaaagttgatttgtcttatcgacttgacaa
+4481714/1
@@@DFDFDHHFHH>GDGFFDGHH?EHHC>FCHCDEGH9GDGHJEBBDFHI
@3746135/1
gcatcattcattttcttcattgtaacttggcccgcaacaattgtacacaa
+3746135/1
?@@DDADDHFFDFGBGIGGIIGE4AFHGEAGHIIG6@DHGF>B??DAFGC
@2277889/1
cctccacctgaactagttcatatttcggag
+2277889/1
@@@DDDDD3CFFDHIIF4EHH>B@HHIHCB
@3019107/1
cactccttttcccgtttttattatcgcttctaatttttttctctcctttc
+3019107/1
@@@FDDFFGGBF>FC>GGGI>4A<FC@3EDGIGG>FEHIBEHG<?.=BFC
@6608160/1
ctaagatatttgttatgatctccggccaagatcagccgtgtttggtagaa
+6608160/1
C@@FFFFFHHHDFHDHGI?HHIEHGIIIIGHIIGIEHGDFFHIGCHHGHI
@782988/1
gcctcatgttataacattatgcagttcattacct
+782988/1
@@<DFFDDCBHHHIIIIIHCD4IH<FG9BFC@F@
@7277446/1
ctcattcttagttgtaacaactaggggcaccatgacgatagctttattct
+7277446/1
CCCFFFFFHBFFHGFGHHIJJJHIJJJIJJJIJIIIIGIJGIJIJGGIGG
@4483722/1
cttcagtaaataacaaagaatggaaggccaaaatttgttcacactgttcc
+4483722/1
@@@FFFDFH>FHHHIGGJECDI>GHICBFHI>3??DH?FGBGGGHG9?F@
@6610097/1
ctgttgttgccactgctgctgctgcggctgttgttgcctctgctgctgct
+6610097/1
@CCDFFFFHHHHHJJJJJJJJJJJJJJJJJIJJEHIJJIJIJJJJJIJJI
@3749224/1
catcgtttgcattagacatagtcagagcttgtaggagaatggaaggacta
+3749224/1
CCCFFFFFGGFDHIJGGHIHHHHIJIIIFIJIIGGHIEIJIDGGHIGHIG
@4484929/1
gccagtacctatttctttgtgtcgaaatacaaggcaggaaatggtga
+4484929/1
@@@BDED8CF?FDHGG@GGIHGGFFHGBCH<@EHIGHICHGEE9?BB
@6610934/1
ttgtatactagcatgactgactagatagaagtctaattcagtagggtgag
+6610934/1
BCCFFFFFHHHHHJJJJJJJJJJJJJJJIJJIIJJJJJJJJIJJJJCGHI
@5211938/1
gtaaaacgtaagtggaagcataagctcccaattctttggtgataagaact
+5211938/1
C@CFFFFDHHHGHGEGGBHIJJICHHG>FHGGGGIIIIGFBFGDC3??F@
@3749993/1
gcagaaatcctcattctttcaaaaaaaactattcgta
+3749993/1
@@@FFDDFDHHHGIIBHCGIIIICHHG6:FGBIGG??
@5212176/1
ggtgcgttaacttttggtggctttattatattactcctaattgaagagcc
+5212176/1
B@;DDDDFFFFGHHFIIFHIIGGGJJJIIHIIJFGIHIGIIIJGGGDII?
@785001/1
ttttttggagaggcaactcaggata
+785001/1
@@@DDDDD?8:2<222AEEFFCEGB
@1542648/1
agcattaagtcttctctgcactgtgacagtcttcaagcactgagttagaa
+1542648/1
@@@DFAFFDFFHFGIGIGGGH@A<?:FH@FGEIDGG@@EGEH9G?GGGCG
@7944929/1
gcagtaacaagattttcacatggctgcccctttattatccctttcagtgg
+7944929/1
@C@FDBEFHHFHDHIJIHJIIJIJCHIHGGHIJJJIIIGEHGIIICGGHJ
@4485632/1
ggagaggcaactcaggataactatagaggttcttctttccatcaaaggca
+4485632/1
B<@FFFDDFFHHHGJIGFIGIFGGI99FHFEEHCDGHHI@F?FHGDFGFE
@7945116/1
agccctatttcctcagcgacttttgtccgaatctcatcagcaagaagaag
+7945116/1
CCCFFFFFHHHHHJJJJJJJJJJJJIIJJJJJJJJJJJJIJJJJJJJJJJ
@7945162/1
gtaaaataccttctttgactaaatactcctgaaggagtgatatcggtgtt
+7945162/1
@@;?BDDBFCFDDFFII<FHF@GHB<HAGFC<<2@;;1?BFFEFID?BFD
@1543429/1
ctctgataaattagaatcatcccatagcaaatgg
+1543429/1
@CCFFFFFHDHHGJIIGIIE?EDFHIIIIIIJJC
@1543834/1
catcaagctctccccttccatgcaataaacggcatgtctcaagagctgc
+1543834/1
@@@FFFFFHGDBHCGIIGGICFHDD<>CC@FEEI6@<DFEFHEGCD/9B
@34709/1
gccaatagctgtgggttatatggtgattgatgccattcaactttgcatta
+34709/1
CCCFFFDFDFH>FGI<EGGIIC4<FHHIICIIBGECGIIJFHGJIEGGHI
@5921115/1
gccttaccttcagctgagtgagttaaaacagtacatcgcacaacaaacac
+5921115/1
CCCFFFFFHHHHHJJJJJHIJJJJJJJIJJJHIIJJJJJJJJJJJJJJJJ
@1544558/1
caggataactatagaggttcttctttccatcaaaggcaggaaatc
+1544558/1
@<@DDDADHH?F><<CF3A@H@<<FEHBECAGEHG@HGGD7DDCC
@3022117/1
cccaatgtttctagcctttcataatt
+3022117/1
@@@FBFFEHHHFFIGHGG>HGHCHHG
@5921507/1
cttaaaacaatgtcaagagcttggattgcctcctgcggaccattagttga
+5921507/1
CCCFFFFFHGHHHJIJJJHIGIJJJJJIIJJJJIIIIJJJJJJIJIHHIJ
@5213789/1
cacaactcatattgatcgtcaaatgaaacatacctcatacgact
+5213789/1
CCCDFD?=?DFFBEG>FGFGHHHHGFEHDGBGI9FCDG@FAGBB
@1545592/1
attgacagcatgatgacattcatctataactaat
+1545592/1
@@@FDFFFHFBHHEGJJIJBC@EEH<EAHHI<CA
@5214263/1
tcctttttgaattgaaatcacctgctccaggtaatggaaaatcctgagga
+5214263/1
CCCFFFFFHGDDFIIIGIJGIJEJIJEHHII3C?BBEHII9DFHBBGGD@
@3023567/1
ggtgtttttgagctcatacttaatccaatgacatggggaagtcaattgc
+3023567/1
?@=DADFDFHGFDFGHG<HHGHCHIEHG9EGH@EEHGDE@FD9FEEG9A
@3023668/1
tggtttacaattagaatttataagtgttgcggttaaaccaagaacatgtg
+3023668/1
@@@BDFFFGHDBDHIEHIIEHEBHHIFFGD<A?CG>@B:BDGG<DADAD<
@3751507/1
cccaggtccacaattcaagatctaatttcatgttgttattattttccttc
+3751507/1
@CCFFF>?BF<DHAEHGHICFGIHHFGHIAGHIIGEGIGH@HGIBGFIEG
@2283277/1
agcttcttaatgcatctctgcccagccacaatgttacaaacctctagagg
+2283277/1
@CCFFFFDBBDHFIJJEIIJIJIHIGHIG>EEFFEIIJEGGHGHIBHIII
@7278521/1
ctttgcttcaggttcattatcttcgatggcttctgccaagtaatctcccc
+7278521/1
CCCFFFFFHHHHHIIJJJJJJJJJJJJJJJJJJJJJJJJJHIJJJIJJJJ
@7279072/1
cttttatttctttagtaaacttaaccctttgagaatctgttaaaggtttt
+7279072/1
CCCFFFFFHHHHHJJJJJJJJJJJJJJJJJJIJHJIJJJJJJJJJJGIJJ
@2284278/1
gaatgatgttctacgttatcatcaacatctgaccc
+2284278/1
<@@DFF<D44A?FHGGGC=HHHIG4AE;<C<FH>F
@7279351/1
ctcaggagaaatttcaatttttgcaaattgttcgtagtgaagaactgaaa
+7279351/1
CCCFFFFFHHHHHJJJJJJJJJJJJJJJJJIJJJJJJJJJJJJJJJJJJJ
@1546642/1
ctaaaccttcatctttatcagtaatttctttaatatttgaagt
+1546642/1
@@@FFDFDHHD<FGBGIIHIBBDBFGEHEIG>A<FHGGIGH>?
@3027729/1
gtttgttttctccaactccgacaaacgccatcctctcattcttagttgta
+3027729/1
@?@DFBD?F>DFFBHIIB9G6@???:EB>DG3DGBFH<B@@BEHGGE48B
@5923526/1
gatatattcatgccacattccattccatgatttattaaacccgatgctag
+5923526/1
@@@FDDFFHHHHGJJJJJIJGEHGGIJIJIJJIJJJIIGEIGGBEHIIIJ
@7279913/1
cccaagaactcaagccgctgataacaatcagtgactctattaggagaata
+7279913/1
CCCFFFFFHHHHHJJJJJJJJJJIJJJJJJJIIJJJJJJJJJJJJJJJJJ
@3028897/1
cttatacctagtgcttctgtaaaatgccaataattgttctttcatgatac
+3028897/1
CCCFFADFFDHFBHIJJJIJJJJEH>EBDHIJIGIJ<EHIIGIBDDFGIH
@787184/1
atgaagttctagtgcttgtttttcaggtcatggcagactctgagaacttt
+787184/1
<@@BDDDAFDDFACGGIIIEEHGIEEHAGCGG<GEGCDGGBF@G>GD<DH
@7281562/1
cctaattgaagagccttttcccaaaatcataccattagatttattaattt
+7281562/1
@@@DDADDBDHFH3CFHIIIBGGHBCFHHBCHCFHHBH<FHIIIEI@HHI
@1550194/1
gcattgtaggccgcacatgtttgtgcttctgaa
+1550194/1
C@BFFD>DHHBFAGHGIGIIJIGBFHIIGGGGG
@2286065/1
gcaccttcaacaccacactcctcaaggtacacccctataagggctt
+2286065/1
?;?DBDDDBDADAD:;3EEE:4FFECC1:?B<E88B69?D<B?DC>
@3032065/1
tttcgttgctcattgatatcccttatgtctaacacttcacacataaattc
+3032065/1
@CCFFBDEHHHHGIHIBHHGJIEHGGJHHGBG9EGIGCGGDECGIIGHGE
@2286650/1
tgggccacaactcatattgatcgtcaaatgaaaac
+2286650/1
??=BDDFFG@FHHGGEGIG@F@FFG9:<??B<C9C
@2286659/1
ggcttgtctaacttgaccaacggtaaaagccggagg
+2286659/1
@CCFDDBBFHHHF9BFGG<FHIIHECA<B98CGEB?
@4493376/1
ctcctcctgccactcatcataatgaacaatatcttcttttggattagtag
+4493376/1
@?@DFFFFGHHGGIGGIEJJGEDFEHH>BHHHIGCGGICE<0CFHIGIB?
@1551879/1
cagccaaaatccaaaggagcccactcg
+1551879/1
CC@FFDDFG><CDGG9CFHBHIIIIGI
@5217592/1
ataacattcgtcctcctgccactcatcataatga
+5217592/1
@@@DDDDDH>::1CBGGEHIBD?E@FHCH>CHDC
@3755277/1
caggatgacacttaggtcgtgcatg
+3755277/1
@@@D?DD?:C?F<E<<FEEA<F@BF
@38494/1
gctagagaagcgaatatagtgttgtttactaatgcagatcttaaatctgt
+38494/1
CCCFFFFFAFDFFEHAGGHBHEHIEEEHIIIIJIIIIDHHIGJJGIJJFD
@3755583/1
caagttgtgaatcaatttcaggatacgatctggtttacaattagaattta
+3755583/1
@@@DDFFAFADBHIGIIGD@EHIEGEHIGIJJJ?ED;DHCHHHI?FEHH9
@6616168/1
ctctggttccaattctaacagttctctgatgggagatttcggaactttgg
+6616168/1
CCCFFFEFHHHFHJJJJJJJIFDJJJJJHIJIJJJIJJJJJIJJJJJJJI
@5925592/1
ggcaccatgacgatagctttattctcattaaggaattccggtttctcaaa
+5925592/1
@@BFDFFFHHHHHIIIGIIJIJJJJJIJIIJJIGHIJJJJIIJJGJJJJJ
@3757550/1
gttttttaagtgcatgttgaacatattcatgcaaaatgcaaa
+3757550/1
@@@DDDDDBCAFHGI@<EHD4CAEHHIIIG@HCHGEEEEHID
@1552192/1
gccctatacctatttacatgcctagacttgtgc
+1552192/1
@<@DDFFAHCDFHCBHEG9AF>B4FBB@AEE3<
@7950578/1
gttcttctaatattgatgttttattttcagtataccttataccgctatca
+7950578/1
B@@FFFFFHHHHHJJJJJHJIJJJJIJJJJIJJJJJJJJJJJJJJJJJJJ
@5927243/1
tagctgagtaaggagttgaaggattttctaaagctttgaattcataagtt
+5927243/1
C@CFFFFFFHHHHIJIIJJJJJIJJJJJJJJIJJJJJJIHGIJIJIIIGI
@5927285/1
tgccgaatgccacaattggtaagtgaatttcgagcatgatcaggattggt
+5927285/1
CCCFFFFFHHHHHJJJJJJHIJJIIJJJJJJJJJJJJJJJJJJJJJJJJF
@1553093/1
cagcctcatgttataacattatgcagttcattacctaagata
+1553093/1
@@@FFFFFHHHH>GGIJJIIIIEHHJ<<FHGIIJEHJJGIE9
@7283043/1
cacgatttcggcagcttttacctcattttcactcagaagaaataatatct
+7283043/1
@@<DFFDDHDHHDDGHGIEDBC@BEGGDEDFEGFHEG?BDHIIIGEHIII
@4493912/1
atgaattcatggtgatcatattcaatcacagtcggtgttttaattaaaaa
+4493912/1
@@@DDAD4C>FFFFIEEGDFFII9DE>EDAFCFFICCFGFICFDDFF@FI
@7283453/1
cactgttttcaccggaggaatttgtttgtgattttttattgtatcccaat
+7283453/1
CCCFFFFFHHHHHJJHHJHIJJJJIJJJHIHJJJJJJJJJJIJJJJJJJJ
@1554655/1
tgacaataaagtaggcccttatcaacatacagagcacca
+1554655/1
CC@FFFFFGFH<CACF<EHIIIIIIIIGHIIIIIGGHGI
@2288840/1
catctgatgcctggtgcggaggctaccttgccgtaggaaataagaaagca
+2288840/1
@@@FFDD8DFHFFBEFHGIIIDE3?FG>BG3BA@AAE3DG>FHGI<@CCF
@41361/1
catgcactgaatgactttatacactggtatttctggctcacctccttcca
+41361/1
BCCFDFFFGHHGFGIIIFIIJGIEJJJFCHGICIHEHHIJJGIIG<GGCE
@3039605/1
gtatacctaaaagtgggttcatgaattgctccctccacctgaactagttc
+3039605/1
@@@DDDADH<FDH:C@EGEGHBACBH<CEFFHIIIGIIGGCEEBFH9?4D
@41714/1
gtccttctaacctgttcttcttgaagttggttcagctgtagtctgtctgc
+41714/1
B@@DADDF?AFFBGFHGIJJJJIDGIDHGHAGH494CE?4DGIIJDFHE@
@3040258/1
cttctattagttcatctatattttttaaggaagtaagtgcaggggaacga
+3040258/1
@@CFDDDDFHCDFBBEFGCGEEGEHGG<FG<E??F<DBF9HIIFDD?DF?
@4496259/1
cttgtttcatactttttgcaattac
+4496259/1
BCBFFFFFFGDHDG@GGGDFHIJJJ
@3758961/1
tcctaattgaagagccttttcccaaaatcataccatta
+3758961/1
@@@DDADDHFHF>>?GFHIII@:AC?8A@@HIGIIGI>
@2290978/1
gttgattttgaacaatagctgctctgtaagtggcaagacctccttcttca
+2290978/1
@?@DDDDFGDGGHBHGFHGCHHGI9<C<FG9E2?BF?EFHICHIIIFGBD
@5928187/1
cttaggaatatttccaatgaattcctctatttcattgtgcattaatctat
+5928187/1
@@<DDDDDB<DFHEFHGGFGFGIIIIIIIIIIGHIIIDBHHIIGHHIIHG
@3041509/1
cctacgcctatcagcccatgaaacaaaatgtaatctctgttcttttttga
+3041509/1
@@@F?@DADHHDFBAHGHFGIBHHGGIIG<D9D<FAGH@4?D@FHGIIIG
@6620305/1
gtccaatcagattgaaaaaaacaagttgtataacacaattaaaaagtaat
+6620305/1
C@CFFFFFHHHHHJJJJJJJJJJJJHIJIJJJJJJJJJJJJJJJJJGHJJ
@2291874/1
ctctgtagcattgtaatttcttgttcttcttgtttcttttctttaacatt
+2291874/1
CBCFFDEFGBHH?CF4EHJJJJFICEHJJJIIIEIBHHGGHHHIIIIGIF
@6620873/1
ctcttcttcaaatccagaattaaaagcttcttttccaattggttctaaat
+6620873/1
CCCFFFFFHHHHHJJJJJJJJJJJJJJJJJJJJJJJJJJJJJHHIJJJJJ
@6621989/1
gtcaaatatatatgtatcctattaatgctttaaacattaactagttgcac
+6621989/1
CCCFFFFFHHHGHJHJJIJJJJJJJJGFHIJIJJJJJJJJJJJJIIJIII
@791916/1
atcaggattggttccaaaattttctctataagatggatgagttagagca
+791916/1
<@@D=DD?:ADDFFDGBHCHC@>FGBHC9<BDE9EHFEHBBFG@E99BG
@7953083/1
tcctcaaccttttgtaacatcgacaacaccgcttgtgcggcaatatgttt
+7953083/1
CCCFFFFFHHHHHJJJJJJJJJJJJJJJJJJJJJJHIJJJJJJJJJJHIJ
@4497569/1
ctatttcattgtgcattaatctatagaaaattttccaaacagta
+4497569/1
@C@FFFFFFHH4AEEGBHEGGEHIGIIGGHHEHICHIIH8CFFG
@5221504/1
gtttcacttttgttattggtttccttatcagtaatctcgaatctattatc
+5221504/1
@?@BDDDDHHGFDFGGGHIIG@HGAHIEIIID@HGIIG9FHEGGIGJGIF
@1556317/1
tgataacatatttcggcaacatagaaatactgt
+1556317/1
@C@FF>DFGHGHHBH<GHGGAGGHGIJEIIEFE
@3045228/1
gtcgctttatgcaaataaattggcatcccacttttatgaatgattttgat
+3045228/1
@@@FFADFHHADHGIGI@HHII<>FHIJJADBFHA4?9CBED94DGEGCB
@1556873/1
ggctgggctacagatatctagaggttctgtatttcctgtgatcttgtcta
+1556873/1
@@CFFFDFGFHHHIIIJJEEICGIFEHEECFGIIIIIIGFHIJIJJGGGH
@1557480/1
ccctcttctggaaagcagctcttgcagcattgac
+1557480/1
CC@FFFFFGGFBDH>DHI<FFHG>@CC9;HH9C<
@1558003/1
gccaataattgttctttcatgatactctcaagatccctgattacttcttc
+1558003/1
CCCFFFFDDDFH<CEGGIGIJJJJJIIJJGGEFGGIJJGEG@A?<?FHHA
@793975/1
cttctatctctctcagatgaatctg
+793975/1
?<@DDDDDDFBB<F9E??BC:ACF9
@4500201/1
ctggcgttttggtgggcatggcctgca
+4500201/1
;@@DADDDHDHHHGB1;FHIIIIGE@3
@1560260/1
cttggctttgccgcttgttgctgtacttgaggctgagatgaagg
+1560260/1
C@CFFFFFHHGBFIIACFGIGGIAFGGEHIB9?BG9F@G3DEGH
@5929558/1
gtcactttatatgttcttttaacactctttgatggaatttcataaacaac
+5929558/1
CCCFFFFFHHGHHHJJJJJJJJJJJJJJJJJJJJJJJJJJJJJJJJJJJJ
@3049606/1
gagctatagtagttgaatggctggttttcaccaacattccagctagttgg
+3049606/1
CCCFFDFFDDDFBGGIJEC>F@GG@EHJHEAHHDIIJIGIJFCHGIEHDH
@45954/1
attgcattggtataagcatttgcttctgattcttcttcatcagtagcttc
+45954/1
@@7DDDD8FDADF<ACFHIIEHBCDH?CACHE@H@FGD@4CEHEFB<?FA
@5930668/1
ggtaccatggtataactatcttattgagataattatcttttgaaacaact
+5930668/1
==?:D:=DB;?:AAE<?<A??:A<<AF?:922AF<9:::EFI799?;88B
@3050565/1
ctatagtttctcctacggagactgtatacctaaaagtggg
+3050565/1
@@@FFEDEHHHGHIJDIJHGAEEGBBB<FGI99111?F<G
@46704/1
gtataaacaaacctatgggttttaccatcatttgctgctcataaagctta
+46704/1
@@@FFFFDHGHHHJIJJIJ:CFCGHIGHIGEIGDGGGIGEIGE@DGHIGE
@6623321/1
ctttgaattcataagttggttgttttttaactgcatgttgaacatattca
+6623321/1
CCCFFFFFHHHHHJJIIJJGIJHIJJJJJJ<DFIJJJJJJJJJJJJJJJJ
@7954191/1
cggagggactccaacaggacctggtggggccccacctcccgcaggagcac
+7954191/1
@@CFFFFFHGGHGJJJJJJJJHFGEHDIIBHIJJJJIJJJJJHHFFDDDD
@7286370/1
attgtaacttggcccgcaacaattgtacacaactccataggaagcgccaa
+7286370/1
@@CFFFFFHHHHHJJJJJJJJJJJIIIJJJJJJJJJJJJJJIJJJJJJJJ
@2295501/1
catggttgtcgaggaggtccctgttgttccattgcttgaggtctgg
+2295501/1
@@@DDDDDHDHHHEHGG8AECEE<FHIIGI@AFEAGGCGHCBFGGI
@6624949/1
gccatagcatagttcctgctttagggtttcttccgccaatttaaaaattg
+6624949/1
<<@DDDADAD<CB?DGEEHFBIEB?;<AFHGC@DEHC@?BDB9??DFGG9
@7956078/1
ttatgatctccggccaagatcagccgtgtttggtagaagcaggatgacac
+7956078/1
CCCFFFFFHHHHHIJJJJJJJIJJJJHHHIJJJIJJIJJJJJJHIJHJJJ
@2297818/1
tgtaacgattggaaaaataatcagaatatgaacggt
+2297818/1
@@@FFFDAFFHHFFHGH9DHGGHEEHGHGGIIGEH1
@7956587/1
cccacttttatgaatgattttgatccaaccttctggtagcatttcaaaat
+7956587/1
CCCFFFFFHHHHHJJJJJJJJJJJJJJJJJJJJJJJHJJJJJJJJJJJJJ
@3765810/1
cggcatttctttcagaccaaaatttctttgtaaacaagttagtaaaatag
+3765810/1
@@@DFFD?DH?FHIIIIEI?EAHHEHHIGGG9BHIHG>CD@FGHEI>DHI
@2298218/1
atccatcggttcttcttcttttttccacgtgaaatctttaggctgcagct
+2298218/1
C@CFFADDGFFHF@GD@FHHHGGIIGIIG@FDC@DDDDFBF3?GFGE;>G
@795855/1
ctctaactaaaaattcttttttaagtaacaaag
+795855/1
@@@FFFDFDHFBDGHDEGIEEE?<CFHGIGDHI
@5223801/1
acataattaaaattaattaaaagttaataatacaaataaata
+5223801/1
@@CDDDFBF>AFAHGGIEIIEHH<E<4A:CHAD4<AFH>EH@
@5932832/1
gctcacttcaccaacattcatgaataatggaaaatcacatagcttcggcc
+5932832/1
CCCFFFFFHHHHHJJJJJJJJJIJJJJJJJJJJJJIJJJJJJJJJJJJJJ
@1563270/1
ggcacattgcagttgctatcatacattcttaat
+1563270/1
CCCFFFDFGDHGHGEBHGGIIB:AFGGEGGGGC
@5224940/1
cccgcaacaattgtacacaactccataggaagcgccaaaggcttctctcg
+5224940/1
@@<DDFFF3DFD?BGGIGI?HEIGGGG<GHIEEGF6@GGHHIDEHAG>FG
@1563315/1
ctttcataattcataacgtcattagcagagctcgctactaaggccttcaa
+1563315/1
@CCFFFFAHHHHGGGHIJIJEGJJJJJJJI?EGIHIJEGIGGGFH<FGEG
@796973/1
tgaggcaagtgttgggattttgaccatcttcaacgaatcaaattcacttt
+796973/1
@CCFFFFEFAFFFIIJGIIIGJIJIIJGGIIGIIGJADGJJIJGGHIJIG
@797202/1
gatactgaacgtgtacacctcacatatgtatgg
+797202/1
@@@DFFDFF<A?FCDHEFBGGCHDHHCE<CEEG
@4505768/1
gctaaattatcctttttgaaattttttaatagttggaacaattctatcac
+4505768/1
CCCFFFFFFHHHGGFIEEHIDGHGJEGGFHEHIGII<FHGEG>FBGEG>G
@3052610/1
gtccctcttctggaaagcagctcttgcagcattgacactggcgttttggt
+3052610/1
@?@FFFFFHHHFHDGHHGJJIEEDHEG@GGGCHGGAFGBFGHE?0D@FG2
@4506095/1
cttgaacttcatttccaacaggtagtaagtgatcattaagttcgccgatc
+4506095/1
CCCDF?D?DFDFFIIEIGIHHGEHGCHHGHG@FHEGGIG9FHD<?F6DGG
@48466/1
tgctgttgttgctgaggctgctgtggtctctgctgttg
+48466/1
@@CDFBDD3CDBAF<E;FHG?C>B?FD>FGE43?3?<4
@5934685/1
ccgtaatgaatggtgttgctttcgcagggtaag
+5934685/1
?@@1BDDD?FHHFD@CFEAHICHEE1CGDHGCF
@1565594/1
cctatttacatgcctagacttgtacaccagcta
+1565594/1
@@?DFFFFFFHFFEGHGEH@IHECCHHFFFGIG
@49899/1
attttcagctctggctattttagcatggaatgtgatctc
+49899/1
@C@FFDFFGHFAHIIIJIDGIEHJIGGGIIHIH??CCF9
@6628752/1
aacgttactatcaatcacgaaaaataacaaaaacaaaaattataagatca
+6628752/1
@@@FDEFFHGHHHIIIIJJJJJIGIJJJJJJJIGIJJJJJGIJJIIGIJJ
@3056778/1
tggattttcacagcattatgacagtcttcaatgattagaaggtttattcg
+3056778/1
@@CADFFFHHHGDGGHHIEHIB9?FHGBEC@FHHIGHGGCFB99CFF9:E
@6629337/1
ctgcaatgcgacgagacagcactttactaggcatagggtgtcccacaata
+6629337/1
CCCFFFFFHHHHHJJJJJJJJJJJJJJJJJJJJJJJJJGHIJJJJJJJGI
@6630016/1
cttgatttcggtaccaaggcatcacaacagcatcgttatacttttctgga
+6630016/1
CCCFFFFFHGHHFHJIHJIGIJGIJJHGIJJJJJJHIJJJJJJJJIJJIJ
@6630206/1
tgggaatcctttgtgagccacatcaatgttaaggaatggtttccaaccaa
+6630206/1
CCCFFFFFHHGHHIJJJJJJJJJJJJJJIJHIJJJJJJJDHIJJJJJJJJ
@6630305/1
actatcatcagctggtgtagaattacagaataactcatgaatgctttcta
+6630305/1
@?@FFFFFHHHHGJJFGDEHIJJIJJJIJJIJIIIJIJJIJJIJJJIIJJ
@2301816/1
gttgccttaaaacaatatcaagagcttggattgcctcctgcggaccatt
+2301816/1
@@@FF>;4=CD?FHGGHJJIJEEGH<C@GC4CC4?FG=DH?:D<@DHD4
@3768747/1
ctcattagcaagtacttctgatagttcacacggttgatgattttgacact
+3768747/1
CC@FFFFFFFBHFHHIIGGHGJIIAAHGEHCBBGGIECHEIG@BGBGA??
@3768853/1
cttgtttttcaggtcatggcagactctgagaacttttaacaatgactgac
+3768853/1
@@@DDDDDF3CFHGHG4?FGGHIIIDHGIIIIIIGHFCHHIGIG9DHG3?
@6630967/1
gtcgacaattgtaccaagctctggcattttcctgtgactgatttttcttc
+6630967/1
CBCFFFFFHHHHHJJJJJJJJJJJJJJJJJJJJJIJJJJJJJJJJJJJJJ
@3769650/1
cttgttttttacttgttcctgtgccataaccgtacttcatatcattgata
+3769650/1
CCCFFFFFHFFDHIJIJJIIEDFHI4CHBGIGGEIIIIJGIIJIIICGH@
@2303144/1
ccctgttgaccttacggggacacttatcaggttgtatac
+2303144/1
<@@FD>;DHHDDFHGGB@CC<FHBEEB4?D<?F;:BBG>
@4507305/1
acacaattgtcggcagctgggaatcctttgtgagccacatcaatg
+4507305/1
@@@FFDFDFAFA?6EF?BAGCABE>F@HG91?GFD@?3B3??FGB
@3770374/1
ttttatttctttagtaaacttaaccctttgagaatctgttaaaggttttc
+3770374/1
@@;DDFFFGHHHGIG:CBH@9?EG9AFEGIGGGHHII9CAD@FHDH<FGE
@7291328/1
ggtagaagcaggatgacacttaggtcgtgcatggtttaagaaagaccaaa
+7291328/1
CCBFFFFFHHHHHJJJJJJJJJJJJJJHHJJJJJGIJJIIIJJJJJJJJJ
@5226999/1
ggaacgagaaccaatttcttttttaaaataatca
+5226999/1
@@@ADA1DHHHHGICGGIEC@HHAGFHHE<<?4B
@1567766/1
agctgacttgggaggtttggtgcccgcccgccagattgtagctttggtgg
+1567766/1
BBCFDFFFHGHHHIJCFFHGGHIIHGIJIIFII?DEGGCDHGJIJJJ=DH
@3772311/1
tcattagcagagctcgctactaaggccttcaagatagaacccaattctgg
+3772311/1
@@@FFFFFHA>DFEGHIIJGIJJJI<DHEHGIJGIJG@FHIFICFHH@?<
@51120/1
cccgatacaatttcttgttttttatcatcctctttatttactagaaactg
+51120/1
@<@DDFFFFFHHHEGEH>>FHDDEGCGIIHHIIGIEHIIGIFGIGGHGIG
@3772829/1
tccagagactcgtccaatcagattgaaaaaaacaagttgtataacacaat
+3772829/1
BCCFFFDFHFHDBHIJJIJJIHIGHAEC9?@GGGIG?BFBFB9B@C<=;C
@3772885/1
ctcatttctgataggttctgcaatttccaagaaactttacttttcacaaa
+3772885/1
@@@DDDDDHHHGHGHE@GHGGIEIGBHJJIJIGID>EHG>GGIIICGIIB
@1568740/1
ctgaagaggacatccccgtaccataacaaactgctacaggtagt
+1568740/1
@@@FDDDFHH?DHGHIJIHGHIECGGDHGG=CAHGE?D>?BD?0
@3773401/1
acaggagctgcgacaccatctgatgcctggtgcggagg
+3773401/1
@@@FFFFFHBFF1E:CEBHIII@GEH@?FB1BFGFBHI
@52429/1
ctctggctattttagcatggaatgtgatctccaagttgtgaatcaatttc
+52429/1
@@@A?ADDHHGGFIFGIG9;BGHIEEGGG?HGIDH<DH4?CFICDAFFF9
@1570063/1
gtgtaatcactgctgaggcttgaacaagcccttctgatagcctgcaattc
+1570063/1
@@@FFFFFBHHDFIBHB7;BHGCBGGC3?GHGGIGCFGI?<DG;FH>DGH
@5938500/1
ctaacttttaagtttttaaatcttttatgaatccatggaatcagaatcct
+5938500/1
CCCFFFFFHHHHFIJJJJJJJJJJJJJJIHIIJJJJJJIJJJJJJJJJJJ
@3774443/1
gtcactattaaagttgatttgtcttatcgacttgac
+3774443/1
@@CFFFFFFD>F8EGIBGG?EA@HEHEHIIHGI>3?
@53127/1
caccagtgaaaaattgtttgccacgcatgtcccatactccctggttggga
+53127/1
@<@FDDDDF<D?F9GBGBFHHIIGGGGIIEGHIDD@GIGEHIIFFGIDBF
@53513/1
cgaaatagttttttacaatactgctgtaatgtaaaagc
+53513/1
@@@;BDAA<D>D=ABBBHIIG@HGHHIGGGIGG@HC4C
@3775019/1
cgcagattaaaatttttaagtacgactaagtgagcacactaaat
+3775019/1
@@?DDADDDFDHF9C::?FFDHIHII<E@B?E<?3C?GGDDG3B
@1571827/1
gccatatagccttaaaagggcaccccaactagttatgtgagggtgaaggt
+1571827/1
BC@F?DFFHGHHHJ@HIBHIIJIGIEFCDBDG?DC?GBGGGGC?D;FEGB
@1571987/1
ggctttatgtttttgtattcttcaatggttgctgctaaatcttcaagtac
+1571987/1
@CCFFFFFGHHHHIIBAHG4IHIGIJIJFBAEGIJIJIIECDEGGBFFFH
@3776540/1
cattaatctatagaaaattttccagacagtatttagagactttccactat
+3776540/1
CC@FFADBFHHHFGIGGIEG9?I4A<GE;FFF@>BGHGGGE9?B>FCDEH
@798773/1
cttcttttttcgtggaggacattggtatggtggcttttcagccctag
+798773/1
@@@DDDDFGFHHHIGGEGGBBHGIJF4DGBDH73B23BB?BGCHC;C
@4508000/1
ccggaaagaacctagtgtgatggcgtttctgaaccactataaatgtaatc
+4508000/1
@CCFFFFDFHHBHEGHGIIGFGGHIHHIJIGGIJCGIHHIJGIJIGHEGH
@6632952/1
ggaacgttgatctggtctggagctggatgagtgacatcagcgccaacaac
+6632952/1
CCCFFFFFHHHHHJJIJJJJJJJJJJJJJJJFHIJJJJJJJJJJJJJJJJ
@4508437/1
ctgtgactgatttttcttcaacatcaacaaatgtc
+4508437/1
@@@DDADFFFDHHJJBGIGIJIIIDHEHDHIFIHI
@799967/1
ggaagtaagaggtctttcatttaatgttttttgaaaagcctc
+799967/1
<@@DDD?DBHHH3EFGB2AICG>AFHA4CGHI8CBDFG@BB?
@6633558/1
gctggttcctagaatcccacatggcaggaagttttctcgcaacttaggtt
+6633558/1
C@CFFDEFFDHHHIJIJJJJJJJJJJJJFIICGIIJJIIJJJJJJJEIDH
@4509425/1
caaatatatatgtatcctattaatgctttaaacattaactagttgcactt
+4509425/1
CCCFFDF?FD?FDB@FGGGGFEGBICDIII@HHIIIEHHGGACCFHDDHC
@6634449/1
gctaccttgccgtaggaaataagaaagcaagagaaggaagtgaggtacac
+6634449/1
CCCFFFFFHHHHFHIJHIJJJJJJIJJJJJJJJJJJIJJJGHJJJGHIJI
@7293524/1
ggtatatataagattacaattcttaacattttttctttaaacaaagaaca
+7293524/1
BBBDFFFFHHHHHJJJJJJJJJJJJJJJJJJJJJJJJJJJJJJJJJJJJJ
@7293782/1
ggttaactttataatcaatcggcatttctttcagaccaaaatttctttgt
+7293782/1
@CBFFFFFHHHHHJJJJJJJJJJJJJJJJJJJIGGGIIJJJJJJJJJJJH
@7293816/1
tcttcagcctcatgttataacattatgcagttcattacctaagatatttg
+7293816/1
BCCFDFFFHHHHHJJJJJJJJJJJJJJJJJJJJJJJJJJJJJJIJJJJJJ
@3059891/1
atgttataacattatgcagttcattacctaagatatttgttatgatctcc
+3059891/1
CCCFFFFFHHHGGJDGGGGGHHHGGJJIJIJIJJ@ICIGGHIGIJJJJFG
@7294402/1
cactcgttactgctagaacctgatgcaattcaaaatttattttttgtgat
+7294402/1
CCCFFFFFHHHHHJJJJJJJJ3FHGIIIJJJJJIJJJJJJJJJJJJFHIJ
@4510744/1
gcatcacccaagaactcaagccgctgataacaatca
+4510744/1
?@7ADBDDFHHHFEB<FFHHG?FHIGA<DEG@9?B3
@4511817/1
gcacattgcagttgctatcatacattcttaatatctgtgtattaagcctc
+4511817/1
@B<DDDFDFHBDFHGGGIHIIJJJJIECJGIIIJIIIIGB9CE<GEGGHI
@3779777/1
cctgggtttaaaatcttcaataacattactcatttctgataggttctgca
+3779777/1
CCCFFFFFGHHHHJJJJJGIIJIIIJIJJIIIGIJJJJBGHIJAGHHJHH
@3779935/1
ctccagctaaggctgtatcatcaacttctaaaggttt
+3779935/1
?@;BDADD<CD;D@CF4CFHHAH4AFHIE42?FC:9?
@3780143/1
cccagcagctcaatgtaggttaccacatca
+3780143/1
@@@F7;BAFHFFHA<CGF<BBHHIC<GGB<
@3780506/1
cccgtaccataacaaactgctacaggtagtgtcgacaattgtaccaagct
+3780506/1
CCCFFFFFGHFHGEHHGIIJJIIIIG9CE3E4FHGIIIJGGDFGCHEEHG
@1577834/1
ctaaaagatcagccctatccttagtcttcagttcagcttttggattagaa
+1577834/1
@@CDADFFHBBD8FHGIIIFHG>HHGICHCGHFEGIB@GHC?6BFGGBDH
@5946210/1
caattttaattttattattctcaatgatttcctccttccaaaaaaataca
+5946210/1
@?@DFFFFDHHHHIIIIII@IHHIIIIIIIIIIIIIIGIIGGIIIIIIII
@7963355/1
tgcttttttagttttataggttccttaatcatacaataattagcttaata
+7963355/1
CC@DFFFFHHHHFGIIIIIJBFIJJJEFI@EHHJGHIIJIJJIGHJGGID
@5946424/1
catttctgataggttctgcaatttccaagaaactttacttttcacaaata
+5946424/1
CCCFFFFFHHHHHEHHJJJJJJJJJJJJJJJJJJJJJJJJJJJJJJJJJJ
@2306617/1
gtcaggaatggaatgctgagtaacaagattatatgggagagtagcttgag
+2306617/1
@CCFFFFFHHGHHJJJIIGHHGIGGHIIIGIJEGIGGHGBH?FHJIJGGG
@5946527/1
ctagtgcttctgtaaaacgccaataattgttctttcatgatactctcaag
+5946527/1
BCCFFFFFHHHHHJJJJJJJJJJJJJJJIIJJJJJJJGJJIJJJJJJJJJ
@5946671/1
ggtttccttatcagtaatctcgaatctattatctcttggacaagttgtta
+5946671/1
BCBFFFFFGHHHHJIJJJJJJJJJJJJJJJJJJJJJJJJJJJJJGIIJJI
@5946864/1
gctgtaccttgtatactagcatgactgactagatagaagtctaattcagt
+5946864/1
CCCFFFFFHHHHHJJJJJJJJJJJJJJJJIJJJIJJJJJFHIJJJJJJJF
@3782190/1
atccataataagtctaaatagaccttcagggtcttcatgggcttctatta
+3782190/1
@@CFDFFFHDDFFHFHIEHAHIIGGEGIJJI9FHAG@@GGEGI3BDGIHI
@2307314/1
tgcaattcaaaatttattttttgtgataaatggcagtaatcac
+2307314/1
@@CFBDDDGHFDHHJDF@HHIBFAFEHE>FG<<BFB?CGGE4?
@7963957/1
cttcttctatcacatcggaggcaaccaatatgttcgtctcacccatgtta
+7963957/1
@@@DFFFFFGGHHJJJGGGIICFHJGGHGHHGCCEGIIJGIJJJGIIGIG
@5947027/1
cttcatttaaaaccgctgtgtctctttctttttttgttagactgatttga
+5947027/1
CCCFFFFFHHHHHJJJJJIJHIJJJJJJJJJJJJJJJJJJJIJJHIJJJH
@3782512/1
ggccgcacatgtttgtgcttctgaagaggacatccccgtaccataacaaa
+3782512/1
CCCFFFFF<FHFFHAFHIIJJJIFIBACH;CBHIDFHI6DHIDHIGJGE=
@5947252/1
ctccttgtcttacaggtaccggtctttctcgataatcaagtgttggtgca
+5947252/1
CCCFFFFFHHHHHJJJGHIJJJJJJJJJJJJJJJJJJJJIIIIJIJHII9
@2307670/1
gtcattagcagagctcgctactaaggccttcaagatagaacccaatt
+2307670/1
@@@DFFEDDBFGDHIBGGIIJJII?C?FACFDGHGIEIBDF;@GHIG
@6635268/1
acggaaagcagcgagatgagcataataggtaggtgcagggtatgaaactg
+6635268/1
CCCFFFFFHHHHHJJIJJIJJJIJIJJJJIHJJDGIJJJJFHIJJIJJJI
@7964554/1
cagtagtgatgaaatctgaatttttgggtaagcaatcgtcttgttcatca
+7964554/1
BCCDFFDDHHHFHJJJJJIIIJJJJJJIBHIJJJIJJJJJJIJJJJ9FIG
@6635769/1
ctagttcttctaatattgatgttttattttcagtataccttataccgcta
+6635769/1
?@;D=BBDDFHBFGBGFGBCHFBIIHHEGGBHEHGHBHHIGDGGHGGIIA
@6636056/1
gcttcggccacttctttgaactaagtacagcgaaattcttattcgattga
+6636056/1
CCCFFFFFHHHHHJJJJJJJJJJJJIGJJJJJJIJJJJJJJJJJJJJJJG
@3784265/1
ccacaattcaagatctaatttcatgctgttattattttccttctttgctt
+3784265/1
@@;D;DBDDF8CDEAGE9<<BAIHB?CH9CE9FE<C4FFGIFGEFB<D@D
@3784310/1
ggcacattgcagttgctatcatacattct
+3784310/1
@@@DBDBAB8F::2CA4A4CHFEEEHIEH
@7965961/1
gtcatttctttttcttgatctctttcattatcgtaaattgtcacggtctc
+7965961/1
@@@DDDDDHHHHHIIIAHIIIGHIIGHGCHEIGIGEEGHBBGFHI>GHIG
@2309988/1
gtaaaatagggtcacaactaacaatgggccacaactcatattgatcgtca
+2309988/1
@@@DBDEABDBAADGHBH@HIIIIFIDD@GIIIIIIIIIBB@BCDGG@F9
@3061178/1
cagaaaggtaattatattataataatataatttaacaaaaacttagaaat
+3061178/1
CCCFFDFFDFFHHJJJJIJJJJIIIEJHGGIGGHIACFGIIJBHIJEIBH
@4513355/1
ttggctttgccgcttgttgctgtacttgaggct
+4513355/1
?@@DDDDFFF4CDAA=C@DHB<EH@<EEB3CF?
@5234316/1
gtggatctccaaggtctccttgaacaaatttacctaaagcaacaacacaa
+5234316/1
@?@FFFFFFDHFHIFF?FEAH<EHIJGIDIJJJEFHGEDBDG@EGIGJIJ
@7296995/1
gaccagtttgcaaagggaagcgagcttgctgttgttgctgctgctgctgt
+7296995/1
@?BFFFFFHHHHHJJJJGJJJJIJJJJJJJJJJJIJJJIHIJJJJJJJJG
@3062720/1
cttcttctatcacatcggaggcaaccaatatgttcgtctcacccatgtta
+3062720/1
CCCFFFFFGHFFFG@GHIGGGIGGIIIBCHGJFFGC?FHGIJIGIBECCF
@57242/1
aagagaaggaagtgaggtacacagttgcagtcctgagctggtcttcagtc
+57242/1
@C@FFDFFGBFGFHGIICFHICHJHHBGGGFHIIJGEGIJI9DBFGI>BE
@1580005/1
ctttgtttttactcctttttcaaaaccttcttccagcatagcttcaattt
+1580005/1
CCCFFDDDADFFHI@<<FEGGGCEHGHGEGEEDD@EHGI>GBFGHG<DHC
@7298338/1
gggaattctaagagggtacacaattcaggcactaatgtctcttcaaaatc
+7298338/1
BCCFFDFFHHHHHJJJEGHHIICHHIIJJJJJJJGFHGGIDGIGCHHGDH
@4516279/1
gtcggccttctcggccaagattaggcctacgtggacagg
+4516279/1
@@@DDFFFHDHGHGE6FEG9EF@FCGIIGFA?@G1BDHG
@4516404/1
cgacgacactttttagtaccgggcttactaagggagttttcttgatcatt
+4516404/1
@@@DF6D>?FHFFIEGFGGHIBFHB?<DFG@<AEB:?CBAGIGC@F9=FE
@7966591/1
gtggttcttgcctttgcagctgttgtggtggttgttgcctctgttgctgc
+7966591/1
B@BFDFFFHHHHHJJJJIJJJJJJJHIJFHIGHJIJJJJJJJJIJJIJII
@5952174/1
ctcaactatagtttaaagaaacaaaacaagaatattctattgaattgatt
+5952174/1
CCCFFFFFHHHHHJJJJJJJJJJJJJJJJJJJJJJJJJJJJJJJJJJJIJ
@7966788/1
ctgagtaaggagttgaaggattttctaaagctttgaattcataagttggt
+7966788/1
@@CFFBDEFHHHAEBHHGGEFHHIHHIIJJJIGHHJIGHHIIGHGHGIJ;
@7966906/1
ggtagaagcaggatgacacttaggtcgtgcatggtttaagaaagaccaaa
+7966906/1
CCCFFFFFHGHHGGHIJJJJJJJJHHIHIIJJIIHIIIJJJJIJJJJJJJ
@3064541/1
ctagtgcttctgtaaaacgccaataattgttctttcatgatactctcaag
+3064541/1
@@CDDFFFHHHH>GIGCHIIIEHIGIIJEEHEGIGIJJJJIIJJI@GGC@
@6639183/1
cgtttttattatcgcttctaattttttctctcatttctgggattaaaatt
+6639183/1
CCBFFFFFHHHHFJJJJJJJJJJJJJJJJJJJIJJJJJJJJIJJJJJJJJ
@7967474/1
catggtttcaatgatttccctgttgaccttacggggacacttatcaggtt
+7967474/1
@@@DDADDDHHGD@BFGCCEIGIGGDBEAEBFEGGGFDGIEHFDFHG>9?
@6639497/1
cacgatttcggcagcttttacctcattttcactcagaagaaataatatct
+6639497/1
@@CFFFFFFGFDDDBEGIGIDBCGIGEEFFD?FF?DGIGCFCBBFGGHII
@1583152/1
ggaatttttgcattttttataacttctttaatgctctccaaaattgtaaa
+1583152/1
@@@F?EFFDDBFBGHIII=FGEHHGHEBAGHEGG<?FH;D>GCGFEHGIB
@5953184/1
aagagaaaagctaactccccttccgggtcatctacatgtcgaagcaatgg
+5953184/1
@@@DFFFFHHHHHJJJJJJIJJJJIIJGHGHIJJJJIIIIIEHIIGIIII
@1583617/1
ctcaaccttttgtaacatcgacaacaccgcttg
+1583617/1
@@CFFEFAB4CFHEGHCGII9FCFEBGGHIFEE
@806346/1
cgctcaaacatgcaaatgtgacattattgactaagg
+806346/1
@@@DDDDD3?BFHI<GGAAE@?A@9FH@C<9ADDBH
@3787822/1
cctgggtttaaaatcttcaataacattactcatttctgataggttctgca
+3787822/1
CC@FFF3:AFBHFIBGHHHGED<GFFHGCAHHC>FHDHIGI>DD4BGFGC
@807312/1
cccgattctatttcttggtcatcagtttgagatactgtaatgcattgtag
+807312/1
:?@D?DDDFHHHAGIG<<<CH<CHGIDHFC=FCGEHIIGCGHIDGHCGBD
@1585292/1
cttaactgtccttctaacctgttcttcttgaagttgg
+1585292/1
CC@FFAADH8FHHIIEFHG@H?FHCHIIICHCHDHH3
@5954949/1
cttcagctgaactatttttactataaacatctttcatgtcatcaatattt
+5954949/1
CCCFFFFFHHHHHJJJJJJJJJJJJJJJJJJJJJJJJJJJJJJJJJJJJJ
@1585901/1
gagaagctgcaacggctgctatagatggaacgttga
+1585901/1
@@@DB?:BD;DDD@FF@GFEHF<CC?9??FFGAEG?
@1585990/1
gctagcaatcatgctctcaccaaataccttcttttgtcccagtctataca
+1585990/1
CCCFFFFFGHGFHIIJBDHHGIBGGIJIGFIIEDGGHGIJCGFGBGIIJA
@808660/1
ccgtgtttggtagaagcaggatgacacttaggtcgtgcatgg
+808660/1
@@@DDDEDGHHGHEGGBHBGGHEFHHHAE?ECEDADD18BFH
@808701/1
gtttgttttctcctactccgacaaacg
+808701/1
@@@?DAADD<D?FEAHI<F=@CEDHGH
@1587118/1
ggtatttcttttttccaaattgcctctccattcaattgaagaagcaattt
+1587118/1
?@:DDDDDHBHDDGGCGGHIGIGHGHGHCHHIJIJIIJJIBHIIJFGIHE
@60620/1
ccaatattgattccagaacttccggcataatgagtacatcatttacatca
+60620/1
1??DA3ADFF?FAFFFE<C>4FH6CFFEA4::949CFCF?B@FGFGCCBG
@3790555/1
cctatacctttgaatgtccctttgccaaatacttcaactgtgactctaac
+3790555/1
@CCFFFFFFHFHGIICGHGGGIJCHHIIGIGE9C@GHIJHE>BDFCCHI4
@4518067/1
tataagattacaattcttaacattttttctttaaacaaagaacattggat
+4518067/1
@@CDDDFFHHFFAFBFEIJJ@CHHGCGHHIJGFGIG4BD@B;GHGIIIIE
@3065558/1
gcttggaggagatatgatttgtctctaaatgaataatgcagcg
+3065558/1
@@@DFFDD==FFFHGGFGGGIDEEH@EDEHGAFCIIFG9?DGE
@7302601/1
gctgctaaatcttcaagtacatagtacataactttagctgtcgtctttct
+7302601/1
CCCFFFFFHHHHHJJJJHJJJJJJJJJJJJJJJJJJJJJJIJIJJJJJJJ
@7968012/1
gtcaattcaccaggtgatatatttttgcacctgttataaatgtaggaagt
+7968012/1
CCCFFFFFHHHHHJGHJJJJIJJJJJJJJJIJJHIEGFIHIHIJJJJJIG
@7968470/1
atttcataaacaactttcaaatccttaatatacgcaacaaagctttcacg
+7968470/1
@CCFFFFFHHHHHJJJJJJJJJJJJJJJJJJJJJJJJJJJJJJJJJJJJJ
@6640828/1
gctgctggggctgttgttgccactgctgctgctgcggctgttgttgcctc
+6640828/1
CCCFFFFFHHHHHJJJHIJJJJJJJJJIJJJIJJJJGGFIFHGFIGIJJI
@2313151/1
atcgacaacaccgcttgtgcggcaatatg
+2313151/1
@@@AADDADAF1@:FAGCE4?FHDGHFH@
@2313484/1
gggatatctttcagttcttcaacaaaattatcttcatatatttcagtag
+2313484/1
@@@FDFFFGGDDFBGGGBCFCHCGAB9<GHIEEHIFDFH<CDGGEI1?<
@3067362/1
agcacggaaagcagcgagatgagcataataggtaggtgcaggg
+3067362/1
@C@FFFFAHFHGHJJIDGICFFHIJFIBFHGGBDGH49BGH>D
@5237025/1
taggatagagactttttctttgaagatttaggtataatatctgaaggcat
+5237025/1
@@CFFBDFFGHHHJEHIJGEGIIII4CHHBHIGGGI<@?FIDH4BGGBDH
@6641897/1
ccttatttcaacaccagtgaaaaattgtttgccacgcatgtcccatactc
+6641897/1
@C@DDDDFHHHADHGD@ABIHIII@GCHHDC>FFHGGD=BDGG@GCH@FG
@2315812/1
gggacacttatcaggttgtatactgatttcataatgatgtacgaaacctc
+2315812/1
@@@DFFFDFFHDFIJDBHGH<HIIHHGGIBFH>BGECCGEGICEGAGH>B
@3792024/1
ctatttctttgtgtcggaatacaaggcaggaaat
+3792024/1
CCCFFFDBHDDHHIGH6ECHHIIC>E38@BCEGG
@2315892/1
acactcatcaagaacttggtaaactcttagatcttcattttgttgcctta
+2315892/1
@<@DADFBHFHA<GHHI9FCHEGHIHCHIHCECCGHIGIEC>D>FHGDHG
@6643906/1
tgtagaggtgcaggctggccatgttgaatagcttgctgtggtggtacagc
+6643906/1
CCBFFFFFFHHHHJIJJJJJJJJIJJJJJJJJJIJJJIIJJGIJ@GHIJF
@4519758/1
gttggatcattagcagaaatcctcattcttt
+4519758/1
@@@FDF8DHHFHDGHIE@<BFCAFEHG@HEE
@6645868/1
gcttttatgttttcttttttaaatttcttatgtggattgccataatcata
+6645868/1
CCCFFFFFHHHHHJJJJJJJJJJJJJJJJJJJHIJFIIJJJJJJJJJJJJ
@7303517/1
acaatgagtgagagcttgcaagaggtaacttctgtcttgaaatctgtagc
+7303517/1
@@@BDDD;2A?F?C;ECE?F:<F@@GDDHBDBECGDC?B?C?FBBD::9?
@3795565/1
gtttgttttctccaactccgacaaacgccatcctctcattcttagttgta
+3795565/1
C@CFFEFFFHGHGIIIHDHC?CFFBGGGEBHB93?FHIE<?FBH98C9=B
@6647797/1
ctctattaggagaatatgaagcatgactcatagcttggaggagatatgat
+6647797/1
CCCFFFFFHHHHHJJJJJJJJJJJJJJJJJIJJJJJJJJJJJJJJJJJJJ
@3796941/1
ggtggttcttgcctttgcagctgttgtggtggttgttgcctctgttgctg
+3796941/1
@@@FFFFFHHFFDICHIIIJ<BGHHGHJJFHIHEGHIBEGIIJG<FGGG@
@6648285/1
gttttaattaaaaaattggtgggaggagaaatagtgattctgtagtgata
+6648285/1
CBCFFFDDHHHHHJJJJJJFHIJGIJGIIGGHIJBFHIIIJJIJJHHJIJ
@64963/1
ctatttctttgtgtcggaatacaag
+64963/1
?;?D1?;BDB:=?E@:?E1F3AE<B
@3797419/1
tctgtaattgcgataaggtttttcaggattgatagatacatcataatg
+3797419/1
@@BFDEFDFF?FFGGGII4AEGHGFEGHHGCBIIJJIIGI<G@G4?4?
@3797558/1
caaatatatatgtatcctattaatgctttaaacattaactagttgcactt
+3797558/1
CCCFFADFHHHH:?EGGGIGIIICEC>C>HCBHEEEHCCGIIHCEHCGGH
@7971081/1
ccataataagtctaaatagaccttcagggtcattatgggcttctattagt
+7971081/1
CC@FFFFFFHFHFBFEAFHHHGGGIJIJJGHIGIGIIEHHHHIJJJIHHF
@6649471/1
ttattatattactcctaattgaagagccttttcccaaaatcataccatta
+6649471/1
CCCFFFFFHHHHHJJJJJJJJJJJJJJJJJJJJJJJJJJJJJJJJJJJJJ
@2316241/1
gtttcattttgctttgacttctcatttcttga
+2316241/1
@@@FF;DDHHHFBHHIHG>HHGHGIIIIGIBH
@7972535/1
tttcattatcgtaaattgtcacggtctcaacaagttccgttttttgg
+7972535/1
CCCFFFFFHHHFHIJJJJHJJJJJIJJJJJJJJJHJJJJHIJJJJJJ
@812987/1
gctgcggcatgctttgcttctttcttagatctaccagtgcccatggcagc
+812987/1
C@CFFFFFHAFFFGIJJBEHIJJIIIGFHIJIIIHGGHIGIIJEHII9FH
@7972738/1
ggatcagtagtggtatcaatttcttctttaggtaaaacttttatgccaag
+7972738/1
@<;BBDD==A=CF<?FF??FFI?FF?FHEHDH<CH?C?EEE>D?G<??<?
@3072203/1
ctttttgaaattttttaataattggaacaattctatcacctttgaagttg
+3072203/1
@@@DADADBHDHHIII=:E9C@<HC2@EDGGGFFFHFH9BGG@<9FG@BF
@5240548/1
agcagtcatcaccaaaacctgatgattttcaagctcttcatgccactgat
+5240548/1
C@@FF?D>DF>FHBE9GEGBGHEHHGDEDGDDFGCH@GGD4CFHCGHFHG
@1592985/1
ctcctctaggctttgctttaggatcat
+1592985/1
@@@DDDDD4BFH:CG<GAHCBE>FF3E
@5241262/1
tcttgatcattttcgtttacccagagaggaaatagtatt
+5241262/1
@?@DDEDFGGHAHF6:CB=<CEGAGEHGIEGG<@411:?
@4523527/1
catgaaacaaaatgtaatctctgttcttttttgaaacgaaatagtttttt
+4523527/1
CCCFFFFFGHGHGHCGGGG@FECJEGIGHIJI8CGGIIBDH;B9BGGHIG
@4523868/1
ccttggtattcgagctgacttgggaggtttggtgcccgcccgccatattg
+4523868/1
CCCFFFDEFBAFFJJII9CHGIIIEAHCFGGJ?DCHFG>:DEGI6C7=D>
@813328/1
cttctttgtctccaacccctacctcttcctcgccatctgcctattttgga
+813328/1
@CCFDFA;FHHDHJIGGGHICCG@ECHHG<FGD@GHJIG@CCH>G?FGHB
@3074694/1
tttaaattgtctaactacttcaataagccgaag
+3074694/1
@@CFFFFFHFHDFBBGE>><CHGIGI<H>BBAH
@813658/1
gggcatggcctgcagctccctttttgcagcttcttccagagggatgggct
+813658/1
<@@DAD?D>FD=AA?FHBE@3<FFHGEEHEGHIGI91:D?FCGBGI7BD=
@813709/1
atcattatcagaataaccgctacagttgtgttttccacaaataaagcatg
+813709/1
CCCFFFFFHDHFHGGCHGIGGHGGGHHI9CCGEHGGDGIGGGCH>B4DFH
@4524366/1
gtacatttagctatcctgtagtttcgtcctat
+4524366/1
@@@FDDEFFAAHHIGFEHGGGIJGEHGIEHAE
@3075309/1
ctcattttttctgctaaagcactaccttcagcgggagaccttggctttgc
+3075309/1
CCCFFFFAHGHHAHGHEAFGGCAGECHEIGIJEB>DH<BFGAC@@F@AAA
@6651429/1
acaggagctgcgacaccatctgatgcctggtgcggaggctaccttgccgt
+6651429/1
CCCFFFFFHHHHHJJJJJJJJJJJJJJJJJHHIJJJJJJJJJJJJJJJHE
@4524957/1
ctggtcttcagtcacccgattctatttcttggtcatcagtttgagatact
+4524957/1
@@@F?DDEFHBHHIJJJEAFHHGGIIGIIJJEEEFDGEGIGC>DHGCDEI
@814956/1
cgtatttacagaagcaaggttggcctattattggcattccagcatcatta
+814956/1
CC@FFFFFHGHGHHGGGIIIIJJGFFGGFGIJJIBDGGEIII<BGHIIIG
@3076916/1
tcttattcgattgaagtaaattgtaaaatgctaatatcctaacgttatca
+3076916/1
CCCFFFFFHFGGHGGGEGEGGJFDJGJHIJIIIJIHCFIIG@GH>FCGIG
@816492/1
cctcatgttataacattatgcagttcattacctaagatatttgttatgat
+816492/1
@@@F1BDDHFFHHFGIGDBBHGHHHIIJIDHEIIIEE??EHE4?DF4@4<
@3800796/1
gtacacaattcaggcactaatgtctcttcaaaatcttcttcatcacgtcg
+3800796/1
@@@ADFFFGFBHHDHBC;FHIJAFFIIBHDHIEGGHICECIIFIGHIHHD
@7307795/1
tcttcattagtaccatatctctgcattgatttgttagagctattagtact
+7307795/1
CCCFFFFFHHHHHJJJJJJJJJJJIJJJJJJJJIJJJJJJJJJJJJHIJJ
@2321104/1
tccacaacaatttctcttcctttttttggatctgaagggcggtcccctct
+2321104/1
@@@FFFFF:AFFFGIIGIJDIJJIJBHIGIJJICGDGIGGJIFFFFFCDD
@5243582/1
tccagcctttgatagcaatcggtaaagttttgcctataagaacaatgagt
+5243582/1
?@;DDAD>DFHGDIII<EEGGIAAAAA2AB@F?EB:C@A>F@;DHIICB9
@7976083/1
gtccttctgacacaccatctctgtaaaagaggatagcttgaggcttatac
+7976083/1
?@BF1DEFHHHHHJJJJJJJJJJIJJIJJIIJIJJJIJJJIJJJJIJIJJ
@1596350/1
gcacctcacacctggcactaaactgtaaagggcttcactgcaaaagtttg
+1596350/1
@?<DDDDAFDFDD;EEHGBABAECAA?CEE9FGE3CADG>9BGGC@FGGI
@1596523/1
ctgtgatcttgtctaagattgctttcgctgcggcatgctttgcttctttc
+1596523/1
@@BDFDBFHHHHFIGIGGJIIII<3<<C@FCBH?@GDGCH@GCH@AGIIH
@2324021/1
gcatgggtcactattaaagttgatttgtcttatcgacttg
+2324021/1
CC@FFFF;CFB4?CFHI9I<BDHFI<HHEHGIJGGGIII9
@3802554/1
gttctgtatttcctgtgatcttgtctaagattgctttcgctgcggcatgc
+3802554/1
@@@FFFDDHHGGHCGFHJJIEIJAFHIJJIIIGIJII<GHHG<GGGIJGG
@5964187/1
ttcaacttctttggtgtacagaaatatttcggcttctgcttccgttccac
+5964187/1
CCCFFFFFHHHHHJFHHIJJJJJJJJJJJJJJJJJJJJJJJJJJIJJJJJ
@5964528/1
ggggaagttttatttacattttttgcctgaacacattgggtcgccatacc
+5964528/1
CCCFFFFDHHHHHJJJJJJJJJJJJJJJJJJJJJJJJJJJIIJJJIJJJJ
@2325720/1
ctccagcaggtgggtgagtaacatcagctccgagaaatattacagg
+2325720/1
@@@DADDDAFCFDI1CGIIIIEFCA<F<@DHBDHG6?F4<DFCG9;
@69903/1
tcttcctttttttggatctgaagggcggtcccctcttttgggtggaatgt
+69903/1
@@@FDDFFHHHGFIIGIJGI>GGIF??AGBBHIGIBHHGH6?;ACBC>>>
@6656003/1
ttagcctctaaaccttcatctttatcagtaatttctttaatatttgaagt
+6656003/1
BCBFFFFFHHHHHIJJJJJJJJJJJJJJHIIJJJJJJJIJJJJJJJJJIH
@3803860/1
ccgctatcatcctggctgttgccatttgattcgtcctttgtttttactcc
+3803860/1
@@@DDDDDHHFD<F9D>F@GHF@4FFH@AHEA=??CG9BDB;F;FEFHEE
@6656647/1
ggcattttcctgtgactgatttttcttcaacatcaacaaatgtcacttca
+6656647/1
@@@AFFFFHHFFHIGIIJGHJJIJJJIIIIIIJJJIJIHIJJIIIJFIJI
@6656905/1
ggcaaagattggagagtgtttgtggggaagttttatttacattttatgcc
+6656905/1
CCCFFFFFHHGHHIGHFFEFHJJIJIIIIIHGJJIIJJJJIJJIJ4BGIJ
@3805866/1
ggcaattttttttcgatttgccagtacctatttctttgtg
+3805866/1
<@@FDDFFHGFGFIIIJ@GC@FEH>BGC<DDFEBEDHCF>
@3078121/1
caggtagtaagtgatcattaagttcgccgatcttgtacaacattttacat
+3078121/1
BBCFDDFEFDHHHGJIIHHHIIIGIGIJIGIJGIJHIFGEIIFGGGEHCE
@7309116/1
tattttgataacgtggatgtagataggctggcctgcttgtggaaaaccac
+7309116/1
CCCFFFFFHHHHHIHIIIJIJJJJJJIJJJJJJJIJJJIEIJGIIJJIII
@73212/1
cagggtcattatgggcttctattagttcatctatattttttaaggaagta
+73212/1
@<@FBDDBFHDFHGIFGF>HHHIIIEHCGHGEIGFGEGGIJEIDECA@??
@7309220/1
ggttaataacgccaacaaatggtacataattaaaattaattaaaagttaa
+7309220/1
BCBDFFFFHHHHHJJJJJJJJJHIJJJJJJJJJJJJJJJJJJJJJJHIJJ
@3078411/1
gtcggcagctgggaatcctttgtgagcc
+3078411/1
??@DDDDDHHHFHG?DHHIIDEC3?4:E
@75147/1
atttgatatctatatttctcattttttctgctaa
+75147/1
@@@DDBD8FFDFFFGG9FB3A4CHGH>2ACA4?<
@3080215/1
cctaacgttatcaggttttgggtagttgggtaatattttgataacgtgga
+3080215/1
CCCFFFFBFFFHDHGAEHEGBB<FB<CGGG;DGC@GD9FDF@FHII?BDD
@3080310/1
aaataaataaacagaaacaggagctgcgacaccatctgatgcctgg
+3080310/1
@C@DDFDFGFHGFHIEIIJBG@HJDGGHEHDHGGCGGIJIFCGGEH
@6661101/1
ctctgctgttgctgaggctgttgtggtctctgctgttgctgaggctgctg
+6661101/1
CCCFFFFFHHHHHJIJJJJJHIJIIIIIIJIJJJJJJIJJJJJIJJJIIF
@7312182/1
cttgaatcatctgattcgcagtcagagctatagtagttgaatggctggtt
+7312182/1
B@@FFFDFHGHHHJGHIIIIIGHIIJIJGGGIGIGGIJIHGHJJJJJGHG
@5246437/1
gttggatcattagcagaaatcctcattctttcaaaaaaaact
+5246437/1
@B@FDDADHH?CFGEEEGGGDGHIGHI>CHE@EHI>EH6DG>
@5246607/1
ctaaattgtcatcaagctctccccttccatgcaataaacggcatgt
+5246607/1
CC@FFF?DDF?FF>HIHGHIIB@:DGGFHJIGAGEGIDDGGIG<F4
@5966829/1
cataattaaaattaattaaaagttaataatacaaataaataaacagaaac
+5966829/1
CCCFFFFFHHHHHJJJJJJJJJIIJJJJJJJJJJJJJJJJJJJJJJJJJJ
@5247880/1
gtttgtggggaagttttatttacattttttgc
+5247880/1
@?@D;ADAHHBD=GEA?AEC<DH94FFHHB0<
@7980665/1
gcgtgataagaccaccaacataactcttgataaaatacaacctatcctaa
+7980665/1
CCCFFFFFHHHHHJJJJJJJJJJJJJJJJJJJJJJJJJJJJJJJJJJJJJ
@822268/1
tgtaactattttattttcactgtcatctaataattctttagcctctaaac
+822268/1
BC@FFFFFHHHHHJJJIJJJJIJJJJIJGEHIIJCGIJIJG@GCEIGIH9
@1601696/1
ctttttatgaatgagccagaaagtaattgtattgtaagcacatgataata
+1601696/1
CCCFDDDFGDHHHEEGGCGIIJJHE<FAHFAHGIHI@FG>FEHDHHHI4?
@2329928/1
ctcaagttccatcctatcattgccaattggta
+2329928/1
@?@D=DDDFDHB<?CBFHB9EH9>:<<<39AF
@4533400/1
caaagatagtaagttatttcttctaaattctgctctgataaa
+4533400/1
@<;ADDFEDFFDHEFH@FCAHGICHGCHHIGIIIIGIDGH>9
@4534021/1
gtctagttctcttatagtaaaattttgtggtaagttttcttccacgt
+4534021/1
C@CFFF;B<DDHHIGEIFHBHFHGHIEFEG;ECG@HGGEHIGEHIG@
@5250769/1
tgagcataataggtaggtgcagggtatgaaactgaacgtgtacacctgg
+5250769/1
@@@DFDDDBBBFF<<FFAFCHHIE:?FDDB>F@GHGIJ9DBFDCH3DFE
@7315452/1
gcagattaaaatttttaagtacgactaagtgagcacactaaatcaccaca
+7315452/1
CCCFFFFFHHHHHJJJJJJHJJJJJJIJJIJJJJJJJJJJJJJJJJJJJJ
@3081664/1
ctcggatcttctatccttatctcatcaa
+3081664/1
@@@DDDD>B?D>DEEHAEFHGEEG<F<F
@3081814/1
ccctttttgcagcttcttcaagagggatgggctctgaag
+3081814/1
@?@D?DDDHHHHHIIIEIIB@4C>DGHGIEIGGH3?BBD
@3082027/1
cttttttccaaattgcctctccattcaattgaagaagcaatttcttcgca
+3082027/1
CC@FFFDFFHHHGJGGIJJIJIIGGIJFDGACGFGFHGCECHIGIIGGGH
@3082070/1
ccgtacagtatgttttccaacagtcataataaattcattagactgtcgat
+3082070/1
@@@ABDD>C?F>ACFEHBHCH?HCGBAHCHGICFEEDHGID>FEGDGCF=
@823854/1
gtcgaattcagttggatgggtaattcccacatctactgtggtaccagctg
+823854/1
@@@<DFFFFFFHFBE9EFGGDH@BFEH<<@8EFEHIHIIGCH@B<FGCD@
@7316796/1
catttcttcattttcagctctggctattttagcatggaatgtgatctcca
+7316796/1
@@@FFDD?FFFHHGHGIGIIIIIGIIEHGIJIIIIHG<FGHCBH9?DHHI
@80713/1
gtgagggtgaaggtcctgtaaaatagcttgagaagccctttgttttcctt
+80713/1
BB@FFFFDHHDFGFGIJEHEHIGEICCFBHCI;C9FGCHIJJGIEIJDHC
@7317888/1
gcctatcctctggaggaattcctttaaactgatccatgatcaatctcata
+7317888/1
CCCFFFFFHHHHHGIJHJJJJJJJJJJJJJJJJJJJJJJJJJJJJJJJJJ
@7318366/1
ggtaggacgtgctgtaccttgtatactagcatgactgactagatagaagt
+7318366/1
@@@DDDDFDDDDHGGEBACFEEEHGIGDDEFHIAFHHEBFDDD9DDHFFD
@7983086/1
ggtctttctcgataatcaagtgttggtgcattcataattcgggccttaac
+7983086/1
CCCFFFFFHHHHHJJJJJJJHHHIJJHIHCFHGJJIIIJJJJJJJJJJJJ
@7319494/1
ctcataactaaaacagggttcatgagttccactttcacaatcaattaatt
+7319494/1
@CCFDFFFFF?FHGGFGDGGIDHIIGHIGIEHEEHIABFIIIJEGIG>FG
@82982/1
gcaaggtaatgtaaaacaatatctattcaacaaaggaatagcagattcaa
+82982/1
@CCFFFBDFHH?HHGJIGGHJIJIGIGGGHJEHGIIGIJBE9HFGIIIIE
@83726/1
gccaaatacttcaactgtgactctaactcttcttccatccgctagttttt
+83726/1
@@@DF?D?FHHHDHGDIB@B>@HHE@AFHGEHHEGGIDIIIGGAF<FGIJ
@7984838/1
gaatggaaggactaggacctggatggccttccaattctggctggtgatca
+7984838/1
CCCFFFFFHHHHHJJJJJJJJJJJJJJJJJJJJJJJJJJJJJJJFHHIJI
@84347/1
aacaggagctgcgacaccatctgatgcctggtgcggaggctac
+84347/1
@@?DDDDDBFD:DGHI1AFHGIEFEFHGI3B:BG6?::FC@F=
@86219/1
cgggccttaactttagtgaactggtcatcaactgagaggccaaactcctt
+86219/1
@@CFFFFFHHHHGEGIEHHE?E>G?FGEHE<ECEGCGHI<GGGGGIIIIE
@86616/1
catcaactgagaggccaaactccttcaggcat
+86616/1
?@@DDAA4CF2ACCCCDEFCH32C@CCE1:CF
@3083364/1
gttgctgctgctgttgttgttgctgttg
+3083364/1
@@@DD>:3D<<?FFFEBGEFF3:C:AAE
@6663718/1
ggtggttcttgcctttgcagctgttgtggtggttgttgcctctgttgctg
+6663718/1
BCBDFDFFHHHHHJJJJJJJJJJHJJIIJEFHDFHHJIJJIJJJHIJIII
@4538010/1
tgggtcactattaaagttgatttgtcttatcgacttgacaattttttctt
+4538010/1
;@<D=DDDFHHHGFBGEDHHJCJGGCH>ACHIFGGH?DFGAHEIGGJGHF
@5969465/1
caagttgtaataagcttctatttttaaatttataatttatcttattttct
+5969465/1
BCCFDFFDHHHHHJJJJJJJJJJJJJJJJJIJJJJJJJJJJJJJJJJJJJ
@3810011/1
ttctgcaatttccaagaaactttacttttcacaaataaatataaaaagaa
+3810011/1
CCCFFFFFFHHFHIHIIJGGICHIJ@HGHH@H@FHIGGJJJJJCHIGICC
@3810118/1
gttctaacttaaagctgactttagtacatcgcctggagacatgactacac
+3810118/1
@?@DFFDDHDF>FGICGIIIIIICHHIGGHFE<FC@GHIIIID>F@FHII
@5252131/1
ctgtatttcctgtgatcttgtctaagattgctttcgctgcggcatgcttt
+5252131/1
=@@==DDFFHGDHGG<AEGI4C@ICGDHDBBEA>FGBGGIE<DH?B@>G@
@1604981/1
ataaccaagatcaattactctaccaggtggagg
+1604981/1
@@@DDBDFGGADH@EHIGGIJH@HEEE?CC3EF
@2335862/1
ctcgaatctattatctcttggacaagttgttat
+2335862/1
@@CFADD=DFDDDGCIJGDHGIJEC>FHFHA<C
@2336464/1
cactgctgaggcttgaacaagcccttctgatagcctgcaattcttggttc
+2336464/1
@@@FFDDFGFAFD>DEHFI@GAEFF;FDEG@CF>D>GGGIADDEGGC4B8
@2336760/1
gaacaattctatcacctttgaagttgaataagttattattctt
+2336760/1
@@@B??D>DHF<FGCD9ABE9<BC<E<BAHHBF@4ACE@@@E4
@6665927/1
cttcatgccactgattgatgtcccaatggtccacacctttgtcaccacta
+6665927/1
CCCFFFFFHHHHHJJJJJJJJJJJJJJJJJJJJJIJJJIJJJJJJJJJJJ
@5255794/1
ctcgaggcatagttatttggaagtgatt
+5255794/1
@@CFDDDDAHFG>C9EGG@EGFEAFGAG
@5255975/1
ttctcttatagctgtcaactcatgttgcaaaaca
+5255975/1
CC@FFDFBHFACAEFGGHIBGEGGBEHGI<CC8F
@2337925/1
ttcagaaggggaaataggttattttcgcattcattaagattagtattaac
+2337925/1
@@CFFFDFH8FA<EGGGDAHHHIIHEGH@AGHIJJJIDHIIJIGHIICHF
@2338314/1
ggtgagtaacatcagctccgagaaatattacaggttcgttgaaaaccttc
+2338314/1
@@?DFFDDFGBHGGIC>FHGHGGGIIHIIBHGGHCFHEHGII<@FDGHCB
@6667108/1
ggccagttctggaggatgaagttttctacctcttgtattttgctcttctg
+6667108/1
CCCFFFFFHHHHGJJJJJJJJFHIJJJIJJJJJJJIJJJJJJJJJJJJJI
@6667227/1
gaaataagaaagcaagagaaggaagtgaggtacacagttgcagtcctgag
+6667227/1
CCCFFFFFHHHHHJJJJJJJJJJJJIJJJJGHIJJJJJJJJJJJJJJJJJ
@3089431/1
atcggtgtttttgagctcatacttaatccaatgacatggggaagtcaatt
+3089431/1
B@@FFBD@BDFHHJJGGIGGGHGIIHIEIJ<GIGHCFHECHIJJDHG<DG
@3090332/1
actaattttttgcaattgttgagtgaagtttctgagagcatcttctctaa
+3090332/1
@@@D1DDD8FFHFEBHI9FHG>EDE>BE@FGGGGCG4:??39B4B49DGB
@828183/1
gctaatttaaaaattgaatagtttttatgaaatgagtcagaattttcgtt
+828183/1
BBCDDFDDFHHFDBHGHGHCGAIIIGGEEFAACGGIADH@A9?FC>FG:B
@6669440/1
gccaaaatttgttcacactgttcctggctgagagtaattcgtcgcgcatt
+6669440/1
@@@DDFFFHGFHHBHGEGIJIIBHHIJEGG>EHEHI@GIHHHEHGDHJJG
@6669661/1
cttcagcctcatgttataacattatgcagttcattacctaagatatttgt
+6669661/1
CCCFFFFFHHHHHJJJJJJJJJJJJJJJJHIJJJJJJJJJJJJJJJJJJJ
@5971670/1
cttccttgccctaaataataaggacggctaaaagtacagactctagtcgc
+5971670/1
C@CFFFFFGFHHAEGHJIGJIJIIJJJIGGCHIIFHDHGGEHIJII@<FG
@1605313/1
ctcctctaattaagtaaaaactataaaaat
+1605313/1
@@@BDDDE8FHB>BEFHIGI>HGECHGI<B
@1605537/1
caaaaaagatttaaattattttgttttttggttccag
+1605537/1
@@@DDDDDAFHDBGAGI>HHFI4CFIIIIFGC99??9
@829754/1
gcgaagaactgaggtaaaaataaaatttaaaaatgttgctattgtttcaa
+829754/1
CCCFFFFAHHF<DAAFFHGIIBH@HGGEEGHGG>DF@D<D>FHI<<D99B
@1605665/1
gtgacattattgactaaggccgatctgaggtctgtcaattc
+1605665/1
@@@DFDDFFDF?BDHG<:AADA6ECFG?EEDF4:CF@GGAD
@89153/1
tctgtaattgcgataaggtttttcaggattga
+89153/1
?<7;A?A=CDBA?F:AD<3A?FF9<A3CF<9<
@5972609/1
taccaactcatactgtcttcagcctcatgttataacattatgcagttcat
+5972609/1
BCCFFFFFHHHHHJJIIJJJJJJJJJJJJIJJJJJJJJJJJJJJJIJJJJ
@89342/1
gtggctctgggctgtaagatctgtgttttgatcgttctctgggtggtctt
+89342/1
CBCFFFFEHHHHGGGHIJIJJIJCHHIIJJGGJIGEGCHJ4BG9DF:F8?
@5973500/1
gtcggcaattgtaccaagctctggcattttcctgtgactgatttttcttc
+5973500/1
CCCFFFFFHHHHHJIJJJJJJJJJJJJJJIJJJJHIIJJJHIJJJJIJJH
@90947/1
gtcaagcgggtgaaagtatcacttggaagtttagcacagtatctgttaac
+90947/1
@B@DDDDDFFDFHAHGCEHGIJJDHHGHJJGBGIAGDBHFH@FGEGED@F
@91006/1
gttctttcttgtcagcacagaataatcttgtatgatgtctcttttggact
+91006/1
@=@FFFFFHHDF<<CGDHIEGIII<>DHHHED>EHGHHCGICGDCCGG@D
@3815407/1
cttggtgtttgttttctccaactccgacaaacgccatcctctcattctta
+3815407/1
@@@FDDDDFDFDFAEEDH>HHII>FGHGE?BFGIAGH>DF<CADFAB@FH
@92503/1
cgcagcctcttgttttgcttctttttttgacctacccttgccgacagcaa
+92503/1
@@CFFFDEH>FHHIIJIFGI@HIIIGEIJFIJGIJ@DHIJIIJBGGEGC>
@7324181/1
tgacattgtaacattaaaaactagtaactcgtgtttagacaaccaaattt
+7324181/1
CCCFFFFFHHHHHJJIJJIJJJJJHJJJJJJJJIJJJJJJJIJJJJJJJJ
@3815973/1
ctctagtataaagattacttctaccatcaaaaacaggtttaaggtttcca
+3815973/1
@@@DDADDHFHFHIII9BHHIIGGHGIIIIDIDIIII?FGGHIIEGGIGH
@7325022/1
gtggaggtgaaaagaatgatcttccaactgtcacaaacctgttagcagct
+7325022/1
@BBFFFFBFHHHHJJJJJJJJJJJJJJJJJJJJJJJJJJJJJJJJJJJJJ
@3092762/1
tggatgaggaaatttttcataaagaagtcgaatactgttcttaggaatat
+3092762/1
CCCFFFFFHHHGFIJJIJJJJJJJCHIDHIGJGGIID9?CGIIBH@G>CH
@4544432/1
gcagctcaaccattttatcggccaacatattactgacctcaaccgtactt
+4544432/1
@@@DBDFDBBDHHJIJGE>ADEEG@FHGEEIGHGFBBFGHE@GGDBFFGE
@5259880/1
gtaggacgtgctgtaccttgtatactagcatgactgactagatagaagtc
+5259880/1
@@@?DD?D@FFFHGIIHG@HB<E?4?BFFACGC?BFGD:49?FFB@4BDB
@5260186/1
cggccacttctttgaactaagtacagcgaaattcttattcgattgaagta
+5260186/1
@CCDFFDFHDHGHGEFFHI@@BBFAHGBEIIIBGIIG>GCCGGDHHEH@F
@3094540/1
tctttgtgtcgaaatacaaggcaggaaatggtgaactgcctttcatgagg
+3094540/1
CCCFFFDDCFHHFGHHGIIGGHGEEDCDGEG4CBFEIEC<FHD@FIIJJJ
@4546828/1
atgggttttaccatcatttgctgctcataaagcttattcatttcactcct
+4546828/1
@@@FFDDAFHHHHJJJBIEECHBFFHGGIIEG@GI?BDFCFHE<<DGHE4
@7325846/1
cctagacttgtgcaccagctaaagaagacttatctttaaacggcagcttt
+7325846/1
CCCFFFFFHHHHHJJJJJJJJJJJJJJJJJJJJJJJJJJJJJJJIJJJJJ
@7325875/1
gttgtatactgatttcataatgatgtacgaaacctcgaggcatagttatt
+7325875/1
@BCFFFFFHHHGHJJJIJJJJJIJJJJIJJJJJJJJJIJJJIJIIGHIIJ
@5262415/1
tcgtaacggtcatttctttttcttgatctctttcattatcgtaaattgtc
+5262415/1
??;4=DDDA:1CFEB4?EHEFG@EBFAF@EGEDHGEHEG<C9?F;909B>
@832814/1
gttttttacttgttcctgtgccataaccgtacttcatatcattgataatt
+832814/1
BBBFFFFFGHGGFGIGGHHCHIIJJJGJJ=FHIJJFIGDCDEHIICCAHE
@2342697/1
gtaaatcatgtatctcattagcaagtacttctgatagttcacacggttga
+2342697/1
@@@DFFFDHFA?F94EDHIJIJJII>>EDAFBHIIJ9CEHIHIEDGGDHE
@1610599/1
tcttgttttgcttctttttttgacctacccttgccgatagcaataag
+1610599/1
<@??D=ADDFFHHICFEGIHGGIGHHGIIGGIDEGGGHIEIIIC9FD
@833690/1
gaggcaaccaatatgttcgtctcacccatgttaaattttttcagaatcat
+833690/1
BCCFFFFFHGHHFIHGIGGHGGHEIBEGIIIGIIBAECHGBGHGEDGEHJ
@1610699/1
cccaggttaaattttttcagaatcatgtgattttttttcctttcaagaat
+1610699/1
@@@DFDDEF?ABFGFE@DD:AECGGEGG>FHIIB@@AFHGACCC=<CG9C
@93454/1
cgtttttgtgtaagtcatgaaaaagatgataaagaattttagcagtgaat
+93454/1
@@@FDDDFHFDFHJGIEBHEF<HHIHIIHFCEBEHAFGGHIDEEG4??BF
@6672290/1
ctggaacatagttttaaactgacttgaacttcaccagatctagtaaatat
+6672290/1
CCCFFFFFHHHHHJJJJJJJJJJJJJJJJJJJJJJJJJJJJJJJJIJJJJ
@2344023/1
gctgtagtacaaatttctatttccgattatttttccttt
+2344023/1
@<@D??DDHFHHHEHIAE>IGAHGGG1AFEBC441:EF4
@5978178/1
ttggctttgagatacctacgcctatcagcccatgaaacaaaatgtaatct
+5978178/1
C@CFFFFFHHHFFIJGIJJJJJJJJIIJIIJJJJIIJGJJJJJJFIIIHI
@3820593/1
gttgtttactaatgcagatcttaaatctgttaatgctccagggctatgtg
+3820593/1
<BBFDDDFHHHGFIJIIIIIGEE<HIJJIJ@HFIIJEHIIBFBGIHCGFE
@4547544/1
ttcatttaaaaccgctgtgtctctttctttttttgttagactgatttgat
+4547544/1
CCCFFFFFBHHHHJJGGGGIJJGIIJHHIIIJIIIGFGIJGJJIIGFIAE
@2344560/1
tctaaattctgctctgataaattagaatcatcccatagcaaatggtattt
+2344560/1
CCCFFFFDHHHHFHGIJGIIJIIIJF@HGGIJGGEEFHHI>GCHE?FGGB
@4548530/1
ctgggttgttgcctaacaggaggtgcactggttacaggagatactggttg
+4548530/1
@@CDFDDFHHGGHJJJJJJJIBH<EHHFHHG>GGIIJGCHBFGGHIDB@F
@3820844/1
ctacaattttgttttgtttctcctccatttccaattatttcctttttctg
+3820844/1
CCCFFFAFHGGFHGIJAADHIGJFHHGBGHEDG<FE>EHHIIIIIEIHGC
@5979686/1
attttgataacgtggatgtagataggctggcctgcttgtggaaaaccacc
+5979686/1
CCCFFFFFHHHHHJJJJJIJJJJJJIIJJJJJJJIJJIIIJHIJJJJJJJ
@4551085/1
gctgttgttgctgaggctgctgtggtctctgctgttgttgttgttgctga
+4551085/1
<@@DDBDDHFFHF9BGG=EFHE4A@AFHFEGCD3CCGBGG9;B9DAFED4
@6676694/1
ggcttactaagggagttttcttgatcattttcgtttacccagagaggaaa
+6676694/1
CCCFFFFFHHHHHHHGHIIIIIJHIIIJJJJJJJJJIJJJJIDHGHIFHG
@97675/1
ggcctatcctctggaggaattcctttaaactgatccatgatcaatctcat
+97675/1
@CCFFDFFHHHAHI?BCEHHIJIICGGIJIJGHB?ECGIICHCHAHIGIH
@6677274/1
cctcctctcattcttagttgtaacaactaggggcaccatgacgatagctt
+6677274/1
CCCFFFFFHHHHHJJJJJJJJJJJJJJJJJJJJJJJJJJJJJJJJJHIJJ
@4552512/1
cctcattctttcaaaaaaaactattcgtag
+4552512/1
@CCDFFDA?DFFHIGB?FGGGGHGH<CG<D
@6678379/1
gctcattattagaatccccattttcagtagtg
+6678379/1
8=;B4ADDDEBDA>E<BEF>FFIIDII:AC9<
@6678462/1
ggaacgttgatctggtctggagctggatgagtgacatcagcgccaacaac
+6678462/1
CCCFFFFFHHHHHJJHIJJJJJIJJJJJJJJGHIJJJJJJJIJJJJJJJJ
@3097976/1
ctcctgcggaccattagttgaagtcccagccctcagataatcccatatca
+3097976/1
@@@BDDFDHFFHHJJJJHGHADH?FGGGEIJHGIJJIJJ9FH@G>F>FHH
@5980543/1
ctcggatcttctatccttatctcatcaaatattgataaactagtttcttc
+5980543/1
CCCFF020AFDFAEGIIJIHIJJJJJJJJJJJJJJJJJJJJHIHIJJJJJ
@6679123/1
gtaggaaataagaaagcaagagaaggaagtgaggtacacagttgcagtcc
+6679123/1
CCCFFFFFHHHHHJJJJJJJJJJJJJJJJIJJJJGHIJJJJIJJJJJIJJ
@7993075/1
tctgtatatcagtcagcttcttaatgcatctctgcccagccacaatgtta
+7993075/1
@@CFDFFFHGHHHIGHIJJHJJJJJGIIJJJJJJGIIJH3DFGIJJJGHJ
@3823068/1
ccacgatttcggcagcttttacctcattttcactcagaag
+3823068/1
@@@DAD3;FAFHHFF?F>HEA<:EHGIEGEGGGAD3?BDD
@2347817/1
gtttccacaacaatttctcttcctttttttggatctgaaggg
+2347817/1
@?@DD4:DFFF3A@EFBFIBIEHFHEII1CCADGI@AEDFEE
@3823543/1
accattctaggaatctgtttacgttcggtttttca
+3823543/1
7@=?B?DBAHHH4CGED4<AICEGFG:<88CED3C
@5266509/1
ccactgattgatgtcccaatggtccacacctttgtcaccactatattcac
+5266509/1
@@CFFFDFFHDDFHIIJJIIJJAHGGIFIIIJIJGHIG9DEHJGGIGIBD
@4552855/1
ggtaattggagcggcttgtctaactt
+4552855/1
@??DDADDH>D8DGHIIBC<<4?C>4
@3823959/1
tgctgtctttgtgtcttgcacgacctttggattg
+3823959/1
CCCFFFFFDHDFBHHGJJJ3CFGHFGHIHIG@HH
@5268516/1
tgtgactctaactcttcttccatccgctagtttttcaggtttactgaact
+5268516/1
@@@FFFDFHFBFHGIIH@F@CFII>C:C@CCFGGGGIH<?DEGDGF?9?D
@1616830/1
gtccaatcttcaattgttttaaagcacatttggctgcggtacatttagct
+1616830/1
@@CFDDDFHGFADGBGEFHIEIJJGII@FH@CCHIEGIGFGIEGHIIIIF
@5268898/1
ggctattttagcatggaatgtgatct
+5268898/1
@@?DBDDFHHHHFEF3EGHGEHCFII
@4554839/1
catgaaacaaaatgtaatctctgttcttttttgaaacgaaatagtttttt
+4554839/1
@@@FADDEG?FFHIBEGIJJIJIIGAHG<@<GDFHIJGIEG9BD??FAHG
@4555177/1
tctttttctattttcttggctttgagatacctacgcctatcagcccatga
+4555177/1
@@@FFF?DHGFHGHIGIEHGCHGGCGIGCHG4A?<AGCHHGH>>GG?;BH
@3825354/1
tggggagttaaatcaacatcagctgagatatactcatattgaggata
+3825354/1
@@@FFFFDHHHBHIII:C?FHIEGEEHHIG@HIIJDGIJGIJGIIIG
@1617758/1
agccaaaatccaaaggagcccactcgaattctttagttagggtaattaaa
+1617758/1
@@BFFFFFGHDHHJJGEHCHGGIGJJEBGHHEEHG>D@>FHH?BGGEGGI
@6681308/1
gctgttgttgccactgctgctgctgcggctgttgttgcctctgctgctgc
+6681308/1
CCCFFFFDHHHHHJJJJJJJJJJJJJJJJGJGHGHJJJJJJJIJJJIGIG
@4556245/1
gttcttgaatgaaaacttctatctctctcagatgaatct
+4556245/1
@@@FFAEFB>FH?HCF9EGC?@FHBDE>AC<39A449?E
@2350768/1
gcccaatatagattccagaacttccggcataatg
+2350768/1
@@@DDAD?<DFFFGE4EF9::CHHGGA8DFEFBF
@4557087/1
agcatactttatcgtaacggtcatttctttttcttgctctctttcattat
+4557087/1
@@@FFDDEGFDGDIIIJHIIGGEEH@HB@EHI@FHI9FHF@BD9BDCA<<
@5983399/1
ggcttcactgcaaaagtttgatcaaataaacactatacaagtttggtcaa
+5983399/1
CCCFFFFFDHGGHGHJEGJJJIJJJJIJJJJJJJJJJJIJJFHGIJJJJJ
@5983405/1
tggtcatcaactgagaggccaaactccttcaggcatgggtcactattaaa
+5983405/1
BCCDFFFFHHHHHJJJJJJJJJJJJJJJJJJJJJIJJJJHHIIJJJJJJJ
@2351510/1
gggcttcactgcaaaagtttgatcaaataaacactatacaagtttggtca
+2351510/1
@@@D7D;BFHFHDIIDEAHHGIIIIIIC>HHIGGIIIHHIIHCGHEEBFG
@2351719/1
ctcgcaacttaggttatgcgaagtacataactttctttgtatctgcatga
+2351719/1
@C@FFD>DHHFDHCABEHGGHBG1CBAHH>DFGIIIGIIHGCHHCG@>BC
@1620431/1
gtcggaatacaaggcaggaaatggt
+1620431/1
@@@FDDDDBHG<D3BFEE=C<C<F4
@4558314/1
cttgatggctacaaagatagaagtcgaattcagttggatgggtaattccc
+4558314/1
@@CDDDEA8BFHAEHI@9HH@BHCCG@GHAEHFBFIDBC9DC0?B>F4EF
@2353083/1
cttttttccaaattgcctctccattcaattgaagaagcaatttcttcgc
+2353083/1
@@@DDDD8DF>4CG<FGGGIGIIIG>HCGIDGEGHEHGBGECEECB@?F
@4558923/1
gttgaggctgctgtggtctctgctgttgctgttgttgctgaggctgctgt
+4558923/1
@@@FFDADGFFDGHIJGGCHHJHGC9EHH@FE><EAH@FG9?FFGH=938
@99800/1
cctcagagctaccttggcagctgctaattttgcttggtgtttg
+99800/1
?@@DDD8B:CDDHCEG3AECHIIGHGC>HCFGIIGCG9??FHH
@100442/1
gggtcgtgagaagctgcaacggctgctatagatggaacgttgatctggt
+100442/1
@?@BDDDFGADHHEI<GBHIEGGIGH@A@DDDGH30??D8388BC4@48
@7994811/1
cttggtgtttgttttctcctactccgacaaacgccatcctctcattctta
+7994811/1
CCCFFADDHHHHHJJJJJJJJJJJJJJJJJIJJJJJJJJJJJJJJJJJJJ
@100525/1
agtgaatctgttttcaacgaagattataccacataaattgtcggc
+100525/1
@@@?DDDFFDDFBBHIIJJJIJGFE@HGEHEH<GHIIGIIGGHI:
@840712/1
gggaaaaatatacttcaaacataacagaaaaaaaattgaaaataaggatt
+840712/1
@@@;BDFDFFHFFIGIGGGIIIGFHGGEEGGIB@GHGAFHGEHHIIGGFG
@841781/1
tgattacttcttctcgaggtggctgcagtttccatatcatattatacctg
+841781/1
CCCFFFDEHHGHGIJJJIG:F?B@FGIIGGIIIDIHIGIGGGID@D>FHH
@7996355/1
ggtccttttatcataatgagatcaagtttttttcgaatcaaatgaagctg
+7996355/1
??;BDDDDHAFDCF<?DF9<CHFEEFH@HHGHIGDD8?G?90?DH@GECB
@6684639/1
gtcgaattcagttggatgggtaattcccacatctactgtggtaccagctg
+6684639/1
C@@FFFFFHGHFHDHIGEHIAEHHJIJJIJJJJJIIJJIJJ?FHGGGGHG
@3826686/1
tctgtatcaacaactgtaccagccggcacattcatatttctcccatctgc
+3826686/1
@@@DBDEDFHFHFIIGACAFEBBG@HGHII<GBGIHGG@FECAAGI@BFF
@5272233/1
tcagcatcagattcttcttttttctttgtaactattttattttcactgtc
+5272233/1
@C?DFEDFFHADHEBGGJJIEIGIB?DHFGCDGEIIIFHHIJGGF<DEEC
@844481/1
attctttggaagaagaggcttttatgttttcttttttaaatttcttatgt
+844481/1
<@CFFFFFHAFBDHGEIIDGHGIIIIBHCHGIJJJJGD@ACIG@GE<@FB
@3828193/1
ttgcagcattaagtcttctctgcactgtgacagtctt
+3828193/1
@@@DDDDD8CDFDAEFH@I@HHD@E:?F4C@FHB@D4
@7999445/1
gatgagcataataggtaggtgcagggtatgaaactgaacgtgtacacctg
+7999445/1
BCCFFFFFHHHHHJJGHJJHHIIJJJGHJJJJJJJJJJJJIJGIJJJJJJ
@7999591/1
gcctgacggactgatggaatccaaaccatacttcacgaccacctcca
+7999591/1
CCCFFFFFHHHHHJJJJJJJJJJJJJJJJJJJJJJJJJJJJJJJJJJ
@7330008/1
ccacattctatcaagtaggcaccaatcaaggcctccacacaatcagcaat
+7330008/1
BC@DFFFFHHHHHJJIJJIJJJIJIJJIJJJJGJJJJJJJJIJJJJJJJH
@3830143/1
gttcctttttgaattgaaatcacctgctccaggtaatggaaaatcctgag
+3830143/1
@@@DADDDDDHDBHEGBAFGCCHH9?FHHB>FH@B?DHGE3FGHCFGIEG
@1624499/1
tctcaatgtaagacagcattgttgcaacttagatttagggtcattccaat
+1624499/1
@@@FFFFFHHHHHJJII@HGCEAGHEIJJJJGGBFFGGGIBGHIEIIIIH
@7332089/1
gtcacttcaaactgttgctcagcagctatctcttgtaggaactggactgc
+7332089/1
CCCFFFFFHGHHHJHIJJJJJJJJJJJJJJJJJJIHIJJJIIIJJIJIJJ
@1626491/1
ctctaacttcaattaatttctgatttttattaacaatagattggttgtaa
+1626491/1
?@@DFD?DFDAHFED<DF@<BHEHGHIICHG@HH>EHC@<FGHE>GDD4:
@3100559/1
ctctaggaccagtttgcaaagggaagcgagcttgctgttgttgctgctgc
+3100559/1
CCCFFFFBFFDHFIGEBGIJJGI<GHJDGGHGJJIBGHGGHIJIGIG@FE
@3100568/1
ctaattctaatatttctttaaatagaaactcgtgaaata
+3100568/1
CCCFFFFFHFHHHJFGIGII<<EGIGACH<3AFCFF>E>
@102008/1
ggaatttcataaacaactttcaaatccttaatatacgcaacaaagctttc
+102008/1
BB@DFFFFHHHDHJJJJJIJIIIEGGJEG<HIIDHGEGGIIJJECFCH@H
@4565689/1
ccgaattatgaatgcaccaacacttgattatcgagaaagaccggtacctg
+4565689/1
@@CFFFDDHHHD?EHJJJIJJGGIGIEHHIIIIIEBFB@DF>FH@FHGEH
@7332927/1
atgtttttgtattcttcaatggttgctgctaaatcttcaagtacatagta
+7332927/1
BCCFFFFFHHHHHJJJJIJJJJJJJJJJJJIJIJJJJJJJJIJIJJJJIJ
@6686423/1
gaattatcaaagagaattattgaattcaatatagcaaacatttcttctat
+6686423/1
@@@DDDDDBDFFHIB;CFCHGEEHHEGBHIIFFHICA@?GGGGGDGHICH
@6686442/1
gccatcctctcattcttagttgtaacaactaggggcaccatgacgatagc
+6686442/1
CCCFFFFFHHHHHJJJJIJIIJIJJJJJJJJJJJJJJJJJJJJIJIJJJI
@5992517/1
gctgcaacggctgctatagatggaacgttgatctggtctggagctggatg
+5992517/1
CCCFFFFFHHHHHIJIJJJIIIIIJJJGIIGIJJJJFHHIJJJJIIJIIJ
@846486/1
atgatatcagtcagcttacaagccttagtaagcataaat
+846486/1
?@1???;D<CADFA3CB<FEGFGCHE>FAE@ECFFHID<
@848690/1
gtgaaattattggtatttcttttttccaaattgcctctc
+848690/1
@?@?BDDDD>FHF42A?F>HEHGHIGAGHGHHH@AG?<D
@5274759/1
ggctgttgttgccactgctgctgctgcggctgttgttgcctctgct
+5274759/1
C@CFFBDFBDFHFG>HIHHGIGEHGGIDAFEF;DEHI@FE<FA9B=
@5275323/1
gtaatttcttgttcttcttgtttcttttctttaacatttctc
+5275323/1
@@@ADDDFFAFHHIGABABHE9FHGGHHGGIIGGGHI@GGEF
@1628978/1
gtctctgctgttgctgaggctgctgtggtctctgctgttgt
+1628978/1
@CCFFFFFHHHDFIIGIIIIIID?39C@AFF9E?@FFDFH3
@1629286/1
ccttaatctagccacttcagccttatgcctctcaaactcaagctgtcgct
+1629286/1
7;@DDDFFGFDAHG>F@FIAFE9FGCFFGE@H>EH@HFF<GH@9B?DFGG
@2358879/1
gttggttcagctgtagtctgtctgcatctgtatatgccctagcacggaaa
+2358879/1
@@@DD2ABDFHFB?<ECGIIHIC4CFAC>HH>HIGFHGGIF9FCHGIGCF
@5277139/1
atttatttacaataaaaatgattgaaatcaatcaagctttctgcttaggt
+5277139/1
C@CFFFFFFHHHFGIIIJIJIIIJEEHHGGEEIG@GGJJJCHGIJIJJEH
@1631429/1
gccgtgtttggtagaagcaggatgacacttagg
+1631429/1
@@@DBDBDHDF;DGIFGHG@DHIGGEEHBB<GD
@1631635/1
ccgtgtgatatgatatgggttgctgtttacaccaacgataaaa
+1631635/1
=??4BABDDD>A?EDAD:A3A@:4?2A@AA<EECEDICD>D9?
@2360644/1
caacaaatctcttaatgatatcagtcagcttacaagccttagtaagcata
+2360644/1
@CCFFFDFHABH4CEEHGIGEHE<:FHGABCCF4A?FHE99?CDEFHGCH
@2360671/1
atgggttttaccatcatttgctgctcataaagcttattcat
+2360671/1
?@@F?BDDHDFDDG>3EFD9BCEHE<E4?B><CGHE>B>:?
@8002564/1
tttggaagctttacaactcctaatcctgtttcatccgcaattttctggcg
+8002564/1
CCCFFFFFHHHHHJJJJJJJJJJJJJJJJJJJIIJJJJJIJJJJJJIJJJ
@5279167/1
cccctcttttgggtggaatgtatgacgatgatttgatatctatatttctc
+5279167/1
@<@DDFFFHFHH8AD<GHIIHI>4@EAACGCGBEGBGE<FH@HGE9<FGC
@7336713/1
gccgagtccttccttctagtgcttcttccaaagcaaataatgaaacttgt
+7336713/1
CCCFFFDEHHHHHJJJIIGFHIJJJJJJJJJIJJJJJJIJJJJJIJGGIF
@104776/1
gcaccttcaacaccacactcctcaaggtacacccctataagggcttcgat
+104776/1
CCCFFFFFHFHHHIIIIFJJGHJJJJJCFA<BEGGIJJEDHEGIGIEHCG
@5992912/1
ggcagtatgcaaatattgtggaccatcactttttacatttaaagcatctc
+5992912/1
CCCFFFFFHHHHHJJJJJJIJJJJJJJJJJJJJJJJJJJJJJJJJFHIJJ
@5993210/1
ctcacctccttccattgttctcaatgtaagacagcattgttgcaacttag
+5993210/1
C@@FDFFDHHHHHJJJJGIJJJHIIJIIIJJJJIIGGIHIIJIGHIJJGI
@8005638/1
cgagaaatattacaggttcgttgaaaaccttcggcctgatgctgggaaca
+8005638/1
CCCFFFFFHHHHHJJJHIJJJJJJJJJJJJJJJJIJJJJJJJJJJJJJJJ
@851335/1
gtttcaatgatttccctgttgaccttacggggacacttatcaggttgtat
+851335/1
@?@FFFFFHHHGHIIIIEGGIJIJFJIGDHJJIBHIIJIJGIJJFGIFFH
@105768/1
tggcgttttggtgggcatggcctgcagctccctttttgcagcttcttcaa
+105768/1
CCCFDDDDHGHHGIIIGIEGHIJJBDGIJIIIIEEGIECHIGEHGAHHGH
@8005880/1
cccttatcaacatacagagcaccaagaaaagcttctaaaagatcagccct
+8005880/1
CC@FFFFEHFHHFHIIIGHIGGIGGIAGHIIGIJIIJIIGGGGFHHIAGI
@8005897/1
caagagaaggaagtgaggtacacagttgcagtcctgagctggtcttcagt
+8005897/1
@@@DFFFFHFDFFHGCGGGFHGIGDIIIEEIIIIIHIBCGIFBFGIIGEG
@8006297/1
ctgcactgtgacagtcttcaagcactgagttagaataccaacctgaattt
+8006297/1
?@@FDDDEHGBH?GGCGIGC??GFEGEEGGHHGCGHIG@FHIGGHEBFHH
@1633038/1
tgttgctgctgctgctgttgttgttgttgaccccatggttgtcgaggagg
+1633038/1
@??DDFFFHHGHHIJJIGHIIIJJJIHDGIIIIG@GIIHIEHGEFHGACA
@852586/1
ccttaatctagccacttcagccttatgcctctcaaactcaagctgtcgct
+852586/1
@@@DDDFFGGHH8FGGGII9FA>EH@HIAHHGHIH@GHGDF3D<<?D:?6
@3835354/1
gtgcgttcataattcgggccttaactttagtg
+3835354/1
<@@DDDADDADFFIIEE6?@<EEHGAHI4911
@853031/1
ctcgatacaaaataattctatgaggcttgtagccaccggtacttttgtaa
+853031/1
CCCFFFFFDFHFHBHIJJIJEHGIJGIJJGIIIJJJIDB:?@DH>DEDEG
@5995694/1
caggtgcgttaacttttggtggctttattatattactcctaattgaagag
+5995694/1
BBCFDDFFHHHHHJJJJJJFHIJJJJJJJJJJJJJJJJJJJJJJJJJJJJ
@853205/1
gacgtgctgtaccttgtatactagcatgactgactagatagaagtctaa
+853205/1
@<@BADFFHHBHFIIGDAEHHGHFI3FHHIJIHEHGG4DFEG>F@F@?D
@3835662/1
tcttcattggctgaatccttatttgtttcatcgtcagtatcatcagcatc
+3835662/1
CCCFFFDFF?FHHHIIJJIIEGGIJIIJJIIIGGIG8BGGEIII4BFHIJ
@1634544/1
aatcggtaaagttttgcctataagaacaatgagtgagagcttgcaagagg
+1634544/1
CCCFFFBDAHDHHEIDGJGGEIIEIGIJIJJHGHGGCHE9CDHFIGEBD@
@1635648/1
ctgcagcctcttttaccattgtacgagtttgagcatcattcattttcttc
+1635648/1
@CCFFFFFFFHHGIIIHG4IE:CEE?GCFHE?E>@DGE>HIEGG@DGIGG
@1636727/1
ctggttacaggagatactggttgttgttgaggtggtagttgagtttggtg
+1636727/1
@CCFDDFFDFDHHAFHJIHG4FHGHIHGGFIH9CF0?DF<F:?9DFGB8B
@2362188/1
tggtcttcagtcacccgattctatttcttggtcatcagtttgagatactg
+2362188/1
@B@DDFFDHHHHGHIGIGJJJJCAHGGHG>FFG@HGGG9CFGC=?FHIEI
@2363532/1
ccttctgacacaccatctctgtaaaagaggatagcttga
+2363532/1
@B@DFFAACAHHGEHIIGIIIIGGIEIJIIG94EHGIGI
@2363834/1
ctgctgctgaggcggttgttgccactgctgttgttgaggctgctgtgg
+2363834/1
?==DBDDDFDCFHIJ6EH@BGGE>F3?FHHBBGCH2=BCC;C==;.73
@7338776/1
tgctgctgttgttgttgttgaggttgattagaagcccctgcttctccagg
+7338776/1
CCCFFFFFHHHHHJJJJJJJJJJHHIJJJJJJJJJJJJJJJJJJJJJJJJ
@7339129/1
tctccaacaagaatttgtttttgttccaagttttctcttttggctctctt
+7339129/1
CCCFFFFFHHHHHJJJJGFIJJJJJJJJJJHGJIJJJJJJJIJJJJJJGI
@857175/1
ccttataccgctatcatcctggctgttgccatttgattcgtcctttgttt
+857175/1
@@CFFFDFHHHH1@AEGGIIIJIJIFF9BEEFGGGHCC<GGHIEGDEF>G
@7339752/1
ggcagtaccattccaagaagtggcacatatccatagggacacagcttcta
+7339752/1
CCCFFFFFHHHHHJJJIJIJHIJJJJJJJJJJJJJJJJJJJJJJJJJJJH
@5283251/1
atggaatttcataaacaactttcaaatccttaatatacgcaacaaagctt
+5283251/1
@@@DFDDFBDBFHIJBBFGFDHIGJFC>BEFHI@GIJ@@@FHAFBDF39D
@857663/1
cataaccgtacttcatatcattgataattactgt
+857663/1
@<??DD>AFDFFHDDFEGIDHHH44C9AFAH<F<
@4571011/1
ctgattacttcttctcgaggtggctgcagtttccatatcatattatacct
+4571011/1
CCCFFFFFHHHGHIIJJHGEHGI9@GHHHCGFDDC><@FFGG@>DFIJCD
@4571632/1
ccctcctcctccacctttctttccttttttgcccattattgtgtactatc
+4571632/1
@@@FFFADHGGGHJIDH9ECA>BAH<H>>@D@@FCCHE>BA??BG4?BDB
@107639/1
ctttttgaattgaaatcacctgctccaggtaatggaaaatcctgaggag
+107639/1
CCCFFFFBFHFDHEIIJJIIAHGCHEEGEC49<F4C<F<FC@FGHG?GC
@4571779/1
ctttgtttttactcctttttcaaaaccttcttcca
+4571779/1
=?<DDD?DDCD<F:FEEGIIEHEGHI8AC2?@FFG
@5285019/1
cagtagtttcacttttgttattggtttccttatcagtaatctcgaatcta
+5285019/1
@@@DDAADHHFHBIIG@CABIIIGFAGHCHHGHGHI<EFIGDH>ADGHIE
@7341828/1
ataagattacaattcttaacattttttctttaaacaaagaacattggatt
+7341828/1
@CCFFFFFHHHHHJJJJIJJJJJJJJJJJJJJJJJJJJJIJJJJJJJJJJ
@4572647/1
cacacataaattcgataacaggctgagctttataaaatgcagtggccgac
+4572647/1
@@@DDDDD<FFFFIFIEIIIIIFG3?FGEIEIFFEEECAFAF?3?BFF@F
@109215/1
gttttttaagtgcatgttgaacatattcatgcaaaatgcaaatgtagctt
+109215/1
@@@FFFFFGHFFHJJJJJJIIEAFHGIIGIIIGGGCHIGIGFGGIIGJGI
@109849/1
gtcttatttaccgacttgacaattttttcttttcttctttctgtatcaac
+109849/1
@:?DD?DDFA?CFH@EFBDEFGFHCBH:9CF9DBDGHGIIIEIDFGBHBD
@6695195/1
cggctggtgccctgaataccttgatggctacaaagatagaagtcgaattc
+6695195/1
CCCFFFFDFFHHHJIIJIJJJJJIJJIJJJJJIJJJJJIIJFHIJIJIJE
@8010137/1
aaaaattataataaaacaaaaattaactttttaatcacattggatct
+8010137/1
CCCFFFFFHHGHHJJIIJJJJJJJJJIJJJJIJJIIIJIJJJJHIII
@3106727/1
ttcacttcagcataaactggagttt
+3106727/1
;@@<=:DD<FHFA@@<EGG9?E<B4
@858829/1
tggatttcccgcatagctcaactgtggcggac
+858829/1
?@@FDED>FHFHDEGAHII@EHHIEGGGJJ07
@3840633/1
ctggatgtaacctatcaggatgtgctttttttctttctaatt
+3840633/1
@@<DDDDDHHAFF@F>??EBAFEHDBHEHIIBFGGGGIIIGB
@6696847/1
cactgagttagaataccaacctgaatttcagcaattttcttaatggatgc
+6696847/1
C@CFFFFDHHHHHJJJJJJHIJJIJJJIJJJJJJJJJJJJJJJJIIJJJJ
@8011574/1
gttttcttcttgaatggtaacaaatctttgaataacttcagctaggccag
+8011574/1
@BBFFFFFHHGHHJJJJHJIJJJJJJJJJJJJJJJJJJJJJJJJIJJJJJ
@6697629/1
ctttttgaaattttttaatagttggaacaattctatcacctttgaagttg
+6697629/1
CCCFFFFFHHHHHJJJJJJJJIJJJIIJJJJJJJJJJJJJJJJJIJJHHI
@5288686/1
atggagtttgacctctaggaccagtttgcaaagggaagcgagcttgctgt
+5288686/1
@@CDDFDEDFHBHHEHHJJHCHHCHGGGGI<FHECEECFDCGGHIJJEG>
@112341/1
tggattttcacagcattatgacagtcttcaatgattagaaggtttattcg
+112341/1
@@CFFFFDHFDFHIGIJIIBHIIJBCEIHI4FH@HGG@EHCH@4CF>DC?
@112515/1
atctactgtggtaccagctggtatatttccagacttaccactttgttctt
+112515/1
@@CFFFFBFFDCFGHIIJJFHGHIJIIJJJJIEEIHCHIJBGIIG4?BGC
@3843473/1
tcgttattgaaatcagctctcctaacaaggttgttaatctctctttcccg
+3843473/1
@@@DDFFDHDHFHIJIJCHJCIIGIFGHIIFFHIEIIJGEIIGFIJJCHA
@5290192/1
ccaacaacaatgacaggtttttgaaaaaattttggccaat
+5290192/1
@@@DDDDDF?DH?BCBG:FEGIGHHGHIIIGIIIHEHBD>
@113348/1
gcaaaagtttgatcaaataaacactatacaagtttggtcaaat
+113348/1
CCCFFFF:AFFHH@GGIIIIIHIBHC>F@HIIHE>GEFDCAG@
@3844812/1
ctgcaaaactttattgtcttcaaatagtacttcaccaaaaactt
+3844812/1
;?;DDDADAF>>BABHB4CH<<I>BA43C4AFHEGG9EAEHH3<
@114195/1
gggaaaatgaactgtatccattacgatgattctagctgagaactacgagt
+114195/1
@CCFFFFFHGHDHIF>FHIIJJJIIDHGHIGIJJJJIIGHGGG@DH=:F?
@5291865/1
gcacattgcagttgctatcatacattcttaatatctgtgtattaagcctc
+5291865/1
?@@DDEFDH83CDFGDE4CB9BHGG?H4CB<FFCCD>?CFG@CDCEHH>D
@3845799/1
cttccgttccaccctttctgctgcgatctttgccatagcatagttcctgc
+3845799/1
@@@DFFFFGDHGH>EGIJEGHGDFGGFIIIJIBAGGGIIIIEHGBGHGGE
@2366345/1
cttttcccgtttttattatcgcttctaattttttctctcatttctgggat
+2366345/1
@@CFFFDDDDHH?FBGGHI:C?EBHH9F9EHIGG@HHII<GAHD>C@BBD
@5997711/1
taggaaataagaaagcaagagaaggaagtgaggtacacagttgcagtc
+5997711/1
;8?ADAD8:A<?<222AC::3<AABAEDFC4C8CDDAD<CEDE<99?B
@1638825/1
gcctttgttgctgctgtggtggttcttgcctttgcagctgttgtggtggt
+1638825/1
CCCFFFFBBDHBFGIGGHBCFCFFHHGCHIJJJHIIGEHGHIFIGGDFF@
@2366926/1
gtagaagaactgctgtaataacgaatttttttcttgttattttcttgatc
+2366926/1
@@CFFFFFDHGHHJJFHJGHIGGIEGEGGIGIJJJIIIGCHGC>>DGIJB
@2367222/1
atccattttatagctactctaaaaacacggtcttttccttcccct
+2367222/1
7@@DD?DADHFAHI@BF3F>EDBHFB9F1C?EG@@@FH@FHFGIG
@2367514/1
ctactttattcagttcagtccctgaactag
+2367514/1
?@@D=DDDH8CDHEGD@E:CBBGG9FHII9
@7346862/1
ctatcacatcggaggcaaccaatatgttcgtctcacccatgttaaatttt
+7346862/1
CCCFFFFFHHHHGJJJGIJJJJJJJJJJJIDHIJJJJJJJIJJJJGHIJJ
@2368456/1
tttaacactctttgatggaatttcat
+2368456/1
CCCFFBDFGGDHFGGCGHGBCEE>HG
@861182/1
ctaaaaacacggtcttttccttcccctggcaatgtgacctcaagtt
+861182/1
@C@FFFFDFDHFDAHIIJIGHEGEBCHB?9F?FDGBD<BG<DG3?<
@2369212/1
actcactatactactttgaaattgattactcacaattc
+2369212/1
<=?DDD?DFFGH?GHIIEEHBHEEHHCHGIIIG39<?1
@8012582/1
cgcttctataccaccatcaaggaaaagtgcacccatcaaagcctcaaaac
+8012582/1
CCCFFFFFHHHHHJJJJJJJJJJJJJJHIJJJJJJJJJJJJJJJJJJJJG
@3109420/1
gaacggtaatagctcgtgccattgcgccaggtgtccggtcttcactgcag
+3109420/1
B@CFFF?DHFHDHIIIE?FEHHHGG<GIIJ<DHGCHGIHHGGIIIIGHHC
@7349035/1
ggagatccatagcgcaccattgagagctcaggagggaggtccttttgaaa
+7349035/1
CCCFFFFFHHHHHJJIJJJJJJJJJJJJJJJJJJJJJJJFHIJJJJJJJJ
@6699349/1
cttcttcatcagggaaattagttattccactccttttcccgtttttatta
+6699349/1
CCCFFFFFHHHHHJJJJJJJJFHAFHGJHIJIJJJJJJJJJHIJJJJJJJ
@1643722/1
ctatttacatgcctagacttgtgcaccagctaaagaagacttatctttaa
+1643722/1
CCCFFFFFHHHHHJGEGHIIICGGJIIJIIJJIIIICF>FGGEHFCIIG<
@6700120/1
ctatgctatccgtagtcgaggctgggctacagatatctagaggttctgta
+6700120/1
CCCFFFFFHHHHHJJJJJJJJJJJJJJJJJJJJJJJJIJJJJJHIJJJHJ
@6700291/1
caacatattactgacctcaaccgtacttctagcattagaagtttcttctc
+6700291/1
CCCFFFFFHHHHHJJJJJJJJJJHIJJJJJJJJJJIIJJJJGIJJJJJJJ
@2369306/1
ccaattctaacagttctctgatgggagatttcggaactttggtactaaat
+2369306/1
@@@FDDEDDFHHGIIGEH<FEHHGHIIG@HEEGICHEIGGHIIGJFEHIF
@864801/1
cttgaagttggttcagctgtagtctgtctgcatctgtatatgccctagca
+864801/1
BCCFFBFFHFFDFIIGGIJJIGHHIIIIGGGIJJJJFIIEIIDHIJICG>
@3846723/1
gcacctcacacctggcactaaactgtaaagggcttcactgcaaaagtt
+3846723/1
@@@FFFD?HHGHHJGIDAGGCIIIIGGHI@GIGEIIJ9DB>CDGFHGI
@7351522/1
cttggctttgccgcttgttgctgtacttgaggctgagatgaaggtggtct
+7351522/1
CCCFFFFFHHHHHJJJJIJJJJJIJJJJJHIJJJJIJJJJJJJJBGIGHI
@865524/1
ggtggttgttgcctctgttgctgctgaggctgttgttgccac
+865524/1
B@@FFDDFHHHHHIJJF<C@HIJIJJCHJIIGFCF3BF>D09
@3847894/1
ggtttttgaaaaaattttggccaatagctgtgggttatatggtgattgat
+3847894/1
@<@DDFFFFHAHHGGIIJJIIJJJJJFGHCBDBFDGGGIIGII>CGGIIG
@4579695/1
agagtaattcgtcgcgcattctgttgtat
+4579695/1
;?@?:4?4:ADC:@GFHEGHIIIHGE?B4
@3849160/1
tccaggaaaaccagattttggattgaggtgataacatatttcggcaacat
+3849160/1
@@<DD>DDBHDDDFFEA>>BF>HGGGGH?CB>CFCFDHIABFG@GGABFC
@3849481/1
tggaaggactaggacctggatggccttccaattctggctggtgatcaaaa
+3849481/1
CC@DFBFFGFHFFIGGIHGEIIIIIIGIIJJIGDG<FHIIBBFE<D@FHE
@2372689/1
cagagaggaaatagtattttttcttcatcgtcttgaacttcatttccaac
+2372689/1
@@CAFDDFAFDDHJGIJIJIJIJIJJGIIBGEGHEDECGGICGIIGGGHI
@1644880/1
ctcagagctaccttggcagctgctaattttgcttggtgtttgttttctcc
+1644880/1
CCCFFDDFBHFDDHIJJJJIGCGIGHHIHIJIHGIIGFHEGGFGGIDGCH
@1644993/1
attcatttctcctggatcattataccacaattctggatgtaacctatcag
+1644993/1
@@@DDFFDHGHFHJ<BF@FHGICH@FHGIG9FHBEH9F>GCHEHGG4BFA
@867393/1
ataaattagaatcatcccatagcaaatgg
+867393/1
=@@DDDB;FFHFBGH4C;EIGI<@?;B9<
@867557/1
cgtgtacacctggtaaagaggtgacaaagatagtaagttatttattctaa
+867557/1
=<?D==DDFF?FFG@>FGGGG<:C@HDEGCGG>F@GG:9?<FD1?DEFEA
@867666/1
gccatattgtagctttggtggtggcagaaccctacctcgaacttccatca
+867666/1
CCCFFFDDFCFBDEGIGE:FECEHIJEGHGGHHEGGHEGEGH9BBBF@HE
@118372/1
ctgctgctgaggcggttgttgccactgctgttgttgaggctgctg
+118372/1
@CCDDDDFGFHABGGGFAG?@FFG>B@FD9BDG?@F<@3CGH1..
@868019/1
ccaaaatccaaaggagcccactcgaattctttag
+868019/1
@@@DDDDDFAD>FH@EDHIGIB9C3CBFHGBFE9
@6004214/1
ctcgcaacttaggttatgcgaagtacataactttctttgtatctgcatga
+6004214/1
<?@DDDDDBFDFFCFBGBF?FBACC?B<???C?CFGAFGBD<DGGI9?8D
@7351922/1
cttcccactggggtgtatgtcattgagggcaagtgcctcattacaacatc
+7351922/1
CCCFFFFFHGHHHEHHHJJJJIJJJJJJJJJJJHJJJJJJJJJJJJJJJJ
@868932/1
cttgtttcttttctttaacatttctcacagaacggttgccatatagcctt
+868932/1
CCCFFFDFHGHHHJJIGIJJJFGJIGJHIIIGIIIHFBHIGBGEHBGIIF
@868949/1
cttctttaggtaaaacttttatgccaagccaagacatgaacaacaatgct
+868949/1
@C@FFFDDHF=ADAHIBH@EHCAHGEIEGDCH<BCEFA?D??DEEGEHJ<
@8014725/1
cttcaacgaatcaaattcactttgaggaactctctgatttatctcatctt
+8014725/1
CCCFFFFFHHHHHJJJJJJJJJJJJJJCAFFHIJJJGIJJHHIJJJJJJJ
@870124/1
ttatatttaaattgagatgattagtttccacaaca
+870124/1
@@@DDFAEFDHDHIIGBGIIHA9CB<EHG4:ACED
@6701572/1
ggcagttgaagataacatacaattttaattttattattctcaatgatttc
+6701572/1
CCCFFDFFHHHHHJJJJJJJJJIJJJJHJJJJJJJJJJIJJJJJJJJJJJ
@6702781/1
cccaattctttggtgataagaactatttctttaagaatattttggatttc
+6702781/1
@CCFFFFFHHHHHFFHGJGIJIIEGIJIIJJDIHIJGIIJJJIJJFHIII
@6703090/1
gctccaatcgcattccctttcacactagggacatgaggtgaaattattgg
+6703090/1
CC@FFFFEHHHHHJJJJJJJIJJIJIIJIJHIJIIIJIHHIIGGIIIJIJ
@8016559/1
catggaacctacaacagctgctattgaaggctttttgttatctccagcag
+8016559/1
@@@FFFFFHHHHHJJJJJJIJJGJJIJJJIFJJJJIIIJJJIJGIJJJJJ
@6703780/1
caggggaacgagaaccaatttcttttttaaaataatcagcaaaatccaaa
+6703780/1
C@CFFFFFDFHDDHIIJIJIIIJJJJJJIJJJIJJJJIJJIJIJCHIJIJ
@3851575/1
agctgggaatcctttgtgagccacatcaatgttaaggaatgg
+3851575/1
C@CFF?DFHFHDHGEHF3A<FGAACFH<FHD4?CAHGEC9CF
@2372844/1
cctttttgaattgaaatcacctgctccaggtaatggaaa
+2372844/1
@;?DDDDAF?DHHG9AE<:<3CDFG@GGGGB@EDFGED9
@3852425/1
cggccacttctttgaactaagtacagcgaaattcttattcgattgaagta
+3852425/1
CCCFFFFFHHFHHJIIIGGGG4HEFHGEAGHIJJJJEGGEA?FGHE489D
@3852539/1
ctgagctggtcttcagtcacccgattctatttcttg
+3852539/1
:?;D:BDBFCBBF@ABC4FBFFHHIIHB>FHF?EC9
@2373971/1
ggacttcacaaagctctccaacaagaatttgtttttgttccaagttttct
+2373971/1
@@@DDDDBHBDDBF<C<?3CG<=??29?CE>1?FC1:?FD@GE99B9BFH
@4582141/1
gttattggtttccttatcagtaatctcgaatctattatctcttggacaag
+4582141/1
B@@FAFFFFHFHBGGGEHEHHHHJJJ>GGIECHGIJJII<GCCH>HGI;D
@3854989/1
tggattgaatataagaccttgttgttttagggtaatcaaattttatgaca
+3854989/1
@CCFFFFFHHHGGGHIJJIDEIIIHHJJIIGG>@FD?FEHI>GIIJCGEH
@4583855/1
tctaggtttcctactgacagcaccacgagaactactatg
+4583855/1
?@<;??DD??FDFCHGBAEE=3ACG?HHGF@F@DGGD4:
@870725/1
ctttaacctcataactaaaacaggg
+870725/1
@@@DDD?DDFFDBDDHGEHIGE9E7
@3855236/1
cttgtctaacttgaccaacggtaaaagcaggaggt
+3855236/1
@CCFDEF?FADHHIGHGGEBEAEGD@ACFDG7D00
@6705799/1
ctctcttcgtttcctcactggatgttggtaaagcaacaccttttcgattt
+6705799/1
CC@FFFFFHHHHHJJJIIJJJJJJJJJJHHGJJJJJJJJJJJJJJIIJJJ
@122815/1
cgacaaacgccatcctctcattcttagttg
+122815/1
<@@FFFDDHHH8FGHIIEHHGGHG9<@?FF
@3857261/1
ctgtggtgctagattatcccttctga
+3857261/1
@@@BDD?DFFF>DEGG>D:AEFDHDA
@123157/1
gatgatttgaggttcttgtggaattgtgacactttgatgttgtaaggtg
+123157/1
@@@FDAFFFFHHHIIJCGGGGGGBGG4CAFHHG@9E?F@GGGC@DAF4:
@7357495/1
ctcagagctaccttggcagctgctaattttgcttggtgtttgttttctcc
+7357495/1
CCCFFFFFHHHHHHHGHGJJJJJJIIGIJJJJJJJJDGGIJIIJJJJJJJ
@872685/1
ctctgctgttgctgttgttgctgaggctgctgtgg
+872685/1
@@@DDDDDAHHHHI?AHIFIGDD<ACEGHIHIFGG
@6007612/1
gctgcaatgaccatcaatcatcccttttctatgctactgttttccaattc
+6007612/1
CCCFFFEFHDFFHHIIJJJJJJJJJJJJJJJJJJJJJIJIJJJJJJJJJJ
@5298227/1
cttttattgaatagaataggaatgtcaggtgcg
+5298227/1
CCCFFFFABDHBFIGGGIJJIGICFH@EGF<C8
@3860452/1
cggtaaagttttgcctataagaacaatgagtaagagcttgcaagaggtaa
+3860452/1
@@?DD?DA=CBDDFIIFEF4CFFGIIFEEF<EFGIIFIEF3CBFB>F?DG
@8020598/1
ctccttcttctttttttctagtttcctcctcatcaagagcacggcgatac
+8020598/1
CCCFFFFFHHFHHJJJJJJJJIJJJJJJJJJJJJJJJJJJJJJJJJJJHH
@8020744/1
ggtgattgatgccattcaactttgcattaactttctgtagtatgtttaca
+8020744/1
BCBFFFFFHHHHHJJJJJJJJJJJJJJJJJJJJJJJJIJJIJJJIJJJJI
@2376685/1
atctccttctaacttaatgcaagcttctcttatagctgtcaactcatg
+2376685/1
@@@FFAEDHGHDHGGIGBH<DHIJEHIIHGIEH<FHICH<D<FDHIIG
@125576/1
atgcaatcaactgaagaactgtatctccgagaaattctaacctctgatta
+125576/1
@CCDF>DDHGCDHIBFEHGC3FCHHHGHGI<<@FCFHI@GHCG??FFH>?
@8021139/1
ctgtagtctgtctgcatctgtatatgccctagcacggaaagcagcg
+8021139/1
CCCFFFFFHHHHHJJJJJJJJJJJJJJJJJJJJJJJJJJJJJJJJJ
@8021266/1
ctgcaattcttggttcaagatcattttaaactgtccttctgacacaccat
+8021266/1
CCCFFFFFHHHHGGHJJJJJJJJJJJJJIJJJJJJJJJJJJJJJJJJJJJ
@6010887/1
gccagtacctatttctttgtgtcgaaatacaaggcaggaaatggtgaact
+6010887/1
BCCFFDEFGHHHHJJJJJJHHGIJJIIIJJJJJJJJJJJJJJJJFHJJJH
@7360337/1
ccactatctaaataaatagctgcagctaatgattcaaataagtcaccaag
+7360337/1
CCCFFFFFHHHHHJJJJJJJJJJJJJJJJJJJJJJJIIJJJJIIJJJJJJ
@127333/1
gaagaatatttataaattttctcagtttcacttaaatcttgaaagatatt
+127333/1
CCCFFFDFFHHHGJFIEIGIIJ@BHFGGHGJJFIIIJGIJJGGGIGEHJJ
@7360577/1
gtcaagagcttggattgcctcctgcggaccattagttgaagttccagccc
+7360577/1
CCCFFFFFHHHHHJJJJJJJJJJJJJJIJJJJJJJJIJHJJFHIJJJJJJ
@2379774/1
caggtgatatatttttgcatctgttataaatgtaggaagttatcaagaaa
+2379774/1
@@@F=DDDAFHFHIJJIGGIIJJIGG@HGIJJ@HHG<?C<BEIGAFHG3B
@7362502/1
agataataatgcctcagagctaccttggcagctgctaattttgcttggtg
+7362502/1
CCCFFFFFHHHHHJJJJJJJJJJJIJJJJJJJJJJJIJJJJJJJJJJJEG
@7363103/1
ctcccatctgcatccttcttttccggaaagaacctagtgtgatggcgttt
+7363103/1
CCCFFFFFHHHHHJJJJJJJJJJJJJJJJJJJJJJJJHHHHIJJJJJHIJ
@1656280/1
atgcgacgagacagcactttactaggcatagggtgtcccacaatatcttg
+1656280/1
@BBDADDFGHFHHIGEHEFCHIIIJIFFEIBAC?BFGGIIFF@EH;@AA@
@1656619/1
ctaggaatctgtttacgttcggtttttcattcatatcctgttttggttta
+1656619/1
@CCFDDDFHGFFHIII?CFEEGGBGCFIEIIII@9F@DGAFHIGAGDAGF
@7364025/1
attaggagaatatgaagcatgactcatagcttggaggagatatgatttgt
+7364025/1
<@@FFFDDFDHHFIIIIIIIIIIIIIIIIGIHIIGIGDHGIIIIIIIIGF
@6710460/1
atcagtaatctcgaatctattatctcttggacaagttgttatattagtca
+6710460/1
<?<?B=BDDHFBFEIIIIIAFGIEHHFIIIIIG?>CGGBFBGGH>FHFH>
@874581/1
ctgttgtggaccagcttgtgcttgtcttccacccttttttttgttccttt
+874581/1
@@@DDFDDGGDFDHIAB>:FGHG9FD9?GEHHIIGGF3BAFBACAGII<D
@4586967/1
ggagctgcgacaccatctgatgcctggtgcgg
+4586967/1
@@@DFFFFHHHDH=9EEE9C<FHG<EF?DFGB
@4587554/1
ctttcttaaatctggttctctaatcatctgattagtagtaacgattctcc
+4587554/1
CCCFFFFFHGHGHHGGIJIJIJGIJJIJJJJIJGHHIIIEGHEEHGHGIE
@875756/1
gtggagtagaaaacttttcgatttcggtattatggttttcttcagcatca
+875756/1
@B@FFFDEHHHAHIJIIIIIGIJJJIIEGHIIJJIHIJFBFDEDHIJJJJ
@6712216/1
gtaacttctgtcttgaaatctgtagcccaatatagattccagaacttccg
+6712216/1
CBCFFFFFHHHHHJJJJJJJJJJJJJJJJJJJJJJJJJJJJJJJJJJJJJ
@3862582/1
cttgttttttacttgttcctgtgccataaccgtacttcatatcattgata
+3862582/1
CCCFFFFFHHHHGJIIJJJJJIIIIJJJJJJJIFGIGJIIJJJIIIJGII
@876732/1
ctcatcttcatcatccaagccgtaatgaatggtgttgctttcgcagggta
+876732/1
CCCFFFFFHDHHHJJIE@>FGFEEHHGIGCAHFFHGIIGHJJJJJHGE9C
@8022445/1
ccctgaactaggcaatgaagttcctgcaggaggtataaacaaacctatgg
+8022445/1
CCCFFFFFHHHHHJJJJJIJHJJJJJJJJJJJJCGGIIJJJJJJJJJJJJ
@3863467/1
ctcatactgtcttcagcctcatgttataacattatgcagttcattaccta
+3863467/1
@CCFFDDDHHGBDHGEAGFEHGEDIEIDGEEHHGIIGII@EGIG<FEGBC
@3863556/1
gagtgttctaaagctacttttgcagc
+3863556/1
?@@ABDFFHHH8?FG@FGHHFH<CFG
@877446/1
gtcgaatactctgagcttgctgagcgactaatg
+877446/1
@<@FFDFFFDHDFHBABHGHGHBH91<CFD3?@
@877631/1
gtcgcttcaattcatccacttctccctgcagttcatccataattcag
+877631/1
@@@DDDDDF>FAHGHI9GHGB3AFHGCCHEHGGHCE<FHHGCGHICF
@3863854/1
ggtgtttttgagctcatacttaatccaatgacatggggaagtcaattgct
+3863854/1
B@=DADEFHHHDHJJJIIJIDIJJJFJJIJJIECGGIJIGHFHIJJIFGI
@3121745/1
ttttctcttttggctctcttcgtttcctcactggatgttggtaaagcaac
+3121745/1
CCCFFFFFDHG<FHJGHEHIJGA;GFGIICFHIDEBBGEHIHGIGGHCII
@8023845/1
ccaacattgaccctaggcaaggtacagcctcaccacctcaaccgaacact
+8023845/1
CB@FFFFFHHHHHJJJJJIJJJFHIJJJJJJIJJJJJJJJJJJJJJJJJJ
@8024004/1
gtcccattgtgtttaatacttctaaaaagtcatcaataatttcgaaagga
+8024004/1
CCCFFFFFHHHHHJIJJJJJIJJJJJJJJHHIJIJIJJIJJIJJIJJJJI
@3122687/1
ctggcccaagaggagagcttttattgaatagaataggcatgtcaggtgcg
+3122687/1
C<@FFFFFHFDHDFBGGEHIHIEIIG4:EFIHGICEG9BGC<<BF<0?DF
@5302001/1
gctccctccacctgaactagttcatatttcggagtcgtccctcttctgga
+5302001/1
@CCDFFFFDHBHFGGIIIJJIGECIIFIIGEIGGDHHIEGIJIIIJJEID
@6013441/1
ccatggtataactatcttattgagataattatcttttgaaacaactacct
+6013441/1
@@@?DDAACFFHBFHEBFGGGIHABFGIEHG@HGHGGE=C@FHIIGDGHG
@7365678/1
gttctctaatcatctgattagtagtaacgattctccactgaaccaaatcg
+7365678/1
CCCFFFFFHHHHHJJJJJJJJHIJJJJJJJJJJJJJJJJJJJJJJJJIII
@7365860/1
ccataccgtacgctcaaacatgcaaatgtgacattattgactaaggccga
+7365860/1
@@@DADD?AF?FHIGGHCHIIIIIIIIIIGGEHIIIIEC>GHDHCCAG><
@128809/1
cctttgctcttgaggaagttggtgtagagg
+128809/1
@CCFFD8BDHFHDE>AFFBHH<AFBFHH@B
@2382542/1
gttaaataacaaacaacataaagaaatatca
+2382542/1
@<@D?DDDBHH:F=F;C3CF<?E::;D<@H<
@7367245/1
gccacttctttgaactaagtacagcgaaattcttattcgattgaagtaaa
+7367245/1
CCCFFFFFHHHHHJJJJJJJGJJJJJJJJJJJJJJJJJIIJJJIIJHIJJ
@129533/1
cttcaatttcattgtcgcttatgtcaaattctacttctgaatgatgttct
+129533/1
@@@DDADDFDHF?BHGE33ACCH<HH9<9FHGGGHI>E>B<F>FIF?DGH
@3125182/1
cctatgactcccaagctgctatgagtactatcatcagctggtgtagaatt
+3125182/1
CCCFFFFDHGDHFEHGIJIICCGA@FEGHIIJFGJJIGGIJ;BDDEFGHH
@7367890/1
gcgactgtctgaatcagaatctgatttatcattgctagaagaaaatcttc
+7367890/1
CCCFFFFFHHHHHJJJJJJJJJJHJJJJJJJJJJJJJJIJJJJJIJJJJJ
@2384294/1
caccgctgtcatgctctttctcaacaagatgg
+2384294/1
C@CFF@FFFHHHGDBGEHGIBHEHGG3EEGGD
@5302182/1
ccaacctgaatttcagcaattttcttaatgg
+5302182/1
@@@FFA;D>FAFFGGGEIBEHGGIII<4<42
@7369235/1
gctctccaaaattgtaaatccaggaacttcccagtcatcaggaataaagt
+7369235/1
CCCFFFFFHHHHHJIJJJJJJJJJJJJJJJJJIJHIJJJJJJHIJJJJJD
@2385015/1
gccctatttcctcagcgacttttgtccgaatctcatcagcaagaagaagt
+2385015/1
@CCDFFFFBBHGGIIIIIIIIJI<FGCGBHIHCHGCGIJEII;BGAAGG=
@2386021/1
atcggttcttcttcttttttccacgtgaaatctttaggctgcagctcaac
+2386021/1
@CCFFBDDDHDGH@BGHBEBGEEGE:EBA?<FHC<??FH<GHI;FGG>FH
@1661878/1
gctgtttacaccaacgataaaatcaggctttatgtttttgtattcctcaa
+1661878/1
@@?DFFFFHHHHFEFEHGGHGDHHCHAHGJEHHIIGGFHHC<DDFIIH@8
@3865852/1
atcagggatatctttcagttcttcaacaaaattatcttcatatatttcag
+3865852/1
<BBFFFFFGHGDFHJIIJEHGIJGAHHJFIJIJJIJJIJDIJIEHEGDGE
@6714501/1
ccgaggtttaaattttttccgctgtagtacaaatttctatttccgattat
+6714501/1
@BCDFFDEHHHHHJJJJJJJJJJJIJJIJJJJJJJJJJIJJJJJJJJJJJ
@4589420/1
ctcttgtttcatactttttgcaattactcttttttgatgatctagttgag
+4589420/1
C@CFFFDDH8FFHIFIGGIIJJJJIID9FDCFHJJJGIBBFFGGGIGCFD
@6714707/1
gtttagaacgaagatgactgagttttccttcatgtatattttcatgagta
+6714707/1
@?@FFDDDHDHHDHIGABBEFHFBFFCHFEGGEA?DBHGIIICGGE>F:?
@8026892/1
gttcttcttgtttcttttctttaacatttctcacagaacggttgccatat
+8026892/1
C@CFFFFFHHHHHJJJJJJJJJJJJJJJJJJJJJJJJJJJJHJJJJJJJJ
@6715487/1
caattctggctggtgatcaaaactaaatgcgatgtcttcctctatttctt
+6715487/1
CCCFFFFFHHHHHFHHIJJJJJJJJJJJJJJJJJJJJJJJJJJHIJJJJJ
@6016879/1
ctttgagatacctacgcctatcagcccatgaaacaaaatgtaatctctgt
+6016879/1
CCCFFFFFHHHHGIJJJJJIJJJJJJJJJJJJJJIIIIJJIJJJJJJJJH
@883957/1
caaaagtttgatcaaataaacactatacaagtttggtcaaatatatatgt
+883957/1
CC@FFFABDDAFHIIJIIGH>DDEGIIIJGGHIIIGC<FGE<F?BH9D@B
@3126071/1
aggagtaaaacgtaagtggaagcataagctcccaattctttggtg
+3126071/1
@@@?DDDE8FHFFIIIGHI>3CFGHGIIIIGI89CHGIGGG9F?F
@4591249/1
gggttatatggtgattgatgccattcaactttgcattaactttctgtagt
+4591249/1
@@@DDDDDBHHDHIE@B>E<CF@HBEEHIIIIH@GHIEHDHHIHIIIIFI
@2389076/1
ctcagcagctatctcttgtaggaactggactgcattaaaatccgaatcct
+2389076/1
CCCFFFFFHHHHHIIIDGEFHGCHHHIGF@>EHGI>FGEGGGGBDGDHDF
@5305989/1
atcctctggaggaattcctttaaactgatccatgatcaatctcataggat
+5305989/1
B<<DBFDFBDHAHHEEHEHHDHIIJ>DEHHHIIGGCGGHGGFCH>FHEFA
@2390150/1
taaaagggcaccccaactagttatgtgagggtgaaggtcctgtaaaatag
+2390150/1
@@@;DEDDDAHDHIIIIG<FHEFIC?C<@@F1?DHF9?DFHGHGGB>DGG
@3129320/1
gtgtacacctggtaaagaggtgacaa
+3129320/1
8?@DDD?DFFAA2CGEEAE9AC4CHB
@5307173/1
ctctgtagcattgtaatttcttgttcttcttgtttcttttctttaacatt
+5307173/1
@@BFFFADH>FHHHIGIGIHFHGGHHGJIFIICHHGAGHJJJJJJJGIDG
@7372238/1
ctctcttgacagccctatacctatttacatgcctagacttgtgcaccagc
+7372238/1
CCCFFFFFHHHHHJJJJJJJJJJJJJJJIJJJJJJJIJJJJJJJJJJJJI
@5307595/1
tagcaaacatttcttctataaaagaatacacaacagtataacattcgtcc
+5307595/1
@@CFF4BDHHHHDHJJGGCFGICHC>FEHG<E@FF;GGGI@FHHIGF;DH
@7372993/1
caatcgcattccctttcacactagggacatgaggtgaaattattggtatt
+7372993/1
@@@DFDFDHHHHHJIJJJJIIJDHJJGGGGGHGACD<FGIJEIIJJ?FGH
@5308129/1
tgaccctaggcaaggtacagcctcaccacctcaaccgaacacttctaggt
+5308129/1
@CCFFFFFGGFHGJICCGHIIEHGGIIEHHIIFIIJIIIGHIGGIGEGGF
@1663727/1
ggcaaatctggaggttgatgaggaggctgaggcggaattagagcaattgc
+1663727/1
@@BFFFFFGHGFDIEGIGHIIIJIEBCCHGIICDGAAGEGG@@A;CDEEE
@7373132/1
gtaatcactgctgaggcttgaacaagcccttctgatagcctgcaattctt
+7373132/1
CCCFFFFFHHHHHJJJJJJJGIGGIJJIJJJJJIIJGJJJJJJJEHJIIJ
@7373959/1
cccaatgtttctagcctttcataattcataacgtcattagcagagctcgc
+7373959/1
@@@FFFDB?FHDFDBCDFHHDDIIIIIHIGHE;<CFHHGICEFIGHDFGE
@132071/1
gaaaattaatttttattaagaagccaaattgcacctcacacctggcacta
+132071/1
@@@DDFFAHFHFHGEHGH@BAHEBGGJGBEHGGIIIGIBEFG@G>DGIJJ
@7375165/1
cttgcattaaatcacatcacattaccacatttctcaaattcagtcttgaa
+7375165/1
CCCFFFFFHHHHHJJIJJJJJJJJJJJJJJJJJJJJJIJJJJJIIJJJJJ
@7375668/1
cgtacttctagcattagaagtttcttctccagctaaggctgtatcatcaa
+7375668/1
CCCFFFFFHHHHHJJJJJJJIJJJJJJJJJJJJJJJJJJJJIJJJJJJJJ
@132841/1
cttgaacttcatttccaacaggtagt
+132841/1
@@?D7=DD<BFFAA9?B>FC3AF@:A
@133117/1
ctgtgttgttctttttctattttcttcgctttgagatacct
+133117/1
@@@DDDF?HHGH?HGIHIBA<?F<CHCFEHGGGGGGEGB<9
@1667079/1
gtccaatcagattgaaaaaaacaagttgtataaaacaa
+1667079/1
@<?AD;DDFFFF4EF9GBAAHG<CF4:999CD@0?FHI
@8028388/1
cttgaagttggttcagctgtagtctgtctgcatctgtatatgccctagca
+8028388/1
@CCFFFFFGHH<CFHIIIJHIGHIIIHIGGHIJGGHJJJIHJIJJIGIIJ
@887830/1
tgcatgtaatactttgtagatatcagacatttcttcagggagaattttta
+887830/1
@@7=DEDDF?HDHIIHDHIGHHCEFGCHGIHC>FBH@>FHGI6?@BGHID
@5309118/1
tctgaaacaccatctcgatacagaataattctatg
+5309118/1
B@CFFFFFFFHGHIIIJIIJIIIGIIJIIJJIJJJ
@6019169/1
ggagtcaagcgggtgaaagtatcacttggaagtttagcacagtatctgtt
+6019169/1
BCCFDFFFHHHHHEGHJJJHIJJJJJJJJJJJGIJJJJJJJJHIJJJJJJ
@6716755/1
gtatatataagattacaattcttaacattttttctttaaacaaagaacat
+6716755/1
CBCFFFFFHHHHHJJJJJJJJJJJJJJJJJJJJJJJJJJJJJJJJIJJJJ
@8030016/1
tgctgctaaatcttcaagtacatagtacataactttagctgtcgtctttc
+8030016/1
CBCFFFFFHHHHHJIJJJJIIJJJJHIJJJIIJJJJJIJJJJJJJJJJJJ
@4592068/1
gggtttcttccgctaatttaaaaattgaatagtttttatgaaatgagtca
+4592068/1
@CCDFFFFHGGHHJJJJJGGIIEGEHHGIIGGGHBHIGIH9DHGIEG@GH
@135351/1
atgatttattaaacccgatgctagctttcttaaatctggttctctaatca
+135351/1
@@@FDEFDHGF?A@EFBFFGGEGIEI9C@GI<9CHH<1CF<BGHIDHIH>
@135818/1
atcacattaccacatttctcaaattcagtcttgaaatattatccattagc
+135818/1
@@CFFDDFGF:AFEBADGHGEGIGIFHEHHHHBCAFGIJIIIIGGIAFHE
@3871704/1
ccaagagaaaagctaactccccttccgggtcatctacatgtcgaagcaat
+3871704/1
@@<DDDDDFHFD>GGIGI>F;FGGEC18??D;GHIBB4BFEHE??F0=CB
@7377613/1
aagatatttgttatgatctccggccaagatcagccgtgtttggtagaagc
+7377613/1
?BBFFFFFHHHHHJJJJJJJJJJJJJJJJJJJJJJJIJJJJJJIJIJJJI
@2391674/1
gtccggctgatgatttgaggttcttgtggaattgtgaca
+2391674/1
?8?DDFFAHFF?BHBEF@FGHEHI>@?FGICG@GEG4::
@6020519/1
gcctgatgctgggaacaagaatgctgttaatgcctccaagcttaacattg
+6020519/1
CCCFFFFFHHHHGIJJJJIJJJIIJJJIIJJJGIIIIJJJJJJJJJIIJF
@2392407/1
agaagaaataatatctcagcaccaattttatgatttctcttctcttggtg
+2392407/1
?@@FD>DADFHH?BEHIJEG@EFEE<H>CE>CHBGG9F9?FDHGIGFDDB
@6021629/1
gtcaaatatatatgtatcctattaatgctttaaa
+6021629/1
@@<DDBDDAHHF?FFBH:??EH@@HI4<<CFGIH
@2393866/1
cagcatcagattcttcttttttctttgtaactattttattttcactgtca
+2393866/1
CCCFFFFDHHHHHECHIEHIJJJIIJIFIGGIFIHIJIJJGI>AGHIGGH
@4594649/1
caaaaaaaatatccccaatagaccatgttggagtcaagcgggtgaaagta
+4594649/1
@@CFDFFFHHGAFHIIGIFGGIBCEFE9DDEH<?GHC9DBAA;BEECEAE
@2394221/1
gttccggagactcgtccaatcagattgaaaaaaacaagttgtataacaca
+2394221/1
@C@FFFFFG8BFBEHGBG>HEGHFFHIIGIGGFGAFCGCFH<@@GGGGHI
@1669256/1
ctggtcactgggttgttgcctaacaggaggtgcactggttacaggag
+1669256/1
@@CFDDDFHGFHDHIHIGCHEGCHJJGGGGBCFFGDDGFDHGI>FC?
@5312635/1
gtggaatgtatgacgatgatttgatatctatatttctcattttttctgct
+5312635/1
@@@FADFEFDHHFIIHDG<IHIE<?AFHCDHGCGHBHIGGHII@HF@HEH
@5315076/1
ccaacattcatgaataatggaaaatca
+5315076/1
=1;DBD?DA?B:?:C>GCFFGIBH>F:
@5315261/1
cagcaatacttttgtcaggaatggaatgctgagtaacaagattatatg
+5315261/1
@@@FFFFF3CFHDCEGFGGBGGE@HGGIIJB4;:?:C4C?F>GGIJB4
@2397710/1
gttaacttatcgattttacactcaacttgcaatctgactcgtagttctca
+2397710/1
@@@DDFFFAFFHFIJIJIJGIJBGEGG><DHGHIJ<ADC>@D=DFI<<BG
@2398505/1
tctaggaccagtttgcaaagggaagcgagcttgctgtt
+2398505/1
@@@DDDBDH3DCBGHIG>FEE7GCGIG?EGGGDBBE49
@7383849/1
aaatttatcgcaaggtaacgtaaaacaatatctattcaacaaaggaatag
+7383849/1
CCCFFFFFHHHHHJJFHIJJIJJJJJJJJJJJJIJJJJJJJIJJIJJJJH
@5316410/1
ctatacctatttacatgcctagacttgtgcaccagctaaagaagacttat
+5316410/1
@@@DFFDEGDFHHGI>@DDCHCEHCCGE?H>CFEC@@FHHH?DG<;<B?F
@7384429/1
cctccatactccttgtcttacaggtaccggtctttctcgataatcaagtg
+7384429/1
@CCFFFFFHHHHHJJIIIJJJJJJHFHJJJHHIJJIJJJJIJJJJJIJDH
@138358/1
atttctttttcttgatctctttcattatcgtaaattgtcacggtctcaac
+138358/1
CCCFFFDFHHHHHFGIJJJIJJJIIDGEIGHJGGEIJIIBHI>BFBEIJF
@4595968/1
cgccatttgtctataaatgatttttttcgagttcttgaatgaaaacttct
+4595968/1
@@@FDFFFHHHHHJIGIIJIJJIIEIGII;DCFIEIJ@<FHDGGGIFIJJ
@4596322/1
gcaccttcaacaccacactcctcaaggtacacccctataaggg
+4596322/1
@@@;ABD3ADHF==GHB:F?G@GIIIEHGC<E3CD@F?G9F38
@3874924/1
ctttgccaaatacttcaactgtgactctaactctt
+3874924/1
@@BDFFFFGHFHFI<GEHHEGEECCHHIJGHGIJJ
@4596836/1
tccaatcgcattccctttcacactagggacatga
+4596836/1
@@BFFFFFHHGFHIIEGIIGHIECGHEFGEHCGG
@8033145/1
ggcttcactgcaaaagtttgatcaaataaacactatacaagtttggtcaa
+8033145/1
CC@FFFFFHHGHHJJJEHJJJIJJJJJIIJJGIIJIJJIIJFHGIIGHIJ
@3133480/1
ggcaactcaggataactatagaggttcttctttccatcaaaggcaggaaa
+3133480/1
CCCFFDEFFGHHDG@EHEHIGIIJFCDHEHIIIGEI9?EHGCB<F@GEHD
@4598327/1
tgcttctgtaaaacgccaataattgttctttcatgatactctcaagatcc
+4598327/1
@CC?DBDBFFFDFHIJ<<AEFHBEEHGEHCFE>D<<FD490:?FHB4?FD
@4598408/1
cactaataatttacaaatatcactaatcttcaatacattggttttgaata
+4598408/1
CCCFFFFFGHHHHJJJJJIJCHHGJEHIIIIIIGIICGGIIGHIIJIGHI
@1670724/1
ttatatttaaattgagatgattagtttccacaacaatttctcttcctttt
+1670724/1
@@@D?DFFF>DAFD<E;4IFGGI@<CFHIDE3AE:?E>BHC<@DF4CGHE
@894261/1
gagtaatctctgtatcaacaactgtaccagccggcacattcatatttctc
+894261/1
?7?DDDD?HDDHDF4CGAB:<CBA<FH:<FG1??D:GA9BGH<D><<?<?
@6723424/1
ggatcatcatctggattttgaataggaaatttgataagtttggttccatc
+6723424/1
@@@FFFFDBHHHDIFFGGGHGHGIIIHFGGHEGDGGGGCFHIIGGGGIIH
@8038086/1
tgaacatattcatgcaaaatgcaaatgtagctttttccgttgggattcat
+8038086/1
BCCFFFFFHHHHHJJJJJJJJJJJJJJIIIJJJJJJJJJHHJJJJJJJJI
@5318703/1
gttcaactttacagccagtaaaaagtggcgaagtcaatcctaacactcta
+5318703/1
@@CFFFFDGHHDDIIIFGGIJIIJJHIJIHBHGBA@>BHCEHIIJIFGCG
@3134341/1
cttatgtctaacacttcacacataaattcgataacaggctgagctttata
+3134341/1
CCCFFFBEHFHHDIJGGIJIGHIIJIJJJDHHH7FHHIIIJJGJJIH9B4
@2399834/1
cgtaaattgtcacggtctcaacaagttccgttttttggagaggcaactca
+2399834/1
???DDDDBHFFDHIIHI<HEHEGGFHGIIIE>FFHE>EG;>DGGGGIBHE
@3134386/1
tgcgttaacttttggtggctttattatattactcctaattgaag
+3134386/1
@@@FDDDFAHHGHH6ABGCA9C?@>HGEGIGB?D?@F9FA<?4B
@8038280/1
tccaaaattgtaaatccaggaacttcccagtcatcaggaataaagtcatt
+8038280/1
CCCFFFFFHHFHHJJJJJJJJJJJJJJJJJIJJJJJJJIJJJJJJIIIJJ
@2401483/1
gtcctatacctttgaatgtccctttgccaa
+2401483/1
@@@DFAA>FFHHGIE<<E@<FCEGGHCGG<
@2402231/1
agctgacttgggaggtttggtgcccgcccgccatattgtagctttggtgg
+2402231/1
@@@DBDDDFFFF3FH@BGGHAFC;CHIGEIGD?D3DEEDECG9BFHG6@A
@3137434/1
ccaagatcaattactctaccaggtggaggtg
+3137434/1
CCCFFFFFHGGFDHGEHIGHGIHCF=EED:C
@5321504/1
ctcttggacaagttgttatattagtcactttatatgttcttttaacactc
+5321504/1
@@@DDDDDFF8FFFI<EBHEHIIEEIIIIIFDHAEG>>GFIIIEIFFEFE
@3137581/1
tttcattatcgtaaattgtcacggtctca
+3137581/1
@@@DDDDDF<D;?FBA9EA<<C@@3<1<<
@3137745/1
agctgagtaaggagttgaaggattttctaa
+3137745/1
@@;DDAD:CDFBFIGII<FHF93CDF9FHH
@2403221/1
cctccttcttcaagcctagggaaaagg
+2403221/1
CC@FFFA?HHFHFGHGHIGGCGGGF?A
@4600124/1
gtttcaattcatttgatttatgcttaataagcattacagcaataaacgtt
+4600124/1
@@<DFFFFHHHHHIJ>D>FHCEEJIIGJGGIFGHGIJJG@GGIFGIGBFG
@897803/1
ctgggaacaagaatgctgttaatgc
+897803/1
CCCFFFFFHHGHHGCHIBFDDCFH<
@6024890/1
cttgtttcttttctttaacatttctcacagaacggttgccatatagcctt
+6024890/1
@CCFDFFFHHHHGIJJGGICJIJGGIJJGIJJJJJJJIJJIJIIIIIIJI
@899062/1
cctgtttcatccgcaattttctggcggagctcttcagcatttagc
+899062/1
@?@DBBDFDF?DAEHGEEEHCHIFGIIFGEGIGJGFFGFHGCF94
@6726935/1
tcggtgtttttgagctcatacttaatccaatgacatggggaagtcaattg
+6726935/1
BBCFDDDFHHHHHJJJJJJJJJJJJJJJJJJJJJJJJJJJJJJIJJJJJJ
@1674971/1
ggagaattgagagaagctttactctgtagcattgtaatttcttgttcttc
+1674971/1
?@@D1BDDHFBFBHIIJBFGCEHA>CAFHCHCGH<EFEHIDHIE?F?BGF
@899617/1
tgacagtcttcaagcactgagttagaataccaacctgaatttcagcaatt
+899617/1
CCCFFFDFGHHGHFGJJIJHGIIIIGGHIGG>GHJIJIIIJJIJJH9FHI
@1675248/1
gctctgataaattagaatcatcccatagcaaatggtatttggtaggacgt
+1675248/1
@CCFFF?DHBDFFBGDD>@@EEHGHGCHIECD>H<??EFHGG3CC=<??8
@7384499/1
ggccgcacatgtttgtgcttctgaagaggacatccccgtaccataacaaa
+7384499/1
CCCFFFFFHHHHHJJJJJJJJJJJJJJJJJJJJJJJJJIJJJJJJJJJJJ
@7384904/1
acaggtagtgtcgacaattgtaccaagctctggcattttcctgtgactga
+7384904/1
CCCFFFDFHHHHHIJJJJJJIIJIJJJJJJJJJJGIJJJJJJIHJJJJJB
@1676924/1
ctgtaaaacgccaataattgttctttcatgatactctcaagatccctgat
+1676924/1
=@?DF;D8C@CFHGHHDEHB2CEEBFGHGCC4CFHFHGHGEGA:??FHBB
@4603592/1
gtgccatccattttatagctactctaaaaacacggtcttttccttcccct
+4603592/1
@:?DFFDFHHHHHI9FAEGGGECHHIGE>BF@F<DDCGEGIIIIIJJGIE
@1677074/1
ctgctttatttgagcttcaacagaaccaggttcaactttacagccagtaa
+1677074/1
@CCF?EFBDHHHD7GGHGIIJJGGCHFHFGEGGGEHIJ<HCHGG=AHGHI
@4604068/1
cctttactgtatgcatgacttttataattagggacaggatcatatcgtac
+4604068/1
@@@FFFFFHGHFFHIGIHGIIIHGIIGHIIG@HCIJIGIFJIIIDBDDHI
@1678350/1
ccctgaactaggcaatgaagttcctgcaggaggtataaacaaacctatgg
+1678350/1
CCCFFFFFHHHHGIIIIJJJHIJJJIJEIIIJI?FHGIJFGHIDCEHIJD
@3140968/1
cacattaccacatttctcaaattcagtcttgaaatattatccattagctt
+3140968/1
BCCDFDEFHHHGHIIJIIGIGGGJHGHCEEHHIIJGIJGJGIIJFGHHFF
@2404856/1
ctaacttcaattaatttctgatttttattaacaatagattggttg
+2404856/1
=?@DADDDFDFGHEEBGCCHE4CIEHIJIJGGE4CECF<>@>4C;
@3878646/1
tttggcacatccacgatttcggcagct
+3878646/1
@@@DDFFBBDFDBHGBEGHHIDAB<;;
@2406405/1
ccacgcatgtcccatactccctggttgggaagtgcttgttgttttgc
+2406405/1
@@@FFFF=FFD:C@FHDHIJICGHHHHEGHIGBG@4BG?D;DHH>2?
@2406498/1
atttctttaatatttgaagtttctttattttcaatttcttgtttattttt
+2406498/1
CCCFFDDEDDHDFIGGC<AFIJHGHEGJGGEI<CHIGGBHGCGE<4DEGC
@8042599/1
ctgccatttagtacactgctttttccttctccagctagttgatctttcat
+8042599/1
CCCFFFFFHHHBFIIJIIJJJIIJGIJJIJHIJJIIFGCFDBGHIJJJGG
@2407039/1
ctccagctaaggctgtatcatcaacttctaaaggtttccaataaacacct
+2407039/1
@@@ADDFFDFHDAGHFDFGEEAEH@>FHIJGII@FAC>GH@FEHII9FC@
@3881315/1
ggaacaacatggacttcacaaagctctccaacaagaatttgtttttgttc
+3881315/1
@@@DDADDFFFHBEBHIEIGIIIIIIIIIIC@GGIGGGGIGDEHII>;?F
@900866/1
cttatcagtaatctcgaatctattatctcttggacaagttgttatattag
+900866/1
CCCFFFFFHHHHFJIIJGEHIEIIGGIFHAFHIIFGIIGFHHGDIFIJEI
@2408672/1
gctctcctaacaaggttgttaatctctctttcccg
+2408672/1
@@@DFDBDDDHDHAH@E>F<FF@F@H9D>4CDED6
@3882097/1
gtgtagaattacagaataactcatgaatgctttctaatgtttcttcattt
+3882097/1
@C@FFFFDBDHDHIGGIIECGHAHHHHHHCHGEHIIGBG?GIGGIGHGFF
@5322077/1
gttcttcttgaagttggttcagctgtagtctgtctgcatctgtatatgcc
+5322077/1
@@BFFFFFGGGFD>GGGCFICEHIHHIEDFICHGCFE>GGIGIIJJIBCE
@5322188/1
tgatttgttgtttattagggtagcatttggaggactgtcagatggttttg
+5322188/1
CC@FFFFFFHHHDGHIJJJGFEHIJJJJIJ9FHHGIJJGIJHEIJGGHJJ
@6728119/1
gatatttgttatgatctccggccaagatcagccgtgtttggtagaagcag
+6728119/1
CCCFFFFFHHHHHJJJJJJJJJJJJJJJJJJJJJHIHJJJJIJJJJJJJJ
@6728230/1
ccaacaacaatgacaggtttttgaaaaaattttggccaatagctgtgggt
+6728230/1
CCCFFFFFHHHFGJJJJGIJJJJJIJJJJJJJJJJJJJIJJJJJJHIJJA
@4607018/1
ctttgactaaatactcctgaaggag
+4607018/1
CCCFFFFFHGFHFEGBHIGHGHID?
@902576/1
gcccgcccgccatattgtagctttggtggtggcagaaccctacctcgaac
+902576/1
CCCFFFFFHHHHHJJJJJIJJIJCHJGIJHGIICHGIHIGHGBFIHIJFJ
@902787/1
tttttggagaggcaactcaggataactatagagg
+902787/1
@CCFFDFFD<F?FGGGFEIECCHGIIJG@AGHG9
@6028079/1
cctctctttctggtgttcatgtaatgaattcgtctgtctccatactctgg
+6028079/1
CCCFFFFFHHHGHHHGIJJJIIJJJJJJJJJJHIJJIJJJJJJJJJJJJJ
@4607550/1
cgtccctcttctggaaagcagctcttgcagcattgacactggcgttttgg
+4607550/1
@@@DFDDDDGHDHGDC@@AF>FCBHHGICEDFGI<GCHGC@>GI@DDDC:
@6730156/1
cagataaatttattgagctggaacatagttttaaactgacttgaacttca
+6730156/1
@@@DDD?D?BCFHG><C?IHFHIBHIIGEHHBHBCGD?CECFD?GFBFHD
@5324468/1
cagaagcttcagctaaacgctttcctttaaagtaaac
+5324468/1
@@<DDDDDFFFFFEHB4;C1FCEHAFAFGIGEEEGGE
@6029266/1
cttccgctaatttaaaaattgaatagtttttatgaaatgagtcagaattt
+6029266/1
CCCFFFFFHHHHHJJJIJJJIIIJJJHIIJJJJIJJJJIGIHHFGHIJJI
@4608837/1
tttttttctttctaattcttcaaggagtccttcatcttcttc
+4608837/1
CCCFFFFDHFHHHJIIIJJGGGHIGIEA?4DDGHCICGBF?G
@6731111/1
gcgacaatttgttctcttctgttgtttcaattttggcagtatgcaaatat
+6731111/1
CCCFFFFFHHHFHHHIJJJJJIJJJJJJJJIIJJJJJJJGHIJJJJJJJI
@2409224/1
cccgattctatttcttggtcatcag
+2409224/1
@C@FADFFHHHDH<BG@DHHGHHE@
@2409308/1
catgaaacaaaatgtaatctctgttcttttttgaaacgaaatagtttttt
+2409308/1
@@@DDDDDFD?DFED>:FFIIGIHIIIIEHHII7?DHEGEGAHIFG9DHI
@3142535/1
tcccatactccctggttgggaagtgcttgttgttttgcagacaaca
+3142535/1
@@@DDDDDHFHFHID3BFEIE>@C3?EGGGGIIGHIGIE@GG9BDF
@3142967/1
cttaactttagtgaactggtcatcaactgagaggccaaactccttcaggc
+3142967/1
CCCFFFFFHFHAHGEHGIGAEHIH<HFFGICHI;ADHHAFG>>HGIIIEI
@5326611/1
ggtctgtcaattcaccaggtgatatatttttgcacctgttataaatgtag
+5326611/1
?@?DDB;DF?CFHIGGFH<<CBFHGICGHGDA><<CEF<?9CEFIHFHBH
@5326690/1
gttctttcttgtcagcacagaataatcttgtatgatgtctcttttggact
+5326690/1
CCCFFFDDHBBH?>GHEGEGIFICIGHGGI>BHIGEHCF>EHGIIGE>FG
@8045789/1
gtcgaacagcttccacagcttgtctgtaattgcgataaggtttttcagga
+8045789/1
CCCFFFFFHHHHHJJJJJJJJJJJJJJJJJJJJJJIJJJJBHIJJJJJJG
@8046007/1
gtgctggtgcatgtaatactttgtagatatcagacatttcttcaggg
+8046007/1
@B@FFFFFFFHHHIGJJEGIJJIHHIIJJJIJJJIJJJJJJGIJJIJ
@5327209/1
aattttttcagaatcatgtgatttttttcctttcaagaatatactcccgt
+5327209/1
@?@FFFFFHHHGHIGCGGHCHIIJJGIFB@BCHGHHEGGGJJ@FEGIHIB
@5327838/1
cactatctaaataaatagctgctgctaatgattcaaata
+5327838/1
@?<DDD4B>?::ABF<GHG@<?FDHHE>AFAF?EC9:?9
@5328365/1
ccaacattcatgaataatggaaaatcacatagctt
+5328365/1
<@@D7DDDFDBBFHG>4AEIAFHCH<DDDF@BCGC
@2412618/1
taataatttacaaatatcactaatcttcaat
+2412618/1
<;?BB4BDBDHBAG@B::?C<C;>BHIG>94
@147975/1
gggtaatcaaattttatgacaaaattgcaattctttacatcaataccttc
+147975/1
?@@DDDFEDFHFBFGGIIGIEBFGIE>DH>FF>HDB<E4CGCFB9DFFG?
@8048521/1
ggctattttagcatggaatgtaatctccaagttgtgaatcaatttcagga
+8048521/1
CCCFFFFFHHHHHJJJJJJJIIJJJJJJJJJHHJHJJJJJJJJJJJJJJJ
@906152/1
ccacgcctttgtcaccactatattcaccaaccgttaacggag
+906152/1
?<@DADDDFDBDFGFHI9FB<CBB@DHGGIIGBGBFHEG<;7
@148618/1
gttgcaacttagatttagggtcattccaatcttgatgcatgatgaaatca
+148618/1
@@@7DEFADH?<D4CFEGHIGEDFEH>AEAHEHHHIII9DG9DAHHEEEI
@906592/1
gtaggtaaaaagattattgtattttcttttagaactctttcaaagagttc
+906592/1
@@@DAA?DDHH:?FGGDBHBAEHIIDHIECHGGGECDHHG>F9D9;B<?D
@906901/1
gtattgctctgcagggaacggcgacataggtgtctgctcttcacatactc
+906901/1
@@@FFEDDFHFHHIDHAEGH6EAGGGGG>?BD<FGI>@FECFAAD4==;7
@8050174/1
ccttgatttcctccagcacctcttctttgtctccaacccctacctcttcc
+8050174/1
@@@FDFFFHHFHBDHGGGHAGHGHGIIIIHHIIIIIIIIIIEHEGIIGII
@6031640/1
gcagtatgcaaatattgtggaccatcactttttacatttaaagcatctcc
+6031640/1
?@@D=DDDDFBDDHGEEAECAGCDEGIIIGGGHHBGGGIBGIIIFHEGGI
@3884290/1
gctggcctgcttgtggaaaaccaccacaaatccacttggaaaactgttta
+3884290/1
CC@FDDDADDFDAF9?BFEIIGIGHIGGGHJD3?F>9D@DGGBBA40?D8
@3884307/1
agattacaattcttaacattttttctttaaacaaagaacattggattatt
+3884307/1
@C@DFFFF>4CFHGGEGGEIGGI>FHIIIIGHIG@9:??BDGE@<GCCHG
@3885066/1
cctatacctatttacatgcctagacttgtgcaccagctaaagaagactta
+3885066/1
?@@ADFFFG>AFFGHE<DGCEIIE3CBF<?<HG9BFIGIIBCA>FH@GDH
@6734488/1
agcttcttactttaaaatcaaaatccttcatttctcccgatacaatttct
+6734488/1
@BBFFFFFHHHHHJJJJJJIEFFFGJHJJJJJJJJJJJJJJJJJJJJJJJ
@3885339/1
acctctttgtgcccatggagtttgacctctaggaccagtttgcaaag
+3885339/1
@@@FFFFDFFFHDHI<C9C9<C>H9EGIGHHC<EFEHGCHCHIIBFC
@8052778/1
gtccaatcagattgaaaaaaacaagttgtataacacaattaaaaagtaat
+8052778/1
CBCFFFFFHHHHHJJIJJJJJJJJJJJJHIJJJJIJJJJJJJJJJJFHJJ
@7391775/1
gtccaataaaactgaagtctgtgacaacccaacgcaatcgcttaacctac
+7391775/1
CCCFFFFFHHHHHJJJJIJJJJJJJJJJJJJJJJJJJJJJJJJJJJJJJJ
@8053112/1
aattaatataggttacttcgcttatctctcttgacagccctatacctatt
+8053112/1
?;=DDDDAFBCA<CAAG<?<8@<FEEEBHII@C9?FCGBGFDGBBDD?GI
@4610366/1
gctgcggtacatttagctatcctgtagtttcgtcctatacctttgaatgt
+4610366/1
@@@DBDFAFHDHGJBHEGIGHGIIHD@9B@GG@FGGE@EGFHGCGE<F>?
@1683068/1
ctctatttcattgtgcattaatctatagaaaattttccaaacagtattta
+1683068/1
@@BDFFFFHHHHG>GHIGGIGEHIBGHCEHIEGIIJIHEHHE9DG@FIGH
@1683235/1
cttggatcagtagtggtatcaatttcttctttagg
+1683235/1
@@@FDDFFHBC<FEHH:<CCIHGHDIGGFHEECC@
@3148205/1
ccactttgttctttcttgtcagcacagaataatcttgtatgatgtctctt
+3148205/1
@@CFFFFFHHHGHGGEHICAFECHFHGHH>?FFDGHIFGEGG<GFEEGCH
@910213/1
tggatctccaaggtctccttgaacaa
+910213/1
@@@BDDDDFH?<C<C4EFGEAHG@:;
@911780/1
cccattttcagtagtgatgaaatctga
+911780/1
@@@DFDFEDDHACE<A<FCFIHHIHIB
@6735801/1
gctccctccacctgaactagttcatatttcggagtcgtccctcttctgga
+6735801/1
CCCFFFFFHHHHHJJJJJJJHJJJJJJJJJJJJJHJJIJJJJJJJJJJJI
@7393854/1
cttgtattttgctcttctggaagagggcaagtaagtaccatatctatgtt
+7393854/1
CCCDDDDDHHHHHIGEHGFHI<CB?AACFHHCFDH:DGGCHCHII@GHGG
@6036218/1
ctcagttgtttttgcacagaactcagcaactctcggatcttctatcctta
+6036218/1
CCCFFFFFHHHHHJJJJJJJJJJJJJJJJJJJJJJJ1::BFFHGGHIIJB
@7395739/1
gccaaaatttgttcacactgttcctggctgagagtaattcgtcgcgcatt
+7395739/1
@CCFFFFFHHHHHJJIIJJJJJJJJJJJJJJJJJDFHJJJJJJJJJIJJJ
@6038654/1
ttcggccacttctttgaactaagtacagcgaaattcttattcgattgaag
+6038654/1
CCCFFFF<FHHHHJJJJJJJJJJIJJJJJJIJJJJJJJJJJJJJJJJJJJ
@6737340/1
gccctgaataccttgatggctacaaagatagaagtcgaattcagttggat
+6737340/1
CCCFFFFFHHHHHJJJJJJJJJJJJJJJJIJIJJFHJJJJJJJJJJJJ3D
@1684220/1
ttttaaaataatacagacaattatg
+1684220/1
=@==??=DFH8FBBFH<;:A<:<:A
@1684423/1
ctccagccaaaatccaaaggagcccactcgaattctttagttagggtaat
+1684423/1
CC@DFFBDDBBHHIIJGG@AF?FHIGHEIEEHJGIJGCE4BDHG9BDFEI
@6737483/1
ccaagaactcaagccgctgataacaatcagtgactctattaggagaatat
+6737483/1
CCCFFFFFHHHHHJJJJJJJJJJJJJJJJJIIJJJJJJJJJJJJJJJJJJ
@6737763/1
ggcatgctttgcttctttcttagatctaccagtgcccatggcagcaaatc
+6737763/1
CCCFFFFFHHHHHJJJJJJJJJJJJJJJJJJJIJJJJJJJJJJJJJJJJI
@4615299/1
ctggctgagagtaattcgtcgcgcattctgttgtatatttatgctcactt
+4615299/1
@@CFBFDABBHHDGGIEEEGHIICFGGG>???BB<BA8?@@G@FGICFEI
@8053812/1
cttggattgcctcctgcggaccattagttgaagttccagccctcagataa
+8053812/1
CCCFFFFFHHHHHJJIJJJHIJJJJJJIJJJJJIIJJJJJJJJJJJJJJJ
@7397813/1
ggtcgaccttctcggccaagattaggcctacgtggacaggtgaacatggg
+7397813/1
CCBFFFFFHHHHHJJJJJJJJJJJJJJJJJJJHIJJJJJJHIJJJJJJJJ
@8054721/1
catgggtcgggcatttttactacaccatctaacctctacaattttgtttt
+8054721/1
CCCFFFDFHHHHHJJJJJHIJJJJJIIIIIGHIJJJIEIEIIIJJEHIJJ
@7399040/1
cttggaaggaagacttcaggtaacgaaacataggctctacctgatctgga
+7399040/1
CCCFFFFFHHGHHJIIJIJICHHJJJGIIIJJIIJFHIJJEGGGDDIFG@
@3891755/1
gcttctgcttccgttccaccctttctgctgcgatctttgccatagcatag
+3891755/1
CC@FFF<BHHFHHHIGGIGH<DFHHIIGED>@HGIIEGGIIGE<BBDG<F
@8055041/1
ggtaaatttatcgcaaggtaacgtaaaacaatatctattcaacaaaggaa
+8055041/1
@@BFFFFFGHHHHIIJJJGFHHICGGIIIGIJIIJJJGGIGGGGHIIIHG
@3891987/1
gtctaggtttcctactgacagcaccacgagaactactatgagatcttcgc
+3891987/1
CCCFFFFDFHGGGIJIJIIEFHIHEHIIIGIGII3C?DDBHGDG@HGIIJ
@2421796/1
cttgtttatttttttttaagacatcagccaaactccagccaaaatccaaa
+2421796/1
@?<DDDDFHGDBHGHGGHGIFGIGIID>FGGBFHGDHG9BGFGC.77=@D
@8055707/1
agtgcttcttccaaagcaaataatgaaacttgtgccatccattttatagc
+8055707/1
@BBDFFFFHHHHHJJJJJJJJJJJJJJJJJJJIJJJJJJJJJJJJJJJJJ
@2422482/1
gccgagtccttccttctagtgcttcttccaaa
+2422482/1
;1?DDD1ADFFDF>FHEBHHEEHHIBHHG@B9
@8056599/1
catttctctatttgcacttagttactcagtctcacagttagttatca
+8056599/1
@<@FDFFFHDFBHIIIGIGIJHHEEGHIGEHHIJGIIGHGGCFCFCG
@6040548/1
ggcatattatagcttcttactttaaaatcaaaatccttcatttctcccga
+6040548/1
CCCFFFFFHHHHHJJJJJJJJJJJJIJJJJHCFHHHJJIJJJJJJJJJJJ
@3149702/1
gcttgctgtggtggtacagcacccggtcctggt
+3149702/1
@@@?DFDD?>8ADH<4EHIHGEECBG?DD>DAB
@152966/1
ctggtatccaaaggcactgttttcaccggaggaatttgtttgtgattttt
+152966/1
@@@DBDDDHHHGFIGIIGGEHGHJJIJIFFHIHIHIJIEIGJGIHGIJFE
@3150744/1
ccactgattgatgtcccaatggtccacacctttgtcaccactatattcac
+3150744/1
CC@FFFFFHHGHHIIIJIJJIJEHHIGIEGIJIJGDIIGIJJIDGIIE?D
@6041838/1
gcagcattaagtcttctctgcactgtgacagtcttcaagcactgagttag
+6041838/1
CCCFFFFFGHFDFIIJIIIGIIJIJHGGIIICFHIJJJJIJIIJIHGIIJ
@6042029/1
cattcctttaacttcatcaacaagtttttgccacttgtaattaggtaaac
+6042029/1
=@@DBBDDHAFF<CGEH@IHIIEGFDHDEGIIIICGHHIIGHHIGBACHG
@6042222/1
gtgatatatttttgcatctgttataaatgtaggaagttatcaagaaatct
+6042222/1
CB@FFFFFHHHHHJJJJJJJJJJJJJJJJFHIJJJJIJJJJJJJJIJJJJ
@6042350/1
cggccacttctttgaactaagtacagcgaaattcttattcgattgaagta
+6042350/1
BCCFFFFFHHHHHIIGJJJJJHHJJJJJIGIJJJJJJJJJJJJJJJJJFG
@1688051/1
atggaacgttgatctggtctggagctggatgagtgacatcagcgccaaca
+1688051/1
@C@DDD>DAFDHHGHGCEFGG:FH@FIIGIHGGBGGHICHGGHIHIBBG6
@1688100/1
cttcaaactgttgctcagcagctatctcttgtaggaactggactgcatta
+1688100/1
CCCFFDFFHHHHHIICBH@HIJJIIBHHBDHEGIGCEFADGICHHDGIIJ
@8058502/1
gccggctggtgccctgaataccttgatggctacaaagatagaagtcgaat
+8058502/1
CCCFFFFFHFHHHJIJHJJIIJIJJHIJJIJJJIJJJIIJIIJIDHIIJI
@6741924/1
ggctgttgttgcctctgctgctgctgctgctgaggcggttgttgccactg
+6741924/1
CCCFFFFFHHHHHJJJJJJJJJJJJJJJJJJJHJJJJJFHIHIIIJGIIF
@3155059/1
attaaaattaattaaaagttaataatacaaataaataaacagaaacagga
+3155059/1
@CCFFAFFHHGGHIIJGGHHJIIJCJIIJIAHIIJGACCGIEHICFH<BF
@3155354/1
ggccattatcgcatcatacggaatctgccgagtc
+3155354/1
@<?DDDDDBD3DBHGGBHFFC;GGHCED<D0:DA
@917897/1
gtcccagtctatacagtttcaaattac
+917897/1
????DD32ACDDBEEB2<:<AE<<F@E
@918011/1
atcagtttgagatactgtaatgcattgtaggccgcacatgtttgtgcttc
+918011/1
@CCFFFFFFFHBH<GIFIEIICIIIBG<BHH@EEE0F@FAGCBGGH<D4?
@3895660/1
cacgttcataaggtctcatttgaaaacgtg
+3895660/1
@@?DDEDDBFAFDA4EEGE>FGGGIJHG<C
@3895744/1
cttcatcagggaaattagttattccactccttttcccgtttttattatcg
+3895744/1
@@CDBFAAH?FBDHHIGIIGGIIIAFF@FHCH@CFGHGICFHGF>FG<DD
@3896274/1
gttgctgctgctgctgctgctgttgttgttg
+3896274/1
@@?DADDA:CDAFGAEAEGD3CEBDB9FFFG
@7402837/1
acctctctttctggtgttcatgtaatgaattcgtctgtctccatactctg
+7402837/1
@@CFDEFFFBFHHGHIEGHGHHHIIE<EHIJGGIJIIJEHCA<FGGCDB<
@919948/1
gctttctaatgtttcttcatttaaaacc
+919948/1
@?;BDB;?FFHHHBHBBCEFH4A:AA3<
@920278/1
ttcaaactgttgctcagcagctatctcttgtaggaactggactgcattaa
+920278/1
C@@DFFFFHF?HHGIIGEBGE>FBEGHBFHHFH@EGEEF3CG3?ABBHGG
@6045791/1
cagcacctcttctttgtctccaacccctacctcttcctcgccatctgcct
+6045791/1
@C@DADFFGBHHHGJIHIIJJJJJIJJJIIIJIJJJJJJJIFIIIJJGHA
@155622/1
actgtcaagaaaaattgctccagcaacagattcaaaaacatcacctagtg
+155622/1
@B@FDEBDHDDFBEHIJJEGIEGJDGGII>E9@BFHG3?FGICBFHIJJJ
@6047228/1
gtgaaatctttaggctgcagctcaaccattttatcggccaacatattact
+6047228/1
C@CFFFFFHHHHHJJJJJJJJJJJJJJJJJJJJJJJJJJJJJJJJJJJJJ
@6743182/1
ctttactctgtagcattgtaatttcttgttcttcttgtttcttttcttta
+6743182/1
CCCFFFFFHHFHHJJJJJJJJJJJJJJJHJJJJJJJJHIJIIJJJJJJJI
@2427856/1
cctttttgaaattttttaatagttggaacaattctatcacctttgaagtt
+2427856/1
@@C?DFFFFFHADGGIJJJCGCBBDE99EGHI4CFGGBFHJFCII<BBFH
@7405650/1
gctggttgccttaaaacaatatcaagagcttggattgcctcctgcggacc
+7405650/1
CCCFFEEDHHHHFJJIIJIJG@FIIJDGGIJJJEHHGHJJJJJGIIJGBG
@5336680/1
gttcacactgttcctggctgagagtaattcgtcgcgcattctgttgtata
+5336680/1
@@@DDDADFA?FHIIJIIJJEHIIFHIJJIECEHCGIJGGHF<<CBB>FC
@5337052/1
cttgaacttcatttccaacaggtagtaagtgatcattaagttcgccgatc
+5337052/1
B@BDDFFFHHHFDHIIIJHIGGAEGD<DHA4FHGIHIGI>?<CGIGIJ@D
@8061803/1
gtcactattaaagttgatttgtcttatcgacttgacaattttttcttttc
+8061803/1
@BCFFFFFHHHHHIIJJJJJJJIJJJJJJGIIJGJIJJJJJJJJIJJJJB
@8062440/1
gtcactagctgtttcaactttgctacataaatctttctctagctgcttta
+8062440/1
CCCFFFFFHHHHHJJJJJJJJJJJJJJJJJJJJJJJJJJJJJGIJJJJJJ
@5338090/1
tgataacatatttcggcaacatagaaatactgtaaaatttacctgtggtt
+5338090/1
@<@BFFFFDDFDH>BFFH>GEGGGFEAHIIIIEGICHG9?DEHBB<DE?F
@8062860/1
ccacccttacagctatagatcttaattatatattaaaaatagcacatgat
+8062860/1
CCCFFFFFHHHHHJJJJJJJJJJJJJJJJJJJJJJJJJJJJJJJJJJJJJ
@8062979/1
cggctggtgccctgaataccttgatggctacaaagatagaagtcgaattc
+8062979/1
CCCFFFFDHHHHHJJJJJJJIJIHIJJIJJIIJJJIJJIIJIFHIGJIJI
@5338439/1
gttatatttgattcagtttcccgcttctttcc
+5338439/1
@??DDDFFHFFHHH@DFGIJ@GHGHG<@EGIE
@2430447/1
ccgtcctttactgtatgcatgacttttataattagggacaggatcatatc
+2430447/1
<<@DFFFFDHH8CEFAFHEHHDC@HCBH>FEHF4CBGBGIHEGGFGCEB4
@7408293/1
gttcaagttcacgaggagtattcttggaaacaattttataattattggat
+7408293/1
@BCFFFFFHHHHHJJJGIGEIJJJJIJIJJJJIIJJJJIGIIIIJJJIII
@3156707/1
gtagctttggtggtggcagaaccctacctcgaacttccatcatattgttt
+3156707/1
@@@DDDDDFFHHFIBGIED1F;FGGFIIGIDAGGHIII?@FHCHHIIHEH
@3156880/1
taagaactatttctttaagaatattttggatttcattgatagtatctgat
+3156880/1
@@@DFFFFFGGHHHIIGHIHECDBHIIEGHEGFGEIIEDDEHHGIIHI<B
@3157452/1
ccaagatcaattactctaccaggtggagg
+3157452/1
CCCFDDDEHGHGHIIIJGHIIJIFGIGF7
@3897122/1
gttttaccatcatttgctgctcataaagcttattcatttcactcctcaat
+3897122/1
@C@FFFFDFHDHHGIJIBGEFHIIJIIJHIIGIFIB@GHDIICGECGIGI
@1691641/1
tctgtctgcatctgtatatgccctagcacggaaagcagcgagatgagcat
+1691641/1
CCCFFFFDHGHGGIGH>FGHIIJGIJIJGHGHGI@<FHGGGA@FCDGHAD
@4622971/1
gttacattctctcatcctaaacctttttaaaacatcttcttgttttctat
+4622971/1
B@@BDFFFGHHHHFIJJIIJJJJGHGIJIGEGGIIJGH4DEGBG@;?<EH
@4622996/1
ctatatttctcattttttctgctaaag
+4622996/1
@@@FFFDFFHCFFFHEH>FFDGB:E@>
@1692114/1
cagaatcttttaagttcaagactaaatctcttaatggatggattttcaca
+1692114/1
@@7;DDDDHHF4AGGIHIIH<FFIIAHHHGIIB>EHGGHHG?FHGHGFHD
@4623344/1
ccgatagtttccaaacgctccagattgatgccatcgtttgcattagacat
+4623344/1
@@CFDFF<DFAHDGGIDD;GHIIJBHCH>BHE@>CFD=;DCA49DGGIGD
@3898587/1
ccaagaggagagcttttattgaatagaataggaa
+3898587/1
@@@AF?DDDBHHHIHIFDH<>C?EHGGGD?CFFH
@923302/1
ctcagcaactctcggatcttctatccttatctcatcaaatattgataaac
+923302/1
@?@DDDAEHHAAH8GADHIIIEHBHIIJJCGCG>FHB4CF@CHIEII49?
@923384/1
cctcgtttcgcaattatccaatattatctatagaatatcagctgatatgt
+923384/1
@@@DDBBDHH?AH?FF<AFFGE>F@DFH9CGCHIBDGG>FGB4DB<??9?
@6049117/1
ctgtgggttatatggtgattgatgccattcaactttgcattaactttctg
+6049117/1
BCCDFFFDHHHHHJJFHIJJJJJJJJJJJJJJJJJJJJJJJJJJJJJJJJ
@3899211/1
ctcatgttataacattatgcagttcattacctaagatatttgttatgatc
+3899211/1
@@@DDD;BFFBFHGGH>GG<H<<CAFHI4F@FHIIIBDGHEHGHGC@<CA
@1693551/1
cttgaacttcatttccaacaggtagtaagtgatcattaagttcgccgatc
+1693551/1
CC@FFFFFGHGFHJJIJ<GIIJBFCEHDHHGGIIEGIJHIIJIJFHGIGG
@6049699/1
ctccaatcgcattccctttcacactagggacatgaggtgaaattattggt
+6049699/1
CCCFFFFFHHHGHJGGIGIIJJJJJGIGIIIGIJIIJFGGEHGHIJIJJ9
@1693947/1
atcagaattatttttattaatcatttctg
+1693947/1
@@@DD>?DHFHDHEBFFADHG9<?EE::?
@6050487/1
ctccacctttctttcctttttttgcccattattgtgtactatcttcaaag
+6050487/1
@@CFFFFDFHHHHJGIJIIIGHIDEGGHHFIGIGBF?DFHGGIJIJBHHC
@158160/1
cttcacatactcttgttacaacatatttcaacatgtatccttttgggcgg
+158160/1
B@CFDFFFHGHHBEHGIGHHHIGIIIIII@HEC>F9CCHGCB>FFAF9F0
@5342607/1
ctctgctgttgttgttgttgctgaggctgctgtggtctctgctgttgctg
+5342607/1
C@CDFFFFDBH;CFGIJJJIGHHGIDGCDF>F<CGGGGGH9FHGGCHDA4
@1694719/1
gttgccatatagccttaaaagggcaccccaactagttatgtgagggtgaa
+1694719/1
@@@FFFDFFHGFGIHIGIHECA=ACG7FFHIIJII>AGICFGGEG=DHIJ
@925536/1
tttttgaaattttttaatagttggaacaattctatcacctttgaagttga
+925536/1
CCCFFFFFGHHHHJJIIIBHFHIIJGJGGIID?@D<FGIJ9DGIGIGEEH
@159083/1
gctaaaagtacagactctagtcgctttatgcaaataa
+159083/1
@<@FDDAD=AA?DBGGI@CABCFDGCEDHHCFGHE?4
@2434854/1
agtctgtctgcatctgtatatgccctagcacggaaagcagcgagatgagc
+2434854/1
@C@DFFDDHGDF<EGGE@AIHHIGFGEG99?GHAGDD;GHIEIIJGI>BD
@5344619/1
ctttgcttctttcttagatctaccagtgcccatggcagcaaatctacttg
+5344619/1
@CCFFFFFHFHFFEBDBECHGIJJGGHIJFIE@BG>@7DG;DGHG94B>9
@8068098/1
ccctctggtatccaaaggcactgttttcaccggaggaatttgtttgtgat
+8068098/1
CCCFFFFFHHHHHJJJJJJJJJJJJJJJJJJJJHJJHJJJJJIJJJHIHJ
@8068264/1
gtagcatactttatcgtaacggtcatttctttttcttgatctctttcatt
+8068264/1
CCCFFFFFHHHHHJJJIJJJJJHIJJJJJJJJJJJJJJJJJJJJJJJJJJ
@2436138/1
cttttctttaacatttctcacagaacggttgccatatagccttaaaaggg
+2436138/1
CCCFFFFFGHHHHJJIIIHIJGJJEGGIAFGIGGEGJJJJJDHAG>FHHI
@5345221/1
ggtcatttctttttcttgatctctttcattatcgtaaatt
+5345221/1
;=1=AD4BFB<CCGIGE<CDFGG9CCH<FHCEHHG@>?H9
@8068662/1
ttttcttctttctgtatcaactgcagcctcttttaccattgtacgagttt
+8068662/1
@@CBDDFFHDHFFIIHGIIHEHGIJBGEGICHHHJIJJIGIIIGDHIFFH
@8069136/1
ctagaatggtggtgttaacttatcgattttacactcaacttgcaatctga
+8069136/1
CCCFFFFFHFHHFHHIJJJJJJJJJIJJJJJJJJJJJJJJJJJJJJJJJI
@2437227/1
ctaatttaaaaattgaatagtttttatgaaatgagtcagaattttcgttt
+2437227/1
CCCFFFFFHHGHHJIDGIGGFHHIJGIGHHJJJJJHGHEEHIEHGGEGIJ
@7412653/1
cccttttctatgctactgttttccaattccaaattctaatcatgggtcgg
+7412653/1
CCCFFFFFHHHHHJJJJJIJJJJJJJJJJJJJJJJJJJJJJJJJIJDGII
@2437390/1
cggttgttgccactgctgttgttgaggctgctgtggtctctgctgttgct
+2437390/1
BBBBDDDDBHHHHJJGIGHIJJJJGGIJEGIE>?AC9BF?FGGGGEGB4<
@7413263/1
gttttcgttgctcattgatatcccttatgtctaacacttcacacataaat
+7413263/1
CBCFFFFDHHHHHJJJJJJJJJJJJJJJJIJJJJJJJJJJJJJJJJJJJI
@6745777/1
ggtagaagcaggatgacacttaggtcgtgcatggtttaagaaagaccaaa
+6745777/1
BCBFFFFFHHHHHJJJJJJJJJJJHHIHIJJJJJGHJJJJJJJJJJJJJJ
@3900252/1
gttctcttatagtaaaattttgtggtaagttttcttccacgtagagaata
+3900252/1
@@@FFFFFFFFDHGIGGI3EIHGIGGIGIHGIGHIGBHBHIFHI7FFD@F
@8070399/1
atcttctttactaaaaggctacacaaacaatcacctgaatccttagaatt
+8070399/1
CCCFFFFFHHHHHJJJJJJJJJJJJJJJJJJJJJJJJJJJJJJJJJJJJJ
@6746408/1
cactgactaaaatattgttcaagttcacgaggagtattcttggaaacaat
+6746408/1
CCCFFFFFHHHHHIJJJHIJJJJHJGJJJIJJIJGHIJJJJJJJJJJJJJ
@6051123/1
aacacgttgaactaaacttggatcagtagtggtatcaatttcttctttag
+6051123/1
CCCFFFDFHHFHHJJJJJJJJJJJJJIJJHGIGHIIJJJJJJJJJJJJJJ
@6051378/1
tcaataacattctcctcaaccttttgtaacatcgacaacaccgcttgtgc
+6051378/1
@C@DDFFFHHHFHIFHIHIJGHIIJIIGHIGIGGEGIIHIIIIJJJIDHG
@1697266/1
ccgcaacaattgtacacaactccataggaagcgccaaaggcttc
+1697266/1
@@@FADFBDFHBDGDEE?F@3F@D4C?FG@E3@0?FHGIHCFC3
@2439642/1
cagaataagaacggtattgctctgcagggaacg
+2439642/1
@@@DDAAEDHFB?F<CGH9HABHIGGC@6:CA@
@5347295/1
gttgatttgtcttatcgacttgacaattttttcttttcttctttctgtat
+5347295/1
C@CFFFFFDAFHFIJJIIGHJJEGFGHGIGIGFHJGIICEHICEFEHIJI
@5347344/1
gtgagaaaattcaagcgagctgatgtatggtcaacatcaagaagaggctg
+5347344/1
@B@FFFDDBHDFHGJJJJFEHG@HGHFGCH<<DGHGGCGIJJIJC9FFHE
@3902395/1
cagcattatgacagtcttcaatgattagaaggtttattcgactccaaaca
+3902395/1
@@@FFFFF?A?FFG3A4EIIBHH9HGAFF>D>29AEGBHIEI<F?D9DHI
@6750536/1
ccttatttcaacaccagtgaaaaattgtttgccacgcatgtcccatactc
+6750536/1
CCCFFFFFHHHHHJJJJHIJJJJJJJJJJJJJJJJJJJJJJJJJJJJJJJ
@3903255/1
ggagttttcttgatcattttcgtttacccagagaggaaatagtatttttt
+3903255/1
?<?DA;DDDFHHFEFEEGGFEBB@GH4C;F;=E9F;3:B4?DGCIGIIGI
@6752160/1
aaactgtccttctgacacaccatctctgtaaaagaggatagcttgaggct
+6752160/1
@@CFFDEFHHGHHJJIIIIIIIIJIJJJJJJIIGIIIIJGEGGHJGIIIJ
@6752167/1
cactccaatagtacttcttttgtgtgagcattaaatcttaaaatagatac
+6752167/1
CCCFFFFFHHHHHJJJJJJJJJIJJJJJJJIJJIGIJJJJJJJJJJJJJJ
@6752376/1
ctggcactaaactgtaaagggcttcactgcaaaagtttgatcaaataaac
+6752376/1
CCCFFFFFHHGHHJIJJJJJJJJJJJJJIJJJJJJGIJJJJJJJJJJJJJ
@7414498/1
gttgtataacacaattaaaaagtaatctgaaaacatttgataaaaaatat
+7414498/1
BBCFFFFFHHHHHJJJJJJJJJHHJJJJJJJJJJJJJJJJJJJJJJJJJJ
@929349/1
ctttcttgtcagcacagaataatcttgtatgatgtctcttttggactaca
+929349/1
CCCFFDFFFDHHHJJJJGEEGGIIIIJHGIJEBGGGHIIGJJFIGFCGEG
@6752597/1
atcttgtctaagattgctttcgctgcggcatgctttgcttctttctt
+6752597/1
@CCFFFDFHHGHHJJJJJJJIGGGGIEGIIIJJEIJJGIIIIJIJIJ
@6752788/1
ctcaaatttctttctatatccatcggttcttcttcttttttccacgtgaa
+6752788/1
BBBFFDDEHHHHHJJJJJJJJJJJJJHIJJJJJJJJJJJJJJIJJJJJJJ
@6055854/1
gtgagggtgaaggtcctgtaaaatagcttgagaagccctttgttttcctt
+6055854/1
@B@FFFFBDDFHHEGHIJJIJJJJIIJJJJGIJIIJJJJJJJHHIIJJJJ
@7415293/1
ctcagagctaccttggcagctgctaattttgcttggtgtttgttttctcc
+7415293/1
CCCFFFFFHHHHHJJIJJJJJJJJJJJJJJJJJJJJFGHIJJGGJJJJJJ
@163644/1
ataagattacaattcttaacattttttctttaaacaaagaacattggatt
+163644/1
@C@FFFFDHHHGHJJIJJJI@HCIIJJJIJIIIJJEIGGF>FHIIJJIGC
@163837/1
tcttgaacttcatttccaacaggtagtaagtgatcattaagttcgccgat
+163837/1
<@@FFFFFFACD?EHFBHIIEBF<BF?EB?<<AF@?F@FFEBGB@GBG6:
@8071849/1
cccgatcaggcgctgacctggcggtagctttaatcatagttgatgtctgc
+8071849/1
CC@FFFFDFHHHHIIABEGHGIIIGHGIIIIIIIIIIIIFHGIIIGHGIE
@4629183/1
ctatacctttgaatgtccctttgccaaatacttcaactgtgactctaac
+4629183/1
@@@DDD?DDFHAAHG:CCGE:AHEHIEGGI<ACHGI9C?:EGIG9GA<?
@2441671/1
cctgaactaggcaatgaagttcctgcaggagg
+2441671/1
?@@D?ADBDFBABB><CFHCA4FBHGDG3CA1
@8072106/1
ctccaacaagaatttgtttttgttctaaattttctcttttggctctcttc
+8072106/1
CCCFFFFFHHGHHJJJGIJJJJJJJJJJGIJJJJJJJJJJGGJJJJJJJH
@164665/1
ggtgagtaatctctgtatcaacaactgtaccagccggcacattcatattt
+164665/1
@@@DFFDDFFFHFIJGEGIAHICHGGGIDHHFFFGHHIDHGGIIIDDEHI
@2442353/1
cgacaattgtaccaagctctggcattttcctgtgactgatttttcttcaa
+2442353/1
CCCFFDFFHBF?FHGGHIIGCHIGIEHEIIJGFHEHCH>CF@GG@HIIE<
@4630010/1
atgactttatacactggtatttctgg
+4630010/1
@<@DDDDD>FDFBG<EBAAIAHE4C<
@165617/1
acccaatgtttctagcctttcataatt
+165617/1
@?@DFFFFDFHDFII<E<IHG@HGDHG
@8074123/1
ctaattttcttttgtcttcgtaagacgattttggcatattagctaga
+8074123/1
BCCFFFFFHHHHHJJJJJJJJJJJIJJJJJJJJJJJJJJJJJJJJJJ
@6056600/1
gttaaattttttcagaatcatgtgatttttttttctttcaagaatatact
+6056600/1
@=@DFFDFHHHHHJJGJIIJJIAFEHIJJJJJJJGGIJIJJJIIGGGGIC
@8075452/1
cttaactttagtgaactggtcatcaactgagaggccaaactccttcaggc
+8075452/1
CCCFFFFFHHGHHJJJIJJFHIIJJIJJJJJJJJIIJIGIJJJJJJIIIJ
@2447003/1
gtaatactttgtagatatcagacatttcttcagggagaatttttaaccat
+2447003/1
C@@FFFFFHFH?AGHGBGCGGIHJB4CJCHHIIGGIB>@DCH>FGHIIGD
@3905053/1
ggctgttgttgccactgctgctgctgcg
+3905053/1
?@@1DDD::?CF?<32<?C@<F3:ABD?
@5350088/1
cttctatcacatcggaggcaaccaatatgttcgtctcacccatgttaaat
+5350088/1
CCCFFFEFFBFFHIEGIIHGIJG?GI>GI?FHG?DHIIBF@1???DGDFF
@3905602/1
gatgactattttcttcttgaatggtaacaaatctttgaataacttcagct
+3905602/1
@C@FFFFFAFHGHFIJIII@EHJI>EHHI@FHGGCAHFGIIIHEIHICHG
@2447786/1
cttgtatactagcatgactgactagatagaagtctaattcagta
+2447786/1
@B@DDFEDFFDDHCHGHGIGHII>GIIGI>HG<FD4CGGI9F9?
@930583/1
ggctttgccgcttgttgctgtacttgaggctgagatgaaggtggtctgct
+930583/1
@CCFFFDFHHHA?DEB@GHIHHGHFC3?BGGGA=CFHGGI99BBFDGGII
@5350392/1
atcacattaccatatttctcaaattcagtcttgaaatattatccattagc
+5350392/1
@CCFFFFDHHDFD?EHEFEIJJIIGIIFIJJI@EH@ACH9CFHB@GDD4E
@7417489/1
tctggaaagcagctcttgcagcattgacactggcgttttggtgggcatgg
+7417489/1
CCCFFFFFHGHHHJJJJJJJJJJJJJJJJJJJJJJIJJJJJIJJJJJJJJ
@6755105/1
tttcttcttcatcagggaaattagttattccactccttttcccgttttta
+6755105/1
CCCFFFFFHHHGGIIJJCFHIIIIAEAEFIICCBFHHGGGJIIIFHG?FA
@5352512/1
ctctgatttatctcatcttcatcatccaagccgtaatgaatggtgttgct
+5352512/1
@@@DFBDEHGFD?HIGGCAGHHJF<H@DHGIIHGGHCGC9DHG:?BBGIG
@6755249/1
gggcaggtcttcttgtaacattgcagactctgtacttcctcctcatagtt
+6755249/1
CCCFFFFFHHHHHJJJJJJJJJJJJJJJJJJJIJJJJJJJJJJJJJJJJJ
@3908156/1
ggagctgcgacaccatctgatgcctggtgcggaggctaccttgccgtagg
+3908156/1
B@@DDFFFHHHGHGGIJJJJJGCHBHID9DHIIJIJ?FCHCGHIJGHEEE
@5352809/1
ttcggccacttctttgaactaagtacagcgaaattcttattcgattgaag
+5352809/1
@?@DFDDDFHBHHEIIFHIJJGGEBHHIGGEEFGEHIBDFGIIIBGIGE>
@5353158/1
gtcgcttatgtcaaattctacttctgaatgatgttctacgttatcatcaa
+5353158/1
C@@FFFDFDHFHHJJJIGJJHIIIJJJJJJIJJIGDBAHFDCHGCIIHG<
@7418473/1
atttcttgttcttcttgtttcttttctttaacatttctcacagaacggtt
+7418473/1
B@BFFFFFHHHHHJJJJIJIJJJJJJJJJJJJJJJJJJJJJJJJJJJJHI
@6756026/1
cttgttttttacttgttcctgtgccataaccgtacttcatatcattgata
+6756026/1
CCCFFFFFHHHHHJJJJJJJJJJJJJJJJJJJIJJJJJJJJJJJJJJJJJ
@3908643/1
ggggctagttctggaggatgaagttttctacctcttgtattttgctcttc
+3908643/1
CC@FFFFEHDFDHF@FHBHAFAHEHIIFHGGGCHGIEDEHI<HIBFDAF?
@5353331/1
gttatggattaaaaaattataataataataaatactgt
+5353331/1
?==DDD>DDDAAFH9EHGGEFHDAHHGAHBGIIIGBG4
@7418842/1
ctcatacttaatccaatgacatggggaagtcaattgctaatattgccatc
+7418842/1
CCCFFFFFHHHHHJJJJJJJJJJJJJJJJIIJJJJJJJJJJJJJJJJJJJ
@3909642/1
cggcgatactgcaaacaagggatagc
+3909642/1
@@@DD>D<F?<42A4AEAFDGBGDFB
@6757264/1
gtcagttttaatgcttccaacacgttgaactaaacttggatcagtagtgg
+6757264/1
CCCFFFFFHHHBFGGIEFGIEEEFCBEHHEDDDFEHIGG@CDBGBD?09E
@1697557/1
gttttttacttgttcctgtgccataaccgtacttcatatcattgataatt
+1697557/1
CCCFFFFFHGHGHGIJJJIIGIGHGHIJJHIJJIIJJJIEIIIJEIG@GI
@3165788/1
cttctttctgtatcaactgcagcctcttttaccattgtacg
+3165788/1
CCCFFFFFHHFGHGGBHIIGGGHIJDHEFHGIEIBHIIJIJ
@3166175/1
tccttcttctttttttctagtttcctcctcatcaagagcacggcgatact
+3166175/1
@@@FFFFFHHHHHIIB3EGIIG@DHIIIIHIEDE9DG@GH9DD<HIGEEE
@1699265/1
cttgaacaaatttacctaaagcaacaacacaattgtcggca
+1699265/1
:?@A?DBDD;DAH@HBHBAA??EGB>BFHE@D?9C4CD8FE
@3167232/1
agtaaaacgtaagtggaagcataagctcccaattctttggtgataagaac
+3167232/1
BBBFFFFFGHHFGFHGIIJIJJIFIIIEG1??DHIDGCHGGIEHIJIIIJ
@4634700/1
ctttgacttctcatttcttgaagtttattttctttagcctctaattttct
+4634700/1
@@@FFFDAHBAHHGHI@HIJHFHE4EFHIJGIEGIEIIHI@F>FGGIIEF
@8079387/1
ccaggaacttcccagtcatcaggaataaagtcattaaccttcaaaatttt
+8079387/1
CCCFFFFFHHHHHJJJJJJJJJJJJJJJJJIIJJJJJJJJJJJJJJJJJJ
@8079682/1
cttgcctttgttgctgctgtggtggttcttgcctttgcagctgttgtggt
+8079682/1
CCCFFFFFHHHHHJJJJJJIIIFHIGHIIIIJJJJGGHIIIGIGIJBFH/
@3168047/1
tgctgcgatctttgccatagcatagttcctgctttagggtttcttccgct
+3168047/1
@@@DDF68AFFDA>HEEGHIIIIBHFFHHIEICHGHCA>:BDF@BB0?DA
@3168067/1
gctattttagcatggaatgtaatctccaagttgtgaatcaatttcaggat
+3168067/1
@@@DDDFFHHFHHIIEEGCGIJJIJJIG3CAAHFCFG4EG>DHHIJJIJG
@8080265/1
tccaggttgtctaccaccccctcctcctccacctttctttccttttttgc
+8080265/1
CCCFFFDFHHHHHJGIJJJJJJJJJJJJJJJJJJIJIJJJIJJJJJJJGG
@1701508/1
gttgttctttttctattttcttggctttgagatacctacgcctatcagcc
+1701508/1
@@@FDABBHG?FDHGGG@HDGHGI>@@EAADDFHGDGGHI<DGAGBBGG?
@8081190/1
ctgttctgtaaaatccttcactggaaacagctatggtaacatctcgtttc
+8081190/1
BCCDFFFFHGHHGJJJJJJIJJJJGIJJJJJJJJJJEGHIHHIJJJIIJJ
@5353917/1
cttctttgcttcaggttcattatcttcgatggcttctgccaagtaatctc
+5353917/1
<@@FFFFDDDHFHJIHAFGIIJDIAB<CFIDEHGGGBGGE3:DHGHBCBD
@2449991/1
gtctgcatatcagtcagcttcttaatgcatctctgcccagccacaatgtt
+2449991/1
B@@FFFFFHHGFDHIJIGIJIIJIIEIJJGHGHHHGGGGGCFGI>HHI>G
@169299/1
gtcgaatactctgagcttgctgagcgactaatgccactgt
+169299/1
@@CFADEDBF?FHFHGEGAHGH?BCF?<@??<GCC9GFH@
@937763/1
ctttttgaaattttttaatagttggaacaattctatcacctttgaagttg
+937763/1
@CCFFFFFHFHHGIJH9<CEHCHG@GFGHEHGHGIIIJIDIJIE@HIG@H
@2451001/1
cctggcactaaactgtaaagggcttcactgcaaaagtttgatcaaataaa
+2451001/1
@CCFFDDDHFHDHJJHHEHGECHEGFEHIIGIAGHI?BFGDCFFGGGGIE
@3911521/1
cctcagagctaccttggcagctgctaattttgcttggtgtttgttttctc
+3911521/1
BCCFFFFFHDHBFIJJJJIIGGGHII<HIIIJEIJJJIFFDEHGGGIIH@
@170458/1
gcccattattgtgtactatcttcaaagagaaaaagtgcaatactaaaatt
+170458/1
@@CFFADEGGHGFHGIJGGIIJIGGHEGIDGCGGGC<?4?@FEGGGC<FB
@5356005/1
ggccctttggcccctcttaaccagttcttcttcaaattgattacaaagac
+5356005/1
@@@?DDDDHHHFFGGIIIIBHI<F9CCEEFHHHIGIGGIGGG<GHGEEB>
@5356081/1
ggtgtttgttttctccaactccgacaaacgccatcctctcattcttagtt
+5356081/1
@@=DD?DFC8BFHEAEFIGCGGHGIIGAGHBADB;FFHIIIFCF@CAH>F
@6759570/1
agaaaggtaattatattataataatataatttaacaaaaacttagaaatc
+6759570/1
CCCFFFFDHHHHHJJJJJJJJJJJJJJJJJJJJJJJJJJJJJJJJJJJJJ
@8086911/1
ccggaaagaacctagtgtgatggcgtttctgaaccactataaatgtaatc
+8086911/1
CCCFFFFFHHHHHJJHIGJJJJJJJJJJJJJJJJJJJJJJJJJJJJJJJJ
@7422891/1
ttatagctgtcaactcatgttgcaaaacatgtaaaaattgaccttctgaa
+7422891/1
CCCFFFFFHHHHHJJJJJJIJJJJJJJJJJJIJJJJJJJJJJJJJJJJJJ
@1704290/1
ctggagctcatcaagcttcggtccgactgatgatttgaggttcttgt
+1704290/1
@?@FFFFFG<CFHEEGIGIBFFGHIGGIIGE>?DFIHIGB?FHHB9<
@3915246/1
cactgaaccaaatcggctccttgaatgaatttttcattcctccatactcc
+3915246/1
@CCFFFFDFHGGHJJJJIDHGGGGGGBFFGIIGIGIJGGGIJDHIEFGHI
@3915511/1
ccggtttctcaaaacatggtgctggatgaggaaatttttcataaagaagt
+3915511/1
@CCFDFFFHHHHHJIIJIJHHIGIJEGHJJJI?CHHHJJJDGIEEGHIII
@1706060/1
gcttgcaagaggtaacttctgtcttgaaatctgtagcccaatatagattc
+1706060/1
CCCFFFFFGGHGFGEIIJIJJIIIHIGGGEIJJJIECHFGGIGIIHIBGG
@3170126/1
cacgatttcggcagcttttacctcattttcactcagaagaaataatatct
+3170126/1
C@CFFFFFHHDH1EGHJJJGHEFGEGEIIFIJGGIEGII3BFE9BFGGG@
@3916087/1
cacattacagttatattcgaaaacttagatttattgagcgtgataagacc
+3916087/1
@CCDDDFFFFDFHIHHGIGACGIHIIID94AFGGE>?B@GDGGHCHC4D9
@2451537/1
catatctctgcattgatttgttagagctattagtacttccgtcaacactg
+2451537/1
CCCFFFFFHHHFFIJBFHJIIHIJJBHGIJI9EGHIJIIIJ>GHBGCHHJ
@3170924/1
cgtgtacacctcacatatgtatggc
+3170924/1
?@:DDDFADHDHDBHIDFDABIHHF
@3170955/1
tgaaggcttttgggtcgtgagaagctgcaacggctgctatagatggaacg
+3170955/1
@@?DDBDDFDFDDIAEGEFEDDHEGGHGIGC??0:?FD9==FBE@CC9=/
@3917660/1
ccatatagccttaaaagggcaccccaactagttatgtgagggtga
+3917660/1
CCCFFFFFGHGHGJIIGGGGGIIHJICGGGGFCFHDFGGGGGFBG
@3917842/1
ggccattatcgcatcatacggaatttgccgagtccttccttctagt
+3917842/1
@@@FFFFFHHBD=GBE>C<EGGGHGGHDGGGGDCD<?BHEHGGEE4
@2453814/1
ttctaacttaatgcaagcttctcttatagctgtcaactcatgttgcaaaa
+2453814/1
CCCFFFFFHGGHHEGGHIFGJIIJHJIJJJFHDHIIJIEHJJGIICIIIJ
@4638873/1
attttcactcagaagaaataatatctc
+4638873/1
@;?DDDBDHBFFFD3E>;BEF9FE<E@
@2454159/1
aagaactatttctttaagaatattttggatttcattgatagtatctgatt
+2454159/1
CCCFFFFFGGHHHIJ9FGHIJ@IIGIJJGIJDCIIHEGGAEFCGIIJFIJ
@3173044/1
ccatggttgtcgaggaggtccctgttgttccattgcttgaggtctggtaa
+3173044/1
@C@FFFB;DDFHFHGABGCGGIIJIGGGHJJFGHIIJIB>G>BFHEH9B>
@3918833/1
agaggattctgattccatggattcataaaagatttaaaaacttaaaagtt
+3918833/1
@@@FFDBDHHHADHGHEGHHII>FDGE<BHHHEAFGGFGE?<CFCBB>:B
@2454766/1
gtgactgatttttcttcaacatcaacaaatgtcacttcaaactgttgctc
+2454766/1
@@@ADDEDFFF8F2CFGGFHGGIIIJIJ;DBHGHIGICF4DFGG<FHIIG
@2455150/1
ccggtttctcaaaacatggtgctggatgaggaaatttttcataaagaagt
+2455150/1
?@@FDFADDHHGHJJJJGI?<E>HCDGGGICCGGGIGIJDGHIEFHBAHD
@1706720/1
gttgctgctgttgttgttgttgagg
+1706720/1
@@@FFADFHBFFGII<BFHGGG4FH
@171994/1
tgtatgacgatgatttgatatctatatttct
+171994/1
<@@7ADADD?F;D4A<CEHEEBH>4:ACDHG
@172076/1
gataaattagaatcatcccatagcaaatggtatttggtaggacgtgctgt
+172076/1
@@@DDD8BDFBFHE<CFB?B<FFC4C;CCH<?FB<?41?:;99D@D<?@?
@4640528/1
atctcctaggaattctaaacgttcattgtgagttatatttgattcagttt
+4640528/1
@C@FFFFFGHHGHJJJIIIGI@GHBGGGHHIJIIGIJG@FI>HH<FGGFE
@1707485/1
aaattgtaaaatgctaatatcctaacgttatcaggttttgggtagttggg
+1707485/1
@?@ADDFDDHDFGIJFEIIG<FHJDHJEDFH<C<GBFHGIFGD9=?FDGG
@6762639/1
taaatgcgatgtcttcctctatttcttgattattaatagtttcagctgga
+6762639/1
CCCFFFFFHHHHHIIJIJIJJJJJJJJJJJJIIJJJJJJIIJJJJJJJIB
@7426868/1
gcacatgataattagtatatccaagtaacttgtattgttctgtaattctc
+7426868/1
C@CFFFFFHHHHHJJIHJJJJJJJJJJJJJJJIJJJJJJJJJJJJJJJJI
@944883/1
ctttcgtggaggacattggtatggtggcttttcagccctagc
+944883/1
CCCFFF;DHHHDFIIIIJJHGIEHEHCGIJIJJGC9GFA099
@6764705/1
cttaatattagaaatcttaataaataggacgaccaacacagcgataaaac
+6764705/1
CCCFFFFFHHHHHJJJJJJJJJJJJJJJJJJJJJJJJJJJJJJJJJJJJJ
@945799/1
gctgctggggctgttgttgccactgctgctgctgcggctgttgttgcc
+945799/1
@@@FFF?BDDFFDGHBHGIBHBHGGGDGECC@DEGF:?0@BF>FHHGI
@5359439/1
ctttgccaaatacttcaactgtgactctaactcttcttccatccgctagt
+5359439/1
CCCFFFFFHGHGBHB<4EGAG<EEHHHIGHIB9CEAG>FGHEGEG1?@D9
@946113/1
agcgtgtgaaagtatcacttggaagtttagcacagtatctgttaaccagc
+946113/1
@C@FFFFF?FHBBFHGGHFHCGCCHAHGIEBHIIJGIJJIGGFEADGECH
@6067218/1
gtaggagaatggaaggactaggacctggatggccttccaattctggctgg
+6067218/1
CCCFFDFBBFHHHJJIEIJJJIJJJJJJIGIIJJJJJIIJEIJJGIJJIJ
@946407/1
atcctgaggagcatgttcttgcctttgttgctgctgtggtggttcttgcc
+946407/1
@@@FF>B;:A:AFGGIFHGCIIGAHGB<FCGGCDCFDC:101:?F?D<<?
@947169/1
ctatgtttgatgacatatcaataacattctcctcaaccttttgtaacatc
+947169/1
@C@ADDFFGDAFHIFGGGJICGGGHG@@FEEHCHEIB9EDCEGAG9?B4B
@2458090/1
ttaactttctgcagtatgtttacaaatgttgca
+2458090/1
@@CDD>DEBFDBHI?F@DHHIHC@>HHIHIIHH
@6766978/1
cttttgtgtgagcattaaatcttaaaatagatacaatgtcactagctgtt
+6766978/1
@CCFFFFFHHHHHJJJJJJJJJJJJJJJJJJJJJJJJJJJJJJJJJJJHJ
@3178023/1
cagaatcttttaagttcaagactaaatctcttaatggatggattttcaca
+3178023/1
?@@DFFFFDHFHHJIHIIIJJIBHGGGICHDGHIJJIIJJIAFGEIDH4B
@5360487/1
ttctaacctgttcttcttgaagttggttcagctgtagtctgtctgcatct
+5360487/1
@C@FFFFFHHDHDHBGGIJGGIG9EH@FHEG?DHHGGGG9C?BGIB9BFG
@6768016/1
gtttctcaaaacatggtgctggatgaggaaatttttcataaagaagtcga
+6768016/1
CCCFFFFFHHHHHJJJEFIJJJJJJJJJJJJJJIJJJJJJJJJJJJHIJI
@4643198/1
ctggtctggagctggatgagtgacatcagcgccaacaacaatgacaggtt
+4643198/1
@@@FDABDAFHDFIIIJGCE?<EHEH@HFC@BDF<DGGC@FEFBD9D6.8
@7428661/1
caaactgttgctcagcagctatctcttgtaggaactggactgcattaaaa
+7428661/1
@@@FFFFBFHHHHJJIJJJIJJJJIIJJHIIJGIJJJJIJJJJJJJIJJJ
@5361608/1
ggcatgctttgcttctttcttagatctaccagtgcccatggcagcaaatc
+5361608/1
@BCFFFFFHFHHFIHGGHIJJIIHJJIGHIIJGIFHGGIIGGIIFBIIHB
@5361870/1
aatagggttgcccatcattcgctcctcgactgccccg
+5361870/1
=:1ADDD:?CFD8EHEBEH<HHGIDHH<FHGG3D@DF
@7429015/1
atttctttagtaaacttaaccctttgagaatctgttaaaggttttcgttg
+7429015/1
CCCFFFFFHHHHHJJJJJJJJJJJJJJJJJJJJJIIJJJJJHHIJJJJJJ
@6769095/1
cgtacttcatatcattgataattactgtagctgagtaaggagttgaagga
+6769095/1
CCCFFFFFHHHHHJJJJJJJJJJJJJJIJJJJJHIHIJJJHIHIIJJJJG
@8090981/1
ccacgcatgtcccatactccctggttgggaagtgcttgttgttttgc
+8090981/1
CCCFFFFFHHHHHJJJJJJJJJJJIIJJJIJJIJJJJJJJJIJJJJJ
@1709386/1
ctccacacaatcagcaatacttttgtcaggaatggaatgctg
+1709386/1
@C@DDDBBB?FDDB@F9AFEHDII@<CHIGEDCGCHG<9::B
@177654/1
ggatcattagcagaaatcctcattctttcaaaaaaaac
+177654/1
CCCFFFFFHFHBFGIHG@BHEEHIIJIIIIIIGIHIG:
@2458720/1
acacaattcaggcactaatgtctcttcaaaatctt
+2458720/1
CC@FFFFFFHHHDFHIIJGIGCHHH<FFII<FFHI
@7432455/1
cccgcaacaattgtacacaactccataggaagcgccaaaggcttctctcg
+7432455/1
CCCFFFFFHHHHHIJJJJJJJJJJJJJJJJJJJJJJJJJJJJJJJJJJJJ
@1710283/1
ctaacctctacaattttgttttgtttctcctccatttcc
+1710283/1
@@@FFEDEDFHHGIIGBHAFHGGHIGIGII@GHB<F4?F
@2459048/1
cattggctgaatccttatttgtttcatcgtcagtatcatcagcatc
+2459048/1
@@@FFFFFFDDFA9FHHEH@HE9B?4BHHGHGHHD<B@GHD@HBEG
@8092021/1
tgacagtcttcaagcactgagttagaataccaacctgaatttcagcaatt
+8092021/1
@BCFFFFFHHHHHJJJJJJIGHHGIJJJJIIEIIJJJJIJJJJJJJJJIH
@7433150/1
atacggaatctgccgagtccttccttctagtgcttcttccaaagcaaata
+7433150/1
@CCFFFFFHBFFHGEGGHF?FHIICGHIEHDHHIIIIGGCDDGCCBHIIH
@1711328/1
aggtaacgaaacataggctctacctgatctggaccagtggcgtatttaca
+1711328/1
?@<=DDDDFHHFHIB@>>DDCEHGI@DCEHII?@GGD:936@@FFGHHI<
@1711624/1
gtggggaattaataggaagtctaacagtgcaataatacataaattttcct
+1711624/1
C@CFFFDFDHHHHIJJJJJHIGGBEHEHEGHDEH@HGGHIIIGII<F4ED
@3921080/1
gctaaaagtacagactctagtcgctttatgcaaata
+3921080/1
@CCF??DDCFDHHIII<GHECBCFF@GB>C>GHIID
@181242/1
gttaatctctctttcccgatcaggcgctgacctggcggtag
+181242/1
C@CFFFFFHHHHGFFHHIGGJJIIEIIIEGIHAGGFDGBAG
@181279/1
ataatttacaaatatcactaatcttca
+181279/1
@CCD?DDDHFFHHIGGEBIGEHCEFH?
@6068594/1
gtgcccatggcagcaaatctacttgatcctatagtttctcctacggagac
+6068594/1
CCCFFFFFHHHHHJJJJJJJJJJJJJJJJJJJJJIJJJJJJJJJJJIJIJ
@3921638/1
ctcatgttataacattatgcagttcattacctaagatatttgttatgatc
+3921638/1
@C@DDD;?DFFFHGE?E>?CI<?BHEBDHIC@BEGH<<FHHG?;<C41:9
@7434201/1
aattttctcttttggctctcttcgtttcctcactggatgttggtaaagca
+7434201/1
@@@DFBDFDFDHDEHIGEHHIIII?FHGGHIIIGIEIIIFHGH@DFHGGH
@7435005/1
caccgctgtcatgctctttctcaacaagatggtacctagctctaaatgcc
+7435005/1
CCCFFFFFHHHHHJJJIJJJJJJJJJJJJJJJHIJJJJJJJJJJJJJIJJ
@7435342/1
ctaacctcttggcaatttttttcgatttgccagtacctatttctttgtgt
+7435342/1
CCCFFFFFHHHHHJJJJJJJJJJJJJJJJJJJJIJJJJJJJJJJJJJJJI
@7435902/1
agaattttcgtttggagcaaatacaatgtatttgctgtctttgtgtcttg
+7435902/1
@BCFFFFFHHHHHJJJJJJJJJJJJJJJHIJJJJJJJHIJJJJGIGIIJI
@5364517/1
gttcctttttgaattgaaatcacctgc
+5364517/1
@@@FDBDBFHH7CGBHIIIIJGH>CGH
@1714183/1
gtttaaattttttccgctgtagtacaaatttctatttccga
+1714183/1
@@<DDD8BC??DDEGC6EDE@4AE@DFE@FEAC44?BFFG0
@6069715/1
atcaatttcttctttaggtaaaacttttatgccaagccaagacatgaaca
+6069715/1
BBCFFFFFHHHHHJJJJJHJJJJJJJJJJJJJJJJJJJJJJJJJJJJJJJ
@7436790/1
tccgactgatgatttgaggttcttgtggaattgtgacactttgatgttgt
+7436790/1
CCCFFFFFHHHHHJJJJJJHIJJJJHIIJJJJJIJJJJJJJJJGHIIIJH
@6070286/1
gtctgctgggttgctggtcaccgggttgttgcctaacaggaggtgcactg
+6070286/1
@@@D@DDDB?FDF>G>CG?HFIGEECFEGCFCFHIGCB@FHHH78=CCGA
@7436976/1
ctcctcatcaagagcacggcgatactgcaaacaagggatagcactcaagg
+7436976/1
CCCFFFFFHHHHHJJJJJJJJJJJJJJJJJJJJJJJJJJJJJJJJJJJJJ
@8093272/1
gtacaatgtaatatgagttttctttgttttcaaaggctctaactaaaaat
+8093272/1
CCCFFFFFHHGHHJJJJJJJJJJJJJHIJJJJJJJJJJJJJJJJJJJJJJ
@7438047/1
ctctctttcccgatcaggcgctgacctggcggtagctttaatcatagttg
+7438047/1
CCCFFFFFHHHHHJJJJJJJJIJIJJJJJJJJGHJJIJJIJJJJJIJHHF
@8093705/1
gtaagttatttcttctaaattctgctctgataaattagaatcatcccata
+8093705/1
CBCFFEFFHHHHHJJJJJJJJJJJJJJJJJJJJJJJJJJJJJJJJJJJJJ
@6071694/1
cagcaagtttcgcttgttttttacttgttcctgtgccataaccgtacttc
+6071694/1
C@@FFFFBFBHADEGFCFGHGGHHIIIIIGGHHFHHGCGGIIEGFGIGEG
@947890/1
tccttatcagtaatctcgaatctattatctcttggaca
+947890/1
@@@DDDDFDDDFFG9F@FFGGDEAFHFEG?A<9<?9FC
@3180567/1
gggtattatcacaatcatctttattaactaattggttttcaactgactct
+3180567/1
?@@:DDEFHDFHHGEIF@HGGBDBFGHIHIIIIIEDGEIGH@G93?BF@D
@948354/1
gaagtttctgagagcatcttctctaactgtcctttgaggtgcaaaacaag
+948354/1
<@@D1;ABFFDFFEGEHGGGIAH>>BHHIIGGIEHH@DFEFF>FH3BD;?
@8094703/1
ccgtagtcgaggctgggctacagatatctagaggttctgtatttcctgtg
+8094703/1
CCCFFFFFHHHHHJJJJJJIJJJJJJJJJJJJJJFHIJJIJJJJJJJJJJ
@948843/1
tcctcgactgccccgatgttggagcctatg
+948843/1
;@@<DDFFGFHHFIJIJIGIIG3C?F9@F9
@6072662/1
gtcaaatatatatgtatcctattaatgctttaaacattaactagttgca
+6072662/1
@@@DBDDDHHDFHIFHI>BH?AEIEH9FHHGGCH><CFFEGHGF19?FD
@8094967/1
tggtagcatttcaaaatgattatatcctagttcttctaatattgatgttt
+8094967/1
BCCDFFFFHHHHHJJIJJIJJJJJJJJJJJHIJJJJJHIIIJJJJJJIJJ
@3181659/1
ctcttctgttgtttcaattttggcagtatgcaaatattgtggaccatcac
+3181659/1
??;DDBDBFFHHHI>BFGHAAEGGEG<4ACFDAGHDGGGAGH?BGGEHIG
@3181743/1
accctcttcacttcagcataaactggagtttttcccgga
+3181743/1
@@@FFFFFGHBDFI<FHGGC@EHGE9BECFHIJIG9D0@
@949814/1
ctgaggcggttgttgccactgctgttgttgaggctgctgtggtc
+949814/1
@@CFFDDFHAHHHBHFGGIIJGG>FBEFEHCAA?HCGC38CA==
@949896/1
cacccctataagggcttcgatagaatctgcaacaactt
+949896/1
?@?DDD?=FFHBDEGI<BFHIDH<<FEFEB9DGHH?DB
@3922203/1
ctcccctaggctttgctttaggatcatcatctggattttgaataggaaat
+3922203/1
@@@BDDEFGGGHHJEHJJJGEGHIJIJIEHGIII>B>HHG@FGCFH<DGG
@6771007/1
ccttgactatgtttgatgacatatcaataacattctcctcaaccttttgt
+6771007/1
CCCFFFFFHHHHHJJJJJJJJJJJJJJJJJJJJJJJJJJJJJJJJJJJJI
@2465254/1
caaaattgtaaatccaggaacttcccagtcatcaggaataaagtcattaa
+2465254/1
CCCFFFFFBFDDHIIEGIIJJJJJBGHGFGHCFGEGIIGJIEH?DEIG9?
@1715394/1
ctttgcgacaatttgttctcttctgttgtttc
+1715394/1
?@?DFDAD<F6ADGHFGEBE@HHB>E>CEAG4
@6772257/1
catggattcataaaagatttaaaaacttaaaagttaggagtatatacaac
+6772257/1
C@@FFFFFDHFFHJEIBHIJJJIIGFIJIGJGIGHHHDHG:?GIGHJJJJ
@3923819/1
gttgctacaatgtttagtgatatatttaatataaac
+3923819/1
@@@DDDDDDDF<AE<<C:CB@@@EE<EHHECCHC@3
@6772670/1
atccatagcgcaccattgagagctcaggagggaggtccttttgaaactca
+6772670/1
@@@DFFBDDHHHHGIIGJIHGGGIIGDGGGGGA@G7BFGHGIJJGB@HHF
@3925314/1
atataactatgaagaatcatgtgataaaaaatagcagcagtcatc
+3925314/1
@@CFFFFDHHBFHI<GGHAIGEDDCFHIIIGGGEHEG8DEHDGEC
@5366412/1
cctcagagctaccttggcagctgctaattttgcttggtgtttgt
+5366412/1
CCCFFFFFGHBHHFJJJIGGECGGGH9?DFGIHIJJIDGFHICG
@1718309/1
ctccttgaatgaatttttcattcctccatactccttgtcttacaggtacc
+1718309/1
@@@FDFFFHFDFD@GHGIGIEGACFHGEIIJJ3??BC?FGCEHAGG9DCA
@3184662/1
cttaatctagccacttcagccttatgcctctcaaactcaagctgtcgctt
+3184662/1
CCCFFFFFHHFHFII<E>?EHIIHIHHIJIIJI<FGGGCHAFD<0?DEH@
@5367310/1
ggaatgtcaggtgcgttaacttttggtggctttattatattactcctaa
+5367310/1
@CCFFDD>BDF<ACFGA@CFEGGGH1EHIGGGFC9?DGD4?????BDD9
@5367663/1
attttatagctactctaaaaacacg
+5367663/1
@@@DADD;4CHHHGGHGGEGEHB3:
@3186062/1
cgtgtaatcactgctgaggcttgaacaagccct
+3186062/1
@@@DDDDFHGD4CFDHGIIIIEIIIEHGAF?33
@6075828/1
cccatgcactgaatgactttatacactggtatttctggctcacctccttc
+6075828/1
CCCFFFFFHHHHHJJJJIJJJJJJJJJJJHIJJJJJJJJJJJJJJJJJJJ
@184160/1
ggctccttgaatgaatttttcattcctccatactccttgtcttacaggta
+184160/1
@C<DFFFFHFF<FGFIGHIIJJFECIIGEGHIEFCFGCHGHHIFCCC3:B
@184682/1
cttcagtcacccgattctatttcttggtcatcagtttgagatactgtaat
+184682/1
@@@DDFFFHHHFHDDHGIIJGIIJEHIGIGBDGH<GHHGIJDCHGJBHIE
@5369219/1
ctcctgaccaacttgaagacaaggtaaatgaggataccttaattt
+5369219/1
@@<DFADD?FF1?EEHII@EGGGIBEFHHAFEGG3CFGGII><@?
@6773203/1
gcaaaagtttgatcaaataaacactatacaagtttggtcaaatatatatg
+6773203/1
CCCFFFFDHHHHHJJJJJJJJJJJJJJJJJJJHJJJJHIIJJJJJJJJJJ
@951859/1
gtctcatccacattttatgtgctgct
+951859/1
@@@D7?;B:B;3DGEED>IHGEHEBD
@5371369/1
caattcaccaggtgatatatttttgcacctgttataaatgtaggaagtta
+5371369/1
CCCFFDDDDDHG<AFHIGICCH9BGIFAEDEAH@HHAFHI>DGFGGG3BC
@4650929/1
ggttgatgaggaggctgaggcggaattagagcaattgctcccggagggac
+4650929/1
@@?D?DDAHDDHFIJFGIE=FFGDB7DGE@<?F3=FBG>8=FFGAA>D3A
@4652016/1
ctgtggtctctgctgttgctgttgttg
+4652016/1
@@@DDDDFHHHHHCHFHE>FBF>HGGG
@185463/1
gcttgatactccctgggtttaaaatcttcaataacattactcatttctga
+185463/1
CCCFFFFAFHAFHIJI?FGIGHEHIGHIIIJJJJII>FHICHIICIGIGD
@3188973/1
gttttattaaagttggatcattagcagaaatcctcattctttcaaaaaaa
+3188973/1
@@@FFFFFHHHH?FHGH>FHHHIII@H@GH<BBDGGABCGHIEGIIDHIG
@3189004/1
cttggctttgagatacctacgcctatcagcccatgaaacaaaatgtaatc
+3189004/1
CC@FFFFDDHHGAD4B?EHIIIIJJDGGGIJJJII<@DGICG=G@FFEEI
@3927629/1
gccctcttcattttcggtttcgtaggcagg
+3927629/1
@@@DFFFFHHFHHBF@FCFBFHFD=FHGC:
@3189461/1
agtagcctttgctcagcatctcgaggaaccaagtagcatgg
+3189461/1
@B@FBFFDFHHHHJJJJIFJIIJIJGJG@FHJDC<DFHII;
@8095981/1
gcttatacctagtgcttctgtaaaacgccaataattgttctttcatgata
+8095981/1
CCCFFFFFHHHHHJJJJJJJJJJJJJJJJJJJJJJJJIJJJJJJJJJJJI
@2468088/1
aggagtaaaacgtaagtggaagcataagctcccaattctttggtgataag
+2468088/1
@B@DDDDDHHHHFGGEFEHDEBFFHGGIIIHIC>3CF><FEHC?DFHBEG
@3190174/1
gtgtgatatgatatgggttgctgtttacaccaacgataaaatcaggcttt
+3190174/1
@@@DFFFFDF4D<FHGGA1E;FHFGFGHC4A@FHBGEEAHE@FDHH3?BD
@187274/1
ctccggccaagatcagccgtgtttggtagaagcagg
+187274/1
@@@DDFFFDDHDDIEHIIG1?8BDHI?ADAHDGA?D
@8096732/1
cgtgagccaacagtaagacatggtagatgaggatactttaatctaatatt
+8096732/1
CC@FFFFFHHHHHJJJJJJJJJJHIJJJJJJJJJJJJJJJJJJJJJJJJJ
@2469545/1
cagtaatcacctacatggagatctgtcaattgttttataagttctgcata
+2469545/1
CCCFFFFDFHHHFIIBE9FHAEEIIHIIIJIJIJFIIBHG<CDDHCGGIC
@2471191/1
gtcaagagcttggattgcctcctgcggaccattagttgaagttccagccc
+2471191/1
@?@DFDFDHFGH?GDHEHIHHHFBF61EAAHGIIGCDHEDD?DFH@FA;F
@956350/1
agcaagtttcgcttgttttttacttgttcctgtgccataaccgtacttc
+956350/1
@@@<D?A;?D?8<ACACEGEG8CFFF91?C?CBB49B@DF>F:78?FHG
@7445320/1
ggcacaactgataagttaagcattgcagttcatcagaatcaaaatggttg
+7445320/1
CCCFFFFFHHFHHJJHIJJJGIIIJIGIFHIJIJIJIJJJJJHFFGEDHI
@2472710/1
ctccgacaaacgccatcctctcattcttagttgtaacaactaggggcacc
+2472710/1
CCCFFFFFHFHHHIIHGGHG4BFGHIIGJIIJHGBIIGIGFGIDHHJJII
@1725687/1
gtgtgatgacgtttctgtaccactataaatgtaatcggtggcgtgt
+1725687/1
BB@FFFFFHGHCFGGIIGHJJJJJJJJJJJJGIHIFCGFHIG:687
@6776752/1
agtaagacatggtagatgaggatactttaatctaatattatattgactaa
+6776752/1
CCCFFFFFHHGGHIJJIIJJJGJJJJIJJJJIIGIIJJJJIIIJGIHIJJ
@6776887/1
tctcattcttagttgtaacaactaggggcaccatgacgatagctttattc
+6776887/1
@C@FDFDFHGDHFEGGIGJIIIJGIEIIGIJEGHEFHGGGHGIGHHGHII
@6777461/1
ggtcgtgagaagctgcaacggctgctatagatggaacgttgatctggtct
+6777461/1
CCCFFDFFGHHHHJJJJJIIJJJJIJHIGFDFGBGGIIBDF=FHDCG=BB
@960292/1
atttctttgtgtcgaaatacaaggcaggaaatggtg
+960292/1
@@@DDD;DDA?DF1A@CGAHII3CF@GB=GFBEE9D
@1726863/1
ctttttctattttcttggctttgagatacctacgcctatcagcccatgaa
+1726863/1
@CCFFFFDHGGGHJJIIIDHICIGGFGIIJGIHGJHGBGGGBHIJJJJFG
@1726917/1
atttctcttctcttggtgttcaacaaatctcttaatgatatcagtca
+1726917/1
C@CFFFDFHFHHHGHIA;EGEHII@FHIDHDGGHFIID>CFH@F?D4
@1727058/1
catggtttcaatgatttccctgttgaccttacggggacacttatcaggtt
+1727058/1
@@@FFFFFGGDDHB>GGGJIEGHIHHGJIIJBAHGEBBEHGEHGIIGEHH
@6778234/1
tggacctctttgtgcccatggagtttgacctctaggaccagtttgcaaag
+6778234/1
CCCFFFFFHHHHHJJJJJJJJIJHJJJJJJJJJJJJJJJIJHIJJJJJJJ
@6079478/1
attgtttcattccgcagattaaaatttttaagtacgactaagtgagcaca
+6079478/1
BCCFDFFFHHHHHJJJJIJJJJJJJJJJJIJJFIIJJJJJJJIJJJJIJJ
@1727478/1
tctaattttcttttgtcttcgtaagacgattttggcatattagctagaa
+1727478/1
@@@DDAA>FF8FHGGGEBHEFAAFGFFGGE<FH4CDEEHEI<@D@DEHE
@6080074/1
cttgtctaagattgctttcgctgcggcatgctttgcttctttctt
+6080074/1
CCCFFFFFHHHHHJJJJJJJJJJJJJJJJJJJJJJJJJJJJJJJJ
@6778921/1
tccacagcttgtctgtaattgcgataaggtttttcaggattgatagatac
+6778921/1
CCCFFFFFHHHHHJJJJJJJJJJJJJJJJGIJJJJJJJIJJJJJJJJJJJ
@6080569/1
ccgctatcatcctggctgttgccatttgattcgtcctttgtttttactcc
+6080569/1
@@<DDFFFHGHHHIDIGHEGHEIIIIIGAEG<GFBHGCGCHIIGIIGHIH
@2475327/1
tgctgaggcaagtgttgggattttgaccatcttcaacgaatcaaattcac
+2475327/1
@<@FFFAFDHH??FH4E=AHGIHIHIIGEH?FDH9GHEBC?FD??<48BC
@4654264/1
tgggaatcctttgtgagccacatcaatgttaaggaatggtttcc
+4654264/1
@@CFFFF>DDHHGI@GGJEGIJJGGHHIHIJIGEBD@GHDDED<
@2475602/1
ggctgctatagatggaacgttgatctggtctggagctggatg
+2475602/1
CCCFFFFFHHFDDAGGGH@CCFEEGGBH<HHIIEAHFFC3DF
@3191609/1
gtaaaacaatatctattcaacaaaggaatagcagattcaa
+3191609/1
@@@DDDDF<<FHFGIGF<<HH@=GA9;FEHGH@F;BF49B
@2475743/1
ggcacaataaagaatgaattctctttagcttgtggatcaaaactcattaa
+2475743/1
@@@DD?:BFFBDDGII?FDGI4CBBC<4<?<F@GEG9EF>BBEHCHFHG<
@3192001/1
ctgataaattagaatcatcccatagcaaatgg
+3192001/1
@@@DBD>DFHHHFFEA>G><FA9F@GEBBHHC
@6081220/1
attattgtgtactatcttcaaagagaaaaagtgcaatactaaaattttat
+6081220/1
CCCFFFFFHHHHHJJJJJJJJJJJJJJJJJJFHIJJJJJJJJJJJJJJJJ
@5371874/1
cgtatctccaaccctcttcacttcagcataaactggag
+5371874/1
@@@ADEDFFF?H@G3CBBDHEI9<FEDGAGGIG4??;?
@2476621/1
ggaggctaccttgccgtaggaaata
+2476621/1
@C@DFFDDFDDFFGII@AGG?BBHH
@5372078/1
agctgagtaaggagttgaaggattttctaaagctttgaattcataagttg
+5372078/1
@@@DDDDBFAHH?EGGGGIII>9CHGIIIGIGGHFHIEHGGIIIB@FGHI
@4655482/1
gccacgcatgtcccatactccctggttgggaagtgcttgttgttttgcag
+4655482/1
@@@FFAFFGFHH<FFBGHHIGGGIGHIJBGG3B?BCIGGCH9DGGG9CFF
@5372344/1
tctgagacgcaagaagcagctgaataatacaaccaaattcagaatttaac
+5372344/1
CCCFFFFEFHHGGBGHHGJGGIIJJJIG>FHIIJGI;BFHCGADHHGCHG
@5372415/1
agcaaacatttcttctataaaagaatacacaacagtataacattcgtcct
+5372415/1
@@@FFAEFHHGHHCGIBGJGIIJGCHIJIIHGGGGDGG<FFHHGGGG=@G
@6082157/1
gctgagagtaattcgtcgcgcattctgttgtatatttatgctcacttcac
+6082157/1
CCCFFFFFHFHHHJJJJJIJJIIJJJJIIJIJJJJJJJJJJJJJJJJJJJ
@2477289/1
cttcaacaatcgtcggtacaatgtaatatga
+2477289/1
?@@DBDDBFD?DFG<1<BFG@FHDGGDI<99
@2477561/1
cgcttcaattcatccacttctccctgaagttcatc
+2477561/1
@@@7?@DDDA>FF?GGIGHDHG3CE>93CHF>FHG
@192160/1
ttcaaatatgaattcatggtgatcatattcaatcacagtcggtgttttaa
+192160/1
CCCFFFFFHHHHHJJJJJJFIIJJJJJJJJJJJJJJJIIJIJIGIIIJIJ
@192410/1
ctcggatcttctatccttatctcatcaaatattgataaactagtttcttc
+192410/1
CCCFFFDF?HHHHJJJ@BDBEGIIIHHDHIIIIIJJICEHIHIIIIIGJI
@2478228/1
ctggtatccaaaggcactgttttcaccggaggaatttgtttgtgattttt
+2478228/1
@@@FDEFFGHDBDGIGHBFEAA3CHHIJDEAG@>DGGIBD93?;9?FCF9
@2478418/1
gtgaatctgttttcaacgaagattataccacataaattgtcggcatcatc
+2478418/1
@@@DDFFDHAFHHJIII6CGGHIJIDIII>GGE<FHG>CDFG:A>FEE?F
@2478502/1
ctctcttgacagccctatacctatttacatgcctagacttgtgcaccagc
+2478502/1
?<@DDDFAFHGBHGHG@DHHIAAHHIJIEE>DHGGIII4DDDBGHGHCHI
@2479260/1
ttgtaatttagcacattcatctttgctgaggtttgtatctgttgcagtag
+2479260/1
@@@BDDDDFDFHHJIJGJECHGHCEGHHHGCFGHIAFEG@DHIIGFG@GB
@3195896/1
ctaaagcaacaacacaattgtcggcagctgggaatcctttgtgagccaca
+3195896/1
CCCFFFFFGHHFFGJIDHIHCFHJIJJJEEFHGEGHIC@GIGGC<BGGGI
@2480411/1
gcctagacttgtgcaccagctaaagaagacttatctttaaacggcagctt
+2480411/1
CCCFFFFEHHHDDIIEHGIHEHGIGHJCCF9GGIJFIJGDIJIIG>EB9F
@3196544/1
agcatacttaaggaaggaatcaccg
+3196544/1
<@@A;D>D8CD?AEEHDE;>GHGE8
@6779061/1
cctatccttagtcttcagttcagcttttggattagaatatacagcataag
+6779061/1
CCCFFFFFHHHHHJJJJJIJJJJJJJJJJJGIJJJJJJJJJJJJJJJJJJ
@2481141/1
ggcagttgaagataacatacaattttaattttattattctcaatg
+2481141/1
@@@DDDDAFFDBFEHHEBHB>>4C?AF<499F>FHIGEI4??@4?
@2481853/1
cgggacttgaaaagaaagaccttcccactggggtgta
+2481853/1
@@@FDFFFHHHDCBHIGHIBEH@GGHIG9EEG<:DGG
@8104858/1
gccatagcatagttcctgctttagggtttcttccgctaatttaaaaattg
+8104858/1
CCCFFFFFHHHHHJJJJJJJJJJJJJFHIJJJJJJJJJJJJJIJJJJJJI
@3198439/1
ctaagatatttgttatgatctccggccaagatcagccgtgtttggtagaa
+3198439/1
@C@DFAEAFHFADHGIIEHIJJJJIIHGHIIJJIIJGGFGBGCHGEFEGG
@3198620/1
ctgtaaaatagcttgagaagccctttgttttccttcttttttatttttgc
+3198620/1
@@@DADD;C<C?FF922C<CFDAFCBBH@;EFEFI>94?DF@FFEF?97D
@3199048/1
gaacgtgtacacctcacatatgtatggcacaactgataagttaagcatt
+3199048/1
@@@DBADDFBFFHJJIIIHI<AEFGGCCDE@GHIIEHHGIG?DFBB@>F
@8105634/1
cactgctgaggcttgaacaagcccttctgatagcctgcaattcttggttc
+8105634/1
CCCFFFFFHHHHHJJJJJJJJJJJJJJJJJJJJJJJJJJJJJJJJJJGHI
@5373502/1
cttaatattagaaatcttaataaataggacgaccaacacagcgataaaac
+5373502/1
CCCFFFFFHHHDHGJJJJJJIGGGBHHHHJIGBGGG;BDFHGIHGG?GHI
@7447529/1
tttgctgctcataaagcttattcatttcactcctcaatttgttaataata
+7447529/1
CCCFFFFFHHHHHJJJJJJJJJJJJJJJJJJJJJJJJJJJJJJJJJIJIH
@961388/1
gttaggagtatatacaaccagattaattattatgagagaagaattgataa
+961388/1
@C@FF<DBDFBDDEHGBHIIIIJJJJJIIIIJIGHGIIEBDDGHBBEG@F
@6782404/1
cctgccactcatcataatgaacaatatcttcttttggattagtagaaaat
+6782404/1
CCCFFFFFHHHHHJJJJJJJJJJJJJJJJJJJJJJJJJJJJJIIJJJIJI
@6083329/1
cttctttactaaaaggctacacaaacaatcacctgaatccttagaattca
+6083329/1
CCCFFFFFHHHHHJJJJJJJJJJJIJJJJJJJJJJJJJJJJJJJJJJJJJ
@7448835/1
tgcagcattaagtcttctctgcactgtgacagtcttcaagcactgagtta
+7448835/1
@@@FF?DDFHHHFHHIEGHIICHGHEHCHGIGHGHGEGHIGEHI>FHIII
@963421/1
gcccttatcaacatacagagcaccaagaaaagcttctaaaa
+963421/1
@@@FFFFFHGFDHIJGA><DGGGHIIIEEFGIIGDIBBEDF
@7449905/1
ctcagaagaaataatatctcagcaccaattttatgatttctcttctcttg
+7449905/1
CCCFFFFFHHHHGJJJJJJJJJJJJJJJJJJJJJJIJJJJJJJJJJJJJJ
@5376239/1
taggaagttatcaagaaatctaagattgcatcaccgaggaattccagcct
+5376239/1
@@@FBBD;BFDBB>GIGIIJCCHAHHIHII<FCHIGHEHB3BF<B@DACF
@194204/1
cgtggatgtagataggctggcctgcttgtggaaaaccaccacaaatccac
+194204/1
@@@DDDDDACFA?DHCG9EG?F<8C?@@GCGHHADCFDBD;GF2BFGIII
@7452312/1
cggtacttttgtaaaacattatcaaaagttctctgaccatggaggataat
+7452312/1
@@@DDDDFDHHFDDEEGGIIIHGFGGHAHEHFIIIB@FGHGCAGH?FHBG
@3932716/1
ccataatgcttaaaaaagagtaagttttaacattcatttaattacataac
+3932716/1
?7?DDDDD8DDD4CB9CD<<AFCE2CD@<BAEIEFA>DFFI404?BDEC<
@3932973/1
gtacattcaacagtctgcccattctccagctgtaatggaaacgactgcat
+3932973/1
CB@FFFFFFHHGFFHIJIIJGIJJJJF>BFEHHHJJJGCGEHG@GEHGHG
@3932984/1
cttccattgttctcaatgtaagacagcattgttgcaacttagatttaggg
+3932984/1
BCCFFFDAFHHAHIJIEH?FH@FFGIIIE@FHH>@@AFHIIEDF>FH@GC
@196190/1
ggggccagttctggaggatgaagttttctacctcttgtattttgctcttc
+196190/1
@@@DDFFFDDDHHBEHGGIIGIJFHGIIGIJHIJIIJ<?D>GHC<<BGF?
@3934298/1
atagttcttcattagtaccatatctctgcattgatttgttagagctatta
+3934298/1
@@BFFFFFGHGFHIIHIJHGIIJIJJIJJIJJIGIIIIIIIJIJGGEHGC
@6088534/1
ggagcatgttcttgcctttgttgctgctgtggtggttcttgcctttgcag
+6088534/1
CCCFFFFFHHHHHJGIJJJIJJJJJJIJJIIJCGH@DHIJJJJFJJJJJJ
@1731940/1
acggaaagcagcgagatgagcataataggtaggtgcagggtatgaaactg
+1731940/1
@@@FBFDF8?FFHIIFEBCBEFHHHIG@F?CDFDB3DDGB0?F>GGGC>C
@4657217/1
cacgagaactactatgagatcttcgccgtggctctgggctgta
+4657217/1
CCCFFFFFFHFFFHIJIIGI9EHGHGIGGGGH;DEGDEGIJHA
@4658325/1
cccttcacactcatcaagaacttggtaaactctt
+4658325/1
?@@DD;DD??DFHI<?@GHCGHEG@<222A<AFF
@966161/1
caagtaagtaccatatctatgttgta
+966161/1
@@@DDDDD?4CB<FHAFGH@?<:AC<
@3200037/1
tggctggttcctagaatcccacatggcaggaagttttctcgcaactt
+3200037/1
@@@DDFD?FFD<?EGHG>GHGIIH<FHI?GEEIGIIGHHIJHEGBGG
@4659123/1
gaatcctttaatgaaattatctggagctcatcaagcttcggtccgactga
+4659123/1
@CCFFEDDHHFHDG9FHGBJIJJ@HJJBH9FHIJIEIIIDHFGHIGIJIE
@3201201/1
agtaatttctttaatatttgaagtttctttattttc
+3201201/1
@@@FFFFFBBFHDGH9EHHJEDHHCEHGCEE@<EDC
@4659992/1
gcagctggttgccttaaaacaatgtc
+4659992/1
@@@FFFF?CFHFFEHIEEGDCHEIG@
@5379472/1
gtggtctctgctgttgctgttgttgctgaggc
+5379472/1
?@@?DDADDFFFHEHG@GGD>@AEFHCE<2AB
@2483548/1
ctgttcttcttgaagttggttcagctgtag
+2483548/1
@@@DAD?DAAFDBAGHGHIFCDHH@FGACH
@6089621/1
ggcacattgcagttgctatcatacattcttaatatctgtgtattaagcct
+6089621/1
CCCFFFFFFHHHFHGHGIJJJJJJIIJJJJIGIIIJJJFGIJJJJJIJJI
@2485749/1
tttatttactagaaactgctcttcttttttaataagttttttttgggatt
+2485749/1
CCCFFFFFHGHHFHGIJ<BIHFIHGJJJIIGGHIBHGIHEHGIJIJJD>G
@6091762/1
ggcacaataaagaatgaattctctttagcttg
+6091762/1
@@@DDDDDDHHFDGBFHHI?HGGIIGFDGHGI
@7455499/1
cttatttcaacaccagtgaaaaattg
+7455499/1
@@@BDDDDFH?FHHEBA@DHGFHI@A
@6092183/1
ccggtttctcaaaacatggagctggatgaggaaatttttcataaagaag
+6092183/1
@@@DA@DBAFAD>9FHICF@FFHI9?F>EFHGIEGCGGCGGHIG@CBFC
@6092226/1
atcattagcagaaatcctcattctttcaaaaaaaactattcgtaggagta
+6092226/1
CCCFFFFFHHHHHJJJJJJJJJJJJJJJJJJJJJJJJJJJJJHJJJJJFI
@1734391/1
gccaactaaatgtcatggattcagcagaagtataaattaaactatggatt
+1734391/1
CCCFFFFFFHHGFHJGGJIIJJE9F@FHIFHHF9?EFGIIJIDCD9D@4<
@8110605/1
gcctaatgttttcgctagaactgctagatgttgattttgaacaatagctg
+8110605/1
CCCFFFFFHHHHHJJJJJJJJJJJJJJJJJIJJIJJJJJIJJJJJJJJJJ
@6784645/1
caggagatactggttgttgttgaggtggtagttgagtttggtgggtaggg
+6784645/1
CCCFFFDFGHHHHFHIJJJJJJJJJFGIIJJIIJIJHHIIIGHIJFGIJJ
@971740/1
cagctatctcttgtaggaactggactgcattaaaatccgaatcctttaat
+971740/1
CCCFFFFFHHHHDFGGEHJIEHGIIEHG9FDBE@FAG>CFGCHGIGIGFC
@1737713/1
gtgattttttattgtatcccaatcaattatgatactgtctccttcaacaa
+1737713/1
@?@DDBDDHHDFFHGBGICGFF>FCDGIDGIIEAFEDD>FH??DCDDDHH
@972521/1
ggcacattgcagttgctatcatacattcttaatatctgtgtattaagcct
+972521/1
?<@DDDDADFHFDHIIJBAFEFIDGCBA>FFHHGG<EEE4:C@FHHE<D9
@1738245/1
gctcccaattctttggtgataagaactatttctttaagaatattttgg
+1738245/1
@@@BD?DDHDFHHIIJEHGGIEECH>DECHG@FHIEIB4<9CDDGIH6
@202159/1
tcttcatctgttattaaatgagggcattcatcttttcttttgtaaattac
+202159/1
@@@FFFBDHFDHBFHEHFJIGIHGGGIJBEDHIGIDGEHEGHGHJIIIII
@4665774/1
gctaccttgccgtaggaaataagaaagcaagagaaggaagtgag
+4665774/1
@@@FFFDED>FHAAAE>?B9EFHHGI@EFGACDHGGG>FCD9??
@7456091/1
caaagatagtaagttatttcttctaaattctgctctgataaattagaatc
+7456091/1
C@@FFFFFHFDFFFHHHJJJIJIIJEEIIJJJJIIIIGJIIIJJJIJGIJ
@6093098/1
gggtagttgggtaatattttgataacgtggatgtagataggctggcctgc
+6093098/1
@BCBDFDEHHHDHIJJJJJJJJJIJJJGIJJJJIHJJJJJIIJJJJJJJI
@3204527/1
gtaaggagttgaaggattttctaaagctttgaattcataagttggttgtt
+3204527/1
CCCFFFBDDFHHGIFBGGHGJJIIIJDCEHHHDEIJIJIGGGIIJIIJJB
@7456738/1
tagcaaatggtatttggtaggacgtgctgtaccttgtatactagcatgac
+7456738/1
CCCFFFFFHHFHHJJJJHIJJJJJHJJJJJJJJJJJJJJJJJJJJJJJJJ
@5383026/1
acctgctgctttaaaatcaagatcaactaattctaatatttctttaaata
+5383026/1
@<<D?DDDAFHHDFG9:<FHAC3AEE9EH>>CFHGD>F@GCHIIID?DBG
@5383471/1
tcagattctattggtttgtttggtttaaattgtctaactacttcaataag
+5383471/1
@@@DDFFEFCF8DFCDEGIDHGAFFGHIEBHIDEGIBGIIJB<FECCA@G
@5383783/1
ctcagagctaccttggcagctgctaattttgcttgg
+5383783/1
C@@DF>DDHHHHDIBHIII7GHGGHGA<FDCA@B?@
@7457888/1
gctcgtgccattgcgccaggtgtccggtcttcactgcagcctgactggtg
+7457888/1
CCCFFFFFHHHHHJJJJJJJFHHIJJJHIJJJJJJJJJJJJJJJJJJJHI
@3205809/1
ctgttttgtagaagccttaccttcagctgagtgagtt
+3205809/1
@@@ADEDDHHGD?EEEFHIGGIGGCHGIE3A?C@FEA
@6787419/1
ggagtagaaaacttttcgatttcggtattatggttttcttcagcatc
+6787419/1
@CCFDEFFHHHHHJJJJJGJJJJJJHIJJIJJJHIJJJIJJJJJJJJ
@6787605/1
cacaatataaatgcaccttcaacaccacactcctcaaggtacacccctat
+6787605/1
C@@FFFFFHHFDHIJJGIIIJJJIJJJJJGIGGHIJJIG:?DHGIIJIGG
@3206757/1
gtcctttgtttttactcctttttcaaaa
+3206757/1
==??DDDD:CFHFGII>3AFHIGEA>93
@3207348/1
ggaaatcgatttttgaaacacctctgtcgaacagcttccacagcttgtct
+3207348/1
<@1BDDADDB?A?EAGHGEGEEGHIHIII3?8C?FBBBFHGEGHCHDB8B
@4667776/1
gttttcaactgactctgtcgttggttcagattctattggtttgtttggtt
+4667776/1
@B@FFFFFGDHFHIJGJGGGGHHJEBFHIGHIJEFHEFGGGCBDGHGE@E
@4667839/1
ctcagataatcccatatcattgagacattaacttgcgtagcatact
+4667839/1
@@@DA>D;FBFHDBFHIGG4A@EHB@3EFH9HEG>BHFCG=B99?D
@3208424/1
ctgcaattcttggttcaagatcattttaaactgtcc
+3208424/1
@@@DFDD?FFBHFEE4CFH9<E3CE<>HEHEHG<CB
@3941018/1
gtccttttgaaactcatcaccaagtt
+3941018/1
@=?DDDEFG=>DHEH9BAAH>3FFHB
@6790454/1
atcatttcttcattttcagctctggctattttagcatggaatgtaatctc
+6790454/1
<@@DDFFFFHFHHHIJIJIJJJJJJEIGIJIJIIJJIIJJJIIHEFHHHH
@3941508/1
cctcaaggtacacccctataagggcttcgatagaatctgcaacaactttg
+3941508/1
@<?DDE?B?FAADBCFAEHBE>DCF;DHB;FE@<FBB<FAGBD>FGHGHC
@6791215/1
ctcttgttttgcttctttttttgacctacccttgccgatagcaataaggc
+6791215/1
CCCFFFDFHHHHHJJJJJJJJJGHIJJIJGIIJJJJJIJJJJIJIJJJJJ
@975373/1
cctgcaggaggtataaacaaacctatggg
+975373/1
@@@FFADBFHDDCFEEBH>;;ECGHGGIG
@1740771/1
aacaagttccgttttttggagaggcaactcaggataactatagaggttct
+1740771/1
@@CFFFFDFHHBA>FEHIIGIIIFDGDCFHEHCCEEGHIFGEIJ@GFG>G
@4670671/1
tcctgatatagctctaacttcaattaatttctgatttttattaacaatag
+4670671/1
@@CFFFDDF<DHHIHJGBHIIJJIDAGIIIIIJDEHGIFBF@ECFHIHAG
@6791648/1
cgtgtttggtagaagcaggatgacacttaggtcgtgcatggtttaagaaa
+6791648/1
BCBFFFFFHHHHHJJIIJJJJJJJIIIJIJJHGGHHJIJJJIIIHGHIIJ
@205752/1
cttcatttctttagtcgtagaacaattgttcaaccgccatttgtctataa
+205752/1
@@CFDFFFHHGBHHEEHGEHHGIJFGGEEG9?EFHGEHEIJJJHIIIHFG
@205942/1
caggttttgggtagttgggtaatattttgataacgtggatgta
+205942/1
@@@F?D4;FHDBHE<GGEIAEFHBCHHGIGHGIGH;BCC<D?F
@205952/1
ctcaatgatttcctccttccaaaaaaatacagcaagtctggtaaatttat
+205952/1
@@@BD;DBFHHHDGBHIGIHGGHEIEGIIG>>A9?FDFGEHGIGGGGHGH
@976175/1
caggtttactgaacttagctgtctctggttccaattctaacagttctctg
+976175/1
BBCFDDFFHHGGHJFEHIIIIGGGG9FCCHHHGIIGHIGGGG>GHAAGIE
@976267/1
ggatgaagttttctacctcttgtattttgctcttctggaagagggcaagt
+976267/1
CCCFFFADDFHHHFGIIIEDCFHEGHJGIG>HHIIBHGGCGDHI<:DD?D
@1741698/1
cttccagcatagcttcaatttcattgtcgcttatgtcaaattctact
+1741698/1
@@@D?DF2:C:DHGIGBBEHGECEGIIIBHEG:CE1?AG@CHHD94B
@5385608/1
ccctgaataccttgatggctacaaagatagaagtcgaattcagttggatg
+5385608/1
@@@FFFFDGHHDHGIEIJI>HHIBGIIJDHGGH<9CFHHGGFGDFHEGGE
@5386019/1
ctaaagttaaattattgtaacccatactcctat
+5386019/1
@@C=DADEFHFHHIJGGGGHHEGHIJDIHEGGC
@1742396/1
cactataatatggtatctccactttcatctg
+1742396/1
CCCDF?DFF?F?BFGIIGDIIIEB<CHC@<4
@1742600/1
ctaataatttacaaatatcactaatcttcaatacattggtttt
+1742600/1
@@@FDEFFGBHHDGEEGF@HFEHGGHGH@HC>DFBHGBA?FF;
@8114151/1
gtcttgcacgacctttggattgaatataagaccttgttgttttagggtaa
+8114151/1
@@@?DFFDFB?DFAFHIFCFHHHGHIIIIEGFFGIIGIGGIIIIFIIDFG
@7460385/1
ctttgatagcaatcggtaaagttttgcctataagaacaatgagtaagagc
+7460385/1
CCCFFFFFHHHHHJJJEHIJJCHJJJJJJJJJJJJJJJIIJHIHIJJGJI
@8114954/1
ctgggttgctggtcactgggttgttgcctaacaggaggtgcactggttac
+8114954/1
CCCFFEFFHHHGFIIJJJJJHGIIJJIJJJJJIJJJJJDFHGIJJJHIIJ
@4671119/1
ggttcttgcctttgcagctgttgtggtggttgttgcctctgttgctgctg
+4671119/1
@@?DFBDFFDFFGIJIJI@G?B:3?C<8C1?E?FDGHGAHI<<<A9FBDG
@8116211/1
aagttttatttacattttttgcctgaacacattgggtcgccatacctaaa
+8116211/1
?;?ABDDFDHDHFGGIGIGEG<FHIIIIGIIIHGCHEDGHIEIIIGIGGG
@8117180/1
gccacatcaatgttaaggaatggtttccaaccaataattgcagactggaa
+8117180/1
CCCFFFFFHHHHHJJJJJGJJJJHJIJJJJJJJIJJJJJJJJJJJJJIIJ
@8117689/1
ccatttagtacactgctttttccttctccagctagttgatctttcatatt
+8117689/1
C@CFFFFDDFHHHJJIIJJJHJJJJJJJJIGIJHIJIJHIHJJJJHHGJJ
@8117722/1
tcttcttgcaaaggatgtggaggataatttctccaaacattctgcaaaac
+8117722/1
CCCFFFFFHHHHHJJJJHIIIIJJJJJJJJJJJJJJJJJJJJJJJJJJJJ
@8118266/1
caggtttaaggtttccaaaaattttcgaataagcatggaccatggtttca
+8118266/1
BCCFDEFFHHHFHJJJJJJJJJJJJJJJJJJJJJJJJJJJJJJJJGHIJJ
@8118423/1
cccccctctggtatccaaaggcactgttttcaccggaggaatttgtttgt
+8118423/1
C@CFFFFFHHHHHJIGHGIGGGGIIIDHIIIJJJJIJJJEEGIIIHGHID
@4673756/1
taatggaattgggaacttgactaataacctggctattataaatttcaggt
+4673756/1
CCCFDDDEHHHDHIJJIJJJJFJEGGIFHIHIICHHDAGF>CIIIHC@C?
@8119213/1
gccacatcaatgttaaggaatggtttccaaccaataattgcagactggaa
+8119213/1
CCCFFFFFHHHHHJJJJJJJJJJHJJJJJJJJJJJJJJJJJJJJJIJJJJ
@8119706/1
ctgtcattcacttactttttaccagtcccttcagttaatatgctttaact
+8119706/1
CCCFFFFFHHHHHJJJJJJJJJJJJJJJJJJJJJIJJJJJJJJJJJJJJJ
@6097671/1
ctgaactctaacagtagcagcatatcgactaggatgagcatccatggaac
+6097671/1
CCCFFFFFHHHHHJHIJJJJJJJJJJJJJIJJJJJJJJJIJJJJJJJJJJ
@6792032/1
cagctgggaatcctttgtgagccacatcaatgttaaggaatggtttccaa
+6792032/1
CCCFFFFFHHHHHJJJJJJJJJJJJJJJJJJJJJJJJJJJJJJHIJJJJJ
@208830/1
tgactaaaatattgttcaagttcacgaggagtattcttggaaacaatttt
+208830/1
CCCFFFDF?HFHHJJEGIIJGGIIIJH<FGHE;EHGII@CDCB?D=<@BH
@3944298/1
tctatttcttttttcatcattctgtagtacaccttccaaacagtatctaa
+3944298/1
CCCFFFFAFHHFFIEGIJGIIJJIJJGHIIJJJGIIGGCF3BGF>BDHC@
@209403/1
aactgataagttaagcattgcagttcatcagaatcaaaatggttgtcatc
+209403/1
@@<DFFFFDFHHHJIJIEJDIHEHHI@GIICHGHIJGIIBGEDFHGHGC4
@7462316/1
tcgaggaggtccctgttgttccattgcttgaggtctggtaattggagcgg
+7462316/1
CCCFFFFFHHHHHJJIIJJJJJJJJJJJJJIIJFHIJJGHIIJJJJJIJJ
@6099202/1
gctgcggcatgctttgcttctttcttagatctaccagtgcccatggcagc
+6099202/1
CCCFFFFFGFHHHJJEGHIJJIFHJGHIGIIJIJGHIIGIJGGFH@EGII
@6793768/1
cctccctactccttgtcttacaggtaccggtctttctcgataatcaagtg
+6793768/1
CCCFFFFFHHHHHJJJJJJIJJJJIHFHGJHHIJJJJJJJJJJJJJIJIJ
@3945214/1
ccatattatagtgggagctaagatggttttgt
+3945214/1
??;;BADDADFDHGI<FG9CH@FE?C9C3131
@6793783/1
ctgcagttcatccataattcagaaagaatatacacaacagacaactctgt
+6793783/1
CC@FFFDFGHHHHJJIJJJJJJGJJJIGIJJJJJJJJJJJJJJIJJJJJH
@6099754/1
ccggtttctcaaaacatggagctggatgaggaaatttttcataaagaagt
+6099754/1
@@@==DDDHHHDBHBGBDFFHBHHIDGGEHI>GIIIIIIGHIGGBCBGI?
@210471/1
gtatatataagattacaattcttaacattttttctttaaacaa
+210471/1
@@@DDADDD?FDFCG>AFHCH4I4CABFCHIIIDGIGD4?@:?
@7463487/1
ctctgctgttgttgctgctgctgttgttgttgctgctgttgttgttgttg
+7463487/1
CCCFFFFFHHHHHJJJJJJJJJJHJJIJJIIJJJJJJJJJJJJJIJIIJG
@6100300/1
gctggttcctagaatcccacatggcaggaagttttctcgcaacttaggtt
+6100300/1
CCCFFDFFHHHHHJJIIJJJIJJJIIIIHEG?GIJJJJJJJJJJJIJJDG
@3209482/1
ccagagactcgtccaatcagattgaaaaaaacaagttgtataacac
+3209482/1
C@@FDFDFHHHFDHG>DHGHGHIIGFEHIJGGGJIDD4?BFGIHGC
@3209620/1
ctcaaacatgcaaatgtgacattattgactaaggccgatctgaggtctgt
+3209620/1
@C@FFFFFHHFHGJEG@DHIHGIJIFJFGGIG<BEHIGIGIGCC<9?DG@
@3209794/1
gttgctgctaaatcttcaagtacatagtacataactttagctgtcgtctt
+3209794/1
C@CFFFFDHHDHHIEHIIJIEECHIIIHFDDHEHAEGCHFEHIIIIFCGI
@5387872/1
gccctatccttagtcttcagttcagcttttggattagaatatacagcata
+5387872/1
B@BFFFFFGHHGHGIIJJIIHIIIIIJIJIJEGIBHJIEGGJIIIGDGII
@6795741/1
gttcagattctattggtttgtttggtttaaattgtctaactacttcaata
+6795741/1
CCCFFFFFHHHHHJJJHIJJIJJJJIIJJJJJJJJJJJJJJJJJJJJJJJ
@2496111/1
ctgaactaggcaatgaagttcctgcaggaggtataaacaaacctatgggt
+2496111/1
@@@FFDDF<FDDBHI4:4A@DFHICHIEGEG:3CG9D3?FCGFEC>?B>9
@6796530/1
gttgtttactaatgcagatcttaaatctgttaatgctccagggctatgtg
+6796530/1
?==DDDBDDDHDHEBEBGFHAEBEEHG@DCA?<AFHI<GIIB@F?FGFIA
@2497051/1
ctctaactaaaaattcttttttaagtaacaaagcttcagtaaataacaaa
+2497051/1
<@@FFD4=AA<DF@FF9C<@DFHHIII@?GFH@GGHGAED9<9D@B0?@B
@2497199/1
gtagtttcacttttgttattggtttccttatcagtaatctcgaatctatt
+2497199/1
<@@DFFFFGHFHHIBFGIIHDC<CGHEHIIIIIGCGIIIIIFECDGGDHG
@6103161/1
ctccaacaggacctggtggggccccacctcccgcaggagcaccagggggt
+6103161/1
CCCFFFFFHHGHHJJJHIJJJJJJJJJJJJJJJJJJJJJJJJHHHHFFD;
@2498032/1
ggggacagttctggaggatgaagttttctacctcttgtattttgct
+2498032/1
@@@?DAADD>B??EBEE<@FHGB?BHEH@FGCGCH>?D9D@HGGG9
@4676385/1
ctccttttcccgtttttattatcgcttctaattttttctctcatttctgg
+4676385/1
CCCDFFFFHHGGBFHIIJJJIIIJJGGGEAHGBHGHICGGFGIIIGFHII
@2499834/1
ggttgttgcatcctttgctcttgaggaagttggtgtagaggtgcaggctg
+2499834/1
B@BDFFFFGHDHHJJJJIIJJJJJJIGGIGHGICHC>>FGIDDHEGHICE
@212948/1
ctcttatagtaaaattttgtggtaagttttcttccacgtagagaatagt
+212948/1
@CCFFFFFHHHHHIFIJ@HFEGGHIEFIGIIIDHHGHGHGCGHIIIEGG
@213382/1
gctggtcttcagtcacccgattctatttcttggtcatcagtttgagatac
+213382/1
@@@DDDD>BFFBAEB<EBECEFHFHFFHEIEG<E<<DGCEFFCCEEIFE?
@213727/1
agcacggaaagcagcgagatgagcataataggtaggtg
+213727/1
<@@DDDDDDFDFFFI81CFEGIII4?DEFIDGFDDF9?
@8121477/1
ctgttgttgccactgctgctgctgcggctgttgttgcctctgctgctgct
+8121477/1
BCCDFFFFHHHHHJJJJJIJJJJJJJJJJIJJIIJIJJIJIJIJJIIIFI
@8122198/1
ggctaccttgccgtaggaaataagaaagcaagagaaggaagtgaggtaca
+8122198/1
CCCFFFFFHHHHHEHHIHJIJIJJJJJJIJJJJJJJJIJJIBGHIJBDHI
@7465868/1
gtattgctctgcagggaacggcgacataggtgtctgctcttcacatactc
+7465868/1
@B@FFDFFHHHHHJIJJIIJIJIJJIJJIGEGH>GGIIJJJJIJJIJGHI
@3948900/1
ggtgtaccttgaggagtgtggtgttgaaggtgcatttat
+3948900/1
B@@DDDADHDHFHBFHFGGHEGFFEHGH@GGHI9AGEG@
@7466901/1
gctgtaatgtaaaagcaccaaggctttgcgacaatttgttctcttctgtt
+7466901/1
CCCFFFFFHFHHHJJJJIIJIJJIIGIIIJJGIHJJJJFHIJJGJJJJIJ
@3949647/1
cctggatctgatcttaacaagccttaagagaaatcttagctgacatatac
+3949647/1
@CCDFDDFDFDDFHIGFDEICGHJIGGDFHC;DHIJEHEHJJGDCIGFHG
@3949680/1
atgctttctaatgtttcttcatttaaaaccgctgtgtctctttctttttt
+3949680/1
@<BDDDFDHFHHB@GIGHHIDIBGJAECCCHGDHH3CCFH@FDFGIBGCG
@4677513/1
attgtttcattccgcagattaaaatttttaagtacgactaagtgagcaca
+4677513/1
@BCFDFFFHGFFDGIEGHGGGDHDE>AHGCFHFHIFGG<FHG<D998BFI
@3215120/1
taaactcttagatcttcattttgttgccttaa
+3215120/1
1=?DDDDDFD>FFIAFBE<EBI4:AF4A?<FE
@6104749/1
cctttttcaaaaccttcttccagcatagcttcaatttcattgtcgcttat
+6104749/1
CCCFFFFFFHHHHJIIJJJJJJHGIIIJIJIIIIIJJJIEIJHIGIJJJI
@5393023/1
gggagttttcttgatcattttcgtttacccagagaggaaatagtattttt
+5393023/1
@@@AD2ADFFHDHB>FDAHDIHGHHHGGCH@GEIE=GG?FAGB:9B9FGG
@6801132/1
cttttgtcttcgtaagacgattttggcatattagctagaagatgacgaaa
+6801132/1
@@@D?BDDDAFHFHGGEF<GCADFCAEFFEFAFDCEGHGIGIGGGHIIIG
@4678827/1
cttggctttagcactgcatctacacaaagggccatcattcatttctcctg
+4678827/1
@@@DBDDDHDFHHJDHGADGHGIEAFCFF>CBG@FH9DCGF?DEFG@FIH
@4678830/1
cagttgaagataacatacaattttaattttattattctcaatgatttcct
+4678830/1
CCCFFFFFHHGHHJIIIJGGHIIIIIEHBHIGCIJJJBEHHGGGH@>CDG
@5393657/1
gtcaaatccatctttgtaaataaaaaattaataacattaatatgaacaaa
+5393657/1
@C@FFFBBCF?CDHDGFFB@EDHGGGG9FHGHGI<BFGCHCAA4?<FDH<
@4679085/1
cttgaacttcatttccaacaggtagtaagtgatcattaagttcgccgatc
+4679085/1
@<@DFDDFGGHFDEEAFHHHIFDHGEF@HH@FB4BDFGGD:?DC<6?:DF
@4679096/1
ctttcttagatctaccagtgcccatggcagcaaatctacttgatcctata
+4679096/1
BB@FDFFFHDDFHHIGIIBGIIGIEGGGEE7EGG>3BBHA>GG>GHHDHE
@6105791/1
gaggaagttggtgtagaggtgcaggctggccatgttgaatagcttgctgt
+6105791/1
BBCFFFFFHHHFHHHIJJJHHIJJIJJJJJJJJJJJIJJJJIJIIIIJJF
@5393933/1
ctgaaacaccatctcgatacagaataattcta
+5393933/1
@@?DDD;DFAH4DC<3C;BD<E>@CCHC9?EF
@6106459/1
atgtagtaagacatcaatattttaaataaaatatttctctttcagaaggg
+6106459/1
CCCFFFFFHGHHHJIJJJJJJJJJJJJJJJJJJJJJJJJJJJJJJJJJJJ
@6802375/1
ggaaacgactgcatttgggcaggtcttcttgtaacattgcagactctgta
+6802375/1
CCCFFFFFHHHGHJJJJJJJJJJEGIJJIGIIIJJJGIIIGHIIIJJJHG
@6106662/1
gtgcgaaggattttccaaccatagaagctgtgtccctatggatatgtgcc
+6106662/1
<:?DDDD@F;D8D44C@FGGEHGGCG@GGHHIFCECGHG4B?4DBB?DAF
@5394898/1
tgatgatttgaggttcttgtggaattgtgacactttgatgttgtaaggtg
+5394898/1
BC?FFFFFHHHHHIGIIIIIIIGIJIIJIJGIHIFIICHHJJJHJFIIGH
@6803077/1
cggcatttctttcagaccaaaatttctttgtaaacaagttagtaaaatag
+6803077/1
CCCFFFFFHHHHHJJJJJIJJJJJJJJJJJJJJJJJJIHIJJHIJJJJJJ
@6107466/1
gtctttgtgtcttgcacgacctttggattgaatataagaccttgttgttt
+6107466/1
CCCFFFFFHHHHHJJJJIJJJIJJIJJIJJJJIJJJJIIJJJJJGIJIIJ
@8122658/1
catagcaaatgatatttggtaggacgtgctgtaccttgtatactagcatg
+8122658/1
CCCFFFFFHHHHHIJJJJJHIJIJJJHIJJJJJJJJJJIJJJJJJJJJJJ
@8122949/1
cttttgtaacatcgacaacaccgcttgtgcggcaatatgtttggcttgct
+8122949/1
BBCFFFFFHHHHHJJJJJJJJJJJJJJJJJJJJJJJJJJJJJJJJJJJJJ
@1755232/1
cattaaatcacatcacattaccacatttctcaaattcag
+1755232/1
<@@FFB8DCFBBHIBHIIGHI>9EGBFFHG@H>EHECFG
@987081/1
gtctgtctgcatctgtatatgccctagcacggaaagcagcgagatgagca
+987081/1
@@@FFFFFHFFHHIH:BEJGJIFI9EHGFDDGGHDGIJGDDDFEEGBCG>
@3951942/1
ggagaatggaaggactaggacctggatggcc
+3951942/1
?;@DFD?;DDFH@EF9AFHHBE@CFHHAECG
@3953902/1
ctccaattgcattccctttcacactagggac
+3953902/1
@@@DADAEG<AFHGGBGIIHHIGGJDHGHCF
@990159/1
ctctttcattatcgtaaattgtcacggtctcaa
+990159/1
@@?FFDBDHGG>FEHGGEGEHHI@HG>GHEGEG
@1760018/1
atattgaggataagaaatacggtgttgtacacagtattcttgtagtgctc
+1760018/1
CCCFFFDDDHGHGJHIIJIJIGEAFHGGIFHGFHGGIJJIIGGIIGE<DD
@4679714/1
ctgagttttccttcatgtatattttcatgagtacagtagaggtaagtagt
+4679714/1
@@CFFBDFGHHDHIGBHEFDFHGIIICHHF@AHHFEA<GH4E?CDGDCB9
@218174/1
ctgtacttgaggctgagatgaaggtggtctgctgggttgctggtcactgg
+218174/1
@@@DFFFFGGFDFD@EGE@HHHGE:3F8CF;FEG@GFGHHCGGC>>BFHI
@4681355/1
cgtggaagtaagaggtctttcatttaatgttttttgaaaagcctcacttg
+4681355/1
@@<DFAFFHFBHBBEAFGGBH>FHHCGCBHH@CEGIEGHEFGHIIIIHE@
@5397779/1
gtcagatgttgatgataacgtagaacatcattcagaagtagaatttgaca
+5397779/1
@@@FDAADFDDAFAEFFGHG;;EFEDCF?AFHCBC???BFFHFD>EHBB?
@6109761/1
tgtaattaatataataactacttctttggacagaaaggtaattatattat
+6109761/1
@@@DFFFFFHHFFJGJGGIFGEHIIJIJICGGGGHGFHHEIEIIIGIJGD
@4681957/1
tgtcgaacagcttccacagcttgtctgtaattgcgataaggtttttcagg
+4681957/1
@??BDDDD<BFDBBGABGCFGHEEHI@EGIIGB@FD;?F@3BBFB;D<4B
@5398878/1
gctcctcttggaccacattctatcaagtaggcaccaatcaaggcctc
+5398878/1
CCCFFFFDDHFDDGGI=HIJIIIIIIJHH@HHIIJIJF@?@G@AHD9
@7468460/1
gaaacaaaatgtaatctctgttcttttttgaaacgaaatagttttttaca
+7468460/1
CCCFFFFFGHHHHIJJJJJJJIIJJJJJJJJJJIJIIIIIJHIJJJJJJJ
@8124742/1
taataatgcctcagagctaccttggcagctgctaattttgcttggtgttt
+8124742/1
CCCFFFFFGHHFDFHIGHDHJJDHEHGIEHIGGAGGIJFIIHGHGBDHCF
@3216328/1
gttgctgctgtggtggttcttgccttt
+3216328/1
?@@DDFDDDDAC>2:?FEA>BFHGGIG
@3216504/1
attcattacatatgtatttatactgacataatctcattaacag
+3216504/1
@@@DDFDEHAHDHD?<<EHGFHGHIJIIGGBHIGIJJICHGBC
@7469824/1
gcttgctgtggtggtacagcacccggtcctggtccagattcctgttgtgg
+7469824/1
CCCFFFFFHHHHHJIIJJIJJJJJJJJJJJJJJJJJJIJJJJJJJJJIIJ
@6112395/1
ctctgctgttgttgctgaggctgctgtggtctctgctgttgttgctgctg
+6112395/1
@@@DDDDDF?FFFBEEF?3<;C:CGIHGDFEFFIIC?F:CB?DF@G>FG9
@2504100/1
caaatgttttatagaagcttccaggaaaaccagattttggattgaggtga
+2504100/1
<??DDF?DHHDDHIBHHIDICEA>FGGGIFI;FHGGCFIG?@DHIH@98B
@8127167/1
gtaaataacaaagaatggaaggccaaaatttgttcacactgttcctggct
+8127167/1
CCCFFFFFHHGGHJGGIGJBEGIJIJIIJGIGIIJJJJIIJEGIJJJJJJ
@8127390/1
gtcgctttatgcaaataaattggcatcccacttttatgaatgattttgat
+8127390/1
CCCFFFFFHHHHGJIJJJIJJJJIJJJJJIJJJJJJJJJJJJJJJJJJJJ
@6114401/1
cacaaccattagaatcacctgctgctttaaaatcaagatcaactaattct
+6114401/1
?;@AA2=BFCDD?ACG?AB:CACFFIIEBHEFAC?<D:9:DC>D<GGCAD
@3955501/1
atctggtttacaattagaatttataagtgttgcagttaaaccaagaacat
+3955501/1
CC@FFFDFHGHGFIJGGC?<IH@HCHICFHG?HHHE>G@F?C8DFHGHIF
@221599/1
gctccttgaatgaatttttcattcctccatactccttgtcttacaggta
+221599/1
@@@DDBBDHHHH<FGGIIEGDHII4CCEDHG>HE?:?>C>G>4C@ECH9
@221668/1
cccgtttttattatcgcttctaattttttctctcatttctgggattaaaa
+221668/1
@C@DDDFFDDHHGJJGH<FE>BHIHGGEHIJFBHIIIGHIJJFHI<@>FF
@6116513/1
cttgaaatctgtagcccaatattgattccagaacttccggcataatgagt
+6116513/1
CCCFFFFFHHHHHIJJJJJJJJJJJJJJJJJJJJJJJJJJJJJJJJJJJG
@223336/1
gtaggaagttatcaagaaatctaagattgcatcaccgaggaattccagcc
+223336/1
@@@FFFFFHHHHFIIJJF<HHIGI>>HIEIJEIHIIGIFG>F<GHGIIGI
@223415/1
cttccaacacgttgaactaaacttggatcagtagt
+223415/1
;=?=DBDDHF<AFHI<D>FGBGHEHB@ACHGHI9:
@6808975/1
ctcagcagctatctcttgtaggaactggactgcattaaaatccgaatcct
+6808975/1
@@?DBB?BDD>BHEHGIBIGHGGHHIIFCGIIFE@FHFGEIGAG=BDHGI
@224321/1
cttctaacctgttcttcttgaagttgg
+224321/1
:;?D?:D>B4<222AEDEAD<:@:::<
@224361/1
tccagagactcgtccaatcagattgaaaaaaacaagttgtataacacaat
+224361/1
@@CF?DDEHGBF;FGIGGEHAEGICHGHHIJJBBGGFGEDFHE>F9CCFA
@3958231/1
atcaatttcttctttaggtaaaacttttatgccaagccaagacatgaaca
+3958231/1
@@@FFFFFHGHHHIICBH<?FGIHIIJIJJJIGIIHEF>DEHGHIIIGCH
@6117556/1
gcagtatgcaaatattgtggaccatcactttttacatttaaagcatctcc
+6117556/1
CCCFFFFFHHHHHJJJJIIJJJJJJJJJJJJJJJJJJJJJJJJJHIJJJJ
@224609/1
atacgatgtaatattgaaggcaataaagtaaccttcaac
+224609/1
@@CFFDFFFDHHB>EFBE<EHIC@EECHBBFCFA?C9E?
@224996/1
gttaaaggttttcgttgctcattgatatcccttatgtctaacacttcaca
+224996/1
@?@DDAD8CFFHHEEE@:<<4AEG<FEHG9AD<FEECAADHIIGCHGHG>
@4684766/1
attattttaaaaaagaaattggttctcgttc
+4684766/1
@@@FFFDFDFHFAHGABFGGIJ@GHGGGHEF
@5399530/1
ccataacaaactgctacaggtagtgtcgacaattgtaccaagctctggca
+5399530/1
?B@FFDFFHHHFFGIJIIIFAFGHECFHIIJIIJJHIJGGJGFAGEFHFG
@7471670/1
gctttctaatgtttcttcatttaaaaccgctgtgtctctttctttttttg
+7471670/1
C@@FFFFFHHHFHJIJJJJJJJJJJJJJJJIIGHIIJIJJJJJJJJJJJJ
@3221240/1
cagcaactctcggatcttctatccttatctcatcaaatattga
+3221240/1
@@@DDD8DFF3CF1A:FF@DAE<@AEAG<FGEGH9?DHID4?:
@7472162/1
gcctcctgcggaccattagttgaagtcccagccctcagataatcccatat
+7472162/1
CCCFFFFFHHHHHJJJJJJJJJJJJHIJJJJJJJJJJJJJJJJJJJJJJJ
@6812437/1
ccaactcatactgtcttcagcctcatgttataacattatgcagttcatta
+6812437/1
CCCFFFFFHHHHHIJJJJJJJJJJJJJJJJJJJJJJJJJJJJJIJJJJJI
@7472678/1
tgtccttctaacctgttcttcttgaagttggttcagctgtagtctgtctg
+7472678/1
CCCFFFFFHHHHHJJJJJIJJJJJHGIJJJJAHHIJJJJGHIIHIJIJJJ
@6813409/1
gtacatttagctatcctgtagtttcgtcctatacctttgaatgtcccttt
+6813409/1
CCCFFFFFHHHHHJJJJJJJJJJJJJJJJJJJJJJJJJJJJJJJJJJJJJ
@6813414/1
caataattgcagactggaagaaaccataccaaaggtcaagaccataacca
+6813414/1
CCCFFFFDHHHHHJJIIEHGIJIJIJIIJJIJJJJDHIGJJIJJJJJIJE
@7473795/1
agcgagatgagcataataggtaggtgcagggtatgaaactgaacgtgtac
+7473795/1
CCCFFFFFHHHHGIHHIIJJHIIJCGIJIJGEGIIJJJJJJJJGGFGFGI
@7473830/1
gtatatttatgctcacttcaccaacattcatgaataatggaaaatcacat
+7473830/1
CCCFFFFFHHHHHJJJJJJJJJJJJJJJJJJJJJJJJJJJJJJJJJJJJJ
@3224600/1
ggatgcataagtcattcctctatcaggtaagacaacaatcacaagtttta
+3224600/1
@C<DFFFFHGH8DBHIJ<EBACH4CEIF@FFGCGCGHGGC9GH3BFF@FF
@3224666/1
ctgtgccataaccgtacttcatatcattgataattactgtagctgagtaa
+3224666/1
@CCDDDFDHHDFHIIJGHE?FHIGHJIIGHH>GHGIIJIIIGHGJHGBFH
@6118191/1
ctagccctttggcccctcttaaccagttcttcttcaaattgattacaaag
+6118191/1
CCCFFFFFHHHGHJJJJJJJJJJJJJHIJJIJJJJJJJJJJJJJJJJJJJ
@8129767/1
gatatttttattatgttttaaactgacattgccgattagtgatatcagtc
+8129767/1
CCCFFFFFHHHHHJJIJJJJJJJJJJJJJJJJJJHJJJJHIJJJJJJJJJ
@1763424/1
gcctagacttgtgcaccagctaaagaagacttatctttaaacggcag
+1763424/1
CCCFFE?DFHDFAHGIJIFGEHCHG>F@;DEFAFEGIGEHIGEEIA@
@1763512/1
tctctaatcatctgattagtagtaacgattctccactg
+1763512/1
@@@FFFFFDHFHGHBAG>CFH@CDFGIBFGE@BBFGGI
@6814686/1
cttcattttcggtttcgtaggcaggtggaggccatcgcctggtcatgcat
+6814686/1
CCCFFFFFHHHHHIJJJIJJJJJJJGHJJJJGIJJJJJJJJJGGIJJJJJ
@6120495/1
ctaccatcaaaaacaggtttaaggtttccaaaaattttcgaataagcatg
+6120495/1
=@??ABDDHH<FDG;FHFHGIIIICGHHGEGIIAGGEEFGGGHIGBDHIC
@6815400/1
cctttttgaactgaaatcacctgctccaggtaatggaaaatcctgaggag
+6815400/1
CCCFFFFFHHHHHJJJJJJJJJJJJJJJJJFHJJJJJJJJJJJJJJJJJJ
@6816324/1
cttctttaagacactgactaaaatattgttcaagttcacgaggagtattc
+6816324/1
@@@1DDDD<?DCFGBH>DBEG9BH@FEDCHGGEHECBBCD1D@@D9?DF4
@7475285/1
gaggttgttgcatcctttgctcttgaggaagttggtgtagaggtgcaggc
+7475285/1
BBCFDDFDHHHHHJJJJJJJJJJJJJIGHIJJJIJDFFFHIIIDGIJIIJ
@7475306/1
gctggtgcatgtaatactttgtagatatcagacatttcttcagggagaat
+7475306/1
CCCFFDDFHHHHHJJJJJJJJJIJJJJJJJJJJJJJJJJJJJJIJJJIGG
@6123238/1
cccgattctatttcttggtcatcagtttgagatactgtaatgcattgtag
+6123238/1
CCCFFFFFHHHHHJJJJJJJJJJJJJJJJJJJJJJJJJJJJJJJJJJJJJ
@6124545/1
gtcatttctttttcttgatctctttcattatcgtaaattgtcacggtctc
+6124545/1
CCCFFFFFHHHHHJJJJIJIIJJJJJJJJJJJJIJJJJJIIJJJIIJIJJ
@7478146/1
atatattcatgccacattccattccatgatttattaaacccgatgctagc
+7478146/1
CCCFFFFFHHHHHJJJJJJJJJJJJJJJJJJIJJJJJJJJJJIJJJJJJJ
@6818993/1
ggttcttgcctttgcagctgttgtggtggttgttgcctctgttgctgctg
+6818993/1
BCBFFFFFHHHHHJJJJJJJIIJIIJFGIEGGHIJJJJIHIGIJIHIJJJ
@6820097/1
ctgaaggcttttgggtcgtgagaagctgcaacggctgctatagatggaac
+6820097/1
@@@FDFADHHHHHGIEGFEFEGEHHEHIIIIIGGGGGGHEFBB<@FIBD@
@2511553/1
tcattatcgtaaattgtcacggtctcaacaagttccgtttttt
+2511553/1
@@@FFFFD?A;ABGHI?@HGEBABGGH>BD?CHEDFG3?9BBE
@8131142/1
gtcttgcacgacctttggattgaatataagaccttgttgttttagggtaa
+8131142/1
@@@DDDAAHFDFAGHIIE3AHG<HHBHGIIGA@FGGHDHBGHIDF>F9BF
@1765195/1
caatttttttcttttcttctttctgtatcaactgcagcctcttttaccat
+1765195/1
C@@FFFFFGHHHHIJJIIJJJIJJGIIGCHIJIJJGIEH>HGE@GBH9FH
@1765635/1
ctaatatttgagcagaaggtgctggtgcatgtaatactttgtag
+1765635/1
CCCFFFFFHHHAF<EGIJIFG>FFCEFH@HGCFGH>FGGGJHGE
@8131820/1
ctccacacaatcagcaatacttttgtcaggaatggaatgctgagtaacaa
+8131820/1
@@@FFFFFHGHHHJJJJJJJIJJJIEGHJJJJJJJJIJJJJJJIBGIJJJ
@3227150/1
ggaccatcactttttacatttaaagcatctccttctt
+3227150/1
@@@DD?DBFFFD3ABFGGGI@<C<BBEHEB9FHG4CB
@2513533/1
ggagaattgagagaagctttactctgtagcattgt
+2513533/1
@C@FAFFFGHA;FBF>AAEACHHGIICEDHHDGGG
@8132733/1
cctatacctatttacatgcctagacttgtgcaccagctaaagaagactta
+8132733/1
CCCFFFFFHHHHHJJJJJJJJJJJJJJJIJJJJJJJJJJJJJJJJJJJJJ
@3228157/1
ctctgcactgtgacagtcttcaagcactgagttagaatac
+3228157/1
CC@FFFFEDHDH<FIFDEDIDED:CFH?;FFCFGBGGGHI
@3959194/1
atccaatgagcaacgacttcactcgttactgctagaacctgatgcaattc
+3959194/1
CCCFFDFFFFDH??D7EF=EGHI@HAFHHGGGHEGECDGH<DBBDHIIID
@3959467/1
gccctatccttagtcttcagttcagcttttgg
+3959467/1
C@@FFFFFHHHHHGIIIEHGHIJGGHEJJJJG
@4687532/1
caccgatagtttccaaacgctccagattgatgccatcgtttgc
+4687532/1
@@@DD@D<DCF>FHEIHHGDBDHBC99?@9?DBC3DD1?DGEE
@227312/1
ggcattttcctgtgactgatttttct
+227312/1
@?<DDDDDFF8D?E:EFB3AC>HCE@
@3960990/1
ctgctgttgctgttgttgctgaggctgctgtggtctctgctgttgctg
+3960990/1
BCCFFFFFHHHHHIIGIJFIJHIJIFGGGICFA9CDG>HIJFHE@EE>
@4688202/1
gcctcttttaccattgtacgagtttgagcatcattcattttcttcattgt
+4688202/1
@CCFFDDAFBHDFIJJHHHECHGHIEIJGEGI9C<F@GFBGEGIIGIIJF
@4689027/1
ctgcaattcttggttcaagatcattttaaactgtccttctgacacaccat
+4689027/1
@@@FDB>DFHDHDDGIGIBGDHIIGIIFIHCHEI@GFICGH>FGI9FFHG
@4689219/1
ctctggaggaattcctttaaactgatccatgatcaatctcataggatgtc
+4689219/1
@CCFFFDFDHHHGIJIICHECHHG>BEHGHJIGJDHIGJJIJG><4BDFG
@4689479/1
tttttttcgatttgccagtacctatttctttgtgtcggaatacaaggcag
+4689479/1
@@@FFDDB1<CFHIII9@CGGGHGGIGBFABCBDDFHG<1DC@CGGGG2C
@1769039/1
gtcgtgagaagctgcaacggctgctatagatggaacgttgatctggtctg
+1769039/1
@?@DFFDFHHHHGJFBHJIIIJJ?FGICGDBHBAGEHBBBHBEGBGGIIJ
@5405716/1
ctgacttgggaggtttggtgcccgcccgccatattgtagctttggtggtg
+5405716/1
@@@DD?DE>FFFHB@FHIB<C?EFEIIIIIIG9FGIGGEEIC>FF@FH<@
@996270/1
cgctgtagtacaaatttctatttccgattatttttcctttgatgctgctc
+996270/1
CCCFFDEACFDDHHGGHJJIIICHGI@GGGCGGCHICGG>HHGGJJJIGH
@230974/1
gttaaaacagtacatcgcacaacaaacacttggggagttaaatcaacatc
+230974/1
<@@DDDDDBFAFHIGGH7AFBGIIGGIGGGDD@F@BG1;FHGG@D?BDHG
@4691561/1
caatactttaagagcatttattgcagcttctttctgtgcatcatttttag
+4691561/1
CC@FFFADHGH?HHIGIJGJJIGJ>BHJJJ@9FHHIFHGHJGIIIJIJJC
@6127591/1
cctctaggaccagtttgcaaagggaagcgagcttgctgttgttgctgctg
+6127591/1
CCCFFFFFHHHHHJJJJJIIJJIJHGIJJHJJJJJJJJIIJHJJJJJIJI
@6127936/1
ggcaggtcttcttgtaacattgcagactctgtacttcctcctcatagttc
+6127936/1
@@@D;DB?DAFDFBFBAEH??ECH@?BGGHHCFHIGGAF@FECCHGHFH@
@5407649/1
caccttccaaacagtatctaaagacatgccactgtcaagaaaaattgctc
+5407649/1
CCCFFFFFGGHH?HCDGGIE9EHDEH@33C9FHG<?G>GGIG9?FF@EGG
@6128595/1
ccctgcagttcatccataattcagaaagaatatacacaacagacaactct
+6128595/1
CCCFFFFFHHHHHJJJJJHHJJJJJJJJJJJJJJJJJIJJJJJJJJJJJJ
@6128962/1
cagaaatatttcggcttctgcttccgttccaccctttctgctgcgatctt
+6128962/1
B@CFFFFFHHHHHJJJJIJIJJJJJJJJIJJJIIJJJJJJJJJJGJJJJJ
@5408958/1
ggcacattgcagttgctatcatacattcttaatatctgtgtattaagcct
+5408958/1
@CCFFFFFHGHHBAFIHHIEGG?CCIIJIIACHIJIBCDFFHHEIEG@D@
@7484153/1
gcccttctgatagcctgcaattcttggttcaagatcattttaaactgtcc
+7484153/1
CCCFFFFFHHHHHJJJJJJJJJJJJJJHIIJJJJJJJJJJJJJJJJJJJJ
@997144/1
attcgattgaagtaaattgtaaaatgctaatatcctaacgttatcaggtt
+997144/1
@@@FFDFDHHHGBGIIIJIBFHGGH<E<FGEC>HIGIIG<?DHEIGHGB<
@3230533/1
ctcacttctttctgtggtgctagattatcccttctgaagacaggattagg
+3230533/1
CCCFFFFFGFHHHI<<>AEHG9FE@HHGGGGIH@GEHGGIGIBFIHIIIH
@3231206/1
gtttgtggggaagttttatttacattttttgcctgaacacatt
+3231206/1
?@1DDBDDH>?FFHGICGHEGCHIFIIICHBG?FB9?DF@GG9
@3231580/1
ataaattcgataacaggctgagctttataaaatg
+3231580/1
@@@DDDBDFAB?<CG:CCDD3AA@EEHHFIIIF?
@998944/1
atcaatgttaaggaatggtttccaaccaataattgcagactgga
+998944/1
@@@DADDDFFB<AAE><93AE:EFHE@FFEEGIII<FFFFFFIB
@2519536/1
catttacacaatataaatgcaccttcaacaccac
+2519536/1
CCCFFFFDFFFHFIAGAGH9CCGHBE@HHCGG3?
@2520004/1
cttcaaaaaaaatatccccaatagaccatgttggagtcaagcgtgtgaaa
+2520004/1
C@@FFEFADHHAD4EEF@GC;BFHGI@DHIACEGGGEGGII9CBFAAAEH
@999961/1
ctctttatttactagaaactgctctt
+999961/1
@@@DD?DD:=C<D<@?ABC@H?<@CH
@3962763/1
gaacaagttaaaacttatctactaattaatataggttacttcgcttatct
+3962763/1
@@@DDDDBB<FH>B3CCFAHCDH@?<BFH@@BFH>C>E>CEEGGGB?FG<
@1771598/1
gtccttctgacacaccatctctgtaaaagaggatagct
+1771598/1
@?@DFADFFHGHHJFGGHJDH9:<C9CEHEGHIJCGBC
@6821946/1
tcatgaataaaggtggtatatataagattacaattcttaacattttttct
+6821946/1
@CCFFFDFBHDHH<CBGGIIIGIGGIGIIIHIIIIIIIIIIEHIIHHGII
@1000708/1
tgaaaacatttgataaaaaatatatcgtaaaatagggtcacaactaacaa
+1000708/1
@@@FD8BDHHHDHIGCFAH8FHG<B<F??EF<@??F30:BFA<?9DFD9D
@2521351/1
gctcaaacttgctagcaatcatgctctcaccaaataccttcttttgtccc
+2521351/1
@7??D?D3C?ADCBBFH43AFHG>??<F9@C<3CCGGG9CA<9FH??BG@
@1772037/1
atcattttaaactgtccttctgacacaccatctctgtaaa
+1772037/1
@@<DDBD?F?FFF9FG3EH<H>@HCA91CFFEAFFI49?9
@2521591/1
ccactcactatactactttgaaattgattactcaccaattcactccc
+2521591/1
??@BDADFABDDHGIGGGICEEHI@HH4:CA>E>FDFFGGGG9?<DD
@4691925/1
cttccaaacagtatctaaagacatgccactgtcaagaaaaattgctccag
+4691925/1
BCCDFDFFHGHHFHJJCGIIHHIHIJJIJDEHGGGIJJGGEGIIFEBGBH
@3963465/1
tcccacttttatgaatgattttgatccaaacttctggtagcatttcaaaa
+3963465/1
@@?DDDD8DDDHHIGGGGBHFH9EHGDHI9CHCHHGHG>?3B?<FFGDHI
@231782/1
ctccttctaacttaatgcaagcttctcttatagctgtcaactcatgttgc
+231782/1
BCBFFDFFHHHHHJIIJGIGJIIJJGGGICFHHGIEHGIIGHIG@FIGEG
@6822746/1
ctccttcttcaagcctagggaaaaggtgaaataaatgaattgatgaaaca
+6822746/1
CCCFFFFFHHHHHJJJJJJJIJJJJJHGIJJJJJJJJJJJJJJJJJJJJJ
@4692567/1
tgtgactctaactcttcttccatccgctagtttttcaggtttact
+4692567/1
?@?B;DEEFFDDHFG>FH@FGH@@>FCDGG@G4EFCFG@:?B@D?
@1774342/1
ataaaaaatagcagcagtcatcaccaaaacctgatgattttcaagc
+1774342/1
@@C<DDEF::AFDF9ACCFHG@FCEEF;@@DHB3?D@4??BGGC4B
@235028/1
atatgatttgtctctaaatgaataatgcagcgatgattccaaagcttcaa
+235028/1
@@CFFFFDHFFFFGIFIBHIGIIIEGEGHJG:E;@EAH9<C@FGGBIIJJ
@7485540/1
ctcttgaggaagttggtgtagaggtgcaggctggccatgttgaatagctt
+7485540/1
@CCFFFDFGHHBHGHICGGHIHIJCGGIIJJJGEEHGIIHGHCHJCEFII
@5410389/1
catgttaaattttttcagaatcatgtgattttttttcctttcaagaatat
+5410389/1
CCCFFFFFDFHHHJIGGBH@EHGJI<?DFIIGEGEHIIJIIJEFGGHJIG
@1778011/1
gataagaactatttctttaagaatattttggatttcattgatagtatctg
+1778011/1
@CCFDFDDHFHHFIIGGE><BGHHIIGIIGGCHIBGEIJIEEG<4CHIJJ
@7487126/1
ccctgttgttccattgcttgaggtctggtaattggagcggcttgtct
+7487126/1
CCCFFFFFHGHHHJJJJJJJIIJHHJJJEHIIJJJJJIJJJJI6?8=
@6133897/1
cactgactaaaatattgttcaagttcacgaggagtattcttggaaacaat
+6133897/1
C@CFFFFFHHHHHJJJJHIIJHJJJJJJJJJJJGCFHIGIJJJGIJJJGI
@5411389/1
ctggtcttcagtcacccgattctatttcttggtcatcagtttgagatact
+5411389/1
@?<DD;DDD4AAFEGHBF8DFHGC<FF<CEA::C<CGDH:?F?<BDF>GC
@5411685/1
gggcactcggagtgaagcaattgatgaatggtggaggtggttggatataa
+5411685/1
@@@FFFFFHHF8AEEHHHGHIIII<HGGGHI?CF;DH:BF0BFG<DEC@E
@5411925/1
taaaagatcagccctatccttagtcttcagttcagcttttggattagaat
+5411925/1
@@@DAD7BCFHDDF9FHGH>E9@FEFAEAH<E4:EEHIIIHE<@BBH9?G
@7488195/1
ctattatctcttggacaagttgttatattagtcactttatatgttctttt
+7488195/1
@@@ADDDDFFFFDFB<?;:<AEEFHEEFDDHEHFC@FEGI@GFBGFDDFF
@6135033/1
cagacatttcttcagggagaatttttaaccatttacacaatataaatgca
+6135033/1
CCCFFFFFHHHHHJJJJJJIJJJJJJJJJJJJJJJJJJJJJJJJJJJJJJ
@5413251/1
ggcagctgctaattttgcttggtgtttgttttctccaactccgacaaacg
+5413251/1
@@<DDDDFHFFH<G<CEDG@FAAFF=GGIGI>>EFG@CGFGHEHGFFGIB
@3234619/1
gtttctcctacggagactgtatacctaaaagtgggttcatgaattgctcc
+3234619/1
@@@FDFFFDBFDFEGHHGIFHACHHII9FEGHG<D?DFDFHEGBI<4BFE
@1003946/1
ccacttctttgaactaagtacagcgaaattcttattcgattgaagtaaat
+1003946/1
@<@?DFDFHGFGHIEGHGAICF>GF1CBHGGGC9?CDF?FFFFD>9<B9D
@3236454/1
ctttgatggaatttcataaacaactttcaaatccttaatatacgcaacaa
+3236454/1
@<?DDDDDAFDDDEGB<EEEHIJBCEGHHIDGHIICGHGF@FIIIFGHGG
@1005491/1
aataagtctaaatagaccttcagggtc
+1005491/1
@@@FFD?D?DDA?EEG@3C?FHIGG::
@2524335/1
aataagtctagttctcttatagtaaaattttgtggtaagttttcttccac
+2524335/1
@C@FFDDDDHGBDF9EGIEHGGIE@CFFGDDDFHDBGHH??C<?H<CGGG
@2524601/1
atataagattacaattcttaacattttttctttaaacaaagaacattgga
+2524601/1
@CCFFFFFGFHHG@HCIIGHGIHIHGCEECHGIGIGGIGIJJJGIJJ<B?
@5416030/1
gctttcttaaatctggttctctaatcatctgattagtagtaacgattctc
+5416030/1
CCCFDFFFGGDHHHEEBFHJJIJIJJIJIIJJJJJICDGEE4EHEHGHHD
@5416525/1
caatgtttctagcctttcataattcataacgtca
+5416525/1
@@@FFDDDFDDDDB@GDGICHFHCEHG@FAEFCF
@6139450/1
ctccaaacaatcttttcagcacttatccaatgagcaacgacttcactcgt
+6139450/1
CCCFFFFFHHHHHJJJJJJJJJJJJJJJJJJJJJJJJJJJJJJJJJJJJI
@5417740/1
ctcacagaacggttgccatatagccttaaaagggcac
+5417740/1
@@@FFFDED3D@BFG9FHF>HF4CD9CF>><CFG7D?
@1783968/1
cacttctttgaactaagtacagcgaaattcttattcgattgaagtaaatt
+1783968/1
CCCFF8DDHBHHHIIIG?IEEGGBEHIDGGGCHIGGHEGHH>ADHEGIIE
@1012165/1
gccaactctttattatcaatcatcaatcctttttatgaatgagccagaaa
+1012165/1
@@CFDDABDDFF>GICG@F@EG9FCD@ECEBA@HCCEGII9C:BFHG9DC
@2525147/1
ggttgttgcctctgttgctgctgaggctgttgttgccactgctgctgctg
+2525147/1
@B?DDADFFHFHGIGHIJFEHGIEGIIFIB@GGHCEGGIDEDHGG@@B>D
@3967554/1
gattatttttcctttgatgctgctcaatttaccttcatccttgttttcaa
+3967554/1
CCCFFFFFHGHHGIJIHIEHIIIJHJGEHIGJEHIJFGIFHGHGEHIBGH
@2525537/1
gcctttgttgctgctgtggtggttcttgcctttgcagctgttgtggtggt
+2525537/1
@?@DFDEDB3CFHIIIGHC;CCFGCHIIID9@E>G@FGICDAG?DG3?;?
@6825214/1
ctatgatttagacattactaccaatactttaagagcatttattgcagctt
+6825214/1
CCCFFFFFHHGHHHIJIJJIJJIJJIJIIJJIIJIJJJJJJJJIGIIGHH
@236009/1
ctttgaagttgaataagttattattcttctaggtccttttatcataatga
+236009/1
@C@FFFFFHFGGHEF@GEFHCHIEGIIFHEH9?CHFGHEGHIFIJBHBAB
@236141/1
attagtttccacaacaatttctcttcctttttttggatctgaagggcggt
+236141/1
@@@BB2B4ADDHHIIG;EA@HIIIIII9AECHC06?BFCGD@FBH01;AD
@6825430/1
ctccagctaaggctgtatcatcaacttctaaaggtttccaataaacacct
+6825430/1
CCCFFFFFHHHHHJJJJJJJJJIIJJJJJJJIJJGIJJJJJJJJJJJJJJ
@3968323/1
cccgcttctttccaaatctggacattatattgataag
+3968323/1
@@@DFFFFHHHGGJJIGGIJJBHGI<<@EHIGBGGBG
@3968461/1
caataattgttctttcatgatactctcaagatccctgattac
+3968461/1
CCCFFDDAF4CFHIIIIDGIIFJIIJGGCAHGEHICGHIGHG
@1786061/1
gtgcattaatctatagaaaattttccaaacagtatttagagactttccac
+1786061/1
@@@FFFFDFGHHGJBHIJJFIJJBGIJ<EGIHCFFHIGBEH@EHGE<DGB
@3237198/1
ctcattttcactcagaagaaataatatctcagcaccaattttatgatttc
+3237198/1
CCCFFFDFBHHHHJIHIGEGIIJJJJIGEHGIGIIJJJJIIIIJHHIIJJ
@3969131/1
gcactgttttcaccggaggaatttgtttg
+3969131/1
@CCFFDFFHHH<DEDG8EBFE@EHIG>;3
@8138621/1
gggcaccatgacgatagctttattctcattaaggaattccggtttctcaa
+8138621/1
;;?DB=BDB<D<AEEF8<AFH9B9AFEHFF@><<G;D>BF?FD:D9?/9B
@4696789/1
caacattttacatgcagttagtgcaactgctcccttggcagtaaca
+4696789/1
@@@DDFBDDF8?BEB@CGEBBCHGCHHEGHGC9FCEE@FHC?DCE>
@3237843/1
ggcacaactgataagttaagcattgcagttcatcagaatcaaaatggttg
+3237843/1
@CCFFFDDFDHHFIIGGIFIFI>DHIJIHHIJJIIJIIIE>FHCGIIIJI
@2528624/1
cttgtaaatcatgtatctcattagcaagtacttctgatagttcacacggt
+2528624/1
<@@FFFFFHGFGH<CGHIIDGH><EHIG<?CF4CEHEH<EDG>FGCFBA?
@7489707/1
gtacgactaagtgagcacactaaatcaccacagacctgttctaacttaaa
+7489707/1
CC@FFFFFHGHFFIJIJJJJJJJJJJIJJJJJJJJJJJJIJJJJJJJIHI
@2529272/1
gttttgatcgttctctgtgtggtcttttgtcaaagctactccttggccca
+2529272/1
@@@FFFFDFAFDFGIEGEB<AGGHHIB?ECFEGGGIE9C@GFDCFIGICH
@2529462/1
gtaaaacgtaagtggaagcataagctcccaattctttggtgataagaact
+2529462/1
@@CFFFDDFBHF?BEEHIGD@H@<HHHIFHI@AEECHI<;FGGCFC@CHG
@1789025/1
atcgtcttgaacttcatttccaacaggtagtaagtgatcattaagttcgc
+1789025/1
@@@FBDDDAHHHGJJGHFIGEEHE=GA<CGEIGIGGIEGEDFHCD<DGGG
@6826447/1
gggattcattatccattctcccctaggctttgctttaggatcatcatctg
+6826447/1
BCCDFFFFHHHHHJJJJJJJJJJJJJJJJJJJJJJJJJJJJJJJJJJJJJ
@2531414/1
atatataagattacaattcttaacattttttctttaaacaaagaacattg
+2531414/1
@CCFFFFADFHHHJGBHICHHHGIIJIJIIIIGGIJGJJBHCEAB;DGCC
@2531655/1
gaacggttgccatatagccttaaaagggcaccccaactagt
+2531655/1
@C@FFFDDDFDHHFGBFHIIGI4A4FGHIG?HIHDGIG@FD
@6827712/1
ctcagataatcccatatcatggagacattaacttgcgtagcatactttat
+6827712/1
@CCFFFFFHHHHHJJJJJJJJJJJJJIJJJJJJJJJJHIJJJJJJJJJJJ
@6827817/1
ggtgcaggctggccatgttgaatagcttgctgtggtggtacagcacccgg
+6827817/1
BCBDFFFFHHHHHJJJJIJJJJJJJJJJJJJJIIJDGIFGHIJJJJJJJJ
@2532275/1
ttcacttactttttaccagtcccttcagttaatatgctttaactgacaac
+2532275/1
@@@FDFFFFHHGGJIIIJJHJIIEHDGEEHIIFDIJJJIJFEIGGI?DHA
@1791688/1
gccacattccattccatgatttattaaacccgatgctagctttcttaaat
+1791688/1
CCCFFFFFH4?>BGIGGDFHBA<FGCGIIHHAEGBD?@GCHIGHGGGIGG
@2532592/1
gtggaattgtgacactttgatgttgtaaggtgctgaggcaagtgttgg
+2532592/1
@@@FFEFFG?FBFDGHIIIGDHF@HFBAHI<FGBGGIGG1:?0?F9D?
@7493479/1
tgcacctgttataaatgtaggaagttatcaagaaatctaagattgcatca
+7493479/1
CCCFFFFFHHGHGIIJJHIJJJJJGGJIJJJJJJIJJJJJJJJJJJJIJJ
@7494214/1
ccttcatgtatattttcatgagtacagtagaggtaagtagttatagcata
+7494214/1
CCCFFFFFHHHHHJJJJJJJJJJJJJJJJJJJJFGIJHIJIJJJJJJJJJ
@7494602/1
tttttgaattgaaatcacctgctccaggtaatggaaaatcctgaggagca
+7494602/1
CCCFFFFFHHHHHJJJJJJJJJJJJJJJGHJJJJJJJJJJJJJJJJJJJJ
@1793736/1
gtcacaactaacaatgggccacaactcatattgat
+1793736/1
?@@DFDDF>?<FHEFHI>>FGH@BFBBCAEAB<?9
@8140207/1
taacttctgtcttgaaatctgtagcccaatattgattccagaacttccgg
+8140207/1
@@CFFFFFFHHHGGJJJJJJJJJJIIJJJJIIIIJGJIJJEHIJJJJIJI
@1794142/1
cccatcattcgctcctcgactgccccgatgttggagcctatgctatccgt
+1794142/1
@@@FFFFFHFFHHIJBHEFH?HEHEIJB>BG@G=D9FH@H<D4==4=FHH
@1794960/1
ctgcatccttcttttccggaaagaacctagtgtg
+1794960/1
@@@BDDDDF>FFHIIG4C?C@:FA3?C@EB:CCF
@5420742/1
cggtgttttaattaaaaaattggtg
+5420742/1
:?<4A0=A;C>F?BBFED>FG@><A
@5422246/1
ttattattttccttctttgcttcaggttcattatcttcgatggcttctgc
+5422246/1
?@@FF?DEHGHD8FHEEHII>4IHGHF?H@<B<CHHGGH<FGFFICGIDH
@5423128/1
taaagcaacaacacaattgtcggcagctgggaatcctttgtgagccacat
+5423128/1
@?@FFFFFGDHHHIGIIJIBFHGGIDHIEEHGGGDHHJIIEBFBGG>GCE
@6143615/1
ctgttgttgctgaggctgctgtggtctctgctgttgctgttgttgctgag
+6143615/1
BCCDFFFFHHHHHJIJJJJJIIIJJJJJJJJJJJJJJJJHIJGIIJIIGH
@8141225/1
ctatattttttaaggaagtaagtgcaggggaacgagaaccaatttctttt
+8141225/1
CCCFFFFFHHHHHJJIJJHIJJHIJJJJJJJJJJHIHIJJJGHJJJJJJJ
@8141303/1
ctctaattaagtaaaaactataaaaataataggctttttaaaataataca
+8141303/1
CCCFFFFFHHHHHJJJIIJJJJJJIJJJJGJJJJJJJJIIJIJJJJJJJJ
@3970664/1
ggatgcataagtcattcctctatcaggtaagacaacaatcacaag
+3970664/1
?@@DDDD8FHB<CABF<4EI>H?EHEGEHIIIHIIGC9C?F>G9?
@6144702/1
gtggaggtgaaaagaatgatcttccaactgtcacaaacctgttagcagct
+6144702/1
B@BFFFFBFHHHGJJJJJJJJJJJJIJJJJIIJJJJJJJJJJJJJJJJJI
@1013229/1
gtcctgtacctttgaatgtccctttgccaaatacttcaactgtga
+1013229/1
CC@FFF?DFFBHH>GHIIJCAHH<ABHGIGIGEFFGIIBHIIGG4
@6145096/1
ttcaagaatatattcccgtgtgatatgatatgggttgctgtttacaccaa
+6145096/1
CCCFFFFFHHHHHJJJJJHJHHIJJJJJJJJJJJIIJJJJJJJJJJJJIJ
@6145152/1
tcgtgagccaacagtaagacatggtagatgaggatactttaatctaatat
+6145152/1
BCCDFFFFHHHHHJHIJJJJJJIJHIJIJIIJJIJJIJJJJJJJJJJJJJ
@8142539/1
gtaggaactggactgcattaaaatccgaatcctttaatgaaattatctgg
+8142539/1
C@@DFBDFHHDBHGHIIJIJ@HIJGHIIJIIIJEHJEIGHGGHHGGHGHI
@6145801/1
gctttctaatgtttcttcatttaaaaccgctgtgtctctttctttttttg
+6145801/1
@@CFFFFFHHHHHJIJJJJJJJJJJJJJJJJJHIHIJIJJJIJJJIJJJI
@8143085/1
gtgaactggtcatcaactgagaggccaaactccttcaggcatgggtcact
+8143085/1
@B@FFFFFGHHHHJJJIJJIJJJIIJJGIJJIIJIJJJJJIIIJIDFGIJ
@8144565/1
gcggaggctaccttgccgtaggaaataagaaagcgagagaaggaagtgag
+8144565/1
CCCFFFFFHHHHHJJJJJIJJJIJIJJJJJJJJJJJJJJIJJJJJJFHIJ
@3974398/1
ctgctatagatggaacgttgatctggtctggagctggatgagtgacatca
+3974398/1
?@@DDDFDDFHFHIIGGBHG;HD<FDFHIIFAH<EGHIGHGFDHIGEFEE
@6829889/1
atgacacttaggtcgtgcatggtttaagaaagaccaaaggtttctgttga
+6829889/1
<BBDFFFFHHHHHHJHIJJJJJHIJJJJJJJJJJJJJJJJHIJJJJJJJJ
@3239955/1
ggggacacttatcaggttgtatactgatttc
+3239955/1
@@CFAFFFDFDFFEFGEEDEBHC:AFBEHEA
@1800778/1
gtcaactgtcacttttggtcctgttggtccattaatataaaatggttcaa
+1800778/1
B@B?DEDFHHHHHGIIIHHIH>HHHJ?FHBHIJJFIIIIGAGIHGFHGDF
@1801008/1
gcttgaggcttatacctagtgcttctgtaaaacgccaataattgt
+1801008/1
@CCDA>BDHFFHHIEE4<F<<EHHIGHHEIIBHEE0?0?3BG9GD
@241558/1
ggtttttgaaaaaattttggccaatagctgtgggtt
+241558/1
@@<DFFFFHGDDDCE<GGIGIIIJDIIGIIFEGH@D
@241635/1
cttttttttgttcctttttgaattgaaatca
+241635/1
?@@DFF8?<@BFFGHGCGI8BBFDDFGHBCA
@242389/1
tgagaacttttaacaatgactgactagg
+242389/1
@@@DDD;DFFF?DGDHGGG4CEDHFH9@
@1802480/1
cttcagtaaataacaaagaatggaaggccaaaatttgttcac
+1802480/1
@C@FDFDFHAFFDGEGEHG@HGCGHGECEFC>FAEAG4D?@B
@1802549/1
gtttacaattagaatttataagtgt
+1802549/1
@@@DDDDAHH?BDG>4CCD:ADIEB
@7496088/1
cctcactggatgttggtaaagcaacaccttttcgatttacatacctaggg
+7496088/1
CCCFFFFFHHHHHJJJHJJJJJJJJJJJJJJJJJIJJJJJJJJJJJIIJJ
@1804268/1
gtttttgaaaaaattttggccaatagctgtgggttat
+1804268/1
C@CFFFFFFFF??BFEGIGAGGHDEE@@>FCGGDFGG
@4701577/1
gatattttcgcattcattaagattagtattaactgttaatctaaatattc
+4701577/1
@@CFFFFFDHHDHJJIJI<HCHIJIGAFHHIJJEFHHFIJGIIIGEG@EI
@4703434/1
cctatacctatttacatgcctagacttgtgcaccagcta
+4703434/1
@@@DFFFFHDDFAGIIIJIGHGIIHFCH<F@FH>G@EGG
@8146599/1
ccaccatcaaggaaaagtgcacccatcaaagcctcaaaacagttagccat
+8146599/1
CCCFFFFFHHHHHJJJJFIIJJJJJJJJJJJJJJJJJJJJJJGIIJJJIH
@4704491/1
ctttttgaaattttttaatagttggaacaattctatcacctttgaagttg
+4704491/1
CCCFFFFFHFFHHJEGIIIBHHC>GGHJFGHGIJIJJJJIGEIIEGHFHJ
@1020083/1
cttgtttatttttttttaagacatcagccaaactccagccaaaatccaaa
+1020083/1
?@@DDADDHHHGFG>G<F?DE9FHIBCBGCGHJ9DBA9C;BFDDGC>D77
@6147827/1
gtccttctgacacaccatctctgtaaaagaggatagcttgaggcttatac
+6147827/1
CCCFFFFFHHHHHJJJJJJJJJJIJJJJJJJJJJJIJJJJJJJJJJJJJJ
@1020692/1
ctttgtgcccatggagtttgacctctaggaccagtttgcaaagggaagcg
+1020692/1
CCCFFFFDFHHGGJGGHGHHIDEHJJJIEGIIICBGDEIIGIIJ?DEB?F
@3243562/1
ttcagcatcagacgtattagagcatagatcagaattatttttattaatca
+3243562/1
@@@DF?DDHF?3FHCFHGECC@EFAHHGIEGC<GHEIHGCH@DHGGBGF<
@1021115/1
cgacctttggattgaatataagaccttgttgttttagggtaatcaaattt
+1021115/1
@@CFFFFDF3AF3:CFH>FD>BHGE>H4AEGECAFHEDG;D;>DEIIIG9
@3976714/1
caagaaatctaagattgcatcaccgagga
+3976714/1
@?;?D8:DD><DF@EGF<4AFAHAG:C?A
@1021366/1
agcactgcatctacacaaagggccatcattcatttctcctggatcattat
+1021366/1
C@CFFFFD3CFFGJIHI?CHE?DHCHGCE@DEIIE?DFFCGEG4B@GEA<
@3976812/1
cactgactaaaatattgttcaagttcacgaggagtattcttggaaacaat
+3976812/1
CCCFFFFFHGHHGJJJIJJJJJIBHHJIGIIJJG9?FGIIGGGIGCHBFG
@5425072/1
agggttcatgagttccactttcacaatcaattaattggtaacatggtaaa
+5425072/1
@@CFDDDDBHHHHIJJJIJJG9EHHCHIGGEG<HGGEHHHEHIGDH?BFH
@6149716/1
cagatcgctgccatttagtacactgctttttccttctccagctagttgat
+6149716/1
CCCFFFFFHHHHHJJJJJHIIIJJJJJJJJJJJJJJJJJJJJJJJHIJJJ
@5426246/1
gccactgctgctgctgcggctgttgttgcctctgctgctgctgctgctga
+5426246/1
@@@FFEFDHFHBDHAF@BFGH8CFHCGHHIIDCGCC3?3DDFHIIGHBG=
@2538810/1
cacatttctcaaattcagtcttgaaatattatccattagcttatgttgct
+2538810/1
CCCFFFFFGGFDHIJJJECFGHICF@HGIIIB4CHGIGAGEGEDHGGEDF
@4705829/1
gggagaccttggctttgccgcttgttgctgtacttg
+4705829/1
@C@FD<DDDH?HFGIJFGGFGIEH>EEHJIDGG>FF
@1805011/1
ttaagaaagaccaaaggtttctgttgagctagtcatttgttcccctg
+1805011/1
@C@DDFFFHHGGDGBHGE>>HHHCHIGIEEH@EE<BGCIE>DBFH@D
@3979736/1
ctcattttcactcagaagaaataatatctc
+3979736/1
?;:1BDDDD<DBABG<FHH;EEHGHAHABH
@244541/1
gttccacaatgagtaatttcaatttttaatccttttatttctttagtaaa
+244541/1
C@CFFFF?CFFBFEHHGHGEHEIGIEHICGIHIIJIBEHIJJJIJJID>9
@6833789/1
cttataccgctatcatcctggctgttgccatttgattcgtcctttgtttt
+6833789/1
CCCFFFFDHHHHHIIJJGHGIHIIHJIJJGIIIIIJIJIIJIJJJJIIIJ
@1806248/1
tataagaacaatgagtgagagcttgcaagaggtaacttctgtcttgaaat
+1806248/1
@CCFFFFFHAAFFEHFFFEIGICEGEGGGGIGC<EGGCGIJIHIEE@HHG
@4708232/1
gcaccatgacgatagctttattctcattaaggaattccggtttctcaaaa
+4708232/1
CCCFFADFHFHGHIJIJIIJJFBHIIIJEHIEHGIGIECGGGIJJJFEHI
@4708440/1
actccctggttgggaagtgcttgttgttttgcagacaacatg
+4708440/1
?:;ADD?ADFDDFFEAD3C@4CF29E?AFEFCCDFF?F:?DF
@3245282/1
taattgaagagccttttcccaaaatcataccattagatttattaatttgc
+3245282/1
@@@7;=BDHBF?FHGA>@IEAGGG9FE9CE><EBC4:CFECG41?9????
@6836816/1
ctcagaagaaataatatctcagcaccaattttatgatttctcttctcttg
+6836816/1
CCCFFFFFHHHHHJJJJJJJJJJJJJJJJJJJJIJJJJJJJJIIJJJJJJ
@1021676/1
gcttggatcatttcttcattttcagctctggctattttagcatggaatgt
+1021676/1
@@<DFFF8FABHDIJIJIGGJJIDEHAFHIIE@AF><<CDGE@F>?<?3:
@8148789/1
cctcttcttcaaatccagaattaaaagcttcttttccaattggttctaaa
+8148789/1
CCCFFFFFHHHHHJIJJJJJJJJJIJJJJJJJJJJJJIGHIJJIHIJJJJ
@7500146/1
gaaggcttttgggtcgtgagaagctgcaacggctgctatagatggaacgt
+7500146/1
@BCFFFFFHHHHHIJJJJJJIJJJJJJJJJJJJJJJJJJJIIJJJJJIIH
@8149084/1
tgggtaattcccacatctactgtggtaccagctggtatatttccagactt
+8149084/1
BCCFDDEFHHHHHJJIJJJJJJHJJHIJJJJJJJJGHJJJJJJJJJJJJJ
@7500491/1
cctggatacgtaaccaccattcctttaacttcatcaacaagtttttgcca
+7500491/1
CCCFFFFFHHHHHJJJJJJJJJJJJJJJJJJJJJJJJJJJJGIJJGIJJJ
@6150775/1
ctgttataaatgtaggaagttatcaagaaatctaagatt
+6150775/1
CCCFFFFFHFHHFHGHIJIHHJJGJ>3AGBE9<F<C?EA
@4709003/1
ggagttttcttgatcattttcgtttacccagagaggaaatagtatttttt
+4709003/1
?@?D=BDAFBHBFCGIIIJJIBIEGHHIIHHFB9FG@HEHGIBBAGGIIJ
@7501603/1
ctcctacggagactgtatacctaaaagtgggttcatgaattgctccctcc
+7501603/1
CCCFFFFFHHGFHIJFHIIJGIJJJGGIG@GIIIGJJJJJJCHIIIJJJJ
@7501764/1
gtaagtggcaagacctccttcttcaagcctagggaaaaggtgaaataaat
+7501764/1
CCCFFFFFGHHHHJJJJIIJJJJJIGIIJIGJJIJJJIJJFHIJJJJJJJ
@4709733/1
cccaggtccacaattcaagatctaatttcatgctgttattattttccttc
+4709733/1
CCCFFFDDFFHF=?>GII<HCHII:CAHGGEGIIIGGGIEEGICIBF>>D
@4709860/1
tcctaattgaagagccttttcccaaaatcataccattagatttattaatt
+4709860/1
@<@FFFFFDHFHHGB;C@FFHHIGHIIII>9EHBD>FFH@GFHGIBGGC9
@3249148/1
gtctctttctttttttgttagactgatttgatagagcacggaaggtggaa
+3249148/1
@@@@FFFFDDHHHJIJIAFHIBEECFADGHCCCHBH@3BDBBHIIFFG=A
@4710973/1
gtagctttttccgttgggattcattatccattctcccctaggctttgctt
+4710973/1
@@@FDDFBFHHHDGFHGIGDFHI<BHCFHI9E?CDHGIJE@DD3@BBBFH
@3981169/1
gtttctttattttcaatttcttgtttatttttttttaagacatcagccaa
+3981169/1
;:=DDDFDHDFHHE<FH@FEFH@ABFGEHIIEGEEDHG@@>DG@>@GIGI
@3249786/1
cttaaaacaatatcaagagcttggattgcctcctgcggaccattagttga
+3249786/1
@@@FDDEEFBABBCGEABHGICGGIBD>HHBDGBH@HHIGHEGIIA8=8C
@248160/1
gcacctcacacctggcactaaactgtaaagggcttcactgcaaaag
+248160/1
@@CFFFFFHHHGDGFFHIFEDGFEHEHCGFC;FDC9BHGEGGABBG
@2540326/1
tccagagactcgtccaatcagattgaaaaaaacaagttgtataacacaat
+2540326/1
CC@FFEF?DFF?FGG?9FGIECHGH<A@B@F6?D??DFAFHCHICBBF;@
@248313/1
ccactatctaaataaatagctgctgctaatgattcaaataagtcaccaag
+248313/1
@@<DDDDDFHADHGGIB4CBBBE>E:FFB@HB99<CC@:CB<:CGHB9FD
@2540671/1
ttctaaattgtcatcaagctctccccttccatgcaataaacggcatgtct
+2540671/1
@@CF7BDFHHHHFEEFCGFGCCHB@C@DHIIEHEHIEHC9?FGIGG>BFG
@1813086/1
tctagataataatgcctcagagctaccttggcagctgctaattttgcttg
+1813086/1
CCCFDDFAFFDHHJJJJJGGEIIIGHIJIAGGGHIIJJGHEGIGHCHCGI
@6837399/1
ccgtagtcgaggctgggctacagatatctagaggttctgtatttcctgtg
+6837399/1
CCCFFFFFHHHHHJJJJJJJJJJJJJJJJJJJJJHIIJJHGIJJJJIJIG
@249098/1
ccactttcacaatcaattaattggtaacatggtaaaataccttctttgac
+249098/1
@C@FDDDEGF?CD@GGHII<FABDAFHICFAF<CEEHFEGGGHG@F9BFD
@2541535/1
ctatgttgtacaaataacaatctactcctgcaactgggcggca
+2541535/1
C@CFFDDFFFHHHIEI>FHJJJJIGEGGIGGHIJGJIIG>GEA
@6152727/1
gcttgtcttccacccttttttttgttcctttttgaattgaaatcacctgc
+6152727/1
@CCFFEFFHFHFF@HHIIIIIIIDDFHIIIIIIGFBFGHGGIH@EHIGEE
@2542300/1
cagaagaaataatatctcagcaccaattttatgatttct
+2542300/1
?<@BBDDDDHD?FEF4C<:A>9?<?9CHA<<<C<D><BC
@4713696/1
catcactttttacatttaaagcatctccttcttctttttttctagtttcc
+4713696/1
@@@FFFFFHHHHHJBGGGCAHCCAHEHIIG@GEFGEHGCHGE@GE<DDEF
@1024871/1
ccactttgttctttcttgtcagcacagaataatcttgt
+1024871/1
@@@DDDDDFF?<FHGHI>AFFHCHI9ADECGAHHIII4
@6839288/1
cgataatcaagtgttggtgcattcataattcgggccttaactttagtgaa
+6839288/1
CCCFFFFFHHHHHIJJJFHHCFHJJJJFHIJJJJJJJJJJJJJJJJHJIJ
@6155029/1
gggtaatcaaattttatgacaaaatgcaattctttacatcaataccttct
+6155029/1
@B@DDFFFHHHHHJIJJJJJJJJJJJJJJJJJJIJJJJJJJJJJJJJJJJ
@6155290/1
ggagcatgttcttgcctttgttgctgctgtggtgg
+6155290/1
@@@DB:BDDBFH<CCDDHDIHHBFGEHG<99;EF;
@6840536/1
ataatttatcagcattattcgtattgatatcacatttttgtaaacttaat
+6840536/1
CCCFFFFFHHHHHJJJJJJJJHIJJJJJJJJJJJJJJJJJJJJJJJJJJJ
@1027305/1
ctgacttggataccttggcttaagagagaaataaagagagaaa
+1027305/1
<?@DDDDDBHFFFG>EE<9BG>CHGGC1<AEHBFD>FEGCDG@
@6156900/1
cctttttgaaattttttaataattggaacaattctatcacctttgaagtt
+6156900/1
CCCFFFFFGHHGHJJIIJIIGGIIJIIIIIEIJIJJJJJJJJJJJJJJJE
@6156947/1
ctctaactaaaaattcttttttaagtaacaaagcttcagtaaataacaaa
+6156947/1
@CCFFFFFFHHGGGIGIIIIJJIIJIIIGGIIJGIJJGIGGGIIICGGGG
@6157463/1
atgaaggtggtctgctgggttgctggtcaccgggttgttgcctaacagga
+6157463/1
CCCFFFFDHHHHHJJJJJJHIJJJJJIJJJJJJJHIJJJJJJIJJJIJJG
@3982666/1
ctcttcttcaaatccagaattaaaagcttcttttccaattggttctaaat
+3982666/1
@@?DFDDFHHDDFFCFGGIIEIJDHEGH>EHI@HGIEGD>FGGIGGIGIG
@3982776/1
ctaatttgttcttcatttctttagtcgtagaacaattgttcaaccgccat
+3982776/1
@@?DFFFAFDFFFHIEHEHC>HFH:CFFFE?GGGIGGG:C9DDGFFB@@F
@1029069/1
ctgccatttagtacactgctttttccttctc
+1029069/1
@@7DFDF8DFDFFHJGIJFFCHIDGHH>HH4
@3983325/1
ttaccatcatttgctgctcataaagcttattca
+3983325/1
C@CFFF>DHF8A?FGEGGGIGJHIGF>AH<4CB
@1029909/1
cttccatccgctagtttttcaggtttactgaactt
+1029909/1
;@@7D?B?DFDD<:EF42CE@?CCACEF<G41C<?
@8152283/1
gttcaacaaatctcttaatgatatcagtcagcttacaagccttagtaagc
+8152283/1
BBCFFFFFHHHHHJJJJJJJJJJJJJJJJJJJJJJJJJJJJJJJJIJJJJ
@8152360/1
ctgttgttgccactgctgctgctgcggctgttgttgcctctgctgctgct
+8152360/1
@CCFDFDFHFHHHIGIIGIJJJJFIGIIJIBGIDGIIHGIG9DHBHIGGC
@4720297/1
gctgtggtctctgctgttgctgaggctgttgtggtctctgctgttgctg
+4720297/1
@CCFDB>?FAD8FEFBF@FHICCFCHIIHCFCGCFHGIIICF@D949DC
@8153018/1
gtgccataaccgtacttcatatcattgataattactgtagctgagtaagg
+8153018/1
@CCDFFBDHFDDCEHGGHHGGGIIIIII<HHCHHIGGDHHFIIIGFGGHG
@4720792/1
gcctcttttaccattgtacgagtttgagcatcattcattttcttcattgt
+4720792/1
@@CFFFFDFFFHHIEIGIIJCHCF@DFHEBH@>FGHBHHGIIIJJIJJCI
@3984538/1
gggaacgagaaccaatttcttttttaaaataatcagcaaaatccaaa
+3984538/1
@CCFFFFFDDHHHJ3CFHDDEHJIIIECCIGJJGIJIGCHIGIID3?
@2543509/1
atggattaaaaaattataataataataaatactgtagcctttcgatactg
+2543509/1
@@@DDFFFGHHAHGIEHD@ACHG@HHIIGCIIIGIIIJJIEHIF=@FHDI
@8153525/1
atttctttttcttgatctctttcattatcgtaaattgtcacggtctcaac
+8153525/1
?@@FDFFFDHFHGIIIEBCBIIIIHIEIGIIIIIIIIEHGHGBDGFGIEF
@8155599/1
gttcggctgtagtctgtctgcatctgtatatgccctagcacggaaagcag
+8155599/1
CCCFFFFFFHHHFHJJIJJIJJJJJJJJIJJJJJJJJIJJJJJIJJJJJJ
@1033851/1
gtggaatgtatgacgatgatttgatatctatatttctc
+1033851/1
?=@D?BDB2ADD:EEEFBF?EFH@DADE<<BFFD4B?9
@1034393/1
tctgtctccatactctggctgccgaatgccacaattggtaag
+1034393/1
@@@FFFABFFDDHIHIIECGIIJGIDGG4EGHIJFHII4BGD
@1034735/1
ctgtgccataaccgtacttcatatcattgataattactgtagctgagtaa
+1034735/1
@@@DFFFFHGGDHIG9GHIJFGIJJFI4CHHE@GAHFHH<FCHGI9?BG>
@7506487/1
tgacaattttttcttttcttctttctgtatcaactgcagcctcttttacc
+7506487/1
CCCFFFFFHHGGHJJJJJJJJJJJJIIDHHHIJIIIIJJJJJIJJJJJJJ
@8157580/1
ttggcataaaatgaaactgggcacaaccattagaatcacctgctgcttta
+8157580/1
CCCFFFFFHHHHHJJJJJJGIIJJJJJJJJJJJJJJJJJJIJJJJJJJJJ
@1814266/1
ctttttttggatctgaagggcggtcccc
+1814266/1
@@@DBAD:<CF:<@C??3?1?DFF6@8C
@7507210/1
caacttctttggtgtacagaaatatttcggcttcagcttccgttccaccc
+7507210/1
@?@DDDDBFAFFFDFHGEGAFGGGGEFCFHEHIB1?FFGGIG@GGGGCEG
@7507396/1
cctcatgttataacattatgcagttcattacctaagata
+7507396/1
@@@BBDDDFFBDFF<AFFA<F:AA?CBF>?EA@H<<E9?
@2543766/1
ggagacatgactacacaaccatttggtatattcatcctcttaaaataaaa
+2543766/1
@CCFFDDD>DDAHHBC?AAFHC@HDHGHGGBGHFAEAGGIGHC@BDD?DH
@3251874/1
ctcaactcaagatcatggcataaatctgaaccatgggcatacagcatata
+3251874/1
CCCFFDDFHDF<FFEGHIII@FGHIGIIDFEGHEIIIIEHGBFHB<GHC?
@252622/1
cgcctatcagcccatgaaacaaaatgtaatctctgttcttttttgaaacg
+252622/1
CCCFFFFDFDFFFIBGHGIC?FHGDFFHHGIGGIIIIIGBAH>FE1B?D@
@252804/1
gaggaagttggtgtagaggtgcaggctggccatgttg
+252804/1
@@@?DDD3AF>FH;9EHGIAFFHEGH;?EFG@FCF>@
@2545341/1
aaacctgttagcagctggttgccttaaaacaatgtcacgagcttggatt
+2545341/1
@@@DDDD?DHH<CGHEEBGAGHID9CDGGGGE@ACG?:CDBDG3BABD3
@2545455/1
gcctcttgttttgcttctttttttgacct
+2545455/1
@7@DFBDD=DBB?GID?<CFHHHIGIGHI
@2545566/1
gtcgaatactgttcttaggaatatttccaatgaattcctctatttcattg
+2545566/1
@=?DFFFD?FHH?<C@EG@@BHIIEG<HFEFGC9A??CEG<FGGEHGHE>
@4723190/1
gttgcctctgctgctgctgctgctgagg
+4723190/1
@?;DDBD8?F?CBCCFHGC@B@CCEC?@
@6159808/1
ttgtcttccacccttttttttgttcctttttgaattgaaatcacctgctc
+6159808/1
@@@DDFFFHHHHFHJJJIJJJIFHGGIHGHDH?AHIHIJJJIIIIIGEHH
@253401/1
ctctgctgttgctgttgttgctgaggctgc
+253401/1
@CCFFFFDHHHFHJIEGFHHIIDEI<;F>C
@6842435/1
agcaggatgacacttaggtcgtgcatggtttaagaaagaccaaaggtttc
+6842435/1
CCCFFFFFHHHHHJJJJJIIJHIJJJJJGIIIJJJJJJJJJJJJJJFHJJ
@6162591/1
tgctgttgctgttgttgctgaggctgctgtggtctctgctgttgctgttg
+6162591/1
CCCFFFFFHHHHHJJJJJJJJJJJJJJJJHHJGIJJGIJJJHJJJJJHIH
@256644/1
cgaggaattccagcctttgatagcaatcggtaaagttttgcctataagaa
+256644/1
CCCFFDDDHGAHHIIGJJJEIGIJJIICGHGGGIIFFIJJIIIIGIII>G
@6844899/1
atgtaaatgatgtactcattatgccggaagttctggaatcaatattgggc
+6844899/1
@@CBDEFFDDDHCCADGFGIIIEDHHBAEE?4CFBDHCDC?GGGHDDD9F
@6163469/1
ccacattccattccatgatttattaaacccgatgctagctttcttaaatc
+6163469/1
CCCFFFFFHHHHHJJJJIJJJJJJJJJJJJJHJJJJIJJJJJJJJJJJJJ
@2547482/1
tgtggtctctgctgttgctgttgtt
+2547482/1
@@=DD:BBF?DFBF<BFFEIIIF3A
@3254385/1
ccacaagaaaaaaggttcttttacccccttcagaa
+3254385/1
@@@DFFFDFFHFAHIEHGAEH99:ECGBDGHEGHG
@3254442/1
caaaaactttgtcagccgcttctataccaccatcaaggaaaagtgc
+3254442/1
CCCFFFFFDHDDHGJGHIIJIIGICGCHGGIGIJIEDGGHG@G?<F
@3255427/1
caatcttcaattgttttaaagcacatttggctgcggtacatttagctatc
+3255427/1
@@@FDDFFGHHHHHIJJIGHIJIIIGJII@G9GGEE?F0<BFIBFC@C>B
@3987645/1
cttctttgactaaatactcctgaaggagtgatatcggtgtttttgagctc
+3987645/1
@CCFFFDFGH>FHAFBH@EH@G@BFCGI3??F4CEHGFC@;DDFHCHEGI
@1039294/1
ctttaggtaaaacttttatgccaagccaagacatgaacaacaatg
+1039294/1
<@@FFDDDHHHG8EHCHDA9FGEHIEHIGHJJGFHIJDHBFHHI@
@1039749/1
cttaactttagtgaactggtcatcaactgagaggccaaactccttcaggc
+1039749/1
CCCFFFDFHHGFHG@FHGGCFGGIJIIIIG>E9FHIGEIIJIJIJJJJJI
@5431487/1
gccgattagtgatatcagtcacctatcgtgataaagccgacaagtgtcat
+5431487/1
BCCDDDFFHFHHFGJIFICFGIIGGIGIGGHGIJDCHCGBHE@F<B<F4B
@5431688/1
cttcactggaaacagctatggtaacatctcgtttcattttgctttgactt
+5431688/1
@@@FFFFFHHHHHJJJIIEHIFGEHJ>GHIJGIIIJCEICAGIIEDDHGG
@5431774/1
gcccatcattcgctcctcgactgccccgatgttggagcctatgctatccg
+5431774/1
<@@FFFDDDFFDHBHI@HGBF;@FDFGGFI<8BG?CGE;B@FHGDFD7=F
@3256341/1
cctaggggtgagaaaattcaagcgagctgatgtatggtcaacatcaagaa
+3256341/1
B@@DDDDF<CFHHIJIJGIGGIIJHGHIBCGCHIEIFIIJIIECBBBFHH
@6848428/1
aagattgagtttatattagattagattggaatactaccaattaggaattc
+6848428/1
BCCDFFFFHHHHHJJJJJJJJJJJIJJIJJJJJJJJJJJJJJJJJIJJJJ
@1817103/1
gtcaattcaccaggtgatatatttttgcacctgtt
+1817103/1
CC@FFA?DFDFD=GADEHGIHIG>:<8B<CFEGEG
@4725337/1
cccagcagctcaatgtaggttaccacatcaacatcgtcatatagcatcaa
+4725337/1
@@@F@DFFHDFHBFAF:ABAHEEADEIGEHBGHGCHG=DEGGGCIIEI@B
@7513662/1
cctctcaaactcaagctgtcgcttcaattcatccacttctccctgcagtt
+7513662/1
CCCFFFFFHHHHHJJJJJJJJJJJJJJJJJJJJJJJJJJJJJJJJJJJHJ
@2548226/1
gttctgtatttcctgtgatcttgtctaagattgctttcgctgcggcatgc
+2548226/1
CCCFFFEEHH<>FIIIIJIJIJIGGHHII<@HEGGBFCHIGEHBBE?GGG
@4725617/1
cctcatacgactctaattgtaaaaatgttatccatttttgggttaata
+4725617/1
@C@FFFFBD?FH>FEGFHDFDHIDHEFBHHIJH@ECFGGBHIG=FI<F
@7514387/1
gtttcttttctttaacatttctcacagaacggttgccatatagccttaaa
+7514387/1
CCCFFFFFHHHHHJJJJJJJJJJJJJIJJJJJHIJJJJJJJJJJJJJIJJ
@1818066/1
tgttgttgttgttgaccccatggttg
+1818066/1
@@?DFDFFFHFFDHJJIGGBB>DFBF
@1818257/1
atacaagtttggtcaaatatatatgtatcctattaatgctttaaa
+1818257/1
CCCFFDD??DD=CFGHEHGICHGII>EH>EFCBHGHE9CFHGF<@
@2549334/1
attttatagctactctaaaaacacggtcttttccttcccctggcaatgtg
+2549334/1
CCCFFFFABBHDHGIIJDHIIIJJII?FGHIEFGGGGGIIIJ9DGAGGIE
@2549410/1
gcaaggtaatgtaaaacaatatctattc
+2549410/1
?@?BD?DAFB8AFAB@FGBGGCGHDDHC
@4727350/1
tggtattttgaatctgaataccatactttttgaggtaatagtcctcaaat
+4727350/1
@@@?B>DEFDHHGIAHGGGHHGIIJFEIHEE6FEG3CDIHJIHCHJJIIC
@1819599/1
gcatggtttaagaaagaccaaaggtttctgttgagctagtcatttgttcc
+1819599/1
@C@FDFDD?DBHFCHIJJFGHJIJGGIIIIIIGGGIJJFCDFGIIEB;DG
@2551305/1
ctgacttggataccttggcttaagagagaaataaagagagaaatagaaaa
+2551305/1
CCCDFFFFGHDA>G4:BDGIGIGIBEEEE;EHEDHGGICFGGEGGICHHE
@8161262/1
ggggcactcggagtgaagcaattgaagaatggtggaggtggttggatata
+8161262/1
CCCFFFFFHHHGHGHIJJJJJJJJIJJJJJJJCGHIIJ?DHFHJJJIIJJ
@4729618/1
atcatttgctgctcataaagcttattcatttcactcctcaatttgttaat
+4729618/1
@@C=DFFDHDHG?BHGIJIIIJGJIJIJJJGDFHGGIIJICHHIIGC4:F
@2552971/1
tcggccaacatattactgacctcaaccgtacttctagc
+2552971/1
=8:ADDDDDDBF?G4BB>D?GHFGG><?:::?CFH<<F
@3990130/1
gtacacaattcaggcactaatgtctcttcaaaatcttcttcatcacgtcg
+3990130/1
@@BFDEDF?HHGH@EGHHIGHCCEDHHEIIJGHIGGEEEHEGEIIGG;FF
@1821083/1
gtcctttgaggtgcaaaacaagcgatcgcccagacccttatttcaacacc
+1821083/1
@@@DDDDDAF?<CFHBH@GBC9;1A<11:CFGC@1?B>@DBAD4??/=<B
@1821094/1
gtaaaacgtaagtggaagcataagctcccaattctttggtgataagaact
+1821094/1
@CCFFFFF8?FFFGIJHGB3?BFGEIIIJJFE9FHIIIEFHC>DD@<DHG
@2553557/1
accaggttcaactttacagccagtaaaaag
+2553557/1
?=@=7;A:<DD>D@E@GBCF@D><EDHHEF
@3991466/1
acttgatcctatagtttctcctacggag
+3991466/1
CC@FFDDFHHHDFGCBHGIJIGICEB?<
@3991502/1
agggaaattagttattccactccttttcccgtttttattatcg
+3991502/1
@@@DDD8D<?FBDCF<:<D@F??EECGGE<@8C3CE3CFD9D3
@3991506/1
caggaggttgttgcatcctttgctcttgag
+3991506/1
@@@ADFFBHHHHFCFBFHIGC@>HIBCGGD
@2554897/1
atctcatcttcatcatccaagccgtaat
+2554897/1
<@@DDDFBDDFBHIIIGI@GGHCGF6@F
@3259352/1
attaatttgctcaggagaaatttcaatttttgcaaattgttcgtagtg
+3259352/1
@;?DDDDDDHFFFH;@FCG9?<B4CHGHBHFG9:?FH9GHGHICH169
@4730039/1
gtaggaaataagaaagcaagagaaggaagtgaggtacacagtt
+4730039/1
@@@ADFFF<FFF>GD>EHEHEDAHGGI@HGEEHI9?@F<D9:?
@4730047/1
gcctttgttgctgctgtggtggttcttgcctttgcagctgttgtggtggt
+4730047/1
@@CFFFDFHFDDHDHHIDG:CGHEEHEEEAF>AB9?<DC>:BFFCH?G=?
@259313/1
cgcagattaaaatttttaagtacgactaagtgagcacactaaatcaccac
+259313/1
@CCFFFFFHGGDHJFIBHEIHHEGGGHGIGF>9DAG9GGIIIJID9BF?F
@4730254/1
gtgaaattattggtatttcttttttccaaattgcctctccattcaattga
+4730254/1
<@@FFFFFDFBHHDFAGH>FHIJGHG<FHIIGH@FFDFGHHIIJ<BFBHI
@5433101/1
ctccaattgcattccctttcacactaggga
+5433101/1
@@@FDA<BAHF?AFHCGHIGI>ECGGHGGE
@3260892/1
ctatgatttagacattactatcaatactttaagag
+3260892/1
@CCFFFBFHGHBHIIJGHIJIFHIJGGGGIEHHCF
@260005/1
atttctgataggttctgcaatttccaagaaa
+260005/1
CC@DDD?DAD8CDAE<CBI>A@9FBA9BB;;
@5433859/1
tcattagcagagctcgctactaagg
+5433859/1
@?@DDDDDHB;?3C:EEHDGGCCBF
@5434120/1
tcttgatctctttcattatcgtaaattgtcacggtctcaacaagttccg
+5434120/1
CCCFDFFFHHHHHJIJJIDAHG>DGCIFHHIJIIICEFCFEEH>DHIGH
@7515656/1
atcaactgagaggccaaactccttcaggcatgggtcactattaaagttga
+7515656/1
CCCFFFFFHHHHHJJJGGIJJJJJJJJJJJJJJJGHIIJJJJJJJJGHIH
@3262169/1
ccatggtttcaatgatttccctgttgaccttacggggacacttatcaggt
+3262169/1
@<?=DA:AFFFHFGH<EHIIGHGBHGIIGAHHIIIIIIIIIDG@>B?@D<
@3262618/1
cgataatcaagtgttggtgcattcataattcgggccttaactttagtgaa
+3262618/1
@@@DDDDBFFFFHAABF1:3:AHEH?EHEHGGBGHAF3??FGHIII4BBF
@7517939/1
gaagttatcaagaaatctaagattgcatcaccgaggaattccagcctttg
+7517939/1
BCCFDFFFHHHHHJJJJJJJJJJJJJJJJJJJJJJJJJJJJJJJJJJJJJ
@4734379/1
cgagctgacttgggaggtttggtgcccgcccgccatattgtagctttggt
+4734379/1
CCCFFFFFHFHGHIEAEEHHIJIIEHHIIJJIJJJGCHIF848@AD7=F.
@7520847/1
ggctaccactcactatactactttgaaattgattactcaccaattcactc
+7520847/1
;@@DD?D>FHFBDEHDBFGHGGHHF>CBED<FFBFBHH>GGCGHEH@FBD
@1045177/1
ttcatctgttattaaatgagggcattcatcttttcttttgtaaattactt
+1045177/1
7?@7DDDFHHHHHGCHFGG4?GHAGCAHGCEHE>C>C<GAFCFGI<ACHF
@7521879/1
ctggagctcatcaagcttcggtccgactgatgatttgaggttcttgtgga
+7521879/1
??@DDD8DFDFDFFG<@EIGGE@CFA@DD<BEHGFDF<FFHDGDDG?F@8
@1046445/1
ggccaaactccttcaggcatgggtcactattaaagttgatttgtcttata
+1046445/1
@?<DDBA=?DDFHEAGHDGGG9@?CCECGHHGICHICHAEHC<?FFFCHG
@5437200/1
gtagaattacagaataactcatgaatgcttactaatgtttcttcatttaa
+5437200/1
@@@FFFFFHHHHAGHIJIDEEECH4CHFHH>@FGI>GEF>>FCHIGIIDG
@1047656/1
agccaacagtaagacatggtagatgaggatactttaatctaatattatat
+1047656/1
C@@FFDFFGFHFFGIGEGGBHA@?C4AD?CEBAHHF4?FE4:C<DHIIEA
@5438310/1
atgaaacaaaatgtaatctctgttctttttggaaa
+5438310/1
@?@DBDEA3;C3CA<AEFGEGEGCEBGGIB81?E<
@1048691/1
acctgaactagttcatatttcggagtc
+1048691/1
?@;DDDDBHAHHHIIIIIIHCHICEFA
@1823955/1
ctgtgtctctttctttttttgttag
+1823955/1
BCCDDDDDHHHGHIGGIFGGIHGGE
@1824162/1
cctcatcaagagcacggcgatactgcaaacaagggatagcactc
+1824162/1
@@@F?D;DHDDBDHIIIFGB>DBHEII>GEEFHID@FGHCHIG;
@1824218/1
cccgatcaggcgctgacctggcggtagctttaatcatagttgatgtctg
+1824218/1
@@@D1DADHHHFHGGBGF93?CC@@@@FC>4=@DB>BFC7CC;=;CDC@
@1824474/1
caagaaactttacttttcacaaataaatataaaaagaaaataaaaaatca
+1824474/1
@@@DAD;=:?<8DF4:CGC4CFEHGEFHHI@HHCH>1:?;?D>F>GBGHA
@266185/1
ccagaagcttcagctaaacgctttcctttaaagtaaacagcaacagtata
+266185/1
@@CFFFFDHHDDFGB@GEEGG7;EB9??FHIIIEFGCB?@0BB?BA<BDE
@266265/1
cccgattctatttcttggtcatcagtttgagatactgtaatgcattgtag
+266265/1
@@@DB@DD?DBF4A<?F@CEEHG>EEF@H4CG@BF9C1<CC><GHCH90B
@3994523/1
gcctgcttgtggaaaaccaccacaaatccacttggaaaaactgtttatca
+3994523/1
CCCFFFFFHFFHGGGIJJBIIJGGHIGIJIIIIIGFG3D@HHIJIHHFFE
@266618/1
gcagcagcaagtttcgcttgttttttacttgttcctgtgccataaccgta
+266618/1
@@CFFFFFHDHDFEGJIDHIIIFIJIHHGGIG>FHIIHEIEIJJJII>B@
@1825459/1
cctcacacctggcactaaactgtaaagggcttcactgcaaaagtt
+1825459/1
CCCFFFFFGGHHDHIHGEGGHDC>H9F@8?EGIGIIGIIJIIIBD
@267527/1
ctgtaatgtaaaagcaccaaggctttgcgacaatttgttctcttctgttg
+267527/1
@@@DDDDDH8DF8E3A@EHG3AEGGEHH>GH:GGIIG??GHBG<GHEGF?
@6170583/1
cgggtcttaactttagtgaactggtcatcaactgagaggccaaactcctt
+6170583/1
@<@DDDDDHFFHFGGH<?C?IHDGIGIHGIIIIIEFHFBCADHHEHIIGG
@8165668/1
agctgtagtctgtctgcatctgtatatgccctagcacggaaagcagcgag
+8165668/1
CCCFFFFFHHHHHJJJJJJJJJJJJJJJJJJJJJJJJJJHJJJJJJJJIJ
@8165732/1
ccaatgtttctagcctttcataattcataacgtcattagcagagctcgct
+8165732/1
CCCFFFFFHHHHHJJJJJJJJJJJJJJJJJJJJJJJJJJJJJJJJJJJJJ
@8166050/1
accaggtggaggtgaaaagaatgatcttccaactgtcacaaacctgttag
+8166050/1
CCCFFFEFHHHHAEHHIIJJJGIIIJJJJJJJJJJJJJJJIJJJJGHJJJ
@7522604/1
catcaatcatcccttttctatgctacttttttccaattccaaattctaat
+7522604/1
BBBFFFFFHHHHHJJJJJJJJJJJJJJJJJJJJJJJJJJJJIJJJJJJJJ
@8167363/1
ctgtaatgtaaaagcaccaaggctttgcgacaatttgttctcttctgttg
+8167363/1
?@@ADDFFDHDFHBGIGBGEHGGIIIB>C:FFHIEH>FHHIIIIGIIIIG
@8167688/1
aacggcgacataggtgtctgctcttcacatactcttgttacaacatattt
+8167688/1
CCCFFFFFHHHHHJIJJJJJJJJJJJJJJJJJJJJJJJJJJJJJJJJJJJ
@1048741/1
atccttttgggcggtaccatggtataactatcttattgagataattatct
+1048741/1
@CCFFEFDDAFHDBGHIE@FCDBGHCGGIGGHGGEGII@<=FHGIAG@FF
@7524511/1
ctaacctgttcttcttgaagttggttcagctgtagtctgtctgcatctgt
+7524511/1
CCCFFFFFHHHHHJJJJJJJEIIJJJJJJJJJIJJJJJJJJJJJJJJJJI
@7524629/1
cttcaggcatgggtcactattaaagttgatttgtcttatcgacttgacaa
+7524629/1
CCCFFFFFHHHGHGHIJJIIJIJJHHHIJIEIJGGJJJIJJJIIJJEIJH
@6852217/1
gcataattcttgtagaagaccaatagggttgcccatcattcgctcctcga
+6852217/1
@@@FFADEDHDFF@BDFE@FHGIDBECHAFCBBCFCDCEHGFBHGIIG@@
@6852452/1
cttcatcacatcgtctttttttaccaaaccggtattttccccttggcaac
+6852452/1
@BCFFFFFHHHHHIJJJJIJJJJJJJJJJJJJ@FHJJJJJJJJJJJJJJJ
@7525044/1
gccatatttaacacacattttgtaaataattttcttaactttacacattt
+7525044/1
CCCFFFFFHHHHHJJJJJJJJJIJJJJJJJJJJJJJJJJJJJJJJJJJJJ
@6852766/1
ctgcagctccctttttgcagcttcttcaagagggatgggctctgaaggtt
+6852766/1
@@@FFFFFHHHHHJJJJJJJJJGJJIJJGGFGIGBHGIJGHIGHFBFGBF
@6852906/1
gtgattttttattgtatcccaatcaattatgatactgtctccttcaacaa
+6852906/1
CCCFFFFFHHHHHJIJJJJJJJJJJJJJJJJJJJJJJJJJJJJJJJJJJJ
@1049904/1
gcatcacaacagcatcgttatacttttctggatcaaaagtaaaatctttt
+1049904/1
CC@FFDBDFFDFHIIHHIJIGGIJJJBGBFDGGGCFFHFBFHIIEBFDEE
@2557370/1
ctcttgcagcattgacactggcgttttggtgggcatggcctgcagctccc
+2557370/1
@BCFFFFDHHHGHJGHHIIGIIIJJJCGIGGGHIJIGIDGHEI@GEIIGH
@7526003/1
cttgtggatcaaaactcattaaatatttctgtaagcgaagaactgaggta
+7526003/1
CCCFFFFFHHHHHJJJJJJJJJJJJJJJJJJJJJIJJJJJJJJJJJJJGG
@3266487/1
cttcttttttaataagtttttttttggattttaatatttccatttgtttt
+3266487/1
@B@FFFFEFHHDHGHIIJGIJBHEGHIHGIGGFGGCGHIGH;FIGC@ECE
@6854141/1
ctctgctgttgctgttgttgctgaggctgctgtggtctctgctgttgctg
+6854141/1
CC@FFFFFHHHHHJIJGIJJJJJIJJJJJJJIHHIGGIIHJIIGFHHJJI
@1051650/1
cggttcttcttcttttttccacgtgaaatctttaggctgcagctcaacca
+1051650/1
@@@DDFDAFHHHAB>CEFHIJJIHIIIFIIFGJJF<FHBFE>?FF>>DGC
@1051656/1
cgttaacttttggtggctttattatattactcctaattgaagagcctttt
+1051656/1
@C@DFFFFFFHHDEHIIJGIIIJEIEIICHGIHIIGBGAHCHIGCG@FGG
@3267696/1
gtcctgtttgacccaggatttaagcaaacaataatatttcgctcacgacc
+3267696/1
B?BFFFDDHHHHHIGIJGIJJHDHEGIJIGIJIIIJJIEIB@DHD@FGHD
@1052548/1
ctcagagctaccttggcagctgctaattttgcttggtgtttgttttctcc
+1052548/1
BCCDFFFFHHHHHJGGHEHHIGGHHIEIJJJIIEHDDC;GGGFDG9@GHF
@6855264/1
tacacctcacatatgtatggcacaactgataagttaagcattgcagttca
+6855264/1
@BCFFFFFHHHHHJJJJJJJJJJJJJJJJJJJJIJJJJJJJJJJJJJJJJ
@2561285/1
gtaccaagctctggcattttcctgtgactgatttttcttcaacatcaaca
+2561285/1
@=BDDDDDHHHFDHIEIGEGJJJIEGII@HFEEIIEDHAHGIFIIBIIHC
@2561611/1
cctcctgccactcatcataatgaacaatatcttcttttggattagtagaa
+2561611/1
CCCFFFFFHDHHHG>DHGGIIIIJEG9C@BHGIJIGJIIGIEHIBH@FGC
@6856474/1
gctttttccgttgggattcattatccattctcccctaggctttgctttag
+6856474/1
CCCFFFFFHHHHHJJIJJJJJJJJJJJJJJJJJJJIJJJJIJJIJJJJJJ
@1054785/1
cgcctatcagcccatgaaacaaaatgtaatctctgttcttttttgaaacg
+1054785/1
C@CFFFDEHFHHHBGIIIE>GBEEHB<4CGGGIIFGE@FFGGGE<BDHBH
@1055697/1
ctgtgatcttgtctaagattgctttcgctgcggcatgctttgcttctttc
+1055697/1
BC@DDDDFFHHFHIGGHGBHIIDAHGCGIGIIG6@@FHIGJCEH<DGHGF
@2563520/1
gctggaacatagttttaaactgacttgaacttcaccagatctagtaaata
+2563520/1
CCCFFDDDHHHHFIJIJFIIIJEGHIJFJD@HH@FGEHJGJIEHDDFIIF
@1057472/1
ctctaacttcaattaatttctgatttttattaacaata
+1057472/1
?@@DDE;D?FHFFIIGIF>C4F9IF@CFHIGBHHHG<4
@1830590/1
cttctatccttatctcatcaaatattgataaactagtttcttcttcatca
+1830590/1
C@@FFFFFHHHHHJJJJJICHIGEHHHIFGGIGGCH<FIHJIICH<D@HA
@268379/1
ggctgttgttgccactgctgctgctgcggctgttg
+268379/1
CCCFFDDDDFB>CBFHGFFBHGDDHIIIHGDEHGE
@268496/1
cttcattgtaacttggcccgcaacaattgtacacaactccataggaagcg
+268496/1
@@@BDFFFHHHGHIIIJIGGIHGIJJIJGDHHGI96BFCHGGHEHDDFGI
@3269725/1
gctttttttctttctaattcttcaagg
+3269725/1
C@@DFFFDHFHHFIHEG<F9F?FGF@3
@4742516/1
tggaattgtgacactttgatgttgtaagg
+4742516/1
@B@FFDDBDHFHHIIIJ<AEGHIGAEGDG
@6175083/1
caggtggaggtgaaaagaatgatcttccaactgtcacaaacctgttagca
+6175083/1
BCCFDEFFHHFFHJJJJJJJJJJJJJJJJJJJJJJJJJJJJJJJJJJJJJ
@3271224/1
taataatttacaaatatcactaatcttcaatac
+3271224/1
@@<?B=DD??DABEGBFHABHHHEBH:F<A<4C
@3271276/1
tccatgatcaatctcataggatgtctattgacagcatgatgacattcatc
+3271276/1
@<@DDFFFHHDFDIHIJGGI?CB<CHIG>@FHGIIGIIIGHGEGEIG9?D
@3271398/1
tccctcttctggaaagcagctcttgcagcattgacactggcgttttggtg
+3271398/1
??1DDDFFGABB<C<CDHCCAEHICGHI@H4?EG?EGIIJHB@FGGG0CH
@4743580/1
tccacacctttgtcaccactatattcaccaaccgttaacggagtttgctg
+4743580/1
@@@FDDFFGFHDHBFFGICHFH>FHIIG9EEG60?FG=9BEB:/?8D9CA
@7529935/1
atatattttcaaatatttatctatcatatcctcctcgataatagatatgt
+7529935/1
@CCFFFFFHHHHHJJJJJJJJJJJJJJJJJJJJJJJJJJJJJJJJJIJJH
@1836161/1
ctgtagtacaaatttctatttccgattatttttcctttgatgctgctcaa
+1836161/1
?@@DDFDDFFHFFGIIJIIJGII?HGBFEGDGAGGIIJIG9DGGII<@FE
@8169524/1
ctctcgttgctttatgcaaataaattggcatcccacttttatgaatgatt
+8169524/1
CCCFFFFFHHHHHJJJJJJJJJJJJJJJJJJJJJJJJJJJJJJJJJJJJJ
@3997781/1
ctatgactcccaagctgctatgagtactatcatcagctggtgtagaatta
+3997781/1
@@CFFFFAHHHGHJJEGIJJJJIJGGGIJJJJIJIJFGIIDFGHIJJFHB
@3998165/1
ttcagaatataatagtttcaactcatttgatttatgcttaataagcatta
+3998165/1
@@CFFFFDBHHHHJJFHIJJ4FHG>FHEGACCBCHGIIJGIIJJIGHCHG
@5445426/1
agataataatgcctcagagctaccttggcagctgctaattttgcttggtg
+5445426/1
@@@DBDBDHHGFDIJJJJIEHIJ<EGIDIJII@FIIGIGEHIJ9BGCGBD
@5445514/1
catggtttcaatgatttccctgttgaccttacggggacacttatcaggtt
+5445514/1
C@@FFDFFHGFHHII@HIJIIJGIJJJGGGIEIIJIJDHBAGGFGGECBF
@2565273/1
ctttgcttcaggttcattatcttcgatggcttctgccaag
+2565273/1
@CCFFADDBDFFHH4C4:?@E@BECBCGGD@9E?CEHFHG
@6859847/1
ctgtcattaatggaattgggaacttgactaataacctggctattataaat
+6859847/1
CCCFFFFFHHHHHIJJJJJJJJJJJJJJJIJJJJJJJJJJJJJJJJIJJJ
@2565683/1
tttcaggatacgatctggtttacaattagaatttataagtgttgcagtta
+2565683/1
CC@FFFFFDHHHFIIJIJIIJJJJIFJII>FGGIIJIIGDF@GIJIGFIJ
@6860168/1
gtttcaactttgctacataaatctttctctagctgctttatttgagcttc
+6860168/1
CCCFFFFFHHHHHJJJJJJJJJJJJJJJJJJJJJJJJJJJJJJJJJJJJJ
@1062042/1
ccactatctaaataaatagctgcagctaatgattcaa
+1062042/1
?@@BDDDFFDDFHBGCHGE<IGGGFFHB<HF9<?EHG
@270375/1
cattgttgcaacttagatttagggtcattccaatcttgatgcatgatgaa
+270375/1
BB@DDFF?HHHFHIHGIJIJEHIJAHHGHHJJIJJJJIEGG4CDHIIIBD
@2569400/1
ccttagtcttcagttcagcttttggattagaatatacagcataagcagcc
+2569400/1
@?@DDDDFAHHDH<FGEHIBGHGIIEIJIHGDCEBFGGHGI4C4FHB9F=
@6177422/1
gggacacttatcaggttgtatactgatttcataatgatgtacgaaacctc
+6177422/1
CCCFFFFFHHGHHJJEGGIJJJJJJJJJJJJJJJJJGIJGIIJJGGHJJJ
@6178000/1
tcgaatactctgagcttgctgagcgactaatgccactgtgtccacaagaa
+6178000/1
CCCFFFFFHHHHGJJJJIJJIJJJJJJIIJJJJJJIJJJIIIIIJIJJJJ
@4747869/1
atccttttgggcggtaccatggtataactatcttattgagataattatct
+4747869/1
??@FD?DEH6DHAHHBCFD9F@:BFAGCHGGG9FGG9B?CH<9=CC=CF4
@6180061/1
cctacctcttcctcgccatctgcctattttggaaactatactgtcattaa
+6180061/1
CCCFBFFFHHGHHJJIJJJIGIIJGIIJIJIIJJJIIJJJJIJIIJJJII
@7538047/1
ggcaaatctggaggttgatgaggaggctgaggcggaattagagcaattgc
+7538047/1
CCCFFFFFHHHHHJGGIIJJJJJIIJJJJJJJIJJJJIJJJJIJJJJJHH
@8170012/1
ctttggatctgaagggcggtcccctcttttgggtggaatgtatgacgatg
+8170012/1
CCCFFFFFHHHHHJJJJJJHJJJJJJJJJJJJJFHIHJJJIHHHHHHFFF
@273474/1
cacgttcataaggtctcatttgaaaacgtggatctccaaggtctccttga
+273474/1
@B@FFFFDDHFBDBBGGGHGHCHHEIFH;FHEFGHHGHGI1:BD?BFE4D
@273570/1
cttggcttaagagagaaataaagagagaaatagaaaataaatatataaaa
+273570/1
@@?DDDAED<FDFGIBG;AHAB<FG@AFHC:?<@<<CGCAF<B@<DDGGG
@8171112/1
ctgggctgtaagatctgtgttttgatcgttctctgtgtggtcttttgtca
+8171112/1
CCCFFFFFHHHHHJJJJJJIJJJJGHFHIJJJJJJIJHIJHIJJJJJJJJ
@273884/1
acaggtttttgaaaaaattttggccaatagctgtgggttatatggtgatt
+273884/1
CCCFFDFFHHGFHIJIGHGIII8FHGGGBB<GGDBEEDFGE>G>F9B9FC
@8171481/1
agcgtggtttgcttgagtagctatgaataatagacaatttttagattgac
+8171481/1
BCCFDFFDHHHHHJJJJHJJJJJJJJJJJJJJJJJJJJJJJJJJJJJIJJ
@275018/1
gtcagtttgagatactgtaatgcattgtaggccgcacatgtttgtgcttc
+275018/1
@@@FFDDFHDF<F>FEBAIFEHIG<EHCFEHCGGEBH6?F@@BA?FHIII
@8172064/1
ccagtaggtaaaaagattattgtattttcttttagaactctttcaaagag
+8172064/1
?@@FDDFFHHHHGJJGIIJIJJHIHHIJIJIJIJJJJIJIIJJJJIJJHG
@8172088/1
ccgtacttcatatcattgataattactgtagctgagtaaggagttgaagg
+8172088/1
@CCDFFFFHHHHHJJJJJJJJIJJJJJJJJIJJIHHFHJGJHIHIJIIJJ
@8173543/1
ctaaattgttctatttcttttttcatcattctgtagtacaccttccaaac
+8173543/1
@CCFFFFFFHHHHJJJIIJJJJJIIJIJJJIJJIIIFFHJJJJJJJIIIJ
@277021/1
gactgatttgatagagcacggaaggtgg
+277021/1
@@@DDDDDD4CFFIEAG>DA63ADF<EG
@5447226/1
gtgaaattattggtatttcttttttc
+5447226/1
@@@DDF;4C?DFFC>FFG@EEHHGG9
@8175193/1
ctcattcttagttgtaacaactaggggcaccatgacgatagctttattct
+8175193/1
CCCFFFFFHHHHHJIJJJJIJJJJJJJJJJJJJJJJJIJJJJJJJJJJJJ
@3280857/1
cagctgtaatggaaacgactgcatttgggcaggtcttcttgtaacattgc
+3280857/1
@CCF7AADFF8>FGGIGBG6CGDH9CFHDEF@FGH49DGG49?BFBF@FC
@4003419/1
ctcagagctaccttggcagctgctaattttgcttggtgtttgttttctcc
+4003419/1
CC@FFDDFHHHGHGIIAH=GCCHIH<HHIIEHIJCCBGHIJIDGC@?GGH
@279361/1
cctcctgccactcatcataatgaacaatatcttcttttggattagtagaa
+279361/1
@CCFFFEFHDFFHICHI9EBC<CFE43ACHHH<G@FHCHFEACD<:?@<<
@279512/1
cacgttcataaggtctcatttgaaaacgtggatctccaagg
+279512/1
@CCFFAEDF8DBHBC9C>>9CEDHGEEHBEAEAGCBG9FC?
@2569806/1
ttaagttcgccgatcttgtacaacattttacatgcagttagtgcaactgc
+2569806/1
@@@DD2ADFDHF?6@FHFH?9???8??CDHDHGCGG???D40?D<DDH8@
@2569860/1
caacagtatataaacgagtgttagttggacccatgcactgaatgacttta
+2569860/1
CCCFFFBDFHHAHIIIHH@FHGGIAEHHIIIIIBEHIJ9FGG>FHGGIHC
@6864224/1
gctcacttcaccaacattcatgaataatggaaaatcacatagcttcggcc
+6864224/1
CCCFFFFFHHHHHJJJJJJJJJJJJJJJJJJJJJJJJJJJJJJJJJJJJJ
@6864654/1
tgctaatatcctaacgttatcaggttttgggtagttgggtaatattttga
+6864654/1
CCCFFFFFHHHHHJJJJJJJJJJJHHJJJJJEHHHIJJJDHIJJJJJJJI
@2571846/1
gtgtttgtggggaagttttatttacattttttgcctgaacacattggg
+2571846/1
@?@DDDDADAHAF:@FDGI<@HIIFGCGGGEHBHIIICHDCFEGBH<D
@2572005/1
ccgctgtagtacaaatttctatttccgattatttttcctttgatgctgct
+2572005/1
@@@DDA=BDDBFFE>DHC@H@H>DFH?FG??BEFHIEGDGHIII@>BFF>
@2573441/1
ccctgaactaggcaatgaagttcctgcaggaggtataaacaaacctatgg
+2573441/1
@@@DD?DDFDBFFFFFF9H4<A<AFH9@FCGFE?BFFDFFEF>GDFFFFE
@6866020/1
gcattttcctgtgactgatttttcttcaacatcaacaaatgtcacttcaa
+6866020/1
CCCFFFFFHHHFHJIJJGIJIJJJJJJJJJJJJJIJJJIJJJJIJJJJJI
@6866530/1
ctgtgactgatttttcttcaacatcaacaaatgtcacttcaaactgttgc
+6866530/1
BCCDFFFFHHHHHJJJJJJIJJJJJJJJJJJJJIJJJJJJJJJJJJIJJJ
@6866747/1
ccgtgatctaatatttgagcagaaggtgctggtgcatgtaatactttgta
+6866747/1
@CCDFFFFHHHHHJJJJIJJJJJJJJFHIJJJHHIJJJHJJJJJJJJJIJ
@4010464/1
atatcatattatacctgaaggcttttgggtcgtgcgaagctgcaacggct
+4010464/1
@@?DD:B=DF>BACB<?FH@EBFFGEH@A1CF:?06@<FD3<FH>B;FHG
@6868478/1
tacaaagatagaagtcgaattcagttggatggg
+6868478/1
CCCFFDDBCAAF?B<<AGEHDEBEHGI@B?FHH
@8178440/1
ggttatatggtgattgatgccattcaactttgcattaactttctgcagta
+8178440/1
BCBFFFFFHGFHHJJJJJJJJJJJJJJJJJJJJJJJJJJJJJJJJJJJII
@1843630/1
gacactttgatgttgtaaggtgctgaggcaagtgttgggcttttgaccat
+1843630/1
@@@?B?BDF4C?<CF3A:FF@GH9<CC<22A11:????:0?B0?9?@BDF
@1843872/1
catggattcataaaagatttaaaaacttaaaagttaggagtatatacaac
+1843872/1
CCCFFFFFHDHHHGJJICHGGIIJGHGGIJEEH<EAGIGIFDHGIIJJJJ
@8180657/1
gtctcatccacattttatgtgctgctaacctcttggcaatttttttcgat
+8180657/1
CCCFFFFFHHHHHJJJJJJIJJJJJJJJJJJJJJJJJJJJJJJJJJJJIJ
@3283465/1
gataggctggcctgcttgtggaaaa
+3283465/1
@@@DFFFD?F=AFHD9FADEG>CE@
@8181091/1
ggcatgggtcactattaaagttgatttgtcttatcgacttgacaattttt
+8181091/1
CCCFFFFFFHHHHJJJJJJIJHIJJJJJIJJJJJJJJJJJJJJJJJJJJJ
@8181136/1
gctggttcctagaatcccacatggcaggaagttttctcgcaacttaggtt
+8181136/1
CCCFFDEDHHHHHJJIJJHIJJJJIJJIIJHCGIIIJJJJJIJJIGGIBF
@3284643/1
gttttctccaactccgacaaacgccatcctctcattcttagttgtaacaa
+3284643/1
B@@FFFFFGGGFHJJIJIGGEGEEIGGIJIIICHJJJGGIJGG>BFHIGI
@8181612/1
gttgccttaaaacaatatcaagagcttggattgcctcctgcggaccatta
+8181612/1
B@BFFFFFHHHHHJJJIJHIIJJJIIGIJJJJGIIJJJJIGIGGHIIIIG
@8181782/1
cagctgtagtctgtctgcatctgtatatgccctagcacggaaagcagcga
+8181782/1
CCCFFFFFHHHHHJJJIJJJJJJJJJJJJJJJJJJJIJJJHIJJJJJJJH
@8182008/1
ctctgtcgaacagcttccacagcttgtctgtaattgcgataaggtttttc
+8182008/1
CC@DFEFF?FFHFIIIJIGIIGIGJBCEFFFGAGGGJIGGIEGE99BEEH
@1068698/1
ctttagtgaactggtcatcaactgagag
+1068698/1
@@<DDDDD?BFFB@:CEHHFHHID9GAH
@8182122/1
cacacaatcagcaatacttttgtcaggaatggaatgctgagtaaca
+8182122/1
C@CFFFFFHHHGHJJJJJIJJIJIJJJJJJJJIJJJJJJJJDHIJJ
@282100/1
atgattagtttccacaacaatttctcttcctttttttggatctgaagggc
+282100/1
??@DDDFDFH?<CGHGHGIHHEGIGEHIICBHHHIIGGII@HAGD@FHG=
@7539860/1
cctttttcaaaaccttcttccagcatagcttcaatttcattgtcgcttat
+7539860/1
??@DDDDDFFFF8:CG9GH:<EB@@CHEFABE@@BAGFAFGI49@GBBGE
@7539931/1
gcaagaggtaacttctgtcttgaaatctgtagcccaatattgattcc
+7539931/1
CCCFFFFFFHHHHJJJJIJJJJJJJJJJJJJJJJJJJJJJJJJJJJJ
@7539994/1
gccacattccattccatgatttattaaacccgatgctagctttcttaaat
+7539994/1
CCCFFFFFHHHHHJJJJJJJJJJJJJJJJJJJJJJJJJJJJJJJJJJJJJ
@4752040/1
ctgtggtggttcttgcctttgcagctgttgtggtggttgttgcctctgtt
+4752040/1
@@@DD;ADFDDD>F<GHIGGFBBFGGE<FG;@E9?G@6D0BAEHCAG9??
@4752154/1
tattgctctgcagggaacggcgacataggtgtctgctcttcacatactct
+4752154/1
@BCFFDBDHHGGHJIIIJJIJIJIIGGHE<DFGIGHI4BFHHGGGCHJIJ
@4752433/1
ggctttttaaaataatacagacaattat
+4752433/1
@@?DFBEFHGFFHIGJGH>HGGGGIIDG
@6184187/1
gctgtaatgtaaaagcaccaaggctttgcgacaatttgttctcttctgtt
+6184187/1
C@CFFFFFHHHHHJJJJJJJJGIJIJJJJJIGIJJJJJIIJFIJJJJJJJ
@6870645/1
acctggatggccttccaattctggctggtgatcaaaactaaatgcg
+6870645/1
@?=DDDADD<FFH<GHD?AAFHC9EDCDH>EGFFH@GBBA9FC@?@
@1844809/1
agtcccttcagttaatatgctttaactgacaacattcaatgttctgtaat
+1844809/1
@@@FFBEDCFHHHJDFG>CFGGIIJJJIFGGIHGG@@FEIEDFGGEIJIJ
@1845219/1
ctcttcctttttttggatctgaagggcggtcccctcttttgggtggaatg
+1845219/1
@@@DD>:BDFBBFH6EFGGEIEB9CGHAA;A@2@AHHCE9AB6AA:?CC>
@1845277/1
tcccgatcaggcgctgacctggcggtagctttaatcata
+1845277/1
@@@ADAFFAFFHFGFEEHG4:8??@@FFBB<8<FCE7C=
@6185290/1
ccgacacatcaatattaagcatcatcttccattgagaaggcctgacggac
+6185290/1
CCCFFFFFHHHHHIJJJJJJJJJJJJIJJJJJJJJJJJJJJJJJJJJJEH
@6185328/1
ctcagcagctatctcttgtaggaactggactgcattaaaatccgaatcct
+6185328/1
CC@DFFFFHHHHHHIJJJHIIGGFEGEIJJGIJGIIIFIJIEIJGGGIJJ
@6871349/1
ctaatattgatgttttattttcagtataccttataccgctatcatcctgg
+6871349/1
CCCFFFFFHHHHHIJJJJJJJJJJJJJJJJJJJJJJJJJJJJJJJJJJJJ
@3284806/1
agtgcttctgtaaaacgccaataattg
+3284806/1
@@BFADFDHGHAFFGIGGEHGGG@HII
@3285301/1
agaatataatagtttcaactcatttgatttatgcttaataagcattacag
+3285301/1
@CCFFFFFGHHGBGIJIEECIFHGJDHIBFGIAFIGGHGGEGGEHHGGHI
@5453106/1
atcagacatttcttcagggagaattttt
+5453106/1
=?@DADDBD??D?GFDHHE=FACD@BBC
@5453453/1
caagaaatctaagattgcatcaccgaggaattccagcctttgatagcaat
+5453453/1
C@@FFFFFDHGHG>DHIGIIEIJJIIIIBFHJJJIDG6DFGIEED@GGFC
@3286387/1
cagacaaaagcttatttgaagaactatcattatttttattgacatcatta
+3286387/1
CCCFFFFFFHAHBFHIJJGGGGGIIBHHIC>CFEIIJJIIGBFBFFGGII
@5455017/1
ctccaattgcattccctttcacactaggga
+5455017/1
@C@FFADDHHHHDGIEIGIJJIJIIGCHC@
@5455125/1
ttctatatccatcggttcttcttcttttttccacgtgaaatctttaggct
+5455125/1
@@CFFFFDHHGGHJJHBHIEIIFIHIJIIGGG@DGGABDCGIJJGD@DGG
@1071312/1
ctgacatatactaattaagatagcaacccacattggggcttttgttggcc
+1071312/1
@C@DFFFAFFHHDGGI@GG9AFEGC<BGI;BEHHG@FAB@FHIIIEHIIF
@6875768/1
gtacacagttgcagtcctgagctggtcttcagtcacccgattctatttct
+6875768/1
@@@DDDDBDA?BFGAEDA:?A@CEHCE>EF<CEEFHBEAH:FFFCDFHIG
@6875826/1
ctcttatagctgtcaactcatgttgcaaaacatgtaaaaattgaccttct
+6875826/1
@@@DADDD<F?F<CFGF?BHCE:C?FHIHIIIDCFFFFIIIBFFFIFDGF
@6875853/1
cttggtgttcaacaaatctcttaatgatatcagtcagcttacaagcctta
+6875853/1
CCCFFDFFHHHHHJJJJJJJJJJJJJJJJJJJJJJJJJJJJJJJJJJJJJ
@1072127/1
ataagaactatttctttaagaatattttggatttcattgatagtatctga
+1072127/1
CCCFFDDFDHHFHIIEIBCHIIFIGIJIIIHCHHJIIJJHIGGGIJGIDB
@285096/1
gttcttcttgtttcttttctttaacatttctca
+285096/1
<=?DDDFFD4=<D>GGGBEEF>4<FHDBAHGGC
@6876364/1
ggaatgtggcatgaatatatccaataattataaaattgtttccaagaata
+6876364/1
CCCFFFDFHHHHHJJJJJJJJJJJJJJJJJJJJJJJJJGIJJJJJJJJJJ
@1072806/1
gcagtatgcaaatattgtggaccatcactttttacatttaaagcatctcc
+1072806/1
@CCFDDDFDHHDHB>@GHDEAGGH<?GEG<FHC;FFCGIAFEH>@??4?F
@1072943/1
cggccacttctttgaactaagtacagcgaaattcttattcgattgaagta
+1072943/1
@@@FFDDFHHHFHGG>@FE<>AEHIIIIDHFFCGHIIGGIICC@1??DFB
@3288134/1
ctgtcgtctttctttcaacaaacacaagagctacattatcctttttgaaa
+3288134/1
@@@DDDDACFHHHIIIIII@E3CBF=ABBGGII<BBGGGCEGBFCGH@DF
@6877193/1
tgcgtagcatactttatcgtaacggtcatttctttttcttgatctctttc
+6877193/1
CCCFFFFFHHHHHJJJJJJHIJJJJHJJJJJJJJJJJJJJJIJJJJJJJJ
@3289169/1
agaccattgaataatagctggctggttcctagaatcccacatggcaggaa
+3289169/1
C@CFFEFFHDHHHIJJFIJGIAFEHGGIJFB9EHIHIGCHGGHI<9?A;F
@3289571/1
gtgatatgatatgggttgctgtttacac
+3289571/1
??@DDDDDBFHH4ADFF6EGCFG>?B>E
@4755535/1
ctccctccacctgaactagttcatatttcggagtcgtccctcttctgg
+4755535/1
CCCFFFDDHHDDHGGIIGIHHHHCHDBHFFGGGGHEE;FFHICEHGFG
@4755556/1
atacagcatatatccgtctaagcctaatgttttcgctagaactgct
+4755556/1
@C@DFFFF?HGDDEEH;FGGGIJJIJIIAHHG@GHA@FGII<<FC<
@4755725/1
tggttctctaatcatctgattagtagtaacgattctccactgaaccaaat
+4755725/1
@@?DFFFFDBAHFGGHHIIHGIJEEIFHHIICE=DHG<GGDGBHIDFGGI
@4756710/1
gtgaaataaatgaattgatgaaacaaattccactacagcatctcctagga
+4756710/1
@@BFDFFABHHHHGGGIIIE@HHJIIDECHICHGIIIJGI9CG9D@<FHH
@7543535/1
gtatttatacctctctttctggtgttcatgtaatgaattcgtctgtctcc
+7543535/1
CBCFFFFFHHHHHJJJJJJJJJHHGIJJJJIJIJJIJJJJJIJJJJJJJJ
@2577268/1
gtcgtgagaagctgcaacggctgctatagatggaacgttgatctggtctg
+2577268/1
<@@FFFFF4CBCFHCDGGIHHDICE@GC9CFGGHH>@G>G;BD>FICGEG
@2577398/1
tgctaattttgcttggtgtttgttttctc
+2577398/1
@C@FFFFFGHHHHIJJGGJJC@FHJI>DH
@2577510/1
gataaattagaatcatcccatagcaaatggtatttggtaggacg
+2577510/1
?<@:?DDADB<4ACF4<AEF@EA3A3CB932A4C:?EB9C?FF:
@2578685/1
cattattgtgtactatcttcaaagagaaaaagtgcaatactaaaatttta
+2578685/1
@CCFFFFFDHFHHEGIHHIJIAHEFBHD>FG@9??EEHCGHGIIJ@HIEI
@7545507/1
agatgaaggtggtctgctgggttgctggtcaccgggttgttgcctaacag
+7545507/1
CC@FFDDFDHFFFEHIIJIJEAGHIIIGGGEHIEIJGGBGHGGBHGIJID
@2579284/1
gttcaacttctttggtgtacagaaatatttcggctt
+2579284/1
C@CFFFDA>AACA>@C?EDFHIHGB>HFGDH@<GGG
@8187081/1
gtcgtctttctttcaacaaacacaagagctaaattatcctttttgaaatt
+8187081/1
@@CFDDFFGFHFHHGHIIJJIIGIGIJIJJJJJJFGIJIJJIJJIGHGHI
@4013730/1
atatctagaggttatctgaccaaacagtgtactgcacttgagatgtatct
+4013730/1
@@@FFFDAFFHHHGEHIICEHICGGEGHHHHIIIFGIIII>FHGHCFG<D
@8187516/1
cttatgtctaacacttcacacataaattcgataacaggctgagctttata
+8187516/1
@CCFFFFFHHHHHJJJJJJJJJJJIJJJJJIJJJGJIGIJJJJIJJJIJI
@1075077/1
cctaaagttaaattattgtaacccatactcctatcagtaaaagcacgagc
+1075077/1
C@@FFFDFHHAAHH>GGBD>EEHEEBE:9A@@GHG9FIEECA<;?;@FFG
@5457469/1
ctaacgttatcaggttttgggtagctggg
+5457469/1
@@@ADDD?DDHHFG4CEEH6G<CF3C4;F
@8188719/1
ctggaggttgatgaggaggctgaggcggaattagagcaattgctcccgga
+8188719/1
CCCFFFFDHHHHHJIJJJJJJJIJJJJJIGIJJIJJJJJJIGJJIJJHHD
@1076400/1
ccaacaacaatgacaggtttttgaaaaaattttgg
+1076400/1
@@C?DDFD;;FDDGHH?EEHGGIICG@D69DGB9:
@8189369/1
taggaatgtcaggtgcgttaacttttggtggctttattatattactccta
+8189369/1
CCCFFFFFHHHHHEHIJIJJJJJJJJJJHIJJJJJJJJJJJJJJJJJJJJ
@8189432/1
gcaagagaaggaagtgaggtacacagttgcagtcctgagctggtcttcag
+8189432/1
@<?DDBDDHFAFFGFGHEE<AHCHBCHG?@FGH>?FGHD>DGG;BB?@DG
@8190220/1
gttaactttataatcaatcggcatttctttcagaccaaaatttctttgta
+8190220/1
??;DDEFDHHHFFIGEGACDHGGIIIEHIIG@?GHGHEHGIIIEBFGBGD
@1848056/1
gggaattctaagagggtacacaattcaggcactaatg
+1848056/1
@@@FFFFDFHFHFIIHEFHIIBGGII9BE9@GHGAB>
@5461215/1
gctgctgctaatgattcaaataagtcaccaaggacctttggcacat
+5461215/1
CC@FFFFFGFDH>EGG<<E9ECHH4FB<CHHIIEGF9C@ECCFF3?
@287642/1
gtcgacaattgtaccaagctctggcattttcctgtgactg
+287642/1
@@@DDDA1D<CF:?F<DECFGH@EEEFIEFEFII9DGEF<
@6882263/1
gaaataggatattttcgcattcattaagattagtattaactgttaatcta
+6882263/1
CCCFFFFFHHHHHJJJJJJGIJJJJJJJJJJJJHIJJIJJJJHJJJJJJJ
@1850680/1
gtttatcagttgcttccaatactgtagaactatcttgttttttaacataa
+1850680/1
B@@FFFFBFHFFDEGIIJIIEIJFGGHJIIIECHIIJDHGHIIIJJJJGI
@289101/1
gactgatgatttgaggttcttgtggaattgtgacactttgatgttgtaag
+289101/1
B@@FFFFFFGHGHGIIHIJJFG>EHGJJIEHG9E@<EGHJJIGIIJEGBH
@7546504/1
aacgattggaaaaataatcagaatatgaacggtattgctctgcagggaac
+7546504/1
CCCFFFFFHGHHHJJJJJJJJJJJJJJJJJJJFHIJJJJJJJJJJJIIJJ
@6883266/1
atggaatttcataaacaactttcaaatccttaatatacgcaacaaagctt
+6883266/1
@BCFFFFFHHHHHJJJJJJHIJIJJJJJJJJJJJIIIJIJJJJJJJJJHI
@4756744/1
ctatgactcccaagctgctatgagtactatcatcagctggtgtagaatta
+4756744/1
@@CFFFFDDFHBF?E@F>BEHH<FFHGC@FHHIBHIIFEEBG?FH<FG@E
@2580887/1
tttcgcaattatccaatattatctatagaatatcag
+2580887/1
@B<DDFFFGFGDFHGCGEHGJEHJIGCGGDCBHIEI
@6883959/1
caacattttacatgcagttagtgcaactgctcccttggcagtaaca
+6883959/1
@BCFFFFFHHHHHJJJJHIJIGIIJIJIIHJJJJIJIJJJJJJIJJ
@6884084/1
attcctgttgtggaccagcttgtgc
+6884084/1
?@@=4B:BF:<AB@E3:;EF@@FEE
@4758521/1
gagatgattagtttccacaacaatttctcttcctttttttggatctgaag
+4758521/1
@?@DDDDDB?CDHBBF<GFICCD<@EHFB>HB@<E<FGHBHFH@EH@?=3
@7549428/1
cctaggcaaggtacagcctcaccacctcaaccgaacacttctaggttaca
+7549428/1
CCCFFFFFHHHFFIJJJJJJJJJJJJJJJJJJJJJJJJJJJJJJJJJJJJ
@4759849/1
gtggtctgctgggttgctggtcaccgggttgttgcctaacaggaggtgca
+4759849/1
@B@FDFDFGFHGFHJIDHIC>HHIE?<D?CG@FB@FHCHGFHG@FH1=CA
@8191803/1
gacggctaaaagtacagactctagtcgctttatgcaaataaattggcatc
+8191803/1
CCCFFFFFHHHHFHJJJJJJJJJJHIJJJJJJJJJJJJJJJJJJJJJJJJ
@3291438/1
ctcttctggaaagcagctcttgcagcattgacactggcgttttggtgggc
+3291438/1
@B@FDFFFFFFHFH@GEHIJJIIJJJIIJIJIEGGIIEGHBGII:FEI6F
@4760510/1
gtaagtagttatagcatacttaagga
+4760510/1
@@@ADDDDHDDHHIIGIIIIIIIFGC
@8192160/1
ccactatctaaataaatagctgcagctaatgattcaaataagtctccaag
+8192160/1
CCCFFFFFHHFFHJIJJJJJJJJJJJJJJJJJIJJJEHHHIIGIJJJJJI
@4015588/1
cacatagcttcggccacttctttgaactaagtacagcgaaattcttattc
+4015588/1
@@@FFFFFD>FHHIIGI<<CH<HHGIGIH>GE>FGEH<:?DHICFHEHGI
@3292627/1
tctagataataatgcctcagagctcccttg
+3292627/1
???DD4DDDDBDDEDCDEEA<CED3AC;AE
@3292731/1
ttcatgaattgctccctccacctgaactagttcatatttcggagtcgtcc
+3292731/1
@@@DDADEFBDBDFBEBGGBHFGE3EGGHE?FHGIIE@CHGG7FGHHGGI
@4016837/1
cttcaacatcaacaaatgtcacttcaaactgttgctcagcagctatctct
+4016837/1
?@@=DDDDHHBHHJJIHFF@IFHHIJ@FHEGHI<@??GCFHI;;GCG@HC
@4017562/1
cattgtttcattccgcagattaaaatttttaagtacgactaagtgagcac
+4017562/1
CCCFF?DDHHHFHJIJIIIGIJJJBIGJJIIIJIIIJIIGIII>FGAGEG
@1077923/1
cttgccctaaataataaggacggctaaaagtacagactctagtc
+1077923/1
@@@FDDFFDFDFBEG@?FG3CGGGHGIGIICD4??B?<B4D@4?
@1078435/1
ctatatacatatttcatgaataaaggtggtatatataagattacaattct
+1078435/1
;=;BDDEDBFHAFFEEIGCGHIIIGG:CF<FHII<@ED9:BDHI4?CDGC
@2581520/1
cagaattttcgtttggagcaaatacaatgtatttgctg
+2581520/1
?@@ADDFFBHDDDHB=C>EHIGGIIIJIIHHEH@FGIH
@6190462/1
gcatcgtgatacgatgtaatattgaaggcaataaagtaaccttcaacata
+6190462/1
CCCFFFFFHHHHHJJJJIJJJJJJJJJIJJJJJIJJDHHIJJJJJJJJJI
@1079233/1
catatttctcccatctgcatccttcttttcc
+1079233/1
?1?DDFFFBHHAFBAFBFF><AFFGGHEH<E
@6191589/1
acagaacggttgccatatagccttaaaa
+6191589/1
CCCFFFFFHHHHHJJJJJJJJJJJJJJJ
@2584473/1
ttccatatcatattatacctgaaggcttttgggtcgtgagaagctgc
+2584473/1
@@@FFFFFDFDFFIGIIIGJJGEG@DG@CD@:EFH8DE>GGF;DGIF
@6192710/1
aacgaaatagttttttacaatactgctgtaatgtaaaagcaccaaggctt
+6192710/1
CCCFFFFFHHHHHJJJJJJJJJJJJJJJJJJIJJJJJJJJJJJJJJJJJJ
@2585051/1
aacagaggcaacaaccaccacaacagctgcaaaggcaagaaccaccacag
+2585051/1
@@@DDDDDDDGDHGIFFHIJJJIF@GE9<CC<??D=GF;BF>FCAHDGCE
@2585488/1
atttcatttacctttggcacattgcagttgctatcatacattcttaatat
+2585488/1
@@@DDDDDHDDADGGGGCGHI>FE<FG?F>HFHC?EGGEG@DGGIFFFG<
@6886330/1
cttcaaactgttgctcagcagctatctcttgtaggaactggactgcatta
+6886330/1
CCCFFFFFHHHHHJJJJJJJJJJJJJJJJJJIIJJJJJGIJJJJJJJJJJ
@1853566/1
ccactgtcaagaaaaattgctccagcaacagattcaaaaacatcacctag
+1853566/1
@@@FDEBDBFHHHG@3;EHHIIEHEGCIIJG9FGEGIIGIGGBG>9?99B
@2586680/1
tcggatcttctatccttatctcatcaaatattgataaactagtttcttct
+2586680/1
@@@DD?DDFDHDFICGIIJIG9@HGIIDHHIEG9?C<:CE49?CGCFHGI
@1853683/1
tggatgagtgacatcagcgccaacaacaatgacaggtttttgaaaaaatt
+1853683/1
@@@FFFFDCF?DFEG><@FBAFGEHGIGG>FFFHGGG9DHHHEBGGCGGA
@2586956/1
gctggaacatagttttaaactgacttgaactt
+2586956/1
<@@?BDBA:DCD4AFAFEEE9C@DABEH3A<F
@1853867/1
gtcgttggttcagattctattggtttgtttggtttaaattgtctaactac
+1853867/1
@?<ADADDCFFBHFGIHCHHJICEFHFIGGIGCFEHIGI>FDEGGGHGGE
@1854438/1
tgtaatcactgctgaggcttgaacaagcccttctgatagcct
+1854438/1
CCCFFDDFGFHFDFHGGIFGHH9FE>;;EFFC9<F<440B?D
@6887914/1
ccggtcttcactgcagcctgactggtgagaaccctcaccgctgtcatgct
+6887914/1
BCCFDFFFHHHHHJJJJJJJJIIIJHIIJFHIJIJJJJJJJJJHIJJJJJ
@5464504/1
tgtccttctaacctgttcttcttgaagttggttcagctgtagtctgtctg
+5464504/1
@C@DFFFFHGHAHIJDHIJJGJJIIBCHE>G8C><DHGHAFGGIIGBEGG
@5464618/1
attcaattgaagaagcaatttcttcgcagcctcttgttttgcttcttttt
+5464618/1
CCCFFFFFDDFDDHIIHBIGGHJIIIJIGIHEHIEG<DFGHIGHFHGIJJ
@7550689/1
cttgaagttggttcagctgtagtctgtctgcatctgtatatgccctagca
+7550689/1
CCCFFFFFHHHFHIJJJJJJJJJJJJJJJJJJJJJJJJJJJJJJJJJJJI
@5465387/1
gttgcagttaaaccaagaacatgtggcctatcctctggaggaattccttt
+5465387/1
@@@FFFFFFHGF<G?FGGGIIGHGCEHIIBEHIGGCCFFGC?8B@FGEII
@6889020/1
ctgtggtatgtttacaaatgttgcagcattaagtcttctctgcactgtga
+6889020/1
?@?DDDDDF<FFFEF<?FECACCCHECCHIF@FFHFIIIFII3?FFFFGF
@294482/1
ctgcaatttccaagaaactttacttttcacaaataaatataaaaagaaaa
+294482/1
@@@DD?DDBDFFFGG;FHGHEHIBFA>FHICEHEHE9EEH@CEC<FEDGG
@4761520/1
cctgaactagttcatatttcggagtcgtccctcttctggaaagcagctct
+4761520/1
CCCFFDFFDHFHHJJGIJJJJGIJIFGDGIGEHIEIJJGIIJJFJIIIIG
@7553566/1
ggccaactaaatgtcatggattcagcagaagtataaattaaactatggat
+7553566/1
CCCFFFFFHHHHHHIJIJJJJJJJJJJJJJJFHJJJJJJJJJJJIJIJJJ
@5468073/1
gtacgctcaaacatgcaaatgtgacattattgactaaggccgatctgagg
+5468073/1
@@@FFF?DFDHFFIJIJICEGFH9HHIDEHGHEIC9GGIBFGGEGGG9DF
@4762996/1
ctgcaaacaagggatagcactcaagggcacattatgttttctaacacttc
+4762996/1
CC@FFFFFHHDFHG9FEEHEHGIC>3<:CFHAC4DA?D@FHIGGIJJGHG
@5468278/1
gccattcaactttgcattaactttctgcagtatgtttacaaatgttgc
+5468278/1
@@@DDDDBDD8:DHIIIIBHIIIHEHE>CFE9CFACHCHI9FDG?DH>
@6890842/1
ctctgtatcaacaactgtaccagccggcacattcatatttctcccatctg
+6890842/1
CCCFFFFFHHHHHJJJJIJJJJJJJJJJJJJJJJJJIJJJJJJJJJJJJJ
@5468859/1
gttcttaggaatatttccaatgaattcctctatttcattgtgcattaatc
+5468859/1
CCCFFFFFGAFHHJGHHICIDGIIJIGEIIGAHIEIBFGGEHJIJIIEGI
@3295883/1
ctggcactaaactgtaaagggcttcactgcaaaagtttgatcaaataaac
+3295883/1
@@@FFEBDFFHBBGEGIIGHGGJGGFG@DHGI@FEHI9D9CG>FEGGHIH
@4764129/1
ctctgataaattagaatcatcccatag
+4764129/1
C@@FFDFBHHHHGJHFBGHGE@CFEIG
@3296153/1
cgcttgttttttacttgttcctgtgccataaccgtacttcatatcattga
+3296153/1
@@@DDFBDDDFDB<BEHECBBFEHAEHGIJIGIJEGGHGBGE<D>FBFFG
@4019589/1
gattaaaatttttaagtacgactaagtgagcacactaaatcaccacagac
+4019589/1
BC@FFFFFHGFHHJGHGHIGIJJJJFEHEHIJHGJJIJGHCHGCFGIGGE
@5470664/1
ctaggtttcctactgacagcaccacgagaactactatgagatcttcgccg
+5470664/1
@@CFFDFFHHHHHGGIIJGHIHI;GHEIIJJJJIJEIJGGHJI>DHFHHI
@3297595/1
gtcagtatcatcagcatcagattcttcttttttctttgtaactattttat
+3297595/1
@@CFFFFFDF>FHHGGIHIGCHHJJJGHCCEHBHIJCCGDHIFGJFEHEH
@4020369/1
gtccagccagcattctacagtatatttgagtaccacccttacagctatag
+4020369/1
@B@FFFFFFHGHGIJIJJIIECHGJGEI@CHHGGBGFHEIGIHEHGGDBH
@3298228/1
tctatatccatcggttcttcttcttttttccacgtgaaatctttaggctg
+3298228/1
@@@DABDDH>8AFB2@GACHGGA<CHHBGGHDIGCHEI990?B@DGEGIF
@2588657/1
ggtagaagcaggatgacacttaggtcgtgcatggtttaagaaa
+2588657/1
CCCFFFFFAHDHGIIAGICHHCHICFHCEFDGI<?DBEH@C40
@1082012/1
gtaagacaacaatcacaagttttacttcttctttaagacactgactaaaa
+1082012/1
@CCFFFFFHBFFB>FFHFI?FF4AF>?FE>HEGGIIIGGADHCFHHBGGH
@1082527/1
atggtgattgatgccattcaactttgcattaactttc
+1082527/1
?@@F?DDFFHHFFGHIIJFEH>AHEDH>HEHEIJJFJ
@8198818/1
ctgataaattagaatcatcccatagcaaatggtatttggtaggacgtgct
+8198818/1
CCCFFFFFHHHHHJJJJJJJJJJJJJJJJJJJCHIJJJJIJJJJJJIJJJ
@8198857/1
ctgctgttgttgttgctgctgttgttgttgttgaggttgattagaagccc
+8198857/1
CCCFFFDFHHHGHJJJJJJJJIJJIJJJJJJJIIJJGHJIIJJIIIIJJJ
@1082891/1
ctcaggagaaatttcaatttttgcaaattgttcg
+1082891/1
@@@DDFFFHFFHHII@AGIIIG<BFHHE@HHIAF
@1083089/1
gttttgaataaaattaaggagtttcggaaaca
+1083089/1
@@@FFFFDFFABHE@FBBGGICEHIGIG@A?;
@2590690/1
ctcatcttcatcatccaagccgtaatgaatggtattgctttcgcagggta
+2590690/1
@@@FDDFFHGDAH@HGIJIDEEEEHIH>CFHI@FAFCDFGBHGG<GGG?C
@1083628/1
agggtacacaattcaggcactaatgtctcttcaaaatcttcttcatcacg
+1083628/1
<@@FBDEFHFH<FEGEGIADEGGGEA?EHGGIDCH>?BBBGEHIGIIIED
@1083740/1
gcatggcctgcagctccctttttgcagcttcttcaagaggg
+1083740/1
@C@DFFFFHAHHGJJICFGIIEI8FH>?E3CGC>GHAFH@6
@2591569/1
tacagaaatatttcggcttctgcttccgttccaccctttctgctgcgatc
+2591569/1
C@CFFFFFHGHGHAHHAFHCHHIGGIFJGAG?CBDGIIGGC<DB99??;C
@2591644/1
tatataagattacaattcttaacattttttctttaaacaaagaacattgg
+2591644/1
@7?DDDADBDCFHIIGGB@EBI@IGCAHGGE<9?BAFDFG@@;@FABGGG
@8199919/1
gtagccaattatcatgcggctcaaacttgctagcaatcatgctctcacca
+8199919/1
CCCFFFFFHHHHHJJJJJJJIJJJJJHHIHIJJIJJJJJJIJJJJJJJJI
@2592420/1
cccaatgtttctagcctttcataat
+2592420/1
@@@DFFFB>ACDDG9EFGBEDFHCE
@1085135/1
cttgaggcttatacctagtgcttctgtaaaacgccaataattgttctttc
+1085135/1
@CCDDFDFHGHHHJJIGF:<IGIGICHG9BCHG8FHGIIIGGGBFCEGFC
@2593479/1
gtaaaacgtaagtggaagcataagctcccaattctttggtgataagaact
+2593479/1
@@@BDFFFAHHFHI3?EHIIIJJFHICGCEHIGGEIJGE3B@BFGDHGHG
@1855264/1
ctccttcttctttttttctagtttcctcctcatcaagagcacggcgata
+1855264/1
CCCFFFFFBHHHH9EFEDHCEEEFGFDGB;F@GGI4B>?FHG6:DG@EE
@6196823/1
gctgctatagatggaacgttgatctggtctggagctggatgagtgacatc
+6196823/1
CCCFFFFFHHGHHJJJIJHIJJJJJJJFHIJJJJJJJIJJJJJDGIJJJJ
@7555243/1
gaggaattccagcctttgatagcaatcggtaaagttttgcctataagaac
+7555243/1
CCCFFFFFHHHHHJJJJJJJJJJJJJJJJGHJJJFHIJJJJJJJJJJJJI
@1855641/1
ccgtacttctagcattagaagtttcttctccagctaaggctgtatcatc
+1855641/1
@@CFFFFFHGHHH@HIIGHEEHECADGGGHHGEHGGGGIEIJEEGIIEF
@5472891/1
attggatctagataataatgcctcag
+5472891/1
@CCA?>DDBCBACGG>@GHJGJJDGG
@1856725/1
ctagcacggaaagcagcgagatgagcataataggtagg
+1856725/1
@@@DFDFFDFHHDGGGIJ@FEGIIJIECBHG94?DGH7
@7556866/1
gttctcttctgttgtttcaattttggcagtatgcaaatattgtggaccat
+7556866/1
CCCFFFFFHHHHHJIJJJJJIIJJJJJJJGIJJJIIJJJJJJFIIGIJJJ
@7557081/1
ttatagcatacttaaggaaggaatcaccgatagtttccaaacgctcc
+7557081/1
CCCFFFFFHHHHHJJJJJJJJJJJJJJJJJJJJHIJJJJJJJJJIJJ
@4024028/1
gaaatattttcaaattctggatcgt
+4024028/1
@@@DABDB<CA>FB9EGIJJGEHIF
@295176/1
ttaagaaagaccaaaggtttctgttg
+295176/1
@@@FA;DDFDDFB@FAECCDHHEF:9
@5477156/1
ctttttcttgatctctttcattatcgtaaattgtcacggtctcaacaagt
+5477156/1
@@CFFFFFHFFDHJJIIHGHHJJJJJCGIIJJJEGGHEBHHFADHIIEG9
@296458/1
ctgggctacagatatctagaggttctgtatttcctgtgatcttgtctaag
+296458/1
CC@FF?DFHFHAF@FHIHHHIGGHIJJHEIJ4?C<FDGHGI4CFGEGIIH
@296534/1
ccttgactatgtttgatgacatatcaata
+296534/1
??;BB>DBFFHDB9<A?C?:F@FHA9BAD
@296555/1
cttcggtccgactgatgatttgaggttcttgtggaattgtgacactttga
+296555/1
CCCFFFADAHHHHIJID@HGGEH?HCDGIJIJIJJJJGHG@BDHBGGG>D
@1859677/1
ataaaatacaaggaagacagacagcctgcctccaaa
+1859677/1
@@@DFDF;CDFBFBGIIEHE>>>3E;E>G?<CGB3?
@296905/1
ccaactcatactgtcttcagcctcatgttataac
+296905/1
@@@FFFDFHGGHHAG@AF4?FHHGG<?CHGEGHE
@6894254/1
cgtttttccagagccagtaggtaaaaagattattgtattttcttttagaa
+6894254/1
BBBFFFFFHHHHGJJJDHHIJHIJJJJJJJJJJJJIIJJJJJJJJJJJJJ
@1085769/1
gcctcttgttttgcttctttttttgacctacccttgccgacagcaat
+1085769/1
@@@DDDDDFF?FFGBF@CFIDEG1CDDA???D8BEEGDFDGGGC>;@
@4768088/1
ctgagcgactaatgccactgtgtccacaagaaaaaaggttcttttacccc
+4768088/1
@@BDFFFDHHDHGIIJJJIIHHIIJIGIJIICIJIIG?BDFHGGJDHCEH
@4768334/1
gctgttgttgttgttgctgaggctgctg
+4768334/1
;?=DDADD?BFFHE3AA<:33CA8AFFE
@6896363/1
atggaacgttgatctggtctggagctggatgagtgacatcagcgccaaca
+6896363/1
CCCFFFFFHHHHHJJJJIJJJIIJJJJJJJJJJHIIJJJJJJJJJJJJJJ
@4768536/1
ccacattccattccatgatttattaaacccga
+4768536/1
@=@BDDEAADHAFIGIIGG>I9ICH<CEG?@1
@2601843/1
tcagattgtagttaagcatggacaaggactgcatcttcttatt
+2601843/1
??@DDDDFHAD<?EEBGAFFFFC<EGGDB>GHFGGGGEGGIIB
@5478016/1
ctctgttcttttttgaaacgaaatagttttttacaatactgctgtaatgt
+5478016/1
@CCFFADBCBFHGGGIIEEHEI:CBG1?@@F6DFFC@F<B?FGG<CEEGG
@2602622/1
cgttaacggagtttgctgtcgaatactctgagcttgctgagcgact
+2602622/1
@@?D<B;?@FHFHBHIIIGGGGEH?FEHGGEGGGC3DFH9BD<0@@
@6899092/1
cgctatgtagtaagacatcaatattttaaataaaatatttctctttc
+6899092/1
BCCDFFFDHHFHHJJJJIJJJJJJJJJJJJJJJJJIJIIJJEHIJJJ
@2605170/1
aagaaagaccttcccactggggtgtatgtcattgagggc
+2605170/1
CCCFFFFFAHDH>F@BGHJIJGFEAFIGIIICGIIDA=0
@5481384/1
cgtcctcctgccactcatcataatgaacaatatcttcttttggattagta
+5481384/1
CC@FFFFFHHHG>GDHIJJJCBHIIGJJJGIIGJG@GHIGEHIIIJHGGG
@2606197/1
ctcagttgtttttgcacagaactcagcaactctcggatcttctatcctta
+2606197/1
@@@DF?BDFHDFHIIBDBECEFCECEGCHCHECGDDHG6DHIIIEIGC>F
@2607542/1
gctttatgcaaataaattggcatcccacttttatgaatgattttg
+2607542/1
C@CFFFDFHFHHGIIJJJEFGGIEGGHJGIIJIJJJJJIFDIIJJ
@6901238/1
cttgaggcttatacctagtgcttctgtaaaacgccaataattgttctttc
+6901238/1
<?@ADD8=DDFFB?EFE?C:CDDHHE?FHCCFAEFE:FE>GEEFEAFFFI
@1860339/1
ctgcaaacaagggatagcactcaagggcacattatgttttctaacacttc
+1860339/1
CC@FDDDAHDHHFIJIJJJJJF>FG@HECGG@AAGHGHIEGIIJIGIIJI
@6198958/1
ggtaggtgcagggtatgaaactgaacgtgtacacctggtaaagaggtgac
+6198958/1
BCBDFFDFHHHHHEGIJJJJJJIJJJJIIHIJJJJJJJGHIJJJJJBGHJ
@1089917/1
cctgttccaacttaaagctgactttagtacatcgcctggagacatgacta
+1089917/1
@C@FDDFFHHFFHI@GHHIGDGHGDH@:<<AFCGHBEHGGJBGFGE@HGG
@300567/1
ctccagccaaaatccaaaggagcccactcgaattctttagttagggtaat
+300567/1
@CCFDDFFGHDHABCGGGGHIIJEHEIIIIDFDGGIGECC4BFGIJEGIG
@6200675/1
atggaacctacaacagctgctattgaaggctttttgttatctccagcagg
+6200675/1
;?@DBADADHFD?EDCEHHG@:CFE>FHIEHECCC<FHIIEBGC@?DAFA
@4769316/1
cctcatacgactctaattgtaaaaatgttatccatttttgggttaataac
+4769316/1
<@@FFFABFDHHHIIIIIIGHI:FCGE@BHGDDHGEFGIGB>BFEBBGHH
@4769501/1
tatgggcttctattagttcatctatattttttaaggaag
+4769501/1
<;?=D?DDHHF><E>EGHBHHIIIBDEHG@HGB3C>>CF
@6901724/1
cttttatcataatgagatcaagtttttttcgaatcaaatgaagctgtatt
+6901724/1
@@?=?BDBDHD?F<ACDF>@GCH9@FFHAGHHEHFGEEFBEDE><BBB@F
@6201650/1
caaagatagaagtcgaattcagttggatgggtaattcccacatctactgt
+6201650/1
CCCFFFFFHHHHHIJJJJJJJJIJJIJJJJJ?CGIJIJJJJJJJJJJJJI
@6902090/1
gtcactttatatgttcttttaacactctttgatggaatttcataaacaac
+6902090/1
CCCFFFFFHHHHHIIJJJJJJJJJJJJJJJJJJJJJJJJJJJJJJJJJJJ
@6201808/1
ctaaaccttcatctttatcagtaatttctttaatatttgaagtttcttta
+6201808/1
@@?DBD:ADCDDAGEFGFB?CC:<CFDHAHEHAAHHFCC<BFBFGBDGF<
@6202411/1
gctgtctttgtgtcttgcacgacctttggattgaatataagaccttgttg
+6202411/1
?@@DBBDDFHDFDGGEEGGCHDHI>@BED<CEGFHCHCGCGBDBGFG?BB
@6203147/1
cttatctcaacaccagtgaaaaattgtttgccacgcatgtcccatactcc
+6203147/1
@@@DB>?DHDFHHDAECDEDHII@CFBA;BDGEHBHIIGHIIGHGDBDD@
@7560956/1
gctgtgtctctttctttttttgttagactgatttgatagagcacggaagg
+7560956/1
@CCFDFDEHHHHHJJJJJJJGGIEGD?CDFBHHGF@DFFCGB9?FHICFF
@4026233/1
ctctggaggaattcctttaaactgatccatgatcaa
+4026233/1
C@CFFFFADHGF>DHHIJIJIJJBGHJGHIJ<CHG?
@4026893/1
cttcaagatagaacccaattctggcccaagaggagagcttttattgaata
+4026893/1
@CCFFFFFHHGHGJJJJHJGEGI>GIJJJIDGHGHHIJIJIIIII9BBG9
@4026983/1
tggaaagcagctcttgcagcattgac
+4026983/1
@@@DDD?DF3:ADF@GEGG@GGECCB
@1091683/1
gctggtcaccgggttgttgcctaacaggaggtgcactggttacagg
+1091683/1
@C@FADDFHHHHGEBGGHBHGHHIGADHEHI1BBHH9;BD9BFBF9
@1092426/1
ccagtacctatttctttgtgtcgaaatac
+1092426/1
?;@DD>DDDAF?FBEDHHHIGDH=FHGE@
@3306902/1
cctgttgttccattgcttgaggtctggtaattggagcggctt
+3306902/1
@@@DDDDBF<DFHIIIIIA@FHBFGHEB9<CDD<EAGGIHHG
@3307132/1
ggtttaagaaagaccaaaggtttctgttgagctagtcatttgttcccctg
+3307132/1
@@@DDDDFDHHGHIGGGGIBHGIG>BE4<FBEEHHCGAFGGFCGEHCEHI
@8206317/1
tggaaaactgtttatcatagatccgacgacactttttagtaccgggctta
+8206317/1
CCCFFFFFHHHHHJJJJJJJJJJJJJJJJJJJJJJJJJJIJJJJJJJJJJ
@1095177/1
cctcttttaccattgtacgagtttgagc
+1095177/1
@@@?DDFD==CFBEFGGIIIIEFHIB7D
@1095435/1
ccactttgttctttcttgtcagcacagaataatcttgtatgatgtctctt
+1095435/1
@C@DFD>ADFDDHIHHIIIIFGGIIJJIIIEHHIJJF??4?FBBFH@GHI
@4772261/1
ttgaggctgctgtggtctctgctgttgctgttgttgctg
+4772261/1
@CCDF8=D;FDHHIGHGFHGBHIG9ADHC@C<9??3DG4
@7561610/1
caccattcctttaacttcatcaacaagtttttgccacttgtaattaggta
+7561610/1
?<?DDDDDHHHH<?GHIGC?EFHIIIICHGIGI<FGHICHFHGGGGEIDC
@8208562/1
gacaattgtaccaagctctggcattttcctgtgactgatttttcttcaac
+8208562/1
CCCFFFFACFDHDHBGIFGHIIIIHIIFHECHEEGHFGHHIIIDHIAGIG
@8208859/1
cagagactcgtccaatcagattgaaaaaaacaagttgtataacacaatta
+8208859/1
CCCFFFFFHHFHHGIJJJJJJJJJJIJJIJIIJJHGHIIJJGIJJJJIIG
@304117/1
gtaaatttgggtcccatgctatgggtgaaagatcctcttcttcaaatcca
+304117/1
@CCADFFFDFDFAHHIIJJJEIIJGJGEGGGIJI<DFHCFHIJCDEHHGC
@4030245/1
taacttcaattaatttctgatttttattaacaatagattggttgtaacga
+4030245/1
BC@FFFFFHGHHHJJIJIIDHIJBIJIIIAHIEHIIIDIGJGIEHIIIID
@6902866/1
gcggtacatttagctatcctgtagtttcgtcctatacctttgaatgtccc
+6902866/1
CCCFFFFFHHHHHJJJJJJJJIJIIJJJJJJJJJJJJJJIJJJJJJJIJJ
@4030927/1
tgttaatctaaatattcaaactgtcattcactt
+4030927/1
@<;DD4DD?FFFFHHECFGIJIJG>H<FGHEHG
@4031998/1
cgtcctcctgccactcatcataatgaacaatatcttcttttggattagta
+4031998/1
@C@DDFFFHFHDFIAGGGI<FGEEEEHGEGEHGGHIGGCIEGAGIIJBB<
@4032218/1
ctggcgttttggtgggcatggcctgcagctccctttttgcagcttcttca
+4032218/1
CCCFFFDDHHHHCAHGIJJJFGIIBHIIICHIIJJJIIIIJIIIGHGEHI
@307088/1
ataagttgtaacagtaagttcttttttttccttgactatgtttgatgaca
+307088/1
@@@?DDFFAHFFHIEHEGJIIGCFHIIIIJJJIIAD>DAH@GIJFG9B3B
@3308550/1
gtaagttcttttttttccttgactatgtttgatgacatatcaataacatt
+3308550/1
@@@DFDBDHDHFBHII@FH>FCG@DGHDCIGHIGIJJJJIGGGIIFE<CG
@1867214/1
gtgaagtttctgagagcatcttctctaactgtcctttgaggtgc
+1867214/1
??@DDBDDDHH?HE<GBGIIHII9FHECEEH?FBCGI><8D9CG
@1867332/1
ctgtcatgctctttctcaacaagatggtacctagctctaaatgccacaag
+1867332/1
B@@FDFFFHFHGDGFHBFCE9BFGGHG@AEA<FEG41CBFGGIGIIJEBH
@1867558/1
cttcaaactgttgctcagcagctatctcttgtaggaactggactgcatta
+1867558/1
@@@DDD?DHDHHF?F<AC34CFHC4CHCCFI?HC@GGCD9C?C<;?3BB?
@6905221/1
cttgtgcttgtcttccacccttttttttgttcctttttgaactgaaatca
+6905221/1
CCCFFFFFHHHHHJJJJJJJJJJJJJJJJIJJJJJJJJIHIJJJIJJJJJ
@6905555/1
aattcctttaaactgatccatgatcaatctcataggatgtctattgacag
+6905555/1
@@CFFFFFHHHHHJJJJJJJJJJJJJJJIJJJIJJIIJJIHJJJJJJJJJ
@1870168/1
ccctatacctatttacatgcctagacttgtgcaccagctaaagaagactt
+1870168/1
@CCFFFFFHHGHHIJEHIIIIFCHDHIIGGEAE@G?FDHIGG<@DHGIJB
@6205002/1
cggtcctggtccagattcctgttgtggaccagcttgtgcttgtcttccac
+6205002/1
@@<DDDDEH:CFHIAGHGIIIGGIEFGGGGGGGAGACEGHIIIGEHCHIG
@3310615/1
gtggctttattatattactcctaattgaagagccttttcccaaaatcata
+3310615/1
@@@FDFDF<FFDADHIIIJIIJJIIDFHAHH@GICGIEGG9FHGIEGHHI
@1097920/1
ggccacttctttgaactaagtacagcgaaattcttattcgattgaagtaa
+1097920/1
CCCFFFFDHHGHGBBEGIJIJJIJFGH>FGCEHBA?DGIIHIIHIH<D9F
@1098246/1
gtccttctgacacaccatctctgtaaaagaggatagc
+1098246/1
@@@DDD4AFAF?HEEIG@FHGHGACBH<H8FH3C<FF
@1098295/1
atcaattcttctctcataataattaa
+1098295/1
@@@BDFABFDDFDBHGGGGHECHJHH
@4776206/1
tcctcttggaccacattctatcaag
+4776206/1
@@@DDDBDFBFFFE:EFFFCHHI4A
@4776333/1
gtgaaatttataaagcaacggtccacaaaaaataaaataagctcaactat
+4776333/1
@CCFFDFFGHHHGIEGGIJAAGGEGIIJIBDHIIJIGIIJGIIFIIJIIF
@4776504/1
gctcttgcagcattgacactggcgttttggtgggcatggcctgcagctcc
+4776504/1
@CCFFDFFHFDHFGGCHEFHEBHEFHIIIF@FFHEEGE9>GIJJJEF<FG
@3310695/1
ctcaaatttctttctatatccatcggttcttcttcttttttcc
+3310695/1
CCCFFFFFHHHHFIIJF9CCFGIIGICGHII@EHEGHIJIICF
@7566209/1
gtgaaatctttaggctgcagctcaaccattttatcggccaacatattact
+7566209/1
CCCFFFFFHHHHHIIJJJJJJJJJJJJJJJJJJJJIIJJJJJJJJIJJJG
@310208/1
cttgaggcttatacctagtgcttctgtaaaatgccaataattgttctttc
+310208/1
@@@FFDFDHAHDHG@GIJHHGIGGHHEHG@EIIGGGEHIBEGEFEHICDG
@5490128/1
ctgggctacagatatctagaggttctgtatttcctgtgatcttgtctaag
+5490128/1
@@@FFBFDFHFHGGIJGIIEHIAEBHH@HHEGIIIJGHEGFCHIFHEE@D
@5490368/1
gttcacactgttcctggctgagagtaattcgtcgcgcattctgttgtata
+5490368/1
CCCFFFFFFDHHHIJIIJJIIIJJHGIF>?EBEAGFHFEGGIF=CCFBGG
@7567925/1
ctcattctttcaaaaaaaactattcgtaggagtaaaacgtaagtggaagc
+7567925/1
CCCFFFFFHHHFHIJJJJJJJIJJJIGGGGJJHIJIJIGDGHIIJJIJJI
@5490950/1
gacttttataattagggacaggatcatatcgtacaataagattacatttg
+5490950/1
@@@AFFDDAFFFHIJIIGHIGABF>;<CFC?BCGGIIBDF@D9@B?BGC?
@5491202/1
gctagtcatttgttcccctgagattggggagg
+5491202/1
C@@FFD<DH?FFFGHGEHHIIH@H@GHE6;FH
@1871298/1
ctcatcttctttactaaaaggctacacaaacaatcacctgaatcctt
+1871298/1
CC@FFFFFF?FHFGICHIJJGIJJ<FGECHIBCHGCCHGIEGG@FIC
@3312389/1
ctgcaatttccaagaaactttacttttcacaaataaat
+3312389/1
CC@FFDFFDHHADHIIBH@HGEIHIHCGCFHHH@DGCG
@6911031/1
tcggaatacaaggcaggaaatggtgaactgcctttcatgaggaaggccct
+6911031/1
CCCFFFFFHHHHHJJJJJJJJJJFHIJJJJJJJJJJJJJJIJFIIJJJJI
@313161/1
cacgatttcggcagcttttacctcattttcactcagaagaaataatatct
+313161/1
@@@D<DDBDFHH>F?FFG@AFE>GGHG@GIIIDIJIDG?F>FAFDGIG4B
@1872253/1
ctccattagttttcttccaactagtgaaatttgacttaagaaa
+1872253/1
@CCFFF?DHFBAHGGG9D<A?F?AAD9AAF@H9EGEHI@H>ED
@8213248/1
cacttatttgttgtttaaacgtcttcccttgatttcctccagcacctctt
+8213248/1
CCCFFFFFHHFHHIIIJJJJJIJJJJJJJJJIIIIJJJJJJJIJJJJJIJ
@315359/1
cagagactcgtccaatcagattgaaaaaaa
+315359/1
CC@FDFFFGH>DFGGGIIICEHCGHIIIJ@
@1874385/1
gttttcatttgactcttatgaaaatataactatcactgcttttttagttt
+1874385/1
?:=?7DDDDHFFF>?>GGCHEHIE9<DHHIGGCEEHGG@D9FFGIIIECF
@3312717/1
atcacgtcgtctttttttaccaaaccggtattttccccttggcaacaaac
+3312717/1
<@BDFFDFHGHGGGJJJJJJ>EEGIIIJ@GHJGJIJJIIA>9@GGHGGHD
@1874694/1
ccgattagtgatatcagtcacctatcgtgat
+1874694/1
@@@F??BD=CFDHIBGH???<FGGBD1<CDE
@3312872/1
tgacacttaggtcgtgcatggtttaagaaagaccaaaggtttctgttgag
+3312872/1
@CCFFFFDADHFFFFHGEGHHA<GHHIIGIJIGGIE3BGFHIGGG?4??F
@2616666/1
ataagattacaattcttaacattttttctttaaacaaagaacattggatt
+2616666/1
@CCFFFFFHHGDF>GEGBEG@HHIIIIIIII<FGIICEGDFGGEC<FG9?
@8214918/1
ctcctgcggaccattagttgaagtcccagccctcagataatcccatatca
+8214918/1
CCCFFFFFHHHHHJJJJHIJJJJHIJJJJJJJJJJJJJJJJJJJJJJJJJ
@1100446/1
gtaaaacgtaagtggaagcataagctcccaattctttggtgat
+1100446/1
@@@FDEFDCDFHHGIIAAFAHIEHGHGGG9?3C@FCDFEB1BG
@6207533/1
cttttatcataatgagatcaagtttttttcgaatcaaatgaagctgtatt
+6207533/1
CCCFFF?DFHHFHEBHHEFGIG?FEDGAHGHGDHGIGIIGIADE@D//?B
@6911858/1
catggattcataaaagatttaaaaacttaaaagttaggagtatatacaac
+6911858/1
@@@FFFDFHGHHHJJJGIHIJJIIIJJJIHGHIHGHIJJICCFIIIJJIE
@8216095/1
ggtctgtgttgttctttttctattttcttggctttgagatacctacgcct
+8216095/1
BCBFFFFFHHHHHJJJJJJJJJJJJJJJJJJJJJJJJJJJJJJJJJJJJJ
@4779695/1
ctttctttggatctgaagggcggtcccctcttttgggtggaatgtatgac
+4779695/1
@@@FFFFFFGBHFGGHGII6E:0@@EFG>:DHBHGIA5@8@?CHA>EA@.
@4780391/1
gccacttctttgaactaagtacagcgaaattcttattcgattgaagtaaa
+4780391/1
@@BFFFFFHFGHHJJGIGGGHHIJJHFDBEHGIJ<DIDHBFGCCFHDG>9
@4781003/1
atttctttgtgtcggaatacaaggcaggaaatgg
+4781003/1
@@@ADADD?CFDFG:DG;BFHG@<C8BEHHG?C<
@4781035/1
gttgtaaggtgctgaggcaagtgttggg
+4781035/1
?@@FBBDDFC8?FEGIGIGGI:FEBDEG
@5491925/1
ctccatactccttgtcttacaggtaccggtctttctcgataatcaagtgt
+5491925/1
@CCFFDFFHHFDDHGHGICHHII>HHIJDDHB?CFHIGIGHIJFFGGB>F
@8217686/1
ggggaagtcaattgctaatattgccatcaacgttcactgtctataaaaat
+8217686/1
CCCFFFFFHHHHHIJJJJJJJJJJJJJJJJJJGHJIIJJJJJJJJJJJJI
@1103717/1
gtttagtttcttttttgatgttacagagtttagcggctcttgtttcatac
+1103717/1
CBCFFFFFHHGGHDHJEHGJIIIJJJHHHEGGFDHGI>HECHGC@AGIJI
@6914666/1
tccatttccaattatttcctttttctgacatcttcttggtaacaagtatt
+6914666/1
@@@FFFDFHHBHHEGIGIGHGIIIJIJJJGHGHHGIGHE?FEHGGIIIJJ
@4782135/1
tgtgtctctttctttttttgttagactgatttgat
+4782135/1
=?=D:BDDAAFF<ABEGE>:AFGECHIIGEFDGGE
@8218364/1
gttgtcttcaaaaattagttctactacctcatggacagatgtaacatacc
+8218364/1
CCCFFFFFHHHHHJJJJJHHJJJJJJJJJJJJJJJJJJIJIGIIJJJJJJ
@6914957/1
ctaccaactcatactgtcttcagcctcatgttataacattatgcagttca
+6914957/1
CCCFFFFFHHHHHJJJJJJJJJJJJJJJJJJJJJIJJJJJJJJJJJJJJJ
@4782901/1
ctcctcgactgccccgatgttggagcctatgcta
+4782901/1
@@@FFFDDHFDFHBGDCCEGFEHEGGGI<<?BD?
@6210440/1
gtttgtggggaagttttatttacattttttgcctgaacacattgggtcgc
+6210440/1
CCCFFDFFHHFHHHIJJJJJJJJJJJJJJJIJJJJJJJJJJJJJJJIJJJ
@6210506/1
ctctttctttttttgttagactgatttgatagagcacggaaggtggaatt
+6210506/1
@@CFFFFFHHHHHJJIIJJJIJJIJJJJJJJJJIJJIJJHIII=FGFHJJ
@7569451/1
ccataataagtctaaatagaccttcagggtcttcatgggcttctattagt
+7569451/1
@CCFFFFFHHHHHJJJJIJIIIJJJJJJJAAFHHIJJJJIJJJJJJJIIH
@4036417/1
ccgctgtgtctctttctttttttgttagactgatttgatagagca
+4036417/1
@@@DD<DDFBDHHEFEGGHIHEGBGHDFCHJIIFFEE>FGH@FE<
@4037585/1
cttgatctctttcattatcgtaaattgtcacggtctcaacaagttccgtt
+4037585/1
@@@F1DDFGDHHHJIDBGGCFACDCCHHHGH>AEGGGG>@CG@FAGIIDF
@6213685/1
ctttgcagcagcaagtttcgcttgttttttacttgttcctgtgccataac
+6213685/1
CCCFFFFFHHHHHJJIIJJJJIJJHJJJJIIJJJJJJJJJJJJJJJJJJJ
@6918240/1
aacaggagctgcgacaccatctgatgcctggtgcggaggctaccttgccg
+6918240/1
CCCFFFFFHGHGHJJJJJJJJJIJJJJJJGIDGIJJJJJJIJJJJJJJIG
@1878817/1
cagcatgatgacattcatctataactaatagattg
+1878817/1
@@@DDDBDHB8FFEG<DABIGII<<CHHIIB9AA?
@6918898/1
gtcttgaaatctgtagcccaatattgattccagaacttccggcataatga
+6918898/1
CBCFFFFFHHHHHJJJJJJJJJJJJJJJJJJJJJJJJJJJJJJJJJJJJJ
@5494884/1
agctaaggctgtatcatcaacttctaaaggtttccaataaacaccttttg
+5494884/1
CCCFFFFDHHFAHBGFGICBDHBGCHGEIGAHDDEG9CB?FCGGGGGBBF
@1879688/1
actaccaatactttaagagcatttattgcagcttctttctgtgcatcatt
+1879688/1
@@CFFFFFFHHGGGIIHGIDIGIJGHB@HGGIJEHI>GIIJGGHH9FCIG
@5495989/1
acaacaacaacagcagcaacaacaacag
+5495989/1
@@@DFFDFGHHDFECAGGHH?EC@FFEG
@5496896/1
cgcaacaaagctttcacgttcataaggtctcatttgaaaacgtggatctc
+5496896/1
@BBFFFFFHDGHHJJIJJJJIGIIGGIHHIHIIJIIIJIJCF?DBGHEGI
@1104561/1
aacgttatcaggttttgggtagttggg
+1104561/1
@@@?DDBB?FFHC@GG;FHA4@FFA@D
@1106087/1
cctctatcaggtaagacaacaatcacaagttttacttcttctttaagaca
+1106087/1
@C@FDDFFHHHHD>GIIIGIIJJJIGGIGCF<ECEH@FDEH@FHCC<BFG
@3313746/1
ctggcctatgactcccaagctgctatgagtactatcatcagctggtgt
+3313746/1
@@@FFFFDHHGHGIIIAHIIIGGD4BC9?AAGFGGIAEH<FBHIEBFD
@5500014/1
cttgcagcattgacactggcgttttggtgggcatggcctgcagctccctt
+5500014/1
CCCFFFFDHHHHHJJIIEGCEFHJJJEDHGGIGBFCGHGI<;FHEGHI;F
@1107437/1
cctgtttcatccgcaattttctggc
+1107437/1
<<@D?DDDHB>AFAEEGHGBEHE9E
@1107804/1
tcgtgagccaacagtaagacatggtagatgaggatact
+1107804/1
@@@FDDFFGHBFFGGAGGDHFHII4AAEF@<B9E@4C>
@317843/1
cgattggaaaaataatcagaatatgaatggtattgctctgcagggaacgg
+317843/1
@@@D?DDAA<CFF4<E>FHII9BA<FH@CD4CBFFFIFGFIC@DGCDG@@
@3315359/1
ctgaatttcagcaattttcttaatggatgcataagtcattcctctatcag
+3315359/1
@@CFFFDFDHDFDABBEGGIGIIGECIG3?HDF<@4C4BGGFG>G><FEF
@318469/1
gtgaaattattggtatttcttttttccaaattgcctct
+318469/1
====::BD<FBHDGGGGH<ACH<FFBCFH@B>@FCGGC
@6215183/1
gagctgcgacaccatctgatgcctggtgcggaggctaccttgccgtagga
+6215183/1
CCCFFFFFHHHHHJJJJJGJJJJJJJHGIJIHIJJJJIJJJJJJJHIHHC
@319848/1
gtttgttttctcctactccgacaaacgccatcctctcattcttagtt
+319848/1
??@DDDDAH?BB?AC?<2CF@:F<GDB6@?F?FCHHADH<?FFD?FC
@4040822/1
ctacaccatctaacctctacaattttgttttgtttctcctccatttccaa
+4040822/1
@CBFFFE<FHHHGGHGIIIIIHIGJICHGHJJJIFICGHJIE3BDGII>D
@4041181/1
tctcatttcttgaagtttattttctt
+4041181/1
;@@BBDB>DDHFHBEA:?<?EACBH4
@4788662/1
cccacttttatgaatgattttgatccaaccttctggtagcatttcaaaat
+4788662/1
CCCFFFFFHHFFFBHG@HCGHGGGIGGJJJJIIIJI4CFGGHHGHGHHHI
@321138/1
gtaagtcatgaaaaagatgataaagaattttagcagtgaatctgttttca
+321138/1
?:?DDDDD<BFAFI@FHF:F4FEFF>FIIIE9C<>DFB<:D:?C1?BF@<
@4041601/1
gcctcctgcggaccattagttgaagtcccagccctcagata
+4041601/1
@C@DFFFFHHGGFIIJIIGICGDH@EGGGGIIJICG2BDDH
@5500507/1
ttcaagatcattttaaactgtccttctgacacaccatctctgtaaaagag
+5500507/1
@@@FDEDDFFGHFGBGHGGICF9EHEBHIIGHEEGCGECG>C<DCIG<7;
@5500676/1
ataaggtctcatttgaaaacgtggatctccaaggtctccttgaacaaatt
+5500676/1
@@<DFDDBHF4CFGE@>DHGHD9FGIIFI<FGEI??FGGAAF>DGGGGFH
@5500844/1
cttgttcctgtgccataaccgtacttcatatcattgataattactgtagc
+5500844/1
=@@FDDADDBDHFEGGGIIIIEHIIGIIIIDHGIEGIIJJJBIGHIDBCG
@5501164/1
ctgcaattcttggttcaagatcattttaaactgtccttctgacacaccat
+5501164/1
@@@DDDDDHHHHHGH:E4CEGAH9EHID@4AB<CEEFAHIIGGG93DGHI
@2622466/1
gattattaatagtttcagctggatagtggtaggatagagactttttcttt
+2622466/1
@@@FFFFFGHHDHGHGGIIJJD;FFEHIFFHCGDCE;<@E;F?GAGEGCH
@2622845/1
gtgccatccattttatagctactctaaaaacacggtcttttccttcccct
+2622845/1
@@@BDDDDHBFFBIG:AGGGGH?GEHIIHCFGIEGIEHICGGG>@GHHH>
@6923743/1
caacagtagtttcacttttgttattggtttccttatcagtaatctcgaat
+6923743/1
CCCFFFFFHHHHHJJJJJJJIJJJJJJHIJJJJJIJJJJJJJJJJJJJII
@2623603/1
ataaatgaattgatgaaacaaattccactacagcatctcctaggaattct
+2623603/1
<@<DDDA?DBHHFEHHBG@H9@>FEGEHIFFGIGHJIDIIIJI3?G<<?9
@7575566/1
ctcatagcttggaggagatatgatttgtctctaaatgaataatgcagcga
+7575566/1
CC@FFFFFHGHHGIJGIGGHHHCHGGIHHIGHJJGGFFGHGCIFIIIJII
@7576380/1
gttgagtgaagtttctgagagcatcttctctaactgtcctttgaggtgca
+7576380/1
CCCFFFDFHHHHHJJJJJJJJJJJJJJJJJJJJJJJJJJJJJJJJJJJJJ
@5504904/1
cctccttcttcaagcctagggaaaaggtgaaataaatgaattg
+5504904/1
@@@AADEFFDHGG4A<A?99FD@@@E7<A?BBGGCCBD>DH>F
@5506170/1
cttaatattagaaatcttaataaataggacgaccaacacagcgataaaac
+5506170/1
@@CFFDFFGHHHH<DEGHJDGEJGIGICEGG>GE<GGIDEGGIB9;@FHF
@5506345/1
ctaacctgtttagaacgaagatgactgag
+5506345/1
@@@BDDFF?>FFFG>EFHHGBHHGHIE>F
@1111926/1
gtttcgtaggcaggtggaggccatcgcctgg
+1111926/1
CCCFFFDDDHGBDEEHGBCFGCH>FFCG6FC
@324181/1
gtgctccaattgcattccctttcacactaggg
+324181/1
?@@D1:A:?AFFF@GGB<3<<FFHA9FG>2A3
@6219607/1
caccgatagtttccaaacgctccagattgatgccatcgtttgcattagac
+6219607/1
CCCFFFFFHHHHHJJJJJJJJJJJJJJJJJJJJJJJJJIJJJJJJJJJJJ
@324918/1
ctcctgcggaccattagttgaagttccagccctcagataatcccatatca
+324918/1
@@@DFDDFHDF:DGEHJEEAEEGFHIEGDC;;DDGGIIIEEHGIGFIDFF
@325476/1
tccagcaggtgggtgagtaacatcagctccgagaaatattacaggttcgt
+325476/1
?8?DDABDC2<<1<@?FEFDH@ABA@9C?C?:@0?F<4DFHGG@FDF4;C
@325546/1
ctctaaaccttcatctttatcagtaatttctttaatatttgaagtttctt
+325546/1
CCCFFFFF<;DAHIIIIHGEHJDFHDGIIFJIIIGGBCEHGDGHGEIIII
@4044247/1
gtacaatgtaatatgagttttctttgttttcaaaggctctaactaaaaat
+4044247/1
@@<DDDDD?FHHHIJIJJIFDAHHHGDHIIJIGBHG=FEHIJGJJE>GIH
@4044258/1
ctatcctgtagtttcgtcctatacctttgaatgtccctttgccaaatact
+4044258/1
CCCFFDBDHGHHHGGHCFCGGH94CFEHIGADHGGCG>GHG@DGBGHA>D
@4792326/1
ccaatactttaagagcatttattgcag
+4792326/1
BCCFFDDFFGGDDBGE?EEFDJHEBE>
@6220874/1
ctactctaaaaacacggtcttttccttcccctggcaatgtgacctcaagt
+6220874/1
CCCFFFFFHGHHHJJJJEHHIJJHIIJJIJIIJIJIJJJJJJJJJJIHII
@326824/1
agaaaggtaattatattataataatataatttaacaaaaa
+326824/1
@@<D?;?DBFDADEBGGHGGB<AA<F9C>@4AHCCF?CFG
@6222161/1
cttaatcatacaataattagcttaatattagaaatcttaataaataggac
+6222161/1
CCCFFFFFHHHHHJJIIJJJJJJJJJJJJJJJJJJJJJJJJJJIJJJJJJ
@1888077/1
ctgaaggcatattatagcttcttactttaaaatcaaaatccttc
+1888077/1
?=?DD>DDFD8CC<A@FEA>A9A:CHHGC4A9AFCGGBEBCC9<
@4794758/1
ctcctaacaaggttgttaatctctctttcccgatca
+4794758/1
@@?DDDF?FD>=CBEFHHGEAEE@FFCGIHIG6GGG
@8225712/1
gtgacctcaagttccatcctatcattgccaattggtagtggatctctagt
+8225712/1
CCCFFFFFHHHHHJJJJJJJJJJJJJJJJJJJJJJHJJJJJIJJJJJIIE
@2626201/1
gtttacaccaacgataaaatcaggctttatgtttttgtattcttcaatgg
+2626201/1
@@@DDDDFFBFHFHGIHGIHIGHGIFIIGIGHE>FGBHDGH@<GH99DD3
@2627242/1
tggaacttaatttcatttacctttggcacattgcagttgctatcatacat
+2627242/1
;@@1B??DADAFB@>FGGIG<F<FHH3BFGH@H@EBE????F4?D4<B@B
@6926365/1
gtatatttatgctcacttcaccaacattcatgaataatggaaaatcacat
+6926365/1
CCCFFFFFHHHHHJJJJJJJJIIJJJJJJJJJJJJJJJJJJJJJJJJJJJ
@330020/1
tccttgaacaaatttacctaaagcaacaacacaattgtcggcagctggga
+330020/1
CCCFFFFFHDBDHGGIGBEBFHGGIJEGEHIHDIHEFHFFGIEEGICEGE
@330822/1
accttcaacaccacactcctcaaggtacaccccta
+330822/1
@@@FFDFDFABHHGFHDDGFE4ECEGHGIII<GEG
@2628097/1
cttcaatggttgctgctaaatcttcaagtacatagtacataactttagct
+2628097/1
@@@FFFDAHHHGHGJGHGGHEGCD<BHGHG9FCF@CF<?FHIGEEFCG9B
@2628333/1
cgacgcattgctggcctatgactcccaagctgctatgagtactatcatca
+2628333/1
?@@D=DFAHDHHGJJIHIIJ9FC?CBBHG7FGEGIIJEECHGGGIGGC?D
@2628636/1
ctcgaggtggctgcagtttccatatcatattatacctgaaggcttttggg
+2628636/1
@@@DBDD@DBHDHGBEBGHIHHIIGI@AF>CGIIIGDF?BFGIGGDIGBD
@5507158/1
gattagtttccacaacaatttctcttcctttttttgg
+5507158/1
@C@FFFDDHHFBF?:EGBGHACH<<FGEHHICHIIFE
@3320515/1
gccactgattgatgtcccaatggtccacacctttgtcaccactatattca
+3320515/1
@CCFFFFDFHDHHIGGHHIGGIJG@HGI@FGHEGGGIEGCHGCHHIJIBF
@4047978/1
gttgttgttgctgctgctgttgttgttgttgaccccatggttgtcgagg
+4047978/1
@=?DDBBDFHHFDHIJIJB<ECCAGFCGFHH@HHGHGDHGIJHDGEGHB
@4048398/1
ctctggtatccaaaggcactgttttcaccggaggaatttgtttgtgattt
+4048398/1
CC@FFFADFBHFFIJIFGIJJJGIDBHG9CGEGH6DAGIG4?DGGGBHG=
@4048894/1
tgaggaaacaaactttgtgagtgttctaaagctacttttgcagcattcat
+4048894/1
CCCFFAEFHHFFHG>FBHEHIFHHICEIHIII@HHIJFB9?BGEGE>@GH
@4049099/1
atcactttttacatttaaagcatctccttcttctttttttctagtttcct
+4049099/1
@B@DFDFFHDFHHFGHJBIHEIIGIJHIIHIIEEHGJGI<GGGIIE@<BG
@6929553/1
tataagaacaatgagtgagagcttgcaagaggtaacttctgtcttgaaat
+6929553/1
CCCFFFFFHHHHHIJHHIIIIJJJJIJJJIJJHIJJJJJJJJJJJIIIJJ
@7580125/1
ttcttcatcacgtcgtctttttttaccaaaccggtattttccccttggca
+7580125/1
?@@FDFFDHFHHHGIGGHEHHFGHGIJIHIJIGI?AFHDGDGFIGIE<DE
@7580186/1
aagcaggatgacacttaggtcgtgcatggtttaagaaagaccaaaggttt
+7580186/1
CCCFFFFFGHHHHJJJJJJHHJHHIIJJJFHIJJJJJJJJJJJJJJJFHI
@4049254/1
ctgtagtacaaatttctatttccgattatttttcctttgatgctgctcaa
+4049254/1
@@@DFFDEFFADDHGIIIEH@GHJGIDGJIBGGHII>GHHIDGIGBD>F3
@332379/1
gtttttattatcgcttctaattttttctctcatttctgggattaaaattt
+332379/1
@@<DDFFFHHGHBCGIFHEBEAHGIDGEFGEH4?CDFGD?3B?FGGGEII
@7581614/1
tgggcatacagcatatatccgtctaagcctaatgttttcgctagaactgc
+7581614/1
CCCFFFFFHHHHHJJJJJJJJJCIJJJJJJJJJJFIJJJJJJJJJIJJJJ
@8226819/1
ctcatcttcatcatccaagccgtaatgaatggtattgctttcgcagggta
+8226819/1
BBCFFFFFHHHHHJJJJJJJJJIJJJJGJJJJGIJJJJJJJJJJJJJJFH
@333307/1
ctcatccacattttatgtgctgctaacctcttgg
+333307/1
??@D;2BD8F8D4CGHE<I@<CHEHIAGCEHIGE
@8227207/1
ctgatatagctctaacttcaattaatttctgatttttattaacaat
+8227207/1
CCCFFFFFHHHHHJJJJJJIIJJJJJJJJJJJJJJJJJJJJJJJJJ
@333668/1
ctgcatctgtatatgccctagcacg
+333668/1
?@1:=:=B42A?FGB>D?<?E3<A@
@8227348/1
gttgttccattgcttgaggtctggtaattggagcggcttgtctaacttg
+8227348/1
CCCFFFFFHFHHHJJIFFHHGIGIAEHIIJJGIIIIIJI:9?D9B?4C=
@7582936/1
cctatacctatttacatgcctagacttgtgcaccagctaaagaagactta
+7582936/1
BCBFFFFFHHHHHJIJIJIJJIJJJGEHFGHJIGIIJJJFIIJJGJJIJJ
@334554/1
ctgagatgaaggtggtctgctgggttgctggtcaccgggttgttgcctaa
+334554/1
@@@DDFFAAAFDABFEGGHHCGEG;EBFEHI@FGI<FEIG177;CAF4=F
@1114390/1
gataataatgcctcagagctaccttggc
+1114390/1
BCCFAFFFHHGDHIIEGIIIIIIIJFI@
@4799021/1
ccaagatcagccgtgtttggtagaagcaggatgacacttaggtcgtgcat
+4799021/1
CCCFFFFDHHFFH@GHI@G?GHGEEADCGGD?C@3?B?BDEDD4:@?7==
@4799257/1
ggttaactttataatcaatcggcatttctttcagaccaaaatttctttgt
+4799257/1
@@BDDBBDFAFFFDGIIJIGGEEAGHIGEEHIII>CEGEEEGEGGIGIJA
@8229335/1
ttgtaatttagcacattcatctttgctgaggtttgtatctgttgcagtag
+8229335/1
CCCFFFFFHHHHGJJJJJJJJIJJJJJJJJJHIJJHIIJJIIIJIJIIJJ
@4800013/1
gggaattctaagagggtacacaattcaggcactaatgtctcttcaaaatc
+4800013/1
@CCFFFDEHGHGDIFGEFHIDGGHCHCHJDIIGEGGIHICGHIJGGECBE
@1116308/1
attagaatccccattttcagtagtg
+1116308/1
?<;BD>DDH?AF?F@AAH9<<:?AC
@8230143/1
tagttggacccatgcactgaatgactttatacactggtatttctggctca
+8230143/1
@B@FFFFFHHHHHJIIJIIIJJJIJJJJJJJJJJJJJCFHJJJJJJIJJI
@337590/1
gtagtgaagaactgaaagcagatctaaat
+337590/1
@@@D;BBEHFFHGGIBHBAGFGGIIIIIH
@1116719/1
cttggacaagttgttatattagtcactttatatgttcttttaacactctt
+1116719/1
?@<?DD?DBBDFFGF4B@IIA?FHHH@CEHHIIIE9CCCFHEA<>?D3DE
@1117261/1
gctggctggttcctagaatcccacat
+1117261/1
?@@FDFDDF:3?F>CB9?:??<AC;?
@6225710/1
ctcgaggtggctgcagtttccatatcatattatacctgaaggcttttggg
+6225710/1
CCCFFFFDHHHHHJJJJJJJJJJJJJJJJIJJJJJJJJJJJIJJIJJJJJ
@1117917/1
ctggatcaaaagtaaaatcttttctatcttcatctgt
+1117917/1
@@@FDDE>8CFCFG9BBBE:?A<@DHI9ACD94?<?:
@2629360/1
aataattgttctttcatgatactctcaagatccctgatt
+2629360/1
8?@;DB:A:<DF?D>>F<AHH>DFHAFH<FF>D;<E3@@
@5511761/1
tgaggatactttaatctaatattatattgacta
+5511761/1
;?@DDDAB8DAFDHGDEBFGIIIGHIIIBHEEB
@4802297/1
ctccactgaaccaaatcggctccttgaatgaatttttcatt
+4802297/1
@C@DFFFDFAFHDGIEDDD<DCAC<4C?C4D4?CFGGDE9<
@3322674/1
gtcggcagctgggaatcctttgtgagccacatcaatgttaaggaatggtt
+3322674/1
@C@DFFFFGDH??@>GHJJGEHG3CF9EDGHHHHE<GECF9@F<DAHG?F
@2629430/1
ctcagaagaaagtggagataccatattatag
+2629430/1
@@@FFAADF>FH<EEBEHEHDFHG>HDHI<D
@2630167/1
ctcgaatctattatctcttggacaagttgttatattagtcactttatatg
+2630167/1
?@BFFFFFGFHGHJIJJIJIGGGFHIEDH<?CHIIFBHB9DGHIGJIIIH
@3323156/1
atttcttttttccaaattgcctctccattcaattgaagaagcaatttctt
+3323156/1
CC@FFFFFDBFHDFCFFBEG9EGIIJIGIGGGIJI@DHHGGI<0?GHIJI
@3323397/1
gcctggtgcggaggctaccttgccgtaggaaataagaaagcaagagaagg
+3323397/1
CCCFFF>DHHHHGIJ<BFGGIJIGE@GHGGGHHIJJJJJGFHGGIGIGGF
@4803582/1
gccaatagctgtgggttatatggtgattgatgccattcaactttgcatta
+4803582/1
CCCFFFFFHHHHHFJAGIIIJIIHE>FGIGCGEGGIIHHIJC>GIJ<FIG
@3323908/1
gttgctgctgaggctgttgttgccactgctgctgctgaggctgttgttgc
+3323908/1
@@@FFFFFHHBFHIGGAGGIJDGIGHIGIGHIHBHGC@DGGF@DGE;F9B
@4804297/1
cattaagcctgtataaaatacaagg
+4804297/1
CCCFFFFFGHHBFGGIJE@9IH@GE
@4804425/1
cctcctgccactcatcataatgaacaatatcttcttttggattagtagaa
+4804425/1
@@@BDABDFFH>FAHBBGGIIG9EHHGG9EFEFGGIIGIIFIGIGFCHG<
@7585716/1
cttatgtctaacacttcacacataaattcgataacaggctgagctttata
+7585716/1
CCCFFFFFHGHHHJJJJJJJJJJJJJJJJJJJJJJJJJJJJHIIJJJJJJ
@7586290/1
cctttgttgctgctgtggtggttcttgcctttgcagctgttgtggtggtt
+7586290/1
CCCFFFFFHHHHHJJJJJFHIHIJJJJJJJJJJJJJJJJIJJGGJHGHDG
@3324650/1
ggtggttgttgcctctgttgctgctgaggctgttgttgccactgctgctg
+3324650/1
BB?DDDDFFHFHHHHIDFEHFHIGFECGGIJG;FHFH>F<@FGGCDEEGG
@6230010/1
ctgtacttcctcctcatagttccacaatgagtaatttcaatttttaatcc
+6230010/1
@@@DDDFDHDHHHJJIJJJJIJJGHIEHIGGFHCFHIGIIJJJIJJGIJG
@3325228/1
gtagtctgtctgcatctgtatatgccctagcacggaaagcagcgagatga
+3325228/1
@?@DDFFFHHHDFBGIIJFJJIGCGGIGJJIGGHGIIIHGIJJIEBFHI=
@1120119/1
cgagacaacgtgatataactatgaagaatcatgtgataaaaaatagcagc
+1120119/1
@@@DDDEFHH:DAEDHHDFGHGGDIIIEAFGCHFHECAHGC??G4?0?FH
@1120494/1
gcttctattagttcatctatattttttaagg
+1120494/1
:?@DBABDH?ADFIGI9FIICH>I@HH=FAH
@3327340/1
ggagaatggaaggactaggacctggatggccttccaattct
+3327340/1
@CCFFFFFGFHDHDG@GG>?FH>E3CEAG<GGIEG4?FHCB
@1123276/1
cactgactaaaatattgttcaagttcacgaggagtattcttggaaacaat
+1123276/1
??@D7B;?BDFDFGGHG@AE@FE:CHGC=AF1CECFGGB?DDGADH9??D
@1123415/1
ctgcaatttccaagaaactttacttctcaca
+1123415/1
@@?DDBBDHHAHH<::A:E4A<FCFFHEBFE
@4049707/1
gttgcatcctttgctcttgaggaagttggtgt
+4049707/1
?@@=?DBDHHHHGJDH9FGGHGG9?AF?E<C;
@6930016/1
ggtgaaggtcctgtaaaatagcttgagaagccctttgttttccttctttt
+6930016/1
@@@DFDFFCDDD>CFGEGBHHHAEFHHIIIIIGGGGADFEHGHIIIIIII
@339422/1
ctctgttgctgctgaggctgttgttgccactgctgctgc
+339422/1
CCCFFB?DHFDDFIHIB=EG;FEA@D>H>FE<FEHGEGG
@8231628/1
cgattctccactgaaccaaatcggctccttgaatgaatttttcattcctc
+8231628/1
CCCFFFFFHHHHHJJJJJJJJJJJJJJJJJJIJIIJJJJJJJJIJJIJJJ
@339894/1
ctcagttgtttttgcacagaactcagcaactctcggatcttctatcctta
+339894/1
@CCFFD?DCFDHGDGIJJJIIJIHHGEHGIICHIAGGIIGIIIGIIIGHI
@2634712/1
ctcagaagaaataatatctcagcaccaattttatgatttctcttctcttg
+2634712/1
CCCFFFFFHGFHHIJFJHIFGGBEIIGIHIJGIGIII@HIJJIGJJJIIJ
@340647/1
gtacacagttgcagtcctgagctggtcttcagtcacccgattctatttct
+340647/1
@@@FFEFFHFDHAEGIBHG4;FHB@FHEIGECEGEIGEBGEHH@<BAF99
@4052018/1
ccgacgacactttttagtaccgggcttactaagggagttttcttgatcat
+4052018/1
@?@DDDFFDHGFBFD=GECGHIFGE>G3BFDHGIHEGCECA9FGHHEHC7
@4052681/1
ggaccagcttgtgcttgtcttccac
+4052681/1
@?@FFFFFFGH>FHG@HEAFEGIGG
@2635718/1
ggatgcataagtcattcctctatcaggtaagacaacaatcacaagtttta
+2635718/1
C@@FFFFDHHHHHIJJIIJIIJJJJJIHEHIJJJJJIGIJJIGGGHGJJE
@8234175/1
ctccatactccttgtcttacaggtaccggtctttctcgataatcaagtgt
+8234175/1
@CCFFFFDHHFFDFEGIIIIHHJIHIHIICGGGHGHHGIGFGHIJJJJIH
@7586639/1
gtcgcttatgtcaaattctacttctgaatgatgttctacgttatcatcaa
+7586639/1
@@@?;DDDHHHHBHEHIGHIGHGIHBAEHBHGBACFHGEFGFGHAFGIGG
@7587396/1
gctctgcagggaacggcgacataggtgtctgctcttcacatactcttgtt
+7587396/1
CCCFFFFFHHHHHJJJJJJJJIJJJHIJJJJJJJJJJJJJJJJJJJJJIJ
@5513997/1
ggtcatttctttttcttgatctctttcattatcgtaaattgtcacggtct
+5513997/1
@@<;DDEFAHFFDGEGIEG>@I9FH@HHGHEIGGIE@DF@9?C>D0?DGG
@7587896/1
tcttcagcctcatgttataacattatgcagt
+7587896/1
;?<;?B4B?DBD:<EADE4<<?C@EFCC@E?
@5514814/1
cttggcaacaaacagttgttttttcctgatatagctctaacttcaattaa
+5514814/1
CCCFFFFDHHHHHDIJJIFHEGIJAHHICIIIIJGDHGIGCHIGHCGGIG
@8235661/1
agttcatccataattcagaaagaatatacacaacagacaactctgtactg
+8235661/1
?B@FFFFFHHHHHJJJJJJJJJJJJJJJJJJJJJJIJJJJJJJJJIJIIJ
@5515533/1
gtcactattaaagttgatttgtcttatcgacttgacaattttttcttttc
+5515533/1
B@@DFFFFHFHHGGCHIIHIBHHHCIIIJJJIG@GBFCAFCHIJ3B@G@D
@344477/1
gaaatttataaagcaacggtccacaaaaaataaaataagctca
+344477/1
@@@DDDDDAHFHA4CFGE<ED8<AFGEHGGGGGCHCG443BBD
@7589999/1
gcccattattgtgtactatcttcaaagagaaaaagtgcaatactagaatt
+7589999/1
CCCFFFFFHHHHHHIJJJJJJJJJJJJJJIJJJJJEGIJJJJJJJJJJJJ
@5517273/1
gcatcatcacttatttgttgtttaaacgtcttcccttgatttcctccagc
+5517273/1
CCCFFFFAHFFGHJBEGGHIIFCG@@H?<CFBGHIJIJBGCDEFGEGHHI
@7590590/1
cctgaactaggcaatgaagttcctgcaggaggtataaacaaacctatggg
+7590590/1
CCCFFFFFHHHHHJJJJJJJJJJJJJJJJJJJEHIJJJJJJJJJJJJJJJ
@6933544/1
cctccacacaatcagcaatacttttgtcaggaatggaatgctgagtaaca
+6933544/1
CCCFFFFFHHHHHJJJIJJJJJJJJJJJJJJJJJJJJJJJJJJJJGIJJI
@4054490/1
agtaattgaaacaagtcagggaagagatgctgctgagtactgtccttact
+4054490/1
B@@FFFFFHFHHHJJIIJJIIIJGGGFHJIIIGIJJIGGIJIB>HGGIA9
@6235641/1
taaaggttttcgttgctcattgatatcccttatgtctaacacttcacaca
+6235641/1
CCCFFFDDHHHHHGIGEIGIJJJJICHGIJIJIEIHIIJIJJIIIJIJJG
@8237669/1
cagcaacaacagcaacagcagagaccacagcagcctcaacaacagcagtg
+8237669/1
CCCFFFFFHHHHHJIJJJJJJJJJJJJJJJJJJJJJJJJJJJJJJJJJIJ
@6236464/1
ttctaatgtttcttcatttaaaaccgctgtgtctctttctttttttgtta
+6236464/1
CCCFFFFFFFHHHIIGIJIJJGIJGEGIJ@GCEHIIJJJJIIIJJJGCHI
@4055932/1
cacggcgatactgcaaacaagggatagcactcaagggcacattatgtttt
+4055932/1
CCCFFFFDAFHH>FGGGIJGGIICCHCG<FGGIGHI<=EH@>9@FHGEEG
@4055951/1
caggagctgcgacaccatctgatgcctggtgcggaggctaccttgccgta
+4055951/1
CCBFFFFFGHHGHJIIFCGIGGGGGHGJJIIIIJ8@FHIIGIGBGGH@::
@4056736/1
ctccaattgcattccctttcacactagggacatgaggtgaaattattggt
+4056736/1
CCCFFFFFDHHAHJIJGHGEEHIGHGCGCEFCEH@GG:?DCD>BGIG<C9
@5518464/1
ctctgtcgaacagcttccacagcttgtctgtaattgcgataagg
+5518464/1
=?@=ABBDHAFH?FHAH<4AG>CB3CA<<?:9C<BF@GEHBH<A
@1899670/1
ctgtgggttatatggtgattgatgccattcaactttgcattaactttctg
+1899670/1
@BCDDFFDFHGHHJJHJIJIJJJJJJJJIIJJJJJJJJIIFHIJIIIJIC
@1125370/1
gttcctggctgagagtaattcgtcgcgcattctgttgta
+1125370/1
?:?DD?BDF;DDB<B2<BFI<1:<F<@AEB@B>99?<B4
@1900162/1
gagtttggtgggtaggggttgtttcccta
+1900162/1
@?@ADDDFD=FF<FFGBE?CFDEBBFGG3
@1126041/1
attagcagaaatcctcattctttcaaaaa
+1126041/1
CCCFFFFFHHGH8C<EBAHHGHBEHGI9;
@5519852/1
cttcttaatgcatctctgcccagccacaatgttacaaacctctag
+5519852/1
CCCFFFADFFHHHJGIGIIH<G?GGIIGGHCFGCHEEHA1CGHGE
@4807253/1
gtctaagattgctttcgctgcggcatgctttgcttctttctt
+4807253/1
@;?DABDD?HFHDIGEGBA:FEBGB@DF9DG4BDGI9DHHE@
@3329320/1
ggaccagtggcgtatttacagaagcaaggttggcctattattggcattcc
+3329320/1
@@@DDFFDHHH<FHHIBHJJGGFGIIIHGHIGGGI@FG@GGG9GGG>BGA
@4808011/1
ctttctaatgtttcttcatttaaaaccgctgtgtctctttctttttttgt
+4808011/1
CCCFFFFFHHHGGGHJJIIJJJIJ<F7FGIIGIHGCGIJJ9BFGHIJIJI
@3330424/1
cctgaacacattgggtcgccatacctaaaaccgtatctccaaccctctt
+3330424/1
C@CFFFFFGFHGFCHFAEIFGGE?FGEAEHDC@:?DB@GIIEGD@8BB=
@4809322/1
gaaaaaataatcaacgttactatcaatcacgaaaaataacaaaaacaaaa
+4809322/1
C@@FFFFFHFFFH<GGHGIIGHGIIJCEG>?=GGGIG9FEGCE?@HEIGG
@348341/1
ctggtattatgagtgttacttctcatcctaggacgtccacctcgaac
+348341/1
@@CFDEDBF?DDDABFHGEHH4CCBE<B3ACE<AEDAF;D3?GC>BB
@4809731/1
ctaagcctaatgttttcgctagaactgctagatgttgattttgaacaata
+4809731/1
C@@DFFFFDHGHDGHIIJIBGEH>CCEGGEH9EF@FHGGIJJEB?FAGHH
@1126366/1
cacctcacacctggcactaaactgtaaagggcttcactgcaaaagtttga
+1126366/1
@@@DDEFFGHFHGFD>EEGGCGIJAHGIEGA=>GEF3CF>DBFGIDGGHE
@7591135/1
agctgcgacaccatctgatgcctggtgcggaggctaccttgccgtaggaa
+7591135/1
@@@FFDFFHHHHHJGGIIHIJHFIIFEGHIEGIJIJIIJIIJGI;ACC?C
@7592006/1
gtcagcttcttaatgcatctctgcccagccacaatgttacaaacctctag
+7592006/1
@?@DDDDEFDGDFAGDFGEFGIIIGIIIIEDHDFHHEFIEHIIIIIGIII
@2639176/1
ctctgatttatctcatcttcatcatccaagccgtaatgaatggtattgct
+2639176/1
@@@DDFFFHHFGGIDIDIGIGGEHEHHIEGGIIHIJJGGHFGCBGHIGGI
@1127709/1
ctcggatcttctatccttatctcatcaaatattgataaactag
+1127709/1
@@@B=DDFFFFHDIJGIIJGIG@H9FGGEHIIEIBGGJ9?FFH
@2639492/1
cagtccctgaactaggcaatgaagttcctgcaggagg
+2639492/1
@@@DDD;DH8DHFIIIIFHIIIGHHIIIIGIIFGBDD
@6238383/1
cagtggcgtatttacagaagcaaggttggcctattattggcattccagca
+6238383/1
@@@BDFFFFHGHHJJIJJJIIGHJEGGJIIHJJJIIJIIIIJJGJICHIH
@6239203/1
gcttcggccacttctttgaactaagtacagcgaaattcttattcgattga
+6239203/1
CCCFFFFFHHHHHJJJJJJJJJJJJHIJJJJJJJJJJJJJJJJJJJJJJJ
@4059215/1
gtacgctcaaacatgcaaatgtgacattattg
+4059215/1
@@?DDDFDFFDFHIFGIIIFHHHIIEHBGEFG
@2641738/1
ctcttgttttgcttctttttttgacctacccttgccgatagcaataaggc
+2641738/1
@@@FFFDDAHFAFI@BEGGHHEHGIJJGIIHGCHEGEGIFGGIFC4CHHI
@2642432/1
gccacatcaatgttaaggaatggtttccaaccaataattgcagactggaa
+2642432/1
?@@D1ABD><DHDFHC4<<9ACA<HECEHGCFAB<@FDC9D?3?BDHBBD
@2643316/1
ccgatagtttccaaacgctccagattgatgccatcgtttgcattagacat
+2643316/1
??@DDDFACDFFHIIGHEAHICHE>AFGH<FFEG@G?BDGFGGIGI9DHH
@6938468/1
tccgacgacactttttagtaccgggcttactaagggagttttcttgatca
+6938468/1
CCCFFFFFHHHHHJJJJJIIJIIJJJIJJJJJJJJJGHGHIIJJIIJJIH
@7594757/1
cattacagttatattcgaaaacttagatttattgagcgtgataagaccac
+7594757/1
??@D?B?BHHABDBHFF?FHBHDHEH2AFH@FHGGBAHIHHGICBGGBBF
@1905264/1
cacgtgaaatctttaggctgcagctcaaccattttatcggccaacatatt
+1905264/1
@@@FFF?DHHAFHGE4A?BAGCFDHGGH?G7CF>BAHGCADDG;6B@FGG
@1905282/1
gctttgctttaggatcatcatctggattttgaataggaaatttg
+1905282/1
<??DD?DEGHAHFHHGIIGIIGG@EHGHIIHGE9@@?4?DDDDF
@1905695/1
gtgaagtttctgagagcatcttctct
+1905695/1
??1ADD=BDDDDD4CCEEEDEEC@9E
@3334773/1
ctctgctgttgttgctgctgctgttgttgttgctgctgttgttgttgttg
+3334773/1
@CCFFFFFHHHFHJJJJJIGIGIJEIIJIHGIIIGIIGHGGAFBFHGEHI
@1906245/1
gtacaaatttctatttccgattatttttcctttgatg
+1906245/1
=1=BB4:ADDDD<D:C2<1CFFFIEEEE@9<EEIA<>
@5522232/1
ggcctatgactcccaagctgctatgagtactatcatcagctggtgtagaa
+5522232/1
CCCFFF>DHHHHDGGGIJIIFICC>HHGAHIIJJJBGGIIGII@DDGHIJ
@7597959/1
gtgtaatcactgctgaggcttgaacaagcccttctgatagcctgcaattc
+7597959/1
??@BDDFFHHHFHIIIGIIGHGIGGGIHIGG@GGIIIJIEGGIJG@EDHC
@1906952/1
gtcttgcacgacctttggattgaatataagaccttgttgttttagggtaa
+1906952/1
??@=D?BDDDFHHFEEGEHCHBDHBDEIECHICCGEGHIGEH39DGG3?;
@5522877/1
gttgaccttacggggacacttatcaggttgtatactg
+5522877/1
@@@FDDA;?FFHHII@AAE@DECHIJIG>DFHGID@?
@5523340/1
gtctcatttgaaaacgtggatctccaaggtctccttgaacaaatttacct
+5523340/1
@BBFFFFFHHGGGIHIIIFIGGIHCHGIJ9CFGIIIIBHJEGCH@FCIID
@4811561/1
cgcgcattctgttgtatatttatgctcacttcaccaac
+4811561/1
??:AD?DDDHB42AF>:??<ACHEHH4AH@G>BF<9?8
@352403/1
ccttaatcatacaataattagcttaat
+352403/1
@@@FFFFFHGDFHGIEBHIIGGCCFFH
@4812388/1
gtcagagctatagtagttgaatggctggttttcaccaaca
+4812388/1
@?@DFFFFAHFDFCGGHH@HIAFHCGIG9CFE4E>FCGDF
@353146/1
cctgttagcagctggttgccttaaaacaat
+353146/1
?@@DDDD8FFHHFIDAEFC3CFHGBDBEHE
@4813286/1
gtcttttccttcccctggcaatgtgacctcaagttccatcctatcattgc
+4813286/1
@@@DFDDEAFHFHGGGGA>FGGH<A9EHE>FEEEC><DCH>BGGG<FGCE
@1129787/1
ccgcttgttgctgtacttgaggctgagatgaaggtgg
+1129787/1
CCCFFFFDHGFGHGIGGGFHGGGGCHIGGG4BGE1?:
@1129965/1
ggcatttctttcagaccaaaatttctttgtaaacaagttagtaaaat
+1129965/1
@@@FBBFFBDDFGJJGBHGAFDD:CHFBHDEC4:C?GGGCHG9<C4B
@8245098/1
gttcgtggaagtaagaggtctttcatttaatgttttttgaaaagcctcac
+8245098/1
CCCFFFFFHHHHHJJJJJGIJJJJJJJJJJJJJJJJJJJJJJJJIJJJJJ
@4814285/1
tgtggatcaaaactcattaaatatttctgtaagcgaagaactgaggtaaa
+4814285/1
B@<DDDEE>FDDFGIDGIIJEGGJJEGIC?FFGH<BF?FFEDGG@@9BGE
@4814400/1
gtctaggaaagaaacaaacattgcagaaagtctgacaataaagtaggccc
+4814400/1
@B@FFFFFGHGFDEHHFEFHIJIIJJIIFI1?EDFHHCDDGAB@BBBGGF
@4814733/1
gtttggttccatcaggaaacgatggtctgtgttgttctttttctattttc
+4814733/1
CC@FFFDFGDB?FHIIIGGHIGGHI@FEHFCGFHHEGDHIEIGIIJGIJB
@4063346/1
ctcatacgactctaattgtaaaaatgttatccatttttgggttaataacg
+4063346/1
CCCFFFFFGDH:FHGGBHACHIHCGFHII9CEGHGBIIJJDBFHGFGHHJ
@4063722/1
cattaagattagtattaactgttaatctaaatattcaaactgtcattcac
+4063722/1
@@@FDFDDDDB>:EGHDGGGGHHIIIIIIDHGIJIJFG9EEHCEG9?FAH
@1132680/1
tataaatgtaatcggtggtgtgtaatcactgctgaggcttgaacaagccc
+1132680/1
@@CFFFFFGFDHDIFAEGFHFHEHIJB<FEGGIEGEHG?EHGGGHDDFHI
@4064849/1
ctgtagtacaaatttctatttccgattatttttcctttgatgctgctcaa
+4064849/1
CCCFFFFD>?DDFEHIJIIIGIIJJJJIGIIGIGGGIHDE<CDH@GHEGG
@3336128/1
agaaaattcaagcgagctgatgtatg
+3336128/1
??<DD=BDD8D4C;EE<@FBF9AC?A
@6241716/1
ctcattttcactcagaagaaataatatctcagcaccaattttatgatttc
+6241716/1
CCCFFFFFHHGHHJJEHIJJJJIJIJJJJJJJJJJJJHIJJJJJJJJIJJ
@3336645/1
cttgcctttgcagctgttgtggtggttgttgcctctgttgctgctgaggc
+3336645/1
CCCFFFDDAHHHHGBHBAHHGEADG:FCEECGGG@>GHGI<<B@<FFHE?
@4066668/1
ggaaataagaaagcaagagaaggaagtgagg
+4066668/1
@@@DDDDAHADDFHGEIEG3<CF>AFE>C??
@1908931/1
gtgaaattattggtatttcttttttc
+1908931/1
@@@BD;BD<<FFDBGGGG:EHCAAFC
@4067112/1
cgtgtttggtagaagcaggatgacacttaggtcgtgcatggtttaagaaa
+4067112/1
@<=B?DDDF;CFHIGGGHEGG<FCHIEIJIIHGEHHGIIFIFEGHCCCH>
@6942812/1
gtttacaaatgttgcagcattaagtcttctctgcactgtgacagtcttca
+6942812/1
CBCFFFFFHHHHHJJJJJJJJJJJJJJJJJJJJJJJJJIJJJJJGIJJJJ
@6243241/1
gtccctcttctggaaagcagctcttgcagcattgacactggcgttttggt
+6243241/1
CCCFFFFFHHHHHJJJJJJJJJJJJJJJJJJJJJJJJJJJJJJFHIJJIF
@3337909/1
ctctgataaattagaatcatcccatagcaaatgatatttggtaggacgtg
+3337909/1
@C@FFFFDF?DDF9E>>B<FEHIJIGHGEC;FHCGI<FCBE?DDEIG6?D
@7598417/1
ctggatctgatcttaacaagccttaagagaaatcttagctgacatatact
+7598417/1
@@CFFDDDHHHHFIIJJJJJIJJJIJGEHJJGG@EFGGIJIGIGHIIIII
@3338034/1
gtttaagaaagaccaaaggtttctgttgagctagtcatttgttccc
+3338034/1
@@@ADDD??D?DDGIEHHIAEFFEGHIEGGCHHIG@<?D@>GFG4D
@3338544/1
ccgcagattaaaatttttaagtacgactaagtgagcacactaaatcacca
+3338544/1
B@@FDFDFHFBFFJ@HIJJJIGH>FBHGIEHHEHHIEHCBFHIICHGIJG
@1910060/1
ctcagataatcccatatcattgagacattaacttgcgtagcatactttat
+1910060/1
CC@FFFFFHHHGHGIIIJIJJIJCHGHJIJGHIJBCHAHGHCFFBGIJJF
@6944146/1
gccatcctctcattcttagttgtaacaactaggggcaccatgacgatagc
+6944146/1
CCCFFFFFHHHHHJJJJJJJJIHHIJJJJJJJJJJJJJJJJJJJJJJJJJ
@353683/1
cttgatcattttcgtttacccagagaggaaatagtattttttcttcatcg
+353683/1
CCCFFFFDH?HHHIGHHEAHGGI<=;FHEHI@>C:D@DCDG6DDFB?DAE
@6945589/1
tgtaacagtaagttcttttttttccttgactatgtttgatgacatatcaa
+6945589/1
@CBFFFFFFHHGHIIJJJJJJJJIIJJJGIHJIGJJJIJIJIJGGJIJJI
@6945684/1
gctcacttcaccaacattcatgaataatggaaaatcacatagcttcggcc
+6945684/1
@@CDFFFDHHGHFIGIGJJJJIHIIJJJIIJJJIIIJJIJJJJJJIJJJI
@3340158/1
catggtttcaatgatttccctgttgaccttacggggacacttatca
+3340158/1
@@@FFDDEFD<<<DGGH9BGH@<?@C3?CFFG=FBHD0?G@F9DFA
@354457/1
gctggatgaggaaatttttcataaagaagtcgaatactgttcttaggaat
+354457/1
@@CFFFDDGHHGHGIJIJJJJJGIGGGGGFHGIJIJEHIJJGIIGCGGGE
@4815619/1
ctcttcaaaatcttcttcatcacgtcgtctttttttaccaaaccggtatt
+4815619/1
@CCFFFDDFHHHGGGIJJJJJJJJEIIFFGGIGGHIGII@<DHIJJ@AHI
@3342113/1
cttcattttcggtttcgtaggcaggtggagg
+3342113/1
@@CFFDADHHHGFGEGDCEEGDFH>8EACGC
@4817805/1
agccttatgcctctcaaactcaagctgtcgcttcaattcatccacttctc
+4817805/1
@@CDDDFDAFFDBGGEII:FGHEHGIJGIJC:BGHGAGGGGGHGCEG@BD
@1134204/1
gatgcaatcaactgaagaactgtatctccgagaaattctaacctctg
+1134204/1
CCCFFFFFHHGHDAFG>BHGIIAGIII@FFGIJJEICGIIIIIGIG>
@4818474/1
gtttgttttctcctactccgacaaacgccatcctctcattcttagttgta
+4818474/1
?=BDFFEDHHFHBBGGIJJJBGGGGCDGHGIBHEHIIBAEGIDFHBBHBG
@1134737/1
gaaataagaaagcaagagaaggaag
+1134737/1
@@@BDD:BFAFF?;CFCGDAE9:<B
@1134914/1
catttcttcattttcagctctggctattttagcatggaatgtgatctcca
+1134914/1
@@;?D;DDHFHH?EG9FGBC@HG<@A<BBCHF>HGGGIIIII<??H>FB?
@5532742/1
ctattatctcttggacaagttgttatattagtcactttatatgttctttt
+5532742/1
@?@DFADDHHGGAEHBHGCGGHEHGCIJGIG>EAEEHIEGGEGFICAGHI
@4068196/1
ctgtaaaatccttcactggaaacagctatggtaacatctcgtttcatttt
+4068196/1
B@CFFFFFHHGHHGIJIGIHADDGIIGIIIJ<BFH<4CGIBHGDDAF>BD
@4068374/1
agctggtcttcagtcacccgattctatttcttggtcatcagtttgag
+4068374/1
?@?1D?DDHHGHHIIIII<EAGI<FGAH@CF9G31?DEE<CF@GADD
@4068740/1
ctcggatcttctatccttatctcatcaaatattgataaactagtttcttc
+4068740/1
@@@FFDFDHHHHGIGIJGHIGIHJIIIIDHJJJJ?FGFGHIII><GGG>G
@4068963/1
agctgacatatactaattaagatagcaacccacattggggctattgttgg
+4068963/1
CCCFFFFFHHHHHJHIBGECIIIJHID<BGHCGIIJEGJHJICHGICHIG
@5533863/1
gctgaggctgttgtggtctctgctgttgctgaggctgctgtggtctctgc
+5533863/1
@@CFDFDF?HDAH@ED?DFEDHIIJCFIEHHAFHEGGGEDBB99@9?9<>
@4069686/1
ctccacctttctttcctttttttgcccattattgtgtactatcttcaaag
+4069686/1
CCCFFFBDDDHFHJGGCGHHIGHIJIGB>@@BD>DF39DDBGAG><FE@<
@4071282/1
ctagaatatcaaataatagctgacttggataccttggcttaagagagaaa
+4071282/1
B@<DADFDDHHHDGHJBGGDGECHGGJGFC9FHCHEIIEGEGCEBDD?FH
@8250732/1
gcttgctgttgttgctgctgctgctgttgttgttgttgaccccatggttg
+8250732/1
CCCFFFFFHHHHHJJJJJJJJJJJJJIJJIJJJJJIJJHJJJJIIJJGII
@6247768/1
gtcgacaattgtaccaagctctggcattttcctgtgactgatttttcttc
+6247768/1
CCCFFFFFHHHHHJJJJIJJJJJJJJJJJJJJJJHIIJJJIJJJJJJJJJ
@4071944/1
gaatctattatctcttggacaagttgttatattagtcactttatatgttc
+4071944/1
@C@FFFFFHHFGDIJJECGGCEHC<C:;FCI>HHIGCIIIIIEHIEGDF>
@7601525/1
caacagattcaaaaacatcacctagtgcttttggtacctctacatcttca
+7601525/1
CCCFFFEFGHHHHJJJIIJJJJJJJHHIIJJJJJGGIJJJJGIJJJJIGI
@7601543/1
cataagttggttgttttttaagtgcatgttgaacatattcatgcaaaatg
+7601543/1
BBCFFFEFHHHHHGIJJJJJJJHIJJJJJJJJJJJJJJJJJJJJJJJJJJ
@6949665/1
gccagtacctatttctttgtgtcgaaatacaaggcaggaaatggtgaact
+6949665/1
CCCFFFFFHHHHHJJJJJJJJJJJJJJJJJJJJJJJJJJJJJJJGIJJJJ
@357602/1
ggatggattttcacagcattatgacagtcttcaatgattagaaggtttat
+357602/1
CCCFFFDFFHHGHJIIIIIJIJJDGHGHCCIIIGIBGGIGGIEFHHADGI
@8252264/1
cgccaacaacaatgacaggtttttgaaaaaattttggccaatagctgtgg
+8252264/1
CCCFFFFFHHHHHJJJJJJFHIJJJJJJJJJJJJJJJJJJIJJJJJJIIJ
@7603675/1
gcggtaccatggtataactatcttattgagataattatcttttgaaacaa
+7603675/1
CCCFFFFFHHHHHIIJJJJJJJJJJJJJIJIJJJIJJJJJJJJJHIJJJJ
@2654924/1
gtttcgtaggcaggtggaggccatcgcctggtcatgcataattcttgtag
+2654924/1
CCCFFDDDHHGFGIDGGCCF;CFFEF:D88B?D@@GG3BFDHDGH9FHG@
@6951752/1
ccgtacttcatatcattgataattactgtagctgagtaaggagttgaagg
+6951752/1
CCCFFFFFHHHHHJJJJJJJJIJJJJJJJJJJJJHIHIJIJHHFHIJJJJ
@2655189/1
tgtcattagaccaagttcctatttccatccagtcacccttatctttatca
+2655189/1
@@?D?BDFHFHDHBBGGHIG<FH@DBF>HHFF<CBEEBHGECAH@F<FDA
@6952055/1
taacgattctccactgaaccaaatcggctccttgaatgaatttttcattc
+6952055/1
CCCFFFFFHHHHHJJJJJJJJIJJIJJJJJJJJJJJJJJJJJJJJGIJJJ
@3345332/1
ggaaaattaatttttattaagaagccaaattgcacctcacacctggcact
+3345332/1
@@@DDBB8<CF?FGIIEIIIIIE;@AGHB49<CBBHGGGF>??GHGI>DB
@4820271/1
ccttcttctttttttctagtttcctc
+4820271/1
7?@DD:B2=CFA3:?C@4<?A@BFFF
@4820323/1
cctgatatagctctaacttcaattaat
+4820323/1
?@1AD:A;F=BFDABFG9AEEI<?AFE
@7605592/1
ctggctgttgccatttgattcgtcctttgtttttactcctttttcaaacc
+7605592/1
CCCFFFFFHHHHHIJJJ@FJIJHJGIIJIHHIJJJJJJJIJJJJJIIGIG
@5538764/1
gtctgtcaattcaccaggtgatatatttttgcatctgttataaatgtagg
+5538764/1
@@?BDDFFHHA>DFBF9FAF9BHIGAHCEHGGGGIEGI@@FFGCGH4BGC
@4821875/1
gcccattattgtgtactatcttcaaagagaaaaagtgcaatacta
+4821875/1
@<@DDF?D>DDFD;@FHEIG<IHFHBHGCFGEF@G9CCHE>GIIG
@1138172/1
ctcctgcggaccattagttgaagtcccagccctcagataatcccatatca
+1138172/1
@@CFFFFFH>FF<AFF<9FBHI@FHIIG@HGFGCH>F4?DGHIIG48=CG
@6249786/1
gcgatctttgccatagcatagttcctgctttagggtttcttccgctaatt
+6249786/1
CCCFFFFFHHHGHJIGIJGJIHHHHIJIJJJGIGGCFGHIJJGIGIJJJJ
@1914442/1
gaatcaatttcaggatacgatctggtttacaattagaatttataagtgtt
+1914442/1
@@@FDADD>B4ADG3CBHGGHIEGI?9FH<ECE@EHGII<4CDF<4:B?<
@6250147/1
gaatctattatctcttggacaagttgttatattagtcactttatatgttc
+6250147/1
CCCFFFFFHHHHHJJJJJJJJJJHJJHJJJJJJJJIJJJJJJJJJJJIJJ
@8253027/1
cttttttccaaattgcctctccattcaattgaagaagcaatttcttcgca
+8253027/1
CCCFFFFFHHHHHJJJJJJJJJJJJJJJJJJJJJJJJJJJJJJJJJJJJJ
@8253804/1
gtcatttctttttcttgatctctttcattatcgtaaattgtcacggtctc
+8253804/1
CCCFFFFFHHHHHJJJJFIIJJJJJJJJJJJJIHIJJJJJJJJJJJJJJJ
@6252194/1
gctttattctcattaaggaattccggtttctcaaaacatggtgctggatg
+6252194/1
@@@FFDFFHHHFHJGJIGGGIIHJGIIJIIIIIGGIIJJIGHIIIJJ@HI
@6252279/1
aaagcaacaacacaattgtcggcagctgggaatcctttgtgagccacatc
+6252279/1
@CCFFFFFHHHHHJJJJJIJJJJJJJJJJJJJJJJJJJJJJJJJJJJJJJ
@4074808/1
atcctttttatgaatgagccagaaa
+4074808/1
@@;DD;ADD3C4AB@FE@HG;@FAH
@8255318/1
attacttcttctcgaggtggctgcagtttccatatcatattatacctgaa
+8255318/1
?BBFFFFFHHHHHJHJJGHIIJJJJJGHJJJJJJJJJJJJJJJJJJJJIJ
@4075604/1
ctttttcaaaaccttcttccagcatagcttcaatttcattgtcgcttatg
+4075604/1
CCCFFFFFGHHFHEHIJJJGIDI9F>FCHGIJGICHGHEC4CGGCHIJFG
@5539989/1
atcatcttccattgagaaggcctgacggactgatggaatccaaaccatac
+5539989/1
C@CFFFFDDDFBHGGJICGGGIDGHCD@:??FGE@FEEGF<3BG@F9D89
@364395/1
cacgagacaacgtgatataactatgaagaatcatgtgataaa
+364395/1
B@@FD>DDGFH>FHHFIIJIJGIIIIIBHJJGCDD?D>FH9:
@7607709/1
gtggaggtggttggatataattcccttcagcattataaggaaaaggcact
+7607709/1
@?@DDDDAFFFHHJJJJJJDIIJGIIIDHEHGHIJJGIIJJJJGIJGGII
@366317/1
ataaattagaatcatcccatagcaaatggtatttggtaggacgtgctgta
+366317/1
@@@FDFFFGFGAFHG>GBFEGE@FBGHGH9??DHGCBF>DEGIIIIG@?F
@1138522/1
ctttgaatgtccctttgccaaatacttcaactgtgactct
+1138522/1
CCCFFFFD8DFFDF@G>CFI>FC4A>FHIGG@?A<GF<EE
@5541022/1
atgcataattcttgtagaagaccaatcgggttgcccatcattcg
+5541022/1
@BCFDFFFHGDHBHHGIIEAFHHG;E:C>GEHG@FHCHCGGGGD
@2659355/1
gaccttctgaaacaccatctcgatacagaataattctatgaggcttgtag
+2659355/1
@@@DFFDFFA<DFDHGIGHIEICGE>DHHGIEGGGDEGHG9C3??B?GHB
@1139042/1
ctttcctccattagttttcttccaactagtgaaatttgacttaagaaata
+1139042/1
@@CFDDB>FHGHGCH@DGHGIJECHGGGE4ABAEHAGG<B9CF@94?F@F
@6956226/1
ctcttgacagccctatacctatttacatgcctagacttgtgcaccagcta
+6956226/1
CCCFFFFFHHFHHJJIJJJJJJJJGJJJJJJJJJJJIJJHIJJJJJJJJJ
@5542161/1
caggaataaagtcattaaccttcaaaatttttccgaggtttaaatttttt
+5542161/1
C@@FFADEDBBFB@FGEHIIIIIIIIICAGHGCHIBEHAFHGI4?GFGII
@5542211/1
cagcaactctcggatcttctatccttatctcatcaaatattgataa
+5542211/1
@@@DFDFDHHGDF>EFGGFBB@A@EHH@GHIHIGCGADF4?<?D4?
@4077444/1
gcagagctcgctactaaggccttcaagatagaacccaattctggcccaag
+4077444/1
@CCFFFFFHFFBFIIJJIJIJJFJIIJIJJJJGJIGHIJIEG@FGGGGII
@6957363/1
ctgccgagtccttccttctagtgcttcttccaaagcaaataatgaaactt
+6957363/1
CCCFFFFFHHHHHJJJJJJIJHIJJJJJJJJJJJJJJJJJJJJJJJJJJJ
@4078082/1
gggtatgaaactgaacgtgtacacctg
+4078082/1
:?@4A???CFAFFBGHGACF3:A>BAG
@1918315/1
ggtgtgtaatcactgctgaggcttgaa
+1918315/1
B@<BDDFEHHHHHIGIBIGJEHGHGHG
@5543182/1
gtgccataaccgtacttcatatcattgataattactgtagctgagtaagg
+5543182/1
CCCFFFFDHHHHHGIJIIDHGGHHHIBFHIGGIEHG@?@FHIG3B?G>DD
@2661627/1
ggtagaagcaggatgacacttaggtcgtgcatgg
+2661627/1
?@;ABADDDHFFFHGHGAGBD:AG<EH?EBGHCB
@2661649/1
ggccattatcgcatcatacggaatttgccgagtccttccttctagt
+2661649/1
@@@DFFFF8F?H7BEHGBHH=DHGEHHEFF?CDDA4BB??BF>HGH
@6255104/1
ctctggctattttagcatggaatgtgatctccaagttgtgaatcaatttc
+6255104/1
CC@FFFFFHHHGHJJJJJJJIIJJIJJGIJJJIJJHIJHHJIHIIIJJJJ
@2661701/1
aggattcctgttagttgtcttcaaaaattagttctactacctcatggaca
+2661701/1
B@BDADFFAFDHGIAEHHHDEHHIJBEGAGGCHFHIGHIEIBHGJIJDIJ
@1919474/1
ctccactgaaccaaatcggctccttgaatgaatttttcattcctccatac
+1919474/1
CCCFFFADHDHHGJJHEGGDGBHGGDHEHGIGHCEIIIEIIIIIIGGI9F
@6256107/1
ctcattacaacatccagggccattatcgcatcatacggaatctgccgagt
+6256107/1
CCCFFFFFHHHHHJJJJJJJJJJJJJJJJJJJIJJJJJJJJJJGIJJJJC
@2662813/1
ctagtgcttgtttttcaggtcatggcagactctgagaacttttaacaatg
+2662813/1
@@@FBD?DHHDDBBBHHHB3AFEH@FFFGGGBDGEHAFGHHIGGIIGGB<
@4824733/1
cccaatggtccacacctttgacaccactatattcaccaaccgttaacgga
+4824733/1
C@@FFDDAFHHHHFIJJFJJ@FHHIJJIBGHGIDIDHGIGJBGGCEADG?
@6959212/1
ggcaccatgacgatagctttattctcattaaggaattccggtttctcaaa
+6959212/1
@@CFDDDFHFGBFIJJJIIHIJIIJJGHIIGHFCEHHC@CED@HIHGGFG
@8258044/1
gtccggtcttcactgcagcctgactggtgagaaccctcaccgctgtcatg
+8258044/1
CCCFFFFFHHHHHJJJJJJJJJIJJJJHHIJIIJJJJJJJJJJJIJIJJJ
@371077/1
gtctaattcagtagggtgagtaatctctgtatcaacaactgtaccagccg
+371077/1
@@@DFFFFHHHHHJIICFGGGIJIIIIIIIIJJIJGIIJIIIGIHGEGIJ
@371252/1
gtcgcttatgtcaaattctacttctgaatgatgttctacgttatcatcaa
+371252/1
@?@ABDDAHHDFAEDBEEC@EHBCD>FHCG9<EHGG@ACG8?FAGEBDFC
@8259134/1
gaagaaaccataccaaaggtcaagaccataaccaagatcaattactctac
+8259134/1
@@?DDFFDBHHHH>GIIIIHHIIIIIIIIIIIGIIIIIIIIIIIIIGIGI
@371544/1
gcaacttagatttagggtcattccaatcttgatgcatgatgaaatcatga
+371544/1
@@CDFFFFADHHHGG@BBEH@BEHBH9CEG>DHIHGGHGGAFH4?D3<FB
@371777/1
tctttttcttgatctctttcattatcgta
+371777/1
?;?BDDDD<FBHBGI@EHGH9CECE4AAC
@2663390/1
cccatactccctggttgggaagtgcttgttgttttgcagacaacatgcct
+2663390/1
@@@FFDFDFFHHHI@FHGICHE<FFF9E?GFFH@GEIJGGJGEGII9FGF
@4082231/1
ctgatttcttctaatttgttcttcatttcttta
+4082231/1
@C@FFD?DH<FA<ACBHI<@B<EHEF>EHCFHI
@5544969/1
ttggtcatcagtttgagatactgtaatgcattgtaggccgcacatgtttg
+5544969/1
@@@?;BDDHBHFHIEDGGHGIIGF<HHIIIIIICHCBGIDFEFAFIB<4?
@7612563/1
cttgatcattttcgtttacccagagaggaaatagtattttttcttcatcg
+7612563/1
CCCFFFFFHHHHHJJJJJJJJJJJJHIJHIJJIJGIIJJJJJJJJJJJJI
@7612731/1
catccagtcacccttatctttatcatcttcttcattggctgaatctttat
+7612731/1
BCCFFFFFHHHHHJJIIIJJJIIJJJJJJJJJJJJJJJJJJJJJJJJJJJ
@1141568/1
caaagatagtaagttatttcttctaaattctgctctgataaattagaat
+1141568/1
C@@FFFFFHABFFFBFGGGF>FHEGEE4FAFEA4CH@HGI@EFIGDB@H
@6258277/1
cctgttggtccattaatataaaatggttcaacttctttggtgtacagaaa
+6258277/1
CCCFFFFFHHHHHJJJJJJJIJJJJJJJIGJJJJJJIIJIFHHIGGIIJI
@1923244/1
ggtatatataagattacaattcttaacattttttctttaaacaaagaaca
+1923244/1
B@8BDDFDHFDFDIJFGICHIJIJJIIIIFBHGHIDGII>GCGHIC3?DG
@6258754/1
cctgatatcaactgacaattccagcaataattttaatgaaacaaaag
+6258754/1
CCCFFFDFFDBHHIBFEFGGIIJGGGIEGJICIJEHI>FHHGIIGGG
@3349484/1
ctcagttgtttttgcacagaactcagcaactctcggatcttctatcctt
+3349484/1
@@@B=DDEF?BFHEIJIJJE<DHHIGEEFDGGIJIJBF:FBGE9DDF<D
@4826949/1
tatactagcatgactgactagatagaagtct
+4826949/1
@@CFFDFFFHGH8FBHIIHGI<EHHHGHGAF
@1142672/1
cttgttgttttagggtaatcaaatttt
+1142672/1
?@@D1AD=AFHAFG92:CA@HEGHCHF
@7614586/1
gtacatatcctggggcactcggagtgaagcaattgaagaatggtggaggt
+7614586/1
CCCFFFFFHHHHHJJJJJJJJJJJHIIJJJJJJJJJJJIJJJJDGIHIJ7
@5547542/1
cttagatcttcattttgttgccttaatctagccacttcagccttatgcct
+5547542/1
@@BFFDFF<FHHHJJFGHEHEHGDJIIJIGGGIGIBGA9F4CAH<FFGE>
@3350820/1
ctataaatgatttttttcgagttcttgaatgaaaacttctatctct
+3350820/1
CCCFFA?;BFHHHGIIG>@1CG?F<9CGGEC9B@DDB@GH9BHCGE
@5548139/1
ctgaggagcatgttcttgcctttgttgctgctgtggtgg
+5548139/1
@CCFFFFDHHFDCEHGAFHIIIIIBF94?H@HI@GDFEF
@7615835/1
cttggcagtaacaagattttcacatggctgcccctttattatccctttca
+7615835/1
CCCFFFFFFHHHHJJIJJJJJJJJJJJJJJJJJJJJJJJJJJJJJJJJJJ
@6962007/1
gaccataaccaagatcaattactctaccaggtggaggtgaaaagaatgat
+6962007/1
CCCFFFFFHHHHHJJJJJJJJJJJJJJJJJJGHIIIJHGIJJJJJJJJJJ
@375422/1
ttgctgtttacaccaacgataaaatcaggctttatgtttttgtattcttc
+375422/1
@C@DDDFDDDBBFIGIFHGIG?DHDAGIA;EGHIFECBE@BDEGGEGGHG
@376877/1
gtaaataacaaagaatggaaggccaaaattt
+376877/1
@CCFFFFFHGFFHIGFBGFIIJBGHGI=BH>
@4086529/1
atttcattgatagtatctgatttgttgtttattagggtagcatttgg
+4086529/1
@@@DFD>DD>F4A<A4:AIHGIGHB3FBEGHAHIIBE?DGDEIB9B>
@8263603/1
ctgagagtaattcgtcgcgcattctgttgtatatttatgctcacttcacc
+8263603/1
CCCFFFFDHHHHHJIJJJIJIJJJJJIJJHIJJJJJJJJJJJJJJJJJJJ
@377640/1
ctccaattgcattccctttcacactagggacatgaggtgaaat
+377640/1
CCCFFFDDHHHHGHJFGHGIJJIJCEFHEIJJIJGGD:CFGEA
@8263663/1
atcaactgcagcctcttttaccattgtacgagtttgagcatcattcattt
+8263663/1
CCCFFFFFHHHHHJJJJJJJJJJJJJJJJJIJHIIJHIJJJJJJJJJJJJ
@4087065/1
tatatataagattacaattcttaacattttttctttaaacaaagaacatt
+4087065/1
CCCFFFFFHFBFDIIJBGHIHIJJFGIJJJJJJIIIJAEHGGGGGGID<F
@6966060/1
tgctgttgttgctgaggctgctgtggtctctgctgttgttgttgttgctg
+6966060/1
CCCFFDFFFHHHHJFJJJIJIIGHIJIJIGIJIJIDFIDGHGIGHIGGGH
@8264535/1
ccataccgtacgctcaaacatgcaaatgtgacattattgactaaggccga
+8264535/1
CCCFFFFFHHHHHJJJJJJJJJJJJJJJJJJJJJJJJJJJJJJJJJJJJH
@2667338/1
ctctaaaccttcatctttatcagtaatttctttaatatttgaagtttctt
+2667338/1
<@@FADFF?B?;BDHG<E<HEH>@B9EB@EAC>D@D<FHECC?E4CBFFE
@379473/1
gtccggtcttcactgcagcctgactggtg
+379473/1
C@CFFF8DFHHHHIH?GIIIDIIIBHC4E
@2668016/1
caatactttaagagcatttattgcagcttctttctgtgcatcatttttag
+2668016/1
@@CFFFFDFHHHHFI>GGGIIIIJICDHH@FHGIGEGFCF9DDDHGADHI
@379917/1
ttttatgaaatgagtcagaattttcgtttggagcaaatacaatgtatttg
+379917/1
@C@FFBDDFDFDFEFEEH@FGGGIGIADA@GEGFBC@9@DFEEI?DA>G4
@2668669/1
aaggagttgaaggattttctaaagctttgaattcataagttggttgtttt
+2668669/1
@@@FDFDDBCFFFGIIIIJ>EHEEAHDHJGAHI@E9FGI9CFG:C1?GGI
@4829162/1
ggctcagttgtttttgcacagaactcagcaactctcggatcttctatcct
+4829162/1
==84B3:DF<=DDGB<EBC<F::CFAA33?@BE9DF6@@DAF9DFAB?34
@7616666/1
tttcatgatactctcaaggtccctgattacttcttctcgaggtggctgca
+7616666/1
CCCFFFFFHHFHHIIGDHJFIGJIJHJJJJJJGJJJJJJGIIIIJJJIJE
@1924647/1
ctagcctttcataattcataacgtcattagcagagctcgctactaaggcc
+1924647/1
@@@DFBDFBHHBDHGGGIHIGGCEFGIC>HEGGGE@GIIGFHHIIIIBHJ
@1144799/1
ctcaaccttttgtaacatcgacaacac
+1144799/1
@@@AD?>DDBHHFGGFHJCAGEHB3C:
@4829974/1
gtaaaacgtaagtggaagcataagctccca
+4829974/1
@@@DDD?DFFFHFGIIHGGGGD>F3AED@?
@1924916/1
ctgctgctgaggcggttgttgccactgctgttgttgaggctgct
+1924916/1
@@@FFDFFHFFDGDE::FDGHDHEHHIJGJIEB;BAHGE@CH;.
@6261816/1
gtaacaaagcttcagtaaataacaaagaatggaaggccaaaatttgttca
+6261816/1
@@CFFFFFGHHHHJIGGGHIHEHHIJJJJJIJIJIIGHIJIJIJIIFHII
@3352107/1
tgggaatcctttgtgagccacatcaatgttaaggaatggtttccaaccaa
+3352107/1
@C@FFFFFDDHHFFH>HEGGIGGGGIJJIJFHIIJIHI9CFHIGGGGFGH
@1925346/1
tggaacttaatttcatttacctttggcacattgcagttgctatcatacat
+1925346/1
B@<BDDDDHFGHGGGGHGHGIHCG@EGIGIGHHIIIDGCGEIIIG@HCDG
@7617430/1
ggtttctcaaaacatggtgctggatgaggaaatttttcataaagaagtcg
+7617430/1
@CBDFFFFGHHHHJJIJEIHJJJJJJJJJJJJJJJJJJJJIFHIJJIIII
@6262492/1
cttttttctccttgactatgtttgatgacatatcaataa
+6262492/1
@@@DDDD;F<FFFDGFI@HBHIIBHDE99?F9E:??9:?
@3353030/1
cctgcctccaaagagaagctggaacaacatggacttcacaaagctctcca
+3353030/1
@@@FFFFFHAHGH@EEHIIIBHGGGIAGEEFGCH>CGHG>EHGEHHGDFG
@6262942/1
ccactatctaaataaatagctgcagctaatgattcaaataagtctccaag
+6262942/1
CCCFFFFFHHHFHIJJJJIJJJJIJJJJJJIJJJJJ?@@EGIHIJJJJII
@4831449/1
cccagtcatcaggaataaagtcattaaccttcaaaatttttccgaggttt
+4831449/1
@?@FFDDEHF>FDBEHI@EFIFHIIEDHH9FCGHE>FHI>G??FFAED?<
@4832012/1
ggtaggacgtgctgtaccttgtatactagcatgactgactagatagaagt
+4832012/1
@@@DDDADFAFFBG<FGIIIIHIHIIIIIJIIG3D<GGHEHF@EIGGII4
@6966692/1
gctggatagtggtaggatagagactttttctttgaagatttaggtataat
+6966692/1
CCCFFFFFHHHHFHIJJJJJJJJJJJJJJJJJJJIJJIJJJJJJGHJIJI
@380542/1
gtcacaactaacaatgggccacaactcatattgatcgtcaaatgaaacat
+380542/1
C@CFFFFFFHFHDGGIJJII=AEHIJJGGGGHEHIEHHJJJJJIDGGCH9
@380671/1
ctcatactgtcttcagcctcatgttataacattatgcagttcattaccta
+380671/1
@CCFDABBDFFHDGIICFGEHCHH@HICIICD@>HA@@FGG>GDABAGGG
@2669489/1
gccctcttcattttcggtttcgtaggcaggtggaggccatcgcctgg
+2669489/1
B@?DDFFFHHGHGJIIIIE>CAHIJ7FGHB8?BD;BFG=DG?FG6FH
@380879/1
ctgttgttgctgaggctgctgtggtctctgctgttgctgttg
+380879/1
BCCDDFDFHHAHDHGGJDGHIHEIDEFFA9C>GG<FHJG9??
@8265842/1
cctccacctttctttccttttttgcccattattgtgtactatcttcaaag
+8265842/1
CCCFFFFFHHHHHJJJJJJJJJJJJJJJJJJJJJIJJJJJJJJJJJJJJJ
@5553553/1
cttatacctagtgcttctgtaaaacgccaataattgttctttcatgatac
+5553553/1
CC@FFABFGHDFFEFGJJJIIEJJJGHIJIF>CFG4:CFD>DF>HGIIII
@6967722/1
gttgcagttaaaccaagaacatgtggcctatcctctggaggaattccttt
+6967722/1
CCCFFFFFHHGHHJJJJGJJJJJIJIIIIIIIIJJIAGCDGFHIJJJJJJ
@5554414/1
ctcaggagaaatttcaatttttgcaaatt
+5554414/1
B@@FFDDDADHFGJBHGIIIGBHHG>CA<
@2671071/1
ctcttcagcatttagcagcatcgtgatacgatgtaatattgaaggcaata
+2671071/1
@@@FFFDFHDHHHGIJJJIJJ3E?EFHIGIJIDEBHIIGICBFDBC?DGI
@2671252/1
ctgaactctaacagtagcagcatatcgac
+2671252/1
?@?BDFDFFFFHBHF4CGG3AB:FFBH9<
@4091605/1
ccaacaacaatgacaggtttttgaaaaaattttggccaatagctgtgggt
+4091605/1
@@@DFADACDHDHG<FGBHHIIDHCEG@8DDDH9@BFEH@<D@B49BCAF
@2672082/1
ctcatcttcatcatccaagccgtaatgaatgg
+2672082/1
C@@DFFFFFBDHGJJEABG=GHFGBHEH<GHC
@4093531/1
ttcatgagttccactttcacaatcaattaattggtaacatggtaaaatac
+4093531/1
CCCFFFFBAFHFFIJIJIHHHIEIFGHGJIJJCAFEGIIIEDEFIJJGII
@2673453/1
gtcacttcaaactgttgctcagcagctatctcttgtaggaactg
+2673453/1
?:@DDDFFHGHGGD<EDGHG@GEGGHG9FE4FBBFC?4@FGEIF
@7620723/1
tcttggacaagttgttatattagtcactttatatgttcttttaacactct
+7620723/1
CCCFFFFFHHHHHJHIIJJJJJJHJJJJJJJJJJJHIJJJJJJJJJJJJJ
@7621075/1
ccagggctatgtgcacgcttatcctcaaaaagatgtcttgtaattaggta
+7621075/1
CCCFFFFFHHHHHJJJJJJJJJJJJJJJJJJJJJJIJJJJIJJJJJJJHI
@1147563/1
gtgcggaggctaccttgccgtaggaaataagaaagcaagagaaggaa
+1147563/1
@??ADFFAAHHGHDFA@GCEEFFC9FGGH94DDCAHGA3B;8B;C;F
@1927959/1
tcttctcttggtgttcaacaaatctcttaatgatatca
+1927959/1
@@<7BDF8BDH<C:1A?FFHI@CHIGEFG?F@FEHF?C
@5556232/1
ctccatactccttgtcttacaggtaccggtctttctcgataatcaagtgt
+5556232/1
???DFDBFHHHHHIFBEHCGGGD?CF4:1??@FEHHHIGIFICCCBAFC?
@7621985/1
tgggtgagtaacatcagctccgagaaatattacaggttcgttgaaaacct
+7621985/1
B@CFBDFFHHHHHJJJJJJJJJJJJJIJJJJJJJJIHIJJJJJJIJIJJJ
@1148292/1
tggaacaattctatcacctttgaagttgaataagttattattcttctagg
+1148292/1
@<@=DDD3CFDH8EHEGFG@HHC<A?EE4B@EFHAD99CCD>GG4?DGAG
@1148467/1
ctctaattaagtaaaaactataaaaataataggct
+1148467/1
@@@DDADD?4C:FGGBFECHBHGE>GE4CH>CGC>
@1928959/1
aacaattctatcacctttgaagttgaataagttattattcttctaggtcc
+1928959/1
@@@FFFF8FDHDFIIEBEHCEICHC>H@HCHEH>CDFEI>FHGII<>GCE
@3355017/1
tggtaaactcttagatcttcattttgttg
+3355017/1
?@@BBA?DHDF?FG<@<CIHHIE<B4C3?
@7623319/1
ggcgtatttacagaagcaaggttggcctattattggcattccagcatcat
+7623319/1
BCCFDFFFHHHHHIJJJJJJJIJJJJJJJJJJJJJJJJJJJJJJJJJJJJ
@384218/1
gccaaaatttgttcacactgttcctggctgagagtaattcgt
+384218/1
@@CFD>?;CCAFHGIBGEHDCHFGEECGGAHGGE<EAGHHG?
@7623364/1
gccactgtgtccacaagaaaaaaggttcttttacccccttcagaatataa
+7623364/1
B@CFFFFEHHHHHJJJJJIJIJJJJCFIIIJJDHIIIIJJJJJIJJJJIJ
@7623469/1
atcatattgtttgatatcgccagtccaaattcttggacataggcgtcgtt
+7623469/1
CCCFFFFFHHHHGJJJJJJJJJJIJJJJJJJJJJJJJJJJJJJJJIJJIJ
@385668/1
gtctttcagtctcatccacattttatgtgctgctaacctcttggcaattt
+385668/1
@@@FFFFAFFHDFGGE<GIIIIIIIIIFHIIIIEHDHIFIAHBGIG@;F9
@7624128/1
aagcaggatgacacttaggtcgtgcatggtttaagaaagaccaaaggttt
+7624128/1
@@BFFFFFHHHHHJJJJJJHIJHIJJJJJIJJJJJJJJJJJJJJJJIHIJ
@4837933/1
ctcttgtttcatactttttgcaattactcttttttgatgatctag
+4837933/1
@@BFDDDDDBHDHJIJJF>GIIFHGIJJGJIFIJJHGEDGHHI<>
@388496/1
cttaatttcattttgtatttgtctaag
+388496/1
@@@DDDDDHFAFHIIGGIIB@<F?C<F
@389709/1
gatgatttgaggttcttgtggaattgtgacactttgatgttgtaaggtgc
+389709/1
@@@DFDBEHH<CDEEE@><EGEFH<>4CC@4CAE3E<FHIEI;<C@G::?
@7626283/1
tggcggacgaattccaaaatgaactatttcaggatattttgggttcccat
+7626283/1
CCCFFFFFHHHHHJJJJJJIJIJJJJJIJJIJJJIJJJJJJJIGIHIJJJ
@7627068/1
cttcatcatccaagccgtaatgaatggtgttgctttcgcagggtaagtct
+7627068/1
?BBFFFFFHHHHHJJJJHIJJJJIJJJGHGIIJJJJJJJJJJJDFHJGIJ
@2673688/1
cttttattgaatagaataggaatgtcaggtgcgttaacttttggtggctt
+2673688/1
CCCDFFDFHFDFAH@EAEHHEEGG4CFIE@DEGIIFGIEIIBBF8BFG>@
@6970164/1
gctaccttgccgtaggaaataagaaagcaagagaaggaagtgaggtacac
+6970164/1
CCCFFFFFHHHHHJIJHIJJJJJJJJJJJJJIIHIIJIJJIJJJJGHJJJ
@6970336/1
ccttcacactcatcaagaacttggtaaactcttagatcttcattttgttg
+6970336/1
CCCFFFFFHHHHHJJJJJJJJIJIIJJIIIIJJJJIJJJJJJJJJJJHII
@6970738/1
ctcagagctaccttggcagctgctaattttgcttggtgtttgttttctcc
+6970738/1
CC@FFDFDFHFHHJIIIIGIGGIIJGHGIGEEIIIE:C?FHHDDHGGIJJ
@2675246/1
gtgcaggggaacgagaaccaatttcttttttaaaataatcagcaaaatcc
+2675246/1
@@@ADADDHHHDFA<AFGH>BDGGICGHHEGH@FBDAEGFEGG@FGHFII
@6269969/1
cagtaacaagattttcacatggctgcccctttattatccctttcagtgga
+6269969/1
??@ADDFDHACDHIIIIEEFGGEF?DHIIIIECDGGIIEHHIGGIGIG;?
@6270088/1
ccacaattcaagatctaatttcatgctgttattattttccttctttgctt
+6270088/1
CCCFFFFFHHGHHJIJFIIJIJCHIJIJIJIIJIJJJJJJGIJIJJIIJJ
@3355710/1
gtggctttattatattactcctaattgaagagccttttcccaaaatcata
+3355710/1
@@CFFFFFHHFHHJJJJJIGIJIIIGJJJIJIIJIJIJJJIGIIIGIJIJ
@3355770/1
gatgcctggtgcggaggctaccttgccgtaggaaataagaaagcaag
+3355770/1
CCCFDDFFHFFDHHEGGGGIIIIGJIJIIJBFDFHIJIJ9FHGGJEH
@1932545/1
ctttggtgtacagaaatatttcggcttctgcttccgttccaccctttctg
+1932545/1
CCCFFFADFDBDHJJIEFJIJIEII<FGGCGIGEHEFGHHIIJJJIGGII
@6972373/1
cgattggaaaaataatcagaataagaacggtattgctctgcagggaacgg
+6972373/1
@@@FFDFFHGHHHIJGIGIIIDIIJIIIIICDGIGGHIIHIIGGIGIIGG
@6972867/1
ctagttcttctaatattgatgttttattttcagtataccttataccgcta
+6972867/1
BCCFFFFFHHHHHJJJJJJJJHIJJJJJJJJJJIIJJJJJJJJJJJJJJJ
@4095422/1
gccacttctttgaactaagtacagcgaaattcttattcgcttgaagtaaa
+4095422/1
@@@FDFADHFHDHIBEHGECEJEJIIB>EDGB><<GIJF06;;?BF9B<B
@1934041/1
ctaaaaacacggtcttttccttcccctggcaatgtgacctcaagtt
+1934041/1
CCCFFADFFHH>ACAHII4CF4A3CGDGCAHHGI4?FDGEGH>D9?
@5559307/1
gtgagtaacatcagctccgagaaat
+5559307/1
@@@DD>BDFFHHFIBHIIE:F:8<C
@8271158/1
gtccctgttgttccattgcttgaggtctggtaattggagcggcttgtct
+8271158/1
CCCFFFFFHHHHHJJIJJJJJJJJJGGIJJHHIJJJJJJJJJJHI08=8
@391436/1
tgataattagtatatccaagtaacttgtattgttctgtaattctcctgga
+391436/1
@C@FFFF?DDDFFIGEGGH9AHHG@F@FH>FHIEFBFHI4<EGHH>FFB:
@7630326/1
aacaggagctgcgacaccatctgatgcctggtgcggaggctaccttgccg
+7630326/1
@CCFFFDFHGGHHJIJJIJJJJJJJJJJJJJHIJJJJJJJIJJJJJJJJH
@8271897/1
cggttcttcttcttttttccacgtgaaatctttaggctgcagctcaacca
+8271897/1
BCCDFFFFHHHHHJJJJJJJJJJIJJJJJJJJJJEHIJJJIJJJJJJJJJ
@8272782/1
ctacctttatattcactgtaaaatcaactgatatatatatataacgtgct
+8272782/1
@@@FDEDFFHDHHJIGIIHHJJJJJJIJJIIJJJIJIEGEHIIIIJFGHI
@3361208/1
cggttcttcttcttttttccacgtgaaat
+3361208/1
?<@?D:?BAC>DA<CG>?A<E<?FA;FH<
@1154667/1
gtggaggccatcgcctggtcatgcataattcttgtagaagaccaataggg
+1154667/1
B@@FDDDDHHFDFIIBHIEHIGIHGIFB9H1?D9GG<CBDCGFBFGGGFD
@3363439/1
cccgatgctagctttcttaaatctggttctctaatcatctgattagtagt
+3363439/1
CCCFFAFFHDHHHIIJGIGIJJBHGEHEHBG@GIGIJIJIGGBHIIG@B?
@4840369/1
gtcacttcaaactgttgctcagcagctatctcttgtaggaact
+4840369/1
CCCFFDFFGAFDFIH>GEGIGID9EEGGHIEHIIIGA<BC?1?
@4840422/1
gggaattgagagaagctttactctg
+4840422/1
@@@DD3B;?A<:CEEHIGEHCH<CE
@5560506/1
cttcatcatccaagccgtaatgaatggtgttgctttcgcagggtaagtct
+5560506/1
@CCFFFFAHHFFA<GAE@FHEIE?FHH:C1CG<DG91?FGGID8?FG48=
@5561149/1
gcggtagctttaatcatagttgatgtctgcatatcagtcagcttcttaat
+5561149/1
@@@FDDF8DDFB?FHGI<EAIFHGHGIGIICC<C@@<:CFH9CFGFHHG>
@2677250/1
cccctcttttgggtggaatgtatgacgatgatttg
+2677250/1
CCCFFFDFHGHHH=FHIGEG<FHCHIIGG?GCGCH
@2679029/1
cttcaaatatgaattcatggtgatcatattcaatcacagtcggtgtttta
+2679029/1
?@@FBBDDHFDAAFGGGGE>AFH<HGDGEHCHFBH>F@<:CED@??;DGH
@6973262/1
ttttctttctaattcttcaaggagtccttcatcttcttcagattcgtttt
+6973262/1
CCCFFFFFGHHHHHJJIICIGEIGJFHHIGIIBHI@GHJEGHHIIJJJCH
@392435/1
aagggcttcactgcaaaagtttgatcaaataaacactatacaagtttggt
+392435/1
@@@DDDDDH?FAHII<BGH3AE9EHCHI4ECFHHEC@GC4<DHH@B4??8
@6973776/1
acaattttaattttattattctcaatgatttcctccttccaaaaaaatac
+6973776/1
CC@FDEFFHHGHHIGHHGJGIJGIIJJGJJGGHHIJJGHIHIJJIJJJIG
@7630627/1
actaacaatgggccacaactcatattgatcgtcaaatgaaacatacctca
+7630627/1
CCCFFFFFHHHHHJJJJJJJJJJJJJJJJJJJJJIJJJJJJJJJJJJJJJ
@392934/1
gtcattagcagagctcgctactaaggccttcaagatagaacccaattctg
+392934/1
@@@FFFFFFH?FFJIIJIJJJJAHIIIJJIJJBGHIHHBHIDH18?FGII
@1939907/1
cgtaaaatagggtcacaactaacaatgggccacaactc
+1939907/1
@C@DFDBEDF8DAEBHGHIJGIJF@H>>EGHCIJII3?
@393799/1
ggaatgtatgacgatgatttgatatctatatttctcattttttctgctaa
+393799/1
CC@FFF;DHHHHHGIIDECGE4CHGHGHII94AFFGIGIJAE<AG>FEHG
@7632326/1
cctatagtttctcctacggagactgtatacctaaaagtgggttcatgaat
+7632326/1
CCCFFFFFHHHHHJIJJJJJJIJJJIJJJJJJJJJIJGIJJJJJJJJJJJ
@7633074/1
ggaggaattcctttaaactgatccatgatcaatctcataggatgtctatt
+7633074/1
CC@FFFFFHHHHHJJJJJIJJJJJJIJJJHHIJIJJJJJJJIJJGHIJJJ
@6272215/1
taccaactcatactgtcttcagcctcatgttataacattatgcagttcat
+6272215/1
CCCFFFFFHHHHHJJIJJJJJJJJJJJJJJJJJJJJJJJJJJJJJIJJJJ
@2681752/1
gccacatttccaaggcctcctgatatcaactgacaattccagcaataatt
+2681752/1
@BCF?DFFGFAFFIFIHIIJGG@EHGIIGIIEGIGGGEIIEGGIIIEEGH
@4844262/1
ccctcttctggaaagcagctcttgcagcattgacactggcgttttggtgg
+4844262/1
CCCFFFDDHFGGHIHIGEHGGICH@ACG;FGHGI@GGHIJJIFICHEBBC
@6274218/1
caatgatttcctccttccaaaaaaatacagcaagtctggtaaatttatcg
+6274218/1
@@<?DDEDHHDFBHGDGHIGBHIGGHEGHC@FDF:BFHHFDEF@FGH@HA
@6274329/1
gtccctgttgttccattgcttgaggtctggtaattggagcggcttgtct
+6274329/1
CCCFFFFFFHFHHJGJJJJJJJJJIHHIIJJJJJJJJGIJIIIJI0888
@2683556/1
tgtgactgatttttcttcaacatcaacaaatgtcacttcaaactgttgct
+2683556/1
@<;DBFFF?HFHHIAEHIJJI<GCGGJIJJII4?CFCHIJFGJCDDGEGG
@4846141/1
tgctgctgctgttgttgttgttgaccccatggttgtcgaggagg
+4846141/1
<@@FFFDDFDHFD4<:CGEDAFGHFC>CF@FE?DHEGF=DF?BG
@5564001/1
agttcttctaatattgatgttttattttcagtataccttatac
+5564001/1
??:AD>ABF:DCC@DCEHGCDHE>>AACEA<CH@BCH9F>9E?
@2684771/1
gtgatcattaagttcgccgatcttgtacaacatttta
+2684771/1
@@@AABDDHHD8<CEFGA@<FEFC:?DCDA?D><@<D
@1157990/1
acagaactcagcaactctcggatcttctatccttatctcatcaaatattg
+1157990/1
@@@FFDFD>DHAFEGI>EEHGGGHBHGIGGGHIJIIIJIEEG9FHIFGGD
@5566083/1
caaagagcgatggaatcttaaatgcgatactaaaacaggcagaagcatag
+5566083/1
@@@FFD?;D1C:CCFGGGIIIIGG<@BB@DD>9:<DHGC78BD9F98=48
@5567199/1
gttgctgtttacaccaacgataaaatcaggctttatgtttttgtattctt
+5567199/1
@<@BDEDDCFBHHG@FHII?@D1ACCFHIIIC@>@CEBCFGIGHGCHI<?
@1160058/1
ggctgggctacagatatctagaggttctgtctttcctgtgatc
+1160058/1
@@@DB=?;FDFFBB94EF:A<A3ACFHIBF<4C@B@4CGF???
@3364477/1
cttagtagaattataaaataaatacaaatacagaaacttagttgcaaact
+3364477/1
CCCFFB8D>BFFHIEEHGHGIIICGIGIIIIGIICCG>ED9D@CB:9<FD
@6979924/1
ctgaacgtgtacacctcacatatgtatggcacaactgataagttaagcat
+6979924/1
CCCFFFFFHHFHHGJJJJJJIJJJIHJJJJJJJJJJJJIHJJJJJJIIII
@3365959/1
gcagcagcaagtttcgcttgttttttacttgttcctgtgccataaccgta
+3365959/1
@@CFFFFFHFFDHHJIGAGHAFHIIGIIJFIEGGHHF4BFHG4BA9BFFH
@4098360/1
gctgcttccatcttcagataacgaatctacttctttcagatcgctgccat
+4098360/1
<@@FFF;ADFDADEHHEIGGG<C=CFEH@@>FFGIIG>DGC9:?@F:BB@
@4098393/1
ctggaacatagttttaaactgacttgaacttcaccagatctagtaaatat
+4098393/1
B@CFDFFFHGHHFGIIIEGJIHGHGIFIGJGEHIJ@CAGGCAADCGBFDC
@3367142/1
aacaaatttacctaaagcaacaacacaattgtcggcagctgggaat
+3367142/1
B@BDFFAFFDFHHFBGGEFCBAHHCHIC@?E?CG<EA?6DD9?8?B
@4099821/1
acggtcttttccttcccctggcaatgtgacctcaagttccatcctatcat
+4099821/1
?@@FBD6DFD>FDIIIGGBGEGGGICC>>FHGIGCCDD@F<DHCGGEGEF
@1943322/1
cactcatcaagaacttggtaaactcttagatcttcattttgttgccttaa
+1943322/1
@@@DDDD?FAFCFAGH?FEEHCHGIIIGEH@FHGEGGCHIIA;;?FHGGI
@396902/1
ctgaggagcatgttcttgcctttgttgctgctgtggtggttcttgccttt
+396902/1
@B@FFFBDHGHDHIBHIGIJIJIEHHI@CEIGG<FECD=@GHI9?FBGFF
@8277456/1
ggggaggtggacctctttgtgcccatggagtttgacctctaggaccagtt
+8277456/1
C@CFFFFDHHHHHJJJJJJIJJJJJJJJJJFIIJJJJJJJJJIIJJJJHI
@6275965/1
ctaattaatataggttacttcgcttatctctcttgacagccctataccta
+6275965/1
CC@FFFFFHHHHHJGIIJJJJJJJJJJJJJJJJJJIJJIJJJJIJJJJJJ
@7635754/1
ttggatttcattgatagtatctgatttgttgtttattagggtagcatttg
+7635754/1
CCCFFFFFHHHHHJJJJGIIJJJJJJJJJJJIJJIIJJJJJDHIJJIJJI
@6278001/1
gtctgctgggttgctggtcactgggttgttgcctaacaggaggtgcactg
+6278001/1
@@@DDFDDHHHHFEGDHACCGHIJIAFGFGIJJJGIJIGIDHJ6BFIGHI
@1947081/1
catgatgacattcatctataactaatagattgacacgagacaacgtgata
+1947081/1
7@@DFADFHBFHHGGIIIII@HGCHDFEGCH>@E<@?EG<DGGHD;???F
@1947123/1
caatgaccgaaaaaataatcaacgttactatcaatcacgaaaaataacaa
+1947123/1
C@@FFFFFHGHGDHGGIGEHEBDHIGG?AGGIJCFHIGIFGHIJJJHIJI
@6983296/1
ggttttcgttgctcattgatatcccttatgtctaacacttcacacataaa
+6983296/1
BCBFFFFFHHHHHJJJJJJJJJJJJJJJJJJJJJJJJJJJJJJJJJJJJJ
@1948462/1
gtggaggtgaaaagaatgatcttccaactgtcacaaacctgttag
+1948462/1
???D;DA=CFFB<FAH<2:CHCGEFEGGGIEHGGG?D=DC@:D9?
@2687631/1
cattaacttgcgtagcatactttatcgtaacggtcatttctttttcttga
+2687631/1
@@@DD;DD?CFDFGHGGGHEHII@HHIGDHGHICHGIIIIIIIGGI@GBB
@399795/1
ccacaattcaagatctaatttcatgttgttattattttccttctttgctt
+399795/1
@@@DDFFFFBHHADGGGEGGH<E@HEHEACHDGGHDEF4BEFHGGDHIID
@399939/1
cttctttactaaaaggctacacaaacaatcacctgaatc
+399939/1
@C<DDDDDFAFHFHGGIGGHIII=GH>F9CCB;EEHIB9
@1161378/1
cgacaattgtaccaagctctggcattttcctgtg
+1161378/1
CC@FFDFFADAFF>EGEHII<3C3CBHIGH9B9@
@1949324/1
accaaattcagaatttaacatcaatggccaactaaatgtcatggattcag
+1949324/1
?@@FDFF8DFHDDBF@FHIG>9ACAAGEHG?GHGJ@CFDCFFH9B4?DAF
@4849796/1
gtcctgttggtccattaatataaaatgg
+4849796/1
@@?DDED?AFHHFFGGIEIIH<C>CF93
@4850965/1
cacaaatccacttggaaaactgtttatcatagatccgacgacacttttta
+4850965/1
B@CFBEFFGHHHHJJBGHIJJIHHGHG@EIGIIIFEHIJI?DA?FFIGI=
@4101298/1
cgttttggtgggcatggcctgcagctccctttttgcagcttcttcaagag
+4101298/1
@C@FFFBDCDFDFEFFHIHIEGGIJ@GHIJJGFEBB<B>;FEHEG<DG4E
@5572989/1
agttgtttttgcacagaactcagcaactctcggatcttctatcc
+5572989/1
1?=DDDDDHFHFHI4C:E?CFDFCHHIICHH8D@;DGGGGA?FG
@3368983/1
ctcatgaatgctttctaatgtttcttcatttaaaaccgctgtgtctcttt
+3368983/1
B@@FFDDFBFHFHIJIIJIICF>D>HFIJIGJGIIJJDHGG@DBHGGCCG
@1953895/1
tggtatttctggctcacctccttccattgttctcaatgt
+1953895/1
@CCDDFDFDFBDD@GEHIJIGEAFHI@@D<FEEGIGGC4
@6281093/1
gttgctgctaaatcttcaagtacatagtacataactttagctgtcgtctt
+6281093/1
CCCFFFFFHHHHHJJJJJJJJIJJIJJIJJJJJJJJJJJJJJJJJJIJJJ
@8281766/1
caggagaaatttcaatttttgcaaattgttcgtagtgaagaactgaaagc
+8281766/1
CCCFFFFFHHHHHJJJJJJJJJJJJIJJIJJJIJIIIIIJJJJJJJJJII
@8281829/1
ctttgagaatctgttaaaggttttcgttgctcattgatatcccttatgtc
+8281829/1
CCCFFFFFHHHHHIJJJJJJFIIJJJIJJJJJJJJJJJJJJJJJJIJJII
@7639365/1
ctcaagatccctgattacttcttctcgaggtggctgcagtttccatatca
+7639365/1
CCCFFFFFHHHHHJJJJJJJJJJJJJJJJJFHJJJJJJJGIJJJJJJJJJ
@6282704/1
ctccttgaatgaatttttcattcctccatactccttgtcttacaggtacc
+6282704/1
CCCFFDDFHHHHHIJAHIBHIJIJJIIJJJJJJJJJJGIJJJJJJGIIIJ
@6282907/1
gtcgaatactctgagcttgctgagcgactaatgcc
+6282907/1
@@@?ABD=D?3ADFEEHCGADCD@G::CCGD<<?0
@6987273/1
cttccatccgctagtttttcaggtttactgaacttagctgtctctggttc
+6987273/1
@CCDFFFFHHHHHJHIJGIIJDGBEEDCGIGIEHGIIJJIEEHEGGGHIG
@405318/1
cacgtgaaatctttaggctgcagctcaaccattttatcggccaacatatt
+405318/1
=??DADDBBFFH<B<EHIGHICFGI<ECFGGID????C?:<DE;@D9BDC
@4852260/1
tctcaaactcaagctgtcgcttcaattcatccacttctccctgcagttca
+4852260/1
C@BFFFFDHHHGHIJIGIJIJJIJGGGGIGICHIIIGIJIIJGJJJH944
@5573395/1
gatttaaattacagcatttatgcttatgtaacttcttttttcg
+5573395/1
CC<DF;D>FDHHDIIGGEDHIHIFE9?FFGG@HFB@HGE>DGB
@5573544/1
tcaacctcttgtaacatcgacaacaccgcttgtg
+5573544/1
@@CFFFFFGHHDHGI@DGCFAHBHHHCEGIGIGE
@4852921/1
cagtcacccttatctttatcatcttcttcattggctgaatccttatttgt
+4852921/1
@@@?DEDDFBFFFDHIIBHFGHIII>BFFIH@AE@HCC?D?<BFDG@GIE
@4853107/1
gctcacttcaccaacattcatgaataatggaaaatcacatagcttcggcc
+4853107/1
?<?D;BDDFFHFDEH;3EFH9AD?CDHHH<BHG<CFE?1:DH>EGGIGE@
@5574136/1
aatgtttctagcctttcataattcataacgtcattagcagagctcgctac
+5574136/1
<@@DDDBDDDD?BGGI<?@D<4CHHACF?AFFGHGI9>FAHB@CC::FH6
@5574476/1
gcattgtaggccgcacatgtttgtgcttctgaagaggacatccccgtacc
+5574476/1
CCCDFAEFFHBDF8@EFDAFFE9?EEIECGEGF<DD388?DFD;767;@F
@4853584/1
ataaaatacaaggaagacagacagcctgcctccaaagag
+4853584/1
@@@DA>D:DFHA?E;BGHC?BD:A;CDDBCD3CCFD3B>
@1166845/1
ctcaactatagtttaaaaaaacaaaacaagaat
+1166845/1
?<?DDAD?C2AF?EA<<CE@EDGEFFFII@A99
@1167342/1
caggaatggaatgctgagtaacaagattatatgggagagtagctt
+1167342/1
@CCFDFFFHHHG?DFBFHHBIBHGE@HIGIGHEE;BFIG@D@GGB
@4854586/1
cacggcgatactgcaaacaagggatagcactcaagggcacattatgtttt
+4854586/1
CC@FFFFFHGGHFGIIIJJJIEG=F<FGHIECHGIGFHCC=CH<FIHBHI
@1168362/1
tgataaattagaatcatcccatagcaaatggtatttggtaggacgtgctg
+1168362/1
@CCFFFDFGHHHFIIGGHIJFBIJJJI>FGGAFHBIHGGHGHCHFHGH?H
@3372370/1
gtcgaggaggtccctgttgttccattgcttgaggtctggtaattggagcg
+3372370/1
@@@F?D<:FACBFHEEGHDHGAEA?E>B@FG?FH99B@F0?<DFDDDHG@
@6284030/1
cactcgaattctttagttagggtaattaaaccaagccctatttcctcagc
+6284030/1
CCCFFFFFHHHHHJJJIJJJJJCGHJJIJJJJJJJJJJJJJJJJJJJJJJ
@3373296/1
caaatttctatttccgattatttttcctttgatgctgctcaatttacctt
+3373296/1
?@@DDF>D>FADHFHEAEGIIIHII>FDBDHFGGGIIIEE4?DBG<<?>G
@6285331/1
tggaattgtgacactttgatgttgtaaggtgctgaggcaagtgttgggat
+6285331/1
CCCFFFFFHHHHHJJJJJIJJJIJJJJJJHHJJJJJJJJJJHHIJJJJII
@1956100/1
gttatgatctccggccaagatcagccgtgtttggtagaagcaggatgaca
+1956100/1
@@@FDFFDDFGDDG8FBGI;<FHEII8?@DBGGIGA>BFG@>?D7=FF@F
@3375296/1
ggcaagtgttgggattttgaccatcttcaacgaatcaaa
+3375296/1
@@@ABDDE44DCD?CEHBHEHC>@F@GFG?<:C;G=D<9
@3375940/1
cgggaaaattaatttttattaagaagccaaattgcacctc
+3375940/1
B@@FFDFFHHGFHIIDIIHIJ9FFFHI<BGF9CEFEFG9C
@6288749/1
gcccatcattcgctcctcgactgccccgatgttggagcctatgctatccg
+6288749/1
CCCFFFFFHHHHHJJJJJJJJJJJJJJJHJJIJJJIJJJJJJJJJJJJJJ
@407685/1
gccatcgtttgcattagacatagtcagagcttgtaggagaatggaaggac
+407685/1
CCCFFFFFHHGHGJIJJJJJIGHIIJJGIJIIIEEHC9DGHEGGGFEI9F
@7644625/1
ctcttgacagccctatacctatttacatgcctagacttgtgcaccagcta
+7644625/1
CCCFFFFFGHHHHJJJJJJJJJJJJJJJIJJJJJJJIJJIIJJJJJJJJJ
@6991019/1
cgcagattaaaatttttaagtacgactaagtgagcacactaaatcaccac
+6991019/1
CCCFFFFFHHHHHJJJJIJJIHIJJJJJJJJJJJJJJJJJJJJJJJJJJJ
@2694322/1
cttctaacctgttcttcttgaagttggttcagctgtagtctgtctgcatc
+2694322/1
CCCFFDBFHHHGFIEGIGIIEDHG@HFCAHG>HIF<EHGIIIIJGGHDEE
@409415/1
gagctgacttgggaggtttggtgcccgcccgccatattgtagctttggtg
+409415/1
CCCFFFFFHDHDFIIJHIIIB?ECGGBGIGIJIIJJIGGBBFC<BFGH=@
@6991659/1
caatggtgaaataggttctgaaagacttgtaaagtttactactatattct
+6991659/1
CCCFFFEFHHHHHJJHIJJJJJJJJJJJJJJJJJJJJJJJJJJJJJJJJJ
@2695149/1
taaaaataaaatttaaaaatgttgctattgtttcaacatgtctttc
+2695149/1
CCCFFAD?FHHH8E@BF@@DFHHHII@HHHHBCEGG@GH@B9DGEF
@6992412/1
cccttcagaatataatagtttcaactcatttgatttatgcttaataagca
+6992412/1
@@<DD?DDFBDFFHIIIG<FFIF@@HBDHHGIBDHFHCEBGHGEEGFCFG
@4856198/1
ccataataagtctaaatagaccttcaggg
+4856198/1
@@@D<DDDDB4DFEBDC<<<CFGFB?FHD
@4856521/1
tggatgagtgacatcagcgccaacaacaatgacaggtttttgaaaaaatt
+4856521/1
?@@;DAEFF?DFAHHIHFBHGIJJGGIJIJJJIGGHDFHDHBDBDH2@@G
@4856910/1
gtatatataagattacaattcttaacattttttctttaaacaaagaacat
+4856910/1
@@BFDFFDDFHFHIGIHIIJIDJIGIGJJJJJDICHJJIEIJIJI<BBBF
@4856984/1
cctttttgaattgaaatcacctgctccaggta
+4856984/1
@@@?DBDDFAD>?EHGCAAHCE9FEGGD39EC
@7645711/1
cttggcccgcaacaattgtacacaactccataggaagcgccaaaggcttc
+7645711/1
CCCFFFFFHHHHHJJJJJJJJJJJJJJJJJJJJJJJJJJJJJIJIJIJJJ
@6288981/1
actgactaaaatattgttcaagttcacgaggagtattcttggaaacaatt
+6288981/1
CCCFFFFFHHHHHJJJGIJJJJJJJJJJJJJJJEGIJJJJJJJJJJJJJJ
@6289543/1
tgattctttggaagaagaggcttttatgttttcttttttaaatttcttat
+6289543/1
@@@DDBEFFHFAFHE?FHIEHHHIGDBF<AAGBDEHIIIIGEBGGDGGGI
@4858449/1
cctggcactaaactgtaaagggcttcactgcaaaagtttgatcaaataaa
+4858449/1
CCCFFFDFHD?H>C>?C>I>DFE@GGIHC>CBDB;3CGEGCEEEGC@B@@
@4859078/1
gacaacattcaatgttctgtaattaatataataactacttctttggacag
+4859078/1
@@@DD;2AFFFDFIIIIBIFIFIBE>EHIHIEIFDABDGF9ECFGAGF3?
@1170232/1
tctttgccatagcatagttcctgctttaggg
+1170232/1
@@@FDD;DFH?DHHID4FFH@AF>BEEHHFB
@6291094/1
atgacaatagctttattctcattaaggaattccggtttctcaaaacatgg
+6291094/1
CCCFFFFFHHHHHJJJJJJJJJJJJJJJJJJJJJJJJJJJJJJJJJJJJJ
@1171143/1
cttagatctaccagtgcccatggcagcaa
+1171143/1
C@CFFFFFHHGDHI<D>FHGIC9DG=7BF
@6292124/1
cttctattagttcatctatattttttaaggaagtaagtgcaggggaacga
+6292124/1
=@BFFFFFFHFHHJJJJJJJJJJJJJJJJJHIJHIJJHHJJIJJJJJJJI
@1172346/1
aggaaaaccagattttggattgaggtgataacatatttcggcaacat
+1172346/1
@@@DDADFHGF?CHHIE8AB<D<FGEGEGE>CGGEHGIHH0@G<@DH
@6292905/1
ctcttgtaaatcatgtatctcattagcaagtacttctgatagttcacacg
+6292905/1
CCCFFFDEHHHHHJJHIJIJJJJJJIIIJIHHHIIJJIJJJJHJJJJJJJ
@8288185/1
gtcactttatatgttcttttaacactctttgatggaatttcataaacaac
+8288185/1
CCCFFFFFHHHHHHIJJJJJJJJJJJJJJJJJJJJIJJJJJJJJJJGIJJ
@5581772/1
catggtttaagaaagaccaaaggtttctgttgagctagtcattt
+5581772/1
CCCFD?DDAFBHHIGEGGIIIA>AF<FHDHGCHG@EHIGIBG?4
@3377137/1
gggaaactgatgatttgattactgatgttaaggaagctatcctaacagag
+3377137/1
@@@FDDBDF?FFBFHICGGAHIE>:CFHGICDADH@HBFHG?D4CDHIIG
@3377176/1
gtcctttgtttttactcctttttcaaaaccttcttccagcatagcttcaa
+3377176/1
?=?DAAEBADDFD@EGH3FAHHGGG@D@3AC<3?GD4?BHECFHH<F4BG
@3377736/1
ggaacgagaaccaatttcttttttaaaataatca
+3377736/1
<7@D?DA<<:BFFGHDI>CFHBAA?C<9?<C<B<
@4107996/1
ctcgtgagccaacagtaagacatggtagatgaggatactttaatctaata
+4107996/1
@CCFFFDFHHHGHGJJJJJGIHHIJGBHGIGGJF@F4CDBFGHIIIIJI<
@3378932/1
agagactttccactatctaaataaatagctgcagctaatgattcaaataa
+3378932/1
BCCFDFBDHHFHGJGGIJIJGHIJIIDHJIJIHJJJGGIIIHIJIIGIIJ
@3380130/1
gttaaaggttttcgttgctcattgatatcccttatgtctaacacttcaca
+3380130/1
@@@FFFFFAFFHHJGIJJJJ@>HGGGGHIJIGGEFHHIIII<FEGGIJD@
@3381343/1
gtcacccttatctttatcatcttcttcattggctgaatccttatttgttt
+3381343/1
@@BFFFFFGHHFDHIJJJIJII@HGGGJEEGIIGIJJJJIIGC>@@CGG@
@4110729/1
ctcccaagctgctatgagtactatcatcagc
+4110729/1
@@@DD3=A:C?FF:?DE4C<4C:?F<HH4CC
@3381547/1
gtagctttttccgttgggattcattatccattctcccctaggctttgctt
+3381547/1
@@@DFFADDHHHHEHGFB3CFD@<HHBHIIHGGIF>FHGGHG@G@BDD<B
@1173256/1
gctgagtaaggagttgaaggattttctaaag
+1173256/1
@@CFDDDDHHHDHE>FBHEI3CHGIGICI>C
@416344/1
ggtgcgttaacttttggtggctttattatattactcctaattgaagagcc
+416344/1
1?=?DADFFHBBFAAFHIIGGHIJ<GHEGCDHG<GGGIIEGGAGIIGG<G
@6994187/1
ctcaaacttgctagcaatcatgctctcaccaaataccttcttttgtccca
+6994187/1
@CCFFFFFHHHHHJJJJJJJJJJJJJJJJJJJJJJJJJJJJJJJJIIJJJ
@6994194/1
tttcaaaggctctaactaaaaattcttttttaagtaacaaagcttcagta
+6994194/1
CCCFFFFFHHHHHJJJJJJJIJJJIJJJJJJJJJIJJJJJJJJJJJJJIJ
@1173651/1
gttgccatatagccttaaaagggcacccc
+1173651/1
@@@FFFAEDHHDFHIFBDB?FCHEHGIJI
@1175012/1
tcctctaattaagtaaaaactataaaaataataggctttttaaaataata
+1175012/1
@?@DFADDHHG<FCHGIJJJIJIJJJII@FGIG@EGIJIGGGEHIIFIF4
@417958/1
cctttttttggatctgaagggcggtcccctcttttgggtggaatgtatga
+417958/1
?@@FFFFAFFH8?EFEGEHFIIIHIGBHHCHCECHHHD?<A?;@>>BC>>
@6296386/1
cattcattaagattagtattaactgttaatctaaatattcaaactgtcat
+6296386/1
CCCFFFFFHHHHHJJJHJJJJJJJJIJJJJJJJJJJJJJJJJJJJJIJJJ
@6296885/1
aataagaaagcaagagaaggaagtgaggtacacagttgcagtcctgagct
+6296885/1
@<@FFFFFFHFFHIHIHGHIGHIAEHGIFFHAAHGCGGIJEDDFIIIJII
@6298734/1
gttttcaactgactctgtcgttggttcagattctattggtttgtttggtt
+6298734/1
B@BFFFFDHHFFHJIJJJJJJJJJHIJJIJJJIJIJJJIDGHIGHIIJFH
@1961223/1
acacaactccataggaagcgccaaaggcttctctcgtgagccaacagtaa
+1961223/1
?@<?DDDDDHBHGG<GHIGEIGHGFHDIIIIIJHC:?DGHCHEG=FHCC=
@6299831/1
gttgcagttaaaccaagaacatgtggcctatcctctggaggaattccttt
+6299831/1
@CCFDDEFHHFHHIIGIJIJJJJJIDGIGIIJJJJJIIADFHIIJGHIII
@6300577/1
ccaatgtttctagcctttcataattcataacgtcattagcagagctcgct
+6300577/1
CCCFFFDFHHHHHJJJJJJJJJJJJJJJJJJJGIJJJJJJJJJJJJJJJI
@7650292/1
gctgtctctggttccaattctaacagttctctgatgggagatttcggaac
+7650292/1
CCCFFFFFHHHHHJJJJJJJJJJJJJHGJJJJJIJJJJIIGIJJJJJHIJ
@3382730/1
ctcctgcggaccattagttgaagtcccagccctcagataatcccatatca
+3382730/1
@@@FFDD<:AHHG@EEHBHGGGH<FHIIIIHBHDDGG>DFGDFHGC@HGG
@2702352/1
gttcgtggaagtaagaggtctttcatttaatgttttttgaaaagcctcac
+2702352/1
@BCFFDFFF?HFHGIIGBAFHIJEIIJIIGIIIEGJJJJIFHIJIIJIJI
@3384118/1
tgcattaatctatagaaaattttccagacagtatttagagactttccact
+3384118/1
@@CF<;D>DHHHFIFGII@EHGHI@H??A?FFGEED9FEGB@GIFIFGHI
@2702945/1
ctcctcgactgccccgatgttggagcctatgctatccgtag
+2702945/1
?@@ADFDDF1?D?CHACEFA9FHHG;DGCHB??4DBGH?2B
@2703646/1
ccatcatttgctgctcataaagcttattcatttcactcctcaa
+2703646/1
B@@7BDDFHHFHHEGGEFAEDH@HI@>@FFCHGE>CEEGEE<:
@2704438/1
cttggccggctggtgccctgaataccttgatggctacaaagatag
+2704438/1
C@CFFFDFFFD?<CGGIIFGGHCGHGIJIGIIJJIJEIEIGG@A<
@6303160/1
gctatgtagtaagacatcaatattttaaataaaatatttctctttcagaa
+6303160/1
CCCFFFFFHHHHHJJJJJJJJJJJJJJJJJJJIIJJJJJJJJJJJJJJII
@4111242/1
gttccatcctatcattgccaattggtagtggatctctagtataaagatta
+4111242/1
@@@DFFFFDHFHGHIDG>DHHCHC@AAF9CF9GECFGGG:CD<:DGIIHG
@8293324/1
catgaaacaaaatgtaatctctgttcttttttgaaacgaaatagtttttt
+8293324/1
CCCFFFFFHHHHHJHIJJJJJJJJJJJJJJJJJJJJJJJJJJJJHIJJJJ
@4111578/1
ctacagttgtgttttccacaaataaagcatgggatttgtgaagctgaatt
+4111578/1
@CCFFFFFHDFFFIJGBHHGHCHIEGH@@BHHGGGIGIGHFIJ9BDD<DG
@6997403/1
aagtgaggtacacagttgcagtcctgagctggtcttcagtcacccgattc
+6997403/1
BCCDFFFFHHHHHJJHJJJJJIJJJJJJJJJJJJJJJJJJJJJJJJFHJJ
@4112007/1
cttcatccttgttttcaaagttgataaataatattaatgaaactaaaaac
+4112007/1
@@BFFFFFGFHFHIIJJJIIAGHGIGGEHIGII9@HDIGIGBH>CD<@<:
@4112079/1
cacgttcataaggtctcatttgaaaacgtggatctccaaggtctccttga
+4112079/1
?@BFDDDFDHGGFEFGIIJIJJCDGJJIHBHHGII@@?H>?:DFEDIIII
@6997820/1
gtcgaatactgttcttaggaatatttccaatgaattcctctatttcattg
+6997820/1
CCCFFFFFHHHHHJJJJJJJJJJJJJJJJJJJJJJJJJJJJJJJJJJJJJ
@2704963/1
cttaacatcagtaatcaaatcatcagtttcccaggtccacaattca
+2704963/1
@@@DDDDDFFFFD4AB?EHI3CFHHF:A<EHC@F@::?<?BDAF@F
@2706657/1
tgtatcatcaacttctaaaggtttccaataaacaccttttggaagcttta
+2706657/1
@@?ADADDDFHFFIIIFI4EH<CHIGECEDFCFHEEG3EBD<?B>FB?BB
@3388811/1
gctgctgttgctgttgttgctgaggctgctgtggtctctgctgttgttgt
+3388811/1
CCCFFFDFF?BFHGHDBFEHCHFHCHIIGGBHIID@FCC4?F<B@F9FG3
@418989/1
cctgacggactgatggaatccaaaccat
+418989/1
@@@A=D:DFDAAFFHH>DH9F?FG@1;C
@7650992/1
gtcgaatactgttcttaggaatatttccaatgaattcctctatttcattg
+7650992/1
CCCFFFFFHHHFFIIJJJIJJJJJJJIIIJJJJJJJJJJJJJJJJJJJJJ
@7651411/1
gcctgcagctccctttttgcagcttcttcaagagggatgggctctgaagg
+7651411/1
CCCFFFFFHHHHHJJJJJJJJJJJJJJJJJJJJJJJHIJJJJJJJJIJJJ
@1963373/1
ctccaagcttaacattgattttaaggcaaagattggagagtgtttgtggg
+1963373/1
B@@FFFFFHHHHGEADHGGJJJIGHGIFECHEHIG@?DCC1BBFGGBAGG
@419885/1
caagatcaattactctaccaggtggaggtgaaaagaatg
+419885/1
@C@FFFDDFHHGFBGBBHIIJFFBAGHGAFDHGHIF@FH
@6999144/1
gcgatgtcttcctctatttcttgattattaatagtttcagctggatagtg
+6999144/1
CCCFFFFFGHHHHJJJJJJJJJJJJJJJJJIJJJHIJJJJJJJJIJJIGG
@420730/1
tagcattgtaatttcttgttcttcttgtttcttttctttaacatttctca
+420730/1
?<@DD;4:ADF4CFBGHE4AFCEHDCFC@E<FGI>HECGEHH9CB4CFG@
@7652662/1
caaggtacacccctataagggcttcgatagaatctgcaacaactttgtca
+7652662/1
CCCFFDDFHHHHHJJJJJJJJJJJJJJJJJJJJJJJJJJJJJJJJJJHIJ
@6999654/1
ctgaggcaagtgttgggattttgaccatcttcaacgaatcaaattcactt
+6999654/1
CCCFFFFFHHHHHJJJJIJJJJJJJIIIJJJJJJJJJJJJJJIGJJJJJJ
@6304435/1
cccatttaaacatttgtaaataaactcatcttgtaatttagcacattcat
+6304435/1
CCCFFFFFHHHHHJJJIIJJJJJJJJJIJJJJJJJJJJJJJJJJJIJJJJ
@6304522/1
ggaacttaatttcatttacctttggcacattgcagttgctatcatacatt
+6304522/1
@C@FFFFFHGHHHJIIJIJCFHGJIJJJJJGIJIJHIJJJJIJIGHJJJI
@421980/1
cttggcttaagagagaaataaagagagaaatagaaaataaatatataaaa
+421980/1
@@CDDFDFBFFDDHGHIGHIHHIEHJIIFIIIGGHIIGJIGHGGHIGI@A
@6304846/1
ctcagagctaccttggcagctgctaattttgcttggtgtttgttttctcc
+6304846/1
CCCFFFDFGHHHHJJJJJJJJJJJJJJJJJJJJJJJGHHHIJHIJJJJJJ
@422350/1
gtaggtgcagggtatgaaactgaacgtgtacacctggtaaagaggtgaca
+422350/1
@=@DFBDAFH<FCFGIBFH>BH<EGGGCG?EFG@BCD9C@BGG;30??DF
@4863345/1
cttttctttaacatttctcacagaacggttgccatatagccttaaaaggg
+4863345/1
CCCFFDA;FHFHFHIIJI@HGIICHIGIAFBFHIDHGHGHACGFGGIA7;
@4113034/1
gcctagacttgtgcaccagctaaagaagacttatctttaaacggcag
+4113034/1
<<@AD83=CFH<CGEE>FEBFEB>C>B3C9CB<E?@B<DAHH=?@F6
@4113051/1
gccttaatctagccacttcagccttatgcctctcaaactcaagctgtcgc
+4113051/1
@<@FDDBBDDFFGGIIIBHEHGIIJEIHGG9FDF@G9CDHICCHHIHHB9
@6305611/1
ggcaaatctggaggttgatgaggaggctgaggcggaattagagcaattgc
+6305611/1
CC@FFFFFHGHDHHCGEHJIIHJGIEGIGCHGHGGDGFFHJGHHIIEEHH
@7654992/1
cattgtttcattccgcagattaaaatttttaagtacgactaagtgagcac
+7654992/1
CCCFFFFFHHHHHJJJJJJJJJJJJJJJJJJJJIIJJJJJJJJIJJJJJJ
@6305849/1
gaacgttgatctggtctggagctggatgagtgacatcagcgccaacaaca
+6305849/1
CCCFFDDDHBFFFECCEHIJJHEHHIIJJI?EGHIGIJHGIIJJJJJJJJ
@5589207/1
ctgcttgatactccctgggtttaaaatcttcaataacattactcatttct
+5589207/1
@CCF=BDEHFHHHHJJJJJGHIDGHGGHHIFHGEFIJIJJJGIGIDIIII
@4113767/1
ctcgtcagttttaatgcttccaacacgttgaactaaacttggatcagtag
+4113767/1
C@@FFFFFDHHFGHEHGIJIGGEHI=GGHGDIJGI>HIEGIDEHI<FCCD
@7655328/1
ccgtgatctaatatttgagcagaaggtgctggtgcatgtaatactttgta
+7655328/1
CCCFFFFFHHHHHJJJJIJJJJJJJJHIJJJJHIJJJJIJJJJJJJJJIJ
@6306385/1
ccggtttctcaaaacatggtgctggatgaggaaatttttcataaagaagt
+6306385/1
CCCFFFFFHHHHGJIIJJJHIJIJJGIJIIIIIIIIJJJJIJIHEEFII>
@6306455/1
gcggaggctaccttgccgtaggaaataagaaagcaagagaaggaagtgag
+6306455/1
CCCFFFFFHHHHHJJJJJGHIJHJIJJJJIJJJJJJJJJJJJJJJJHIJJ
@1178885/1
tatacctttgaatgtccctttgccaaatacttcaactgtgactctaactc
+1178885/1
CCCFFFFFGHDFHBFGBHHGHEI4<FDFHCEAHIIIJACDDGIJGGBFGC
@2708316/1
cactatacaagtttggtcaaatatatatgtat
+2708316/1
@@@DFFFFGHHCFGGG;FHHEGIJFGIIGIIJ
@5591337/1
ccgtgatctaatatttgagcagaaggtgc
+5591337/1
@@@DD?DDBDBHHIIIG@FBHIEHCCD3<
@8296615/1
attactaattttttgcaattgttgagtgaagtttctgagagcatcttctc
+8296615/1
CCCFFFFFHHHHHJJJJJJJJJJJJJIIJJJIJJJJJJJJJIJJJJJJJJ
@8297049/1
cacaacaatttctcttcctttttttggatctgaagggcggtcccctcttt
+8297049/1
@@CFFFFDHHHHHJJJJJJJJJJJJJJIJJJJIJJJJIIJHHHFFFDEEE
@2709805/1
ctctgataaattagaatcatcccatagcaaatgatatttggtaggacgtg
+2709805/1
CCCFFFFFHFDHHJJGGIIJEIHIIJJDIDCHGG@HG>FGEHCHII<DDH
@2709882/1
ctgaaattcttcagtctctgttaggatagcttccttaacatcagtaatca
+2709882/1
CCCFFFFFHH>AAFGGIEHIEHGIIIIIFHEGBHGF<FEHBGCGHI4C<B
@3389689/1
gcatagttatttggaagtgatttgcacgaagcactatagg
+3389689/1
@@CF?D:DFHHHFDGIIGH9?H>FHCEHEGIEGEGHEEFC
@3390208/1
gtaggaaataagaaagcaagagaaggaagtgaggtacacagttgcagtcc
+3390208/1
@BCFFFFDFHHG?EHHIJIJGHIJJJGIIHGIJGBFHGIIIHJIFCGGIG
@3390676/1
caggtttttgaaaaaaattttggccaatagctgtgggttatatggtgatt
+3390676/1
???DD>DDFDFDHIIJIJIGGHIBGI9DDBDFG9??@@FCEHB=@8=CEC
@3391229/1
gtcgggacttgaaaagaaagaccttcccactggggtgtatgtcattg
+3391229/1
@@@DFFDFHADCB>FFEHEGIDGIGIII>FADEGD66.??F8==F9B
@2713358/1
atcagtatgctgcaaaagcaacgctatgtag
+2713358/1
@@@DDD>BDBCF3EEFC@?AGIIFIBC>E@B
@422563/1
ccgatcgcttggctttagcactgcatctacacaaaggg
+422563/1
@@@FFDFDHGHADHIIHI<F@<CC?CEFHGC9CFEE>B
@7657232/1
cgataacaggctgagctttataaaatgcagtggccgacacatcaatatta
+7657232/1
@C@DDFFFFHHDHGIJJJJGJJIGICHGJIHGEHJJJJGIGGIIIJJJJH
@7003895/1
gcttgtttttcaggtcatggcagactctgagaacttttaacaatgactga
+7003895/1
CCCFFDFFHHHHHJHIJJJJIJJJJJJJIJIIJJJJJJJIHIJIHIIIJJ
@7658124/1
tggaaacttctgaatgatatgctcattattagaatccccattttcagtag
+7658124/1
CCCFFFFFHHHHHJJJJJJJJIJJIJJIJJJJJJJJJJJIJJJJJIIIJJ
@1181614/1
gtgcccatggcagcaaatctacttgatcctatagtttctcctacggagac
+1181614/1
@@@FDFADFDAD;AFB@E>CCFHGGDHHDEGGE9?EF4??C>D>:D?FFB
@7004095/1
cccttggcagtaacaagattttcacatggctgcccctttattatcccttt
+7004095/1
CCCFFFFFHHHHHJJJJHJJJJJJJJJJJJJJJJJJJJJJJJJJJJJJJJ
@1182191/1
ctttatgcaaataaattggcatcccacttttatgaatgattttgatccaa
+1182191/1
CCCFFEEFHHFGHGGIIBH@FHIEGIJFIGGGGHEGEHEEBDG@AHB9?G
@5592754/1
cagatgttgatgataacgtagaacatcattcagaagtagaatttgacata
+5592754/1
@@@FFFDDDFHDH@:CGF?FHGICG@HIIIECF@?E11CDGEH>B?DBBD
@4867150/1
ggtcccattgtgtttaatacttctaaaaa
+4867150/1
@@@DDDDDHHCA2?EGGGGHGGI>AFC<<
@1969247/1
cccatctgcatccttcttttccggaaagaacctagtgtga
+1969247/1
C@@FFDFFGGHFHIIBHIJIGD;EGGICFEAHICG<DBD>
@5593361/1
tcatgaattgctccctccacctgaactagttcatatttcggagtcgtccc
+5593361/1
CCCFFFFFGFAHHJG@HHJIEDG9CEEB4AFGHIE>EHBDH7G1DF@FFH
@2714780/1
gtgagtgttctaaagctacttttgcagcattcatttcagcttgctgaatg
+2714780/1
@=@DFDBDAHHGGIHFHIEECHIGJGGIHGDHGGCCIIBGG<D=D>4BG@
@8301220/1
gaaccatgggcatacagcatatatccgtctaagcctaatgttttcgctag
+8301220/1
CCCFFFFFHHHHHJJJJJJJJJJJJJJJJJJJJJJJJJJJIJJJJJJJJJ
@6311450/1
ctttaaagtaaacagcaacagtatataaacgagtgttagttggacccatg
+6311450/1
CCCFFFFFHHHHHJJJIJJJJHIJJJJJJJJGJEGHIJIHHJJIJJJJJJ
@2715926/1
ctttgagatacctacgcctatcagcccatgaaacaaaat
+2715926/1
CCCFFFFFHDHHDDEG8FHDEGHIIIIHGIIEGIIFIIF
@6311716/1
tccttctttgcttcaggttcattatcttcgatggcttctgccaagtaatc
+6311716/1
CCCFFFFFHHGHHJIIJFIHIJIGIFJGHFAHIJIJJJJEHIGIHBGEIH
@3394174/1
ctgaactaggcaatgaagttcctgcaggaggtataaacaaacctatgggt
+3394174/1
@CCFFFFFGGDHAHGHEGFFJIIJJGHJIIIEBGG>GCEIGIGEHCHII8
@3394637/1
ctcaatttaccttcatccttgttttcaaagttgataaataatattaatga
+3394637/1
B@@FFADFGGFHHGIFIJIIJCHEGAFC@EFHHCECE<?GAB>GEBA44B
@3397596/1
gcctcacttgttttgtcataagttg
+3397596/1
?@@DDBDDHHDHFCH:?FIG9E:C>
@3397864/1
gcctcatgttataacattatgcagttcattacctaagatatttgttatga
+3397864/1
@@@DDDBD4CFABHBEGIIE9C<<F<DHI@FHIGACGHHGHGIIDHIGGI
@2720461/1
gggcggtaccatggtataactatcttattg
+2720461/1
@@?DB>ADF>D>A3@EBAG>D?GBFABAC4
@8305710/1
tgctgctaaatcttcaagtacatagtacataactttagctgtcgtcttt
+8305710/1
@@@DFFDEDFDHHGDFGHDFGAAEGCHHI:?F>FHGI@HGCECGD1:BB
@1970050/1
cgggccttaactttagtgaactggtcatcaactgagaggccaaactcctt
+1970050/1
CCCFFFFFGHFHHIJ@AFGIIIJJFHDHIHIJIJJIJJGIJEGIIIIFGG
@1183710/1
gcgaagaactgaggtaaaaataaaatttaaaaatgttgctattgtttcaa
+1183710/1
@?@DDD?D?F<ADAC?@EHD>A<<EHHIAEEHCADFGI<:?DGIC?9<BH
@7660301/1
cacatgataattagtatatccaagtaacttgtattgttctgtaattctcc
+7660301/1
CCCFFFFFHHHGHJHIJJJGJJIJHHIJJJJJJJJJIJJJJJJJJJJJJJ
@427710/1
gtaatctgaaaacatttgataaaaaatatatcgtaaaatagggtcacaac
+427710/1
C@CFFFFFFHHFBBEA9<:?IC9CCGEHGCIIG;DBBFGGDDFGHIC9D;
@7660442/1
atcactttttacatttaaagcatctccttcttctttttttctagtttcct
+7660442/1
BBCFFFFFHHHHHJJJJJIJJIJJJJJJJJJJGHIJJJIJJJGIGIIJJI
@1970713/1
gccacttctttgaactaagtacagcgaaattcttattcgattgaagtaaa
+1970713/1
@@@DDDDDHHHF4:F4ABFFEHDGGGIEGIIFDEGICGG<GCGG9BFGBB
@7661061/1
ccgatgctagctttcttaaatctggttctctaatcatctgattagtagta
+7661061/1
CCCFFFFFHHHHHJJJJJJJJJJJIJJJJJJJJJJJJJJJJJJJJIIJII
@7661209/1
ctcagagctaccttggcagctgctaattttgcttggtgtttgttttctcc
+7661209/1
CCCFFFFFHHHHHJJJJJJJJJJJIJJJJJJJJJJJFHIJJJHJJJJJJJ
@4869091/1
gccactgtgtccacaagaaaaaaggttcttttacccccttcagaatataa
+4869091/1
CCCFFFFBFDFHHIJJJJIIJJJIF<FHGIJJIJGIGGGIHIGGIGGCGI
@7007907/1
gtttccttatcagtaatctcgaatctattatctcttggacaagttgttat
+7007907/1
CCCFFFFFHHHHHHIJJJJJJJJJJJJJJJJJJJJJJJJJJIJIJJJJJJ
@4869750/1
gggtaatcaaattttatgacaaaattgcaat
+4869750/1
=?@ADDDFFHHFHI@FBHC>C<ACFHIIEE9
@5595292/1
ctaaactgtaaagggcttcactgcaaaagtttgatcaaataaacactata
+5595292/1
@BCFFDDFFHGHHJJIBGHIIDIJJIJIGFHGD@GHIFIIEBEHGIIJJJ
@6314476/1
cgttttttggagaggcaactcaggataactatagaggttcttctttccat
+6314476/1
@@@FFFFFHHFHHGJIJJGEHGIJHIGJJJIJIJIIJHIJJJJJJJIJJJ
@6314566/1
catactttatcgtaacggtcatttctttttcttgatctctttcattatcg
+6314566/1
@@@DFFFFGHHHCAEGGGFH>FHIHIJJIIJIJJBGIJJIJIDGHGGIJI
@5596201/1
gttttttggagaggcaactcaggataactatagaggttcttctttccatc
+5596201/1
@B@DDBDFGHGHFEGJJ?HGEGIIEIDIIEGIEEIGHHECDFHIJJIIJI
@4123598/1
gtaaaccaaaacaggatatgaatgaaaaaccgaacg
+4123598/1
=:;BDDFFHDDHHIGE@G@AEFBFFHHGIIH60CDF
@2722344/1
gaacttaatttcatttacctttggcacattgcagttgctatcatacattc
+2722344/1
B@CDFFFFHBHHDHGJIHIJJJIIHJIIGIIHJIAEHJCGECFDB?FIGB
@3398275/1
cagcttttggattagaatatacagcataagcagccat
+3398275/1
C@CFFFFFHGFHF3EBFFHIC9<<A3?DH9EE;CCH9
@4123969/1
ctcatcttcatcatccaagccgtaatgaatggtgttgctttcgcagggta
+4123969/1
CC@FFFFFGFHHGIIIEIIIIJGHEHHIIIEIGGGEIJJJDGGHEHIGF;
@2722930/1
cctgccactcatcataatgaacaatatcttcttttggattagtagaaaat
+2722930/1
CCCFFFFFGHHHHIIHIJJ@HIIGHHGHIGIIJEGIJGIGHIHHIIJEHG
@3399152/1
ctcttcactgatgagatgactgttttcttcttgaatggtaacaaatcttt
+3399152/1
CCCFFFFFHHGADGHGGGE>>DIIJIGGIGIJGH>BGEEE9D@?31B<GF
@3399212/1
gtgagaagctgcaacggctgctatagatggaacg
+3399212/1
?=?DDFFDDBCDHIIGGI8FG3CAFHBC>FBD@6
@3399225/1
gtcgtctttttttaccaaaccggtattttccccttggcaacaaacagttg
+3399225/1
@@@D?DDDADHDFBBBF?3?;??CDDBCHEEG9;?FDGG9BCGC=F>D>D
@7008723/1
ggcacattgcagttgctatcatacattcttaatatctgtgtattaagcct
+7008723/1
CCCFFFFFHHHHHJJJJJJJJJJJJJJJJJJJJJJJJJHHHIJJJJJJJI
@3400267/1
tcctactccgacaaacgccatcctctcattcttagttgtaacaactaggg
+3400267/1
CCCFDFDFHGDDFHIIBBF<HHGIFEHG<DFGHIJDEHFFDFHGI3=CFE
@7009686/1
gttgctgaggctgctgtgatctctgctgttgctgttgttgctgaggctgc
+7009686/1
@BCFFFFFHHHHGJJJHIGIIIIIJJIJCHIIJIEGIDHGGGGDHIJIEE
@7009860/1
ttccatttgtttttcagtttgtttctgaaattcttcagtctctgttagga
+7009860/1
CCCFFFFFHHHHHJJJJJJJJJJJJJJJJJJJJJJJJJJJJJJJJJJJJJ
@3401625/1
gtcaggaatggaatgctgagtaacaagattatatgggagagtagcttgag
+3401625/1
???DD>ADD3C3?BEEEID;CFFIEECDEICCDEA4??DAD@4?4?B@A@
@4124909/1
cttatgtcaaattctacttctgaatgatgttctacgttatcatcaacatc
+4124909/1
C@CFFDDFGHHGFHIJJIJJIJIGJJGHIGEIJ@E7FH<FGGIJEICGGH
@430251/1
ctcagttgtttttgcacagaactcagcaactctcggatcttctatcctta
+430251/1
@@CFFDEE>=CBAE9GHIDGHIIIH9FBHGIGGGHB<CHGHEHBDGGDBG
@4126195/1
ttctgttgtttcaattttggcagtatgcaaatattgtggac
+4126195/1
@@@DD4BBBFHHHGBHII@AH91ADHEH<49CEFEFCEBFA
@2729388/1
cagagaggaaatagtattttttcttcatcgtcttgaact
+2729388/1
@@@DD;BD?DHHFB?EDBD>HEH9@C9@FFCFDF4?BBA
@431452/1
atcatcttccattgagaaggcctgacggactgatggaatccaaaccatac
+431452/1
@@@;DDD8DAAAHIIBGGIGCBE:?:FF8FE?AGA9B<BDEGI9B??B@9
@8309730/1
ctgagtgagttaaaacagtacatcgcacaacaaacacttggggagttaaa
+8309730/1
BBCFFDFFHHHHHJJJJJJJJJJJJJJJJJJJJJJJJJJJJJJJJHIJJJ
@7662658/1
gtctcatccacattttatgtgctgctaacctcttggcaatttttttcgat
+7662658/1
CCCFFFFFHHHHHJJJJJJJJJJJJJJJJJJJIJJJJJJJJJJJJJJJJJ
@8310574/1
atggtttcaatgatttccctgttgaccttacggggacacttatcaggttg
+8310574/1
:?@D=BDDFBFDDFGBEFIIICDF<E?AHEGEBEE?FDGFFFEFDD9DD;
@8310834/1
cttcccactggggtgtatgtcattgagggcaagtgcctcattacaacatc
+8310834/1
=BBFFFFFHHHHHFHHIJJJJIJJJJJJJJJJJGIIIJJJJJJJJJJJJJ
@7663600/1
ggaccggtttgcaaagggaagcgagcttgctgttgttgctgctgctgctg
+7663600/1
@C@FFFFFHHHHHJJJJJJJJJJJJJJJJJJJIJJHJJJJJJJJJJIJJI
@7665702/1
cttaactttagtgaactggtcatcaactgagaggccaaactccttcaggc
+7665702/1
CCCFFFFFHHHHHJJJJJJIJJJJJJJJJJJJJJJJJJJJJJJJJJJJJI
@7010470/1
cctatccttagtcttcagttcagcttttggattagaatatacagcataag
+7010470/1
CCCFFFFFHHHHHJJJJJJJJJJJJJJJJJIJJJJJJJJJJJJJJJJJJJ
@6315719/1
cttggctttgagatacctacgcctatcagcccatgaaacaaaatgtaatc
+6315719/1
@@@DDDDDHF<DFFGEFEAEGHBEFEGGHGGHIIED@FBHIIECFHHIEG
@2731355/1
aagatagtaagttatttcttctaaattctgctctga
+2731355/1
:??BDD>DH??FHI<F?FH4F9DGIG>@:<<B?F<2
@2731904/1
ggggaaataggatattttcgcattcattaagattagtattaactgttaat
+2731904/1
@@@BDADFFFBDFIJJIBJHBGGGHGIGGGGI@<DGAGGGEHGEEDFHG4
@2732414/1
acttctagcattagaagtttcttctccagctaaggctgtatcatcaactt
+2732414/1
@@CFFFFAF?FHHEGAE@HHHECHGICHGIIIJ>B@EG?DHIIIFGFBBF
@6319238/1
gtgtcgacaattgtaccaagctctggcattttcctgtgactgatttttct
+6319238/1
@B@FFFFFHHHHHIJJJJJJJJJJJJJHJJJJJJJJHIJJJJJJJJJIJJ
@432200/1
cttgttttttacttgttcctgtgccataaccgtacttcatatcattgata
+432200/1
@@@FDFDFHHFH<AGIGHHIIGHFFEDGHIGI;FGGEGCGGJJGJG@ACD
@4875743/1
atctatagaaaattttccaaacagtatttagagactttccactatctaaa
+4875743/1
@CCFFFEDHGHFHIIHGBHGIJIIGIIIGHHHHIIIED@HHHGHGDGIGH
@4129841/1
gttcgtctcacccatgttaaattttttcagaatcatgtgattttttttcc
+4129841/1
?@@DADB3AFDFFFE><?F:A?FC>FAFFEECF>BFF@@FE9:DA:F/@@
@5599846/1
ctgctgtggtctctgctgttgctgaggctgttgtggtctctgctgttgct
+5599846/1
@C@DFDDDHHHFFF9E>BECCFEC9EEEHBBDHHGGGIGHD>?DAGH4E<
@4129944/1
ggctgctgtggtctctgctgttgctgaggctg
+4129944/1
@7?DDFFFFHFHFG@BBBAFIAHEEH<FCAEC
@1972753/1
gtacagactctagtcgctttatgcaaataaattggcatcccacttttatg
+1972753/1
@@?DDBBDDHAH??ECFEGEDCHCEIGIEBBFBGHJIJJIF9?AEHIIF@
@434283/1
ccctatccttagtcttcagttcagcttttggattagaatataca
+434283/1
@@@BDFFFFFBD<EEFGBIGAHH@AF>BHBF@@B@EF@<F4?<B
@5600406/1
ctttggtgtacagaaatatttcggcttctgcttccg
+5600406/1
@<@BDDADAFDBFDE<<EH@HE3<:BCBEGE>@CAC
@1973676/1
ccgcttctttccaaatctggacattatattgataagtgtattta
+1973676/1
@@@BD<DAFDAFHEHE<E@DAFHGIEGG@HHGGGAD?@GI4?BD
@7669603/1
tgatttgatagagcacggaaggtggaatttttgcattttttataacttct
+7669603/1
CCCFFFFFHHHHHJJJJJIJJJFGIHIJJJJJJIJIJJJJJJJJJJJJJJ
@2735839/1
agtcagcttacaagccttagtaagcataaatttatggaagc
+2735839/1
?@=BDBDDD8DDH@ADGA>CC>AACEHAEEHGHHEIEAF3:
@2735887/1
ctctggtatccaaaggcactgttttca
+2735887/1
@@@DDDDFFDHAD@CE?G@GE?CAHEG
@3408842/1
ctggtattatgagtgttacttctcatcctaggacg
+3408842/1
C@CFFADEDDHBHFGBB?FHH>@HBDEHGEHG<BG
@7016330/1
ctcatcttcatcatccaagccgtaatgaatggtgttgctttcgcagggta
+7016330/1
CCCFFFFFHHHHGJGJJJJJJJHHGIJGGHIJCGHHIJJJJJJJJJJJBF
@7675412/1
ggtatatataagattacaattcttaacattttttctttaagcaaagaaca
+7675412/1
@@?DFDFFGHHGBHIJJJIJJJJGIHHHIGHIIIJJGIIG<DEHEHCGGH
@4879069/1
ttttgaattgaaatcacctgctccaggtaatggaaaatcctgaggagcat
+4879069/1
@CCFFDDFHHHHHI@GHJGIIEHGGHIEGIIFGG>@EG9DGGEDG9?BFA
@437293/1
aatcactgctgaggcttgaacaagcccttct
+437293/1
???DDFFFAFDAFGGBEFFGGG39CAGHIEH
@2737308/1
ctggaagaaaccataccaaaggtcaagaccataaccaagatcaattactc
+2737308/1
@@@BFEFDBHGHFIGGGFAFE?CHGGIHIIIEIIIFHGGECIGIIJGDHF
@2737649/1
agtagttgaatggctggttttcaccaacattccagctagttggagatcca
+2737649/1
@CBFFDDFHHFBHIIEHFDHGII>EHIJCGHGFG@HEGG3??GB>GHIEH
@2737895/1
ctcacatatgtatggcacaactgataagttaagcattgcagttcatc
+2737895/1
CCCFFFADDHFHHGGIJEHEIGHHGJHIHHIEEGGDCGGIGACGIJG
@4132102/1
ctcaacaagttccgttttttggagaggcaactcaggataactatagaggt
+4132102/1
?<@FDFFAH4CFFEHEGGGGE>@EEGFEFHEHGB>F<BCB9BFHH@4B@B
@4132116/1
gccaaatacttcaactgtgactctaactcttcttccatccgctagttttt
+4132116/1
@@@FDFFFDHAD?BFHCCFEHIIGEI@H><FE>HI<G@HIII<FGFFG4?
@4132441/1
ccttgaacaaatttacctaaagcaacaacacaattgtcggcagctggg
+4132441/1
@<@DDDFFHFGDBFGGG:ACFHG;@GIHJCHCCHFH4?0@6DFAEH3<
@4132515/1
agcgaacttcttattcgattgaagtaaattgtaaa
+4132515/1
@@@DFF1ACFFFHHIIIFA@EEEE@F?HEGEECEE
@8315705/1
gaatggtgttgctttcgcagggtaagtctttcagtctcatccacatttta
+8315705/1
CCCFFFDFHHHHHJJJJJJJJJHIJJGIJJJJJJJJJJJJJJJJJJJJJJ
@440629/1
tctaacttcaattaatttctgatttt
+440629/1
@@@BA?DDA?AFB>GEFHFIEHEC44
@1975667/1
agagaatagtatattcaatattaaacctaataactttgcatacaggcaaa
+1975667/1
@C@FFFFFFFFD<AGGGGIJEIGGJFF>ECHEC9<C<FGEH<BHIDB@FA
@2741689/1
taggaagttatcaagaaatctaagattgcatcaccgaggaattccagcct
+2741689/1
CCCFFFFDHFHHHEIIGIBHGCHGFHIGEIIEGHIIBGGAGBFHEGIJJJ
@1978203/1
tttgaagttgaataagttattattcttctaggt
+1978203/1
@@@BDFFD8FDF>B>F?CIII<4<C>CFHEE>F
@5607690/1
gccaacaacaatgacaggtttttgaaaaaattttggccaatag
+5607690/1
@@<7DBDDHFDBFBGEGIBHCAEGG@GBGFH>?DE6DA9;FH<
@7018252/1
ctgcagctcaaccattttatcggccaacatattactgacctcaaccgtac
+7018252/1
@CCFFFFFHHHHHJJJJJJJJJJJJJJJJJJJJJJJJJJJJJJJJJJIJJ
@7018337/1
ggtataactatcttattgagataattatcttttgaaacaactacctcccc
+7018337/1
BCBFFFFFHHHHHJJJJJIJJJJJJJJJJJJJJJIJJJJJJJJJJJJJJJ
@5608422/1
gttgagacacttgctggggaggtggacctctttgtgcccatggagtttga
+5608422/1
CCCFFFFFHHFHDIIFIEIJJJIGGIIJFIGH<FHIICCGCGFFHIIJJG
@7679024/1
gtcgtctttctttcaacaaacacaagagctaaattatcctttttgaaatt
+7679024/1
CCCFFFFFHHHHHJJJJJJJJJJJJJJJJJJJJJJJJJJJJJJJJJJJJJ
@7679032/1
cttcagggagaatttttaaccatttacacaatataaatgctccttcaaca
+7679032/1
CCCFFFFFHHFHHJJJJJJIJJJJJIJJJJJJJJJJJJJIJJJIIJJJJJ
@7679190/1
ccctaggcaaggtacagcctcaccacctcaaccgaacacttctaggttac
+7679190/1
CCCFFFFFHHHHFHIJJJJJJIJIJJJJJJJJJJJJJJJJJJHIJJHIJJ
@7679751/1
gttcttcttcttttttccacgtgaaatctttaggctgcagctcaaccatt
+7679751/1
CCCFFFFFHHHHHIJJJJJJJHIJJJJJJJIJIJHIJJJJJJJJJJJJJJ
@1195170/1
gtcaaatccatctttgtaaataaaaaattaataacattaatat
+1195170/1
@?<=BAD>FA<<?FHE4AF?<CFH9?GCGG@?E>@CDF@AG4D
@441077/1
ctggtatccaaaggcactgttttcaccgg
+441077/1
@@@DADD?DDFAHIIBD9FFC>EH<DC=G
@4879701/1
accaagatcaattactctaccaggtggaggtgaaaagaatgatcttccaa
+4879701/1
@@@FFFFFFHAF4AEAFHBHEGA;CE<EGC:EAHHICHEHDIDIGCG9F9
@7680870/1
cttctatcacatcggaggcaaccaatatgttcgtctcacccatgttaaat
+7680870/1
?BBFFFFFHHHHHJJJJJJJJJJJJJJJJJJJJJJJJJJJJJJJJJJJJJ
@442017/1
cctgtaaaatagcttgagaagccctttgttttccttcttttttattttta
+442017/1
BB@DDDDEHHHHFGDD<FIJFHHI@GHIHGEIIEGEHGCHIJ<GHIIGEI
@442557/1
gggaatcctttgtgagccacatcaatgtta
+442557/1
@??DDDD?FAF?FFE>F:C3<EFEFH?9A9
@442616/1
cttgcattaaatcacatcacattaccacatttctcaaattcagtcttgaa
+442616/1
@CCFBDDFHH?HHIIIIIIIAHHIIIGGIIIIII@HEEHHIEEHIGIGHI
@4134503/1
cttcaagagggatgggctctgaaggttgcattgttctggtattatgagtg
+4134503/1
CCCFFFFFGHGDFIJGIJIGIE>GGCGGGHEGICBFGGG@GBGHGIEGDG
@7681673/1
agaggaaatagtattttttcttcatcgtcttgaacttcatttccaacagg
+7681673/1
?B@FFDFFHHHFHJJJJJJJJJJJJJJJJIJIIJJJJIIJJJJIJJJJJJ
@4134836/1
gaactatttctttaagaatattttgg
+4134836/1
@@@DD>DDAHFDDA9EG<FBH9@ICD
@443371/1
caaactgttgctcagcagctatctcttgtaggaactggactgcattaaaa
+443371/1
CCCFFFFDFHHHHIJJIJJIJJJIJJIIEHGIGBGDC;DHGHJJJIJ>@F
@7682316/1
ctggtatttctggctcacctccttccattgttctcaatgtaagacagcat
+7682316/1
BBCFDEFFHHHHHJJJJJJJJJJJJJJJJJHIJJJJJJIHIIJJJIHIJI
@4135333/1
gtacacagttgcagtcctgagctggtcttca
+4135333/1
@@<DDFDBDFD?DAEDEGCE;F>F<GD<<EH
@4135415/1
atcggttcttcttcttttttccacgtgaaatctttaggctgca
+4135415/1
@@@FDDDFGHFHF@GIIEBHG>CHHGHGGIGDDHB@DEHG<09
@4135567/1
gaattacagaataactcatgaatgctttctaatgtttcttcatttaaaac
+4135567/1
C@@FDFFFFFFHHJGIJGICHIJJIEGJEIBEII>CEHCHHIAG>BD@D9
@4135966/1
gccaactctttattatcaatcatcaatcctttttatgaatgagccagaaa
+4135966/1
CCCFFFFDHHHHHJBHHIHEEGJCEHHJIJJJEIJJJIIID>FDCGHEGG
@8316527/1
ctgttgttgccactgctgctgctgcggctgttgttgcctctgc
+8316527/1
@@@DDDDBFHB?FD?GB@<GFCEHI@@@CFHECDG@FGI@??<
@1979031/1
tgtctaacacttcacacataaattcgataacaggctgagctttataaaat
+1979031/1
BCBFFDFFGHGHHIIGGGGIJJIGGI@GHIJEGIJIGHIGEGIBGI@IEE
@2746331/1
ttcttttttccaaattgcctctccattc
+2746331/1
@@@?=B;D:?CBB<@BHCBAA3CAFGHG
@6329603/1
ctgtcattcacttactttttaccagtcccttcagttaatatgctttaact
+6329603/1
CCCFFFFFHHHHHJJJJJJJJJJJJJJJJJJJJJIJJJJJJJJJJJJIJJ
@1981392/1
ctgcaattcttggttcaagatcattttaaactg
+1981392/1
@@@AD>DEAHFBDFEEHBFCEDDH>BFH3<2<<
@1981405/1
atggattttcacagcattatgacagtcttcaatg
+1981405/1
@@<D<;B;D=??A<CBFDHA<E4BB<@CF4A<FF
@1982742/1
ttgggattcattatccattctcccctaggctttgcttt
+1982742/1
@@@FB8DBFDDHFAB:AEE?C:AEEBG2A;FGDHGECC
@1983099/1
cctcaacctcttgtaacatcgacaacaccgcttg
+1983099/1
@@@DDD;DHH?F>EDBACBE?;F:FAHGGH8D6B
@4137900/1
atccttttgggcggtaccatggtataactatcttattgagataattatct
+4137900/1
CCCFFDDDH>HHHJGIGIGIJI@FHIIIHIICGHJJJJJ9CAGGCGHGEE
@1983549/1
agcagagctcgctactaaggccttcaagatagaacccaattctggcccaa
+1983549/1
@C@DFFFFHHHHHIJGIJGIIJJJIIJJII>GGGIJGIJIIGCGIEGGGG
@8317261/1
ctttggtgtacagaaatatttcggcttctgcttccgttccaccctttctg
+8317261/1
CCCFFFBDFHHHHIJJIJJJJJJJJJJJJJJJJJJJDHIJJJJJJJJJJI
@8317357/1
cagtaacaagattttcacatggctgcccctttattatccctttcagtgga
+8317357/1
BCCDFFFFHHHHHJJJJJJJJJJJJJIJJJJJJJJJJJJJJJJJJJIJJI
@5613476/1
tctgtaattgcgataaggtttttcaggattgatagatacatcataatgat
+5613476/1
@@@FFFFFHGHH>DHGIGAFFHIIGIE3?E3CF@FICHHIBGGHIGIIII
@7022087/1
agctcgatcccttcttctaggacagaagtagctataacgaggttacattc
+7022087/1
@@CFFFFFHGHHHJJJJIJIJIIIJIGIFGIJJJJJJJJJJJGIJJJJJJ
@2752064/1
cttcataataatctttgtttagtttcttttttgatgttacagagtttagc
+2752064/1
@CCFF?DFHFFGHIIJJFHEHDBFHHHHJJJIDGIHG@AEGHCIHJIJFI
@7023021/1
gttcatttgaataaaataaataatttttcgatagttcttcattagtacca
+7023021/1
CCCFFFFFHHHHHJJJJJJJJJJJJJJJJJJJJJGIJJJJJJJJJIIJJJ
@7023066/1
gcttgctgttgttgctgctgctgctgttgttgttgttgaccccatggttg
+7023066/1
C@CDFFFFHHHAFHIIEIIJJGIIIJJGHDECECEC?D9BGIIJJ>FFH;
@7023730/1
ctcttctggaaagcagctcttgcagcattgacactggcgttttggtgggc
+7023730/1
CCCFFFFFHHHHHJJJJJJJJJJJJJJJJJJJJJJJJJJJJJJJJHJJJJ
@7023816/1
ctatgctatccgtagtcgaggctgggctacagatatctagaggttctgta
+7023816/1
@@CDFDDFHFDHHGIFG>GIGIHGGDIIJGJIIJJJBFH@GCGDGDHIJE
@7023922/1
agctgagtaaggagttgaaggattttctaaagctttgaattcataagttg
+7023922/1
?BBFFEFDHHHHHIHIJJJJJIJJJJJJJJJJJJJJJJIIJJJJJJJGII
@7023946/1
tgctgttgctgctgctgttgttgtt
+7023946/1
<@@DDDB?BFHHHFHG?GCAAFBB:
@7024185/1
taatattagaaatcttaataaataggacgaccaacacagcgataaaacct
+7024185/1
CCCFFFFFHHHHHJJJJJJJJJJJJJJJJJJJJJJJJJJJJJJJJJJJJJ
@7683858/1
catcttcatcatccaagccgtaatgaatggtgttgctttcgcagggtaag
+7683858/1
@CCFFFFFHHHHHJJJJJJJJJJJJJJJJJEGHIJJJJJIJJJJJJCGIJ
@4882115/1
tgatgattttcaagctcttcatgccactgattgatgtcccaatggtccac
+4882115/1
C@@FFFEEHGHHHIFIEHGHGIJJJFIBHGIJGGDCIIJIIIIJDG<DFH
@1198152/1
tgaccatggaggataattcctgaattatttcttgacgatgttgctgaact
+1198152/1
CCCFDFDFHDFHHIEIGIIIIIFGBEHHIE<FHBGAH@FG9DC@FFHCGI
@7684907/1
ggagtttgacctctaggaccagtttgcaaagggaagcgagcttgctgttg
+7684907/1
BCCFDFFFHHHHHJJJJIJJIJJJJJJJIJJJJIJJJJIJJJJJJJIFHI
@1198764/1
atagcactcaagggcacattatgttttctaacacttccttg
+1198764/1
CCCFFFFFHDHDHIGHFAHIDGFHIGIGIGHIIIIIBG<FH
@1199292/1
ccctggatacgtaaccaccattcctttaacttcatca
+1199292/1
@@@FDAFFAHHFH@FHGICGHIH<CF9DHHBECEGHG
@7686146/1
catgaatgctttctaatgtttcttcatttaaaaccgctgtgtctctttct
+7686146/1
CCCFFFFFHHHHHJJJJJJJJJJJJJJJJJJJJJJJJJJIIJJJJJJJJJ
@7687215/1
cattattagaatccccattttcagtagtgatgaaatctgaatttttgggt
+7687215/1
CCCFFFFFHHHHHJJJJJJJJJJJIJJIJJJJJJJJJJJJJJJJJJJJJD
@4885260/1
gctcacttcaccaacattcatgaataatggaaaatcacatagcttcggcc
+4885260/1
C@@FFFFF>FDDHGGGEGIHJF@9FAFEHBHI@GGHCGF:??>FDHG<@G
@1200787/1
tatatataagattacaattcttaaca
+1200787/1
@@<DDDFF>D?FFEIHFFI@AFACG>
@1984206/1
cttctttcttagatctaccagtgcccatggcagcaaatctacttgatcct
+1984206/1
@@@DDDDADHH<?F9B9BDF<:<F>FCGEG>CGCG9D1C441?BD@BFB>
@6333883/1
cttgttttttacttgttcctgtgccataaccgtacttcatatcattgata
+6333883/1
BCCFFFFFHHHHHJJJJJJJJJJJJJJJJJJJIJJIJJJJJJJJJJJJJJ
@449211/1
gcatctgtatatgccctagcacggaaagcagcgagatgagcataatagg
+449211/1
CCCFFFFFHHHGFIIJGIJFGGHGI?:FHIEHIEID=GHIFGHGGIFJF
@5615307/1
cttggcataaaatgaaactgggcacaaccattagaatcacctgc
+5615307/1
@@@D7DDFHHHHDB>GH<?H@HHCHG;E;E3@CC9?41?FHG?3
@5615369/1
aataattgttctttcatgatactctcaagatccctgattacttcttctcg
+5615369/1
@@CFFFFDFHHHHJJJJJGJHHEHJJJIIGEGIIIJ>FHIGIGIIIJIG=
@5615513/1
gtcgggacttgaaaagaaagaccttcccactggggtgt
+5615513/1
@@CFFFDDFFGHFIIIJGGGIIEIJJJJIJ;FHID:@?
@450501/1
cctggatacgtaaccaccattcctttaacttcatcaacaagtttttgcca
+450501/1
C@CFFFFDHGHGHJ@FGIIIGIEHEBHGGIG9CF4CFGFG9D>GGGGIGI
@1986366/1
ctccagcacctcttctttgtctccaacccctacctcttcctcgc
+1986366/1
@@@ADDBD?<ACFGAEIBGHFG:C>D;@G@FDB>??F4B>DB60
@450955/1
cttcctctatttcttgattattaatagtttcagct
+450955/1
@<@D72=:2?CDDGF@<:IBFFIFFHC<C@HFE?9
@451075/1
ctggatctgatcttaacaagccttaag
+451075/1
@@?DDDDDFDBFFFFE9<I>3:FFEE4
@8319928/1
cagtaatctcgaatctattatctcttggacaagttgttatattagtcact
+8319928/1
BCCDFDFFHHHHHJJJIJJJJJJJJJJJJJIIJHHJIJJJJJJJJIJJJJ
@8319997/1
ggaagtaagtgcaggggaacgagaaccaatttcttttttaaaataatcag
+8319997/1
@@14AD?=C=ADHED:?:EBC@D@?E@G=G9B90BGDBG@GID<BF=8C7
@2756680/1
ggtgtgtaatcactgctgaggcttgaacaagcccttctgatagcctgcaa
+2756680/1
@@?DDDDDHDHHHJIIIJGGGIIIBHJJJJJJIJEIEBHEBDHEGGGIJI
@452231/1
cactgagttaggataccaacctgaatttcagcaattttcttaatggatgc
+452231/1
@@@DDDDDHFH>FHGGEHGIIIFG<HG@HGHIF@GHCGHGIFBDEFAHGI
@5617937/1
ctttgttttccttcttttttatttttg
+5617937/1
;?@AD:BBA>ABDEHGI9?F?@AF@<C
@3422377/1
atcttcatcatccaagccgtaatgaatggtattgctt
+3422377/1
@CCFFBFFHHHHHJIJIBH@FIEEH<CG?@?EFHHDG
@8321184/1
tgctgttaatgcctccaagcttaacattgattttaaggcaaagattggag
+8321184/1
CCCFFFFFHHHHHJJJIJJJJJJJJJJJJJJJJJJJJJJJJJJJJJJJJJ
@3422902/1
ggcgtatttacagaagcaaggttggcctattattggcattccagcatcat
+3422902/1
@@@DDDD>FAFFF<FFEF:ABACGFCCGEFE>>F9DD@FGE@GEFFFE@>
@5618894/1
agtctgtctgcatctgtatatgccctagcacggaaagcagcgagatgagc
+5618894/1
@@;DDF4DBFFHHIBGB@HIFIIIIIIGIHG<<@HGFC>F3@DH>FG48@
@5619464/1
gtgctcctgaccaacttgaagacaaggtaaatgagg
+5619464/1
==?DDFFACFD?FHEHIIGCC@<CFF9CDFA<?@D;
@7689666/1
gcaattctttacatcaataccttcttctatcacatcggaggcaaccaata
+7689666/1
CCCFFFFFHHHHHJGJJJJJJJJJJJJJJJJJJJJJJJHJJJJ>GIJJJJ
@7689716/1
gcgtgataagaccaccaacataactcttgataaaatacaacctatcctaa
+7689716/1
CCCFFFFFHHHHHJJJJJJJJJJJJJJJJJJJJJJJJJJJJJJJJJJJJJ
@7690709/1
ctgaaggcttttgggtcgtgagaagctgcaacggctgctatagatggaac
+7690709/1
@CCFFFFFHHHHHJJHIIHIJJJJJJJJJJJJJJJJJJJJJJJIJJJIJI
@6337135/1
cctgttctaacttaaagctgactttagtacatcgcctggagacatgacta
+6337135/1
CCCFFFFFHHHHHJJJJJJJJJJJJJJJJJJJJJJJJJJJJJJJJJJJJJ
@4143150/1
caggtggaggtgaaaagaatgatcttccaactgt
+4143150/1
@@7DDDFDDHCDB3CAFHI>F@HG<HHIEGI9@C
@4144318/1
ggcatgctttgcttctttcttagatctaccagtgcccatggcagcaaatc
+4144318/1
<@CFDADD><DDDGCFBB9CFICEABEGGGCFFGIGIII3CBG7D@B:?B
@7693141/1
gtctcttctatgtctaggtttcctactgacagcaccacgagaactactat
+7693141/1
CCCFFFFFHHHHHJJJJJIIJJJJJJJJJJJJIJIJJJJJJJIJJJJJJJ
@3423565/1
gtcaattgttttataagttctgcataatactgaacagaagatttgtttcc
+3423565/1
@@@FFFFFHBHHHJIGHGJGIDC<CHIIJJIGHEIGGIBF>HGCD@FCAE
@1987827/1
cctcttgttttgcttctttttttgacctacccttgccgacagcaata
+1987827/1
?@?;DDFBF>D?ABFHHGGHIIGFHEB<C>BBF;@H@A@DFFC=;CC
@3424441/1
gccctttgttttccttcttttttatttttacaaataatccgtgcagtatg
+3424441/1
CCCDFFDF4DHHFJIIHIHIGDAEAHIJIGHDGIIJJFIIJFHGD<BFGE
@7025651/1
ctttgtttttactcctttttcaaaaccttcttccagcatagcttcaattt
+7025651/1
CCCFFFFFHHHHHJJJJJJJJIJJJJJJJJJJJJJJJJJJJJJJJJJJJJ
@1989840/1
gtaactatgatttagacattactaccaatactttaagagcatttattgca
+1989840/1
@@<DBD?D<=DHHGHE@GICCHEGHEEI@GIICHGHGCFCHGHGGGGG>B
@1204446/1
tttctttttcttgatctctttcattatcgtaa
+1204446/1
<@@DFADFHHGHGI9@F@FFGIGEHEGGFFGG
@6339624/1
tttccttatcagtaatctcgaatctattatctcttggacaagttgttata
+6339624/1
CCCFFFFFHHHHHJJJJJJJJJJJJJJJJJJJJJJJJJJJJJIJJJJJJI
@5619666/1
gccactgctgctgctgcggctgttgttgcctctgctgctgctggggctgt
+5619666/1
@@CFFFFFDHHHBFHIEGGJJGGHGHCH4FBGEGII@FIGIEGIABHG>F
@1205417/1
ggtctctgctgttgctgttgttgctgaggctgctgtggt
+1205417/1
@C@FDFFDHDFD<CGBHDHIAECEHI4CGDC>=F31C31
@4889740/1
gccaaaatttgttcacactgttcctggctgagagtaat
+4889740/1
@CCFFFFDABHFHIIEEHIGHGIJID>GIIGEHGCDAD
@4889982/1
cttcaacaatcgtcggtacaatgtaatatgagttttctttgttttcaaag
+4889982/1
@@@FFFFBDHHFHJJGGHJGCHI9CFIGIIIGGGII@FCHIDGHI?BGBD
@4890301/1
atccatttttgggttaataacgccaacaaatggtacataattaaaattaa
+4890301/1
BBCFFFFFGGFHFEGIJJIIJIGHIGIIIGGEEDHGEICGGGIGHHIIEG
@1206514/1
caacagtagtttcacttttgttattggttt
+1206514/1
@@@DABADFFDBFBGGGIG>F;E@<D<:CC
@8324692/1
cttctgtaaaacgccaataattgttctttcatgatactctcaagatccct
+8324692/1
CCCFFFFFHHHHHJJJJJJJJJJIJJJJJJJJJJJJJJJJJJIJJJJJJJ
@4145163/1
ctcccatctgcatccttcttttccggaaagaacctagtgtgatggcgttt
+4145163/1
@B@DDDEDFHFFHHIJAHHHGGIIJJEGBDEEIJEIIHGIIB>BAGHHGB
@453198/1
ctcttgttttgcttctttttttgacctacccttgccg
+453198/1
C@CFFF8;DHBHFEGIJEECGBHICGGGEDEGGGE;D
@453720/1
cacttttgttattggtttccttatcagtaatctcgaatct
+453720/1
@@@DDDD:C3C?FD<DGGD>FFF@DHCHCEHFA<8E@E;@
@7029941/1
gttgcctctgctgctgctggggctgttgttgccactgctgctgctgcggc
+7029941/1
C@@FFFFFHHGFDGIIGIJJJEGGICFH?EEGIGIIJJGHIJJJIEGJIF
@454597/1
actcttcttccatccgctagtttttcaggtttactgaactta
+454597/1
@@@ADDDABF>DFGBF1CFG<@EHG>@F>1:CHGB4?D>BD9
@4147362/1
ggtgaagtcaatcctaacactctaggattatttccagaatcttttaagtt
+4147362/1
@@;DDDFDHHDFHIIIIJIIIJGGIGHGIGGHGEGIIIGIJJJIBI@FFH
@455782/1
atacctaaaagtgggttcatgaattgctccctccacctgaactagttcat
+455782/1
CC@FFFFDD>FFHGJ?FHGGIIIHF<9DHFECEIIDAGIEHBBDG??<FH
@456467/1
gttcttctaatattgatgttttattttcagtataccttataccgctatca
+456467/1
@?@DADFFGHGFHIGBHGDEHIGEEEHCGGC?FGHH@HEHGIJJJF>FBF
@456627/1
agctgagtgagttaaaacagtacatcgcacaacaaa
+456627/1
@@@DD>?D?<CAD<E4AEGGGI9<CF;8CCG?FHC;
@458571/1
atcctctttatttactagaaactgctcttcttttttaataagtttttttt
+458571/1
@@<DDBDDHDFBFD@?FHIIIIBGGIICGHGEGICFFHFD<BH<F@HIII
@1208355/1
cgcctgtgttctgttgtttactagagaacttcttaataatgaaagatgcc
+1208355/1
@@CFFFFFFHHHFGIJHGG<FCEGHGECHGIHGFHIEIJJIHGEGEGGHG
@1992151/1
ctcctgccactcatcataatgaacaatatcttcttttggattagtagaaa
+1992151/1
@@@ADD;B::DDDGFEAHI<<4?@E3CH@CFGH@CFFFGGHGIGAHG<?B
@459335/1
cttggctttgccgcttgttgctgtacttgaggctgagatg
+459335/1
B@@DFFFFHDHHHFIGIBHIDCHEGGEGHIJJ<BH;BD?F
@459394/1
cacgatttcggcagcttttacctcattttcactcagaagaaataatatct
+459394/1
@CCFFFFFHF@HDBBGGIJIE>EFGIIJJDE4?F:DFGCFCAGCHIIGG@
@5624039/1
gttcatccataattcagaaagaatatacacaacagacaactctgtactgg
+5624039/1
@?@DDDAB>F8?AG><EE43<BFC9FHHAGA7CEB9EHGI@@DE?BBFGI
@460103/1
cggtttcgtaggcaggtggaggccatcgcctggtcatgcataattcttgt
+460103/1
@@@DDFDFFD7?FGGFFCFGC;FHIIIAEHIIG?FCFE@HDFGIIHBEHF
@1993468/1
gttggagtcaagcgggtgaaagtatcacttggaagtttagcac
+1993468/1
@CCFFFD;;AFFHIIIF>3EEF:???CCDH<BBFI<<DDFFA0
@1993469/1
catctggaatcagaagacaatggtcaatgtttttaaatta
+1993469/1
=@?DDDDDBHFHAEC:AFH;::E3AEHIGD@F>FGH<4CD
@1994000/1
gctggcctatgactcccaagctgctatgagtactatcatcagctggtgta
+1994000/1
@@@FBDFFD?FHHJJFHGIJFJIHIICGGFH@>FC@E@FHC@F>GGCGF>
@4895140/1
cttctaacttaatgcaagcttctcttatagctgtcaactcatgttgcaaa
+4895140/1
CCCFFFFFHGHHHHGH><BGIICHHJIJJGIJJJJIIIIGIAECB@D@EH
@2761938/1
ctaacctcttggcaatttttttcgatttgccagtacctatttcttt
+2761938/1
@@@DDDDEDHB>FFEAAHHGIGEBGGGIGIDFHGGGG?BFGGGGG>
@1211153/1
gtcaattcaccaggtgatatatttttgcatctgttataaatgtaggaagt
+1211153/1
@@<DFFFFF:DFFHAFGIIIIJJGGJJBGGHHIGGGH9DEHIHF9?BD>?
@8325416/1
gccgcttgttgctgtacttgaggctgagatgaaggtggtctgctgggttg
+8325416/1
CCCFFFFFHHHHHJIJIJJJHIJJJJHIJJJJJJJDGHFHJJJIJJJGGG
@4895653/1
cctgggtttaaaatcttcaataacattactcatttctgataggttctgc
+4895653/1
@@<DDFBDFDHHDHIJIJEHIJJIJIIGIHHCHGEA9BDDCFEFGD@9?
@8326047/1
gggtaatcaaattttatgacaaaattgcaattctttacatcaataccttc
+8326047/1
B@CDFFFFHGHHHJJJJJJJIIIJJJJJIIJJJJJJJJIIJJJJJIJJJI
@1212327/1
aaattttctcttttggctctcttcgtttcctcactggatgttggtaaagc
+1212327/1
@@@DFAAEFHFHBHEHFIIJJD@HHHGGIGIF@FEFH9FD?F4?0?FG4B
@7033962/1
cttcatcatccaagccgtaatgaatggtattgctttcgcagggtaagtct
+7033962/1
CCCFFFFFHHGGHIJJJHIJJJIJJJIFGGJJJJJJIJJIIIJDGHJEEH
@3428702/1
gtagtctgtctgcatctgtatatgccctagcacg
+3428702/1
:1=D;4BDCBDBFACAE@F<FCHFHADAFF9AF@
@8328580/1
ccattttatagctactctaaaaacacggtcttttccttcccctggcaatg
+8328580/1
CCCFFFFFFHFHHJJJJJJJJJJJJJJJFHIJJJJJJJJJJJJJJJJJJJ
@7035619/1
cttcattttcagctctggctattttagcatggaatgtgatctccaagttg
+7035619/1
@?@DBDDDFD:CFHEBFHAFIAIHHEGI>HEIGBHG?FBHGHICCFDHGI
@7700122/1
ggtaaaagcaggaggttgttgcatcctttgctcttgaggaagttggtgta
+7700122/1
BCBDFFFFHHHHHJJEHIIJJJJJJJJJJJJJJJJJIIJGHHDHIJDFDG
@7700278/1
tctaattttcttttgtcttcgtaagacgattttggcatattagctagaag
+7700278/1
CCCFFFFFHHHHHJJJJJJJJJJJJJJJIJJJJJJJJJJJJJJJJJJJJJ
@6342329/1
ctaactacttcaataagccgaagcactttaggtgaagaatatttataaat
+6342329/1
CCCFFFFFHHHHHJJJJJJJJJJJJJJJJJJJHJJJJJJJJJJJJJJJJJ
@7037166/1
ctgtagtatgtttacaaatgttgcagcattaagtcttctctgcactgtga
+7037166/1
@CCDFFDFHHHHHJJJJJJJJJIJJJJJJJJJJIIJJJJJJJJJJJJIII
@7037378/1
ctttggtgtacagaaatatttcggcttctgcttccgttccaccctttctg
+7037378/1
?@@?D?DDFFFDFGGIGGIGABGIGHIIIGEEFGEGD>BFHI@GDEAHA@
@6343906/1
ctcaactatagtttaaaaaaacaaaacaagaatattctattgaattgatt
+6343906/1
CCCFFFFFHHHHHJJJJJJJJJJJJJJJJJJJJJJJJJJJJJGIJJJJJJ
@6344894/1
ggacctttggcacatccacgatttcggcagcttttacctcattttcactc
+6344894/1
CCCFFFFFHDHFHIBGGGHGGHGGIGIGEGIJJJJEDHDD9?FGGDGGII
@4897019/1
tcttaatgatatcagtcagcttacaagccttagtaagcataaatttatgg
+4897019/1
CCCFFFFDFFH>FGE@BGIIEGIIG9FGCAF<EHCIGHGCD4?C4?FGBC
@4897394/1
ggtacatttagctatcctgtagtttcg
+4897394/1
@@@DDDAEAA?DHHHEBH9BFFEI9C@
@4897558/1
cattagcagagctcgctactaaggccttcaagatagaacccaattctggc
+4897558/1
CCCFFFFFDHFHHIJJJJIGIJJIIIIIJGGIIIEEGGGEDE9FHGE4DF
@1213299/1
cttaatattagaaatcttaataaataggacgaccaacacagcgataaaac
+1213299/1
@CCFDDDDDFBAFGIGGIJIJJJIJIHGCBGII@F;:DAH?2@GEDHIDD
@6346097/1
ctccaatcgcattccctttcacactagggacatgaggtgaaattattggt
+6346097/1
CCCFFFFFHHHHHJJJJJJJIJJJIJJJJHIJJJJJJHHHIJJJJJJJJD
@5627348/1
gtacacagttgcagtcctgagctggtcttcagtcacccgattctatttct
+5627348/1
@@@DDDDFFHFFFIGIIIJJJJFGJIJJJEHGIIIIJIJJIJJJBHGIJI
@4899166/1
ttatgaaaatataactatcactgcttttttagttttataggttccttaat
+4899166/1
CCCFFDDFFBHFAFGEAHHHI@EEHIJJJJJJGE@GG>FGHIIIIGGIEH
@1214933/1
ctggagacatgactacacaaccatttgg
+1214933/1
@@@=;?3=BF8F>F>DGH<E7@=92AHH
@1215142/1
ccacattccattccatgatttattaaacccgatgctagctttcttaaatc
+1215142/1
??<DADDBFHHFBHBDF>@DEHGGGIAH>EHIIEHIIIIFGGHIBGAGHI
@7705348/1
ctgtagtacaaatttctatttccgattatttttcctttgatgctgctcaa
+7705348/1
BCCFFFFFHHHHHIJJJGJJJJIIJJJJJJJJJJJJJJJJJJIIJJJJJJ
@2764510/1
aggaggctgaggtggaattagagcaattgctcccg
+2764510/1
@@@DFFBDHFHHCFHGFHHIGGHHGHCD34EGGC@
@3431826/1
ccgctgtgtctctttctttttttgttag
+3431826/1
C@CFFFFFAFDDFHBFHII<HBDGFHGA
@8331182/1
tgctgctgctgctgaggcggttgttgccactgctgttgttgaggctgctg
+8331182/1
@@@DBDFBHDDHHIHEHGEGHDDHGDEHFHIGGDHIGIIIA=;A;=@AD9
@8331483/1
gcaccttcaacaccacactcctcaaggtacacccctataagggcttcgat
+8331483/1
B@@DFFFFGHHGHJJJIIJIGHIIIHG?EFHGGHHIGIIHGJIIGIIJJE
@2767432/1
ctagcaatcatgctctcaccaaataccttcttttgtcccagtctatacag
+2767432/1
CCCFFFFFGF?CF9FHIGHEHHHIIHEDHGGEHIGD<F?FGCFGGIIDAG
@3434678/1
tcgcattcattaagattagtattaactgttaatctaaatattcaaactgt
+3434678/1
@@CFDDDEADHFBG>BHG@C?IGIFFHIGHGCFHEGF9BEAC?GHGE3CF
@3434853/1
gtgactgatttttcttcaacatcaacaaatgtcacttcaaactgttgctc
+3434853/1
@B@ADEDDDDAFFHJBFEFCFGFEG?E=FGCCHIBHIHGGIGHHHG>F4B
@4151580/1
gtcgatgaagagggttaactttataatcaatcggcattt
+4151580/1
@@CDFBDF?ADB?AFFD@>F>HCHGECGE>EDBH8F<?D
@6346984/1
gttgatctttcatatttttaagttcatttgaataaaataaataatttttc
+6346984/1
@CCFFFFFHHHHHJJJJJJJJJJJJJJJJJJJJJJJJJJJJJJJJJJJJJ
@1215785/1
tgaggctgctgtggtctctgctgttgctgttgttgctgagg
+1215785/1
@@@DDAD8DF?CFAHG<<I?A:CECHGGIG9:CFEC4::??
@4900236/1
ggcaatgtgacctcaagttccatcctatcattgccaattgg
+4900236/1
<@7BDDFF?FDFBGGJJEAIEGEHCHBCFHHEGGBHICA9C
@4900618/1
gaaaacatttgataaaaaatatatcgtaaaatagggtcacaactaacaat
+4900618/1
@@@DFDFFHFFDHIIIIAFHEHCGIIEGHACFGFGH;BGGG@HGHEG<DG
@4154303/1
ctcatttctgataggttctgcaatttccaagaaactttacttttc
+4154303/1
@@@DDF8DDDFHDF;<C?<I><B<3ACEFGGG9F3C9BFBH@G?C
@1218144/1
ccattattgtgtactatcttcaaagagaaaaagtgcaatactaaaatttt
+1218144/1
CCCFFFFFHHFDHIIGGHIJJIIIGJJJGIIGJ?FHGGHGHH4?FFGIDH
@2769073/1
ggacacttatcaggttgtatactgatttcataatgatgtacgaaacctcg
+2769073/1
;@?DDDDDHFDFAGGII:I9DHABDH<CEGCC4?FCEG<FGGEGGAG9??
@4902377/1
gccacgcatgtcccatactccctggttgggaagtgcttgttgttttgcag
+4902377/1
@@@DDDD6DFHDDHIHF;FH9FAGGHHGGGG<F<@>FHIEG9BAGGEGIE
@1998808/1
ttaaaacaatgtcaagagcttggattgcctcctgcggaccattagttgaa
+1998808/1
@<@AD?DDDD?<DDHICGIBHAFEG@EGCC:CEGGIH8?DFEEGA88.8<
@462042/1
ccgtatctccaaccctcttcacttcagc
+462042/1
@@@D?::DFDB;C@FA;@F4<CHHHAE4
@2770304/1
gttgcatcctttgctcttgaggaag
+2770304/1
??@D=D4AD<DBDFHGGIGG@FF;@
@1999692/1
ctcagagctaccttggcagctgctaattttgcttggtgtttgttttctcc
+1999692/1
CCCFFDDFFFHGHGIGJJIIIJJ<FHHGCGIJDIJFCCCHHFBGHGIGHI
@1219952/1
cctcctgccactcatcataatgaacaatatcttcttttggattagtagaa
+1219952/1
@CCFFDBEHFDC>>FIJJJIGHCHIJIJG@HGIGI@CHIIJ@FHGBFGEG
@1220030/1
cctgaatgtgatttttaatttcccagcacctccatcagaagaatcagatg
+1220030/1
@@@DDDDDH8:DHHIIG@III@4CEF?FHIG3;FGIIBHE<9?DDEEE><
@2770582/1
cagctctcctaacaaggttgttaatctctctttcc
+2770582/1
@@@DDDDDFFHFHIEGG9FFDHE@DFHGIIIGGCC
@2770707/1
gtcacttcaaactgttgctcagcagctatctcttgtaggaactg
+2770707/1
?:?DA;DDHB>?C?B@EE:AFGGG9C>EB@HHHGI@<C9??9C?
@4904468/1
ttttagaactctttcaaagagttctg
+4904468/1
@<@FFFFFHGGHHJIFHGAFH@EHF@
@1220632/1
ctctgctgctgctggggctgttgttgccactgctgctgctgc
+1220632/1
@@CDFFFFHGFHFGIIIAFH@AEHGGIIEAHGHGIGIJEGG?
@4905235/1
ggagaaatttcaatttttgcaaattgttcgtagtgaagaactgaaagcag
+4905235/1
@@<DDDEFFHFHHIIJJJIJFEEHII4FFHFHIIJGGGGIGGJCHIEIJI
@1221550/1
atcaactgcagcctcttttaccattgtacgagtttga
+1221550/1
@@?BD>DD8DADFHGEIGGGDHIGGC<DHIHB@=D9<
@5628230/1
ctatagtttctcctacggagactgtatacctaaaagtgggttcatgaatt
+5628230/1
CCCFFFEFHHHHHJJJJJJJIIJJIJJJJJJJJJJJCFHIHIIJJJJJJI
@4905943/1
tccttcttttccggaaagaacctagtgtgatggcgtttctgaaccactat
+4905943/1
CCCFFFFFHFDHHJAHIIIJIJJIIFHGHIJJIIIIJIIJIJJJJAGFAG
@4906499/1
tcagtaaataacaaagaatggaaggccaaaatttgttcacactgttcctg
+4906499/1
@C@FFFDFBDHFFI@HBFHIGEIBEHIJJ@CEGCECGBBFGGC9??FGG9
@3435852/1
ctttgttttccttcttttttatttttgcaaataatccgtgcagtatgttt
+3435852/1
CCCFFBDFHHGGHJJJGGIDGIJJJGDIJJIJIGGIJIBDGEIFHGIEIJ
@5630159/1
ctcttctgttgtttcaattttggcagtatgcaaatattgtggaccatcac
+5630159/1
CCCFFFFFHHHHHJJJJJJJJJJJJJIJJJJJJJJJJJJIJJIJJJJJJJ
@3437631/1
catttgggtagctcgatcccttcttctaggacagaagtagctataacgag
+3437631/1
CC@FFFFFFHHGFIJAHIGGHIIJIG>CCGHGHGGGGFGIGHCHII<A;@
@3437705/1
ctcttgcagcattgacactggcgttttgg
+3437705/1
@CCFFFDAFBFAHGCHGIG@GGIAHIGGF
@4157334/1
ctccttcttctttttttctagtttcctcctcatcaagagcacggcgatac
+4157334/1
@CCFFFFFGFGHFIIJJJJJJIEGIIEIJIIEGE<?BHEGHIII@ABHHB
@6352353/1
gttcgtagtgaagaactgaaagcagatctaaatttctcaaatttctttct
+6352353/1
CCCFFFFFHHHHHJJIJJJJJJJJJJJJJHICGIIJIJJJFHIIIJJJJJ
@7041805/1
gtcccattgtgtttaatacttctaaaaagtcatcaataatttcgaaagga
+7041805/1
CCCFFFFFHHHHHJJJJJJJJJJJJJJJJHIJJJJJJJIJJJJJIJJJJJ
@7041849/1
gttgattttgaacaatagctgctctgtaagtggcaagacctccttcttca
+7041849/1
CBCFFFFFHHHHHJJJJJJJJJJJJJJJJJHHIJJJJJJJJJJJJJJJJJ
@7042458/1
gctgagtaaggagttgaaggattttctaaagctttgaattcataagttgg
+7042458/1
@@CFFFDDFHFFHFFHGIJJJIJGIJIIJJEHEHGIIGHIGHICHIJGGG
@4159404/1
gatctttcatatttttaagttcatttgaataaaataaataatttttcgat
+4159404/1
@@CFA>DDHDFDHGIJGCEIHHCHGJIEEHI9H@BFC?DEEFGAHGGBAE
@6353628/1
tttgccagtacctatttctttgtgtcgaaatacaaggcaggaaatggtga
+6353628/1
<@@DDEFDFFHDHEGGHIGIIIHHDHEEGIGGGGIIIFEGGDGHEFF9BB
@2772679/1
cgagacagcactttactaggcatagggtgtcccacaatatcttgtttaag
+2772679/1
CCCFFFFFHHHHHJIJJIGIDGIGGCG3CFAGHCGHGHIJJJIGHIIIFG
@2773852/1
gtttcattttgctttgacttctcatttcttgaagtttattttctttagcc
+2773852/1
C@CFFEFDFHGHHJJIFHGHIGIHIIGHIJJFG>CHCGCHHIIJH<DFFD
@1224416/1
agcacagaataatcttgtatgatgtctcttttggactacaataaaagtta
+1224416/1
CCCFFFFDHHGGHJA<BF@CHCHGIJFGCHIJIID<3EBGE?CFIGC?EF
@1224509/1
gtcactttatatgttcttttaacactctttgatggaatttcataaacaac
+1224509/1
@@@FDBED4:DADB<<4CCIG>FIG@FEHCHIEEG<EDGCGBGDFF1?DF
@7710452/1
caggtggaggccatcgcctggtcatgcataattcttgtagaagaccaata
+7710452/1
BCCFDEFFHHHHHJJJJJJJIIIJJJJJJJJJIJJJJJJJJJJJJJIHIJ
@7045766/1
ggaacgagaaccaatttcttttttaaaataatcagcaaaatccaaa
+7045766/1
@@@FFFFF<?FFAGHIIBHIHIIIHGIEGGAGIIII?GHIIIGIIE
@2774706/1
ctagaacctgatgcaattcaaaatttattttttgtgataaatggcagtaa
+2774706/1
?@@D?DDFGFGGGIJGEIJEEIEHIIIIGH@DBEF>AHHI<BDHCGC??D
@1225505/1
cacaattgaggcactaatgtctcttcaaaatcttcttcatcacg
+1225505/1
CCCFFFD3D<CFHBE>DH9CFD<FHGEDCHHAEB@AFHIJEB@F
@7046663/1
caaataccttcttttgtcccagtctatacagtttcaaattactaacctgt
+7046663/1
CCCFFFFFFHHHHJJJJJJJJJIJJJJJJJJHIJJJJJJJIJJJJJJJJG
@2001599/1
ccctgattacttcttctcgaggtgg
+2001599/1
@?@DF;DDHHHHHIIIIIIHFE@?F
@5632562/1
ggatctccaaggtctccttgaacaaatttacctaaagcaacaacacaatt
+5632562/1
@@CFDFFFHHHHHIJJJJJGHIGGGGIIIGBCGGGHIIIIIJDIGIGIJH
@466861/1
gtccacaagaaaaaaggttcttttacccccttcagaatataatagtttca
+466861/1
@@BFFFFFFGGGHJIJGCHGHGHGCHIIIIBHGJIHGI4D?BDBBDDHHI
@467704/1
ctcagagctaccttggcagctgctaattttgcttggtgtttgttttctcc
+467704/1
@@@BDDFFF>C?DHAGG@EFE9EHHGHCHIG9FGGI<?1:;DBFHIGHI<
@468121/1
tatgtttacaaatgttgcagcattaagtcttctctgcactgtgacagtct
+468121/1
@@@?DDFFHDHBFIGIIIGCDEADHGIGGIGIIEHHGGIJF?<FFGCGGG
@5634533/1
gctaaaagtacagactctagtcgctttatgcaaataaattggcatcccac
+5634533/1
CCCFFFFFFHHHHJJJJJJJJIJJJJJJJJJJJJJJJJJJJJJJJJJJJJ
@468837/1
atccatggaacctacaacagctgctattgaaggctttttgttatctccag
+468837/1
CC@FFBDBHHHHHJJIIJIJJCFHFGGHCHEHGEGHHGB0?GHGGCHI@G
@5634749/1
gaaaacatttgataaaaaatatatcgtaaaatagggtcacaactaacaat
+5634749/1
CCCFFFFFHHHHHJJJIJJJJJJJJJIJIJJJJJJJHIJJJJJJJJJJII
@5635701/1
ccgcagattaaaatttttaagtacgactaagtgagcacactaaatcacca
+5635701/1
@;=DDA?DHBFFFDHBEHGBD<A@GHAG@BDFFEHIGIGGGAEHIICBFA
@3441031/1
gaacggttgccatatagccttaaaagggcaccccaactagttatgtg
+3441031/1
@@@ADD=B1CF<DFGGIIIIEFEH><AFHE7?1DGBFGAFHG9<D0?
@3441244/1
ggtggttcttgcctttgcagctgttg
+3441244/1
=@1A10AA<:AAC>BG>GHIHEGFD9
@3442284/1
gcaccttcaacaccacactcctcaagg
+3442284/1
??@DDDDAHGF?FIJJJJIJIHGEHDG
@6356120/1
atccgacgacactttttagtaccgggcttactaagggagttttcttgatc
+6356120/1
CCCFFFFFHHHHHJJJJJJIJJJJJJJJJJJJJJJJJJJGHIJJJJJIHH
@6356380/1
gctggatgagtgacatcagcgccaacaacaatgacaggtttttgaaaaaa
+6356380/1
CCCFFFFFGHFFHIJJJJJJJJJIJJJJJJJJJJJJJIFHIJJJIJJJII
@3443937/1
tgtagatatcagacatttcttcagggagaatttttaaccatttacacaat
+3443937/1
@@?DFFFFGHBDFJJJJIJIJJIGGJGG:?@>FGID@FGIBHGDDFHHFG
@6357670/1
agactttttccttaattttaaatttgtataatttcaagataacaaataag
+6357670/1
CCCFFFFFHHHHHJJJJJJJJJJJJJJJJJJJJJJJJJJJJJJJJJJJJJ
@7714718/1
gtctctgctgttgctgaggctgttgtggtctctgctgttgctgaggctgc
+7714718/1
CCCFFFFFHHHHHJJJJJJJJJJJJJJJJJJJJJJJJJJJJJJIJJJJJI
@1228303/1
tgcttctgtaaaacgccaataattgttctttcatg
+1228303/1
@@@DDDD8FFFHHIGHH<EHE<EHHHGFG?<<@FG
@7047543/1
ccatagcgcaccattgagagctcaggagggaggtccttttgaaactcatc
+7047543/1
CCCFFFFFHHHHHJJJJJJJJJJJJJJJJJJJJGHIJJJJJJJJJJJJJJ
@7715173/1
gtgaatttcgagcatgatcaggattggttccaaaattttctctata
+7715173/1
CBBFFFFFHHHHHJJJJJJJJJJJJJJFHIJIJJJJJJJJJJJJJJ
@6358653/1
gtcatttctttttcttgatctctttcattatcgtaaattgtcacggtctc
+6358653/1
CCCFFFFFHHHHHJJJIIJJJJJIJJJJJJJJJEGEIJJJJJJJJJJJJJ
@4160634/1
ctttctttcaacaaacacaagagct
+4160634/1
@@@DDFFFDBHGDBEAGG=@3CBD<
@2776380/1
gatgatttgaggttcttgtggaattgtgaca
+2776380/1
=?@7;4ADC4CD;AF?BFF?CHGHGEHGGIF
@2776499/1
cgcaacaaagctttcacgttcataaggtctcatttgaaaacgtggatct
+2776499/1
CCCFFDFD<F?FFGHIIIHIBHG4ADG<EAGB>EDEFCCCDFFEGG>?B
@7050435/1
ccctgattacttcttctcgaggtggctgcagtttccatatcatattatac
+7050435/1
CCCFFFFFHHHHHJJJJJJJJJGHIJJJJIJIJJJJJJJJJJJJJJJJJJ
@4164408/1
ggcaccatgacaatagctttattctcattaaggaattccggtttctcaaa
+4164408/1
@BCFFDFFDDHHHJG@HGIIIIJFIGGIGIIIJDI@DFCHA?ADGCHGG9
@471990/1
cgggacttgaaaagaaagaccttcccactggggtgtatgtcattgagggc
+471990/1
@CCDDFFFHFGHFGEGGHGIFIDCGHG;;E@?G:FDG@EDHIIJIIIIIH
@472254/1
caggtagtaagtgatcattaagttcgccgatcttgtacaacattttacat
+472254/1
@<@D?DFFHFHH?GHGAGHICEEHIIIIGEAGGGGH9F9908DFHGGBED
@8337589/1
cttttttaataagtttttttttggattttaatatttccatttgtttttca
+8337589/1
CCCFFFFFHHHHHIJJJJJJJJJJGIJJJGIJIJJJJJIIJJJHIJJJJH
@8337792/1
cctgaaggcttttgggtcgtgagaagctgcaacggctgctatagatggaa
+8337792/1
CCCFFFFFHGHHHJJJGHJHHIJJJJJJJJJJJJJJJJJJJJJJHIIJIJ
@2005754/1
gcagtatgttttccaacagtcataataaattcattagactgtcgatgaag
+2005754/1
@C@FDDFFFHHHBHIGGIIGIDIJGIIH>HHBBGIAHEHHHIGGGCGHG@
@2006919/1
agctgcgacaccatctgatgcctggtgcggaggctaccttgccgtaggaa
+2006919/1
@B@FFFFFHHGHHGJJJJIJFCHG?BECFDHIDGJEGGGGJJIIEGEE=C
@5639860/1
cggaatctgccgagtccttccttctagtgcttcttccaaagcaaataatg
+5639860/1
CCCFFFFFHHHHHJIJJJJJJJJJJJJGIJJIJJJJIJJIJJJJJJJJJJ
@8339320/1
gcctgacggactgatggaatccaaaccatacttcacgaccacctcca
+8339320/1
CCCFFFFFHHHHHIGIJJJJJJJJJIIJJIJJJJJJJJJJJIJJJJJ
@476265/1
tgatttaaattcaaaataattggaacttaatttcatttacctttggcaca
+476265/1
CCCFFFFFGGHFGCFGHGHEHIGGHEEHGGHIJEGIJGIIHIIIIIIIGI
@5641608/1
tcttgaagttggttcagctgtagtctgtctgcatctgtatatgccctagc
+5641608/1
CCCFFFFFHHGHCEHGIJJJIIIJJIJHIJJJIJJJJIJJJJIIIIJJDH
@6359689/1
gcgatctttgccatagcatagttcctgctttagggtttcttccgctaatt
+6359689/1
CC@FFFFFHHHHHJJJJJJJJIJJIJJJJIIJJJJFHIJJJJJJJJJJJJ
@7052243/1
ctccattcaattgaagaagcaatttcttcgcagcctcttgttttgcttct
+7052243/1
CCCFFFFFFFHHHIJJJJJJGJJJJJIJJJIJIJJJJJJJGHIIJIJJIJ
@4917159/1
ccctgaactaggcaatgaagttcctgcaggaggtataaacaaacctatgg
+4917159/1
CCCFFFEFHHDDHGIHFIE<HHHGGDCEIGII81?@@FHIEHEHIIB>BB
@7053212/1
gtaaataacaaagaatggaaggccaaaatttgttcacactgttcctggct
+7053212/1
CBCFFFFFHHHHHJJJJJJJJJJJJJJJJJJJJJJJJJJJJIJJJJJJJJ
@6361960/1
tgagacacttgctggggaggtggacctctttgtgcccatggagtttgacc
+6361960/1
CCCFFFFFHHHHHJJJJHJJFGIJJJJJJJJJJJJJJJJJJIJIJJJJJJ
@7718232/1
ctctgctgttgctgttgttgctgaggctgctgtggtctctgctgttgctg
+7718232/1
CCCFFFFFHHHHHJHIJIJJJJJJJJJJJIJJHIJGHIHIJJIIIIJJII
@7054000/1
ggtgagtaacatcagctccgagaaatattacaggttcgttgaaaaccttc
+7054000/1
?@:BDDDDFFHHHGIIJJIGEHFHIIIIIGHGIG:DDHGHGEGHGHGCDC
@7718603/1
ctcaggagaaatttcaatttttgcaaattgttcgtagtgaagaactgaaa
+7718603/1
CCCFFFFFHHHHHJJJJJJJJJJJJJJJJJIJJJIJJGIJJJJJJJJJJJ
@3446899/1
cagtcatcaggaataaagtcattaaccttcaaaatttt
+3446899/1
@CCDFF?AFHDF?GGFGGEHHHIGIGIEHGGIGIGIJJ
@2781489/1
cagggtcattatgggcttctattagttcatctatattttttaaggaag
+2781489/1
@CCFFDEFDDDBFIH@FHFHIIFCFCFBFIIEBDGIGIGJDB:?9?D?
@4165417/1
ataaccaagatcaattactctaccaggtggaggtgaaaagaatgatcttc
+4165417/1
@C@DFDE:CCFHDHJGHJCIBHIJIIH?E@GEG?GHIEGIG;GBFII<GG
@3447840/1
ctccccttccgggtcatctacatgtcgaagcaatggtgaaataggttctg
+3447840/1
BC@DFFFFHHGHHGHIIIIGIIGGGIEIGGGIGFHGDGHEHIIGCDFHIC
@4166026/1
agcaagagaaggaagtgaggtacacagttgcagtcctgagctggtcttca
+4166026/1
CCCFFDDDHDBDDEBGDFHGGFGIII@F@FE9EFAGGDCCHIGDBBBBDE
@2782856/1
ggctgttgttgcctctgctgctgctggggctg
+2782856/1
:=@A1=?4=?BFDHG>33CE9<A>CE?;GHIE
@2783497/1
catccatggaacctacaacagctgctattg
+2783497/1
CCCFFFFDABDHFGBE<EHHIG9BEFCBD9
@2783688/1
ctagttcttctaatattgatgttttattttcagtataccttataccgcta
+2783688/1
@@@DFFFFHHHGHGFBHGI<HFGAGEGGEC9HHFGIGIDHHHIE>DDHHH
@2783945/1
gatgtagataggctggcctgcttgtggaaaaccaccacaaatccacttgg
+2783945/1
@C@FDFFDHHFHDIIG<GH7FBHCFGC@FF@GICGGII<DHBDHIGHE>9
@2784738/1
gttgtttactaatgcagatcttaaatctgttaatgctccagggctatgtg
+2784738/1
@@CFD=DDHAHHFG>DBBC>IGECHHIGGDEFIGH4??FF3?8DDEHE4H
@4168364/1
ctgtattataacatgacctaagagttttattaaagttggatcattagcag
+4168364/1
@CCDFFFBHFHHHGIIIGII<FAEEHHDHIGEEECC<D>B9DEHIGIBGI
@4918749/1
ggcatagttatttggaagtgatttgcacgaagcactataggtcgaccttc
+4918749/1
?@@DD?DAFHDFHIIGHI?EH9:CHGGGGGBHIIHCEGDF4:??@@H6B?
@480321/1
cagagactcgtccaatcagattgaaa
+480321/1
@@@D<DADFHADFGHIIGGFDHCB<A
@8341708/1
gaggtacacagttgcagtcctgagctggtcttcagtcacccgattctatt
+8341708/1
BCCFDFFFHHHHHJJJJJJJJJIJJJJJHJJJJJJJJJJJJJIJJJJJJJ
@4170247/1
ctcaaatttctttctatatccatcggttcttcttcttttttcc
+4170247/1
:?;B1BD;4FFFHEG9FFFA<IHCF>FEHCCE<1:49???6B>
@6362418/1
gccatgttgaatagcttgctgtggtggtacagcacccggtcctggtccag
+6362418/1
CCCFFFFFHHHHGJJJJJJJJJJJHGGFHIIGGGJIJJJFHIIGGIJJJJ
@5642373/1
gctctttctcaacaagatggtacctagctctaaatgccacaagatgggca
+5642373/1
CCCFFFFFHHHHHJJJJJJJHHIJJJJJJJJJJJJHIJJJJJJJJJIJJJ
@4922317/1
ggcgatactgcaaacaagggatagcactcaagggcacattatgttttcta
+4922317/1
@@@FF?DFDHFGDFFIIIGEF@EGAADGH9DDH<HGIGGGE<FBFH9FHI
@4922360/1
aataataaggacggctaaaagtacagactctagtcgctttatgcaaataa
+4922360/1
CC@DDDFFAHFHHJIGJJJIJ>CEGGADBHIGIFFHIJF?BCE4?@F@4B
@1233462/1
cacaagttttacttcttctttaagacactgactaaaatattgttcaagtt
+1233462/1
@@@FBDDDHHHHD9?DEGG>HEAEH3AFAFGIJGGIGGIIHG4?CDFD??
@8342705/1
gttgttgaggctgctgtggtctctgctgttgctgttgttgctgaggctgc
+8342705/1
@@@FFFF?FHFHHDHCHEC:CDEHIFGIFHGDFHHIGAFE<B@:B@FGB=
@8343020/1
gttttttaagtgcatgttgaacatattcatgcaaaatgcaaatgtagctt
+8343020/1
@@@DDFFFDFFHFHGFHGICHHIIGGJIAFEEGIIJIJEHBGGHAHGGGG
@3451247/1
ctatagtttctcctacggagactgtatacctaaaagtgggttcatgaatt
+3451247/1
CCCFFFDEH8FHFCIBGG?FHGHHGGCFHIIGGGIH?FEEDGHGIIEEEG
@2010728/1
gcctgtgttctgttgtttactagag
+2010728/1
<@@DD>BBFFHBCE>3CEHHI@9:A
@8344941/1
ctggtgttcatgtaatgaattcgtctgtctccatactctggctgccgaat
+8344941/1
BCCFDDDFHHHHHJJJJJJJJJJJJJJJJJJJJJJJJJJJJJJJJJJJJJ
@2011345/1
atgacattcatctataactaatagattgacacg
+2011345/1
@@8=DDDB4ACADE9BBEHFF@:A3<CE3:A??
@3454193/1
tgggaatcctttgtgagccacatcaatgttaaggaatggtttccaaccaa
+3454193/1
CCCFFFFDFFHHHIGIH>B3CFGIIIH>?HGGCGEH<FEBD>FBHAGGEH
@8345970/1
cactaatcttcaatacattggttttgaataaaattaaggagtttcggaaa
+8345970/1
CCCFFFFFHHHHHJJJJJJJJIIJJJJJJJJJJJJJJJJJJIJJJJJJJJ
@7718855/1
catcaacgtatcgaaccgcactgtttacaaacttctaattatcaatgaca
+7718855/1
@CCFFFFFHHHHHJJJJJJJJJJIJJIJJJJJJJJJJIJJJJJJJJJJJJ
@2013199/1
cgaggaattccagcctttgatagcaatcggtaaagttttgcctataagaa
+2013199/1
@CCFFFDFHFHGDEGGIIIIIIJJJIJIJJCDE>GGHEGIJJIGGIFBDG
@6365303/1
ctcttttgggtggaatgtatgacgatgatttgatatctatatttctcatt
+6365303/1
CCCFFFFFHHDFHHIJJHJJJJJJIJJHIJJJCFEHIJJJJJJJJJJJJJ
@484919/1
cttgtcttacaggtaccggtctttctcgataatcaagtgttggtgcattc
+484919/1
<@CFDDEFFHHDB:CFA:FHBDHIIJJDG@HBFHEBFFE?DGGBBFGIII
@7719522/1
cctcattctttcaaaaaaaactattcgtaggagtaaaacgtaagtggaag
+7719522/1
CCCFFFFFHHHHHJJJJJJJJJJJJJJIJJJJJHIJJJJJHIJJHIJHJJ
@486153/1
caaaaaaaatatccccaatagaccatgttggagtcaagcgggtgaaag
+486153/1
@@@ADDDDDDHGHJEHGFC?FCHGGGHIGC?<B?DEGHCCHI/;CAA>
@2015983/1
gtatgacgatgatttgatatctatatttctcattttttctgctaaagcac
+2015983/1
@@CFFD?DFHH?HEBF>GFHIICE@CHIIIIEHIIIIIII4CG>GGICBG
@2017091/1
tccatatcatattatacctgaaggcttttgg
+2017091/1
@B@DDFEFDFDBHIGGC4CFDHI<GHGGF<C
@7058698/1
gctttcttaaatctggttctctaatcatctgattagtagtaacgattctc
+7058698/1
CCCFFFFFHHHHHJJJJJIJJJJJJJJJJJJJJJJJJIJIJJJJJJJIJJ
@2017530/1
cgtcaacactgctttcatcttcagaagaactggtagaagaactgctgtaa
+2017530/1
@@@DFDFFGDHGHJDHCHEHHIIJIIIECHGIIG<FEGHI>DCGHGGGHI
@2786766/1
cttgttttttacttgttcctgtgccataaccgtacttcatatcattg
+2786766/1
@@@DDADDDAHFHI<EDF@?:F?FAFEGIAG>GEIGC><<FCGGGG4
@4926902/1
atctacacaaagggccatcattcatttctcctgg
+4926902/1
?@@AB?DDBD?DF?A1E;FEHGGHDH<DHCHC3C
@2788151/1
gggatatctttcagttcttcaacaaaattatcttcatatatttcagtagg
+2788151/1
@@@D?=A?FHFFHI:EAFEG>?<AFCGHGII4AACEE>@CH>F>?C1:?B
@1237228/1
gtcacttcaaactgttgctcagcagctat
+1237228/1
@=?DBDB?<?DHA>F?FHHDHEBFGB;C<
@8346931/1
attaagttcgccgatcttgtacaacattttacatgcagttagtgcaactg
+8346931/1
CCCFFFFFHHHHHJJJJJJIJJJJJJJJJJJJJJJJJJJJJJHJJJJJJI
@2020552/1
accttcaacaccacactcctcaaggtacacccctataagggcttcgatag
+2020552/1
@?@DFFDFHHHHDHIEHGGHIIFHFFEHGIIJIIJHGGH>3;F?GHIFI:
@8347248/1
gctgaggctgctgtggtctctgctgttgctgttgttgctgaggctgctgt
+8347248/1
@@@FBDBFAHA?FICEHIEEHEGCHFHIFGHI>G?F;FH<FHD7BD=GFF
@3456045/1
gtctcttcaaaatcttcttcatcacgtcgtctttttttaccaaaccggta
+3456045/1
C@CFFFDFGGHHHHIJJJJIJ@BJHIEHGFHIIIJJJJJJJIICHJJF4@
@3456748/1
gcaattctttacatcaataccttcttctatcacatcggaggcaaccaata
+3456748/1
<@@DFFFFFHHHGIII<BDDFEFFHIJIJIJJJJJIHIDID?GIBDFGIE
@4172004/1
ggcagcttttacctcattttcactcagaagaaataat
+4172004/1
<@<D;DDDBFDFFGGGGGCFHCHHIEIIEE3FFGIG9
@2021291/1
gctgtttcaactttgctacataaatctttctctagctgctttatttgagc
+2021291/1
@CCFDFFFHGFHHJJ<GCHHICI<DHHIJIIIIJCIECHHGIJIIGIEGI
@7720936/1
gtcatgcataattcttgtagaagaccaatagggttgcccatcattcgctc
+7720936/1
CCCFFFFFHHHHHJJJJJJJJJJJJJGJJJJJJGHJJJJJJJJJJIJJJJ
@3457349/1
cttcgtaagacgattttggcatattagctagaagatgacgaaatttcaca
+3457349/1
CCCFFFBD?FHAFAFIDIIIJJJJJIJJJJHDGIC>FGDHIIDGHHIGHA
@2022054/1
gcatgtaatactttgtagatatcagacatttcttcagggagaatttttaa
+2022054/1
@CCDFFFD>FDHGEGHG@HGE>FIIGIEICHGIG<HIIIII:8D9@?FHG
@3458099/1
ctcgaggtggctgcagtttccatatcatattatacctga
+3458099/1
@@@FDFFAHHHFHA>@CAEHEHII9A4AEGICGGH@9C1
@7723072/1
ctctaactaaaaattcttttttaagtaacaaagcttcagtaaataacaaa
+7723072/1
@BCFFFFFHHHHHJJJJJJJJJJJJHIJJJJJJJJJJJJJJJJJJJJJJJ
@2023574/1
ccactgctgttgttgaggctgctgtggtctctgctgttgctgttgttgc
+2023574/1
?@@FADFFHFFHBBFG@GIFGHCEGHIII<?E>FGGEGE@BF9BC??D9
@7724492/1
ataataggcaggagcaggtatagatactgaacgtgtacacctcacatatg
+7724492/1
CCCFFFFFHHHHHJJJJJHIJJJJJJJIJJJJJIJJJJJJJJJJJJJJJJ
@7724818/1
gcatggtttaagaaagaccaaaggtttctgttgagctagtcatttgttcc
+7724818/1
CCCFFFFFHHHHHJJJJJJJJJJJHIJJJJJJJJJJJJJIIJJJJJJJJJ
@2025748/1
gccgtgtttggtagaagcaggatgacacttaggtcgt
+2025748/1
?@@D=A=BD?D?DGIIIHIIIIE9FHHGF<FDH:C80
@7726025/1
agctagtcatttgttcccctgagattggggaggactcaatgccaacattg
+7726025/1
CCCFFFFFGHHHHJJJJJJJJJJJJJIJJJJJJJJJJJJJJJJJJJJJJJ
@7726164/1
cagggctatgtgcacgcttatcctcaaaaagatgtcttgtaattaggtaa
+7726164/1
@@@DFFFDHFFDFHIGHHHJJJIJJIIJJJJIGIFHJIIFFIGHIIGIGH
@7726346/1
gtacactcaaacatgcaaatgtgacattattgactaaggccgatctgagg
+7726346/1
BCCFADFFHHHHGJJJJJJJJIIJJJJJJJJJJJJJJJJJIJIJJJJJJJ
@7726347/1
gtacgctcaaacatgcaaatgtgacattattgactaaggccgatctgagg
+7726347/1
BBBFFFFFHHHHHJJJJJJJJHIJJJJJJJJJJJJJJJJIJJJJJJJJJJ
@6367210/1
atgatttgatatctatatttctcattttttctgctaaagcactaccttca
+6367210/1
CCCFFFFFDHFHHJJJJJJJJJJJJJJJJJJJJJJJJJJJJJJJJJJJJJ
@2788844/1
cttcattagtaccatatctctgcattgatttgttagagctattagtactt
+2788844/1
@@@DDDDDFBFF??E:CEEH@EGADHI@CFEHCCAE>BGIGI@GGHEIII
@2790353/1
ctgttgttgccactgctgctgctgc
+2790353/1
?@@DB?DD3B3:CBCBHGHG>HE3:
@4930027/1
ctcttgttttgcttctttttttgacctacccttgccgatagcaataaggc
+4930027/1
CCCFFFDFHHHHHJIJGIIJIJJIJIIJHIJGGIJJJFIEGIEHBFFIEI
@4930732/1
cggaaagcagcgagatgagcataatagg
+4930732/1
@@@BDAEFHGGFHD@FHGBEGGBAH9@<
@8351152/1
cttttttgatgatctagttgaggaaacaaactttgtgagtgttctaaagc
+8351152/1
CCCFFFFFGHHHHJJJJHIJJJIJJJJIJJJJJJJJIJJFHHIJJJJJJG
@2792638/1
gctccctccacctgaactagttcatatttcggagtcgt
+2792638/1
@@@DDDFFGHFFHGFGGI@AAHGH<9<EFBGHHIB?DG
@489358/1
ctatagtttctcctacggagactgtatacct
+489358/1
@@@BDDADFHFDFIIIH6<:?EEFDHHBE99
@2794573/1
gtagttgaatggctggttttcaccaacattccagctagt
+2794573/1
:1=44=BDDBDHDGHBC3A1:?@<<FAH94?F<:??<<1
@7726721/1
gggtagttgggtaatattttgataacgtggatgtagataggctggcctgc
+7726721/1
B@CBDFFFHHHFFGIJJJJJJJJJJJJHIJJJJHGIJJJJJJJJJJJJJH
@4172696/1
tgaactatttttactataaacatctttcatgtcatc
+4172696/1
@@@D1BDEHHGGGIIGIECFIIICHA@HGHH@HH9<
@5651491/1
gcatactttatcgtaacggtcatttctttttcttgatctctttcattatc
+5651491/1
CCCFFFFFHHHHHIJJJJJIJJJJJJJJJJJJJJJIJJJJJJJJJJJJJJ
@5651508/1
ctggattcatatgactgatttcttctaatttgttcttcatttctttagtc
+5651508/1
CCCFFFFFHHHHHHJJJGIIJJJJJJHIJJJJJJJJJIHIJJJJJJJJJJ
@8353932/1
gcaccattgagagctcaggagggaggtccttttgaaactcatcaccaagt
+8353932/1
CCCFFFFFHHHHHJJJJJJIJJJJJJDGHJJJJJJJHIJJJJJJJJJJJH
@1241252/1
ttccaacacgttgaactaaacttggatcagtagtggtatcaatttcttct
+1241252/1
@CCFDADAADAFFHIGHABEHIIIIIEHCGBEG@GH??BG4?@GIIIE<F
@5652387/1
ctttttttttgttcctttttgaattgaaatcacctgctccaggtaatgga
+5652387/1
CCCFFFFFHHGHHJJJJJJJJIJJJJJJJJJJJJJJJIJJJJICGIJJJJ
@3464167/1
gaggctgcgtggtattttgaatctgaataccatactttttgagg
+3464167/1
@@@DFFDDFDFHDEGHGII?EEGGGCCHGIC3D@GGHIDIJ6BD
@7064094/1
ataacattatgcagttcattacctaagatatttgttatgatctccggcca
+7064094/1
CCCFFFFFHGHHHJIJJJJJJJJJJJIJJJIJJJIIIIJJJIIIJIGJIJ
@4173397/1
ctggtgttcatgtaatgaattcgtctgtctccatactctggctgccgaat
+4173397/1
=?=?4BADDB<BHIIIBBHEIEH>FHGCHGHFFHBHBHHCEGDD6?DEE@
@3465850/1
cttttttttgttcctttttgaattg
+3465850/1
@@@D?DDDFHFBH9G4:?CF?BDH9
@7065241/1
ctctgatttatctcatcttcatcatccaagccgtaatgaatggtgttgct
+7065241/1
@@@DDDDD?ACAFGG<GFGGCCEB?<CFHA;<FE??DGHA:B>9?88?9B
@6371939/1
gttgctgctaaatcttcaagtacatagtacataactttagctgtcgtctt
+6371939/1
CBCFFFFFHHHHHJJJJJJJJIJJJJJHJJJJJJJJJJJJJJJIJJJJJJ
@3466152/1
gttgccttaaaacaatgtcaagagcttggatt
+3466152/1
??@DDDDAB><<<<E9AEHGIEHEG9A?;FEH
@6372286/1
gtcagcttacaagccttagtaagcataaatttatggaagccataccgtac
+6372286/1
CCCFFDFFFHGHFIIJIJJJIGIIIIIIIIGIIJJJIGGGIGIJIJJBHH
@8355960/1
ctggtattatgagtgttacttctcatcctaggacgtccacctcgaactga
+8355960/1
BBCFDDFFHHHHHHHGHJJJJJJJJJJJIJJJJJJJJJJJJJJJJJJJJI
@8356242/1
gtaatcactgctgaggcttgaacaagcccttctgatagcctgcaattctt
+8356242/1
CCCFFFFFHHHHHJJJJJJJJJJJJJJJJJJJJJJJJJJJJJJJIJJJJJ
@491591/1
cataattcagaaagaatatacacaacagacaactctgtactggtgat
+491591/1
@@@BDDFFFD8D?BEHHDGGHGI3?CFFHHJDFHIGEBCBHH@??4B
@2796755/1
aactacctcccctctggtatccaaaggcactgttttcaccggaggaattt
+2796755/1
?@@?1BD>DHFH?GBHD4CDEHECHBFHGGGG?@FHIIEHBBHI:;83CC
@2797058/1
ggcctgcagctccctttttgcagcttcttcaagaggg
+2797058/1
:8<:4A2=::C3:<:C<?<?@?AA9<CF<BF>F4DC6
@2797194/1
gcttctctaggatcaacagcaggatctgcaatttttccaa
+2797194/1
;?;ABDDDF8>?AABEF>>;GDGH@;DA4A9CG41?3C9<
@7730393/1
ataaaatcaggctttatgtttttgtattcttcaatggttgctgctaaatc
+7730393/1
@BCFFFFFHHHHHJJJJJJJJJJJIIJJJJJJJJJJJHJJJJJJJJJJJJ
@2035415/1
gcctcctgcggaccattagttgaagttccagccctcagataatcccatat
+2035415/1
CCCFFFFFHHGHHIDIEIJJIJJIJJDEHHIJHIJIIJGIGBDGGHHEHI
@2035567/1
cttctggaaagcagctcttgcagcattgacactggcgttttggtgggc
+2035567/1
@@@FDDD?BHHHHJJGGGGIJFEEHIIJIIDEGFEEHHI>CCGGCAEC
@7067890/1
gccttaatctagccacttcagccttatgcctctcaaactcaagctgtcgc
+7067890/1
@@CFFFFFHGHHHJJJJJJJJJJJJJJJJIJJJJIIIJJIIJJIIIIJJH
@5656331/1
cataccgtacgctcaaacatgcaaatgtgacattattgactaaggccgat
+5656331/1
@@@DDDFFHHHHHJIJIJJJIJJIIJJJHGJIJJJJJJJIJJJIIJGIIJ
@5657595/1
gcagttctgagctggtcttcagtcacccgattctatttcttggtcatcag
+5657595/1
@C@DFDFFHHHHHJJGHIIJJJJJJIIJJFGIIIIJIIGIGEGGHIIGJJ
@5658330/1
ctttgatgctgctcaatttaccttcatccttgttttcaaagttgataaat
+5658330/1
CCCFFFFFHHHHHJJJJJJJJJJJJJJJJJJJHIJJJJJJJHIJJJJJJJ
@5658734/1
cgtggatgtagataggctggcctgcttgtggaaaaccaccacaaatccac
+5658734/1
CCBFFFFFHHHHHJJJIJJJJJJJJJJJHIJHIJJIJJJJJJJJJJJJJJ
@3468911/1
ttttattgaatagaataggaatgtcagg
+3468911/1
CC@FFFFDBD4CFFFGGIGEHGDFHIIE
@3468980/1
gctccagattgatgccatcgtttgcattagacatagtcagagcttgtagg
+3468980/1
@@CFFFFFGHGHHIGIEEHG?E=@HFIIIEAF>FGGGEGB<FHGCFGHGH
@4178054/1
cgtgtgatatgatatgggttgctgtttacaccaacgataaaatcaggctt
+4178054/1
@@?DDFFFGHHGHJJJJIJHBHGEGIGIHJJEIBG?HGIJJJGIJJIJJJ
@4178299/1
gcatcatcttccattgagaaggcctgacggactgatggaatccaaaccat
+4178299/1
@@CFFBDDDHDFBHIIGGGGCHHIHIIGEGGGGIG@FHHEEFFH>GCGIH
@8360854/1
ccaagctctggcattttcctgtgactgatttttcttcaacatcaacaaat
+8360854/1
@<@AFDBDHHFFDHIIGGFGGCFBHHG>FDCFEEHEHICEGGHDFIIGDD
@2798071/1
ttcatgaattgctccctccacctgaactagttcatatttcggagtc
+2798071/1
@@@D7DD?DHBFD?F1CGGGC;CACFHGBB<FEHIIGED<D0:??3
@6375911/1
gttgccactgctgttgttgaggctgctg
+6375911/1
???D1A:BDDDDBEEE?EE<<C;?CE<E
@4937159/1
gctgctgctgctgaggcggttgttgccactgctgttgttgaggctgctg
+4937159/1
CCCFFFFFHHGDFJJEAEH:DHIGIFCHDBDDEHHGGEFH8@FCF@;;A
@6376475/1
ctgctaattttgcttggtgtttgttttctccaactccgacaaacgccatc
+6376475/1
CCCFFFFFHHHHHJJJJEFHJJJHJJJJJJJJJJJJJJJJJJJJJIJJJJ
@3469659/1
ctttcctttaaagtaaacagcaacagtatataaacgagtgttagttggac
+3469659/1
@@@FBDEEG?FHHAEBFI@FIIGIIGAFHIIJJJJG?F@FDHIE?BFIGA
@2037739/1
aaagcagcgagatgagcataataggtaggtgcagggtatgaaactg
+2037739/1
@@CDD>DEHHHDHIJEIIJ<HHHH<CDGEF@FG@B?D9FH@H99?@
@7731950/1
gcaagggaaaaatatacttcaaacataacagaaaaaaaattgaaaataag
+7731950/1
CCCFFFFFHHHHHHGIJIIHJJJJJIJJJJJJJJJJJJJJJJJJJJHHII
@2038169/1
cagctaatgattcaaataagtcaccaaggacctttggcacatctacgatt
+2038169/1
@CCFFFFFFFDFHJEEEE4FCFHHAH=AE>FH>GGGIIE?;FDGBHB<FE
@2038844/1
ctgaactagttcatatttcggagtcgtccctcttctgga
+2038844/1
@C@FFFFDDCBFF@@GFFCHEDGCHGECF@EEHEHGBHH
@3471434/1
gcgacaatttgttctcttctgttgtttcaattttg
+3471434/1
?@@7D=@DAFFFFFIIII4C@HE?C9FAHBDBEF?
@2039387/1
cgggaaaattaatttttattaagaagc
+2039387/1
<1?DDADDFDFFF4E<<;:C<?>?EDC
@7733238/1
gtaacaaatctttgaataacttcagctaggccaggtgaaagatgccggaa
+7733238/1
C@CFFFFFHHHHHIIJIIJIJJJJJJJJJJJJJJJFHIIJJJJJJJJJII
@7733247/1
ccatcatttgctgctcataaagcttattcatttcactcctcaatttgtta
+7733247/1
CCCFFFFFGHGHHIE@FFIIIIIIGHHHCEHIG@BHHGIGIIGIIIGIII
@7072564/1
gaggtacacagttgcagtcctgagctggtcttcagtcacccgattctatt
+7072564/1
BCCFDEFFHHHHHJJJJJJJJJJJIJJJHJJJJJJIJJJJJJJJJJJJJJ
@3472435/1
gtcagtatcatcagcatcagattcttcttttttctttgt
+3472435/1
?@@DFBABFDHHHDBBD9DGBHI@FF<CB<AFGGCHCBF
@1245364/1
ctcatttgaaaacgtggatctccaaggtctccttgaacaaatttacctaa
+1245364/1
CCCFFFFDHHGH8ECG=BCEG>CEGHHAEEDFBBBDHII3?FDBHAEH><
@6377025/1
ctctgatttatctcatcttcatcatccaagccgtaatgaatggtgttgct
+6377025/1
;@@D7?DDD?DFHGIIGIGGIIGIEBCGB?EGI?G>F>HC?:?0?:?FGI
@6377244/1
ctccaaacattctgcaaaactttattgtcttcaaatagtacttcaccaaa
+6377244/1
CCCFFFFFHHHHHJJJJJJJJJJJJJJIJJJJJJJJJJIHIJJJJJJJJJ
@1247323/1
cctgtttcatccgcaattttctggcggagctctt
+1247323/1
@<@FFFDFFDHFAHBHGGHHGGIBHGBA:F>?B3
@7075356/1
ctccatactccttgtcttacaggtaccggtctttctcgataatcaagtgt
+7075356/1
?BBFFFFFHHHHHJJJJJJJIJJHJJJJJIJJJJJJJJJJJJJJJJJJII
@4179907/1
tctccttctaacttaatgcaagcttctcttatagctgtcaactcatgttg
+4179907/1
CCCFFFDDD?FFHGHGBEGHJJ<>EH@:AB<BH>GGEGGEHIII9CFHGH
@7075720/1
ggctgctgtggtctctgctgttgctgaggctgttgtggtctctgctgttg
+7075720/1
CCCFFFFFHHHBHIHIEIJJHIIJIJEHIJJJFGGBGHIIIGIJIIJGGI
@7076230/1
gaagaggacatccccgtaccataacaaactgctacaggtagtgtcgacaa
+7076230/1
CCCFFFFFHHHHHJJJJJJJJJJJJJJJJJJJJJJIJJHIJHHIJJJIJI
@6378427/1
cttgtttcttttctttaacatttctcacagaacggttgccatatagcctt
+6378427/1
BC@FDFFFHHHHFIJJIIJIJJJIJJJJJJGJJJJFHIJIIJJJJJIJIJ
@6378975/1
ccctctggtatccaaaggcactgttttcaccgg
+6378975/1
@;;=ADDDF?<:<F?:E?;A?<FH@?FAHBA88
@5659052/1
gggaacgagaaccaatttcttttttaaaataatcagcaaaatccaaa
+5659052/1
CCCFFFFFHHHHHJJJJJJJJJJJJJJJJJJJJJJJJJJJJJJJJJJ
@4181766/1
ctttaggtaaaacttttatgccaagccaagacatgaacaacaatgctcct
+4181766/1
CCCFFDF?CFHFH@EGGIICCIGEGGHIIJHGEHEDGIIJDGFDDDC@FB
@5659368/1
gttgttgttgctgaggctgctgtggtctctgctgttgctgaggctgttgt
+5659368/1
B@BFFFFFHHHHHJJIJJJJIJHIJIJIJJIIJJIIIJJIJJJJJJJJJE
@5659445/1
cacatcacattaccacatttctcaaattcagtcttgaaatattatccatt
+5659445/1
CCCFFFFFHHHHHJJJJJJJJJJJJJJJJDHIJJJJJJJJJJJJJJJJJJ
@5659792/1
gcatgacttttataattagggacaggatcatatcgtacaataagattaca
+5659792/1
C@CFFFFFHHHHHJIJJJJJIIJJJIJJJJJJJJJHHIIJJJJIIJJIIG
@497352/1
ctgtaattaatataataactacttctttggac
+497352/1
@@CFD;DDBBFHHGIIGGEHEFHHC4?B?EA3
@497387/1
ggcacattgcagttgctatcatacattcttaatatctgtgtattaagcct
+497387/1
@CCFFDDDH<FDHCHGGHGIEGII3AH4F>HGECHIAG?B9E@FFFEIHB
@5660997/1
ctcccactataatatggtatctccactttcttctgagaggattctgattc
+5660997/1
CCCFFFFFHHHHHJJJJHJJJJJJJJJJJJJJJJJJJJJJGIIJJJJJJJ
@5661200/1
gagcgactaatgccactgtgtccacaagaaaaaaggttcttttaccccct
+5661200/1
CCCFFFFFHHGHHJJJJJIIHIJJJIJJJJJJJJJJBGHIJJJIJJJIJJ
@498251/1
gttacagagtttagcggctcttgtttcatactttttgcaattactctttt
+498251/1
@@@DDFFEHDFDHB>@:<AF>FCBG>E<DFGHIIIIGDFHID>DBBFD@B
@6381120/1
gagtattcttggaaacaattttataattattggatatattcataccacat
+6381120/1
BBCDFFFFHHHHHJJJJJJJJJJJJJJJJJJJJJJJJJJJJIJJJJJJJJ
@498491/1
ttcttttttaataagtttttttttggattttaat
+498491/1
??:DDAD?DDDFABFEFGEA6E?FHB3??F@=<B
@8365640/1
gtatccttttgggcggtaccatggtataactatcttattgagataattat
+8365640/1
CCCFFFFFHHHHHJJJHJIJJJJJIIJJJJJJJJJJJJJJJJJJJJJJJJ
@2802907/1
ggatcatcatctggattttgaataggaaatttgataagtttggttccatc
+2802907/1
@@C@DFDFBHHHHDHEGHGIGI4CF><FG?CHG4?<DEB<GHIABFHDIE
@2803629/1
ctccttccaaaaaaatacagcaagtctggtaaatttat
+2803629/1
<@@DDFFFHDHB=GABH<DD?B;CB4CD@FG?@?BGGC
@3473006/1
ctgtggtctctgctgttgttgttgttgctgaggctgctgtggtctctgct
+3473006/1
B@CDFFFFHHGHDGIHIJHHIJJ@HGEGDG@GEHGIEHB@DEBGFDG9BD
@499606/1
ctatagtttctcctacggagactgtatacctaaaagtg
+499606/1
CC@FFDA?DFDFH9EHBH7FACFHF@H>FGGHA39:?D
@500007/1
tgcttgctgtggtggtacagcacccggtcctg
+500007/1
@<@ADDDDD:DF:AF?E9?AFFDBB@:DEGCD
@4941383/1
tcctcttggaccacattctatcaagtaggcaccaatcaaggcctccacac
+4941383/1
@C@FDADDHFHGDGH<BBH@EGEC@ACECEFHGHG@ADDHG9BBFEHEGI
@3475443/1
cctaaagcaacaacacaattgtcggcagctgggaatcctttgtgagccac
+3475443/1
CCCFFFADDHFHHIIIGIJIGHIIIFIHJGIIE@HGHIJJGI@FGHCHIG
@4943422/1
gcatactttatcgtaacggtcatttctttttcttgatctctttcattatc
+4943422/1
@@@FFFDFFFDHDD3CFGBDCFHIG4CHHIIGIJD4DHIBCC4BBGHBGH
@3476246/1
gtccttctgacacaccatctctgtaaaagaggatagcttg
+3476246/1
<;?DDAD;FBFFHAA@DCFGGHE?F<?FEC@3:?BGEFG9
@4944156/1
accaggtggaggtgaaaagaatgatcttccaactgtcacaaacctgttag
+4944156/1
@?@DDF=BFF?=?EBHGIBEAF>HCHI@GEEGCBFAFGDHI@HHCBFA4?
@4945042/1
ctgtatttcctgtgatcttgtctaagattgctttcgctgcggcatgcttt
+4945042/1
@1=BDDDFGFHHHJIIIIJJHHIIGIGGJIIJI9E=EEAG?GFHGIJCHB
@4945328/1
cgggacttgaaaagaaagaccttcccactg
+4945328/1
@@@DBDFFHFFHFEHIG>FCE3<<AEFEG>
@4945474/1
cctaacaaggttgttaatctctctttcccg
+4945474/1
@@@FFFFDDDFDDHHGGGCHCCFH<?FH2@
@4945723/1
ctccaagttgtgaatcaatttcaggatacgatctggtttacaattagaat
+4945723/1
CCCFFFFDHGFDDIJIJJJCIJICHAGDFGEEF@AC?FB@GHBEHHJJJI
@3479322/1
gaccattgaataatagctggctggttcctagaa
+3479322/1
@@<DA3ADFFFDB@AEA>H3<??CDHI<4CC1:
@4946617/1
agctcatcaagcttcggtccgactgatgatttgaggttcttgtggaattg
+4946617/1
CCCFFDFFGGAHHIIBGH:FFDGIJJBGGGIIIGJID@GBFAFGIGBCGH
@1249362/1
cagtagtttcacttttgttattggtttccttatcagtaatctcgaatcta
+1249362/1
@@@DDFDDDHFHGEIIIFG>IEEIHIJHGGGAHIHIIIHGIDC@D9CAAF
@8366299/1
gtaggaaataagaaagcaagagaaggaagtgaggtacacagttgcagtcc
+8366299/1
@C@FFADDFFDB>FHGBFGGGGIIIIGHGHHEHG:CDHIIIFHHGIGIIG
@7078875/1
gcctcatgttataacattatgcagttcattacctaagatatttgttatga
+7078875/1
CCCFFFFFHHHHHJJJJJJJJJJJJJJJJJJJJJJJJJJJJJJJJJJJJJ
@4183309/1
ctcagatgaatctgaactgtctcttctatgtctaggtttcctactgacag
+4183309/1
@@@FDFFFHFHHHGC@DHCIGIEHIHEGG@FAH?<FFHGH4?B<D34DGD
@2043742/1
gtatttcctgtgatcttgtctaagattgctttcgctgcggcatgctttgc
+2043742/1
@@<?D>DDFBHHHIIIEHIII>4IBCGG>HH?CF@FHGIIIGHIGEGCH=
@6381640/1
ccttaatctagccacttcagccttatgcctctcaaactcaagctgtcgct
+6381640/1
CCCFFFFFHHHHHJJJJJJJJJJJJJJJJJJJJJJJJJJJJJJJJJJJJJ
@8367557/1
cgggacttgaaaagaaagaccttcccactggggtgtatgtcattgagggc
+8367557/1
C@CFFFFFHGHHHHHIIGJIJJIGGIJIIIIJJDGHIIIEGGIJJJJJJJ
@6381962/1
gttctttcttgtcagcacagaataatcttgtatgatgtctcttttggact
+6381962/1
CCCFFFFFHHHHHJJJJJJJJJJJJJJJJJHIIJJIJJJIJJJJJJJJJJ
@2044663/1
ctcagaagaaataatatctcagcaccaattttatgatttctcttctcttg
+2044663/1
CC@FFDD?CBHFHGFGIIIIIIHGIIJFGGGHIDHGG<DHGAG@G9DGG9
@2807130/1
ctaacgttatcaggttttgggtagttgggta
+2807130/1
CC@AFFBDBHHHFGAFHHJIJEHEHIIJF:<
@2045373/1
tgtcaattcaccaggtgatatatttttgcacctgttataaatgtaggaag
+2045373/1
@@BFFFFDDHFFDII<EFHIJIHIJJDE<BA3EEH@GFEHA><1?CG9F>
@501786/1
ttttggtcctgttggtccattaatataaaat
+501786/1
;@@DD8DB?<DHC?::<C:C?FB>EF<CF9C
@7738286/1
catccatggaacctacaacagctgctattgaaggctttttgttatctcca
+7738286/1
@@@FFFFFHHGGHJGIGIJIIJJJGGIJJIGJGE=GHIJIIDHGEGEHHI
@4186663/1
tcttctttaagacactgactaaaatattgttcaagttcacgaggagtatt
+4186663/1
@CCFFFFFHHHHDHGIJJEHHJGIIIGHGGHCFHHGHIIIJJIEIGFAGG
@502736/1
ctagtcgctttatgcaaataaattggcatcccacttttatgaatgatttt
+502736/1
@@@DDADFFHHHHJIGIIHCAHJGII9GHFGI@@DHDHFHAEGGG@EGGG
@4186979/1
cggctcttgtttcatactttttgcaattactcttttttgatgatctagtt
+4186979/1
@@BFFFFFAFHHHIGIEHIGGIJJIJ9BFHHAFHCBGHEFHHI@GGHDFH
@7739119/1
cccctcttttgggtggaatgtatgacgatgatttg
+7739119/1
@@@DADDDHHFHH:CGDBCGC@DHHDHEBFCFFHH
@504797/1
gtcgctttatgcaaataaattggcatcccactttt
+504797/1
@@CDDFDAFFHHHIGCAGC9CDECGGCH3BFFGCA
@504835/1
tattagtacttccgtcaacactgctttcatcttcagaagaactggtagaa
+504835/1
@?<DFFDEHDHFHIHEHIFHIII<FHIIIGHHII9FGCFEGHEGGGBDGF
@5666806/1
ctccttgaacaaatttacctaaagcaacaacacaattgtcggcagctggg
+5666806/1
@@@FDDDFDFBDCGGDFEBFAEEBCFF@8C?GFIGAGD?CFHIIECB=CE
@4188852/1
aacaattgtacacaactccataggaagcgccaaaggcttctc
+4188852/1
@@@DFEFFCCFHHIGIAHEGEGIEHEFGAHHGHG@D?@HH4F
@5667431/1
tcttcatcacgtcgtctttttttaccaaaccggtattttccccttggcaa
+5667431/1
CCCFFFFFHHHHHJJJJJJJJJJJJJIJJJJJJ@GIJJJJJJJJJJJJJJ
@5667773/1
cctcaactcaagatcatggcataaatctgaaccatgggcatacagcatat
+5667773/1
CCCFFFFFHHHHHJJJJJJJJJJJJJJJJJJJJJJJJJJJJJJJJJJJJJ
@7080442/1
cgtcctcctgccactcatcataatgaacaatatcttcttttggattagta
+7080442/1
CCBFFFFFHHHHHJJJJJJJJJJJJJJJJJJJJJJJJJJJJJJIJJJJIJ
@3480577/1
ctgttgttgaggctgctgtggtctctgctgttgctgttgttgctg
+3480577/1
?@<:BDD?DBFFDHGDGIGH9<CA?H9FHIH@DA?4?9??BF>?9
@3480670/1
gttttaattaaaaaattggtgggaggagaaatagtgattctgtagtgata
+3480670/1
@@@DDDDEDDFH>FD9EFGAFGG@DH?HHD?4DB9??>F4?GDFHBF?FH
@6384778/1
catggtttaagaaagaccaaaggtttctgttgagctagtcatttgttccc
+6384778/1
CCCFFDFFHHHHHJJJJJJJJJJHHIJJIIJJJJJJJJHIJJJJJJJJJJ
@3481990/1
ctgttgtggaccagcttgtgcttgtcttccacccttttttttgttc
+3481990/1
@@@DDD=BFHHFFGB9BE3CCBEHCGEHGGDFEF9BEHDFH88C3@
@7082708/1
gccagtacctatttctttgtgtcggaatacaaggcaggaaatggtgaact
+7082708/1
CCCFFFFFHHHHHJJJJJJJJJJJJJJJJJJJJJJJJJJJJJJJFHIJJJ
@3482473/1
ggcttgtctaacttgaccaacggtaaaagcagga
+3482473/1
@<@DDDDDFDBFFGABG3FAGDF?CF?FHCGG3?
@8369919/1
gtacacagttgcagtcctgagctggtcttcagtcacccgattctatttct
+8369919/1
C@@FFFFFHHHHGIIJJJJIJJJIIGHIIGGHJJJIIIJJJIIHJIJJII
@8369961/1
gtcgaatactctgagcttgctgagcgactaatgccactgtgtccaca
+8369961/1
@??DDDDDHBH?DFIIIGIHDHIEHHIHGHHE?FFHIDDHGBDGHGB
@2809139/1
ccgccatattgtagctttggtggtggcagaaccctacctcgaacttccat
+2809139/1
CC@FFFFFHGHHFJJJI@EH;FHEDFHEGDGGI0D;DDCGH?FHGCFGBA
@2048119/1
ctcttgacagccctatacctatttacatgcctagacttgtgcaccagcta
+2048119/1
BB@?DFFFHDHDHIJJJIJI9FHGGGIGEGIIGICHGHIGCHIJJIDHGI
@2048133/1
cctatacctttgaatgtccctttgccaaatacttcaactgtgactctaac
+2048133/1
@@@FDBDDFGFFBHBH9EHGIJIGE@H<;CB4CHCCE>FAC4?DAAD9B@
@507614/1
gctcagttgtttttgcacagaactcagcaactctcggatcttctatcctt
+507614/1
CCCFFFFFHHFHHGHH:EHHEEIGGCHEEGH@HHJIGGHGIJJJIFGGGA
@4190791/1
ccgtacttctagcattagaagtttcttctccagctaaggctgtatcatca
+4190791/1
@@@DDBDFHHGHGDCHGFFHHIG@HIICEFGHEGGE?FGI@;FH99DHG@
@8372057/1
ctgtacaaatatactgagcatatattttcaaatatttatctatcatatcc
+8372057/1
@@@DDADD>F>AFEGAEBGEH@IGIIHICFHIIBGGIGH?FEHICBEGIC
@508423/1
tgaaattattggtatttcttttttccaaattgcctctccattcaattgaa
+508423/1
BC@DFFFDDHHH<GHIIGJGIJIJIGGGJJJJIIIIGIIJJIIIJIIGEH
@1253288/1
acagaaacaggagctgcgacaccatctgatgcc
+1253288/1
@@@DFDDDHHFHDHHHEHII<HEGFGHF9DHIG
@1254986/1
gttctgcaatttccaagaaactttacttttcacaaataaatataaaa
+1254986/1
?=@DFFFFHHHFBH9DAGHG@?FFGIIGIDEIIFIJIJIGGIEIGIE
@4950315/1
ggcagctgggaatcctttgtgagccacatcaatgttaaggaatg
+4950315/1
?@@DFDAD>FHHHIEDAFHHHIH9GGH>G3?G>BB<F@<:CD>B
@509036/1
aaatacttcaactgtgactctaactcttcttccatccgctagtttttcag
+509036/1
@@@DFDDFFDDH>EEG??EHHIIHIIIEHAHH<FEAFGHEGG99?FEGH@
@509238/1
agttgctatcatacattcttaatatctgtgtattaagcctctgaacaaca
+509238/1
BB@FFFFFGHHHGIIIIJJJIIJGGIJIHGHEIJIGGFJJJGGGEII9F?
@1256138/1
ctgtagtctgtctgcatctgtatatgccctagcacggaaagcagcg
+1256138/1
@@CDDFFFHHHFHIHEGHIJHCJIIJFIIIJGIIGIG?@@B3DDCG
@1257082/1
gtcacaactaacaatgggccacaactcatattgatcgtcaaatgaaacat
+1257082/1
CC@?DFFFHHHGFIIIHAHCHII?F9CEHIHGDGHDHHHIGEHJIC<BFH
@4952288/1
ggagaatgttattgatatgtcatcaaacatagtcaaggaaaaaaaggaac
+4952288/1
@C@FDDDEFH?BAHGGEE@<CJDDFHIAH9EDFIJII<8?DCGHJI<DF2
@4953327/1
gtggaattgtgacactttgatgttgtaagg
+4953327/1
@@@BFFF?FFHDHGII9GHHHBIDE:C?D9
@4953482/1
ggaccagtggcgtatttacagaagcaaggttggcctattattggcattcc
+4953482/1
@@@DFFFADFFH:CGEAG9?<EBEEIGIBGGC09BF>FECFG<<>FCECE
@4953729/1
gtcctttgtttttactcctttttcaaaaccttcttccag
+4953729/1
@@@FDFFFHFHHHJ9FGGGIJFIGG@EC3CA4EFHIG>C
@7087665/1
ttgtggaccagcttgtgcttgtcttccacccttttttttgttcctttttg
+7087665/1
?@?AB?DDFDFBDEGIEIGHIHIGHHGIIGIIIGIIGHDGFBG@FGC@GG
@1259480/1
tggagctcatcaagcttcggtccgactgatgatttgaggttcttgtggaa
+1259480/1
@@@D=DBDFA?FF@E>DGHEGFF6?GGIEGGAGGDEBFA@FGJ@H4DHGF
@7088226/1
ttcgcttgttttttacttgttcctgtgccataaccgtacttcatatcatt
+7088226/1
@@CDDDFFFFFHHJJJJJJGIIJGIFHGJIJJIGGHFGIGJIIIJJJGGI
@7742187/1
ctccaattgcattccctttcacactagggacatgaggtgaaattattggt
+7742187/1
CCCFFFFFHDHGBHH3CFIJIIHHHIIJJEGHIJEGIDFHHIGIBHIIJ<
@8372595/1
catttgattcgtcctttgtttttactcctttttcaaaaccttcttccagc
+8372595/1
CBCFFFFFHHHHHJJJJJJIJJJJJJJJJJJJJJJJJJJJJJJJJJJJJJ
@8372631/1
gtctggagctggatgagtgacatcagcgccaacaacaatgacaggttttt
+8372631/1
CCCFFFFFHHHHHJJJJHIJJJJJJJJJJJJJJJJJJJJJJJJJJFHJJJ
@7088796/1
gttcacgaacaaatcttggcataaaatgaaactgggcacaaccattagaa
+7088796/1
CCCFFFFFHHHHHJJJJJJJJJJIJJJJIJJJJJJJJJJJJJJGIJJJJJ
@7089137/1
tctcatttgaaaacgtggatctccaaggtctccttgaacaaatttaccta
+7089137/1
CCCFFFFFHHHHHJJHJJJJJJJJJJJJGHIJJJJJIJJJJJJJJJJJJJ
@5669106/1
gccacttctttgaactaagtacagcgaaattcttattcgattgaagtaaa
+5669106/1
@@?D?BBBFBHDD<CBEDD<AAIHA?@@8C??DDHDCDHHGIGBDD??DH
@7743176/1
tgcaggctggccatgttgaatagcttgctgtggtggtacagcacccggtc
+7743176/1
CCCFFFFFHHHHHJJJJJJJJJJJJJJJJJHIJEHIHHJJJJJJJJJJIJ
@4192566/1
taggatcataacgatggtcaacaaggaactcttgtaaatcatgtatctca
+4192566/1
@C@FDADFHGGFHHG=FAFH@HEEGG;EFIFG<CC4CFEHIIIGBGCGG4
@510302/1
ctgagatatactcatattgaggataagaaatacggtgttgtacacagtat
+510302/1
CCCFFFFDDDDFHJIJII@BHE<BHEFCHCH@HGBGHGGIGGGBF<FBFE
@4193114/1
cctgcagttcatccataattcagaaagaatatacacaacagacaactctg
+4193114/1
=?@DDD>A?FFB?BAHGGIHHG<BFCFEHHEHGBH3?1?DFHHE3?FEBG
@510362/1
tttcatttcaaaccctggatctgatctt
+510362/1
;@?DAADDDHBFHEGHGEGFIHFGGGEH
@6388372/1
ctggttacaggagatactggttgttgttgaggtggtagttgagtttggtg
+6388372/1
BCCFFFFFHHHFHGIJJJJJHIJGIJIJJJJJ?HH?GFFGIFGFIIJJDH
@7744043/1
ctgctgctgttgttgttgttgaccccatggttgtcgaggaggtccctgtt
+7744043/1
CCCFFFFFHHHHHJJIJJJJJJJJJJIJJJGHIJJJJIJHIJFHIJJJIJ
@8374843/1
ccatcaaagcctcaaaacagttagccattgcatgcctcaactcaagatca
+8374843/1
CCCFFFFFHHHHHIJJJJJJHIJHJJJJJJJJJJJJJJJJJJJJJJJJJJ
@3484380/1
gcctttgttgctgctgtggtggttcttgcctttgcagctgttgtgg
+3484380/1
@@@DFFFDHHFHHIIJ@E@;@G@EHC@EDFGGIGIAFH>3B?GBFC
@6390185/1
ctcctcatcaagagcacggcgatactgcaaacaagggatagcactcaagg
+6390185/1
CCCFFFFFHHHHHJJJJJJJJJJJJJJJJIJJJIJJJJJJJJJJJJJJJJ
@7745811/1
ccgctatcatcctggctgttgccatttgattcgtcctttgtttttactcc
+7745811/1
CCCFFFFFHHHHHJJJJJIJJJJIJJJJIJJJJIJJJJJJHJJJJJJJJJ
@512378/1
gttgatgaggaggctgaggcggaattagagcaattgctcccggaggg
+512378/1
CCCFFF?DHHFBHFGG9E?FGGGHCGDCGDF>BHGE9FBF14//A<>
@512465/1
cttggattgcctcctgcggaccattagttgaagtcccagccctcagataa
+512465/1
B@@FFFFF??HHHIFIHIDB<EFGGDHGGG@FGHFB?GHIJICCFG>GEH
@6390587/1
atacaagtttggtcaaatatatatgtatcctattaatgctttaaacatta
+6390587/1
CCCFFFFEHHHHHIJJJJJJJJJJJJJJJJJJJJJJJJJJJJJJJJJJJJ
@3485516/1
cccggtcctggtccagattcctgttgtggaccagcttgtgcttgtcttcc
+3485516/1
B@CFFFFFHHGFHGGIJJJJIJJIDGHJHIJIGCFGE>:DF@EG?GHJFH
@513649/1
gtgtcttgcacgacctttggattgaatataagaccttgttgttttagggt
+513649/1
@BBFFFAFHHHHGJEIGIIIIJIJIIIIBIJIIJCGHGHIIGHGIIDIIB
@7091812/1
gcttgctgtggtggtacagcacccggtcctggtccagattcctgttgtgg
+7091812/1
CCCFFFFFHHHHHJGHIJJJJJJJJJJJJJJJJJJJJHIJJJIJJJJIIJ
@515370/1
tgatagtatctgatttgttgtttattagggtagcatttgg
+515370/1
@@@FFDDFDH?FFEHIBEHACFGEICHGFHHEHEG>GHGE
@4957440/1
tgtcaattcaccaggtgatatatttttgcacctgttataaatgtaggaag
+4957440/1
@@@DDFFFGGHHGIH<EGGJJIGIGJIIIGIIGIIIGIIIJGIBGECGGI
@4958117/1
ggtcatttctttttcttgatctctttcattatcgtaaattgtcacggtct
+4958117/1
@@@DDFFFHDHHFGHCGIICHIIHCGGCIEHGHICHFBFGGDGHJI<FGI
@4958230/1
ccactcgaattctttagttagggtaattaaaccaagccctatttcctcag
+4958230/1
CCCFFFFFADHBFIJIIAHE<;F<?FHD<EHEIIJCD7DB@GGIGI9DHI
@517386/1
tctttcattatcgtaaattgtcacggtctcaac
+517386/1
@@@DDDDBDA4CDD>>B<DCCBFHBBFFHIIC;
@4959342/1
ctcattcttagttgtaacaactaggggcaccatgacgatagctttattct
+4959342/1
@C@ADFEFDFHFHIFH>DBGGGGH>DHBHGGBGCGHGGCCGBFGGFGGA>
@3487714/1
ggcatggcctgcagctccctttttgcagcttcttcaagagggatgggctc
+3487714/1
@CCFDFFAFHFFHGGGGEFHHJEIJJIJJFGFHEHGIEH@;DFHDGGCF2
@2053063/1
gtgaggtacacagttgcagtcctgagctggtcttcagtcacccgattcta
+2053063/1
@?<ADD3ADF4DFD@?ABFH9@A::C@A@BABB?F>GFEDF@@DDFFGFH
@2812950/1
gtgaagtttctgagagcatcttctctaactgtcctttgaggtgcaaaaca
+2812950/1
CCCFFFEFHFBHHGEHCDBGHICGGH>?FH@CHGGIB<EEGGGIIIGDGG
@6392357/1
gcttctttctgtgcatcatttttagattttcctgcaccgatgcaattaat
+6392357/1
CCCFFFFFHHHHHJJJJJJJJJJJJJJJJJJJJJJJJJJJJJJJJJJJJJ
@6392575/1
ttggagagtgtttgtggggaagttttatttacattttttgcctgaacaca
+6392575/1
CCCFFFFFDFFHHJGHJJJHIIHIJJJJJJJJJJJJJJJJJJJJJJJJJJ
@1260533/1
cttattttctaaaacatccaaagagcga
+1260533/1
@@@DFFDDFHDABGH;ACCEC4CFH?C2
@2054312/1
atgaattcatggtgatcatattcaatcacagtcggtgttttaattaaaaa
+2054312/1
@@CDDDFDHHHG4EEAHGIBAGHIEHGJ@HH>GGIFH:DEGF<DCGHCHG
@5670200/1
aattcttaacattttttctttaaacaaagaacattggattattcttacaa
+5670200/1
@@@FFFFFDHDHHJJJJJJJJJIJIJJJIIIJJJJJGEGIIJJJIGIGII
@7748431/1
aagttgtgaatcaatttcaggatacgatctggtttacaattagaatttat
+7748431/1
CCCFFFFFHHHHHJJJJJJJJJJJJJJJJJJJIJJJJJJJJJIJJJJIJI
@5670296/1
gagcaaggttttttccctggatacgtaaccaccattcctttaacttcatc
+5670296/1
CCCFFFFFHHHHHJJJJJJJJJJJJJJJIJJJJIJJIIHJJJJIJJJIJI
@6394305/1
cttctttcttagatctaccagtgcccatggcagcaaatctacttgatcct
+6394305/1
CCCFFFFFHHHHHJJJJJJJJIJJJJJJJJJJJJJJJJJJJJJJJJJJJJ
@2055453/1
ccgaggtttaaattttttccgctgtagtacaaatttctatttccgattat
+2055453/1
CCCFFFDDHHG<FHGIHIJIJJID?FD?CDGI3B@GEGCGIHGCH<;@CE
@8376874/1
cacgttcataaggtctcatttgaaaacgtggatctccaaggtctccttga
+8376874/1
@@BFFFFFHHHHHFHIJJJJJJJJJJJJJJJJJJIJJJJJJHJJJJJJJI
@4197429/1
catactccttgtcttacaggtaccggtctttctcgataatcaagtgttgg
+4197429/1
@@@FFFFFHHHHGGIIGGGHIJIJJHHGIHGGHJGGCGGFI@HHDGAHGG
@8377951/1
ctctttcattatcgtaaattgtcacggtctcaacaagttccgttttttgg
+8377951/1
CCCFFFFFHHHHHJIJJJJJJJJJJJJJJJJJJJJHIGHJJIHJJJJJJJ
@8378101/1
ccatgatttattaaacccgatgctagctttcttaaatctggttctctaat
+8378101/1
CCCFFFFFHHGHHJIIJJIHHJIJJJIJJJJJJIJJJJJJJJJJJJJJGJ
@4961558/1
ggctgctgtggtctctgctgttgctgttgttgctg
+4961558/1
CC@FDFE?CFFHFHH4EHDDHA>EAH9CC<A3CF9
@4962019/1
gtaaaacgtaagtggaagcataagctcccaattctttggtgataagaac
+4962019/1
@@@FFFFFFDFHHIGGHJJBHIGGI@ECGGEGG>DHAAGDFDGCEHE93
@3489484/1
gcgatgtcttcctctatttcttgattattaatagtttcagctggatagtg
+3489484/1
CCCFFDDFHGGHFIJGGIIHJGJ@HGIIDGCGGIEIC9<CDE<F:CGG<F
@4964134/1
tatcagtcagcttacaagccttagtaagcataaatttatggaagccatac
+4964134/1
@@<;DBDDDFFFF?FHFB3EGIEHBBHCGIEEGEGIIIIIHIDFHGHGGA
@3490605/1
ccacattttatgtgctgctaacctcttggcaatttttttcgattt
+3490605/1
=B@;DDFFHFFHHIGCFG@@FGFHJCBHGGHII>FHGIIC:BD9;
@3491223/1
cttttatcataatgagatcaagttt
+3491223/1
@@@DDDDBA?<4AE4C@GC9FFAH4
@7749330/1
atcggttcttcttcttttttccacgtgaaatctttaggctgcagctcaac
+7749330/1
CCCFFDDFHHHHHJJJJJJJJJIJJIJIJJJJHIJIFGIIJIGJJJJJIJ
@3492563/1
ctctaattttcttttgtcttcgtaagacgattttggcatattagctagaa
+3492563/1
CCCFFFFFHHGHGIIIJIJIGGGGJGHH<EHCH>HE3CFFHIJJIIEGIG
@1261307/1
ttttgttattggtttccttatcagtaatctcgaatctattatctcttgga
+1261307/1
CCCFFFFFHGHFAFEEHIJIFHJIGIEJCHIIGCEHHIIJIIJJFJJEG>
@1261350/1
tttttaaggaagtaagtgcaggggaacgagaaccaatttcttttttaaaa
+1261350/1
CCCFFFFDH8ADCEGHF<@BHHGG8F:1?FAFHGEBGIIB<FEH>02=@@
@6396047/1
tgacactttgatgttgtaaggtgctgaggcaagtgttgggattttgacca
+6396047/1
@@CFFF;DHHHHGIJJGHIJGFFGHIJJJJJGIGGBFHJGIIIIIIIIJI
@520088/1
agcaactctcggatcttctatccttatctcatcaaatattgataaactag
+520088/1
@@CFFFDFHHGF?CGHGIJJCHIJIGIJGIIJIIIJJJIIIIJI4?FF<G
@2817761/1
cggttgttgccactgctgttgttgaggctgctgtggtc
+2817761/1
??@DDFABADHFHHIJJIEGBHGDE>CE?FHA<FB>HE
@7752344/1
ccttgtcttacaggtaccggtctttctcgataatcaagtgttggtgcatt
+7752344/1
CCCFFFFFHHHHHJFGHJJJIJJJJJJJJJJJJJJJIJIIJIJJHHJJJJ
@4966213/1
gtcactttatatgttcttttaacactctttgatggaatttcataaacaac
+4966213/1
@@@FFFEFGDBHHFFGEHAHEIJEIGGHGG@EIEHBEFGIDHG>CDGIEH
@2818151/1
gtggaatttttgcattttttataacttctttaatgct
+2818151/1
@@@BDDDDDFAADEFHIGBG3FHFCH<9?<EC@>DH@
@8380453/1
ccgaggtttaaattttttccgctgtagtacaaatttctatttccgattat
+8380453/1
@@CDDD@DFFHHGIJIGJIJJJJJFHIIGIIIIJIJIGGHCGIIGBIBGG
@4966421/1
ggcagctttcctccattagttttcttccaactagtgaaatttgacttaag
+4966421/1
@CCDDBDDFFGFHJIJJJBHGHICHIH9EBHIJJ?EGIFHGEHGHBGAHI
@5674192/1
atcctatcattgccaattggtagtggatctctagtataaagattacttct
+5674192/1
@@@DFFFDFGHHHJJJJIIECIHHHGGIIHGIJJIGIJJGIGIIJJJJGE
@5674976/1
cacgcatgtcccatactccctggttgggaagtgcttgttgttttgcagac
+5674976/1
CCCFFFFFHHHHHJJJJJJJJJJJJJJJJJJHHJJJJJJJIJJJJJJJJJ
@8382201/1
ctcttctggaagagggcaagtaagtaccatatctatgttgtacaaataac
+8382201/1
CCCFFFFFHHHHHIJJJJJJHIJJIJJJJJJJJJJJJJJJJJJJJIJJJJ
@5677280/1
gtcagttttaatgcttccaacacgttgaactaaacttggatcagtagtgg
+5677280/1
C@@FFFFFHHHHHIJIIJJJJJIJGHJGGHIJJJJJJJJJJJJJFHGFHI
@5677736/1
agtgcttctgtaaaacgccaataattgttctttcatgatactctca
+5677736/1
@C@FFFFFHGHHHJJJJJJJJJJJJJJHIJJJJJJJIJJJJJJJJJ
@7755985/1
gcactggttacaggagatactggttgttgttgaggtggtagttgagtttg
+7755985/1
CCCFFFFFHHHHHJJJJJJJJJJHJJHIJJJJHIJCGIDHHHIJHHGIII
@7756903/1
cttcatttccaacaggtagtaagtgatcattaagttcgccgatcttgtac
+7756903/1
CCCFFFFFHHHHHJJJCGIIJJJJIJJJJJJJJJIJJJJJJJJJJJJHHJ
@2818682/1
ctcctccacctttctttccttttttgcccattattgtgtactatcttcaa
+2818682/1
CCCFF?DEFBDHH<DBGGBHHII<F?FFDEGBHCHHGIGGCGEA@<DHII
@520646/1
ctcctcgataatagatatgtaataagaatactgatgctttgcccgtcctt
+520646/1
@@@FFDFFFHHHGIJJJJJIDH>HHIGBEBFHE>GGGHIIIII@@FD6DG
@1262619/1
cttttaccattgtacgagtttgagcatcattcattttcttcattgtaact
+1262619/1
@@@FFFFB>ADFDBGHDG;=?CFGH@GFHHIAHIIHEGHIGIIJ9DG@9@
@6398672/1
ctgaacaacaataaatttatctaaatgaggaatcaattttatatctaaca
+6398672/1
CCCFFFFFHHHHHJJJJJJJJJJJJJJJJJJJJJJJJJJJJJJJJJIJJJ
@521421/1
gtaagtgatcattaagttcgccgatcttgtacaacattttacatgcagtt
+521421/1
[truncated: 472,182 more chars]
