# Supplementary material for: Identification and comparison of key RNA interference machinery from western corn rootworm, fall armyworm, and southern green stink bug
Source: PLoS One. 2018 Sep 5;13(9):e0203160. doi: 10.1371/journal.pone.0203160 (PMC6124762; doi:10.1371/journal.pone.0203160)
Supplement: S2 File — (TGZ) [file pone.0203160.s012.tgz › data/fastq/sgsb/1_Early-egg_EE_Rep4_aligned.fq]

@2221616/1
cgtgagccaacagtaagacatggtagatgaggatactttaatctaatatt
+2221616/1
BCBDFFFFHBFAHFHHGEHIJIIHIJIIIGEHIGIHJCDFHCGBHGE>DG
@2772534/1
gccgatctgaggtctgtcaattcaccaggtgatatatttttgcatctgtt
+2772534/1
@@@FBDFFHFHFFGGGIEHGDFHGIIJJF?EBFIIFIIIGE@<B@DBBBG
@2773304/1
ggtgattgatgccattcaactttgcattaactttctgtagtatgtttaca
+2773304/1
?@:DBDDFHBHHHIIIIGHHGIGIF:FDFHGGGCH>>9?FGGIGIDHHGF
@2222886/1
ctcacatatgtatggcacaactgataagttaagcattgcagttcatc
+2222886/1
@@@FFFFFHDDHHIIGI<FEFEHBHGHIFDHDHIJ@GHEGCDHIGIJ
@3329218/1
caaagattggagagtgtttgtggggaagttttatttacatttttttgcct
+3329218/1
CCCFFFFF>FFFFIBFFEGIFHHIH1CF9BGHIFIGGGAGEICHIGA@@F
@2773900/1
caccgatgcaattaatactcatcttctttactaaaaggctac
+2773900/1
CC@FF?D?FAHFH9FHADHHHE@<A4CFBFBF4@BFG189<B
@6037940/1
gtgcttttggtacctctacatcttcagcttcttcaccaactaagtagtac
+6037940/1
CCCFFFFFHHHHHJJJJJJJJJJJJJJJJJJJJJIJJJJJJJJJIIJGIJ
@6545342/1
tggaatccaaaccatacttcacgaccacctccaagaggatggtagtaacc
+6545342/1
CCCFFFFFHHHHHJJJJJJJJJJJJJJJJJJJJJJJJJJJJJFIIGHIJJ
@4993061/1
gggaagttttatttacattttttgcctgaacacattgggtcgccatacct
+4993061/1
?@?ADDDDBA4CCCHIDHIDIIB6?EHEH9CEBDGGIIHDDHB?DGHCAG
@4993073/1
ctaatatcctaacgttatcaggttttgggtagttgggtaatattttgata
+4993073/1
@CCFFFF>FHDFBHE@FHHIIG:?A;CEADGHI@@D6DHFGI<<DCGDFH
@4442104/1
tctgtcaattcaccaggtgatatatttttgcacctgttataaatgtagga
+4442104/1
@@@FDBDDDHDDACFGIFGAGEG4<@BFED<C>@999?FIDCFECH@@DG
@4442807/1
gtggtcttttgtcaaagctactccttggcccatttaaacatttgtaaata
+4442807/1
@@CFDEDDHHDBFIIJGIJGGIJJIJF@GGCHBFEIEEGGIIGI<GIG>F
@2776367/1
agcatccagaagttcaatctggtattctctaggagtaaatgatttagtat
+2776367/1
@@@FDFDDHHHF<CGHGBHGIIABFIIBEHIHEFHDC@HEGE94:?D:FE
@8065998/1
ggtattttccccttggcaacaaacagttgttttttcctgatatagctcta
+8065998/1
BB=DDFFFHHHHHJJJJJJJJJJJJJHJIHIJJJJJJJJJJJJJIJJJJJ
@2224182/1
gtatatttatgctcacttcaccaacattcatgaataatggaaaatca
+2224182/1
?81AD8DDHFB<C4E@F?:EDIGCBB@HCHHHGHGIIBHBGHBEHC9
@8066233/1
catctactgtggtaccagctggtatatttccagacttaccactttgttct
+8066233/1
CCCFFFFFHHHHDGHJJJJJJJAFHIJJJJJJJJJJJJJJJJJJJIBGHI
@1119217/1
ctcaactatagtttaaaaaaacaaaacaagaatattctattgaattg
+1119217/1
@@@FDDFFHGHHFIJ9FFEHGGEHGGAHI9:?FDG<DABI<B9F>F3
@7558826/1
gttgttgccactgctgctgctgcggctgttgttgcctctgctgctgctgg
+7558826/1
BBCFFFFFHHHHHJJJJJJJJJJJJJJJGIJGJJJJJJJIJIJJJJJJJJ
@4995115/1
gttgtatactgatttcataatgatgtacgaaacctcgaggcatagttatt
+4995115/1
B@@FFFEFGHG<BH<GGGIIDGIIIFFHBHHBGIIFHGGHG1BDHGEIII
@4995774/1
ttcaacttctttggtgtacagaaatatttcggcttctgcttccgttcc
+4995774/1
@@@DDDDD<FFHBEGH3<FEFH>@?FHCH4CECFEF<4CGHGIGGEB9
@6041093/1
ccgcatctttccaaatctggacattatattgataagtgtatttatacctc
+6041093/1
CCCFFFFFHHHHHJJJJJJJJJJJJJJJJJJJJJJJGHGIJJJJJJJJJJ
@3330680/1
ctttcatatggtgtttttacttttagtttttctatttgtactaaaagtac
+3330680/1
CC@FFFDDHHADAEGCEHGIIJIGHGAEHHIICFHGAIIGIGIEGGI>FF
@3330724/1
gttgccttaaaacaatatcaagagcttggattgcctcctgcggaccatta
+3330724/1
@@@FFFDFHFGBHBBG@GIECGHIIIE9D@9CEH>FBGD>BDHI0@GCC@
@7560857/1
caacaagttccgttttttggagaggcaactcaggataactatagaggttc
+7560857/1
CCCFFFFEHHHHHIJJJJJJJJIJJJJJJJJJJJIJJJJJJJJJJJJFHI
@3331080/1
ttttgggcggtaccatggtataactatcttattgagataattatcttttg
+3331080/1
@?@DFDDDFGDDHIDGHGHIJIIFCHIDDHGGIGHI;9BGGIGBF4@GEA
@4997633/1
gcttaatattagaaatcttaataaataggacgaccaacacagcgataaaa
+4997633/1
@@?DFDABHDAHHIII@GGIEEGJGGGDFHIIJAAGB7DH=FB6@@FHIG
@1668400/1
ttatatggtgattgatgccattcaactttgcattaactttctgtagtatg
+1668400/1
@@?DDFFF?DDFDHGG<FGE@HIIGHI9FGHGEIBHGCICHIGCEG@FEI
@6042984/1
ggtatttcttttttccaaattgcctctccattcaattgaagaagcaattt
+6042984/1
BB=DDFFFHHHHHJJJJJJJJJJJJJJJJJJIIJJJJJGIJJJJJJJJJI
@1064/1
ctgcagggaacggcgacataggtgtctgctcttcacat
+1064/1
@@@DD>D6?;;<D1@C:CD?DBHIIIGED4?DBGGFGC
@6043645/1
ctgtttacacccacgataaaatcaggctttatgtttttgtattcttcaat
+6043645/1
8??BDDDBFDFFFIFFIFFBHI9DF@EAFGIII?DFG?@?FGCGFBBB>B
@1669375/1
ctttctttcaacaaacacaagagctaaattatcctttttgaaatttttta
+1669375/1
@C?DDBDDF<DDHGGGHGI?EGGII4FHEI@GEBCEEIII<?9FDDEDEF
@3888318/1
gtgatcaaaactaaatgcgatgtcttcctctatttcttgattattaatag
+3888318/1
@@@DDDDDFDFHFDG4AE<;FEF4CHH<>?FGH>DH<DGGCE>HHI>GG>
@1670438/1
ccttaatatacgcaacaaagctttcacgttcataaggtctcatttgaaaa
+1670438/1
CCCFFFFFHHHHAGHGIGIJJJJJJJJDHIIIIGGGIHHHIJGGGIIGHH
@6045177/1
gccacattccattccatgatttattaaacccgatgctagctttcttaaat
+6045177/1
CCCFFFFFGHDHHIJIJJGJJJJIJIIIIIJJJJJJJJIJJJJIJGIIIJ
@3888868/1
agatgaaggtggtctgctgggttgctggtcactgggttgttgcctaacag
+3888868/1
CCCFFDFDH3CF@GHHIJDIJGHHFHHB?B9EEHHI;FBABFGHGCEHGG
@1670954/1
cgaagaactgaggtaaaaataaaatttaaaaatgtt
+1670954/1
@@CFDFDFFDFHGEFHBE>CHCCF9BFH<DEGGA??
@561466/1
ctagaatcccacatggcaggaagttttctcgcaacttaggttatgcgaag
+561466/1
BCCFDFFFGHHHGJIJGFHDGDEAEBHHHIGGIJJGG9?D@FGA<DD=F<
@1121172/1
ccgtgatctaatatttgagcagaaggtgc
+1121172/1
=?@BDDD<CC>>:EDF@9:C<FGF<CE3C
@3889410/1
ctttcatatggtgtttttacttttagtttttctatttgtactaaaagtac
+3889410/1
@@@DFDFFDFFCDGEHIIIFHB@EDEHIEBAHGICD>G<BDG@ADHBB@?
@561989/1
gtcctgttggtccattaatataaaatggttcaacttctttggtgtac
+561989/1
@@@FFFDFG@FHAHHFFBBEJGGGCGHEHHEFHGEEIGHGC@?D;D>
@1121594/1
gctgtaccttgtatactagcatgactgactagatagaagtctaattcagt
+1121594/1
B@@FDDDFHHFHFIBFCGIJGGBEEHH3FEHIEGGGGG<CBCD4?FH@40
@1121670/1
tataagattacaattcttaacattttttctttaaacaaagaac
+1121670/1
@@<DDFDDH>F?HGCG@HGH<IGGGHGBHGIDHGGIIIGA??B
@3889897/1
tgagttttctttgttttcaaaggctctaactaaaaattctt
+3889897/1
@@@DD;?DD4CFFHEIFGIGEHGIEF>@EA>HGGIEHHH4C
@4588/1
ctgtacttgaggctgagatgaaggtggtctgctgggttgctggtc
+4588/1
@@@DADDDFF<CC=FBDBF<A<C3ABBFG9FCB3:11:@?@GHB9
@3890161/1
gccacatcaatgttaaggaatggttt
+3890161/1
?=?DFFFFBHG?FG:EF9IHHFD=CF
@1122511/1
ctatgttctatttctgcttctctaggatcaacagcaggatctgcaatttt
+1122511/1
@C@FDADEH8D?FGEGG@>HAHGGI3<CDCEHG9FGA?F@FHJICHGE9D
@8067826/1
gtaagttatttcttctaaattctgctctgataaattagaatcatcccata
+8067826/1
C@@FFDFFHHHHHJJJJJJJJJJJJJJJJJIJIIJJJJJJJJJJJJJJJJ
@3890399/1
cacattaccacatttctcaaattcagtcttgaaatattatccattagctt
+3890399/1
@@@FFFFFHGHHGIIIFIGIEJFDEHEHGGCGCHEGGIIJG<GGCFFGID
@8068011/1
gctggggctgttgttgccactgctgctgctgcggctgttgttgcctctgc
+8068011/1
CCCFFFFFHHHHHJJJJJJJJJJJJJJIJJJJJJJIJFHGGIIIIIJIII
@1122811/1
ttcatatcattgataattactgtagctgagtaaggagttgaaggattttc
+1122811/1
@C@FADDD?BFFDDH@F<EHHGBIGGHEHGDEGHHIEFHIIEGAG<DHGC
@2228642/1
ctccttctaacttaatgcaagcttctcttata
+2228642/1
@@@DDFEFFHH8DHCH<FHHHGE>CDHEGIGI
@7562182/1
ctaattgtaaaaatgttatccatttttg
+7562182/1
@@@DDDADFDDFDIGDDGEB<I?3<ADD
@2229526/1
gttgggattcattatccattctcccctaggctttgctttaggatcatcat
+2229526/1
@@CFFD3BFFHHH9GHIIIGIIIIEIIIICIIBGEHIIIGGCA@>@DGIB
@7052488/1
ctaacctcttggcaatttttttcgatttgccagtacctatttctttgtgt
+7052488/1
CCCFFFFFHHHHHJGJJJJJJJJJJJJJJJJJJIJJJJJJJJJJJJJIIH
@7562572/1
gctgtggtctctgctgttgctgaggctgctgtggtctctgctgttgctga
+7562572/1
CCCFFFFFHHHHHJJJIJJJJJJJJJJJJJJFHIHIJIIJJJJHIJIJJE
@1123915/1
ctggcctgcttgtggaaaaccaccacaaatccacttggaaaact
+1123915/1
@@@BD?DDFBFHH@=EEHGIGI1CC@ACHH@BD;F>GDFGIIH@
@4998504/1
gttaacttttggtggctttattatattactcctaattgaagagccttttc
+4998504/1
@@@FFDDFHHFFADGGGGGGHIIGGCIIHG>BE<EEA<@FHBGHFDD<BF
@7053024/1
cctggtcatgcataattcttgtagaagaccaatagggttgcccatcattc
+7053024/1
CCCFFDFFHHHHHJJJJJJJJJJJJJJJJJGGHIJJJHIJJJJJJJJJJJ
@7053175/1
atttagagactttccactatctaaataaatagctgcagctaatgattcaa
+7053175/1
CCCFFFFFHHHHHJJJJJJJJJJJJJJJJJJJJJJJJJJJJJJJJJJJJJ
@7053180/1
atccttcttttccggaaagaacctagtgtgatggcgtttctgtaccacta
+7053180/1
;@@BDDBDHGHFDHGBGEDHIIDHGGIIBFGEGCGHDEGHIGDFFDHGHI
@3332766/1
ctttcctccattagttttcttccaactagtgaaatttgacttaagaaata
+3332766/1
@@CFFFFFGGHHGIFBHIGIIJJJJJGJIEHD>HHHIEIFIJIEEGGIGB
@2782557/1
gtcataagttgtaacagtaagttctttttt
+2782557/1
?@@DDD;D2CFB>?<BB<CAH<CB9:AEHB
@3333436/1
gtatgtttacaaatgttgcagcattaagtcttctctgcactgtgacagtc
+3333436/1
BB@FFFFFGHHGHIJGFHCHJJJGJFIJ@DHIJJIJFECHICGGIJIGFE
@1673325/1
gaaaagaatgatcttccaactgtcacaaacctgttagcagctggttgcct
+1673325/1
CCCFFFD>HHDDCGEGGGBEFHGG@@F>3ACG@FAG>G<?GH@FFAEHHG
@4447131/1
ggggccagttctggaggatgaagttttctacctcttgtattttgctctt
+4447131/1
=8:?B?DDAFCDFGBDHB3AC<ABHHBFBDEHIG9@FHIDG>@<:9:9?
@6046773/1
ctcttgtattttgctcttctggaagagggcaagtaagtaccatatctatg
+6046773/1
CCCFFFFFHHHHHJJJJJJJJJIJJJJJJJJJJIJJJHIJJJJJJJJJJJ
@4447712/1
ctctgctgttgctgaggctgttgtgg
+4447712/1
@@@DDFFF4BAFDHEFFEGI>GA;;E
@7055580/1
cttctggaaagcagctcttgcagcattgacactggcgttttggtgggcat
+7055580/1
CCCFFFFFGHHHHIJGIJIJIJJJJIIIGIJJGGHIHFGFFHIDFHHIDF
@4447889/1
gagctttataaaatgcagtggccgacacatca
+4447889/1
@?@D?DDDHHFFHIEGHBHC9BBFEHDDHG9B
@5205/1
ttaagaaaataataccagcatttcttaaagttgtgaaaatc
+5205/1
@@?DDDA;DFHFDEEBEDE>DHHGHGEBGHCHHHCGCCGHE
@4448036/1
gtcaggtgcgttaacttttggtggctttattatattactcctaattgaag
+4448036/1
@?@DD?ABDHDH1AEGHGIIDDA;9EF@4DDGHEHIIGCGG@>D><@E@@
@5538139/1
ctgcagggaattctaagagggtacacaattcaggcactaatgtctcttca
+5538139/1
CC@FFFFFFAHHHJJGDGGGIAFGGIIGEGHJFIIGHGJFIC99?DGFHD
@5538227/1
atgaggtgaaattattggtatttcttttttccaaattgcctctccattca
+5538227/1
@CCFFFDDHFHHHJJIIICHJJJJJJJJIJJJJJJHIIJJJJJJJJHGGG
@4448795/1
ctgatatcaactgacaattccagcaataattttaatgaaacaaaagtcct
+4448795/1
@C@DFDFFGHHHFGIGIEIFIIJIGJJJFJIFHGIIJFG<FGIGGIIIIE
@3895335/1
ggtgggtaggggttgtttccctagactgtggttgagac
+3895335/1
@@=DDFDDHDFH?@FEHIIIIIII>DHGGCDGGIIIHA
@3895632/1
ggtgcactggttacaggagatactggttgttgttgaggtggtagttga
+3895632/1
@@=BDDDD?HFDDIGHF@HEE9C@DC9AFC;FFGE>BF:BF@>D9<B9
@6553377/1
ctgtagtacaaatttctatttccgattatttttcctttgatgctgctcaa
+6553377/1
BCCDFFDDHHHHHJJJJJJJJJJJJJJJJJJJJJJJJJJJJJJJJJJJJJ
@6553408/1
gcccattattgtgtactatcttcaaagagaaaaagtgcaatactagaatt
+6553408/1
CCCFFFFFHHHFHHIJJJJJJJJJJJJIJJIJJJJGIJJJJJJJJJJJJJ
@2785679/1
ctgaggagcatgttcttgcctttgttgctgctgtggtggttcttgccttt
+2785679/1
@BBDDFFFGHHFHGIEGIIIGGHIHIJIIIGGIGGJ?FC?DFHB@DDH9D
@7564893/1
cctgagctggtcttcagtcacccgattctatttcttggtcatcagtttga
+7564893/1
CCCFFFFFHHHHHJJJJJJJJJJJJJJIJIJJJIJJJJJJJJJJJJJJJG
@7564969/1
cttttaacactctttgatggaatttcataaacaactttcaaatccttaat
+7564969/1
CCCFFFFFHHHHHJJJJJJJJJJJJJJJJJJJJJJJJJJJJJJJJJJJJJ
@3896855/1
caacattttacatgcagttagtgcaactgctcccttggcagtaaca
+3896855/1
CCCFFFFFHGHGHDGBGFHJFHEHIGCGIHHFIGGHIICDGDFHHI
@5000140/1
gcggatggaagaagagttagagtcacagttgaag
+5000140/1
B@@FFDFFFHGFHJJIEEHEHGHGIGIJGGGEEH
@5000328/1
cttgaccaacttgaagacaaggtaaatgaggataccttaatttcattttg
+5000328/1
CCCFFEFFGGFHHJGJIIIEGGBFGAB<CCE@FEEEHDEFIGCGE9FIIE
@5000776/1
cggctcttgtttcatactttttgcaattactcttttttgatgatctagtt
+5000776/1
@@@DDD;:C<CHD9AA<CHGEFEG<HEF@H>FC<<1??:D@DD<GEBGGG
@3898835/1
gacactttttagtaccgggcttactaagggagttttcttgatcattttcg
+3898835/1
?@?;DDFEFFBF?GFHIIJFGGGGGCHGGG?6BGEBFCG<4DD4BFBFB0
@2231451/1
ctcatcttcatcatccaagccgtaatgaat
+2231451/1
@@@DDD84?F>FBCBCGF<C78FGH8C4?9
@2788208/1
gctgaggcaagtgttgggattttgaccatc
+2788208/1
CCCFFF1;ADH:DC9FHIGGHGIHGEEHB@
@7567729/1
ccagagaggaaatagtattttttcttcatcgtcttgaacttcatttccaa
+7567729/1
?@@FFFFFHHFHHHIHEGGGJFGHIIJJIJJHIGHIDDFHGIIIAHGIEC
@5539468/1
cacatatccatagggacacagcttctatggttggaaaatccttcgcacaa
+5539468/1
CCCFFFFFHHHHHJJJJJJJJJJJJJJIJJHIJJJJJJJJJJJJJJJJJJ
@5002437/1
cggaagtatttatggagtccatatttaactgctagagaagcgaatatagt
+5002437/1
BCCFDFDBHHGHGGHCHCFGIJGIIIBEFHHGFEFGH?EE@G=DAGGGID
@7133/1
agacgcaagaagcagctgaataatacaaccaaattcagaatttaacatca
+7133/1
CCCFFFDFHHGHGIJGJIAACCHEHIIJIJJJJJJIFHGGHBFGIJCGII
@4450689/1
gtttcatactttttgcaattactcttttttgatgatctagttgaggaaac
+4450689/1
C@@FFFFFBFHDHCGHJIGD<AHHCGHGIEEH9FAE??:DD>F??BD@FA
@2233243/1
cccctcttaaccagttcttcttcaaattgattacaaagactcaggagttt
+2233243/1
@@@DDDDDFFDHBFDAEII@FGEGADDHIIIGGHIIGGGGIIBGGGGIEH
@1125754/1
atttacatacctaggggtgagaaaattcaa
+1125754/1
;?@DDD>><FBD?FGGE8C@CEHB@<CFG<
@7976/1
gtgagaaaattcaagcgagctgatgtatggtcaacatcaagaagag
+7976/1
@?@DDDFADFHHHG@EEHIDHHCBHFC>BEDFHIIIGGG4D9?GC@
@3901849/1
gaaaattcaagcgagctgatgtatggtcaacatcaagaagaggctgcgtg
+3901849/1
@@@FFFFFHFHHHJFHI>FH<CHGFHBFHEGIGEDHIIHIIIGECDFG@F
@3901892/1
gctccctccacctgaactagttcatatttcggagtcgtccctcttctgga
+3901892/1
@@@D?DDFDHF<3CGCHGGEB@FHHICCHHG18D;;D6BEGGEGGGEF><
@3902074/1
gctgtgtctctttctttttttgttagactgatttgatagagcacgga
+3902074/1
@CCFFFEFHGHGGJJEGIDGEIHGAHDHIEHEGIGGIGEGHGHFAD:
@3335367/1
catgataatacacaaaatatagtttttggtaacataatagtaaaataaat
+3335367/1
@C@FFDDEHGFHA<EFEBAIHJ?CADGE>DGEFCGC?CDA9D@BFFGICG
@3336055/1
gcctgcaattcttggttcaagatcattttaaactgtccttctgacacacc
+3336055/1
@@@DDADDHDHHGIIIIIJJGGBHJJJJJJJCHGHHGFGEFHIIJJIIJJ
@3336908/1
catctttgtaaataaaaaattaataacattaatatgaacaaaattaaaaa
+3336908/1
C@@FFFDFHHHDHJIIFEGHGB>FIJIG@CCGG@FGIEHGEDBADHEEIH
@7568817/1
cttgtgcaccagctaaagaagacttatctttaaacggcagctttcctcca
+7568817/1
CCCFFFFFHHHHHJJIJJJJJJJJJJJJJJJJJJJJJJJJJJJJJJJJJG
@3905260/1
ccatgttaaattttttcagaatcatgtgattttttttcctttcaagaata
+3905260/1
@@CDF?DDHDBHF9<EFHIGHGHFIJFFDEHEGII>0BFHIIIJIJJE@C
@3338391/1
gtgtgcttgtgctcctgaccaacttgaagacaaggtaaatgagg
+3338391/1
??@A?DADDHHFHIIIIBEGHBCDE@EEH<9;?FGFGHIGIIGG
@1682734/1
ttttgttattggtttccttatcagtaatctcgaatctattatctcttgga
+1682734/1
CC@FFDDDHFHH<FGGJIJIGHJGFDFHIDHHCHIDHGGHGIIGE4BB>F
@6556631/1
gctgcagctcaaccattttatcggccaacatattactgacctcaaccgta
+6556631/1
<<@BDDDDHHAFHICEGHEHA9FBH@DBCCGIGEC>FG4DHHEHGECBCH
@3906963/1
ctcatttgaaaacgtggatctccaaggtctccttgaacaaatttacctaa
+3906963/1
@?@DDDDDHFHDAE<AEBFAFEG4CE;2AEF>D?@GGI9FBDFGGHIIGH
@6557362/1
cttgtatactagcatgactgactagatagaagtctaattcagtagggtga
+6557362/1
CCCFFFFFHFHHHJJIHJJGJJIIIHJIJJJIJJIIJIJJJJHIIJJIJI
@7572039/1
cccatttaaacatttgtaaataaactcatcttgtaatttagcacattcat
+7572039/1
CCCFFFFFHHHHHJJJHIJJJJJJJJJJIJJJJHIJJJJIJJJJJJJJIJ
@2235175/1
ctcatcttcatcatccaagccgtaatgaatgg
+2235175/1
@@1BDBD4=CAACGFGIII7BFGIEEEEF>E<
@6558030/1
ctctgcccagccacaatgttacaaacctctagaggtagatatgtgtgctt
+6558030/1
CCCFFFFFHHHHHJJJJJHIJJJJIJJJJJJJJJJCGGJJJJJIIIJJJJ
@6558168/1
ggcgttttggtgggcatggcctgcagctccctttttgcagcttcttcaag
+6558168/1
BCCFDFFFHHHHHIJJJJJJJJJJJJJJJJJJJJJJJJJJIJJJJJJIJJ
@8835/1
gggcaagtaagtaccatatctatgttgtacaaataacaatctactcctgc
+8835/1
@@@FFADBFHFHHIJIGGIIJIIIIHICCFHCGIGIGG9FEHH?FHIJII
@7057428/1
cttcaccaaaaactttgtcagccgcttctataccaccatcaaggaaaagt
+7057428/1
CCCFFFFFHHHHHJJJJJJJJJJJGIJJJJJJJJJJJJJJJJJJJJJJJC
@2237101/1
caacaaagctttcacgttcataaggtctcatttgaaaacgtggatctcca
+2237101/1
CCCFFFFFGHHGHIJIHGIJJJICHCDHHIEIIJGGEIEGB9??GDGGH<
@10312/1
cagaatatgaacggtattgctctgcagggaacggcgacataggtgtctgc
+10312/1
CCCFFFFFGBDHHBCBFHIIIJJGGIJIIGCHIJBFHJIGEFEH9D3=DH
@4456208/1
gattttgaataggaaatttgataagtttggttccatcaggaaacaatggt
+4456208/1
@@@FFFDDHDHHGJJJJGHIEHIIJJCHJIFEHGIIJCHHFIJECGGHG?
@3910799/1
accaagttgagccatgtcattagaccaagttcctatttccatccagtcac
+3910799/1
@<@FFFFFGHG>FH9GAE<AEHHGGCGCGEGCFGB4?:CEABB?DGG@<G
@8071334/1
gtaaactcttagatcttcattttgttgccttaatctagccacttcagcct
+8071334/1
???DDDD>DDDDDIE4<:3AEFECCFFCCBFFIE<ECEF<E@?DDFDE;?
@11218/1
gtcatttctttttcttgatctctttcattatcgtaaattgtcacggtctc
+11218/1
@@@DFFFFHHHHGJJJIBHIJIJJJJIJIJJJFHIJJIIJIIIJFIDHIG
@6558333/1
cgacaattgtaccaagctctggcattttcctgtgactgatttttcttcaa
+6558333/1
@@@FFFDFFCDHDGHIBHIIIEGGIHIGGIIG?FC@FEFHIHHGEHGGII
@6558371/1
aggaaataagaaagcaagagaaggaagtgaggtacacagttgcagtcctg
+6558371/1
CCCFFFFFHHHHHJJJJJJJJJJJJJJHIJJJGHIJJJJIJJJJJIJJJJ
@5546285/1
tgacccttcacactcatcaagaacttggtaaactcttagatcttcatttt
+5546285/1
CCCFFFFFHHHHHJJJJJJJJJJJJJJJHHIJJJJJJJJJJJJJJJJJJJ
@7573175/1
gtgatataactatgaagaatcatgtgataaaaaatagcagcagtcatcac
+7573175/1
CBCFFFFFHHHHHJJJJJJJJJJJIHJJJJJJJJJJJJJJJJJIJJJJJJ
@6050050/1
caatgtttctagcctttcataattcataacgtcattagcagagctcgcta
+6050050/1
CCCFFDFFHHHHHJJJJJJJJHIJJJJJJJJIJJJJJJJIJJJJJJJJJJ
@3913380/1
tgcccatggagtttgacctctaggaccagtttgca
+3913380/1
@@@DD;DDFDD2<FBBCACFH>HE<BA<@EEF9<9
@6559268/1
cttccatccgctagtttttcaggtttactgaacttagctgtctctggttc
+6559268/1
CCCFFFFFHHHHHJHJJJJJJJJHIJJJJJIJJJJJJJJJIJJJJJJIII
@566558/1
ggctgttgttgccactgctgctgctgcggctgttgttgc
+566558/1
@CCFF?DBH8FHDEHFHGGGD@GHGGCGGHGIGGCBH@B
@6050733/1
cctttgttgctgctgtggtggttcttgcctttgcagctgttgtggtggtt
+6050733/1
CCCFFFFFHHHHHJJHIJFGIGIJJJJJJJJJJJJJJJJIJJIJIFHIGG
@7060997/1
cacctagtgcttttggtacctctacatcttcagcttcttcaccaactaag
+7060997/1
CCCFFFFFHHHHHJJJCGHIJJJJJJJJJJJJJJJJJJJJIJJJJJJJJJ
@567084/1
acacaattaaaaagtaatctgaaaacatttga
+567084/1
@CCDDFDDFHHGFGAEG<DHIIGGJIAA<@CF
@7061388/1
tctttgtgtcgaaatacaaggcaggaaatggtgaactgcctttcatgagg
+7061388/1
BCCFFFFFHHHHHJJJJJJJJJJJJJJJJJJCGIJJJJJJJJJJJJJJJJ
@567377/1
gttaactttctagctaatagtccaatcttcaattgttttaaagcacattt
+567377/1
CC@FFFFFFFA<AEHG<GBHHHCFHEGEGGEDFGIHGIIG@G@@FC><BB
@6560173/1
gtcagaattttcgtttggagcaaatacaatgtatttgctgtctttgtgtc
+6560173/1
<@@DDDDDFD<CFH@A;EEFHIDBDBFHACD:::CDDFCHFGGIIEHIFG
@4457555/1
tgataaattagaatcatcccatagcaaatgatatttggtaggacgtgctg
+4457555/1
<@@DDDDDHDFA??FDGGI?:FC3CHHGGA4BHGIII>?CGHIII0?2DB
@568151/1
ccaccattcctttaacttcatcaacaagttttt
+568151/1
@@@DDDFFCDBFDE<FHGDEHGICE@B;C@FG=
@2790619/1
cttgcctttgttgctgctgtggtggttcttgcctttgcagctgttgtggt
+2790619/1
BCC?DDDFFHH?FHHIJIJICHCGGGEE9DGGGAAFHB???D@FEGDE;9
@2239072/1
caatgatttccctgttgaccttacggggacactta
+2239072/1
@@@FFFDDADH??GHIDAHHIGGHHH1CCFGEHEH
@2239586/1
gctgggttgctggtcaccgggttgttgcctaacaggaggtgcactggtt
+2239586/1
@@@DDD;DHFFHH@AAEHGBI?@F@1CCFCHEHIIH2BF?DHECHH8.=
@2791400/1
ctcgataatagatatgtaataagaatattgatgctttgcccg
+2791400/1
@@@FDEFFDHGFFGGF:CDHHGBFCEFFGHGIJIB<F>CGA?
@2791818/1
ctcagagctaccttggcagctgctaattttgcttggtgtttgttttctcc
+2791818/1
@@<DDD?;DFHFHEHHF>FGCCGB@FHDIIFIIBGGFHGGC9:BDG@FGH
@3341120/1
caccttcaacaccacactcctcaaggtacacccctataagggcttcgata
+3341120/1
@@?DAFFDHFHHGBHGIGIJIIGIGHHIIGHJBDHDF>GBGIFCAGB2DB
@8072540/1
gtcgtgagaagctgcaacggctgctatagatggaacgttgatctggtctg
+8072540/1
CCCFFFFFHHHHHJJJJJJJJJJJJJJJJIJJJIIJIIJIIJJJJJIJJJ
@5547640/1
gttttgtagaagccttaccttcagctgagtgagttaaaacagtacatcgc
+5547640/1
CCCFFFDDFHDHFGHJJJBEDFIGIJJGEAFHE?CDEEHGGGIIJJDHIH
@4459711/1
ccgtgatctaatatttgagcagaagg
+4459711/1
@@@DD;DD8?FHAG9EFEAHE;GGEC
@2792720/1
ggctgctatagatggaacgttgatctggtctggagctggatgagtgacat
+2792720/1
@@CFFFFDFDHHHIJJIHIGGCDHHHGI?F>@FGIIIFG@DHIJIFC>FH
@1130657/1
caagcttcggtccgactgatgatttgaggttcttgtggaattgtgacact
+1130657/1
@@@FFFFFHHFHFJ<HIIJIJJIIJBHJIGHIJJJFHIIIJII>4BDFHI
@2793593/1
gctgaggctgttgttgccactgctgctgctgaggctgttgttgcctctgc
+2793593/1
@@CFFABDHDBFHGHBHIJIEIHIFB9<C@EHGADBGA3?9DHGGG@?FA
@7062328/1
gttggagtcaagcgtgtgaaagtatcacttggaagtttagcacagtatct
+7062328/1
CBCFFFDBFHHHHJIJHIJJJJHIJJJJJJJJIJJHIIJIJJJJJHIIJJ
@12220/1
caagttttacttcttctttaagacactgactaaaatattgttcaagttca
+12220/1
@@@FDDBFDHHDHDGIIJE@DGEHIJIJBGHIIHEB@FGIF4DGGGIGGC
@6052396/1
tttggttccagagactcgtccaatcagattgaaaaaaacaagttgtataa
+6052396/1
CCCFFFFFHHHFHHIJJGGHIIEHGJJJGIJHIJIJJJGIJJHEHDEHIJ
@5006603/1
gctccaatcgcattccctttcacactagggacatgaggtgaaattattgg
+5006603/1
@@<ADFDBFHFDHJ<EFGHJIAFEAFFFCGF?D9DH9B?BB3DEAGCGG<
@6560890/1
gggtaatcaaattttatgacaaaattgcaattctttacatcaataccttc
+6560890/1
BBCBDFFFHHHHHJJJJJJJJHIIJJJJJIJJJJJJJJJJJJJJJJJJJJ
@5549632/1
ctgcatcttcttattatatcataactaatttattatatttactagacttt
+5549632/1
CCCFFFFFHHHHHJJJJJJJJJJJJJJJJJJJJJJJJJJJJJJJJIJJJJ
@6053031/1
cttccatccgctagtttttcaggtttactgaacttagctgtctctggttc
+6053031/1
CCCFFFFFHHHHHJHIJJJJJJJIJJJJJJJJJJJJJJJJJJJJ@GIHII
@7577178/1
gcttatacctagtgcttctgtaaaatgccaataattgttctttcatgata
+7577178/1
CCCFFFFFHHHHHJJJJJJJJJJJJJJJJJJJJJJJJIJJJJJJJJJJJJ
@6561715/1
gtacaatgtaatatgagttttctttgttttcaaaggctctaactaaaaat
+6561715/1
@=@DFFFFBFHHFIICFFDGH:FIIIHGIIGDEGGIGIIIGIIIIEHIHF
@6053591/1
cttcactgcaaaagtttgatcaaataaacactatacaagtttggtcaaat
+6053591/1
CCCFFFFFHHHHHJFHIJIJJJJJJJJJJJJJJJJJJJJJJJJJHIJJJJ
@6053670/1
tcctaattgaagagccttttcccaaaatcataccattagatttattaatt
+6053670/1
CCCFFFFFHHHHHJJJJJJJJJJJJJJJJJJJJJJJJJJHIJJJJJJJJJ
@570341/1
ctcctcatagttccacaatgagtaatttcaatttttaatccttttatttc
+570341/1
BC@FFFFFHHFHHJIJJJIIIIHH<ECFIIGGGIJIIIIGI>GHJEHJIG
@1132921/1
ctcctccacctttctttccttttttgcccattattgtgtactatcttcaa
+1132921/1
CCCFFDDDFFBBDIIIIHBDBEC<FE>FIC;FGIIGDBFEGGHII<GBBB
@1133147/1
ctccattagttttcttccaactagtgaaatttgacttaagaaatat
+1133147/1
@7?BDDDDH4CFAE><F4CFGC@@HBDHCCEH9<AHEIIE4EHHCG
@1133402/1
tggtggtatatataagattacaattcttaacattttttctttaaa
+1133402/1
?@@ADDDD8FDFHIJJIHDGCGGHGAHGGFCEE99CFHBHHCCGD
@6054736/1
atgttgaacatattcatgcaaaatgcaaatgtagctttttccgttgggat
+6054736/1
CCCFFFFFHHHHHJJJJJJJJJIJJJJIJJJIIJJJJJJJJJJJJIIJGH
@7579782/1
tgtttcaattttggcagtatgcaaatattgtggaccatcactttttacat
+7579782/1
CCCFFFFFHHHHHJJJJIJJJJJJJJJJJJIJJJJJJJJJJJJJJJJJJJ
@1134211/1
ctcaagctgtcgcttcaattcatccacttctccctgcagttcatccataa
+1134211/1
CCCFFDFDFACD:EGEIE<FHE9FH@HC9F9?FHI<3B>CDEB??DFD>B
@3343307/1
cttgtttttcaggtcatggcagactctgagaacttttaacaatgactgac
+3343307/1
=?@FA;BDHHGAFEBGI@HIIJ7CGBHG<DGIJGIIDAGIB>GHIJIEEC
@7580312/1
caatggtccacacctttgtcaccactatattcaccaaccgttaacggagt
+7580312/1
@@CFFFFFHHHHFGHIIIGFDHGIGIJIIGIBIIGCHGGGJJIGIJE;FH
@3343655/1
gctttctaatgtttcttcatttaaaaccgctgtgtctctttctttttttg
+3343655/1
@@CFDFFFAAFHDGGCHIGGGIHIDHIDGGIIGFC?FGB<BGGIIJE>GE
@1134890/1
gttcccatcactgacattactttgatccttgtcaag
+1134890/1
@@@FFFFFFFBDBGHIIIJIJDD>CED<FHGBHEF<
@4465305/1
ctgcccagccacaatgttacaaacctctagaggtagatatgtgtgcttgt
+4465305/1
@CCFFFFDHHGHGIIGFHIJGGHIJ@HGG<@DG??3DGHBFG>?FHEC>8
@2794110/1
tgcattaatctatagaaaattttccaaacagtatttag
+2794110/1
<@@DD;A;?=<CDH<?DG3FAEGC4CBBFGEHEH@BC?
@4465835/1
cttttgggcggtaccatggtataactat
+4465835/1
8;?AA?A6?DFDF6<@GCG@FHB@DG<9
@4465845/1
ctctaattttcttttgtcttcgtaagacgattttggcatattagctagaa
+4465845/1
CCCFFFFFGHGHHFIIHIJIGEGGIICI<FHIGBHIGFHIHIIAGGGGCH
@12766/1
cgtctttctttcaacaaacacaagagctaaattatcctttttgaaatttt
+12766/1
@@?DD7DDAHH?F@GII@GCGGGII?9<@B<9?<CFHIFGECEGCEH4?F
@12841/1
gtacgctcaaacatgcaaatgtgacattattgactaaggccgatctgagg
+12841/1
?@@7DDDDHHH?>GHGEIJIGGGCHCHE9<FGEID>DCG3B<0?6D9D<B
@1135608/1
tgctgctgctgctgttgttgttgttgaccccatggttgtcgaggaggtcc
+1135608/1
@@BFFFFFHGDHHJIIGGGGFHIFHHFAGGGCFGG?GHHGGGHAD@ABFG
@4466271/1
cctaggcaaggtacagcctcaccacctcaaccgaacacttctaggttaca
+4466271/1
@C@FFDDFGHDFFIGBHBHIJGCCEHE@EC9C0?DG>EGGAFB?FB<CHI
@8076457/1
ctgctaatgattcaaataagtcaccaaggacctttggcacatccacgatt
+8076457/1
@@@DFDBDHGHHGBA<A<EH<ICIIIEDC8AFGFDGHEIDGGGIIIIIII
@1136116/1
ctccttcaggcatgggtcactattaaagttgatttgtcttatagacttga
+1136116/1
CCCFFDFFH8DFD@FFFEHIFGGIIEBHIGG@GIFIIJIIFDHCDIGCGH
@2242636/1
gccggctggtgccctgaataccttgatg
+2242636/1
@@CFFFFF>CDFDCEE:ACFE@@FHE@F
@5552195/1
gaaattattggtatttcttttttccaaattgcctctccattcaattgaag
+5552195/1
BBBFFFFFHHHDFHJJJJJJJJJJJJJJIJJJJJJJJJJJJJJJJJJJJJ
@6562980/1
taagacaacaatcacaagttttacttcttctttaagacactgactaaaat
+6562980/1
@@@FFFFFGHDHDHHJJIHHJIIJIJIJJJJJJJIIGIJJJJIIIJGGJI
@1136921/1
gcttctattagttcatctatattttttaaggaagtaagtgcaggggaacg
+1136921/1
CCCFFFFFHBHFFIJJJGJJGCHJJIJJEEHIIJG>FGFBGEIJIGHDFB
@571232/1
gttttgggtagttgggtaatattttgataacgtggatgtagctaggctgg
+571232/1
?@<?DDDD??BH4<<:2CGHHII9FFAFC9:8::;;9900?4BB90??F:
@2243505/1
tgggaacaagaatgctgttaatgcctccaagcttaacat
+2243505/1
@@<DDEDBHFB>F<C4C<A4A3:<CHHHGDDG94?EG4?
@6563504/1
ggcagttgaagataacatacaattttaattttattattctcaatgatttc
+6563504/1
?<@DDADDDBFDA:AE:ADFDBBHHII@HEFIEFCDEFFBFGECGDGIIC
@4468749/1
ccttgaacaaatttacctaaagcaacaacacaattgtcggcagctgggaa
+4468749/1
1?@DDDAEHFHDDEDFBHG9FHCGGGHGC@GGICC>@F<D08@1;BFE@A
@3917581/1
tgctgtggtctctgctgttgctgttgttgctga
+3917581/1
@@@FD?D8F?FFFC9FG<C@EE>HG<ACFCHA4
@2243799/1
cgatgttggagcctatgctatccgtagtcgaggctgggctacagatatct
+2243799/1
@C<DDD?DBFHHDCG9@GHIGFGIAEHE9?EFFG=DG7;BFGIA>BF94=
@6059113/1
cctttgccaaatacttcaactgtgactctaactcttcttccatccgctag
+6059113/1
CCCFFFFFHHHHHJJJJJJIJJIJJJJJJJGJJJIJJJJJJJJJJJJJIJ
@6059614/1
cttctattagttcatctatattttttaaggaagtaagtgcaggggaacga
+6059614/1
:BBDFEFFFFFFHJJJJJJJJJJJJJJJJJIJJGHGIDGHIJIJJJIIJI
@3345155/1
ggagaattgagagaagctttactctgtagcattgtaatttcttgttcttc
+3345155/1
@@@DBDDAHFFFFEHGIGBHHHIGEHHGIJGCHH@EFAFCHEEHH4??FF
@7063918/1
gtgcagggtatgaaactgaacgtgtacacctggtaaagaggtgacaa
+7063918/1
CBCFFFFFCFHHH<FHIJJJJJHIJJJIJIJJJHJJJIIJJFHIJJJ
@4470870/1
acggaatctgccgagtccttccttctagtgcttcttccaaagcaaataat
+4470870/1
@@@FDF?FFAHCHIE1:EHIIICHIEI9EGCHGBGIIIIGCED?G;DHG9
@573328/1
caaaaattttcgaataagcatggaccatggtttcaatgatttccctgttg
+573328/1
@B@DDDFFDDFFHIIGEGHICHHFHFE>FC?ECGHIIBEFCIIJICGFHF
@573333/1
agagcttggattgcctcctgcggaccattagttgaagttccagccctcag
+573333/1
B@BFFFFDFDHFFJIJIIIJIFFAEHIJGIGFCH@FCGEGIJFGFHGI@G
@7064248/1
gtaggccgcacatgtttgtgcttctgaagaggacatccccgtaccataac
+7064248/1
CCCFFFFFHHHHHJHIJJIJJJJJJJJJJJJJJIIJJIIJJHGIJJJJJI
@1692107/1
tttcagaccaaaatttctttgtaaacaagttagtaaaatagaataaggag
+1692107/1
@C@DADFFDFHB=<@FEFGIHEHIGIJJGFGIGHCGGIGECHGHHGIICB
@8078167/1
tctttatttactagaaactgctcttcttttttaataagttttttttggga
+8078167/1
;@;DBDDDHFDFFBHHCDHAIH@BB?FBEHCFHGAFDEHI>FHGBGBB8=
@3346479/1
gttcactgtctataaaaatacaagaattcctaattggtagtattccaatc
+3346479/1
@B@FFDFFFHGFDGIIIIIJJEGCFHGGGEEHHCIGE?CEF9DEF9FHHE
@6061931/1
cccttatttcaacaccagtgaaaaattgtttgccacgcatgtcccatact
+6061931/1
CCCFFFFFHHHHHJIJJJIJJJJIIJJJGJJJJJJJJJGIGHIIIJJJJJ
@8078531/1
gtggaatgtatgacgatgatttgatatctatatttctcattttttctgct
+8078531/1
BBBFFFFFHGHGHJJJJJJJIJJFHIJIJJJJJJIJJJJJJJJJJJJJJJ
@3919092/1
ccgactgatgatttgaggttcttgtggaattg
+3919092/1
@C?BDFAFHHGDAGDEHBHCFDHIED=AHG@>
@1693448/1
gtggtctctgctgttgctgttgttgctgaggctgctgtgg
+1693448/1
=:?DADDDHFHB?BB9CGB4F>?E9HCHAF11CE1DEG>3
@3921078/1
gctgtacttgaggctgagatgaaggtggtctgctgggttgctggtcaccg
+3921078/1
B@BFFDDDFHHGHJI;CF@HIBHCG<?F:3FHI@9CF?;@BHGGGIC>FE
@7587038/1
tgatcattaagttcgccgatcttgtacaacattttacatgcagttagtgc
+7587038/1
CCCFFFFFHHHHHJJJJJIJJJJJIJJIJJJJJJJJJJJJJJJIJJJGHI
@4476041/1
catcacaacagcatcgttatacttttctggatcaaaagtaaaat
+4476041/1
@@@DDDDFFDHHDGIIAHGA>4?<FHGE>@<?@FD<??D9BBFC
@6567707/1
taatgaatggtgttgctttcgcagggtaagtctttcagtctcatccacat
+6567707/1
CC@FFDFFHHDFDHGIGIIEIJJJID?CGHJJIJIJJIHGHIIJJIIEHI
@8080523/1
atcacaatcatctttattaactaattggttttcaactgactctgtcgttg
+8080523/1
@CCFFFDFHGHHHJJFIJJJIJJJJJJJHGIJIDHJJIIJJJIHGHIGHG
@2797287/1
cagaactcagcaactctcggatcttctatccttatctcatcaaatattga
+2797287/1
@CCFFFFDFDDFFGGIDHHCEE:CFIEHG>BG<FGGDG><G@>BE?D?4D
@2797302/1
gtcaactcatgttgcaaaacatgtaaaaattgaccttctgaaacaccatc
+2797302/1
@C@DD??AFFFHHHAGHBGIBHHCECCH@DEGEGI@EHI?DAAB>BD;FC
@6568153/1
gctggatgaggaaatttttcataaagaagtcgaatactgttcttaggaat
+6568153/1
CCCFFFFFHHHHHJJJJJJJJJJJJJJJJHIJJJJJJJJJJJJJJJJJJJ
@4476818/1
cttgccctaaataataaggacggctaaaagtacagactctagtcgct
+4476818/1
@@@ADFFDFHGFHIBGGH@<FH@DBEH@GHFF>A4DF>D49?0?0@@
@2245809/1
cacacatgtttgtgcttctgaagaggacatccccgtaccataacaaactg
+2245809/1
@@CFFFFFHHGHFEGIFHIJFGHGJIBEBFEGHHIGBGIJIEEG3BBG@F
@15382/1
cgcctggtcatgcataattcttgtagaagaccaatagggt
+15382/1
CCCFFFFDHHAHHGGEIG<IEHIG@HGCGIHJGGGGIIG3
@7065946/1
ttcgtctcacccatgttaaattttttcagaatcatgtgattttttttcct
+7065946/1
@CCFFFFFHHHHHJJJJJJJJJJJJJJJJJJJJJJJGHIIJJJJJJJIII
@3347781/1
ataattcataacgtcattagcagagctcgctactaaggccttcaagatag
+3347781/1
@@CDDFFFGGDFHAGHEGIJGGH>FHGIJIJA:F>BHIGGIHIEGG?DGD
@5011387/1
ctgaactctaacagtagcagcatatcgactaggatgagcatccatggaac
+5011387/1
@?@ADDEFGHAHDGG>F?F<AEH>DBG=8EH3C9<FBG3?9?0?9?B3?0
@5554823/1
ctttttttggatctgaagggcggtcccctcttttgggtggaatgtatgac
+5554823/1
CCCFFFFFHHGHHJJJJJJJJJJHIJJJJJJJJJJHH?DDCEEECFEEDD
@5554870/1
gtctaacttgaccaacggtaaaagcaggaggttgttgcatcctttgctct
+5554870/1
CCCFFFFFHHHHHJJJJJHIJJJJJJJJHIJDHHGIJJJJJJJJJJJJJJ
@2798285/1
tctccttcttctttttttctagtttcctcctcatcaagagcacggcgata
+2798285/1
@@CFFEFFHGHHHIJFIJJJJJHJJIGHIIJJIBHCBDFH<GGHEEGIHG
@7588413/1
gtccaatcttcaattgttttaaagcacatttggctgcggtacatttagct
+7588413/1
CCCFFFFFGHHHGIIIIJJJGIJJFHJIJIHHGIJIHII@FHIIJJIGIH
@7066317/1
gctgttgttgctgctgctgctgttgttgttgttgaccccatggttgtcga
+7066317/1
CCCFFFFDHHHHHJJJJIJJIJIJJIJJIJJJJJJJJJJIJJJHIJIJJH
@2799007/1
cttaatattagaaatcttaataaataggacgaccaacacagcgata
+2799007/1
CC@FFAEFDFFHFIBHCGGHJJJJGCG3?FF1CGC;B7DB2B:DBF
@8082139/1
catgttcttgcctttgttgctgctgtggtggttcttgcctttgcagctgt
+8082139/1
CCCFFFFFGHHHHJJIIJJJJJJJJJJJFHIFHIJJJJJJJJJJJJJJJH
@4478913/1
ctacaatgtttagtgatatatttaatataaacactagaaaaactattatt
+4478913/1
7:?DDBB?DHDFFGHFGCBECBFH9F@CAHEC>GC>F@BGIC6::?D9?4
@6065359/1
ctcagagctaccttggcagctgctaattttgcttggtgtttgttttctcc
+6065359/1
CCCFFFFFHHHHHJJJJJJJJJJJJJJJJJJJJJJJFGHIJJGIJJJJJJ
@1142890/1
ggaagttttatttacattttttgcctgaacacattgggtcgccataccta
+1142890/1
@C@DF>DDHHHDHEFBFGGGGG@@GIIIGII@FGCFHI:?GHIGIICIID
@2247844/1
ctccaatcgcattccctttcacactagggacatgaggtgaaattattggt
+2247844/1
CCCFFFFFGHHHGJJJIGIJJJIJJGIHIHHGHIIDGEGGIIJGIIEG@B
@3923138/1
gttcgtctcacccatgttaaattttttcagaatcatgtgattttttttcc
+3923138/1
@@@FFFFFHBHFHIJJJJICEHIJJIJIIJJICHGJJIJJJDHIJJIGHI
@4480484/1
gcctcatgttataacattatgcagttcattacctaagatatttgttatga
+4480484/1
@CCDDFFDFAFFDIIJIIJIJIJJCGGIGJJGH>DG@FHIIIIJH<DHHH
@3923340/1
gctgaggctgctgtggtctctgctgttgctgttgt
+3923340/1
@C@FDFAAFFFDHEHDGGIEFD@9E4CF4CE1:C1
@6066488/1
cttctctcgtgagccaacagtaagacatggtagatgaggatactttaatc
+6066488/1
?@@??DD?FFDBDAGBEEBDAFFAAH?FEG?FDGFC>FIEDBDHGFG@G?
@4480758/1
aagaacaatgagtaagagcttgcaagaggtaa
+4480758/1
@@@DDDD;BDDCAEFFEGBCBD=EE3CAF<FG
@4481116/1
ctgagtaaggagttgaaggattttctaaagccttgaattcataagttggt
+4481116/1
BCCDFD?DABFFDDHCGGGGGGCHII@FFHCGGGHC>EAFGIFHCHGIE:
@15958/1
ctcttcacttcagcataaactggag
+15958/1
CC@FF?BDHHDHGIGI@GCEIHJIB
@7066582/1
ggaagaaaccataccaaaggtcaagaccataaccaagatcaattactcta
+7066582/1
CCCFFFFFHHHHHJIJJJJJHIIJJJJJJJJJJJJJJJJJJJJJJJJJJJ
@7589028/1
ctccagctaaggctgtatcatcaacttctaaaggtttccaataaacacct
+7589028/1
CCCFFFFFHHHHHJJJJJJJJJJJJJJJJJJJJJHIJJJJJJJJJJJJJJ
@4481726/1
gggacatgaggtgaaattattggtatttcttttttccaaattgcctctcc
+4481726/1
@@CDD?BDFFHAD<FFG>H@HHE4ACHHIIDGDHGII@HGIEE4?BDHIG
@5012092/1
ctcctgccactcatcataatgaacaatatcttcttttggattagtagaaa
+5012092/1
C@@FFDFFGGFDDGGEG@GEGI4CHI9H@HHIJIEIAGGE@HGGGGECGH
@577038/1
atgtctttcagataaatttattgagctggaacatagttttaaactgactt
+577038/1
??@DDDFFGHHHHGGIJFGIIIFHIGIIIFGCGHGI<FHBDGDCGG3<DF
@577286/1
gtgaaatttataaagcaacggtccacaaaaaataaaataagctcaactat
+577286/1
@@@DDDDDHHDBF@G@93?GG:FBEG<DGG3@GFG@DF9BB?F<<DFFGG
@2802257/1
gccacattccattccatgatttattaaacccgatgctagctttctta
+2802257/1
@7??ABDDADDHHIIID<CCHHAH9?CHEAHH8?1?DDFCCFD4?B<
@5013140/1
tgtgatcttgtctaagattgctttcgctgcggcatgctttgcttctttct
+5013140/1
@@@DFFFFFHFGHFEIIGCHGGIGHFHJG>FBHGGIIGIGG<FFGIHIB>
@1698336/1
agagaggaaatagtattttttcttcatcgtcttgaacttcat
+1698336/1
@@@FDFF8A?FHFFHBG@HGII<DHGGFHCGHG@<>GGGEHF
@17719/1
gttcaagatcattttaaactgtccttctgacacaccatctctgtaaa
+17719/1
CCCFFFFBFHHHFIIF>GHIIEIHCIIIJJGIJJJJJJIJJBG?BGG
@3923911/1
gtcacttcaaactgttgctcagcagctatctcttgtaggaactggactgc
+3923911/1
@@@D?DDDH8?DFHHIIIIII9EFCFI>AGHGIIID@FHEAFHGEBFGGE
@4483306/1
ctccaattgcattccctttcacactagggacatgaggtgaaattattggt
+4483306/1
@@@BDDEFHAHD?DHEEGHI>IEHGCHI<F7EFB@GC;CHGG@B0?D4B?
@8082743/1
ctgcaattcttggttcaagatcattttaaactgtccttctgacacaccat
+8082743/1
CCCFFFFFHHHHHGHIIIJIJIIJJJJIJJJIJJJJJJJJJJJJJJJIJJ
@4483976/1
ctgactaaaatattgttcaagttcacgaggagtattcttgg
+4483976/1
@@@DFFDFF??FBB@CF<:CBFAHCH;@?C@E1:??DGGGC
@1145875/1
gttgctattgtttcaacatgtctttcagataaatttattgagctgg
+1145875/1
@@@B?DFFBCCDFEG<GGGIDAJGHHAHGIGII4B>EC>B4CGDDD
@8083688/1
cctatttctttgtgtcgaaatacaaggcaggaaatggtgaactgcctttc
+8083688/1
@CCFFFFFHHHGHIJJIJJIJIIJJJGIGIIGJJJJJ?FGHIJJIJJJIJ
@3349576/1
cttttatcataatgagatcaagtttttttcgaatcaaa
+3349576/1
@C@DBBFBBFFHBHB44CAFCEAFHG=FD>6DFGCCHE
@4485732/1
gtccttctaacctgttcttcttgaagttggttcagctgtagtctgtctgc
+4485732/1
CC@DDFDDHFDHFEGHJFIIIIBEGGH>FGECHIGEBG?<FHGH9<?DGH
@4485833/1
atcattagcagaaatcctcattctttcaaaaaaaactat
+4485833/1
CCCFFFFDHFBFDGGIGIIJEGGGEGIGIJJEIJBHG@F
@6574206/1
gcttggtgtttgttttctccaactccgacaaacgccatcctctcattctt
+6574206/1
<?;DDDDDFDAF;FGHGEHIGIGG?EE:CGGIIG>0?BDFGHI>BFEHHH
@6069633/1
gtgacactttgatgttgtaaggtgctgaggcaagtgttgggattttgacc
+6069633/1
CCBFFFFFHHHHHJIJJIJJJJIHJJJJJJJJJJHIIJJJJIJJJJJJJJ
@8085287/1
gcctcttgttttgcttctttttttgacctacccttgccgatagcaataag
+8085287/1
CCCFFFFFHGHHHJJJJJJJJJJJJJJJJJJJJJJJJJJJJJJJJJJJJJ
@6574470/1
agaacaatgagtaagagcttgcaagaggtaacttctgtcttgaaatctgt
+6574470/1
@@@DDDDDHDF<DAEFG@HEHI>HIGGHAEEFGIEIHDFCDEHEEDHII?
@7590495/1
caacaatttctcttcctttttttggatctgaagggcggtcccctcttttg
+7590495/1
CCCFFDDFHHHHHJJJJJJJJJJJIJJJJJJJJJJJJJIHHHHFFFFEEE
@3928076/1
cccttatcaacatacagagcaccaagaaaagcttctaaaagatcagccct
+3928076/1
@@C=DADFFBFH?AGBEHIJJJJJIJJIDAHIIIIGDGHG@FCF<FGGI;
@7069488/1
tgaagataacatacaattttaattttattattctcaatgatttcctcctt
+7069488/1
CCCFFFFFHHHHHJJJJJJJJJJJJJJJJJJJJJJJJJJJJJJJJJJJJJ
@3352463/1
cacaaacaatcacctgaatccttagaattcaaaa
+3352463/1
?@?DDEDDB?:CFBHGB>FHEHGGGE9FBEGHGE
@7592518/1
cttgcctttgttgctgctgtggtggttcttgcctttgcagctgttgtggt
+7592518/1
CCCFFFFFHHHHHJJJJJJIJJHHIHJIIJJJJJJJJJJJJJJIJJHIJB
@3929961/1
gttgtaaggtgctgaggcaagtgttgggattttgaccatcttcaacgaat
+3929961/1
@@@DDDDDD2?DFIBFII?EGHHGGGEIE>FDHBDCBDCBG>??GEHG7@
@5013670/1
ccaatagctgtgggttatatggtgattgatgccattcaactttgcattaa
+5013670/1
@C@DFFDDHFFHGE2AEHHFHI<FHHGIHFFGHC>EEIIJFCGIIGBCBB
@3353202/1
gccctcttcattttcggtttcgtaggcagg
+3353202/1
@@@FDDD?FDHFDBGHIG8EHIIIJBHGGE
@4487537/1
gctcacttcaccaacattcatgaataatggaaaa
+4487537/1
@C@FFFB?FHHGFIGG>9IH9:CH4<B<?F9?FG
@2803236/1
aagtcttctctgcactgtgacagtcttcaagcactgagttagaataccaa
+2803236/1
@@@DFFFFHHFHAGHIFCDH9HHHCDDGHIGHI@EIII@?@FBGAG9DCH
@4488800/1
cgcagattaaaatttttaagtacgactaagtgagcacactaaatcaccac
+4488800/1
CCCFFFDFHHHGHJJGI;GHHH@GIIJIGIIIIGHGEGEHGIJ<FHI<DH
@5558582/1
catttagtacactgctttttccttctccagctagttgatctttcatattt
+5558582/1
CCCFFFFDHHHHHJJJJJJJJJJJJJJJJJJJIJJJJJJJJJJJJJIIJJ
@2803762/1
gttttttaagtgcatgttgaacatattcatgcaaaatgcaaatgtagctt
+2803762/1
@;?DFFADABBFDAHGHGCHG>HGHIGHGGI<@FCHGHGHG9FB<DCEEH
@2253508/1
ggacccatgcactgaatgactttatacactggtatttctggctcac
+2253508/1
@@@FFFFFGHHHHGJGBHHHIHHHJGHEHIIG9E@GGIJGCHHJB>
@5560246/1
gtgccataaccgtaattcatatcattgataattactgtagctgagtaagg
+5560246/1
CCCFFFFFHHHHHJGHJJJJJJJJJJJJJJJJJJJJJIJJJJJHIGIJIJ
@2805361/1
tgttgttgaccccatggttgtcgaggaggtccctgttgttccattgcttg
+2805361/1
@??DDFFFHHHGDEGHG?FHGGGIEIDIG;DAGGIEFHHIG4DFADGGBE
@2254334/1
agtaggtaaaaagattattgtattttcttttagaactctttcaaagagtt
+2254334/1
<@@DFFFFHGHGFHIEHIJJGIIIFGJJJGJI9CFGIGJJJIEHFCF3BG
@1700702/1
tccctgattacttcttctcgaggtggctgcagtttccatatcatattata
+1700702/1
?@?DDDDBFHFDHG>ADD@BG6E3?AC@DEHCF>DDBFACDHI9<4D9DD
@1701157/1
ccactatctaaataaatagctgcagctaatgattcaaataag
+1701157/1
@@@DFDEDHDDFF>FBHGGBGCHIIIGEC4C449CGCC4BB@
@3353946/1
gtccacacctttgtcaccactatattcaccaaccgttaacg
+3353946/1
@=?B?BDD=CFHAH94C:<C@3EC@AH@H<<ECD:?C=0??
@6073820/1
caaaagtttgatcaaataaacactatacaagtttggtcaaatatatatgt
+6073820/1
CCCFFFDDHHHGHIJJJIIIIHGJJJJJJJJHGIIIEFEGIIJJJJJJJH
@3354193/1
ctgagctttataaaatgcagtggccgacacatcaatattaagcatc
+3354193/1
==?B;?DDFHFF?B>?ACH:3<ADHBEBF?DCBFG9DB?4<?B?F3
@1701910/1
gactgatttttcttcaacatcaacaaatgtcactt
+1701910/1
CCCFD?>DHHHHBCF>EHIJGCHDHIGIBDHEFGG
@6074288/1
ccttcatgatgttctggaaaatatttatataaatattctgatgcaatcaa
+6074288/1
@@@BBDDDFHFBFEHEG<FA@FF@HHBDEHIB@D@HHHIGIIIIFFGEGE
@6074368/1
ggtaatcaaattttatgacaaaattgcaattctttacatcaataccttct
+6074368/1
BB?DFFFFHHHHHJJJJJJJJJJJJJJJJJJJIJJJJJJIJJJJJJJJJJ
@6074625/1
atttcagtaggatcataacgatggtcaacaaggaactcttgtaaatcatg
+6074625/1
CCCFFFFFHFFFHIIJJIIJJJJBHHIJJJJIGJGIJJJJJGGIJIJGHJ
@8090345/1
gccgtaatgaatggtattgctttcgcagggtaagtctttcagtctcatcc
+8090345/1
CCCFFFFFHHFHHJGHIJJJJJJJJJJJJJDGIIHIJJJJJJJJJJJJJJ
@5017905/1
attgtttgatatcgccagtccaaattctttgacatag
+5017905/1
@@@FFADDFHHGHHI<C::FHGHIICGHI:EFG>EDD
@7596184/1
ctccttcaacaatcgtcggtacaatgtaatatgagttttctttgttttca
+7596184/1
CCCFFFFFHHHHHJJJJJJHIJJJJJHIJJJJJJJIJJJJJJJJHIJJJJ
@20171/1
cggtttcgtaggcaggtggaggccatcgcctggtca
+20171/1
@@@DDFFFFA7CBEEEA3AFEB?GGE?;BDHGIDHC
@5560833/1
caggagctgcgacaccatctgatgcctggtgcggaggctaccttgccgta
+5560833/1
CCCFFFFFHHHGHJJJIFIIIJIIIJIJJFGHIIJJJIIIJJJIJJJJAB
@2255433/1
acgagaaccaatttcttttttaaaataatcagcaaaatccaaaagatttt
+2255433/1
@CCFFFFDHHHFHJJJIJEIJGCHGG9GH9GIJJCHIJIGIGIGIBEHII
@5561285/1
gtaaaaataaaatttaaaaatgttgctattgtttcaacatgtctttc
+5561285/1
CCCFFFFFHHHHHJJJJJJJJJIJJJJJJJJIJJJJJJJJIIJJJJJ
@5561313/1
atttgattcgtcctttgtttttactcctttttcaaaaccttcttccagca
+5561313/1
;@??DDFFDBAFFIBHGEAHGHGBH@FGDGHGIEG@HCEHIIIIGHIDFD
@7071912/1
cccaggtccacaattcaagatctaatttcatgctgttattattttccttc
+7071912/1
CCCFFFFFHHHHHJJJJJJJJJJJJJJJJJJJJJJJJJJJIJJJJJJJJJ
@5561603/1
caggtggaggccatcgcctggtcatgcataattcttgtagaagaccaata
+5561603/1
BCCFDFFFHHHHHJJJJJJJJIIJJJJGIJJJJJJJJJJJJJJJJJIJJJ
@2806671/1
attagtacttccgtcaacactgctttcatcttcagaagaactggtagaag
+2806671/1
CCCFFDEFDDDHHGIFFGIIIJIJJJHECIIAHIGDHBD>DC>FB4?B@B
@7072508/1
aggtgatatatttttgcatctgttataaatgtaggaagttatcaagaaat
+7072508/1
BBCDDFFFHHHHHJJJJJJJJJJJJJJJJJJIIJJJJJGIJJJJJJJJJJ
@4492670/1
ccgtacttctagcattagaagtttcttctccagctaaggctg
+4492670/1
@<?DDFDFFGFFABBGIBDHIGE@<FEGHCFC9FCFGE@?CD
@4492815/1
tgctgctcaatttaccttcatccttg
+4492815/1
C@CDDFDFHG?DDBGG9@FHGHH@HE
@5562658/1
catcaatattaagcatcatcttccattgagaaggcctgacggactgatgg
+5562658/1
CCCFFFFFHHHHHJJJJJJJJJJJJJJJJJJJJJJJJJJJJJJJJJJJJJ
@581946/1
gcatccttcttttccggaaagaacctagtgtgatggcgtttctgtaccac
+581946/1
@@@FFFFFGHHHHIJJEFGHEHAHHIIIGIHHHIJJJJGIJJJJIIHHIJ
@4493607/1
tatgtacaaagatctttttccgccacatttccaaggcc
+4493607/1
;?@DDD4BF?FBCA<@<FGII@AEHGG<CBCGB@<8?3
@7073913/1
gtacacagtattcttgtagtgctccaatcgcattccctttcacactaggg
+7073913/1
BBBFFFFFDHHHHJJJHHJIIJJJJJJJJJJJJJJJJJJJJJJJJJJJJJ
@3933976/1
gcctggtgcggaggctaccttgccgtaggaaataagaaag
+3933976/1
@@?DDF?B?FHFHGGGIAFHIIBAA@FEFGCDAGA@F4BG
@582595/1
caggaaacgatggtctgtgttgttctttttctattttcttcgctttg
+582595/1
@@@FFFFDF>FH<EDGGGGHHDBGFHDAEHIDEIIGGHGJ>HBHD?9
@6579818/1
ttcttctttctgtatcaactgcagcctcttttaccattgtacgagtttga
+6579818/1
CCCFFFFFHHHHHIJJJJJJJJJJJJJJJJJJJJJJJJJJJJJJJHIJJH
@2255997/1
ggtgcgttaacttttggtggctttattatattactcctaatt
+2255997/1
?@1ADDDD1DFFFFIID2A@E;E>E9CGBEF@EF9@FDFGE@
@583239/1
ctgcactgtgacagtcttcaagcactgagttagaataccaacctgaattt
+583239/1
@CCFFFF<CDHHGEG@EGIIJJJECFIICFFE9FBECG?D3DHGII@GGI
@3935285/1
gttaaatcaacatcagctgagatatactcata
+3935285/1
@@@DDDADAD3CFAB?<?@@;AA<:CAC3<AE
@584137/1
gtcacaactaacaatgggccacaactcatattgatcgt
+584137/1
C@@FFDEDHHHFHCAEGGGGEFEG8?FCEEGGGIIDB?
@584223/1
gcctcagagctaccttggcagctgctaattttgcttggtgtttgttttct
+584223/1
?@:DDFF3C3C<<EGHIIFIGHGDHI>?FAAHIIGIIH:@BDCHFDGC>F
@5020146/1
gtggcgtgtaatcactgctgaggcttgaa
+5020146/1
?@?D?DFDFHHG?GGIGBEFDGHHJGGHC
@3936511/1
ctcaaaaagatgtcttgtaattaggtaatctagaactgcatcaccca
+3936511/1
@@@DDDDDAHAD<E4CD<EIGHH<9<CE>F<C4CC9C?FH@H>HE9D
@584948/1
caagagaaggaagtgaggtacacagt
+584948/1
@@@FDD?DDFDD>AFBHG9CHGIAF<
@3358365/1
cccattattgtgtactatcttcaaagagaaaaag
+3358365/1
@@@DBDBDFFDFFGIGIBHHEHFBADGGCHDECG
@3358424/1
cccaagaggagagcttttattgaatagaataggaatgtcaggtgcgttaa
+3358424/1
@@@DDFFFGHHDFGHIJCHIJIJJEDHH<FEHGGGGGH<DGG<@FGEHIJ
@3936951/1
ctcttctatgtctaggtttcctactgacagc
+3936951/1
@@@FFFFDAHD><FGBACFHHHGGI@DF@A;
@3358955/1
agtcccttcagttaatatgctttaactgacaacattcaatgttctgtaat
+3358955/1
@@@DDFFFHHG>DGGEEGEHGBC>HHIEAFHIEECHJB4?FHIECGGIII
@2258684/1
ctcttcacttcagcataaactggagtttttcccggaagc
+2258684/1
CC@FDFDFGGGHG@HHIJJIGIJIGCFHII9EHGEGHE;
@5564202/1
ggcagactctgagaacttttaacaatgactgactaggatgttcagttaac
+5564202/1
CCCFFFFFHHHHHJJJJJJJJJJJJJJJJJJJJJJJJJJJHIJJJJJJJI
@23334/1
cttctgttgtttcaattttggcagtatgc
+23334/1
@@@DDF?DFFD?<@DBGHBGBE<@<<@CF
@4495765/1
gtgccataaccgtacttcatatcattgataattactgtagctgagtaagg
+4495765/1
???=DDFDDHBAC@7EEGGHHEH4AAF9E>DDAC?GH@DG<<D@@??<@:
@5565244/1
ctggattttgaataggaaatttgataagtttggttccatcaggaaacgat
+5565244/1
BCCFDFFFHHHHHJJJGJJJJJJJJJJJIJJJJIIJJJJJJJJJJJJJJJ
@586735/1
gtccaaaataatttttcttttttaataatatcttctggattcatatgact
+586735/1
@B@FFFFFHHHFFHJJEIIFJIBHHIGGGIIJJJJJJI9DFHEGIIJIII
@5022855/1
tataagattacaattcttaacattttttctttaaacaaagaacattggat
+5022855/1
@CCFFFFFHHDDHIJGEHIIIIJJEIJJJIIIJIIJJGIJDFGHGG@GBF
@7601903/1
gttccttaatcatacaataattagcttaatattagaaatcttaataaata
+7601903/1
CCCFFFFFHHHHHJJJJJJIJJJJJJJJJJJJJJJJJJJJJJJJJJJJJJ
@3937961/1
gttagcagctggttgccttaaaacaatgtcaagagcttggattgcctcct
+3937961/1
C@@FFFFFGGHFFHGIGHCAHCHHGGIIFFECHGE@BFICBFGGHEHEHB
@3938221/1
ccctaggcaaggtacagcctcaccacctcaaccgaacacttctaggttac
+3938221/1
@@<DDDDFFHDH:CGHG<ECHIJGGIGIBFEAGGHGIJIG4BF>GCBGHE
@6584042/1
gggttaataacgccaacaaatggtacataattaaaattaattaaaagtta
+6584042/1
BCCDFFFFHHHHHJJJJJJJJJJHIIJJJJJJJJJJJJJJJJJJJJJHIJ
@588188/1
ctctctttctggtgttcatgtaatgaattcgtc
+588188/1
CCCFFFDFFGFHHJJIIBGGIHCHIFIJEIJJC
@8093370/1
gtggtatcaatttcttctttaggtaaaacttttatgccaagccaagacat
+8093370/1
@BCFDEFFHHHGHJJJJJJJJJJFHHJJJIJJJJJIIJJIJJJJIIJJJJ
@3939740/1
cctgttgttccattgcttgaggtctggtaattggagcggctt
+3939740/1
@@@FDAF>DFHBHBFHGGE>DG<A<GC<CD>H<<<BDDHG??
@6585215/1
cactgactaaaatattgttcaagttcacgaggagtattcttggaaacaat
+6585215/1
CCCFFFFFHHHHHJJJJJJJJJJJJJJJJJJJJJFHIJJJJJGIJJJJJJ
@6585232/1
gtaatcactgctgaggcttgaacaagcccttctgatagcctgcaattctt
+6585232/1
CCCFFFFFGHHHHJJGJJJGIJIJCEHJJJJJJJJIIIJIJIJJJJJJJJ
@3940215/1
ctggaacatagttttaaactgacttgaacttcaccagatctagtaaatat
+3940215/1
CCCFFFFFHHFFHIHEGHIJJEIIIJJEIJDECEFFH3?FHFBFEEAGCI
@3362387/1
ttctaacctgttcttcttgaagttggttcagctgtagtctgtctgcatc
+3362387/1
@@@DBDDD>;CFDEGHHHG9C@4ACFAFFHE?@F<9C:?FDGHCG>>FD
@6586228/1
gccaatagctgtgggttatatggtgattgatgccattcaactttgcatta
+6586228/1
CCCFFFFFHHHHHJJGHJJJJJJFHHJJJJJJJJJJJJJJJJJJJJJJJJ
@3362634/1
cttaactttagtgaactggtcatcaactgagaggccaaactccttcaggc
+3362634/1
CCCFFFFFHHHFHJFIJJJJ@BFH@@GIJJGIIGCHGHGGGG<FEHEHI9
@3362647/1
tatgtagtaagacatcaatattttaaataaaatatttctctttcagaagg
+3362647/1
@?@FFDFFDDHHHJJ9@FIHJJJIEHCEIJCAAHCGEFIIJJEICHGI3C
@1155596/1
gcctaacaggaggtgcactggttacaggagatactggttgttgttgaggt
+1155596/1
CCCFFDFFDHFHAAFGGGGHIFGHIHGI<G@9?GGGH9DG@AF>BFAF@8
@3941702/1
ctggtattatgagtgttacttctcatcctaggacgtccacctcg
+3941702/1
;?@D?DBAB4C8DCC<<EHEEGDEIFDHCFBH@FEH<F?<CDGI
@3364060/1
gcctctgttgctgctgaggctgttg
+3364060/1
@C@DDFFDDDDFHIFBAFH=FG<CH
@7603829/1
gtgacattattgactaaggccgatctgaggtctgtcaattcaccaggtga
+7603829/1
CCCFFFFFHHHHHJJJJJJIJJJJJJJHIJGHIJJJJJJJJJJJJJJHHH
@3942641/1
ttccagagactcgtccaatcagattgaaaaaaacaagttgtataacacaa
+3942641/1
CC@FFFFDHHGHDBEGFHHJJGBHEEGIGIGBFDCHIFHIAGIIIAECHD
@3364395/1
ggatgcataagtcattcctctatcaggtaagacaacaatcacaagtttta
+3364395/1
@@@DFFFDHGHDBG>@FHIG9<EHBDCA<4CHHIII;@3CF?G@G?DCFC
@6084277/1
actgcattaaaatccgaatcctttaatgaaattatctggagctcatcaag
+6084277/1
CCCFFFFFHHHHHJJJJJJJJJJJJJJJJJJJJJJJJJJJIJJJJJJJJJ
@25301/1
tttattaactaattggttttcaactgactctgtcgttgg
+25301/1
@@<=BDDBDFH?F>GGGE@BHAEA<F<FEHH9C??;?DC
@7077933/1
ctgctcttcttttttaataagttttttttgggattttaatatttccattt
+7077933/1
CCCFFFFFHHHHHJJJJJJJJHIJJJJJJJJJFHIJJHHIJJJJIJIIJJ
@25666/1
gacaattttttcttttcttctttctgtatcaactgc
+25666/1
@C@FFFFFGFDHHGJDD4CH@HHIIIIFE@@FHGEG
@2812052/1
ctccaatagtacttcttttgtgtgagcattaaatcttaaaatagatacaa
+2812052/1
CCCFFFFBHHHFDGGBHEHGHGIGIIIAHGIIIIGIGIGEIIGEEIGEGC
@6589651/1
gggaaaattaatttttattaagaagccaaattgcacctcacacctggcac
+6589651/1
@CCDFFFFHHHHHJJJIJJIIJJJJIIJJJJJJJJIGHIJJJJJJJIJJJ
@5568530/1
aatcttaataaataggacgaccaacacagcgataaaacctcttcaaa
+5568530/1
CCCFFFFFHHHHHJJJJJJJJJJJJJJJJJJJJJJJJJIJJJJJJJJ
@5568945/1
agcatgatgacattcatctataactaatagattgacacgagacaacgtga
+5568945/1
?@<DDB8DHGAFAHCFHIGIGHIIIIAHAHCGHAHAFED<@@F<FFA0?F
@4500305/1
ggtacatttagctatcctgtagtttcgtcctatacctttga
+4500305/1
@@@7DDDDHDHHHII;CGEGIGIFIIIHH?FHIIIG4CD@C
@2263086/1
gctgttttgtagaagccttaccttcagctgagtgagttaaaacagtacat
+2263086/1
@@@FDFFFHDFHGJJJEHIIIGBBG@HCFFGI9<EGDCEIGIIBEB?B@B
@7080028/1
atgatactctcaagatccctgattacttcttctcgaggtggctgcagttt
+7080028/1
CCCFFFFFHHHHHJJJJJJJJJJJJJJJJJJJJJJJJJHIJJJJJJJHIJ
@7080182/1
cacattttatgtgctgctaacctcttggcaatttttttcgatttgccagt
+7080182/1
CCCFFFFFHHHHHJJJJJJJJJJJJJJJJJJJJJJJJJJJJJJJJJJJJH
@4501114/1
atcagaatcctctcagatgaaagtggagataccatattatagtggg
+4501114/1
@@@7DDDD?BCFDGGFHHGEBED::<3C33?CFCG3?FA?D:1:C=
@6085738/1
gcccagcagctcaatgtaggttaccacatcaacatcgtcatatagcatca
+6085738/1
CCCFFFFFHHHHHJJJHIJJHIJJJJJJJJJJJJJJJGHIIJJJJJJJJJ
@6085987/1
catcattcatttctcctggatcattataccacaattctggatgtaaccta
+6085987/1
@@@DFFFBHGDHGIGIGGEGDEHGIIIGHIIIIGIIGIG@HIIIIE@GIE
@2264278/1
ggttgagacacttgctggggaggtggacctctttgtgcccatggagtttg
+2264278/1
@@?DFDEDFFFHHBHGIJIBBFG1?BHGEGDHHIID39?BDCGCCE?BFC
@6086484/1
agcacattcatctttgctgaggtttgtatctgttgcagtagttacatggc
+6086484/1
CCCFFFFFHHHHHJIIIIIIIIFGHHGHIIJJIIJJJJGIEHIJIJIIIJ
@7081466/1
ctgggaacaagaatgctgttaatgcctccaagcttaacattgattttaag
+7081466/1
CCCFFFFFHHHHGJJJJJIIJJJJJJJJJJJJJJJJJJJJJJJJJJJJJJ
@6086708/1
gctcacttcaccaacattcatgaataatggaaaatcacatagcttcggcc
+6086708/1
CCCFFFFFHHHHHIJJJJJJJJJJJJJJJJJJJJJJJJJJJJJIJJJJJJ
@2265273/1
ctcaatgatttcctccttccaaaaaaatacag
+2265273/1
@@@DADBDFGHHHIIIDHGGFIHIJDGGAGGG
@4502617/1
gaaggcttttctaaagctttgaattcataagttgg
+4502617/1
?<@DD3A;;DFHDI@HGGGHG<@><CE@@@C<AF3
@1162160/1
tcggaatacaaggcaggaaatggtgaactgc
+1162160/1
?@@F?DDDBHFHFID?ECD9E9BEDCFBB>F
@4502833/1
ggatcatatcgtacaataagattacatttggg
+4502833/1
@@@F?DF?<CF33<CFGBG@HHFGGED499F?
@2265608/1
cggctggtgccctgaataccttgatggctac
+2265608/1
@@@@ADD?DCHHDDB9CHGFHIGHC4AFHCG
@4502929/1
ataaggaagattatttacagtaaaaattataataaaacaaaaattaactt
+4502929/1
@@CFFDFFFDHGFGIGFHB>CEHHIGIGHCDHGGI9C::EHHGGGIHA4?
@4502984/1
gtgtgtaatcactgctgaggcttgaacaagcccttctgatagcctgcaat
+4502984/1
@@<BDDFFFGHFFDGB9EEEIIJIIJJ<EDAHEEHGIJ@>DFEG<DFGCF
@5572032/1
ctgcaaacaagggatagcactcaagggcacattatgttttctaacacttc
+5572032/1
CCCFFFFFHHHHHJIJJJJJJJIJJJJJJJJIJJJJIJIJJJJJIJJJIJ
@1163085/1
ctaattaatataggttacttcgcttatctctcttgacagccctataccta
+1163085/1
@CCFFFFFHHGDHJGEIIJIIIGGDCHHIIJIIGEGIEHH@GHGIIHGEG
@8096902/1
gcataattcttgtagaagaccaatagggttgcccatcattcgctcctcga
+8096902/1
CCCFFFFFHHHHHJJJJJJJJHHJJJJJFHJJJJJJJJJJJJJJJJJIJH
@5028101/1
tgaacgtgtacacctggtaaagaggtgacaaagatagtaagttatttatt
+5028101/1
@@@?DFDADFHH8EEAGHGGICGBHACFE?C?GHADG<DHI<BBFAHBB@
@2267123/1
cagtaatcaaatcatcagtttcccaggtccacaattcaagatcta
+2267123/1
@@@F?4BDFFFFHEHFB@IFGIGII@7CEFHGGGGBHGE>CBFC@
@5028773/1
agtaacaagattttcacatggctgcccctttattatccctttcagtggac
+5028773/1
@@@DDEDDF?FHHEGGIIIII>FGGCGCGCD9EFHCFH>F9GHIIGC<F3
@8098302/1
gttgttttttaagtgcatgttgaacatattcatgcaaaatgcaaatgtag
+8098302/1
BBCFFFFFHHHHHIJJJJJJJJJIJJJJJJJJJJJJJJJJJJJJIJJHHJ
@27831/1
gttaactttataatcaatcggcatttctttcagaccaaaatttctttgta
+27831/1
@?@DDDFEHDH8DFHF@GGCGEGIII9HFGD@?FHEG=?DHDAAHHGG9B
@2268703/1
gaatactgttcttaggaatatttccaatgaattcctctatttcat
+2268703/1
@@@FDEBDFFHFDBGGGGHBHEBHAHFGGIJG9FEHGAFE4?EF9
@2814440/1
cttcagcctcatgttataacattatgcagttcattacctaagatatttgt
+2814440/1
@B@FFDFFHHHHHGIIIIFGCHGJJJ<HGIBGGIIGHGIDHIBHG@GEIG
@29833/1
cctttttgaattgaaatcacctgctccaggtaatggaaaatcctgaggag
+29833/1
@@@FDFFFFDHHGIIEGG@FAFG<EEEFEFC9?BFDCGEEEHIBDCGIB7
@7609188/1
ctttcctttaaagtaaacagcaacagtatataaacgagtgttagttggac
+7609188/1
@C@FADEFGHFHHJJJIIGHGIJIJHAHHGIHHIGIGEIIHIG4DGGG@@
@2816560/1
gtctgcccattctccagctgtaatggaaacgactgcatttgggcaggtct
+2816560/1
CCCFFADDFHBFHJBHGEFHEHEHHEHIJGIIJBEHGI<GCHIEGHIFHC
@1164760/1
ggcacatccacgatttcggcagcttttacctcattttcactcagaagaaa
+1164760/1
@;?=DDDDDFFH8;FHII6CC8:CB4C?DG@FBGHGGB<DH?BDCDHGIB
@1165516/1
gctggtcttcagtcacccgattctatttcttggtcatcagt
+1165516/1
@CCFDDDFH?HHDGFAFFHEBHGIIJG<CBFGGFHEBH@9D
@5574869/1
ccaactcatactgtcttcagcctcatgttataacattatgcagttcatta
+5574869/1
CCCFFFFFHHHHHIJJJJJJJJJJJJJGJJJJJJJJJJJJJJJHJJJJJJ
@7611626/1
ctgcaaacaagggatagcactcaagggcacattatgttttctaacacttc
+7611626/1
CCCFFFFFHHHHHJIJJJJJJJJJJJJJJJJJJJJJIJJJJJJJJJJJJJ
@597584/1
acattcaacagtctgcccattctccagctgtaatggaaacg
+597584/1
CCCF@?DFFBFFHIGIIIBGIIIJDIGGHJGEGEHGIIIGG
@4505532/1
gtctcttctatgtctaggtttcctactgacagcaccacgagaa
+4505532/1
??1BDDDDD?FF<:?C>EH4A?:A:C>@@?@9?@D;CE?<::?
@4505596/1
ctgtcgaatactctgagcttgctgag
+4505596/1
@@@DDADD>FBFDE4<4E:CE3CCEA
@6592056/1
gctccctttttgcagcttcttcaagagggatgggctctgaaggttgtatt
+6592056/1
CCCFFFFFHHHHHJJIIJIJJJJEIHIJJGIJIJIJJIIEIJIFHHHIII
@1168594/1
cactcagttactcagtctcacagttagttatcaattcttctctcataata
+1168594/1
@@?DDDFDFAFDH>DFHIJJJJBFHIGCFGHCB<EC<EF@FHIGIIHGII
@8100031/1
cttggacaagttgttatattagtcactttatatgttcttttaacactctt
+8100031/1
@@@DBDDDDFCFH?FGHIHHIGIGGHGEGGHDGECEFGEBGBBFGIIG@D
@3947956/1
ctgggttgctggtcaccgggttgttgcctaacaggaggtgcactggttac
+3947956/1
CC@FFFFFHHHHBHGIJJGJGAHHGB>CFHIJGGIGIE7D><=CEBHGDE
@4507786/1
gctgagtaaggagttgaaggattttctaaag
+4507786/1
@@<DBDD;DBFHHG9?EFHGIFIIIHEGGGH
@2817341/1
gaaaacatttgataaaaaatatatcgtaaaatagggtcacaactaacaat
+2817341/1
@@@DDDD8F>FDHIG9EGIDHHDGH;2???EFHIF<:?FGHIA3BFB?DD
@8101210/1
gctgcgacaccatctgatgcctggtgcggaggctaccttgccgtaggaaa
+8101210/1
CCCFFFFFHHHHHJJJJJJJJJJJHHJJJGIJJJJJJIJJJJJHIJJHHH
@8101259/1
catggaccatggtttcaatgatttccctgttgaccttacggggacactta
+8101259/1
CCCFFFFFHHHHAGHHIHIJJJJJJJJJJGHGHHIGHGIJIJJIJJIGGH
@1715009/1
cctactccgacaaacgccatcctctcattcttagttg
+1715009/1
B@BFADEDFFHGDGHE6EHEFCGCFBGIGG><FFB4?
@2818583/1
ctgtggtctctgctgttgctgttgttgctgaggctgct
+2818583/1
@@@BDDDDDBF8BFBHIGIIIIB4A@@HHCC;FCE@D<
@1715912/1
ctttcttgtcagcacagaataatcttgtatgatgtctcttttgg
+1715912/1
CCCFFFFDDF4DBHG@E;F<EEAH>EFCHCG@<F<1CBG>9C@@
@2272550/1
gttcatgaattgctccctccacctgaactagttcatatttcggagtcgtc
+2272550/1
B@CFFDFFHHDDBGGGIBGHGJHHGEGCHIICEFIIIGGCHGGHH6?F6D
@34325/1
gtgagtaatctctgtatcaacaactgtaccagccggcacattcatatttc
+34325/1
@BBFFDFDHFGHHJGHIJJIIIJJJJJCHIJJCHIJJIGJII@IICIFGI
@1716612/1
gcctgatgctgggaacaagaatgctgttaatgcctccaa
+1716612/1
@@@DDDDFHGHAH;9;D?CD?:AAFA2AHGEGCEEFBDD
@2820285/1
taccactttgttctttcttgtcagcacagaataatctt
+2820285/1
CCCFDDDD>F?FBFBEG?BFDGGG?<:<CFEFGGGHIH
@1716938/1
ctgtacttgaggctgagatgaaggtggtctgctgggttgctggtcaccgg
+1716938/1
@@@DFDFFGGFHHIIHIGIGBH9FCEHGIIIII9D=:C<FH?DFHDIIIE
@5578240/1
gcccgcccgccatattgtagctttggtggtggcagaaccctacctcgaac
+5578240/1
CCCFFFFFHHHHHJJJJHIJJJJJJJGHJGHJJJJJJJJJJJJJJJIIIJ
@6091403/1
gtaagtcatgaaaaagatgataaagaattttagcagtgaatctgttttca
+6091403/1
CCCFFFFFHHFHHIIJJJJJJJJJJJJJJJJJJJJJHHJJJJJJIIJJJJ
@6091571/1
gtgcttctgtaaaacgccaataattgttctttcatgatactctca
+6091571/1
C@CFFFFFGHHHHJJJJJIJJJJJJJHIJJJIJJJJJIJJJJJJJ
@7613123/1
gctacacaaacaatcacctgaatccttagaattcaaaaattcaaacttaa
+7613123/1
@C@FDFDDHFFDHGDGFFHGIIJI<FHIEDGGIJJIJJJGGIGFHGHIJJ
@2821255/1
agtttctcctacggagactgtatacctaaaagtggg
+2821255/1
B@?D=DADHHDFHJIIGIGHFHCGIHGGG@BG:CFI
@7613862/1
atcgcctggagacatgactacacaaccatttggtatattcatcctctcaa
+7613862/1
@BBFFFFFHHHHHJJJJJJJJJJJJJJJJJJJJGHJJJJJJJJJJJJJJJ
@5580196/1
gctgtggtctctgctgttgctgaggctgttgtggtctctgctgttgctga
+5580196/1
CCCFFFFFHHHHHJJJIJIJJJIJJJJJHJJIJJJJJJJJJJJJJJJJJH
@4508484/1
cttaactttagtgaactggtcatcaactgagaggcca
+4508484/1
CCCFFFFFGHH>DHIJIEGFHIGHIIIHGIJII<DCG
@5580815/1
tctcctaggaattctaaacgttcattgtgagttatatttgattcagtttc
+5580815/1
??<DDDDDF<A?FBDHDBA?ACFB<FEACHB9ACFHDHIIIIIGBFC?FB
@6594310/1
gcaatcaactgaagaactgtatctccgagaaattctaacctctgatt
+6594310/1
CC@FFFFFHHHHHJJJJJJIJJJIJJJJJJIJJJJJJJJIJJJIJJJ
@5581248/1
ctgttgctgaggctgctgtggtctctgctgttgttgctgctgctgttgtt
+5581248/1
@CCDDFFFGHHHHIIIIIFHGDEHEIEGCEHIEHH@?FFCHIFGGAHDBG
@601453/1
gccgtaatgaatggtgttgctttcgcagggtaagtctttcagtctcatcc
+601453/1
@@@DDD?DFFHFHH:ACFHHCGGH=FBBGB9CDAGGHGIICFHE<BB98D
@4509968/1
gcagtaatcacctacatggagctctgtcaattgttttataag
+4509968/1
@;@DFDDDH<FDHIHGEFHCG9@A4CCEAFGCE?D>>GGIGB
@4510056/1
tttttgaattgaaatcacctgctccaggtaatggaaaa
+4510056/1
@@@FFFFDHHGAHIHH@FHAHGIGCGIIF@GIIIE<DD
@4510140/1
gtctttctttcaacaaacacaagagctaaattatcctttttgaaattttt
+4510140/1
@@@D?DADA?DDDGGGHGIGHEB@BDDCBHEC@GI9CDGIEH@FGE9DHB
@8102272/1
ctggagctcatcaagcttcggtccgactgatgatttgaggttcttgtgga
+8102272/1
CCCFFFFFHHHHHJJJJJJJJJJJJJJJJJJJJJJJJJJJHIJJJJJIJG
@6595998/1
cttggaaacaattttataattattggatatattcatgccacattccattc
+6595998/1
@@@DDFFFHGDFHIIHHIIBHIHIGIIIGGGIHIIGGGHGDHGIIEHIII
@5582592/1
gggcattcatcttttcttttgtaaattacttcaaggaaatcccagtccac
+5582592/1
CCCFFFFFHHHHHJJJJJJJJIJJJJJJJJJJJJJJJJJJJJJJJIJJJJ
@8102389/1
caatcaattatgatactgtctccttcaacaatcgtcggtacaatgtaata
+8102389/1
@@@ADD;AF?FHFHHCHGFE>CDFEGEHIE;FBD??AE@B<FD>A9DCHE
@8102543/1
agtaaaacgtaagtggaagcataagctcccaattctttggtgataagaac
+8102543/1
@C@FFFFFHHHHHHIJJJJJJJJJJJJJJJJIJJJJJJJJFHIJJJJJHI
@5582848/1
gtacatcatttacatcaccgtgatctaatatttgagcagaaggtgctggt
+5582848/1
@BBFFFFFHGHHHJIJJJJJHIIJJJJJJJJJJJGIJJJJJIJBGIJIJF
@1173960/1
taacttttaagtttttaaatcttttatgaatccatggaatcagaatcctc
+1173960/1
CCCFFFDDHGHHFIIJIIIIJJJJJJIGJ>@FHEEIJIIIJGGHIGEGEI
@6596485/1
cagcaacaacagcaacagcagagaccacagcagcctcagcaacaacagca
+6596485/1
CCCFFFFFHHHHHJJJJJJJJJJJJJJJJJJJJJJJIJJJJJJJJJJJJJ
@3952215/1
atcatccaagccgtaatgaatggtgttgctttcgcagggtaagtctttca
+3952215/1
CCCFFFFFGHGHGIIBGGHGCHIAFGGEGHGIIDDFE:F88BFEI@HGGG
@5035250/1
gtggtctctgctgttgctgttgttgctgaggct
+5035250/1
@@@DDDFFHFFHGDHEBCH>FHFHGIIJB8188
@1718002/1
gtagaattacagaataactcatgaatgctttctaatgtttcttcatttaa
+1718002/1
@@@DDDDDDHDDAGEG4CFGGHIC<FCHH999??EA@CEGDFA@GFFEEG
@36766/1
ggaggataattcctgaattatttcttgacgatgttgctgaactctaacag
+36766/1
BC@FFFFDFDFFFIJBHGHDECHGHHI4CC1CB3C>BB<B9F4?F9BAHG
@5036161/1
gcttaatattagaaatcttaataaata
+5036161/1
@@@DD:BBF>CFF4@DEGEABH9ACFH
@1718434/1
ctagttcttctaatattgatgttttattttcagtataccttataccgcta
+1718434/1
?=@;=D?BFFDFDGI<EFDFIBHFEHCHEHGFE?CBE<C9CGEFEF<DDD
@6597857/1
cagagaccacagcagcctcagcaacaacaacaacagcagagaccacagca
+6597857/1
CCCFFFFFHHHHGJJJJJJIIJJJIJJJJJJJJJJIIJIIJJJIJJJJIE
@1718908/1
ctatggatatgtgccacttcttggaatggtactgccatttctcaatttgc
+1718908/1
@@<BDDFDBDHHGGGGIJIJEIIJD?ACBAFGG9FGGIIIJJJIGHDGE?
@2823285/1
tttgaattcataagttggttgttttttaagtgcatgttg
+2823285/1
?@@FDDFFHDDB4CHHIIECHC;F>;F;<FBDA@F9?F4
@2823536/1
cataatgagtacatcatttacatcaccgtgatctaatatttgagcagaag
+2823536/1
;@@DDDDDDHFFH9BHCBGBIGCEFG9ACCD3CEGEE9FHE>D1CGHIDF
@1719656/1
gcataagtcattcctctatcaggtaagacaacaatcacaagttttacttc
+1719656/1
@<@FDFFDHHDHHI@FGGIIIGGIGGGIIIBGG?FEEGFGCDG@>AGIGH
@38219/1
gtcgatgaagagggttaactttataatcaatcggcatttctttcagacca
+38219/1
@@CFDFDDHHDHHIGGIHBHGIJEHGIIGHGGIFIJBD>FGHGIJJJJID
@2273758/1
gaaacctcgaggcatagttatttgga
+2273758/1
@<<DD>BDFACCFB3EBAE@BA<?:1
@38599/1
cttttatgaatgattttgatccaaccttctggtagcatttcaaaatgatt
+38599/1
CCCFFFDDFFHHGIIIIHAHE:<FHIIIIGBHCG4EEHGGIIIIIII@HI
@7088377/1
agctggatagtggtaggatagagactttttctttgaagatttaggtataa
+7088377/1
@CCFFFDFHHFHHCGHIABEFHHIIIIIIGAHIII@EGICGHAHI?GE@G
@40114/1
agaacaatgagtgagagcttgcaagaggtaacttctgtcttgaaatctgt
+40114/1
CCCFFFFFHHDFFIGGBEGIHIIIBHHJHHIBHIIJGGIJJGDH9FHHJD
@1175066/1
ctgaggctgttgtggtctctgctgttgctgaggctgctgtggtctctgct
+1175066/1
CC@FFDFFHHFF>F=EFGEBHHEC<CFHHBCEFEDB?HGF@C;FHG<?DF
@7617274/1
ccataccgtacgctcaaacatgcaaatgtgacattattgactaaggccga
+7617274/1
CCCFFFFFHHHHHJJJJJJJJJJJJJJJIJJJJJJJJJJJJJJJJJJJJI
@6093097/1
gggaattctaagagggtacacaattcaggcactaatgtctcttcaaaatc
+6093097/1
@@CFDDEFHHHHHJIIAFFGHGGFHIJJJJHJJGDGGHDFDGIGFDHGFC
@1177101/1
gctagctttcttaaatctggttctctaatc
+1177101/1
;?@DADBD8CBBHGIIDHII<FHFHE@E<F
@5586556/1
tgctggggaggtggacctctttgtgcccatggagtttgacctctaggacc
+5586556/1
CCCFFFFFGHHFHGIJJJJJJGJJJJJIJJJJHIGHIJJJJJJIJJJIJJ
@3955383/1
ggttcatgagttccactttcacaatcaattaattggtaacatggtaaaat
+3955383/1
@@@DDDDDFH4D?FHIHIGBGHI9EHHDAHCH@GHH?FGGCGFDCC44?4
@8105586/1
ggcatcccacttttatgaatgattttgatccaaccttctggtagcatttc
+8105586/1
CCCFFFFFHHHHHJJJJJJJJJJJJJJJJJJJJJJJJJJJIFHIJJJJJJ
@5036834/1
caggttgttctataagtttatagatgtctaactgtataaatgtttaaaag
+5036834/1
@@CFFFFDHGHHHIGGDHIIIGJJGHGHJIBBHIIIIJJIGIEIIIIJB>
@5587347/1
gcttcggccacttctttgaactaagtacagcgaaattcttattcgattga
+5587347/1
CCCFFFFFHGHHHJJJJJJJJJJJJHHIJJJJJJJJJJJJJJJJJIJJJH
@4514649/1
gcgacttttgtccgaatctcatcagcaagaagaagtgcattaagcctgta
+4514649/1
C<@FFDDDHHCFFHGIJJIIIIIAG39CC@FGGH;9?BD<<<@?FBGGF<
@8105736/1
gttcatgaattgctccctccacctgaactagttcatatttcggagtcgtc
+8105736/1
@@@DDDDBHFHF<BGFFGHIIIIIIGEHGCG?EHHGIIIIACG@@8FGDG
@6598831/1
cgattatttttcctttgatgctgctcaatttaccttcatccttgttttca
+6598831/1
CCCFFFFFHHHHHJJJJJJJJJJJJJJJJJJJJJJJJJJJJJJJIJJJJJ
@4514868/1
ctggattttgaataggaaatttgataagtttggttccatcagga
+4514868/1
C@CFD?BDD>FHHBB@DGHHIEEB<FG@CCHC18?<@F<CAF>D
@3956177/1
cccgtttttattatcgcttctaattttttctctca
+3956177/1
@?@DDD?D=8DFFD4::;:@E@H9<4CHH9DD4C3
@6093992/1
gctgctcaatttaccttcatccttgttttcaaagttgataaataatatta
+6093992/1
CCCFFFFFHHHHHJIJJJJJJJJJJHJJJJJJJJIIJJJJIIJJJJJJJJ
@2276512/1
gtctcatccacattttatgtgctgctaacctcttggcaatttttttcgat
+2276512/1
???DFDFAHHF?BGHGFHIBEHIJJJJJJJIJEDC3?:99DEHHE6BHCD
@4516327/1
gtcacttcaaactgttgctcagcagctatctcttgt
+4516327/1
<@@FD?D;DAFHDD:AGBC>FHBHHH3AF>DD<4?:
@4516438/1
catgagtacaatagaggtaagtagttat
+4516438/1
@7@;D?D>BBF4DEB>D2?FC:ED@CAC
@2276853/1
cagccttatgcctctcaaactcaagctgtcgcttcaattcat
+2276853/1
CCCFF>DDDDHHGIIJJIIHIEHGJFGGHAAFEFHIAFIIHH
@6600671/1
gggccattatcgcatcatacggaatctgccgagtccttccttctagtgct
+6600671/1
CCCFFFFFHHHHHIJJJJJJJJJJIJJJJJJJJGIIJJJJJJJJJJGHIJ
@2277282/1
atagcactcaagggcacattatgttttctaacacttccttgccctaaata
+2277282/1
@@CFFFFFHGDHFGEGIIIGHGIIJFIJJJJJIIJIDGIJJJIDGIJGJB
@1723168/1
aaatttctcaaatttctttctatatccatcgg
+1723168/1
@C@DDFDDD8DF4AFHIIIGGEEHHIGCCGC6
@7090290/1
gaggttgatgaggaggctgaggcggaattagagcaattgctcccggaggg
+7090290/1
B@BFDDFFHHHHHJJJGJJIIJJJJIJCHIIJIJJJIJJJJIIJJIGHFD
@42237/1
ggaaagaaacaaacattgcagaaagtctgacaataaagtaggcccttatc
+42237/1
CCCFFFFFHHGHHJJJJJJJJIJJJGHIIJGGIJGIIJEHI@GGGHGCHI
@7090840/1
ctcaactatagtttaaaaaaacaaaacaagaatattctattgaattgatt
+7090840/1
CCCFFFFFHHHHHJJJJJJJJJJJJJJJJJJJIJJJJJJJJJJJJJJJJJ
@6601907/1
caaagagaaaaagtgcaatactaaaattttattcagtatattccaatgac
+6601907/1
CCCFFFFFHHHHHFHHJJJJJIJJJJJJJJJJJJJJIJJJJJJJJJJJJJ
@2278623/1
taacacaattaaaaagtaatctgaaaccatttgataa
+2278623/1
@@@DBF@DDHFFDIGHADE<<BHG<F3CF@HGICGID
@5588079/1
ctcctgaccaacttgaagacaaggtaaatgaggataccttaatttcattt
+5588079/1
CCCFFFFFHHFHHIIJJIJGIJJJCHIJJJJIIJIJJJJJJJJIIJIIJJ
@5588156/1
tataagaacaatgagtgagagcttgcaagaggtaacttctgtcttgaaat
+5588156/1
CCCFFFFFHHHHHJJGHJJJJJJJJJJJJJJJHIJJJJJJJJJJJJJJJJ
@2279436/1
gccatcgtttgcattagacatagtcagagcttgtcggagaa
+2279436/1
??@ADDD8CFHDBHBH@GG4CHIIG<F>BC<FBF9@6@GH<
@5588500/1
gtagttaagcatggacaaggactgcatcttcttattatatcataactaat
+5588500/1
CCCFFFFFHHHHHJJJJJJJJJJJJJJJJJJJJIJJIGJJJJJIJJJJJJ
@2279827/1
catcattcattttcttcattgtaacttggcccgcaacaattgtacacaac
+2279827/1
@CC?D>?DFHFGH4?AGGCGIABDIIBEGEEGG:DAGCGCE39BEB?FGH
@2279889/1
cgtacttctagcattagaagtttcttctccagctaagg
+2279889/1
@@@ADDFDFH?8CFHEEDC9CHGEGGG<:2A@E>H9CE
@2830651/1
gcctaattgatccataataagtctaaatagaccttcagggtcatt
+2830651/1
@@@ADADDFFHHHIGBFGDHGIEBFGBCEGCG9EECEHCG3?8?C
@2830961/1
tagtacataactttagctgtcgtctttctttcaacaaacacaagagctaa
+2830961/1
@BCDDFFFHFHHHIDHIJJJIIGIJDHIIHGICHJJJIJIJGIGIIBH?F
@6097489/1
gataataatgcctcagagctaccttggcagctgctaattttgcttggtgt
+6097489/1
CCCFFFFFHHHHHJJJIJJJJJJJJJJJJIJJJJJHHIJJJJJJIJJBFF
@4516855/1
gtagaggtgcaggctggccatgttgaatagcttgctgtggtggtacagc
+4516855/1
@@@FFFFAFHDHFIIGGGH>D9HEHIIJB<FCFFHGF?;;?GDDGG@D3
@3377835/1
catcaatcatcccttttctatgctactgttttccaattccaaattctaat
+3377835/1
@@@FFDDDHGGHHJJJIGHHIEHIGHGIIEEHIHIIGIHEGHIJJHIJIE
@1725254/1
ctttggaagaagaggcttttatgttttcttttttaaatttcttatgtgga
+1725254/1
CCCFFFDAFF>?FIIGIJ3EFHGFIGEGIIICHJ9B?FFGGHCGH<@GB>
@4517316/1
gtgcaggctggccatgttgaatagcttgctgtggtggtacagcacccggt
+4517316/1
@@@DFFDDHH8FHGGIGIIIICDFHEGGFHIAD>FFHGI>BEADGHD@A;
@6602671/1
ggtggggccccacctcccgcaggagcaccagggggtcctacaggaggagc
+6602671/1
BC?DFFFFDHFHHJJJJJJJJJJJJJIJJJJIJJJHFFFFDEEECDDDDD
@6602868/1
cttttatcataatgagatcaagtttttttcgaaccaaatgaagctgtatt
+6602868/1
CCCFFFFFHHHHHJJJJJJIJJJJJJJJJJJJJJJJJJJJJJJJJJIJJJ
@4518045/1
tagcatttggaggactgtcagatggttttggagaattatcaaagagaatt
+4518045/1
@CCFD4ADFBFFDCEHIIJIEEEFGCFDBCF3CG>DHGGI9FDB@CHE<?
@1726531/1
gctggtgcatgtaatactttgtagatatcagacat
+1726531/1
@C@FFAD<FD?2<E@F@@B<IEFF>CH>FHGGHB9
@8109224/1
gtaagcgaagaactgaggtaaaaataaaatttaaaaatgttgctattgtt
+8109224/1
CCCFFFFFHHHHHJJJJJGHJJJJJJJJJJJJJJJJJJJIJJJJJJJJJJ
@8109319/1
tgcttttttagttttataggttccttaatcatacaataattagcttaata
+8109319/1
CCCFFFFFHHHHHJJJJJJJHIJJJJJJJJJJJJJJJJIIJJJJJJJJJJ
@7091876/1
acctagtgcttttggtacctctacatcttcagcttcttcaccaactaagt
+7091876/1
@BBFFFDFHHHHHJJHIJJJJJIJJJJJJJJJIJJJJJJJJJJJJJJJJI
@6098971/1
taccggtctttctcgataatcaagtgttggtgcattcataattcgggcct
+6098971/1
CCCFFFFFHHHHHJJJJJJJJJJJHHHIIJFHIGGIGIJJIJJJJIJJJI
@3960574/1
gtccgactgatgatttgaggttcttgtggaattgtgacactttgatgttg
+3960574/1
@@@DFADDFHFHFJJIIGJF3AEDHI<FHHGJFG?D@GGHDGGGEIII@G
@6099195/1
ctatttcctcagcgacttttgtccgaatctcatcagcaagaagaagtgca
+6099195/1
?@@=DDD?DFFD88C?FGFEHFHH=:?FHCBCGHDGIGDBBF>BFFFFAC
@3960646/1
gggaattctaagagggtacacaattcaggcactaatgtctcttcaa
+3960646/1
@C@DFFAEHFHGFIBHA;CAD@BEHHHHE9DCFDFEHGIICHGGIE
@1181224/1
ctattagttcatctatattttttaaggaagtaag
+1181224/1
@C@FD;DDFDFHH<AE>ECHJIB@>FEFCGDEHF
@6099740/1
actttttgaaacacaatgtgagtacctactacctttatattcactgtaaa
+6099740/1
<@@FFFFFHHHHHJJJJJIJJJHJJJJJJJJJJJJJJJJJJJJJJJJJJJ
@7622157/1
cccggtcctggtccagattcctgttgtggaccagcttgtgcttgtcttcc
+7622157/1
CCCFFDFFHHHHHJJJIJJJJJJIJJHIJJJJJJIFIIFHGHIIFFHIIJ
@7622760/1
cagcgaaattcttattcgattgaagtaaattgtaaaatgctaatatccta
+7622760/1
CCCFFFFFHHHHHJJJJJIJJJIJIHHIJJJJIIJJJJJJJJJJJJJJJJ
@2283902/1
ccatggtataactatcttattgagataattatcttttgaaacaactacct
+2283902/1
CCCFFFDFGH<FFCHHJJGGHIDHEGGHHIIJIJJFIIGFDHEC?FHIHI
@7092580/1
ctcagagctaccttggcagctgctaattttgcttggtgtttgttttctcc
+7092580/1
CCCFFFFFHHHHHJJJJJJJJJJJJJJJJJJJJJJJDGHIJJGIJJJJJJ
@2831347/1
gctgctgctgctgctgaggcggttgttgcca
+2831347/1
?<@<1AD>CFHFH933:?FEB@860@DB4?B
@7093029/1
tcatcaacatctgacccttcacactcatcaagaacttggtaaactcttag
+7093029/1
CCCFFFFFHHHHHJJJJJJJJJJJJJJJJJJJJJJJJJJHIJIJJJJJJJ
@1183402/1
gttcatccataattcagaaagaatatacacaacagacaactctgtactgg
+1183402/1
@@@DDEDFHHH<>HGHGIIIIJJIJEGGHIGHICEDGG>FDAHCFGAH9<
@1183465/1
ctctaaatgaataatgcagcgatga
+1183465/1
@@@ADD?DDA?DD@DHGIGI>1FE<
@2832171/1
ggccttagtagaattataaaataaatacaaatacagaaacttagttgcca
+2832171/1
C@CFFFFFFFDFAGHBHIJJJJJB@FHIFIGJBFGIGBDHIGIJIIHCCG
@1183929/1
gagaaatttcaatttttgcaaattgttcgtagtgaagaactgaaagc
+1183929/1
?@@DBDBDAHFH?FEGIII>4<?AFHGIH@38EG@>@FFFHHGHHII
@7093614/1
ttctgaaagacttgtaaagtttactactatattctcgtcagttttaatgc
+7093614/1
CCCFFFFFHHHHHJJJJJJJJJJJJJJJJJJJJJJJJJJJJIJJJJJJJJ
@1184061/1
ctagataataatgcctcagagctaccttggcagctgctaattttgcttgg
+1184061/1
@@@DDADDFBBFDI:AFBFCE;<C>CHEGICE8:9CFGE<FAC9?D@@DH
@46736/1
gcagtatgcaaatattgtggaccatcactttttacatttaaagcatctcc
+46736/1
CCCFDEDFHHHAHHIIIIII@GECGHIIIGGIGHIGIIIIG@DEGIIFGH
@7095543/1
catttcttcagggagaatttttaaccatttacacaatataaatgcacctt
+7095543/1
CCCFFFFFHGHHHJIHHIJIJJJIJIJJJJJJJJJJJJJJJJJJJJJJJJ
@609897/1
cacatattctctccacgctttttgatattctggatttcccgcatagctca
+609897/1
@C@FFFFFHHHHHEHIII6CFGIIIIIJIDIJJIJIJEIIIHGGHEGJII
@4521767/1
cccgattctatttcttggtcatcagt
+4521767/1
@@@DAD7DF44CA?EF>DFGG<A9F<
@5043073/1
ctgcaactgggcggcaattattgaggcaatttgcaattcttttataataa
+5043073/1
CCCFFFFAHHHFFIBGIFHHIJCEEHIJIFJJIGIIGGGIIIIJJA@@9C
@8109736/1
cagagactcgtccaatcagattgaaaaaaacaagttgtataacacaatta
+8109736/1
;?@D?DD?FBFFDF@G?CB?FDA9AF<AG@???G9D?G@FBB8?B=FFIE
@1728983/1
cggcatcatcacttatttgttgtttaaacgtcttcccttgatttcctcca
+1728983/1
@C@FDFFFHHB8C@?E@BIEEGGGGGHGG?D@CEGGGG@GCFIIDIIGEH
@5043736/1
atctgttataaatgtaggaagttatcaagaaatctaagattgcatcaccg
+5043736/1
CCCFFFFDH?HFHIGGEIHJIGHGHGIIJ@HGIIJICHHGEGDGFHIIJG
@4523189/1
ttatgatctccggccaagatcagccg
+4523189/1
@@CFFFFDHGFGFDIGIDFHCHAEGA
@5591019/1
ctccttctaacttaatgcaagcttctcttatagctgtcaactcatgttgc
+5591019/1
CCCFFFFFHHHHHJJJJJJJJJJJJJJJIJJJJJJJJJJJJJJJJJIJJJ
@4524199/1
atcagtttgagatactgtaatgcattgtaggccgcacatgtttgtgcttc
+4524199/1
@@@DFDDB>D?;?DHEGHFBHBEHG<@F<:BGHCF:@@FG:0?3?GFC>B
@5592169/1
ctggagacatgactacacaaccatttggtatattcatcctcttaaaataa
+5592169/1
CCCFFFFFHHHHHJJJJJJJJJJJJJJJGHJJJJJJJJJJJJJJJJJJJJ
@8112269/1
atggagtttgacctctaggaccagtttgcaaagggaagcgagcttgctgt
+8112269/1
CCCFFFDFHHHHHJJJJJJJJJJJIJJJJJJJJJJJJJJJJJJJJJJJJI
@8112414/1
ctcctgcggaccattagttgaagtcccagccctcagataatcccatatca
+8112414/1
CCCFFFFFHHHHHJJJJGJJGIJIGIJJIJJJJJJJJJIJJJJJIJJJJI
@47367/1
ggctgctatagatggaacgttgatctggtctggagctggatgagtgacat
+47367/1
CC@FFFFDDAHDDBGGHG>:CCGHIGH<FHIDHGGHGEHDFEGHGG9BBE
@47957/1
cttggctttgccgcttgttgctgtacttgaggctg
+47957/1
@@@DDFDFHBFH@GI<;C<AHIEHCHEECGC>BBF
@48089/1
attgagttgaaatattttcaaattctggatcgttttt
+48089/1
@@<DDD=AFADFDC>GBFJECBEFIHGGHEGHBEGE@
@7624736/1
agcatgatgacattcatctataactaatagattgacacgagacaacgtga
+7624736/1
@@CFFFFFHHHHHJJJJJJJJJJJJJJJJJJJJJJJJJJJJJJJJJJGHH
@7624906/1
cccgtaccataacaaactgctacaggtagtgtcgacaattgtaccaagct
+7624906/1
CCCFFFFFHHHHHJJJJJJJJJJJJJHHIGHIIJJJJJJJJHIJJJJJJJ
@1186721/1
cgactgatgatttgaggttcttgtggaattgtgac
+1186721/1
@C@FDFDFHFHFFCFGHFHHGGIIHCE@EFBGGCE
@6101505/1
gttttcttcttgaatggtaacaaatctttgaataacttcagctaggccag
+6101505/1
CCCFFFFFHHHHHJJJJHIJJJIJJJJJJJGHIJJJJJJJJJIIJJJJJJ
@1187148/1
ggttgttgttgaggtggtagttgagtttggtgggtaggggttgtttccct
+1187148/1
@@=BDDDD;FDDHGEGI@HHHGHIIF@HIIFFEGDDFEFIAHEGIJ@FHC
@2285916/1
aatcaacatcagctgagatatactcatattgaggataagaaatacggtgt
+2285916/1
CCCFFFFFHHHHGJIJJBHIJIJJJGICIIEGIJBGIJJA>GGHGFIDDF
@7625724/1
ctgggctacagatatctagaggttctgtatttcctgtgatcttgtctaag
+7625724/1
CCCFFFFFHHHHHJJJJJJJJJGHIJJIJJJJJJJJIIJIIJJJIHIJJJ
@7626066/1
ggccgcacatgtttgtgcttctgaagaggacatccccgtaccataacaaa
+7626066/1
CCCFFFFFHHHHHJJJJJJJJJJJJJJJJJJJJJJJJJIJJJJJJJJJJJ
@3965560/1
ataagaacaatgagtgagagcttgcaagaggtaacttctgtcttgaa
+3965560/1
?@@ADDDB3CDHB@HGB>>@GHE::9A@@?F?3EBF>G@?FFF>D::
@6102858/1
gccaaaatttgttcacactgttcctggctgagagtaattcgtcgcgcatt
+6102858/1
@@BDFFFFGHHHHIIIIIIJIJJFHJJJJJIJJJFHIJJJJHIFJJJHII
@6103101/1
gtttttttcgaatcaaatgaagctgtattataacatgacctaagagtttt
+6103101/1
BBCFFFFFHHHHHJJJJJJJJJJJJIJJJJJJJJJJJJJJJJJJJJDHIJ
@50802/1
agaacttttaacaatgactgactaggatgttcagttaactttctagctaa
+50802/1
==?DDDDFHFHDHGHGEFHHFGADEGE@FAHEEHJIGG:?FD4CDHII@E
@4525152/1
aatcactgctgaggcttgaacaagcccttctgatagcctgcaa
+4525152/1
@<@DFF?DDAFBFGGGBE>E3FH?@GH@FG@E@D@FGGAF>?3
@3966582/1
gtggttgttgcctctgttgctgctgaggctgttgttgccactgctgctgc
+3966582/1
B@@FDDDDHHHHHJJFGHIIIIJJIEEGIIJIICHJJIJIIJEGCEGEHG
@3966716/1
ccaacattcatgaataatggaaaatcacatagcttcggccacttctttga
+3966716/1
@@BFFFFFHHHHHGIJFIIIEHHIJCHICEIEIGHIGBIIDFFEIJJGIB
@2835039/1
ctgctttagggtttcttccgctaatttaaaaattgaatagtt
+2835039/1
@@CDDDFFFHGFFHHIJJJGGG6FFFG<CGECGHHG@FE>:B
@4525767/1
gtggagtagaaaacttttcgatttcggtattatggttttcttcagcatca
+4525767/1
=;=DDFDAF>FHHIFIIGIIG>HG>AG8CDHIIIDFH>?<>FGAH4DEGG
@6610657/1
agaacaatgagtaagagcttgcaagaggtaacttctgtcttgaaatctgt
+6610657/1
CCCFFFFFHHHHFIIHIIJJIIIIIIJJ9CHGIICHGFGHIJGJIJJIIH
@2835878/1
atcggctccttgaatgaatttttcattc
+2835878/1
@@@ADF=DBC??<<@CDCC>HG@A@9?A
@5046566/1
tggttggatataattcccttcagcattataaggaaaaggcactgactgtg
+5046566/1
@@CDFFFDHFHHABFDFHEIGIIHIFBHGI4A<BGEHCHBCHGGIEIEBA
@5046707/1
atcaatgttaaggaatggtttccaaccaataattgcagactggaagaaac
+5046707/1
@@@FFFFFHGHHHIGICHIHGCHE9FGGGHGIJBHGBADEGIGAFEEGH3
@3969190/1
ctgagatgaaggtggtctgctgggttgctggtcaccgggttgttgcctaa
+3969190/1
@@@;DDDD8FFF<A1<3?<:::C1AC6BC4?1???@BFGDGB0B=FH9=;
@7097148/1
atctggagctcatcaagcttcggtccgactgatgatttgaggttcttgtg
+7097148/1
CCCFFFFFHHHHHJJJJJJJJJJJJJJHIJJHJJJJJJJJJJFHIJJJHI
@5048066/1
gcaccatgacgatagctttattctcattaaggaattccggtttctcaaaa
+5048066/1
@BCFFF4BCFFFAGHHIJJIIJJJGGGGICHGIJGIFHGIGHJIJJJIIG
@5048145/1
gtaatctctgtatcaacaactgtaccagccggcacattcatatttctccc
+5048145/1
C@@FFFFFHGGGFIIIIJJGIDCBEHGGE;CEBG>HED?BDFI@FGGIII
@4528865/1
gaagtatttatggagtccatatttaactgctagagaagcgaatatagt
+4528865/1
@@@FD<DAHFD<F<GBAE@F>@EIID<HEH<EF@FDG>BG1:0?DF99
@1733307/1
ctgctattgaaggctttttgttatctccagcaggtgggtgagtaacatca
+1733307/1
CC@FDBEEFFDFFHIIECHIHGGGIIIHIJJIECGGG>@@FFDE?F<?FD
@8114441/1
cctctgctgctgctgctgctgaggcggttgttgccactgctgttgttgag
+8114441/1
CCCFFFFFHHHHHJJJJJHHJFHIIGIGHEGGHGIGHIIIIHFFHFHIHI
@6613428/1
gctttttccgttgggattcattatccattctcccctaggctttgctttag
+6613428/1
CCCFFFFFHHHHHJJHIJJJJJJJJJJJJJJJJJJJJJJJJJJJJJJJJJ
@1734050/1
tttttttggatctgaagggcggtcccctcttttgggtggaatgtatgacg
+1734050/1
@CCFFFFFHHHHHJIIIFEGIE?FGIIIIIIJIIHFCDDACACEEEDDCB
@5594836/1
cacagacctgttctaacttaaagctgactttagtacatcgcctggagaca
+5594836/1
CCCFFFFFHHHHHJJJJJJJJJJJJJJJJJJJJGGIJJJJJJJJJJJJJJ
@5049772/1
cattcataattcgggccttaactttag
+5049772/1
@@CFDDDDDBFH?>EHIJ@FDH@HHEE
@1734501/1
gcattgtttcattccgcagattaaaatttttaagta
+1734501/1
<@@FFF;DFHFDFF>EGGGHGHIIEGC@FE@F@G9D
@3388249/1
gttgttgttgttgctgaggctgctgtggtctctgctgttgctgttg
+3388249/1
@@@DFDADDDFFHIEIGIB=HCG@GEEH3CGCHGE9<?FDDDAB<D
@1189018/1
ctggcactaaactgtaaagggcttcactgcaaaagtttgatcaaataaac
+1189018/1
@@@BDDFFFBBFHBGEHGEHE?HIIIHHGGI>EEFDFFCHIIIIID>FHG
@1735046/1
agaagcttcagctaaacgctttcctttaaagtaaacagcaacagtatata
+1735046/1
@@@ADDDDFFDFD@FGG:3C;BHDHEEGEBGHIGGGIIIIBBB@?BD@@B
@1735346/1
atgttataacattatgcagttcattacctaagatatttgttatgatct
+1735346/1
@<@BDDDBHDFBFB4AG>HICGIJJGI9FEBFDHEHGCIBDHH@F99C
@7627328/1
gtacgctcaaacatgcaaatgtgacattattgactaaggccgatctgagg
+7627328/1
BB@FFFFFHGGHHIJJIJJJJHHJJJIJJJJJIIIJJJJJJJJJJJJIJJ
@6614727/1
tcagaatataatagtttcaactcatttgatttatgcttaataagcattac
+6614727/1
CCCFFFFFHHHHHJHIJJJJJJJJJJJJJJJJJJJJJJJJJJJJJJJJJJ
@3971639/1
aaaacgtaagtggaagcataagctcccaattctttggtgataagaactat
+3971639/1
@@@DFFBDHGHDHIJJFEHGGHGJGIII<GCCGGGHIDF9DDGEGA3?F>
@1190931/1
tttattatcgcttctaattttttctctcatttctgggattaaaatttcta
+1190931/1
@@@FAEDDDHHHHG9E>BHEFCBGEHGGGG<EFIHEGEGGGGIIGHIHEH
@3972028/1
ccacacctttgtcaccactatattcacc
+3972028/1
@@CFFFDFD>FHDIFBADGGII>BF4F9
@1737150/1
ctgcattaaatattaaagtattgagcaaagtgaatgcaattgcacagttt
+1737150/1
@;?DADDD?DAB:::2CEFCEAE>B@:<3<2<?EHFF>GGC34?FG@9B>
@1191462/1
atcactttttaacaattctgtaattattgtagaaatatatgatcaccaca
+1191462/1
@@@FDFFFFGHHHIIAEDCH@IGIIIIIEFHGGBADFIBEGBFHI9CBDC
@7097412/1
cttcatcttcttcagattcgttttctgaagaggtatctgaacttgaatca
+7097412/1
CCCFFFFFHHHHHJJJJJJJJJJJJJJJIJIJJGHIJJJIJJJJIIJJJI
@1191933/1
ccagagactcgtccaatcagattgaaaaaaacaa
+1191933/1
@@@FDFFFDFHDDC@GEFGDCDEHGGEGCD??;;
@6617341/1
tgaggaaacaaactttgtgagtgttctaaagctacttttgcagcattcat
+6617341/1
CCCFFFFFHHHHHJJJJHHIJFHHJJJJJJJJJJJJJJJJJJJJJJGIJI
@7629754/1
ctagataataatgcctcagagctaccttggcagctgctaattttgcttgg
+7629754/1
CCCFFFFFHHHHHJJJJJJJJJJIJJJJJJJJJJJJJJIHIJJJJJJIJJ
@6617389/1
ctcttttaccattgtacgagtttgagcatcattcattttcttcattgtaa
+6617389/1
CC@FFFFFHHHHHJIIIJFHHIJJHGGJIJIJJIJJJJJJJJJIJJJJII
@3973438/1
gctgcgacaccatctgatgcctggtgcggaggctaccttgccgtaggaaa
+3973438/1
CCCFFFFF@HFHHGGGHGGGG>GG?CG?@:FGFHH>FGGEE9A@BHD9?>
@2288929/1
ggtgcgttaacttttggtggctttattatattactcctaattg
+2288929/1
?@?DDDBBD;AD<FF>>ADEH9@9BEG<DGGGGHCE>>DEA49
@2837886/1
tggaagaaaccataccaaaggtcaagaccataaccaagatcaattactct
+2837886/1
@?@DDAD>3ADHFHEEGGFHE??GGGGHGIBGD?DF9DGGGGAAHIIGBB
@6618042/1
tgtggggccagttctggaggatgaagttttctacctcttgtattttgctc
+6618042/1
CCBFFFFFHHHHHIJJJIIJHIJHIIHIJIJJJJIJIIJJHIJJJJJJJJ
@3388515/1
ccaaattcagaatttaacatcaatggccaactaaatgtcatggattcagc
+3388515/1
CCCFFFDDHFFBHIFIGJJBGHIJGIGIE@FBEHI<E9CAGGH3?3BABG
@2289360/1
gttcatgaattgctccctccacctgaactagttcatatttcggagtcgtc
+2289360/1
@BCFFFFFFHHFHJJGHGIJIJJGGHJJIIIHHHIGIIJJGGIIFHJGII
@4532384/1
ccaagatcagccgtgtttggtagaagcaggatgacacttaggtcg
+4532384/1
CCCFFF?DBFFHHEHFGEEHDFFGGEII@31CG@HIIA<:D<9B?
@8116688/1
cacatgataattagtatatccaagtaacttgtattgttctgtaattctcc
+8116688/1
@@CFFFDFHFHHHJGIGGJHIHHHJIIGIJIJGGGIIHIJJIJIIJJJHI
@6106550/1
gtgggttcatgaattgctccctccacctgaactagttcatatttcggagt
+6106550/1
CCCFFDFFHHHHHJJJJJJJJIJJJJJJJHIJJJJIIIJJJJJJJJIJJH
@7631883/1
ctaccaatactttaagagcatttattgcagcttctttctgtgcatcattt
+7631883/1
CCCFFFFFHHHHHJJJJJJJJJJJJJJJJJJJJJJJJJJJIJJJJJIJJJ
@7632136/1
tggcattttcctgtgactgatttttcttcaacatcaacaaatgtcacttc
+7632136/1
CCCFFFFFHHHHHIJJJJJGIJJJJJJJJJJJJJJJJJJJJJJJJJJJJJ
@2840269/1
ctcagagctaccttggcagctgctaattttgcttggtgtttgttttctc
+2840269/1
BCCFDDDFHFHBFGFEGGIIIJJJI@EGF<4CF@AHDFFG?;?BB9?G4
@2840293/1
ctgttcttcttgaagttggttcagctgtagtctgtctgc
+2840293/1
@@@FFFDDHHHHFIIIIEGHIGEEGHGDAFHIIEF4C<D
@4535079/1
gctattagtacttccgtcaacactgctttcatcttcagaagaactggtag
+4535079/1
@@@DDDFFABFHDG@HA9A:<EGHI<9BFHE<CFGCF@FCCAHE<<D?FD
@6108146/1
cggtggtgtgtaatcactgctgaggcttgaacaagcccttctgatagcct
+6108146/1
BCCDFFDFHHHHHJJJJJJJIJJJJJJJJJJJJJIJJJJJJJJJJJJJJI
@4535322/1
cagctgctaattttgcttggtgtttgttttctcc
+4535322/1
??@FFFA>FF8<BEEFH<EEEDFHHECGGBHHA9
@1739248/1
ccgaatctcatcagcaagaagaagtgcattaagcctgtataaaatacaag
+1739248/1
@C@?D;BDFFDHHIIIIIIIIIBH@HGHFHHHGGBHIIIIIFGG@DEHI@
@2289865/1
tctttcttgtcagcacagaataatcttgtatgatgtctcttttggactac
+2289865/1
C@CFFFFDDFHHFIIJIJIIIICHBHHGFHGICHIEEGIGEHCEBE<<FH
@7100118/1
caacaacagcaacaacaacagcagagaccacagcagcctcagcaacagca
+7100118/1
CCCFFFFFHHHHHJJJJJJJJJJJJJJJJJJJIJIJIGIJJJJJJJJIJH
@3394100/1
ggtatatataagattacaattcttaacattttttctttaaacaaag
+3394100/1
@C@DFFFFHGF4CGFGGIIGIIIIFFHII@HGEHFHEGE@FH<?D3
@3394197/1
ctgagctttataaaatgcagtggccgacacatcaatattaagcatcatct
+3394197/1
CCCFFFFFHDFHGIIGIJJEHIIJJJIIJJJJIBHHIJJJFJJIFGIIIJ
@3975734/1
ccggcacattcatatttctcccatctgcatccttcttttccggaaagaac
+3975734/1
C@CFFFFFGGFGHJGCEGEF<CBHHIIJIHI9FDF<GGIGCDFBFGIFIJ
@3394558/1
ttttaattaaaaaattggtgggaggagaaatagtgattctgtagtgatat
+3394558/1
CCCFFDFFGGHHHJJGIIHIDHGI1?FAF@?G4?DDIIGIGEEHBDIGHH
@3394864/1
ctgtgatcttgtctaagattgctttcgctgcggcatgctttgcttctttc
+3394864/1
@@CDFADFHHHBFFGIEDHDGHJJIGGI8D<<BDFBCGEAF4DFE<FEGI
@7634044/1
ctttattctcattaaggaattccggtttctcaaaacatggagctggatga
+7634044/1
@CCFFFFFHHGHHJJJJIJJJJIJJHIJJJJJJJJJIJJJIIIJJJIJJI
@7101317/1
gccatattgtagctttggtggtggcagaaccctacctctaacttccatca
+7101317/1
CCCFFFFFHHHHHJIJJICFGFGIJJJJIJJJJJJJJIJIIJJJJJJJII
@8119226/1
gcccaatattgattccagaacttccggcataatgagtacatcatttacat
+8119226/1
CCCFFFFFHHHHHJJJJJIJJJJJJJJJJJJJJJJJIIJJJJJJJJJJJJ
@2842757/1
ctgatttcataatgatgtacgaaacctcgag
+2842757/1
@<@DDB>AHHFHGIGGEHEHGIIEGHGI?E1
@2842772/1
gtcttcagtcacccgattctatttcttggtcatcagtttgagatactgta
+2842772/1
@@CFFFD?CFFGHJFHGGIIJIIGIIJGC<CFGHJCFGHCGGIFGCHGFG
@6109134/1
cctagactgtggttgagacacttgctggggaggtggacctctttgtgccc
+6109134/1
CCCFFFFFGHHHHIIJJJJJJIJJJJJIJIIIJ?FHGHIJJJJJJIJJJJ
@3977746/1
attaaaattaattaaaagttaataatacaaataaataaacagaaacagga
+3977746/1
CCCFFFFAHHGHGJIJGJHIGGHJFEBEGIJCHIIIIIJ@GHIJJJJJII
@2843357/1
ccaaaataatttttcttttttaataatatcttctgg
+2843357/1
@@CFDD?DFHBBAG@GHGB@FH@EHEFG<GG?FA4?
@8120217/1
ctcttcctttttttggatctgaagggcggtcccctcttttgggtggaatg
+8120217/1
CCCFFFFFHHHHHJJJJJJJJJJJJJJJJJJJJJJHHHHHHFFACDBCDD
@6110168/1
aggcaaggtacagcctcaccacctcaaccgaacacttctaggttacatag
+6110168/1
CCCFFFFFFHHHHJJJJJJJJJJJJJJJJJJJJJJJJJJJJJIJJJJJJJ
@7102989/1
cccgtgtgatatgatatgggttgctgtttacaccaacgataaaatcaggc
+7102989/1
@CCFDFDDHHHHHJJJJJJJGGIJJJIJJJJJJJIJJJJJJJIJJJJJJJ
@5052449/1
gttgttgttgctgctgctgttgttgttgttg
+5052449/1
@@@FDFF=DDHHHGGGIGEDGEDHIGHECE;
@3978798/1
gttgccttaaaacaatgtcaagagcttgg
+3978798/1
@@@BDDDDHHAAFHEHGEJIJGCCHIDG?
@1740503/1
agattcttcttttttctttgtaactattttattttcac
+1740503/1
@@?;DDEDHA4CDGFG@9FF@?FE@HHIJG?<?CDE<D
@1196540/1
ttagaatatacagcataagcagccataccaagatcatcacatactaccgc
+1196540/1
@@@FDDDFHHFDHJGHGIIFIECGECHHJEGCHEEH<:DGHCCH>?GGHF
@5600782/1
cattttcgtttacccagagaggaaatagtattttttcttcatcgtcttga
+5600782/1
?@BFFFFFHHHHHJJJJGHFHICHGIJJ@FIJIIJJJJJIIJIIHHIGIG
@1197499/1
ccgcttctataccaccatcaaggaaaagtgc
+1197499/1
@@@DDFDFGBHHDGD@BHEGJIIJIA?EC9C
@6619909/1
aacacttctaggttacatagtgtatgaaccgctgcattaaatattaaagt
+6619909/1
CCCFFFFFHHHHHIJJJJJJJIJIJJJJJJJJJJJIJJJJJJJJJJJJJG
@7636001/1
cgaggaattccagcctttgatagcaatcggtaaagttttgcctataagaa
+7636001/1
CCCFFFFFHHHHHJJJJJJJGIJJJJJJJJGIJJJIIJJJJJJJJJJJJJ
@7636246/1
cttggtcatcagtttgagatactgtaatgcattgtaggccgcacatgttt
+7636246/1
CCCFFFFFHHHHHJJJJJJJJJJJJJJJJJJJJJIJJJJJJJJJJJJIJJ
@6621206/1
gctgaggctgctgtggtctctgctgttgctgaggctgttgtggtctctgc
+6621206/1
@@@DD?DDH?=:D<ADHGGHHGE@AHHHIBGGGAFHG:?D?6B9BG@DF<
@5054548/1
aacgattctccactgaaccaaatcggctccttgaatgaatttttcattcc
+5054548/1
@@@FFADEHHHGDGHCBGHIJGIIGGE=FHIJIIHEGIGG>G<B?GH@H>
@8121624/1
cctgttgttccattgcttgaggtctggtaattggagcggcttgtctaact
+8121624/1
CCCFFFFFHHHGHJJJJJJJJJFHIJJHIJJJJJJJJJIJJJ098=8B@<
@3398496/1
cccgatacaatttcttgttttttatcatcctctttatttactagaaac
+3398496/1
?@@?:@@DA<??FFHE@C>;FAFGG4C<DCHC>@<B@GI@DH<B4?<B
@5055201/1
ctcagcaccaattttatgatttctcttctcttggtgttcaa
+5055201/1
<@@A?BDDH?A88EFB<:?CIGGGHIGI<CH>EGCFFCGFG
@5055484/1
actgactaaaatattgttcaagttcacg
+5055484/1
@@@DDDD4AD::DGIEIEHIE@@<CHFD
@7104717/1
cataattcagaaagaatatacacaacagacaactctgtactggtgatatc
+7104717/1
CCCFFFFFHHHHHJJJJJJJJJJJJJJJJJJJJJJJJHJIJJJFHIJIJJ
@2293229/1
gtggaagtaagtggtctttcatttaatgttttttgaaaagcctcacttgt
+2293229/1
??<DDDDFHGH<DA<<EE>@FHHHGGII<<CD@:FAGIG3;FAFAGGIID
@5056136/1
ggcacaactgataagttaagcattgcagttcatcagaatcaaaatggttg
+5056136/1
C@CFFFFFHHHF??FHGJJDIIEHIJIIFGEHIEHGGEHGHGCGEI>9BD
@2293558/1
gtggccgacacatcaatattaagcatcatcttccattgagaaggcctgac
+2293558/1
?@;DDDDFHGHF>FHIBHIIEHJIE4C<@FH4:DGII@@A;?DBFDDG@;
@5056527/1
agagtagcttgaggctcagaatcgagtagcc
+5056527/1
@@@DDDD;DDBBFHAE9EFC4?FGBH2AC?:
@3400148/1
cctatacctatttacatgcctagacttgtgcaccagctaaagaagactta
+3400148/1
@C@DDFFDAHFH?FGHBF@FHGGIIJGAFEHIGIIIGECCFB4;D?DGC9
@2846353/1
cagaaaggtaattatattataataatataatttaacaaaaacttagaaat
+2846353/1
@CCFFFFFHFHHFIJBGIGJIIJJJJIIJIJIJJIGCHJJIIF>DGIJJH
@6112805/1
ccttaatctagccacttcagccttatgcctctcaaactcaagctgtcgct
+6112805/1
?@@DBDDDD:CBBDEFIFBHFFIH<FFHHIFFIFDG3?DFDEEGFBFGEB
@5057296/1
ctccaattgcattccctttcacactagggacatgag
+5057296/1
@@1DDDDDBB<DBAAFA<E><C<FA@AHG@FC9E1?
@55879/1
ggtgagaaaattcaagcgagctgatgtatggtcaacatc
+55879/1
?@:BBDDFHHHHFCCGHHEBHGDCEG@EGHGCFHEG>DD
@1198270/1
cagccgcttctataccaccatcaaggaaaagtgcacccatcaaagcctca
+1198270/1
CCCFFFFFGHHG?GHIEHIFGIIHIFGE>GG<:DFH9FHIJJCGGGJGII
@7636986/1
cttgttttttacttgttcctgtgccataaccgtacttcatatcattgata
+7636986/1
@@@FDEFFHHHHHJJJJJIJIHDHHJJGJIIJIIJJGIJIJIJJJJJIJI
@620103/1
ctttgtttttactcctttttcaaaaccttcttccagcatagcttcaattt
+620103/1
@@<DFFDFFDDHGGBFHGEHIIIJIGF>CHGIIGIGHJECDGIICIBFCC
@3981312/1
gttgagtgaagtttctgagagcatcttctct
+3981312/1
@@@DDDDAF4C:D>BGGEGHEFEIG@HC9FG
@1743207/1
ttgcttggtgtttgttttctccaactccgacaaacgccatcctctcattc
+1743207/1
CCCFFDFDFHHHHJGJJJII<FHIICGGIEIJD3DGGIDGGGIE>E@CAF
@4537982/1
ctaaaatattgttcaagttcacgaggagtattcttggcaacaattttata
+4537982/1
@@@DDDDDFDHCHII4<:<CHHIIGEGE;E?9?E<BF9?FHGEG><<B@B
@57494/1
gcccatcattcgctcctcgactgccccgatgttggagcctatgctatccg
+57494/1
@@BFFFFFGHHFHGGIJIIIJIJJGIGG@FFFH@HGEEHC=DCHCHEEHI
@6622223/1
ggtaggacgtgctgtaccttgtatactagcatgactgactagatagaagt
+6622223/1
CCBFFFFFHHHHHJIIJJJJJJJJJJJJJJJJJJJJJJJJJJJJJJJJJF
@4538614/1
gccatccattttatagctactctaaaaacacggtcttttccttcccc
+4538614/1
@@@DBBDD>HHFGIIEB>IBEG:CHGA3EAFEIF18C>HD9?<?FDA
@4539306/1
ctcctacggagactgtatacctaaaagtgggttcatgaat
+4539306/1
@@@FFFFFFFD@FGGFHIDGD>BEEFHFHGC?;:?CF>A@
@6623249/1
cttgtcttacaggtaccggtctttctcgataatcaagtgttggtgcattc
+6623249/1
C@@FDFFFFHFHHFHGIJJFGGHIHHBGHGGHIJIIHFHIJIJDFDGIJF
@1744530/1
gctgtctctggttccaattctaacagttctctgatgggagatttcggaac
+1744530/1
@@CFFFFFGDFHHIDGG:CIIIIIIIFHGII<AFEHFIIBFGIIIGI;FH
@8124390/1
ctcttgtattttgctcttctggaagagggcaagtaagtaccatatctatg
+8124390/1
CCCFFFDFHHHHHJJJJJJJJJIJJJJJJJJJJIHHJIIJJJJJJJJJJJ
@2294860/1
ccgagaaattctaacctctgattagaccctaaagttaaattattgtaacc
+2294860/1
CCCFFFFFGHGGHJJJJIJHGJJIJIJJIJJJIIGGIGHBHIIF<<DGGH
@2295559/1
gtgctgtaccttgtatactagcatgactgactagatagaagtctaattca
+2295559/1
CCCFFFFFGHDHHGHGHEAFIFCIJJHEEBFCGGEG@HIEBGHIIJIC@0
@6624891/1
ctttcatgatactctcaagatccctgattacttcttctcgaggtggctgc
+6624891/1
@BCFFFFFHHHHHJJJJJJJJJJJJJJJJJJJJJJJJJJIIJJGHJJJJJ
@2296607/1
cggttcttcttcttttttccacgtgaaatctttaggctgcagctcaacca
+2296607/1
B@CDDDFFHDHHGIJJIGIJCGGAHCG@HIGIIJBHIFIJIGGCH>FDE7
@7108448/1
ctgttgtatatttatgctcacttcaccaacattcatgaataatggaaaat
+7108448/1
CCCFFFFFHHHHHJJJJJJJJJJJJJJJJJJJJJJJJJJJJJJJJJJJJJ
@2849113/1
tgaggataccttaatttcattttgtatttgtctaagaaatactta
+2849113/1
@@@DDBD8BD4CD<FEHGCDHIG@FE>HH<CH4<F<F>GHEH4?D
@8126821/1
cctgttcttcttgaagttggttcagctgtagtctgtctgcatctgtatat
+8126821/1
CCCFFFFFHHHHHIJJHIJJJJJJJJJJIIJIIJJJJJJJJJJJJIJJJJ
@2297545/1
cttctgttgtttcaattttggcagtatgcaaatattgtgga
+2297545/1
@@CFFFDBFFHHFGGIJEHHEGIGFEHECBHEGGIIJC@AA
@7108915/1
caatagggttgcccatcattcgctcctcgactgccccgatgttggagcct
+7108915/1
B@@DFFFFFHHHHJJJJJJJJJIJJJJJJJJJJJJJJJJIJHIJJIJJJJ
@5060597/1
ctactttattcagttcagtccctgaactaggcaatgaagttcctgcagga
+5060597/1
@@@DB>DDHHADDFGHIIICE@IHGD@HCFD>GEHECGHEEGIIIIDI9D
@1201545/1
gttcagctgtagtctgtctgcatctgtatatgccctagcacggaaag
+1201545/1
@?<BDFFFHFBD<E>GGGH<FCHAHH<FGH9FACAA9?D<4CA6B:B
@1745568/1
ctgcggttcatccataattcagaaagaatatacacaacagac
+1745568/1
CCCFFFDFFHHHHIGIIJGIEIDDDHBCD?C9C<9<FFFFC>
@7639729/1
cttttttccaaattgcctctccattcaattgaagaagcaatttcttcgca
+7639729/1
CCCFFFFFADDFHHDGHGHHFGBHHHIIIGGGIIGGHIDHIIIIIIGDAF
@5605867/1
tggaacaacatggacttcacaaagctctccaacaagaatttgtttttgtt
+5605867/1
CCCFFFFFHHHHHJJJJJJJJJJJJJJJJJJJJJJJIIIJJJIJJJJJJJ
@7640316/1
gtgctttttttctttctaattcttcaaggagtccttcatcttcttc
+7640316/1
CBCFFFFFHHHHHJJJJJJJJJJJJJJIJIJGIJJJJJJJJJJJJJ
@7640393/1
ctgtaattgcgataaggtttttcaggattgatagatacatcataatgatg
+7640393/1
CCCFFFFFHHGHHJJJJGHIJIJJJJIJJJJJJJJJJJJJJJJJJJJJJJ
@60371/1
gccacattccattccatgatttattaaacccgatgctagctttcttaaat
+60371/1
CCCFFFFFHHHBHGCHGEHIJIJBGHIGGIJAFFHHGGCBGCCFGIIDGI
@1746759/1
gtctgtaattgcgataaggtttttcaggattgatagatacatcataatga
+1746759/1
?<@DFBBEFGFFHGGHJFJCBGHGIIG@FHIICGCDEFGEFIC>GHII<D
@1203059/1
gtggacctctttgtgcccatggagtttgacctctaggaccagtttgcaaa
+1203059/1
@@@7DD3BFDDHHAH9EHGGIIEH3ACDEIIIIGGCG>BHDCBFFHII9B
@624594/1
attgactaaggccgatctgaggtctgtcaattcaccaggtgatatatttt
+624594/1
@@@DDDDDFFH?DFGG?>@H9CCCAC@GFHI9BF>FHI7:B<F@FEHCDE
@624610/1
agataggctggcctgcttgtggaaaaccaccacaaat
+624610/1
CCCFFFDEHHGHGGICEAGB>;EHGGIIIGIICF984
@1747305/1
cttggctttgccgcttgttgctgtacttgaggctg
+1747305/1
?1?D<ADDAFF2<:FDC:F<<FBDFHFIIIAGFHI
@7641721/1
gcaccatgacgatagctttattctcattaaggaattccggtttctcaaaa
+7641721/1
CCCFFFFFHHHHHJJJJJJJJJJJJJJJJJJJJJJJJJJJJJIJJJJJJJ
@6626147/1
gcttggattgcctcctgcggaccattagttgaagttccagccctcagata
+6626147/1
CCCFFFFFFHHHHJJJIJJFGHGJJGHHIIJHJIGHIIHJJIJJJIJJIJ
@1204147/1
tcaaaatcttcttcatcacgtcgtctttttttaccaaacc
+1204147/1
BBCDDDBDHHHHHICHIIEIGG6@FGHIIJJFGBE998?D
@1748179/1
ccaagctctggcattttcctgtgactgatttttcttcaacatcaacaaat
+1748179/1
@@@FFFD3CFHHGJJJIIIFGHG>HFHGEGIGGGGHJICGAH9DFHGEHG
@625832/1
atcgcaaggtaacgtaaaacaatatctattcaacaaaggaatagcagatt
+625832/1
@@?DFFADF?F>FGEE??B>F=FHIIGBB?B>EFGHCGIIIII@EHI@FE
@625894/1
ggaattgggaacttgactaataacctggctattataaatttcaggtggag
+625894/1
@C@FFFFFHFHGGIBEHC@GIIJJJJJIIIGGIIJCGHIJIGIBCFHIHI
@7110159/1
gtcacaactaacaatgggccacaactcatattgatcgtcaaatgaaacat
+7110159/1
CCCFFFFFHHHHHJJJJJJJJJJJJJJJJJJJJJJJJJJJJJJJJJJJJJ
@8127757/1
gtgcagtatgttttccaacagtcataataaattcattagactgtcgatga
+8127757/1
B@BFFFDFHHHHHJJJJJJJJIIJJJJJJGHJJJJJJJJJJJJJJJJJJI
@3406610/1
gtgcttctgaagaggacatccccgtaccataacaa
+3406610/1
@@@DDFFDHHHDHEAEGGHGIFFC<8EGGG@H>G@
@2298575/1
ctggtgtagaattacagaataactcatgaatgctttctaatgtttcttca
+2298575/1
@@@FDFBDDHHHHJIEGGGIIIEHIJJIBHJIHIGIGIIHIGJJJJ<HGH
@2851403/1
cagtatataaacgagtgttagttggacccatgcactgaatgactttatac
+2851403/1
@@@DADDDFBHHHGH:CF@FGEHHICA>G@D3CFCHHII>FHIIGGCHHH
@3407753/1
tcctgatatagctctaacttcaattaatttctgatttttattaacaatag
+3407753/1
?<@DB8A?FFHBHDBHGBEAHECHIG9BH@CCH@FAHGEHGCC?119CFE
@3984082/1
cgtggaagtaagaggtctttcattta
+3984082/1
?<=D=D?AC44<?<C2A4AFF4CAFC
@3984529/1
agctcatcaagcttcggtccgactgatgatttgaggttcttgtgg
+3984529/1
@C@DFDDFFHHGHJIBEGGHHIIIJIIDEHIGIH=GD>FHIJECG
@7112262/1
atcagcaatacttttatcaggaatggaatgctgagtaacaagattatatg
+7112262/1
CCCFFFFFHHHHHJJJJJJJJJJJJJJJJJJJJJJHIJJIIJGIJJJJJJ
@8129946/1
agggcattcatcttttcttttgtaaattacttcaaggaaatcccagtcca
+8129946/1
@@@DDDEFDFDDAFHIFFHIIECHHIGGIGHFG<FDGGIIH>DFHJJIAA
@4543308/1
tggagtttgacctctaggaccagtttgcaaagggaagcgagct
+4543308/1
@@@DBD8BABH>FHHG@G>AF;CF4BDHGHDFGG3D=FH1?DA
@7642538/1
cgtggaagtaagaggtctttcatttaatgttttttgaaaagcctcacttg
+7642538/1
CCCFFFFFHHHHHJJFHIJJJJJJJJJJJIJJJJJJJJJJJJJJJJJJJJ
@6627374/1
gctttttaaaataatacagacaattatgaagttctagtgcttgtttttca
+6627374/1
CCCFFFFFHHHHHJJJJJJJJJJJJJJJJJJIIJJJJIIJJJIHIJJJJJ
@4543407/1
aaataagaaagcaagagaaggaagtgaggtacacagttgcagtcctgagc
+4543407/1
?=?DDDDFFFF?DFEGGHDFGIGGACFHGEGIGHHCGGHIIGCGHCHC9D
@6117980/1
cacaactaacaatgggccacaactcatattgatcgtcaaatgaaacatac
+6117980/1
CCCFFFFFHHHHHJJJJJJJJJJJJJJJJJJJJJJIHIJJJJJJJJJJJJ
@4543959/1
aacaaatctcttaatgatatcagtcagcttacaagccttagtaagcataa
+4543959/1
@@@AA3DAF?FBH>EA4AHG>EHGI4?BHG@GAH@AHIECFGG<FD9B?F
@8130556/1
attaaggaattccggtttctcaaaacatggtgctggatgaggaaattttt
+8130556/1
;?BDDFFFHHHHHJJGIJJJJJJJJJIJJJFHIIJJIJJJJJGJJJJJJJ
@6628374/1
ggaggtgaaaagaatgatcttccaactgtcacaaacctgttagcagctgg
+6628374/1
CC@FFADFHHHHGJIIJJJJJJJJJJJJIJJJJJJJJJJIJJJJIIJJJJ
@6628917/1
ctgtgactgatttttcttcaacatcaacaaatgtcacttcaaactgttgc
+6628917/1
<=@DDDDFHHDFFIEBHIIIGIIDFGCGHIIIIEGIIGIIGEDFEHFCFE
@63436/1
ggctgttgttgccactgctgctgctgcggctg
+63436/1
@@@DDDADFBHAFEBCGGG@@<FHGGIBEGEH
@7643555/1
gaataatcttgtatgatgtctcttttggactacaataaaagttattccag
+7643555/1
CCCFFFFFHHHHHJJJJJIIJJJJJJJJJJJIJJJJJJJJJGIJJJJJJJ
@5609238/1
gcctcatgttataacattatgcagttcattacctaagatatttgttatga
+5609238/1
CCCFFFFFHHHHHIIJJJJIIJJIAFHHGIIJJJIGJIJJIJJJHIIIJG
@4545337/1
accgctgtcatgctctttctcaacaagatggtacctagctctaaatgcca
+4545337/1
@??DDDDDHHADGDHCHIJJJIIHGHIDHB>CCFGIGGEHHHIBEHEHEF
@4545983/1
gtttgcattagacatagtcagagcttgtagg
+4545983/1
@@@FFFBDH>BBAFGHIIEC@DAFGDECH<H
@5064748/1
atggaatccaaaccatacttcacgaccacctccaagaggatgg
+5064748/1
@@@DFD:ABDFFFGGBFHEHCGHIJHGIIJE?FGGGCCGE>FF
@3985841/1
gattctattggtttgtttggtttaaattgtctaactacttcaataagccg
+3985841/1
@@CFDDDEBDHCBBFDE>FC3;EC>H>HC4CFC<FGGH@FHCHCGEHEHG
@2301975/1
ctcgtccaatcagattgaaaaaaacaagttgtataacacaattaaaaagt
+2301975/1
@@CFD?BDHH<FHBHGIIHEGIGIIJGGHIIGHHC@F>FCH<BE>?CFG8
@2302375/1
ctccttctaacttaatgcaagcttctcttatagctgtcaactcatgttgc
+2302375/1
@CCFFFFFHHHHFIDHIAHGEBHIJFIIIIIJJJIJIIIHIDHIHG<FFG
@3986734/1
ctggtatccaaaggcactgttttcaccg
+3986734/1
?<@DDDFDHFDFFFHGGIGEHIBFGIJI
@5065879/1
ggctgttgttgcctctgctgctgctggggctgttgttgccact
+5065879/1
@@@DDBD:C?FAFB?<CBHDF?E<<<@BF:@?G@1?GG?BA3?
@7113692/1
gccaaatacttcaactgtgactctaactcttcttccatccgctagttttt
+7113692/1
CCCFFFFFHHHHHJJJJIIIJJJJJJJJJJJJJJJIJJJJJJIJJJJJJJ
@6629975/1
gcttccttaacatcagtaatcaaatcatcagtttcccaggtccacaattc
+6629975/1
;7@DA>DD<2=CF?C<F>EAB>D>F?E>FHEAE<FECEF71:3?DFB@AF
@6630351/1
ctgctaaatcttcaagtacatagtacataactttagctgtcgtctttctt
+6630351/1
@CCFFFFFHHFFHIJJFHHIJJJIIIJJJJJJJJJJIJJIIIGIIIJIJJ
@64728/1
ctaatcttcaatacattggttttgaataaaattaaggagtttcggaaaca
+64728/1
@@@FF>DDFDFHGI9@D>FC3A1EF>AHICCHHGGIGIGFHGDGGB;@BH
@1207193/1
gttgggtaatattttgataacgtggatgtagataggctggcctgcttgtg
+1207193/1
CCCFFFBDDHHHHJJJJIJGHIIEIIIJGFIGIGH9CFHDIIIGIEHCFD
@3988750/1
cttcaaaatcttcttcatcacgtcgtctttttttaccaaaccggtatttt
+3988750/1
@BCDFFABDHHHHJJJEIHGGGFFG?EFHIFGEGGHFIJIIJIJ;@DEGC
@7645174/1
ctgtcatctaataattctttagcctctaaaccttcatctttatcagtaat
+7645174/1
@BCDFFFFHHHHHGHJJJJJJJJJJJJJJJJIJJJJJJJJJJIJJJIJJJ
@6631344/1
ccaatatagattccagaacttccggcataatgagtacatcatttacatca
+6631344/1
CCCFFFFFHHHHHJJJJJJJJJJJJJJJJJJJIJHHIJJJJJJJJJJJJJ
@65429/1
ctggtatttctggctcacctccttccattgttctcaatgtaagacagcat
+65429/1
@@CFDFFFGHGHHJFIJHGGIJIJI@HHIIJGHEHIGGIIGGIHIJJGGD
@1751501/1
ccgaggtttaaattttttccgctgtagtacaaatttctatttccgattat
+1751501/1
@@CDDDDFFHDHFGIIIE>FFGIFAAHDF9DFIGIGI<DHEGBFGHIJ7F
@6632504/1
tttttaaaacatcttcttgttttctatgttctatttctgcttctctagga
+6632504/1
CCCFFFFFHHHGHJJJJJIHIIJJJJJJJJJJIJJIIJIIJJJJIJJJJJ
@6632791/1
gccatgttgaatagcttgctgtggtggtacagcacccggtcctggtccag
+6632791/1
@?@FFAADHHHHHGIJJJGIIIJJJIGIHIIIGGIIGHI0@GHGGHGHGI
@1208732/1
ccataatcatatttcttataaattttttcttcataataatctttgtttag
+1208732/1
@@@:AB=2C8DC:CGBEG4EBHHF>4C@CHEECEBGEDCGE9DF@FFGE4
@2303692/1
gcctattattggcattccagcatcattactaattttttgcaattgttgag
+2303692/1
@@@DD>DDDAHHFGGGH>FF<A4CFIIJG>H9FHIGCDHGI@DBD@49<B
@3412065/1
gccgtaatgaatggtgttgctttcgcaggg
+3412065/1
@@@DDDDDD?HHBG<E;E=HH<HHGIIII0
@3412396/1
ctgtggtctctgctgttgctgttgttgctgag
+3412396/1
@@@DFDDDHHFHHJJEH@EIGFFGHGEHFI4A
@8132693/1
atttcagcaattttcttaatggatgcataagtcattcctctatcaggtaa
+8132693/1
CCCFFFFFHHHHHJJJJJIJJJIIJJJJJIJHHIJJGIJJJIJIJIJIIJ
@1753488/1
ctcaaactcaagctgtcgcttcaattcat
+1753488/1
<?@?DB=DFHBBHGFGGGGGEAHC@>EF>
@4551202/1
gaggcttatacctagtgcttctgtaaaatgccaataattgttctttcatg
+4551202/1
@@@7DFFDHFGHHFIFGHJIIHG<CFIGHB>CH9EHGGGIGGJIGGIGHG
@3413800/1
ctcacttctttctgtggtgctagattatcccttctgaagacaggactagg
+3413800/1
@?;DDFFFHFFFFH>F9<ACF9CEDHGHIJBE>G>9CC3??3;DFE;D33
@2857285/1
gtccaatcagattgaaaaaaacaagttgtataacacaatta
+2857285/1
?8:DDDDD3DB8BG9FH>F1CEH?G9CGBFGCFHGI?FE<<
@2857291/1
tgttgttgttgctgaggctgctgtggtctctgctgttgctgaggctgttg
+2857291/1
@@@FFBDEFA?FHCGGFE=HCHDB;BAEGHHGG9?FG@FGHEGCC;D@GE
@5617019/1
cacaattcaggcactaatgtctcttcaaaatcttcttcatcacgtcgtct
+5617019/1
?@@F==BDHHHHHIIGEGHACF?FGIEEFBEFHHIGIIIIIGIGFHIHGI
@7647446/1
gccaactctttattatcaatcatcaatcctttttatgaatgagccagaaa
+7647446/1
CCCFFFFFHHHHHJJJIIIJIJJJJJJGHHIJIJIJIHHIGIJIJIJHIE
@2857835/1
tgttgttgttgttgaccccatggttgtcgaggaggtccctgttgttccat
+2857835/1
<@@DFFFFHHHHGEHIIJ=BF@>CHEHEA;@F6BH6B<D@FFB<CDE44C
@4552658/1
gtctctttctttttttgttagactgatttgatagagcacggaagg
+4552658/1
?=@DADDFFDHBHIIIBCDHIJIG>FAHGGAFGG94BFF<EBHGD
@3415295/1
ctgtaatgtaaaagcaccaaggctttgcgacaatttgttctcttctgttg
+3415295/1
@@@D?DDDH>F:DDGE@G>GCHGH9FCFE@FB@FDCFHGFGGII09BBDG
@2858875/1
ctctgctgttgctgttgttgctgag
+2858875/1
@@CFDDADFHFF?E<FHA@GCGH4<
@2304982/1
aggtgatatatttttgcatctgttataaatgtaggaagttatcaagaaat
+2304982/1
@@@=BDDFDFHGHIJJJIDHGIGHJIIGCHHBHIEIJGCFHGFG@G9?B?
@4553994/1
ctccagctaaggctgtatcatcaacttctaaaggtttccaataaacacct
+4553994/1
CC@FDDDFHDFDFGIGHBIHGEEE>D?2ACBHG<99CE9CF@AFC9?FAH
@6121233/1
gtcactttatatgttcttttaacactctttgatggaatttcataaacaac
+6121233/1
CCCFFFFFHHHHHIJJJJJJJJJJJJJJJJJJJJJJJJJJJJJJJJJJJJ
@2860290/1
ctcctgcggaccattagttgaagtcccagccctcagataatcccatatc
+2860290/1
@@@DFFFAFDAH?FHEI9FH>AHHHHIIICHFHGIDCHHGIIFGG@>CC
@2305777/1
ctggtggggccccacctcccgcaggagcaccagggggtcctacaggagga
+2305777/1
?@BDDADDHHHHHIJJJIIBGIGIJEGBDHIIFCEHIFFDCEEDAC????
@6635578/1
agcagattcaactgtcacttttggtcctgttggtccattaatataaaatg
+6635578/1
@;;DDDDDDD?DFEEFDECHEHGBFGGIGEEHCFCAEFHG<HCD??FFBF
@6121553/1
tctgaaggttgtattgttctggtattatgagtgttacttctcatcctagg
+6121553/1
CCCFFFFFHHHHHJJJIJJJJJHJJJJJJJJHHHJJJJJJJJJJJJJIJJ
@4555971/1
ctccattagttttcttccaactagtga
+4555971/1
<@<D?DDDDDHHFBFGG@HF@@3A?FC
@2861330/1
cgtgagccaacagtaagacatggtagatgaggatactttaatctaatatt
+2861330/1
@C@FDDEFHDBFHFGHIBGCHIIHDHIIIBGGGHGIGBC<>DAH9<?BGH
@7648363/1
cccatatcattgagacattaacttgcgtagcatactttatcgtaacggtc
+7648363/1
CCCFFFFFHHHHHJJJJJJJJJIJJJJIJJJJJJJJJJJJJJHIIJJJHJ
@68719/1
tcatattatacctgaaggcttttgggtcgtgagaagctgcaacggctgct
+68719/1
@@@DFDFFGHHHHA@GGEB@FICHII1CACF>GDGGB3BGGIJGBF0@D>
@634127/1
ccaagctctggcattttcctgtgactgatttttcttc
+634127/1
?@@DFFDDFH?D;EDHIFG@HEF<FEHDGHIDHIDHG
@3991387/1
cttccattgttctcaatgtaagacagcattgttgcaacttagatttaggg
+3991387/1
??;=??D>FDFHFIIEAHF?F4CBDGCDFABAH;H>EF@<CF>CC?D?<@
@1211289/1
gcaacgctatgtagtaagacatcaatattttaaataaaatatttctcttt
+1211289/1
<<@DBD?DDFHF>FEBFGHEGB>FBH?BHHE?FAC>FGHH>DGHII:BDH
@7649116/1
ctctgctgttgctgttgttgctgaggctgctgtggtctctgctgttgttg
+7649116/1
CCCFFFFFHHHHHJJJJJJJJJJJJJJJJIJJIJJIJJJJIIJJHHIHIG
@4557815/1
gtcgggcatttttactacaccatcta
+4557815/1
@?@BDDDDHHHBD?AFIC3CEEFFEH
@1211631/1
gggcattcatcttttcttttgtaaattacttcaaggaaatcccagtccac
+1211631/1
?<@ADED;DFHF?GGIIGD<HADBBDCEGHCBBAF?;?CFB9?C@F@GGD
@3992505/1
cgagcataataggtaggtgcagggtatgaaactgaacgtgtacacctggt
+3992505/1
@@@DDDDDBHBHHGHIBEAHHIGI9?FGDGHHGIG>GEFGGBDHIGIII<
@4558341/1
ctgctttatttgagcttcaacagaaccaggttcaactttacagccagtaa
+4558341/1
@@CFFAEFF?BFFEHBGIID<CFFHEHICG?E>EFHJ>?BDHCEHGEGGG
@4558793/1
cttctctcgtgagccaacagtaagacatggtagatgagg
+4558793/1
CCCFFFFFHDB8DEBBFFG9A9FEGGGCG9FCHG<9:C>
@1212336/1
agaaatatgaatcagtgttttcatttgactcttatgaaaatataactatc
+1212336/1
@C@DFFDFHHDFHGHHHIIJIFIIJJDGHGCHGGGGIIIIHIJJG@HADI
@636250/1
tccataataagtctaaatagaccttcaggg
+636250/1
CCCFFFFFGDHADGHIIEG4FHGGGHIHG9
@2306622/1
agctggtgtagaattacagaataactcatgaatgctttctaatgtttctt
+2306622/1
@C@FFFDDHHHHHIJJIJJHGHHJICHGGCC>HG<FGHJJJJEIFHII>B
@71220/1
ctatttcattgtgcattaatctatagaaaattttccaaacagtattt
+71220/1
CCCFFFFFGHFHHJIFIIGJGIEJGHJIJBGGCHHIEGJGBH@FIIG
@2306799/1
ctccttgaatgaatttttcattcctccatactccttgtcttacaggtacc
+2306799/1
@CCFFFFDFDHHHJEIICIDIBAFGGIJJD@?HHICH<GHCICBDEBBBF
@2306917/1
gtcactagctgtttcaactttgctacataa
+2306917/1
?B@DDDFFHGH?DHIIHGHIIHBGGFGHGI
@6122901/1
cttgaacttcatttccaacaggtagtaagtgatcattaagttcgccgatc
+6122901/1
@??;BDDAFHFHFGIBFFGEFFHGIIDDEEFBFFHGHCAFIIGCHFFGIA
@637058/1
gcctcatgttataacattatgcagttcattacctaagatatttgttatga
+637058/1
@@@FDFFFDBFHDGEBGIIGCGHGGGGGHHGGFHCHG>G4?EGG<GFDHE
@3420062/1
gcaagtctggtaaatttatcgcaaggtaacgtaaaacaatatctattcaa
+3420062/1
@C@DFDDEBFDDFBHIGGGJECGHIGAHHGIEH@FGHBDHIB9FE9<BBD
@3420663/1
ccataaccaagatcaattactctaccaggtggaggtgaaaagaatgatct
+3420663/1
;@<ADEFFHGHGHGGICBGIHIGIAAFGGA31C?B?DDDAD;1BD<BHIE
@5620912/1
cctctatcaggtaagacaacaatcacaagttttacttcttctttaagaca
+5620912/1
CCCFFFFFHHHHHJJJJJJJJJJJJJJJJHIJJJJJJJJJJJJJJJJJJJ
@72634/1
ctcagataatcccatatcatggagacattaacttgcgtagcatact
+72634/1
8?@DADAAF<DAF@<FEDHGEECF?C99FEEABE<?E@FHE4BB?B
@3421297/1
agttaaaacagtacatcgcacaacaaacacttggggagttaaatcaacat
+3421297/1
@@?DDBD?HHH:CBFFHIFGIIIG3C@G3E??FFHE=@?;BF@??DG;<B
@638132/1
cattcattaagattagtattaactgttaatctaaatattcaaactgtcat
+638132/1
CCCFF>DDD<DFBHEBCG<ICAF>EHEEB<FHHG4FGHIIGGHIAB@FAG
@7117239/1
cttcttctatcacatcggaggcaaccaatatgttcgtctcacccatgtta
+7117239/1
CCCFFFFFHHHHHJJJJJJJJJIIJJJJJJIJJJJJJJJJJJJJJIJJJJ
@8137480/1
acctgaaggcttttgggtcgtgagaagctgcaacggctgctatagatgga
+8137480/1
CCCFFDDDGFHHHJIIICFHHIGIGIJJJJIIIIJJJJJIIJJIJFIGH@
@3994761/1
ggcaaatctggaggttgatgaggaggctgaggtggaattag
+3994761/1
@@@FFFFFHHG?FHEFGHHHGHI>FHIGGGGG:BG?9DGHG
@3995114/1
gtgggcatggcctgcagctccctttttgcagcttcttcaagagggatggg
+3995114/1
CCCFFFFFBD?AHIIGBFG@HHIGGIGGCGFGCH?BGHIBFGII6@BH?F
@6637351/1
cagatatttttattatgttttaaactgacattgccgattagtgatatcag
+6637351/1
CCCFFFFFHHHHHJJJJIJJJJJJJJJJJJJJJJJJIJJJJHIJJJJJJJ
@4560688/1
cacaccatctctgtaaaagaggatagcttgaggcttatacctagtgcttc
+4560688/1
<@@DDDDDHAFDFF4C><A=FFHGII@HEH9?CCGIEG>BG<<3B??BGE
@6637607/1
cccaggtccacaattcaagatctaatttcatgctgttattattttccttc
+6637607/1
?@@D??BDFFFHFEHIBG@@FIIIIIIIGEHEEHE??GHIEDHHCHD@H9
@7652347/1
ttcagctctggctattttagcatggaatgtgatctccaagttgtgaatca
+7652347/1
CC@FFFFFHHHHHJJJJJJJJJJJJJJJJIJIJJJJJJJJIIIHIJIJJJ
@4561841/1
gttgctgaggctgctgtggtctctgctgttgctgaggctgttgtggtctc
+4561841/1
@=@FFDDDHGHHHEGI>F9CFHIJEGIGGIEIAAF;D=;FFH@?;BDBDH
@3424681/1
cttggcaacaaacagttgttttttcctgatatagctct
+3424681/1
CCCFFFF8CFBHHII?<E:CGGCFFGHEBAAECGH9??
@4562099/1
cttaggaatatttccaatgaattcctctatttcattgtgcattaatctat
+4562099/1
CC@FFFFFGHGHGIIJIIGGIJGHGGGGECGGI@HGGFHIJDGCH@HHE9
@4562274/1
cctgaactagttcatatttcggagt
+4562274/1
CCCFFFDD8CCFHEGHIII@FDEG1
@8138812/1
atctcttgtaggaactggactgcattaaaatccgaatcctttaatgaaat
+8138812/1
CCCFFFFFHHHHHJJJJJJJJJJJJJJJJJJJJJJJJJJJJJJJJJIJJJ
@5623584/1
ctggagctggatgagtgacatcagcgccaacaacaatgacaggtttttga
+5623584/1
CCCFFFFFHHHHHJJHIIJJJJJIJJJJIJJJJJJJJIJJJJJBGHJJJH
@1213591/1
tcccgatacaatttcttgttttttatcatcctcttt
+1213591/1
@??DFD>1<<CAC@GHBGB>3CCHGEAH>DFEHG4?
@4562764/1
attttcttttgtcttcgtaagacgat
+4562764/1
CCCFFFFFHHFFFIJIGHHHEGHB1C
@5623796/1
ggactccaacaggacctggtggggccccacctcccgcaggagcaccaggg
+5623796/1
CCCFFFFFHHHHHJJJJJJHIJJJJJJJJJJJJJJJJJJJIJJHHHHFFF
@5624308/1
gtaggccgcacatgtttgtgcttctgaagaggacatccccgtaccataac
+5624308/1
CCCFFFFFHHHHHJHJJJIJJJJJJJIJJJJJJJJJJJJJJIJJJJJJJJ
@5624410/1
ctctggtatccaaaggcactgttttcaccggaggaatttgtttgtgattt
+5624410/1
@CCFFFFFHHHHHGGIIJJJIHIJJJJJIIIJJIAGHGIIIIIIBFEHJJ
@4563507/1
cagcctcttttaccattgtacgagtttgagcatcattcattttcttcatt
+4563507/1
@CCF?>DDFHGHFIBBGEEBDHGI1ABBCGBGCHE@@D4CFGF>GCG4DG
@2865751/1
ccttatctcatcaaatattgataaactagtttcttcttcatcagggaaat
+2865751/1
@?@FFFFFHHHHHGHGHIIJJFCB<HHHEHGHIEEIIJIFICH>@FCGC@
@3997001/1
gttgttctttttctattttcttggctttgag
+3997001/1
@@@FDDFFGHBHHJEIIGHHGIIJJGIJJBD
@6126381/1
ctcagcgacttttgtccgaatctcatcagcaagaagaagtgcattaagcc
+6126381/1
CC@FDFDAHFAHHJHIIJJIJJJJGGJIIIJJJIJGEGHBFHGIIIJJEH
@4564646/1
ctaatattgatgttttattttcagtataccttatacc
+4564646/1
CC@DFFDAFBHFDGEBEGEAGGHD?<CHEHCHBHHGC
@2866758/1
ctcctatctgcatccttcttttccggaaagaacctagtgtg
+2866758/1
?@@?DDDDDDDDAED<:?FIGFHHGBB>HC@E@DH<3BDBD
@5070423/1
taacgattggaaaaataatcagaataagaacgg
+5070423/1
@@@FFDBDHDAFDHGHIIIIJJEGHII4CBGGB
@5070426/1
cttcataataatctttgtttagtttcttttttgatgttacagagtttagc
+5070426/1
@@@D;D;;FAFH4CGBCA@EEFBHHGCCGI@HGH>@?1?<BF<90BF404
@5625248/1
cgtgtaatcactgctgaggcttgaacaagcccttctgatagcctgcaatt
+5625248/1
CCCFFFFFHHHHHJJJJJJJJJJJJJJJJJJJIJJJJJJJIJJJJJJIJJ
@2308285/1
cttggctttgccgcttgttgctgtacttgaggctgagatgaaggtgg
+2308285/1
CCCFFFFFHDFHHBGHGHIDHII>BHICGBFHEHE@BFEHGGHE@DG
@7653480/1
cttttgtaaattacttcaaggaaatccaagtccacttggtttatgccatt
+7653480/1
BCCFFFDFHHHHGIJJJJJJJJJJIJJJJJJJJJJJJJJJJJJJJJJJJJ
@2308874/1
ggtctctgctgttgttgctgctgctgttgttgttgct
+2308874/1
@@??DD?DD>C:CFFEHGEGFADBDGBBH3CF>F;B<
@3426799/1
tcccgatacaatttcttgttttttatcatcctctttatttactagaaact
+3426799/1
@C@DFDDFDCFBHIJGII@DHGHIIIGIII9DGIJCHGIGJJJIG<@BFH
@3427260/1
ctgtaattgcgataaggtttttcaggattgatagatacatcata
+3427260/1
<@@DDBDFGFGHFEHII@HHB=BHH@<CGDBFAHB@FG41BGH?
@5627574/1
ctgttattaaatgagggcattcatcttttcttttgtaaattacttcaagg
+5627574/1
CCCFFFFFHHHHHJJJJJJJJJJJJJJJJJJJJJJIJJJJJJJJJJJJJJ
@7655168/1
tatcaatactttaagagtactaccaactcatactgtcttcagcctcatgt
+7655168/1
@@@FFFFFHFFHHIIJJHIJJJIJJJIJJJGIIGIEGGGIJHEHJEGHII
@642924/1
cttaatctagccacttcagccttatgcctctcaaactcaagctgtcgctt
+642924/1
@CCFFFAD8CFDDEBGEHIIE>BHGGIE<FHHGH3?B:?D9??D<DBDG=
@75904/1
ggcatcatcacttatttgttgtttaaacgtcttcccttgatttcctccag
+75904/1
CCCFFFFFHBHGHIJIIJIJIFGGHIEII>GHIJIJGIICHCHDG@GEGG
@5072868/1
ataactatcttattgagataattatcttttgaaacaac
+5072868/1
@@@FFF<DDHHHDHB4CCEDHID>H>AEFH4AFBHG<9
@7655815/1
ctctttattatcaatcatcaatcctttttatgaatgagccagaaagtaat
+7655815/1
CCCFFFFFHHHHHJJJJJJJIJJJJJJJJJJJJJJJJJJJJJJJJJGHIJ
@2867566/1
actgcatctacacaaagggccatcattcatttctcct
+2867566/1
<@@FFFFFDFFDHGAGA<GC@;@FGHD>HH9CCG<F<
@6639860/1
ggaccatcactttttacatttaaagcatctccttcttctttttttctagt
+6639860/1
CCCFFFFFHHHHHJJJJJJJJJJJJJHIJJJJJJJJJJJJJJJJJJJIID
@6127341/1
ccagagactcgtccaatcagattgaaaaaaacaagttgtataacacaatt
+6127341/1
BBBFFFFFHHHHFIJIJJJJIJIIHJJJJJJJIIHGIJEIIIJGIJJGGI
@2311720/1
gcatgaacggtaatagctcgtgccattgcgccaggtgtccggtcttcact
+2311720/1
B@CFFFFFGFDFDHGHHBHHEGIIIGGIIHGIDHI>CHGGHIIGIGEAFF
@1215589/1
ggagaattgagagaagctttactctgtagcattgtaatttcttgttcttc
+1215589/1
@B@DDDFDFDHDFIFHEHGEHHIIHC<C9E>4AF@FFG4?CFEE<FD44?
@6127580/1
ctccaaacaatcttttcagcacttatccaatgagcaacgacttcactcgt
+6127580/1
@@@DFDEBFBHAFGBCCFACDGCGGHHCEHGGIC@GC?HHBBDGH@BDB0
@1216365/1
gtataacattcgtcctcctgccactcatcataatgaacaatatcttcttt
+1216365/1
@C@FFBEFFHHHDIIGJJIIIJJJIECHHHIJCGGGHIGIIIBIJIEGHJ
@1759467/1
ctgcaaacaagggatagcactcaagggcacattatgttttctaacacttc
+1759467/1
C@CFFFDFAHFGFEFHAE>FHGCEFBFGGI9F><DGFBD>F9DEH939B8
@77802/1
ctgttgctgttgttgttgttgaccccatggttgtcgaggag
+77802/1
B@BBDFFFFFHHFBHIGJGG@EHGGHBHIJ4CDEGHGEE:@
@3430753/1
gttcaacaaatctcttaatgatatcagt
+3430753/1
<??DDDD>DDDDDIEAE?C>F4AE3A<<
@78003/1
ctgcagttcatccataattcagaaagaatatacacaacagacaactctgt
+78003/1
@@@DDD4AFDFFF><A:CEFGE>@GC;;E4CCFHCB7E?;CD3DFG@4?0
@3998060/1
cacgttcataaggtctcatttgaaaacgtggatctccaaggtctccttg
+3998060/1
?B@DDBDFHHDHDFEH<DIHIGHIJGJIFHDGHIGGGBFGGG<GHG4?@
@1759915/1
gtcattatgggcttctattagttcatctatattttttaaggaagtaagtg
+1759915/1
@?@DBEDAHH8<DBHBH@HBHFG>FIIBDHGGIIF>AEF4C99B9DCGGD
@3431346/1
gttgttgttgttgaggttgattagaagcccc
+3431346/1
@@@FDDDDHFFHDGCE>F;A<?FCCACGH?6
@3998712/1
ctaccaatactttaagagcatttattgcagcttctttctgtgcatcattt
+3998712/1
?@@DD>?BDD?F<F<B@DDGFAHFHFE?<<9ABBDE?EGHGBBBDEF@4?
@2313492/1
gctgagagtaattcgtcgcgcattctgttgtatatttatgctcacttcac
+2313492/1
CCCFF?DEFBFHHI?HEHIIEGIHCIDHICEHIGIII@DFG9<DBFECFH
@2313640/1
gctgtgggttatatggtgattgatgccattcaactttgcattaactttct
+2313640/1
B@@FFDFF?BDHHIIIGGEHIGGEF4CAFGGGHIE@FHHA>FFHGGGGIC
@3999288/1
ctgcaattcttggttcaagatcattttaaactgtccttctgacacaccat
+3999288/1
@@@ADEDEHGHHAABFGHIG@HGIGJECFBH>HCDFDCGHIIIJJDGIEG
@8141061/1
ccacaactcatattgatcgtcaaatgaaacatacctcatacgactctaat
+8141061/1
CCCFFFFFHHHHHJJJJJIHHGIJIJJJJJJIIIJJJJJJJJJJJHIJJJ
@1217644/1
gtcctttgtttttactcctttttcaaaaccttcttccagcatagcttcaa
+1217644/1
@B@FFFFFFFGHHJJGBGG@FGIHJJJEIJGIIJFEHIGIGIICGGIEH<
@2872346/1
cttggctttgccgcttgttgctgtacttgagg
+2872346/1
@@CFFF?ABHHFAEEHIIJDHIGEH<CCCF@F
@2873040/1
ggacctgggaaactgatgatttgattactgatgttaaggaagctatccta
+2873040/1
@@@FFDDFHGDDFJGIEGGGGIGIHEIJIGI>??G9FEBHII=FCF9D<<
@8142064/1
ggtggttcttgcctttgcagctgttgtggtggttgttgcctctgttgctg
+8142064/1
BC@DFFFFHHHHHJJJJJJJJJJJJJIJJEHIGHIIJJJJJJJIJJJJJJ
@4001254/1
ctcgtttcgcaattatccaatattatctatagaatatcagctgatatg
+4001254/1
@CCFDDFFHFDDHHCGIGEEIEIIFHG9<EGICHGCDGIII@93?FC<
@5630284/1
agctggatgaggaaatttttcataaagaagtcgaatactgttcttaggaa
+5630284/1
CCCFFFFFHGHHHJJJJJJJJJJIIJJIIJJJJIIIJJJJIIIJJIIJJJ
@644849/1
cactggcgttttggtgggcatggcctgcagctccctttttgcagcttctt
+644849/1
CCCFFDFFFDAHGIIGIIIIDHG<GABGEGIIIFHGIDEHBEHCHGGGIE
@3432176/1
cacagaactcagcaactctcggatcttctatccttatctcatcaaatatt
+3432176/1
@@@DDDDDAD4CFEBGBGI9@@<FHDGIIGDCDHGGIGIIEIGH9FEGCH
@2313970/1
gttcttaggaatatttccaatgaattcctctatttcattg
+2313970/1
@@@DDD8BDH4C?GA:A::F><EHECHBACHBFA?@FHDG
@4565773/1
agcgagatgagcataataggtaggtgcagggtatgaaactgaacgtgtac
+4565773/1
@??DDDDDFFDHFF@EHGH>:AEE2ACFBHGEG<G@GGHEGGIIBB8?DG
@7657947/1
caacaaacacaagagctaaattatcctttttgaaattttttaatagttgg
+7657947/1
CCCFFFFFHHHHHJJJJJJJJJJJJJJJJJJJJJJJJJJJJJJJJJJJJJ
@7658214/1
cttttatttctttagtaaacttaaccctttgagaatctgttaaaggtttt
+7658214/1
CCCFFFFFHHHHHJJJJIJJJJJJJJJJJJJJJJJJJJJJJJJJJJGIJJ
@3432801/1
agcatgatgacattcatctataactaatagattgacacgagac
+3432801/1
@@@FFFFFHHAAHHFHIAFHHGII<BGHIHJIIIIIJFIBH8D
@6130118/1
gagtaacatcagctccgagaaatattacaggttcgttgaaaaccttcggc
+6130118/1
@CCFFFFFHHHHHJJJJIJJJJJJJJJJJJJHIJJJJJJJJJJJJJJJJJ
@6130246/1
ctctaacttcaattaatttctgatttttattaacaatagattggttgtaa
+6130246/1
CCCFFFFFHHHHHJJJJJJJJJJJJJJJJJJJJJIJJJJJJJJJHIJHIJ
@6130309/1
gtgcattcataattcgggccttaactttagtgaactggtcatca
+6130309/1
BBBFBDFFHHHHHJJJJJJJJJJJJJJJJJHIJJJJJJHJJJJJ
@645811/1
cgtgtacacctcacatatgtatggcacaactgataagttaagcattgcag
+645811/1
@@@F?DEFGHBAHGBGBHJEIGGGIIJAEHH@GICHCGGDHIIIEICDHC
@1761454/1
ctttttttggatctgaagggcggtcccctcttttggg
+1761454/1
CCCFFDFFHGGHGIJBD@;FEGA@FAFGII>EHCDBE
@3433455/1
ctcagaagaaataatatctcagcaccaattttatgatttctcttctcttg
+3433455/1
@C@DFDFF;FFDFIJJIIGIJCCHEHIGIGIGIJJIJIJJGGJIHGIDII
@80266/1
gcctatgctatccgtagtcgaggctgggctac
+80266/1
CCCFFFDFHBHDBHHI=@AFDBFHEG0;;BC;
@3434209/1
ctcacttgttttgtcataagttgtaacagtaagttcttttttttccttga
+3434209/1
@@@DDDDFC?FFFBHFFG>FIGC<FA9:F<FEF4B?GCHEGBGGBBFEEA
@2876824/1
ggaatgtcaggtgcgttaacttttggtggctttattatattactcctaat
+2876824/1
@@@FAFDDFHFFDE1:CEEH<FHI4C?EDH@9;C4DHE4?<?DA<BFA9F
@6642763/1
ccagtcatcaggaataaagtcattaaccttcaaaatttttccgaggttta
+6642763/1
B@CFFFFFHHHHHJJIIJJIHIIJJIIIJJJJJJIJIJIIJJJIIIGHIJ
@2314273/1
gggagagtagcttgaggctcagaatcgagtagccttt
+2314273/1
@?@DADA?<?CFFBBEEACCFB?EDDBEBD919CC@@
@5076495/1
gttctgagacgcaagaagcagctgaataatacaaccaaattcagaattta
+5076495/1
@@CFFFFF>BFF<CFFHIAEHIGHGFFCGGHGF>9BFFG>DH@D4B4?@D
@2315717/1
cctggctgagagtaattcgtcgcgcattctgttgtatatttatgctcact
+2315717/1
<@@=DDD?:?2CCFBBGGEB;8?CDGGGDGGGHEDB@CHGIC<?FB88=B
@1221327/1
ctcttggacaagttgttatattagtcactttatatgttcttttaacactc
+1221327/1
@@@FF>=BFF?HFGIIIIIGIEGDHGHGHIIIEHGGGCBHIIEIA?FHIG
@7659983/1
cttttttttgttcctttttgaattgaaatcacctgc
+7659983/1
???DDDDA@12229C<:EEADBD<9DEI<?BD09/9
@82552/1
gcattcagtagcatcgtgatacgatgtaatattgaaggcaataaagtaac
+82552/1
@B@FFFFFHDH?DGGIJGIJIHGIIIIIFGHICDFCGG3?FFHGCD<DDD
@1221636/1
tcaaaactcattaaatatttctgtaagcgaagaactgaggtaaaaataaa
+1221636/1
CCCFF>DDHAFHHJIJJIIGHICIHG9HHHIIIEH@FHHGFGICHGIEHG
@4570919/1
tgagccaacagtaagacatggtagatg
+4570919/1
@<@DDDDD7AFFHIIEE;ACA<CAFH<
@3434896/1
ccctatccttagtcttcagttcagcttttggattagaatatacagcataa
+3434896/1
C@BFFFFBHHHHHIIJGIIJJIJIJJIFJHICH<FEF>FGIIGHIBGC?B
@5078077/1
cttggcaacaaacagttgttttttcctgatatagctctaacttcaattaa
+5078077/1
CCCFFDDEHFDDHGF@FAFHHIIJGIGIBCEIIJFGIIGGIIGCCDIIGF
@7660759/1
ggtgaacatgggcaaatctggaggttgatgaggaggctgaggcggaatta
+7660759/1
@@@DFFFFHHFHGIJGIJJJICHIEGIJIJIIIHIIJJJIIJJJJIHAAA
@646904/1
cttatacctagtgcttctgtaaaatgccaataattgttctttcatgatac
+646904/1
@C@DDFFFHHHA>GGGHBGFHFHIIIIIHIGIBHGGFG@FHIHEGCHHFE
@3435851/1
cgcctatcagcccatgaaacaaaatgtaatctctgttcttttttgaaacg
+3435851/1
@C@FDDAD?FFFHDIG@EDGGGIGI<<CFCBCHIGIEHIIJJEHGHHBEE
@7661589/1
gtctggtctggagctggatgagtgacatcagcgccaacaacaatgacagg
+7661589/1
CCCFFFFFDHHHHIIJJJJIJJHHIJJJJJJJJJJJJJIJJJIJJIJJJJ
@7661748/1
atagatactgaacgtgtacacctcacatatgtatggcacaactgataagt
+7661748/1
@CCFFFFFHHGHHJFHJJJJJJJIJIJIIIGHGHIIIJJJJJJJGIJIII
@2317793/1
gccacttcagccttatgcctctcaaactcaagctgtcgct
+2317793/1
<@C@DFADHGHHFG>BEFBH@EG@>HHIBAHHHCCFHED@
@4004701/1
cctcatcaagagcacggcgatactgcaaacaagggatagcactcaagggc
+4004701/1
<@?DFFDFAHHHHJIJJIJJJJJIJEIFBHBF@GG?GGHIIIEIIIHBEA
@1763330/1
gatttcggcagcttttacctcattttcactcagaagaaataatatctcag
+1763330/1
CCCFFFFFFFFDDBGBHGGE@DEEIIGHBGIDGGBBGCFGIIJBHIIFIC
@2318600/1
ctcagcagctatctcttgtaggaactggactgcattaaaatccgaatcct
+2318600/1
CCCFFDBFHHHGHIJ>BGEHGHIAGBEHIJDIIJ>GIJGHGIJHHGGIJJ
@6644242/1
tgcagtcctgagctggtcttcagtcacccgattctatttcttggtcatca
+6644242/1
@CCFFFFFHHHHHJJJHIJJJJJJJJJJJJIJJJJJJJJJJJJJIJJJJI
@8144887/1
caggttgtatactgatttcataatgatgtacgaaacctcgaggcatagtt
+8144887/1
BBCFDDFDHHHHHJJJJJJJJJJJJJJJHJJJJIJJJJJJJJJJJJJJHI
@649172/1
caccaatcaaggcctccacacaatcagcaatacttttgtcaggaatggaa
+649172/1
@@@=DDFDBHFFFEFG<BFED=BHFAFGCHEGGC>GIG?F?DADAAFBFG
@6133847/1
cacctttgaagttgaataagttattattcttctaggtccttttatcataa
+6133847/1
CCCFFFFFHHHHHJJJJJJJHJJJJJJJJJJJJJJJHJJJJJJJJJJJJI
@649934/1
cctacctctcaccagagcttgttttctgttatagtccagccagcattcta
+649934/1
@@@FFBDD?DFHBHAGGGHCHGCCG@H@9CBHC4:<?@@?G@EBHF>FGG
@5633341/1
ccgtgtgatatgatatgggttgctgtttacaccaacgataaaatcaggct
+5633341/1
BCCDFEFFHHHHHJJJJJJHHJJJJJJJJJJJJJJJJJJJJJJJJJJJIJ
@8146268/1
cgacaattgtaccaagctctggcattttcctgtgactgatttttcttcaa
+8146268/1
CCCFFFFFHHHHHIJIJJJIJGJIJJJIJJJJHIIJJJHIJIJJIJJJJJ
@6134858/1
ctcctcgactgccccgatgttggagcctatgctatccgtagtcgaggctg
+6134858/1
CCCFFFFFHHHGHJJJIJJJJJJJJJJJJJJJJJJJJJIJJHIJIJJJJH
@2880098/1
cctatgactcccaagctgctatgagt
+2880098/1
@C@FFF?DHBFHBCGGGGIG>EEHGF
@650985/1
ccattttatagctactctaaaaacacggtcttttccttcccctggcaatg
+650985/1
81=DFEFFHBCF?GGEFGIEIA<FE?@GCEGCCFA9B41BDCCCBHAGDC
@4007108/1
ctctgatttatctcatcttcatcatccaagccgtaatgaat
+4007108/1
@@@?;BDDHAHAFH?C>BHI@DB??4:A3AEH6EG0??4B?
@5079991/1
ctctgctgttgctgttgttgctgaggctgctgt
+5079991/1
@@@FDFD>DFFDDGIGH;EEGGIFEIEH3:9EH
@1222507/1
gccctcttcattttcggtttcgtag
+1222507/1
C@CFFFFFHBHHDBHIIGEG<C8;<
@1222823/1
cgtgtaatcactgctgaggcttgaacaagcccttctgatagcctgcaatt
+1222823/1
@B@FFFFFFGGDFGGFGAHGGIGGIJIAFGHHGII@FCGII<FH92BFFE
@5081050/1
ctgggctacagatatctagaggttctgtatttcctgtga
+5081050/1
@?@DFD>DDHDCDHGGG@CH<FB3FH4<<?FAHGHG><F
@2882309/1
cacaaccatttggtatattcatcctctcaaaataaaagaat
+2882309/1
@@@BDDDD>?<:CDG@DG<BFAB?DHGGC>F@E@EFH@?BD
@2882554/1
ccactgattgatgtcccaatggtccacacctttgtcaccactatattcac
+2882554/1
?@?DFDFFAHADDGHHIGG@HG<CEECFBCFHGIGHDCCBGIEAH4?>GH
@2319737/1
gtgaaaaattgtttgccacgcatgtcccatactccctggttgggaagtgc
+2319737/1
@BCFFDDFHHH<BBHHGIIIJII?HHGHEHGEGCHJIJI@D?FA=DE.<C
@2320123/1
tatatataagattacaattcttaaca
+2320123/1
@;?DA?D>AD??DAHG4<AFHI9<3?
@2320312/1
ttaacttttggtggctttattatattactcctaattgaagagcct
+2320312/1
?@@=BDDBFDAH1A;FGHGIII@:?ECEGCB?G<CF4C91C9BGD
@4572299/1
ctgcaattcttggttcaagatcattttaaactgtccttc
+4572299/1
@@@FFFFDAFHDAAEGHHGGIGBHGBDGGHGGH9:9CFH
@1224611/1
cagctgaactatttttactataaacatctttcatgtcatcaacatttatg
+1224611/1
@@CFFDDDHHDHHJJJJIJGGGIJJ>F>@FEHHGEIBCH9FFEGIJGCGF
@4572788/1
cacaaacctgttagcagctggttgccttaaaacaatg
+4572788/1
@@@DFFFDF>FD>FGGGEGGGFCHGGHGCGGCHIBFF
@1224792/1
gctgagctttataaaatgcagtggccgacacatcaatattaagcatcatc
+1224792/1
CCCFFFDFFFHHHJJFBHIJFGBGHIIGIIIGDHEIJBHHCIIHD@FHGH
@6135779/1
cagcgacttttgtccgaatctcatcagcaagaagaagtgcattaagcctg
+6135779/1
@@@DDF?DHHHHDGDDHHHGIHJJJJJFIJI@HI>FHGIGEIIIJIJJGH
@5634575/1
gaattgctccctccacctgaactagttcatatttcggagtcgtccctctt
+5634575/1
CCCFFFFFHHHHHJJJJJJJIJJJJJJJJJJJJJJJJIJIJJIJJJJJJJ
@651743/1
cttgcattaaatcacatcacattaccacatttctcaaattcagtcttgaa
+651743/1
@C@FFFFFHHHDBFHIGIJIJIJEIIHIJJGGIJGGGGHIJEIJCGEEHH
@1766403/1
agaaaacttttcgatttcggtattatggt
+1766403/1
@@@FDADFFHHGDAGBFH@<?A??EFF>?
@7663081/1
atatataagattacaattcttaacattttttctttaaacaaagaacattg
+7663081/1
@@@FDEFAHFHHHGGGGDIHHHIIIFHIIHIGGHIIIIIIGGGAGEGFH>
@2321909/1
ctaggatgttcagttaactttctagctaatagtccaatcttcaattgttt
+2321909/1
@CCF?DBDHHHDHGHIIIIHIIJFGFHIJIJEF>AAH@GGIEIEHBGGCH
@8148011/1
ataagttttaacagtaagttcttttttttccttgactatgtttgatgaca
+8148011/1
CC@FFFFFHGHHGIHIJJJIIJJJJJJJEH9H@9:???9?GIDD8?8?B8
@7128954/1
gtaaggagttgaaggattttctaaagctttgaattcataagttggttgtt
+7128954/1
CCCFFFDFHHHHHJJGJJIIJIJJJIJJJJGHGHIICHIIIJIJJIIIIJ
@653050/1
ctaccttgccgtaggaaataagaaagcaagagaagga
+653050/1
C@CFFFDDHHDFFHEEIGGHGHGEHIIGEIIICEE@F
@653093/1
ctttaaactcactcgtattgtcattcagccgagtaaaccaaaacaggata
+653093/1
@CCFFDDDHHHHGIJGGHIH<<HEHH@HADGBG1C@DHIGECB?F3;?F<
@6137694/1
cagcctcttgttttgcttctttttttgacctacccttgccgacagcaata
+6137694/1
@@@DDADD?B?DFGEBFHEGHIIGIGEGGGDGEFFGIIIGEEBGEHGGD@
@3439305/1
ccaatgtttctagcctttcataattcataacgtcattagcag
+3439305/1
@@@DAD?DDDFDF9?EFG@@443CED><4?A<<<C;E@CG>@
@5082349/1
ggtcatttctttttcttgatctctttcattatcgtaaattgtcacggtct
+5082349/1
@@?DDFAEDFDFFIJJIBHIIIJIIGFACDGGGH;FGHGFA?CFH>:BGB
@7664668/1
cctctggtatccaaaggcactgttttcaccggaggaatttgtttgtgatt
+7664668/1
CCCFFFFDHHHHGJJJJJJJJJHJJIJJJJJJGJJGIJJJJIIJGHHGGI
@3439714/1
cctaattgaagagccttttcccaaaatcataccattagatttattaattt
+3439714/1
@@@DAD?D?DBFFGGGGHGIIGGDEBHDFGGJGCHGCA?DGGCFGI@4DG
@4010898/1
ggggaaataggatattttcgcattcattaagattagtattaactgttaat
+4010898/1
@C@FFFFFFHHHHJJJIG@HIJIIAGIJJJI@CEGIFGIGGDHGGFEHB4
@87454/1
gtctgtctgcatctgtatatgccctagcacggaaagcagcgagatgagca
+87454/1
@@@FFDFFGHHGHJIFHHEGIJJJIJI<A<FFG1CF3DFEHH>:FGE<BD
@5637390/1
ctggttgttgttgaggtggtagttgagtttggtgggtaggggttgtttcc
+5637390/1
BCCFDEFDHHHHHJJJHHJFHIIJJIJIIJJJFHIJFHIJJJFHIHIJJJ
@5637397/1
gatgattttcaagctcttcatgccactgattgatgtcccaatggtccaca
+5637397/1
@@@FFFFFHGHGFEHEGGGDFHHIEGIIJJGHIGHHEGGGGIIFCHFID@
@6650379/1
gcgatggaatcttaaatgcgatactaaaacaggcagaagcatagcatgct
+6650379/1
@???DD?DD><CBHIGGIAEGEFGGHHGHGGGIGIICHHGIIGE@FDGHG
@5637563/1
ttttcttttagaactctttcaaagagttctgcttgatactccctgggttt
+5637563/1
CCCFFFFFHHHHHJIJJJJJJJJJJJHJHGJIHHJJJJIHHJJJJJJGIJ
@3440307/1
gaactgcctttcatgaggaaggccctc
+3440307/1
<@@DDDDDFDHHDG>EE>DFA=FGECE
@6650781/1
ggttcctagaatcccacatggcaggaagttttctcgcaacttaggttatg
+6650781/1
CCBFFFFFHHHHHJJGIIJJJJJJJIJJEHIIHIJJJJIIJJJJJHGIJJ
@2887293/1
ttcttctatcacatcggaggcaaccaatatgttcgtctcacccatgt
+2887293/1
@CCFFDAD?FFHFEFBFBFF@DEHHIE>FD>9?@F?7?FGHGGHEH>
@7665004/1
ctatacctttgaatgtccctttgccaaatacttcaactgtgactctaact
+7665004/1
CCCFFFBDHHHGHIIJJIJJEIIJJJIJJJIJJIJGC>FGHGDHIHHJJI
@2324039/1
cattaatataaaatgggtcaacttctttggtgtacagaaatatttc
+2324039/1
CCCFFADDHBHF<BHHG?C@BHCHHG9?FFA?FACCC><FHDCGH9
@1768626/1
gttgctgctaaatcttcaagtacatagtacataactttagctgtcgtctt
+1768626/1
B@@FFDFFGAHHGDHIJIIGCHHJIGHEHICHIIJIJIJEHIJIJHGGBG
@7665372/1
gcagttcatccataattcagaaagaatatacacaacaggcaactctgtac
+7665372/1
CCCFFFFFHHHHHJJJJJJJJJJJJJJJJJJJJJJJJJJJJIJJJJJIJJ
@2888999/1
gttgagtgaagtttctgagagcatcttctctaactgtcctttgaggtgca
+2888999/1
@@@BBDDFHHDFD>EEHICFHGDEHJGHIIIGC?C?FGEHIJEH7D:DDH
@4012948/1
caggttcattatcttcgatggcttctgccaa
+4012948/1
?<?D?;;DAC8CAA:2AGE<:?C3;AA9FF<
@3440642/1
gtgaggtacacagttgcagtcctgagctggtcttcagtcacccgattcta
+3440642/1
@;@DDFADFHGGFEFBGICDDFFHCGG<CH39CEGGGFGGI9D??DFHCG
@3440943/1
gttaaatcaacatcagctgagatatactcatattgaggata
+3440943/1
C@CDFF>DHBFD?F4EGHCHGGGJEBIIIID>BGIDEGFHG
@4013342/1
ctgcaacggctgctatagatggaacgttgatctggt
+4013342/1
@@CFFDDFGHHHBEBHDFB@HEAFHHAF3CBGEAED
@2889676/1
agacagcctgcctccaaagagaagc
+2889676/1
@@@DFD;DF>?FA>FEHICFC;?C9
@2890042/1
tatgagtgttacttctcatcctaggacgt
+2890042/1
?@@D7B=A?CF4AEE4CGFDEHGGIIGGG
@2891263/1
ctcctcgactgccccgatgttggagcctatgctatccgtagtcgaggctg
+2891263/1
@@CFFFFFFHHHGIJGBDHHJJJJJGHIIJGECDFGFHGIIGEA7GEE9A
@2324647/1
aggacgtgctgtaccttgtatactagcatgactgactag
+2324647/1
@@@DD1A;CFFHDFGGI9ADHG>F?F9?CH3:B411?CB
@90952/1
tctctttcattatcgtaaattgtcacggtctcaacaagttccgttttttg
+90952/1
CCCFFFFFHGFGHIJIBGGIJIIGHJI8G?HHEGFC9DCHIBFHECAGI0
@7131761/1
gccgtgtttggtagaagcaggatgacacttaggtcgtgcatggttta
+7131761/1
BCCFDDEFHHHHHIHJJJJJJIIJJJJJIJJJJDGIHIJJJJJGHIJ
@2892881/1
tagcattgtaatttcttgttcttcttgtttcttttctttaacatttctca
+2892881/1
@<<DFDDDHHGGAGHH>4AAI>IHHGIBA3AF9FHIIIIIIECDB??D@4
@6653190/1
tcaacttctttggtgtacagaaatatttcggcttctgcttccgttccacc
+6653190/1
CCCFFFFFHHHHHFH@GHEHJJIHHJJJJJJJJJIGIGHIIJJHIIJIII
@2893092/1
ggggccagttctggaggatgaagttttctacctcttgtattttgctcttc
+2893092/1
@@@?1?DD2?BHHGGEG7;EFE@2A4CDAGE4?E@D?CB<?DGI9DBDGC
@2893154/1
cttttttaataagttttttttgggattttaatatttccatttgtttttca
+2893154/1
@@@ABDDFHGGGHGG@EAGGI>FHD3BBGGEEHG4BFCFG9BGHG9FC>D
@7132159/1
gtcgtccctcttctggaaagcagctcttgcagcattgacactggcgtttt
+7132159/1
CCCFFFFFHHHHHJJJJJJJJJJJJJJJJJJJJJJJJJJJJJJJJJHIJI
@8152673/1
ctatcattgccaattggtagtggatctctagtataa
+8152673/1
@@@D?DDDBBDA>C<3<EF@EF9?FFFHHEAEFAHD
@2893555/1
atgacgatagctttattctcattaaggaattccggtttctc
+2893555/1
?@@DDADDH<FF?FGEHBBHGEHGCEE>FH>BGFE?FHGII
@8152983/1
atatattcatgccacattccattccatgatttattaaacccgatgctagc
+8152983/1
CCCFFFFFHHHHHJJJJJJJJJJJJJJJJJJJJJJJJJJJJJJJJJJJJJ
@6141470/1
tctgcactgtgacagtcttcaagcactgagttagaataccaacctgaatt
+6141470/1
CCCFFFFFHHHHHJJIIIJJJJJJJJJJJJIJJJJJJJJJJJJJJJJJJJ
@3443423/1
cactaaatcaccacagacctgttctaacttaaagctgactttagtacatc
+3443423/1
C@@DFAFFFHHHHJGGHB=GHFBHH99CFHGGCFFGCHIGIJI<9BDFD@
@5641369/1
ccaagatcagccgtgtttggtagaagcaggatgacacttaggtcgtgcat
+5641369/1
C@@DDDEAHDBHFEHIEHIGHIICBEHIEIGGGDHGIGEDGGBFDHGIIF
@5641471/1
ctgttaggatagcttccttaacatcagtaatcaaatcatcagtttcccag
+5641471/1
CCCFFFFFHHHHHJJJJJJJJJJJJIJJJJJJJJJJJJJJJJJJJJJJJJ
@7668021/1
ctttcatatttttaagttcatttgaataaaataaataatttttcgatagt
+7668021/1
@@@FDFFFHDGFFIIBHHIIEGI@EHIICHGHIIIIGGHGGIIIDGIIIB
@4578837/1
ctttttttggatctgaagggcggtcccctcttttgggtggaatgtatgac
+4578837/1
CCCFFFFFHGHFHGIIIJJDGIFFHIGGGHIJJJIH8?<>CACEAA>CD>
@5642165/1
caggctttatgtttttgtattcttcaatggttgctgctaaatcttcaagt
+5642165/1
CCCFFFFFHHHHHJJJJIJJJJJJJJJJJJHIJJJJJJJJJJIJIJJJJF
@7134824/1
ctcttggacaagttgttatattagtcactttatatgttcttttaacactc
+7134824/1
CCCFFFFFHHHHHIJIJJJJJJJJHJJJJJJJJJJJJJJJJJJJJJJJJJ
@6142734/1
gtgagggtgaaggtcctgtaaaatagcttgagaagccctttgttttcctt
+6142734/1
BB@FFFFDHHHHHGHIJJIJJJJJJJJJJJJIJIJJJJJJJJHGIJJIJJ
@6143014/1
ggaacgagaaccaatttcttttttaaaataatcagcaaaatccaaa
+6143014/1
CCCFFFFFHHHHGJJJJJJJJJJJJJJJJJJJJJJJJJJJJJJJJJ
@5643062/1
cccatatcattgagacattaacttgcgtagcatactttatcgtaacggtc
+5643062/1
CCCFFFFFHHHHHJJJJJJJJJJJJJJJJJJJJJJJJJJJJJIJJJJJHJ
@2326721/1
tctgtatttcctgtgatcttgtctaagattgctttcgctgcggcatgctt
+2326721/1
@@CF?DDDDBHHDIHIEAH@ICCBAHGHG>CE@FGHCHHI0@GIIGGHCG
@1230881/1
cttagatcttcattttgttgccttaatctagccacttcagccttatgcct
+1230881/1
CCC@FDEFHDHHHJJJEEGG@EHGEE@HIGHAEHGIJIHECCEH3BDBDB
@2896108/1
ggagaatggaaggactaggacctggatggccttccaattctggctg
+2896108/1
=??A;3:;AAFDHBB3ACG<FB9;FA<E?FC3C?@FC?DFA<3?@7
@4020045/1
atccttcttttccggaaagaacctagtgtgatggcgtttctgtaccacta
+4020045/1
@@@?DD?DHHHD<F@GGIBGG;FEGF?EHC@GGEGIBDDEHIIIIGDBF@
@4020594/1
aatttgttctcttctgttgtttcaattttggcagtatgcaaatattgtgg
+4020594/1
@@@DDD=BFAFHA@FF<<A<AFAFHHA>F48F<?FFAFEIG4BD<B<DDE
@92038/1
gtgatctaatatttgagcagaaggtgctggtgcatgtaatactttgt
+92038/1
@?@DDDDDHHDBFGDBFEHIJJGDFEDHAHBGGGGGGIIIICGFEFH
@1774003/1
cctcacttgttttgtcataagttgtaacagtaagttcttttttttccttg
+1774003/1
@@@FFDDFHCFF;ECCC4I9FHCCACHHGB<CE4:CFGG<@DHGB?<CFB
@6655518/1
cttcatgatgttctggaaaatatttatataaatattctgatgcaatcaac
+6655518/1
CCCFFFFFHHHHHJJJJJJJJJJJJJJJJJJJJJJJJJJJJJJJJJJJJJ
@5087565/1
gtggaggtgaaaagaatgatcttccaactgtcacaaacctgttagcagct
+5087565/1
@B@DFFF=CDHHDIGGIIBHCHIHEGBFHG<EHHEE<F;F@?FG@HGDG9
@5645552/1
cctttgccaaatacttcaactgtgactctaactcttcttccatccgctag
+5645552/1
CCCFFFFFHHHHHJJJJJJJIJHHHHJJJJJJJJJJJJJJJJJJJJJJJJ
@5645669/1
cacagttgcagtcctgagctggtcttcagtcacccgattctatttcttgg
+5645669/1
CCCFFFFFHHHHHJJJJJJJJJHHJJJJJIJJJJJJHJJJJJJJJJJJJJ
@2897958/1
atccattttatagctactctaaaaac
+2897958/1
@@7DAD>ADHDHDBFHFEGBFH@B?1
@93020/1
gcctcatgttataacattatgcagttcattaccta
+93020/1
<@@DDFBD?FHHHGIGG>E@HHCGB9C@>F<CF<<
@5646379/1
caggaatggaatgctgagtaacaagattatatgggagagtagcttgaggc
+5646379/1
CCCFFFFFHHHHHJEIGIIHIJJJJGHIJJJJJJJIIJJGHIJJJJGGGG
@1232831/1
tccaggaaaaccagattttggattgaggtgataacatatttcggcaacat
+1232831/1
@<@DFDDFBFFB=G<F@C<F6C>FH@FHHDF@DGGIG9FFGBG?@G<2?F
@6656347/1
ttggtccattaatataaaatggttcaacttctttggtgtacagaaatatt
+6656347/1
@C@DFFDFHHHGHGHEHGCHIJHBHHGFHICHHIGGHDFGCHHGHEHIIG
@4580591/1
ctctttcattatcgtaaattgtcacggtctcaacaagttccgtttttttg
+4580591/1
C@@FFFFDFHGFHJGIIGGI@BHIIJJ1FECD<ECAGHIJJG>3BFEIG>
@4580656/1
gcctcttttaccattgtacgagtttgagcatcattcattttcttcattgt
+4580656/1
@@CFFFFFHHHHHJJJJJGGHIGHHIIJJEHIIIJJGGCBGGGIIIIGHG
@6656513/1
cacaaatccacttggaaaactgtttatcatagatccgacgacacttttta
+6656513/1
CCCFFFFFHHHHHJJJJJJJJJIJJJJJJJJJJJJJJJJJJJJJJJJJJJ
@7136707/1
tcatactgtcttcagcctcatgttataacattatgcagttcattacctaa
+7136707/1
CCCFFFFFHHHHHIJJJJJJJIIJJJJJJJJJJJJJJJIJJJJJJJJJJG
@3446475/1
ttttgttctaaattttctcttttggctctcttcgtttcctcactggatg
+3446475/1
<@<DDDDFHGD>FGIIIJIB@DHHIG@>;DHGHAFHIGBEGD8DFB;FG
@4581902/1
caccacaacaagctgtaatgcttggaaggaagacttcaggtaacgaaaca
+4581902/1
@@@D=DFFFBHFH@<FBDGDHIIIIIIIAEEGGGGIIIIIBG4B@@DGIG
@4582410/1
agcttcttcaagagggatgggctctgaaggttgtattgttctggtattat
+4582410/1
C@CFFFFFFHAHAHIIF@FEHIIGIJCEEGEGCHGGGIGIFEBG@@FEII
@7670575/1
gttcaacaaatctcttaatgatatcagtcagcttacaagccttagtaagc
+7670575/1
CCCFFFFFHHHHHJJJJJJJJJJJJJJJJJJJJJJJJJJJJJJJJJJJJJ
@4582645/1
gccaatagctgtgggttatatggtgattgatgccattcaactttgcatta
+4582645/1
CCCFFFFFHDHFHIJGIBHGHIJFHDIIIIIHIJJJIJJIIIJJJCHIII
@5648773/1
caagttccatcctatcattgccaattggtagtggatctctagtataa
+5648773/1
CC@FFFFFHHHHHJJJJJJJJJJJJJJJHHJIJJJJJJJJJJIJJJJ
@4022291/1
ccatcctctcattcttagttgtaacaactaggggcaccatgacgatagct
+4022291/1
CC@FFFDFGHGHFIIJBGHHFAH<EHIJIFJIGGGIJJIIFIGI<FGIIG
@5649444/1
cggccacttctttgaactaagtacagcgaaattcttattcgattgaagta
+5649444/1
CCCFFFFFHHHHHJJJJJJJJHHJJJJJJJJJJJJJJJJJJJJJJJJJHI
@2899234/1
ctgctgtggtggttcttgcctttgcagctgttgtgg
+2899234/1
@@@DDDB?FFHDDGGG42CGHIGCAF<A3CGG<CFC
@5650279/1
atcataacgatggtcaacaaggaactcttgtaaatcatgtatctcattag
+5650279/1
CCCFFFFFHHHHHHIJJJJJJJJJJJJJJJJJJJJJJJJIJJJJJJJJJJ
@1233759/1
ggaaataagaaagcaagagaaggaag
+1233759/1
@@@DDFFAFFF:CADGHGGG>;EAFC
@94363/1
gcaagaggtaacttctgtcttgaaatctgtagcccaatattgattcc
+94363/1
CCCFFEFDFHHFBG<GFFGHIIFGIJIJJB9CFGBE;EGG9<CHDF<
@94712/1
gccataatcatatttcttataaattttttcttcataataatctttgttta
+94712/1
CCCFFFDF?ABHFIIEEHIJCECHHIIJIJIIDGGGHBA4CGEGCHHGGH
@7138354/1
gccatatagccttaaaagggcaccccaactagttatgtgagggtgaaggt
+7138354/1
CCCFFFFFHHHHHJJJJJJJJJJJJIJJJJIJHIIJJIIIIJJGHIGHJB
@7138356/1
agaagcaggatgacacttaggtcgtgcatggtttaagaaagaccaaaggt
+7138356/1
CCCFFFFFHHHHHJJJJJJJJHIJIJJJJJJIJJJJJJJJJJJJJJJJJB
@8157227/1
ctttttttggatctgaagggcggtcccctcttttgggtggaatgtatgac
+8157227/1
CCCFFFFFHHHHHJJJJJJJJJJGIJJJJJJJIJJHHBEDDEEECDEEDD
@1778509/1
ccagtacctatttctttgtgtcggaatacaaggcaggaaatggtgaactg
+1778509/1
@@@<DDFDD?FH?@?EGGHGEGH>>DBAF?CDH3C=G13:DCC?B<<BF@
@1778669/1
gcctcttttaccattgtacgagtttgagcatcattcattttcttcattgt
+1778669/1
CCCFFFFFHHHFHFIGHHJJJEGIFEBEGH3CD<GGIJIJ<FDDHGJFGI
@8157562/1
gatactgaacgtgtacacctcacatatgtatggcacaactgataagttaa
+8157562/1
CCCFFFFFHHHHHHIJJJJJJJJJJJJJHHIJJJJJJJJJJIIJJJJJII
@6145267/1
ggcaagtgttgggattttgaccatcttcgacgaatcaaattcactttgag
+6145267/1
@@CFFFBDHHADDHIGIIIIIIIIIIED3CGHGHIIIIIIGIIIGGIGGI
@7139344/1
cttcttttttaataagttttttttgggattttaatatttccatttgtttt
+7139344/1
@@@ADFBDFDFFHDCEGEHEFDEHBB<B9BFEDHCHG>@8=4@@CGFIEG
@1779339/1
atcattttcgtttacccagagaggaaatagtattttttcttcatcgtctt
+1779339/1
@@@FFFFFHHHHGFIGGIJEECFGEEIGCG:?FHIC@G9FHHGGCGBFFF
@5653431/1
cttggtgttcaacaaatctcttaatgatatcagtcagcttacgagcctta
+5653431/1
8?@AA:ABDHFFDGHGGHIBHHGEHGGIHAFEEFGBBE@FGG?F:?FHGG
@8158599/1
cataaaatgaaactgggcacaaccattagaatcacctgctgctttaaaat
+8158599/1
CCCFFFFFHHHHHJJJJJJJJJJJJJJJJJJJJJJJIJJJJJJJJJJJJH
@7672615/1
ccagcatccagaagttcaatctggtattctctaggag
+7672615/1
C@CFFFDFBFFDHECECFGGECGC?HGIIIGCBHG<D
@4586130/1
cggttcttcttcttttttccacgtgaaatctttaggctgcagctcaacca
+4586130/1
@@C1BDDDDHFAHHDE@FHGHIFHIGGHIGFHA@A>DDGHGGFHIGHIIG
@2329592/1
ccttcacactcatcaagaacttggtaaactcttagatcttcattttgttg
+2329592/1
@@@FFBDFHGFGFBGIIIGHIIIBFEBAECHIIIIIJIJJIAFFDGII;F
@1780765/1
gtatctgttaaccagcgtgatagaagaagacatatcaacactgggaccat
+1780765/1
@@@DDDDDD<DFDGIGEFHIIGIGA>EHIIHIIIIGDEGGGEFD=BGH<?
@4025635/1
gccgcttgttgctgtacttgaggctgagatgaaggtggtctgctgggttg
+4025635/1
CCCFFFFDFFFHHIHIJJIFII>GGHFGCHIIIJIDHIGIGGGHIDAGGH
@5656592/1
gtttcttttttgatgttacagagtttagcggctcttgtttcatacttttt
+5656592/1
@@@FFFFFHGHHHIIHHIIJJJJHGIJIJJJJJJJJGGFGHHJIIIIJIJ
@1236592/1
gcaaatctggaggttgatgaggaggctgaggcggaattagagcaattgct
+1236592/1
@CCFFADDFF?FH;DHGGIGHFCHGI<EDAGEGGIJ7FGEG@>A3@@CEE
@96869/1
atcctgaggagcatgttcttgcctttgttgctgctgtggtggttcttgcc
+96869/1
@CCFDFDEFFFDDGIHIHB>DHHIIJII;@G4CGCH<D@9BE?@<?F@FG
@4027186/1
gtctctgctgttgctgttgttgctgaggctgc
+4027186/1
@@@DFFDDFFFDFGCBBGC;FEEHGHE@E=>;
@97174/1
tcttcttgaagttggttcagctgtagtctgtctgc
+97174/1
1?@ABBB::C<<DEHFDAEEG9F?F9<CH42<?FH
@5657298/1
cctaacaaggttgttaatctctctttcccgatcaggcgctgacctggcgg
+5657298/1
@CCFFFFFHGDCFHIJJJJJJJJJJJJHJJIJIIIIJIIIHGGIHGIJJJ
@7141997/1
gcctttcatatggtgtttttacttttagtttttctatttgtactaaaagt
+7141997/1
CCCFFFFFHHHHHGGHIJJJJJJJJJJJHIJJJJJJJJJJJJJJJHIJJF
@7142011/1
aaacgctttcctttaaagtaaacagcaacagtatataaacgagtgttagt
+7142011/1
@BCFDFFFHHHHHJJJJJIHIJJJJJJJJJJHIJIJJJJJIJJGHIJJIH
@1782670/1
gcttccaggaaaaccagattttggattgagg
+1782670/1
@C@FFFFFHHDHBHIEB<FGIJIGEHIIJID
@6147708/1
ccttgactatgtttgatgacatatcaataacattctcctcaaccttttgt
+6147708/1
CCCFFFFFHGHHHJJJIJJJJIJJJJJJJJJJJJJJJJJJJJJJJJJJJI
@7673763/1
ttgttgcctaacaggaggtgcactggttacaggagatactggttgttgtt
+7673763/1
<@CFFFFFHHGGHJJIGJGGFGIIJIHGGIIIJJJGHGHGIFBGHGHIHI
@6148261/1
ctctgctgttgctgttgttgctgaggctgctgtggtctctgctgttgctg
+6148261/1
CCCFFFFFHHHHHJJJJJJJJJJJJJJJJJJJGIJHHJJJJJJJIJJDII
@3452719/1
tatagtttctcctacggagactgtatacctaaaagtgggttcatgaattg
+3452719/1
CCCFFDFFHHGGHJJJJG<BHIIHIGIGGH<FBG@:C9B?DHGGGJGIJE
@7674356/1
cttgctgttgttgttgctgctgctgttgttgttgttgaccccatggttgt
+7674356/1
CCCFFFFDHFFHHFHIHJJIJJJJJHIJHIIGGGGHGIIIJJJJEGGHGI
@7674405/1
ggcttactaagggagttttcttgatcattttcgtttacccagagaggaaa
+7674405/1
CCCFFFFFGHGGHIHEGGIJJJJJJJIHHIJIJJJJJGIJHJJJBGHHII
@662876/1
ctccatactccttgtcttacaggtaccggtctttctcgataatcaagtgt
+662876/1
@CCFFFFFHGHHHJIJIJGHIIICDHHGGFGIIEHGIGGCGHH<DEGBD?
@1784219/1
aaattagaatcatcccatagcaaatgatatttggtaggacgtgctgtacc
+1784219/1
@@@FFFFFHDDHF@GIIIIIIJGGJCHGIEIHHHFCGIECGHIJJBFEFH
@1237340/1
gtcgctttatgcaaataaattggcatcccacttttatgaatgattttgat
+1237340/1
@@@DFADABBHF?GEGHCHHIH@;A:?ED<EGIJGBF<<CFEG49<FBB@
@6660885/1
gtagttatagcatacttaaggaaggaatcaccgatagtttccaaacgctc
+6660885/1
CCCFFFFFHHHHHJJJJJJJJJJJJJJJJJJJJJJJJGIJJJJJJJJJJJ
@4029432/1
cttaaaacaatgtcaagagcttggattgcctcctgcggaccattagttga
+4029432/1
CCCFFFFDFGHGGJJ<GHGHHIGIJIEFGH>GHIJJIIJJIIIIIJIIGE
@6661662/1
ggtcattatgggcttctattagttcatctatattttttaaggaagtaagt
+6661662/1
?BBDDFFFHHHHGIJJJIJJIHHHJJJJJJJJJJJJJJJJJJJIJHHJJD
@4590505/1
ggaggattgagagaagctttactctgtagcattgtaatttcttgttcttc
+4590505/1
@@@DDAADDAHHHHEBEBHAAHEHI@AF?CEGGGHHEFHEFG@@C4BDGB
@2904503/1
gtctctggttccaattctaacagttctctgatggg
+2904503/1
@B@DDD?D?FDHGJJIIJJJJJIBBFHJJI>HG>A
@4030267/1
accaggttcaactttacagccagtaaa
+4030267/1
@@@DDDDDAC?F?GFIIEE3?:CDFHF
@1785698/1
ggaacgttgatctggtctggagctgg
+1785698/1
@CCDDFDFHFHHHJIEHEIG@CG9EH
@7145270/1
acagtcttcaagcactgagttagaataccaacctgaatttcagcaatttt
+7145270/1
?8=BDDDFFHDAFIGIIGCEHHG@CF<<?C9?8??3CGGH4C@9DB?FEF
@7145740/1
ctctatttcattgtgcattaatctatagaaaattttccagacagtattta
+7145740/1
CCCFFFFFHHHHHHIIIIJJJJJJJJJJIJJJJJJJJJJIJJJJGIGJJJ
@5093755/1
gccgattagtgatatcagtcacctatcg
+5093755/1
?@@DAD7DD?FDH<D4B:A<HFGHIIIH
@100752/1
gtcagattgtagttaagcatggacaaggactgcatcttcttattat
+100752/1
<@@DFA8DAAFFDBHHCHIIIB9FGIGBGG>FHIIIIGICC@EED4
@5094063/1
atttattaaacccgatgctagctttcttaaatctggttctctaa
+5094063/1
@CCFDFDFHGDFFHGGIIJEGGCF<FHBEDGADEG><CDF49B?
@6662571/1
ctttcctttaaagtaaacagcaacagtatataaacgagtgttagttggac
+6662571/1
CCCFFFFFHHHHHHJJJJJJJJJJJJHIJJJJJJJJJJFHIJJJJJJJJJ
@4031442/1
ctgcaaacaagggatagcactcaagggcacattatgttttctaaca
+4031442/1
?@<1BDDDA=BHHBBGBA<ABG;CHHIII=F>FEHC?B?F<GB?B<
@4031518/1
gcagactctgtacttcctcctcatagttccacaatgagtaatttcaattt
+4031518/1
@@CFFFFFHH>?DGHIIGCFHHIJJJHD>EGHEHIIIIEGECGGIGBGIC
@1786371/1
ccgatacaatttcttgttttttatcaacctctttatttactagaaactgc
+1786371/1
CCCFFFFFHHGHHJJIFHIJGGIJ<G<FHIIIIJJJIJJJJJJFGIDIJJ
@4032477/1
ggcagctttcctccattagttttcttccaact
+4032477/1
<<@D;??AFFHHHFEGHJI<FFDHH<FGH@EG
@4592795/1
tctgaaacaccatctcgatacaaaataattctatgaggcttgtagccacc
+4592795/1
@@@DFFF?DHHHAEGH>FGIJJIJFEIICIGI@@EHHIIDB<??G4?3BC
@1787228/1
cacgcatgtcccatactccctggttgggaagt
+1787228/1
@@CFFFFFDHFDFBE;FHIIIIBDD?><GC19
@665259/1
cttcatcagtagcttccagattactacttcttttaagcagtaac
+665259/1
@@@FFAEDD?FDFIEIGGGFFBEHFFHEF>E@HH@<?EGHEFE<
@4034568/1
cctccttcttcaagcctagggaaaaggtgaaataaatgaattgatgaaac
+4034568/1
CCCFFFDFHFHHGIIJJIJFG>GGG@D??CBGGGGIDIIJJII<>F@BEG
@2335812/1
gtttgtttggtttaaattgtctaactacttcaataagccgaagcacttta
+2335812/1
CCCFFBDDHDFAFHIJJBHEFGIGH@HHIGHC@GHHGHEBHIIIIEEFGG
@8163738/1
cgggacttgaaaagaaagaccttcccactggggtgtatgtcattgagggc
+8163738/1
CCCFFFFFHHHHHJJJJJJJJJJJJJJJJJJJJCGGHIJIJIIJJIJJJI
@3459142/1
cttctttctgtggtgctagattatcccttctgaagacaggactaggtgc
+3459142/1
CCCFDFFFDHHHF3CGHICGIJEIIHIEIJGG@D<C9FHIII@GC@??@
@6665041/1
atggcagactctgagaacttttaacaatgactgactaggatgttcagtta
+6665041/1
CCCFFFFFHHGHHIJJJJJJJJJJJJIJJJJJJJJJJJJJIJJJJJJIJJ
@3459570/1
ctccaggttgtctaccaccccctcctcctccacctttctttccttttttg
+3459570/1
@@@FFD>BDAFDHDBBGI1FFH<:E>FF3DG;GFHIIIEHCGIAFHG9AA
@5670373/1
caagaatatactcccgtgtgatatgatatgggttgctgtttacaccaacg
+5670373/1
CCCFFFFFHHHHHIJJJIEGGHHIGIJIJGGEFGHIJJGGIIIJIHGGGI
@6665598/1
cctttgaggtgcaaaacaagcgatcgcccagacccttatttcaacaccag
+6665598/1
CCCFFFFFHHHHHIJJJJJJJJIJJIJIJJJJJJJJJJJJJJJJJJJJJI
@8164415/1
ggcggtaccatggtataactatcttattgagataattatcttttgaaaca
+8164415/1
CCCFFFFFHHGGHDGGIJIJCGHEIHHJJEHIIJJJJIIIIIJJIJIGED
@5670848/1
cttcggtccgactgatgatttgaggttcttgtggaattgtgacactttga
+5670848/1
@C@DFDADDFFHFG@EFHIGDFBCG?CFHIIFGHIIICEB?FFHHCGGCG
@7676907/1
gcctttgatagcaatcggtaaagttttgcctataagaacaatgagta
+7676907/1
CCCFFFFFHHHHHJJJJJGIJJJJJJJJJJJJJJJJJJJJJJJJJII
@4036324/1
gaaatctaagattgcatcaccgaggaattcc
+4036324/1
CCCFFDDDHGDFHGIC@HCGEG>B<@EGDFC
@4593556/1
tcagataatcccatatcattgagacattaacttg
+4593556/1
@CCFDFFDFHFHH<DGHIIG@FG;FCAEHHHIG@
@1241073/1
atactactttgaaattgattactcaccaattcactcccgggtggaaata
+1241073/1
@@@BDBBDHHFF4EGHCGEHCIEABE?BFGE9?EEGGG<EB@D0??FC>
@5671334/1
ctatagtttctcctacggagactgtatacctaaaagtgggttcatgaatt
+5671334/1
CCCFFFFFHHHHHJJJJJJJJJJJJJJJJJJJJJJJFHIJIJJJJJJJJJ
@4036612/1
gtggtctctgctgttgctgttgttgctgaggc
+4036612/1
?@@DB?DDFDDHHHGG<<FHAADEEHFHA8@;
@4594258/1
ctttcatgatactctcaagatccctgattacttcttctcgaggtggctgc
+4594258/1
CCCFFFFFHHHGHJJJJIJIEIIGCHEHIEIJJJIJJBHI3CF?DEHGIJ
@5097109/1
cgcattcattaagattagtattaactgttaatctaaatattcaaactgtc
+5097109/1
@B@FDDFFGHHFHGGHGI>JIGIJJIJGGGGHGHIIIIIIID@GEDDG@F
@667597/1
tcgccatctgcctattttggaaactatactgtcattaatggaattgggaa
+667597/1
@@?DDFFFDFFHGGHIDIGIEHFIJJIGHEIIHCCEC>FHB<DG>3BG?B
@7149654/1
cctacctcttcctcgccatctgcctattttggaaactatactgtcattaa
+7149654/1
CCCFFFFFHHHHHJJJJJJJJJJJJJJJJJJJIJIJJJJJJJJIIJJJJJ
@2337520/1
gctgttgttgttgttgctgaggctgctgtggtctctgctgttgctgaggc
+2337520/1
@@@FFFFBFADFHFFIGIEC;DEHIIIBBHIIJ>>FGIGE>GEEHG<?;B
@7149833/1
ggcttgtctaacttgaccaacggtaaaagcaggaggttgttgcatccttt
+7149833/1
CCCFFFFFHHHHHJJIJJGIJGIGHGIGEGJIJDHHBBFFDCGIGIJIHJ
@7677828/1
gggcatggcctgcagctccctttttgcagcttcttcaagagggatgggct
+7677828/1
CCCFFFFFHFHHHJJIGGIIJJJJJJJGIJJJJJJJIJJGIJJGIIIIII
@7150556/1
gtttcgtaggcaggtggaggccatcgcctggtcatgcataattcttgtag
+7150556/1
CBCFFFDFHHHHHJFHIGJJJJJJJJJJIJJGHJJIJJJJJJJJJJIJJJ
@7677864/1
ctccaattgcattccctttcacactagggacatgaggtgaaattattggt
+7677864/1
@@CDDDDDHFFHHIJIGGIIJGIGIIJIJEFGIEGHGHGGDDGHHGFHG9
@1789906/1
gcttgctgttttgtagaagccttaccttcagctgagtgagttaaaacagt
+1789906/1
CCCFFFFFHHHGBEGBF>>CGGIGGGHGEHHIIEGEGHBGFGHJGIHGI@
@668597/1
ctcgtttcattttgctttgacttctcatttcttgaagtttattttcttta
+668597/1
@@@FDDDEHHFGHJJJIJIGEIIIIJJJJJJJIJIEHHIIBFHGHIJJJE
@4596347/1
cagctgttgtggtggttgttgcctctgttgctgctgaggctgttg
+4596347/1
@@@DDDDD?HFHF?HEBH1A?<AC<CEFG4C@FBD3<;DAB28?B
@4596500/1
ggagatatgatttgtctctaaatgaataatgcagcgatgattccaaagct
+4596500/1
@@@FFFFFDHHGHIGIJJFIIIGCEHHIGBJDBHE8?CFEDGFAH>BGEG
@7678398/1
ggcagtatgcaaatattgtggaccatcactttttacatttaaagcatctc
+7678398/1
CCCFFFFFHHHHHIJJJJHIJJIIJJJJJJJJJJJJJJJJJJJJJHIJJJ
@5672285/1
tagttttcttccaactagtgaaatttgacttaagaaatatgaatcagtgt
+5672285/1
@@BDDFFFHHHHHJJJJJHIJJJJJJJJJJJJJJIJJJJJJJJJJJJIHD
@8165361/1
gccacatcaatgttaaggaatggtttccaaccaataattgcagactggaa
+8165361/1
@CCFFFFFDHHHHIIJJJIJJIJCHGIJJJGHDHHJJIJGIJJJIJIIGI
@103441/1
ggcaaatctggaggttgatgaggaggctgaggcggaattagag
+103441/1
@@@FBFAFH>FFHBAEE>HHGIIGGIICHE3?DD@F<;CH@;7
@2908649/1
tgtctctttctttttttgttagactgatttgatagagcacggaaggtgga
+2908649/1
@@@DFFFBDDBFBBGDFDEFFG4??<?FFFD4?BD<94?BFB077;8=1=
@8166120/1
caggagaaatttcaatttttgcaaattgttcgtagtgaagaactgaaagc
+8166120/1
CCCFFFFFHHHHHJJJJJJJJJJJJJJJJJIJHJJHIJJJJJJJJJJJJJ
@2909689/1
cttcaacaaaattatcttcatatatttcagtaggatcataacgat
+2909689/1
@@@DDEDBD>DHGIIGIG9@H<F4?EBB<B<AEH@HHIB>C?DF:
@3462305/1
gtgaaataggttctgaaagacttgta
+3462305/1
@@@DD;BDFF=?AFD<F9EE3C?A?C
@3462430/1
tataagattacaattcttaacattttttctttaaacaaagaacatt
+3462430/1
?<@ADDDDAHFDFHIBEGI@F@AFFHGD@HGGGAEHC@D>B@D?B<
@2910331/1
cccctgcctcttcctcgccatctgcctattttggaaactatactgtcatt
+2910331/1
@@@FFFADHDHHGJJIIIGCGGIIIHIJJCCEHDGEB;?DHGGE@DDBFE
@5097997/1
cctcctcctccacctttctttccttttttgc
+5097997/1
@@@AD;A3;DAHCGGGAFGGFAB9A4?<C:D
@3463161/1
gtgcggcaatatgtttggcttgctgtttt
+3463161/1
?@<DA6DDHBFGGHGG>F>FGBGGIGIIF
@8166800/1
ccactatctaaataaatagctgctgctaatgattcaaataagtcaccaag
+8166800/1
@CCFFFFFHHHHHJJJJJJJJJJJJJJJJJJJJJJJGGHIJJIIJJJJJJ
@6156965/1
tccaattgcattccctttcacactagggacatgaggtgaaattattggta
+6156965/1
@@@DDDDDFFA<FAA:CFEFHFEGIEAGEGI<<<?9E;4::?DDAE9?09
@1243537/1
ctccttttcccgtttttattatcgcttctaatt
+1243537/1
CCCBDADD8FAFFF@=;@9CA4EGCHFBECHH@
@668959/1
gccaacagtaagacatggtagatgaggatactttaatctaatattatatt
+668959/1
@@@FFFFFDFHBBGEGGBAIGEHB>GHGCFGHGBHEGAGHGGEBG?BB>A
@2339915/1
ggttgatgaggaggctgaggcggaattagagcaattgctcccggagggac
+2339915/1
@@?DDDDFHDDHG6;FHJIDD>G:GGGFDD>FHBDAHH48CFG//=BDC;
@2339983/1
gtcgggacttgaaaagaaagaccttcccactggggtgtatgtcattga
+2339983/1
@@@DDDADHHGDBGEBEG>G@;C>BFC??FAFHDHGIFHGB4C@9C>=
@5675011/1
ctgtgatcttgtctaagattgctttcgctgcggcatgctttgcttctttc
+5675011/1
BCCDFFFFHHHHHJJJJJJJJJJJJJJJJJJIJJJJJJJIJJJJJJJJJJ
@2340043/1
gggcttcactgcaaaagtttgatcaaataaacactatacaagtttggtca
+2340043/1
??@DDF>;FBHGGEGGGAAIHH9CHDEEHD>FGEHA<FHGCD9C?BB??B
@669867/1
gcttgtatttttttatttttctgcgactgtctgaatcagaatctgattt
+669867/1
@@@D7=B?FHHHHIGE<FEHHGIIGDCGE?DECFI@@AFE>DEIBGFGG
@6157687/1
gcatgtaatactttgtagatatcagacatttcttcagggagaatttttaa
+6157687/1
CCCFFDFFHHFHGIECCGHIIJJJIIJEGIJJJIJJJJJGGFFHIJJGIJ
@5676134/1
cacggtctcaacaagttccgttttttggagaggcaactcaggataactat
+5676134/1
CCCFFFFFHHHHHHIHIJJJHIJJJJJJJJJJJJJJJJJJJJIJJJJJJJ
@6157792/1
gtcaggtgcgttaacttttggtggctttattatattactcctaattgaag
+6157792/1
CCCFFFDEHHHHHJJJJJJJJHIJJJJIIJJJJJJJJJJJJJJJJJIJJJ
@4599912/1
gcagactggaagaaaccataccaaaggtcaagaccataaccaagatcaat
+4599912/1
@@BFDFFFHHDHHIGIEDHCDHFHICG9CFFHIJDF>>DBBHG9DCHF>D
@8167547/1
tgctgttgttgctgaggctgctgtggtctctgctgttgctgttgttgctg
+8167547/1
CCCFFFFFHHHHHJJJJJJJJJJIJJHIIIIIJJJIJJIIIGHGHGIDHH
@7153680/1
gttgccttaatctagccacttcagccttatgcctctcaaactcaagctgt
+7153680/1
CCCFFFFFHHHHHJJJJJJJJJJJJJJJJJJJJJJJJJJJJJJJJJJJJH
@106724/1
tggatcaaaagtaaaatcttttctatcttcatctgttattaaatgagggc
+106724/1
@@@FFFFFHHHHFEE>AEHGHHGGBHBHIHCGEHGHGEGIIE@G@BHIB6
@1245697/1
ggtcatttctttttcttgatctctttc
+1245697/1
?@:BDDDFGFF>?3CFHIGHH>4AEE:
@1245735/1
ctcttctatgtctaggtttcctactgacagcaccacgagaactactatga
+1245735/1
@CCFFFFFHHBDHHHI<E>FGIEIIIIHIHECEHI?ADGIEHGBCGHJHE
@2341613/1
ttcaaactgttgctcagcagctatctcttgtaggaactggactgcattaa
+2341613/1
@@@FDDFFBCBF?GHBHI>CG9ACGEHCC>FCHEG>FGGGGI@?;<DFCH
@2342744/1
atcacgtcgtctttttttaccaaaccggtattttccccttggcaacaaac
+2342744/1
CCCFFFFDFCFHHIHGIJJJIIGDHHIIGBGGHBCHGHGGGIIIIJJICH
@5679204/1
ttagtacttccgtcaacactgctttcatcttcagaagaactggtaga
+5679204/1
BCCFDFFFHHHHHJJJJJJJJJJJJJJJJJJJJJJJJJJJJJJHEHI
@6670718/1
ctgtaaaacgccaataattgttctttcatgatactctcaagatccctgat
+6670718/1
CCCFFFFFHHHHHJJJJJJJHIJJJJJJJJJJJJJIJJJJJIJJJJJJJJ
@4602706/1
gtaacattgcagactctgtacttcctcctcat
+4602706/1
@@@DD?ABFADF?BEDH@:<AEH>E9FGCFHH
@107823/1
gttgggattcattatccattctcccctaggctttgctttaggatcatc
+107823/1
B@@FFFFEFHGHHJIJIJHIIIJJJJG?>ACEBCFFH>FGEI>B30?B
@7155320/1
ctcctctaattaagtaaaaactataaaaataataggctttttaaaataat
+7155320/1
CCCFFFFFHHHHHJHIJJJJJJJJJJJIJJJJJJJJJJJJJJJJJJJJJJ
@4043735/1
gcccattattgtgtactatcttcaaagagaaaaagtgcaatactaaaatt
+4043735/1
@@@DDDBB<D?A?:EAAG@HG4IE<F93C<CB?CFC?FGA?<FGHH><FG
@7682202/1
tgtgcttgtgctcctgaccaacttgaagacaaggtaaatgaggatacctt
+7682202/1
CCBFFFFFHHHHHJJJJJJJJJJJJJJJJJJJJJHIJJJJJJJJJJJJJJ
@7156373/1
tggcattccagcatcattactaattttttgcaattgttgagtgaagtttc
+7156373/1
CCCFFFFFGHHHHJJIJJJJJJIIJJJJJJJJJJJJHJJJJGHIIJHIIJ
@4044747/1
cggtcttttccttcccctggcaatgtgacctcaagttccatcctatcatt
+4044747/1
B@@DDFFFHFGGHJJIJIJJIGIGIEHHHIDHIE@FGGEHJJIIIHIJJG
@3469429/1
gatatatttttgcacctgttataaatgtaggaagttatcaagaaatctaa
+3469429/1
@@@DDA>DBCFHHIJJGHBFHBH>H<A<AFHEAGC<E@FIDEHGI4:9BD
@1248479/1
gtttacaccaacgataaaatcaggctttatgtttttgtattcttcaatgg
+1248479/1
@@?DDFFFGHHGHIGIIDHHJIACGCGGBDGFIGCHBAGIGIGGCHFFEF
@3469890/1
gccacattccattccatgatttattaaacccgat
+3469890/1
@@@DDBDDFBDHFIE4<EFD9BHHECHIGI7:DH
@6160530/1
tgttataaatgtaggaagttatcaagaaatctaagattgcatcaccgagg
+6160530/1
@@@DDDDBHDD:CGGGGD3AC3ABFDCED@BGHHGH9?@EGGHIC@GGHB
@8170158/1
gagtgttctaaagctacttttgcagcattcatttcagcttgctgaatgct
+8170158/1
@BCDDDDFHHHHHJJJJJJJJJGJJJJJJJJJJJJJIIIJJJJJIJJJJJ
@2917305/1
tgctgaggcaagtgttgggattttgaccatcttcaacgaatcaaattcac
+2917305/1
CCCFFFDFHFHHFHIIGIIGIIJJJJJJIJBHIJEIIJJGIJEIFHIHGI
@1794532/1
tgaagaggacatccccgtaccataacaaactgctacaggtagtgtcgaca
+1794532/1
@<??ADDDFHFA>EGIIHIBHHIGFCDDHJ>FHGCIFECGFHAF4DFHID
@8170492/1
ggagaatatgaagcatgactcatagcttggaggagatatgatttgtctct
+8170492/1
CCCFFFFFHHHHHJJJJJJJJJIJIJJJJIJJJGHIJIJIJJJJIJJJJJ
@2917855/1
ttttgataacgtggatgtagataggctggcctgcttgtggaaaa
+2917855/1
BC@FDF?DHFHCBDBHDCAFD<@HHIIHJBGBGDFD989B3<BG
@2918152/1
gctgagctttataaaatgcagtggccgacacat
+2918152/1
@CCFFFFFHFFHHFIGEI>FGGCH7?FEHGIEG
@2918524/1
gtctctgctgttgctgttgttggtgaggctgctgtggtctctgctgttgt
+2918524/1
C@CFFFFFGHHHHJGBGEIEEHCEGEH<GHHIDH<CE3BFG>FHEABD>?
@5681874/1
gtgttcaacaaatctcttaatgatatcagtcagcttacaagccttagtaa
+5681874/1
BBBDFFFFHHHHHJJJJJJJJJJJJJJJJJJJJJJJJJJJJJJJJJJJJJ
@1795655/1
ttgttgttttgcagacaacatgccttggtattcgagctgacttgggaggt
+1795655/1
@@@DDDE=FHHFABFHFB=FHIBHI<GI?FGHIIGH>GCBDG>FGGF6?B
@6162271/1
cttctgtcttgaaatctgtagcccaatatagattccagaacttccggcat
+6162271/1
B@CFFFFFHHHHHJIJJJJJJJJJJJJJJJJJJJJJJJJJJJJJJJJJJJ
@3470940/1
cccgatgctagctttcttaaatctggttctctaatcatctgattagtagt
+3470940/1
CCCFF8<DDFFFHJIJJGCHHG>DGIHHIJ<FEH@FHG@F4?FG@ADBEE
@1249526/1
actgcatttgggcaggtcttcttgtaacattgcagactct
+1249526/1
@@@DDFDBFFDAFF@@CGGEHEHH<CH<EDGG@A@>DHE?
@1250278/1
ctttgcgacaatttgttctcttctgttgtttcaattttggcagtatgcaa
+1250278/1
@CCFFFFFDAFHHJJGHGGIJGIGIIJJIJIJIJI>HGHBGGCB>HIHJJ
@1250387/1
ctggtaaagaggtgacaaagatagtaagttatttcttctaaattctgctc
+1250387/1
?@@D??DDFFFDAE<EH?FGHGGH:FFHHHGICH:CFGCGIHCH@GCBBD
@4047997/1
gtccgactgatgatttgaggttcttgtggaattgtgacactttgatgttg
+4047997/1
@@C?DFFFDDDDDGGIJEHD@FHBCHHCCGGI9DD<FHIECGGFEHA<FC
@1251164/1
atggagtttgacctctaggaccagtttgcaaagggaagcgagcttgctgt
+1251164/1
BCCFDFAEHHHHHGIJIJIJJIIIFBECCIGBH@FGIH9D7:?@DFHEHI
@1251275/1
ggagttttcttgatcattttcgtttacccagagaggaaatagtatttttt
+1251275/1
?7;BD:::C<DB:4ACCF@BFF;CFEHHA9<1?3??38BFE<D9DFE>A@
@8172926/1
gcacattgcagttgctatcatacattcttaatatctgtgtattaagcctc
+8172926/1
CCCFFFFFHHHHHJJJJJJJJJJJJJJJJJJJJJJJJIJHGJJJJJJJJJ
@1251392/1
gcacatttggctgcggtacatttagctatcctgtagtttcgtcctatacc
+1251392/1
BB@DDFDADFHHGIFG1CEEEHEDE94?<EHHIFGIHHGE7?FE=<DGG8
@4048910/1
cttctgaaacaccatctcgatacagaataattct
+4048910/1
@@CAFFDDDHFDHG?EGF>BHCGH@>FFHGG>DC
@3474111/1
cttacaggtaccggtctttctcgataatcaagtgttggtgcattcataat
+3474111/1
CC@FFFFD=D<FHJHEIIIHIJFDCHIJ>FGHCGDFD9?BGGHIIGIB>D
@2346366/1
caactgtcacttttggtcctgttggtccattaatataaaatggttcaact
+2346366/1
@B@FFFDFHHHGHGGBEHIJIIJ@CEHHIJIECHEEIIHIJGGGIIJGHH
@6674169/1
aaaatatctttcaacagtagtttcacttttgttattggtttccttatcag
+6674169/1
CCCFFFFFHHHHHJJJIIJJJJJJJJJJJJJIJJJJJJHIJJJJIJJJJJ
@6163480/1
ctggttggttcctagaatcccacatggcaggaagttttctcgcaacttag
+6163480/1
CCCFFFFFHHHHHIJJJJJJJJJJJJJJJJJJJJFHIJJJJJJJJJJJJJ
@676323/1
ggccattatcgcatcatacggaatttgccgagtccttccttctagtgctt
+676323/1
@CCFFFFFGHHHHJIJGCHIIGIGGGGFHIIIBGEGHGEEEGI@H4B8DH
@4607841/1
gcggaggctaccttgccgtaggaaataagaaagcaag
+4607841/1
@@@DDFFFGDHHHFIIII@@ECFCFAB@DFEC3?FDF
@4051319/1
gttgttgctgctgctgttgttgttg
+4051319/1
@@@FDFFFHHHHDFBHFB>CGHG?F
@4608167/1
tgcagttcattacctaagatatttgttatgatctccggccaagatcagcc
+4608167/1
@<@DDDFFFFHGHIJII@CFIHGIJCHGGF>@FHHGAE8C6FDED9<DAE
@7163497/1
gggcattcatcttttcttttgtaaattacttcaaggaaatcccagtccac
+7163497/1
CCCFFFFFHHHHHJJJJJJJJIJJJJJJJJJJJIJJJJJJJJJJJJIJJJ
@1252198/1
gtaagtctttcagtctcatccacattttatgtgctgctaa
+1252198/1
@@@FFDFFHHHHGGHIGHIIJEHFFHIGHHIEHGIBEGGH
@4051975/1
gtcgaaatacaaggcaggaaatggtgaactgcctttcatga
+4051975/1
C@CFFDFFDHDDDIGIIEFFHIIJ4A@GHHJFJJJJJI4??
@4609063/1
gtgattgatgccattcaactttgcattaactttctgcagtatgtttacaa
+4609063/1
@C@DFDDDDFHD8FABHD<FHII4EHECFFHIIHGEE@@BCHHDGHFCF4
@4052259/1
ctttggcacattgcagttgctatcatacatt
+4052259/1
@<?DD3BDHDFH8C@<E:<C?IEFGHG<3C<
@2920931/1
gccttggtaaatttgggtcccatgctatgggtgaaagatcctcttcttca
+2920931/1
@@@FDAEDBDBDFGII8CEEHIE@GHGBFGFAF@<<<CFC9GGCGHGG>F
@3474805/1
cacgatttcggcagcttttacctcat
+3474805/1
?;=DD=D:=<8DDD:CE>E<2<CC?E
@677392/1
tggtcatcaactgagaggccaaactccttcaggcatgggtcactattaaa
+677392/1
@<?DDEFEFFGDHDI@BHIECFAEHIJJIIGIEH9FFHCFGCGHGGIEHG
@1252965/1
tgacattattgactaaggccgatctgaggtctgtcaattcaccaggtgat
+1252965/1
BCCFFFFFHFHFHDBGGIDGJJIJIJJIIDFGIEII<DA>B@DEDGB39B
@8174669/1
ccatgaaacaaaatgtaatctctgttcttttttgaaacgaaatagttttt
+8174669/1
CCCFFFFFHHHHHJJHIJJJJJJJJJJJJJJJJJJJJJJJJJJJJIIJJJ
@5104337/1
ctagctgctttatttgagcttcaacagaaccaggttcaactttacagcca
+5104337/1
@@CFFFABFHD4?FCGEIGGFHGIGGECHEH3?@EB??FDD<BFFHGGIH
@1800141/1
gttgttgcatcctttgctcttgagga
+1800141/1
@?BFDFDDHBFHDIIGGG@EHIE<GA
@5686145/1
cttttatcataatgagatcaagtttttttcgaatcaaatgaagctgtatt
+5686145/1
CCCFFFFFHHHHHJJJJJJJJJHJJJJJJJJJJJJJJJJJJIJJJJHIJJ
@3477004/1
ccaagatcaattactctaccaggtggaggtgaaaagaatgatcttccaac
+3477004/1
CCCFFDEF?FHHHIGHIIHGGGIBGC;CA?EEGIDAHEEFHCCFCHGHGI
@4609757/1
gtcgtgagaagctgcaacggctgctatagatggaacgttgatctggtctg
+4609757/1
BB@DFFDDHHHHHJJEIIDIJBHIGGIIIJIIIGGGI@CHHJ<GAGBHGD
@6165525/1
ggcaccatgacgatagctttattctcattaaggaattccggtttctcaaa
+6165525/1
C@@FFFFFHGHHFIIHIIJJJIJJJIJJJJJJGGJIIGIIJGIJJJJJJJ
@679277/1
cctgggtttaaaatcttcaataacattactcatttctgataggttctgca
+679277/1
@?@ADFA?FFFFHIGGIHGCIGBADHIIIAFHIEAGGIGIDDHB4BAB:B
@4610349/1
ctcagcagctatctcttgtaggaactggactgcattaaaatccgaatcct
+4610349/1
@@@DDD8DDFHFHIIIIIIIIIIIAFGIDEH=C9CFHII@GFDHGIIIGH
@4053490/1
gtgtctgctcttcacatactcttgttacaacatatttcaacatgt
+4053490/1
;=8A?D?DHAFBHEG<<FE@FGGFH@<FGGHBFAADEEG@<F;?1
@6676784/1
ccacattacagttatattcgaaaacttagatttattgagcgtgataagac
+6676784/1
@@CFFFFFFFHHHGIGHIIJIJIGJJJIIIJJJIJJJJJIJJJJIJIJGI
@3477507/1
ggcttctattagttcatctatattttttaaggaagtaagtgcaggggaac
+3477507/1
?@@DFFFFHHFH?FGIJEHIGEHIJIIDHEIFECHDDGIDGCEGGGBEBH
@7687936/1
taagattacaattcttaacattttttctttaaacaaagaacattggatta
+7687936/1
@@@FDDFFGHHGHJIJIBIHGHIJJJJJJIGIJJJEII>GHIIIIJHHII
@6677139/1
gccacatcaatgttaaggaatggtttccaaccaataattgcagactggaa
+6677139/1
CCCFFFFFHHHHHJIJJJIIIJIFHHJJJJJJJJJJIIJJJIIFIHIGIH
@7165883/1
atctacatgtcgaagcaatggtgaaataggttctgaaagacttgtaaagt
+7165883/1
CCCFFFFFHHHHHJJJJJJJJIIIJJJJJJHGIJJJJJJJJJJJJJJIJH
@1253813/1
cttgctgtggtggtacagcacccggtcctggtccagattcctgtggtgga
+1253813/1
CCCFFFFDDHHGHGIIIJIIIGEGGF<F@HEBHGDDDGHJIIC4DG@DFF
@1254410/1
ttttacttcttctttaagacactgactaaaatattgttcaagttcacgag
+1254410/1
CCCFFDDDDFFGFIJIJJFICEHJJIJIJ@H>HI@>9EEGHC?F::DB6@
@5687798/1
ctatagtttctcctacggagactgtatacctaaaagtgggttcatgaatt
+5687798/1
CCCFFFFFHHHHHJJJJJIJIJJJJJJJJJJJJJJJHIIIIIJJJJJJJJ
@7689182/1
ccacattccattccatgatttattaaacccgatgctagctttcttaaatc
+7689182/1
CCCFFFFFGGHHHJJJJIJJIJJGIGIIIIIDGEEHHGHJJJIJJJJJJI
@2924741/1
attggatatattcatgccacattccattccatgatttattaaacccgatg
+2924741/1
@@@FFFFFFHDFFGGIJIIIJJJGGIHIIJIGHJEGIICGGGEEHGEH:@
@1254955/1
cttggctttgccgcttgttgctgtacttgaggctgagatgaag
+1254955/1
@;=BD3ABCFBFFI8ED:4CHFHCE>4CC?C3?DDHIIGIBFD
@3480048/1
cataattcgggccttaactttagtgaac
+3480048/1
@@@DDDDBFDF88;FE<<F4A@A2299:
@114437/1
ctccaatcgcattccctttcacactagggac
+114437/1
@@@FFFFFFFHHFIJIJ4AFEHEFH9?FH;F
@7166419/1
gcccgtcctttactgtatgcatgacttttataattagggacaggatcata
+7166419/1
CCCFFFFFHHGHHJJGJJIJJJJJJJJJJJJJJJJJIJJJJJJJHIIJJI
@6167261/1
ccggtcttcactgcagcctgactggtgagaaccctcaccgctgtcatgct
+6167261/1
@?@DDDADHHBHDEGGEICHHHEBAEGC@FEFH>GD?;@FGHEHGIIIDD
@4612517/1
ctcgaatctattatctcttggacaagttgttatattagtcactttatatg
+4612517/1
CCCFFFFDHHHF?FEIIIICHIGGHGHIIEGGGGIJJFEGEEHEIJGGH@
@4055790/1
cttgtcttccacccttttttttgttcctttttgaattgaaatcacctgct
+4055790/1
CC@FFFFFBHFDBHGIBGIIBHGDFGHIJDIIG?FFE<D>GEI3C@CG>C
@7167017/1
gcatcatcttccattgagaaggcctgacggactgatggaatccaaaccat
+7167017/1
CCCFFFFFHHHHHJJJJJJJJJJJJJJJJJJJJJJJJJJJJJJJJJJJJJ
@681418/1
catcaactgagaggccaaactccttcaggcatgggtcactattaaagttg
+681418/1
CCCFFFFFGFHDHBFGHIDIJIIJJJICHIEGIJI?DGGGEEIH@GIEHI
@4056311/1
tgttgtttcaattttggcagtatgcaaatattgtggaccatcacttttta
+4056311/1
@@@DDF?EADFHFGGHAGEH?<<FFIHEEEG@G9??@GEGGGGGCGBCB=
@6168230/1
gtgatttttaatttcccagcacctccatcagaagaatcagatgtttc
+6168230/1
BBBDFFFFHHHHHJJJJJJJJJJJJJJJJJIIJJJJJJJJJJJGIJJ
@3480867/1
cacggcgatactgcaaacaagggatagcactcaagggca
+3480867/1
C@CFDDADFHHHABGEHJD@@AFCHHEBD@FGE@DE@1;
@5107365/1
ctgctgctgttgttgttgctgctgttgttgttgttgttgaggttgattag
+5107365/1
@@@F?DDDFFFHFEGBHBEE@EGGHDHG9FH=;1?;FH@B?3?DFDEFG8
@6679868/1
cgcatcatacggaatctgccgagtccttccttctagtgcttcttccaaag
+6679868/1
CCCFFFFFHHHHHJJJJJJJJJJHIJJJJJJJJJJJIJJJJJJJJJJJJJ
@7690505/1
tcgtgagccaacagtaagacatggtagatgaggatactttaatctaatat
+7690505/1
@@CFFFFFHHHHHJCGHHIJJHIIHHHIHIJJJJJHIHIJJJIIGIJIIH
@6680016/1
catgatcaggattggttccaaaattttctctataagatggatgagtt
+6680016/1
CCCFFFFFHHHHHJJFHJJIJJJJJJJJJJJJJJJJJJJJJIJJJHI
@7690790/1
gcccattattgtgtactatcttcaaagagaaaaagtgcaatactaaaatt
+7690790/1
CCCFFFFFHHHHHHIJJJJJJJJJJJJJJJJJJJJGHIJJJJJJJJJJJJ
@1257076/1
caatgtaatatgagttttctttgttttcaaaggctctaactaaaaattct
+1257076/1
?@<D=BBDFHFBDBCFGG>HGIIA;FGH4BA9CEFHIIIIGGGH3@DAB<
@6168429/1
gcagcattaagtcttctctgcactgtgacagtcttcaagcactgagttag
+6168429/1
CCCFFFFFHHHHHJJJJJJJJJJJJIJJJJJIJJJJJJJJJJJJIJIJJJ
@1257948/1
agtctaaatagaccttcagggtcttcatgggcttctattagtccttcatc
+1257948/1
BC@DFFFFHDHGHJIHIJGIIFHGIJ9HGG?B@DHIGIGEI?FHEHHI<D
@4059229/1
aacaatttctcttcctttttttggatctg
+4059229/1
@@@D7:BDFDFFDEEEEEHFIBF1CGBEB
@4617354/1
cgtgtttggtagaagcaggatgacacttaggtcgtgcatggttt
+4617354/1
B@@?DFFFHHHDHJIJGGJ1AFHHAHAHHGE4C?CDCHEHI<@B
@2352191/1
gtaaatttatcgcaaggtaacgtaaaacaatatctattcaacaaaggaat
+2352191/1
@@@FDFADFDDDDGIIIFHCFFCGHCFIG9FHG<FCGCGFGHGGEGIGHI
@7169581/1
gttttttaagtgcatgttgaacatattcatgcaaaatgcaaatgtagctt
+7169581/1
@@@FFFFDHDFHFIFGIJIIJJJJIJIGGEAH>EHEHIGGGFHGGGIGIJ
@117722/1
gtccgactgatgatttgaggttcttgtggaattgtgacactttgatgttg
+117722/1
@@@FF>DFHHHGDICGHIJJFAEHHCHHCBEHHIBDH9DDFHGEEG9F<D
@1258806/1
atttcttgttcttcttgtttcttttctttaacatttctcacagaacgg
+1258806/1
<?8BDD?DA?DFFFFAF2A;E@I<@CEAHCHCHH>??EFFFI>3?CDA
@4060610/1
tcaagaccataaccaagatcaattactctaccaggtggaggtgaaaagaa
+4060610/1
@@@FFFFFHHHDFGIEG@FGCFGHIJJIJJJHGHCCCADFEGG>3DEGAC
@7170672/1
cgctcaaacatgcaaatgtgacattattgactaaggccgatctgaggtct
+7170672/1
@CCFFFFFHHHHHJJJJJJJIJJJJJJJJJJJJJJJIJJJIJJJIJJHIH
@8179718/1
ctgtaattgcgataaggtttttcaggattgatagatacatcataatgatg
+8179718/1
@C@DFFFFHHHHHJIIIAFHIIGIGHCHHGJJJGIEIHHJJJJIGGIIJI
@5108495/1
gattgatgccattcaactttgcattaactttctgcagtatgtttacaaat
+5108495/1
@@@FDDDDFHFHAEHJJDEGGE9FHEHGGHIIIJEIJEEGGFGEHGIJII
@1804747/1
ttgggattcattatccattctcccctaggctttgctttaggatcatca
+1804747/1
@@CDD:?D?FDBBGIGDGECCHCHFEFCHGIIG4EC?FEH><?;FD<D
@1804915/1
caatcttcaattgttttaaagcacatttggctgcggtacatttagctatc
+1804915/1
@C@DFFFFF?DHHGEHIIGGAECHIIEHBCBDFCGIFHIIIIGCGHIIGF
@1805124/1
catggttgtcgaggaggtccctgttgttccattgcttgagg
+1805124/1
CC@FF?=D?A:;FGH7DAAGGGEE<BCBFFH<CC>DDGFGG
@7171682/1
ccactatattcaccaaccgttaacggagtttgctgtcgaatactctgagc
+7171682/1
CCCFFFFFHHHHHJIGIJJJJJIJJJDHGIIIIHIJIIJIJJJJJJJJJI
@7171785/1
cactttgttctttcttgtcagcacagaataatcttgtatgatgtctcttt
+7171785/1
CCCFFFFFHHHHHJJJJJJJJJJJJJJJJJJJJJJJGIGJJJJIJJJJJJ
@2928889/1
gttaactttataatcaatcggcatttctttcagaccaaaatttctttgta
+2928889/1
CCCFFF<DFFFFFHHEEGEHJJE@EGHCGHJIJ4CGIGCGDGBGGIGI@E
@4062125/1
caccatctcgatacagaataattctatgaggcttgtagccaccggta
+4062125/1
CC@FFEDDHHDDHIJFGGGGGHGHIIJ9CFHEGA6CF4C@FGHDAFH
@2929486/1
gttcctttttgaattgaaatcacttgctccaggta
+2929486/1
@@@DFFAEDHGHGGEFEEIH<H>4BHHGDC>@39?
@2929502/1
ctagattatcccttctgaagacagg
+2929502/1
?@@AD4??B?F3AC;FC4CECA@GF
@2929908/1
cttcattttcggtttcgtaggcaggtggaggccatcg
+2929908/1
?@?BDFFBHHHHDGHGIIGEBHAFA?3D38?FHH391
@6682493/1
gtttccaaaaattttcgaataagcatggaccatggtttcaatgatttccc
+6682493/1
CBCFFFFFHHHHHJJJJJJJJJJJJJJJIIJJJJJGIJJJJJJJJJJJJJ
@2930149/1
gcgttaacttttggtggctttattatattactcctaattgaag
+2930149/1
@CCDFDDFGHHHDGCFBGBGGFGGIDCDD?EHGCHCEHB@?B4
@1806472/1
aaatctttgaataacttcagctaggcc
+1806472/1
@@@DDBDAA8AF8E>EAF4F@<E9;?3
@4063602/1
tctaaattttctcttttggctctcttcg
+4063602/1
@??DFDFFGAFHHJBEGF6C@EC@3FAA
@6170566/1
gaagacttcaggtaacgaaacataggctctacctgatctggaccagtggc
+6170566/1
CCCFFFFFHHHHFHIJJJJJJJJJJJJJJJJJJJJIJJJJIIJJJJGHIG
@4619238/1
gccatatagccttaaaagggcaccccaactagttatgtgagggtgaaggt
+4619238/1
CCCFFFFFHGHHHGGBHIJIIIIJJJJJIIGGGG9FGFIIIFG;F;DGGB
@4619965/1
cagcgagatgagcataataggtaggtgcagggtatgacactgaacgtgta
+4619965/1
?;@DDDDDFHF?H9CGBFHCB?CCGHFCH>GI:?GGH>FHGCBCHCBBD?
@4064571/1
gttttgaataaaattaaggagtttcggaaacacgt
+4064571/1
@?<DAABDFGFDDEEIIGFHGG>EGGH@FGIGGBB
@4064749/1
attatgggcttctattagttcatctatattttttaaggaagtaagtgcag
+4064749/1
CC@FDDBDHG?HAG9<<CAF@FHIIIGBGC4FHGIIGDFCFHGHCHI<F4
@4064883/1
gggagagtagcttgaggctcagaatcgag
+4064883/1
@@CDDDDDFHFHFGHGHHIEEADABFC?;
@6171718/1
agaatttttaaccatttacacaatataaatgcaccttcaacaccacactc
+6171718/1
@BBDFFFFHHHHHJJJJJJJJJJJJJJJJJJJJJJJJJJJJJJJJJJJJJ
@4065497/1
gtgggttatatggtgattgatgccattcaactttgcattaactttctgta
+4065497/1
@@@FF@DDAFHHF<@E>GFG9EHGHIIB?DHGE@GEHGHEGIJHIGHE:D
@684548/1
ctgggctacagatatctagaggttctgtatttcctgtgatcttgtctaag
+684548/1
@C@DFADEHDFHHIJJJJIGHIGHIJJGJJFIHHIHIIFGEHHIGFGIDI
@5110471/1
ctgtcgaatactctgagcttgctgagcgactaatgccactgtgtccac
+5110471/1
@@@DDFFFHFDF?GIJJJJII<FEEGCEEGHGHI<>9DEHID>FEH<@
@5111704/1
ctttgaagttgaataagttattattcttctagg
+5111704/1
CCCFFDFF>BHAAEBFHCIHIIGII@C4:ACEF
@3486318/1
gcctgcagctccctttttgcagcttcttcaagagggatgggctct
+3486318/1
@@@D7DDDFFFFHIII<HID<FG@FHGEHIGHICF6@>GC9B9?@
@5111763/1
cagctgaactatttttactataaacatctttc
+5111763/1
@@@DDDBDF8CFF@EBHBHH9B4EF4F>>CH?
@3486401/1
gatttgatagagcacggaaggtggaatttttgcattttttataacttctt
+3486401/1
@@@FFFFFHGFHFEHIGIIBHDECFGB9GGGIIGHA@FGE;BFAGGIJ<>
@2932582/1
gtacaaataacaatctactcctgcaactgggcggcaattattg
+2932582/1
@?@DDFD;DFHBD<E>FGHIC4FGIC@BEF<EDB<F;@FE>C4
@5697916/1
cacataaattcgataacaggctgagctttataaaatgcagtggccgacac
+5697916/1
CCCFFFFFHHHHHJJJJJJJJJJJJJJJJJJJJJJJJIIJHJJJJJJJJJ
@2356945/1
gtggaatgtatgacgatgatttgat
+2356945/1
@??DD;DDB4CFFIIB1CFEGGGBH
@7694468/1
tcttcatcagtagcttccagattactacttcttttaagcagtaacttctc
+7694468/1
CCCFFFFFHHHHHJJJJJJJJJJJJJJJJJJJJJJJJJJJJIJJJJJJJJ
@1262208/1
caccgatagtttccaaacgctccagattgatgccatcgtttgcattagac
+1262208/1
@CCFDFFDHDDHHIJJIFDFEHGAHHCHGIIGIEG>DFGGIJJFGEEF@H
@1262405/1
gttgttgttgaggtggtagttgagtttggtgggtag
+1262405/1
::?DBB;3?FAF3ACDEFFC4ABBCD<FG@DGI@@;
@6684221/1
cttggctttgccgcttgttgctgtacttgaggctgagatgaaggtggtct
+6684221/1
@@@FFFFFHHHHHJJJGJJIGIJJJIIGIEIJJJIEIIJJIJJI?BFFHH
@4624250/1
ctgatgcctggtgcggaggctaccttgccgtaggaaataagaaagca
+4624250/1
@@@DFDFFGGDFBGAAAGEA9@BD9F@FFE@G;7?B?FIIGIBG>EI
@1808566/1
agggaattctaagagggtacacaattcaggcactaatgtctcttcaaaat
+1808566/1
@B@FFFFFHHHFAFHIG<CFEHIBHHFEHHGGIIBF<D4DDEGIJII4DD
@6685858/1
tcgggacttgaaaagaaagaccttcccactggggtgtatgtcattgaggg
+6685858/1
CCCFFFFFHHGHHJJJJIJJJJJJJJJJJIJJJJDGHGJJIIJIIJJJJJ
@7696960/1
gtgtgatatgatatgggttgctgtttacaccaacgataaaatcaggcttt
+7696960/1
@CCFFFFFHHHHHJJJJGHIJJJJJJJJJJHHIJJIJJJJJJJJJJJJJJ
@2357018/1
cttttttttattcctttttgaattgaaatcacctgctccaggtaatggaa
+2357018/1
CCCFFFFFDFFHHIGHJJGJHHHIGHIJIIJJEIDFHI?FH@BFHII<@G
@5698966/1
gttcgtagtgaagaactgaaagcagatctaaatttctcaaatttctttct
+5698966/1
CCCFFFFFHHHHHJJJJJJJJIIJJHJJIEC:CFHIHIIJFHHIGHIJJJ
@122988/1
ccagaaagtaattgtattgtaagcacatgataatacacaaaatat
+122988/1
?@@FDBDFDBHFFGFBGGIJ4C>>BBGE>DBFEH4C<GEGCCCGI
@2933368/1
attgacactggcgttttggtgggcatgg
+2933368/1
@@@DDBDDA?DFDHHIIEED7BDH9DG<
@3487590/1
ggtacatttagctatcctgtagtttcgtcctatacctttgaatgtccctt
+3487590/1
?@<DDDF>BFA>FFGGG@CAHHBIAHCDEDD>GHGG>GIICEEG?GCG<B
@5699113/1
gtccttttatcataatgagatcaagtttttttcgaatcaaatgaagctgt
+5699113/1
CCCFFFFFHHHGHJJJJJJJJJJJJJJJJJJJJJJJJJJJJJJJJJJJJF
@6175717/1
ggtaggacgtgctgtaccttgtatactagcatgactgactagatagaagt
+6175717/1
BCBDFFFFHHHHHJJIJJJJJHIJJJJJJJIJJJJJJJJIJJJJJJIIIH
@123232/1
atcaagagcacggcgatactgcaaacaagggatagcactcaagggcacat
+123232/1
@@@DDDDD?FFFF:DEFIICFGI9DEGI>GF9??FEBF@F>A>@;;DDEA
@2933681/1
catcaagctctccccttccatgcaataaacggcatgtctcaagagctgca
+2933681/1
@CCFFDFFHHHGHJJGJJIJGJG@HIGAHIJJJJIBEDGGIJJIJIIIJI
@2357649/1
ctgcaaacaagggatagcactcaagggcacattatgttttctaacacttc
+2357649/1
?@@DDDDFGGHFFGGBGEBHCGCAE<FCHGHHCHEH@FG3DDIGFG>BDG
@123720/1
gctgactttagtacatcgcctggagacatgactacacaaccatttggtat
+123720/1
CCCFFFFDFHGFHGHGGIJIGIJIJJBGEIHIEHEHGGIJ1@9FHGI?<<
@124040/1
tggtaaaataccttctttgactaaatactcctgaaggagtgatatcggtg
+124040/1
@@CBDDFFHGHBDIIIDGGGFFIIGJ@HGIIGIJJFFHJFHIGGIC=F@F
@3488659/1
ggaacgagaaccaatttcttttttaaaataatcagcaaaatccaaa
+3488659/1
?@@DD<DDFABF?;EE>GGII@G1CBGHCHEAAD3BF>GEG>3DGG
@687568/1
cctccatactccttgtcttacaggtaccggtctttctcgataatcaagtg
+687568/1
@CCFFFFFHDDFHJIFGFIIEEH<ACFDGHHDE>GIGFIIIGGG@H<D9?
@124506/1
gctcacttcaccaacattcatgaataatggaaaatcacatagcttcggcc
+124506/1
CCCDFFFFGHGDDBGIIJJJBF@FHE<<EE<FH3C?:CCFGHIIJCEHH6
@5115233/1
atacagttcattttccccacatatcagc
+5115233/1
?:BDFDDDDFAFHEHIJJIHJHGBBH4A
@5115263/1
aattgagagaagctttactctgtagcattgtaatttcttgttcttcttgt
+5115263/1
CC@DFFFFGHHDBHBHE@FGGHHIEBHIGHBFEHFGGEGEED4?HH@FBD
@4625915/1
cttaatttcatttacctttggcacattgcagttgctatcatacattctta
+4625915/1
CCCFFFDDBHHGHIGHIGIIIIIJJIJJJJHIJIGIFIIGGH9?FHHIIG
@1810063/1
gcagggaattctaagagggtacacaattcaggcactaatgtctcttcaaa
+1810063/1
@BCFFFFFHHHGFIGGHHIFHGIJFIEHGGIJIJDGEIIJIIFIGGEB4B
@5116408/1
ggaacgagaaccaatttcttttttaaaataatcagcaaaatccaaa
+5116408/1
??@A4@DDDFFHHBED@FEH9FBEGCDHHGGC<?G@FD>FHIADEG
@4626596/1
ctccttctaacttaatgcaagcttctcttatagctgtcaactcatgttgc
+4626596/1
@@@DFDDDFFHDFBGGAHGAHC>4BHF@?DC><EAC?FH?D9?4?@D49?
@1265360/1
cagaattttcgtttggagcaaatacaatgtatttgctgtctttgtgtctt
+1265360/1
CCCFFFFFHGGHHJJJJJGJIIDDHICHIEHIEIIIIJJGIIJHGIIJIF
@7697499/1
ctcaggagaaatttcaatttttgcaaattgttcgtagtgaagaactgaaa
+7697499/1
CCCFFFFFHHHHHJJJJJJJJJJJJJJJJJHIJJIJIHHIJJJJJJJJJJ
@4071722/1
gttttttaagtgcatgttgaacatattcatgcaaaatgcaaatatagctt
+4071722/1
@@@FFFFF3DDHHH>GDHGIDGGEHHIIJEEIJCEGIGICFFG9@FGG4B
@2360612/1
cttcttgaagttggttcagctgtagtctgtctgcatctgtatatgcc
+2360612/1
@C<DFDDB?4=CDGFHGGEC<CAAEH@AEA<H9EFACGBCFFHG@GB
@7697763/1
tggcatattagctagaagatgacgaaatttcacatattctctccacgctt
+7697763/1
@@@FFFFFHFFHHIIIIIIGIIIJJBDHIGJIIIJGIGIIJIIIJJGGIJ
@4627691/1
ctcttgaggaagttggtgtagaggtgcaggctggccatgtt
+4627691/1
@@@DFDDDDFGFFHEGEHFHHJC;AECGGCBA96?@3B9BD
@1266098/1
tccacaatgagtaatttcaatttttaatccttttatttctttagtaaact
+1266098/1
B@CDBDDFHFDFFGFGGEJJHII9FEA9FFEBFGEG<FGG@EBHHIDGE4
@2360797/1
ccagtttgcaaagggaagcgagcttgctgttgttgctgctgctgctgttg
+2360797/1
@@@FDFFFHDHHHIIIIIII?FH<A;ADHGGGHC9DEIIGDGA>B>FHH@
@4072087/1
ggaatgtcaggtgcgttaacttttggtggctttattatattactcctaat
+4072087/1
CCCFFFDFHHHCDHGGHIGHHIJIIFHBGAGGGGGIJJFJIIIIGIG>HE
@125429/1
caatgtttctagcctttcataattcataacgtcattagcagagctcgcta
+125429/1
CCCFDDEFHDHDHEHHDHIFGJI@FEHGGH@CGGIHFFGIEE3??G:6DG
@8187012/1
cttccattgagaaggcctgacggactgatggaatccaaaccatacttcac
+8187012/1
@@CFFFFFFDHHFGIGGGGHIGIIJIJEGGICEHIEIDDHIIIIIIJIJH
@2936337/1
ttctgaaacaccatctcgatacaaaata
+2936337/1
@@@DDDD>FHDFB9<EFHGG=CAACCFH
@6178726/1
ctcatgttataacattatgcagttcattacctaagatatttgttatgatc
+6178726/1
CCCFFFFFHHHHHJJJJJJJJJJJJJJJJJJJJJJJJJJJJJJJJJJJJJ
@2363119/1
gctgctgctgctgaggcggttgttgccactgctgttgttg
+2363119/1
CCCFFFFFDHFFFEGEB>D0CFFG<FEFDF?DB309BB2=
@5703250/1
aggggcaccatgacgatagctttattctcattaaggaattccggtttctc
+5703250/1
BBCFFFFFHHHHHJJJJJIJJJJJJJJJJIJJJJJJ@HIJJJJJGHJJJJ
@2363623/1
gccataaccgtacttcatatcattgataattactgtagctgagtaagg
+2363623/1
CC@FFFDBDD?DFEHGDFHIJIIGHEHA9?FADH9:?@EFHD;:BFFC
@2937610/1
ctcccaattctttggtgataagaactatttctttaagaat
+2937610/1
<@@D;DDDHFFFDH@CEDIIIIG9EHIIICHGCGE<D?B<
@127222/1
aagagcttggattgcctcctgcggaccattagttga
+127222/1
@@@=DDDAADDC<EFGEHI3CFG6EAHC<BFB:?B4
@690425/1
ggcaccatgacgatagctttattctcattaaggaattccggtttctcaaa
+690425/1
CCCFFF?AFFFDFDIHGGGHIIIHGHIGIEGIGCEHGGGGI?FHGIIGIJ
@690594/1
cataagtcattcctctatcaggtaagacaacaatcacaagttttacttct
+690594/1
C@@FFFDDFHHFHJIIIIIIJJJIJIIJIJJIJIIIIIHGEFIICGHGG>
@4073770/1
ttatcagtaatctcgaatctattatctcttggacaagttgttatattagt
+4073770/1
C@@FFFD:CDHHGIIJJJJDGJGII9HHE9>@?@@CGG9EFGDIIFHI<B
@128112/1
ggcatgctttgcttctttcttagatctaccagtgcccatggcagcaaatc
+128112/1
@@@FDDFFG?CDAFHIIIJJEI<CFG@>CFHEHEFEHEHA9BDHIIIDHH
@4074273/1
gtccaaaataatttttcttttttaataatatcttctggattcatatgact
+4074273/1
@??DDDDFFD<FFGGEBEFCCCHGDHGIIIIIIIIDGHEEHGIEEH9BFD
@1812741/1
ctcttctggaaagcagctcttgcagcattgacactggcgttttggtgggc
+1812741/1
@@@=DADDGHGHDIIFGIIGGH9?FH3CF>HEGHI9CH<DD:DD:87@@C
@5119277/1
gtgttctaaagctacttttgcagcattcattt
+5119277/1
@?@DDDDB?<8ADBE3EBAH>IHIGHCFGFHI
@4074556/1
ggctgctgtggtctctgctgttgttgttgtt
+4074556/1
;@@?DDDDHFHH>EFHEE?@4C>FHA<CFHG
@129245/1
cttttttatttttgcaaataatccgtgcagtatgttttccaacagtcata
+129245/1
<@@DDDDBFHDFHIF4A4EHGCFFEGF6FHDAGHFD<BD4??BBD?F<F9
@3492029/1
ggaggactgtcagatggttttggagaattatcaaagagaattattgaatt
+3492029/1
BC@FDFFFHFDHHDHIIHEHIIJGGIJ@HGIIIIIEIJJGIJEGIJI>BG
@129705/1
ataacgatggtcaacaaggaactcttgtaaatcatgtatct
+129705/1
@@@DFDF<FHHAD@@GGIGE9C@CC?FEA@DFH@GD9?4:C
@2364948/1
ctcggatcttctatccttatctcatcaaatattgataaactagtttcttc
+2364948/1
CCCFF<DDDHHHDIJJBHIJJIGEGGIEGIIJJGEGIBBDHIIHIFGHEH
@691192/1
ctgtaattctcctggaatacaggtcatgtcagattgtagttaagcatgga
+691192/1
@B@DDEFBDFHHGIIJJIGIHCHBFGHHIGIJI<?FCHHGIGCCAFHID?
@2938684/1
cagtaatctcgaatctattatctcttggaca
+2938684/1
@@<DDDFFFFAF?AEGBHIFIIICHIC3BFF
@7178012/1
ctttattcagttcagtccctgaactaggcaatgaagttcctgcaggaggt
+7178012/1
@CCFFFFFHHHHHJJJJJJJJJJJJJJJJJJJJJJJJJJJJJJJJJJJJ?
@1814665/1
gccaactctttattatcaatcatcaatcctttttatgaatgag
+1814665/1
@<@FFFADFHFHHJDI@GGHGGHGIJIJAHHIEG?HG<EFDA9
@691636/1
ctctgcactgtgacagtcttcaagcactgagttagaataccaacctgaat
+691636/1
CCCFFFDFHDFHFIGEFFGIIGJJICHIIIJ>EHGIGGJIIGIGJJGGEF
@4076807/1
ggaccatggtttcaatgatttccctgttgaccttacggggacacttatca
+4076807/1
==8B?D3?A=CDAHG<EB>HHGHAHHFFEBHGII4ECA0@0@DGIIEIH>
@6691197/1
gatcatttcttcattttcagctctggctattttagcatggaatgtgatct
+6691197/1
CCCFFFFFHHGHHJJJIJJJJJJJIJJJJJJJJJJJJJJJJJJJIJJJJJ
@7179176/1
gttgttgttgctgaggctgctgtggtctctgctgttgctgaggctgttgt
+7179176/1
B@@FFFFFHHHHHJIIGGIIGIHHGFHGGJCHIJEHGIIGDHIIIJHIHG
@7700376/1
gtggggaagttttatttacattttttgcctgaacacattgggtcgccata
+7700376/1
CCCFFFFFHFHHHIJJJJJJJJJJJJEGIJJJJJJJIJJJJJHIJJJIII
@5706139/1
catgataatacacaaaatatagtttttggtaacataatagtaaaataaat
+5706139/1
@CCFFFFFHHHHHJIJIJIJJJJJJJJJIJJJJIJBCDFGGIJJIJJJJI
@2365086/1
gggattttaatatttccatttgtttttcagtttgtttctgaaattcttca
+2365086/1
@@CDAEFFH<F4ADFEEHHCFEDGEGG@HHFA@H@BFACGHG@D?9D@DG
@4631956/1
accatctcgatacagaataattctatgaggcttgt
+4631956/1
@@@DDDDAF?3CCGH@A4<:AF9<E:CHH9BCE@3
@2365432/1
gtcatctacatgtcgaagcaatggtgaaataggttctgaaagacttgtaa
+2365432/1
B@@FFFFFHAHHFGIIJIIFGGDHFHCEHHCBB?FGG@G>GG@FEFDHIE
@2941317/1
ttttttccaaattgcctctccattcaattgaagaagcaatttcttcgcag
+2941317/1
@@<DDD;AD?F?FHHEGIIIGGCHHGGHEGH4:???9C:?@BBFDGBF<F
@2365903/1
gtctattgacagcatgatgacattcatctataa
+2365903/1
@@@FDFFFFHFDBE>:AEH9F>HH<<4:FA99C
@3493789/1
ctcaaaataaaagaataatagctagctagaatatcaaataatagctgact
+3493789/1
?@@BDD>D?F<<D<CBEBAIIIED@GHIC9BDH99??<4?@D@DFFEHIG
@8189620/1
ctctgaaggttgtattgttctggtattatgagtgttacttctcatcctag
+8189620/1
BBCFFFFFHAFHHIIJIJIJJIIHHJJJJJJJHIJJJJJJJJJJJJJIGG
@5122566/1
gtgaaaaattgtttgccacgcatgtcccatactccctggttgggaagtgc
+5122566/1
@@@FFFFFHHHDHJIJIJJIJIHGHGIIIIJF>FHGIIFDDHIGGIJ@=F
@6181849/1
catggacaaggactgcatcttcttattatatcacaactaatttattatat
+6181849/1
CCCFFFFFHHHHHJJJJJJJJJJJJJJJJJJJJJJJJJJJJJJJJJJJJJ
@2366614/1
gtgaaagtatcacttggaagtttagcacagtatctgttaaacagcgtgat
+2366614/1
@?@DFFFBFF?FHIIJJFIGFICHHC9CGECB>HHCIJEC4CGF>GHE=B
@692384/1
aagtattctaacgacatgcccagcagctcaatgtcggttaccacatcaac
+692384/1
@BCDDFFFHHHHGJIGBAHIIJIHGIIGFHIIJD9CGFHIGIEGGIIGEG
@6182857/1
gtccttctaacctgttcttcttgaagttggttcagctgtagtctgtctgc
+6182857/1
CC@FFFFFHGHHGJIJGIJJJJIHJJHIGIIIEHIJJJJJIIIIJIJJJI
@7700814/1
catggtttcaatgatttccctgttgaccttacggggacacttatcaggtt
+7700814/1
@@CFFDDFGHHGHGICEGHECFCHGGGH@GEGDHIGGEHGDH4?FFGIII
@7700985/1
acccgatgctagctttcttaaatctggttctctaatcatctgattagtag
+7700985/1
@CCFFFFFHHHHHJIJJJJJJJJJJJJJJJJJJJJJJJJJJJJJJJJHHJ
@1816437/1
ctttgactaaatactcctgaaggagtgatatcggtgtttttgagctcata
+1816437/1
CCCFFFFFHHHGBEGHIJJHEHIGH>FBH>DHHJDGEHGGGIID@AFFAF
@5708390/1
ctgtgactgatttttcttcaacatcaacaaatgtcacttcaaactgttgc
+5708390/1
@@CDFDFFHHHHHJJGJIHIGGIJIJHIIJJJJIJIJJJIJIGIJJHIII
@7702048/1
gcctcttttaccattgtacgagtttgagcatcattcattttcttcattgt
+7702048/1
CCCFFFFFHHHHGJJJIHJJJJGGJJJJJJJJJJJJJJJJJJJJJJJJJF
@1817355/1
gtaatttcttgttcttcttgtttcttttctttaacatttctcac
+1817355/1
@?@FFFFDFFF:DEDGGHEH<CEEBHGGEHGIBBCHCCHIGG4<
@4080209/1
cctgggtttaaaatcttcaataacattactcatttctgataggttc
+4080209/1
???ABDABDBD?4CDFEGE9CFGIBFGCGHG4?EA><49D@F;1?B
@2945724/1
gtggctttattatattactcctaattgaagagccttttcccaaaatcata
+2945724/1
@@@DFFFFHGHHHIJJJJJJIEIEIJAFHHGHGHHDEIJGIGI@AGHIB@
@6692529/1
ggatcattagcagaaatcctcattctttcaaaaaaaactattcgtaggag
+6692529/1
CCCFFFFFHHHHHJJJJJJJJJJJJJJJJJJJJJJJJJJJJJJJGIJJJJ
@6692745/1
cctcaaccgtacttctagcattagaagtttcttctccagctaaggctgta
+6692745/1
@@@DDD?D<DFBFHBFH@BAHHB?CH>9CEE?9?D@AGC?FGE9?FHIHG
@8191597/1
ccgctgtgtctctttctttttttgttagactgatttgatagagcacggaa
+8191597/1
=<8;DDDDFBF?C:C?FAHHEEABDDFF4CFDF9BB@DFEF<9<9?@F@5
@4635397/1
ccaaatacttcaactgtgactctaactcttcttccatccgctagtttttc
+4635397/1
@CCDAEDDFHGDHIJJADHGHHIEHIIBFHIJFJ>FGGCHGI<@DHCHGH
@6184041/1
ggaggagatatgatttgtctctaaatgaataatgcagcgatgattccaaa
+6184041/1
@@@DDBDFGBHBFGGGB?AIDDHDGHG<HHCHA9EG<CHGGHIHIAGHIG
@8192059/1
caccacctcaaccgaacacttctaggttacatagtgtatgaaccgctgca
+8192059/1
CCCFFFFFHHHHHJJJJJJJJJJJJJHIIJIJJJFGHIJJJJJJJJJJJI
@4635786/1
cttcagctgaactatttttactataaacatctttcatgtcatcaacattt
+4635786/1
CCCFFFFFADFAHGIJJJJIIIGDHIEIGIJJGIHJCGIICAEGGJEIIJ
@6693633/1
ctggagacatgactacacaaccatttggtatattcatcctcttaaaataa
+6693633/1
CCCFFFFFGHHHHIGJJJJIJJIJJJJJEHGGJJJIJJJJIJJJIJJJJJ
@8192442/1
attgaataatagctggctggttcctagaatcccacatggcaggaagtttt
+8192442/1
@BBFFFFFHHHHHJJJJJJJGHJJJJJIJJJJJGGIGIJJJJJGJJ9DFH
@5125807/1
ctctgttcttttttgaaacgaaatagttttttacaatactgctgtaatgt
+5125807/1
B@BFFFFFHHHHDIJJJGIHHIIGGH:CAFEIIICDFHIJJJJI?@4<BF
@5125937/1
ataataataaataatcaagtaaaaagaaa
+5125937/1
8?@DD>D>DBHHD9E<B@@3<?BCAF:A?
@6694141/1
cattgtacgagtttgagcatcattcattttcttcattgtaacttggcccg
+6694141/1
CCCFFFFFHHHHHJJGIJJJJJJJJJJJJJJJJJJJJJJIJJJJJJJJJJ
@694966/1
gttgaagataacatacaattttaattttattattctc
+694966/1
@?@DFFFAHAFH?HGGGEHFGI@EF>HHI<FCIDFBH
@5709103/1
gttttttggagaggcaactcaggataactatagaggttcttctttccatc
+5709103/1
@@@DDDDD?FHFD@FEGIIIGIEGGGGGHBGFFDEHHHIIIDHIIF?9CE
@7182526/1
tgacagtcttcaatgattagaaggtttattcgactccaaacaatcttttc
+7182526/1
CCCFFFFFHHHHHJJJJJJJIJIJGHIJJJJJJIJJJJJJJJJJJJJJJI
@7702991/1
cttttttttccttgactatgtttgatgacatatcaataacattctcctca
+7702991/1
CCCFFFFFFHFHDE@FDDFFCGIE@DDA@?F9FHBF@DEEEGEFEGGD=F
@2949411/1
agcaacaacacaattgtcggcagctgggaatcc
+2949411/1
C@CFFFFFHHGGHJIJGHIIJGIJIIJIG<DHG
@5710057/1
cacgtagagaatagtatattcaatattaaacctaataactttgcatacag
+5710057/1
CCCFFFFFHHHHHJFHIJJJJJJJJJJJJJJJJJJJJJJJJJJJJJJJJJ
@7703880/1
ctctgctgttgctgaggctgctgtggtctctgctgttgttgctgctgctg
+7703880/1
@C@FFDBDHADBCCCFGBHFGB>EBG<CHEDDFFBGCD?D;DDGEG@FCE
@2951137/1
gtccgactgatgatttgaggttcttgtggaatt
+2951137/1
@@@FFDFFH?CFFIIFJJJIDFGIIJEGGGIBG
@1817951/1
gtgtttttgagctcatacttaatccaatgacatggggaagtcaattgcta
+1817951/1
B?BDFFFFDHHDHJDHIJJJIJIIIIGJGEIB<ECFHIGHAFIECEEH@F
@7704606/1
ctgaactatttttactataaacatctttcatgtcatcaacatttatgatg
+7704606/1
CCCFFFFFHHHGHIIJJJJIIIJJJJJJJJJJIJGIJJIJIJJJIJJJJJ
@6185664/1
ctccattagttttcttccaactagtgaaatttgacttaagaaatatgaat
+6185664/1
CCCFFFFFHHHHHJJJJJJJJJIJFHJJJJJJJJJJJJIIIIIIJJJJIJ
@1818330/1
gccaataattgttctttcatgatactctcaaggtccctgattacttcttc
+1818330/1
CCCFFFD?FHHHGIIFGHE>@FHGCHEC>E?>F2AEB@9EFHE<GGDFH9
@5127033/1
agcaagtttcgcttgttttttacttgttcctgtgccataaccgtacttca
+5127033/1
CCCFFFDFHHFHHJJFHGIEGHHE<F@FHEHIIGGGECHGGG>FGEH9FG
@2951778/1
cgggtcttaactttagtgaactggtcatcaact
+2951778/1
@CCFDDFFGHHGHIJIFGHIJIIIHGGGIIGHI
@3498638/1
cttcaatggttgctgctaaatcttcaagtacatagtacataa
+3498638/1
@CCFFFFFDDFFHFHGIIGIIFHEIJGGCHGCHIIIGICGHI
@1818506/1
ctgtgttgttctttttctattttcttggctttgagatacctacgcctatc
+1818506/1
B@CDFFFFHHHHHJIJGIGIJIHHJEJGHHJBEAF;EGHF4:3?@F;?08
@2370613/1
gcatgggtcactattaaagttgatttgtcttatagacttgacaatttttt
+2370613/1
C@CDDDFDHHFHGIEIICFIHEHEHHI<EHHIGJIGIJIGIED?FECHJJ
@2952707/1
tataataatataatttaacaaaaacttagaaatctactt
+2952707/1
@8?DADDDBFF??4:CAD4<?A9??FEHAE>AH4?<BE4
@1274173/1
ggtttctcaaaacatggagctggatgaggaaatttttcataaagaagtcg
+1274173/1
@@;D=DDFHHGBH3CBGF>EGEG@HGEGGEE;B@FG>EHCG9FFF>3?BD
@5711893/1
ctttttttggatctgaagggcggtcccctcttttgggtggaatgtatgat
+5711893/1
BCCFFFFFHHGHHJJIJJJJIJJGIIJJJJJJJJJHH;BCDEDECFFEDE
@7185325/1
tggcggagctcttcagcatttagcagcatcgtgatacgatgtaatattga
+7185325/1
CCCFFFFFHHHHHJJJJJJJJJJJJJJJJJJHIJJJJJJJJHIIJJJJFI
@6696471/1
gtaggaaataagaaagcaagagaaggaagtgaggtacacagttgcagtcc
+6696471/1
@@@FFDFFHGHHHGIIGIHDBFHIIF8FHGGHIJADHGHIJJJJJIIJJI
@6696525/1
gctgggaatcctttgtgagccacatcaatgttaaggaatggtttccaacc
+6696525/1
CCCFFFFFHHHHHJJIJJJJJJJJJJJJJJIJJJJJJJJJJGHIJJJJJJ
@2954117/1
tatataaacgagtgttagttggacccatgcactgaatgactttatacact
+2954117/1
@@CFFFFFHHHHDHIIEHIGJDBCHIIGIJIIJ9CGIIBFFGGIJHIIJJ
@2954210/1
ctttttttggatctgaagggcggtcccctcttttgggtggaatgtatga
+2954210/1
@@@DFFFF?FFFAGHGB>>GEHEFEEHGHHIICG>BE?BC?CCCDCC;@
@4084819/1
gtccacttggtttatgccattgtcatcttttttcgtaggcacaata
+4084819/1
@@7BD8DDAF:DHAGGGDHHG9AHCC4AHGHIB?D?9?;DBDBAB@
@5127691/1
cttcaacaatcgtcggtacaatgtaatatgagttttctttgttttcaaag
+5127691/1
@@@DDF?DHAD=BGGICFHEDFHGIBCBAGGH49CFGG>FEGHHG@AFBB
@698481/1
agcatgatgacattcatctataactaatagattgacacgagacaacgtga
+698481/1
BC@DFFFFGGHFGEHIIJEIIJIJJIEHEHGIIJEHHF@CGGGHIIGHGF
@7188004/1
ctgtacttgaggctgagatgaaggtggtctgctgggttgctggtcaccgg
+7188004/1
@C@DDEFFHDFHHIIIGGIIAHCAFGIGGGDHGIGI::@FBFE?BDGGGI
@7188026/1
cccatatcattgagacattaacttgcgtagcatactttatcgtaacggtc
+7188026/1
CCCFFFFFHHHHHJJJJJJJJJJJJJJHIIJJJIJIJJJJJJHGIJJJHI
@7188418/1
ccggtacttttgtaaaacattatcaaaagttctctgaccatggaggataa
+7188418/1
CCCFFDFFHHHHHJJJJJJIJJJJJJJGIHHIJIIHGIJJJJJJJJDHHI
@8196706/1
catggtataactatcttattgagataattatcttttgaaacaactacctc
+8196706/1
CCCFFDDFHHHHHIJIIIJIJGHIJJIIJGIIIIJIJIIJJJIIJJJJJJ
@7188793/1
ggagaattgagagaagctttactctgtagcattgtaatttcttgttcttc
+7188793/1
BC@FDFFFHHHHHJJJJJJJIJJJJJHJJJHIJJIJJJJJJJJJHIIIII
@4639467/1
aaacaattttataattattggatatattcatgccacattccattccatga
+4639467/1
@@@FFDFFHHFHHJJJIIDIJFIFHGJCIJJJIIJIGIEGI>FGDICHI9
@7189285/1
aatagggttgcccatcattcgctcctcgactgccccgatgttggagccta
+7189285/1
??BDFFFFHHHGHJJJIJJJJJJJJIJJGIIIJJJIJGIGGIJJJIJJJI
@8197447/1
gttctttttctattttcttcgctttgagatacctacgcctatcagcccat
+8197447/1
@CCDFFFFHHHHHIIIIDHEGIIIIIGIIIIIDGGIIIIGIDGCGDFHHG
@7189497/1
tgctcctgaccaacttgaagacaaggtaaatgaggataccttaatttcat
+7189497/1
CCCFFFFFHHHHHJJJJJJJJJJJJJGHJJIJJJJJJJJJJJJJJJJJJJ
@138042/1
gtcccatgctatgggtgaaagatcctcttcttcaaatccagaattaaaag
+138042/1
@C@BDFFDFGFFHJIFBHJIC?3FGGEGGHEGIGGHIIIHIEHGIJIJIG
@7189726/1
ctctagtataaagattacttctaccatcaaaaacaggtttaaggtttcca
+7189726/1
CCCFFFFFHHHHHJJJJJJJJJJJJJJJIJJJJJJJJFHIJJJJFHIJJJ
@5714123/1
tgaggctgctgtggtctctgctgttgctgttgttgctgaggctgctgtgg
+5714123/1
B@CFFFFFHHHHHJHHJJJJJJJIJJJJJHHIGHJJJJJJJIJJIJJ?DH
@1821251/1
ggcaactcaggataactatagaggttcttctttccatcaaaggcaggaaa
+1821251/1
@@<DA=?DDFFF<DHEGBEAHGIDAFEE<BHIIIGII<?CBCG<9BE7DF
@2955332/1
gtgcagtatgttttccaacagtcataataaattcattagactgtcgatga
+2955332/1
@@@DFFFFGHAHHIGII@GDGHCBDHACHBHHIHEHE<FGGGGFG;D=FG
@1821278/1
ggagctggatgagtgacatcagcgccaacaacaatgacagg
+1821278/1
@@@FFFFFGGDHA:C<GHIHEG@EIEG@FAHIBGBHADBFF
@5714455/1
ctccaaaattgtaaatccaggaacttcccagtcatcaggaataaagtcat
+5714455/1
CCCFFFFFHHHFHJJJJJJJJJJJJJJJJJJIJJJJJJJJJJJJGJIIII
@6698857/1
ggaatgtatgacgatgatttgatatctatatttctcattttttctgctaa
+6698857/1
@@@DFFFDHFFDFGIEGDGIIBHAFEHEHHGGDFHEAGHEGHIIIEIGII
@1277713/1
cgcagattaaaatttttaagtacgactaagtgagcacactaaatcaccac
+1277713/1
???DDDFFHDFHFABEBDHICBHI1EG>EBC<??9?DFFH3BGI4B>G@D
@6189287/1
cagagccagtaggtaaaaagattattgtattttcttttagaactctttca
+6189287/1
@BCFFFFFHHHHHIJJJJJJJJJJJJJIJJJJJJJJJJJJJJJJJJJJJJ
@7192166/1
gtggtagttgagtttggtgggtaggggttgtttccctagactgtggttga
+7192166/1
BB@FDEFDHHHHHIJJJCGIJFHIJJJFGIIIJJJJJJJIJJJIJIJJJE
@7192718/1
gtgcattaagcctgtataaaatacaaggaagacagacagcctgcctccaa
+7192718/1
CCCFFFFFHHHHHJJJJJJJJJJJJJJJJJJJJJJJJJJJJJJJJJJJJJ
@3502269/1
gcttgaggtctggtaattggagcggctt
+3502269/1
CCCFFFDD=DHFHFEHBHJGCHDI@GEG
@8198272/1
ggctcacctccttccattgttctcaatgtaagacagcattgttgcaactt
+8198272/1
CCCFFFFFHHHHHJJJJJJJJJJJJJJJJJJJJJJJJJJJJJJJJIJJJJ
@6190494/1
gcagactggaagaaaccataccaaaggtcaagaccataaccaagatcaat
+6190494/1
@@@DDDDDFFFFFIIEBDFHD;C<FFGCBFF39DDFCGEEADGD@FFEFF
@2374122/1
gccacgcatgtcccatactccctggttgggaagtgcttgttgttttgcag
+2374122/1
CCCFFFFFHHHHHJIIJJJJIJJJIIJJJJGEIJJJJJIJJJJIJJJJJH
@8198430/1
caaatatactgagcatatattttcaaatatttatctatcatatcctcctc
+8198430/1
CCCFFFFFHHHHHJJJJIJJJJJJJJJJJJJJJJJJJJJJJJJJJJJJJJ
@8198751/1
gtgtattcattacatatgtatttatactgacataatctcattaacag
+8198751/1
@@@BDE:AFHHHBEGIGGIBCIHGFCHFBHG@HCHGHGE?GHGEHGD
@3503375/1
ccagcattctacagtatatttgagtaccacccttacagctatagatctta
+3503375/1
@@@DDDDD8DHHHDBH92CHI@IIEB4ADHIFEHIH>CCCEGAFDHGIGE
@6191476/1
cttttcgatttacatacctaggggtgagaaaattcaagcgagctgatgta
+6191476/1
CCCFFFFFHFHDFGGIJIIJJJJI<CEHJJJJJJJIIIJJIJJJJIJIHI
@4641642/1
agataataatgcctcagagctaccttggcagctgctaattttgcttggtg
+4641642/1
@@BFDDDEGDFHGIIIGJJJJBHEIJIJIHCHIJICDDH@HHHGIGHE46
@5132366/1
cctcattctttcaaaaaaaactattcgtaggagcaaaacgtaagtggaag
+5132366/1
C@@DFFFFHGHGGIIFHJIIBIGGEGII<FD9B2BB?;D<=2BC/.==@=
@700732/1
caataattgcagactggaagaaaccataccaaaggtcaagaccataacca
+700732/1
CCCFFFFFHHGHFIIBBAEHGGHEHGGIIIIIICC9?FA39FHI@FFGF@
@4087937/1
gcttctatggttggaaaatccttcgcacaacc
+4087937/1
@@CADEDDBHD?FGHEG@B3C<BHIGIIIIII
@7195292/1
cattgtttcattccgcagattaaaatttttaagtacgactaagtgagcac
+7195292/1
CCCFFFFFHHHHHJJJJJJJJJJJJJJJJJJJJIIJJJJJJJJIIJJJJJ
@5133352/1
gtaaatttatcgcaaggtaacgtaaaacaatatctattcaaca
+5133352/1
@@@FFDEFHFFBHHBAH3CEG?<FEHHGCDCDBA9?DBFIJEB
@4642163/1
gtcgaatactctgagcttgctgagcgactaatgccactgtgtccaca
+4642163/1
@?@FFFFFHHHGGGDGGGICHCHGIIBHIIGCGEHIIDFEC?DGGGG
@7195789/1
ctttcattatcgtaaattgtcacggtctcaacaagttccgttttttggag
+7195789/1
CCCFFFFFHHHHHJJJJJJJJJJJJJJJJJJJJHIHIJJJHIJJJJJJJJ
@5133669/1
ggaataagaaagcaagagaaggaag
+5133669/1
@@@DDDDDD<DHAGHI<BEGI9EDF
@6700618/1
ctctcgtgagccaacagtaagacatggtagatgaggatactttaatctaa
+6700618/1
CCCFFFFFHHHHHJIIIFFHHGIIIJIFGHIHIGIHIJIJJIIJIIJIHG
@5133906/1
cactttatatgttcttttaacactctttgatggaatttcataaacaactt
+5133906/1
C@@FFFDDHHHHBHGHGGHIIIIIBHIG@FHHBH>@FHG9EGHEGFGIBI
@7709111/1
cctcctcgataatagatatgtaataagaatattgatgctttgcccgtcct
+7709111/1
CCCFFFFFHHHHHJJJJJJJHHJJJHHIJJJJJJJJJJJJIIHIIJGHII
@7196331/1
ctggattcatatgactgatttcttctaatttgttcttcatttctttagtc
+7196331/1
CCCFFFFFHHHHHIIJJGIJJIJJJJHIGJJJIJJJJIIIJJJJJJIIIH
@1280499/1
atcggttcttcttctttttttcacgtga
+1280499/1
@@@DB;DDB4DDDA4E<FHG6C19E:?C
@7196650/1
ctctgatttatctcatcttcatcatccaagccgtaatgaatggtgttgct
+7196650/1
CCCFFFFFHHHHHJJJJJJJJJJJJJJJJJJJJJJJJJJJJJJDHHIJJJ
@3505955/1
gcttctaaaagatcagccctatccttagtcttcagttca
+3505955/1
CCCFFFFFHHGDHIIIGHEBBEABGBE?AEGHHGGE@CE
@4642921/1
gttggatataattcccttcagcattataaggaaaaggc
+4642921/1
@?<B???=DFHFHBBFGGFGE>HH<FF4CA<9<<CG1?
@6701221/1
gtaagtctttcagtctcatccacattttatgtgctgctaacctcttggca
+6701221/1
CCCFFFFFHHHGHHIIIJJIJJJIJJJJJIJJJJJJJJHJJJIJIIJJJJ
@2958390/1
gcctcctgcggaccattagttgaagtc
+2958390/1
@@CFFFFDGHDDFBF9EG@?FFGGB?4
@1824340/1
agacatttcttcagggagaatttttaaccatttacacaatataaatgcac
+1824340/1
CCCFFADFHGHGHGGIIAFEDEHHIGHHGHBAHFGCGHIGEIJIIBCG<<
@1824505/1
ccgaggtttaaattttttccgctgtagt
+1824505/1
;?@?DDDDH><?AF>H<FGCGAHIH99:
@7198995/1
ctgcaatttccaagaaactttacttttcacaaataaatataaaaagaaaa
+7198995/1
@BBFFFFFHHHHHJJJJJJJJJJJJJJJJJJJJJJJJJJJJJJJJJJJJJ
@2376493/1
ctttattctcattaaggaattccggtttctcaaaacatggtgctggatga
+2376493/1
BC@FFFEFFCFHDIIJGHIIJJ>FH@FGHJJIIGIIIIH>FHGIICD<FG
@4088729/1
ctcagagctaccttggcagctgctaattttgcttggtgtttgttttctcc
+4088729/1
@C@FFFFFHGHHHIJIGBECFGGGHDHIEHI<GIJGCD@BEGHDCHHH@F
@8201443/1
ctcagaagaaataatatctcagcaccaattttatgatttctcttctcttg
+8201443/1
8?@FFDBDFHBHDGBF?FHIIFHGIIIIGIIIIEFEHI@HHHIEHGEHI3
@6194907/1
ctacaataaaagttattccaggtttataatctccttctaacttaatgcaa
+6194907/1
CCCFFFFFHHHHFIJJJJJJJJCHHJJJJJJJJJJJJJJIJJJJJJJJIJ
@2961868/1
caagaccataaccaagatcaattactctaccaggtggaggtg
+2961868/1
@@@FF;DDDHHDFBHIBGEGIGHIIHGIIIIIIGGGEC=D6B
@5135646/1
gctgctaattttgcttggtgtttgttttctcctactccgacaaacgccat
+5135646/1
@@@FFFAEHHHHHIBHIJIFGHIG@FHGB>GHIIIJJJEIBGEGGGA@@A
@2961931/1
gtggaatttttgcattttttataacttctttaa
+2961931/1
?=@D?DDEFHH>AGGGIEBGGHCFG@IG><ECG
@8201650/1
gcctcctgatatcaactgacaattccagcaataattttaatgaaacaaaa
+8201650/1
@@@DADDDHFFHFBHIIIGHGIIIBHHIACGF@GEEDG>GGGBGGGFCH?
@2962124/1
tcttgatcattttcgtttacccagagaggaa
+2962124/1
CCCFFFFDDB??FG<E3EGBBFHICGEHED@
@8201846/1
cttaaaacaatgtcaagagcttggattgcctcctgcggaccattagttga
+8201846/1
CCCFFFFFHHHHHGJJIJJIJIIJJIJHGGIJIJIJJJJJJJJJAHIJIH
@2963088/1
gggtggtactcaaatatactgtatgatgctggctggactataacagaaaa
+2963088/1
@@@DDFDDHFGHFIJJCBFHHGH>HECHHGGJJIJFGHJD9<DHGEGBFG
@8202569/1
gttgatctggtctggagctggatgagtgacatcagcgccaacaacaatga
+8202569/1
CCCFFFFFHHHHHJJJJJJJJJJJJJHHIJJJJJJJJJJJJJJJJJJIJJ
@2963488/1
cttcaacaatcgtcggtacaatgtaatatg
+2963488/1
@@@DFFFFGFG=CAHG@BH4CHHIICI>EF
@7711956/1
agcagagctcgctactaaggccttcaagatagaacccaattctggcccaa
+7711956/1
@@@FFFFFHHHHHJJGIJJJJJJJJJJJJJJJJJJJJJJJJJJFJIJJJJ
@7200176/1
gtggaggccatcgcctggtcatgcataattcttgtagaagaccaataggg
+7200176/1
CCCFFFFFHHHHHJJJIJHIJJJJJJJIJJJJJJIJJJJJJJJGHHIJJJ
@8203053/1
gccggctggtgccctgaataccttgatggctacaaagatagaagtcgaat
+8203053/1
@@CFFFFFG?CFFIDGIIHGHIIIBFCGIGGGIEGIG@FHDGGFFGIGID
@3506541/1
ctttctatatccatcggttcttcttcttttttccacgtgaaatctttagg
+3506541/1
@@CFFFDFFGDFHCBE62<?HHIIGEGCHIIGHHHIG?FDGCG@9BFH>D
@4644055/1
cctttatattcactgtaaaatcaactgatatatatatataacgtgctgaa
+4644055/1
<@<DD?DDHHFHHD9?FGHI@FIIDHCHICHAHIGCFCBA<CFC3:??FF
@2377758/1
gcctgatgctgggaacaagaatgctgttaatgcctccaagcttaacattg
+2377758/1
@CCFFFFFHFHFBFHIJJGIFIFGIIGIJB@H4<EF?GHIEIEAHIEBGE
@4644647/1
ctcagagctaccttggcagctgctaattttgcttggtgtttgttttctcc
+4644647/1
@@@DDAEDHBFFFBGCEGGGIGIIHEGC9F<FEHE??F?F;>@;;DFH4?
@1826730/1
gactgatttttcttcaacatcaacaaatgtcacttcaaactgttgctcag
+1826730/1
@@@FFDADHGHDFBHGGBCCEHEIGIIGFEEDHCE?>CF<CBFCDGI>D?
@7712958/1
cttcttctttttttctagtttcctcctcatcaagagcacggcgatactgc
+7712958/1
@CCFFFFFHHHHHJJJJJJJJJJJJJJJJJJJJJJJJJJJJJJIJJHHHH
@4090808/1
cgtagagaatagtatattcaatattaaacctaataactttgcatacaggc
+4090808/1
@@=DDDFDFFDH?BG>GHHGIBGGHICDCGHGGEGIIFC>FFD>DHGIJ1
@706338/1
gcagttcattacctaagatatttgttatgatctccg
+706338/1
@?@FFFDDDHGHHFJ>@FBAHECHH9EG@EIEGEF1
@7202602/1
gcgcaccattgagagctcaggagggaggtccttttgaaactcatcaccaa
+7202602/1
CCCFFFFFHHHHHJJJJJJJJIJJJIHIBGHJJJJJJIFHIJJJJIJJJI
@6197276/1
gctgagatgaaggtggtctgctgggttgctggtcactgggttgttgccta
+6197276/1
@<@AFDDDFHGFDABEHF@F@FHHHEAG>@GEHGEIIHGIGGGIIIGHHB
@706849/1
tgcagttcatccataattcagaaagaatatacacaacagacaactctgta
+706849/1
@B@FFFFFHHHHHJJFIIJJJJIJJJJJIJGIFIJIIJ<FGHGIHEGIIJ
@7714276/1
cctccattagttttcttccaactagtgaaatttgacttaagaaatatgaa
+7714276/1
CCCFFFFFHHHHHJJJJJJJJJJJJCHIJJIJJJJJJJJIIIJJJJJJJJ
@1828590/1
gtttcaatgatttccctgttgaccttacggggacacttatcaggttgtat
+1828590/1
@?@FFBDDGDFBBFCFGEFIIGIFEEGFCHB:DHFHIHHGEEIIGGHGGC
@3507889/1
ccgaggtttaaattttttccgctgtagtac
+3507889/1
@@@1DAD;?FFH>GCGGEAH=1EGDC@CAG
@145304/1
cacattccattccatgatttattaaacccgatgctagctttcttaaatct
+145304/1
@@@FFDDEHHHGH@HIIJGIGJJIFGGHJIGGHIIJJDHIIGIIG>GGGH
@6704547/1
gccatgttgaatagcttgctgtggtggtacagcacccggtcctggtccag
+6704547/1
CCCFFFEFFDHFHIIJJJJJIHIIFHHFHEIJFIGIIIIGHGGHIIGHGG
@5721826/1
ccattttatagctactctaaaaacacggtcttttccttcccctggcaatg
+5721826/1
CCCFFFFFHHHHHJJJJJJJJJJJJJJJGIJJJJJJJJJJJJJJJJJJJJ
@146963/1
catcatattgtttgatatcgccagtccaaattcttggacataggcgtcgt
+146963/1
CCCFFF;?DBDHHGEGGGCFG:AFEAFC?FEGGB4<FHGECHEC>?@:@;
@5139936/1
gctgtagtctgtctgcatctgtatatgccctagcacggaaagcagcg
+5139936/1
@@@FDEFDHHHHHIIIBGHIJHEHJGEIGFHHIJG>GHIIEGIJJGH
@8205134/1
gtacaatagaggtaagtagttatagcatacttaaggaaggaat
+8205134/1
?;@DDDBDCB>>FA>EABCBHF<@FEGI@FHH4CCFE@E?@FB
@2964905/1
gctgttgttgcctctgctgctgctggggctg
+2964905/1
@@@D;DDBFHDBFHHGHIJJ@CHIJ@?GE<:
@2965195/1
gtgggtaggggttgtttccctagactgtggt
+2965195/1
@@@DD@=DF?ACFGA;B99CCEGBHH@G9;:
@5724091/1
gacggctaaaagtacagactctagtcgctttatgcaaataaattggcatc
+5724091/1
CCCFFFFFHHHHHGIJIIGIGIHIJGHGIJIGHIIFHFHJJJIJGDIGHI
@7715791/1
gccacgcatgtcccatactccctggttgggaagtgcttgttgttttgcag
+7715791/1
?@;DADADF?F>F?<EA:<CFGGDGF@E@FF;GGFFEFEIIEFIEF;BFF
@6706308/1
tgctaacctcttggcaatttttttcgatttgccagtacctatttctttgt
+6706308/1
CCCFFFFFHHGHHJJJJJJJJJJJJJJJJJJJJJJIJJJJJJJJJJJJJH
@7716517/1
ctccaattgcattccctttcacactagggacatgaggtgaaattattggt
+7716517/1
CCCFFFFFHHHHHJJJJJJJJJJJJJJJJIJIJJIJJGHHHJJJIJJJJ?
@6706628/1
cacgggacaacgtgatataactatgaagaatcatgtgataaaaaatagca
+6706628/1
CCCFFFFFHHHHFHHIJJJJJJJJJJJIJJJJJJJHIIIIIJJJJJJJJI
@4094762/1
ctgtatttcctgtgatcttgtctaagattgctttcgctgcggcatgc
+4094762/1
?@?ABDDAFFFD:E4?GGHHFF>FF4:<<<?A9C<1CE0@@G@:?BB
@1285511/1
caggtttttgaaaaaattttggccaatagctgtgggttatatggtgattg
+1285511/1
@BCFDDEFGHHGHJDDEGGIDHGGGGI>GH>FEGEG8?DHGGIEBDDEG9
@1285615/1
gtcattagcagagctcgctactaaggccttcaagatagaaccca
+1285615/1
@?@D7?DD3CD?FBGHIHGCFAFCAGHHGIFBFGGIGIEGFGHG
@7206011/1
ggaccgtcactttttacatttaaagcatctccttcttctttttttctagt
+7206011/1
CCCFFFDFGFHHHJGIIHIIJJGIJJHHFIJIIJJJJJIJJJJJIJJJJI
@1831162/1
cttcacactcatcaagaacttggtaaactcttagatcttcattttgttgc
+1831162/1
CCCFFFFFHHFFHIGIIJJJJIJEHIGJIIIIJJJIJ@G9CGIJIJJIJI
@7206169/1
gtcactttatatgttcttttaacactctttgatggaatttcataaacaac
+7206169/1
CCCFFFFFHHHHHHIJJJJJJJJJJJJJJJJJJJJJJJJJJJJJJJJJJJ
@147370/1
gcggctcttgtttcatactttttgcaattactcttttttgatgatctagt
+147370/1
@@@DDDDDHBDAHEBG<FCAFHI1CH@DHII@HIIIIGEHH9FBBEHIGB
@1286743/1
gctgagagtaattcgtcgcgcattctgttgtatatttatgctcacttcac
+1286743/1
@@@DDD8AAC<CBF=EH6A1@G?FFEFF>F??G<?B4?DBF9DAFGIG@F
@5725418/1
tgaatccttagaattcaaaaattcaaacttaaattcgtagcctaattgat
+5725418/1
CCCFFFFFHHHHHJJJJJJJJJJJJJJJJJJJJJIJJIIIJJJJJJJJJJ
@5143487/1
aaggattttctaaagctttgaattcataagttggttgttttttaagtgca
+5143487/1
@@BDDFFFHGDAFGIIDIIJIJJBHHIG@FBFGHGHGHEHEHHCGHIGGC
@8207410/1
caccagtgaaaaattgtttgccacgcatgtcccatactccctggttggga
+8207410/1
CCCFFFEFHHHHHJJJHIJJJJJJJJJJJJJJJJJJJJJJJJJJHJJJJI
@5727277/1
ccaagaggagagcttttattgaatagaataggaatgtcaggtgcgttaac
+5727277/1
CCCFFFFFHHHHHJJJJJJJIJJJJJGIJJJJJJJJJJJJJ?GHIGHJJI
@5144407/1
tgtcaattcaccaggtgatatatttttgcacctgttataaatgtaggaag
+5144407/1
@@@FDFFFFHDBDD7<EBEHH9EHHGD@BCEIIGII<EHIIGIIEIGIEG
@5727590/1
gatcattaagttcgccgatcttgtacaacattttacatgcagttagtgca
+5727590/1
CCCFFFFFHHHHHJJJJJJJJJJHIJIJJJJJJJJJJJJJJJJJJJIJJJ
@2383134/1
cttcagaatataatagtttcaattcatttgatttatgcttaataagcatt
+2383134/1
@@@FFFFBADBFHG4<<?CEHHHIGHJICFIIBHGGE><BGEFGEIIJH9
@711137/1
tcattacatatgtatttatactgacataatctcattaacagttttgccat
+711137/1
@@@FFFFFHFHGDDHICFGEIIIGGGCHHGJIEGIGHGGCHDGEEGGGIG
@4098387/1
gcctttgttgctgctgtggtggttcttgcctttgcagctgttgtggtggt
+4098387/1
CCCFFFDDHHHHHJGHIIJCFG@GHIJIGHFHHEGDFCHGCGIGGCFHI<
@6711830/1
tttcataattcataacgtcattagcagagctcgctactaaggccttcaag
+6711830/1
CCCFFFFFHHHHHJIIJJJJJJJJJJJJJJJJJJJJJJJJJJIJIJIJIJ
@4649236/1
ggatattttgggttcccatcactgacattactttgat
+4649236/1
@@@FFFFDDDDF<;3EHA>FCHIJIGCEH>GCHIEBH
@6712850/1
ggccacttctttgaactaagtacagcgaaattcttattcgattgaagtaa
+6712850/1
CCCFFFFFHHHHHJJJJJJJJJJJJJJIJJJJJJJIJJJJJJJJIJJGIJ
@8208618/1
gccctgaataccttgatggctacaaagatagaagtcgaattcagttggat
+8208618/1
CCCFFFFFHHHHHJJJJJJJJJJJJJJJJJJJJJGHJJJJJJJIIJJJJJ
@8208726/1
gctaatttaaaaattgaatagtttttatgaaatgagtcagaattttcgtt
+8208726/1
CCCFFFFFHHHHGJJJJJJIJJJJJJIJJJJJJJJJJJJJJJJJJJJJJJ
@5145955/1
gtgattttttattgtatcccaatcaattatgatactgtctccttcaacaa
+5145955/1
@@@DFFFFGHFDHJGGGGCGHGGIIGGIAIG<@DH>CCFHG@HIGGIGDG
@3514425/1
gcagcattcatttcagcttgctgaatgctatgaccagaagcttcagctaa
+3514425/1
@@<DFFFDHFGHHJJJJIJICHGIJGIIJIIJEHCHIGGGGGGIE>AAEH
@3514910/1
ctacatcttcagcttcttcaccaactaagtagtactcttc
+3514910/1
@@@DFADDAHBDFBD@DAIICBIGH3<CBDFH4F9C:994
@712910/1
gagatactgtaatgcattgtaggccgcacatgtttgtgcttctgaagagg
+712910/1
@@@DFFFFHFFHFIJEIJJJIJJJJJJJJJJJIIJIAGHIJJJIIGG@BG
@7208832/1
tttgaagttgaataagttattattcttctaggtccttttatcataatgag
+7208832/1
CCCFFFFFHHHHHJJJIJJJJJJJJJJJJIJJIJJJJJJJJJJJJJJJJJ
@4652145/1
attatacctgaaggcttttgggtcgtgagaag
+4652145/1
@@<DDFDBHFADF>GHBHIIJ8FAACDEDHB>
@4652382/1
gttgccttaaaacaatgtcaagagcttggattgcctcctgcggaccatta
+4652382/1
CBCFFFFFHHHHHIIIJIJJJJJJDJJII@HIJEGGIGGIIIIFHIIJFE
@2384854/1
cctcatgttataacattatgcagttcattacctaagatatttgttatgat
+2384854/1
CCCFFFFFHGHGGJIIIJJJJJJEGJIJEIIJJIJIIIGHGEF@GHIHE@
@6715489/1
gccaataattgttctttcatgatactctcaagatccctgattacttcttc
+6715489/1
CCCFFFFFHHHHHJJJJJJJJJJJJJJJJIJJJIJJJJJJJJJJJJJJJJ
@7209854/1
gccaaatacttcaactgtgactctaactcttcttccatccgctagttttt
+7209854/1
CCCFFFFFHHHHHJJJJHIIJJJJJJJJJJJJJJJJJJJJJJJJJHIJJJ
@7209909/1
gctacaggtagtgtcgacaattgtaccaagctctggcattttcctgtgac
+7209909/1
CCCFFFFFFHHHHJJJJJJJJJJIJJJJJJJJJJJJJJJJJJJJJJIJIJ
@6207557/1
cattaactttctgcagtatgtttacaaatgttgcagcattaagtcttctc
+6207557/1
CCCFFFFFHHHHHJJJHIJJJJJHHJJJJJIIJJJJIIJJJJJHIJJJJJ
@8211071/1
cctatttcctcagcgacttttgtccgaatctcatcagcaagaagaagtgc
+8211071/1
CC@FFFFFHDHHFCGHIHGIJIJIIGIGHGGGIEBCFGGEGHIIGHGGHG
@2970449/1
gttcgtctcacccatgttaaattttttca
+2970449/1
@@@DDDDDF4ACD1CAFGBEFEEACDFF?
@152686/1
ggcacattgcagttgctatcatacattcttaatatctgtgtattaagcct
+152686/1
CCCFFFFFHGDHFDGIJIJJGG@HIEGHHIGDHEGIGIHIHGIJIDGGJJ
@3516232/1
cgtcattagcagagctcgctactaaggccttcaagatagaacccaattct
+3516232/1
CCCFFFFFHHFGFIIJIIICEGHGIIJ9FHIJJJJIBGGC??@FEHGGBD
@4102009/1
ccgatgctagctttcttaaatctggttctctaatcatctgattagtagta
+4102009/1
@CCFFF?DHBHHDHIII@HDEHGGGDCHHIIJIJJGIIJJIEHCC4?GFG
@153105/1
tctggttccaattctaacagttctctgatggg
+153105/1
@@@DD:DDDBBHHGGJBFGGH<EBC:CEFHE=
@6208644/1
gtatgtttacaaatgttgcagcattaagtcttctctgcactgtgacagtc
+6208644/1
@=?DDDDDFDFHHBFBCFHCGCDHGGDFFABFF@<CB<EGHEDGIIDHHG
@4652719/1
ctctgcactgtgacagtcttcaagcactgagttagaataccaacctgaat
+4652719/1
@CCFDDFFHHHGHIIFGCGEEHEIJIGGD<G?>FHIJEDGCAF?FHIHGC
@1834810/1
ctctaattttcttttgtcttcgtaagacgattttggcatattagctag
+1834810/1
CCCFFFFFGFADHHGJJFIE<DFEHGJIDHIJCHI8DFDBGBG@BF>G
@6209481/1
gttgctgaactctaacagtagcagcatatcgactaggatgagcatccatg
+6209481/1
BBBFFFFFHHHGHJJJJJIHIJJJJJJJJJJJJJJJJIIJHJJIIJJJJJ
@8212908/1
caacttctttggtgtacagaaatatttcggcttctgcttccgttccaccc
+8212908/1
CCCFFFFFHHHHFIIJJJJIJJJJJJJJJJJJJJJJJJJIJJIJJJJJJJ
@6210060/1
ctgctaacctcttggcaatttttttcgatttgccagtacctatttctttg
+6210060/1
CCCFFFFFHHHHHJJJJJJJJJJHIJJJJJJJJJJJHHIJJJJJJJJIJJ
@5150552/1
cccaattctttggtgataagaactatttctttaagaatattttggatttc
+5150552/1
CCCFFFFDHFHFHHHGHIFICIEHGIIIJJCECGHGEHC@HGGGGGBBG@
@714730/1
ggaacaattctatcacctttgaagttgaataagttattattcttctaggt
+714730/1
@@@DDDDDD?DH:CGEHEG@EGCHHEHII>EHAD<FGGGII<E@B><GH<
@715077/1
ggcataataggcaggagcaggtatagatactgaacg
+715077/1
@@@FFD8DFDH<?FGH?GBEG@@DDD<F?:E9?D@C
@8213721/1
cgacttaaacaaattgattccaagcttatcaggatcctacctctcaccag
+8213721/1
@@?DDA?D?FH=DBDHDGIDCHHEHCECDH?<DGHGHHHGGIIDDGGIF@
@2386759/1
tgtggatcaaaactcattaaatatttctgtaagcgaagaactgaggtaaa
+2386759/1
<@?DDBDDH<?:DBGHBGIICBHHIHHI@HH9F@EEFHIIIIFGCA?DBF
@7721229/1
tttgtttttactcctttttcaaaaccttcttccagcatagcttcaatttc
+7721229/1
BCCFDFFFHHHHHJJJJJJJJJJJJJJJJJJJJJJJJJJJJIJJJJJJJJ
@4102912/1
ggacgtgctgtaccttgtatactagcatgactgactagat
+4102912/1
CCCFFFFFGH<FHCEHGIHCHCHIIJJGHIGGICGCA3CG
@8214528/1
gtatatttatgctcacttcaccaacattcatgaataatggaaaatcacat
+8214528/1
CCCFFFFFHHHHHIG<GHGHIJIIIIJFCIGHIIIJGIGIJJJJIIGHGB
@6717820/1
agcttcttcaagagggatgggctctgaaggttgtattgttctggtattat
+6717820/1
@C@FFFFFHHHHHJJJIIJJJJJJJJGHIJHHIHIJJJJJJJJJHGHIHI
@8214774/1
ttcagttaactttctagctaatagtccaatcttcaattgttttaaagcac
+8214774/1
@@CFFEFFHGHGHJIJJJIIIJJIJIIGFFGGHGIIJJJEHIIJIJEIEH
@4103456/1
cgtacttctagcattagaagtttcttctccagctaaggctgt
+4103456/1
@@@FFFFDABBBFEHII4CEA?EH@HHC9FHHIIIGBHICB:
@3518513/1
atcatttcttcattttcagctctggctattttagcatggaatgtgatctc
+3518513/1
@@@FFF?:B?DFHIGGAH>CHEIIGHIGIC>HG9<FEGGCFHHHCFDH@D
@4104081/1
cttccatgcaataaacggcatgtctcaag
+4104081/1
@@@BDDAD;FHCCFAGG11CFHEHHGGHG
@3519102/1
attttttttcctttcaagaatatactcccgtgtgatatgatatgggttg
+3519102/1
@@@DDDDDFD<DDHBGEH>AFGEF<DFEHG;DGG@D8BFB8<FF9C=B;
@4104452/1
tattttttaaggaagtaagtgcaggggaacgagaaccaattt
+4104452/1
CCCFFFFFHHF>FHGGHGGHCHHEGGBBHGE0@DHGGC;FGG
@2973828/1
gggaaaattaatttttattaagaagccaa
+2973828/1
@@@BADD8FDBDH>GGGGIIG@GH<;BFG
@8216582/1
gttttcatttgactcttatgaaaatataactatcactgcttttttagttt
+8216582/1
B@BFFFFFHHHHHIJJJJJJJJJJJJJJJJJJJJJJJJJJJJJJJJIIJJ
@156598/1
gttaaattttttcagaatcatgtgatttttcttcctttca
+156598/1
?:=BBDB;DDDD3C<<AFHHEHC<<?F<@A?9:C:<9?::
@5153941/1
gattatttttcctttgatgctgctcaatttaccttcatccttgttttcaa
+5153941/1
@@?1:?BD>FFCBGGGGEIHIIC9@HHEG9CFEHGG9E?F<FHGABBG>G
@4656468/1
cctagcacggaaagcagcgagatgagcataataggtaggtgcaggg
+4656468/1
?@@FFDFFHHFADF?3ACE<FGECGFGDA?FFFD@9DC@9<FDGGH
@7216748/1
atcaggaataaagtcattaaccttcaaaatttttccgaggtttaaatttt
+7216748/1
CCCFFFFFHHHHHHIJJJJJJJJJJJJJJJJJJJJJJJJJHIJJJJJJJJ
@1838767/1
ctaatattgatgttttattttcagtataccttataccgctatcatcctgg
+1838767/1
<@@FFFDFDHHGFGGHIGIEFH@H4B@DB?>EDHE<EFHCFHICGGHHHC
@6719254/1
tttctttttcttgatctctttcattatcgtaaattgtcacggtctcaaca
+6719254/1
CCCFFFFFHHHHHJJJJJJJJJJJJJJJJJIIJJJJJJJJJJIJJJJJJI
@7723462/1
tttctcttctcttggtgttcaacaaatctcttaatgatatcagtcagctt
+7723462/1
CCCFFFFFHHHHHJJCGGHJJJJJJJJJJJJJJJJJJIJJJJJIIJIJJJ
@8218465/1
caggtgatatatttttgcatctgttataaatgtaggaagttatcaagaaa
+8218465/1
B@BFDDFFHHHHHJJJJJJJJJJJJJJJJJJJHIIIJJJHIJJJJJJIJJ
@7723666/1
ttcaaaatcttcttcatcacgtcgtctttttttaccaaaccggtattttc
+7723666/1
B@@DFFFDHHFFHIJJJJIJJIJJJJIJJJJJJJJJJJIJGHI;FHJJJJ
@5735961/1
cttgtttttcaggtcatggcagactctgagaacttttaacaatgactgac
+5735961/1
:?@FDDEFHHHHHHIIIJJGIGDHFHIIJJJJIJJJJJJJJJIGIIJJGI
@3520796/1
ctgcaattcttggttcaagatcattttaaactgcccttctgacacaccat
+3520796/1
@@CDDDDDHHHHHEGIJEGFCH3FHGIHIIIGAGIHHJIJJJIEIIFGGE
@2975661/1
ctcagaagaaataatatctcagcaccaattttatgatttctcttctcttg
+2975661/1
@C@FFFFFHGHHHGGIBHGHHC@HGAHGGCDF?FCGCE<9DG@@GFHIF3
@3521510/1
cttctttcttagatctaccagtgcccatggcagcaaatctacttgatcct
+3521510/1
@@@F7DD8?DHGGGGGGGIIIHIIIIGBGG;CF@GFHIIIIID>B@GD>F
@3521626/1
cttaactgtccttctaacctgttcttcttgaagttggttcag
+3521626/1
@@@DD?DB=DBFDAFGGGEFAEF>E>FA@C?@CCEE91C?D@
@2390382/1
gctaaaagtacagactctagtcgctttatgcaaataaattggcatcccac
+2390382/1
@C@FFFFFFHHDAHHIJFGJIJJAFGHGGEGCHGGCFDHIGEGBFHBAHA
@7724903/1
gcctgcttgtggaaaaccaccacaaatccacttggaaaactgtttatcat
+7724903/1
@<@DB8BDACDDA<EGFII;FBEFF>EFEFIIID@BFFEF3BDFEFEFI?
@718042/1
ctatttacatgcctagacttgtgcaccagctaaag
+718042/1
1=8ABDDBFBF?3CF3A??EE:<??BA;<<<EABF
@1297066/1
ggtaggggttgtttccctagactgtggttgagacacttgctggggagg
+1297066/1
@@?DDD@FCFHFFIIFIEHIIJIJGHIHIGH@3BGHAGCGIIDAE1AB
@4658585/1
aaaagaatgatcttccaactgtcacaaacctgttag
+4658585/1
@??DDDFF?BHHFIGEGFACGHG@DHA;FHGEHCG@
@5156991/1
cagaaagtaattgtattgtaagcacatgataata
+5156991/1
@@@DFFFFHDFHBBFHHE<CIEICG<BD4A?FCC
@5157120/1
ttcttttttccacgtgaaatctttaggctgcagctcaaccattttatcgg
+5157120/1
@C@FFFDFGHHHGIEH=CDHHIJEGGDFCG;@FGIJIJIHEBCCADEHG:
@5739189/1
ccgaatcctttaatgaaattatctcatcttcatcatccaagccgtaatga
+5739189/1
CCCFFFFFHHHHHIJGHHHIIHIJJJJJJJJJJJJJJJJJJJJJIJJJJI
@5157368/1
caactcatactgtcttcagcctcatgttataacattatgcagttcattac
+5157368/1
@@?DFDEFHHDBFGIJGGIFIJJCGHEHIIIHHIGIJCGHGHGH@FIEGH
@4109303/1
ctccttggcccatttaaacatttgtaaataaactcatcttgtaatttagc
+4109303/1
@@@?BDDDFH@FHJJJI<CBGIJJIGIEGHG<CGGGGGIGHCHIEGEG@D
@5739524/1
ctcgtccaatcagattgaaaaaaacaagttgtataacacaattaaaaagt
+5739524/1
@@@FDDFFHHGFDFHIHEDHHGGIIJGG?@?BBFICGGIEDBDHIIGIEB
@4659559/1
aacacttcacacataaattcgataacaggctgagctttataaaatgcagt
+4659559/1
CCCFFEFFHGHHHJIGIHIEGGGCHGGGGIFG9FBGEHGGIIIJ9DDDHB
@1839173/1
cccaattctttggtgataagaactatttcttta
+1839173/1
@@CD=DF;DHHGGCEDGH<FFEEA:?C<FHGHC
@158406/1
cagatcgctgccatttagtacactgctttttccttctccagctagttgat
+158406/1
B@@DFDFFHHHHGEIGGIHHGGIHGIJJCEEHCGIGGHGDBFFBAHHCGC
@4659846/1
tgttgttgttgctgaggctgctgtggtctctgctgttgctgaggctgttg
+4659846/1
@??DFDFFDHHHHJGBEGJJJHIH@HGI<?GHI>HCFFE>FBGEHEGA@4
@2977731/1
ctttaatgaaattatctggagctcatcaagcttcggtccgactgatgatt
+2977731/1
@CCFDFFFHHHHGIEGEGIGDD>EHICEH@DEEHIH?DGGEGBEHBCCE>
@158991/1
cagtaggtaaaaagattattgtattttcttttagaactctttcaaagagt
+158991/1
B@@BDBDDAFHHFIEHHIJJHBHGIJJJIJJGHBCHIIJIJGIIGIIJ<?
@4111175/1
gtcaaatccatctttgtaaataaaaaatta
+4111175/1
@@@?1ABBF?CADGFIF9DE4C<FHF<;<F
@4660644/1
atttgatttatgcttaataagcattacagcaataaacgtttttccagagc
+4660644/1
@C@FD>DFHBHAFFABA@@HHIIGBHAHFG;FHHGGEGGGIIGG@GGGID
@4111544/1
ctctaactaaaaattcttttttaagtaacaaagcttcagtaaataacaaa
+4111544/1
CC@FFF:DDFHF?GGIIIIIIGFHI>FFHI@EGI@DGHI@FGEGFHIIHH
@1840343/1
gtgaaatctttaggctgcagctcaaccattttatcggccaacat
+1840343/1
B@@BBDFFBFHHHJJFIGHGGIJJJIDH<H@?EACEEHG8GGG<
@5740294/1
gcagtcctgagctggtcttcagtcacccgattctatttcttggtcatcag
+5740294/1
CCCFFFFFHHHHHJJHIIJJJJHJJJJJJJJJJJJJIJJJJJJJJJJJJJ
@5740326/1
gcctcttttaccattgtacgagtttgagcatcattcattttcttcattgt
+5740326/1
@C@DDEFEHGDBDEEGEFHIJJFHIGG?F>D9EFIEG9DBCFGH?FFF<?
@4112302/1
tgacagtcttcaagcactgagttagaataccaacctgaatttcagcaatt
+4112302/1
@@CFFFDDHHDFDIIGGIHIIHI@HHIGII<FGHGHIF@FGEHGG>D>BE
@4661330/1
ttggataccttggcttaagagagaaataaagagagaaatagaaaataaat
+4661330/1
<@BFFFBDHFHHGGIGIIIIJEHGH@EHC@H>@GGEHICHAGICH9@<DD
@5741889/1
ctggttttcaccaacattccagctagttggagatccatagcgcaccattg
+5741889/1
BCCFDFFFHHHHHJJJJJJJJJJJJJIJJJJJJJJJJJJJJJJJJJJJJJ
@3526267/1
gcgttaacttttggtggcttattatattactcctaattgaagagcctttt
+3526267/1
CCCFFFDDFHHHGIAAFGIGEGCFGIIJJIGIIGDHIJIGDHIEGGEGDI
@4662460/1
tctggctattttagcatggaatgtgatctccaagttgtgaatcaatttca
+4662460/1
CCCFFFF>FHHDHIIIBHIEGIHEGHIJGIGH@@ECHGIBCFHDHHGIIG
@160189/1
gggaaaatgaactgtatccattacgaagattctagctgagaactacgagt
+160189/1
@@@DDDFDGFHHHIFHGIIIJJJIJJGHFGGEEEHIIIGDEBECIIGHIH
@160190/1
caattatgaagttctagtgcttgtttttcaggtcatggc
+160190/1
@@@FFFDDDFDB?FHCH<?FFIIGIGIIECEGFHB9CF9
@6723554/1
atagctcgtgccattgcgccaggtgtccggtcttcactgcagcctgactg
+6723554/1
CCCFFFFFHHHHHJJJJJJJJJJFHIIJJJGHJJJJJJIJJJIJJJJJJJ
@5159143/1
cagtaatctcgaatctattatctcttg
+5159143/1
@@@DDDDDBCDHFH?@EH<@FFDFHA3
@2979368/1
aacaatatctattcaacaaaggaatagcagattcaactg
+2979368/1
CCCFFF>BFHAB4EGIJCGC>>B@>EHHGG9?F>C@E>;
@2979377/1
cctgttgttccattgcttgaggtctggtaattggagcggcttgtctaa
+2979377/1
@CCDDFDDHHH>FGHIIIIGIDCFAGG@FE9FHHGHAHGED@D8<>BF
@7220466/1
aaaatttctttgtaaacaagttagtaaaatagaataaggagaaggctcag
+7220466/1
CCCFFFFFHHHHHJJJJJJJIIJJHIJEHIJJJJJIJJJJJIJJJJJJJJ
@7221006/1
tgctggtcaccgggttgttgcctaacagg
+7221006/1
?@?DDDDD4CFH@8<ACGEFDGBCGHHCA
@4664305/1
gaatagaataggaatgtcaggtgcgttaacttttggtggctttattatat
+4664305/1
@CCFDDDFGHBFDGEGIJII9:CDGEFA?GEGEGHG?DFGGBGFECDFD<
@3528942/1
cctcgttacaacatccagggccattatcgcatcatacggaatctgccgag
+3528942/1
@C@FFFFBDHFHFGIIGIIBHJIIEGIFGGIGI@HGIGIEHIIEFHIIIF
@5160968/1
catcaaagcctcaaaacagttagccattgcatgcctcaactcaagatcat
+5160968/1
CC@FFDDDFHHHD@FHAGGGEHCCHIJE@HHEGGIJCADGIEHGEHCG9?
@2981370/1
gctgagagtaattcgtcgcgcattctgttgtatatttatgct
+2981370/1
@CCDF?DA=CFFHIIIIEGIG1CAGGIAHHHGEEGIGEDHIE
@5743187/1
ctgtgatcttgtctaagattgctttcgctgcggcatgctttgcttctttc
+5743187/1
@@@DDFDFFHHHHIJJIIIGIIHJJJIGGJIEGGHIHIJJJJEHIJJJJJ
@2981565/1
tttttgaattgaaatcacctgctccaggtaa
+2981565/1
@@@DDDDDFA<FDEFHGIE<FAH9F?FDCBG
@4665613/1
gttcaagatcattttaaactgtccttctgacacaccatctctgtaaa
+4665613/1
@@@FDDFDHHH?FGEGGHIIIGIJJIJ<H>BAFHGGHIJDB<F?DHD
@7729039/1
ctaaaagtgggttcatgaattgctccctccacctgaactagttcatattt
+7729039/1
?@CFFFEDFHHDHHIGIIJGIJJIHIIJJJIIGGIJJJJJJGHHJJJIJI
@4115214/1
ctttgatgctgctcaatttaccttcatccttgttttcaaagttgataaat
+4115214/1
@CCDDDFFHG?FDIIJF@HIIIJJJJJ?DHIHBHGGIGIEH4CGHCEC4B
@161446/1
ggcgttttggtgggcatggcctgcagctccc
+161446/1
@@@FFFFF?FDBFHGGFEAFGGH?DGGEH>1
@1302562/1
atgaggaggctgaggtggaattagagcaattgctcccggaggg
+1302562/1
@@CFDF=D<FHHDGAE@FAEHFH<HGCEHGGGCAHG=D<6?::
@4666205/1
ctgagatgaaggtggtctgctgggttgctggtcactgggttgttgcctaa
+4666205/1
CCCFFFFFDHHH:CAEFHCHCAGC@EE>FCHEEHFGEGI;DGGHIIIJF3
@6217941/1
gtgggttcatgaattgctccctccacctgaactagttcatatttcggagt
+6217941/1
CCCFFFFFHHHHHJJJJJJJJJJFHIJJJJJJJJJHIJJJJJJJJIJJJF
@721425/1
gtcactattaaagttgatttgtcttatcgacttgacaattttttcttttc
+721425/1
@BCFFFDDHFFHHBGIJGIJJHEHGEJHIJIJIGGICHIJDGDGGCHEHG
@6218085/1
tgtgattttttttcctttcaagaatatactcccgtgtgatatgatatggg
+6218085/1
BBBFDFFFHHHHHJJJJJJJJJJJJJJJJJJJJJHIHHIJJJJJJJJJJJ
@1303189/1
gtcactagctgtttcaactttgctacataaatctttctctagctgcttta
+1303189/1
??<?BDDDFHH<DHHICAHIH?@FEEBGHBEHEBHICGCHH><FEEGGIG
@721625/1
gtgggcatggcctgcagctccctttttgcagcttcttcaagaaggatggg
+721625/1
BB@DDDD>FHHHGIIJGJIIJIIJBHGIEIICCGGGJIIIE@>DB@@GIH
@5163150/1
gtgagtaatctctgtatcaacaactgtaccagccggcacattcatatttc
+5163150/1
??@DDBDDFDAFFHEHGIIJIJGG@GCDAHHIJIGGGBEHGI@FI?BFGB
@6218610/1
ccgatgctagctttcttaaatctggttctctaatcatctgattagtagta
+6218610/1
BBCFFFFFHHHHHJJJJJJJJJJJIJJJJJJJJJJJJJJJJJJJJHIJIJ
@6218830/1
ggtaggtgcagggtatgaaactgaacgtgtacacctggtaaagaggtgac
+6218830/1
BCBFFFDDHHHHHFHIJJJJJJJHIJJHHHHIJJJJJJFHIJJIJJBGHH
@6219030/1
gcacaacaaacacttggggagttaaatcaacatcagctgagatatactca
+6219030/1
CCCFFFFFHHHHHJJJJJJJJHIHIJJJJJJJJJJJJJJJJJJJJJJJJJ
@8222770/1
ctcaacaagttccgttttttggagaggcaactcaggataactatagaggt
+8222770/1
@<;DDDD:DCF?AEGIEFEHHGDF;FHHGGHIBHEGBHDHHDBBGHBFBF
@6726158/1
ctcgcaacttaggttatgcgaagtacataactttctttgtatctgcatga
+6726158/1
C@CFFDDDHHGB<<EEGGDGHBAFFEDHEGGEGIIGIIIFCHIIIIIGF>
@2984258/1
gttgctaaatcttcaagtacatagtacataactttagctgtcgtctttct
+2984258/1
@@@DFDFBADFDDBGI42AFAHDICCFGIGIII<FHGIIFEDCEHGH49B
@5164682/1
gcacaactgataagttaagcattgcagttcatcagaatcaaaat
+5164682/1
@@@FBDDFFFDDFHHIHHGGHIIGGIEBCAFECBFGHI<H<@B<
@5746265/1
caggaaaaccagattttggattgaggtgataacatatttcggcaacatag
+5746265/1
CCCFFFFFHHHHHJJJJJJGIJJJJJFHHJJIJJJJJJJIJJJJJJJJII
@5165023/1
gcatgggtcactattaaagttgatttgtcttat
+5165023/1
@@@FFF?=CFFBFBEGCE>:<4:CD@HCFGA<B
@2396980/1
ggttggttcctagaatcccacatggcaggaag
+2396980/1
;;1BD6BDBD?4CF<B:AEFEIFFDA;CCCC@
@2984936/1
gtcattcacttactttttaccagtcccttcagttaatatgctttaactga
+2984936/1
@B@DFFFFHGHHHIJJJGIGIIJGHIJGGG>>CHEIIJEEHGIIJJJJGH
@5746591/1
gctaatttaaaaattgaatagtttttatgaaatgagtcagaattttcgtt
+5746591/1
CCCFFFFFHHHHHJJJJJJJJJIJJJJJJJJJJJJJIIIJIJJJJJJJIJ
@5165237/1
gtaatattttgataacgtggatgtagataggc
+5165237/1
<@?DFB>BCDFBFH9<;A@BB9F<CE<9AD@<
@4116094/1
ccgtacttcatatcattgataattactg
+4116094/1
@@@DDDDD8F<FBHCHI@9<EHIICEG>
@4116226/1
gtattatggttttcttcagcatcagacgtattagagcatagatcagaatt
+4116226/1
@@@DDFFFGFHHHIJIJFCGGEHDGGE<2<E@4C:?BBC<DGGIIIIBFH
@1844886/1
ctgttattaaatgagggcattcatcttttcttttgtaaattacttcaagg
+1844886/1
@CCFFFFFHHFHHGG<FGIIIIIIGIIII@EEEFGFGIII@HIIIIIIBG
@3531830/1
gctccctccacctgaactagttcatatttcggagtcgtccctcttctgga
+3531830/1
@CCDF<DFHFHF<ECGHFEGFHIIIJJJIJJG@G?DHEGHGIGIJJGEE4
@4116996/1
cccacatctactgtggtaccagctggtatatttccagacttacc
+4116996/1
@@@DFDFFFGH>FGGAEFFHIHCGGGFGGI@<AFEHHIIJIIHG
@7730028/1
tgaagggcggtcccctcttttgggtggaatgtatgatgatgatttgatat
+7730028/1
@C@FFFFFHHFHFIJJJJIJJGIIBFHGGGHFHHIIGIGIJIIJHH.?EE
@2986461/1
cttgaatgaatttttcattcctccatactccttgtcttacaggtaccgg
+2986461/1
@C@DFDD?FFF<F9DHGIDGICHEHF@G9FF@C@?E9?EGCH91:?GF0
@5748172/1
ccatctgcatccttcttttccggaaagaacctagtgtgatggcgtttctg
+5748172/1
CCCFFFFFHHHHHIJJJJJJJJJJJJJJJJIJJJGIGHJJJJJJIIIJJG
@5748174/1
gctacacaaacaatcacctgaatccttagaattcaaaaattcaaacttaa
+5748174/1
CCCFFFFFHHHHHJJJJJJJJJJJJJJJJJJJJJJJJJJJJJJJJJJJJI
@2986643/1
gtcatggattcagcagaagtataaattaaactatggatttatttacaata
+2986643/1
@@@@FFFDDFHFFIGIJJGDHHHAEIIF9BHGIG>FHIEGEIGGGCHIGE
@4117765/1
gcatccttcttttccggaaagaacctagtgtgatggcgtttctgtaccac
+4117765/1
@@@FADDDDFHHHFHGAAFGCGIIGGEFCD@DGIFC>FHFGIHEGHIGHG
@7223784/1
gctcaactgtggcggacgaattccaaaatgaactatttcaggatattttg
+7223784/1
@@@DDDDDHHHHHIIEDBBHAFBGBGGH?DDFBBFFHI@AFHACDFHII;
@6728809/1
ccggtcttcactgcagcctgactggtgagaaccctcaccgctgtcatgct
+6728809/1
BCCFDDFFHHHHHJJJJJJJJJJJJHHIJJJJJJJJJJJIJJJIIJJJJI
@5750186/1
cttgtaattaggtaatctagaactgcatcacccaagaactcaagccgctg
+5750186/1
BCCFFFFFHHHHFIJJJJJJJJJJJJJJJJJJJJJJJJJJJJJJJJJJJJ
@3533004/1
ctcacatatgtatggcacaactgataagttaagcattgcagttcatc
+3533004/1
CCCFFDEDHFHBHCHBGC@CEE>DECCHBHH@A>DG@GHJIGGGGIF
@8225133/1
ctaatgtttcttcatttaaaaccgctgtgtctctttctttttttgtt
+8225133/1
CCCFFFDFHHHHHJJJJJJJJJJJJJJIJIIJJJJJJJJJJJJJJJJ
@1846205/1
tgttattaaatgagggcattcatcttttctgttgtaaattacttcaagga
+1846205/1
CCCFFFFFGHHHFIJJJIJJIIJJJJIIIJ2AFGGGIIIHJJIII@HFGH
@1846438/1
cgacaattgtaccaagctctggcattttcctgtgactgatttttcttcaa
+1846438/1
CC@FFFADFFHFBDGHGGGGC>DF<AFFGHIJAF@AFG:CCFHGGIBHBA
@3533429/1
gtacatttagctatcctgtagtttcgtcctatacctttgaatgt
+3533429/1
@@@D?DDBFDHHFBAFHHIIJAFFHCGDBFBE9<ECH@?DD1:C
@7730790/1
tgcttgtgctcctgaccaacttgaagacaaggtaaatgaggataccttaa
+7730790/1
CCCFFFDEHFGGHJJJJJJIJJGJIGIIJIJJGHGGGIHIJJGAEHGJIG
@724351/1
aagttaagcattgcagttcatcagaatcaaaatggttgtcatcccataaa
+724351/1
CCCFFAFFHGGGHDBGGHE@FGIJGGIJEIIHJJDGGBFE>FHFH@<@FG
@2400209/1
ctccattcaattgaagaagcaatttcttcgcagcctcttgttttgcttct
+2400209/1
@CCFFFFFHHGFHBHIIGIIJCHIIJIIIEBAHBCHH>FIDCGIJJIIIJ
@724865/1
atcaaaactaaatgcgatgtcttcctctatttcttgattattaatagttt
+724865/1
CC@FFDFFHHHFBEGHGIJIJIIIHHJI>BCFGCHBG9BFCHGGGGHCCF
@724918/1
gtttccttatcagtaatctcgaatctattatctcttggacaagtt
+724918/1
@@@FFFFDHGHGH@E@HHI@HGIAFHHIIGCCAGIECHGFHHHF4
@1847320/1
gcttggctttagcactgcatctacacaaagggccatcattcatttctcct
+1847320/1
CCCFFFFFFHHFFBHBHIIIJJIGHJGCHHIIGIJIGGEIGIIFIJ@HI>
@2400719/1
tgtagaggtgcaggctggccatgttg
+2400719/1
@@@DFFFF3CFDAGIJHGHIEHIEC<
@5752150/1
ttgaggttcttgtggaattgtgacactttgatgttgtaaggtgctgaggc
+5752150/1
CCCFFFDFHHHHHIJJIJJJIJJJJJJJJJIJJGJJJJJJJFEHIJJJII
@3534971/1
gcagctcttgcagcattgacactggcgttttgg
+3534971/1
@@@DFDFDHHCF<CE><GCE>GGEGB@?CF=FD
@2989545/1
gggaattctaagagggtacacaattcaggcactaatg
+2989545/1
@<@ADB?DDHDF?3CFC@:?4CC>C4EH<DAHCFG>?
@2401779/1
cctggatggccttccaattctggct
+2401779/1
@@@BD:A=;C?DH>@G<?CAEHD<;
@7226354/1
gccaacagtaagacatggtagatgaggatactttaatctaatattatatt
+7226354/1
CCCFFFFFFHHHHIJIJJIJIJJJJJJJJJIHIJJJJJIJJIJJJIIJJJ
@5170329/1
cttggctttgccgcttgttgctgtacttgaggctgagatgaagg
+5170329/1
@BCFFFFFHGHHHJIJGGGHIIEGIJGIGI@FGGG3D4BD<FEG
@1306552/1
cttggcaacaaacagttgttttttcctgatatagctctaacttcaattaa
+1306552/1
@CC?DFFFFHBHFEI?GHFFHEGHIIIGDGHGIIGIIGGGH9DD@@D>GB
@4119138/1
ctaattttttgcaattgttgagtgaagtttctgagagcatcttctctaac
+4119138/1
@C@FDFFFFFGFDEGGIGGGCC?BDCHDEFIJHGIGJHIEHII@GHIGED
@4674591/1
ggggctgttgttgccactgctgctgctgcggctgttg
+4674591/1
@@CAFFFFDD;FHIGHIIJGIIIIGEHGBHE@<G@BF
@2402890/1
ttaaggtttccaaaaattttcgaataagcatggaccatggtttcaatgat
+2402890/1
@@@DDD:;DD?CDBH;GEGCG1?:A89CF9BBCGECGIG?0?B9DFB@B4
@8227425/1
ggaagttttatttacattttttgcctgaacacattgggtcgccataccta
+8227425/1
CCCFFDFFHHHHHJJJJJJJJJJJJJJJJJJJJJJJJJIJJJJJJJJJJJ
@7734302/1
ctaattttcttttgtcttcgtaagacgattttggcatattagctaga
+7734302/1
BC@DFFFFHHHHHJHIJJJIHIJJIIJGHGIIIDGGIGIJJGGJIGG
@4119895/1
atcaagagcacggcgatactgcaaacaagggatagcactcaagggcacat
+4119895/1
<@@FDBABDDHHF8F@A@AAG9FH>F;FG=GG@FFEEHIIG@HFEGGEEH
@5753110/1
gttttcttgatcattttcgtttacccagagaggaaatagtattttttctt
+5753110/1
CBCFFFFFHHHHHJJJJJJJJJJJJJJJIJHIJHJJJJJFFHIJJJJJJJ
@1848678/1
cttctatcacatcggaggcaaccaatatgtacgtctcacccatgttaaat
+1848678/1
CCCFFFFFHHHHHIEGIGJJJJICGGGGII1?FBAFFHHGIGIDGFIC>F
@1848759/1
gccgcttgttgctgtacttgaggctg
+1848759/1
@@@DFDD7CF;DDH>FH<HGEGGI=B
@8228687/1
gcagcaaatctacttgatcctatagtttctcctacggagactgtatacct
+8228687/1
CCCFFFFFHHHHHJJJJJJJJJJJJJJJJJJJJJJJJHIHHIIHJJJJJJ
@1308446/1
gcactggttacaggagatactggttgttgttg
+1308446/1
B@@FFFFDDHHFA9AFGGIGIIIHHIFE9E8C
@8228935/1
caaaggcactgttttcaccggaggaatttgtttgtgattttttattgtat
+8228935/1
CCCFFFFFHHHHHJJJJJJJJIJJJJJJJJJJJJIJIJJJJJJIJJJJJJ
@168060/1
gttcgtagtgaagaactgaaagcagatctaaatttctc
+168060/1
????DBBD;:CFDGIEGIIE<DGCFHHEH@DAHE<FFF
@3537386/1
tccaattctggctggtgatcaaaactaaatgcgatgtcttcctctatttc
+3537386/1
@@@FD?DDFDFFDGACF@@HGIIJIIEGGCIBHCBGDGEGHJIII3D<FC
@7735690/1
ctcctcaaccttttgtaacatcgacaacaccgcttgtgcggcaatatgtt
+7735690/1
@@CFFFFFHHHHHJIFGGJJIJGIIIJJIIIGHHGGHIHGHHIIHIEGEH
@3537602/1
ttcggaaacacgtttattattctgatcatattcaactgaaaatgagctgc
+3537602/1
<@@FDFFFDHHFFEG=EBEHIIG@AHHIEHEFGIIJIEHFCG99?FH>BH
@4675095/1
cactttatatgttcttttaacactctttgatggaatttcataaacaac
+4675095/1
@@@AADDDHHHFD<BF>@I:ECHHHHH9FEGGHEDBDGGHGIIGGGC3
@2405035/1
ctcacttgttttgtcataagttgtaacagtaagttcttttttttccttga
+2405035/1
@@@DDDDDDFDAFGEFGGACCHEEH@HBG4FEFBDBFGGGJJIGD@FE>9
@6730906/1
gctgctgctgctgaggcggttgttgccactgctgttgttgaggctgctgt
+6730906/1
@@@D?DD>FDFDHGIGHGGGHGGHIIIEHEGIII@GDCGGICCEGCHEC3
@7736079/1
gggtgagtaacatcagctccgagaaatattacaggttcgttg
+7736079/1
:=@4AD>DDHAFFIIGGGHCF?F?D9C<BF>EHHD1?<DGGC
@6731068/1
tcttgcctttgttgctgctgtggtggttcttgcctttgcagctgttgtgg
+6731068/1
@@@DADEFHHAHH?FBGGGIIIGFAFHHIIH?CGHHGIEDFHG>GGCHCG
@5172010/1
cacggcgatactgcaaacaagggatagcactcaagggcacattatgtttt
+5172010/1
@@@DB>DDF@DFBEHGGFIEIII3BDFHGI<DHCF>1<FB@DAD4@@ECA
@6731691/1
gctccaattgcattccctttcacactagggacatgaggtgaaattattgg
+6731691/1
@@@FDFFDFHFHFIGH<GIIGEHDHGIIIGFEFCHIIGGHBHCGHIIIII
@2992166/1
tgttgttccattgcttgaggtctggt
+2992166/1
@@@DD;BDHDDHHGAHGEEGDGC;EA
@4676154/1
tgcagactctgtacttcctcctcatagttccacaatgagtaatttcaatt
+4676154/1
CCCFFDFFGHHFFHIJIHIIIJIJJJEDHHJGJFEBGHGD@FCIIIIIIJ
@2406745/1
gtgaaaagaatgatcttccaactgtcacaaacctgttagcagctggttgc
+2406745/1
@@@FFFFFBFHFDEHGBHBEFBGIGGGIICHIJIIJJF4DCHCED9?BGI
@7737653/1
ctcccctctggtatccaaaggcactgttttcaccggaggaatttgtttgt
+7737653/1
CCCFFFFFHHHHHJJJJJJJJJJJJJIJJJJJJJJJJJJIIJJJJIJJJF
@7737720/1
gttcgtctcacccatgttaaattttttcagaatcatgtgattttttttcc
+7737720/1
CCCFFFFFHHHHHJJJJJJJJJJJJJJJJJJJJJJJJIJJJJJJJJJJJI
@2993588/1
ttcttcatcacgtcgtctttttttaccaaaccggtattttc
+2993588/1
;=1BDDDBADDBDFADA:<CCHEFDHGGGIGFD<:F=4/8=
@3538774/1
gacccatgcactgaatgactttatacactggtatttctg
+3538774/1
@@@DDDDD>?F:ADGB4CFFH9DHH@FEGGIHGI<FD<9
@2407911/1
ataggttccttaatcatacaataattagcttaatattagaaatctta
+2407911/1
8=<DDAABDFFFBDFBD9BEFH9FEHF33<B<FFF?BG<EEFF4:?F
@7230593/1
gcaccatgacgatagctttattctcattaaggaattccggtttctcaaaa
+7230593/1
CCCFFFFFHHHHHJJIIJJIJJJJJJJJJJIJJJJJJJJJIIIIJJIIJJ
@2994856/1
tctatatttctcattttttctgctaaagcactaccttcagcgggag
+2994856/1
@@@DFDDB>?F>FGIIJBGIJJIII4A<CFEB@CFDDF>FHE8G@F
@3540210/1
gtcttgatttcggtaccaaggcatcacaacagcatcgttatacttttctg
+3540210/1
@@@FFFFDHGHHHHBHIJIJDAFICEGGHH=GFHDHAFGGHIIJIGJJIJ
@4121631/1
cccgatcaggcgctgacctggcggtagctttaatcatagttgatgtctgc
+4121631/1
@@@F?DDDGHHGHFGEEHGGGEGIDFGEG@DGH>GEH;@=F@ACHDCCGH
@4122383/1
gtttttattatcgcttctaattttttctctcatttctgggattaaaattt
+4122383/1
@@BFFFFFHGHBHIJIJIEGGGIGIJGIHIIBIIJHIJJIGGGGIJCI@F
@1854795/1
gcttgctgttgttgctgctgctgctgttgttgttgttgaccccatggttg
+1854795/1
@@@DDDBDFBFC?;FBFFCGE:?E:FHFICEED;B@D@EE@GGDF@@B4B
@729053/1
tcaatgttaaggaatggtttccaaccaataattgcagactgg
+729053/1
@@@FFDDDAHHHFGGIIEHHHHIGIJJCHIGGIIIIIJJJGI
@729295/1
ggaatttcataaacaactttcaaatccttaatatacgcaacaaagcttt
+729295/1
@@@DDBDDBHHF>GBBGGGECBF>FGGHBHEHGCIG>EHIG<EGGCH9D
@4122901/1
ctctgcccagccacaatgttacaaacctctagaggtagatatgtgtgctt
+4122901/1
@@CDFFFFHHBF3EE=EEAH>F<:?FDFGGIGE9DDDHGGCH@9BFDHDC
@8231065/1
ccacgcatgtcccatactccctggttgggaagtgcttgttgttttgc
+8231065/1
BC@DFFFFGHHHHJJJJJJJJJJJHIJJJJJIIGJJJJIJJJIIJJI
@5175336/1
gagacaacgtgatataactatgaagaatcatgtgataaaaaata
+5175336/1
@@?BFF;DHDHF>DFHEDCBHEAEEEGIBBDE1:CCB1?F>6:?
@7739495/1
ggctgttgttgcctctgctgctgctggggctgttgttgccactgctgctg
+7739495/1
@@CDDFFFBFFBHIIFHIGECHCHHIGIGGBHDFIDFACDHDGGCEHIIC
@5757827/1
agcaatacttttgtcaggaatggaatgctgagtaacaagattatatggga
+5757827/1
?@@FFFFFHHHHGIJJIJGGJJJIJIIJJJJJFGIJJJJIIJJJIJJIJI
@7739993/1
ggatgcataagtcattcctctatcaggtaagacaacaatcacaagtttta
+7739993/1
@C@FFFFDFFHFHGIJJGIJGIJJIIGFHIIIICFGHJJIGIJJIBGIEH
@5758027/1
gtggtctctgctgttgctgttgttgctgaggctgctgtggtctctgctgt
+5758027/1
@BCFFFFFHHHHHJJJJJJIIJIJJJJJIJJJJJJJJEHIHGIIJJJIID
@5176391/1
cctcaaccgaacacttctaggttacatagtgtatgaaccgct
+5176391/1
@@@FFEEFHHFF1EGIIEIC9?@G9@BHGII<G>FB>FGGG8
@2410008/1
cttggacaagttgttatattagtcactttatatgttcttttaacactctt
+2410008/1
<@@FFDFFHHFHDCGEBHD?DIFC>??B?D<DHHBEHFEGICHFADAGG>
@731146/1
ctcaatgatttcctccttccaaaaaaatacagcaag
+731146/1
@@CFFEFFHFGC4:CGHGIHEEICHGGI9BG4CFGG
@5758830/1
ccttcttttccggaaagaacctagtgtgatggcgtttctgtaccactata
+5758830/1
CCCFFFDFHHHFHIGIIGGGIGHIHHEGIHGIIGIIIJIIIIHIFHGGIJ
@173749/1
ggcttgtctaacttgaccaacggtaaaa
+173749/1
@?@AB1BDAA8:DHIEFHI=1:@E<CA4
@2995857/1
ccacattccattccatgatttattaaacccgatgctagctttcttaaatc
+2995857/1
@@@BD;DBHB>DDFGGGB9EFCC>?@?3:CFG1C@EED<>?<?<<@<?0?
@3542496/1
caaggttttttccctggatacgtaaccaccattcctttaacttcatcaac
+3542496/1
<@@FBBDFHFHG<BFB=DFCH?FEHE@F?DD>4BGHG<?DH4<9BAGGE?
@174336/1
ctcttgtttcatactttttgcaattactcttttttg
+174336/1
@@@DB?ADFFFFDAFEDAG>H@<EG@@H9FGII>A<
@1311068/1
gcttggtgtttgttttctcctactccgacaaacgccat
+1311068/1
CCCFFFDDHHGGGIIIIIIBBCHEIIGGIIJ9DHDGEH
@3542758/1
gttaacttttggtggctttattatattac
+3542758/1
?:=BDDD?FDFF:C=F@GGGIH@AEHHBD
@2996262/1
ctcacttgttttgtcataagttgtaacagtaagttctttt
+2996262/1
@@=BDDDABF8;FCA4AD4A:3AE9F@<CHCE4<FFF>?F
@174824/1
atttttttatttttctgcgactgtctgaatcagaatctgatttatcattg
+174824/1
@CCFFF@ADFDAFIIBHHHFHFH?BHICGGGGFGGIICIIIGHGBDGI@H
@6227935/1
gtttctgtaccactataaatgtaatcggtggcgtgtaatcactgctgagg
+6227935/1
@@CFFFFFDDDHHHBHBGEHHFHIHJGBFFHGGFBFHEHIC@GHGEFBHG
@2996805/1
gcagggtatgaaactgaacgtgtacacctggtaaagagg
+2996805/1
???DD<B;FDF>?FGHGBGGFHGHEHGA;?F?@EAF>DB
@2996881/1
cacggcgatactgcaaacaagggatagcactcaagggcacattatgtttt
+2996881/1
@@@FF6ADFHGFFHCEAHH?9FHAEC?GG>BDDDF9DHGCEGHCGGGHG9
@1311759/1
gctaaatcttcaagtacatagtacataactttagctg
+1311759/1
@@@DDFADDHF8F4:CFC@<FIIGHAEBGHH4CHIG@
@8232271/1
ccttcaacaccacactcctcaaggtacacccctataagggcttcgat
+8232271/1
CCCFFFFFHHHHHJJJJJJJJJJJHHHIJJJJJJJJJJJJJJJJJJJ
@1312027/1
ccatggtttcaatgatttccctgttgaccttacggggacacttatcaggt
+1312027/1
@BBFFFEDDHDHHJJJJIIIJIJJGAFFGGIIJJE>EGEEEGIIJJEIE?
@1859326/1
gctccaattgcattccctttcacactagggacatgaggtgaaattattgg
+1859326/1
@@@?DFFDHBHFFIIIIICC@IHFGHIJI?AGC9FGHI9????FDCGFH<
@1859336/1
cttagtagaattataaaataaatacaaatacagaaacttagt
+1859336/1
@@@FFFF?DFHADG@GGHBIICF>CCFHCGGHGGGIIGEIH4
@8233004/1
gttgatctggtctggagctggatgagtgacatcagcgccaacaacaatga
+8233004/1
@@@FFDFFHHDFFIJIIIIGIIIIJJHHIJJJJIJGJJIJIJJJJJJIII
@2411355/1
agggtgagtaatctctgtatcaacaactgtaccag
+2411355/1
=:?;A=BD?D:D?FA9:?@DE>C9>GF<?<<C>G1
@2411620/1
ggccaagatcagccgtgtttggtagaagcaggatgacacttaggtcgtgc
+2411620/1
@@?BDD;D>FFFAHIEBC;FHBGHIICCGIGE1?G9DFGIHJGG?FH@<F
@1312956/1
cacggttgatgattttgacactccaatagtacttcttttgtgtgagcatt
+1312956/1
C@CFFDFFGHHFHJJJIJHCHIJIJIJ@AAEDIIAGGHIGE99DA4BAGH
@2411898/1
cttcagggtcattatgggcttctattagttcatctatattttttaaggaa
+2411898/1
@CCFDDFFDFHAHHGIIIGJCGIHIJIFAFH?CFHIJ@GIHIGJIEGECF
@2999297/1
cctccacctttctttccttttttgcccattattgtgtactatcttcaaag
+2999297/1
@@CDDDDD3BCCAFAGAFEGGIII3?GCCEFCGB?D3BF<?DGEGGAAFG
@2999416/1
ctttcattatcgtaaattgtcacggtctcaacaagttccgttttttgga
+2999416/1
<@?DDDDDD?DBA;EEHGH<AB@@@A<CBCGHGED?<<?@9BGDH@F<F
@2412656/1
ggaaatttgataagtttggttccatcaggaaacgatggtctgt
+2412656/1
@C@DFFFFHBFHHICFHIICFFEGIIJJ@GGEFHBGHICD9?0
@1314341/1
gtcgaccttctcggccaagattaggcctacgtggacaggtgaacatgg
+1314341/1
C@CFFFFFHHDH?E1<CGIG>CG>GHFGGGF?BG6DGCEDHGGIIFGI
@2413600/1
ggctgttgttgccactgctgctgctgcggctgttgttgcctct
+2413600/1
?@@?;DDDCFA8?FBGBG@??EEHHII6CGGE?D<B;DE?BB8
@732591/1
ctcttgttttgcttctttttttgacctaccctt
+732591/1
@@@DFF=BBFHHHIGGGIIIBGIIJG9FHICFG
@5177993/1
cttttttgaaacgaaatagtttttttacaatactgctg
+5177993/1
CCCFFFFFFFHHHIJEGGIJFIGIG>GBDBGAEECFGI
@6736718/1
gtctgtaattgcgataaggtttttcaggattgatagatacatcataatga
+6736718/1
CCCFFFFFHHHHHJJJJJJFHJJJJJJJJJJJIIJJJJJJJJJJJJJJJJ
@179005/1
gggtgatgattctttggaagaagaggcttttatgttttcttttttaaatt
+179005/1
@@@ADDFFBDHHGJIJJEHGIIICHIIJFEHCGGGIIJIGAHGIIIGEII
@3000957/1
gtctttttttaccaaaccggtattttccccttggcaacaaacagttgttt
+3000957/1
@@@DDDDDAHHB?EFEHEHG0CFBCHIFF?DGGHDGAHGGIGGG@FF4=E
@8234929/1
gttttttaagtgcatgttgaacatattcatgcaaaatgcaaatgtagctt
+8234929/1
BB@FFFFFHHFHHJJJJJJJCHIJJJJJJJJJJJJJJJJJJJJJJJJJJJ
@8235022/1
caacagtataacattcgtcctcctgccactcatcataatgaacaatatct
+8235022/1
CCCFFFFFHHHHHJJJJJJJJJJJIJJIJJJJJJJJJJJJJJJJJJJJJJ
@5179263/1
ccataaccaagatcaattactctaccaggtggaggt
+5179263/1
@@CFBDFFHGGHDIEEGGIJI<HEGCHI1<3?B;;:
@5179325/1
ccggaaagaacctagtgtgatggcgttt
+5179325/1
???D=8DDD?DDFD>E4EH@HGI98:CD
@7742334/1
cttgcattaaatcacatcacattaccacatttctcaaattcagtcttgaa
+7742334/1
@@@FDDFFGHHHHGIIIIEHJIJGHJJIGIIJJIJGGCGGDHDDHHIJJJ
@2414074/1
agaaataatatctcagcaccaatttta
+2414074/1
?@<B7??DFFFDDD<E32AEF3?<4CB
@1318010/1
gaggctgctgtggtctctgctgttgttgctgctgctgttgttgttgctgc
+1318010/1
@7@DFFFFHH?FHBHCHGGGEHAEEF?@DCHIJ9FHEHIJHGG;?;FHIF
@7743776/1
ggtgcggaggctaccttgccgtaggaaataagaaagcaagagaaggaagt
+7743776/1
@CBDFFFFHHHHHJJJJJJJJHIJJJJJJJJJJJJJJJJJJJJJJJJJJC
@5763780/1
cttgttttcaaagttgataaataatattaatgaaactaaaaacttcaaaa
+5763780/1
@BBFDEFFHHGHFGGHEHIIJJIJJHIJJJIJJIJIJIIIIJHIJJJIJJ
@7744055/1
gttgctcagcagctatctcttgtaggaactggactgcattaaaatccgaa
+7744055/1
CCCFFFFFHHHHHJIJJJJJJJJJJJJJJJJJIJJJIJJJJJJJJJJJII
@3547170/1
cacggtcttttccttcccctggcaatgtgacctcaagttccatcctatca
+3547170/1
CCCFDDDDHDAFDHI@FFB;1AGGI>FFFIHHGGIGHGJJD?4BDHEEHG
@7744175/1
aggaacttcccagtcatcaggaataaagtcattaaccttcaaaatttttc
+7744175/1
CCCFFFFFHHHHHJJJJJJJJJJJJJJJHIJJJJJJJJJJJJJJJJJJJJ
@180455/1
ctgtattataacatgacctaagagttttattaaagttggatcattagcag
+180455/1
@@CDFDFFHGFDDH@GHIICAFFE<CBEFCHCHED?E>C<EFFBC9CCHB
@8235872/1
ttcactgtctataaaaatacaagaattcctaattggtagtattccaatct
+8235872/1
CCCFFFFFHHHHHJJJJJJJJJJJJJJJJJJJJJJJHHJHJJJJJJJJJJ
@6232306/1
gatctagataataatgcctcagagctaccttggcagctgctaattttgct
+6232306/1
?1?;DDDBHHHHAHHGIIHIEFEAEHE@GHIIBHIIIIGAFH4BGFHIGI
@6741038/1
agggaagagatgctgctgagtactgtccttactcatacctgacatgtcat
+6741038/1
CCCFFFFFHHHHHJJJJJJJIIJJJJJJJJJJJJJIJJJJJJJJJJIHIJ
@4128892/1
gttgccactgctgctgctgaggctgttgttgcctctgctgctgctgg
+4128892/1
CCCFFFFFFHFHHGGBHGJHIEGGGF@HD9EHBDHBHGIBECHI3?D
@6233298/1
cccatggttgtcgaggaggtccctgttgttccattgcttgaggtctggta
+6233298/1
BBCFFFFFHHHHHJJJIJJGIJJJJHJJIJJJIJJJJIJIIIJFHJJIFH
@1865418/1
gaatggtgttgctttcgcagggtaagtctttcagtctcatccacatttta
+1865418/1
@CCFFFB?DHHGHGHJJJGGGIH@HIIIGID<F@FGIJJIIIJII9BGGG
@4129880/1
gtgaaatttataaagcaacggtccacaaaaaataaaataagctcaactat
+4129880/1
C@@FFFFFAHHHFBCFGEFGFAFGEIG?H3CG@GI<?GGGGGFGCFGACB
@3002344/1
cttggctttgccgcttgttgctgtacttgaggctgag
+3002344/1
=?=DADDFDH<DFFG<BEEGEACA??C<4CFCADH?3
@4683310/1
ctcgaatctattatctcttggacaagttgttatattagtcactttatatg
+4683310/1
CCCFFFFABFF?DFHGHEHHFGIIJE3<CCFH@F<FDCCBAG4C>FCGDH
@3547515/1
atcatattatacctgaaggcttttgggtcgtgagaagctgcaacggctgc
+3547515/1
CCCFFFFFGHHHGJIFHJJCGIJJIBHIJJIH;F@GIIIEG3BDAHIEIC
@2416420/1
cttgtaattaggtaatctagaactgcatcacccaagaactcaagccgctg
+2416420/1
@@@FDDADFDDFAFGIAEE@HHI9@FGICGHGIIDGIH@HD<D9?DGHG<
@5765195/1
cttgttcttcttgtttcttttctttaacatttctcacagaacggttgcca
+5765195/1
CCCFFFFFHHHHHIJJJJJJJJJJJJJJJJJJJJJJJJJIJJJJHIJJJJ
@2416870/1
gagaaatttcaatttttgcaaattgttcgtagtgaagaactgaaagc
+2416870/1
CC@FFDFDDHF?FEHGGIIBD:CHBHHGB8CDBFAEEHIJHDE<DFG
@3003386/1
gttgagtttggtgggtaggggttgtttccctagactgtggttgagacact
+3003386/1
@@@7DBDB>D?ACG@@@DH7:@E8:;DH<B9::DF<DBGA8?BB@===F>
@7239965/1
gtctgtaattgcgataaggtttttcaggattgatagatacatcataatga
+7239965/1
B@@FFFFFHHHHHJJJJJJFHIJJJJJJJJJJJJJJJJJJJJJJJJJJII
@181749/1
ctgctgtggtctctgctgttgctgaggctgttgtggtctctgctgttgct
+181749/1
CCCFFFDDDBADF@<GHEEFGHCHGIJGEC?FC;D1C???FGGGGEEAD9
@2417308/1
caaagagcgatggaatcttaaatgcga
+2417308/1
@@@FDF8?CFFF8FAFAFCCA>AD@1?
@1866919/1
cataattcgggccttaactttagtgaactggtcatcaactgag
+1866919/1
CC@FDDDDFDDHHII>FD<EHHICHC>GEGI:@F<1?FHGEBA
@3549217/1
cgacaattgtaccaagctctggcattttcctgtgactgatttttcttcaa
+3549217/1
@@@DD<DDDF>DHGBEGGJHCGD>HHHEF@<F4:49CDDHGE9?BGI@F<
@737671/1
agaccaatagggttgcccatcattcgctcctcgactgcccc
+737671/1
?;;DDD?DFFADFH?GG>FFFE<<DHI6FHA?FHGF<GE@G
@6744122/1
gacacttatcaggttgtatactgatttcataatgatgtacgaaacctcga
+6744122/1
CCCFFFFFHHHHHGIJJJJJJJJJJJJJJJJJJJJJJIJJJJIJJJJJJG
@4130588/1
ctcatttgaaaacgtggatctccaaggtctcct
+4130588/1
@@@DDDDDFDFB:@GHIHGCEB>E3C<CCC<F<
@1323177/1
gtaacaaagcttcagtaaataacaaagaatggaaggccaaaatttgt
+1323177/1
?@@?DDDDFFH?BDB2C<@HCGEDHF>E8CFBFEF<AHGGEG3?4FH
@4130845/1
gcattcatcttttctttgtaaattacttcaaggaaatcccagtccacttg
+4130845/1
CCCFFDEFFBDBF<FHBEF9A<BHIIICH>:CBGGBF9BE@GDGBGE4BC
@6234809/1
gtggaggtggttggatataattcccttcagcattataaggaaaaggcact
+6234809/1
BBBFFDFAFHHHHJJJJJJJJJJHHIJJJJJJJJJJJJJJJJJJGIIJJI
@1868404/1
caccgcttgtgcggcaagatgtttggcttgctgttttgtagaagccttac
+1868404/1
CCCFFFFFFFHHGIIJFJ9GGHIIGGGGHIHCHBGCGI@FDFCFGIED@>
@1868518/1
cgatacaatttcttgttttttatcatcctctttatttactag
+1868518/1
C@@FFFF?BFHHAGGJGGGGICH>F>EHIGAFEGGIGGICHG
@6235382/1
cttcaagatagaacccaattctggcccaagaggagagcttttattgaata
+6235382/1
CCCFFFFFHHHHHJJJJJJJJJJHIJJJJJJJJIJEHIJJJJJJJJJJJJ
@5183695/1
ctgcatttgggcaggtcttcttgtaaca
+5183695/1
@@@DD8??8DD?F<F2<AE@H9<FGEAB
@6235929/1
gtctggagctggatgagtgacatcagcgccaacaacaatgacaggttttt
+6235929/1
C@@FFFFFHHHHHJIJJEHHHIJJJJIIIJIJJJJJJIJJIJJIJBGIJJ
@6745813/1
tgctgagcgactaatgccactgtgtccacaagaaaaaaggttcttttacc
+6745813/1
CCCFFFFFHHHHHJJJJJJJJJIJIIJJJJJJJJJJJJJJFHIJJJJJJJ
@3004268/1
gtcagttttaatgcttccaacacgttgaactaaacttggatcagtagtgg
+3004268/1
@@@FFD>DDHHHGJIJIJJIIJJJ>GC9FHGIGIEHIJIJJJDC?@F9BD
@7241198/1
gtccgactgatgatttgaggttcttgtggaattgtgacactttgatgttg
+7241198/1
CCCFFFFFHFHHHHIJJJJJFEHGHIHHIJIIJJIIJJJJJJIIJJJIII
@6746256/1
ctttattatattactcctaattgaagagccttttcccaaaatcataccat
+6746256/1
CCCFFFFFHHHHHJJJJJJJJJJJJJJJJJJJJJJJJJJJJJJJJJJJJJ
@1324848/1
gctgttgttgccactgctgctgctgcggctgttgttgcctctgctgctgc
+1324848/1
@CCFDFFFHAHHFI@EGEGHHIJ@HGHGHBHHIABGIBB<FHDGH@FHAF
@5184922/1
ccttatttcaacaccagtgaaaaattgtttgccacgcatgtcccat
+5184922/1
@@@F?DDDDHDHHIIII9FBHIIIEGGHCGGIIIHIGHBGI4DFHG
@5185124/1
tctaggtttcctactgacagcaccacgagaactactatgag
+5185124/1
C@@FFFBDFDDFFDGB>FG<FGFGIJIBGGG@F9?<FIIBH
@7242211/1
cctctgtcgaacagcttccacagcttgtctgtaattgcgataaggttttt
+7242211/1
CCCFFFFFHHHHHJJJJJJJJIJJJJJIJJJJJJJJJJJIJJJJJFHIJJ
@739703/1
cccaatgtttctagcctttcataattcataacgacattagcagagctcgc
+739703/1
@@@FFFF8D8BF4AAFA9<CEBF>FIAABH9CF18FHCGHJ?DD8;F@F6
@1325838/1
cagaaaggtaattatattataataatataatttaacaaaaacttagaaat
+1325838/1
CCCFFFAEHHFHHJJJIIIJJIHGIJJJJGIGEHGHIIJIFDHCGGEGII
@1326072/1
gtacgctcaaacatgcaaatgtgacattattgactaaggccgatctgagg
+1326072/1
B@@DADDFHHHHFIGIJJIIJABFHHEHIJIIICGE9FH93?DHGIIBDH
@6747903/1
gtcaattgttttataagttctgcataatactgaacagaagatttgtttcc
+6747903/1
CBCFFFFFFHHHHJJJJIJJJJJJJJJJJJJJJJJJJJJJJJJJJJJJJJ
@740668/1
gcctatgctatccgtagtcgaggctgggctaca
+740668/1
CCCFFFFFHFFFHIEHIEHEGHII?3DFGHIJ<
@740724/1
cacgatttcggcagcttttacctcattttcactgagaagaaataatatct
+740724/1
CCCFFFFFHDHA<@C@ECGEHGEIGEEIIGGII4?FCHEHIIJJJJJJJI
@1327291/1
ccctcttctggaaagcagctcttgcagcattgacactggcgttttggtgg
+1327291/1
@C@FDEFFHGHGBEBBGGGGGGGIJGCA@ABEC@EFEFDD@0?@FGBBCG
@1327556/1
gcttgcaagaggtaacttctgtcttgaaatctgtagcccaatattgattc
+1327556/1
@C@FFFFFHDBHD<EHHII9H>HBHHEHAEHAF4CFHG;?FGCHIEGFHC
@7748997/1
ctaacttaatgcaagcttctcttatagctgtcaa
+7748997/1
?<@1ADDBBFDFFBGEG>IH<FEEEB:FDHACFH
@3006271/1
ctcaaactcaagctgtcgcttcaattcatccacttctccctgcag
+3006271/1
CCCDFFDBHDDDDAHEFHGGIJI<HGCGIIJJIJG@DHEHEAFGG
@5768945/1
ttttgggcggtaccatggtataactatcttattgagataattatcttttg
+5768945/1
CCCFFFFFHHHHHJJJJJGIIJJJJJJJJJJJJJGHIJJJIIIJIJJJJJ
@1328671/1
ggatcattagcagaaatcctcattctttcaaaaaaaactattcgtaggag
+1328671/1
C@CFFFFFB?FF?GE>FH@IFHEGHGEHAHHIGIGGGIJIIGIGGG;F9@
@5769075/1
gcggcttgtctaacttgaccaacggtaaaagcaggaggttgttgcatcct
+5769075/1
@@@DDDDDF?FBFHGHGEHH@GGEGCGHIIGGGHHFEH8BB@GDCEHFHC
@6750480/1
ttttcgtttacccagagaggaaatagtattttttcttcatcgtcttgaac
+6750480/1
CCCFFFFFHHHHHJJIJHIJHIJJJJCGIJJJJJJJJJJJJJIIJJJJJJ
@185425/1
gctgcggcatgctttgcttctttcttagatctaccagtgcccatggcagc
+185425/1
CCCFFDFFFHHHFIIGIGGH@HIJJEGJJJHGIJHGIDHGDHEGCHGBHI
@185445/1
ccgacttaaacaaattgattccaagcttatcaggatcctacctctcacca
+185445/1
BB@FFFFFHHHFHIJIJEJIIIEIIIIJJIGGIIEEGIICHHFFHGIJJI
@741707/1
gtcacttcaaactgttgctcagcagctatctcttgtaggaactggactgc
+741707/1
BB@FF?B?FFHFHCCEFHGEHEHCGH<EGIIIBH9E>@G<DCAGD:B9D9
@1329684/1
cactgttcctggctgagagtaattcgtcg
+1329684/1
@<@DDDD>:BFBFGGAF9FF9FH@9?CGH
@3008007/1
aaaaatgttatccatttttgggttaataacgccaacaaatggtacataat
+3008007/1
CCCFFFDDHAHHGJJJIIIJGI;FHGIGIGIJGGIJIIDIIG@FHAGGIJ
@186105/1
ttgtcatcaagctctccccttccatgcaataaacggcatgtctcaagagc
+186105/1
@C@DFF>DDHHGFIBGGIJIBHIJEAHGHGIGIHIIJFIJ<DEG@FHDB@
@186170/1
ccaacaggacctggtggggccccacctccc
+186170/1
@CCFFFDDBFHHHFH>AGGG1CCG66DGHI
@6751825/1
ttataacatgacctaagagttttattaaagttggatcattagcagaaatc
+6751825/1
CCCFFFFFHHHHHJJJJHICIHJJJJJJJJIIJJHJJJJJJJJIJJJJJJ
@186836/1
gtttggtttaaattgtctaactacttcaataagccgaagcactttaggtg
+186836/1
?=@DDD3?D8FFA<FEG4FEGG?BH@HCAEF94CEEF:DD>H<3BFDH<B
@6752071/1
aaatacttcaactgtgactctaactcttcttccatccgctagtttttcag
+6752071/1
CCCFFFFFHHHHHJIJGIJJJJJJJJJJJJJJJJJJJJJJJJIJJJJJJJ
@8242486/1
tcttgaagttggttcagctgtagtctgtctgcatctgtatatgccctagc
+8242486/1
CCCFFFFFHHHHHIJJJJJJJJJJJJJJJJJJJJJJJIHJJJJJJJJJJJ
@2420478/1
caagttttacttcttctttaagacactgactaaaatattgttcaagttca
+2420478/1
@@?D?DBDDFF?:BBG4C>CIA@F@3ACC<CB9?<C@9E9:CGBE4?DFE
@3554725/1
cttcatcagggaaattagttattccactccttttcccgtttttattatcg
+3554725/1
CC@FFEFFGDAHFGIIFG@HGGIBEACH>FHIBHG?CGGGEGIGH<GEGI
@4135367/1
cttgcgtagcatactttatcgtaacggtcatttctttttcttg
+4135367/1
@@@FDF?DABBHHHGGEGBECEG@GE@?DHC<4:?D?D>FEF9
@6753264/1
gatttcggcagcttttacctcattttcgctcagaagaaataatatctcag
+6753264/1
CCCFFFFFHGHHHJJJJJJJJJIJIJFHGIJIJJJIIJIIJGIJJJJIHG
@1331711/1
cgaaaaaataatcaacgttactatcaatcacgaa
+1331711/1
@<?DD?BDDHHHFC<:@AE;?<1C4B?EAAD;B6
@1331735/1
ttcttcttcttttttccacgtgaaatct
+1331735/1
<<??DAB;<4=<A<@EC<C@?CF;F@G<
@6753319/1
gccctcttcattttcggtttcgtaggcaggtggaggccatcgcctggtca
+6753319/1
CCCFFFFFHHHHHJJJJHIJJJJJJJJJJJDHIJJJIJJJJJIJIJJFHI
@4136059/1
ctccttgaatgaatttttcattcctccatactccttgtcttacaggtacc
+4136059/1
CC@FFBADHFF??<BGGG<>ICH@A>GEG@HIGGIIGIHI9DGGGC??:B
@3011237/1
cacaaatccacttggaaaactgtttatcatagatccgacgacacttttta
+3011237/1
B@BFFEFEHHGHFIGEBGHIIJHIJGIJIJ>DHIEGCFHIJJDBHIGHG@
@1877869/1
gcttactaagggagttttcttgatcattttcgtttacccagagaggaaat
+1877869/1
@@@FDDDEH?HF3EAGGGDDHGGGGEIIJEFHA>EGBHHGIHIHII2???
@3011320/1
cagcagtcatcaccaaaacctgatga
+3011320/1
@<@ADFDDCFHDDG>;B:C7CB><4A
@7245691/1
gcccatcattcgctcctcgactgccccgatgttggagcctatgctatccg
+7245691/1
CCCFFFFFHHHHHJJJJJJJIJJJJJJJIIIHIJJJJIIJJJJJIIJJJJ
@1878967/1
tctgtcaattcaccaggtgatatatttttgcatctgtt
+1878967/1
CC@FFFDFDFHGHJJJJFHIJJJJIGIGHIEIGEIGA4
@6755014/1
cagcaagtttcgcttgttttttacttgttcctgtgccataaccgtacttc
+6755014/1
CCCFFFFDDHHHHJJJIJJIJJJIJJIGIIJJIIIJIGIJJJJJHIIJJJ
@8244940/1
gttgagtgaagtttctgagagcatcttctctaactgtcctttgaggtgca
+8244940/1
CCCFFFDDHHHHHJJJJJJJJJJJJJJJJJJJJJJJJJJJJJJJJJIIJJ
@3558235/1
gagagaagctttactctgtagcattgtaatttcttgttcttcttgtttct
+3558235/1
@?@DDDD;FFDDFE>FB><AD@H4CB3<?FAHHFCFFFCBFEIII@?BFF
@6755727/1
cattgatagtatctgatttgttgtttattagggtagcatttggaggactg
+6755727/1
CCCFFFFFHHHHHJJIJJJJHJJHJJJJJJJJJFHIJJJJJJJJJJJIJI
@2421932/1
ccttcaacaatcgtcggtacaatgtaatatgagttttctttgttttcaaa
+2421932/1
@@@FFFFDHHHHGGHIG@3FC@DHGFGHIBHCGGIGIJIIIGHIIJJH@E
@5188990/1
gggaagtcaattgctaatattgccatcaacgttcactgtctataaaaata
+5188990/1
CCCFFDBDFFFHDGGGGGIJJI?CEEGIICGHGE?ECG?CGCECH9DHEF
@6755816/1
aggtaagacaacaatcacaagttttacttcttctttaagacactgactaa
+6755816/1
?@@ADBDEFGDBDHIGIIGBFCDFIGIIIGHIIGGIIIGIIIIIIIFIIF
@3558636/1
gctgctgctgttgttgttgctgctgttgttgttgttg
+3558636/1
@@@DFFFDDFHA>F;@CFAF>HHCH@G>BG@;E;?DH
@1334374/1
ggacaatttacaggcagttgaagataacatacaattttaattttattatt
+1334374/1
@C@FFFFFAHFHHGHEI9<FHGGBBCEHCGIIGG>FHIICGIB>BDGF<D
@1334388/1
gtggaattgtgacactttgatgttgtaaggtgctgaggcaag
+1334388/1
?@@DDBFFF>FHFJJIJCHGGHI><CH@D92CGBD4:8:D@1
@1334771/1
gtcggaatacaaggcaggaaatggtgaa
+1334771/1
@?<DDDDB??FBA<EEAGH9FFEHA<FE
@3559621/1
gtaggagtaaaacgtaagtggaagcataag
+3559621/1
@@@DDDDABFFHDE?CG9FDCGFFEGHI>C
@3559764/1
gttctgtatttcctgtgatcttgtctaagattgctttcgctgcggcatgc
+3559764/1
@B@DDFDDHHHHHJJEGIGIJFJIHJIEH>FHGEHGIIEGGHJBFHHBGE
@1335519/1
ctcttcctcgccatctgcctattttggaaactatactgtcattaatggaa
+1335519/1
CCCFFDEFGGHH@@GHGGIIGIJIEHH<DFEHGH>FHGGGIIGIH@@93B
@3013276/1
ggctgcagtttccatatcatattatacctgaaggcttttggg
+3013276/1
?@<DDAB;=DFF<BB<EEHHGFHGC4CB<D9<C3CF@CG<A<
@1335929/1
ggacaatttacaggcagttgaagataacatacaattttaattttattatt
+1335929/1
C@@FFFFDHDHGFGE=G>HB@BHHIF@EHGGIC@FGHD<B41:DDHC@GC
@3560609/1
tagggttgcccatcattcgctcctcgactgccccgatgttggagccta
+3560609/1
@@<;D=ADHFHG?HG4AFHBIHGCH::?FA@;FEE@?:9=8BFGGGC3
@5773506/1
gtgcacccatcaaagcctcaaaacagttagccattgcatgcctcaactca
+5773506/1
CCCFFFFFHHHHHJJJJIJJJIJJJJIJJJJJJJJJJJJJJJJJJJJJJJ
@1882074/1
atgccattcaactttgcattaactttctgcagtatgtttacaaatgttgc
+1882074/1
@@@DDDDDFFFHFGGIFIG9<IFHHII>F@CEDEEHC9?9?<CDCE<<4:
@1882081/1
tataaatgtaggaagttatcaagaaatctaagattgcatcaccgaggaat
+1882081/1
@@@?DDDDCDBF3CBFFEHIFDEB:<CHE>4<E@FDFC@>EF@BDFIB9B
@1336448/1
ctctatttcattgtgcattaatctatagaaaattttc
+1336448/1
@@@FDDDAHHDDFDA@FFGIBADDD@AF>FHGA3CHH
@189912/1
ctgatggaatccaaaccatacttcacgaccacctccaagaggatggtagt
+189912/1
B@CFDFFDBFHHFGIJGIJJJJGIJFGIJJ8G?DFHHGH2DGGHGHFFF<
@3561657/1
cctctgtcgaacagcttccacagcttgtctgtaattgcgat
+3561657/1
CBCDDDDDHHHGHFBFHEHCHGHEHIBEHIE9???FB>:@3
@190158/1
ctcatcttcatcatccaagccgtaatgaatggtgttgctttcgcagggta
+190158/1
CCCFFAFFHHHDHJJIIFIJIIGBGEGF@G@HCFGHGIJJFIJIEH>HBB
@3015165/1
gcttcttaatgcatctctgcccagccacaatgttacaaac
+3015165/1
@<@DDDDDFB<4ABEBFA:A@E9FDGEDFFACDCCEDAB:
@3562241/1
cctcctcgataatagatatgtaataagaatattgatgctttgcccgtcct
+3562241/1
@@@FDFFFHDACDFIG@FH>A>HGBHGIGG@HGIIIIIBFHIIG96:B0?
@4137887/1
ctctcattcttagttgtaacaactaggggcaccatgacgatagcttta
+4137887/1
@@?DDFABFHH<>C<:2A<BHFFEFA3CG8GEICGF9D?DEHICEHEG
@1337475/1
tccaattgcattccctttcacactagggacatgaggtgaaattattggta
+1337475/1
@@@DFD?DFHHHHGEBHIJGHHHJGJJJIGI@HGEI;C?CBFHIEHII9D
@744939/1
ccgtgcagtatgttttccaacagtcataataaagtcattagactgtcgat
+744939/1
@@@BDDFDBBDDCFGIHIIJIGIHEGCCGCAEE9GGGGDIHIGGHEEEGI
@744970/1
ctttctaatgtttcttcatttaaaaccgctgtg
+744970/1
CCCFFFFFGHFDHHJFGEHJJJJIHGGBHGIDG
@5190666/1
ccgagaaattctaacctctgattagaccctaaagttaaattattgta
+5190666/1
@@@DADDDDAHHHJIIIJIJE<FGCDHGIEGGDBCGIIEIGCGIBDG
@8247498/1
cctgggtttaaaatcttcaataacattactcatttctgataggttctgca
+8247498/1
CCCFFFDDHHHHHJJJJJJJJJJJJJJJJJJJJJJJJJIJJJJHHIJJJJ
@1338747/1
ctccactgaaccaaatcggctccttg
+1338747/1
@@<DD?DDBF8D?@F@AB@@2<?@B>
@190516/1
ctccttccaaaaaaatacagcaagtctggtaaatttatc
+190516/1
@CCDFFDDHAFF=AGHIJG@EHIJFHIGG:????DDGGE
@3016218/1
ctttctttttttgttagactgatttgatagagcacggaaggtggaatttt
+3016218/1
CCCFFFFFGHHGHIIIIHIIJIJIIGIIIIIC>GHIIBHIIFGFGGGFGH
@7249839/1
gctggttgccttaaaacaatgtcaagagcttggattgcctcctgcggacc
+7249839/1
CCCFFFFFHHHHHJJJJJJJJJJJJJJJJJJJJJJJJJJJJJJJJJJIJJ
@3564646/1
gtccttctaacctgttcttcttgaagttggttcagctgtagtctgtctgc
+3564646/1
@?@DFFFF?HDFAHIGGIGDBD>A<:AEABAGHIIICE4CA@FHD4B<FG
@7249991/1
gcttggattgcctcctgcggaccattagttgaagtcccagccctcagata
+7249991/1
CCCFFFFFHHHHHJJJIJJJJJJJJJJJIIJJJJIJJJJJJJJJJJJJIJ
@1339753/1
tgtcgatgaagagggttaactttataatcaatcggcatttctttc
+1339753/1
@CCFDDFFFFGFD=HCH?GBD<FCHDHGIGDGHH@DE6FGBFED9
@4693712/1
acctatcaggatgtgctttttttctttctaattcttcaaggagtccttca
+4693712/1
@@CFDFFFHH<?FF>EGHHIIIIIGHIBFIHGGIGIAFHG9D??98BF@F
@5775945/1
tgagtaacaagattatatgggagagtagcttgaggctcagaatcgagtag
+5775945/1
BCCFDFFFHHHHHJJJJJJJJJJJJHHJJJJJJJJJJJJJJJJJJIJGHI
@1886712/1
gtgaagtttctgagagcatcttctctaactgtcctttg
+1886712/1
@?@DFBBDFHBFBFGEGGCBAHHGDH?HCAF?DHCCBG
@4694647/1
ttcgtagtgaagaactgaaagcagatctaaatttctca
+4694647/1
@?@FDDADFDHHHGHGFBEAHEHFCDAF<<4??F>GE9
@8248004/1
agcatttcaaaatgattatatcctagttcttctaatattgatgttttatt
+8248004/1
CCCFFFFFHHHHHJJJJJJJJJJJJJHIJJJJJJJJJJJJJJJIJJJJJJ
@1887026/1
gggaaaattaatttttattaagaagccaaattgcacctcacacctggcac
+1887026/1
@?<ADDFDHB?FFGIIGII@<CHEHEIG@GEDGG4?EDGGIGGI>DD9B@
@1887956/1
cttgactatgtttgatgacatatcaataactttctcctc
+1887956/1
@@@FDBDBF?FFD>EFBAFEH>DEEHFGCGHIJIGH??C
@6762314/1
gtgcaatactaaaattttattcagtatattccaatgaccgaaaaaataat
+6762314/1
CCCFFFFFHHHHGJJJJJJJJJJJJJJJJJJJJJJJJJJJJJJJJJJJJJ
@1888510/1
caatttcttgttttttatcatcctctttatttactagaaactgctcttct
+1888510/1
CCCFFFDFHDFHBHEIEHAAFHJJGJJJGIIJJIIJBHGGFG<FFG9GGG
@747604/1
cccgggtggaaatactggtggtggaggatatgaag
+747604/1
BCCFAA@@ADFHDHHIDBHAACFGIHEGCHBHEI9
@1342667/1
ccttttctatgctactgttttccaattccaaattctaatcatgggtcggg
+1342667/1
C@@FFFFFGDHHHIBG:C@EGHHEHIGBHIIIGGIEIGFHHEGIECDGGI
@2426190/1
gctcacttcaccaacattcatgaataatggaaaa
+2426190/1
?@@FD;DDBHDFGGGGE>HE4AFHGIEFG@C3<;
@747735/1
ctcttatgaaaatataactatcactgcttttttagttttataggttcctt
+747735/1
@@CFDDFFDFDDHEGHGGIEHGEHI9<@FHGHJGIGHBF4DHIDDGGGII
@2426357/1
ctttttgaattgaaatcacctgctccaggtaatggaaaatcctgaggagc
+2426357/1
@@CFFFFFFHHD?FGIEEHIGGGHHJJJJHBHHIII@H;FEGHIGHE36D
@4141686/1
ctcacatatgtatggcacaactgataagttaagcattgcagttcatc
+4141686/1
@7@DFFFA8DCF?CF=EGFHAHGEGDHHCH4AC@CGGIIIIDGHDCE
@7251556/1
gtaaatttatcgcaaggtaacgtaaaacaatatctattcaacaaaggaat
+7251556/1
@@@DDFFFD?CFBD:CFHDGEAGEGIGIICGBGIIEGGH>@BHGBF@?F8
@2426616/1
tgaaggtcctgtaaaatagcttgagaagccctttgttttccttctttttt
+2426616/1
@@@DFF=BDDFHDIIJJJIG9HHCFEDGGGCDCF>C;DGCFGGIIIJIHH
@6763306/1
ggaagttttatttacattttttgcctgaacacattgggtcgccataccta
+6763306/1
@C@FFDFFHHHHHIJJJJJJJJGJJJJJJJJJJJJJJJHGJGJJJJJJJJ
@1343236/1
gtcctatacctttgaatgtccctttgcca
+1343236/1
@@@DFFFFHHGHGEFH@H:CFHCEHIJJI
@7252094/1
gttgttgcctaacaggaggtgcactggttacaggagatactggttgttgt
+7252094/1
CBCFFFFFHHHHHIJJHIIEGHGIJJJIIJJJJJHIIIJHJJJFHIIJJI
@3569195/1
cttctgatagcctgcaattcttggttcaagatcattttaaactgtccttc
+3569195/1
@@@FFFDDDDBDDFFHE@FFDGGGIIJADHHI>FEGGGIJIJIJJIGGFG
@3017782/1
tcttcttgaagttggttcagctgtagtctgtctgcatctgtatatgccct
+3017782/1
CC@FFFFFF8FDFEH;EBDDHHIIIIHIICHFGHFCGEBE@9?D<CDF3:
@8250188/1
tccaatcgcattccctttcacactagggacatgaggtgaaattattggta
+8250188/1
CCCFFFFFHHHHHJJJJJJJJJJJJJJJJJJJJJJJHHIJJJJJJJJJFH
@3569713/1
ccattccatgatttattaaacccgatgctagcttt
+3569713/1
@C<=DDBDDFAH?HCDGD4FHHGHIBGI@9BEEH4
@1344076/1
taattttttgcaattgttgagtgaagtttctgagagcatcttctctaact
+1344076/1
CCCFFFFFFAFDBGH3CFGHGHGIGCDFIEHHAE>D=BDDDGHGIIBGEH
@3569892/1
atggtcaacaaggaactcttgtaaatcatgtatctcat
+3569892/1
@@@?DDDDFB8?CEGH<GDGGC<<4?CBA?HHFCHIBE
@8250798/1
ggtacatttagctatcctgtagtttcgtcctatacctttgaatgtccctt
+8250798/1
B@?DFFFFHHGHHJJJJJJHIIIIIJJHGGIJIJJJJJJJIIIJHIIJJJ
@8251002/1
cttggctttgccgcttgttgctgtacttgaggctgagatgaaggtggtct
+8251002/1
@@@FAAEDFH?DAAGDFFHDHHIIG@FE?EE@GGGDB?DDAGGIDGD6BF
@5777309/1
ctttggtgtacagaaatatttcggcttctgcttccgttccaccctttctg
+5777309/1
CCCFFFDFHHHHHJJJJJJJJJJJJJJJJJJJJJJJJJIJJJJJJJJJJJ
@5777564/1
taatttcttgttcttcttgtttcttttctttaacatttctcacagaacgg
+5777564/1
CCCFFFFFHHHFHJJJJJJHIJJJJJJJIJJIJJIJJJJJJJJJGGIIJI
@6764886/1
ggatatattcatgccacattccattccatgatttattaaacccgatgcta
+6764886/1
CCCFFFFFHHHHHJJJJJJJJJJJJJJJJJJJJJJJJJJJJJJJJJJJJI
@193782/1
gttgctgtttacaccaacgataaaatcaggctttatgtttttgtattctt
+193782/1
@@<DFFFBFAFFH<9ADFHFHGIIJCHGCHGGHICGHCDIIJJDHIIGGI
@8252160/1
cctctaattaagtaaaaactataaaaataataggctttttaaaataatac
+8252160/1
CCCDFFFFHHHHFGGIGEIIIIIIIIIIGIIIIGGHIIIIIIIIIIIIII
@4696791/1
caagaggagagcttttattgaatagaataggaatgtcaggtgcgttaa
+4696791/1
@CCFDD??FCFHFIJJIIIJ>EDEBHI>?EG@EBGEFB>F93?@F;DE
@7756606/1
gcttgaggctcagaatcgagtagcctttgctcagcatctcgaggaaccaa
+7756606/1
CCCFFFFFGHHHHJJJJJJJHHIJJJJJJJJJJJJIJJIJJJJIJIJJJI
@4142511/1
ctctaattaagtaaaaactataaaaataa
+4142511/1
@@@FDBDBFHHHH>FF@HHBHGGI4BGF9
@4142543/1
gcttgtaggagaatggaaggactaggacctggatggcc
+4142543/1
@@@DA3DDB3CFHEHI9FDGHI@DFGHIIF?EHHHGBH
@195340/1
gctgttgttgcggctgttgttgcctctgctgctgctgctgctgagg
+195340/1
@@@DDDDDHFHFFFHH?F41CABDDFE3???@AFHHCB<DF?DA=?
@4143243/1
ccctcttcattttcggtttcgtaggcagg
+4143243/1
@@@?DFFFDBFDFGEHCFFG@AEF7E9?F
@4143543/1
cctttttcaaaaccttcttccagcatagcttcaatttcattgtcgcttat
+4143543/1
@<@FFFDDGFGDF@FBBFGIHHEACHEH<FDGEHI@HB<:9CDHHHHIIE
@4143686/1
agatcattttaaactgtccttctgacacaccatctctgtaaaagaggata
+4143686/1
@@@DDFFFGFHHGIII?FFCHIJIIJJHHDCCHIDGHI<4FEHEGCDA>F
@1891464/1
aaaccaagaacatgtggcctatcctctggaggaattcctttaaact
+1891464/1
@@@AD8?DFHHHHD:C>GECHCGEA3CF<F3CCFHG<CG?FA9B0?
@2428610/1
gtaaatttatcgcaaggtaacgtaaaacaatatcta
+2428610/1
@@CFFDDFDDDHFGGGI2<CFHCBE;FGIAHIIIGE
@2428652/1
gcaagaggtaacttctgtcttgaaatct
+2428652/1
CCCFFFDBADHFFHIE@CHIDC4F9FHH
@1347722/1
tctttgtgtcttgcacgacctttggattgaatataag
+1347722/1
CCCFF<BD3?FF8<FGIGCEFHE>GCE>?:CG><DHD
@2429020/1
atcactgctgaggcttgaacaagcccttctgatagcctgc
+2429020/1
@@CFFDFFGD4CFIEEBBA<<GFHH?G9BE4EFHCGHGH>
@4144955/1
ctccaattgcattccctttcacactagggacatgaggtgaaattattggt
+4144955/1
B@BFDFFFDHHHHJFHHIJEGIGJJJJBHEIGI@EHGCDF9DAHDG>FCF
@3572291/1
ccacattccattccatgatttattaaacccgatgctagctttcttaaatc
+3572291/1
BCCFFFFFHHHGHJJJJBHGIJIIJIAHHIJJIGGHI<FIHIIIJI@GGG
@4145500/1
caggaacttcccagtcatcaggaataaagtcattaaccttcaaaattttt
+4145500/1
CCCFFFEDFFHHHJAEHHIHJJIGJCEHIHHHIIIII@BHHEGIDGGHGH
@8253058/1
cataattcgggccttaactttagtgaactggtcatcaactgagaggccaa
+8253058/1
BCCFDEFFHHHHHJJJJJJJJJJHIJJJJJJJJJJJJIJJJJJJJJJJJJ
@197435/1
ccttttatcataatgagatcaagtttttttcgaatcaaatgaagctgtat
+197435/1
CCCFFFFFGHHGBHIIJIEEHIE@CHIBHGIIGCGHIGIEGEG@HGFDGC
@8253598/1
atttgttctcttctgttgtttcaattttggcagtatgcaaatattgtgga
+8253598/1
CCCFFFFFHHHHHJJJJIJJJJJJJJJJJJJJJJJJJJJJJIJJJJIJJI
@3573207/1
gtagataggctggcctgcttgtggaaaaccaccacaaatccacttg
+3573207/1
@@CFFADBC>FBF?9CEGEBFFFHCGHIGGDH<=@F=G<@G3BDE4
@1893651/1
caagttgtgaatcaatttcaggatacgatctggtttacaattagaattta
+1893651/1
@@CFDFFBFHDHHBHIIJJJGIIIIGIDGIJGGIGIEHIJIIECG>F@F>
@5195459/1
cttcgcttatctctcttgacagccctatacctatttacatgcctagactt
+5195459/1
@@@FFDD?FHHHGHEGEAFHHHIJIJIJJIJFG@>G<G@F><FHGIIGJJ
@198343/1
catcaacgttcactgtctataaaaata
+198343/1
@@@DFDDFFBFHD<FCFHIGICBFBGH
@198361/1
gtgaaatctttaggctgcagctcaaccattttatcggccaacatattact
+198361/1
B@BFFFFFHFHHHJJJIIJJJIIJIIIBFGCEII@FGHIBHGIIIE>FHG
@4698633/1
gtcgggacttgaaaagaaagacctt
+4698633/1
@@@;D?@D8DDFFFGEEEHI<HG>A
@6247169/1
tgctgaggctgctgtggtctctgctgttgttgctgctgctgttgttgttg
+6247169/1
CCCFFFFFHHHHHJJJJHHJIJJIIJIJJJJJJJJJJIJJJHIJHIIIJG
@5780515/1
cgatgaagagggttaactttataatcaatcggcatttctttcagaccaaa
+5780515/1
CCCFFFFFHHHHFIJJJJJJJJJJJJJJJJJJJJJJJJJJJJJJJJJJJJ
@750884/1
ctaacttcaattaatttctgatttttatt
+750884/1
@7?DBDDD>CDHFB>FBGIA33A:CEH>>
@5780626/1
ctaaaatattgttcaagttcacgaggagtattcttggaaacaattttata
+5780626/1
CCCFFFDFFFHCFHHJIGIJJJJIIJJD@EGGHIIGIJJIIJGG@GIGHH
@7758862/1
gcccaatattgattccagaacttccggcataatgagtacatcatttacat
+7758862/1
CCCFFFFFHHHHHJJJJJJJJJJJJJJJJJJJJJJJHHJJJJJJJJJJJJ
@2429637/1
gccagtacctatttctttgtgtcggaata
+2429637/1
@@@DDDDDFHB8DEF9GHCHCD@G1:8A@
@6247587/1
ctcttctgttgtttcaattttggcagtatgcaaatattgtggaccatcac
+6247587/1
@@@FFFFDFHHHHIIIGGIGIJIHHGIGGHCGHJJIJIJGHGGIIEIJIJ
@1351028/1
ggtatatataagattacaattcttaacattttttctttaaacaaagaaca
+1351028/1
CCCFFFFFADHHFGEHIICCHHHI9FHHIIEIIGFCHGJJIJJ<@DHIIG
@5197075/1
ttctttttttgacctacccttgccgatagcaataaggccttt
+5197075/1
@@@FFDB?FFFDHGE@EF3CG><DH@:D:DF>D@C>8=BHGB
@751659/1
gggagaccttggctttgccgcttgttgctgtacttgaggctgagatgaag
+751659/1
@@@DFDDDGH4;:EFHGGGIIHIIIIEIEHFEHBFFFGGGCH9DEGFGDE
@7255844/1
ttaaaacaatgtcaagagcttggattgcctcctgcggaccattagttgaa
+7255844/1
CCCFFFFFHHHHHJJJJJJJJJJJJJJJJJJJJJJJJJJJJJJJJJJJJJ
@1351660/1
gcggcatgctttgcttctttcttagatctaccagtgccca
+1351660/1
@@@F<A@DHDDHH@>FCCEAH>C<CC4<<2::FD<9?9:3
@6248597/1
ttcttcttgaagttggttcagctgtagtctgtctgcatctgtatatgccc
+6248597/1
CCCFFFFFHHHHHIJJIJJJJJJ:CHJIJJJJJJJJJJJJJIIJJJJJJJ
@7256568/1
actagctgtttcaactttgctacataaatctttctctagctgctttattt
+7256568/1
CCCFFFFFHHHHHJJJJJJJJJJJJJJJJJJJJJJJJJJJJJJJJJJJJJ
@6249385/1
gccagtaggtaaaaagattattgtattttcttttagaactctttcaa
+6249385/1
CCCFFFFFHDHHHJJJJJJJJJJJJGJJJJJJJJJHIJJJJJJJJJJ
@4148678/1
ccacacaatcagcaatacttttgtcaggaatggaatgctgagtaaca
+4148678/1
CCCFFFFFFHFFFIIIHGIJIGD@HE@ECBHGHGGGGEG<FEGIGGH
@8256043/1
ttttggtggctttattatattactcctaattgaagagccttttcccaaaa
+8256043/1
CCCFFFDDHHHHHJJJJJJJJJJJJJJJJJJJJJJJJJJJJJJJJJJJJJ
@3575530/1
cactttcacaatcaattaattggtaacatggtaaaataccttctttgact
+3575530/1
@C@BDFFFHGHHAGEBGGIIIEIIH>HGIIIHC4CEGE>@FHFBBGFGIB
@3575566/1
taggagtaaaacgtaagtggaagcataagctcccaattctttggtgataa
+3575566/1
@@@BDDADBHFHHGHGIDHHAECDEHIDHDFHGIFGDCEGG@AG8BFHGH
@202586/1
gtcgacaattgtaccaagctctggca
+202586/1
@@CFFFFFGHG:<EEA?ACGGCHIBD
@5197440/1
ctccttctaacttaatgcaagcttctcttatagctgtcaactcatgttgc
+5197440/1
CCCFFFFDHGFHGHGEHIEFHGGIGIEGH@EHGIJDGGGIGAEGG9:?4?
@3575951/1
ttctggtattatgagtgttacttctcatcctaggacgtccacctcgaact
+3575951/1
CCCFFFDDDFHGHIDHIHG<EHGIEHJIGGIJJIGHIGHGGGEIIJ6GHH
@6769839/1
ccaagatcatcacatactaccgcctgtgttctgttgtttactagagaact
+6769839/1
CCCFFFFFHHHHHJJJJJJJJJJJJJJJIJJJJJJJIJJJJJJJJJJJJJ
@1354510/1
agtttctcctacggagactgtatacctaaaagtgggttcatgaattgctc
+1354510/1
@@@DFDDFFHHFFG?DHHIIGIGHGHEIGI3CCDCCDAHDGIJJGIE@?D
@5782202/1
attaagattagtattaactgttaatctaaatattcaaactgtcattcact
+5782202/1
CCCFFFFFHHHFHJJJJJJJIJJJJJJJJJJJJJJJJJJJJIJJJJJJJJ
@2431535/1
gtaaaacgtaagtggaagcataagctcccaattctttggt
+2431535/1
@@@DDDDDCFBD4A?FGGGIDAFF9BEH=GGHIGGCGCB1
@2431643/1
cgaccttctcggccaagattaggcctacgtggacaggtgaacatgggc
+2431643/1
@@@DADDEGGGHHDBBGHA>AFHGIIICGGGHCHIIGAED>DFEH;B2
@3023378/1
caaatctcttaatgatatcagtcagcttacaagccttagtaagcataaat
+3023378/1
@C@FFFFFHG?HG9<EDAHHE@H>4CDHII<<AB?EHGHFG@4DGG>B@G
@1896849/1
ctaattttttctctcatttctgggattaaaatttctaatg
+1896849/1
??@FFDAAHHHHDGHIGI@G@EGGF>FHHIIGDGGIIC>F
@7761392/1
ctccatactccttgtcttacaggtaccggtctttctcgataatcaagtgt
+7761392/1
@@@DDDDDF<?DFIIIIFIEIFF<CCHEIFFFEGEIIIC;:?DGEFIGIF
@7761397/1
cgccaacaacaatgacaggtttttgaaaaaattttggccaatagctgtgg
+7761397/1
<@@DDDDAB;DHFHHGGGG@?F?DD;FHEFFIHIIIIGCGBFGGG@F@FH
@3024756/1
taacgattggaaaaataatcagaatatgaacggtattgctctgcagggaa
+3024756/1
CCCFFFFFHFFFFGJIIIIGGIIIGIGIIHHBHEGH>GG?FGAC>FHBEH
@1897814/1
ctcaacaagttccgttttttggagaggcaactcaggataactatagaggt
+1897814/1
<@@FFFFFGFHBFG3CGGEHGIGD?DGH7FHECEDFDFGE?DGGC<@@B9
@6251446/1
cttttgggcggtaccatggtataactatcttattgagataattatctttt
+6251446/1
@@@DBBDDDFF?FE4?BFF:DFFFEEDDDFDGIFFIIIIIEIFIIEFFII
@7259215/1
cttttttcatcattctgtagtacaccttccaaacagtatctaaagacatg
+7259215/1
BCCFFFFFHHHHHJJJJIJJJHIJJIJJJJJJJJJJHIJJJIJJJJIJII
@6251851/1
ctaaactgtaaagggcttcactgcaaaagtttgatcaaataaacactata
+6251851/1
CCCFFFFFHHHHHIJJJJJJJJJJJJJJJEHIJIJJJJJJJJJJJJJJJJ
@1356658/1
tccaattctggctggtgatcaaaactaaatgcgatgtcttcctctatttc
+1356658/1
CCCFFFFFHHHHHJJGIHIHDCHIJGIHBHIJJJJJDHIIIIIIICHDIG
@2433352/1
gctgctgctgcggctgttgttgcctctgctgctgct
+2433352/1
=?1ABDADFH8?FH6FGAE98C?EGEE>@FCFDB<F
@8257402/1
tactgttttccaattccaaattctaatcatgggtcgggcatttactacac
+8257402/1
CCCFFFFFHHHHHJJJJJJJJJJJJJJJJJJJJHIJJJJJJJJJJJJJJH
@8257496/1
catggttgtcgaggaggtccctgttgttccattgcttgaggtctggtaat
+8257496/1
CCCFFEFFHHHFHJIJJEHIJJJJJJIJJJJJJJJJJJJJJFGIJJFHJJ
@754063/1
ctgctcaatttaccttcatccttgttttcaaagttgataaataatattaa
+754063/1
@@CFFFFFGHHFHGGII>IIEGAHCBDEHGCIICDCAEHHEGIIIEHEG9
@8257722/1
ctggagctcatcaagcttcggtccgactgatgatttgaggttcttgtgga
+8257722/1
BBCFFFFFHHHHHJJJIIJJJGHIJJJJJJJJJJJJJJJJDGIJJJHIJI
@6771211/1
gtcgctttatgcaaataaattggcatcccacttttatgaatgattttgat
+6771211/1
CBCFFFFFHHHHHJJJJJJJJJJJJJJJJJJJJJJJHHIJJJJJJJJJJJ
@7763068/1
cacgaacaaatcttggcataaaatgaaactgggcacaaccattagaatca
+7763068/1
CCCFFFFFHHHHHJJJJJJJJJJJJJJJJJJJJJJJJJJJJJJJJJJJJJ
@7763302/1
gtgatcttgtctaagattgctttcgctgcggcatgctttgcttctttctt
+7763302/1
CCCFFFFFHHH<FHJJJJJJJJJJJJJJJJJJJJJJJJJJJJJJJJIJJI
@6771618/1
cacaattaaaaagtaatctgaaaacatttgataaaaaatatatcgtaaaa
+6771618/1
CCCFFFFFHHHHHFHIJJJJJJJIJJJJJJJJJJJJJJJJJJJJJJJJJJ
@206747/1
gggcggtcccctcttttgggtggaatgtatgacgatgatttgatatctat
+206747/1
<@@DD?DDHHGGHIJJGGGI?D8;<DABBHD4BDHIB>AEAH=ECGG3AE
@6771700/1
cagcaagtttcgcttgttttttacttgttcctgtgccataaccgtacttc
+6771700/1
@CCFFFFDHHHHHJJJHJJJJJJJJJJJJJJJJIJJIJJJJJJJIJJJJJ
@4150112/1
ctttaacctcataactaaaacagggttcatgagttccactttcacaatca
+4150112/1
CCCFFDFFHGHHFGGGGEHEIGE3AAFDEI9EGHHDHGIEHJJJIIJIGI
@5783583/1
cccgtgtgatatgatatgggttgctgtttacaccaacgataaaatcaggc
+5783583/1
@C@FDFFFHHHHHJJJJJJJGHIJJJIJJJJJJJIJIJJJJJJIJJJJIJ
@5783641/1
cttttttttgttcctttttgaattgaaatcacctgctccaggtaatggaa
+5783641/1
CC@FFFFFHHFDHJJJJJJJHIJJJIJJJGJJIJIIJIJJJI=CHIIGIG
@5200382/1
caattctttggtgataagaactatttctttaagaatattttggatttcat
+5200382/1
@@@FDDF>FAFDHEHEIGFHGHJGBGIG>HCEHBEEGEGDFH6DDCGIGG
@7764351/1
gtgaaatttataaagcaacggtccacaaaaaataaaataagctcaactat
+7764351/1
@@@DDDBDFFDDHBEHEGEH<CEEBFGFHFEHIGIGIGIIIHBDHGDHGI
@2433817/1
cacagtatctgttaaccagcgtgatagaagaagacatatcaacactggga
+2433817/1
CCCFFFDFHHHGHIJD@GHIJGGIGGEDHIFGGEIJGJIJFGIIJIH<DH
@6252627/1
cctagacttgtgcaccagctaaagaagacttatctttaaacggcagcttt
+6252627/1
CCCFFFFFGHFHHIJJJJIIJJJFGHJJJIIJJJIJGIJIIIIJJJJJJJ
@4150839/1
gttgctgctgctgttgttgttgttgaggttgattagaagcccctgcttct
+4150839/1
@@<DFDDDFFHFBCGGCFFDG<GDFCEE3CBHGHHFGHFG@@@?DG39DD
@1358838/1
ggctgttgttgcctctgctgctgctgctgctgaggcggttgtt
+1358838/1
C@CFFFFDHFFFDHGGCGH>FGGCA<HCGECFEH<B::6@:4C
@208281/1
gccatcgtttgcattagacatagtcagagcttgtaggagaatggaaggac
+208281/1
<@@FFFF3BDHHHICHCHIIJIEBEEDBGGCCHHCGGH>CFHGJGEGID2
@6253380/1
cccgattctatttcttggtcatcagtttgagatactgtaatgcattgtag
+6253380/1
@CCFDFFFHFHHHIJIIJJIIHIJHHIJIGIIJJJGCICIIIIJGIIIIJ
@6253553/1
ggttgttgcctctgttgctgctgaggctgttgttgccactgctgctgctg
+6253553/1
BCBFFFFFHHHHHJIJJJJJJJJFHIJJJJJJIIJJJJJJJJJJJJJJIJ
@4152231/1
gattagtttccacaacaatttctcttcctttt
+4152231/1
?@<1B:?DHFHFHIIGBGGGD@HCHD<>H4C3
@7261923/1
gcataatactgaacagaagatttgtttcctatgtacaaagatctttttcc
+7261923/1
CCCFFFFFHHHHHJJJJJJJJJJJIIJJJJJJIIIJJJJJJJJIJJJJJJ
@6254248/1
gacagtcttcaagcactgagttagaataccaacctgaatttcagcaattt
+6254248/1
CCCFFEFFHHHHHJJJJJJJJJJHJJJJJJJJJJJJJJJJJJJJJJJJJJ
@6254682/1
catgctgttattattttccttctttgcttcaggttcattatcttcgatgg
+6254682/1
CCCFFFFFHHHHHIJJJJJJJJJJJJJJJJJJJHJIJJJJJJJJJJJJJJ
@6772254/1
tgttttccttcttttttatttttgcaaataatccgtgcagtatgttttcc
+6772254/1
CCCFFFFFHHHHHJJJJJJJJJJJJJJJJJJJJJJHJJJJHIJJIJJJJJ
@6772320/1
caagagaaggaagtgaggtacacagttgcagtcctgagctggtcttcagt
+6772320/1
@CCFFFDDHHHHHFHJJJFGHJJJJHGIJJJGHIGIIJIIJJGGHJIJJI
@209578/1
cgatcttgtacaacattttacatgcagttagtgcaactgctcccttggca
+209578/1
@@?ADDFF?FDFFHIJIIIGIJGIA?FHID@FHI9E<FCE919CD@F3::
@6772560/1
gttcatatttcggagtcgtccctcttctggaaagcagctcttgcagcatt
+6772560/1
CCCFFFFFHHHHHJJIJJJJJJJJJJJJJJIIIJJJJJJJJJJJJJJIJJ
@8259779/1
gaacggtattgctctgcagggaacggcgacataggtgtctgctcttcaca
+8259779/1
@<@FFFD?DFHHHGDEHEGIFDGIIJJIEHIGGFGBCHGD=FGHIGGCHC
@3579485/1
gccacgcatgtcccatactccctggttgggaagtgcttgttgttttgcag
+3579485/1
@@@FDFDDFHDHFE@GFHG@EC;CFFG=0C1BG?FHB4?8929B;?BCCA
@3579596/1
gcctgatgctgggaacaagaatgctgttaatgcctccaagcttaacattg
+3579596/1
@@@ADDDFGHGGGG9EH;FFEHGGHGG9F4CDF@<<DBDHCFGIJAADHG
@1361082/1
ctttattatattactcctaattgaagagccttttcccaaaatcataccat
+1361082/1
@@@F7DEBDDHHGDGIEHG>ACFHGE9C9FHGIIEEFGGIIJGJEAHDGA
@5201417/1
ggtacacagttgcagtcctgagctggtcttcagtcacccgattctatttc
+5201417/1
?@=DBDFFDFAAFGIJJJEH<@BH>E3CE42<CGCHHGFBDEHGHCIEDB
@7767206/1
cgcgcattctgttgtatatttatgctcacttcaccaacattcatgaataa
+7767206/1
CCCFFFFFHHHHHJIJJJJJJJJJJJJJJJJJJJJJJJJJJJJJJJJJJJ
@756901/1
gttgaactaaacttggatcagtagtggtatcaatt
+756901/1
=????D?DF?3A4CF@F@F9C?>4A;F?<AA4<EH
@8260746/1
gtcaccgggttgttgcctaacaggaggtgcactggttacaggagatactg
+8260746/1
CCCFFFFFHFHHHJJJJJJJJJJJIJJFGHIIJJJIIIJJJJIJIJJJJJ
@5202038/1
ctttcatgatactctcaagatccctgattac
+5202038/1
CCCFABDDAF>FH@A@FHHDGEGEFF;F9CE
@7767929/1
gaaaaaaggttcttttacccccttcagaatataatagtttcaactcattt
+7767929/1
CCCFFFFFHHHGHFIFJIHIHIJIJGDGIJB>GGCHGIJGGIGIJJGIII
@5785751/1
gtcgggacttgaaaagaaagaccttcccactggggtgtatgtcattgagg
+5785751/1
CCCFFFFFHHHHHJJJIJJJJJJJJJJJJJJJJJJFHHHIJGJIJJJJJJ
@2436295/1
cttgtatactagcatgactgactagatagaagtctaattcagtagggtga
+2436295/1
@@@FFFFFHGDDAGHGHIJIJJFCHGJJGBGGG@HEGIIIEEFEGBHDFG
@6256216/1
ctctaattaagtaaaaactataagaataataggctttttaaaataataca
+6256216/1
CCCFFFFFHHHFHJJJJJJJJJJ:CHIJJJJJJIJJJJJJJJJJJJJJJJ
@6256430/1
cagaaatatttcggcttctgcttccgttccaccctttctgctgcgatctt
+6256430/1
CCCFFFFFHHHHHJJJJJIJJJJJJJHJJJJJJJJJJJJJJJJJJGJJJJ
@3029480/1
tgcttctccaggttgtctaccaccccctcctcctccacctttctttcctt
+3029480/1
@CCFFFFFHGGGHEGIIFIF>EHFH<FGHEGIJGIG@GHIIIIIFEH@FE
@7264447/1
caaaaactttgtcagccgcttctataccaccatcaaggaaaagtgcaccc
+7264447/1
CCCFFFFFHHGHHJJJJJJJJJJJJJJJJJJJJJJJJJJJIJJGHJIJJJ
@7265000/1
ccagtccacttggtttatgccattgtcatcttttttcgtaggcacaataa
+7265000/1
CCCFFFFFHHHHHIJJJJJJJJJJJGJJJJJJJJJJJJHJJJJJJJJJJJ
@7265002/1
cgcagattaaaatttttaagtacgactaagtgagcacactaaatcaccac
+7265002/1
CCCFFFFFHHHHHJJJJJJJHIJJJJJJIJHIIIJJJJJJJJJJJJJJJJ
@3030340/1
ggcgttttggtgggcatggcctgcagctccctt
+3030340/1
@@@DDDDAFF2ADGBEBE@FD3CBGHG@FGIC>
@6257594/1
gttttaaactgacttgaacttcaccagatctagtaaatattggaaatgga
+6257594/1
CCCFFFFFHHHHHJJJJJJJJJJJJJJJJJJJJIIJJJJJJJJJJJJJJJ
@6257719/1
ccttaagagaaatcttagctgacatatactaattaagatagcaacccaca
+6257719/1
CCCFDFFFHHHHHJJJJJJJJJJJJJJJJJJJJJJJJJJJJJJGHJJJJI
@3030595/1
tcttaaccagttcttcttcaaattgattacaaagactcaggagtttatca
+3030595/1
@@@FFFFFGDFFHIIJGIJJDBHHIGIIIJICHIHIDGEIIBH9?GIEAG
@8261026/1
caagatagaacccaatcctggcccaagaggagagcttttattgaatagaa
+8261026/1
CCCFFFFFHHHHHJJJJJIJJJJJJJJIJJHHHIJIJJJJJJJJJJJJJI
@1906116/1
ctcagagctaccttggcagctgctaattttgcttggtgtttgttttctcc
+1906116/1
?@@DDADDAFDDHIGGHEHIGID>HHCH>DCEHHIIBFDDHBBF;GBDGG
@3030858/1
gctgctatagatggaacgttgatctggtc
+3030858/1
@@@FFADEF?D8FFHIGI;FEI9D>HHHG
@757465/1
gctgagtgagttaaaacagtacatcgcacaacaaacacttggggagttaa
+757465/1
CC@FDFDEHHFFHIIIIIJ@EHGEHGIII>FGHGGGGIGIJIIJJGF@FH
@1364446/1
ccattttatagctactctaaaaacacggtcttttccttcccctggcaatg
+1364446/1
CCCFFFFFHFHHGGHBHIIJIJIGHIIDGGBGHGIJIJGG<G>D=GEC>A
@5786069/1
gagatactggttgttgttgaggtggtagttgagtttggtgggtaggggtt
+5786069/1
@@@DBDADF?A?DGG@AFA<A:3<81A?G@EGEGFIIB8:6?8?DFEF;@
@1906788/1
tgggattcattatccattctcccctaggctttgctttaggatcatcatct
+1906788/1
@CCFDDFFHHGHH@GEGIEIIJIJJIHIJJJJIHDHGGE><FHHIIEHGH
@5202753/1
gtccctgttgttccattgcttgaggtctggtaattggagcggcttgtcta
+5202753/1
@?@DDDD:D<CDHGGHGFHCFCFG><A4;?C@<CCCEH;;8?D?F:B==/
@214221/1
tgcttctgtaaaacgccaataattgttctttcatgatactctcaagatcc
+214221/1
@@@FFFFFBFFDDHJIGGDGHEIHHHG?BBEGJIJEGEGEHDDGGI<@9?
@8262264/1
ggaaaactgtttatcatagatccgacgacactttttagtaccgggcttac
+8262264/1
CCCFFFFFHHHHHJJJJJJJJJJJJJBHIJJJJJJJJJIJJJJIJJJJJJ
@4704678/1
ggcaagtgttgggattttgaccatcttcaacgaatcaaattca
+4704678/1
@@CF?DBDF<CFDGEIIHG?HCGHIGGFG?EFBCHHIIDGFH9
@7771001/1
ctctaattaagtaaaaactataaaaataataggctttttaaaataataca
+7771001/1
BCBFFFFFHGHHHIJJJJJJJJIJJJJJJJJJJHIJJJJJJJIJJJJJJJ
@6259303/1
ctctaattaagtaaaaactataaaaataataggctttttaaaataataca
+6259303/1
@@CDFFFFBHFHHIGHGGIJJIIFGGH@CHGD>EGHIEBFHIGDFHEDIG
@6775275/1
ggaatgtatgacgatgatttgatatctatatttctcattttctgctaaag
+6775275/1
CCCFFFDFHHHHHIJJGIJJJEHJHJJJJJJJJJJJJJJJJJJJJJJJJJ
@5203372/1
gtttcttcttcatcagggaaattagttatt
+5203372/1
@@<DDDDDHHFHBD<FHE@C;?CDH3?BFF
@4154757/1
catgacttttataattagggacaggatcatatcgtacaataagattacat
+4154757/1
CCCFFFFDGHHGHJGHJIIJIJIJJGJGJIE@HIE@E=FFGGIFGGEIJJ
@4154779/1
cttgttttttacttgttcctgtgccataaccgtacttcatatcattgata
+4154779/1
@@CFDEFFHHGFHJJJJCHGIHJJJJJIJIJIHB=FAGEE@FGEEDBFC>
@4705002/1
cctagttcttctaatattgatgttttattttcagtataccttataccgct
+4705002/1
B@CBDBDEHFHGHIJIJIHCJGIGIGIJGJIJDG@FGIJJ@DGHHCHIJB
@3581254/1
cctccacctttctttccttttttgcccattattgtgtactatcttcaaag
+3581254/1
@C@FFDDFHBFHGIJGCGGCHHBEFGDI<BCHGGBDCHH@G@GIGIEEGI
@5203713/1
agggagaatttttaaccatttacacaata
+5203713/1
@<@DDD?3A<FFAHADFGHGEHI@F32?9
@7771568/1
gttcttctttccatcaaaggcaggaaatcgatttttgaaacacctctgtc
+7771568/1
CCCFFFFFFHHHHJJJJJJJJJJJJJJJJJJJJJJJGJJJJJJJJJJJJJ
@5203995/1
tttagaacgaagatgactgagttttccttcatgtatat
+5203995/1
@CCFFFFFHFHADB>GGHHGGGGGG>HGIEFGD<EC>F
@3581664/1
cttttcttttgtaaattacttcaaggaaatcccagtccacttggtttatg
+3581664/1
@@@DFDF<BHDDF>FGAFIGGFG9ECEB>@CBGII9??F3:?DD<;;FG4
@1365979/1
tgtatttcctgtgatcttgtctaagattgctttcgctgcggcatgctttg
+1365979/1
B@@DFEDAHHHHHGIJEIJGIIHGHCGEHGHHHIG<A:CDHBHGI@@GGE
@7266266/1
ctcttctcttggtgttcaacaaatctcttaatgatatcagtcagcttaca
+7266266/1
CCCFFFFFHHHHFHHIJJJJJJJJJJJJJJJJJJJJJJJJIJJJJJJJJJ
@5788105/1
tggcggtagctttaatcatagttgatgtctgcatatcagtcagcttctta
+5788105/1
CCCFFFFFGHHHHJJJJJJJIHHGGJJJGJIGHGIJGIGFHIIJJJJJJH
@7772613/1
gtttcaatgatttccctgttgaccttacggggacacttatcaggttgtat
+7772613/1
CCCFFFFFHHHHHJJJJJJJJJJJIJJIIJIJGIIIJJJIJJJJHGIIIE
@5788388/1
agactttttccttaattttaaatttgtataatttcaagataacaaataag
+5788388/1
CCCFFFFFHHHHHJJJJJJJJJJJJJJJJJJJJJJJJJJJJJJJJJJJJJ
@4156077/1
cttcaaatatgaattcatggtgatcatattcaatcacagtcggtgtttta
+4156077/1
@@@DDDDDBFH>DGGABAF@<CH@<<CDEEHCAHEEH99?CD0D?DF@>D
@7772851/1
ggccaagatcagccgtgtttggtagaagcaggatgacacttaggtcgtgc
+7772851/1
CCCFFFFFHHHHHJJHIIJJJJIIJJJJJJJJJIJJJJJJJJJJHIJHII
@216937/1
ccgttttttggagaggcaactcaggataactatagaggttcttctttcca
+216937/1
CCCDDDFFHHHHGJJJGGEHGICEGFHGHHHGGDIGIJCGDCHBFBDBFF
@759174/1
gtcattagcagagctcgctactaagg
+759174/1
@@@DDF>>??FFDB9CH>1:CDAFGG
@5789317/1
tccatactccttgtcttacaggtaccggtctttctcgataatcaagtgtt
+5789317/1
CCCFFFFFHHHHHJJJJJJJJJHJJJJJHIJJJJJJJJJJIJJJJJHHHI
@2440300/1
ctctggcattttcctgtgactgatttttcttcaacatcaacaaatgtcac
+2440300/1
B@@DDDFDFHDHDEGEFHEIG9GGHIDHGIGJIIIEGC>DEHIIICG@GI
@759750/1
gtttcttttctttaacatttctcacagaacggttgcca
+759750/1
:1?DDDDDACFBBCBFGIIIBHGDHG@3FEDDA?8C<G
@4706256/1
ggctctacctgatctggaccagtggcgtatttacagaagcaaggttggcc
+4706256/1
@@@ADADDFHHAHGIIIHHJ<GEA9;FEGICDGFCAC9D9?DGHFEFGFF
@760237/1
ggtggctgcagtttccatatcatattatacctgaaggcttttgggtcgtg
+760237/1
<@@DFDADHFG?FG@GHG9EE@FHHIIIIICGFCGBEEF;CD<@@BG0?6
@3032246/1
gtctaagttaaacaattagtaacaaaaa
+3032246/1
@?@DDDD2AFF>F>EHGGCBFCC>@DFA
@5205334/1
gttgctgttgttgctgaggctgctgtggtct
+5205334/1
@B@D<DDEHFHHGFDB>AGEFGGGE<@FEBF
@4706452/1
cggcttttggttgttccaggccttggtaaatttgggtcccatgctatggg
+4706452/1
@@<7DDBD>FBFHHEBFHEEGGIJIBHFHIIJIC<:1?D>GFEI@>BF<9
@5205430/1
gttcatcagaatcaaaatggttgtcatcccataaaaca
+5205430/1
@@@FFAEFHGFHDHGIHIIGAF;3AD9F?CFHGGAEC;
@7774570/1
ctctatttcattgtgcattaatctatagaaaattttccagacagtattta
+7774570/1
CCCFFFFFHHHHHHIJJJJJJJGJJJJJJJJJHJJJJJJJJJJJHJJJJJ
@7774575/1
ttatcattaaatagatttatgaggattcctgttagttgtcttcaaaaatt
+7774575/1
CCBFFFFFHHHHHJJJJJJJJJJJJJJJJJJHJJJHIJJJJJJJJIJJJJ
@7774837/1
gtgtttttgagctcatacttaatccaatgacatggggaagtcaattgcta
+7774837/1
BBBDFFFFHHHHHJJJJJJJJJJJJJIJJJJJJJJJJJIJJJJJJJJJJJ
@6261824/1
ctctgatgggagatttcggaactttggtactaaattgttctatttctttt
+6261824/1
CCCFFFFFHHHHHJJJJJJIJJJJJJJHIIIIJIHJJJJJJJJJJIJJJJ
@1367516/1
gcccatttaaacatttgtaaataaactcatcttgtaatttagcacattca
+1367516/1
<BBDDFFFG>FFFIIDHBGIJIIIJJJIIIIJIJFHICIIHEHEHEHII4
@7775826/1
gccttcagctgagtgagttaaaacagtacatcgcacaacaaacacttggg
+7775826/1
CC@FFFFFFHHGHCFFHEJGGGIJJJFHIJIJJJJJJJIJIJJJJJIJJI
@1910363/1
gtaatttcttgttcttcttgtttcttttctttaacatttctcacagaacg
+1910363/1
@B@DDFFFHHFFFGIIJJIJEHHJIJFI@FHGIGGIIGHGG@HECHBFII
@1910410/1
ggctgttgttgccactgctgctgctgcggctgttgttgcct
+1910410/1
@@<DBDEF;F8FBGHIIJECA9BFEAG6ED60?F9?DDF<4
@6263213/1
ctcattttcactcagaagaaataatatctcagcaccaattttatgatttc
+6263213/1
CCCFFFFFHHHHHJJJJJJJJJJFIIIJJJJIJJJJIGIIJJJJJIJJJI
@5206227/1
ccataaccgtacttcatatcattgataattactgtagatgag
+5206227/1
@@@FF8BDHDFDHGGGIIGI>DHHGGHGFIIIIHG9C?EDFB
@3586870/1
tgttgttgttgaccccatggttgtcgaggaggtccctgttgttccattgc
+3586870/1
@@@DFDBDC?FFH3CFFH9;HACFHI=BADAECGGGCH<D48BB?F@<8=
@5790512/1
ccatcattcgctcctcgactgccccgatgttggagcctatgctatccgta
+5790512/1
CCCFFFFFHHHHHJJJJJJJJJJJJJIJJIIJJJJJJJJJJJJJJJJJJJ
@761305/1
gcacagaataatcttgtatgatgtctcttttggactacaatacaagttat
+761305/1
CCCFFFDAHHHH>GIIJIGGIGHFHIJIIIHIBBBB@DG@GGAFCGBGII
@7270582/1
ctcgaatctattatctcttggacaagttgttatattagtcactttatatg
+7270582/1
BCCFDDFFHHHHHJJJJJJJJJJJJJHIJJJJJJJJJJIJJJJJJJJJJJ
@6264834/1
atggagtttgacctctaggaccagtttgcaaagggaagcgagcttgctgt
+6264834/1
?@@FDDDDFDGFHIIGHGGGIGHIHHIIIIIIIIIIIIFIIEG:DGEGGC
@761717/1
gcctcttttaccattgtacgagtttgag
+761717/1
@<@FDDFDGFFHAGGCA>AEHIGGBGGG
@5207648/1
catgttcttgcctttgttgctgctgtggtggt
+5207648/1
@@@DBBDDH<D?C?FE@C:FACFEGEAH928:
@2442507/1
gcagactctgtacttcctcctcatagttccacaatgag
+2442507/1
@BC=DFFFFHFFHFHIIIJJIJIIJICFFHIIIIGIJB
@7271395/1
gtgaatcaatttcaggatacgatctggtttacaattagaatttataagtg
+7271395/1
CCCFFFFFHHHHHJJJJJJJJJJJJJJIJJJJJJJJJJIJJJJJJJJJII
@8266015/1
ctcagagctaccttggcagctgctaattttgcttggtgtttgttttctcc
+8266015/1
CCCFFFFFHHHHHJIIJJJJJJJJIIJJJJJJJJJJHHGIJJIJJJJJJJ
@3588765/1
ctcaacaagttccgttttttggagaggcaactcaggataactatagaggt
+3588765/1
CCCFFFFFGFHHHJIIGGIIFBGGE<F=GIJJJCHIGIEEHIIGGCDG@B
@3035318/1
ctccattagttttcttccaactagtgaaatttgacttaagaaatatgaa
+3035318/1
@;?7D>BDD=DAFIGIIIHHGIEHHIB<?EBH@CE>EBEBC???B<F>4
@218432/1
ctgctgctgctgctgaggcggttgttgccactggtgttgttgaggctgct
+218432/1
@@@FFFFFGHHHGIC?GHGEDFHIIJJJIEHIB9?;BFH@@G43@E?=A;
@218519/1
ctcatgttataacattatgcagttcattacctaagatatttgttatgatc
+218519/1
CC@FFDEDHHHGFHGGIIHHBCFBH9FIGHFHHGBAGEGEGCEA>F9GFD
@6778439/1
tatctttcagttcttcaacaaaattatcttcatatatttcagtaggatca
+6778439/1
CCCFFFFFHHHHHJJJJJJJJJJJJJJJJJJJJJJJJJJJJJJJJJJJJJ
@5208978/1
ctcgaattctttagttagggtaattaaaccaagccctatt
+5208978/1
CCCFFFDFGGHHGIICBHHGCFEAHIJIHCG9CGHEGHE9
@3037045/1
gctctggctattttagcatggaatgtgatctccaagttgtgaatcaattt
+3037045/1
CCCDFEFFHHHHHFGIIGGJIDIIJ@>FIIBEHGFIHIHGF<FGBH3DBG
@3590580/1
ctcagtttcacttaaatcttgaaagatattatcacagattgcccttatct
+3590580/1
@C@DFDFFHHHHHGIDIBIEHCGHIHCD<HHGH@HHHGGGGIIIHGCGIJ
@4160423/1
gggatatctttcagttcttcaacaaaattatcttcatatatttcagtagg
+4160423/1
CCCFFFFDFGABFGDGEGHHHGEEGIHIJEGIHBHEIDC:??GGGGH>DH
@2443141/1
tttggtttccttatcagtaatctcgaatctattatctcttgg
+2443141/1
@@@DDBDDDHBFHGGA@AADH4<EG>EHGIGHHGGGGHIIG9
@763623/1
cttcagcctcatgttataacattatgcagttcattacctaagatatttgt
+763623/1
@<<DAB?DAD3DFGGFHGIEHIIIBHHJFIIICGIII4C<CDGA9?DFHG
@764063/1
ctaaagttaaattattgtaacccatactcctatcagtaaaagcacgagct
+764063/1
@@@FF<ADFBFDFHIIG9EAFIEGHID9FFHBEHIIHEGIGHCGIBHAFA
@3591817/1
agattaacaaccttgttaggagagctgatttcaataacgacgcctatgtc
+3591817/1
CCCFFFFF>FHHHIIHHIIJIIIJJHG<FGIICFGGIIGEH<DGAHDHBB
@7273712/1
ctccggccaagatcagccgtgtttggtagaagcaggatgacacttaggtc
+7273712/1
?BBD?DDFHHHHHJJJJJJFIIJJJJHIJJJJJJJJHIJIJJJJJJIJFG
@6267458/1
ctcttcagcatttagcagcatcgtgatacgatgtaatattgaaggcaata
+6267458/1
@@@DBDDDFFFHHI@EGFHGHG@GHIGGHG=?EEFHIGECCFC?F<FBBG
@4160734/1
gcggtacatttagctatcctgtagtttcgtcctatacctttgaatgtccc
+4160734/1
?<@FADD?FBFDFC>GGDD@HCDFHG>HEBEHGGIHIHGIIBGFHIICBF
@5795058/1
cacgatttcggcagcttttacctcattttcactcagaagaaataatatct
+5795058/1
CCCFFFFFHHHHHJJJJJJJJJJJGIJJJJJJJJJJJJJIJJJJJJJJJJ
@220700/1
gggaaaatgaactgtatccattacgatgattctagctg
+220700/1
@@@DADF?CF8CFFABFGGJDHIIEEAE>9EAHHH>EC
@6781005/1
aacaacaacaacagcagcaacaacaacagcagcagcaacaacagcag
+6781005/1
<BBDFFFFHHHHHJJJJJJJJJJJJJJJJJJJJJJJJJJJJJJJJJJ
@5796195/1
gtcactattaaagttgatttgtcttatcgacttgacaattttttcttttc
+5796195/1
CCCFFFFFHHHHHHHJJJJJJJJJJJJJJJJJJJJJJIJJJJJJJJJJJI
@5796254/1
attttaaactgtccttctgacacaccatctctgtaaaagaggatagcttg
+5796254/1
CCCFFFFFHHHHHJJJJJIJJJJJJJJJJJJJJIJJJJJIIJJJJJJJJJ
@5796319/1
agcatactttatcgtaacggtcatttctttttcttgatctctttcattat
+5796319/1
@@@ADFDFB?:DABGEFHGEAB@EFHHGIGEH>GIH>GHGFGGECHIGHI
@6781253/1
gtcacttcaaactgttgctcagcagctatctcttgtaggaactggactgc
+6781253/1
CCCFFFFFHHHHHJHJJJJJJJJJJJJJIJJJJJJJJJJIIJJJJJJJJJ
@4711651/1
catgctttgcttctttcttagatctaccagtgcccatggcagcaaatcta
+4711651/1
@@CDFAEFHFH<FGIJIIGEHAGGHIEI>3CEHHIGGCHGGGHFCCBBG9
@3038412/1
tcttgacagccctatacctatttacatgcctagacttgtgcaccagctaa
+3038412/1
@C@FFFDFD?HFHGIGGHJFIIJJ@HIHIGGIJIJIJJIGIGI@EGIGGG
@8271974/1
ctcctactccgacaaacgccatcctctcattcttagttgtaacaactagg
+8271974/1
CCCFFFFFHHHHHJJJJJJJJJJJJJJJJJJJJJJJIJJIJJJJJJJJJJ
@766458/1
ggaagttttatttacattttttgcctgaacacattgggtcgccataccta
+766458/1
CCCFFBDFGHFHHFGGGIIGGGJGDHGIIICHI@FHEIGGHGIJBBFH@C
@7274875/1
tgggtagttgggtaatattttgataacgtggatgtagataggctggcctg
+7274875/1
BBCFDDFFHHHHFHJJJJJJJJJJJJJJHJJIJJIJJJJJIGIJJJJJJF
@7274881/1
ccttggtaaatttgggtcccatgctatgggtgaaagatcctcttcttcaa
+7274881/1
CCCFFFDFHHHHHJJJJJJJJJJJJJJJJJGIJJJJJJJJJJJJJJJJJJ
@1372740/1
taagattacaattcttaacattttttctttaaacaaagaacattggatta
+1372740/1
@@@FDDFAFDHHHIJIJDCCGHIDHEHHGHIIJIIIJJIJIJJJIGIIGI
@1373138/1
ctggattcatatgactgatttcttctaatttgttcttcatttctttagtc
+1373138/1
CCCFFFFFGFFHGIJJIFHIGHIJGJHIJJJJJJJJIJGJJJFJIIIIHF
@2446338/1
caaagatagtaagttatttcttctaaattctgctctgataaattagaatc
+2446338/1
CCCFFFFFHFHFFIGJIJJJIICHGGIIHIJIJJJEGBHHEHFICGHIJH
@3040594/1
aaggaagtgaggtacacagttgcagtcctgagctggtcttcagtcacccg
+3040594/1
CCCFFFFDBHF<BFGBHGGEHIIIGFFHGICCDGCGCFIIGGGEEGHG2D
@2446853/1
ctgctcttcacatactcttgttacaacatatttcaacatgtatccttttg
+2446853/1
@CCFFFFFGGHGHJJJHIIJIGGJEEFGIIIIIJJJII9FBGIJIIBCE>
@3041015/1
gggaagttttatttacattttttgcc
+3041015/1
@@@DDD;ACFH?>EF4:<<I@CB6<<
@222443/1
gccacgtcaatgttaaggaatggtttccaaccaataattgcagactggaa
+222443/1
@?@FFFFDGDFDHJIJJJIIIIJEHIGGGIHBDG9DHIEGGIJGI@GD;D
@8272449/1
aacaactgtaccagccggcacattcatatttctcccatctgcatccttct
+8272449/1
CCCFFFFFHHHHHJJJJJJJJJJJJJJJJJJJJJJJJJJJJJJJIJJJJJ
@3595547/1
tggggctgttgttgccactgctgctgctgcggctgttgttgcctctgctg
+3595547/1
@@@BDDDFHHHFDGIGGIJIJJIIIIJIIGIJJ6D;DGFHHEIGDFGI<;
@3041696/1
actaccaatactttaagagcatttattgcagcttctttctgtgcatcatt
+3041696/1
@@@DDDDDF>:AFAGHIII?:AEHGGHI9FH>D>B>E>CFHHIIII@G@<
@6782901/1
ctggatctgatcttaacaagccttaagagaaatcttagctgtcatatact
+6782901/1
CBCFFFFFHHHHHJJJJJJJJJJJJJJJJJJJJJGIIJJJJHIJJJJJJI
@4164872/1
tccattccatgatttattaaacccgat
+4164872/1
?@@DDADD?4=DFGB<EE@E<C?A:6?
@8273337/1
gtaaaaagtggtgaagtcaatcctaacactctaggattatttccagaatc
+8273337/1
CCCFFFFFDFHFHIIJJJJJIJJJJJJJJJJJJJIHJIJJJJJJJJJJJJ
@3595959/1
cttggcaacaaacagttgttttttcctgatatagctctaacttcaattaa
+3595959/1
@@@DDDFDHHFFF9E<FGH?CFHIIGDEGCHG<FGF<FEGEGEGICGB><
@4165632/1
gttaggatagcttccttaacatcagtaatcaaatcatcagtttcccaggt
+4165632/1
C@@FFFFFHHHFFGIIJJJJJJJIIHJJGIHIGIJIIIJGIJJJIJJEGD
@8274412/1
ctcgcaacttaggttatgcgaagtacataactttctttgtatctgcatga
+8274412/1
CCCFFFFFHHHHHHGIJJJJIHIHIIJJJJJJJJJJJJJJJJJJJJIJJI
@224086/1
gttatatggtgattgatgccattcaactttgcattaactttctgcagtat
+224086/1
@?@DFDFDFCBFAE>AG@HGG@BFHIIFEEBFHIIIIFGIGAGDFD?F@F
@8274822/1
gcctcatgttataacattatgcagttcattacctaagatatttgttatga
+8274822/1
CCCFFFFFHHHHFIJJJJIJGGEIJJIJJJIJJIGGIHIGGJJJIIIJJJ
@768925/1
cttgtatactagcatgactgactag
+768925/1
@@CDDDEFGDFDB>BFDHICFFHED
@1915681/1
gtgatcttgtctaagattgctttcgctgcggcatgctttgcttctttctt
+1915681/1
@@@DD?BDDF<AFE9FGF>EIIII=CEGG>CCDA8?DGG<4D?B@F9CCG
@6270959/1
ccttaatctagccacttcagccttatgcctctcaaactcaagctgtcgct
+6270959/1
CCCFFFFFHHHHHJJJJJJJJJJJJJJJJJJJJJJJJJJJJJJJJJJJJJ
@6271042/1
aggaaataagaaagcaagagaaggaagtgaggtacacagttgcagtcctg
+6271042/1
CCCFFFFFHHHHHJJJJJJJJJJ3FHIHHIJJHHJJJJJIJJJJJIJJJJ
@6271068/1
tgttgttgttgaccccatggttgtcgaggaggtccctgttgttccattgc
+6271068/1
BC@FFFFFHHHHHJIJJJJJIIJJJJJJJJJJGHIJJJJJJJJJJIJJJJ
@1916166/1
ctttatttactagaaactgctcttcttttttaata
+1916166/1
C@@DFFFFHFFHHIIHEBH@EG4CFEHHHIGIJIG
@5213957/1
caggataactatagaggttcttctttcc
+5213957/1
@@@FFFBDGGDFH@GHHBFEHCC?EAEG
@7277896/1
cttaaggaaggaatcaccgatagtttccaaacgctccagattgatgccat
+7277896/1
CCCFFFFFHHHHHJJJJJJJJJJHGJJJJJJJJJJJJJJJJJJJJJJJJJ
@5799210/1
ctttgctcagcatctcgaggaaccaagtagcatggtggtagccaattatc
+5799210/1
CCCFFFDDHFDHHGEHGIGBGGIGIIGBDBFEIGGCC@DDGGIHGFFIHE
@1917194/1
ctcgataatagatatgtaataagaatattgatgctttgcccgtcctttac
+1917194/1
@@@FFDDDFDH:A?EHCBFHDHH9?C@4CB><A?<CFCGHAFHIGIJGGE
@5800341/1
tctcatttgaaaacgtggatctccaaggtctccttgaacaaatttaccta
+5800341/1
CCCFFFFFHHHHHJJIJJJJJJJJJJJJHHJJJJJJJJJJJJJJJJJJJJ
@4166978/1
cttcaacatataaactgcagggaattctaagagggtacacaattcaggca
+4166978/1
B@@FAEDFGDHHHEHIIJIIIIJJEHJI@CHI@DG1?CFEHBE>ADFHIC
@3597413/1
ccactataaatgtaatcggtggcgtgt
+3597413/1
CC@FFFFFHHHGAHEGEGJCHIJIE?1
@7782677/1
tattgctctgcagggaacggcgacataggtgtctgctcttcacatactct
+7782677/1
CCCFFFFFHHHHHJJJJJJJJJJJJJJJJIJJJJJJJJJJJJJJJJJJJJ
@7782839/1
gcatggtttaagaaagaccaaaggtttctgttgagctagtcatttgttcc
+7782839/1
???D?DDA?D:ADD;C@?ABACF;22<ACD@:?BC>DDEIIEICBBBDDD
@8276232/1
ccgtacttctagcattagaagtttcttctccagctaaggctgtatcatca
+8276232/1
BBBDDFFFGHGHHIJJIIJJIJJJJJJIJIJIIJJIGIIJJJFHIIIEIH
@4167925/1
gctgtggtctctgctgttgctgttgttgctg
+4167925/1
@C@FDEFDFFAADGIIGAHGAH<BH@3<<9C
@225464/1
ggtacacagttgcagtcctgagctggtcttcagtcacccg
+225464/1
@@?DDFFFHF?FD<GHIIII?FGGGH><ECHDIFCHIIID
@7783661/1
ctgcaattcttggttcaagatcattttaaactgtccttctgacacaccat
+7783661/1
CC@FFFFFHHHHHGIIJJJJJJJJJJJJJJJJJHIJJJJJIJJJJJJJJJ
@7784020/1
tggacaaggactgcatcttcttattatatcataactaatttattatattt
+7784020/1
CCCFFFFFHHHHHJJJJJJJJJJJJJJJJJJJJJJJJJJJJJJJJJJJJJ
@4169046/1
tgtttactaatgcagatcttaaatctgttaatgctccagggctatgtgca
+4169046/1
CCCFFFFFHHAHHCFBGE@IGHHIIIIIGEHHIJHIJIJ>GIGG@>DFHG
@226150/1
ctgagttttccttcatgtatattttcatgagtacaatagaggtaagtagt
+226150/1
@CCFFAADDHHGFGGEFFHJHGIEGFE><:AC4FHGGIJJHI3?<@9?<?
@6786108/1
gtcatcaagctctccccttccatgcaataaacggcatgtctcaagagctg
+6786108/1
CC@FFDDFHHHHGJGGGIIJJJJJJJJJJIIJJJJJJIGHJGGGHJJJJI
@6786218/1
cctccttcttcaagcctagggaaaaggtgaaataaatgaattgatgaaac
+6786218/1
@@@DFEFFGGHHHJGJIIJJJJJJIIIFGGIJIJJHIGHIIJJIIJJIII
@8278133/1
caggaatggaatgctgagtaacaagattatatgggagagtagcttgaggc
+8278133/1
@@@FDDBBFDHFFEBGG?HB?B?ABHGGGGHIGE9E?<D1?DFCHIGHDG
@4714725/1
gttggacccatgcactgaatgactttatacactggtatttctggctcacc
+4714725/1
@@@AD?D??D;FHBFAF<?FCGHEGEHCCCFEG>FCBDFHGDBCDGBE9?
@1376680/1
caacaaatctcttaatgatatcagtcagcttacaagccttagtaagcata
+1376680/1
@@CFD;?><DFDFEHHIIDGIGGHHGIEGIH4ECHDDDFGCC9CFHE@HF
@1376949/1
cccgtttttattatcgcttctaattttttctctcatttctgggattaaaa
+1376949/1
B@CDDFFFHFFHH@GHIIJJIIIJIGIGIGED?G?BDGCFE9FFGGB>BF
@1376981/1
cacgacctttggattgaatataagaccttgttgttttagggtaa
+1376981/1
@@@FDFFFGFHDFIJJDGIECFHGGIEGGGIJGGCF>GHHEGHG
@772522/1
gtcgtgagaagctgcaacggctgctatagatggaacgttgatc
+772522/1
@@@FFF>DHGHGGJJIFHFHIBHJEHIIEG<B@FGBE;FG?GG
@5802476/1
ctgcagggaattctaagagggtacacaattcaggcactaatgtctcttca
+5802476/1
CCCFFFFFHHHHHJJJJJJJJHGIIJJEFHJJJJJIJJGIJJFHIJJJJJ
@6275055/1
cgctaatttaaaaattgaatagtttttatgaaatgagtcagaattttcgt
+6275055/1
CCCFFFFFHFHHDGJIEHJIG@FIIIIIJIIJJGEGGIJIIGGIHIIGII
@1919836/1
ctcttatagtaaaattttgtggtaagttttcttccacgtagagaatagta
+1919836/1
@@@DDDDDHHHFFGGIBGIFFA3A:FCCHIIIIIIEGGIE>FG?GGGCFC
@7281487/1
tgtttcaactttgctacataaatctttctctagctgctttatttgagctt
+7281487/1
@@@FFFFFGHHHHIIJJJJJIJJJJJJJJJIJJJJJJJJJJJJJJIIJJJ
@7281518/1
cctcacacctggcactaaactgtaaagggcttcactgcaaaagtttgatc
+7281518/1
CCCFFFFFHHHHHJJJJJJJJJJJJJJJJJJIIJJFJJJJJJJBGGIIJJ
@6275732/1
cttttattgaatagaataggaatgtcaggtgcgttaacttttggtggctt
+6275732/1
@CCFFFFFHHGHDIJJJJIJJIJIHFHGJ?FHHHIJJEGIJJJJGGHIJJ
@1378754/1
ctgtagtacaaatttctatttccgattatttttcctttgatgctgctcaa
+1378754/1
?@@;DDDDFHGHHFGIIIIABIHE?;FA9FHII3C<ECGEHI??<D>GG9
@8278828/1
gttgaaggattttctaaagctttgaattcataagttggttgttttttaag
+8278828/1
CCCFFFFFHHHHHJJJIJJJJJJJHDHIIIJJJJIIJJHJIFHIJJJJIJ
@3600082/1
ccactatctaaataaatagctgcagctaatgattcaaataagtcaccaag
+3600082/1
@C@FFBDFDFHGGG@GFBEH>HHG<FCHBFA>DGHHC?CEGF4?CBD@??
@4717364/1
ccctgaactaggcaatgaagttcctgcaggaggtataaacaaacctatgg
+4717364/1
@CCFFADFF?CFHJIGGEHIEHEGGHIBGDF?<199D>FIG9@GGEHIJC
@6276503/1
gctttctaatgtttcttcatttaaaaccgctgtgtctctttctttttttg
+6276503/1
CCCFFFFFHHHHHJJJJJJJJJJJJJJJJJJJGIFHHJJJJIJJJJJIJJ
@4718008/1
gccgtaatgaatggtgttgctttcgcagggtaagtcttt
+4718008/1
@@@DDDD7CDHHF@?CA1CEADHE=EEGG6CDGGBGGFF
@5218347/1
ctctaaaccttcatctttatcagta
+5218347/1
@CCFDDFDFHHF8BAD<E4I<AID4
@2452892/1
cggcataatgagtacatcatttacatcaccgtgatctaatatttgagc
+2452892/1
@@<?DDDDH?FHDAE9@FH>?EHGG9BFFHBCFCH>CGEEHEHIIGEC
@5218734/1
cctaacgttatcaggttttgggtagttgggtaatattttgataacgtgga
+5218734/1
@@CDFFFDHAFHAFG:CHGGIIAFG?F@FH;D@ACHIIIIIIII>BBFG=
@2453026/1
ttcttcattttcagctctggctatttta
+2453026/1
@@?DDDD8FFDHFCGHGBE3CABFHIE9
@775436/1
ggaatttgtttgtgattttttattgtatcccaatcaattatgatactgtc
+775436/1
@@@DDF?BDHFHFBGGIJJIJJEG@FCFHDG3C>FGFAEG>D4?FDEGFH
@4171203/1
ctcaaaataaaagaataatagctagc
+4171203/1
@@?DDA>DBDHGHIFGIJIGIHHE>F
@7786474/1
gtgatatatttttgcatctgttataaatgtaggaagttatcaagaaatct
+7786474/1
CCCFFFFFHGHHHJJIJJJJJJIJJJJJJHFGIIJIIJJJJJHIGHIJJJ
@7786942/1
ggcaagtgttgggattttgaccatcttcaacgaatcaaattcactttgag
+7786942/1
C@CFDFFFFHHHGJGHJJJGHEHGIIJJJIGIIJJIIIIJGGIIGEFHGI
@5807245/1
gaagaatcatgtgataaaaaatagcagcagtcatcaccaaaacctgatga
+5807245/1
CCCFFFFFHHHHHJJJJJJJJJJJJJJJJJGIIJJJJJJJJJJJJJJJJI
@8281468/1
gaattacagaataactcatgaatgctttctaatgtttcttcatttaaaac
+8281468/1
CCCFFFFFHHHHHJJIJJJJJJIIIJIJJJIJJJFIGJJJJJJJJJJJJJ
@5807606/1
catgtatattttcatgagtacaatagaggtaagtagttatagcatactta
+5807606/1
CCCFFFFFHHHHHJJJJJJJJJJJIJJJJGIJJHIJJJJJJJJJJJJJJJ
@3048770/1
gcttaatattagaaatcttaataaataggacgaccaacacagcgataaaa
+3048770/1
@@CFDDFFFH?FHEHDFHGGHE:FFEGH9EHIDFHIBHIG?HEH@F6CHA
@7788715/1
gggagaccttggctttgccgcttgttgctgtacttgaggctgagatgaag
+7788715/1
CCCFFFDFHHHHHJJJJJJJJJJJJJJJJJIIIJJJHIJJJJHIJJJJGJ
@3049915/1
ccttggcaacaaacagttgttttttcctgata
+3049915/1
@<@DDDDDF;DHFGII4<FHH9FGGI@FEFAB
@3050203/1
gcctttgatagcaatcggtaaagttttgcctataagaacaatgagta
+3050203/1
C@CFFFDBBBFFF@GFGB:FHGBBFIBFIJIGGHIEHIIJIEGHIIF
@777455/1
cctcaaccttttgtaacatcgacaacaccgcttgtgcggcaatatgtttg
+777455/1
CCCFDDFF<FHFHGGCFHIGGIJGIEE:E:FBHF@BEGIBGGBGGGIGHE
@4175466/1
ggcatgctttgcttctttcttagatctaccagtgcccatggcagcaaatc
+4175466/1
C@CFFFFFDH>FD@GGIJBGFA??CDHGGF>GCCGGIIICDCGHIIJFH3
@1384351/1
cacattaccatatttctcaaattcagtcttgaaatattatccattagctt
+1384351/1
@@CFFFDDDF8DF4AFEEE@FHDGHH<AF>DHE@HGGIIIIIIGCEEEHG
@4175571/1
cgggcttactaagggagttttcttgatcattttcgtttacccagagagga
+4175571/1
@@@D<DBDHHHDDB>?8C<EH>?HHCCA:CF9D??@G?HEF9:?B9DFGF
@1384482/1
aagattacaattcttaacattttttctttaaacaaagaacattggattat
+1384482/1
@@CFFFFFHGHHGIJI9<FGIJJJJJIGGIIJJI<DGHIG@GHGHGIJDI
@2454142/1
ctacaacagctgctattgaaggctttttgttatctccagcaggtgg
+2454142/1
CC@FFFFFHHHGHIHHBEAFBEGBGCGHGEG4?EGH>@>?D;F3B@
@8282314/1
gggtgagtaacatcagctccgagaaatattacaggttcgttgaaaacctt
+8282314/1
@@@ADDFFDAHHH>FEGGIIIEGEGEHGHIIIIIIDCGIIIIGHCGGE@B
@5808345/1
tgaggttcttgtggaattgtgacactttgatgttgtaaggtgctgaggca
+5808345/1
@CCFFFFFHHHHHJJJJJJJJJJJJJJJJJJJIJJHIIJIGGGIJIJGGH
@4721713/1
gtcatcaactgagaggccaaactcct
+4721713/1
@@@DDDDBCBHHHIBFG1CDC3AFDG
@4176557/1
cgatagctttattctcattaaggaattccggtttc
+4176557/1
@@@DDDD4?FHFD>G?:A@BEHI<G:A:C38EHG>
@2455438/1
ctttagttagggtaattaaaccaagccctatttcctcagcgacttttgtc
+2455438/1
@@CFFFDDFHHH?ED<FHGGGIIJIJIG>FHEGGGC<F;B0@A@G9FCFH
@3602871/1
gtagatatcagacatttcttcagggagaatttttaaccatttacacaata
+3602871/1
@@@ADBDFHG8DHEDGHJJIEHIGIIJBGBHGIJIGI3CFD@CG>FGE>F
@8283826/1
ccgccatttgtctataaatgatttttttcgagttcttgaatgaaaacttc
+8283826/1
CCCFFFFFHHHHHJJJJJJJGJJJJJJJJJJJGHIJJJJJJJJJJJJJJJ
@3603092/1
ccataaccgtacttcatatcattgataattactgtagatgagtaaggagt
+3603092/1
CCCFF?DFHDBFFEBAG>HBGIJCFG4CEF4FHGCGGHFB4C9?1?DBB9
@5809910/1
cttttttgttgttacagagtttagcggctcttgtttcatactttttgcaa
+5809910/1
CCCFFFFFAFHHHJJJJJJHIJJJJJJJJJJJJIJJJJJJIJJJJJJJII
@7791316/1
ggtgaaattattggtatttcttttttccaaattgcctctccattcaattg
+7791316/1
@BBDDFFFHHHHHJEGHIJJJJJJJJJJJJJJJJJJJJJJJJJJJJJJJJ
@8284253/1
ctaatatttgagcagaaggtgctggtgcatgtaatactttgtagatatca
+8284253/1
CCCFFFFFHHHHGJJJJJIGIJJJJJJJJJJIJJJJJJJJJJJJJJJJJJ
@7287694/1
tgtcaattcaccaggtgatatatttttgcacctgttataaatgtaggaag
+7287694/1
CCCFFFFFHHHHHJJGHJJJJJJJJJJJJJJJJJJJJJIJJJJIIJJJJJ
@5221703/1
ctccttcaacaatcgtcggtacaatgtaatatgagttttctttgttttca
+5221703/1
@@BDDFFFGFFFDHHEHIJIEFHFIIGIIIHGGJJGCHJEHJJIDGHIIJ
@3051882/1
ccggtcttcactgcagcctgactggtgagaaccctcaccgctgtcatgct
+3051882/1
@CCFDDFFGGHHFIGIIB@GIIGHGAFGGHGIFH?GEGIHGIJJJIIG<D
@1385894/1
cacgacctttggattgaatataagac
+1385894/1
C@CDA<DDFFHHBFGGACCFFGIGGH
@4723958/1
cgattatttttcctttgatgctgctcaa
+4723958/1
@1?DDD>>FDCADHIIB>@BEHHCHGF3
@1385980/1
cctcatgttataacattatgcagttcattacctaagatatttgttatgat
+1385980/1
@@@FDEFFGHGGFGGDGHE<FHGIJGGIIII@HGGGECGEGAHECCHIIG
@1386025/1
cctgaactaggcaatgaagttcctgcaggaggtataaacaaacctatggg
+1386025/1
@=?DDFFFGHHHH@G9FBHHEHDH9ACFEGCGGGGIHIGDCH3DDAFHIG
@7792603/1
atggagtttgacctctaggaccagtttgcaaagggaagcgagcttgctgt
+7792603/1
CCCFFFFFHHHHHJJJJJJJJJJJJJJJJJJJJJJJJJIJHJJJJJJJJG
@1386299/1
cttgttcctgtgccataaccgtacttcatatcattgataattactgt
+1386299/1
@@CFDDFF?H?FHIJIIGGIDCFDCGHIGEEGGIBHIJJIGGIGGHI
@7792897/1
ggacacttatcaggttgtatactgatttcataatgatgtacgaaacctcg
+7792897/1
BCBFFFFFHHHHHJHIJIJJJJJJJJJJJJJJJJJJJJIJJJJJJJJJJJ
@6280918/1
ccttaactgtccttctaacctgttcttcttgaagttggttcagctgtagt
+6280918/1
CCCFFFFFHHHHHJJJJJJJJIJJIJJJJJJJJJIJJJJJJGJJJJIJJI
@2456496/1
ctaaaatattgttcaagttcacgaggagtattcttggaaacaattttata
+2456496/1
CCCFFDFDFHHHFIIII>HHIIIBHEGH@FFGIHIIICHIIEFHIIIIIG
@6281229/1
ggaaataagaaagcaagagaaggaagtgaggtacacagttgcagtcctga
+6281229/1
CCCFFFFFHHHHHJJJJIJIJJJIIIHIJJJGHIJJJJIJJJJJJJJJJF
@5811188/1
gatactgaacgtgtacacctcacatatgtatggcacaactgataagttaa
+5811188/1
CCCFFFFFHHHHHJJJJJJJJJJJJJJJJJJJJJJJJJJJJJJJJJJJJJ
@6281688/1
cactattaaagttgatttgtcttatagacttgacaattttttcttttctt
+6281688/1
CCCFFFFFHHHHHJJJJJJIIJJJJJJJJJJJIIJIJJJJJJIJJJJJJJ
@5223550/1
gccaactaaatgtcatggattcagcagaagtataaattaaactatggatt
+5223550/1
@@BFDDEFDDFH4AFFFHGGIEBHEGCABGHHEGDGII<<CAGGIII>FG
@3603830/1
ctcaaactcaagctgtcgcttcaattcatccacttctccctgcagttcat
+3603830/1
C@@FFA?DC<CDFE@FEEF6FH>BCHHIEBGGGGEFEHGDGCFEHB9BDI
@4725678/1
cttgttttctatgttctatttctgcttctctagga
+4725678/1
@CCFDDD?BBFB?CGGG@IIIIGH<BHHEIIIIBF
@4181525/1
tcagagcttgtaggagaatggaaggactag
+4181525/1
?@@:ABDDFFDC>EDE:?@4?BDAD8CFD9
@7794214/1
cttcacactcatcaagaacttggtaaactcttagatcttcattttgttgc
+7794214/1
@@?DDFFFHHGHHJGEIJIJIGGCFHGHJGJGBCGHHGGGIGIIIIJJIJ
@784713/1
cttcttctttttttctagtttcctcctcatcaagagcacggcgatactgc
+784713/1
CCCFFFDFHHHHHJJJJJHGIIHIIJJIIIJFIIJIIIIIJJIIJDEFHH
@1386888/1
cgatagtttccaaacgctccagattgatgccatcgtttgcattagacata
+1386888/1
CCCFFFFFHHHHHJJJGIIIIJIJGIIGGIJBECGHGICGEIIJGIJIJG
@3053832/1
ctgaacttgaatcatgatttaaattacagcatttatgcttatgtaacttc
+3053832/1
@@@F<BDFDA<CF@FGEGCHIBHIBCAEHG>>BHHDGGGH@AFDCFDH<B
@7794676/1
gtgcagggtatgaaactgaacgtgtacacctggtaaagaggtgacaa
+7794676/1
CBCFFFFFAFHHHJJJJJJJJJIHFHIJGIIIIFGHIJIIIHHIIJI
@3054182/1
agtcagcttacaagccttagtaagcataaatttatggaagccataccgta
+3054182/1
@@@DDDDDHHHFBCGGEHIIH>EHCHIIJIJFGJIIJIG>DD99BF>D?B
@785427/1
cacttctttgaactaagtacagcgaaattcttattcga
+785427/1
@CCFFFEFHFFHHGHBA<ACCHHGHEGF<FE9?DHIIG
@3054285/1
gcaccattgagagctcaggagggaggtccttttgaaactcatcaccaagt
+3054285/1
@CCFFFDFHDHHDIJHJ<@FHIBHBH?CFGEGGC=FGFGC<4?FHECE;C
@7290233/1
tccatttgtttttcagtttgtttctgaaattcttcagtctctgttaggat
+7290233/1
CCCFFFFFHHHHGJJJHIJJJJJJJJJJJJJJJJJJJJJJJJJJJJJJIJ
@7795066/1
ctcgaattctttagttagggtaattaaaccaagccctatttcctcagcga
+7795066/1
CCBFFFFFHHHHHJJJJJJJHGIJJJJJJJJJJJJJJJJJJJJJJJJJJH
@786263/1
gtggttcttgcctttgcagctgttgtggtggttgttgcc
+786263/1
@@@FDDDFHDHHHGG@GGGHEGEGG;1E9CF1DDFDFFA
@4184067/1
gtcacttcaaactgttgctcagcagctatctcttgtaggaactggactgc
+4184067/1
B@@FFFFFGGHHHIJJJJJIJIIGEIGIIJJJEEIIGIIHGIJIJEIGJI
@6282679/1
cttcttcattggctgaatctttatttgtttcatcgtcagtatcatcagca
+6282679/1
BBCFFFFFHHHHHJJJJJJJJJJJGJJJIJJIJ<FHIJJHHIJJJJJJJJ
@4184360/1
ccatcttcaacgaatcaaattcactttgaggaactctctgatttatctca
+4184360/1
CC@DDDFFHHHHA=GEG<DGEHEGGB3CBBAEHIIIIJJE4BBGFHHIIB
@3055833/1
ccagcatcattactaattttttgcaattgtt
+3055833/1
@@@DDDAABBFADGI9BFHII<GEHCH>DE@
@2457962/1
cttttttgaaacgaaatagttttttacaatactgctgtaatgt
+2457962/1
CC@ADFFDF8DHDAHGHAHCFHGIII?D<DFHA99BGI9BF<?
@2458214/1
accaggtggaggtgaaaagaatgatcttccaactgtcacaaacctgttag
+2458214/1
@@@DDDBDFFDF:CGABFIIEIEGBHHIIIIIFGHGFBHIIIIIICHGII
@3056473/1
cttccttctagtgcttcttccaaagcaaataatgaaacttgtgccatcca
+3056473/1
@@@D7ADDHFD?4CFDFGG>HAHGGGGH;FCGEH@GIIIEBCFHHGCHCA
@787738/1
tgggaatcctttgtgagccacatcaatgttaaggaatggtttccaaccaa
+787738/1
CCCFFFFFFDAHH<FHIIIIB>FGGH9ECFHGHGIIHGECFIGHCHCHII
@6793193/1
acctgttctaacttaaagctgactttagtacatcgcctggagacatgact
+6793193/1
@@CFFFFFHHHHGIJIJIJJJIJIIJJJIHGHJJJJJJJJGJJJJJJIJJ
@6793485/1
gcttgctgttgttgctgctgctgctgttgttgttgttgaccccatggttg
+6793485/1
CCCFFFFFHHHHHJJJJJJJJJJJJJIJJIJJJJIIIIIJJJJHIJJHII
@6793518/1
ctcagagctaccttggcagctgctaattttgcttggtgtttgttttctcc
+6793518/1
CCCFFFFFHHHHHJJJJJJJJJJJJJJJJJJJJJJJCDHIJJGIJJIJIJ
@2458831/1
ctgtaatgtaaaagcaccaaggctttgcgacaatttgttctcttctgttg
+2458831/1
@@@DDDBDH<FF?FHBFBB@C@9CEFG@DHIDBHD@DHIIIIGG9FEBAF
@6284540/1
cgtggatctccaaggtctccttgaacaaatttacctaaagcaacaacaca
+6284540/1
CCBFFFFFHHHHHJJHIJJJJJJJJJJJJJJJJJJJJJJJIJJJJJJJJJ
@4185208/1
agaatctgttaaaggttttcgttgctcatt
+4185208/1
@@<DDDB>BB<4C@G<EFDAFEGH>>CBH>
@8288197/1
cgctttttgatattctggatttcccgcatagctcaactgtggcgga
+8288197/1
CCCFFFFFHHFHHIJIJJJJJJJJJJJIJJJJJJJJIIJIJJJJI/
@5227570/1
tgttcttcttgaagttggttcagctgtagtctgtctgcatctgtatatgc
+5227570/1
<@@DFDDDHGFDHGCCCC?GFADHECFHIHHEHHEIGEGCCH@CDHGAHC
@5227793/1
gccatatagccttaaaagggcaccccaactag
+5227793/1
@@@DDDDDHAF>FH4CBFC1;EGFFHCHHEED
@1390633/1
catgaaacaaaatgtaatctctgttcttttttgaaacg
+1390633/1
@@@FFAD?F8DDDGCDC?IDDGHHF4?<ACAC:?9DC?
@1928708/1
ctcatgttataacattatgcagttcattacctaagatatttgttatgatc
+1928708/1
@@@FFFFADFHH:EGGHCHCHCACAH><EDH<BFFCHHG@AFFB@CFHIG
@1390877/1
ggcagctttcctccattagttttcttc
+1390877/1
CC@FFFAEHHHGHJIIJ@IG@HGHHII
@7798631/1
cgctgtagtacaaatttctatttccgattatttttcctttgatgctgctc
+7798631/1
CCCFFDFFHHHFHIJJJJJJJJJJJJIJJJJJJJJJJJJJJJJJJIJJJJ
@790390/1
ccgacgacactttttagtaccgggcttactaagggagttttcttgatcat
+790390/1
CCCFFDFFGGHGHFGIJGIECFGHIBCHIEEGIJGAAFGHHJJIIGIJHG
@7293267/1
tggaatttttgcattttttataacttctttaatgctctccaaaattgtaa
+7293267/1
CCCFFFFFHHHHHJJJJJJJJJJJJJJJJJJJJJJJJJJJJJJJJJJIJJ
@790514/1
gcatactttatcgtaacggtcatttctttttcttgatctctttcattatc
+790514/1
CCCFFDDFFDHHFGBBAG6A;FEHEH@<?G>EF@ADBGCGGAHGEII>FD
@790783/1
gtgcgttaacttttggtggctttattatattactcctaattgaagagcct
+790783/1
@@@D?BDDFDBFDGD82;EAG>GFEGGC@>EAHCFGCC<9?9?BBE<;2B
@6286286/1
cattgtaggccgcacatgtttgtgcttctgaagaggacatccccgtacca
+6286286/1
CCCFFFFFGHHHHIJJJJHIJJHIIJJJIGIJJIIEIIJJJJJJJIJJJI
@791742/1
cagtcagcttacaagccttagtaagcataaatt
+791742/1
@@@DDDBDFD<<2A<3EF@GI<EHEIIIIIBHE
@6794971/1
caacaacaacagcagcagcaacaacagcagagaccacagcagcctcagca
+6794971/1
CCCFFFFFHHFHDGEGIJIJJJJJJJJIJIIGGIIIIIIIGHIIIIIIJJ
@6795071/1
ctctgttaggatagcttccttaacatcagtaatcaaatcatcagtttccc
+6795071/1
CCCFFDFDHDHFHGIJIGIJGGIIEHGHIHF>FGGJJJJIJJJGHGIJJI
@6795486/1
ggaatgtcaggtgcgttaacttttggtggctttattatattactcctaat
+6795486/1
CCCFFFFFHHHCFIJHJJJJJJJJJJFHJJJJJJJJJJJJJJJJJJJJJI
@4187694/1
cttcagaatataatagtttcaattcatttgatt
+4187694/1
?@CFFFADH?DHHHEBFGIGE<HHHI<HH>DE4
@792912/1
ctcttgaggaagttggtgtagaggtgcaggctggccatgttgaatagctt
+792912/1
BCCFFFDF?FBDCBECCFFHIIIFFHJJJIJJ<FC;D9F>DEFDHEGIJI
@3060394/1
cctatacctatttacatgcctagacttgtgcaccagctaaag
+3060394/1
@@<BDBDD4ABD>?:CAGGC:ECFCFGG9F<9A3:EE?F@>@
@5814710/1
gccaattatcatgcggctcaaacttgctagcaatcatgctctcaccaaat
+5814710/1
CCCFFFFFHHHHHJJJJJJJJJIJJJJJJJJGJJJJJJJJJJJJJJIJJJ
@3608176/1
tgtagatgagtaaggagttgaaggattttctaaagctttgaattcataag
+3608176/1
@@@?DED?FFFHAHFA3CEECG@F3:CF>>BE4A3??E<<DFECHIBGGH
@3060781/1
tccttaacatcagtaatcaaatcatcagtttcccaggtccacaattcaag
+3060781/1
@@@FFFDDHHDDDEGI<FBGEHDGD<CFCHI4EGDHE<9CBFG;DGGCEH
@793887/1
cccaagaggagagcttttattgaatagaataggaa
+793887/1
<??AD=DDBFHAA=DGGIC>CC>FHEHICGBD@@F
@5815129/1
tatcaatactttaagagtactaccaactcatactgtcttcagcctcatgt
+5815129/1
CCCFFFFFHHHHHJJJJFIJJJJJJJJJJJJJJJJJJJIJJJJJJJJJJI
@5815218/1
ctctaattaagtaaaaactataaaaataataggctttttaaaataataca
+5815218/1
CCCFFFFFHHHHHIJJJJJJJJJJJJJJIIJJJJJIIJJIJJJJJJJJJI
@7801578/1
cctggatggccttccaattctggctggtgatcaaaactaaatgcgatgtc
+7801578/1
CCCFFFFFHHHHHJJJJJJJJJJJJJJGHIJJJJJJJJJJJJJJJJJJHI
@3061286/1
aagcttatcaggatcctacctctcaccagagcttgttttctgttatagtc
+3061286/1
CCCFFFFDHHHHHJJJJIJJIEIIJJJJJJJD<DF?G;DHHIIGIJIIED
@2460799/1
cctgctttagggtttcttccgccaatttaaaaattgaatagtttttatga
+2460799/1
@CBFFFFDBHHH3;EEHGIJJFIIIJGGGHGCGDBCDFEBF<DFHEDFG>
@5230500/1
ggcaggtggaggccatcgcctggtcatgcataatt
+5230500/1
@@@DBDDDDF?FHEGIGGCFFE<9CGIGGIHII@B
@2461261/1
ggctaccactcactatactactttgaaattgattactcaccaattcactc
+2461261/1
CCCFFFFFHHHHGJGIJJIGIEGIIJJJJIJH<F>GDHICHGCGHIIJIJ
@7802146/1
ctacaacagctgctattgaaggctttttgttatctccagcaggtgggtga
+7802146/1
@C@FDFFFFDHHHIIJJJFIJJIIJIJIGFHEIIIIGGEGGGI8BFH?FE
@4190320/1
gtggtctctgctgttgctgaggctgttgtg
+4190320/1
?8?DDDF?FH3ADDGGICB>CEGFBGGI?@
@6288613/1
ctttgttgctgctgtggtggttcttgcctttgcagctgttgtggtggttg
+6288613/1
CCCFFFFFHHHHHJIIJEFIGHIHHIJAHGIIJGIJJJIJJHIJBHHDGG
@4191690/1
agttcttctaatattgatgttttattttcag
+4191690/1
;?8BDDFFB8<CFHIFGFIFCHGIHIIIIBH
@4730673/1
gctgctgaggcggttgttgccactgctgttgttgaggctgct
+4730673/1
@@@FFFFFHHHFFHJIEGHEEC>D@AFEG<D929/8CCHCCD
@1931588/1
cactttttacatttaaagcatctccttcttctttttttctagtttcctcc
+1931588/1
@@@FFFFDFHGFFIGIIGDHJGC@HGCHGHGHGHIEGHCFIGDCGIIIFF
@3062177/1
gtcgtgagaagctgcaacggctgctatagatggaacg
+3062177/1
@@CFFFDFHDHHFHGB<GHII6GGH@<?BBAGEH@GI
@797687/1
ctgttataaatgtaggaagttatcaagaaatctaagattgcatcaccgag
+797687/1
@@CDFBEDDFHDCFHHIIG<CHGHGHI@DEHIBHHHIIE3ECIIGIIJIJ
@5231874/1
cctgaactaggcaatgaagttcctgcaggaggtataaacaaacctatggg
+5231874/1
@@BFFFDEFHHGFBGHJFGHGHGIGIIIBBGFDFHEAFII9DFCGGBHGG
@7296450/1
ggaacgttgatctggtctggagctggatgagtgacatcagcgccaacaac
+7296450/1
CCCFFFFFHHHHHJJHHJJJJJJJJJJIJJJGIJJJJJJJJJIJJJJJJJ
@1393833/1
ggagaattgagagaagctttactctgtagc
+1393833/1
?@1BBD>;?>4DF@B3CB9FH@FH4CC?4?
@799131/1
cattttgttgccttaatctagccacttcagccttatgcctctcaaactca
+799131/1
@@CFFFFBDADFAGGBEDGIJIFGIICGIJE;CE9<EC:9CGG<9BFDEB
@4193772/1
gttaaataacaaacaacataaagaaatatca
+4193772/1
@@@DB8;B?<C>F3C3AGFBACFF9F?HEFH
@4193807/1
cttgttttttacttgttcctgtgccataaccgtacttcatatcattgat
+4193807/1
@BCFFFFFHFHHHJJJGEHHJDEHEEAAHGDF?BFIBHHIJ>9?DHGG@
@241486/1
ctgaggtctgtcaattcaccaggtgatatatttttg
+241486/1
@@CFFDBDBDFF?BFAGBCCAF1AEF>?4AFA44?:
@799535/1
ctcgaatctattatctcttggacaagttgttatattag
+799535/1
CCCFFDDFB4CFHIBFBBH>GGADHH>HHHGGICE4:<
@800097/1
cagctcttgcagcattgacactggcgttttggtgggcatggcctgcagct
+800097/1
CCCFFFFDHHDHHGGGGJI@GIIJBEHBHGIJDG7DGGHI<F9CHBB@FC
@242216/1
gtttccttatcagtaatctcgaatctattatctcttggacaagttgttat
+242216/1
CCCFFFFFHHHGDEHGIJJJHIJGEHIGIHIHGIIIIJBGHIIGDDHGII
@8294219/1
ctcgaatctattatctcttggacaag
+8294219/1
181AD>:=CA?A8DEDD??BF><?FA
@6291006/1
gtgcaggctgaccatgttgaatagcttgctgtggtggtacagcacccggt
+6291006/1
CCCFFFFFHGHHHJGIJJJHIJHJJJJJJJJJJJFHIHJJJJJJJJJJJG
@4731755/1
gccgacacatcaatattaagcatcatcttcc
+4731755/1
@@@DADAA;FFACEHCGFHHAFC9EDCGEG4
@6797912/1
gcctgcttgtggaaaaccaccacaaatccacttggaaaactgtttatcat
+6797912/1
CCCFFFFFHHHHHJJJJJJJJJJJJJJJJJJJJJJJJJJJJJJJJJJJJJ
@3610595/1
cattaatggaattgggaacttgactaataacctg
+3610595/1
<@@DD?DDDDB8BBGEEGFHGGEGHEHHEAH99?
@4195832/1
gtggaatttttgcattttttataacttctttaatgctctccaaaattgta
+4195832/1
??@DFF?DDHHDA<C:4EBDD9<H@A>9?CGGIIGIF@FHGGEGIECCGG
@1933306/1
agaacaatgagtaagagcttgcaagaggtaacttctgtcttgaaatctgt
+1933306/1
@@@FDDD;FFH?DB@FHIGIIIIIGGIGGECDHIIGIGEIHBFHB4B?B0
@801654/1
tgatgatttgaggttcttgtggaattgtgac
+801654/1
@@@FF;BDHHFFFB?CDB>?FGGBFHAEFHI
@7807832/1
cttttcccaaaatcataccattagatttattaatttgctcaggagaaatt
+7807832/1
CCCFFFFFHHHHHIJIJJJJIIIIGIIJIJJJGGIGIIHGIJJIIIIIJJ
@7807967/1
cacaattaaaaagtaatctgaaaacatttgataaaaaatatatcgtaaaa
+7807967/1
CCCFFFFFGHHHHGHIJJJJIJJJJJJJJJJJJJJJIJJJJJJIJIJIJJ
@7808315/1
caatacttttgtcaggaatggaatgctgagtaacaagattatatggg
+7808315/1
CCCFFFFFHHHHHJJJJJJJJJJJJJJJJJHHJJJJJJJJJJJJJJJ
@5234213/1
gttttttggagaggcaactcaggataactatagagg
+5234213/1
@@@DFFFDHBDBF;E@?AFGGCFIIFII??BGCF?B
@4198480/1
aggagatatgatttgtctctaaatgaataatgcagcgatgattccaaag
+4198480/1
@<@FFDDDBDDCF<GCFHIHHFCC<CAAFFHDAHIBGHGGGHG>:9:?3
@804114/1
ctcgactgccccgatgttggagcctatgctatccgtagtcgaggctgggc
+804114/1
@C@FDFFFHHGFHGEHGHCHGI3:?FFIJJIGIJGH;D?DFHGFICHBC;
@6291902/1
agtctgtctgcatctgtatatgccctagcacggaaagcagcgagatgagc
+6291902/1
?@=DDADDHDDBFFHG<CEEA@EAFHIGGGGGGIG<D?DGFB@@?DBBCH
@804749/1
gtgggttatatggtgattgatgccattcaactttgcattaactttctgta
+804749/1
@@CFF:DDHFDHGHGEEBHHG>HC>F9FH@HIGBGHIIIJIGCDHJGEFI
@6799131/1
tgttgctttcgcagggtaagtcttt
+6799131/1
@??DDDDDFFHFDHGGGFEHHIID4
@805290/1
gctctaactaaaaattcttttttaagtaacaaagcttcagtaaataacaa
+805290/1
@CCFFFFFGHHGHDCEH@HHIJJJJIHE<EEIGIIFDGIJHGGIIDFEBF
@7301272/1
agaaatttcaatttttgcaaattgttcgtagtgaagaactgaaagc
+7301272/1
CCCFFFFFHHHHHJJJJJJJJJJJJGJJHIJIJJJJJJJJJJJJJJ
@7301470/1
cttcaatttcattgtcgcttatgtcaaattctacttctgaatgatgttct
+7301470/1
CCCFFFFFHHHHHJIJJJJJJJIJJJJJJJJJJJJJJJJIJJJJJJJJJJ
@1935012/1
ccatgatcaatctcataggatgtctattgacagcatgatgacattcatct
+1935012/1
;@@FFDFFGGBFDHHGIIE<FFFHIJJIJGIFGIJGI9<G??CBGII>FG
@7811389/1
gtggtagttgagtttggtgggtaggggttgtttccctagactgtggttga
+7811389/1
@@@FDFFFHHHHFHIJJCGIJFHIJJJEHIIJJJJJJJJJJJJGHIHIJI
@4734539/1
cgaggtttaaattttttccgctgtagtacaaatttctatttccgattatt
+4734539/1
@@CF?@DFDHFFDIJJJIJIJFACEFFIAADGGIIJD@FE@FI<D1B@9B
@8296104/1
ctcctaacaaggttgttaatctctctttcccgatcaggcgctgacctggc
+8296104/1
CCCFFFFFHHHHFHGGHIJJJIJJJJIJGIJJIJJGHIGGIJJJJJJJFI
@7811511/1
catccatcggttcttcttcttttttccacgtgaaatctttaggctgcagc
+7811511/1
BB=DDFFFHHFHHIJJJJJJJJJJJJJJJIHIIJJJJJJJJGIIIJJJJJ
@5822982/1
gtcgaccttctcggccaagattaggcctacgtggacaggtgaacatgggc
+5822982/1
CBBFFFFFHHHHHJJJJJJJIIHIJJJJJJJHIJJJJJJ?FHIJJHJJJI
@8296220/1
ataagtttggttccatcaggaaacgatggtctgtgttgttctttttctat
+8296220/1
@CCFFFFFHHHHHJJJJJJJIJJJJHJJJHHIJHHGIJIJJIJJJJJJIJ
@4201577/1
gttgttttttaagtgcatgttgaacatattcatgcaaaatgcaaatgtag
+4201577/1
?@@DDDDFAHHDABGHIJHFHGGG@DHIIJJD>GGIIJIJIJIGGHGGHE
@1936050/1
ccgtgtgatatgatatgggttgctgtttacaccaacgataaaatcaggct
+1936050/1
@@CFFDBDFFHGDGGH9EHFBGGIEGIIIIGGGHB;FCHGDHA@BFFH3B
@1398696/1
ctcacgaccagcatccagaagttcaatctggtattctctaggagtaaatg
+1398696/1
CC@FFFFFDFHHGFGJIJFGBHHHGHHHGGHDD@CIIIEGGFDF9BBFGD
@6292803/1
ctcatcagaagttgacattctatccaaagaattttcattacattttttat
+6292803/1
CCCFFFFFHHHHHJJJJJJJJJJFHJJIJIJJJJJJJJJJJJJJJJJJJJ
@7812015/1
cgactccaaacaatcttttcagcacttatccaatgagcaacgacttcact
+7812015/1
@<@DFFADBF=?FHHGGHICE?BHFGIIGIIIGGGHIEHGEE;:GHBGHE
@7303065/1
gctgggctacagatatctagaggttctgtatttcctgtgatcttgtctaa
+7303065/1
CCCFFFFFHHHHHJJJJJJJJJJHHIJJHIJJJJJJJIJJJJJJJJJJJJ
@6799519/1
ctctgctgttgctgttgttgctgaggctgctgtggtctctgctgttgttg
+6799519/1
CCCFFFFFHHHHHJJJJJJJJJJJJJJJJJJIIIJHGIIJJIJJHIJHJI
@8296890/1
gcagcattaagtcttctctgcactgtgacagtcttcaagcactgagttag
+8296890/1
CCCFFFFFHHHHHJJJJJJJJJJJJHJJJJJHHIJJJJJJJJJJJJIIJJ
@8297151/1
gttgctgtacttgaggctgagatgaaggtggtctgctgggttgctggtca
+8297151/1
CCCFFFFFHHHHHJJJJJJJJJJJJJJJCGHIHIJJJJJJIJJJJJJIJJ
@6293806/1
cgtattgtcattcagccgagtaaaccaaaacaggatatgaatgaaaaacc
+6293806/1
@CBFFFFEFHHHHJJJJJJJHIIIJIJIJJJJJJJJJIIGIJJJJJJJJJ
@6293821/1
tttatattcactgtaaaatcaactgatatatatatataacgtgctgaact
+6293821/1
CCCFFFFFHHHHHHHJJJJJJJJJJJJJJJJJJJJJJJIJJEHIJJJJIJ
@5236416/1
atttttttatttttctgcgactgtctgaatcagaatctgatttatcattg
+5236416/1
CCCFFFFFFFFHHJIIGGIGIBFFGIIIJGIJJJJJIEGEGHIGEHIIGI
@8297803/1
atcatattcaatcacagtcggtgttttaattaaaaaattggtgggaggag
+8297803/1
@@@FFFFFHHHHHJJJJHIJJCFFHIJJGIJJJJJIJJJJJ?GHJJJJHJ
@2467506/1
cctcaaggtacacccctataagggcttcgatagaatctgcaacaactttg
+2467506/1
@?@FFBDDACFHGIIIII<?FE3AEHIIIGBGGIGICBHHD>GIGHFB>B
@6800741/1
ccagtacctatttctttgtgtcgaaatacaaggcaggaaatggtgaactg
+6800741/1
@@@DDDDDHFDFFGIIGGCACIHGIIGHHIIHHCGBEIIGAGG9?9BDFH
@4203769/1
ccgtagtcgaggctgggctacagatat
+4203769/1
@@@DDADD@1CF8C<C7EE@@EFF9<F
@6801021/1
gtcactattaaagttgatttgtcttatcgacttgacaattttttcttttc
+6801021/1
@@@DDD?DHD8AAFFIGGHI:CHFHBHHEG@EEH@E9EHI4?CEGGFGH9
@7304897/1
gcctggtgcggaggctaccttgccgtaggaaataagaaagcaagagaagg
+7304897/1
CCCFFFEFHHHHHJJJJJJJJJJJJHIJJJJJJJJJJJJJJJJJJJHIJJ
@4735363/1
atcgcttctaattttttctctcatttctgggattaaaatttctaatgaa
+4735363/1
@@@FFAFDDHFHHGBGGIFGEGBGGHECGEIDEEFHE4?GGHGGDFH4?
@4204637/1
gttggatataattcccttcagcattataaggaaaaggcactgactgtgtg
+4204637/1
@@CFFFFFFHHHHEHIIHJJIHIHIJGHGHGEGGEGIIEHIEBGIGDH<G
@4735414/1
ttcatcagaatcaaaatggttgtcatcccataaaacatgataatgacttg
+4735414/1
@CCFFDFDDDHHBHIJBGHFEHGIIECHGEG@EFCDDG@GCGIIGII9DB
@1936999/1
gtttgcattagacatagtcagagcttgtagg
+1936999/1
@:?DD>DDBB:CDEGCAFHIE>CHHIGAFF>
@4205223/1
ctttgaattcataagttggttgttttttaagtgcatgttgaacatattca
+4205223/1
C@@DDDADHHHHHIG@GGGIJJAEH<FAHH>?CHIIE<D@GHHG@4BGDI
@3614958/1
ctgtacttgaggctgagatgaaggtgg
+3614958/1
??@DBDABBFHBDGIIGIIIGIJ>:E=
@7814618/1
cctcattttcgctcagaagaaataatatctcagcaccaattttatgattt
+7814618/1
CCCFFFFFHHGHHJJJJJJJJJJJJIJJJJJJJJJIJJJJJJJJJJJJJJ
@4736002/1
cacgatttcggcagcttttacctcattttcactcagaagaaataatatct
+4736002/1
@CCFFFFFHGF?FHGHIJIJJJIIFGJJJGFIIGIICGIE3BGEGIC8BB
@3615357/1
gaacaattctatcacctttgaagttgaata
+3615357/1
@@CFFFDDFBDD?FHEEEHIJGGBHHE>FF
@4206161/1
catcattcgctcctcgactgccccgatgttggagcctatgctatccg
+4206161/1
@C@DDFFFGHHFHFI88@G<FGIGIGBHIGGGFHHJIJICG9BBEH=
@7307086/1
gccgtaatgaatggtgttgctttcgcagggtaagtctttcagtctcatcc
+7307086/1
CCCFFFFFHHHHHJEHIJJJJJJJJJJJJJCGIJIIJJJJJJIJJJJJJJ
@809942/1
ggcagctttcctccattagttttcttccaactagtgaaatttgacttaag
+809942/1
BC@FFFFDGHHHHJIIIJIEHJIJIIIIJJFGFBCGGGIIHIIGIGGHCH
@1399853/1
ccttagtaagcataaatttatggaagccataccgt
+1399853/1
@@CFFDBDDFFFHJF<GGIJEIIIJIJIEGGG9@@
@8298534/1
ccagttctggaggatgaagttttctacctcttgtattttgctcttctgga
+8298534/1
CCCFFFFFHHHHHJJJJJJJHIJJJJIJJJJJJJIJJJJJJJJJJJIJJG
@6295937/1
cccgtgccataacaaactgctacaggtagtgtc
+6295937/1
=;=?=@:?CFHF3C@GHE>AHBEGHF<4<:111
@6295990/1
ctttgccgcttgttgctgtacttgaggctgagatgaaggtggtctgctgg
+6295990/1
@@@FFFEDHFDHDGIGEBHIIIHIEFGIHJHEFFHIGHI:DF?DDEGDHG
@6296312/1
ctcatcttcatcatccaagccgtaatgaatggtgttgctttcgcagggta
+6296312/1
@@CFFFFFHFHHHEGGHGHIIGJJIIIIDIGICFDFFEHGIEIJJJHI8=
@5826954/1
tcacagaacggttgccatatagccttaaaagggcaccccaactagttatg
+5826954/1
CCCFFFFFHHHHHJJJJJJJJJJJJJJJJJJJJJJJJJJJJJJJJHIJJJ
@5827251/1
ctttacatcaataccttcttctatcacatcggaggcaaccaatatgttcg
+5827251/1
@@<DD?DDF?AFFIEBF@:IB@HF<:F?FD8@1:@GFFEEBGIFI>FFIC
@5239667/1
acaggagctgcgacaccatctgatgcctggtgcggaggctaccttgccgt
+5239667/1
@@@DF;BDBFHDHEIHHEHHGIGG>GHJIE?DGHIFDBEFGEDGCGHGH:
@1402105/1
ataaattcgataacaggctgagctttataaaatgc
+1402105/1
@CCFFFFFGHHDHHGEIJIJ@HHGGIDIJIFJJGE
@7817752/1
caggtgcgttaacttttggtggctttattatattactcctaattgaagag
+7817752/1
BCCFDFFFHHHHHJJJJJJGHIJJJJJJJJJJJJJJJJJJJIJJJJJJJJ
@6297995/1
aggaaaaccagattttggattgaagtgataacatatttcggcaacat
+6297995/1
@CCFFFFFHHHHHJJJJJIJJJJ2A<CFIJJJJJJJJJJIJJJJJJJ
@4207345/1
cacaagtttaatcaaatagatattctattaacgtgttaacaccctctaat
+4207345/1
CCCFFFDDHHDHHEEGGIEHHIIJJJJJGIGIHIGIHIGICHCGGGGEGH
@248979/1
ctacaggtagtgtcgacaattgtaccaagctctggccttttcctg
+248979/1
C@@FFFDAB>CF<F1C@EHCHI<FD>D@GD:B4DGH8DB4BDFDC
@1403369/1
cccctggcaatgtgacctcaagttccatcctatcattgccaattggtag
+1403369/1
@@@DDDD8FHD?FG>>CFEBEHH4AFGHDFGGEHIHGHGEGG@G:B:9:
@3069836/1
ctccaaagagaagctggaacaacatggacttcacaaagctctccaacaag
+3069836/1
@@@DDDDDHFF>FHGB@EGCFEFG3ECEHIEI9FAD9DHGGDB>G;FFGC
@3070242/1
ggcacaaccattagaatcacctgctgctttaaaat
+3070242/1
?@?7DEFFD=CDFCFGHAHGGH9CFGBGGDEECFF
@4208854/1
ctggtctggagctggatgagtgacatcagcgccaacaacaatgacaggtt
+4208854/1
@@@DDBDD8BFDDIGAHHEHFF?B@FEFFFHGHBG=GGGGIIGII><C8B
@815006/1
gttcaacttctttggtgtacagaaatatttcggcttctgcttccgttcca
+815006/1
@@@FFFFFHHHDHGGCF;EHHII<GIJFDHIJGIIIJIIJJIDGIEIHII
@3070806/1
cactgttcctggctgagagtaattcgtcgcgcattc
+3070806/1
CCCFFDFDFFH>8EGHIIJBEAHGIGGIDEDAHI:G
@815331/1
atcagtaatctcgaatctattatctcttggacaagttgttatattagtca
+815331/1
@CCFFFFFGGHHHJIGIIEHH@HJIGJJJI@FH9EFHEEFHGDDI@IBDG
@815377/1
agcatactttatcgtaacggtcatttctttttcttgatctctttcattat
+815377/1
<?@DFFBDF>FHFIIGGGIGFG<ECF4CEGIG;DEB?CDD4BDHCIBBFH
@815392/1
ctttttttctttctaattcttcaag
+815392/1
@C@FFFDDHHFFFEBEHJJIIIH4?
@3070908/1
ccattttatagctactctaaaaacacggt
+3070908/1
@@@FFF8DA?FBH@ED@EHI@>FD?CFF1
@7308610/1
gctctaactaaaaattcttttttaagtaacaaagcttcagtaaataacaa
+7308610/1
?<@DADBDFHFDFHGIGIIIIGIIIEAEDGEHIIFGHIIIIGFHGGHEDG
@5828854/1
aggatactttaatctaatattatattgactaacaaaatatctttcaacag
+5828854/1
?BCFFFFFHHHHHJJJJJJJJJJJJJJJJJJJJJJJJJJJJJJJJJJJJJ
@4210599/1
ctgcaattcttggttcaagatcattttaaactgtccttctgacacaccat
+4210599/1
CCCFFFFDGHHHGDHIEIGHIGIIJIJIIJIJIIIIJIJJBFGIJII<FH
@5829796/1
gtcatcagtttgagatactgtaatgcattgtaggccgcacatgtttgtgc
+5829796/1
CCCFFFFFHHHHHJJJJJJJJJJJJJJJJJIJJJJJJJJJJJJIIJJIJI
@6804847/1
ctctgctgttgctgaggctgctgtggtctctgctgttgttgctgctgctg
+6804847/1
CCCFFFFFHHHHHJJJJJJJJJJJJJGHJJJJJJJHIJHIJJJJJJJJJJ
@4211847/1
tttcatgatactctcaaggtccctgattacttcttctcgaggtggct
+4211847/1
@@CFFFFFHHFHHGII@BGAFF@FEGGHGC9EEFGIG@F3CH@FEAB
@7311209/1
tttcaattcatttgatttatgcttaataagcattacagcaataaacgttt
+7311209/1
CCCFFFFFHGHHHJJJJJJJJJJJJJJJJJJJJJJJJJIJJJJJJJIGII
@1406302/1
ctttttgaaattttttaataattgga
+1406302/1
@BBFFFFFHGHHGJJJJJIGE@ED>9
@8301752/1
gtcgttattgaaatcagctctcctaacaaggttgttaatctctctttccc
+8301752/1
CCCFFFFFHHHHHJJJJJJJJJJJJJJJJJJFHIIJJJJJJJJJJJJJJJ
@2472064/1
tgggaatcctttgtgagccacatcaatgttaaggaatggtttccaaccaa
+2472064/1
@@@DDADDHHHH?FHIDGG<FHIGIIIGEFH9?@FHFGGDGEHGGGGGHI
@5242985/1
ctttcttaaatctggttctctaatcatctgattagtagtaacgattctcc
+5242985/1
@@@DDDFFDBHHFEHFH4?AH>IGCHCBEHIH@B3A<C?FFIIIGG@GIC
@6299335/1
gttttttaagtgcatgttgaacatattcatgcaaaatgcaaatgtagctt
+6299335/1
CCCFFFFFFHHDHGGHIJJJJIJIJJJJJIIEHJIGGJJJJJJJHIIJJJ
@2472609/1
tagcatttcaaaatgattatatcctagtt
+2472609/1
@@@DFFFFFHH?F@F>GFHIIIGEHH9<A
@4213595/1
cggtaaagttttgcctataagaacaatgagtaagagcttgcaagaggtaa
+4213595/1
?@@?;?BD?FFADBHEBEEAEAHGB9E>>F9C?DCB@HIGG9CBF?D:?4
@3618574/1
cctcattacaacatccagggccattatcgcatcatacggaatctgccgag
+3618574/1
@@@DDDFBDBHF?@HGE@GIIIGBCGFG@=G?FH<G?8D?;DDA@<D@B>
@251140/1
caattatgaagttctagtgcttgtttttcaggtcatggcagactct
+251140/1
@@@DFADDF8FFHCHHIGFFHGGG<EEHGCHIHGGGEGHGHII@BC
@4214274/1
tagcattgtaatttcttgttcttcttgtttcttttctttaacatttctca
+4214274/1
@@@FFDFFBFHGFIJHICHIFHHIGGIHCHGIJABHGIEGIAGHCGIIIF
@1941348/1
gtaggaaataagaaagcaagagaaggaagtgaggtacacagttgcagtcc
+1941348/1
C@CFFFFFFHGHHIIIIJDI@GGGJJJ@FCFHIJFGIIJJJIJJIJA<F<
@7820248/1
gtcctatacctttgaatgtccctttgccaaatacttcaactgtgactcta
+7820248/1
CCCFFFFFHHHHHJJJJJHJJJJJJJJJJJJJJJJJJJJJJJHIHIIJJJ
@1941750/1
acgaaacctcgaggcatagttatttggaagtgatttgcacgaagcactat
+1941750/1
@@@DBDFDHHHFH:FGHH@FGGGIIB<FGEEHHIJIGIIIIGHEGF@F<C
@1408297/1
ccttaatctagccacttcagccttatgcctctcaaactcaagctgtcgct
+1408297/1
CCCFDFDFHDDFFGGIIIIGBIIJIGGEIGICHIIIIJIJJIIGCGIGEG
@5832472/1
tcttgcctttgcagctgttgtggtggttgttgcctctgttgctgctgagg
+5832472/1
CCCFFFFFHHHHHJJJJHIJHIJCGIEHHIJJJJJJJJHIIJJJJJJJJJ
@5832944/1
cattgtaggccgcacatgtttgtgcttctgaagaggacatccccgtacca
+5832944/1
CCCFFFFFHHHHHJJJJJIJJJIIJJJJJJJJJJJJJJIJJJJJJHHJJJ
@7821174/1
gttataaatgtaggaagttatcaagaaatctaagattgcatcaccgagga
+7821174/1
CCCFFFFFHHHHHJJJJHIJJJJJJJJIGIIJJJIJJJJJJJIJJJFIJJ
@4216231/1
gtcaaattctacttctgaatgatgttctacgttatcatcaacatctgacc
+4216231/1
CCCFFFDDHHFFFIGIJJJBIIIIIJJIJJGHGGGGJJIJJ9@DHGIDED
@7315420/1
tgtttactaatgcagatcttaaatctgttaatgctccagggctatgtgca
+7315420/1
BCBFFFFFHHHHHJJJJJJJJJJJJJJHJJIIJJJIJJJJJJJJIJHIIJ
@1943495/1
gtacttgaggctgagatgaaggtggtctgctgg
+1943495/1
@?@DFFFFGGFGHEH9FGGIIBCAEEB@3?FB<
@7315956/1
cagtgctaagtattgtaaacctcttaaatgtgtaaagtcgagaaaattat
+7315956/1
BCCDFFFFHHHHHJJJJJJJJJJJJJJJJJIJIJJJJJJJJJJJJJJJJJ
@3073108/1
catttgtctaagttaaacaattagtaacaaaacagatttaaattattttt
+3073108/1
CCCFFFDBFHGHBHIDGIG;FHHEFHG<CEGH;C93C@GEFCDGFC4BGH
@4217580/1
ctcttcttccatccgctagtttttcaggtttactgaacttagctgtctct
+4217580/1
CCCFFFFFFHHFBGE?FDHHIIIIG>BEGG>FGGGGCE>FFGHHIFGGEF
@2473708/1
atggaacgttgatctggtctggagctggatgag
+2473708/1
@@@DFF8DDFDHHIGGHBHEH<BHGAEH@AE9:
@4217997/1
cttcttgtttcttttctttaacatttctcacagaacggttgccatatagc
+4217997/1
@C@DFFFDHHHGDIJIJIJIIJIIIIJGGEHIJJJFBG=GHGI>GC?DGI
@818311/1
cgctcaaacatgcaaatgtgacattattgactaaggccgatctgaggtct
+818311/1
@C@FFFFFDHHHHEHGIJGGHIJHJIGJJIIJBEEAE?DEIIFG9DHDGH
@4741666/1
ggtccttttatcataatgagatcaagtttttttcgaatcaaatg
+4741666/1
@@@DDADDHAH8F<C9@:CHHEGFHFAEFH?HDE6GFFCHGGGG
@252846/1
gtaaacttaaccctttgagactctgttaaaggttttcgttgctcattgat
+252846/1
??@BDDDDHA4AFHGHHE?D:AC?EHDGG9HG?C>C?:?;D@B9DHGGCH
@4218467/1
ggctctgaaggttgtattgttctggtattatgag
+4218467/1
@@@A;DAEFFH>4C?AF<HIGGHIIE@DFG>HH@
@3074179/1
gcacactaaatcaccacagacctgttctaacttaaagctgactttagtac
+3074179/1
CCCFDAEFHFDHFGGGDHI?AFGEH<E9CCEGFGFG<DHHG@CFH@49B9
@818677/1
ctcatcttcatcatccaagccgtaatgaatggtgttgctttcgcaggg
+818677/1
CCCFFDDFGGHHHI@GG>FGGIDFEGHD<EHG?F8CFG@GBGGIABHG
@3074438/1
ccgcaacaattgtacacaactccataggaagcgccaaaggcttctctcgt
+3074438/1
@@<DFFFA?AFDCGGGD:C=@EBBHHEDGD830::?FG9BFBGD4B@>:5
@6302075/1
gtagaagcaggatgacacttaggtcgtgcatggtttaagaaagaccaaag
+6302075/1
CCCFFFFFHHHHHJJJJJJJJJJHJJHHJJJJJHIIJJJJJJJJJJJJJJ
@3619889/1
ctgttttccaattccaaattctaatcatgggtc
+3619889/1
:?@A1ADA4CFAHIBE<AC<?HHGIE4EDEH;C
@3620186/1
caggatacgatctggtttacaattagaatttataagtgttgcagttaaa
+3620186/1
@B@FDDDDFFBHDGIGEHIJIGGIJIBGGIGGGIGJJDIGEH9CF>DF4
@819625/1
ctcctcgataatagatatgtaataagaatattgatgctttgcccgtcctt
+819625/1
C@@FFFDFBDHFFIEF?GHHGAHIGIDGEEHHIIIIIIIIIIIHEGEHGG
@6808627/1
ggtctgtcaattcaccaggtgatatatttttgcatctgttataaatgtag
+6808627/1
B@@DFFEFHHHHGGJJIJJHGIJJJJJJJJJIJJJJJJJJJJJJJJJGII
@4220040/1
tgctgctgctggggctgttgttgccactgctgctgctgcggctgtt
+4220040/1
@@@DDDDDHHFHHIIDBEHE@DCHEGG<EHHIFHGGGGIIGGGB28
@5247683/1
gctccaattgcattccctttcacactagggacatgaggtga
+5247683/1
@@@FFFDD<FF?>FBADBDEGGHAHCE3A;AFBFHCHG9C@
@4220330/1
ctgtggtctctgctgttgctgaggctgctg
+4220330/1
@@@DDBDDDFDDDEFHEBFC9<FHEEBF31
@5247844/1
agttcttctaatattgatgttttattttcagtataccttataccgctatc
+5247844/1
@@?DFFFDFHHHAFHHGGIJGGGJIIGD@HHAFH9ACHCEGGCGGFF>F:
@6303634/1
cttcatttaaaaccgctgtgtctctttctttttttgttagactgatttga
+6303634/1
BCCFFFFFHHHHHJJJJJGIHHJJJJJJJJJJJJJJJJJJJJJJIIJJJI
@6303645/1
cttgtaggaactggactgcattaaaatccgaatcctttaatgaaattatc
+6303645/1
@@@FDDDABBFHGGIGGHGIIIIGHIIGHIJDBHIIJJGGHDEGFGGGIG
@6303970/1
ttcgtcctttgtttttactcctttttcaaaaccttcttccagcatagctt
+6303970/1
CCCFFFFFHHHHHJJJJJJJJJJJJJJJJJJJJJJJJJJJJJJJJJJJJJ
@2476247/1
caaatatgaattcatggtgatcatattcaatcacagtcggtgttttaatt
+2476247/1
@@@FADFDFHFHHEBEH<:<AFHH>B@:FHHHIBHH?<:C:8?FC>GGGA
@2476363/1
ccgggttgttgcctaacaggaggtgcactggttacaggagatactggttg
+2476363/1
?@@DFD=DFBAFAFEBHIHIGGHCCB91?DGH>@FCH3?@BG9FHGHHI?
@1413674/1
gtaccatggtataactatcttattgagataattatcttttgaaacaacta
+1413674/1
@@CDDBDFF<FHDHIIJGI@HHIJE>HGII4CHCAHGIHHI?HHHII?ED
@2476762/1
ctcagtaaaataacatgccattaata
+2476762/1
@@<7DDDDFHHFHII4A>DAFEGF:?
@4221977/1
gcttgttgttttgcagacaacatgccttggtattcgagct
+4221977/1
@@CDDBDEDAHF>DAG4EHGFGI>CEFE<3CGCHECEDD0
@3621143/1
aggatagagactttttctttgaagatttaggtataatatctgaaggcata
+3621143/1
CCCFFFFFGHHHHJIJJIJJJJIFEIIJGJJFHIIGIGGJDEHHGIDDH<
@6809748/1
caggaataaagtcattaaccttcaaaatttttccgaggtttaaatttttt
+6809748/1
CCCFFFFFHHHFHIJJJJJJJJJJJJJJJJJJJJJGIJGIJJGIJJIJJJ
@6809882/1
ggccaggtgaaagatgccggaagtatttatggagtccatatttaactgct
+6809882/1
CCCFFFFDHHHHHIJJJJJIIJJGIJJJJJJJJJIJJIJJJJJJFGGHJJ
@7321879/1
gtcctttgaggtgcaaaacaagcgatcgcccagacccttatttcaacacc
+7321879/1
CCCFFFFFHHHHHIJJJJJJJJJJJJJJJJJJJJJJJJJJJJJJJJJJJJ
@1945668/1
ctgctctgtaagtggcaagacctccttcttcaagcctagggaaaaggtga
+1945668/1
CCCFFFFFHHFHBE9FH@DHGIJIIJE@HHGIHGCECDDDHIG=DD;BDE
@5838506/1
ctgtggtctctgctgttgctgaggctgttgtggtctctgctgttgctgag
+5838506/1
CCCFFFFFHHHHHJJJJJJJJIIJJJJIJJIJJIJJJJJJJJIJJJJJJJ
@7322579/1
gtggttcttgcctttgcagctgttgtggtggttgttgcctctgttgctgc
+7322579/1
BBBFFFFFHHHHHJJJJJJJIJIJJHIJCGGGHGIJJIJJJIJJIIGIJI
@7323371/1
ctgtacttgaggctgagatgaaggtggtctgctgggttgctggtcactgg
+7323371/1
@@CDDDFFHABFDBGIIFIGEIII<CEIIIIIIIIEHIGIEGGDDHGHII
@6811538/1
gttgctttcgcagggtaagtctttcagtctcatccacattttatgtgctg
+6811538/1
CCCFFFFFHHHHHJJFGIJHIJJJJJJJJJJJJJJJJJJJJJJJJIJJJJ
@3076091/1
ccttatttcaacaccagtgaaaaattgtttgccacgcatgtcccatactc
+3076091/1
@@?DFFFFGFFHFIJJHCCCGIGF@DHHJJJJIIFDDHGIFEI<FE>FGH
@5249174/1
ttcatcttcttcagattcgttttctgaagaggtatctgaacttgaatcat
+5249174/1
@@@DFF?DHHHHHJIGGIIG>GHEHEA<FFHEFHIEIG<G9DDEHDGGGI
@2477785/1
caccactatattcaccaaccgttaacggagtttgctgtcgaatactctga
+2477785/1
@@@FFFDEHHHGGIIJJGJGGIIHIJDIGG:DFGIIIDDDEBHGDDDCA9
@7324416/1
tcttcacttcagcataaactggagtttttcccggaagcaccaccacaaca
+7324416/1
CCCFFFFFHHHHHJJJJIJJJJJJHJJJJJJJJJJJJJJJJJJJJJJJJJ
@2477895/1
ttctcttatagctgtcaactcatgttgcaaaacatgtaaaaattgacctt
+2477895/1
<@@DFDDDFHFFFIAHGIIIIJJIEACHAEEGIEH>ECGGIGGGG@GECH
@255728/1
ccttcacactcatcaagaacttggtaaactc
+255728/1
@@?DDFFDHDDFD@GEBEHI9H@GAFH9FDA
@5250009/1
gctacataaatctttctctagctgc
+5250009/1
:?<D=ADDBFF4:<:CFI9<FFAH;
@7827449/1
ggtacacagttgcagtcctgagctggtcttcagtcacccgattctatttc
+7827449/1
BCBFFFFFHHHHHIJIJJJJHIJJJJGIJJJJJIJJJJJJHIJJJJJJJJ
@256167/1
ctgttgttgctgaggctgctgtggtctctgctgttgttgttgttgctgag
+256167/1
@CCFFFDFDHHHBGBHIIJJEHGG?A<FGBHECDD@1?BDHHB@F?D@48
@4744165/1
gatttatctcatcttcatcatccaagccgtaatgaatggtgttgctttcg
+4744165/1
@C@FFDFFHGHGHIGIGBFIIBHH@CHH>CB@FG<DG@9:B@7GHAAHCG
@3622963/1
atgggccacaactcatattgatcgtcaaatgaaacatacctcatacgact
+3622963/1
CCCFFFFFHFHDHJGIJIJIJGIJHGGGGIIGI@D>GIFJJJIBHHGGIG
@2479137/1
gttgtggtctctgctgttgctgaggctgctgtggtctctg
+2479137/1
@@@DDBD?FHHFDBHG<??B@HH3FHGG?BGEGCGCDFG9
@7325817/1
gcggaggctaccttgccgtaggaaataagaaagcaagagaaggaagtgag
+7325817/1
CCCFFFFFHHHHHJJJJJJJJJIJIGIIJJJJIIJJJIJIJJIIJJBFHI
@5251056/1
gcttaatattagaaatcttaataaatag
+5251056/1
@@@DDD?DHAHHH42CAFGBBIAECHD@
@6811967/1
gacgatgatttgatatctatatttctcattttttctgctaaagcactacc
+6811967/1
@CCFFFFD?BFH4EEFCGHH>IIIGHIIIBHAHEHGIIIIGGIIGGIHIH
@3623515/1
ctctgctgttgctgaggctgctgtggtctctgctgttgttgctgctgctg
+3623515/1
@CCDFDFFHHHGHGGHIB=GGHCHEB<CAEBE<BE?C??F@?B<DHGEHB
@7828469/1
gagaatttttaaccatttacacaatataaatgctccttcaacaccacact
+7828469/1
CCCFFFFFHHHHHJJJJJJJJJJJJJJJJJJJJJJJJJJJJJJJJJJJJJ
@1417351/1
gtcccttcagttaatatgctttaactgacaacattcaatgttctgtaatt
+1417351/1
@BCFFFFFGH>FDGGIFHIFGCEIBHH3ABEHGH<EIHBH<FIIJIGGIA
@3623930/1
ctgtaattgcgataaggtttttcaggattgatagatacatcataatgatg
+3623930/1
CCCDFEDDHHHDHIIJFGHIJGAG>DACEEHEEDE>GDGGBF@?@D<FE4
@7326789/1
gtcctttgaggtgcaaaacaagcgatcgcccagacccttatttcaacacc
+7326789/1
CCCFFFFFHHHHHJJJJJJJJJJJJJJJJJJIJJJIJJJJJJJJJIJJJJ
@5252191/1
gccaataattgttctttcatgatactctcaagatccctgattac
+5252191/1
@@@FDDEDHHHHAHHJIIIIIIADGHJGGGIH9FHG@>FHH4??
@3079795/1
gttccagagactcgtccaatcagattgaaaaaaacaagttgtataacaca
+3079795/1
@CCFDF?D;AC?DAE=EFHHG>?EHG@BCHEHGGII9DDGHII>BE>FH9
@1947375/1
cagccgcagcagcagcagtggcaacaacagcccc
+1947375/1
@@CDDFA>H>FFB3CEHG9A?FGHGGIAEFH3??
@6307360/1
gtgctccaattgcattccctttcacactagggacatgaggtgaaattatt
+6307360/1
CBCFFFFFHHHHHJJJJJJJJJJJJJJJJJJJJJJJJJJJGHHHIIIIIJ
@3080051/1
ctctggtatccaaaggcactgttttcaccggaggaatttgtttgtgattt
+3080051/1
@C@FFDDDBHDHHGIIJIIIGCHCGIIIGG8GHHEHIGCHBFH99?BFEG
@7830344/1
atcaatgttaaggaatggtttccaaccaataattgcagactggaagaaac
+7830344/1
CCCFFFFFHHHHGJJJJJIIJJJJJJJJJJJJJJJJJJJJJJJJJJJJJJ
@256611/1
atcaatttcttctttaggtaaaacttttatgccaagccaagacatgaaca
+256611/1
B@@FFDFFHHHHHIGGCGAFHICIFGIAF@DHGGHCHHF;@FGGGC9<B4
@1418759/1
ggtctgtcaattcaccaggtgatatatttttgcacctgttataaatgtag
+1418759/1
@CBFFFFFHHHHHJI@EHICGIGGI>BCHIGGCIGIHGFHCHGBGHGGIG
@7328412/1
cggcatttctttcagaccaaaatttctttgta
+7328412/1
?@@BDDDDDDAACFFFFE<?A33AHAHE4C<?
@8308428/1
gtcccagtctatacagtttcaaattactaacctgtttagaacgaagatga
+8308428/1
CCCFFFFBFHHFGIJJHFHIIJIJHIJIIIJJGIHHEHGIIGIJJJJIJI
@257027/1
cacagcttgtctgtaattgcgataaggtttttcaggattgatagatacat
+257027/1
@@@BFFDDH;DDFHHADHC@ED=GGHICF>GGGEA9?<BDAEI99D<?@B
@257294/1
cttttatttctttagtaaacttaaccctttgagaatctgttaaagg
+257294/1
CCCFFFF<FHHGDGGAFFG>AFCIGE=GGID4CBG9?<CFGDF?DF
@2480122/1
cttctttgactaaatactcctgaaggagtgatatcggtgtttttgagctc
+2480122/1
@@@=DEAEFHDHHGE@GBA3?33<AB<A<;C@FFFE6?DDGGH1@DDE<8
@2480197/1
gcctttgatagcaatcggtaaagttttgcctataagaacaatgagta
+2480197/1
CC@DFFFFFHHGHJJJIJGIGHEGHIGIDHABHGI<9?GDFG9DCDF
@5839896/1
ctgtaattgcgataaggtttttcaggattgatagatacatcataatgatg
+5839896/1
CCCFFFFFHHHHHJJJJFHIJJJJJJJJIJJJJJJJJJJJJJJJJJJJJJ
@6308689/1
ccatctgatgcctggtgcggaggctaccttgccgtaggaaataagaaagc
+6308689/1
@@CFFFFFHHHHHJJHHGJJJJJIJJJJJJJJJIHIJJJJJJJJJJJJJI
@4744973/1
cagaaatatttcggcttctgcttccgttccaccctt
+4744973/1
@@@DDD4BFHHFBD6;EE@CCC4AFE3?EEGGHB;B
@259178/1
tggcacaactgataagttaagcattgcagttcatcagaatc
+259178/1
B@@FBDFFHFHDHJIJCBCGIHGE<GGGGEAHFGGIIC@AE
@1950040/1
ccattttatagctactctaaaaacacggtcttttccttcccctggcaatg
+1950040/1
@@CFFFFFFDHHHHIIIJJIGGIGJJJGGGHGIIIGIIJIJIGHGGJIGG
@7331877/1
gtccacaattcaagatctaatttcatgctgttattattttccttctttgc
+7331877/1
@@@DDDD8DF<<<ACGBGE<FHIHI@HGHIIICGFEGHIIHIGIGGIEEH
@2482769/1
ctatgtagtaagacatcaatattttaaataaaatatttctctttcagaag
+2482769/1
@@CFFDDBDDHFHIJGHIJCHIBB@HGIHIEGJC4CH@HGIGC<GIHFHC
@5840768/1
ggaatgtcaggtgcgttaacttttggtggctttattatattactcctaat
+5840768/1
CCCFFFFFHHHFHIJIJJJIJJJJJJFHJJJJJJJJJJJJJJJJJJJJJJ
@5840912/1
tcgtcctatacctttgaatgtccctttgccaaatacttcaactgtgactc
+5840912/1
BCCDFFFFHHHHHJJJJJJJJJJJJJJJJJJJJJJJJJJJJJJJIJJJJJ
@1421077/1
gtggaggtgaaaagaatgatcttccaactgtcacaaacctgttagcagct
+1421077/1
@@@F=DD2CFHHGJIIJ>@FHIGIJJGHJGGIEIGJGIJGGFGGGGGGHG
@2483699/1
ctggtatccaaaggcactgttttcaccggaggaatttgtttgtgattttt
+2483699/1
@CCDDDD?FBDAFFGGGGGHIJIHIJJCHBBHEHGEGGIFGCFDG@HIJC
@7832797/1
ctctgataaattagaatcatcccatagcaaatgatatttggtaggacgtg
+7832797/1
CCCFFFFFHHHHHJJJJJJJJJJJJJJJJJJJJJJJJJJJJGIJJJJJIJ
@4232216/1
ctcatggacagatgtaacataccttcatctggaatcagaagacaatggtc
+4232216/1
BCBFFFDEHHFFHEDBHIIFIIIIIFEHGIIIHI@GGEHIJIIEH<FG<E
@6310643/1
gagaattgagagaagctttactctgtagcattgtaatttcttgttcttct
+6310643/1
@@@DFDFFHHHHHJJIJJJJJJJIJHICHGHIJEEFGIJJIJJCHIJJJG
@8311953/1
ctgctctgataaattagaatcatcccatagcaaatgatatttggtaggac
+8311953/1
CCCFFFFFHHHHHJJJIJJJJJJJJJJJJJJJIJJJJJJJJJJJHIJJJI
@260126/1
gtgagtgttctaaagctacttttgcagcattcatttcagcttgctgaatg
+260126/1
@C@DFDEEFDDAHBBG3CHGB9FHCF@GDHIIIFHIIB9CGHIGECEADB
@5255415/1
cgttcataaggtctcatttgaaaacgtg
+5255415/1
@@?DDADD<FA2CAFBGGHC<FC@E@?2
@1422204/1
gtagctttaatcatagttgatgtctgcatatcagtcagcttcttaatgca
+1422204/1
B@@FFFFFGFFGGIGGF@HGCEEIIGGHJBHGHIEHHIIIIIJJJJE9?<
@7332713/1
gccatttatcattaaatagatttatgaggattcctgttagttgtcttcaa
+7332713/1
CCCFFFFFHHHHHJJJJJJJJJJJJJJJJJJJJJJJJJJJHJJJJJJJII
@3084053/1
gcacaacaaacacttggggagttaaatc
+3084053/1
@<<?DDDDD?CBBBF4<DE11<C1@?99
@3084390/1
tgaacatgggcaaatctggaggttgatgaggaggctgaggcggaatt
+3084390/1
@@@DDD8DHBFH?>EDFGGFGF<F@BHHFGGF=FHIGEHIGDA<ADC
@8313476/1
ctcgaattctttagttagggtaattaaaccaagccctatttcctcagcga
+8313476/1
CCCFFFFFHHHHHJJJJJJJFHIIJJIJJJJJJJJJJJJJJJJJJJJJJJ
@7334312/1
cctttttcaaaaccttcttccagcatagcttcaatttcattgtcgcttat
+7334312/1
CCCFFFFFHHHHHJJJJJJJJJJJJJJJJJJJJJJJJJJJJJJJJJJJJJ
@5257319/1
gtgaaattattggtatttcttttttccaaattgcctctccattcaattga
+5257319/1
@@@DABDD4?<C8ACBAFHHEIHHIHCE<<CA9<9E<FF@@GHA@AFIG?
@6310892/1
caggtgcgttaacttttggtggctttattatattactcctaattgaagag
+6310892/1
@@@FADEDDDFHCGGEHIIEGEBAHHGIIIIIGIIIIGHHIGIIIGHIII
@4233136/1
gctctacctgatctggaccagtggcgtatttacagaagcaaggttggcct
+4233136/1
CCCFFFFFHHHHHJIDEIIIIIGEHJGHIGI4?DHFEIFGHIIGHGGIGG
@5842974/1
ctgttttcttcttgaatggtaacaaatctttgaataacttcagctaggcc
+5842974/1
CCCFFFFFHHHHHJJJJJJIJJJJJJJJJJJJIIJIJJJJJJJJJJJJJJ
@2484685/1
atcttcaagtacatagtacataactttagctgtcgtctttctttcaacaa
+2484685/1
@@@DFFFFGDHHFIGCCFHIGGH<FHIJBHBDHEGGIGIGE<GHGHIJEH
@4233673/1
atgcagttcattacctaagatatttgttatgatctccggccaagatcagc
+4233673/1
@@CFFFDEHD<DFHEHG@FEGIJJGIJJEGGICHIIGIIGFAHHGEHGHI
@6311846/1
ctcgaattctttagttagggtaattaaaccaagccctatttcctcagcga
+6311846/1
CCCFFFFFHHHHHJIJJJJJFHIJJJJJJJJJJJJJJJJJJJJJJJJJJJ
@5843565/1
ggaaaattaatttttattaagaagccaaattgcacctcacacctggcact
+5843565/1
CCCFFFFFHHHHHJJJJJJJJJJJJJJJJJJJJJJJJJJJJJJJJJJJJJ
@4234469/1
tctccttcaacaatcgtcggtacaatgtaatatgagttttctttgttttc
+4234469/1
@@CADDFDDFHDA<AFEBDHEGGGDF3CFHIEEG>EGGHIFI>4BDGHGD
@4234562/1
ctctaactcttcttccatccgctagtttttcag
+4234562/1
@CCFFFDDDHHHFICHGGIEHIBBAACFEHGE<
@7834871/1
ggtggttcttgcctttgcagctgttgtggtggttgttgcctctgttgctg
+7834871/1
BCBFFFFFHHHHHJJJJJJJJJJHJJIJJEHIFGIHJJJJJJJJJJIJJI
@3627276/1
ctggaagaaggttttgaaaaaggagtaaaaacaaaggacgaatcaaatgg
+3627276/1
@@@?DDFFHHH3D>EHGBHHGHHGIHGHE?CDGGGGG3?DF>GGGIIIG3
@4235148/1
gggaattctaagagggtacacaattcaggcactaatgtctcttcaaaatc
+4235148/1
@CCFFDFFHGHDGGGIACCHIIIDCHIJJICFEFHIBGIIDGHIGC@BGI
@828162/1
ccttcttttccggaaagaacctagtgtgatggcgtttctgtaccactata
+828162/1
CCCFFDFFHDFHG6FEHIIJGHIJHGGHIJIIIGFGIIGEIEGIJIGHGG
@3627762/1
tcctgctttagggtttcttccgctaatttaaaaattgaatagtttttatg
+3627762/1
@@@DDDDDDF<<CACG>HGGHGBEG1CFHII>FCFE4BGGGEG9B91?BD
@4235430/1
ctttctatatccatcggttcttcttcttttttccacgtgaaatctttagg
+4235430/1
@CCFFFFEHDFFFGHIGEGGHIHIIIJJJJIJ9?BHCHIIJIIHGHIGGA
@265617/1
cgaatctcatcagcaagaagaagtgcattaagcctgtataaaatacaagg
+265617/1
?@<?DDDADFFDF@FBD3EC@CG:AE@BH@HIGGGIEEEFBAB49DFHGC
@2486223/1
gtccttttatcataatgagatcaagtttttttcgaatcaaatgaagctgt
+2486223/1
??@=DDFDDDHDHBBF>BHE@CF>FHF9DGHD3@DGIB>3<?@8BFG3?8
@7835599/1
ggccgacacatcaatattaagcatcatcttccattgagaaggcctgacgg
+7835599/1
CCCFFFFFHHHHHJJJJJJJJJJJJJJJJJJJJJJJJJJJJJJJJJJJJJ
@5844808/1
cccacatggcaggaagttttctcgcaacttaggttatgcgaagtacataa
+5844808/1
CCCFFFFFHHHHHJJJHDHIJJJJJJJJJJJJJGHJJJJJJJJGHJJJJJ
@6818555/1
cttttcttctttctgtatcaactgcagcctcttttaccattgtacgagtt
+6818555/1
CCCFFFFFHHHHHJJIJJJJJJJJJJJJJJJJJJJJJJJJJJIJJJIJFH
@5259355/1
tggggctgttgttgccactgctgctgctgcggctgttgtt
+5259355/1
?=;?BDDA?CFDDBC@G@:CHG@@GG<@:EF<AGDG@B?2
@6819091/1
attgaatataagaccttgttgttttagggtaatcaaattttatgacaaaa
+6819091/1
CCCFFFFFHHGHHJJJJJIIJJJJJJJJJFHIJJJJJJJJJJJJJJJJJJ
@6313500/1
gtcgtgagaagctgcaacggctgctatagatgg
+6313500/1
??8?AAD?44C>FFIB<?D<EFFI??CCG4?DD
@7836622/1
gtagcatttggaggactgtcagatggttttggagaattatcaaagagaat
+7836622/1
CCCFFFFFHGHGHJJJJJJIJJJJJJEHIIIJJJJIJJJJIIIJJJJIIJ
@8316980/1
cggggacacttatcaggttgtatactgatttcataatgatgtacgaaacc
+8316980/1
CCCFFFFFHHHHHJJJJFHIIIJJJJJJIJJJJJJJJJJJJJJJJJJJJJ
@2487622/1
caagaaaaaaggttcttttacccccttcagaatataatagtttcaattca
+2487622/1
@@@DDFFDHHF@CBEHIGIII3<CFHIIGIEGHIIDG@BBGGI<@FHIIB
@5260093/1
cttcttattatatcataactaatttattatat
+5260093/1
<<@DFFDAFFHGD<<BEH>HEGE>HGIB<E9C
@2487771/1
ggcatattagctagaagatgacgaaatttcacatattctctccacgcttt
+2487771/1
@@@=DDFFFH:AFGHEFGGICFEGHIC49C<EG><@@DEHGGI@FG>F1?
@1955842/1
ccaaagagcgatggaatcttaaatgcgatactaaaacag
+1955842/1
@;@DAAB>CA<FHGFDEGHGIIGEABFH9:?BFCHI<09
@1425628/1
agttttattaaagttggatcattagcag
+1425628/1
@?@DDD>AFCBFA<CAFHBE;FFD:A4A
@6820128/1
gctgctgttgttgttgttgaggttgattagaagcccctgcttctccaggt
+6820128/1
CCCBFFFFHGHHHJJJHIJJJJJJIJJJJJJJIJJJJJJJJJJJJJJJJ?
@4750532/1
ctcttctcttggtgttcaacaaatctcttaatgatatc
+4750532/1
@@@FFFFDFDH<A?CHG>@FHIIJ<CH9>EB<CFH<EF
@1956130/1
gtcgcttatgtcaaattctacttctgaatgatgttc
+1956130/1
@@CD@DFF8FHFAGG9CFEEDHCHGH@HC<A<E99B
@3088363/1
cgcacaacaaacacttggggagttaaatcaacatcagctgagatat
+3088363/1
@@@DDDFFHFFDD=FHBGCH=GGH4EFAGHGIB3?DGBHE>;?88B
@6314931/1
ctgttgttccattgcttgaggtctggtaattggagcggcttgtctaactt
+6314931/1
@@CFFFFFHHHHHJJJJJJJJGHJJJFHIJJJJJJJJJJJJ0?<B8C8<F
@3629784/1
catatttttaagttcatttgaataaaataaataatttttcgatagt
+3629784/1
CCCFFFFFHH?F>FGIGIJJIJIJFJII4FEII?HIGIIEGEGEDF
@830549/1
cttgattattaatagtttcagctggatagtggta
+830549/1
@@@DDAB;DFH8DEGB9CDA@<C<@;D<;CAG<E
@1957380/1
atgatttgatatctatatttctcattttttctgctaaagcactaccttca
+1957380/1
@@@DDADDHH8DFGBGHIGIIII9BEHGIIIGEDHIEHIE>GGCFGEGGI
@1957513/1
ggtcgtgcatggtttaagaaagaccaaaggtttctgttgagctagtcatt
+1957513/1
@@@DBDD@HDHGFHIIIGDHIJDFCEHIJGEHGJJJJIIGG<>G9?DGGI
@4238250/1
atggaatcttaaatgcgatactaaaacaggcagaagcatagcatgctgga
+4238250/1
CCCFFDFEGHFGHGIGI=FHIJIIHAGIG<?FDHJJIJJCECHIGIIIIE
@4238342/1
ggattttctaaagctttgaattcataagttggttgt
+4238342/1
@<@DD?A;FDFF<GGFAFB9BFHAH@AE<?BG;88?
@4752187/1
cagaattttcgtttggagcaaatacaatgtatttgctgtctttgtgtctt
+4752187/1
@@@DDDB8?A?AF;F=@FE=<?E44C<FE9?9EF9??FGAEFIEE@B?B4
@7839000/1
gcctgaacacattgggtcgccatacctaaaaccgtatctccaaccctctt
+7839000/1
BCCFFFFFHHHHHIIJEFHHIJEHIIJJJJGJJJGGIIJJJJJJJIJJII
@6821333/1
tgtagctttggtggtggcagaaccctacctcgaacttcc
+6821333/1
CCBFFFFFHHHFHJHIJJJJJJJJJJJJJJJJJJJJJJJ
@5846883/1
tggggaggtggacctctttgtgcccatggagtttgacctctaggaccagt
+5846883/1
CCCFFFFFFHHHHJJJJJJJIIIJJJJJJHIIJJJIJJIIJJJJJJJJJG
@7839765/1
ctgggtttaaaatcttcaataacattactcatttctgataggttctgcaa
+7839765/1
CCCFFDFFHHHHHJJJJJJJJJJJJJJJJJJJJJJJJJJJJJHIJJJJJJ
@1426875/1
attagcagagctcgctactaaggccttcaagatagaacccaattctggcc
+1426875/1
C@@FFF?DHGGHHJJDEG>BGGIGIIIGCBGGGICGCI30DGGIIG>3<F
@831891/1
gtacacaactccataggaagcgccaaaggcttctctcgtgagccaacagt
+831891/1
B@@FFFFFH<FFHJIHJJIIJJJJHJI@FHGGI@GFHHEEGGJJJJJCG@
@831907/1
gcctgcttgtggaaaaccaccacaaat
+831907/1
C@@FFFDDA;FFFHICHEGIIJHGCGG
@1959250/1
gtcggtacaatgtaatatgagttttctttgttttcaaaggctctaactaa
+1959250/1
@?@FFDDDFFDHHIIG9EGGGGHGGIIIIJGIGIEHGDDHFHGICEHIC@
@1427603/1
tttatcgtaacggtcatttctttttcttgatctctttcattatcgtaaat
+1427603/1
@CCFFDD?FDDBFBFFG@FGGCG>H@E>GCFHIGGI@FGGBGF?G?GGEG
@4238803/1
gtctgctgggttgctggtcaccgggttgttgcctaacaggaggtgcactg
+4238803/1
@?@DFDDDHGDHHJEBHGIIJJJ8F8?DFC>>DHGIC@DA;B<BBC;@FC
@6317165/1
aaacaaacctatgggttttaccatcatttgctgctcataaagcttattca
+6317165/1
C@CFFFFFHHHHHJJFHIJJJIJJJJJJJJJJJJJJJJJJJJJJJJJJJJ
@7337924/1
cacttgctggggaggtggacctctttgtgcccatggagtttgacctctag
+7337924/1
<@@FFFFFHGHHHII<EGIGIIGHIJGHGHGHGGIIEHFHIIIJGIIHGH
@4239265/1
gtcattagcagagctcgctactaaggccttcaagatagaacccaattctg
+4239265/1
@@@DFDDEFDFFHIJJJIJJIJJEID<GGI<FHIG@HAEGG?HIJII@9B
@7338159/1
acggtctcaacaagttccgttttttggagaggcaactcaggataactata
+7338159/1
CCCFFFFFHHHHHIHHJJIHIJJJJJJJJJJJJJJJJJJJJJJIJJJJJI
@4239565/1
ctcagataatcccatatcattgagacattaac
+4239565/1
;@@=DADDHFDFHEH@HA4CHGGIIII<@@H9
@4753024/1
ctctaattttcttttgtcttcgtaagacgat
+4753024/1
@@@DF?DDBBHFDIJJEECBHEAHDAGGH<C
@4754105/1
cctgctttagggtttcttccgctaatttaaaaattgaatagtttttatga
+4754105/1
@@@DDDFDFHGDFHIJGGIHI>H<GGGGHEF9<GHGHCEFGII@FGGGJB
@1428083/1
ctccttcaggcatgggtcactattaaagttgatttgtcttatcgacttga
+1428083/1
@@CFFFFFHHFHHBHE:CE<<CFGDEFHBEHBA@4E<BFHGIGH<FFGIB
@8320795/1
tttcaattttggcagtatgcaaatattgtggaccatcactttttacattt
+8320795/1
B@CDDEFFHGFHGIIGHIGFIF@HIIGGEHDGGG?GGEHHIIIIHGAGII
@5849426/1
caacaagatggtacctagctctaaat
+5849426/1
??<D7?DADDD<AEEAEE:ACBA:E<
@8320875/1
ctcatattgatcgtcaaatgaaacatacctcatacgactctaattgtaaa
+8320875/1
CCCFFFFFHHHHHIIJJJJJJJJJJJJGIIJIJJJJIJJJJJJJJJJIJJ
@8321253/1
ggagtatatacaaccagattaattattatgagagaagaattgataactaa
+8321253/1
@BCFDDFFHGHHHJJJJJJJJJJJJJJJJJGIIIIJIIJJJJJIJJJJJJ
@3633682/1
tcttcttgaagttggttcagctgtagtctgtctgcatctgtatatgccct
+3633682/1
C@CDDDFBDHF4:CFCB9<FHFHHGIII<<<9F<FEG>GGDHAE>HE3?F
@6318445/1
tcctaatcctgtttcatccgcaattttctggcggagctcttcagcattta
+6318445/1
CCCFFFFBHGGHHJJJJJJJJJJJJJJJJIGGGIIJIIIIJIIJJIJJJH
@6824906/1
tgcagtcctgagctggtcttcagtcacccg
+6824906/1
8?=DDDDDFF?F<FFI@DCHHCFH>DFE>E
@272899/1
ctttgtttttactcctttttcaaaaccttcttccagcatagcttcaattt
+272899/1
CCCDDFFFGFDFGIHGAGEGI4A<?FAGGIII>GA>GGHGG99BFGGHHG
@3634160/1
cgattatttttcctttgatgctgctcaatttaccttcatccttgttttca
+3634160/1
@@@FFDDFHGHGGGIIGEH>EEEBEGHBCAHGDEGIIJ9F4DCH?AB>FD
@3634179/1
ccacttctccctgcagttcatccataattcagaaa
+3634179/1
C@@FFFDFHFHFHJ<HFGBHCEHGIFC<@HEGHEI
@6825465/1
ctgggaacaagaatgctgttaatgcctccaagcttaacattgattttaag
+6825465/1
CC@FFFDFFHHFFHGIJIIIGJIJJIIIJIIJGGHHIJGIIJIIIJJJIJ
@3634447/1
ctaaatcttcaagtacatagtacataactttagctgtcgtctttctttca
+3634447/1
CCCFFDFFHHHHH<CGGIJHJGGJEEGHGIIIGIFIIIIGHIIJJJECHI
@6825737/1
gacggactgatggaatccaaaccatacttcacgaccacctccaagaggat
+6825737/1
CCCFFFFFHGHHHJJJJJJJJJJJHIJJJJJJJJJJJJJJJJJJJJJJJF
@273928/1
gtgtaatcactgctgaggcttgaacaagcccttctgatagcctgcaattc
+273928/1
@@BDFFFFHHGHHJIIGHIGBHEHIJIGIBF3BCGGDA>DGF98BB@GBF
@3634898/1
gcaagaggtaacttctgtcttgaaatctg
+3634898/1
C@@FFFFFFHFHFB<CGHGECHIE9CA<@
@835656/1
gtcgggcatttttactacaccatctaacctctacaattttgttttgtttc
+835656/1
CCCFFFFFFGHHHJJIJJBHDHHIJIGHGIJJIJJIGGGIF>GGHIGHII
@5263104/1
acataattaaaattaattaaaagttaataatacaaataaataaacagaaa
+5263104/1
CCCFFFFFGGFGGJF4EHHD@IHHHEIIJGGIGGD@AFHIGIFGHIIFGI
@3093718/1
cttcttcatcagggaaattagttattccactccttttcccgtttttatta
+3093718/1
@@@DBDFAB?DHB>=AFFIIIG9FHE>BGGCHGGAGEGH@HHH9B18?@F
@7341112/1
ctctgtacttcctcctcatagttccacaatgagtaatttcaatttttaat
+7341112/1
CCCFFDFFHHHHHIIJJJJIGCJIJJJHIJJJJHHIIJJJJHGIJJIJII
@2490647/1
cccgcaacaattgtacacaactccataggaagcgccaaaggcttctctcg
+2490647/1
@@@FFFFFHGGHHGIIJJIJJJJJECFH9GHIJGGGIGHHEIAHIIDHFG
@2490762/1
gtttcatccgcaattttctggcggagctcttcagcatttagcagcatcgt
+2490762/1
C@@FFFFFGHGGFGHGIJFCFHHGGHHHCHCBEGIIIJGI<E>EA=CGE=
@4755724/1
cgacaattgtaccaagctctggcattttcctgtgactg
+4755724/1
?@@DD<D?FBFHGI@GGGCEHE@G@C@D4CEG?3?FHI
@274779/1
atcaaattttatgacaaaattgcaattctttacatcaataccttcttcta
+274779/1
@@@DB?DD8CAF4:C:4AFFGEHAHGEEF<<?<AF9FCEEE>@9HDCCGG
@2491196/1
tcagtaatctcgaatctattatctcttggacaagttgttatattagtcac
+2491196/1
@@@FDBEFDDAHBHIIJIJIIJJGIGGCGIIGII?FFDGHI>FGGCFG@C
@4756064/1
gtcagcttacaagccttagtaagcataaatttatggaagccataccgtac
+4756064/1
@@@F<DDDFDHF>3BFHIHGEEEHGHAEHDIGIGC3C@;C:DFH9FF6?B
@7342120/1
atataagattacaattcttaacattttttctttaaacaaagaacattgga
+7342120/1
8::ADDFFHHHHHJJJJJJJJJJJJJJJJJJJJJJJJJJJJJJJJJJJJJ
@2491482/1
ctgggattaatatttccaatgaagctttcgcagcagcaagtttcgcttgt
+2491482/1
@CC@FDDDFHHHHIEIIGIIJF@HEIIJGCGBGIJJGIHIFGGEIIJGH@
@8321971/1
gctcaatttaccttcatccttgttttcaaagttgataaataatattaatg
+8321971/1
@@@FFDEDHHHHHIJIJJIIJIHHIJJIJJJIIJIGJJIJJJJJIJGIJI
@4756856/1
gtcagagctatagtagttgaatggctggttttcaccaacattccagc
+4756856/1
@B@FDDDBHGHHG9BFGGDJIEEJIIGF>E@FH@FHEEHEBHCHGE>
@7342855/1
gtcacaactaacaatgggccacaactcatattgatcgtcaaatgaaacat
+7342855/1
CCCFFFFFHHHHHJJJJJJJJJJJJJJJJJJJJJJJJJJJJJJJJJJJJJ
@3095499/1
ctctaattaagtaaaaactataaaaataataggctttttaaaataataca
+3095499/1
CCCFDDFFFHHDHGJJBHGDJGJJJJJJEIJJ>?FHIIIGAHEGCFGIBB
@4757087/1
cgcgcattctgttgtatatttatgctcacttcaccaacattcatgaataa
+4757087/1
@@@FFFFFFHGCBFGCGIJJJIIJFDCHHIIJIJIIIGBGBFIBBDGIGC
@8322985/1
ccagaattaaaagcttcttttccaattggttctaaattgtcatcaagctc
+8322985/1
@CCFFFFFHHHGHJIJJIJJJIJJJJJJJHIIIIIJGGJHIGJJJIIJGJ
@3095795/1
gtttttgaaaaaattttggccaata
+3095795/1
=:=DAD1?FD4:?GFFIEFF3F@D3
@6826129/1
agggcattcatcttttcttttgtaaattacttcaaggaaatgccagtcca
+6826129/1
;1:A?DBD:A?<<EBD?ADBC>EE:3A<C@FEEEEA@9EEDDDDDI9BB4
@276498/1
gctccagcaacagattcaaaaacatcacctagtgcttttggtacctctac
+276498/1
@@@FFAFFHHHGHIIJJJIJFFEDDGHIGGGIGIHIIIGIGBGGGIJJGI
@7842974/1
atttctttgtgtcggaatacaaggcaggaaatggtgaactgcctttcatg
+7842974/1
<BBDFFFFHHHHHJJJJJJJJJJJJJJJGJJJJJDHHJJJJJJJJJJJJJ
@1430079/1
tgtcacttttggtcctgttggtccattaatataaaatggttcaacttctt
+1430079/1
@@@DFFDDDFFHACE<EFHHIFHHGHIGIDHCEAEHFHGB4?F>DB9BDB
@6826335/1
tgatgctgggaacaagaatgctgttaatgcctccaagcttaacattgatt
+6826335/1
CCCFFFFFHHHHHJGHIJJJJJJJJJJJJJJJJJJIJJJJJJJJJJJJJJ
@6826474/1
ctctgtagcattgtaatttcttgttcttcttgtttcttttctttaacatt
+6826474/1
CCCFFEDDHHHFHCG>GHIHIIIFHGHIIIGHAFHIIIIIIEGHGHHIII
@7843279/1
cagactctagtcgctttatgcaaataaattggcatcccacttttatgaat
+7843279/1
CCCFFFFFHHHHHJJJJJJJJJJHJJIJJJJJJJJJJJJJJJJJJJJJJJ
@1962627/1
tttcccgatcaggcgctgacctggcggtagctttaatcatagttgatgtc
+1962627/1
@@CDDDDDFHGDHCG>AGIIIIEGIJJ6DAGHGJIDI9@AHIIGIH@G=?
@1430567/1
aggtgcgttaacttttggtggctttattatattactcctaattgaagagc
+1430567/1
@@@DFFFFAHDFFJJIJI<?EGGIIGGGIDB>?FGGHIIIIGH>FEGCEC
@837036/1
gtacaaatttctatttccgattatttttcctttgatgctgctcaatttac
+837036/1
BB@FFFFFGGHGGEIIIIEGGIIIJJIFIDHGIJIIIJBFGH@9FGGIIH
@1431174/1
cttctttctgtatcaactgcagcctcttttaccattgtacgag
+1431174/1
@?@BDDBDDD=AF4??BECFA3AEGCG9B@EF9EFBE9?@GFB
@6828012/1
atcgtttttgtgtaagtcatgaaaaagatgataaagaattttagcagtga
+6828012/1
@BCFDDFFHHHHFIJJHJIJJIJJIJJIJGIJJJIJIIJJJJJJJIJHII
@277980/1
cacgttcataaggtctcatttgaaaacgtggatctccaaggtctccttga
+277980/1
@BBFD?DFGHGGGBFGIIJEGGGGIJEHCEFHGIECGHGHI?DGHDHGIG
@5853582/1
ctttactgtatgcatgacttttataattagggacaggatcatatcgtaca
+5853582/1
@@@DDFFEDFBBFDFBFGHIIIIIBEFHIIE@EHGGGEGIIGHIBF?FHD
@2494373/1
ggctgcagtttccatatcatattatacctgaaggcttttgggtcgtg
+2494373/1
CCCFFBDFFBHHHBFHIIIII@9EHHEHCFB<FGA?GFC>DG?D?@D
@278481/1
ctggtgtagaattacagaataactcatgaatgctttctaatgtttcttca
+278481/1
B@CFDEFFHHHHHIJJJJJJJIIIJJJJJGJIJIJIIIJIFIGI@FHGII
@3635604/1
gtaacgattggaaaaataatcagaataagaacggtattgctctgcaggga
+3635604/1
@@BDFFFFGGHGGJIIIIEHIIJJIIIFHDEFHICF@GGEHI9BFGGIFG
@7344264/1
gtgggttcatgaattgctccctccacctgaactagttcatatttcggagt
+7344264/1
CCCFFFFFHHHHHJJJJJIIJJIIJJJJJJJJJJJIIJJJJJJJJJJHID
@4758393/1
cgttcataaggtctcatttgaaaacgtggatctccaaggtctccttgaac
+4758393/1
@@@DFFFDDFFHHJIBGIIIJJJJCB<FHCBFGHIJICHCDDFGIGCHFF
@3097440/1
gccgtaggaaataagaaagcaagcgaagga
+3097440/1
?@@DD<D?FAHDDIA@GBHIGEH8CB1@0?
@3636433/1
ctcgaatctattatctcttggacaagttgttat
+3636433/1
@CCFFFDDF<?FH>GHG9<FGAHE3C???FEGC
@3097706/1
cagctctcctaacaaggttgttaatctctctttcccg
+3097706/1
@@@DDDDDBBDCFB9;?2AFFGGHH>A?@<DCB@CD0
@279871/1
caacaaatctcttaatgatatcagtcagcttacaagccttagtaagcata
+279871/1
CCCFFFFFHHHHGJJJIJJGII>HHGHHIIJGGECFFGIGEGGIGIJIHI
@7345313/1
attgagttgaaatattttcaaattctggatcgtttttgtgtaagtcatga
+7345313/1
?@@DDD?D?FFFHHHGEH@DEHGIBE?D4CCCFBBEHIHIGG<FBB9@FH
@3097991/1
ctgtattataacatgacctaagagttttattaaagttggatcattagcag
+3097991/1
?@@D?DBDAFDDHGGEGGH9EH3CBADHHCCAFH<CGEHEDCAGDD9BDG
@8325345/1
cttggtgtttgttttctcctactccgacaaacgccatcctctcattctta
+8325345/1
@@CFFBDDHDHCFHHGIJIJIGEGHGEGIBHDDGGGIGIIIGHCHIGIJJ
@8326006/1
gctagattatcccttctgaagacaggactaggtgctgcaatgaccatcaa
+8326006/1
CCCFFFFFGDHHHJIIIJJJJJJIIIIJJIJJCGHGIJJHJIIJJJJJJJ
@8326070/1
caggaggttgttgcatcctttgctcttgaggaagttggtgtagaggtgca
+8326070/1
@@@DFFDFDHHHFBFHFIJEGDCHHGHEHII?CC?FD@GGHDFFGD9?FD
@280651/1
gacctttggcacatccacgatttcggcagcttttacctcattttc
+280651/1
@@@DFFD;DFDFFFGIID71?EGDID6EDBE<DDGDGIII<GAHB
@8326150/1
ctgcggcatgctttgcttctttcttagatctaccagtgcccatggcagca
+8326150/1
CCCFFFFFHHHHHJGHJJJJJJGJJJJIJJIJIIJGFHIIJJJIIIJJIG
@5854073/1
ctttgaagttgaataagttattattcttctaggtccttttatcataatga
+5854073/1
CCCFFFFFHHHHHJJJJIJIJJJJJJJJJJJJJHIJJJJJJJJIJJJJJJ
@1964203/1
cttattttctaaaacatccaaagagcgatggaatctta
+1964203/1
@@CFFFFFHGGFDIBDGGIBADGBCEGG?E>GAFD4:1
@839250/1
ctcagagctaccttggcagctgctaattttgcttgg
+839250/1
@@CFFFDFBFHHHIEHGIGI@FGI<HBDEGHIDIGE
@5855040/1
ctgctgttgttgttgctgaggctgctgtggtctctgctgttgttgctgct
+5855040/1
BBBFFFEFHHHHHJJJJJJJJJJJJJJJJJHHIJJJJJJIJJHIJJJJJI
@5855264/1
gttctcttctgttgtttcaattttggcagtatgcaaatattgtggaccat
+5855264/1
CCCFFFFFHHHHHJJJJJJJJJJJJJJIJHIJJJJJJJJJJJIJJJJJJJ
@6323794/1
attaatctatagaaaattttccagacagtatttagagactttccactatc
+6323794/1
@CCFFFFFHHHHHJJJJJJJJJJJJJJJHIJJJJJJJIJJJJJJJJJJJJ
@6830178/1
tgattttttattgtatcccaatcaattatgatactgtctccttcaacaat
+6830178/1
CCCFFFFFHHHHHIJJJJJJJJJJJJJJJJJJJJJJJJJJJJJJJJJJJJ
@2496168/1
caagatcattttaaactgtccttctgacacaccatctctgtaaa
+2496168/1
@@@DDDDFBFHFH@BFAFH<BEHCF<4A:9CGECHBF99D?FF<
@7846096/1
ggcggttgttgccactgctgttgttgaggctgctgtggtctctgctgt
+7846096/1
CCCFFDFFHHHHHJJJJIJJHHIIJJIJIJJJJJIHIIGIIIJGGIIH
@2496454/1
ttcttcatcacgtcgtctttttttaccaaaccggtattttccccttggca
+2496454/1
@CCDFDFFHHHACGDGCDBHHGBEHD@FEGCH<D@F=CBHGGCCHI<7=C
@3099334/1
cctgcttctccaggttgtctaccaccccctcctcctccacctttctttcc
+3099334/1
CCCFFFFDFHDHGJGIJHIICHIJGGGIJJJIGJJGIIIJJFI>BFHIGI
@283299/1
caacaattgtacacaactccataggaagcgccaaaggcttctctcgtgag
+283299/1
CCCFFFFFGFFGHJJJIHGGGHIIGFHC=GHIIFIIHCHEIJI9FHHII?
@283350/1
gtctggagctggatgagtgacatcagcgccaacaacaatgacaggttttt
+283350/1
@CCFFFFDGFF?FHIGIIFHIJIIJIIJBFGIJFEGGIIIDFHIIHDHIG
@8328242/1
ctgcaatgaccatcaatcatcccttttctatgctactgttttccaattcc
+8328242/1
CCCFFDFFFFHHHIJJHIJJJJJJJJJJJJJJJJJJJJIJJJJJJJJJJJ
@285019/1
atcacatcacattaccacatttctcaaattcagtcttgaaatattatcca
+285019/1
@@BFFFFFHHHHGJJGGG=FEHIJJIICGDEFHF@G@EFHGCHGC>FHHI
@6324765/1
ggtggggccccacctcccgcaggagcaccagggggtcctacaggaggagc
+6324765/1
CCBFFFFFHHHHHJJJJJJJJJJIJJJJJJJJJJJHFFFFEEEEEDDDDD
@5856889/1
gcaccttcaacaccacactcctcaaggtacacccctataagggcttcgat
+5856889/1
CCCFFFFFHHHHHJJJJJJJJJJJJJJHHHIJJJJJJJJJJJJJJJJJJJ
@285814/1
ctgttgtggtctctgctgttgctgaggctgctgtggtctctgctgttgtt
+285814/1
@B@DFFFFDDHHGEHIFIGGFGHJGHIECHGIIEHIHIBE@FDG><DHH=
@6831553/1
ttcagcatttagcagcatcgtgatacgatgtaatattgaaggcaataaag
+6831553/1
@@@FDDFFHBBFHIIEEGII?EHIFHGGHGEGHIGIIBGIIGDHGGHII<
@5857153/1
cgtaatgaatggtgttgctttcgcagggtaagtctttcagtctcatccac
+5857153/1
BCBFFFFFHHHHDGHJJJJJJJJJJJJJEHIIIJJJJJJJIJJJJJJJJJ
@6326321/1
gacttaaacaaattgattccaagcttatcaggatcctacctctcacc
+6326321/1
C@CFFFFFHHHHHJJIJJJJJJJJJJJJJJJJJJJJJJJJJJJJJJJ
@7847381/1
gctaaaagtacagactctagtcgctttatgcaaataaattggcatcccac
+7847381/1
CCCFFFFFHHHHHJJJJJJJJJJJJJJJJJJIJIJJJJJJJJJJJJJJJJ
@6833298/1
tttacgttcggtttttcattcatatcctgttttggtttactcggctgaat
+6833298/1
@@@DDFFFGGFFFHHJGHIJGDHHHHIIIGGHHIFFGFGGGIG=HHE@FF
@5270273/1
ccaactcatactgtcttcagcctcatgttataacattatgcagttcatta
+5270273/1
C@CFFFFBFHHGHIIDEFJIJIJGEGEFIIJEGHGIII@D>FECDAHGH@
@7847608/1
gccaactctttattatcaatcatcaatcctttttatgaatgagccagaaa
+7847608/1
CCCFFFFFHHHHHJJJJJJJJJJJJJJJJJJJJJJJJJJJJJJJJJJIJJ
@5859617/1
gctaattttgcttggtgtttgttttctccaactccgacaaacgccatcct
+5859617/1
CCCFFFFFGHHHHJJHGHIJJHJJJJJJJJJJJJJJJJJIJJJJJIGIJI
@7350393/1
tctcaaactcaagctgtcgcttcaattcatccacttctccctgcagttca
+7350393/1
CCCFFFFFHHHHHJJJJJJJJJJICHIJJJJJJJJJJJJJJJJJJJIIJI
@5860007/1
ggcattttcctgtgactgatttttcttcaacatcaacaaatgtcacttca
+5860007/1
CCCFFFFFHHHHHJJJJJHJJJJJJJJJJJJJJJJJJJJJJJJJJJJJJJ
@5271397/1
cccgattctatttcttggtcatcagtttgagatactgtaatgcattgtag
+5271397/1
@BBFDFFFHF?FHJJJHFAIEDFHG<FIHIJGHIGIJHEAHHGCHCHIHI
@2498335/1
ccgcagattaaaatttttaagtacgactaagtgagcacactaaatcacca
+2498335/1
CCCFFFFFHHFHDGHGEHI@FHH>DEGIIICF<9DEHCHFBGIB>FHHHI
@5271906/1
gttgcctctgttgctgctgaggctgttgttgccactgctgctgctgaggc
+5271906/1
@@@FFAEFFHDFFHGGHID@BHGIIFD9?EEHGGIICI<FC93?DD>BCG
@4764357/1
gttgatgaggaggctgaggcggaattagagcaattgctcccggagggact
+4764357/1
B?@DFFFFHFFGGGGIIHIJIJGEGHADFHIJ9@BGEIC@FAG8E>DCDE
@2498969/1
tgctgggttgctgtacttgaggctgagatgaaggtggtctgctgggttgc
+2498969/1
@@@FF>DB<DHDHCF9FHGCHHIIIFGI<FEGIJ?G7?FGHH>F9BDHEG
@2499056/1
ccagccaaaatccaaaggagcccactcgaattctttagttaggg
+2499056/1
@@@FDF?;DFFHHIIIIEC=3CBGCHHGEHIIIICGIBBG>FHG
@844192/1
cagcaacaacagcaacagcagagacc
+844192/1
?<@B?:DDF<F:D>F?@?@EBFEE91
@4764746/1
actttatcgtaacggtcatttctttttcttgatctctttcattatcgtaa
+4764746/1
@@BFDDFFHFHDHIDFDGIIGHIJBHEGGGGIFECGIIFGBGFHIEHEAD
@2499526/1
tttggaaactatactgtcattaatggaattggg
+2499526/1
@@@F@EDB3C?FHG@ACFBAHIICHIE@>FAF;
@4249198/1
ctcagagctaccttggcagctgctaattttgcttggtgtttgttttctcc
+4249198/1
CCCFFFEFHHHGHJJJJIIIIBEHH?CHECHIG@HHFGHGEHAFGFHEIJ
@3642525/1
gtctctgctgttgctgttgttgctgaggctgctgtggtc
+3642525/1
@CCFFBDDFAFBHGFF<?F?@FFGGG<DCGGIJ99DF9?
@6328312/1
gtgcttgtcttccacccttttttttattcctttttgaattgaaatcacct
+6328312/1
CBCFFFFFHHHHHJJJJIJJJJJJJGJJIJJJJJJJGGIJIIIJJIIJJJ
@3103745/1
ctatttctttgtgtcgaaatacaaggcaggaaatggtgaactgcctttca
+3103745/1
<;?DDB4B4A<?DEFBH=GEGE@FEABDH8GEEED3:9?F09?3B<BGFF
@3643084/1
gagcatccatggaacctacaacagctgcta
+3643084/1
@@@D<BDD3CF?AACE><?<<EE@;9FAC9
@291597/1
ctttggtgtacagaaatatttcggcttctgcttccgttccaccctttctg
+291597/1
<@@FFFDDHHHGHGIJGID>BHIJJJBHEGG>CDDFG9D9?GGIDDD???
@844419/1
caattgcattccctttcacactagggacat
+844419/1
C@CFFDEDH8?<BECAGFEEFA>A?3AF?E
@845042/1
cactaaatcaccacagacctgttctaacttaaagctgactttagtacatc
+845042/1
CCCFFFD>FDDDFIGBDGCHGH@HGGHGJIJIJGGGE>DGGHBHDAGIHI
@5862340/1
tttctattctgttcagaggtaaatgtgttatcgtattctttgttttcaca
+5862340/1
<<@AD:DDF?DFFACA<B:33<CH?HAAFFIII<8EC>BFEEDGFEEFDG
@5273259/1
gatatatttttgcatctgttataaatgtaggaagttatcaagaaatctaa
+5273259/1
B@<DFFDDFHDHF>FHHIEGDHEFEIGCEHIG@GHI<EGBD99?CFHGIE
@5274038/1
tgaagagggttaactttataatcaatcggc
+5274038/1
<@<DB:;D?CDA8GG>GHIII@FHGGEDD1
@5274091/1
aaattgtcatcaagctctccccttccatgcaataaacggcatgtctcaag
+5274091/1
CCCFFFDFFHHHBHIJJJJJJJJIJJIIJJGIGGGGEBGHIGJHIJIG<E
@5274096/1
ctagtgcttctgtaaaacgccaataattgttctttcatgatactctcaag
+5274096/1
@CCFDFFFGHGHHDIJIJJGGGGIGEHIIHGGHGIFHIIGBD9DEHIJGG
@4766205/1
ggaggagatatgatttgtctctaaatgaataatgcagcgatgattccaaa
+4766205/1
@@?DFDDDHBFB<F>GE<ABCHCCHHD9?@ACAGGAFH8D?F9FHHI9F4
@5863731/1
gtcttgatttcggtaccaaggcatcacaacagcatcgttatacttttctg
+5863731/1
CCCFFFFFHHHHHGIJJJJJJJJJJJJJIJJJJJJJJIJJJJJJJJJJJJ
@4766648/1
ctgcaccgatgcaattaatactcatcttctttactaaaaggctacacaaa
+4766648/1
@@@FFDBDHDAFDIDEEBHHJIFHG@FHEHJIGGBGCGII@FHGIGEGGI
@2501529/1
cccgatgctagctttcttaaatctggttctctaatcatctgattagtagt
+2501529/1
B@@FDFDFHHHHHJIIECHGIJIGJFIIIIIJECCHGEEHGCCGCGGC<?
@4767068/1
tccactttcacaatcaattaattggtaacatggtaaaataccttctttga
+4767068/1
B@@FFFFFHHHFHGGI?DHIGJCGI>BHGGGBGEFHHGIGBGGCGCGGED
@294427/1
ataataatctttgtttagtttcttttttgatgttacagagtttagcggct
+294427/1
@@?BDDDDFHFHHJIJFHHI@EEHJIJJJ?FGH@GGG@DHF>FHGIGFGG
@1970511/1
cttttattgaatagaataggaatgtcaggtgcg
+1970511/1
CC@FFFFFHHADHJIIJIGCGGGGGGHEG9EGE
@4251065/1
cttatagctgtcaactcatgttgcaaaacatgtaaaaattgaccttctga
+4251065/1
???BDDA?FHHGAAFFHGIG>I9FGEFGEHGICHGGGGGGDAG@BGGHII
@6329409/1
caaagaattttcattacattttttatgcttgtatttttttatttttctgc
+6329409/1
CCCFFDFFHHHHHIJJIJIJIJJJIJJJJGIGHJJIJJJJJJJGIFGIII
@8334681/1
ggaatgtatgacgatgatttgatatctatatttctcattttttctgctaa
+8334681/1
CCCFFFDFHHHHFEGGEHGHIAHEHHHJIHIIJJJJJJJJJIJJJJIJBE
@2502443/1
cagcttctttctgtgcatcatttttacattttcctgcaccgatgcaatta
+2502443/1
@@@FDFBFDHG?>GHJF<CFHGIJFHG>HIIJDEGBBE3C:D<?@9BBB@
@8334705/1
cattgtttcattccgcagattaaaatttttaagtacgactaagtgagcac
+8334705/1
CCCFFFFFHHHHHJJJJJJJJJJJJJJJJJJJJIIJJJJJJGIFHGIJIH
@6329558/1
atttctttttttcaaattgcctctccattcaattgaagaagcaatttctt
+6329558/1
CCCFFFFFHHHHHJJJJJJIJJJJJJJJJJJBGHIIGJJJJJJIJJJJJJ
@3643697/1
cctacgcctatcagcccatgaaacaaaatg
+3643697/1
8=@=BADDF:FBFF3A;ED?B<?EC;;;@F
@3643809/1
ctagtgtgatggcgtttctgtaccactataaatgtaatcggtggcgtgta
+3643809/1
@BCDFFEFHHGHHJHIIIJJHHIIJJJJIJIEIIJIIGII>FHICG067=
@7850699/1
cccgatgctagctttcttaaatctggttctctaatcatctgattagtagt
+7850699/1
CCCFFFFFHHHHHJJJJJJJJJJJJJIJJJJJJJJJJJJJJJJJJJGIJH
@7355814/1
cagcattgttgcaacttagatttagggtcattccaatcttgatgcatgat
+7355814/1
CCCFFFFFHHHHHJJJJJJJJJJJIJJGIJJJJJJJJJJJJJJJJJJJJJ
@7850991/1
gttgtaacgattggaaaaataatcagaatatgaacggtattgctctgcag
+7850991/1
CCCFFFFFHHHHHJJJJJJJJJJJJJJJJJJJJIJJJDHIJJJJJJJJJJ
@5275270/1
gctgctaattttgcttggtgtttgttttctcctactccgacaaacgccat
+5275270/1
@CCFFFFDHFGHHJJJJJEGGIJJIJJIGEFHIGIJJIHIGIJJGIJJFG
@849530/1
gctgctgttgttgttgttgaggttgattagaagcccctgctt
+849530/1
@@@DDD?B?4CFBFFBFG3:?@F>;EHFAA9<<EDC:F=F<D
@849625/1
cttggcttaagagagaaataaagagagaaatagaaaataaatatataaaa
+849625/1
@@@DFFFFAABDHEB?DDECACCGCHJ;EG>HGCHIJB>FHEH>FI<??F
@850339/1
tgctgttgctgttgttgctgaggctgctgtggtctctgctgttgttgttg
+850339/1
CCCFFFDFHDHFHIJJJIJIGIFFGGIJECF@GDECG<DHE0?DBGC?DG
@850499/1
agaagctgcaacggctgctatagatggaacgttgatctggtctggagctg
+850499/1
CC@FFFFFD>FFHIGIGGGIIIGCF<GGGIGHG;DHIGDH?FGEEHHH9C
@5866352/1
gcctttgttgctgctgtggtggttcttgcctttgcagctgttgtggtggt
+5866352/1
CCCFFFFFHHHHHJJJGIJFGIHIJJJJJJJJJIJJJJJJIJJIIJDGH@
@5276563/1
tgaggaagttggtgtagaggtgcaggctggccatg
+5276563/1
@@?DBBDDDDF>:AAEACFF3<AEG>@??CF3CDC
@7852390/1
caggtggaggcgaaaagaatgatcttccaactgtcacaaacctgttagca
+7852390/1
B@@FDEFFHH?FFIJJJJJJJJJJJJJJJJJJJJJJJJJJJJJJJJJJJJ
@5276668/1
cttctggaaagcagctcttgcagcattgacactggcgttttgg
+5276668/1
@@@DDDDACDFA8;CE@FE><<C9:?FEGBBGI<3CFDGB;06
@7852503/1
ggcgtttctgtaccactataaatgtaatcggtggcgtgtaatcactgctg
+7852503/1
BCCFDDFFHGHGHJJJJJJIJJJJFJIJJJIHIIJJIJHGIIIJJJJIJJ
@3646042/1
caaatctcttaatgatatcagtcagcttacaagccttagtaagcataaat
+3646042/1
C@@FFFFFHFD?FCHIGIIIII<EDGHE@>HEDDCFGHI>DH<GCE>>GG
@5277049/1
gaggttcttgtggaattgtgacactttgatgttgtaaggtgctgaggcaa
+5277049/1
@<@DDDFFGDFHFBGGGBFIIIHIIIIGIEIIIIGGFCC<DGHCGGIIII
@7358370/1
gcttggattgcctcctgcggaccattagttgaagtcccagccctcagata
+7358370/1
CCCFFFFFHHHHHJJJJJJJJJJJJJJJHIJJJJHHJJJJJJJIJJJJJJ
@1438863/1
gttgagtttggtgggtaggggttgtttccctagactgtggttg
+1438863/1
@@@=DDDDDFBACFGF@EGGEEG>HIJJEHG@93?BGGIIIIA
@1971652/1
gggcattcatcttttcttttgtaaattacttca
+1971652/1
CCCFFFDD>BHHHJGHHGCHI>JHG9EFH4AEE
@6330174/1
cttcaacaaaattatcttcatatatttcagtaggatcataacgatggtca
+6330174/1
CCCFFFFFHHFHHGIGIJJJJIIIIIJJIIHIHIIGIGGHHGGCGGDDGH
@6330219/1
gcagttcattacctaagatatttgttatgatctccggccaagatcagccg
+6330219/1
CCCFFFFFHHHHHJJJJJJJJJJJIJJJJJJJJJJJJJJJJJJJJJJJJJ
@6330230/1
ggttgttgttgaggtggtagttgagtttggtgggtaggggttgtttccct
+6330230/1
@CBFFFFFHGHHHJFGIFHIHIJIJHIIJJEHIJFHHIJJDGHIJJJJJG
@1971808/1
ctgctaacctcttggcaatttttttcgatttgccagtacct
+1971808/1
CC@FFFDDFHHHHJIIJJGDGIGC@E:B?BGGIG?D<?BD@
@6836680/1
ccacattccattccatgatttattaaacccgatgctagctttcttaaatc
+6836680/1
CCCFFFFFHHGHHGIIIJJJJJJJJJJJJJIHJJJJIJJJJJJJJJGJJI
@1972216/1
ctcgtgtttagacaaccaaatttgcactggtttttgaa
+1972216/1
@@@ABDDA??DDD<FB=EAC>AFH4AF>F>CF;8C8?<
@1972281/1
gtccttctgacacaccatctctgtaaaagaggatagcttgaggcttatac
+1972281/1
@@@FFFFFHFFFHIJIJIIJIJJJGHIIIGI9EHCCCGHIJJJIJJIHID
@3106595/1
gcaattcttggttcaagatcattttaaactgtccttctgacacaccatct
+3106595/1
CCCFFAEEDHGFFGGEGGEG@FGEGIIHHGAAHG@HGEHDGGHGIIHI<G
@1972528/1
tggaaaactgtttatcatagatccga
+1972528/1
BCCDFBDFFHF8B@GFHGHHGGHIG7
@6837298/1
cctgcagctccctttttgcagcttcttcaagagggatgggctctgaaggt
+6837298/1
@C@FFFFFHHHHHJJJJJJIJGJJJJJJJJJIIJJIIIJIJIJJJIIIJG
@298772/1
gttcagctgtagtctgtctgcatctgtatatgccctagcacggaaagcag
+298772/1
@@@FDDDFGHH?FHIFIIJIGGGCHIIJIJIEHHJJIDIIJJG8GGDH?F
@6331304/1
ctccctttttgcagcttcttcaagagggatgggctctgaaggttgtattg
+6331304/1
CCCFFFFFHHHHHJJJJJJJJJJJHIJJJJJJJJJJJJJJJJFHIHJJJJ
@6837595/1
gcatctcctaggaattctaaacgttcattgtgagttatatttgattcagt
+6837595/1
CCCFFFFFHHHHHJJJJJJJJJJJJJJJJJHHIHHIJJJJJJJJJJJJJG
@4253353/1
cttctttccatcaaaggcaggaaatcgatttttgaaacacctctgtcgaa
+4253353/1
CCCFFFFDHHGHHJJIGGICFHIJIJJIEGIJIGGGHHJIJIHIFFG1DG
@4253383/1
ctcttctggaaagcagctcttgcagcattgacactggcgttttggt
+4253383/1
@@BFFFFFHDF?HFHFG9GGGIIFGEG?CHG<<BGFB=DFHHE>F;
@299185/1
gtcggcagctgggaatcctttgtgagccacatcaatgttaaggaatggtt
+299185/1
@@<DFF?DGG?AHAHEGHIII>F@@EHFFHIGI49FDDCG9DA>F>FDDH
@4769814/1
atagtttccaaacgctacagattgatgccatcgtttgcattagacatagt
+4769814/1
<@?DBDDDFH?FD1C@BFHACA<BE>BHC<EEHFGGG?F<DFAFDHGCB@
@5277456/1
ctctgataaattagaatcatcccatagcaaatgatatttgg
+5277456/1
CCCFFFDDFFDDHIHGEGIICIJJGEGJIIGGIGJIJIIFD
@7853371/1
aggaagttttctcgcaacttaggttatgcgaagtacataactttctttgt
+7853371/1
CCCFFFFFHHHHHJJJJJJJJJJHHIJJJJGHIGIIIJJJJJJJJJJJJG
@2505561/1
ctctgtatcaacaactgtaccagccggcacattcatatttctcccatctg
+2505561/1
CCCFFFFFHHHHHJJJJHIJJJJJJJJJJJJJJJJJGJJJIJJJJJJJJI
@5277893/1
gcccatcattcgctcctcgactgccccgatgttggagcctatgctatccg
+5277893/1
CCCFFFFFDFDHFGIIIGIHIIIICHIIIDIIIIJIIGGHGHI9FG4=@C
@2505628/1
gggtgaaggtcctgtaaaatagcttgagaagccctttgt
+2505628/1
@@@DDFFFGA?FFFBGGAAEG4<CEF9F;D@GECEGA<:
@7359485/1
catttagctatcctgtagtttcgtcctatacctttgaatgtccctttgcc
+7359485/1
CCCFFFFFHHHHHJJIHJJJJIFFGGGHHIIIIJJIJJIGGGIIIJGGII
@3108878/1
ctaatatcctaacgttatcaggttttggg
+3108878/1
@@@DDDDDFADF>F@E3?<3AA?AC<8<?
@1440322/1
tgtaatttcttgttcttcttgtttcttttctttaacatttctcacagaac
+1440322/1
??1ABDAABDHH?AFG9FHI@AFGFCHCH4CHGFAHGGIFIEEDFCAFDA
@1440668/1
ctttctatatccatcggttcttcttcttttttccacgtgaaatctttagg
+1440668/1
@CCDFFFFGDHD:EHIGGEGHIFHJJGIEHHHGIDHHDHGGIDBDEHB?@
@1440776/1
atcaactgcagcctcttttaccattgtacgagtttgagcatcattcattt
+1440776/1
C@CFFFFFHHHHHGFHIGJJIIIBHHFIGGIJFDHB1?FGG@GDHDHGIJ
@8337492/1
ccctatacctatttacatgcctagacttgtgcaccagctaa
+8337492/1
1?<DDD>DFBF4DFGFD?C>D4A::BHHHEE4C??F??EFD
@5279321/1
ggcacattgcagttgctatcatacattcttaatatctgtgtattaagcct
+5279321/1
@@@FDDFA?CFHDIIGIGGG@FA?EFHGGE<<9?HICCDDFH@FCDH@EG
@3110595/1
gtgtaatcactgctgaggcttgaacaagcccttctgatagcctgcaattc
+3110595/1
@@<BDAAD4CFFFEG>A<1FG@FGGHHFCHC@@:D<4:?<4BDF?DACE@
@7361350/1
ttctaacctgttcttcttgaagttggttcagctgtagtctgtctgcatct
+7361350/1
CCCFFFFFHDHHFIIJJJJJIJHHIJGHIIIJJJIGHHIIJHIIJIJIJJ
@6838385/1
gtaaaacgtaagtggaagcataagctcccaattctttggtgataagaact
+6838385/1
@BBFFFFFFHHHHGGHIJJJIJJIJJJJJJJJJJJJJJJCGGIIJIIJJJ
@4770871/1
ggtcatttctttttcttgatctctttc
+4770871/1
?<1BDDDDBFF443C@G4FECBCH9<H
@5868239/1
cagggttcatgagttccactttcacaatcaattaattggtaacatggtaa
+5868239/1
CCCFFFFFHHHHHJJJJJJJJJJIJJJJJJJJJJJJJJJHHIJJJJJHIJ
@4771231/1
ggccatttctttgaactaagtacagcgaaattcttattcgattgaagtaa
+4771231/1
B@CFFFDFHGFHHJJJJJJJBIJGGGIJG@EHGEGE@FEHDGGIICHFE9
@2507750/1
cccatgcactgaatgactttatacactggtatttctggctcac
+2507750/1
@@@DFDBDHBHFDFGEB>EADHBEIII>E<CHG>EFGG?B<C4
@6333590/1
caggaataaagtcattaaccttcaaaatttttccgaggtttaaatttttt
+6333590/1
CCCFFFFFHHHHHGIJJJJJJJJJJJJJJJIJJJJIJJIJJIJJJJJJJJ
@1975786/1
catcaacgttcactgtctataaaaatacaagaattcctaattggtagtat
+1975786/1
<@@FFFFFHHFHFIHHIJIJIIEGIJEGIJJ?EFHBGGBBGIIJIII:<B
@7361424/1
ggcaaggtacagcctcaccacctcaaccgaacacttctaggttacatagt
+7361424/1
@?@BDDDDF?FH>:?EGGEDFGHEIEIGDDGB@AGGHFG@>9?FFHIGH=
@856882/1
tttttttatttttctgcgactgtctgaatcagaatctgatttatcattgc
+856882/1
@CCFFFFFHGHHDHIIIJIGHGGGGHEHGGII>>FIIIFCEGGIGIEHBH
@5280261/1
ctccattagttttcttccaactagtgaaatttgacttaagaaatatgaat
+5280261/1
CCCFFDFFHFHHHJJJIEEIIIHJJIJJE>HHJJJJGIII<F?HGIIIII
@857687/1
gtaggaaataagaaagcaagagaaggaag
+857687/1
@@@FFFFFHHBFDHIII@AFG@;BA8ACG
@7362740/1
ccacattccattccatgatttattaaacccgatgctagctttcttaaatc
+7362740/1
@@@FFDFDDFHFFGEGHIHHIGHIJIIJJIIGJGGGGICGGHGGIJIIEF
@3649552/1
gtaaaacgtaagtggaagcataagctcccaattctttggtgataagaact
+3649552/1
@B@DFFFFFHHHDGGE3CGGGGHGECHGHI<FEHGHGGH86?G<BFE?DG
@5281144/1
gagaaatttcaatttttgcaaattgttcgtagtgaagaactgaaagc
+5281144/1
@?@DFFFFFBDBCFH9@FG4EIHGIC@EGIIE1?EBCFCG99?DHHA
@858209/1
gacaacaatcacaagttttacttcttctttaagacactgactaaaatatt
+858209/1
:?@=DDDD3CFFDHIIIEGG>@EHBEECHHIHH9?BBGE<9?<DEGHEG@
@1443604/1
ggaagttttatttacattttttgcctgaacacattgggtcgccataccta
+1443604/1
CC@FF?DDHHHFFIJ9GAAHGHFHHIHIFIHGHBHG>=DH>FDDG>BF@G
@5869565/1
tttcttttttccaaattgcctctccattcaattgaagaagcaatttcttc
+5869565/1
@CCFFFFFHHHHHGIJJGIIJGIIGIJJJGIJGIIIGIIJJJJJJIJJJI
@6334094/1
tatagtttctcctacggagactgtatacctaaaagtgggttcatgaattg
+6334094/1
CCCFFDDFFGHHHJIIFIIHIIJHHCFHIGIJJII?FFHIIGD@DHGIIE
@2508589/1
tgcataagtcattcctctatcaggtaagacaacaatcacaagttttactt
+2508589/1
?<@DDFDFFFAFDGGHIGGHIEEE<FHEHGIGH88E>FGHJJDFIG9?9D
@1445132/1
ctcacttcaccaacattcatgaataatggaaaatcacatagcttcggcca
+1445132/1
CCCFFFFFGGGFDGEHJIIIJJJJJIIBG>GEGIIJJGJDGEEE<GAHIG
@6841256/1
cttccatccgctagtttttcaggtttactgaacttagctgtctctggttc
+6841256/1
CCCFFFFFHHHHHJIJJJJJJJJHIJJJJJJJJJJJJJJJJJJJJJJHII
@4257571/1
caatagtacttcttttgtgtgagcattaaatctt
+4257571/1
@@@D=DBD?DF8FE44CFF<C@A3CD:FDHHH@4
@6841689/1
ctctttctggtgttcatgtaatgaattcgtctgtctccatactctggctg
+6841689/1
@@@DDDDDFAHHHIGGIEIAEF<C<FHG@<FHIFHGGHIHEGIIGGGHDG
@4257932/1
gtttttgaaaaaattttggccaatagctgtgggttatatggtgat
+4257932/1
@?@BDFFDFDHFF@EGGF:EAGG>:4C99?CE<6D?F<4D@4BB4
@861075/1
atcatcttccattgagaaggcctgacggactgatggaatccaaaccatac
+861075/1
@@@FFFFFHGDHBHGGAGGI9BFHI>AE:AGFEGHHIDEGGIIGCFFGH?
@1446610/1
gtcgtgagaagctgcaacggctgctatagatggaacgttgat
+1446610/1
@@@DDD8BBHH>FHGGIG>HEGI7C?FG@<?F>3B3@DHEE>
@5282779/1
ccacaatatcttgtttaagtggggaattaataggaagtctaacagtgc
+5282779/1
?<?DBDDD<<FH4<E>E>BF9F3@EEGE<GHIEECHH1?FGGHIC?B>
@8341473/1
ctctcgtgagccaacagtaagacatggtagatgaggatactttaatctaa
+8341473/1
CCCFFFFFHHHHHJJJJIJJJIJJJJJIJJJJJJJJHJJJJJJIJJJJJI
@5283503/1
gctagctttcttaaatctggttctctaatcatctgattagtagtaacgat
+5283503/1
C@@DDDFDFHHGGJIEGEEIHGH9FGGGHIGGGIHHIJIIJGIIJD9??B
@863163/1
gttcttcttgaagttggttcagctgtagtctgtctgcatctgtatatgcc
+863163/1
CC@FFFFD?DDFHHIJIDHHGIJJJ9FGHJIHCHEB>F@GEHG@FHCGEH
@2509908/1
tgggtgagtaacatcagctccgagaaatattacaggttcgttgaa
+2509908/1
:8:B=0=BFAFHFGEBFCEGHI8FHIECFCHIGBEHBF>FH>92B
@4258295/1
atcgtaacggtcatttctttttcttgatctctttca
+4258295/1
CCCFFFFFGHHDHIJIJIHGIDG>EHFHGGIIJG<<
@7859664/1
gggaattctaagagggtacacaattcaggcactaatgtctcttcaaaatc
+7859664/1
B@@DDEFFHHHHFJIJFGIICICEHIHGGIJIJJJICFBFDGHJ<DEDFH
@5284569/1
ctttcatatggtgtttttacttttagtttttctatttgtactaaaagtac
+5284569/1
@@@FFFFDHFHBFFGHIJJIHGIIGIHHIIIIGCIGIIG>BFCGIGH@FH
@1448695/1
cttcacttcagcataaactggagtttttcccggaagcac
+1448695/1
@<@DDDDAHFHFFAFHGGHDG@B:CHGCF<CF10C:GGG
@6336287/1
gccttaccttcagctgagtgagttaaaacagtacatcgcacaacaaacac
+6336287/1
CCCFFFFFHHHHHJJJJJHIJJHJJJJJJJJGIJJJJJJJJJJJJJJJJJ
@6843254/1
ccacccttttttttgttcctttttgaattgaaatcacctgctccaggtaa
+6843254/1
CCCFFFFFHHHHHJJIJJJJJJJJJJJJJJJJJJJJJJJJJJJJJJJFHI
@4258867/1
agaggtgcaggctggccatgttgaatagc
+4258867/1
@@@FDA:DDFHHGEFBGIGG9BAHHA<D:
@1449293/1
tgttgctgagactgttgtggtctctgctgttgctgaggctgctgtggtct
+1449293/1
@@@DDBFDBHBHFG@>FGGGHIIJIHIDHHCEG4@:DGGH@EGFF9GGBB
@4259557/1
gctggttttcaccaacattccagctagttggagatccatagcgcaccatt
+4259557/1
@@@FDDBDHHGHHIGJJGJFFHHHIGHCB@FGIEG<?CDGIGGH>DGC>D
@6844146/1
ggagaattgagagaagctttactctgtagcattgtaatttcttgttcttc
+6844146/1
BCCFFFFFGHHHHJIIJJIJIJJJJJIJJJJJJJIJJJJJJJJJGIIJJJ
@5285936/1
gtacgctcaaacatgcaaatgtgacattattgactaaggccgatctgagg
+5285936/1
@@@FFFDDFFFHHJIIAHIIC?FHIGIIJFIGGIGIIJGFHHE@BEFGIB
@5873093/1
atcaatttcttctttaggtaaaacttttatgccaagccaagacatgaaca
+5873093/1
C@@FFFFFHHHHGJIIJJFJHIGEGIIJJJJJJJJJIIJJJIJIJIIJJJ
@6337684/1
cctagactgtggttgagacacttgctggggaggtggacctctttgtgccc
+6337684/1
CCCFFFFFHHHHHIJJJJJJJJJJJJJJJJJJJFHJJJJJJJJJJJJJJJ
@2512022/1
ctgtggtctctgctgttgttgttgt
+2512022/1
@?@BD?:BBFFFBF@F>FA;CCG3<
@7366562/1
tgcttttttagttttataggttccttaatcatacaataattagcttaata
+7366562/1
CCCFFFFFHHHHHJJJJJJJHIJJJJJJJJJJJJJJJJJJJJJJJJJJJJ
@2512209/1
attggtttccttatcagtaatctcgaatctattatctcttggacaagttg
+2512209/1
@@@DDDDDHH?HFIGGE@HCEHCHHIJDFHIGGGCGHDGGIH@GGGEFHG
@7861744/1
cttaatttcatttacctttggcacattgcagttgctatcatacattctta
+7861744/1
@BBDFFFFHHHHHJJJJJJJJJJJJJJJJJJIJJJJJJJJJJJJJJJJJJ
@7366820/1
ccggtttctcaaaacatggtgctggatgaggaaatttttcataaagaagt
+7366820/1
BCCFDFFFHHHHHJJJJJJHHIJJJJJJJJJJJJJJJJJJJJJJJJJJJH
@7366905/1
ctcttctgttgtttcaattttggcagtatgcaaatattgtggaccatcac
+7366905/1
CCCFFFFFFHHHGJGIHIJJJJJIJIHIJIICCHCHIGJHGIEHEEHEFG
@304721/1
ttcatatatttcagtaggatcataacgatggtcaacaaggaactcttgta
+304721/1
B@BFDEFFDBHFFIHHGGICHICHHGGEBHIHHEGIJEEG3CFBEHIIGI
@3116181/1
gccgacacatcaatattaagcatcatcttccattgagaaggc
+3116181/1
8?@?40<8<DB>:EBGH44C<BHHEEGEEE>GGC>DGEHGIF
@7367223/1
ctccaattgcattccctttcacactagggacatgaggtgaaattattggt
+7367223/1
CCCFFFFFHHHHHJJIHIJJJJGIJIJJJFHIIJIIGCFDGHHHHIIJJ?
@864851/1
tcttcctttttttggatctgaagggcggtcccctcttttggg
+864851/1
??@DB;DBDBHFAGHHIE>@?C<CF7F6<AGCHGEEHHHGDF
@305491/1
cacaactcatattaatcgtcaaatgaaacatacctcatacgactctaatt
+305491/1
@<@DDFDEBFHHF:CGHHHGHEHIIIEEGIIGI@GA@F@C?DEHFGEEGI
@7369156/1
ttcaaatccagaattaaaagcttcttttccaattggttctaaattgtcat
+7369156/1
CCCFFFFFHHHHHJJJIJJJJJJJJJJJJJJJJJIJGHIJJJJJJJJJJJ
@8344528/1
ctcgtcagttttaatgcttccaacacgttgaactaaacttggatcagtag
+8344528/1
CCCFFFFFHHHHHJJJJJJJJJJJJJJHJJJIJJJJJJJJJJJJJJJIJJ
@6844679/1
caggtttataatctccttctaacttaatgcaagcttctcttatagctgtc
+6844679/1
BBCFDFFFHHDHHGIJJJJJJJJJJJJJJIJJJJJJJJJJJJJJIJJJJJ
@6844885/1
cagtatcatcagcatcagattcttcttttttctttgtaactattttattt
+6844885/1
BBCDDDFFHHHHHJJJJJIIJJJJJJJJJJJJJJJJGIIJJJJJJJJJJJ
@5286717/1
gcccattctccaactgtaatggaaacgactgcatttgggcaggtcttctt
+5286717/1
@@@D=BBDAFHHFICGHGEGHII>FC=:FEGCCEGBFG8E@60099?<FH
@5873938/1
ctagacttgtgcaccagctaaagaagacttatctttaaacggcagctttc
+5873938/1
@@7DBDDDBCF?DFHIIIIGHGGIEIHDGGHHGIGGIGGEGCHGIIGIGD
@5287381/1
agcaggtattgcattggtataagcatttgcttctgattcttcttcatcag
+5287381/1
CCCFFDBDHFHGHGIIJHHICGHIJIGHJIFEHGIGGIIJJJIGIECIIF
@7864891/1
gtagtttcgtcctatacctttgaatgtccctttgccaaatacttcaactg
+7864891/1
CCCFFFFFHHHHHJJJJJJJJJJJJJIJJJJJJJJJJJJJJJJJJJJJJJ
@5874683/1
caagaccataaccaagatcaattactctaccaggtggaggtgaaaagaat
+5874683/1
CCCFFFFFHHHHHJJJJJJJJJJJJJJJJJJJJJEHIJJJBHHIJJJJJG
@5287664/1
ggcatgggtcactattaaagttgatttgt
+5287664/1
@@@DDDDDDHDHHFHHE<EEAE@<4A<FC
@4777897/1
cctccacacaatcagcaatacttttgtcaggaatggaa
+4777897/1
@@@F?DFF?DADHJGIJBHGGIF9ECEH>HCCG@GFFG
@8346263/1
ccggtttctcaaaacatggtgctggatgaggaaatttttcataaagaagt
+8346263/1
BB@FDFFFHHHHHJJJJJJEHIJJJFIJJJJIJJJJJJJJIJJJJJIJJG
@7865638/1
ccgtgatctaatatttgagcagaaggtgctggtgcatgtaatactttgta
+7865638/1
@@@DFFFFHHFHGIIIJHGEHGIGJIAEGGHJFAHIBHDFIJGIJIIJJI
@1980433/1
cacacctggcactaaactgtaaagggcttcactgcaaaagtttgatcaaa
+1980433/1
@@@FFDFFF?>FHEHEHIIGG<EHHGHGIIHGGGAHIGHGIEIFB>?DG@
@867716/1
cctgaacacattgggtcgccataccta
+867716/1
@CCFFFFFHGHHFI<FGEBHB@@3CFE
@7370289/1
ggcacattgcagttgctatcatacattcttaatatctgtgtattaagcct
+7370289/1
CCCFFFFFHHHHHJJJJJJJIJJJJJJJJJIJJJJJJJIJIGIJJJJJJJ
@307685/1
ctgtggtctctgctgttgttgctgctgctgttgttgttgctgctgttgtt
+307685/1
?@<DAFDBD4AFHICGIBHGHHIGGC3A@G<E@?3;1CGHIDFEB:BF0B
@7866734/1
gtccttctgacacaccatctctgtaaaagaggatagcttgaggcttatac
+7866734/1
@BCFFFFFHHHHHJJJJJJJJJJGJJJJJJJJJJJJJJJJJJJJJJJJJJ
@3656694/1
tcttgcctttgttgctgctgtggtggttct
+3656694/1
<@@7BDDDHH?4?EFGEIGEEHG<AC8C<E
@3656956/1
cataatctcattaacagttttgccatttatcattaaatagatttatgag
+3656956/1
@@@=;BDDGHGHG@FHIGCIHI@@E>FHGHHGIGIIICF>4CFHGIGC?
@5288625/1
cttggtattcgagctgacttgggaggtttggtgcccgc
+5288625/1
@@@DDDDDDDH:AFAFGIFAHG=GBGCBGGH8C>FDHG
@7868233/1
cccattattgtgtactatcttcaaagagaaaaagtgcaatactaaaattt
+7868233/1
CCCFFFFDHHFFCGHIIJIIIJJIJJGEHGIIGH?FHHHIJIIHHJIIJI
@4262958/1
aaacaaaatgtaatctctgttcttttttgaaacgaaatagttttttacaa
+4262958/1
CC@FFFFDHHDHFIIJJIIGIGEIIEIIHIIIII>H:FHI>FIGIICGH9
@5876604/1
caggaataaagtcattaaccttcaaaatttttccgaggtttaaatttttt
+5876604/1
CCCFFFFFHHHHHJJJJJJJJJJJJJJJJJJJJJJJJJHIJJJIJJJJJJ
@5876608/1
ataacattcgtcctcctgccactcatcataatgaacaatatcttcttttg
+5876608/1
CCCFFFFFHHHHHJJJJJJJJJJJJJJJJJJJIIJJJJJIJJJJJJIJIJ
@6341129/1
cactaaatcaccacagacctgttctaacttaaagctgactttagtacatc
+6341129/1
CCCFFFFFHHHHHJJJJJJJJIJJJJJJJJJJJJJJJJJJJJJJIIJJJI
@8348211/1
tattgactaaggccgatctgaggtctgtcaattcaccaggtgatatattt
+8348211/1
CCCFFFFFHHHHGJJJJJJJIJJGHJJJJJJJJJJJJJJJDHIJJJJJJJ
@2515755/1
gcccattattgtgtactatcttcaaagagaaaaagtgcaatactaaaatt
+2515755/1
@@?DBDF;FFHFDHIEGGIIJGIGGCH>F@FHIHBC9FEEGICHG<FCFA
@7869239/1
ggccgcacatgtttgtgcttctgaagaggacatccccgtaccataacaaa
+7869239/1
CCCFFFFFHHHHHJJIJJJJJJJJJJJJJJJJJJJJJJHIJJJJJJJJJJ
@2516151/1
caaatacttcaactgtgactctaactcttcttccatccgctagtttttca
+2516151/1
CCCFFFFFDHBBDGG@GHGIII>HGHEH@HGIE>BFHGEGHGIGBHEDHG
@4264112/1
atatttctcattttttctgctaaagcactaccttcagcgggagaccttgg
+4264112/1
@@@FFDFAF?FDHIJIIGHGECCCGGCHGIEHJJEGCHGHFGH:F@FGBF
@871393/1
ggctttatgtttttgtattcttcaatggttgctgctaaatcttcaagtac
+871393/1
@<?DDFADD?ACFEHEBHGHIDEH@@F>FF;BF<CGB?C4DADCGADFGF
@309322/1
gtggaattagagcaattgctcccggagggactccaacaggacctggtggg
+309322/1
@@@FFFFFABAHDAHFGICGIGDC@EH6@AFD@DFIGGB;?=FCH@=FIB
@7870239/1
attaagtaaaaactataaaaataataggctttttaaaataatacagacaa
+7870239/1
;?=DD>B;DF??@:C<FGHHE@:FD<FAABDG?FEFIFFFFFDBGC>??0
@872325/1
ggatgagtgacatcagcgccaacaacaatgacaggtttttgaaaaaattt
+872325/1
@@@DFFFDHAHAFG93AEFHIIGGGGGGBFH>FHGBFGEGGECF9;AHG@
@7374042/1
gttgctgttgttgctgaggctgctgtggtctctgctgttgttgttgttgc
+7374042/1
@?@DDFDDHFFHHIECFGGDGEG@BHG@9::?GB?GGCG@GBE?;BHH>F
@872701/1
gtaggaaataagaaagcaagagaaggaagtgaggtacacagttgcagtc
+872701/1
@@@DFFDAAHF?HGBG9EFHGIGHB>F;;CGHIIEEHE4?F???D???0
@1983618/1
cattactcatttctgataggttctgcaatttccaagaaactttacttttc
+1983618/1
@@@DDFDDHFHHHCHBBGHIAFEH@HE9:FHGGAHG>EGHHIII?F<FGH
@2517862/1
ggcaccatgacaatagctttattctcattaagga
+2517862/1
@?@DDDFEHFGGDGB@BHIGI9@HHGGGII@HFD
@1983803/1
ctctttctttttttgttagactgatttgatagagcacggaagg
+1983803/1
1?@FFAEFGHDHFGGGGIAEFF@?DEEGII<GGCAGDGIB?DG
@1984381/1
ctgcaattcttggttcaagatcattttaaactgtccttctgac
+1984381/1
?@@;BDDD<DFF<<A<CEFDHHBFGGC<EEEHG?G3:E?CDBE
@1984446/1
ctcccctaggctttgctttaggatcatcatctggattttgaataggaaat
+1984446/1
CCCFFFFFDDHHHJJJJIFIJJHJIIIIEHHEGIBGHIIGFGCCFF?@>D
@874108/1
gggaatcctttgtgagccacatcaatgttaaggaatggtttccaaccaat
+874108/1
@@@DFDFFHHHHBGGIIEHEGIIJIIJHIIGIJIGIJC?DFGGII@GHI@
@3122652/1
ctgcattaaaatccgaatcctttaatgaaattatctggagctcatcaagc
+3122652/1
CCCFFFFFDBFHHIGHIGIGCHIGHIGJFG@GGIIGIIB;DHHEEGGE<<
@8348764/1
gacctctttgtgcccatggagtttgacctctaggaccagtttgcaaaggg
+8348764/1
CCCFFFFFHHHHHJJJIJJIJFHJJJJJJJJJJIJJJJJIJJJJIJJJJI
@1453646/1
tggtattcctggagctgacttgggaggtttggtgcccgcccgccatattg
+1453646/1
<@CDDFFDHAAHAFGHIIHIIJCG=FGCFHIJDHFGIAFHHHGHGC;@==
@4784180/1
atcaacgttcactgtctataaaaatacaagaattcctaattggtagtatt
+4784180/1
@@C?BBDBAHHFFGFHEGGGGHEHJGG@HGIJEEGHHGCDEF@BD@?F4B
@6848839/1
ctcaaacttgctagcaatcatgctctcaccaaataccttcttttgtccca
+6848839/1
CCCFFFFFHHHHHJJJJJJJJJJJJJJJJJJJJJJJJJJJJJJJJJJJJJ
@310643/1
ctcaggagaaatttcaatttttgcaaattgttcgtagtgaagaactgaag
+310643/1
CCCFFFBDDDHHHJBHIJJJIGIIGHAEHIHIJGHGIBGGIII9F<FCG@
@3123634/1
gcctgatgctgggaacaagaatgctgttaatgc
+3123634/1
@7@DFFFADFBAFH@HBHIIBHFHCHDADHHGB
@4784995/1
caagaggagagcttttattgaatagaataggaatgtcaggtgcgttaa
+4784995/1
@C@FDDFFHGH=D>4EHIBHHEHGCHEFDHG?C93:D<B31?30BB@1
@7872009/1
tatctaaataaatagctgcagctaatgattcaaataagtcaccaaggacc
+7872009/1
?@BDFFFFHHHHHIIIJIJIJJJIJIJJJJGIJJJJGHFGGIIHIIJJJI
@4266145/1
gaggttgttgcatcctttgctcttgaggcagttggtgtagaggtgcag
+4266145/1
@?@@?BDDDHGHGIFF@FGHHEGGI4CD8ACEC<D?CCBF<BFDDFB?
@5292042/1
tgacgatgatttgatatctatatttctcattttttctgctaaagcactac
+5292042/1
@@CFFFB;DFH?4A?BEE@FFEFA>F9<<CCAGE@FG9<B4D>DGG?3BF
@6342942/1
cgaatcctttaatgaaattatctggagctcatcaagcttcggtccgactg
+6342942/1
@@CDDFFFFHGDHGEGBHIIJGEHIDGCHBEFHIGCHHJJJJF@FHIHJI
@7872621/1
gctgctatagatggaacgttgatctggtctggagctggatgagtgacatc
+7872621/1
CCCFFFFFHHHHHJJJJJJJJJJJIJJHIJJIJJJJJJJIJJJIJJJJJJ
@6343381/1
ctccaaaattgtaaatccaggaacttcccagtcatcaggaataaagtcat
+6343381/1
CCCFFFFFHHHHHJJJJJJJJJJJJJJJJJJIJJJJJJJJJJJJJJHHIJ
@1985494/1
tgaggaaatttttcataaagaagtcgaatactgttcttaggaatatttcc
+1985494/1
@@@FFFFFHHBDHIIIIG@HGD93C;@8AEGCHEBFHGHEFC9GB9?DBF
@875369/1
ctctttctcaacaagatggtacctagctctaaatgccac
+875369/1
@@@DDEDFDHDFAEEABCFE9ACF@EGIGFI@BHCGGGG
@1457084/1
cagggtcattatgggcttctattagttcatctatattttttaaggaagta
+1457084/1
CC@FFDDABHFHHIJIDGHE<CFFHHGIGDFIJJJJIJJGIFFFF<@A<D
@3125063/1
ccttgactatgtttgatgacatatcaataacattctcctcaaccttttgt
+3125063/1
CCCFFADDDHHBBFEGGIIHIHIEIIIIJJJIEEGIHIICHFC;3CD9BG
@6850892/1
ggccattatcgcatcatacggaatctgccgagtccttccttctagtgctt
+6850892/1
CCCFFFFFHHHHHJJJJJJJJJJJJJJJJJJJIJJJJJJJJJJIJIIJJJ
@6851441/1
ccgcttgttgctgtacttgaggctgagatgaaggtggtctgctgggttgc
+6851441/1
@@@DDDDDFBFFH:AFFHBHHIHHIEHEEFFH<@1?;1:BDFFHGFBF<?
@314759/1
ctctttctcaacaagatggtaccta
+314759/1
CCCFFFFFAHFDH<D>>GGHGCEHG
@8351920/1
cttcaaactgttgctcagcagctatctcttgtaggaactggactgcatta
+8351920/1
CCCFFFFFHHHHHJJJJJJIJJJJJJJJIJJHIIJJJJJJIJJJJJJJJI
@2520030/1
tcactattaaagttgatttgtcttatagacttg
+2520030/1
@??DD4B>F<ADABBFGBEHH@HGAABEFFEHF
@6852324/1
cggggacacttatcaggttgtatactgatttcataatgatgtacgaaacc
+6852324/1
CCCFFFFFHHHHHJIJJFHIHIJJJJJJJJJJJJJIJJJJJIJJJJJJJJ
@4787608/1
gttgttgaggttgattagaagcccctgcttctccaggttgtctaccaccc
+4787608/1
CCCFDFDFH?D>FHFHIEFHCGGGIJ1;EGGICFHBH<FGIJDGGHHFBF
@5294203/1
tgagtaaggagttgaaggattttctaaagccttgaattcataagttggtt
+5294203/1
?@@DDFFFHFFDFEHIIIDHEHIIIGIGICHIICEGHIDHIBFHDHGIBG
@3127562/1
ctcccctctggtatccaaaggcactgttttcaccggaggaatttgtttgt
+3127562/1
@@CDDFDFHHHBFIJJJ@DGA<CCFHHIIIIIJIGGEGGG;BD<DD3BGB
@1986774/1
atgcataattcttgtagaagaccaatagggttgcccatcattcgctcctc
+1986774/1
CCCFFFFFFHGHDDBGBGIIHIIGIEAFHHC>EHIHGGIGHGGI@AGEGF
@7873739/1
cacctttctttccttttttgcccattattgtgtactatcttcaaagagaa
+7873739/1
BC@FFFFFHHHHHJJJJJJJJJJJJJJJJJIJHIJJJJJJJJJJJJJJJJ
@2521065/1
ccggaagcaccaccacaacaagctgtaatgcttggaaggaagacttcagg
+2521065/1
@@@DDDDA>D;F?FHII3FFB>EDF<FBEGICGC6???1?FDGGIIIIII
@3661449/1
agataatcccatatcattgagacattaa
+3661449/1
@@<DDDD4A3AFDFEFB<CAHBGHDIGD
@7874079/1
atttgtttcatcgtcagtatcatcagcatcagattcttcttttttctttg
+7874079/1
@CCFFDFFHHHHHGIJJGHJJJJJJJJJJJIJGIIJJJJJJJJJJJIJJJ
@1987201/1
gcattgtaggccgcacatgtttgtgcttc
+1987201/1
@@@DDDAA?<D<81@G8<3AB<F89E<?C
@7379009/1
ctcatttgaaaacgtggatctccaaggtctccttgaacaaatttacctaa
+7379009/1
CCCFFFFFHGDHFIJJJIJIJJIIJIJCHHHJIJIJJIJJIJJIJJIJJJ
@1457742/1
ctctgttcttttttgaaacgaaatagttttttacaatactgctgtaatgt
+1457742/1
??@DD4=DDFFD<E:EGH<BGIE3?EBH9FGEHGB<4?@4?<BGBHA9@8
@3661661/1
gcctgcaattcttggttcaagatcattttaaactgtccttctgacacacc
+3661661/1
CC@FFFDEHHHHABFB=@C<C?BCFHGHIJIHIJJCH9??F>DHAGGIGJ
@3661670/1
cgggcttactaagggagttttcttgatcattttcgtttacccagagagga
+3661670/1
@@@FADDDAFAAD>;CCFHCAAFE@9<<CFFFGIIGD<;DGB<888?DHC
@3661923/1
cccttggcaacaaacagttgttttttcctgatatagctctaacttcaatt
+3661923/1
@CC@FFFDHFHGFIJIIDFH4AEC=1:EDCBG9DGIABFGCHDG9FEFEI
@3128738/1
tttcagaccaaaatttctttgtaaacaagttagtaaaatagaataaggag
+3128738/1
C@@DF?DDDHHDHGEIDGIDGEGHI<BFGICICBGGIGIGCF@DAB99?B
@316605/1
gtgcgttaacttttggtggctttattatattactcctaatt
+316605/1
@@@FADDA;FDHHGFECGHIGGHCHECHGHGGIIGHGGGGB
@1458375/1
ccagagccagtaggtaaaaagattatt
+1458375/1
@1?DDD;?FF<CBBE<F4CB<GDD@HH
@6346404/1
gtcagtatcatcagcatcagattcttcttttttctttgtaactattttat
+6346404/1
@?@DFFDB?AABFHGEGIII<FHIIIHHIGHIEIHIGC:DBCGDDAGGEH
@879121/1
gtccttctaacctgttcttcttgaagttg
+879121/1
?=?BDEFFHHDADIGH<FAIEHI9E<?<C
@1459024/1
atcaatactttaagagtactaccaactcatactgtcttcagcctcatgtt
+1459024/1
CCCFDFFFHGHGHIJGFHEEHGIJIJ<F>HIGEHEE>BFHG<FGIGI@@G
@317407/1
gttgttgaggtggtagttgagtttggtgggtaggggttgtttccctagac
+317407/1
@@@DDFFDDF;DFEF>EEFAEE>FHIDAGD?CGGEG6@GFHIGIJFG3@F
@5294689/1
ggagtagaaaacttttcgatttcggtattatggttttcttcagcatc
+5294689/1
@@@FDDB8CBFFDGHAHEAC>GHIG<CGIGIJG?CB7CFBB9BAH9B
@8353723/1
aatgattcaaataagtctccaaggacctttggcacatccacgatttcggc
+8353723/1
CCCFFFFFH?=AFGHFHIIJJJJGGGJJJJIJIJJIJJJJJJJJIJJIIJ
@3663681/1
catatattttcaaatatttatctatcatatcctcctcgataatagatatg
+3663681/1
CCCFFFFAHGHGH<G@HBCIHHIGJJFIIIGGGHIIIJF@GGGG>FDCH4
@3663689/1
ttcagaaagaatatacacaacagacaactctgta
+3663689/1
@@@DD4AD:DDFD9A4CFEA;:CFBD@FHB?F<C
@5295436/1
ccggtctttctcgataatcaagtgttggtgcattc
+5295436/1
BCCFDFFFD>FDHIIJJJJJDGHGHGGCCGIAGDD
@2522567/1
attgaataatagctggctggttcctagaatcccac
+2522567/1
@@@D?DDDDHFFDG<3A3A@A@F<CH4AFFC?EC:
@8355139/1
atttctcattttttctgctaaagcactaccttcagcgggagaccttggct
+8355139/1
@CCFFFFFHHHHHJJIJJJJIJJIJJJJJJJJJJJJJJJIJJJJHIJJJJ
@879463/1
ctcattttttctgctaaagcactacctt
+879463/1
CCCFFFF<FFF>F@>F<GCC:AFF@FHH
@3665293/1
cccattattgtgtactatcttcaaagagaaaaagtgcaatactaaaattt
+3665293/1
@@@ADD>;DHDDDGGIDBBDBIDGGDFGGCHGE@?C9CFFFGCD@D>FHG
@3665357/1
atttctttagtaaacttaaccctttgagaatctgtta
+3665357/1
@@<DDDDDDH=A?BFE9<4ABE33<CH=G4A9CECA9
@6347463/1
atctgttattaaatgagggcattcatcttttcttttgtaaattacttcaa
+6347463/1
CCCFFFFFHHFHHHHIJJJJJJJJJJJJJJJJJJJJJIJJJJJJJJJJJJ
@318489/1
ccatcatttgctgctcataaagcttattcatttcactcctca
+318489/1
@@@FFF?DBHDDDGIHGIIJEHGIJICIJJJJGJGIIIIJID
@318756/1
ccctgttgaccttacggggacacttatcagg
+318756/1
@@@DFEFF<FHDD>GBHEG8FEHGIGGGHEB
@5886449/1
tgagctttataaaatgcagtggccgacacatcaatattaagcatcatctt
+5886449/1
CCCFFFFFHHHGHJJIJIJFHIJIJIIIJJJJJIJJIGJJIGIJJGHGGH
@7382091/1
ctcgaatctattatctcttggacaagttgttatattagtcactttatatg
+7382091/1
CCCFFFFFHHHHHJJJJJJJJJJJJJHIJIJJJJJJJJGJJJJJJJJJJJ
@3666490/1
agtaatctctgtatcaacaactgta
+3666490/1
:1:BDDDADF<ABFE4AFFFGFG<D
@3666526/1
gctgggaatcctttgtgagccacatcaatgttaaggaatggtttccaacc
+3666526/1
@@@FDDDDDDHHGIDGIBHDHHE;C<FHAAA4:CG3:3?FFFHI>4BGG0
@4272163/1
ccttgatggctacaaagatagaagtcgaattcagttggatggg
+4272163/1
@@@FFF8DFFFFFHHIIEGIE4?@C?C?F>DHIHEEAHEG3BF
@3666641/1
cccaattctttggtgataagaactatttctttaagaatattttggatttc
+3666641/1
@@@FDDFD<<D8D<ABFHGIJICEHIIJJGDGDGGIJJIHI9@CDFACHE
@5887124/1
tcctcatcaagagcacggcgatactgcaaacaagggatagcactcaaggg
+5887124/1
CCCFFFFFHHHHHJJJJJJJJJJJJJJJJJJJJJJJJJJJJJJJJJJJIJ
@6349143/1
aaaaattataataaaacaaaaattaactttttaatcacattggatct
+6349143/1
@BCFFFFFHHHHHJJJJJJJJJJJJJJJJJJJJJJJJJJJJJJJJJJ
@6349217/1
cttacaggtaccggtctttctcgataatcaagtgttggtgcattcataat
+6349217/1
CCCFFFFFFFHHHJGGHIJJJJJJJJJJJJJJDGGIJJGHJFIIIJJJFH
@3667030/1
ctcatttctgataggttctgcaatttccaagaaactttacttttc
+3667030/1
B@BFFFDFABDFHBGEGHAEHIIHGEAHIJJGGIIGE><ECGGHB
@5887461/1
ggcaggtggaggccatcgcctggtcatgcataattcttgtagaagaccaa
+5887461/1
@@@DDD2AFDDFFFBFB:FADFI?EECDDF?FE<<B<???BF>G@DBEEF
@7382982/1
cttcagttaatatgctttaactgacaacattcaatgttctgtaattaata
+7382982/1
CCCFFFFFHHHHHJJJJJJJJJJJJJJJJJJJJJJJIJJJJJJJJJJJJJ
@2523319/1
gtttggtttaaattgtctaactacttcaataagccgaagcactttaggtg
+2523319/1
@@@FFFDFHHGFHIJJJIGGGG>AFEHIAHAHH3CDAFIGEHBGGIBGFH
@2523336/1
ctcaacaagttccgttttttggagaggcaactcaggataactatagaggt
+2523336/1
@CCDFFDFHDDHBFGHIJGHJHIEGEADEEGIJIIEIGEEGDCGEHCGAB
@2523461/1
ctgtggtctctgctgttgctgttgttgctgaggctg
+2523461/1
@<<DBB3BC4CCF?FHA@>EH??<AF9FH?A218??
@3130245/1
attgaagagccttttcccaaaatcataccattagatttattaatttgct
+3130245/1
@@@D1B?DH>C?BFBFH@FED?DGGG@HGAEGCGGCAEGFHIG<:DHE@
@320172/1
tgctaattttgcttggtgtttgttttctccaactccgacaa
+320172/1
@@@FF>D>FBFHHGGJEHDHGJGHGIIJJG>FIDG9BGIJ<
@8357323/1
ggcctatcctggaggaattcctttaaactgatccatgatcaatctcatag
+8357323/1
CCCFFFFFHHHHHIJGIJJJJJJJJJJJJJIJJJJJJJJJJJJJJJJJJJ
@5298417/1
gcttgtgctcctgaccaacttgaagacaaggtaaatgaggataccttaat
+5298417/1
@@@D?DDEAFFHDDIIIGHIIJIGGIJE9GECBGH>GHGIEHIIJI@BCE
@6858203/1
gataaattagaatcatcccatagcaaatggtatttggtaggacgtgctgt
+6858203/1
CCCFFFFFHHHHHIJJJJJJJJJJJJJJJJCHHJJJIHIJJJJJGIJJJF
@5887732/1
cttctgaagaggacatccccgtaccataacaaactgctacaggtagtgtc
+5887732/1
CCCFFFFFHHHHHJJJJJJJJIJJJJJJJJJJJJJJJJJJJJJFHIHIIJ
@3667618/1
caatttcttctttaggtaaaacttttatgc
+3667618/1
CC@DFFDABHFFHJJGFGGEEHGICIGHII
@1991232/1
gttccattgcttgaggtctggtaattggagcggctt
+1991232/1
BB@FFFADFFHHGIIIA9IFHFHII@HAHICHHGIG
@3668224/1
cttatttcaacaccagtgaaaaattgttt
+3668224/1
C@@DFDFFDA8:CCAC4<AF>HAACDEDA
@1462651/1
gcttaatattagaaatcttaataaataggacgaccaacacagcga
+1462651/1
@@7DDFDFAFFHGGGHGIEAFFHCHCECF9D:1EGIIGGIC9FB@
@6351222/1
gtctgtcaattcaccaggtgatatatttttgcacctgttataaatgtagg
+6351222/1
CCCFFFFDDHHHHJJJJJHIJJJJJJJJJJJJJJJJJJJJJIJJJJIJJJ
@6351239/1
gtctccttgaacaaatttacctaaagcaacaacacaattgtcggcagctg
+6351239/1
CCCFFFFFHHHHHIGIJIJJIJJIJJIJJJIJJIJJJJJJIIJIJJJJJG
@1463468/1
gtcattatgggcttctattagttcatctatattttttaaggaagtaagtg
+1463468/1
??@BDEBDA8DDHJIGIJJIJJJJ<HGGIJCHCIEEHEDBDE9DGFEGIH
@1464117/1
aacgataaaatcaggctttatgtttttgtattcttcaatggt
+1464117/1
@@@DFDDDBDFHH@@G3CEH9BA<C3CG:CEGGEGIE>DFEC
@6859365/1
gttgccttaatctagccacttcagccttatgcctctcaaactcaagctgt
+6859365/1
CCCFFFFFHHHHHJJJJJJJJJJJJJJJJJJJJJJJJJJJJJJJJJJJJG
@324796/1
cttctattagttcatctatattttttaaggaagtaagtgcaggggaacga
+324796/1
CC@FFFDFFHFFHGCGEIIGIGEHJJJJGIGIIGHGIAGGIJIJDE0BB<
@3133666/1
cacagttgcagtcctgagctggtcttcagtcacccgattctatttcttgg
+3133666/1
@@CFFDDFFGDHHIEGDBHIDGHGIGIJIC>EHGGG:GHI@@GGIGII>B
@3134107/1
ctctaattaagtaaaaactataaaaataataggctttttaaaataatac
+3134107/1
@@<DDDDD>AC<?EB?E1CEF9CAHFH:<2CHCF<?F<GCG9??CDGBH
@3134132/1
ctcctcatcaagagcacggcgatactgcaaacaagggatagcactcaagg
+3134132/1
@@CBDDFFGGD>FH9BBGHIBEGDGIJGGIJGGHICGH8;8CCFHGH>CG
@3134153/1
cataataagtctaaatagaccttcagg
+3134153/1
?@@?;DBB42AFF4EHGIGGG<CE3A?
@1464897/1
cttttatcataatgagatcaagtttttttcgaatcaaatgaagctgtatt
+1464897/1
CCCFFFFFGHHGHIBBCHIIDHF>HHIGGHDGHJJIIIG>FB@GIGCBFC
@8358346/1
ctctttcccgatcaggcgctgacctggcggtagctttaatcatagttgat
+8358346/1
CCCFFFFFHHHHHJJJIJJJJJJJJJJJJJFHIJJIJJJJJJIJJDGGHE
@2526260/1
gtggaattgtgacactttgatgttgtaaggtgctgaggcaagtgttggga
+2526260/1
@@@FFFFFHFFHHIGIJJJEJIGGJIJIJJAGIDGIJJFG9DGGDGIJBB
@8358800/1
atcaatttcaggatacgatctggtttacaattagaatttataagtgttgc
+8358800/1
CCCFFFDFHHHHGIIEHIEGIGAHHIIIEHEGHGEHGIIIIIGIFHFFGI
@1466457/1
cttcatcacgtcgtctttttttaccaaaccggtattttccccttg
+1466457/1
@CCFFFFFHHFHHI7EFHIIJJJICHGIGJGH@?FAFHJJGIJJJ
@8359452/1
ctcggatctattatctcttggacaagttgttatattagtcactttatatg
+8359452/1
CCCFFFFFGHHHFJIJIIIIJIIIIGHHIHIIJJJJJJJJJJIIJJIJII
@1992823/1
tacagatatctagaggttctgtatttcctgtgatcttgtctaagattgct
+1992823/1
@@@FFFFFAHFFH>GE:EHEHGHEIGIIJIHGHCHIJGEHICHGGIJGFF
@7879579/1
gctgagtgagttaaaacagtacatcgcacaacaaacacttggggagttaa
+7879579/1
CCCFFFEFHHHHHJJJJJJIJJJJJJJJJIJJJJJJJJJJJJJJJJHIJJ
@1467158/1
ccttaaaacaatgtcaagagcttggatt
+1467158/1
@@@DFFFFDGADF<AB9DEDBG3FBFGG
@8360472/1
gagacattaacttgcgtagcatactttatcgtaacggtcatttctttttc
+8360472/1
CCCFFFFFHHHHHJJJIIJGIIJJJJJJJJJJJJJJJJJIIJJIJJJJJG
@7386179/1
gtatggcacaactgataagttaagcattgcagttcatcagaatcaaaatg
+7386179/1
CCCFFFFFHHHHHJJJJJJIJJJJJJJJJJJJIJJJJJJJJJJJJJJJJJ
@7880666/1
atttcttttttcatcattctgtagtacaccttccaaacagtatctaa
+7880666/1
@CCFFFFFHHHHHJJJJJJJJJJJIHGJJJJJJJJJJJJJGIJJJJJ
@1994080/1
acttctttgaactaagtacagcgaaattcttattcgattgaagtaaattg
+1994080/1
@CCFFFFDGHHGHIHFECHHIIEHGBCHGJIJDHGG>CGG>><DGGGGEI
@8361138/1
ggggaacgagaaccaatttcttttttaaaataatcagcaaaatccaaaag
+8361138/1
;<@D?6D@AFHDA@ACAFGHHIGHHIDGBDCHE9:9?3DF;8???DABEC
@8361362/1
catgatactctcaaggtccctgattacttcttctcgaggtggctgcagtt
+8361362/1
C@CFFFFFHDHHHIGGEFGGBGEIIIHIIGIIIIIIIIIIIIIIIIII?F
@1467308/1
cgggacttgaaaagaaagaccttcccactggggtgtatgtcattgagggc
+1467308/1
CC@FFFFFHHGHHIIJ@FEH@GAEGGFFGHBGI8DFH>B?B4?BB@CHGB
@7881617/1
ctcatcaaatattgataaactagtttcttcttcatcagggaaattagtta
+7881617/1
CCCFFFFFHHHHHJJJJJJJJJJHJJJJJJJJJJJJJJJJHIJIJJJHHB
@5893355/1
agaggaaatagtattttttcttcatcgtcttgaacttcatttccaacagg
+5893355/1
BB@FFFFFHHHHHHJJJJJJJJJJJJJGIJJJJJJJJJIJJJJJJJJJJJ
@6354403/1
ctttcttgtcagcacagaataatcttgtatgatgtctcttttggactaca
+6354403/1
CCCFFFFFHHHHHJJJJJJJJJJJJJJHIJJJIJGGIGJJIJJJJJIIJI
@3669535/1
ctcacccatgttaaattttttcagaatcatgtg
+3669535/1
@??DD3ADFFD4<EGEFF>>A34?F<21?:4?E
@4277305/1
ctctctgatttatctcatcttcatcatccaagccgtaatgaatggtgttg
+4277305/1
@@CFFFFAAHHAFGIIFIGGI@IEHGI4BFHHDHGEHEIEIGGGGHG;B@
@3670034/1
gatcgcttggctttagcactgcatctacacaaagggccatcattcatttc
+3670034/1
CCCFFFDDHGHHHJB@GHIIIJGIGIIIDGEECHIDGIJIGHIIGIJID?
@326938/1
caacaatcgtcggtacaatgtaatatgagttttctttgttttcaaaggct
+326938/1
@@CFFDFED?FAD:FAAFHI<CAE<<<??C<DEGCEDDDGHEGEIIE98?
@887393/1
cgaaattcttattcgattgaagtaaattgtaaaat
+887393/1
@<<DD?DDHFDBFHBAFHG9EGBHE>BHFHF999A
@888194/1
ggtatatataagattacaattcttaacattttttcttt
+888194/1
?78BD4DB>C?FDFBBFEEDHDHFDF3C<C>4A:E9:?
@4797519/1
aagaacaatgagtaagagcttgcaagaggtaacttctgtcttgaaatct
+4797519/1
@@CFDDDDHFHBA>GGGIIJ3CFEH>?GE<CDEG9E>F?DAGGFABFH4
@7388689/1
gtgtgacacaatttctattctgttcagaggtaaatgagttatcgtattct
+7388689/1
BBCFFFFFHHFHHJJJJJJJJJHGJJJJJIFGIJIJIIHIIJJIFHIJJJ
@7883496/1
cagtatattccaatgaccgaaaaaataatcaacgttactatcaatcacga
+7883496/1
BBCDDFFFHHHHHJJJJJJJJJJJJJJJJJJJJJHJIJJJJJJJJJJJJJ
@3139061/1
cttaaccagttcttcttcaaattgattacaaagactcagg
+3139061/1
<@@DD<D3:ADF:AFBDEC<CFFE4AD>F2AF;3?DF@F?
@3139475/1
gtgcaggggaacgagaaccaatttcttttttaaaataatcagcaaaatcc
+3139475/1
@@@DADDDHHGHDHIEGCCHJJEHIGG@CEDGGIJE>BH<BG3B3=@F9F
@7390192/1
gtccttctaacctgttcttcttgaagttggttcagctgtagtctgtctgc
+7390192/1
CCCFFFFFHHHFHIGIJJJIJJJJJJHIIIHIJJJJJJIJJIGIJJJJJJ
@889712/1
tgagaggccaaactccttcaggcatgggtcactattaaagttgatttgtc
+889712/1
CC@FFFDAFDBFFGHGJBEA>HHGGCCE@CEGIHIGIIIJBB@GF?FBBF
@2531203/1
agctcttgcagcattgacactggcgttttggtgggcatggcctgcagctc
+2531203/1
@@?DFFDDHFHGHJIHGGGEHIIGHGEGGFHFHFFGIGID?DHGIEHGGB
@3140560/1
tgtgtctctttctttttttgttagactgatttgatagagcacggaaggtg
+3140560/1
?@@DDDFFHDHFHIJB<FDHE?FC>FHI@FHGGGGEGIGJIIIEGGEG3@
@5897947/1
gttcatatttcggagtcgtccctcttctggaaagcagctcttgcagcatt
+5897947/1
CBCFFFFFHGHHHJJHJIIJJJJJIIJJJJJJJJJGJJJJJJJJJJJIJJ
@890413/1
ctttcatttaatgttttttgaaaagc
+890413/1
=@@DDD?D?C?<F@D9FFG>F9E>;C
@5898970/1
atgataatacacaaaatatagtttttggtaacataatagtaaaataaatg
+5898970/1
CCCFFDDEHHHHFGEHIJJHIIIGHHGIEHIGHGEFDFDHIJGIJFIGIG
@8363781/1
gtgtaatcactgctgaggcttgaacaagcccttctgatagcctgcaattc
+8363781/1
@@CFFFFFHHGGGIJJJJJJJJIJIIIIIHIIJIIGIIJIJJJFIJJJJJ
@8363807/1
ttcttttttatttttgcaaataatccgtgcagtatgttttccaacagtca
+8363807/1
BBCFFFFFHHHHHJJJJJJJJIJJJIJHIIJJIJJJIIJIJJJJJJJHIH
@4799634/1
gggtgagtaacatcagctccgagaaatattacaggttcgttgaaaacctt
+4799634/1
@@CDDFFDDFHFHBGGCEHGDFGH@GCB4?DFHIIDGEH;B@FGHHEGDE
@4799726/1
atgctatccgtagtcgaggctgggctacagatatctagaggttctgtatt
+4799726/1
@@CFFFDDHHHHHAHBGGHIIF?EFDGCGIDGICDICH>B29BFHIEEHI
@1469697/1
cccatactccctggttgggaagtgcttgttgttttgcagaca
+1469697/1
=?;BDDFAFAF?<FACEHBCC;C@CHG>GFF?BG@D9<DDGG
@7391154/1
cctttgttgctgctgtggtggttcttgcctttgcagctgttgtggtggtt
+7391154/1
CCCFFFFFHHHHHJJJJJFHIGIJJJJJJJJJJJJJJJJJJJIJJGHIHI
@6357421/1
atctggtctggagctggatgagtgacatcagcgccaacaacaatgacagg
+6357421/1
@CCFFFEFHHHHHJJJJIJJJJHHIJJJJJJJJJJJJJJJJIJJJJJJJJ
@5305856/1
gcggggctcttcagcatttagcagcatcgtgatacgatgtaatattgaag
+5305856/1
@CCFFFFFFFHHDHIJJIGGGGGHEEGHIFFGIBGEGGE>;@CFHD@@CH
@7392283/1
gccaggtgaaagatgccggaagtatttatggagtccatatttaactgcta
+7392283/1
@@@D=:DABFFFHDGGIIIFHIFCEFGFHBB9?1:BFG?FDDBDHIHEFG
@7392842/1
cactgattgatgtcccaatggtccacacctttgtcaccactatattcacc
+7392842/1
CCCFFFFFHFFHHIJJJJJJJFHIHHIIJJJIJJIJJJJIIJJJJJJIJE
@7393018/1
caggatttaagcaaacaataatatttcgctcacgaccagcatccagaagt
+7393018/1
CCCFFFFFHHHHHJGJJJJJJJJJJJJJJJJJJJJJJJJJJJJJJJJJJG
@7393266/1
cttgcctttgttgctgctgtggtggttcttgcctttgcagctgttgtggt
+7393266/1
CCCFFFFFHHHHHJJJJJJHIJEGIGHJJJJJJIJJJJJJJJJIIJHIG9
@7885429/1
cataattcttgtagaagaccaatagggttgcccatcattcgctcctcgac
+7885429/1
CCCFFFFFHHHHHJJJJJJJGHHJJJJHIJJJJJJJJJJJJJJJJJJJJJ
@7885587/1
ccggtctttctcgataatcaagtgttggtgcattcataattcgggcctta
+7885587/1
CCCFFFFFHHHHHJJJJJJIIIHIIIIJIIIGIIJJJJHIJJJJJJJJJJ
@7885629/1
ccagaaagtaattgtattgtaagcacatgataatacacaaaatatagttt
+7885629/1
BCCFDFFFFHHHHJHIJJJJJJJJJJJJJJJJJJJJJJJJJJJJJJJIIJ
@5900327/1
gcaagtacttctgatagttcacacggttgatgattttgacactccaatag
+5900327/1
CCCFFFFFHHHHHJJJJJJJJJJJJJHIIJJJJJJJJJJJJJJJJJJJJI
@2533330/1
gataactatagaggttcttctttccatcaaaggcaggaaatcgatt
+2533330/1
CCCFFFFFHGDAHBEHICGICGIGGJJJJIIIGBB1CBGI@GAAHE
@6867570/1
ccattttatagctactctaaaaacacggtcttttccttcccctggcaatg
+6867570/1
CCCFFFFFHHHHHJJJJJJJJJJJJJJJHIJJJJJJJJJJJJJJJJJJJJ
@6867800/1
ccctgaactaggcaatgaagttcctgcaggaggtataaacaaacctatgg
+6867800/1
CCCFFFFFHHHHHJJJJJJJJJJJJJJJJJGJJEGIIJJJJJJJJJJJJJ
@6868061/1
ccacgttccattccatgatttattaaacccgatgctagctttcttaaatc
+6868061/1
@@@DDDD?CFHHFIG@EHGGIIIIIHIHICDHIBGBEDBGIIGIGIIGH>
@6868526/1
ggctgctgtggtctctgctgttgttgttgttgctgaggctgctg
+6868526/1
CCCFFFFFHHHHHJJJGJJJIIJHJJHIJJJJJJJJJJJJJJII
@4801942/1
attcatgaataatggaaaatcacatagcttcgg
+4801942/1
@@<DFFFFGHDBFEH@EHHIGHIGEE?A>EFHF
@4802013/1
cccgattctatttcttggtcatcagtttgagatactgtaatgcattgtag
+4802013/1
@@@FFDFFFFHHHFGIIIEFIBEJHGG>FGIHGCFHGFHGAFCGBHEFIG
@4282640/1
ctttttttggatctgaagggcggtcccctcttttgggtggaatg
+4282640/1
@@@DDFFDFGFAF@BG>BEEGIHH6AGFGE9@DHHFH;??66;@
@4802317/1
ataatttcgaaaggatcttttttaggatcagggatatctttcagttcttc
+4802317/1
@?<DA?DDFD>DFHGH;FHI<HGE;GFHGCAFEC3BFA>FHGDH4BDGG9
@6869348/1
cctctatttcattgtgcattaatctatagaaaattttccaaacagtattt
+6869348/1
BCCFFFFFHHHHHJHIJJJJJJJJJJJJJJJJGIJJJJJJJJJJJGHIJJ
@8366016/1
tgttctttttctattttcttggctttgagatacctacgcctatcagccca
+8366016/1
BCBFFFFFHHHHHJJJJJJJJJJJJJIIIIJJJJJJJJJJJJJJJJJJJJ
@895381/1
aagaattcctaattggtagtattccaatctaatctaatataaactcaatc
+895381/1
@@@FFFD?FHFHHB>FEFHF<IHIICEII4C@@HFIIC@GCGH<FHGIIB
@8366099/1
gccagtacctatttctttgtgtcggaatacaaggcaggaaatggtgaact
+8366099/1
@@@DDDEFGBDFHJJIJIJJJ@EHDE7E9C@9?F@FEH;B;FG<?BFG@D
@8366128/1
ctgaaggcttttgggtcgtgagaagctgcaacggctgctatagatggaac
+8366128/1
BCCFFFFFHHHHHJJHIJIIHIFHIIJJJJIJJJJIJIJIJIIHIJJGHE
@4802579/1
gttttcaactgactctgtcgttggttcagattctattggtttgttt
+4802579/1
@@@DADDACFDFBGEHIFHIGIBECGFHE9CFBAGCFHC9?GF8D@
@331844/1
ctgtaatgtaaaagcaccaaggctttgcgacaatttgttctcttctgttg
+331844/1
@C@FFFFFHFHHGJJJJIJGIIIIIIJGGGHJBE<GIDFHGGGFGIIGB>
@7394741/1
tcttgacagccctatacctatttacatgcctagacttgtgcaccagctaa
+7394741/1
CCCFDFFFDDHBHFHGEEHIGIGIHIJIGGGIGCF@FGDGHHIIJIIJGH
@332208/1
gggaaaattaatttttattaagaagccaaattgcacctcacacctggcac
+332208/1
@C@DFDDFHGGHHJJGIIIGGIIGIJDHE;HEGEFGGEHIIGCDDG>BHB
@5306404/1
ggaccattttccaaaggtttaaaagcaggtattgcattggtataagcatt
+5306404/1
CCCFFFFFDHHHHIJJICEHIIIIJIGIGCFEHIJGGBGHIGBAEEHGIG
@5306422/1
gttgtaacgattggaaaaataatcagaataagaacggtattgctctgcag
+5306422/1
;1=DBDAD?FDFBE3CCEGE@9EFHHCDHAF4BEC?::?;9?GFEEEFA;
@3676601/1
cacagttgcagtcctgagctggtct
+3676601/1
CCC@FBDDGFD>DG@F@EEGGH3AF
@3676682/1
cttgaaaagaaagaccttcccactggggtgtatgtcattgagggcaagtg
+3676682/1
@CCFDFFFHGHFHBGGI>FAGHHIIEID:@DFCHIGGIEGDFGBB;6C=C
@5902489/1
gtgttgtttactaatgcagatcttaaatctgttaatgctccagggctatg
+5902489/1
BBBFFFEFHHHHHJJJJJJIJJJJJJJJJJJJJJJJJJJJJJJJJJJJJJ
@2536592/1
ctggcaatgtgacctcaagttccatcctatcattgccaattggtagt
+2536592/1
@CCDFFFDDHADHHGIIGHEIIGGCHGGGIJGJDGFGEDGGF<?DHG
@5307096/1
gctttttaaaataatacagacaattatgaagttctagtgcttgtttttca
+5307096/1
@CCFFAEFHHFHGIJIJGI>EFGH>FGHAEE4F>FGDCGDG@GGGIIJIG
@5902696/1
agccacaatgttacaaacctctagaggtagatatgtgtgcttgtgctcct
+5902696/1
@@@DFFFFHHHFHJIIJEGIGIJIFGI<FFIIIJJGGFHGGEHHGHGIJG
@7887960/1
caagagcttggattgcctcctgcggaccattagttgaagtcccagccctc
+7887960/1
CCCFFFFFHHHHHJJJJJJJJJJJJJJJJJJJJJJJJJJIIJJJJJJJJJ
@2536769/1
gttaactttataatcaatcggcatttctttcagaccaaaatttctttgta
+2536769/1
C@@FFDFFHFFHBHDD@EH;FAEHGHIJA>G<D9:DHCF9DDHG@FAGF@
@1475794/1
gccatgttgaatagcttgctgtggtggtacagcacccggtcctggtccag
+1475794/1
@@@DDDBD?FBHA3:EEHICIHHIHIIIIGIIEE38CGH@D@BHI@FEEH
@7396769/1
ctttttctattttcttcgctttgagatacctacgcctatcagcccatgaa
+7396769/1
CCCFFFFFHHHHHJJJJJJJJJJJJJJJJJJJJJJJJJJJJJJJJJJJJJ
@6360749/1
ccataataagtctaaatagaccttcagggtcttcatgggcttctattagt
+6360749/1
CCCFFFFFHHHHHJJJJJJIJJJJJJJJIAAFHIJJJJJDGHJJJJJJJG
@1477522/1
gttgagtgaagtttctgagagcatcttctctaactgtcctttgagg
+1477522/1
@@@DDEBDFABADHIGI4CHGGHECF?CECC>EE<FHIF@FHICG9
@5308068/1
ggcagactctgagaacttttaacaatgact
+5308068/1
;@7;DBD?FHFGAHEE>FDCHGEDGGGGCF
@6871441/1
cctttgttgctgctgtggtggttcttgcctttgcagctgttgtggtggtt
+6871441/1
CCCFFFFFHHHHHJJHIICGHDHHHJEGIGJIGIIEGIHFHHBFGFHJHH
@5308585/1
gcctgaacacattgggtcgccatacctaaaaccgtatctccaaccctctt
+5308585/1
@@@F?DFDDHHDHHGI1CGHHCHGAE@BADCHGGAFEGIGHGH>D@FB>F
@6362402/1
ctggcctatgactcccaagctgctatgagtactatcatcagctggtgtag
+6362402/1
CCCFFFFFHHHHHJJJJJJJJJJJJJJJJHHJJJJJJJJJJJJJJFHHIJ
@3677960/1
agctgagtgagttaaaacagtacat
+3677960/1
@C@FDEFF?FDFHGIGGH?ECHIBH
@5903441/1
ttgactaataacctggctattataaatttcaggtggagtagaaaactttt
+5903441/1
CCCFFFFFHHHHHJJJJJJJJJJJJJJJJJJJJFHIJJHIJJJJJJJJJJ
@333545/1
cctcacacctggcactaaactgtaaagggcttcactgcaaaagtttgatc
+333545/1
CCCFFFFFHHGHHJJDGIIIGCFHIIGIJI@CGAFHIIGGIGIBFGGIIJ
@2537546/1
acagaactcagcaactctcggatcttctatccttatctcatcaaatattg
+2537546/1
@@@DDFFFDHHHGGFHIIHADAA@B@DAC9GHIIECGHIIGEGDG90<4<
@334194/1
gtagctttttccgttgggattcattatccattctcccctaggctttgctt
+334194/1
@@@DDDDDAHFFHBFA9@:CCF<EH@HHG@FH@CH4?0?:BFHEGH94??
@4804103/1
ctaatgattcaaataagtctccaaggacctttggcacatccacgatttcg
+4804103/1
@CCDFFFEFHFBDGGGA?CFGHG<GHIGIJ3CHEHHGD>AFH@G6?B=BB
@2537992/1
ctccattcaattgaagaagcaatttcttcgcagcctcttgttttgcttct
+2537992/1
@C@DDFFFFDDFH@AEFDHGHIJEGBFHFHBB1ECH99CGDG;BGDGIHI
@7889544/1
gtcggcagctgggaatcctttgtgagccacatcaatgttaaggaatggtt
+7889544/1
CCCFFFFFHHHHHJJJJJJJJJJJJJJJJJJJJJJJJJJJJJJJJJJJFH
@5905259/1
cgcttatgtcaaattctacttctgaatgatgttctacgttatcatcaaca
+5905259/1
CCCFFFFFHHHHHJJJJJJJJJJJJJJJJJJJJJJJJJJJJJJJJJJJJJ
@6871786/1
caaaaaataaaataagctcaactatagtttaaaaaaacaaaacaagaata
+6871786/1
CCCFFFFFHHHHHJJJJJJJJJJJIJJIIJJJJJJJJJJIJJJJJJJJJJ
@8371194/1
tgaacgtgtacacctcacatatgtatggcacaactgataagttaagcatt
+8371194/1
CCCFFFDFHHHHHJJJJJJJJJJJJJJJJJJJJJJJJJJJJJJJJJJJJJ
@7399282/1
ccataccgtacgctcaaacatgcaaatgtgacattattgactaaggccga
+7399282/1
CCCFFFFFFHHHHJJJIJJJIJJJJJJJGIJJJJJJJJJJJJJJJJJJJI
@5905715/1
gtcaggaatggaatgctgagtaacaagattatat
+5905715/1
1:;=42AAA?<<D@3CEE<E3ADFC@3<A@FBCE
@3148350/1
tctggttgtatatactcctaacttttaagtttttaaatcttttatgaatc
+3148350/1
CCCFF?DDHHHHHIJJGHGHGGIJIJ<BHHIIHIHJGIGIIIFHGJIICG
@5309429/1
ctctgaaggttgtattgttctggtattatgagtgttacttctcatcctag
+5309429/1
CCCFF;DDHHHHFGIIIHIEHHHGIIJFIJBH9F4CGIJ@G>F>D>GE??
@6872559/1
gttttcttcagcatcagacgtattagagcatagatcagaattatttttat
+6872559/1
BBCFFFFFHHHHHJJJJIIJGHJJJJJJJJJIJJJJIJIJJJJJJJJJJJ
@7400050/1
ctttcttagatctaccagtgcccatggcagcaaatctacttgatcctata
+7400050/1
CCCFFFFFHHHHHJJJJJIJJJJJJJJJJJJJJJJJJJJJJJJJJJJJJJ
@7400091/1
ggtgcattcataattcgggccttaactttagtgaactggtcatcaactga
+7400091/1
@@BFDBDDHFHFCGHIJIJIJIJJJJJJJJEHJIIIIJIGIJJJJJJJJG
@4286719/1
gtaaagttttgcctataagaacaatgagtgagagcttgcaagaggtaact
+4286719/1
@?@DFFEFAHDFFFBFHGIGGIG>HEAECFHHCC3?3?3?1??FH?D?<B
@7400475/1
ctctgtcgaacagcttccacagcttgtctgtaattgcgataaggtttttc
+7400475/1
CCCFFFFFHHHHHIJJJJJJJJJJJJJJJJIJJJJJJJJJJJJIGHHJJH
@4286794/1
ccatcattcgctcctcgactgccccgatgttggagcctatgctatccgta
+4286794/1
@@@DFDFFGGH?BHGIHHGGGGHGII0DAGGD=FH9BDFHGIGIJHHGHI
@3149220/1
accagatggttcttcttcttgcaaaggatgtggaggataatttctccaaa
+3149220/1
@<BFFDFFHFHHHIIIJJGGIIJJIJIGIJGHIIJJJJF<AGGIJJBHGI
@5310120/1
cagtttgcaaagggaagcgagcttgctgttgttgctgctgctgctgttgt
+5310120/1
B@BDFFFFHHHHHGGGIIIJJHIHIJEIIGIJDHEG<G>BBBGG@FDGII
@7400745/1
gcgatgattccaaagcttcaaaaccagccaagagaaaagctaactcccct
+7400745/1
CCCFFFFFHHHGFJJJGIJJJIJJJIJJJJIIIJIJJJJJJJJJJIIJJJ
@1479529/1
gctgtctttgtgtcttgcacgaccttt
+1479529/1
?@?BDDFAAFHHHGG@G9ABFEGGB@E
@7890342/1
tctttcaacagtagtttcacttttgttattggtttccttatcagtaatct
+7890342/1
@@@BBDDFFDDD?EHIIFIIHEEGCFEFGCHCH=EHEDEGBBFB1?D?D@
@3150454/1
gctattgaaggctttttgttatctccagcaggtgggtgagtaacatcagc
+3150454/1
?;<=ADFFH?BHBGIGGE@FHIEEEHE@FHGD@BF8D6B29?FHCF<BDC
@898964/1
atgcattgtaggccgcacatgtttgtgcttctgaagag
+898964/1
CCCFD?EA<D><>FAHGA@H@FFGEEHG@DCEG@FFD@
@8371333/1
gagaaatcttagctgacatatactaattaagatagcaacccacattgggg
+8371333/1
@@BFFFFFHHHHHJJJJJJIJIJJIIJJJJJJJIJJJJJJJJJJJJJJJI
@336481/1
ctctgtcgaacagcttccacagcttgtctgtaattgcgataaggtttttc
+336481/1
@B@FFADFHGHHHJIBHHEHJIFG<9<?FH?BFGIG@GFB?=GA9DHEAF
@8371536/1
gctcttgcagcattgacactggcgttttggtgggcatggcctgcagctcc
+8371536/1
CCCFFFFFHHHHHJJJJJJJJJJJHIJJJJGIJJJJJJJJJJJJIJJJJJ
@3151575/1
ctttgatggaatttcataaacaactttcaaatccttaatatacgcaacaa
+3151575/1
@BCFF?DDHHGHHJJIIJJIJJGIGHIIIJJGGGIGIJIIJJGCHIIJIJ
@337023/1
cttgttgttttgcagacaacatgccttggtattcgagctgacttgggagg
+337023/1
@CCFFFFBHHHHGJIJJFHIIIHGIJIJECGHIGGIIJJHBHIJJJJ2?D
@2006464/1
gctgtggtctctgctgttgctgttgttgctgaggctgctgtggtc
+2006464/1
@@@DDDFDFBFHDGIJIIJIJJFFHFHGHHIA?E7DFD39:?DG3
@3680360/1
actttttacatttaaagcatctccttcttctttttttctagtttcctcct
+3680360/1
<@@FFFFFHDHHGGIGIJ@EHHIDHHBEHGHIHEGIEHGIEFGIIGEGIJ
@1481752/1
ctgctgttgttgaggctgctgtggtctctgctg
+1481752/1
CCCFFFDDD;CFHI9FDE;CB<<AAB?C?C<<F
@1482042/1
gtcttgaacttcatttccaacaggtagtaagtga
+1482042/1
C@@FDFFAHFH<CFGI@9EG9F;DF:A<A@F2A2
@4288517/1
ggagtttatcagttgcttccaatactgtagaactatcttgttttttaaca
+4288517/1
@?@F?DEDFDADBF<C<EGHICBGEHI@HC4FHGH9<<<BCFCGDHGHGH
@4289045/1
ggtatatataagattacaattcttaacattttttctttaaacaaagaaca
+4289045/1
B@@DFFFFHFDHFIIIJIIGIIJJIJGIIJIAHEGHGGGGGFIIJJII@G
@3683333/1
ctcagagctaccttggcagctgctaattttgcttggtgtttgttttctcc
+3683333/1
@@@DDDDDBFHH3AFGIGIIC<GFHIIDEGGHEGIIIGHHGG>?BDGBHD
@4289243/1
gccaaatacttcaactgtgactctaactcttcttccatccgctagttttt
+4289243/1
@@CFFFDF?BHDDGGHBFIECFFCEEIFH>AF>DCE9FEH@D@?6?DFG=
@7401367/1
tgattgatgtcccaatggtccacacctttgtcaccactatattcaccaac
+7401367/1
CCCFFFFFHHHHHJJJJJGIJJJJJJJJJJJJJIJJJIJJJJJJJJJJJJ
@4808282/1
gtccaatcagattgaaaaaaacaagttgtataacacaattaaaaagtaat
+4808282/1
?=?DDEFFHFHHGGGJI9??CEEHG@GG4CGGGEHDAFHCF@FADEEHEC
@8374324/1
gcttgtctaacttgaccaacggtaaaagcaggaggttgttgcatcctttg
+8374324/1
CCCFFFFFHHHHHJJJJIJJJJGIJJJJJJIJGGIDHIJJJJIJJJJJJJ
@5911297/1
gggatttgtgaagctgaatttttagaaaggcaattaatattatttttata
+5911297/1
CCCFFFFFHHHHHJJJIJJJJJJJJJJJJJJJJJJJJJJJJJJJJJJJIJ
@8374868/1
gtcgacaattgtaccaagctctggcattttcctgtgactgatttttcttc
+8374868/1
C@CFFFFFHHHHHJJIJJJJJJJJJJJJJJJJJJIIJJJJHJJJJJIJJH
@6875199/1
agcatactttatcgtaacggtcatttctttttcttgatctctttcattat
+6875199/1
@BCFFFFFHHHHHJHIJJJJIJJJJJJJJJJJJJJJHJJJJJJJJJJJJJ
@2007236/1
cacctttgaagttgaataagttattattcttctaggtcctttt
+2007236/1
CCCFFFFD?FHD<GEHGGEHEDHGICIJIIEHIGGEE4CAA<@
@1482533/1
aagacatcaatattttaaataaaatatttct
+1482533/1
@@@DDDEADFFDDGIGIIGGGHIE<HCGFBC
@6875444/1
ggtatatataagattacaattcttaacattttttctttaaacaaagaaca
+6875444/1
BCBFFFFFHHHHHJJJJIJJJJJJJJJJJJJJJJJJJJJJJJJJJJJJJJ
@1482610/1
ctcgaattctttagttagggtaattaaaccaa
+1482610/1
@<?DDF<DHFGFFGBGGGB>3ACHCGEH>GG3
@3152120/1
cttctgatagcctgcaattcttggttcaagatcattttaaactgtccttc
+3152120/1
@CCFFFFFGHFHHJJIIIJJJFJIHIIBIIJJIIJJJJJJIJCC?GHII>
@1482888/1
ccttgaacaaatttacctaaagcaacaacacaat
+1482888/1
@@@FDDADHFGHGGG>FBHCB>HE??C@EGGHIC
@4289988/1
gccgtgtttggtagaagcaggatgacacttaggtcgtgcatggttta
+4289988/1
@@@FDDFFHHDHHIFGGBGII?9FEGGEGE4?D:CFFHIGDH99?FA
@1483712/1
gcagttcatcagaatcaaaatggttgtcatcccataaaacatgataatga
+1483712/1
@@@FDFEDHHHFHDIJJJIGHIICHDGHHJHHCFGGEHIGBEH<BFGI>G
@5314061/1
agaattgagagaagctttactctgtagcattgtaatttcttgttcttctt
+5314061/1
@@<DDDFFGHHHDCGEI<FAFAF9ACEGGBA<AEBGAC9?D?:DEEHIHE
@4290968/1
cagcttcttaatgcatctctgcccagccacaatgttacaaacctctag
+4290968/1
@@@FFFFDHFFDFCGGIH?JEGGIBACHGEFFGC<FGGHG?FCBGEE4
@4291114/1
ctggaacatagttttaaactgacttgaacttcaccagatctagtaaatat
+4291114/1
@@@=ADADF<DCDFDHG<FDEHHEEHHII<CF9CGDGGGII949:DG@4?
@3154772/1
ctgtacttgaggctgagatgaaggtggtctgctgggttgctggtcaccgg
+3154772/1
@@@DBFFFDHH<BGBCEFHHD>F;3AF@HGEEGEH?;D6BBHGGIGIBFH
@7403964/1
gtcctcctgccactcatcataatgaacaatatcttcttttggattagtag
+7403964/1
@@CFFFFFHGHHHIJGBGGIHIIGHIIGIGIIIIJIJJJJIJIIIJJJJJ
@3686122/1
attgtgtttaatacttctaaaaagtcatcaataatttcgaaaggatcttt
+3686122/1
;?@F=BDDFDBDFEFFAE@E4:??CEBEF?F?BDHEDEC8DFHABH>GGI
@7894291/1
ctgttaatgcctccaagcttaacattgattttaaggcaaagattggagag
+7894291/1
CCCFFFFFHHHHHJJJJJJJJJJJJJJJJJJJJJJJJJJJJIJJJJIIIJ
@3686426/1
gttgtaacgattggaaaaataatcagaatatgaatggtattgctctgcag
+3686426/1
@@@DDBADHFHBFHIIIIE?BHHHGHHGICGDG<D@HCGAD><4B>GGCA
@8376298/1
cttgttttttaacataatataaatcagctggagctgaacgtgtccaaaat
+8376298/1
BCCFFFFFHHHHHJJJJJJJJJJJJJJJJJJIJJJJJIJJIIIJJJJJJJ
@1487028/1
cttaactttagtgaactggtcatcaactgagaggccaaactccttcaggc
+1487028/1
CCCFFFFFHHDDFIJIJJJHEEBFEHJJIC>HHCDHGGEHGGGI9@DGGD
@4811639/1
gaatcctttgtgagccacatcaatgttaaggaatggtttccaaccaataa
+4811639/1
B@CDFFFFGHHHHIIJJIIJJGGHCHHFIIIJJIGGCFGDGIHD>7FEHE
@7405660/1
gctggaacaacatggacttcacaaagctctccaacaagaatttgtttttg
+7405660/1
@@@BDDDB;CA=CCAGHB@BFEBH@H9EFHI@DCFCHBBGCC999B9?F@
@6877132/1
ccctgttgttccattgcttgaggtctggtaattggagcggcttgt
+6877132/1
C@@FFFFFHHHHHJJJJJIJJIJJHJJJFHHIJJJJJJIJJJG09
@5912594/1
gcctcatgttataacattatgcagttcattacctaagatatttgttatga
+5912594/1
BCCFFFFFHHHHHJJJJJJJJJJJJJJJJGIIGIJJJIIGIGJJJJIIIG
@5912732/1
aagaactatttctttaagaatattttggatttcattgatagtatctgatt
+5912732/1
CCCFFFFFHHHHHJJJJJJJJJJJJJJJIJJJJJJJJJJJJGIJJJJJJJ
@908938/1
catgacctaagagttttattaaagttggat
+908938/1
@<=DBD8B?DFDF<<:<EIC<<?E<A@CCA
@2009680/1
ctctaactaaaaattcttttttaagtaacaaagcttcagtaaataacaaa
+2009680/1
@@@DFFFFHGFD>GHHGGEIFHIJIGF@CAG@DCEHI9DGDGHGCHJGEG
@6369347/1
gcacattgcagttgctatcatacattcttaatatctgtgtattaagcctc
+6369347/1
@<@FFDA>>C<FH<>FGGIIIE:FHCBHGBHHBDAB>?C1:?E?:C<;BD
@909153/1
tgggcatggcctgcagctccctttttgcagcttcttca
+909153/1
@@@DDF?EBFH<AEB93CFHB@CEGGEGD9CEBDFDF?
@909363/1
atctgaagggcggtcccctcttttgggtggaatgtatgacgatgatt
+909363/1
@@@FDFFFHDHFH:@AGHE<FHGEHBH@GIGCGG@@>E>EHA;?E3?
@5913539/1
cccgattctatttcttggtcatcagtttgagatactgtaatgcattgtag
+5913539/1
B@CFDDFFHHHHHJGIIJHHGIJJJFJGJHGJJIJJJHIIJIIIIJJHIG
@3155874/1
gtaactatgatttagacattactaccaatactttaagagcatttatt
+3155874/1
@@@FFFAF?FFHGIGJJBHGGEGEIIGGG>EGGIJJBHGIIJEHI9<
@1488596/1
taaaagtgggttcatgaattgctccctccacctga
+1488596/1
@C@FFAA4FAAF?DA<C?CIHGIECHAFHHE@F@:
@5315684/1
gcctggtgcggaggctaccttgccgtaggaaataagaaagcaag
+5315684/1
@<@DD;=B<FHHFDGEGGEGIBG9D@DG1?B??FHIHG9BFG93
@1488809/1
ctttctttcaacaaacacaagagctaaatt
+1488809/1
<@@DFDFFDF8FHIBHIJJBFEGICAFAF4
@5914190/1
ctctaatcatctgattagtagtaacgattctccactgaaccaaatcggct
+5914190/1
CCCFFFFFHHHHHJJJJJHJJIJJJJJJJJJJJJJJJJJJJJJJJJJJJI
@6370314/1
cttgatcattttcgtttacccagagaggaaatagtattttttcttcatcg
+6370314/1
@@;DBDDDFDDFFI<EG@B?G@FAF9CG;?9CCFCDCFFEFBEIFFFEIF
@7896947/1
ccctcttctggaaagcagctcttgcag
+7896947/1
CCCFFFFFHHHHHJJJJJJJJJJJJJJ
@5915103/1
caaagatagtaagttatttcttctaaattctgctctgataaattagaatc
+5915103/1
CCCFFFFFHHHHHHJJJJJIIJJJJJJJJJJJJJJJJIIJJJJJJJJJJJ
@8379605/1
gcactttaggtgaagaatatttataaattttctcagtttcacttaaatct
+8379605/1
@?@DDFFEFFFBDDGFFFHHHHGHHGBHIIIEHHIIEGIGIGIIBEHHHI
@6879236/1
agacaaccaaatttgcactggtttttgaatcactactttttgaaacacaa
+6879236/1
CCCFFFFDHHHHHJJJJJJJJHIJJJJJJJJJJJJJJJJJJJJJJJJJJJ
@2545993/1
gaaatctttaggctgcagctcaaccattttatcggccaacatattactg
+2545993/1
?@@D=DEFHDHFBGHBGE:FEGIGGIEEGEHGH?AAG@HF1BD<B</??
@7408239/1
cttggctttgccgcttgttgctgtacttgaggctgagatgaaggtggtct
+7408239/1
@@CFFFFDHHHHHIIIIFHIIIIBHGHIIBHGIIIGIIGGGGIIBFH?FA
@2546287/1
cattttatagctactctaaaaacacgg
+2546287/1
@@CDD<D>FDHDHI@GHG4EFA@GEGC
@3156617/1
cttttttgcccattattgtgtactatcttcaaagagaaaaagtgcaatac
+3156617/1
CCCFFFFFGHHGH@GGIIIHGCHHIJ@GGGHGBHCEIIEIJJDHGIGIIH
@4292660/1
ctgcggaccattagttgaagtcccagccctcagataatcccatatcattg
+4292660/1
@@@DFFFFHGHAFHEIEGE99CBF3CEBEGGIIF?D4?DEGD4FF@E?DA
@2010682/1
ctccttccaaaaaaatacagcaagtctggtaaatttatcgcaaggtaatg
+2010682/1
@@@FFDFBFFF?HI>@<FHB>ECFCFGG99CD4?GHIBFDHIEGE.BFFH
@3157061/1
ggtggttgttgcctctgttgctgctgaggctgttgttgccactgctgctg
+3157061/1
@@?DDDDF<FFHHJJJIIJJJEHIGI<GCHDGDG<DFHIIBG>??D9DD?
@2547020/1
cagccttatgcctctcaaactcaagctgtcgctt
+2547020/1
@@1?D?BBFHDB?F<@E<?FHFEBB<9CEEGGHI
@344459/1
cacgaggagtattcttggaaacaattttataattattggatatattcat
+344459/1
@@?DDFFFHCFHHJIIFGIEHIBAHGIIAH<CAFGGIC<DEDA@BD>9?
@912012/1
gtcacaactaacaatgggccacaactcatattgatcgt
+912012/1
@@@DDDDDBHFA:EEH>BGHIHGG7?CCD?<<<E@C81
@912038/1
ccataccgtacgctcaaacatgcaaatgtgacat
+912038/1
@@@FFDFD<CDFAGBAFBACHIGAEDB?:949:<
@1491144/1
gttcaacaaatctcttaatgatatcagtcagcttacaagccttagtaagc
+1491144/1
B@@FFEDDFGHHGJIGIIIIJJJIJIIHJJJGHIJHI@GCHHIHDHCGGH
@5317979/1
tccttcttcaagcctagggaaaaggtgaaataaatgaattgatgaaacaa
+5317979/1
CCCFFFFFHGHHGIGGBGGFGGGGI?CFHFGCHC>G@GGHHIHHCG>ABG
@2012219/1
ggccagttctggaggatgaagttttctacctctt
+2012219/1
@<@DDDBDF:?3:C@:;?E>EDGFH4C4BCH??B
@1491986/1
cgttttttggagaggcaactcaggataa
+1491986/1
@@@DFDAFFF?FHIFGBHGHI9?;<FH<
@912998/1
tacctctacatcttcagcttcttcacca
+912998/1
?;8ABD>DDH8DHCE>B>DD:ABEHD3A
@7898498/1
caattctttacatcaataccttcttctatcacatcggaggcaaccaatat
+7898498/1
BCCFFFFFHHHHHJJJJJJJJJJJJJJJJJJJJJJJJJJJJJJIJJJJJJ
@7898535/1
ctcctccacctttctttccttttttgcccattattgtgtactatcttcaa
+7898535/1
CCCFFFFFHHHHHJJJJJJJJJJJJJJJJJJJJJJJJJIJJJJJJJJJJJ
@7408781/1
caacaacacaattgtcggcagctgggaatcctttgtgagccacatcaatg
+7408781/1
CCCFFFFFHHHHHJJJJJJJJJJJJIJJJJJJJJJIJJJJJJJJJJJJJJ
@6880090/1
aacggagtttgctgtcgaatactctgagcttgctgagcgactaatgccac
+6880090/1
CCCFFFFDHHHHHJHIJJJJJJJIIJJJJJIJJJJJJJJJJHIJIJJJJJ
@2013055/1
gtcataagttgtaacagtaagttcttttttttc
+2013055/1
@@@DDD4A=DACFHCDHGH4:CFHGC9FCHGH9
@7898962/1
gccctgaataccttgatggctacaaaggtagaagtcgaattcagttggat
+7898962/1
CCCFFFFFHHHHHJJIJJJJJJJJJJJAFHIIIJHIJIJJJJJJJJJJIH
@5916970/1
ttaggctgcagctcaaccattttatcggccaacatattactgacctcaac
+5916970/1
@@@FFDFFHHHDHJJJJJJJJJJJJJJIJJJJJJJJJJJJJJJJJJJJIJ
@2013522/1
cccattattgtgtactatcttcaaagagaaaaa
+2013522/1
@CCFFFAAFDDAABE@FEHIGGEDGHCAEFHGG
@4815850/1
ggtaggtgcagggtatgaaactgaacgtgtacacctggt
+4815850/1
@@=DDFADFDFF>ABGHJIJHEGIIIJGG@9CFHHIGI<
@5918131/1
gctgttgttgctgctgctgctgttgttgttgttgaccccatggttgtcga
+5918131/1
CCCFFFFFHHHHHJJJIIJJIJHJJIJJIJJIJJJJJJJJJJJHIJJJII
@7410725/1
attttcttcattgtaacttggcccgcaacaattgtacacaactccatagg
+7410725/1
CCCFFFFFHHHGHGIJJJJJJJIJIIIJJJJJIJJJEHHIIJJJJJJJJJ
@3159664/1
gcactgttttcaccggaggaatttgtttgtgattttttattgtatcccaa
+3159664/1
@@<DDFDEHHHDFJIFIDG?FGFHICG>GIJB>CCHHIGGGG>FCHGIE;
@913475/1
gcctagacttgtgcaccagctaaagaagacttatctttaaacggcagctt
+913475/1
CCCFFFBDHG<?FIIIIBHIIC<HH@H3CFHGCHGGGGIIIEEHGG<DDD
@345489/1
ccagcaggtgggtgagtaacatcagctccgagaaatattacaggttcgtt
+345489/1
C@CFFFFFBDFDCEHIIIBHHGGGCGEHGH6GB6;4DFGHII@>?DFBHE
@2548818/1
attaactttctgtagtatgtttacaaatgttgcagcattaagtcttctct
+2548818/1
@@CFDFFAHFH?HGEGHIGHIGEEHG@B<AFHGHGGEIGHGABCDFFD:C
@913956/1
gttgtttcaattttggcagtatgcaaatattgtggaccatcactttttac
+913956/1
@@@FDBFFGFFFFIGIGIAF>4B><EHD?BEGFGGGCGGII3BBFGHEGG
@3160724/1
gttatttcttctaaattctgctctgat
+3160724/1
@@@A:;D=CBCDD@EAH4EICAA>@3A
@3161299/1
cccacttttatgaatgattttgatccaaccttctggtag
+3161299/1
@@@DD;DDDFFDHHIBHH4CCE@FGHFEGGGGGCGG?E9
@3693409/1
cctccttccaaaaaaatacagcaagtctggtaaat
+3693409/1
?1=ADDDDFBD?C=@FBE<FADB3:1:4:3:?@9D
@7900710/1
gatatattcatgccacattccattccatgatttattaaacccgatgctag
+7900710/1
CCCFFFFFHGHFHGGIJIJHIIJJJJGIJIJJJJJIJJJIJJJJIJJJJJ
@7901113/1
cttggcaacaaacagttgttttttcctgatatagctctaacttcaattaa
+7901113/1
@@CFFFFFGFFHHIIEHHHEHGIJJJJJJJJJJIJJJJIIJJJJIIGIGG
@7901185/1
cccgccatattgtagctttggtggtggcagaaccctacctcgaacttcca
+7901185/1
CCCFFFADDFHFHIGIIJJJJFHIEGHJJGFIGJJJIJJIIJEHGEEHIJ
@8383935/1
gtccgactgatgatttgaggttcttgtggaattgtgacactttgatgttg
+8383935/1
@@@FDFFFHDHFHIHIJGFICEHIJJHHGEBEHHDEHIJHGIJGDHIDEI
@7411248/1
ccgacacatcaatattaagcatcatcttccattgagaaggcctgacggac
+7411248/1
?=?=DDA?CBC2CGEFICFFIIF@94A2AC9?EF<GFGFIB?<6;08@0@
@2550794/1
gtctccttcaacaatcgtcggtacaatgtaatatgagttttctttgtttt
+2550794/1
@CCFFFEFHGFHHIJJJEHIJHHGEGIG>FEI<FEHIIGIHHIIGHFGGJ
@4816560/1
gaagttatcaagaaatctaagattgcatca
+4816560/1
<@@FDDDEFFHG4AEFGHIB?<CABEHH49
@2551014/1
gctattagtacttccgtcaacactgcttt
+2551014/1
@@@DBDADAACDAFHG:CD@HEH3:2AF9
@4296969/1
gtgtttttgagctcatacttaatccaatgacatggggaagtcaattgcta
+4296969/1
@@@FFFFFGHHGDGII@CFCHGFI<EFFH9GHGIGEGIIIGCBBHHIGGH
@1496088/1
tgatagtatctgatttgttgtttattagggt
+1496088/1
@C@FFF4BFFHHGIBFHGGHHIJIF@FCA9;
@2551384/1
gccacattccattccatgatttattaaacccgatgctagctttctta
+2551384/1
CCCFFFDDHHHGGHIDBHDHIGGEIGEHHHHI68ED4CGHEG<GGCF
@915027/1
gctggaacaacatggacttcacaaagctctccaacaagaatttgtttttg
+915027/1
CCCFFADFDHHHHJJJJGIJJJI>FHIIJFIGIHIIIJGBAHIJBFHIJI
@3161915/1
gtcgaatactgttcttaggaatatttccaatgaattcctct
+3161915/1
@<@DFFFFHHHHHEHGHIII<DHIGIHAHFH9D<EFE<E@H
@7902661/1
tagcatttggaggactgtcagatggttttggagaattatcaaagagaatt
+7902661/1
CCCFFFFFHHHHHJJJJJJJJIJJJHHJJJJJJJJJJJJJJJJJJJJJJJ
@2015826/1
tgctgctgctgctgttgttgttgctgctgttgttgttgttgaggttgatt
+2015826/1
@@1DDDFAFHHHBGGG@DFIEIJIIFHEHAEHHIFIFCBD>4BGB@FBFG
@2016013/1
ctgtgatcttgtctaagattgctttcgctgcggcatgctttgcttctttc
+2016013/1
?@@BBDFDF?DAFHG?E?IAHGHIJJJIG8A:GGGEHB>FG9D<DDAGHD
@915997/1
gtgatatatttttgcatctgttataaatg
+915997/1
C@CFFFFFFH4?4EEGIB@F<CF<EHG@H
@916250/1
ctctacctgatctggaccagtggcgtatttacagaagcaaggttggccta
+916250/1
@C@DFFDBHH<DHGHGIIBG@@CG:@GGHIIII@GAB>G?DCB@FHHGGA
@1496716/1
gtaatattttgataacgtggatgtagataggctggcctgc
+1496716/1
@?;D=BDFBFA7CE@CCAFEHC9A@EC<EE;?CFGG??FB
@6374229/1
aggaggtccctgttgttccattgcttgaggtctggtaattggagcggctt
+6374229/1
CCCFFFDEHHHHHJJJJJJJJIJJJJJIJJHIJJJGHJJJJJJJJJJJJJ
@7903789/1
tctggagctcatcaagcttcggtccgactgatgatttgaggttcttgtgg
+7903789/1
CCCFFFFFHHHHHJJJJJJJJJJJJJJJJJJJJJJJJJJJJFHIJJJIIJ
@6374670/1
cgctgtgtctctttctttttttgttagactgatttgatagagcacggaag
+6374670/1
@?@DBDDAB>DFHB@FHGHGEGGFG?CHHCCGHGIE<GGE<FCHHGA@FE
@3163994/1
gccgatctgaggtctgtcaattcaccaggtgatatatt
+3163994/1
;?<DD<DDBF4D:C<EFE@DFG4A2AF3E?C4C>CFAE
@6375194/1
cttttttgaaacgaaatagttttttacaatactgctgtaatgtaaaagca
+6375194/1
=???D?8DACCBB@A@CAA2<FEEDC<9??DEDBDDEBBDBDDBDDDEI>
@2017542/1
ctcccctaggctttgctttaggatcatcatctggattttgaataggaaat
+2017542/1
@7@DFFEFFH?FFEGBGGGHCH9FHIGI@CAGHIEGIJFHGGHIIJ4<DG
@2017556/1
gtccacaaaaaataaaataagctcaactatagtttaaaaaaaca
+2017556/1
=;?DDDD3AF?FFBGIIDHG9EHBFF9?<F9D?<FHHGGF6@02
@7904530/1
ttcgcttgttttttacttgttcctgtgccataaccgtacttcatatcatt
+7904530/1
CCCFFFFFFHHHHJJJJJJJJJJJJIJJJIJJJIIIGIJJJJJJJJJIJJ
@4297563/1
ctctttcattatcgtaaattgtcacggtctcaacaagttccgttttttgg
+4297563/1
@C@FDFDDBDDDFGB9@EEHE4?F>G><;:FHIIDDGHEGC:?9BADHIB
@3696483/1
ctttgtatctgcatgaacggtaatagctcgtgccattgcgccaggtgtcc
+3696483/1
@BCFDDDADHHHGJI>FGHIEEGGJCHIIGECDGIGDEGGGGEIGFF3?F
@1499311/1
ctctgtcgaacagcttccacagcttgtctgtaattgcgataaggtttttc
+1499311/1
CCCFFFFF?HHGHIIIJJJIIJIGIGGIIJJJIIGJJJJFIIIGBGHGIC
@4818023/1
gggaattctaagagggtacacaattcaggcactaatgtctcttcaaaa
+4818023/1
B<@DBFDDHDHHHIJJ;EGGH@EECHEACCGHHHE9???:DH4B?@F@
@7905817/1
aagcaggaggttgttgcatcctttgctcttgaggaagttggtgtagaggt
+7905817/1
114ABDDFHHFHHHJJJJIJJHHGJJJIIJJJJJJJJGIIJBGFHIJJJ9
@7906122/1
gctgtggtctctgctgttgctgttgttgctgaggctgctgtggtctctgc
+7906122/1
CCCFFFFFHHHHHJJJJJJJJJJJJJJJJJJJJJJJJJJJIIJIJJJJJI
@7414395/1
gctttttccgttgggattcattatccattctcccctaggctttgctttag
+7414395/1
CCCFFFFFHHHHHJJIJJJJJJJJJJJJJJJJJJJJJJJJJJJJJJJJJJ
@3698383/1
gagaattgagagaagctttactctgtagcattgtaatttcttgttcttct
+3698383/1
@@BDDDDDHDDBFGEHHJJIE@HHIE@HCCIGIJEGGII>GHI>CDFIIB
@7906488/1
gtccttctaacctgttcttcttgaagttggttcagctgtagtctgtctgc
+7906488/1
@@CFFFFFHGGHHJIJJJJJJJIIGIGIJJHIJJJJJJJJJIIJJIJJIJ
@5921800/1
gccaaatacttcaactgtgactctaactcttcttccatccgctagttttt
+5921800/1
CCCFFFFFHHHHHJJJJHJJJJJJJJJJJJJJJJJJJJJJJJJJJJJJJJ
@6375543/1
gggccattatcgcatcatacggaatctgccgagtccttccttctagtgct
+6375543/1
@C@DDFFFHHDBFIIJJJJJJJIIIJGGHGBGGBDFGIJJIJIJEEFGIG
@348666/1
gcggtcccctcttttgggtggaatgtatgacgatga
+348666/1
@@@DDDDDFFFBBGHGA<CGGG<FFDF><FBG;FG@
@7415148/1
cttctctaactgtcctttgaggtgcaaaacaagcgatcgcccagaccctt
+7415148/1
CCCFFFFFHHHHHJJJJJJJJJGHGHJJIJJIJJIJIJIIJJJIJJJJJI
@2018225/1
ctaataatttacaaatatcactaatcttcaatacattgg
+2018225/1
@@CFADBDHGHGDHE<DGHHIJJIGG@HHH9AC?BFF<<
@3166706/1
ccgtacttctagcattagaagtttcttctccagctaaggctgtatcatca
+3166706/1
@C@DFFFFGHFFHJIGIG>@H@HIJJIAHIJJJFHGI@HGIIHGHIBFGG
@3167149/1
cggctcttgtttcatactttttgcaattactcttttttgatgatctagtt
+3167149/1
CCCFFFFFHHGGGFIGFHIJCHIJGIIJGIEHGEHIGEFCEHGCGI<F@D
@1501679/1
gccgtgtttggtagaagcaggatgacacttaggtcgtgcatggttta
+1501679/1
@@@DBDDFFBHFAHAGGGIIICHGDHDGGIIIB4?C:?BGGIIHEHC
@4821537/1
gtggggaagttttatttacattttttgcctgaacacattggg
+4821537/1
<B?DFFBDF?FDDHIIJJAHH>FFF@GH9DBHHGIGGIII<D
@1502037/1
cgataagttaacaccaccattctaggaatctgtttacgttcggtttttc
+1502037/1
<?<DDD3ADFBAFIAB<CADEFH4F@AHFGEEFDFE<?FF>AFD?@=?B
@5324456/1
ctgctaacctcttggcaatttttttcgatttgccagtacctatttctttg
+5324456/1
B@@DFFFFDFHHFGGHGCHCEHHJJJJBD>FHGGEGGEHIIIJIDHHGJG
@4822289/1
tcggtgttttaattaaaaaattggtgggaggagaaatagtgattctgtag
+4822289/1
@@@DAD8AFHFBHG>FBGHEEIEI9CG:?DD@FH;??DF>FFHDBF@H4B
@2554518/1
gtcacaactaacaatgggccacaactcatattgatcgtcaaatgaaacat
+2554518/1
@=@DFFFF?HHHHDGHEGCG?BFGIDHICIIIBH<CFCB=:4?DEHI<G?
@350542/1
atcgcacaacaaacacttggggagttaaatcaacatcagctgagatatac
+350542/1
?@;ABDDAHDDHDGHI>:<AFEHGICGGIDEGIGHH9D<D?<FEGIIHHI
@6886856/1
cttgcattaaatcacatcacattaccacatttctcaaattcagtcttgaa
+6886856/1
CCCFFFDFHGHHHJIIJJJJJJJJJJJJIJJJJJJJIIIJJJJIIJJJJJ
@5924027/1
ggtgaactgcctttcatgaggaaggccctcttcattttcggtttcgtagg
+5924027/1
BCBFFFFFHHHHHJJJJJJJJJJJJJJJJJJJJJJJJJJJJGIJJJIJJJ
@4300728/1
gccaagatcagccgtgtttggtagaagcaggatgacacttaggtcgtgca
+4300728/1
C@CBD=DDFHGHHJIGGGIIDAFAHIBEGGICD@<?3DFDF?3BD@?0;B
@923029/1
ggcgtatttacagaagcaaggttggcctattattggcattccagcatcat
+923029/1
BCCFDDDEFHHFGIJGGGIHG:CGGI<FHGI@@GCGIE9BBDB?;FFH3E
@6887987/1
tttaagagtactaccaactcatactgtcttcagcctcatgttataacatt
+6887987/1
CCCFFFFFHHHHHJJJJJJJJJJJJJJJJJJGIJJJJJJJJJJJJJJJJJ
@7908953/1
tgtctaacttgaccaacggtaaaagcaggaggttgttgcatcctttgctc
+7908953/1
;?@FFFFFHHHBHGEEHIIJIIG>EGEHC8CDDG@GGHJIIGGGHGGGII
@6888497/1
gttcattacctaagatatttgttatgatctccggccaagatcagccgtgt
+6888497/1
@@@FFFFFHHHFHGHIIIJJIHIJIIHIJIIJGIJJJDGIJIGIJJJHIE
@4301773/1
cttgaacaaatttacctaaagcaacaacacaattgt
+4301773/1
<<?DDDF>F3<DDBA<F9EDEEGBGG9CGGGIICDD
@8392120/1
ccacaaatccacttggaaaactgtttatcatagatccgacgacacttttt
+8392120/1
CCCFFFFFHHHHHJJJJJJJJJJHJJJJJJJJJJJJJJJJJJJJJJJJJJ
@2556460/1
ccttaacttgcattaaatcacatcacattaccacatttctcaaattcagt
+2556460/1
CCCFFFF<FF?FHGIHHGIICHGJJIIIIJJJIIGIGHIDHEE>B9DCDF
@4302827/1
gttcaacttctttggtgtacagaaatatttcg
+4302827/1
@<@FADDDDBFH?D@FHHHGCHG@GF@CHGEG
@7416789/1
taagatatttgttatgatctccggccaagatcagccgtgtttggtagaag
+7416789/1
@<?DD>?DFFFFHHGFGIGHEEHBGHGIEB?DGHIHA0?8BGAEF<=B=C
@7417027/1
ctagggaaaaggtgaaataaatgaattgatgaaacaaattccactacagc
+7417027/1
CCCFFFFFHHGHCFGIJJJJJJIIJJIJIIJJJJJJJJJJJJJIJJJJJH
@924490/1
gccaacagtaagacatggtagatgaggatactttaatctaatattatatt
+924490/1
?@?1ADDDFFAFAFGIE9<FE<HH:<B?9C@BCG@9BEG<?C<CFFI4?F
@352235/1
atcaacatataatgacaattcacgaaaataatatctagaggttatctgac
+352235/1
@CCFFF?DFHFHAHBG3AFGIIIIB:FGGGIGECHH@BGGB9BH@CHEG<
@5326360/1
gtcaaatatatatgtatcctattaatgctttaaacattaactagttgcac
+5326360/1
@@CFFFFFHHHHHIGGIHGIJJJIJJJJJIJJJGHGIJJIGIJJEHHIJJ
@7418156/1
ctttgcgacaatttgttctcttctgttgtttcaattttggcagtatgcaa
+7418156/1
@CCFFFFFHHHHHJJIJJJJJJJJJJJJJJJJJJJJJJJJJJJHIJJJJJ
@2556930/1
gctgctgtggtctctgctgttgctgttgttgctgaggctgc
+2556930/1
CC@FFADDHB;DFEHGGHGIIIIIIIBHDCHEGEBFHIB8:
@5326871/1
atggttgtcgaggaggtccctgttgttccattgcttgaggtctggtaatt
+5326871/1
@CCFDFFFHHGGHJJJ?FHIJJGIGHIJJJIJJJJJIGIJJIIJJFHIJJ
@4303358/1
gtgactgatttttcttcaacatcaacaaatgtcacttcaaactgttgctc
+4303358/1
@?;BDDD?FDHFFGCGHIIIIDE43CGDHEHHHGHE@H@4C3CG4??BGI
@3704610/1
cctataagggcttcgatagaatctgcaacaactttgtcaacg
+3704610/1
CCCFFFFFHDHFHJIIGJIHCEHGHJG9?EG?FGIIDGG9D6
@1506485/1
cttgtctaagattgctttcgctgcggcatgcttt
+1506485/1
@@@DDDDDHFFFDHGEG9:CFEBCEEH0D;DBGE
@4827953/1
cctcacacctggcactaaactgtaaagggc
+4827953/1
@<@DD?B:A3AA3;<A<AA:F<ECH@?B8?
@1507526/1
cttcagctgagtgagttaaaacagtacatcgcacaacaaacacttgggga
+1507526/1
CCCFFFFFFHDCDHIIJIIGGEBHHHJFGEHCGHEDHCDG;BFGCFGGH;
@7419373/1
gaacaattctatcacctttgaagttgaataagttattattcttctaggtc
+7419373/1
CCCFFFFFHHHHHJJJJJJJJJJHIJJJJJJJHIJJJJJJJJJJJJJJGH
@3706728/1
tgaacatgggcaaatctggaggttgatgaggaggctgaggcggaat
+3706728/1
@?@ADEDED=FHDGGIIIIEHE:EEGGEFG@CHGE?F?BF;?A;A5
@3706967/1
gtaatgaatggtgttgctttcgcagggtaagtctttcagtctcatccaca
+3706967/1
@@<DDEFFG?H?DBGHHGHHFG:EHBEBDEI@BDGHHGHE<DF4?DH3?F
@3707076/1
ctttgatgctgctcaatttaccttcatccttgttttcaaagttgataaat
+3707076/1
@@@DFDFFDFFGDGHJIJJJJJJGCGIJFEGH?F>G?FGC<1?DHII>D9
@1508844/1
atcaaaactcattaaatatttctgtaagcgaagaactgaggtaaaaataa
+1508844/1
CCCFFFFFHHHGAGDHIIGIIGCHHGEHGEGHGGGGI9DEEDFHGHIIIH
@3707120/1
ctcaaacttgctagcaatcatgctctcaccaaataccttcttttgtccca
+3707120/1
@@<DDDDDBH??B>GEIEGI@FHE<<AFHFGFHBEHB<4;D>D@40?B<?
@4305633/1
ccacattccattccatgatttattaaacccgatgctagcttcttaaatct
+4305633/1
@@CAD?BDDHHFDFEHGBDDDAD@BIFEIIEHGE7?D9<D@GC9?4<<D<
@7420236/1
cctgatgctgggaacaagaatgctgttaatgcctccaagcttaacattga
+7420236/1
CCCFFFFFHHHHHJJJJJIIIJJJJJJJJJJJJJJJJGIIJJJJJJJJGF
@5327925/1
ctccttcttctttttttctagtttcctcctcatcaagagcacggcgatac
+5327925/1
@@@DDDBD<?DFHGEHIGICFAFFH?EFAFIIIGIIICHIIGGEHAAEHH
@353860/1
ctttaagacactgactaaaatattgttcaagttcacgaggagtattcttg
+353860/1
@BCFFDDDHGHHGGIIGGIIJFIJJJGGGDGIHGIEGGGG>7?FGA<FG9
@5328218/1
gccaacagtaagacatggtagatgaggatactttaatctaatattatatt
+5328218/1
@@@DFFFFFHHDHIJIIJIGHJGIJIIGGHIHFGGJIIIHGDFHGIJGFH
@5929132/1
tttgattcgtcctttgtttttactcctttttca
+5929132/1
?@@DDDD?C=<BDEBFIAGFFI@FE9FEFGEEE
@3173131/1
ctccgacaaacgccatcctctcattcttagttgtaacaactaggggcacc
+3173131/1
CCCFFFFFFDHHFIJJJIIIJJIIIJIJIJHIJIECDFGGGEGEHI:@@F
@3173203/1
ctccaaacaatcttttcagcacttatccaatgagcaacgacttcactcgt
+3173203/1
BC@FF;DDFHHDHJIJJJFIIIIJJJJIIIHHBGIIECG=@:DGHHBHCH
@4831179/1
caggttttgggtagttgggtaatattttgataacgtggatgtagataggc
+4831179/1
@@@DDDDDHHHADGHIIIIAF9C>FHIHIFGCGFGHCHEGGHAEEF<@EG
@8395058/1
gtcgaggctgggctacagatatctagaggttctgtatttcctgtgatctt
+8395058/1
@@@FDAADHGAFBGHIGGEHHJGIEHI@H@FHIGGGIIDGEGEDFIIDHG
@8395904/1
gtctctgctgttgctgttgttgctgaggctgctgtggtctctgctgttgt
+8395904/1
@=@DDFFFDF?DDGEHFGCHGGIIIHGHCHEGCG?B@?DE?DDHEGDHIG
@5329514/1
accaattttatgatttctcttctcttggtgttcaacaaatctcttaatga
+5329514/1
C@@FDFFFHHHHFIJJIIHIJJJJJJJJHHGGIIJJJJJJJIIJJJJJJI
@5930525/1
gtgtatgaaccgctgcattaaatattaaagtattgagcaaagtgaatgca
+5930525/1
BB@FFFFFGHHHHJJJJJJIIFJJJIJJJGEGHHGIGGGIJIDGIJJGGI
@5329705/1
gtcacttttggtcctgttggtccattaatataaaatggttcaacttcttt
+5329705/1
CBCFFFFFHHHHHJJJIJJJJJJJJJGIJJJJJJJJJJHIJJJJJJJJJJ
@2560177/1
ctttctttccttttttgcccattattgtgtactatcttcaaagagaaaaa
+2560177/1
@BCFFFFFHFHFGJJJJIII@GFHIJJGHIIIIFJGFIIIGGIIJCGHGC
@5931041/1
atgaattgctccctccacctgaactagttcatatttcggagtcgtccctc
+5931041/1
CCCFFFFFHHHHHJJJJJJJJJJJJJJIJJJJJJJJJJJJJIJJJJJJJJ
@7420857/1
caggatcatatcgtacaataagattacatttgggtagctcgatcccttct
+7420857/1
CCCFFFFFHHHHHJJJJJJJJJIJJJJJJJJJJJHIJJJJJJJJJJJJJJ
@1510073/1
tgaaaacatttgataaaaaatatat
+1510073/1
<@@D=:AA=DFADFEG@FFFIIF4<
@7421153/1
ttatcaacatacagagcaccaagaaaagcttctaaaagatcagccctatc
+7421153/1
CCCFFFFFHHHHHJJJJJJJJJJJJJJJJJJJJJJJJJIJJJJJJJJIJJ
@6381471/1
gtctgctgggttgctggtcaccgggttgttgcctaacaggagg
+6381471/1
@@@DDDD?:<<:DGFEEBEEE>F6C:??:?BFFFE@8??;B=A
@5331149/1
aggctgagatgaaggtggtctgctgggttgctggtcactgggttgttgcc
+5331149/1
@@@FFFDDADHHHJJIIIJIJJIJIGGEGHJIGIIJJJIIGF?FHHIJIJ
@927594/1
cccacatctactgtggtaccagctggtatatttccagacttaccactttg
+927594/1
@@CFFFFFHGHHHBGHBEEIGIGGHBCEHAF@EHIEHEGIJFAGIGIFCC
@3176576/1
gtaggaagttatcaagaaatctaagattgcatcaccgaggaattccagcc
+3176576/1
@?@BDFFFFHFFHID@BHGHIJDA>HGGGEGIG3CFHII<FHCCFDG@;F
@6382135/1
gccacattccattccatgatttattaaacccgatgctagctttcttaaat
+6382135/1
CCCFFFFFHHHHHJJJJJJJJJJJJJJJJJJJJJJJJJJJJJJJJJJJJJ
@2024906/1
cttgaacttcatttccaacaggtagtaagt
+2024906/1
@@@ADD=B?FHFBBGFGBCF>F:CEFF><H
@7915336/1
cgccatcctctcattcttagttgtaacaactaggggcaccatgacgatag
+7915336/1
CCCFFFFFHHHHHJJJJJJJJJJHJJJJJJJJJJJJJJIJJJJJJJIJJJ
@5931088/1
gtctcttcaaaatcttcttcatcacgtcgtctttttttaccaaaccggta
+5931088/1
@B@DDFFFHFHHFIJJIJJJIIJJIJJJJHIJJJJJJJJJJJJJJJJJFH
@3708469/1
ctcagcgacttttgtccgaatctcatcagcaagaagaagtgcatt
+3708469/1
?@@FDA@@F@?8<ECFHG@@G7D:CFH43?FBHC9D3BD@A4B<<
@3708663/1
cagcatagcttcaatttcattgtcgcttatgtcaaattctacttctgaa
+3708663/1
@@@?DAD?DA?BCEEAEG?ACAE<C<3AF@F4@FECFHGD?DDHGB4?9
@3708766/1
gtcattagcagagctcgctactaaggccttcaagat
+3708766/1
C@@DFDEFDFB?FHGH>EEHFGBCEGGIBGHG@<CF
@5931736/1
gctgaactatttttactataaacatctttcatgtcatcaatatttatgat
+5931736/1
@@@DDDFFHHHHDGGIJJJJIIIHHIIIJICHGHIJJEIEFEHICFIICI
@8397882/1
ccggtacttttgtaaaacattatcaaaagttctctgaccatggaggataa
+8397882/1
CCCFFFFFHHHHHJJJJJJJJJJJJJJJJHHIIIJJIJJIJJJIJIFHHI
@3709292/1
ccataattcagaaagaatatacacaacagacaac
+3709292/1
?@<DBD?AFD=<FBDCGHEHICIFG<ED;9?3??
@6894548/1
ctcttgtattttgctcttctggaagagggcaagtaagtaccatatctatg
+6894548/1
@@@DDDDDHB<CFAHGIGHHGBD?AAAFHIB@EGI@D?FHHICBGGGHIG
@2561612/1
gtggaagtaagaggtctttcatttaatgttttttgaaaagcctcacttgt
+2561612/1
@@@FADDDFAFHHJG9?FHIIIIJIJI<A@C@;EHCDDH93DFGGEEHHG
@2561829/1
cccatatcattgagacattaacttgcgtagcatactttatcgtaacggtc
+2561829/1
C@CFFFFFHHHD>BGGIGHIJJJJJIB?GGGGG@GIGDGJII9BGHGA7D
@5934060/1
gcttctattagttcatctatattttttaaggaagtaagtgcaggggaacg
+5934060/1
@?@DFFDFHDFCFHEHIJIJJIJJJJJIJGIJGIJJFGDGGHIIIIJJJF
@3177104/1
gtgctccaattgcattccctttcacactagggacatgaggtgaaattatt
+3177104/1
C@CFFFFDFGHHFDHIJJHGHGEHHIJIGIHIIIIJJAHG:DBFBFGEIF
@3711220/1
cgtacttctagcattagaagtttcttctccagctaaggctgtatcatcaa
+3711220/1
CCCFFFFFFHB4AG9DGIII:IHHEHIICHCHII@9CEEB>?CFHECGIG
@4308797/1
ttcagttcttcaacaaaattatcttcatatatttcagta
+4308797/1
CC@DD?BDAFBDFGI9BF>GHGI@HEEIJHB>HIIEGGF
@1511694/1
ctttatttactagaaactgctcttcttttttaataagttttttttgggat
+1511694/1
CCCFFFFFGHHHGJJIIIIIIJBHGIGIJJJFHABGGHGIJGHIJIGICH
@7915652/1
cgacgacactttttagtaccgggcttactaagggagttttcttgatcatt
+7915652/1
CCCFFFFFHHHHHJJJHIJJJJJJJJJJJJJJJJIIFHIJJJJJJJJJJJ
@4308980/1
ctgtgttgttctttttctattttcttgg
+4308980/1
@@@DDDDDFFFFBHG>A:C?E?AEAH9A
@6382873/1
ggttcatgaattgctccctccacctgaactagttcatatttcggagtcgt
+6382873/1
CCCFDFDDGHDHHGIJIGIJJIIIEGGFFHGGCE<?FIIHED@HBAF@FD
@6382908/1
ctacaggtagtgtcgacaattgtaccaagctctggcattttcctgtgact
+6382908/1
CCCFFFFBFHFHHJJJJJJJJJIIJJJJJJJJJJJJJJJJJJJJJJJIJI
@8400943/1
cttggtgttcaacaaatctcttaatgatatcagtcagcttacaagcctta
+8400943/1
CCCFFBDDFFFHHJJGBFFIEHIIJJIIJJJJC?EGHIHIEBGHGGIHHJ
@7916745/1
gcactgttttcaccggaggaatttgtttgtgattttttattgtatcccaa
+7916745/1
CCCFFFFFHHHHHJJJJJJIJJJJJJJJJIIIJJJJJJJJJJIIJJJJJJ
@4835159/1
gtaagagcttgcaagaggtaacttctgtcttgaaatctgtagcccaatat
+4835159/1
@@@FFFF?HHHGGIJJIE@FHIBGAHIIIIIJGI>FGHHIEDGHHGBH9F
@5934593/1
gtcgggacttgaaaagaaagaccttcccactggggtgtatgtcattgagg
+5934593/1
@C@DFFDFFHGHHIJJFHJJJIHHIIJIJJIJJJJ@FHIJGIJJJJJJJJ
@3712888/1
cttccaaacagtatctaaagacatgccactgtcaagaaaaatt
+3712888/1
@@@FFFBDHHHHHDI@GGGIEIDGHCC?CGAFBHHIGJ<DDCE
@3712920/1
agtgaatctgttttcaacgaagattataccacataaattgtcggcatcat
+3712920/1
???DDDADDDDDDIIE4EEFFE:EFICEEIIEEEEIIIIIIAADDDDEIB
@6898081/1
ctgagatgaaggtggtctgctgggttgctggtcaccgggttgttgcctaa
+6898081/1
@@CDFFFFGHDHCGGDFHIIHIIIFHGIJJIGHGHIJIJHIJHJJJJIGE
@7917416/1
tagaagcaggatgacacttaggtcgtgcatggtttaagaaagaccaaagg
+7917416/1
CCCFFFFFHHHHHJJJJJJJJJHJJHIJJJJJHJJJJJJJJJJJJJJJJJ
@3177672/1
gtcgtgcatggtttaagaaagaccaaaggtttctgtt
+3177672/1
@@@DB>=DHH8<C@BEH4CBG;E@CEF;@CFGIGIGG
@7423374/1
ctgaaggttgtattgttctggtattatgagtgttacttctcatcctagga
+7423374/1
CCCFFFFDHHFHHIJIIIJJIHHJIJIJJJHHHIJJIJIJJIIJJJJJJG
@6384787/1
cgatcttgtacaacattttacatgcagttagtgcaactgctcccttggca
+6384787/1
CCCFFFFFHHHHHIJJJJJJJJJJJJJJJJJHIJJJJJJJJJJJJJJJJJ
@2564231/1
aagcactataggtcgaccttctcggccaagattaggcctacgt
+2564231/1
@@<DBE<DBHDDHIJDGGHIJIICH;EAFH9FHH>BF>?BBA?
@5333332/1
gcacagaactcagcaactctcggat
+5333332/1
CC@FFFDFHHFDHFHBEBEEECGCF
@7424664/1
gaaatctgtagcccaatatagattccagaacttccggcataatgagtaca
+7424664/1
CCCFFFFFHHHHHJJJJJJJJJJJJJJJJJJJJJJJJJJJJJJJJJGGII
@3179182/1
gtcactttatatgttcttttaacactctttgatggaatttcataaacaac
+3179182/1
??1BDFDFHHGHHFHBBHIGGGIIJJJI<HHCGIHDEHDAFH9FEGFFC3
@5333804/1
cgccgatcttgtacaacattttacatgcagttagtgcaactgctcccttg
+5333804/1
CCCFFFFFHHHHHJJJHIJJJJJJJJJJJJGIJJHIJJJJJJJJJJJJJJ
@5333952/1
cttatacctagtgcttctgtaaaacgccaataattgttctttcatgatac
+5333952/1
CCCFFFEFHHHFHJJJJJJJIJJJJJJJJIJJJJJJHJJJJJJJJIIJHH
@4837957/1
cctcaaccgaacacttctaggttacatagtg
+4837957/1
@@CFFFFFGHFDD;GHIJIIJEFHJ@DEC?D
@2027015/1
ctcacatatgtatggcacaactgataagttaagcattgcagtt
+2027015/1
@@@DA>AAFF=CF4<EFGEEG@FGHIGIIEEE@DH>FEEGD?9
@3713312/1
ctcgaatctattatctcttggacaagttgttatattagtca
+3713312/1
?@@D=3B:C>DFABGHHEGH9AFGGIFG<<ACA<<BFF<CF
@2027212/1
ctcagagctaccttggcagctgctaattttgcttggtgtttgttttctcc
+2027212/1
CCCFFDFFHFHHHJJIJJJJIJJ@EGIGIJIIGHIJ<FGH<FD>GIIGHH
@5936542/1
gcactgttttcaccggaggaatttgtttgtgattttttattgtatcccaa
+5936542/1
CCCFFFFFHHHHHJJJJJJJJJIJJIJJJIIJJJJJJJJJJJIJJJJJJJ
@5936799/1
tctcagatgaatctgaactgtctcttctatgtctaggtttcctactgaca
+5936799/1
CCCFFFFFHHHHHJJJJJJJJJJJJJJJJJJIJJJJIEHIJJJJJJJJJJ
@8404096/1
cttccaacacgttgaactaaacttggatcagtagtggtatcaatttcttc
+8404096/1
CCCFFFFFHHHHHJJIJJJJJJJJJJJJJJJIJIHIJFHIJJJJJJJJJJ
@360610/1
gctgttgttgctgaggctgctgtggtctctgctgttgctgttgttgct
+360610/1
@CCFFFDFHHGFHIIIJEDCHGHCG<FFDBGGI>GCD??BBF>?FE9D
@7919533/1
gcatggtttaagaaagaccaaaggtttctgttgagctagtcatttgttcc
+7919533/1
CCCFFFFFHHHHHJJJJJJJJJJJJJJJJJJJJJJJJJJIJJJJJJJJJJ
@7919600/1
ctagataataatgcctcagagctaccttggcagctgctaattttgcttgg
+7919600/1
CCCFFFFFHHHHHJJJJJJJJJJJJJJJJJJJJJJJJJJJJJJJJJJJJJ
@7919657/1
gttgtttactaatgcagatcttaaatctgttaatgctccagggctatgtg
+7919657/1
CCCFFFFFHHHHHJIJIHJJJJJJIJJJJJJJJJJJJJJJJJJJJJJJJJ
@2029764/1
gggtagttgggtaatattttgataacgtggatgtagatag
+2029764/1
?<@ABDDDHDFFAAE<GHIIJGIHIIIGGG=GGD>FBEI@
@361020/1
cgttttttggagaggcaactcaggataactatagaggttct
+361020/1
?@11BDDDHH8A:CGG?HGGICEGE91:DAGHEGD>D9D4B
@5335071/1
tgactatgtttgatgacatatcaataacattctcctcaaccttttgtaac
+5335071/1
CCCFFFFFHHHHHJJJJJJJJJJJJJJJJJJJJJJJJJJJJJJJJJJJIJ
@6389842/1
cttttttcatcattctgtagtacaccttccaaacagtatctaaagacatg
+6389842/1
CCCFFFFFHHHHHJJJIIJJIIIIJJJJJJJJJJJJIJJJJJJJJJJJJJ
@3181145/1
ctggagctcatcaagcttcggtccgactgatgatttg
+3181145/1
@@<DDDDBF8DDD9E<@BHGECF<GHGIIIIIGA>FH
@7920759/1
cggcagctgggaatcctttgtgagccacatcaatgttaaggaatggtttc
+7920759/1
?BCFFFFFHHHHHJIJJJJJIJJJJJJJJJJJJJJJJJJJJJJJJJGIJJ
@3181534/1
ctcatgttataacattatgcagttcattacctaagatatttgttatgatc
+3181534/1
CCCFFFFFAHHFHGEGIIH@D9EFGHIIIICCAGH<EFHCCGADIGEDHG
@361941/1
tgaggctgctgtggtctctgctgttgctgttgttgctgaggctgctg
+361941/1
@C@FFDDDHFHHHIEHEGGHIGJCHG<HDC3C1?F?@GCDB;080BB
@362019/1
cacagaactcagcaactctcggatcttctatccttatctcatcaaatatt
+362019/1
?@@FADDDDHGBBGBHGIIJJ?C@GGGG>CEADFADDGG@B9DD9BA@B@
@362156/1
gacaattttttcttttcttctttctg
+362156/1
CCCFFDFDA?FFADEBFF9:FH?FH<
@5336431/1
cttaatattagaaatcttaataaataggacgaccaacacagcgataaaac
+5336431/1
CCCFFFFFHHHHHJJJJIJJJJJJJJJJJJJJJJJJJJJJJJJJJJJJJI
@5336593/1
cccagccacaatgttacaaacctctagaggtagatatgtgtgcttgtgct
+5336593/1
CCCFDDFFHHHHHJJIJJJJIJJJJJJJJJHIJJJHJJHICFGGGJGHJJ
@8404907/1
tgctaacctcttggcaatttttttcgatttgccagtacctatttctttgt
+8404907/1
@@@D<DDDFDHH<?B<EDHIHIA6F?GGE8?@BEE?FDBDDEHHGHIIIG
@3716734/1
ctcagagctaccttggcagctgctaattttgcttggtgtttgttttctcc
+3716734/1
<@CDDDDBFF?FHDAFED7DBFGGIDGHIE4CBEHGDGHGFD;B?FFEFE
@8405296/1
gctgagagtaattcgtcgcgcattctgttgtatttttatgctcacttcac
+8405296/1
CCCFFFFFFFHHHJJHJJJJJJJJJJJJJJJJJJJJJGJGHIJJJJJJJJ
@1516920/1
gtcgcgcattctgttgtatatttatgctcacttca
+1516920/1
@@@DDDFFAHHDB@HGGHGIHIB9BDFGIEHGA:1
@6902221/1
ctttattaactaattggttttcaactgactctgtcgttggttcagattct
+6902221/1
CCCFFFFFHHHHHJJJJHIJJJJJJJJJJJJJJJJJJJJJHJJJJJJJJJ
@4314588/1
gcccatggcagcaaatctacttgatcctatagtttctcctacggagactg
+4314588/1
==@DBBDDGGD?HGGIGHEH9BHHGHGIGB<F<?DDG<DDH>F:D0@;BD
@934009/1
tcccaatcaattatgatactgtctccttcaac
+934009/1
@@@DDDDAD?CF<BAFCGHCFCHG>A4CE3<C
@4840020/1
ctttcaagaatatattcccgtgtgatatgatatgggttgctgtttacacc
+4840020/1
CC@FFFFFHGGHAGEFHJJ>FGIIII4CAFHHHHIIF=FDH<BBG<BGH>
@1517562/1
ctgctgctgcggctgttgttgcctctgctgctgctggggctgttgttgcc
+1517562/1
CC@FFDDDDG8FHGBBGIJJIIGCHE9?DHG9B><BD8@@?@==<86=7@
@1517584/1
cttggctttgccgcttgttgctgtacttg
+1517584/1
@<@D=DD?AFF?FHAFGII<CHIIIGGG@
@4315259/1
gtcatctaataattctttagcctctaaaccttcatctttatcagtaattt
+4315259/1
CCCFFFFDHHDFF<FIDGD>HEIHIIIDHIIGIEGICEEIIIBHGGEIGI
@934805/1
cattttatagctactctaaaaacacgg
+934805/1
@=?BDBDD42AFBEGBHFECHGIID>C
@5939932/1
gccaacatattactgacctcaaccgtacttctagcattagaagtttcttc
+5939932/1
@@CFFFDDFHHDHJJJJIIJJJJJGCDGF@EH9FCBFGCHICGIGIHGGI
@7428157/1
gccaaaatttgttcacactgttcctggctgagagtgattcgtcgcgcatt
+7428157/1
CCCFFFFFHHHHGJJJJJJJIJJJJJJJJJJJJIFHIJJJJIIJJJJIJJ
@3718861/1
ctgttgttccattgcttgaggtctggtaattggagcggcttgtct
+3718861/1
@C@FFDDAHDFHDGHI@HGGG;FGIJFH@CIGCAEHBEGIG0?/8
@4315868/1
ctctgattagaccctaaagttaaattattgtaacccatactcctatcagt
+4315868/1
@C@DFFFFHG>DFGGEHIIFHEHHI>DIJI@D9HGGCEGHIGHECEGD@B
@4316077/1
agcgaaattcttattcgattgaagtaaattgtaaaatgctaatatcctaa
+4316077/1
C@CFFFFFFDFF?BGHG>CHGHGI<DFFHBECFHIIIF<HGGGGHIIII9
@2569852/1
cttaaaacaatgtcaagagcttgga
+2569852/1
@@@D:?DDFF8A<?F>>BB;F9;:C
@7428917/1
gttgttctttttctattttcttggctttgagatacctacgcctatcagcc
+7428917/1
CBCFFFFFHHHHHJJJJJJJJJJJJJJJJJJJJJJJJJJJJJJJJJJJJJ
@936184/1
gcaacttaggttatgcgaagtacataactttctttgtatctgcatgaacg
+936184/1
@@@DDD?D?>FHFEEGEF8CFHHIIB<FBBEGGIGII?DGHEGGHIH94B
@2570358/1
aattcagaaagaatatacacaacagacaactctgtactggtgatatcctc
+2570358/1
@@CFFFFD>BBBFHGIIHGGGGHGHGJIJJGIIIHFHIIECFHGDBE@CA
@936347/1
agctcgatcccttcttctaggacagaagtagctataacgagattacattc
+936347/1
@<@DDD8DADHHFGFGH>FHIBH9;@FGFEGHIHGGGIIIEGG9GHEIFI
@5941487/1
ggtaggacgtgctgtaccttgtatactagcatgactgactagatagaagt
+5941487/1
BCBFFFFFHHHHHJHJJJJJJHJJJJJJJJJJJJJJJJJJJJJJJJJJJF
@936460/1
gtcacttttggtcctgttggtccattaatataaaatggttcaacttcttt
+936460/1
@BCFFFFDHHHHHIIJIEIJHIIIIJIFIHIIGIJIJ@?CFGEHIJIJJJ
@363527/1
cacagaacggttgccatatagccttaaaagagcaccccaactagttatg
+363527/1
@@@BDEDDFDFHFIIBFHAHGHBHCGHIIGCGBFDHGI=BGHGID<89?
@5942417/1
tgaaaacgtggatctccaaggtctccttgaacaaatttacctaaagcaac
+5942417/1
CC@FFFFFHHHHHIIJJJJJJIIJJJJJJHIJIJIEIJJJJJIIJJJJII
@2032001/1
aggtgatatatttttgcatctgttataaatg
+2032001/1
@@@BDDFFBHDHHJEB:FHHEHFEEHAHCIG
@363734/1
aatgtttctagcctttcataattcataacgtcattagcagagctcgctac
+363734/1
?@7BDDDDHFAFHECGEHIJEHGGGJ9FFEGGIIJJIHD9;AEEHHIB=D
@8408097/1
cttcagctgagtgagttaaaacagtacatcgcacaacaaacacttgggga
+8408097/1
CCCFFFFFHHHFHIJIJJJJJJJJIJJJJJJJJJJJJJJJJJJJJJJJJG
@5943250/1
cttctagtgcttcttccaaagcaaataatgaaacttgtgccatccatttt
+5943250/1
CCCFFFFEHHHHHJJJJJJJJJJJJJJJJJJJJJJJJJJJJJJJJJJJJJ
@7922588/1
ctagtttttcaggtttactgaacttagctgtctctggttccaattctaac
+7922588/1
BCCFDFFFHHHHHGHJJJJJJJJJJJJJJJIIJJJJJHIJJJJJJJJJJI
@7922729/1
atcatttcttcattttcagctctggctattttagcatggaatgtattctc
+7922729/1
CCCFFFFFHHHHHJJJJJJJJJJJJJJJJJJJJJJJJJJJJJJHJ<HIJJ
@7431319/1
gttatgatctccggccaagatcagccgtgtttggtagaagcaggatgaca
+7431319/1
CCCFFFFFHHHHHJJJJJJJJJJJJJJGHHIJJJJJJJJJJJJJIJJJJI
@7431429/1
gtggaggtgaaaagaatgatcttccaactgtcacaaacctgttagcagct
+7431429/1
CCCFFFFDHHHHHJJJJJJJJJJJJJJJJJJJJJJJJJJJJJJJJJJJJJ
@937297/1
gaaacataggctctacctgatctggaccagtggcgtattta
+937297/1
@?@DDBB8:DH?H@CEBD93<<B3A<FA3;:?B=AD:BD94
@7923155/1
caacaacaacagcagcaacaacaacagcagcagcaacaacagcagagacc
+7923155/1
@@?DDDBBH=FDFHIE>GH;F@GF?88:???G?@DGICHGGCDH2?B;B6
@6394123/1
ggcacaactgataagttaagcattgcagttcatcagaatcaaaatggttg
+6394123/1
CCCFFFFFHHHHHJJIJJJJJJJJJJJJIJJJJJJJJJJJJJJJJJJHJJ
@6394272/1
tataagaacaatgagtaagagcttgcaagaggtaacttctgtcttgaaat
+6394272/1
CCCFFFFFHHHHHJJIJJJJJJJJJJIJJJJJHIJJJJJJJJJJJJJJJJ
@2033976/1
ctttttgaaattttttaataattggaacaattctatcacctttgaagttg
+2033976/1
CCCFFFFDHDHHHIGJJBCHBF@BE>FGGICGII>GHGGHIGGIIGIG<D
@7924141/1
tttagtttcttttttgatgttacagagtttagcggctcttgtttcatact
+7924141/1
CCCFFEFFHHHHHJJJJJJJJJJJJJJIGJJJJJJJJJJJJIJJJJJJJJ
@2034440/1
gctcttgcagcattgacactggcgttttggtgggcatggcctgcagctcc
+2034440/1
@@@FDDDDFDDFFIIF<<EGII?HBGGBG818B<CGEH>CDDBC>BGBFC
@7924401/1
tacacagttgcagtcctgagctggtcttcagtcacccgattctatttctt
+7924401/1
@BCFFFFFHHHHHJJJJJIJJIJIFHIIJJJJJJJJJIIIJJJIJJJJJJ
@5943956/1
ccgtgcagtatgttttccaacagtcataataaattcattagactgtcgat
+5943956/1
BCCDFFFFHHHHHIJJJJJJJJJHJJJJJJJJJJJJJJJJJJJJJJJJJJ
@7433765/1
gcaggtatagatactgaacgtgtacacctcacatatgtatggcacaactg
+7433765/1
CC@FFADDDFDHFHGGIIIIFGEFHHI@BGGIIHIIGFGHIID@GHIIHD
@5945270/1
ggagcatgttcttgcctttgttgctgctgtggtggttcttgcctttgcag
+5945270/1
@@7D?DDDHHFHHIIGIIIIIICHIIIHGFDH?GHFFGHIID>FGIECGH
@6906243/1
gggttttaccatcatttgctgctcataaagcttattcatttcactcctca
+6906243/1
BCCDFFFFHHHHHIJJIIJJJJIJJJJIJIJJJJIJJJJJJJJJIIJJJJ
@8410637/1
acgtgctgtaccttgtatactagcatgactgactagatagaagtctaatt
+8410637/1
CCCFFFFFHHHHHJJIJJJJJJJJJJJJJJJJJJJJJJJJJJJHIIJJJJ
@3187944/1
gttcctgcaggaggtataaacaaacctatgggttttaccatcatttgctg
+3187944/1
??@FBDDFGHHHHI@GE<EGHIIII7FCC??CCAADGII40?DDDEHIEH
@6396222/1
gtagctttttccgttgggattcattatccattctcccctaggctttgctt
+6396222/1
@BBFFFFFHHHHHHIIIIHIIJJJJIJJIIJJIJJJJJJJJJJJJJJJJJ
@6907198/1
gtggacaggtgaacatgggcaaatctggaggttgatgaggaggctgaggc
+6907198/1
@@@DFFFFFHFBFHIGEEGIGIBHGGGHIIGFEGFEEAFGIEGHIIIGII
@3723953/1
ctgctcttcacatactcttgttacaacatatttcaacatgtatccttttg
+3723953/1
@@@D=DDD?A?DH9EEFGDCCIHII>FECGHGICE9FGH?DHHBGGC@B?
@6397443/1
cactgatgagatgactgttttcttcttgaatggtaacaaatctttgaata
+6397443/1
CCCFFFFFGHHHHJJJJHIJJJJJJJJJHIJJJHJJJJJJJJJJJJIHII
@3724243/1
ctgtaatgtaaaagcaccaaggctt
+3724243/1
@@@DDDDACC:<2A3?AA?C;AE<C
@2574364/1
tgaggcggttgttgccactgctgttgttgaggctgctgtggtctctgctg
+2574364/1
@@CFFFFFFHHHHIJJGJJJJIG>GEFFBHEGHHIGFG8CGED@DGGC>D
@6397741/1
cagtaggtaaaaagattattgtattttcttttagaactctttcaaagagt
+6397741/1
@@@DDFFAFHFHHJIJJIJIIFHIJJJJJJJJJJJJJJIJJJJJJJJJJB
@6908229/1
gtccgaatctcatcagcaagaagaagtgcattaagcctgtataaaataca
+6908229/1
@@BFFFFFHHHHHJJJJJJJIIJJJJHHJJJJIJJJJJJFHJJJJJJJJJ
@6397901/1
gttgggacacttgctggggaggtggacctctttgtgcccatggagtttga
+6397901/1
@@CDDDADBFFDHDHGIIBEEDEHGEGG>FHIGIHGDHICGGG@FHIIE@
@2038943/1
ggaatgtcaggtgcgttaacttttggtggctttattatattactcctaat
+2038943/1
@CCF<DDDDBHCFE>BGGICEHII4C?FEGE>AG4DGGEDDGI@CH@FGG
@5341402/1
agtctgtctgcatctgtatatgccctagcacggaaagcagcgagatgagc
+5341402/1
CCCFFDDEHHFHHIBHGHIIIIHIDGGIIIIIIIIIIEIGGG@GG;FDH@
@7437526/1
ctactttttccaattccaaattctaatcatgggtcgggcatttttactac
+7437526/1
B@CFFFFFHHHHHJJJJJJJJJJJJJJJIJJJJGIJJJJJJJJJJJJJJJ
@7925248/1
cagtaggtaaaaagattattgtattttcttttagaactctttcaaagagt
+7925248/1
BCCDFFFDHHHHHJJJJJJJJHIJJJJJJJJJJJJJJJJJJJJJJJJJJD
@4320522/1
ggcatgggtcactattaaagttgatttgtcttatagacttgacaattttt
+4320522/1
CCCFF?DDCF;FDAFH@GHHHGHGIIDGGG<HGIIFDF>F><DE<GI@GE
@367495/1
gcggttgttgccactgctgttgttgaggctgctgtggtc
+367495/1
@@<DBDD<?DFHFGIIGHHB<DCEEHGIHFC=FH?DG?3
@7437928/1
caacagccgcagcagcagcagtggcaacaacagccccagcagcagcagag
+7437928/1
CCCFFFFFHHHGHJJJJJJJJHJJJJJJJJJJJJJJJJJJIJJJIIJJJJ
@368420/1
ccagtctatacagtttcaaattactaacctgtttagaacgaagatgactg
+368420/1
CCCFFDFDHGBHGGGHIIJJJJJJJGGHIJJFCCHGHJ>GHGI:FHIIH@
@7926708/1
aagtgaggtacacagttgcagtcctgagctggtcttcagtcacccgattc
+7926708/1
BCCDFFFFFHHHHJJJJJJJJIJJJJJJJJJJHJJJJJJJJJJJJJJJJJ
@7438879/1
cctgttggtccattaatataaaatggttcaacttctttggtgtacagaaa
+7438879/1
@BCFDFFFHHHGHJJJJJJJIJIIIJHICHIJJIEIJIDHFEFHGGIGJJ
@4322176/1
gttcttcttgtttcttttctttaacttttctcacag
+4322176/1
@?@DF?DD4:DFHGGAGG>DH<4<C@<4CHF<<CE4
@5343910/1
ctggagctcatcaagcttcggtccgactgatgatttgaggttcttgtgga
+5343910/1
CCCFFFFFGGHF?GEBAGHGDFGGIIIGIGGHICHG@DHG;DFHIIIIEH
@3727385/1
gtcacttcaaactgttgctcagcagc
+3727385/1
::;BD4ABDCFBFB?B<4FCA>FGAE
@7927368/1
tctttcccgatcaggcgctgacctggcggtagctttaatcatagttgatg
+7927368/1
@@@DDDDDAFHHHEG>GGGIIGIIGIIII@FGGGHIIIIGGIIGHIAGFE
@1525152/1
tgatcattaagttcgccgatcttgtacaacattttacatgcagttagtgc
+1525152/1
C@CFFFFFDHHBD<;EHIBHJEGIIDIDEGDEEEIGIGI@9BFGIJ98BB
@940750/1
ctttttttggatctgaagggcggtcccctcttttgggtggaatgtatgac
+940750/1
@@@DDFFFHGFDHGIIJGIDIHG6FEEHIEHGGGIDHB><6>A>5;;A>A
@8413932/1
attagtcactttatatgttcttttaacactctttgatggaatttcataaa
+8413932/1
@BCFFFFFHGHHHJJJJJJJJJJJJJJJJIJJJJJJJJJJJJJJJJJJJJ
@3188994/1
ccggtttctcaaaacatggagctggatgaggaaatttttcataaagaagt
+3188994/1
CCCFFFFFGHGDHIDHII;@FHIGIECHIIIEGGDGAHGIGGCEGHJIDE
@5949076/1
ccaggtccacaattcaagatctaatttcatgctgttattattttccttct
+5949076/1
@@@DDBBEH?FHHBFGBBAGGHG@HFHIFHIIGHBGGHGFGGHHIIIGGG
@5345128/1
gatgaagagggttaactttataatcaatcggcatttctttcagaccaaaa
+5345128/1
@CCFFFFDHHHFHIIJJJJJJJJJJJJJJJJJJJJJJJJJJJJJJJJJJJ
@7440902/1
cacgacctttggattgaatataagaccttgttgttttagggtaatcaaat
+7440902/1
CCCFFFFDFBHHDHIJJIJIJJJJJJJIJJIJJJJJJIJJJFHIJJJJJE
@5346153/1
cttgaatgaatttttcattcctccatactccttgtcttacaggtaccggt
+5346153/1
CCCFFFDFHHHHHJJJIIJJJJJJJJJJJJJJJJJJJJJJJJJGDHIJID
@5346484/1
cctgatatcaactgacaattccagcaataattttaatgaaacaaaagtcc
+5346484/1
CCCFFFFFHHHHHJJJJIJJJJJJJJJJJJJJJJJJJJJJJJJJJJJHIJ
@3728111/1
gatttacatacctaggggtgagaaaattcaagcgagctgatgtatggtca
+3728111/1
CCCFFFFFHGHHGIJBHE@ECGHHI@HG:CFEEHI?FGHH@4?DAA@>CF
@5346736/1
gcttgttgttttgcagacaacatgccttggtattcgagctgacttgggag
+5346736/1
CCCFFFFFHGHHHJIJJJJJJJJJJJJJJJHGIJJJJIIJJJJJJJJJHI
@6911942/1
tgctgttgctgttgttgctgaggctgctgtggtctctgctgttgttgttg
+6911942/1
@CCFFDDEHGHHGGJIEIIJJFIJGIIGGGGIFHEFFHGIJGGGEEDBGE
@1526284/1
ctggtattatgagtgttacttctcatcctaggacgtccacctcgaactga
+1526284/1
BCCFFDDFFHGDHFGHIGIJIIIIIGHIJIF;EFF8CCGICGFHGHEG@C
@4323584/1
ggcacattgcagttgctatcatacattcttaatatctgtgtattaa
+4323584/1
@<@DDDDBDBFAFBF>E4A:IIFHFIIIEHII>@CA@B<?1?9499
@7442240/1
gcctttcataattcataacgtcattagcagagctcgctactaaggccttc
+7442240/1
CCCFFFFFHHHHHJJJJJJJJJJJJJJJJJJJJJJJJJJJJJJJJJJJJJ
@7442472/1
ctccaatagtacttcttttgtgtgagcattaaatcttaaaatagatacaa
+7442472/1
CCCFFFFFHHHHHJJJJJJJJJIJJJJIIJJJJJJJJJJJJJJJJJJJIJ
@6912653/1
ccaagccgtaatgaatggtgttgctttcgcagggtaagtctttcagtctc
+6912653/1
CCCFFFFFHHGHHJIJJJFHIJJIJJJJJIIJIJDFHGDGIJIIJJIIIJ
@7442674/1
ggaacgagaaccaatttcttttttaaaataatcagcaaaatccaaa
+7442674/1
CCCFFFFFGHHHHJJJJJJJJJJJJJIJJJJJJJJJJJJJJJJJJJ
@1527308/1
tggacaaggactgcatcttcttattatatcataactaatttattatattt
+1527308/1
@CCFFFFFFFHDBGGGJJJJI@HC@FGHJIIIIIIJCG>FICGGHGIIJE
@4324763/1
ctgtacttgaggctgagatgaaggtggtctgctg
+4324763/1
@@@DDDDB?B8?BBC>EGEB?FF?3A?FH<GG4C
@1527689/1
acactatacaagtttggtcaaatatatatgtatcctattaatgctttaaa
+1527689/1
?=?DDDADHHHHD>GFD@HE>4?HHAAGDHHIGII@FHIIIIIIIGGIB@
@6913497/1
gctgctgctgcggctgttgttgcctctgctgctgctgctgctgaggcggt
+6913497/1
CCCFFFFFHHHHHJJJIIDEHIIJIJIJJJJJGJIIIJJJJIJEHIJJH9
@7443589/1
gccacttctttgaactaagtacagcgaaattcttattcgattgaagtaaa
+7443589/1
@<@=BDD?D?CB>GGEHGIIIID@ADH@?:E@FGGGGHHEG<BBHDHD<0
@1528827/1
cccacatggcaggaagttttctcgcaacttaggttatgcgaagtacataa
+1528827/1
B@@FFFDEHHFFFIDIFHGIIDIIIIIGGII@H4BAAAHA6D@6=C=CF>
@2043571/1
cattatttttattgacatcattatcagaataaccgctacagttgtgtttt
+2043571/1
C@CFFFFFHBHFHIAHIIIII@IGIIGEBHIIIIIIIIGIIDHH>GGIBH
@3191842/1
acaacattcaatgttctgtaattaatataataactacttctttggac
+3191842/1
@CCFFFFFHHHDFEHGIJEEGGEGIIGGB9BEGC@DHHCHHFFC3DH
@7444117/1
ctcttgttttgcttctttttttgacctacccttgccgatagcaataaggc
+7444117/1
CCCFFFEFHHHHHJJJJJJJJJIJJJJJJJJJJJJJJJJJJJJJJJJJJJ
@7444158/1
gttgttgttgccactgctgctgctgcggctgttgttgcctctgctgctgc
+7444158/1
CCCFFFFFHHHHHJJJJJJJJJJJJJJJJIJHIJIJJJJJIHJIGIJIJI
@1529501/1
ctaccatcaaaaacaggtttaaggtttccaaaaattttc
+1529501/1
@CCDDDDE>FD?FGICG<EFCE>FA<H>DCFII;E9C<:
@7444390/1
gtaggaaataagaaagcaagagaaggaagtgaggtacacagttgcagtcc
+7444390/1
BBCFFFFFHHHHHJJJJJJJJJJJJJJJJGIJIJHHIJJJIIJIJIIIII
@8417806/1
gctgcggtacatttagctatcctgtagtttcgtcctatacctttgaatgt
+8417806/1
CCCFFFFDHHHHHJJJJJJJJJJJJJJJJJJJIJJJJJJJJJJJJJJJJI
@3732205/1
catgcctagacttgtgcaccagctaaagaagacttatctttaaacggca
+3732205/1
@@CFFFFFGAHD?GDEBBGIIJIJGGHIHCAFE9CEGHBCEHC<BB=F0
@6915001/1
tgctgttattattttccttctttgcttcaggttcattatcttcgatggct
+6915001/1
CCCFFFFFHHHGHJJJJJJJJJJJJJJJJJJHIJJJJJJJJJJJIJJJJJ
@3732371/1
ggaagacttcaggtaacgaaacataggctctacctgatctggaccagtgg
+3732371/1
<@@ADFFDFHDFFF@HGEGIJIGEAAEFGCHCH?DHI@GIGEIJ@=DDGG
@5950963/1
gcagggaattctaagagggtacacaattcaggcactaatgtctcttcaaa
+5950963/1
CCCFFFDEHHHHFIIJJJJGIIJGI<CGIJJJJGGIJIIJHGGGIJEGII
@371160/1
cctaagatatttgttatgatctccgg
+371160/1
?8:DDADDBFHADCBGHB9FE4CAEG
@3732757/1
cctcgataatagatatgtaataagaatactgatgctttgcccg
+3732757/1
@@@FFFFFHHG?DGI<FDHHHIIIIGGG><BH9A>FGGEGHC0
@7929413/1
caactgtcacttttggtcctgttggtccattaatataaaatggttcaact
+7929413/1
CCCFFFFFHHHHHJJJIJJJJJJJJIJJJJJJJJJJJJJJJJJHIJJJJJ
@4325566/1
gacaattgtaccaagctctggcattttcctgtgactg
+4325566/1
@@@FFFFFBFFH<<DEHIIGHBCH@<CEAFHIIEHHI
@2579448/1
gatgacacttaggtcgtgcatggtttaagaaagaccaaaggtttctgttg
+2579448/1
C@CFFFFFHDFHHF@HGHGGIIJBFHIEFFIIC>@?DFDHGGGGGIB>FH
@3733182/1
ccttcttccagcatagcttcaatttcattgtcgcttatg
+3733182/1
=<?D;D?4AFADCF>AEHFF>@4CCE?9ED<C@8:CGD9
@6401283/1
gcacattgcagttgctatcatacattcttaatatctgtgtattaagcctc
+6401283/1
CCCFFFFFHHHHHJJJJJJJJGJJJJJJJIJJJJJJJHIIIIJJJJJJJJ
@3733347/1
cacatatgtatggcacaactgataagttaagcattgc
+3733347/1
@@@?DFDDD>FFAHIIIIGG>BCE@H?FHAH9FBGGA
@2580384/1
agctggatgaggaaatttttcataaagaagtcgaatactgttcttaggaa
+2580384/1
CC@FDFDFD>DFH@;?E9FHHGIJJIE4AFEA;1@DHIJIGEGIGGEHHB
@6402055/1
gttgctgtacttgaggctgagatgaaggtggtctgctgggttgctggtca
+6402055/1
CCCFFFFEHHHHHIJJJJJJJIIJJJJJCFHHHJJJJJIJHIJJIJJCHH
@5350419/1
gttataacattatgcagttcattacctaagatatttgttatgatctccgg
+5350419/1
CCCFFFFFHHHHHJJJJJJJJJJJJJJJJJJJJJJJJJJJJJJJJJJJJJ
@945837/1
ctcaggagaaatttcaatttttgcaaattgttcgtagtgaagaactgaaa
+945837/1
@@@DFFFFHFHHFIIJJIGCGGGIGHCDFGHIGGHF?1?BAG>DDHGGGB
@946476/1
ccgctatcatcctggctgttgccatttgattcgtcctttgtttttactcc
+946476/1
CCCFFFFAHHBFFDEGGIHGDIIA9ACAEG>4?:C@G@FGDEGE@F9<4D
@372616/1
gccaataattgttctttcatgatactctcaagatccctgattacttcttc
+372616/1
@@@FFDDDFGBDHIIGG:FCFEEIIHFHG9HGGHIEBH>BFIHDGIE@@B
@946674/1
ttctctaatcatctgattagtagtaacgattctccactgaaccaaatcgg
+946674/1
CCCFFFFFGHHFHIJJIJIEHDHHIEHGHH=CFDGHGG?EDGIJJJGBFG
@7445945/1
ctcttgttttgcttctttttttgacctacccttgccgatagcaataaggc
+7445945/1
@@@FFFDDHHHHHJGIJGJJJJIIJIJJJJIJJJJIIJJJJJIIJIGIGJ
@6916234/1
cacttggaaaactgtttatcatagatccgacgacactttttagtaccggg
+6916234/1
<<@DDDDDDHF?FGEE>EFFCIIBBDCEGIGHEHHIIIIIIIIDHICFHI
@3736390/1
gcgacaatttgttctcttctgttgtttcaattttggcagtatgcaaatat
+3736390/1
@@@DDD6?FFF2ABDEEHGG4AF<CGGEG<CEBFHGIE=CDB>FGG>FHI
@8420006/1
atcatcatctggattttgaataggaaatttgataagtttggttccatcag
+8420006/1
CCCFFFFFHHHHGJJJJJJIJJJJHIJJJJJGIJJJHIJJ1CGIIIJJJJ
@3736441/1
cagcctcttgttttgcttcttttttttgacctacccttgccgatagcaat
+3736441/1
@C@BDFFFGHF?HGF9FHHIJBAHGJJBEHJIBG;D38BCFG8FEH<H9C
@3736680/1
gcccatggcagcaaatctacttgatcctatagtttctcctacggag
+3736680/1
@@@DDDDD<FHFHIIG?<FHHGIIGIIGIHGDGGIIEHIIIGIICF
@3737062/1
ctcttctgttgtttcaattttggcagtatgcaaatattgtggaccatcac
+3737062/1
C@CFFFFFDBDBDHHIGIJIFHGJGIEHIGIE9EEGIJGHG7:CFF?FHB
@1530868/1
gtagcatttggaggactgtcagatggttttggagaattatcaaagagaat
+1530868/1
CC@FADFFHHHHFIIGHJFGEHHHIICHGGIIGFEFGHGGIIIJFIJIGI
@6402951/1
gaggcggttgttgccactgctgttgttgaggctgctgtggtctctgctgt
+6402951/1
CCCFFFFDHHHHHJJJJJJJJJJJJIJJIJJJJJJJJGIJFHIJJJJJJA
@2583422/1
cttcaacaaaattatcttcatatatttcagtaggatcataacgatggtca
+2583422/1
@CCFFDFFFHGHFEGHIIJBHGGGGHJDIICH9EEHEH@EGII?D;DBFG
@3738392/1
ctgagatgaaggtggtctgctgggttgctggtcaccgggttgttgcctaa
+3738392/1
BCCFFFFFHHDDC>EFEBHIIJJJHGIIJIGBBGGIJGIBHHF=;=FHB;
@5352906/1
gtctgctgggttgctggtcaccgggttgttgcctaacaggaggtgcactg
+5352906/1
@CCDFFFFFDCDDEGG@HHAEHGGI?CG@@BBGHGGHEEG@?F7BFFEGH
@2046232/1
ctgtagtttcgtcctatacctttgaatgtccctttgccaa
+2046232/1
@<@DDD=DFH?FACGEGHHGH9BH>?EEFCFA3?B9?FA3
@2584479/1
attctttacatcaataccttcttctatcacatcggaggc
+2584479/1
8??DD?BD>DBFAE?:EFF<FA>H>HEHHIGH@@A8?D;
@5955148/1
cttggctttagcactgcatctacacaaagggccatcattcatttctcctg
+5955148/1
@@CDDFFFHGHDHIEFEAHHHEEBFHGGGGEEEHGHIGIIIGGIIIGGIG
@8420933/1
ctgggtttaaaatcttcaataacattactcatttctgataggttctgcaa
+8420933/1
CCCFFDFFHHHHHJJJJJJJJJJJJJJJJJJJJJJJJJJJJJHIJJJJJJ
@3739294/1
gctagctttcttaaatctggttctctaatcatctgattagtagtaacgat
+3739294/1
@@@FAFFAFFHHDHIJEGHGGGGHGIG@E@H@CFBHBH?ECFGF@BGBDG
@5955381/1
ttctgacacaccatctctgtaaaagaggatagcttgaggcttatacctag
+5955381/1
CCCFFFFFHHHHHJJJJJJJJJJJJJJJJJJJJJJIJJJJJJIJIJJJJJ
@6918905/1
gccatttatcattaaatagatttatgaggattcctgttagttgtcttcaa
+6918905/1
CCCFFFFFHHHHHJJJJJJIJJJJJJJJJJJJJJJJJJJJJJJJIIJJIJ
@6919095/1
cttattcgattgaagtaaattgtaaaatgctaatatcctaacgttatcag
+6919095/1
CCCFFFFFHHHGHJJHIIIJJJJIJJJJJJJJJJJJJJJJJJJJJJJJIJ
@5956711/1
cgcttatgtcaaattctacttctgaatgatgttctacgttatcatcaaca
+5956711/1
CCCFFFFFHHGHHJJJJJJJJJJJJJJJJJJJJJJJJJIJJJJJJJJJJJ
@4329123/1
tggcgtttctgtaccactataaatgtaatcggtggcgtgtaatcactgct
+4329123/1
CCCFFDFFHHHHHJIJJJJJJJJJIHHIIIDGGHJJ?:609BDFDFHCD=
@4329342/1
ctgggtttaaaatcttcaataacattactcatttctgataggttctgcaa
+4329342/1
@@CDDBDDFFFD<EFEFHIEEHE>@DHGBHEHIDGGEG>DGG9?F<9DCF
@1533184/1
gtcggtgttttaattaaaaaattggtgggaggagaaatagtgattctgta
+1533184/1
@@CDFDDDHGG??GGIGGBHBGFHIEHB<DHG7DGHGGIEGGBFHGIGEA
@375963/1
ctctgattagaccctaaagttaaattattgtaacccatactcctatcagt
+375963/1
@C@FDAB?F>FHHIJJA9C@FGHIJDCGIEHF>FFHGGGFFHEGG>G9<:
@4855020/1
gtctattgacagcatgatgacattcctataactaatagattgacac
+4855020/1
@@@DDADDDHAAA9AFE<:<CFHI@EB@HGHIEFG<FGG4?FEA@F
@8424813/1
ccgatgctagctttcttaaatctggttctctaatcatctgattagtagta
+8424813/1
CCCFFFFFHHHHHJJJJJJJJJJJJJJJJJJIJJJJJJJJJJJJJIJJIJ
@8425350/1
gaaggtggaatttttgcattttttataacttctttaatgctctccaaaat
+8425350/1
CCCFFDFFDHHHHJJJJHIJJJJJJJIJJJJJJJJJJJJJJJJJJJJJJJ
@4855841/1
tgttgctgaggctgttgtggtctctgctgttgctgaggctgctgtggtct
+4855841/1
@@?DDDDDDD;FH9C><CHGIDHE>HHGDHG4@@DFGGIGE?CB<DG??<
@953313/1
gtcttttgtcaaagctactccttggcccattta
+953313/1
?:=DDFFFFDHHHGGIGHGHEHEHHBHFHIGGB
@3197206/1
gtatacctaaaagtgggttcatgaattgctccctccacctgaactagttc
+3197206/1
<@@FFFDDAH<BHB>F9@FHGGIEHIE9CEB>C???DHAFDDCGEFCBCG
@5356611/1
ctgagctttataaaatgcagtggccgacacatcaatattaagcatcatct
+5356611/1
[truncated: 391,850 more chars]
