# Supplementary material for: Identification and comparison of key RNA interference machinery from western corn rootworm, fall armyworm, and southern green stink bug
Source: PLoS One. 2018 Sep 5;13(9):e0203160. doi: 10.1371/journal.pone.0203160 (PMC6124762; doi:10.1371/journal.pone.0203160)
Supplement: S2 File — (TGZ) [file pone.0203160.s012.tgz › data/fastq/sgsb/3_First-instar_FI_Rep2_aligned.fq]

@2974895/1
gtccttttatcataatgagatcaagtttttttcgaatcaaatg
+2974895/1
<?@FFFFDFFFHHICGHGICG@GGHCCHCHIE3@7;:6DGIID
@4442301/1
ccggaaagaacctagtgtgatggcgtttctgtaccactataaatgtaatc
+4442301/1
CCCFFFFFHHHHHJJFHHIJJJJJJIJJJJJIJJIEIJIJJJJJJIGIJJ
@4442794/1
ctgtcaattcaccaggtgatatatttttgcacctgttataaatgtaggaa
+4442794/1
@@@DDDFFGHDDFEEICFECHBCHC<EHHHFIIGHIICHGHBHE9DFAEE
@4443128/1
catcatttttagattttcctgcaccgatgcaattaatactcatcttcttt
+4443128/1
@@CF7DFDHHHHAHIIJIDIIJJGIGA@EHHG4DHII@GIGECFHIJIGH
@7186306/1
cttcaaaaattagttctactacctcatggacagatgtaacataccttcat
+7186306/1
@@CFDDFFHGHDAHHFHGGHDHHHGGHIIGGIIIFIGHHGGHIIIIIGGB
@4443688/1
ctcagagctaccttggcagctgctaattttgcttggtgtttgttttctcc
+4443688/1
BC@FFFDDBFFHDGIIIJEGGGBGE>HHIIJJIJJJFGFHIJEEEEGAGG
@4443930/1
ctccaactccgacaaacgccatcctctcattcttagttgtaacaactagg
+4443930/1
@?@DDDDDFHFFF?<;FE@E6CFH9F<BFBFHGEDG?@D9BGIIGEIG<F
@1510066/1
caaaattgtaaatccaggaacttcccagtcatcaggaataaagtcattaa
+1510066/1
@C@FFFFF?DDFHIII>EAFHIGIGIGGJJJJGEGHBDGHIEH??GGHHB
@3711973/1
tttccttctttgcttcaggttcattatcttcgatggcttctgccaagtaa
+3711973/1
CCCFFFFFDAFDHIDHIII@FHE@HHIIIIIIDFIIGIIIIEEEAH<DDH
@4444394/1
ctaaaatattgttcaagttcacgaggagtattcttggaaacaattttata
+4444394/1
@CCFFFFFHHHDDHIBHGIJIII<AGGI3:CFIG>CADHHGGDEIBGIFC
@2243521/1
acactcttaaacaatgatgtgggaaatccagattattttgt
+2243521/1
@@@DDDBDFCFHGGGGAGEIEGGEG=AFHEEADCE@F?4C3
@7188460/1
cttttattgaatagaataggaatgtcaggtgcgttaacttttggtggctt
+7188460/1
CCCFFFFFHHHHHJIIHIJJJIJJIJJJJFFGHIIJJHIJJJJJFHIJII
@3714813/1
gcacattgcagttgctatcatacattcttaatatctgtgtattaagcctc
+3714813/1
CCCFFFFFFHGHHIJIHIIGCI<FHGHGIIIEIIIIIIGHFGII9??D@H
@3715415/1
cctcttgttttgcttctttttttgacctacccttgccgatagcaataagg
+3715415/1
CCCFFFFDAFHHHIIIBEGFGGIB=FHIJJJGGIIGGHII<BGGEGIECE
@2244588/1
gggcttactaagggagttttcttgatcattttcg
+2244588/1
?@?DBDFFAFHG?G=GAAFHIJII>4CC49FGHD
@3716073/1
ctcaaactcaagctgtcgcttcaattcatccacttctccctgcagttcat
+3716073/1
@@@DDFFFHBBHDBGF>A=FHBH4EFHHHHCE>?EC>F:?G90?DFH<BF
@34/1
gtaaaataccttctttgactaaatactcctgaagga
+34/1
B@@FFFFFHHHDFIIIFBCGIJIJJJFGGHGIGDHI
@134/1
cctgattacttcttctcgaggtggctgcagtttccatat
+134/1
@@@FFFFDHHBAHC<FGH<GGFG;EFFGHJ<4?FDF?DB
@5151656/1
cggtttcgtaggcaggtggaggccatcgcctggtcatgcataattcttgt
+5151656/1
@CCDFFFFHHHHHJJJGHJJJJJJJJJJIJJJJFIGJJJJJIJJJJJJJI
@5151705/1
catgaaacaaaatgtaatctctgttcttttttgaaacgaaatagtttttt
+5151705/1
CCCFFFFFHFFHHIEHIJIJJJJHHDHIIJJJDF@HCGIJJIIIBGHICH
@810/1
cttctgatagttcacacggttgatgattttga
+810/1
@@@DFFDFGDFFHCIIGA<A:8A9AC<FBCF?
@848/1
cttgtttcttttctttaacatttctcacagaacgg
+848/1
@@@FFFF>AFD>FEEGIIEGGIGGIG4?EDG>C:?
@1493/1
gtgatatgatatgggttgctgtttacaccaacgataaaatcaggctttat
+1493/1
@@@FFFFFHHGAFFH?B@AFHE>EEHIGHIEC7@FG=GIGIGGFAHBBFH
@5152513/1
tagcagagctcgctactaaggccttcaagatagaacccaattctggccca
+5152513/1
CCCFFFFFHHHHHJJJJJJJJJJJJJJJJJJJJJIJJJIIJJJJJJJJJJ
@762137/1
gcctttcataattcataacgtcattagc
+762137/1
@<@DDDDDFDDFBD>FHGIFHB?AHBEH
@2975937/1
cagaaatatttcggcttctgcttccgttccaccctttctgctgcg
+2975937/1
CCCFFFFDHHHFFBGGGGHDBDAEHIAECE9C>DHII<<?D4DGI
@5830054/1
gtcgctttatgcaaataaattggcatcccacttttatgaatgattttgat
+5830054/1
CCCFFFFFHHHHHIGHIIIIIJJJJJJIIIJIGJJJJJJJIJGIJJEGGI
@1512057/1
ctctgctgttgctgttgttgctgaggctgctgtggtctctgctgttgctg
+1512057/1
CC@FFFFDFHHFHIHCBC3CHIJGIIIIJJGG>G@DGCIGIIE>4BBFB>
@5831848/1
gtcgaatactctgagcttgctgagcgactaatgccactgtgtccaca
+5831848/1
@@?DD?DDDDFHFGEHGGA9AAHD3<1???GG<GHI@G>?FG<FGD?
@1515559/1
cctcatgttataacattatgcagttcattac
+1515559/1
CCCFFFFB<BDFHI@HGA4CEHH>B@FHH9F
@1515743/1
ggagaggcaactcaggataactatagaggtt
+1515743/1
@@@FFFFFHGHBDDHCGHCFIG@HGIGE>E9
@6510553/1
agcatttggaggactgtcagatggttttggagaattatcaaagagaatta
+6510553/1
CCCFFFFFHHHHHJJJJJIJJJJJHHJJJJJJIJJJJJJJJJJJJJJJJJ
@7860427/1
cttgtatttttttatttttctgcgactgtctgaatcagaatctgatttat
+7860427/1
@BCFFFFFHHHHHJJJJJJJJJJJJJJJJJJJJJJJJJJJJJJJIJJJJJ
@4865/1
ggagttttcttgatcattttcgtttacccagagaggaaatagtatttttt
+4865/1
@@@FDDFAHHHHFGBAEGECHGFHC9CDGIIGFII@3CFHGID?DCGBHG
@2978079/1
tgcttgtcttccacccttttttttgttcctttttgaattgaaatcacctg
+2978079/1
<@@?DF?BFHHHFI>GHGIIIIIIGHEC9BGBHGEFGEHACFHGGGC;;E
@763354/1
atctggagctcatcaagcttcggtccgactgatgatttgaggttcttgtg
+763354/1
CCCFFFDFHHGHGJGIBHIJJJJCH@1CF>GHGEGGIIJ@G>BFGGE9=B
@5685/1
gttctggtattatgagtgttacttctcatcctaggacgtccacctcg
+5685/1
?8?DDDD=CDDHFEHCFA<A4A<F4CDFGGICAFGGGE:?FFGDB;@
@2246624/1
acataaattcgataacaggctgagctttataaaatgcagtggccgacaca
+2246624/1
@@@FFFDEHBHHHJIJJJGG@FCGII>HHFG9GIIIJBE4D@CHGDH@FH
@2247794/1
cccagccacaatgttacaaacctctagaggtagatatgtgtgcttgtgct
+2247794/1
BC@FFFFFGHHHHJIIJIIGIIEHGGEHJJFFFGGIIGGHHIIJIGHAHI
@2248017/1
ttctgcttgatactccctgggtttaaaatcttcaataacattactcattt
+2248017/1
@@@DD?DDCBB<2AEFAGG?AFABCHCAH9EFI>9CD?DF>GGD<44BBD
@5155705/1
gttgggattcataatccattctcccctaggctttgctttaggaccatcat
+5155705/1
@@@FFFDFHHHBHIIGGIIJIIJHHJJJIIIJIJJJJJIIHGHIGJIJIJ
@3719546/1
ccagtttgcaaagggaagcgagcttgctgttgttgctgctgctgctgttg
+3719546/1
@@@FFFFDHFHHDGGBFHGFFFFEHHHHJGGIHGIGCDHGDDGBBEGHII
@5157067/1
gtgttgttctttttctattttcttggctttgagatacctacgcctatcag
+5157067/1
BBBFFFFFHHHHHJJJJJJJJJJJJJJJJJJJJJJJJJJJJJJJJJJJJJ
@1517093/1
cttcaaaaattagttctactacctcatggacagatgtaacatacct
+1517093/1
@@@DFDD?:ADHBAFFAHICHGGJJIIEHG3EDGGG?9?@@>BC3?
@2980863/1
cctcaccgctgtcatgctctttctcaacaagatggtacctagctctaaat
+2980863/1
@?@DD:BDDF?@BDFHII9FCDEHEHIHC3?BHE<BBD@D9D9BGHIC@D
@2982527/1
ctggtgatcaaaactaaatgcgatgtcttcctctatttcttgattattaa
+2982527/1
@@@FDDA?FHHADI<FG>HCHHD9@ACFHIBDGHIFDFHCCG?:??DF@G
@7788/1
ctatgatttagacattactaccaatactttaagagcatttat
+7788/1
<@@BDDDDFBFFFEEHBHGGC<A<BHEAED4AFH>?EE<FFF
@7962/1
cctataagaacaatgagtgagagcttgcaagaggtaacttctg
+7962/1
@CC=DDDFFHFFHII>GEIHIGIGBDGG@HE>?FEGEHG9DB>
@4450432/1
ctggtgtagaattacagaataactcat
+4450432/1
:?=D:B;D8FDF?GIDFG9EE<CACHG
@3721111/1
cgctacagttgtgttttccacaaataaagcatgggatttgtgaagctgaa
+3721111/1
@@@FBFFFHFDFDHG@EFE>EGIEIIIJJE@FGFGHGGIEGDEFEGIGG@
@3721160/1
cttctaacctgttcttcttgaagttggttcagct
+3721160/1
?=@D1DDDH>C<CA?FGEEHEHE<EE92<222<9
@7195048/1
ggcaatgtcagtttaaaacataataaaaatatctgtagaatgtatattca
+7195048/1
CCCFFFFFHHHHHJJJJJJJJJJJJJJJJJJJJJJIJJJJJJHIJJJJJJ
@3724919/1
tgctaatatcctaacgttatcaggttttgggtagttgggtaatattttga
+3724919/1
CCCFFFFFHHDFHJIJACBGAHG9CFHH>FH?DDFIJIGFGBHIGIGICG
@7195533/1
ccatcattcgctcctcgactgccccgatgttggagcctatgctatccgta
+7195533/1
CCCFFDDEHHGHGGGIEGHHAFHIJJ:@AFHGCGHEGGHAHHFHFGHG@F
@7865455/1
cttgaatcatctgattcgcagtcagagctatagtagttgaatggctggtt
+7865455/1
CCCFFFFFHHHHHJJJJJJJJIJJJJJJJJJJJIIJJJJIGIJJJJJJBH
@4451151/1
tgacagtcttcaagcactgagttagaataccaacctgaatttcagcaatt
+4451151/1
@@@DD?DBDDFHH4C@EHHDI@HECGG9BA9?E?DCGHBFDDH@?F@DD3
@11953/1
atcgcctggagacatgactacacaaccatttggtatattcatcctctcaa
+11953/1
@@@DFFFF@FFADGG<CCF4CFHGIIIDCFHCGC<?DGEHBFGGDICHED
@4452342/1
tatttccatccagtcacccttatctttatcatcttcttcattggctgaat
+4452342/1
CCCFFFDFGGHFHFEGGECHGGIJJJJGGI<<BHGIIE<BEAF@GIJ8BB
@4452421/1
ggttacttcgcttatctctcttgacagccctatacctatttacatgccta
+4452421/1
@@;DBDEAHGFHGII9CDCF>@FEHEFHIEDDBD@GI@<?>BGGBI<GGE
@6516819/1
ctccaattgcattccctttcacactagggacatgaggtgaaattattggt
+6516819/1
CCCFFFFFHHHHHJIHJJJJJJJJJJJJJIIIIJHIJ?FHGIIJIIJJJB
@2251674/1
agaagaactgctgtaataacgaatttttttcttgttattttcttgatcag
+2251674/1
@@<DDDFDHBDD8CFEGGGBHGGHGGCHIICFHHD>FIBD>FHGE<BGCE
@1519861/1
gtgatataactatgaagaatcatgtgataaaaaatag
+1519861/1
@@@DDAD;?CB:DEBF>A;EBI?FAC<FEHBD?CEHG
@2252812/1
ctggagctcatcaagcttcggtccg
+2252812/1
@@?D?DBDFBD<DGGHIIHGGFHDG
@2253235/1
gaaagaaacaaacattgcagaaagtctgacaataaa
+2253235/1
@@@FFFFFFFHHGIG@>DH9?FGC<EH>CHCAAHHG
@1520990/1
tgggctgttgttgccactgctgctgctgcggctgttgtt
+1520990/1
@@@DFDADD>?3CF<4CG@?EG9FCECAF6DG@DGI49?
@7197387/1
cggtacaatgtaatatgagttttctttgttttcaaaggctctaactaaaa
+7197387/1
BCCDFFFFHHHHHIIJJJJIJJJJJJJJJIJJJJJJJJJJJJJJJJJJJJ
@7197647/1
caggtttaaggtttccaaaaattttcgaataagcatggaccatggtttca
+7197647/1
BBCFDFFFHHHFHIJJJJJJJJJJJJJJJJJJJJJJJJJJJJJJJGHJJJ
@4453314/1
cttcaagatagaacccaattctggcccaagaggagagcttttattgaata
+4453314/1
@@@DDDDDFH4CFGH:E@EHHCHA@FGB;GEGGII9DCE>?D<GCEB>@D
@1522227/1
ctctccaaaattgtaaatccaggaacttcccagtcatcaggaataaagtc
+1522227/1
@@@FDFFDGFHGH@FHIIJIIIJCHDFGHIHGGGIJEHFGEEGC<FAFBG
@5837807/1
tccactttcacaatcaattaattggtaacatggtaaaataccttctttga
+5837807/1
@CCFFFFFHHHHHGHGEHIGDHIGIHDEHHIGHIIIIIHG<FHEHIIIII
@4455733/1
ggtaactttaatcatagttgatgtctgcatatcagtcagcttcttaatgc
+4455733/1
@@@DDFFFHGH<FEGGGGHCAHHGG<4EHHIGJIEIBCHIGEFCGEBH<<
@3725023/1
tctcttggtgttcaacaaatctcttaatgatatcag
+3725023/1
@@@FFFF<=AFHHGGGEGICHGIIB?F<C<<CDGHB
@5161061/1
catctactgtggtaccagctggtatatttccagacttaccactttgttct
+5161061/1
CCCFFFFFHHHHFHIJJJJJJJFHJJJJJJJIJJJJJJJJJJJJJJIJII
@3727807/1
tttgaattgaaatcacctgctccaggtaatggaaaatcctgaggagcatg
+3727807/1
@@@FDDDFFA?DHHGGIIIIBEEGI@AC<C@>?FG;CDHIIJBHIGDA99
@769529/1
gctgttgttgcctctgctgctgctggggctgttgttgccactgctgctgc
+769529/1
BB@BDFFDHFHHHJIIJJJGIIGJJJIGHIIEE>DDGIJJGGGJ>EGHCH
@770393/1
cgccacatttccaaggcctcctgatatcaactgacaattccagcaataat
+770393/1
@B@FFFFFGHHDFIIJFFHIIJIJJJIIII@HEBH9DFGGGJJIHHG<GG
@7869037/1
ctcctaacttttaagtttttaaatcttttatgaatccatggaatcagaat
+7869037/1
CCCFFFFFHHHHHJJHIJJJJJJJJJJJJJJJHHIJJJJJJJJJJJJJJJ
@7869512/1
ctttgtcaccactatattcaccaaccgttaacggagtttgctgtcgaata
+7869512/1
CCCFFFFFHHHHHJJJJJJJJJJJJJJJJIJJJJIJGHJJJJJJJJJJJI
@2987201/1
ctggtctggagctggatgagtgacatcagcgccaacaacaat
+2987201/1
?<;DA?BDD<FDFGAAE<3A<AAEE4CHFAH6:@DHG9BGH9
@7870666/1
gttttgtagaagccttaccttcagctgagtgagttaaaacagtacatcgc
+7870666/1
CBCFFFFFHHHHHJJJJJJJJJJJJJJJJFHIIHIIJJJJJJIHIJJIJI
@15280/1
ccgtacttctagcattagaagtttcttctccagctaaggctgta
+15280/1
@@@BDDDFHHHHFEHDIBAAEFHHEI9FGG?C@FGFBFHBGGCD
@15355/1
ccttaatctagccacttcagccttgtgcctctcaaactcaagctgtcgct
+15355/1
C@@FFFFDHHFG<FEGIJJJJIDH@HG<DEHHIJJJBFGI9<<BHGIIIJ
@6521388/1
ctccatactccttgtcttacaggtaccggtctttctcgataatcaagtgt
+6521388/1
?@@DDF?BHHDHHGGFBHHIGIIHHHFHGGEIIIGHECIIIIIIICDDFD
@2255014/1
ctcttttgggtggaatgtatgacgatgatttgatatctatatttctcatt
+2255014/1
BCBFFFFFHHFFFGGGJIGIIJJIEEBCGGGGCEGIFIGIIGGI9DGHHJ
@7201347/1
ggcttatacctagtgcttctgtaaaacgccaataattgttctttcatgat
+7201347/1
CCCFFFFFHHHHHHIJJJJJJJJJJJJJJJJJJJJJIJJJJJJJJJJJJJ
@2257065/1
cttaactttagtgaactggtcatcaactgagaggccaaactccttcaggc
+2257065/1
CCCFFFFFGHFFHJJIIJGIJJJJIJJIIIEFHGGEHGGEGGIGAGIIIF
@5841068/1
cacatcaatgttaaggaatggtttccaaccaataattgcagactgga
+5841068/1
CCCFFFFFHHHHHJJJJJJJJIHJJJJJJJJJJJJJJJJJJJJJJJJ
@4458935/1
gtcacaactaacaatgggccacaactcatattgatcgtcaa
+4458935/1
@@@DDDDDDHDFH42AA?FHEGI3;CFHGG9E4EFH;?GAG
@5843212/1
gggaggtggacctctttgtgcccatggagtttgacctctaggaccagttt
+5843212/1
CCCFFFBDHHHHHJJJJJJJJJJJJJJIJHJJJJJJJJJIJJIJJJJHIJ
@1525489/1
agagactcgtccaatcagattgaaaaaaacaagtt
+1525489/1
CCCFFFFFHD=?:EGGIIJIIJIIIJJIAHGGGF<
@1525641/1
gtcccattgtgtttaatacttctaaaaagtcatcaataatttcgaaag
+1525641/1
@@@FDEADH2ACDFG>@<CHGFAHIIIHHB@C4CBGGGAAC?4::?DG
@773212/1
gttccagagactcgtccaatcagattgaaaaaaacaagttgtataacaca
+773212/1
@@@BDADD3;DFD=<2AEDEEFIFDEHBF<EBG00089/?@?D4CCFFB2
@773487/1
gtctctgctgttgctgaggctgttgtggtctctgctgttgctgaggctgc
+773487/1
@@CFFDDDFDCFAEFHFBCGGGGGFGC@??4CAGFFCFEF<DH9B@6@9@
@773925/1
ttcgattgaagtaaattgtaaaatgctaatatcctaacgttatcaggttt
+773925/1
@@BFFFFFGHDAFBEBBHHIJJIIIIJIJJJEHGGHH3CFDHGIIHGFFE
@1528020/1
agtcgtccctcttctggaaagcagctcttgcagcattgacactggcgttt
+1528020/1
@@;DDD;BCDCFHIIIA<FEHGGIIBHGIADGIE3?BB??49DD@B@?FB
@7870810/1
ctacaatgtttagtgatatatttaatataaacactagaaaaactattatt
+7870810/1
CCCFFFFFFHHHHFHIJJJJJJJJJJJJJJJJJJJJJJJJJJJJJJJJJJ
@2990197/1
cttttttttgttcctttttgaactgaaatcacctgctccaggtaatggaa
+2990197/1
@C@DFFF<DHDFDAGGEGA:FGH@EG<BFHGI<GDHGID>CGDHEGHH9C
@7871549/1
cctatgactcccaagctgctatgagtactatcatcagctggtgtagaatt
+7871549/1
CCCFFFFFHHHHHJJJJJJJJJJJJJIIJJJIJJJJJJJJJGIIHIJJJJ
@2990527/1
ctcttcacttcagcataaactggagtttttcccggaagcaccaccacaac
+2990527/1
@C@FFDEFFH<?DGIEIJGJIIIEHCEGHIEHIEGH@@?F?BDGFGDCB@
@2991853/1
ctccttgaacaaatttacctaaagcaacaacacaattgtcg
+2991853/1
CCCFFFFDHHHFHIIHIGGHEAEEHJEIIJIJGIJJJFBGF
@6523645/1
gctttcgctgcggcatgctttgcttctttcttagatctaccagtgcccat
+6523645/1
CCCFFFFFHHHHHJJJJJJJJJJJJJJJJJJJJJIJJJJJJJJJJJJJII
@6524483/1
gtccgactgatgatttgaggttcttgtggaattgtgacactttgatgttg
+6524483/1
CCCFDDDFHFHHHIIIJIJIEGHJGJHIFEGIJJIIIIJIJIJIGHIIJJ
@2259528/1
cttctgtaaaacgccaataattgttctttcatgatactctcaagatccct
+2259528/1
CCCFFFDDH<FFHIJIEIJHGIIFHGIJIJJJIJJGIIFGJGEA<DH9DH
@2259585/1
ggcccttatcaacatacagagcaccaagaaaagcttctaaaagatcagcc
+2259585/1
@CCFFFFFHFB?DFB<E?FIGGEGDGAH?FGGGCGEGG>9FGG=F>BGHE
@5166827/1
gtcaattgctaatattgccatcaacgttcactgtctataaaaataca
+5166827/1
@@@FFFFFHHHFHIJJJGIJJIJIJIHGIJJJGJJJIIJIJJGIJID
@7874400/1
tggtagatgaggatactttaatctaatattatattgactaacaaaatatc
+7874400/1
CCCFFFFFHHHHHJJJJJJJJJJJJJJJJJJJIJJJJJJJJJJJJJJJJI
@7205038/1
ctctgtatcaacaactgtaccagccggcacattcatatttctcccatctg
+7205038/1
CCCFFFFFHHHHHJJJJHJJJJJJJJJJJJJJJJJJJJJJJJJJJJJJJJ
@2263296/1
cacaaagctctccaacaagaatttgtttttgttctaaattttctcttttg
+2263296/1
CC@FFFFFFFDDFEBHIJH:AFEHIIIJDHBBFHGGIGIIJGIJIICA<D
@2265279/1
tccgaatcctttaatgaaattatctggagctcatcaagcttcggtccgac
+2265279/1
@@@DD?DDHHFHFEHG4CFCHCFAFCHCGGC>G@GGIHIIHGDB;FDHEI
@1532008/1
ctctatttcattgtgcattaatctatagaaaattttccagacagtattta
+1532008/1
CCCFFFEFFHHDHGGBF>EA<FEABEHIIHEC9FH>H<BGGGHIJJGDGH
@2266129/1
gttcacactgttcctggctgagagta
+2266129/1
?@1DDDBD8FHDHADFGGFF3F<BA<
@19463/1
ggtatatataagattacaattcttaacattttttctttaaacaaagaaca
+19463/1
@@=DDDFDFHDFHIJEGIGGIHJ@DFGCFEEBCDGEHIHIIIGGI9DBFH
@5844990/1
agcgagatgagcataataggtaggtgcagggtatgaaactgaacgtgtac
+5844990/1
CCCFFFFFHHHHGJJJJJIJEFHJBFHIJJJ?DHIJJJJJJJJJIFHBFG
@777852/1
gcattttcctgtgactgatttttcttcaacatcaacaaatgtcacttcaa
+777852/1
@C@FFF<DHDHH3AFEG@<FEIIJJJHII4E;9CFHGHGJFDF9DHGFFA
@5845600/1
ctatcatcagctggtgtagaattacagaataactcatgaatgctttctaa
+5845600/1
CCCFFFFFGHHFHJCFEGIIJJJJJJJIJJJJJJJJJJJJIIIJJJIIJJ
@20469/1
ctttggtgtacagaaatatttcggcttctgcttccgt
+20469/1
?<@DABA?;FDAF@GCHGGEIEDEG7AH49?FCF@?:
@20572/1
ccactatctaaataaatagctgcagctaatgattcaaataagtctccaag
+20572/1
CCCFFFFFHHHDHJIJIIIIIJJJIGIJIJJIIIFGHIIIGGGGFHHJJI
@778951/1
gtaggaagttatcaagaaatctaagattgcatcaccgaggaattccagcc
+778951/1
@@@FFFFFFBDHH<EFCGIIIIIGIGGHEH@>CFHGFGFA@F9FGHHHGI
@7876745/1
cttcagttaatatgctttaactgacaacattcaatgttctgtaattaata
+7876745/1
CCCFFFFFHHHHHJJJJJJJJJJJJJJJJJJJJJJJHJJJJJJJJJJJJJ
@5846383/1
gttctgtatttcctgtgatcttgtctaagattgctttcgctgcggcatgc
+5846383/1
@@CFFFDEHA?FHGGHGIGHAIIFFHI@BHHGIIEGIHAFDDDHGHIJIJ
@5847082/1
taagaactatttctttaagaatattttggatttcattgatagtatctgat
+5847082/1
@CCFFFFFHHHHHJJJIJJGIJGGGIJI<CCHIJJIJJJGGGCGGIIJHJ
@7205718/1
taatgattcaaataagtctccaaggacctttggcacatccacgatttcgg
+7205718/1
CCCFFFFFHGCCDGGHHIJIJJJJJHIIJJJJIJJJIJJJJJJJJIJJII
@7205844/1
catcaataactctgtattagtctgcagaaaccaagagcgacttaaacaaa
+7205844/1
CCCFFFFFHHHGHJGHHJJIEIHJJJJJJJJJJJJJJIGIJGJEGIIJIJ
@22375/1
ctgtcatataaactcctctaattaagtaaaaactataaaaataataggct
+22375/1
@@CFFFFFHGHHHJJIJIJIBHEJJGHIIAFBGGEEGIJAHIJJGIHGII
@5172749/1
ctttgccaaatacttcaactgtgactctaactcttcttccatccgctagt
+5172749/1
CCCFFFFFHHHGHJIJJJJJJHHIHIJJJJIJGGIIJJJIJJJJJJJJJD
@23355/1
atggttgtcgaggaggtccctgttgttcc
+23355/1
?@@D:BDD?D?@?:DHFFGF@E39?EC<F
@1533159/1
tgcttttttagttttataggttccttaatcatacaataattagcttaata
+1533159/1
CCCFFFFFHGHFHIJJJJJICHHIHIHEHIJIJJIJJIJJJJIHIJJEGB
@1534325/1
ccatgatttattaaacccgatgctagctttcttaaatctggttctctaat
+1534325/1
@@@DDD?DAH4ABGHIF?@FGH<EHIB4BGHCEHGH<GH@DFHH@HG9??
@6529289/1
cttttggaagctttacaactcctaatcctgtttcatccgcaattttctgg
+6529289/1
?@@DDFFFDDHDFGGIGGGGHIGGHEEGHICFHFGGDHIIIGHGGGIGII
@5847902/1
ctcagagctaccttggcagctgctaattttgcttggtgtttgttttctcc
+5847902/1
CCCFFFFFHHHHGJJJJJJJJJJJJJJJJJJJJJJJDGGIJJHIJJIJJJ
@6529486/1
gtcattagcagagctcgctactaaggccttcaagatagaacccaattctg
+6529486/1
@@@FFFDFFHFFFIGHGIJIEIIIIFEHIIJJJDGHIEGGIGIIIJJGIG
@5849589/1
gtcctttgaggtgcaaaacaagcgatcgcccagacccttatttcaacacc
+5849589/1
CCCFFFFFHHHCFHIJJJJJJJJJJJJJJJJJJJJJJJJJJJJJJJJJJJ
@6531604/1
ggtggctgcagtttccatatcatattatacctgaaggcttttgggtcgtg
+6531604/1
@BBFFFFFHGHHHJJJJJJJJJJJJJJJJJJJJIJIJJJJJJJJJJJJJJ
@6532864/1
ccactgtgtccacaagaaaaaaggttcttttacccccttcagaatataat
+6532864/1
CCCFFFFFHHHHHJJJJJJJJJJIHIJJJJJJJJJJJJJJJJIGJJJJJJ
@7878429/1
cctccttccaaaaaaatacagcaagtctggtaaatttatcgcaaggtaat
+7878429/1
@BCFFFFFHHHHHJJJJJJJJJJJJIIJJICFHIJJJJJJIIJJJJFHIJ
@5175810/1
gctcttcacatactcttgttacaacatatttcaacatgtatccttttggg
+5175810/1
CCCFFFFFHHHHHJJJJJJJJJJJJJJJJJJJJJJJJJIIJJJJJJJJJJ
@784328/1
ctcattcttagttgtaacaactaggggcaccatgacgatag
+784328/1
<@@DDBDD?FFBDDHIHIFECCF<EBHI<AEHHIGGGDBFG
@2267141/1
ccactatctaaataaatagctgcagctaatgattcaaa
+2267141/1
@@@FFFDDDDFHHB<@GE@A>FCGEHE@HHE9@EEEE4
@24498/1
aggggaacgagaaccaatttcttttttaaaataatcagcaaaatccaaaa
+24498/1
:??DDDADAFHFFIJIGGIGGIJJJJIICEHIGHIG@99BH@G@FGGDGC
@4468357/1
ccactatattcaccaaccgttaacggagt
+4468357/1
@@@DDFBDFFC<<FH;GGHGEHEII>AA?
@7212668/1
tccagcaacagattcaaaaacatcacctagtgcttttggtacctctacat
+7212668/1
CCCFFFFFHHGHHJJJJGIIJJJJJJJJJJIJJJJJJJJIJJJJJJJJJJ
@4468872/1
gtggaattgtgacactttgatgttgtaaggtgctgaggcaagtgttggga
+4468872/1
@@@FBBDEFHHHFBFGIIIHIIJIHIBHCEBEGIIIIHGD@GGFGIIGIG
@27022/1
cagcgaaattcttattcgattgaag
+27022/1
@@CFFFFFGHHFHGHGICEIIIFCG
@2267381/1
ctgtatttcctgtgatcttgtctaagattgctttcgctgcggcatgcttt
+2267381/1
@@@DDFFDDHHFB9FFEHD@HEFJHG<?FBECHE9BGEGEHA@F0?@?B4
@7881135/1
cttggtgtttgttttctccaactccgacaaacgccatcctctcattctta
+7881135/1
CCCFFDDDHHHHHJJJJJJJJJJJJJJJJJJJJJJJJJJJJJJJJJJJJJ
@2270235/1
ctgtattataacatgacctaagagttttattaaagttggatcattagcag
+2270235/1
@@@BDAD;FHHHG@HBHHCGGGHEAEHIGIII4AH?E4CCDGHIGCGHCG
@786052/1
ccgtaatctaatatttgagcagaaggtgctggtgcatgtaatactttgta
+786052/1
?@=4:8BDHDD4CGGGIGCEFEHIGG<9?BAH?EE>GI?FAAC<FHE>9?
@786420/1
gtcattcacttactttttaccagtcccttcagttaat
+786420/1
?@@DDDFFDHHDFE>F>GGBCEH4CFGCC>CDFFG<F
@788921/1
gcactaatgtctcttcaaaatcttcttcatcacgtcgtctttttttacca
+788921/1
@@@FFFFFHBHF>GGHGEIBI>HHG@@:FECHIHBEAGDFFEHEGGGI@F
@6534518/1
tgcttttttagttttataggttccttaatcatacaataattagcttaata
+6534518/1
CCCFFFFFHHHHHJJJJJJJHIJJJJJJJJJJJJJJJJIIIJJJJJJJJJ
@5853087/1
cattgaataatagctggctggttcctagaatcccacatggcaggaagttt
+5853087/1
CCCFFFFFGHHHHJJJJJJJJHIJIGIIIJJJJJIJHIJJIJJJIIIDGI
@5180192/1
ggctgttgttgccactgctgctgctgcggctgttgttgcctctgctgctg
+5180192/1
CCCFFFFFHFHHHJJJJJJJJJJJJJJJJJJJHIIGIIIIIIIIIGHGIJ
@5853256/1
gtgcagtatgttttccaacagtcataataaattcattagactgtcgatga
+5853256/1
BBCFFFEFHHHHHJJJJJJJJIIJJJIJJJJJJJJJJJJJJJJJJJJJJJ
@789869/1
agctgctaattttgcttggtgtttgttttctccta
+789869/1
C@CFFBEACDFHFHG>@A?C=BA@FACH><GEC9?
@7215108/1
ggactgtcagatggttttggagaattatcaaagagaattattgaattcaa
+7215108/1
CCCFFFFFHHHHHJFHIJJIJJJJJJJJJJJJJJJJJJJJJJJJJJJJJJ
@7215577/1
tcgcacaacaaacacttggggagttaaatcaacatcagctgagatatact
+7215577/1
@<@DDDFEHHGHHGEHGGGIICGCFGIJJJIIJIGIGGEHIGHGGIIIJI
@7216561/1
gtcattatgggcttctattagttcatctatattttttaaggaagtaagtg
+7216561/1
CCCFFFFFHHHHHIJJJJJIHIHJJJJJJJJJJJJJJJIJJJJJHIJJIJ
@3006052/1
cttcccctggcaatgtgacctcaagttcca
+3006052/1
@@@BDDFDDFFHF;ECFCC@HC9<A2<<AF
@1541190/1
ctccactgaaccaaatcggctccttgaatgaatttttcattcctccatac
+1541190/1
@@@FFFFDDDHHGIIIJJHG1CFFH<EBFGEIJEHGEIEDIGHGGGGJHG
@4471141/1
cttcatgccactgattgatgtcccaatggtccacacctttgtcaccacta
+4471141/1
CCCFFFDFHGHHHJBDHGJGGIEJIIDCHHBD@EHAFHHIJGGGIBC?FD
@4473508/1
tcatcatccaagccgtaatgaatggtgttgctttcgcagggtaagtcttt
+4473508/1
CCCFFFFFHFHHGIGFHDEHGIII<<CFCEHII@FGGHGGI3?BDFGFCH
@1544441/1
caccttccaaacagtatctaaagacatgccactgtcaagaaaaattgctc
+1544441/1
@@CFFDFEFFHFHIIJJEIJJGGIIGIBGIEIJG<EGIIEHG>GHIGGGC
@1544569/1
cacggtcccattgtgtttaatacttctaaaaagtcatcaataatttcgaa
+1544569/1
@7@DDDADF8DDFGGG3CH<<FHCG>4CHEHGGG@F@?@CC<9B?@FHDG
@5854720/1
ctcattttttctgctaaagcactaccttcagcgggagaccttggctttgc
+5854720/1
CCCFFFFFHHHHHJJJJJJJJJIJJJJJJJJJJJJIJIIJJJJJIJJJJI
@4474881/1
cacctcttctttgtctccaacccctacctcttcctcgccatctgcctatt
+4474881/1
@@CFDFFD>FDHHGGHIJ@EGIGGEEHHEGEHJJJIBAGGIGHG@B3B@F
@5183119/1
cggacgaattccaaaatgaactatttcaggatattttgggttccca
+5183119/1
@@@DDDDDDHBFDIGGE@BHHIGGHIIIIGGBDFFGFB:F0?B?DD
@6536891/1
agctgatgtatggtcaacatcaagaagaggctgcgtggtattttgaatct
+6536891/1
@B@FFFFFHHHHHIJJJJJJJJJJJJJJJJJJJJJHIJGHHJJJJIJJJJ
@6537589/1
atcggttcttcttcttttttccacgtgaaatctttaggctgcagctcaac
+6537589/1
CCCFFDFFHHHHHJJJJJJJJJJJJIJJJJJJJJJJEIIJIJJJJJJJJJ
@5184344/1
tagataataatgcctcagagctaccttggcagctgctaattttgcttgg
+5184344/1
@@@FFFFEHHHHHIJJIGHHIHIIIIJHGIJIIGHGIGIJJIJIIIJJJ
@2274849/1
cagagaggaaatagtattttttcttcatcgtcttgaacttcatttccaac
+2274849/1
@@@DDDDD3CFH>G<4ACFGGGGIIGHIFEGGEFG9BDGH<?BF?F>GG?
@33165/1
caagaaatctaagattgcatcaccgaggaattccagcctttgatagcaat
+33165/1
@CCFBFFFH4CD?F@<EFGGJIIGGGI<:FGHIEGGE7;BGHEDB?GI>F
@5185363/1
cttgttttcaaagttgataaataatattaatgaaactaaaaacttcaaaa
+5185363/1
@CCFDFFFHHHHHHIJJJJJJJJJJJJJJJJJJJJJJJJJJJJJJJJJJJ
@5185820/1
caggaacttcccagtcatcaggaataaagtcattaaccttcaaaattttt
+5185820/1
CCCFFFFFGHHHHGFGHGHIIJGIJIJJIJIIJJJJIGGIGIJIGGGHII
@7219983/1
gctgttgctgaggctgctgtggtctctgctgttgttgttgctgttgttgt
+7219983/1
BBBFDFFFHHHHHJJJJJJHHJFHIJJJJJJHIIHIIHIJIGIGIIGIIF
@7220176/1
gtggtctctgctgttgctgaggctgctgtggtctctgctgttgctgaggc
+7220176/1
@@CFFFFFHHHGGJJGGIJGGIJJJJIJIJIEHHIIJGIJJJJIIIEHJG
@7220335/1
ctgttgtggtctctgctgttgctgttgttg
+7220335/1
@7?DDBDB??DFBBE@F@<<EE9FA3<9A@
@5186542/1
cttctttgcttcaggttcattatcttcgatggcttctgccaagtaatctc
+5186542/1
CCCFFFFFHHHHHJJHIJJJJJJJJJJJJIJJJJJJJJJJJJJIJJJJJJ
@7220958/1
ggcttgtagccaccggtacttttgtaaaacattatcaaaagttctctgac
+7220958/1
CCCFFFFFHHHHHJJJIJJJJJJJJIJJJJJJJJJJJJJJJHHIJJJJJJ
@3007606/1
ctttcatgtcatcaatatttatgatgctatcta
+3007606/1
@CCFDFFFFHHGFAH>E>@FE>HHIIED4C@BA
@7222334/1
ctcagcgacttttgtccgaatctcatcagcaagaagaagtgcattaagcc
+7222334/1
CCCFFFFFHHHHHJIJJJJJJJJJJJJJJJJJJIJJJJJGHIJJJJJJIJ
@1546661/1
ggcacattgcagttgctatcatacattcttaata
+1546661/1
@@@FFFDFF?DAFG@GG<@3ABIHDG4CE9CBCE
@3011715/1
acaacagcagcagcaacaacagcagagaccacagcagcctcagcaacagc
+3011715/1
@@@FFDFDD:CFDGBHIEBAF>DHI>EH9??8?CDFFGGEHJGIA>;B>E
@3744523/1
ggacaagttgttatattagtcactttatatgttcttttaacactctttga
+3744523/1
C@CFFF?BDHFABHJJJJJHIJJJJJIBHGIIIGGIIIGEIIII>DG@GG
@7888823/1
gccactgattgatgtcccaatggtccacacctttgtcaccactatattca
+7888823/1
CCCFFFFFHHHHHJJJJJJJJJJHIJJJJJJJJJJJJIJJJJJJJJJJJJ
@7888871/1
cttcaaaatcttcttcatcacgtcgtctttttttaccaaaccggtatttt
+7888871/1
@BBFFFFFHHHHHJJJJJJJJJIJJIJJJJJJJJJJJJJJJJJJFHIJJJ
@794854/1
gtggtatcaatttcttctttaggtaaaacttttatgccaagccaagacat
+794854/1
@@@FDDF>DFDFDGGCGIJIHIEIE@FHII@HCHCC<EHG@FGGBG;FGE
@3744855/1
gtcgtgagaagctgcaacggctgctatagatggaacgttgatctggtctg
+3744855/1
@@CFDFD=FHFHBBFHIIE>GIJIIJJIIIJ@GHG;DDCFH4?<FHF848
@795315/1
ctgctgctgaggcggttgttgccactgctgttgttg
+795315/1
CCCFFFFF?DHH<CECCG038DDGEGGHHI<<FD?C
@795876/1
ctttttcttgatctctttcattatcgtaaattgtca
+795876/1
@@@DDDDDDBDFFBC4<:4AHHIII=::AF4AEC?<
@5858551/1
agggcattcatcttttcttttgtaaattacttcaaggaaatcccagtcca
+5858551/1
@CCFFFFFHHFHHJJJJJJJJJIEGIJFIJJIJJJJJIIJJJIIJIHIIG
@796664/1
tttcttgtcagcacagaataatcttgtatgatgtctcttttggactacaa
+796664/1
?@@D;BDD?FDHHGEEF3CHB@EGA?FCBF>9<<A<9:94?DA<??BDFG
@1548763/1
atatttctcattttttctgctaaagcactaccttcagcgggagaccttgg
+1548763/1
@@@DDDBDFHHFH>E<BGHDHGGBB4ABCE?FCHIICEGGGF@AHEE@;F
@5859499/1
ggccaaactccttcaggcatgggtcactattaaagttgatttgtcttata
+5859499/1
CCCFFFFFHHHHHJJJJJJJJJJHHIIJJJJJJJJIIJJJJJJIIJJJJI
@5188874/1
aggagaaatagtgattctgtagtgatataatttatcagcattattcgtat
+5188874/1
@@@DDDDDHFHADF@FHIIHIIHIIIIIIIIGIIGGIIDFHGHGIIIIGG
@35158/1
cacattctatcaagtaggcaccaatcaaggcctccacacaatcagcaata
+35158/1
@C@FFFFFHHHDBDGI@ABF@@GHIEFHC@F3CCF9FGHJGHGJBHEE3?
@6540065/1
gtcatcagtttgagatactgtaatgcattgtaggccgcacatgtttgtgc
+6540065/1
CCCFFFFFHHGGHIJJJJJIJJJJIJJJJJIJJJJJJJJJJJJJJJJIII
@36000/1
ccttcttccagcatagcttcaatttcattgtcgcttatgtcaaattctac
+36000/1
@@@FDBAEGHHFFIIIGIJJAGGJJGHCJBHIHBGGG<@DII@BDEGFD?
@36100/1
ctcgaggtggctgcagtttccatatcatattatacctgaaggcttttggg
+36100/1
@C@FDFFDDHHHHJIIBGHEG@HHGHICHHIBC>GHIJ9@DHIGE3DD:F
@2278116/1
ctggtttacaattagaatttataagtgttgcggtt
+2278116/1
@@?D?DFDFHBHHAEE<FGIGEHCEBE<CF4?1?@
@6541652/1
cttctttccatcaaaggcaggaaatcgatttttgaaacacctctgtcgaa
+6541652/1
BCCFFFFFHHHHHJJJJJJJJJJJJJJJJJJJJJJJJJJJJJJJJJJJJJ
@6541748/1
ctgctttatttgagcttcaacagaaccaggttcaactttacagccagtaa
+6541748/1
CCCFFFFFHHHHHJJJJJJIIJIIIJJJJJEHIJJJJJJJJJJJJJJIII
@36846/1
cctggcactaaactgtaaagggcttcactgcaaa
+36846/1
@@@DDDD>F>>CDEBADHH<>AFG9CEH@DDFC?
@36901/1
gtatatataagattacaattcttaacattttttctttaaacaaagaacat
+36901/1
@@CFFFDDDHF?DCGIBHHHIJJJC@HHHHIIJGGJIGGCHGGGGDG?GG
@7224796/1
cgggacttgaaaagaaagaccttcccactggggtgtatgtcattgagggc
+7224796/1
CCCFFFFFHHHHHJJJJJJJJJJJJJJJJIJJJDFGHIJJJJJJJJJJJI
@37992/1
cactatctaaataaatagctgcagctaatgattcaaataagtctccaagg
+37992/1
@@@DFBE?FHHDHDGFGE<EDE9EHGEG>EGDHHGII<C@CC4?FDGG37
@1550335/1
ctctgcactgtgacagtcttcaagcactgagttagaataccaacctgaat
+1550335/1
@CCFFFFFHGHHDGGGIEGJJBHHGGIIIGIACEGHGIIIFG9DGGEE3?
@3016086/1
gtggattgccataatcatatttcttataaattttttcttcataataatct
+3016086/1
B@@FFFDFHGDFFGGJJEGIIJJGIIJJIJJGIIEIIIEHIIBHGHG<EH
@799950/1
ctgtggtctctgctgttgctgttgttgctg
+799950/1
@<?DADB3DFFDFGG>B>>>FB<C?F>9FA
@799982/1
ctctgttaggatagcttccttaacatcagtaatcaaatcatcagtt
+799982/1
@@CFFDFDHHHFHGECHHCFDFGIJIB?EACAF>EGEGHGIIIJG4
@3745806/1
agcctcttgttttgcttctttttttgacctacccttgccgatagcaataa
+3745806/1
@@CFFFFFGFBDFEHGEADFIEHGH>CHIGIG8?DDFD?DHIGI<9@>EH
@5861540/1
ctcaggagaaatttcaatttttgcaaattgttcgta
+5861540/1
???>AA:B3?DDDCE?@?FF<E:<B>CEEECDCD:?
@3746609/1
ctggaacatagttttaaactgacttg
+3746609/1
@@<=BDBDDF42A?FBDDHACHHHH>
@5862031/1
cttctaaattctgctctgataaattagaatcatcccatagcaaatggtat
+5862031/1
CCCFFFFFHHHHHJIIJJJJJJJJJJIHJJIJJHHIIIJJJJIJJII?DH
@2282454/1
gtcaggtgcgttaacttttggtggcttt
+2282454/1
<@@DABD:D:CDFGABFFHHI;?@ACBF
@6543099/1
cctagtgcttctgtaaaatgccaataattgttctttcatgatactctcaa
+6543099/1
CCCFFDFFHHHHHJJJJJJJJJJJJJJJJJIGJJJJJJJJJJJJJJJJJJ
@38759/1
catgagttccactttcacaatcaattaattggtaa
+38759/1
@@?DADBDFFDFDII?EGCEGGEIGIIJGIBF4C<
@38960/1
ctcaggagaaatttcaatttttgcaaattgttcgtagt
+38960/1
@@CDFF>DABFFFIHIGFG9CBGFDHACHIFCE@EGI8
@5862904/1
gtcaggtgcgttaacttttggtggctttattatattactcctaattgaag
+5862904/1
CBCFFFDDHHHHHJJJJJJJJEHIJJJJJJJJJJJJJJJJJJJJJJJJJI
@801991/1
caactgagaggccaaactccttcaggcatggg
+801991/1
@@?DDFD?DBBFDE=BBAEFHEHEHGGI<;ED
@7229929/1
ccattttctatcaccagatggttcttcttcttgcaaaggatgtggaggat
+7229929/1
C@@FFFFFHGHFHJIJJIJJIHGIJJIJIJJJJGIJGGGCHGBHGEGHGC
@7230313/1
ctatagtttctcctacggagactgtatacctaaaagtgggttcatgaatt
+7230313/1
CCCFFFFFHHHHHJJJJJJJJJJJIJJJJJJJJJJJDHIJGIJJJJJJJJ
@1555139/1
caacgctatgtagtaagacatcaatattttaaataaaatatttctctttc
+1555139/1
CC@FFFFFFHHHHFHGFFGEHIE<D<FDHAFGCEGGGHFGHHD9CD<DB>
@802761/1
taacgatggtcaacaaggaactcttgtaaatcatgtatctcattagcaag
+802761/1
CC@FFFFFFFHDHIIIG?FGGHIIGIDHIG@FGADDAFI@HECGG@HGHH
@1555847/1
catccacattttatgtgctgctaacctcttggcaatttttttcgatttgc
+1555847/1
?@<DDDDDFAFFDHECFFB4CDHIICF:CEHG9GCGBHGGHH;FA>BGEC
@7231832/1
tcagtaaataacaaagaatggaaggccaaaatttgttcacactgttcctg
+7231832/1
CC@FFFFFHHHHHJJJJJJIJJIJJJJIJJIHIJJHIIIJJJJIFHHHGH
@39289/1
ggggagagaaaattcaagcgagctgatgtatggtcaacatcaagaagagg
+39289/1
@<@FDFD=FHFFFEFFI9<EGIIIFCGDCDH@GFEGGDBEH@G?DAH9FF
@7232127/1
ctcagcagcagcagcagcagaggcaacaacagccgcagcagcagcagtgg
+7232127/1
CCCFFFFFHHHHHJJJJJJJJJJJJJJJJJJJJJJJJJJJJJJJJJJGIJ
@7232162/1
ggtaggtgcagggtatgaaactgaacgtgtacacctggtaaagaggtgac
+7232162/1
BCBFFFDDHHHHHEHIJJJJJJJJJJJHIHIJJJJJJJGHJJJJJJBGHH
@7893581/1
agcatgttcttgcctttgttgctgctgtggtggttcttgcctttgcagct
+7893581/1
@CCFFFFFHHHHHJJJJJIJJJJJJJJHIJCGIGHIJJJJJJJJIJJJJI
@5195548/1
gctcacctccttccattgttctcaatgtaagacagcattgttgcaactta
+5195548/1
@CCFFFFFHHHHHIIHIJHIIIJIIJJIIJGBHIIIJHBFIJIIJJJJIJ
@805581/1
ctgttattaaatgagggcattcatcttttcttttgtaaattacttcaagg
+805581/1
@@@DFFFAFC?BDHGJJDCEGGIG?EHGGHBC>FCEGCIG@DFH<?DB<3
@40399/1
taagattacaattcttaacattttttctttaaacaaagaacattggatta
+40399/1
@@@DB;BDHFHFDGIIBBHIJIJIGEIIGGIIGIJCHIGGHGG@HGI@H9
@7234175/1
actcgaattctttagttagggtaattaaaccaagccctatttcctcagcg
+7234175/1
CCCFFFFDFHHHHJIIJJIIJJJJIIJJJGGGIIGJJJJJJJIIIJJJJJ
@5197521/1
cacgctttttgatattctggatttcccgcatagctcaactgtggcgg
+5197521/1
C@@FFFFFHHHDHIIJJIIIGEIJJEGGIJJJJIJIJJIJJJIIGJJ
@1556956/1
cccgattctatttcttggtcatcagtttgagata
+1556956/1
@?<DDDDFHHHHGIIGHIEG9EHEI:A?FDG3<C
@1557666/1
cgatagtttccaaacgctccagattgatgccatcgtttgcattagacata
+1557666/1
@C@FFFDFHHHHHIHIIJJJCCHGHGGHIIJ<GGHGI=BGIFJICG>AH@
@42740/1
cacgatttcggcagcttttacctcattttcactcagaagaaataat
+42740/1
@@@DDDDDF?FD6E1EG@F@DFB@3CHII9?<D9DH@FHB;9?99?
@4481771/1
cttaacttgcattaaatcacatcacattaccacatttctcaaattcagtc
+4481771/1
=?<BDB?DFBBFBF9EGDH>IEHIGGG@>FHFGIIGGGGEHGGEBDGAFE
@5865121/1
ctttttctattttcttggctttgagatacctacgcctatcagcccatgaa
+5865121/1
CCCFFFFFGHHHHJJJJJJIJJJJJJJJJJJJJJJJJJJJJJJJJJJJJJ
@1558571/1
cttctgatagcctgcaattcttggttcaagatcattttaaactgtccttc
+1558571/1
CCCFFFFDHFHFFIIFIIBIHEHJ:3CEHIE<HHHGAEHIJHCH?CAEC@
@5198028/1
ctgcaattcttggttcaagatcattttaaactgtccttctgacacaccat
+5198028/1
CCCFFFFFGGHHGFHIJJJIJGIJJJJJJJJHIJJJJJJJJJJJJIJIJJ
@5865624/1
ataagtgtatttatacctctctttctggtgttcatgtaatgaattcgtct
+5865624/1
@BCFFDFEHHHHHJJJJJJJJJJJJJJJHGGIJJJJIJJJJJJJJJJIIJ
@1558720/1
ctcctgcggaccattagttgaaatcccagccctcagataatcccatatca
+1558720/1
@CCFFFDDDAFFDEEFHHGHGG>EBHFCGFHDEGGHG4?FBHGC>FC<CB
@5866402/1
cacccaatgtttctagcctttcataattcataacgtcattagcagagctc
+5866402/1
CCCFFFFFHHHHHJJJJJJJJJJJJJJJJJJJJJJJJJJJJJJJJIJIJJ
@3018448/1
caactaacaatgggccacaactcatattgatcgtcaaatgaaacatacct
+3018448/1
@@<DDEFBFFAD<DGEGI@D7FED9?CEEFEIBGGD@@GEG@F>F>DGA?
@2283494/1
caatgattagaaggtttattcgactccaaacaatcttttcagcacttatc
+2283494/1
CCCFFFFFHHHHHGCDFBEE@GHCG2AFGEIGGCFDHIAFAHGIIIJJFG
@7235148/1
ctcagagctaccttggcagctgctaattttgcttggtgtttgttttctcc
+7235148/1
CCCFFFFFHHHHHJJJJJJJJJJJIJJJJJJJJJJJGHHJJJIJJJHIIJ
@3018930/1
caactaacaatgggccacaactcatattgatcgtcaaatg
+3018930/1
CCCFFFFFGHDHFAB?;EBEHGIJCHAIHFBEEGHIGHH9
@7236030/1
catggtttaagaaagaccaaaggtttctgttg
+7236030/1
C@@FFDDDDHHDHIJJJIJIIDHHHGCHFACG
@5866841/1
ctgtacttgaggctgagatgaaggtggtctgctgggttgctggtcactgg
+5866841/1
BCCDFFFFHHHHHJJJJJJJJJJJFHIIJJJJJJJJHJJJJIJHIJJJJI
@3020468/1
gaactatttctttaagaatattttggatttcattgatagtatctgatttg
+3020468/1
@@@BBDDDFBFBH9FHB<@<CIGFHIGGHI@>@HEFEAG@CGEGFHIIE4
@5867726/1
ctccctttttgcagcttcttcaagagggatgggctctgaaggttgtattg
+5867726/1
CCCFFFFFHHHHHJJJJJJJJJJJJJJJIJJJJJJJJJJJJJGIJIJJJJ
@5867780/1
ctggtgtagaattacagaataactcatgaatgctttctaatgtttcttca
+5867780/1
BCCFDFFFHHHHHJJJJJJJJJJJJJJJJJJJJJJJJJJJJJIIJJJJJJ
@5867960/1
ctcacttgttttgtcataagttgtaacagtaagttcttttttttccttga
+5867960/1
CC@FFFFFFHHHHIIJJJJJJJJJJJJIJIIJJHJJJJJJJJJJJJJJJJ
@2283672/1
ccgactgatgatttgaggttcttgtggaattgtgacactttgatgttgta
+2283672/1
;?@DBDF?DFFDDGHGGIFHIGEIHHIEHIIIEHCGEG>B<DBFG?FHIE
@4484087/1
gcctatcctctggaggaattcctttaaactgatccatgat
+4484087/1
@B@FDAFDGDHHHCHG?@GGE>HJIHIEFHGIJGEHIEHI
@4484139/1
ctaaaatattgttcaagttcacgaggagtattcttggaaacaattttata
+4484139/1
CCCFFFFFHGGFHGIBEHIJGIIGGI8ECHGIJIGGAFHEHIJGGGIIHG
@5869175/1
cttttgtcccagtctatacagtttcaaattactaacctgtttagaacgaa
+5869175/1
CCCFFFFFHHHHHJJJJJJJJJJJJJIJJJJJJJJJJJJJJJIJJJJJJJ
@2285425/1
cagcctcatgttataacattatgcagtt
+2285425/1
?@@BDADEF<CDHGIIHGHEGGIIIJ<:
@1560166/1
gccacaactcatattgatcgtcaaatgaaacatacctcatacgactctaa
+1560166/1
@@@FFFFDHHHGBGHGGHEEBHIGDCHGCHJIEHHGGIIBHGIFIIEGHH
@5199748/1
tccacttctccctgcagttcatccataattcagaaagaatatacacaaca
+5199748/1
CCCFFFFFHHHHHJJJJHJJJJJJJIJIIIJJJJJJJIJJJJJJJJJJJJ
@5871392/1
ggaacttaatttcatttacctttggcacattgcagttgctatcatacatt
+5871392/1
CCCFFFFFHHHHHJJJJJJJJJJJJJJJJJJJJJJJJJJJJJJIJJJJJJ
@46202/1
gacagtcttcaatgattagaaggtttattcgactccaaacaatcttttca
+46202/1
CCCFFDDFHHBDFIBFHDHGEHG@?EG@AEGHIIIGEBGH@H>DAD>@?F
@5872466/1
gtccgactgatgatttgaggttcttgtggaattgtgacactttgatgttg
+5872466/1
CCCFFFFFHHHHHJIJJIJJGGHJIJJJJIJJJJIJJJJIJJJJJJJGII
@7242066/1
cagaattttcgtttggagcaaatacaatgtatttgctgtctttgtgtctt
+7242066/1
BCCFFFFFHHHHHJJJIJJJJJJJJJJJJHJJJJJJJJJJJJJJJJJJJI
@5873530/1
cttgttttgtttttttaaactatagttgagcttattttattttttgtgga
+5873530/1
CCCFFFFFHHHHHJJJJJJIJJJIIIIIHIIJJJIJJJGIIJJJJJJJIH
@5874375/1
ctcttatgaaaatataactatcactgcttttttagttttataggttcctt
+5874375/1
CCCFFFFFHHHHHJJJJJJJJJJJJJJJJJJJJJJHIJJJJJJJIJJJJJ
@3023668/1
cctgcaggaggtataaacaaacctatgggttttaccatcatttgctgctc
+3023668/1
CCCFFFFDGDF;ADFGIIIIJJJJJJJIECEGEEGG9<FFHGGIGIJ@?8
@810998/1
atcacgtcgtctttttttaccaaaccggtattttccccttggcaacaaac
+810998/1
1=@DDFDBDDDHHJIJIFHHICHIGIGI@6B@G<CC3;;9@FFHIG9EEH
@3023754/1
cgtttctgtaccactataaatgtaatcgg
+3023754/1
@C<DFFFADB<FFHI3CCAHEBCICIIIE
@7898323/1
ctgagttttccttcatgtatattttcatgagtacaatagaggtaagtagt
+7898323/1
CCCFFFFFHHHHHJJJJHIJJJJJJJJJJJIJIIIJJJJJJJGHIJHIJI
@3024076/1
ttcttttttccaaattgcctctccattcaattg
+3024076/1
;?=DDDFFABAFD@AFH<?AAFCHEGEE><9E<
@5200985/1
ccaatactttaagagcatttattgcagcttctttctgtgcatcattttta
+5200985/1
C@CFFFFFHGHHHJIJJJJJJJJJJJJJJJJJJIJJJIJJJJJJJIJJJJ
@3024418/1
gccgtgtttggtagaagcaggatgacacttag
+3024418/1
@@@DDD2=:CF:4CFHI<GH9@EF<FEE9B99
@5201309/1
ctgaaggcttttgggtcgtgagaagctgcaacggctgctatagatggaac
+5201309/1
CCCFFDFFDHHHHJJIJJGHHI<EHDHHIIJJJJJFIIJJJJID@GI@FG
@2287904/1
gtctcatccacattttatgtgctgctaacctcttggcaatttttttcgat
+2287904/1
8;?DBDD?AFFF?CFE@E<FD<F>FEEF>AFFHHI>G93CFCECGHDB;=
@812289/1
ctgtgactgatttttcttcaacatcaacaaatgtcacttcaaactgttgc
+812289/1
BB@BDFFFHHFGHIIHHJIGIJJHGIIJI??EB@FGIJIHHGIGGGH@HB
@4486803/1
ctccagctaaggctgtatcatcaacttctaaaggtttccaataaacacct
+4486803/1
@CCDFFFFHGF?FHGIGIIJIJJJCEGJJIGJJIEHGJJIIGCGIJGIGG
@2288513/1
cgtacttctagcattagaagtttcttctccagctaaggctgtatcatcaa
+2288513/1
@@?DDB>DFD?<<CCFGIICAE9AACEH4AFGEHGIEF>CDF>BF><DDA
@3751932/1
cttcatttaaaaccgctgtgtctctttctttttttgttagactgatttga
+3751932/1
@@@DFF8?HHHDHIIDIIHB4ACFBD4C@FHIIIIIAHH@BGEE<FIIII
@4487184/1
ctgtggtctctgctgttgctgaggctgttgtgg
+4487184/1
?@<AD3BDHHAHHIIGBEHGIEHE;FFBBB9EE
@2289012/1
gtcgtctttctttcaacaaacacaagagctaaattatcctttttgaaatt
+2289012/1
@@?DFFDDHD>FHHG@GGFHAFIGFH3FEHDBHECCBHHIJDIEH;FFE?
@3025875/1
gataaattagaatcatcccatagcaaatggta
+3025875/1
@C@FFDEFHGD?FHIG<FGIJGCDFHH9FFB>
@4487800/1
gtcgaaatacaaggcaggaaatggtgaactgcctttcatgaggaaggccc
+4487800/1
B@CFFFFDHDDHHJEGEIIGGGHGHH@FGEE@;@DFGGBGH9D9DB;BA;
@3026246/1
gttcatctatattttttaaggaagtaagtg
+3026246/1
?8=BDDDD8B4CDH<<DGC@A@FEHEGC21
@3753707/1
ctgtacttgaggctgagatgaaggtggtctgctgggttgctggtc
+3753707/1
@@@?DEFFFDHDHIJGHIE>FGGG@3@FHE9FGG<??D6F9FBDG
@3026970/1
tttcgctgcggcatgctttgcttctttcttagatctaccagtgcccatgg
+3026970/1
@B@DFFFFDHFHHJIJIIIIGGIGIEAFH<FHGHCICHIDCAFCGII>BD
@50396/1
ctgttgtttcaattttggcagtatgcaaatattgtggaccatcacttttt
+50396/1
CCCFFFFFHHHDHJJIIIJJIF@CIII<EHGIJIGGGIIIIIFHIBABDD
@4488644/1
gttgctgttgttgctgaggctgctgtggtctctgctgttgttgttgttgt
+4488644/1
@CCFFDFD>FDHHGEGBHCEHHIGG<EH3@FHH>GCG4?D9BB9?8DEC/
@51604/1
ctctttcattatcgtaaattgtcacggtctcaacaagttccgttttttgg
+51604/1
@@@DBDD;DBFFFECCF=BFHGEEHEDFHEHCC@DAD???4:?3BFBAGF
@3757548/1
tgatgatttgaggttcttgtggaattgtgacactttgatgtt
+3757548/1
=@1D;=B:FFCFF<<2<BF<A;<?FA@HFHF9?99?F@G<99
@4491310/1
ccactttcacaatcaattaattggtaacatggtaaaataccttctttgac
+4491310/1
CCCFFFFFHHGFHIJJGGIJIJJIDEEDHGIIHIIJIIGGIFI9DFHGHH
@4491562/1
ctgtaattgcgataaggtttttcaggattgatagatacatcataatgatg
+4491562/1
@@CDFDFFGGHFFIBHI<CHCHBGGEBDGHHIIIIIHICGH9DGH<DCDD
@5202979/1
cactgttttcaccggaggaatttgtttgtgattttttattgtatcccaat
+5202979/1
CCCFFFFFHHHHHJJJJJJJJJJIHIJJHIGIJJJJJJJJJIJJJIJJJJ
@7901239/1
cctaaagcaacaacacaattgtcggcagctgggaatcctttgtgagccac
+7901239/1
CCCFFFFFHHHHHJJJJJJJJJJJJJJJJJJJJJJJJJJJJJJJJJJJJJ
@3028498/1
ctgagttagaataccaacctgaatttcagcaattttcttaatggatgcat
+3028498/1
CCCFFDDFHFHHHIA<GHHBHGGJIJIBGDFHIIFGIGGE>FGIJIGGEG
@815592/1
ggaagaaagaataaccatgtctctctg
+815592/1
<;;DDDEDHGGFDEFHGGEFH4C4?F9
@5205088/1
ccccgatgttggagcctatgctatcc
+5205088/1
@?@D?DDDFBF8BD3:BFH<BCFEFF
@6551244/1
ctcaacaagttccgttttttggagaggcaactcaggataactatagaggt
+6551244/1
@BCFFFFDHHHHHIHJJJJJJJJJJJJJJJJJJIJJJJJJJJJJJJJJJC
@5878392/1
gttttgttctgttagatataaaattgattcctcatttagataaatttatt
+5878392/1
B@BFFFFFHHHHHJJIJJJJJJJJJJJJJJJJJJIJJJJJJJJJJJJJJJ
@4494906/1
cccatctgcatccttcttttccggaaagaacctagtgtgatgg
+4494906/1
CCCFFFFFHGGHGGIJIIDGGGGG<FGGIJJIIGCCBBGBDHE
@5880587/1
tactttttgaaacacaatgtgagtacctactacctttatattcactgtaa
+5880587/1
CCCFFFFFHHHHHJJJJJJHIJJIIJJJJJJJJJJJJJJJJJJJJJJIJJ
@56208/1
ccgtaccataacaaactgctacaggtagtgtcgacaattgtaccaagctc
+56208/1
@CCDABDEHFHHGJAHIEBECHGHECHHAC@DGHIGEI@HBBCGEGGGHB
@5881486/1
gtttgtatctgttgcagtagttacatggctaccactcactatactacttt
+5881486/1
CCCFFEFFHHGHHJJIJIIIHGJJJJJJJJJIHIJJJJJJJJGIJJJJJI
@3762238/1
ggggcaccatgacgatagctttattctcattaaggaattccggtttctca
+3762238/1
@@@DDDFADFHHHIEGHGHEIJJIIJFIGIIJGHCDHHGEGGG@FECHHG
@3762370/1
ccgtgtgatatgatatgggttgctgtttacaccaacgataaaatcaggct
+3762370/1
@@@BDFFDFHHHGIGIFGIGD@ABFDFHIIIJBHEIDIGCC9BDEF<FEH
@7904521/1
tggcggacgaattccaaaatgaactatttcaggatattttgggttcccat
+7904521/1
CCCFFFFFHHHHHIJJJJJJJJJJJJJJJJJJJJJJJJJJJJJFHGIJJJ
@58407/1
gtccgactgatgatttgaggttcttgtggaattgt
+58407/1
@@@FDDFFFAFHBHIIII?FFFHHGHHGEGGIIH<
@5206584/1
tggctattttagcatggaatgtaatctccaagttgtgaatcaatttcagg
+5206584/1
@BCFFEFFHGGHFJJJJHHIIIHJIJJIIHDHJIJJIJJJGIJIIIJJEI
@3029578/1
tctcaaactcaagctgtcgcttcaattcatccacttctccctgcagttca
+3029578/1
CCCFFEDFHDHHHJJIHGIHGHJJDGICHGGIHHHDHIGJJDFGGCDEHH
@4495470/1
attaagttcgccgatcttgtacaacattttacatgcagttagtgcaactg
+4495470/1
CCCFFEDDDHHHGGIEHHEACHIIIJJIGCEGIIIIIIGHCABFHG@AAH
@4496961/1
ggcacatccacgatttcggcagcttttacctcattttcactcagaagaaa
+4496961/1
@CCFFFFFHHHGHJBACEHIJJGE<GDFHFHG9DGGIAB9DGGIFCEHII
@4497560/1
gggtaatcaaattttatgacaaaattgcaattctttacatca
+4497560/1
@B@DDDEEHHDHGIJHIIHIJJJIICEHCEFG@HHIJJIGHJ
@3763862/1
cttcatccttgttttcaaagttgataaataatat
+3763862/1
8?@BA;AD<FFAD3ADBB<CAAF??FECGCGCF<
@5883043/1
gccctcttcattttcggtttcgtaggcaggtggaggccatcgcctggtca
+5883043/1
CCCFFFFFHHHHHJJJJHIJJJIHIJJJJJDHIJJJJJJIJJJJJIJGHI
@5883434/1
atcctctttatttactagaaactgctcttcttttttaataagtttttttt
+5883434/1
CCCFFFFFHHHHHJJJJJJJJJJJJJJJJJJJJJJJJIJJIJIJJJJJJJ
@5884370/1
agcaagagaaggaagtgaggtacacagttgcagtcctgagctggtcttca
+5884370/1
??@DDDDD?FF>DBB2ABEAFEHHGDHEHGGCAFGHHIGIIIIC:BGDDH
@5884951/1
cttcagaatataatagtttcaattcatttgatttatgcttaataagcatt
+5884951/1
@@@FDEFDHFHDDHIJJIIFHIGIBEDIIGHHGGHIIIHIEHIGIJJIGE
@61043/1
cagatattaagaatgtatgatagcaactgcaatgtgccaaaggtaaatga
+61043/1
B@BFDDDFHGGGHJIFHFJGIEFCHEIGIIIIGJHGECHIGIJHF>@9?F
@3767150/1
ctgtgccataaccgtacttcatatcattgataattactgtagctgagtaa
+3767150/1
CCCFFFFFHGGHGIHHIJJIJIEIIHIJJHJJEHIFIJIGIHHJJGHGHG
@3033682/1
gtattcttgtagtgctccaatcgcattccctttcac
+3033682/1
@@@DFFFFFFFAA?EFHGBEAHGGGIG>A@BGDGH>
@2293620/1
ctcagtttcacttaaatcttgaaagatattatcacag
+2293620/1
@@?DDDDDHDD8BFIG4AEHGBHIDG>AC?FHHC<D>
@818588/1
atatatttcagtaggatcataacgatggtcaacaaggaactcttgtaaat
+818588/1
CC@FFFFFHHH?DHHGGHJJIIEI?HGGHG@GHHFC9CGHGEFBBB>DIB
@1571924/1
caacattttacatgcagttagtgcaactgctcccttggcag
+1571924/1
<B@B?DFFGGGA?HGGIIIIJHHEF9:C@CHHIHJI3?EGG
@1571955/1
ctcttcagaagcacaaacatgtgcggcctacaatgcattacagtatctca
+1571955/1
CCCFFFFFHHFHGEGIIIJFJGAHE>GHH>DEG9FHH@AHIJJJE<DGH9
@1572025/1
gacgatgatttgatatctatatttctcattttttctgctaaagcactacc
+1572025/1
@@?DDDDDHHDDBGGHIJ@H@JGGCH9CHIIJJJIJJJI@FG<DA@BGCH
@6556281/1
ctcgcaacttaggttatgcgaagtacataactttctttgtatctgcatga
+6556281/1
BCCFFFFFHGHFHIHIIIJIGIIIIHGGJJJJJJJJJJJHGGJIIJJJIH
@819054/1
tcacccaatgtttctagcctttcata
+819054/1
@@CDD?DDFHDH4E@FG<FEHB>?4C
@5212551/1
gttaactttataatcaatcggcatttctttcagaccaaaatttctttgta
+5212551/1
CCCFFFFFHHHGHJJJJJJJIJJJJJJJJJJJJJJJJJIJJJJIJJJJIJ
@7252308/1
tcatttttagattttcctgcaccgatgcaattaatactcatcttctttac
+7252308/1
CCCFFFFFHHHHHJJJJJJJJJJJJJJJJJJJJJJJJJJJJJJJJJJJJJ
@819909/1
gtcgaggctgggctacagatatctagaggttctgtatttcctgtgatctt
+819909/1
@?@DDDFFFDDBDG?FHIIGDHGG><C<C:C@D>?BDG>DF9D49?FD>D
@7253943/1
ctgccatttagtacactgctttttccttctccagctagttgatctttcat
+7253943/1
CCCFFFFFHHHFHIIIJJJJJJJJJJJJJJJJJJIJIJHIJIJJIJJJJJ
@2297704/1
gctctaacttcaattaatttctgatttttattaacaata
+2297704/1
@C@DDFFFBHBHHB@DEGIJJEE<FEHGG?CFG>D@<<?
@4501933/1
gctgggaacaagaatgctgttaatgcctccaagc
+4501933/1
=?=A1:DDFD?F8FF9<@E:ACBF@BCFG?EFEG
@63687/1
gtgaaatctttaggctgcagctcaaccattttatcggccaacatattact
+63687/1
C@CFFAFFFHHHHDII3EE>AFGGDGGBHGIGGGGGGGGBCFEEFHIEHG
@63842/1
tctaacctgttcttcttgaagttggttcagctgtagtctgtctgcatctg
+63842/1
@CCFDD>BHFDHF>G@<FFCHHIII:CHHCHIIC?EFHIGE9C4CDGIIF
@63919/1
ctcattttcactcagaagaaataatatctcagcaccaattttatg
+63919/1
B@@DFFFFHFHHHIJEHIC9FFH9FFI@EHGHEGGGIA3?<?DF@
@64214/1
cagacatttcttcagggagaatttttaaccatttacac
+64214/1
@@@FFFFDFFD<FG@FC:@FHG>FHGI@AACEHIGHD<
@3771079/1
gcccaatattgattccaaaacttccggcataatgagtacatcatttacat
+3771079/1
CCCFFFFFHHHBFEIJJJIJJJIICFHIJEGHIJIFFBHGHIJJGGIJJI
@5214282/1
ggtttctcaaaacatggtgctggatgaggaaatttttcataaagaagtcg
+5214282/1
@@=DDFFDHFFFHJJJJEHGGHGEHGIGIJJEIIIIGIJIJIGIEIFFHH
@1574598/1
caggatacgatctggtttacaattagaatttataagtgttgcg
+1574598/1
@@@D=3BDFH?FHCIIGID<C>HCHEG<BB>B9C?E9C?F9CA
@3037449/1
ctgttataaatgtaggaagttatcaagaaatctaagattgcatcaccga
+3037449/1
@@CDFBFAFFHFDHHHBHHIFGEIIIIHCEHIHDHIID4CCFGIGBFCF
@1575546/1
cagacatttcttcagggagaatttttaac
+1575546/1
?@@DDB?DF?4A<BFGG@?EG4:CH@AG4
@6558312/1
cagctgatatgtggggaaaatgaactgtatccattacgatgattctagct
+6558312/1
CCCFFFFFHHHHHJJJJJJJJJJJJJJIJJJJJJJJJJJJJJJJJJJJJJ
@4504765/1
catcacgtcgtctttttttaccaaaccggtattttccccttggcaacaaa
+4504765/1
@@C?DEADHHDDHGIIDEHIFHIIGHIGI0DAGAEGIJIIIEGIIIG;6?
@7258090/1
ccactgtcaagaaaaattgctccagcaacagattcaaaaacatcacctag
+7258090/1
CCCFFFFFHHHHHJJJJJJJJJJJJJJJJJJJJJJJJGHIJJJJJJJJJJ
@5217466/1
gctttctaatgtttcttcatttaaaaccgctgtgtctctttctttttttg
+5217466/1
;<@BADDDFFFHF>GII>HIGIIAFHDFDF?C:??DBCD@D<FEDDHBH0
@2298695/1
ccaaacaatcttttcagcacttatccaatgagcaacgacttcactcgtta
+2298695/1
CCCFFFFFGHHHHIJGHIBFGIIJJIJJJJJJJJCHIFGGIFHHGGIGGH
@5218078/1
gcactgttttcaccggaggaatttgtttgtgattttttattgtatcccaa
+5218078/1
@@@DDD?BFH>??BGGGGI@@G@H<:EHEBEIIICHHHCFGIIGIHIGGF
@5218639/1
tgctgggttgctggtcaccgggttgttgcctaacaggaggtgcactggtt
+5218639/1
@@@DDFFDHFFHHIGHGIJIJIGIEFHGBHIIIJIJCHGG?CFHIGIDIF
@7260624/1
ctgtcatctaataattctttagcctctaaaccttcatctttatcagtaat
+7260624/1
@BCDFFFFHHHHHHHIJJJJJJJJJJJJJJJHIJJJJJJJJJJJJJHIJJ
@7915397/1
gcttgtcttccaccctttttttttgttcctttttgaattgaaatcacctg
+7915397/1
CCCFFFFFHHHHHJJJJJJJJJJJGFGGGIJJJJIEGIIGJIJIEEEIIF
@6558931/1
tggcattttcctgtgactgatttttcttcaacatcaacaaatgtcacttc
+6558931/1
CCCFFFFFHHHHHHIJJIIGIJJJJIJJJJJJJJJJJJJGIJJIJJJJJJ
@7916904/1
gacactttttagtaccgggcttactaagggagttttcttgatcattttcg
+7916904/1
@@@BDDFFHFHD?EFFFAFBGIBFEHCGHE;FDHCHCBHEBFGHGDGGDH
@7917632/1
cccaatgtttctagcctttcataattcataacgtcatta
+7917632/1
CCCFFFFFHHHHHJIJJJJJJJJIJJJJJJJJJIJJJJJ
@3039592/1
ctcctctaattaagtaaaaactataaaaataataggctttttaaaataat
+3039592/1
CCCFFFFEHHDF?GEFEBHIGIIE@BBCBFIIJEHICB?9FFCGCC9<F<
@67497/1
cccatgttaaattttttcagaatcatgtgattttttttcctttcaagaat
+67497/1
CCCFFDDDHHGFHJDEHIIIIIFIHIGB<AFHBEGGGIDHGH=F<BFHJJ
@5890559/1
ctcatagttccacaatgagtaatttcaatttttaatccttttatttcttt
+5890559/1
?@@DFDFDHFDHFEGHIIIIE>FHHIICHIIIIIIIGIIIIIGIIIIIII
@5890599/1
cctgcttgtggaaaaccaccacaaatccacttggaaaactgtttatcata
+5890599/1
CCCFFFFFHHHFHIJJIGGGIHIGDHEHJGGEFHFIJEHGHFHHGIEIGI
@5890934/1
ataacattcgtcctcctgccactcatcataatgaacaatatcttcttttg
+5890934/1
CCCFFFFFHHHHHJJJJJJJJJJJJJJJJJJJJJJJJJJJJJJJJJJJJJ
@823874/1
cgaccttctcggccaagattaggcctacgtggacaggtgaacatgggcaa
+823874/1
@C@FFFFDHHA<CE@GDCDFC<AD@BAGHDHE=D@FG0B4BFBBA38;F7
@70321/1
acagtcttcaagcactgagttagaatac
+70321/1
@@@DB2:BFDF?B>><EGHI>@<B@4A3
@4508038/1
catggctgcccctttattatccctttcagtggacaatttacaggcagttg
+4508038/1
@@CF?DFDFFHHHACDAGHEFHFEGCH<FFECHGGBHGHHIGGCFBH;F?
@1580110/1
cccaagaggagagcttttattgaatagaataggaatg
+1580110/1
@CCFFFFFFFFBHHIIIIJIIGGHGJ<EFBGC@?DH3
@7261629/1
tgcaattcttggttcaagatcattttaaactgtccttctgacacaccatc
+7261629/1
CCCFFFFFHHHHHIJJJJJJJJJJJJJJJJJJJJJJJJJJJJIJJJIIJJ
@1580621/1
cctccattagttttcttccaactagtgaaatttgacttaagaaatatgaa
+1580621/1
@BCFFFFFADFBBFHEIIEIHBHIIHEIGIBGHGDFHGI@C<FHEGHGGC
@4509831/1
ctcttctcttggtgttcaacaaatctcttaatgatatcagtcagcttaca
+4509831/1
BCCFFFFDHHDFCFCBGGIHECEEEHIJFIJFEBGGGGG@?D>>GFHGIJ
@5221816/1
ctcatgaatgctttctaatgtttcttcatttaaaaccgctgtgtctcttt
+5221816/1
CCCFFFFFHHHHHJJJJJJJJJJJJJJJJJJJJJJJJJJJJGHGIJJJJJ
@5221899/1
ctcaggagaaatttcaatttttgcaaattgttcgtagtgaagaactgaaa
+5221899/1
CCCFFFFFHHHHHJJJJJJJJJJJJJJJJJJJJJIJJIJJJJJJJJJJJJ
@2304505/1
ctccagctaaggctgtatcatcaacttctaaaggtttccaataaacacct
+2304505/1
@C@FDFFFGGGHGIJGIIFHJG<HGCHJJI<FHI>FGEHIIJIJGIHGIG
@5222453/1
ctctttctttttttgttagactgatttgatagagcacggaaggtggaatt
+5222453/1
@@@FFFFDHFHFAFHCGHIEHIIBCHHGJIIJGGGGHHJIJIIBFEBCHI
@6562517/1
gttgagtttggtgggtaggggttgtttccctagactgtgg
+6562517/1
@@@DDDDDHFHDCGI<CGFGDGGA:?GHEH<>FHI?D9BF
@7918158/1
ctgaggcttgaacaagcccttctgatagcctgcaattcttggttca
+7918158/1
CCCFFFFFHHHHHJJJIJJJJJJJJJJJIJJJJIJJJJJJIJHIJJ
@7918220/1
cttctttgactaaatactcctgaaggagtgatatcggtgtttttgagctc
+7918220/1
CCCFFFFFHHHHHJJJJJJJIIJJJJIICFFIIIJJJHHHJEHIGHHIII
@6563180/1
cagggaattctaagagggtacacaattcaggcactaatgtctcttcaaaa
+6563180/1
@?<?AD>DAD??FF>EFHEB?FGHD@HHIIIIICGGEGCGGB>FH<<F@B
@3774870/1
gtcgcgcattctgttgtatatttat
+3774870/1
???ADDD@CFDDH4CGGH<HHIGGH
@3775115/1
ctttggaatcaaaagttttgaactattcaataaataacttaaaattacgt
+3775115/1
CC@FFFFFHHHABHG3CGIGHIIGIHGHH<@HG<@FH94CFGHIHIII<:
@5894144/1
gcagcaacagaggcaacaaccaccacaacagctgcaaaggcaagaaccac
+5894144/1
C@@FFFFFHHHHHJJIJJJJJJJJJJJJJJJJJJJJJJJJJIJJJJJJJJ
@3776196/1
gtaatattttgataacgtggatgtagataggctggcctgcttgtggaaaa
+3776196/1
@?@FFFDDFHHHAHIGI>:FEG>EHG9EH<CGEEEDHEH>GCD@FGHE@D
@71230/1
caatcgcattccctttcacactagggaca
+71230/1
@??DDAD;FFBA<CEH>><ECF9FFGCC?
@3777328/1
ccagagactcgtccaatcagattgaaaaaaacaagttgtataacacaatt
+3777328/1
@C@FFFFFGFFFHII@HICGHHGCHIIGHIJJJGBBFE<B<FEHHIIDCG
@72433/1
ctggctggttcctagaatcccacatggcaggaagttttctcgcaacttag
+72433/1
CCCFFFFDFHHGFF<FBFGGIAFDHGGEEEGAFGDDHICHCCFGEHIIIH
@72610/1
ctccaattgcattccctttcacactagggacatgaggtgaaattattggt
+72610/1
@@@FDADDHG?FFGCHGGHIDJGIIJIIHIECGGHE?1??D@D4BFCDAD
@1582463/1
ctcacccatgttaaattttttcagaatcatgtgatttttcttcctttcaa
+1582463/1
CCCFFFFFGHHHHIGGGEGIIHIHGEHIGIJGGEGGIGGJGIIIJIJ>F<
@3778247/1
gttggttgttttttaagtgcatgttgaacatattcatgcaaaatgcaaat
+3778247/1
CCCFFBDF@FDDHJHIJEHHHEHHEGGIGIJIJJGGIIIIIJGIJHHI@G
@1582776/1
ctcagcgacttttgtccgaatctcatcagcaagaagaagtgcattaagcc
+1582776/1
@@<DD>@AAF?:C@FG@DFF?C4:EHGCGGG3?FFG;BDDHDEEHII@G>
@3778627/1
atcaggttttgggtagttgggtaatattttgataacgtggatgtagata
+3778627/1
@C@FFFDDHHHHG?FBHF>FAFGGB?FGIIJCHIJEGEGIJJJJJFGIC
@73605/1
atcatattgtttgatatcgccagtccaaattcttggacataggcgtcgtt
+73605/1
@@@DFFFFHDHFDIDFGGHE<F<AFGHC9ECE@HGEGI<CEH<9@D6@@<
@3779256/1
gtgcattcataattcgggccttaactttagtgaactggtcatcaactgag
+3779256/1
<@@DFFDDHHDDBGFGG1@F=ECFF@FAGCGGCGGGGIEHGIIIGIJJJG
@7266342/1
cattagcttatgttgctacaatgtttagtgatatatttaatataaacact
+7266342/1
@?@;BD?:DHHD?CDBEEGHHIIGHHHEHEHBCAF?F?:CFEFEHIHHGC
@1584781/1
ctcatcttcatcatccaagccgtaatgaatggtgttgctttcgcaggg
+1584781/1
@@@DFF?DFFHHHJJJJJIFIJHGBFHBEEFHFHGHIIHCEHGGHG<@
@5224091/1
ccctgttgttccattgcttgaggtctggtaattggagcggcttgtctaac
+5224091/1
CCCFFFFFHHHHHJJJJJJJJJJEHHJJFHIJJJJJJJJJJJJ:B3==B@
@5224106/1
tgttgctgttgttgctgaggctgctgtggtctctgctgttgctgttgttg
+5224106/1
@BBFDFFFHHHHFHHIGIFHIGIJJIH>BBCFHI>FHH@F>GHEFCCGHG
@1587596/1
gttatttggaagtgatttgcacgaagcactataggtcgaccttctcggcc
+1587596/1
@:?DDDFFGHGGCBGIIJJIIIJEGHAE;GHEHIIDA@HIH6?FFAEGHI
@2308050/1
gtgaggtacacagttgcagtcctgagctggtcttcagt
+2308050/1
@@@<;D=D>>FFDFE>>>F>BFEHGIFGHF;E9CEBD:
@2308097/1
tgaaggattttctaaagctttgaattcataagttggttgttttttaagtg
+2308097/1
CCCFFFBA?FDHGIDHGIEIIIGAFHHAHE>HFGE@BGIIJGIIGHIGAH
@5226357/1
cgctgcggcatgctttgcttctttcttagatctaccagtgcccatggcag
+5226357/1
?@@DDDD6FFDHHIEFEBFHGEFHG?CGGIIIFGGEGHFE@GBCGHGEDC
@7267435/1
ctggccatgttgaatagcttgctgtggtggtacagcacccggtcctggtc
+7267435/1
CCCFFFFFHHHGGJJJJJJJJJJJJJJHHJHGGJJJJJJJJJGIJJJJIJ
@5897250/1
cccctaggctttgctttaggatcatcatctggattttgaataggaaattt
+5897250/1
CCCFFFFFHHHHHJJJJJJJJJJJJJJJJJJJIJJJJJJJJJJJJJJJJJ
@5897475/1
cgcagattaaaatttttaagtacgactaagtgagcacactaaatcaccac
+5897475/1
@CCFFFFFGHHHHJJJJJJJHIJJJJJJJJGHJJJJJJJJJJJJJJJJIJ
@7922330/1
cccaggtccacaattcaagatctaatttcatgctgttattattttccttc
+7922330/1
CCCFFFFFHHHHHIIGEFAEHHIIIIIIIIGIIIIIIIGGIIIIIIIIIG
@6568506/1
gtgattttttattgtatcccaatcaattatgatactgtctccttcaacaa
+6568506/1
@BCDFFFFHHHHGJJJJJJJJJJJJIJJJJJJJJJIJJJJJJJIJJJJJJ
@2309716/1
tgttgttttagggtaatcaaattttatgacaaaattgcaatt
+2309716/1
@@CDDDDE?BFHHCGIH4?EEHGBCCHH9ACFCGIGABF<<F
@1588588/1
ctaaactgtaaagggcttcactgcaa
+1588588/1
@C@DDF<DDAFHGH1ABFFEHCGGGF
@4515322/1
atcctctcattcttagttgtaacaactaggggcaccatgaagatagcttt
+4515322/1
@@@FFFFFFHHHHDBEHGIEDJEHE=GEGGGHGIHFEG9F40??DE?FCD
@3781272/1
ctctcattcttagttgtaacaactaggggcaccatgacgatagctttatt
+3781272/1
CCCFFFDFHHDHHFGIHEHA>FAHDA;3CFHIHIIFGGAF@FEHIBGEGI
@78360/1
ccgtgatctaatatttgagcagaaggtgctggtgcatgtaatactttgta
+78360/1
@B@DDADDHHHHGIEHG>GHIJI;FECCFGIIIGFEGIJJJB@DHIEIII
@828543/1
ccatcatttgctgctcataaagcttattcatttcactcctcaatttgtta
+828543/1
CC@FFDEFGHHGAHGGGGE<@FACH@FHGHCHHIEGIJJHII@GIIIDH4
@3782353/1
ctctatttcattgtgcattaatctatagaaaattttccaaacagtattta
+3782353/1
@@@DDEFFHHFHHIJJGHCGGCHJIICBEHD9ABHE<EHGC?@FGCIDG>
@3783760/1
atccaaaggcactgttttcaccggaggaatttgtttgtgattttttattg
+3783760/1
@CBFFFFDHFDFHHGIIJJDII?HF6D?CFEGG@GGH>DDF<FH@FHJI>
@6571076/1
catccagtcacccttatctttatcatcttcttcattggctgaatctttat
+6571076/1
B@BFFFFFHHHHHJJJJJJJJIJJJJJIJJJJJJJJJJJJIHIJJJJJJJ
@6571430/1
catagcttcaatttcattgtcgcttatgtcaaattctacttctgaatgat
+6571430/1
CCCFFFFFHHHHHJJJJJJJJJJJJJJJJJJJJJJJJIJJJJIJJJJJJJ
@6571796/1
ggcacattgcagttgctatcatacattcttaatatctgtgtattaagcct
+6571796/1
CCCFFFFFHHHHHJJJJJJJJJJJJJJJJJJJJJJJJJHIIJJJJJJJJJ
@3785164/1
ctgtagtacaaatttctatttccgattatttttcctttgatgct
+3785164/1
?@@DA;:DFFHF<GEGHIFIIJJDHGECGHIGIIIGHGC9FBBF
@7928165/1
ctgtataaaatacaaggaagacagacagcctgcctccaaagagaagctgg
+7928165/1
@@@DFDBDCFHHHIGIGFHE>EHDFHIBEHHECGBHIGDDFFCHIIHEDC
@1592128/1
cattaccacatttctcaaattcagtcttgaaatattatccattagcttat
+1592128/1
@@CFFFFFADH?HHGIIJCHCHCHCHHIJJJIIDGI@EGGIHIGJFGIGC
@1592560/1
gtttagacaaccaaatttgcactggtttttgaatcactactttttgaaac
+1592560/1
@??DADFFFDDHDGEFHHIEGG@?G>DH=C<EF>FDB@BFIGGIIEHHI3
@5229509/1
tctgtcaattcaccaggtgatatatttttgcacctgttataaatgtagga
+5229509/1
CCCFFFFFHHHHHIJJJGHIJJJJJJJJJJJIJJJJIIIJIJJJJIIJJJ
@1594200/1
ggcaagtgttgggattttgaccatcttcaacgaatcaaattcactttgag
+1594200/1
B@@DDDBDHFFFFIIIJIGEIJICGIB@HGIIICF?F<>DF@FHICGHGG
@2313521/1
ctagctttcttaaatctggttctctaatcatctgatta
+2313521/1
<:;DD;;BFFAFF?4CHGCABI>HIHIHG<CEEC@HHE
@5230453/1
gtggaggtgaaaagaatgatcttccaactgtcacaaacctgttagcagct
+5230453/1
CCCFFFFDFHHFHJIIIJJJJJJJJJJJJIHIJJJJJIJJJHIJJJJJII
@831782/1
ctgcaattcttggttcaagatcattttaaactgtccttctgacacaccat
+831782/1
CCCFFFFAFHHHHFHGGIIIJH@HIIIJJ@HBDAF<FEEAHHIIIJJGHH
@5901076/1
cgattggaaaaataatcagaataagaacggtattgctctgcagggaacgg
+5901076/1
@B@FFFFFHHHHHJJJJJJJJJJIJJJIJJFHIJJJJJJJJIJIJJIJJJ
@83576/1
ctccaattgcattccctttcacactagggacatgaggtgaaattattggt
+83576/1
C@CFFFFFFGGHHIGBGHGIIIGHHIG>EDGEHHCHD;FHIGGEEHGGIF
@7932086/1
ctaatatcctaacgttatcaggttttgggtagttgggtaatattttgata
+7932086/1
CCCFFFFFHHHHHJJJJIIJJJFHIIJJJ?FDHHIIJ?FHEIIJJJJGIG
@7932481/1
ctgttcttcttgaagttggttcagctgtagtctgtctgcatctgtatatg
+7932481/1
@CCDFFFFHHHHHJJHIIGCGIIIIJIHHCCFIGHHGJJJJIJEDGIJII
@1596418/1
ctctgtatcaacaactgtaccagccggcacattcatatttctcccatctg
+1596418/1
@@@FFDDAFHGHH?HIIEFGIIIIIIIEGBDHIIIGIHIEHEGF3?FHGF
@7933292/1
gcagggaattctaagagggtacacaattcaggcactaatgtctcttcaaa
+7933292/1
CCCFFFFFHHHHHJJJJJJEHIJJJGHHJIGIJJJJIJJJFGHIIJJIIJ
@3787431/1
ggcatgctttgcttctttcttagatctaccagtgcccatgg
+3787431/1
@?@DDDF8FAHHFHG>FGAE<EAC@@CH>FGIB9DAG>GC9
@5231198/1
cctgctttagggtttcttccgctaatttaaaaattgaatagtttttatga
+5231198/1
CCCFFFFFHHHGFHIIJJJJJJJJJJJJJJHHJJJJIJJJJIIJJJIJJG
@1596929/1
gtgaagatggatctctgatcacaaaacaggatgatatactgacccggtgg
+1596929/1
@@CFFFFFHHHHHIIJJIJJJIGGIJIIJJJJFIJJJIJJFFHBGHGDFI
@1597644/1
ctggaggttgatgaggaggctgaggcggaattagagcaattgctcccgga
+1597644/1
??@DDDDD?>8CB<<C3C<=BE>FGGBHBH;3B@FEG9CGF>7@>D=E<B
@4520423/1
catgaaacaaaatgtaatctctgttcttttttgaaacgaaatagtttttt
+4520423/1
CCCFDFDFHFFDDGFGHIJGGIGHIJEEGIIIIFGGGHIDGCHI@FEG;@
@2315737/1
catccttcttttccggaaagaacct
+2315737/1
CCCFFDDFHDHHAFHFEBGICGHJI
@5234118/1
ctaatgtttcttcatttaaaaccgctgtgtctctttctttttttgtt
+5234118/1
CCCFFFDFHHHHHJJJJJJJJJJJJJJHIHIJJJJJJJJJJJJIJJJ
@4522448/1
atcagtttgagatactgtagtgcattgtaggccgcacatgtttgtgcttc
+4522448/1
CCCFFFFFGDH@HIHCHFGIBHIHGIIAHIGCHIJJJJCHDHIGHJFG>D
@4522553/1
ctccattagttttcttccaactagtgaaatttgacttaagaaatatgaat
+4522553/1
@B@FFFFFHFFHFGIGHHEHHGGG?FB9FGIIIIIJDGIJIGFHEGHHII
@6577422/1
ctttgtatctgcatgaacggtaatagctcgtgccattgcgccaggtgtcc
+6577422/1
CCCFFFFFHHHHHJJJJJJJHHJJJJJJJJIJJJJJJJJJJIJJJBFGGJ
@6578183/1
gtggaccatcactttttacatttaaagcatctccttcttctttttttcta
+6578183/1
@@@FDDFBFCFD?GGIGIB@HHCHHHE>FCDHHIDCB?F<?FFAED@AFD
@4523726/1
atcagtttgagatactgtaatgcattg
+4523726/1
@@@D?DAD<C;F<GGDEFGEHEC@F@F
@4523890/1
gtccttctaacctgttcttcttgaagttggttcagctgtagtctgtctgc
+4523890/1
C@BFFFFFHHHGGJHIIJJJJIJFGHIGHIHIGGJJIIGAHFAHHIIEEI
@7278746/1
caggagaaatttcaatttttgcaaattgttcgtagtgaagaactgaaagc
+7278746/1
CCCFFFFFHHHHHJJJJJJJJJJJJJJJIIJJHJJIJJJJJJJJJJJJJI
@834516/1
agcttagattagagttgttatttatcttaaataattt
+834516/1
C@@FFFFDHHHGFI@GHII>IHIIIIGHIBFHIIIIH
@85388/1
cttcattttcagctctggctattttagcatggaatgtgatctccaagttg
+85388/1
CCCFFFFFGGHHHJJIJJJJIJJJIJIJJJIJEICHFIGIJIJIIIIGGH
@85515/1
tttgttttctccaactccgacaaacgccatcctctcattcttagttgtaa
+85515/1
@@CFFFFFHGGHHIIE@EHJJBEIDIBGHCHIIIIG<@DGEGEGGGGHGA
@85734/1
cttggatcatttcttcattttcagctctggctattttagcatg
+85734/1
?=@DDDFAHDFHHEEGEGCEAAF@CBFD9EFC<2ABFFEHB@<
@7935091/1
cgacaattgtaccaagctctggcattttcctgtgactgatttttcttcaa
+7935091/1
@@@BBADDH?DC?FEABGIDCDEGHCCHFGIB?BDHHG@DFDDHGIIIII
@86057/1
ccttgactatgtttgatgacatatcaataacattctcctcaaccttttgt
+86057/1
<@@FFFFFHGFHHGGIJJJHEAFFHGGHIIGDHHJGIIIIIGIIJJC@DG
@86267/1
ggcgatactgcaaacaagggatagcactcaagggcacattatgttttcta
+86267/1
@<@FFFDFHHGFGBGEG@FFHIICHIFGGCCGIGHEGGHIIGA40?F<FG
@837029/1
caatagctgtgggttatatggtgatt
+837029/1
@@@DD>BD>A;DFFFBH4<C@EACB2
@7938657/1
gctctcctaacaaggttgttaatctctctttcccgatcaggcgctgacct
+7938657/1
CC@DFDDFHGHDHIDCFG?FFHIFHEFDHHIFFGEAFAEGHGGEHGAFHI
@7939045/1
ctttttttgacctacccttgccgatagcaataaggcctttggctttaacc
+7939045/1
BBCFFFFFHHHHHJJJJIJJJJJJJJJJJJJJJIIJJJJJJJJJJJJJIJ
@840342/1
ggagaatttttaaccatttacacaatataaatgcaccttcaacaccacac
+840342/1
@C@FDF>BHFFHBGF>GGIIJJJIIEHIIHIED<ECCDG?HGFGGH<FBB
@1600723/1
gtttgcaaagggaagcgagcttgctgttgttgttgctgctgctgttgttg
+1600723/1
@@@FFFFFHHHH?EH:CCEHIIIIIIEEHGHGCAHGHGGGEGIIFDHGEG
@1601031/1
cgcagattaaaatttttaagtacgact
+1601031/1
@BCFFDFFHHHGHJJJFIIIHHGEDGG
@1601548/1
ccttatcagtaatctcgaatctatt
+1601548/1
?7;D?DDDDD<FDB9C@GA>BDGG9
@3792589/1
gtacataattaaaattaattaaaagttaataatacaaataaataaac
+3792589/1
@@@DFF?AADFHHEHIJJIIDHJJIFCEEHIHHGIIB9DFIGIJD43
@3051260/1
ccatcattcgctcctcgactgccccgatgttggagcctatgctatccgta
+3051260/1
@@@FF?BEFBH6BFAHIIIIIIIIIIIIIIIGHG@@DGHHI@CHGIII7C
@3794014/1
ctctaattgtaaaaatgttatccatttttgggttaataacgc
+3794014/1
C@CFFFFD?DFDD@FGHBCHEHHHIIIIJ6EH:?CGCCB?GH
@3794203/1
tcatggattcagcagaagtataaattaaactatggatttatttataataa
+3794203/1
@CCFFFDFH?FHFIJGIJACHIJBFIIJIJIJIJI@AHHICHGGGIGIIH
@3053356/1
cctctatttcattgtgcattaatctatagaaaattttccaaacagtattt
+3053356/1
CCCFFFFFHHHHGBEAGIJJIJGJIIIJJHGG;FEHIIJCHGGIIGGGII
@7280238/1
cttttctatgctacttttttccaattccaaattctaatcatgggtcgggc
+7280238/1
CCCFFFFFHHHHHJJJJJJJJJJJJJJJJJJJJJJJJJJJJJJJGIJJJI
@3796020/1
cccgattctatttcttggtcatcagtttgagatactgtaatgcattgtag
+3796020/1
@@@DDFDFHHFAFHI@FGDHIBGHCFCGII7C4CBGG4EGHEEGBHIFDH
@7280365/1
ctgactaaaatattgttcaagttcacgaggagtattcttggaaacaattt
+7280365/1
@@@D?DDDBBF?<EF<<AA<EBHDF<<<8FFFGGFEEFI>?3?DFADCDF
@4528204/1
ggctttttaaaataatacagacaattatga
+4528204/1
<@<DFDFDDHHGDEHDHCD9CBABFHCGED
@6578959/1
gttctaacttaaagctgactttagtacatcgcctggagacatgactacac
+6578959/1
CCCFFFFFHHHHHJJIJIJJJJIJJIIJJHHGIJJIJJJJJIJJJJJIJI
@2321394/1
ctcttcacttcagcataaactggagtttttcccggaagcaccaccacaac
+2321394/1
@@CFFFFFHHHHGCGIIIIJJGIEHE@BDEHGJJEIIEE3?DGDCFECGH
@841298/1
gaccagcatccagaagttcaatctggtattctctagga
+841298/1
???DDDDD<BFBF<CH?@??F@>4A<<AF<EHGE>FHD
@841590/1
cttagatctaccagtgcccatggcagca
+841590/1
CC@DDDAEGHHHHIIIIGCGFCCA3CCG
@842695/1
cgcttgttgctgtacttgaggctgagatgaaggtggtctgctgggttgct
+842695/1
@@CFFFFDDHHGHDHBGEGGIJIG@GE<DCH<E:E?CHIJG@C9=DHGJD
@6582298/1
caggtgcgttaacttttggtggctttattatattactcctaattgaagag
+6582298/1
BCCFDFFFHHHHHJJJJJJFHIJJJJJJJJJJJJJJJJJJJJJJJJJJJJ
@7943992/1
gttacaacatatttcaacatgtatccttttgggcggtaccatggtataac
+7943992/1
CCCFFFFFHHHHHJJJJJJJJJIJJJJJJJJJJJJJHIIJJJJJHIJJJJ
@7944585/1
ctctttctttttttgttagactgatttgatagagcacggaaggtggaatt
+7944585/1
CCCFFFFFHHHHHJJJJIJJJIJIIJJJJJJJJJJJJJJIJJJ=CHHJJJ
@5907701/1
ctctaaaccttcatctttatcagtaatttctttaatatttgaagtttctt
+5907701/1
CCCFFFFFHHHHHJJEIJJJJJJJGJJJIJJJJIJJIJJJJGHIHIJJJJ
@3058281/1
ccaacattcatgaataatggaaaatcacatagcttcggccacttctttga
+3058281/1
C@@FFFDEHFFHGJIJIJJJIIIIEHGIIJJEHECGBHIADHGGCABHEG
@5910548/1
cctctatcaggtaagacaacaatcacaagttttacttcttctttaagaca
+5910548/1
CCCFFFFFHHHHHJJJJJJJJJJJJJJJIHIJJJJJJJJJJJIJJJJJJJ
@5241587/1
cacaactaacaatgggccacaactcatattgatcgtcaaatgaaacatac
+5241587/1
CCCFFFFFHHHHHJJJJJJJJJJJJJJJJJJJJJJJJJGJJJJJJJJJJJ
@5242215/1
cactgactaaaatattgttcaagttcacgaggagtattcttggaaacaat
+5242215/1
CCCFFFFFHHHHHJJJJIJJJJJJJJJJJJJJJJHIJJJJJJJJJJJJJJ
@1608197/1
gacgtattagagcatagatcagaattatttttattaatcatttctggaaa
+1608197/1
@@CDDDFEFFHHHJIIJAHEHHIIJJIJ9E@HHJIIIGGGGIBHEHIJCG
@93643/1
tcggttcttcttcttttttccacgtgaaatctttaggctgcagctcaacc
+93643/1
@@@DDFDAFFDGHIDGIIGIHHDGHHGIE@GEDGCB3?DEGG?DFA?BFB
@5244985/1
ccatcaatcatcccttttctatgctactgttttccaattccaaattctaa
+5244985/1
@@@DDDDDFHFHBDGBGDGHIIIIIIIIIAFHIHIIGHHGIII@FHIIEF
@6587143/1
gccaacagtaagacatggtagatgaggatactttaatctaatattatatt
+6587143/1
@@@FFFFFFHDHHJJIJJHIJIIHJJJDHIIJJJJJIJJIGIJJJJJJJJ
@4531621/1
cctcagagctaccttggcagctgctaattttgcttggtgtttgttttctc
+4531621/1
@@@DDDB:C>AHHG<FGIIIIEEH>EE@DHGII>FEB1??FFG:?DBACE
@4532430/1
ccatgttaaattttttcagaatcatgtgattttttttcctttcaagaata
+4532430/1
CCCFFFFFHHHHHIGIIGIJGGHHIIIEHIIIJIJJBIBGGGEHIIHGHG
@4532805/1
gggattttgaccatcttcaacgaatcaaattcactttgaggaactctctg
+4532805/1
CCCFFFFFGHHDFGEGDHCHEFBGIIGCCCCH9EG9GEI;?FFHGIIIC?
@6588973/1
gagaccttggctttgccgcttgttgctgtacctgaggctgagatgaaggt
+6588973/1
@<@DDDDDBAFHH@GGG@FIE8AAEGEGDAG4CFD3?FF@>B9DGEEH;F
@844661/1
ctggctgagagtaattcgtcgcgcattctgttg
+844661/1
@@@DDDDDFFH<DH@F>F@;FG@DG@0:B4BBC
@4534769/1
ctttttgaaattttttaataattggaacaattctatcacctttgaagttg
+4534769/1
CCCFFFFFHHGGAHGIGIII9CHHIJIGG>EHHJGIBHGDECHDEHBGIJ
@846154/1
ctcagataatcccatatcattgagacattaacttgcgtagcatactttat
+846154/1
CCCFFFFDHFFAHIIHGGBBIIGIGGFHE>HFDIHHHADFGHIGBEDG><
@846216/1
gctcaatttaccttcatccttgttttcaaagttg
+846216/1
CCCDFFDFFDFFAGHEGGGHFFF<FEEFD>92AC
@846761/1
catgaaacaaaatgtaatctcttttcttttttgaaacg
+846761/1
CCCFFFDFFDHDHG?@AB::AEHIICDEGCHIHGGE@F
@5911831/1
cactgagttagaataccaacctgaatttcagcaattttcttaatggatgc
+5911831/1
CCCFFFFDHHHHHJJJJJJJJJJJJJJJJJJJJIJJJJJJJJJJJJJIJI
@5912171/1
ctcctggaatacaggtcatgtcagattgtagttacatggacaaggactgc
+5912171/1
@C@FDDDBDHBFD@CGGGGFIHGGGEFGHGGCHBBGFHIIGGGIIGHGEE
@3060516/1
ctcttcacatactcttgttacaacatatttcaacatgtatccttttgggc
+3060516/1
CCCFFDDDHHFH?GGHIIJIJDIAGHHGCHIHGGI@HGHGGCI>?@@?<D
@5914524/1
ttcacactcatcaagaacttggtaaactcttagatcttcattttgttgcc
+5914524/1
@C@FFDDDHDBHHGGIIIIJGIHHGIJJJGGGGIIIIJJJIIJJJHHHIG
@2327741/1
ccggtcttcactgcagcctgactggtgagaaccctcaccgctgtcatgct
+2327741/1
BCBDDDFFHGHGAEHIFEGGGJGGG@DH>GGI9F?DDHDBAAH@BHGEGG
@5914717/1
cttcaacaatcgtcggtacaatgtaatatgagttttctttgttttcaaag
+5914717/1
CCCFFFFFHHHHHIJJHIJJJJJJJJJJJJJJJJJJJJJJJJJJJJJJJJ
@2328004/1
cacgcatgtcccatactccctggttgggaagtgcttgttgttttgcagac
+2328004/1
@@@DFFFFDHHHHDGHEHIIGJIFGHHIIGGFCGIGIG@B;DF3BFGIFE
@2328265/1
gtcttcaaatagtacttcaccaaaaactttgtcagccgcttctatacca
+2328265/1
@=@DDB?BFHHFDB:?ADHC3?EG;3@<BA4A4?CEH0?FHIIBB>BGC
@2328544/1
caatgtttctagcctttcataattcataacgtcattagcagagctcgcta
+2328544/1
CCCFFFFFHDHHHGEIIIGGIIIIJIJIJJIGCHCI<CEHHHEHIJJJII
@6590674/1
cggctttatcacgataggtgactgatatcactaatcggcaatgtcagttt
+6590674/1
CCCFFFFFHHHHHJJJJJFGHHJIIJJJIJJJJJJJJJIJJJJJJJJGII
@1609363/1
cacatactaccgcctgtgttctgttgtttactagagaa
+1609363/1
@@@DFEFFDHDHFGGB<3EGH><AF4:?GEIHECHE@3
@5245159/1
accattttatcggccaacatattactgacctcaaccgtacttctagcatt
+5245159/1
CCCFFFFFHHHHHJJJJJJJJJJJJJJJJJJJJJJJJHJJJJJJJJJJJJ
@97527/1
ctcttggaccacattctatcaagtaggcaccaatcaaggcctccacac
+97527/1
@@CADFFFHHDFGIIJGJJJIIJ@F@HCHHJCHGGGGE>FHGHGIG9;
@97780/1
gtagcatactttatcgtaacggtcatttctttttcttgatctctttcatt
+97780/1
@@@FFFFDHGHGHIJJI3?F=GDHICHID>HIJB9CDBCGGGGCHBBFHH
@5248187/1
ctaacaaggttgttaatctctctttcccgatcaggcgctgacctggcggt
+5248187/1
CCCFFFFFHHHHHJJJJJJJJJJJJJJJJJJJJJJJJJJJIJJJJJJJJ=
@7950595/1
ccgctgataacaatcagtgactctattaggagaatatgaagcatgactca
+7950595/1
CCCFFFFFHHHHHJJJJIJJJJJJJJJJJJJJJJJJJJJJJJJJJJJJJJ
@6595774/1
cctccttccaaaaaaatacagcaagtctggtaaatttatcgcaaggtaat
+6595774/1
CCCFFFFFHHHHHJJJJJJJJJJJJIIJJJGIJJJJJJJJJJJJJJFHIJ
@3803875/1
gcagcgatgattccaaagcttcaaaacc
+3803875/1
CC@FFFFBDAHHFHIEHBHGHGAGIIDF
@3804634/1
acagcttgtctgtaattgcgataaggtttttcaggattgatagatacatc
+3804634/1
CCCFFDFFFHHFDHEHIJIJICDE>GDHFGIJIJIGCHG9DGHIDE>DFG
@3804682/1
ccacattttatgtgctgctaacctcttggca
+3804682/1
@@@FDFFFHGHACCCAECG?<FG>;<FHEG@
@7951651/1
ccagaacttccggcataatgagtacatcatttacatcaccgtgatctaat
+7951651/1
CCCFFFFFHHFHGJJJJJJJGIHGIJJJJJIJJJJIJJJJJFHHIJJJJJ
@6597090/1
gaacggtattgctctgcagggaacggcgacataggtgtctgctcttcaca
+6597090/1
CCCFFFDFHHHHHJJJJJJJJIJJJJIJJJJJJJJJJJJJJJJJJJJJJJ
@7952399/1
ctccttgaatgaatttttcattcctccatactccttgtcttacaggtacc
+7952399/1
CCCFFFFFHHFHHIJGIIIAIHHHIJIIIJJJJIJJIIJJJGIJJJIHJI
@3806044/1
cttttttttgacctacccttgccgatagcaataaggcctttggctttaac
+3806044/1
@C@FDFFFFHHHGIIIIADHEGEGIBHIJG<F<FAAHGDFIGIC9@HCEC
@7953098/1
cattgtaggccgcacatgtttgtgcttctgaagaggacatccccgtacca
+7953098/1
CCCFFFFFHHHHHIJJJJIJJJIJJJJJJIJJJJJJIJJJJJJJJIIJJI
@7292779/1
gccgatctgaggtctgtcaattcaccaggtgatatatttttgcacctgtt
+7292779/1
BBCFFFFFHHHHHGIJIHGHHJJJJIFHG?EHGHIIIIIJJFJIIJJJJJ
@1614497/1
ctcatcttcatcatccaagccgtaatgaatggtgttgcttt
+1614497/1
@@@FFFFFHGGDHIJJJJIIIIEHAEGHGHII>DFHEDFGI
@101300/1
cattcatatttctcccatctgcatccttcttttccggaaagaacctagtg
+101300/1
CCCFFFFFHGHHGJJJIJJJJJEJGGIJIJJJJJJJJDIGIIIJJJFJHI
@101496/1
gtacagtagaggtaagtagttatagcatacttaaggaaggaatcaccgat
+101496/1
B@@FBD:DHHDHAEGGDFHIFHDCGGEIIG<FHCHHIIJEHG><40BF@0
@7293958/1
ctccactgaaccaaatcggctccttgaatgaatttttcattcctccatac
+7293958/1
CCCFFFFFHHHHHJJJJJJJJJJJJJIIIIJJJJJJJGHIIIIJJJJJJJ
@101550/1
atcatttttagattttcctgcaccgatgcaattaatactcatcttcttta
+101550/1
@@<DFFFBD=>FFHIFGF>HHIGCHIHIIGIGCE>GII@BDBGHII@<DA
@1616980/1
ctcatgttataacattatgcagttcattacctaagatatttgttatgatc
+1616980/1
CCCFFF?DHHHHGGGHJIGIGGFEHICHIJJJJJJJJIGEHIIGHEGIGG
@1617344/1
ccccttccatgcaataaacggcatgt
+1617344/1
@<@BDD?DHD>3?@EGICG?FHG6;9
@5917056/1
atccattttatagctactctaaaaacacggtcttttccttcccctggcaa
+5917056/1
@CCFFFFFHHHHHJJJJIJJJJJJJJJJJJIHGIJJJJJJJJJJJJJJII
@2330635/1
ctttttttggatctgaagggcggtcccctcttttgggtggaat
+2330635/1
@@@DDDAD?F3A?FFECGGAEDGEEGHIH/=@EGG>BE6A?;>
@3064398/1
gttgttttagggtaatcaaattttatgacaaaattgcaattctttacatc
+3064398/1
@@@FDDDFHHHHCFHIJGGIJIIIJJJJJJJIJJJJEGHFHHHGIIJIIH
@5917382/1
tgctgctaaatcttcaagtacatagtacataactttagctgtcgtctttc
+5917382/1
CCCFFFFFHHHHHJJIJJJJJJJJJJJJJJJJJIJJJIJJJJJJJJJJJH
@4536922/1
cctgcagctccctttttgcagcttcttcaagagggatgggctctgaaggt
+4536922/1
@@CDFFFFHHGFHIIJJJJJICHDHGIIIIEE?DE:9BBD<GGIGGDFHD
@5918163/1
tgcattcataattcgggccttaactttagtgaactggtcatcaactg
+5918163/1
@CCFFFFFHHDHHJJJJJJJJJJJJJJJJIJJJJJJJHIJJJIIJJJ
@3065751/1
caacatatttcaacatgtatccttttgggcggtaccatggtataactatc
+3065751/1
CCCFFFDFHGHHHIJJBEHHGIGHGHIHBHIGGHIGEIA>BF>FIG@FH7
@5918419/1
cttctttgcttcaggttcattatcttcgatggcttctgccaagtaatctc
+5918419/1
CCCFFFFFHHHHHJJHIJJJJJJJJJJJJJJJJJJJJJJJJJJIJJJJJJ
@4537948/1
gtcccattgtgtttaatacttctaaaaagtcatcaa
+4537948/1
7@@DDDDDFH<FFE4?FHGECGG>HH9D@<A4C?B4
@851840/1
ctggcattttcctgtgactgatttttcttcaacatcaacaaatgtcactt
+851840/1
@CCFFFDDHFHHHGBHGIIBAFHJGIJJJJIII9GGBHHIJIGICGIGII
@851949/1
gcaaggtaatgtaaaacaatatctattcaacaaaggaatagcagattcaa
+851949/1
CCCFFFBDHHGHHIGJIJJIJJJJGGJJIJHGJJG@HGHIJ>GGGGGDHH
@852173/1
gggaaataggatattttcgcattcattaagattagtattaactgttaatc
+852173/1
BC@DFDDFHGDADCEGGEIIIDHIJJBIIJIIIGIFGGIJJJJIGIGIJI
@4538566/1
ccagcatcattactaattttttgcaattgttgagtgaagtttctgagagc
+4538566/1
CCCFFFDFH>DHHIJJFHCCGGGHCHH<<?FGGHGGHCHDC9DHGEGEH2
@3808097/1
ctcacttgttttgtcataagttgtaacagtaagttcttttttttccttga
+3808097/1
@@@DDFFDHHHGHGHGIEBECIHHAIGJG@HH9A?CFHIEGIHIEGHIEE
@5919413/1
gtccaatcagattgaaaaaaacaagttgtataacacaattaaaaagtaat
+5919413/1
CCCFFFFFHHHHHJJJJJJJJJJJJGIJIHIJJJJJJJJJJIJJJJGHII
@3067733/1
gtcatcaactgagaggccaaactccttcaggcatggg
+3067733/1
???;BBDADDADD4?DB;??CC>3A?@E999CA>BD=
@3068303/1
atttatttacaataaaaatgattgaaatcaatcaagctttctgcttaggt
+3068303/1
1?@DDDDFFHGDFGGDHIIDGGGCEAHHHHEGFEEHE?FHGEGHGEADFF
@854458/1
ttttgaaacacaatgtgagtacctactacctttatattcactgtaaaatc
+854458/1
@CCFFF?DHHFDDEHAEEGGHEI@HCH<ADDHIGG@HGG<G<GBFF4BA>
@854620/1
ccaatagctgtgggttatatggtgattgatgcc
+854620/1
?@@DDA<BF?AF;@EH<BEC4A3AFHIGGH@:C
@3069170/1
cacttggaaaactgtttatcatagatccgacgacactttttagtaccggg
+3069170/1
@@@DDFFA?FHHHIGIIIIGHGIGBEEFGADFEEHHGIIIIDGD4=FH:A
@3069491/1
ctagctttcttaaatctggttctctaatcatctgattagtagtaacgatt
+3069491/1
@C@DFFFFHHHGHJIBGGCEHJ@HIJIGFHGIJJIDI4B?FIGIJIIIIG
@3811356/1
atcaacgttcactgtctataaaaatacaagaattcctaattggtagtatt
+3811356/1
CCCFFDFB>FHHBH?FGDID<BCHGGHGIGFHJIJGB?<<CFE??DBDIC
@856359/1
ccacattccattccatgatttattaaacccgatgctagctttctta
+856359/1
=@@BADFDHBFHDGI9E:FF9@F<CABEAEHAG>?F9BFAH<GE@F
@5249027/1
gtgaagtttctgagagcatcttctctaactgtcctttgaggtgcaaaaca
+5249027/1
CCCFFFDFHHHHHJHGIJJJJJJJJJJJJJJJJJJJJJJJJIIJJIIJJG
@4539394/1
gcctagacttgtgcaccagctaaagaagacttatctttaaacggccgctt
+4539394/1
@@@DDDDDHFHBDG9FH;CFGE4:AC8CFFHHGGI9EFHGG36B@0@:GA
@7297931/1
gtgctgtaccttgtatactagcatgactgactagatagaagtctaattca
+7297931/1
CCCFFFFFHHHHHIJJJJJJJJJJJJJJJJJJJJJJJJJJJHHIJJJJJJ
@4541650/1
gctttctaatgtttcttcatttaaaaccgctgtg
+4541650/1
?<=DDDDD>FA4::<FDF>A<A@B4C<?EBBE?D
@5919736/1
ctgctcttcacatactcttgttacaacatatttcaacatgtatccttttg
+5919736/1
CCCFFFFFHHHHHJJJJJJJJJJJJJJJJJJJJJJJJJJJIIJJJJJJJJ
@5920167/1
cttcttgtttcttttctttaacatttctcacagaacggttgccatatagc
+5920167/1
@@@DDDADF;<CA<CGFIIBFHFHFIIIIEFIFFEIFIB8?BFEGIFEE@
@3073357/1
ttcgtagtgaagaactgaaagcagatctaaatttctcaaatttctttcta
+3073357/1
@@@DDDB?FHH4C3CA?@BB>EFHEFHH<B@<9?C<C>@BFGHIIIIGFB
@3073980/1
acataattaaaattaattaaaagttaataatacaaataaataaacagaaa
+3073980/1
@?@DDDDDFFDAFF<:AGFFBB<CEEFIIIFEH9FIFFIFII@FCGEFIF
@3074479/1
tcttgttcttcttgtttcttttctttaacatttctcacagaacgg
+3074479/1
<?@DB;DDDDF4A:ABBBI@?CAFEGHH4CE>@49CB4C<ECCFD
@3074984/1
ctcatactgtcttcagcctcatgttataacat
+3074984/1
?@=??DDDDBFHHI@BFGGGHG@HIIG<HCDH
@3075252/1
tctgtctgcatctgtatatgccctagcacggaaagcagcgagatgagcat
+3075252/1
@@CFFD?:DDAHDIHIGBHABBGGHAEGHIGBG?FE3?BGAG@DBDEGBH
@860309/1
ctggtgtagaattacagaataactcatgaatgctttctaatgtttcttca
+860309/1
@@@FBDDDHHFHFJJIIGIGIIJIJJIIGHDHHIGIIIJIGDHGIHIIE<
@3816393/1
cttggcaacaaacagttgttttttcctgatatagctctaacttcaattaa
+3816393/1
@@CFFDFFHGHHDGGDBHEEHGIJEHIFIJJIGC4?GADF0BD>GGIJID
@2336571/1
gttcttttacccccttcagaatataatagtttcaattcatttgatttatg
+2336571/1
@@BFFFFFHHAHFGGEGDHIIJIJJDIGJGHIHGHIJGEGEIIIIJCDHI
@2336863/1
ttcagaatataatagtttcaattcatttgatttatgcttaataagc
+2336863/1
BC@BDDDDDFHGHEHCDGJIJIE>HEJGGIJIGCFHHBHIBGEFE<
@1622261/1
tgatgcaattcaaaatttattttttgtgataaatggcagtaatcacctac
+1622261/1
@@@FFFDF<FDHFI9FFGBBHEIHIB@GGC<?D@49CA;?DGDGG<BAGH
@3818263/1
gggaagttttatttacattttttgcctgaacacattgggtcgccatacct
+3818263/1
BB@ADDDDHHHHHJJIIJJJIJIJEHIIIJHGI<GGHIFHIIJJIJJJJJ
@2338456/1
ccttaatctagccacttcagccttatgcctctcaaactcaagctgtcgct
+2338456/1
?;8DAADDHDHHHIIIB<FBBFHIEGCFEC@E;CC3C@?CDG<9?9FGHA
@1622664/1
ctatagtttctcctacggagactgtatacctaaaagtgggttcatgaatt
+1622664/1
@CCFFFDABFFHHIIJFGHGFGHC3CEFGG9GG@CF?CDG@AFEGI<??D
@2338806/1
cactaaatcaccacagacctgttctaacttaaagctgactttagtacatc
+2338806/1
@@@FFFFDFFHHHJIICHIEIBCHH@HIIJJGBHIFGGHIGIGGGGFGEF
@5254030/1
ctcctactccgacaaacgccatcctctcattcttagttgtaacaactagg
+5254030/1
CCCFFFFFHHHHHJJJJJJJJJJJJJJJJJJJJJJJIIJJJJJJJJJJJJ
@5254856/1
ctgatttgttgtttattagggtagcatttggaggactgtcagatggtttt
+5254856/1
@C@DFFFDFDAFFBHCGGHEHH>FEDHIDGHIGDCDGGHHGG9GEIBDBG
@5255300/1
gccacatcaatgttaaggaatggtttccaaccaataattgcagactggaa
+5255300/1
CCCFFFFFHHHHHJJJJJJJJJJHJJJJJJJJJJJJJJJJJJJJJJJJIJ
@6606183/1
cctacctcttcctcgccatctgcctattttggaaactatactgtcattaa
+6606183/1
BCCADFFFHHHHHJJJJJJJJJJJJJJJJJJJJJJJIJJJJJJJIJJJJJ
@7963524/1
ctaacctgttcttcttgaagttggttcagctgtagtctgtctgcatctgt
+7963524/1
CCCFFFFFHHHHHJJJJIIJJIJJHJJJJJIIHGIGFIIJIIIIIJJJJI
@7299471/1
ccaacagtaagacatggtagatgaggatactttaatctaatattatattg
+7299471/1
CCCFFFFFHHHHHJJJJHHJJJJHJJGGIJJJJJJJJJJJJJJJJJJJJI
@5256428/1
gacactttgatgttgtaaggtgctgaggcaagtgttgggattttgaccat
+5256428/1
C@CFFFFFHHHHHJJIJJJJIIJJJIJJIJJEGHHHIJJIJJJJJJJJJJ
@5256856/1
atggaatttcataaacaactttcaaatccttaatatacgcaacaaagctt
+5256856/1
@BCFFFFFDHHHHJIJIIJIIJJJJJAHIGIJGJJIJJJJIJJJJJGGHI
@7965045/1
cttggcagtaacaagattttcacatggctgcccctttattatccctttca
+7965045/1
CCCFFFFFFHFHHIHFIJIJJFJIIHGGEEFGGHIIJJJJIGGEBDGIGE
@5924437/1
cttggaaggaagacttcaggtaacgaaacataggctctacctgatctgga
+5924437/1
CCCFFFFFHHHHHJJJJJJJHHIJJJJJJJJJJJJJJJJJJJJJJJJJJI
@5924577/1
ctgcactgtgacagtcttcaagcactgagttagaataccaacctgaattt
+5924577/1
CCCFFFFFHHHHHJGHJJJJJJJJJJJJJIJJJJJJJJIJJJJJJJJJJJ
@7965391/1
ctcatcttcatcatccaagccgtaatgaatggtgttgctttcgcagggta
+7965391/1
CCCFFFFFHHHHDIIIJIIJII@FGHGHIIIJCGGHHEHIIIJJJJJJBF
@7300768/1
gggcggtaccatggtataactatcttattgagataattatcttttgaaac
+7300768/1
CCCFFFFFHHHHGJHJIIIJJIJJJJJJJJGIIIJJIIJJJJJJJJIGIJ
@863615/1
gttgcctctgttgctgctgaggctgttgttgccactgctgctgctgaggc
+863615/1
@@@FFFDDBF<CBFEFGBHCCGI?EHII3CBGHGHHGBDDE>>DDH?DC;
@108264/1
ggcttactaagggagttttcttgatcattttcgttt
+108264/1
@C@F@DDFFBBDFA<ACGAFHIIA:?ACC<FF<F>=
@2340606/1
tgggaacaagaatgctgttaatgcctccaagcttaacattgattttaagg
+2340606/1
BBCFFFFFHFHHGJFIIGIIJGHDJIJIHIHIIIIJJIJJJJBHHGGHHG
@864570/1
agcctcttttaccattgtacgagtttgagcatcattcattttcttcattg
+864570/1
@CCFDFFFFHGHFHIB@?EHI?HGGIJFIIIIIGECHEC<DDHIIEGIJD
@109469/1
ctggttacaggagatactggttgtt
+109469/1
===B=BDDB3AAB;FFFFCFACG8C
@2342407/1
ccttgtcttacaggtaccggtctttctcgataatcaagtgttgg
+2342407/1
@@CFFDEDHHHGGB@FGHIIACF>HHIEGIGIJGHCCG9B<FF9
@3079604/1
ccattattgtgtactatcttcaaagagaaaaagtgcaatactagaatttt
+3079604/1
@@C?DDFFGDDDHHIEGIIDII@HHIIIG?@GDCFHCDHIIJGCGGGGGE
@3079661/1
tgtatcaacaactgtaccagccggcacattcatatttctcccatctgcat
+3079661/1
@@@DDAD>FDBAFGC>GA@GEBGF?FAFGHBFDFFFCEEGIGAH><?4DE
@866911/1
ctcaggataactatagaggttcttctttccatcacaggcaggaaatcgat
+866911/1
@@@DDDDAFBADBHIIIHG?F>F4:<CFHGICFH3<C@GH<F=HCGHH2?
@867467/1
ggcagttgaagataacatacaattttaattttattattctcaatgatttc
+867467/1
@@@DD;D::=BCFEBHD>EEGG>F@EFA9<A9F<EFA?FFHIEHE@H><B
@1626624/1
ctccgacaaacgccatcctctcattcttagttgtaacaactaggggcacc
+1626624/1
CCCFF?DDHFFGGGI7FHIIIIIIIIEGIIFH>GG>GGHGG<@?DFBFHH
@2345471/1
ctcctcttggaccacattctatcaagtaggcaccaatc
+2345471/1
@@CFFDDDHHAHDHHDGGGHHGI<DGHGIBFGGGCCHI
@6608231/1
gtctaacttgaccaacggtaaaagcaggaggttgttgcatcctttgctct
+6608231/1
CCCFFFFFHHHHHJJJJJHJJJJJJJJJHHJDHIHJJJJJJJJJJJJJJJ
@2346125/1
cttctttcttagatctaccagtgcccatgg
+2346125/1
?@@DDDDDHH?F<F?E2<?<F@EFHG9:33
@5258699/1
gttggatataattcccttcagcattataaggaaaaggcactgactgtgtg
+5258699/1
CCCFFFFFHHHHHJJJJJJJJJJJJJJJJJJJJJJJJJIJIJJJJJJJIJ
@5258770/1
cttcaacatcaacaaatgtcacttcaaactgttgctcagcagctatctct
+5258770/1
CCCFFFFFHHHHHJJJJJIJJJJJJJJJJJJJJJJJJJJJJJJJJJJJJJ
@110232/1
cacatttccaaggcctcctgatatcaactgac
+110232/1
@@<DDDDDDF<:AAGEAFDDAB4FF>HHHI@D
@110750/1
aggcaaccaatatgttcgtctcacccatgttaaattttttcagaatcatg
+110750/1
@@CFFFFFHFDHGDEGGBHHIEHHIIIJFIICGCIGGJDHIHGGBFGA9?
@4549302/1
ggcataaatctgaaccatgggcatacagcatatatccgtctaa
+4549302/1
@@@DD?BDBDF?AED=@:C;@D@CH<B??FEG?B<C??1188B
@3082124/1
ttcttttttaaatttcttatgtggattgccataatcatatttcttataaa
+3082124/1
@C@FFFFFHHHHHJIJJIIIJHIJHIJJIDGIEHGIJIIGIIJIIJIGED
@869024/1
ctcagaagaaataatatctcagcaccaattttatgatttctcttctcttg
+869024/1
@@@DDDDFFDDDFIJJEG:CCFGGHGFCHHCFGC@>9?E?DF@H@BFGDC
@3083531/1
ctgtgatcttgtctaagattgctttcgctgcggcatgctttgcttctttc
+3083531/1
CCCFFFFFGDHFHI@GG<I9CIHI@HEHGEG?F8?GGGBEGII9<DG9CC
@113752/1
ctttgctcttgaggaagttggtgtagaggtg
+113752/1
@CCFFFDDHHBDF9@B>?E<FAFG@BDGA<?
@113937/1
ggcgtatttacagaagcaaggttggcctattattggcattccagcatcat
+113937/1
@@@FDDDFHDHHHEEEHIIIC?<AA>FAFFHGGIIEGIGGEHGIG<BBBF
@3084285/1
gttcttcttgtttcttttctttaacatttctcacagaacgg
+3084285/1
@@@FFF?DHF?FHIFIIJCCHCHGIFGGCEHGIIGCFE9GH
@871106/1
atcgcttctaattttttctctcatttctgggattaaaatttctaatgaag
+871106/1
@B@FFFFFGFHHHJIJIGHFHH9CHHGG@FG>FEHGEGF<<BGIIG@D9D
@5927738/1
cttatgtctaacacttcacacataaattcgataacaggctgagctttata
+5927738/1
CCCFFFEFHHHHGJJJIIJJIGIJJIJJJJJJIIJIJJJJIJJJJGIIJJ
@2351315/1
ctctgatttatctcatcttcatcatccaagccgtaatgaatggtgttgct
+2351315/1
CCCFFFFDHFDHHJJJJJIIJIIGGJIJJJJIIIEHGIGGIJJDEHIDHG
@5263061/1
ataacattcgtcctcctgccactcatcataatgaacaatatcttcttttg
+5263061/1
CCCFFFFFHHHHHJJJJJJJJJJJJJJJJJJJJJJJJJJJJJJJJJJJJJ
@1631537/1
gttgtttattagggtagcatttggagg
+1631537/1
@@<DDD?DHGDFBHFHGBHJG@HGFBE
@3827995/1
ctaacgttatcaggttttgggtagttgggt
+3827995/1
@CCFDDBDDDHFHBCBGHIIJ?@GF<EGG8
@6613213/1
agcagctatctcttgtaggaactggactgcattaaaatccgaatccttta
+6613213/1
CCCFFFFFHHHHHJJIIJJJJJJJJJJJJJJJJJJJJJJJJJJJJJJJJJ
@5928954/1
cttctttctgtatcaactgcagcctcttttaccattgtacgagtttgagc
+5928954/1
@@@BDDFDHDADBFHBHGGHHCFEGHGICHHBBGHCECEGHBGBDHG<FG
@6614714/1
ctctatttcattgtgcattaatctatagaaaattttccagacagtattta
+6614714/1
BCCFDFFFHHHHHHGIJIJJJJIIJJJIJJJIJJIJJJJJJJJJHJJJJI
@7304288/1
gtcgacaattgtaccaagctctggcattttcctgtgactgatttttcttc
+7304288/1
CCCFFFFFHHGHHJJJJJJJJJJJJJJJJJJJJJHIIJJJGIJJJJJJJJ
@6615100/1
ggagtttgacctctaggaccagtttgcaaagggaagcgagcttgctgttg
+6615100/1
@==DDDDDFAFHFIEBFBGGFAHGGHC?CDEHEDHGIIAGEGGIIEGGGI
@4552603/1
cttgttttttacttgttcctgtgccataaccgtacttcatatcattgata
+4552603/1
C@CFFDDFFFDFFIIGCGIIEDEACHI<EHHHG@DFFHFBIIIIGGGGIG
@7973144/1
gcattgtaggccgcacatgtttgtgcttctgaagaggacatccccgtacc
+7973144/1
C@@FFFDFHGHHHJJJJJJHGIJJIJJJJJJIIGGGGJJJJJJJIJFHIJ
@4553075/1
atcagacatttcttcagggagaatttttaaccatttacacaatataaatg
+4553075/1
@?@D=DDDFFHH?FHIEIDGIHIGFHHCDE@FGHEGAGCG<1BBHGEADD
@7973684/1
ccggaaagaacctagtgtgatggcgtttctgaaccactataaatgtaatc
+7973684/1
CCCFFFFFHGHHHJJGHGIJJJJJJIJJJJJJJJJJJJJJJJJJJJJJJJ
@2352603/1
caggagatactggttgttgttgaggtggtagttgagtttggtgggtaggg
+2352603/1
@CCFFFFF?FHFD@G?@BHGIJI@BCDH@EFDEGIEHIIIHHIDH6?B;C
@7307355/1
catcaagcttcggtccgactgatgatttgaggttcttgtggaattgtgac
+7307355/1
@C@FDFFFHHHHHIJJIJIGGIJIHJJJIGGIGGIHIEHHIGHIJJJJII
@7307392/1
ctttaacctcataactaaaacagggttcatgagttccactttcacaatca
+7307392/1
CCCFFFFDHDFHFGFHJJJJJIJIJFHHGIJJIHIHGIJIJJJJJJJIJI
@7307493/1
gccaagatcagccgtgtttggtagaagcaggatgacacttaggtcgtgca
+7307493/1
CCCFFFFFHHHHHJEHGHIJJGIIIJJJIIIIIJGJIJJJJIJBFGFHIG
@1634677/1
ccgatcgcttggctttagcactgcatctacacaaagggccatcattcatt
+1634677/1
@@CDFFDFFFHDHIJEGGIIJEGGIJGIII@FICDGHBFF7BFGGGDIEC
@3830346/1
ccggaaagaacctagtgtgatggcgtttctgtaccactataaatgtaatc
+3830346/1
CC@FFFFFHGHHHJJHIHIJFJGIGIJIIJIFGIGIJIGGIJIJJGGEIJ
@1635858/1
ccgctgtgtctctttctttttttgttagactgatttgatagagcacggaa
+1635858/1
C@@FFFAEHHFHH<FGGHIF<EFG3CG<FHGG>GHGIIC?FGGGIIHG0;
@6616357/1
gtcacggtctcaacaagttccgttttttggagaggcaactcaggataact
+6616357/1
CC@FFFFDHHHGGJGHHFHGIHHGIIJJJJHJJIJIIJIJIIGIJJJJJG
@3832038/1
caggaatggaatgctgagtaacaagattatatgggagagtagcttgaggc
+3832038/1
@?BFFEFDHGHGHIJHBHFJGHIJII>FEEGGFHAGIB=CGHJIIGGII=
@2356033/1
ccacattacagttatattcgaaaacttagatttattgagcgtgataagac
+2356033/1
BB@DDDFFHGGHHGJBFECGHIIIICHHGHHGDCAGHECDD?@FBDHIA?
@1636276/1
gctactgttttccaattccaaattctaatcatgggtcgggcatttttact
+1636276/1
CCCFFFFFFHGHHDHIIIIGIJIGEGIGIGIJGGCFGGBHIBHIEBB/?B
@2356295/1
ccttaactttagtgaactggtcatcaactgagaggcca
+2356295/1
@CCF@BDBDDAHAFGGGJCACF>BFAB><EBDFEFFF?
@5933552/1
ggctgttgttgcctctgctgctgctggggctgttgttgccactgctgctg
+5933552/1
CCCFFFFFHHHHHJJJJIJJJFIJJJIGIGGGIJJGGGGJJJJJIIDIHG
@3833345/1
cagctatctcttgtaggaactggactgcattaaaatccgaatcctttaat
+3833345/1
CCCDFDFFFHHHHGFCDEEGGHG>FFEGI>HI>F<FEG8DDEEGGDHI9D
@7973994/1
cttggcataaaatgaaactgggcacaaccattagaatcacctgctgcttt
+7973994/1
CCCFFFFFGHHHHJJIIJJJJJJJJJJJJJJJJJJJIJJJJJJJJJJJJJ
@7974110/1
cttggcagtaacaagattttcacatggctgcccctttattatccctttca
+7974110/1
CCCFFFFFHHHHHJJJJJJJJJJJJJJJJIJJJJJJJJJJJJJJJJJJJJ
@3085022/1
gtctgcatatcagtcagcttcttaatgcatctctgcccagccacaatgtt
+3085022/1
BB@BD8DDBFFFFHHEFEEFIGDJGGHEEHHDFIIIEI@=?@;F@DGIJJ
@3085107/1
cagggccattatcgcatcatacggaa
+3085107/1
@@@FDDF<FFADFIIEG@FCFHCHE7
@7975342/1
cctcctgccactcatcataatgaacaatatcttcttttggattagtagaa
+7975342/1
@??DDDDDB?<ABA@GHDCIDD@CBABHHGH@B?EDFGHGIIIIB:?:BD
@7309404/1
cttggctttgccgcttgttgctgtacttgaggctgagatgaaggtggtct
+7309404/1
C@CFFFFFHGHHHIIJJIJIJIIHHGIIJJGIGIEFF<GFGGGEGHCHGH
@7975518/1
gtcagccgcttctataccaccatcaaggaaaagtgcacccatcaaagcct
+7975518/1
?@@DDADDADF@FHGII@GG?FHIIIGGIGHHGCDGCEGIIIIIAFHGGC
@117937/1
gattctatttcttggtcatcagtttgagatactgtaatgcattgtaggcc
+117937/1
@@CFFFBDHHHHGGBFHHCH@GIIIIGIDIDGFABHGIJJIGBGGCHDG3
@7311234/1
acaggagctgcgacaccatctgatgcctggtgcggaggctaccttgccgt
+7311234/1
CC@FFDDFHDFHGGIHHGIJIGIGIIIJIJDFHIIIIJJJJJIIJJJIFA
@3089170/1
cctgggtttaaaatcttcaataacattactcatttctgataggttctgca
+3089170/1
@@@D<DD=FBFFHGIIGGGBHHHEGIGI@HHGGCIFAFGHEH?9?BBFE4
@7978350/1
cctcctgccactcatcataatgaacaatatcttcttttggattagtagaa
+7978350/1
CCCFFFFFHHHHHJJJJJJJJIJJJJJJJJJJJJJJJJGIGJIJJIJJJJ
@4557668/1
ctccaatcgcattccctttcacactagggacatgaggtgaaattatt
+4557668/1
@@<?=DDDBDDDFEG@GBHIDEDHGECEEHIHEB<9?:BFDBDD<4B
@7312741/1
cgctgtagtacaaatttctattcccgattatttttcctttgatgctgctc
+7312741/1
CCCFFFFFHHHHHJJJJJJIJJJJJJIJJJJJJJJJJJJJJJJJHIJJJI
@5934230/1
cttggcaacaaacagttgttttttcctgatatagctctaacttcaattaa
+5934230/1
BCCFFFFFHHHHHFIGIIIEHIJGJJIJJJJJJJJIJJJJJJJJJJIJJJ
@3835491/1
tggaaacttctgaatgatatgctcattattagaat
+3835491/1
@@@FFFFDF><C8C<<F<<IBBB<FEHHGEEHIEA
@877197/1
catggttgtcgaggaggtccctgttgttccattgcttgagg
+877197/1
@@CFFDDDDADAHEBHHAF3EFGGGICGFHGFFGHIE>??9
@5935475/1
ctttatgtttttgtattcttcaatggttgctgctaaatcttcaagtacat
+5935475/1
BCCFFFFDHHHHHIJJJJJJJJJJJJHIJJJJJJJJJJJJJJJJJIIJJJ
@6620212/1
gtaaaacgtaagtggaagcataagctcccaattctttggtgataagaact
+6620212/1
CCCFFFFFHHHHHJJJJJJJJJJJJJJJJJJJJJJJJJJGHJJJJJJIJJ
@123284/1
cttctttctgtggtgctagattatcccttctgaagacaggactaggtgct
+123284/1
@@@FFFDEFHFHF@CDFEIIC>HEGII@E>ECHGE@HIJFGHC>:D0:<9
@3090170/1
ctcgaatctattatctcttggacaagttgt
+3090170/1
@@@DDDBDAFFFFI<>EEED3CGB3CHF<<
@4558548/1
caggaataaagtcattaaccttcaaaatttttccgaggtttaaatttttt
+4558548/1
CCCFFFF?BDF?A<EHGIJJGIGE>DHHIIJJICGDG0?D4?@BDHCHCH
@3091641/1
ctcttgttttgcttctttttttgacct
+3091641/1
@@@DDFDAB?FBDHGHIIJFGIBGIIG
@7981935/1
gccacattccattccatgatttattaaacccgatgctagctttcttaaat
+7981935/1
CCCFFFFFHHHHHJJJJJJJJJJJJJIJJJJIJJJJJJJJJJJJJJJJJJ
@1639256/1
cttttcttctttctgtatcaactgcagcctcttttaccattgtacg
+1639256/1
@@?DDBDFFBD?FHIHII<IIHIIGD@CDEEHIIEIIEHAF>D>FF
@4560881/1
gtccttctaacctgttcttcttgaagttgg
+4560881/1
@@@DFFFDHFHG?HBGF?BH>IFE9AFHGA
@4560884/1
gctctccaaaattgtaaatccaggaacttcccagtcatcaggaataaagt
+4560884/1
CCCFFFFFDHHGHGGHI@?FHI@@FHGCHIIIGGEHEGCE<DFCGII4B?
@7316903/1
caactgataagttaagcattgcagttcatcagaatcaaaatggttgtcat
+7316903/1
BC@FFFFFHHGHHIJJJJJJJJJJHJJJJJJJJJJJJJJIIJIIJJJJJJ
@1641247/1
gtcgaaatacaaggcaggaaatggtgaactgcctttcatgaggaa
+1641247/1
CCCFFFFFADADHIIJJGBAEHCC<CFHIJIEDDFFD>F@D>3D;
@1641750/1
gttgttgccactgctgctgctgcggctgttgttgc
+1641750/1
@@@DDD8?FFDFAEBFGGHGGB3FEEEBDGHGII<
@880178/1
ctctttatttactagaaactgctcttcttttttaataagtttttttttgg
+880178/1
@@CFFFDEGDFHHGDBEHIIBGFGHBFH9EHIBE3D><?9C<DFGIJB<B
@2363870/1
gaatataagaccttgttgttttagggtaatcaaattttatgacaaaattg
+2363870/1
@@CFFFFDHHHBDHEGIIFHHGIIJJEGHHIGCGGBHCIJJIJJGGACGD
@125103/1
ctcatgttataacattatgcagttcattacctaagatatttgttatgatc
+125103/1
@@@DDDDDHHHFHGI>AGHHHGII<F<DEEGEE@EHEGIC@EDHEHCGFG
@5273813/1
gttgaggagaaagttattgatatgtcatcaaacatagtcaaggagaaaaa
+5273813/1
@@@FFFFFHHGHGGHAHGIIJJJIHGIIIEIHIJEHHEFGHHIFHIHIGC
@2366093/1
ggcttctgcttccgttccaccctttctgctgcgatctttgccatagcata
+2366093/1
CCCFFFFDHGGFHHFHIIJIIGEHGIGIJJG<HBHGIJIJJJ4D9D?@BB
@7983752/1
gttgatctggtctggagctggatgagtgacatcagcgccaacaacaatga
+7983752/1
CCCFFFFFHHHHHJJJJJJJJJJJJJHHIJJJJJJJJJJJJJJJJJJJJI
@884011/1
cttggcaacaaacagttgttttttcctgatatagctctaacttcaattaa
+884011/1
B@@?DDDFHHHGHJJ<@FBGEABFHHIJIJFGII<FFG@DDGEGGCD4?B
@7984290/1
atctggagctcatcaagcttcggtccgactgatgatttgaggttcttgtg
+7984290/1
CCCFFFFFHHHHHJJJJJJJJJJJJJJJIJJIJJIJJJJGIJHIJJJJIJ
@4562951/1
cccgatgctagctttcttaaatctggttctctaatcatctgattagtagt
+4562951/1
@@@FDF>DHFDAHGEGIJJIIJGIIGHGHBHH9<?9?99CGGIGGH?F4?
@6624143/1
gccacattccattccatgatttattaaacccgatgctagctttcttaaat
+6624143/1
CCCFFFFFHHHHHJJJIJJJJJJJJJJJJJJJIJJJJJJJJJJJJJJJJJ
@1642746/1
gtacataattaaaattaattaaaag
+1642746/1
CCCFFFAFGHHDHIJJEIGGIIJJI
@1642786/1
cttcgcttatctctcttgacagccctatac
+1642786/1
@;?DDDDD6BCF<4E:<EHEEFBG=AB3C4
@3841992/1
cacagaactcagcaactctcggatcttctatccttatctcatcaaatatt
+3841992/1
@@@DDDFFGHHDB@H9>C>FAHEH6CF><EAGGGCFGIIGGEIIB@4?DE
@3097648/1
gtggtctgctgggttgctggtcaccgggttgttgcctaa
+3097648/1
@@<ADDEDH?FDDHGIGGEGHBHGGIGHBH>?DHIEG@3
@1644475/1
ccacattccattccatgatttattaaacccgatgctagctttcttaaatc
+1644475/1
@@@FFFFBADBFFHJJJ9BGHEGAHIHGGGHHGHGGCGG@9?BFEFIGCH
@3098398/1
ccatctgcatccttcttttccggaaagaacctagtgtgatggcgtttctg
+3098398/1
@@CBDFFFGGBHHIJJJJJJFIJIIIJJIJJGIJIJFGIIIJJIIGIJJI
@886454/1
gtacacagttgcagtcctgagctggtcttcagtcacccgattctatttct
+886454/1
@@@DDFFFHFHGFIGHIJJHJICHG3CHCAHIGI9FH9:@A=DFE>BGHI
@886680/1
cctagacttgtgcaccagctaaagaagacttatctttaaacggcagcttt
+886680/1
@C@DFFFFHDFDDIGGGGIJGEHG@HEGGHIJIJDBEHGH38BDFBGIED
@7319872/1
aggtgatatatttttgcatctgttataaatgtaggaagttatcaagaaat
+7319872/1
BBCBDFFFHHHHHJJJJJJJJJJJJJJJJJJIIEIJJJHIJJJJJJHIJH
@5941995/1
accgtacgctcaaacatgcaaatgtgacattattgactaaggccgatctg
+5941995/1
@CCFFFFFHHHHHJJJJJJJJJJJIGIIJIJJJJJJJJJJJJJJJIJJJJ
@7321122/1
taaattttttccgctgtagtacaaatttctatttccgattatttttcctt
+7321122/1
CCCFFFFFHHHHHJJJHIIHHIJJIJJJJJJJJJJJJJJJIJJJJJJJJJ
@6626485/1
cgccgatcttgtacaacattttacatgcagttagtgcaactgctcccttg
+6626485/1
@B@FFFFFHHHFHGEHIIJJJJGGIIJJJJJJJJDHHJIJIIJJJJJJJJ
@7989363/1
gtccttttatcataatgagatcaagtttttttcgaatcaaatgaagctgt
+7989363/1
CCCFFFFFHHHHHJJJJJJJJJJJJIJJJJJJJJIIJJJJJJJJJJJJJH
@887056/1
cttctttcttagatctaccagtgcccatggcagcaaatctacttgatcct
+887056/1
CCCFDFDDHFHBDIIIBHIIIEHHGGGGHGGIDDGHIIJIIJBGEGCHID
@5276735/1
ctcccctctggtatccaaaggcactgttttcaccggaggaatttgtttgt
+5276735/1
:?@BA?DDHDHHHIIIIIEBHEIIII4?HGIIIEIIEFGIGIIFG8=BFB
@887506/1
cttttatcataatgagatcaagtttttttcgaatcaaatgaagctgta
+887506/1
CCCFFFADDHHGHEGIIIIJ9DJHIIDHIGFH@HGHGIIGG>DDFCH@
@3099072/1
cctccttccaaaaaaatacagcaagtctgg
+3099072/1
@@7BDD8DD>BFFGHIIIIIFCHAE?D>G9
@5277404/1
gccaaactccagccaaaatccaaaggagcccactcgaattctttagttag
+5277404/1
CCCFFFFFHHHHHJJJJJJJJJJJJJJJJJJJJJJJJIJJJJJJJJIJJJ
@127469/1
tgaaacaccatctcgatacagaataattctatg
+127469/1
<@@DD3;;C??FF9C9?9?<<EFCA>CBFGG>C
@888909/1
aagaaatatgaatcagtgttttcatttgactcttatgaaaatataactat
+888909/1
@@@FDFDFGDDFDHIJJF?FEGIIGJJGGIJIJF4FDH9E4EHH@<?GIH
@6628742/1
ctccttcttctttttttctagtttcctcctcatcaagagcacggcgatac
+6628742/1
CCCFFFFFHHHHHJJJJJJJJIJJJJJJJJJJJJJJJIJJJJJJJJJJHH
@7990630/1
gtcatttctttttcttgatctctttcattatcgtaaattgtcacggtctc
+7990630/1
CCCFFFFFHHHHHJJJJJJJJJJJJJJJJJJJJIJJJJJJIJJJJJIJJJ
@3846179/1
ctccttgaatgaatttttcattcctccata
+3846179/1
CC@FFDDDHFBDF@DGGGGJDJGIEGG@EE
@7324599/1
gccgtaatgaatggtgttgctttcgcagggtaagtctttcagtctcatcc
+7324599/1
CCCFFFFFHHHHHJFHGIJJJJJJJJJJJJGHIJIIJJJJJJJJJJJJJJ
@3102995/1
ccagagactcgtccaatcagattgaaaaaaacaagttgtataacacaatt
+3102995/1
@@@DDDDDHHFFBHGHEG<E?FHHHIIGEGI0?FGDFGAH@BFH<FGGEI
@3103094/1
ggcctatcctctggaggaattcctttaaactgatccatgatc
+3103094/1
@C@FFFFFHGHHHBGFGGGIBBHEEEGGIEBGDEHEDBGBGH
@3103188/1
ctgtgatcttgtctaagattgctttcgctgcggcatgctttgcttctttc
+3103188/1
@CCFFDDFHHHFHJIJFCHEIJIIGHGIJIHGIIJJIHFIIIJJIJFGGB
@7326066/1
ggcacatccacgatttcggcagcttttacctcattttcactcagaagaaa
+7326066/1
CCCFFFFFHHHHHJJJJJJJJJJIJJJJJJJJJJJJJJJJJJJJJJJJJJ
@3103630/1
ctagacttgtgcaccagctaaagaagacttatctttaaacggcagctttc
+3103630/1
@C@FDFFDHHDFHGIGIGHGIEEHIEGIJIBHHIIIJEFHGJG<A=GGG4
@3104068/1
ctgtggtctctgctgttgctgttgttgctgaggctgctg
+3104068/1
@CCDFFDFGHHHHIHHGGHHIIEH@GEAF<4CEG?GEG>
@7993331/1
cgattctatttcttggtcatcagtttgagatactgtaatgcattgtaggc
+7993331/1
CCCFFFFFHHHHHJJJJJJJJJJJJJJJJJJJJJJJJJJJJJJJJJJJJJ
@3848671/1
gctgtacttgaggctgagatgaagg
+3848671/1
8??DBDDDFD?FHEDH3EIEAGA@?
@4567466/1
cactgttcctggctgagagtaattcgtcgcgcattctgt
+4567466/1
=?=DDBDFDHHFG@@CG>>FEFCBEG3;CAG6DAFBCFG
@889542/1
gtctccttgaacaaatttacctaaagcaacaacaca
+889542/1
@@@DDBDDH?FFDHB@CC<<EDGGG9FGDFH?EHDG
@890859/1
ctcagagctaccttggcagctgctaattttgcttggtgtttgttttct
+890859/1
BBBFFDFFHHHHHJIJIJIGIJJIECHIHGIGGBFCGHHIJIDGCEF4
@2371160/1
ctctttcattatcgtaaattgtcacggtctcaacaagttccgttttttgg
+2371160/1
@CCFFFFFHHHHHJIJDGHGIJJIJIIGGGIIJJJJJGIGIGBFIIGG>G
@891463/1
gtgctgctaacctcttggcaatttttttcgatttgccagtac
+891463/1
B@@FDEFFHHGHHJGEIJJIIIJJJFIAFGIGIJ>FE@@?B<
@130437/1
cgatacaatttcttgttttttatcatcctctttatttactagaaactgct
+130437/1
@C@FFFFDHHG??GIGFIJJJIIIIGJIJIIJFEHIIDHGJB@DEGIGBG
@5280779/1
aagaaatctaagattgcatcaccgaggaattccagcctttgatagcaatc
+5280779/1
CCCFFFFFHHHHHJJJJJJJJJJJJIJJJJJJJJJJJJJIIIJJJJJJIJ
@5280916/1
caatgatttcctccttccaaaaaaatacag
+5280916/1
@@<DDDDDFA?C<F@FG>??H9@:DF<D91
@5282292/1
cccgggtggaaatactggtggtggaggatatgaagtattataaggtacat
+5282292/1
@CCFFFDDFFFHFEHEHHAFHFHEEHGIJJJIGII9BGGHGJGGJ9BFHH
@5945364/1
cattattgtgtactatcttcaaagagaaaaagtgcaatactaaaatttta
+5945364/1
CCCFFFFFHHHHHJJJJJJJJJJJJJJJJJJJFGIJJJGIJJJJJJJJJJ
@1650387/1
caatgtttctagcctttcataattcataa
+1650387/1
1=?DA=ADFBB<>CBABFFG@D9FFCH4A
@894712/1
ctccaattgcattccctttcacactagggacat
+894712/1
CCCFFDEDFHGDDGIGEIICGJGJECHE9AF;:
@895779/1
ccagcacctcttctttgtctccaacccctacctcttcctcgcc
+895779/1
@@@DDDFFGFDDHGGGGDIHDHFEE<EAEHCEEHGFHIGIIII
@7998532/1
ctccaatcgcattccctttcacactagggacatgaggtgaaattattggt
+7998532/1
@@@FDDFFFHHDHGBHIIIFHIGIJIGGGGIGHEBDGGGBHEHHEHIJJF
@896494/1
ctcttcctttctttggatctgaagggcggtcccctcttttgggtggaatg
+896494/1
CCCDDEFDFHDFHJGHGIIGHHGHIIJJIGHJJJJIIEIIBI8CA<E@EC
@3108626/1
ggaacttcccagtcatcaggaataaagtcattaaccttcaaaatttttcc
+3108626/1
CCCFFFFFHFHHGIGEAHAEEHGGCGHHIHGGGGGGGIGGIJB@?DFHID
@6629898/1
gtccacacctttgtcaccactatattcaccaaccgttaacggagtttgct
+6629898/1
C@CFFFFFHHHHHHHIIJEHJJIJJIJJIGGGGHGJJJGHGGBHIGIIJH
@8001280/1
caatgatttcctccttccaaaaaaatacagcaagtctggtaaatttatcg
+8001280/1
CCCFFFFFHHHHHJJJJJIJJJJJJJJJJJJJJJHIJJJHIJJJJJJJJJ
@5285885/1
ctctctttcccgatcaggcgctgacctggcggtagctttaatcatagttg
+5285885/1
BBCFFFFFHHHHHJJJJJJJJJJJJJJIJJJIAGIJJJJJJJJJJJJHHH
@4572965/1
ctccagctaaggctgtatcatcaactt
+4572965/1
@CCDFDFF>BD??A?C@E??ACHHGHC
@4573047/1
ggcttttgggtcgtgagaagctgcaacggctgctatagatggaacgttga
+4573047/1
@@@FFFFFGAFHFBGEI>FHEIIIGIJFI<0@DBC4B>FGIGCHCHGCA2
@2378653/1
gctagctttcttaaatctggttctctaat
+2378653/1
C@@FFDDDDD>F>?FEGII>?>FFFHH<H
@2379925/1
ctcaggataactatagaggttcttctttccatcaaaggcaggaaatcgat
+2379925/1
@?@DDDDD:ABFHGHIEHD<ADHGHCHBHHIIIGGFEGB;DDFHEA>AFH
@5289251/1
cccaatgtttctagcctttcataattcataacgtcattagcagagctcgc
+5289251/1
@CCFFFFFHHHHHJJJJJJJJJJJJJJJJJJJJHJJJJJJJJJJJJJJJI
@1653977/1
ctcattcttagttgtaacaactaggggcaccatgacgatagctttattct
+1653977/1
CCCFFFFFGAFACFFGGGGIJGIIIIIIIJIIJJDGCGIIIFGJJJIG>F
@5289701/1
ccgccacatttccaaggcctcctgatatcaactgacaattccagcaataa
+5289701/1
@<?DBDDAFHFHBHIIIBHGEIIIHEIIIIIIIIIIIIIIGHIIIIIICH
@7334696/1
catctttgtaaataaaaaattaataacattaatatgaacaaaattaaaaa
+7334696/1
CCCFFFFFHHHHHJJJJJJJJJJJJJJJJJJJJJJJJJJJJJJJJJJJJJ
@2381795/1
gttttttaagtgcatgttgaacatattcatgcaaaatgcaa
+2381795/1
@@@FFFFF<C?FHIEIIIIIFIGGIGHGCGGIIC@CCGGII
@2382108/1
ctcagagctaccttggcagctgctaattttgcttggtgtttgttttctcc
+2382108/1
@@@DD;DDHHHBHGCGG@FHIIIB99BHGIIIGGCH?@C;DHFCGHEGI4
@897724/1
ctcattttcactcagaagaaataatatctcagcaccaattttatgatttc
+897724/1
?@@FDDFFFBFHHCHGGGIFGIGIGGHGGGCDEAHIJGEI@HIIJIECCD
@3854946/1
cttttatttctttagtaaacttaaccctttgagaatctgttaaaggtttt
+3854946/1
C@@FFDFFHHHHGCFHGEIGHIFHIHJIJJJGJJJGHCHIGGDHCF9B@D
@3855684/1
ccgctgtgtctctttctttttttgttagactgatttgatagagcacggaa
+3855684/1
CCCFFFDFHHFHHJJJIJIJJJJJJJEHEIIGIEHGIIGGIGEIIHIIHG
@3110548/1
tgttataacattatgcagttcattacctaagatatttgttatga
+3110548/1
@@@FFFFDHHHDBGI<AGIIIII@HFH>@EEGGHGF@HGGGEB@
@3110573/1
agatgaaggtggtctgctgggttgctggtcaccgggttgttgcctaacag
+3110573/1
@C@FDFDDDDFHHJJJJGGFBFGGGHCCEGHDEHEHFHGGA2BFE4===@
@3856132/1
gtgtaatcactgctgaggcttgaacaagcccttctgatagc
+3856132/1
@@@=DEDFHHAFDGDA9EGIGDFDGGGCDGCEGHG94?>?F
@3856213/1
gtggttgttgcctctgttgctgctgaggctgttgttgccactgctgctgc
+3856213/1
@@@DDDDFHDFHFHEGGGFHGIEDGGHIIIBEC>@BCHEADE>BD?FGG9
@8004370/1
cacaagttttacttcttctttaagacactgactaaaatattgttcaagtt
+8004370/1
CCCFFFEFHHHHHJJJJJJJJJJJJJJJJJJJJJJJJJJJJJJJJJJJIJ
@135966/1
tttatatttaaattgagatgattagtttccacaacaatttctcttccttt
+135966/1
@CCF<DEFFHHFFGI@GECGDCGBEHBCAH<EDFEHIJB<@@DHGFDEIB
@8004786/1
ctttgttatatccggccattcttcccaattgggaacacatgcttggatca
+8004786/1
CCCFFFFFHHHHHJJEIIJJJGGIGIIJJJJJIGFHIJJJIIFIIIHIIH
@136311/1
tcttcattgtaacttggcccgcaacaattgtacacaactccataggaagc
+136311/1
@@<DFDFDFAFBFHIIBGHIIIIJJI3??C:C@GHGCBGG@@B<BGG99B
@138089/1
cttgtagccaccggtacttttgtaaaacattatcaaaagttctctgacca
+138089/1
@@@FDDEFHAFHHBFHIIJAHHDDBHGBHGEHGIGGIJIFGFHEBEGHBB
@3858594/1
ctgttgttgccactgctgctgctgcggctgttgttgcctctgctgctgct
+3858594/1
@CCDFDDFGFHHH>CFAEFHCH@HEI>H6CDC:?F@EF>BAGEE@DD3B3
@4575010/1
ctccatactccttgtcttacaggtaccggtctttctcgataatcaagtgt
+4575010/1
@@@=DDFBHHHFGIJIIIAHHICEHIHIBFEHBGGEGHIEGCHEBGGAG<
@6634482/1
ctcccctgaatgtgatttttaatttcccagcacctccatcagaagaatca
+6634482/1
CCCFFFFFHHHHHIGIJJJJJJJJJJJJJJJJJJJJJJJJJIIIJJJJJI
@2382577/1
tttatcatttaatagatttatgaggattcctatgttagttgtcttcaaaa
+2382577/1
@@CDFFFFDHDDFIGHGIEEHEHG;A3<FHHIGIDHGI4EDHGHIIIIE3
@6635749/1
ccttggctttgccgcttgttgctgtacttgaggctgagatgaaggtggtc
+6635749/1
CCCFFFFFHHHHHJJJJIGIJJJJHIJJIJIIJJJJHIJJJJJJJBFHFG
@140358/1
ggccgacacatcaatattaagcatcatcttccattgagaaggcctga
+140358/1
@@@DFF?DFHHFBHGIGGGHG4CEHGIIDGCGIIAHGF;B>FB@FG3
@2386356/1
ctgtaagcgaagaactgaggtaaaaataaaatttaaa
+2386356/1
@@CDDDFFGHHHD?BFHBGEGEGIHGCHH<FDG>DGG
@5294606/1
atcaacgttcactgtctataaaaatacaagaattcctaattggtagtatt
+5294606/1
CCCFFFFDHHHHHJIJJJJJIJJJJJJJJJJJJJJJJJJJJJJGGIHIJJ
@5953550/1
cttccaaacagtatctaaagacatgccactgtcaagaaaaattgctccag
+5953550/1
CCCFFFFFHHHHHJJJJJJJJJEHJJJJJJJJIJJJJJJJJJJJJJJJJJ
@3860030/1
cttaactttagtgaactggtcatcaactgagaggccaaactccttcaggc
+3860030/1
@CCFFFFFHGDBDFHGJJJIHGGIGHIJGGIJFBCGHIIIG@GBGHGHII
@8008657/1
cttggttcaagatcattttaaactgtccttctgacacaccatctctgtaa
+8008657/1
CCCFFEFFHHHHHJJJJJJJJJJJJJJJJJJJJJJJJJJJJJJJJJJJJJ
@901139/1
cctgaataccttgatggctacaaagatagaagtcgaattcagttggatgg
+901139/1
CCCFFFFFGHHDFJJGBBEHGCHEH3A@CHAC4BEAGGIJGEGEB@FIHA
@8009937/1
gtaccggtctttctcgataatcaagtgttggtgcattcataattcgggcc
+8009937/1
CCCFFFFDHHHHHJJJJJJJJJJGHHIHIJIHIJJJJJJJJJJJJJJIJJ
@1661994/1
cctacctcttcctcgccatgcctattttggaaactatactgtcattaatg
+1661994/1
@C@FFFFAHAFHHGIIIGIH9GH>HHDEHIIIEGGHF<GCGIGIIIECGI
@6638744/1
gctgagagtaattcgtcgcgcattctgttgtatatttatgctcacttcac
+6638744/1
CCCFFFFFFHFHHJJJJJJJJJJJJJJIJJHJJJJJJJJJJJJJJJJJGJ
@6639200/1
gtataaaatacaaggaagacagacagcctgcctccaaagagaagctggaa
+6639200/1
CBCFFFFFHHHHHJJJJJJJJJJJJJJJJJJJJJJJJJJJJJJJJJJJJJ
@1663431/1
cttgtatactagcatgactgactagatagaagtctaattcagt
+1663431/1
@CCDFFFFHHHHBHEGGHI<CHBGGIJGE?FH<F9DEHI@4CC
@4579481/1
atactccttgtcttacaggtaccggtctttctcgataatcaagtgttggt
+4579481/1
@BCFFFFDFHHHFIIIIDIAFHIIJEHGAHHIHGCGGIIJJJIBFDEDG0
@4580989/1
ttttttctgctaaagcactaccttcagcgggagaccttggc
+4580989/1
@@@FFDDFHBFHHIGI@GIIEABHBD<C@@0:8?DDDDEGC
@6641988/1
gggcggtcccctcttttgggtggaatgtatgacgatgatttgatatctat
+6641988/1
CCCFFFFFHHHHHJJJJGJJHHIHJJJHIIJJJJIJJHIJJJ7C>CHHHH
@1665399/1
gtcaggtgcgttaacttttggtggctttattatattactcctaattgaag
+1665399/1
@@CDBDDEGGH=FHIJEIEIIBFGGIBFICGHGGJJHGG@EGGGIJH9BF
@6642109/1
ttcatgagttccactttcacaatcaattaattggtaacatggtaaaatac
+6642109/1
CCCFFFFFHHHHHJJJJJJJJJJJJJJJJJJJJJHIJJJJJJHIJJJJJJ
@1665695/1
cttgttttttacttgttcctgtgccataaccgtacttcatatcattgata
+1665695/1
B@CFDEFFHGHHHIIJJGIDH<GEHIGIIIC<CFHJIIJI@GIGI@GCEI
@2388450/1
cttgaatgaatttttcattcctccatactccttgtcttacaggtaccggt
+2388450/1
CCCFFFEDHDHDHIIFHIJJIJGHGGB>FGIEGHGHGIICEF9?DHHGBF
@7339714/1
tctccttcttctttttttctagtttcctcctcatcaagagcacggcgata
+7339714/1
CCCFFFFFHHHHHJJJJJJJJJHIJJJJJJJJJJJJJJJJJJJJJJJJHH
@2389866/1
gccgtaatgaatggtgttgctttcgcagggtaag
+2389866/1
@C@DDDFFFDHFFHEEHEGEEHGI<GGGDI:D>D
@3862793/1
cttagattagagttgttatttatcttaaataatttacttgattgttaagc
+3862793/1
CCCFFFFFHFHHHIJGHIJJJJJJJJJGJIJJJJJJJIEIHIJJHGDGCF
@3863146/1
cataattcgggccttaactttagtgaactggtcatcaactgagaggccaa
+3863146/1
@@@DDDDDHFH8?CGBDHIIIF>99CCFGHIIGIGGGHCH@FG?FH=BFG
@2391835/1
ttgccacgcatgtcccatactccctggttgggaag
+2391835/1
BB@DFFDFG8FADFHIJBGGGGGFEH<D>GG8HAC
@904016/1
ggatcataacgatggtcaacaaggaactcttgtaaatcatgtatctcatt
+904016/1
@@@DDDDDFHH?AHBA<?FAFEE?H3ACBH9?9CFBBCCC>:B<?B?9D4
@7341856/1
agctttttccgttgggattcattatccattctcccctaggctttgcttta
+7341856/1
CCCFFFFFHHGFHIIJEEHIJJJJJJIIGIIJJHGIIJJJJJJJJIJIIE
@6642522/1
ctttgaagttgaataagttattattcttctaggtccttttatcataatga
+6642522/1
CCCFFFFFHHHHGJIJJIJJJJJJJJJJJJJJJIIJJJJJJJJJJJJJJJ
@4582103/1
ctccaatcgcattccctttcacactagggacatg
+4582103/1
@@?DDAADAFH=?EG>ADHH@HEHG<E@H@CFD?
@4582716/1
ggtaagtctttcagtctcatccacattttat
+4582716/1
@<@BD3B4CFFF?CGF4EHCFIEFB94FH:9
@4583138/1
ctggtttacaattagaatttataagtgttgcagttaaaccaagaa
+4583138/1
:?@F=:A;:B<<?E>BBCBHH9IECFE<A;<?A991CC3?C81?;
@4584323/1
ggttcttcttcttttttccacgtgaaatctttaggctgcagctcaaccat
+4584323/1
@@?DDFFFGFBHFIJJDHBEHHFHGGICFG<9:9DHIGG939BGHGEHEG
@6646351/1
caggtttaaggtttccaaaaattttcgaataagcatggaccatggtttca
+6646351/1
BCCFDFFFHHHFHJJJJJJJJJJJJJJJJJJJJJJJJJJJJJJJJGHIJJ
@6646725/1
gtcgcttatgtcaaattctacttctgaatgatgttctacgttatcatcaa
+6646725/1
CCCFFFFFHHHFHIIJJIGJIJIGGIIJJIEHHEDHHGIIHJGIGIGIJJ
@6646983/1
cttaatttcattttgtatttgtctaagaaatacttagcaactgtacattc
+6646983/1
CCCFFDDFDBFHHIEACGIIIHGHFBEHA?CHHIIIIIIIGIIDGGHIII
@5956150/1
gccgacacatcaatattaagcatcatcttccattgagaaggcctgacgga
+5956150/1
CCCFFFFFHHFHHJJJIJJJIJJJJJJGGIIJJJJIJJJJJJJJJJIJJH
@149019/1
cctggcactaaactgtaaagggcttcactgcaaaagtttgatcaaataaa
+149019/1
CCCFFFFFHHGBDHIGEGIHHIB9FEHG>4EHIGBHGHI<BGGBGGHGCG
@904236/1
ctggtgatatcctcgggaaaattaatttttattaagaagccaaattgcac
+904236/1
?@?D:ADDAFHAF9FBA<CGHCCGHH@9?@F19?DCFGA;DHGHDA@DB?
@7342116/1
gtttagtttcttttttgatgttacagagtttagcggctcttgtttcatac
+7342116/1
CBCFFFFFHHHHHJJJJJJJIIJJJJJJGIJJJJJJJJJJJJIJJJJJJJ
@3864899/1
ccagtacctatttctttgtgtcgaaatacaaggcaggaaatggtgaactg
+3864899/1
@@@F?DADHHHGGIIIIGDG3FHDGDHHCBGGGH3DEF;BCG39DD<???
@904749/1
ctttgcagcagcaagtttcgcttgttttttacttgttcctgtgccataac
+904749/1
?@@DF?DDHHHGFGI<CGIG<FGFGHGAEGIGGCGGGIGEGI><FHC@FB
@2393276/1
gctagcaatcatgctctcaccaaat
+2393276/1
@@CF<DDD8FAAD>GHIJIECEAFG
@905057/1
ctctgataaattagaatcatcccatagcaaatgg
+905057/1
@@@DDFA>DFBFHGIIII4EEHGIJIGIGHF4F@
@149698/1
ctggtgcggaggctaccttgccgtaggaaataagaaagcaagagaaggaa
+149698/1
?@BFADADFFFAF;EFHHEIIEIGGDFHG>?FBC9D>G<C33=B7@;=F@
@150038/1
cttttttgcccattattgtgtactatcttcaaagagaaaaag
+150038/1
@@<DFAFADDHAHIGGBHAE;EHEGGG?FE9C9FFEGDGAB:
@7344711/1
ctcttgacagccctatacctatttacatgcctagacttgtgcaccagcta
+7344711/1
<B@FFFFFHHHHHJIJJJJJJJJJJJJJJJJJJJJJJJJGIJJJJJJJJJ
@2395677/1
ccgatcaggcgctgacctggcggta
+2395677/1
@@@DD1AD::?FFG6<CA9CH<<06
@2395680/1
tggcacattgcagttgctatcatacattcttaatatctgtgtattaagcc
+2395680/1
CCCFFFFFHHHHHIIJJJJJIIHJJIGIHJIIEIIJJJIIJIIJIJGFEH
@151321/1
gtctattgacagcatgatgacattcatctataactaatag
+151321/1
@<@DFFF>F<43C3AF>BGGFAF<C<CHHIEGHGEHGEE4
@2395714/1
ctgctaacctcttggcaatttttttcgatttgccagtacctatttctttg
+2395714/1
CC@FFFDFGGH>FGIJIGFHGIIGJIFE@FHIGJ?FGGIIF@H@HGIJI<
@7345074/1
ctctgttcttttttgaaacgaaatagttttttacaatactgctgtaatgt
+7345074/1
1?@FFFDFHHHHHJJJJJJJJJJJJJHIJJJJJJJJJJJJJJJJJJJJJJ
@3119999/1
cacgagacaacgtgatataactatgaagaatcatgtgataaaaaatagca
+3119999/1
@@CDFFFFGFHHHGBEHGIFGHGDEGI<FEACBCD@GCHHGGIGGDDBDG
@7345549/1
cttggctttgccgcttgttgctgtacttgaggctgagatgaaggtggtct
+7345549/1
C@CFFFFFHHHHHJJJJJJJJJJHHIJJJJJJJJJJJJJJJJJJGHIFHI
@5302009/1
ctctggttccaattctaacagttctctgatgggagatttcggaactttgg
+5302009/1
@@@DDADDF<DFFIIIIIIIIII>FHEHEHABFGIFCFCFBF;FGIEFEA
@2397433/1
ctcagttgtttttgcacagaactcagcaactctcggatcttctatcctta
+2397433/1
BC@DFFFFGHDHHGEIJIHGGIIIGIIIJJIEHI<GHIEHGGG9DHGGHG
@2397972/1
gttccaactacaggaggattgtggttcttcagtatgcatattaagttctt
+2397972/1
B@CFFFFFGHHFFHIJJGIIJIIIEHGGIIIIIIIGJJJIJJJJJIJGHE
@5303022/1
attagtttccacaacaatttctcttcctttttttggatctgaagggcggt
+5303022/1
CCCFFFFFHHHHHJJJHHIJJJJJJJJJJJJJJJJJJJJJJJJJJJJJHE
@7347344/1
ctgagaggccaaactccttcaggcatgggtcactattaaagttgatttgt
+7347344/1
CCCFFFFFHHHHHJJJJJJJJJJJJJJJJGHHIJJJJJJIJHHJJJJJJG
@2398131/1
gacaggtttttgaaaaaattttggccaatagctgtgggttatatggtgat
+2398131/1
@@@FFFADHDFHHFIBFHHICBHGIIIBHB<DG@BFEBDACDCGGC4=<C
@3865677/1
cttgaatgaatttttcattcctccatactccttgtcttacaggtaccggt
+3865677/1
@@@DDFDDBDHB?EGGIGIJ<HIIJECFDHIE>?FFCGGJJIC?GGG:0?
@6648704/1
ctgcattaaaatccgaatcctttaatgaaattatctggagctcatcaagc
+6648704/1
CCCFFFFFGHHHHIJJJIJJJJJJJJJJJJJJIIIJJIJJJJJJJJJIIJ
@5958963/1
cgtgagaagctgcaacggctgctatagatggaaagttgatctggtctgga
+5958963/1
CCBFFFFFHHDHHJJJJJJJJJJJJJJFHIJJJ3BFHIJIJJIJGIJJJF
@8019739/1
gctacttttgcagcattcatttcagcttgctgaatgctatgaccagaagc
+8019739/1
CCCFFFFFHHHHHJIJJJJJJJJIJJJJJJJJJJJJJJJJJJJJJJJIJJ
@1670273/1
ctactacctttatattcactgtaaaatcaactgatatatatatataacg
+1670273/1
CCCFFFDEHGAFFBHGHIIIJJJJJGJICCGHIIICGEGEGIJGDIJJD
@1670949/1
gtctgtaattgcgataaggtttttcaggattgatagatacatcataatga
+1670949/1
@@@BDB?DBHFDFIBGGF@<CBEEFGGGGGHH>E>FGGD<<FF9BDCGG9
@3867928/1
ctacacaaccatttggtatattcat
+3867928/1
@@@DD8DDC7AB<AG9AE@H4B:AC
@3122096/1
caacaactgtaccagccggcacattcatatttctcccatc
+3122096/1
=@@ADD;=:DDC2C<CE8C:?FEG@FGCDB<FB??4??9?
@3122910/1
ctcccatctgcatccttcttttccggaaagaacctagtgtgatggcgttt
+3122910/1
CCCFFFFFHHHGHJJJJJJIJIJJJJIJIJJIJJJJJHHGIJJJJJJJJJ
@154293/1
caacaatcgtcggtacaatgtaatatgagttttctttgttttcaaaggct
+154293/1
CC@FF?DDBDFHGIIJIGD@DGHIGGIAH<@FHGGHIJGCAGHJJEEC2?
@7349821/1
ctctgttcttttttgaaacgaaatagttttttacaatactgctgtaatgt
+7349821/1
CCCFFFFFHHHHHJJJJJJJJJJJJJIJJJJJJJJJJIJJJJJJIJJJJJ
@155264/1
gcctcttttaccattgtacgagtttgagcatcattcattttcttcattgt
+155264/1
CCCFFFFF?FDHDGIHEFEHGGFGE>FGEHC9EHIF9D9DEGGHJ<FIGD
@6651955/1
ccctgttgttccattgcttgaggtctggtaattggagcggcttgtctaac
+6651955/1
CCCFFFFFHHHHHJJJJJJJIIJFGJJJFHIJJJJJJJJJJJJ098=4B<
@5960013/1
cttcttctttttttctagtttcctcctcatcaa
+5960013/1
CCCFFFFFHHHHHJJJJJJJJJJJJJJHIJJJJ
@5960265/1
catcatccaagccgtaatgaatggtgttgctttagcagggtaagtctttc
+5960265/1
CCCFFFFFHHFDFIGIIJJJJJJJHHICGHJJJ4CGIJJJFHIJIJJJJJ
@7351692/1
ccttagaattcaaaaattcaaacttaaattcgtagcctaattgatccata
+7351692/1
@CCFFFFFHHHHHJJJJJJJJJJJJJJJJJJIGHIJJJJJJJJJJJJJJJ
@2402540/1
cctacctcttcctcgccatctgcctattttggaaactatactgtcattaa
+2402540/1
@@@FFFFFFHBD4A?FHHEHGIGG@FHG9FG>CFGHIIBGHE404?GE9D
@913171/1
cttgcacgacctttggattgaatataagaccttgttgttttaggg
+913171/1
@@@DDD>DDHAD8<BEEE>DAEEFH4@GCBHHIG?DF;BGH9?D;
@160639/1
tctctttctttttttgttagactgatttg
+160639/1
B@CFFFFFFFHGHHJ>HGIJIGCGHGIEH
@2403886/1
caggtgcgttaacttttggtggctttattatattactcctaattgaagag
+2403886/1
@@<DDFA@DBADDBIGGGGBGIJIJII@GGIG@GCGGGHE<BF@D<BG>A
@162294/1
gcctcttttaccattgtacgagtttgagcatcattcattttcttcattgt
+162294/1
CC@DFFFFHHFHHIJJGEHGGIGHGGGGFGBFGGEFCHGIJJIBGGBED4
@4590765/1
cctccttccaaaaaaatacagcaagtctggtaaatttatcgcaaggt
+4590765/1
@@@DDDDDFHA>DAC:C<@?49;CG?DD4919B@@CEB>DH@B@AB.
@3872049/1
tataaatgtaggaagttatcaagaaatctaagattgcatca
+3872049/1
;=?;DBDDDFB>CE?2:?CEBIEB3CHIGG?E<C?@<FGHG
@5309420/1
ctccttcttcaagcctagggaaaaggtgaaataaatgaattgatgaaaca
+5309420/1
CCCFFFFFHHHHHJJJJJJJIIJJJJCFHIJJJJJJJJJJJJJJJJJJJG
@6655365/1
ctcccatctgcatccttcttttccggaaagaacctagtgtgatggcgttt
+6655365/1
CCCFFFFFHHGHHJJJJJJJJIIIGIIDIIJJFIIIJJHDGDEEHIIFGG
@5309559/1
ctggtttacaattagaatttataagtgttgcggttaaaccaagaacatgt
+5309559/1
BCCFDFFFHGDHHJJJJIJJJJJJJFHHIIJGIJJJJJJJJJJIJJJJJH
@6655833/1
ccgacgacactttttagtaccgggcttactaagggagttttcttgatcat
+6655833/1
@CCFFFFFHHHHHIIGHEHIGGIIJIJIIJJIJIIIICHIJIJJIGJJIJ
@4593565/1
taccaatactttaagagcatttattgcagcttctttctgtgcatcatttt
+4593565/1
@@CDDDEFHB>FFIIIIIIIIIBHGIIGHGCHIIIIGIIGGHEGGIIIII
@4593593/1
ctccagctagttgatctttcatatttttaagttcatttgaataaaataaa
+4593593/1
@CCFFFFFHGHHH@HCHIIJJJIHIIFIGHEHHICHGGIGHG<DHHJJIJ
@6658333/1
aacaggtagtaagtgatcattaagttcgccgatcttgtacaacattttac
+6658333/1
@@@DDD=BFDFFFCEHFGHIIIIIHIIIIIIGGGIIIFFHGIGHIIIIIG
@4595847/1
ccgtgatctaatatttgagcagaaggtgctggtgcatgtaatactttgta
+4595847/1
@@BDFFFFGGFDFEGIJHGEIJIGHI?E@H@3?FEAGI>GEHBHH@>FGC
@3129256/1
ctcaggagtttatcagttgcttccaatactgtagaactatcttgtttttt
+3129256/1
@@@DADD==FDHHIGGGGIBII@GHGIIIIIH@HIIEEFGHIIIEG>HGI
@917858/1
gtggaatgtatgacgatgatttgatatctatatttctcattttttctgct
+917858/1
@=@DDFFEH?FFHII1AE>FGHIEE:E<FAGGHEIGIIEGHIDIIIC9DD
@917879/1
ccacaagaaaaaaggttcttttacccccttcagaatataatagttt
+917879/1
@@CFFFFBDDHFHIEADFGIIIGHHIIJGE>GHHIGIGGAEBHDHI
@7355186/1
tgatttgttgtttattagggtagcatttggaggactgtcagatggttttg
+7355186/1
CCCFFFFFHHHHHGIJJGHGIIIIJIJJJJIJJIIJJJJJJIJIJDHHJG
@3129802/1
ctccactgaaccaaatcggctccttgaatgaatttttcattcctccatac
+3129802/1
@@@DFFFFHDFHHHGIJIIBHBGIJHGGID@GGGIJIBH>D<BGGDEHIE
@7357769/1
gttaactttataatcaatcggcatttctttcagaccaaaatttctttgta
+7357769/1
CCCFFFFFHHHHHJJJJJJJJJJJJJJJJJJJJJJJJJJJJJJJJJJJIJ
@1676173/1
gcacccatcaaagcctcaaaacagttagccattgcatgcctcaa
+1676173/1
@@@DFFFFDHHHGGIIIEB@HG99<AHGC<<FHEHGIFGACFHB
@1676566/1
gtcttgcacgacctttggattgaatataagaccttgttgttttagggtaa
+1676566/1
CBCFDFFAHDDDHGJJIDEHIFGIFGC<CFEAGIBEI@G@FHEGHIJDFH
@4597589/1
cctccattagttttcttccaactagtgaaatttgacttaagaaatatgaa
+4597589/1
CCCFFDDAFF?FHJCHGGG333<<A?FCG@AHGHFHGIHIICGIIIJGIG
@2406048/1
cattctttcaaaaaaaactattcgtaggagtaaaacgtaagtggaagcat
+2406048/1
CCCFFFFFHHHGFEG1<EGIBFGGCDBGGGFGGGIIIGHCHFGIIB>;DH
@1677064/1
cctgggtttaaaatcttcaataacattactcatttctgataggttctgca
+1677064/1
@@@DDDDFFHHH8EFHIHGGGHJGE9FB@<CCGGIEAECCBGHDG0??4B
@5313736/1
cttggaaaactgtttatcatagatccgacgacactttttagtaccgggct
+5313736/1
CCCFFFFFHHHHDHIJJJJJJJJJJJJJJJJJJJJJJJJJJIJJJJIJJJ
@1678459/1
cgtccctcttctggaaagcagctcttgcagcattgacactg
+1678459/1
@@@DDDDDDDFHFIGCGIE<B3CF@EECF<@39EHGHEDDH
@3874209/1
ctcaaacatgcaaatgtgacattattgactaaggctgatctgaggtctgt
+3874209/1
CCCFFFFFHDDHHJIJHHGIEEHHHJJIGIIJJJFGJFEIIJIJIFGIGA
@3874665/1
ctggtttacaattagaatttataagtgttgcagttaaaccaagaacatgt
+3874665/1
@@@FDDBDGHGHGJFGBFGGIIAHICHIIGFEBE<F9CDFH;FE9FGIHG
@5970730/1
gttgcggttaaaccaagaacatgtggcctatcctctggaggaattccttt
+5970730/1
CCCFFFFFHHHHHJJJJJJJJJJIJJJJJJJJJJJJJJGIJJJJJJJJJJ
@3132654/1
taagacatcaatattttaaataaaatatttctctttcagaaggggaaata
+3132654/1
@@7DD3AACBD>FGI<@@EC@FHCFG4ACFGGIEGI@GIEGHGGHEG=@<
@7359385/1
ccatcattcgctcctcgactgccccgatgttggagcctatgctatccgta
+7359385/1
CCCFFFFFHHHHHJJJJJJJJJJJJJIIJHJJJJJJJIJJJJJJJJJJGI
@921398/1
tatatataagattacaattcttaacattttttctttaaacaaagaacatt
+921398/1
CCCFFFFDFHFHHIIJEGIJJJJJIIJJIJJJJJIIJIIJJIBHDGHDHI
@3134059/1
tataagaacaatgagtaagagcttgcaagaggtaacttctgtcttgaaat
+3134059/1
@@@FDADFFHHDHGG?FB@IHFHJIGIBHCGE?EFGIGGGIC@GGJIJII
@7360197/1
cggtttctcaaaacatggtgctggatgaggaaatttttcataaagaagtc
+7360197/1
@CCDDFFFHHHHHJIJJJIIJJJJIJJJJJJJJJJJJJJJJJJJJJJJIJ
@165922/1
cgactaagtgagcacactaaatcac
+165922/1
@@<DFFFF?C?FDGDGDFFBG@ECH
@7361371/1
ggataactatagaggttcttctttccatcaaaggcaggaaatcgattttt
+7361371/1
CCCFFFFFHHHHHJJGHIJJJJJJJJJJJJJJJJIJJJIJJJJJJJJJJJ
@3135208/1
ctaatttgttcttcatttctttagtcgtagaacaattgttcaaccg
+3135208/1
@C@DFD>DFHFDH@CEHIII>CIHBF>FFGGIIEGGE3D99?<BGG
@3135221/1
ctctaactaaaaattcttttttaagtaac
+3135221/1
CC@FDFFDDHFA?CFGGGAHBGC>EAA??
@923776/1
cttcttttttatttttacaaataatccgtgcagtatgttttccaacagtc
+923776/1
@<@DDEFDGHGDFHIEJJG@:C>HGGCGGGF3?9CDDD9D@?B@GFH2?D
@166743/1
gttcaacttctttggtgtacagaaatatttcggcttctgcttccgttcc
+166743/1
@1?DDB?DHHHFHGB@1:?FEF@9FHGH99B;::E:DF91B?D3@GGG@
@924126/1
ctcccgggtggaaatactggtggtgga
+924126/1
@@@FFFDFHHFFHGIJ<GH@FEHHBCG
@5314966/1
agctatagtagttgaatggctggttttcaccaacattccagctagttgga
+5314966/1
CCCFFFFFHHHHHJFGHHIJJJJEHIJJJJJJJJJJJJJIJJJJJHIJJG
@5314992/1
gcagtaacaagattttcacatggctgcccctttattatccctttcagtgg
+5314992/1
CCCFFFFDHDABFHIIICGIIIIDHGGFG@CHG>GHGFHIIIIII4B04D
@3877479/1
ctttcaacaaacacaagagctaaattatcctttttgaa
+3877479/1
C@CFDDFFFHGHHIGD;EFHGGGH>H??FFGDIEGEEH
@4599056/1
caagaaatagaatcgggtgactgaagaccagctgaggactgcaactgtgt
+4599056/1
@C@FFFFFHGHHFIGDI3FDG@9FHCCDEEHGG?CGGIJGGGIGIJJ<DC
@4599066/1
cttgactatgtttgatgacatatcaataacattctcctcaaccttttgta
+4599066/1
@CCFFDEABFDAFHGIGDHIGHJIBAFECGHHIIJHI@FGAFFGHG3B3?
@5972900/1
ctctgctgttgctgaggctgttgtggtctctgctgttgctgaggctgctg
+5972900/1
CCCFFFFFHHHHHJJJJJJJHIJJJJJJJJJJJJJJJJJJIJJJJJJJIG
@4599429/1
ctatagtttctcctacggagactgtatacctaaaagtgggttcatgaatt
+4599429/1
@C@ADFDDFHGDHDCHGGDDGG<FABB@FG4<?EHDFFHH?DEGHI9D4?
@5973003/1
cccaatgtttctagcctttcataattcataacgtcattagcagagctcgc
+5973003/1
CCCFFFFDHHHHHJJJJJJIJJJJJJJJJJJJJGHJJJJJJJJJJJJJJJ
@4600116/1
gtggaggtgaaaagaatgatcttccaactg
+4600116/1
??@DDDA=ACF?>GAACA<4CHAH44CFHG
@5974037/1
gccatttagtacactgctttttccttctccagctagttgatctttcatat
+5974037/1
CCCFFFFFHHHHGJJJJJJJJJJJJJJJJJJJJJJJHIJHIJJJJJJJJJ
@5975373/1
ctaaaagtgggttcatgaattgctccctccacctgaactagttcatattt
+5975373/1
CCCFFFFBFHFFFHJJJJJJJJJJJGIIJJJIIJJFJIIJJJJGHIJJJJ
@2410636/1
gccactgctgctgctgcggctgttgttgcctctgctgctgc
+2410636/1
@@CFF;DDHDHF?EHA>F>GEBHEGEHGCG@H<BEGGIG9D
@5976675/1
ggcatattatagcttcttactttaaaatcaaaattcttcatttctcccga
+5976675/1
CCCFFFFFHHHHHJJJJJJJJJJJJJJJJJJICHHHIJJJJJJJJJJJJI
@2411445/1
atataattcccttcagcattataag
+2411445/1
CCC@FDADHGCHFGGHJIJEIGHIA
@2411900/1
atcacgtcgtctttttttaccaaaccggtattttccccttggcaacaaac
+2411900/1
@@<DDDDDHHHHFGGIJ>GAF@FHEHII60?FEEE@FGE;FF@CGHCGHC
@5316946/1
cctgctttagggtttcttccgctaatttaaaaattgaatagtttttatga
+5316946/1
CCCFFFFFHHHHHIJIJJJJIJJJJJJJJJJJJHJIIJJJJIIJJJJJJG
@5316983/1
ctcgaatctattatctcttggacaagttgttatattagtcactttatatg
+5316983/1
CCCFFFFFHHHHHJJJJJJJJJJJJJHIJHGIIIIJJJHIJJIJIIIJIG
@7364361/1
ttcatgagttccactttcacaatcaattaattggtaacatggtaaaatac
+7364361/1
CCCFFFFFHHHHHJJJJJJJIJJJJJJJJJJJJJHIJJJJJJJJJJJJIJ
@7365911/1
gatgaggatactttaatctaatattatattgactaacaaaatatctttca
+7365911/1
CCCFFFFFHHHHHJJJJJJJJJJJJJJJJJJJJJJJJJJJJJJJJJJJJJ
@4604052/1
gttgggtaatattttgataacgtggatgtagataggctgg
+4604052/1
@@@DD@2AF:CFFHGGGGHGGCADGEGGHGIGHGC?C<F@
@5320058/1
gcgtagcatactttatcgtaacggtcatttctttttcttgatctctttca
+5320058/1
CCCFFFFFHGHHHJIJJJIJJJJJHIJJJJJJJJJJJJJJIJJJJJJJJD
@7368688/1
ctgttgtttactagagaacttcttaataatgaaagatgcccttcatgatg
+7368688/1
@@CFFFFFHHHHHJJJIGIJJJJJJIJIJJIJJJJJJJIJJJJJGIIHHJ
@6668889/1
ctgttcttcttgaagttggttcagctgtagtctgtctgcatctgtatatg
+6668889/1
CCCFFFFFHHHHHJJJJJJHIJJJJJJIJJJJJJJJJJJJJJJJIJJJJJ
@4606055/1
tccatcttcagataacgaatctacttctttcagatcgctgccatttagta
+4606055/1
@C@DDDD8FFH>FEGHIGC9GCHIF<9<FAHIIJBAHII:@DABG9BGCG
@7369789/1
ccctaggcaaggtacagcctcaccacctcaaccgaacacttctaggttac
+7369789/1
CCCFFFFFHHHH<CHIJJJJJJJJJJJJJJJJJJJJJJJJJJJJJJJJJJ
@3879282/1
agcacggaaagcagcgagatgagcataataggtaggtgcagggtatgaaa
+3879282/1
CCCFFFFFHGHHHJIEHEGHIFFFIA?CFGIIDHBDBDH9DFG=FEGG@C
@1683603/1
ttcttttttttgacctacccttgccg
+1683603/1
<@;BDDDACA?@CFFFBEEEBG;FGG
@5978684/1
ccttaacttgcattaaatcacatcacattaccacatttctcaaattcagt
+5978684/1
CCCFFFFFHHHHHJJJJJJJJJJJJJJJJJJJJJJJJJJJJJJJJJJJJI
@925984/1
ctcttggcaatttttttcgatttgccagt
+925984/1
@@@BADDDDHDDFGIJII6?EA;4?DHH>
@5979549/1
gtcacttttggtcctgttggtccattaatataaaatggttcaacttcttt
+5979549/1
CCCFFFFFHHFHHJIJHGIJGHGEIIJIJIJJJJIEIIGHIIDFHIJJJJ
@3139128/1
cagagactcgtccaatcagattgaaaaaaacaagttgtataacacaatta
+3139128/1
C@@FFFADHHHDHJJJIJIGBDHIJJIE:@?DGD?<DDGAFIIIIHCG@4
@171090/1
gtcaattgttttataagttctgcataatactgaacagaagatttgt
+171090/1
<@@DF;?DFDHFGHIIIHDCEA4?FC<HBH<FFGFGHC<FE@DGHD
@5981720/1
gaaataagaaagcaagagaaggaagtgaggtacacagttgcagtcctgag
+5981720/1
CCCFFFFFHHCFHIJIHJJJJJJIIJJHHIGHIJJJJJJJJJJIIJIJGH
@5321776/1
cctggcaatgtgacctcaagttccatcctatcattgccaattgg
+5321776/1
@@@DDDDDFHDFFBHBAGIIACB<EEHEFA4AE<9?@F>?9?CF
@8036265/1
ctcaaacatgcaaatgtgacattattgactaaggccgatctgaggtctgt
+8036265/1
CCCFFFFFHHHHHJJJIIJJJJJJJJJJJJJJJJJJJJJJJJJJJHHJJH
@929237/1
ctcatcttcatcatccaagccgtaatgaatggtgttgctttcgcagggta
+929237/1
@;?DD4AA?FHFFHCHBF9EF<CFG?FGGGGECG:?@BF4?DG6:FG<=B
@932166/1
ctctaactaaaaattcttttttaagtaacaaagcttcagtaaataacaaa
+932166/1
?@@DD8BAFH<:3A3ACGEHIIIGIIIIIIGG@FEEC>HGEII@GHGC@F
@1688298/1
cccggtgctagctttcttaaatctggttctctaatcatctgattagtag
+1688298/1
CCCFFDDDDDFHDHAHIIAC>HGHHHHGHGGIJIEGGGFGIIGGEGGB<
@932529/1
ccacagcagcctcaacaacagcagtggcaacaaccgcctcagcagcagc
+932529/1
@CCFFFFDHHGHGJIIJIJGCH<GCB;FHGFGGG1DFGGIC>FE@;F;@
@932568/1
gccgcttgttgctgtacttgaggctgagatgaagg
+932568/1
CCCFFFFFHGHHHJEIHGIHEIJJIIHIIIGIGIJ
@7372219/1
ggaggatgaagttttctacctcttgtattttgctcttctggaagagggca
+7372219/1
CCBFFFFFHHHFHJJJJJJJJJJJJIJJJJJJJJJJJJJJJHIIJIJJJJ
@8038742/1
accttaacttgcattaaatcacatcacattaccacatttctcaaattcag
+8038742/1
@@@DDFBDGFHHFJJJIIJIIIJJIIJJGGIIIIIJJJJJJJJGGGGIJJ
@8039019/1
gtaaatttatcgcaaggtaatgtaaaacaatatctattcaacaaaggaat
+8039019/1
CCCFFFFFHHHHHJJJJEHIJJIJJJJJJJJJJJJJJJJJJJJJJJJJJJ
@8039723/1
ctgttgttgttgttgaccccatggttgtcgaggaggtccctgttgttcca
+8039723/1
CCCFFFEFHHHHHJJJJIJJJJJJHJJJJJIJJGIJGHIIJJJJJJJIJH
@7373449/1
ctgagagtaattcgtcgcgcattctgttgtatatttatgctcacttcacc
+7373449/1
CCCFFFFDHHHHHJIJJJJJJJJJJJJJJIJJJJJJJJJJJJJJJJJJJJ
@5325493/1
cacaactccataggaagcgccaaaggcttctctcgtgagccaacagtaag
+5325493/1
CCCFFFFFHHHHHJJJJJJJJJJJJJJJJJJJJJJEIJJJJJJJJJIIJJ
@7374152/1
gctgactttagtacatcgcctggagacatgactacacaaccatttggtat
+7374152/1
CCCFFFFFHHHHHJJJJJJJJJJJJJJJJJJJJJJJJJJJJJJJJJJHIJ
@2416665/1
tacatgtcgaagcaatggtgaaataggttctgaaag
+2416665/1
@@@DDDDDHBD?FG@G<GC?<FEHHDCH>CF>@E<C
@6671508/1
cttgttgttttagggtaatcaaattttatgacaaaattgcaattctttac
+6671508/1
CCCFFFFFHHHHHJJCGIJJJJJJJJJJJJJJJJJJJJJJJJJJIJJJJJ
@5327175/1
ctgtgactgatttttcttcaacatcaacaaatgtcacttcaaactgttgc
+5327175/1
C@CDDFFFGGHGDGGGIIEIIIC?<FFHHIEBF:CFHGCGHIIIIFGBDH
@172814/1
cttttgttattggtttccttatcagtaatctcgaatctattatctcttgg
+172814/1
CCCFFF?DHHHGHCFHGIIJJJIEC4CFGGGHGIGC?BG9DFBHBHGD9B
@5987133/1
ggaaggactaggacctggatggccttccaattctggctggtgatcaaaac
+5987133/1
CCCFFFFFHHHHHJJJJJJJJJJJJJJJJJJJJJJIJJJJFHHIIJJJJJ
@3142753/1
ccagtcccttcagttaatatgctttaactgacaacattcaatgttctgta
+3142753/1
@@?DDFFFHHFBFHIIBHIIJIGCHBGFHHHGIBGGGII@FGHGIGG9D@
@3143132/1
gtctctttctttttttgttagactgatttgatagagcacggaaggtggaa
+3143132/1
@@@FFFFFFHHHGIJIIHGJJIJJJEIIGIGGIJIEH@HII@DGH=BFAC
@2418633/1
cctttttgaattgaaatcacctgctccaggtaatggaaaatcctgagga
+2418633/1
C@@DFDDFHGHDFG>AAEHC?EHH@A9EG>??>4CDEADHI9BFEGEHH
@1691087/1
gtcctgttggtccattaatataaaatggttcaacttctttggtgtac
+1691087/1
??@?DEDDDHFDFF@G@B<<IGGGIEIIDHHHA2CFAHIIF;CGHGA
@7378028/1
agccaattatcatgcggctcaaatttgctagcaatcatgctctcaccaaa
+7378028/1
@BCFFDFFHHHHHJJJJJJJJJJJJJJJJJJJJJJJJJJJJJJJJJJJJJ
@2420491/1
tgcttctgtaaaacgccaataattgttctttcatgatactctcaagatcc
+2420491/1
CCCFFFFFHFHGGHBHIBCFHIIIIEEHH@B@?FHIIEGGGGEGHGEIJJ
@2421095/1
ctgttgttgccactgctgctgctgcggctgttgttg
+2421095/1
@@@DDDDDHFH?<3<AFF@HIE<EH:<@@@8DFFG2
@8040705/1
cttctttctgtatcaactgcagcctcttttaccattgtacgagtttgagc
+8040705/1
CCCFFFFFHHHHHJJJJJJJJJJJJJJJJJJJJJJJJIJJJIJHIJJJJJ
@7379868/1
gcccgcaacaattgtacacaactccataggaagcgccaaaggcttctctc
+7379868/1
CCCFFFFFHHHHHJHHIJJJJJJJJJJJJJJJJJJJJJJJHGIJJJJJII
@934760/1
cggtttctcaaaacatggtgctggatgaggaaatttttcataaagaagtc
+934760/1
@@@DDDDFGFBAHIIJJIAFHHHICHIIJAGGHGGCHGHCIIHHGHE>GG
@5333991/1
gcctcatgttataacattatgcagttcattacctaagatatttgttatga
+5333991/1
@@CDFFFFHHBHHJIGHGIHIJJIIGHDEIJJGGHIIEHGIIJIGGGDGG
@4610331/1
gtaggacgtgctgtaccttgtatactagcatgactgactagatagaagtc
+4610331/1
@B?DDFFFHHGHHHGHBHGGHIIHJIHCH@<BGD?4CD4?CD9B9@FH9D
@8043750/1
taatatcctaacgttatcaggttttgggtagttgggtaatattttgataa
+8043750/1
CCCFFFFFHHHHHGIJJJJJJHHJJJJJFHIHIJJJDGIJJJJJJJJJJJ
@8044090/1
tttgccgcttgttgctgtacttgaggctgagatgaaggtggtctgctggg
+8044090/1
@@@DDDDDHFFHHGIBFACECHE3FBAGGDC@FE@HG>?BFGHIIBHHIG
@176520/1
tcgtcgtctttttttaccaaaccggtattttccccttggcaacaaacagt
+176520/1
B@@DDFDDFHHHHJJJIIIEGDGHI<F?CIGGHGJJDI>G;@;FHIGHG=
@5989185/1
gttttattaaagttggatcattagcagaaatcctcattctttcaaaaaaa
+5989185/1
CBCFFFFFHHHHHIJJIJJJJJIJJIJJJJJJJJJJJJJJJJJJIJJJJJ
@8046433/1
cttttatttctttagtaaacttaaccctttgagaatctgttaaaggtttt
+8046433/1
CCCFFFFFHHHHHJJJJJJJJJJJJJJJJJJJJJJJJJJJJJJJJJGIJJ
@5991220/1
cttctctgtacaaatatactgagcatatattttcaaatatttatctatca
+5991220/1
CCCFFFFFHHHGHJJJJJJJJJJJJJJJJJJJJJJJJJJJJJIJJJJJJJ
@3145594/1
accatctcgatacaaaataattctatgaggcttgtagccaccggtacttt
+3145594/1
B@BFDDFFHHGHHIJIJJFIIJJJJIH9BFGHJJJJIJJJJ3?AGHIEIJ
@5991877/1
cttctctgcactgtgacagtcttcaagcactgagttagaataccaacctg
+5991877/1
CCCFFFFFHHHHHIJJJJJHHJJJJJJJJJJJJJJJJJJJJJJIJJJJJJ
@5991915/1
ggcaccatgacgatagctttattctcattaaggaattccggtttctcaaa
+5991915/1
C@@FFFFFHHGHHJBBGGIJIJJJJJJJIJIJIHIDIJJJJHIJIJJJJH
@937287/1
ggatcatttcttcattttcagctctggctattttagcatg
+937287/1
=@:DDDDDFAHFHEIIGE<4BFFGBEE@HDICH@H3?CDH
@937290/1
cctgattacttcttctcgaggtggctgcagtttccatatcatattatacc
+937290/1
BC@FDFDDFHGGFGHIIGEFECHGDECDGA@BGEDDIG9<BFGGA?G>DD
@3890179/1
ggcaagtgttgggattttgaccatcttcaacgaatcaaattcactttgag
+3890179/1
CCCFFFDEHHHFHJJJGJ>FHGFGHHIJIFGBG@F;FFHIJI@GHGIFHI
@8046657/1
ggtccctgttgttccattgcttgaggtctggtaattggagcggctt
+8046657/1
@@?D?BDDHHHHBHIIEIGHIIIIIIAEHGGHGFHGDHIIFGGGHI
@8046858/1
cgggacttgaaaagaaagaccttcccactggggtgtatgtcattgagggc
+8046858/1
CCCFFFFFHGHHGJJJJJJJJJJJJJJJJJJJJDGHHIJJJJJJJJJJJI
@8047049/1
ccgccatattgtagctttggtggtggcagaaccctacctcgaacttccat
+8047049/1
CCCFFFFFHHHHHJJJJJJJCGIHIJJJJJJJJJJJJJJJJIJJJJJJJJ
@3149437/1
gtaacggtcatttctttttcttgatctctttcattatcgtaaattgtcac
+3149437/1
@<@ADD:2C8?C?FGI?C<CHEA>FHHCC<?EGFF<EDD?8;BGFEFGEF
@3149504/1
gccacttctttgaactaagtacagcgaaattcttattcgattgaagtaa
+3149504/1
@<@DDEADDFFFHG9FHHIFIIGCHIGH1EAEB@GGAG>FGEC9B>9??
@3149707/1
catggtataactatcttattgagataattatcttttgaaacaactacctc
+3149707/1
@@@DDBDDBH:<CD9ACF@HGI>AFF4EBFHEBCGCHI@EB@FE9C9F>G
@8050294/1
ctgtaattgcgataaggtttttcaggattgatagatacatcataatgatg
+8050294/1
@@CDFFFFDHHHHJJIJEHHCHJJJJJJJIGIIJJIIJJJJIJJIIIGII
@5338112/1
atctgttataaatgtaggaagttatcaagaaatctaagattgcatcaccg
+5338112/1
CCCFFFFFHHHHHJIJJJJJJHJJJJJJJJJJJJJJJJJJJJJIIJJJJB
@4611064/1
gattacttcttctcgaggtggctgcagtttccatatcatatt
+4611064/1
CCCFFFFFHHGHBAHAGGDEB@FCHEIH<FIGHEHGIIGIID
@2422716/1
gttgtcgaggaggtccctgttgttccatt
+2422716/1
???DDDD3@D:DD;C:AEDDFAADEE9CE
@1695646/1
ctcttcattttcggtttcgtaggcaggt
+1695646/1
@@@DDDB?<FH4DBA1@?1:<CCA@@F?
@1696572/1
ctggcactaaactgtaaagggcttcactgcaaaagtttgatcaaataaac
+1696572/1
@@@?DDDDBDHFHGG@@FIJIIFGIIGIICBFHEGCFDHCBG@DGIJG>D
@1697517/1
gccaatagctgtgggttatatggtgattgatgccattcaactttgcatta
+1697517/1
@@@FFFFAHFHBF@HFHGCFCFGC<FHIJAFH@EGGGG>GCEGIJGGGIE
@7384419/1
ctcccttggcagtaacaagattttcacatggctgcccctttattatccct
+7384419/1
CCCFFFFFHHHHHIJJJJJIJJJJJJJJJJJJJJJJJJJJJJJJJJJJJJ
@4614100/1
agttggttcagctgtagtctgtctgcatctgtatatgccctagcacggaa
+4614100/1
@@@DFFDDFDFDHHGGIGJGIJJIIJIIIJJFIFHICGIJIBEDGIIJGH
@3154004/1
gagcataataggtaggtgcagggtatgaaactgaacgtgtacacctggta
+3154004/1
@@@FFFFFHHGHFHIJGIJJCHBBAEHIGHIIGIFCEBHGGFEHIJJIDD
@6682868/1
ctcattttttctgctaaagcactaccttcagcgggagaccttggctttgc
+6682868/1
CCCFFFFFHHHHHJJJJGIJJJJJJJJJJJIJJJIJIIHIJJJJJJIJJJ
@3894724/1
gttctggtattatgagtgttacttctcatcctaggacgtccacctcgaac
+3894724/1
CCCFDFDDDADDHGIGCGAFDAA><BFFEGDGECGB1C:?FEBFF;DDED
@180340/1
tacatgtcgaagcaatggtgaaataggttctgaaagacttgtaaagttta
+180340/1
CCCFFFFFF8DHFIIIJJ<HHDBEHGGIDAGHGIIJ@GGECGEDIFGGIG
@3894810/1
agaattatcaaagagaattattgaattcaatatagcaaacatttcttcta
+3894810/1
@@@DFABDBHDB?EGGGICGHIJIGECHGG4AFECEACICBHG<FEGDD4
@1700161/1
cttgttttcaaagttgataaataatattaatgaaactaaaaacttcaaaa
+1700161/1
?7<D;D3AB>FDFFGFBFCB4<C@HEHHCBHFE9AHEFDG3E?@<GE<?B
@8050917/1
cactgactaaaatattgttcaagttcacgaggagtattcttggaaacaat
+8050917/1
?@@FFFFFHHHHDDBHIGHIGIIGIIIIIAGGEHCFHIIIIIGIIIIIII
@5994021/1
gctggggctgttgttgccactgctgctgctgcggctgttgttgcctctgc
+5994021/1
CC@FFFFFHHHHHGHIFJJJIJJHIIIJJIIIIJGIJ@FHFIJJJIIGEG
@182557/1
gcatctcctaggaattctaaacgttcattgtgagttatatttgattcagt
+182557/1
CCCFFFFFGHFHGJJIGHHGIIIGGGCGHJEHGIAGHGHIGIIHFHIGGE
@184686/1
gggaacgagaaccaatttcttttttaaaataatcagcaaaatccaaa
+184686/1
@@@DDDD6?AFH?F3:EGHGHIIGIGHEEGGGGHHHBHIIEFI@EGG
@2426375/1
ggtagttgagtttggtgggtaggggttgtttccctag
+2426375/1
@@@DFBDFDFFHHJJ3CFGEDHEGG8CAH<FCGAGD?
@7387693/1
cagtattcttgtagtgctccaatcgcattccctttcacactagggacatg
+7387693/1
B@CDFFFFHHHHHHHIIJJJIJIIJJJJJJJJJJJJJJJJJJJJJJJJJJ
@4616740/1
ttctataccaccatcaaggaaaagtgcacccatcaaagcctcaaaacagt
+4616740/1
C@CFFFFFHGHHHIIIIJHFGHIJAFHEHBGGFGHI>>BHFHIIHGJJHF
@185370/1
cggggacacttatcaggttgtatactgatttcataatgatgtacgaaacc
+185370/1
@@@BDDD=DDD<FH@FHGIG<FG><FFD@FEEEA4DFFHBEHGGHCHGGC
@4617043/1
gagaaatttcaatttttgcaaattgttcgtagtgaagaactgaaagc
+4617043/1
@@@DAADAFFFFFFIIF1FC<FHIIBHIF;FA?EE@F>FEFFEFEAF
@5996187/1
caggcgctgacctggcggtagctttaatcatagttgatgtctgcatatca
+5996187/1
@CCFDFFFHHCFHJJJJJFHIJJJJJJFHIJJJFHIJJJJJJJJJJJJJJ
@3157378/1
atcgtcatatagcatcaataactctgtattagtctgcagaaaccaagacc
+3157378/1
@@@FDFFFHHDD?FHIIJGJIGHIIHHGIJE@BECEEHGBIJI@BHCBGI
@8055431/1
gttcttcttcttttttccacgtgaaatctttaggctgcagctcaaccatt
+8055431/1
BBBFFFFFGHHHHJIIGIIJJGGGIJJJJJJJFGHJJJJJGJJJJJJJJJ
@4618687/1
ctccttttcccgtttttattatcgcttctaattttttctctcatttctgg
+4618687/1
@CCFFFFDHHHDFHIBHGIIJEEGIIDHII>GIJJJIIJJIJ@GHI@8BF
@4618823/1
gcccattattgtgtactatcttcaaagagaaaaagtgcaa
+4618823/1
@@@FFFDAHBHDHGGC<BI3333<?C@FGC>BHI@F?D9<
@3158286/1
ctcgtccaatcagattgaaaaaaacaagttgtataacacaattaaaaag
+3158286/1
CCCFA7DDDHHGHEGIBGCEBE@?DCFFBFGD?@GIGDCHIEGIII@FB
@2427663/1
ctgtattataacatgacctaagagttttattaaagttggatcattagcag
+2427663/1
@@@FDDFFHHHFDEHIJJEHIJJJJGIIGGCIGG@HG>EDECGGGG>FHG
@6689156/1
cttctgaaacaccatctcgatacaaaataattctatgaggcttgtagcca
+6689156/1
CCCFFFFFHHHHHJJJJJJJJJJJJJJJJJJJJJJJJJJJJJJJHJJJJI
@4620049/1
cttgaggaagttggtgtagaggtgcaggctggccatgttgaacagcttgc
+4620049/1
@CCFDDEDDHFFFICGBGEHI@<C>EHGIII>GGB@GHIIIG?BFGGGHH
@2427776/1
ccacgcatgtcccatactccctggttgggaagtgcttgttgttttgc
+2427776/1
@C@FADD=;FFFFIH;FHFGGHCGEHHIF3C10?9?D<0?FDBF9BB
@946027/1
ccacagacctgttctaacttaaagctgactttagtacatcgcctggagac
+946027/1
@CCFFDDFHDFF?HIJJJJIGGIIJDGGGIJJ@HGIIHJJIIGIJ;DHGI
@186654/1
gtgacactttgatgttgtaaggtgctgaggcaagtgttgggattttgacc
+186654/1
CB@FFFFFHHHHGJJJI;BFHDIHIGIICGHGAEBGCGIIIJIIGHIIJ<
@5342895/1
ctgtggtctctgctgttgctgttgttgctgaggctgctgtggtctctgct
+5342895/1
@BCFFFBDHFHHGJIJIJIJIIIIGHIJFIHIJIJGGHHDGIIIIAGIII
@5343395/1
cacggtctcaacaagttccgttttttggagaggcaactcaggataactat
+5343395/1
@C@FFDFFFHHHH?CCFGHGEEHGHIGIHBFHGDHIGIIEHGGIEHIIIF
@7388109/1
caatgtttctagcctttcataattcataacgtcattagcagagctcgcta
+7388109/1
@@@FDDFFHHFHAFHIIIJIJGHJIIJIIHJIHGIIHIIJGCFGGIIJJF
@3897217/1
cttctgaagaggacatccccgtaccataacaaactgctacaggtagtgtc
+3897217/1
C@@FFFFFFFDFHIGHIJIJJAAGHGJJGIFIJJJGCGHIF<FFDG?DGG
@5343708/1
gtcatttctttttcttgatctctttcattatcgtaaattgtcacggtctc
+5343708/1
CCCFFFFFHGHHHJJJIHJIIJJJJJJJJGJHIIEHIJJIIJJJJJIJBF
@7388630/1
ccaccacaaatccacttggaaaactgtttatcatagatccgacgacactt
+7388630/1
CCCFDDFFGFHHFIGIIGIJJIGIJIEHHHIIJJIHIIIIIGIIGIIIIJ
@6689920/1
ctcatggacagatgtaacataccttcatctggaatcagaagacaatggtc
+6689920/1
CCCFFFFDHHFHHJEHHGHIIIJJJIGIIJJJIGIGGIIJIGIJIIIEHI
@4623479/1
ctccatactccttgtcttacaggtaccggtctttctcgataatcaagtgt
+4623479/1
?@1BDB?DFDFA>GH@FHH<4CFHHG9@@:??@AHG4:B?DGDFC?F@<B
@4623731/1
gctcacttcaccaacattcatgaataat
+4623731/1
@@CFDFDBB?DFBHII>EEE<4A<FGGE
@951025/1
cttgactatgtttgatgacatatcaataacattctcctcaaccttttgta
+951025/1
CCCFFDFF>FDFFIJDGIHIIIIIEGIJJIIEC>HGGIGGEH;FCDB9??
@1707680/1
tctggctattttagcatggaatgtgatctccaagttgtgaatcaatttca
+1707680/1
@@?DDDBDHDHHDBGAHGC<?:<ACFHH9F@FH31?FFAD>@CEHIII>G
@8058420/1
tgggcttctattagttcatctatattttttaaggaagtaagtgcagggga
+8058420/1
BCCFFFFFHHHHFHGHIJJJJJJJJJJJJJJJJJIJJHHJJIHIJJJJJJ
@8058491/1
ctccccttccgggtcatctacatgtcgaagcaatggtgaaataggttctg
+8058491/1
CCCFFFFFHHHHHGGIJJJJJJJJIJJJJJJJJJJJGHIJJJJJJGIJJJ
@2430815/1
ccacgatttcggcagcttttacctca
+2430815/1
@@@DDDBDFFFFFE<19E9CDE9CFA
@5345924/1
gtagcattgtaatttcttgttcttcttgtttcttttctttaacatttctc
+5345924/1
@??DDD?DFFA?D@<<BCDACEAEHGI@FHEEGHGGEEHID<FHA>AHCG
@189601/1
ctccaatcgcattccctttcacactagggacatgaggtgaaattattggt
+189601/1
CCCFFFFFHHFFHJJJJFGIGIIJIIEHEHGIGICA;1:DDGFGIIDDF9
@5346293/1
agcatcattactaattttttgcaattgttgagtgaagtttctgagagcat
+5346293/1
@BCFFFFFHHHHHJJJJJJJJJJJJJJJJJJJGIJJJHJJJJJJJJJJJJ
@4626401/1
ctctgctgttgctgaggctcctgtggtctctgctgttgttgctgctgctg
+4626401/1
CCCFFFDEFFFHGIIIGIJAFHI>EH;E?CFCHIJCHGHE;GBGI<GDGC
@2432813/1
ctaatgcagatcttaaatctgttaatgctccagggctatgtgcacgctta
+2432813/1
CCCFFFFDFFHFHIJIDHII<J@>F@GICHGGGGHJJ>DGFGCDHGIBD6
@4626601/1
cttcatctgttattaaatgagggcattcatcttttcttttgtaaatta
+4626601/1
@C@FFFFFHBDBHIJJGIJBBFAGFGH@@>HEGCGHIGGHDGECFGD<
@4626944/1
gctccaattgcattccctttcacactagggacatgaggtgaaattattgg
+4626944/1
@@@F?DEDH<DDHGG@HGGGI>HHACG@>93<1?>EAD:?F>FBCBFD>F
@7390779/1
agcatttggaggactgtcagatggttttggagaattatcaaagagaatta
+7390779/1
@@CFFFFFHGHHFGIJHIJJGHIIHHIJJJJIIIJJIIJIIJJIJJIJJJ
@954820/1
ctccctttttgcagcttcttcaagagggatgggctctgaaggttgtattg
+954820/1
@@@DD>DDHFHHGBHHID>BBHHGIGBGF>AAFGHIGG?<FG3<FGGGGI
@3901872/1
ggggttgtttccctagactgtggttgagacacttgctggggagg
+3901872/1
@@CDDDFDHHHHHJEEGHGIHGI@FEHIIJCHGIFIIBHGDDGB
@3161818/1
gggaatcctttgtgagccacatcaatgttaaggaatggtttccaaccaat
+3161818/1
@@@FBEB;BFDBBGHGIBFGFCFHAHEEH>HECI<GIG4?F?FDDC@FG3
@191240/1
tctctagtataaagattacttctaccatcaaaaacaggtttaaggtttc
+191240/1
C@@FFFEDFHFDDDEHGEGIDEIGCCH9ACHDE;FGGIFAFDGEC<B9?
@3904145/1
tataagaacaatgagtaagagcttgcaagaggtaacttctgtcttgaaat
+3904145/1
@@@FFF?DHHFHH>GEAFGHEIEIIGIACGGIGHGGHIBBGHIGIGI@GE
@191801/1
cttaatcatacaataattagcttaatattag
+191801/1
@@@DDDD;C?F<:EF9BGGGHEII:F9CA<F
@3164888/1
cttggctttgccgcgtgttgctgtacttgaggctgagatgaa
+3164888/1
?@?DA8DEHDFHDEIGHGFHH>A?CC@GE?B;??FFH4?@<<
@3165329/1
gctgtttacacccacgataaaatcaggctttatgtttttgt
+3165329/1
@@@F?D?BFFDFHDBGBGF;AFGCC?G@FCAH>FF?9BDGF
@8060907/1
cttgcctttgttgctgctgtggtggttcttgcctttgcagctgttgtggt
+8060907/1
CCCFFFFFHHHHHIJJJJJHIJFGHHIIJJJJJJJJJJJJJJJIJJFHIB
@3165503/1
gtaataacgaatttttttcttgttattttcttgatcagaacaatactcat
+3165503/1
@?BFFFFFDHDHDHIJIJCFHGHGIJJIIFECGDGFFIGJIIGB@<<?FG
@3165972/1
ccgtgtgatatgatatgggttgctgtttacaccaacgataaaatcaggct
+3165972/1
@@@DDDDADHHHFEG9D4C<F6EHHHIBHGCGGHGIGCB@D<BFBGG3B@
@7392470/1
ttccaattccaaattctaatcatgggtcgggcatttttactacaccatct
+7392470/1
CCCFFFFFHHHHHJJJJJJJJJJJIJHHIJJJIIJJJJIJJJJJJJJJJJ
@957192/1
ctgttattaaatgagggcattcatcttttcttttgtaaattacttcaagg
+957192/1
CCCFFFFFHHGBCGIIJIJJJIIJIJJIGGGJFIGGGIIGGIGGGIGIG<
@194351/1
gttctaaattgtcatcaagctctccccttccatgcaataaacggcatgtc
+194351/1
B@BFFFDFFDFDFECII<GCCEHHGHDHIIJJIEG9FG>FCHIGJAG@BG
@957467/1
gggaacgagaaccaatttcttttttaaaataatcagcaaaatccaaa
+957467/1
@@CFFF6<FFFHDFGEGICCHIGDG?BF>DGCGDAA@DGIGBE3?D4
@7393672/1
gtcatcttttttcgtaggcacaataaagaatgaattctctttagcttgtg
+7393672/1
C@CFFFFFHHHHHJJJJJJIJJJJJJJJJJJJJJJJJJJJJJJJJJJJHH
@4629466/1
catactttatcgtaacggtcatttctttttcttgatctctttc
+4629466/1
@@@DDDDDF8BDHIBHIBF?:EFFHGEHAGGBH@<@CFH9BFH
@6005920/1
cataaaatgaaactgggcacaaccattagaatcacctgctgctttaaaat
+6005920/1
CCCFFFFFHHHHHJJJJJJJJJJJJJJJJJJJJJJJJJJJJJJJJJJJJJ
@6700137/1
cttttgggcggtaccatggtataactatcttattgagataattatctttt
+6700137/1
CCCFFFFFHHHFHJJJJJJHJJJJJJJJJJJJJJJJJIIJJJJJJJJJJJ
@2436271/1
ctgaacacattgggtcgccatacctaaaaccgtatctccaacc
+2436271/1
@?@DADDF?FHHF<EFGGGHIJEEBEHCFBFEH9??DFFF9B:
@3904478/1
ccagaacttccggcataatgagtacatcatttacatcaccgtgatctaat
+3904478/1
@@@DDFFFHD?DABHIIIECFHAEHHIJJIDGGIBFH9GGGFHCD4BBFI
@6007695/1
gtcgtctttttttaccaaaccggtattttccccttggcaacaaacagttg
+6007695/1
CCCFFFFFHHHHHJJJJIJJJJJDGHJJJJJJJJJJJJJJJJJJJJJJJJ
@6701933/1
ctcatcctaaacctttttaaaacatcttcttgttttctatgttctatttc
+6701933/1
CCCFFFFFHHHHHJJJJJJJJJJJJJJJJJJJHJJJJJJJJJJJJJJJJJ
@6702099/1
gttcttcagtatgcatattaagttcttttcatgattatatatatgaaaat
+6702099/1
CCCFFFFFHHHHHJJJJJJJJJHJJJJJIJJJJJJJJJJJJJJJJJIJJJ
@5350772/1
gtgcattaagcctgtataaaatacaaggaagacagacagcctgcctccaa
+5350772/1
C@CFFFFFHHHHHJJJJJJIJJJJJJJIJJJJIJJJJJJJJJJJJJJJJJ
@6009304/1
gttatatttgattcagtttcccgcttctttccaaatctggacattatatt
+6009304/1
CCCFFFFFHHAFHJJJIJJJJJJJJJJIHJJJJJJJJJJJJJJJJJJJJJ
@4632237/1
catggtttcaatgatttccctgttgaccttacgggga
+4632237/1
@@@DDBDAH4D><FHIG4:<FGGD4ACGI9HGB6@0:
@8064093/1
ctccttgtcttacaggtaccggtctttctcgataatcaagtgttggtgca
+8064093/1
CCCFFFFFHHHHHJJJHGIIIIGHIJJJJJJJJJJJJJJJGHHIJJFHHE
@7394110/1
tgccactgctgttgttgaggctgctgtggtctctgctgttgctgttgttg
+7394110/1
CCCFFFFFHGHHHJIJJGIJJJJJJJHHJFHGJJJJIIJJJIIJGGGHIH
@197108/1
cacttctttctgtggtgctagattatcccttctga
+197108/1
@<<DDDADDDFA<<EAB>EH9E9@:4AFFFIFI><
@197329/1
ctccttctaacttaatgcaagcttctcttatagctgtcaactcatgttgc
+197329/1
@@?DFFFDFHDHFIIIB9H@<FHGGFHEHEGI@HHGAHGHIJJICF??F@
@6703261/1
gggtcgtgagaagctgcaacggctgctatagatggaacgttgatctggtc
+6703261/1
BCCDDFFFHHHHHJJJJJJJJJJJJJJJJJJJJIJJJJJIJJJIJJJJFG
@6705273/1
ataagaacaatgagtgagagcttgcaagaggtaacttctgtcttgaaatc
+6705273/1
CCCFFFFFHHHHHJFHJJHIJJJJJJJJJJJGHIJJJJJJJJJJJJJJJJ
@5356850/1
cctataagggcttcgatagaatctgcaacaactttgtcaacgacgcattg
+5356850/1
CCCFFFFFHHHHHJJJJJJJJJJJJJJJJJJJJJJJJJJJJJJJJJJJJJ
@5357130/1
ctgtaatgtaaaagcaccaaggctttgcgacaatttgttctcttctgttg
+5357130/1
@CCFFFFFHHHHHIGIIEIJJJIJJIIJJIJJJIJJJIEHJIJJJJJIIB
@198382/1
tggttcctagaatcccacatggcaggaagttttctcgcaacttaggttat
+198382/1
@@@DDEDDF?AFHHJEI;BFFCGH?FGHH:EFHGIG=GHIGGGGD9D?<F
@198433/1
gtccttctaacctgttcttcttgaagttggttcagctgtagt
+198433/1
BB?DDFFDDFHHGGGEIJFIGGHEIHIJIF<?AEGHGC9DG?
@8066595/1
cttctgaaacaccatctcgatacaaaataattctatgaggcttgtagcca
+8066595/1
CCCFFFFFHHHHGJJJJJJJJJJJJJJJJJJJJJJJJJIJJJJJIJJJJJ
@4634760/1
ctcgaacttccatcatattgtttgatatcgccagtccaaattcttggaca
+4634760/1
@@@FDDDAFHHBFI>FFHGG@FHGEGHGHF?@F<CE@DDHEBGHGID3?F
@3908375/1
cattgatagtatctgatttgttgtttattagggtagcatttggaggactg
+3908375/1
?@;D;:DD4AFFDF>FFE4CAFCCAAHHFFI>DF@AE<EE><<DGDBEB;
@8067283/1
gcacatgataatacacaaaatatagtttttggtaacataatagtaaaata
+8067283/1
CCCFFFFFHHHHHJJJJJJJJJJJJJJJJJJJJJJJJJDCHIIGIJJJJJ
@3169049/1
ctgtttcatccgcaattttctggcggagctcttcagcat
+3169049/1
<??DF?DAD?BHHGGEEFA3A@HGGIA<?B<4<FGBAEF
@200005/1
ctctgtacttcctcctcatagttccacaatgagtaatttcaatttttaat
+200005/1
CCCFFFFFDHGHGIGGIE@HIJEGIGBHCFHFECFD<?EFIGIG4DEEDG
@960429/1
agcgatgattccaaagcttcaaaaccagccaagagaaa
+960429/1
C@@FFFFDHHFHHABFGIJCCCHGFHGGIIEE;3CCDB
@963065/1
ctcttagatcttcattttgttgccttaatctagccacttca
+963065/1
@<@7DB8B<?FF4BFAHBGGG>D:F99EE4ADH@D>FG9C4
@7396983/1
cttcgcttatctctcttgacagccctatacctatttacatgcctagactt
+7396983/1
CCCFFFFFHHHHHJJJJJJJJJJJJJJJJJJJJJJJJJJJJJJJJJJJIJ
@964204/1
cttcaacatataaactgcagggaattctaagagggtacacaattcaggca
+964204/1
@B@DFFFFHHHHGBBGIJIHGIJJIGIIIIJIJIGCDHIIIG>BDBFG@C
@1716552/1
tggctttattatattactcctaattgaagagccttttcccaaaatcatac
+1716552/1
CCCFFFFFHHGHFIIJIJJIII<HGIHCGCFIIGIJJJJGIGIFII>FAH
@2442170/1
ggttcaagatcattttaaactgtccttctgacacaccatctctgtaaaag
+2442170/1
@@8BDDDEDHDBHIJIJCGCFHHEHCHIFIIJEIJJJJIIBHI@BG9DHI
@201325/1
tctgtatttcctgtgatcttgtctaagattgctttcgctgcggcatgctt
+201325/1
@@CDDFFFHHHFHEGHBHGIIHIJJCHCHIFIIJIGGIIJJIJIJIJJJI
@3910757/1
gtgagtaacatcagctccgagaaatattacaggttcgttgaaaaccttcg
+3910757/1
<?@D?=AD<FHDBFFEBHAFE@@?CHECFGGGG:C<DFBD=<B?BDAFGE
@201651/1
cttgttcttcttgtttcttttctttaacatttctcacagaacggttgcca
+201651/1
@CCFDDDFHHHHHJIJJIJIIIIJGCHIIIJJJJJJJJBEB@H8FEEGHF
@8069276/1
gtagctttttccgttgggattcattatccattctcccctaggctttgctt
+8069276/1
CCCFFFFFHHHHHIJJJJGIJJJJJJJJJJJJJJJIJJJJJJJJJJJJJJ
@3911445/1
ctgtgatcttgtctaagattgctttcgctgcggcatgctttgcttctttc
+3911445/1
@@@;DA>DAAC<AEGGIIGBG<4AE4?F>6E@D6@AGCGHI4?F<8BBCF
@5358336/1
caccagtgaaaaattgtttgccacgcatgtcccatactccctggttggga
+5358336/1
;?@DADAD<FHHABGBCBGECHGDHGGGH?:C<?D?CDBCGEGD9BDAA8
@5358533/1
ctccttctaacttaatgcaagcttctcttatagctgtcaactcatgttgc
+5358533/1
CCCFFFFFHHHHHJJJJJJJJJJJJJJJJJJJIJJJJJJJJJJJJJJIJF
@3912638/1
cttctttcttagatctaccagtgcccatggcagcaaatctacttgatcct
+3912638/1
?@@DDF8D>FFHHIIED9FHIHF@<DHGEC;3CEFGIAEH<FDAF3?DGI
@203488/1
gactcgtccaatcagattgaaaaaaacaagttgtataacacaattaaaaa
+203488/1
@CCFFFDDHGFHHFGGIJGIJIIHGG@HHIFEEHIJJJJIGG7FEH@EHI
@8071282/1
ccagtacctatttctttgtgtcgaaatacaaggcaggaaatggtgaactg
+8071282/1
CCCFFFFFHHHHHJJJJJJIHIJJJJIJJJJJJJJJIJJJJJJFHIJJJJ
@203759/1
cataaaacatgataatgacttggccg
+203759/1
@@@DDDD3CD<2?CADD@9E9:CDD@
@6708181/1
ctattataaatttcaggtggagtagaaaacttttcgatttcggtattatg
+6708181/1
CCCFFFFFGHHHDIGGGACGGE?FHIIJHIIJGIGHIGIGHIIBHHIJJJ
@970177/1
tgggaacaagaatgctgttaatgcctccaagcttaacattgattttaagg
+970177/1
@@@FDDBB>FHHGIJFEHIEEHIEHG9FE9FF@GEEFGAGGDGHIGCCCE
@971519/1
cttcagaatataatagtttcaactcatttgatttatgcttaataagcatt
+971519/1
@@CFDDAEHGFFHJFIAFJHBHGIFIIEFHCGGGGIBGHIGGGID<FDHE
@7400142/1
cttatcagtaatctcgaatctattatctcttggacaagttgttatattag
+7400142/1
CCCFFFFFHHHHHJJJIJJJJJIJJJJJJJJJJJJJGIFHIHHGIJJJII
@6017321/1
caactaaatgtcatggattcagcagaagtataaattaaactatggattta
+6017321/1
CCCFFFFFHHDFFIJJJJJJIJJIIGGIFHHGIIJIIIIJJJIIJJJJJI
@4640980/1
ctgggtttaaaatcttcaataacattactcatttctgataggttctgcaa
+4640980/1
CCCFFBDDHFGGDHHIGIJJCGIIIIJBCHDIJ@GGGEEHGIDFBGIIJB
@8072600/1
ggccgacacatcaatattaagcatcatcttccattgagaaggcctgacgg
+8072600/1
@CCFFFFFHHFHGJJJJJIIEEIJGIJJ@HIJJIIJJGGIJJFJJJJJJI
@8072669/1
gtcatttctttttcttgatctctttcattatcgtaaattgtcacggtctc
+8072669/1
CCCFFFFFHHHHHJIJJIJIJIJJJJJJJJJJJHIJJJJJJJIJJIIJJI
@973174/1
ctccattagttttcttccaactagtgaaatttgacttaagaaatatgaat
+973174/1
@@@DFFFFHHHADGH><EHIIJECABFEHEBAB9CBGB9CDBGDGEIH>F
@973427/1
ccactatattcaccaaccgttaacggagtttgctgtcgaatactctgagc
+973427/1
@CCFFFFFFDFHHJJDGHDHDCEGIF7D;F<CDHDFHIIEG?DFFH@CHD
@5360599/1
gctccctccacctgaactagttcatatttcggagtcgtccctcttctgga
+5360599/1
CCCFFFFFHHHHHJJJJJIJHIJJJJJJJJJJJJGIJJJJJJJJJJJJJJ
@5360816/1
ccactgtcaagaaaaattgctccagcaacagattcaaaaacatcacctag
+5360816/1
CC@FFFFFHHHHHJJIJJGIJJJJJJJJJJJJJJJJJIGGGGJJJJIJIH
@3914322/1
gccgatcttgtacaacattttacatgcagttagtgcaactgctcccttgg
+3914322/1
@<@FFFFFDDAFDCEEHGAHGHHHDHGIG>BFBCGGGIIGDEGGGCG>EF
@3174606/1
gtgcattaatctatagaaaattttccaaacagtatttagagactttccac
+3174606/1
@@@FFFAFGGHGAAGHJIFGGCHIII>HHGEHAHIIIIICAFHJJII>B<
@7404371/1
atcccaatcaattatgatactgtctccttcaacaatcgtcggtacaatgt
+7404371/1
CCCFFFFFHHHHHJJJJJJJJJJJJJJJJJJJJJJJJJJJJJHIJJJJJG
@6713317/1
ggctgagctttataaaatgcagtggccgacacatcaatattaagcatcat
+6713317/1
CCCFFFFFHHHGHIJJJIJJJJJIIJJJIIJJJJJJJIJJJJJJJJJJJJ
@1721237/1
ctcaaccttttgtaacatcgacaacaccgcttgtgcggcaatatgtttgg
+1721237/1
C@CFDDDDHHHA;EFGHGGHI>HGDGHHEBDFFFGIIIEAHHGGGG>CGE
@3915410/1
cttatcttgagcaatgctgaagaaacaagacaaagca
+3915410/1
@@CFFFFFFBFHFIIJJGEIJDHGCGBHEG;F9E>9C
@3916659/1
gccaggtgtccggtcttcactgcagcc
+3916659/1
@@@DDDAA2ADAD:@FF>EB?B2AC38
@3917355/1
gatgcctggtgcggaggctaccttgccgtag
+3917355/1
;;<DDDDDD3AAFA6CEG=<F;FDD3CG:68
@6716423/1
cttcatcagggaaattagttattccactccttttcccgtttttattatcg
+6716423/1
CCCFFFFFHHHHHIJJBHCE<CFHHFHHIHJJJJJIJIIJJJJJJJJIIJ
@6020182/1
ccacttctttgaactaagtacagcgaaattcttattcgattgaagtaaat
+6020182/1
CCCFFFFFHHHHHJJJJJJJJJJJJJIIJJJJJJJJJJJJJJJJJGHGJJ
@208045/1
ggaagttatcaagaaatctaagattgcatcaccgaggaattccagccttt
+208045/1
@C@FF?DDFHHDHIJIIIIJIGHGCGEIJIGIJJIJI>BH@GEFIIHGHI
@6020763/1
gttcaagttcacgaggagtattcttggaaacaattttataattattggat
+6020763/1
@@@DDDD:FDFDFBFEHF<C<<AF>BFEFHIIIC?@?DEHEHFIEHFG<F
@6021321/1
ctttgccaaatacttcaactgtgactctaactcttcttccatccgctagt
+6021321/1
CCCFFFFFHHFHHJJJJJJJJHIJJJJHIJJJJJJJJJJJJJJJJJJJJH
@5362949/1
gttcttcttgaagttggttcagctgtagtctgtctgcatctgtatatgcc
+5362949/1
CCCFFFFFHHHHHJJJJCGIJJJJJIJJIIJJJJJJJJJJJJJJJJJJJJ
@4643604/1
gttgggtaatattttgataacgtggatgta
+4643604/1
@@BFFFDDFDHGFGGGGHGIJIF@EB@F??
@4644879/1
ctcctcatcaagagcacggcgatactgcaaacaagggatag
+4644879/1
?<@DFDDDHBFBD?@FHGGEHBFGGICDGGGCCFDHGCAGG
@975951/1
caacgataaaatcaggctttatgtttttgtattcttcaatggttgctgct
+975951/1
@C@FFDDF=FDFF3CAGIGHIIIFDFHC@?GECHIGHDH9C@9DEGD<DE
@3918508/1
gttaacttttggtggctttattatattactcctaattgaagagccttttc
+3918508/1
@@@DDEFDHHDF?EGIBHGGHHIGIIJ><EHGGEGDIGI<??FHGHCEGG
@5365080/1
catgtatccttttgggcggtaccatggtataactatcttattgagataat
+5365080/1
CCCFFEFFHHGHHJJIJJJGHIJIJJJHIJJJJJJJJJJJJJJIJHIJIJ
@3918892/1
cgatgtaatattgaaggcaataaagtaaccttcaacatataaactgcagg
+3918892/1
C@@FFFEDHHHDBGIG93CGGIGII@BHAHHCHEEE>GHIIG@G4CGEFF
@1725794/1
gcttgaggctcagaatcgagtagcctttgctcagcatctcgaggaaccaa
+1725794/1
CCCFFFFFGHHGBHGGEG?FCCHGHIIJIJIJGGIIEIGHBDGGDEHGGH
@2451997/1
gaactatttctttaagaatattttggatttcattgatagtat
+2451997/1
@@@DFBDFHFHHGJIBH>A>@CHJJJ>HGHECIIIEH@EF@9
@7409084/1
ccagtcatcaggaataaagtcattaaccttcaaaatttttccgaggttta
+7409084/1
B@CFDEFFHHHHHGIJJJJJHIJJJJGIJJJJJIIJJJGIIJJHIIDHIJ
@977570/1
aacacctctgtcgaacagcttccacagcttgtctgtaattgcgataaggt
+977570/1
@@@F<BDFFDHDHJJIG>GEEHJDH9FCF>FFDBHIIFHIGHFEG@BBF9
@7410153/1
ggctttgccgcttgttgctgtacttgaggctgagatgaaggtggtctgct
+7410153/1
CCCFFFFFHHHHHJIJJJJJIJJJJJJJJJJJJJJJJJJJJBGIGHJJJJ
@978335/1
ctgagctttataaaatgcagtggccgacacatcaatat
+978335/1
@@@BDDDFHDDF<GDDHCGGEAEGGI1?F6;FHFFGDA
@3179987/1
gtcactattaaagttgatttgtcttatcgacttgacaattttttcttttc
+3179987/1
CCCFFFFFHGH?AFEEHGEAFHEEIJCH<EGHGEAGE>3CGCHIHIGIIB
@210255/1
ctcatacttaatccaatgacatggggaagtcaattgctaatattgccatc
+210255/1
CCCFFFFFHHHHGIJDIEEHG9CCFCAFFBFEHBE9DGGHGIGGGIIIGI
@1727824/1
accgtacgctcaaacatgcaaatgtgacattattgactaaggccgatctg
+1727824/1
@@CFDDDDGGGHDGGAEHFGEHIB<CCHIDCGGC9?CB<BGGHIE0?;BF
@1728195/1
tacgaaacctcgaggcatagttatttg
+1728195/1
@@@DDB18<D3D:@GFEFDH@<?CE9?
@1728329/1
gttggatcattagcagaaatcctcattctttcaaaaaaaactattcg
+1728329/1
@@@FDDDDHHHGHJIIG:FCGIGIEHEIIIJIBFF@FHGGGC@>F9F
@6023643/1
aggtattgcattggtataagcatttgcttctgattcttcttcatcagtag
+6023643/1
@BCDDFFFHGHHHJHIJJJJJJJJJJJJJJJJIJJJJJJJJJJJJJJJJJ
@8078385/1
ctcctcgactgccccgatgttggagcctatgctatccgtagtcgaggctg
+8078385/1
CCCFFFFFHHHHHJJJHIJJJJJJJJJJJJJJJJJJJJIJJIJJGIJJJH
@4647973/1
aataagtctaaatagaccttcagggtcttcatgggct
+4647973/1
@@CFDFDFHHHHGBG>FGIEIIID;3ABAE<@HEI9F
@4648015/1
tgctagctttcttaaatctggttctctaatcatctgattagtagtaacg
+4648015/1
@@@FFFFDGGGGFEGHEHGIIHICEHIIJI9E<FHHFGCIGC<?C>CFH
@6720238/1
ctttatgtttttgtattcttcaatggttgctgctaaatcttcaagtacat
+6720238/1
CCCFFFFFHHHHHIJJJJJJJJJJJJIIJJJJJJJJJJJJJJJJJIIJJJ
@1730066/1
gcctttgttgctgctgtggtggttcttgcctttgcagctgttgtggtggt
+1730066/1
@@@FFFFDFDHHGIGJGBC3AD@EH3CHHIHGCHGIIJ3::FHBF?FEG6
@6025939/1
cataattcgggccttaactttagtgaactggtcatcaactgagaggccaa
+6025939/1
?@@DADEFFHHGFHIIJIJJJJIHIGDHIEIHGGIHHIIJJJJIJJGHJI
@2453985/1
gaccattagttgaagttccagccctcagataatcccatatcattgagaca
+2453985/1
C@BFFFDDHDDH>CGEHIIJJGGGHIJ@<<HH@GGGFGGI>DGGHJIAFA
@6026289/1
gttttggagaattatcaaagagaattattgaattcaatatagcaaacatt
+6026289/1
@@@DFFFFHGFHFIIJJIGIJJIJJIJJJIIJIIGIIJJIJJJJGGIIJG
@2456283/1
ataagaacaatgagtgagagcttgcaagaggtaacttctgtcttgaaatc
+2456283/1
@@@FFFEFHGAHBHCBGDEEHIIGGIIII<FCFGIIIHGGFIGIGHI<FG
@981730/1
accatggtataactatcttattgagataattat
+981730/1
<@?DDFDDHD>AADEBEHCHHIIIII9CCCEFF
@981858/1
cttttatcataatgagctcaagtttttttcgaatcaaatg
+981858/1
?<;D=DAA?FHDDHFB3CEHFC?:BHCA11?D3D?4:9B4
@982632/1
ctgtctataaaaatacaagaattcctaattggtagt
+982632/1
@CCADFDFFHDHHDGHIGGHEGIIIJFHFHGIIIIE
@4650466/1
ccacttctttgaactaagtacagcgaaattctt
+4650466/1
@@@FFFFFGHGGFIIIICA<CHGIHIIIGBHII
@3924826/1
gctctaacttcaattaatttctgatttttattaacaatagattggttgta
+3924826/1
C@@FFFFFHHHHHIIJJIGJJIFIGIIJEIIJJIIGGHIEHCIJDGDHEG
@6027090/1
gattttttttcctttcaagaatatactcccgtgtgatatgatatgggttg
+6027090/1
CCCFFFFFHHHHHJJJJJJJJJJJJJJJJJJHIHIIJJJJJJJJJIIHII
@6027489/1
cattgtttcattccgcagattaaaattcttaagtacgactaagtgagcac
+6027489/1
CCCFFEFFHHAFHJJJJJJJJJJJJJJ2AHHIJFGIJJJJJJJIJJJJJJ
@8082399/1
cttaggaatatttccaatgaattcctctatttcattgtgcattaatctat
+8082399/1
CCCFFFFFHHHHHJJJJJJJIJJJJJJJJJJJJJJJJIJJJJJJJJJJJJ
@1731805/1
ctcaacaagttccgttttttggagaggcaactcaggataactatagaggt
+1731805/1
@@@FFFFFGFHHFD3B?G7:F6@GHGHIEDB3BBF><?D@HGHI4BD9C@
@1731833/1
ctccactgaaccaaatcggctccttgaatgaatttttcattcctccatac
+1731833/1
CCCFFFFDHA?D3AEHC=:CFHGCFDEEF@9C<DEHCHBBH>F>FGGGHG
@8083671/1
agagtaattcgtcgcgcattctgttgtatatttatgctcacttcaccaac
+8083671/1
@@CFDDFFHHHHHJJJIIJJIJJIJJHHJJJJJJJJIJJJJJJJJJJJJI
@6723218/1
ataaaactgaagtctgtgacaacccaacgcaatcgcttaacctacccctc
+6723218/1
@@@FFFFFGHHHFHIJHIJJJJJJJIJIJJJIIJJJJJJJJJIJIIJJIJ
@217351/1
ctcgtcagttttaatgcttccaacacgttgaactaaacttggatcag
+217351/1
@@@FDFFFADDD?GHGGGIIII@ADHHCF;EGCGE@<@GGGEECFGE
@8084618/1
cttttcccaaaatcataccattagatttattaatttgctcaggagaaatt
+8084618/1
CCCFDDDBAFHHFGGGDHGIIIFH4ACEEFHIIICGCFHHGEGIIDFGEG
@8084954/1
gtaccactataaatgtaatcggtggcgtgtaatcactgctgaggcttgaa
+8084954/1
CCCFFFFFHHHHHJJIIJJJJJHJJJJIJJJJJJJJJJJJJJJJJJJJJI
@984103/1
ctatgactcccaagctgctatgagtactatcatcagctggtgtagaatta
+984103/1
C@CFFFFFHGHHGJJIAHHIJIJJEGGGBECHICGHJJCH;;FEGGAGGH
@3925344/1
cattttcgtttacccagagaggaaatagtattttttcttcatcgtcttga
+3925344/1
CCCFFFFFHHHHHIIIG?HEGIFHIIIIFGCIGIIJJIJIIJJDHIGG9@
@3925391/1
ccgggtcatctacatgtcgaagcaatggtgaaataggttctgaaa
+3925391/1
CCCFD:@DDHFHF>CBAEH?@G<B;CD>:CD?FGFC>0?DHB>>?
@3185171/1
ccagtggcgtatttacagaagcaaggttggcctattattggcattccagc
+3185171/1
@@@FDAEFGCF?HGJIIGDHGGG3A@@GGGGGGHDHHIJ<>BFH@EIEHG
@2458675/1
ctgcaatttttccaacagtgtattgagttgaaatattttcaaattctgga
+2458675/1
CCCFFDDFBHFFHIJJFIAFEGHGEEGHIHGEH@4@EFDDGIC?GH<?3?
@2458781/1
ctccttcaggcatgggtcactattaaag
+2458781/1
@@@BBDAEHGFD?FIB3CADEHE>HCHH
@2459945/1
agcaccacgagaactactatgagatcttcgcc
+2459945/1
@@CFFDDFD@@FFABGEGHEHBHEGHGH9ED0
@987099/1
gctcattaagaaaataataccagcatttcttaaagttgtgaaaatcgtgt
+987099/1
CCCFFFFFHFHGGGCIEGGHGBHIEGIJJEHCHHGFHEEGHCGCGGGFA;
@7418144/1
ctattttcttggctttgagatacctacgcctatcagcccatgaaacaaaa
+7418144/1
CCCFFFFFHHHHHJJJJJJJJJJJJJJJJJJJJJJJJDIJJJJJJJJJJJ
@1734600/1
gtccttctaacctgttcttcttgaagttgg
+1734600/1
<@@DB>?AFFHHFB4AAE9FEBF>FE<<?C
@2461434/1
aaataagaaagcaagagaaggaagtgagg
+2461434/1
C@CFFFDB>D>DF<BFEFGGCHGG3CDHI
@1735267/1
atcaacaactgtaccagccggcacattcatatttctc
+1735267/1
<@@DDDDDDF32C:2:<<AC@A18::C91:BBGI909
@1735653/1
cttttattgaatagaataggaatgtcaggtgcgttaacttttggtggctt
+1735653/1
CCCFFFFFHFFADGH:?FHGIEEIFHIEHH<GHDFGHIIHHF<D?;@CHG
@1736778/1
ctctttctttttttgttagactgatttgatagagcacggaaggtggaatt
+1736778/1
BC@FFDFFHHHHHIHHIJIJJJGGIJIIGIGG@@GGIIGHIJGFFG=FHI
@221743/1
gaggaatttgtttgtgattttttattgtatcccaatcaattatgatactg
+221743/1
@@CFAFFBHHHDD@AEA@CJGGGDEHI><DFGBFIIGGGGIJGG9BGEG9
@6033955/1
cttgttttttacttgttcctgtgccataaccgtacttcatatcattgata
+6033955/1
@@@FDFFFHGHFHJJGHIIJGHIIIIJJIGEHGHDFGGJIJIJIIJJJJJ
@222248/1
cttcttctatcacatcggaggcaaccaatatgttcgtctcacccatgtta
+222248/1
@@@DFDDDHGHHDIEBB:;CEE7F;EFHJGGIBFHEGIIIIHEH@;;FG@
@8088695/1
aggaaatcgatttttgaaacacctctgtcgaacagcttccacagcttgtc
+8088695/1
@CCFFFFFHHHHHJIIGEHHIJJJJJJJJ@GIJGHIIJIJJJJIJAHIIJ
@5375342/1
gccagttctggaggatgaagttttctacctcttgtattttgctcttctgg
+5375342/1
CCCFFFFFHHHHHJIJJJJJHIJJJJJJJJJJJJHIJJJJJJJJJJJJJJ
@3929645/1
gttttcttgatcattttcgtttacccagagagg
+3929645/1
@B@FFFFFFHFHFIJBHGHED7EHGJGHEHCCC
@6728586/1
gtgcattcataattcgggccttaactttagtgaactggtcatcaactgag
+6728586/1
CCCFFFFFHHHHHJJJJJJIJIJIJJJJJJIJJJIJJJIIJJJJJJJJIJ
@5377554/1
cttctaacctgttcttcttgaagttggttcagctgtagtctgtctgcatc
+5377554/1
CCCFFFFFHHHHHJJJJJJJJJJJJJJFHIJJJJJJJJJJJJJJJJJJJ9
@6728840/1
gttctcttctgttgtttcaattttggcagtatgcaaatattgtggaccat
+6728840/1
@@@DDDDDFDBADFIIIIIAIIGGHGGGHHIGHGIIIGGHGGIIIIHGIB
@6729055/1
gcccagacccttatttcaacaccagtgaaaaattgtttgccacgcatgtc
+6729055/1
;<?:BDA;FBFHBGCB<EFE>AGGHBEH<EDFE@EBCBDFEBGIHGGHDH
@6729179/1
cttctttgactaaatactcctgaaggagtgatatcggtgtttttgagctc
+6729179/1
CCCFFFFFHHHHHJJJJJJJJJIJJJJJHIHIJJJJJHHHJJJJJJJJJJ
@7418788/1
atccttttatttctttagtaaacttaaccctttgagaatctgttaaaggt
+7418788/1
8:=BDFFFHHHHHJJJJJJJJJJJJJJJJJJJJJJJJJJJJJJJJJJJJD
@2463924/1
cctagttcttctaatattgatgttttattttcagtataccttataccgct
+2463924/1
@CCFFADFHHHHHJJJJJJJJJIIJFIIIJJJIJIIJFIHHGIJBHHIJI
@222524/1
caaagagcgatggaatcttaaatgcgatactaaaacaggcagaagc
+222524/1
BB@=DDFFAHGHGFHIIBHGHIHIIJ<FIEIIGHIE?@=GDDGHGD
@222569/1
ctcaaactcaagctgtcgcttcaattcatccacttctccctgcagttcat
+222569/1
CCCFFDEDDHFHHGGHGHIDIIIGIIIGGB><FEGIIIIIGD=DEDC49<
@223161/1
gggcattcatcttttcttttgtaaattacttcaaggaaatccca
+223161/1
@@@DDDBDHABAF??CBF<AFECECAHG<AF>E<@<DE@9EEG3
@8089739/1
cccgatgctagctttcttaaatctggttctctaatcatctgattagtagt
+8089739/1
CCCFFFFFHHHHHJJJJJJJJJJJJJIJJJJJJJJJJJJJJJJJJJIJJG
@6035554/1
tctgtcaattcaccaggtgatatatttttgcatctgttataaatgtagga
+6035554/1
CCCFFFFFHGHGHJJJJCFHIIJJJJJJJIJJJJJJJJJJJJJJJFDHHI
@223743/1
ctcagagctaccttggcagctgctaattttgcttgg
+223743/1
@@@DDDD;DFFHHIFIJEA=FGDGJ@FHH@A<FDG?
@989879/1
ctcagaagaaataatatctcagcaccaattttatgatttctcttc
+989879/1
CCCFFFFF?FDHBHGEHEGCHHHD@ECCGIGHGGIJ9C<:?DCFI
@3932780/1
ccttcttctatcacatcggaggcaaccaatatgttcgtctcacccatgtt
+3932780/1
@@CFFAFDHHHGGIIIJJIGHHGGIICGGGCGGIIIIFGAHGIIHGGCHE
@6734895/1
caacaacagcagagaccacagcagcctcaacaacagcag
+6734895/1
CCCFFFFFHHHHHJIJJJJJJJJJJJJJJJJJJJJJJJJ
@3194044/1
ttctgaagaggacatccccgtaccataacaaactgctacaggtagtgtcg
+3194044/1
CC@FFFFABHFHHEHGGIHHEFHHIIIGJJJJJIJI9?DGEEFHIG9B>F
@1741041/1
gcctcctgcggaccattagttgaagtcccagccctcatataatcccatat
+1741041/1
?;?DBDDDFHF1D:EFCGHEGIICGGIIFGEGHIEAF4BA@BB8D?F>9B
@7422750/1
gttgtatatactcctaacttttaagtttttaaatcttttatgaatccatg
+7422750/1
BBCFDFFFHHHHHJJJJJJJJJJJJJIJJJJJJJJJJJJJJJJJJJJJJJ
@7423404/1
ctcctcgataatagatatgtaataagaatactgatgctttgcccgtcctt
+7423404/1
1=BFFFFFHHHHHJJJJJJIJJJJJJJJJJJJJJJJJJJJJJJJJIJJJJ
@2467181/1
cttcatttaaaaccgctgtgtctctttctttttttgttagactg
+2467181/1
CCCFFFFFHHHHHJFIIIGIHIJJJJJJJJIJJFGBD>FF49=B
@225769/1
tcttgttttgcttctttttttgacctac
+225769/1
?8:=D:2=AC<:CEEF>AFGEGECCF3:
@7424929/1
gtcggcagctgggaatcctttgtgagccacatcaatgttaaggaatggtt
+7424929/1
CCCFFFFFHHHHHJJJIJJJJJIIJJJJJJJJJJJJJJJJJJJJJJJJBF
@992826/1
gagcataataggtaggtgcagggtatgaaactgaacgtgtacacctggta
+992826/1
@@@FDDFDFFHHFIGBCFCBGGH<;E>EHEHIGGHIE?FGBG>GIG<F0B
@3196555/1
ccgtgatctaatatttgagcagaagg
+3196555/1
?@@DDDDDHGGDDGD4?FAH@FACHI
@3196961/1
ccgcaattttctggcggagctcttcagcatttagcagcatcgtgatacga
+3196961/1
@@CFFFFFDHGFBBBBHAEGHHCAGBGCHBFGEGDFFI>CCHF@CFEAGD
@5384695/1
gtaaaacgtaagtggaagcataagctcccaattctttggtgataagaact
+5384695/1
@@@FFFFFFHHHHIJFHJJJJJJJJJJJJJJJJJJIJJJFHGIJJJJJJJ
@3938926/1
ccaggatttaagcaaacaataatatttcgctcacgaccagcatccagaag
+3938926/1
@@@FF=?D<DF8DFFEDGECGGGHI@GIIJIBHGIIHGGG<D@GB>D9=;
@4663975/1
ctttgtttttactcctttttcaaaaccttcttccagcatag
+4663975/1
CC@FDD>DHFFHDGGHBHIGAD4AHEHCGIEH>FG<;;CD9
@4664115/1
cttcaaaatcttcttcatcacgtcgtcttttttttccaaaccggtatttt
+4664115/1
@CCFFEFAFFBHFHIJGHIIJIDHGIJIGHJJIJBHGGGCHGHJ@EHGEE
@1743016/1
gaggacatccccgtgccataacaaactgctacaggt
+1743016/1
@@@DFFFFFFDFA@EFHEGGIIECCGHHIIGDGB;0
@3939652/1
gtcctgttggtccattaatataaaatggttcaacttctttggtgtac
+3939652/1
@@@FFFDDHFFAFGGIIDHHIAHGIECGGGIGGIGIEGIJIICCGBH
@3940245/1
gccatcattcatttctcctggatcattataccacaattctggatgtaacc
+3940245/1
CCCFFFFFDDHHHIHGGHDGHFBHGHCEHGCB<FBGECGIHC?4D?FEDH
@1743734/1
caatgtttctagcctttcataattcataacgtcattagcagagctcgcta
+1743734/1
@@@?D?ADHF?FDGGFAGGJIGIEGIGHEHCGGGGECHBH<DHGIGIDIC
@4666186/1
ctttgttgctgctgtggtggttcttgcctttgcagctgttgtgg
+4666186/1
@@@DA?D?ACDHFGHI>FAAEGEHHIIIBEHC<FCB9@GH9DG?
@3941603/1
ctggctattttagcatggaatgtgatctccaagttgtgaatcaatttcag
+3941603/1
CCCFFFFFHHGHDGIGGIJIJIFJJIFIEHGHGIIIHJJIIIJCGGGIJI
@1745195/1
cttttattgaatagaataggaatgtcaggtgcgttaacttttggtgg
+1745195/1
CCCFDDFDADBCFGBFHIG>EHI3AFB4ACFFGCFGCC<CDGIBF7?
@4666947/1
tctttcattatcgtaaattgtcacggtctcaacaagttccgttttttgga
+4666947/1
B@@FFFADHHHHFGHIIJDEHCHIJJEEGIIII@;GFGEHIDHGGJJJID
@1745562/1
atttacatgcctagacttgtgcaccagctaaagaagacttatctttaaac
+1745562/1
@@@FFFFDHFHFHIBFGEGHBHCFFHHGHGEIJIII@FHEIG@HIEEAGF
@226960/1
catgacttttataattagggacaggatcatatcgtacaataagattacat
+226960/1
CCCFFFFFDHFFHGGEGGGGAF?HGA@CHGHIDHG>9DDHICAEEGCGCG
@8094074/1
atcaggttgtatactgatttcataatgatgtacgaaacctcgaggcatag
+8094074/1
@@@DFDFFFHDFDBAFGHHIEHHIIIADHHJEHGIHIJCGGGIEIJEHCE
@4667968/1
gatcatttcttcattttcagctctgg
+4667968/1
@@@DDD4:CFDBFHGGHIIG9AEAB<
@7426982/1
aagtctttcagtctcatccacattttatgtgctgctaacctcttggcaat
+7426982/1
@CCDFFFFHHHHHJJJJJJJJJJJJJJJJJJJJJJJJJJJJJJJJJJJIJ
@228365/1
gtccagccagcatcctacagtatatttgagtaccacccttacagctatag
+228365/1
@@@FFD<DFFHAFIGIHGGGFAFIG@HIGICFEEFI;:?@HHCBHG?DF<
@7427253/1
gtcgtccctcttctggaaagcagctcttgcagcattgacactggcgtttt
+7427253/1
CCCFFFFFHHFHHGIJJIJIFIDHJJIJJCIIIIJJIIJFIJIGIIIHGG
@5386315/1
gccgtaatgaatggtgttgctttcgcagggtaagtctttcagtctcatcc
+5386315/1
CCCFFFFFHHHHHJEHHJJJJJJJJJJJJJFHIJHIJJJJJJJJJJJJJJ
@8095233/1
ctggtggtggaggatatgaagtattataaggtacatatcctggggcactc
+8095233/1
BCCFDEFFHHHGHIJJJJIJIFHIJJJJJJJGHIJJJJJJJJJJJJJJJI
@6741264/1
tagttgggtaatattttgataacgtggatgtagataggctggcctgcttg
+6741264/1
CCCFFFFFFHHHHJJJJJJJJJIJGIJJJJIJJJJJJJJJJJJJJIJJJI
@228970/1
cgataatcaagtgttggtgcattcataattcgggccttaactttagtga
+228970/1
@@<DABDEADH:<?EHHAGBGGGGECHFCHHGEI>HGHDH9DCDC><9<
@995692/1
ccctcttctggaaagcagctcttgcagcattgacactg
+995692/1
<@@BDFFFGBD<AFGEHGIIJJGEEGGJFI@EAEHG<@
@2471972/1
gtctgtgttgttctttttctattttcttggctttgag
+2471972/1
@@@DDADDFHDDFIEHGIG4EFAHIGBBFEEEGI9FD
@1746714/1
cctagacttgtgcaccagctaaagaagacttatctttaaacggcag
+1746714/1
<@@FFFFFDFDFBAD@;FDGEC?A>B@9CEHIIGGHIIDCHI7:68
@997035/1
gctttattctcattaaggaattccggtttctcaaaacatggtgctgg
+997035/1
C@CFFFFFHFHGH<4CCDDFG3AEGGEABGIIGIIBGEC>DFDDFFG
@1747090/1
ggaatgtatgacgatgatttgatatctatatttctcattttttctgctaa
+1747090/1
@@@DDF?DHHGGHG?GB4A9IHCAGHG@DHIIG>EH9FEGII6DCHGGCF
@997969/1
cgccgatcttgtacaacattttacatgcagtt
+997969/1
@<@DD<:DFDHHDGGE@BDHIGIIIIGIIIEG
@1747999/1
tctaagattgctttcgctgcggcatgctttgcttctttcttagatctacc
+1747999/1
@CCFFFDFHFHHHIJJIGGIJGDIIGIGEGIJ>DHEIJIIJFJGGICGFI
@1748647/1
acgtcattagcagagctcgctactaaggccttcaagatagaacccaattc
+1748647/1
=??=B=DB>BFDBEHGGEEHGCGGIBCEC=<GIIB?>GDGIEBBDGFHGC
@6745139/1
ctcagagctaccttggcagctgctaattttgcttggtgtttgttttctcc
+6745139/1
CCCFFFFFHHHHHJJJJJJJJJJJJIJJJJJJJJJJFGHIJJGIJJJJJJ
@7427937/1
ctctttcattatcgtaaattgtcacggtctcaacaagttccgttttttgg
+7427937/1
CCCFFFFFHHHHHJGIJJJJJJJJJIJIJJJJJJIDGHHIJGFHIJJJJJ
@3943965/1
ctctctttctggtgttcatgtaatgaattcgtctgt
+3943965/1
???DDDDDDDDDACE=@CFI9<?EFEIEIEED@CEE
@6041707/1
ctctgtcgaacagcttccacagcttgtctgtaattgcgataaggtttttc
+6041707/1
CCCFFFFFHHHHHJJJJJJJIJJJJJJJJJJJJJJJJJIJJJJJFHIJJJ
@6041821/1
gtacgctcaaacaagcaaatgtgacattattgactaaggccgatctgagg
+6041821/1
CBBFFFFFHHHHHJJJJJJJJHIJJJJJJJJJJJJJJJJJJJJJJJJJJJ
@3944938/1
gaaggctattgggtcgtgagaagctgcaacggctgctatagatggaacgt
+3944938/1
@@@FFFD:CDFFHCGGHI@HBDEDHGIIIIIGIIIAHHGGE<BFHIEEBC
@3945077/1
ccttatctcatcaaatattgataaactagtttcttcttcatcagggaaat
+3945077/1
CCCFFFFDFHFGFDFFBFJIIJIJJJGIJHEIIIGGIJFIJJIJGICHHG
@3945499/1
tttctttttcttgatctctttcattatcgtaaattgtca
+3945499/1
@@@D?DDDFHBFF9<EGCFEEE9H<:?A@FEGEGCE4?<
@6042706/1
tcaacaaatctcttaatgatatcagtcagcttacaagccttagtaagcat
+6042706/1
CCCFFFFFHHHHHJJJJJJJJJJJJJIJJJJJJJJIJJJJJJJJIJIJJJ
@6745453/1
gttctctgatgggagatttcggaactttggtactaaattgttctatttct
+6745453/1
CCCFFFFFHHHHHIJIJJJJJJJJJJJJJJHIIJJJJJJJIJJJJJJJJJ
@6745619/1
cggtattttccccttggcaacaaacagttgttttttcctgatatagctct
+6745619/1
BBCBDFFFHHHHHJJJJJJJJJJJJJJIJJHIJJJJJJIJHIIIHIJIJI
@6043555/1
cttctgaagaggacatccccgtaccataacaaactgctacaggtagtgtc
+6043555/1
@CCFFFFFHGHHAHIJJIJJJJJIJJJJJJJJJJIJJJJIJJJBGIGHJG
@6746520/1
gtggacctctttgtgcccatggagtttgacctctaggaccagtttgcaaa
+6746520/1
@=@DBDDDDHBHHHGGIIGGGGEGHIGHIIGGGHEHCFHIGGIGGDGADH
@1003832/1
ctcttggacaagttgttatattagtcactttatatgttcttttaacactc
+1003832/1
@@CFFFFFHGHGFGFGIIIICHGG<EHG>HFHJE@GBFCHH>>GGGIGAG
@5393296/1
cctcatagttccacaatgagtaatttcaatttttaatccttttatttctt
+5393296/1
CCCFFFFFDHFHHIEHGIJJ<BE@FHIIHIIJIIJJJJJIJJJGGGIJJI
@5393356/1
gcagcaagtttcgcttgttttttacttgttcctgtgccataaccgtactt
+5393356/1
CCCFFFFFHHHHHJJJJIJJJJJJIJJJJJJJJJHJJJJJJJJJJIJJJJ
@5393541/1
ctgatatcaactgacaattccagcaataattttaatgaaacaaaagtcct
+5393541/1
@CCFFFFFHDHHHIJJIIGIJJJIGHHGIJIIIJJJIHJJIJIJIJIICH
@6750157/1
cttaggaatatttccaatgaattcctctatttcattgtgcattaatctat
+6750157/1
CCCFFFFFHHHHHJJJJJJJJJJJJJJJJJJJJJJJJJJJJJJJJJJJJJ
@8097731/1
gcctcctgcggaccattagttgaagttccagccctcagataatcccatat
+8097731/1
CCCFFFFFHHHHHJJJJJJJJJJJJHHIJJJJJJJJJJJJJJJJJJJJJG
@231369/1
ccacgcatgtcccatactccctggttgggaagtgcttgttgtttt
+231369/1
@C@DDDDFFHHHFEEGG?<CFHEG9C@<<@G;:BFBGEFCGFE9B
@8098987/1
gtcagcttacaagccttagtaagcataaatttatggaagccataccgtac
+8098987/1
CCCFFFFFHHHHHJJJJJJJJJJJJJJJJJJJJJJJJJJJJIJJJJJJIJ
@4671293/1
gagctcatcaagcttcggtccgactgatgatttgaggttcttgtggaatt
+4671293/1
B@@DFFDFHHFHHIJIJGGIIJGHGJC@CDGIIF@BG?DGHIFHHIIJCG
@7430603/1
cttaaaacaatgtcaagagcttggattgcctcctgcggaccattagttga
+7430603/1
CCCFFFFFHHHHHJJJJJJJJJJJJJJIJJJJJJIJJJJJJJJJJJHIJJ
@1008510/1
ccctggcaatgtgacctcaagttccatcctatcattgccaattggt
+1008510/1
?@@DD8DDAHHAFHIIGDH<A:?EGHGHIIEEH9BEDECGGHGEHB
@6751907/1
cgcaacaattgtacacaactccataggaagcgccaaaggcttctctcgtg
+6751907/1
CCCFFFFFHHHHHJJJJJJJJJJJJJJIJJIJJJJJJJJJJJJJJJJJIJ
@2479268/1
ctaactaaaaattcttttttaagtaacaaagcttcagtaaataacaa
+2479268/1
CCCFFFDDFH>DDEFHIGIIJICHGG>FAGHEAGGIJGCGHIEDH>D
@1010906/1
gggaatgattgttaatcaagaaaaaactaatatctggagcagacgcagta
+1010906/1
B@@DDEFDHHHHHJJIIJIIHDGJGJJ@GGIBFIJJJJGGGHIJJIGH=F
@2481877/1
cccgcttctttccaaatctggacattatattg
+2481877/1
<@@DD6@:AFHHHEGGGBDC>HGBGGGAHGI@
@2481964/1
ctgctgtggtctctgctgttgttgttgttgctgaggctgctg
+2481964/1
@@@FBBBDFCDHHHCHGIACH;EA?BFEFE9?E43?1?DD3B
@1012319/1
ctcatgttataacattatgcagttcattacctaagatatttgttatgatc
+1012319/1
??@DDDADDHBBF3<EGBHC4AABHF@HGFG<A>E<<CDECG?;F?D?FB
@1012351/1
tctctttctggtgttcatgtaatgaattcgtctgtctccatactctggc
+1012351/1
@@@FD8?ACFAC?AFAEGGF4AHEG?F9C=FCCBC:?<?B49DE??FGH
@3946886/1
ttcagcttttggattagaatatacagcataagcagccataccaagatcat
+3946886/1
@@?BDFDDHFHD<EBEGCDC9FHGCHGIGII<GACHGGCA@BG>;B>9BG
@6046577/1
ttggaggagatatgatttgtctctaaatgaataatgcagcgatgattcca
+6046577/1
@@CFDDD;FHFHHIEHIIHEHIIIIGHIIGBHGGIIIIIIIGIHGIIEHI
@6047974/1
cctagacttgtgcaccagctaaagaagacttatctttaaacggcagcttt
+6047974/1
CCCFFFFFHHHHHJJJJJJJJJJJJJJJJJJJJJJJJJJJJJJJJJIJJJ
@8100762/1
catcccttttctatgctacttttttccaattccaaattctaatcatgggt
+8100762/1
@@BFFFFFHHGHHJJJJJJJJIJFEHIIJJIIIJJHGJJJJIIJIIIII?
@8100967/1
ctgctgttgctgaggctgctgtggtctctgctgttgttgctgctgctgtt
+8100967/1
CCCDFFFFHHHHHJJJJJJJJHIJFHIIJIJIJIJJIIJIJJJJIIIJHJ
@8101150/1
cgggacttgaaaagaaagaccttcccactggggtgtatgtcattgagggc
+8101150/1
CCCFFFFFHHHHHJJJJJJJJJJJJJJJIJJJJCFHIJJJJJJJJIIJII
@4672643/1
caggtcttcttgtaacattgcagactctgtacttcctcctcatagttcca
+4672643/1
@@?DDDDDHFHHDEH@?FABCFGHIEHIH<CDHHHHIFHIGGEIGDCDHG
@6049181/1
tgttaggatagcttccttaacatcagtaatcaaatcatcagtttcccagg
+6049181/1
@@@DFFFDFHGGHIJGCGHIEHIGCEIIJJGEIEHGIJGGGDBGEFDFGI
@4672890/1
attcataattcgggccttaactttagtgaactggtcatcaactgagaggc
+4672890/1
=@@FDFDDDF8F>GGIIIIIIIIFIIGCGHHDGIFDH@BECEGE9BFHIE
@8101815/1
ggtaggtgcagggtatgaaactgaacgtgtacacctggtaaagaggtgac
+8101815/1
@@@DDFFFGHGFHCFGIJIIJJJIJJGHHHGGIIJIAGFHCHE<DFBDHI
@6049326/1
cccaatgtttctagcctttcataattcataacgtcattagcagagctcgc
+6049326/1
CCCFFFFFHHHHHJJJJJJJJJJJJJJJJJJJJIJJJJJJJJJIJJJJJJ
@235074/1
ctgttcttcttgaagttggttcagctgtagtctgtctgc
+235074/1
@@@DBFABFHHF>GHHI9B::ECHI@HFGIFHIIFHEIH
@8102060/1
ctccagcaggtgggtgagtaacatcagctccgagaaatattacaggttcg
+8102060/1
B@@FFFFFHHAFHI<CFHHIGJIHIJIJIIIIGIHIIFGGIIIJIJBGHG
@8102425/1
tctaagcctaatgttttcgctagaactgctagatgttgattttgaacaat
+8102425/1
CCCFFFFFHHHHHJJJJJJJJJIJJJIJJJIIHJJIJJIJJJJIIIJJII
@3210527/1
cactggtttttgaatcactactttttgaaacacaatgtgagtacctacta
+3210527/1
CCCFFFDD>DHFDGIIJJJJEI>EHHI@FGIJEEHJGBCDDGDGBB@EGE
@7435081/1
caggtccacaattcaagatctaatttcatgctgttattattttccttctt
+7435081/1
@CCFDDFFHHHHHJIJJJJJJIGJJJJJJJJJIHIIJJGIJJJJJJJJJJ
@7435495/1
cttgaaatctgtagcccaatatagattccagaacttccggcataatgagt
+7435495/1
CCCFFFFFHHHHHJJJJJJJJJJJJJJJJJJJJJJJIJJJJJJJJJJJJG
@3214008/1
ctccttgaatgaatttttcattcctccatactccttgtcttacaggtacc
+3214008/1
@@?DAD:B?CFDCCABG9FHF4CH>B?CH@DHEBGFIEBFFF>C<C0?F>
@6049526/1
gtgttctaaagctacttttgcagcattcatttcagcttgctgaatgctat
+6049526/1
BBCFFFFFHHHHHJJJJJJJJJJJJJJJJJJJJJJJJJJJJJIJJJJJJJ
@7438570/1
cctgaactaggcaatgaagttcctgcaggaggtataaacaaacctatggg
+7438570/1
@BCFFFFFHHHHHJJJJJJJIJJJJJJJJJJJHGIJJJJJJJJJJJJJJJ
@6050026/1
agtttccacaacaatttctcttcctttttttggatctgaagggcggtccc
+6050026/1
CCCFFFFFHHHHHHIJJJJJJJJJIJJJJJJIJJJJJJJJJJJJJHFFDE
@6050303/1
gtctcacccatgttaaattttttcagaatcatgtgattttttttcctttc
+6050303/1
C@@FFFFFHHHHHJJIIJJJJJJJJJJJJJJJJFHIIJJJJJJJJJJJJI
@6051102/1
ctctatttcattgtgcattaatctatagaaaattttccaaacagtattta
+6051102/1
BC@FFFFFHDHHDFGHGHIJIIIIJJJJJJIIIJJJJJJJJJJIHIIJII
@7440318/1
cgaaacctcgaggcatagttatttggaagtgatttgcacgaagcactata
+7440318/1
@?@ADDBEHHADFIIIGGFAFHGIIEHIIDHHEFGHGIIGIEGGHIGECC
@1755771/1
gccacattccattccatgatttattaaacccgatgctagctttcttaaat
+1755771/1
@CCFFFFFHGHHGGHIFIHIEIIEEGH<HG;C1?FGGG@CFHIGHGIIIJ
@8103466/1
gcaggtatagatactgaacgtgtacacctcacatatgtatggcacaactg
+8103466/1
CCCFFDEFHHHHHJJJJJJJHIIJJJJJJJJJJJJJJIJJJJJJJJJJJJ
@3951160/1
ccctgttgttccattgcttgaggtctggtaattggagcggctt
+3951160/1
@@@FFDDAFHGHH@G<B<4AFGEA@EA@FHIGIC<C@F06?@F
@8104340/1
gcatcgtgatacgatgtaatattgaaggcaataaagtaaccttcaacata
+8104340/1
@<?DB?BBHHDDFIIB?<CHHHHG<C>ACHIIIGIE?CFC9<DFE?DF9B
@238111/1
ggccgcacatgtttgtgcttctgaagaggacatccccgtaccataacaaa
+238111/1
@CCFFFDDAHHHHGIFDGGIJIIGCGIG?>GHIIEEEGGGHJJICCECGG
@6756545/1
ttcttttttatttttgcaaataatccgtgcagtatgttttccaacagtca
+6756545/1
CCCFFFFFHHHHHJJJJJJIJJJJJJJIIJJJHJJJIIJJJJJJJJJIJJ
@6756701/1
catctttgtaaataaaaaattaataacattaatatgaacaaaattaaaaa
+6756701/1
CCCFFFFFHHHHHJJJJJJJJJJJJJJJJJIIGJJJJJJIJJJJJJJJJJ
@2494165/1
agaaaattttccaaacagtatttagag
+2494165/1
?@<DDDD?<F:D8<?;@A<ACH9A@G@
@7442101/1
ttacagaataactcatgaatgctttctaatgtttcttcatttaaaaccgc
+7442101/1
CCCFFFFFHHHHHJJJJJJJJJJJJJJJJJJIJJJJJJJJJJJJJJJJJJ
@2495094/1
gcaccatgacgatagctttattctcattaaggaattccggtttctcaaaa
+2495094/1
C@@FFFFFAFAADBGHDBHIG>FHG9@E9EH??@DFC?3??DB9DE9DCG
@4676143/1
aacatattactgacctcaaccgtacttctagcattagaagtttcttctcc
+4676143/1
@@@DDDDDHFFBFIIGGGJ@>ACEGGGHGC@B9CFG<?DGB9D<DAGFIG
@7442449/1
ctctaggaccagtttgcaaagggaagcgagcttgctgttgttgctgctgc
+7442449/1
CCCFFFFFHHHHHIJJIIJJJJJHJJIJGIJJJJJJJJJGIJJJJJJJJG
@6758849/1
ctcatttgaaaacgtggatctccaaggtctccttgaacaaatttacctaa
+6758849/1
CCCFFFFDDHGGFGJIIJJIJJJJJIJFHHJJIJJDHGIJIJJJJIJJJH
@3216389/1
tgttgcagtagttacatggctaccactcactatactactttgaaattgat
+3216389/1
BC@DFFFFDFHDHGHGIJIJIGJH>FHHIIEGGGIIIGIEIJGHIJIIJI
@7443664/1
ctcctacggagactgtatacctaaaagtgggttcatgaattgctccctcc
+7443664/1
CCCFFFFFFHHFHIJHJJJJJJIJJJJHIJJHHIGIJJIJJIJIJIJJIJ
@6760021/1
gtcctgttggtccattaatataaaatggttcaacttctttggtgtac
+6760021/1
CBCFFFFFHHHHHJJJIJJJJIJJJJJJHIJJJJJJJJJIJJHIJJJ
@6761034/1
cttccgctaatttaaaaattgaatagtttttatgaaatgagtcagaattt
+6761034/1
CCCFFFFFHHHHHJJJJJJJJIJJJJIIJJJJJJJJJJJJJHHIJIJJJJ
@3218010/1
gtaatctctgtatcaacaactgtaccagccg
+3218010/1
CCCFFEDDBAHBFG>DH>9EGHHHGGHIII<
@6054709/1
cggccaagatcagccgtgtttggtagaagcaggatgacacttaggtcgtg
+6054709/1
CCCFFFFFHHHHHJJJHHHIJJJHIJJJJJJJJIJJJJJJJJJJJHHJGI
@5399469/1
cttctgtaaaacgccaataattgttctttcatgatactctcaagatccct
+5399469/1
@?@DDDABFF4CF>FHIIG@HDHFBEGIBDAHAHGIAHHGFHBGHIGCBA
@5399820/1
caatagctgtgggttatatggtgattgatgccattcaactttgcattaac
+5399820/1
CCCFFFFFHHHHHEHIIJJJJEHHJJJJJJJJJJJJJJJJJJJJJJJJIH
@6056760/1
ctagataataatgcctcagagctacctt
+6056760/1
@@?ADDBDHAHD?DHHBEAH@:FHC?AE
@8107751/1
tttgtgtcgaaatacaaggcaggaaatggtgaactgcctttcatgaggaa
+8107751/1
CCCFFFFFHHHHHJJJJJJJJJJIJJJJJFHIJJJJJJJJJJJJJJJJIJ
@6058876/1
ctcttgtaggaactggactgcattaaaatccgaatcctttaatgaaatta
+6058876/1
CCCFFFDFHDHHHJJJJJJJJJJJJJJJJJIJJJJJJJJJJJJJGIJJII
@8108772/1
gtcgacaattgtaccaagctctggcattttcctgtgactgatttttcttc
+8108772/1
CCCFFFFFHHHFFFGHGEIIIJIIJGIIIIIIGIGHEGHIDHHGIJ>GHD
@6060068/1
caataattgttctttcatgatactctcaagatccctgattacttcttctc
+6060068/1
CCCFFFFFHHHHHJJJJJJJJJIJJJJJJJJJJJJJJIJJJJJJJJJJJJ
@1023169/1
ctttggtgtacagaaatatttcggcttctgcttccgttccaccctttctg
+1023169/1
<@<DFFBDHDHBHEEGHBBCHIDIEGIIHGG9<9C:CE@BHI3:93??FA
@6762278/1
atttcattgtgcattaatctatagaaaattttccaaacagtatttag
+6762278/1
@@@DFDFFGFFHGIIIIIJIGFHHIJIJIEGIIIIHEEGFGCFCIHG
@6060619/1
gaatttttaaccatttacacaatataaatgctccttcaacaccacactcc
+6060619/1
@@@DFFFFHG?FHIJJJJJJJIJIIJJJJJJJJJJIJJJJJJJJGJJJJJ
@6060701/1
cattagcagagctcgctactaaggccttcaagatagaacccaattctggc
+6060701/1
CCCFFFFFHHHHGJJJJJJJJJJJJJJJJJJJIJJJJJJJJJIJJJJJJJ
@7447674/1
caacaacagccgcagcagcagcagtggcaacaacagccccagcagcagca
+7447674/1
@@@FFFDDGFFHGJJJJIIJIIJJIJGGGIGIGGEHIIIDG==FGGHGIJ
@6061565/1
cctttgttgctgctgtggtggttcttgcctttgcagctgttgtggtggtt
+6061565/1
CCCFFFEFHHHHHJJHIJFGHFHIIIJJJJJJJJJJJJJHIJHHIBGH@F
@7448517/1
cagctgaactatttttactataaacatctttcatgtcatcaacatttatg
+7448517/1
CCCFFFFFHHHHHJJJJJJJJJJJJJJJJJJJJJJIJJJJJJJJJJJJJJ
@240668/1
ccactttgttctttcttgtcagcaca
+240668/1
?;?1=ADAACD?DFHHFGGAD?BHC3
@1760669/1
gctgtttacaccaacgataaaatcaggctttatgtttttgtattcctcaa
+1760669/1
@@@FDEDFHFH>FD1CGGGJHICHFEHGIFFHHI>FIG<FGE44DBFGG<
@2500856/1
ctcaacaagttccgctttttggagaggcaactcaggataactatagaggt
+2500856/1
@@@DDDDDACFFFG:CGBHIEG3FC?HIIGGGIIGGI3DEHGGIIIIGEF
@2501263/1
ctgctctgataaattagaatcatcccatagcaa
+2501263/1
CCCFFFFFFH>C<GHIFIHGGIEAEAGA@B@F<
@241200/1
gtcctgttggtccattaatataaaatggttcaacttctttggtgtac
+241200/1
@@@ADDDADH7<F99<@DBGIGH@@HGHFHIEE?FFC4?F491:?BC
@3953985/1
ctactgttttccaattccaaattctaatcatgg
+3953985/1
@@@DFFB44CF?HGDFHIFD>E@F4<<F<FHHI
@1761378/1
gcctttcataattcataacgtcattagcagagctcgctactaaggccttc
+1761378/1
@@BFFFFFHHFDDGGIJJJJEFHICHIBG>FGFEHIJIGGGHGEE9FHIJ
@4679362/1
cttaactgtccttctaacctgttcttcttgaagttggttcagctgtagtc
+4679362/1
CCCFFFFDHHHHHJJJJIIEIIGGHJJJIJI@HCFCHFGHIBHIIG<ABD
@6063061/1
ctgcactgtgacagtcttcaagcactgagttagaataccaacctgaattt
+6063061/1
CCCFFFFFFHHHHJFHHIIIJJJJJIJIIGHGHHIGEIIJEHIGIIIJIJ
@1025060/1
aggattgatagatacatcataatgatga
+1025060/1
C@CFFFDAAHDHFBHJEIG@IGIC>HE>
@1025392/1
caaccatttggtatattcatcctctcaaaataaaagaataatagctagct
+1025392/1
@CCFFFFFDH8DFGHFHGIJEIEFHFEEHIEHIJIE7EEHHI@H<FIGGH
@1025697/1
cttatctctcttgacagccctatacctatttacatgcc
+1025697/1
C@@FFFF>F>FHDFHGBACHCGHIIIIGI@>ECC@4?F
@1026186/1
cttctattagttcatctatattttttaaggaagtaagtgcaggggaacga
+1026186/1
@@@D?DDDDDFAFHHIIIJEJGJIIIIEHGGGIBGHGHEDFDGIIDGGIB
@4681479/1
gttccattgcttgaggtctggtaattggagcggcttgt
+4681479/1
@@@FFFFFFHHHF@B;CCDBH4ACHGIGCHHJBDHD6B
@4681648/1
ctccttcttctttttttctagtttcctcctcatcaagagcacggcgatac
+4681648/1
;:?DDEFDBFBFDGHIIII><9C<FHHIG;FDHIBBF<?DGGIGHB6@E4
@1762060/1
gctttctaatgtttcttcatttaaaaccgctgtgtctctttctttttttg
+1762060/1
@@BFFDFFGHHFDGHIDEJCHHIIIGHHHIBHGC4DGGGIJBF<?B@F<<
@5404051/1
ggttgctgctaaatcttcaagtacatagtacataactttagctgtcgtct
+5404051/1
BC@FFFFFHHHHHJJJJJJJJJIJJJJJJIIJJJJJJJJJJJJJJJJJJJ
@1029129/1
catcacattaccacatttctcaaattcagtcttgaaatattat
+1029129/1
@@CFFF>DFDAFHE3EEFHGIIIGGGHH<AEHIII<<FHGII9
@1762704/1
gcctttgttgctgctgtggtggttcttgcctttgc
+1762704/1
@@@FFFFDFFHGHGEHADGAFGEDHC>E9F@FGCE
@1029833/1
ctctaacttcaattaatttctgatttttattaacaatagattggttgtaa
+1029833/1
BC@FFFFFHHGHHJCGEGIEIIJJJJIJACHIGGEHIJIGGIJIE=@@@F
@1766396/1
ctccacctttctttccttttttgcccattattgtgtactatcttcaa
+1766396/1
@@@FFFFFAFHGGBFHIIJIIGGEGGGBFIGFCCDDIJI9H>FCDFH
@3222432/1
ctcttttttgatgatctagttgaggaaacaaactttgtgagtgttctaaa
+3222432/1
CCCFFFDDHHHBFGGCHGHFHHGGHBGCGHHGIGHGIGIIIDGEGEHE@?
@7452534/1
ggggacacttatcaggttgtatactgatttcataatgatgtacgaaacct
+7452534/1
CCCFFFFFHHHHHJJJGIJIJJJJJJJJJJJJJJJJJIJJJJJJJGGJJJ
@6769548/1
gttgtttcaattttggcagtatgcaaatattgtggaccatcactttttac
+6769548/1
@@@DDDDDHHDBHBE@FEF?DHIBHIHIGHIGHHIHHGIIGGGGEHIIII
@1030901/1
ctttaatcatagttgatgtctgcatatcagtcagcttcttaatg
+1030901/1
@@@DBBAD?FD:A:@EBCHHIIHFH4CHH@EHEGDE<::BFHE<
@3955207/1
tagatactgaacgtgtacacctcacatatgtatggcacaactgataagtt
+3955207/1
@@@DFDFFHHFFHGGIHIGGIIIGIHGGGIHDII<CFAGG1?D9BGGIGB
@6770040/1
gtcagcacagaataatcttgtatgatgtctcttttggactacaataaaag
+6770040/1
CCCFFFFFHHHHHJJJGJJIIIJJJJJJJJJJJJJJJJJJJJJJJJJJJJ
@1032060/1
gtaaaacgtaagtggaagcataagctcccaattctttggtgataagaact
+1032060/1
CBCFFFFFDFFFCEGGGIJAEEGIIGCEHCA@HGIJEI9?DCHIGBFHC?
@8115465/1
gtaaattgtaaaatgctaatatcctaacgttatcaggttttgggtagttg
+8115465/1
BBCFFFFFHHHHHJJJJJJJJJJJJJJJJHIJJJJJJHIJJJIJDHIIIJ
@4682341/1
acctcacatatgtatggcacaactgataagttaagcattgcagttcatca
+4682341/1
@B@FFFFFGDHGHGIIIIJJFHIIJGIBHJEGII@9FH>FFGIGIJ?DHI
@3958596/1
ctccgatcgcattccctttcacactagggacatgaggtgaaattattggt
+3958596/1
@@@DFDFFFAHDDIIIJJJJGI<FGI@HGFHICGGEE@A>FGGIGIIGIH
@4682687/1
ggttcttcttcttttttccacgtgaaatctttaggctgcagctcaaccat
+4682687/1
@@@DFDFDDHGFHJIGGG@HGBGEBGIIJIIJJIJEGGGEII<GGGI9D<
@1767073/1
ggttctgcaatttccaagaaactttacttttc
+1767073/1
@@:DD??DHHHB<:EGHC3CBCA4CE@C?<<B
@4682897/1
tggggctgttgttgccactgctgctgctgcggctgttgttgcctctgctg
+4682897/1
@@CFFFDD>FHDFGGHGIIJIIGEH@HHCF6F:???B<@;FEHICD=;FF
@4682978/1
tgttcttcttgaagttggttcagctgtagtctgtctgcatctgtatatgc
+4682978/1
@@@DFFFFHGHDHJGGEG;CH@DHGHBHGICHHIIGGGGCH<GFHGGCIH
@8117107/1
gacaggtttttgaaaaaattttggccaatagctgtgggttatatggtgat
+8117107/1
CCCFFFBDHHHHHJJJJJJJJJJJJJJJJJJJJJFHJJGIIJJJIJCGIJ
@4683609/1
cttctatcacatcggaggcaaccaatatgttcgtctcacccatgttaaat
+4683609/1
@<@ADDAFBHFGGJJFI8BF@DHHCEGIIIGIGGIA;?DCA=?DF@DFFG
@1768041/1
gcagcattaagtcttctctgcactgtgacagtcttcaagcactgagttag
+1768041/1
@@@DDDDDFFA2AGAFG4AFGH@FEFF<EAGF9?EF>CC?BE31:19?BC
@247080/1
ctggcactaaactgtaaagggcttcactgcaa
+247080/1
?@=1DDDD<BAFF:A<EFB:C1CCGEIFIHCF
@8117709/1
gttgttttgcagacaacatgccttggtattcgagctgacttgggaggttt
+8117709/1
@@@DBDDDB>FHDIIIIIGGIDFBFH<CFHGGIIIIG<BFFHAF?FBGBF
@1768911/1
ctctgatttatctcatcttcatcat
+1768911/1
???DDDDDD<?A?A:CA?:::B333
@3223624/1
ctggttgttgttgaggtggtagttg
+3223624/1
@@@DDFFFHFDFHCHE?CA<FBCFH
@6771629/1
gcctcttttaccattgtacgagtttgagcatcattcattttcttcattgt
+6771629/1
CCCFFFFFHHHGHJJJJJJJGIFHHJIJJJJJJJIIJJJJJJJJJJJJIF
@8118556/1
gccatatttaacacacattttgtaaataattttcttaactttacacattt
+8118556/1
CCCFFFFFHHHHHJIJJJJJJJJJJJJJJJJJJJJJJJJJJJJJJJJJJJ
@5409616/1
ctcacttcaccaacattcatgaataatggaaaatcacatagcttcggcca
+5409616/1
;??DFEDDDHHFHBGIIGGHDHGHIFDHFHIIGC<FFGDHIICAHDADFH
@8118746/1
catcttctttactaaaaggctacacaaacaatcacctgaatccttagaat
+8118746/1
CCCFFFFFHHHHHJJJJJJJJJJJJJJJJJJJJJJJJJJJJJJJJJJJJJ
@2510802/1
cactgagttagaataccaacctgaatttcagcaattttcttaatggatgc
+2510802/1
CCCFFFFBFDFHFDIJEHCDBGGIBDGI>HACCHHEGIJDG<GG9GHGGG
@6772166/1
ctctgctgttgctgttgttgctgaggctgctgtggtctctgctgttgctg
+6772166/1
@@@ADDDDDDFHHAFHBAGHBAFBAB=FHIIHEF??F@1:BFHIIG<FG>
@6067326/1
ctttaggatcatcatctggattttgaataggaaatttgataagtttggtt
+6067326/1
@CCFFFFFHHHHHJJJJJJCIJIIJIJJJJIHHIJJJIEGIIIGIIJIHG
@8120244/1
tgatgacattcatctataactaatagattgacacgagacaacgtgatata
+8120244/1
CCCFFFFFHHGGHJJJJJJJJJJJIJJIJJJIJJIHIJJJJJJGIJJIJJ
@1771729/1
ccttttcccaaaatcataccattagatttattaatttgctcaggagaaat
+1771729/1
CCCFFFFEFFBBDHGGHFGCHIJIJCG@EAGIE@GED>GIIJEB@HHI>D
@4684502/1
gcctgatgctgggaacaagaatgctgttaatgcctccaagcttaacattg
+4684502/1
CCCFFF<DFDHHHIIIEH>DGICFHGGGIHGIIIGDFHGGHGGIIIGCDA
@1773335/1
ggaagttttatttacattttttgcctgaacacattgggtcgccat
+1773335/1
?@?DDD?DHDFHDEGEGBG@G>G<EHFD>EGGHFIGGBB3DFE;6
@1773466/1
agatgattagtttccacaacaatttctcttcctttttttggatctgaagg
+1773466/1
=;1=DDBDF<CB4AC@@@@DDFE<EHD9A<AC?A@FEBGG6D4?3DECGC
@4685410/1
ctcgaggtggctgcagtttccatatcatattatacctgaaggcttttggg
+4685410/1
CCCFFDF1?FHBDGIGCFHHHH9CFHGIIIIIIGGGBGG3?DADE>GGBG
@6070890/1
ccatcaacgttcactgtctataaaaatacaagaattcctaattggtagta
+6070890/1
CCCFFFFFHHHHHJJJJJJJJJJJJJJJJJJJJJJJJJJJJJJJJGGHGI
@1774753/1
ccgacgacactttttagtaccgggcttactaagggag
+1774753/1
@?@FFDAD:FDBDB9EH<??4?:@F>=FHIG<FGE=:
@249379/1
ctgttaatgcctccaagcttaacatt
+249379/1
;?@DD;BDHB<?<A@:A;CHH9ECFC
@249413/1
caggatattttgggttcccatcactgacattactttgatccttgtcaagc
+249413/1
@;@DFD?DHHDHFDGGBG<CFHGGGIGHGIAGGGIII9?F?CFGGBGHEG
@3227607/1
ctcttgtttcatactttttgcaattactcttttttgatgatctagttgag
+3227607/1
CCCFFFA?FDFHHFGGHHIBGHEHFIGEHGHIAHIBHHGEGHIIG4?FA>
@7456838/1
ccacgatttcggcagcttttacctcattttcactcagaagaaataatatc
+7456838/1
?;@;DDDDA<D:C?@;CF9?<4E@?9?FAC9?BCFGFBFG;F9?FFI@4?
@250516/1
caatgtttctagcctttcataattcataacgtcattagcagagctcgcta
+250516/1
@@CFFDF<FF?F83CEGGE4BCABBB@F9EGCGHHIEB3CFCHB@HIIG@
@2512489/1
atcaggaataaagtcattaaccttc
+2512489/1
@@@DDB?DBFF<?E4<CGCEI<:AA
@3229311/1
ctgccactcatcataatgaacaatatcttcttttggat
+3229311/1
?@@DBDD??FHDD?FH9<CF4ABEA?>?EBHCHICBFD
@6072154/1
caaccttttgtaacatcgacaacaccgcttgtgcggcaatatgtttggct
+6072154/1
BCCFFFFFHHHHHJJJJJJJJJJJJJJJJJJHJJJJJJJJJJJJJJJJJI
@251686/1
tgctgtacttgaggctgagatgaagg
+251686/1
@@@DD8BDAFDHHFGHGGCIII<@9C
@7458300/1
attctacagtatatttgagtaccacccttacagctatagatcttaattat
+7458300/1
CCCFFFFFHFHGHJJJJIJHJJJJJJJJJJJJJJHJIJJJJJJJJIJJJJ
@6072605/1
gtcacttcaaactgttgctcagcagctatctcttgtaggaactggactgc
+6072605/1
CCCFFFFFHHHHHJIJJJJJJJJJJJJJJJJJJJJIIJJJJJJIJJJJJJ
@5411046/1
gggtaatcaaattttatgacaaaattgcaattctttacatcaataccttc
+5411046/1
@BCDDFFFHHHHHJJJJJJJJJJJJJJJJJJJJJJJJJJJJJJJJJJJJJ
@1036437/1
ctccaattgcattccctttcacactagggacatgaggtgaaattattggt
+1036437/1
@<@DDDFAHGFGGFIJIJIIJIIJJJBHGEHGHFHIIFA9DDHI9DEHH@
@6074191/1
ctcattttcactcagaagaaataatatctcagcaccaattttatgatttc
+6074191/1
CCCFFFFFHHHHHJIIIJGJIJJJJIJJIIJJIJJJJGIJJJGBHGIIIG
@4688310/1
gcagcagcaagtttcgcttgttttttacttgtt
+4688310/1
@@CFDF?D?AFDF>FBGGEGEFGIDHFHCGC<B
@8125353/1
gactgcattaaaatccgaatcctttaatgaaattatctggagctcatcaa
+8125353/1
CCCFFFFFHHHHHJJJJJJJJJJJJJJJJJJJJJJJJJJJIJJJJJJJJJ
@8125461/1
atcaaagcctcaaaacagttagccattgcatgcctcaactcaagatcatg
+8125461/1
?@@FFFEFHHHHGJIGGIEHIHIIIIGIGHHHIIJJJIJJJGJIFIJJIJ
@1037455/1
atccaaccttctggtagcatttcaaaatgattatatcctagttcttctaa
+1037455/1
@@CFFFFFHHHGHJ4CFHEGIGIIJJIIIIJGIIIIIGCFIHEFIJJJEF
@5413369/1
gtcctcctgccactcatcataatgaacaatatcttcttttggattagtag
+5413369/1
CCCFFFFFHHHHHJJJIHJJJJJJJJJJIJJJJJJJJJJJJJIJFJJJJJ
@3964226/1
gtagtttcacttttgttattggtttccttatcagtaatctcgaatctatt
+3964226/1
@B@FFFFFHHHGHFHGGGEIFIH=FGHIJIIJJ@HHIECHIIIEIIIGIF
@5413711/1
ccttttatcataatgagatcaagtttttttcgaatcaaatgaagctgtat
+5413711/1
CCCFFFFFHHHHHJJJJJJJJJJJJJJJJJJJJJJJJJJJJJJJJJJIIJ
@5413756/1
ccgtgatctaatatttgagcagaaggtgctggtgcatgtaatactttgta
+5413756/1
CCCFFFFFHHHHHJJJJIJJJJJJJJFHIJJJGHIJJJHIJJJJJJJJII
@3965114/1
ctgcaccgatgcaattaatactcatcttctttactaaaaggctacacaaa
+3965114/1
CCCFFFFF@HHHHIFDGGGGIIJE>BDFGGEAFDFGGIGICH@HIJIHHI
@3230273/1
gtctctgctgttgctgttgttgctgaggctgctgtggtctctgctg
+3230273/1
???DDDDDDDDD44CEBBE<?CAFEEEFC9EEECCDD:CDE9?BDE
@1781077/1
gggaattctaagagggtacacaattcaggcactaatgtctcttcaaaatc
+1781077/1
@B@ADFFFHHHHFBFGEGFHIGEHGHHIGHGDH<EHI4DH>FEF?BFG<?
@2515835/1
ggtggctgcagtttccatatcatattatacctgaaggcttttgggtcgtg
+2515835/1
1??DDFFFGDHAH@@GG>HEHD9CHHIICGH@FDGHHIIIGCGBE@DH00
@6075625/1
caggggaacgagaaccaatttcttttttaaaataatcagcaaaatccaaa
+6075625/1
@@@DDDDDHDHDHGIFEE?HDGIIGIIIDHHGGHC@<BHGIGIIGGGAEH
@6075675/1
cttggtattcgagctgacttgggaggtttggtgcccgcccgccatattgt
+6075675/1
@CCFFDDFHHHGGJJJGIJJJGIEFHHIIGIFHIJJJGJIJJJAFGIIJG
@1039298/1
gtcacttttggtcctgttggtccattaatataaaa
+1039298/1
C@@FFFFFGHAFDGFGGG?CF>CBEGGHCCHG9@@
@3231912/1
atctgaagggcggtcccctcttttgggtggaatgtatgatgatga
+3231912/1
@B@FFFDBFHHHHEHIGIIJIICHDII7A66=@CCDDGE>D@7=?
@8129933/1
ctggtcttcagtcacccgattctatttcttggtcatcagtttgagatact
+8129933/1
@@@FBDDFHHHHHIIJJJEGGIJIJJJIJJCGIJIJJIJHGIIGGGIJJI
@6077179/1
atgttttccaacagtcataataaattcattagactgtcgatgaagagggt
+6077179/1
@@@DDEFFFHGGHJGIGHIIIGGIIIHHIGIIEGHIIJIJJHGIJ@HIEG
@7462355/1
ttgtatactagcatgactgactagatagaagtctaattcagtagggtgag
+7462355/1
CCCFFFFFHHHHHJJJJJJJJJJJJJJJIJJHHIJIJJJJJIJJJJFGIJ
@4690824/1
gttgctgctaaatcttcaagtacatagtacataactttagctg
+4690824/1
B@@FFFFFHGDAF>EFH>H>CFHCHIHCHGG@9C<?@?C?G?B
@1041036/1
ctgtaaaatccttcactggaaacagc
+1041036/1
?<@;D>DD<CFHH<FGCFHICBF>E<
@252359/1
ctctaacttcaattaatttctgatttttattaacaatag
+252359/1
@@@DD42BC?DDCCF>G@HCHIIIFAAHFIIIIEEEDFF
@252968/1
gcctgcttgtggaaaaccaccacaaatccacttggaaaactgtttatcat
+252968/1
@@@FDDFFG;DFFGIII@F=ABFHABC9FHIIIIDEGIIGFFBFEIIEII
@6079270/1
tgctgttgttgttgttgaccccatggttgtcgaggaggtccctgttgttc
+6079270/1
@@@FFFFFFDHHGJGHIHJJJJGHJJAFHFHIGHIGGIGHIIIJJIIGII
@253514/1
caggtgcgttaacttttggtggctttattatattactcctaattgaagag
+253514/1
B@@FADFFHHHHFGGIIIIFCHIIJGICFFIJIJGIIIIIG<FHGGF9B?
@6080257/1
ctcatttctgataggttctgcaatttccaagaaactttacttttcacaaa
+6080257/1
CCCFFFFFHHHHHJJGHIJJJJJJJJJJIJJJJJJJJJJJJJJJJJJJJJ
@5417253/1
ggtcacaactaacaatgggccacaactcatattgatcgtcaaatgaaaca
+5417253/1
CCCFFFFFHHHHHJJJJJJJJJJJJJJJJJJJJJJJJJIJJJJJJJJJJJ
@1781870/1
agatacctcatatcttaaaaaagataccataa
+1781870/1
@C@FFDEBFDBHDGBHBGEE@G@FAGE3CF@@
@6778774/1
ctcattttttctgctaaagcactaccttcagcgggagaccttggctttgc
+6778774/1
CCCFFFFFHHHHHJJJJJJJJJJJJJJJJIJJJJJHJHIJJJJJJJJJJJ
@6779487/1
ctatccttagtcttcagttcagcttttggattagaatatacagcataagc
+6779487/1
CCCFFFFFHHHHHJJIJHJJJJJJJJJJJIJJJJJJJJJIIIJJJJJIJI
@1783688/1
caatgatttcctccttccaaaaaaatacagcaagtctggta
+1783688/1
@@<DDD>DFF>FBA@<@FEH9FHGBFHCH>DEHF9BFDD?B
@1783922/1
ctgatagttcacacggttgatgattttgacactccaatagtacttctttt
+1783922/1
CCCFFFFDHHGFDIIJBFGIIJEIJBHEEHIJJHHIGICGIIICGHIGJI
@4696068/1
cttcttctttaagacactgactaaaatattgttcaagttcacgaggagta
+4696068/1
CCCFFFEFFDDHFGHJGIIIIJIJIFIJJIIGIJIGIIFEGIIAGIII3B
@7464427/1
taccacatcaacatcgtcatatagcatcaataactctgtattagtctgca
+7464427/1
CCCFFFFFHHHHHJJJJJJJJJJJJJJJJJJJJJJJJJIJJJJJIJJJJJ
@2519343/1
caaatgttgcagcattaagtcttctctgcactgtgacagtcttcaagc
+2519343/1
CCCFFDADFHHFFBGIJIC<C@IGCHEGE>@EGG9CD4EEC@9DH>?0
@2519577/1
cttctttctgtggtgctagattatcccttctgaagacaggactaggtgct
+2519577/1
@@BFFFFFGHDFHFHHIJIJJJIJJJIGAHHIIIICHHEFEGHEBHB3<F
@1785285/1
tgttgttttagggtaatcaaattttatgacaaaattgcaattctttacat
+1785285/1
CC@FFFFFHHHHDACDHBACFHCHGIECHIJAFHGGEIGIHJJIJFGHI<
@1785566/1
cactcctcaaggtacacccctataagggcttcgatagaatctgcaacaac
+1785566/1
@CCFDFFFFHF??EEGG9:CAEHHHB<CCCFEAGEGIGIFGD>4?DGEGG
@5419022/1
ctaatatcctaacgttatcaggttttgggtagttgggtaatattttgata
+5419022/1
@@@FDFFDHFDHHGEDHHJHEGCEFFHGI??C??D@G0BDFGGBFAGDFG
@1785931/1
ctcatacttaatccaatgacatggggaagtcaattgctaatattgccatc
+1785931/1
@C@FFDBDFFAFFACGHGIGIIID==BEHEGG@F>B4C?FF9CHHEIGID
@3972008/1
ccaatgtttctagcctttcataattcataacgtcattagcagagctcgct
+3972008/1
@@@FFF4BBCDFH<GIJIICHE@CAHHCICHIGIEHI>GGGIIIIGIIGG
@1786356/1
cctccttccaaaaaaatacagcaagtctggtaaatttatcgc
+1786356/1
=?;D=:ABDDDH?AFAEGAD@F@GGDHHI<DEEEGB?D94DB
@3236148/1
ctcttcttcaaatccagaattaaaagcttcttttccaattggttctaaat
+3236148/1
@@@DDDDDFD>ABEG:ADB<F9AE<@GGHIGIIIGBH<EEEIFECH4??D
@1044873/1
atttccaacaggtagtaagtgatcattaagttcgccgatcttgtacaaca
+1044873/1
@CCFFFFFHHHH<?FCGIE4AAF@EHG4AHH>9?<HIEGGGGBDDDG><=
@1045828/1
tgggattcattatccattctcccctaggctttg
+1045828/1
?@@D?DDDDH?FB<:AAGEGBEFH9:3?CD?E<
@6082822/1
atcaagcttcggtccgactgatgatttgaggttcttgtggaattgtgaca
+6082822/1
CCCFFFFFHHHHHJJJJJJJIJJGIIJJIJJHIJJJJIJJJJJJJJJJJJ
@2522007/1
ccaggatttaagcaaacaataatatttcgctcacgaccagcatccagaag
+2522007/1
CCCDFFDBFHBHGIJJJJIIIIJFGEIIHGIJIBD;DD:F?BDHHDC@GI
@6782608/1
tgaagatggatctctgatcacaaaacaggatgatatactgacccggtggt
+6782608/1
CCCFFDDDAFHHHIIGIIFIGGIGIIIGEGHGHIEIIIIIGGGIGH6DEH
@6083022/1
cttcacactcatcaagaacttggtaaactcttagatcttcattttgttgc
+6083022/1
@CCFFFFFHFHHGGHJJIJHEFHIGIJIJJIJGGEHGIEIJHIGIGDBGG
@2522276/1
gtaacgattggaaaaataatcagaataagaacggtattgctctgcaggga
+2522276/1
?@@DAD?DFF3CFFGE;BF9EHHEHEEHFCFCFECDD9??BDD99BFG:B
@6084605/1
gcttatgtcaaattctacttctgaatgatgttctacgttatcatcaacat
+6084605/1
CCCFFFFFHHHHHJJJJJJJJJJJJJJJJJJJJJJJIHJIJJJJJJJJJJ
@8133666/1
ggaaataagaaagcaagagaaggaagtgaggtacacagttgcagtcctga
+8133666/1
BCCFFFFFHHHGHJJJIGIIJJJIIIEHGHIJIJJJJJDHHGGHIGIJJ9
@4698010/1
gtaggaaataagaaagcaagagaaggaagtgaggtacacag
+4698010/1
@@@DDD>DBDDHGIIIIIIIGGDA;AFE><?EAE9C?C>>;
@3977258/1
ctttcattatcgtaaattgtcacggtctcaacaagttccgttttttggag
+3977258/1
@@@FFFD>DBFHFIJDHIGEHIHG<BDFFFCEF;C9BB?@FHEBF?@FFB
@1791279/1
gtgtttttgagctcatacttaatccaatgacatggggaagtcaattgcta
+1791279/1
@@@DFFFFAABFHIJI<BHEGH@@HHCGIGIICBE9@G>AFGGG@FAH<F
@8134121/1
gctgttgtggtctctgctgttgctgaggctgctgtggtctctgctgttgt
+8134121/1
CCCFFFFFGHHHHIJJJIJHIJJJJJJJJJJIGIEHHFEHIIJICHGGI?
@4699576/1
ctaccaggtggaggtgaaaagaatgatcttccaactgtcacaaacctgtt
+4699576/1
CCCFFDD??FHGHJGGGIGGGIJIJJGIIJJIIIIJIGHIIJJJJJJJJJ
@4699609/1
gtcgaatactctgagcttgctgagcgactaatgccactgtgtccaca
+4699609/1
CCCFFFFFAFHHHGGHGGGGGGJJIFHIGIGEBGHIIIGIGGHGHII
@1792881/1
ccactatctaaataaatagctgctgctaatgattcaaataagtcaccaag
+1792881/1
@CCFFFFFGHHHHGIJIJ@HCHIJIIJGE@HGE>HIC1:EFF@GEFEDDF
@259034/1
gtccttttatcataatgagatcaagtttttttcgaatcaaatgaagctgt
+259034/1
C@CFFFFFDFFHHIJJFIJCHGGHIG@CGIDEGGHG>=FE4<B>BH3BD8
@1793206/1
ctcttgaggaagttggtgtagaggtgcaggctggccatgttgaa
+1793206/1
@@@FFFBDH8AFFAGI<CEHGECHCGAED>FEEH1DD;FFG<?D
@3979381/1
atataagattacaattcttaacattttttctttaaacaaagaacattgga
+3979381/1
CCCFFFFEHHGHGJIJJIJJIIHJJJJJIIIIIJIIJJHGGGIGG@HHHA
@6084873/1
gtacagtagaggtaagtagttatagcatacttaaggaaggaatcaccgat
+6084873/1
@@@DDDBDHFFFH?BE<AFAIHGA?F@EFGIHCEDB?GBCDGHEHDGHIA
@6085546/1
gtcattcacttactttttaccagtcccttcagttaatatgctttaactga
+6085546/1
CCCFFFFDHHHFFGHIJJJGIJCDFGBFHGHGCFHFGIGIJIHCIIJJJJ
@6086383/1
cctcttttgggtggaatgtatgacgatgatttgatatctatatttctcat
+6086383/1
CCCFFFFFHHHFHIGIIJIJJJJJJJJJHIJJJHHFGHJIJIJJJJJJIJ
@3241471/1
tacggaatctgccgagtccttccttctagtgcttcttccaaagcaaataa
+3241471/1
@@@DDFFDDHFHGJGI=FG<HGBHCGHIIGIJIIGJ>DGG@FG<3B@?@A
@3980055/1
gcctgatgctgggaacaagaatgctgttaatgcctccaagcttaacattg
+3980055/1
CCCFFFFFFADHDHIIDGHIIJIIIIGGGIIGIIJCGHGAGGHCAEGHD>
@1049410/1
gctcagttgtttttgcacagaactcagcaactctcggatcttctatcctt
+1049410/1
@CCFADDDHCFHHJJIIJJJJJJJJDGIIGIJJJIGE:FGIIG9FHIJFG
@3242863/1
ctcttgttttgcttctttttttgacctacccttgccg
+3242863/1
CC@FFDDDBH8BFGEI9BBEHIAHHCCGGGD@F@@DH
@3980654/1
gttatgatctccggccaagatcagccgtgtttggtag
+3980654/1
@CCFFF<DDFFHHJFGIGEIIIIGIJJFG?FGIIG4D
@3243208/1
aacgattggaaaaataatcagaatatgaacggtattg
+3243208/1
<@?DFDFDHHFH?B?FGBBB9CAFA94FH>EE8CFC?
@3243331/1
atatttctcattttttctgctaaagcactaccttccgcgggagaccttgg
+3243331/1
@@@FFFDDDBHHHIIII@CHHHIIHGGIDB1?@GG3?FGHBEGBH17=A=
@3243532/1
cctcgtttcgcaattatccagtattatctatagaatatcagc
+3243532/1
:=?DABABFHGFDGG<DF3?FCBA<EEBF?EDFFHIDB>4CD
@3981709/1
ctagttctcttatagtaaaattttgtggtaagttttcttccacgtag
+3981709/1
BB@FDDDDGHHHHIFGIJJGGIIIJFHJDAHIGGIJHIIIGGGGGGE
@4700093/1
agggagaatttttaaccatttacacaatataaatgcaccttcaacaccac
+4700093/1
@@<DFD>DFHFDBFHHGGFHHAFHHGEC@H@B?4?:9C??GHAFBFGGGG
@4700620/1
ctctgataaattagaatcatcccatagcaaatggtatttggtaggacgtg
+4700620/1
CCCFF?DDDFAFHHIIJJJJJJGJFIJDHGGCHJ<4?B>GCGIJJIIIIJ
@1054157/1
ctttcttagatctaccagtgcccat
+1054157/1
@@@DDD?DF4A<DG>4AGEE4AC@@
@6087987/1
gataagaactatttctttaagaatattttggatttcattgatagtatctg
+6087987/1
CCCFFFFFHHHHHJJJJJJJJJJJJJJJJJJIJJJJJJJJJJJJIJJJJJ
@262308/1
tctgtatttcctgtgatcttgtctaagattgctttcgctgc
+262308/1
CC@FDFFFHHHAHFHGGGEHIHIIBHHH>HCD9BH9C<:C?
@7471722/1
gattttttttcctttcaagaatatactcccgtgtgatatgatatgggttg
+7471722/1
@@@FFFFFHHFHFIJIIJIIIJJIIJJGIIJIGDHGGCIIJJJIHHEIIJ
@6089554/1
ctcatgttataacattatgcagttcattacctaagatatttgttatgatc
+6089554/1
@@CDDDFFHHHHHIGIIJCIGEIGHIGHCHIJJGIEIJIIJGGGIIIGIJ
@1797296/1
atgcaattcaaaatttattttttgtgataaatggcagtaatcacctacat
+1797296/1
?@@BDDFFHHGABGHDG9FHGIJIE;<GHGHEIGGCG?FAHGAFH@F;DG
@6785351/1
cttcatttctttagtcgtagaacaattgttcaaccgccatttgtcaataa
+6785351/1
CCCFFFFFHHHHHIHIJIIJJJJJJJJJIJJJJJJJJJJJJJJIIJJJJJ
@6785527/1
ctcatcttcatcatccaagccgtaatgaatggtgttgctttcgcagggta
+6785527/1
CCCFFFFFHHHFHIJJIJJJJJIJJJJIJJJJGGFHJJJJJJJJIJJJ=C
@6785650/1
ttctaacttaaagctgactttagtacatcgcctggagacatgactacaca
+6785650/1
CCCFFFFFHHHHHJJJJJJJJJJHIJJJJJJJJJJJJJJJJJJJJJJJJJ
@1799890/1
cctcaaggtacacccctataagggcttcgatagaatctgcaacaactttg
+1799890/1
CC@FFFFFFCDHFGIFGEHIGFAFHIJIIIIJJIE9FC4?@BHDEFH4?B
@6786029/1
ctcttgttttgcttctttttttgacctacccttgccgatagcaataaggc
+6786029/1
CCCFFFFFHHHHHJJJJJJJJJJJJJJJJJJJJJJJJJJJJJJJJJJJJJ
@3247920/1
attaatataggttacttcgcttatctctcttgacagccctatacctattt
+3247920/1
@@@FFFFFGDA?DHIHIIGIIIIIII>EFHEHGGEGGIIG@GIG@GFGHD
@2527303/1
cccatgttaaattttttcagaatcatgtgattttttttcctttcaagaat
+2527303/1
@CCDFDEFHFBFFHCGEF4CEEA4FHHCHGH9@@GEGGG<<?BHGIIEEG
@3249155/1
gtacacagttgcagtcctgagctggtcttcagtcacccgattctatttct
+3249155/1
@@CFFDFFHHHHHD<FGHGIEIGGIIGAEHCHFEFGAGF?FDGGE>FGGI
@8139347/1
gtatggcacaactgataagttaagcattgcagttcatcagaatcaaaatg
+8139347/1
BC@FDFDFHHHHHIJJJJJFHIJJJJHHIIJJEHIIGGGGIJJJJJGHHH
@8139541/1
ctcattcttagttgtaacaactaggggcaccatgacgatagctttattct
+8139541/1
CCCFFFFFHHHHHJIJIJJJJJJJJJJJJJJJJJJJJJJJJJJJJJJJJJ
@3989263/1
cccaggtccacaattcaagatctaatttcatgctgttattattttc
+3989263/1
@<@ADDBB?3DFDA@FFEEGC>?B<E<EC>HECEHFGEH@FBH<FG
@6787307/1
ctggagctcatcaagcttcggtccgactgatgatttgaggttcttgtgga
+6787307/1
CCCFFFFFHHHHHJJJJJJJJIJJJJJJJIJJIJJJJJJJHHJJJJJJJI
@1057576/1
agtcgctttatgcaaataaattggcatcccacttttatga
+1057576/1
@@@DD>D<?BCDH4<CEH>F@EEE99EAHA11?F@GGG>C
@7476191/1
cttctctcataataattaatctggttgtatatactcctaacttttaagtt
+7476191/1
CCCFFFFFHHHHHJJJJJJJJJJJHJJIJJJJJJJJJJJJJJJJJJJJII
@1059605/1
caggtttttgaaaaaattttggccaatagctgtg
+1059605/1
@@@DB;DDFH?<DA9GBF?F@B<9?FHE<?9?00
@6097119/1
ccgctgtagtacaaatttctatttccgattatttttcctttgatgctgct
+6097119/1
CCCFFFDFHHHHHJJJJJJJJJJJJIJIJJJJJJJJIJJJJJJJJJJJJJ
@5434237/1
ctcagataatcccatatcattgagacattaacttgcgtagcatactttat
+5434237/1
BCBFFFFFHHHGHJJJJJJJJIJJIJJJJJJJJJJJJJGIJJJIJJIJJJ
@6097429/1
ctggtaattggagcggcttgtctaacttgaccaacggtaaaagcaggagg
+6097429/1
@@@DDDDDHHHHHIIIIII:C@B9F@@G?3BG<FB6F/?FH@B2=@F5;E
@4703363/1
tgctgaggctgctgtggtctctgctgttgttgctgctgctgttgttgttg
+4703363/1
@CCFFFDFHFHHGF:EF;FHIIIIEH<F91?FH<FFHIIIFIG9?DF9?D
@1801468/1
ctcaaactcaagctgtcgcttcaattcatccacttctccctgcagttcat
+1801468/1
@CCF?;3BA?D<FGH4AGGE=A>?FCCF9C?FG@HF4:4;;DDCG<DBDB
@7479608/1
catctctgtaaaagaggatagcttgaggcttatacctagtgcttctgtaa
+7479608/1
@?@=DDDDACDDFFGBEIGGGIIIIEB;7F@?FG??<DA::?@GCDGHIE
@6098658/1
gaacttcccagtcatcaggaataaagtcattaaccttcaaaatttttccg
+6098658/1
CCCFFFFFHHHHHJJJJJJJJJJJJJJIIJJJJJJJJJJJJJJJJJJJJJ
@267359/1
ggtaaaaagattattgtattttcttttagaactctttcaaagagttctgc
+267359/1
BCBFFFDDHHGHDHJGHIDJJJJIIJJIJIGIJJIJJJJICGGHDDHGJJ
@6099581/1
gtaacgattggaaaaataatcagaataagaacggtattgctctgcaggga
+6099581/1
B@@DFFFFHHHHHJJJJJJJJJJJJJJJJIIJJJDHIJJJJJJJJJJJJI
@2529341/1
ctatttcattgtgcattaatctatagaaaattttccaaacagtattt
+2529341/1
@@@ADED>?DB?D<<<ACBFHIA4CHHEHGGCCFCFG4?E@;BGH<B
@2529954/1
caatgtttctagcctttcataattcataacg
+2529954/1
@@@DDBD?F?<F<9CGGI>HI>@@HGIH4CC
@8141186/1
cttcaacatataaactgcagggaattctaagagggtacacaattcaggca
+8141186/1
@@@FBDDFBHFHHIIBFGGHEHHFHGHHGGIIIIGCDHHII:BFDC?DHA
@1060486/1
aaaacatttgataaaaaatatatcgtaaaatagggtcacaactaa
+1060486/1
@@@DDFFFGHGGHGIIJJIJIIBGCEFIED<EE9B?FH<DH1BDE
@1061268/1
ctggtgatatcctcgggaaaattaatttttattaagaagccaaattgcac
+1061268/1
?@@D?3?;DDHH>FHIIAEEHIIICHIIEEFGAGGIF<DHIEIFIICDGB
@3993778/1
gccttaactttagtgaactggtcatcaactgagaggccaaactccttcag
+3993778/1
@@@DFFDFFHFBHFEGFGGGGIHHIIB@F?E<@4C1:DG?DHG<<><DBD
@2531977/1
cttctttcgtggaggacattggtatggtggct
+2531977/1
?@@DAD?DBCB?:A:1E:C@<F9AECF<4?BD
@1062449/1
ctttatttactagaaactgctcttcttttttaataagttt
+1062449/1
@@@DDDD>FFDDD44CFB<:CECGHHII<D:BDEHDGFFD
@2533290/1
catggtttaagaaagaccaaaggtttctgttgagctagtcatttgttccc
+2533290/1
CCCFFABDHGHGHBHIGHGJGHCAADEHG@FDCAG@FE9CGHHGICGCGI
@1063228/1
ctggattttgaataggaaatttgataagtttggttcca
+1063228/1
?@@D=?;DDBF?CF@BCBEEHBEHG@ECEFHGIGI<E<
@7480337/1
aacaaccgcctcagcagcagcagcagcagaggcaacaacagccgcagcag
+7480337/1
CCCFFFFFHHHHHJJJJJJJJJJJJJJJJJJJIJJJJIJJJJJJJJJHHH
@3995877/1
ccttaatcatacaataattagcttaat
+3995877/1
1?144=?ADF>F8@G4<ED@<CHF<3:
@6100264/1
gcctcttttaccattgtacgagtttgagcatcattcattttcttcattgt
+6100264/1
CCCFFFFFHHHHHJJJHHJJHIGHJJJJJIIJJJJJJJJJJJJJJJJJJJ
@1064925/1
cctctcattcttagttgtaacaactaggggcaccatgacgatagctttat
+1064925/1
C@@FFFDDFFHHD@:<FEEEHIJJJGHBB:<BHCHIIIEDGI?@H@FHDH
@1065380/1
gggagctaagatggttttgtttgacaatatcaaacttcctcgtttcgcaa
+1065380/1
@CCDFFFFHHGHHIDGHIJHGIIJJJIJJJIIJHIJJJIJJJJJJJJJJG
@6101413/1
gctgttgttgctgaggctgctgtggtctctgctgttgttgttgttgctga
+6101413/1
CCCFFFFFHHHHHJJJJJJIJIHGIGHIJJJIIJGIJIJJJJJJJJJJII
@6102167/1
cgtttctgtaccactataaatgtaatcggtggcgtgtaatcactgctgag
+6102167/1
?@:=BDDDHDHFBHHEHIGIIIIGHIIIIIIIGIGIIIIIIIIIICGGDH
@268761/1
cgtacgctcaaacatgcaaatgtgac
+268761/1
?@?DDDDBFAHBHGBGHFHG<B2AAF
@6102477/1
tttggcacattgcagttgctatcatacattcttaatatctgtgtattaag
+6102477/1
CCCFFFFFHHHHHJJJJJJJJJJJJJJJJJJJJJJJJJJJJGJJJJJJJJ
@1807617/1
cttgaaatctgtagcccaatatagattccagaacttccggcata
+1807617/1
CC@FFDADHGGHHJJGHIHHGGHIGIG4CFEGCA<CCF<<EDDF
@1808027/1
ctgttgttccattgcttgaggtctggtaattggagcgg
+1808027/1
??<ABDDDDHHD<>FHGGCHD<?AF><<?ACFH3:?68
@4708647/1
cagtttgcaaagggaagcgagcttgctgttgttgctgctgctgctgttg
+4708647/1
@@@DDDADFDBDD?BGG9E@<E1EGI>FDHC?FFEHGGH>BGGGIGIGC
@4709169/1
cactgagttagaataccaacctgaatttcagcaattttcttaatggatgc
+4709169/1
CCCFFFEDHHGFHJJJJJGIJIJJGIJGFHHIJIJJIGGGEHCEIJIIII
@3998574/1
ccggtctttctcgataatcaagtgttggtgcattcataattcgggcctta
+3998574/1
@@@FD:ADHBHCFIIIIIHI9CEEHHCGGHE3C4D?FGHGFGHFEHGGIG
@2536293/1
cagtaatctcgaatctattatctcttggacaagttgttatattagtcact
+2536293/1
@@@FFFDFHHHGDGIJIGEGIJDIHHHJJJ<EEGCEHHCE?DIIFHCIIE
@2536752/1
cctagacttgtgcaccagctaaagaagactt
+2536752/1
@CCFFDFFGD?FHIIIIJHDHGIGFH>?AEE
@2537223/1
ctctggtatccaaaggcactgttttcaccggaggaatttgttt
+2537223/1
@@@BDDD;CDF>?BBE?;:CECCB3A>2AFGGB:?;F?<90??
@4000702/1
ccagtaggtaaaaagattattgtatt
+4000702/1
??;B=BDD?FAHBHB;<A4AFGCAC<
@4000939/1
ctgataaattagaatcatcccatagcaaatgatatttggtaggacgtgct
+4000939/1
@@@FFFD?FHDDDHIDGGHFGIJIIIJIH?HHGHIHIFBGEHH<@FFE9F
@1810515/1
ctcagagctaccttggcagctgctaattttgcttggtgtttgttttctcc
+1810515/1
@@;DDFFFHFHHDGGGIJIJEGHIJDHHIJEIIIJJFFFG@BBGGDHGF>
@1812041/1
gtggctttattatattactcctaattgaag
+1812041/1
@@@ADD?DFHGB<CBBH@ECGHCDG4<?>A
@1812655/1
cgtgagccaacagtaagacatggtagatgaggatactttaatctaatatt
+1812655/1
@C@FFDDDBF??DDEHIIEBEGFAEB<FGGGGECCFHBGH>FBBDDAFEG
@1813242/1
gtgcattcataattcgggccttaactttagtgaactggtcatcaactgag
+1813242/1
@@CFFFFFDFDH>FGIBHGDGGC>HHEGG>?FEIECHGDAEB9DFHCHGH
@4710143/1
gtcttcagtcacccgattctatttcttggtcatcagtttgagatactgta
+4710143/1
B@@FFFFFHHGHHJIGIIJIFHIJJJGIJJIJJIGIGBI@FEHGEBHI?D
@5441775/1
gttgggtaatattttgataacgtggatgtagataggctggcctgcttgtg
+5441775/1
CBCFFFADHHHHHJJJJJJJIJHIJJJJHJJJJJJJJJJJJJJJJJJJJJ
@1068190/1
taggaatgtcaggtgcgttaacttttggtggc
+1068190/1
@C@F?FFFHFHFHG@HIFHHEE?F@BBG8?EC
@6798941/1
cttgttttctatgttctatttctgcttctctaggatcaacagcaggatct
+6798941/1
BCCFDFFFHHHHHIJJJJJJJJJJJJJJJJJJJJJJJJJJJJJJIJIJJJ
@6104007/1
cagaaaggtaattatattataataatataatttaacaaaaacttagaaat
+6104007/1
BCBFFFFFFHHHHJJJJJJJJJJJJJJJJJJJJJJJJJJJJJJJJJJJJJ
@6104257/1
ccgtgatctaatatttgagcagaaggtgctggtgcatgtaatactttgta
+6104257/1
@BCDDDFFHHHGHJJJJIJIHIJJJJCGGGII?EGGGIHCHGIJJJJJGE
@8146577/1
gtataacacaattaaaaagtaatctgaaaacatttgataaaaaatatatc
+8146577/1
CCCFFFFFHHHHHJJJJJJIHJJJJJJJJJJJJJJJJJJJJJJJJIJJJJ
@7485928/1
cgcgcattctgttgtatatttatgctcacttcaccaacattcatgaataa
+7485928/1
CCCFFFFFHHHGHJJJIIJJJJJJJJJJJJJIIJIIIJJJJJJJJJJJJJ
@4712493/1
ctagtgcttctgtaaaacgccaataattgttctttcatgatactctcaag
+4712493/1
@@@FDFD?FFBBABBGG<GGC@CAGI9?F<EEHCEH4?F@HCBF>900B?
@7486357/1
ctcagaagaaataatatctcagcaccaattttatgatttctcttctcttg
+7486357/1
CCCFFFFFHHHHHJJJJJJJJJJJJJJJJJJJJJJJJJJJJJJJJJJJJJ
@8147700/1
gtgggaggagaaatagtgattctgtagtgatataatttatcagcattatt
+8147700/1
@@CFF?DFHHHHHIGEAFHHIIIIIIIHHGJJJIJJJJJJJGIJIJIJIJ
@8147808/1
cttcaaactgttgctcagcagctatctcttgtaggaactggactgcatta
+8147808/1
CCCFFFFFHHHHHJJJJJJJJJJJJJJJJJJJJJIHIJJJJJJJJJJJJJ
@3259776/1
caacatattactgacctcaaccgtacttctagcattagaagt
+3259776/1
@CCFFDFFHGHDDAGAABHHIIJFHIJ@FHHIG@DGHD<>FB
@1815008/1
cccactcgaattctttagttagggtaattaaaccaagccctatttcctca
+1815008/1
B@BFDDFFHHHGHICHGGFHIIGIEFHIJI@BEHGBHHIGIJ<GFIGEH9
@6106466/1
ggtaaatttatcgcaaggtaatgtaaaacaatatctattcaacaaaggaa
+6106466/1
@@@DDFFDHHDBHIIIIFCDEEFHHIIIIIIII9GHGGG>FHGIGIGCHE
@3261003/1
ctccttccaaaaaaatacagcaagtctggtaaatttatcg
+3261003/1
?<=D?DB??4CF?DDHI>>DF9BFFEGHE@GDDHE@>GGE
@6107031/1
ccaaacagtatctaaagacatgccactgtcaagaaaaattgctccagcaa
+6107031/1
CCCFFFFFHHHHHJJJJJJJJJJJJJJJJJJJJJJJJJJJJJJJJJJJJJ
@6107208/1
agcatttggaggactgtcagatggttttggagaattatcaaagagaatta
+6107208/1
CCCFFFFDHFHFBHGHIIGGGIFGFHHHIIGIEGGGGHGIIGHIJJJJJJ
@274601/1
ctcataactaaaacagggttcatgagttccactttcacaatcaattaatt
+274601/1
@@CAFFFDHHHHHIGAF?FHCFGCGIFGEHIIIDGHIE4CGGEFEEHG>G
@274666/1
tctgatttatctcatcttcatcatccaagcc
+274666/1
<@@FFFDFFDHHDGI4C<I4ACHIBHDII<H
@5445160/1
atgctctccaaaattgtaaatccaggaacttc
+5445160/1
@@?1DDBDAFFFFII><EIHFFBFFD@BED>F
@5445223/1
ctgagaggccaaactccttcaggcatgggtcactattaaagttgatttgt
+5445223/1
CCCFFFFFHHHHHJJJJJJJJJJJJJJJJHHIJJJJJJJJJIHIJJJJJH
@5445333/1
ctgttgttgttgttgaccccatggttgtcgaggagg
+5445333/1
1::44A2AFFFFDGHIJJJI?GD@FEEABGFGE>AG
@1818102/1
ctcaaatgttttatagaagcttccaggaaaaccagattttggattgaggt
+1818102/1
CCCFFDDFDDHFHIIBHAIIGEIJJIJJEGGGGBG;GHDIIJEGIIIICB
@5445889/1
atgggttgctgtttacaccaacgataaaatcaggctttatgtttttgtat
+5445889/1
@C@DFDDFHHHHHJJJJJIJJJJJJJJJJJJJJJJJJJJJJIJJJJJJJJ
@277012/1
gtcactttatatgttcttttaacactctttgatggaatttcataaacaac
+277012/1
CCCFFFFFGHFHGHIIIJIJJJJJIGEGIIIHIJJGCHIBHGIHGHIEHG
@277144/1
ctctgctgttgttgttgttgctgaggctgctgt
+277144/1
@@CDDEFFHGHH=GBBEFGGGICEGBEGDEEB9
@1819167/1
taataatgcctcagagctaccttggcagct
+1819167/1
@CCDFDFDFFFHD?<AD<BEH>HEHIHFHD
@1819547/1
ggaacgttgatctggtctggagctggatgagtgacatcag
+1819547/1
;@1BDDDBFHAHFII<CFGGHH??EAHCFC@EGG9C>FHG
@277620/1
ctccttctaacttaatgcaagcttctcttatagctgtcaactcatgttgc
+277620/1
B@CFFFFEFHHGGJJJIJIIGIGGJJIIJIJICC@HEGHEIHIEGI<<@G
@1820073/1
tctggctattttagcatggaatgtgatctccaagttgtgaatcaatttca
+1820073/1
@CCFFFFDBDHHHIICHCA@CFFE<>FFC4<CFHHHI4?FGCHG9BGBHG
@278020/1
gccgcttgttgctgtacttgaggctg
+278020/1
@C@FFFFFFAFHDIBEHG94A@EG@C
@1070585/1
ccactgtcaagaaaaattgctccagcaacagattcaaaaacatcacctag
+1070585/1
@@@FDFFFGFDHGJIB@FIAHHCFAEACGHI@D@EHEGGA<D3?FFGCBH
@7487449/1
ttcaacatcaacaaatgtcacttcaaactgttgctcagcagctatctctt
+7487449/1
CCCFFFFFHHHHHJJJJJJJJJJJJJJJJJJJJJJJJJJJJJJJJJJJJJ
@8149893/1
ggcattttcctgtgactgatttttcttcaacatcaacaaatgtcacttca
+8149893/1
CCCFFFFFHHHHCGHJJJIJJJJJJJJJJJJJJJJIJJJJIJHHIJJJJJ
@6803105/1
gtgctttttttctttctaattcttcaaggagtccttcatcttcttc
+6803105/1
CCCFFFFFHHHHHJJJJJJJJIJJJJJJJIJHIJIJJJJJJJJJJJ
@1072437/1
cagaattttcgtttggagcaaatacaatgtatttgctgtctttgtgtctt
+1072437/1
@@CDBEFFHHGHGGEGDC;EFHGIH<FHGE9?FD<GGBGEGII<FEGEHI
@4715906/1
actgttttcaccggaggaatttgtttgtgattttttattgtatcccaatc
+4715906/1
@BBFFFFFGAHHHJJIIIIGGJIIJIJGICIECHIIBHDFHGIIIIIGJI
@1821848/1
atcaacgttcactgtctataaaaatacaagaatt
+1821848/1
1?<DDADBBFBDBFBEGHIHG4C<EAHE<FEED@
@3264622/1
cttcaagatagaacccaattctggcccaagaggagagcttttattgaata
+3264622/1
@<@DF?DDFAB?DFAGGIHGHHIIAHECHGGHIJG9DDD@E@FHIHEGAF
@5448590/1
taataatttacaaatatcactaatcttcaatacattggttttgaataaaa
+5448590/1
CCCFFFFFHHHHHJJJJJJJJJJJJJJJJJJJJIJJJJHIJJJJJJJJJJ
@5448983/1
gtcacttcaaactgttgctcagcagctatctcttgtaggaactggactgc
+5448983/1
CCCFFFFFHHHHHJGIJJJJJJJJJJJJIJJJJJJJJJJIJJJJJJJJJJ
@280561/1
ggtgtacagaaatatttcggcttctgcttccgttccaccctttctgctgc
+280561/1
;??D?DDDH8FHGGEBGIGIJGGH<HGGEEBEBCGH<@B:G@DDDCA@<B
@280569/1
atttgatagagcacggaaggtggaatttttgcattttttataacttcttt
+280569/1
@@@FFADD8DHHFIGIGIIIFCEH@@GC?CFFFA9FAFAEGIIIIIFGEC
@2542876/1
tagataataatgcctcagagctaccttggcagctgctaattttgcttggt
+2542876/1
@@@DFDDDFFFHHJJGEGCHEH<CB<HGCEHGFEBGF?A@C<GCCHGICB
@2544643/1
atctccagcaggtgggtgagtaacatcagctccgagaaatattacaggtt
+2544643/1
C@CFFF?DFFFGA?C@2C@BACE@HFA>FH><DH0@GDF9<DBBFEGGBC
@4718997/1
cacacataaattcgataacaggctg
+4718997/1
@@@FDDFFHHBBFEBDGGEIG9G9@
@8152292/1
ctctaacttcaattaatttctgatttttattaacaatagattggttgtaa
+8152292/1
CCCFFFFFHHHHHJJJJJJJJJJJJJJJJJJJJJJJJJJJJJJJIJJHIJ
@283672/1
tttagggtttcttccgctaatttaaaaattgaatagtttttatgaaatga
+283672/1
CCCFFFDDBHFFHIBHIIJ>>FGGGDADEHGGGIG>CGGGGEEGICGIIF
@1074410/1
ctctttcattatcgtaaattgtcacggtctcaacaagttccgttttttgg
+1074410/1
CCCFFFFFG4DFFBHII=AGIBFGGGIHFAD>EGEGG9DDGHBCDCCH<F
@8153242/1
agcttgcaagaggtaacttctgtcttgaaatctgtagcccaatattgatt
+8153242/1
@@CFFFFFGHHHHHIJJIIJJJJIJJJJJJJJJJJJJJJJJJJJJJJJJI
@284597/1
gccacatcaatgttaaggaatggtttccaaccaataattgca
+284597/1
@@@DDDDDHAA?FDFHAF<?<FGHGGCBFFBFH=EE39CD>4
@284745/1
cccaattctttggtgataagaactatttctttaagaatattttggatttc
+284745/1
CCCFFFFFGHHGHGHIIGEHJI@FHIJIII@HF>>FGHDGGHB9DFGB<4
@284993/1
ggcgttttggtgggcatggcctgcagctccctttttgcagcttcttcaag
+284993/1
<@@DDDFFH?FH<DDEBEHGEEE?@>DFIGGDGIJFAHIGDEGGHAB==F
@8154706/1
cctccattagttttcttccaactagtgaaatttgacttaagaaatatgaa
+8154706/1
CCCFFFFFHHHHHJJJJJJJJJJJJHHJIJJJJJEIJJJIJJJJJJJJJJ
@4009273/1
ccaaaatcataccattagatttattaatttgctcaggagaaatttcaatt
+4009273/1
@@@FFFFFFDFHGFEHHIEIGEGIJGHGGIJIJIJIDBGCEEGIIGIJGH
@8154938/1
gttgttgcatcctttgctcttgaggaagttggtgtagaggtgcaggctgg
+8154938/1
CCCFFFFFHHHHHJJJJJJJJJIJJFIHFHIJEFGIJJJJHHJJJJIJIJ
@5449598/1
tcttgttttgcttctttttttgacctacccttgccgatagcaataaggcc
+5449598/1
CCCFFFFFHHHHHJJJJJJJJJJJJJJJJJJJJJJJJJJJJJJJJJJJJJ
@7490648/1
gatgatttgaggttcttgtggaattgtgacactttgatgttgtaaggtgc
+7490648/1
CCCFFFFFHHHHFHIIJJIJJIJJJJJJJJJJJJJJHJJIIJIJJJJDHI
@6805942/1
ctctgaaggttgtattgttctggtattatgagtgttac
+6805942/1
@CCFFFFFFFFHDFGGDGHIGII@HFHHIIJIHHHIJJ
@7491641/1
gctcacttcaccaacattcatgaataatggaaaatcacatagcttcggcc
+7491641/1
CCCFFFFFHHHHHJJJJIJIJJIJJJJJJJJJJJIJJJJJJJJJJJIJJJ
@7491650/1
ggcacaaccattagaatcacctgctgctttaaaatcaagatcaactaatt
+7491650/1
CCCFFFFFHHHHHJJGGHIJJJJJJJJJJJJJJIIIJJJJJJJJJJJIJJ
@1077519/1
ctatgatttagacattactaccaatactttaag
+1077519/1
@??1B?D?BFDFDB4EBGGACDG@HGEHE?@HH
@4012721/1
ttctaacctgttcttcttgaagttggttcagctgtagtctgtctgcatct
+4012721/1
CCCFFFFFHDHAHGGIIIIIBEEHHHHIJCEHIGHIDHFEHHIDGGIIIJ
@5454434/1
gcccaagaggagagcttttattgaatagaataggaatgtcaggtgcgtta
+5454434/1
@@@DDAD??:?AFBCDHIGEHHGGGEHGEHGECFHIIIIIIDA0::@FEH
@5454525/1
gtaaaaagtggcgaagtcaatcctaacactctaggattatttccagaatc
+5454525/1
@@@BDDDDD:FHHGBHCGHHHDHIEDG@ABFCHGBFEGGGIIIGGEIIIG
@5454682/1
ctcctgcggaccattagttgaagttccagccctcagataatcccatatca
+5454682/1
CCCFFFFFHHHHHJJIJIIJIIJ<EGHIJIJJJJIJJJJJJJJJJJJJII
@2546764/1
cagggaattctaagagggtacacaattcaggcactaatgtctcttcaaaa
+2546764/1
C@@FF;DEHHHBFHGHII3AFHHIIIB@DHIGGIIIB@GFGHIEII<ADG
@2547063/1
cactgactaaaatattgttcaagttcacgaggagtattcttgg
+2547063/1
@@B?=DDEGHHHHBEGBE>HHIGCHFEHIIEB689CD@G<C@3
@2547175/1
ctctgctgttgttgttgttgctgaggctgctgtggtctctgctgttgct
+2547175/1
B@CFDFFFHHFHHIIDGHIIBHIHBGHGI7FHDAF?FGGEGG@>?G<BG
@3265445/1
gtttcttcatttaaaaccgctgtgtctctttctttttttgttagactgat
+3265445/1
BB@FFFFFFHBHHIIIJIIIGIJJGHEIGIF9EGGGCBHHIGBGGGCFGI
@2548687/1
gtgctgtaccttgtatactagcatgactgactagat
+2548687/1
@@@DDDEFGHHHGEGHIGIJJIICH9FCHAGGIHHH
@2548758/1
atttcttctaaattctgctctgataaattagaatcatcc
+2548758/1
@@CFDFFE<=BCFBEHIEIGGE<?4AFGGIE4A@HEEEF
@2548791/1
cttcttctatcacatcggaggcaaccaatatgttcgtctcacccatgtta
+2548791/1
CCCFFDFFFHGGFAGFGIGIIJCCHHGGGIIJIJIGGHGGIIHGEIJJJI
@8158253/1
gccttctgcggaccattagttgaagtcccagccctcagataatcccatat
+8158253/1
@?@BDDDDF?FD?8<CAGFAF??GG:CGEDFCDGFGDGEBFIIFBDFFCF
@8158805/1
ggtggaaatactggtggtggaggatatgaagtattataaggtacatatcc
+8158805/1
?@8BDD?DHHFFFICEGCFCAEGBHGGDHIIGBGIGIIEDFGCHIIGGII
@2549939/1
gtctgcatctgtatatgccctagcacggaaagcagcgagatga
+2549939/1
==@B?D?BFF<C<2AED>IBGGH?3F1@CGBED?D@@A:?19D
@1826683/1
ctctatttcattgtgcattaatctatagaaaattttccagacagtattta
+1826683/1
@@CFFFFFAHDDF4EHEGGIIJJIJIBHGGGAHGCCHGEIIJJC?:?FIG
@3267820/1
tagatactgaacgtgtacacctcacatatgtatggcacaactga
+3267820/1
@@;DDDD;FDFFDD?2A?ECGBEHG@G<E@9AC9;?E<C;GDB?
@8160595/1
aattctttggtgataagaactatttctttaagaatattttggatttcatt
+8160595/1
CCCFFFFFHHFHHJJIJIJJJJJJJJJJJJJJJJJIJJJJJJJJJJJIJJ
@6112478/1
atcaatttcttctttaggtaaaacttttatgccaagccaagacatgaaca
+6112478/1
CCCFFFFFHHHHHJJJJJCJIJJJJJJJJIJJJJJJJJJJJJJJJJJJJJ
@6112857/1
ctcttatgaaaatataactatcactgcttttttagttttataggttcctt
+6112857/1
CCCFFFFFHHHGHJJIIJJJJJIJJJJJJJJJJJJHIJJIJJJJHIJJJJ
@8161129/1
ccgaggtttaaatttttttccgctgtagtacaaatttctatttccgatta
+8161129/1
CCCFFFDFHHHFHJJJJJJJJJJJJHJJIIJJJJJJJJJJJJJJJJJJJJ
@4721450/1
cactgaaccaaatcggctccttgaatgaatttttcattcctccatactcc
+4721450/1
CCCFFFFF<FHAHI=EGGGGIIGIIIIGEEHIJIJIIJFBCHIEIGFHE;
@6113129/1
ctggctattttagcatggaatgtgatctccaagttgtgaatcaatttcag
+6113129/1
@@@BBBDDCDBD?G@G@A:FCD3CHH@CBEHIIB?E:CG??:C<DHDFHB
@8162108/1
cttcagcattcagtagcatcgtgatacgatgtaatattgaaggcaataaa
+8162108/1
BCCDFFFFHHHHHJJJJIJJGHGIJIIEHGIGIJIJJIIGIJIJJIIIJJ
@287696/1
ggcagctttcctccattagttttcttccaactagtgaaatttgacttaag
+287696/1
<<@AB=DDFFA8CAC?CGFAFGGDHI9?<BABACEFHEGH9C4:1:B<D9
@4014881/1
cctggagacatgactacacaaccatttggtat
+4014881/1
@@@DAFAA?FAFBDEIIGGIEGHII<E4B?CF
@4015700/1
gcctattattggcattccagcatcattactaattttttgcaattg
+4015700/1
@C@FDFFFHHHDHGGIGHIJG9BDEHC9FHGG@DI@A<FHIGJJI
@7494595/1
gctgagagtaattcgtcgcgcattctgttgtatatttatgctcacttcac
+7494595/1
CCCFFFFFCFFDFEHHEGIGGGHIFGGGBBBGFGIGIIGCGGIHJJJFIJ
@4016811/1
cctccttccaaaaaaatacagcaagtctggtaaatttatcgcaaggtaat
+4016811/1
CC@DFFFFHADFBFG@FFHHI@GGDCF4CBCBF9?>?BBFCH16;1=B=G
@4017209/1
cttccttctagtgcttcttccaaagcaaataatgaaacttgtgccatcca
+4017209/1
@@@FFFFFHHF?FGIGC<HCHIIGGGDADHCEBCFGH@FHEHGHGHGIII
@7495641/1
gttctgcttgatactccctgggtttaaaatcttcaataacattactcatt
+7495641/1
CCCFFFFFHHHHHJJJJJJJJJIIJJJJJJJJJJJJJJJJJJJJJJJJJJ
@1826775/1
gtctcatttgaaaacgtggatctccaaggtctccttgaacaaatttacct
+1826775/1
@?@BFFDDHHFHHIIHC@A1CABCHHGBGFHGEHIGHEGGHG9<DEGGCH
@6809139/1
cttgcctttgttgctgctgtggtggttcttgcctttgcagctgttgtggt
+6809139/1
CCCFFFFFHHHHHJJJJJJIIJFGIGHIJJJJJJJJJJJJJJJIJJIIJ9
@1827062/1
gaagtttctgagagcatcttctctaactgtcctttgaggtgcaaaacaag
+1827062/1
@@@=DDDFHDHF?FEHEGIIJJIJIGHC>AFHB9EGICECGBHCE;DDBG
@4019457/1
ctaacgttatcaggttttgggtagttgggtaatattttgataacgtggat
+4019457/1
CCCFFFFFHGHHGJCGHIIIIAEFEHIGB?DGGGGJJECCGIJJJIIIB9
@4020299/1
ataaaatacaaggaagacagacagcctg
+4020299/1
?@@DD;ADHD=?A3CBFHIIIIIIGG93
@3270237/1
ctcttcattttcggtttcgtaggcaggtg
+3270237/1
@@@DFDBDHGAH?@CFHGIGBDAEDE?:?
@8162416/1
ccaggaacttcccagtcatcaggaataaagtcattaaccttcaaaatttt
+8162416/1
CCCFFFFFHHHHHJJGHIIIJJJJJIJJJJFHIIIJIJJJIIIJJJJJHI
@1831283/1
ctcagagctaccttggcagctgctaattttg
+1831283/1
@@@DD?DDHFFFH94CA<GGGG9F>4CAF>H
@1080458/1
tgcttgtttttcaggtcatggcagactctgagaacttttaacaatgactg
+1080458/1
@@CDFEBAFHH<FG<GHEHIHIGICGDA411:?F<GHGJJGHIH?DCB<?
@1080793/1
ccactatctaaataaatagctgcagctaatgattcaaataagtctccaag
+1080793/1
C@@FFFFFHHGGHJJJIIHHIIJGHJGGIIGIIEHIIJIIJJ<DFIGEGH
@8164053/1
cttggcttaagagagaaataaagagagaaatagaaaataaatatataaaa
+8164053/1
CCCFFFFFGHGHHGIHIJJJJJJHIIJJIJJJJIJJJJJJJIJJJJJIIJ
@289555/1
ccgcaacaattgtacacaactccataggaagcg
+289555/1
@@@?DDDDDFD>DEAC@AE?CFFGHGGIBG1:?
@4724810/1
gttgccttaaaacaatgtcaagagctt
+4724810/1
@C@DAFDFGH8D8EHDG@FDAC9F@EG
@290793/1
cttctggtagcatttcaaaatgattatatcctagttcttctaatattgat
+290793/1
@@@DDFBAFFDFFGGGHGHIIIGDI<H@FEFHI<AFHGIEDC>F@FBGF<
@4726361/1
cttcttctaatttgttcttcatttctttagtcgtagaaca
+4726361/1
@@@DBBDFHDHBD>ACFE?HGI@EIGEH9:<C@CE?;?E@
@1083702/1
gtcagatgcgttaacttttggtggctttattatattactcctaattgaag
+1083702/1
@@@DDDFDHFF?HIIGGIICBFH1CFCEFCGHEFAA4BF<BDHGIEIIG>
@6810289/1
cctgggtttaaaatcttcaataacattactcatttctgataggttctgca
+6810289/1
CCCFFFFFHHHHHJJJJJJJJJJJJJJJJJJJJJJJJJIJJJJFHIJJJJ
@6810340/1
ctcatcttctttactaaaaggctacacaaacaatcacctgaatcctt
+6810340/1
@?@DADDABFFGFGBFHIG>FHHEFHIIIIFHIEGGGGIIIIIIIGE
@2552400/1
ctggcattttcctgtgactgatttttcttcaacatcaacaaatgtcactt
+2552400/1
B@CFDDFFHHHHHECHGIEIHIJJJIJJIFIGEHHHDCHGII@HFIGEIE
@7497644/1
ctggggtgtatgtcattgagggcaagtgcctcattacaacatccagggcc
+7497644/1
CCCFFFDDHHHHHJJJJJJJJJJJJJIIJJJJJJJJJJJJJJJJJJJJJJ
@4021376/1
atttctttttcttgatctctttcattatcgtaaattgtcacggtctcaac
+4021376/1
?@@DDEFAFADHDGGCFHIBH@H>>EB<HEFHCB@BE<CGGHGGIGGIIF
@7497868/1
cttcttttgtgtgagcattaaatcttaaaatagatacaatgtcactagct
+7497868/1
CCCFFFFFHHHHHJJJJJJJIGJJJJJIIJJJJJJJJJJJJIJJJJIJJJ
@5457061/1
agttgaaggattttctaaagccttgaattcataagttggttgttttttaa
+5457061/1
@B@FFFFFHHGHHJIJJIJJJJIJJHHIIIGIIJJIGIIGIIHJJJJJJJ
@5459023/1
atcctttgctcttgaggaagttggtgtagaggtgcaggctggccatgttg
+5459023/1
BC@FFFFFHHHHHJGHIGHHGHIJGHHHIGHIFHIJJIJJJJJJIIIHIH
@1832094/1
cttctgtaaaacgccaataattgttctttcatgatactctcaagatccct
+1832094/1
@@@F?BDDFF>FFH<FHEEAHG@BHEGEGHGEGG@?CFHDBG4D4?BDGG
@2554768/1
cattgcttgaggtctggtaattggagcggctt
+2554768/1
@;;DBAEDHDFFFHBGHCCF9A<3?EGIDHGD
@3272832/1
cttgcattaaatcacatcacattaccacatttctca
+3272832/1
@C@DDBBDHFGFHIB>DGGH<:AFHFD>FAG@AB44
@1833719/1
ctgctgttgttgaggctgctgtggtctctgctgttgctgttg
+1833719/1
@@@DDDDDHFHDDHCH;D@FCF;G?ECHHGH@F@FF?4:?3B
@2556150/1
tgtggtctctgctgttgctgttgttgctgaggctgctgtg
+2556150/1
?<??DDADHHDDFG?<CCDIH94AAEEGGEEG@DGG<<:D
@2556178/1
atgacattcatctataactaatagattg
+2556178/1
=:;B?BAD<=CFH<FB?@<<@<EEHG@F
@8167682/1
cgcgcattctgttgtatatttatgctcacttcaccaacattcatgaataa
+8167682/1
CCCFFFFFHHHHHJHIJJJJJJJJJJJJJJJJJJJJJIJJJJJJJJJJJJ
@3274132/1
gcatcattcattttcttcattgtaacttggcccgcaacaattgtacacaa
+3274132/1
@@<BFBDACFFDHEGEA<EBEH@FHIHII3ACDFEGEDGGHIG4?F>FDH
@8168822/1
cgtaggcaggtggaggccatcgcctggtcatgcataattcttgtaga
+8168822/1
CCCFFFFFHHFHHJJJJJJJJJJJJJJGIJJJJJJJJJJJJJJJJJJ
@291579/1
caacgataaaatcaggctttatgtttttgtattcttcaatggttgctgct
+291579/1
@CCFFFFF=?FFFGIIIFGIGGHJJIGJJFGHGEGIIJCIJF4BGHIIHE
@8170524/1
gctgggaacaagaatgctgttaatgcctccaagcttaacattgattttaa
+8170524/1
@@@DFDD?FBHGDIGIIIGHGDHIIFGGGII@GHIHGGIGIIIEIIIIID
@8170608/1
ctcatgttataacattatgcagttcattacctaagatatttgttatgatc
+8170608/1
CCCFFFFFGHFHHJJJJIIIJJIJJJJJIIJJJJJJIJJIJJFHJIJIGI
@6122374/1
ctgtacttgaggctgagatgaaggtggtctgctgggttgctggtcaccgg
+6122374/1
@@CDFFFFHDHGGIJ;FGIIEIFIFECHHGIIIG@CDGIGIBHIIGEIII
@292487/1
atcacatactaccgcctgtgttctgttgtttactagagaacttcttaata
+292487/1
@@@FFFFFHHGHHJJIGIHEFABHIIGCGGIIGHFG@DBABFCFHDHGIE
@6811431/1
ccgaggtttaaattttttccgctgtagtac
+6811431/1
CCCFFFDDHHHHHJJJJJJJJJJJIJJIJJ
@4730497/1
gccaatagctgtgggttatatggtgattgatgccattcaa
+4730497/1
@CCFFFDDHFDFHII<BEHIIJBC<<?FHHI@:CFGIGII
@4731064/1
tgggagagtagcttgaggctcagaatcgagtagc
+4731064/1
@@@DDDDDAFBF>FGGABBD>F939CC;;??FBA
@6813856/1
tcaggttgtatactgatttcataatgatgtacgaaacctcgaggcatagt
+6813856/1
@@@FFDDEFHHHGJIEIIJJJJJJJJHJJEIJGJGGGHGJJIIJJHJEGF
@6814927/1
gtcgacaattgtaccaagctctggcattttcctgtgactgatttttcttc
+6814927/1
BBBFFFFFHHHHGIGIJJIJJJJJJJJJJJJJJJIJJJJJHIIJJJIJJG
@293784/1
cactagggacatgaggtgaaattattggtatttcttttttccaaattgcc
+293784/1
@@@FFFFFFF=FFBGHHI9DECHIHHIJAFGGIBEIGJJIHDII9BFGIH
@5459678/1
ctccacctttctttccttttttgcccattattgtgtactatcttcaa
+5459678/1
CCCDFFFFHDFFFIIIJJIIJJDGBGGGHGGIIADCFFDGGJJJJJI
@5460840/1
ctttcttgtcagcacagaataatcttgtatgatgtctcttttggactaca
+5460840/1
CCCFDFFFHHDFFHGGBDCHBHFEFHH<A<EFFGIIIIIIGFGIBGHIII
@296305/1
tcccagtccacttggtttatgccattg
+296305/1
@?@FFFDD?D>B<F<E:AACFGEDHEC
@8172395/1
cttcgcttatctctcttgacagccctatacctatttacatgcctagactt
+8172395/1
@CCFFDDDDFHHGGIIIJIEFHIJIIJJIIIJEHJJIJIIIJEHGICDHI
@1088753/1
cttggctttgccgcttgttgctgtacttgaggctgagatgaaggtg
+1088753/1
@@@DDFFFFHHGDIHBEEHHHHIGHGGIDGEBGGH9?BB@FGHI9<
@3278810/1
cctatccttagtcttcagttcagcttttggattagaatctacagcataag
+3278810/1
@@<DDBEF8DF?FEH>AG?<FEC@<>FCAH@D>CGHHDE9:?D39?DBDC
@3278906/1
atagaaaattttccaaacagtatttagagactttccactatctaaataaa
+3278906/1
@@@DDF8BDHFHGJIIDDHHIIFGGGH9F@BHIID<DDCHGGGGHEGBFF
@4028332/1
atgaaactgaacgtgtacacctggtaaag
+4028332/1
C@@FFFFFHHGHGEHBHIIIIJJJFBFBF
@3279234/1
cggccaacatattactgacctcaaccgtacttctagcattagaagtttct
+3279234/1
CCCFFFFFHGFGHFAE9FGIIGIEHHGIGBHIJJJJGGCFHGGFD?FBDG
@1089508/1
cttgactatgtttgatgacatatcaataacattctcctcaaccttttgta
+1089508/1
CCCFFFFDHHGFGICHIICHHGGJEHHHEJHGG9FGIIIJJEIIFGBHGI
@4029050/1
cgctaatttaaaaattgaatagtttttatgaaatgagtcagaattttcgt
+4029050/1
CCCFFFFFGHGGHJIJIIJJJF?FHIIJJJJDHIJGGIIJGGBDFDHGIG
@3279962/1
ctagtcatttgttcccctgagattggggaggactcaatgccaacattgac
+3279962/1
@@@D?DEEGHFHHGIFEAFCEHGGECGGCHIGIGH>F9DCHIIEHJFCEE
@4029923/1
agcagctcttgcagcattgacactggcgttttggtgggcatggcctgcag
+4029923/1
CCCFFFFFFB?H<FHFBHIIJIIGIJIGGBFDHEDGGBDHE2B;=BBFHA
@1090667/1
agcttccacagcttgtctgtaattgcgataaggtttttcaggattgatag
+1090667/1
@@@FFD?DFFHDDFHHIJHHEHHGIJJ>FHIII9DDGGAGGE39DGGEFG
@4030170/1
cccaatgtttctagcctttcataattcataacgtcattagcagagctcgc
+4030170/1
@<@FFFFDHFGHHJJJIIHIJGGEHJEHJJEEHFHGCE@GHIIGIDHDAH
@4031508/1
gttgtttcaattttggcagtatgcaaatattgtggaccatcactttttac
+4031508/1
CC@FFFFFFH>FHGHIIJ?AEFBCCDHGHGEIGI=GIJIGGE?BDH@A=F
@3283018/1
ctcgtttcgcaattatccagtattatctatagaatatcagctgatatgtg
+3283018/1
B@<DDDDFFHHFDGEGIIIDHHJIIJJJCGGIJIGGIIGIB9BFBBFE?E
@3283410/1
cagcctcatgttataacattatgcagttcattaccta
+3283410/1
@@@DFFAADDDHFIGEGHGGHDHJGGHJJBIIDFDHC
@8173170/1
tgaagaagctgcaaaaagggagctgcaggcc
+8173170/1
?@?DB?DAFHHFFGIIB@BGEFABGGHIIEH
@4739190/1
tttgtcataagttgtaacagtaagttcttttttttccttgactatgtttg
+4739190/1
@@@DDDDDHB?:CF4C@FEGACBFHGIIHECDGFADGGCB9BEDB?B<DG
@4739327/1
atccataataagtctaaatagaccttcagggtcttcatgggcttctatta
+4739327/1
@@@FFFFFGDADFHDDEGIGDBBFHHBFG@E2?;C9FHIE?GIGFG>DF>
@1838093/1
gtctctgctgttgctgttgttgctgaggctgctg
+1838093/1
@@@DDD4?:AAFDFF>EBHH@3CC9<3AAFHAD<
@5464524/1
gctgaggcttgaacaagcccttctgatagcctgcaattcttggttca
+5464524/1
@CBFFFFFHHHHHIGIHHGIIJJIJJJJIIHFHIIIJIIIIIJGIGI
@7505171/1
ctggatctgatcttaacaagccttaagagaaatcttagctgacatatact
+7505171/1
CCCFFFFFHHHHHJJJJJJJJJJJJJJJJJIJJJJJJIJJJJJJJJJJJJ
@5465127/1
ccctcttctggaaagcagctcttgcagcattgacactggcgttttggtgg
+5465127/1
@CCFFFFFHHGHFIIIGIIIJIJJJJJJJJJJGHHIIGHIIGIGIIJFHI
@8176423/1
ctttgagaatctgttaaaggttttcgttgctcattgatatcccttatgtc
+8176423/1
CCCFFFFFHHHHGGHB?CCCEHFGBGIBCHIIIGII>AFHIHHIIIFGAH
@7506340/1
ctgagctggtcttcagtcacccgattctatttcttggtcatcagtttgag
+7506340/1
CCCFFFFFHHHHHJJJJJJJJJJBHIJJIJJJJJJJJJJJJJJJIJJJJJ
@8176801/1
gttgaagataacatacaattttaattttattattctcaatgatttcctcc
+8176801/1
CCCFFFFFHHHHHJJJIIJJJJJJJJJJJJJJJJJJJJJJJJJJJJJJJJ
@6817513/1
tctaggttacatagtgtatgaaccgctgcattaaatattaaagtattgag
+6817513/1
CCCFFFDFHHGHHJGIHHJJJJJJJJJJJJJJJJJJJJJJJJJIIJJJJJ
@8177147/1
catcgcacaacaaacacttggggagttaaatcaacatcagctgagatata
+8177147/1
CCCFFFFFHHHHHJIJJJGIJHHEHCFHGIIGGHJIJJIJJHHHEHFHGG
@7507220/1
ggtataactatcttattgagataattatcttttgaaacaactacctcccc
+7507220/1
BC@FFFFFHHHHHJIFGIIIIJIJIJIJJJJJJJIGIJJJJJJJJJIIJI
@7507943/1
ctttgatggaatttcataaacaactttcaaatccttaatatacgcaacaa
+7507943/1
BCCFFFFFHHHHHJJJJJJJJJJJJJJJJJJJJJJJJJJJJJJJJJJJJJ
@6124773/1
ccataataagtctaaatagaccttcagggtcttcatgggcttctattagt
+6124773/1
@@@DBDDDFDADDEGGGG@FIFHHGIECB<A@HB99?>@@;?3?DDHG@9
@6126530/1
agcattgcagttcatcagaatcaaaatggttgtcatcccataaaacatga
+6126530/1
CCCFFFFFHHHHHIJJJJJIIJIIHFHHHHIJJIEIIIIIIJJIJJJJJI
@1839732/1
cttctgtaaaacgccaataattgttctttcatgatactctcaagatccct
+1839732/1
CCCFFFDFHHHHHIIIJJJIIJIIIJJJJJJJFGGGIJJIFIFIJCDHIJ
@1840135/1
ctctctttctggtgttcatgtaatgaattcgtctgtctccatactctggc
+1840135/1
CCCFFFFFDHHFFEFHIBCHEHHJJJGJJI<FHIGHGGGHHI4CDFHAF<
@1840739/1
caggtttaaggtttccaaaaattttcgaataagcatggaccatgg
+1840739/1
@@@FDEFFFHH>FGGIIGDGHIIBHIJJCHHGIIIIFGIJGIIDC
@1841409/1
tcccaatcaattatgatactgtctccttcaacaatcgtcggtacaatgta
+1841409/1
@@@FFAEDHGHHDIGB>BHHIHHGI3CHIBHIIGHGIJIGH@FH<DGI<?
@5465654/1
gctggggctgttgttgccactgctgctgcggctgttgttgcctctgctgc
+5465654/1
CCCFFFFFHHHHHIJJJJJJJJJJJJJJJJJJIJHIJHGIJJJJIJJIII
@3287223/1
catctcgatacaaaataattctatgagg
+3287223/1
@@@DDBB>AFFHHG3AEGHG@>C4CCAF
@5465766/1
cacaaccatttggtatattcatcctctcaaaataaaagaataatagctag
+5465766/1
CCCFFFFFHHHHHGHIJJJJJJJJJJJJJJJJJJJJJJJJJJJJJJJAHI
@5465838/1
ctccttcttctttttttctagtttcctcctcatcaagagcacggcgatac
+5465838/1
CCCFFFFFHHHHHJJJJJJJJIJJJJJJJJJJJJJJJJJJJJJJJJJJHH
@303802/1
gcactgagttagaataccaacctgaatttcagcaattttcttaatggatg
+303802/1
@CCDFFADDFBDHEGEIEA?@FFCGHH4A@FC>EFGHHIGGH4?GG9BD9
@3287947/1
gttgctgttgttgctgaggctgctgtggtctctgctgttgctgttg
+3287947/1
CC@FFFFFH?FHGIJEGHGGIGBBHDGGFHIGGCCHGIGIEH9?F>
@304478/1
ctttttgaaattttttaatagttggaacaattctatcacctttgaagttg
+304478/1
@CCFDDFFFDHGHIDIJIJIJHBHICGGGG@DHIIJ4B4DDFFG9BDGFA
@3288096/1
ccgtgatctaatatttgagcagaaggtgctggtgcatgtaatactttgta
+3288096/1
@@@DDDFFGHBHHIJJJIJJJJGEIIBFGGHCEEGHGIE4?DHGEGGEFC
@5468147/1
attggttgtaacgattggaaaaataatcagaataagaacggtattgctct
+5468147/1
CCCFFFFFFHHHHIJJIJIJJJJJJJJJJJIJJJJJJJJJJDHIJJJJJI
@5468218/1
cctcacatatgtatggcacaactgataagttaagcattgcagttcatcag
+5468218/1
@@;D?DDDFBCFBFFFBEC?EFEFAB?AEEFFHDCCFFEBBGGFCFBFEE
@4742138/1
ccggtctttctcgataatcaagtgttggtgcattcataattcgggcctta
+4742138/1
@=@DFFFFHGHHGIIFIBHG<EHDGFHBCCB<FCHGGA<CDDGGG6?FGC
@1843144/1
tctaactgtcctttgaggtgcaaaacaagcgatcgc
+1843144/1
@??DD8B4CDDHBBFHB;3AEG>B@DCGGC@D;@:1
@1844544/1
cttggttcaagatcattttaaactgtccttctgacacaccatctctgtaa
+1844544/1
@@@DFB?B?DHHBGEEFBGCE>H4A:?FHDHCE<FHHGBEHDC::DE?<?
@4744529/1
ctttaattctctccaaaattgtaaatccaggaacttcccagtcatcagga
+4744529/1
@CCFFFFFHGHHHJJIGJJIE4FHIIJJIJJIGIIGHJIJGGIEGIIDII
@1844834/1
gttcttttttttccttgactatgtttga
+1844834/1
@@@FFFBFFA:FDFGEGAHG9EDG>B;4
@4034931/1
ctctgctgttgctgttgttgctgaggctgc
+4034931/1
@@?DFA>DHDFHHGHIE@FHHIEFHDH?>@
@7513883/1
ctccaattgcattccctttcacactagggacatgaggtgaaattattggt
+7513883/1
CC@DFDADHFHHHIIIHIGHEIBHGEHICBHGFHHIIGGCBBEHHHIGI9
@6132495/1
agtcagcttacaagccttagtaagcataaatttatggaagccataccgta
+6132495/1
@CBFFFFFHHHHHJJJJJJJIIJJJJJJJJJJJJJJJJJJJJJJJJJJHI
@306430/1
tcttcttcatcagggaaattagttattccactccttttccc
+306430/1
@@@FFFFFFHFBHIJIGIJIIGIGECCHHC4?@ABFAHEFG
@1097410/1
ctagacttgtgcaccagctaaagaagacttatctttaaacggcagctttc
+1097410/1
C@BFFFEFFAFDH<FHGJJIJIEBHJIIGEHIIIFGGEGGAFH8FHI<DG
@1098061/1
gcatgttcttgcctttgttgctgctgtggtggttcttgcctttgcagctg
+1098061/1
@CCFFFFFFHHHGFIHHIIIJIIEBB<EG<?DEGHECH>DAAGGH4DGIG
@4036455/1
cttgatttcctccagcacctcttctttgtctccaacccctacctcttcct
+4036455/1
B@BDBDDFHFFAFGIJJIGGEHGIIEGI>EGHBFHIJJJI<@FHEHIIH@
@6134248/1
gtctccttgaacaaatttacctaaagcaacaacacaattgtcggcagctg
+6134248/1
@@@DDFFFHGHHHJIJJIJIHIJJGJJFGJIIHHHJJJJGJJJIIBHGIJ
@6135197/1
ccccttggcaacaaacagttgttttttcctgatatagctctaacttcaat
+6135197/1
CCCFFFFFHHGHHJJJIIHJIHHJJJJJJJJIJJJJJJJJJJJIJJJJJJ
@4038684/1
tgggaaactgatgatttgattactgatgttaaggaagctatcctaac
+4038684/1
@@@FDE?DDHHFHGIIJJJGIJJJIICHJIIIGI@GHGIDGIIB@@F
@4038721/1
aagctcttcatgccactgattgatgtcccaatggtccacacctttgtcac
+4038721/1
@@CFFFFFHHFFFFEEHGEIGHIBGEHGG@DGGIIJJ<BEHIJEEHGGIH
@308649/1
ctgcttgatactccctgggtttaaaatcttcaataacattactcatttct
+308649/1
;??DDDDDHFH8F;ABE@H?:CB4C9CFEHEFF9G@FCHBH>9GGIBBG>
@308712/1
ctgagagtaattcgtcgcgcattctgttgtat
+308712/1
@@@DDDD3ADF<<EFGEFBHBH8GICGGIIII
@2564526/1
atttgatttatgcttaataagcattacagcaataaacgtttttccagagc
+2564526/1
CCCFFFFFHDDHGJJEIGCH>CHII<DHHII>HGEGIEE9C@8D?FCGI@
@2565273/1
caataattgttctttcatgatactctcaagatccctgattacttcttctc
+2565273/1
@@@FDB;DFH???FGGI@IDGCGIIGGIBE<B99EEFGFCEFHIGG<F>D
@2566558/1
tataagaacaatgagtgagagcttgcaagaggtaacttctgtcttgaaat
+2566558/1
@@@FADDFHBFB<CG<F?CD<FCGGGE?FCGH<EHHEIEGGE@HIFGIID
@7516009/1
gtcctgagctggtcttcagtcacccgattctatttcttggtcatcagttt
+7516009/1
CCCFFFFFHHHHHIJJJJJJJJJJJJGHJJJJJJJJJJJJIJJJJJJJJJ
@7516417/1
cttggacaagttgttatattagtcactttatatgttcttttaacactctt
+7516417/1
CCCFFFFFHHHHHIJIJJJJJJHJJJJJJJJJJJIJJJJJJJJJJJJJJJ
@1847693/1
catcaactgagaggccaaactccttcaggcatgggtcactattaaagttg
+1847693/1
@CCFFFFFFDHHHIEIF3CHHIJJBF2CBE;BHDH?D;DGHGFDAHI?<<
@2567434/1
ctcatcttctttactaaaaggctacacaaacaatcacctgaatcctt
+2567434/1
CC@FFFFFHHHHHIIIIJIJIGJJDFGGEGHHCIGGGBCGE9FHDCG
@2567919/1
gattgaagtaaattgtaaaatgctaatatcctaacgttatcaggttttgg
+2567919/1
@@CFA;DDADFHDEHIIHJJIHG<BHHEGG><AE8A:C;FBBFHCHG?HB
@2569726/1
caacaagttccgttttttggagaggcaactcaggataactatagaggttc
+2569726/1
@@@FDFFBFBFCC9CEF66:AGGHCEEE=DG@HIBG@AHGDGC<FHG88=
@2570248/1
catccttcttttccggaaagaacctagtgtgatggcgtttctgaaccact
+2570248/1
C@CFFFFFDHHHGJJJIGIIGICHI9EEGBHGIEHJJHIJJIFGGGH2;C
@8181663/1
tgccgcttgttgctgtacttgaggctgagatgaaggtggtctgctgggtt
+8181663/1
CCCFFFFFHHHHHJJJJJJJJJJIJJJJIIJJJJJJCFGGHIJJIJIJFE
@1104881/1
atctggagctcatcaagcttcggtccgactgatgatttgaggttcttgtg
+1104881/1
@@CFFFFFGAFFFJJIGIGGFFBFCF@GH6@DAGHI>GGBEBFHH3D@CB
@6138341/1
ccaaaatcataccattagatttattaatttgctcaggag
+6138341/1
@@@DDDD>FFFDFGEF<@3CFDC>EHBHHIEAAA9C@DH
@8182214/1
ctaacgttatcaggttttgggtagttgggtaatattttgataacgtggat
+8182214/1
C@CFFDDDDHHAFDAFHIGDGAFGFFHGI??GHHIGIIIIIFHDHDFGHF
@8182255/1
gctaaatcttcaagtacatagtacataactttagctgtcgtctttctttc
+8182255/1
CCCFFFFFHHHHHJGHIJJJJJJJJJJJJJJJJJJJJJJJJJJJJJJJJJ
@6138969/1
ccgctgtgtctctttctttttttgttagactgatttgatagagcacggaa
+6138969/1
CCCFFFFFHHHHHJJJJJJJJJJJJJJJJJJJJJJJJJJJJJJJJJJJII
@6139025/1
tgaataatagctggctggttcctagaatcccacatggcaggaagttttct
+6139025/1
CCCFFFFFHHHHHJJJJJHIJJJJJJJJJJJJJIJJJJJJJJJIDHIJJJ
@3289895/1
ccggtttctcaaaacatggtgctggatgaggaaatttttcataaagaagt
+3289895/1
@@<DDDDDFHDDADHHGEHG9FHCA@E>FCGEGGIJJJ>?:DBFB@FCGG
@1106174/1
gtgcattcataattcgggccttaactttagtgaactggtcatcaactgag
+1106174/1
@@@DFDDFHGFBDGAH@@FGGEGEF4EEEHFGGCGCF>:DFHAFGGA;FG
@4040413/1
ctgttgttgcctctgctgctgctggggctgttgttgccactgctgctgct
+4040413/1
CC@FFF;=CDHDHHIIIIII@HIE<CEHG8?FCBD8DGHHIB@DFHGCFF
@5473496/1
atcaggttttgggtagttgggtaatattttgataacgtggatgtagatag
+5473496/1
CCCFFFDDHHHFGEHGFGHGGCCHIGIIIJIIIJJIGFHGGGGFIIIIJG
@4041027/1
ggaccatcactttttacatttaaagcatctccttcttctttttttctagt
+4041027/1
@C@FFFFFGHFHHJIEGHIJJECHGIGIIGIGHCHEGIGEI>?FGHED<<
@5473829/1
gggttatatggtgattgatgccattcaactttgcattaactttctgtagt
+5473829/1
@BCBDFFFHHHDHIJJJJJJJJJJJJJJJJJJJJJJJJJJJJJJJJIIJE
@1107540/1
agctgcgacaccatctgatgcctggtgcggaggctaccttgccgtaggaa
+1107540/1
@BBFFFFFGFHHHJJGGIIIIJJJJHGGBHGGBHGHJJGGGIIJ<G7ECA
@8185097/1
attcacttactttttaccagtcccttcagttaatatgctttaactgacaa
+8185097/1
@BCFFFFFHHHHHJJJJJJJJJJJJJJJJIIJJJJJJJJJJJJJJJJJJJ
@5476035/1
actgaaccaaatcggctccttgaatgaatttttcattcctccatactcct
+5476035/1
CCCFFFFFHHHHHJJJJJJJJJJIJJJJJJJJJJJJJJJJJJJJJJJJJJ
@4746810/1
gtctttttttaccaaaccggtattttccccttggcaacaaacagttgttt
+4746810/1
@@@DDDFFHHGDHIJJIJIGDGGGGJGIGB>CEHFHICBG@FGH=CFCDG
@6140597/1
ggccgatctgaggtctgtcaattcaccaggtgatatatttttgcacctgt
+6140597/1
CCCFFFFFHHHHHHHJJJJJJJJJJJJJJJFGHJJJIJJJJJJJJJJJJI
@7520460/1
tggtagttgagtttggtgggtaggggttgtttccctagactgtggttgag
+7520460/1
BBBDDFFFHHHHHJJJCGHJFHIJJJFHIIJJJJJJJJJJJIGHIFHJJJ
@7521176/1
ctcagagctaccttggcagctgctaattttgcttggtgtttgttttctcc
+7521176/1
CCCFFFFFHHHHHJJJJJJJJJJJJJJJJJJJJJJJHGHIJJHJJJJJJJ
@4749020/1
cttgactatgtttgatgacatatcaataacattctcctcaaccttttgta
+4749020/1
CCCDFFFFHGFHHJHGHIIEHIFHIIIJJJFGGF@HDHIIIGEEIJ@HG@
@6826764/1
gttgaagataacatacaattttaattttattattctcaatgatttcctcc
+6826764/1
CCCFFFFFHHHHHJJJJIJJJJJJJJJJJJJJJJJJJIJJJJJJJJJJJJ
@6142027/1
gtggaggtgaaaagaatgatcttccaactgtcacaaacctgttagcagct
+6142027/1
BBBFFFFDFHHHHJJIJJJJJJJJJJJJJJJJJJJJJJJJJJJJJJJJJJ
@4750588/1
cacatttctaaggcctcctgatatcaactgacaattccagcaataatttt
+4750588/1
CC@FFFFF?HFHHIJBIIIJIIJIJIJJJJJJF>HIJEE>GFGGGJDHGI
@3291398/1
cactatattcaccaaccgttaacggagtttgctgtcgaatactctgagct
+3291398/1
@@@DDDDDDH:DDGAEGHF;CFHGI7E8?<?DADBBDCH>;BDGIIGI@@
@3291663/1
cagagactcgtccaatcagattgaaaaa
+3291663/1
@@CFFFDFH?CFFGIIIGGFCHG9E<CB
@1849649/1
cttttatttctttagtaaacttaaccctttgagaatctgttaaaggtttt
+1849649/1
CCCFFDE>DDFF?HIJJGCEHGCG<:CEHIIJFCGEH@HHGHIHEGDHII
@6828453/1
gctgctaattttgcttggtgtttgttttctccaactccgacaaacgccat
+6828453/1
CCCFFFFFHHHHHJJJJJFGGGIIFHIJJJJJJJJJJJJJJJJJJIIJJJ
@6143836/1
ctttaatgaaattatctggagctcatcaagcttcggtccgactgatgatt
+6143836/1
CCCFFFFFHHHHHJJJJJIJJJJJJJJJJJJJJJJJJJJJIJJJIJJJJJ
@6828683/1
cgacaattgtaccaagctctggcattttcctgtgactgatttttcttcaa
+6828683/1
@@@FFFFFGFHDAGGIIJJJJIJJJJIJIIJIHIJJJJGIIJJJGIJJJI
@3292615/1
ctttctttatcgtttttaaacattttattttatttttaaaagttttgttc
+3292615/1
@@@FFDDFB>DFAGHBFEDEF<CHGIFIIIGGIGGI@GHG<FCBH9FFFG
@6829240/1
gtaggtgcagggtatgaaactgaacgtgtacacctggtaaagaggtgaca
+6829240/1
CCCFFDFFHHHHCGHIJJIJJJJJJJHIGIGIJJIGJGGHGIJJJDGGIJ
@6829490/1
ctcttctggaaagcagctcttgcagcattgacactggcgttttggtgggc
+6829490/1
CCCFFFFFGHHGHJJJJIJJJJJIIJIJIIJJIJIJJIIIIJJJJIJIJI
@3293629/1
ctccattcaattgaagaagcaatttcttcgcagcctcttgttttgcttct
+3293629/1
@C@FFFFFGGGGDGH9GGHGIBHHIFHBHGGEG1C;BFAEDGDFEGGDB9
@3294171/1
gcccaatatagattccagaacttccggcataatgagtacatcatttacat
+3294171/1
@@@DDDBDFHFHA@BDBFCBHIIJHECAH<G4?><G>F>FEHGH>EEIG9
@3295844/1
cttggcagtaacaagattttcacatggctgcccctttatt
+3295844/1
@@@DD<;?=DFFFG@ACBEFE<EHG9CD;B@B3E?3??D?
@2574649/1
aatgtttctagcctttcataattcataacgtcattagcagagctcgctac
+2574649/1
@@CFDFFFHGGHDGIHIJJJIEHIIIIJGGGHGGIJIJFGFHIGIJDHHI
@7521977/1
tggaagtaagaggtctttcatttaatgttttttgaaaagcctcacttgtt
+7521977/1
CCCFFFEFHHHHGGHIJJJJJIJJJJJIJJJJJJIJJJJIJJJJJIJJHI
@4751723/1
cttttattgaatagaataggaatgtcaggtgcgttaacttttggtggctt
+4751723/1
@@??DDDDDHF?C><FHIIIIH<B3CF?CCF9??@:?9F4C490:BDB;B
@312583/1
cgccgatcttgtacaacattttacatgcagttagtgcaactgctcccttg
+312583/1
CCCFFF@DGHHFHIJGGGGCHIJBEHFHIIFHEI?9FGIJIGEICHGFB9
@2576034/1
gttacaggagatactggttgttgttgaggtggtagttgagtttggtggg
+2576034/1
@BCFFFFFHH@8FGGIGEHGGHIGIIEGGEFG:DBC?G4B<DEGC2?BF
@313085/1
ctctttcattatcgtaaattgtcacggtctcaacaag
+313085/1
@@@DDDDDHFHHDG:CGGFIIHG>HBEFFG@AGGD=?
@4753424/1
cctgggtttaaaatcttcaataacattactcatttctgataggttctgca
+4753424/1
@@;BDDDDFBHHGIHHIIGJIFJIJJE<A@HGHBFEECEE<DD:?FHID@
@2577932/1
tctggctattttagcatggaatgtaatctccaagttgtgaatcaatttca
+2577932/1
CCCFFFFFHGGHFDHBHDIIJJIBHGEHIGCHGGFGICCBFHGIHDEHG>
@4754854/1
ctgcttttttagttttataggttccttaat
+4754854/1
@@@DD4BDHFHAD@>EEEHE>CHH@H4CAB
@315527/1
cctccattcaattgaagaagcaatttcttcgcagcctcttgttttgcttc
+315527/1
@CCFFFFFFFHFHIHGG>FHEB3CBHGEE9CCAGBCAA<FGFGEHIEGIH
@6146182/1
ccgggttgttgcctaacaggaggtgcactggttacaggagatactggttg
+6146182/1
CCCFFDFFHHHHHJJJJJJJIIJGFHJJIJJEHIJIJJIJIIJIJJJDGI
@5477458/1
ccacatatcagctgatattctatagataatattggataattgcgaaacga
+5477458/1
CCCFFFFFHHGHHJJJJJJJJJJJJJJJJJJJJJJJJJJJJJJJJJJJJI
@1854428/1
cctcctgccactcatcataatgaacaat
+1854428/1
@C@FFDDD>FDHHC@EE4?BEGICCB9<
@1112914/1
tgcagcattaagtcttctctgcactgtgacag
+1112914/1
@7?DDFFDHFHHA?4EDBF9FH9A?GB<CBDF
@5478925/1
cattcctttaacttcatcaacaagtttttgccacttgtaattaggtaaac
+5478925/1
@C@FFDDFHGHGGJGEHIGIJIIJJJJJJJIIJJJJJEHGGIGIJIJIJI
@5479222/1
gcatggtttaagaaagaccaaaggtttctgttgagctagtcatttgttcc
+5479222/1
@@CDDFBDHHDHHIGHIIFGGIIICHHIIIHFFAHI>GHGIIIIIIIIII
@6148443/1
ccaacatattactgacctcaaccgtacttctagcattagaagtttcttct
+6148443/1
CCCFFFFFHHHHHJJJJJJJJJJJIJJJJJJJJJJJJJIJJJIJJJJIJJ
@5479861/1
gtcattatgggcttctattagttcatctatattttttaaggaagtaagtg
+5479861/1
@@@DFFFFHHHHHIJIEHHEI<FHEIJIJJJJIJIJJIHIIGHIGGHIJJ
@6149064/1
cagagactcgtccaatcagattgaaaaaaacaagttgtataacacaatta
+6149064/1
CCCFFFFFHGHHHJJJJJJJJJJIJJJJJJJJJJHIJJJJJJJJJJJIJJ
@1115396/1
gcaattaggagtgaagatggatctctgatcacaaaacaggatgatatact
+1115396/1
CCCFFFDFHAHCFHGIIIJJGGIJJJIJIJJJJIIJJIJJGEHHIIGHHI
@3297127/1
ggctacacaaacaatcacctgaatccttagaattcaaaaattcaaa
+3297127/1
@@@FFFFDHGHFHJGGIIBFGGG@C>@EHHIIGGFHHIJBAGB<FH
@8186796/1
cccagccctcagataatcccatatcattgagacattaacttgcgtagcat
+8186796/1
CCCFFFFFHHHHHJJJJJJJJJJJJJJJJJJJJJJJJJJJJJJJIJJJJJ
@3297985/1
ctagactttttccttaattttaaatttgtataatttcaagataacaaata
+3297985/1
@CCFDFFDHHHHHIJIJIFJIBGIIIIJ<FHEFHEGIGGIJJJIJJGG>D
@3298177/1
cttaattttaaatttgtataatttcaagacaacaaataagatagcttttg
+3298177/1
@B@FFFDFHHHHHJJJGHJIEGJIEBFEDHHJJIIIJJIHIIJJDIEFGF
@8188675/1
cactgaaccaaatcggctccttgaatgaatttttcattcctccatactcc
+8188675/1
CCCFFFFFHHHHHJJJJJJJJJJJJJJJJJJJJJJJJJIIIJJJJJJJJJ
@8189057/1
ctcctcgataatagatatgtaataagaatattgatgctttgcccgtcctt
+8189057/1
CCCFFFFFHHHHHJJJJJJIJJJJJJJJJJJJJJJJJJJJJJJJJJJJJJ
@8189071/1
ctcagataatcccatatcattgagacattaacttgcgtagcatactttat
+8189071/1
CCCFFFFFHHHHHJJJJJJJJJJJJJJJJJJJJJJJJIIJJJJJJJJJJJ
@3300392/1
ccacgatttcggcagcttttacctcattttcactcagaagaaataa
+3300392/1
@@@DFDDFDHHHGBGFEHEGC<EGDGGEHIIGIJEGCE9BFD>>?D
@6834529/1
ttggtttccttatcagtaatctcgaatctattatctcttggacaagttgt
+6834529/1
<??DBDDAFFF?C?AEA?FDIHA?F;FHCHDD>HC9:EHC?9F98:0:?G
@4756210/1
gggctggcctgcagctccctttttgca
+4756210/1
@C@FDDFDFFFFAGGG<FHIFGG3<?<
@4757006/1
ctttgactaaatactcctgaaggagtgatatcggtgt
+4757006/1
@@BFFFFDFBHHGJHGGGHGCGGJJEGI>FFGIB?:1
@7527684/1
ttcatttccaacaggtagtaagtgatcattaagttcgccgatcttgtaca
+7527684/1
CCCFFFFFHHHHHJJCGIHHJJFJJJJJJJJJJJJJJJJJJJJJJJHIJJ
@4759243/1
cttggcagtaacaagattttcacatggctgcccctttattatccctttca
+4759243/1
?@@@BADDFDHDHIIGFG>HIDHBEFGFHEGDHIGGFCCGEGEIE@BFF>
@6151663/1
cgcttctataccaccatcaaggaaaagtgcacccatcaaagcctcaaaac
+6151663/1
CCCFFFFFHHHHHJJJJJJJJJJJJJJFHIJJJJJJJJJJJJJJJIJJJH
@317384/1
cttcattgtaacttggcccgcaacaattgtacacaactccataggaagcg
+317384/1
@@CFFFFDFHHHDIGCDG=EHHEIGHGHGHGGEICGCE3<FCDFHD4B8A
@7530767/1
gctgtggtctctgctgttgctgttgttgctgaggctgctgtggtctctgc
+7530767/1
CCCFFFFEHHHHHJJJJJJJJJJJJIJJJJJJJJJJJIJJHIIDGGIIJI
@1116432/1
gggattcattatccattctcccctaggctttgctttaggatcatcatctg
+1116432/1
<@<DADDFHHHHHIBHAADHIIJID<>GG@GECHIJ943?9D@>4DGDEG
@6154256/1
cttggctttgccgcttgttgctgtacttgaggctgagatgaaggtggtct
+6154256/1
CCCFFFFFHHHHHJIJJJIJJJJHIIJJJJJJJJJJJJJJJJJJ?GHFHI
@1117397/1
gtgcaataatacataaattttccttcaaaaaaaatatccccaatagacca
+1117397/1
?=@=BBD4DCFFHGEGGGEGH@EBH@AH?BFBCDGEIGH<;FHGAC9FEB
@319293/1
atcagtttgagatactgtaatgcattgtaggcagcac
+319293/1
???AD::?CD;D4AEEIEIE4CFFEED@@EDE9C@@E
@4053581/1
cagggaacggcgacataggtgtctgctcttcacatactcttgttaca
+4053581/1
@?;DDBD=FH>?FHGIII<:?D9F<BBH@HIIIAFGIDHBAHCHG>4
@1857073/1
gtcaacatcaagaagaggctgcgtggtattttgaatctgaataccatact
+1857073/1
CCCFFFFFGGHGHIIEIEIGIJIFIJF9FHIIGGIIJJDGIIIJIGGE@B
@4054422/1
cttctgaagaggacatccccgtaccataacaaactgctacaggtagtgtc
+4054422/1
CCCFFFFFHHHFGI@?GGIHH@CGEFFEHIIIIIHGDGHD99B9BF8BGH
@6157000/1
ctcagagctaccttggcagctgctaattttgcttggtgtttgttttctcc
+6157000/1
CCCFFFFFHHHHHJJJJJJJJJJJJJJJJJJJJJJJDGHIJJIJJJJJJJ
@3302916/1
gtttcgtaggcaggtggaggccatcgcctggtc
+3302916/1
@?@FDDDFFGGFGGB<1?3?DGFC9CBDFHB:B
@4056413/1
cctcgataatagatatgtaataagaatactgatgctttgcccgtccttta
+4056413/1
CCCFFDDFHHHGHJJIJGCHIGGCFHIIGHIJJJJDHDGHIE6@DHIGIG
@1859071/1
cactgaaccaaatcggctccttgaatga
+1859071/1
@@@DDDDADFFDHIII6EFG;E4EBAC@
@1859783/1
gtcatttctttttcttgatctctttcattatcgtaaattgtcacggtctc
+1859783/1
CC@DD4?DHHHDFGIGJCCHIIHIJHGDIGB>G?FHGIJIHEGBDAGHDC
@1859799/1
taaaaagccctaagttatacacagctctctgcgaaatgggaataccattg
+1859799/1
@@@FFFFFGGHGHFHIJJJJJJIGHGGGGIJJJJIIGGIIGBGIIGCHHH
@6838477/1
ctggttgttgttgaggtggtagttgagtttggtgggtaggggttgtttcc
+6838477/1
@BCFDFFFDHHHHIIDAEGFHHHIIFGIJIJFFGGGIDGGIJGBGHHIGI
@6839529/1
ctcaaggtacacccctataagggcttcgatagaatctgcaacaactttgt
+6839529/1
CCCFFFFDDFHHHJIGGIGIJJIJJJGIHJJIJJJJJJJJJJIJHIJJJD
@1860936/1
ctggaagaaagaataaccatgtctctctggtttgatgtagattgtgcaac
+1860936/1
@@<DDDADFHHDFIJE9CIHEHAHGGGJJIHEGEFGGFEIBDG>:<<DG@
@4761485/1
cttccattgagaaggcctgacggactgatggaatccaaaccatacttcac
+4761485/1
@@CDFFFFH<DFFHGIDGEHGGGHGIE@BFEEHICBFGH?FEFEB@DHGI
@1120565/1
gttccagagactcgtccaatcagattgaaaaaaa
+1120565/1
@=@DDDDAFHFHHI?BFGIGBFF9?FEHHGFEH0
@4764586/1
gtctgtcaattcaccaggtgatatatttttgcacctgttataaatgtagg
+4764586/1
?@?DDDE?AHH<FF3<;F:FEFEAEH9FHCGG@<EFGGCEGHGI<BDBFF
@2586698/1
catagttatttggaagtgatttgcacgaagcactataggtcgaccttctc
+2586698/1
B@@DFDDDFHGFFGJICCHHGEIJI3FB@BHEHEHEEFHHIJIGJIIICH
@2586915/1
gggggagttaaatcaacatcagctgagatat
+2586915/1
@@@?DDD=D4<CBBBCFHG<BB<?E<EH9BF
@2587003/1
cttttgggcggtaccatggtataact
+2587003/1
@@@BD4?D?:@F?6D<GHDDFF@4?D
@321307/1
ccgcagattaaaatttttaagtatgact
+321307/1
?78D;AA>F?><D:AC@CDEGGG9AA<E
@6845570/1
cttccatccgctagtttttcaggtttactgaacttagctgtctctggttc
+6845570/1
@CCDDE>DFDDFHGACGGHIGCHAFHHIGIEGIIHGIGIHBFHHIIIIII
@6845792/1
cgaatactgttcttaggaatatttccaatgaat
+6845792/1
@@<DDDDDH<CDHICEGHGGIGICBEHH??FH?
@3311821/1
attttttaaggaagtaagtgcaggggaa
+3311821/1
@@@FDFDAHH?DFEF<CFCBE>B@A::C
@1122268/1
ctcttcctttttttggatctgaagggcggt
+1122268/1
;@=;BDDDHFF?FDBBE9GGGG?GF6:?A8
@1122753/1
ataagaactatttctttaagaatattttggatttcattgatagtatctga
+1122753/1
?@@FFFDDHGGGHIFIIICGFGEBF>HIH6CHGGHGGIGIIIJGIGIFG9
@7535680/1
cttggctttgccgcttgttgctgtacttgaggctgagatgaaggtggtct
+7535680/1
CC@FFFFFHHHHHJJJJIJJJJJHJJJJJJJJJJJJJJJJJJJIBGIFFH
@1123803/1
tgttcttcttgaagttggttcagctgtagtctgtctgcatctgtatatgc
+1123803/1
?@?DDDDDFDD?3B?B9A3A>F?BDGEA@EHGCHIGIF4CG<?F>>BCGF
@8196783/1
ctgtacttgaggctgagatgaaggtggtctgctgggttgctggtcaccgg
+8196783/1
BCCFFFFFHHHHHJJJJJJJJJJJFHIHIJJJJJJJHIJJJJJJJJJJJJ
@2590043/1
gtcacaactaacaatgggccacaactcatattgatcgtcaaatgaaacat
+2590043/1
??@FDDDFFHHHAGGCHGHEG?EA@E@?FGII><DHH@DGG>D@GEHHII
@8197183/1
cagtcttcaatgattagaaggtttattcgactccaaacaatcttttcagc
+8197183/1
B@CDFFFFGHHHHJJJJIJJJGIJJJJJJJJJJJJJIJJJJJJJJJJJJJ
@4061567/1
tcgcagcctcttgttttgcttctttttttgacctacccttgccgatagca
+4061567/1
@@@FDDAD8FDFHGHHGGI>HEHHIJJGHE?DDF@BAGGC9==:4;ABDC
@1126374/1
gttctctaatcatctgattagtagtaacgattctccactgaacc
+1126374/1
@@@DDDDDFFFFF<A:CFFEE<CHE<DHG<@@<F@FI@DF>F?F
@6163935/1
ctgggaccattttccaaaggtttaaaagcaggtattgcattggtataagc
+6163935/1
CCCFFFFFHHHHHJJJJJJJHHIJJJJJJJJJFHGJJJJJJJJHIJJJJJ
@6847497/1
cttggaaacaattttataattattggatatattcatgccacattccattc
+6847497/1
CCCFFFFFHHHHHJJJJJJJJJJJJJJJJJJJJJJJJJJJJJJJJJJJJJ
@6166657/1
ctgatttgttgtttattagggtagcatttggaggactgtcagatggtttt
+6166657/1
CCCFFFFFFHHHHJJJJIJJJFHIJJJIJJJJJJHIJJIIJJJJJIHIJJ
@7540683/1
taagttcgccgatcttgtacaacattttacatgcagttagtgcaactgct
+7540683/1
CCCFFFFFHHHHHJJJJIIJJJJJJJJJJJJGHIJJHIIJGIJJJJJJJI
@7541345/1
ccatgatttattaaacccgatgctagctttcttaaatctggttctctaat
+7541345/1
@CCDFFDFHHHFHGIJJJIFEHIGIIGIJIIJJJGIJGGHGFHIJJJGIG
@2592934/1
gatactttaatctaatattatattgactaacaaaatatctttcaacagta
+2592934/1
B@@FFDDFHHHHFGEHIGIGGGJIJJGH@AGEHEHHIIGIIJIIIFGICG
@7541880/1
caaatgttaaaatctaacaaataacaagtacaggtcaaatccatctttgt
+7541880/1
CCCFFFFFHHHHHJJJJJJJJJJJJJJJHHGJJJIJJJJJJJJJJJJJJI
@7544483/1
gtctcttcaaaatcttcttcatcacgtcgtctttttttaccaaaccggta
+7544483/1
BBBFFFFFHHHHHJIJIJJJJJJIJJHHJHJJJIJJJJJJJJJJJJJJ@G
@1133117/1
cccaagaggagagcttttattgaatagaataggaatgtcaggtgcgttaa
+1133117/1
@@CFDFFDHHHGHIIIGIJIJJIIJJFIIIGIIFHEDHGIJFDGE?FDHG
@7546242/1
cacatagcttcggccacttctttgaactaagtacagcgaaattcttattc
+7546242/1
CCCFFFFFHHHHHJJJJJJJJJIJJJJJJIJGHJJIIJJJIIJJJJJIJJ
@7546304/1
cctgggtttaaaatcttcaataacattactcatttctgataggttctgca
+7546304/1
CCCFFFDFHHHHHJJJJJJJJJJJJJJJJJJJJJJJJJJJJJJHIJJJJJ
@1134987/1
gtctgtaattgcgataaggtttttcagga
+1134987/1
?8??A:BD4AC<C@EFGGCC<FGH@29AF
@1137012/1
gaagaactgtatctccgagaaattctaacctctgattagacc
+1137012/1
@@CFFFFFH>CDFGGG>EFEGE9<EHFIE9CEHI@<@?<00?
@7548966/1
aaatggtatttggtaggacgtgctgtaccttgtatactagcatgactgac
+7548966/1
CCCFFFDDHHHHHHIJJJJJHJJJJJIJJJJJHJJJJJJJJJJJJJJJJJ
@7549311/1
ctctcaaggtccctgattacttcttctcgaggtggctgcagtttccatat
+7549311/1
CCCFFFFFHFHHHJJJJJJJJJJJJJJJIIIJ?HHIIIJJJHIJJJJJJJ
@7549680/1
ctcatgttataacattatgcagttcattacctaagatatttgttatgatc
+7549680/1
CCCFFFDFHFHHHIHHHEEHJIIGHHFHHHJHIJJIHIJGIIJJHGHIII
@1139048/1
cttgttttctgttatagtccagccagcattctacagtatat
+1139048/1
?@@DBDBDFDD??E<GGAE@HECE;?F;FFCHE9<C:99BD
@6167346/1
caccacggtcccattgtgtttaatacttctaaaaagtcatcaataatttc
+6167346/1
CCCFFFFFHHHHHJJJGHHIJJJJJJJJJJJJJJJJGIIJJJJJJJJJJJ
@8203722/1
aaccaatatgttcgtctcacccatgttaaattttttcagaatcatgtgat
+8203722/1
CCCFFFFFHHHHHJHJJJJJJJJJJJJJJJJJJJJJJJJIJJJJJJHIIJ
@4771046/1
cctcatacgactctaattgtaaaaatgttatccatttttgggttaataac
+4771046/1
@C@FFFDFAHHGFIIIGGIHHICGHHJF>HIGHAHC>GGHIJBDG4BFCG
@6168454/1
gctgtaatggaaacgactgcatttgggcaggtcttcttgtaacattgcag
+6168454/1
CCCFFFFFHHHHHJJJJJJJIJJJJJJJJJJFHIJJJJJIJIIJJJJJJJ
@4771137/1
cttgaagttggttcagctgtagtctgtctgcatctgtatatgccctagca
+4771137/1
??<=BDADHBBAFBEG<F>AC<4CBEAF4CHEGECCFHFEEGG9DGG@HG
@8204633/1
ctctatttcattgtgcattaatctatagaaaattttccaaacagtattta
+8204633/1
CC@FFFFFHHHHHIJIJJJJIJJJJJJJJJJIJJJJGJIIJJJJHIJJJJ
@4771971/1
ctttatcgtaacggtcatttctttttcttgatctctttcattatcgtaaa
+4771971/1
CCCFFFFFA8CFFIHGGIJIBHHIIJIJ<9FEHCDEFEAGGGIIJIIJ<G
@3317475/1
ctagtttttcaggtttactgaacttagctgtctctggttccaattctaac
+3317475/1
@@@FDFFDDHHGGIJJIJDH:CGIIGIJ<D>FHGGGHG@<GBCCDDBBGI
@326270/1
ctcttgttttgcttctttttttgacctacccttg
+326270/1
<@@FDFBDHGFAHGIHHIFEBHAHGHHHECBBF>
@6859825/1
catcattcattttcttcattgtaacttggcccgcaacaattgtacacaac
+6859825/1
@@@DDFFDFFFDDDEHEGHIGIIEHGCC<CBGII:FACHGBEIGIIEHIC
@6861307/1
gtttttgaatcactactttttgaaacacaatgtgag
+6861307/1
;??D1DAD8<A4AA:BE>FFACF@<BFEE1991?<?
@3319811/1
tcttctttaagacactgactaaaatattgttcaag
+3319811/1
@?@FFFDF<DFDAGFH<ECEHEIGIC>BFCFHHGD
@6862418/1
gcctcttgttttgcttctttttttgacctacccttgccgatagcaataag
+6862418/1
BCCFFFFFFHHHHJJJJJJJJJJJJJJJJJJIJJJJIIIJHHJJJJJJJI
@8207893/1
gaaggcttttgggtcgtgagaagctgcaacggctgctatagatggaacgt
+8207893/1
CCCFFFFFHHHHHHIJJJJJJJJJJJJJJJJJJJJJIJJJJIJJJIJJJG
@8208507/1
ccgacgacactttttagtaccgggcttactaagggagttttcttgatcat
+8208507/1
CCCFFFFFHHHHHJJJJGIJJJJJJJJJJJJJJJJJJFHIJJJJJJJJJJ
@6169158/1
ctgataaattagaatcatcccatagcaaatggtatttggtaggacgtgct
+6169158/1
CCCFFFFFHHHHHJJJJJJJJJJJJJJJJJJJHIJJJJJIIJJJJJJJJJ
@8208793/1
ctcagtttcacttaaatcttgaaagatattatcacagattgcccttatct
+8208793/1
CCCFFDFFHHHHHJJJJJJJJJJJJJJJJJJJJJJJJJJJJJJJJIJJJJ
@6171607/1
ggcttgtctaacttgaccaacggtaaaagcaggaggttgttgcatccttt
+6171607/1
CCCFFFFFHHHHHJJJJJJJJJJFHIJJJJJIJFIJFHIIJJJJJJJJJJ
@1871596/1
cctggcaatgtgacctcaagttccatcctatcattgccaattggtagtgg
+1871596/1
BCCFFFFDHGFFFJIGJJ<BIHIJJCHIIGI>HIHG>GD>GIEGD>G9?F
@1143961/1
gtaggaagttatcaagaaatctaagattgcatcaccgaggaattccagcc
+1143961/1
@@CFF<DDFFHHDGGGEGJBIBCGGHHHIICECFGCGH8GG;FG>DGGGC
@5494888/1
ctaacttttaagtttttaaatcttttatgaatccatggaatcagaatcct
+5494888/1
@@CFFFFFHHHHFHIIJIIJJIJJIJJJIJJIJJJJIIIJJJBDGGIEHI
@1872317/1
ctggtgtagaattacagaataactcatgaatgctttctaatgtttcttca
+1872317/1
@@@D:BADDFBFHEAHIIIIIIIECHGIEHIGIEIIGIIIIIFHIIIFIC
@2598915/1
cctgaaggcttttgggtcgtgagaagctgcaacggctgctatagatggaa
+2598915/1
@@@DDEDFGHDHHF>GFFGHHEHJ<?D>GGGGIIIG@@CBFGEC4@GGID
@4774969/1
gccaggtgaaagatgccggaagtatttgtggagtccatatttaactgcta
+4774969/1
CCCFFFDDFHHHHIJJIJJIIJF?GIIIIIJIJHIDBFGIGJGGGGGIJE
@8208916/1
gtctttttttaccaaaccggtattttccccttggcaacaaacagttgttt
+8208916/1
CCCFFFFFHHHHHJJJJJIJDHIIJJJJJJJJJJJJJIJJJJJIFIIHJJ
@8209293/1
tccagcatcattactaattttttgcaattgttgagtgaagtttctgagag
+8209293/1
CCCFFFFFHHHHHJJJIJJJJJJJJJJJJJJJJJJHIJJJGIIJJIIJIJ
@3323547/1
ctcctaacaaggttgttaatctctctttcccgatcaggcgctgacctggc
+3323547/1
C@@FFFFFHGHHHIJGJJIICGHJJJHJADHHIGIIIIGJJJJJJGHIFJ
@4067014/1
ctgttgttgctgctgctgttgttgttgctgctgttgttgttgttgaggtt
+4067014/1
@@@BADDD;AFFHEGGGB?@AHI9<AEFAB>3?EFFDE8?F@GE?4D;B@
@3325163/1
atattttgataacgtggatgtagatagg
+3325163/1
@@@DDDDDF>DDHI>GG?<A3ACFED@C
@8210821/1
gttgccactgctgttgttgaggctgctgtggtctctgctgttgctgttgt
+8210821/1
C@CFFFFFHHHHHIIJHIJGIIIJJJJJEGG??FHIJGHCF<BGGBGGCD
@5497511/1
cttaatctagccacttcagccttatgcctctcaaactcaagctgtcgctt
+5497511/1
@CCFDFFFHFFHGIFGIJJJGHIEHIIGEIJJJIIJIJIIJGHIGEHIGI
@6866639/1
ctctgttcttttttgaaacgaaatagttttttacaatactgctgtaatgt
+6866639/1
CCCFFFFFHHHHHJJJJJJJJJJJJJFHIJJJJJJJJJJJJJJJJJJJJJ
@1145031/1
ctctatttcattgtgcattaatctatagaaaattttccaaacagtattta
+1145031/1
@@@FDFFAFHHHG@GGIGIEIJGGHGGGIJB9FHIJDFECHH@H?C49?G
@1872637/1
ctggaacatagttttaaactgacttgaacttcaccagatctagtaaatat
+1872637/1
@@CF=DDAFHHDFGDGHBGGIBG@HBCG?FBBHGBEE9F;GGHAD<9BAD
@7551089/1
gctgtttacaccaacgataaaatcaggctttatgtttttgtattcttcaa
+7551089/1
CCCFFFFFHHHHHJJJJJJJJJJJJJJJJJJJJJJJJJJJIJJJJJJJJJ
@1146459/1
ggtttaaattttttccgctgtagtacaaatttctatttccgattattttt
+1146459/1
@@;DDDFFHHHHFIIBEHHGCHIGHIIIJJJFEBCHIIBIIEGGDH>FGG
@2599982/1
caaagatctttttccgccacatttccaaggc
+2599982/1
?@@?DEFDHDFHGDEAHHIIGIGGIDFHF?E
@2600533/1
gtggctttattatattactcctaattgaagagccttttcccaaaatcata
+2600533/1
@@@FFDF?BFAFHCFH@FHHIIGGIIBHI9FAGHIIIIJIBHHHEHGGGI
@6869172/1
gttctaacttaaagctgactttagtacatcgcctggagacatgactacac
+6869172/1
CCCFFFFFHHHHHJJJJJJJJJJJJJJJJJJJJJJJJJJJIJJJJJJJJJ
@6869223/1
ctgcaatttccaagaaactttacttttcacaaataaatataaaaagaaaa
+6869223/1
CCCFFFFFHHGHHJJJIGIJIJJJJJJJJJJJIJJJIJJJJJJJJIIJJJ
@6174376/1
gcctcttgttttgcttctttttttgacctacccttgccgatagcaataag
+6174376/1
CCCFFFFFHHHFHGJIIJJJJGJJFHIIJJJIIHIIJIJJJIIJJGJJGH
@1875577/1
gttccactttcacaatcaattaattggtaacatggtaaaataccttcttt
+1875577/1
@@@DADDFGGGDFHGHIBEDEHHIIGDCCHIICEFH<FEBC>DDDDGIGG
@6175908/1
acaggagctgcgacaccatctgatgcctggtgcggaggctaccttgccgt
+6175908/1
@CCFFFFFHGHHHJJJJIJJJJJJJIJJIJGHIIJJJJJGJIJJJJJJH=
@5498088/1
atttcctgtgatcttgtctaagattgctttcgctgcggcatgctttgctt
+5498088/1
@CCFFFFFHHFHHJIJIJJJJJFIJJHIIJHIIIJJJJJIJJJJJJIJJJ
@1148436/1
ccacacctttgtcaccactatattcaccaaccgttaacgg
+1148436/1
@@@DDFFF8FHCDFGIEGD>FEFHCI>A?8<C:??CEHIA
@5499718/1
tgctgctcaatttaccttcatccttgttttcaaagttgataaataatatt
+5499718/1
CCCFFFFFHHHHHJJJJJJJJJJJJJHJJJJJJJJJJJJJJJJJJJIJJJ
@1151606/1
agggtttcttccgctaatttaaaaattgaatagtttttatgaaatgagtc
+1151606/1
?<@FBDDDBHHGHIJHGGGCAFC<<FGFHCHII?FGIIIJJI9B@FAF<@
@7554213/1
caccaacattcatgaataatggaaaatcacatagcttcggccacttcttt
+7554213/1
CCCFFFFFHHHHHJJIJJIJJJJIJJJJJJJJJJJJJJJJJJJJJJJJJJ
@1876398/1
gttcgtagtgaagaactgaaagcagatctaaatttctcaaatttctttct
+1876398/1
@@@DDFFDFA?FHICHIIIEIDHC>A3AAC?D>EGHHF9DGCGBDCE@DD
@6873167/1
gtcctgttggtccattaatataaaatggttcaacttctttggtgtac
+6873167/1
@@CDFBFFFDADCCGBGIIHID>C@ED@H?FDCCHEGEBF@9?FDBF
@1877295/1
ctggagacatgactacacaaccatttggtatattcatcctctcaaaataa
+1877295/1
@@@FFFDFHHGAHGIIIGIEHIIJIIJJHBGIIIIIGECHHIIICH@GED
@7555269/1
cccaagaggagagcttttattgaatagaataggaatgtcaggtgcgttaa
+7555269/1
CCCFFFFFHHHHHJJJJJJJJJJJJJJJJJJJJIJJIHIJJJ@GIIGHIJ
@8216539/1
ccgaggaattccagcctttgatagcaatcggtaaagttttgcctata
+8216539/1
CCCFFFFFHHHHHJJJJJJJJJJJJJJJJJJGIJJJIIJJJJJJJJJ
@3328245/1
ctcaggagaaatttcaatttttgcaaattgttcgtagtga
+3328245/1
CCCFFFFFF>FHFHGE>AJIIJGJJIFIIFI?@F?FA@FA
@1878911/1
ccctcttctggaaagcagctcttgcagcattgacactggcgttttggtgg
+1878911/1
CCCFFFFFHHHGHJJDIJIJIGIJJJJJJIHGIIICEHIIG:FGECHFGG
@3328647/1
ctccggctaaggctgtatcatcaacttctaaaggtttcca
+3328647/1
<@BFFFFFDFHDHIBDGHGIJJBHEHIIJDEB?9CFHIIF
@4782747/1
cctggatctgatcttaacaagccttaagagaaatcttagctgacatatac
+4782747/1
@C@BD;DFH?FHBDGIJG<@?EAGGGIBHGHA>F4CFEH<DD9?B<DHGH
@3329544/1
ctcccatctgcatccttcttttccggaa
+3329544/1
@@@FFFFFD4CFHIJJEIIJIJJIED1C
@1880086/1
gacctctaggaccagtttgcaaagggaagcgagcttgctgttgttgctgc
+1880086/1
@CCFDFFFHBHDFHI<BG:CEHE9CE;FGHHGDF@?BFEGBGFEDDEGIG
@334707/1
cttaatgatatcagtcagcttacaagccttagtaag
+334707/1
@@CDFFFFHFHFFIF@FEHEIIBHHB=FECGBEECB
@4072476/1
gttatcaagaaatctaagattgcatcaccgaggaattccagcctttgata
+4072476/1
CCCFFFFDADFHHIIIJIEGGHIH@AHIJIIIB6CFGGJ4BFHEGIFGGA
@335980/1
cttgcctttgttgctgctgtggtggtt
+335980/1
?;=DDD?DDBAD>>FAE<FAGCAG7@1
@336134/1
cacctcacacctggcactaaactgtaaagggcttcactgcaaaagtttga
+336134/1
@@@FF?ADFHH8DG<AEGBE@DDGG?4CBBE?9FH9BCEFGH>;D@<9B@
@5503180/1
gggtaggggttgtttccctagactgtggttgagacacttgctggggaggt
+5503180/1
BCCDDFFFHFHHHJJJJJJJJJJIJIJJJJJIJJIJJJJJJIIJJIBGH;
@336792/1
gttgggaagtgcttgttgttttgcagacaacatgccttggtat
+336792/1
@@@FDFDD=:CFFEHFAFEHGE@>@@?EB;@GHIHBEEFGDBF
@336803/1
cagcctcttgttttgcttctttttttgacctacccttgc
+336803/1
@@CFFFDEAHDHH@CCGBHAEEHD@GBAB?DDHHEGFHC
@6178625/1
atctcttgtaggaactggactgcattaaaatccgaatcctttaatgaaat
+6178625/1
@@<DDFFFFHHFHJJIJIJGIGGJIJGEHGGGCGHIJJGHIGIGIHGGGH
@337355/1
ctcccatctgcatccttcttttccggaaagaacctagtg
+337355/1
?@@DDFFFGHDDDGDH>GIIEEGEFAG?FGGGGII<BBB
@5504064/1
gtcgaatactctgagcttgctgagcgactaatgccactgtgtccaca
+5504064/1
CCCFFFFFHHHHHJJJJJJJJJIJJJJJJJJJJJJJJJJJJJJJJJJ
@337885/1
gcctgcttgtggaaaaccaccacaaatccacttggaaa
+337885/1
@C@DFFFAFFB?FHIGIJIJDHGICGIEGGH@@G@HB@
@338573/1
tactaagggagttttcttgatcattttcgtttacccag
+338573/1
<@@DDDDAFDHC?4<BCFEEE9AE@HADFAD;8?BDAF
@338838/1
ctctgctgttgttgttgttgctgaggctgc
+338838/1
CCCFFFFFHHGHHIIHEGIIIGH<FE1FHG
@5505072/1
ctttctgtatcaactgcagcctcttttaccattgtacgagtttgagcatc
+5505072/1
@@CFFFFDHHHHHIIIIIIIIIGIIIIIIIIIIIHIIIHGDDHGEGHIIH
@5505114/1
ctttgaactaagtacagcgaaattcttattcgattgaagtaaattgtaaa
+5505114/1
BBBFFFFFHHHHFHIJIJJJJJJJJJJJJJJJJJJJJJJBHIJJJJIIJJ
@2605094/1
cactttgttctttcttgtcagcacagaataatc
+2605094/1
@@@DFF<DBHDFFIGGGFIEDEHGIEAGC@FEH
@1153744/1
gctgttgttgctgaggctgctgtggtctctgctgttgttgttgttgctga
+1153744/1
CCCFFFFFHGHHHCEAFFAEG@AFGGHBEGHGIGJI@?DH@BA3BGF>>?
@2605524/1
gtccctcttctggaaagcagctcttgcagcattgacactggcgttttggt
+2605524/1
@@@DDFFBHFFHHJJEAHGIJIJIIJJIJIIIIFIJGHIIIGIFHIJ@G;
@7558763/1
caacaatttctcttcctttttttggatctgaagggcggtcccctcttttg
+7558763/1
BCCFDDFFHHHHHJJJJJJIJIJJJJJJJJJJJJJJJJIHHHHFFFFEEE
@1880678/1
ctagattatcccttctgaagacaggactaggtgctgcaatg
+1880678/1
CCCFFFFDHHFBCDAHCGHICH@GG<CFEFE?BF94CFHGH
@7559621/1
ctgatttttcttcaacatcaacaaatgtcacttcaaactgttgctcagca
+7559621/1
CCCFFFFFHHHHHJJJJJJJJJJJJJJIJJJJJJJJJJJJHJJJJJJJJJ
@1155570/1
cactgctgttgttgaggctgctgtggtctctgctgttgctgttgttgctg
+1155570/1
B@BDDEFFHGHHGIIGBHGGIGIHIJCH>FEDGGGFAFCGGDA<BFHEHF
@7559835/1
taggcaaggtacagcctcaccacctcaaccgaacacttctaggttacata
+7559835/1
CCCFFFFFHFHHHJJJJJJJJJJJJJJJJJJIJJJJJIJJJJJGIIIJJJ
@3330840/1
cttctggaaagcagctcttgcagcattgacactggcgttttgg
+3330840/1
CCCFFDFFHGGHHFGGHJHGJJJJJJJGGHIJFIIJJAGEBF6
@7561740/1
ggaccggtttgcaaagggaagcgagcttgctgttgttgttgctgctgctg
+7561740/1
CCCFFFFDFHHGHJIJFIIJJIICFHJJIIEIJJIJJJHIIGIIGJIFIE
@1883382/1
cctcagagctaccttggcagctgctaattttgcttggtgtttgttttctc
+1883382/1
B@CFFFDFGHHGFIEHJIIGH9EHEHEGIGIIIIJJB?CFGIJIJIJIIG
@8217673/1
caccatctgtttgttgattttcaaaatgaatatgacagtataaaaagccc
+8217673/1
CCCFFFFFHHHHHHJJJJJJJJJJJJIIJJJJJJIJJJIIJJJJJJJHIJ
@3333467/1
ggtctctgctgttgctgttgttgctgagg
+3333467/1
@@@DDDDDFFB<D@<@GFGH:ABBFHIB<
@8218411/1
atcattactaattttttgcaattgttgagtgaagtttctgagagcatctt
+8218411/1
CCCFFFFFHHHHHJJJJJJJJJJJJJJJJHIJJJHIJJJJJJJJJJJJJJ
@1884358/1
cttccgttccaccctttctgctgcgatctttgccat
+1884358/1
<@@DBDDDHDFD3@FGIHIBFH>EHEEGHACFHEIG
@1885079/1
ctgataaattagaatcatcccatag
+1885079/1
@@CDDDADHF>DHGI@A4?BDFHI<
@6874338/1
ggccaatagctgtgggttatatggtgattgatgccattcaactttgcatt
+6874338/1
CCCFFFFFHHHHHIJJFHIJJJJJHHIJJJJJJJJJJJJJJJJJJJJJJJ
@5506894/1
taattctttagcctctaaaccttcatctttatcagtaatttctttaatat
+5506894/1
BB@FFFFFHHHHHJJJJJJJIJJJJJJJJJJJJJJHIJIJJJJJJJJJJJ
@1885974/1
gtacacagttgcagtcctgagctgg
+1885974/1
@@@DDEFBCFA?FH<;FAHH@GEHE
@5507016/1
ttcaattgttttaaagcacatttggctgcggtacatttagctatcctgta
+5507016/1
CCCFFFFFHHHHHJJJJJJJJJJJJJJJJJJFHIJJJJJJJJJJJJJJHI
@6180041/1
gtaggacgtgctgtaccttgtatactagcatgactgactagatagaagtc
+6180041/1
CCCFFFFFHHHHHIJJJJJJJJJIIJIJJJJJJJJJJJJIJJJJJIJJJJ
@2611339/1
cctcatcaagagcacggcgatactgcaaacaagggatagcactcaagggc
+2611339/1
@@@DDDD;4DFFFII86EGBFGGHGGGC>FEEHDEGGEHI>FHGHHGIIE
@2611596/1
ccaatattgattccagaacttccggcataatgagtacatcatttacatca
+2611596/1
C@CFFFFFHHHGFIJIJJEIJGHHGJIIIHIIIIGGHGCFGDHEGHG>BG
@6183775/1
cgcaacaattgtacacaactccataggaagcgccaaaggcttctctcgtg
+6183775/1
@CCFFFFFGHHHHIJIIJIJJIIJIIJJIIIJJJIJJIJCGHIIJIJI;C
@4081538/1
gctgtggtctctgctgttgctgttgttgctgaggctgctgtggtctctgc
+4081538/1
@CCFDEFBHHHFHIJJIIIIEHCHCGFHIIICDHEHD?H@B3?939?<@3
@6183868/1
ctcagagctaccttggcagctgctaattttgcttggtgtttgttttctcc
+6183868/1
CCCFFDFFHHHHHJJJJJJJJJJJJJJJJJJJJJJJHGHJJJHJJJJJJJ
@6184096/1
ggctccttgaatgaatttttcattcctccatactccttgtcttacaggta
+6184096/1
CCCFFFFFHHHHHJJJJIJJJJJIJJJJJJJJIIIJIJGDHEHBDDEH:B
@8222190/1
gggtaatcaaattttatgacaaaattgcaattctttacatcaataccttc
+8222190/1
BCCDDFFFHHHHHJJJJJJJJIJJJJJJJJJJJJJJJJJJJJJJJJJJJJ
@1156317/1
ctggtattatgagtgttacttctcatcctaggacgtc
+1156317/1
@@CDDDFFAFFFHE>GH@9CHICHEIIIHGHHGH@:?
@4085531/1
cctccttccaaaaaaatacagcaagtctggtaaatttatcgcaaggtaat
+4085531/1
@@@DBDDDFGFFHHJIJEHGE<EDEBGCCG?BDGCEGAHBEGII6CBA8B
@3337650/1
atccataattcagaaagaatatacacaacagac
+3337650/1
@@@FFFFDHHHGHII@FIIIIFJCI3<AGCCBA
@4086505/1
ccgcagattaaaatttttaagtacgactaagtgagc
+4086505/1
@@<D<?DDHHHDDGIEGHEIJFFB?BFHHIB?1??C
@4086515/1
gcttatgtcaaattctacttctgaatgatgttctacgttatcatcaacat
+4086515/1
@@CFDFFFHHHFHGJIIIGIJJJI@HEFIJJIIGICGEG9FHEGGH4DFG
@6879326/1
catctatattttttaaggaagtaagtgcaggggaacgagaaccaatttct
+6879326/1
CCCFFFFFHHHHHJJJJJHJIGHJJHHIIIJJJJJJJJJJJJJJJJJJJJ
@5511981/1
ctctaactaaaaattcttttttaagtaacaaagcttcagtaaataacaaa
+5511981/1
CCCFFFFFHHHHHJJJJJJJJJJJJHIJJJJJJJJJJJJJIJJJJJJJJJ
@5512510/1
ctcattttttctgctaaagcactaccttcagcgggagaccttggctttgc
+5512510/1
CCCFFFFFHHHHHJJJJJJJJJJJJJJJJJJJJJJJJIIJJJJJJJJJJJ
@1889392/1
ctcattaagaaaataataccagcatttcttaa
+1889392/1
@@@DDDA8<D<FF<C>GHEGG@FHIG@@DC<2
@344398/1
gtatttttttatttttctgcgactgtctgaatcagaatctgatttatcat
+344398/1
@@@FADFFHHHGGHADHIEE@1?C:CFGDEDF9?F@DGH@FBFGHD==FC
@6186063/1
cccgattctatttcttggtcatcagtttgagatactgtaatgcattgtag
+6186063/1
@@@DFFFFDFHHHJGGGGIIGHIIIEHHIEGCEGGHBCGIIIIEGICBGE
@344633/1
cttcccctggcaatgtgacctcaagttc
+344633/1
CCCFFDEFHGFHHJIGHIIIIIJJIEGI
@4089623/1
cggtttcgtaggcaggtggaggccatcgcctggtcatgcataattcttgt
+4089623/1
@@CDFFFFHHHHHJIIBFGDGCFHCEGFFGGC=BF<@GG@E4?FIGICC=
@5513575/1
tataagaacaatgagtgagagcttgcaagaggtaacttctgtcttgaaat
+5513575/1
CCCFFFADHHHHHIIJIJIIIJJJJIIIIHIJFGHIJJJJGJIIJEHJJJ
@6187375/1
tgttgttgttgttgaccccatggttgtcgaggaggtccctgttgttccat
+6187375/1
@CBFFFFFHHHHHIJJJJJIJJJHCHIIJJJJJJJHHJJJJHJJGIJJJJ
@6187396/1
tatgactcccaagctgctatgagtactatcatcagctggtgtagaattac
+6187396/1
@@CFFFFFHDHG?FGHIIIG@F<FDEEHGIGIICFGICGCCCDHGGGIIC
@4091014/1
caccactatattcaccaaccgttaacggagtttgctgt
+4091014/1
@<@7DBBDF?HHBFGEGBFFHG?HE>CAGDFA@9BF<9
@3340093/1
gcttaagagagaaataaagagagaaatagaaaataaatatataaaaaaac
+3340093/1
@CCFFFFDFBHGGHEHGIIGGHEHIBGGIIIIGGGIIG@FH>BFI9DEHF
@4093767/1
gttgctttcgcagggtaagtctttcagtctcatccacattttatgtgctg
+4093767/1
<?@FDDDDHFGHHG8:CDHHGI<FHAFEHHIAHEGE>F>4D49D?B?944
@4093990/1
ctgtaagatctgtgttttgatcgttctctggg
+4093990/1
@?=ADBBDFFHFFHIB?FDDHGHCFGEEHIGI
@6880526/1
cctatacctatttacatgcctagacttgtgcaccagctaaagaagactta
+6880526/1
CCCFFFFFGHHHHJJJJJJJIJJJJIJJHIJJJJJJJJJIJJHIJJJJJJ
@4792114/1
ctgaatgatgttctacgttatcatcaacatctgacccttcacactcatca
+4792114/1
CC@DFDFDHGHGHEGFECFHCHCGGGFFHIGHIH>FECFGGBHGIGHEFI
@4095529/1
gagaccacagcagcctcagcaacaacagcaacagcagagac
+4095529/1
@@@;1BDDDCFF;CEAGECF>B;AFGDF;EEH;DCGA9?B3
@1162070/1
cagctgctaattttgcttggtgtttgttttctccaactccgacaaacgcc
+1162070/1
C@@FFFD>HHHGGGGBBGHJ@FFGG>CF9EEFCF>GFHEHGI@FDHGIIJ
@4793415/1
ttccaaaattttctctataagatggatgag
+4793415/1
?@@DBDDDHHDH?FGGIIC@FIA@3CFEGE
@5516250/1
ctgggctacagatatctagaggttctgtatttcctgtgatcttgtctaag
+5516250/1
@CCFFFFFHHHHHJJJJJJJJIHHHIJIIJJJJJJJIJJJJJJIIJJJJI
@6192501/1
ctccctttttgcagcttcttcaagagggatgggctctgaaggttgtattg
+6192501/1
CCCFFFFFHHHHHJJJJJIJJJJJJJJJHIJJJJJJJJHIJJHHJIJJJJ
@7569063/1
ctaacctgttcttcttgaagttggttcagctgtagtctgtctgcatctgt
+7569063/1
@CCFFFFFHHHHHJJIJJJJJJJJIJJJJJJJJJJJJJJIIIJJJJJJJI
@349075/1
ctgctcttcttttttaataagttttttttgggattttaat
+349075/1
C@CFDAEEHFFGFIFGHHIEH<<<EGDBGDGIIGADAGE.
@7570217/1
gtaaagttttgcctataagaacaatgagtgagagcttgcaagaggtaact
+7570217/1
CBCFFFDFHHHHHJJJJJJJJJJJJJJJHIJJJJJJJJJJJJIJJHIJJJ
@1896109/1
ctcttgttttgcttctttttttgacctacccttgccgatagcaataaggc
+1896109/1
@@BFFDEFFGA>DHHIIBFGHGBHGHIIG@FGIHCGGA0B:FF@FHGII@
@7570778/1
catcattcattttcttcattgtaacttggcccgcaacaattgtacacaac
+7570778/1
@@BFFFFFHHHHHJJJIJJJJJJIJJJJJJJJJJIJJJJJJJJJJJJJJJ
@350299/1
gtaatttcttgttcttcttgtttcttttctttaacatttctcac
+350299/1
???DDFA4D?F?CAEAEHHIE4CHHEH@C9@C4C22?B>C@GCE
@350675/1
gttgatttgtcttatcgacttgacaattttttcttttcttctttctgtat
+350675/1
@?@FFD?DH4CFFEEHIJEHGIHIIHIFGIIBGGGGJDHIHGJJIJFGHI
@7572807/1
gtccctcttctggaaagcagctcttgcagcattgacactggcgttttggt
+7572807/1
CCCFFFFFHHHHHJJJJJJJJJJJJJJIJJJJJJJJJJJJJJJHIJJJJF
@2615918/1
ctttccatcaaaggcaggaaatcgatttttgaaacacctctgtcgaacag
+2615918/1
CCCFFFFFHHAFHIIJIBGEGIGFIJIIIDIIIJIIIJIIIIJ>DHHGIG
@6193952/1
cgctgtgtctctttctttttttgttagactgatttgatagagcacggaag
+6193952/1
CCCFFFFDHHFHHJIIJJJJJJJIJIJIJJJJJJJJJJJIJJIJGHJHJI
@6883728/1
ccacaatatcttgtttaagtggggaattaataggaagtctaacagtgcaa
+6883728/1
CCCFFFFFHHHHHJJJJJJIIJJJIJJJJJIJJJJJJHJJJJJJJHJJJJ
@4099450/1
cacagaacggttgccatatagccttaaaagggcaccccaactagttatgt
+4099450/1
BBCFFFFFHGGHGJJJJJDIJIGIIJGGHJ?HG=ECHIHJGHGCD>BGIH
@6884698/1
ccagtaggtaaaaagattattgtattttcttttagaactctttcaaagag
+6884698/1
B@@FDBEFDFFHFIIHJJJJJIHHIJJIJGIJJJGGIIIHIIJJIGJIII
@5518615/1
gcgggctgtgctgttaggatataatcagg
+5518615/1
@<?DDDDDC;<DDGFHGG<CEHB>FCFBB
@4099780/1
ttcatttaaaaccgctgtgtctctttctttttttgttagactgattt
+4099780/1
@@@FFBDFFGHFHJIIA?C?9?@FHGEHIJI<:?DDF8B9?FHBF48
@6195272/1
gttcgtggaagtaagaggtctttcatttaatgttttttgaaaagcctcac
+6195272/1
BBCFFFFFHHHHHJJJJJCGGIJJIJJJJJJJGIJJJJJJJJJIIIGHHJ
@6884918/1
cttgtttttcaggtcatggcagactctgagaacttttaacaatgactgac
+6884918/1
BCCFDFFFHHHHHEHIJJJIJJJIIJJJJJIJJIJJJJIJJJJJJJJJJJ
@8228474/1
gcatgatgacattcatctataactaatagattgacacgagacaacgtgat
+8228474/1
CCCFFFFFHHHHHJJJJJJJJJJJJJJJJJJJJJJJJJJJJJJJJJHHJJ
@6196286/1
agcatatatccgtctaagcctaatgttttcgctagaactgctagatgttg
+6196286/1
CCCFFFFFHHHGHJJJJJJJJJJJJIJJJJJJJJJJJJJJJJJJJJJJJJ
@8229004/1
tgcttttttagttttataggttccttaatcatacaataattagcttaata
+8229004/1
CCCFFFFFHHHHHJJJJJJJHIJJJJJJJJJJJJJJJJHIIJJJJJJJJJ
@8229007/1
atttaaaaattgaatagtttttatgaaatgagtcagaattttcgtttgga
+8229007/1
CCCFFFFFHHHHHJJJJGIJJJJJJIJJJJJJEHIJJJIJJJJJIJJJIF
@6196837/1
ctgaattatttcttgacgatgttgctgaactctaacagtagcagcatatc
+6196837/1
CCCFFFFFHHHHHJJJJJJJJJJJJJJJJJJJJJJJJJGIIJJJJJJJJJ
@4795723/1
gttttttacttgttcctgtgccataaccgttcttcatatcattgataatt
+4795723/1
@?@DDDFDFBAHBAFEDHH@HG@FHHBFFG1CAABAGIHCEHHII<BFHC
@5520292/1
cttttttttgttcctttttgaattgaaatcacctgctccaggtaatggaa
+5520292/1
@BCFFFFFHHHHHJJJJJJJHIJJJIJJJJJJJJJJJJJJJJBGIJJJJJ
@8229800/1
ctgttttcttcttgaatggtaacaaatctttgaataacttcagctaggcc
+8229800/1
@@@FFDFFGHHHGIFFGFFIJIJJJEHEHIIIJEHGIGIGGFHIIJEEGI
@8230294/1
ctgcaattcttggttcaagatcattttaaactgtccttctgacacaccat
+8230294/1
@@@BBDDD>DHFBHIG>FHBGG@ECHHE?E>HEG?@GGHI@FFEGC????
@1899469/1
ctcatcttctttactaaaaggctacacaaacaatcacctgaatcctt
+1899469/1
CCCDFFFFHGHGHIJJHGIGIJCEHJJEGGBGGIIIGCHG<B<4BEE
@4796735/1
ctccttccaaaaaaatacagcaagtctggtaaatttatcgcaagg
+4796735/1
CC@FFFDAF4ADFGIIIIII<FGGBF>DH<GHH>FGI@GIBHEID
@5521295/1
acacaattcaggcactaatgtctcttcaaaatcttcttcatcacgtcgtc
+5521295/1
=@@?BBDD<ADDDFFGEAIH<<CEHIIFEA3CEFECFGFC<CDF=?8DDG
@4797371/1
ggcttctattagttcatctatattttttaaggaagtaagtgcaggggaac
+4797371/1
CCCFFFFFGAF??EEC<G@GIIJGEE@DFGGI?FHBCHIIB9BGBHEDG1
@7575645/1
gtggcgtgtaatcactgctgaggcttgaacaagcccttctgatagcctgc
+7575645/1
CBCFFFFFHHHHHJJJJJJJJJJJJJJIJJJJIIJJJJJJJJJJJJJJJI
@7577124/1
ctctgcactgtgacagtcttcaagcactgagttagaataccaacctgaat
+7577124/1
CCCFFFFFHHHHHJJJIJIJHJJJJJJJJJJJJJJJJJJJIJJJJJJJJJ
@7578327/1
aaataagaaagcaagagaaggaagtgaggtacacagttgcagtcctgagc
+7578327/1
CCCFFFFFHHHHHJJJJJJJJJJJIJJJJHGIJJJJIJJJJJIJJJJJJJ
@1165997/1
gtggttcttgcctttgcagctgttgtggtggttgttgcctctgttgctgc
+1165997/1
?=@DADDFHFGFBHIIJIFHIIAFF@AFFG=CDHIGIIG@EGGEHGG@GD
@3351701/1
ccttaactttagtgaactggtcatcaactgagaggccaaactccttcagg
+3351701/1
<B@FDFFFHHGDCD4CBFGDCEGGIIJJJG<BEIGCGHGHI@G<FDFAH>
@356215/1
gtctctgctgttgctgaggctgttgtggtctctgctgttgctgaggctgc
+356215/1
@CCFFDFFHHD?DGGHE=EHGHCEHGIGHJIJIJIHHC3CFHGGGEHIJE
@7579777/1
ggtcgggcatttttactacaccatctaacctctacaattttgttttgttt
+7579777/1
@CBFFFFFHHHHHJJJJJJJJJJJJJJJJJJJJJJJJJJJJJHJJJJJJJ
@6887497/1
ctcaaccttttgtaacatcgacaacaccgcttgtgcggcaacatgtttgg
+6887497/1
CCCFFFFFHHHHHJJJJJIIIJJJJJIJJJJJJIIJJJJJJJJJJJJJJJ
@357620/1
ccattagatttattaatttgctcaggagaaatttcaatttttgcaaattg
+357620/1
CCCFFFFADHHHHJGIJIIJJJIFCEGA?FHIJIJI>FIIIJ:FIAGCCF
@1168246/1
caacatattactgacctcaaccgtacttctagcattagaa
+1168246/1
@@<DFFFDA>FDBBEBB?G<;CFEF@DH9<E@@F@BC4<D
@8231275/1
ctctaacttcaattaatttctgatttttattaacaatagattggttgtaa
+8231275/1
CCCFFFFFHHGHHJJJJJJJJJGJJIJJJJJJJIJJIGHIJJIJIJJJJI
@8231362/1
ctgttgttgctgaggctgctgtggtctctgctgttgttgttgttgctgag
+8231362/1
@CCDFFFFHHHHHJJJJJJHJIJJIIJIJJJIIGIIIJIGHDGHEHIIGI
@4103800/1
ccctgaactaggcaatgaagttcctgcaggaggtataaacaaacctatgg
+4103800/1
@@;DDF?D?D<CFEFHGEIEH9FEHIGHGIGGGIBGICADG93:??DFFC
@8231646/1
gtctccttcaacaatcgtcggtacaatgtaatatgagttttctttgtttt
+8231646/1
@@@FFDDDGFDHHJJIJGHIIEHGHGDHGIGIJIIIIGIGIIIIJGDGIJ
@6888626/1
cctctatcaggtaagacaacaatcacaagttttacttcttctttaagaca
+6888626/1
CCCFFFFFHHHFHJJJJJJJJJJJJJJJJHIJJJJJJJJJJJJJJJJJJJ
@6199765/1
tggatatattcatgccacattccattccatgatttattaaacccgatgct
+6199765/1
CCCFFFFFHG>FHJJJIJIIJJIDHIIJJJJHJJIJIJIGIJIIIGHJJJ
@4800711/1
cttcacactcatcaagaacttggtaaactc
+4800711/1
CC@FFFDDFHDHFEHBGHGGIIIIIGIIIJ
@1170136/1
gcaagggaaaaatatacttcaaacataacagaaaaaaaattgaaaataag
+1170136/1
@@@DDBDFFFH>AFGGBECEE4CBFGGGGBHDDA9;@F0?8=BC8BGCG4
@3352586/1
ccatgatttattaaacccgatgctagct
+3352586/1
@@@DDDDDF8<?CC9CGHHA<G1CEHGA
@5524187/1
ctccatactccttgtcttacaggtaccggtctttctcgataatcaagtgt
+5524187/1
CCCFFFFFHHHHHJIJJJJJJJJHHIJJJHIIJJJJJJJJJJJJJJJIHG
@7580984/1
ctaaaatattgttcaagttcacgaggagtattcttggaaacaattttata
+7580984/1
CCCFFFFFHHHHHJJJJJJJJJJJJJJJGIJJJJJJJJJJJJJJJJJJJJ
@4803656/1
ctgtatcaacaactgtaccagccggcacattcatatttctcccatctgca
+4803656/1
BCC?DDFFHHGBHIIHGHIJJIFHB<FHIIFGIJGGGJIIJJG@EGHGIJ
@6201589/1
ccaataattgttctttcatgatactctcaaggtccctgattacttcttct
+6201589/1
CCCFFFFFHHHHHJJJJJJJJJJJJJJJJJIJIIJJJJIJJGJJJJJJJI
@361240/1
gtgcagggtatgaaactgaacgtgtacacctggtaaagaggtgacaa
+361240/1
@@BFFFFFFFDHHIJJJJIJGJGII;BHIIIJIDHIGIGEIFDHJJJ
@6891317/1
gtggaatgtatgacgatgatttgatatctatatttctcattttttctgct
+6891317/1
C@CFFFFFFHHHHJJJJJHJIJJHIJJJJJJJJJJJJJJJJJJJJJJJJJ
@8233567/1
cccgatgctagctttcttaaatctggttctctaatcatctgattagtagt
+8233567/1
CCCFFFFFHHHHHJJJJJJJJJJJJJJJJJJJIJJJJJJJJJJJJJHIJH
@6891957/1
cttccgctaatttaaaaattgaatagtttttatgaaatgagtcagaattt
+6891957/1
CCCFFFFFHHHHHIJJJJJJJJJJJJHIJJJJJJJJJJJJJHHIJIJJJJ
@8233616/1
tgtagaattacagaataactcatgaatgctttctaatgtttcttcattta
+8233616/1
CCBFFFFFHHHHHJJJIIJJJJJJJIJJIJJJJJJJJIGIIIJJJIJJJI
@8234329/1
ccgacacatcaatattaagcatcatcttccattgagaaggcctgacggac
+8234329/1
CCCFFFFFHHGHHJJJJJJJJJJJJJJJJJJJJJJJJJJJJJJJJJJJIJ
@5525612/1
ttcagcttttggattagaatatacagcataagcagccataccaagatcat
+5525612/1
CCCFFFFFHHHHHJJIJJJJJJJJJJJJJJIJGIIJJJJJJJJJJIJJJJ
@5526337/1
ctttattatattactcctaattgaagagccttttcccaaaatcataccat
+5526337/1
CC@FFFFFHGHHHJJJIJIIJJHGEG>FHIJIIJGGGIJIJJIJJIJIIJ
@7586713/1
cttatctttatcatcttcttcattggctgaatctttatttgtttcatcgt
+7586713/1
@BCFFFFFHHHHHJJJJJJJJJJJJJJJJJJJJJJJJJJJJJJJJJJJJG
@2623812/1
cattaaatcacatcacattaccacatttctcaaattcagtcttgaaatat
+2623812/1
CCCFDDDEHFDFACFEDH9CEIHICFFFHIIICHEIJJJ4C41?DGGGCC
@7587664/1
ccagagaggaaatagtattttttcttcatcgtcttgaacttcatttccaa
+7587664/1
@BCFFFFFHFHHHJJHHIJJJJJJJJJJJJJIJJJJJJJJJJJJJJJJJJ
@4806863/1
tgggtgagtaacatcagctccgagaaatattacaggttcgttgaaaacct
+4806863/1
@@@D:DDF?BFFHBHHIEHIAHGIBGGIIGIJII@GDDHBFHIHI<FGDC
@7588553/1
aagagtttcaaaaagctctgtataatataattcttaccatctagattgaa
+7588553/1
CC@FFDDFFHHHHJGHGIGIFHIIJJJJJJJJJJIIJIIJJIJIGJJJJJ
@4807820/1
caccaatcaaggcctccacacaatcagcaatacttttatcaggaatggaa
+4807820/1
@@CFFDDDFDHHGICHBEGG@GGG3F<FGGCCF>GGEGGIEGCGIG>GH@
@7589246/1
cactcagttactcagtctcacagttagttatcaattcttctctcataata
+7589246/1
CCCFFFFFHHHHHJJIJJJJJJJJJJJHJJJJJJJJJJJJJJJJJJJJJJ
@4808150/1
atcccttcttctaggacagaagtatctataacgagg
+4808150/1
@@@DDFFDHHHHHJJGHHHGGI@H<F4AEGEHGGGH
@4808323/1
caggttttgggtagttgggtaatagtttgataacg
+4808323/1
@@@DDDFFHHHFHBGEHIBFHIII>FAGIHIIGFF
@8236239/1
cttatacctagtgcttctgtaaaacgccaataattgttctttcatgatac
+8236239/1
CCCFFFFFHHHHHJJJJJJJJJJJJJJJJJJJJJJJJJJJJJJJJJJJJJ
@365434/1
gtgtttttgagctcatacttaatccaatgacatggggaagtcaattgcta
+365434/1
??BDFFFFHFHDHIIJIIIIJJIJJJIIHFDGHHHGFEAEDFGFDFH<B?
@6209315/1
cctaattgaagagccttttcccaaaatcataccattagatttattaattt
+6209315/1
CC@FFFFFHHHGHJJIJJJJJJJJJJJJJJJJJIJJJJIIJJJJJJJJJJ
@365934/1
gctgtggtctctgctgttgctgttgttgctgaggctgctgtg
+365934/1
<@@FDDED3CFFDGGA<FIHGCA@@:E3AF>>GHC?F?9?0:
@6209979/1
cttgttgttttagggtaatcaaattttatgacaaaattgcaattctttac
+6209979/1
BCCFDFFDHHHHHJJCFHJJJJJJJJJJJJJJJJIJJJJJJJJJIJJJIJ
@6210123/1
ggcacatccacgatttcggcagcttttacctcattttcactcagaagaaa
+6210123/1
???=DDDD;DDD1::ECB6@1:1:::9:CC:9DBBDD4B?DD>B<B98=B
@366727/1
ccagacccttatttcaacaccagtgaaaaattgtttgccacgcatgtccc
+366727/1
@@@DFFFDF<F:CFFGHGGIIBHCEHAHIHCGIEH3CHI@FE>0?F98?F
@6896513/1
caacaagttccgttttttggagaggcaactcaggataactatagaggttc
+6896513/1
@@@DD:DDHHGHF>GGHIIIIIIIGHIIIIIIIIIIIIIIGIIGHIG=CG
@8238042/1
ctggcactaaactgtaaagggcttcactgcaaaagtttgatcaaataaac
+8238042/1
CCCFFFFFHHHHHJHIJJJJJJJJJJJJJJJJJJJGIJJJJJJJJJJJJJ
@2624218/1
ctccttgaatgaatttttcattcctccatactccttgtcttacaggtacc
+2624218/1
CCCFFFFFHGGDHJBEEICH<DHGEHIGHIIC>CGHGFCFGGGICHDDCF
@3358938/1
ataagggcttcgatagaatctgcaacaactttgtcaacgacgcattgctg
+3358938/1
@@CFD?DDDHHFDIIGGEHIIIJFHIBBGIIGGGIIJIB=FGI01<FG9@
@3359220/1
gcatcattcattttcttcattgtaacttggc
+3359220/1
@@@FADDFDAD>FHGIHIIDHF<BAFIG>B;
@2625834/1
cttaagagaaatcttagctgacatatactaattaagatagcaaccc
+2625834/1
@@@DDDD?D3DF<EFHBGAHAF9<HGGG9BFGE@HEGGGGFC<CDG
@1173500/1
ctggagctcatcaagcttcggtccgactgatgatttgaggttcttgtgga
+1173500/1
@@CD?DD?<DHHFGD<FGGDGEH8F>HHJG>FFIIJBGGC?D@FE99BF3
@1910039/1
gtcctcctgccactcatcataatgaacaatatcttcttttggattagt
+1910039/1
??@DDBDDFHFFDBGGBBFEGAEBC>DEGHEE>AEH4?CDGGFEHGHG
@1910303/1
gtggtatatataagattacaattcttaacattttttctttaaacaaagaa
+1910303/1
@B@FDDDDDFHHHJGIJIJJHEHIHIIIJGIJIJJGIIJJGJJJJJICBF
@7591475/1
cctccttccaaaaaaatacagcaagtctggtaaatttatcgcaaggtaat
+7591475/1
?@@ADDFBHHHBDHF<G92CEHAFB:9CDG10?:BFCGHGGGHIGD8=BF
@5530425/1
atactccttgtcttacaggtaccggtctttctcgataatcaagtgttggt
+5530425/1
CCCFFFFFHGHHHIGHJJIIIIJJIGHHGIJJJJJGIJIJGHIIGHHIJD
@1174378/1
gggttgctgtttacaccaacgataaaatcaggctttatgtttttgtattc
+1174378/1
@@@1DDABHBFHHJIGBHHIIIDGGGGII9BEGGHJGGHBFGIFIAFEIB
@4811713/1
ctccactgaaccaaatcggctccttgaatgaatttttcattcctccatac
+4811713/1
@@@DDFFFGHHGGGHGHH6EDCGFCGGGGBGCDFGEBFGDIGGGHCB?FH
@7592750/1
ctaacgttatcaggttttgggtagttgggtaatattttgataacgtggat
+7592750/1
CCCFFFDFHHHGHJCGHJJJJCHHHIJJJDGIGJJJJJJJJJJJJDHIIG
@6213127/1
ctctgctgttgctgttgttgctgaggctgctgtggtctctgctgttgctg
+6213127/1
CCCFFFFFHHHHHJJJJIJJJJJJJJJJJJJJHIJHIJJJJJJJJJJIJJ
@6213389/1
gataaatttattgagctggaacatagttttaaactgacttgaacttcacc
+6213389/1
CCCFFFFFHHHHHJJJJJJJJJJJJJJJJJJJJJJJJJJJJJJJJJJJJJ
@4812896/1
gacaattttttcttttcttctttctgtatcaactgcagcctcttttacca
+4812896/1
<@@DDB?BFBD>?CE<BFBFHEEEB><<CDGHH<CFHEHGDGB>DDAH@A
@7593576/1
atcggttcttcttcttttttccacgtgaaatctttaggctgcagctcaac
+7593576/1
BCCFFDDFHHHHGJJJJJJJJJJJJIJJJJJJJJJJIJJJJJJJJJJJJJ
@6214044/1
cttgttttttacttgttcctgtgccataaccgtacttcatatc
+6214044/1
11?D=:ADD?D?D<E:AEEF<<32CB9EB9?D:C;DDEEIEAD
@7594647/1
tgagtaatctctgtatcaacaactgtaccagccggcacattcatatttct
+7594647/1
?@@D4:ADB?DBHAE<BGFFHIIGHFEABHFFIEHGHIGGHIIICFBHII
@6899865/1
gccgtaatgaatggtgttgctttcgcagggtaagtctttcagtctcatcc
+6899865/1
CCCFFFFFHHHHHJCGGHIJJJJJJJJJJJHHIJIJJJJJJJJJJJJJJJ
@7595482/1
gttcttgtggaattgtgacactttgatgttgtaaggtgctgaggcaagtg
+7595482/1
CCCFFFFEDHGGGJIIIEGHIJJJJEGHHHH@HFHCCFHGGIIJIIGH@D
@4113420/1
cttgtttttcaggtcatggcagactctgagaacttttaacaatgactgac
+4113420/1
=B@FDDDDHHFDHFHIFDHFJIGHI>HIIA>4CFEGGIIG9DDFCDDCAF
@4816857/1
cctataagaacaatgagtgagagcttgcaagaggtaacttctgtcttgaa
+4816857/1
CCCFFFFFGHHFHJIIEEHIEGHIEGHIIDIFC=?FE>@GIJGJJIIIJI
@8240291/1
ctgaatccttagaattcaaaaattcaaacttaaattcatagcctaattga
+8240291/1
CCCFFFFFHHHHHJJJJIJJJIJJJJJJJJJJJJJJJIJJJJJJIJIJIJ
@4817292/1
ggcataaatctgaaccatgggcatacagcatatatccgtct
+4817292/1
@CC<DDFDHHHHGIGGBHHIDIGE9FGHGEHGGGC@DFF?D
@4817401/1
ctctaactaaaaattcttttttaagtaacaaagcttcagtaaataacaaa
+4817401/1
@@@?DDDDFDHDDGGIGGIIDGGHI<BF4C9FEEGDAGGB99?FGG@9FH
@6902151/1
ccataataagtctaaatagaccttcagggtcttcatgggcttctattagt
+6902151/1
CCCFFFFFHHHHHIJJJJBHHFGIIDHHE<AFHIJJGCE?DGGIIJIGHI
@4115493/1
ggacattatattgataagtgtatttatacctctctttctggtgttcatgt
+4115493/1
@@@FAFFFHBFHDIIBEBA@<AEIFHCEEHGIJJFIJJGHGBA?@>HGIG
@6902515/1
gtgaaattattggtatttcttttttccaaattgcctctccattcaattga
+6902515/1
BBBFFFFFHHHHHCGHIJIJJJJJJJJJJJJJJJJJJJJJJJJJJJJJJJ
@6218758/1
cgctcaaacatgcaaatgtgacattattgactaaggccgatctgaggtct
+6218758/1
CCCFFFFFHHHHHJJJJJJJJJJJJJJJJJJJJJJJIJJIJJJJJJJIIJ
@3360942/1
tctgtatttcctgtgatcttgtctaagattgctttcgctgcggcatgctt
+3360942/1
@B@DDEFDFHFDHCC<AEHGIIHIGCEECHHDGC@H?@HEHGIGF<9D@=
@4819243/1
cttctttcttagatctaccagtgcccatgg
+4819243/1
@@CFFFDBCFBFD9EBGGI3FABFHG@C;>
@4819244/1
ggcgtgtaatcactgctgaggcttgaacaagcccttctgatagcctgcaa
+4819244/1
@@@DD<DDFHHHH@DHEIEHDIFI63FFH>EG=FGGHGHFAFGBHHEGG>
@5531331/1
ctcggagtgaagcaattgaagaatggtggaggtggttggatataattccc
+5531331/1
CCCFFFFDHHHHHJJJJIJJJIGIJIFHGHHIGHIGIJJIJJJJIIJJJJ
@1912206/1
gcgacaatttgttctcttctgttgtttcaattttggcagtatgcaaatat
+1912206/1
@@C@DFFFDFHAHIJJEEGGIH9@FEGGIGBCHIGIB<@DHIBHHICGGG
@4117987/1
ctctgatttatctcatcttcatcatccaagccgtaatgaatggtgttgct
+4117987/1
CCCFFBDFDFHHHJIIIIJJIJJIJJIGIGGIIGIB@G<FIHG?GGGI<H
@3362073/1
ctgcagggaattctaagagggtacacaattcaggcactaatgtctcttca
+3362073/1
@@<DFFFDDFHGHIEHID>GGADEHIIGGGDHIIJEII<BGHBG>GHIHD
@4118079/1
cctagttcttctaatattgatgttttattttcagtataccttataccgct
+4118079/1
CCCFFDFFHGGDFGIIJJCICADHGEHGJDIACGHIIJDIJGGHIIIEBG
@2628816/1
cacactgttcctggctgagagtaattcgtcgcgcattctgttgtatattt
+2628816/1
CCCFFFFFGFHHDEGEGED>GACAHGFFBGIGIJIJJJJJDGICEHIIII
@2629430/1
ctcattttcgctcagaagaaataatatctcagcaccaattttatgatttc
+2629430/1
@C@FFFFFHHHHHDI<EBBHEHBHEIJJGEGGCGHIGGHIIFFHAGIIJC
@5533021/1
ctatcctctggaggaattcctttaaactgatccatgatcaatctcatagg
+5533021/1
CCCFFFFFHHHHHJJJJJJJJJJJJJJJJJJJJJJJJJJJJJJJJJJJJJ
@8241916/1
cctctgctgctgctgctgctgaggcggttgttgccactgctgttgttgag
+8241916/1
CCCFFFFFHHHHHJJJJJJJJJJJJJJDHIIIIGIJJIIJJJFHIHIJGI
@2630811/1
cttcatccttgttttcaaagttgataaataatattaatgaaactaaaaac
+2630811/1
CCCFFFDDHHDFBHIHBGEEBHIJGGFHHA@AEI<FHEECGEI>DHI@DG
@2631083/1
tgttaatctaaatattcaaactgtcattcacttactttttacc
+2631083/1
@@@B;ADDHFFH42AFGIIBCEGEHCHBEHIIIIFGHGGCD91
@1180846/1
gcctgcttgtggaaaaccaccacaaatccacttgga
+1180846/1
@@C<DDFFBFAF3?GHEA@F=GHEEI9CGEABGAGC
@4119979/1
gttgctgaggctgctgtggtctctg
+4119979/1
???BADD4ABD;:C3:E:D?:A4<E
@1181859/1
ctaggcaaggtacagcctcaccacctcaaccgaacacttctaggttacat
+1181859/1
@@@?D?DDHFD?CGGII3FGH;CFEEFG3?EFEGG6;?BGHGHG@FEGGA
@2632551/1
cactcagttactcagtctcacagttagttatcaattcttctctcataata
+2632551/1
@CCFDFFDHHHHHEGHIGIJJHI@HIJHH>DHHIJIIJHJIIJIII?B@D
@1182324/1
ctctgctgttgttgttgttgctgaggctgctg
+1182324/1
@@CFFFAFDFFAFGG=GHIII@FHEGG?BG@G
@6219604/1
ccaattctttggtgataagaactatttctttaagaatattttggatttca
+6219604/1
CCCFFFFFHHHHFHIJJJJJJJJJJJJJJJJJIJIJJJJJJJJJGIJJJI
@6220596/1
gtctctttctttttttgttagactgatttgatagagcacggaaggtggaa
+6220596/1
CBCFFFFFHHHHHJJJJIJJJIJJJJJJJJJJJJJJJJJJJGHIJ=CHHI
@4123310/1
gtgcggaggctaccttgccgtaggaaataagaaagcaagagaaggaagtg
+4123310/1
@@@FFDFDHF;CFGIGIIIIGHBHBGCFECAFFGGCGHGBG9CAB@;@.@
@1185363/1
ctcctaacaaggttgttaatctctctttcccgatcaggc
+1185363/1
@CCFFFFFHHHHADGIJIIG<HHJICHHIIIJDGEGDAB
@4825148/1
gtgtgatatgatatgggttgctgtttacaccaacgataaaatcaggcttt
+4825148/1
??@ADDDFH??DFGIIIFHHGGDHHIIGIGFEHCGIIGGGEGHGBFGEHF
@8242836/1
ggtaatcaaattttatgacaaaattgcaattctttacatcaataccttct
+8242836/1
BCBFFFFFHHHHHJJJJJJJJJJJJJJJJJJJJJJJIIJJJJJJJJJJJJ
@3364744/1
gtggctttattatattactcctaattgaagagccttttcccaaaatcata
+3364744/1
@@@FFFFF8DDFHIJIGGGIIIIJJIIGJJIGCGIGEGHH3CDHIFG@DG
@3364840/1
caagaatatactcccgtgtgatatg
+3364840/1
@@<?D3DDB?:C?BA<AF;AB>><<
@1915189/1
ctccttttcccgtttttattatcgcttctaattttttctctcatttctgg
+1915189/1
@@@FFFFAFFHHHIGIIHHIJIJIJJJJJIGIGIGIJJJJIJ9BGGIJBI
@1915867/1
ctgcgatctttgccatagcatagttcctgctttagggtttcttccgctaa
+1915867/1
@@@FFFDDDF8FDIIJIIJBHCHEHFEGHEEGIIHGI?;DD40::6@FGI
@8243980/1
cacggtctcaacaagttccgttttttggagaggcaactcaggataactat
+8243980/1
@@CFFFFFHGHHFHHHIJJIGHIJJJJJGIGJJJJJJIJIIJJJIIIJJJ
@3366560/1
ggggagttaaatcaacatcagctgagatatactcatattgaggataagaa
+3366560/1
@@CFFFDFHFFHFIIIIGIFGIG>@FBEBDEDEHDIGGJIDCFHECH39D
@372169/1
ctcagaagaaataatatctcagcaccaattttatgatttct
+372169/1
@@@DDDA=CC?FBGF:??EF9??EFC@F9HHFC@FFAFFIF
@6908095/1
acctgttcttcttgaagttggttcagctgtagtctgtctgcatctgtata
+6908095/1
CCCFFFFFHHHHHJJJJGHIJIJJJJJJJJJJJJJJJJJJJJJJJJGIII
@8245233/1
gtcacaactaacaatgggccacaactcatattgatcgtcaaatgaaacat
+8245233/1
CCCFFFFFHHHHHJJJJJJJJJJJJJJJJJJJJJJJJIJJJJJJJJJJJI
@8245662/1
ctttttctattttcttggctttgagatacctacgcctatcagcccatgaa
+8245662/1
:=:ADBDD>HD?FBHG<AGFCF94CEBHFGHH>?EFG:?GHC<FGD@>@D
@1187983/1
agctcatcaagcttcggtccgactgatgatttgaggttcttgtggaattg
+1187983/1
@B@FFDFFHDFGHJJJJFHIJIJGIIJJIGIIIDFGBFGHEEDG?FGHEI
@8246980/1
gtccaatcagattgaaaaaaacaagttgtataacacaattaaaaagtaat
+8246980/1
@B@FFFFFHHHHHJJJJJJJJJJJJGHIIJJJIHJJIGJJJJJJJJFHIJ
@5533609/1
gtttgttttctccaactccgacaaacgccatcctctcattcttagttgta
+5533609/1
@@@FDDFFGFHGHIGEEGGIG@FHIGHGCGIGIGIGDHIEHIJIIIJIGI
@2634623/1
ctcagataatcccatatcattgagacattaacttgcgtagcatactttat
+2634623/1
CCCFFFFFFDHHHIIBHIJJJIJJJJJJFHIIGJDHGHHIJIIGGHGGGG
@4127786/1
ttctttactaaaaggctacacaaacaatcacctgaatccttagaattcaa
+4127786/1
@@@D<D?DHDHHHIJJIIIGGIIIJFHIJIJJIIEAADBGIJJIIIECDG
@4828848/1
cgacaattgtaccaagctctggcattttcctgtgactgatttttcttcaa
+4828848/1
@@CFFDFDHDFFHJGGGGIJEIIIIIGHIGHGE@9??F>B<FH<DG<??E
@4828929/1
atcaaaggcaggaaatcgatttttgaaacacctctgtcgaacagcttcca
+4828929/1
@@@FFFFDHFHHFIJ<FGIIIGI@:EHGH9GHJJJII@7G1?:?BF3=FH
@4129432/1
atcggttcttcttcttttttccacgtgaaatctttaggctgcagctcaac
+4129432/1
CCCFFDDFGH<DFGGIJJJJDHEHJIID;DGAFHHIJID9;D?DHGHHGC
@2636822/1
ctgttttccaattccaaattctaatcatgggtcgggcatttttactacac
+2636822/1
@CCDAFFFFFHHGJIIIIIJJIHIDI?EFHEEHDEGIJIIIJJGIJ<FHE
@4130655/1
cataaatctttctctagctgctttatttgagcttcaacagaac
+4130655/1
<?@FDFFDFFFDFHGEG<E@E:AFGI@AB<?FEG>?EGHGC9D
@4830741/1
caccattctaggaatctgtttacgttcggtttttcattcatatcctgttt
+4830741/1
@@BADFFFHGFHHGGIIJI@EJJIGIJFIFGBHEHIH<FCFGGGIIIIJJ
@5537393/1
cttgcctttgttgctgctgtggtggttcttgcctttgcagctgttgtggt
+5537393/1
CCCFFFFFHHHHGJJJJJJHHGAFGEHGIJJJJJIJJJJJJJJHIIIII?
@6224722/1
attagtagtaacgattctccactgaaccaaatcggctccttgaatgaatt
+6224722/1
CCCFFDDFFFHHHJJJJJJJIJJJJJJIJIJIHIIJJJJDHIDGHHGHJI
@5537473/1
ctgttgtggaccagcttgtgcttgtcttccacccttttttttgttccttt
+5537473/1
CCCFFFFFHHHHHJJJJJHIJJJJHIJJJJIJJJJJJJJJJJJIIIJJJJ
@4832973/1
caatgtttctagcctttcataattcataacgtcattagcagagctcgcta
+4832973/1
CCCFFBBD?FAFHII9CFIDIGHJJJIIJJJ3ADGI>A@BFHGHDH@FH<
@6226821/1
gttcaacttctttggtgtacagaaatatttcggcttctgcttccgttcca
+6226821/1
;@@DDDDDFAFFBD3C@<<<C:CEE<:9AHHBF1;FBGFAF>B?DGI;F9
@6911553/1
ccccgatgttggagcctatgctatccgtagtcgaggctggg
+6911553/1
C@CFFFFFHHHFFBGGIIIJJJJIJJJFHICAEGIAHIFGJ
@6227441/1
gcttctttctgtgcatcatttttagattttcctgcaccgatgcaattaat
+6227441/1
CCCFFFFFHHHHHJJJJGIJJJJJJIJJJJJJJJJJJIJIJJJJJJJJJJ
@5538873/1
gacatttcttcagggagaatttttaaccatttacacaatataaatgcacc
+5538873/1
CCCFFFFFHHHHHJJIIIIJJJIJJIJJJJJJJJIJJJJJJJJJJJJJJI
@6912198/1
gtgcttctgtaaaacgccaataattgttctttcatgatactctca
+6912198/1
@BCFFFFFHHHHHJJJJJJJJJJJJJHIJJJJJJJJJJIJJJJJJ
@7603029/1
gttccttaatcatacaataattagcttaatattagaaatcttaataaata
+7603029/1
@@@AB?DA:DF?:EG<A<IHBBE?;B?3?CAFH<CHB9E?:1CGGBGI>9
@375651/1
caccattctaggaatctgtttacgttcggttttt
+375651/1
CCCFFFFFDDHGHBDHJJCHHHAGH3<C>FFHC=
@376175/1
cccagcacctccatcagaagaatcagatgtttcagattctaaatatattt
+376175/1
@@@FFADADD8DHHHIGJJEAHIJIIGIIIGIJCFHIJIJJIJJJJGIJJ
@4134108/1
ctccaaacaatcttttcagcacttatcca
+4134108/1
CCCFFDDDHHGHGEC?CAICGDGEFHIHB
@7604580/1
ctgtagtttcgtcctatacctttgaatgtccctttgccaaatacttcaac
+7604580/1
@CCDFFFFHHHHHJJJIJJJJJJJJJJIGIJJJJJJJJJJJJJJJJJJJI
@377328/1
ggcttctattagttcatctatattttttaaggaagtaagtgcaggggaac
+377328/1
@@@FFFD?FHDBDG<FGGEEH@DDGGHG?BEDEH3DGCG@4DAE9DG>0B
@1922706/1
tttcggtttcgtaggcaggtggaggccatcgcctggtcatgcataattct
+1922706/1
B@CDDDAAHHG?BHHGHHGFCGECGGFIIIGGIIJJ@GDEGHJIJJJFIC
@4134782/1
ctcgtccaatcagattgaaaaaaacaagttgtataacacaattaaaaagt
+4134782/1
CCCFFFD;DFFHHJJIJBHJJIJJJIFG<DFDDGH9FHIBHEGIGG@DEC
@1190698/1
ccgagaaattctaacctctgattagaccctaaagttaaattattgtaacc
+1190698/1
CCCFFFFFHHHHGIIJFHGIBGHCEGEIGIHIGII@DDCGIIJIBHHECF
@4135648/1
gccccacctcccgcaggagcaccaggggg
+4135648/1
@<@DDADABFHHAFFGH<@FGEFEGIDFE
@3368129/1
caggaataaagtcattaaccttcaaaatttttccgaggtttaa
+3368129/1
?@?DBDDDFHFFDGGHHIJFHBGGG@HIJIIJGII8CGGGGGB
@1191842/1
ctttatttactagaaactgctcttcttttttaataagttttttttttggg
+1191842/1
CCCFDFDDHHFGDIJJJIJIIEIHGJJJIIJGJJIIGBDIIGJJFGD=EB
@4137341/1
ccgacgacactttttagtaccgggcttactaagggagttttcttgatcat
+4137341/1
@@@DDAADAAAFFHI?FE@AHIIIIIDHIEHGGGIGE7BF@AHIGIDEC7
@3369359/1
atcacattaccacatttctcaaattcagtcttgaaatattatccattagc
+3369359/1
@@@DDA;BFFBFHGHHIIGIFHIG<3<A<<EH9EGGIBG<FGAFGDH>?;
@3370724/1
ctcccgtctgcatccttcttttccggaaagaacctagtgtgatggcgttt
+3370724/1
CCCFFFFFHFFGHGGHGJJJJIIJGI<F6C@@GCHGHHHIIJIIEGHHGI
@5540488/1
ctcagtttcacttaaatcttgaaagatattatcacagattgcccttatct
+5540488/1
@CCFFFFFHGHHHJJJJJJJJJJJJJJIJJJJJJIJJJJJJIJJJJJJJJ
@6914276/1
gttatagcatacttaaggaaggaatcaccgatagtttccaaacgctccag
+6914276/1
CCCFFFFFHHHHHJJJJJJJJJJIIIJJJJIJJJJJJJJJJJJJJJJJII
@379524/1
cctttttgaaattttttaataattggaacaattctatcacctttgaagtt
+379524/1
B@@@DFFFHH?FAHEIIIIGGHEIGDHGGGCEGCHIIIIIIBEGAD>BD9
@6916459/1
gtcagaattttcgtttggagcaaatacaatgtatttgctgtctttgtgtc
+6916459/1
CCCFFFFFHHHHHIJJJJJJJJJJJJJJJJJHIJJJJJJJJJJJJJJJJJ
@1195525/1
ctttaggtaaaacttttatgccaagccaagacatgaacaacaatgctcct
+1195525/1
@?<?D8DACFFFDGGGGBFHGGGJIDG<EADAFC94?4CBGGEDE<BFH9
@1925241/1
agggactccaacaggacctggtggg
+1925241/1
@@@DDFFFHHGH?HB?E;BG@A3<E
@1926514/1
ctaaactgtaaagggcttcactgcaaaagtttgatcaaataaacactata
+1926514/1
@B@DDFFFBHDFHHH?HIIJJJJFEH>GEFHGHIGHIJJJIJJJFG@GEH
@7604893/1
cttttgggcggtaccatggtataactatcttattgagataattatctttt
+7604893/1
CCCFFFFFHHHFHIJJJJJJJJIJJJIJJJJJIJJIIIJJJJJJJJJJJJ
@2641511/1
caattgttgagtgaagtttctgagagcatcttctctaactgtcctttgag
+2641511/1
CCCFFFDFDFFHFE<GEBHIE@HCEHIC3AFHGGG>FHFG4:?FHI9DF;
@7606520/1
cgtacttctagcattagaagtttcttctccagctaaggctgtatcatcaa
+7606520/1
CCCFFFFFHHHHHJJJJIIJHIJJFIJJJJJJJJJJJJIIIIGIJJJIJI
@6917453/1
gccgattagtgatatcagtcacctatcgtgataaagccgacaagtgtcat
+6917453/1
CCCFFFFFHFHHHJIIJJGIIJJIJJJJGIGIJJJIIIJJJJIBGGBFHI
@7606640/1
gcgtagcatactttatcgtaacggtcatttctttttcttgatctctttca
+7606640/1
?@?DDFFDGFHHHIEBGHDHIGEAHHEHHIGCGIIGGHIEHIIIIIIIII
@8257088/1
gttgcggttaaaccaagaacatgtggcctatcctctggaggaattccttt
+8257088/1
CBCFFFFFHHHHHJJJJJJJJJJJJJJJJJJJJJJJJJDHIGJJJJJJJJ
@8257348/1
gctattttagcatggaatgtaatctccaagttgtgaatcaatttcaggat
+8257348/1
CCCFFFFFHHHHHJJJJJJIJJJJJJJJJJHIJHIJJJJJIJJJJJJJJI
@7607845/1
tgtttacaaatgttgcagcattaagtcttctctgcactgtgacagtcttc
+7607845/1
@@@DDDDDBFHFHGIBGIIEIII?EHHHIGHIIHGIIGGEFEHIIHEHG?
@6919003/1
ccaggttcaactttacagccagtaaaaagtggtgaagtcaatcctaacac
+6919003/1
CCCFFDEFHHHHGJJJJIJJJJHIHIJJJEFGHGIJJGHHIJJJJJJJJJ
@6230357/1
cccatagcaaatgatatttggtaggacgtgctgtaccttgtatactagca
+6230357/1
CCCFFFFFHHHHHJJJJJJJJIJJJJJJEHIJJIJJJJJJJJJJJJJJJI
@6230426/1
gttcataaggtctcatttgaaaacgtggatctccaaggtctccttgaaca
+6230426/1
@?8ADD>DF?2A<CFBGFCE@EDDFAABF92::9CEBA1?DCCGICCFFF
@3373895/1
atggaatttcataaacaactttcaaatccttaatatacgcaacaaagctt
+3373895/1
@@CFFDDFAHFHFIJIJG=DGHBHFH@FHEHHEIEGGGCG=FFGH;DF<B
@6231688/1
agcctcttttaccattgtacgagtttgagcatcattcattttcttcattg
+6231688/1
@@CFFFFFHHHHHJJJJIJJJHJHIJJJJJJJJJJJJJJJJJJJJJJJJJ
@6231964/1
ctcccatctgcatccttcttttccggaaagaacctagtgtgatggcgttt
+6231964/1
?@@DBBDDH<?CH?CGIGDIHIGEH@@GFBGH>FHEIIIGHIIIIEGFFH
@3374780/1
ctccttcttcaagcctagggaaaaggtgaaataaatgaattgatgaaaca
+3374780/1
@@@DDDDDFCB<FEF>EAFHGA3AGHFEHIHAHGIB?9?D@D@B>G>DGG
@4140497/1
ctggcattttcctgtgactgatttttcttcaacatcaacaaatgtcactt
+4140497/1
@@CFFFFFHHHGHJII<FHIIHIIIIJJIHDGFGHIGGHGG?FHHIEHCB
@5544111/1
gattctatttcttggtcatcagtttgagatactgtaatgcattgtaggcc
+5544111/1
@BBFFFFFHHHHHJJIIJJJJJJIIJGGHJJIJJIJIIIJIJJJJIJJJJ
@4142957/1
cgatgatttgatatctatatttctcattttttctgctaaagcac
+4142957/1
@@<D=DDFHFDBFIGICHIIJJEG>FBHIGGIBG9CG4E9<FCF
@5546083/1
ctagataataatgcctcagagctaccttggcagctgctaattttgcttgg
+5546083/1
CC@FFFFFHGFHHJJJJJIFHIIIJJJJJJJJIJJJIJHIJJJJJJJIJI
@4143740/1
ctcatttctgataggttctgcaatttccaagaaactttacttttcacaaa
+4143740/1
@@CFDFFD>FFHH<GCFHGGIJGIGIGIGC9AFCFADDHFHBGBFFCGBB
@5547043/1
ctctcattcttagttgtaacaactaggggcaccatgacgatagctttatt
+5547043/1
CCCFFFFFHGGHHJJJIIJJJJJJJJJJJJJJJJJJJJJJJJJJJJJJJJ
@385967/1
cagtaacaagattttcacatggctgcccctttattatccctttcagtgga
+385967/1
B@@DDFFAHHHFHEGJIJJGJGIJEGHFHIIEGEHAFHGIGEIJJBBGIG
@4838442/1
ctactaattaatataggttacttcgcttatctctcttgacagccctatac
+4838442/1
@@@DDD?4CDFHDI>EEGE9:?FCFEGDHIG>@FHGCGFHGCADDHGGEE
@386336/1
gttccattgcttgaggtctggtaattggagcggcttgtctaactt
+386336/1
@@@FDFFFHGAHHIII>GIII?@HCEFHFIGGIJIJ:89B8BB@F
@1197664/1
cgtcctcctgccactcatcataatgaacaatatcttcttttggattagta
+1197664/1
@CCDFFBFG?FFFHBHCGIIGIJEIIECHH>EEGHHGG>FDHIC4??3B@
@1930113/1
ctttggtgtacagaaatatttcggcttctgcttccgtt
+1930113/1
@@<DDA?DABFFB@EBA9EGIIGIH=GH@GEAFEG<CG
@4840664/1
cttttctatgctactgttttccaattccaaattct
+4840664/1
@@@FFDFFHHGHDGGIBAHF4CI9FGHHIGI@E?H
@2645991/1
ctgggaatcctttgtgagccacatcaatgttaaggaatggtttccaacca
+2645991/1
@@@BDDFFFFHA?F:<<FHIDCCFIGBHHIGH@FGFDECFDDGGCFGH6F
@2646074/1
cttcagaatataatagtttcaattcatttgatttatgcttaataagcatt
+2646074/1
CCCFFFFFGHHHHJJJGIGHGHIJIGIEGGIJJJIJGEIIJGIJDHBHHI
@6922693/1
tcctaatcctgtttcatccgcaattttctggcggagctcttcagcattta
+6922693/1
CCCFFFFFHHHHHJJJJJJJJJEIJJJJJJJIJIIJIJJJJHHGIJJJJI
@1933709/1
cggtccacaaaaaataaaataagctcaactatagtttaaaaaaacaaaac
+1933709/1
:?@=BDDDHF>FFGGEEHEAHG@??EHHEEGG9C1??FGG@GBFFCEEG@
@6922985/1
cctcagataatcccatatcattgagacattaacttgcgtagcatacttta
+6922985/1
CCCFFFDFFHHHHIGJIJJHJJIIJGIIJJGHIIJIIJ@HGGEGIJIJIJ
@1934242/1
ctccattcaattgaagaagcaatttctt
+1934242/1
@C@FFFDFHDDHFGHHHHIBHIGIGC>H
@7610838/1
atcagattgaaaaaaacaagttgtataacacaattaaaaagtaatctgaa
+7610838/1
CCCFFFFFHHHHHJJJJJJJHJJJJJJJJJJJJJJJJJJJJHHIIJJJJJ
@1935282/1
ctaggatcaacagcaggatctgcaatttttccaacagtgtattgagttga
+1935282/1
@@@FDFFFGGHFHIIJFEIIEHGIGGGIHGDEHGGEGGFFIIGGIEGGII
@8263357/1
agaacaatgagtgagagcttgcaagaggtaacttctgtcttgaaatctgt
+8263357/1
CCCFFFFFHHHHHJJJIJJJJJJJJJJJGGHIJJJJJJJJJIGGIJJJJI
@5547817/1
tgctctgataaattagaatcatcccatagcaaatggtatttggtaggacg
+5547817/1
@?@ABDFFHHFGDEHEGGGGHIIGGGGGHIIGGEGIHEHHIIECFGHGII
@7612238/1
ctcacccatgttaaattttttcagaatcatgtgattttttttcctttcaa
+7612238/1
CCCFFFFFHHHHHJJJJJJJJJJJHIJJJJJIIIJJJJJJJJJJJJJJJJ
@7613346/1
ctccaatcgcattccctttcacactagggacatgaggtgaaattattggt
+7613346/1
CCCFFFFFHHHHHJJJJJJJJJJJJIJJJIJJJJJJJIIIJJJJJJJJJB
@2650955/1
ctgctgtggtctctgctgttgctgaggctgttgtgg
+2650955/1
CCCFFDBDFHHGHJGGGIHGHIEHGGGGIIGIJE1D
@3379094/1
ctcgggaaaattaatttttattaagaagccaaattg
+3379094/1
@@@;D@>DDHH8DFEB<CB?A:CEFB9933CFEHD@
@8265246/1
gccgtaatgaatggtgttgctttcgcagggtaagtctttcagtctcatcc
+8265246/1
@CCFDFFFHHHHHICGHHGHHJJJJJJJJIDGHIIIJJJJJJIJJJJJJF
@7613969/1
atctgaagggcggtcccctcttttgggtggaatgtatgacgatgatttga
+7613969/1
@?;A:DB?BD1C8CGB>DF??FDG>?F/7@DFFF7;CECE==EBE3?BBD
@8266198/1
atcagtttgagatactgtagtgcattgtaggccgcacatgtttgtgcttc
+8266198/1
CCCFFDFFHHHHHJJJJJJJJJJJJJJJJJJJJJJJJJJJIJJJIJJJJJ
@6235240/1
gtttccttatcagtaatctcgaatctattatctcttggacaagttgttat
+6235240/1
@@@FFFFDFFHHFFHHHGIHIGGIGIGJJIICHEIJHIJGDHICCFGHHC
@6925390/1
ctcagaagaaataatatctcagcaccaattttatgatttctcttctcttg
+6925390/1
CCCFFFFFDFFFHJJFGIJIIJIGHIJIJJJJIIIIIIIJJJJJJJGIJJ
@6235494/1
cctcattacaacatccagggccattatcgcatcatacggaatctgccgag
+6235494/1
B@@FFFFFHHHHHJJJJJJIJIJJJJJJJJJJJJJJJJJJJJJJJJJJJJ
@1201204/1
tagcttcttactttaaaatcaaaatccttcatttctcccgatacaatttc
+1201204/1
@?@DDFB>FHFBFHIIIDH>FF@<CEGGDHIID>CGG@E<C@FBF3BFH4
@6235909/1
gtatcaactgcagcctcttttaccattgtacgagtttgagcatcattcat
+6235909/1
CCCFFFFFHHHHHJJJJJJJJJJJJJJJJJJJJJGIGJIIJJJJJJJJJJ
@6925997/1
atcaacgttcactgtctataaaaatacaagaattcctaattggtagtatt
+6925997/1
CCCFFFFFHHHHHJIJJJJJJJGJJJJIJJIJJIJJJJJJJJJHIJGIJJ
@6236300/1
ggctcttgtttcatactttttgcaattactcttttttgatgatctagttg
+6236300/1
@@@FDFFDHHGGDEIGHGGIIGIEEHH>HIIIIIIIIIIEGIGIHDHGBB
@3382433/1
aataagtctaaatagaccttcagggtcttcatgggcttctatta
+3382433/1
@@CFDADDBBFHFCGG>GIIIJJJ9<AEGCH@HA9EC3CD9DAD
@1202956/1
ggaatgtatgacgatgatttgatatctatatttctcattttttctgctaa
+1202956/1
@7?DDD==DHDDB;A:CFGC<?EFH<?3A@HHICAHGIICFHIE@<<@B@
@6237147/1
gaatttgtttgtgattttttattgtatcccaatcaattatgatactgtct
+6237147/1
CCCFFFFDHHGFHIJJJJJJJJJJJJJJJJJJJJIJHIIJJJJJJJJIJJ
@6237723/1
gtccttctgacacaccatctctgtaaaagaggatagcttgaggcttatac
+6237723/1
CCCFFFFFHHHHHJJJJJJJJJJJJJJJJJJJJJJJJJJJJJJJJJJJJJ
@389170/1
tcctcatcaagagcacggcgatactgcaaacaagggatagcactcaaggg
+389170/1
@@@FDDAFDDD?BDFGHBHIB@HEGIJJJFB?FEC;=FGHI@GEFGECE;
@1204870/1
cttctttcagatcgctgccatttagtacactgctttttccttctccagct
+1204870/1
CCCFFFFFGHGFHJIIIDFCHIJIIHHIJIJJJIGGIIEHIJIGIIHCDF
@389949/1
gtcctgttggtccattaatataaaatggttcaacttctttggtgtac
+389949/1
CCCFFFFFGHHGHIEHIIEFAEEHBHHIHHIIJIJIGIGIEI?7?DF
@1205787/1
cctcagagctaccttggcagctgctaattttgcttggtgtttgttttc
+1205787/1
@@@DDDDD>8?F><<CFBGG;A@@GAEEGCBCGC4<?CD3DBFGI9?<
@4844198/1
agggtttcttccgctaatttaaaaattgaatagtttttatgaaatgagtc
+4844198/1
@@@DBDFFFHHAHGGIDHIJJJII<EFHIJEHIFHEIJIJIGACHIIBFG
@5551980/1
ctctcgtgagccaacagtaagacatggtagatgaggatactttaatctaa
+5551980/1
CCCFFFFFHHHHHJJJJHJJJJJJJJJHIJIJJJJJIJJJJJJJJJJJJI
@5553126/1
cttcaagatagaacccaattctggcccaagaggagagcttttattgaata
+5553126/1
@@CFFFFFHHGHHII8CEHIIIIGIEHGIIBFGHIGHGHIIIIIIIGIII
@2655023/1
ctccatactccttgtcttacaggtaccggt
+2655023/1
<@@DDDDAHHGHFHHEHHIIIIF<CBHB>@
@3383409/1
gagacattaacttgcgtagcatactttatcgtaacggtcatttcttttt
+3383409/1
?@@D1A:A?FF8?22@@GF=HCHEFE29AC3:331?<FE<9BFBB@B8?
@3383870/1
gccagcattctacagtatatttgagtaccacccttacagctatagatctt
+3383870/1
@BBFFFDF>HHHHIJIFIIJJJJIIJAFE@HIFCEGIFFHHGI@>FCHGI
@3385117/1
gcccactcgaattctttagttagggtaattaaaccaagccctatttcctc
+3385117/1
@@@DFFFDBH3<DAGIIEHHGHIGE29AF?DFG3C@FG7FDHIGIBGDFH
@8271744/1
ctcattttttctgctaaagcacaaccttcagcgggagaccttggctttgc
+8271744/1
CCCFFFFFHHHHHJJJJJJJJJ;HHJJJJJJJJJJIJJJJJJJJJJJJJJ
@3386555/1
ctaggatgagcatccatggaacctacaacagctgctattgaaggcttttt
+3386555/1
@@@FDDFFFHGFHJJIIII>9BGIIIFGHJJGIGIFIIGGEII;DGGIGI
@1212377/1
ctgggaacaagaatgctgttaatgcctccaagcttaacattgattttaag
+1212377/1
@CCDFDDFBFHFFIGIIIJJJJIGHGHHGHIHII<D>B@FGGG9BBFGED
@4151997/1
caacatataaactgcagggaattctaagaggg
+4151997/1
@CCFFFFFGHHHHFIJJIIHGIIFIICEBHHE
@4152066/1
ctccattagttttcttccaactagtgaaatttgacttaagaaatatgaat
+4152066/1
@@CDFFFDDFF?HHGGGIJGGIAHHGH@4?@FHIIGIGHHFGEHIBHGGE
@7616526/1
ctgagttagaataccaacctgaatttcagcaattttcttaatggatgcat
+7616526/1
@CCFFFFFHHHHHJJJJJJJJJJJJJJJJJJIIJJJJJJJIJJJJJJJJI
@1213243/1
gtaatgcattgtaggccgcacatgtttgtgcttctgaagaggacatcccc
+1213243/1
7?@F<DDEHFG?FIGIIII<GHEGFHI@;BG@GHIHIIIGB?BF;FGFBH
@3387724/1
tgaaaatatttatatatttgagtaactatgatttagacatt
+3387724/1
@@@DFFDDFFHBHJBGG@JHFEFHJJHHJ9HFIIJJEH>GE
@4153436/1
gtaacgattggaaaaataatcagaataagaacggtattgctctgcaggga
+4153436/1
@?@DDFBDHGFFDGGEIJJJJIJIGHJJIIIIGA:?GD>DHIIIGFG<FF
@5554681/1
cacggtctcaacaagttccgttttttggagaggcaactcaggataactat
+5554681/1
CCCDDFFDFHAHDHIGGEHHI@@FFHGDHEBGGIGIIGHGIICCBCBBGH
@2657381/1
gtacatcgcacaacaaacacttggggag
+2657381/1
@@@=DBD?C1@FHIGGIIB?FH4A3880
@6929870/1
attgatagtatctgatttgttgtttattagggtagcatttggaggactgt
+6929870/1
CCCFFFFFFHHHHJJJJJJJIJFIJJJJJJJJGHIJJJJJJJJJJJJJJI
@2658207/1
attaaaccaagccctatttcctcagcgacttttgtccgaatctcatcagc
+2658207/1
@@@DDDDDFHH1DFFFGIIHGIIG9<FGAGI<?DDBFHGDHGFDHHIIFG
@2658276/1
cagtaatctcgaatctattatctcttggacaagttgttatattagtcact
+2658276/1
@@CDFFFFGGHHHIJGE@JGGHGHJJIJGHGHI4<EFHC>GCGGHDGHGG
@7619169/1
gcccgcaacaattgtacacaactccataggaagcgccaaaggcttctctc
+7619169/1
CCCFFFFFHHHHHJHHIJJJJJJJJJJJIJJJJIJJIJJJIJIJJJJJJJ
@2658749/1
cctggggcactcggagtgaagcaattgaagaatggtgg
+2658749/1
@@<DFBDFAFHHHJBGBEHHGHI9FDGHGHCHGIJFEE
@6240806/1
gtaagcgaagaactgaggtaaaaataaaatttaaaaatgttgctattgtt
+6240806/1
CCCFFFFFHHHHHJJJJJHIJJIJJJJJJJJJJJJJJJJIJJJIJJJJJJ
@4849682/1
ctcgataatagatatgtaataagaatactgatgctttgcccgtcctttac
+4849682/1
@@CFFFDFHHF?DHIDGHGIIIGGECEGEEHHIIIIIBHGIIFGGIHGII
@8273553/1
ccctggtatccaaaggcactgttttcaccggaggaatttgtttgtgattt
+8273553/1
CCCFFFDEHHHHHJJJJJJJJIJJJJJJJJJIJJJJJIJJIJJJHIIIJJ
@6241732/1
cccctcttaaccagttcttcttcaaattgattacaaagactcaggagttt
+6241732/1
CCCFFFFFHHHHHJHIIIJIJJJIJJJJJJJJJJIJJJJJJJJJJHJDHI
@5559057/1
ccacaactcatattgatcgtcaaatgaaacatacctcatacgactctaat
+5559057/1
@CCFFFFFHHHHHJIEEFHGGE<HHIIJIIGIJIJJJJJJJJIJJFIIEH
@1214291/1
cgtcggtacaatgtaatatgagttttctttgttttcaaaggctctaacta
+1214291/1
@<?DDA8DAFBB:AEFFBFIIIH9ABECEE@EGFC<DGIII3BC;BGGBB
@2659660/1
cctaaagttaaattattgtaacccatactcctatcagtaaaagcacgagc
+2659660/1
@BCFFFFDFHHHGIEHIGFEHIJIGIGGGIJIIIIIJEIIIIJJIIGIGG
@4852046/1
cctctgtcgaacagcttccacagcttgtctgtaattgcgataaggttttt
+4852046/1
@@@DBDDDFADHDBEBGFGEFEDEHICIFHDHEFGIAHHIIIFGBFHGGI
@3389979/1
ctcattttttctgctaaagcactaccttcag
+3389979/1
:?1B?=DD??C>DGD>@CD<GEEH3AACGEB
@4852594/1
ctcagtttcacttaaatcttgaaagatattatcacagattgcccttatct
+4852594/1
CCCFFFFFHHHHHJJJJJJJJJJJJIJJJIJJJJJJJJJJJJJJGJJJJJ
@1943097/1
gcccattattgtgtactatcttcaaagagaaaaagtgcaatactaaaatt
+1943097/1
CCCFFFFFHHF?FHIIJIIJGIJEGGJIJIHIIIIFEHHIEDGCH>DHII
@3390493/1
ctactgacagcaccacgagaactactatga
+3390493/1
@@CFDFDDFH;DDA??EEH>FHAHIEGIIC
@5560212/1
ccaacatattactgacctcaaccgtacttctagcattagaagtttcttct
+5560212/1
CCCFFFFFHHHHHJIJJIJJJJJJIJJJJJIJJJJJJJIIJJIJJJJJJJ
@1944204/1
ctcaggagaaatttcaatttttgcaaattgttcgtaatgaagaactgaaa
+1944204/1
?@@FFFFA?DBHHE<EDGGHI@FFGHGGIJHCGHGGIJGAD<DGH@AD@?
@2661098/1
gtcattatgggcttctattagttcatct
+2661098/1
@@@FDFFDHGFHDCGE>G>@HF>@BEHE
@1944517/1
cacttctttctgtggtgctagattatccc
+1944517/1
?;=DDED>CFHFBEGDFCCE<AEA@C<4<
@397022/1
caactgcagcctcttttaccattgtacgagtttgagcatcattcattttc
+397022/1
@@@DDDDFFDHDFGIGHECHDHIB4:CGGH?;FD48?FGGGHBDH>FFHG
@397156/1
gtcacaactaacaatgggccacaactcatattgatcgtcaaatgaaacat
+397156/1
@@@?DDDDHHFHHHB@EBBF;F@G;BCCGCHF:CBDHCDGGEGG>9<@FH
@397447/1
cctgagctggtcttcagtcacccgattctatttcttggtcatcagtttga
+397447/1
@<@DFFFFHHD?FGIIGDECHGIIJ6FCGIGGEEIDFD@CHG<FG?BGIH
@2662236/1
ccggtttctcaaaacatggtgctggatgaggaaatttttcataaagaagt
+2662236/1
@@@FAADAFDB?CDFGHHEAHGGIE<F>CFCD@CFGGGGDG9D9BFB2?9
@7619500/1
cctgttctaacttaaagctgactttagtacatcgcctggagacatgacta
+7619500/1
CCCFFFFFHHHHHJJJIJJJIIIIJJIHJIJIJIJJJJJIIIJIGIJJIJ
@4156527/1
gtacgactaagtgagcacactaaatcaccacagacctgttctaacttaaa
+4156527/1
@?@FFFFFHGDCFIGHG@;FGGIHEEHII>DDGEDEHG?BDHBGGD@<FF
@7620312/1
ttgacactggcgttttggtgggcatggcctgcagctccctttttgcagct
+7620312/1
CCCFFFFFHHHHHJJJJJHIJJJJJJJJJJJJJJJJJJJJJJJJJJJJJJ
@1216743/1
cttctgaagacaggactaggtgctgcaatgaccatcaatcatcccttttc
+1216743/1
CCCFFDDFHHHDFGBHHCHDFCGEBHGGGHI@<EHH@9B:?DHBDIHGHI
@4157323/1
ctgattacttcttctcgaggtggctgcagtttccatatcatattatacct
+4157323/1
CCCFFF>DHHGHHIIIIIIID:BEEHIIIFDFGGGIGIIIIIIDHIDGGC
@3393423/1
ctccttcaacaatcgtcggtacaatgtaatatgagttttctttgttttca
+3393423/1
CCCFFFFFGHHHHEGIGIJFH<FFFIGGIJGGIIJ?BGHGGHI@DHHIJJ
@7622095/1
ccttaacttgcattaaatcacatcacattaccacatttctcaaattcagt
+7622095/1
@@@DBDADBBHD?<AF@?IFH4?<<FFHIIIGGIFHIIIIIIIIIIIEHH
@7622321/1
tcatattgtttgatatcgccagtccaaattcttggacataggcgtcgtta
+7622321/1
@@@FDEDFHHHHGIJJGIIJJIIGGHJJJJIIJIGIIJIIIJJJJJJEHE
@4159918/1
cccaagaggagagcttttattgaatagaatagg
+4159918/1
@CCDBFDFGFH?AFHIIGHGIIIJJJJJIFAHH
@3396122/1
cttagatctaccagtgcccatggcagc
+3396122/1
@@@DBDDFHHHFFI?<<CFHE>BGF7;
@1222047/1
tggaggtgaaaagaatgatcttccaactgtcacaaacctgttagcagctg
+1222047/1
@@@FFDBDHHHDFHHE>FGIIJIGEGHGH4EAF4EDDFH@DEA@4DGGCC
@4854564/1
gtcacggtctcaacaagttccgttttttggagaggcaactcaggataact
+4854564/1
CCCFFFFFHHHHHJJHHHIJJJIJJJJJJJJJJJJJJJJJJJJJJJJJJJ
@2663794/1
tcagtaatcaaatcatcagtttcccaggtcca
+2663794/1
<@@FDFFFDHBDHB>FDBGHIGFDEADCBF<C
@4854807/1
ctccaaaattgtaaatccaggaacttcccagtcatcaggaataaagtcat
+4854807/1
CCCFFFFFHHHHHJJJJJJJJJJJJJJJJJJIJJJJJJJJJJJJJJIJIJ
@5563093/1
cataaccaagatcaattactctaccaggtggaggtgaaaagaatgatctt
+5563093/1
CCCFFFFFHHHHHJJJJJJJJJJJJJJJFGIGHICHHIJJJJJJJJJJJJ
@6940689/1
tcttgcctttgttgctgctgtggtggttcttgcctttgcagctgttgtgg
+6940689/1
CCCFFFFFHHHHHJJJJJJJJJJGHIHHIJJJJJJJJJJJJJJJJJJHIJ
@1224577/1
ggggccccacctcccgcaggagcaccagggggtcctacaggaggagctgg
+1224577/1
@C<FFFFF?CFFHHBEGGGA@GD@GF>HGGFJ;AD;?ECAH>B>?AA@AC
@398819/1
ctcttctatgtctaggtttcctactgacagcaccacgagaact
+398819/1
CCCDFFFEHABBHICB<A9EFGEHG@>GHGGBGGI3:CFFDHD
@6940944/1
gtgatatgatatgggttgctgtttacaccaacgataaaatcaggctttat
+6940944/1
@??ADDEDFFFHDHIEHHDHHHIIEDBEEHIIIIJFIJFGGHGCHDGHIG
@8276758/1
gaggcttttatgttttcttttttaaatttcttatgtggattgccataatc
+8276758/1
CCCFFFFFHHHHHJJJJJJJJJJJJJJJJJJJJJJIJJGIJJJJJJJJJJ
@8276947/1
cgtgatacgatgtaatattgaaggcaataaagtaaccttcaacatataaa
+8276947/1
@<BDFFFFHHHHHIJJJJJJIJJJIDIJGIJJHGIJJIIJGIIIIJJIHI
@4163161/1
cagcattcagtagcatcgtgatacgatgtaatattgaaggcaataaag
+4163161/1
@<@FBDDADFAFHIEEAFH3FCEIH=G=GHDG9???94C9?GGG@3BD
@1948286/1
cacctttgaagttgaataagttattattcttctaggtccttttatcataa
+1948286/1
@@@FFFEBFHHHFGFGGBIICHJEF>HDHHGCAHE>FEG@HGBFCHEG@4
@3400129/1
ctctgcactgtgacagtcttcaagcactg
+3400129/1
@@@DBDDDHDDHDI@F3C>HIB<?CDEFF
@1228600/1
catagttatttggaagtgatttgcacgaagcactataggtcgaccttctc
+1228600/1
@@CFFDFFGHHHHIJJHIIIGIHJFIIIIBHECFG@EGHGHGBHGJJJIG
@4165829/1
atctgaagggcggtcccctcttttgggtggaatgtatgacg
+4165829/1
@CCFFDDFGHGFF<GHIIGGIIJFIIGB@FCDGCAGCEG95
@1230708/1
gtctctgctgttgctgaggctgctgtgg
+1230708/1
<@@FDFDDB?=CFGIEC3A?F;EGGCG@
@3402446/1
gtcgaaatacaaggcaggaaatggtgaactgc
+3402446/1
B@@?DDDDFFHFFIGIIJHIIIIIFHCADD?E
@1231333/1
gccgcttgttgctgtacttgaggctgagatgaaggtggtctgctgggttg
+1231333/1
C@CFFFFFHHFHHJHIJGHIGIJJGJII@FHGGHIGHJGJIGIGJGI>=F
@1231569/1
gctggttcctagaatcccacatggcaggaagttttctcgcaacttaggtt
+1231569/1
@CCFF?DDHHDD<<CEFHIIIBHIICHEAHIFHIIEIEGIGIIIG48??B
@4168042/1
cctgctttagggtttcttccgctaatttaaaaattgaatag
+4168042/1
@@?DDDDFHHHGD<7?FGBCFH6F>FGCHIIIICGFH>F<<
@7626228/1
gtctaagcctaatgttttcgctagaactgctagatgttgattttgaacaa
+7626228/1
CCCFFFFFHHHHHJHIJJIJJJJJJJJJJJJJJIJJIJJIJJJJJIJJJJ
@4168883/1
gtcaagcgggtgaaagtatcacttggaagtttagcacagtatctgttaac
+4168883/1
CCCFFFFDFHDFHGEIABFHFHIEGIIBHGGG>GGCFHHFCGGIIGEHHG
@4169261/1
gtctaacttgaccaacggtaaaagcaggaggttgttgcatcctttgctct
+4169261/1
@@@DDDDDFF3C?FDEHIHIIIC4CBGI?GG;;D@DABFFG938DE4?<=
@2666776/1
ctgttcttcttgaagttggttcagctgtagtctgtctgcatctgtatatg
+2666776/1
@B@DFDEFHGHHFFHDHGBAGHIFEH><EHCHG<EFEGGGIJJJI@>4?D
@1948667/1
ctctccaaaattgtaaatccaggaacttcccagtcatcaggaataaagtc
+1948667/1
@@@DB;DDFAADF?B@FG@GECBDB<CCA9;FDF@>EDDDF@:?3D4BBG
@4858357/1
caatagctgtgggttatatggtgattgatgccattcaactttgcattaac
+4858357/1
CCCFFFFFHHHHHHIJJJJJJHHJJJJJJJJJJJJJJJJJJJJJJJJJJJ
@402542/1
caggaacttcccagtcatcaggaataaagtcattaaccttcaaaattttt
+402542/1
@@@FFBEFDFFFHGHIJJCEHFFGHIEHHHHGIJ9E<BHD@HECHGECEE
@3404595/1
ctgctgttgctgttgttgctgaggctgctgtgg
+3404595/1
CCCFFFFDFHHFBGHFGGIJJJGJIJJDE9:BF
@3405034/1
ctttgaagttgaataagttattattcttctaggtccttttatcataatga
+3405034/1
CCCFFFFFFHFFGIIJIIIGIJIGGGBAHGIGJIHEHHGE>94CGIJ><9
@4171115/1
cttccgctaatttaaaaattgaatagtttttatgaaatgag
+4171115/1
@@@DBDDDHA:DFGEGGGHGE?E>HG@DH>CCG4DCECHGI
@4171286/1
tctggagctcatcaagcttcggtccgactgatgatttgaggttcttgtgg
+4171286/1
BC@DDF?DFFHFHFHIJFGJJJBBGIJGBGCGCGHGGAFGE;DDFB>FEA
@7627853/1
gtaggaaataagaaagcaagagaaggaagtgaggtacacagttgcagtcc
+7627853/1
@?@FFFFDFHHHHGIIBEHGDEGIGGGGH?CFGACFHAHGIFCCGCGDHA
@2668696/1
caatgtttctagcctttcataattcataacgtcattagcagagctcgcta
+2668696/1
@BCFFBDDFHA>>CGGIGGHGGEIGHJE@GGA;CG@FGGHGIGECDAFGG
@8283121/1
gctcatcaagcttcggtccgactgatgatttgaggttcttgtggaattgt
+8283121/1
CCCFFFFFHHHHHJJJHHJJJJJJJJJJJJJJJJJHIIIJJIJJJJJJJG
@2668919/1
caggtgaacatgggcaaatctggaggttgatgaggaggc
+2668919/1
???BDDDDHDFHFGIIGDHBD>ADED@;EH>?EA9CG6?
@2668979/1
cctcattctttcaaaaaaaactattcgtaggagtaaaacgtaagtggaag
+2668979/1
@@@1DDBDHAHBFBEHDAEBEGACBBD9?@@?FDFG>BDHBFG<==@3C3
@1241010/1
tctctttctttttttgttagactgatttgatagagcacggaaggtggaat
+1241010/1
CC@FFFFFAFFHGIIJIGIJ9EHHHGGIIHIJJIGEGIJGBBHGBDCGFI
@4175054/1
ttttgagctcatacttaatccaatgacatggggaag
+4175054/1
@@CDADFFHHADFGICH<EGEHIBHHHGBGHEEGEH
@6945216/1
ctcgaatctattatctcttggacaagttgttatattagtcactttatatg
+6945216/1
CCCFFFFFHHHHHJJJJJJJJJJJJJHIJJJIJJJJJJJJJJJJJJJJJJ
@7631659/1
atactttgtagatatcagacatttcttcagggagaatttttaaccattta
+7631659/1
CCCFFFFFHHHHHJJJJJJJJJJJJJJJJJJJJJJIJJJJJJJIJJJJJJ
@7631780/1
ttctcatcctaggacgtccacctcgaactgaaggagtgtgccttgacaaa
+7631780/1
@@@FFFFFGGH?FFHHIGHICHGGGIIIICEGIIGIHIIGCHI@GHIIIA
@4860726/1
ctctgctgttgctgaggctgctgtggtctctgctgttgttgctgctgctg
+4860726/1
CCCFFFFFFHHHHJJJJJJJJJJHHJFHIJJJJJJHIJIJJJJJJIJJII
@4861201/1
gtgattttttattgtatcccaatcaattatgatactgtctccttcaacaa
+4861201/1
@8?DDDDDFFHDDEHGGG4FBFFGHIIIIIHIIIIIHIIIIEHHIHIHII
@7633203/1
gggtcgtgagaagctgcaacggctgctatagatggaacgttgatctggtc
+7633203/1
BCCDDFFFHHHHHJJJJJJJJJJJJJJJJJJJJJJJJJJIJJJJJJJJHI
@7633592/1
tggaatcagaatcctctcagatgaaagtggagataccatattatagtggg
+7633592/1
@CCFFFFFHHHHHJJJJJJJJJJJJJJFHIIJJJJIJIIJIJJJJJHIHI
@1953799/1
ctagaatcccacatggcaggaagttttctcgcaacttaggttatgcgaag
+1953799/1
<@@DDFFDHHHHHIE3CD1FBHCCFHHEHGC<D?FGHEE>BF@BCGG;AB
@4862847/1
catcgttatacttttctggatcaaaagtaaa
+4862847/1
CCCFFFFFHHHHHJJJJJJJJJJJJJJFHHJ
@1954928/1
cgacaattgtaccaagctctggcattttcctg
+1954928/1
C@CFFDAEAFFBHJJJJDHIJGIIC<BHHIEG
@1955183/1
cgacaattgtaccaagctctggcatt
+1955183/1
@<@?B?DDHFHD4CBB@F@FG>@FA9
@7637417/1
ctctgtatcaacaactgtaccagccggcacattcatatttctcccatctg
+7637417/1
CCCFFFFFHHHHHJIJJHJJJJJJJJJJJJJJJJJJJJJJJJJJJIJJJJ
@2670036/1
cttcaatggttgctgctaaatcttcaagtacatagtacataactttagct
+2670036/1
@@@FFDFDFDHHHGGHGHIIIJIIJHIIDB@FGIC???F>GHH@CB?FG>
@2670344/1
gcttctattagttcatctatattttttaagga
+2670344/1
@@<D1B::A:CD>>F@GIAEHCF><BFEFCB<
@405623/1
gttgttgttgaccccatggttgtcgaggaggtccctgttgttccattgct
+405623/1
CCCFFDFFHHFBFIJGIIFHIJJJIGHIHIDAFHGGGJIIJGIIEIJGGI
@4176019/1
ctgcagggaacggcgacataggtgtctgctcttcacatactcttgttaca
+4176019/1
@CC<DFDFHHHHAEI?DDAHH::D@FGIDG4BCHGEHC>GGE9=C@FII@
@4176277/1
gtggaggtgaaaagaatgatcttccaactgtcacaaacctgttagcagct
+4176277/1
@<@DFDDDHHHHHGIJGDHIJJIJIJEIJGBGCHAHIGIEIHG>GGG@GG
@406012/1
ctcttagatcttcattttgttgccttaatctagccacttcagccttatgc
+406012/1
CCCFFFFFHHGFHGIEHGIIDHIJIIIJJJJDHIIJFIGGIFIJDIIIGE
@4176440/1
ggcgtctctgtaccactataaatgtaatcgg
+4176440/1
B@@F?DAFHHFHHJJGIGIJGIGGFHHEIJI
@2671393/1
atctgttataaatgtaggaagttatcaagaaatctaagattgcatcaccg
+2671393/1
@C@FFFFFGHDHHJIIEIJJI?FHJIIJEGDHJIHHEHGF@FHIJGIIJ@
@1958035/1
ctcccgtgtgatatgatatgggttgctgtttacaccaacgataaaatcag
+1958035/1
@CCFDD?D?FDDHIJJJFIIJJ@CGGIIIIIJJIIFDHGIJIIFGCFEGI
@4177315/1
cttcattttcagctctggctattttagcatggaatgtgatctccaagttg
+4177315/1
CCCFFFFFFG?FHGHJIIIJJFGHIGII>HIIIIIIIIIJIIJIGEEIHG
@1242798/1
cttcagcattcagtagcatcgtgatacgatgtaatattgaaggcaataaa
+1242798/1
B@@FDDDAFFHHHHGIBDFGECEBEEC<;EAF<DD@GH9>DF;@@GHG<B
@5572455/1
tataagaacaatgagtgagagcttgcaagaggtaacttctgtcttgaaat
+5572455/1
CCCFFFFFHHHHHJJGHIJJJJJJJJJJJJJJGHIJJJJJJJJJJJJJJI
@1243287/1
ctccttcaacaatcgtcggtacaatgtaatatgagttttctttgttttca
+1243287/1
@7?DFFFFHHD?BBD<CGG?FGEC?<E?FEFC<FFHIGCGHIEEDFHICD
@1244743/1
gttcacactgttcctggctgagagtaattcgtcgcgcattctgttgtata
+1244743/1
@@@ADFFFHHHHHHGGIJJIFHGJ<CEDHHHGGBHIBFHAGHGEHIICHG
@8284883/1
atgttaaattttttcagaatcatgtgattttttttcctttcaagaatata
+8284883/1
CCCFFFFFHHHHHJJJJIIJJJJJIIIIJJJJJJJJIJJJJJJJJJJJJJ
@6947917/1
gtccgactgatgatttgaggttcttgtggaattgtgacactttgatgttg
+6947917/1
CCCFFFFFHHHHHJJJJJJJFHIJJJGIIIJJJJGIIJJJJJJJJJJJJJ
@6949015/1
gtctcatccacattttatgtgctgctaacctcttggcaatttttttcgat
+6949015/1
CCCFFFFFHHHHHJJJJJJJJJJJJJJJJJJJJJJIJJIJJJJJJJJJIJ
@6950440/1
ccatggttgtcgaggaggtccctgttgttccattgcttgaggtctggtaa
+6950440/1
@@@DDDDDDFDFDFB:@F<CFEHICEFIGIHGGDAEHIA8B>9BFEFHCC
@7641374/1
gtcactttatatgttcttttaacactctttgatggaatttcataaacaac
+7641374/1
CCCFFFFFHHHHHHIJIIJJJJJJIJJJJJJJJJIJJJJJJJJJJJJJJH
@7641391/1
gctgctgtggtctctgctgttgctgttgttgctgaggctgctgtggtctc
+7641391/1
CCCFFFFFHHFHGJJJJJJJJJJJJFHIBHIJJJFJJIJIIJJGGI@GGI
@4870514/1
gccaatagctgtgggttatatggtgattgatgccattcaactttgcatta
+4870514/1
@@@DDDADFHAHFI>@EHH9EFHEFDGHIIGF@GEHIDFGHIEHCADFHF
@7642298/1
ttggctttgagatacctacgcctatcagcccatgaaacaaaatgtaatct
+7642298/1
CCCFFFFFHHHHHJJJJJJJJJJIJJJJJJJJJJJJJJJJJJJJIIJJJJ
@6251530/1
ctctggctattttagcatggaatgtaatctccaagttgtgaatcaatttc
+6251530/1
@@@DDDDDBADHFIBF@G@3<<CBFBFFGHGGAEBDGHEEGDFGHDDGIG
@6251829/1
catttcttcagggagaatttttaaccatttacacaatataaatgcacctt
+6251829/1
CCCFFFFFHHHHHJJHHHJJJJJJIJJJJJJJIJJJJJJJJJJJJJJIIJ
@5573367/1
gcctttgttgctgctgtggtggttcttgcctttgcagctgttgtggtggt
+5573367/1
@C@ABDDEFFHFHJIJFFEIGHHIIJCBEFCHIIEIIGGHAGIBDHIJI@
@6253205/1
gttcttttttgaaacgaaatagttttttacaatactgctgtaatgtaaaa
+6253205/1
@@CDFFDDHHHHGGIEEFAHHG?CFBFHGGEGIGGHFG@FIIGIGDFHGH
@2672729/1
ctgggtttaaaatcttcaataacattactcatttctgataggttctgcaa
+2672729/1
CCCFF?DFHDDD<FHIIIJJJJIGIDGFHH?@HFGDCDBAGIFGHHIBB?
@3413967/1
cttatacctagtgcttctgtaaaatgccaataattgttctttcatgatac
+3413967/1
?@@BDADDFFFCCF4A?CDHH9<ACBHB3CFFHIGHHG94CEDGH>G>GG
@409138/1
cgtaacggtcatttctttttcttgatctctttcattatcgtaaattgtca
+409138/1
@C@FFFFFHHHFHIIJIBHGHGHGEEHEHEGH<FIEG>?F?FFEIB@FGB
@8290193/1
ctgagttagaataccaacctgaatttcagcaattttcttaatggatgcat
+8290193/1
CCCFFFFFHHHHHJIJJJJJJJJJJJJJJJJJJJJJJJJJJJJJIJJJJJ
@3414531/1
gttctttttctattttcttggctttgagatacctacgcctatcagcccat
+3414531/1
@@@BDDFFGHGFFIIIIEEGGJJBGHGHIJJJEIGIIIJDD>GHEHJI2D
@5575009/1
accaacttgaagacaaggtaaatgaggataccttaatttcattttgtatt
+5575009/1
CCCFFFFFHHHHHJJJJJEHIJJJJJJIJJJJJJJJJJJJJJJJJJHJJJ
@4873125/1
cgagctgacttgggaggtttggtgcccgcccgccatattgtagctttggt
+4873125/1
@@BFFFFEHHHHHJIIJFHIJJGHIJJJJJJJIJIIIIJJGIJJIJJJJC
@8292749/1
cctcccctctggtatccaaaggcactgttttcaccggaggaatttgtttg
+8292749/1
CCCFFFFFHAFFCGHGGGGIIGIJJIJFHEGGEEGIGHIJDGGIIICDA;
@8292756/1
cctcccctctggtatccaaaggcactgttttcaccggaggaatttgtttg
+8292756/1
CCCFFFFFHDHHFIJJJJJJJJJJJIJHHIJJJJJJJIJJJJJJIIGIII
@8293281/1
ctccaatcgcattccctttcacactagggacatgaggtgaaattattggt
+8293281/1
?BCFFFFFHHHHHJJJJJJJJJJJJJJJJJIJJJJJJIIJJJJJJJJJJF
@1961261/1
gctggaacaacatggacttcacaaagctctccaacaagaatttgtttttg
+1961261/1
CCCFFEFFGHHGHJJBGHIJJIJJJJFIGGIIJJIIIICFHIJJDGGHGI
@8294597/1
caaccagattaattattatgagagaagaattgataactaactgtgagact
+8294597/1
CCCFFFFFHHHHHJJJJJJJJJHJJJJJJJJJJJJJJJJJJJJIJJJJJJ
@7647693/1
ggaccagtggcgtatttacagaagcaaggttggcctattattggcattcc
+7647693/1
CCCFFFFFHHHHHIJJJJJJJJJJJJJJJIJJJJJJJJJJJJJJJJJJJJ
@1963039/1
ggtaacgtaaaacaatatctattcaacaaagga
+1963039/1
=<:ADDDBCDDDD:;CFF44:FBH<C4<8<A13
@412770/1
tgctgttgttgttgttgaggttgattagaagcccctgcttctccaggttg
+412770/1
CCCFFDDFBHHHHJJDHECGFCFB>CHHGGIBBFFHJIBHDGEFDHGB3B
@3416905/1
ctttgtgtcttgcacgacctttggattgaatataagaccttgttgtttta
+3416905/1
@@CFD?DEDFH<CEGIIIE6FGIIEA?CGAHEIJIC4C9D@<9BDGGGIA
@3418059/1
cattaatctatagaaaattttccaaacagtatttagagactttccactat
+3418059/1
@@@FFFFFHHHHHGH@3:FDHGHHDIIDG2?CB>FHEGHGEF4?B<FHII
@414309/1
cttggttcaagatcattttaaactgtccttctgacacaccatctctgtaa
+414309/1
CCCFFDFDDFFFHIG>GGIIHJGIGHG@ACCB>HEGIECFAHHGEEHD?G
@415343/1
accacatttctcaaattcagtcttgaaat
+415343/1
@@@DFDDDHCFF?EG@EGGE:AC>BA@C4
@3419462/1
cccatgttaaattttttcagaatcatgtg
+3419462/1
CC@FFFDDFBHHHJIBGIID@CBAHEHAC
@8295070/1
ctcccctgaatgtgatttttaatttcccagcacctccatcagaagaatca
+8295070/1
CCCFFFFFHHHHHIHJJJJJJJJJJJJJJJJJJJJJJJJJJIJJJJJJJJ
@1248653/1
gctgctatagatggaacgttgatctggtctggagctggatgagtgacatc
+1248653/1
C@CFFDDFHGDADGGIJJ3FFGHI@HGHIG9CGI33?BFCADE>F>BDDF
@6955395/1
tccaagccgtaatgaatggtgttgctttcgcagggtaagtctttcagtct
+6955395/1
CCCFFFFFHHHHHJJJJJJCHHIJJJJJJJJJJJJDHIJGIJJJJJJJJJ
@2674358/1
cactgttcctggctgagagtaattcgtcgcgcattctgttgtatatttat
+2674358/1
CCCFFDD>FDFHHDG9CBGCHA>DHF@C@G>FHIIJ<BGG@GCGG>FHIG
@6956241/1
ctctgctgttgctgaggctgctgtggtctctgctgttgttgctgctgctg
+6956241/1
CCCFFFFFHHHHHJIJJJJJJJJIIJEHIJJJJIJIIJJJJJJJJJJIJI
@2676564/1
cctagacttgtgcaccagctaaagaagacttatctttaaacggcagcttt
+2676564/1
CCCFFFFFDDFHHAGGGIGII:FHIBC>FGIIIGCGGI9DGDHIGGIIII
@6958316/1
ctggttccaattctaacagttctctgatgggagatttcggaactttggta
+6958316/1
@C@FDDDEHHGHHJIGGIIJIIJJJJFIGGIEGHGJJJIIGIGIEGGHBF
@1252861/1
ctctgatttatctcatcttcatcatccaagccgtaatgaatggtgttgct
+1252861/1
@@@DFFFFHGDHHJFJJJJHIGGJJFHIEIJJIIIHIEGBHG@D>FDHGG
@4879143/1
ggcataatgagtacatcatttacatcaccgtgatctaatatttgagc
+4879143/1
CCCFFFFFHHHFHIJJJJJJJJJJJJJJJJGHIJJJJJIJJJJJIJJ
@1965103/1
ctcttgttttgcttctttttttgacctacccttgccgatagcaataa
+1965103/1
CCCFFDDFHHDFHIHHIJ9FHEGGJHC9C@FEEIIJIDEGIEG<A4;
@6961089/1
ctttcatgatactctcaagatccctgattacttcttctcgaggtggctgc
+6961089/1
CCCFFFFFHHHHHJJIJJJHJJJJJJIJJJJJJJJJJJJJJJJGHGJIJI
@1965754/1
gtccttctgacacaccatctctgtaaaagaggatagcttgaggcttatac
+1965754/1
<@BFFFFFGHHHHJJIGJGJJIHHHIC9EDHH?GGHGI@>DHGGIGGGEE
@6961779/1
ctctttatttactagaaactgctcttcttttttaataagtttttttggga
+6961779/1
;@@ADDDD<:ADBGE<ABFBBEHFHBEHEIIEGEEFGIFCDGGIEFFIEF
@1965956/1
gtagctttttccgttgggattcattatccattctcccctaggctttgc
+1965956/1
?;=DDDFADBFFFGHIJF;CGGGIHB4ACBGGHGIJCDHEHCGG>GAE
@7650501/1
gtaggatcataacgatggtcaacaaggaactcttgtaaatcatgtatctc
+7650501/1
CCCFFFFFHHHHHJJJJJIJJIJJJJJJJJJJJJJJJJJJJJJJJJJJJJ
@417996/1
gcttctgtaaaacgccaataattgttctttcatgatactctcaagatccc
+417996/1
CCCFFFD8DFBHHGEHIIEGEEEGHIGIGIGIGHGGGHGGDB9BDEFGIH
@418184/1
ggattttgaataggaaatttgataagtttggttccatcaggaaacgatgg
+418184/1
CC@FFFFFAFHHHIHIGGIJJIEH>FHGEIJJIGIIIIIIJEGHHI@GII
@6259081/1
caggtttccaaaaattttcgaataagcatggaccatggtttcaatgattt
+6259081/1
BCCFDFFFHHHHHJJJJJJJJJJJJJJJJJJJJJJJJJGIJJJJJJJJJJ
@6965378/1
gtgggagctaagatggttttgtttgacaatatcaaacttcctcgtttcgc
+6965378/1
C@CFDDFFGFDHFGHGGHCHHGGIJIJIGHGIIIGEHJGHIEGGDEGGII
@6966883/1
cttaactttagtgaactggtcatcaactgagaggccaaactccttcaggc
+6966883/1
CCCFFFFFHHHHHJJJJJJIJJJJJJJJJIJJJIJJJJJJJJJJJJJJJJ
@8299494/1
ctccatttccaattatttcctttttctgacatcttcttggtaacaagtat
+8299494/1
CCCFFFFFHHGHHJJJJJJJJJJJJJJJJJJJJJJJJJJJHIJJJJJHIJ
@3422452/1
gccacttctttgaactaagtacagcgaaattcttattcgattgaagtaaa
+3422452/1
=8?DDDDD?FDDHGHIIII@<IHIEGHF<FBFHIII@FE9BGDG9B0?DG
@421999/1
ctcttgttttgcttctttttttgacctacccttgccgatagcaataaggc
+421999/1
@@@FDBBDFAAHGIGGGECDG@GGG9FHGG>DHGCHIBHIG<F@;CAA3@
@6261827/1
ctcttgttacaacatatttcaacatgtatccttttgggcggtaccatggt
+6261827/1
CCCFFFFFHHHHHJJJJJJJJJJJJJJJJJJJJJJJJJJJJIJIJJJJJF
@423892/1
ctcacttctttctgtggtgctagattatcccttctgaagacaggactagg
+423892/1
<@@FFFDDHFGHHIFB;FGGHIGBBFHIHGGIGGCEEE<G>BG;:DBGGG
@4187209/1
ctcacccatgttaaattttttcagaatcatgtg
+4187209/1
???DAD8D;??DDEEEDBEDE@42<AFECCCD<
@425417/1
gtgctgctaacctcttggcaatttttttcgatttgccagtacctatttct
+425417/1
<?@DDDD>=?CFBFBFFEIE<@HC@CFFDGEFEFFDEFIFFFFIE<FFEI
@425915/1
gttgggattcattatccattctcccctaggctttgctttaggatcatcat
+425915/1
<?@FDABDHFFHDII>GEIHHBFDFEF;EGEFHIEHHI@CEFBFDHFHEF
@4188835/1
ttcctgttgtggaccagcttgtgcttgtcttccacccttttttttgttcc
+4188835/1
@@@DDDDD?:CC<F9FAEH<CAEH>4<FAGEHG<GGI?9DFG?@EGHGH9
@4188888/1
ttggaaacaattttataattattggatatattcatgccacattccattcc
+4188888/1
BCCDFFFFGHHGHJIIJGIJIJFJIIFHHIJBHEIGIII@AAHG@<FGIE
@1968112/1
gccacattccattccatgatttattaaacccgatgctagctttcttaaat
+1968112/1
@@CFFFFFDHHFHJAHGEHGGGIJEIGGEEGBEHGCFFIGIDGGEH@DGH
@2681653/1
atctgatcttaacaagccttaagagaaatcttagctgacatatactaatt
+2681653/1
@@CFFBDFGGHFHGHGGI9EGHIGH@HC>HHEHIIJIEI<FFCIGHGGII
@7654888/1
ctgaaccaaatcggctccttgaatgaatttttcattcctccatactcctt
+7654888/1
CCCFFFFFHHHHHJJJJJJJJJJJIJJJJJJJJIJJJJJJJJJJJJJJJJ
@1970726/1
ctctatttcattgtgcattaatctata
+1970726/1
@@@FDEFFGAFFA@E@>GHHGI4A<H@
@6263858/1
cccaatgtttctagcctttcataattcataacgtcattagcagagctcgc
+6263858/1
CCCFFFFDHHHHHJJJJJJJJJJJJJJJJJJJJJJJJJJJJJJJJJJJJJ
@3424034/1
cactgtgacagtcttcaagcactgagttagaataccaacctgaatttcag
+3424034/1
@@CDD;DDHHHA:A@FGEC<FFHGFG:<CFHH@DHGIIGGGGHGA<??DA
@7656805/1
tctaggaccagtttgcaaagggaagcgagcttgctgttgttgctgctgct
+7656805/1
CCCFFFFFHHHHHJJJJJJJJJJJJJJJJJJJJJJJJJJIJJJJJJJJJJ
@5583357/1
cactatctaaataaatagctgcagctaatgattcaaataagtcaccaagg
+5583357/1
CCCFFFFFHHHHHJJJJJJJJJJJJJJIJJJJJJH?::CGHHHJJJJJJJ
@3425871/1
cgtccctcttctggaaagcagctcttgcagcattgacactggcgttttgg
+3425871/1
@@@AAADDDHFD<34<EGGHIG@FF>392CBGHCGIG<?DFDDA@ABFF0
@5583783/1
gttgttgcctctgttgctgctgaggctgttgttgccactgctgctgctga
+5583783/1
BBBFDFFFHHHHHIJIJIIIIJIJJJIIGIJHGIJJJJFIIHIIIJJIJG
@3426186/1
gtaaatttatcgcaaggtaatgtaaaacaatatctattcaacaaaggaat
+3426186/1
B@@FFDFFFDHHAAA>F>HHHIHGIIGIJIJ4<?EGHFIGGJIJJIFGGI
@8301685/1
cataattcttgtagaagaccaatagggttgcccatcattcgctcctcgac
+8301685/1
CCCFFFFFHHHHHJJJJJJJFHHJJJJHIJJJJJJJJJJJJJJJJJJJJJ
@6970557/1
ctttgttttccttcttttttatttttgcaaataatccgtgcagtatgttt
+6970557/1
CCCFFFFFHHHHHJJJJJJJJJJJJJJJIJJJJJJJJJHIJJJHIJJIJJ
@4887812/1
tggcaacaacagcctcagcagcaacagaggcaacaaccaccacaacagct
+4887812/1
CCCFFFFFHHHHHJJJJJJJJIJIJJJJJJJJJJJJJJJJJJJJJJIJII
@6970966/1
ctcattctttcaaaaaaaactattcgtaggagtaaaacgtaagtggaagc
+6970966/1
CCCFFFFFHHHHHJJJJJJJJJJJJJHIIJJJHIJJJJJIJJJIIJJJJI
@8302455/1
ctctaactaaaaattcttttttaagtaacaaagcttcagtaaataacaaa
+8302455/1
CCCFFFFFHHHHHJJJJJJJJJJJJHIIJJJJJJJJJJJIHJJJJJJJJJ
@428230/1
cacatttctcaaattcagtcttgaaatattatccattagcttatgttgct
+428230/1
?@?ADDFDDDFHGEBHFEIHGEIHECAHHII@<EHC>DFEFIGI99?@FA
@2684401/1
caataccttcttctatcacatcggaggcaacca
+2684401/1
CCCFFFDDDFF?FHIJGHHJFC;FGHGGGGGII
@7658878/1
gggttgtttccctagactgtggttgagacacttgctggggaggtggacct
+7658878/1
C@@FFFFFHHHHHJIIDGIHHCFGGFEEGGCCGEHHHJJI@FG?DGGIII
@5585205/1
ctcagagctaccttggcagctgctaattttgcttggtgtttgttttctcc
+5585205/1
CCCFFFFFHHHHDBGHGIDGGGIDGIIIIIIGIIIGGHIIIIGGHIIIGI
@4888975/1
gttgctgctgctgctgttgttgttgaccccatggttgtcgaggaggtccc
+4888975/1
BB@FDDFFHHHHHJIJGIIGIJIJIJJJJJJHJJGIIIHIJJJJJJ;CGI
@1260918/1
ctgcaatttccaagaaactttacttttcacaaataaatataaaaagaaaa
+1260918/1
CCCFFFDFHHGFHBHGGGIIGCFGHGCFHIIIGI9EC9EGHGI<>F??BF
@5586935/1
tgctctccaaaattgtaaatccaggaacttcccagtcatcaggaataaag
+5586935/1
CCCFFFFFHHHHHJJIJJJJJJJJJJJJJJJJJJJIJJJJJJJJJJJJJJ
@4890168/1
gtctctttctttttttgttagactgatttgatagagcacggaaggtggaa
+4890168/1
@=@DFFFFHGDHHIEIGFFGGEHIF@FHHIIGEE@FGHDGD@FFD.=C98
@4890278/1
cgcttgttgctgtacttgaggctgagatgaaggtggtctgctgggttgct
+4890278/1
CCCFFFDFHHHHHIIJIJJJJJJJJJJJJJJJJFHIFHIJJIGIJFHIJI
@1262639/1
atttcattgatagtatctgatttgttgtttattagggtagcatttggagg
+1262639/1
CCCFFDFFHBHFAGBGGGHBFHHIIGCF?G@HBB<H8?;EF4DHB@B:F;
@6971236/1
cctcttcattttcggtttcgtaggcaggtggaggccatcgcctggtcatg
+6971236/1
BBCFFFFFHGHHHJJGHIJJJJIIIJJIDHGHIJIJIIJJIJJJJFGIJI
@6267024/1
cctaacgttatcaggttttgggtagttgggtaatattttgataacgtgga
+6267024/1
??@DD?DDFBFHDDBGGGHA::FHG<?FE6DCADHBBFHE1DB@F??DG7
@6267256/1
atacaagtttggtcaaatatatatgtatcctattaatgctttaaacatta
+6267256/1
CCCFFFFEHHHHHJJJJJJIJJJJJJJJJJJJJJJJJJJJJJJJJJJJJJ
@4893112/1
gtacgactaagtgagcacactaaatcaccacagacctgttctaacttaaa
+4893112/1
?@?DBDDDHHB<BF>EFEGDCAGIIII@?DH@?FHDHG?BFGH@BBBB?B
@6268192/1
gtcacaactaacaatgggccacaactcatattgatcgtcaaatgaaacat
+6268192/1
CCCFFFFFHHHHHJJJJJJJJIJJJJJJJJJJJJJJJJJJJJJJJJJJJI
@7659409/1
ctcattttttctgctaaagcactaccttcagcgggagaccttggctttgc
+7659409/1
@CCFFFFFHHHHHJJJJIJJJJJJJJJJJJJJJJIIJIIJJJJJJJJJJJ
@6974843/1
tgggtgagtaacatcagctccgagaaatattacaggttcgttgaaaacct
+6974843/1
@CCFDDFFHHHHHJJFIIJCHHGHHIGJIJIJJJJJHIJJIJJIJIIIHI
@6975149/1
atcgtttttgtgtaagtcatgaaaaagatgataaagaattttagcagtga
+6975149/1
?@@FADDDHHADAFHHFHIIGHFGHGIJGHGGGIIGGGHGIJJIIEHGII
@8306722/1
cgttgggattcattatccattctcccctaggctttgctttaggatcatca
+8306722/1
CCBFFFFDHHHHHJJJJJJJJJJJJJJJJJJJJJJJJJJJJJIJJJJJJJ
@7660949/1
cctataagaacaatgagtgagagcttgcaagaggtaacttctgtcttgaa
+7660949/1
CCCFFFFDHHHHFIIHIIIIJJIGFHIJJJJJJJGHIJJJJJJJJJJJJJ
@8307887/1
aaggcttttgggtcgtgagaagctgcaacggctgctatagatggaacgtt
+8307887/1
CCCFFFFFHHHHFHIHIJIIJJJJJJJJJJIJIIJJJJGJIJJIIJJJGI
@4197400/1
ggctgctgtggtctctgctgttgct
+4197400/1
@<@1BDDDCBB<DD<EGHEG:FH<E
@7662972/1
gtggtctctgctgttgctgaggctgctgtggtctctgctgttgttgctgc
+7662972/1
@@@D?BDDDBAABAE<AE<FGGHGAHGG?FC1?GHGFD9C?B<980?9?F
@436424/1
ctcatcttgtaatttagcacattcatctttgctgaggtttgtatctgttg
+436424/1
?@@?B?DBHFHB>EGGIIGCEHC@EGEF><EGG>FE<9CBDDHGCFFFD4
@1262888/1
gtacaatagaggtaagtagttatagcatacttaaggaaggaatcaccgat
+1262888/1
@@CFADFFGFHFFIIIBH>E>F:C<C@D<EC>AFG@BGCH@CFGGBHH>D
@1263295/1
ggctgttgtggtctctgctgttgctgaggctgctgtggtctctgctgttg
+1263295/1
@@@FFDFD>F?FFGIGHBHIHHGJG9AA1EFH=FGE>D?3<:BGHGIB<D
@5591955/1
gagtgaagtttctgagagcatcttctctaactgtcctttgaggtgcaaaa
+5591955/1
BCCBDFFFFHHGHJJJIJJJIIJJJIJIJJJJJJJJIJJJJJICGIIJJJ
@1265008/1
ctgatgcctggtgcggaggctaccttgccgtaggaaataagaaagcaag
+1265008/1
BC@DDFFFGFH<DGFBEBGIIGIEG@HHJIDHHGIGIIIEAG<=CAHDD
@6268516/1
tctgctgttgctgttgttgctgaggctgctgtggtctctgctgttgttgt
+6268516/1
CCCFFFFFHHHHGHIJIIJIJJJJIJJJGHIFGIBFHGHJIJJHIFDHGG
@4896312/1
gttgggaagtgcttgttgttttgcagacaacatgccttggtattcgagct
+4896312/1
@BCFFFFFHFHHFIJFGFGGHJJJJIIJJGIIIJJJJJJIHHGIIJJJJJ
@6269014/1
caggaacttcccagtcatcaggaataaagtcattaaccttcaaaattttt
+6269014/1
CCCFFFFFHHHHHJJJJJJJJIJJJJJJJIJJJJJJJJJJJJJJJJJJJJ
@6269028/1
ctgcactgtgacagtcttcaagcactgagttagaataccaacctgaattt
+6269028/1
CCCFFFFFHHGHHJIGHJIJJJJIJJJJJIGJJIJJJJGIJJJJJJJJJJ
@4896641/1
actagatagaagtctaattcagtagggtgagtaatctctgtatcaacaac
+4896641/1
CCCFFFFFHHHHHIJJJJJJJJJJJJJFHIJHIJJJJJJJIJJJJJJJJJ
@3434003/1
gctgagagtaattcgtcgcgcattctgttgtatatttatgctcacttcac
+3434003/1
CCCFFFFFFHDDHIIIIDFHIBBBGIJEHGC9DHGIJIGH<DFEGHCHGI
@5595281/1
cttcttcaagagggatgggctctgaaggttgtattgttctggtattatga
+5595281/1
@@@DFDDFDHF>?FHBCEEEHIIIHHGHIIIIGIIIIIGIIIFGFHIIII
@8310806/1
tctcttatagctgtcaactcatgttgcaaaacatgtaaaaattgaccttc
+8310806/1
CCCFFFFFHHHHHJJJJJJJJJJGJJJJJJJJJJJIJJJJJJJJJJJJJJ
@3436180/1
ggtatttctggctcacctccttccattgttctcaatgtaagacagcattg
+3436180/1
@<@DDDD8A4D?FHEF@<FGHGC:?FDECHEHB?CG<1?<CF@G3BBD4:
@4199399/1
ctctaggaccagtttgcaaagggaagcgagcttgctgttgttgctgctgc
+4199399/1
CCCFFFD;FFHFFIEHGIGIEC?FFGHGFCGHB3B>GBGEHGHIIEGGII
@8312098/1
gtggtctctgctgttgttgctgctgctgttgttgttgctgctgttgttgt
+8312098/1
@?@DDDDDHFHHHAFH?FDHIIIIFHHFFGEFCEHGGEICFEIHICHIIG
@8312403/1
aaaagatttaaattattttttttttttggttccagagactcgtccaatca
+8312403/1
CCCFFDFFHHHHHJJJJJJJJJJJJJJGIHHIIJDGA>E>C=;?BAC@CC
@7668123/1
gtcaaattctacttctgaatgatgttctacgttatcatcaacatctgacc
+7668123/1
CCCFFFFFHHHHHJJJJJIJJJJJIIJJJJJIJJJJJJJJJJJJJJJIJJ
@437496/1
ctatgtctaggtttcctactgacagcaccacga
+437496/1
@@@DDD8?<DDF?A:CBFG9CCCFH9AE3CGGB
@4201943/1
gcactgttttcaccggaggaatttgtttgtgat
+4201943/1
@CCFDBA:DDDBDGIGDGIF9CF49:?CF?9C9
@438252/1
ctgaaggcttttgggtcgtgagaagctgcaacggctgc
+438252/1
@@CBDBDFHFGDFGGFFHGIC;DEHIJGGGAEH>GGH7
@7668917/1
cttaactgtccttctaacctgttcttcttgaagttggttcagctgtagtc
+7668917/1
CCCFFFFFFHHGHJJJJJJJJJJJJJJEHGHHHIJGICEFGHJJJIIC@B
@4900497/1
cctgcaccgatgcaattaatactcatcttctttactaaaaggctacacaa
+4900497/1
CCCFFFFFHHHHHJJJJJJJJJJJJJJJJJJJJJJJJJJJJJJJJJJJJJ
@440343/1
ggagaatggaaggactaggacctggatggccttccaattctggctggtga
+440343/1
BC@FFFFFHGHGHBHJJGHHHJJJIIIFCEHJGHJEH>GHC>AHEHB?B?
@440507/1
gttggatcattagcagaaatcctcattctttcaaaaaaaactattcgtag
+440507/1
CC@FFFFFHHFFHJIJJFIFIJJFIJJJIJJJJJIIFIGJ@FE@FCHGID
@4901948/1
cttcccctggcaatgtgacctcaagttccatcctatcattgccaattgg
+4901948/1
@@@DDD?D1:A?FGBHFFBFFBFGE<C9?FCH@:CCAFDH<DBFHBB<<
@1267023/1
ctcgaatctattatctcttggacaagttgttatattagtcactttatatg
+1267023/1
@@CFDFDDDFHBFH9?GHGGFFF9;?CHHIHHGGHEGHBECBDFEGCAFE
@4206115/1
cgcagattaaaatttttaagtacgactaagtgagcacactaaatcaccac
+4206115/1
@CCDADFFHHDHHG>GIE>ECHGIBHBADFFHGIHGFBHIIEG@@9?FGG
@7673449/1
cttttttatttttgcaaataatccgtgcagtatgttttccaacagtcata
+7673449/1
CCCFFFFFHHHHHJJIJIJGJJJIIFHIIJGGIGFIIIIIIIJJJIIJJJ
@4207282/1
agattatttacagtaaaaattataataaaacaaaaattaactttttaatc
+4207282/1
CCCFFFFDHHHGDGGIJIGIFGIGIBEHJGIIIIGGIJIGGJCHEGE@CE
@4207450/1
gccacaactcatattgatcgtcaaatgaaacatacctcatacgactctaa
+4207450/1
@@@DDDD:CDHH>G??AECCAFEH9EBDBF9FGGIIBGEIIGIC6FDGG>
@5596911/1
gtgcattaagcctgtataaaatacaaggaagacagacagcctgcctccaa
+5596911/1
CBCFFFFFHHHHHJJIJJJJJJIJJJJJJJJJJJJJJJJJJJJJJJJJJJ
@5596967/1
cttttggggtattatcacaatcatctttattaactaattggttttcaact
+5596967/1
CCCFFFFFHDFHHJJJIJJJJJJJJJJJJJJJJJJJJJJJJFHIJJJJJJ
@2698260/1
ctccttgtcttacaggtaccggtctttctcgataatcaa
+2698260/1
CC@F?EF4:C4CHBGEFFDHIJGGEHIGCCD>GIGGHI<
@3438932/1
gtggctctgggctgtaagatctgtgttttgatcgttctctgtgtggtctt
+3438932/1
8=?A=B3B4:ACFGFFFEHIFIB<AEEGFFADFCBFF?4::?:9?@@9?@
@3438982/1
ctttcaagaatatactcccgtgtgatatgatatgggttgctgtttacacc
+3438982/1
?@@F?DFFFFHHHGIJJJIIGG;EACCIIGCGE>DG;DABB>GGIJJJIG
@5597772/1
tgcatggtttaagaaagaccaaaggtttctgttgagctagtcatttgttc
+5597772/1
CCCFFFFFHHHHHJJJJJJJJJJJJHIJJJJJJIJJJJJJIJJJJJJIJJ
@1268226/1
tttggatttcattgatagtatctgatttgttgtttattaggg
+1268226/1
@@@DFDDFAHDF8EHIIJDIEH4FHDHIB??GGGGFEHGHBG
@5598554/1
agaatatttataaattttctcagtttcacttaaatcttgaaagatattat
+5598554/1
@BCFFFFFHHHHHJJJJJJJJJJFJIJJJJJJJJIIJJJJJJJJIIIIII
@6274719/1
ctggaacatagttttaaactgacttgaacttcaccagatctagtaaatat
+6274719/1
CCCFFFFFHHHHHJJJJJJJJJJJJJJJJJJJJJJJJIJJJJJIJJJJJJ
@8314689/1
taacaggaggtgcactggttacaggagatactggttgttgttgaggtggt
+8314689/1
CCCFFFFDHHDFHJJJJJHIJJJJJJJIJJJJJJHIJIJJJJJJJJBFH@
@1984533/1
aatttgtttgtgattttttattgtatcccaatcaattatgatactgtct
+1984533/1
@@@DDD4BFHDDDIIIIIII9FD<EGDEACBGG@EHIIIGEFHIBD?BF
@1984888/1
ctctaactaaaaattcttttttaagtaacaaagcttcagtaaataacaaa
+1984888/1
@BCFFFFFFGGHHHHGGIJCGBFHICAC4BEH@AGHGHD?DDGCFGIDFG
@1985503/1
ggtgcattcataattcgggccttaactttagtgaactggtcatcaactga
+1985503/1
BCBDFFFFGGFHBHBCGIGGIIJGIJJFJGG@DIIDHHGGHJICBHFH<9
@1985891/1
gtccacaagaaaaaaggttcttttacccccttcagaat
+1985891/1
@8?DBF?DHBFFACEH?EHHIDHIBH>9CGIFFGEGG9
@6980554/1
gttcgtctcacccatgttaaattttttcagaatcatgtgattttttttcc
+6980554/1
CCCFFFFFHHHHHJJJJJJJJJJJJJJJJJJJJJIJJIJJJJJJJJJJJJ
@445113/1
atagtttctcctacggagactgtatacctaaaag
+445113/1
@@@ADFFFHGHHHGI>7E@FHFBFIII4CF>BB<
@1271067/1
ccgcagattaaaatttttaagtacgactaagtgagcacactaaatcacca
+1271067/1
@@CFFDDEHHDHDIIICHIIIHHHDCHIJJGHH<FGJJJJIHGHCGGIHG
@7675359/1
ataagattacaattcttaacattttttctttaaacaaagaacattggatt
+7675359/1
CCCFFFFFHHHHHJJJJJJJJJJJJJJJJJJJJJJJJJJIJJJJJJJJJJ
@7675427/1
ctctgtacttcctcctcatagttccacaatgagtaatttcaatttttaat
+7675427/1
@??DDD?BFA??AGHGGIIGGHCDHAHCHDHCH2?@AFGGDCF9DDG@BG
@6983292/1
tttggatctgaagggcggtcccctcttttgggtggaatgtatgacgatga
+6983292/1
?@@FFFFFGHHHHJIGIIIIJJJJJGIJIIIIGIIGHIJCGFHHEH?DD7
@6983776/1
gtccttttatcataatgagatcaagtttttttcgaatcaaatgaagctgt
+6983776/1
CCCFFFFFHHHHHIJJJIJJJJJJJHHJJJJJJJJJJJJJJJJJJJJJJF
@7677507/1
ctaagttaaacaattagtaacaaaaaagatttaaattattttttttttgg
+7677507/1
CCCFFDFFHHHHHJJJJGJJJJJJJJJJGIIJJJJJJGJJJJJJJJJHHF
@5605314/1
ccttagtagaattataaaataaatacaaatacagaaacttagttgccaac
+5605314/1
@@@DDDDDB?FD?CAAA?CHIIIIGE@CEAHHIEDHFHF?GD::CBGD@D
@8319490/1
ctcttgttttgcttcttttttttgacctacccttgccgatagcaataagg
+8319490/1
@@@FFFDFHHHHGJJJJJJIJGGGIIJJJGGHGHGIHIIGGIIJJJJIHH
@4911119/1
cttcaataagccgaagcactttaggtgaagaatatttataaattttctca
+4911119/1
CCCFFFFFHHHHHJJJJJJJJJJJJJJJJJJJJJJJJJJJJIJJJJJJJJ
@6278680/1
ctgctaattttgcttggtgtttgttttctcctactccgacaaacgccatc
+6278680/1
CCCFFFFFHHHHHJJJJEGGIJJHJJJJJJJJJJJJJJJJJJJJJJJJJJ
@2698607/1
cttcaaactgttgctcagcagctatctcttgtaggaactggactgcatta
+2698607/1
CCCFFFFFHDFDDIIGHIFJJJG@HCHGGCGHGEHEGEIIJGIFGADDE?
@5606877/1
gcctctgctgctgctgctgctgaggcggttgttgccactgctgttgttga
+5606877/1
CCCFFFFFHHHGHJIJJIJJJJJJJJJJGHIBIIIJGIJJJJJHIIHHIE
@6279479/1
ctaatatcctaacgttatcaggttttgggtagttgggtaatattttgata
+6279479/1
CCCFFFFFHHHHHJHJJJJJJJHHJJJJJEGHGIJJJDHIJJJJJJJJJJ
@2699818/1
ggctgttgttgccactgctgctgctgcggctgttgttgcctctgctgctg
+2699818/1
@CCFDDFDHFHHHG9C@EAHHGBHHGGEGI8:DF<?D29D>@?8DFFFG>
@6280493/1
gccaataattgttctttcatgatactctcaaggtccctgattacttcttc
+6280493/1
@@@;DADFFHHHFIGHII?CFHIIIIIGIHIIIAEHHIIGGIIGGIIIIG
@8320817/1
gccaatagctgtgggttatatggtgattgatgccattcaactttgcatta
+8320817/1
CCCFFFFFHHHHHJJFHJJJJJJHHIJJJJJJJJJJJJJJJJJJJJJJJJ
@5610947/1
ctctgatgggagatttcggaactttggtactaaattgttctatttctttt
+5610947/1
@@CDFFFFHHHGFBFHIHIIIJJJJJJEHHGGGIJJIHIJICIGIGIJIJ
@5611075/1
cacccatcaaagcctcaaaacagttagccattgcatgcctcaactca
+5611075/1
@@@DDDDDFHFAFBEDEFGEGGGHDHCCGEGIIEHGGIGHHHIIGII
@5611191/1
aagtctttcagtctcatccacattttatgtgctgctaacctcttggcaat
+5611191/1
@CCFFFFFGHHHFIIIIIIJJJJJJJJIJHGGIJHIJJJIJJJJJIIJGI
@5611887/1
ctttctgcttaggtgtattcattacatatgtatttatactgacataatct
+5611887/1
@CCFFFFFHHHGHFHHIIJJJJJBHIJJJJIJIJJIJJJJJJJIJIJJJJ
@5612157/1
cttccttaacatcagtaatcaaatcatcagtttcccaggtccacaattca
+5612157/1
CCCFFFFFHHHHHJJHIJJJJJJJJJJJJJIJJJJJJJJIJJJJJHIJJJ
@8323050/1
ccagaaagtaattgtattgtaagcacatgataatacacaaaatatagttt
+8323050/1
CCCFFFFFDHHHHJIJJJJJJJJJJJJJJJJJJJJJJJJJJJJJJJJIIJ
@4915699/1
ggccgatctgaggtctgtcaattcaccaggtgatatatttttgcacctgt
+4915699/1
CCCFFDFFHHHHGEGIIIJJJIJGHHHIIHCFHIJJEHIJJJJJIJJJJH
@3446558/1
ctctggtatccaaaggcactgttttcaccggaggaatttgtttgtgattt
+3446558/1
@@@FDFDDBFDD<BEGGGHHIFGEICHIJIJ:FGFGGGGHB3BFFG@HH>
@3446810/1
catcaagcttcggtccgactgatgatttgaggttcttgtggaattgtga
+3446810/1
@@@FFFFF?FFHFGGGHBHGIJIJ@ECCEEHIDEGAFHBFGFEHEHHII
@449439/1
gtcttgcacgacctttggattgaatataagaccttg
+449439/1
CCCFFFEDF?FA<ABGHGEGHBHG>GIEGG>FCH>D
@1276947/1
ctccttttcccgtttttattatcgcttctaattttttctctcatttctgg
+1276947/1
@??DDDFFHDBA?BF?HIIEHDH;FF@GG@H@9E9?GECDHGG@@99D83
@1991388/1
aggcaatgaagttcctgcaggaggtataaacaaacctatgggttttacca
+1991388/1
@@@FFDFFHGFDBGI@EHHGGDEDCF<@EHHGGBHFG<?DDG@A1BD>DG
@1278608/1
ctccttcttctttttttctagtttcctcctcatcaagagcacggcgatac
+1278608/1
@@CFFDFFGHHHHJIJJGIFFCHIIGIIIIGIDHBHHJIIHID<FHAGH>
@1279600/1
atgttcagttaactttctagctaatagtccaatcttcaattgttttaaag
+1279600/1
@@CDDDDFHHHGDHGGHIIJJG>>CHC4CFC49C>EAEGIII@GAHCHFF
@6986960/1
ctcagagctaccttggcagctgctaattttgcttggtgtttgttttctcc
+6986960/1
@@@AD>B>CFA<<A@FB<CBGD>?FHGFH>AF?B?F1?:CHG?DFDDGHC
@6987259/1
gcctttgttgctgctgtggtggttcttgcctttgcagctgttgtggtggt
+6987259/1
@@@DDDDDHHHFDIGICGH<CCEGE@FHEGEDHIGIIIIIGGC?BA0?FF
@7680470/1
cctgttcttcttgaagttggttcagctgtagtctgtctgcatctgtatat
+7680470/1
@?@DBDDDFHHDFIEIIGEFCDAEBEHGEACBHHGHIIII>FFHIFHIII
@2702145/1
tgataaattagaatcatcccatagcaaatggtatttggtaggacgtgctg
+2702145/1
@@@FDE?DHDHHDBGIGHGBFFEEGHFCGIGCHHBIG<EGGGC9G@FHGI
@7681498/1
atgtctaacacttcacacataaattcgataacaggctgagctttataaaa
+7681498/1
@CCFFFFFHHHHHJJJJJJJJJJJJJJJJJJJJJJJJIIJIJJJIJJJJJ
@2703511/1
tttcacgttcataaggtctcatttgaaaacgtggatctccaaggt
+2703511/1
BCCBDEFDFFGHHIDFCFGIJCHHGGGGE?DCB=A11?@FGGD??
@2704145/1
tgagtaatctctgtatcaacaactgtacca
+2704145/1
@@@DDDEDHBFHHC?BCFHGEH3:CAEE>F
@6284418/1
ctttttgaaattttttaataattggaacaattctatcacctttgaagttg
+6284418/1
CCCFFFFFHHHHHJJJJJJJJJJJJJJJIJJJJJJJJJJJJJJJJIJHIJ
@6284675/1
caataattgttctttcatgatactctcaaggtccctgattacttcttctc
+6284675/1
CCCFFFFFHHHHHJJJJJJJJJJJJJJJJJJGHHIJJJJJJJJJJIJJJJ
@6285071/1
tcttggacaagttgttatattagtcactttatatgttcttttaacactct
+6285071/1
CCCFFFFFHHHHHJIJJJJJJJJHJJJJJJJJJJJIIJJJJJJJJJJJJJ
@2706317/1
gtgaagtttctgagagcatcttctctaactgtcctttgaggtgcaaaaca
+2706317/1
CCCFFFBDFHHDD9BGIFHGIIIJJGIIGHDHCHHJFEE1?9CG>>GIB?
@3450230/1
ctgtattataacatgacctaagagttttattaaag
+3450230/1
@@@BBDDFAHH>F>GE9EECFHDFC?HADF>BCAF
@4213789/1
cttctttaatgctctccaaaattgtaaatccaggaacttcccagtcatca
+4213789/1
@@@DDDDFFHADDHG@FGIG<BHHH>BDG@BAHH=GH<4BBGE@H>DHII
@3451198/1
ctcatttctgataggttctgcaatttccaagaaacttta
+3451198/1
@@@DFFDDHHHHHII9<FE@FHHGADHGEEGE@;CGAC9
@1281786/1
ctgggtttaaaatcttcaataacattactcatttctgatag
+1281786/1
B@@FDDDFGFHGFICIGHIBFEHCHJEHGIEC@GFII<GCC
@6989081/1
cgattatttttcctttgatgctgctcaatttaccttcatccttgttttca
+6989081/1
CCCFFFFFHHHHHJJJJJJJIJIIJJJGIIIIIJJJJJJJJJJJHIIJJI
@6989799/1
ctctgataaattagaatcatcccatagcaaatggtatttggtaggacgtg
+6989799/1
CCCFFFFFHGHHGIIIJIIJJJJJJJJJJIIJIJBGHJJJIIJIJJJJHI
@8325438/1
cttgcattaaatcacatcacattaccacatttctcaaattcagtcttgaa
+8325438/1
CCCFFFFFHHHHHJJJJJJJJJJJJJJJJJJJJJJIJJJJJJJIJJJJJJ
@2706916/1
catttttattatcacttcttattttttctctcatttctgggattaatatt
+2706916/1
@@@DFAEBHFC<BEH>DFHIJJJJIJIGIIJJGGICE>FHBDGCEEIGBG
@2706941/1
gtgggtaggggttgtttccctagact
+2706941/1
?=?D=@DDDA<0@:1:ABF3FB9?E?
@2707772/1
ggcatattagctagaagatgacgaaatttcacatattctctccacgcttt
+2707772/1
CCCFFFFFHHHGHJJGIJJIHIIIIJJIAHFGGEHIJJICHIFEGJIGGG
@7685032/1
ggctattttagcatggaatgtaatctccaagttgtgaatcaatttcagga
+7685032/1
CCCFFFFFHHHGHJJJJJJJIJJJJJJJJIJIGIHJIIJJJJJJJJJJIJ
@1996911/1
aaccatttggtatattcatcctctcaaaataaaagaataat
+1996911/1
@@@DDADB8D:BDBE><@>AFHGGEHH93F4E@<HAFGCHB
@5618632/1
ggacaatttacaggcagttgaagataacatacaattttaattttattatt
+5618632/1
CCCFFFFFFFHHDBEFHAFCH@@FHHH@HHIIG@D?FHIGGHGFGA?GII
@4216813/1
gtctgtctgcatctgtatatgccctagcacggaaagcagcgagatg
+4216813/1
@<@DDDDFHHHHHJECGGGGEJIIGGJJJJJJJGIGHIIJJIIIIG
@5621871/1
cttaatttcatttacctttggcacattgcagttgctatcatacattctta
+5621871/1
CCCFFFFFHHHDFHIJGIFIIJIIJJJJIJIJJJIIIJJJJJGIHIJJJJ
@8326797/1
ctcaaatgttttatagaagcttccaggaaaaccagattttggattgagg
+8326797/1
@@CDDFFEDFDF>?ACGH?;CDHIIIGEGHIIGIIB?DHIEG?4FGGEG
@456488/1
gctgttaatgcctccaagcttaacattgattttaa
+456488/1
@@@DDDDDFFAF?EGEEB;EFBHFC>BFCFHHFF9
@2710203/1
ctttgaagttgaataagttattattcttctaggcccttttatcataatga
+2710203/1
??@DDDDADD8B4AFFIF:A<EHFEID:A4AAE3A;FFCFIEFII<CFEB
@2710540/1
cttcttcatcagggaaattagttattccactccttttcccgtttttatta
+2710540/1
@@CFFEFDHF>A>BAFBHGGIAFDFEFEEHFGEGGEHCFADCDFHF?0B9
@7686730/1
ctcagagctaccttggcagctgctaattttgcttggtgtttgttttctcc
+7686730/1
CC@FFFFFHHHHGHJJIJJJJJIJIJJJJIJJIJJJ?DFGIIFIJJJIIJ
@7686754/1
cttatcttgagcaatgctgaagaaacaagacaaagcaacaaaaaatgcct
+7686754/1
CCCFFFFFHHHHHJJJJJJJJJJJJJJJJJJJJJJJJJJJJJJJJJJJJJ
@8328016/1
ggacagaaaggtaattatattataataatataatttaacaaaaactt
+8328016/1
BCBFFFFFHHHFHJJJJJJJJJJJJJJJJJJJJIJJJJJJJJJJJJJ
@2711896/1
atgacacttaggtcgtgcatggtttaagaaagaccaaa
+2711896/1
@@@DDDFFGBDFDHFFGDHIGJHHIEGC>FBGGIIGF@
@4922457/1
gtcctttgtttttactcctttttcaaaaccttcttccagcatagcttcaa
+4922457/1
C@CFFFFFHHHHHJJIIJJJJJJJJJJJJJJJCHIHHIJJIJCHHIIJJI
@2713383/1
ctttgaatgtccctttgccaaatacttcaactgtgactctaactcttctt
+2713383/1
C@CFFFFFGHHFFHIJIJFGIIJJI<HHHGEHDHIIFGDFBF>CDFGGAA
@2713398/1
ctctcataataattaatctggttgtatatactcctaactt
+2713398/1
?@@BA:DDHHHHFI@DH>C<BB<B@FHGBBEEEH4CGBF9
@4923556/1
cccacatctactgtggtaccagctggtatatttccagacttaccactttg
+4923556/1
CC@FFDFFFHHHDHEGACHHHDBDHF<AAE<AFHHIA<CHDBGHGGIII@
@6288219/1
catcaactgagaggccaaactccttcaggcatgggtcactattaaagttg
+6288219/1
CCCFFFFFHHHHHJJJJJJJJJIJJJJJJJJJJJJGHIIJJJJJJJJIIJ
@1999079/1
accattagttgaagtcccagccctcagataatcccatatcatggagacat
+1999079/1
@@@D=?DA:CBFD@EAE:C<FFHEDCGHIBGHHGA>4D9C9CGIFGBB9<
@6995963/1
atctgaggtctgtcaattcaccaggtgatatatttttgcacctgttataa
+6995963/1
@;=?DA;D2<<D??B@BG<:?:3<?3AFC??<<?<?<191:?9:??B9:F
@5622599/1
cacggcgatactgcaaacaagggatagcactcaagggcacattatgtttt
+5622599/1
CCCFFFFFHHHHHJJJIJJJJJIJJJJJJIJIIJJJJJJJJJJJJJHIJJ
@1292613/1
ctatttcattgtgcattaatctata
+1292613/1
7@@D=DBDB>4DD@CEB94<43AIB
@7002924/1
cttctcttggtgttcaacaaatctcttaatgatatcagtcagcttacaag
+7002924/1
C@@FFFFFFGCFCGHIIIIIJHIIJIIJJJJIJIJJIIGHHIIGGJJIIG
@7003000/1
gacctttggcacatccacgatttcggcagcttttacctcattttcactca
+7003000/1
CC@FFFFFHHHHHJJJJIJJJJJJJJJJJJJJJJJJJJIJIJIIIJGJJG
@7003267/1
ccagaacttccggcataatgagtacatcatttacatcaccgtgatctaat
+7003267/1
CCCFFFFFHHHHHJJJJJJJJJIHIJJJJJJJJJJJJJJJJDGHJIJJJI
@1295675/1
cggcacattcatatttctcccatctgc
+1295675/1
@@@FBDDDFFHDDGGGEFCHIEGF4CF
@7003591/1
ctttgactaaatactcctgaaggagtgatatcggtgtttttgagctcata
+7003591/1
@@@FFFFFHFFHHJIIJIGGIJJJJCFH>FGHHIFC?FFGJJJJIJJJJJ
@7003713/1
atgcaaatgtgacattattgactaaggctgatctgaggtctgtcaattca
+7003713/1
CC@FDFFFGFHFFBHEGAHGGHIICHIGE3C<C<F4?EC?@D?HHHIGIG
@5625276/1
cttatcaacatacagagcaccaagaaaagcttctaaaagatcagccctat
+5625276/1
BCBFFFFFHHHHHJJJJIJJJJJJJJJJJJJJJJJJJJJJJJJJJJJJJJ
@6289746/1
gtcctcctgccactcatcataatgaacaatatcttcttttggattagtag
+6289746/1
@C@FFFFFHHGHFJGGIJGIJIIJIIJGGI@HIEIGIGJIIGBCFGIFFD
@462862/1
ctccgagaaatattacaggttcgttgaaaaccttcggcctgatgctggg
+462862/1
@@@DBDFFHHFDHJIIEHE>FFGH<GEGH<DB??DH>BHG6?<BF<C<@
@1299634/1
ctggtcttcagtcacccgattctatt
+1299634/1
1??==BD4B4=A2AE@AE?@<A4?B2
@4928236/1
ctcctcaacctcttgtaacatcgacaacaccgcttgt
+4928236/1
@@@DDD?DDAD?FB@A?@<CCEHABFHC??:CAHIA9
@3458130/1
ctgaacacattgggtcgccatacctaaaaccgtatctccaaccctcttca
+3458130/1
@??DBDAA2<D>8C<A@@FEG?@;:BGGICGBHG99B4B?BF@0=.=88=
@2718735/1
tcaggagaaatttcaatttttgcaaattgttcgtagtgaagaactgaaa
+2718735/1
@@?D?BDDFAFFFH<B@EIEGHIGH4?<@AFHGC@DGC<?BG?DFCCEG
@1301341/1
acagcagcctcagcaacaacaacaacagcagagaccacagcagcctcagc
+1301341/1
@@@DDDD8FFF8DBGBG:;B;?D@DG?EGEFEFI<FADGFA>F9;B88=F
@3460302/1
gcccatggcagcaaatctacttgatcctatagtttctcct
+3460302/1
?@@FFADDF>FHHIGIEEFH9AH<HHHEDAEBFH?EDF>>
@3461238/1
ctccttcttctttttttctagtttcctcctca
+3461238/1
@@@DDD8BF4=A?FGIBH9EHH<EC?4:EH39
@5632772/1
cttaaaacaatgtcaagagcttggattgcctcctgcggaccattagttga
+5632772/1
CCCFFFFFHHHHHJIJJJJJJJJJJJJJJJJJJJJJJJJJJJJJJJIJJJ
@4928846/1
gcatcaccgaggaattccagcctttgatagcaatcggtaaagttttgcct
+4928846/1
CCCFFFFFHHHHHJJJJJJJJJJJJJIJJJJIJJJJJGHIIJDHJJJJJJ
@466783/1
ggtaggacgtgctgtaccttgtatactagcatgactgactagatagaagt
+466783/1
@@@DD@DDHFBFHGCEC4CDE4<9AFHGCGHGECAGHFAFG@<DB4?DG9
@4929325/1
ttgcctttgttgctgctgtggtggttcttgcctttgcagctgttgtggtg
+4929325/1
CCCFFFFFHHHHHJJJJJHIJHIJIJJJJJJJJJJJJJJJJJJJJHHIEG
@467212/1
cctgagctggtcttcagtcacccgattctatttcttggtcatcagtttga
+467212/1
CC@DFFFFHFHHD@HGEIIIJJJEIG?FEGIGHEIIIF9DFGGGHHGHIG
@2002573/1
ctgccatttagtacactgctttttccttctccagctagttg
+2002573/1
CCCFFFFFHGHFHIJDHIJIIJJIIJIGEHFHIIGJIJJIG
@2003257/1
ctggtaaatttatcgcaaggtaatgtaaaacaatatctattcaacaaagg
+2003257/1
<?@D;B=AFFFBF9G@BEF1CFBEHEAFEHIIIC9FGFFBFB@DGFIIE3
@4931934/1
gtcacaactaacaatgggccacaactcatattgatcgtcaaatgaaacat
+4931934/1
CBCFFFFFHHHHHJJJIIIJJJJJJJJJJJJJJJJGHHIJJJJJIJJJJJ
@2004926/1
ctgctatagatggaacgttgatctggtctggagctggatgagtgacatca
+2004926/1
BCCFFFFFADHHBHIJJJIIIGIFJIGIEIIJJJGHCAHGFCDGGIHC3B
@2005198/1
gtcacttcaaactgttgctcagcagctatctcttgtaggaact
+2005198/1
@@@D?DDD?FDHFI:AC>HHAEGEEEDH>FGIH@GCFGAF>:?
@2005759/1
tgtttttgagctcatacttaatccaatgacatggggaagtcaattgctaa
+2005759/1
@C@DFDFFGHGFHJEICGHIHIIHHIIGHIIJJ9ED;CAFGEIBIIF>>F
@7693823/1
cacactgttcctggctgagagtaattcgtcgcgcattctgttgtatattt
+7693823/1
CCCFFFFFHHHHHJJJJJJJJGIIJJJJJJJJJJIGIJJJJJJIJJJJJJ
@7694518/1
ataatctttgtttagtttcttttttgatgttacagagtttagcggctctt
+7694518/1
CCCFFFFFHHHHHJJHIJJJJJJJJJJJJJJJJJJJJHIJJJJJJJJJJJ
@7005165/1
cttgaggtctggtaattggagcggcttgtctaactt
+7005165/1
@CCFDFFADBDHDFHIHIJIIJJJJIJ@DDEAF9BF
@3463177/1
ctcatcttcatcatccaagccgtaatgaatgg
+3463177/1
CC@FFFDDHHDDHIII<@9=GHHGGIIEHII@
@7694658/1
ctgatggaatccaaaccatacttcacgaccacctccaagaggatggtagt
+7694658/1
CCCFFFFFHHHHHJJJJJJJJJJJJJJJJJJJJJJJJJJJJJJJJJHIJH
@3464887/1
ccaatcaattatgatactgtctccttcaacaatcgtcggtacaatgtaat
+3464887/1
CCCFFFFFHGHGDIFGHIIIIIIJBE<EDGEHEHHBFFG@@GGIEHDHHI
@7006950/1
ccactgtcaagaaaaattgctccagcaacagattcaaaaacatcacctag
+7006950/1
CCCFFFFFHHHHHJJJJJJJJJJJJJJJJJJJJJJJJJJJJJJJJJJJJJ
@3466275/1
cttataatgtcttttagttcatcctttggaatca
+3466275/1
@@?DDFFFFCBHA@FHIGH4<EHDCEIED3CE22
@8329659/1
cgcaattttctggcggagctcttcagcatttagcagcatcgtgatacgat
+8329659/1
CCCFFFFFHHHHHJJJJJJJJJJJJJJJJJJJIJJJJJJJJIJJJJJJJE
@2011189/1
ctagtttgatgagctgtagatcctatcgagaggctaatatggattgcgac
+2011189/1
@@@ABDDDDDBFABB?:?F@>DGFFH9A2<8CEGGECF?C::?DE3?@0D
@8330618/1
ctctctttcccgatcaggcgctgacctggcggtagctttaatcatagttg
+8330618/1
@@?BDDDDF<DFHIBFDGCHIIIII9D;BB@A7@8=CC7CHG@HDA=7=E
@6295159/1
aggaaatagtattttttcttcatcgtcttgaacttcatttccaacaggta
+6295159/1
CCCFFFFFHHHHHJJJJJJJIJJJJJJJJJJJJJJJJJJJJJJJJJJJGG
@8331416/1
tgctggggaggtggacctctttgtgcccatggagtttgacctctaggacc
+8331416/1
<@?BDDDD?F?CFHIADAEHEEC:ECGEEGHDBFGH@GGGAHHE>FABFF
@470172/1
cttttatcataatgagatcaagttttttt
+470172/1
?@@DA>:?ADDBDE9<4CFEGGC9ABFHG
@470262/1
cttgaggctgagatgaaggtggtctgctgggttgctggtcactgggttgt
+470262/1
CCCFFFFDDFFFDEHCG@HGG;@HGHHH<@GEG>FA?D?DDGAFGI3B@F
@1304946/1
agcacattcatctttgctgaggtttgtat
+1304946/1
;;?DDDDDB>DH<G@<<FH4C7AF@CFHI
@471458/1
cacaacaatttctcttcctttttttggatctgaagggcggtcccctcttt
+471458/1
@@@DDDADD4AFFGGBHHHGH>HBG@@FHFGIGIHIEGIIH:ADDFAEDC
@471629/1
gcatcctttgctcttgaggaagttggtgtagaggtgcaggctggccatgt
+471629/1
@@CFFFFADFDHHGH>FHFEDH@CEH1BC>GAAHEAFH48?8DGAGAHGF
@5634937/1
cactgctgttgttgaggctgctgtggtctctgctgttgctgttgttgctg
+5634937/1
CCCFFFFFHHHHHJJJJJIJIGIIGIHIJJJJJIJFHBCGHGHIGIJGIH
@5635014/1
cccgattctatttcttggtcatcagtttgagatactgtaatgcattgtag
+5635014/1
BBCFBDFFHHHHHJJJJJJJJJJJJJJJJJJJJJJJJIJIJJJJJJJIIJ
@4227640/1
ctctatttcttgattattaatagtttcagctggatag
+4227640/1
@C@FFFFDHFHGHJI9<HGGIEHFDGEHCHGIJ@HH?
@1307301/1
gctttatgtttttgtattcttcaatggttgctgctaaatcttcaagtaca
+1307301/1
@C@DFFFFFDDHF<ACAD>?EFGEHE>CFEG>GC>F9<CC?CCGGGB<FA
@2725368/1
gttctcttctgttgtttcaattttggcagtatgcaaat
+2725368/1
@?@DFBDEHHHFAHGEEHCCII4<EH3FGGGGDE@F<E
@4228360/1
gtctctgctgttgctgttgttgctgaggctgctgtggt
+4228360/1
@@@DDDDDFD<F?EG4<::3?F3CBAE1@D>BEBCF>F
@1308064/1
cacctttgtcaccactatattcaccaaccgttaacggagtttgctgtcga
+1308064/1
CCCFFFFFHGGHHIIHHIJJJIJIHGHIIIHIIJIJGFH=FHHIIIHG<;
@2726164/1
tcttgtagtgctccaatcgcattccctttcacactagggacatgaggt
+2726164/1
@@CFFBDD?DHFFHIIIIEHIIIHIJIIGGJIGJCEGHGEIGH>@FA0
@2011597/1
cggtgtttttgagctcatacttaatccaatgacatggggaagtcaattgc
+2011597/1
@@CBD<DDFGFDDGJIGJIIGGGEHHJIIGIJIECH<CGG6FDGGIIGCH
@3468852/1
atctgaagggcggtcccctcttttgggtggaatgtatgacgatgatttga
+3468852/1
CC@FFFFFHHHGHHEGJIJIEHIJIJJDHH@FAHGHII<GHHBC>BEFFB
@3468937/1
caatcaattatgatactgtctccttcaacaatcgtcggtacaatgtaata
+3468937/1
@@@DFFFBHHGHHIJIIGDIIGHCHIG@HGEHHC?FH>D@0BDFGFG>F<
@5638216/1
tgctgttgttgctgctgctgttgttgttgctgctgttgttgttgttgagg
+5638216/1
CCCFFDEFHGHHHIIJJIJIHIIJJGIHIJIJIJJJJIIIJFIIJGIJJJ
@3470880/1
caaccgttaacggagtttgctgtcgaatactctgagcttgctgagcgact
+3470880/1
@@@DFDDDHBDHH@GHGGCHIJHJJDGEIJICAFFHCHDEGEHEE3@A@F
@474417/1
gttgctgaggctgttgtggtctctgctgttgctgaggctgctgtggt
+474417/1
@@@DDD>?BD?FH><EH;DE@CF9EEBEBAGHC49CF?FD?BG>BE?
@7699796/1
gcggacgaattccaaaatgaactatttcaggatattttgggttcccatca
+7699796/1
CCCFDF?DDHHHDHGIIJIIIIIGIIIIJJJJJIIIJJCIJBGHIEFIGF
@3473210/1
gttaactttataatcaatcggcatttctttcagaccaaaatttctttgta
+3473210/1
CCCFFFFFHHHGHGHIGIJJJBHIJIJJGIGGJ<@GDGIJGGJCIIGIIJ
@2726226/1
ggacggctaaaagtacagactctagtcgctttatgcaaataaattggcat
+2726226/1
CCCFFFFF?DFFHFFGHGIGHGHIFEGHIIGC@FHF9BD?B?FDAG>FGE
@2727302/1
cttcagaatataatagtttcaattcatttgatttatgcttaataagcatt
+2727302/1
@@CFFFDDFHFFBCHIHGIIJIGJJFJIJIIIJIIBHGECHEGEEGHBDE
@8334201/1
gttgtgcgaaggattttccaaccatagaagctgtgtccctatggatatgt
+8334201/1
BBCFFFFFHHHHGJJJJJJJJJJJJJJJJJJJJJIHIJJJJJJJJJIJII
@1310087/1
cccaatgtttctagcctttcataattcataacgtcattagcag
+1310087/1
=?:DDDD;CAFA>GG@BFAFHF4FHC>BHBFGBCG@GCDFGED
@1310910/1
gcctcatgttataacattatgcagt
+1310910/1
1=;DBDDDFF?DFBGE4:::A::?<
@1312121/1
ctccaggttgtctaccaccccctcctcct
+1312121/1
CCCFFFDBAFHHFBHGIGH@HGEHGJJH@
@3477577/1
gctctgataaattagaatcatcccatagcaaatg
+3477577/1
@7?ADDDFHDH?DEDGGE>F<:E;EG>BFEH?CE
@3477776/1
caccttccaaacagtatctaaagacatgccactgtcaa
+3477776/1
<?@DDDDDDDHA8C<BGHAG>EE@FBGGIIGBH9?F?E
@4230133/1
atcttgtttaagtggggaattaataggaagtctaacagtgcaataataca
+4230133/1
@@@DFBDDH>?DBF@3:GFF<HHGGHGC4EEFGII>GE?BEFGG9DGHGH
@7011664/1
gttgttgttgaccccatggttgtcgaggaggtccctgttgttccattgct
+7011664/1
?=;?DDABFFHHBFHF>FB?ECCC@EHI>FBIGIGICBB???@FGACCFA
@4230336/1
ggagttttcttgatcattttcgtttacccagagaggaaatag
+4230336/1
@@@FBDBAH>FDHHJIHIIIIBEEGGIGGGCF@?7?BFGEGE
@4940599/1
tccatcggttcttcttcttttttccacgtgaaatcttta
+4940599/1
=?@B;2=@<@CFHHFHGII@HHIIGG@E3D=@FEDFCCC
@2014032/1
cattatcgtaaattgtcacggtctcaacaagttccgttttttggagaggc
+2014032/1
CCCFFFFFHGHHHIJAAGIGHIJJIJJJIJJIGDFCDHIIIGGIGGG?;F
@7012836/1
ctctctttcccgatcaggcgctgacctggcg
+7012836/1
;@@DDDDBDFA?FIEBGIFBFDA8CFE;3@?
@5642301/1
tcacctttgaagttgaataagttattattcttctaggtccttttatcata
+5642301/1
CCCFFFFFHHHHHIJJIJJJJJIJJJJJJJJJJJJJJIJJJJJJJJJJJJ
@7013561/1
tggaggactgtcagatggttttggagaattatcaaagagaattattgaat
+7013561/1
CCCFFFDDAHHHHIIGIJJJIJGIIJGHIJJJGGJJJJIBEHIGJJJJII
@2014907/1
accagattaattattatgagagaagaattgataactaactgtgagactga
+2014907/1
@@CFFADDFD>FAHGIICIE>CEG@HGEF@49EHIICE3?BDHC<<???D
@5643956/1
gtaggtgcagggtatgaaactgaacgtgtacacctggtaaagaggtgaca
+5643956/1
C@CFF?DEFHHHDFHIIIJJJGJIHHIJHHGIIIIIIDFHJJIGH9?BGG
@7015106/1
gtctaccaccccctcctcctccacctttctttccttttttgcccattatt
+7015106/1
CBCFFFFFHHHDHIIJJJJJIJJJJJJJJJIJHIJJIJJJHIIJIJJJJJ
@5644043/1
cagcttccacagcttgtctgtaattgcgataaggtttttcaggattgata
+5644043/1
CCCFFFFFHHGHHJJJHHIIIIJJJJJJJJJJJJCGIJJJJJJJJJJJJJ
@478964/1
ctctatttcattgtgcattaatctatagaaaattttccaaacagtattta
+478964/1
@C@FFFFFHGGHFB@FGIBEGEHGHJI@FCBCFH<@DFGCCFIJCGIIEG
@478990/1
ggaaagaacctagtgtgatgacgtttctgtaccactataaatgtaatcgg
+478990/1
@@;BDDD:A3BDCCFEGIIGHHIGIIFHIAACFE?@DGE4?D4?9?<DHG
@2731203/1
ataagcatttgcttctgattcttcttcatcagtagctt
+2731203/1
@@<DDFD8DHHBH>GIGDCAEHAH9FBFHGHE@FAFH<
@7016266/1
agggccattatcgcatcatacggaatctgccgagtccttccttctagtgc
+7016266/1
@@CFFFFFHFFHFIGGHIIJJJDGHIJJJJJIAEIIIJJJGIIIJIIIIG
@7017081/1
ctccaactccgacaaacgccatcctctcattcttagttgtaacaactagg
+7017081/1
CCCFFFFFHHHHHJJJJJJJJJJJJJJJJJJJJJJJIJJHHJJIJJJJJJ
@1317257/1
gaaggattttctaaagctttgaattcataagttggttgttttttaagtg
+1317257/1
@@?DA>BDFDDHFGB?CEFHHDGIAHIFIC>?F9A?;C8?DDAFDD990
@7018497/1
ctcatcttcatcatccaagccgtaatgaatggtgttgctttcgcagggta
+7018497/1
CCCFFFFFHHHHHJJJJJJJJJHIJJJJJJJJFHHIJJJJJJJJJJJJCH
@1319071/1
attactaccaatactttaagagcatttattgcagcttctttctgtgcatc
+1319071/1
;@@DDDDD;F?DHEHGCHIIG3CFHDHIIGAHGCEH>AFGIIIE@9?F<?
@4943718/1
gtttttattatcgcttctaattttttctctcatttctgggattaaaattt
+4943718/1
CCCFFFFFHHHHHJJJJJJJJJJJJJJJJJJJJJJJJJJJJJJIJJJJJJ
@4233277/1
ctcaggagaaatttcaatttttgcaaattgttcgtag
+4233277/1
@BBF;BDDBHFDHGHHIBAHHIGGJCH>ECFFGGCDF
@4944429/1
cggcataatgagtacatcatttacatcaccgtgatctaatatttgagcag
+4944429/1
@@@DDFF?FFHG?EGGIIIIIIHGGHIGIIG?E;EHGIFICHIHIGGHGE
@1320102/1
cgcagattaaaatttttaagtacgactaagtgagcacactaaatcaccac
+1320102/1
B@@DDFFFHGFHDIJIJJBHAFFGHGIJJJHCGIIEHI9D;FHGIJIJJJ
@1320519/1
cttttttttgttcctttttgaattgaaatcacctgctccagg
+1320519/1
@@@DDFFFDHFDF@EHGIJI?GIICHEHGBGG@GB?BGGIBA
@1321477/1
gtaggagtaaaacgtaagtggaagcataagctcccaattctttggtgata
+1321477/1
@B@FFFFDBFHHHJFGEHCHH:FFGCGGGIIJJIGBFGHGIIIIIHEGGH
@2734790/1
gcccactcgaattctttagttagggtaattaaaccaagccctatttcctc
+2734790/1
CCCFFFDFHHDHHIIIIIIGIIIJDCGBHIGGIGG@GCDEGHGGHJHEF>
@7704607/1
gtagggtgagtaatctctgtatcaacaactgtaccagccggcacattcat
+7704607/1
BBCFFFDFHHFHHJJJJJJJIJJJJJJIJIJHIJJJJJJJJJJJIIJJJJ
@7704679/1
cttgaatgaatttttcattcctccatactccttgtcttacaggtaccggt
+7704679/1
CCCFFFFFHHHHHJJJIIJJJJJJJJJJJJJJJJJJJJJJJJJIHIJJJG
@7704853/1
gtcatttctttttcttgatctctttcattatcgtaaattgtcacggtctc
+7704853/1
CCCFFFFFHHHHHJJJJGIJJJJJJJJJJJJJJIJIJJJJJJJJJJIIJJ
@7705322/1
gttctttcttgtcagcacagaataatcttgtatgatgtctcttttggact
+7705322/1
@@@DDDFFFHDHFGGDDEGE;GFHDHGEEC@HH@HFGHHI>HHGE@BG>D
@4947139/1
cgcacaacaaacacttggggagttaaatcaacatcagctgagatatactc
+4947139/1
CCCFFFFFHHHHHJJJJJJJIJJJJIJJJJJJJJJJJJJJJJJJJJJJJJ
@6306938/1
ctgctaaatcttcaatacatagtacataactttagctgtcgtctttcttt
+6306938/1
CCCFFFFFHHHHHJJIHGEHGEIHEFEFHHHIJGGHHHFHGDFGHJGGIJ
@7706567/1
tgcctttgttgctgctgtggtggttcttgcctttgcagctgttgtggtgg
+7706567/1
CCCFFFFFHHHHHJJIIHIJHGIHIJJJIJJJIIJIJGIJJGGJHIJFGI
@8341143/1
gcctggtcatgcataattcttgtagaagaccaatagggttgcccatcatt
+8341143/1
CCCFFFFFHHHHHJJJJJJJJJJJJJJJJJJJJJJJJIGHIIIJJJIIJI
@6307987/1
ccgacacatcaatattaagcatcatcttccattgagaaggcctgacggac
+6307987/1
@@@FFFFDHADFDHEHIICHGIIGHFHGGIIGHEDHGHD?FHDHCHGBDH
@4948972/1
ctgcttgatactccctgggtttaaaatcttcaataacattactcatttct
+4948972/1
CCCFFFFFHHHHHJJJJJJGHIJJJJJJJJJJJJJJJJJJJJJJJJJJJJ
@7707766/1
gtcactttatatgttcttttaacactctttgatggaatttcataaacaac
+7707766/1
C@@FFFFFGHFAHFHGGIHIGGGIJGIJJJIJJIIJGIIJIIIHIJIIGD
@6309301/1
ctggtaattggagcggcttgtctaacttgaccaacggtaaaagcagg
+6309301/1
@@@DBDDDHFHFHIIIIII?CCF?F@BGB@GH>H?@D7;FHI>>@;C
@2737892/1
ctgcaattcttggttcaagatcattttaaactgtccttctgacacaccat
+2737892/1
@CCFFFFFDHHHGJGJJIIHIJJGJJFJGHIIIHE@FGHIBFEGGIIGHI
@1324380/1
ccacccttacagctatagatcttaattatatattaaaaatagcacatgat
+1324380/1
@@@FF@DDHHDDFGHGIIIIF9AHGICGGIBGGHGHGGGGBAGAFEHECE
@482831/1
tggtagttgagtttggtgggtaggggttgtttccctagactgtggttgag
+482831/1
@@@DBDFFHDFHFHIJAFHI1?AFHI:DEDHICGHI@GGIIIHF>FG<FC
@5649709/1
ccctccacctgaactagttcatatttcggagtcgtccctcttctggaaag
+5649709/1
C@@FFFFFHHHHHJJJJJJJJIJJJJJJIIJHHIHIJJJJJJJJJJJJJH
@483339/1
gtccttctgacacaccatctctgtaaaagaggatagcttgaggcttatac
+483339/1
@?@DFDFF?HHFHIIGIIJ<FH>FF@H@BC>GEHEFEBH@FEGC=DHDD<
@483436/1
gttctttttctattttcttggctttgagatacctacgcctatcagcccat
+483436/1
?@<AB?DBD>F?FHGG@?CC<@B@CHBEECEB@>B@:CA?6?DB<>GFG@
@484165/1
acctacaacagctgctattgaaggctttttg
+484165/1
??@DDD?BFH8?CG@FG<BFFC9A?B;9ACD
@484246/1
cttgaaatctgtagcccaatattgattccagaacttccggcataatgagt
+484246/1
?@@FFFFFHHBDDEHJIBHIJJJJJJI9FIDGHIIIC9?DFDFGGICHIG
@484377/1
cttgaagttggttcagctgtagtctgtctgcatctgtatatgccctagca
+484377/1
@@@FBDEDFBDHHJ>GCHIIIA<EDFAH4?FE<AFAC>>CFIJG@EDGIG
@484915/1
ggttggttcagctgtagtctgtctgcatctgtatatgccctagcacggaa
+484915/1
@@?DDFDD<FF<FIE>EEJHIHHEECCHE?FAHFEC<<FECFCGGIE:@F
@5651949/1
ctcacttgttttgtcataagttttaacagtaagttcttttttttccttga
+5651949/1
@@@D?DFFCFFHHIIIIGBHEIEGGAFFHAFGHGIAHIGIIIII;FGGGC
@5651974/1
cggcagctttcctccattagttttcttccaactagtgaaatttgacttaa
+5651974/1
CCCFFFFFHHHHHJJJJJIJIHIJJJJJJJJJIIJHIJJJJJJJIJJIII
@8345011/1
ctagcctttcataattcataacgtcattagcagagctcgctactaaggcc
+8345011/1
CCCFFFFFHHHHHJJJJJJJJJJJJJJJJJJJJJJJJJJJJJJJJJJJJJ
@1327546/1
ttttttttggttccagagactcgtccaatca
+1327546/1
CCCFFF6@D@DBHGGEHC>;DHG8BDD9?BF
@5652455/1
ctgggttgctggtcaccgggttgttgcctaacaggaggtgcactggttac
+5652455/1
@@@DFADDBFFFHGIHEIIICFEFGHGGEIEBGDDBGHFGE@@BGE7==@
@485988/1
cttccatccgctagtttttcaggtttactgaacttagctgtctctggttc
+485988/1
BC@BDFFDHHGHFJHGHFGICHEGHHI@H>GBBDFHGGGHGGHIJIJJFB
@486068/1
ggccattatcgcatcatacggaatctg
+486068/1
@<@FFFF;DFHDHGEEAFB@CDGHG<B
@8345818/1
gtcaggtgcgttaacttttggtggctttattatattactcctaattgaag
+8345818/1
CCCFFFDFHGHHHJJJJJJJJGIJJJJJJJJJJJJJJJJJJJJJJJJJJJ
@4952152/1
atgaaacaaaatgtaatctctgttcttttttgaaacgaaatagtttttta
+4952152/1
CCCFFFFFHHHHHIJJJJJJJJJJJJJJJJJJJJJJJJJJJJJIJJJJJJ
@4237784/1
tgggtgagtaacatcagctccgagaaatattacaggttcgttgaaaacct
+4237784/1
BB@FDDDFFAFGHBIIIJDGGHGIIBEFGIEGIG9;0?BFDHI9?F>?6E
@6311662/1
ctgcactgtgacagtcttcaagcactgagttagaataccaacctgaattt
+6311662/1
CCCFFFFFFHHHHJHIJJJJJJJJJJJJJJJJJJJJJJJJJJJJJJJJJJ
@2030969/1
tgacctaagagttttattaaagttggatcattagcagaaatcctcattct
+2030969/1
@@CFFFADF<FCBHIJGGGJJBFEHIDGIIHGIBFHHGIJJBG>GIDDGG
@1328104/1
gtgaaatctttaggctgcagctcaaccattttat
+1328104/1
@@@DFADFGHFDHHI<FG;;EGGIIGIIIBB<EE
@7712974/1
gccacttctttgaactaagtacagcgaaattcttattcgattgaagtaaa
+7712974/1
@C@FFEFFGGHGHIGIIIJFIHIJJJIJJJJ>GHIIJJJIIIGHIIIJII
@1328723/1
gttggatataattcccttcagcattataaggaaaaggcactgactgtgtg
+1328723/1
CBCFFDDFHHGHFGGJJI@GEIIIE<FIIIGGGIIIGDGGHEIIJD9BF>
@487546/1
ggcctatcctctggaggaattcctttaaactgatccatgatcaatctcat
+487546/1
@<@DDDFDF>ADD3<AEE>G>HH@CEHCCECG<F>9:CFGE>D9BFFH>A
@1329536/1
ctcaggagaaatttcaatttttgcaaattgttcgtagtgaag
+1329536/1
@@@D7DABDFH8FD<F>FC9F@3AEBFHGI<9EA1CECGGI@
@488194/1
atttacatcaccgtgatctaatatttgagcagaaggtgctggtgcatgta
+488194/1
C@@FFFFFFBFHDFGEGGEG@GIBFEG91FEHCHCH>FDFHGBGDHIEHI
@488625/1
aacacattgggtcgccatacctaaaaccgtatctccaaccctcttcactt
+488625/1
CCCFFFFFFAFDCGHGIDC@FIGJIIJIFFHIIIHIIIEIGHIIEGEGIG
@5655815/1
gggaattctaagagggtacacaattcaggcactaatgtctcttcaaaatc
+5655815/1
CCCFFFFFHHHHGJJJEHIJJJACHIIJJJIIIHIJICGIIJJJIJJJHH
@1332096/1
ctagcctttcataattcataacgtcattagcagagctcgctactaaggcc
+1332096/1
@@@FFFFFG?FFHJJJDAHIGI?BFGHGIHJCH@GHI@8@BHIG9BDGGH
@491023/1
cggttgttgccactgctgttgttgaggctgctgtggtctctgc
+491023/1
@@@DDFDDFFFHHIGEIIHHHEGE@GCH9FGGEDG3:B?B?49
@1333232/1
actgttcctggctgagagtaattcgtcgcgcattctgttgtatatttatg
+1333232/1
@C@FDDEB>FHH?HDHIIBEEIIE;CAGI6@@AGGIIICHIGEH@F>DG>
@2742656/1
cagcgaaattcttattcgattgaagtaaattgtaaaatgctaatatccta
+2742656/1
@@@DDDD::CBFH<BFGHGIIGHBGBEHIE@HFCCGD@GC@FAD>DGGEC
@4955670/1
gtctccttcaacaatcgtcggtacaatgtaatatgagttttctttgtttt
+4955670/1
CCCFFFFFHHHHHJJJJJJJJCGHJJJJGIJJJJJJJHJJJJJJJJHIJJ
@2032313/1
caattccaaattctaatcatggttcgggcatttttactacaccatctaac
+2032313/1
@CCFFFFEADD?B@FEFADCHH?<CG1@?DFGIGHIFGIIEH>FCGC4DG
@4956029/1
gtaaaacgtaagtggaagcataagctcccaattctttggtgataagaact
+4956029/1
CCCFFFFFHHHHHJJIJJJJJJJJJJJJJJJJJJJJJJJGHIJJJJJIJJ
@4956104/1
ctctgaccatggaggataattcctgaattatttcttgacgatgttgctga
+4956104/1
@CCFFFFFHHHHHJJIIIJJJJJJJJJJGJJJJJJJGIIIIJJGIJJJIJ
@3487430/1
gctgtctttgtgtcttgcacgacctttggattgaatataagaccttgttg
+3487430/1
CCCFFFFFHHHGHJJJEGGCG<GHGIIJIHGIGGID@GGI>G>GIID>GD
@7027525/1
gtctcttctatgtctaggtttcctactgacagcaccacgagaactactat
+7027525/1
CBCFFFFFHHHHHJJJJJIIJJJJJJJJJJJJJJJJJJJJJJJJJJJJJJ
@2033251/1
gtccttttatcataatgagatcaagtttttttc
+2033251/1
@@@FFFFFHBAFHIIIBHEGHI<EAHHGIIDA>
@2744355/1
gtcgacaattgtaccaagctctggcattttcctgtgactgatttttcttc
+2744355/1
@@@FFFFDA??AFEBFFGG>AHI>GCGG9FHIEFDFBB@G@GHGBDHIGD
@4957224/1
cgctgtgtctctttctttttttgttagactgatttgatagagcacggaag
+4957224/1
8??D?DDD?FBHDH>FGIIIII@EEE949?FFHGIE9D<D@D4BFGG07@
@2744804/1
cgttttttggagaggcaactcaggataactatagaggttcttctttccat
+2744804/1
@@?;BADF8F?FHHAGG9FHIIG@?BDCBEHII9DG@9B<FBBB9DDBFG
@2744912/1
ctcccatctgcatccttcttttccggaaagaacctagtgtgatg
+2744912/1
CCCFFFDDH?FA>F>GHGHHIGEH181E@CFGHJJGCFGDFGIE
@8351392/1
tctgattcttcttcatcagtagcttccagattactacttcttttaagcag
+8351392/1
CCCFFFFFHHHHHJJJJJJJJJJJJJJJJHJJJJJJJJJJJJJJJJJJJJ
@3490226/1
cttgcgtagcatactttatcgtaacggtcatttctttttcttgatctctt
+3490226/1
CC@FFFADDHHGHEDEHIC9GEEHIJJ=GGIIIH@DHIJ>DFHI@FGIJI
@2746417/1
gttgaaatattttcaaattctggatcgtttttg
+2746417/1
@@@FFFADH?AHHEEFBBHIGJJ9DG@A@GFHD
@1334424/1
ataatctttgtttagtttcttttttgatgttacagag
+1334424/1
C@CFFFD>>FFF>FGGGI@I4FHIIIIIA?4CEHE4;
@493669/1
attggatctagataataatgcctcagagctaccttg
+493669/1
@@@D?DAAAHFHBHGA<E?HGBEHFG3:FE4FB>FC
@495007/1
gtccctcttctggaaagcagctcttgcagcattgacactg
+495007/1
@@@FFFFFHHGHHIIIE9C;<AGGGIGAEGEHIFI<FHCG
@1336932/1
catccagtcacccttatctttatcatcttcttcattggctg
+1336932/1
=;=AD3ADF<B>A;EBF<HGHHJIGHCHIIHG??HGGGBEG
@495870/1
cttcatcttcttcagattcgttttctgaag
+495870/1
C@CFDEF8DHHHHBHDDFHGFGE=EFHGH>
@495891/1
caaatatatatgtatcctattaatgctttaaacattaactagttgcactt
+495891/1
CCCFFFFFHHHHFIJJJIGIJGIIIJIIJJIHIIIJJGGIGFH@HHJJGG
@8355074/1
ttctgaaagacttgtaaagtttactactatattctcgtcagttttaatgc
+8355074/1
CCCFFFFFHHHHHJJJJJJJJJJJJJJJJJJJJJJJJJJJJHIJJJJJJJ
@2749325/1
ctaaaagtgggttcatgaattgctccctccacctgaactagttcatattt
+2749325/1
@@CFFDDB<?FFHI4E><FH9FGEGGIIIG>?EC?@@DGH>GD?@FDHG<
@8355604/1
ctttcaagaatatactcccgtgtgatatgatatgggttgctgtttacacc
+8355604/1
CCCFFFFFHGHHHJJIJJJJHIGHEIGIJHJJJGGGCFHIJJFGIGHIII
@496392/1
cttcttcatcagggaaattagttattccactccttttc
+496392/1
CC@FDFFF>FDHF@GGGGJBH<FECDIDHGEGGGECHG
@2750125/1
cattcctctatcaggtaagacaacaatcacaagttttacttcttctttaa
+2750125/1
@@@FFD?DBHDDFHIABFHGIIGIGEGIIII@FECEIIIFIIEHGEEGFE
@2750286/1
ctctttctttttttgttagactgatttgatagagcacggaaggtggaatt
+2750286/1
;?@DDDADBHHFFIGFHIIIGII@HEIIGHI<FHE>GHI6?DH83C;==F
@3491212/1
gtacacagttgcagtcctgagctggtcttcagtcacccgattctatttct
+3491212/1
BB@DDEEFF?HFBHFHGGIJJJJIGHG<FH9FHHCIJIJ8?DHEE@B9DG
@2750887/1
cctggctgagagtaattcgtcgcgcattctgttgtatatttatgctcact
+2750887/1
@CCDADFDFFHGDGGHGIEGGHHFIIIJJJIIIJGIIED<FAFHI@HG@4
@2751404/1
cccgattctatttcttggtcatcagtttgagatactgtaatgcattgtag
+2751404/1
@@CDDDFDFFHHFGGEF>CIE<HABABA9C=D>GEHIFBFG@DHGIHBB>
@8357279/1
ctgggtttaaaatcttcaataacattactcatttctgataggttctgcaa
+8357279/1
CCCFFFFFHHHHGIJJJJJJJJJJJJJJJGJJJJJJJJJJJJFGIJJJJJ
@5661039/1
gctccctccacctgaactagttcatatttcggagtcgtccctcttctgga
+5661039/1
CCCFFFFFHHHHHJJJJJJJHIJJJJJJJJJJJJHJJJJJJJJJJJJJJJ
@7030863/1
gccgacacatcaatattaagcatcatcttccattgagaaggcctgacgga
+7030863/1
CC@FFFFFGHHHFHGIJEFFHHHIJJJJIJJIIIJIIIJJIIJIJIIIIB
@5661458/1
ccagtacctatttctttgtgtcgaaatacaaggcaggaaatggtgaactg
+5661458/1
<@@FFD?BDHAFDGIIIIIGHGGDIEHIEBBHHIGHIGGGBFHDHDHIGG
@2752506/1
tggattttcacagcattatgacagtcttcaatgattagaaggtttattcg
+2752506/1
@@@DFFFFHHHGD?GEEGIGGGDHHJ@HAFHGIJJIGIEGEA@DAAHGHD
@3493457/1
cttcatttaaaaccgctgtgtctctttctttttttgttagactgatttga
+3493457/1
CC@FFFFDFGHHHIJIGIDHDHHJIFJJJJIEHIEFDFIECHCHEHIB>4
@5662676/1
ggcacattgcagttgctatcatacattcttaatatctgtgtattaagcct
+5662676/1
CCCFFFFFHHHHHJJJJJJJJJIJJJJJJJJJJJIJJJIIHIJJJJJJJJ
@4959610/1
ggtaggacgtgctgtaccttgtatactagcatgactgactagatagaagt
+4959610/1
@@=DDDDDD<DF?GADEHEII<CEFGEHCEHHIIIBGGIEHIEGGHDCH?
@4240073/1
tataaatgtaggaagttatcaagaaatctaagattgcatcaccgag
+4240073/1
@<@DFDDEFDB3AFH@FEBEIHBGDECB>E9?<A@GGFDEAFGE:@
@5664161/1
ccattttatagctactctaaaaacacggtcttttccttcccctggcaatg
+5664161/1
@@@DDDDFFHFHFEHEGBDIGEEDDC@1A:C?ED?<FEHAB;B;;9DE?8
@7720243/1
cccgtgtgatatgatatgggttgctgtttacaccaacgataaaatcaggc
+7720243/1
@@@FBDDDBHHFHJJIIHGGHIIJIIHHIGHIIBHHIIIGIJJJIIIIIH
@5664983/1
cactgactaaaatattgttcaagttcacgaggagtattcttggaaacaat
+5664983/1
CCCFFFFFHHHHHJJJJIJJJJJJJJJJJIIJIJFHIJJJJJJJJJJJJJ
@4962369/1
caacgttcactgtctataaaaatacaagaattcctaattggtagtattcc
+4962369/1
CCCFFFFFHHHHFHIIJJIJJJJJIJGIJJJJJJJJIGIIJCDGDHHIIJ
@4962481/1
cttctctaactgtcctttgaggtgcaaaacaagcgatcgcccagaccctt
+4962481/1
CCCFF;DFHHHHHJJJJJJJJJHHJIJJJJJJJJJJJJJJJJJJJIJJJJ
@4243396/1
gctctgataaattagaatcatcccatagcaaatgatatttggtaggacg
+4243396/1
@@@DDDF;<DH><G9FFFEIICI=GH@GII4;?EE>FG@FI<3CCGCIG
@7721784/1
ccagagactcgtccaatcagattgaaaaaaacaagttgtataacacaatt
+7721784/1
@@@DDDFFHDHHDDHDHIIICHGEHIIIIIGA8?B?DFIEGIGEEIGIIG
@4963225/1
tttggcacattgcagttgctatcatacattcttaatatctgtgtattaag
+4963225/1
CCCFFFFFHHHHHJJGJJJJJJJJJJJJJJJJJJJJJJJJJIIHIJJJJJ
@6324240/1
aaaagatttttcattgtgttcgtggaagtaagaggtctttcatttaatgt
+6324240/1
CCCFFDFFHHHHHJJJJJIJJJJJJJJJIIJJJJJGHIJJJJJJJJJJJI
@4243654/1
ccacaagaaaaaaggttcttttacccccttcagaatataatagtttcaat
+4243654/1
@@CDFFFFHGDFHJJCCFHGEIJJIIJJIJJIIDEIGFGIECB??<DGG<
@5667475/1
cacggttgatgattttgacactccaatagtacttcttttgtgtgagcatt
+5667475/1
CCCFFDDDHHHHHJJJJJJJJJJJJIJJJIIIIJJJJJJIHGGHIIJGHJ
@6325116/1
acacaaccatttggtatattcatcctctcaaaataaaagaataatagcta
+6325116/1
CCCFFFFDHHHGHJJJIDJHIJHGIIJJIIIJJIJJJJJIJIJJIIIIJI
@5670260/1
ccatagcatagttcctgctttagggtttcttccgctaatttaaaaattga
+5670260/1
CCCFFFFFHHHHHJJJJJJJJJJJJHJIJJJJJIJJJJJJJJJJJJJJJI
@1345608/1
gctagctttcttaaatctggttctctaatcatctgattagtagtaacgat
+1345608/1
BCCFFFFDHDFHHJJIJIGHIIJFIIFIGFFHIHI@HIIJGHIFGGIGID
@5672062/1
ctgggtttaaaatcttcaataacattactcatttctgataggttctgcaa
+5672062/1
CCCFFFFFHHHHHJJJJIJJJJJJIJJGIJJJJJJJJGIIIIIJJJJJJG
@4246868/1
cttctttgactaaatactcctgaaggagggatatcggtgtttttgagct
+4246868/1
<?@DDADDHDAFHCGEA?IEGH4CBC9C1?GG;9C?F?@GG39BFBBB9
@5672321/1
gtaaatttgggtcccatgctatgggtgaaagatcctcttcttcaaatcca
+5672321/1
@?@DBEFFHHDHFBFIIIIIIGEEHCE?EBFCGGGIIIIIIIBDBBEGG@
@1347854/1
cttctcttatagctgtcaactcatgttgcaaaacatgtaaaaattgacct
+1347854/1
CCCFFFFFGHFFHGGHIIJIGIIIGI<<FHCGG@FDHBAGH<DFH4B9BC
@4248536/1
atttacatcaccgtgatctaatatttgagcagaa
+4248536/1
@C@FFFFFHHHGFHI=DHDE>HAHHCFA=GC>3?
@1348701/1
gcttgtaggagaatggaaggactaggacct
+1348701/1
<@@FFDDDFHHFDCFHHEGAFFGG>FCFG9
@4250431/1
ggaagttatcaagaaatctaagattgcatcaccgaggaattccagccttt
+4250431/1
@@@DDDBBFFD>B?EBGHI>FIGIICF<BFF>GG@HFEFA9DGHG;@>9@
@1350910/1
ccggtttctcaaaacatggtgctggatgaggaaatttttcataaagaagt
+1350910/1
@@@FDDFFHGHHHJJHJJJHHIBCHHGIIIJJIGHGHIJJJJIGIEIGHG
@4251439/1
gtacgagtttgagcatcattcattttcttcattgtaacttgg
+4251439/1
@@@FF=A1CFFDFGCEGB9BBFHI<HHGH>FGI>?GGCIHIB
@5676908/1
tgatagtatctgatttgttgtttattagggtagcatttggaggactgtca
+5676908/1
CCCFFFDEHHHHHJIJJHIJHIJJJJJJJJFHIJJJJJJJJJJJJJJIJJ
@1351893/1
ctccaaaattgtaaatccaggaacttcccagtcatcaggaataaagtcat
+1351893/1
@@@DDD4BABFCFEH>E:?FBADC?AFBGHEGHIIFBF?D@<???<0?AD
@1351931/1
gtacgctcaaacatgcaaatgtgacattattgactaaggccgatctgagg
+1351931/1
@@@FFFFFHHAFHGF>@DABHFHIIIEEHIGFHIJIJJ<FGBHIEDEHGC
@3494013/1
ggcacaactgataagttaagcattgcagttcatcagaatcaaaatggttg
+3494013/1
CCCFFFFFHHHHHGHIIIFIIGH@<FAHGHAHG@H@GHFGGDGFHD<FIH
@7723036/1
gccaagagaaaagctaactccccttccgggtcatctacatgtcgaagcaa
+7723036/1
@??DFDADHHDFFFIGHFHHF@EHIIIGBFHHIEGHIGGGHGEGAHGEGI
@7033754/1
ccgtagtcgaggctgggctacagatatctagaggttctgtatttcctgtg
+7033754/1
@@@DDFFFHHGFHGIGIGGHIIGGEFIIJFHCHJBFHHHGGIJIIIDHHI
@2755274/1
ggaatttgtttgtgattttttattgtatcccaatcaattatgatactgtc
+2755274/1
@@@DFFEF:CBBFGE>ABBHBEIGH9FEGBDDHGHGGIG>FH@B?BFIGH
@7034967/1
ctcagagctaccttggcagctgctaattttgcttggtgtttgttttctcc
+7034967/1
CCCFFFFFHHHHHJJIJJJJJJJJIJJJJJJJJJJJDHHIJJGHJJJJJJ
@7035187/1
gtccaaaataatttttcttttttaataatatcttctggattcatatgact
+7035187/1
CCCFFFFFHHHHHJJJJJJJJJJJJJJJJJJJJJJJJJJJJJJJJJJIJJ
@503073/1
gtaagtgatcattaagttcgccgatcttgtacaacattttacatgcagtt
+503073/1
B?BAD;DFHHHFFIIIIIJIJJJJJFIGGIIIGGIIIICIIFF>FHJJJJ
@7725264/1
cagcatctcctaggaattctaaacgttcattgtgagttatatttgattca
+7725264/1
CCCFFFFFHHHHHJJJJJJJJJJJJGIJJJJJIHIJHIJJJJJJJIJJJJ
@7725496/1
gtcctcctgccactcatcataatgaacaatatcttcttttggattagtag
+7725496/1
??@DDD?=AC?DFAGFBFICDHDHHIFEEECHFFG@BDGIIIFAGIIF?G
@2042105/1
gtctaacagtgcaataatacataaattttccttcaaaaaaaatatcccca
+2042105/1
@@@DFFFDF<DHFIIIIIEEGGECEHDHHEH?DHGHEGIJD0B4BGGC=B
@4963542/1
cctccttccaaaaaaatacagcaagtctggtaaatttatcgcaaggtaat
+4963542/1
CCCFFFFFHHHHHJJJJJJJJJJJJIIJJJGHJJJJJJJJJJJJJJCHIJ
@2759190/1
cctgatgctgggaacaagaatgctgttaatgc
+2759190/1
@@@BDFF?DADBHEGAFFF;CD4FF@FIB@F9
@2043776/1
ataagattacaattcttaacatttt
+2043776/1
?@@D7D?DBFHFFIE9C>A<D>B9F
@2759510/1
gtgagttaaaccagtacatcgcacaacaaacacttgggg
+2759510/1
@@@DABDBBF<3BDEGGEH4CGFFG@GHCG=CF>DEHIG
@8361674/1
gcctttgttgctgctgtggtggttcttgcctttgcagctgttgtggtggt
+8361674/1
@@@FFFFDHHHHHJJJEHIHHIFGGHHIIGJIJJIEGHIIIJJDHG9DDF
@2761191/1
gccaaatacttcaactgtgactctaactcttcttccatccgctagttttt
+2761191/1
@CCFFFA?HGHFGIGGHIHIJJJIEDHCGGIGHGHIIECD>F6@GGCGHI
@2761325/1
cttgtggatcaaaactcattaaatatttctgtaagcgaagaactgaggta
+2761325/1
B@CFDFDEHHFHDIJIJJIJIJBHHGHGIJE@9FHCHGIIJGJJJFII?D
@6327748/1
gtgtgtaatcactgctgaggcttgaacaagcccttctgatagcctgcaat
+6327748/1
CCCFFDFFHHHGHJJJJJIJJJJIGIJJJHIJJJJIJJIGIGJIHIJJII
@4967750/1
acaagaaaaaaggttcttttacccccttcagaatataatagtttcaattc
+4967750/1
CCCFFFFFHHHHHGHJJJJJJJJJJJJJJJJJJJJJJJJJJIIJJJJJJJ
@6328747/1
tgttgctgaggctgctgtggtctctgctgttgttgttgttgctgaggctg
+6328747/1
CCBFFFFFHHHHHJJJJIJIGHJJJJJJJHIJHIJHGIIJJJIJJJJJJI
@6330556/1
ggctgctgtggtctctgctgttgctgttgttgctgaggctgctgtggtct
+6330556/1
C@@FFDFAHDFFHEHGGIDIHIFEHGBFGBEDCF<<CAGGIIDCH99?B@
@7039587/1
gtccaatcagattgaaaaaaacaagttgtataacacaattaaaaagtaat
+7039587/1
B@@FDEFFHGHGHJGIJGGIIIIJJDHIFHIFIGHIJJIJIJJJIJ?FII
@3499987/1
atcaaaactcattaaatatttctgtaagcgaagaactgaggtaaaaataa
+3499987/1
@@@FAFBEBFFHHJJGEFH@DHIGGBE9HBHBBGDCCHHID?DHCBBB@E
@503997/1
ggtatttctggctcacctccttccattgttctcaatgtaagacagcattg
+503997/1
CC@FDFDFHFHHHJIIGH?GH@HIGGIIHDHIICF>GHIE9FGBGIGGGG
@6332065/1
catcctctcattcttagttgtaacaactaggggcaccatgacgatagctt
+6332065/1
CCCFFFFFHGHHHJJIJHJJHGJGIJJIJJGIJJIIJIIJIIJGGGIJJI
@504857/1
ctcagttgtttttgcacagaactcagcaactctcggatcttctatcctta
+504857/1
CCCFFFFDFDHHGJJJJEGHI<HEGGI<F>FHECEGBHEHG@B4?F?BF?
@3501867/1
cgaggaattccagcctttgatagcaatcggtaaagttttgcctataagaa
+3501867/1
CCCFFFFDFFHHHHJJGJJIIIJHEHGII<:CF4CF>GGGGGDGEEEGGI
@3501928/1
gttcgccgatcttgtacaacattttacatgcagttagtgcaactgctccc
+3501928/1
@@CFFFDFFFGDHIGGIJJFHIEIJFHJEHG>GHIJJIJJGIF@BFEHJJ
@5677636/1
gctattttagcatggaatgtgatctccaagttgtgaatcaatttcaggat
+5677636/1
CCCFFFFFHHHHHJJJJJJIJJJJJJJJJJIJJIJJJJJJJJJJJJJJII
@3503254/1
gtgaaatctttaggctgcagctcaaccattttatcggccaaca
+3503254/1
B@@DDDDDFHFHHIEGI<GG@GGJBACGE@9BEH@F<AA@8B;
@3503614/1
cttgtcttccacccttttttttgttcctttttgaattgaaatcacctgct
+3503614/1
@C@FFFFFHBHHGJEHGJJJIJB??DFIIJJIGGDFGEDHDHHJJ@GGEI
@506711/1
atttcccagcacctccatcagaagaatcagatgtttcagattctaa
+506711/1
@@@FDE8DHHFFHGGGIJGGIBHFHECE?HCGGFGIGG4?@GFHCG
@5680325/1
gaaatctttaggctgcagctcaaccattttatcggccaacatattactga
+5680325/1
CCCFFFFFHHHHHJJJJJJJJJJJJJJJJJJJJJJJJJJJIJJJJJJJJF
@2046677/1
ctgagctttataaaatgcagtggccgacacatcaatattaagcatcatct
+2046677/1
@@<BBDFFBAHFHGGHGIID???????CBHF3BDF9?DDGCGHGIEHE<D
@2762609/1
ctgctgttgttgctgctgctgttgttgttgctgctgttgttgaggttgat
+2762609/1
B??DDDDEHFHDFHGFJDHBAEHEHHHHIJIIDHG@DAFBB;?DBFG@>G
@5682334/1
aatgaagttcctgcaggaggtataaacaaacctatgggttttaccatcat
+5682334/1
CCCFFFFDHHHHHJJJJJJJCGIJJJJJJJJJJJJJJJHIJJJJJJJJJJ
@2763060/1
gtttcttcatttaaaaccgctgtgtctctttctttttttgttagactgat
+2763060/1
@;@DDFDFHADHDGAHGEGG<HHFHHDGEGHIJJDIIIFIDGG@FCG97C
@6332407/1
cttctctgcactgtgacagtcttcaagcactgagttagaataccaacctg
+6332407/1
CCCFFFFFHHHHHHJJJJJHIJJJJJJJJJJJJJJJJJJJJJJJJJJJJJ
@2763428/1
cctccttccaaaaaaatacagcaagtctggtaa
+2763428/1
CCCFFADFHHHHDH:CEEFGHIFICFGCCG@@D
@509451/1
gtgggtaggggttgtttccctagactgtggttgagacacttgctggggag
+509451/1
@@@?DA?DDHDC<@CGCHEGGHGGIIJGIJD=FH<FH@DHHIDCHEH>1@
@2048498/1
cttctttcttagatctaccagtgcccatggca
+2048498/1
@?7A?;B4C?F<BGIIIDBB<CF<FDE3A@AC
@8363457/1
aatacttttgtcaggaatggaatgctgagtaacaagattatatgggagag
+8363457/1
CCCFFFFFHHHHHJJJJJJJJJJJJJJJJHHJJJJJIJJJJJJJJJJJJJ
@4971200/1
ctgcactgtgacagtcttcaagcactgagttagaataccaacctgaattt
+4971200/1
CCCFFFFFHHHHGJHIIJJJJJJJIJIJJJJJJJJIJJIIJJJJJJJJJJ
@2766143/1
ccgatgctagctttcttaaatctggttctctaatcatctgattagtagta
+2766143/1
B@CFFFDBHHHHHJJIJJICHIIEDEEHHGIJGHJJJIEHBGGGHGIBII
@4972339/1
ctcagagctaccttggcagctgctaattttgcttggtgtttgttttctcc
+4972339/1
CCCFFFFFHHHHHJJJJJJJJJJJJJJJIJJJJJJJGHHIIJFHIJJJJJ
@1352892/1
cccagacccttatttcaacaccagtgaaaaattgtttgccacgcatgtcc
+1352892/1
@CCFFFFFHGGFHIJJEGEFDEGHG@BHFHGGIB<F>DDHIJBHE7DDB4
@4974464/1
ctaaaatattgttcaagttcacgaggagtattcttggaaacaattttata
+4974464/1
CCCFFFFFHHHHHJJIJIJJJJJHIJIJCGHJJJJJJJJJJJJJJJJJJJ
@1354574/1
cagtatctgttaaccagcgtgatagaagaagacatatcaacactgggacc
+1354574/1
CCCFFDFDHD?FFHGIBGIEGCEG<CD<A?C3?CFGAF?DH@HHGIDGI7
@8366950/1
tcttgaagttggttcagctgtagtctgtctgcatctgtatatgccctagc
+8366950/1
CCCFFFFFHHHHFHIIJJJJJJJJIJJJJJJJJJJJJIJJJJJJJJJJJJ
@4975052/1
attctaagagggtacacaattcaggcactaatgtctcttcaaaatcttct
+4975052/1
CCCFFFFFHHHHAGHJJI<CHHJJJJJJJIIJJFGIGIIIIIIJIJIJJJ
@8367606/1
atttcggagtcgtccctcttctggaaagcag
+8367606/1
??;DD>1DD;D8CEEDEIAE?919EEE:?:9
@2052816/1
ctgttgttgaggctgctgtggtctctgctgttgctgttgttgctgaggct
+2052816/1
@@@DDDDDHD3CF=>DE<ACB3A<<@AG@<1??EH@FD<1?FEHIB;118
@8367870/1
gtcgcgcattctgttgtatatttatgctcacttcaccaacattcatgaat
+8367870/1
CCCFFFFFHHHHHJJJIJJJJJJJJJJJJJJJJJJJJJJJJJJJJJJJJJ
@511649/1
cgcacaacaaacacttggggagttaaatcaacatcagctga
+511649/1
@@?DDAD?FBHHFGIG4E;FGI;C>4DHC3?DFD?D?>BDA
@7045876/1
ctccgacaaacgccatcctctcattcttagttgtaacaactaggggcacc
+7045876/1
CCCFFADDFHHHGJIIIIFIGIJJIJJJGGIIJIEGHIJIJGGI=AFBGI
@513038/1
catatatttcagtaggatcataacg
+513038/1
@8=DBD8DFDA?C?F3AF;@FFE9C
@8369309/1
gtgtagaggtgcaggctggccatgttgaatagcttgctgtggtggtacag
+8369309/1
@B@DFFFFHDHHHGJJJJJJJJJJJJJIJJJIJJJJJJIIIJGGG@GHIG
@3509381/1
atatgatatgggttgctgtttacaccaacgataaaatcaggctttatgtt
+3509381/1
CCCFFFFFBDFD;E@FEABFCF>@HEGGEG=;?FHHCGGGGGIGE?DGCC
@5682410/1
gggttgtttccctagactgtggttgagacacttgctggggaggtggacct
+5682410/1
B@CDDFFFHHHHHJJIIJJHIJIIJJJJJJJJJJJJJJJJHIIGHIIJJI
@7729555/1
gtctgcatctgtatatgccctagcacggaaagcagcgagatgagcataat
+7729555/1
CBCFFFFFHHGHHIJIJGHJJJJJJJIJJJJIIJJJIIJJIJJJJIJIJJ
@4975491/1
ggaacgttgatctggtctggagctggatgagtgacatcagcgccaacaac
+4975491/1
CCCFFFFFHHHHHJJHJJJJJJJJJJJJJJJHHIIJJJJJJJJIJJJJJJ
@4975739/1
atctcatcttcatcatccaagccgtaatgaatggtgttgctttcgcaggg
+4975739/1
CCCFFFFFHHHHHJJJJJJJJJJJIJJJJHJJJJDHHIJJJJJJJJJJJJ
@5684988/1
cccatgctatgggtgaaagatcctcttcttcaaatccagaattaaaagct
+5684988/1
CCCFFFFFHHHHHEGIJJJIJIJJJJJJJJJJJJJJJJIGIJJJJJJJJJ
@5685488/1
ccacccttttttttgttcctttttgaattgaaatcacctgctccaggtaa
+5685488/1
CCCFFFFFHHHHHJIFHHJJJJJJGIGIJIGJIJIJJJJJJJIIIIJGGI
@7731183/1
ctccaaaattgtaaatccaggaacttcccagtcatcaggaataaagtcat
+7731183/1
@CCFFFFFHHDDFHGGGIGIJGGIIIGJIJJHIGIIJJJIJJJIGGDDCG
@4978963/1
cactgactaaaatattgttcaagttcacgaggagtattcttggaaacaat
+4978963/1
CCCFFFFFHHHHHJJJJHJJJJJIJJJJJJJJJJFGIJJJJJJJJJJJJJ
@4979030/1
ctttttgaaattttttaatagttggaacaattctatcacctttgaagttg
+4979030/1
?@@DFFF?FHGFDEHIEBGHHHDHGIGAHHIIIIIIGIGAHHHHIIDHGE
@5687423/1
taataatgcctcagagctaccttggcagctgct
+5687423/1
@@@DDDDDHFF8FGGEH<EFHE?@FEIGB>EFG
@7047712/1
ctgcattaaaatccgaatcctttaatgaaattatctggagctcatcaagc
+7047712/1
@?<DFFADHHHFHD@GBBBEFFHADFCHGHD??9?C?FGDEBFEDDGBHE
@7047845/1
cttttttccacgtgaaatctttaggctgcagctcaaccattttatcggcc
+7047845/1
CCCFFFFFHHHHHJJJJJJJJJJIIIJJJJJJJJJJJJJJJJEC@BG?A@
@2768884/1
tgctgttgttgctgaggctgctgtggtctctgctgttgctgttgttgctg
+2768884/1
@@@FFADB;FHFHJIJHGJJGICAFH<CGHGIE9D@BFHJJ:<B9;?<DF
@3510533/1
gagcttgcaagaggtaacttctgtcttg
+3510533/1
@;=ADDDDFFFFDIFFI3AFHFBHFHBE
@4259771/1
gctgttgttgctgctgctgctgttgttgttgttgac
+4259771/1
???DD>BDFHFHGII<E>BHFG9@FABGAHGFCHB3
@3510646/1
cactgtgtccacaagaaaaaaggttcttttacccccttcagaatataat
+3510646/1
@CCFFDFFFDHGFIBGGGIGGHGBEFHIGGGAGAFHGDGFGGGI9FHIE
@5690428/1
cttttattgaatagaataggaatgtcaggtgcgttaacttttggtggctt
+5690428/1
CCCFFFFFHHHHHJGGJJJJJIIJHJJJJ2CFHIIIIDGIJJIIBFGIJJ
@5690567/1
ggcagtaacaagattttcacatggctgcccctttattatccctttcagtg
+5690567/1
CCCFFEFFHHHHHJJJJJJJJJJJJJHIGIJJJJJJJJIJJJJJJJJJFH
@8370179/1
gcccttatcaacatacagagcaccaagaaaagcttctaaaagatcagccc
+8370179/1
CCCFFFFFHHHHHJJJJJJJIJJJJJJIJJJJJJJJJJJJJJJJJJJJJJ
@3511466/1
attgaaatcacctgctccaggtaatggaaaatcctgaggagcatgttctt
+3511466/1
@@@FDDD?FHFFBBGIIGIIIFFHEIIIIIGEIIIAFGG<D0B<FHIIIE
@515074/1
gtccacaagaaaaaaggttcttttac
+515074/1
@@@FD>DDDHHFDGGID<A<EFHHDG
@4260822/1
ctctgtagcattgtaatttcttgttcttcttgtttcttttctttaacatt
+4260822/1
CCCFFDDDHGHDHFH9CDHGBCFCHGGHIGIJJEH>DGGHEIJIEG49CD
@3511915/1
attttgataacgtggatgtagataggctggcctgcttgtgga
+3511915/1
@@@DDDDDHDBHAGD12A:<:33AC93FGEF;3C:?4?:?B0
@5691946/1
ctcagcagctatctcttgtaggaactggactgcattaaaatccgaatcct
+5691946/1
CCCFFFFFHHHHHJJJIJJJJJJJJJIJIJJJIIIIJIJJJJIIEIGIIH
@6337691/1
cataaccgtacttcatatcattgataattactgtagatgagtaaggagtt
+6337691/1
<<;A?D;D2<1AC<B:?DEBEA?:<E?F???C<G@E<EFGEC<<DDDDB9
@2055477/1
cgtcctcctgccactcatcataatgaacaatatcttcttttggattagta
+2055477/1
?<?DDDEEDFDHFGGGBBEFHICHIIIIJDC?CEFGIJGIJIF3BBDDGC
@6339376/1
gtctgcatctgtatatgccctagcacggaaagcagcgagatgagcataat
+6339376/1
@C@DDFDDHFHFFGGGIGGIJJJIJJJGGHIJIIGGHIGIHIFHGGGGGH
@5695485/1
ccctttttgcagcttcttcaagagggatgggctctgaaggttgtattgtt
+5695485/1
@CCFFFFFHHHHHJJJJJJJJJIJJJHIIJJJJJJJIJJJHHJIJJJJJJ
@4981346/1
gggaggtggacctctttgtgcccatggagtttgacctctaggaccagttt
+4981346/1
CCCFFFDFHHHHHJJJJJIIJJJJJJJIJHIJJJJJJJJJJJJJJJJHIJ
@4981467/1
aggggaacgagaaccaatttcttttttaaaataatcagcaaaatccaaaa
+4981467/1
@@CFFFFFHHHHHJJJJJJJJIJIJJJJJJJJJJJJJJIJJJJJIJJJJJ
@7734499/1
ctctggttccaattctaacagttctctgatgggagatttcggaactttgg
+7734499/1
B@BDDDDFHHGHHJJIIJIIJHIJJJJJJJJJJEHFHIJJJIIJJJJJJG
@7050962/1
taagagttttattaaagttggatcattagcagaaatcctcattctttcaa
+7050962/1
CCCFFFBDHHHHHJJJJHHJJIJJJJJJJJJJJJJJJJJJJJJJJJJJJJ
@7736586/1
aggttctgtatttcctgtgatcttgtctaagattgctttcgctgcggcat
+7736586/1
@@CBDDFFFFHDHGGIEFHJJHEFH?FHJCDHHHIGHCHDHIJJHEAHGH
@517187/1
cctgaacacattgggtcgccatacctaaaaccgtatctccaaccc
+517187/1
@@@BDDDBFFAH8?CFGEBHGEIC9CBFHEHAF?FH@?4?FF?:@
@7052803/1
gtgagttaaaacagtacatcgcacaacaaacacttggggagttaaatcaa
+7052803/1
@BBFFDFFHHHHHJHHJJJJJJJJJJJJJJJJJJJJJJJJJIIJJJJJJJ
@2061047/1
gcctgcaattcttggttcaagatcattttaaactgtccttctgacacacc
+2061047/1
@@@FDFFFHH?FDGIFBH<CF@FE@HEI9HEHECHG<F4?@DE4?F?B@G
@3512767/1
tttctttattttcaatttcttgtttatttttttttaagacatcagccaaa
+3512767/1
?@@DDAEFGFHHHC>G9<BIH?IGI>HEH<EG@@GGGI>FHGCCHEC>G9
@5698735/1
aatctctgtatcaacaactgtaccagccggcacattcatatttctcccat
+5698735/1
CCCFFFFFHHHHHJJJJJJJIJIJJJJJJJJJJJJJJIJJJJJJJJJJJJ
@8374762/1
gtacacagtattcttgtagtgctccaatcgcattccctttcacactaggg
+8374762/1
CCCFFFFFFHHHHJJIIJJHIJJJJJJJJIJJJJJJJJJJJJ?FHIJJJJ
@8375249/1
ctcttcacttcagcataaactggagtttttcccgga
+8375249/1
??<???D=D:=CA<:ECE<:FC;CBFA@AF3C?880
@8375882/1
caccaatcaaggcctccacacaatcagcaatacttttgtcaggaatggaa
+8375882/1
CCCFFFFFHHHHHJJIJJJJJJIIJJJJJJJJJJJJJJIIJJJJJJJJJJ
@519592/1
cttctgacacaccatctctgtaaaagaggatagctt
+519592/1
@<@FFABDBHHGHJI3EF@HHIGI@CFGD@FCEHAG
@4985255/1
ctcctcgataatagatatgtaataagaatattgatgctttgcccgtcctt
+4985255/1
@@CFFFFFHHHHHJIIIGGIHIIJJIJJJGIJJJJGHIEHIIJJJGHJJI
@4985384/1
cattgtttcattccgcagattaaaatttttaagtacgactaagtgagcac
+4985384/1
CCCFFFFFHHHHHJJJJJJJJJJJIJJJJJJJJIIJJJJJJJJGHIJIJJ
@8376319/1
ctcgtccaatcagattgaaaaaaacaagttgtataacacaattaaaaagt
+8376319/1
BCCFDFFFHHHHHJJJJIJJJJJJJJJJGIJHJJJJJJJJJJJJJJJJJF
@520296/1
agaggaaatagtattttttcttcatcgtcttgaacttcatttccaacagg
+520296/1
@@<=DDFFHHHAFGHIIGIHJGIF@EEEGGIEHHIEIIGIIIEIJIJJII
@520373/1
ctcaatgatttcctccttccaaaaaaatacagcaagtctggtaaatttat
+520373/1
CCCFFFD?FFHBFHHIIJIGGIGE=FIBHHFH<G3?:?FG@<4DGI><<D
@7053181/1
gatagcttgaggcttatacctagtgcttctgtaaaacgccaataattgtt
+7053181/1
CCCFFFFFGGHHGJJJGJJJGJIIHJHHIJIJJJJJIIIIJJIJJJJJJJ
@4986558/1
ctcagttgtttttgcacagaactcagcaactctcggatcttctatcctta
+4986558/1
CCCFFEFFHHHHHJJJJJJJJJIJJJJJJJJJJJJJ:BDFGHIGIJJJJB
@521089/1
ctgctgttgttgttgttgaggttgattagaagcccctgcttctccaggtt
+521089/1
@C@FFFFAHFDFHIJJI>HGGDGGGIE9FHGGIIDGEIGIGIGIJIEIHI
@7054040/1
gcatggtttaagaaagaccaaaggtttctgttgagctagtcatttgttcc
+7054040/1
@@@DDDDD??DHDGGGGGIIIIGG3AFHHAEGHEGEGBHIIIGIFGBDFG
@7054095/1
aacagcctcagcagcagcagtggcaacaacagcctcagcagcaacagagg
+7054095/1
CCCFFDFFHFHHHIJIGIGGHIIHGGIJJJE@GIJGGIJJJIIGIJIJJI
@2774076/1
cctagttcttctaatattgatgttttattttcagtataccttataccgct
+2774076/1
B@@DDDEFFDFHHBFHHJGIIGCE@EBF>FAFH>@HHHEHGEDHHAGCHB
@7054559/1
ccgtgatctaatatttgagcagaaggtgctggtgcatgtaatactttgta
+7054559/1
BCCDDDFFHHHHHJJJJJJJJJJJJJFHHIJJHHHIJJIIIJJJJJJJGI
@6344542/1
ccctgaataccttgatggctacaaagatagaagtcgaattcagttggatg
+6344542/1
CCCFFFFFHHHHHJJJJJJJJJJJJJJJJJJJJHHJJJJJJJJJJJJJJJ
@2775386/1
gcttcactgcaaaagtttgatcaaataaacactatacaagtttggtcaaa
+2775386/1
@CCFFFFFHFFBHEHHIIHHJGIJIJIJJ@HIEGIEIJIJ>CDEG?FGII
@6346119/1
ctcaacaagatggtacctagctctaaatgccacaagatgggcataatatg
+6346119/1
CCCFFDFFHHHHHFFFHEHIJJJIJIJIIIIEIJJJJJGJIIJJJJIJJI
@6346355/1
ctgctctgataaattagaatcatcccatagcaaatggtatttggtaggac
+6346355/1
CCCFFFFFHHHHHJJJJJJJJJJJJJJJJJJJJJJJJEIIJJJJIJJJJJ
@2776596/1
ccgccatttgtctataaatgatttttttcgagttcttgaatgaaaacttc
+2776596/1
@@@D?ADFFHCDHIGIIEEHHGCGI@GEGGBGFHCGGFGGGIEG?F;?BC
@6348673/1
cttttttttgttcctttttgaactgaaatcacctgctccaggtaatggaa
+6348673/1
CCCFFFFFHHCHHIJJJJJJGGAHHIJEHGIJJJJFJIJIIJ=FHIIIII
@3514484/1
ccttctgatagcctgcaattcttggttcaagatcattttaaactgtcctt
+3514484/1
CCCFFFFDHDHGDGIIIIHIIIIJJHGIJJJIGDFGEHIEGE?D9DFFBG
@2063485/1
tcctttttcaaaaccttcttccagcatagcttcaatttcattgtcgctta
+2063485/1
CCCFFFFFGD>DHFF@EDGHGIE@BGG>BHIEGGGB@DGA9DC@B0:6??
@3515306/1
attaagattagtattaactgtttaactaaatattcaaactgtcattcact
+3515306/1
@BCFFFFFGHH?DGIIJJJIHIJIJJCHIIJGJIIJIEIJFEFGFIJB>F
@3516080/1
catggtttaagaaagaccaaaggtttctgttgagctagtc
+3516080/1
?;@D<DDDB?DFFH:CFGGEGC9A@CEEHHGHEHGG?DDD
@2064831/1
cctctatttcattgtgcattaatctatagaaaattttccaaac
+2064831/1
@C@DFAD4?BBD?DEEEAHIGEEIGG>>CA:EFEFEEDEGGG3
@2066226/1
ctcccatctgcatccttcttttccggaaagaacctagtgtgatggcgttt
+2066226/1
CCCFDABDF8DFA@BGGGIGGHBAG@<FGG<BGIIJEFF?FFGEGEGIA@
@4271070/1
ccttaatctagccacttcagccttatgcctctcaaactca
+4271070/1
@?@FFADDHGHDDDBGIICGHGIEGIEIIIIEIBHAFCEH
@2070946/1
ctggtgtagaattacagaataactcatgaatgctttctaatgtttcttca
+2070946/1
?@@D?DDAHFDAFEBBEAGGIGGC@<FHEBFHBH?<EHG>BD4C4?B@<?
@7058263/1
cagtaggtaaaaagattattgtattttcttttagaactctttcaaagagt
+7058263/1
BCCDFFFFHHHHHJJJJJJJJHHIJJJJJJJJJJJJJJJJJJJJJJJJJH
@7058303/1
ctcctctaattaagtaaaaactataaaaataataggctttttaaaataat
+7058303/1
CCCFFFFFGGHGHJIIJJJJJJJJJJJJJJIJJJJJJJJIJJJJJIJJJJ
@8381800/1
ggattgatagatacatcataatgatgaataaccatattcttattctttat
+8381800/1
CCCFFFFFHHHHHJJJJJJJJJJJJJJJJJJJJJJJJJJJJJJJJJJJJJ
@7059578/1
cctcatgttataacattatgcagttcattacctaagatatttgttatgat
+7059578/1
CCCFFFFFHHHHHJJJJJJJJJJIIIJJJJJJJJJJJJJJJJJJJJJJJJ
@5706864/1
ctaggtccttttatcataatgagatcaagtttttttcgaatcaaatgaag
+5706864/1
@@@FFDDDHHHGHIIGIIIIJJIJJHGIIHHIGIJJJJJGHHJIJIGHDC
@7059760/1
gttgctgctaaatcttcaagtacatagtacataactttagctgtcgtctt
+7059760/1
?@@ADFFFHGHGDEHHGHGEIHGIGHCCFDEBHFHIBHEEGIEHGD?DHC
@8382087/1
ggatactttaatctaatattatattgactaacaaaatatctttcaacagt
+8382087/1
CCCFFFFFHHHHHJJJJJJJJJJJJJJJJJJJJJJJJJJJJIJJIJJJJH
@5707674/1
agcgagatgagcataataggtaggtgcagggtatgaaactgaacgtgtac
+5707674/1
@@@FFFFFHGHHHJFIIGJJHHIJHHIIJJJ?DHIJJJJJJJIIHIJHIJ
@8383364/1
atctacacaaagggccatcattcatttctcctggatcattataccacaat
+8383364/1
:BBFFFFFHHHHHJJJJJJJJJJJJJJJJJJJJJIJJJJJJJJJJJJJJJ
@7744100/1
ctcagttgtttttgcacagaactcagcaactctcggatcttctatcctta
+7744100/1
CCCFFFFFHHHHHJIJJJJJJJJJJJJJJJJJJJJJJJJJJJJJJJJJJJ
@2779027/1
gttcctttttgaattgaaatcacctgctccaggt
+2779027/1
@<<DDFADHHGHFHGC9FIAHGIIB9F??<E>>F
@528680/1
cgagaggctaatatggattgcgaccattactttgtggtccaaaatcagag
+528680/1
CCCFFFFFHGHHGIIIIIH>H>EHI<DFFBDCFBF3B;3BBDCGH3BH@G
@8384361/1
caggaacttcccagtcatcaggaataaagtcattaaccttcaaaattttt
+8384361/1
CCCFFFFFHHHHHJIJJJJJJJJJJJJJJIIJJJJJJJJJJJJJJJJJJJ
@2779774/1
tgacagtcttcaagcactgagttagaataccaacctgaatttcagca
+2779774/1
CCCFFFDBBFHFG>FEHGIIGIHGIIIJJH9EFGA9CFGHIBHGIGG
@7745442/1
aaaacatttgataaaaaatatatcgtaaaatagggtcacaactaacaatg
+7745442/1
@@<ADDD??CFHFIIGIBGIGICEEGHBGGGEHDI?DG@HGIIGEEGDCF
@8384981/1
gccaaaatttgttcacactgttcctggctgagagtaattcgtcgcgcatt
+8384981/1
CCCFFFFFHHHHHJJJJJJJJJJJJJJJJJJJJJFFHJJJJJJJJIJJJI
@2780430/1
cttcaagatagaacccaattctggcccaagaggagagcttttattgaata
+2780430/1
CCCFFFFFHHGAHIJDHGIJJICHGIGGIJGIIDIGIIEIJIIGGGGIJI
@2780662/1
cttaaatctggttctctaatcatctgattagtagtaacgattctccactg
+2780662/1
CC@FFFFDFADHHFIDBFEHHIIIIIGGGJIGIGD>FHGGHGI@@EHEBB
@3520971/1
attaatctatagaaaattttccagacagtatttagagactttccactatc
+3520971/1
;??DFADFHGDFDIB@HEHD4C<EAF;B9EFHCAEG9CFC9FCD<?GGGC
@4993247/1
ctttttttggatctgaagggcggtcccctcttttgggtggaatgtatgac
+4993247/1
?@BFFFFFHGHHHJJJGIIIHIJGHIIIIJGJIIIGHFFCCCEC@DFEDD
@2782836/1
gtataatatgatatggaaactgcagccacctcgagaagaagtaatcag
+2782836/1
CC@FFFFAHHBHFGIE>GHFHHEHG@EBFHIIIIBHG@FGDGHG@BBG
@2075073/1
ctcacttcaccaacattcatgaataatggaaaatcacatagcttcggcca
+2075073/1
@@@7BDBDHHH?ADBCCEEII<H93C@9CEF9GDHHCCGGFGFFE:@FFG
@2075301/1
ctcttctatgtctaggtttcctactgacagcaccacgag
+2075301/1
@@@=DDEFFGBFDGII:CIEHIEABF>DHI9;FBBEFGD
@2784636/1
actatattcaccaaccgttaacggagtttgctgtcgaatactctgagctt
+2784636/1
CCCFFFFFHHHHGGHJIJIGJJJIHJGCHIIG9DBEG?FHJIIIIJCGDG
@2076000/1
cctctgtcgaacagcttccacagcttgtctgtaattgcg
+2076000/1
CCCFFFFFHGH?<GIGIIJIIJIIIJGHCGHIFHIIJBG
@2786506/1
gacaggtttttgaaaaaattttggccaatagctgtgggttatatggtgat
+2786506/1
@@CFFF?DFHHHFIJIJIIIJEGIEGGGIJJGII@3:?@FGGIIBGDEFC
@1371581/1
gctctacctgatctggaccagtggcgtatttacag
+1371581/1
C@CFFFFFHDD?FHFFGIBFCAFEIGCACC>DD?D
@8387455/1
ccagtttgcaaagggaagcgagcttgctgttgttgttgctgctgctgttg
+8387455/1
?@?BBDDDFGFFFGGIIIIG@DGHFHIIGHIIHGGFHHDHIGBGGCEHGB
@7746992/1
atcacattggatctagataataatgcctcagagctaccttggcagctgct
+7746992/1
CCCFFFFFHHHHHJJJJJJJJJJJJJJJJJJJJJJJJJJJJJJJJJJJJJ
@8387996/1
caggaagttttctcgcaacttaggttatgcgaagtacataactttctttg
+8387996/1
CCCFFFFDHHHHHJJJJJJJJJJJHHGIJJJHIIHJJIJJJJJJJJJJJJ
@8388496/1
cgacaattgtaccaagctctggcattttcctgtgactgatttttcttcaa
+8388496/1
CCCFFFFFHHHHHJJJJJJJJJJIJJJJJJJJHIGIJJIJJJJJJJJJJJ
@4274574/1
ctcccatctgcatccttcttttccggaaagaacctagtgtgatggcgt
+4274574/1
@@@DD?BBDFHDFIIIIFHIEH4AF<DF@:?DHIDGI?B9DF>DF;DD
@8389348/1
ctgtattataacatgacctaagagttttattaaagttggatcattagcag
+8389348/1
CCCFFFFFHHHHHJJJJJJJJJIJFIJJJJJJJJJJJJJJJJJJJJJJJJ
@8389409/1
catcaactgagaggccaaactccttcaggcatgggtcactattaaagttg
+8389409/1
C@@FFDDFFDBFHGGIEECHIIEGIGIGGGDHIEE?FGIGIEGHIGI?BB
@4275055/1
atcacattaccacatttctcaaattca
+4275055/1
@@@FDDFDDDDFDE3A@G9<<@F@B4C
@7751188/1
acatacctcatacgactctaattgtaaaaatgttatccatttttgggtta
+7751188/1
CCCFFFFFHHHHHJJJJJJJJJJJJJJJJJJJJJJJJJJJJJJJJJJGIJ
@533285/1
ctggttctctaatcatctgattagtagtaa
+533285/1
?@?DABDDFF?8BB9DFGFBEEEH?<E?E:
@6356385/1
caggtgaacatgggcaaatctggaggttgatgaggaggctgaggcggaat
+6356385/1
BCCFDDFFHHHHHJJJJJJJJJJHHIGGIIJJJJJJJJJJJJJJJJJHHE
@4277660/1
cacaagaaaaaaggttcttttacccccttcagaatataatagtttcaatt
+4277660/1
CC@FFFFFDHHHGI3AFHIJIHCHIEGIIIEGGIJIID<?<D?@<?4?@F
@534261/1
tatagtttctcctacggagactgtatacctaaaagtgggttcatgaattg
+534261/1
@@@FDD>DFFHHFHIGGEF<CA9<FAFHG@GBB3D1?BB?1?B>GCHG>B
@534268/1
catctactgtggtaccagctggtatatttccag
+534268/1
?<@;:A;A<CFD2AE@GBCFHF<CFAHIIEEE@
@4278081/1
atgaggaggctgaggtggaattagagcaattgctcccggagggactccaa
+4278081/1
@@@DFFFFGGHGFHI@EEEHEGICHIJHI@HE>>CGIIIIFGIIJFIC7C
@4998402/1
gccatatagccttaaaagggcaccccaactagttatgtgagggtgaaggt
+4998402/1
CCCFFFFFHHHHHJJJJJJJJJJJJJJIJJJJHIHIJGIJJJJDGFGIJ?
@2079283/1
tgtcaattcaccaggtgatatatttttgcacctgttataaatgtaggaag
+2079283/1
<??DDEFDCDH3CEHAEHIIIGCHEIIIFIIIB3?EAHGGC@C??DECHB
@2079768/1
cgttttttggagaggcaactcaggataactatagaggt
+2079768/1
@@?DFFF6DDC;DCE?GHGGGDFCDGGGGA?B9DEG;0
@2080879/1
cttaatcatacaataattagcttaatattagaaatcttaataaataggac
+2080879/1
@@CFADFFAHF>DCFHHIFICIAHIGGCHIIHB@<EEGGIIB???FH9@G
@2789594/1
cagcatgatgacattcatctataactaatagattgacacgagacaacgtg
+2789594/1
CCCFFFFFGHHHAHIGIGICIIEGIJD>FEFHJGIIGIIIIIBFHGIGBA
@1373970/1
ctgactaaaatattgttcaagttcacgaggagtattcttggaaacaattt
+1373970/1
CCCFFFDFBHHAAG<CBFHIIGIJIIJGJIII?BCFIIIGJECGHGHHGI
@2792151/1
cacttctttctgtggtgctagattatcccttctgaagacaggattaggtg
+2792151/1
@@@FFFFFGHGHFGGADGBHHDFG>DHFGCGGGE?9EBFG@GGHIGGC4?
@1375644/1
ctgctgtggtctctgctgttgctgtt
+1375644/1
@@<DADDDBFFHFBE@FA<:E>AC<D
@5713525/1
tttggtgtacagaaatatttcggcttctgcttccgttccaccctttctg
+5713525/1
CCCFFDFFHHHHHJJJJJJJJJJJJJJJIIJJJJJJJJJJJJJJJJJII
@7066415/1
gctgtgtctctttctttttttgttagactgatttgatagagcacggaagg
+7066415/1
BCCFDFDFHHHHHJJJJJJJJJJJJJJJJJJJJJJJJJJJJJJJJJJJJJ
@3525181/1
gatgatttgaggttcttgtggaattgtgacactttgatgttgtaaggtgc
+3525181/1
@@CFFFFAHDHGHHHJJIGHGGEGIJCHGIJJGIJGCEGFGEBHCHC@BE
@1378848/1
cctagacttgtgcaccagctaaagaagacttatctttaaacggcagcttt
+1378848/1
CCCFFFFFHGFHHDBBFHGCHAHHGEHHJEIJIIGIJF<<D=D6DDGIEI
@4278627/1
ctggagctcatcaagcttcggtccgactgatgatttgaggttcttgtgga
+4278627/1
@@@ADEFFAFHHHGCHGECHIDEFHGHH>HIGGHDE>FAHCHHG@G@CG9
@6358203/1
cgctaatttaaaaattgaatagtttttatgaaatgagtcagaattttcgt
+6358203/1
CCCFFFFFHHHHHJJJJJJJJJHIJJJJJJJJJJJJJHIHIJJJJJJJJI
@6359737/1
ccgacacatcaatattaagcatcatcttccattgagaaggcctgacggac
+6359737/1
@@@FFFFDFHFDHHIJIIDICHIICHGHGIIIGGIIJGJJJJIIFGIIII
@7755590/1
gttgtttcaattttggcagtatgcaaatattgtggaccatcactttttac
+7755590/1
CBCFFFFFHHHHHJJJJJJHHJJJJJJJJJJJIIJIIJJJJJJJJJJJJJ
@4282779/1
ctttgttttccttcttttttatttttgcaaataatccgtgcagtatgttt
+4282779/1
CCCFFDDDFADHFEHHIJJIEFIJJJJJIGDG>CFHDHGGIFIHGIEHIJ
@535973/1
cttgttgttttagggtaatcaaattttatgacaaaattgcaattctttac
+535973/1
@@@DDFFAFHABFHG<FHJJIJEHGHIDH>EGGADGH3?4CDF>F@GIIJ
@4284020/1
cagggaattctaagagggtacacaattcaggcactaatgtc
+4284020/1
@CCFF?3DHDBHDGGGHHFFHIIGGGEHIDE9EGGJIE<9?
@2793490/1
ctggcactaaactgtaaagggcttcactgcaaaagt
+2793490/1
?@?ADFDF?DAD8EBGG>IHI1A=ADCF4<CGHG@F
@2793722/1
ctcaaccttttgtaacatcgacaacaccgcttgtgcggcaatatgtttgg
+2793722/1
@@CABFFFGGHGHJDID9GGHIFGEHEIGGGFC@9BE:<FHIGB;=A@EA
@7070127/1
gcctatgactcccaagctgctatgagtactatcatcagctggtgtagaat
+7070127/1
CCCFFFFFHHHHHJJJJJJJJJJJJJHIJJJJJJJJJJJJJJFHHIJJJJ
@537555/1
ctttgcagcagcaagtttcgcttgtttttt
+537555/1
@@@DF<?B?HHHDEDB4:A1@?C@AEGGFH
@2084130/1
cagaattttcgtttggagcaaatacaatgtatttgctgtctttgtgtctt
+2084130/1
@@@DDFFFGGHHAGEGHGIGACHEIIJJIHEGIJIIGIIJIIJJIJJIJJ
@1380984/1
cactattaaagttgatttgtcttatcgacttgacaattttttcttttctt
+1380984/1
B@CFFFFFHHHF?BHGGEIGGEIIIIIIHGIGECGE9FE<DHGGDFHHGI
@2085141/1
ctcattttcactcagaagaaataatatctcagcaccaattttatgatttc
+2085141/1
@@?DFFFFGFHFHJJDEGGGIIGG9EHDHAHA@HIG;BGB>DGDGDG??B
@8394912/1
gtcattatgggcttctattagttcatctatattttttaaggaagtaagtg
+8394912/1
@BBFFFFFHHHHHJJJJJJIJIHJJJJJJJJJJJJJJJJJJIJJIIJJII
@5718441/1
gtggaatttttgcattttttataacttctttaatgctctccaaaattgta
+5718441/1
@?@FFFFFHHFFDIJJJJJJJFGHIJJIJJIEIJFJJGIGDGEGGGIIIJ
@8396627/1
cgccatttgtcaataaatgatttttttcgagttcttgaatgaaaacttct
+8396627/1
CCCFFFFFHHHHHJJJJJJIJJJJJJJJJJJHIJJJJJJJJJJJJJJJJJ
@7760035/1
cgggacttgaaaagaaagaccttcccactggggtgtatgtcattgagggc
+7760035/1
CCCFFFFFHHHHHJIJJJJJJJJJJJJJJJJJJFHHHJJJJJJJJIJJJJ
@6363190/1
attcacttactttttaccagtcccttcagttaatatgctttaactgacaa
+6363190/1
CCCFFFFFHHHHHJJJJJJJIIJJJJJJJIJJJJJJIJJJJJJJJJIJJJ
@6363500/1
ggtatatataagattacaattcttaacattttttctttaaacaaagaaca
+6363500/1
BC@DFFFFHHHHHJJJJJJJJJJJJJJJJJJJJJJJIJJJJJJJJJJJJJ
@6363615/1
ccctcttctggaaagcagctcttgcagcattgacactggcgttttggtgg
+6363615/1
CCCFFFFFHHHHHJJJJJJJJJJJJJJJJJJJJJJJJJJJJGIJJJJHIJ
@7760859/1
ctcattacaacatccagggccattatcgcatcatacggaatctgccgagt
+7760859/1
?@@FFFFFFHHDHJIBHGGIIGHIJJBGGIJJJJJJIIGIJIGGIGIGII
@4285997/1
ctggtttacaattagaatttataagtgttgcggttaaaccaagaacatgt
+4285997/1
@@@F?DDDGHFADBGHIIHIBHIHID<<CFGII<F?GH>DB:8;DHGDB4
@1385278/1
caggattggttccaaaattttctctataagatggatgagttagagcaagt
+1385278/1
@@@ADDDDFHHH<EGH@EGEHGGIFIGHGD@@F9E4?ED:?FHGIG<BF?
@8398285/1
atcaggttttgggtagttgggtaatattttgataacgtggatgtagatag
+8398285/1
@@CFFFDDHHFHAFFHIFHJJ<EBHGGHIJIIIJJIGHGGEEFIEGEIGI
@7761701/1
tgcactggttacaggagatactggttgttgttgaggtggt
+7761701/1
@@@BDDADHH?DD?C3A:AEFGBEHHA<EE?CG:1?C?D0
@6364721/1
cttaacttgcattaaatcacatcacattaccacatttctcaaattcagtc
+6364721/1
CCCFFFFFHHHHHJJJJJJJJJJJJJJJJJJJJJJJJJJJJJJJJJJJIJ
@2796737/1
tgttcttcttgaagttggttcagctgtagtctgtctgcatctgtatatgc
+2796737/1
@@BFFFFFGGHHHIHFHIDGIGFGBFHIIGIIFGHIIGIIICFBGGII<F
@5008058/1
cttaggaatttctttaagagtaagaatgccaaaagcctgtggggccagtt
+5008058/1
CCCFFFFFHHHHHJJJJJIJHIJJJJJJJJJJJJJJJJJJJJJJIJJJIJ
@7763104/1
ccagagactcgtccaatcagattgaaaaaaacaagttgtataacacaatt
+7763104/1
?@8BDDDDHFDFBCGGHIGIIABCBHHHGGGGIBF09B?DHIGIIIEHGG
@7763112/1
ccagagactcgtccaatcagattgaaaaaaacaagttgtataacacaatt
+7763112/1
CCCFFFFFHHHHHJJJJJJJIJJJIJJJJJJJJJJHJIHHJJJIJJJJJJ
@2089686/1
cgctttcctttaaagtaaacagcaacagtatataaacgagtgttagttgg
+2089686/1
CCCFFDFFHHHHHIIGEHIJEHEGGHDEEHH@@EIDIIIG?3B@FGDD43
@8401462/1
gtcacttcaaactgttgctcagcagctatctcttgtaggaactggactgc
+8401462/1
@@CFFFFFHHHHHJJJJJJJJJJJJJJJJJJJJJJJJJJJJJJJJJJJJJ
@8401847/1
gcagtaacaagattttcacatggctgcccctttattatccctttcagtgg
+8401847/1
@CCDDFFFHFHHHIIGGIIHIDHECA?ACC?GBGEHAH???F9?G4?:BG
@8401967/1
ctttaacctcataactaaaacagggttcatgagttccactttcacaatca
+8401967/1
CCCFFFFFHHHHHJJJJJJJJJJJJHJJJJJJJJIJJJJJJJJJJJJJJJ
@8402321/1
cccatgttaaattttttcagaatcatgtgattttttttcctttcaagaat
+8402321/1
CCCFFFFFHHHHHJJJJJJJJJJJJJJHIIJJJJJJJJJJJJJJIJJJJJ
@5721233/1
ggctgagatgaaggtggtctgctgggttgctggtcactgggttgttgcct
+5721233/1
@CCFFDFDHDHHHJFHIGHHJIJJJJFHIIIJJJJJJIIJJAGIHHEBFH
@6368177/1
gctttttttagttttataggttccttaatcatacaataattagcttaata
+6368177/1
CCCFFFFFHHHFHJJJJJJJHIJJJJJJJJJJJJJJJJIJJJJJJJJJJJ
@5722530/1
gttttggagaattatcaaagagaattattgaattcaatatagcaaacatt
+5722530/1
CBCFFFFFHHHHHJJJJJJJIJIJJJIJJJEIGIJJJJIJJJJJJJJJJJ
@5722578/1
ctcatacttaatccaatgacatggggaagtcaattgctaatattgccatc
+5722578/1
CCCFFFFFHHHHHJJJJJJJJJJJJJJJJJJJJJJJJJJJJJJJJJJJJJ
@8404708/1
gtggtctctgctgttgctgttgttgctgaggctgctgtggtctctgctgt
+8404708/1
BBBFFFFFHHHHHHIJJJJHIJIJJJJJJJJIIJJIJFHIFGIJIJJJJF
@5723310/1
ccgtgtgatatgatatgggttgctgtttacaccaacgataaaatcaggct
+5723310/1
@@@DDDD>FHFFAHHGF<GCGHFIGIGIEHG@;EF:C?BFDBFHFDFEGF
@5723817/1
gtctctttctttttttgttagactgatttgatagagcacggaagg
+5723817/1
B@@FFFFFHHGGFIJGIHIEHIIIIGIGGIJJJJEHGGGIIDDHC
@4288210/1
ttcctgatatagctctaacttcaattaatttctgatttttattaacaata
+4288210/1
@C@FFFFFHFHGFHJJJEHGJII@CHIGIJIHII@HHGIHFHEIGGGGDG
@4288503/1
ctaagaaatacttagcaactgtacattcaacagtctgcccattctccagc
+4288503/1
@@<DFFFFFHHHHJJJJJJJICHHEIGHEIEGIIGCHIIHIIFIIIGIGG
@8406937/1
cccttggcaacaaacagttgttttttcctgatatagctctaacttcaatt
+8406937/1
?8;DDD8;A<<DABFABC4FH?F?G6?<CB9?BGE4?09DFD@@>AFF>D
@6371641/1
ctccaattgcattccctttcacactagggacatgaggtgaaattattggt
+6371641/1
?@?=DDFEHAFHHEHI@EGCGIIIIEHIHECGGGIII?CC@99B?FDGD?
@2090427/1
ctcttttttgatgatctagttgaggaaacaaactttgtgagtgttctaaa
+2090427/1
@C@DDFDAFFHB<EBFB@FHHBA?FEG@FI9???FHGBDAE:B<F@FG9B
@5009560/1
ctccatactccttgtcttacaggtaccggtctttctcgataatcaagtgt
+5009560/1
CCCFFFFFHHHHHIEHIJIJGIIHIEIJIGHIJJJJIGIJJJGIJHJIII
@7075752/1
gttccttaatcatacaataattagcttaatattagaaatcttaataaata
+7075752/1
@B@FFFFFHHHGHIJJJJJIIJIIEGGJJIJJJIJJJJJJJJIIIJGIJJ
@542843/1
tctaaaccttcatctttatcagtaatttctttaatatttgaag
+542843/1
@@@DDDADHHHF4<EGHGHA9FDH4CAFEBC<?9FF>GGIG9?
@543022/1
ctagctttcttaaatctggttctctaatcatctgattagtagtaacgatt
+543022/1
CC@FFFFFHGGHHGIGIGGCEHHIIJJIJIIIIJIIGGI<?FCFIIICCG
@5010097/1
ggcttctattagttcatctatattttttaaggaagtaagtgcaggggaac
+5010097/1
BCBFFFFFHHFHFHIJJJJJJIJJJJJJIJJJHIJIJJJIIJJJJJJJJJ
@5010319/1
gtacatttagctatcctgtagtttcgtcctatacctttgaatgtcccttt
+5010319/1
CBCFFFFFHHHHHJJJJJJJJJJJJJIIJJJJJJJJJJJJIJJJJJJJJJ
@5010790/1
ctgcagggaacggcgacataggtgtctgctcttcacatactcttgttaca
+5010790/1
CCCFFFFFHHHHHJJJJJJJJJJJJJJJJJJJJJJJJJJJJJJJJJJJJJ
@2799387/1
cttcattttcggtttcgtaggcaggtggaggccatcgcctggtcatgcat
+2799387/1
CCCFFFAEHHFHFGIIGIGIJIGIJHIGGHIIHIIEG7FABFBC8BFGGI
@8409020/1
attggttttgaataaaattaaggagtttcggaaacacgtttattattctg
+8409020/1
CCCFFDFFHGHGHJJJJJJJIJIJJEHHJGGGIJJJIJHJJIIJDGIJJJ
@6373025/1
caaaatttgttcacactgttcctggctgagagtaattcgtcgcgcattct
+6373025/1
@@CDFFDFHFBFFGHHEGBFE@CGCGEHGGGIC@GGGGIFGHEGEGIIHG
@6373110/1
acattccattccatgatttattaaacccgatgctagctttcttaaatctg
+6373110/1
@@@FFDDEHHGFHGHGHHJJIJJFJEFGHGIFIIIGDIIIIJGIAHGHHE
@7765597/1
ccgagaaattctaacctctgattagaccctaaagttaaattattgtaacc
+7765597/1
CCCFFFFFHHHHHJJJJJJJJJJJJJJJJJJJJJIIJJJJJJJJJIJJJJ
@7766086/1
atcagtttgagatactgtaatgcattgtaggccgcacatgtttgtgcttc
+7766086/1
@@?DFDDFHHHHHJJJIHGGIGJJJJGIIGHIJIJIGJJIGGIJIIIJJI
@7766123/1
cgacaattgtaccaagctctggcattttcctgtgactgatttttcttcaa
+7766123/1
CCCFFFFFHHHHHJJJJJJJJJJJJJJJJJJJIJGJJJHIIJJJIJJJIJ
@5726543/1
cttcagctgagtgagttaaaacagtacatcgcacaacaaacacttgggga
+5726543/1
CCCFFFFFHHHFHIJHIJJJJJJJHIJIJJJJJJIJJJJJJIJJIJJJII
@8413092/1
agaacaatgagtgagagcttgcaagaggtaacttctgtcttgaaatctgt
+8413092/1
CCCFFFFFHHHFHJJJJJJJJJJJJJJJIIJJJJJJJJJJJJJJJJJJJI
@4290331/1
gcctataagaacaatgagtgagagcttgcaagaggtaactt
+4290331/1
<7@FFFFFDDHHFIJGEGCFHIGFB>FFHCHEABHEHEDFD
@544833/1
gcttctattagttcatctatattttttaaggaagtaagtgcaggggaacg
+544833/1
CCCFFFFFGHHBHI@B?FGGHIGEHHFGHHGGIGHBGE@<GGHCHBBG90
@545128/1
gtccctcttctggaaagcagctcttgcagcattgacactggcgttttggt
+545128/1
CCCFFFFFGHHHHJFII9FHIIIJJHIGEF@>FC>GEGGGICHDHHGHGD
@545384/1
gtcaggaatggaatgctgagtaacaagattatatgggag
+545384/1
<@@DBD:?FBFFFAFIIEFF4C:FA@FBFIEIFBGEGFE
@3536210/1
ccctggcaatgtgacctcaagttccatcctatcattgccaattggtagtg
+3536210/1
@@@DDDD>BFDHAGGBH>FAHHGGIIII>EF9<DE@EGHG9;DGI:?4?B
@2093573/1
gaattattgaattcaatatagcaaacatttcttctataaaagaata
+2093573/1
<@@FFDFDHD84CFHEGIGGHEI@ACF>@HC4BHGIGIICFD=F><
@7078931/1
ctcccgtgtgatatgatatgggttgctgtttacaccaacgataaaatcag
+7078931/1
CCCFFFFFFHHDHIJJIIJJJJFGIIJJJJJJJJIIIJJJIJJJJIIJJJ
@1391638/1
cgactgatgatttgaggttcttgtggaattgtgacactttgatgttg
+1391638/1
@CCFFFFBFFHFHIIIGG@HFAH4FEHHIIIIBGHG>FBHGEHGFHG
@8416509/1
tttcacttttgttattggtttccttatcagtaatctcgaatctattatct
+8416509/1
CCCFFFFFHHHHHJJJJJJJJJJJJJJJJJIJJJJJJJJJJJJJJJJJJJ
@6379806/1
ctcattttcactcagaagaaataatatctcagcaccaattttatgatttc
+6379806/1
CCCFFFFFHHHHHJJIJJJJJJJJJJJJJJJJJJJJJIJJJJJJJIJJJJ
@6379867/1
gccatttgtctataaatgatttttttcgagttcttgaatgaaaacttcta
+6379867/1
CCCFFFFFHHHHHJJJJJJJJJJJJJIJJJIIJJJJJJJIJJJIJJJJJG
@5728648/1
gtcagaattttcgtttggagcaaatacaatgtatttgctgtctttgtgtc
+5728648/1
C@@FFEFFHHHHHJJJJJIJJJJJJJJJJJJFIIJJJIJJJIJJJJJJJI
@8419305/1
ctctaactgtcctttgaggtgcaaaacaagcgatcgcccagacccttatt
+8419305/1
CCCFFFFFHHHHGJJJJJIGHHIIIJJJJJJIJIIJJJJJJJJJJIIJJJ
@5730021/1
ctgttgttgccactgctgctgctgcggctgttgt
+5730021/1
??<BB?DDD<AADADAE:<E<::AB8CA0DDD4?
@2095499/1
agaatttttaaccatttacacaatata
+2095499/1
?@@DDEDFHHG83C?4FB>FH>A33<A
@2097541/1
gtgaaatttataaagcaacggtccacaaaaaataaaataagctcaactat
+2097541/1
@@@FDDDDHGGHGH@GGGF@G1?E9CDHGGGEIEGG<BH4?B>DGGGGFC
@2098446/1
ctcttatgaaaatataactatcactgct
+2098446/1
?@@D?DDDFF<CD4ACEGIIIIGGGH<C
@8422487/1
ctagataataatgcctcagagctaccttggcagctgctaattttgcttgg
+8422487/1
CCCFFFFFHHHHHJJJJJJJJJJJJJIJJJJJJJJJJJIJJJJJJJJJJJ
@549219/1
caattctttggtgataagaactatttctttaagaatattttggatttcat
+549219/1
CCCFFFAFHHGDHIIEIIICGIJGIGHHGIIIJJIIEGEEGHIGIIJI@H
@6381950/1
tttctcgataatcaagtgttggtgcattcataattcgggccttaacttta
+6381950/1
CCCFFFFFHHHHHJJJHHJJJJGHHAFHIJJJHGIJJJJJJJJJJJJJJJ
@5014204/1
ttcggccacttctttgaactaagtacagcgaaattcttattcgattgaag
+5014204/1
CCCFFFFFHHHHHJJJJJJJJJJHIJJJJJJJJJJJJJJJJJJJJJJJJJ
@550866/1
caaagattggagagtgtttgtgggga
+550866/1
?7@DFF>;DBBHHI3CBFEG3CFG61
@4294862/1
ctcatgttataacattatgcagttcattacctaagatatttgttatgatc
+4294862/1
@@@FDDFFHHDFDGG<GEDHGDAIHHGGGGHC<2<FAFHHE<CCDG9BHC
@2803232/1
tggtgatcaaaactaaatgcgatgtcttcctctatttcttgatt
+2803232/1
B@CDFFFFHGHFDIIIJJJIDEHIGHIGCHHID@DIIIGH9:C>
@2803475/1
ccttcttctatcacatcggaggcaaccaatatgttcgtctcacccatgtt
+2803475/1
@@CFFFFFHHHGGIJEIGIHGIJJIEGHDGIJJHIJJIJIIGEEH;FHGH
@7080563/1
ctccaatcgcattccctttcacactagggacatgaggtgaaattattggt
+7080563/1
CCCFFFFFHHHHHJJJJJJJJJIIIGIIJGHGGIIIIIHIIIIJGIJIIE
@7081603/1
ctctgataaattagaatcatcccatagcaaatgatatttggtaggacgtg
+7081603/1
@CCFFFDFFHFGHJJJJHJHIHGJGIJJJGIJJIJJIIJJGHIJJJJIBH
@7771937/1
ctggtcttcagtcacccgattctatttcttggtcatcagtttgagatact
+7771937/1
BCCFDFFFHHHHHJJJJJIJJJJJJJJJJJJJJJJJJJJIJJJJJJJJJJ
@7773331/1
ctctatttcattgtgcattaatctatagaaaattttccaaacagtattta
+7773331/1
@@@?DDDDBFDFF?E<BFCEAFCF4BAEHHIEDEHCEGEEFICFF<?@:C
@3538708/1
cagcgaaattcttattcgattgaagtaaattgtaaaatgctaatatccta
+3538708/1
@CCDFFFFGHDDHAGGHCGIIF?CCDCHHGGGAAFGHGHIGGG<F9GGG@
@5735616/1
gtgaaaaattgtttgccacgcatgtcccatactccctggttgggaagtgc
+5735616/1
CCCFFFFFHHHHHJJJJJJJJJJJJJJJJJIJJJJJJJJIJJJJIJJHIJ
@3539255/1
cttaactttagtgaactggtcatcaactgagaggccaaactccttcaggc
+3539255/1
CCCFFFFFHFH<FGIJJIJFHHJJBHIIIIJJJ<;=EGIJHGG9DECGCH
@7774844/1
gctcacttcaccaacattcatgaataatggaaaatcacatagcttcggcc
+7774844/1
@@@FFFFDFHHDHIJIGIGJGHIJGIIIJJJJIIHHEIJGGGIJIIJEHE
@3540224/1
gtctaagattgctttcgctgcggca
+3540224/1
??@1DDDDDHAD8BF<C@@:6@CE?
@553308/1
cacttctaggttacatagtgtatgaaccgctgcattaaatattaaagtat
+553308/1
CCCFFFDFDDCFHIGEFIHJECHIIJJBFGIIIGIII@GGIEEIIC9?DG
@5018554/1
agcatactttatcgtaacggtcatttctttttcttgatctctttcattat
+5018554/1
CCCFFFFFHHHHHJIJJJJJIJJIJJJJJJJJJJJJHIJJJJJJJJJJJJ
@2100508/1
ggcagcttttacctcattttcactcagaagaaataatat
+2100508/1
@@@DD1BDHHAHDB9BFG@IB@EH<EAFHF@>CB4:C<9
@6385033/1
tgggattttgaccatcttcaacgaatcaaattcactttgaggaactctct
+6385033/1
CCCFFFFFHHHHHJJJJJJJJJJJJJJJJJJJJJJJJJJJJJBBGHIIIJ
@5019837/1
gtgggtaggggttgtttccctagactgtggttgagacacttgctggggag
+5019837/1
CBCFFDFFHHHFHIJJJJJJJJJJJJJIIJIJJJJJJJJJJJJJJJJJFH
@556456/1
ctctggtatccaaaggcactgttttcaccggaggaatttgtttgtgattt
+556456/1
CC@FFF?D>A<?FGIH<HGHIIGIDEAHHGEB>FCDFEA@HE;;FGB@FG
@8427269/1
tccatgatcaatctcataggatgtctattgacagcatgatgacattcatc
+8427269/1
B@BFFFFFHHHHHJJJJJJJJJJJJJJJJJJJJJIJJJJJJJJJJJJJJJ
@4297803/1
cttcagccttatgcctctcaaactcaagctgtcgcttcaattcatccact
+4297803/1
CCCFFFFFFDHHDGHIJJGIEHCHHHIIGIIGGGHEGBHIG<FGIJCGB@
@6387279/1
gtaagtctttcagtctcatccacattttatgtgctgctaacctcttggca
+6387279/1
CCCFFFFFHHHHHJJJJJJJJJJJJJJJJJJJJJJJJJJJJJJJJJJJJJ
@6387759/1
ctgtatcaactgcagcctcttttaccattgtacgagtttgagcatcattc
+6387759/1
CCCFFFFFHHHHHJJJJJJJJJJJJJJJJJJJJJIJIJJJJJJJJJJJJI
@7777972/1
gtcaaggccataaccaagatcaattactctaccaggtggaggtgaaa
+7777972/1
BBBFFFFFHHHHHJJJJJJJJJJJJJJJJJJJJJJJFHIIIJBGHJI
@3541187/1
gctaatttaaaaattgaatagtttttatgaaatgagtcagaat
+3541187/1
?@@ADD??FABD>@BEHCG993<A?FF:CAC>D44?EAGAG>B
@5737741/1
acctaaaagtgggttcatgaattgctccctccacctgaactagttcatat
+5737741/1
CCCFFFFFHHHHHHIJJJJJJJJJJJJJJJJJJJJJJJJJJJJIIJJJJJ
@5738861/1
tatcaacatacagagcaccaagaaaagcttctaaaagatcagccctatcc
+5738861/1
CCCFFFFFHHHHHJJJJJJJJJJJJJJJJJJJJJJJJJJJJJJJJJJJJJ
@5738947/1
aaacaaacctatgggttttaccatcatttgctgctcataaagcttattca
+5738947/1
@@@DFDDDBHGHFGIGGHHIIJGHIIIGA?@9EHECCBGHGIBCGG@DG<
@8428211/1
catctcgatacaaaataattctatgaggcttgtagccaccggtacttttg
+8428211/1
CCCFFFFFHHHHHIJJJJJJJJJJJJJJJJJJIJJJJJJJJJIJJJJJJJ
@3543434/1
tttggcacattgcagttgctatcatacattcttaatatctg
+3543434/1
?@?DBA:AADDC>FEH<E><4B;CC>DC<C<FHGFACF?EE
@8429034/1
tatgatttagacattactaccaatactttaagagcatttattgcagcttc
+8429034/1
@CCFFDFFHHHFHIIIGHGEBHBFHBEEDHE@C?CBFEEDHE@BFBHCHI
@5025164/1
gccactgctgctgctgcggctgttgttgcctctgctgctgctgctgctga
+5025164/1
CCCFFFFFHHHHHJJJJJJIJIHIIFIJJIJIJIJJJIJIIJJJJIJJIB
@559093/1
gcttgttgctgtacttgaggctgagatgaaggtggtctgctgggttgctg
+559093/1
CC@FFDDEFHDHDHIIEBHCGIJGBE>HGIJJ:CACFFGHIIIEBG>DGC
@1399074/1
cggtacttttgtaaaacattatcaaaagttctctgacca
+1399074/1
?=?;;A>?DD?FF>B><FFH>EHI>EF;@<AE?FFFEFH
@559639/1
gtaatagctcgtgccattgcgccaggtg
+559639/1
@=@DDADDHH<<CGBGBEA@@DGHIIEG
@1399449/1
cttctaacctgttcttcttgaagttggttcagctgtagtctgtctgcatc
+1399449/1
CC@FFFFFHGACDFEHHIGEEGICHEAFE>BBHFFBGGHI@GHJ9FCHHD
@2103255/1
caccgatgcaattaatactcatcttctttactaaaaggctacacaaacaa
+2103255/1
CCCFFDDFH<BHFDBFGGIIIJEGEIHEGGGHH@CG4DFHEHCGGCFEG=
@561096/1
caggaataaagtcattaaccttcaaaatttttccgaggtttaaatttttt
+561096/1
@7?DDAD3C4CDAGDFGIIIFIIIIIFGIHGIIIBGG::8B;D?<BGHGB
@7780304/1
aggtggtctgctgggttgctggtcactgggttgttgcctaacaggaggtg
+7780304/1
BBCBDFDEHHHHHJJHIJJJJJHIJJJJJJFIIIJJJJJJJJJJJJJJBG
@4298551/1
cctccttccaaaaaaatacagcaagtctggtaaatttatcgcaagg
+4298551/1
@@@DDDF>HHFBDHGHBGGIJIGH>CDDHGGHIII@FDHDFFADG?
@7781716/1
tgggtcgtgagaagctgcaacggctgctatagatggaacgttgatctggt
+7781716/1
BBCFDEFFHHHHHJJJJJJJJJJJJJJIJJIJIJIJJJJJHIJJJJJJJ=
@6389570/1
ctccttcttctttttttctagtttcctcctcatcaagagcacggcgatac
+6389570/1
CCCFFFFFHHHHHJJJJJJJJHIJJJJJJJJJJJJJJJJJJJJJJJJJHH
@6391039/1
ccttgactatgtttgatgacatatcaataacattctcctcaaccttttgt
+6391039/1
CCCFFFFFHHHHHJJJJJJJJJJJJJJJJJJJJJJJIJJJJJJJJJJJJJ
@2811217/1
gccacattccattccatgatttattaaacccgatgctagctttcttaaat
+2811217/1
CC@FFFAFDFHGDIJIIGHGIIDJG<HHE9AF8C6DHGGGFG4??FHGFI
@5026765/1
gtccttttatcataatgagatcaagtttttttcgaatcaaatgaagctgt
+5026765/1
?@@;DDFDFFHHFJHGIIHIGIEHIFHAHHIDIGIGHHGJGHIJGGIFIF
@3545592/1
ctgcaattcttggttcaagatcattttaaactgtccttctgacacaccat
+3545592/1
@@@;DDFDFHHGAACGGIII@HDEHGBGEDFE@BFHIBGEHJJEGHGGGH
@5027394/1
ctgggttgctggtcaccgggttgttgcctaacaggaggtgcactggttac
+5027394/1
@CCADDDAFFDHHHIGIEGI@EHGIIGIIIIGIBFHGI7BGHIIIGIIII
@5740094/1
ggtctctgctgttgctgttgttgctgaggctgctgtggtctctgctgttg
+5740094/1
@@BDFFFFHHHHHJJJJGIJGIIJJJJIJJJJJJJHHJGGIIJJJJIFGG
@5028518/1
gcacctcttctttgtctccaacccctacctcttcctcgccatctgcctat
+5028518/1
CCCFFFFFHHHHHJIJJJJJJJJJJJJJJJJJJJJJJJJJIJJJJJJJJJ
@5740324/1
catggacagatgtaacataccttcatctggaatcagaagacaatggtcaa
+5740324/1
@CCFFFFFHHHHFIJJJJJJJJJJJJJJJJJJJJJJJJJJJJJJJJIJJI
@3548394/1
agcaactctcggatcttctatccttatctcatcaaatattgataaactag
+3548394/1
@@@FFFFFHHHHCBGGGHG<DHIGIJJJIJJIIJJIICHIGGEIGEGIJJ
@3548511/1
gggtcccatgctatgggtgaaagatcctcttcttcaaatccagaattaaa
+3548511/1
@@CFFFFDHDDDFHHIJFHJFCFGGHCHIJJCHCHGHFEHGEEGGGIIIG
@7091433/1
gtgctgctaacctcttggcaatttttttcgatttgccagtacctatttct
+7091433/1
@@@FFFFFFFHFHEGIJG@HIJJJJJJJJJGIIHDFGGGGHIGGHIGIEH
@3549281/1
aacgattctccactgaaccaaatcggctccttg
+3549281/1
CCCFF?BBHFFHDGHHIFGIJIC?FA:GGC39?
@8433790/1
tttttaccaaaccggtattttccccttggcaacaaacagttgttttttcc
+8433790/1
CCCFFFFFHHHHHJJCFHJJJJJJJJJJJJJJJJJJJJJIJJHIJJJJJJ
@2105582/1
ctgttataaatgtaggaagttatcaagaaatctaag
+2105582/1
@@@DD<DDBDDDABA@CEFHEHC9C9B:3<FHHH4A
@6394088/1
ctcgaggtggctgcagtttccatatcatattatacctgaaggcttttggg
+6394088/1
CCCFFFF@CFHHHJJJHIJJJJJJJJJJJJJJJJJJJJIJJJJJJJJJJJ
@2107307/1
cctagttcttctaatattgatgttttattttcagtataccttataccgct
+2107307/1
@@@FF4BDFFHHFHGHHGJIJIEIHGGJGE<<FHIIIGCHIGIIC@FAEG
@6395946/1
cgctttttgatattctggatttcccgcatagctcaactgtggcggacgaa
+6395946/1
CCCFFFFFHHHHHJJJJJJJJJJJJJJJJJJJJJJJJJJIJJJJJ;5::B
@6397422/1
gtgtaatcactgctgaggcttgaacaagcccttctgatagcctgcaattc
+6397422/1
=B4=BDFFHHHHHJJJJJJJJJIJJJJJJJJJJJJIGIJJIIJIJJJJJI
@2110839/1
gtcatttctttttcttgatctctttcattatcgtaaattgtcacggtctc
+2110839/1
@@BFFFFFHHHHHJJJJEIIJIJGIEEHIIGEAG9F9EF@@DHIF<BFFF
@2814224/1
caactgtcacttttggtcctgttggtccattaatataaaatggt
+2814224/1
@@?DFD4BF<D?3A<C?CEHHAB@3AHF>H@GCGFG<9CA@D>1
@7784838/1
cttaactttagtgaactggtcatcaactgagaggccaaactccttcaggc
+7784838/1
CCCFFFFFHHHHHJJJJJJIJJJJJJJJJJJJJJJJJJJJJJJJJJJJJJ
@1400935/1
gcctgcttgtggaaaaccaccacaaatccacttggaaaactgtttatcat
+1400935/1
@@@DFFFFB?D7?F<GHIGI@DFFHGGGGIIGGGHFDE>GIGB@GDBD4?
@2111878/1
ctccttccaaaaaaatacagcaagtctggta
+2111878/1
CCCFFFFFHGGHFIBGGIGIIGAE9CGEGDF
@7785630/1
cctctgtcgaacagcttccacagcttgtctgtaattgcgataaggttttt
+7785630/1
CCCFFFFFHHHHHJJJJJJJJJJJJJJHHJJJIJJJJJJJJJJJJDHHJJ
@8436008/1
aatttcataaacaactttcaaatccttaatatacgcaacaaagctttcac
+8436008/1
CCCFFFFFHHHHHJJJJJJJJJJJJJJJJJJJJJJJJJJJJJJJIJJJJJ
@1402071/1
tcccagtcatcaggaataaagtcattaac
+1402071/1
@C@FDDDF?D??HGG;BC>AFECCBFIG?
@3552190/1
cacggtctcaacaagttccgttttttggagaggcaactc
+3552190/1
@@@DBBDAFADB?:EBDFGE<ABGHHID@HBH;D?;ABG
@1402467/1
tgccactgtgtccacaagaaaaaagg
+1402467/1
@@@AD?D3=AAB4CAHFE>GHIGIG<
@1402896/1
gtcagcacagaataatcttgtatga
+1402896/1
@@@DD3A=CFB>CFHEHE?EHCH94
@5031792/1
ccatgatttattaaacccgatgctagctttcttaaatctggttctctaat
+5031792/1
CCCFFFFFHHHHHIJJJJJIJIIJJJJJJJJJJJJJJJJIIGHIJJGIJH
@1403836/1
ctgagctttataaaatgcagtggccgacacatcaatattaagcatcatct
+1403836/1
@@@FFFDABFFHHJEAHG<HFCEHGG<1E@FGGCHGGHG9BA4?DFDAHD
@7093751/1
ggcgtatttacagaagcaaggttggcctattattggcattccagcatcat
+7093751/1
BCCFDFFFHHHHHJJJJJJJJIJJJJJJJJJJJJJJJJJJJJJJJJJJJJ
@570682/1
cagaaatatttcggcttctgcttccgt
+570682/1
@@<ADAD?FBFHHGJIIHGCA4CFCH3
@8439379/1
cttcttttccggaaagaacctagtgtgatggcgtttctgaaccactataa
+8439379/1
CCCFFFFFHHHHGJJJJJJJJHIIIIIGIJJJIIJJJJJJJJJJJJJJJJ
@7788096/1
ctgattacttcttctcgaggtggctgcagtttccatatcatattatacct
+7788096/1
?@@DBDBDFHAFFGDEHFHI3C?BAFH@F:?BDEC?FHIIIGIGGEIGGG
@8439872/1
cttgttttttacttgttcctgtgccataaccgtacttcatatcattgata
+8439872/1
BCCFDFFFHHHHHIJIIJJJJIJJJJJJJJJJHJIJJJJJJJJJJJJJJJ
@5743076/1
gtaggggttgtttccctagactgtggttgagacacttgctggggagg
+5743076/1
@@@BDDD@DCDFAH4CGGIGFHBA?G?FHIIDIIIDHGIIGIII;@A
@5743147/1
cgtccctcttctggaaagcagctcttgcagcattgacactggcgttttgg
+5743147/1
CCCFFFFFHHHHHIIGGIJGJIIIJJJJJJJJIJJJJJIJJJIIJJJJJJ
@5032367/1
cgccgatcttgtacaacattttacatgcagttagtgcaactgctcccttg
+5032367/1
C@CFFFFFHHHCBEHHGIJEGHGEHHHIJJFFGHFGHIIIIIIJIIJJJJ
@5033245/1
atccataataagtctaaatagaccttcagggtcttcatgggcttctatta
+5033245/1
CCCFFFFFHHHHHIJJJJJJJJJJJJJJJJJA<FGIIJJJJDHHIJHIJF
@573748/1
gtccctgttgttccattgcttgaggtct
+573748/1
@@@FFDFBHD?F?E>GGGGHIE;FEGFA
@2814905/1
atagcaatcggtaaagttttgcctataagaacaatgagtaagagcttgca
+2814905/1
@@@BDFFDF;FFFHIICCC?CFHHGHHJBCGHJIFHGG<CGACHIIGEGH
@5746602/1
ctggtttacaattagaatttataagtgttgcggttaaaccaagaacatgt
+5746602/1
BCCFDFFFHHHHHJJJJJJJJJJJJJJJJJJJJHIJIJIJJJJJJJJJJF
@5035071/1
gtttcaatgatttccctgttgaccttacggggacacttatcaggttgtat
+5035071/1
CCCFFFFFHHHHHJJJJJJJJJJJJJJJJJJJJJJJJJJJJIJJHIIIIJ
@3555313/1
gtaaaacgtaagtggaagcataagctcccaattctttggtgataagaact
+3555313/1
C@CFF4BDCFHF<FGFHGGJJIIBHIGGHJIGIGEIJIB?FDCDCG@FDG
@7792022/1
ctgagctggtcttcagtcacccgattctatttcttggtcatcagtttgag
+7792022/1
CCCFFFFFHHHHHJJJJJJJJJJJJJJJJJJJJJJJJJJJJJJJIJJJJJ
@5036973/1
ctctgataaattagaatcatcccatagcaaatggtatttggtaggacgtg
+5036973/1
CCCFFFFFHHHHHJIJJJJJJJJJIIIJJJJJJJEFHIJJIHIJJJJIGI
@2818377/1
ctccttgtcttacaggtaccggtctttctcgataatcaag
+2818377/1
@@@DDEDBFAAHFIIE2<CF::3@C@FE<<EG;C;CDGAD
@8440910/1
tgcaactgggcggcaattattgaggcaatttgcaa
+8440910/1
CCCFFFFFHHHHHJJJJJJJJJJJJJJJJJJJJJJ
@1405827/1
gtctctgctgttgctgaggctgctgtggtctctgctgttgctg
+1405827/1
@BBFDDFFBHHFHJJIIGGHIJFEGIDB3CBDHGH@DFHE@<B
@7793890/1
ctgcatctgtatatgccctagcacggaaagcagcgagatgagcataatag
+7793890/1
?:?BADDDHHHFHGECGEGFD<IBE>FC?;FHCFGHEHIE?B>/B@FGDC
@2117510/1
tccgactgatgatttgaggttcttgtggaattgtgacactttgatgttgt
+2117510/1
CCCFFFFFFHHHHJEIGIIAHGIIGBGIIGIIIHIJJJIICGH@FHFGHH
@2117594/1
ctctgggctgtaagatctgtgttttgatcgttctctgtgtggtctt
+2117594/1
B@@FFFFFGDDFHIGIJICJCGEGEEHGICCFBFHGG:?1BF3<FD
@7795801/1
cacaagaaaaaaggttcttttacccccttcagaatataatagtttcaatt
+7795801/1
CCCFFFFFHHHHHJFHIJJJJJJJJJJJJJJJJJJJJJJJJJDHIIJJJJ
@7795991/1
cactgttttcaccggaggaatttgtttgtgattttttattgtatcccaat
+7795991/1
CCCFFDFFHHHHHJJJJJJJJJJJGHJJGHHIJJJJJJIJJIIJJJJJJI
@2119973/1
cataattaaaattaattaaaagttaataatacaaataaataaacagaaac
+2119973/1
CCCFFDFFFDHHHI><CFECCHEHEDHHIG>BHEHCAFHGHBG9FG9D@D
@3562556/1
ccgcagattaaaatttttaagtacgactaagtgagcacactaaatcacca
+3562556/1
@@CDDDDAHFHAHEHIIDABG?BFG<BAGHCD>FHDGGI@AHGGEGHH<<
@3562575/1
gcctcaccacctcaaccgaacacttctaggttacatag
+3562575/1
BB@DDFFFFHHGGDEHIGBH<FHGCF?DH9?FGGGIGE
@2121027/1
ctcttgaggaagttggtgtagaggtgcaggctgg
+2121027/1
@CCFFFDDHFHDCGEG1CCCEAF<3AFEGHGGGA
@2121429/1
cttcagaatataatagtttcaactcatttgatttatgcttaataagcatt
+2121429/1
@@@FDDFFADFFFBGBCGED@EIF<DDBHEGDFEAADA4<E??4?DAFFC
@4307866/1
cgatggtcaacaaggaactcttgtaaatcatgtatctcattagcaagtac
+4307866/1
CC@FFFBDHHHGHID>GIGGIJEFHG<@FHIG><<EGFHGIE<FGGIBGH
@5748595/1
ctgggctacagatatctagaggttctgtatttcctgtgatcttgtctaag
+5748595/1
CCCFFFFFHHHHHJJJJJJJJJEGJJJIIIJJJJJJJJJJJIJJIIJJJJ
@1406920/1
ggtgtattcattacatatgtatttatactgacataatc
+1406920/1
?@=DBDDDBAFD<CF>F>DE9EEIIICHEIIGIIGA@@
@1407226/1
cttctgaaacaccatctcgatacaaaat
+1407226/1
;;@DDDBBFFBBDBHII9;<FHECGG?B
@5749386/1
gccgcgtgttgctgtacttgaggctgagatgaaggtggtctgctgggttg
+5749386/1
CCCFFFFFHHHHHJJJJJJJJJJJJJJJJJJJJJJDGIGHJJJJJJJHIJ
@2819299/1
ctcaccaaataccttcttttgtcccagtctatacagtttcaaattactaa
+2819299/1
@CCDDD?DFFAFDGHIEGIJIJJCGGEFGHIJIJFJ?FBGIIHGGEIGGC
@1408678/1
cctagacttgtgcaccagctaaagaagacttatctttaaacggcagcttt
+1408678/1
C@CFFEDD?DHDFEIIBHGIJEHICFH@CHEFGGIJIGEEFFDDHGFHGI
@7096434/1
cttcagaatataatagtttcaattcatttgatttatgcttaataagcatt
+7096434/1
CCCFFFDEHHHHHJIJFIJJGIJJJJJJJJJJJJJJJJJJJJJJJJJJIJ
@2820042/1
gcatcattcattttcttcattgtaacttggcccgcaacaattgtacacaa
+2820042/1
@@@DDBDDBBFAHCEHGH@FFH?DIHGGEEHGII8FH@DAGGCDGG@HGB
@8445866/1
ctcgaattctttagttagggtaattaaaccaagccctatttcctcagcga
+8445866/1
@CCFFFFFHHHHHJJJJJJJCGIJJJJJJJJJJJJJJIJJJIJJJJJJJJ
@5041094/1
caatgtttctagcctttcataattcataacgtcattagcagagctcgcta
+5041094/1
@@@DDD?>DB:CB>A?EFEHHHCDHGIIIIIECEBFHCEIHCHGBHGHGG
@5751830/1
ctttgtaaataaaaaattaataacattaatatgaacaaaattaaaaataa
+5751830/1
CCCFFFFFHHHHHJJJJJJJJJJJJJJJJJJJJIJJJJJJJJJJJIJJJJ
@5042006/1
gtcttttgtcaaagctactccttggcccatttaaacatttgtaaataaac
+5042006/1
CC@FFFFFHGHHGJGHJJJJIIJJJJJIJJJJJJJIIJJJJJIGIIIIHJ
@5753060/1
cctcagagctaccttggcagctgctaattttgcttggtgtttgttttctc
+5753060/1
CCCFFFFFHHHHHJJJJJJJJJJJJJJJJJJJJJJJJGGHIJJGIJJJJJ
@5754274/1
caggatcatatcgtacaataagattacatttgggtagctcgatcccttct
+5754274/1
@@CFFFFFHGHHHHIJIJJIGJGGIGHIJJJJGGGFHJIJIJIJJIIJIH
@2822438/1
ttatcatcaacatctgacccttcacactcatcaagaacttggtaaactct
+2822438/1
CCCFFFFFHHABHIIBDGHIGGIIHGGDHG@HHC<@FHGIJHJGGGGG<F
@7100289/1
atcgacaacaccgcttggcggcaatatgtttggcttgctgttttgtagaa
+7100289/1
@C@FDDDFHHHHHIJJJJJIJIGGIGIIJGIGHGGJJIHIHEHHH?CDDD
@5045477/1
ctcaaccattttatcggccaacatattactgacctcaaccgtacttctag
+5045477/1
@@@FFFFFHHGFHBGGGGGIJJJDHIIIJAHIGGGIJJIIIDGHFDGHII
@7801042/1
cttcttgaagttggttcagctgtagtctgtctgcatctgtatatgcccta
+7801042/1
CCCFFFFFHHHHHJHJJJJJJJIJJJJJJIJJJJJJJJJIJJJJJJJJJJ
@7101128/1
ctatagtttctcctacggagactgtatacctaaaagtgggttcatgaatt
+7101128/1
CCCFFFEFHHHHHJJJJJIJHIJJIJJJJJJJJJJIFHIJFHIJJJIJJJ
@8447396/1
cttgcaagaggtaacttctgtcttgaaatctgtagcccaatatagattcc
+8447396/1
==?;DDBD?DFACGHGBGGEIIIHEADCHHHHCEHGGGIGGHIIIFFIII
@3564109/1
tctgttattaaatgagggcattcatcttttcttttgtaaattacttcaag
+3564109/1
B@@DDDFFGHFDFGGGHIHIJIIIJFJIIJJJGIGE@GIHIGHICGIFGI
@3565898/1
cagctggtgtagaattacagaataactcatgaatgctttctaatgtttct
+3565898/1
?@?BBD?2A<2ADBDFE9@<BGEDBEECHHDBCGCGGFGGI4:CG<GHFE
@7102032/1
ctcaaaacatggtgctggatgaggaaatttttcataaagaagtcgaatac
+7102032/1
CCCFFFFFGHHHDGHJJJGIJJIIJJJJJJJJJJJJIJJJJJHIIIJJJJ
@7102425/1
ctcttggacaagttgttatattagtcactttatatgttcttttaacactc
+7102425/1
CCCFFFFFHHHHHJJHIJJJJJJJJJJJJJJJJJJJGGJJJJJJJJJJJJ
@7102607/1
ctccgacaaacgccatcctctcattcttagttgtaacaactaggggcacc
+7102607/1
CCCFFFFFHHHHHJJJJJJJJJJJJJJJJJIJJJJJJJJJJJJJJJJJJJ
@6407536/1
gccaacatattactgacctcaaccgtacttctagcattagaagtttcttc
+6407536/1
CCCFFFFFHHHHHJJJJJJJJJJJJIJJJJJJJJJJJJJJJJJIJJJJJJ
@3567861/1
catcaactgagaggccaaactccttcaggcatgggtcactattaaagttg
+3567861/1
@@@FFD?;CFDAF1;F3<BFHGCDB<<CE@E3C>;9CGHICGD44?F<?4
@581572/1
ctcgaatctattatctcttggacaagttgttata
+581572/1
?1;BBB?DFBDDDE:EGDA<FEGA;F:CC9CC>F
@2826861/1
tcttgttacaacatatttcaacatgt
+2826861/1
??@A?BDFFHGF=GEDA>ID>EGIEE
@6410823/1
cttcagcatttagcagcatcgtaatacgatgtaatattgaaggcaataaa
+6410823/1
CCCFFFFFHHHHHJJJJJJJJHIJJJJJJJJIJJJJJJJJJJJJJJJJJJ
@7804209/1
gtccttctgacacaccatctctgtaaaagaggatagcttgaggcttatac
+7804209/1
CCCFFFFFHHHHHJJJJJJJJJJJJJJJJJJJIJJJJJJJJJJJJJJJJJ
@1415248/1
gtcagattgcaagttgagtgtaaaatcgataagttaacaccac
+1415248/1
C@@FFDFFGGHGGFGGC<EFHEHIICGHGGGEG?EFG@DAGHI
@2827994/1
caatactttaagagcatttattgcagcttctttctgtgcatcatttttag
+2827994/1
@@@FDADDHHDFFIIGIIJIJBH@EHEGAD4CHF>9?FGEICC@FHGA3?
@6411671/1
ctggttcctagaatcccacatggcaggaagttttctcgcaacttaggtta
+6411671/1
@CCFFFDFHHHHHJJIIGJIJJJJJJIJJJFIIIJIJIJIJJIIJIGGHE
@6412028/1
gtgctgctaacctcttggcaatttttttcgatttgccagtacctatttct
+6412028/1
C@CFFFFFHHHHGJJIJIHIGHIJJJJJGIGIJJHIICGGGGIJIIJIFG
@5050764/1
cttgttgttttgcagacaacatgccttggtattcgagctgacttgggagg
+5050764/1
=@@DBDAADH?ADGGIIIIII@FHGIGIGDGHIIIG@EEHIIIEHIF?FH
@4316637/1
tggattcagcagaagtataaattaaactatggatttatttacaataaaaa
+4316637/1
@@@DDDDD8FHHDGGFEHCGIII?AHHIIIGHGI3?FDEAGEF4CFHGGC
@4317419/1
ggaaaaaatatacttcaaacataacagaaaaaaattgaaaataaggattc
+4317419/1
BC@FFBFFHHGGGGIIIFIJJD@FHIIIIIIGIGEICAG<FGCFGI<C>@
@2127891/1
cctcaaccttttgtaacatcgacaacaccgcttgtgcggcaatatgtttg
+2127891/1
@B@DFDDBFHHHHFBGIIJIIIJIJJIIBC<GGIHGGEHGIGC=7;==C@
@3568438/1
tcaggagaaatttcaatttttgcaaattgttcgtagtgaagaactgaaag
+3568438/1
@B@FDFFDDFH?DEHEHCHDIJI@EADEH9CDHHGI1CDGGCCF@HHJEH
@7103975/1
gtctcaacaagttccgttttttggagaggcaactcaggataactatagag
+7103975/1
CCCFFFFFHFHHHJJJHJJJJJJJJJJJJIJJJJJJJJJJJJJJJJJJJJ
@583563/1
ctcagcaccaattttatgatttctcttctcttggtgttcaacaaatctct
+583563/1
@@@FDFFDBDFH?AFGCFCF>EAEHDEHHFE<FGBE?EDCDC?BF>BBF9
@3569136/1
gtcgcttcaattcatccacttctccctgcagttcatccataattcagaaa
+3569136/1
@@?DF6DDDFGHBH>GCGHHGFHIJ@BG=EE?E:49CEECDHGA>4?4BG
@584625/1
ctcaaggtccctgattacttcttctcgaggtggctgcagtttccatatca
+584625/1
CCCFFFF:CCDHFGGIJJIGHIEGB>FCD<CF=F>GGI@FEGHB>@DGIG
@7105879/1
atgcctcagagctaccttggcagctgctaattttgcttggtgtttgtttt
+7105879/1
CCCFFFFFHHHHHJJJJJJJJJJJJJJJJJJJJJJJJJJJDGHJJJHIJJ
@7106687/1
ctaacgttatcaggttttgggtagttgggtaatattttgataacgtggat
+7106687/1
CCCFFFEFHHHGHJGGHJJJJGIJIJJJJCHIIJJJJJJJJJJHIFHJIH
@7809239/1
gtgctccaatcgcattccctttcacactagggacatgaggtgaaattatt
+7809239/1
CCCFFFFFHHHHHJJJJIIIJJGHIJJIIGIEHIGIDHHIDEHIIIIJJJ
@7108850/1
caataattgttctttcatgatactctcaagatccctgattacttcttctc
+7108850/1
C@@FFFDFHDDHFHDFEGHIGGDHDHGIIIIGCAEGGEHHIGIIHIIEG?
@7109267/1
gtcggcagctgggaatcctttgtgagccacatcaatgttaaggaatggtt
+7109267/1
CCCFFFFFHHHHHJJJJJIJJJHIJJJJJJJJJJIJJJJJJJJJJJJJFH
@7109891/1
gtcacggtctcaacaagttccgttttttggagaggcaactcaggataact
+7109891/1
CCCFFFFFHHHHHJJIIHIJJIHIJJJJJJIJIJJJJJJJJJJJJJJJJJ
@1421924/1
ggccctcttcattttcggtttcgta
+1421924/1
@?@DDDDDHFD4AEGACF@FGC122
@1422594/1
atttcattgatagtatctgatttgttgtttattagggtagcatttggagg
+1422594/1
@CCFFDDFGBDHHHGHHHC>BHIGGIIGGIBHIGIJJFFEGHCCHJIC>F
@2828838/1
ctccaagttgtgaatcaatttcaggatacgatctggtttacaattagaat
+2828838/1
@@CFFFFEHDHHHBHG@HHHGHGGJGGDGGHIAFEGE>FHEIECEGGCHG
@8452573/1
catctttgtaaataaaaaattaataacattaatatgaacaaaattaaaaa
+8452573/1
C@CFFFFFHHHGHIIJIGIIJJGIJJJJJJIJIJJJJJJJJIJIJJIJJJ
@6413015/1
ctctggttctctaatcatctgattagtagtaacgattctccactgaacca
+6413015/1
CCCFFFFFHHHHHJJJJJJJJJJJJJHJJJJJJJJJJJJJJJJJJJJJJJ
@8452828/1
agcagtcatcaccaaaacctgatgattttcaagctcttcatgccactgat
+8452828/1
CCCFFDDEHHGHHJIIJJJJJJJJFJJIJIJJJJJJJJGIIJJJJJJJII
@6414015/1
ataaggtctcatttgaaaacgtggatctccaaggtctccttgaacaaatt
+6414015/1
@BCDDDDDHHHHGJJJJJJJJFHGIJJJJJGIJJCFHIIIJJJJJJJIIH
@587125/1
ctctaactcttcttccatccgctagtttttcaggtttactgaacttagct
+587125/1
@C@FFFFDDDHHHFIGIIJIIJIIJIEEDHIGIGAFFCHHGFEIGGAFGI
@5761371/1
ctttggtgtacagaaatatttcggcttctgcttccgttccaccctttctg
+5761371/1
CC@FFDDFHHHHFGEIIEHIIGGIDGIIJJIJIHJJIIIIIJDABFFHIG
@4319555/1
ggcgttttggtgggcatggcctgcagctccctttttgcagcttcttcaag
+4319555/1
@@CFBDDFGADFHIDGIGBCEGH8DFAGIIJGCE<GH<F<FCDFEHIIIE
@2831930/1
cttgaaatctgtagcccaatatagattccagaacttccggcataatgagt
+2831930/1
@@@DDDDDFF<AC@DGAF3A<FCAFACCHG9CGDH4C:??A@69B9F9?:
@8455107/1
caggaacttcccagtcatcaggaataaagtcattaaccttcaaaattttt
+8455107/1
CCCFFFFFGFGFHJFGGIJJJJIGGIJJJHEHEIJJJGIGGIJJJGGIJE
@6416678/1
cttttatgaatgattttgatccaaccttctggtagcatttcaaaatgatt
+6416678/1
CCCFFFFFHHHHHJJJJJJJJJJJJJJJJJJJIJJJJJJJJJJJIJJIJJ
@6416789/1
atctagttgaggaaacaaactttgtgagtgttctaaagctacttttgcag
+6416789/1
CCCFFFFFHHHHHJJJJJJJJJJJHIJJHHIIJJJJJJJJJJJJJJJJJJ
@5054722/1
ctgtaccttgtatactagcatgactgactagatagaagtctaattcagta
+5054722/1
@BCDDFFFHHHHHJJJJJJJJJIJJJIJJJJIJJJIJJJJJJJJJJJJGI
@3572387/1
gtggatctccaaggtctccttgaacaa
+3572387/1
@?@DDD?DBFH8FG@GI4BE4?4CFEH
@3572737/1
cttcttcaagagggatgggctctgaaggttgtattgttctggt
+3572737/1
C@@FFFFFGAFAFIJGIEGI@;;DAHCD9CF8D>F<D9<GEH>
@5762609/1
caggtgatatatttttgcatctgttataaatgtaggaagttatcaagaaa
+5762609/1
BBCFDDFFHHHHHJJJJJJJJJJJJJJJJJJJIIIJJJJHIJJJJJJJJJ
@5058816/1
ttctaacttaatgcaagcttctcttatagctgtcaactcatgttgcaaaa
+5058816/1
CCCFFFFFGGGHHIIGGIGJJIJJIGGJEHJI<FHIIJJJJIIIEGGIIJ
@7812617/1
gaagttatcaagaaatctaagattgcatcaccgaggaattccagcctttg
+7812617/1
@CCFDDFFHHHGHJJJJJJJJJIJJJJJJJJJJJJJJJJJJIJJJJJJJJ
@5767225/1
cttctccagctaaggctgtatcatcaacttctaaaggtttccaataaaca
+5767225/1
CCCFFFFFHHHHHJJJJJGHHHIJGGIIIJJJJJIJJEGHHJIIJJJJII
@7813191/1
ctccatttccaattatttcctttttctgacatcttcttggtaacaagtat
+7813191/1
@@@FFFFFHGFFFGBHJIJIJJCIEIJDEGIGIGGGEHEIHCHII@D??F
@2132701/1
gtgcattcataattcgggccttaactttagtgaactggtcatcaactgag
+2132701/1
@=@DFDFFFFBHHIGBGAHGIIFEGJIIIICFI<FED@BHCGHC4DCHIA
@5767529/1
ctcctgaaggagtgatatcggtgtttttgagctcatacttaatccaatga
+5767529/1
CCCFFFFFHHDFDGGHJJIJIAEGHGIJGIIDGIJIHGIIJGIIIJJJII
@1424987/1
ctctgggctgtaagatctgtgttttgatcgttctctgtgtggt
+1424987/1
@@@AD?BBFDFFDGIIII@?DEHGEHG<E@GE?D>FF4??8?B
@2133592/1
catcagaatcaaaatggttgtcatcccataaa
+2133592/1
CCCFFDEFHGHHHHGJGHIIACHGI@HGIIII
@7814052/1
gccacattccattccatgatttattaaacccgatgctagctttcttaaat
+7814052/1
CCCFFFFFHHGHHJJJJJIIIIIJJJJJCHIGIIJIIJJJJJIJJJJJJJ
@1427300/1
ctaatagtccaatcttcaattgttttaaagcacatttggctgcggtacat
+1427300/1
CCCFFFFFGHGBHIIJIJGJIJEHEGHIJJIJJJGB@GGIGIIID@GHGI
@5059154/1
ctgtaattgcgataaggtttttcgggattgatagatacatcataatgatg
+5059154/1
@CCFFFFFHHHHHJIIJAFHIGIJJIJJIJIJIIIIIIJJJJJIIJGIJJ
@5059425/1
gtaaggagttgaaggattttctaaagctttgaattcataagttggttgtt
+5059425/1
BB@FFFFFFHHGHJJIJJJJJJJJJJJJJJJJJJJJJJJJJIIJIDHIIJ
@1428513/1
ctagataataatgcctcagagctaccttggcagctgcta
+1428513/1
@@8DDDDDF<CFFEGIIIFI@EHI@GHIFFDGIIEEF@?
@6423118/1
ccacatttctcaaattcagtcttgaaatattatccattagcttatgttgc
+6423118/1
CCCFFFFFHHHHHJJJJJJJJJJJJJJJJJJJJJJJJJJJJJJJJJJJIJ
@3575934/1
cttgactatgtttgatgacatatcaataacattctcctcaaccttttgta
+3575934/1
B@@ADFDDDHHFAEGHIIGIJJJJIGJGIJJ<BHHIJJHEGHIIGGIGGI
@6423507/1
gctggctggttcctagaatcccacatggcaggaagttttctcgcaactta
+6423507/1
CCCFFFFFGFHHHJIIJJJJJGHJIIJJGIIIHIJBGIJHJIIIGIJIII
@4324442/1
gttggatcattagcagaaatcctcatt
+4324442/1
@@@B72AD;?ADF9EGCBFCEC9C<FB
@8458420/1
accttctgaaacaccatctcgatacaaaataattctatgaggcttgtagc
+8458420/1
CCCFFFFFHHHHHJIJJIJJJJJJJIJIJJJJJJJJIIJJJJJJJJJJEG
@2136178/1
atcataatgagatcaagtttttttcgaatcaaatgaagctgtattataac
+2136178/1
@BCF@EFFBHDFFIGIIHIIJI<GIBHGIJIEHCGDHGHHHBFE<DH>DB
@8459449/1
tccaggttgtctaccaccccctcctcctccacctttctttccttttttgc
+8459449/1
CCCFFFFFHHHHHJIJJJJJJJJJJJJJJJJJJJJJGGIJHIGGIJJJEG
@7117506/1
cccgcaacaattgtacacaactccataggaagcgccaaaggcttctctcg
+7117506/1
CCCFFFFFHHHHHIGIJJJJJIJJJJIJJJJJJJIIJJJGIJGIJJIIIG
@8460326/1
catagttatttggaagtgatttgcacgaagcactataggtcgaccttctc
+8460326/1
@@CFFDFFHHHHHJJJHIIJJJJJJJJIJJJEHHJJJJJHIIIJIJJJJJ
@2838129/1
gttgagtttggtgggtaggggttgtttccctagactgtggttga
+2838129/1
???BABBDBD12<?E@<?;F<EE8??;?DEDIB>DB>D9@D76=
@2839458/1
cagtacctatttctttgtgtcgaaatacaaggcaggaaat
+2839458/1
@@@FDFFFHHHHGGGGB?FHIIIIIIGIICGIAGI6C;@D
@5769822/1
atttctgatttttattaacaatagattggttgtagcgattggaaaaataa
+5769822/1
CCCFFFFFHHHHHJJJJJJJJJJJJJJJJJJJJJJJJJJJJJJIJJJJJJ
@2841135/1
cgcgcattctgttgtatatttatgctcacttcaccaacattcatgaataa
+2841135/1
@@@FBDDDAHH>DAC>FB4FCFGIH9BCHHGGBHEEEHI@@DDCGGEIHC
@2841617/1
taacaagattatatgggagagtagcttgaggctcagaatcgagtagcctt
+2841617/1
CCCFFFFEGHHHHJIGIDFFHCFHGHCHGIJBHIIAGHHIJDGDFDACGG
@2136731/1
tctcattcttagttgtaacaactagg
+2136731/1
@@@AA?DAFA:C:E42<CB9CFA<33
@2137219/1
ctctgatttatctcatcttcatcatccaagccgtaatgaatggtgttgct
+2137219/1
CCCFFDFFGGHHGIIICHGEHHJIIHHJJGFGIFHGGHFCGFH?FFHIIJ
@2137775/1
ctcctcatagttccacaatgagtaatttcaatttttaatccttttatttc
+2137775/1
@@@FFFFF?FBDFIIEEFABBEEHEHGGIGEID>DAFHJIEB>FEHEHII
@2137916/1
gtctctgctgttgctgttgttgctgaggctgctgtg
+2137916/1
@@@FFDFFFDFHH<DHBHCFH>FHBA@GAF>;EAB;
@6425879/1
cttcttgtttcttttctttaacatttctcacagaacggttgccatatagc
+6425879/1
CCCFFFFDHHHHHJJJJJJJJJJJJJJJJJJJJJJJJJIJJJJJJJJJJI
@2842638/1
aaccttttgtaacatcgacaacaccgcttgtgcggcaatatgtttggctt
+2842638/1
CCCFFFFDHHHGHJIJ<EGGIIIIGHIIIJGECGIIJIGGGIHJIIJIJG
@2139386/1
ccagaatcttttaagttcaagactaaatctcttaatggatggattttcac
+2139386/1
@CCFDDFFDHGHG<GEAHGGCHHJIJJJJ@HF>4AB@GG<FC9?DDCGGG
@6426751/1
agggtttcttccgctaatttaaaaattgaatagtttttatgaaatgagtc
+6426751/1
?@@FBDDFFHHHHIJIJJJJJJJJJJJJIJJJJHIJJJJJJIIJJIJIGI
@596264/1
ctcaggagaaatttcaatttttgcaaattgttcgtagtgaag
+596264/1
?@@FDFDFFFHHFI<<<@BHIEBGHIIGHB@<4C??DCHHB@
@6427210/1
gtcctgttcttcttgaagttggttcagctgtagtctgtctgcatctgtat
+6427210/1
CBCFFFFFHHHHHJJJJJJJJJHJJJJJJJJJJJJJJJJJJJJJJJJIJJ
@7119441/1
gcatcattcattttcttcattgtaacttggcccgcaacaattgtacacaa
+7119441/1
CCCFFFFFHHHHHJJJJJJJJJJJJJJJJJJJJJJJJJJJJJJIJJJJJJ
@6427505/1
ggcaaatctggaggttgatgaggaggctgaggcggaattagagcaattgc
+6427505/1
CCCFFFFFHHHHHJFHIJJJJJJIIJJJJGIJJJIIJIJIIJJIIIJIGC
@596983/1
ctctttctttttttgttagactgatttgatagagc
+596983/1
@@@=DBDD>B?<DF@FEECB9??3?DG@DG9?:?B
@597205/1
cttgactatgtttgatgacatatca
+597205/1
<?@:DBD>?BHD?B?:<2<:ACFH>
@4327838/1
agtttctcctacggagactgtatacctaaaagtgggttcatgaattgctc
+4327838/1
BCBDFFFFH>FFDGGIEGHEBFHGEHEFB9CB@DHG?F<FDGICADFFCE
@6429352/1
cacccaatgtttctagcctttcataattcataacgtcattagcagagctc
+6429352/1
CCCFFFFFHFHHHJJIIJJJJJJJJGJJJJIJJJIIIJJIHGHIIIIJIJ
@5064395/1
ctcttgttttgcttctttttttgacctacccttgccgatagcaataaggc
+5064395/1
@?@DDFDFHHGHHEFGGIIIII:CDHIGCHHGIEEGBGI<@E9FGEGGH@
@5064823/1
gtttttgaaaaaattttggccaatagctgtgggttatatggtgattgatg
+5064823/1
CCCFDFFFDHBFDDHIIIGHBFFHCDCFH9DDG?DDHIIICHHGGGEAGD
@3582727/1
gcttcggccacttctttgaactaagtacagcgaaattcttattcgattga
+3582727/1
@@@FFFFDH>F<FHIECHIIIIG9GEGIBHIII0?FGCFHGG<F@<DHGH
@5065782/1
ctcctccacctttctttccttttttgcccattattgtgtactatcttcaa
+5065782/1
???DD3BD:CD?:4?D4<:<?EECEE?<DEDDCDD>D9??B9BD<DBDED
@5066053/1
caccgcttgtgcggcaatatgtttggcttgctgttttgtagaagccttac
+5066053/1
CCCFFFFFHHHHHJJJJJJJJJJJJJJJJJJJJHIJJIIJJJJJJJJJJJ
@8464992/1
ctgggaatcctttgtgagccacatcaatgttaaggaatggtttccaacca
+8464992/1
CCCFFFFFHHHHHJHJJJJJJJJJJJJJJJJJJJJJJJJJHHIJJIJJJJ
@5066585/1
ggaaataagaaagcaagagaaggaagtgaggtacacagttgcagtcctga
+5066585/1
CCCFFFFFHHHHHJJJJJJJJJIIGGHIJJJGFEGIJIHIJJJHJJJIIG
@1432117/1
aagaaatctaagattgcatcaccgaggaattccagcctttgatagcaatc
+1432117/1
?@@DFDDF?DFAHI<HIG>CBF@FEHI6EC9?<D>FF3BDE@FGCHC489
@601343/1
cactatactactttgaaattgattact
+601343/1
@@@DFFAEHGHGAHGIE@HCD@ACE3C
@5067387/1
atttaaaaccgctgtgtctctttcttttttttgttagactgatttgatag
+5067387/1
CCCFFFFFHHHHHJJJHIIJJJJJJJJJJIJJJIJIJJIJJIJJJJIJJI
@5068858/1
cgacactttttagtaccgggcttactaagggagttttcttgatcattttc
+5068858/1
CCCFFFFFHHHHHGIJJJJJJJJJJJJJJJJIJGHIJJJJJJJJJJJJJJ
@7819645/1
cccaattctttggtgataagaactatttctttaagaatattttggatttc
+7819645/1
@@@FFDFFFHFDB@?FGGGIEHGIIIJJJICCHHGGIGEEHIIGGHGHGH
@2141188/1
atcatttcttcattttcagctctggctattttagcatggaatgtaatctc
+2141188/1
@C@DFFFFHFBBH@HHIGDF@FCECH@HGHCGHH@?FHG9EHGHII>@DH
@2141920/1
ctgctttagggtttcttccgctaatttaaaaattgaatagtttttatgaa
+2141920/1
CCCFFFDBHDF;CDHIJJIHGIJIJJIIIEGHHGEABCDFDGIGIEIB>?
@7820760/1
ctggctgagagtaattcgtcgcgcattctgttgtatatttatgctcactt
+7820760/1
CCCFFFFFHHHFHIJJJJJJJJJJJJJJJJIJJJJJJJJJJJJJJJJJJJ
@2143527/1
catcacattaccacatttctcaaattcagtcttgaaatattatccattag
+2143527/1
@C@FFDFFHHHHHIGIIIIGIJIIIJIJJJGHJJ>FH<GGHCIJIIEGHI
@2845323/1
ctcttcctcgccatctgcctattttggaaactatactgtcattaatggaa
+2845323/1
@C@FDFFFFHGFDHIIIJJIII@EGGGG<FHAFCGGI>DGDEEIJFJEEE
@2144808/1
ctaagagttttattaaagttggatcattagcagaaatcctcattctttca
+2144808/1
@CCFFDFDHFFHHJJGGHDFIGIDGEGGJGGHGI?GGGHE>GGIIIFGID
@7122278/1
cgtcagtatcatcagcatcagattcttcttttttctttgtaactatttta
+7122278/1
BC@FFFDFHHHHHJIJIIJIIHHJJJJJJJJJJJJJJJJIJJJJJJJJJH
@8465756/1
cttttttttgttcctttttgaattgaaatcacctgctccaggtaatggaa
+8465756/1
CCCFFFFFHHHHHJJJJJJJJJJJJJJJJJJJIJJJJJJJJJFHIJJJJJ
@4331515/1
atagtttctcctacggagactgtataccta
+4331515/1
@@@FDDDDHDAAFHBFHEG:?3AFIGG4??
@5777650/1
ccaactctttattatcaatcatcaatcctttttatgaatgagccagaaag
+5777650/1
CCCFFFFFHHHHHJJJJJJJJJJJJJJJJJJJJIJJJJJJJJJJJIGJJJ
@3584186/1
ctctttctggtgttcatgtaatgaattcgtctgtctccatactctggctg
+3584186/1
@C@FFFFFFF?FHHEEGHIFIJBHGEIIGGHIJGG@FHIGIICCCHHIIC
@4332135/1
gctggatgaggaaatttttcataaagaagtcgaatactgttcttaggaat
+4332135/1
@C@FF?DDFGDFH;BGEG>F>@<HG>HGGHFC8CFAHBHCE9BF9BED@G
@602559/1
cagtatgttttccaacagtcataataaattcatt
+602559/1
??@ADDADDF?HFG<FAFHGI9DEHHCH@FGIIH
@5070024/1
ctaatatcctaacgttatcaggttttgggtagttgggtaatattttgata
+5070024/1
@CCFFFFFFHHHGIJJ@GGDGGCEHHIIJ?EAHGEEEDHIICHIJJHCHI
@8467559/1
tccgttttttggagaggcaactcaggataactatagaggttcttctttcc
+8467559/1
?@@DBDDDDHHDFIEHDIIIIIGIIIIGGGGHIIGGGHI?DDFGIIIIGI
@8467688/1
gttgctttcgcagggtaagtctttcagtctcatccacattttatgtgctg
+8467688/1
?@???DDDFHADD@F<CFHHIIIIIGIHCHGDH<DCGHGHE?GHIDEGID
@602909/1
ctcttgttttgcttcttttttttgacctacccttgccgatagcaataagg
+602909/1
B@@FFDDDHHGHGEHIGIG@GE<GGBGIDGH@FA>EEGGEAGHIJDG7?>
@7124334/1
ctctacctgatctggaccagtggcgtatttacagaagcaaggttggccta
+7124334/1
CCCFFFFFHHHHHJJIJJJJFHIJJHIJJJJJJJJJJJJJJJIIJJJJJJ
@1437587/1
gcatacttaaggaaggaatcaccgatagtttccaaacgctcca
+1437587/1
@@@FDFFFFHHFHIIGGIIBFGH?FEGHFFGIDHIDEG6BFBG
@2146263/1
ccagttcttcttcaaattgattacaaagactcagg
+2146263/1
@@<DDEDDBB8DFEEFGGDHH:IF>4C@FHHGA3?
@8468401/1
caccgctatattcaccaaccgttaacggagtttgctgtcgaatactctga
+8468401/1
@@@DFFFFHDHFFGIGIGHGHFHHDFHIIGBFHBHIIIIIIGGIGHGHH@
@2848365/1
cctagaatcccacatggcaggaagttttctcgcaactt
+2848365/1
@@@DD?8DBA3:CEEEGFGIIIIB?DEGGCFGH0??DG
@7125365/1
tgttgctacaatgtttagtgatatatttaatataaacactagaaaaacta
+7125365/1
CCCFFFFFHHHHHJJJIJIIJJJJIJJJJJJJJJJJJJJJJJJJJJJJJI
@605956/1
ctttatcgtaacggtcatttctttttcttgatctctttcattatcgtaa
+605956/1
@@@FDABD?C<?DHEEGGIGGGDFHAGGICF9CCGA?DGGGEGGAFF;0
@6434518/1
cttcaagatagaacccaattctggcccaagaggagagcttttattgaata
+6434518/1
BCCFFFFFHHHHHJJJJJJJJJJJJJJJJJJJJJJIIIJJJJIJJJJJJF
@8468910/1
cctctgtcgaacagcttccacagcttgtctgtaattgcgataaggttttt
+8468910/1
CCCFFFFFHHHHHJJJJJJJJIJJJJJJJJJJJJJJJJJJJJJJJHHIJJ
@4333020/1
caggtgaacatgggcaaatctggaggttgatgaggaggc
+4333020/1
?@BF;DDDDFHHHIJIJGEHGHJEGDFEFH<GCGIIIB1
@2149815/1
gtaatattttgataacgtggatgtagataggctggcc
+2149815/1
@@@DFFFFHHHGHJEFBAECF<EFEEGGEG<FC3:D;
@8469860/1
ggcgtatttacagaagcaaggttggcctattattggcattccagcatcat
+8469860/1
??@D=DDFHFFHDHIHGHEGHHCHECEEGIIIIIGGIGIIIGHIIHIIGG
@6436419/1
cttcattttcggtttcgtaggcaggtggaggccatcgcctggtcatgcat
+6436419/1
CCCFFFFFHHHHHIJJJJJJJJJJJGIJJJJJJJJJJJJJIJCHHJJJJJ
@3587873/1
atcattttcgtttacccagagaggaaatagtattttttcttcatcgtctt
+3587873/1
@@@FFFF>CFFHHJGIHIJGHGIGGEAGCC9CF>FGIJAGECD<FFDB2@
@2151796/1
gggtagttgggtaatattttgataacgtggatgtagatag
+2151796/1
=?@BDDDDFDA3AFH@B?<CDEECH<C2CBEHIDB:??F4
@2151929/1
gccaatagctgtgggttatatggtgattgatgccattcaactttgcatta
+2151929/1
@CCFDADDFFFCFHG1CGGGIGH?B4?<<CB>9F<FG>HGGDHGHGIBGH
@3588692/1
ctcccatctgcatccttcttttccggaaagaac
+3588692/1
<??BDDAEAAHGHEFDEEGAE<BHGGAEAFHEH
@2153146/1
atcctatagtttctcctacggagactgtatacctaaaag
+2153146/1
@@<DD>BDAHHDH@FAGAF@FAGG1AF<CD<:CF@9:9:
@609473/1
ctggtcttcagtcacccgattctatttcttggtcatcagtttgagatact
+609473/1
@CCFFFDFH??C?EHIGBGGEHHG@E<@B>FHGCG@GHABGHII1B9D4?
@609753/1
gtaggaagttatcaagaaatctaagattgcatcaccgaggaattccagcc
+609753/1
@@@FFEFFDHBAHIGII@GCHG9EEHAHCA>AHFGGGEH6DAA@>BGECH
@1440468/1
gtcgcgcattctgttgtatatttatgctcacttcaccaacattcatgaat
+1440468/1
@?@ADDDFDHFADCGBHFFHIGIIACGHFCGHE9DGG@DCBCD?DD>?9?
@612134/1
gtctgaatcagaatctgatttatcattgctagaagaaaatcttctggaaa
+612134/1
C@CFFFFFD8BHDEHIGBEEHHGIIIGIIIJFIGEHDGDHCE>FGHIIJF
@6437048/1
ctcagataatcccatatcattgagacattaacttgcgtagcatactttat
+6437048/1
CCCFFFFFHHHHHIJJJJJJJJJJJJJJJJJJJJJJJIIIJJJJJJJJJJ
@8470216/1
tgatggaatccaaaccatacttcacgaccacctccaagaggatggtagta
+8470216/1
CCCFFFFFHHHHHJJJIJJJJJJJJJJJIJJJJJJJIJJJJIJJJFHIFH
@6437545/1
accagcatttcttaaagttgtgaaaatcgtgtacataataataaataatc
+6437545/1
CCCFFFFFHHHHHJJJJIJJIJJJJJJJJJIIJJJJJJJJJJJJJJJJIJ
@6437571/1
tttcaatgatttccctgttgaccttacggggacacttatcaggttgtata
+6437571/1
CCCFFFFFHHHHHJJJJJJJIJJJJJJJJJJJJJJJJJJJJJJFHIHIJJ
@5781240/1
ctgagatgaaggtggtctgctgggttgctggtcactgggttgttgcctaa
+5781240/1
@BCDDFFFGHHHDHIGIIJJJJIJIJJJJJJIGIIJJJJFHGJJJJJJJJ
@4334593/1
cttctctgcactgtgacagtcttcaagcactgagttagaataccaacctg
+4334593/1
=??DDDDFFFAFFFIIGBB3:IHIIHG>?EHA<@?<GHHEAGHCGH1?@B
@5075414/1
ctcaggagaaatttcaatttttgcaaattgttcgtagtgaagaactgaaa
+5075414/1
@@@D?D;D;FBCFHIIIEIIIIEGIDHEIIAFGEHGBCFHGA<DDGG>F?
@5075441/1
cttctcttggtgttcaacaaatctcttaatgatatcagtcagcttacaag
+5075441/1
CCCFFFFFHHFHHIJJJJJJJJJJJJJJJJJJJJJJJJIJJJJJJJJJJI
@5075587/1
ctgtgactgatttttcttcaacatcaacaaatgtcacttcaaactgttgc
+5075587/1
@@@DDBDDFHHHHI@FHH@IGEHEGIIIIC8EHEF@DHHIIIIEGGGIIG
@8471540/1
atagctttattctcattaaggaattccggtttctcaaaacatggtgctgg
+8471540/1
CCCFFFFFHHHHHJIJJJJJJJJJJJJJJGIIJJJIJJJJJJJJFHIJJJ
@5782608/1
atgagttccactttcacaatcaattaattggtaacatggtaaaatacctt
+5782608/1
@@@DFFFFHFAFDHGIJGEFGGHIHJHIICHHHCDFEGG?EAGIIGJJCG
@7826772/1
atcgcaaggtaatgtaaaacaatatctattcaacaaaggaatagcagatt
+7826772/1
CCCFFFFFGFHHHJJJJJJJIJJIJJJJJJJJJJJJJJJJJJJJJJJJJJ
@2851890/1
gcagggaattctaagagggtacacaattcaggcactaatgtctcttcaa
+2851890/1
@@@DDF=DFGGHBHGHGBFAFDEHIIJG<GC>B@CGCHI>DDD?@F9FD
@4336142/1
ctctatttcattgtgcattaatctat
+4336142/1
@@@DDFDBBD4CCBEBGEHCDF9EIH
@8472239/1
cctgttcttcttgaagttggttcagctgtagtctgtctgcatctgtatat
+8472239/1
CCCFFFFFHHHHHJJIJJJJJJJJJJJJIJJJJJJJJJJJJJJJJIJJJJ
@5077063/1
gtccaatcagattgaaaaaaacaagttgtataacacaattaaaaagtaat
+5077063/1
BB@FFFFFGGHGHJIJIIIJJJJJIFHIJJJJIJJJJJIJGGIIIJDHIJ
@4336831/1
tctagcctttcataattcataacgtcattagcagagctcgctactaaggc
+4336831/1
@@@FDDAE?DBDDGIIGGHH9ACDADGE@42ACF9EEH3?F7DH9@FFGB
@8472972/1
ttttttatttttgcaaataatccgtgcagtatgttttccaacagtcataa
+8472972/1
CCCFFFFFHHHHHJJJJJJJJJJJIHJJIFHGGIIJJJJJIJJJBFHIJJ
@2155959/1
cccctgcttctccaggttgtctaccacccc
+2155959/1
CCCFDBDEHGDHHFGGEIJEFHJHGG@AHH
@7129710/1
ctccttgaacaaatttacctaaagcaacaacacaattgtcggcagctggg
+7129710/1
CCCFFFFFHHHFHJJJJJJJJJFHJJJJJJJJJJJJJJIJJJJJJJJJJJ
@612576/1
ctcctgaccaacttgaagacaaggtaaatgaggataccttaatttcattt
+612576/1
CCCFDFFDHHHGHHIIIJG@GGIIAFHGIIIJIJIIIFHBGHFEH@GIDH
@2158315/1
gtcacaactaacaatgggccacaactcatattgat
+2158315/1
@<@DDDB;FAFFHGB:A?DGBB3?E>ACAE>FFHC
@3595209/1
ccttcaacaatcgtcggtacaatgtaatatgagttttctttgttttcaaa
+3595209/1
@@@DDDADFFHHHIFGI8FH4CEE?DGGG>BEHEGICHIDIIDHI@DDFH
@7133157/1
ggccttagtagaattataaaataaatacaaatacagaaacttagttgcca
+7133157/1
@<<DDFDDHHHAFHGIIIGIIIFHIIGFBH>HEEHBHIIEIIBGCFHGEI
@5077407/1
ctcaggagaaatttcaatttttgcaaattgttcgtagtgaagaactgaaa
+5077407/1
CCCFFFFFHHHHHJIJJJJJJJJJIIHHIJIJJIIJJFHIJJJJIJIJJI
@7133962/1
ctcagcagctatctcttgtaggaactggactgcattaaaatccgaatcct
+7133962/1
CCCFFFFFHHHHHJJJJJIJJJJJJJJJJJJJJJJJJIIJJJJJJJJJJJ
@3596959/1
gcctagacttgtgcaccagctaaagaagacttatctttaaacggcagctt
+3596959/1
CCCFFB>BHHFBA<FGHIIIGIJJFHE>3C@HEHG<EGIIJJBFHFGGI9
@7134441/1
ttagtttccacaacaatttctcttcctttttttggatctgaagggcggtc
+7134441/1
?@@FD>BDFFHBHFBHIGGFHEIIHIIGHHIEIHGHGGEBBDFDHEHB?B
@616540/1
cttggctttgccgcttgttgctgtacttgaggctgagatgaaggtggtct
+616540/1
?@?DFFFDHGHFAHHIFGIJJIJIIJJBEFGGGHFAD@GHADFFBF=?B4
@7827292/1
gatggattttcacagcattatgacagtcttcaatgattagaaggtttatt
+7827292/1
CCCFFFFFHHHHHJJJJJJJJJJJJJJIJJJIIIJJJIJJJJJJHGIJJJ
@5079419/1
gtacagcgaaattcttattcgattgaagtaaattgtaaaatgctaatatc
+5079419/1
CCCFFFFFHHHHHJJJJJJJJJJJJJJJFHIJJJJIJJJJJJJJJJJJJJ
@5079925/1
ctgtaattgcgataaggtttttcaggattgatagatacatcataatgatg
+5079925/1
CCCFFFFFHHHHHJJJJFHIEIJIIJGIJJIIJJIIJJJJJJJJJJJJJJ
@8474307/1
taaaaagattattgtattttcttttagaactctttcaaagagttctgctt
+8474307/1
CCCFFFFFHHHHHJHJJJJJJJJJJJJJJJJJJJJJJJJJJJIJJJJJJJ
@7828414/1
ctggattttgaataggaaatttgataagtttggttccatcaggaaacgat
+7828414/1
@CCFDFFFHHGHHIJJIJGIJJJIJJJJIIIIIGIJJJJJJJJIJJJJDE
@8474423/1
gtaatcactgctgaggcttgaacaagcccttctgatagcctgcaattctt
+8474423/1
CCCFFFFFHHHHHJJJJJJJJJJJJJJIJIJJJIIGIJIJJIJJIJIGII
@7828869/1
cttggtgtttgttttctcctactccgacaaacgccatcctctcattctta
+7828869/1
CCCFFDDDFHHFFHJIJJJJJIIJJGIIFIIIGIIEHIJJJJJGGHIGJC
@1444181/1
gcatactttatcgtaacggtcatttctttttcttgatctctttcattat
+1444181/1
CCCFFFFFHHABAGHIIIF@DAHEEIJJ<DH>FGGIIIJIDHGDHIGII
@617479/1
tggtcctgttggtccattaatataaaatggttcaacttctttggtgtaca
+617479/1
@@CFFFFFHFHGHJJJJGBEGHIJIHGHEICFHH@GGIGCG@CH?D?FHI
@5785167/1
ctctatttcattgtgcattaatctatagaaaattttccaaacagtattta
+5785167/1
@@<DDADDFHDFDACG@GEEIFDFHFGFHHCCBAHHHDGFFHHHIGBHIE
@8475224/1
ccgactgatgatttgaggttcttgtggaattgtgacactttgatgttgta
+8475224/1
@CCFFFFFHHHHHJJIJJHHJJJJIIJJJJJJJJJJJJJJJJIJJGIJIJ
@2855868/1
gtagaattacagaataactcatgaatgctttctaatgtttcttcatttaa
+2855868/1
C@@FFFFFHHHGFIIGIIGGHCGJJJJJIGCEGHDCGE9EEHGCGIGGGG
@2161780/1
gtgtttttgagctcatacttaatccaatgacatggggaagtcaa
+2161780/1
@?@DDDD?DFHHGGIIIGGICGHGFGCAE@CGFHABBHIB<BF>
@8478610/1
gggaaaatgaactgtatccattacgatgattctagctgagaactacgagt
+8478610/1
CCCFFFFFHHHHHJGIJJJJJJJJJJJJJJJJJJJJJIIJJJJJJJJJJF
@2164470/1
ctgtgactgatttttcttcaacatcaacaaa
+2164470/1
@@@DDDFDFADHHIDFGEAHEGGD:FAEG9;
@618974/1
gtcgtgagaagctgcaacggctgctatagatggaacgttga
+618974/1
?18D?DDDAHDHAGE@ABF@:FDG<FCCCHG9BBDAD0?BC
@6443246/1
gtccttctaacctgttcttcttgaagttggttcagctgtagtctgtctgc
+6443246/1
CCCFFFFFHHHHHJJJJJJJJJJJJJHIJJHIJJJJJJHIJHIJJJJJJJ
@1445316/1
caccacctcaaccgaacacttctaggttacatagtgtatgaaccgctgca
+1445316/1
CCCFFFFFHHFHHIIGIBHHIG?FGEFFHGGFGGBBFHEGCAF?FIIHG9
@6444000/1
cattgatatcccttatgtctaacacttcacacataaattcgataacaggc
+6444000/1
CCCFFFFFHHHHHJJJJIJJJJJJJJJJJJJJJJJJIJIJJJJJJJJJJJ
@6444194/1
ctgtggtctctgctgttgctgttgttgctgaggctgccgtggtctctgct
+6444194/1
BCCFFFFFHHHHHJJIJJJJJJJJJJJJJJJJJJJJJ;FFGIHIIJJJJJ
@620309/1
acctgttctaacttaaagctgactttagtacatcg
+620309/1
@@C1DDDFFFBDHHB9??C<GHIHHIE>FEIBHEG
@1446650/1
tggagacatgactacacaaccattt
+1446650/1
@@@BDDD8DF8FFHBHIIBHCHCHE
@620854/1
ccattgtgtttaatacttctaaaaagtcatcaataatttcgaaaggatct
+620854/1
@@@DD;DDFDHHB<ACGGHG@>A@BE:A@9CFDCG3C49CFE@@?:?DCD
@5789500/1
ctatgatttagacattactaccaatactttaagagcatttattgcagctt
+5789500/1
@@@D;ABDH?BCDAEGBEBFGH<FECBCHHCHCAA;?CGHABHACDB@DG
@2164844/1
ctgttcttcttgaagttggttcagctgtagtctgtctgcatctgtatatg
+2164844/1
@@@DFFFFHHHHHI<G@EE?@4F>BHIHGGIFIIH@HCHIIII>GHHFCG
@4342565/1
gaatttttaaccatttacacaatataaatgctccttcaacaccacactcc
+4342565/1
@CCFFFFFGHFHHJJIIJJJIGGJIJJJJJDIFIJJFGIGIGIEEGGI@F
@621516/1
atcaacaactgtaccagccggcacatt
+621516/1
;@?DDBDD?CB<FHGGGFH6?CGHBDH
@622083/1
tagcttcttactttaaaatcaaaatccttcatttctcccgatacaatttc
+622083/1
@C@FFFDFHHHHHJIJGIGGGGEGHIIIIJGIIIIFHGEH:DGGE>DHII
@2858631/1
gactgactagatagaagtctaattcagtagggtgagtaatctctgtatca
+2858631/1
@@@DDFFFHHGDDIGIGGGHIIJJIIGBCFEG<EHHEFEDGCGHG@AGEH
@4343489/1
tgtaacgattggaaaaataatcagaataagaacggtattgctctgcaggg
+4343489/1
C@CFFFFFFHHBFIIIJJJJIIJJIJJJIIGIIIJIC=GGIDHGCHGBFH
@4343814/1
ggcgtgtaatcactgctgaggcttgaacaagcccttctgatag
+4343814/1
@@@BDDDD<DFFHIIIEDHI<=DGIIIEHIGII?HGGGGE9BD
@4344875/1
ctaaaatattgttcaagttcacgaggagtattcttggaaacaattttata
+4344875/1
CCCFFFFFHHHFFIIIIEGHGGIHJJFGCEEIIIJIIJDIIEGIJJIGIE
@2860765/1
cagtaaaataacatgccattaataattaaatgaaaaatgaaa
+2860765/1
@C@DDABAA?HFDDABAEHG9<IHHFHGBC9EHG99EHG<G9
@8480425/1
ctttttgaattgaaatcacctgctccaggtaatggaaaatcctgaggagc
+8480425/1
CCCFFFFFHHHHHJJJJJJJJJJJJJJJJFHJJJJJJJJJJJJJJJJJJI
@7140255/1
gtcttgcacgacctttggattgaatataagaccttgttgttttagggtaa
+7140255/1
CCCFFFFDHHHGFGIIEGDHHIAHIIIEHHIGIIIIIGIHIIIEGIIBFG
@2861936/1
cttggctttgccgcttgttgctgtacttgaggctgagatgaaggtggtct
+2861936/1
@@@FFFFAFDHFHBF8EEHGHGHBEHIIJGH>GGGDGIGG@HIIHBBFDB
@7141181/1
ctccaaggtctccttgaacaaatttacctaaagcaacaacacaattgtcg
+7141181/1
CCCFFFFFFHHHHJJJJJJJJJJJJJJJJJJJJJJJJJJJJJJJJJJJJJ
@2862325/1
ggtcactattaaagttgatttgtcttatcgacttgacaattttttctttt
+2862325/1
@@?DFFFDHHFDFIHIFG@ECG:IH4C@BFHGEHEGHEG>GGHIBBFFHI
@2862495/1
ttttgaaattttttaataattggaacaattctatcacctttgaagttgaa
+2862495/1
CCCFFFFFHGHHGJIGGIEGIIJGBDGGGHGGIGGGGGGHIIGFFDGIIC
@2862668/1
cataattcgggccttaactttagtgaactggtcatca
+2862668/1
@@@FFBEDBDAADHBHG>EH9H@<A@FHEE:1:?<GH
@7832749/1
ctgcttctccaggttgtctaccaccccctcctcctccacctttctttcct
+7832749/1
CCCFFFFFHHHHHFHJIJJJJJJJJJJJJJJJJJJJJGIJIJJIJJ>FHH
@8481446/1
ctttttgaaattttttaataattggaacaattctatcacctttgaagttg
+8481446/1
CCCFFFFFHGHHHJJJJJJJJJJJJIJJJJJJJIJJJJJJJJJJJIJIJJ
@1448776/1
ggaacgttgatctggtctggagctggatgag
+1448776/1
?@@DDDDEF8BFFGFDBEGI<GGB@FB<EE<
@5790589/1
cttatcagtaatctcgaatctattatctcttggacaagttgttatattag
+5790589/1
CCCFFFFFHHHHHJJJGGIJJJJJJJJJJJJJJJJJJJHIJJJJJJJJJJ
@1449143/1
cttctctgcactgtgacagtcttcaagcactgagttagaataccaacctg
+1449143/1
@@@DBA;?DDBFFIIIFBFHCGHHHHHG>FEECE1?F@:?DA?GIIIAEB
@5087126/1
gctaatatcctaacgttatcaggttttgggtagttgggtaatattttgat
+5087126/1
CCCFFFFFHHHHHJJGIJJJJJJHJJJJJJEGHIIJJJBFHIJJJJJJJJ
@1449844/1
gtcggcagctgggaatcctttgtgagccacatcaatgttaaggaatggtt
+1449844/1
C@CFFFFAFHHGFIIHJJJCHHIE>FEEHIAGHAHGGEGCI@H<3DHI49
@3601301/1
ctgcggaccattagttgaagttccagccctcagataatcc
+3601301/1
CCCFFDDDFFDA?B@DGBHIHGGHJ@@GIBHGGD@GE@FG
@1450319/1
ccccaatagaccatgttggagtcaagcgtgtgaaagtatcacttggaagt
+1450319/1
@@@DDBDDFHHHFGGHIG<GG<EGIIIGFHHI@BCFH@FHFAFHEIIEHF
@1450569/1
gttgttgttgctgaggctgctgtggtctctgctgttgctgagactgttg
+1450569/1
?@@DDBEFHHGGHJIJBFGGGHHCGAHHGGEG>DDFH@CFIG<FFHBF>
@1451144/1
gtcagcttacaagccttagtaagcataaatttatggaagccataccgtac
+1451144/1
@@@DFFFDFGHHGGEFFGHBCBHHE@HCGE4E<DH3CEFHI39DGH08DE
@5089142/1
agcaagagaaggaagtgaggtacacagttgcagtcctgagctggtcttca
+5089142/1
CCCFFFFFHHHHHJJHIJJJHIJJJJJIJJJJJJJJJJJIJJJJHJJJJI
@3603073/1
gccatcctctcattcttagttgtaacaactaggggcaccatgacgatagc
+3603073/1
@CCFFFFDHDHFH@GGIIIIGBHHIJIJJIJJGFGIJJIDHIGGIGGGGG
@5089913/1
agctgcgacaccatctgatgcctggtgcggaggctacct
+5089913/1
@@@???D?FDFHHGGHHI4CEEHIIFFDEB<<@CDCHGI
@8482947/1
gtgatataactatgaagaatcatgtgataaaaaatagcagcagtcatcac
+8482947/1
CBBFFFFFHHHHHJJJJJJJJJJIFHIJIJJJJIIJJIJJJJJHIJJJJJ
@3603822/1
ctgtaattgcgataaggtttttcaggattgatagatacatcataatgatg
+3603822/1
@@@FB??D8?FAHIIIIAFHCCDHD3C@FGGIIGI9DHIE4B?D?BDBCD
@8483634/1
gggaagttttatttacattttttgcctgaacacattgggtcgccatacct
+8483634/1
BCCFFFEFHHHHHJJJJJJJJJJJJJJJJJJJJJJJJJJIJJJJJJJJJJ
@2172894/1
cgtctttctttcaacaaacacaagag
+2172894/1
@@@BDD>=AFDHDGGII9AFFCC@FG
@2865864/1
aaattctgctctgataaattagaatcatcccatagcaaatgatatttggt
+2865864/1
CCCFFFDDHHHHHBHGHGIGIGH@HF>DHCGFGIIE94CGF4?BGIE<<:
@6448137/1
ctctaattaagtaaaaactataaaaataataggcttttaaaataatacag
+6448137/1
CCCFFFFFHHHHHJJJJJJJJJJJJJJJJJJJJJJJJJJJJJJJJJJJJJ
@2867605/1
tcttgttttgcttctttttttgacctacccttgccgatagcaataaggcc
+2867605/1
CCCFFDDFHHHHGIJJEHIBHIJIJJJFGIIIHIGIGIBGGGHIG@@FEE
@2175091/1
cccagcagctcaatgtaggttaccacatcaacatcgt
+2175091/1
CCCFF?DDABFHHIJ9FGH<AEBHCEBE3A?EHDEED
@2867674/1
ctttctaatgtttcttcatttaaaaccgctgtgtctctttctttttttgt
+2867674/1
CCCFFDFFHDDCDHGHHIJJJGD<HIGGIIIEGBGH>FGE:BF<DH>FBG
@3607616/1
ctccttctaacttaatgcaagcttctcttatagctgtcaactcatg
+3607616/1
@C@DFDDDHBFHHGHGHBHHIIHGHBHH>C4F@FHE?CDFGB@DFG
@3607624/1
ggtctctgctgttgctgttgttgctga
+3607624/1
@C@DDEFFGAFHGFFB>C9:AF9EHC4
@2175688/1
ttcggtccgactgatgatttgaggttcttgtggaatt
+2175688/1
CCCFFDA<??FDFIBGHBCEA9CAH>F>GCGBA:??B
@6449908/1
ctcccatctgcatccttcttttccggaaagaacctagtgtgatggcgttt
+6449908/1
CCBFFFFFHHHHHHJJJJJJJJJJJJJJJJIJJJJJJIIHIJJJJJJIJJ
@2868829/1
gttgccactgctgttgttgaggctgctgtggtctctgctgttgctgttgt
+2868829/1
CCCFFFFFHHHHHIIJIJIEGCHBGFCEGGG1?<CFFH<DGHA9DDBBA?
@625919/1
ctggtatccaaaggcactgttttcaccggagga
+625919/1
@@@BDFDFDHDHHJJIGEGIJGGIGCHIB8AEC
@1452767/1
ggcttttggttgttccaggccttggtaaatttgggtcccatgctatggg
+1452767/1
@@<ADFFFH;FHFEGEIJEEHHGJDHHGHEF<DB@:?:?B>BFGGIIGG
@1452929/1
ccggtcttcactgcagcctgactggtgagaaccctcaccgctgtcatgct
+1452929/1
@@@?DDAFFHHHHBA3EBHIB;C9C<FAGG4EC?DEHEH6@DDAEH8B=@
@1453137/1
ttccgggtcatctacatgtcgaagcaatggtgaaat
+1453137/1
?<@ADFDDFFHBHIIBHGHDEHEFIGDGGE<DCGGD
@5794456/1
ctttggaagaagaggcttttatgttttcttttttaaatttcttatgtgga
+5794456/1
CCCFFFFFHHHHHJJJJJJJJJJHIJJJJJJJJJJJJJJJJJJJJJIIJH
@626722/1
ccacattttatgtgctgctaacctcttggcaatttttttc
+626722/1
@@@DFFFFHDFDHIEIEHEHEHGEFCHGECGF3C?CHIJE
@1453720/1
cttctgcttccgttccaccctttctgctgcgatctttgccatagcatagt
+1453720/1
=??B;?AABFFF3?G3A4C<FC@HHEH@B<EE;G@94B<FC9??FFG9BD
@626944/1
[truncated: 186,121 more chars]
