# Supplementary material for: Identification and comparison of key RNA interference machinery from western corn rootworm, fall armyworm, and southern green stink bug
Source: PLoS One. 2018 Sep 5;13(9):e0203160. doi: 10.1371/journal.pone.0203160 (PMC6124762; doi:10.1371/journal.pone.0203160)
Supplement: S2 File — (TGZ) [file pone.0203160.s012.tgz › data/fastq/sgsb/3_First-instar_FI_Rep1_aligned.fq]

@5572758/1
gccgtgtttggtagaagcaggatgacacttaggtcgtgcatggttta
+5572758/1
@@CFDDDEHHHFFIJFGIIIJIIIIIIIJJFGGDHAGHHGGIIGHEH
@6625005/1
cttttttatttttacaaataatccgtgcagtatgttttccaacagtcata
+6625005/1
CCCFFFFFHHHHHIJJIIJJJJIJJHIJJJHIJJIJJIJGIGDDA?BBCH
@5022729/1
cctaattgaagagccttttcccaaaatcataccattagatttattaattt
+5022729/1
CCCFDFDBHHHGAGEHIJFJCHEGEHCFHHIHCCGBDG9CCBDFBBDH@9
@8152448/1
gctgagatgaaggtggtctgctgggttgctggtcactgggttgttgccta
+8152448/1
CCCFDFFFGHHHHAFGFHIIIJJIJHJJJIJJFGGIIGIIGIJIJJJJHI
@5573599/1
cattgtttcattccgcagattaaaatttttaagtacgactaagtgagcac
+5573599/1
C@CFFDFFHHGAFFIIFFHGIHGGGIGIECGGGEAFGGHEG9DDGBHBFE
@1133646/1
gtagctttaatcatagttgatgtctg
+1133646/1
@C@DFFFDHDHGHGB@EBE<<AC9EF
@1685601/1
ccgccatttgtctataaatgatttttttcgagttcttgaa
+1685601/1
CC@DFFFFHFDDHGGIIIIGCGH>DEGHJJIG<FFIEIIB
@1685794/1
cttcggtccgactgatgatttgaggttcttgtggaattgtga
+1685794/1
@CCFF?BDH?FHAHCAEBEGHIBGIGIGGEHFGGFCCGHBFE
@5574994/1
gctagctttcttaaatctggttctct
+5574994/1
CCCFFFFAD?FDHIICGIGFFAHCDE
@2245582/1
cttcaacaaaattatcttcatatatttcagtaggatcataacgatggtca
+2245582/1
CCCFFADDAD?F8EH<FBGHEHHGIBC@HHFCHHFHFDHHIGIIJCGB>B
@567850/1
ctctatttcattgtgcattaatctatagaaaattttccagacagtattta
+567850/1
@CCFBDDFFHFADCGGBHIJIJIBICGIGGEHCEHIIIJIGGCGBGIJFI
@3915487/1
cttgaaatctgtagcccaatatagattccag
+3915487/1
@@@FDAD?DFFD4ACACEFHGHGH@DHCB<9
@2806644/1
gctcaggagaaatttcaatttttgcaaattgttcgtagtgaagaactgaa
+2806644/1
@C@FDDFBF?DDFGIIJJIIJJIIJIHIIHIEGIJCHIG>GFHIIIJJF<
@6118576/1
ctcaggagaaatttcaatttttgcaaattgttcgtagtgaagaactgaaa
+6118576/1
CCCFFFFFGHHHHJJJJJJJJJJJJJJJJJIJJJIJJHJJJJJJJJJJJJ
@3915814/1
ctctcgtgagccaacagtaagacatggtagatgaggatactttaatctaa
+3915814/1
CCCFFFD?FHHHHJJIJCHIEGJGBGG9C??BHGIJG@EHIJIJGIIIHC
@3915975/1
ccttagtagaattataaaataaatacaaatacagaaacttagttgccaac
+3915975/1
@@@?DBDEFDBDHIIGIIGIIFG?AHFHGG@E<FC>GHHCCFDHGE@D9?
@2248073/1
ctgttgtttcaattttggcagtatgcaaatattgtggacc
+2248073/1
?<?D>DD?A?DDDBEI@6<3A3AE>CA?<CFIA??EE>C9
@2807772/1
gcacagaataatcttgtatgatgtctcttttggactacaataaaagttat
+2807772/1
@CCFDBDDHHDFDHIFGGBHCJJIJJIJJIGHG3?FHHGGHIGGGEDFIG
@570578/1
gttcttgcctttgcagctgttgtggtggttgttgcctctgttgctgctga
+570578/1
@@@DDDDBFFHHDEC<AACC9?<CB2?;:CB?DHI@GD>FHECGIGC@<8
@2249049/1
attagtacttccgtcaacactgctttcatcttcagaagaactggtagaag
+2249049/1
CCCFFDEFGHG>FGIJIJIJJIIGGIJJJGGIIJJGGGFHHGGIBHI@H9
@6119806/1
gccaacagtaagacatggtagatgaggatactttaatctaatattatatt
+6119806/1
CCCFFFFFHHHHHJJJJJIJJJJJJJJIJJJJJJJJJJJIJJJJJJJJJJ
@3917065/1
gccatatttaacacacatttggtaaata
+3917065/1
??=DDDEFG?HHFIB@FE@FH9A<4?E<
@3917103/1
tgctgctcaatttaccttcatccttgttttcaaagttgataaataatatt
+3917103/1
CCCFFFFFFBFDHIJJJJJIJJIHJ@CHHIJIIIIJCGGHGGIIEHIJJE
@2808/1
cgtcctcctgccactcatcataatgaacaatatcttcttttgg
+2808/1
?@@DDDDDB8DHFGI?<CBFG>DFDB?EEHIIBEHEIGIGAB<
@3917244/1
gtgtgatatgatatgggttgctgtttacaccaacgataaaatcaggcttt
+3917244/1
??;BBD<4:DFDDG9FEADED><F@B?CEGAEHEF<@DGCCFF<B3@D@G
@3361863/1
cgacaaacgccatcctctcattctta
+3361863/1
@;?D;8A3CDFA=EGFFIIIFHF>:?
@6627081/1
ctcatgttataacattatgcagttcattacctaagatatttgttatgatc
+6627081/1
CCCFFFFFHHHHHJJJIJJJJJIIGJJJJJJJJJJJJJJJJJIJJJJJJJ
@6627345/1
gtggaattgtgacactttgatgttgtaaggtgctgaggcaagtgttggga
+6627345/1
@@@DDDDDF=DDHIG<ACFHCHCEHFEHGICFEHHIIIIIII:BDHGDIG
@7643817/1
agacatcagccaaactccagccaaaatccaaaggagcccactcgaattct
+7643817/1
CCCFFFFFHHHHHJJJJJJJJJJJJJJJJJJJJJJJJJJJJJJJJJJJJJ
@5576976/1
ctccaattgcattccctttcacactagggacatgaggtgaaattattgg
+5576976/1
CCCFFFFFHFFFHIGCHBGIGJIII@FE@FFFGGGEHFGCAFHGHC>>F
@5577061/1
tatcaagtaggcaccaatcaaggcctccacacaatcagcaatacttttgt
+5577061/1
@@@FBDDDBA>FFIGEHIJJIJIBGEGGH>:CCG@HIII@GGIGGGEA>D
@6629010/1
ctttgactaaatactcctgaaggagtgatatcggtgtttttgagctcata
+6629010/1
CCCFFFFFHHHHHJJJJJJJJJJJJEFIIJJJJJFGCHIJJJJJJJJJJJ
@8157159/1
ctgccatttctctatttgcacttagttactcagtctcacagttagttatc
+8157159/1
CC@FFFFFHHHGHJGIJAHHIIJIJFHFHIIJJHIJJIIF9CGHBFH?FD
@4472484/1
gataaattagaatcatcccatagcaaatggtatttggta
+4472484/1
@@@FFFFFHFHFHIGGGGGJJE@GC<AC@FHCAHIHG?F
@4472839/1
cacgtgaaatctttaggctgcagctca
+4472839/1
@@@DDFDFBDDD<AEA<EEHIIFGIIG
@2808649/1
cttcaattaatttctgatttttattaacaatagattggttgtaacgattg
+2808649/1
?@@FDDDEHAFDHEFGFGAECG9D>FHEF<FAFHIIGDHEHB>DGEGI3?
@6121106/1
gcctcttttaccattgtacgagtttgagcatcattcattttcttcattgt
+6121106/1
CCCFFFFFHHHHHJJJJJJJJJHIJJIJJJJJJJJJJJJJJJJJJJJJJJ
@4473083/1
ctgtcatctaataattctttagcctctaaaccttcatcttta
+4473083/1
<@<DB?;DFD?F<AFFFF>:B<4?BC3:AF3AEEB?EHGAE>
@5578767/1
ctgctgtggtctctgctgttgctgttgttgctg
+5578767/1
@@@DDDFFGHHFBHJJJG>FHHHBFGCGFGHI<
@2809692/1
cttaatcatacaataattagcttaatattagaaatcttaataaataggac
+2809692/1
CCCFFFFFHGFHFIIJGIIGIJIJIIJIGIGGFIIIFGGIHHEEII@EHH
@2251723/1
ctcatttgaaaacgtggatctccaaggtctcct
+2251723/1
CC@FFEDDFHGFFHGBGFFECEEBHGBFCH<?F
@6121935/1
caagttgtgaatcaatttcaggatacgatctggtttacaattagaattta
+6121935/1
CCCFFFFDHHHHHJJJJJJJJJJJJJJJJJJJJHIJJJJJJJJJJJJJJJ
@2809908/1
ctctgtacttcctcctcatagttccacaatgagtaatttcaatttttaat
+2809908/1
@<?DD;DEDHFHF>EGGIB>BIEFGCHA?CH>?EFG@FFF?9<DBHE3??
@2810150/1
ctccaagttgtgaatcaatttcaggatacgatc
+2810150/1
@@@DDB322CBD8<FFACD9EAC3<BAC@GF8C
@572284/1
ctgggaacaagaatgctgttaatgcctccaagcttaacattgattttaag
+572284/1
@@@BDDDDHD?DDGBEEF4CF<HE@<FEEGG<FFBCFHIHDHBAGHI93?
@4474282/1
cttccagcatagcttcaatttcattgtcgcttatgtcaaattctacttct
+4474282/1
@@@FDF>BFHADBHIBH9I<CHFG>A4C<FEGIIB@:CB4?FFG<BF<GC
@7138031/1
gtggaatgtatgacgatgatttgatatctatatttctcattttttctgct
+7138031/1
BB@FFFFFHHHHHJJJJJHIJJJCHHJIJJJJJJJJJJJJJJJJIJJJJJ
@573294/1
tttctatatccatcggttcttcttcttttttccacgtgaaatctttaggc
+573294/1
CCCFFFDFGHHHHHIBDEIHIII@DHHHGII>BCGEGF@7?@9FFHIBGI
@7645437/1
cttactttaaaatcaaaatccttcatttctcccgatacaatttcttgttt
+7645437/1
CCCFFFFFHHHHHJJFEACGHIJJJJJJJJJJJJJJJJJJJJJJJJJJJJ
@1140724/1
gccaatagctgtgggttatatggtgattgatgccattcaactttgcatta
+1140724/1
@@@DDFFDHHGFFGGIIGGII@HEDEHHEHGBCGGHJJJGIGIIIJFEIG
@3364354/1
cttcttcattggctgaatctttatttgtttcatcgtcagtatcatcagca
+3364354/1
?@@DD4BDDHHFFIIHII9C>HEHGC>4CEHGDE;?CGDCF@DGGGBAF>
@3919881/1
gtcctcctgccactcatcataatgaacaatatcttcttttggattagtag
+3919881/1
@@@FFFFFHGGDHJJJJJICI@GGIIJJJJJJJJJJCEBGCDAEGG<@FI
@7646535/1
gcatttctttcagaccaaaatttctttgtaaacaagttagtaaaatagaa
+7646535/1
CCCFFFFFHHHHHJJJJJJJJJJJJJJJGJJJJJJJIJJJJJJJJJJJJJ
@3920088/1
cttcaaatagtacttcaccaaaaactttgtcagc
+3920088/1
@@@DD?DDB>AFDGEEGEHI=CFGHCH42AFEAC
@1141739/1
attaatggaattgggaacttgactaataacctggctattataaatttcag
+1141739/1
@BBFFFFFFFHHHJJJJJJGJJJIJIIJIJIEBHIIIJEGJJ>DHECGED
@1141813/1
tgcgacaccatctgatgcctggtgcggaggctaccttgccgtaggaaata
+1141813/1
@@<DDDFDHFHHHIJIBHGGHI?FHIDGGGEAFH9BFHGGGHGC=3=;E@
@5028907/1
ccaggtttataatctccttctaacttaatgcaagcttctctt
+5028907/1
@@@FFFFFHHF?FHIIJJIGJIJJIIJJ@>HEBECCHGGIGH
@6123155/1
caacatatttcaacatgtatccttttgggcggtaccatggtataactatc
+6123155/1
CCCFFFFFHHHHHJJJJIJJJJJIJJJJJJJJIJJJJJJJIJJIJJIJIJ
@4475002/1
gtactatcttcaaagagaaaaagtgcaatactagaattttattcagtata
+4475002/1
CCCFFDFFHHFHHJGEEIJJIGIDHGIIJJJJIJJFEH@GDDFHIEFGIE
@5580999/1
cacttatcaggttgtatactgatttcataatgatgtacgaaacctcgagg
+5580999/1
@@CFFDFFHHGHAGIJJIIIIBGFIDHIJIJIDEFFF@H83DE>DGIIII
@4475602/1
attctcaatgatttcctccttccaaaaaaatacagcaagtctggtaaatt
+4475602/1
@@@FFFDFHHGFHJB>FHECGEHIJIG=AA??DDFFB;;?D>@A4?FHEG
@6124718/1
ctctgtcgaacagcttccacagcttgtctgtaattgcgataaggtttttc
+6124718/1
CCCFFFFFHHHHHJJJJJJJJJJIJJIIJJJJJJJJJJIJJJJJBGIJJJ
@7139203/1
ctcttgaggaagttggtgtagaggtgc
+7139203/1
=??DDD:BF?CCFHGGGGH<CAEGFG<
@2254769/1
gcttgctgttgttgctgctgctgct
+2254769/1
@@@BB?BD?FDFHIGHG>A>BHHFD
@6631569/1
cgctcaaacatgcaaatgtgacattattgactaaggccgatctgaggtct
+6631569/1
CCCFFFFFHHHHHJJJJJJIIHIJJJJJJJIIJJGJJIJJDIGGGHBHFH
@4476963/1
ctgtgatcttgtctaagattgctttcgctgcggcatgctttgcttctttc
+4476963/1
CCCDDFFFGGGFHIBGIFHJEDEGIIECDGFGE@FB>GE<BGIICEGFG=
@575816/1
tttaactgacaacattcaatgttctg
+575816/1
CCCFFFFDHFGDHJEHHGHIHBHCBH
@3365538/1
gttataaatgtaggaagttatcaagaaatctaagattgcatca
+3365538/1
@@@=DDDDFCFHFGG>G2ACBEF?C3<B@CFHEHE>FCE4EBH
@1144102/1
gtaggaaataagaaagcaagagaaggaagtg
+1144102/1
@??DDBFD>FD>FHGG@G<?@FGGBE@?E<C
@2256083/1
ctcatgttataacattatgcagttcattacctaagatatttgttatgatc
+2256083/1
@@@DDFDBFFFHHIJJIJGCJEHIEAFIEGIIHGG@FAFGECIGHEGBII
@1145160/1
aacaagttaaaacttatctactaattaatataggttacttcgcttatctc
+1145160/1
?@=DDFDFHFGA<EHIBHIJIGGIIIIEHE?HGE<?EG?EGGG<FGGIHF
@3922829/1
ctgctgtggtggttcttgcctttgcagctgttgtggtggttgttgcctct
+3922829/1
@C@FFFDEFCFFFHJJIBCHIIIIIEEHCH@DCFG=1:BDGG:FCCH@GI
@7648852/1
ccgaggtttaaattttttccgctgtagtacaaatttctatttccgattat
+7648852/1
?@@DDADDHDFFHDHDBHGGFBEFF@CCFHGGHGIGHE?FDGDGGBGIFI
@7140091/1
cctcagagctaccttggcagctgctaattttgcttggtgtttgttttctc
+7140091/1
CCCFFFFFGHHHHIIIJJJJEHIJJIJJJJJJIJJJJCHCGGHDGHIJJI
@4477597/1
cttctgttgtttcaattttggcagtatgcaaatattgtggaccatcactt
+4477597/1
@@@DDFFFHHHDDHBBFGGIGGHICE4CCHGII@GFDIGHCDGBFIGGHH
@5583674/1
ccaatgtttctagcctttcataattcataacgtcattagcagagctcgct
+5583674/1
@B@FFDDDHHHHHIGIIIIJGJGJJJJEGHIEEGEEFGGBAD;GC@HII1
@5032802/1
ctctgctgttgctgttgttgctgaggctgctgtggtctctgctgttgttg
+5032802/1
@@CFF;DDAFFHHJIEAEHIEHEEDECGGG>FBG>CBFHDE0:<BFGDH@
@4479237/1
cccgatcaggcgctgacctggcggtagctttaatcatagttgatgtc
+4479237/1
CCCFFFFFHHFFHJBHGIIJIIIIFGIIIIGJDH@HEEACGHEFGDH
@2813469/1
catcaatgttaaggaatggtttccaaccaataattgcagactggaagaaa
+2813469/1
CCCFFFFF?FDFGGIFGII<EFGFDHIJGIIEIJJIGIGIIIIEHIFGGI
@2813726/1
ctgttgttgctgaggctgctgtggtctctgctgttgttgttgttgctgag
+2813726/1
CCCFFFFFHGFHFJJJJJGIIGIIHJJGHGH<@EF>FFH:FG3?DB<?4?
@2258213/1
ggtgcatgtaatactttgtagatatcagacatttcttcagggagaatttt
+2258213/1
=@:DDDDDC<CFFGGIIGGGFH>BEHEGIG>AHIGGEE<EHGIGFHGGIE
@2258385/1
cttcagtaaataacaaagaatggaag
+2258385/1
@@@BD;D8<DHB?F@@CFCGGABF<F
@2258616/1
accatgacaatagctttattctcattaaggaattccggtttctcaaaaca
+2258616/1
@@@FFFFFDFHBHGBGGEGIGIJIGGEAF@?BFGGEHEDEBBFH<::3B?
@578455/1
ctaacttcataaatgcacagagtaggttattgtaaggttttga
+578455/1
@CCFDFFFGHHHGJJIJJJJBD:CFACF>HHIIBHHE::EDHF
@13293/1
tcggtttcgtaggcaggtggaggccatcgcctggtcatgcataattcttg
+13293/1
@CCFDFFFGFFGHJGGGEHHDIICGECGEHEDHI>FHJJE9FGAEHHBDH
@578838/1
ctatcctctggaggaattcctttaaactgatccatgatcaatctcatagg
+578838/1
@@CFFDDFDBHDF7@GEGGCGI@HGHCHE<CFF>BFIBHGGIBHCFBD99
@578882/1
cttgtgctcctgaccaacttgaagacaaggtaaatgaggat
+578882/1
@@@DD?4ACDD?FDAB3ADGHHIE@CC?C@CDG9?CDB@C:
@1148636/1
ctgaaggttgtattgttctggtatta
+1148636/1
@@@D?DB=DFDHHDHFGFHE3AFCE>
@1148922/1
ataagaacaatgagtaagagcttgcaagaggtaacttctgtcttgaaatc
+1148922/1
@@@FBDFFAAHHFHEI4EGIIGEIJIIJJIJED<GIGIIIIIII9GGGGH
@7141999/1
ccacgatttcggcagcttttacctcattttcactcagaagaaataatatc
+7141999/1
CCCFFFFFHHHHHJJJJJJJJJJJJJJJJJJJJJJJJIJJIJJJJJJJJJ
@7142211/1
ctctctttcccgatcaggcgctgacctggcggtagctttaatcatagttg
+7142211/1
CCCFFFFFHHHHHJJJJJJJJJJJJJJJJJJJHIJJJJJJJJJJJJJHHH
@6635922/1
cgacaaacgccatcctctcattcttagttgtaacaactaggggcaccatg
+6635922/1
CCCFFFFFHHHHHJJJJJJJJJJJJIIIIIIIJJJJJJJIJIJI<FFHIJ
@7650621/1
aaataatcaagtaaaaagaaaagaaaaataaaataaaaattcatcaaatg
+7650621/1
CCCFFFFFHHHHHJJJJJJJJJJJJJJJJJJJJJJJJJJJJJJJJJJJJJ
@6128518/1
ctcttgttttgcttctttttttttgacctacccttgccgatagcaataag
+6128518/1
CCCFFFFFHHHHHJJJJJJJJJJJJIJIJJJJJJJJJJJIJJHHHHHHFF
@7651338/1
ttcatgagttccactttcacaatcaattaattggtaacatggtaaaatac
+7651338/1
BB@FFFDEHGGHHJJJJIIJIJJJIIGIJIJJIJFFHIJJJIBDGGGIII
@8166420/1
ctcagagctaccttggcagctgctaattttgcttggtgtttgttttctcc
+8166420/1
CCCFFFFFHHHHHJJJJJJJJJJJJJJJJJJJJJJJGGGIJJHIJJIJJJ
@1150824/1
cttcattttcggtttcgtaggcaggtggaggccatcgcctggtcctgcat
+1150824/1
CCCFFFFFHHGHFDHIIJJEGICHG?FGE3D7GCGHGIJBGEFC88@DFG
@3927091/1
gttcttcttcttttttccacgtgaaatcttt
+3927091/1
@@@DDDAD4DHFHGHI;EH@GGG9?C4?CBC
@3927336/1
cttgcctttgttgctgctgtggtggttcttgcctttgcagctgttgtggt
+3927336/1
CCCFFFFFHHHHHIGJJJFIIIGHI@FHIJIEGGIJBGEGGIIIJB@FHD
@6129849/1
ctataaatgtaatcggtggcgtgtaatcactgctgaggcttgaacaagcc
+6129849/1
CCCFFFFFHHHHHJIJHIIIIGHHIJIJJJJJIGGIIIJJJIGIIIIIIJ
@14075/1
gagctgcgacaccatctgatgcctggtgcggaggctaccttgccgtag
+14075/1
@<?DBDDDFFAFA;4CF?FDH?F@F?9C<0DAFBB.BDBDED9FEBE=
@5034122/1
tctttatttactagaaactgctcttcttttttaataagttttttttggga
+5034122/1
@@BFFFFFHHFHHJGIHIJIJIIJIJJEGIIIAEHGIIGGGIGHIJHEG@
@14439/1
gttttctccaactccgacaaacgccatcctctcattcttagttgtaacaa
+14439/1
@@@DFFFBFDFGAGHIGIJBGGEHGGGIIEGCFDFGCHIBCHIEHHIIEG
@3368320/1
gcctgtataaaatacaaggaagacagacagcctgcctccaaagagaagct
+3368320/1
CCCFFBBFHGFGHIIIJBGC>BDHEHG>GE;DAF9?<?FGG>BBFACD@F
@5034663/1
tgactctaactcttcttccatccgctagtt
+5034663/1
@@@DDDEFHFFHDIBGHIDH>HDGIFJ<9<
@5034850/1
aagaaaaaaggttcttttacccccttcagaatataatagtttcaactcat
+5034850/1
CCCFFFFFHHHCHEHIJJGFIBFGI<CAFGBGFEHB>AG@GGIGIECGCG
@3368778/1
tcaatggttgctgctaaatcttcaagtacatagtacataactttagctgt
+3368778/1
@@BFFFFDHHGAHIIIJIJJIIIGGGJJFJDHIFH?@FHHI9?DFHDGID
@3368800/1
cattgcttgaggtctggtaattggagcggcttg
+3368800/1
@@@ADBDDHFAF<AEHH>IHBHGBCAFF6:FH6
@581419/1
ctcattaagaaaataataccagcatttcttaaagttgtgaaaatcgtgt
+581419/1
@CCFFDEFDBBFDGGGGEG9CEHII@CHC>B9E@CG<CFEDA?DDEBDB
@4482359/1
gtgaaggtcctgtaaaatagcttgagaagccctttgttttccttcttttt
+4482359/1
@@@DADFBHBFFFDHIJFIGIIJJFIHIJCEHCIG<?FGEIGGGIJJIII
@8168880/1
gcacgagctaaaagacgaatatgattaaactgaacaccaatagagtcttc
+8168880/1
CCCFFFFFHHHHHJJIJJJJJJJJJJJJJJJJJJJJJJJJGIIJJBFHIJ
@4482771/1
gtgggttcatgaattgctccctccacctgaactagttcatatttcggagt
+4482771/1
B@@FFDDFHHGHHJJGIJIIJ;FHEHCCEDDHGEHIIIIIDGIIFHEG@6
@1696327/1
ctcttctcttggtgttcaacaaatctcttaatgatatcagtcagcttaca
+1696327/1
CCCFFFFFHDDFFGGGGGEGII3CDHGEH<HCGDFD9EBFCH>BGGGJGG
@7143579/1
ctgagctttataaaatgcagtggccgacacatcaatattaagcatcatct
+7143579/1
???=D;DDD4CDDDEEEB:<F?BCEE:@EDDDEDD>C<DDI4BDEEIIII
@3928430/1
gtccaatcttcaattgttttaaagcacatttggctgcggtacatttagct
+3928430/1
@CCFFADFHHGHDIFEGIIJIGEHHIGIIJJ<EGEHIIJ?<DGIEHC>FC
@6133358/1
gggcaccatgacgatagctttattctcattaaggaattccggtttctcaa
+6133358/1
CCCFFFFFHHHHHJJJJJJJJJJJJJJJJJJJJJJJJJJJJJHJJJJJJJ
@5036156/1
ccactatctaaataaatagctgcagctaatgattcaaataagtcaccaag
+5036156/1
BCCDFBDDHHHAFHDGIGDICGHGJJIABGIIHI@G?:9C@CCGB@C<GG
@5588343/1
atctagataataatgcctcagagctaccttggcagctgctaa
+5588343/1
?@@DDD?DHFDFHGEEF<FFF<??B<CDAHH<GCH19?@>FC
@6637729/1
cacaactaacaatgggccacaactcatattgatcgtcaaatgaaacatac
+6637729/1
CCCFFFFFHHHHHJJJJJJJJJJJJJJJJJJJJJJJJJJJJIJJJJJJJJ
@6638264/1
gtcagattgcaagttgagtgtaaaatcgataagttaacaccaccattcta
+6638264/1
CCCFFFFFHHHHGHJIJJHHIJJJJJJJJJJJJJIJIIIJJJJJJJJJJI
@2818709/1
ctcattacaacatccagggccattatcgcatcatacggaatctgccgagt
+2818709/1
CCCFF?BDFDHHHIG@FIIIJIIIJIIIIIIIGIJDDGIIEC4?B>FA;5
@8172390/1
ctgagctttataaaatgcagtggccgacacatcaatattaagcatcatct
+8172390/1
@@@DD<D;DHF?AGGBEBHB<FDE?@@CCFGIGGIGGCGHIGGIGIIIGI
@6638678/1
gatgaggatactttaatctaatattatattgactaacaaaatatctttca
+6638678/1
CCCFFFFFHHHHHJJJJJJIJJIJJJJJJJJJJJJJJJJJJJJJJJJJJJ
@4484417/1
ctcagagctaccttggcagctgctaattttgcttgg
+4484417/1
?<??AB>AFDDDF<C9A@@?F9CC<9??FEE3<:::
@1153414/1
ctaacgttatcaggttttgggtagttggg
+1153414/1
?@@DDDDDBHDH?FCCFEF:CACFA??C1
@1153677/1
ctcttgttttgcttctttttttgac
+1153677/1
@@@DFFDFH8<DFGHIIGHCHE:?C
@1153712/1
ggctggcctgcttgtggaaaaccaccacaaatccacttggaaaactgttt
+1153712/1
8=?BDD<DDDHADB;EGHIIIFG?DEHGIIIEII>BHGB<DFGG3??8BD
@2820533/1
ctcttcttttttaataagtttttttttggattttaatatttccatttgtt
+2820533/1
CC@FFFFFFHHFFGEGCFHFGGDEHGGJI38=FHHIHGIEII@>EHEHHJ
@8174591/1
caaaactcattaaatatttctgtaagcgaagaactgaggtaaaaataaaa
+8174591/1
CC@FFFFDHHDFBBAEEHIGGGHGGHGGIIIEHIIGIIG0??FGGHGGHD
@584924/1
catgcctagacttgtgcaccagctaaagaagactt
+584924/1
CCCFFDFFFADHDG>GHIIIJIGFHCGC@CF;G@4
@2821777/1
gccacatttccaaggcctcctgatatcaactgacaattccagcaataatt
+2821777/1
CCCFFFFFGHGGHGH?GEHIJIJJIG<HHIGGGHGGIJJBG>DDHGGIHG
@2822233/1
cctgcagctccctttttgcagcttcttcaagagggatgggctctgaaggt
+2822233/1
@CCDFFFFHHF;AEBHIJJJIJFAEHBHIII<GGB>3BDHGIBG>?8B>8
@6641153/1
gcagtaacaagattttcacatggctgcccctttattatccctttcagtgg
+6641153/1
CCCFFFFFHHHHHJJJJJJJJJJJJIJJJJJJJJJJJJJJJJJJJJJIIJ
@8175970/1
ctctctttcccgatcaggcgctgacctggcggtagctttaatcatagttg
+8175970/1
CCCFFFFFHHGHHJIJJIJGIGHJGJHIIJIJ;FGHCHIJJIIIGIIAEH
@3932053/1
ctccaatcgcattccctttcacactagggacatgaggtgaaattattggt
+3932053/1
CCCFFFFFDHHGFIIJJJJJJGHHIJJJJADHHBHGGHG@B9?BDGHGH9
@2264734/1
gcagggaacggcgacataggtgtctgctcttc
+2264734/1
?;?BDD?DHHHHGA:@GBBE?G<FHIGI9?FH
@8177072/1
ctcattttcactcagaagaaataatatctcagcaccaattttatgatttc
+8177072/1
@@@DDDDDDHHBDHI@<CD@FHEGHEA?HGBAFBAEEBGHG@BG@D?DB?
@6134403/1
aggctggcctgcttgtggaaaaccaccacaaatccacttggaaaactgtt
+6134403/1
CCCFFFFFFHHGGIIBDHCHEFGGGGGEGGIIIIIIIIIIIIIHIIIIDE
@8177870/1
cttggaaggaagacttcaggtaacgaaacatagactctacctgatctgga
+8177870/1
@@@DDDDDFFDH?GEGIIGG<CFGGEIGEGGIIGHGIGIIIII?FBGAF@
@2266131/1
gtagcatactttatcgtaacggtcatttctttttcttgatctctttcatt
+2266131/1
?=?BBDFFDHHBBEEEF9CFGGFGEHIIGHEGDG;DCF<GDH@F>GEGGI
@1155292/1
atgcagttcattacctaagatatttgttatgat
+1155292/1
=??D??;DFHGHDE@D:CFC<4EHI<AFEHI>B
@7657295/1
cgcacaacaaacacttggggagttaaatcaacatcagctgagatatactc
+7657295/1
CCCFFFFFHGHGGIJJJJJJJIIIJJJIIJJIIJGIJJJJFIIJJJJJJG
@7657957/1
ctcacccatgttaaattttttcagaatcatgtgatttttcttcctttcaa
+7657957/1
CC@FFDE?HDCFAHBFBDHIGICDICBGGIGHG?FHFCHAGFHBFGHB9B
@7147126/1
ctctggaggaattcctttaaactgatccatgatcaatctcataggatgtc
+7147126/1
@CCDFDDDDHHHGGIGGIIIB?HGEEGEHGEGIDGGIGGICGHGIGIIHI
@2823672/1
ctctgataaattagaatcatcccatagcaaatggtatttgg
+2823672/1
@@@FFBDDD>DDFEHG>:C4ACE>BC<CGGCHHE::F9@EG
@8179781/1
cattctttcaaaaaaaactattcgtaggagtaaaacgtaagtggaagcat
+8179781/1
CCCFFFFFGHDBBEGDHIIGIIGIDHDEFG?DHGHII?FGGFGHBFEGGI
@587810/1
ctgcatttgggcaggtcttcttgtaacattgcagactctgtacttcctcc
+587810/1
@@@FDFFFHDHGHJI;BG>HDHHHGGGEHGGEHGGGGGCHBFHIGGIGGI
@1157290/1
cttcttttttccacgtgaaatctttaggctgcagc
+1157290/1
C@@FFFFFH@DFDGII?;EHIBCHIID>FEHIGG<
@8180820/1
ctaccactcactatactactttgaaattgattactcaccaattcactccc
+8180820/1
CCCFFFFEHHHHHIJJIJJIIJJJJJJJJJJJJJJJJJJJIJJJJJIJJJ
@1700390/1
tggtatttcttttttccaaattgcctctccattcaattgaagaag
+1700390/1
@@CDDD?DHGFHDHEEG<<FFIEGHIIIDHD>@GB4CFEEHBE93
@6643374/1
ctagtataaagattacttctaccatcaaaaacaggtttaaggtttccaaa
+6643374/1
@CCFFFFFHHHHHJJJJJJJJIGGJJIIJIJJJJJGHIIJIJFGIIJIIJ
@24392/1
cgaggttacattctctcatcctaaacctttttaaaacctcttcttgtttt
+24392/1
@@@DD@;DFDDHDIGIIIC<A@EGHIC@EGBEGIGGI73DEHGG>F44BF
@5592454/1
ctcatttctgataggttctgcaatttccaagaaactttacttttcacaaa
+5592454/1
CCCDFDDADFBFBHICFHIIFGEJCHGIGIGI9ACFHIGGGGIIJJIIJI
@5040928/1
caatgtttctagcctttcataattcataacgtcattagcagagctcgcta
+5040928/1
CC@FFDFDHGHHDFHFHI9EJGIHJIG9CFIGGGGE>FEHH;?3DGGII?
@8181913/1
tggatgaggaaatttttcataaagaagtcgaatactgttcttaggaatat
+8181913/1
CCCFFFFFHHHHHJJJJJIJJJJJJJJHIJJJJJJJJIJJJJJJJJJJJJ
@24655/1
ctatagatggaacgttgatctggtctggagctggatgagtgacatcagcg
+24655/1
@C@FFFDDHHFHFGHIIJIIEIHIIJEI@FA@HIIGIIG9B@DGIGII9@
@2267596/1
ctctgtcgaacagcttccacagcttg
+2267596/1
C@@FF?D=AFFHFC@C<GEHIJFG@H
@2267654/1
ctgcaattcttggttcaagatcattttaaactgtccttctgacacaccat
+2267654/1
CCCFFFFFGHHHHJGIIJIJJIJJJJJIGGIJJIHEHIIIJIIGIJJ<;F
@5042219/1
gtatatttatgctcacttcaccaacattcatgaataatggaaaatcacat
+5042219/1
CCCFFFFFFHHHDGGIIIJJJIIJGEHGGIIJIJIEIIC>FC<D>GICHI
@3373739/1
ctcattaagaaaataataccagcatttcttaaagttgtgaaaatcgtgta
+3373739/1
CCCFFFFFHHGGH9FGGICIIJJBGGGJE?AFFH@DGFF>HD>B?GD?D9
@1159700/1
cacgacctttggattgaatataagaccttgttgttttagggtaatca
+1159700/1
CC@DFFFFDDDFFEGHEIJIB@HHIEFBBF:?F@GHIIIJG9BG<BF
@4489289/1
aggccgcacatgtttgtgcttctgaagaggacatccccgtaccataacaa
+4489289/1
B@@FFFFFHHFHDHBHBECFHHBHIGHIIEC=DC>D;DG@DH?BAAE;FD
@1160112/1
taaacgtcttcccttgatttcctccagcacctcttctttgtctccaaccc
+1160112/1
?<@DDDADBC<FDG<AC9CFEHGIGGGGIGD?DFHGHIH>?DH4DA??DD
@1160286/1
ttcttgtggaattgtgacactttgatgttgtaaggtgctgaggcaagtgt
+1160286/1
@C@FFFFFDFFHFJHIJFIIJIIJGCHIHIIIJJFEHIJJBHHGICG?GH
@3935626/1
gcctataagaacaatgagtgagagcttgcaagaggtaacttctgtcttga
+3935626/1
@@CFDDDDHHHFFIIJIJEFHGCH<@GG=BHHHGE3:?DAHGEBFHGGG>
@7662101/1
ctggggaggtggacctctttgtgcccatggagtttgacctctaggaccag
+7662101/1
CCCFFFFFHAFFHHIJJJJJJJJJJJJIJJIIHIJGIJIJJJIIJIIGGJ
@1160696/1
gccacatcaatgttaaggaatggtttccaaccaataattgcagactgga
+1160696/1
@@@DDDDEHHFHDGF4AF>FG@CCF>@?49<@E@<CFBBHE49:DHDG9
@1702245/1
tcaagttcacgaggagtattcttggaaacaattttataattattggatat
+1702245/1
C@@FFD>DFAH?FAFH;FEHIJ@FCECFHCG@CEGG@FE>G>@FGGD<FC
@2826164/1
ctcttcttcaaatccagaattaaaagcttcttttccaattgg
+2826164/1
@@@DA?DDFF4DFHEGIGEHGEBH?C<A<<?FAHBEC9<4?D
@590601/1
cttgtttttcaggtcatggcagactctgagaacttttaacaatgactgac
+590601/1
@CCDDDDFHHBAH>CFEEHGGCCHIGIIICHIEGGBDDGH@>F<BF@49B
@1703000/1
gtttcattccgcagattaaaatttttaagtacgactaagtgagcacacta
+1703000/1
@?@DFDFFAFD6CDFEGGIGIFHIBHEEG9ED?@F<GGG?4?<9D>@FGG
@2270693/1
cagaattttcgtttggagcaaatacaatgtatttgctgtctttgtgtctt
+2270693/1
B@@DDFFFHGDFHEHBGHIJJJJIJGCHHHGIJJIIJGIJIEGIHGGEHG
@26893/1
gtgacattattgactaaggccgatct
+26893/1
@?@DDFFFDFGHFEGGGEGIBEEHHD
@4489453/1
cctgccactcatcataatgaacaatatcttcttttggattagtagaaaat
+4489453/1
@@@DDFFFGBFHFJEIJIJHAHHIHHEHIJJIJDGHHGHIGIFIIJJIJB
@2271397/1
ctagctttcttaaatctggttctctaatcatctgattagtagtaacgatt
+2271397/1
BB<DFDFFDHGGHJGGGBFHHGGG@HGHBEEFFHCGDEHEGGBDHGIE=D
@4490593/1
gtctgtcaattcaccaggtgatatatttttgcacctgttataaatgtagg
+4490593/1
CCCFFFFFHDDFHGGGG<CBEHIIII@FGH<FIIGIGGIJIJIJGJEDGG
@5595632/1
ctcagagctaccttggcagctgctaattttgcttggtgt
+5595632/1
@@CFFFFFHGHHHIIIIIIID@GGE>HGBHIII@CE9?1
@2829252/1
ctcttttgggtggaatgtatgacgatgatttgatatctatatttctcatt
+2829252/1
CCCFFFFFHHDHGGIJJGGHIIJIIJJIJJJGGIIIJJIJIFIIJJJIII
@1162690/1
gccacaactcatattgatcgtcaaatgaaacatacctcatacgactctaa
+1162690/1
CCCFFFFFHHHGHJJJIIGCHIIIIIIJBAHIIJJ>GHGGEHE?D6GGHI
@8186803/1
ttcttcttcttgcaaaggatgtggaggataatttctccaaacattctgca
+8186803/1
CCCFFFFFHHHHHJJJJJJIJGHIJJJJIHHIJJJJJJJJJJJJJIJJJJ
@30525/1
ctctttctcaacaagatggtacctagctctaaatgccacaagatg
+30525/1
1?@DDFFFFADFDEGHGEGCJ@HIIIGIIJJIIGIHGIFFAH<BG
@6139415/1
attaaggtatcctcatttaccttgtcttcaagttggtcaggagcacaagc
+6139415/1
@@@DDADDHFHHHJIJJJGIHIGGHIHHIGJJCFHIEGIGIGIGIGIGIJ
@593198/1
cccatttaaacatttgtaaataaactcatcttgtaatttagcacattcat
+593198/1
CCCFFFDFHHDHBFHEGIIGGICCH9FCHHG@F?<DAGFEEFHIIGEGHH
@593589/1
cagacgtattagagcatagatcagaattatttttattaat
+593589/1
@@@FFDADAFDD>FHHGAHDEH>FCHIAFA4C4EA<C44<
@593700/1
gagagtaattcgtcgcgcattctgttgtatatttatgctcacttcaccaa
+593700/1
@@@FDDDFFHFACFGGEGGGEGHG<:CBBHF?BAGGIIIIIEC9DFGCCH
@6648535/1
gtcagcttcttaatgcatctctgcccagccacaatgttacaaacctctag
+6648535/1
CCCFFFFFHHHHHJJJJJJJJJJJJJJJJIJJJJJJJJJJJJJJJJJJJJ
@8188933/1
tcctcgactgccccgatgttggagcctatgctatccgtagtcgaggctgg
+8188933/1
CCCFFFFFHHHHHJJIJJIJJJJJJJJJJJJJJJJJJJJJIJJJJJJIJH
@2831198/1
tataaatgtaggaagttatcaagaaatctaagattgcatca
+2831198/1
@?@DDDDDHFDH<GGG<GGH>EAF9CHHICGAAHHEBBDCE
@5046736/1
ctagattatcccttctgaagacagga
+5046736/1
???DDA?DDD:CDBEE4CE@E@FE1C
@7667219/1
gttttggagaattatcaaagagaattattgaattcaatatagcaaacatt
+7667219/1
B@@FFFFFHHHHHJJJJJJJJJJIIJJJJJJJJJJJJJJJJJIIIGGDHI
@7152615/1
ctcatcttcatcatccaagccgtaatgaatggtgttgctttcgcagggta
+7152615/1
CCCFFFFFHHHGHJIJJJJIJJHGJIJJDIIJEGGHIJIJIJJJJJJJGH
@3939647/1
ggaaataagaaagcaagagaaggaagtgaggtacacagttgcagtcctga
+3939647/1
@@@FADDDHFHFHIJJI>;3CD@FGGEH@GI;EH>DHIIBDGC>DFGGF9
@594618/1
gtttacccagagaggaaatagtattttttcttc
+594618/1
@@@DAD8=DFA?FE1BEG@F@CCC9?@H6:1?4
@2273734/1
gtgaaaagaatgatcttccaactgtcacaaacctgttagcagctggtt
+2273734/1
@@@ADDDDFFBFF9EFI43<CGFFHECHFH?F@@EGFF4CGFFBFG??
@1706236/1
gccatagcatagttcctgctttagggtttcttccgctaatttaaaaattg
+1706236/1
CCCFFF>DFDD>FGEEE99EAFCEEHFHE9BGHIBA<DBGED>?<F3;GH
@4492824/1
gattatttttcctttgatgctgctcaatttaccttcatccttgttttcaa
+4492824/1
@@@FFFFFHHHGDBGGIGIGHIJCHIFHGGIEHIJJEIJHIIJHICCGEG
@4492887/1
cgtaggagtaaaacgtaagtggaagcataagctcccaattctttggtgat
+4492887/1
@?=D?=D?F>DCFFGAB@<<AAAHHEEIEC9EEDB@;FEFHBFEEA8?D4
@2274287/1
ctcaaccgtacttctagcattagaagtttcttctccagctaaggctgtat
+2274287/1
CCCFFAEFDBDFHIJGHHGGIJGGGG@HCDFGHIGI>?9?FG>FE9DHI9
@33954/1
gtgaagtttctgagagcatcttctctaactgtcctttgaggtgcaaaaca
+33954/1
@@@FFFFFGGHHDGIGIIG@HCHJJJ@9EHGHJGHGGGEIJGIGGGEHIG
@2831823/1
ctaacctcttggcaatttttttcgatttgccagtacctatttctttgtgt
+2831823/1
C@CFFFFFHHDDHIIJDGIJIJEGG9FHICGFGDHBEGEEHHDGE@HHCC
@7667902/1
tgtatcaacaactgtaccagccggcacattcatatttctcccatctgcat
+7667902/1
1:?D:ABAFF;DBCGGB:ACGFE<ECDGGIAFDDDGDFGBBB;FDDFCAF
@1166765/1
gttcttttaacactctttgatggaatttcataaacaactttcaaatcctt
+1166765/1
@B@DDFFFGGHBBDFGIGGGGIIIIGIJJGIJJJIJFIJIJIJG<F<FIG
@3379641/1
gtctctgctgttgctgaggctgctgtggtctctgctgttgctg
+3379641/1
@@@FFFFDHGD>FIEGGAEE9EBGHAFCCFCCFHGIJ??DCGI
@5599166/1
cagagactcgtccaatcagattgaaaaaaacaagttgtataacacaatta
+5599166/1
@CCF?DBDDHDAFHGHEGHHCG@HIIJGIJJJJGFBFFHC>FCG?BEHIJ
@8190918/1
ctgtgatcttgtctaagattgctttcgctgcggcatgctttgcttctttc
+8190918/1
CCCFFFFFHHHHGJJJJJJIIJJJJJJJJJJJJJIJJJJJJIJJJJJJJJ
@7668695/1
ctcagagctaccttggcagctgctaattttgcttggtgtttgttttctcc
+7668695/1
CCCFFFFFHHHHHJJJIJJJJJJJJJJJJJJJJJJJHGHIJIGHJJJJJJ
@2833374/1
gggtagttgggtaatattttgataacgtggatgt
+2833374/1
?@@?DDD>D8F:A?DCAD@CABFG:ACCF?;31:
@2833634/1
ctctcgtgagccaacagtaagacatggtagatgaggatactttaatctaa
+2833634/1
@;@DFFBBFHDBHEHGBBHEGHIHGGC4??F>??BC@DGFGE?:9B9?BD
@1168128/1
gtgcctggtgcggaggctaccttgccgtaggaaataagaaagcaag
+1168128/1
C@CFFDFF?FAFHIGJIIJJJJIIJIG@?DGD9GHEHB8BFGGCHJ
@4494521/1
ctgatgtatggtcaacatcaagaagaggctgcgtggtattttgaatctga
+4494521/1
@@@FFFDFHHHFHIJJJJ@CHJIGIIGID=@=FDEI8?D>GGDCH>DGGD
@1168804/1
cttctttactaaaaggctacacaaacaatcacctgaatccttagaattca
+1168804/1
CC@FFFFDBFHBHHGFB@FIGGHHIIGHIJGGGHC;DFBFHG44B@BFFG
@35298/1
ctgttggtccattaatataaaatggttcaacttctttggtgtacagaaat
+35298/1
@CCFFFDDHGHHHJIJIIIJGIGIGCHGIJIIIIIGIJIEE@FGIJFGGI
@5050380/1
gtttccttatcagtaatctcgaatctattatctcttggacaagttgtt
+5050380/1
@@@DFFFFFHFFFDHG@FHI@AEF;AF?EBHGAHIIB<CFDDHIII<;
@1707872/1
ctgattacttcttctcgaggtggctgcagtttccatatcatattatacct
+1707872/1
@@;BDAADA>FDFEGHIIIIE=GBBH<3??EEBDGGCGIEFHI9DD<D@D
@6142860/1
gtccttttatcataatgagatcaagtttttttcgaatcaaatgaagctgt
+6142860/1
<:?DDDBD>FB?FG@@<EB<@G@EG<:<CC@FD>FGIIF@G@F<DHEBFF
@5050945/1
cggcagctttcctccattagttttcttccaactagtga
+5050945/1
@@@?DDDFGADCFBH@BHCEHIFE@FH<FCGHB9FGCD
@35968/1
gttctgtatttcctgtgatcttgtctaagattgctttcgctgcggc
+35968/1
@@@FFFDFHHFHHEHF@?FHIIIGIC9A@HGIIBHHIII@@D6DBG
@5051045/1
ctcctgcggaccattagttgaagtcccagccctcagataatcccatatca
+5051045/1
@CCFFEFFHHHGFGEHIFHIIGIGHHIJGIGIJIIJIIJIIJIJFEHHCG
@1708241/1
cttgtcttacaggtaccggtctttctcgataatcaagtgttgg
+1708241/1
@CCFFDDDFHHGDFGHDG@8CFE?CCHGGFG?CHGF?:BBFGG
@2277430/1
cgctaatttaaaaattgaatagtttttatgaaatgagtcagaattttcgt
+2277430/1
CC@FFFFFHFHGHJJGHHJGIIEHG@GGCGIEGGGGGCFEHJ<GGHIJIC
@6143323/1
ctttgttgctgctgtggtggttcttgcctttgcagctgttgtggtggttg
+6143323/1
CCCFFFFFHHHGHJGHJAHHFHIJJJIJJJJJJIJJJJIIJGIJDGHDHG
@3941777/1
ccgggttgttgcctaacaggaggtgcactggttac
+3941777/1
@@@DD@DD?FH?F>BFFGHIFEGFH@EB<GE??D9
@8192799/1
ctaattatcaatgacacttgtcggctttatcacgataggtgactgatatc
+8192799/1
CCCFFFFFHHHHHJJJJJJIJJJJJJJJJJJJJJJJJJJHHIJJJJJJJJ
@6655941/1
ctttcatgatactctcaaggtccctgattacttcttctcgaggtggctgc
+6655941/1
CCCFFFFFHHHHHJJJJJJJGHJJJJIJJJJJJJJJJJJJJJJDHIJJJJ
@6656567/1
atcaacgttcactgtctataaaaatacaagaattcctaattggtagtatt
+6656567/1
CCCFFFFDFHHHHGIGIIIIIIJGJJJIJIIJJJGIJJJJJJJGGGHFHI
@7670859/1
ctagataataatgcctcagagctaccttggcagctgctaattttgcttgg
+7670859/1
CCCFFFFFHHGHHJJJJJJIJJJJJJJJJJJJJJJJJJIIJJJJJJJJJJ
@7671184/1
gggctctgaaggttgtattgttctggtattatgagtgttacttctcatcc
+7671184/1
CCCFFFFFHHHHFHIGIJJJIJJJJJHHHJJJJJJFHHIJJJJJJJJJJJ
@1170030/1
ccgccatttgtctataaatgatttttttcgagttcttgaatgaaaacttc
+1170030/1
@CCFFDFFFFFHHIJFIGE>EHGGHIIIGGHIFCHIJJJJFEGGGIE8CC
@1170061/1
ctttgaagttgaataagttattattcttctaggtccttttatcataatga
+1170061/1
@@@DDB:B?DBFAFHDE@FHHGHIIIGIIIEC>29AFEHGIIE@FH9CD9
@2838906/1
gtcatctaataattctttagcctctaaaccttcatctttatcag
+2838906/1
@@C?DDDDD?FFGGGEGE@AFHGGIJ@G3<C9A>?FAG9EBF>9
@2839430/1
ggcgatactgcaaacaagggatagcactcaagggcacattatgttttcta
+2839430/1
C@@FFDDFFFHGGGIGGHIG?GCHHIJIIIJIBE<FHJIGCIC<DH@B4?
@3943957/1
ttcgtaggcaggtggaggccatcgcctggtcatgcataattcttgtagaa
+3943957/1
@CCFFEFFGDBF<3CFG?EGG<GGGDHIE?FEFFCAHDACHCDHDFBF8=
@5602376/1
atcatattatacctgaaggcttttgggtcgtgagaagctgcaacggctgc
+5602376/1
CCCFFFFFHHGHHJJGJIG?HEGGGIIFFHGIIIIGGIHIIJJIAHIFHD
@7156489/1
gttaacttttggtggctttattatattactcctaattgaagagccttttc
+7156489/1
CCCFFFFFHHHHFIJJJJJJJJJJJJJJJJJJJJJJJJJJJJJJJJJJJJ
@2840307/1
tgacattattgactaaggccgatctg
+2840307/1
CCCFFDEFDAFFGIJJEHHGEFBGHE
@7156620/1
caacatgtatccttttgggcggtaccatggtataactatcttattg
+7156620/1
CCCFFFFEHHHHHJJJJJJJJJHIJJJJJJGIIJJJJJJJJJJJJJ
@39018/1
gcgtagcatactttatcgtaacggtcatttctttttcttgatctctttca
+39018/1
?<@BDADDHGHDD?EF<ED3BBCBC@?EBGIGIICGGEGCECDC4?<?09
@6145572/1
cggcatttctttcagaccaaaatttctttgtaaacaagttagtaaaatag
+6145572/1
CCCFFFFFHHHHHJJJJJJJJJJJJJJJJJJJJJJJJJIIJJHIJIIJJJ
@3383636/1
gacaggtttttgaaaaaattttggc
+3383636/1
1?<DDD>DHHHHFGDHHAFEBGE>1
@2281767/1
tctctttctttttttgttagactgatttgatagagcacggaaggtggaat
+2281767/1
CCCFFFFFHHHHHJIJIIIJIJIFHIJIGFIJJJJJJJDHGIJBFHGIGG
@6660042/1
ggggaggtggacctctttgtgcccatggagtttgacctctaggaccagtt
+6660042/1
CCCFFFFDHHHHHJJJJJJJJJJJJJJJJJHIJJJJJJJIJJJJJJJJGI
@599501/1
ctcatgttataacattatgcagttcattacctaagatatttgttatgatc
+599501/1
C@CFFFBBCFHDFIIG@DF>FA?FFA<EFAFEA3;F<EFGB::?DF9F?C
@2843162/1
gcccagacccttatttcaacaccagtgaaaaattgttt
+2843162/1
@7@DFFD;FFADHIC<GHCHEGGEGC@HFGCG@EDF9B
@6660542/1
gtctttctttcaacaaacacaagagctaaattatcctttttgaaattttt
+6660542/1
CCCFFFFFHHHHHJJIJJJJJJIIJIJJJJJJJJJJJJJJJJJJJJJJJJ
@5055194/1
cacgctttttgctattctggatttcccgcata
+5055194/1
;@?D?DDDDHF?DHGHBAFBBE?CFHGGG:@1
@7674012/1
cctgcgccgatgcaattaatactcatcttctttactaaaaggctacacaa
+7674012/1
CCCFFFFFHHHHHJJJJJJJJJJJJJJJJJJJJJJJJJJJJJJJJJJJJJ
@2844758/1
gagttgtggcccattgttagttgtgaccctattt
+2844758/1
@@CD?B=DF?HDFGB@@FCGHII?F9@>CEA>E4
@6661948/1
cagtaattgaaacaagtcagggaagagatgctgctgagtactgtccttac
+6661948/1
@@CDFDEEHHAFFIIIHGGHIIBFFHIGIIIIGGIIIIGGIGIIIIIIGG
@2845596/1
ctcttcttcaaatccagaattaaaa
+2845596/1
CC@FFBEDHGHHFHFHH>FHHIFHH
@40613/1
gttgttgttgctgaggctgctgtggtctctgctgttgctgaggct
+40613/1
==?DBAD?D:DF>FHGGHEFDCBF@@ACFC<CGG?FFHBG@;?B2
@1712321/1
cttttatcataatgagatcaagtttttttcgaatcaaatgaagctgtatt
+1712321/1
@@CFF?ADDDBFHGHGICHIIIGHCGIGGIGBCFFDG>BGGHBDFCFH9F
@2283189/1
gtcattagcagagctcgctactaag
+2283189/1
@?<BDDDFHHDAHGI3?CBBFHI9A
@4499265/1
ctatgatttagacattactaccaatactttaagagcatttattgcagctt
+4499265/1
C@@FFDFFFHHHHJJFGIGGIIGHIEGJIJJJJGGFIJIIFIEHIIIAFC
@2283638/1
ttctcaatgatttcctccttccaaaaaaatacagcaagtctggtaaattt
+2283638/1
@@CFFFBDFAAFFCGGEIGIIIIIEHGIIECHGGE>9B<?DG@GGC>FBF
@5603976/1
gcaattgttgagtgaagtttctgagagcatcttctctaactgtcctttga
+5603976/1
@@@DADBDHH>FFGBF9CCBH4?B<AFHGGGBBH@HGEHDCC:C?FEGIC
@2284314/1
ctcttatagtaaaattttgtggtaagttttcttccac
+2284314/1
@@<BDDDDHD?CCBGFHGG3A13?@EBAB4A2A?C?4
@2848069/1
ccactatctaaataaatagctgcagctaatgattcaaataagtcaccaag
+2848069/1
CC@FFFFFGHHFAHIEIJJIJIHECHIBE<CHCIHJD?CDGG?DFHIIII
@6664286/1
gtaaataacaaagaatggaaggccaaaatttgttcacactgttcctggct
+6664286/1
CBCFFFFFHHHHHJJJJJJJJJJJJJJJJJJJIIJJJJJJJJJJJJJJJJ
@7675322/1
ctgacagcaccacgagaactactatgagatcttcgccgtggctctgggct
+7675322/1
CCCFFFFFHHHHHJJJJJJJJJJJJJJJJJJJJJJJJJIJJJJJJJJJJI
@5057128/1
cacctgaatccttagaattcaaaaattcaaacttaaattcg
+5057128/1
@@@D?DDFHFBFFFGEFH@HHJIDCFGII<HEEFGGE@GIG
@1174534/1
tatgagtgttacttctcatcctaggacgtccacctcgaactgaaggagtg
+1174534/1
CCCFFFAD?FDF>FCAGBAIJECEH:CFGF?@E>DBG@D;FG@G@FGCFF
@1712655/1
cctgggtttaaaatcttcaataacattactcatttctgatag
+1712655/1
@@@DDDBDFFFDFIDFFIII4F3<FHCF>F9CGEFFA?<DGI
@5057787/1
tggaccagcttgtgcttgtcttccacccttttttttgtt
+5057787/1
??1A==D>DA:B;CGHHH;BFAHCHGI8FAHA<FD6@;C
@5058166/1
tattggtttccttatcagtaatctcgaatctatta
+5058166/1
?@@D7DDDBBFDB@GHFEGI@B3A<FE@E=CH<<?
@42471/1
gtccaatcttcaattgttttaaagcacatttggctgcggtacatttagct
+42471/1
CCCDDAADFHCAFBGEBGHIHJIJJJJIGIGD<ECHGGI0@@GHGGEGGE
@8200724/1
agcttttacctcattttcactcagaagaaataatatctcagcaccaattt
+8200724/1
CCCFFFFFHGHHHJJJJJJJJJJJJIJJJIIJJJJJJJJJJJJJJIJJJJ
@2850476/1
cacctgctccaggtaatggaaaatcctgaggagcatgttcttgcctttgt
+2850476/1
@@CDDDDDBHAHHBHEGBGHABHGEAHCHHH>E3?B9??D<BGGCHGIJF
@2286663/1
ggcgttttggtgggcatggcctgcagctccctttttgcagcttcttcaag
+2286663/1
@@@FFFFFHA;FFIGJIIJIIEIJ@EFHIHIIGGEGBBIGEHE=CDHAC@
@3949123/1
cactgttcctggctgagagtgattcgtcgcgcattctgttgtatatttat
+3949123/1
@@@FADDEDHGHDGIGGGFCFHC<EH3CE@CDAAD9@49DHHGIEHCIHF
@2852141/1
gtcgaggaggtccctgttgttccattgcttgaggtctggtaatt
+2852141/1
@@@FFFFAFADDFGGGHGEI?HAHGEH@G<FGCG:??@@BD9BF
@1177293/1
tgcttctctaggatcaacagcaggatctgcaatttttccaacag
+1177293/1
@@?DDDFFHGFFFIIIIIIGG@;;BCGIFHE3CFHHGDHGEI1?
@2852535/1
ctttagtaaacttaaccctttgagaatctgttaaa
+2852535/1
@?@DD>B??F8BFFF4C?ECEHGFA@GHHEDA411
@6668731/1
cttgtttatttttttttaagacatcagccaaactccagccaaaatccaaa
+6668731/1
CCCFFFFFHHHHHJJJJIJIIIJJJJIJJJIJIJJIJIJJJJIIGJJJJI
@604058/1
atctggtttacaattagaatttataagtgttgcggttaaaccaagaacat
+604058/1
@@@DFFD?F?DFHGGGI<CHHIFIGIGEGCAEF1?@6CFGI@DHG;?FBF
@7677108/1
gtaacattgcagactctgtacttcctcctcatagttccacaatgagtaat
+7677108/1
CB@FFFFFHHHHHJJJJJJJJJJJJJJJJJJJJJIIJJJJJJJJJJDGHI
@605027/1
gtttcattttgctttgacttctcatttcttgaagtttattttctttagcc
+605027/1
??@FFDDFFHH?FBAGIIIIHGI>F9CHCA?FE>CAEFGHEH>449?CF@
@5060470/1
gtcacaactaacaatgggccacaactcatattgatcgtcaaatgaaacat
+5060470/1
@@CDB>DDHFDCDF>FBHIIIIGGDFCHHDDGEIFHACDBFE<4?B>B@B
@7160716/1
ccgctgtagtacaaatttctatttccgattatttttcctttgatgctgct
+7160716/1
CCCFFFDEFFHHFJIIIJJJJJJIJJJJEIJJJJJIIIIJJJJJJJIJIG
@7678560/1
ctatggatatgtgccacttcttggaatggtactgccatttctcaatttgc
+7678560/1
CCCFFFFFHHHHHJJJJJJJJJJJJJJJJHIJJJJJJJJJJJJJJJJJJJ
@7161449/1
ctcttgttttgcttctttttttgacctacccttgccgatagcaataaggc
+7161449/1
BCCDFFFFHGHHHIIJJJJIIJGIIJGIIEHJJJJJJJJJHIIGHIIHEH
@1178700/1
caatagaccatgttggagtcaagcgggtg
+1178700/1
C@@FFADFBFDD>FGGFGB@?CF9FG>8?
@6149989/1
cttgtttttcaggtcatggcagactctgagaacttttaacaatgactgac
+6149989/1
?@<DDDDDBD:FBHE@BF@:FD?FH@HEIF@D<9?BFGF?GFG?DB>BD>
@5608590/1
attgttctttcatgatactctcaagatccctgatt
+5608590/1
@C@DDBABFHDHHEGG4AFHI<EEHECCGIGHA>?
@1179313/1
ctctggtatccaaaggcactgttttcaccggaggaatttgtttgtgattt
+1179313/1
C@@FFFDFHGHGHIJJJGEGIHHJJIHJICG?FH?F>FGIJJJJCEEHGI
@2855706/1
tgataaattagaatcatcccatagcaaatgg
+2855706/1
@@?DDDDDHGBFFGH<GGCHIIE>>>D><FB
@3952723/1
gtcttgcacgacctttggattgaatataagaccttgttgttttagggtaa
+3952723/1
@@BFFFDDDFHHHIGHGGIIGIEIIEAHGJIJJ>AHHGDHGIJJJJB?;D
@3952759/1
ctcaggagaaatttcaatttttgcaaattgttcgtagtgaagaactgaaa
+3952759/1
@C@FFFDDHHHHHJFE<DEIIGDCHHHJBCDHIG?;B?@1?FEFBHGIJJ
@3391601/1
ggcgtttctgtaccactataaatgtaatcggtgg
+3391601/1
<@@DF:@DFHABDAEH>BFBEAEHC:CHCHGII6
@5610195/1
gcctgatgctgggaacaagaatgctgttaatgcctccaagcttaacattg
+5610195/1
@@CFFDFFHHHHHJJIHGIIEHHIIECHHGFGII9EGEGBGCAEIGEG99
@6670999/1
attagtttccacaacaatttctcttcctttttttggatctgaagggcggt
+6670999/1
@@@FFBDEHHHGHJGHGHIIJIGIJJJJIJJJJIGJEGGIJJJJIFCHEE
@2856796/1
tgcaaagggaagcgagcttgctgttgttgctgctgctgctg
+2856796/1
@CCFFFFDHBFHGIF>GGIJJGIHHGHIECGIJGIIIII<<
@2291956/1
gaggataattcctgaattatttcttg
+2291956/1
@@@F=DDDAFFBD>FHFIHGHIJD@B
@2292007/1
caacaaatctcttaatgatatcagtcagcttacaagccttagt
+2292007/1
@@@DAFFFHGHDDFG@HE9<ACFIFCBH3CD>EH<B9?DGBGC
@2857560/1
ggtggttgttgcctctgttgctgctgaggctgttgttgccactgctgctg
+2857560/1
CC@FFDDFHHHFHJJAFIHIJJGIIJHIJIIIIJJGIIIJGGIG?BGHEH
@5062540/1
ggtttccaaaaattttcgaataagcatggac
+5062540/1
@<?DFFFFFHGDFGI9CFBFGGGHEHHEGGH
@5062805/1
cttccgttccaccctttctgctgcgatctttgccatagcatagttcctgc
+5062805/1
CCCFFFFFHHGGHJIJIJJGIIIIIGGIHIIIJIGG>FHIIGHHGIJJJI
@607033/1
cctctgtcgaacagcttccacagcttgtctgtaattgcgataaggttttt
+607033/1
@@@?B?ADHHGFFIGHGIJDHF>FC>G;C4E:9DDGGCD0?@6?F9B8;?
@46339/1
ctcttgacagccctatacctattacatgcct
+46339/1
@@@FFFFFGHHHFIGGJJI@HHIGI>EBGH4
@7162548/1
ctggcattttcctgtgactgatttttcttcaacatcaacaaatgtcactt
+7162548/1
BCCFFDFFHHHHHJGIIJJJGIJJJJJJJJJJJJJJJJJJJJJJIIJJJI
@607612/1
gtttcttcatttaaaaccgctgtgtctctttctttttttgttagactgat
+607612/1
@@@FFFFFAFHHH@HGIIIIIJJBHGGIFDGHGIIIJJIBHJJIGGGIAH
@6151912/1
ataactatgaagaatcatgtgataaaaaatagcagcagtcatcaccaaaa
+6151912/1
CCCFDFFFDHHHHJJJGIIIHIIIDIJGGHHJJIIFGIHIIJJJJCGIIJ
@6152044/1
tataaatgtaggaagttatcaagaaatctaagattgcatcaccgaggaat
+6152044/1
CCCFFFFFHHHHHJJIIJJJJJJJJIJJJJJJJJJJJJJJJJJJJJJJJJ
@4503751/1
cacaatgttacaaacctctagaggtagatatgtgtgcttgtgctcctgac
+4503751/1
B@@FFFFBHGHHFIJIJJFGIIFICGGG@CH>FFGDGGGIHGIH9DGGGH
@8205450/1
ctgcaatttccaagaaactttacttttcacaaataaatataaaaagaaaa
+8205450/1
?<?DDBDB:22AFAGIE3IF9D@CCHH>EDFB39CFFCF@FFFCFD7FF>
@8205704/1
cttcagtaaataacaaagaatggaaggccaaaatttgttcacactgttcc
+8205704/1
CCCFFFDDHHHHHJJJJJJJJJJJIJJJJJJJJJJJJIJJJJJJJJJJJJ
@1182022/1
ctcgtttcattttgctttgacttctcatttcttgaagtttattttcttta
+1182022/1
@@@FFFDDDHH<DDB@BHIJDCDF@HGHGGHI@A?E<CGHFHGIHI@H@?
@7682177/1
ccgcagattaaaatttttaagtacgactaagtgagcacactaaatcacca
+7682177/1
@CCFFFFFHHHGHJJJJJIJIHHIJJJJJJJDGIJJJJJJJJJJJJJJJJ
@1719055/1
gcacaaccattagaatcacctgctgctttaaaatcaagatca
+1719055/1
@@@D;DBBHHH8FFGEGHGII<CHEHC@9BGEIEHIIFCHGG
@7682591/1
caagaatgctgttaatgcctccaagcttaacattgattttaaggcaa
+7682591/1
@;;DDDDA4?DHFGFGG>FBBFGBGGGGIGHCHII@HGGHIA9?FH>
@5065630/1
gttgtttactaatgcagatcttaaatctgttaatgctccagggctatgtg
+5065630/1
B@BF?DFFFHHDHHBHIIDIIIIIIFHIIIJJJGIGIGGAHGJJIDH@<D
@6672664/1
cagctaatgattcaaataagtctccaaggacctttggcacatccacgatt
+6672664/1
CCCFFFFFHGHHHJEEFHIHHJIJJJJIGIIJJJJJJJJJJJJJJJJJJJ
@3955011/1
agcatttgcttctgattcttcttcatcagtagcttccagattactacttc
+3955011/1
@@@FF8DDFBFFHJIFCEJGJJJDIGJFC?<AEHGHGEHEFBBCCFFHIB
@4505273/1
gttttcttgatcattttcgtttacccagagaggaaatagtattttttctt
+4505273/1
@@@AFFFFHHG<DHGGGIIECGEIIIEGBH>=C?CF@CHB@FGCGGGB@H
@5066247/1
gcgttttggtgggcatggcctgcagctccctttttgcagcttcttc
+5066247/1
CCCFFFFFGHAFHIBHGG<DFHHGDGGCHEGJFJIJC<FDHCD40=
@5067259/1
tcactgtctataaaaatacaagaattcctaattggtagtattccaatcta
+5067259/1
CCCFFFFFGHFHGIII9FGHID?A@FHIIGGIIIIFDGE>G<@?CDFEDD
@2860792/1
ccagagactcgtccaatcagattgaaaaaaacaagttgtataacacaatt
+2860792/1
@@@DDDDDFFF<BGBE:<AC?F9FFFIBGFFIGIFDF@BFDAAFEFFEFI
@6673926/1
gcaacaaacagttgttttttcctgatatagctctaacttcaattaatttc
+6673926/1
CCCFFFFFHHHHHIGIJJJJJJJJJJJJJJJJJJJJJJJJIIIJJJJJJJ
@2293087/1
caccattgagagctcaggagggaggtccttttgaaactcatcaccaagtt
+2293087/1
@@@DBDFFHHGDHEIIIHHIIIIIDBHHEIGIGGIIJAGHIGDGAADAFH
@2293710/1
ccaaaaattttcgaataagcatggaccatggtttcaatgatttccctgtt
+2293710/1
@@CFDFFDH?FCFHIIIIEGHIB?FG>FEGGHEGGIEGGDHGCCHHIEHG
@1720110/1
cttctttaagacactgactaaaatattgttcaagttcacgaggagtattc
+1720110/1
BCCFFFFFHGGFFHJJGFCHIEG@HGEEHHHG@HHCGGEHDGIEHBFHHI
@3957222/1
gttgaggttgattagaagcccctgcttctccaggttgtctaccaccccct
+3957222/1
@@@ABDDACFHFHIGIGHH>FGBHDA9CHEIIEG9CFCFHIIIGGH?FFG
@5069134/1
cccacatggcaggaagttttctcgcaacttaggttatgcgaag
+5069134/1
@@BFFDFDHHFHHIGIGEHJGHJGGGIIEH@GHBGHHG<GIGI
@3958132/1
ctgtgttgttctttttctattttctt
+3958132/1
???DDDDDDABBDIBEAE4FFEID4?
@6153966/1
cttgactatgtttgatgacatatcaataacattctcctcaaccttttgta
+6153966/1
CCCFFFFFHHHHHJJJJIJJJJJJJJJJJJJJJJJJJJJJJJJJJJJJJJ
@7164905/1
attcattaagattagtattaactgttaatctaaatattcaaactgtcatt
+7164905/1
CCCFFFFFHHGHHIIIJJJJEBHDFHIGCBDEIGIGHH9FGHGGECGGHG
@2296689/1
ctcaatgatttcctccttccaaaaaaatacagcaagtctggt
+2296689/1
@@@DDDDDHAFADB<3CFGHI<F@DF8DFBBGGEHIDFFC@9
@3394754/1
ttccgttccaccctttctgctgcgatctttgccatagcatagttcctgct
+3394754/1
@@<DBDDFH4BFHHIHEGCGHAGEHDEHII9FGHEGAGGCDD?FIGH@GG
@3959748/1
cttctttctgtggtgctagattatcccttctgaagacaggactaggtgct
+3959748/1
@@@DDAB;CF<DF@BGGAFEEGE><CFGIG@HHGG@EGIECF@D@D?DB@
@2297848/1
gttgcagttaaaccaagaacatgtggcctatcctctggaggaattccttt
+2297848/1
CB@FFDBDFFFDDEHEHJJFII?BCFH@GEF<FGIGHGGHEGBFGIDF@@
@5072982/1
gttcaacaaatctcttaatgatatcagtcagcttacaagccttagtaagc
+5072982/1
<BBFFDFFGHHHHJIJI<FGIGIIIJJIHICFHIJIIFII=GAGIGJDHG
@1184949/1
cttaatttcatttacctttggcacattgcagttgctatcatacattctta
+1184949/1
@@@DD?DDFFFFF9G<GFAEEE9C3ACFFE><<ABFFE3EEFF<DFFEFC
@6676184/1
cttctttctgtgcatcatttttagattttcctgcaccgatgcaattaata
+6676184/1
CCCFFFFFHHHHHJJJJJJJJJJJJJJJJJJJJJJJJJJJJJJJJJJJJJ
@5615815/1
gtctttttttaccaaaccggtattttccccttggcaacaaac
+5615815/1
@@@FFFFFDHHBFHIGHEHG@08DGHGH>?FG9FFHIGHCCF
@611367/1
cttctgcttccgttccaccctttctgctgcgatctttgcc
+611367/1
@@@DFDFFHFDFHEH><ABEGGDHIGHHHIBGHIIIEFCC
@1185893/1
gccgatcttgtacaacattttacatgcagttagtgcaact
+1185893/1
?<?1?@D?FF?FH@FGGABGHAAF9CGGGHIGDBE9CC?F
@6154828/1
gtaagacaacaatcacaagttttacttcttctttaagacactgactaaaa
+6154828/1
CCCFFFFFHHHHHJJJJJJHIJJJJJJJJJJJJJJJJJJJJJJJJJJJJJ
@1186445/1
ctctggcattttcctgtgactgatttttcttcaacatcaacaaatgtcac
+1186445/1
CCCFFFDFFFD?<?@FGG:FB9CFFEEGGEHEG9<3ECCECBBFFIIIII
@4508394/1
gtaatctgaaaacatttgataaaaaatatatcgt
+4508394/1
@@?DAADA<DD<F3AFHI<FB<CHHGIB<C>G81
@8210663/1
cttgactatgtttgatgacatatcaataacattctcctcaaccttttgta
+8210663/1
CCCFFFFFHHHHHJJJJJJJJJJJJJJJJJJJJJJJJJJJJJJJJJJJII
@8210704/1
gtcgtgagaagctgcaacggctgctatagatggaacgttgatctggtctg
+8210704/1
CBCFFFFFGHHHHJJIJJJIJJJIJIJJJIJJJGIIIGIJIJJJJJIJJI
@8211053/1
gttaaaatctaacaaataacaagtacaggtcaaatccatctttgtaaata
+8211053/1
CCCFFFFFHHHHHJJJJJJJJCHHJJJJJHJJJJJJJJJJJJJJJJJJJJ
@5617433/1
ccgagaaatattacaggttcgttgaaaa
+5617433/1
@@@DDDDDDFD>DFHGEEG43AC@AEGE
@2298230/1
cctggatctgatcttaacaagccttaagagaaatctt
+2298230/1
<@@DFFDDDFHBDH>FBEHDHIG9FGE><<CGHCEE9
@6156127/1
ctgggtttaaaatcttcaataacattactcatttctgataggttctgcaa
+6156127/1
CCCFFDDFHHHHHJJJJJJJJJJJJJJJJJJJJJJJJJJJJJHIJJJJJJ
@7166525/1
ctcaaacatgcaaatgtgacattattgactaaggccgatctgaggtctgt
+7166525/1
CC@FFFDFHHHHHJJJGIGIJJJJJJJJJJIGGIJIIIIIIIIIJIHIJJ
@4509958/1
gcaacaaccgcctcagcagcagcagcagcagaggcaaca
+4509958/1
@@@DDFFFF<6CFHIIGEHIIJJGIIGEIIHGFGHIIFG
@4510466/1
gtctcttctatgtctaggtttcctactgacagcacca
+4510466/1
C@@FDBDDBFHFFFGC@H<FHIJIIDCHEBGHIDGF>
@6158592/1
tctcatttgaaaacgtggatctccaaggtctccttgaacaaatttaccta
+6158592/1
CCCFFFFFHHHHHJJIJJJJJJJJJJJJHIJJJJJJJJJJJJJJJJJJJJ
@3398069/1
ctttgatgctgctcaatttaccttc
+3398069/1
CC@DDDDD8DFAFGIGID@@B<<<C
@8214064/1
gcggttgttgccactgctgttgttgaggctgctgtggtctctgctgttgc
+8214064/1
?@<BADDDHB<DFFHIIIIGHCHA@<F;?BCDBB?FHDB9?FAGDF9BAH
@613799/1
gtaaaacgtaagtggaagcataagctcccaattctttggtgataagaact
+613799/1
CBCFFFFDBFHHFHIGGCHIIIGEHJGGGHAHHIGFHCGEFBBGGI<GB@
@53190/1
cgcacaacaaacacttggggagttaaatcaacatcagctgagata
+53190/1
C@BFFFFDHFHHFIFCGHIHEECCFGEB4?GGG<DHFBDGE=<?B
@614231/1
gtcgatgaagagggttaactttataatcaatcggcatttctttcagacca
+614231/1
@@7DDDDDFHDFFF;EEHGHGHGJIDG9C>HHHEFBHIJEIBHIGEHGGI
@5619107/1
cttccaaacagtatctaaagacatgcca
+5619107/1
@@CFDDAEFFH:DHIGGHIA9FBECCHI
@614361/1
ctaataatttacaaatatcactaatctt
+614361/1
C@@DF<A?FFD?BBGGGBIH>EDGH4CB
@2866871/1
acagaaaggtaattatattataataatataatttaacaaaaacttagaaa
+2866871/1
@@C?DDFDHHF4CFFHGGGHGI<IGGIG@E>HGHIEHIEF=FHGGG40?F
@3399696/1
gtgcactggttacaggagatactgg
+3399696/1
@;?DFFFEHDHHGBFHFGBHHFGH>
@1726030/1
ctgatggaatccaaaccatacttcacgaccacctccaa
+1726030/1
@CCFFDFFGGABHIIIIIIGBHGIGI<AEEGIFFGIGG
@2868663/1
ccaccatcaaggaaaagtgcacccatcaaagcctcaaaacagttagccat
+2868663/1
CCCFFF<BDABFDGG@E3CABHHIIBG<F>EEIFIIE3DFEEHIIIIHID
@7692973/1
atggagtttgacctctaggaccagtttgcaaagggaagcgagcttgctgt
+7692973/1
CCCFFFBDHHHHHJJJJJJJJJJJJIJJJJIJIJJJJJJJIJJJJJJJJI
@6680000/1
ccttgtcttacaggtaccggtctttctcgataatcaagtgttggtgcatt
+6680000/1
CCCFFDFFHHHHHJHGIJJJHIGIJJJJJJJJIJJJJJIJIIIGIJJGIJ
@7693504/1
cctagacttgtgcaccagctaaagaagacttatctttaaacggcagcttt
+7693504/1
@@@@DDD8DFHHHIIIIIBHEB?CDHGDEEHECHGGDEI@<BDGGHGGGH
@7694021/1
ttctgagacgcaagaagcagctgaataatacaaccaaattcagaatttaa
+7694021/1
CCCFFFFFHHHHHJJJJJJJJJJJJJJJJJJJJJJJJJJJJJJJJJJJJJ
@3401259/1
ctctatttcattgtgcattaatctatagaaaattttccaaacagtattta
+3401259/1
<@@FFFFFFHHHGHBG@GHEIGIJJIIIHGI@EHHGIGHIBGHIIIJJJI
@55556/1
cttttggactacaataaaagttattccaggtttataatctccttctaact
+55556/1
CCCFFFADHHHFFHIJIJIEFEGAAHGE<EFEH;@FIJIGIIGIJDCIJF
@3963270/1
atcatcacttatttgttgtttaaacgtcttcccttg
+3963270/1
@@@B1ABBFDFFFI@:?EFHHE>FEHFGHII>FHG>
@6160292/1
ctcaatgatttcctccttccaaaaaaatacagcaagtctggtaaatttat
+6160292/1
CCCFFFFFHDHHGJGIJJIGIIHIIIIIJIJJJJDHDHIHG?DHIJJJIG
@55988/1
ctgggctacagatatctagaggttctgtatttcctgtgatcttgtctaag
+55988/1
???DB?DBFFA?DE9GFB4C3?A<CHEFBEHHFFBG?><B9?FF?:BG@B
@5620925/1
caggctttatgtttttgtattcttcaatggttgctgctaaatcttc
+5620925/1
@@@DFFAFH?FDDAHGIEHIJEGGCHIJJI4FGGGCDGEG9DGHDF
@5080583/1
ggctggcctgcttgtggaaaaccaccacaaatc
+5080583/1
?8?BADDDFF>D:?AC@3:<<:28<C??8BC@9
@6161266/1
ctccttgaatgaatttttcattcctccatactccttgtcttacaggtacc
+6161266/1
CCCFFFFFHHHHHJJJJJJJJJJJJJJJJJJJJJJJIJIJJJJJJJGGIJ
@1727512/1
tcactgggttgttgcctaacaggaggtgcactggttacaggagata
+1727512/1
@@@FFFFBFAF@FHGIGGGHIGIGGH?EGGAHEF:?DFGGHAH;@<
@5621918/1
attatcttcgatggcttctgccaagtaatctcccctgaatgtgattttta
+5621918/1
<<@BDDD?HFBHDGG;E?AFDDEFH?EHCDHGIGGGGEGGH0?B>G>D9?
@6680231/1
gttccagagactcgtccaatcagattgaaaaaaacaagttgtataacaca
+6680231/1
CCCFFFFFHFHHFIIIHGJJIIJIIHGHGEHJIJGIJJHIJGGIJIGIJG
@8216806/1
cctcttcattttcggtttcgtaggcaggtggaggccatcgcctggtcatg
+8216806/1
@@CFFFFFHHHHHGIFHJJJIGJJIIHGFHIHHIJJGIIJJIJJE=BGII
@3965273/1
ctgtacttgaggctgagatgaaggtggtctgctgggttgctggtcaccgg
+3965273/1
@@@ADDDDA3A;:EFFE>BFE:<>AF1<CGFFF9GEGI<A?@A?4?9??.
@2870058/1
cggcagctttcctccattagttttcttccaactagtgaaatttgacttaa
+2870058/1
CCCFFFFFGGGHGGIIGIFIBH>HIIIIIIIIIIIBFHHECHIIIIIIII
@1193997/1
ctgtgatcttgtctaagattgctttcgctgcggcatgctttgcttctttc
+1193997/1
@@CD=DDFG<BAFECCGGBHIEGIBHGBGHIEFH6DGIIG@GGG>>DFCC
@4514159/1
gttgaggctgctgtggtctctgctgttgctgttgttgct
+4514159/1
@@CFFFF<FH=?FDGIEGH@FBFHG?FB4CFGE>C;F<9
@5623126/1
tttcagataaatttattgagctggaacatagttttaaactgacttgaact
+5623126/1
@@CDDFFFFDFHHIIDI4IIBHGIAFH@EHG<C>FH>AGCDDGHIIIECC
@7694976/1
cccaggtccacaattcaagatctaatttcatgttgttattattttccttc
+7694976/1
CCCFFFDFHHHHHJJJJJJJJJJJHJJJJIJJGJJJJJJJJJJJJJJJJI
@6682165/1
agaggaaatagtattttttcttcatcgtcttgaacttcatttccaacagg
+6682165/1
CC@FFDFFHHHFHIJJJJJJJJJJJJIHIIJIJJJIJJIJJJGIJGJIJJ
@5624157/1
ctctgctgttgctgttgttgctgaggctgctgtggtctctgc
+5624157/1
CCCFFFDBHHHHGGIIJAHBHIJGJIIJJC@BCGFCFHDG9D
@6682240/1
ctctatttcattgtgcattaatctatagaaaattttccaaacagtattta
+6682240/1
CCCFFFFFHHHHGHHIIJJIJJJJJJJJJJIIJIJJIJJJIJJJHIIJJJ
@1194898/1
gcaccgatgcaattaatactcatcttctttactaaaaggctacacaaaca
+1194898/1
@@@DBDDDHFBHAHAABFHIJII>EG?EGCGHADHFHCG@FGIEHGGIIH
@1194999/1
caactgtcacttttggtcctgttggtccattaatataaaatggttcaact
+1194999/1
CCCFFFBEFHGGHIJI3EHGJIGEHHIIGIICGFHIJIJJAGGHHIHIIH
@1729785/1
gccactgctgttgttgaggctgctgtggtctctgctgttgctgttgttgc
+1729785/1
CCCFFFFFDFHHHHGHIGIIIIIIGDEGI>AGGIGJ3:CFG<D00?9?89
@58455/1
aggttacttcgcttatctctcttgacagc
+58455/1
@<?=DDD?H<DDAEGBF>HE9E4A@EH<A
@2306113/1
gtcatctaataattctttagcctctaaaccttcatctttatcagtaattt
+2306113/1
1?@DDFFFBADDBEFGHGFC>ED>EE?HHGIDFEEG@H4EFDCG<DAF@G
@1195657/1
caaacaatcttttcagcacttatccaatgagcaacgacttcactcgttac
+1195657/1
@@@FFFFFAFF?FGG@HGHIGGGGI<<FGCE3CCGGEHGGIIJG9BDCGC
@615587/1
ataacattcgtcctcctgccactcatcataatgaac
+615587/1
@BCFFADBFFHFGJJG9CGEHIJFIGIIJJIG>ED4
@7173635/1
gctcaaacatgcaaatgtgacattattgactaaggccgatctgaggtctg
+7173635/1
CCCFFFFFHHHHHJJJJHJIJJJJJJJJJJJJJJJJJJHJJJJJJJHHJJ
@3404323/1
catattgtagctttggtggtggcagaaccctacctctaacttccatcata
+3404323/1
CCCFFFFDHFFHHJIGFG<1CDEHEHIEHHGGIIIIGHIIGIIHFGHG>F
@5084046/1
aatgacttggccggctggtgccctgaataccttgatggctacaaagatag
+5084046/1
@CCFAFFFHFFGFEHIFH@GGIHGGGHHGCGIGHHBAGGIGI<BFFHGHB
@5084388/1
cttcattgtaacttggcccgcaacaattgtacacaactccataggaagcg
+5084388/1
@CCFDFFFHHHHHGGHIIEGIBHGIGEIIFIIIIGIIJIHJHIGGGDFHI
@7175313/1
ctggctggttcctagaatcccacatggcaggaagttttctcgcaacttag
+7175313/1
@C@FDFDFHHHHHIFHIJGIJHHIJHIIJJJIJJCFGIIGIIIJJJIJJC
@2873520/1
ctcatgttataacattatgcagttcattacctaagatatttgttatgatc
+2873520/1
CCCFFFFFFHHFHIIG@F9FHGCIHGIGGIII>GHIGGEGIEGIIC>G@H
@2873558/1
agctgcgacaccatctgatgcctggtgcggaggctaccttgccg
+2873558/1
@@@F<==ADFHHHEGGGG@C@CAFH?FFD?08@BEHCECGDGG;
@2307567/1
attaagtcttctctgcactgtgacagtcttcaagcactgagttagaatac
+2307567/1
CCCFFF;BFDFFHHIDEI9FBHGJIIIIDGH@HGICHIJJJGEHII@9DG
@2874035/1
ctttgatgctgctcaatttaccttcatccttgttttcaaagttgat
+2874035/1
CCCFFFFFDHFHGJJJJIGIIIIJJJJIGIIGGEIJIJJ>@CGGEB
@5625991/1
gttcaagatcattttaaactgtccttctgacacaccatctctgtaaa
+5625991/1
BBCFFFFFFHHGHIJIIJIIIGGJCHIIFBDGGEEGFGCGGIHHGIB
@618874/1
ggcattttcctgtgactgatttttcttcaacatcaacaaatgtcacttca
+618874/1
@C@FDFFFGAHFFHHIII>HHGGIHGIDJGH<EG<:CGGGI>??D@BDGI
@6685573/1
ctcaaatttgctagcaatcatgctctcaccaaataccttcttttgtccca
+6685573/1
CCCFFFFF?FHHFIJIIJIIJIGHGJGGGIEIGHIJHIIIIJHIGJJJGC
@8220682/1
cgctaatttaaaaattgaatagtttttatgaaatg
+8220682/1
=?<DB@?DCF<C<FB<AF:IH@HH>?GB9<FH>G<
@8220881/1
ttacaaatgttgcagcattaagtcttctctgcactgtgacagtcttcaag
+8220881/1
CCCFFFFFHDFDHGHHIIGGGEIIIIHEHIIEGHIDCDDF@DCDFDHGHG
@5627016/1
taccattagatttattaatttgctcaggagaaatttcaatttttgcaaat
+5627016/1
@CCFFAD?FFDFAHGI<CHEHJIJGI@CAA@?FCGEHIGH>>DF>>GHE>
@1199961/1
ctcatacttaatccaatgacatggggaagtcaattgctaatattgccatc
+1199961/1
@@?DFFBDHHGHHJIGGIHJGCHEI<7:EEFHDCHAHGCHIH@HG4DCCF
@6687567/1
gccgacacatcaatattaagcatcatcttccattgagaaggcctgacgga
+6687567/1
CCCFFFFFHHHHHJJJJJJJJJJJJJJJJIJJJJJJJJJJJJJJJJJJJI
@5628806/1
ctggtatccaaaggcactgttttcaccggaggaatttgtttgtgattttt
+5628806/1
@@@FFFDFHGHHHGJJJJJGIIJJJJIIIIGICGGIIJDGHGBHGICFGG
@2877429/1
gtaatgtaaaagcaccaaggctttgcgacaatttgttctcttctgttgtt
+2877429/1
@@@DDDDDAHHH?B:A?;@GCGEAEHFFGG6?FGH?@DCGIIHIIGAG;F
@2877476/1
tccatatttaactgctagagaagcgaatatagtgttgtttactaatgcag
+2877476/1
CCCFFFFFGHGDFHHJCG@CEGE<B18?CEFFBFCBHFH;<?B>DFGCHF
@7701083/1
cacaaatccacttggaaaactgtttatcatagatccgacgacacttttta
+7701083/1
CCCFFFFFHHHHHJJJIJJJIIHGJJJJJJJJJJJJJJJJJJJJJJJJJJ
@2880935/1
gaggaattccagcctttgatagcaatcggtaaagttttgcctataagaac
+2880935/1
CC@FFFFFHHDBADHHHG9BHCHGHIGHIBE@>FCGEHC@FGGHCG@GBA
@2881148/1
gtacaatgtaatatgagttttctttgttttcaaaggctctaactaaaaat
+2881148/1
?=@DD4DD>DBDFGHBGBEFIH?FHE3A3C<@ABC>?B?C9?DHE30?FH
@5089664/1
agctaaggctgtatcatcaacttctaaaggtttccaataaacaccttttg
+5089664/1
CCCFFFFFDHHFFIEGIJJIJJII@EJ4CHBHIGIGIJIB@GGHGIIIIH
@5091025/1
tgagaactacgagtcagattgcaagttgagtgtaaaatcgataagttaac
+5091025/1
@@<DFFFFGHHFHDFBF9FEGHEEH@HCFE@GHIIIIIJJIIGEHFICGG
@7705963/1
gtcgttattgaaatcagctctcctaacaaggttgttaatctctctttccc
+7705963/1
@@CFBDDFHDFFAHGI@AHCHCGHIJJIEF3@:EHHHGIAFG@DGIDFFE
@7706260/1
gtacataattaaaattaattaaaagttaataatacaaataaataaac
+7706260/1
CCCFFFFFHHGHHJJJJGIJGHIIHFHIHJJJJJJIJJJJJJJJJJJ
@3412205/1
ataagaacaatgagtaagagcttgcaagaggtaacttctgtcttgaaatc
+3412205/1
@C@DFFDDFFHF>FAAGGGIJGGG<3CFCEH?CFEFCCG9DC<FGFHGIB
@1201783/1
ctaaaatattgttcaagttcacgaggagtattcttggaaacaattttata
+1201783/1
@@@DDFFDDDHFFGEH@GEHGFHGBHID?BFG>GHDHGGGHIIG?DE<FF
@7177375/1
agtgaatctgttttcaacgaagattataccacataaattgtcggcatcat
+7177375/1
@CBFFFFFHHHHHJJJJJJJJJJJJJJJJJJJJJJJJJJJIIJJJJJJJJ
@7177393/1
gctgctgtggtctctgctgttgttgctgctgctgttgttgttgctgctgt
+7177393/1
CCCDDFFDHHHDHIIIIJFHGHHHJJIBFHGGCDHIIFGI@FBGHIIIIG
@1733032/1
cttcaccaaaaactttgtcagccgcttctataccaccatcaaggaaaagt
+1733032/1
@@@FFFDDHHHFFJJJJICHGGIIEE<GCB>FGGGGGGCHIJJIH3D;E.
@626439/1
ccacgatttcggcagcttttacctcattttcactcagaagaaataatatc
+626439/1
CCCFFFFDDHDHAIIGIIJIIG>FFHDHBHIJJHGJIDHGCHIJDGFHDH
@3972122/1
agcatgatgacattcatctataactaatagattgacacgagacaacgtga
+3972122/1
@@<D?>DFBDHFFIBGG@FGIIAFHI@GHGHHI>F>9CEFH0?3B=GHEH
@4523920/1
tgctgttgctgttgttgctgaggctgctgtggtctctgctgttgttgttg
+4523920/1
CCCFFDF8FHHHDIIIGF>HHAGBFEGGGHGG;CHH@<DGC?FHDGAGEA
@8224607/1
tgctgttgctgttgttgctgaggctgctgtggtctctgctgttgttgctg
+8224607/1
CCCFFFFFHHHHHJJJJJJJJJJJJJJJJHIJHHJIIJJJJHIJIJJJJJ
@7179166/1
ctttctcaacaagatggtacctagctctaaatgccacaagatgggcataa
+7179166/1
CCCFFFFFHHHHHJJJJIHJJJJJJJJJJJJJIJJJJJJJJJJJJJJJJJ
@6167873/1
gtcgcgcattctgttgtatatttatgctcacttcaccaacattcatgaat
+6167873/1
CBCFFFFFHHHHHIJJIJJJJJJJJJJJJJJJJJJJJJJJJJJJJJJJJJ
@63824/1
gtctctttctttttttgttagactgatttgatagagcacggaaggtggaa
+63824/1
@@@FFFDFHHHHGIB6@GHI>?FHGEHICGGHIG@FGGGHI@F67.BFH9
@64088/1
tcagggaagagatgctgctgagtactgtccttactcatacctgacatgtc
+64088/1
CCCFFFFDHHBH?HIFIIGJJIEIIIJJJJJIIJIJJIIIICGGGGEHGI
@2884417/1
taacgattggaaaaataatcagaataagaacggtattgctctgcagggaa
+2884417/1
CCCFFF8DHGDHFGIJEIEECHGIGHIIC>FGIFCAGEEDGHEGIIIGIG
@3973296/1
ctgagttagaataccaacctgaatttcagcaattttcttaatggatgcat
+3973296/1
CCCFFDEFGFHGHIHIJGIIJIIFFGGIBGCGI@FIJJFDFHI9DAEGGI
@1204087/1
gtattttgaatctgaataccatactttttgaggtaatagtcctcaaatgt
+1204087/1
@@@DDED41CBDF>EB<FHEGEEHGIGGGBA=F?3:C?<CFE<DBD3?DD
@629597/1
ctcatacgactctaattgtaaaaat
+629597/1
@@??DBDD?1C8CAAC@EAAA?AB;
@7180547/1
gtcttgcacgacctttggattgaatataagaccttgttgttttagggtaa
+7180547/1
@@@DDDDBHDFFHGHIID<CHFDDHIGIIIEBFGGHHGIBGGGGHGEFHI
@4526387/1
gccaatagctgtgggttatatggtgattgatgccatt
+4526387/1
CCCFFDBBAHHBFHHEEGGII@D:CECHHIGHGEGB@
@7707490/1
gtcggaatacaaggcaggaaatggtgaactgcctttcatgaggaaggccc
+7707490/1
@1=BB:=ABAF?CBBB:E1<A>@AEF@GAFGICE?FEG@BGCC>D?=?;F
@2885850/1
agcaatacttttgtcaggaatggaatgctgagtaacaag
+2885850/1
@@?=?;DD>DDDBBEDHG3FFEHFHBGHGIAF:4C?D4C
@6690765/1
cacggaaggtggaatttttgcattttttataacttctttaatgctctcca
+6690765/1
C@CFFFDFHFHHCFHIJJJJGGIIJJJJGIGIJJJIIJJGIIIIJIJJJI
@3974306/1
ctagcctttcataattcataacgtcattagcagagct
+3974306/1
@@CFDDDDDHDHFB<C@FHGGE7<AF9FD9FHHEIEG
@1735773/1
attgacactggcgttttggtgggcatgg
+1735773/1
CCCFFFDDFHHDD<EAGEB?FCHEGIG@
@1204653/1
gctgctgtggtctctgctgttgctgttgttgctgaggctgctgtggtctc
+1204653/1
@@CDFDDD;32ABFEFBFHH>HIIIGIBHECGGGGF@F9DH>B?FF??9?
@2313400/1
gctcttcatgccactgattgatgtcccaatggtccacacctttgtcacca
+2313400/1
@@@FFBDDH?FAHID@@G@>H9FHGIJIJFD@EDEEHGG7DDHG?FGGHI
@1737012/1
gtccctcttctggaaagcagctcttgcagcattgacactggcg
+1737012/1
@@?DFFFDHDFFGGIIIIIG<AFHBF9CFHIG<?9:<FHHB=?
@4528637/1
cggaggaatttgtttgtgattttttattg
+4528637/1
@7;ADD?DADFHD32A2<:AFH>HHII@D
@2313736/1
ctcgactgccccgatgttggagcctatgctatccgtagtcgaggctgggc
+2313736/1
@@CFFDADDFHHGGGIHIIDGHIIEIGGIEHCC;DDAGF>DCEBA@CBAC
@8226171/1
gcctgcttgtggaaaaccaccacaaatccacttggaaaactgtttatcat
+8226171/1
@@@DDDDDFF8D?EFG<FHEDEGGEGHIGGHGD4?DDHIGIIBDGCE@DF
@631600/1
gaatgtcaggtgcgttaacttttggtggctttattatattactcctaatt
+631600/1
@@CDFDDDHGFHAEFHIEB@HGHIFC@EGEH<FHGGGGGGGBF@GHG@FC
@6692091/1
cactgctgaggcttgaacaagcccttctgatagcctgcaattcttggttc
+6692091/1
@@CFFFFDFDBHHIGHIIIICHGFHEIIE4EGGGHIHDFEHIGIIFIGHC
@633361/1
gccgtaatgaatggtgttgctttcgcagggtaagtctttcagtctcatcc
+633361/1
@@@DDDAD4C4DA22<A:<4F@EEEFAFI>:CGI9?D>F94?DADFIFCB
@2890330/1
gttgttgttgctgaggctgctgtggtctctgctgttgctgaggct
+2890330/1
@@CFFFFFFDFHHFJDEGGIJIH@>BBGGG<>C@FH@>?F9B=CD
@4531294/1
ttccaattctggctggtgatcaaaactaaatgcgatgtcttcctctattt
+4531294/1
CCCFFFFFHFHGHJJIDD:?FHHJIBGCGGGIJJGG>BFGGICHIGIIIH
@3415690/1
agagcttgtaggagaatggaaggactaggacctgga
+3415690/1
?@@DFFFFAHHHFGBHGEHGIH?AHIGIHFIHG3?F
@5633813/1
gggaatcctttgtgagccacatcaatgttaaggaatggtttccaaccaat
+5633813/1
@@@DDD3BFHHHHE<EDHGCH@FAHG9AEAFHD>;99C:C;@@4BDG=@G
@2891833/1
gctgagagtaattcgtcgcgcattctgttgtatatttatgctcacttcac
+2891833/1
@C@DDBFF3D>FAHIDHHH<<EEIIJ@FEG;BHIEIHGHDD>DCH<FAEG
@2891952/1
attcaattgaagaagcaatttcttcgcagcctcttgttttgcttcttttt
+2891952/1
@@CFFB?DFH?HD@HIFIHGIGFHHCGH<AF>HG@GGCGIIGCGIJFG>B
@635991/1
cttggtattcctggagctgacttgggaggtttggtgcccgcccgccatat
+635991/1
CCCFF8BD?ADHDG3C>DG:F<E@BGHGEDHHIG?CG>DDFBHBG8@F9@
@4533202/1
atagtttctcctacggagactgtatacctaaaagtgg
+4533202/1
@@@DDDD;FHH4?:@ADD1C<F@H<FHE4?FGGG@4:
@3417018/1
cccacaatatcttgtttaagtgggga
+3417018/1
@C@FFFFFHHF?FGIII@A4<CGA:E
@7709961/1
tgctgtggtctctgctgttgttgctgctgctgttgttgttgctgctgttg
+7709961/1
@@CFFDEFHHFHDIJJIIJJJJJIJGJIIJIIHIGGIJJJFDHIFIGHHJ
@5101202/1
caatgatttccctgttgaccttacggggacacttatcaggttgtatactg
+5101202/1
CC@FFFDFFFHFHJIIGGIHJIJIIIIJ@DDF>FHCFGE<?F@FCE@8DF
@1737762/1
cccatctgcatccttcttttccggaaagaacctagtgtgatggcgtttct
+1737762/1
CCCFFDF>DADHFIFGGHHHI@AFHIJICGHHGIE?G?DDH<BAF?FHE@
@1206578/1
cttcaaaatcttcttcatcacgtcgtctttttttaccaaaccggtatttt
+1206578/1
CCCFFFF?FFHFHIJJJJF>EFEGIIHIIJJJJGEHGHBEHIIIH<;DGE
@2315347/1
ctgcatctacacaaagggccatcattcatttctcctggatc
+2315347/1
CCCFFFFFHGBDDEH@GGIIBGHH@GIHIIIIIIFAFHA?9
@3978091/1
cgttaacggagtttgctgtcgaatactctgagcttgctgagcgactaatg
+3978091/1
@@@FFFDD>FHC8<FBGHGHIEGIIECHIIGHIIJEBCDDHHIIIDIIH9
@3418271/1
gttttgaataaaattaaggagtttcggaaacacgtttattattctgatca
+3418271/1
C@@FF?DDFHGFFHIIEGEGIAADHE1CFGCBFEGHIEIFHIFHIGEEHH
@3978650/1
gatctagataataatgcctcagagctaccttggcagctgctaattttgct
+3978650/1
CCCFFFFFAFHHDGIJJJJIGGGBGHGJHGIIFGCGIIEGIEEGGGIGIG
@4535261/1
gcttggatcatttcttcattttcagctctggctattttagcatggaatg
+4535261/1
@?@DFDFFHFDFHGGHJEGIIFIGEHCGGHGIIEGIIJJ3?CFFCD>9B
@8228204/1
ggagtccatatttaactgctagagaagcgaatatagtgttgtttactaat
+8228204/1
@@CFFFFFHHHHHJHGGIIJIJIJJJJIJIBHGIGIGGHIJIJIJJJJJJ
@638151/1
ctcattttcgctcagaagaaataatatctcagcaccaattttatgatttc
+638151/1
@CCDFFDFHFFHHDGGHD9BAHCGIIIIGIE?G9FCEBDFEGIBGCG@F@
@1740404/1
cctggatggccttccaattctggctggtgatcaaaactaaatgcgatgtc
+1740404/1
CCCFFFFFHHBHFGHIJJI@HHIJJJJGHIJGJJEGIIJIIIIGJIJJIJ
@3979918/1
gtaggatcataacgatggtcaacaaggaacgcttgt
+3979918/1
@@@FDDFFGHDHHJJJIICHGHJJ?DHGGD:?;DGH
@638738/1
gcacgacctttggattgaatataagaccttgttgttttagggtaatcaa
+638738/1
CCCFFDDDFFH?DHIGHIBHGI<><ACCDBAHIG11?F@GD?G3DHIBB
@639013/1
cctcctgccactcatcataatgaacaatatcttcttttggattagtagaa
+639013/1
?<@DDFFF8?DFAHIHIIIIIIBD?FGB<FFHIIIDEGC0:?DFEGGGEG
@3420057/1
ctccactgaaccaaatcggctccttgaatgaatttttcattcctccata
+3420057/1
@@7DBD<3DBDB<CFEEF>F=GH@??C9?C??BFCGAHICAG4BDB309
@7185088/1
gccatatttaacacacattttgtaaataattttcttaactttacacattt
+7185088/1
C@CFFFFFHHHHHIJJJJJIEGIHGIJEHIIJIIIJIIJJIJJJFJJIJI
@3980525/1
cgtttttgtgtaagtcatgaaaaagatgataaa
+3980525/1
@@?DDFFDFAFBFHEBG>GCHIB>EGG>D<9?E
@6695541/1
gggaattctaagagggtacacaattcaggcactaatgtctcttcaaaatc
+6695541/1
@@@FFFFDHHHHHJJJFDHGDFAEHHGCHIIJFFGEHFGHHGIICCIEGI
@8229892/1
tctcgtttcattttgctttgacttctcatttcttgaagtttattttcttt
+8229892/1
CCCFFFFFHHHHHJJJJJJJIJJJJJJIJJJJJJJIIIHGIIJJJJJJJJ
@5635670/1
ctcagagctaccttggcagctgctaattttgcttggtgtttgttttctcc
+5635670/1
CCCFFFFFF>FDHGGG>GBGIGGJJIGIIIEGGEFHBGHGIGF>BH9FGH
@7185499/1
ctgtagtttcgtcctatacctttgaatgtccctttgccaaatacttcaac
+7185499/1
@CCFFFFFDHHHHJJJJJJIIIIJIJJJGGIJJJJIJJJJIJJJJJJJJJ
@3980741/1
gtcacaactaacaatgggccacaactcata
+3980741/1
@@@DFFFBHHHHGJJGG;FHIGI<FEH@EA
@3420861/1
ggtctctgctgttgctgttgttgctgaggctgctgt
+3420861/1
?@?DDFFEHFFHGHGIGFGA;@>HCHH92CBCEGGD
@4535611/1
tagccctttggcccctcttaaccagttcttcttcaaattgattacaa
+4535611/1
@@@FFFFFGHGHGGIIJJJJJJJIJIJIBHIJFIECFGGHGIJIGJJ
@2898874/1
cggtttttcattcatatcctgttttggtttactcggctgaatgacaatac
+2898874/1
@@CAD<DBHHFGHJIDGIIEGFGHEGIEEIIJICEEEE>F?D4BFHGGCH
@3981636/1
caggagctgcgacaccatctgatgcctggtgcggaggctaccttgccgta
+3981636/1
CCCFFFFFHHHHHJIDIIIIJIDGIJIJHGEHGGAGGCAA@GI<4@GG=E
@2316707/1
taatgaatggtgttgctttcgcagggtaagtctttcagtctcatccacat
+2316707/1
@@@FFFFFHHFHA?GGEIIIJJGIGEEGGIIIIIIIJGDHED>DFHIBAD
@5637761/1
ggtctctgctgttgctgaggctgctgtggtctc
+5637761/1
@<@DDD4AFF?ADGGD<?FG;<C=B<A;ACB44
@4537565/1
gccataccgtacgctcaaacaagcaaatgtgacattattgactaaggccg
+4537565/1
@@@DDD:BF:FHDIGH>DFAFCE?;CEFGHI??BGIGGI<BBFG3?D<@0
@8232186/1
cttttatttctttagtaaacttaaccctttgagaatctgttaaaggtttt
+8232186/1
CCCFFFFFHHHHHJJJJJJJJJJJJJJJJJJJJJJJJJJJJJJJJJIJJJ
@5639076/1
ctccaattgcattccctttcacactagggacatgagg
+5639076/1
@@@DFF?DDFFHHGIBBHGGGHCECGEGHECEAG:?E
@6176563/1
ctttgttgctgctgtggtggttcttgcctttgcagctgttgtggtggttg
+6176563/1
CCCFFFFFHHHHHJIJJEHIGHIJJJJJJJJJJJJJJJIIJIIJDGIDHE
@1741491/1
cgtacttctagcattagaagtttcttctcca
+1741491/1
@@@FFFFFADCDFDFEGGGCCEE@C?DEHGE
@3424331/1
cctacctcttcctcgccatctgcctatttt
+3424331/1
@@@DDBDDDF?<DFB<<1C3ABDHGHBEEG
@6697017/1
ccttccatatggtgtttttacttttagtttttctatttgtactaaaagta
+6697017/1
CCCFFFFFHHHHDGHIJJJJJJJJJJJHIJJJJJJJJJJJJJJJJJJJHJ
@3424786/1
cgaaaaaataatcaacgttactatcaatcacgaaaaataacaaaaacaaa
+3424786/1
?@@DDA>D>AFF?DGGF8CFGGGE@GIFHIG8:@:@F9FFBAHHGC0@;C
@6697579/1
ctgagctggtcttcagtcacccgattctatttcttggtcatcagtttgag
+6697579/1
C@CFFFFFGFHHGJJJJJJJJJJHIIJJJJIJJJJJJHIJJJJJGIJJIJ
@6697853/1
tgcaattcaaaatttattttttgtgataaatggcagtaatcacctacatg
+6697853/1
CCCFFFFFHHHHFJJJIJJJJJJIJIGJJIIJJGIIFHIJJJJIJJJIIG
@642986/1
ttttatgatttctcttctcttggtgttcaacaaatctcttaatgatatca
+642986/1
@@<DDB>D8<BFFBFEEF9C<FE?;:AACCEAA8?EF@@>DFDGGFD?DF
@3983836/1
gtccttctaacctgttcttcttgaagttggttcagctgtagtctgtctgc
+3983836/1
@CCFFFFFHGGFHIJJJDIJGIEIHJIGI@FHHIEHGGHGHIJIIJ@GHI
@6178639/1
caggaataaagtcattaaccttcaaaatttttccgaggtttaaatttttt
+6178639/1
CCCFFFFFHHHHHIJJJJJJJJJJJJJJJJJJJJJJJJHIIJJJJJJJJJ
@6178697/1
cccggaagcaccaccacaacaagctgtaatgcttggaaggaagacttcag
+6178697/1
@@@AADDDHHBHDBA?EEC@GF;BEEHA?FCCHHGEH@DGIIGA>@FAG>
@3426039/1
ctgcagggaacggcgacataggtgtctgctcttcacatactcttgttaca
+3426039/1
@@@FDDDFFHH?DGGGHG<F?B?F<DFFGBFEGIGGGED@<CFGG@GA9C
@4540894/1
gtcggcagctgggaatcctttgtgagccacatcaat
+4540894/1
C@@FDFDFBHFABHIIGGGIGIACFAEGHBHCGHGI
@6179741/1
gggctgttgttgccactgctgctgctgcggctgttgttgcctctgctgct
+6179741/1
@@@FFFDDHDAAHGGHIBHHGICGIIIIEEGIIGHIFHHIGGFHHGG>GG
@6699969/1
gtcgggacttgaaaagaaagaccttcccactggggtgtatgtcattgagg
+6699969/1
@@@DDDAAHDFA??EFFGIG>?CGI>BGIFDFDEB0?6?@FFFHBAFB;C
@73566/1
gctgttattattttccttctttgcttcaggttcattatcttcgatggctt
+73566/1
BC@FDFAFGHDHHJJIIIIJJJIIIJDIHI4AFHIJJG>GGIHJJJIDFH
@3427544/1
cctgaatgtgatttttaatttcccag
+3427544/1
@@CFD?DFFDFHHIGGJGIIJIGGHI
@7713359/1
ggtgtgtaatcactgctgaggcttgaacaagcccttctgatagcctgcaa
+7713359/1
BBBDDDFFHHHHHJJJJJJJJJJJJJJJJJJJJJJJJJJJJJIJJJJJIJ
@7188012/1
ccatgttaaattttttcagaatcatgtgattttttttcctttcaagaata
+7188012/1
CCCFFFFFHHHHGJJJJJJJJJJJJJFHHIJJJJJJJJJJJJJJIJJJJJ
@643731/1
gacgtgctgtaccttgtatactagcatgactgactagata
+643731/1
:?<=ADD<BFDHHGIGGGEGIHC>GGGI>FHGCGHCGGGF
@7714130/1
gttcgtagtgaagaactgaaagcagatctaaatttctcaaatttctttct
+7714130/1
CCCFFFFFFHHGHJJJJJJJJJIJJIJJIEFEHGIJIGIHFGHHIJJJJJ
@6181206/1
aagtgggttcatgaattgctccctccacctgaactagttcatatttcgga
+6181206/1
@CCDFFFDHHHHHJJJJJJJJJJJJJJJJJJJJJJJJHJJJJJJJJJJJI
@3428591/1
ctcatgttataacattatgcagttcattacctaagatatttgttatgatc
+3428591/1
CCCFFFFFAFHHHJJJJJJEGEH@HGCEIIHGIJIAFHEHGGIGGI<HG4
@2319799/1
cagtattcttgtagtgctccaatcgcattccctttcacactagggacatg
+2319799/1
@CCDFDFFHHHHHIGGGFHEEGHHGC1ADC?<GGIIIGAHIFGIIJJH@<
@644462/1
cccatgttaaattttttcagaatcatgtgattttttttc
+644462/1
@@<DDDDDDHFHGGAGIJIJIHGHIIH4CE:EEH@@@FB
@5108483/1
ctttaatcatagttgatgtctgcatatcagtcagct
+5108483/1
CCCFFFBDBFHDFFEH9EIGBEGIJCHGAEAEFHE?
@1744968/1
gtcgaatactgttcttaggaatatttccaatgaattcctctatttcattg
+1744968/1
@@@ADFEDFHHBDGGECFGBGBEHG4CHGE4C<EHGHEIG>3CF>FD>@>
@3987317/1
ctccgacaaacgccatcctctcattcttagttgtaacaactaggggcacc
+3987317/1
@CCFFFFFFDDFHJIJEGEG>CDD@FIF4??DFHHIGBFGIFGB;AHGII
@1215021/1
ccctggcaatgtgacctcaagttccatcctatcattgccaattggtagtg
+1215021/1
CCCDFFFFHFHCDDGHGII@E<FEHIJGIJIIIGHIJGIIIGGII@FH>G
@8236537/1
ctaataattctttagcctctaaaccttcatctttatcagtaatttcttta
+8236537/1
CCCFFFDEHHHHHHIJJJJJJJJJIIJJJJJJJJJJJJIIJJJJJJJJJG
@8236553/1
caatatgtttggcttgctgttttgtagaagccttaccttcagctgagtga
+8236553/1
=@;BD??ADDD=:BFFFFI<FCG3CFFFFE91C9C<3CGFC>9DFF??D?
@8236625/1
ctccatttccaattatttcctttttctgacatcttcttggtaacaagtat
+8236625/1
CCCFFFFFHHHHDIIIJJJJJJJJJJJJJJIJJIBHIJJJJJIIJJIIIJ
@3988383/1
gtctttttttaccaaaccggtattttccccttggcaacaaac
+3988383/1
CC@FFFFFAFHFFH>@CGHE?DFFEIEIGHGIIEHGIIII98
@1746026/1
gcttgctgagcgactaatgccactg
+1746026/1
<@@ADDDBF3CF<GFAGAD9CHGGB
@1215975/1
caaccctcttcacttcagcataaactggag
+1215975/1
<@@FFDDFHAD<?GHACFAAHC4CDH9E3F
@6183789/1
gtcacttcaaactgttgctcagcagctatctcttgtaggaactggactgc
+6183789/1
@@BFDFFFGHHHHIIGGIIIJJJIIIIGGHGJJJJJGIFGIJJJJIIJJH
@8237976/1
cttcagcctcatgttataacattatgcagttcattacctaagatatttgt
+8237976/1
CCCFFFFFHHHHHJJJJJJJJJJJJJJJJIJJJIJJJJJJJJJJJJJJJI
@5642228/1
ctttttttggatctgaagggcggtcccctcttttgggtggaatgtatgat
+5642228/1
CC@DDDADHGGHHJ@EHHGHEGGBHIJJIGEGGII6A5=AA@C>;@CCA@
@6184679/1
cctttttcaaaaccttcttccagcatagcttcaatttcattgtcgcttat
+6184679/1
CCCFFFFFHHHHHJJJJJJJJJJJJJJJJJJJJJJJJJJJJJJJJJJJJJ
@646049/1
ctaggcaaggtacagcctcaccacctcaaccgaacacttctaggttacat
+646049/1
@CCFFFFFFGDFACFGB<?FAHCGE;FEGDFEG@GFFHIIAHGGHIIGBH
@5110631/1
ctcatttcttgaagtttattttctttagcctctaattttcttttgtcttc
+5110631/1
@@@FDFFDFHFF?FC4<ACH><EFC<HHECHGGAHIE<CBF<FG>CC:?D
@7190924/1
aaacctcttcaaaagaagataaacaattcaagagaccattgaataatagc
+7190924/1
CCCFFFFFHHHHHJIJIIJJJJIJJJJJJJJJJIJIJJJJIEGIIIJJJJ
@2322082/1
gctgtacttgaggctgagatgaaggtgg
+2322082/1
?@@DDDBDFHFBB73?3CAC><@CG??A
@646895/1
cttctaacctgttcttcttgaagttggttcagctgtagtctgtctgcatc
+646895/1
CCCFFFFFHHHGGJEGIIJIJGIGIFDFHGIGJIC<D4?DGGGGAHIIJI
@4547980/1
gtaacgattggaaaaataatcagaataagaacgg
+4547980/1
@?@DDDFFFDFBD@HGGIEIJIDGGDCCHGIJG<
@647346/1
tgctggtcactgggttgttgcctaacaggaggtgcactggttacagg
+647346/1
@@@FDFBDFHHHHJBDBHIEGJFIIHAE?EHB1:BGGGECB@BHIJB
@1747877/1
atataagattacaattcttaacattttttctttaaacaaagaacattgga
+1747877/1
@@@FFFFFHHHHGIJIJGIJJJGGGIIIIJJJIIICHHIGIIGIGIIJF>
@4548501/1
gtgtaatcactgctgaggcttgaacaagcccttctgatagcctgcaattc
+4548501/1
B?@DDDFFHHFFHIGGIIJJJIDBFEH9DGEED?D@@GH<HGG>DHFCGG
@3433604/1
tccattagttttcttccaactagtgaaatttgacttaagaaatatgaatc
+3433604/1
@@<DDB4AADDF>EHI<FGHIEC:AHCG@H<FHACHE4?4C3?BBDFCBH
@1217975/1
cttttttcgtaggcacaataaagaatgaattc
+1217975/1
CCCFFFFFHHHHFEIIIIIJIIIJIJEGGG99
@1218027/1
cttgtggaattgtgacactttgatgttgtaaggtgctgaggcaagtgttg
+1218027/1
@B@DDEDDHHGHHJG4CFBFGGHIJJIIIIIHEFFGEEE@FHDHCIGJBH
@8239926/1
cacggtctcaacaagttccgttttttggagaggcaactcaggataactat
+8239926/1
CC@FFFFFGHHHHIIIJJGFGEIIJIJIHIBHIJIGIGJJJIHEGIJFGI
@3990871/1
gtgaaatctttaggctgcagctcaaccattttatcggccaacatattact
+3990871/1
@<@DFFFFFDHDDG@FEHJGIJFIJIGAGIIEFFHGHGII<D1?BG9DFB
@1218255/1
cgcagattaaaatttttaagtacgactaagtgagcacactaaatcaccac
+1218255/1
@@@DDD>DFBHD<34A<FHF:C9FA1@EBHFHDEEEG<3B3BB4BFEHG=
@4548916/1
ctgtcgaatactctgagcttgctgagcgactaatgccactgtgtccacaa
+4548916/1
BB@DDFFFFHHGHJJIJJIIJJIJJGIJGGIGDCHIDGIGIBHHIFCH>G
@5642671/1
tggtgtttgttttctcctactccgacaaacgccatcctctcattcttagt
+5642671/1
@@@;DFFF?DFFHGIIIIEIIECG>@FDFBEHI<GBDGFHIII<F=CCGG
@1218992/1
tgttgaccttacggggacacttatcaggttgtatactga
+1218992/1
?@=D?DEFFHA>FHBGGEEGEEHHIEHD?DC@GG@9@D?
@5643247/1
gctctggctattttagcatggaatgtgatctccaagttgtgaatcaattt
+5643247/1
@@CDFBDFAF>F>FGBHECHGAGGE3AEFGAECF;9??GHIIG>D@G>G<
@5643267/1
ctaaaatattgttcaagttcacgaggagtattcttggaaacaattttata
+5643267/1
CCCFFFFFHHHHHJJICGHIGIJJGIBHCGHIIJJIFGIJJJ;GGFGIDG
@2322864/1
gtttttcaggattgatagatacatcataatgatgaataaccatattctta
+2322864/1
@@@FFFD>BFHHHIGIBFEIIIJJICIHGECHIIIIGEIDG@FE>GEIIG
@2906150/1
gcatgactgactagatagaagtctaattcagtagggtg
+2906150/1
@@@DD>DDDHHFHE>F@<@EC<FHGH@EEE?2AD>GEC
@6188526/1
gctgtaccttgtatactagcatgactgactagatagaagtctaattcagt
+6188526/1
CC@FFFFFDHHHHJJJJJJJIJIHIJJJJJJJIJIJIJIIIJJJJJJIJF
@79682/1
gtcagttttaatgcttccaacacgttgaactaaacttggatcagtagtgg
+79682/1
C@@DDDFFHHGDFIGIGCGIG?GIABHHGIJ<3CF4<CF?BDDA0?B9?B
@2906314/1
tttttttctagtttcctcctcatcaagagcacggcgatactgca
+2906314/1
CCCFFFFFHFHHHIJGIJJJDIGHG93?GGGEEGGHI<<BGI@E
@5112552/1
ctgtgccataaccgtacttcatatcattgataattactgtagctgagtaa
+5112552/1
@@@;DDFFFBFBHIEGGHHADHHIHJJBGEIE4C>FA?CC9DDGEFG@??
@5645031/1
gcttgatactccctgggtttaaaatcttcaataacattactcatttctga
+5645031/1
CCCFFFFDFHHDDIDHGGGIGIIIJAHGIGHHIJIJJJIGGCGHIIGIH>
@6704372/1
cttcttgtttcttttctttaacatttctcacagaacggttgccatatagc
+6704372/1
CCCFFFFFHHHHHJJJJJJJJJJJJJJJJJJJJJJJJJHIJJJJJJJJJJ
@6189339/1
gtctttgtgtcttgcacgacctttggattgaatataagaccttgttgttt
+6189339/1
CBCFFFFEHHHHHIJIJJGIHIJJJJGIIJIJIJJJJJHIJJJJHIJGII
@6189469/1
gtcgggacttgaaaagaaagaccttcccactggggtgtatgtcattgagg
+6189469/1
CCCFFFFFHHHHHJJJJJJJJJJJJJJJJJJJJJJDHHIJJJJJJJJJJJ
@81084/1
catttcttcattttcagctctggctattttagcatggaatgtgatctcca
+81084/1
@@@F?DDBBDHDFB4?FBEDIGICHICG<@HGGCHGH@G3C4C>B<?C?F
@6704761/1
gtgaaatctttaggctgcagctcaaccattttatcggccaacatattact
+6704761/1
C@@FFFBFHHHHDHHJJIGJIJIJJJGIIIEHGJJJJJJJJJIIJFJJJI
@4552320/1
ttgctgtcgaatactctgagcttgctgagcgactaatgccactgtgtcca
+4552320/1
@@@FFFD?FDDHFGGIJJIGHAFHGGGEHFGDGIIEHEHI@<D>G@GGHJ
@5646106/1
ctggaatacaggtcatgtcagattgtagttaagcatggacaaggactgca
+5646106/1
CCCFFFDFHHHHDHGHIGIIFIIIIGHGHIC<HIIJJIGJI=DDAFGGGD
@82054/1
ctccagctaaggctgtatcatcaacttctaaaggtttccaataaacacct
+82054/1
BC@DFFFDDBHFAHIIJGGGCDF4CBCHHIGHGIGEIII@FHJIIE9FEA
@1748993/1
caggaaatcgatttttgaaacacctct
+1748993/1
@??DADDAFBA:AFHAF@DD<FHIBE<
@3994096/1
cgcaacaattgtacacaactccata
+3994096/1
<?<DBD?:D4CC4FBE3CE@HEG?<
@8244643/1
ccatcttcaacgaatcaaattcactttgaggaactctctgatttatctca
+8244643/1
C@BFFFFFHGGHHEIIJIJIJJJJIGIHIGCG?FHGGIIJGGGGGCGGII
@8244652/1
ggcggtaccatggtataactatcttattgagataattatcttttgaaaca
+8244652/1
CCCFFDFFHHHHHHIIJJJJIJJJJJJJJIJJJJJJJJJJJJJJJIJJJJ
@2907363/1
taacgattggaaaaataatcagaataagaacggtattgctctgcagggaa
+2907363/1
C@@FFFDDFHHHGJJGIIIIHGHF>HCFHGIJJ?GEEHIJIICHIJDEEF
@2907700/1
gctccttgaatgaatttttcattcctccatactccttgtcttacaggtac
+2907700/1
@@@DDFDBHH?FHG@EEH>FIG@FAHIJJADGEGGCD>FHIDBHCC;9?B
@3437198/1
ctgcccagccacaatgttacaaacctctagaggtagatatgtgtgcttgt
+3437198/1
@C@FDDFFGHHFHGGIC<EHIGGIGCIDGE@EE<BF9<?GHDAF>FEGD8
@3437225/1
tcgcaattatccaattatctatagaatatcagctg
+3437225/1
CCCFFF?DFHHHHGGDHIHIIGGIJJIIIJJJJJE
@1750320/1
ctcgaatctattatctcttggacaagttgttatattagtcactttatatg
+1750320/1
@CCDDABDHFHH8EGGIGHH3CFHFI<<FGIC>F>BF<FHGIIDEHGIIG
@82888/1
ccggtcctggtccagattcctgttgtggaccagcttgtgcttgtcttcca
+82888/1
@BCFDFFDFBDFHEHGGEHIGGH@FAFGGHI?GHGHJHIIGBG2?DHHIG
@2908645/1
gctgaggctgctgtggtctctgctgttgttg
+2908645/1
@@@FFDBDHHFAD@FAGGIJJBHHABFCFBF
@83000/1
cttgttttcaaagttgataaataatattaatgaaac
+83000/1
@@7BBDDABFDB?GE@FHIG?ECH<CFFHGHH9<E<
@7194303/1
atttcttcattttcagctctggctattttagcatggaatgtaatctccaa
+7194303/1
@@<DFEEDBFFHHIIIIG@EIHIIGIII@BAFE<F@?EFCCDAB?DHGII
@8245986/1
gctggttcctagaatcccacatggcaggaagttttctcgcaacttaggtt
+8245986/1
CCCFFFFFHGHHFIIJGJGIIJJJJIJJIHHCGIIGIJIJGIGHIJIJ4C
@83350/1
agaattttcgtttggagcaaatacaatgtatttgctgtctttgtgtcttg
+83350/1
@CCFFFFFDFHFHHIIIEHIGE<FGIGIHIIJBGEHIIJEGHIDHD9FG@
@7718135/1
caacagccgcagcagcagcagtggcaacaacagccccagcagcagcagag
+7718135/1
CCCFFFFDADHHHFGGGIIIICGGIFHIIJGGJIIJJIGGGGGAHIIJGG
@6190809/1
ctgagctttataaaatgcagtggccgacacatcaatattaagcatcatct
+6190809/1
@C@DFFFFHGHHHJJJIJJIHHIIJJHJJJJJJJJJJJJIJJJJJJJJJJ
@1224068/1
gtctagtttgatgagctgtagatcctatcgagaggctaatatggattgc
+1224068/1
@@@ADD4DDBFHHIG9BGE@FBIIGGHGIHIGDD<7??C??B<B4?BB<
@1751885/1
gttatttggaagtgatttgcacgaagcactataggtcgaccttctcggcc
+1751885/1
;==BDEFFABFHA@FEBG@>IHHGG7@FBEGIFGIB4?DF<@GGHI;?76
@1751948/1
ctgttgttgttgttgttgaggttgattagaagcccctgcttctccaggtt
+1751948/1
@@@DD?DD;DFDBGBDBE<FEEFBFGFIEGCEHG3CFFGGIGIGEHF<9<
@7195429/1
gctgctgttgttgttgttgaccccatggttgtcgaggaggtccctgttgt
+7195429/1
CCCFFFFFHHHHHHJIGJJJJJJJIJJJHIJIJJJJJJJJFIJIJJJJJJ
@84753/1
aactcatactgtcttcagcctcatgttataacattatg
+84753/1
@@@DDDBAHDDBH@<EGHHJIIIGG@FDGG@HHGCEDH
@2910480/1
tgaaaacatttgataaaaaatatatcgtaaaatag
+2910480/1
@@@DDD?;ADFHHIAGGIIIIGII9<F@GECGF<F
@4554299/1
ctttgatggaatttcataaacaactttcaaatccttaatatacgcaacaa
+4554299/1
BC@DFDFFHFHHHIIIIBJIGIJJGGIIIII@FFHGIJDGGDAEH1DFHI
@1752784/1
caggtgcgttaacttttggtggctttattatattactcctaattgaagag
+1752784/1
???D1BD@<ACFHBEHH9:CE@EHGGIIGHEFBGIADBEGGGHIHI?F>B
@1752785/1
tctaggatcaacagcaggatctgcaatttttccaa
+1752785/1
@@@DDDDDFFDFAF3CCC<3CHED@EHDFFEFIIF
@7196456/1
ctgggttgttgcctaacaggaggtgcactggttacaggagatactggttg
+7196456/1
@CCFFDDFHHGHHIJJJJJGCDGCFHGHIJJIJJJIIJFHGIIIJIJFHH
@4555373/1
cttagattagagttgttatttatcttaaataatttacttgattgttaagc
+4555373/1
?@@;DDDDFBFBFHICDEAEH@BAEDH4FFEGAE@CGBFDGGG>?:?C:C
@8249325/1
cgacactttttagtaccgggcttactaagggagttttcttgatcattttc
+8249325/1
CCCFFFFFHHHHHHIJJJJJJJJJJJJJJJJGHHIIJJJJIIIJJJJJJI
@7721858/1
gttctgcaatttccaagaaactttacttttcacaaataaatataaaa
+7721858/1
CCCFFFFFHHHHHJJJJJJJJJJJJJJJJJJJJJJJJJJJJJJJJJJ
@5649573/1
ggcttgtctaacttgaccaacggtaaaagcaggaggttgttgcatccttt
+5649573/1
@C@BDDDAHDBDBHCEHHIGEGH@FGDGGG;3C;DH:3?6?D?FE4D3CB
@6193739/1
gtggaagtaagaggtctttcatttaatgttttttgaaaagcctcacttgt
+6193739/1
CBCFFFFFHHHHHJFHIJJJJJJJJIJJHIJJJJJJJJJJJJIJJJJJJI
@1226713/1
cattcaactttgcattaactttctgtagtatgtttacaaatgttgcagca
+1226713/1
@@@FDADDDHBHHBB<AFEHEHIGIHHEEEH<CHIIGBF<BGICHGC99?
@6194233/1
gtcactattaaagttgatttgtcttatcgacttgacaatttttt
+6194233/1
<@@AD>?DFFF8C:CA<FIA<3AFC4:3A;@AF?E99???DG>?
@5650227/1
gtttatcatagatccgacgacactttttagtaccgggcttactaagggag
+5650227/1
@@CFFFFFGHHFGGIFGGIGGEIJJIIBHDDGIEIJIIIIEHGIJJJJHH
@1228070/1
ggctgttgttgccactgctgctgctgcggctgttgttgcc
+1228070/1
CCCFFDDFHFHHHGHIGDGIICBHGIIJIIGIFFGG<HAB
@6708034/1
ctactttattcagttcagtccctgaactagg
+6708034/1
?@@DD?DD<DFDHA4E4EA?FEHIHG@HDE9
@7198438/1
gaattatcaaagagaattattgaattcaatatagcaaacatttcttctat
+7198438/1
@@@FFFFFHGGHHEHGHGGIIGAHIHIIEHIIIIIIIIIIGBEGBHHC@?
@5120357/1
gtacgagtttgagcatcattcattttcttcattgtaacttggcccgcaac
+5120357/1
@?@F;B?BFHBFHFADHIJGDHHEIGIGHHGII@FGCHGGEE@BFGGGEI
@5121038/1
attggaaaaataatcagaatatgaa
+5121038/1
@@@DDDADFDBF8EB9EG>HAHA:A
@4000949/1
ggtctttctcgataatcaagtgttggtgcattcataattcgggccttaac
+4000949/1
@@BDDFFFFGDHHEHIJJJJIEHG;FFFACBFHIGIDECHIIJJGE@B<8
@4558317/1
ctactaattaatataggttacttcgcttatctctcttgacagccctatac
+4558317/1
@C@FFDFFDHDF?@<FEBHHIIIHIBGEIIIHC>DGGDGGGHDHCH@FFF
@1757586/1
cgcactgtttacaaacttctaattatcaatgacacttgtcggctttatca
+1757586/1
@@@FFFFEHGHHHIJHFGGEGIIJJJG@CECHGIIGGIEFGGGCGHHGFG
@5123297/1
cttcaaactgttgctcagcagctatctcttgtaggaactggactgcatta
+5123297/1
@@CFFFFFHGDBHIGGGHGIIJJJJIGHIGFGGIIGI9GHJEEGGIDGEE
@6709170/1
gttctgtatttcctgtgatcttgtctaagattgctttcgctgcggcatgc
+6709170/1
CCCFFFDFHHHHHJJJJJJJJJJJJJJJJJJJJJJJJJJJJJJJJJJJJJ
@5123517/1
ctccttccaaaaaaatacagcaagtctggtaaatttatcgcaag
+5123517/1
@@@DDBAD?FHHHIIIEEGG3?B9:DCDD1:?B@B@>BA@HBF0
@4559656/1
gtcctgtaaaatagcttgagaagccctttgttttccttctttt
+4559656/1
=1:B=D:BBFDBFGD>EB;F;FA3ABCFGEH;FCCBGFAFBCC
@7199640/1
cttcctcctcatagttccacaatgagtaatttcaatttttaatcctttta
+7199640/1
CCCFFFFFHHHHGIFHIJIJHHIIIIHFHIIJJJIIGHIIJJJJIJJJJG
@6709715/1
gccctcttcattttcggtttcgtaggcaggtggaggccatcgcctggtca
+6709715/1
CCCFFFFFHHHHHJJJJJJJJJJJJIJJJJGIJIJJJJJJJJIJJGIFHH
@7200381/1
gtctccttcaacaatcgtcggtacaatgtaatatgagttttctttgtttt
+7200381/1
CCCFFFFFHGHHHJJJJIGIIGHHIIEHGIJJIGHFFHIIJDHHJJIGIJ
@1230004/1
ttccactatctaaataaatagctgcagctaatgattcaaataagtcacca
+1230004/1
@@@DDFDFF<<DFHHGIJIBBH<FBBAF3AAFFA9CGG?:E@FFFD@FHG
@7200900/1
attcaactttgcattaactttctgtagtatgtttacaaatgttgcagcat
+7200900/1
@<@FFFFDFHDHHIIJJGGIJIJFIIIGIIJIIIJJJIEHIFIHJIIFF?
@1230680/1
gccaactctttattatcaatcatcaatccttttaatgaatgagccagaaa
+1230680/1
?@@FFF<DD<BFFGHEH4<?E<FHIICEDHFHHIIADDFGF@>FCE@;?B
@8253250/1
gtagaaaacttttcgatttcggtattatggttttcttcagcatcagacgt
+8253250/1
CCCFFFFFHHHHHJJCGHJJJJFGHGIJJJGHJJJJJJJJJJJJJJJJJF
@6197220/1
gttctaaattgtcatcaagctctccccttccatgcaataaacggcatgtc
+6197220/1
@@BFFFFFHHHHGIJJJJJJJJIJIJIJJJJJJJJJJJJJJJJJIIJJHI
@1231196/1
gccatgttgaatagcttgctgtggtggtaca
+1231196/1
8?@DDD;2=2A?FFFEI>?HDHA9C:;@4CE
@90984/1
cttcagctgagtgagttaaaacagtacatcgcacaacaaacacttggg
+90984/1
@@<DBDDDFBBFBFF<EGH4CHDF:CEHHG7F@FFGGEHCFBF<4BFE
@5124119/1
gttgcatcctttgctcttgaggaagttggtgtagaggtg
+5124119/1
@@CFFFDFGHHBFHGBFHGGGGGJIIIG@<F?E>EGHCF
@659263/1
ctctgatttatctcatcttcatcatccaagccgtaatgaatggtgttgct
+659263/1
@@@FDEDFHGHGHJJIGIGDHHIBGHHG>FHIIFEB?FFHIIE4?GG?EG
@5124653/1
ggctggtgccctgaataccttgatggctacaaagatagaagtcgaattca
+5124653/1
@@@?DDD;DBHHHH@>GDFHGG:CECABHE@9DH>?DB9?C9<BBFGH9B
@2334803/1
ctcaatgatttcctccttccaaaaaaatacagcaagtctggtaaatttat
+2334803/1
@@@FFFFBHHHHFJJJJIGJIIJIJJJEEHIGIIGEHIIEHGHGIB@DHI
@4001988/1
gtaagacaacaatcacaagttttacttcttctttaagacactgactaaaa
+4001988/1
@BCFFFDFGHHHHJIGIIIEHGGHHHIIEIGIIIGHICGGGEEEFHIIJH
@5654350/1
cacccttacagctatagatcttaattatatattaaaaatagcacatgata
+5654350/1
CCCFFFFFGHHHHJJIIIIIIIIJJIIIIIJIJIJFEGE>FHGIIGIJJI
@6711414/1
tctaagaaatacttagcaactgtacattcaacagtctgcccattctccag
+6711414/1
CCCFFFFFGFHDB>GHGIGJIIHIIIFGDHIJIJBHIIJIIIJJJEIFCG
@4003168/1
ctctaaatgccacaagatgggcataatatgcaggagcaggtatagatact
+4003168/1
@@@FFFFFF?FFHIHBE@HFBHAHHIJIBIEHHEFGEEHI@BD@AC9BGH
@6712510/1
tctgatttgttgtttattagggtagcatttggaggactgtcagatggttt
+6712510/1
CCCFFFFFHHHHHJJIIJJJJJFHIJJJJJJJJJJHHJJIJJJHJJJGHI
@1232392/1
tgggtaggggttgtttccctagactg
+1232392/1
@@CBDDDBDH1@F@FGGIGIJHG<BF
@1232974/1
ctccaactccgacaaacgccatcctctcattcttagttgtaacaactagg
+1232974/1
@@@FDDFFFFFHHGH@FGI>FGICG<FHEGIJIJGIIJHFAI>4BFHD@C
@6200217/1
ctagtgcttgtttttcaggtcatggcagactctgagaacttttaacaatg
+6200217/1
CCCFFFFFHHHHHJJJJJJEGIIJJJJJJJJJJJJJJJJJJJJJJJJJJG
@7727430/1
gtctccttcaacaatcgtcggtacaatgtaatatgagttttctttgtttt
+7727430/1
@C@DFDFFHFFDFIEHGCGEG<CEHEHI?DDDHIIIIHHGGDGGIIDHGD
@8256107/1
ccaaaagcctgtggggccagttctggaggatgaagttttctacctcttgt
+8256107/1
CCCFFFFFHHHHHJJJJJJJIJJJJJJJJJJJJJJHHIJJJJJJJJJJJH
@4563063/1
ttttttcatcattctgtagtacaccttccaaacagtatctaaagacatgc
+4563063/1
CCCF?DADHAHDF9@FEFHFE<CE>EH>EGC@CDDGGG>GICGGGEGCCF
@6713138/1
cttccttctagtgcttcttccaaagcaaataatgaaacttgtgccatcca
+6713138/1
CCCFFFFFHGHHHGHIHGHHHHDHIJIIIIJFIGGEHGEGIJIJIGIGII
@6713972/1
ctctcctaacaaggttgttaatctctctttcccgatcaggcgctgacctg
+6713972/1
@@CFFDFFFHHHGIGFFCGDHIACBHDHIGBEBEFBGFH@@@DHI@BBGG
@1761039/1
atttgtttttcagtttgtttctgaaattcttcag
+1761039/1
CCCFFFFDHHHHGCEHIBHI@GI<DEHEHHC@HD
@1761124/1
catggtttcaatgatttccctgttgaccttacggggacacttatcag
+1761124/1
CCCBFDFFGGHD<E>EAGIHBFFHHI:FHGHH7:?G@DFHGCFF>9B
@4007698/1
catgacgatagctttattctcattaaggaattccggtttctcaaaac
+4007698/1
?=@?DBDD7FDF4?F?CFEF<>EFFA9@AFFHG<C<GEADFEGBHGI
@6714548/1
gcgcattctgttgtatatttatgctcacttcaccaacattcatgaataat
+6714548/1
@@@DDDDDHFD<AAFBBGHGEGHGGIIIIIIIIGHIIII9DFGGHGIIIH
@1762344/1
ctctgctgttgctgttgttgctgaggctgc
+1762344/1
<??DBDDDDDD?D9AAA<EBEC4:3?1CCB
@4009158/1
ctggtatccaaaggcactgttttcaccggaggaatttgtttgtgattttt
+4009158/1
1=@D?DADH<FFFIEEGFEEHGI<HG@FEEG8FGHI9GBDA;D?4BBGII
@2917435/1
gtagcattgtaatttcttgttcttcttgtttcttttctttaacatttctc
+2917435/1
B@@DBEFDADDAFGEIDGHHGFJIG9BCCAGHBGGGEG@>EEHIIFIIGG
@5659540/1
tgtaacttggcccgcaacaattgtacacaactccataggaagcgccaaag
+5659540/1
?@?DDDFDFHHHF6FEGBEGGBADEHEGGIJJIGGIGI3?FA8?AGHEH@
@6202254/1
tcaatttcttctttaggtaaaacttttatgccaagccaagacatgaacaa
+6202254/1
@@@DDDFFHHHGHJIIIAFIGHHIIIJIIGJIIGIJIJJJJJJJJIIIJJ
@664056/1
ctttttcttgatctctttcattatcgtaaattgtcacggtctcaacaagt
+664056/1
CC@FFFFFHDFHHD>GGJHGCHGGIEH@FCCIIHIDIIIGHIJGIJ3B@@
@7730438/1
cggcataatgagtacatcatttacatcaccgtgatctaatatttgagcag
+7730438/1
CCCFFFFFHHHHFGIJJJJJJJJJJJJJJJJHIIJJJJJJJJJJJJJJJJ
@8258987/1
ctttaacctcataactaaaacagggttcatgagttccactttcacaatca
+8258987/1
CCCFFDDFHHHHFEHHGIGIJIJJEAFFGIGJIIJJJIGAGIJIIJIIJI
@6714822/1
ccactgattgatgtcccaatggtccacacctttgtcaccactatattcac
+6714822/1
CCCFFFFFHHHHHIIJJJJJJJJJJIIJJJJJIJHJJIJJJJJJJJJJII
@1763091/1
gtcttgaaatctgtagcccaatatagattc
+1763091/1
?<?DDBADFF>>F<EBEFGD=FGEEHGB?E
@4010205/1
gtctgctcttcacatactcttgttacaacatatttcaacatgt
+4010205/1
@@CDDABEHAFBFDHIGEHCG9E<E9:FBFEDEHCI@DHIIIC
@7206487/1
tttcgatttgccagtacctatttctttgtgtcgaaatacaaggcaggaaa
+7206487/1
@@@DD?DDHHHHHEIIIIIIIIIIIIII@FGIIIIIGIGIEHIBH@GDDF
@3448698/1
ctggagacatgactacacaaccatttggtatattcatcctcttaaaataa
+3448698/1
BCCFDFFFHGHBFHIJJIIJJEHIJJIJGHGI<FHIIJBFFHHIJ>GIGG
@100038/1
catgaaacaaaatgtaatctctgttcttttttgaaacgaaatagt
+100038/1
@@@DDDBAF=AH<GFEHH>H9BDEH4F><@BCDC>4?@A?8?BD0
@8260780/1
ctctgctgttgctgttgttgctgaggctgctgtggtctctgctgttgctg
+8260780/1
CCCFFFFFHHHHHJJJJIJJJJJJJJJJJIJJHJJGIJJJJJJJIJIIIJ
@6203927/1
gtgctccaatcgcattccctttcacactagggacatgaggtgaaattatt
+6203927/1
CCCFFFFFHHHHHJJJJJJJJJJJJJJJJJJJIIJJJJJJJIJJJJJJJJ
@5661426/1
cagaaatcctcattctttcaaaaaaaactattcgt
+5661426/1
@<@DDDDD?DD?CCGBGEEE4F<FA@0DBFE@FFC
@100310/1
ctttttttggatctgaagggcggtcccctcttttgggtggaatgtatgac
+100310/1
<@@FFFFFHFHHHJJ@GIEBHIBFGHJJJIJJGIIEH?8<?@CCC>CCDD
@100738/1
gctgagctttataaaatgcagtggccgacac
+100738/1
@@@D=DA?HDFHH9BG9EF4AAF@AGBBGA0
@2339019/1
gctttctaatgtttcttcatttaaaaccgctgtgtctctttctttttttg
+2339019/1
CCCFFFFFHFFFFGIIBHCBJEJJJJJJIGIIIIIIJBDGHFGIICEHGE
@665474/1
acaagaaaaaaggttcttttacccccttcagaatataata
+665474/1
8?@DDD8DBD:DFCB@HHIB@GHGEGGGHFF949B<BF4B
@665722/1
cccagtcatcaggaataaagtcattaaccttcaaaatttttccgagg
+665722/1
@7@DDDD>BFF>FEGB<BICAFDHH9<FEBF>@EH>EBEHH>GGIDG
@4565681/1
ccagccacaatgttacaaacctctagaggtagatatgtgtgcttgtgctc
+4565681/1
@CCFDD>DFDFHBGHHIEEHGGJIFHIGJFGHECEIEGGIIG>@F?@FGH
@2919162/1
tttcataattcataacgtcattagcagagctcgctact
+2919162/1
;@@DDDBDD>BDHGGGGHGHEGGG;CHGH;EA:CDH>H
@3450625/1
gtgctgctaacctcttggcaatttttttcgatttgccagtacctatttct
+3450625/1
@@@FFDDFDFHHHJJIIJE@GIJJIJJJFJIJIIJCGIHDGGFGGGGGIJ
@7732181/1
ctccattcaattgaagaagcaatttcttcgcagcctcttgttttgcttct
+7732181/1
CCCFFFFFFHHHHJIJJJJJJJJJJJJJJJJJJGIJJJJJHIJJJJIIGH
@2340226/1
catcgttatacttttctggatcaaaagtaaaatcttttctatcttcatct
+2340226/1
@@7DDDBDHFFFD<FEHIIGHEGIIEDACAF@FH9CGG>EHI@HGICGGF
@5663009/1
ctgctgctgctgctgaggcggttgttgccactgctgttgttga
+5663009/1
CCCFFFADHDHGGJJI?GHGG@BHH=9D?9B@>BBF=FIGGG4
@2919676/1
gttgaggttgattagaagcccctgc
+2919676/1
@@@FD8DADHAADDHBBGFGHB=7E
@2919704/1
gtgatatgatatgggttgctgtttacac
+2919704/1
@@@DDFFDAFADFEBEE@GCFCGHIIEA
@666896/1
gctgctgctgcggctgttgttgcctc
+666896/1
@@@?DB?DFBAC@EFE9EFHIEGHE?
@2920112/1
cacttctccctgcagttcatccataattcagaaagaatatacacaac
+2920112/1
@<@DFDFBDBDDFFGDGHIJEAHGDHGGIHFHGIE:BBFCC4??FGG
@7733168/1
ctcttcaaaatcttcttcatcacgtcgtctttttttaccaaaccggtatt
+7733168/1
?@@FFFFFHFFHHJJJJJJJJJJJHJJFHIJJJJJJJJJJJJJJJJ@EIJ
@5663534/1
cagcgaaattcttattcgattgaag
+5663534/1
CC@FFFFD?HHFBGEG<B<4<AECC
@2342787/1
gtcggtacaatgtaatatgagttttctttgttttcaaaggctctaactaa
+2342787/1
@@@DFDFFDBHHFEEHIJJDGFHGDHGHEGC@DFEFEGHIJIIB9BFHHI
@4568297/1
cagtcatcaggaataaagtcattaaccttcaaaatttttccgaggt
+4568297/1
<@@DDD?DFFFF8EHCFBAFHGDAB<FC9ACEB@HG>EH;FGAG<8
@7208620/1
ctataaatgatttttttcgagttcttgaatgaaaacttctatctctctca
+7208620/1
@C@DFFDFHHHHFIIIIEG?EFFHGGGIII<BG@<DGBGEHIIIIIGGII
@7208931/1
gtctggtctggagctggatgagtgacatcagcgccaacaacaatgacagg
+7208931/1
CCCFFFFFHHGHHJJIJJJJJJHGHIJJJJJIJIJJJJJJJJJJIJJJII
@4568875/1
accatttacacaatataaatgcaccttcaa
+4568875/1
??=?;DDBDB<FFF4CBF@FCBI<>BCA@<
@5134479/1
agtaatcaaatcatcagtttcccaggtccacaattcaagatctaatttca
+5134479/1
B@?DDFFFHHHHHJJJIEDHJIIIIIGEB3CG;?FGHDEGGGI@GIECGH
@102477/1
cctcctccacctttctttccttttttgcccattattgtgtactatcttca
+102477/1
@@@FFFFFFHF;FHGHEGIJJJGCHIHGIJBFGG<@GGHGIIIEIB<DFC
@2921586/1
tatgcttgtatttttttatttttctgcgactgtctgaatcagaatctgat
+2921586/1
@@@FDFFFFDHHHIIII?G9EDAGHHIDGBHIIG@GBFBB?FE4?FH9BF
@2921631/1
gttcttgcctttgttgctgctgtggtggttcttgcctttgc
+2921631/1
@@@DDDDAFHDFHGG<G43A@33AC:AF<CF?CCDEBCBB9
@102670/1
cttcatttaaaaccgctgtgtctctttctttttttgttagactgatttga
+102670/1
@@@FFDDDFHD?HGIJHHEHHCEHIGGCFGGHJG>HFE8<09BC=FDD9=
@103005/1
acaggagctgcgacaccatctgatgcctggtgcggaggctac
+103005/1
@@@D?BBDBB;??CFHIGIH<DCDHIIEAFFEGEHGD>;@@=
@8263956/1
gtcagtatcatcagcatcagattcttcttttttctttgtaactattttat
+8263956/1
C@CFFDFFHHHHHJJJJJJJIHIJJJJJJJJJJJJJJJIJIJJJJJJJGI
@2344834/1
ctctgctgttgctgttgttgctgaggctgctgtggtctctgctgttg
+2344834/1
@BCFFFFDDFHHHJGIJGGGHIGHIIJD>EFBBFG?CF@CGDG>FCF
@3453645/1
ggacgtccacctcgaactgaaggagt
+3453645/1
@@C?==D;FDHDDG63CCEEGGA;E1
@5136353/1
ctctcatcctaaacctttttaaaacatcttcttgttttctatgttctatt
+5136353/1
@@@DDDDDHFHF?GGGFHGI:F9@HCHG<CCFHIFHBHIEG@DGGIICGG
@5136406/1
ggctctacctgatctggaccagtggcgtatttacagaagcaaggttggcc
+5136406/1
=@@DDDB?DFHDAGHHAEGIIHF>DB@:1CGGGGIEBHD@GCGEBF3D<F
@2345797/1
tctgctgttgctgttgttgctgaggctgctgtggtctctgctgttgttgt
+2345797/1
@@@DDDDDHHFDHEEGEE9<EH4:CGCHIII?GHFHHC4<DFH?FH9?80
@5667790/1
ccttgactatgtttgatgacatatcaataactttctcctcaa
+5667790/1
@@CF=ADDDHHA>@FFA>EHIIEGGGGHHEGEEEFF9FGEG3
@5138090/1
gcacattcatatttctcccatctgcatc
+5138090/1
??@DDD??FDHD?H@D<CGGEF4FFG9E
@4015263/1
cgtccctcttctggaaagcagctcttgcagcattgacactggcgttttgg
+4015263/1
@@@DFFFFGHHGGI<EHHIIIIBHEB<HGIIDHIIIGGIGHG?GFG:FFB
@7211201/1
cgctaatttaaaaattgaatagtttttatgaaatgagtcagaattttcgt
+7211201/1
CCCFFFFFHHGGHJJJIJJJJJHJIJJJIIIIIIJIJJIGIIJJIJJJIH
@6207922/1
cagtattcttgtagtgctccaatcgcattccctttcacactagggacatg
+6207922/1
@BCDDDFFHHHHHJIIJJJJJJJJJJJJJJJJJJJIJJJJJJJJJHIIJJ
@5669281/1
gctcaggagaaatttcaatttttgcaaattgttcgtagtgaagaactgaa
+5669281/1
@@@DDBDDF?BFBHIEGG9?F?FHGAGHCGIHCGIH>GFI@GHGCHIHCG
@5669435/1
cttatgtctaacacttcacacataaattcgataacaggctgagctttata
+5669435/1
@@@DDDBDHHHHFI<EHGHHHI3FHGIIIFEHIIBGFDDDGIEHCAHGII
@105123/1
gctctccaaaattgtaaatccaggaacttcccagtcatcaggaataaagt
+105123/1
@CCFFFF?D?DFHGFHIIEGIIII<FGHIIIGGHCAHE>@FDHHGIIIIF
@7738132/1
ctttgagatacctacgcctatcagcccatgaaacaaaatgtaatctctgt
+7738132/1
CCCFFFFFHHHHHJJJJJJJJJJJJJJJJJJJJJJJJJJJIJJIJJJJII
@4573102/1
gccacatcaatgttaaggaatggtttccaaccaataattgcagactggaa
+4573102/1
@@CFFFFFHHHDFFEH@H9@EGGEHIIFIIHGICCAGIIIJFICGHH9BF
@5670677/1
gagggtacacaattcaggcactaatgtctcttcaaaatcttcttcatcac
+5670677/1
C@CFFDDEFFBHD@GIIEGIGIBHGEFFG>HHDH>>3CFFDIICBGEI@<
@2349182/1
cgtctttctttcaacaaacacaagag
+2349182/1
@@@DFFFAHGDDH@BGGEIDEHHHDF
@675406/1
acggtcccattgtgtttaatacttctaaaaag
+675406/1
??;;BDDDFBAFAG@>F@HGIGGH?CH9BC@?
@1247279/1
aagaaatctaagattgcatcaccgaggaattccagcctttgatagcaatc
+1247279/1
@@@FFFFFHHHGHIGGIFIIJIGJJJGIIEGGIGHCHIIJIJGGGGGGII
@5140875/1
gcagtttccatatcatattatacctgaaggcttttgggtcgtgagaagct
+5140875/1
@@@DDDDD?FF<DEFBE<ICEEHH4CE<?CFGDGCFFF@@F6@DCGF@F<
@1248036/1
catgactcatagcttggaggagatatgatt
+1248036/1
@@<?D?DD<=?C>DG@EGE7FA@DF49E??
@3456903/1
gctccttgaatgaatttttcattcctccatactccttgtcttacaggtac
+3456903/1
@@BFFFEFHGFHHJJIIIIIJJIIGGIGJHJHHIJIJ<:CGGEIEHI?DF
@2924049/1
ataaatttcaggtggagtagaaaacttttcgatttcggtattatggtttt
+2924049/1
@@@DDDDDHHHA<B1AFHGIEIE3?FFHIHB?BBFGGD8BFHBBBEHC>G
@1248382/1
cagaaatcctcattctttcaaaaaaaactattcgtaggagtaaaacgtaa
+1248382/1
@BCDFFFFHGHHGIJJIIJJJJGBHGJJJIJIJJHGEIJIDBFHCHFGHC
@5141564/1
ctttattctcattaaggaattccggtttctcaaaacatggtgctggatga
+5141564/1
@CCFADFFHG?HDICIIEHGIJHJIGHIJJJJJJIJGIIIIEHIGCGGID
@5142538/1
ctttctatatccatcggttcttcttcttttttccacgtgaaatcttta
+5142538/1
:?@ADDDDHBDGDGGEHBDHEHHGIBHEHBCGGHEEG8DFG9BGGE>D
@107446/1
ggtctctgctgttgttgttgttgctgaggct
+107446/1
@C@FFFFD?FFFFBFFEGGI;3FH9F>HCF@
@8267481/1
gtcctgttggtccattaatataaaatggttcaacttctttggtgtac
+8267481/1
CCCFFFFFHHHHHJJJJJJJJJJJJJJJHIJJCEHFFHIGIG?BC?D
@3458605/1
gtttgtatctgttgcagtagttacatggctaccactaactatac
+3458605/1
@;<DD?DDFBHDA?FGD<CH4:CDAB9;FC<FGCGG3C<4CG@E
@2926324/1
ctgtgccataaccgtacttcatatcattgataattactgtagctgagtaa
+2926324/1
@C<DDDEFDFF>FHHB=FHEHCHCEG@HH9FE@@E<GIIF@FGIIBB?F@
@8268464/1
cctcttttgggtggaatgtatgacgatgatttgatatctatatttctcat
+8268464/1
CCCFFFFFHHHDFIGJJJHIJJJJJIJIGHIJJCGGIIJIJJJJJIIJJJ
@5145184/1
ggatgggctctgaaggttgtattgttctggtattat
+5145184/1
@@@DDF<>BFB>?EEEFB>GHHGHHAHIB@:CEFFG
@1250016/1
ggctttgccgcttgttgctgtacttgaggct
+1250016/1
;?@DDDA>FDDDFGEHGEGCHGHEHIBEB@B
@2354190/1
cttgtcttccacccttttttttgttcctttttgaactgaaatcacctgct
+2354190/1
@@<DAD:B:B?FFFIBEIEEBFFI@BGGEIEFF?BF<FFE=B=@FFF@.=
@8269367/1
ctggttcctagaatcccacatggcaggaagttttctcgcaacttaggtta
+8269367/1
CCCFFFFFHFFDHJJJJJJJGIFHIIIIJJHIJGIJGHIGGIJJJEG9BA
@4019454/1
tctctttctttttttgttagactgatttgatagagcacggaaggtggaat
+4019454/1
CCCFFFFF4DHGHGIGFHIHGJJE>@A@DFH4CFEDDD6<@D:B3<FCC;
@6210083/1
ggacctttggcacatccacgatttcggcagcttttacctcattttcactc
+6210083/1
CCCFFFFFHHHHHJJJJJJJJJJJJJJJJJJJJJJIJJJJJJJJJJJJJJ
@4020213/1
ccagacttaccactttgttctttcttgtcagcacagaataatcttgtatg
+4020213/1
CCCFFFFFHHHHGIJJJJJJEIIJIJJJIIJIHCHHHGHIBGGIJIGICB
@4020990/1
tttgaattgaaatcacctgctccaggtaatggaaaatcctgaggagcatg
+4020990/1
@@@DDEDDDHHHHBGIIGBGIGI<GE?9?<DF3?E9EDDCBFGIEGH=9B
@679298/1
attgtaacttggcccgcaacaattgtacacaactccataggaagcgccaa
+679298/1
@@@FDFAEHHFGHJIGIJIJJJJJJJGEHHGIIIJGGJJIJIGIGIHHJJ
@6211057/1
cactgaaccaaatcggctccttgaat
+6211057/1
???A=8ADDA=ACBC:?EE8;@AFEE
@5675790/1
gctccttgaatgaatttttcattcctccatactccttgtcttacaggtac
+5675790/1
C@CFDFFFHHAHGGIIIIJAHGIIIIIGGJ@GHHEHGJIJEG>DGBBDAF
@2357212/1
ctaattttttgcaattgttgagtgaagtttctgagagcatcttctctaac
+2357212/1
@B@DDDFFHHHFFH@EFDCHGGAEFEH4?4CGDDC@?;BFHGIIIHGGED
@2927526/1
ctccactttcatctgagaggattctgattccatggattcataaaagattt
+2927526/1
@@<DFFFFGGHGHGIGHIIIEFH>JIEGHJJIIGGCHGICGI9FHHBG@G
@7215612/1
tgggcatggcctgcagctccctttttgcagcttcttcaagagggatgggc
+7215612/1
CCCFFFFFHHHHHJJJJJJJJJJJJJJJJIIJJJJJJJIIFGIJHJIJJI
@3460624/1
ctcttgaggaagttggtgtagaggtgcaggctggccatg
+3460624/1
@@@DDDDDFH8B2AEE1CE9?FBG?A<FHGFC>D7DHCF
@111072/1
ctcagcaccaattttatgatttctcttctcttggtgttcaacaaatctct
+111072/1
=<;=DDD?F8DDHIIDEGGCDDHHHE>DGHGGD9GDFAEHGI@G;FHHI?
@4022911/1
cccacatctactgtggtaccagctggtatatttccag
+4022911/1
@@@DDDDDHFD8DFDB2ABIECACFHFF4@CHGGG<C
@4023353/1
attggattattcttacaaacagaatccttaactgtccttcta
+4023353/1
?@1BD?>DFHF??F:EFEEGCCHGHCFHEH@9<?BF3?E?FF
@4023457/1
cgcaagaagcagctgaataatacaaccaaattcagaatttaacatcaatg
+4023457/1
@@CFFDFD?HHHGFGBGEG@@HGGGCHGIIEDGEGEHIJJGH>FF9F@AE
@1251746/1
ataagggcttcgatagaatctgcaacaactttgtcaacgacgcattgctg
+1251746/1
@CCFFEFFFDHHFHIFJJIFGIJJIJGJJIGIJFEC@HI<GEHG;B9@4@
@4024712/1
cctgcaccgatgcaattaatactcatcttctttactaacaggctacacaa
+4024712/1
?@@=?BDDAFDF?HG>FBEGGEHHHDGHFEIG9BFHFE3D4?FCHH<D<B
@6724998/1
gtccttttatcataatgagatcaagtttttttcgaatcaaatgaagctgt
+6724998/1
@@@BDDDAABF?FF?CE4A<I:A?C:<FEDE@9??8?@E99DC<8BAE@=
@113153/1
gtatatttatgctcacttcaccaacattcatgaata
+113153/1
CC@DDEFFHD?4CFDHIBH>HEHIIGIHAFB4C><D
@5146487/1
tcagtctctgttaggatagcttccttaacatcagtaatcaaatcatcagt
+5146487/1
@@CFFFFFHGFHDG<@>G>EHIIGGGHII4CEGHFHB?FHGIE@BEFGH?
@2360984/1
gctttatgtttttgtattcctcaatggttgctgctaaatcttcaagtaca
+2360984/1
C@@FFFFFHGFHHGGHIGHHHIGJJJJDEHJJIIGIJJJJIIBEIIDHF<
@3460905/1
gttgggtaatattttgataacgtggatgtagataggctggcctgcttgtg
+3460905/1
@B@FFFABFHDHHGJIGHIIJJAGIDIHHGCCIGHBFHIIHIFIDIICDA
@3460961/1
cctcctcatagttccacaatgagtaatttcaatttttaatccttttattt
+3460961/1
@@@DDDADABDFF4CDE:CIAFE<<C?FAEHFIE@FEFIFFCFE<9<F?9
@4578589/1
gttccgttttttggagaggcaactcaggataactatagaggttcttcttt
+4578589/1
CC@FFFDDHHHHFHIJII<HIJJIJJJII@GEFFHIEGEHG9BFHIJIJJ
@113292/1
ctgctctgataaattagaatcatcccatagcaaatggtatttggtaggac
+113292/1
@@@=DD>DFAH?HEG4BFBEEHGHC9FCEC99?C?GG?BFE4?FGF4B?0
@113371/1
ctcagagctaccttggcagctgctaattttgcttggtgtttgttttctcc
+113371/1
C@@FF?DDFFHFGIGGGHIIGGIA??F9C<@EFGHBCFDFHICHIDIIII
@7218534/1
gtggacaggtgaacatgggcaaatctggaggttgatgaggaggctgaggc
+7218534/1
CCCFFFFFHFHHHJFIIJJJJJJJJJJJIIJCFHGIIIJIJJJJJJIJJI
@1253443/1
ccattgtgtttaatacttctaaaaagtcatcaataatttcgaaaggatct
+1253443/1
@@?DDF4DFHHBFGGIGEGEGCGHHBEEHCFEGHGHIIG@F?GIGEGGDG
@1253450/1
cggtttctcaaaacatggtgctggatgaggaaatttttcataaagaagtc
+1253450/1
@@@BDADFHAHHGIJBGG3:CHHGGGCG>FGG;EHGHGGDICGFHBGCF<
@115600/1
acaattcttttgcattgtttcattccgcagattaaaatttttaagtacga
+115600/1
@@@DDFFFBDDFFGIJ<C:BEJJIECHBG>GGIIBHGGGHGGIJIBF>BF
@6727735/1
cgtttttattatcgcttctaattttttctctcatttctgggattaaaatt
+6727735/1
@B@FFFFFHHHHHJJJJJJJJJJJJJJJJJJJJJJJJJJJJHJJJJIJIJ
@7219361/1
atatggtgattgatgccattcaactttgcattaactttctgcagtatgtt
+7219361/1
?@@FDDEDDCFHFEGGGFEEEHFBHIIIIGHHGDCHEHGGHGCHCDGHII
@7219638/1
tataagaacaatgagtgagagcttgcaagaggtaacttctgtcttgaaat
+7219638/1
@@<BDDDDDHHHHIFFEHIHI@FHEEHGBGH=?FHGFHF?F:BDH<BDCD
@7744064/1
gttatttggaagtgatttgcacgaagcactataggtcgaccttctcggcc
+7744064/1
CBCFFFFFHHHHHIIJJJJJJJJJJJJHHIJJJJJIJJJJJJJJJJJJJJ
@7744245/1
gttgtgatctctgctgttgctgaggctgctgtggtctctgctgttgttgt
+7744245/1
BCCFFFFFHHFGHJJJIJJJIJIJJJJJJJI>GH?GHEIIIIGHGHBFG?
@5678477/1
cccaggtccacaattcaagatctaatttcatgctgttattattttccttc
+5678477/1
@C@FFFDDHHHHFHIIIGEGIEHAEGGIHGC@EDG@GAHGGIIIGBEEEG
@8272321/1
gccggcttttggttgttccaggccttggtaaatttgggtcccatgctatg
+8272321/1
CCCFFFFFHHHHHJJJJJJJJJJJIJJJGIJJJJJJJJJJJJJJJJJIJJ
@4580024/1
catttcttcagggagaatttttaaccatttacacaatataaatgcacctt
+4580024/1
@@BFFDEFDHHAHIBBFGHIGCFECGHD>EEGGGGEG4?F94CD09BB99
@5678730/1
atttctttagtaaacttaaccctttgagaatctgttaaaggttt
+5678730/1
;;@DBDDAHH:CFGI<4:A:CFHGGC@1CEGD@FE@D<E>D1?C
@683752/1
cttggcaacaaacagttgttttttcctgatatagctctaacttcaattaa
+683752/1
C@@FFFFFHHHHDGIEEHHEGIIIJIIIIJIJIGGGEHGIIJGG@FG>?F
@6214123/1
gggaattctaagagggtacacaattcaggcactaatgtctcttcaaaatc
+6214123/1
CCCFFFFFHHHHHJJJEGIJHICFHIIJJIIJJJJJJBFHIIJJJJJJHH
@2933012/1
cgtttctgtaccactataaatgtaatcggtggcgt
+2933012/1
@@@DDDDD?FBFBBFBGEAHB4CCF?FF>FFHD0?
@8272975/1
cttttttttgttcctttttgaattaaaatcacctgctccaggtaatggaa
+8272975/1
@@BFFFFFGHCFHIIJJJJJIIIJJJJJJJGGGIIJJIIIGI=FFGHEGG
@5150925/1
gggtcattatgggcttctattagttcatctatattttttaaggaagtaag
+5150925/1
??@BDED<DFFDFHBABB<EJGIHGEG4ACEBBBHCHIG=3BBBHCFFGH
@2365644/1
ccaattctggcccaagaggagagcttttattgaatagaatagg
+2365644/1
???D=DB?CFADDF3??<FCA9FFA3?E@19??F@B3?BB:BA
@3463592/1
ctgttcttcttgaagttggttcagctgtagtctgtctgcatctgtatatg
+3463592/1
BCCDDFDFHFFHHBHGGHHEHEHHIJGF9HHI@BHHIEGEGG@GCGD>B>
@5152419/1
atgcggctcaaatttgctagcaatcatgctctcaccaaataccttctttt
+5152419/1
@@@FFDFFHFHHHJB@EHHG9CHBHIEEGJJJJJJGIFGCCHEGI>GGEH
@2366714/1
cacacaatcagcaatacttttgtcaggaatggaatgctgagtaaca
+2366714/1
@@@?DDDDFD?FHIIIII<FCHGHCEGGHIIDEGIIHG<?D?FHGI
@6728297/1
ccggaggaatttgtttgtgattttttattgtatcccaatcaattatgata
+6728297/1
@@@DBDD7F?FFFBGEA<C2AEDCE@DDEF:<BGD9?BF;9?9BBF?>B8
@6728352/1
gttcctttttgaattgaaatcacctgctccaggtaatggaaaatcctgag
+6728352/1
CCCFFFFFHHHHHJJJJJJJJJJIJJJJJJJJJCGIJJJJJJJJJJJJJJ
@1777321/1
gaggctgctgtggtctctgctgttgttgttgttg
+1777321/1
@<??DAD?F>A?8FHIGBH>?GCFI9EE<E9E?3
@7221053/1
ggtacacagttgcagtcctgagctggtcttcagtcacccgattctatttc
+7221053/1
BCBDFFFFHHHHHJJIJJJJJJJJJJGHJJJJJIJJJJJJFIJJJJJJJJ
@2934898/1
cttcaaagagaaaaagtgcaatactagaattttattcagtatattccaat
+2934898/1
@?@DDDBDD<FFFE;GFBH<:FHIEFHFC@44?DG@FA4?9?FFDB?BDG
@119328/1
gagctcatcaagcttcggtccgactgatg
+119328/1
@@@DDDDDFFAFBEE4C?CD?DFI:DDEH
@5153920/1
cgtggaagtaagaggtctttcatttaatgttttttgaaaagcctcacttg
+5153920/1
@C@DFDFF<D?DDHGEHHHIHG@FGIIHIHGIIGIIIDE>3DHHIIIIII
@7221714/1
agcttgcaagaggtaacttctgtcttgaaatctgtagcccaatattgatt
+7221714/1
?@@DDADDHDDD?AFEGHGHHIGHCHHGI@FGHGFECDFHGIGIII@DHG
@4029808/1
ctcatcttcatcatccaagccgtaatgaatggtgtt
+4029808/1
@@@FFDFFGBFDHIBGIGGGHBFGBGDE4BEF:?8?
@6729280/1
cttctgtaaaacgccaataattgttctttcatgatactctcaagatccct
+6729280/1
CCCFFFFFHHHHHJJJJJJJJJJJJJJJJIJJJIJIJJJJJJJJJJJJJJ
@1779189/1
gtcctgtttgacccaggatttaagcaaacaataatatttcgctcacgacc
+1779189/1
??;??DDBHBDH?AEF7EFGGEI@FHAC@;GEGIEA>@GIIFABG9BBEE
@686553/1
gcatcatattgatcctagaaaaattacatgagtaacgga
+686553/1
?@@FADEDFHFH<CBFCD@FCDBGHGHD>9A3<F4C7@D
@7748585/1
aattttttcagaatcatgtgattttttttcctttcaagaatatattcccg
+7748585/1
CCCFFFFFHHHHHJJJJJHIIJJJJJJJJJJJJJJJJJJJJJJJJJJJJJ
@3464305/1
gctaatagtccaatcttcaattgttttaaagcacatttggctgcggtaca
+3464305/1
@CCDDDFFBFHHHIIJBGHGHJFEGIGIGEBHIIDFHAC9DGHGIJDDHH
@7748865/1
gccctcttcattttcggtttcgtaggcaggtggaggccatcgcctggtca
+7748865/1
@@;DDDDDFDAHHIIII;EFECFGIIFGC81:??F=FGCDDFBAGF@@@4
@7748889/1
ccactatctaaataaatagctgctgctaatgattcaaataagtcaccaag
+7748889/1
CCCFFFFFHHH?FIJJJJJJJJJJJJJJJJJJJJJG?:@EGHGHJJJJJI
@5680889/1
cacaattcaggcactaatgtctcttcaaaatcttcttcatcacgtc
+5680889/1
@CCDDFFFFHHDFICIIIJGJ9EE<HIII>F9EH@GHICIHBAHCA
@4582541/1
ctgaatgactttatacactggtatttctggctcacctccttccattgttc
+4582541/1
@@?D1B>BFHHDHBHIEGEGGHIJJJGIGGGGIGBEF@FFHHGIJFGBEF
@3464692/1
ctgtcaagaaaaattgctccagcaacagattcaaaaacatcacct
+3464692/1
@@C?DD8DFHHHDIGAHBEHHEIECDBF@@FDHIEG3?DHGGE;3
@4582659/1
atgcaattcaaaatttattttttgtgataaatggcagtaat
+4582659/1
@@@DDDD8CFF83CCFGIIFIFIF2A@EBEFFE33CBC9<9
@688001/1
cctctatactccttgtcttacaggtaccggtctttctcgataatcaag
+688001/1
@C@FFDFFHGF?FGJGGIGI<IG>C<FHII<?D@CEHI??FBD9D9B>
@8275054/1
gcactgttttcaccggaggaatttgtttg
+8275054/1
@?@D;D:2CCFAAFGEDE6F>FF4:91:C
@119896/1
attacttcttctcgaggtggctgcagtttccatatcatattatacctgaa
+119896/1
CCCFFFFDFHHHHB@EDEDGH>FFCHIDIGHGH@BHIGDG@DICCGGHEE
@8275129/1
ccgtgatctaatatttgagcagaaggtgctggtgcatgtaatactttgta
+8275129/1
@@@DDDFFHHHHHJJIIGHIJGGGGGAGFGGIEFHGIIDGGHIJJJIIGI
@6216667/1
cctttctttggatctgaagggcggtcccctcttttgggtggaatgtatga
+6216667/1
CCCFFFFFGHHHHJJIIJJJJJJJJJJJJIJJJJJJJJFHIEEHHHHHFF
@3465572/1
gtcaggaatggaatgctgagtaacaagattatatgggagagtagcttgag
+3465572/1
@?@DDFDDHHG<BFBHBHIIGH@HH?EGHIIIGHGCGCGDDFG0?GEDBD
@7222343/1
cgtgtaatcactgctgaggcttgaacaagcccttctgatagcctgcaatt
+7222343/1
BC@FFFFFHHHHHJJJJJJIJJJJJJJJHJJJJJJIJIJJJJJIJJJJJJ
@690109/1
ctgttcttcttgaagttggttcagctgtagtctgtctgcatctgtatatg
+690109/1
CC@FFFFFHFHD>GGIIDC<CHBHGEEC<HEGHI@FGHH9B?DFH?FHIB
@2939098/1
agacatgttatttactattcattcaaaatttgtgctgactgcttagcatg
+2939098/1
@@@FFFEDFHHHH@GHGGIC4CFIHH>HEGIIAGHGGH3?<@@F@EHIII
@690664/1
cttcagaatataatagtttcaattcatttgatttatgcttaataagcatt
+690664/1
@CBFFFDFHHHHHIJIFHJJJ<HEIGIIIJIIJIGDHGIIGIJBFHIGDE
@8276928/1
ctttgactaaatactcctgaaggagtgatatcggtgtttttgagctcata
+8276928/1
CCCFFFFFHHHHHJJJJJJJIJJIJHIIJJJJJJGGGGJJJJJJJJJJJJ
@7223655/1
ttagtttccacaacaatttctcttcctttttttggatctgaagggcggtc
+7223655/1
B@CFDFFFHHHHGIIIIJJJJJJJJJIJJJJJJJJIJJJJGGIJJJJHFF
@691305/1
cttcaaactgttgctcagcagctatctcttgtaggaactggactgcatta
+691305/1
B@@FFFFFGF?BFGHEGGGGCGIHCEIGGEIFHIJ9EFHIIJGFGIGIFG
@5684148/1
gtcccattgtgtttaatacttctaaaaagtcatcaataatttcgaaagga
+5684148/1
@?BFFFFFFFFFBHIGGIJJIJJIGFHFIFCIIHIICCHGHIJE;F1:BB
@2370150/1
cttatcagtaatctcgaatctattatctcttggacaag
+2370150/1
CCCFFFFFBH?FAEHIIGGIJJEGGIIII<A@DEGF?@
@4034587/1
caataacattactcatttctgataggttctgcaatttccaagaaacttta
+4034587/1
CCCFFFFFGDHHFIEC>GGGJJJJIIEHHHIIIEHEGHJJJJIBGHIGF9
@1779919/1
cccggtgctagctttcttaaatctggttctctaatcatctgattagtagt
+1779919/1
@CCFFDDDHAHHHJIIGGIGIIJJJJIGIJIIE9GEHGF@CFGG9F?DGF
@2942030/1
ctcagcgacttttgtccgaatctcatcagcaagaagaagtgcattaagcc
+2942030/1
B@CFDEDDHHFHFIFFIIGIIJIIJFIIGJJJ@F>GGGHFGIEGI@HIJJ
@1259453/1
cccttttctatgctactgttttccaattccaaattctaatcatgggtcgg
+1259453/1
@@?D7DBDCDHFFIGEHEIHGGAFAE?<DHAC>>BC@FHHGG9DFHHIHA
@692407/1
ccagcattctacagtatatttgagtaccacccttacagctatagatctta
+692407/1
@@@FFADDFHHFBIGBEGGG>H>EEGHIIJJIECIGJBF9C@@4DEBBFG
@3468239/1
gcaacatagaaatactgtaaaatttacctgtggttggtcttgatttcggt
+3468239/1
@@@FDFFFFDDDBH9ADD>A<:CFFHIIIHFH9<EF>?BFFC9B?F>BGF
@4036956/1
tctggttgtatatactcctaacttttaagtttttaaatcttttatgaatc
+4036956/1
CCCFDDEDFHGGHJGFIIJIIIIJGFHCHC9FHFHIIJIIJIIJIIGIII
@4037175/1
attgaatataagaccttgttgttttagggtaatcaaa
+4037175/1
@CCFDBDAHHHHHFIJJIH>GCA@DEEIJ9CF<GHI4
@2942995/1
ggatattttcgcattcattaagattagtattaactgttaatctaaatatt
+2942995/1
@@@FFDBBDHDDADA?EHHIJIBABAEHIGIJI>GGFGEGGI>DGGGGG9
@1260364/1
gtgttgctttcgcagggtaagtctttcagtctcatcca
+1260364/1
??@DDBDEHGHHHEHI8CF>CFH@HGICCFEEGA@DHI
@4038019/1
tttgggtcgtgagaagctgcaacgg
+4038019/1
@@@DD<2AC8CAD>>AG<F>>9<FE
@6733677/1
ccaatagctgtgggttatatggtgattgatgccattcaactttgcattaa
+6733677/1
CCCFDFFFHGBFHIHIFIIJJJCFHHIIIDIIIIGIJGGIIJIJJJJJJJ
@4038709/1
atatactaattaagatagcaacccacattggggcttttgttggccttagt
+4038709/1
@@@DD?DD4?BCDF4C9EEGGEII<H@DHIIIF6CFE@CFHI?@G9DGCB
@6218748/1
gagcaaggttttttccctggatacgtaaccaccatccctttaacttcatc
+6218748/1
@@@BFFFFF?BHHIB?EGIIIIGEHEGG?DBBGII3:?FEGIIIIIGIII
@7752799/1
caatcaattatgatactgtctccttcaacaatcgtcggtacaatgtaata
+7752799/1
CCCFFFFFHHHHHJJJJJJJJJJJJJJJJJJJJJJJJJGIJJJJJHIJJI
@5157768/1
cttatctttaaacggcagctttcctccattagttttcttccaactag
+5157768/1
@C@FDFFFHFDHD;FFGHEFCHHIIIJIJDGGFHI@?G9BBEGGIEF
@7753511/1
ctgctaacctcttggcaatttttttcgatttgccagtacctatttctttg
+7753511/1
@@@FFFDFFBFHHIBGG<FEIIIIIGBH>CDF@FGHFG@FGDFDFDHGIC
@4585960/1
ccattttatagctactctaaaaacacggtcttttccttcccctggcaatg
+4585960/1
@@@DFFFD?FFHHIG>DHIIIHHIJBHEBFFHJJBBGG@GIIIJEE@DGG
@3468834/1
ctagtataaagattacttctaccatcaaaaacaggtttaaggtttccaaa
+3468834/1
@CCFFFFFFFHGHJIIIIJJCFGIDHII9C@FH@GCACFCHICFF>DGEH
@5158922/1
gtcgacaattgtaccaagctctggcattttcctgtgactgatttttcttc
+5158922/1
@@@DBDDFFDDCF@E<<EAEHHHBHCGHEGHIGHGCGGCGEHCGGIB9DE
@125943/1
cccgggtggaaatactggtggtggaggatatgaagtattataaggtacat
+125943/1
CC@FDF0ADD?FD?CGHCAFAFHGGGGCGAAHGEH9?@DC><BFH<?8=B
@2945851/1
gcccgtcattcgctcctcgactgccccgatgtt
+2945851/1
@@@DDDDD><CD?@3<CE?1@@F@BF?F@FHE4
@5159361/1
cttgtcagcacagaataatcttgtatgatgtctcttttggactacaataa
+5159361/1
?@@AADDDDDHFFEGI<F@CH@BFHCC?HGHG@@<GHI4@?C3?FH@DHI
@126234/1
ccttgactatgtttgatgacatatcaataacattctcctcaaccttttgt
+126234/1
@B@FBDFDFHHHGEIIJIFIIIGHGJBHJEHHIJIJIJIEGHFHGIG<GB
@1261242/1
ctctgttcttttttgaaacgaaatagttttttacaatactgctgta
+1261242/1
@@@DF>DDHHGHGIDG>FHEEG>GHJG@GHIGGHIGCDADDGGCG@
@4587184/1
tagcaaatggtatttggtaggacgtgctgtaccttgtatactagcatgac
+4587184/1
<@8DDDDDDB<<DGIBFG<HFFFICDFIGII@C><<1??CFBFEGEDDDF
@127443/1
ccgggcttactaagggagttttcttgatcattttcgtttacccagagagg
+127443/1
@C@FFD8=DFDA8FGGEFEAEGEDHEC4EHEC>BFHEGIHCHGED=F?FC
@4587467/1
tccagattactacttcttttaagcagtaacttctctgtacaaatatactg
+4587467/1
@@CFFADFFFHHHJIJJJJJIIJ<CH?FDHIGIECH@EA9F9CG>FGGIC
@128053/1
acctcacatatgtatggcacaactgataagttaagc
+128053/1
?@@7DDBDHD8CF9BGE?3CFHIIBBH<H3CF@GB?
@6735038/1
cctgggtttaaaatcttcaataacattactcatttctgataggttctgca
+6735038/1
CC@FFFDDHHHHHJJJJJJIJJJJIHIJJJJJJJJJJJJJJJJDGIJJJJ
@5687433/1
ctctaattaagtaaaaactataaaaataataggctttttaaaataataca
+5687433/1
CC@FFFFFHBBFHJJJIJIJJIIJIJJJIGIJ9FAFIDGIG9FGFDGIJ>
@8280666/1
cttgaaatctgtagcccaatatagattccagaacttccggcataatgagt
+8280666/1
CCCFFFFFHHHHHJJJJJJJJJJJJJJJJJJJJJJJJJJJJJJJJJJJJD
@5162306/1
ccaatgtttctagcctttcataattcataacgtcattagcagagctcgct
+5162306/1
CCCFFFDFFHHGFGIIG>HHI@F@>CHGHBEFFHIJI>GIGEFCDH@FII
@129787/1
cctacaatgcattacagtatctcaaactgatgacc
+129787/1
@@@DDDA=ADF>D?EG<ACB<A4?EFGEGBCCD?F
@2375413/1
cccaatgtttctagcctttcataatt
+2375413/1
@?@BDDD;ADFFFCGGIBDFE?@<DH
@1262454/1
caggttttgggtagttgggtaatattttgataacgtggatg
+1262454/1
?<@D;ADDHFHF>DHHI<@AAEFH9AEFB?<EHDGF31:?B
@4041752/1
ccagtcatcaggaataaagtcattaaccttcaaaatttttccgaggttta
+4041752/1
@@<DDDDEHFHHGGBD>DEEIC@FGHH@9C;9FEDGH4CGA48:?08BGE
@4042604/1
cttcatttaaaaccgctgtgtctctttctttttttgttagactgatttga
+4042604/1
@@@DDDDBFHHA>;E1@E3ACCHGGGC>AFEF9DH>?D>DFG@E9B@>@F
@1784801/1
taatgatatcagtcagcttacaagccttagtaagcataaatttatggaag
+1784801/1
C@CFFABFHHGHFEGHIIICG<HHCHIIJJBHHH<FC@HCHIIIJJGI9F
@5162612/1
cttggtgtttgttttctccaactccgacaaacgccatcctctcattctta
+5162612/1
C@@FF?DAFHDFHII@GGBB;F>CDB1ED@ABFGDF?BEGH<;B@BF;4@
@5163193/1
tgttgtttcaattttggcagtatgcaaatattgtggaccatcacttttta
+5163193/1
@@BFFDDEFHHGHGGIIG<GHHDIGGEDGHIFIAH?HIH<BHGGAGGGJI
@8282298/1
tctatatccatcggttcttcttcttttttccacgtgaaatctttaggctg
+8282298/1
@@@FFFFDFHHHDGIIIGJJIIFHGDHAFDHIGE:?F;:DBFDDB88?D@
@4044282/1
gtccacaaaaaataaaataagctcaactatagtttaaaaaaacaaaacaa
+4044282/1
@@@FFFFF8FD>HIECEHGEGEEGIJJJIGIC?CFGIHEHIGIGGIIGGE
@6737316/1
ctcatttctgggattaatatttccaatgaagctttcgcagcagcaagttt
+6737316/1
CCCFFFFFHHGHHIIJJJJJJJJJJJJJJIJJEHGHIJGIGIJJJGHGHI
@1785925/1
aacaaatcttggcataaaatgaaactgggcacaaccattagaa
+1785925/1
@@@FDFAE8<<FDEEBGIGEDHHIIEB>F8CB??FHEGC<<??
@133781/1
ctgaacttagctgtctctggttccaattctaacagttctctgatggg
+133781/1
C@CFFFBDFHFGGIJGEHEHHGGGE>ADA9FHHIBHGFEHGGFHIDG
@133844/1
gctgttgttgctgaggctgctgtggtctctgctgttgctg
+133844/1
@@@FFFFFGFFFGIJJIIDIE9C@CDGHFB9C>?9?B9DA
@7229830/1
cactgctgttgttgaggctgctgtggtctctgctgttgctgttgttgctg
+7229830/1
@CCFFFFFFHHHFIJJJIJJJJJIJJCHGIJJJIIHIJJJJFHICHJJII
@1786416/1
cctggtcatgcataattcttgtagaagaccaataggg
+1786416/1
CCCFDDEFFBAFFG<CBHGGHIBAGB43CFGBF@DDE
@6223929/1
gaggaatttgtttgtgattttttattgtatcccaatcaattatgatactg
+6223929/1
@@@FDFFFHFHHHJFGIIIJJJJJEGHFGHIIJJGAHIGHIJJJGGGIIG
@2948803/1
aacaaaatgtaatctctgttcttttttgaaacgaaa
+2948803/1
???AD>B?DDD4DEAB9AC<4FFE:ACEDEIDD@DD
@6738467/1
gagaaaattcaagcgagctgatgtatggtcaacatcaagaagaggctgcg
+6738467/1
CCCFFFFFHHHHGJJJJJJJJJJHIJJJIJJJJJJJJJJIJJJJJJJJJJ
@1786907/1
cttgtttatttttttttaagacatcagccaaactccagccaaaatccaaa
+1786907/1
@@@FFFFBHFFHHGGIEHHGFGGGEGDBGGGGAFGCGFBBEHGI9DHD3=
@4589006/1
ctcatcttcatcatccaagccgtaatgaatggtgttgctttcgcagggta
+4589006/1
@@@DFFDFHGGHGJHHEHGAGGCDHIJGGIII?DCFABGGG9FGIGB<CB
@1787186/1
cacaactcatattgatcgtcaaatga
+1787186/1
@@@DDDFFHHB>>:?CABHBFFEHIH
@3471549/1
ctaggacgtccacctcgaactgaagg
+3471549/1
@??:1:=:CFABFE?CA:EBDDEGA@
@6225268/1
acgagtttgagcatcattcattttcttcattgtaacttggcccgcaacaa
+6225268/1
@@CDDADEHHHHHIIIIIDIHGIIHHIGHGIGEHIIHIIIIGGHIBHIEI
@4048943/1
cggttgttgccactgctgttgttgaggctgctg
+4048943/1
@CCDDFDFFHHHHICHEIGIBFHHEIFIIEG<E
@3472688/1
tgctcttgaggaagttggtgtagaggtgcaggctggccatgttgaatagc
+3472688/1
@@?DDDEEFHGDDEH<GHH=GICG4FCEE3EC@;B?DG>;@DC?FDG4??
@7230691/1
cctccttccaaaaaaatacagcaagtctggtaaatttatcgcaaggtaat
+7230691/1
CCCFFFFEFHHHHGIJJJJJGIGIIIGIJJDGIJJIJJJGIIJJJJBGII
@6226395/1
ccggaagtatttatggagtccatatttaactgctagagaagcgaatatag
+6226395/1
@CCFFFFDFHHHHJJJJJJJJJJJJJJJHHIIJJJJJJJJJJJIIJJJJJ
@2379187/1
gcttttggtacctctacatcttcagcttcttcaccaactaagtagtactc
+2379187/1
@CCFFFFFHHHGHJIIGFIJJJIIHEHIGIIHEC<GEHI9FGE<DFGIJJ
@7761235/1
agggcattcatcttttcttttgtaaattacttcaaggaaatcccagtcca
+7761235/1
CCCFFFFFHHHHHJJJJJJJJJIJJJJJJJJJJJJJJJJJJJJJJJJJJJ
@4051574/1
catccattttatagctactctaaaaacacggtcttttccttcccctggca
+4051574/1
CCCFFFFAHHGHHJF@HGIEGGICHJJIGG>?EHIGI@DHIGGGCEICBH
@7761378/1
tctttcccgatcaggcgctgacctggcggtagctttaatcatagttgatg
+7761378/1
CCCFFFFFHHHHHJJJJJJJJJJHJJJJJ@FHIIIJHIHIJIJJ=EHIEH
@4051724/1
cggtacaatgtaatatgagttttctttgttttcaa
+4051724/1
?@@ADDDDHFFH?FDGGHEAIGIHGFGIEHGGH49
@3472879/1
ctctatttcattgtgcattaatctatagaaaattttccaaacagtattta
+3472879/1
@@@ADDEBHDFDB:CGDHIIGIIIEGE<CEHGHGG99CDHF3CFDG<CF4
@702439/1
gttcatagagagtaattcctttccattttcaggaagttcacgaacaaatc
+702439/1
@@@FFBDDDHHDFGFHIG?CGFBA>HHEEGEGGIEI??@<EGDFGGGGEI
@8284300/1
gtgctgctaacctcttggcaatttttttcgatttgccagtacctatttct
+8284300/1
@@@FFFFFDHHHHJJIIIIIJJJIIIJIGGIIIJJIFJJDHFGIEECHGG
@4591922/1
cttctttaagacactgactaaaatattgttcaagttcacgaggagt
+4591922/1
@@@DF8DD8CADDHIIIIIII@HIEGIHFHICFGBGICFHHDHII9
@4592258/1
gggaacgagaaccaatttcttttttaaaataatcagcaaaatccaaa
+4592258/1
C@CFFFD6DCFFHIBGGIIIIIIEGFHIHGIIEHGFHEIGAGGG988
@1791784/1
tccataataagtctaaatagaccttcagggtcttcatgggcttctattag
+1791784/1
CCCFFFFFFFHHHJJIJJEHCCHIJIBHGE<C@CEFECHIE@FHD>FIDH
@7232184/1
atagtttccaaacgctccagattgatgccatcgtttgcattagacatagt
+7232184/1
CCCFFFFFHHHHHJJIJJJJJJJJJJIJJJJIJJJJJJJJJJJJIIIJJI
@1792371/1
caactaacaatgggccacaactcatattgatcgtcaaatgaa
+1792371/1
@@CF@DDFAAHA?EGGIGIGIHHHEFDFFG9DHBGG6<F???
@4055262/1
gtcacggtctcaacaagttccgttttttggag
+4055262/1
@@@DD6DA?DFBDHIBH4AFHGECAFCADD@3
@1268072/1
gcagcctcttttaccattgtacgagtttgagcatcattcattttcttcat
+1268072/1
C@CFFFFFHHHHHI@GAEHFFFGCHEGIIBGGJIBBFIIIGEGGCG9BBG
@137899/1
ctatatttctcattttttctgctaaagcactaccttcagcgggagac
+137899/1
?@;DDFFAFHFAFBHGGIGCBH@FHGG>FHEEG3?4?9:CGBG@::F
@4056128/1
tcatgatttaaattacagcatttatgcttatgtaacttcttttttcgtgg
+4056128/1
@@@FFFFFHGGFHGJJEFFDGGGHIIDCDBEDHIGIIJJFHCEHEG@D1?
@1793564/1
gcaggaggtataaacaaacctatgggttttaccatcatttgctgctcata
+1793564/1
@@@FFFFF<?DHHGIGIIJGGHGCGI??GHG?D<DDGIEIGIIIIGEEHD
@2381985/1
gccctgaataccttgatggctacaaagatagaagtcgaattcagttggat
+2381985/1
C@@FFFFAHHHHFIIGIFJIJIIGGIGGGIHGGGEFFEGGIJJIGDG@D?
@138868/1
ctctttcattatcgtaaattgtcacggtctcaacaagttccgttttttgg
+138868/1
@CCFFFFFHHHHHJJIHIJJIHG@HIIIGIEIIJGGFBFGIIHGJII>GG
@138875/1
gtgcttgtcttccacccttttttttgttcctttttgaattgaaatcacct
+138875/1
@@@DDFFBFHHHHJIBHIIIIJJIBHHIIIEHGEHBGGIJIHDFGHGGHE
@4057057/1
agctccctttttgcagcttcttcaagagggatgggctctgaaggttgtat
+4057057/1
@@@FFADAHHHHFFGGIGICHIIGGHGHCEDF=FHGIE@EFDHC3B@?DG
@5169692/1
tgttgaatagcttgctgtggtggtacagcacccggtcctggtccagattc
+5169692/1
@7?DDDDDBHAFFIGEHGHJD=FEDEI@GHHI;FH?@GDC>0?FHGBBGB
@5692476/1
cttttttgcccattattgtgtactatcttcaaagagaaaaagtgcaatac
+5692476/1
CCCFFFFFHHHHFGJJEIHIEHHEGCFGIBFII4?GHEHCFEGCGH@4??
@139513/1
gtgcggcaatatgtttggcttgctgttttgtagaagccttaccttcagct
+139513/1
@=@ADDDFHDDDHEAEHGGGGF9BG>?FH@8BGGFHIJBGGIJJJBBF<4
@704458/1
tgctctgcagggaacggcgacataggtgtctgctcttcacatactcttgt
+704458/1
@@@FFDDEFHGHGIFH6DGGIIGGIAGGHG9DGGGHCECCC;@F83@AHG
@5692804/1
ccacggtcccattgtgtttaatacttctaaaaagtcatcaataatttcga
+5692804/1
CCCFFFDFFAFBFAAEFHHGEHIJ@DGIIGI<EDCBGIIIIIFEGIIJDI
@4059308/1
ggctgggctacagatatctagaggttctgtatttcctgtgatcttgtcta
+4059308/1
CCCFFFFFHHHHHIEHGGGIIHHJGHIEHHHEIGIJHIHHGJIIBHCGFG
@5170193/1
cactgagttagaataccaacctgaatttcagcaattttcttaatggatgc
+5170193/1
@@@FDA?ABDHFFC>EEII=:BFC9FHGIEEGEGDH99DFADF9DAFGH9
@5694412/1
ctctgataaattagaatcatcccatagcaaatg
+5694412/1
@@@DDABDDHDDFD>:?EE<EEE3?;<?ACCF>
@3476531/1
gaatttttaaccatttacacaatataaatgcac
+3476531/1
@@@=D>DDFBFFFGFGG<EE@GIIEEGH9CCHG
@2383814/1
ttttcttcaacatcaacaaatgtcacttcaaactgttgctcag
+2383814/1
@@??BDDD:CDFBEEHDEHCIH<?A:CHH9AEAE>GAHAF?DG
@144041/1
gccctcttcattttcggtttcgtaggcaggt
+144041/1
BCCFFFFFHGHHGGIJI<FHIGEAGHIIJJF
@706510/1
ttctttttctattttcttggctttgagatacctacgcctatcagcccatg
+706510/1
@@CFFF>DHHDHHJJECFE?F9EGHG<@CFDEB9FC0CFGIB4BABBFGI
@707272/1
atatcatattatacctgaaggcttttgggtcgtgagaagctgcaacggct
+707272/1
?@@DDDDFGFFBHGCEHICEDG<FGGH@AGI<GBEDCGD;B>DGCDB>EE
@7767558/1
ctcagagctaccttggcagctgctaattttgcttggtgtttgttttctcc
+7767558/1
@CCDDBADHDFHHEFGIIIIIGDHIIIIII@GHIGGFH?FCGBFGIGGIF
@4064135/1
tctcatttgaaaacgtggatctccaaggtctccttga
+4064135/1
@@@FFFFFHHFFFI@;CEHIHGGECGE<F?E@GGEGE
@7768466/1
catacggaatctgccgagtccttccttctagtgcttcttccaaagcaaat
+7768466/1
CCCFFFFFHHHHHJJJJJFHIIJJJJJIJJJIIGIIIJJJJJJGIIIJJJ
@7236956/1
ttccttaatcatacaataattagcttaatattagaaatcttaataaatag
+7236956/1
@@CFFFFFHHFHHJJGJJGIGIHJGGJJJEIJGIIJDBGHIIIGIIHIIJ
@4064720/1
cttgttttcaaagttgataaataatattaatgaaactaaaaacttcaaaa
+4064720/1
@@@AA8DDHBFGGBGEHGE@FIHGI<D?FHGJGCHDCHIGGEHHIHI@F9
@2384860/1
gttgcggttaaaccaagaacatgtggcctatcctctggagga
+2384860/1
@?@=DADDDDDH<:CFB>D9AHAGHII3?@<?@B?FHHI;7B
@2385261/1
agaacaatgagtgagagcttgcaagaggtaacttctgtcttgaa
+2385261/1
C@@FFDABHDD2AEF>FGGIIGGGE@FG<C9FF<?E>?CDEDGD
@2385709/1
gttgctggtcaccgggttgttgcctaacaggaggtgcactggttacagga
+2385709/1
@@@DFDBDFFDFFIJIBGHIJJDGHGJIBEIG?F8BFFFHIFG9=FEGI=
@4594641/1
gcctcctgcggaccattagttgaagttccagccctcagataatcccatat
+4594641/1
@@@DDDFFHHDFHIIJIIJIJIJJIAGGIIHJIIIHIJJFGIJCH>FFCC
@7770547/1
gctgtggcatgctttgcttctttcttagatctaccagtgcccatggcagc
+7770547/1
@@CFDFFFHFDHHJJJGIJJJJIIIJJJDIJJJGIIGIJIJIIIIIGDGE
@4595093/1
ttactaagggagttttcttgatcattttcgtttacc
+4595093/1
@CCFFDFFHH:?D;FHIIIII@EGHIIGFGHDIIGE
@145742/1
gaggcaaccaatatgttcgtctcacccatgttaaattttttcagaatc
+145742/1
@@@DDDDDHDH<FGHEGIGH1CGEEGECHB?DDB4DDHCG<>FG@>G>
@145943/1
ctttggctttaacctcataactaaaacagggttcatgagttccactttca
+145943/1
@@CFDEFFHABFDECFEHIIIDDF9DHG3A??G@DGGD:DFBFB@<?<FG
@5174118/1
caggtcttcttgtaacattgcagactctgt
+5174118/1
?<?;B;DDF?F<C><BHE4CFHHC;<3CF2
@7771378/1
ggtggttgttgcctctgttgctgctgaggctgttgttgccactgctgctg
+7771378/1
BCBDFFFFHHHHHJJHJIJJJJJJJJIJJJIJHIJHIJJJJJJJJJJJJI
@7771451/1
cacgaacaaatcttggcataaaatgaaactgggcacaaccattagaatca
+7771451/1
CCCFFFFFHHHHHJJIIIJJJJJIIJJJJJJJJJJIJJJJJJJJJIIJJJ
@2386898/1
cttcatcatccaagccgtaatgaatggtgttgctttcgcagg
+2386898/1
@@@?DBDD>DFF3:CCGE>@;DFCFEACCG?D??:?@@G:00
@146480/1
cctaacgttatcaggttttgggtag
+146480/1
@@@FFFFFDDHH<BFFHGBFGIE4C
@6232788/1
cttgtgctcctgaccaacttgaagacaaggtaaatgaggataccttaatt
+6232788/1
CCCFFFFFHHHHHJJJJJJIJJJIJJJJJIFHIIJJJIIHIJJJJJJJJJ
@8289332/1
acaacaacagcagcagcaacaacagcagagaccacagcagcctcagcaac
+8289332/1
CC@DDFDFHFHHHIJGGHGIIIG?FHIJJJGHIIGIIGEIIIGIJIIIJI
@711139/1
gttgctttaatgatatcaagaattctttttccaaaattgaacaaagtga
+711139/1
@@CFFFFFHAHGDIHEIJGG<EHEH>HGG9FHEHHHII4??FCAEB?4?
@711389/1
gatacgatctggtttacaattagaatttataagtgttgcagttaaaccaa
+711389/1
@@@DDDADFHD8A9EBG<EGGDHI>DHIEHIAE?@<CBGHIGHIIII9;D
@2957154/1
ggaagttatcaagaaatctaagattgcatcaccgaggaattccagccttt
+2957154/1
@@@DDD>D>?H?HH>GH@HGGCHGHEHIEGHGGIE>H6BFHCBBDHHG<D
@4067879/1
ctttgttctttcttgtcagcacagaataatcttgtatgatg
+4067879/1
@?@DDDDBCFFHHIIEGH>DIGIIGD@H44EH@C?E<?<?E
@3479250/1
aaataagtctagttctcttatagtaaaattttgtggtaagttttcttcca
+3479250/1
@@@FFFFDDHHH>FG>FHGIGGHH>DHHJJIJJGCA:EC>EGHJGGIIBG
@3479607/1
ggctgagagtgattcgtcgcgcattctgttgtatatttatgctcacttca
+3479607/1
@@7DFFDFFBFDBDFFFGHIJGHFAG4BBDHGHBEGGICII@GF9FGECH
@1273578/1
gctagatgttgattttgaacaatagctgctctgtaagtggcaagacctcc
+1273578/1
@CCFFFFFFDHDFGIIIEGJJJBHIJBGICD>D4?BG<@9:CD7FHGGHH
@147255/1
gtaactatgatttagacattactaccaatactttaagagcatttattgca
+147255/1
@@@FFFDDF?DHFEAGGIGEHJIHIF9:<?DCGEGHI4?@CAFHIG9?BB
@1273699/1
ctatattctcgtcagttttaatgcttccaacacgttgaactaaacttgga
+1273699/1
@?@DADBDBH@FHHGF>EDIEHHEHHIJJEFHIBEFG8?BFBFCGDHBDC
@7241762/1
cagattcttcttttttctttgtaactattttattttcactgtcatctaat
+7241762/1
B@@DDFFFHHHHHJJJJJJIIFHHJJHJJJJIIIJJJJJJJJJJJIIIJJ
@148020/1
tgggaccattttccaaaggtttaaaagcaggtattgcattggtataagca
+148020/1
7@@FFFF?HHGHHJJJBGBCFHHIJIIIJEC??DB@CGIJCE:?@BDEH4
@4596542/1
tcaacaaatctcttaatgatatcagtcagcttacaagccttagtaagcat
+4596542/1
CCCFFFFFHHHHGIGIGBH<H@HEDBEHDHC9<FHG3CGIHGEF@<DGG4
@5176295/1
ctttgccgcttgttgctgtacttgaggctgag
+5176295/1
@@CFDDBFGH>FCG>FEC:EGCCEGGC?DEG9
@5176433/1
tggcattttcctgtgactgatttttcttcaacatcaacaaatgtcacttc
+5176433/1
CCCFFDFFGHGHACGGBHIGHECHIA:BEDHIHIIBEH@AHGHIHIJIIG
@2389100/1
atcacatttttgtaaacttaattcaccagcatatatattatgtctgattc
+2389100/1
CCCFFFFFHHHGHIGGIJJGGIJJJIJJJJIIFIJIJFGGIGHGGIJF@F
@5698715/1
ggcgtatttacagaagcaaggttggcctattattggcattccagcatcat
+5698715/1
@@CFDDDFFDBDFD>EAFGGIGEHGIC<GHGEGCGCDHE<BHIIEGGIII
@149073/1
caacttctttggtgtacagaaatatttcggcttctgcttccgttccaccc
+149073/1
@C@DFFFFHFDFFIHHIIHEFGIGGIIGIBHIGG@GFHGGB:<B>?09DF
@7242832/1
cacggtctcaacaagttccgttttttggagaggcaactcaggataactat
+7242832/1
CCCFFFFFHHHHHJJIIJJIGIJJJJJJJIHIJJJJJJJJJJIJJJJJEI
@149567/1
ttatgatctccggccaagatcagccgtgtttggtagaagcaggatgacac
+149567/1
@@@DDDDFHHHHGI>GEHIIEHIGDE?DDGIIDAF99?DGGCGAAEEE>F
@5699262/1
ctcaaaacatggtgctggatgaggaaatttttcataaagaagtcgaatac
+5699262/1
CCCFFDDFGGHHBHIJJIIIJJJJIGGIIJJJJJJIJIG@BF<FHIJEGI
@712927/1
caggattgatagatacatcataatgatgaataaccatattctta
+712927/1
@@@FFFFEFHGF>GHHFGGHGBEC@CH>BH@DCGIII@HIGHGD
@5699330/1
ggaaaaataatcagaataagaacggtattgctctgcagggaacggcgaca
+5699330/1
CCCFFFFFHFFHDIIGIGAC<<EGGADHHIFCGEHFGGIJIEIH6FHIJB
@713239/1
tcttcttcttttttccacgtgaaatctttaggctgcagctcaaccatttt
+713239/1
@@@FDDDD<FHHHGDDGG7<8CFGIIG9E>EHHGHEGH3:B?F92?FEI@
@8291595/1
tccttgtcttacaggtaccggtctttctcgataatcaagtgttgg
+8291595/1
@@@DD?ADBFBFDGE<AFHIFII6CHH<CEDB;FCD<?DGEBFDE
@2958230/1
ctggtttcagaaggggtagaccaaatatacagcatcatattg
+2958230/1
=@?4=B=DHBACF9E@EHC?BEGEAHHIG?C?BGEG<1?G<D
@4598073/1
ctcccgtctgcatccttcttttccggaa
+4598073/1
?;?DDDDDFHFHFGICHIEEEHHIJGII
@7778929/1
cctatcctctggaggaattcctttaaactgatccatgatcaatctcatag
+7778929/1
?@@DFBDDHBHDFHGDGBHGDEHCFHEIII@H>?CFEEHHBDGGHIAGAF
@7779584/1
cgcacaacaaacacttggggagttaaatcaacatcagctgagatatactc
+7779584/1
CCCFFFFFHHHHHJJJIJGJJJIIJJJIJJJJJJIJJJJFIJIIJJJJJJ
@2959138/1
gttgctgctgctgctgctgttgttgttgttgaccccatggttgtcgagga
+2959138/1
B@@DFFFFHHHDBGIIHGI<FGHIG?FEEHHGHAGIIJJCFC=@GIJDG0
@7780558/1
gtcgtctttctttcaacaaacacaagagctaaattatcctttttgaaatt
+7780558/1
@@@FDDFFHHGHHGJJJJJJJJJIJJJEGIIDBFGIHEHIIJJJJJG@GH
@2390610/1
ccaattctttggtgataagaactatttctttaagaata
+2390610/1
???DDF;DA?FDFBGH@GHC9AD@CCF9FHGH@4?E??
@152224/1
cgctcctcgactgccccgatgttggagcctatgctatccgtag
+152224/1
?=@DFDDDAFD7DGHGJBH>EFEHGCGIIBGCHHEHG98D?FA
@152740/1
cttctattagttcatctatattttttaaggaagtaag
+152740/1
@@?DDFF4:CDHBCFHEA<A?<FHIICG<EF>EFCEC
@1275491/1
gcgtggtattttgaatctgaataccatactttttgaggtaatagtcctca
+1275491/1
BCCDFFADBFHFH@GHIJJJIIJJGJJFIJJGICBGHEC<FIGIH@GGIG
@7246375/1
cttcagaatataatagtttcaattcatttgatttatgcttaataagcatt
+7246375/1
BCCFFFFFHHHHHJJJHIJJJJJJJJJJJJJJJJJJJJJJJJJJJIJJJI
@2959712/1
gcctcacttgttttgtcataagttgtaacagtaagttcttttttttcctt
+2959712/1
CCCFFFFFHHH?HBBE@9FHHH@CEHHGDGICHGGIDIIGEIIGIIEGGG
@4598729/1
gtcaattcaccaggtgatatatttttgcatctgttataaatgtaggaagt
+4598729/1
@@?DAFDDHHFFHGA<EGGHIJBHGEHCCEFEC?EEFFGII@CF9?FC@0
@6235647/1
ccttctttgactaaatactcctgaaggagtgatatcggtgtttttgagct
+6235647/1
CCCFFFFFGGHHHJJJJJJJJJJJJJJJJGHIGJJJJJGHHIIJJJIJJJ
@154207/1
cagaagcttcagctaaacgctttcctttaaa
+154207/1
@@@DDDDDBB>CFHHEHHF<AEEF<F9CEEG
@8294077/1
gtgcattcataattcgggccttaactttagtgaactggtcatcaactgag
+8294077/1
@?@DDADEFDFDHGHEGHIJJJJJJJIIJIFGIIHIIG@FIIJJIJJJGI
@6235996/1
cgaggtttaaattttttccgctgtagtacaaatttctatttccgattatt
+6235996/1
@C@FFDFFHHHHHJJJJJJJGJJIIIIIJJJJJJJJJJJJJJJJJJJJJJ
@718439/1
cctcattctttcaaaaaaaactattc
+718439/1
:?@DDA8DFBFHDEGGGEDEE3??F<
@2394180/1
gcctgcaattcttggttcaagatcattttaaa
+2394180/1
?@?BDDFDFBHGBF@AE>FBDCEFHC9CFGID
@7783439/1
cttttgggtggaatgtatgacgatgatttgatatctatatttctcatttt
+7783439/1
CCCFFFFFFHHHHJJIJJJJJJJJJIJJJJCGIIJJJJJJJJJJJJJJJJ
@6752783/1
cttccttctagtgcttcttccaaagcaa
+6752783/1
@<@DDDDDFDDHDE>9FG@HGGE4FGF?
@2395267/1
atatttaacacacattttgtaaataattttcttaactttacacattt
+2395267/1
@@CFFFFF<DHHH<BGGGGFHIFIIIIIIH4CHHGIIII<GEDHIGI
@5701896/1
cacctttctttccttttttgcccattattgtgtactat
+5701896/1
C@@FFFFDDBFBBGGJ@FHIEHDFEAAFII<??1CFDD
@1276127/1
aggttacttcgcttatctctcttgacagccctatacctatttacatgcct
+1276127/1
@@@BDDF?HHHGHIG@HEHEHIGJBFGFFHJIIEGIIJJIJGHIHHGIEE
@5702009/1
atttgatttatgcttaataagcattacagcaataaacgtttttccagagc
+5702009/1
CCCFFDFFHBHFHJIIIIFFIJGJGJJJIJJDBHEFGIHICHEGGCHCGG
@154805/1
ctccttctaacttaatgcaagcttctcttatagctgtc
+154805/1
C@CFFFFFHADFBGGICH<@>DA@HE@H>EHG4C@F9?
@1276580/1
ccgggttgttgcctaacaggaggtgcactggttacaggagatactggtt
+1276580/1
@@<DDDBDHF?>?CG@E<FH9@AD;>GC9C9:F4DC@HEE?F<4?FHG9
@2396697/1
gtggaggtgaaaagaatgatcttccaactgtcacaaacctgttagcagct
+2396697/1
?=@DBDDAFD?DDHBD94FAHICCB@DGICGDCBHEHGIG@H@FBFGIIE
@1276771/1
ctaaaatattgttcaagttcacgaggagtattcttggaaacaattttata
+1276771/1
CC@FFFFFDHDDFGIEGF9ECIIIIEGHFGHEGIJFI@GGIEHI@BDIHI
@6236731/1
cttggaaacaattttataattattggatatattcatgccacattccattc
+6236731/1
CCCFFFFFHHHHHJJJJJJJJJJJJJJJJJJJJJJJJJJJJJJJJJJJJI
@155854/1
ctttctgtatcaactgcagcctcttttaccattgtacgagtttgagcatc
+155854/1
C@@FFFFDFDHHHJJGIIAGHJJEGCGEGGIGCH:?EGHIFHIIIIIICH
@1277179/1
ataacacaattaaaaagtaatctgaaaacatttgataaaaaatatatcgt
+1277179/1
C@@FFFDFDFHH?GHIIDHHIIIIIIIII@FHIIBGIIIII8FHIHIFEG
@156231/1
ctgaggctgctgtggtctctgctgt
+156231/1
@@@DDDDD>DDFH3:AB4AEHI<FF
@2397773/1
gaaggcttttgggtcgtgagaagctgcaacggctgctatagatggaacg
+2397773/1
B@@F?DFFHHHGGHGEHGIJIJIJJDECFHHIJDIGHEGCGA>9CFHIB
@4073385/1
ctgtaattgcgataaggtttttcaggattgatagatacatc
+4073385/1
@1?ADDDFGHFA:@?DHCD@GHGDCECECEGGGCG>CDGGG
@4600642/1
caccaaccgttaacggagtttgctgtcg
+4600642/1
@C@FDFFDFHHGDGHIIICFHGJJGFGG
@4074432/1
ttaacttttggtggctttattatattactcctaattgaagagccttttcc
+4074432/1
@@@FDDDDFFF:DGHGGIEHG@HGIGIIJIIGCHFEGGID>FGHGBHE?G
@5183008/1
ggaatgtatgacgatgatttgatat
+5183008/1
:?<7DD?DHFDBA=EHADBEHA<F>
@7249171/1
cttcacttcagcataaactggagtttttcccggaagcaccaccacaacaa
+7249171/1
CCCFFFFFHHHHHJJJJJJJIGHHHJJJJJJJJIJJJJJJJJJJJJJJJJ
@4601988/1
ggtgctagattatcccttctgaagacaggactaggtgctgcaatgaccat
+4601988/1
@@@DFDFFFDDHGJGHEIFHHFHJGGIJGGGBHEG<CFE>@GGGGHIIII
@2401095/1
cacgatttcggcagcttttacctcattttcactcagaagaaataatatct
+2401095/1
CCCDAFFDHHDFHGGEEEHEE3C>BGIEGHIJGIIB3B3;BDC?FCFG><
@6238721/1
gttcgttgaaaaccttcggcctgatgctgggaacaagaatgctgttaatg
+6238721/1
CBCFFFFFHHHHHJJJJJJJJJJJJJJJJJJJJJJJJJJJJJJJJJIJIJ
@2401719/1
ctctgctgttgctgttgttgctgaggc
+2401719/1
@@@DBD?3:C?<CFF9>FCG@CAFG1A
@8298959/1
cccgtcctttactgtatgcatgacttttataattagggacaggatcatat
+8298959/1
CCCDDFFFHHHHHIHGGIHEHGGGGGIJJIJJJIIGIHJIJJIJJJJJII
@8299115/1
gtcacaactaacaatgggccacaactcatattgatcgtcaaatgaaacat
+8299115/1
CCCFFFFFHHHHHJJJJJJJJJJJJJJBHIJJJJJJJJJJJJJJJJIJJJ
@4076725/1
ctggaacatagttttaaactgacttgaacttc
+4076725/1
@@@DAEADFAFFDFGGHDGBF9FC@<FFDBHC
@5185556/1
gttgggtaatattttgataacgtggatgtagataggctggcctgct
+5185556/1
@@@FFF?DHHHHFGIIBGHIE;CFE@EHFGGG@GAGGHIGGI@DBF
@8299464/1
ctctaacttcaattaatttctgatttttattaacaatagattggttgtaa
+8299464/1
CCCFFFFFHHHHHJJJJJJJJJJJJJJJJJJJJJJJJJJJJJJJIJJIJJ
@1806823/1
ctgttcttcttgaagttggttcagctgtagtctgtctgcatctgtatatg
+1806823/1
<@??DDDDHFHHFF<CFGHAGBEFHIIGGHG>HE9BE4CC9<CC?BGHH@
@6756675/1
cttttatttctttagtaaacttaaccctttgagaatctgttaaaggtttt
+6756675/1
@@@DADDDDADFHHEIEEII9HGGHEGIGIHIJCHIIGGHHHIIHG??BG
@4078059/1
ctcagagctaccttggcagctgctaattttgcttggtgtttgttttctcc
+4078059/1
<<@DDEAAD>DCFHIIBEHGCCHEGI@DHHIIIGEH<CFGHJ>9?DDHGE
@7249901/1
ctgtggtctctgctgttgctgttgttgctgaggctgctgtggtctctgct
+7249901/1
@CCDFFDEHHHHHJJIJJJIJHIJHJJJJJJJJJJJIJJIIJIJJJJIJE
@159094/1
gctgtttcaactttgctacataaatctttctctagctgctttatttgagc
+159094/1
@@@ADDAE<DF><F9BGFD??DHH<FHI@4CCH9EF<CC3CECC9DF@BF
@159608/1
ctctcttttgggtggaatgtatgac
+159608/1
@@@DDA>DDFA<ACE:?CFFFEBBC
@160196/1
gccggctggtgccctgaataccttgatggctac
+160196/1
@??DDDFFH<;CDFGD<EHICGEGG9?:?C@DH
@723678/1
gcctcatgttataacattatgcagttcattacctaagatatttgttatga
+723678/1
@@CFFFFFBHFHDHGFGICAHEGIIIHIGIGHIGGHI<FA>AFIGIGHH>
@160564/1
gtgctgcaatgaccatcaatcatccgttttct
+160564/1
@??DFFF8FFDFFGHJJJGJIJIIIIIEHJIG
@7790397/1
gtaaatattggaaatggacaaaccttaggaatttctttaagagtaagaat
+7790397/1
CCCFFFFFHHHFHIIIIIJIJJJIJGEHDGHJJIGIIHJ@FEIDFEEHGG
@724656/1
cttaacttgcattaaatcacatcacattaccatatttc
+724656/1
@@@D1?D>FD8BDD>CFHCGBEDEEH@EHE<?DBEHH<
@4604697/1
gtggatctccaaggtctccttgaacaaatttacctaaagcaacaacacaa
+4604697/1
@@@DF?BDAHHHF<AFFBH9FCFEHICAAD@DGGGIEECAFGEAGGJ7FB
@4079329/1
gtcgtgcatggtttaagaaagaccaaagg
+4079329/1
?@@DAD?BFHHFAHIGIGGBEA>FHGGIB
@4079653/1
gctgttgttgctgaggctgctgtggtctctgctgttgttgttgttg
+4079653/1
@CCDFFFFGDGHABGIIDIJBG<@EA@HG4CEEA<FGCDHIIB9?F
@6758104/1
caacaacaacaacagcagagaccacagcagcctcagcaacaacagcaaca
+6758104/1
CCCFFFFFHHHHHIJJJJJJIJJJJJJIJJJJJJIJJJJJJJIJJJIJJH
@6241770/1
atcctttgctcttgaggaagttggtgtagaggtgcaggctggccatgttg
+6241770/1
@8?DABDDDA?F??CGGEEGA@FGBFAAF<BB?CDBBFBCD?=B?D999B
@2406448/1
cactgaaccaaatcggctccttgaatgaatttttcatt
+2406448/1
@@?DDD<A3DHHH<:@@EAEBFHIGDBH>CB9DG??F<
@2406604/1
gccgatcttgtacaacattttacatgcagttagtgcaactgctcccttgg
+2406604/1
@@@FFFFFHAFFFIIGBHGGCHIIEHIGHHG@G@FCGI@@GBCHIGGCEI
@1284133/1
gttgttttagggtaatcaaattttatgacaaaattgcaattctttacatc
+1284133/1
@@@DDDDDHHHHBFDGGFIJIIJJIIIJIAGCGHC><FAFHIGBGIFHCD
@3488957/1
gtacttttgtaaaacattatcaaaagttctctgaccatggagg
+3488957/1
CCCFFFFFHBFDHIJJIGBFHGIJBEH<FCHGA@GCHCFCGHH
@163235/1
gtcgggacttgaaaagaaagaccttcccactggggtgtatgtcattgagg
+163235/1
@@@FFDDDAF<FABGGBHGFHECGIIHHDDGCG3D?@DEIIFH9C4=DHE
@7252888/1
gctcaaccattttatcggccaacatattactgacctcaaccgtacttcta
+7252888/1
@@@FFFFFGDHHHJGFBHEFHGIEGGGGGGEFDHIIIJHIGDHIIEFFBF
@7252987/1
cttccttctagtgcttcttccaaagcaaataatgaaacttgtgccatcca
+7252987/1
@@?:BBDD<FC2<<AEAEIBEIF@FEI;FHHIIII>EEGIGF@<C?GF@@
@164376/1
ctcttctttgtctccaacccctacctcttcctcgccatctgcctattttg
+164376/1
C@@DFFFFHHGGGJGGIJJ>GFGH@HHEHGFEB:AGBGHIGFIIDGGGGG
@7794429/1
aaattagattcatcccatagcaaatggtatttggtaggacgtgctgtacc
+7794429/1
CCCFFFFF<FHHHJJJJJJJJJJJJJJFIHJJJJHJJJJJJIIJJJJJJJ
@164962/1
tggagctcatcaagcttcggtccgactgatgatttgagg
+164962/1
B@BDD<DFHGHHGIIEIJIGFG8AGHBDFBCBG@DDEF<
@5190762/1
tgttgtttcaattttggcagtatgcaaat
+5190762/1
@@CFFDFDFHFF>HEHGGGIHIIJJJI>D
@5190883/1
caccactatattcaccaaccgttaacggagt
+5190883/1
@@@DFAEAFHHHDG<<<=@FGGC1CEHG<D?
@6245269/1
ataagattacaattcttaacattttttctttaaacaaagaacattggatt
+6245269/1
CCCFFFFFHHHHHJJJJJJJJJJJJJJJJJJJJJJJJJJJJIIJJJJHIJ
@1285060/1
attgaaatcacctgctccaggtaatgg
+1285060/1
@C@FF>DFFGHHFIGHIIGADAFGCHC
@4082494/1
gctccttgaatgaatttttcattcctcc
+4082494/1
CCCFFAFFHHHHHGBGGIAGH9BH?FHF
@2409333/1
ctccatactccttgtcttacaggtaccggtctttctcgataatcaagtgt
+2409333/1
@C@FFFFFDFDHHBCFGGGHHIC:F4FF>?:@GGCGGHG3?FCGF@BBD@
@5711102/1
ccgaggtttaaattttttccgctgtagtacaaatttctatttccgattat
+5711102/1
C@CFFFDDAH?FHFIJIJJJIGEH<@DFHGGIIGJGGIDGHBIGEDGGGI
@5193107/1
cttcaacaatcgtcggtacaatgtaatatgagttttctttgttttcaaag
+5193107/1
CCCFFFFDFHDAHGIGHIFHHBDEGGICHCGIG<DH<FHIEIJJIGH<FG
@5193171/1
cttcatcatccaagccgtaatgaatggtg
+5193171/1
@@@DDDDDH:ADFGEBG@EFG<ADHG@B?
@4084416/1
gttcgtggaagtaagaggtctttcatttaatgttttttgaaaa
+4084416/1
CCCFFDFFHHHCDF?<EBC@BHGIEFIGGIIG>GFCG?FGHIB
@4084486/1
atcctaggacgtccacctcgaactg
+4084486/1
@CCFFFFFFHHAHIGHH@H?GGH=?
@5193431/1
ctcaagatcatggcataaatctgaacca
+5193431/1
@CCFFFFFDFFDH9CEHBABHGHEIIEB
@165925/1
caaaatttctttgtaaacaagttagtaaaatagaataaggagaaggctca
+165925/1
CCCFFFFFHFHFFIEICGHIJFGBHCFGHEIIJGAHHIICG?@FGG@GHI
@6247380/1
ggctgagctttataaaatgcagtggccgacacatcaatattaagcatcat
+6247380/1
CCCFFFFFHHHGHJJJJJJJJJFHIIJJJJJJJJJJJIJJJJJJJJJIJG
@1286626/1
gtatgtttcatttgacgatcaatatgagttgtggcccattgttagttgtg
+1286626/1
C@CFFDFFGGGDHGCEG7FGEC<FCGGIBAFHECCFHFCGIIFAC@B>4B
@6247719/1
gccaactctttattatcaatcatcaatcctttttatgaatgagccagaaa
+6247719/1
@@BFFFFFHHHHHJJJJJJJJJJJJJJJGIJJJJJJJIJJIJFIIJJEIJ
@6247921/1
cttcttcaagagggatgggctctgaaggttgtattgttctggtattatga
+6247921/1
CCCFFFFFHHHHHJIJJJJJJJJJJJJJHIJIJJJJJJJJJJHIJJJJJJ
@6248021/1
cagggtatgaaactgaacgtgtacacctggtaaagaggtgacaaagatag
+6248021/1
CCCFFDDFHHHHHJJJIIIFHGGIJJJJJJFHIIJGHJ?DFHIJJJIJIJ
@1811776/1
cttcagggagaatttttaaccatttacacaatataaatgcaccttca
+1811776/1
@@@FFBFAFDHDBFBBHGICFGGHIHC?EFGGDFFGIFGHIIIIGI@
@7797188/1
ggtttccaaaaattttcgaataagcatggaccatggtttcaatgatttcc
+7797188/1
@@=DDDDDFFBH??FFGGEHIHD>HHHG;:CEEHHG1?DEHFGDGGEHHC
@6761217/1
tgactaaaatattgttcaagttcacgaggagtattcttggaaacaatttt
+6761217/1
@C@FFFFFHHHGHJJJJJJJIJIIHGJJIHJFGIJIJJJIIGIIGHGEHJ
@4085369/1
cttcatttaaaaccgctgtgtctctttctttttttgttagactgatttga
+4085369/1
@@@DFEF?BFF<FHIIBHFHGDGGHIIGGIGED<FHF@HG@FGB38CHC@
@4085401/1
ccttaacttgcattaaatcacatcacattaccacatttctcaaattcagt
+4085401/1
CC@FFFFDHBFGHJIIEHIIGIGHHIIIJIGIIIJGII>@FGCBGICAEE
@1287827/1
gtaggaaataagaaagcaagagaaggaagtgaggtacacagttgcagtcc
+1287827/1
@@@FF?DDHH?BHIIGIEHIFAFF>EBBB?BE>F11CGGIDHHIGIG?GG
@6248839/1
cctccttccaaaaaaatacagcaagtctggtaaatttatcgcaaggtaat
+6248839/1
BC@FFFFEFHHFHJJIIGIJIJGIICGIGJCFGGIIIJIHIIGEHI=CHI
@2412442/1
agctgagtgagttaaaacagtacatcgcacaacaaacacttggggagtta
+2412442/1
@@CFFFDDD?DFFBEIIHEICHHHCHHD;@8FHEGGIIHGHIIJIGIFFH
@2412671/1
cacaacaatttctcttcctttttttggatctgaagggcgg
+2412671/1
?@@DDFFB?DDF?FHGAFEH9FGGIF8?@FEGHCG<D1?4
@2968843/1
atgcagttcattacctaagatatttgttatgatc
+2968843/1
?B@DFFEFHHDFHJJJJJJJHIJGGHGGGFHIIA
@5197132/1
ctggtctggagctggatgagtgacatc
+5197132/1
?@<BDDFAHBHDHH<?A<EGHEGEGHD
@4609189/1
ctgagctggtcttcagtcacccgattctatttcttggtcatcagtttgag
+4609189/1
@CCDDFADHFHHFHGHGHJGGIJFIGIJIJ@GII>GEFGGGGJI9DBGHD
@168709/1
ctagtgcttctgtaaaacgccaataattgttctttcatgatactctcaag
+168709/1
B@CDBDDFHHHHFGIIJGGGHIGGGCHIGCCGCHI@BIH9BGGIIIGIEF
@5713367/1
ttaaggaaggaatcaccgatagtttccaaacgctccagattgatgcc
+5713367/1
CCCFFFFFHH;DFIIJIJJIJGBHGGHGIIFHIJIJIE>DGGIGCHG
@5713519/1
ttgcagcattaagtcttctctgcactgtgacagtcttc
+5713519/1
@@?ADD;DBDHFHHGG@DHGC4CHIGEBCHHIIFAFG9
@169752/1
ccagctagttgatctttcatatttttaagttcatttgaataaaataaata
+169752/1
BB@DFDDDFFHDBGE<FGFCECHIIJJGGAFHH9BHDEFHGGCHIIIIII
@170439/1
gtctctgctgttgctgttgttgctgaggctgctgt
+170439/1
CCCFFFFFHHDDHGGEFHIEHIJJIGGFH;GGIC<
@3493228/1
gtcgaacagcttccacagcttgtctgtaattgcgataaggtttttcagga
+3493228/1
C@CFFFDDGHGGB@FHGFHIGG@FCH>FFIGGIDBCEGHIDGIIICHEHB
@4089072/1
gcctcttgttttgcttctttttttgacctacccttgccgatagcaataag
+4089072/1
@C@FFFFF?FHGGJJEHIJJJ@GIGHIJBGGEIFGHCHIIGIIJJGIGGH
@4610491/1
ggggacacttatcaggttgtatactgatttcataatgatgtacgaaacct
+4610491/1
@@@DDDFDBHHGHIIDHBGADHGIGIEIIJIFIJIE>FA>DDCGGD@FE9
@4610574/1
gggaattctaagagggtacacaattcaggcactaatgtctcttcaaaatc
+4610574/1
CCCFFFFFHHHHGIIGBFHIIJJJJJJIIIGIIJIJJ<BFH?FH9BHI@G
@736413/1
ctaatatcctaacgttatcaggttttgggtagttgggtaatattttgata
+736413/1
CCCFFFFFHHHFHJGEHIIIJFCHHIEGB?FHEGIJJBGHGFIGHIDHGI
@4611161/1
caacaaggaactcttgtaaatcatgtatctcattagcaagtacttctg
+4611161/1
@C@FF?DDHFFDHIIJF@HAHIIIGIGEG@DHICHGHI>FDFE9CDA<
@4611405/1
ctttggcacattgcagttgctatcatacattcttaatatctgtgtattaa
+4611405/1
@@@DB<A?FHHHH>4:E>>EHC@C<?B:CAF@AEGD@@DFGE9?::?CFC
@7804144/1
gtaaggtgctgaggcaagtgttgggattttgaccatcttcaacgaatcaa
+7804144/1
C@CFFDDDDHHGGIJJIGHHIJJJDGIJJJHIJJJJJJJJJJJIJJIJIJ
@5197948/1
tctcaaactcaagctgtcgcttcaattcatccactt
+5197948/1
@@@DDDD?F?FDHIGHGHB<@3FCHGG@GHGF<GGC
@8307128/1
gttcaagatcattttaaactgtccttctgacacaccatctctgtaaa
+8307128/1
@@@DDDDDA?:CBFF@AGDI>HC>DHIG>HHIGGGCAEHIGGG9BD<
@5198274/1
ctttcagtctcatccacattttatgtgctgctaacctcttggcaattttt
+5198274/1
@CCFFFFDFFFBFHGEHGEEJEHGHHIGIIIIIIJIIIDAHDG@9FHBFG
@1290752/1
cttggtcatcagtttgagatactgtaatgcattgtaggccgcacatgttt
+1290752/1
@CCFD?DDHG8BFIFFBGGIDHGIIIIJJIIIIIIEEGGIII@G6BFFGH
@2415638/1
ctgaggcggaattagagcaattgctcccggagggactccaacaggacctg
+2415638/1
@?@DDDDFFHDFDGGIIIG>F@DF<?BDEG0@AGGDEC>=C>1;66?2@C
@6764996/1
gtaatattttgataacgtggatgtagataggctggcctgcttgtggaaaa
+6764996/1
CCCFFFFFHHHHHIIHIFHGIJJHIIJJJJIIJIIJJJJJJICDGICGGI
@6765400/1
ctttgtgtcttgcacgacctttggattgaatataagaccttgttgtttta
+6765400/1
B@@FFFFFHHHGGJJIDHGIJJIIHGGIGJIJJIGGJIIIJIIJGDHIJG
@5200164/1
gtttttatgaaatgagtcagaattttcgtttgga
+5200164/1
@@@DFDDDHAFDHG<FCGIGGGIIIIIJJE?7E?
@6765735/1
ctcaaccttttgtaacatcgacaacaccgcttgtgcggcaatatgtttgg
+6765735/1
??@F?DDDHHFADFHDHG<;GGGHIECGG6FGHGBCEGA<GGGIEGHHGB
@1818508/1
ctttatgtttttgtattcttcaatg
+1818508/1
??;DA?DDDADDHBBF94:::?C:3
@5200618/1
tttgtgtcttgcacgacctttggattgaatataagaccttgttgttttag
+5200618/1
@@CDDFADHHABFHIIGGG>>HCE9@ECF>EGCFFGCH3D@BDAD2BFGG
@174297/1
ctcgaattctttagttagggtaattaaaccaagccctatttcctcagcg
+174297/1
CC@FFFDDFHFHHIEFHIHHAFCHDICDHBDECF?DHCAFIIG@GHFGF
@8308653/1
cagagactcgtccaatcagattgaaaaaaacaagttgtataacacaatta
+8308653/1
@@@FFFFFHHFHHIIIEEHIIH>BHEHIGGBHGIDGIGHHIGHIIIIIIF
@2972599/1
ctctgctgttgttgttgttgctgaggctgctgtggtctctgctgttgctg
+2972599/1
CCCFFF?DBFHB;EFGHEEGBHEH=<CE3CFCBFAC:?DBGC@3BFC?D8
@1819118/1
ggcttcactgcaaaagtttgatcaaataaacactatacaagttt
+1819118/1
CC@FFDDFD?FHGI@?EDHHICHEIGG@9CF>FDH@CGGBD?<C
@1819667/1
gtacaacattttacatgcagttagtgcaactgctcccttggc
+1819667/1
@;?DD;D8FFBBABEAFGGGGHG@H@BHGIECGHH@B;EFDH
@7805807/1
gggtgtccctcacacaatatcttgtttaagtggggaattaataggaagtc
+7805807/1
BCCDDFFFHHHHHJJJJJJJJJJJIJJJJJIGJJJIJJJJJJJJJJJJIJ
@6255697/1
ctccacctgaactagttcatatttcggagtcgtccctcttctggaaagca
+6255697/1
CCCFFFFFHHHHHJJIJJJJJJJJJIJJJIJJJJJJJJJJJJJJJJJJJI
@1819906/1
ggctgttgttgccactgctgctgctgcgg
+1819906/1
@?@DDADDFD?DD@@<CA<<<CFEGEFA8
@740032/1
tgggcacaaccattagaatcacctgctgctttaaaatcaag
+740032/1
;?@;DD=BD1<CD<FG4AFFGI<GD3AEE?CBH4C<?CFFD
@3495971/1
catgtttgtgcttctgaagaggacatccccgtaccataacaaactgcta
+3495971/1
@CCFFFFEHGHFGIHGIG3?FF9BG@CGGIGGBFHC>BDF@G@?D>@9?
@740207/1
gcacgaagcactataggtcgaccttctcggccaagattaggcctacgtgg
+740207/1
CCCFFFADHFHH<GEBEE>EGIGEHIEGI?;?DA8?9BFG8?BCFCA6@F
@740279/1
atcatattgtttgatatcgccagtccaaattcttggacataggcgtcgtt
+740279/1
@@CFDD?DBFHHHGJIJJH<GH<B?AFDFHDAFIGDBDFHE@BHI:AFHJ
@4094308/1
ctctaaaaacacggtcttttccttcccctggcaatgtgacctcaagttcc
+4094308/1
@@@FFADDHHHFAGGGEEEHIJJICH9EFGDIDDFE9?9BFH<FB9BFGI
@174801/1
gtgtacacctcacatatgtatggcacaactgataagttaa
+174801/1
@?@BD;DDAA8CDHGBG@<CHA;BGHGGIFHB>FAF?EE>
@175589/1
aaacatttgataaaaaatatatcgtaaaatagggtcacaactaacaatgg
+175589/1
@@BFFDDDHHGHHIIIIIIIJGIJFHIJJJJ@HICDDGHBGEGHGIHEEH
@1821897/1
gtccttctaacctgttcttcttgaagttgg
+1821897/1
@@@FFD;DFFDF>FAAF4:C<DHIIBAE9C
@5203023/1
cctccatttccaattatttcctttttctgacatcttcttggtaacaagta
+5203023/1
@@@DDDEFHFFH<@GEGBAH<CED<BF<CDFG<BF?CBEFGHG4<<??9B
@6767639/1
ggtggttcttgcctttgcagctgttgtggtggttgttgcctctgttgctg
+6767639/1
@@=DDDDDFFHGHJEEFHIIIJGFFHFGH?FGCFCFFBBBGGIIGIGII<
@6256616/1
atctgaagggcggtcccctcttttgggtggaatgtatgacgatgatttga
+6256616/1
CC@FFFFFHGFHGHDDFHIJIJJJIDI7@FHIJJJDEHDIE?C=CCFEE@
@2975279/1
cttcttttttccacgtgaaatctttaggctgcagctca
+2975279/1
;?@DDD4=AFHA<FHEGB;ECHAD>@EGI>;=FHGGH3
@5718214/1
cttcagctgaactatttttactataaacatctttcatgtcatcaacattt
+5718214/1
@@CFFFFFHGFHHJJEIIJJJIJIIIEH<HGEIGGJEG?4?<FGCGCHGG
@4095438/1
caaagcttcagtaaataacaaagaatggaaggccaaaatttgttcaca
+4095438/1
???DDDDD4DDDDEIIIIEIICEF:F4@EECBBEEDD9CDCD<DEDC9
@8309868/1
gattgatgtcccaatggtccacacctttgtcaccactatattcaccaacc
+8309868/1
@<;DDDDDFFF8AFFFB:?C<CF@<EDCHAAHFFEIF@F<FF><D9?B?D
@742338/1
cttctaacctgttcttcttgaagttggttcagctgtagtctgtc
+742338/1
@@@DDABA:CDB>:ED@HGGAEFHE<CA?ABHBCBEB@E@4C?:
@6257370/1
ctcatttctgataggttctgcaatttccaagaaactttacttttcacaaa
+6257370/1
CCCFFFFFHHHHHJJGHIJJJJJJJJJJJJJJJJJJJJJJJJJJJJJJJJ
@7809118/1
ggcgtttctgtaccactataaatgtaatcggtggcgtgtaatcactgctg
+7809118/1
CCCFFFFFHHHHHJJJJJJJJJJJJJJJJJJGIJJJHIHJJJJJJJJJJJ
@743622/1
caaccgttaacggagtttgctgtcgaatactctgagcttgctgagcgact
+743622/1
C@@FFDDDADCDDAFEG@EFHG>EFG;BDG>@GHGIBDH@@4B<D9@:;@
@6768815/1
gttctcttctgttgtttcaattttggcagtatgcaaatattgtggaccat
+6768815/1
CBCFFFFFHHHHHJJJJJJJJJJJJJJJJHIJJJJJJJJJJJJJJJJJJJ
@3497292/1
cacgtcgtctttttttaccaaaccggtattttccccttggc
+3497292/1
@@@BDDDAFADDDHGGGE3CGH;FDE@688DHDE?C@BA;=
@4615999/1
ctgtattataacatgacctaagagttttattaaagttggatcattagcag
+4615999/1
@@@DFDFFD>BBAGGHGHCECD@@ADEHDHEG9EE<4?EGGHGEDGEDDF
@3497679/1
ctcatttgaaaacgtggatctccaaggtctccttgaacaaatttacctaa
+3497679/1
@C@FFFFFGDDGHGFG<GEGGGHHGEG<<4CEHGABFGIIIIIDC49?D>
@5204831/1
gtccacaaaaaataaaataagctcaactatagttta
+5204831/1
@@@DDDDA8D??BFGGIIFHIIIGGIIE?B?FF@FC
@179338/1
aacaaatctcttaatgatatcagtcagcttacaagccttagtaagcataa
+179338/1
@@<D7DDD?ABBDHIFGDGH<A<<CC<AEFFF<93?EGHCG?D>CEEG>F
@7263758/1
cacccatcaaagcctcaaaacagttagccattgcatgcctcaactca
+7263758/1
CCCFFFFFGHHHHJJJJJJJIJJJJJJHIJJJJHIJJJJJJJJJJII
@180607/1
tggaccatggtttcaatgatttccctgttgaccttacggggacacttatc
+180607/1
@B@FFFFFGHDHFHGGIJBHJGHHGGIHGGGHHGEGGIGG<DGEHHCGEH
@1824685/1
cactaatgtctcttcaaaatcttcttcatcacgtcg
+1824685/1
@@@FDEDDBHGBHBG>F:BIGBHGHCH:C>FHF8CF
@6258781/1
ctaaataataaggacggctaaaagtacagactctagtcgctttatgcaaa
+6258781/1
CCCFFFFFHHHHHJJJJJJJJJJJGHGJJJJJJJJJGIJJJJJJJJJGIH
@180979/1
ccggcttttggttgttccaggccttggtaaatttgggtcccatgctatgg
+180979/1
@@CFFFFFHFHHHGGEFGHHIJJIJJIFGIIFHGIHHCGIJDHHIJJJJJ
@1825214/1
acacagttgcagtcctgagctggtcttcagtcac
+1825214/1
CC@FFF;DFHAHHH@GB>EGGGGGHH@EAHAFGC
@2977855/1
ctttgtaaataaaaaattaataacattaatatgaacaaaattaaaaataa
+2977855/1
CC@FF?ADFABFFIJIIIG@EBHHII9CFIFGGIE<CBF??<DGHGIIIE
@4098866/1
tctggttctctaatcatctgattagtagtaacgattctccactgaaccaa
+4098866/1
@@?DDDDDHABFDEGAGIEGCHHIBFGB<CFF7GGCFF?EAFGIIBGHGH
@5720746/1
gtggaattgtgacactttgatgttgtaaggtgctgaggcaagtgttggga
+5720746/1
CCCFFFFFHHHHGIBHIGI@HHIGGEHGIF<FGICEHAHIJJDGIIIIJB
@6259532/1
ctcctctctggtatccaaaggcactgttttcaccggaggaatttgtttgt
+6259532/1
CCCFFFFFHHHFHIJJJIJJJJJJJJJJJJJJJJJIJJJGIIIJIGGIJF
@6259698/1
ttctatttcttttttcatcattctgtagtacaccttccaaacagtatcta
+6259698/1
@CCFFFFFHHHHHJJIJJJJJJJJJIJJIIIJJIJJJJJJJJJJJJJJJI
@6770480/1
ttttttcgtaggcacaataaagaatgaattctctttagcttgtggatcaa
+6770480/1
CCCFFFFFHHHHHJJJJJJJJJJJJJJJJJJJJJJJJJJJJJJJJJJJJJ
@7812697/1
cttaggaatatttccaatgaattcctctatttcattgtgcattaatctat
+7812697/1
CCCFFFFFHHHHHJJJJJJJHJJJJJJJJJJJJJJJJIJJJJJJJJJJJJ
@745540/1
ggcacattgcagttgctatcatacattcttaatatctgtgtattaag
+745540/1
@?@DDDDDFDDF:CF4A<CFHEBACF@CEFA4?2<<CEDFEBGFF?1
@745690/1
gtgttacttctcatcctaggacgtccacctcgaactgaagg
+745690/1
@?<DBBDDBDF4BEFEF><FG3C@AGEFH9C@HGGIFAED9
@4101134/1
tccttgttttcaaagttgataaataatattaatgaaactaaaaacttcaa
+4101134/1
@@@DDDDDF?FFAGG<E>J@IIGGEB@HGIGIICF@C94CEGB31?D<0?
@3499629/1
tgacattattgactaaggccgatctgaggtctgtcaattcaccaggtgat
+3499629/1
BC@FFFFFHHHGHJIJIFJFEEGEIIIFIFHHIIHGAGIIJICEGC?DGI
@4101413/1
ttcatctatattttttaaggaagtaagtgcaggggaacgagaaccaattt
+4101413/1
@@@FFDFFHGBHFIGBFBHEGGG3C?<<AB9??F<DHI8@G?@GHGB3BD
@6771731/1
ttcttctaaattctgctctgataaattagaatcatcccatagcaaatggt
+6771731/1
CCCFFFFFGHH?FHGIJIIJIJJJJIJJJJJJIJJIJJJJJJJJJIJJJF
@2424752/1
cttgatcattttcgtttacccagagaggaaatagtattttttcttcatcg
+2424752/1
@C@FFDFFFHGGHJBGGBH9FGGCGG77EDCFGHF@FI>FEGBHE9B@B>
@7264869/1
ccgggcttactaagggagttttcttgatcattttcgtttacccagagagg
+7264869/1
CCCFFFFFHHHHHJJIGHFHIJJJJJHIIIJJJJJJHIJFIJJJJIIGHI
@1297004/1
atcatattgttagatatcgccagtccaaattcttggacataggcgtcgtt
+1297004/1
@@CFFDFFHFFAFHIIIIJIIJHGGHGHIEIIJIGIGHGHJIBGGHGIHH
@1297043/1
cctgcgccgatgcaattaatactcatcttctttactaaaaggctacacaa
+1297043/1
CCCFFDDDD:DFHGGIJEEGBHGJC>FHFIIBGG9DB<?DB7??DFGHA1
@2426321/1
caattctttggtgataagaactatttctttaagaatattttggatttcat
+2426321/1
@@@FFFDFHHGDFGICHD9FHDIBIAE>E<B9CBEEGIA?C4?D??<?>D
@1297163/1
ggattgaatataagaccttgttgttttagggtaatcaaattttatgacaa
+1297163/1
@@C@FDFFHHHGGGIJJIJGIIDGHEIIBGB?CCF4CGGEHDGIEIJ@GG
@183007/1
ctcctgaccaacttgaagacaaggtaaatgaggataccttaatttcattt
+183007/1
?@@DDFFF>FDAFHHCH<IFHGIG3AFHGG:??EEEDGG<D9DBE94BGE
@2426476/1
cgttgatctggtctggagctggatgagtgacatcagcgccaacaacaatg
+2426476/1
?@?DDDDDFHB:CECFEHCAF9CHIIGDEHC>@FBAEE0D??GG=FHAHI
@183218/1
cttctaacctgttcttcttgaagttggttcagctgtagtctgtctgcatc
+183218/1
@@BFDFFFGAHFHGBEGGHGHIIHG>FAF<FHHGGGH41?@F?FGEIBHC
@4619700/1
gtccttctgacacaccatctctgtaaaagaggatagcttgaggcttatac
+4619700/1
@?BFFDDDHFHGGGJGIIJIJJIGJJJII7FCFFGEGCH>GIGHHIJIHD
@1297428/1
ctctatttcattgtgcattaatctatagaaaa
+1297428/1
?<<BDBB;4CFD42:AE:A:C<:CH>F9HECF
@747696/1
gaacaagttaaaacttatctactaattaatataggttacttcgcttatct
+747696/1
CC@FFFADHFHFHIJIIGII@FHIJFGGIEEHEGJHDIJGEC1DDHJ<FH
@1297793/1
cctgttcttcttgaagttggttcagctgtagtctgtctgcatctgtatat
+1297793/1
@@@D;DDAFHGGHCGIIBIC3:?<F?CG@HHDHHIIC4?EHI9DH<C@<G
@8314314/1
ggagaatggaaggactaggacctggatggccttccaattctggctggtga
+8314314/1
CCCFFFFFHHHHHJJJJJJIJJJJJJJJJJJJJJJJIJJJJJJJJJJBF?
@7814910/1
gtgtaatcactgctgaggcttgaacaagcccttctgatagcctgcaattc
+7814910/1
CCCFFFFFHHHGHJJJJJJJJJJJIJJJJJJJJJJJJJJJJJJJJJJJJI
@6772812/1
cgactgatgatttgaggttcttgtggaattgtgacactttgatgttgtaa
+6772812/1
@@CFDFDDHHHFFEHIIEFDHHIHIGJIGIJIDGGIIGHIGIGFIIFDEI
@8314642/1
gatgtaatattgaaggcaataaagtaaccttcaacatataaactgcaggg
+8314642/1
@<;BDDDAFDAABHIIIIBDIEBCHGEG3CE;GHI@EGHD<C@BF9?DH@
@8314970/1
cttggcagtaacaagattttcacatggctgcccctttattatccctttca
+8314970/1
CCCFFFFFHGHHHJJJJJJJJJJIJJJJJHIIIIJJJIJJJJJJJJJJJH
@7816278/1
ggtggctgcagtttccatatcatattatacctgaaggcttttgggtcgtg
+7816278/1
??=DDDDDHABFDGGGGHAEIEHIIIGHIGEFDAHIIIHHGHIIIFDH@F
@750134/1
gccaatagctgtgggttatatggtgattgctgccat
+750134/1
@@;B?B?DDFDCFAH<CFG@AF@<C@AHC<BFGIGH
@1828934/1
gctctggctattttagcatggaatgtgatctccaagttgtgaatcaattt
+1828934/1
@@?DFFDDAFHFFGIFHGGGHGGHGHEGAFH@CDGC4C:18?FF9?B@BF
@4104827/1
gtcacaactaacaatgggccacaactcatattgatcgtcaaatgaaacat
+4104827/1
@@@FFFDFHHHHGIJJJJIJEC@HGEHEHHIJGIIIIGIDHDHGGHE@FC
@3501511/1
tgaatataagaccttgttgttttagggtaatcaaattttatgacaaaatt
+3501511/1
C@@DFFFFHHHHGIICDHIBHGGFHHGCFGGCG?<GHIIIJIIIIJIIHI
@7267239/1
gccacttcagccttatgcctctcaaactcaagctgtcgcttcaattcatc
+7267239/1
?<;B?ADDBFFDBEGGCDHGGH@EHI?<AEG>GIEB>GBG=DG@FHIIIE
@3502072/1
tttttgaattgaaatcacctgctccagg
+3502072/1
C@@FFFFF<FBB>FHCHIHIIIGEGEG@
@5212498/1
ctgcaatttccaagaaactttactt
+5212498/1
@CCFFD?;BF?FBHGGIFCHCGI@B
@4106828/1
ctgctgtaatgtaaaagcaccaaggctttgcgacaatttgttctcttctg
+4106828/1
@@CFFFDFGHHDBGBG@EGBD3AFHD>FDGHA@FDFEC@F<DGGFIIJHG
@4107172/1
cattagttgaagtcccagccctcagataatcccatatca
+4107172/1
@<@FFFBDDDDB?<FGGABGGGIIIIEGIEF@HHIEG><
@4107214/1
attcgagctgacttgggaggtttggtgcccgcccgcca
+4107214/1
@@@DDADD1DFFHEH>DGFE2C4CEEGGGIGIIIBH0;
@6263438/1
cggttcttcttcttttttccacgtgaaatctttaggctgcagctcaacca
+6263438/1
BBCDDFFFHHHHHJJJIJJJJJJHIHIJJJJIJJIJJJJJIJJJJJJJJI
@3503296/1
cctgcagctccctttttgcagcttcttcaagagggatgggctctgaaggt
+3503296/1
CCCFFFADDHDBDHIJIGIIIIJHGIGJBG@BF3D@3DFHED;GBF?<B9
@5214021/1
catatttcaacatgtatccttttgggcggtaccatgg
+5214021/1
@@@DDFFEFHGGDGBGGIIGGIIJJDIIB?FGGIEIA
@1299819/1
ctgtgttgttctttttctattttcttggctttgagatacctacgcctatc
+1299819/1
@@@DDDFFFHFHHJJJIJIJJIJIJJIBGCHGGGGIGGFHJHHIIIJIHH
@751290/1
cttatgtctaacacttcacacataaattcgataacaggctgagctttata
+751290/1
CCCFFDFDHHBD?EGHEHIIII@HGIIIIIC>HII9EG1?@BGAHIFHID
@6774978/1
ataatgatgaataaccatattcttattctttatatttaaattgagatgat
+6774978/1
CCCFFFFFHHHHHJJJJJHIJJJJJJJJJJJJJJJJJJJJJJJJJJJJII
@185521/1
gcaccggctaaagaagacttatctttaaacggcagcttt
+185521/1
@@CBDDDFAFDDFEHIHGIJFIGGIIIBGIHCGGJGCHI
@7818524/1
gtcggctttatcacgataggtgactgatatcactaatcggcaatgtcagt
+7818524/1
CCCFFFFFHHFDHIJIIGIIHHHHIJIJJIGIIJJJJJIJJJDHIJJJJI
@7818646/1
gcctgatgctgggaacaagaatgctgttaatgcctccaagcttaacattg
+7818646/1
CCCFFFFFHHHHHJJJJJJJJJJJJJIIJJJJJJJJJJIJJJJJJJJJJJ
@8317014/1
gccaacagtaagacatggtagatgaggatactttaatctaatattatatt
+8317014/1
CCCFFFFFHHHHHJJJJJIJJJJJJJJHIJJJJJJJJJJJJJJJJJJJJJ
@7820523/1
cccttatcaacatacagagcaccaagaaaaacttctaaaagatcagccct
+7820523/1
CCCFFFFFHHHHHJJJJJJJJJJIJJJJJJJJJJJJJJJJJJJJJJJJJJ
@2431060/1
agcattgacactggcgttttggtgggcatggcctgcagctccctttttgc
+2431060/1
@CCDDFFFHHGGHIJJ?@GEFEFHE6F9D??9B<?FH9@;<BCFC@A3@F
@5214552/1
ctcagataatcccatatcattgagacattaacttgcgtagcatactttat
+5214552/1
CCCFFFFDDHGHHJJJHJJEHIHEIJJJIJIIIIIIJEGIIGGEIJJJGG
@4108465/1
atgggttcatttaccttccattatgtatcgtgga
+4108465/1
@@@DDDDD<FDD>AEHHGIIFEG<F?F<FFDG<E
@5214628/1
ctacaattttgttttgtttctcctccatttccaattatttcctttttctg
+5214628/1
CCCFDFFDFDADHGIJEBHJIGIICHEIHIGHG<GCFECHI>D@@FCHI<
@5214716/1
ctttttttaccaaaccggtattttccccttggcaacaaacagttgttttt
+5214716/1
@<@DFFFDAAHBAHGGHGCCFD>CFHGEGIE@BD<@FE2BF@FHGAA7=@
@8317862/1
catgtaatgaattcgtctgtctccatactctggctgccgaatgccacaat
+8317862/1
CCCFFFFFHHHHHJJIIJJHJJJJJJJJJJJJIJJJJJJIJJJJJIJJJJ
@2431417/1
ctccacctttctttccttttttgcccattattgtgtactatcttca
+2431417/1
CCCFFFFFGG?FFIIIGCHIBEECCEGEHIGJJGEHCIII9?D>DG
@6265067/1
cctcaaggtacacccctataagggcttcgatagaatctgcaacaactttg
+6265067/1
CCCFFFFFFHHHHJJJJJJJJJJJJJJJJJJIIJJJJJJJJJJJJJJJJJ
@2433055/1
gcagcagtcatcaccaaaacctgatgattttcaagctcttcatgccactg
+2433055/1
CC@DFFFDFAFA8<3<EHB>FGIE<F@4FHGGGII3C::CDGB<BGGFH<
@4623741/1
cttcattttcggtttcgtaggcaggtggaggccatcgcctggtcatgcat
+4623741/1
@@CFFADDFHFH?DHGIAF=BFGHE8<@=BFGI393??AADHCHGG9==C
@3505496/1
atttagtacactgctttttccttctccagctagttgatctttcatatttt
+3505496/1
C@@FFBDFFDHHFBGGGJJIJIBIIIIHCGIGIGFCCEHHIICH<>B<BB
@7270677/1
caccaagaaaagcttctaaaagatcagccctatccttagtcttcagttca
+7270677/1
CCCFFFFFHGHHHJJJJJJJJJIJJJJJJJJJJGIJJJIHJIJJJJGIJI
@4624043/1
cactaatgtctcttcaaaatcttcttcatcacgtcgtc
+4624043/1
@@?DDBDDFFFHFIIGG<<ICECHEID@CCBF7<;80:
@2982920/1
ccagcaacagattcaaaaacatcacctagtgcttttggtacctctacatc
+2982920/1
@@@BDDDDDHFHD>GHIG?GGC3F<B@EC9?DGHCHGDDFGIIHIBGGII
@1831594/1
cttttttttgttcctttttgaattgaaatcacctgctccaggtaatggaa
+1831594/1
CCCFFFDFGHBAAHGGEHDD=G>GGIAEGDFHADA@B?DGG@F>FGC@;3
@4624347/1
cagagactcgtccaatcagattgaaaaaaacaagttgtataacacaatta
+4624347/1
CCCFF?EFHHFAHIJIIJJBHHHHBAHGE@@ECI@GGGIG@FAGIBDGEC
@5217574/1
gccaatagctgtgggttatatggtgattgatgccattcaactttgcatta
+5217574/1
C@CFFFDFHDF<;FH<:A3AE@:<CDBACAEGFCHGFGEHI94BB<DCFH
@1831662/1
atttaaaaccgctgtgtctctttctttttttgttagactgatttgat
+1831662/1
@CCFFFFB?FHAAHCEDFHGHIIHCHGIIJIHBFE?B>@F>F>DCE@
@2983283/1
tcctgccactcatcataatgaacaatatcttcttttggattagtagaaaa
+2983283/1
@<@FFFFAFFDFHIIIIIIICG?CF9FFHIDIEIIIGEHIIGDGGEHIEC
@187942/1
gtgtgatatgatatgggttgctgtttacaccaacgataaaatcag
+187942/1
@@CDBEFAHDHGHFIJI3C6FHHGCHIGGGGE;8CFGGEGGCB>9
@8318338/1
aggaaaaccagattttggattgaggtgataacatatttcggcaacat
+8318338/1
CCCFFFFFHHHHHJJJJJIJJJJJJEGIJJJJJJJJJJJJJJJJJJJ
@188333/1
gtcgccatacctaaaaccgtatctccaaccctcttcacttcagcataaac
+188333/1
@@@FFFFFDHF>:CEHGGGAB>EHHEIGHEHIJJGIGIIJIGGFEG>?DF
@7271789/1
ttggatttcattgatagtatctgatttgttgtttattagggtagcatttg
+7271789/1
@@@FDDDDHFFFFFGHGHEJJJJ?JHIJEHGBDGHGII>GH??DFIGIII
@5219216/1
agctcaaccattttatcggccaacatattactgacctcaaccgtacttct
+5219216/1
@@7DDDFEDHFBBEGBG=@C<E;FF>9<FG9CBDHGHEHIGGBGE<FGII
@189426/1
ggctggccatgttgaatagcttgctgtggtggtacagcacccgg
+189426/1
@@@DDDDDFFHFDGG<:23ACHDGFA<<AAF11:DHI@FH=D0?
@190513/1
ctccctgcagttcatccataattcagaaagaatatacacaacagacaact
+190513/1
?@8DD3ADDFFHF<FGEBHCF>BHDBC4?3CEAH9C?FHIEFEGHED9DB
@8320098/1
ataagaactatttctttaagaatattttggatttcattgatagtatctga
+8320098/1
@C@FFFFFHHHFDHIIJIJJIFIIJIJJJJGGHJIIJIJGIGEHGIIJJE
@6777793/1
ctcatgttataacattatgcagttcattacctaagatatttgttatgatc
+6777793/1
CCCFFFFFDFHHGJJJJJJIGHIJHGIIIIJ@HGGHHIIIIIIGHJJJJG
@6778129/1
cctgaaggcttttgggtcgtgagaagctgcaacggctgctatagatggaa
+6778129/1
@@@?D?DD;FDBF>GD<CDDGGB?9??FE@GG@G>0?FCH@EDCHG@C==
@7822451/1
cttttttatttttgcaaataatccgtgcagtatgttttccaacagtcata
+7822451/1
CCCFFFFFHHHHHJJJJJJJJJJJJHIJIJHIJJJJJJJJJJJJJIJJJJ
@7822537/1
cttaaaacaatatcaagagcttggattgcctcctgcggaccattagttga
+7822537/1
CCCFFFFFHHHHHJJJJJJJJJJIJJJJJJJJJJJJJJJJJJJJJJJJJH
@7822591/1
gtctcttcaaaatcttcttcatcacgtcgtctttttttaccaaaccggta
+7822591/1
?@?DDFFFHHFHFIBGFHIGGIGGIIIIIDHGIIIIGIIIIIIIIIIIIH
@4113313/1
gtcactttatatgttcttttaacactctttgatggaatttcataaacaac
+4113313/1
@@<;DBDECDHDHEDGBCHG@DBCEDFHIIGBHCEEGEFH<GHCE41:?G
@1304667/1
gtcacttttggtcctgttggtccattaatataaaatggttcaacttcttt
+1304667/1
@@@FFDFFHH?HHJJJIEIIHIIJJGIGHCHGGI@HIJAD?CGHJGIBCI
@1304714/1
ggtgattgatgccattcaactttgcattaactttctgcagtatgtttac
+1304714/1
@@:DDFFDD?HBFHIJJIIJBEHGGG9HEHHCCDHHBGCC?GHIGG<4C
@7823542/1
gttttctcctactccgacaaacgccatcctctcattcttagttgtaacaa
+7823542/1
@@@DDDD??:CBDE>FFFF?FGDBFFGFDFEFCGBFFBFDEBD@FFFFF<
@7823679/1
gtgaaggtcctgtaaaatagcttgagaagccctttgttttccttcttttt
+7823679/1
CCCFFFFDHHHHHJIJJJJJJJJJJJJJJJJJJJJJIJJJJJJJJJJJJJ
@4626758/1
ctgggtttaaaatcttcaataacattactcatttctgataggttctgcaa
+4626758/1
@@@DDB=DHDDDDFEEGGIFCFHGGGGGIJIAFIJIJBGCEHD<G@DEGG
@4626836/1
caggctttatgtttttgtattcttcaatggttgctgctaaatcttcaag
+4626836/1
@<@FDDDDFFF?BEGAEFJJIEGIDGGIF9FE?FBGDECHGIDFH@HI<
@5221488/1
ctgataaattagaatcatcccatagcaaatgatatttggtagga
+5221488/1
@@CFDFD?FAFHFFEHEEFCF@<EHGCHGIJEGJ<:C9<GHDGA
@758146/1
gtctctgctgttgctgttgttgctgaggctgctgtggtctctgctgttgc
+758146/1
@@BFFFFFFHFHHJJIIHICHJJIJIG?GGIFBF<CD?<FEHGC>B@DC4
@4116084/1
gtctaaatagaccttcagggtcttcatgggcttctattagtccttcatct
+4116084/1
@?@DDDD8DH?<DAHIEIEH:CE<EE9EFGHEHI<9?F9C994CAF?BBF
@5730566/1
tcttggacaagttgttatattagtc
+5730566/1
?:;AD8DDFDHF4AC:<A@I44:<A
@8323011/1
ctaaaatattgttcaagttcacgaggagtattcttggaaacaattttata
+8323011/1
CCCFFFFFHHHHHJJIJJJJJJIIJIJJEGIJJJJJ>FHIJJHIJJJJJI
@6782375/1
ggagtcgtccctcttctggaaagcagctcttgcagcattgacactggcgt
+6782375/1
CCCFFFFFGHHHHJJJJJJIJJJIJJJJJJJJJJJIJIJJJJJJJJJJJH
@4627339/1
cttaagagagaaataaagagagaaatagaaaataaatatataaaaaaaca
+4627339/1
@@@DFEDDB7DFDIEGFGIGBACGIIIIG@FH9DEF@<D<GIGGJIBHAG
@194893/1
cttctaacctgttcttcttgaagttggttcagctgtagtctgtctgcatc
+194893/1
C@@FFFDFFFFDD>EGGHGGGIHGG<>FHII9DEHGGGIEIEFHDFHIIF
@6269093/1
ctccagcaacagattcaaaaacatcacctagtgcttttggtacctctaca
+6269093/1
CCCFFFFFHHHHHJJJJJJJJJJJJJJJJJJIJJJJJJJJJJJJJJJJJJ
@2440910/1
cagtattcttgtagtgctccaatcgcattccctttcacactagggacatg
+2440910/1
@@CDFFFFHHHHGIIJGGHIGIIIJIJJGIJJJJJIHHHGIGGGFGHGIE
@5224592/1
ctcaaactcaagctgtcgcttcaattcatccacttctccctgcagttcat
+5224592/1
CCCFFFDFGAHF?HHGIG<1CGGIEGGIIBHGGHG9CGHIII9FDFHI@C
@4628348/1
gttgagacacttgctggggaggtggacctctttgtgccc
+4628348/1
@CCFDFFFGHHHHIIJJIFGHI?BC3DAAFHI>DGHHHG
@1837510/1
ttggtcatcagtttgagatactgtaatgcattgtag
+1837510/1
=@<ABDDEFFHGDGGI<BEAI9EA@HEEGC94AFE4
@6270281/1
tgataaattagaatcatcccatagcaaatggtatttggtaggacgtgctg
+6270281/1
CC@FFFFFGHHHHJJJJJJJJJJJJJIJJJJCHIIJJJHGHJJJJGHIII
@2442622/1
cctagacttgtgcaccagctaaagaagacttatctttaaacg
+2442622/1
@@@DDDD;DFHDHEGE?;A@HGHEG;A3A9C<EAAC<EHG3?
@2442716/1
gactgcatcttcttattatatcataactaatttattat
+2442716/1
7@@DFFFDF8FHDGGIIHGHHG@>FGGIEDHGC@DEIG
@8324614/1
cattagcagaaatcctcattctttcaaaaaaaactattcgtaggagtaaa
+8324614/1
CCCFFFFFHGHGHJIJJJJJIJJJJJIJJJIGHIJIJJJJGHIJJJCHIJ
@7828242/1
gtaaaatccttcactggaaacagctatggtaacatctcgtttcattttgc
+7828242/1
CCCFFFFFHHHHHJJJJJJJJJJJJJJJJHIHHHGJJJJIJJJJJJJJJJ
@8325029/1
gttcggtttttcattcatatcctgttttggtttactcggctgaatgacaa
+8325029/1
CCCFFFDDHHGHHIIJJJJJJIEIHJJIJJEHIJJJJIIJJJIIIJHIII
@2988960/1
cccaatattgattccagaacttccggcataatgagtacat
+2988960/1
?@?BDB??F<?DD@FHIBFCHGHHGAFHIF9EC<C:949:
@1837621/1
ccaagaactcaagccgctgataacaatcag
+1837621/1
C@@FFDDDDDDHFA=E@DGGJ<BDG>F@9C
@8325546/1
ctttgcttctttcttagatctaccagtgcccatggcagcaaatctacttg
+8325546/1
CCCFFFFFHHGHHJJJJJJJJJJJJJHIJJJJJJJIJJJJJJJJJJJJJI
@8325698/1
cctcttcattttcggtttcgtaggcaggtggaggccatcgcctggtcatg
+8325698/1
CCCFFFFFHHHHHJJIJJJJIJJJJJJJGIJIIJJJJJJJJJJIJGIIJJ
@7829491/1
ctgctcttcttttttaataagttttttttgggattttaatatttccattt
+7829491/1
CCCFFFFFHHHHHJJJJJJJJIJJJJJJJJJJGIJJJIGJJJJJJIJJJJ
@5228562/1
ctatcttcaaagagaaaaagtgcaatactaaaattttattcagtatattc
+5228562/1
@@@DD4A?FB>FFHH<BACAA4CH>DFCHICG>>9?FAFEGCG91?DAG@
@3513522/1
ccagcatagcttcaatttcattgtcgcttatgtcaaattctacttctga
+3513522/1
@CCFFEFDHBHHFGI>@FGGGGGDHBHICHCGG@AAB4DEED>GI@?D9
@4630086/1
gataaattagaatcatcccatagcaaatggtatttggtaggacgtgctgt
+4630086/1
CCCFFFFFHDFHHJIJIJGHEGGIGJIIJJHIJJJJJGIGGFHDHHIICF
@2445864/1
gatatgatatgggttgctgtttacaccaacgataaaatcaggctttatgt
+2445864/1
<@@FFDFFGGGGD:EAEGGHGHBEHHG?;GIG=EGDE4?DEG3DGIJAHF
@4630536/1
ctaacttcaattaatttctgatttttattaacaatagattggttgtaacg
+4630536/1
@@@FFFFFHHHHHJIJJJGGFHJJIEEHIEHIJG@BHGGIGJJJJIIJGI
@4123673/1
ccaatgtttctagcctttcataattcataacgtcattagcagagctcgct
+4123673/1
CCCFFFDDFHHDAHHIIIGIJ<HHJDFGIIGHGIGHF>E>BFCGGIGID@
@2447349/1
ctattattggcattccagcatcattactaattttttgcaattgttg
+2447349/1
@@@FDFDFGD>F?E@A<CFAFDBHIGEHBEF@EHHIHE44?3B??:
@7829701/1
ctttttttggatctgaagggcggtcccctcttttgggtggaatgtatgac
+7829701/1
???DDDDDAFFB9EE?9A><FD87A6;CFBCEEE@=B?B6@B6;>@>A;A
@7829796/1
gagagtgtttgtggggaagttttatttacattttttgcctgaacacattg
+7829796/1
@@@FFDEFHHGHHIGIHIJHGIHGIJJJJIJJJJJJBGGIIGIGIIIIIJ
@764267/1
ctgacttgggaggtttggtgcccgc
+764267/1
@@@=DBDD3CADFEEHCF3A??FE<
@7830229/1
gcttctccaggttgtctaccaccccctcctcctccacctttctttccttt
+7830229/1
C@CFFFFDGHHFHIEHIGIJIJGIGEGGIJJIIJJIIIGJJGIIJCAEHI
@5734592/1
gctcaggagaaatttcaatttttgcaaattgttcgtagtgaagaactgaa
+5734592/1
@@@FFFFDHFDHHEFBGGCJIHHFBEGEHIGGEDHHIJIJD>DEHGHGHB
@765009/1
ctctgctgttgctgttgttgctgaggctgctgtggtctctgctgtt
+765009/1
CCCFFFFFHHHGFJBGBGGIIIHGIIEHGHDEFHIDGHGGDHGIH9
@765037/1
tggtatttcttttttccaaattgcctctccattcaattgaagaagcaatt
+765037/1
@@CDDEFFHHHHHJIEH>FEHHIIJJJDHIBHEIEEGII9FGGHIJI;?F
@2990121/1
cttgatcctatagtttctcctacggagac
+2990121/1
@@@DD8;BBFBBH>FB4EHG9G3C6ACHF
@765166/1
gctccaattgcattccctttcacactagggacatgaggtgaaattattgg
+765166/1
@7@DFDBDHDBDFG<CG@H>HHHFHDDHIEGE;E@BBCCGE>BEGDF49?
@7831267/1
agggtcattatgggcttctattagttcatctatattttttaaggaagtaa
+7831267/1
?@BFBDDDHFHHHJGIIJJIJJHJJGJIJJJJJIJJJJJJJJJIJJJFGH
@3513885/1
ggaaaattaatttttattaagaagccaaattgc
+3513885/1
1?@DDDD><CFHHIBFBGIGCG@BB@G3CHBHH
@765906/1
cacaactaacaatgggccacaactcatattgatcgtcaaatga
+765906/1
@@@DADDDBD?FHIII9:AD9DFCEH<BABFCHIEGG=??FCC
@200084/1
tcccaatcaattatgatactgtctccttcaacaatcg
+200084/1
@@CFFFDD<CBFAHGIGGIIJCEHH<AHEHJJBGCHC
@200735/1
ctttaggtaaaacttttatgccaagccaagacatgaacaacaatgctcct
+200735/1
@@@DDDDDFDDFDEFIIIIE<<<CFGECF;CB;EFFFE@B?BG39DB<FE
@3514717/1
gttttattttcagtataccttataccgctatcatcctggctgttgccatt
+3514717/1
@@@DFFADHGHA<AE@>FH>BA>FEBGB<@FHCG9E@DFGEGBGCGB4BC
@767133/1
cgagaaccaatttcttttttaaaataatc
+767133/1
@@<DDADD?FF>?FH@DHII?99CF>:C@
@8327716/1
ccagcatcattactaattttttgcaattgttgagtgaagtttctgagagc
+8327716/1
CC@FFFFFHHGGHIJDHIJJJJJJIJJIIHIIGHFFCIGIIIIJJGGGHC
@1311632/1
ccacaagaaaaaaggttcttttacccccttcagaatataatagtttcaat
+1311632/1
B@@FDDDFHFFG?GEGIGIJCHIGIJI@DHIIIGGH4DGIICH<DDGDFI
@767814/1
agctggtgtagaattacagaataactcatgaatgctttctaatgtttctt
+767814/1
B@@FFFBDBDDFHGEIJJJIIIGGGGHHGEIFGIJJIE>HIJIIHE@H@E
@5736646/1
cctttttgcagcttcttcaagagggatgggctctgaaggttgtattgttc
+5736646/1
CCCFFFFFHDBDFFFIJJJIGD>?EFBGIBGGHIIDECG3?DDADCGGGG
@201761/1
agggtgagtaatctctgtatcaacaactgtaccagccggcacattcatat
+201761/1
?@@F?DDFFBFHDGGGGGIGIJIH<BDHIA9FFE@FGGEHGIIBHGDCID
@8328729/1
agtaggtaagaagattattgtattttcttttagaactctttcaaagagtt
+8328729/1
=?=DDDFEHBHHDIGHGIIJJJIJIIJJJGIIIJJIIEHGIJGIIHIG?E
@7834783/1
cttggcaacaaacagttgttttttcctgatatagctctaacttcaattaa
+7834783/1
CCCFFFFFHGGHHIIGGHIHIJJJJJJJJIJJJJJJJJJJJJJJJJJJJJ
@1312896/1
tgtccttctaacctgttcttcttgaagtt
+1312896/1
;@:BDDDDFFAAF<@?FGIG9@HGC9A:9
@769781/1
ttcagtaaataacaaagaatggaaggccaaaatttgttcacactgttcct
+769781/1
@@@FDDDFGFHGHJIHGFIGIIJEGHDGGGEFGEHC?DCGHHICEHCHHG
@203415/1
cctggatctgatcttaacaagccttaagagaaatcttagctgacatat
+203415/1
B@@DFFEFFHDHFIJGIJIGGG7GHJEHHJGEHGGHGIIIDEH;9BG<
@770360/1
ctcatgttataacattatgcagttcattacctaagatatttgttatgatc
+770360/1
<@<DFABDHHHHFEBBDHGCFHEHGC@DIIEE@BFHE<FHGI4;C9?C@>
@3515436/1
cttttatcataatgatcaagtttttttcgaatcaaatgaagctg
+3515436/1
@@@D?DFFHHDFHIGHGGFE?F9@EH<?:?DHFGEFF@GD>GGG
@2448286/1
cacagttgcagtcctgagctggtct
+2448286/1
@@CFDDDFHH?CDGEHH?FI>CGFC
@7280579/1
gcattaagtcttctctgcactgtgacagtcttcaagcactgagttagaat
+7280579/1
CC@FFFFFHHHHHJJJJJJJJJIJGJJJHJIJJIIIIIIIJJJJJHIGHI
@6275737/1
cggaaagcagcgagatgagcataataggtaggtgcagggtatgaaactga
+6275737/1
CCCFFFFFHHHHHJJJJIJJJJJJJJJJFHIJFHIJJJJ?GHJJJJJJJJ
@7281025/1
gtcctgttggtccattaatataaaatggttcaacttctttggtgtacag
+7281025/1
@?@DDD?ADDF?A?F<CGGGEHIIBBHC9ACBCCDGFFBE<>1C?<BG@
@2449722/1
ccactatctaaataaatagctgctgctaatgattcaaataagtcaccaag
+2449722/1
@C@FFDDEHGHHHJJCHGGEH>BFCHHHIIIIEHGI?CFGHAF<<DBHB;
@5233818/1
gtctgcatctgtatatgccctagcacggaaagcagcgagatgagcataat
+5233818/1
B@CFFFFAHHHHHJJGGHHIIJIBCEH8BDFEGGGIJIJEGGGIE9FGEE
@5738504/1
cctcttgttttgcttctttttttgacctacccttgccgatagcaat
+5738504/1
@??DD>D2CDHHFGIIIIIC@HG6CDG@FF>DCGGGG@FGBAG>;F
@7281958/1
gcctataagaacaatgagtgagagcttgcaagaggtaacttctgtcttga
+7281958/1
CCCFFFFFHHHHGJJGFGJIIIJJIIIIDHIGGHIFHDHIIIGIJIJJHG
@204727/1
cttgttttcaaagttgataaataatattaatgaaactaaaaacttcaaaa
+204727/1
BBBFDFFDFHHHDHIHGGIIIIJIIIIEG@@BBD@EHFH9FC@>GHCF9F
@6788914/1
caaaaaaatacagcaagtctggtaaatttatcgcaaggtaacgtaaaaca
+6788914/1
CCCFFFFFHHHHHJJIJHIIJJGEHIJJJJJJJJJJJJBFHJJIJJJJJJ
@1843966/1
gcttaagagagaaataaagagagaaatagaaaataaatatataaaaaaac
+1843966/1
@@@DDDBDFFH7AAFABEG4FBEC;ABA>GAHGEG@G@CAAB?<@CCBGF
@5739448/1
cttgactatgtttgatgacatatca
+5739448/1
@CCFDDFFAADHHGIEHEGGGHIBH
@772482/1
cctcacatatgtatggcacaactgataagttaagcattgcagttcatcag
+772482/1
@@CFDFDAFHHFAHGIJGIJBGIDCHHHHIJIGG<@ECH>BEFHFCGIJE
@6789229/1
cttttatcataatgagatcaagtttttttcgaatcaaatgaagctgtatt
+6789229/1
CCCFFFFFHHHGGIIIGIJJJJHHIJGIJJGHGIIJJJJJJIJJJIJJJJ
@7838044/1
ctgcactgtgacagtcttcaagcactgagttagaataccaacctgaattt
+7838044/1
CCCFFFFFFHHHHJIJJJHJJJJJJJJJJJJJJJJJJJIJJJJIJJJJJJ
@6789883/1
cttttgtgtgagcattaaatcttaaaatagatacaatgtcactagctgtt
+6789883/1
CCCFFFDFHHHHGJJJJJJJJJJJJJJJJJJJJJJJJJJJJJJJJJJJHI
@5234715/1
atggatatgtgccacttcttggaatggtactgccatttctcaatttgcac
+5234715/1
CCCFFFFDHHHHHIJJJJIIGGIEHIFEHHIJJJFIIGHIHIHCEHIIIE
@7284597/1
gctcacgaccagcatccagaagttcaatctggtattctctaggagtaaat
+7284597/1
CCCFFFFFHHHHHJJJJJJJJJIJJJJJJJJJHIJJJJJJJJJIJDHIIJ
@5235077/1
atttgatagagcacggaaggtggaatttttgcattttttataacttcttt
+5235077/1
@@@DDDDABH?>HHBGG@1C9<18??3?ECG?FG>G@HHIGBDCHIFGGG
@6278096/1
ggacggctaaaagtacagactctagtcgctttatgcaaataaattggcat
+6278096/1
CCCFFFFFHHHHHHGJJJJJJJJJJIIJJJJJJJJJJIJJJIJJJJIJIJ
@6278115/1
caagaggagagcttttattgaatagaataggaatgtcagg
+6278115/1
@?@DBDDDFDF?FDHGAGBHGEEGEIDHHIDGAGHEGDCE
@1315449/1
atttcattgatagtatctgatttgttgtttattagggtag
+1315449/1
<@@FFFFFHFHHABFHFGHFFIGGBDAEFFFDGAHHIFIF
@6278334/1
ctctaactaaaaattcttttttaagtaacaaagcttcagtaaataacaaa
+6278334/1
CCCFFFFFHHHHHJJJJJJJJJJIIHIJJJJJJJJJJJJJJJJJJJJJJJ
@6278339/1
gtccggctgatgatttgaggttcttgtggaattgtgacactttgatgttg
+6278339/1
CBCFFFFFHHHHHIJJJIJJGHIJJJHIJJJJJJJIJJJJJJJJIJJHII
@1315492/1
cccgattctatttcttggtcatcagtttgagatactgtaatgcattgtag
+1315492/1
?@@FDFFDBFDHHGDGA>CD:FHHAAAHCCFEGHEHGD?D4DG>F?FGE>
@4129344/1
cttccaaaaaaatacagcaagtctgg
+4129344/1
=::ADDDBAFADC4<F><2AC11?9C
@4635265/1
gcagattaaaatttttaagtacgactaagtg
+4635265/1
??=?D3BBD:FDFHIIECHIIIFHG8C@<?B
@7285788/1
cttaggtgtattcattacatatgtatttatactgacataatctcattaac
+7285788/1
CCCFFFDFHHHHHJJJIIJJJJJJJIJJJJIIJJJJIJJJJJIIIFIGJJ
@7840229/1
ctcctcgactgccccgatgttggagcctatgctatccgtagtcgaggctg
+7840229/1
CCCFFFFFHHHHHJJJHIJJJJJJJJJJJJJJJJJJJJIJJJJJJJJJJH
@208629/1
ctctggtatccaaaggcactgttttcaccggaggaatttgtttgt
+208629/1
CCCFFFDFFHD?HG9EGHHC@HHGJIIFII1:F0BB@G4??FEG8
@6790940/1
gttggagtcaagcgggtgaaagtatcacttggaagtttagcacagtatct
+6790940/1
C@CFFFFDHHHHHIJJFHIGIJHIIIIJJJJJJJJJJJJJIIJJJHGIJF
@2995925/1
gtcctttgaggtgcaaaacaagcgatcgcccagacccttatttcaacacc
+2995925/1
@?@DDDDBHA?3AFG?FH>GGHGG;GA6CFFBG:B8?@GGC@>E9BFCHG
@7840977/1
tgattagtttccacaacaatttctcttcctttttttggatctgaagggcg
+7840977/1
CCCFFFFFHHHHHJJJJJHIIJJJJIJJJJJJJJJJJJGIJIJJGIJJJJ
@8331812/1
gtttcgtaggcaggtggaggccatcgcctggtcatgcataattcttgtag
+8331812/1
@B@FFFFFHHHHHJCGIIJJJJJJJJJJJJJGIJJJJJJJJJJJJJJJIJ
@210127/1
tctgtagtatgtttacaaatgttgcagcattaagtcttctctgcactgtg
+210127/1
B@@FDDDBFDFFFIGGJGGCIJGJJJEJIGGIG@CHGCFHHICIIIIIDG
@6791813/1
cctcatacgactctaattgtaaaaatgttatccatttttgggttaataac
+6791813/1
@@@DD>:AFHDFFBHIGGGCHGEFCHGCHGEHIIAGGFHIEHGHHEEFD?
@4637179/1
tgaaggtcctgtaaaatagcttgagaagccctttgttttccttctttttt
+4637179/1
CCCFFFDDHHHHHJJIJIEEHIJIJJJFJJIDEHIIJJIJJGGIEGIJIJ
@6793346/1
ggttcttcttcttttttccacgtgaaatctttaggctgcagctcaaccat
+6793346/1
BCBFFFFFHHHHHJJJJJIJJJIJJIIJJIIJIEGIIJJJJJJJJJJJGI
@2997379/1
gagttttattaaagttggatcattagcagaaatcctcattctttcaaaaa
+2997379/1
B@@ADDFFDHBDFBAFHECFFGIGIIJJJIEGHIE@GGGHGIJAGGJJDG
@7289977/1
cttcaacaatcgtcggtacaatgtaatatgagttttctttgttttcaaag
+7289977/1
??@ADDDDHFHHH@EGHGHIBDGGGGI@GHFCDDGHGBFFFBGHHIBHGG
@7843355/1
ctcagagctaccttggcagctgctaattttgcttggtgtttgttttctcc
+7843355/1
CCCFFFFFHHHHHJJJJJJJJJJJJJJJJJJJJJJJHHHJJJIJJJJJJJ
@778225/1
ctgagctttataaaatgcagtggccgacacatcaatattaagcatcatct
+778225/1
CCCFFFFFGHHGHJIIIIJIIGGFHHIHEHIIIIIGIJJGGIIEIGAGGC
@212271/1
cactgctgaggcttgaacaagcccttctgata
+212271/1
@@CFDDDDH3CFFGBFHDHEFFIFDBF?EB@D
@8333720/1
ttcatctatattttttaaggaagtaagtgcaggggaacgagaaccaattt
+8333720/1
CCCFFFFFHGHHHJJJIIIJHIIFGHIFHIGIJJIJIJJJJFIJJIIIIJ
@5744084/1
ccggtctttctcgataatcaagtgttgg
+5744084/1
@@<DDD<4CFDFFAF3?FC4A@AC<CD<
@779658/1
ccattttccaaaggtttaaaagcaggtattgcattggtataagcatttgc
+779658/1
CCCFFFFFHHHFHIHHIJJABHHJIIFHGIGBHIIJJIJJJGCG@FHHFD
@8334109/1
ctccttccaaaaaaatacagcaagtctggtaaatttatcgcaaggtaatg
+8334109/1
CCCFFFFFHHHHHJJJJJJJJJJJHIJJJFHIJJJJJJJJJJJJJFHIJJ
@5241040/1
ggaccatcactttttacatttaaagcatctccttcttctttttttctagt
+5241040/1
@@?DDFDF?FHDHII?DHICIIB4CHBCGG@@FFEEH>DGGHIFGGIEC<
@4640166/1
ctccagccaaaatccaaaggagcccactcgaattctttagttaggg
+4640166/1
@@@DDDDDDHFFD<ED@B;F33AFBC=>G?G@FGHIG<?<BFFF>G
@4640220/1
ctgcactgtgacagtcttcaagcactgagttagaataccaacctgaattt
+4640220/1
C@@FFFFFHHFHBHFHGIJJJJJIGGGGGGEHE@FHFGIEHIJGGHGCIH
@4640619/1
ctctttcattatcgtaaattgtcacggtctcaacaagttccgttttttgg
+4640619/1
@@C?DDDDHGHABBFHG9HHGEHAH1F<FECGIIIEHCG9?DFC>G@@6@
@1849831/1
gcggcaagatgtttggcttgctgttttgtagaagcctt
+1849831/1
@@CFFFFFGHGF?F>GHGIGID>CFCHIF?9CH4?80?
@215288/1
gtcgtctttttttaccaaaccggtattttccccttggcaacaaacagttg
+215288/1
@@@FDFFAHHHHHGGI<FGG?<::?DECEDG?DHGEGGGH?G9FFCEE9C
@215406/1
ctttggtgtacagaaatatttcggcttctgcttccgttccaccctttctg
+215406/1
CCCFFABDHHHFHIIIIGJIGG>FGCEGII>FHCGIJFID<DHGGCHFGI
@3524096/1
gtaatattttgataacgtggatgtagataggctggcctgcttgtggaaaa
+3524096/1
B@BFFFFFHHGGHGGE@ACCEFGFFHIIGIFHGGHIJEAD9@FHEHEHAB
@3524227/1
ctctgctgttgctgaggctgctgtggtctctgctgttg
+3524227/1
@@@DDDAD<CDHHG>EFHIHG3C<FF3<AFEHIIIEII
@7847705/1
tttatacactggtatttctggctcacctccttccattgttctcaatgtaa
+7847705/1
CCCFFFFFHHHHDHIJJJJJJJJJJJJJJJJJJJJJJJIIJJJJIJJIIJ
@6795493/1
ctcctctaattaagtaaaaactataaaaataataggctttttaaaataat
+6795493/1
<@@FFFDFFDHFFGHBHGCHGI<EFCHFHIGGIIIIIIIGIIIIIIIIIH
@3524330/1
ccggctggtgccctgaataccttgatggc
+3524330/1
8?8DDDDDCFFFB@BE@>FF3<ABACC9?
@2999979/1
tgctgttgttgttgttgctgctgctg
+2999979/1
@@@BDFF?AFF:DFEDDGGH<F>CDC
@5745193/1
cttggcttaagagagaaataaagagagaaatagaaaataaatatataaaa
+5745193/1
CCBFFFFFHGHHBHGEHIIJIBHGIGJGIIGGIGIIIGGIGIGGIGIEGI
@5244147/1
cttcattgtaacttggcccgcaacaattgtacacaactccataggaagcg
+5244147/1
C@CFFFDFHHGHGIIJJIJJJJJJIEHIJGBHIEIJJIJIGH@FEGIEGA
@4641777/1
ttcttcttcatcagggaaattagttattccactccttttcccgtttttat
+4641777/1
@@@DFDDDDFBDBIBGBAAGIJICFHEFH9EFBGCHGHGIGGBD?36DBD
@5746337/1
ctttctcgataatcaagtgttggtgcattc
+5746337/1
CC@FDDED?ADFFGI@GACIHGGBGHI><2
@4642517/1
ccactatctaaataaatagctgcagctaatgattcaaataagtctccaag
+4642517/1
BCCFFFFFDHFFDFGHEHIFFIIJACEHEGCGGIBEHHHIIC@4CF9FHH
@1851781/1
gcagttcatcagaatcaaaatggttgt
+1851781/1
@@@;DD;4A?D3?EBG4<:CCA<FFB:
@2462748/1
cctccatactccttgtcttacaggtaccggtctttctcga
+2462748/1
=?<1ADDDDFCC?DFF3?<@BB:A3:C9F<@FBEFEFD1?
@1322635/1
ggggcaccatgacgatagctttattctcattaaggaattccggtttctca
+1322635/1
@@7BDDDFDFHFHG?FGBCHGIIIJF@GII<EHI?3DGGHGCE:DF@HGG
@7294174/1
ccactatctaaataaatagctgcagctaatgattcaaataagtctccaag
+7294174/1
CCCFFFFFHHHHHJJJJJJIJJJJJJJJJJJIJJJJC?CGHIHIJJJJJI
@1852369/1
gatgcaattaatactcatcttctttactaa
+1852369/1
C@CFFFDFGFDHBHGAFGIEJHGGIIJG>F
@1852985/1
tataacatgacctaagagttttattaaagttggatcattagcagaaatcc
+1852985/1
@@@BDFFFDHHHGGIIGIAJHHIGEGGIIFFIC9GAGGCGG9CGCF@FAG
@222257/1
ccggtctttctcgataatcaagtgttggtgcattcataattcgggcctta
+222257/1
@@@FDDFFA4CFHII=FGECGI4C@D9EGHH>GGE9?DFFGIG>0DGGHE
@5746995/1
ggtttttgaaaaaattttggccaatagctgtgggttatatggtgattgat
+5746995/1
@@?DFFFFHHHHGEGIJJIBFGEIGDFEGIHIJJDCDHGIIJ8B@AGG3B
@786189/1
ctgcttttttagttttataggttccttaatcatacaataattagcttaat
+786189/1
@CCDFFFFH8FHDGGBAGGHI4CHHGEGIBHHIIJJ>CGBDDIG<FFHHI
@786373/1
cttggacaagttgttatattagtcactttatatgttcttttaacactctt
+786373/1
@@@FDFFFDDFHDDHGEHIGHJCHHHIIBG@H4ECHEFGHIIIIDDEEHG
@2463675/1
cttctgacacaccatctctgtaaaagaggatagcttga
+2463675/1
@@@FFFFBFDDH;EAFHE>4ACC<@B?CF>DHGCE9?>
@3002957/1
cccagccctcagataatcccatatcatggagacattaacttgcgtagcat
+3002957/1
CCCFFFFDBAD3CGHIGFGI9FFEEGGIGIBBGIG@CFHHIIIIH=GCAH
@7294662/1
gctgcggctgttgttgcctctgctgctgctgctgctgaggcggttgttgc
+7294662/1
BBCFFFFFHHFHFFHIIJJGGGIGIIIIJGGGCHIJIAHGIFIGEHFDEC
@4643862/1
cttttttagttttataggttccttaatcatacaataattagcttaatatt
+4643862/1
@@CDDFFFFBFHHDIGGGE@HGHII9BFHGGGIGCHIGGI<FGG49:4?F
@8339114/1
cacgttcataaggtctcatttgaaaacgtggatctccaaggtctccttga
+8339114/1
CCCFFFFFHGHHGHIIJIJJJJJJIJJIJIJJJJJJJJJJIHHIJJIJJI
@8339538/1
cagcctcttgttttgcttctttttttgacctac
+8339538/1
??;?DDADB3<<AE;AFEBFHIIEFFBF9?FBB
@7295654/1
ttgcaaagggaagcgagcttgctgttgttgctgctgctgctgttgttgtt
+7295654/1
@@@FFFDFFDFBHIJJGIJJFGJGIJJDFGIJIJJJGIIJIIIHGGHBHH
@5248491/1
atgacacttaggtcgtgcatggtttaagaaagaccaaaggtttctgttga
+5248491/1
@<@FFFFFHGFHDHHEGIICIBAFFHIIGIECBGHGGFGCHHI4BFBEAA
@7296062/1
cagaaaggtaattatattataataatataatttaacaaaaacttagaaat
+7296062/1
CCCFFFDFDFHHHIIJJJIJJJJJJJJJJJJJJJJJJJJJJJIJJJIJJJ
@7296137/1
gctcttcacatactcttgttacaacatatttcaacatgtatccttttggg
+7296137/1
BBCFFFFFHHHHHJJJJJJJJJJJJJJJJJJJJJJJJJIIJJJJJJJJJJ
@3004598/1
gttatatggtgattgatgccattcaactttgcattaactttctgtagtat
+3004598/1
?=@DFFDF?ACFFGGGIHHJ@HHHHIJI<HIJ@@FH<F9FGHJG:CGFEE
@788092/1
cgtccctcttctggaaagcagctcttgcagcattgacactggcgtttt
+788092/1
@@@DDFDF?HHFGIGIE9BCEE@DEHCD@FHGHJIDC9FDHICH@GII
@6799997/1
gccctatccttagtcttcagttcagcttttggattagaatatacagcata
+6799997/1
CCCFFFFFHHHHHIJJJJJJIJJJJJJJJJJJHJJIJJJJJJJJJJJJJJ
@3528220/1
gctgaactatttttactataaacatctttcatgtcatcaa
+3528220/1
@@@FFADD?FHFHGFGGBHHE?EHEGHGH9CFG9@<@@F?
@3005722/1
acttctttgaactaagtacagcgaaattcttattcgattgaagtaaattg
+3005722/1
CCCFFFFFBHHHGIJJEHIEIJIEIGIICIBFHIJIIIIEGEHFHHIJGI
@789240/1
gtacgctcaaacatgcaaatgtgacattattgactaag
+789240/1
;?@DDDDDFFFFFEEF9FEHH<F4FFEE??:4C?E93<
@4644609/1
gtcataagttgtaacagtaagttcttttttttccttgactatgtttgatg
+4644609/1
@BBFFFDFDFHHFIJIGGCFEEHJHIIIEBHI39DFHCEFGIGGIJJHGE
@4644616/1
gccacttgtaattaggtaaacttataatgtcttttagttcatcctttgga
+4644616/1
@@@FFFFFADHDHFGHFCIHHIJECHHDFEGIHHEC@CFGGGIIBDHAFF
@3529078/1
cttgttttttatcatcctctttatttactagaa
+3529078/1
@@<DDDBDDDDHHGH9FGEBHHC9FAD<9?4<1
@5749405/1
gcctttgttgctgctgtggtggttcttgcctttgcagctgttgtggtgg
+5749405/1
@@CFFFDD?FHFGIJI<?EAEGGGIIGIFGCCCFGEGHIIFGII??9BB
@5249079/1
ctttgatggaatttcataaacaactttcaaatccttaatatacgcaacaa
+5249079/1
CC@FFEDFFHGGHIJJJIFIJIGHJJIGIIIIGIJGGEGEGIHCHIIJEH
@3006623/1
gatgcaattaatactcatcttctttactaaaagg
+3006623/1
C@@FFFBEHGFHDHIBHIHHJJJFIHHD>EFGH;
@4645338/1
ctctgctgttgttgttgttgctgaggctgctg
+4645338/1
C@CFFFFFCFHFHJGIJIIHIGI9@EFG>GCC
@5249768/1
ctgactaaaatattgttcaagttcacgaggagtattcttggaaacaattt
+5249768/1
CCCFFFFFGFFDHJGHIJJJJJHIIJFIJJIJFHIDIJGJJJIIIJIIII
@5749947/1
gttctctgaccatggaggataattcctgaattatttcttgacgatgttgc
+5749947/1
??14ABDDDFHHFGBE@=DHGCHG@FCHGGGEHEHHEHG@@GHBBFDHGC
@2467210/1
tggcctatgactcccaagctgctatgagtactatcatcagctgg
+2467210/1
@CCFFFFFABFFH@GIAFHGGFGHIBEAHGH>FGIGGHIIIGIH
@6288507/1
atctgttataaatgtaggaagttatcaagaaatctaagattgcatcaccg
+6288507/1
CCCFFFFFHHHHHJIIJJJJJHIJJJJJJJJJJJJJJJJJJIJJJJJJJI
@5750699/1
gaccagcatccagaagttcaatctggt
+5750699/1
@?@DDDFFDHFHFGD><ADEEGAHEGA
@5750803/1
gaagaatcatgtgataaaaaatagcagcagtcatcaccaaaacctgatga
+5750803/1
@BCFF?DDFF>DDHIJGIIIJJJGIGBFGIFFH9DFHGCFECDFCHIJIG
@8341336/1
gctggtcactgggttgttgcctaacaggaggtgcactggttacagg
+8341336/1
CCCFFDDFHHHHHIJJJJJIJJJIJJJJJJJBFHIJJJJGIJIIJJ
@6801260/1
gagaggattctgattccatggattcataaaagatttaaaaacttaaaagt
+6801260/1
CCCFFFFFHHGHHJJJJJJJJJJJJJJJJJJJIJJJJJJJJJJJJJJJJG
@3008593/1
ctcagagctaccttggcagctgctaattttgcttggtgttt
+3008593/1
@@@FDFFFDFHH?EEEGGIICHI3CHG@@HCG@AFB:?FHC
@1326342/1
gcctcttttaccattgtacgagtttgagcatcattcattttcttcattgt
+1326342/1
@@@=DDDBDAD3CDEBABCFAEAFFFHG3<E<DHHG@@FHII<FGG@HBF
@5752325/1
tggtagttgagtttggtgggtagggg
+5752325/1
?@@DDEDFHAD:CFGI@GIE19AFEH
@1326560/1
cagggaattctaagagggtacacaattcaggcactaatgtctcttcaaaa
+1326560/1
CCCFF=DDDHHGHJGIJIEGGIHIEGEHGHGGEGCHCGIGFIIIJJC9BD
@1326648/1
acccaatgtttctagcctttcataattcataacgtcattagcagagctcg
+1326648/1
<@@DDDADHHDFFDGGEGCH@CEAF9?<?FC9FHEEECFIIDG@@FDB@D
@7857784/1
agaacaatgagtgagagcttgcaagaggtaacttctgtcttgaaatctgt
+7857784/1
CCCFFFFFHHHDFIJJJJJJJJJJJJJJGHGJJJJJJJJJJJJJJJJJJH
@8342911/1
cttctttaagacactgactaaaatattgttcaagttcacgaggagtattc
+8342911/1
CCCFFFFFHHFHGJJJJIJJJJJJJJJJHHIIJJIIJJIJFHIIJDGHII
@7297990/1
gccctagcacggaaagcagcgagatgagcataataggtaggtgcagggta
+7297990/1
CCCFFFFFHHHHHJJJJJJJJJJJJJJJIJJJJJJJJFGIJFHIJJJJFH
@793240/1
ctcagagctaccttggcagctgctaattttgcttggtgtttgttttctcc
+793240/1
<@@=DEFFHGHGHEEHICECF>GHHDDHHGHAGBEED;BHCFD;9BDHIJ
@4646743/1
cttttttccaaattgcctctccattcaattgaagaagcaatttcttcgca
+4646743/1
@@CFDFDDHFBDFGGGIIIIII9FHHGHHEHIEIGIEGG>GGGHIIGGH:
@3532857/1
ctcaagatccctgattacttcttctcgaggtggctgcagtttccatatca
+3532857/1
CCCFFFDFHGHHHIIFE<EGHGGIBHFAHGGH7F>DEGF?FGGIBIB@4?
@5251959/1
cacatggctgcccctttattatccctttcagtgg
+5251959/1
@@@ABD;DDCD8BE@FEHG<HIGIEC9CF4?E?9
@235352/1
ccagaacttcaatgtcatatttccaggttgttctataagtttatagatgt
+235352/1
CCCFFFFFHHHHHGHIFGJJJGHJIIJHGIIIJJIDHGHFGIIFIJBGHG
@4647183/1
ttaagagagaaataaagagagaaatagaaaataaatatataaaaaaacaa
+4647183/1
BC@FFFFFHHFHGJIEHGGI=CEHHIGEIGEEHGDGIGIIG<FHGIDIJ@
@2469918/1
ctgaaggcttttgggtcgtgagaagctgca
+2469918/1
@CCF?DDFHFHHHIIEGG@GHIB>3CGHIJ
@4647478/1
tgctagctttcttaaatctggttctctaatcatctgattagtagtaacga
+4647478/1
CCCFFFDFDHHHGJJDGA@JEHICEEEFDHHGEHECGHHIG?FAAGGC??
@1858028/1
cctaacttttaagtttttaaatcttttatgaatccatggaatcagaatcc
+1858028/1
@@@DDDD??FCFFG9D:EFEEH9FBCHGIGHEHGGGI>>EAFIH3CFDHG
@5253653/1
cataactttagctgtcgtctttctttcaacaaacacaagagctaaattat
+5253653/1
@@@DDDAD?BFF4EF>A<FE@F4CBHEE?FFE@EDAHGEEGHADGII9DB
@5253987/1
ctagacttgtgcaccagctaaagaagacttatctttaaacggcagctttc
+5253987/1
@@CFFFFFHHHDDHIIIIJIJGIDEF;FFGGGIIJDGEGIFGIAFCH9B<
@5254042/1
cccaatgtttctagcctttcataattcataacgtcattagcagagctcgc
+5254042/1
@BCFFFDBFHHGHJIIIEGHGCJIHIEHIIIGIHHGGDG<GHHGF;GF6D
@4648246/1
catgactcatagcttggaggagatatgatttgtct
+4648246/1
@@@DDDFDFH<DHEHEHGHEHIGICCCBCFDG?FC
@1858725/1
cttttttgaaacgaaatagttttttacaatactgctgtaatg
+1858725/1
C@CFFFFFHHHHH:EHIG@<CFHIE=BFCHGEEGGGHF@FIB
@793900/1
gttgtcttcaaaaattagttctactacctcatggacagatgtaacatacc
+793900/1
?1?;B;BDHH<AF3A3<<3C<FFHCBHBHI@@HBAG9E3C@?<FCD<?GG
@238382/1
gttgcggttaaaccaagaacatgtggcctatcctctgga
+238382/1
@@@FFFFDHFFFHEEGIHGIIEG?EHGGGEGGGIIJII@
@2472808/1
cttgtcttccacccttttttttattcctttttgaattgaaatc
+2472808/1
@@CFDFFDFHGDFHAAHIIGHGGDDIIHIJIB8@FHFI?F8=C
@6803834/1
cgaggtttaaattttttccgctgtagtacaaatttctatttccgattatt
+6803834/1
@CBFFDDFHHHHHJIJJJJJJJJGIJJJIJJGGIJJJIIJJJJJGJJJJJ
@2473099/1
gtttactaatgcagatcttaaatctgttaatgctccagggctatgtgcac
+2473099/1
C@CFFDFFDFBFFIIIJJIFI9JHJIHHHCIEG9FDHEGEECCHGIIJJI
@3013055/1
gttctatttcttttttcatcattatgtagtacaccttccaaacagtatct
+3013055/1
@?@DDBDDDHFBFBFBA:DHCGH<9CEHG@HI4CFBE;GEGG?FEFDBGG
@4147177/1
cttcaacaccacactcctcaaggtacacccctataagggcttcgatagaa
+4147177/1
@@@DDDDDFHHHAHEEEGH@CA9<AFHGHIIIIIIICEFGGGGGCD=FEG
@2474093/1
ttcacgaacaaatcttggcataaaatgaaactgggcacaaccattagaa
+2474093/1
B@@DDDDDHGGHGGGIIGGIIC9CDHIJG@F@FGGIEFIIJD;?DFBDE
@5754311/1
ccttcccactggggtgtatgtcattgagggcaagtgcctcattacaacat
+5754311/1
@@CFFADBDDDDHGEBFHIIIECGH@9BGIEGCEBGCG@FB9D<8BFHG@
@5254322/1
cggttgttgccactgctgttgttgaggctgctgtggtctctgctgttgct
+5254322/1
@@CDFFDDHGHHHJJJGIIIIF?HHIJFIIJEIDHEAGDDDHGHGBGGFG
@5754741/1
ctctttcattatcgtaaattgtcacggtctcaacaagttccgttttttgg
+5754741/1
CCCFFFF;FHDHHE@FABIFGEEHEED8?FGEEEGC;??GGFBAFHGGGE
@4148307/1
cagtaattgaaacaagtcagggaagagatgctgctgagtactgtccttac
+4148307/1
BBBBDDFFFHF?FHIJHIIIGIGHGEHGC<?FEGHJDFB>GGGHGGAHIG
@5255316/1
catcgttatacttttctggatcaaaagtaaaatcttttctatcttcatct
+5255316/1
@@@FFFFFHHHHHJGGIJJJJJJIIIIHEH<<EHGGJJGHBGGGIIF@GG
@7859253/1
cgacaatttgttctcttctgttgtttcaattttggcagtatgcaaatatt
+7859253/1
CCCFFFFFHGHHHJJJJJJJJJJJJJIJJJJJJIIJIIIJJJIIIJJGJJ
@1328089/1
ctcatacgactctaattgtaaaaatg
+1328089/1
@@@?7ABD7@C?B@GE<?AC<C4AAC
@6805083/1
ggctattttagcatggaatgtaatctccaagttgtgaatcaatttcagga
+6805083/1
CCCFFFFFHHHHHIJJJJJJIJJJJJJJJIJJJJIIJJJJJJIJJJJJJJ
@8344656/1
cttcagcattataaggaaaaggcactgactgtgtgtaataataatgctgt
+8344656/1
CCCFFFFFHHHHHJJJJJJJJJJJJJJJJJJIJHIHIJJJJJJJJJJJJJ
@2477259/1
ccggtttctcaaaacatggtgctggatgaggaaatttttcata
+2477259/1
?@@FDD8DFFADFGGGD<EF@CHGI9<FGDBFGIDGIDCGB4D
@796095/1
tataagaacaatgagtgagagcttgcaagaggtaacttctgtcttgaaat
+796095/1
@@CFFFFFDFHHHJJA@9@BHIFGIIIIEEHHBHG9BGHGG<FH<@E<DG
@5756623/1
tctaattatcaatgacacttgtcggctttatcacgataggtgactgatat
+5756623/1
@BCFDADDHHHHGJGIFHGGGIIIIJIIIIBGEGBGC7@GBFGA@GBG9B
@241530/1
cagtaaataacaaagaatggaaggccaaaatttgttcacactgttcctgg
+241530/1
@@BFFFADDFHGHDGIJJJJJJIGGGIIGG>FEGFDHIGGI>FGGGEIAF
@797582/1
gatcattttcgtttacccagagaggaaatagtattttttcttcatcgtct
+797582/1
?@@BDDBFBHHHHIDGG;BGEGEEHGCEGCHEFIIJIGGGBE<GDDGGGF
@3014573/1
gagctgacttgggaggtttggtgcccgcccgccatattgtagctttggtg
+3014573/1
@@@DADAB<CDDHGIJBGHGGFAA@EH0?@A0@FCGHHIGGHGIB;=;.5
@5757738/1
agctgagtaaggagttgaaggattttctaaagctttgaattcataagttg
+5757738/1
CCCFFFF;FBDHAGHIIGIJJHIEEIJDGHIJEGGIIBEHIIIIAGEIGI
@2479640/1
caattgcattccctttcacactagggacatgaggt
+2479640/1
@@@FB?BBFD8FFGG9GDGIIIBAFH>FFHIGI@:
@3014902/1
gcctttgttgctgctgtggtggttcttgcctttgcagctgttgtggtggt
+3014902/1
CCCFFA;DHFFDAG>FHIBDCFHHFECDEEGC9?GCGGIEDGG;FHGAHD
@798466/1
ctctgctgttgttgctgctgctgttgttgctgctgttgttgttgttgttg
+798466/1
CCCFFFFFHFHHHGIJIJIIJEGGIIAF;EEEHIIJJBHDGFEGFEABFA
@2480027/1
ctttgatgttgtaaggtgctgaggcaagtgttggg
+2480027/1
@@@DD?DD<FBC<GEHFDCHIBD;E@@DC9<EGCG
@5758157/1
cattttcgtttacccagagaggaaatagtattttttcttcatcgtcttga
+5758157/1
@@CFFFF?DFFHHJJCIFGIIJHCEEEG<EGIIIIIFHHGCGHIDCHEHD
@2480286/1
ctataaaagaatacacaacagtataacattcgtcctcctgccactcatca
+2480286/1
@@CFF>DEDHDFHGGHI7BFFAFHIIGHGB<<;BD=GDHBG@ABFFFGGI
@5257365/1
gtagcatttggaggactgtcagatggttttggagaattatcaaagagaat
+5257365/1
@@BFFFDFHHHABCDGIBEHHGFAHG9F9?FHBHGEIE>FH<D9BFGG3B
@7861147/1
ctctgataaattagaatcatcccatagcaaatggtatttggtaggacgtg
+7861147/1
CCCFFFFDDFHHHIJJJJJJJJJJJJJJJIJJJJFFHJJJFFFHIJJIGH
@7861159/1
ccaagagaaaagctaactccccttccgggtcatctacatgtcgaagcaat
+7861159/1
CCCFFFFFHHHHGJJJJJJJJJJJJJJJJHIJJJJJJJJJIJIJJJJJJJ
@7302060/1
cagcaagtctggtaaatttatcgcaaggtaacgtaaaacaatatctattc
+7302060/1
CCCFFFFEHHG?AFHHGHIGJIJJIGIJCDHGHIJGE@BH?GIJJJGIJH
@4150843/1
gtcagaattttcgtttggagcaaatacaatgtatttgctgtcttt
+4150843/1
@@<DBDDDHF42<CGH<?E:F9D;EF?49CFGI@FGC?CCCB4:D
@4150907/1
ctcaaggtacacccctataagggcttcgatagaatctgcaacaactttgt
+4150907/1
@CCFFDE3CFFHHIIIIIICHIF<GGHGHIGGGIIIIEHHIFICEEEFHI
@5258070/1
ccttaactgtccttctaacctgttcttcttgaagttggttcagctg
+5258070/1
CC@FFFFFFDHHDBDHBDAGGG:EFCHHGG4<ADDFHGB?DFF4B@
@6806681/1
ctttaatgaaattatctcatcttcatcatccaagccgtaatgaatggtgt
+6806681/1
CCCFFFFFDFFFHEGIJJJJJJJJJJJJJJJJJJJJJJJJJJJIJJJFHH
@7862172/1
ggctgctgtggtctctgctgttgctgaggctgttgtggtctctgctgttg
+7862172/1
CCCFFFFFHGHHHJJJJJJJJJJJJJGHJJJJGIGHHJJIJIGIIIJGGG
@1861746/1
cctctggtatccaaaggcactgttttcaccggaggaatttgtttgtgatt
+1861746/1
@CCFFFFEHGGHHBH;FB@FFCFGID4FHIDHBBH1BFFEGGGGG?>FHG
@1861972/1
ctgctcttcacatactcttgttacaacatatttcaacatgtatccttttg
+1861972/1
@@CDDFFFHHFDHGHGGGGIIJJJECAFGHHGGH<?<FEGEIJBH@DHH9
@2483076/1
gctgttgttgcctctgctgctgctggggct
+2483076/1
@@@F??BDDCHFBF>F@CGIGGII@EHAH:
@1862320/1
cactgactgtgtgtaataataatgctgtgacattgtaacatt
+1862320/1
@?;D?:=BFD4?F<CFEFIE?EHH<FHCGA<C9CHE>B<F?F
@6807758/1
ttgttgctgtacttgaggctgagatgaaggtggtctgctgggttgctggt
+6807758/1
@?@DDDDDDAFFBHGHHIIGDGHIEGHIE9<?FEFCEE@GGE?GD;<<FF
@2483539/1
ggcttctgcttccgttccaccctttctgctgcg
+2483539/1
@@@DFFFDHFFGHIGGIFGHIJIIJIJEHHIJ>
@6807840/1
ccgcagattaaaatttttaagtacgactaagtgagcacactaaatcacca
+6807840/1
@@<DDD?DBFFFHIGGGGIIBFHHGGGGGEGIHHE@DFHIIBDHIIIIHG
@2483973/1
gcttccgttccaccctttctgctgcg
+2483973/1
?:?DBDD?8;FHDHIIG@H@9F@HC@
@4651317/1
cgtggaagtaagaggtctttcatttaatgtt
+4651317/1
@@@FFFFDCCFHHAG:C<BEGHCGCHG9EEH
@799645/1
ctgtctcttctatgtctaggtttcctactgacagcaccacgagaactact
+799645/1
BBCDDDEFHHGGHFIJIGHIGEHIIGCGB3CECEEIJBAHIJJJIBGHHF
@800574/1
gctgtttacaccaacgataaaatcaggctttatgtttttgtattcttcaa
+800574/1
@@@FFFFFDHDHHIHGHJIGGEHICIIJJIJIGIIIIEFEDFGDDH<BFG
@801008/1
tcttgaagttggttcagctgtagtctgtctgcatctgtatatgccctagc
+801008/1
@@@DDDDA=DFFDHGHI4FHGA?CHA4A<FEEHHGIGFCH<DD?DFA3?<
@4151555/1
ccgtgatctaatatttgagcagaaggtgct
+4151555/1
=;=4A?DB>:CDBEBH??;?4;BEE999C9
@2485949/1
aggagaaatttcaatttttgcaaattgttcgtag
+2485949/1
@@@;DADEFHD>A??GGGHDCHGGB4?CH9C1?B
@801535/1
ctcgatacagaataattctatgaggcttgtag
+801535/1
@CCDDDFDFH>BFGGGGIIIGGHHC==FFE@B
@801573/1
actgagttagaataccaacctgaatttcagcaattttcttaatggatgca
+801573/1
@@CFFFFFFGDHGIJIGIJIGIG<EGGGFHEHEHHIIJCGCG4CGHF<DC
@5762622/1
ccaaaatttgttcacactgttcctggctgagagtaattcgtcgcgcattc
+5762622/1
CCCFFDFFGHFHHIGHGIJIHIIICEGIIEHIJEGIJIJE>1@ADBHIG4
@4652977/1
gtctttttttaccaaaccggtattttccccttggcaacaaacagttgttt
+4652977/1
@@@FFFDF>HFHGBG?FIGIDGG@HGGFEHFFH;DFHIDCFIGCC4=8@E
@1331439/1
ttcttttttgatgttacagagtttagcggctcttgtttcatactttttgc
+1331439/1
?@@DDFFDDFDFFIEHFFHG@?DHGHCHIJHIEHGGGGHIGFFGCGIGGG
@1331558/1
ctgggtttaaaatcttcaataacattactcatttctgataggttctgcaa
+1331558/1
CC@FFDDDHFHGHJIIJIDGHJH@CFBFGEHIECHE@EFFH@?CD??<BC
@5260503/1
atatataagattacaattcttaacattttttctttaaacaaagaacattg
+5260503/1
@CCDDDFFHF?FDGHHGIIJJIIIJIGGGEICGHEDGIIIIGGEAEGG9<
@3539144/1
gtcagattgtagttaagcatggacaaggactgcatcttcttactatatca
+3539144/1
@@@FFFEFGFHDHGIBHEGIJDGHGHIIGGGGIJIIHIJIIJ1:BFGIJG
@3539179/1
ctgcttaggtgtattcattacatatgtatttatactgacataatctcatt
+3539179/1
CCCFFFFFBDFFDGHBEIIGGIIIE>AAFJEIIGFIIF9EG>EGH<9?BD
@1864421/1
ctgtgactgatttttcttcaacatcaac
+1864421/1
??@?ADDDDD?FDIIBFB:CHHIBEE:C
@1864423/1
gcaatcaactgaagaactgtatctccga
+1864423/1
:1?DDDDACDF><3<A;<AFFA<4338@
@2488616/1
ctctatttcattgtgcattaatctatagaaaattttccaaacagtattta
+2488616/1
@@@D=DDB?<:A?:CEHECECIHGGCDEDHC>HFHHGIIIDEG>FA?CG<
@3018329/1
cagcatcattactaattttttgcaattgttgagtgaagtttctgagag
+3018329/1
@<@DFFBEBFF<?CGGIGJGIGEAEEF>C>EGED<<D>?BDHAFG<B3
@5261913/1
gtcgaatactgttcttaggaatatttc
+5261913/1
@@@DABDBBH8DDFEGGEE4BG3EHCE
@3018594/1
caatgtttctagcctttcataattcataacgtc
+3018594/1
CCCFFFFFFGDFHGGHIB@IGAHIIGHCH9CCC
@6808475/1
tgattacttcttctcgaggtggctgcagtttccatatcatattatacctg
+6808475/1
CCCFFFFFHHHHHJJJJJJFGIIJJJJJGIJJJJJJJJJJJJJJJJJJIJ
@803008/1
gcccttatcaacatacagagcaccaagaaaagcttctaaaagatcagccc
+803008/1
CCCFFFFFGHHHHJJJGIJIJJJIJJ@FGHCGIIJJJJII<FCFDGIGBH
@6808838/1
atttacagaagcaaggttggcctattattggcattccagcatcattacta
+6808838/1
@CCFFFFFHHHHHJJJJJJJJJJJJJJJJJJJJJJJJJJJJJJJJJJJJJ
@803700/1
gggcaccccaactagttatgtgagggtgaaggtcctgtaaaatagcttga
+803700/1
@@@DDDDDFDHDBE@CAFG:3<EF?E??3CGD?<??D4DBGG>BBCHI?2
@6808911/1
cttcagcctcatgttataacattatgcagttcattacctaagatatttgt
+6808911/1
@@CDFFFDHHHGHJHEIIHIGHJIJIIJIEFDFFG>GEGHGHHHHIIJIJ
@2490966/1
cggtcttttccttcccctggcaatgtgacctc
+2490966/1
::?4ADD?DDDAAEEIIIII3A@;@?FE@E<?
@247401/1
ccatttagtacactgctttttccttctccagctagttgatctttcatatt
+247401/1
CC@FFFFFFBHHHGIIIJIIFJJ>HH>?AEGHGE33C@BEFIIIJIJBIE
@4154000/1
cggattggaaatgtaagcagcttaagaaaatgaaacaactcagaattcag
+4154000/1
@@@DDFFDFFFHHGFGIIID3CCBHHIIHGHGBGGCGGFCFHCHD?DEGB
@6809741/1
ccggaaagaacctagtgtgatggcgtttctgtaccactataaatgtaatc
+6809741/1
CCCFFFFFHHHHHJJIIHIJJJJJJHJJJJJJJJJJJJJJJJJJJHIIJJ
@5764562/1
ctctttctttttgttagactgatttgatagagcacggaagg
+5764562/1
?<:BDD>DAFHHHHIHBGIC<EECBAEBHEGE<GHH8F;01
@8349990/1
ggtggtctgctgggttgctggtcactgggttgttgcctaacaggaggtgc
+8349990/1
BC@FFFFFHHHHHJGIJJJJJHIJJJJJJHIJIJJJJJJJJJJJIJJBCG
@4657589/1
gcgcattctgttgtatatttatgctcacttcaccaacattcatgaataat
+4657589/1
CCCFFFFFF?F?FBFHGIJIICHGEGDG@FEGHG@G;CGDCGIIFGAG>F
@7868668/1
ctcttctcttggtgttcaacaaatctcttaatgatatcagtcagcttaca
+7868668/1
@<8?A?:B<FD<2AFFD?CIEGBHFIIEIA<?C?9BC?C@GGIIEDGEG<
@7306650/1
agaccattgaataatagctggctggttcctagaatcccacatggcaggaa
+7306650/1
@B@FFFFFHHGHHJJJJJJJJJJJJHIJJJJJIJJJJJIIIJJJJIJJIJ
@5265230/1
ctcttctcttggtgttcaacaaatctcttaatgatatcagtcagcttaca
+5265230/1
CC@FFA>DDHABHGBDHBFBGFGEGHGGGHIIC??BDEFHHIEHBGIJJG
@249185/1
cataattcttgtagaagaccaatagggttgcccatcattcgctcctcgac
+249185/1
@@@DFFFFHHHDHB>FFHI@DGFHIIIGIB@DHIGHIIGIGHHDGHIBBH
@249223/1
gccgtaatgaatggtgttgctttcgcagggtaagtctttcagtctcatcc
+249223/1
CCCFFFFFHGHGGJBGHGHIJEGIIIFHIJGGGIIIHICEDEEEFHCHIJ
@4156123/1
tagcattgtaatttcttgttcttcttgtttcttttctttaacatttctca
+4156123/1
CCCFDD?DFHFG8FBF4EIBHCHIGHEBFHB@?EH<CFGEHIGEHIGGGG
@6298243/1
ctttatgtttttgtattcttcaatggttgctgctaaatcttcaagtacat
+6298243/1
@CCFFFFFHDFFHGIIIBHGGHFGEGEHEGIIJGIIGIEHIJJGJIIJGI
@807048/1
atttgctgtctttgtgtcttgcacgacctttggattgcatataagacct
+807048/1
C@CDFDF8CFFDFGHGEGG>AA?FCHGIG9FEIGBGG4BG>BFHIIJ3?
@2498871/1
tttcgatttacatacctaggggtgagaaaattcaa
+2498871/1
@@@DDB?>F<FFAFGGHE9FADEH@AG<C3?CGEF
@2498974/1
caccggtacttttgtaaaacattatcaaaagttctctgaccatggaggat
+2498974/1
@@@7DDDDHBFHHIGEA4CF;FH?DFGHIAFDFH@HFHHCBDHGIDDHDE
@5266462/1
ctagacttgtgcaccagctaaagaagacttatctttaaacggcagctttc
+5266462/1
@@@FDDDEDFHDAFG;E;BFAEHH@GCGGGGCHIJGIGEHGII0?FB?DD
@5266527/1
ctgaagaggacatccccgtaccataacaaact
+5266527/1
@CCDFAADF;FFFHHGEFEHIJEGEII3CB3C
@5266585/1
ggctaccttgccgtaggaaataagaaagcaagag
+5266585/1
<<?DBDDDBDAAFIBEG<4E@ACHGIC@A>GGC?
@6299485/1
gggggcacttatcaggttgtatactgatttcataatgatgtacgaaacct
+6299485/1
CCCFFFFFHHHHHJJJFHIGIJJJJJIIJIJIJJIJJJJJIIIJJJJJJE
@5266872/1
aacaaatctttgaataacttcagctaggccaggtgaaagatgccg
+5266872/1
CCCFFFFFHHHHHCGBGFHGJJJJIIJIJIGIJACEEHEEEGFGG
@6812735/1
cacggtctcaacaagttccgttttttggagaggcaactcaggataactat
+6812735/1
CCCFFFFFHHHHHHJHIJJJGIJJJJJJJJIJJJJJJJJJJJJJJIJJJJ
@6812952/1
ctcaaccttttgtaacatcgacaacaccgcttgtgcggcaatatgtttgg
+6812952/1
@CCFFFFFHHHHHJJJJJJJJJJJJJJJJJJIJIJJJJIJIJJJJIIJJJ
@5268516/1
aacaagttccgttttttggagaggcaactcaggataactatagaggttct
+5268516/1
@@CFADBDHFHAFHJJDBHIJ@EHIGJDIIJJDHIJGGFGIGGICGGHGJ
@7309047/1
ctagataataatgcctcagagctaccttggcagctgctaattttgcttgg
+7309047/1
CCCFFFDFHHHHHIJJJJJEIJJIIIHHHIEDHHHIEGFIJJIJIGIEHI
@251856/1
ttattgtgtactatcttcaaagagaaaaagtgcaatactaaaattttatt
+251856/1
@@@FFBDDHFF8BE?CEBFCHBBEGAF9EFCF>FHC?E4DB<9?<BB<?<
@251978/1
gttgagacacttgctggggaggtggacctctttgtgccca
+251978/1
@@@D?DFB;FHHHFGHII6DA:@FHG3C@<3BFGGHDBF9
@252747/1
ttaaaacaatgtcaagagcttggattgcctcctgcggaccattagttgaa
+252747/1
@@@DDDDDHHHDHB>GBF:CB>@<EHEHDHIGEGD?G<FFH?BDFFFF@<
@8353708/1
gctccaattgcattccctttcacactagggacatgaggtgaaattattgg
+8353708/1
CCCFFFFFHHHHHJJJJJJJJJJJJJJJJJJIJJJHIJFGGIJIJJJJJJ
@7872670/1
ctgtacttgaggctgagatgaaggtggtctgctgggttgctggtcactgg
+7872670/1
CCCFFFFFHFHHHJJIJJJJJJJJGHIHIJJJJJJJHJJJJJJHIJJJJJ
@7309632/1
cctggatacgtaaccaccattcctttaacttcatcaacaagtttttgcca
+7309632/1
CCCFFFFFHHHHHJJJJJJJJJJJJJJJJIIJJJJJJJJJJHHJJJJJJJ
@6814852/1
gttcgtagtgaagaactgaaagcagatctaaatttctcaaatttctttct
+6814852/1
@BCFFFFFHHHHHJJJJJJJJJJJJFHIHC11:EHGGIHF:CFGGIIJJJ
@3024321/1
gtgcttctgaagaggacatccccgtaccataacaaactgctacaggtagt
+3024321/1
@@@FFFFDHH<DHHBHGIBHH=FEAAFGEEEGECAHHI4BBFHHI9?B@<
@3024400/1
cttttatcataatgagatcaaggttttttcgaatcaaatgaagctgtatt
+3024400/1
@@CFDFDEHFBFH>BD@DFGHGACBCFCGGEGDFD0?9B99@DCGHBGDG
@3544024/1
atcaactgagaggccaaactccttcaggcatgggtcactattaaagttga
+3544024/1
@@@DDDDB:AD?;GHIGIG9CCAAFHCEH3:?33:C8DG?FB@<DG?B@G
@6815567/1
actgagttagaataccaacctgaatttcagcaattttcttaatggatgca
+6815567/1
@@@DDDDDHGHHHFIGEHEHEHGBHEEHIGGIBHIGIIGIDHGEIEFHHC
@2505256/1
ctcgataatcaagtgttggtgcattcataattcgggccttaactttag
+2505256/1
?@@DD?BDD8?AF<ECDF?ABFGFHEICHF9?EHGGEHC<<BBBHEB9
@5271815/1
tgcttccgttccaccctttctgctg
+5271815/1
:==;DDD6CB>BFFB<CFA<C<9C3
@3544621/1
cattttcttcattgtaacttggcccgcaacaattgtacacaactccatag
+3544621/1
CCCFFFFFGFDDHEHG4CIGAHHIIIIGGGGHI@@DGIIII7FEGGIG<B
@5271982/1
cccagccacaatgttacaaacctct
+5271982/1
??;A1?=:D3CA2A<CEA<F3EF3<
@4660854/1
caggaataaagtcattaaccttcaaaatttttccgaggtttaaatttttt
+4660854/1
@@@ABEFFFDB:CGF9CG@H@<DE<E?EDH<B@FG8?8@AHEH<DFHDH@
@8354004/1
cttctttcttagatctaccagtgcccatggcagcaaatctacttgatcct
+8354004/1
CCCFFFFFHHHHHJJJJJJJJJJJJJJJJJJJJJJJJJJJJJJJJJJJJJ
@7875232/1
tctttttcttgatctctttcattatcgtaaattgtcacggtctcaacaag
+7875232/1
@@@FFFFFHHHHHJJJIJJJJJJJJJJJJJJJJJIJJJJJJJJJJJJJHJ
@6300272/1
gttctgcttgatactccctgggtttaaaatcttcaataacattactcatt
+6300272/1
CCCFFFFFHHHHHJJJJJJJIJHIJJJJJJJJJJJ<GIJJJJJJJJJJJJ
@1869676/1
cctgcaactgggcggcaattattgaggcaatttgcaattcttttataata
+1869676/1
B@CFFFFDHAF=B@EHDHGGEFCGGHGGGE>BG@<B<C=FH@;DH7C==E
@2507305/1
ggagaggcaactcaggataactatagaggttcttc
+2507305/1
=:=A1?BDFFA8DAFEEGHGIII9C<FFG3C<G9D
@1870239/1
gtcacaactaacaatgggccacaactcatattgatcgtcaaatgaaacat
+1870239/1
@@@DDDADFHHFD?FE<?E::FEDEFHCGCGHDGHIIFAF:DGIGIIB8B
@1338542/1
ctttctatatccatcggttcttcttcttttttcc
+1338542/1
@@CFFFFFD8DDHEEDGHIIIIIG9D@HCE<?C<
@809707/1
cgacaattgtaccaagctctggcattttcctgtgactgatttttcttcaa
+809707/1
CCCFFFFDHHHFDHEHIHHHGIG<H><@HFHG?GAFHD?>FGG>F9DG@G
@4662248/1
tcatgttataacattatgcagttcattacctaa
+4662248/1
7=?BADDBFFFFBBBD><<I4AEE@BFGIH??@
@4662528/1
ctttttttggatctgaagggcggtcccctcttttgggtggaatgtatgac
+4662528/1
@@@FFFFDHHBDHIGAFD@DBAFFHIIGIBHIEIE<EBDC?ACAC@CCCC
@810489/1
cccgattctatttcttggtcatcagtttgcgatactgt
+810489/1
?@@DDA;ADA<CFAHGIIEHH@E>FHC>E4@@3@DHH:
@7310978/1
gcagcttttacctcattttcactcagaagaaataatatctcagcaccaat
+7310978/1
CCCFFFFFHHHHHJJJJJJJJJJJJIJJJJJIJJJJJJJJJJJJJJJJJJ
@6816225/1
gctggttcctagaatcccacatggcaggaagttttctcgcaacttaggtt
+6816225/1
CCCFFDFFFHHFHIIJIIGGIIGGFHJJJJICHEGII@FHJIIJJIGJGH
@1339843/1
gtcgtgagaagctgcaacggctgctatagatggaacgttgatct
+1339843/1
@?@DB??DBFDHDFBHIB:3C@<FG9@?CDCBCC3B<F>D8888
@5770416/1
cgcagattaaaatttttaagtacgactaagtgagcaca
+5770416/1
@@@DFFFFAFDFHGJJJEE@<E<FGIGEHGE@GHIIJ3
@1871575/1
ctatgatttagacattactatcaatactttaagag
+1871575/1
@@@D?D;DBDF?DHGICEJCH@CGGGHGG>HHHIG
@1871639/1
ctctggtatccaaaggcactgttttcaccggaggcatttgtttgtgattt
+1871639/1
@@@FFDDD8AFABB@EBHIIGGIHE:AE>;E:?F1BFHCCD?BFB;DFEC
@5770908/1
ccctgttgttccattgcttgaggtctggtaattggagcggctt
+5770908/1
CCCFFDD?HFHFDGFHIEHGGGD;D<GCCFCGGG93E@GB<<D
@4161992/1
cttctgacacaccatctctgtaaaagaggatagcttgaggcttataccta
+4161992/1
CCCFFFFFHFHHHIIIJJJIIJIJGJJIIGIEGEIJDEHH7DFG9B?GII
@3026736/1
gtatatataagattacaattcttaacattttttctttaaacaaagaacat
+3026736/1
@@@FFF?BA:D?>@FFIIIGIHDICHHIGGIGGEFGICEGHGG>GCEEEH
@2510858/1
tggaggtgaaaagaatgatcttccaactgtcacaaacctgttagcagctg
+2510858/1
CCCFFFBDFHGFFBBGG<AC<EHHGCHHGHG9EG>3CFHFFHGGIBF2BG
@5274059/1
tctgtatcaacaactgtaccagccggcacattcatatttctcccatctgc
+5274059/1
CCCFFFFFHGHHHJJJIIJJIJJJJJJJJJJJJJJIIJJJJJJJJJJJJJ
@1872694/1
gtgattgatgccattcaactttgcattaactttctgcagtatgtttacaa
+1872694/1
@@@DDFDDFDFBF@:A?GHIIIGFCHHG@HH>HGH9>GH:CBB?DCH<DG
@2511742/1
cataaccgtacttcatatcattgataattactgt
+2511742/1
C@CFFDDD1CFDFIB<CFHEGG>E@FB9AEGGGF
@5771957/1
ctttctttcaacaaacacaagagctaaattatcctttttgaaatttttta
+5771957/1
BCBFDFFFGFHFFGHEGGIJIIIJGGGIJIIFHIIIIIGGGEHGGIG@FD
@812510/1
cctcccctctggtatccaaaggcactgtttt
+812510/1
?=?1B=A?@FFHDFEBB?3A??DEGEC@4CF
@4664302/1
ctttgcttctttcttagatctaccagtgcccatggcagcaaatctacttg
+4664302/1
@@@DDDD?F8DFFEEHG>@EFHEFA3ADHG3AACFGCEDHG>GFHGIDED
@258510/1
ctttacaactcctaatcctgtttcatccgcaattttctggcggag
+258510/1
CCCFFFFFHFBFDHIIGIJIIJIE@EFHHGHEHIIGIJIFGGD:A
@258581/1
gcctcatgttataacattatgcagttcattacctaagatatttgttatga
+258581/1
CCCFFFFFFHDHBGHIGIJIEHGFHHHIGJJIIGIGIJFFGDGIIIEICB
@5276826/1
cttgtagccaccggtacttttgtaaaacattatcaaaagttctctgacca
+5276826/1
@@@DFDFFGFGHHJGGIGGCHIHIIGIHCH4:9CCCCCHBGIIGHGJI9F
@6819653/1
gtcgaatactgttcttaggaatatttccaatgaattcctctatttcattg
+6819653/1
CCCFFFFFHHHHHIJJJJJIJIJJIJHIJJJJJJJIHIJJJIJJJJJJJI
@816070/1
gtcttgcacgacctttggattgaatataagaccttgttgttttagggtaa
+816070/1
CC@FFFFFGHHHGJJFIIGIIHEHGIIIIJGIIIJJGIGGIIIEGHIFG>
@7314427/1
ctcaactatagtttaaaaaaacaaaacaagaatattctattgaattgatt
+7314427/1
CCCFFFFFHHHHHJJIJIJJJJJJJJJJJJJJJJJIIJIJJJJJJJJJJJ
@816676/1
taagaacaatgagtaagagcttgcaagaggtaacttctgtcttgaa
+816676/1
@@@FDDDDHHGHHFAFGBHGG9G9<FCC>E??CCDCF>D:CGCC<F
@8357555/1
tgctctgataaattagaatcatcccatagcaaatggtatttggtaggacg
+8357555/1
8=?DDDDBF?FBBGEEFIE@EEA4C:FEF3FB@BFFGEEGGEIFF<?BGA
@4665057/1
ataagattacaattcttaacattttttctttaaacaaagaacattggatt
+4665057/1
@@@FFDFFGFHHHEBAGEI<4FHHCHIAHIGIHH9?DG>FGDGFDGI3EG
@7315246/1
ggaccatggtttcaatgatttccctgttgaccttacgg
+7315246/1
?<<DBDBD<ACDDF@G@:3<CEHBHG?E?<CDFCDED<
@7881687/1
cccgcaacaattgtacacaactccataggaagcgccaaaggcttctctcg
+7881687/1
@@@DDDDDHDFFFAEGHBBHIBHHIFHB>GAHGGFDHICD3?==FDHDFF
@8357892/1
ggccgatctgaggtctgtcaattcaccaggtgatatatttttgcacctgt
+8357892/1
CCCFFFFFHHHHHGHIJJJJJJJJJJJJJJFGHJJJJIJJJJJJJJJJJJ
@1342891/1
tggcctgcttgtggaaaaccaccacaaatccacttggaaaactg
+1342891/1
@@@DFFFF?FGDFGGGIIGCGHEHHGIGCFI<?FCHHG9DCDEE
@818820/1
gcgatactgcaaacaagggatagcactcaagggcacattatgttttctaa
+818820/1
CCCFFDFFBHFHBHIIIFIEGGIIGIG?FHEICGGHIGIIIICGEHI<?D
@1875533/1
aaaacgtaagtggaagcataagctcccaattctttggtgataagaactat
+1875533/1
CC@FFFFFHHFHH>EE=GHGIIJIJGIIIJGEFHJ>G3?>GD@BGA>D>@
@1343144/1
ctttcataattcataacgtcattagcagagctcgctactaaggccttcaa
+1343144/1
CCCFFFFFAFABDGHAEGEFHHGGGEE@CFGIIBHGGHFCDCBGHJJJEH
@1875880/1
aatagtacttcttttgtgtgagcattaaatcttaaaatagatac
+1875880/1
@@@D=DDFGDHG<FG<AFEGGIJCHBBFD@HC@BHH9B<CB9?<
@3030047/1
gctgttaatgcctccaagcttaacattgattttaaggcaaagattgg
+3030047/1
@CCFFFFDHH?DHGHGIIJJJIEG@HJJDG@EEGEBHEGEHGDGHGI
@8359494/1
caaagatagaagtcgaattcagttggatgggtaattcccacatctactgt
+8359494/1
CCCFFFFFHHHHFHIJJJJJJJJJJJJJJJJEGHIJJJJJJJJJJJJJJI
@1343807/1
gttttttacttgttcctgtgccataaccgtact
+1343807/1
;8?;DDFDBDF?2A>FFEB<<DEGI<BGBE8?3
@7317045/1
cctgttcttcttgaagttggttcagctgtagtctgtctgcatctgtatat
+7317045/1
CCCFFFFFHHHHHJJJJJJJAFHJJJJJIJJGJJJJJJJJJJJJJIJJGI
@5277453/1
caacaatcacaagttttacttcttctttaagacactgactaaaatattgt
+5277453/1
CCCFFFD>DHFHGE>EGCIJGIIJEEHICFHIHIFGI@EHHGI@>4B@GA
@821212/1
ccgctgtgtctctttctttttttgttagactgatttga
+821212/1
@CCFF>ADCADD8FAC9F>EEGHGFCDD?FGFDD9FG4
@3549108/1
caggtgcgttaacttttggtggctttattatattactcctaattgaagag
+3549108/1
@@@DDDEDHGFH?EHIJJIFHIJ@GEGGIJJJJIJIGGIJIGEHHG9DDG
@3549132/1
ggttttcttcagcatcagacgtattagagcatagatcagaattattttta
+3549132/1
@@@BDF?DHHHGFIIIJJGHGEGHHICHGEHGIIIFHIJIJ9DHCHBEEH
@5278380/1
attagttttcttccaactagtgaaatttgacttaagaaatatgaatcagt
+5278380/1
CCCFFDDFHHHHHJJJJJDGHI<CDA?C>H4CDAE<FE@EH@IEEGIJJ4
@1344967/1
ctttttctattttcttggctttgagatacctacgcctatcagcccatgaa
+1344967/1
@@@FFFFACF?<CFHIB@GHGIAHGGGIIIGGBFGFI@EB9?D9BDG@AH
@5279091/1
cccaggtccacaattcaagatctaatttcatgctgttattatttt
+5279091/1
?1=BAD2A?D?DAG:EG><A<EH>4AFEHFBAEE@G9BFI@GDBF
@5279206/1
tctgtatcaacaactgtaccagccggca
+5279206/1
@@@DBDD84<DB?FFG:?CFE@?;:<GH
@7882144/1
tggttgccttaaaacaatgtcaagagcttggattgcctcctgcggaccat
+7882144/1
CCCFFFFFHHHHHJJJJJJIJJJJJJJJJJJJJJJIJJJJJJJJJIJJJJ
@4666445/1
cttcattttcggtttcgtaggcaggtggagg
+4666445/1
=@@:?DDD?B:8<CFG;2ACF9CDFI9@??1
@264075/1
cacctttctttccttttttgcccattattgtgtactat
+264075/1
@@@FDFAFFHDH?FGGIIIGGHIIIGFHG<::?DGGII
@822991/1
tctatatttctcattttttctgctaa
+822991/1
@@<=12A;?D4AFFA@A@1C<EHEBC
@5775189/1
cacacctttgtcaccactatattcaccaaccgttaacggagtttgctgtc
+5775189/1
@CCFFFFFHHHHHIJIJBHIJIIGJJEIIJJJHHGIGGH;GFHIGIJFHE
@3550521/1
ctggtttacaattagaatttataagtgttgcggttaaaccaagaacatgt
+3550521/1
@@@FFFFFH>>FDGIGI9FHIJIJEFGBHCFFE@F?@DFBHI9B;DDGHF
@7318919/1
aagtttctgagagcatcttctctaactgtcctttgaggtgcaaaacaagc
+7318919/1
BBCDFFFFHHHHHJJIJJJJJJJJJJGHHIJJJJJIIIIHGIJGIIJIJG
@7319019/1
ctccaaaattgtaaatccaggaacttcccagtcatcaggaataaagtcat
+7319019/1
CCCFFFFFHHHHHIIJJJJJJJJJJJJJJJJGIJJIJJJJJJJJJJDGII
@7883528/1
tggctgagagtaattcgtcgcgcattctgttgtatatttatgctcacttc
+7883528/1
CCCFFFFFHHHHHJJIJHIJJJJJJJJJJJJJJIJJJJJJJIJJJJJJJJ
@4667400/1
cctgaataccttgatggctacaaagatagaagtcgaattcagttggatgg
+4667400/1
@CCFFDFFFHFG8<EEFECEGIGBG@EEHGGGDFHGIIDHCGGBBCDFCG
@1346536/1
cccagtcatcaggaataaagtcattaaccttcaaaatttttccgaggttt
+1346536/1
@@@DFDDAFHHHHBHIIJJF@HBFIGGGCHGHGG@GDIEEEHHIGH:6BF
@6822269/1
atagcttttgttctgagacgcaagaagcagctgaataatacaaccaaatt
+6822269/1
@@CDDDDBFDACDGE@FHGHIGFIIGGEFGGDH@GGEIIEHHGHGEGIGI
@825888/1
ctcctcatcaagagcacggcgatattgcaaacaaggga
+825888/1
CCCFFFFDBFHHDHHDI>FHIJJE<49<DCHGGHE=G2
@4166559/1
ctggtattatgagtgttacttctcatcctaggacgtccacctcgaactga
+4166559/1
@@@DDDDFDHHHHGHE>BFJB@F@CHHEHGIIGG<18?F9DHAB0?F=9B
@5776861/1
gtggaatttttgcattttttataacttctttaatgctctccaaaattgta
+5776861/1
CC@DFFFFHBBD>>GGGIIJIIIIGHGECGIE><CDDFHIJIJGGCCD4?
@7320593/1
ctgctgctgaggcggttgttgccactgctgttgttgaggctgctgtggtc
+7320593/1
CCCFFFFFHHHHHJJHJJJJJJJJJJJJJJJJJJJJJJJJJJJJJHIJDH
@1876808/1
ctgataaattagaatcatcccatagcaaatgatatttggtaggacgtgct
+1876808/1
@@CDFFFFAHHHHEHIIIIGFIIJJJJIJJIGE4?DGII@GGE3?AGGFF
@1348157/1
gcctcttgttttgcttctttttttgacct
+1348157/1
@@@DDDDADFDF3FFFEEA>::@CFFFFF
@3551391/1
attggttctaaattgtcatcaagct
+3551391/1
@@@D=:A;DFDDDDC<<CE4ACCGH
@7321004/1
tccaaaattgtaaatccaggaacttcccagtcatcaggaataaagtcatt
+7321004/1
CCCFFFFFHHHHHJJJJJJJJJJJJJJJJJJJJJJJJJJJJJJJJIIIJJ
@265195/1
ctcattttttctgctaaagcactaccttcagcggga
+265195/1
CCCFFFAEHGHHDEGIB>FEHI@DCFIIIGA4?D@6
@827782/1
ctcccatctgcatccttcttttccggaaagaacctagtgtgatggcgttt
+827782/1
@@CFFFFFHDHGH@CFHFHCGCGIEGGIGFEFGIIIG??BF4BFGE>DHH
@828183/1
aacaagttaaaacttatctactaattaatataggttacttcgcttatctc
+828183/1
@@CFFFADHGGDFIIIBGBF?IE@FHC@CFACAGGGEGEIEEHBE<DHI@
@6307751/1
ctttaatgaaattatctggagctcatcaagcttcggtccgactgatgatt
+6307751/1
@CCDDDDEFAFHHGGHIIIIE>EHIIGIEIGIGGGGCGFIDHHI@HIIHI
@5280687/1
tgagaatctgttaaaggttttcgttgctcattgatatcccttatgtctaa
+5280687/1
?1?DDFBDHHFCFBEIGBHHIGBH@G6FCCHHGGGEGIFHAGH4DGHF4?
@7321832/1
cccaggatttaagcaaacaataatatttcgctcacgaccagcatccagaa
+7321832/1
?@@DFF?DHDFBDFEGIIIDGGFIBHFEHGGIGHGIDGHBCHIEIIIII@
@4668342/1
ctgaacgtgtccaaaataatttttcttttttaataatatcttctggattc
+4668342/1
CCCFFFFFHHHBDGGHEHIFIJJIJIIIIJJICIIEHIJIJJJIGGHIJI
@267021/1
cttctattagttcatctatattttttaaggaagtaagtg
+267021/1
@CCFFFFFBBDFHHGHIEECBHGGIGGBCCC9E?FHG9?
@267398/1
gtcattatgggcttctattagttcatctatattttttaaggaagtaagtg
+267398/1
@?@ADAEDHGGHGIJGJJICCFEGHGGH9EIGIIGIBCF9DCHI<DE9BG
@1349902/1
cttcaagatagaacccaattctggcccaagaggagagcttttattgaata
+1349902/1
CCCFFFFFHHDHHGGAEDEHHEG<<FHGEIJIGBFCAGDHIGBFE>DCG@
@7886192/1
ggatcaaaactcattaaatatttctgtaagcgaagaactgaggtaaaaat
+7886192/1
@@<DFDD;CFFBHHIIIGCHIIIIGCECH?<EBF88CFHHIIIIGGIIII
@7886287/1
ctcatcaagagcacggcgatactgcaaacaagggatagcactcaagggca
+7886287/1
CCCFFFFFHHHHHJJJJJJJJJJJJJJJJJJJJJIJJJJJJJJJJJJJJH
@831620/1
ctcctgccactcatcataatgaacaatatcttcttttggattagtagaaa
+831620/1
@@@DDDDDDHDBDGEGIIHH9:BE4ADCFA<CHHHIIEH>FHIDDGEGCF
@8362674/1
cagattgaaaaaaaacaagttgtataacacaattaaaaagtaatctgaaa
+8362674/1
?<?1AB:B:C?3<1CCEB@:BCDCDDED@DDID<DD>?D7?9=<=8BEII
@1351121/1
aattctttacatcaataccttcttctatcacatcggaggcaaccaatatg
+1351121/1
C@CFFFFFGH<DCGHIGGBEIIIICHHGHAHDFHD1CEHGEHIIIIIAHI
@1878787/1
atataagattacaattcttaaccttttttcttta
+1878787/1
@@@DDBD;CFFHD>FG@F>HFA3CHEEEGIIEDC
@5778350/1
cgtccaatcagattgaaaaaaacaag
+5778350/1
??=DDDDDFFD><EEBB4EGG8?@G;
@267793/1
cttatgtcaaattctacttctgaatgatgttctacgttatcatc
+267793/1
CCCFDDDDDBB?FGIEHIGGIHG<FHCFCHCHC>FGCFCH>>GE
@5778868/1
gtggtctctgctgttgttgttgttgctgaggctgctgtgg
+5778868/1
@@@FDA>DHHGHHGGIIGGGFG@:?EEHHGHJIHG@>C?B
@833474/1
cttccgttccaccctttctgctgcgatctttgccatagcatagttcctgc
+833474/1
@@CFADDEHBFHHIJJIJFHHIJJJIJJIIIHIIJJEGDIIIDBDIIGHI
@268057/1
ttgcctcctgcggaccattagttgaagttccagccctcagataatcccat
+268057/1
@C@FFFFFBFFFD@@GGFHIIJJJIFE@GHGGGHIGDGCGGFGGBFHB<<
@1880036/1
ctcatcttcatcatccaagccgtaatgaatggtgttgctttcgcaggg
+1880036/1
@@@FFDADA>F>8FGGIGC?EE8@CEGE?BGH9DCG=FHGFH7F?AFG
@1353766/1
cctcagataatcccatatcatggagacattaacttgcgtagcatacttta
+1353766/1
@B@FFFFAHFD?BGGGGGHEEHIFBG;CHGICHEE9@DCF6BGDEDDGH9
@2524589/1
tagatactgaacgtgtacacctcacatatgtatggc
+2524589/1
@@@D?ADDHHHGGCF;@DHBEHIBFGHGBG9AG>F;
@3555316/1
cctggatggccttccaattctggctggtgatcaaaactaaatgcgatgtc
+3555316/1
CCCFFFFAFHHHHJIIGIBGIHIJ>FG@FFCC?FHGIGIDBF@GHGG@EF
@3555476/1
gtaaccgtcgggacttgaaaagaaagaccttcccactggggtgtatgtca
+3555476/1
@@@DDFD=FHHGDFBB@GIIIGCGJIGGG>GGGCDDDFGGE0@4@A;@D@
@1882094/1
tgacttttataattagggacaggatcatatcgtacaataagattacattt
+1882094/1
@@@DFAFFHHHFHII@GGGHIGJDGIBHIGCAGHIEDHIDD4FGIIIGCI
@2525910/1
atttctggctcacctccttccattgttctcaatgtaagacagcattgttg
+2525910/1
@@@FFFDDCFFDHHG<EHGEFFHCH@FHGGI9ECG>F>FHGIID>DFBDG
@2525937/1
gttgtcttcaaaaattagttctactacctcatggacagatgtaacatacc
+2525937/1
@??7B;?B?B?FBGG>:?:?CIHEHID?9E<C@DG@CGEH@EDF>FE9B?
@6309911/1
ctgcttgatactccctgggtttaaaatcttcaataacattactcatttct
+6309911/1
@?@DDDDDFFDDBG<2A?E:<EFHFICFIEFIIIIIDFEEIEGFGCAGA<
@7888579/1
gcttcggccacttctttgaactaagtacagcgaaattcttattcgattga
+7888579/1
BCBFFFFFHHHHHJJJJJIJJJIJJIJJJJJJJJJJJJJJJJJJJHIIJI
@6825926/1
caccaattttatgatttctcttctcttggtgttcaacaaatctcttaatg
+6825926/1
CCCFFFFFHHHHHJJJJJJJJJJJJJJJJFGFHIJJJJJJJJJJJJJJJJ
@3036243/1
gccactgtgtccacaagaaaaaaggttcttttacccccttcagaatataa
+3036243/1
@CCFDFFBHHHHHIJGGIIIJFIJJHI@FGHIIIIIIEGHJFGGIGGGIJ
@836904/1
ctttgatgttgtaaggtgctgaggcaagtgttgggattttgaccatcttc
+836904/1
@@<DDDDBFFHFD9EFEBHIJIACAEB;ACCGHFHJIJIJC=DBGBAHGH
@1357392/1
cttctaacctgttcttcttgaagttgg
+1357392/1
B@BDFFFFHHHHGJJJJGIIEGBDCHG
@1883480/1
ctggtgccctgaataccttgatggctacaaagatagaagtcgaattcagt
+1883480/1
@@@FFFFFGGHDHIJGGGIDFCHGG;EF>BHCGIGEBFDHHICDD=FDEG
@5284690/1
ctccactgaaccaaatcggctccttgaatgaatttttcattcctccatac
+5284690/1
CCCFDDF<FFHHFHG@BHHDHGEEHCEHF@<GG<4DCFG9D@D4B@@@DF
@3037335/1
cgtcattagcagagctcgctactaaggccttcaagatagaacccaattc
+3037335/1
@@@FFD;DFBDD?CGFHGI1C@BHGDC@FFAABGGFGG@9B4DAG8DEB
@2527459/1
ctgagaactacgagtcagattgcaagttgagtgtaaaatcgata
+2527459/1
@@@DDABDH<DF6ECFFGGGA>HEGB9CEEH4CGA99?FDG3:B
@4673909/1
cttttaacactctttgatggaatttcat
+4673909/1
@@@FFDEFHFHHHBHIGH9FG@HIIIII
@2527934/1
ccgtgatctaatatttgagcagaaggt
+2527934/1
@@CFFDEF?HH?BAEHGB=E4EHGGF3
@5286146/1
cacccctataagggcttcgatagaatctgcaacaactttgtc
+5286146/1
@CCFFFDDFDBHFBGHIJJGCFHIGFHGIIIGIEGEHCHD<B
@8367542/1
tgcagttcatcagaatcaaaatggttgtcatcccataaaacataataatg
+8367542/1
@CCFDDDDHHGFHGJJJJJIHHHIHIJIJJJJJJJJIIIIJIJJJEIIJH
@5286433/1
caacattttacatgcagttagtgcaactgc
+5286433/1
@@@A7D4;FD8DAHEE>EE44AEF@FEHG9
@2529020/1
gctagctttcttaaatctggttctctaatcatctgattagtagtaacgat
+2529020/1
@@CFDFFFHGHFGGEGGGH@FHH@@HADDCAFEBEEG@GGHIB<HIEEIH
@271147/1
cgcacaacaaacacttggggagttaaatcaacatcagctgagatatact
+271147/1
@@@DDAD?BF?ABGEEE>?F1?GGE>F<?FHIIGCDG9D<DBH>DHGHG
@4674934/1
cagtcttcaagcactgagttagaataccaacctgaatttaagcaattttc
+4674934/1
??;DBD;;CC4AD3:C><CDH@B<<C>DHBF:C;;<9BD9CFFBGCCB9D
@8368248/1
gcttgtctaacttgaccaacggtaaaagcaggaggttgttgcatcctttg
+8368248/1
CCCFFFFFHHHHGJJJJIJJJIHGIIJJJJHGJIGGGIJJJJJJJIJJIC
@7891428/1
ccaaaattgtaaatccaggaacttcccagtcatcaggaataaagtcatta
+7891428/1
@@<;DDD??FHFHIIB>HG@FCEHI<C<FBD<CB?:?DFFE@<D??BHIE
@272135/1
ggctgagagtgattcgtcgcgcattctgttgtatatttatgctcacttca
+272135/1
@CCFDDDFHFHFFGIJGIGEGIBDGGIGHHGH9FFG@GIII@DDGIIJIF
@6827974/1
cgtgtacataataataaataatcaagtaaaaagaaaagaaaaataaaata
+6827974/1
CCCFFFFFHHHHHJJJJJJJJJJIJJIIJIJJJJJJJJJJJJJJJJJJJJ
@8369553/1
cttcaagcactgagttagaataccaacctgaatttcagcaattttcttaa
+8369553/1
??@DDFFF?FHHHGCF@HGGIHCGHE1@FHGIIIDGGBGH9?FGGGICHC
@1358595/1
tgctaaatcttcaagtacatagtacataactttagctgtcgtctttcttt
+1358595/1
@<?DD>DBACFCBFGHHII<IEFGGGGFE@?@H@4<<C?C=GDB8C4?D>
@7893332/1
catcaatgttaaggaatggtttccaaccaataattgcagactggaagaaa
+7893332/1
CCCFFFFFHHHHHJJJJJJIIJJJJJJJJJJJJJJJJJJJJJJJJJJJJJ
@6313194/1
cctcagagctaccttggcagctgctaattttgcttggtgtttgttttctc
+6313194/1
CCCFFFFFHHHHHJJJJJJJJJJJJJJJJJJJJJJJJGHHIJJHJJIJJJ
@5287192/1
ctctaaatgaataatgcagcgatgattccaaagcttcaaaaccagccaag
+5287192/1
@CCFFFFDHHGHGJJIJJJJJJIIEHIGCGAFH<HEIJIGIIIII=FGHI
@3039197/1
gcttggtgtttgttttctccaactccgacaaacgccatcctctcattctt
+3039197/1
@@BFFFADDFHHDEGBEHDGGGI>HEGGHGIJD@DHBIGHGHIGHI=CHG
@3039525/1
gctgctgcggctgttgttgcctctgctgctgctggggctgttgttgccac
+3039525/1
?@@DDEFFHDAAHHIIDBFCH>DE9F@FBHHGGA3BFI>@C>48..88;C
@840701/1
ctacatcttcagcttcttcaccaactaagtag
+840701/1
CCCFFDFFHDBHHIJJIJGJIHIIIIJIIEHH
@7894925/1
gtatgttttccaacagtcataataaattcattagactgtcgatgaagagg
+7894925/1
CCCFFFFFHHHHHJJJIJJJJJJJJJJJJJJJJJJJJJJJJJJJJJJJJJ
@3039667/1
ggctgctgtggtctctgctgttgctgttg
+3039667/1
?@<DDDDA?CFFDEEBHB>FFG<BHH<AF
@2530468/1
ctatacctttgaatgtccctttgccaaatacttcaactgtgactctaact
+2530468/1
C@CFFFFFHHHHGIIHBGCHHGII>@GCHHCHHEEHIICG9?DDFG?BD<
@841476/1
gtgaaatctttaggctgcagctcaaccattttatc
+841476/1
@@@DDDEFABFHFGGEGHICGG9EHGIGBH>AGIG
@841518/1
gtcctcctgccactcatcataatgaacaatat
+841518/1
=??;BDDDFHFHDGCB><E@C><3AED99<?C
@7895838/1
ccctgaatgtgatttttaatttcccagcacctccatcagaagaatc
+7895838/1
CCCFFDDFHDDDHIJIIJJIJJJJJJIIJJJJIGHIIIFGIHIJJJ
@841855/1
ctccttctaacttaatgcaagcttctcttatagctgtcaactcatgttgc
+841855/1
B@CFFFFFBBHGFIJEIIJIIIIIJJJJIGGEHEEHD>GIG4FHHIHIG@
@2531841/1
ctcagagctaccttggcagctgcta
+2531841/1
@@@DDDDDBHDFHGIIIIGEH>?EA
@7896566/1
gtcgtgagaagctgcaacggctgctatagatggaacgttgatctggtctg
+7896566/1
CCCFFFFFHHGHGJJJJJJJJJJJJJJJIIJJJIJIJIJJJJJJJJFIIJ
@2532246/1
ggtatatataagattacaattcttaacattttttctttaaacaaagaaca
+2532246/1
@@?DDEFFHBDFDFH9CDAHIIIHI<FHJDIIGGGHIIGGIIEGIDGEGG
@274809/1
agcaagtttcgcttgttttttacttgt
+274809/1
??@D=D:ADA1CFH??<:?;F=FCG9C
@6829733/1
cccaaaatcataccattagatttattaatttgctcaggagaaatttcaat
+6829733/1
C@@DFDFDFHADFHIEFGIBIJGGFHIEIEGIHBEHHGIIIIGIIGGGH?
@4176987/1
agcatactttatcgtaacggtcatttctttttcttga
+4176987/1
?;@DDFF8DBHFHIEHIBE@CGHI<D4CFEAGA9BFG
@5784924/1
gtcgaaatacaaggcaggaaatggtgaactgc
+5784924/1
@@@D=A2ACFFHDEB;1<FFG<B>C?CEE49B
@4177156/1
gctgaggcaagtgttgggattttgaccatcttcaacgaatcaaattcact
+4177156/1
@@CF=;DBFDHDHIIIII;EGHGIHIGHII@GGHIGDFG9DHGGEF@DB4
@4178130/1
gggaacgagaaccaatttcttttttaaaat
+4178130/1
C@@FFFDDFHFHHJJIGDGIJJEIIGGGII
@1361136/1
gtttaaattgtctaactacttcaataagc
+1361136/1
@@@FFDD<FH4CFHI>GGIGBC@BHIHIB
@4179755/1
gaaggaagtgaggtacacagttgcagtcctgagctggtcttcagtcaccc
+4179755/1
CCCFFFFF<DHDHFHHGGGH>HEGAHGGIJJIG3B>DDGIJGEHDGHIDH
@7896805/1
gtctgctgggttgctggtcaccgggttgttgcctaacaggaggtgcactg
+7896805/1
CCCFFFFFHHHHHJJJJIJJJJJJJHIJIJJJJJJJJIJJJJICFHIJJJ
@1887701/1
ctggggaggtggacctctttgtgcccatggagtttgacctctaggaccag
+1887701/1
CCCFFFFFH?FAFEEBHGIJGGDCGGGGII@GHIIIGHI<FHGDADDGDG
@1363141/1
gtcaggtgcgttaacttttggtggctttattatattactcctaattgaag
+1363141/1
@@@?BE;DFHAAHGBFEFEE<<?A??EBDCFGIC>D4:BB@@B@AAF@G9
@7331790/1
tagatactgaacgtgtacacctcacatatgtatggcacaactgataagtt
+7331790/1
CCCFFFFFHHHHHIJJJJJJJJJJJJJJJJJJJJJJIJJJJJJJJJJJJJ
@3561377/1
gtgaaatctttaggctgcagctcaaccattttatcggccaacatattact
+3561377/1
@@@FFDDDDHDHHIDHGHIGJJIJIGGGAGGHG@HGHIJJIJFIJJGIIB
@278346/1
gcctggagacatgactacacaaccatttggtatattcatcctctcaaaat
+278346/1
CCCFFFFFAFHFHIIIIIII@CCF;GHIIIFFIIIII>FGIIIBFGHIHB
@2534936/1
caacaaatggtacataattaaaattaattaaaagttaataatacaaataa
+2534936/1
@CCFFFFAHDF?8CGIIGHGGICDGB@HGCHIGDG@GIIJBBG>CGHGII
@2535257/1
ggtgtttttgagctcatacttaatcca
+2535257/1
?@=DDAB>D@DHHIII@GFDGHCHIIC
@4679336/1
gtgtgatatgatatgggttgctgtttacaccaacgataaaatcaggcttt
+4679336/1
B@@BDADDHHDFFIGEHEGGJDGBGGIHIJICHCEEGH1DGIE9FHIJJJ
@279437/1
ctgtacttgaggctgagatgaaggtggtctgctgggttgctggtcactgg
+279437/1
@@CDDFFFHHFHHEGHGIJJIJHH3AF@F>EGGCGBD?G;B4DGG9F>G?
@6833486/1
gccatgttgaatagcttgctgtggtggtacagcacccggtcctggtccag
+6833486/1
CCCFFFFFHHHHHIJJJJJJJJJJJIJIIJJJJJJJJIJIGIJJJJJJJJ
@6833639/1
gggccattatcgcatcatacggaatctgccgagtccttccttctagtgct
+6833639/1
@@@DDDDDHHB??CE?@BFHDHGFG<GC@C@800??DG@?GIII@?FD=F
@6316438/1
ggctgttgttgccactgctgctgctgcggctgttgttgcctctgctgctg
+6316438/1
CCCFFFFFHHHHHJJJJJIJJJJJJJJJJJJJHJJIJJJJJJJJJJJJII
@7332440/1
ctcatacttaatccaatgacatggggaagtcaattgctaatattgccatc
+7332440/1
C@CFFFFFHHHHHJJJJJJJJJJJIJJJJJJJJIJIJJIJJJIJJIJJJJ
@4182168/1
gcaagaagaagtgcattaagcctgtataaaataca
+4182168/1
@@@DFFDAA?CFFGIEBHG:?DFBEC<D4CE<<C<
@7332959/1
gctgttattattttccttctttgcttcaggttcattatcttcgatggctt
+7332959/1
@@@DDDBAHDHBHIIEGGG<IHIIIIC>AA<C@>HGGF4:EFB3DGBEFH
@281318/1
cctgaatccttagaattcaaaaattca
+281318/1
@CCFFFFDDFHF>FEDFHGBDHGI@FH
@5787853/1
gtggatgtagataggctggcctgcttg
+5787853/1
@@@F=ADDDHH<FGB@EGI7FH?E>9F
@1363871/1
ctttgcttctttcttagatctaccagtgcccatggcagcaaatctacttg
+1363871/1
CCCFFFADHHFHBGIGIGIJFEGG@3AEEHHIICCEF?HGIDC>FH<<@B
@2536414/1
cccatgttaaattttttcagaatcatgtgattttttttcctttcaagaat
+2536414/1
@@CADFEFFHHGHIJIIGB@HIIIEFEFH<DHGJIGDBHGHIIGIGGH@F
@5788791/1
tcttaatgatatcagtcagcttacaagccttagtaagcataaatttatgg
+5788791/1
@CCDFDDDDDHHGG@EHIIIIECEHII3?FCGGE9E<FGGHEHIBGCBFG
@4680924/1
ccggtttctcaaaacatggtgctggatgaggaaatttttcataaagaagt
+4680924/1
@@@DBADEHHGBFGGEHDHHFGHIIDHEDHCH@>>BGGGJGI@GGHGEC@
@1889930/1
cattattgactaaggccgatctgaggtc
+1889930/1
@@@DD?D8?:C4F?;:C@GEHH<FE?39
@1890026/1
ctaatttaaaaattgaatagtttttatgaaatgagt
+1890026/1
@@?DDDF:ADDADHIIC>BAFIGHEE9F>DFEEBG:
@2537949/1
cttttttatttttacaaataatccgtgcagtatgttttccaacagtca
+2537949/1
CCCFFFFFGDFBFGGEG>HIGGIIIFH8FH>BFDCE@FGH@HHGA?9D
@3565426/1
tggaaaactgtttatcatagatccgacgacactttttagtaccgg
+3565426/1
@@CFFFDDHF:B?GG<B9:FCCEGH7@CFBDEGFEHIBAHCGGBB
@4681725/1
agaactatttctttaagaatattttggatttcattg
+4681725/1
@@@DDD3BDFFD?E:2ACHI<<E<BHEBHHIIDFHI
@3565895/1
taagattacaattcttaacattttttctttaaacaa
+3565895/1
@CC?DDDDGHHDFFHG@FCDJEGGGGHGEDGCG:BF
@1891478/1
cttctgtcttgaaatctgtagcccaatattgattccagaacttccggcat
+1891478/1
CCCFFFDFHHFHFGHGIIECHGIIJGIIIJGGHGHFGFGHIGH49D<A@G
@8375071/1
ctagacttgtgcaccagctaaagaagacttatctttaaacggcagctttc
+8375071/1
CCCFFFFFHHHHHJJJJJJJJJJJJJJJJJJJJJJJJJJJJJJIJJJJJI
@283697/1
tggaaaactgtttatcatagatccgacgacactttttagta
+283697/1
C@@FDDFDDB?DHJJJJDDH@BHIIDG6EHHIE<DDHAA?D
@8376274/1
gtgattttttattgtatcccaatcaattatgatactgtctccttcaacaa
+8376274/1
CCCFFFFFHHHHHJHJJJJJJJJEHIHIJJJJJJJJJJJJJJIIJJJJJJ
@4186817/1
gctcttcacatactcttgttacaacatatttcaacatgtatccttttggg
+4186817/1
@@@DAFDFGHHFDHGIJJEIJJDHGEHIBIIIIGHEGEEGIJI<FH<BEG
@4186883/1
ctctggctattttagcatggaatgtgatctccaagttgtgaatcaatttc
+4186883/1
@@CFFFFF?DHHFHGJJJJIJEECHG9EIGIGIHH<EE<@FF4DFFEEGI
@285913/1
gtaaaaagattattgtattttcttttagaactctttcaaagagttctgct
+285913/1
@?@FFFFF@>FHHBHEA4AIJI9CEHHEGGHIJCG@>AGHIIE:DGAFHH
@6837407/1
cttggcaacaaacagttgtttttttcctgatatagctctaacttcaatta
+6837407/1
CCCFFFFFHGHHGIHGIIIIJJJJIJJJJIIJJJJJJJIJIIJJJJJIJJ
@1366509/1
caaatctggaggttgatgaggaggctg
+1366509/1
@@@FFFF??DDD;E3AFFEEGGHDE=>
@4187649/1
gcccattattgtgtactatcttcaaagagaaa
+4187649/1
CCCFFFDDDH?DBE@GF<BEFFHI4:A@FGG3
@3566605/1
ctcttcttcaaatccagaattaaaa
+3566605/1
@@<DFFFFH?HFDHIGEG@FGIIFD
@8377364/1
cttcatcatccaagccgtaatgaatggtgttgctttcgcagggtaagtct
+8377364/1
CCCFFFFFHHHHHJJJJIJJJJJJJJJGHHJJJJJJJJJJJJJFHJJIJJ
@5296174/1
gcctgatgctgggaacaagaatgctgttaatgcctccaagcttaacatt
+5296174/1
@7@DFDF>DFHHGIIJ9FGEHEHHH9FAFGHGEHGH?HBDCHFGIIDHC
@2543343/1
ctcttctggaaagcagctcttgcagcattgacactggcgttttggtgggc
+2543343/1
CCCFFFFFGHFHGIIIIHICGHFHIII@GGHJGJHIIBG?FGGHE?BDHC
@2543553/1
ctcgtttcattttgctttgacttctcatttcttgaagtttattttcttta
+2543553/1
@@@?DDADDDFAFHIIEHEFHBGIIII9@BGGGIG<FFGHAEHHIHEIJ<
@847774/1
caatagtacttcttttgtgtgagcattaaatcttaaaatagatacaatgt
+847774/1
@@@DDD;D:?D>8EBEG;F:CHH<EFH@BFCHHIEIIB9?EG<FAD@<F?
@1893265/1
gcgttaacttttggtggctttattatattactcctaattgaagagccttt
+1893265/1
@?@DFFDFHFFFBHEB1CF>CHHGIIIIIFG41?FGGDFDGHIGE@;DFH
@5297694/1
cccttatcaacatacagagcaccaagaaaagcttctaaaagatca
+5297694/1
@????DBDDDGHG9GEGHCGIIIHIIIIIIFC3?D>GC>99B9:F
@7904386/1
cgtcggtacaatgtaatatgagttttctttgttttcaaaggctctaacta
+7904386/1
B@BFFFDDHHHHHHGHHIJJJJIJJIGIJFIDGGGHIGJIJJGIIJJIII
@848545/1
gtgcagggtatgaaactgaacgtgtacacctggtaaagaggtgacaa
+848545/1
@@@FFFFF;CFDBIGHIHCH@;AFAFE<BEEIIBFGCH@CE0:9B@G
@5790725/1
catcttcagaagaactggtagaagaactgctgtaataacga
+5790725/1
@@@?DDF?HH>:DFA>@EEGIDDHAFA?BEBGGG<F>CE@;
@6320958/1
cttcttctatcacatcggaggcaaccaatatgttcgtctcacccatgtta
+6320958/1
CCCFFFFFHHHHHHIIJJIJJIJJGIIJIIIJGIIJHIJJJIJIIJJHIJ
@4187926/1
ggaatcttaaatgcgatactaaaacaggcagaagcatagcatgctggaca
+4187926/1
?<?DDDFDDFDAAHIIGGHGBHGHJ?GHBGG<;:FH@9F<DHIIIJGCH@
@848812/1
cacggcgatactgcaaacaagggatagcactcaagggcacattatgtttt
+848812/1
CCCFFD?DDD<DHIEGGIDIGE<DCBGHGHHEIIEE7@GHDGGGGGGHGI
@286847/1
gaaatctttaggctgcagctcaaccattttatcggccaacatattactga
+286847/1
CCCFFFDFGHHFHGGIJIJIIIGJGDGIDAGIIJJJHHIIIGHGIIIGGG
@5791181/1
gctggatgaggaaatttttcataaagaagtcgaatactgttcttaggaat
+5791181/1
CC@FFFFF>FHHHJJIEFBGHIJJIII>;9CDC;CGC9DBGIGI>FFDFG
@5299028/1
ctctatttcattgtgcattaatctatagaaaattttccaaacagtattta
+5299028/1
CCCFFDDEFDH8CFGE2CHFHGIIJJJJJ<FAHGIIIHIJI9EGFGFGIG
@2546150/1
gctggttgccttaaaacaatatcaagagcttgg
+2546150/1
CC@DDADDFH>FFEE4EHIFHCGF@CE@G9<?G
@3046697/1
atttgggcaggtcttcttgtaacattgcagactctgtacttcctcctcat
+3046697/1
CCCFFFFFHHHBHIIJGGHHBEHGCHHHIJIIJCFGBFHIICHBCGIIDE
@3568193/1
ggcggttgttgccactgctgttgttgaggctgctgtggtc
+3568193/1
@@@DFDFFHH?HHEICHIIG4FA?EGE<@G8?@>DD@F3?
@4189712/1
tgggcttctattagttcatctatattttttaaggaagtaagtgc
+4189712/1
@@@DFFFFDFDFFIHGE<FGGIJJGIHEIIGCGGCGGE<DB?DE
@4685029/1
ttttgaataaaattaaggagtttcggaaacacgtttattattctgatcat
+4685029/1
CCCFFFFFHHHHHJJI@GGIIIIGCHIIIIIIIHIGGGBFIJJJJJJGGE
@2547317/1
gttgctgttgttgctgaggctgctgtggtctctgctgttgttgttgttg
+2547317/1
@B@FFFFFF>FHHJIIIJJIIJII@EGB??FDDEGA3?DEBG90BDDB>
@1369007/1
cagagactcgtccaatcagattgaaaaaaacaag
+1369007/1
@@@DD3AAFHCFFHEE@ADH@<C<AEEGGGGI?3
@5792958/1
cactgaaccaaatcggctccttgaatgaatttttcattcc
+5792958/1
@@@DDD?DBFH=F?<EEFEB@FE9C?@@?BG4CFFEBGH@
@7905177/1
ctgagagtaattcgtcgcgcattctgttgtatatttatgctcacttcacc
+7905177/1
CCCFFFFDHHHHHJIJJJJJJJJJJJIIJIGJIJJJJJJJIJJJJJJJJJ
@1369413/1
gtcagttttaatgcttccaacacgttgaactaaacttggatcagtag
+1369413/1
CCCFFDDFF>DFHEHJJIJIIHGGG3CEHHGHFGIIIFG@<FGG?@B
@3569367/1
ctggttgttgttgaggtggtagttgagtttggt
+3569367/1
@@@FDDFDDHFHHEGIDGH:CHHHIIJCIIIJG
@1895125/1
ctgtacttgaggctgagatgaaggtggtctgctgggttg
+1895125/1
@@@DFFFFHFDHGJJFHIJEHHCH3FFEHGE4CGCF?BD
@7907152/1
cagcaaatctacttgatcctatagtttctcctacggagactgtataccta
+7907152/1
@@CFFFFDHFHHDGBCAC@FIIBEHIIBEHFGGBGB@FDDDB?BDHGEHG
@7907598/1
cttgcattaaatcacatcacattaccatatttctcaaattcagtcttgaa
+7907598/1
CCCFFFFFHHHHHJJJJJJJJJJJJJJJIJJJJJJJJJJJJJJJJJJJJI
@2550388/1
ctcataactaaaacagggttcatgagttcca
+2550388/1
???DDD:;A?DDDDDIDAF3?B:CF9<CFD@
@3047694/1
gttatcaggttttgggtagttgggtaatattttgataacgtgga
+3047694/1
@?@ADADBDBBFFGCE:EC:EHBH@F;EDHIIIG;GGCHG;?DA
@288917/1
ggtggctgcagtttccatatcatattatac
+288917/1
@@@FD83A1CFF>BFGGGHHHH@DHDHAF<
@7338700/1
ctccatactccttgtcttacaggtaccggtctttctcgataatcaagtgt
+7338700/1
CCCFFFFFHHHHHJJJJJJJJJJFHIJJGGHJJIJJJJJJJJJJJIJBFH
@4191824/1
ctttctttttttgttagactgatttgatagagcacggaaggaatttttgc
+4191824/1
CC@FBFFFHAFFF<E@G>@EEHJIJJGGIFBHG>3@GE7DG@G@DHGBGG
@2552047/1
cacaattcaggcactaatgtctcttcaaaatcttcttcatcacgtcgtct
+2552047/1
@@CFFFFDBFFHGDHIIIGIGIII@GHIIIGIIIIFGIIIIIDFDGB@DF
@3570431/1
ctcttcctttttttggatctgaagggcggtccc
+3570431/1
@CCFFDFFGGGAFIGIGGGGBE9FGH<?AF/AE
@2552312/1
ctatgatttagacattactaccaatactttaagagcatttattgcagctt
+2552312/1
@@1BABDBDFF?C@E><FH>HGGGG9DHIGEEEBFHCEG@4DF@<F9BGF
@5306278/1
gctgtattataacatgacctaagagttttattaaagttggatcattagca
+5306278/1
;:?DABDDDFDHFEAEHIGIG>DEH<CHHIGEIACHCGFGG<GEGGHJJG
@8381134/1
agagactcttccaatcagattgaaaaaaacaagttgtataacacaattaa
+8381134/1
@@@FFADDFHGGHDGEFECFCGC>@BEEFGH9B:BDFF>DGDC>9D<?BB
@5306755/1
tttgcctttgttgctgctgtggtggttcttgcctttgcagctgttg
+5306755/1
CCCFFFFFHGAFDGIIJJIE9E<FC1AC<F<FDCGGB<9:BBGF?<
@4192695/1
tgactagatagaagtctaattcagtagggtgagtaatctctgtatcaaca
+4192695/1
@@@FFFFFHGHHFBHGIBABFGIGDH9EG?C@BEEGHGIIGGI<FFC@GA
@5306878/1
cctgggtttaaaatcttcaataacattactcatttctgataggttctgca
+5306878/1
@B@DFFEFHDHGFGGIJDGIGIJGJIIGIGGHEGIEHGIJI9GCEIIIII
@8381535/1
gcactgactgtgtgtaataataatgctgtgacattgtaacattaaaaact
+8381535/1
CCCFFFFFHHHHHHHGIJJJJJJJJJJJHIJJJJJJJJJJJJJJJJJJJI
@5307517/1
gtcctgttggtccattaatataaaatggttcaacttctttggtgtac
+5307517/1
@;@DFAEFHGHDHIIICHHDDHFHEFD?E<EFICHGGIJJCA?DHFI
@2554270/1
gtgaaatctttaggctgcagctcaaccattttatcggccaacatattact
+2554270/1
@@@FFFFFFFGDDGGIJIJFIIJJJG@HGIIHIGF?CGGGGIIIGHI@B?
@4688037/1
gcagtcctgagctggtcttcagtcacccgattctatttcttggtcatcag
+4688037/1
CCCFDFFDFHHGFGHIFGDIJIFGGGHII:FCHGEFHIGGGEHGIIJJGG
@1372482/1
gcctattattggcattccagcatcattactaattttttgcaattgttgag
+1372482/1
@@CDDBFFHHH?AH<DCFJIIJIIJIJIJJICGHIDHEHIA@B>FHGB9B
@5308501/1
ctcattttttctgctaaagcactaccttcagcgggagaccttggctttgc
+5308501/1
@C@DFFFFGHFFHIJI>FGGJGGIJGGJJJDIII8FH6DFFGGGGJIGJC
@6324219/1
attttttttcctttcaagaatatactcccgtgtgatatgatatgggttgc
+6324219/1
CCCFFFFFHHHHHJJJJJJJJJJJJJJJJJIJHIHIJJJJJJJJJJHIJI
@5795888/1
ggcgtttctgtaccactataaatgtaatcggtgg
+5795888/1
@@@DDADFABD>CG4@FH@HCH4CF@FH@EF;EH
@5796040/1
cgctgtgtctctttctttttttgttagactgatttgatagagcacggaag
+5796040/1
@@CFDFFFDHHHHIIIIGJJIGIGIGIDDD@GGGIGIJJIJGFGHGHBEH
@6324978/1
ggctgttgttgccactgctgctgctgcggctgttgttgcctctgctgctg
+6324978/1
@@@DFABDHDHBDBCB<CIEEGCCFHBB8<DA8?FHBB9BBGCG<F8=B@
@7340730/1
ctcgcaacttaggttatgcgaagtacataactttctttgtatctgcatga
+7340730/1
C@CFFFAFHHHHHIIIJJIJIII?FGIJIEGIIIJJJIJDGIIIJIEIII
@2557321/1
cctatacctatttacatgcctagacttgtgcaccagctaaagaa
+2557321/1
@@@DDDDDAHHF8<FGIHEH4FFECHHACD4AC;F3C<9:CB>D
@7341139/1
ggggttgtttccctagactgtggttgagacacttgctggggaggtggacc
+7341139/1
?@@FBDDDHDFHHGJIGIJGHIJIIJIJDFHIIIJJIJJGI=DHBFGGHI
@2558032/1
ggcagctttcctccattagttttcttccaactagtgaaatttgacttaag
+2558032/1
@@BFFDDFFHHHDIG@EBHBGJJJEGIEGGG<FH>FCG<FHIEFGD<F9?
@7911267/1
cactgctgttgttgaggctgctgtggtctctgctgttgctgttgttgctg
+7911267/1
CCCFFFFFHHHHHJJJJJJJIJJHHJHIJJJJJJJJJIIJJGIIIIJJJI
@1373304/1
gttttaattaaaaaattggtgggaggagaaatagtgattctgtagtgat
+1373304/1
?=?DDDDAHB8C?:2AEDGIDIDEFGIE3BD?G4?BBF?FGGAD8??A4
@855055/1
agaacaatgagtaagagcttgcaagaggtaacttctgtcttgaaatctgt
+855055/1
CCCDDEDAH?FF>@CDFEEH3;CC>AB@CEHFGCHH@AHIG@H@<?G94:
@855394/1
accttcagctgagtgagttaaaacagtacatcgcacaacaaacacttggg
+855394/1
@@@FFFFFGHHHHFHIJHJGICHJJIEH?EGBF=GGGGFA=FHHFHIF92
@7912829/1
gccgtaatgaatggtattgctttcgcagggtaagtctttcagtctcatcc
+7912829/1
@@CFDDDFFHHHHGCGHIIGIJJHGIJJJJDFHJBFIIIIJJGGGIIGHI
@4690256/1
cgctcaaacatgcaaatgtgacattattgactaaggccgatctgaggtct
+4690256/1
@CCFFFFFAHHHHIJBEHHJJJJJIJEGJJJJIJGEACDDHHHJIEHGHG
@4197105/1
cacattccattccatgatttattaaacccgatgctagctttcttaaat
+4197105/1
@CC?DDDDFFDHHBGHIEEHHIIG<3CFFGGGGFHHGEDEIIIIIIGG
@1374730/1
tggattttgaataggaaatttgataagtttggttccatcaggaaacgatg
+1374730/1
@@@DDDDDD?FBD3AC:<I?DHFHG?FDGGH?8@FGCHIGFEG@BFHGGF
@7914068/1
gccaatagctgtgggttatatggtgattgatgccattcaactttgcatta
+7914068/1
CCCFFFFFHHHHHJJGHIJJJJJHHIJJJJJJJJJJJJIJJJJJJJJJJJ
@2561107/1
ctccaaccctcttcacttcagcataaactggagtttttcccggaagcacc
+2561107/1
CCCFFFFFHFHHBHGB@DHIGGGIGE4CHEAFGDEG<F@FGHJ>:?/9=8
@293004/1
tatatataagattacaattcttaacattttttctttaaacaaagaacatt
+293004/1
@@CFFF<DHH<CFEHBG@BA9IE<C9CCHHIIGDDEHI9DAE@BB;9?BG
@7914332/1
gattgctttcgctgcggcatgctttgcttctttcttagatctaccagtgc
+7914332/1
CCCFFFFFHHHHHJJJJJJJJJJJJJJIJJJJJJJJJJJJJJJJJJJHIJ
@7914722/1
ctggagctcatcaagcttcggtccgactgatgatttgaggttcttgtgga
+7914722/1
CCCFFFFFHHHHHJJJJGJJJIJJJJJJJIJJGIIJJIJJHIJJJGFGIH
@7914784/1
cctacctcttcctcgccatctgcctattttggaaactatactgtcattaa
+7914784/1
CCCFFFFFHHHHHJJJJJJJJJJJJJJJJJJJJJJJJJJJJJJIJJJJJJ
@2562874/1
ccggtttctcaaaacatggtgctggatgaggaaatttttcataaagaagt
+2562874/1
@@@DBDDDHGHAFBHIGI@F@HFHDHGGGGGGEAH<FGFFECGGHGHHE?
@6327265/1
gccacttctttgaactaagtacagcgaaattcttattcgattgaagtaaa
+6327265/1
@CCFFFFEHGHHHJJJJIIJJIIHJJGIJJJJJJIJJIIFGIIJGHBGHH
@2563024/1
gggcatggcctgcagctccctttttgcagcttcttca
+2563024/1
@CCDDDFDHHFHHIHGGEGH9CGC@HIIJG9F@GGBC
@7916453/1
gctcaatgtaggttaccacatcaacatcgtcatatagcatcaataactct
+7916453/1
CCCFFFFFHFHHHGIJHIGGHICHJGCHHFHIJJIGIIIIJIJJJIIFJJ
@5798827/1
ctgatttttattaacaatagattggttgtaacgattggaaaaataatcag
+5798827/1
@@@DDDDDHHAFHIIEHG4<4CH<;CFEC<EGGG=G<ADGGGII4?BFH<
@7343112/1
tgctagagaagcgaatatagtgttgtttactaatgcagatcttaaatctg
+7343112/1
C@CFFFFFBDFFFHIJJJJGCHIIGFHGIIIGGGGIFIBHHIIGGHGIJG
@5315245/1
gtgatcattaagttcgccgatcttgtacaacattttacatgcag
+5315245/1
?=@BDFFDDHHBA>CFFDE:EHGGCCDH@?C@;FFFEHI9F@DG
@4198262/1
cttaaaacaatgtcaagagcttggattgcctcctgcggaccattagttga
+4198262/1
@CCDDFAEFFHHHHGIHIGIIIG7@CFHHGI>G3?DGBF>HE>DDFFH<B
@6846199/1
cgggacttgaaaagaaagaccttcccactggggtgtatgtcattgagggc
+6846199/1
CCCFFFFFHHHHGIIJJJJJJEIJIIIIGIJJJGEGEGIIIIJJIJJIIJ
@857994/1
tgcaaaagtttgatcaaataaacactatacaagtttggtcaaatatatat
+857994/1
<@@FFDEFDHDHHIJIIJHHHHCGHDHGIIEGGF>GHIFFGG@BHIGICH
@4692235/1
tagaggtgcaggctggccatgttgaatagcttgctgtggt
+4692235/1
@@@DDF=ABFBHAAFEIICHIHEABDHFFHCCHH<FEHG?
@294951/1
ctttcttgtcagcacagaataatcttgtatgatgtctcttttggactaca
+294951/1
@CCFDDDDHHGFHJJJIJJIJFI:ACFFHGFH>@CC@GHEIIIGIEHIII
@5799966/1
ctccttctaacttaatgcaagcttctcttatagc
+5799966/1
CCCFFFFDHFHBFBBFHGGGGGHBHHIII>HEAF
@5800077/1
ctgtaagatctgtgttttgatcgttctctgggtggtcttttgtcaaagct
+5800077/1
@C@FFFFDHGHHHJJJJJJIJJJJJJIJJJIFHGIHGEEB????9F9B;F
@1900927/1
gttgttgccactgctgctgctgcggctgttgttgcctctgctgctgctgg
+1900927/1
@@BDFFFAHHHFHJIGIIIJIJCHGIIJ;FGCGG>GCDE@DF@@@BFHEE
@7344204/1
tacacaaccatttggtatattcatcctctcaaaataaaagaataatagct
+7344204/1
?@@DDDDDFFFDFIIA?F?C@4ACFCH@FFHHIIIICGEGIC>DGDEFCG
@295676/1
catggtttcaatgatttccctgttgaccttacggggaca
+295676/1
<@@=DAD?FBHF?BGHD@FFH@BF@CHIHDBBA>EHGHG
@1901321/1
ttcggcctgatgctgggaacaagaatgctgttaatgcctccaagcttaac
+1901321/1
@@@F?DDFHBHFGIIEI:3CEGIDEEH9<GHIFIFG@GE0BDCAC>GGHG
@7921487/1
cttgaatgaatttttcattcctccatactccttgtcttacaggtaccggt
+7921487/1
CCCFFFFFHHHHHJJJJJJJJJJJJJJJJIJGGGHIIIHIIJJFFHIIJH
@3576086/1
ggtgcatgtaatactttgttgatatcagacatttcttcagggagaatttt
+3576086/1
@@=DDFFFHFHHGEHBHHE3EGGGHHIJIIIIHIGIFHEAFIIIHFGIDG
@7922700/1
gttgaccccatggttgtcgaggaggtccctgttgttccattgcttgaggt
+7922700/1
CCCFFFFFHHHHHHIJIIIJJJJJIGIJJJJJJJJJJJJJIJJJJJHIIG
@859564/1
ggccttcaagatagaacccaattctggcccaagaggagagcttttattga
+859564/1
@CCFFFF?F?CAFGIJIEIIIIJGICCGHFHJFHGIGHCFGE>GHIBCDF
@4692618/1
cacgtcgtctttttttaccaaaccggtattttccccttggcaacaaacag
+4692618/1
@@CFFFFFHHHHGCGHIBGGJIGIGG6@GEGGGGF;FGIFGIGGIGHDAE
@7923201/1
gtccaatcagattgaaaaaaacaagttgtataacacaattaaaaagtaat
+7923201/1
@@CFFFFFHHHHHJJJJJJJJJJJJHIJIIJJJIJJJJJJJJJJJJFGIJ
@4201199/1
gtacgactaagtgagcacactaaatcaccacagacctgttctaactt
+4201199/1
CCCFFFFFHHHFHGIDIGIIGEGGHIGIJJID;3CGCGFHCG<>GGC
@3055803/1
gtagcatttggaggactgtcagatggttttggagaattatcaa
+3055803/1
@@@DADFDHDDBD@A;CDIHAHCHEEEHEGGIEG;FEGGIDG@
@4201745/1
gtactatcatcagctggtgtagaattacagaataactcatgaatgctttc
+4201745/1
CC@FFFFFGGHHHJIJFFHGHICJHIEIIGIJEHEBEHJBFIH<?B??B@
@8387548/1
gtccttttatcataatgagatcaagtttttttcgaatcaaatgaagctgt
+8387548/1
CCCFFFFFHHHHHJJJJJJJJJJJJJJJJJJJJJJJJJJJJJJJJJJJJC
@3056226/1
gttgagtttggtgggtaggggttgtttccctagactgtggttgagacact
+3056226/1
BB@DDDD;FBHFHIGEEAGGE8:EAAEGH@>AGGHEBBDEFGHJIGG9=7
@5320812/1
gttcttcttcttgcaaaggatgtggaggataatttctccaaacattctgc
+5320812/1
@@@FFFFFHGFBHDGAHIJIGICE@HGGIIGEEC9@FHBBDFGGHCH4??
@8387911/1
cctagcacggaaagcagcgagatgagcataataggtaggtgcagggtatg
+8387911/1
@?@DB>DDHDHGAFEDGEGGHGIIIIIIIIIIGII?FGHDFGGEGHFGHH
@7345255/1
gcgcattctgttgtatatttatgctcacttcaccaacattcatgaataat
+7345255/1
CCCFFFFFHHHHHJJJJJJJJJJJJJIJJJJJJJJJJJJJJJJJIJJJJJ
@2571082/1
ctccagctaaggctgtatcatcaacttctaaaggtttccaataaacacct
+2571082/1
?@?DD??DFFDHH9FAGHJGIJGBHEHHED@EFG?D?EGII<AFBD9@D3
@7926942/1
gtagaattacagaataactcatgaatgctttctaatgtttcttcatttaa
+7926942/1
CCCFFFFFHGDHHIJJIIIIJJIGHIJGHIIJIJGHHGHGIJJIJJIIFI
@5802671/1
ctcacttcaccaacattcatgaataatggaaaatcacatagctt
+5802671/1
@@@FDDDD?CDFHA@ED<IIIHHGIJDH?GEHGG?FFA>C<B4<
@6330940/1
ctcttcttcaaatccagaattaaaagcttcttttccaattggttctaaat
+6330940/1
?@@DFFFFGGHHHJJGIJIGIIIIGIIJJJJJIJHHGEHIIIGHIJIJJI
@7927403/1
ccaagatcagccgtgtttggtagaagcaggatgacacttaggtcgtgcat
+7927403/1
CCCFFFFFHHHHHGHHIJJJIJJJJJJJJJGHIJJJJJJJJJGHJGHJJI
@1903470/1
ggattttgaataggaaatttgataa
+1903470/1
@@?DDBBFHFF>D@EE>FCHHCFBC
@6331234/1
ctaaaatattgttcaagttcacgaggagtattcttggaaacaattttata
+6331234/1
CCCFFFFFHHHHHJJJJIJJJJJJJJJJHGHJJJJJIJJJJJIJJJJJIJ
@5803063/1
tgtggttcttcagtatgcatattaagttcttttcatgattatatatatga
+5803063/1
@B?DDFFFHHHHFGGIIJJJJJIJIIHGHGHIJJIJF?FIIIGGGIIIII
@1903920/1
tatatataagattacaattcttaacattttttctttaaacaaagaacatt
+1903920/1
CCCFFFFFDHHFFGIIIIJJJJGIGGIJJIJIIJJJIJJJJIIIGIIIJI
@4694511/1
gcttgtctaacttgaccaacggtaaaagcaggagg
+4694511/1
CCCF@DEDDFFFDE<FFHD1CG?EH>D@C9GGE7C
@7928510/1
cggtctcaacaagttccgttttttggagaggcaactcaggataactatag
+7928510/1
@CCFFFFFHHDHHGGIIIHEHIJJJJGGHIJJJJJIJJJIJIJJIIIIJ=
@1379160/1
caattatgaagttctagtgcttgtttttcaggtcatggcag
+1379160/1
@@@DDD>DHBHAFH>C@E?HFHG<EG3CGEGG?9?EE3EFA
@4203492/1
ccacttttatgaatgattttgatccaaccttctggtagcatttcaaaatg
+4203492/1
CC@FFDFADDHDFGHEAC<HGGEGJBIGIIHEGGGCEGGGCGGIEIIIII
@4203543/1
agactgtatacctaaaagtgggttcatgaat
+4203543/1
@@@FFD;DH?FHHDE>BBE?EH:EB9E?AFA
@6849770/1
gctgctaaatcttcaagtacatagtacataactttagctgtcgtctttct
+6849770/1
CCCFFFFFHHHHHJJJJHJJIJJJJJJJJJJJJJJJJJJJJJJJJJJJJJ
@3057401/1
ctttgtttttactcctttttcaaaaccttcttccagcatagcttcaattt
+3057401/1
CCCFFDFFGHHGHJIJJIJJJIJJJJIJIJJJJJJJIIJIIJJJJJIJIJ
@6850710/1
attttttattgtatcccaatcaattatgatactgtctccttcaacaatcg
+6850710/1
;?@D?A@DDFFFFGDGHGHIGHDGGIDECD?FHG?DFEGEGIGGHGFGCG
@4696259/1
ctgccatttagtacactgctttttccttctccagctagttgatctttcat
+4696259/1
CCCFFFFFHHHGFIIJIJIJIJJJJJGJJIJJJJIJHIHIJJGJGHIIJI
@8390703/1
ataaaatacaaggaagacagacagcctgcctccaaagagaagctggaaca
+8390703/1
CCCFFFFFHHHHHJJJJJJJJJJJJJJJJJJJJJJJJJJJJJJJJJJJJJ
@7931879/1
ctctgcagggaacggcgacataggtgtctgctcttcacatactcttgtta
+7931879/1
CCCFFFFFHHHHHJJJJJJJJJJHHJJIJJJJJJJJJJJJJJJJJJJJJJ
@6333080/1
catgaggtgaaattattggtatttcttttttccaaattgcctctccattc
+6333080/1
@C@DFFFFDHAAFEEGGGGAFHHIGIDHCHGGGAHDGGA@FFHI@;DGHD
@7933173/1
agctggttgccttaaaacaatgtcaagagcttggattgcctcctgcggac
+7933173/1
@BCFFFFFGFHHHJJJJJJJJJHJJGIIJJJJJJJJJGGIIIJJIIJIIJ
@2575220/1
gcagaggaacgagaaccaatttcttttttaaaataatc
+2575220/1
@@@DDB1=CCF:F<??FE=G9<CDG>G@GE>??B<99?
@3060054/1
gctccctccacctgaactagttcatatttcggagtcgtccctcttctgga
+3060054/1
@@@FDDEFHFHDDEDGED<EBCE<9CF@H>@EF?C@:BGE?FGFBGHIIG
@8392105/1
tgattgatgtcccaatggtccacacctttgtcaccactatattcaccaac
+8392105/1
CCCFFFFFHHHHHJJJJIIIIJJJJJJJJIIIIJJJJJJJJJJJJJJJHJ
@7347952/1
cgctgtgtctctttctttttttgttagactgatttgatagagcacggaag
+7347952/1
CCCFFFFEHGHHHJHIJJJJJJJJJJJJJJJIJJJJJJJJJJIIJIJHHI
@300041/1
ctgctgggttgctggtcaccgggttgttgcctaacaggaggtgcactggt
+300041/1
B@@FDFFDDHHHHFIGHIJICHIEGFFCHHHEG@GGHGGGICGHIIGGGD
@2576830/1
cactgagttagaataccaacctgaatttcagcaattttcttaatggatgc
+2576830/1
CCCFFFFDHHFGFGIJJGIIJJGJIJJJJJJJIJGJIFGHIJJCIGIIJF
@1905610/1
ctaattgtaaaaatgttatccatttttgggttaataacgccaacaaatgg
+1905610/1
CCCDFFFFHGHHHIGHIJJIIIJJJIJJG8FFHIJJJGGGHIIJGDGHGI
@3580150/1
gctagctttcttaaatctgcttctctaatcatctgattagtagtaa
+3580150/1
@@@DDEDDFAAADE>DHC@44AHHIDIIIIIICGIHGHBH?:ECF4
@5333091/1
tttgccaaatacttcaactgtgactctaactcttcttccatccgctagtt
+5333091/1
@@<DDFFFFBFFAAEBFGFE<CEH>FADH@FHHIHGAGHHGGGGDFGG39
@7349059/1
tctgtcttgaaatctgtagcccaatatagattccagaacttccggcataa
+7349059/1
CCCFFFFFHHHHHJJJIJJJJJJJJJJJJJJJJJJJJJJJJJJJJJJJJJ
@7936662/1
ttcataattcataacgtcattagcagagctcgctactaaggccttca
+7936662/1
CCCFFFFFHHHHHJJJGHJJJJJJJJJJJJJJJJJJJJJJJIJJJJI
@1906066/1
tgcacattgcagttgctatcatacattcttaatatctgtgtattaagcct
+1906066/1
@C<DDDDFDDFFDEAHGHGEGGHIGGB@E4?D>@?EHID9:E<E>9B4BD
@7349426/1
accggaggaatttgtttgtgattttttattgtatcccaatcaattatgat
+7349426/1
@CCFFFFFHHHHHJHIJJHIHJJJJJJJJJIIHIJJJJJJJJJJJJJJJJ
@7349582/1
gtgcaggctggccatgttgaatagcttgctgtggtggtacagcacccggt
+7349582/1
CCCFFFFFHHHHHJJJIJJJJJJJJJJJJJJJJJHHJIIJJJJJJJJJJA
@7349732/1
gccacatcaatgttaaggaatggtttccaaccaataattgcagactggaa
+7349732/1
CCCFFFFFHHHHHJIJIJJJJJJHHIJJJJJJJJJJJJJJJJJJJIJJJJ
@1382098/1
cggcaatatgtttggcttgctgttttgtagaagccttaccttcagctgag
+1382098/1
B@BFFFFFHHHGD@HIIGEGGIHIIIGECHBBEGHIIIGIIIJIJIGHGC
@1382217/1
ctgttaatgctccagggctatgtgcacgcttatcctcaaaaagatgtctt
+1382217/1
@@@DD?BDHHHHHGGGACGFGH?<CEHG@8FAEEGGHE3BAHHGDDAGEG
@7938388/1
tgtaacgattggaaaaataatcagaataagaacggtattgctctgcaggg
+7938388/1
CCBFFFFFHHHHHJJJJJJJJJJJJJJJJJJJJJJGHJJJJJJJJJJJJJ
@5806492/1
gtaaaacgtaagtggaagcataagctcccaattctttggtgataagaact
+5806492/1
@?<DBD3AADFF<BFH@>DGHEHEF93EG>FGFHGEGFB:BB??<?BCHC
@1382914/1
tcagataatcccatatcattgagacattaacttgcgtagcatactttatc
+1382914/1
CCCFFFFFHGFHHIJIJIIGH@EBHGHG<ABHIEBH?DA1DGH@@FECHH
@6852845/1
cctagaatcccacatggcaggaagttttctcg
+6852845/1
<@@DDDDDH3DBDGEHIGHDG@;FABBG<EDF
@5806992/1
gacactttgatgttgtaaggtgctgaggcaagtgttgggattttgaccat
+5806992/1
@@@FFFEDBDBHGIEGIE9<:<C@E<FE=CFHBFGCH=F3DHHIHF@B?B
@5334562/1
ctttaatgaaattatctggagctcatcaagcttcggtc
+5334562/1
@@@FDFFF<HFHHIIIIC<?EH>HDEG>HFAFEGGE;G
@4698151/1
ctgctgctttaaaatcaagatcaactaattctaatatttctttaaat
+4698151/1
@@CFFFDEHHHH?EF3EGGIGFIAFHHGFH9FHCDGEAG9DH9@?:C
@2578918/1
gcttctgcttccgttccaccctttctgctgcgatctttgccatagcatag
+2578918/1
CC@FFFFDHHBFDGICHIIHHGIGID>F>GHJ6?DEFHIHIIGGGGG@DE
@7940410/1
cttggcagtaacaagattttcacatggctgcccctttattatccctttca
+7940410/1
@@@DDDDD?CFDFIIE?CEHEGG@FHGBFHIICFDHIEGGIGGAHHGIGI
@4698796/1
ctccacctgaactagttcatatttcggagtcgtccctcttctggaaagca
+4698796/1
CCCFFFFFHHGHHEHIJGHE<EHIJJGIIEHGI?GHIJJJGJIHGIGEI>
@6336388/1
ggcttctattagttcatctatattttttaaggaagtaagtgcaggggaac
+6336388/1
@C@DDFFDFHDFCGGGJJJJIIJJJJJJJJJJIIGHGIIIGIIIIJJJJJ
@7941945/1
ggaaataagaaagcaagagaaggaagtgaggtacacagttgcagtcctga
+7941945/1
BCBFFFFFHHHHHJJJJJJJJJJIJJFHIJJFHIJJJJIIJJJJIJJJJG
@4699720/1
cttgcttgtggaaaaccaccacaaatccacttggaaaactgtttatcata
+4699720/1
?@@FFFDFBDD:DHDFFEHGGIIGE>3EGG@<<DCGCGHEGD<F<FGEGH
@2581451/1
ctgggaatcctttgtgagccacatcaatgttaaggaatggtttccaacca
+2581451/1
@@@FFDFDHHDFHJGEEAFGGGGIFHGEHGGEHIIJJ>FBGEIGICD>FE
@5809125/1
tctaaattgtcatcaagctctccccttccatgcaataaacggcatgtctc
+5809125/1
@@@FDFFFFDDFFCIIFIGIIHHIIBGEFHFGGGHGEHGGHBHG6DHGBB
@302757/1
tctctttctttttttgttagactgatttgatagagcacggaaggtgga
+302757/1
@@@DDD<DAF?DFGBGFGHG@>G??CCFG<A@F>F4BFA6@CD=.81.
@5810133/1
tgttgttccattgcttgaggtctggtaattggagcggctt
+5810133/1
BBBDDDDFHFFDHJJJIGADCACFGHII@GCCDAFGIJJG
@4210176/1
tccgacgacactttttagtaccgggcttactaagggagttttc
+4210176/1
???DDDD1@?D<?DAE3?:?CEDDDADCDDDCCE@CDACC9=A
@6854764/1
tccatttccaattatttcctttttctgacatcttcttggtaacaagtatt
+6854764/1
CCCFFFFFHHHHHJJJJJJJJJJJJJJJJJJJJJJJJJJGHIJJJJHIJJ
@7352044/1
ctctccaaaattgtaaatccaggaacttcccagtcatcaggaataaagtc
+7352044/1
CCCFFFDFHHHHHHIJJJJJJJJJJJJJJJJJJIJJJJJJJJJJJJJJII
@7945652/1
gcactgttttcaccggaggaatttgtttgtgattttttattgtatcccaa
+7945652/1
CCCFFFFFHHHHHJJJIJJHJJJJJHIJJHIHIJJJJJJJJJIIJJJJJJ
@5339524/1
accgacttaaacaaattgattccaagcttatcaggatcctacctctcacc
+5339524/1
@@@DDD@?ADFDHHH9B?H4<CE9E3C<B@EE9C>G?;@9BDGF@9;BGA
@4701459/1
ctaacctgttcttcttgaagttggttcagctgtagtctgtctgc
+4701459/1
@@@BDDFFDFHHFIDEG>C9?HBHCGHGG<H3?FH49E?<FAFG
@2583818/1
gccgtaatgaatggtgttgctttcgcaggg
+2583818/1
@@@DFDDDFBDDA>AFHIGHIJJGCGBFFE
@5340035/1
ctgttgttgttgttgaccccatggttgtcgaggaggtccctgttgttcca
+5340035/1
@@@DDFDFHDHHBFG?FEAFHGGIHIIFGHIJFDGGFGDF9BFHCG2=B=
@5812707/1
gtggctttattatattactcctaattgaagagccttttcccaaaatcata
+5812707/1
@?@DFAADDDDFFIIIGIGIGGIIDDGGGID3FFH4CFB@?DF>BFEG@A
@6856399/1
ccagtgctaagtattgtaaacctctcaaatgtgtaaagtgaagacaatta
+6856399/1
CCCFFFFFHHHHHJJJIJJJJJJJJJJJJJJHIIIJJJIIJJJJJJIJJJ
@6856431/1
gctcaaacatgcaaatgtgacattattgactaaggccgatctgaggtctg
+6856431/1
@;?DADDA=CBHFDFHBFHIDGFHEBAFHIIDIFIHEEAFEGCECGDFA@
@2584539/1
cttaatcatacaataattagcttaa
+2584539/1
@<@DD<BDDFDFABBG4?FAEHEC@
@7353593/1
ttgataacgtggatgtagataggctggcctgcttgtggaaaaccaccaca
+7353593/1
CCCFFFFFHHHHHJJIJJJJJJJJJJJJJJJJJJJGIJGIJJJJIJJJJI
@4212422/1
gttttgtagaagccttaccttcagctgagtgag
+4212422/1
C@CFFFFBFAFHFDGBEEGCGGIIHB3CC4CHH
@3064931/1
tctcatttgaaaacgtggatctccaagg
+3064931/1
@??DDDBD<:DFHDF;DBHGGGHDHHE7
@4212860/1
ggcatgctttgcttctttcttagatctaccagtgcccatggca
+4212860/1
@@@D??DDDHFBAHIGEE<CF>H?AF<?FHFG<CEEE3?CFEH
@5341105/1
gtcgtccctcttctggaaagcagctcttgc
+5341105/1
=1?B:A1A?D3<2?FEB@B?A;C99ACA3B
@5815318/1
gctttttgttatctccagcaggtgggtgagtaacatcagctccgagaaat
+5815318/1
@@<DDDDDADHFHHEHGIIGHC:AFG?F;DF?C@DCB4?FBGII6@A0BF
@7950651/1
gctggtcaccgggttgttgcctaacaggaggtgcactggttacagg
+7950651/1
CCCFDEEDFHHFDCGGHIIHIIEHIIJIHHIBDGIJJGDHIIJGHI
@3585072/1
ctcgcaacttaggttatgcgaagtacataactttctttgtatctgc
+3585072/1
@@@DDA?DHF?<DE>GBBHHC:CEDHIIEIIFIIIBABB<D>FEGH
@2587687/1
ctctaattaagtaaaaactataaaa
+2587687/1
@@@DDD>DFHDDAEG42C?CA4:CE
@3585515/1
ctctacctgatctggaccagtggcgtatttac
+3585515/1
@B?DFFABFHHFGJIGHJJJEGIEH:FHGIIJ
@1913159/1
ctccttgaacaaatttacctaaagcaacaacacaattgtcggc
+1913159/1
@@@DFFFDFHFBHGBGIGIIDGGGIIIIJEGG7FGCEE@GG06
@5816580/1
ctatttccatccagtcacccttatctttatcatcttcttcattggctgaa
+5816580/1
@C@FDDFAFFHFFIGGGHIGIIJJJG@EDE>HIEHGHHHGCHEI@FA;G@
@4213299/1
ctgttcttcttgaagttggttcagctgtagtctgtctgcatctgtatatg
+4213299/1
CCCFFFFFFFFHHIEIIJJ@BCEDHIIGIIHIIGGGGEIDGDHGFGIIIJ
@4703808/1
agcgaaattcttattcgattgaagtaaattgtaaaatgctaatatcctaa
+4703808/1
;@@DDFFDHFGHGBHIJEI@AHFCFH@AC<FDH@F@B?FEHIEEIEAHI@
@1387528/1
catctcgatacaaaataattctatgaggcttgtagccaccggtact
+1387528/1
CCCFFDDEAH@FF@FIJGJGGHEHFGHBFCC>HEHHIEEGII86@F
@2589650/1
gttgctttcgcagggtaagtctttcagtctcatccacattttatgtgctg
+2589650/1
B@@FFFFFHFGHGIJGIIJEHGIBBHIFGGIIJEH@FFGI<F<@49BGGF
@1387572/1
ctctaattaagtaaaaactataaaaataataggctttttaa
+1387572/1
@@CDDEFFFDFFAGG<@EHIGGGIDGFHIEI@>DEGG9DGE
@7953582/1
tggagctcatcaagcttcggtccgactgatgatttgaggttcttgtggaa
+7953582/1
@B@FDBEFGHHFHIJJJJJJIIIJJJIJJJJJJJJJFGIDFFHIJDHIIJ
@7953600/1
cttaactttagtgaactggtcatcaactgagaggccaaactccttcaggc
+7953600/1
BCCFFFFFHHHHHJJJJJJJJJJJJJJJJJJJJJJJJJJJJJJJJJJJJJ
@2590210/1
tgatttttaatttcccagcacctccatcagaagaatcagatgtttc
+2590210/1
@@@FFFFFGHBBHFCCBB9FGEEHCHICFEHGIIGIGHGH@DFD@G
@1914766/1
cttgtttcatactttttgcaattactcttttttgatgatctagttgagga
+1914766/1
@?@DFBDDDHBHAG@FFHHHEHIGCDCEEHG3CCA>@ECBDFC??BA9?<
@2590911/1
gtccaaaatcagagctagaacatctattgttggaaaaatcaggggaa
+2590911/1
@@@DDDFDHFGFFGGIJIIFFHFHIIIJJHCHGFGG@HI>BDBED@D
@874929/1
gttgggtaatattttgataacgtggatgtagataggctgg
+874929/1
B@@FFD;?FFHFBHGHGGG@HEECBB@EFFII4?ECGEG>
@2591200/1
atagtatctgatttgttgtttattagggtagcatttggaggact
+2591200/1
@@@?BBDDFDF>DGIAEEDGD<@FEG>3C>BFHIEHGEEGI1BD
@5343093/1
acatctactgtggtaccagctggtatatttcc
+5343093/1
@@CAFFDD>FAD>CHIGAFHIEIGB@HEGGGI
@7954885/1
caatgtttctagcctttcataattcataacgtcattagcagagctcgcta
+7954885/1
@@@DD:DDDFBDF@EHGEGHIIGIIIIGIEGFCCCFC?GIAHHEHHGGGG
@5818387/1
atcctcttcttcaaatccagaattaaaagcttcttttccaattggttcta
+5818387/1
@@?DFFFDHHGHHJICHIJJEHIICHGGHIJIGEHGJJJJ@DBD@DEHEI
@1388454/1
cgggcttactaagggagttttcttgatcattttcgtttacccagagagga
+1388454/1
@@@DDDDDFHHHFBEBFAA@HFHIGGIIGCG9GCHHGIII@F?GAG;FGB
@307045/1
cattgcttgaggtctggtaattggagcgg
+307045/1
@@@?DDDAHFDF?EFHB2CIII<FC>F@6
@5819358/1
tttcacgttcataaggtctcatttgaaaacgtggatctccaaggtctcct
+5819358/1
CC@FFFFDHGHHHJIIDGHHJIIJIJIIGH6AFHDHIHHGIHJJFHGGHG
@307601/1
gctgctgctgcggctgttgttgcctctgctgctgctgctgctgag
+307601/1
@@@DDFDFDHHHGIIBEH49CBFF>CGGHGIFIBG>GGCHAB?82
@7958565/1
ctgtattataacatgacctaagagttttattaaagttggatcattagcag
+7958565/1
@CCDDFFFFGHHFGIIJIJJGFHHHHHIJJIIJJJFGIIGHIJJJIIIIG
@7958568/1
tctggagctcatcaagcttcggtccgactgatgatttgaggttcttgtgg
+7958568/1
@@@BDFDDDFDDHEHHGHIIIGFHIGEHEG<DHFHGHCEEGDHGDFHGBB
@4216682/1
ctcatcaagcttcggtccgactgatgatttgaggttcttgtggaattgtg
+4216682/1
CCCFFFAEHDFHFIGEGHFEHIFCFEF@FGIGGIJFEGGG<?FHGGGGG>
@4216764/1
atgggatttgtgaagctgaatttttagaaaggcaattaatattattttta
+4216764/1
B@@DFDAEHHHHHIIIJJI<DHHIDIGCIDHD;BEGIJFGCIJIJJ>GG@
@4217112/1
ctttaaagtaaacagcaacagtata
+4217112/1
CCCFDFAACF?BHI<BHHJJGABFC
@1916907/1
gactgcattaaaatccgaatcctttaatgaaattatctggagctcatcaa
+1916907/1
CC@FFFFFHHHGHJJJIEGDGIIIJJJIJJIJIGIJIIEIHH<FHGIJFB
@3587906/1
gggcaccatgacgatagctttattctcattaaggaattccggttt
+3587906/1
CCCF@DDDFHDDHG7:CBHAHGGHIIGID>D>FHGIDDHGD@?08
@878752/1
actgctgctgctgcggctgttgttgcctctgctgctgctggg
+878752/1
??:AD4DA>CCDHGGDF@E?@F:CBFGHGH@EFCG?DC33BB
@879042/1
gtggttggatataattcccttcagcattataaggaaaaggcactgactgt
+879042/1
B@CFFFFFHHGHGJJJJGIIIJIEJIJJJJJIIFJGIJJIBHJIGIIJIH
@6860651/1
atacgatctggtttacaattagaatttataagtgttgcggttaaaccaa
+6860651/1
<@@DD;DDDD42CBEGFFIICFH<CHEBFHFBEEFF;EA6FFFFIIBFF
@4218688/1
ggttgagacacttgctggggaggtggacctctttgtgcccatggagtttg
+4218688/1
B@BDDFEDHDFHHJJJIGDGFHH8CF3CGHHGHB@DACGGI>GHCG9=CB
@880160/1
ctcatacgactctaattgtaaaaatgttatccatttttgggttaataacg
+880160/1
@@CFDDA>FHHHAFHIIJHIIIIIIJI@<?C<FEHGCEGG<?DFHGGIAF
@1391902/1
ctgctgctgaggcggttgttgccact
+1391902/1
@@@DDADDH?F??18?CG:C;9?DB>
@7358391/1
cgtgatacgatgtaatattgaaggcaataaagtaaccttcaacatataaa
+7358391/1
CCBFFFFFHHHHHIJJJJJJJJJJJJJJJJJJGHIJJJJJJJJJJJJJJI
@880365/1
tgcagggaattctaagagggtacacaattcaggcactaatgtctcttcaa
+880365/1
@@CFFFFDDFDHHIEGGHEIA@EGGEHGCGEIIB@FCEIGGG@@40?D9F
@881373/1
ctttctcgataatcaagtgttggtgcattcataattcgggccttaacttt
+881373/1
@@@FFFFFHDFHFHGGIJJJECH:CFGCHHEDGHGGIHCHFGAHEHIEIH
@3067811/1
gtatattcatcctctcaaaataaaagaataatagctagctagaatatcaa
+3067811/1
@CCDDFDEDFBHFIIJIIJEEED>EG=HEGH@<EFHIFIJIGDF??FICI
@2597424/1
gggcttactaagggagttttcttgatcattttcgtttacccagagaggaa
+2597424/1
CCCFFFFFHDFHHDEGCFHGHIJIEHEHHIII>EFEHGF@FF?;FEGF@B
@6342271/1
ttgtgaatcaatttcaggatacgatctggtttacaattagaatttataag
+6342271/1
@@<DDDBDBFDH<E>EFAE@ECEHGHIID2?EFH@91?G>BF>D<DAE<B
@8401785/1
cttttaacactctttgatggaatttcataaacaactttcaaatccttaat
+8401785/1
@BCFFFFFHHHHHJJJJJJJJJJIJJJJIIIIJIJIJJJIJJJJJJJIIJ
@883749/1
tggagacatgactacacaaccatttggtatattcatcctcttaaaataaa
+883749/1
@@@FDDFFHDFDFIIJI@A;@AFHGC9A<F@EFCIGIFCD?FGEGIIIID
@7360756/1
gcatcctttgctcttgaggaagttggtgtagaggtgcaggctggccatgt
+7360756/1
CCCFFFFFHGHHHJJJJJIJJJIJJJCAAFHIJJGHJJJIJJJJJJGJII
@884029/1
tccttttatcataatgagatcaagtttttttcga
+884029/1
CCCFFFFFHHGFFHIDBGHIGI@DHHIIIIIJJD
@7960048/1
ctctgcactgtgacagtcttcaagcactgagttagaataccaacctgaat
+7960048/1
CCCFFFFFHHHHGJJJFIIJJJJJJJJJJJJIIGIJJJJJGIJJJJJJJI
@884584/1
aattaagtaaaaactataaaaataata
+884584/1
@<@DDDBD8FFDFEGI@9EC9<?H@BF
@3590756/1
ctctaaatgaataatgcagcgatgattcc
+3590756/1
C@CFFDDFGHG<D@FH>4AGHAEHDC@EH
@886801/1
cttgtcttccaccctttttttttgttccttttt
+886801/1
??@DBD;DFHF?:CB?EEEEEGBDGGGII@G9@
@8402131/1
gttacaacatatttcaacatgtatccttttgggcggtaccatggtataac
+8402131/1
CCCFFFFFHHHHHJJJIJJJIJIJIJJJJJIIJJJIGHIJJJJJHIJJJJ
@887442/1
gtatatataagattacaattcttaacat
+887442/1
@@@DDDDFGBFBB@@GB:C@F@ACEHG9
@3591713/1
gtcagattgtagttaagcatggacaaggactgcatcttcttattatatca
+3591713/1
<@@DADD?FB<CFD9GBFFAAEEGCHEEBDH99EBF<?D9@FDGBDBBBF
@7963063/1
gcgatactaaaacaggcagaagcatagcatgctggacaatatcgcacata
+7963063/1
CCCFFFFFHHHHHJJJJJJJJJJJJJJJJJJJJJJJJJJJJJJJJIJJJJ
@6862137/1
tgtatatactcctaacttttaagtttttaaatcttttatgaat
+6862137/1
??=BD?D:DAFFFIBFGA<<C@:F?<FF3ACBEDH9?EFGEE?
@6862160/1
cgtacgctcaaacatgcaaatgtgacattattgactaaggccgatctgag
+6862160/1
CC@FDAFFGHDHDBGEEGHIGHFEHGHIDHIIGIIGIIGGGHEAGGHECH
@5348061/1
cttcacttcagcataaactggcgtttttcccggaagcacca
+5348061/1
@@@=ABB?FF?>FG@FGGIGG3E8FHIIGGI<FG>@GHBEG
@5348401/1
cacaagaaaaaaggttcttttacccccttcagaatataatagtttcaatt
+5348401/1
@<?DD?DD?FA:11<CGHEBHICHICHAEHAEE<G@F@HG@4?DHCG<FH
@5825228/1
gctggtgatcaaaactaaatgcgatgtcttcc
+5825228/1
@@@DDDDD4CA:<ABE<B<<H9FFHE;<A?:?
@2601600/1
ggtgtacagaaatatttcggcttctgcttccgttccaccctttctgctgc
+2601600/1
?@=DADDFGDHFHFGGGCGGEBF@EE9FCFGG?@F;??C@;GGGEHAGEE
@3073132/1
attggttttcaactgactctgtcgttggttcagattctattggtttgttt
+3073132/1
@CCFFBDDD<FHHIJ@FGHIEIGHFBHIFHIGH>DGGGAFIIB?FGC8EG
@1920089/1
gtcttttgtcaaagctactccttggcccatttaa
+1920089/1
@@@DDDD<F4=::<EFGHIIDII@?A<A@FHI<?
@4710615/1
cggtattatggttttcttcagcatcagacgtattagagcatagatcagaa
+4710615/1
=@@==ADDHHFCFHHJICF9IEH4AGCBGGFAEFDHIB4::?:DHHII3B
@4710694/1
ctcatcttgtaatttagcacattcatctttgctgaggtttgtatctgttg
+4710694/1
;@@D7?DDHCDBDGH@H@F>3:C?H4A<EHGDECHHD:?9C8D4?B<FGG
@4710916/1
gtagctttggtggtggcagaaccctac
+4710916/1
@@@FFFF?FHCFHCFBHGIGG9AEGHG
@4221991/1
tcctaacgttatcaggttttgggtagttgggtaatattttgataacgtgg
+4221991/1
CCCFFFFFCFAHHJJJE@HHIIGGIEEHIJJ?CGI@@CHIIIIIG<DBGH
@7365113/1
ctcgagtctattatctcttggacaagttgttatattagtcactttatatg
+7365113/1
CCCFFFDDHFHHHJJJJJJJJJJJJJJJJGHHIIIJJIGHIIJJIJJIJI
@4222417/1
aaaatataactatcactgcttttttagttttataggttccttaatcatac
+4222417/1
@@@DDFFFGGDFHHGHGG3CDBHHGIIEGIGHGEEE9CBFCAFGG@GHG>
@312594/1
cttatcagtaatctcgaatctattatctcttggacaagttgttatattag
+312594/1
C@@FFFDA:<AFHIGAGBEG<CF@AB<CCEEB<BDEEEC<DCB?FGIDG4
@7964105/1
ctgatttgttgtttattagggtagcatttggaggactgtcagatggtttt
+7964105/1
@<?DDADDCDFFDGHIII@<AACFDHEHDHHIGGEDDHIDDH@G@F9BFD
@893612/1
atgagtgttacttctcatcctaggacgtccacctcgaac
+893612/1
??11B=BA?4=C?FGGDCIG>EC3FGG:C?19C8??:B9
@5826297/1
ctgtcttgaaatctgtagcccaatatagattcc
+5826297/1
@?@ADDD?ADHDHD<CCFG<E93CAD><DHIA4
@4223220/1
cgtcctcctgccactcatcataatgaacaata
+4223220/1
@@@FFDDF>3?D>FHHGIC@EF>CBHAHF9F4
@5827318/1
cttcaacatataaactgcagggaattctaagagggtacac
+5827318/1
C@@FADEDBDFB:CGE@GGE@@FCG>CDHGG3EBF@CGDC
@3594220/1
aggaaatcgatttttgaaacacctctgtcgaacagcttccacagcttgt
+3594220/1
@?@DDF?DGGHGFEIIIGGGICGGHEF@GGICHAFGIGIII<9BBGA9?
@5349733/1
gttaaaccaagaacatgtggcctatcctctggagg
+5349733/1
??<7B4D8DABHDGB9@@EECFAFHIII>EF@D9?
@3074075/1
ctgatatagctctaacttcaattaatttctgatttttattaacaat
+3074075/1
C@@FDDDFHHHHHGIGGGGIIGHEDGEIGII<EEFHG?EDFHFE<C
@3074540/1
cttaaaacaatgtcaagagcttggattgcctcctgcgg
+3074540/1
?@@DFFB:DH?HFIIFI>GHIIIIEHIFFHHHIGIIG<
@2603824/1
cacatttccaaggcctcctgatatcaactgacaattccagcaataatttt
+2603824/1
;?@?DDFDAB8DF=FGI?GEGGJJE9CFBFCG3EFHGEGGGI@GAEGGBF
@6347953/1
gtttcgtaggcaggtggaggccatcgcctggtcatgcataattcttgtag
+6347953/1
CCCFFFFFHHHHHJEHIIJJJJJJJJJJJJJDHIJJJJJJJJJJJJJJIJ
@2604779/1
gggtaatcaaattttatgacaaaattgcaattctttacatcaataccttc
+2604779/1
@@@DDFFFFDHGHGJCGIJDFHCGGIGIEH@EFC9FHIJGFHGI9C>AEC
@3075578/1
atctatatttctcattttttctgctaaagcact
+3075578/1
@@<B=D?DHDHBFGIFCEAFFAFBGGI9CHCH9
@5830437/1
acggtcttttccttcccctggcaatgtgacctcaagttccatcctatcat
+5830437/1
@@@FDDFFGFFHHGICCD@1AGEHGH>HGCEGG<?<DFHHCEHHG>BFGA
@7368755/1
ctttttttggatctgaagggcggtcccctcttttgggtggaatgtatgac
+7368755/1
CCCFFFFFHHHHHJJJJJJJJJJJJJJJJJJJJJJHHBEDDEEEDEFEDD
@7368778/1
tttgcattaactttctgtagtatgtttacaaatgttgcagcattaagtct
+7368778/1
@BCFFFFFHHHHHJJJJIJJJGJJJIJIJJJJJJHIJJJJJJJJJGJGII
@4714453/1
caatgtttctagcctttcataattcataacgtcattagcagagctc
+4714453/1
@;@DDED>FHFFFGIGCGGECHECHHIJIE7EE=GF<E;<DAGIC9
@315089/1
ctcattttcactcagaagaaataatatctcagcaccaattttatgatttc
+315089/1
@<BADDDDHGHFHJJIHJJIGJJIHGF?FHGBCAH9DDCHEIII@GHCGG
@4715183/1
tccttccaaaaaaatacagcaagtctggtaaatttatcgcaaggtaatgt
+4715183/1
@@@DB?DDHHFFFJIIJJ@EFEF?E<DE4CD<FIIEBGHGCHE@8CHGE=
@7369885/1
cacctttgaagttgaataagttattattcttctaggtccttttatcataa
+7369885/1
@@?DDFDDDFBFFGHCHGHEBIIIIG>HCHGHGGGIHFCGIIEGHIIGHI
@6349214/1
caacaactgtaccagccggcacattcatatttctcccatctgcatccttc
+6349214/1
CCCFDFFFFDHHDGIJJIJGIIIGIHGIIJJJJDGHGIJIJJFHIIIIJI
@6866362/1
cttgtctaacttgaccaacggtaaaagcaggaggttgttgcatcctttgc
+6866362/1
CCCFFFFFHHHHHIJJJJJJJHIJJJJJJJJIJJGHIJJJJJJJJJJJJJ
@3594925/1
tcaacaaatctcttaatgatatcagtcagcttacaa
+3594925/1
?@@DDADBBHFFHIF<FGIBG94FCFEE@3CEEBHC
@6866513/1
ccgtgcagtatgttttccaacagtcataataaattcattagactgtcgat
+6866513/1
BCCDFFFFHHHHFIIJJJJJJJJHJJJJIJJJJJJJJJJJJJJJJJJJJJ
@5350548/1
ctaaaatattgttcaagttcacgaggagtattcttggaaacaattttata
+5350548/1
@@@FFDFAFBDDHDICECFGIG3;C:@D;BFHEA?DCGHHGJEHGIIGC9
@1923930/1
gtagataggctggcctgcttgtggaaaaccaccacaaatccacttggaaa
+1923930/1
@@@FDFFDAFFHGBEGHIDHGHIGGIEHH@GGGGIJIGEAH3?DFGIGHH
@1397820/1
gtagaattacagaataactcatgaatgctttctaatgtttcttcatttaa
+1397820/1
@@@DDFFFHHHHAHGIB@HGGCH>CHIIJJJJJ9<HDFIIEGIIIIIIGI
@2608623/1
tgcttgtatttttttatttttctgcgactgtctgaatcagaatctgattt
+2608623/1
CCCFFF;DF?HDFGEHIIJJIIG@EHHIBHIGIJI>G9FHGGDGGBDAGG
@8409366/1
gttgcagcattaagtcttctctgcactgtgacagtcttcaagcactgagt
+8409366/1
CCCFFFFFHHHHHJGHJJJJJJJJJJJJIJJJJJHGJJJJJJJJJJJJJH
@6349719/1
ccggtctttctcgataatcaagtgttggtgcattcataattcgggcctta
+6349719/1
CCCFFFFFHHHHHJJJJJJJJJHHIIJJGHH?FGIJJJFHIJJJIJJJJJ
@8409657/1
ctgaggagcatgttcttgcctttgttgctgctgtggtggttcttgccttt
+8409657/1
@@CDDDFFGFFHHHIJIIJGIJIJFHHIIIJIJCFH?CFHIIEIIIGHGH
@3078206/1
cccgatacaatttcttgttttttatcatcctctttatttactagaaactg
+3078206/1
@@@FBA6DFHHGHJGIJJIIJIIJIDIIIEHIHGIIIGII@HHEG4B;D>
@4230602/1
cttttttagttttataggttccttaatcatacaataattagc
+4230602/1
@@@D=DDDDAC8DFFGG?:A<F>FCD4ACGAFDCFDGHGCAC
@4230912/1
cccatgttaaattttttcagaatcatgtgattttttttcctttcaagaat
+4230912/1
@@BFFFDFHHHFHIJIIIGHD>DHHIEIB4EAGG4CFE>DEHEDHGGBC@
@316996/1
tcggttcttcttcttttttccacgtgaa
+316996/1
<?@DDD1DBFH8ACFEHIB;<D>FBFFG
@903088/1
gttttgcttctttttttgacctacccttgccgatagcaataaggcctttg
+903088/1
@@<DFAEDDHFHHBHIG1CEHIGIIIHEGIEGIIIII>CHDGA3@CFHEB
@317256/1
ttttttaataagttttttttgggattttaatatttccatttgtttttcag
+317256/1
C@@DFFDFHGD?<EFHHIGDHJIHCBHEDDB>FGGH4BFGCGFEHIIFGH
@1400237/1
cttggcttaagagagaaataaagagagaaatagaaaataaatatataaaa
+1400237/1
@@@FFDBDFFHHHBHCGHIEGHHHG<GDCEFEEGGGFCDG>GI>@<FEFG
@7372952/1
gtaatattttgataacgtggatgtagataggctggcctgcttgtggaaaa
+7372952/1
CC@FFFFFHHHHHJJHIHIJJJJGIJJJJJJIJJJJJJDEIJJIJDDEGI
@7968755/1
ggaatatttccaatgaattcctctatttcattgtgcattaatctatagaa
+7968755/1
CCCFFFFFHHHHGJJJGIJHJIJJJJIJIJJJJJIJEIJJJJJJJJIJJJ
@7373733/1
ccttaatctagccacttcagccttatgcctctcaaactcaagctgtcgct
+7373733/1
CCCFFFFFHHHHHJJJJJJJJJJJJJJJJJJJJJJJJJJJJJJJJJJJJJ
@5832724/1
ctcaatgatttcctccttccaaaaaaatac
+5832724/1
@@@DDDEFFD8FHEHE><BFEGGG91?C?<
@3598526/1
gttttcttcttgaatggtaacaaatctttgaataacttcagct
+3598526/1
@?@ADEFF?FFHDGEHH?IEHC@EFAEEIGGDEIGIJJJI>CD
@6868200/1
cgggttgttgcctaacaggaggtgcactggttacaggagatactggttgt
+6868200/1
@@@FDDFFDHBHHIIJIFCDFHACGHIJJJHGJGGHIGID@HGIJIBFGG
@8411482/1
cctttgttgctgctgtggtggttcttgcctttgcagctgttgtggtgg
+8411482/1
@@@DDDDDHAHDHIGG@DAEHEFEDGHGIIIGG9DDHHHIGHIICGGE
@3079280/1
atcacattaccacatttctcaaattcagtcttgaaatattatccattagc
+3079280/1
@@@FFFFDFFDDBGFBFHGIIH<CDCHGGB>FGIJIDHEFFBEG94C?DH
@3600342/1
ctcctaatcctgtttcatccgcaattttctggcggagctcttca
+3600342/1
@@CFFFF>?C<BFBHIGBGIGGB:F@EFE@DGGD:F0.BBB9B=
@318171/1
tgagtacctactacctttatattcactgtaaaatcaactgatatatatat
+318171/1
@@@FDDDEF8DFFHA>FHGGDGHFECDEFAHGG>GCGAABFCHF@FHGIC
@8412819/1
gaccaatagggttgcccatcattcgctcctcgactgccccgatgttggag
+8412819/1
???7DDDDBDDCD8<EEEEIIIIIEFIIIEIDDIDACBDD>:A:DEDCED
@4718609/1
ctcacatatgtatggcacaactgataagttaagcattgcag
+4718609/1
@@C<A?DDHFHHH<EGGECDGECEHHIBBH@AHEIIJ<CAC
@905475/1
ccgcagattaaaatttttaagtacgactaagtgagcacactaaatcacc
+905475/1
@??DFF8DFFDHDGGI@GHIIFHGIIIIBHEGGG9B?DFHEIIDFGGII
@905819/1
gcctaacaggaggtgcactggttacaggag
+905819/1
CCCFFFFFHG?HHACGEHHIIHHIGCG>CH
@2611846/1
ctcttatgaaaatataactatcactgcttttttagttttataggttcctt
+2611846/1
CCCFFFFFFFHDFGGGIDIIJJIIIGHIGIEHGIJEHEHHB9FHIGIIGC
@906865/1
ctgataaattagaatcatcccatagcaaatggtatttggtaggacgtgct
+906865/1
CCCFFFDAHHHGHJFIJIHIIIIGICEAHI>FAEGIIGIGHIGECAFECG
@2612355/1
cctttgccaaatacttcaactgtgactctaactcttcttccatccgctag
+2612355/1
C@CFFFFFAH?FDFBHEHICGIGIEGIECHIGGGGI?F@9?FGIIDBG@F
@7375130/1
ccgaatcctttaatgaaattatctcatcttcatcatccaagccgtaatga
+7375130/1
@CCFFFFFHHHHHJJHIJIJHIJJJJJJJJJJJJJJJJJJJJJJIJIJJJ
@907245/1
gtttccttatcagtaatctcgaatctattatctcttggacaagttgttat
+907245/1
<@@D=DDD?FD??C??E9EBC<;E7@F4ACHBFE9AEFF<E;FCGFGI@G
@1928769/1
cccagccacaatgttacaaacctctagaggtagatatgtgtgcttgtgct
+1928769/1
?@@FD>DDH?ADHHEHGIIEID@FHHFG38:CEG4?DF@GD3DFB<?<DD
@5357019/1
cagaattttcgtttggagcaaatacaatgtatttgctgtctttgtgtctt
+5357019/1
CCCFFDFFHHHAHGHI9FCEC@F@HGGDCGGFGIEGCBB?FHIDBFIGE9
@1929311/1
ttttaaaataatacagacaattatgaagttctagtgcttgtttttcaggt
+1929311/1
CCCFFFFFHGHHFIJIJJJ>HHIIGHIIGIHIIIDFHGJGGHJIJJICI?
@1404629/1
gtaacgattggaaaaataatcagaatatgaacggtattgctctgcaggga
+1404629/1
???1BDDDHHGGGIJFGIIICHIGHEIIGGG9C:?FGHGG>G4:???BFG
@4235801/1
ctgcaatttccaagaaactttacttttcacaaata
+4235801/1
@@@AD=B;D<BBFFHEC:AFBCCB:CE42AHD;E?
@5834698/1
ctaggcatagggtgtcccacaatatcttg
+5834698/1
@<@AAEFF<CBH;FEHGBDGGG<<DHIIG
@6353093/1
gctgaggcaagtgttgggattttgaccatcttcaacgaatcaaattcact
+6353093/1
CCCFFFFFHHHHHJJJJJJJJJJJJJJJJJJJJJJJJJIJIJJGIJJJJJ
@4236791/1
gctccaatcgcattccctttcacactagggacatgaggt
+4236791/1
@BCFFFDDFHGGFBGGIIGGIHHEHGEHG9?EHEEGC30
@4719938/1
cacaagaaaaaaggttcttttaccccctt
+4719938/1
?<?DFEFDDFDAFFH@EEHGGFG<GE:@:
@4237693/1
atcggttcttcttcttttttccacgtgaaatctttaggctgcagctcaac
+4237693/1
@@@DD?@DFD?CFBFHGIIGHIGGIFB?DG@GHEHIIGGEH1B?@>BD@B
@3602165/1
cccatagcaaatggtatttggtaggacgtgctgtaccttgtatactagca
+3602165/1
@CCDFDF8C?FFDIC@FCHEGFFHICGE1CC;<:??DA@D?FGAFHDCH>
@6870248/1
agacgtattagagcatagatcagaattatttttattaatcatttctggaa
+6870248/1
CCCFFDFFHHHHHJJJJJJJJIJJJJJJJJJJJJJJJJJJJJJJJJJJJJ
@4721390/1
cactgactaaaatattgttcaagttcacgaggagtattcttggaaacaat
+4721390/1
@@@DFDFFFFDHF>BGGABHHDI?FHIIIHDGAH?@F>GGFIG@9BG9BD
@4721392/1
ctaaaagatcagccctatccttagtcttcagttcagcttttgg
+4721392/1
@@@FFFFFHGHFDG?EAE3C@DC<?FGHHGIECCB<CGHGGD>
@5837000/1
ggacaggtgaacatgggcaaatctggaggttgatgaggaggctgaggtgg
+5837000/1
@BCFFFDDFFDFFGIIIGHIGEFFHEFGG@FHDAHGGIG;?@D2?BG8DG
@320440/1
ctctaattaagtaaaaactataaaaataataggctttttaaaataataca
+320440/1
@@@FDFFD<?DAFEHIIIGI<IIBHHGGII9<FGGH>EHIHH9D<DADE4
@2615316/1
cttcatgccactgattgatgtcccaatggtccacacctttgtcaccacta
+2615316/1
C@CFFFFFHHGHGIDGHGGGGHIEEGHJGHHEBHDGIIIIJGIFIIGGHH
@1406122/1
gtatatataagattacaattcttaaccttttttctttaaacaaagaacat
+1406122/1
@@<D=DA8?DH?D:?E4CHACH@<EC3CAF<FA?ECCEGE?F@;GA899B
@910674/1
gaccagtttgcaaagggaagcgagcttgctgttgttgctgc
+910674/1
8:=?D:BDDFDADEE@;2:FCC81?@DDGGD<GFA8BFFBB
@2616043/1
cttgaggcttatacctagtgcttctgtaaaatgccaataattgttctttc
+2616043/1
@C@FFDEFFDHHDGIGIIHDI@HGIIGI@AAHCHEGJIJ<D<FFCGIG99
@4239563/1
ccgcagattaaaatttttaagtacgacta
+4239563/1
@@@FFFFFAHHDHJGIFEGFCHG@BB6EF
@6871567/1
ggtggttcttgcctttgcagctgttgtggtggttgttgcctctgttgctg
+6871567/1
B@BFFDFFHHHHHJJJJJIJJJJJJJIIJFHIGHIHIJJJJJJJIIJJJI
@3083732/1
atagccttaaaagggcaccccaactagttatgtgagggtgaaggtcctgt
+3083732/1
@@@ADDFADCFDAEHFEHIGECHG9<BCGCGIFIGF9B:;?3DADFFAC?
@4241927/1
ggaatgattgttaatcaagaaaaaactaatatctggagcagacgcagtag
+4241927/1
CCCFDFADHGHFHGJIIIJGGIIJJJIIIJJIGIFDGHJJJGGGIGIEGC
@3084380/1
aacaaatggtacataattaaaattaattaaaagttaataata
+3084380/1
@@@DB3A:C:BF>GIGHIIGBGHGHFHGGAH<<CHH4CFHC4
@6353216/1
ctctaggaccagtttgcaaagggaagcgagcttgctgttgttgttgctgc
+6353216/1
CCCFFFFFHHHHFIJJJJJJJJJJJJJJJJJIJJJJJGIIIIJIJJJJJJ
@1934061/1
cattcatctttgctgaggtttgtatctgttgcagtagttacatggctacc
+1934061/1
@<@DDFFFABAFHHIJGIGHEIGC<FIHIIICGEFGHAEIGGGGGIGICG
@2616480/1
ttgtaattaggtaaacttataatgtcttttagttcatcctt
+2616480/1
?@@ADDEFGHGFFGEHGJJJGGGJBFIGIJG>CHHHIIIJJ
@6353739/1
tatttcattgtgcattaatctatagaaaattttccagacagtatttagag
+6353739/1
CCCFFFFFHGHHHJJJJJJJJJIIJJJJJJJJJJJJJJJJJIJJJJJJIJ
@5840067/1
gtgtgatatgatatgggttgctgtttaca
+5840067/1
??@BDBBBHFFHHIEGIEF<AFFFGGCHA
@8418368/1
ccacaacaatttctcttcctttttt
+8418368/1
CCCFFFFFFHHHHJJJJJJJJJJJJ
@3085349/1
ttcttcttgaagttggttcagctgtagtctgtctgcatctgtatatgccc
+3085349/1
@@@DDDDFHD8C?DHIBGIEEHGGC:E92CEFHG>@FFFGGIIIII9DDA
@2617594/1
gtcgtgagaagctgcaacggctgctatagatggaacgttgatctggtctg
+2617594/1
@@BFFFFF<DFHBEHJEIIIIJJIGH9@FEHEE?FGIF<;8B4?FHCFFG
@1935075/1
ctgtacttgaggctgagatgaaggtggtctgctgggttgctggtcaccgg
+1935075/1
@@@DFFEFFHFDFBEHIIIIDHHIEGH:@FGFAHBB:16DAFB?DFGFGG
@6354823/1
gtaacattgcagactctgtacttcctcctcatagttccacaatgagtaat
+6354823/1
CCCFFFFFHHHHHJJJJJJJJJJJJJJJJJJJJJJJJJJJJJJJJJFHHJ
@2618655/1
gttctgcaatttccaagaaactttacttttcacaaataaatataaaa
+2618655/1
CCCFFFFFHFH?HGGGHEDDACF9EFHIIJJGIEEHIGGIGI9F<CB
@6355520/1
ctcttcctttttttggatctgaagggcggtcccctcttttgggtggaatg
+6355520/1
CCCFFFFFHHHHHJJJIJJJJIIIJJJJJIJJJJJHHHHHHFFACDBDDD
@5361005/1
ctcttgttttgcttctttttttgacctac
+5361005/1
@??DDDBDHFFF?E:<<CCHGEIDGI?D@
@1407563/1
cttctgaaacaccatctcgatacaaaataattctatgaggcttg
+1407563/1
@@@FFFFDHHHH?EBHIIIIJ;@EH@HGDBFEIGGIIGGIIII6
@7976271/1
gttgcctctgctgctgctgctgctgaggcggttgttgccactgctgttgt
+7976271/1
CC@FFFFFHHHHHIIJJJJJJIJJJGIIJJJGIJJJJJIGIIIJJJGHIH
@7976306/1
ggaggataattcctgaattatttcttgacgatgttgctgaactctaacag
+7976306/1
@?@ADBDEFDHFDHGIGHIEFHDEHH@FGBHIIGEFGHHIIIIIGHGGEE
@2620500/1
ctgatctggaccagtggcgtatttacagaagcaaggttggcctattattg
+2620500/1
CCCFFFFFHFHHGJHIJJIIIJJJJI@HHGIIGGDGHBGGIIJJJJIIJJ
@4723994/1
ccagcattctacagtatatttgagtaccacccttacagctatagatctta
+4723994/1
BC@FDDFFDHFDHI@FGHJIJJFEBEHHHCAF;?@GIJJJIAIEHGHGGF
@914536/1
ctctctttcccgatcaggcgctgacctggcggtagctttaatcatagttg
+914536/1
@@CFFFFFHHDFDGHIIJEEIJEGIIEGIG><;FGGDCFHIJEHA;D?E;
@1409474/1
ctcgggaaaattaatttttattaagaagccaa
+1409474/1
@@@BDDDD8DFFB>>BF@CADAEB?FF@?EB3
@5362108/1
ctttcttaaatctggttctctaatcatctgattagtagtaacgattctcc
+5362108/1
CCCFFFDDDHHDHGJIGIIJJHGJBHIJBGFHHICCE9EHEGGCCGGIIG
@3608117/1
ctattatctcttggacaagttgttatattagtcactttatatgttctttt
+3608117/1
@@@FFFDDHHFHHIJJFEF<FEFD@ECHJGCCFEHDHIFGEEGCCGCHEI
@3085922/1
gccctcttcattttcggtttcgtaggcaggt
+3085922/1
8??DD?DBBFAFFG<FE2CFIIIGI7E>;CD
@916165/1
ctgcttgatactccctgggtttaaaatcttcaataacattactcatttct
+916165/1
:??B1BDD<DDDDHIIEBBH=DF@HEGHDG<EGHDAF>AD@4?FCB<FDG
@6357081/1
ccacatttctcaaattcagtcttgaaatattatccattagcttatgttgc
+6357081/1
CCCFFFFFHHHHHJJJJJJJJJJJJJJJJJJJJJJJJJJJJJJJJJJJJJ
@916582/1
ctctaattttcttttgtcttcgtaagacgattttggcatattagctagaa
+916582/1
@CCFFDDBHHFGFEHEGGHIJDGHHGEIBHIHIJJGDFFCGIGGAGEG@?
@1937620/1
ccgcagattaaaatttttaagtacgactaagtgagcacactaaatcacca
+1937620/1
CCCFFFFFHGHFHIEIIIICG?ACFFGHIIGHHGGGGCGIE>FAB4BFEG
@5362837/1
ctgttcttcttgaagttggttcagctgtagtctgtct
+5362837/1
CCCFDFAFHHGFFBHGGGGFCHGGHIIGIH<@FGHEB
@2624570/1
ctcttctcttggtgttcaacaaatctcttaatgatatcagtcagcttaca
+2624570/1
@@BFFFFFFHHFDEEHGBEFHGIGJHIGJGEIIIJIJJJCG@HGEHIGIG
@918183/1
cagctagttgatctttcatatttttaagttcatttgaataaaataaataa
+918183/1
?@@D7DD8DBF8FGAGHA?FEHGI<FFAFFGF>C<F>?FFHIBFF>BF>9
@6358159/1
cgtgtaatcactgctgaggcttgaacaagcccttctgatagcctgcaatt
+6358159/1
CCCFFFFFHHHHHJJJJJJJJJJJJJJJJJJJJJJJJJJJJJJJJJJJJJ
@4243813/1
ctcttctcttggtgttcaacaaatctcttaatgatatcagtcagcttaca
+4243813/1
@@@DDB>DAH><C;A;EEGCHJG:<?C<A@<HHGC9CF>@HHGDG<?4BF
@4244094/1
ggccattatcgcatcatacggaatctgccg
+4244094/1
1?7BD?4AFFHHF;GE9ECBEGE<FHF9?F
@1410871/1
tgctgttgttgttgttgctgaggctgctgtggtctctgctgttgctgttg
+1410871/1
CCCFFDDDCFCCFGFH9<CEDCHGC>DEHG3C1?CB?<BFH@GE4BF49?
@4244354/1
aaccttaacttgcattaaatcacatcacattacc
+4244354/1
@@;BDDFFFFHADGDHEHEEEIEEEG<FH>HFFD
@6875575/1
ccctgattacttcttctcgaggtggctgcagtttccatatcatattatac
+6875575/1
CCCFFFFFHHHHHJJJJJJJJJGHJJJJJGIGIJJJGIIJJJJJJJJJJJ
@8422946/1
ctccaatcgcattccctttcacactagggacatgaggtgaaattattggt
+8422946/1
?@@BDDD;A?FAAA<CFA@EFE:?CE<3E?@@>BG>@?D<<BFF>GCBB?
@327042/1
gtcagtttaaaacataataaaaatatctgtagaatgtatattcaaagtta
+327042/1
@@@FFFFFGHGHAHIJIFGHGGHJIJI<AEH9EHGGGIGEHIIGGCGCGC
@4245336/1
gtctttttttaccaaaccggtattttccccttggcaacaa
+4245336/1
@@CDFFFFDHHHF<FHGEHHFAGIGGDFGGGGGH3?FHIJ
@6358821/1
attcgattgaagtaaattgtaaaatgctaatatcctaacgttatcaggtt
+6358821/1
@CCFFDFFHHHHHJJJJJJJJJJJJJJJJJJJIIHIJIJIHJJJIJIIHI
@1938333/1
attagggtagcatttggaggactgtcagatggttttggagaattatcaaa
+1938333/1
@@@DBDD?DFFFHBHIIEGGCBBGGGHB<CFF<FGGGIIIC??BBG?DHH
@2629447/1
tgtgcttgtgctcctgaccaacttgaag
+2629447/1
@@@DFAB>DFF8A?CEGG@GHII@H3ED
@2629600/1
tgctccaatcgcattccctttcacactagggacatgaggtgaaattattg
+2629600/1
@@@DDDDDF32CFHIGGHH@DHBCH392CDH?E;G>?FC:?DFCDAEBBB
@5844053/1
catcatccaagccgtaatgaatggtgttgctttcgcaggg
+5844053/1
@C@FFFADHFHGFG@6GGG4A@FGCF?FDF@HDCFHHGGA
@329782/1
ctgacacaccatctctgtaaaagaggatagcttg
+329782/1
<@@DDDADF:<DHIG<<CFHHH>?<C3AA?B119
@8425603/1
caacaaacagttgttttttcctgatatagctctaacttcaattaatttct
+8425603/1
CCCFFFFFHHHHHHIJJJJJJJJJJJJJIJJJJJJJJJJJJJJJJJJJJJ
@918899/1
ctcttgttttgcttctttttttgacctacccttgccgatagcaataaggc
+918899/1
@@@FFF?DHB?DFGFBB9A@FHJIIJJJEHIIHGHIGA<FGH;77=A@C=
@5844730/1
tgtctaacttgaccaccggtaaaagcaggaggttgttgcatcctttgctc
+5844730/1
@@@DDDD?FHHHHII3A@C@EG><?C@DA8DE?D?D2BGGIIIFCB88BD
@5844764/1
cggtcatttctttttcttgatctctttcattatcgtaaattgtcacggtc
+5844764/1
BB<BDDEFHHHHGIGGHGG<EEGAH@EGGJJIJDGGGHIIGAGGCHGBHD
@330649/1
tcttgaagttggttcagctgtagtctgtctgcatctgtatatgccctagc
+330649/1
@?@DDEFFHHFBAEGHIJIGIIIIIIIJJBGG>FGIIFCGGIIII><??F
@3611620/1
gccgatcttgtacaacattttacatgcagttagtgcaactgctcccttgg
+3611620/1
CCCFFFFFHHFBHIBGBFH9EBHHIEHIEHEHE@GGHJHGBDDFFHDDEH
@6876882/1
tggatatgtgccacttcttggaatggtactgccatttctcaatttgcact
+6876882/1
CCCFFFFFHHHHHJJJJJJJJJJJJJHJJJJJJJJJJIJJJJJJJJJJJJ
@8427282/1
ctctgatgggagatttcggaactttggtactaaattgttctatttctttt
+8427282/1
@@@DDDDDDH<C8C@E>3??EHIGIIIHHIGIIII@<CDFHIIGGGGGGI
@3612322/1
cttcatcacgtcgtctttttttaccaaaccggtattttccccttggca
+3612322/1
@@@DDDDFFHDH6?1:?CHHEIGFCD@GFEDH.?;BFCAGI@CHIGGG
@6877704/1
ctcctcgataatagatatgtaataagaatattgatgctttgcccgtcctt
+6877704/1
CCCFFFFFHHHHHJJJJJJIJJJJJJJJJJJJJJJJJJJJJJJJJJJJJJ
@921275/1
ctgaactatttttactataaacatctttcatgtcatcaacatttatgatg
+921275/1
?@;DDFFFHHHHAHJFCBGHEHDHJGIGHDHGHHIGIGGFDHIEHIGIID
@6878464/1
ccccaatagaccatgttggagtcaagcgtgtgaaagtatcacttggaagt
+6878464/1
C@@FFFFFHHHHFGIIIJIJGIIGJGIJHIFHIGIJFHIJJJJJJGGJIH
@922446/1
gtggaatgtatgacgatgatttgatatctatacttctcattttttctgct
+922446/1
@@@DF?DFHHHHHJIGGJFIHGIGHIIIIIJIHIGIJIEIHCIIFGIIII
@3087841/1
ggctgttgttgccactgctgctgctgcggctgttgttgcctctgctg
+3087841/1
CCCFFFFDHFHH<CGGIEGIHHGHIJ9FHIDIGHIEB>FFG38B8C@
@923661/1
ctcctgccactcatcataatgaacaatatcttcttttggattagtagaaa
+923661/1
CCCFFFFFADBHHJIGIIIJHIJJJIIGIJEIJJJJJIBEGGGJIDGEEG
@923842/1
cttggcaacaaacagttgttttttcctgatatagctctaacttcaattaa
+923842/1
BCCFFDEFHHHHHDGGGHHHEGIIII9?BFEHG4CGHIIGHIIJCBEEC>
@6360848/1
gtggttgttgcctctgttgctgctgaggctgttgttgccactgctgctgc
+6360848/1
B@BFDDFFHHHHHJJJHIJJJIJJJHIJJJJHIJIJJJJJJJJJJJJJJJ
@6360996/1
cctccatactccttgtcttacaggtaccggtctttctcgataatcaagtg
+6360996/1
CCCFFFFFHHHHHJJJJJJJJJJIHHJJIJHHIJJJJJIJJJJJJIJJGG
@924344/1
ggtggttgttgcctctgttgctgctgaggctgttgttgccact
+924344/1
B@=BDDDFFHHGHJJIIHHIHIIIJ@<@EFGG:DA>BCGICF3
@4730209/1
gtaacattgcagactctgtacttcctcctcatagttccacaatgagtaat
+4730209/1
C@BFFFFFDHFHFIJJJIJIGHGIIJEEGHJJGII<BGGIJGIIII<DEG
@6361663/1
tggatctgatcttaacaagccttaagagaaatcttagctgacatatacta
+6361663/1
CCCFFFFFHHHHHJJJJJJJJJJJJJJJJJJJJJJJJJJJJJJJJJJJJJ
@2632197/1
gtccctcttctggaaagcagctcttgcagcattgacactggcgttttggt
+2632197/1
<@@FFFFFGHHHGGEIGGGICGGIGHEEHIAFHIIDGIGBEHG<G:BFB8
@2632396/1
ctctgctgttgctgaggctgctgtggtctctgct
+2632396/1
@@@DFFFB?FDDHBHIIGGIG?FGGBFHBF@FCG
@925832/1
tgtgactgatttttcttcaacatcaacaaatgtcacttcaaactgttgct
+925832/1
?B?BDDEF>FHHFIIIJJJFIECHI<GHBC>AEGGFBFGGG4?@DD<DE<
@925916/1
tgtcaagaaaaattgctccagcaacagattcaaaaacatcacctagtgct
+925916/1
BC@FFAEFHHHFHJIJJJJIIIBGFHGHEGEGICH?FHC>?FEGGGBFGG
@8432398/1
cggatcttctatccttatctcatcaaatattgataaactagtttcttctt
+8432398/1
@@B=DDDFHHFHHJJJGIJJJJJJJJJJJJJJJJJJJJIFHGIIJJJJJJ
@6362433/1
atatataagattacaattcttaacattttttctttaaacaaagaacattg
+6362433/1
CCCFFFFFHHHHHJJJJJJJJJJJJJJJJJJJJJJJJJJJJJJIJJJJJJ
@4249313/1
gcccattattgtgtactatcttcaaagagaaaaagtgcaatactaaaatt
+4249313/1
B@CFDDDDDHDHHEDBFHFHIJEJIGCCGHHCH>FCDGFDHI9D4BBDHE
@336028/1
cttaactttagtgaactggtcatcaactg
+336028/1
@C@FDFAEABFHHF9:CC;FE<CEDDC?F
@4250044/1
cccagtccacttggtttatgccattgtcatcttttttcgtaggcacaata
+4250044/1
@@CDDDDD?F>FFHA@DHIIDHIGIGHD>B>BAEGIICFDEHG3?D@BBD
@4732453/1
ctggcactaaactgtaaagggcttcactgcaaaagttt
+4732453/1
@@@FFFFFAHDDFFCFHGIIBGHGHIJGEIIGDEEDCD
@1412740/1
ccgggcttactaagggagttttcttgatcattttcgtttacccagagagg
+1412740/1
CCCFFFFFAHFHFEIJGIGGI>HIFIIIJCGCGIIGICHEGHGGIGIDIG
@6363464/1
cctctgtcgaacagcttccacagcttgtctgtaattgcgataaggttttt
+6363464/1
CCCFFFFFHHHHHJJJJJJJJJJJJJJHIJJIJJJJIJJJJJJJJ?FHIJ
@1413008/1
cttgactatgtttgatgacatatcaataacattctcctcaaccttttgta
+1413008/1
CCCFFFFDDFDHHFEGI>EH@EHHEGIFHGAE@AEHHJJFDGHIIH@AB@
@6881896/1
ccattattgtgtactatcttcaaag
+6881896/1
?=;D=DB;CDA2A<42<:?ACB<<C
@1413177/1
cctggtgcggaggctaccttgccgtaggaaataagaaagcaagagaagga
+1413177/1
@C@FFDDFDAHHHJGH9B<FHHIJ@FFGEGG@DHIE@FHGJHJJGFCGIJ
@3618347/1
cttttattgaatagaataggaatgtcaggt
+3618347/1
@CCFDFDADDFDHEHGGBGGIE>FHFFEEA
@5366714/1
caattcttttataataatattgccgg
+5366714/1
@;?D=;DDHF<CDCGCEGH>EIEHH:
@6365754/1
tgctgctgttgttgttgttgaggttgattagaagcccctgcttctccagg
+6365754/1
CCCFFFFFHHHHHJJJJJJJIJJFGHGIIJIHJJJIIJJJHHIJJIIGIJ
@4734925/1
ccttgaatgaatttttcattcctccatactccttgtcttacaggtaccgg
+4734925/1
CCCFFFFFHHHHHJJIJFJJIJFIJJJFIJJJJJGIHIIIJEIIGEGHIF
@3089898/1
ccggaaagaacctagtgtgatggcgtttctgtaccactataaatgtaatc
+3089898/1
B@CFFFFFHHHGHJIHJHIJJJJJJJJJJGIIIJJJJJJJJJJJJHIIJJ
@3090018/1
gactgatttgatagagcacggaaggtggaatttttgcattttttataact
+3090018/1
CCCFFBDFHFDFGGGFGHHJGEGGICFEGHEGIIJB?4BFHIIJIGGIGH
@927611/1
ctccgtactccttgtcttacaggtaccggtctttctcgataatcaagtgt
+927611/1
@@@DDFFFHDHHGJIGGGFIHJG<CH>GI:FHIGH9G7@>;@FFECE>FD
@8433772/1
gtggcgtgtaatcactgctgaggcttgaacaagcccttctgatagcctgc
+8433772/1
@BCFFFFFHFFHHJJJJJJJJJJ=FHIJJ?BGGGEGBEDHIBEGDFHEGE
@7980646/1
ccatggtttcaatgatttccctgttgaccttacggggacacttatcaggt
+7980646/1
CCCFFFDEHHHHHJJJJJJJJJJJJJJJJJJIJJJJJJJJJJJJJJJJJF
@339898/1
gctgctaacctcttggcaatttttttcgattt
+339898/1
@@@FFDFFFH<FFGEHGAGGIIIIIGBG8?@;
@3618838/1
gtctccttcaacaatcgtcggtacaatgtaatatgagttttctttgtttt
+3618838/1
C@@FFFFFGHHHHJJIIHIIHFGHGEGJGGIGIIEC@FHIIIIIJIJJJI
@4252090/1
ggtgcgttaacttttggtggctttattatattactcctaattgaagagcc
+4252090/1
CCBFFFFFHFFHGIIJIGHIGJGGIIJIJGIJAFGGEHIHII?D994BDF
@2634152/1
gtgcgttaacttttggtggctttattatattactcctaattgaagagcct
+2634152/1
C@@FF7?DHFDHHJEGEBCHGIIEGIIGIIIJEGIDFHICBGHIJDIJIJ
@7981358/1
ctcatacttaatccaatgacatggggaagtcaattgctaatattgccatc
+7981358/1
?@@DDBDDFDHHFEGIIGGEGIG;GGIIGIEGGIBGGEHIIIGHIC?>?@
@1414738/1
ctcattttcgctcagaagaaataatatctcagcaccaattttatgatttc
+1414738/1
CCCFFFFFFHGHHJJIJJGGEHEIEHEIJJIGIIIGGHJGHDIBHFFEEC
@3091337/1
tgctgctgctgttgttgttgttgaccccatggttgtcgaggagg
+3091337/1
CCCFFFFF<F>FFHEGGEHIIIIIGHIIEAHGCFHHA0DAFGC6
@3620223/1
ctcttatgaaaatataactatcactgcttttttagttttataggttcctt
+3620223/1
@@@DDBEFGG?FHIIFIG9FHEBIBHE9BHE>GGG4BFDHG99BF<@?FC
@1943530/1
gtgaaaaattgtttgccacgcatgtcccata
+1943530/1
;??DDDDDCFFAC9EFGH@CGHCGC9E<?C3
@4737482/1
cgattatttttcctttgatgctgctcaatttaccttcatccttgttttca
+4737482/1
CCCFFFFDFFBHFIIGIIJJHIFIIJJEADAHHHIG>FH@EHIHEGCHCI
@3621373/1
ctgtaatgcattgtaggccgcacatgtttgtgcttctgaagaggacatcc
+3621373/1
CCCFFDDFFBFHD:EGIE@HIJJICI<<?FDGGGCHIJGE>D;@AGIGJC
@1943800/1
gtggttgttgcctctgttgctgctgaggctgttgttgccactgctgctgc
+1943800/1
@?BFDFFDDFBF?@GECGEHGIGFH4;;EAF3C9CBEEEBD30?D<BGHA
@341184/1
ccgattctatttcttggtcatcagtttgag
+341184/1
@@@DFFFFHHHGGGIIJJIJBIGIJJJBHF
@7982295/1
cagagcttgttttctgttatagtccagccagcattctac
+7982295/1
B@CFFDFFHDDHHJJJIJJIIIHGJIJGHIJGJJJJJJI
@6368079/1
ctgcttccgttccaccctttctgctgcgatctttgccatagcatagttcc
+6368079/1
CCCFFFFFHHHHHJJJJJJJJJJJJJJJJJJJJJJJJJJIJJJJJJIJJJ
@4739222/1
ggtttcttccgctaatttaaaaattgaatagtttttatgaaatgagtcag
+4739222/1
CC@DFFFFGFHGHJJJJJ>FHGHHJJIIIIJGHEE=FHGIICGGIE@DFH
@1945676/1
ctcgatacaaaataattctatgaggcttgtagccaccggtacttttgtaa
+1945676/1
CCCFFFFFHHHHHBHIIAHJIGII@EGIICACEE3:FHEHIIDIJHIGII
@7983264/1
tctaatttcatgctgttattattttccttctttgcttcaggttcattatc
+7983264/1
??@DFADDDHHAFIJIIEGHHGIII@FGIJIFHCHBFGIGIIBHHC>GHH
@3622048/1
ttctgcttaggtgtattcattacatatgtatttatactgacataatctca
+3622048/1
@C@DFFDFHH<DCCGGJJGEIJGIJIJJH>HGEGHCHIIGHGDGGIJCH4
@4740849/1
gttggttcagattctattggtttgtttggtttaaattgtctaactacttc
+4740849/1
@C@DDDDF?AFBDIIIIFHI4:C@GGH9EFAGGIGHIGGG>@DGHG@B>B
@344047/1
acatggtagatgaggatactttaatctaatattatattgactaacaaaat
+344047/1
CCCFFFDDHHFFGHGGGIHIEHGJIIJCFIG@HHIIIJIJFIIGIJGHIH
@344451/1
ggtaaaaataaaatttaaaaatgttgctattgtttcaacatgtctttcag
+344451/1
??:BDDDDD?D??CGGGIEAGI9:CFHCFHHEFGHGAHHC@GDGGGIIII
@6886623/1
ttcttgtttcttttctttaacatttctcacagaacggttgccatatagcc
+6886623/1
CCCFFFFFHHHHHJJJJJJJJIJJJGIJJJJIJIJJIFHIJGGHIJIJHJ
@1417200/1
gtcgccatacctaaaaccgtatctccaaccctcttcacttcagcataaac
+1417200/1
@@<DFFDFAHHFFEECIHI;GHIIIEGGIIIIIIIII9BDHF9DHEG@EE
@5370567/1
ctctttcattatcgtaaattgtcacggtctcaacaagttccgttttttgg
+5370567/1
CCCFFFFFGGHGHI@GIIJFGE?FC<FHGBHCFGHIGICFEHDABGGGHE
@345254/1
ggacaggtgaacatgggcaaatctggaggttgatgaggaggctgaggtgg
+345254/1
@@@DD7D3CFHFAABGBGGI@HGEH9AAFFG3:D99CDF16?F;F?7/8C
@5851663/1
ctagctttcttaaatctggttctctaatcatctgattagtagta
+5851663/1
@@@DDDFFHGHFHFGGIJGGHIGCEFBHEHG@BHCEBCGCGCE@
@1948353/1
gcctttcataattcataacgtcattagcagagctcgctactaaggccttc
+1948353/1
CCCFFFDDHDHGHJEGGGHGGHIIGI@H<E?G@EHHGB?F@HIGGIIIDH
@1948835/1
ctgttattaaatgagggcattcatcttttcttttgtaaattacttcaagg
+1948835/1
@CCDFFFFFDFHHEIGIIJJIDCJJIJIIJJJIJIIIJJJJGHIIGI@HI
@6370024/1
gttgttgttgaccccatggttgtcgaggaggtccctgttgttccattgct
+6370024/1
CCCFFFFFHHHHHJJJJJJJJJJJJJJJJJJHIJJJJJJJJJIJIJJIJJ
@3099168/1
ctgacacaccatctctgtaaaagaggatagcttgaggcttatacctag
+3099168/1
@@@DAD>DH?FHDBGEH>HH9<F=G9;@?B1?BGIIIF@33B9BF>GG
@3099181/1
ctcacttgttttgtcataagttttaacagtaagttcttttttttccttga
+3099181/1
:=@DFDDDCF>;FAE<GFGBFCBDHGEHEBHBA<CDHGCGIIIH@99B@4
@1949753/1
cttgtcttacaggtaccggtctttctcgataatc
+1949753/1
@@@FFF?DHFFDA<FHIJIGGIIIIGEH<GGIFE
@4743421/1
gttgccatatagccttaaaagggcaccccaactagttatgtgagggtgaa
+4743421/1
C@@FFFFFHHABHGII9BEAHHCBFHG?FFG?>?GCGEFG<FDHGG6DDC
@2639780/1
gttttttggagaggcaactcaggataactatagaggttcttctttccatc
+2639780/1
@@@D=BDDH>3CF7;@BGA><C?EC???9D?:DDGC<299?FDB<88/=B
@7990146/1
ttccatcatattgtttgatatcgccagtccaaattcttggacataggcgt
+7990146/1
CCCFFFFFHHHHHIJJJJJJJJJJJJJIJJJJJJJJJJJJJJJJJJJIIG
@5372655/1
ctcatcttcatcatccaagccgtaatgaatggtgttgctttcgcagggta
+5372655/1
CCCFFFDFHHHDFIIIA3ABGIGHIIBHCCFG<DFDEFGHGAFGHIB6CG
@3624411/1
cttaatttcatttacctttggcacattgcagttgctatcatacattctta
+3624411/1
CC@FFAEDBHHDGIGIIIEHJJJJDIEIFIGCHIFGGI@GIJIIEGFHG<
@933560/1
tgtcaagctggtcaaccctgatagagcaaggttttttccctggata
+933560/1
@@@AD?DFFFBHADHGEHIF>BEEBAFFGEDCBEBDF@GGGGD<G>
@6889641/1
ctgagagtaattcgtcgcgcattctgttgtatatttatgctcacttcacc
+6889641/1
CCCFFFFDHHHHHJIJJJJJJJJJJJJJJJJJJJJJJJJJJJJJJJJJJJ
@1418604/1
gttcaacttctttggtgtacagaaatatttcggcttctgcttccgttcca
+1418604/1
@@@FDFDFAF>FFHIFF@FCG9CEHIFGC4A;1C709C@GBGGGH<B?GA
@3103641/1
cactctttgatggaatttcataaacaactttcaaatccttaatatacgca
+3103641/1
CCCFFFFFHHHHACEFGAHFGIIIJJFIBHCHHEGABGD?D<FEFCA>A?
@3103777/1
cggtattgctctgcagggaacggcgacataggtgtctgctcttcacatac
+3103777/1
@@@DDFFFFDFHDIGGIBDGGFHIFFIJBG@D8DFBHCEHHGCAGHDEE@
@4745460/1
gccaatagctgtgggttatatggtgattgatgccattcaactttgcatta
+4745460/1
CCCFFFDDHFHDDGHBGGGGIGGBF9?F>BAEEHIGIJIIJEGGE<G4?D
@2641790/1
tgattacttcttctcgaggtggctgcagtttccatatcatattatacctg
+2641790/1
@@@FFFFDDHBHHGIFIGJEGGFGGB>GFEEHJIJIIIIIBFIEGGHIJ@
@5373678/1
ggaaagaagacagaaaagatagtgatgtttaagctg
+5373678/1
@@<D=DEDH?DF>>FHFIDIGGHGIBEHHIGEGEEH
@350566/1
atcgttatacttttctggatcaaaagtaaaatcttttctatcttcatctg
+350566/1
@@CFFDDFHGFHHJJJJIGHIIGEII<FHHDHIGHIEIECGIJIJJIJJI
@350670/1
gtacttttgtaaaacattatcaaaagttctctgacc
+350670/1
<?@DFBDFHAFH:EFHGIIIIGI@@EAFG>H@HHIH
@5374454/1
gttcaagatcattttaaactgtccttctgacacaccatctctgtaaa
+5374454/1
@?@DDDDAFHHGFIIG@FGG>FCHGCHBGE<?EBFAC@GFGEGB<FG
@4259379/1
gtcttgcacgacctttggattgaatataagaccttgttgt
+4259379/1
@@?DFF<DDH<FHIHB4ABHH;@><FEADGA3?BCGGEG?
@934885/1
acctgatctggaccagtggcgtatttacagaagcaaggttggcctattat
+934885/1
@;@DDDFFHGHHHF9@CEGHGFGHHIJEHGGGH>DHBGFHGIHGIIDG<H
@352115/1
gtaaagttttgcctataagaacaatgagtaagagcttgcaagaggtaact
+352115/1
@@CFFFBDHHHHH<HIIJJJIGIIEHEHGIIJJIJI<FCHHJJJIIIBFG
@935379/1
tctgcagggaacggcgacataggtgtctgctcttcacatactcttgttac
+935379/1
@?@DDBDDFH;DF<G<EHIEG9G?DB?@@B4?<FE<CFB8=F@@;F.===
@7395623/1
ggtatatataagattacaattcttaacattttttctttaaacaaagaaca
+7395623/1
CCBFFFFFHHHHHJJJJJJJJJJJJIJJJJJJJJJJJJJJJJJJJJIIJH
@1419293/1
gtcactttatatgttcttttaacactctttgatggaatttcataaacaac
+1419293/1
CCCFFFFFGHHGHHHIIJJIJFIJIGJDHJJGIFH@HIIIJIIJJJIGGH
@8442294/1
cttggtattcgagctgacttgggaggtttggtgcccgcccgccatattgt
+8442294/1
CCCFFFFFHHHHHJJJJJJJJJJIHIHIJJJHHIJJJJJJJJJFHIJIJD
@1954165/1
ctcaggagaaatttcaatttttgcaaattgttcgtagtgaagaactgaaa
+1954165/1
@@<DBDFF8FBHDE4AFHB>FHIBF><FBH<E@FGGI?CDB@HGDHHGAF
@8442618/1
cgcttatctctcttgacagccctatacctatttacatgcctagacttgtg
+8442618/1
@@CFDFFFHHHHHHIBFGGGIGGIJIIIHFHHIIIIIDDEHIG<FEGG?F
@1954282/1
ctgtgacagtcttcaagcactgagttagaataccaacctgaatttcagca
+1954282/1
?;?ADDFBFDFHFIIJJJIJCHHGDDHHEFGGIICHIJIIJDHEGGJJII
@7397334/1
tatgagttttctttgttttcaaaggctctaactaaaaattcttttttaag
+7397334/1
CCCFFFFFHHFHHJJGIJJJJJHJJIJJJJJJJJJJJJJJIJIHJJJIIG
@8443008/1
ccacgatttcggcagcttttacctcattttcactcagaagaaataatatc
+8443008/1
CCCFFFFFGHHHHJIJJJJJIJJJJJJJJJJIIJJJJJJIHIJGGIJIJJ
@7997054/1
ctcgtgagccaacagtaagacatggtagatgaggatactttaatctaata
+7997054/1
BCCFFFFFHHHHHJJIIJJJJJJJJHIHIJJIJJJJIJJJJJJJJJIIJI
@5856094/1
cctgttggtccattaatataaaatggttcaacttctttggtg
+5856094/1
@@<DDDDDBFBFHDIEHIGHIIJF>G?AFHEIEGIIII@FDE
@4748778/1
ctccttcaacaatcgtcggtacaatgtaatat
+4748778/1
@C@DFDF>DFFH?A2<AGG:@ABCEGCE4?DH
@3109384/1
ctgctaacctcttggcaatttttttcgatttgccagt
+3109384/1
@C@FFFFFHHHG?H9;<FHID>BGBHEFAFC4D@G9B
@3109636/1
aatattttgataacgtggatgtagataggctggcctgcttgtggaaaacc
+3109636/1
@@@FDFFFFFHHHBG3CGGGACF9CE@FGDGGHCFDG>B93?FGGG39B?
@6892418/1
ctatttcattgtgcattaatctatagaaaattttccagacagtattt
+6892418/1
@@BFFFFFHHGHHIJJJJJJJJJJJJJJG>HGIIJIJJJJJJBGGHI
@1956291/1
tccctcttctggaaagcagctcttgcagcattgacactggcg
+1956291/1
@@@DDAEFHHGGAFGHFD@EBCEFEAD<?F<CFEH>DH<?A:
@937486/1
cctcattttcgctcagaagaaataatatctcagcaccaattttatgattt
+937486/1
CCCFFFFDFHHFDGGGIIJGIIIJJJJFJJJIEIHJGGICHIIEEEHGGH
@3631162/1
gttaacttttggtggctttattatattactcctaattgaagagccttttc
+3631162/1
@@@FDF?DHHHDHGGIEEIIJIEIIFIJIIJIJIJCB9FGECHCG@GGHE
@5377118/1
tccttctccagctagttgatctttcatatttttaagttcatttgaataaa
+5377118/1
@CCFFFFFHHHHGIII9FGGGIGGHIECHIGCHIH<CF@@B>GHIJIJIJ
@8445338/1
ctctgctgttgttgctgctgctgttgttgctgctgttgttgttgttgttg
+8445338/1
CCCFFFFFHHHHHJJJJJJJJJJIJJIIJJJJJJJIIJGIJIIJJJJJJI
@2646662/1
actttaaaatcaaaattcttcatttctcccgatacaatttcttgtttttt
+2646662/1
CCCFFDFFFFHHHIEIIGJIJIDEDHIGEHGIIDGGGIJJJJGFDFHJDE
@4749545/1
cacggtctcaacaagttccgttttttggagaggcaactcaggataactat
+4749545/1
@C@FFDFFGHHHHIICEHGBEFGIJIGIID;GHICGGGIEDFEEHIJEGE
@8445725/1
gattggaaaaataatcagaataagaacggtattgctctgcag
+8445725/1
?@@DD?DD?FFHHIGEHBC?FDHG4C<CA:EGHDGEGCHII3
@4749666/1
gattattcttacaaacagaatccttaa
+4749666/1
??7DDDDD?DDFDFEGGIH9C4A@<4B
@8000825/1
agcaagtctggtaaatttatcgcaaggtaacgtaaaacaatatctattca
+8000825/1
CCCFFFDFHHFFHIJJJJJJJJJJJJJAEHIJJJJJJJJJJJJJJJJJJJ
@3634009/1
ctgatttcttctaatttgttcttcatttctttagtcgtagaacaattgtt
+3634009/1
@@@ADFFBBHBD<<CGEGAACD<FCEHG@HI4F@H<C81?DDC3C<B@F9
@8446499/1
gcttcttcaagagggatgggctctgaaggttgtattgttctggtattatg
+8446499/1
CCCFFFFFHHHHHJIGGIIJJJJIJGHJJGHIJJJJJIJJJJJHHIJIJJ
@2648156/1
ctcagataatcccatatcattgagacattaacttgc
+2648156/1
@@@DD?D?D4C?FHGI<BFHII@FEDBEGHIB@HC@
@7401644/1
gttgctgaggctgctgtggtctctgctgttgttgttgttgctgaggctgc
+7401644/1
@@@DDDDAFDFHFGFEC@AHGHHHEGEDCFHFGCHHHB?GHHG<GCA9BF
@939501/1
ccgcaattttctggcggagctcttcagcatttagcagcatcgtgatacga
+939501/1
@CCFFDDDBF>F>3CGEGIIJJIIGCDHGIFIDHGGGA?DGB2B;CE@CE
@5857919/1
gtcgtctttttttaccaaaccggtattttccccttggcaacaaacagttg
+5857919/1
B@CFFFDFGHHHGGIGIIIGIGE?@7FIIIJJJJIGHFHEGIJEIIJICE
@5857965/1
gtgatcttgtctaagattgctttcgctgcggcatgctttgcttctttctt
+5857965/1
@@@DFFFFHHHHHAHGBGHHIJJHCHG<EFGIHGIIJGBHGIIIG@FHJE
@355985/1
ggacctctttgtgcccatggagtttgacctctaggaccagtttgcaaagg
+355985/1
CC@DFFFFHFFFHJIAEFHHEGFEHCBHHIIIFAF9DHGGFHGE@GIJGI
@5858126/1
ctaaaagtgggttcatgaattgctccctccacctgaactagttcatattt
+5858126/1
CCCFFFFDHHFCFHIEIIDHJIIIJIGGGIGGIIGGDGHJBBFIIJIJEE
@356236/1
ccttctttgactaaatactcctgaaggagtgatatcgg
+356236/1
@@@FFFFAFHHF?CE@4CI994?B?EH3;2AAC<CEFF
@6894477/1
gcccttatcaacatacagagcaccaagaaaagcttctaaaagatcagccc
+6894477/1
CCCFFFFFHHHHHJJJJJJJJJJJJJJJJJJJIJJJJJJJJJJJJJJJJJ
@4266051/1
cgctaatttaaaaattgaatagtttttatgaaatgagtcagaattttcgt
+4266051/1
C@@FFFDFF?BAHFACEDEIDEFHHIJDGEHHE>GG<9CFGGHADGBHIG
@1961158/1
gttgttgctgaggctgctgtggtctctgctgttgttgttgttgctga
+1961158/1
@@@ADFDFHHF3C?GH?F>:3<CFBFDCDBGBFAFIIFAHFA;@FD>
@8447017/1
ttccattgcttgaggtctggtaattggagcggcttgtct
+8447017/1
CCCFFFFFHHHHHJIHIJJJIHIIJJJIJJJJJJJ099?
@3635476/1
ctgtaccttgtatactagcatgactgactagatag
+3635476/1
@@@D=DDDB>B?A<A>@HGHH<33C:AFCH@C44C
@3635555/1
tttatatttaaattgagatgattag
+3635555/1
B@@FFFFFHGHFFHGJGGHIII<B>
@942514/1
ggccgcacatgtttgtgcttctgaagaggacatcc
+942514/1
@??B;?D<DFHCFAD;GBHIICDC>9C@GE9??39
@942929/1
gcggagctcttcagcatttagcagcatcgtgatacgatgtaatattgaag
+942929/1
@@@FFFFFHBDHBHIHGII@HCHICAHE>GHIJEIDGGGFD@?DGGGE9F
@4751998/1
ttcttctttaagacactgactaaaatattgttcaagttcacgaggagtat
+4751998/1
@@CFFDFFGBAFHG;FHGIIIIIIGFHCHGABECFHGHGGIEEDAHGBFG
@4752034/1
ctcgataatcaagtgttggtgcattcataatt
+4752034/1
@@@7DDDDFFFDDFFF4EFGEHII4CCDH<D4
@8004904/1
cttggaaggaagacttcaggtaacgaa
+8004904/1
CCCFFFFFHH2CFHJJJJJIHHIJJJJ
@2650910/1
cttggctttagcactgcatctacacaaagggccatcattc
+2650910/1
CCCFFFFFHGHHFGGIIJJJJIJIJIIIIHGIIGIIJGCF
@6895749/1
cttggcagtaacaagattttcacatggctgcccctttattatccctttca
+6895749/1
CCCFFFFFHHFHHJJIJJJJJJJJJJJJJJJJJJJJJJJJJJJJJJJJJI
@8005833/1
gttgggtaatgttttgataacgtggatgtagataggctggcctgcttgtg
+8005833/1
CCCFFFDEHH?HHIJJJJJJJJGHJJJ:CHIJJJJJJJJJJJIIIIJIHG
@6895790/1
ctttttttctttctaattcttcaaggagtccttcatcttcttcagattcg
+6895790/1
BCCFDDFFHHHHHJJJJGHIJJIGIHJJDGIHIIIIIJJIJJIIJJJJJJ
@7407857/1
gccactgattgatgtcccaatggtccacacctttgtcaccactatattca
+7407857/1
CCCFFFFFHHHHHIGHJJJJJIJHJJJJJJJJJJJJJJJJJJJIJJJIJJ
@359680/1
cccagcagctcaatgtaggttaccacatcaacatcgtcatatagcatcaa
+359680/1
@@@FDDFFDFDABAH4AGGDHEIGF>DEDHHIJFA=GEGEIGIF9FAGEH
@8449344/1
ctcctaatcctgtttcatccgcaattttctggcggagctcttcagcattt
+8449344/1
CCCFFFFFHHHHFIJJIJJJJJJJJJJJJJJJJJJJJJJJIJJJJJJJJJ
@1423253/1
gtgcattcataattcgggccttaactttagt
+1423253/1
@@@DD>B;C4<DDGEBH18C=@GGE9CFGB4
@946912/1
cttgcacgacctttggattgaatataagaccttgttgttttagggtaatc
+946912/1
@@CDFFFFDDHHFIJJGIJI@HGIGGIBHEHCGGHGIDDAHFCCHDBGI?
@6376707/1
tcaggctttatgtttttgtattcttcaatggttgctgctaaatcttcaag
+6376707/1
C@CDFFFFHHHHHIJJJJGHJJIIJIJJJJJCHIJJJJJJJJJJJJIIJJ
@6897950/1
ctctttctcaacaagatggtacctagctctaaatgccacaagatgggcat
+6897950/1
@C@FFDFDFHHFFHB3?FFHGHGEEHBHGIEGIHBFHGEGGECB@@BDEH
@3638217/1
ctttgtttttactcctttttcaaaaccttcttccagcatagcttcaattt
+3638217/1
@@<BDDDDHHFBFIIBEGEHCH@BC9D9E9FGEH<<9DHIH99DCH4DGG
@6377268/1
ctccacctttctttccttttttgcccattattgtgtactatcttcaa
+6377268/1
CCCFFFFFHHHHHJJJJJJJJJJJJJJJJJJJJIIIJJJJJJJJJJJ
@6898990/1
gttcagctgtagtctgtctgcatctgtatatgccctagcacggaaagcag
+6898990/1
CCCFFFDDDFFAFDEBHEHGGHGHIGHIIIIGB9FGCHCF@GHFHEH<;F
@949075/1
gctgaactatttttactataaacatctttcatgtcatcaacatttatgat
+949075/1
@@@FFFDDBAHDFIFJJIIEGEAEHHG@HG?HHHGJJJJJJJJJIIIIGI
@6899305/1
caaccgttaacggagtttgctgtcgaatactctgagcttgctgagcgact
+6899305/1
CCCFFFFFHHHHHIJGHIJJJJJJJJJJJJJJJJJJJJJJJJJJJJIJJI
@8009631/1
ccccttcagaatataatagtttcaattcatttg
+8009631/1
CCCFFFFFHHHHHJJJJJJJJJJJJJJ?FJJJJ
@5383465/1
ctttggtggtggcagaaccctacctcgaacttccat
+5383465/1
?@@DDDDD10AF?GG?FE@EEIGGB<EBCC;FAFFG
@2651852/1
cctctgtcgaacagcttccacagcttgtctgtaattgcgataaggttttt
+2651852/1
@C@FFDFE<FB?F<EGH@FHHEIJG@HIEEG4:CGGFCI>EHEIICCEGG
@1423718/1
gggtattatcacaatcatctttattaactaattggttttcaactgactct
+1423718/1
B@@DDDFDHGHGGJFGCBHGGIGGGJGJJJJJJIJIJJGHIIJJIIIJJJ
@4756354/1
ctcaactcaagatcatggcataaatctgaaccatgggcatacagcatata
+4756354/1
?@@DDDDB4CDDAFGI<EDECAE4?CFHGGIGFH@G3CBDF>FG@H?FD9
@4271176/1
ccgtgatctaatatttgagcagaagg
+4271176/1
@@@BDAEEHFGH44CEEHI@GIC@H<
@5862026/1
ctgcggaccattagttgaagttccagccctcagataatcccatatcattg
+5862026/1
C@@FFFFFHF>HHGHHBHEHHEIIICEGGJGGIIIB@GHCGBFBDAHIGG
@5862120/1
tgcagctaatgattcaaataagtcaccaagg
+5862120/1
@@@BDDDDDAHFHGIEE:AH<CEBHFHG38<
@3641232/1
cttggcaacaaacagttgttttttcctgatatagctctaacttcaattaa
+3641232/1
@CCDFDDDHHAAHIGHHIDGIIIJHGHIIIGIICHGIGEHFFGIGHJJEB
@6379583/1
ctatccttatctcatcaaatattgataaactagtttcttcttcatcaggg
+6379583/1
:??BDDFF?FHGHJJJIIJJJJIJGJJIIJJIGEHIJJJJJJJJIIIJIJ
@5384795/1
ctccattagttttcttccaactagtgaaatttgacttaagaaatatgaat
+5384795/1
@@@FDFFFHGFHHGGDIIJIJECF<??E>FGGIEHEEFGGIIFGHJH@?F
@951429/1
ctgggtttaaaatcttcaataacattactcatttct
+951429/1
@???=B=;FFBF>CGH>GEHEGECCHG992AEA>@:
@6901126/1
catgttgaatagcttgctgtggtggtacagcacccggtcctggtcc
+6901126/1
CCCFFFFFHHHHHJJJJJJJJJGHJIHGJJJJJJJJJJJJJJJJJJ
@6901132/1
ctcatttctgggattaatatttccaatgaagctttcgcagcagcaagttt
+6901132/1
CCCFFFFFHHHHHJJJJJJJJJJJJJJJJJJJJJJJEHIJJIJJJJJGIJ
@4758737/1
gccatatttaacacacattttgtaaataattttcttaactttacacattt
+4758737/1
@C@DBBFFHHHDBBFIJIIEHIEHGIJGHCIEHGECHG?HE@@FGHGG>F
@1968311/1
ctgcactgtgacagtcttcaagcactg
+1968311/1
@@@DBD??=CDHDHH:4AB<CHBGII3
@6380537/1
agagccagtaggtaaaaagattattgtattttcttttagaactctttcaa
+6380537/1
CCCFFFFFHHHHHIJJJJJJJJJJJJIIJJJJJJJJJJJJJJJJJJJJJJ
@6381914/1
gtcaattcaccaggtgatatatttttgcacctgttataaatgtaggaagt
+6381914/1
CCCFFFFFGHHHHJEHGGJJJJJIJJJJIJJJJIIIJJJJJJHIJJJJJG
@8452627/1
ctgggaatcctttgtgagccacatcaatgttaaggaatggtttccaacca
+8452627/1
CCCFFFFFHHHHHJIJJJJJJJJJJJJJJJJJJJJJJJJJHIJJJJJJJJ
@4760360/1
gtcgtctttctttcaacaaacacaagagctaaattatcctttttgaaatt
+4760360/1
@@@FDDFFHHHHH>GHEGIIGIJGDGEGIJEIGCCF<DDIIIJJJ7@<@?
@8454567/1
gtcgctttatgcaaataaattggcatcccacttttatgaatgattttgat
+8454567/1
@@@?BDDDH??DBFGBEHGEIGG>GGGGIIGEG>FEGIEGIIIFGGHGEG
@2655355/1
tccgactgatgatttgaggttcttgtggaattgtgac
+2655355/1
CCCFDDADD>D?FA4A<BF<;EHHECGCC@>GH>FAD
@363786/1
cttttgttctgagacgcaagaagcagctgaataatacaaccaaattc
+363786/1
@C@FFFDFHGFHHII<CEEHG?EHHIGHFGIF9<F<D><BA@GI@HG
@1426169/1
cacgagacaacgtgatataactatgaagaatcatgtgataaaaaatagca
+1426169/1
@@CFFDDD<FFDFFBGGJIIHHHIFEIIIGGGEGGDFGGGEGGGG@DHI4
@2655897/1
ggtaggggttgtttccctagactgtggttgagacacttgctggggaggtg
+2655897/1
BBBDDFFFFHHFHGHGEGF>FHIJCHIIIG9FGIJHIA@FGGEHIFGG@C
@6383084/1
ccattttctatcaccagatggttcttcttcttgcaaaggatgtggaggat
+6383084/1
@@@DFFFFHHFHHIIJJJJIJGEHGIJJJJJJJJJIIJJJIIHIJIJJIJ
@6903022/1
ttcatgaattgctccctccacctgaactagttcatatttcggagtcgtcc
+6903022/1
CCCFFFFFHHHHHJJJJJJJJJJJJFHIIJIJJJJJJJJJJJJJIJJJJJ
@6903241/1
ttccaaaaaaatacagcaagtctggtaaatttatcgcaaggtaacgtaaa
+6903241/1
CCCFFFFFHHHHHJJJJJJJHIJJJHIJJJJJJJJJJJJJJFHIJJHIJJ
@6383645/1
gtgtacacctcacatatgtatggcacaactgataagttaagcattgcagt
+6383645/1
BCCFFFFFHHHHHJJJJJJJJJJJJJJJJJJJJJJJJJJJJJJJJJJJJG
@956311/1
tgagtttggtgggtaggggttgtttccctagactgtggttgagacacttg
+956311/1
?@;BDDDFGCFHGGIE<FG:EHFAEHGHI9;>GGGII<FEA;@DGBDFE4
@956636/1
caggaacttcccagtcatcaggaataaagtcattaaccttcaaaatt
+956636/1
?@@7DD:?=DFDBE2ABBFEEF>GCFFHHCFFEF<FFGB?>?C9B<3
@8454996/1
ccataataagtctaaatagaccttcagggtcttcatgggcttctattagt
+8454996/1
CCCFFFFFHHHHHJJJJIJIGGHJJHHJJCEGIIIJJIJFHHHIHIJDFF
@5863909/1
gccttaccttcagctgagtgagttaaaacagtacatcgcacaacaaacac
+5863909/1
CC@FFFFFH8FHFGGFHGFHG@BDHGGEHDGBFEF9?CBEBDHG9FDFDD
@8455925/1
gagtaacatcagctccgagaaatattacaggttcgttgaaaaccttcggc
+8455925/1
CCCFFFFFHHGHHJJJJIJIJJJJJJJJJJJJJJJHIIJIDGIJJJJJJJ
@3122692/1
cttgactaataacctggctattataaatttcaggtggagtagaaaacttt
+3122692/1
CC@FF8DDDFHGFIGIIJIEFCDHGIIEHIG>F>?FG9DFFEIG4BGHIG
@2656973/1
catggtttcaatgatttccctgttgaccttacgggga
+2656973/1
@@@DADDFFAFDA>FHGGF9:@FHG@HHIFDFH6:DD
@1427098/1
cgacaatttgttctcttctgttgtttcaattttggcagtatgcaaatatt
+1427098/1
@@?DDFFFHHGHHIJGBHIIJIGJHIGEE@HGCFGGGAFCDDCIGEGIII
@5864660/1
cttcagtcacccgattctatttcttggtcatc
+5864660/1
@@@ADDDDDDFFF@<F<<A:C4A2ABE<FF4C
@2657665/1
ccagtaggtaaaaagattattgtattttcttttag
+2657665/1
?@7D;A:A=AB8CEG@G@AE<D3AFHI>CDFH@H@
@1972306/1
ggtagctttaatcatagttgatgtctgcatatcagtcagcttcttaatgc
+1972306/1
;@@DBDDDDD?CDGBGGGHBGIG?HHGH>FHJGIIGG99CGIIDFF9BFG
@7413332/1
gcagcttcttcaagagggatgggctctgaaggttgtattgttctggtatt
+7413332/1
CCCFFFFFHHHHHJJJJJIJJJJJJJJJIJIJGHIHIJJJIJJJJJHHJJ
@1427623/1
ctttatgcaaataaattggcatcccacttttatgaatgattttgatccaa
+1427623/1
CC@FFFFF?FD<FGFGIGHF@HIECHGHHIFIBHBIIIDGDEGCD49BFC
@1427969/1
gtaggacgtgctgtaccttgtatactagcatgactgact
+1427969/1
CCCFFB>D@FD;FG4EFB@GGGD@HHECGHIGIG@FFGG
@1972867/1
ctggagctcatcaagcttcggtccgact
+1972867/1
@@@DDDD3C?FF?<EBG<>G<CFBG@?<
@1428080/1
cacgcatgtcccatactccctggttggg
+1428080/1
@@@DFF<ADAHDDGHEHHI=GGEGFCEG
@8457697/1
gcaattctttacatcaataccttcttctatcacatcggaggcaaccaata
+8457697/1
CCCFFFFFHHHHHJJJJJJJJJJJJJJJJJJJJJJJJJJJJJJJJJJJJJ
@6905335/1
cttgaatgaatttttcattcctccatactccttgtcttacaggtaccggt
+6905335/1
CCCFFFFFHHHHHJJJIJJJJJJJJJJJJJJJJJJJJJJJJJJFHIJJJI
@3647818/1
gctggttcctagaatcccacatggcaggaagttttctcgcaacttaggtt
+3647818/1
@@@DDDBDFFDFB4EFHIIIIBC33AFGE;EBFFIGHFGDBG0??DF3//
@5390648/1
ccagctaaggctgtatcatcaacttctaaaggtttccaataaacaccttt
+5390648/1
@CCADFFFHGHAHBBHIJIGCAHGGGEDIICHHGGHBIIEIHGGGCGHHI
@1973772/1
ctaggtccttttatcataatgagatcaagtttttttcgaatcaaatgaag
+1973772/1
CC@FFDDEHDDHFGGHIEIFCHFAHAFGGHHEGIIGIDGEIJJJIJIIGH
@1974164/1
ctattattggcattccagcatcattactaattttttgcaattgttgagtg
+1974164/1
@@@FFFFFFHFHHJJIIIIFIGHGJGIJJIJIJIEHIFIJJJIIIBGI>D
@5391311/1
ctttgactaaatactcctgaaggagtgatatcggtgtttttgagctcata
+5391311/1
CCCFFFFFHHDFFIJJJEHEGHEGH:CHGGHIIJCFDGIIEBEHIGIIGG
@1429673/1
cctctgtcgaacagcttccacagcttgtctgtaattgcgataaggttttt
+1429673/1
CCCFFFFFHHGFGIIIJGHB>FCGIECEHGIGGCIIJHIICGGGDHGCGE
@5865330/1
ctgatcttaacaagccttaagagaaatcttagctgacatatactaattaa
+5865330/1
@@@FFFFFDAHHF>FGDGEIEF@ABFGCFEGDECFGGIIEGGHGHABDH@
@5865439/1
ctgagatgaaggtggtctgctgggttgc
+5865439/1
@@@BDBDFBDD?AF=8CFGGCF9;FABC
@6907342/1
ctagattatcccttctgaagacaggactaggtgctgcaatgaccatcaat
+6907342/1
BCCFFFFFHHHHHJJJJJJJJJJJJJJJJJJGHIIJJJJJJJJJJJJJJJ
@4767237/1
cttcatatcattgataattactgtagatgagtaaggagttgaaggatttt
+4767237/1
@CCFFFFFHHHHHIIJGGIJIIIIJHIGGHIBDHJJIGGGHIBHGGJFCH
@1975340/1
caacattttacatgcagttagtgcaactgctcc
+1975340/1
@@@DFFF8CDHHFFHCF<CFHAFGF9@DFG4CE
@368481/1
gaggctgctgtggtctctgctgttgctgttg
+368481/1
@@@<DD?DBDB?FAFHCGIIIIIIEH<HCG@
@8459331/1
tcattttcggtttcgtaggcaggtggaggccatcgcctggtcatgcataa
+8459331/1
CCCFFFFDGHDHFEIHIJJJJJI?@EFFHBHHIIJJGDGIBFGIBHIIIJ
@6907714/1
ccatatcattgagacattaacttgcgtagcatactttatcgtaacggtca
+6907714/1
C@CFFFFFHHHHHJJJJJEIIIIJIIIIIJJJHIIJJJEHIJ>BHIIIGG
@368941/1
atccttcttttccggaaagaacctag
+368941/1
?B?DDFFDF:CFHB@FHGC@@>GIIH
@5865978/1
ccctgattacttcttctcgaggtggctgcagtttccatatcatattatac
+5865978/1
CCCFFFFFGHHHHIEGG@GIJJEHGGHEHIJAHHIGGGHGEDIEIJ>FH@
@5866011/1
gaagtttctgagagcatcttctctaactgtcctttgaggtgcaaaacaag
+5866011/1
@@@FFDFFDBFHDB=F>GHGH@DHGIJJC<EB<4ACFE>9CDFGIGCB39
@5393695/1
ccttcaacaatcgtcggtacaatgtaa
+5393695/1
?@@DDDDD3;BFD:EGI@FFIEFFGEG
@371279/1
ctcatttctgggattaatatttccaatga
+371279/1
:?@DDDDB?BFB3<AFBFE@BAFFBBDE?
@371558/1
gctcttcatgccactgattgatgtcccaatggtccacacctttgtcacca
+371558/1
CCCFFFDFHHDFHGGEEGIJIEE?CHGEAFFGHIGCGGGC@<CFF??GGA
@4769502/1
ttctatcacatcggaggcaaccaatatgttcgtctcacccatgttaaatt
+4769502/1
CCCFFFFFHHGHHJJJIJJJIIGIJI@GGHIIGIJJJDHGCFHFGGIEII
@6388773/1
ccctaggcaaggtacagcctcaccacctcaaccgaacacttctaggttac
+6388773/1
CCCFFFFFHGGHHIGIJJJJJJJJJJJJJIJJJJIJJJJJJJJJIIHHIJ
@5394743/1
ctaaaccttcatctttatcagtaatttctttaatatttg
+5394743/1
@CCFFFFDHDAFHEIIJIIEHJEHGFGGEGGG4CFH@CH
@2661482/1
ccgaggtttaaattttttccgctgtagtacaaatttctatttccgattat
+2661482/1
@@@DFF?:CFFDHGBGFEGCG61??CD9??FG@?DBG>?D<BDH1@GGIE
@8460520/1
ctgaaagacttctaaagtttactactatattctcgtcagttttaatgctt
+8460520/1
CCCFFFFFHHH4CGHIIGIJEIJJJJJJIJJJJJJJIIIIIJJJJIGIJJ
@5866550/1
gttcgtggaagtaagtggtctttcatttaatgttttttgaaaagcctcac
+5866550/1
C@CFFDDDHHHGHJJGHIIHEGHJEIIJIAHIIEIIHI<FEHCH>FHIGH
@5395176/1
ctgcgtggtattttgaatctgaatacc
+5395176/1
@@CFD?DD:CFHFBGHGGG@EFCFCEE
@3651959/1
gtcacttcaaactgttgctcagcagctatctcttgtaggaactggactgc
+3651959/1
@@@DDDEDFDFHFGGFHHIIAFHHEI@?FHDIGGIGIJGIJJ<G@HIGGB
@4282959/1
cttggctttgccgcttgttgctgtacttgaggctgagatgaaggtggtct
+4282959/1
@CCDD?DDBADDFGFHGAEFEECHGCHD<3C3;?808?B?FCCG??D7BF
@2662463/1
ctctgctgttgttgttgttgctgag
+2662463/1
@@@DDFDFDHHHF9CF>GFEHCB??
@1431803/1
cctgggtttaaaatcttcaataacattactcatttctgataggttctgca
+1431803/1
@@?DBAADBDHHHHIGEDFHCHIIIIFGFCBHC4EFBC<C@CF9?BDH9D
@5395544/1
cagcctcttgttttgcttctttttttgacctacccttgccgacagcaata
+5395544/1
@@@DFFFFFHHHHGEGIIGIGIJJIFIEIJI<FDH@HGGGHGIGIIGGAE
@2662819/1
cacagaacggttgccatatagccttaaaagagcaccccaactagt
+2662819/1
@@<DD8B=@8<<?FHG@E4AHH<?HED@@@EH@?B?DBEDF9?F4
@5395829/1
ctcaagttccatcctatcattgccaattggtagtggatctctagtataaa
+5395829/1
CCCFFFDFHDHFHIGICIIJBHCGHDGHJB<<FFGE<GFHIIEHIIJICA
@1432170/1
ctcttgtaaatcatgtatctcattagcaagtacttctgatagttcacacg
+1432170/1
@@@DDFDBF?BF?ACCACHHFIGIGCFFHGFDHCCGGEC4CB@FGBDEGG
@1978607/1
tcgtgaaataagtctagttctcttatagtaaaattttgtggtaagttttc
+1978607/1
@@@FF<DDDHHGDGGEDFHIJICEHIGHFIAGGIJIFIHHIH@CF<DFDH
@3653602/1
gctgtggtctctgctgttgctgttattgctgaggctgctg
+3653602/1
@@@FFFFDFDGHHIIIEG9FHHGI>HHIGII@D<;E>@39
@8019242/1
cagtaaataacaaagaatggaaggccaaaatttgttcacactgttcctgg
+8019242/1
CCCFFFFFHHHHHJJJJJJJJJJJJJJHHIJJJJJJJJJJJJJJJJJJJJ
@3655712/1
ttcatgatactctcaagatccctgattacttcttctcgaggtggctgca
+3655712/1
@@<DDEDFAFF>C@GFH9EIGG9FH@EEGHG9HHG@HGCG<?3:?DD@B
@8465317/1
aattaatataataactacttctttggacagaaaggtaattatattataat
+8465317/1
CCCFFFFFHHHHHJJJJJJJJJJJJJJJJJJJJJJHIIJJJJJJJJJJJI
@1978810/1
ggcagcttttacctcattttcactcagaagaaataatatctcagcaccaa
+1978810/1
@@@DDDFFHHGHDHCGIJEJJJFJJEGIEECBCDCCGBIG4<DFGHCHEG
@6910317/1
cttgtcttccacccttttttttgttcctttttgaactgaaatcacctgct
+6910317/1
CCCFFFFFHHHHHJJJJJJJJJGHGHHJJJJJEIGIGGIJHGBBFGFCF@
@372328/1
cttttatgttttcttttttaaatttcttatgtggatt
+372328/1
@@@DDEFAFHH>?EGGIE@FFGGEHGCA<?E<<EABE
@4284862/1
gtacacaactccataggaagcgccaaaggcttctctcgtgagcc
+4284862/1
@@@;DDDDFFBFDFIIC@@CFDF?CEGFDD>FH<F>@FBGFACD
@8022522/1
ccttgatttcctccagcacctcttctttgtctccaacccctacctcttcc
+8022522/1
CCCFFDFFHHCFHIJJGIJIJJJJJJJHIJJJJIIJJJIJJIJJJJJJJJ
@7420385/1
cgctaatttaaaaattgaatagtttttatgaaatgagtctgaattttcgt
+7420385/1
=BBFFFFFHHHHHJJJJJJJJJHJGJJJJJJJJJJJJJJGHIIIJJJJJI
@8022769/1
ggcatagttatttggaagtgatttgcacgaagcactataggtcgaccttc
+8022769/1
CCCFFFFDHHFFHJJJJJHIJJJJJJJGHJJJJIJJIJJJJIJJJJJJJJ
@373216/1
ctttttttaccaaaccggtattttccccttggcaacaaacag
+373216/1
?@@DDDFFFBAF>;EA@11?C@@><?G>;8??@FHEGGEC2B
@965819/1
ccgaggtttaaattttttccgctgtagtacaaatttctatttccgattat
+965819/1
@@C?=D@DFHABFIGJJDHIGGEHDEH4CFDHC>FGFF>DHIIB?@DGC@
@5398174/1
ggaacgttgatctggtctggagctggatgagtgacatcagcg
+5398174/1
?=??BDDDDA4CAGH<AF33<;AC9>BD?9EEG<C<?@F9<:
@2664356/1
ctttgcttctttcttagatctaccagtgcccatggc
+2664356/1
CC@FFDFFHHFDGGEIAEHGCBHIGEEEFDGGHFI@
@8024056/1
ggtggttcttgcctttgcagctgttgtggtggttgttgcctctgttgctg
+8024056/1
BB=DFDFDHHHHHIIJJJJJJIJHIJGHICFHFHIHIJJJIHHJIJJJJJ
@7421934/1
ctggtgttcatgtaatgaattcgtctgtctccatactctggctgccgaat
+7421934/1
BCCFDFDFHHHHHJJJJJJJJJJJJJJJJJJJJJJJJJJJJJJJJJJJJJ
@2665520/1
tgctgttgttgaggctgctgtggtctctgctgttgctgttgtt
+2665520/1
@CCFFFFFHGFHGIJJJJJG4?FGHIGDEHFD<FHDEH<FABD
@2665557/1
atttacatgcctagacttgtgcaccagctaaagaagacttatctttaaac
+2665557/1
@@@BFFFFHHHHHJFEHIIFEGHJHIIIDAEEFEGG>GCHGGBGHIIEFH
@1979644/1
taacgattctccactgaaccaaatcggctccttgaatgaatttttcattc
+1979644/1
@@@FFFFFHFHHHIJJAHEIIGDGGIJJFJJGHIJIHHDGIIGGIJIGBF
@6911030/1
gcactgttttcaccggaggaatttgtttgtgattttttattgtatcccaa
+6911030/1
CCCFFFFFHHHHHJJBFFGIJJJJJGHIIIJJIJIIJJJJJIJIJGIJJJ
@5869830/1
gttttgcttctttttttgacctacccttgccg
+5869830/1
@B@FFFFFFHGGHIJIIEIIJGEGG@GGIGGI
@3657566/1
ccgatgctagctttcttaaatctggttctctaataatctgattagtagta
+3657566/1
;@@D:ADBFDDCDB:C:CEC@AHE9CF>F?FDCF4?GHBHHC?@F?<FBG
@1980545/1
atcgcaaggtaacgtaaaacaatatctattcaacaaaggaatagcagatt
+1980545/1
CCCFFFADGAFHHJBAHFHJJIJJJGGIJGEIIICAHHGIJJ@FGGHBFF
@4287154/1
cttcttgtttcttttctttaacatttctcacagaacggttgccatatagc
+4287154/1
@;?DDAA?BBDDD@>FF9CF<EHH9FCCHFGGEGGI6E:CDGHGEHC49?
@4287723/1
ctcatccacattttatgtgctgctaacctcttggcaatttttttcgattt
+4287723/1
@@@DDDDDFFD8FHG<EG4I@AF>4FDGIIIFCFEGGGGGHCGIHEBFB@
@3659868/1
cttgaaatctgtagcccaatattgattccagaacttccggcataatgagt
+3659868/1
@CCFDDFDHDFHHIJGJIIDGGIGEGH>HIIEG@BAAEHBAFBEFGEGH4
@374807/1
cttgaacaaatttacctaaagcaacaacacaattgtcggcagctgggaat
+374807/1
@@@DD8DD3ACFFFFFFIFIDII@GDG9FGFFEII?FFFIIIDEEFIIAF
@967299/1
cagagactcgtccaatcagattgaaaaaaacaagttgtataacacaatta
+967299/1
CCCFFFDDHHGHGG2CE>HGHGHGIJIIGDEH;DFHI@@FEHIIIIJJJH
@4776168/1
ctcttctggaaagcagctcttgcagcattgacactggcgttttggtgggc
+4776168/1
@@@DDDDDFHHHBE;FGGIIGGC<EHI@EGFEEHEIDEHAD@GCGBDC<G
@4776717/1
ctgtagtctgtctgcatctgtatatgccctagcacgg
+4776717/1
@<@FDBDDFHCCACBFH>9@FI@?FHC@ECF9?<<CA
@8025358/1
gactgatttttcttcaacatcaacaaatgtcacttcaaactgttgctcag
+8025358/1
@BCFFDFFGFFHHIJIJJJJJIIIJJJHHIJJJJJJIGGJJJHIIJJJJJ
@8025471/1
agaggaaatagtattttttcttcatcgtcttgaacttcatttccaacagg
+8025471/1
B@@FFFFFHHCCFHJJIJJJJJJJJJJAFHIJJJJJJJJJJJIJIIJJJJ
@968779/1
tgctgttgttgctgaggctgctgtggtctctgctgttgctgttgttgctg
+968779/1
@CCFFDFFGDDFGIJJIIIJEHI<CABFHBCHGFGC>F>F9BB<GHIDBC
@7426186/1
gctttttaaaataatacagacaattatgaagttctagtgcttgtttttca
+7426186/1
CCCFFFFFHHHHHJJJJJJJJJJJJJIJHIIIIJIJJHIIJIIIJJJIJJ
@6395120/1
gtggttcttgcctttgcagctgttgtggtggttgttgcctctgttgctgc
+6395120/1
?=@BDDEFGHBHHGIGGGGFIJIJIEGIFEE:FHFAEEGHIIJGHIJIG@
@4778654/1
accggtctttctcgataatcaagtgttgg
+4778654/1
@@@DD@D><FFB:E3;BFHHH@EC>ECB=
@5872731/1
gcccatcattcgctcctcgactgccccgatgttggagcctatgctatccg
+5872731/1
CCCFFFFDGFHGFHJGGGHGIHHEHII<GADGCB29BFGHIGIJJJIB=@
@2667253/1
tttatatttaaattgagatgattagtttcc
+2667253/1
C@@FFBDEHG:CCGE@<?C9DHCGIDEI44
@4288999/1
gcatgatgaaatcatgaagtctaggaaagaaacaaacattgcagaaag
+4288999/1
?@@D=DEF>CFHDGGHH<BABI>EHCHGCAGGGGG9CDA4CAADFEG<
@2667815/1
gtcggcagctgggaatcctttgtgagccacatcaatgttaaggaatgg
+2667815/1
@@@FFFDFFHFGA@F3CECBHGBCHEHG;CBEHGC<<?FG>GGI@F?D
@2667858/1
ctggatttcccgcatagctcaactgtggcgga
+2667858/1
@CCFAEDFDFHDDHGGHEHIDGH<@?DGGDG0
@3661881/1
ctggtcttcagtcacccgattctatttcttggt
+3661881/1
@@@FDDDAFFHD<EDA;@GHIGACCGHH@HF>?
@4289814/1
gtgtaatcactgctgaggcttgaacaagcccttctgatagcctgcaattc
+4289814/1
@;?:D>DFGGDHHIFGEEFHIB>BGHG9?ED?;CFAABEHBBFGE99BFB
@7429029/1
ggaagtaagaggtctttcatttaatgttttttgaaaagcctcacttgttt
+7429029/1
CCCFFFDFHHHHDHIJJJJJJJJJJJIJJJJJJJJJJJJJJJJJJJJHJJ
@4780229/1
agtctgtctgcatctgtatatgccctagcacggaaagcagcgagatgagc
+4780229/1
?@?DDEEFHHDHDHGIFGJIJIEGG@DHGIIJJA=@HG9FGA6DDGGCFE
@3662696/1
cttcaaactgttgctcagcagctatctcttgtaggaactggactgcatta
+3662696/1
CCCFFFD=DBHHHJIIJJIGHIGIGIEGJIJGGG@FHGIJ<GGGEGHHGF
@4780574/1
gtctttttttaccaaaccggtattttccccttggcaacaaacagttgttt
+4780574/1
@@<?DDDDDDFBDGIIGB1:0??DBHBHI>>GEH@DFGH=F28=8=F;27
@377545/1
ggggaacgagaaccaatttcttttttaaaataat
+377545/1
@@@@DDF6D?<FHIIJIG@GHBAHGG?E@GHBBI
@3663420/1
gtgcttctgtaaaacgccaataattgttctttcatgatac
+3663420/1
@@@FDDDFGH?FFIIHGIIBHIAIGEFHHEGGIGIB>F>B
@3663594/1
ctgagttagaataccaacctgaatttcagcaattttcttaatggatgcat
+3663594/1
B@@DDDDDFGHDHF@GGIIJIIEGGHIIIII;BAHIBGGG<DHIEFFFFI
@4291249/1
tcttctggaaagcagctcttgcagcattgacactggcgttttggtgggca
+4291249/1
@@<DFFFF<FFFHIHIGAHIHJGIIEECGHEDHGGIBHFG0DDHFHABFE
@7430225/1
cttccaggaaaaccagattttggattgaggtgataacatatttcggcaac
+7430225/1
BBCFFFFFHHHHHJJJFIIJJJJGHIJJJJ@FHIJJJJJJJJJJJJJJJJ
@7430360/1
ctaaaatattgttcaagttcacgaggagtattcttggaaacaattttata
+7430360/1
CCCFFFFFHHHHHJJJJHJJJJJJJJJJGHIJJJJJJJJJJJJJJJJIJI
@8469498/1
gttgtaacgattggaaaaataatcagaataagaacggtattgctctgcag
+8469498/1
B@BFDFFFHHHHHJIJIJJHJJIJJJJJJJJJGJJJJGHIJJJJIJJJJJ
@3664587/1
cttagatctaccagtgcccatggcagcaaatctacttgatcctatagttt
+3664587/1
8?<?DDDB<DBHHEFHII@E@C93CD7C@@FEHBFEGB>D9CDGCFH9?D
@5403252/1
tggatgaggaaatttttcataaagaagtcga
+5403252/1
@@<DAAEDFHHHG<FGIGI>HFCGHID<9CC
@1985054/1
gcatcattcattttcttcattgtaacttggcccgcaacaattgtacacaa
+1985054/1
@CCFFFFFFHB>FH?GEGCGIIHJEEIC4AFEHGIGBHGIG<9?DGIEI<
@1440477/1
gtctccttgaacaaatttacctaaagcaacaacacaattgtcggcagct
+1440477/1
@@<DDDDDHAADFH@GIIHIEHG3<?EH3FHGGIIEBEGHF>@FD6@@.
@5874643/1
gcttattttattttttgtggaccgttgctttataaatttcacacttattt
+5874643/1
@@@BDADD?DDFDHGEIII<EGGI?BCFHGGDEABDFGDEGIEIEHCGGI
@1440699/1
attcatcttttcttttgtaaattacttcaaggaaatcccagtccacttgg
+1440699/1
@B@FFDFFHFFHHJJJJJJFGGGJJJGIIIFF@EHGADGGGDHIIJIJJB
@1985471/1
ccgtaatgaatggtgttgctttcgcagggtaagtctttcag
+1985471/1
@CCDFDDFADFHBCGFHGIIJJDCFEEHH?@D309BFHIF9
@2670015/1
ggtaggtgcagggtatgaaactgaacgtgtacacctggtaaagaggtgac
+2670015/1
@@@DDFBDDHDDHEHIIJJJJJJJIJIGHGGIIIHIEGFHIEDFFH@FHC
@7432268/1
ggcacatccacgatttcggcagcttttacctcattttcactcagaagaaa
+7432268/1
CCCFFFFFHHHHHJJJJJJJJJJJJJJJJJJJJJJJJJJJJJJJJJJJJJ
@7432563/1
ggcatagttatttggaagtgatttgcacgaagcactataggtcgaccttc
+7432563/1
CCCFFFFDHFHHHJJJJJGIHJJJJJJJJJJJJGHIJJIJJIJJJJJJJJ
@4293545/1
gtcaagagcttggattgcctcctgcgga
+4293545/1
@@@FFFFDHFDF1AAGG@>ECGII9FEC
@5875738/1
tgcttgtggaaaaccaccacaactccacttg
+5875738/1
@??DDADADD>?>CFFF:AF=F73C3?9E<4
@6397710/1
cactgttttcaccggaggaatttgtttgtgattttttattgtatcccaat
+6397710/1
C@CFFFFFGHHHHJJGHFGJJJJJHIIJGGGIIJJIJIGIGGHIJIGGGI
@7434562/1
ctgaggtctgtcaattcaccaggtgatatatttttgcacctgttataaat
+7434562/1
CCCFFFDFHHHHHJJJJJJJJJJHHHJJJJJJJJJJJJJJJJJJIJIJIJ
@4786233/1
tgataaattagaatcatcccatagcaaatgatatttggtaggacgtgctg
+4786233/1
CCCFFFFFDFGDAAEGFHGIIGGHIJFEIJ>AB@@FC>?F9DGHI:BHEI
@8471014/1
tgctctgataaattagaatcatcccatagcaaatggtatttggtaggacg
+8471014/1
@@@FFFFFHHHHHJIJJIIJJJJFJJJIJJJJIJJJFIIGIIIHHIGEHG
@8029438/1
gtcctgttggtccattaatataaaatggttcaacttctttggtgtac
+8029438/1
@@@DFFDFFH<CFGGHIJJIIIJIJIJJHIIIIIIGHIJJJJJEFHG
@7435395/1
gcgtatttacagaagcaaggttggcctattattggcattccagcatcatt
+7435395/1
CCCFFFFFHHHHHJJJJJJJJJJJJJJJJJJJJJJJJJJJJJJJJJJJJJ
@4786989/1
gttttcttcagcatcagacgtattagagcatagatcagaattatttttat
+4786989/1
@B@DFDADFHHHHJIJJEFHEGGGGHIIIICHA<CBAD>FECGI<<?FE9
@8471534/1
ctcagcagctatctcttgtaggaactggactgcattaaaatccgaatcct
+8471534/1
CCCFFFFFHHHHHJJJJJIJJJJJJJJJJJJJJJJJJJJJJJJJJJJJJJ
@8471547/1
cgatagtttccaaacgctccagattgatgccatcgtttgcattagacata
+8471547/1
CCCFFFFFHHHHHJJJJJJJJJJJJJJJJJJJJJJJJJJJIJJJJJJJJJ
@3669332/1
ccacagcttgtctgtaattgcgataaggtttttcaggattgatagataca
+3669332/1
@@@DDDDA>FHHFGGH@F?@C@@3CFHIGHHHGIIGHICG@D@49B9?D<
@4293804/1
cctccttccaaaaaaatacagcaagtctggtaaatttatcgcaaggtaat
+4293804/1
@C@FFFFFHHHGHJIJIIIJJFEIGGFGHJGGHIIIGGJGJJGIGHFGEI
@3669350/1
gtttgttttctcctactccgacaaac
+3669350/1
@@@FADDDHFHFFH?EFHIIEE<?BF
@4294148/1
ctcattttcactcagaagaaataatatctcagcaccaattttatgatttc
+4294148/1
CCCFFFFFHHHHGGIJJGIIIIIIIGGJCHGIHIIJIGIJJIGIIHCIII
@2674477/1
cccgcttctttccaaatctggacattatattgataagtgtatttatacct
+2674477/1
@@@DDFDDDG<FFIIIIJHEHHJ@HG@?BFIFGIEFHHGGGDGIEH@D4F
@3670404/1
cccggagggactccaacaggacctggtggggcccc
+3670404/1
CC@FFFFFHHGHBCEFIGIH9EGGIIDDFB<B<6;
@2674786/1
gcacaaccattagaatcacctgctgctttaaaatcaagatcaactaattc
+2674786/1
@@@DFFDDHDFGGGI<GIHGIGEHIIGIGHEIGIA<?FGEIIIJJ<?DFA
@1441813/1
ctctttcattatcgtaaattgtcacggtctcaacaagttccgttttttgg
+1441813/1
?@@D=D4BADHFHD>@ABH9AA<EFGI;BGIDID<8C?CF9D?3?GCGGD
@4788361/1
gtgaaatctttaggctgcagctcaaccattttatcggccaacatattact
+4788361/1
@@@DDDDD<FFAD9B>BGG9FGGG>GDCHIBEIIG@GBGHI11BBBD9FD
@1442092/1
gccaataattgttctttcatgatactctcaagatccctgattacttcttc
+1442092/1
<<@FD>DDHFH8DBFGGHH<@>H9FHE4FHGIB@E@3?GFEH@<9?<DGG
@2675847/1
gtccgactgatgatttgaggttcttgtggaattgtgacactttgatgttg
+2675847/1
@@@FDADFDHHHFCGIB>EGEGEGICHCHIGHICF<BCDFHIJJCDGBGD
@2676098/1
catgcataattcttgtagaagaccaatagggttgcccat
+2676098/1
@@@DDDD;AF<F?GBFEGG<DGIIGGII9FCAC@E<B:?
@4789632/1
atcaactgagaggccaaactccttcaggcatgggtcactat
+4789632/1
???DFFBAB<BFHEGG9E?<FH@4CFHEEDF@HGEEHC>G9
@2676663/1
cttcattttcggtttcgtaggcagg
+2676663/1
@@?DDB;BD=?DA1C:@<CB;EABA
@3672200/1
cttggtattcgagctgacttgggaggtttggtgcccgcccgccatattgt
+3672200/1
CCCFFDFFHHHGDIIIIJJJIJ<EH8FGGGIEHHIJIIIJJFI6F3@GG@
@2677370/1
cacattaccacatttctcaaattcagtcttgaaatattatccattagctt
+2677370/1
CCCFFDDDHHHHGIFI@GGIGG<FEDEHECHGDGHIIGCCHGIGGIGGHE
@3672835/1
gctgctcaatttaccttcatccttgttttcaaagttgataaataatatta
+3672835/1
??@DDDADB>DDFGGIIGGGGGG4<<CFEE>AAF:CD>ECGHEG>ACB>D
@8031449/1
caaaaaaatacagcaagtctggtaaatttatcgcaaggt
+8031449/1
@<@DDDDAD<FF<@FHDFHHIE?CEHF@GHEGH@FFEB?
@6917251/1
cgaatactctgagcttgctgagcgactaatgccactgtgtccacaagaaa
+6917251/1
@@CFFFFFHHHHHJJJJJJJJJJJJJJJJJJJJJJJJHHIIJJJJJJJJJ
@381646/1
ggatgaggaaatttttcataaagaagtcgaatactgttct
+381646/1
B@CDFFFFGHGGDHIGGGECHGIJIG<CGIJJCGGGF>@C
@1988675/1
ccgctgtagtacaaatttctatttccgattatttttcctttgatgctgct
+1988675/1
CCCFFADDHFFHFGGBEHEJJIIJIIJIJJCDIGGGJJIJIJFEEIIJJF
@2678704/1
cagagcttgtaggagaatggaaggactaggacctggatggccttccaatt
+2678704/1
CCCFFFFFHBHFGIGGIFIFJJIIIJJJJJJIJJIJJJFIIIGIJJFIII
@6918538/1
ctgcccagccacaatgttacaaacctctagaggtagatatgtgtgcttgt
+6918538/1
CCCFFFFFHHHHHJJJJJJJJIJJJJJJJJJJJFHIJJJJJJJIJJJJIJ
@2680456/1
ctttaaactgatccatgatcaatctcataggatgtctattgacagcatga
+2680456/1
@@@FFFFBHFHBFBEHIDE>@A@F@HEEEGDGCFG<<GIGGFIHDIEGI9
@4793514/1
gtacaatgtaatatgagttttctttgttttcaaaggctctaactaaaaat
+4793514/1
@@@DDDD?C>FFFGG@DEJHG9@CCHGFAGIIIGIHIC;FHHHDEGE@9B
@2680913/1
gttgtggtctctgctgttgctgaggctgctgtggtctctgctgttgtt
+2680913/1
@@@FDDFE?FFFHEGEGGHCC9EA?GIIEB?CED1?>DD9@F@FB<;?
@3135909/1
ggcttctattagttcatctatattttttaaggaagtaagtgcaggggaac
+3135909/1
@@@FFFDDD>F?A<F4CEFEEHI@@9FG=<<EEH3DFGGGD@BFHGDA0B
@3135982/1
ctccttccaaaaaaatacagcaagtctggtaaatttatcgcaaggtaatg
+3135982/1
@@@FFDFFGHGHG8AHIIIIIGFEFHFGCDH@DCFF<DBG7=FHB.=CF@
@3676501/1
cgcttgttttttacttgttcctgtgccataaccgtacttcatatcattga
+3676501/1
@@@DDFBDDHGAHIIEGHHIIIHAFCGGGIIIIIABFHGE99BBD@FG>F
@8032783/1
aggtaatggaaaatcctgaggagcatgttcttgcctttgttgctgctgtg
+8032783/1
BBCDDFFFHHHHHJJJJJJJJIIJJJJJJJJJJJJJJJJIJJJJJJJJHI
@3136175/1
ctaatatcctaacgttatcaggttttgggtagttgggtaatattttgata
+3136175/1
C@CFFFDDHHHHGIEBHHIIJIHCHHGIJ8:E?FDGIF>GG@G4BCHEAI
@3136393/1
gtcgtccctcttctggaaagcagctcttgcagcattgacactggcgtttt
+3136393/1
@B@FDDFFHHFHHIIJIIIIIEIIGIJIIHEGG>GGIGHIIJIJJJFH6B
@2681494/1
attttttccgctgtagtacaaatttctatttccgattatttttcctttga
+2681494/1
@@@@DFDF<FFHHJEFE?EBHHHAFFFGIGG9DGECHGBAEBFGGGIJHH
@8033052/1
ctccattcaattgaagaagcaatttcttcgcagcctcttgttttgcttct
+8033052/1
CCCFFFFFHHGHHJJIJJHIJIJJJIJJJJJJJJJJIJJJGIJJJJIJJJ
@8033166/1
atttagctatcctgtagtttcgtcctatacctttgaatgtccctttgcca
+8033166/1
@BCFFFFFGGHHHJHIJHIJJJHHGGHJIJIJJJJHGIIIJJIJIJJIJJ
@5880174/1
gccagtaggtaaaaagattattgtattttcttttagaactctttcaa
+5880174/1
CC@DFDFFHHFHHIJIJBHGGHIAJIJJEIJIIJIEEHF@CGGGHJJ
@975493/1
acaagttttacttcttctttaagacact
+975493/1
B@@DFDFFHGFDHIJGGIIHH<FAHHHD
@1990343/1
ctgcaattcttggttcaagatcattttaaactgtccttctgacacaccat
+1990343/1
CCCDDDAEFDFHHGEEG<<DDGG@HIICGG<4?C?:?EEEBDFHG@<FG@
@5880690/1
gtgaaatctttaggctgcagctcaaccattttatcggccaac
+5880690/1
@@BFFFFFGHHHGJIJIIIIEHG<FHGGGIGI@GGGBGGI=D
@6403023/1
cttgaagttggttcagctgtagtctgtctgcatctgtatatgccctagca
+6403023/1
CCCFFFDBFBDADGGHFGG@FDEHDFHGIAHIIGGIIIFEGGIEGGEHHH
@7443788/1
ctgttataaatgtaggaagttatcaagaaatctaagattgcatcaccgag
+7443788/1
CCCFFFFFHHHHHIJJJJJHIJJJJJJJJJJJJJJJJJJJJJJJIJJJJJ
@384537/1
tggtaacatggtaaaataccttctttgactaaatactcctgaaggagtga
+384537/1
@@@DDAFFGA>FFEHBHIIIGIIIG<@@DHHHGEIIGIGGHIJ9@DE;GG
@4795291/1
gtacaatgtaatatgagttttctttgttttcaaaggctctaactaaaaat
+4795291/1
?=@BDDFAHHGGFDHGGAEHGHFDF9EFGGDBE<<;CFGHE>B:D<GAAF
@4298145/1
cttggctttgccgcttgttgctgtacttgaggctgagatgaaggtggtct
+4298145/1
@@@DFDEFHHGFDHFGHHGHHGIAHHGHE@HGCH@FBCHIGGGE9?F?BD
@3137986/1
cttctaggttacatagtgtatgaaccgctgcattaaatattaaagtattg
+3137986/1
C@CFFFFFDHBHFJJIIGDHJJIGHIBHIJIJII<FHJDGFGIJJDEGHI
@4298486/1
agagaagcgaatatagtgttgtttactaatgcagatcttaaatctgttaa
+4298486/1
@@;DDF?AHAFDFIHE4CAFFGII@CGC9FH@G>D<CEEEHBFDFHGCHG
@3678607/1
gcttactaagggagttttcttgatca
+3678607/1
??81A;B42A?DFF;B<CFC@F4AH9
@4796670/1
cttctttctgtggtgctagattatcccttctgaagacaggactaggtgct
+4796670/1
@@@FDFFFHHFC>AFHIII>HHIGIIIGGIIG>FABED@DHGECC@BF3?
@4796764/1
gcctaacaggaggtgcactggttacaggagatactggttgttgttgaggt
+4796764/1
@CCFFAD>DFDFH@EGHJJIJIJGIIJJDHIGIJI@HGHHDHIDGIGBH0
@6406409/1
ccctcttcattttcggtttcgtaggcaggtgga
+6406409/1
CCCFFFFFHHHHHJJJIJJJJIJAHI@H<::1:
@6406434/1
tataaatgtaggaagttatcaagaaatctaagattgcatcaccgaggaat
+6406434/1
B@CFFDFFHHHHHJJGHIJJJJJJJIIGHIJJJGGIIJJJJIJJJJJJII
@8035999/1
cttcattttcggtttcgtaggcaggtggaggccatcgcctggtcatgcat
+8035999/1
@C@FFFFFHFHACGGGEEGIIGBGG?FFCHGHGCIGGIEIIC8BGIGIGC
@6922437/1
ttttatcataatgagatcaagtttttttcgaatcaaatgaagctgtatta
+6922437/1
CCCFFFFFHHHHHJJJJIJIJIHHJJJJJIJJJJJJJJJIIJIJIIIJJJ
@4300865/1
ctgttgttgcctctgctgctgctgctgctgctgaggcggttgttgcc
+4300865/1
@@CDFFBDFFB8DGHI>HGEIGGIIIJJJJGDFBBFH?F6@FACG4=
@4300925/1
catgaatgctttctaatgtttcttcatttaaaac
+4300925/1
@@@BDDDBFABFF?D<EFDDFH<:AFEFE<:9F<
@3680365/1
gccatatttaacacacattttgtaaataattttcttaactttacacattt
+3680365/1
@@CFDBABFBFAFG31C@HFGGHHEEHIAG4AFDGEC?BGDDAF?B<DDH
@4798231/1
cttggctttgccgcttgttgctgtacttga
+4798231/1
=:1=B8;D??<4DGEHEGGGGII4A19E9?
@8036787/1
ccacaattcaagatctaatttcatgctgttattattttccttctttgctt
+8036787/1
CCCFFFFFHHHHHJJJJJJJJJJJJJJJJJJJJJJJJJJJJJJJJJJJJJ
@1447878/1
atactgaacgtgtacacctcacatatgtatggcacaactgataagttaag
+1447878/1
@CCFDDADFHHHDIJIJEHHIJIICHGGGGIGIIJJEGEGEG>BG>FEHE
@1447941/1
ctcattattagaatccccattttcagtagtgatgaaatctgaatttttgg
+1447941/1
@@CFFFFFHHGGFIGEGIJIJJIJIJIJJBGHIJBHCHHIG>BHEHJGFH
@5882169/1
gctaaatcttcaagtacatagtacataactttagctgtcgtctttctttc
+5882169/1
CCCFFFBDHDFHAEEFHCIHF?IHEHIIIIIIHI@HGCHHHBB=FFEGCI
@2684231/1
atgacttttataattagggacaggatcatatcgtacaataagattacatt
+2684231/1
;<7BBDDB<FBFB4CEB93ACAC?9<CE>BE<@FG9;9?<B4BFHCHHG>
@977542/1
ttctaatgtttcttcatttaaaaccgctgtgtctc
+977542/1
@@@DDDDDDFDDHHGIGI4CE@?E?@EBFFHG9C9
@7444850/1
atgcaaataaattggcatcccacttttatgaatgattttgatccaacctt
+7444850/1
CCCFFFFFHHHHHJJJJJJJJJJJJJJJJJJJJJJJJJJJJJJJJJJJJJ
@7445097/1
gccacatcaatgttaaggaatggtttccaaccaataattgcagactggaa
+7445097/1
@CCFFFFFGHHHHIJJIJJJIIIHJJJJJJJJJJJJJJIJJJJJJJJIGI
@6408635/1
gtcattatgggcttctattagttcatctatattttttaaggaagtaagtg
+6408635/1
CCCFFFFFHHHHHIJJIJJEHIIJJJJJJJIJJJJJJJJJJFGJHJJJIJ
@2685411/1
agatgaaggtggtctgctgggttgctggtcactgggttgttgcctaacag
+2685411/1
??@FADDABDFAHIIGGIG@FCEBGIIH>@FHIIIIGIIGG9FHIBGII>
@6409087/1
ctaaattgttctatttcttttttcatcattctgtagtacaccttccaaac
+6409087/1
@@@FFFFFFHHHGJJIJJGIJJJGIIJJJJJJJIIJGIIIJIJJJJIJJI
@1992698/1
gttagcagctggttgccttaaaacaatgtcaagagcttggattgcctcct
+1992698/1
@@@FFFFFHHHGHIJFHIJIIHCHIIDHGGGIJJCGEGI<FGG;DGIDH?
@3139105/1
cttgtttttcaggtcatggcagactctgagaacttttaacaatgactgac
+3139105/1
CCCFFFDFHHHHFEEGGGCH<=FHHIBH@G@BCFEGGCHEGBG>9BDD?B
@3682697/1
ctgtgttctgttgtttactagagaacttcttaataatgaa
+3682697/1
BCCFFDFFGGBFH>FGBF@EHHGHGGGHIB@HE4E@<E>D
@2686169/1
ggaaataagaaagcaagagaaggaagtgaggtacacagttgcagtcctga
+2686169/1
@C<DFFFFGGHGGIJIJJJIJG>FGEFC@EG;@BDCHGEHJ9GHHIGGHI
@4798712/1
gctttattatattactcctaattgaagagccttttcccaaaatcatacca
+4798712/1
CCCFFDFDHHGHGFJGHGEHGIIEHHGGFFGFHHHI@GIGGAHIIGGGGH
@5412518/1
aataggcaggagcaggtatagatactgaacgtgtacacctcacatatgta
+5412518/1
CCCFFFDFHFFHDIFE<EEHEGJJJI@FGGHGGGC4C>F;DFDDHGEIH4
@4302510/1
aagcaggatgacacttaggtcgtgcatggtttaagaaagaccaaaggttt
+4302510/1
@@@FFFFF<FBFFHGHIBGAC:@FHHGEI4C@DHGGIEGCG9BF;DE?BB
@5883754/1
atatttaacacacattttgtaaataattttctcgactttacacatttaa
+5883754/1
@@@DFD?DDDHA?GH<FGGDHHBHGCHECGGC4BBHGGCHE@9?<?B9B
@8477462/1
aaattattggtatttcttttttccaaattgcctctccattcaattga
+8477462/1
CCCFFFFFHHCFHJJJJJJJJJJJJJJJJJIJJJJJJJJJJJJJJJJ
@8477705/1
ctttttgaaattttttaataattggaacaattctatcacctttgaagttg
+8477705/1
@CCFFFFDHHFHHJIJJIGJJEGHHEFHGGGIJIJJGIGIJJJJGJGDFH
@4303882/1
attgaggtgataacatatttcggcaacatagaaatactgt
+4303882/1
1?@;;DDDDF<:4A:CAAA>H@G6EG;CECEGGC<BD:4B
@5413960/1
gtctgctgggttgctggtcactgggttgttgcctaacaggaggtgcactg
+5413960/1
CC@FFFDAHDBFHIIJBFHCGHHIECFG8CAGI9FEII>GB=G/8DHHI3
@2686505/1
ctcatttgaaaacgtggatctccaaggtctccttgaacaaatttacctaa
+2686505/1
CCCFFFFDHGHHHJJIEEHIJJIJ@EHDHIIIJIIEIIJIIIJIIJJIGI
@4801122/1
ccttgactatgtttgatgacatatca
+4801122/1
@@?DDEDFD4BAFFHIIIGIEIEHGC
@4801245/1
ccaatactttaagagcatttattgcagcttctttctgtgcat
+4801245/1
@<@ADDBEDHGF:<CFFHIIIG@HHIE9FHH4CHFEC?BBF9
@5884877/1
tacataattaaaattaattaaaagttaataatacaaataaataaacagaa
+5884877/1
;@@ADDD?CDHHH9?BDGH@HFIBDHHGH9EHIGGEHIHGHEBF>DEG9D
@5884963/1
tgcttttttagttttataggttccttaatcatacaataattagcttaata
+5884963/1
CCCFFAEDHGHCFHEGGIFGEEHGHIIIIIGCHGC@BC<?HGEHIJ>>FH
@8478576/1
caacaatttctcttcctttttttggatctgaagggcggtcccctcttttg
+8478576/1
@@CFFFFFHHHHHIIJJJJJIIJJJGGGIJIJJIIJJFHHHHHFFFFEEE
@2687278/1
agagccagtaggtaaaaagattattgtattttcttttagaactctttcaa
+2687278/1
@@CFDFDDFHFHFHJGEE@GHIIGGIHIBHIIHEFGHCHGICFGHID9FH
@8479121/1
ggcctgatgctgggaacaagaatgctgttaatgcctccaagcttaacatt
+8479121/1
CCCFFFFFHHHHHJIJJJJJJJJJJJJGIJJJJJJJJJJIJJJJJIJJJJ
@1448546/1
cctgccactcatcataatgaacaatatcttcttttggattagtagaaaat
+1448546/1
@@@DFFFDHHGGHJIJJG9HHIJJJJJJ@EHHII@GEFECHEBBFFCGCD
@4304202/1
catcaacgtatcgaaccgcactgtttacaaacttctaattatcaatgaca
+4304202/1
@@CDFFFFHHHHHIJJJJDGIIIFGAEHGIIDEHHGIGGHIB?BDAHHGG
@7447921/1
cttggttcaagatcattttaaactgtccttctgacacaccatctctgtaa
+7447921/1
CCCFFDFFHHHHHJJJJJJJJJJJJJJJJJJJJJJJJJJJJJJJJJJHIJ
@1449960/1
aaattgattacaaagactcaggagtttatcagttgcttccaatactgtag
+1449960/1
@7@DFFFDHHHHHIGFIIIJGDHGHCHI<EHIGGFCH>FGAFGGGHIGIG
@6411832/1
ggtatatataagattacaattcttaacattttttctttaaacaaagaaca
+6411832/1
BC@FFFFFHHHHHJJJJJJJJJJJJJJJJJJJJJJJJJJJJJJJJJJJJH
@4304953/1
gctaattttgcttggtgtttgttttctcctact
+4304953/1
<@7BDBDBD4?<DB=?F=13<AF>F99?@H9?E
@6411965/1
gtttgttttctcctactccgacaaacgccatcctctcattcttagttgta
+6411965/1
C@@FFFFFHHHHHJJJJJJJJJJJJJJJJJJJJJJJJJJJJJJJJIJJIJ
@1450421/1
caataattgttctttcatgatactctcaagatccctgattacttcttctc
+1450421/1
CCCFFEDFHHGFHIIHGIJJFGIGHHCHGI@GHIH9GGGJIIIAFH<G4D
@1450482/1
ctccaaacaatcttttcagcacttatcc
+1450482/1
?@@AD?DFGDFDFHIGB4CFCGHIEGF4
@7448745/1
atcttcaacgaatcaaattcactttgaggaactctctgatttatctcatc
+7448745/1
@CCFFFFFHHHHHJJJJJJJJJJJJJJJJFFHGIJJJJHIJJHIJJJJJJ
@6412369/1
tccttatcagtaatctcgaatctattatctcttggacaagttgttatatt
+6412369/1
CCCFFFFFGHHGFHIIJJHIJJJJJJJJJJJJJJJJJJJJHIIHJJIJJJ
@6413053/1
cgcgcattctgttgtatatttatgctcacttcaccaacattcatgaataa
+6413053/1
@@?DDFDAFHFHDDHGGGBFFHEEHGBEFFGIEEFHIDFHJECFHGIIGI
@7449990/1
ccacacaatcagcaatacttttgtcaggaatggaatgctgagtaaca
+7449990/1
CCCFFFFFHHHHHIIGIJJJIJJJJJIJJIJJJIIIJJJJJJFHIJJ
@5415177/1
ctatttttaaatttataatttatcttattttctaaaacatccaaagagcg
+5415177/1
CC@FFFFDHFHHHIIGGGJGGEJGIJIIJJJAHGGHEDGIIHGGEGGIGG
@3146772/1
ctctgctgctgctggggctgttgttgc
+3146772/1
@CCFFFFFHHDDHIGIJJEF3CFCCF4
@4802399/1
cggtcatttctttttcttgatctctttcat
+4802399/1
;?@DDD4A<=DF?4C;C>F>EEE4C<9:4A
@5885967/1
atctgatcttaacaagccttaagagaaatcttagctgacatatactaatt
+5885967/1
@@@DDDDDDFDDH>GGBG<HGHHIFIG@H>FCGHIEGGGIIGI>BH4BGG
@5886154/1
tggaatttcataaacaactttcaaatc
+5886154/1
@@@DDDAD>AFB<@<<:A?<CED@>D<
@1994351/1
cttctctgcactgtgacagtcttcaagcactgagttagaataccaacctg
+1994351/1
@@@DF;DDHDHF>4CFHIGICEHGIIIG@G9FF>@GGII9F499CFG>D?
@1994800/1
gtgcactggttacaggagatactggttgttgttgaggt
+1994800/1
@:?DDDD>FFFBA@D?<CFB9CFH@<C@@=;?CBA<D?
@980976/1
tggaagtaagaggtctttcatttaatgttttttgaaaagcctcacttgtt
+980976/1
@@@DDFEFFFGF?EEDEAH?EGCEADH@FIIIG:DGGIHFICHCE>DHGE
@981656/1
cttgaacaaatttacctaaagcaacaacacaattgtcggcagctgggaat
+981656/1
@CCFFDFFDHHHGIIIIBGGH<F@HHIIIGG;BGGDGG<GGGIC9BC=F@
@3148776/1
cgtagtcgaggctgggctacagatatctagaggttctgtatttcctgtga
+3148776/1
@@@DFDDDHHFDFGIEHICGGHCA@BDAF>4CB:?BF>9BDIGIFIEBGB
@3148902/1
atcggttcttcttcttttttccacgtgaaatctttaggctgcagctcaac
+3148902/1
@B@FFADDHDHHHIIIGGIGIDE<FFIFGHEHFDDHCGGDEGHGGBBHIG
@6929090/1
gctgctgctgcggctgttgttgcctctgctgctgctgctgctgaggcggt
+6929090/1
CCCFFFFFHHHHHJJJHIJIJJJJJJJJIIJJJJJJJJJJJJJJJIJJH?
@389568/1
cgatcaggcgctgacctggcggtagctttaat
+389568/1
?;?DD63BBFFHD1;AAFEEGG0:DBFH@FCF
@3149074/1
ctcacccatgttaaattttttcagaatcatgtgattttttttcctttcaa
+3149074/1
@@@DDDDDFB<FHFHIIGICHF9CFAFHGIIEI?DEHADEGB3=8<C@>C
@982443/1
gggaggtggacctctttgtgcccatggagtttgacctctagg
+982443/1
?@@BAADBDBDFFHGIFCFBHCGCGB;CGEGF4?DE@D??F3
@5888462/1
ccagagactcgtccaatcagattgaaaaaaacaagttgtataacacaatt
+5888462/1
@@CFFDFFHGGHFIGGGHIFBHIJIIJJIGIIJGGDHIEHECEB<CDGIG
@1452593/1
cggtccgactgatgatttgaggttcttgtggaattgtgacactttgatgt
+1452593/1
@@@:BDADH8DC<F4EGEFEFECGCC@C??C?DDGHI@GIIHEGG<BF@@
@4307823/1
ctctatttcattgtgcattaatctatagaaaattttccaaacagtattta
+4307823/1
@@@FAFFFA?CBHE>DD9CFGIDCDDG9C>9AF@4ADEGGAHE>B>AHFH
@3686412/1
cttctttctgtggtgctagattatcccttctgaagacaggactaggtgct
+3686412/1
@@@DDDFFGHFADEHIJJGEHIIEH<AGEHHIIDHGIFGE>=FCAGGGEC
@4308083/1
tggtagttgagtttggtgggtaggggttgttt
+4308083/1
@@@DDDDDBBFDH@GGCF?>@EEAFECFGA@3
@8042811/1
ggctgcagctcaaccattttatcggccaacatattactgacctcaaccgt
+8042811/1
88?DDDDDHHFFHGGIIIIIIIIIIIIGIIIIGIIIIIHIIGIGIIIGG;
@3687368/1
agatgattagtttccacaacaatttctcttcctttttttggatctgaagg
+3687368/1
@@@FADFBDFDDAFGIJGGIGIHIIIBFGHBBHHIJDHE:GH>GAFEBAE
@7450439/1
ggaatcctttgtgagccacatcaatgttaaggaatggtttccaaccaata
+7450439/1
@@@DDDAACDBAFHABEGAFCB?CD?AC<BFE>3EEG:<C:DGFDDGGI@
@3688293/1
tgttgttgaccccatggttgtcgaggaggtccctgttgttccattgcttg
+3688293/1
CC@FFFFFHHHHHHIGIHCE@HBCCCDGDDFBGFGI<BDBFDDHE>FEH9
@2691497/1
ctttgaattcataagttggttgttttttaagtgcatgttgaacatattca
+2691497/1
@@@DDDADFFA?FGH4EFEGFA@C3CGHEDG?D>F?FFCHDEHACEHG<F
@7450863/1
gcgggagaccttggctttgccgcttgttgctgtacttgaggctgagatga
+7450863/1
@@@DDD6?CDFHFGDGI>HGDHGIIIGIBGGIIIIIIIIIGIGIEHEGD<
@3149451/1
ttcatctatattttttaaggaagtaa
+3149451/1
@@@BDFFFAHFHHEIJEHGHCB3FHH
@3688769/1
ctctaattttcttttgtcttcgtaagacgattttggcatattagctagaa
+3688769/1
@@@DD?DDFF4BFEIBDG4AF3<3A94CG<DEEFC?DD???FDFFFFIEF
@390543/1
gtaagcgaagaactgaggtaaaaataaaatttaa
+390543/1
C@CFFFFAFHAFHHG@GG?FCHIHGGIBHIG@CH
@7451633/1
ctcttctggaaagcagctcttgcagcattgacactggcgttttggtgggc
+7451633/1
CCCFFFFFHGHHHJJJJJJJJJJJJJJJJJJJJJJJJJJIJIJJJHJJJI
@5889585/1
ctcccctctggtatccaaaggcactgttttcaccggaggaatttgtttgt
+5889585/1
@@@ABDD:?FHHGIIHEECCCHCEGGIIGG<FHGGGHID6?FGHIICHEF
@984217/1
ctaagatatttgttatgatctccggccaag
+984217/1
@@<DFFFFHFHFFHIDI@FBJHEHGGHGE?
@1998263/1
gccgcacatgtttgtgcttctgaagaggacatcc
+1998263/1
?@1DDADDFHD?HGEBGIGIIIGGIFCDCHEBCD
@5890299/1
cttggcaacaaacagttgttttttcctgatatagctctaacttcaattaa
+5890299/1
CCCFFFFFG<F>FBFEHHB?H@FGIIIIIFGEFHGIEI4DBBHDGFHIIB
@5890540/1
ggtctgtgttgttctttttctattttcttggctttgagatacctacgcct
+5890540/1
B@BDDFDDHHHHHEHIJIIJIHIJJJJIEGCHHIIJJEHEGIEIGIIJGC
@3151449/1
gtccgactgatgatttgaggttcttgtggaattgtgacactttgatgttg
+3151449/1
@@CFDFFDHDHDHGIJJHJJ;GHII@FG=GC@GIHCD@HGCEEG@AHHBD
@392460/1
ctcgaatctattatctcttggacaagttgttatattagtcactttatatg
+392460/1
CCCFFFFFGHHBHIIIJIJJ@FHHJBHIGHIJJJJJIEDE>DEIBGGIIB
@8483856/1
gttgttgttgaccccatggttgtcgaggaggtccctgttgttccattgct
+8483856/1
CCCFFFEDBHHHHGHBHGIHIGFHGGIJHADGGDFHGIIIJJJIIGIHG<
@8044038/1
atgagtgttacttctcatcctaggacgtccacctcgaactgaaggagtgt
+8044038/1
CCCFFDEDHHHHHJJJJJJJJJJJIJJHIJJJJJIJGGIIJGIJIIIGHH
@1454381/1
ctcaaactcaagctgtcgcttcaattcatccacttctccctgcagttcat
+1454381/1
@@@DDEFFHFHGHGGHGGIEFIIBEGIGHIIGIGEGHI9CDEHGJGGGGG
@6416575/1
gtggcgtatttacagaagcaaggttggcctattattggcattccagcatc
+6416575/1
@@@DFFDDHGHDHIJJJIIJJIJGIIIJJIJIIIJJJIJJJGIIIHJCGJ
@1454651/1
atgatttgatatctatatttctcattttttctgctaaagcactaccttca
+1454651/1
@@@DBDDDBHD?D>AEGFCE@II<DHG9CECFG4<EEHIG3CBFGGIG3?
@1455150/1
gtttgttttctcctactccgacaaacgccatcctctcattcttagttgta
+1455150/1
@@CFFDFFHDHHHJDIJIHGIIIGI;F<GHIGIHEHEGIGCFGDHBGGHG
@7453212/1
gttgttgcctctgttgctgctgaggctgttgttgccactgctgctgctga
+7453212/1
BBBFFFFFHHHHHJJJJJJJJJIJJJJJHJJIJJJJJJJJJJJJJJJJJF
@7453817/1
ctctgctgttgttgttgttgctgaggctgctgtggtctctgctgttgctg
+7453817/1
CCCFFFFFHHHHHJHIJIJJJJJJJJJJJJJJIIJJJJJJJJJJIJJJJJ
@4807883/1
ccacacctttgtcaccactatattcaccaaccg
+4807883/1
?@?DA7DDDF8DDGBF3?3A<BD<AEHDII7CC
@2693534/1
gtgatgacgtttctgtaccactataaatgtaatcggtggcgtgt
+2693534/1
BB@DFFDFHAFHHJJJJJJIIJIJIEIHIHHIIJI>?@FED??0
@1456195/1
gcaccgatgcaattaatactcatcttctttactaaaaggctacacaaaca
+1456195/1
@@@DFFFD<BFHHIIIIGIIBEB9EEHIIIEIICHCFGBCEHH<GHCGHI
@4312359/1
ggccctcttcattttcggtttcgtaggcagg
+4312359/1
;??BBD?DADFAD@?FH<?CFIE;FEG3EBD
@1456618/1
ctgggtttaaaatcttcaataacattactcatttctgataggttctgcaa
+1456618/1
CCCFFDDFFGHHHIBHIIGIGGHGIIJGHHHEHIIJJGEFHFCHHGIJJC
@5419828/1
actgctgaggcttgaacaagcccttctgatagcctgcaattcttggttca
+5419828/1
BCBFFFDDFHHHHIJIJJEGGHJJJIEH>9EGEGGI3BBFHHJIIA??FI
@6419254/1
cttttatcataatgagatcaagtttttttcgaatcaaatgaagctgtatt
+6419254/1
@@CFFFFFHHHHHJJJJJJJJJJJJJJJJJJJJJJIIIJJIIIIJJHIJJ
@7455024/1
ctgttgtatatttatgctcacttcaccaacattcatgaataatggaaaat
+7455024/1
@@CDFFFFHHFHHIJJEHEHIJJJJJJIJGIBGHGIJGIJGJIIJJJJJE
@7455942/1
atcatcttccattgagaaggcctgacggactgatggaatccaaaccatac
+7455942/1
CCCFFFFFHHHHHJJJJJJJJJJJJJJJIJJJJJIJJJJJJJJJJJJIJJ
@6933087/1
ggattttctaaagctttgaattcataagttggttgttttttaagtgcatg
+6933087/1
@@@DDFFFHHHDFFHIGHC@IHFAD<?CEHHFHIJHIIJJIGBHGFBDGC
@2001020/1
cagtcctgagctggtcttcagtcacccg
+2001020/1
@@@DFA>?=DD>?3CFE@HFCAC<:3<<
@3152100/1
ctcaggagggaggtccttttgaaactcatcaccaa
+3152100/1
@CCFDD?DDF?<F<CBDBHHIIIIIEIHICHIIFE
@4808268/1
caccgatgcaattaatactcatcttctttactaaaaggct
+4808268/1
@@CDFDDFHHAC3AC@EEHHIF9<FHDHCHH4C?DFE<@B
@5892560/1
ggctattttagcatggaatgtgatctccaagttgtgaatcaatttcagga
+5892560/1
@@@DDDFDHAF8<4ADBGAGECHGHGHEEEFHGEFGA<DGIGII@EHGA@
@5421172/1
gctgttgctgaggctgttgtggtctctgctgttgctgaggctgctgtggt
+5421172/1
CCCFFFFFHHHGHJJJHGIIGCHGGHHIIIDGGIIGIIIIIJIG<<?DG8
@2696161/1
caccactatattcaccaaccgttaacggagtttgctgtcgaatactctga
+2696161/1
BCCFFDDFFFFHHJJIJJGHGEHGEHIBGGFHGHIDE@GH;F@DGEHIGG
@6420923/1
gctaaaagtacagactctagtcgctttatgcaaataaattggcatcccac
+6420923/1
@<?D;DDDFFFFFEGFI9F>CFF6FFG?EG@BG?GIIIIICGEFG@0BD>
@3154619/1
ctgtgttctgttgtttactagagaacttcttaataatgaaagatgccctt
+3154619/1
BCCDFBEFHGHHHIJBGIEGGIEHIIGIIGHIIDGHGHJIGECGHGBGGG
@4315248/1
ctttgtttttactcctttttcaaaaccttcttccagcatagcttcaattt
+4315248/1
CC@FFFDFHGDFFIAHIBGIIIIFGG1ACFGGGGGIJJIIIIIBHEG>FE
@3693583/1
ataaattagaatcatcccatagcaaatgatatttgg
+3693583/1
@@<DDD8BBF?DBGB@FHEHGE<FH9FFCBEFHGCE
@5422839/1
tatttcattgtgcattaatctatagaaa
+5422839/1
@@7DDDD?B?ABFHG<AEGIGBHGAHIB
@4315965/1
atataaactcctctaattaagtaaaaactataaaaataataggc
+4315965/1
;?@DD?:DFH<FFB:EEIIGIEHIH@B@E?B@EGDEC<EE><F:
@1459118/1
ctgtatttcctgtgatcttgtctaagattgctttcgctgcggcatgcttt
+1459118/1
@@@DDEFFHHFHAHFGHIIJFIIFIJCHHIJEHCGC<@GDHIEEGHIIG@
@6422233/1
ctgcttttttagttttataggttccttaatcatacaataattagcttaat
+6422233/1
CCCFFFFFHHHHHIJJJJJJJHHIJJJJJJJJJJJIJJJIJJJJJJJJJJ
@3694825/1
gtagctttttccgttgggattcattatc
+3694825/1
@?@FFFFDFDD?FEB7E6CC@DCA@AA9
@6934006/1
gcttcggccacttctttgaactaagtacagcgaaattcttattcgattga
+6934006/1
CCCFFFFFHGHHHJJJJJJJJJIJJIIJIJJJJJJJJJJJJJJJJHIIJG
@5424119/1
gacagtcttcaagcactgagttagaataccaacctgaatttcagcaattt
+5424119/1
@@CFFFFFGHH>DHIIIIGHIHGJIJHIJIEIJJJICHGIHIIJIJI>FH
@8489098/1
attaatctatagaaaattttccagacagtatttagagactttccactatc
+8489098/1
CCCFFFFFHHHHHJJHIJJJJJJJJJJJHGJJJJJJJJJJJJJJJJJJJJ
@6935512/1
ctgcaaaagtttgatcaaataaacactatacaagtttggtcaaatatata
+6935512/1
CC@FFFFFDAFHHDGIHIJIJJJJIJJGIJJIJIHIIIIJIIJJJIJIJI
@6935746/1
gcacaataaagaatgaattctctttagcttgtggatcaaaactcattaaa
+6935746/1
CCCFFFFFHHHHHJJJJJJJJJJJJJJJJJJFHJJJJJJIJJJJJJJJJJ
@4317106/1
ctcatttctgataggttctgcaatttccaagaaactttacttttcacaaa
+4317106/1
@@<DDADDFHHHFIB?<?BF9F<ACHHGII>FHH@HC4EFFCFBGHI@9?
@4813108/1
ggctggcctgcttgtggaaaaccaccacaactccacttgg
+4813108/1
<@@;?DDDDFH?HIID?A>H9G;@GG=GGI7?GG9@:?DH
@4317628/1
ggcatgctttgcttctttcttagatctaccagtg
+4317628/1
@@CFF?BBBDHFDG>AEDIAHI<ECHH@<AFDAE
@992293/1
agagactttccactatctaaataaatagctgctgctaatgat
+992293/1
@@@FFF8DHHGABHE9BEC:C4CFEDDFA>C9<AGAG:?4?4
@6423471/1
gtacaatagaggtaagtagttatagcatacttaaggaaggaatcaccgat
+6423471/1
B@BFFFFFHHHHFHJJHJJJJJJJJJJJJJJJJJJJJJJJJJJJJJJJJJ
@5425430/1
cttttttgcccattattgtgtactatcttcaaagagaaaaagtg
+5425430/1
@@@FDEFDGHFGGIIIBBHH>FFICI<FEHE<CFHIIGIG@??B
@2699229/1
cccggtcctggtccagattcctgttgtggaccagcttgtgcttgtcttcc
+2699229/1
B@@FFFFFHGDFHIBHGHGJIJJHHIIIJDIHIJJJIGHIGIII;FFEFE
@993760/1
cagagactcgtccaatcagattgaaaaaaacaag
+993760/1
@@@FFDEFBHFDHBHA;F@AFHGII<FG:?6DHE
@6424538/1
ccaagaggagagcttttattgaatagaataggaatgtcaggtgcgttaac
+6424538/1
CCCFFFFFHHHHHJJJJJJJJJJJJJGHJJJJJJJJJJJJJBGHJGIIIH
@8491935/1
gggtaatcaaattttatgacaaaattgcaattctttacatcaatacctt
+8491935/1
BBCBDFFFHHHHHJJJJJJJJJJJJJJJJJJJJJJJJJJJJJJJJJJJJ
@8492653/1
tctgtatcaacaactgtaccagccggcacattcatatttctcccatctgc
+8492653/1
@@@FDEDDDHDHHIJJHGG>HGBHGGJJGGGIJFIGGGI@GCBD?FCFHC
@8492696/1
gttttgcagacaacatgccttggtattcgagctgacttgggaggtttggt
+8492696/1
CBCFFFFFHHHHHJJJJJJJJJJHHIIJJJJJJJJJJJJJJJJJFHJJJC
@7459534/1
ccgtgcagtatgttttccaacagtcataataaattcattagactgtcgat
+7459534/1
CCCFFFFFHHHHHJJJJJJJJJJHJJJJJJJJJJJJJJJJJJJJJHIJJJ
@5896707/1
gttctgcataatactgaacagaagatttgtttcctatgtacaaagatctt
+5896707/1
CCCFFFFFHDHH?FEFE4EHGIII@ECG@EGGGBEHGG4CFCHEG3B?FA
@400221/1
ctgaggtaaaaataaaatttaaaaatgttgctattgtttcaacatgtctt
+400221/1
@@CFFFEBHHHHH@EGGGGGIIBHIGHEEHHIGGIJGGEHGIJDGHDDFB
@400343/1
gcctttcatatggtgtttttacttttagtttttctatttgtactaaaagt
+400343/1
@@@?BDDFDHHBHAEHHIIJIHIIIIDHECHIJIIEIHGICDHGIJH@HF
@2700660/1
gtgatctaatatttgagcagaaggtgctggtgcatgtaatactttgt
+2700660/1
B@@FFFFFHHHHHJIIIJJJIIIIGGI@BFGGFG>GGIIICBHG@@D
@7460342/1
ggaaaaccagattttggattgaggtgataacatatttcggcaacatagaa
+7460342/1
CCCFFFFFHHHHHJJJJHJJJJJJCGIJJJJJJJJJJJJJJJJJJJJJJJ
@5897965/1
cttgaggctgagatgaaggtggtctgctgggttgctggtcaccgggt
+5897965/1
@@@DDDDBDF3CBEC@EBE:CEEEHIBEEGH3CDGGEC0BG@D?DG<
@997646/1
gcctcttgttttgcttctttttttg
+997646/1
@7@DDD?BFFDD;CDFA2AFH3C11
@4815541/1
ctccatactccttgtcttacaggtaccggtctttctcgata
+4815541/1
CC@FFDFDFAFDBGFHGIGGHH9C>AHG1C::CDCGHIIIA
@402414/1
ctcttctggaaagcagctcttgcagcattgacactggcgttttgg
+402414/1
CCCFFDFFDFHHHBDHG@HGHGGIJI9FAHIGIJGIJIE@DFD>F
@8496271/1
ccttgactatgtttgatgacatatcaataacattctcctcaaccttttgt
+8496271/1
CCCFFFFFHHHHHJJJJJJJJJJJJJJJJJJJJJJJJJJJJJJJJJJJJH
@2005287/1
ctcattctttcaaaaaaaactattcgtaggagtaaaacgtaagtggaagc
+2005287/1
?@=?DBDDHDH4CGIBFGIGIAHGHEHCHIHE?;DEHHIIIGE@@=@CEC
@2005317/1
ggaccagtttgcaaagggaagcgagcttgctgttg
+2005317/1
@C@DFADDFDDA?FEHIJDDDAF?FG<?DHIGGE@
@4816547/1
ccaatactttaagagcatttattgcagcttctttctgtgcatcattttta
+4816547/1
@<@ADDFFHGFFBFHHIEGJHEGGGGGEHG>@HIEH9DE??D@CFDF9@B
@8497165/1
gtaagtctttcggtctcatccacattttatgtgctgctaacctcttggca
+8497165/1
@@@DDDADFHH3@EEHGIJJHGGIIJJIIHGJF@CFGGICGGGIDIDCCG
@999171/1
ctccaatcgcattccctttcacactagggacatgaggtgaaattattggt
+999171/1
CCCFFFDEHHFHGGEIIIJGEGHHC@>GG>ACD>FHG?DHCEI@<DGDD?
@8050900/1
gctggttgccttaaaacaatgtcaagagcttggattgcctcctgcggacc
+8050900/1
CCCFFFFFHHHHHJJIJJJJJJJJJJJJJJJJJJJJIIJJJJJJJJJIIJ
@8050933/1
gtttttccagagccagtaggtaaaaagattattgtattttcttttagaac
+8050933/1
@?@DFFFFGHHHHIJJFGHIFHGJGFF@HHGIHHGIIIIJIJJJIIGGGG
@8051171/1
ggctattttagcatggaatgtgatctccaagttgtgaatcaatttcagga
+8051171/1
@@CFFFFFHHHHHJJJJJJJJJIJJJJJIGIJJJIIJHIHIJJJJJGJJH
@6938388/1
gctttttgttatctccagcaggtgggtgagtaacatcagctccgagaaat
+6938388/1
CCCFFFFFHHHHHJJJJJJJJJFHIJHIJJHIJJJJJJIJJJJJJJJJJG
@5428027/1
ctctatttcattgtgcattaatctatagaaaattt
+5428027/1
@@@BDDDD8DF<2AE@AFGHHF@9CBCEHHHE>?D
@6426673/1
aagcaggatgacacttaggtcgtgcatggtttaagaaagaccaaaggttt
+6426673/1
@CCFFFFFHHHHHJJJJJJHIJJJJJJJIJJJGIGIJIJJJJJJEIIFHI
@3700284/1
gataaatggcagtaatcacctacatggagatctg
+3700284/1
@<@DFFD?8DFFBBEID@GEB@>@H>;A?;B?EE
@7461742/1
ctctgtcgaacagcttccacagcttgtctgtaattgcgataaggtttttc
+7461742/1
CCCFFFFFHHHHHJJJJJJJJJJJJJHIJJJJJJJJJJJJJJJJGIJJJJ
@402636/1
gcctcagagctaccttggcagctgctaattttgcttggtgtttgttttct
+402636/1
@CCFFFADFHHHHHEBBGHEFGIGHGID>H>GFHBFEH98:1DHF9DDBF
@7462234/1
gcaacggctgctatagatggaacgttgatctggtctggagctggatgagt
+7462234/1
CCCFFFFFHHGHHJIJIJJJIJJJJJGIJJJIJGIJJJJJIJJJGIJGH=
@4323009/1
tcttcattttcggtttcgtaggcaggtggaggccatcgcctggtcatgca
+4323009/1
CCCFFFFDHHHGHGIGGBHGGIGIJJCGCCH1BFGGEHIEHHGAB>@>=@
@4324619/1
catcattcgctcctcgactgccccgatgttggagcctatg
+4324619/1
?@?BDDDDH6@AD;EDFHGIIHIIGF6F?BGHEH0?FG><
@4817722/1
aatggtccacacctttgtcaccactatattcaccaaccgttaac
+4817722/1
@<@DDB>DFDH?ABABE@BBFHHGEC@FD4?EE>AHGGE;F;6B
@4324715/1
ctttgagatacctacgcctatcagcccatgaaacaaa
+4324715/1
CCCFFF@DHHHGD@?@DHCGGGEDEGGHCGGC9FH3?
@8499387/1
tagggtagcatttggaggactgtcagatggttttggagaattatcaa
+8499387/1
CCCFFDDFHHHHHIHJIIFHIJIJGIGIIIFHIJJJJIGGGIHIJGI
@403490/1
cccgatgctagctttcttaaatctggttctctaatcatctg
+403490/1
?@?DA:?DDFBDDEIIII94AFD@4C2AEHFIEFG94C@F9
@6940262/1
cgctcaaacatgcaaatgtgacattattgactaaggccgatctgaggtct
+6940262/1
CCCFFFFFHHGHHJJJJJJJJJJJJJJJJJJJJJJJJIJJJJJJIJIFHI
@2707552/1
gcatctctgcccagccacaatgttacaaacctctagaggtagatatgtgt
+2707552/1
<@@FDDFFG?FHHIJIJGGGEH@BF>FHDF=GHGBBFGIGGEB>9DADAD
@2008083/1
ccattttatagctactctaaaaacacgg
+2008083/1
@@@BFDFBFFHHFIJGGHHEH@HHH9@C
@3701849/1
aggaagttatcaagaaatctaagattgcatcaccgaggaattccagcctt
+3701849/1
C@CFFFDDBHHHGAGIGHHI9FEHIIGIAAHG<3?EG?0;9BFEFGGGG@
@6941038/1
gcatccttcttttccggaaagaacctagtgtgatggcgtttctgtaccac
+6941038/1
CCCFFFFFHHHHHJJJJIJJJJJJJJJJJJIHIJJJJJIIJJJJJJJJJJ
@2708109/1
cctgaactaggcaatgaagttcctgcaggaggtataaacaaacctatggg
+2708109/1
@@@DDDDDDHHFHIIGE@<CAH4<AGGIGHGEAEFDBEGGGGHGIGBDFG
@6941401/1
ttccgttccaccctttctgctgcgatctttgccatagcatagttcctgct
+6941401/1
CCCFFFFFHHHHHJJJJJJJJIJJIJJJJJJJJJJJJJJJIIIGIIJJJJ
@2708506/1
gtctctgctgttgctgttgttgctgaggctgctgtggtctctgctgttgc
+2708506/1
@;=DDDEDHHFFDGGEFHIGIGHIEGGBHGEIBC?GFCEC<FGHCGDFHC
@2708568/1
ctcttaaccagttcttcttcaaattgattacaaagactcaggagtttatc
+2708568/1
CCCFFFFFGDDHHCHGIJJG>FHIJDEIBHIIB<CFFG>AGB?@DDG?D@
@2009130/1
ggaccatcactttttacatttaaagc
+2009130/1
@1?BBDBD8DFAADFDGBHFIF4<?4
@6431085/1
ctccaattgcattccctttcacactagggacatgaggtgaaattattggt
+6431085/1
CCCFFFFFHHHHHJJJJJJJJJJJJJJJJGIJJJJJJDGHHHJJJJJJJ<
@6431189/1
tggaaggccaaaatttgttcacactgttcctggctgagagtaattcgtcg
+6431189/1
@CCFFFFFHGHFHHIJJJJJIGIIJJJJJGHIJGIIDGHI?FHIJHGEGF
@6431203/1
gccagttctggaggatgaagttttctacctcttgtattttgctcttctgg
+6431203/1
C@CFFFFFHHHGHJJIJJJIHIIJJJJJJJJJJJHIIJJJIIJJIJJJJJ
@3704713/1
ctccacctgaactagttcatatttcgga
+3704713/1
???DDDDDDDDD<EB2?EACECE:EFI7
@407027/1
cccctcttttgggtggaatgtatgatgatgatttgata
+407027/1
@C@FFFEDHHFDH;@A:EFEEHGIB?GGEI@>D@GEGC
@8054349/1
ctgggctacagatatctagaggttctgtatttcctgtgatcttgtctaag
+8054349/1
CC@FFFFFHHHGFIIIIIJHIJDFHIJHIHHIIGIJIGGIIJJIGIJGIH
@6943640/1
ctgcagggaattctaagagggtacacaattcaggcactaatgtctcttca
+6943640/1
CCCFFFFFHHGHHJJJJIJJJAFGIHIGFHIIJJJHGIEGGIGGHHJIIC
@1467860/1
ctcagttgtttttgcacagaactcagcaactctcggatcttctatcctta
+1467860/1
@CCFFEEE?BFD=AGHIIII>CFGGGGJJIIJFJJIDGHEHGHEFG@DGG
@7465238/1
ctagacttgtgcaccagctaaagaagacttatctttaaacggcagctttc
+7465238/1
CCCFFFFFHHHHHJJJJJJJJJJJJJJJJJJJJJJJJJJJJJJJJJJJJI
@1468759/1
taggaagttatcaagaaatctaagattgcatcaccgaggaattccagcct
+1468759/1
@@@FDFFDDHDHHGJJGIJIJIHIGDHDHEIEHEHIJIAABHGHIFHJ;F
@4326546/1
gcccattattgtgtactatcttcaaagagaaaaagtgcaatactagaatt
+4326546/1
@@@FDFFFHAACDHIJJJIHGGH9E<@@@@;DGCE3<EHGCHJBFCGC<<
@1469311/1
ctttctaatgtttcttcatttaaaaccgctgtgtctctttctttttttgt
+1469311/1
CCCFFFFFHHHHDHHGHGHHGIJECEGHIGI>HHHIIJIJHIJIIJIGII
@8501909/1
cacccatcaaagcctcaaaacagttagccattgcatgcctcaactca
+8501909/1
@@CDDFFDFDBDBFFGGHGFEHFCHHIIIIHIEHIIIGFHIIGGEII
@4327863/1
ttccaaacgctccagattgatgccatcgtttgcgttagacatagtcagag
+4327863/1
@@CDDFDDGD=FFIIEHGEFHIIGJJGG;EHIJ6FEGIIJCHGIGIGE4B
@1005103/1
gttatttcttctaaattctgctctgataaattagaatcatcccatagcaa
+1005103/1
C@CFFFFEHHHH8BFHBGHGGIIJJJIIIIJJJGIJFIJJEHIHIHIBHG
@5430852/1
ggcaactcaggataactatagaggttcttctttccatcaaaggcaggaaa
+5430852/1
CCCDFFFDFHGBDHIIGIIJJFHI<FBHEHCG@4?FIHGEIBACGI:DD;
@6945123/1
cacactaaatcaccacagacctgttctaacttaaagctgactttagtaca
+6945123/1
CCCFFFFFHHHHHJJJJJIJJJJJJJJJJJJJJIJJJJJJJJJJJJJIIJ
@8055830/1
ctgggaatcctttgtgagccacatcaatgttaaggaatggtttccaacca
+8055830/1
@@@DDAD?FHDHHFFEGF@;FFGEEH@@HHHGEGAHD>CG?@GDDGEGGG
@408920/1
cccaattctttggtgataagaactatttctttaagaatattttgg
+408920/1
@BBFFFFFHHHHHGI@EGHIECHHIJJAHHICHHIIII@FDGHC<
@6434524/1
acacagttgcagtcctgagctggtcttcagtcacccgattctatttcttg
+6434524/1
CCCFFFFFHHHHHJJJJJJIJJJIJJJJIJJJJJJJJFHJJJJJJJJJJJ
@7467505/1
ccacccttacagctatagatcttaattatatattaaaaatagcacatgat
+7467505/1
CCCFFFFFHHHHHJJJJJJJJJJJJJJJJJJJJJJJJJJJJJJJJJJJJJ
@4822316/1
acgagtttgagcatcattcattttcttcattg
+4822316/1
@@@?DDFD<CC>F:CFHIEHGGCGIIH444C@
@4822353/1
ctttgcttcaggttcattatcttcg
+4822353/1
<@<BB>D>F8:CFFDFEHCH>FF<:
@4822709/1
gtcgaaatacaaggcaggaaatggtgaact
+4822709/1
@@@DDDDDFH?<<3E@FHGBG>FEDHEHC<
@1006141/1
gctgctaattttgcttggtgtttgttttctccaactccgacaaacgc
+1006141/1
@@@F<DBDDHHF?GBHIJDEDHIJDEGGHGHHIIIEGIEGGIIGJJF
@5433539/1
ctgggtttaaaatcttcaataacattactcatttctgataggttctgcaa
+5433539/1
@C@FF?DFFHAFHFHGIIJIIGIIJJJHIJJIIJIGE9<FHHDFGIJJDE
@4331155/1
ctcaaccattttatcggccaacatattactgacctcaaccg
+4331155/1
@@@DDDDAFFHHHGG;8?D1AF?EHAF<E?1?D3C9D39B?
@1007264/1
tcaggcactaatgtctcttcaaaatcttcttcatcacgtcgtcttttttt
+1007264/1
@@<DDDDFH?DFFEHFGGIIIC><BEG@DG9EFGE4CGHGHHGHGHIGHG
@8506193/1
cctgatatcaactgacaattccagcaataattttaatgaaacaaaagtcc
+8506193/1
CCCFFFFFHHHHHJJJJJJJJJJJJJJJJJJJJJJJJJJJJJJJJJJIII
@3167590/1
ggcttttgggtcgtgagaagctgcaacggctgct
+3167590/1
@<@?DDDDDFF3?CFFFEE@EEEF3CGEEFB?;F
@7468119/1
ctcagaagaaataatatctcagcaccaattttatgatttctcttctcttg
+7468119/1
BCCFFFFFHGHHHJJIJJJJJJJJJJJJJJJJJJIIJJJJJJJJJIJJIJ
@3708180/1
ctgaagacaggactaggtgctgcaatgaccatcaatcatcccttttctat
+3708180/1
CC@FFFFFGHHHHJIJGFGGHGHGIIJJJJIJIHCEHIJJ<GGCGGHGIG
@3708482/1
ctgtagtttcgtcctatacctttgaatgtccctttgccaaatacttc
+3708482/1
@@CB7D?DFHFHFIIGGIGGIIIEFCD9FFGGGIEGIIGIJJGEHCD
@7469154/1
gttttccttcatgtatattttcatgagtacaatagaggtaagtagttata
+7469154/1
CCCFFFFFHHHHHIIJJJJJJJIJJJJJJJJJJJJJJJGHIIIJJIJJJJ
@3709574/1
ccaatcaattatgatactgtctccttcaacaatcgtcggt
+3709574/1
@<@DDDD<CDDHBHIGAFH<DGDC>?FFHHCBH>CGEB>D
@1472325/1
gaacaattctatcacctttgaagttgaataagttattattcttctaggtc
+1472325/1
?@@D1DBDFBFFFGFEEFICH@C<CECHHF4?C?FFDDFFA?E9@CDE?F
@1472632/1
ctcctaacaaggttgttaatctctctttcccgatcaggcgctgacctggc
+1472632/1
@@@D=DDDDHFA2AAC@D>CFHC>FEI4A43?GA??DD>@DFF0B8<88=
@4332254/1
ggtctttctcgataatcaagtgttggtgcattcataattcgggccttaac
+4332254/1
@@@BDFFFBHHGHJJJHIE<<CHGGB2AA<FGFHCHC<<>GHDGGCFEEB
@8507388/1
gcatcccacttttatgaatgattttgatccaaccttctggtagcatttca
+8507388/1
@@@FDFDFHGHHHFIGGG@DBEGIIIIIIIGGIIGGIGII?CF>DFEIDH
@5906450/1
atttgatatctatatttctcattttttctgctaaagcactaccttcagcg
+5906450/1
@@CFFDDEH8DDDFGHJJJJJJCHJJIJJJIJJE4EFHIJJEIGCGGCDG
@3168979/1
ccataccgtacgctcaaacatgcaaatg
+3168979/1
<<@B?A8:F?B@@E<DB>E;3EBE?FDE
@8508294/1
gccacatcaatgttaaggaatggtttccaaccaataattgcagactggaa
+8508294/1
CCCFFFFFHHHHHJIJIJJJJJJHIJJJJJJJJJJJJJJJJJJJJJJJJJ
@4333787/1
ttccgttccaccctttctgctgcgatctttgccatagcatagttcctgct
+4333787/1
@@CFB;DDHHHFHJIIIJJJDCHEFCHIIJI>FDHIIJFCCGFIGGIDGG
@1474302/1
gcaactcaggataactatagaggttcttctttccatcaaaggcaggaaat
+1474302/1
C@@FFFFFDFDHDIJJJIIEFFHDDEHIGICIFG>GIGGBGHEFGAFAGH
@4826440/1
cagaaatatttcggcttctgcttccgttccaccctttctgc
+4826440/1
@@CFFDFFGHGHGJIIBGCCHGEHI>FGEGFCEGEHCH><B
@6949933/1
atccttttgggcggtaccatggtataactatcttattgagataattatct
+6949933/1
@@?DDDDDHDHF?GHIIJJJGFHIIJIIFFHIEHIIGGDFCHIJJJJJIJ
@6439014/1
ctgataaattagaatcatcccatagcaaatggtatttggtaggacgtgct
+6439014/1
@CCFFFFFHHHHHJJJJJJJJJJJJJJJJJJJFIGJJJJIJJJJJJJJJI
@6951475/1
gccacttctttgaactaagtacagcgaaattcttattcgattgaagtaaa
+6951475/1
CCCFFFFFHHHHHJJJJJJJJJJJJJIJJJJJJJJJJJJGIJJIIIHIJJ
@8061225/1
gggaggtggacctctttgtgcccatggagtttgacctctaggaccagttt
+8061225/1
CCCFFFBDHHHHHJJJJJJJJJJJJJJIJHIJJJJJJJJIJJJJJJJIJJ
@6439723/1
gtccttttatcataatgagatcaagtttttttcgaatcaaatgaagctgt
+6439723/1
CCCFFFFFHHHHHJJJJJJJJJJJJJJJJJJJJJJJJJJJJJJJJJJJJF
@5436941/1
gcattgtaggccgcacatgtttgtgcttctgaagaggacatccccgtacc
+5436941/1
@@<DDD?D>F?>FHIIIEGEBCFEEE9DGGGF4???BCBGH9GGDH@ACD
@3710371/1
cttccgttccaccctttctgctgcg
+3710371/1
@;@1DDDBFD>FHGII94FAE4B?E
@1010918/1
ctcagcagctatctcttgtaggaactggactgcattaaaatccgaatcct
+1010918/1
@CCFFFDDHHHHGIGIJGGHII9CAGH;FD98CFCFEIIG@D:@D==D3B
@414208/1
cccggtcctggtccagattcctgtt
+414208/1
@@@DDDDDHH>AFEGBC@CECHH<F
@2016535/1
tatgacagtcttcaatgattagaaggtttat
+2016535/1
@?@DBDABBDFB<FGII:CFACIAE;CEAF@
@5438000/1
ctcagagctaccttggcagctgctaattttgcttggtgtttgttttctcc
+5438000/1
C@CFFDFDFFHHHJJIGIIGJJJIIEHIJIIHEGGG@B8DHIEGGGCGII
@415100/1
cttgcaagaggtaacttctgtcttgaaat
+415100/1
@@@FFDF8DBHHDEBGHEGHIACEH43<A
@5438251/1
gttgttgttgaccccatggttgtcgaggaggtccctg
+5438251/1
@@@DFFD>DFBF>FHEBHG?EFGIIIJIHGGDDHG9@
@3712114/1
gcctggagacatgactacacaaccatttggtatattcatcctctcaaaat
+3712114/1
@C@FF@FFDDFHHIJDHGGGIGIIEFGGGEGGB@DGGHEGAGHGICEII>
@3172216/1
cataaccgtacttcatatcattgataattactgtagctgagt
+3172216/1
@@@DF;?DFFDFFGGBGFGIDEGHEIA?FHFFEHEEH4?D81
@7471996/1
ggtaggtgcagggtatgaaactgaacgtgtacacctggtaaagagatgac
+7471996/1
@CBFFFDEHHHHHFHIJJJJJJJJJJJJJIIJJJJJJJHJJJJJJJJJJJ
@2717628/1
ctcttgttttgcttcttttttttgacctacccttgccgatagcaataagg
+2717628/1
CCCFFDDEHHGHAGGHIJIIIBDGIIJIJ<GG3;3BDHIIJJ9DGHGGH3
@7472419/1
aattgaagaatggtggaggtggttggatataattcccttcagcattataa
+7472419/1
CCCFFFFFHHHHHEGIIJJFHIHIJJJJJJJJJJJJJJJJJJJJJJJJJJ
@4337014/1
gccgcttgttgctgtacttgaggctgagatgaagg
+4337014/1
@@@FFDFFHGHHHJJJIIIJGGGBAHGIIIHEHGG
@8512130/1
gtcactttatatgttcttttaacactctttgatggaatttcataaacaac
+8512130/1
CBBFFFFFHHHHHHJJJJJJJJJJJJJJJJJJJJJJJJJJJIJJJJJJJI
@2717950/1
ggtgcattcataattcgggccttaactttagtgaactggtcatcaactga
+2717950/1
<@@DDDDADDHHDI@GA3@8CCGFGGEBGH@:?FF@G:?:DFAFGEB9G@
@1476319/1
ctccttcaacaatcgtcggtacaatgtaatatgagttttctttgttttc
+1476319/1
@@@DFFFFHHHFHIGAHGIHAHHGCHGGHIG>GG>4BGGBHIIDFGEIF
@1014632/1
atcaatttcaggatacgatctggtttacaattagaatttataag
+1014632/1
CCCFFFFFHFGHGGJJJJIJIBHHIDBEDHGIEEFAGIGIIIIG
@2719146/1
gcccattattgtgtactatcttcaaagag
+2719146/1
@@@DFADDFFHHBDAFH@CGHEIJE>HC3
@6441962/1
ctcctcctccacctttctttccttttttgcccattattgtgtactatctt
+6441962/1
CCCFFFFFHHHHHJJJJJJJJJJJJJJJIJJJJJJJJJJIJJJJJJJJJJ
@8063480/1
tggagtttgacctctaggaccagtttgcaaagggaagcgagcttgctgtt
+8063480/1
CCCFFFFFHHHHHJJJJJJJJJJJJJJJIJJJJJJJJJJJIJJJJJJJJJ
@8063603/1
cagcagcaacaacaacagcagcagcaacaacagcagagaccacagcagcc
+8063603/1
CCCFFFFFHHHHHJJJIJJJIIJJJJJJJJJJIJJJJIJJJIJJJJIJII
@2719385/1
tgaggcttatacctagtgcttctgtaaaatgccaataattgttctttcat
+2719385/1
@@@FFDAAHHHHHGIICFHEGIIIAHHGIDH@CGHGIF@GDDGGGEGIGI
@4339225/1
gcgttttggtgggcatggcctgcagctccctttttgcagcttcttcaag
+4339225/1
?@@DADDDHFHFFFG>GBGIE<GG::DHGGHBBBGGGGGDC>?FAB>BD
@4339265/1
tataagattacaattcttaacattttttctttaaacaaagaaca
+4339265/1
@;@ADDBBFHHHGGHHGGIFHGH9FGHGIHI@>FDHHI>B;?FB
@5439209/1
tgataacatatttcggcaacatagaaatactgtaaaatttacctgtggtt
+5439209/1
B@CFFFFFDHHHHIGHGGGHHGIIAHFHGJJJGGEGICGDHIJCHGHICG
@2018867/1
cactaatcttcaatacattggttttgaataaaattaagga
+2018867/1
@@@DDADDHDF<BFGGGB>HG4AEGGBHH@H9CFGGIGB3
@2019505/1
gtaaatgatttagtatgaacattctcagtaaaataacatgccattaataa
+2019505/1
@@@DDFFFDFHHFEGGGIJ@H4BH<EFHDFEGGGGEIIDHGGGIGEEEIG
@3714937/1
gcaattctttacatcaataccttcttctatcacatcggaggcaaccaata
+3714937/1
@@@DDDDDFHFB?FD?BFH3?4C93CHHI49E49C@G6FHG<AHGHGHG9
@6954818/1
ctggctattttagcatggaatgtaatctccaagttgtgaatcaatttcag
+6954818/1
CCCFFFFFHHHHHJJJJJIJJJJJJJJJJJJJJHJIIJJIJJJJJIJJJI
@2020553/1
tgagtaacaagattatatgggagagtagcttgaggctcagaa
+2020553/1
@@@FDDDDDHAFBHEGGGH>F9G<7<9<FD@>DHI?DEFDHG
@419423/1
ttccacaacaatttctcttcctttttttggatct
+419423/1
@@CF@ED?HFDBB@@FE9EH@HIGIHEEFHGEHC
@3716061/1
ctcagataatcccatatcatggcgacattaacttgcgtagcatactttat
+3716061/1
@CCFDFFDFBDFHIIIIEEHE<<88@?C?<E@?D9DB0?8D??FE?BDB=
@1478391/1
ctgatttttcttcaacatcaacaaatgtcacttcaaactgttgctcag
+1478391/1
?@@DDF;D<FFFFEGIGGHI>GIGII@?@EBH4?EG9?C@D4C:<BGB
@3175667/1
gtctctgttaggatagcttccttaacatcagtaa
+3175667/1
@@@FDFFFGDAHCEGIJJCEGFHGGIJJJIIG@?
@3175738/1
gttgtatgctgatttcataatgatgtacgaaacctcgaggcatagttatt
+3175738/1
<??DFFF8FFFBFFHGGBFEEE@>EHI>F?A<8:EEGAFG:?F3B9DFGH
@3176234/1
ctgccatttagtacactgctttttccttctccagctagttgatctttcat
+3176234/1
CCCFFFFDHFGCFHIJIGGHJIJJJJJIJII>HHHG9EGIJGHHIIIIDH
@1479147/1
acgtggacaggtgaacatgggcaaatctggaggttg
+1479147/1
@B@DDDDAAHFFBGGGHIJCGEHBHCHHC??BF??D
@3717198/1
cagattcaaaaacatcacctagtgcttttggtacctctacatcttcagct
+3717198/1
@@CDFFFDF<FFAHIJGGIGGIHDBHIJJJIIGIJIIHIIGICHG@@HHG
@7475782/1
atcgcatcatacggaatctgccgagtccttccttctagtgcttcttccaa
+7475782/1
@@?DDDD?FHFDBBEDCCHDAFGH@?CDAGDHGHGIFBBBBGG>BFGIIH
@6442551/1
ctgctgtggtctctgctgttgttgttgttgctgaggctgctgtggt
+6442551/1
@C@ADDEFHFDHBHGGBFHEFC@FACCGHIIIG4ECB8?;D<F;FB
@4340111/1
tgctgttgttgctgctgctgttgttgttgctgctgttgttgttgttgttg
+4340111/1
@@@FFADFFBBDHGIIJJJJIJJJIJGGIIIIIJG@GIJGHJJJJEGIFG
@1480980/1
tgggaatcctttgtgagccacatcaatgttaaggaatgg
+1480980/1
<@@FDAEFHHFHGIIE9FHGIIBGGI<?C<FADBD@BGC
@4341021/1
cggagctcttcagcatttagcagcatcgtgatacgatgtaatattgaagg
+4341021/1
@@@DDDD;<BFFFGGCEFHIIAHI9@GFCEHH>GGBF7GH4909?DFD49
@5913089/1
ctggcgttttggtgggcatggcctgcagctccctttttgcagcttcttca
+5913089/1
@C@DFFDDFBFHBFGHBBFHGBE<DHEHGIGGIJJIIGB8CCGGJIFGEA
@1481659/1
gcactggttacaggagatactggttgttgt
+1481659/1
@@@DFFABDFHHA@FF9A:A<?G<B=@9;E
@4831889/1
cgggaaaattaatttttattaagaagccaa
+4831889/1
@@@D?DDAFFDAHDGGBFEIEH9:<CAECB
@8516165/1
gggcatacagcatatatccgtctaagcctaatgttttcgctagaactgct
+8516165/1
CCCFFFFFHHHHHJJJJJJJJIJJJJJJJJJJJIJJJJJJJJJJJJJJJJ
@8516468/1
gattatttttcctttgatgctgctcaatttaccttcatccttgttttcaa
+8516468/1
C@CFFFFFHHHHHJJJJJJJJJJJJJJJJJJJJJJJJJJJJJJHJJJJJJ
@2022941/1
cttggctttgccgcttgttgctgtacttgaggctgagatgaaggtggtct
+2022941/1
@@CFFFFFHHHGFJIIGGHI>FHICHGGGGH@CHFBDFHGDEAHGGG0?F
@4832814/1
cgatgcaattaatactcatcttctttactaaaaggctacacaaacaatca
+4832814/1
<?@DDFEFHHHH?FH>GHGHIGIIGEGGIF9GEAFGGIIECGEIJIF9;?
@8516818/1
ctatggatatgtgccacttcttggaatggtactgccatttctctatttgc
+8516818/1
CCCFFFFFHHHHHJJJIJJJJJJJIJJJJHIJJJJJJJJJJJJJJJJJJJ
@8516833/1
ccacttctttgaactaagtacagcgaaattcttattcgattgaagtaaat
+8516833/1
CCCFFFFFHHHHHJJJJJJIJJJJJJJJJJJJJJJJJJIJJJJJJHIJJJ
@8516963/1
cctcttttaccattgtacgagtttgagcatcattcattttcttcattgta
+8516963/1
@@@FFFFFHHHHHGIJEHIHHFGHEHGGHHGGGIDHGJJJGGJIEHIHIH
@6445091/1
ggcttgtctaacttgaccaacggtaaaagcaggaggttgttgcatccttt
+6445091/1
CCCFFFFFGHFHHJIGIHHEFGHFHIJJJIIJJBFGDFFHIIIJIIJGIJ
@8517696/1
tggtttttgaatcactactttttgaaacacaatgtgagtacctactacct
+8517696/1
BCCDFFFFHHHHHJJJJJJJJJJJJJJJJJJJJJJJJJHIJJJJJJJJJJ
@6445174/1
tgttgttgctgaggctgctgtggtctctgctgttgctgttgttgctga
+6445174/1
?<?D;=B22<A2:C;2<BAFC992AEE@BBDDEC9<?CCC>:B;?DC4
@1484071/1
gtgaaatctttaggctgcagctcaaccattttatcggcc
+1484071/1
?@@DD??DFFB?FGFHBH@FHIBGEGC@GGIBHGG?DD:
@5913884/1
gtcggtacaatgtaatatgagttttctttgttttcaaaggctctaactaa
+5913884/1
@@@BD@DAHHF<2AB<9EIFGBHDHGFCH@AFHICGFGE9;BCE>4:DDG
@3177730/1
ggaatggaatgctgagtaacaagattatatgggagagtagcttgaggctc
+3177730/1
@@?DDFFBDB?BFAEBACHHIGIIBGG@B4FHG?@@C9C>GH<DEGGEDE
@3177770/1
gagccagtaggtaaaaagattattg
+3177770/1
C@CFFFFDFDHHHIIA@F=HC?FBB
@2723385/1
gttttgtagaagccttaccttcagctgagtgagttaaaacagtacatcgc
+2723385/1
@<@FFFFFDFHFDIIIJFHIEEHIJ@CHGE>HCEHH9?FEG@@HGIIGEG
@1485465/1
cttgatactccctgggtttaaaatcttcaataacattactcatttctgat
+1485465/1
CCCFFAFFGFHHFG?EBFGHIIIIEBCHGIJ4EHGGGIIJIJBCHIDGHI
@5914811/1
ctggatacgtaaccaccattcctttaacttcatcaacaagtttttgccac
+5914811/1
@@@D;ABD?AFF?F>FDH<HCBHCH@CECFH>4EEG@DCHDFGH<F>BD3
@5915450/1
gagctgtagatcctatcgagaggctaat
+5915450/1
@<?DD?DAHBHDD<CGB1@E?FABC<@4
@6445787/1
ggcatgctttgcttctttcttagatctaccagtgcccatggcagcaaatc
+6445787/1
@@@FFFFDHHHHHGIJJIGIGJGHIHFHJHJJFGHIIIHGIIIIIIJEHI
@4344876/1
cctagacttgtgcaccagctaaagaagacttatctttaaacggcagcttt
+4344876/1
@@@DD?D?FF=CFB<:BDG?F<9CDCDAEEAEGIDFIFIIEDGEE<FF@?
@8518004/1
gttctgtatttcctgtgatcttgtctaagattgctttcgctgcggcatgc
+8518004/1
CCCFFFFFHHHHHJJJJJJJJJJJJJJJJJJJJJJJJJJJJJJJJJJJJ.
@8518875/1
atcgtttttgtgtaagtcatgaaaaagatgataaagaattttagcagtga
+8518875/1
@BBFDFFFHHHHHJJJJJJJJJJJJJJIJJJJJJJJJJJJJJJJJJJHIJ
@7478695/1
gcagctgggaatcctttgtgagccacatcaatgttaaggaatggtttcca
+7478695/1
CCCFFFFFHHHHHIJJJJIIJJJJJJJJJJJJJJJJJJJJJJJJHIIJJJ
@6962503/1
ctgttgttgctgctgctgctgttgttgttgttgaccccatggttgtcgag
+6962503/1
BCCDFFDFHHHHHJJJJJJJJHJJIJJIJJIJJJJJJJJJJJHIJJJJJI
@5917723/1
ctcatcttcatcatccaagccgtaatgaatggtgttgctttcgcagggta
+5917723/1
@C@DFFFFHHHHFJIA<FHGDHIJIIIJGGEF<DFCHGJCGIIJIIJ<=E
@4835254/1
cttctgcttccgttccaccctttctgctg
+4835254/1
<@@?DFFFHH?FDGHEFHGDCEH<EHGHC
@2725963/1
atctaccagtgcccatggcagcaaatcta
+2725963/1
@@@DFFDDD4CB?AGIBHIGADDBF><EA
@1021566/1
cccgatgctagctttcttaaatctggttctctaatcatctgatt
+1021566/1
?@7B?DDBHBDH>GD?FGDACE<EH<CB@BHE9DHIHGABHGEH
@424815/1
ctttatatttaaattgagatgattagtttccacaacaatttctcttcc
+424815/1
@@@DD?>DB<DA<4AAC<;??IHA:<<C?A32A9;;?:C>?<<C?FBG
@1486832/1
ggagaatggaaggactaggacctggatggccttccaattctg
+1486832/1
@@@DD8D4DF8FFHIIGGGE?@FAE>DH=EG>GCFCDEDH><
@1486971/1
gccactgattgatgtcccaatggtccacacctttgtcaccactatattca
+1486971/1
C@CFFFFFHGADFEHGIIIGIIJHHJIIFDEGHHJGGBGHJJIIGGIIJI
@3722812/1
gttgggaaagattgagtttatattagattagattggaatactaccaatta
+3722812/1
@@@FFFDDDHFFHIBEEFHIIGGE>HFIIIJ4EG9FGHGGGICGHHEHIF
@3179021/1
attgtgtttaatacttctaaaaagtcatcaataa
+3179021/1
?;@1ABAAFDADF@>>FHHIGECHAFEH>@BED3
@425309/1
gaccatcactttttacatttaaagcatctc
+425309/1
@CCFFDFFFHGHGGFGHIBFHE@BHBEFEH
@1022227/1
ctcagaatcgagtagcctttgctcagcatctcgaggaaccaagtagcatg
+1022227/1
CCCFFFFFGGDHDGEGGIJJIJIJ>BGIIIJGGGFGHGCGIIID9DDHDH
@425581/1
ctgcagggaacggcgacataggtgtctgctcttcacatactcttgttaca
+425581/1
@@@FFFFFGHHHFIJGFFGHHGBFDHE@GGIIGGIGIBHGGDA@CFGC@A
@1487953/1
ctcttctcttggtgttcaacaaatctcttaatgatatcagtcagcttaca
+1487953/1
@@@?DD>DDDHHAEG<B@HEGGGEF>HHA>HIIGAE9EHGIIEAGGHGH@
@8071214/1
gtaacatggtaaaataccttctttgactaaatactcctgaaggagtgata
+8071214/1
CCCFFFDFGBFHHJIEIJIJJJJJJGJIJGHJGHGHIJIJJJJGI9BFII
@8071304/1
ctttcatgatactctcaagatccctgattacttcttctcgaggtggctgc
+8071304/1
@CCFFFFFHHHHHJJJJJJJJJJJJJJJJJJJJJJJJJJJIJJGHIJJJI
@4348135/1
atggaatgtaatctccaagttgtgaatcaattt
+4348135/1
?@;DBDDDD<DFF>DFEGEEGE<DGGC@EBHDE
@3180732/1
ccagcaggtgggtgagtaacatcagctccgagaaatattacaggttcgtt
+3180732/1
CCCFFFFDADFHCGGBGGIIEIJGIJJJIIFIJG;DE@CIIIJJ@>FHGI
@4348381/1
gtgtagaattacagaataactcatgaatgctttctaatgtttcttcattt
+4348381/1
@@@FD<DBDFFGAGFFGGHHBDEG>B>EHEHIBHGGEDGE@CGGHI?<?F
@5447623/1
gtggtctctgctgttgctgttgttgctgaggctgctgtggtctctgctgt
+5447623/1
B@@FFFFFHHHHHIHHGHIHIJFHIIIIEHBGGIADDHGG;BFAHGAFGG
@7480251/1
cttccttctagtgcttcttccaaagcaaataatgaaacttgtgccatcca
+7480251/1
CCCFFFFFHHHHHJJJJJJJJJJJJJJJJJJJJJJJJJJJJJJJJJJJJJ
@1023856/1
cttatacctagtgcttctgtaaaacgccaataattgttctttcatgatac
+1023856/1
CCCFFF?D8DFDFHIGIIGIGICIFFEC@AEGCDGG@ECFHJIGIJJI@F
@2727261/1
cgtgatctaatatttgagcagaaggtg
+2727261/1
?1=DDD;DF8A?F<EH<F@HGG@G><<
@8522787/1
ggggttgtttccctagactgtggttgagacacttgctggggaggtggacc
+8522787/1
@CCFDDFFGGFFGGIGGGGGHHHIJIJIGHHIIIJJIGGGG1DD7BG;FF
@1024207/1
ctggtattatgagtgttacttctcatcctaggacgtccacctcgaactg
+1024207/1
@@@F;DBDHHGFH@FGGII@HEEF9HHIGBHI9<?CAGGHGGGIIEHIH
@7481576/1
cttctttctgtgcatcatttttagattttcctgcaccgatgcaattaata
+7481576/1
CCCFFFFFHHHHHJJJIJJJJJJJJJJJJJJJJJIIHIHJJJJIJJJJJH
@1024949/1
caacatatttcaacatgtatccttttgggcggtaccatggtataactatc
+1024949/1
CCCFFFFFHHHGDGIIJBHHIJJJIJEG1CFG6?BFEHJICFHEFFGHF=
@3725207/1
tggctattttagcatggaatgtgatctccaagttgtgaatca
+3725207/1
@C@FFFFFHHHDFGIEGIIGGCFHJJIIEIGIHIJHIGJIGD
@4351498/1
gtacacctcacatatgtatggcacaactgataagttaagcattgcagttc
+4351498/1
C@@FFFADHDHDFIJIGIIIGHGIJJJJJFGIIGAFIJIIIIIIIJIBCH
@4351744/1
gtagcattgtaatttcttgttcttcttgtttcttttctttaacatttctc
+4351744/1
B?@DFFFFHHGFHIIJIEGBIHIJIIGG<EEHHHDEHDEHHGG4DHGGGI
@3725742/1
ctttaacctcataactaaaacagggttcatgagttccactttcacaatca
+3725742/1
C@@FFFFDFDFDHG>>EGGIIIIBDF8AFHDCC<FHGGGII3CDGCAGG3
@1489739/1
ctgttggtccattaatataaaatggttcaacttctttggtgtacagaaat
+1489739/1
@CCFFADDDFHBHIGJIJEIIHGJJIIJICHHEGGGIIEDHAGGIIBHGI
@5449482/1
cctccttccaaaaaaatacagcaagtctggtaaattta
+5449482/1
@@@DDFFFHFBABCAGGEAHGAC@DC49CFCBC>GECA
@3182262/1
ggtcatttctttttcttgatctctttcattatcg
+3182262/1
CCCFFFFF?F<FFEAHEH@EHDIHC@H<BHCAGH
@1490979/1
tccactatctaaataaatagctgcagctaatgattcaaataagtctccaa
+1490979/1
@C@FFFFDGDHFDHJGJJG@IGHB>BGH4CEHHBGIEFGGE4?:?DFCHC
@3182296/1
gcttactaagggagttttcttgatcattttcgtttacccagagaggaaat
+3182296/1
@@CFDEFFHHHGBIGHEIJJJJIIJGIIGIJIHIIIJGIJIHGGHI>FGE
@7482844/1
gcgtgtaatcactgctgaggcttgaacaagcccttctgatagcctgcaat
+7482844/1
?BBDFDFFHHGHHIIJJJIJJJJJIJJJJIJJIIJGIIJFIGFIJGGHIJ
@6967106/1
cattaatctatagaaaattttccagacagtatttagagactttccactat
+6967106/1
CCCFFFFFHHHHHIJJIJJJJIJIJJJJJHIIJJIJJJGHHIJJJJJJJJ
@1025544/1
gtggtatatataagattacaattcttaacattttttctttaaacaaagaa
+1025544/1
?=?D?DEFAFHHFG>AGGIJJJJJIGE<EE:9EFGGCHICHHAGGGGI9?
@1025627/1
ccgtgatctaatatttgagcagaagg
+1025627/1
@?<;DDADDHGFHBEG?C;<CD@FGG
@4840225/1
tggattttgaataggaaatttgataagtttggttccatcaggaaacgatg
+4840225/1
@@@DFFFFGDDHHIJJJJJIIIEGEHHHIHIICGGH9GHGIJGHIIJIIG
@2028206/1
ggagctgcgacaccatctgatgcctggtgcggaggctaccttgccgtagg
+2028206/1
@@@FFFFF?FHHHIJJJIJIEIIH9CHCGGGEEFHIJJIGGGIJJGGIGF
@2028757/1
ctttgatgctgctcaatttaccttcatccttgttttcaaagttgataaat
+2028757/1
@@@FDFFADFHFFIGEHHJGIBGGGHGEHIBFHIJJ9F4CF@<FHIGB9:
@4356182/1
ctctaactaaaaattcttttttaagtaacaaagcttcagtaaataacaaa
+4356182/1
CCCFFFBFDFDFFGI>FHHEEGHIIIE@F9GGIIBFGDGGADHIF>DF>D
@4841031/1
gcactgttttcaccggaggaatttgtttgtgattttttattgtatcccaa
+4841031/1
@@BFDFFDDDHFHIIG>BFEGGGHEEGH>CDGIJGIEGGICG?B@F<B8B
@2729914/1
ctaatcttcaatacattggttttgaataaaattaaggagtttcggaaaca
+2729914/1
CCCDFFFFHGHHFGHIBHID=E=FGIIACHHIJIJBCEE?DGCFEG?@FB
@8074916/1
cttttttatttttgcaaataatccgtgcagtatgttttccaacagtcata
+8074916/1
@@;DDB<?<AF>FBHIEHEGIEHGECCDHEII@A?FGGCHHEHBDDFGGG
@6450573/1
ggacccatgcactgaatgactttatacactggtatttctggctca
+6450573/1
@@@DDBDDFDDDBFFFBB@>CAHBC:<?AF>;EGDFHIGIGEFBF
@6450960/1
gtctttttttaccaaaccggtattttccccttggcaacaaacagttgttt
+6450960/1
CCCFFFFFHHHHHJJIJJJJDGHJJJJIJJJJJJJJJJJIIJJJIJJIJJ
@6451833/1
ttcgccgatcttgtacaacattttacatgcagttagtgcaactgctccct
+6451833/1
CCCFFFFFGHHHHHGIJJJJJIJJJJJJJJJJIJJJIJIIJJJJJJJJJI
@8527091/1
gtcgggacttgaaaagaaagaccttcccactggggtgtatgtcattgagg
+8527091/1
CCCFFFFFHHHHHJJJJJJJJJJJJJJJJJJJJJJFHHIJJJJJJJJJJJ
@8527212/1
gtggatgtagataggctggcctgcttgtggaaaaccaccacaaatccact
+8527212/1
@@@DADBDFHHHFIB<FHGHHHEGFHDGGGIIGEIDHIDIIGGGIHH<D@
@1494070/1
ctaaaagtgggttcatgaattgctccctccacctgaactagttcatattt
+1494070/1
@@@DDBDBBDFHHIIIFGGB9AFEEIIFIG@CD?9DFDGGIIGIGCI<@F
@7485841/1
gtcgaatactctgagcttgctgagcgactaatgccactgtgtccaca
+7485841/1
?@@FFFFFHFHHHIIGGIHIIIGG>CFHIGGHGGEHG>G@GGDDGII
@4842900/1
cacaattcaggcactaatgtctcttca
+4842900/1
<;?DD?DD:==DDEEEBA:FBF33<AA
@8527826/1
ctgtcgttggttcagattctattggtttgtttggtttaaattgtctaact
+8527826/1
@@@DDFDFHHDFHIIIJJJJJIGHICDHIHIJEG@D@BFHIGFHIJCHHJ
@8527934/1
cctcagagctaccttggcagctgctaattttgcttggtgtttgttttctc
+8527934/1
@<@?DDDDDFDDFF:C;EEF?B:AEEHFIEEFIEFIIGGFGIFFGFD?FB
@4361389/1
ggctcacctccttccattgttctcaatgtaagacagcattgttgcaactt
+4361389/1
CCCFFDDFHHHFFBB>FA<:CEHICHEGHHGEHHC9F9D9F:DDCEHEAG
@4361427/1
cctccttccaaaaaaatacagcaagtctggtaaatttatcgcaag
+4361427/1
@C@FDFFFHFFHHBDFHJJIIGHIGHHJIGCDGDGIIIIJFHIJJ
@1496095/1
ggcctatcctctggaggaattcctttaaactgatccatgatcaatctcat
+1496095/1
CCCFFDFFGFHDHIJJDG@>E9FHEHGGEI>FGDGHIBHGHGIBABFDGG
@3731012/1
caagagaaaagctaactccccttccgggtcatctacatgtcgaagcaatg
+3731012/1
@C@FFFFFF?HFH9EGHIIGIIIIIGGIDGIEH@ADFHIHECH=FGIIGI
@3186679/1
ccctagactgtggttgagacacttgctgggga
+3186679/1
@@@DA?DDHHD?;CG12AFHEHHF9AEF31::
@4843942/1
ctatcatcagctggtgtagaattacagaataa
+4843942/1
@@@DADDDFHAABHAE:C4CF>9<A:AAAAEF
@1031015/1
gtttttgagctcatacttaatccaatgacatggggaagtcaattgctaat
+1031015/1
B;@DFFFDDHHHHIFIIIJGIJFIGIHFIIGIFHDHIIFEGGCIIJ@GHH
@8529322/1
gtcccctcttttgggtggaatgtatgacgatgatttgatatctatatttc
+8529322/1
CCCFFFFFHHHHHJJEGIIJJJIJJJJJJJJJJJJJJBGGIIJJJJJJJJ
@4364296/1
ccaaaaaaatacagcaagtctggtaaa
+4364296/1
?@<DDDFFHDFGHAEF@EHEGHG:C@A
@1497823/1
agctgcgacaccatctgatgcctggtgcggaggct
+1497823/1
@CCDFFFFGHHG=<@GH@<FAGHGCEFGFHG>?68
@1033154/1
gcaggtatagatactgaacgtgtacacctcacatatgtatggcacaactg
+1033154/1
CCCFD;DEDBHFHJIGHIIIGCGGI?A@EDGGGEGCCBH>FHJEH;3??D
@5455905/1
gttgttttagggtaatcaaattttatgacaaaattgcaattctttacatc
+5455905/1
??@DBDBDHF?BBACGDHGGJIIGI9HHICHHGHDHEDE>DFIJJIGEGC
@2032896/1
gtgcaggctggccatgttgaatagcttgctg
+2032896/1
CCCFFFFFHHHFHGGIIGCCBHCHGEGEC<<
@4845036/1
ctccagggctatgtgcacgcttatcctcaaaa
+4845036/1
@@@DDDDDHH><A:CFIG@FGC>HHIIECBHG
@4845080/1
gtgtgcttgtgctcctgaccaacttga
+4845080/1
1=?D7ADDFB3:CFFHGHGGG?CGBE<
@6455033/1
atcaacgttcactgtctataaaaatacaagaattcctaattggtagtatt
+6455033/1
<??DDEDDHFFH:AEDGGIIGHHIIIDHIIIGGGDGIIIIIFEHGIDBGF
@3187347/1
cttcgcttatctctcttgacagccctatacctatttacatgccta
+3187347/1
@@@DDDDD6DFHHJHBFBEEAFGG?FGHC@1?<D:CGG>BBD<49
@8078397/1
gttgctgtacttgaggctgagatgaaggtggtctgctgggttgctggtca
+8078397/1
C@CFFFFFFHHHHHIIIJIIIJIHGEFHAFGIIJIIIIIJFHIJIGGFHJ
@5457308/1
gcccatttaaacatttgtaaataaactcatcttgtaatttagcacattc
+5457308/1
@@CFFFFFHHHHDIJJIHDGGCHHIIIIEIHIJECHC@FHCHIJJ9<DH
@2034843/1
ggcgtatttacagaagcaaggttggcctattattggcattccagc
+2034843/1
@@@DDADDDDD:D>9;CFG;A<:?:FHIEGB?<DGCA<DHGBD>G
@5457993/1
cgatcttgtacaacattttacatgcagttagtgcaactgctcccttggca
+5457993/1
@@@DFFFFHHHFGIHIJIJIHEEHIGGGICGHIF@>GEGI@GIJHCF9BB
@3188950/1
ctcagagctaccttggcagctgctaattttgcttggtgtttgt
+3188950/1
@@@DDDDDHHHHHIGIH9E?;EGGEEHG><FH9EFF@@D8;;?
@2034980/1
ctggagctcatcaagcttcggtccgactgatgatttgaggttcttgtgga
+2034980/1
@@@F?EFFFGHHGEHIICHHFC@FBGHGGIIICGIGJCEHDGEGEFFCHG
@5929614/1
gagaatttttaaccatttacacaatataaatgctccttcaacaccacact
+5929614/1
:81?ABD4ADHFFI:EFGCH9<CAB<FBHGI<<CFGHIBF@F<GGDHHCF
@5459943/1
gcatgactcatagcttggaggagatatgatttgtctctaaatgaataatg
+5459943/1
:1=D?DDDDFD?FGCHBFG@CDEFHE@HAHHIB<ECFFFAHHEE@FCF4?
@4367495/1
cgcgcattctgttgtatatttatgctcacttcacca
+4367495/1
@CCF@>?DFFHFF>CF9EFGEEG<>DCBHIIBAC<9
@6456379/1
ctgttgctgaggctgttgtggtctctgctgttgctgaggctgctgtggtc
+6456379/1
@@@DDDDFHFFFFIIGHHHIIBFHHGEGHIJJIIGCBCGIIDGIDHB@?F
@3736243/1
ctcatagttccacaatgagtaatttcaatttttaatccttttatttcttt
+3736243/1
CCCFFFFFDHHFFIJIGGCHH9?@B?FEGIJJJIJIG4CGEGE>DIHCEH
@3736289/1
ttctttcaaaaaaaactattcgtaggagtaaaacgtaagtgg
+3736289/1
@C@FFFDFGGFBH>FIIJJJFC;?G1??:BBAG>A9?FEFGG
@6457393/1
ctccattcaattgaagaagcaatttcttcgcagcctcttgttttgcttct
+6457393/1
@@CDFFFFHHHHHIJIIJJJGGIIJHGJJIIGGGGIIIJJGIJIJJJJEH
@434776/1
cctgccactcatcataatgaacaatatcttcttttggattag
+434776/1
@@@DFDAFFGGGGGECBGD4C@4CEABEHGFC4BEH:3C<FF
@7489936/1
ttcagtttcccgcttctttccaaatctggacattatattgataagtgtat
+7489936/1
@@@DDDADHHFFDEEF@CBECAH<HGBH4EEHIIGDGGHIDHBBE:B:BG
@435327/1
gcgatgtcttcctctatttcttgattattaatagtttc
+435327/1
@@<7A@ABF4AD<G?<BGGCG@>C:<?CHHFHGE<AC9
@435728/1
gtatattcatcctctcaaaataaaagaataatagctagctagaatatcaa
+435728/1
@@@DDFFF>DH?FBEG@FGHIIIIIBGICECGBHGGECG9?D@>@@?9<D
@1034240/1
caaatctttgaataacttcagctaggccaggtgaaagatgccggaagtat
+1034240/1
@CCFFFFFGHHHDFHGIJJJJIIJIGJJJIJCHIGCEGGGIJJJJJIDGI
@7491481/1
tggcaacaaacagttgttttttcctgatatagctctaacttcaattaatt
+7491481/1
CCCFFFFFHHHHHJJJIIIJJJJIJIIJJJJJJJJJGHJJJJJGIJJJJJ
@2735458/1
aagaaatctaagattgcatcaccgaggaattccagcctttgatag
+2735458/1
@@@DDDDFHGBFF4AFGGIHIG;ACGADGHACG<DHH>F@D4?@B
@1034908/1
cactgttttcaccggaggaatttgtttgtgattttttattgtatcccaat
+1034908/1
CC@FFFFFHHHHHIIIJJFDHIIJIIJJHGGGGIJJJIJJIIIGHBHIJJ
@1502446/1
cttcacttcagcataaactggagtttttcccggaagcaccaccacaacaa
+1502446/1
CCCFFDFFHGHHGIIGEHIGGEGA:AEHHHHHIIDEGGGEEHIGHGIFGH
@3190274/1
gctcaaacatgcaaatgtgacattattgactaaggcc
+3190274/1
??;4B;?DBAH<>G<AF?B9A@<@EF@4:<<9A9E9C
@5462037/1
cttcaaactgttgctcagcagctatctcttgtaggaactggactgcatta
+5462037/1
BCCFF8DBFDDBHGIJIJJIIJJJHIJJJIIHHIJIJJJIJJGBFHGHHG
@5931343/1
ttgtaaggtgctgaggcaagtgttg
+5931343/1
?@@ADDDD4ABBF>;ACDGCDH?<A
@2038366/1
gctcaaccattttatcggccaacatattactgacctcaaccg
+2038366/1
@@@DDDDDDFHFAHGH3@:E?EHEEGGEGH9FCAFGI3D3?D
@8082991/1
taacgattggaaaaataatcagaataagaacggtattgctctgcagggaa
+8082991/1
@@@FFFFFFBFDHIEGDHIGIIAHHFAHEHIG>HIJJGIHJIEIIGGIJJ
@8083225/1
gttgctgtttacaccaacgataaaatcaggctttatgtttttgtattctt
+8083225/1
CCCFFFFFHHHHHJJJJJJJJJJJJJJJJIJJJJJJJIJJJJJIJJJJJJ
@5463222/1
cagcatccagaagttcaatctggta
+5463222/1
@@@FFFDDFAHGFEHEBHIGF9CA<
@3738644/1
ggcagctgggaatcctttgtgagccacatcaatgttaagga
+3738644/1
@@@DDDDD?H:AFHIEGI@?CFHHHGIIG<FFEFGEHG>F>
@3192333/1
cttgactatgtttgatgacatatcaataacattctcctcaaccttttgta
+3192333/1
B@@FFDDFHDHHHJ@FHIJJJJIIIJBJI>HCHGIIE@FGGEGGHEHGIG
@1502652/1
tattcatttcactcctcaatttgttaataatagagtaattgggagaattg
+1502652/1
@@@FDDBEGHHGGIJIJJJEIIIFGH@GCHGIIFHCF@GGHIBBHGHICC
@6978915/1
ctgtaaagtgttgctaacttcataaatgcacagagtaggttattgtaagg
+6978915/1
@@@DDDFFHFDHBGGIDHECHHHGHHJGIGIJJBH?FGE?CGIJIJIJ>G
@1035989/1
cttgtttcttttctttaacatttctcacagaacggttgccatatagcctt
+1035989/1
@@BFFFFFHHHHHIGIIDGIJJFHIHBHCADFIJJGIGIIIIIIIJJJJJ
@1036153/1
cacttctttgaactaagtacagcga
+1036153/1
@@@?;DA;<BDD>?ACA:CE43A@<
@8084923/1
caaaatcttcttcatcacgtcgtctttttttaccaaaccggtattttccc
+8084923/1
??@F?ADDHDDHDEIIGIIHIIFHHIIIIIIIGGGIGGGHIA@FCEHGHC
@1503479/1
ctcttcacttcagcataaactggagtttttcccggaagcaccaccacaac
+1503479/1
@@@DDFFFHGHGHIFIIIIJIEGGJGGIIIJIFEGB<GBEGGII?C?FCF
@4372371/1
atcggttcttcttcttttttccacgtgaaatctttaggctgcagctcaac
+4372371/1
C@CFFADDDHF?FHGGIGGIGIJJICFCCHCDGGGIC@DGDFH93BFGHE
@5933301/1
gaatttttaaccatttacacaatataaatgcaccttc
+5933301/1
@<?BBDDDFF4:C:CFFAHFA;BHEACHCBC@EF>GD
@4372477/1
ggctgctgtggtctctgctgttgctgagactgttgtggtctctgctg
+4372477/1
@@@FAFFFFHD?DEDHHJIIC@@FHHHC?BE@FHC;FCHGGIIBECH
@5933537/1
tcgtcctcctgccactcatcataatgaacaatatcttcttttggattagt
+5933537/1
??@ABA:DA:C<DGEEGH<BAFEF4AACFHDCEHEGGH><4CD:D?@@30
@438280/1
atgttttccaacagtcataataaattcattagactgtcgatgaagagggt
+438280/1
???DD<DDFDFHGIEHIGCGCHHGEHGJIIJIIIJEHGBGEIBFHHJ<@?
@8085765/1
gtcagaattttcgtttggagcaaatacaatgtatttgctgtctttgtgtc
+8085765/1
BBCFFEFFHHHHHJJJJJIJJJJIJJJJJJJGIJJJJJJJIIJJJJJJJI
@438537/1
ctgagctttataaaatgcagtggccgacacatcaatatt
+438537/1
???DDD?DFBHFHID<EBA<::CAGGBE6DBD3?DC>DH
@8086935/1
ccacattccattccatgatttattaaacccgatgctagctttcttaaatc
+8086935/1
CCCFFFFFHHHHHJJJJJJJJJJJJJJJJJJJJJJJJJJJJJJJJJJJJI
@4850742/1
caatgtttctagcctttcataattcataacgtcattagcagagctcgcta
+4850742/1
CC@FFEDFHHHHBGIFIIIJIJJHIJIIEIBHHIGGEHIEGIBHEDBGGG
@5465739/1
ctcctcgataatagatatgtaataagaatattgatgctttgcccgtcctt
+5465739/1
CCCFFFD>B=DH>FIGIIICH<CHHHHGIIGCHEECHGIHBFED6?FDHE
@2041843/1
ggcatagttatttggaagtgatttgcacgaagcactata
+2041843/1
@<@;DBDDFBBHHIA3CFEHEEEEGHGF=@@G6C;<DD<
@439414/1
ctcagataatcccatatcattgagacattaacttgcgtagcatactttat
+439414/1
@@@DFF?DHDHHHBEHGFHHIFHGFHGEH@FHIIIGGHIEG4DH>:?D@F
@4373757/1
ctgctatagatggaacgttgatctggtctggagctg
+4373757/1
@@@FFFDDDFFGDHGGIFHI@EE>FEBAFFIIGG>F
@3195362/1
gcctatcctctggaggaattcctttaaactgatccatgatcaatctcata
+3195362/1
@CCDDFFDHD?>DGIGBGCHCHIICHDGHH9<CE@?F@DFDF?BFHIAIG
@7495130/1
gcctgacggactgatggaatccaaaccatacttcacgaccacctcca
+7495130/1
CCCFFFFFHHHHHJJJJJJJJJJJJJJJJJJJJJJJJJJJJJJJJJJ
@7495742/1
gctcttcatgccactgattgatgtcccaatggtccacacctttgtcacca
+7495742/1
CCCFFFFFHHHHHJJJJJJJJJJJJJJJJJJJHHJJJJJJJJJJJJJJJJ
@5467433/1
agcacggaaggtggaatttttgcattttttataacttctttaatgctctc
+5467433/1
@@@FDFFDFDHDFIHIH@HHG>G9CDFCGD@DGGIIGFDGGDEAF@FGIB
@7496057/1
ctccttccaaaaaaatacagcaagtctggtaaatttatcgcaaggtaatg
+7496057/1
@C@FDFFFGHFHHIJJGGIJIIEGEGHIE:DGHIJJJJJGJIHGIIHIIG
@3196540/1
cctcctcatagttccacaatgagtaatttcaatttttaatccttttattt
+3196540/1
CCCFFFFFHGFHHJIIJJJICGGBAHIIJJCCFGIJIJJIGCHIJJJGGG
@7497129/1
ggtaattggagcggcttgtctaacttgaccaacggtaaaagcagg
+7497129/1
@@@DDDDDHHHHHIIII:????FAAG<3?F<DFAH7?FHI==@=F
@2738525/1
gactgatttttcttcaacatcaacaagtgtcacttcaaactgttgc
+2738525/1
CCCFFDFFGFHDHJBGBFHI@H@GHI9EHHGHIC9EH9ECGIHIFE
@7498458/1
ctttttttctttctaattcttcaaggagtccttcatcttcttcagattcg
+7498458/1
CCCFFFFFHHHHHJJJJJJJJJJJJJIJFHIIJJJJJJJJJJJJJJJJJJ
@5468746/1
tctcgtgagccaacagtaagacatggtagatgaggatac
+5468746/1
??@DD2AB<:A?FHHHCA<BDAEAF@AFHC4?EHCG>?<
@5935968/1
tttcagtctcatccacattttatgtgctgctaacctcttggcaatttttt
+5935968/1
@@@BDEDBFHFFHIIEGHEG@FG9FCCHE@EFGG>FHGHECCF9;?DFGB
@8540249/1
caggaatggaatgctgagtaacaagattatatgggagagtagcttgaggc
+8540249/1
CCCFFFFFHHHHHJJJJJIIJJJJJJJJJJJJJJJJJJJHGIJIJJJGII
@5936380/1
ccccaatagaccatgttggagtcaagc
+5936380/1
<@@DDDDDD4CDB3:2ACEFE?CEH>9
@441683/1
ggcatattagctagaagatgacgaaatttcacatattctctccacgcttt
+441683/1
C@@FFFFDFHGHHJGGBEDEGI?EGIE>?G>GIG@AGII>EGHBBDGEDG
@8092512/1
ccggtctttctcgataatcaagtgttggtgcattcataattcgggcctta
+8092512/1
@@CFFFFFHHHHHJJJJJJJIIEHHIJJCGC1@DHIJHFGIJIJIJJJJG
@6983896/1
ctactgacagcaccacgagaactactatg
+6983896/1
@?@ABBBDBAFFFEFB@CF8F??E>??F?
@442047/1
cgctaatttaaaaattgaatagtttttatgaaatgagtcagaattttcgt
+442047/1
@CCDFFFFFHBBFHIJIJGC?FC<FEGIJJJGIIIGICDGE>FHIFB4@F
@3743310/1
gttaatgcctccaagcttaacattgattttaaggcaaagattggagag
+3743310/1
@@@DFFDFHDHHHJIFGGJIJHJJJ<<BHHEECFHH3CC@D?HFHGDG
@4855456/1
ccaatgtttctagcctttcataattcataacgtcattagcagag
+4855456/1
@@@FFFDDHDFHDH9EF@HHIIJB@@HI>EEAGE?G@BFHBEH=
@6464341/1
cctatttccatccagtcacccttatctttatcatcttcttcattggctga
+6464341/1
=BBADDFFHHHHHJJIIJJJJJJJJJJJJJJJJJJJJJJJJJJJJJJJJH
@2045459/1
cttcttcaagcctagggaaaaggtgaaataaatgaattgatgaaacaaat
+2045459/1
B@@DFDFFHDHHDGIIGIGIGGICAHCHJJBHEGG@D@GGGGGGEHB;?F
@3200058/1
gcatggtttaagaaagaccaaaggtttctgttgagctagtcatttgttcc
+3200058/1
@@@F@DBDFHHHHJJFIJJBHBCHAEECHGCHIIGGHIIHIIGGGGGIIJ
@7499953/1
gtcgaatactctgagcttgctgagcgactaatgccactgtgtccaca
+7499953/1
@BCFFFFFHGHHGJJJJJIJJJIJJIJJJJJJJJJJJJJIJEHIJJJ
@5936910/1
ccctgttgttccattgcttgaggtc
+5936910/1
@@@DDD?D;3DDHG94<E?ECG@3A
@4376388/1
gcctttgttgctgctgtggtggttcttgcctttgcagctgttgtggtggt
+4376388/1
CCCFFFFFGHFHFHIJGFEC@1@FEHGHEHIIIFI@FGCGDGFFCF?BF@
@3200411/1
ctgtcgaacagcttccacagcttgtctgtaattgcgataaggtttttcag
+3200411/1
@@CFFDBDBHHHDII@@GG>FC<FFH@EG<ECGEHIH9GFCGBBA;FHCH
@7500748/1
ggctattataaatttcaggtggagtagaaaacttttcgatttcggtatta
+7500748/1
@@CFFFFFHHHDFIJJGGGCFFGG?FHIGI@@E?FHIE:?DGIIJBFGDH
@7501824/1
ccggtttctcaaaacatggagctggatgaggaaatttttcataaagaagt
+7501824/1
@@@DDAD?HDBCDCG:AEH<A:CCCG<A99?BB?FC:CDDAHB4:DH?F0
@6465474/1
gctgctgctgaggcggttgttgccactgctgttgttgaggctgctgtggt
+6465474/1
CCCFFFFFHHHHHJJJGIJJJJJJGIJJJJJIGIIIIJIJJJIJIICEH>
@443995/1
ctgtgactgatttttcttcaacatcaacaaatgtcacttcaaactgttgc
+443995/1
C@@DFFFFGGAFFIJGGACEGGBGH@HHBEGEIHGGGHGH?DGAECDEFF
@5470341/1
cttgcctttgttgctgctgtggtggttcttgcctttgcagctgttg
+5470341/1
@@@DDADB8FFFFIF9EDF?CE;<;@F@?FAEEEE<<A:DF9?DB9
@2046528/1
tatctccagcaggtgggtgagtaacatcagctccgagaaatattacagg
+2046528/1
CCCFFFFFFFHHGHJID@@FG4C>BFDA>F>C>FG@FFGIBGEF<DEHE
@2047549/1
cttcaatggttgctgctaaatcttcaag
+2047549/1
@@@DADFFDDFDHIGGHIG9??CH?F@D
@3203683/1
ctctatttcattgtgcattaatctatagaaaattttccaaacagtattta
+3203683/1
@@@DDD?DFAFH>GII@BHIHGECFH9AEGA@F<FGII9@BEH@BBFHDF
@1044917/1
tccgaatctcatcagcaagaagaagtg
+1044917/1
@@@7;ADD>DF>DGGFBGDFHGGDGDH
@6465894/1
cttcatccttgttttcaaagttgataaataatattaatgaaactaaaaac
+6465894/1
CCCFFFFFHHHFHIJJJJJJHIIIJJIJJJJJJJJJJJJJJJJJJJJJJG
@5472608/1
ctgtcaattcaccaggtgatatatttttgc
+5472608/1
?@@DDD??DBDHFD==:C<CHHIGIGGIF>
@8542922/1
aggtgaacatgggcaaatctggaggttgatgaggaggctgaggcggaatt
+8542922/1
??BBDFFFHHHHHJJJJJJJJJIJJFGIIJJJJJJJJJJJIJJIJJHHHH
@8095649/1
ttctaacttaatgcaagcttctcttatagctgtcaactcatgttgcaaaa
+8095649/1
@@@DADDDDHHF>>CGCAHGIIIIICGII<HHIIGIEHIIIIHGIIIIII
@4379247/1
cgctaatttaaaaattgaatagtttttatgaaatgagtcagaattttc
+4379247/1
CCCFF@DFGHDFAFHGGGIDHCABE9EGHJIIJJB>9?EDFG>GGEGF
@4379862/1
tggatcattagcagaaatcctcattctttcaaaaaaaactattcgt
+4379862/1
?@<AD3A:DDFH?G@HEGCD:A<EH4?E9EHHDH3C6@:D?BB>88
@5940737/1
gtccgactgatgatttgaggttcttgtggaa
+5940737/1
@@@BD@DFDBHF<EGGEHII@>HHIIC3C3?
@445749/1
gctgttgttgctgaggctgctgtggtctctgctgttgctgt
+445749/1
@CCFDEFFFHHHHIJJIGHGIBDGE3CHHCGGHGEHIIIG:
@4380454/1
tttcctatgtacaaagatctttttccgccacatttccaagg
+4380454/1
?@@D=DEAHHDBAG9EABHC@EGGFH=GIIHCGGGI>F<CF
@7504177/1
atcactgctgaggcttgaacaagcccttctgatagcctgcaattcttggt
+7504177/1
CCCFFFFFHHHHHJJJJIJJJJJJJJJJJJJJJJJJJJJJJJJJJJJIJF
@2048930/1
caaaggtttaaaagcaggtattgcattggtataagcatttgcttctgatt
+2048930/1
@@@DFDFFHHHGHGGBHIAFGIIJECEGI@<CHIIJJEGHIJE>DGH<CG
@2744757/1
cctcttttgggtggaatgtatgacgatg
+2744757/1
@CCFFFDFDHGFFA=GBFCHEHHCB1?;
@4380917/1
ctgtgttctgttgtttactagagaacttcttaataatgaaagatgccctt
+4380917/1
@@@D;ADDFD4CDDEH>DHGGEDAEGECHCFHHIIGII@FHDH<@<DCBC
@2050050/1
ctcccaagctgctatgagtactatcatcagctggtgtagaattacagaat
+2050050/1
@@?BDF?DBFFFGJJJJJHG@FHGGGGCEH3?FB:EE<CEHHIIJGAHCC
@2050168/1
aaaaattataataaaacaaaaattaactttttaatcacattggatct
+2050168/1
@@CFDFFFGHHHGIEHGGCEEHIJGIIIIIGGIHIJJIJEEEGFGII
@3749650/1
gcatgttcttgcctttgttgctgctgtggtggttcttgcctttgcagctg
+3749650/1
CCCFFFFFGHHH8EBHIGGIJ@AECEEDH@CGGEHI@@GGIJIII<?<BF
@2050679/1
tgttgttgttgctgctgctgttgttgttgttgaggttgattagaagcccc
+2050679/1
@C@FFFFFFFHFDIIJD@GIIIED=GCH@G9D>G9CBFCH@4?D4DEC2D
@2050882/1
gtctggagctggatgagtgacatcagcgccaacaacaatgacaggttttt
+2050882/1
C@CFFD8DHFH?DDE@GCFHHGHIEGHGIJJDHIJCE9DHGGIIJE9FEC
@2050973/1
ccttaatcatacaataattagcttaatattagaaatcttaataa
+2050973/1
?@@FDFDFHDHHFI<ABDH@E>IG>FHIIBFCHIIEGGHE9FH<
@3750331/1
ctccatactccttgtcttacaggtaccggtctttctcgataatcaagtgt
+3750331/1
@@@;DDADBDFFHIGIIIEI@FEHEG?F6?FGGII9FCG@=?<DFGGHGB
@3750356/1
ctctggaggaattcctttaaactgatccatgatcaatctcataggatgtc
+3750356/1
@@@FFA;;D?DH?GBGII>FEHCGEH@29?FGGGIGIEG>BGH@G<DCFE
@8545650/1
gagcacactaaatcaccacagacctgttctaacttaaagctgactttagt
+8545650/1
CCCFFDFFHHGHHIJJGIIGIJIGIJHGFGHJJIJJJJJJJJFEHIIGIF
@8098842/1
ctcctcatagttccacaatgagtaatttcaatttttaatccttttatttc
+8098842/1
@@@DDFFFBHHHHGEGIJJJGEEHGIIIGEHGIJIJIIIGHIIIIIJJIG
@447927/1
gccatatttaacacacattttgtaaata
+447927/1
@C@F?BBDBDDFDE=F1AICD9FAHHGC
@3208903/1
ccctcttctggaaagcagctcttgcagcattgacactggcgttttggtgg
+3208903/1
@?@DDFFFHGHBFEIIGFGBEHGHGC9CFGGIIJIIB@?BH@FGGG<BBF
@8099908/1
gaacggtattgctctgcagggaacggcgacataggtg
+8099908/1
?7?BD<D?D:CC4?E@FGGEEGCGGI6FDG@GFH3.8
@448540/1
cttaaaacaatgtcaagagcttggattgcctcctgcggaccattagttga
+448540/1
C@CFFFFAHGGHDDHGIIEHGIDHG9FFHFCGGHIE@F@DGGIJ<=CHG=
@4863169/1
gtttgcaaagggaagcgagcttgctgttgttgctgctgctgctgt
+4863169/1
@@@FFFBFDDFHFGIB>=GB<>>FGG>DH@GG<FEHG@B@FCFBD
@3209932/1
cgtttattattctgatcatattcaactgaaaatgagctgcttccatcttc
+3209932/1
CC@FFFFFHBHBBG4CFHJGHIIJIJHIIJEHDAHEBHA>GHHIJICHHI
@1049251/1
cggcagctttcctccgttagttttcttccaactagtgaaatttgacttaa
+1049251/1
@CCFFF7DHGHHHIICFHGIFHGHIIEHGGIHHIHBGEIADHIIHIIIEB
@2747886/1
caggtgcgttaacttttggtggctttattatattactcct
+2747886/1
?<@BD??@<CFHHBGDEHB<AFHIIIH<E9<CDG9CFB3?
@4864231/1
ctctagtataaagattacttctaccatcaaaaacaggtttaaggtttcca
+4864231/1
CCCFFF:BF?DFHCEHGGEGGEICH@EGHGGCHEAGGF3?FGF@?@?D9B
@1515167/1
cggtttcgtaggcaggtggaggccatcgcctggtcatgcataattcttgt
+1515167/1
@@CDFFF?FFFGDGGG3CGHEIEGD;EBFAGEGHCH@CHC>BG<FIE9BB
@1049959/1
gtgaagtttctgagagcatcttctctaactgtcctttgaggtgcaaaaca
+1049959/1
@@@DDDDDHGDDBF@BFBDGHGE>EAB<EHG@HGIC<EC8D:13CDGEGH
@2748663/1
caccttttggaagctttacaactcctaatc
+2748663/1
<<@BDDDB4@BFD;EFCGFG<:F@@HEG?@
@3752339/1
ctaaaccttcatctttatcagtaatttctttaatatttgaagtttcttta
+3752339/1
CC@FFEDFHGGGFIJJGGIGHHHJJJJIIJJGHI<FIII>GCBGHG@GGB
@3752472/1
ctcagttactcagtctcacagttagttatcaattcttctctcataataat
+3752472/1
@CCFFD<DFHH<FBFIIGEH<IIFGEEHHH9CFH>HHFCHGEEHDFADH>
@5476330/1
gtgcttttggtacctctacatcttca
+5476330/1
;?;;DD<D8@DHA4CF<CFEF3C@F@
@4383615/1
cctgaactaggcaatgaagttcctgcaggaggtataaacaaacctatggg
+4383615/1
@@@FDFFFHFHHHFGGG9I?FFGGIIFFIIJEFECGIJJICHGGGEGIEG
@449031/1
gccgtaatgaatggtgttgctttcgcagggtaagtctttcagtctcatcc
+449031/1
@CCFDDDDHHBHHIBEEEGGDHCHGIEHIIFDHIHIG@HIGCFCADFBGI
@4383933/1
cgcattcattaagattagtattaactgttaatctaaatattcaaa
+4383933/1
@@@DDDDDDF?C::AFC3<CEIDHCH>FHB<?AFHHEAF<CEEED
@5476848/1
gagtaattcgtcgcgcattctgttgtatatttatgctcacttcaccaaca
+5476848/1
B@CDDDFFFFDFHGGGJFJJJEHHGGIGIIJIJIIIIEHHGGIDB?FGEG
@6991503/1
caataccttcttctatcacatcggaggcaaccaatatgttcgtctcaccc
+6991503/1
CCCFFFFFHHHHHJJJJJJJJJJJJJJJJJJJJJJJJJJJJJJJJJJJJJ
@5477159/1
caattctttacatcaataccttcttcta
+5477159/1
@@@DD?DDDDA?FGHIHGC@IIEEHGGC
@5945396/1
cggcagctgggaatcctttgtgagccacatcaatgttaaggaatggtttc
+5945396/1
@@CFD61BF>C>BHGH<GD@FHIH<FFH@@F4?FFCGHGEGIG@DHGDAE
@6471057/1
gtgcattcataattcgggccttaactttagtgaactggtcatcaactgag
+6471057/1
BBBFDEFFHHHHHJJJJJJJJJJJJJJJJJHIJJJJJJIJJJJJJJJJJJ
@8549093/1
tccactttcacaatcaattaattggtaacatggtaaaataccttctttga
+8549093/1
@@;DDDDDFFFFFAE:E:<CEHIFD<FAHFBFB2:CG@EEFIIBF?@9?F
@6471845/1
gaccagtttgcaaagggaagcgagcttgctgttgttgctgctgctgctgt
+6471845/1
??@DDFFFHADFBIGIGDEHIIIIGIFGGIIGHIDHGCGHGICGBBFGGF
@6992724/1
cgcaacaattgtacacaactccataggaagcgccaaaggcttctctcgtg
+6992724/1
CCCFFFFFHAFCDGIIIJJGHJJFHFHIIHJJJJJJJHHH?DFFHHHI<F
@1052244/1
gtgaaatctttaggctgcagctcaaccattttatcggc
+1052244/1
@?@DDADDDHHHF33AFHAH9<CFGG?G3C<EAHHIII
@3754326/1
ctggttcctagaatcccacatggcaggaagttttctcgcaa
+3754326/1
@?@ABADA=CDDFIIIIEGGC@FBGIII>F@@?GGGHIE?@
@4867118/1
catttgaaaacgtggatctccaaggtctccttg
+4867118/1
@@@FFDDFHGHGHIDGBFGEHHIIJ9FHIGGGG
@1052925/1
gtttcatccgcaattttctggcggagctcttcagcatttagcagcatcgt
+1052925/1
B@?DFFEFHHGHGIJJIIIGGHGEDFHGIJIIGGBHGIGHGDHIBFG9B6
@2056104/1
cgtaaattgtcacggtctcaacaagttccgttttttggagaggcaactca
+2056104/1
@@@DD?DDFDF:CG1CFGIIIDFEGDHCH>9CB@F>A6D9B?D=B=FCEA
@2056126/1
catcacattaccacatttctcaaat
+2056126/1
@@@BBEADD<FAHAFGIDGHG9EEG
@8102798/1
acaataagataaaaatattgcttaat
+8102798/1
@<@BDDBB?D>FAHEHGFGIEEHBEF
@1053766/1
ctgtgttctgttgtttactagagaacttcttaataatgaaagatgccc
+1053766/1
@@<DFADDHFD>FBG@EEHGCGEHHIJ<FH9H>DF@EFHEAGG9?DFD
@3217065/1
cttgtttttcaggtcatggcagactctgagaacttttaacaatgactgac
+3217065/1
BCCFDFFFGHHAFFGHIIJGJJJIIECHHG9FHIJGIJJJIJEBFIIIIJ
@6472158/1
ggaaaaccagattttggattgagatgataacatatttcggcaacatagaa
+6472158/1
@@CFDDDFFHGHHJJJIHHJIIHHGHGIIIEGIIGIJJB<FHIJJJIGGI
@6472290/1
gataataatgcctcagagctaccttggcagctgctaattttgcttggtgt
+6472290/1
CCCFFFFFHHHHHJJJJJJJJJJJJJJJJJJJJJJIIJJJJJJIJJJDGH
@6993470/1
ctttcattatcgtaaattgtcacggtctcaacaagttccgttttttg
+6993470/1
CCCFDFFFHGHHHJJGIJJGJJJJJHIIIIIIJEFHHIJJHIEHIIJ
@2057843/1
cgactgccccgatgttggagcctatgctatccgtagtcgagg
+2057843/1
@@@BDDDEHFHAAGGGGIBBAEEE4CDEG4CD7BGCB<F1@F
@6473063/1
gcaccttcaacaccacactcctcaaggtacacccctataagggcttcgat
+6473063/1
CCCFFFFFHHHHHJJJJJJJJJJJJJJHIJJJJJJJJJJJJJJJIJJJJI
@452199/1
ccacttggaaaactgtttatcatagatccgacgacactttttagta
+452199/1
:?;B=BBD?D<;DHB<CFGIGHGBFH@AD@AEHGHGB>BFGIGIC>
@5479004/1
gccggttggtgccctgaataccttgatggctacaaagatagaagt
+5479004/1
C@CFFDFAA;FHHIIGIIJJIIGGIIIGEFGIIJJIDBDGCC<F@
@6995147/1
ccttgactatgtttgatgacatatcaataacattctcctcaaccttttgt
+6995147/1
@C@FFFFFHHHHGIIIIIJJJJIJJJIJJJJJIJJJJIJJJJJJJIJIJH
@5946736/1
gttaacggagtttgctgtcgaatactctgagcttg
+5946736/1
@@@DDDAAAA2ABGIAGIIIIIE;?FGEHIIEGD3
@6474418/1
taggaagttatcaagaaatctaagattgcatcaccgaggaattccagcct
+6474418/1
@@@FFFFDHFHFDGIIGIJJJJGIIIJIJJJJJGGEGHIIJIJJJIJJJJ
@8551768/1
cgttaacttttggtggctttattatattactcctaattgaagagcctttt
+8551768/1
B@?DFFFFHHHHHEHHIJJJJJJJJJIJIJJJJJJJJJJJJJJJIJJJJI
@3217589/1
gccacatcaatgttaaggaatggtttccaaccaataattgcagactggaa
+3217589/1
B@@FDFFFBAHFHIFEFHGIIIIE@@?FCBEEFHIIJIIJJ@HFGGIG@G
@3217609/1
tgattacttcttctcgaggtggctgcagtttccatatcatattatacct
+3217609/1
@@@FFFDFHABFD<E?<FF3CACGIIIIAFECAHBFHIIIEIGGH9F?9
@4386268/1
ccgtgtgatatgatatgggttgctgtttacaccaacgataaaatcaggct
+4386268/1
@BCBBDDFHHHHHGIJGIJFDHJJHHGHCEHGIIFGIIIJDHIIFIIJGH
@5948003/1
tgcagcattgacactggcgttttggtgggcatggcctgcagctccctttt
+5948003/1
@@BFFFDFDHHHHJDGGEGEHIIIIGHJGIIIJIIGG7FE9CFHCCHGHI
@8104400/1
cagggaaattagttattccactccttttcccgtttttattatcgcttcta
+8104400/1
CCCFFFFFHHHHDHAFHIJHIJJJJJJJJJJJHIJJJJJJJJJJJJJJJJ
@3757455/1
atatctttcagttcttcaacaaaattatcttcatatatttcagtaggatc
+3757455/1
@@@FDFFDHG<DFIIDHGIIIIGIJJIEHHGIJJDIBFGEEAEGCAF<FG
@4871191/1
gctgagagtgattcgtcgcgcattctgttgtatatttatgctcacttca
+4871191/1
@@@FFFFE3DHHHHGIHGGHEHGEGIJJJI3?FCGCFHGCHGG@F@HG@
@2061860/1
atcaacgttcactgtctataaaaatacaagaattcctaattggtag
+2061860/1
@@7D=DDDHFD?DBFEDB@@AHHCGCBDCCFCE?FGIEGH9@F?B9
@2756921/1
ttctttagtaaacttaaccctttgagaatctgttaaaggttttcgttgct
+2756921/1
@CCFFFFFHHDFHFEIJGGHIJII@GIJCHGGH<EGEGGFGH?GHAHE>F
@2756939/1
gctgagatgaaggtggtctgctgggttgctggtcaccgggttgttgccta
+2756939/1
B@@FFFFFFHH?F;FHIHGIGGGHG?FHIG@AGDEI>=6A6BAFGE9CGE
@2062186/1
ctcattttttctgctaaagcactaccttcagcgggagaccttggctttgc
+2062186/1
CCCFFFFAHHHGFIIJEIIAFFEHIGIIGGEIGBHAFFHGG>FGIJJIGI
@6475859/1
caacaacaatgacaggtttttgaaaaaattttggccaatagctgtgggtt
+6475859/1
CCCFFFFFHHHHHJJJHIJJJJJJJJJJJJJJJJJJIJJJJJJJIJJJHI
@6996287/1
ctttgatggaatttcataaacaactttcaaatccttaatatacgcaacaa
+6996287/1
@@@FFEFFGGHHHIIIIIIEGDEIFGGGCFHI9FFHGGGHGGIGGGIIII
@4871793/1
gggtaatattttgataacgtggatgtagataggctggcctgcttgtggaa
+4871793/1
@@BBBEFFHHGHHJGHEFHGIGEGG>CHH>CH?FGHGGFHIGJJEDDGDH
@2757490/1
cggctcttgtttcatactttttgcaattactcttttttgatgatctagtt
+2757490/1
??@DFFFFHDHHHIIF?AFFCCHGGGHIHIEEDFHGCHGEGDIJIJC99B
@457040/1
gctctggctattttagcatggaatgtgatctccaagttgtgaatcaattt
+457040/1
@@CFFFFFGDHGHIJIGIJJDE@DFEHCHGIGEHEHGGIIJJIIJJIFGG
@457320/1
ctcgggaaaattaatttttattaagaagccaaattgcacctcacacctgg
+457320/1
@@@DDD6@DHHHHIGGGGDIEI<FHIEGGIGC@BFGGEGHIIFIIIIFD@
@3757911/1
gcctagacttgtgcaccagctaaagaagacttatctttaaacggcagctt
+3757911/1
@@@DFDDFFHGDBEHBHIGIGHIGIGGG;@<FC?EFGGICFHEGIJJCHG
@2758300/1
ctcacagttagttatcaattcttctctcataataattaatctggttgtat
+2758300/1
@@@DDDD;FFFFFEEEGGEEHIH@F@HGHHIIGE@HGAGGEBHIFEHHHE
@1056521/1
cgtacgctcaaacatgcaaatgtgacattattgactaaggccgatctgag
+1056521/1
@C@DF<DFHHHHBIGIJJJGIJHIJIJJJJJFIGIBGHGGBGG@FGGEGC
@8106073/1
ctggtgccctgaataccttgatggctacaaagatagaagtcgaattcagt
+8106073/1
BBBFDFFFHHHHHJJJJJJJJJJJJJJJJJJJJJJJJJJGHIJJJJJJJI
@4388718/1
actttctgtagtatgtttacaaatgttgcagcattaagtcttctctgcac
+4388718/1
@C@FFFFFABF??>9EBD@CE@F@4CD?4FFGDGDBG?FGGGAA?CBFG3
@1522314/1
ttcttcttgaagttggttcagctgtagtctgtctgcatctgtatatgccc
+1522314/1
CC@FFFFDFFDHHIGIIIIGGHGGGIIIGGGEEHGIGGIGIFHGFIJJIJ
@458757/1
ttatctttatcatcttcttcattggctgaatctttatttgtttc
+458757/1
CCCFFFFFHHHHGIJJGIGGJJG>FHIG?@H<EFHGGIJJHHGG
@4388759/1
gaatggaatgctgagtaacaagattatatgggagagtagcttg
+4388759/1
@@@DDDAFDGDBH>FEGFHGIIIIHFBEGHG8AE8CB?DCCFD
@3220258/1
gttcgtctcacccatgttaaattttttcagaatcatgtgattttttttcc
+3220258/1
??@?7A;DAFFHHIGGIAHCDHGADBFGGG@GHEEGGGGGGGEHDBFGGG
@458864/1
gcggttgttgccactgctgttgttgaggctgctgtggtctctgctgttgc
+458864/1
@CCFDDDDDFHHGIJIJJJJIG>HIGGCHGGGDGGGGGECFE?B@99B48
@459162/1
attttctaaaacatccaaagagcgatggaatcttaaatgcgatactaaaa
+459162/1
@CCFFFFFGHHFHJIJBHEGGIG<:FBGEFHGIJB>BDFGGH=DGEGIJJ
@7512594/1
ctccgcctttctttccttttttgcccattattgtgtactatcttcaa
+7512594/1
CCCFFFFFHHHHHJJJJJJJJJJJJJJJJJJJJIIIIIJJJJJJJJJ
@4873566/1
gggttcatgagttccactttcacaaccaattaattggtaacatggtaaaa
+4873566/1
@@BFFFFFGHHFHIJGGIGJIJEHGBEHIJIIGIEIGH@HHCGGGIIFII
@2760317/1
gccataatcatatttcttataaattttttcttcataataatctttgttta
+2760317/1
BCCDDFFDHDFHGIHIBHGJGJEEHJIJJIEICGGGIEC@GGIGGGHBFF
@6478138/1
ctttttccttaattttaaatttgtataatttcaagacaacaaataagata
+6478138/1
CCCFFFFFHHHHHJJJJJJJJJJJIJJJJJJJJJJJJIJJJJJJJJJJJJ
@7514122/1
ccagttcttcttcaaattgattacaaagactcaggagtttatcagttgct
+7514122/1
CCCFFFFFHHHHHJJJJJJJJJJJJJJJJJJJJJJJJGIJJJJIJIJJJJ
@4874999/1
gctggttcctagaatcccacatggcaggaagttttctcgcaacttaggtt
+4874999/1
BCCFDDDFHBHFFIEIIIJIJCHGGAGIFIE3BFGHGIJD0?FHIGHI@<
@6479397/1
ttcggtttttcattcatatcctgttttggtttactcggctgaatgacaat
+6479397/1
@@CFFDFFGHGDHGGJJJIJJJJJJJIJJJJJJJIIGGGJJJJIGIJJJF
@8556860/1
ctccgacaaacgccatcctctcattcttagttgtaacaactaggggcacc
+8556860/1
CCCFFFFFHHHGHJJJJIIJJIIJIJJJJIJJJHIIJIGJIIJJJIJJIJ
@5484074/1
agttgggtaatattttgataacgtggatgtagataggctggcctgct
+5484074/1
?@?DDEFADHDDDAGIIDHIEHGCGHBFGIIGECHEHGIDICGG?80
@5484377/1
catcctatcattgccaattggtagtggatctctagtataaagattacttc
+5484377/1
@@@DFFDBFBFAHIIIIIIIICFH@FC3CE@HGGIFEGCHHIGGIHD:BF
@3221105/1
gtggtatatataagattacaattcttaacattttttctttaaacaaagaa
+3221105/1
@@<D?DFFHHG<DHCGIGIEAHEGICAHH?FCBCHI;>DGIIIHIGIIAF
@2762634/1
ctgtagtacaaatttctatttccgattatttttcctttgatgctgctcaa
+2762634/1
@@CDFFDFHFHHHJJJIJJIJ@HCHGGIJIHIIGG@ECHDHICGIIIIIJ
@1058804/1
ctctgttgctgctgaggctgttgttgcc
+1058804/1
<@=DDADD?BF?CEBGEEEE;@F;;3A<
@2763164/1
catttacatcaccgtgatctaatatttgagcagaaggtgctggtgcatgt
+2763164/1
@@@DDFDDAAH>FG?EAG>@F9FDHC:9<F9C?B??B?CF@>BBAFBD>B
@5952255/1
gtcggtacaatgtaatatgagttttctttgttttcaaaggctctaactaa
+5952255/1
B@@FFDDFGHHHHIJJIGIIIFHGIIJIJJIIIJJJJ9EFIIIJ<BDHHG
@3222304/1
ctttaatcatagttgatgtctgcatatcagtcagcttcttaatgcatctc
+3222304/1
CC@FFFFFFFHHFGEGIGHHIEC@FGIJIJHHIIEEIIJIIB@HHBDCHG
@5952419/1
cttgttttttacttgttcctgtgccataaccg
+5952419/1
@@@DD8BDDHDHAAFC<E<FG4CHIGHIGGGB
@7515528/1
cttcaacatataaactgcagggaattctaagagggtacacaattcaggca
+7515528/1
??@FDDFFHGHHGJIJIJGIJIBCHEHHIJIIJIICGHCG?0?GBGDGIJ
@7000691/1
cttccttgccctaaataataaggacggctaaaagtacagactctagtcgc
+7000691/1
@C@FFFF?HHDHDEGCGEICHIIGGGIFIIEEGGHEGHGGGEC@FHFGIG
@2764230/1
gtggtatatataagattacaattcttaacattttttctttaaacaaagaa
+2764230/1
==@=1BDDHHFBDE9:ABB4@<BFGBHCFHIGGBFAHEGI9FGIICGDEH
@2764459/1
gccaaaatttgttcacactgttcctggctgagagtaattcgtcgcg
+2764459/1
@@?DBDFFDHHHFGHAFHIIADBGGHGHGGGGHD9CBCBDH9:?8@
@4876148/1
gtctccttcaacaatcgtcggtacaatgtaatatgagttttctttgtttt
+4876148/1
C@@FFFFFGHHHHIAFH?FGHGHIJEEG>HGGECIGIGGGGGEIJDD;FH
@6480469/1
gttatatttgattcagtttcccgcttctttccaaatctggacattatatt
+6480469/1
CCCFFFFFHHHHHJJJIJJJJJJJJJJJJJIJJJJIJJJJIJJJJJJJJJ
@6480677/1
gctggctggttcctagaatcccacatggcaggaagttttctcgcaactta
+6480677/1
CCCFFFFFHFHHHJJJJJJJJJJJJJJJJJJJHIIBHIJIJJJJIJJJJI
@7001728/1
ctgagctggtcttcagtcacccgattctatttcttggtcatcagtttgag
+7001728/1
CCCFFFFFHFHHHJJJJJJJIJJEHIJJJJJJJJJJJIJJJJJJIIJJJI
@6480814/1
gcaaaagtttgatcaaataaacactatacaagtttggtcaaatatatatg
+6480814/1
CCCFFFFFHGHHHGIJJIIJIIJIJJJJJJJJFEIJIHHIJJJIJJJIJJ
@8558174/1
ataatttatcagcattattcgtattgatatcacatttttgtaaacttaat
+8558174/1
CCCFFFFFHHHFHHIIHIIIJHIJJJIIIJJJJIJJJJIIJGIGIJJIHI
@2067244/1
cccattgtgtttaatacttctaaaaagtcat
+2067244/1
@C@FFFFFFBBFFG>EEGFDHA<A<CGABHC
@2766130/1
aaattttttaataattggaacaattctatcacctttgaagttgaataa
+2766130/1
1?@DDDDDHBFHHIED<C<ACGEH@C<<BFHEIFGFGGAGF<D<FDD4
@2067816/1
ccattattgtgtactatcttcaaagagaaaaagtgcaatactagaatttt
+2067816/1
<??=D4DDDDDDBEED>EFFEE4E>@FEEDIA11:BEI<D<<DDEIDCC>
@1524896/1
ccgcagattaaaatttttaagtacgactaagtgagcactaaat
+1524896/1
@@@?DFDDFFDDFE<BBHA@H3<<C8@E??D4D@F3?DFFGE9
@2068395/1
ctgggaatcctttgtgagccacatcaatgttaaggaatggtttccaacca
+2068395/1
@CCFFFFFHHHGHIIIIBDHIJIIIIGGGEIJJIGE>FGE?FD@FFG>FF
@5952511/1
cacgagacaacgtgatataactatgaagaatcatgtgataaaaaatagca
+5952511/1
@<@DAFADHFFABGGGI>FCGIGHFCH@BCDGGHJ?FC9FG?@<?FCHG<
@461307/1
ccactttgttctttcttgtcagcacagaataatcttgtatgatgtctctt
+461307/1
CCCFFFFFHF?DHHCGHEHIGIGGI;GEDHCHHEGGIGGGE?@FBD<BDG
@2767407/1
ctgggttgctggtcactgggttgttgcctaacaggaggtgcactgg
+2767407/1
<@@7D?DAFHADBGB>BACG3AGHGJI>4?DHIIJ???BDCADD;8
@5486941/1
tttgcattagacatagtcagagcttgtaggagaatggaaggactaggacc
+5486941/1
@C@FFFFFGHFHGFGGHIIIHIIJEIHICGHF9?EHGGHJJIJII>FBFH
@5486951/1
ctcaaatttgctagcaatcatgctctcaccaaataccttcttttgtccca
+5486951/1
@@CFDDDDHFHHDIIJJDHBEHAHAHHGCGHEHEIJIBHHE@FHGDHHGI
@1525854/1
cccgattctatttcttggtcatcagtttgagatactg
+1525854/1
@@C=D6?::CFBFEFBBBHHIIB>?AFHII?FCFGCG
@4398268/1
ccgattatttttcctttgatgctgctcaatttacc
+4398268/1
@@@DDAADBBF<DADH@FFB?FHI934?2AA@@><
@8109984/1
ggcagctgggaatcctttgtgagccacatcaatgttaaggaatggtttcc
+8109984/1
CCCFFFFFHHHHHJJJJJJJJJJJJJJJJJJJJJJJJJJJJJIJJFIIJJ
@5954600/1
ccaaaattgtaaatccaggaacttcccagtcatcaggaataaagtcatt
+5954600/1
@@CFDDFFHDHDHDGBHHE9EFFHIIJBHHEE<C<<CFGAEEGGDGGBG
@1527246/1
ctaaaacagggttcatgagttccactttcacaatcaattaattggtaaca
+1527246/1
@@BFFFFFF?FCFHIJDHGG@HGHGHEGHGGIJIEG>DGI@<?<?4?B@@
@1527369/1
cactgaaccaaatcggctccttgaatgaatttttcattcctccatactcc
+1527369/1
@@?DFFDFFFDHHJJFJJIGAEGDDFGCHIGIJJJJGGFHIIHEIJIJI<
@5487427/1
ccatcttcaacgaatcaaattcactttgaggaactctctga
+5487427/1
@@@DDA4?F>D:DGG?D@H?EEGDBDFEG1C@8?EHDGCBE
@5955015/1
ccgtgatctaatatttgagcagaaggtgctg
+5955015/1
<?@DADADHGDBFGGGGADDBHGBB@;@CBH
@7004629/1
ggaaagaagacagaaaagatagtgatgtttaagctgaaagattcagaagt
+7004629/1
CCCFFFFFHHHGHIJJIJJJJJHHIJJIJJJJJJJJJJJJIIJJJJIJJE
@6483732/1
ggctgcagtttccatatcatattatacctgaaggcttttgggtcgtg
+6483732/1
@@@<DFFFHHGGDHHGGGE4AIIIGHIIIFACFHIIFIIFGI::88@
@5955873/1
gtgattttttattgtatcccaatcaatt
+5955873/1
;=<?DDDDFFFF?EC@GA:AD3AA@@FE
@2071660/1
ccgtagtcgaggctgggctacagatatctag
+2071660/1
@@@DDDDFGBFDFDHIIH9E3?EHB@FDH9B
@4399410/1
ctccaattgcattccctttcacactagggacatgaggtgaaattattggt
+4399410/1
CCCFFFDFHHGHHJHIFIIGGEGIIH>@@FGA<@CEG?D??4BGA>GHE?
@4879343/1
gcatggtttaagaaagaccaaaggtttctgttgagctagtcatttgttcc
+4879343/1
CCCFFF=BFBCFFGEBG<GH9GEEBDHHHHFFBGBEHGIGHC>>GG<?G9
@4879486/1
gggtacacaattcaggcactaatgtctcttcaaaatcttcttcatcacgt
+4879486/1
@@CDDDFFHHFHHEGGFIJIIJI<3CHHJJI<2CEBFEGIJJJAF?GIIG
@7518965/1
gttctttcttgtcagcacagaataatcttgtatgatgtctcttttggact
+7518965/1
CBCFFFFFHHHHHJJJIJJJJJJJJJJJJJJJJJJJJJJJJJJJJJJJJJ
@3764444/1
ctttctttcaacaaacacaagagctaaattatcctttttgaaatttttta
+3764444/1
CCCDDFDDHH?HDGBHGIGHGCEGHIBEHIII<CCGIG>FCD>DHIJIIH
@5488169/1
tgattagtttccacaacaatttctcttcctttttttggatctgaagggcg
+5488169/1
@@@DFFF?FFAFHGGEIFHGGHGIJ<HHGEHIIJIG@DGGGIH4BFGBHG
@2770311/1
gttaaaacagtacatcgcacaacaaacac
+2770311/1
@@@DA;DDHFCAHBEFEH@GEHIIHDH@F
@8112344/1
ctaatatcctaacgttatcaggttttgggtagttgggtaatattttgata
+8112344/1
CCCFFFFFHHHHHJJJJJJJJJFHJJJIJ@GHGGIJJDGIJJJJJJJIJJ
@4881554/1
tgccacgcctgtcccatactccctggttgggaagtgcttgttgttttgca
+4881554/1
CCCFFFFF1CFHHFIJJJJJJFGIIJGGEHGH>DDEBBBFFEAB@FGIJB
@2772355/1
atgcataagtcattcctctatcaggtaagacaacaatcaca
+2772355/1
@@@DFDFDHD?CBCDCDEHHFGCFH?<A3FFE;F@D<E9FG
@4882008/1
ctcgtttcattttgctttgacttctcatttcttgaagttt
+4882008/1
@B@FDDDFBFFHFEHIJIGEHGIJIJIIEHCIIJFEG?EC
@467552/1
ctcgtccaatcagattgaaaaaaacaagttgtataacacaattaaaaag
+467552/1
C@CFFFFBFFDB>G9CDG9E@GDHHHJI?DHHA>DHGGC=@<BDC4==A
@2073477/1
gatcattttaaactgtccttctgacacaccatctctgtaaaagaggatag
+2073477/1
@@@FDF<DDHHFDHGBHFGEHEHIB@AFH7AECCGDF?DDDF<?FEFC>9
@8112768/1
gattgatcatgttttaatcagtaggtgacattagtctagtttgatgagct
+8112768/1
C@CFFFFFHHHHHJJJJJJJJJJJJFHJJJJJIIIJJJJJJJJJJJJJJJ
@8112789/1
ggaggtgaaaagaatgatcttccaactgtcacaaacctgttagcagctgg
+8112789/1
CCCFFDDFHHHHGJJJJJJJJJJJIJJJJJIJJJJJJJJJJJHJJJJJJJ
@468302/1
gtcttctctgcactgtgacagtcttcaagcactgagttagaataccaacc
+468302/1
@@@DDFFFDFFHFEEH<FGGCHCEIDGII>FFC>GG<@B?GHHID?@F@@
@8562979/1
catcaggaaacgatggtctgtgttgttctttttctattttcttggctttg
+8562979/1
CCCFFFFFHHHHHJJJIIJJHIHJJIJJJJJJJJJJJJJJJJIJJJJJJJ
@8565345/1
gctggggaggtggacctctttgtgcccatggagtttgacctctaggacca
+8565345/1
CCCFFFFDHHDHHJJIJJJJJJIIJJJJJJIIIIJJJJJJJJIJIJGIJG
@3229181/1
cggtttctcaaaacatggagctggatgaggaaatttttcataaagaagtc
+3229181/1
@@@DDFFFHGGHHJI@EFFFHCHHGIIJFGGG@FHCHGFBFFFADIDHEG
@8566227/1
gctgtttcaactttgctacataaatctttctcttgctgctttatttgagc
+8566227/1
@C?DDDFFDDHHABFBHIIEFFIFFBHEHGIGG4FEGHIGHHGECFFGGB
@3229729/1
ccatcggttcttcttcttttttccacgtgaaatctttaggctgcagctca
+3229729/1
CCCFDDAAFHGFHJGGGJIJJJIIFIJEAGCHHHJIJIJ9FGIJAHHGIC
@3230309/1
cataccgtacgctcaaacatgcaaatgtgacattattgactaagg
+3230309/1
@@@FFDDDHHFFHJJJJIIIIIJDE@F:E9CDGGGGG@EHJGIJC
@6489704/1
cttctaccatcaaaaacaggtttaaggtttccaaaaattttcgaataagc
+6489704/1
@C@DDDFFDFHFFEGGGGGFCHHGHEHABHHGIIIJGIHGDH@?DGGDGI
@7010959/1
gcttctattagttcatctatattttttaaggaagtaagtgcaggggaacg
+7010959/1
B@@FFFFFHHHHHJJJJJJJJJJJJJJJJJJIJJHIJJIIJJJIJJJJJJ
@3768464/1
ctcattcttagttgtaacaactaggggcaccatgacgatagctttattct
+3768464/1
@CCFDDDDHHHHHIHEAHFHIIGIEIGGIIGCDHIHGBFG>GBBDAGCII
@4884313/1
cccccttctccacagacaaatgatgactattgaggctctaaatggcatga
+4884313/1
@@@DDDFFHHHGHFIIIGIJIDHHCGAA<FEH@9@=FBCGIIGIIII>FE
@4404219/1
ctgtggttgagacacttgctggggaggtggacctctttgtgcccatggag
+4404219/1
CCCFFAFDHHHFGECFGGEGGE?ACEGG?;=FGHIIGIIIDCIJFFH@B@
@3769023/1
catagcttcggccacttctttgaactaagtacagcgaaattcttattcga
+3769023/1
@@@DDDDD<FFH1CGEGIGI>EBHIIGII9C?BFHI8FAEGGDA@A8BB=
@472091/1
atttacaataaaaatgattgaaatcaatca
+472091/1
@@CFFFFFFDABA@DBCFHGIJJFHBHCH@
@4404898/1
gctagctttcttaaatctggttctctaatcatctgattag
+4404898/1
@@CFFFFF>F?HFJIGIGEHHIIIJJJJBHGIIIG@FEED
@3770043/1
tttcataattcataacgtcattagcagagctcgctactaaggccttcaag
+3770043/1
<@@DFBEDHBBFDGBEEAB@BECGGHIFC?CA1?;DD?BDG@DGGIIIDG
@5493573/1
ctgacatatactaattaagatagcaacccacattggggctattgttggcc
+5493573/1
CCCFFDDFHHGDA<FHDG@HEHICFGG@G?F1CEA<F@GGIG@GGFC?>3
@5493741/1
cttgtcttacaggtaccggtctttctcgataatcaagtgttggtgcattc
+5493741/1
CC@FFFFFHGHHGFGHIJBCGGIIJIJBGIIEIIIEB0?BFG?FGGGGBF
@3231119/1
gctttattatattactcctaattgaagagccttttccc
+3231119/1
CCCFFFFFHGGHHFGIIHGIJJIJEHGHJCGBEGCHE1
@2077779/1
aaccctttgagaatctgttaaaggt
+2077779/1
@CCFFFFDDFHGFIGIFFEGHGBHA
@5494294/1
atgcataattcttgtagaagaccaatagggttgcccatcattcgctcctc
+5494294/1
CCCFFFFDFHHHHGIJIGHIHIIIIFGJIJEHEGI>FGEGHIAGGGHHII
@5495167/1
ctgtattataacatgacctaagagt
+5495167/1
CCCFFFDDFHHGBBAHIJIBHBDBA
@8568967/1
gccacttgtaagtaggtaaacttataatgtcttttagttcatcctttgga
+8568967/1
CCCFFFFFHHH:HHIJHIJJJJJJJJJJJJJJJJJJIIJJJJJJJJJJJJ
@3232512/1
gttgcggttaaaccaagaacatgtggcctatcctctggaggaattccttt
+3232512/1
??<DDD<D?@CFHFGIEIEH@@E@F9?BC?4C3BFGFHGGG=BDAGEG<B
@5495492/1
gttttcttccaactagtgaaatttgacttaagaaatatgaatcagtg
+5495492/1
CCCFDDD>CFDFDHGH4ABBHHHIIGHG<<EFCDCFECEHHIGD9CD
@1068576/1
cggaaggtggaatttttgcattttttataa
+1068576/1
@CCFDDD?B;FHFFGIHGCBHHEIE6CFFG
@6492419/1
cttctctgcactgtgacagtcttcaagcactgagttagaataccaacctg
+6492419/1
BCCFFFFFFHHHHFGHGIIIIJIJJJJJIJJIJJIJIJIJJJIJIIJJJJ
@473464/1
cagtcttcaagcactgagttagaataccaacctgaatttcagcaattttc
+473464/1
@@@;DDFDH?BDFHGGFH>IGIHGIE@GGG@:DC@9ED>FI>GGIII9F@
@1068999/1
ttcacactcatcaagaacttggtaaactcttagatcttcattttgttgcc
+1068999/1
@C@DDDBDFHFDHBABEFGIEA?EFHGEBBHHH>ECEGG?FIHGG;0:BG
@8117603/1
ctggtcttcagtcacccgattctatttcttggtcatcagtttgagatact
+8117603/1
BCCFDFFFHHHHHJJJJJIJJJJJJJJJJJJJJJJJJJJIJJJJJIJJJJ
@4886146/1
cctcatacgactctaattgtaaaaat
+4886146/1
?1?DDDABD;C?D>@FFFHFGDDDG>
@474668/1
gtgagttaaaacagtacatcgcacaaca
+474668/1
@@@FDADDDA8CFH?CHGBEFIIFBECD
@2777853/1
cttaggaatatttccaatgaattcctctatttcattgtgcattaatctat
+2777853/1
@@CFFFFFDF?ADGGGCBGGCHH4CEGHIJJJJIFH<CEGBG>@?DFHDG
@2778078/1
gctgttgttgcctctgctgctgctgctgctgagg
+2778078/1
@@CF=?;DH8DDH>EGDFGHECEHB9@BA<9CFF
@5964638/1
ctataagggcttcgatagaatctgcaacaacttt
+5964638/1
@@@DFDD<DDD=FGHEAF:<FECECBFEGEGGEG
@5964889/1
ctaattaatataggttacttcgcttatctctcttgacagccctataccta
+5964889/1
@@@DDD>BHDC<FG@EFBBCFHBGEAEHIIFE>G@GEFH=DHIGGGG40<
@8570123/1
aaatgtaggaagttatcaagaaatctaagattgcatcaccgaggaattcc
+8570123/1
8BBFFFFFHHHHHJJJJJJJJJJJJJJJJJJJJJJJJJJJIJJJJJJJJJ
@5965535/1
gcaagggaaaaatatacttcaaacataacagaaaaaaaattgaaa
+5965535/1
@@@FFFFDHF>FDG@?FGIIIGG@F3CH@FHGIGFEFBG;DGFA@
@5966483/1
ctcacccatgttaaattttttcagaatcatgtgattttttttcctttcaa
+5966483/1
@@;D=BBA=C<C?BGE4<FCECCHH>FEACFGFBC<<@@D@A9=BFF@F@
@5497724/1
ctcagagctaccttggcagctgctaattttgct
+5497724/1
@?@DD>DDH:DAFG4ACF=BH?;F<4<9AHHIF
@7019508/1
gctgagatgaaggtggtctgctgggttgctggtcaccgggttgttgccta
+7019508/1
CCCFFFFFHHHHHGHJFGIJJJJJJHIIJJJJJJJJJJJJGIJIJJJJJJ
@2081697/1
gttatatggtgattgatgccattcaactttgcattaactttctgcagtat
+2081697/1
BBCFFFFFH?FD<EHGIHIFGGIIJGHGJIJHFIIIJIIIJJGIJIJC<F
@1539181/1
ctgattacttcttctcgaggtggctgcagtttccatatcatattatacct
+1539181/1
@CCDFFFFFHHGHJIJJIIID;GHIIICH@FIIG>FDH@GGHGIIJIJJA
@4888393/1
gtttctcctacggagactgtatacctaaaagtgggt
+4888393/1
;8=DDBA8CFACFE@FEG3<:ACHH>@BGC1:CD3:
@3773055/1
gcgatgtcttcctctatttcttgattattaatagtttcagctggatagtg
+3773055/1
CCCFFFFFGHHGBBHIIEGHHHGGIEBEHCAHHIHIJG@EG@>3:4CD<B
@1539697/1
cctgtttcatccgcaattttctggcggagctcttcagcatttagcagcat
+1539697/1
CCCFFFFFHHHHFIIGIJJIJJIBGEHIJDFCBGIIGGHGEIGIIJIJDI
@7021033/1
cccatggcagcaaatctacttgatcctatagtttctcctacggagactgt
+7021033/1
CCCFFFFDDHHFHJBFHIHFHEHIIGGIJGGHGIEGGEFDGFAEGGHIIF
@1540169/1
gtcttgaacttcatttccaacaggtagtaagtgatcattaagttc
+1540169/1
<@@DDDDBHFHHFGIGIECII7EB<EHIIGG4?AFGFEGHDBBFH
@5499282/1
ggcacattgcagttgctatcatacattcttaatatctgtgtattaagcct
+5499282/1
?@CFBB;DHDD8F<@GBGDHEGI4C<@CD@AHHIDHB9B??<9CDHE<?D
@1540564/1
ccataaccaagatcaattactctaccaggtggaggtgaaaagaatgatct
+1540564/1
@@@FDDDDBCFBHGIIHIFHHGIGAHH3AAECEG<??:3BDH?@F<9DBG
@3774240/1
ccagagaggaaatagtattttttcttcatcgtcttgaacttcatttccaa
+3774240/1
@@@FDFFFHBFFFFICFBBJIJJJIIIIJIIHJIIIIGHGCHGIIJJIG<
@7021713/1
ctggagacatgactacacaaccatttggtatattcatcctcttaaaataa
+7021713/1
@@@A;DDDDFADDGGGDGGGAABFDHHG?FGEHGGIGHCDGGGHI@EGIG
@4890004/1
cgtgtaatcactgctgaggcttgaacaagcccttctgatagcctgcaatt
+4890004/1
@@?DDFEFGGGHGIDI@HFFGHEGGC@?B8CG9FF<4CFGHJDHGAF<DG
@1541041/1
ttttttttctttctaattcttcaaggagtccttcatcttcttc
+1541041/1
;@@DDDDDA?DAFGEHGGHG?9??9CF=:0?BDA3?<FEGED4
@2780847/1
ctgctattgaaggctttttgttatctccagcaggtgggtgagtaaca
+2780847/1
@@CFFDFFHBHHFIHIIIIIFE@AAAGG>GIDGG?DBA0?B209?DC
@7528030/1
aagaacaatgagtgagagcttgcaagaggtaacttctgtcttgaaatctg
+7528030/1
@@@DDDDDFAFF<AFF<EDCFEGIIFFEE<?GFEEIEIGEFCFECEBGGE
@5967056/1
gttcctagaatcccacatggcaggaagttttctcgcaacttaggttatgc
+5967056/1
@@CFFF;BFDHHHIIEBECGIIIH7EECDBFHEE=DDFGHICDDFG@GIC
@6495382/1
ctctatttcattgtgcattaatctatagaaaattttccaaacagtattta
+6495382/1
CCCFFFFFHHHHHJJJJJJJJJJJJJJJJJIIJJJJJJJJJJJJIIJJJJ
@8572058/1
gttcgtctcacccatgttaaattttttcagaatcatgtgattttttttcc
+8572058/1
CCCFFFFFHHHHHJJJIIIJJJJJJJGIJJIIJJIJJGIGIJJJJJJJJJ
@2082589/1
cttggtttatgccattgtcatcttttttcgtaggcacaataaagaatgaa
+2082589/1
CCCFFBDFHGHFFGIGHBH<IFGJJIIBGIGHGIDHJG;FHGGHI;FH>F
@7022986/1
catggaccatggtttcaatgatttccctgttgaccttacggggacactta
+7022986/1
@@@FFDEEGFFHAEHIFGCFFHGEHGHHGIIIJJGGGGIG>DEDHHHHHJ
@477321/1
cacggaaagcagcgagatgagcataataggtaggtgcagggtatgaaact
+477321/1
@@@AADFFHBHFHJGIBBGHGGGIJDFEHA?BGG?GHBGCF9BFGI<FHG
@5501506/1
cttcacacataaattcgataacaggctgag
+5501506/1
;@@=D8::A?F4F@D?FFEBAH>?BEG3;8
@5501647/1
cgggacttgaaaagaaagaccttcccactggggtgtatgtcattgagggc
+5501647/1
@@@DDDDDHFHFFIIIIFG@H<A3C39:??F;:?D?BGH48BDDGEHHGG
@5502676/1
ggtgcgttaacttttggtggctttattatattactcct
+5502676/1
<@=BDDBD<B<DFH@HE;FHIE<9:FF<E4<BFFEE@F
@1080848/1
agagactcgtccaatcagattgaaaaaaacaagttgtataacacaattaa
+1080848/1
BC@FFFFFHDHHFGGIGFCEIIEGHJIJJGIIGFFGBFIGIJ@F;F@EGG
@8574982/1
gtacaatgtaatatgagttttctttgttttcaaaggctctaactaaaaat
+8574982/1
C@CFFFFFHHHHHJJIJIJJJJJJJJIJJJJJJJJJJJJJJJJJJJJJJJ
@6498237/1
ggcaaagattggagagtgtttgtggggaagttttatttacattttttgcc
+6498237/1
CCCFFFFFHHHHHJIJCGHHJJHHJJJIIIGIJJJJJJJJJJJJJJJJJJ
@5970454/1
aaaacagtacatcgcacaacaaacacttggggagttaaatcaacatcagc
+5970454/1
@@@FFFDDFHBFBBEE<DHIIIIGAH@AE<BEDEB;GCHIIEHHJI3BFF
@1081581/1
ccatggtttcaatgatttccctgttgaccttacgggga
+1081581/1
@@@7;DDDF?FFDB>E>FH4C?<:C<ADCE?F9CAEG:
@480224/1
ctgtcatctaataattctttagcctctaaaccttcatctttatcagtaat
+480224/1
@BCFD;DDHFHFHGGIIIJIJIJEIJCHHGIFGCGC@HGGGBFHEH:CFH
@480396/1
ctgagctggtcttcagtcacccgattctatttcttggtcatcagtttgag
+480396/1
CCCFFFFFHACFHIJIGIJJIEGIGIJJCGIGDGIDHHIIJIGIIIIIJF
@480508/1
ccgattagtgatatcagtcacctatcgtgataaagccg
+480508/1
@@?DDDFBABFFHHIIFGGGGJIDEHGCF9<CGHIJCA
@7029520/1
ctcggccaagattaggcctacgtggacaggtgaacatgggcaaatctgga
+7029520/1
CCCFFFFFHHHHHJJJJJJJJJIJJJJJJJGHHIJJJJIJJJJJJJJJJF
@481046/1
ctactgacagcaccacgagaactactatgagatcttcgccgtggctctgg
+481046/1
CCCFFFFFGHHHGJJDGFGGGJIJJJIJIFHGDCH>BFFFEB?@BFHIBG
@4893626/1
ctaattttttgcaattgttgagtgaagtt
+4893626/1
@@@B=D4?DFH8FBDG3AEDH<H>BD9?E
@2784940/1
gactgatgatttgaggttcttgtggaattgtgacactttgatgttgtaag
+2784940/1
CCCFDDFFGHGHHJIJ<EHEHHEHGEHIIIIJJI@GIJJEGFHDGGG@GC
@3778249/1
cacagttgcagtcctgagctggtcttcagtcacccgattctatttcttgg
+3778249/1
CCCFFFFFFHGFHIJG>FHHHJFHJIJIJHDHICIIGGIDHEEI<GIIJG
@8125480/1
cttaaaacaatgtcaagagcttggattgcctcctgcggaccattagttga
+8125480/1
CCCFFFFFHHHHHJJJJJIJJJJJJJJJJJJJJIJHJJIJJJJJJJJJJG
@2086622/1
cacaattaaaaagtaatctgaaaacatttgataaaaa
+2086622/1
@@@DDFEDFHFB?AEF@HIFIIEBGG@FB@HHIB@HB
@3239389/1
gtcaaatccatctttgtaaataaaaaattaataacattaatatgaacaaa
+3239389/1
@@@FFFFDHAHCFHIE<?HAIBHGHIB>FHIII@GGIIGGAGGHI@<B@G
@7031090/1
tatacctatttacatgcctagacttgtgcaccagctaaagaagacttatc
+7031090/1
C@CFFFFFHHHGHIJJIJJJJIJJJJHHJJJJIJJJJIIJJJJGIJJJJI
@3239797/1
ccgtaatgaatggtgttgctttcgcagggtaagtctttcagtctcatcca
+3239797/1
CCCFFFFFFFHHFEFFHI<HHEHGDHGIIHCADFEGIJGCGH<DHBGHGH
@1084719/1
ctttgttctttcttgtcagcacagaataatcttgtatgatgtctcttttg
+1084719/1
CCCFFFFFHHHF<@GGGCIIHIGIJIFIIJGGBHCF4?FFGGFDBDFBFC
@481120/1
cttaactgtccttctaacctgttcttcttgaagttggttcagctgtagtc
+481120/1
CCCFFFFFFFHHHJJJJJJGIIJJJJIJJIIIIHGHGEHII9DHHHDGGG
@6499881/1
gttgaagataacatacaattttaattttattattctcaatgatttcctcc
+6499881/1
CCCFFFFFHHHHHJJJJJJJJJJJJJJJJJJJJJJJJJJJJJJJJJJIJJ
@1085704/1
cttcctttttttggatctgaagggcggtcccctcttttgggtggaatgta
+1085704/1
@@@DDDFDHDHHAAFBHIIGCFBBHIG@FACDABGHHFEBDEDC?A3>>B
@481967/1
ctggagctcatcaagcttcggtccgactgatgatttgaggttcttgtgga
+481967/1
@@CFDDDDFDHHHBBGIIIII=FHI?GHGCGGGIGIIGIG?FGCHGGGE=
@1085769/1
ccaacatattactgacctcaaccgtacttctagcattagaagtttcttct
+1085769/1
?@@DD7B?BDCFHHBDFHGGGIIIFHIIGDHE@GCF>BHFEEBDHDHGHG
@3241217/1
ctgctaaatcttcaagtacatagtacataactttagctgtcgtctttctt
+3241217/1
<@@FFADEFHHDDGGII<HIICGGDHEGHGGIIGHCGIJIIFHFIIJJII
@5972795/1
ttcatccgcaattttctggcggagctcttcagcatttagc
+5972795/1
@@@ADEDDBHFFFBHAF>AHH:@G>DGGGG<<D><@FFEH
@8577853/1
ctcaggagaaatttcaatttttgcaaattgttcgtagtgaagaactgaaa
+8577853/1
CCCFFFFFHHHHHJJJJJJJJJJJJJJJJJJJJJHIJJJJJJJJJJJJJC
@5504739/1
ctttgaactaagtacagcgaaattcttattcgattgaagtaaattgtaaa
+5504739/1
CCCFFFFFHGHFFIJG@HGEGGJJJJJJJGHGCBHGHHIF<DGFHGIICI
@7533295/1
gccaccggtacttttgtaaaacattatcaaaagttctctgaccatggagg
+7533295/1
CCCFFFFFHHHHHJJJIJJJJJJJJJJJJJJJJHJJJJJJIJJJJJJGIJ
@483130/1
gtgagaagctgcaacggctgctatagatggaacgttgatct
+483130/1
@@CFDAEDAFFHFIIIIIIIII9CBFECGIGI<@BDB?@G>
@1086917/1
ctcttctggaagagggcaagtaagtaccatatctat
+1086917/1
@@@DDDDDABB?D9@DB;FFDBHA2ACFH@<CECEF
@483263/1
gcgtttctgtaccactataaatgtaatcggtggcgtgtaatcactgctga
+483263/1
@@CDFFDDHBFHHJJJJJIJJIIBJGHJBEFGBEHCGHFGE@AFBDEHJJ
@7533750/1
atacgatgtaatattgaaggcaataaagtaaccttcaacatataaactgc
+7533750/1
CCCFFFFFHHHHHJJJJJJJJJJJJJJJIHJJJJJJJJJJJJJJJIIJJJ
@1546809/1
cgctcaaacatgcaaatgtgacattattgactaaggccgctctgagg
+1546809/1
?<=::@B?D?<FDDFHFIHIIE<FGHHEH9BEA9E>FHB0@@DGEH?
@4896341/1
gtgtgatatgatatgggttgctgtttacaccaacgataaaatcaggcttt
+4896341/1
@@@DD?E?FDHDDHGIFHH>EFHB@E<EH@EBEGDADFA<GFG<<9B;EG
@4896371/1
ctccagctaaggctgtatcatcaacttctaaag
+4896371/1
=?;4A;B?DAD8D>E::CD4<CECEED>CACE<
@7035027/1
cacccatgttaaattttttcagaatcatgtgattttttttcctttca
+7035027/1
CCCFFFFFHHHHHJJJJJJJJJJJIJIIJGHIIIIJJJJJJJJJJJJ
@6502457/1
gtgagttaaaacagtacatcgcacaacaaacacttggggagttaaatcaa
+6502457/1
CCCFFDFFHHHHHJIJJJJJJJJJJJJJJJJJJJJJJJJJJHHIJIJJJJ
@8579419/1
tggtcatcaactgagaggccaaactccttcaggcatgggtcactattaaa
+8579419/1
?@@FBDFFHGGHHFIIIIGIIGGIIIEHEHFGIICDEDGBFGHIGFHGGE
@2790111/1
ctatttctttgtgtcgaaatacaaggcaggaaatggtgaactgcctttca
+2790111/1
@@@FDDDFHDHFHICGBGCHCGEB@DGHAG;DAHGDDFC@ECHGBFFCEC
@5974857/1
tcttggacaagttgttatattagtcactttatatgttcttttaacactct
+5974857/1
CCCFFFFFHHHFHJIJJIGIGGIGHIIIGIIEEHIIIJJJGJJIIGIJIH
@1090589/1
gttgcggttaaaccaagaacatgtggcctatcctctggaggaattccttt
+1090589/1
C@CFFFFDHDHHHIG=HHGJJIIFGIIIIJIIJJGGHIGGGGGIG@FABF
@1091173/1
gctggctggttcctagaatcccacatggcagg
+1091173/1
@@@DBDDD>2<AAGHC<?FGEEFGAGH3ECE6
@2791714/1
attatgagtgttacttctcatcctaggacgtccacctcgaactgaaggag
+2791714/1
@@@FFFDF=CBADHBGEGIII@HDGCHIGI:FHIJJBBAGGI?FEHADEE
@7535648/1
ccctgttgttccattgcttgaggtctggtaattggagcggcttgtctaac
+7535648/1
CCCFFFFFHHHHHJJJIJJJIIJGHJJJHHJJIJJJJJJJJJJ693=8C=
@7038867/1
gttgcctaacaggaggtgcactggttacaggagatactggttgttgttga
+7038867/1
@C@FDFFDDHFFHBH@<CEEEECGFHHIDIIHIGHGHIE@DH=GIIHGE@
@484193/1
gttgccttaaaacaatatcaagagcttggattgcctcctgcggaccatta
+484193/1
BBCFFFFFHDHHHJIJJIIJIIDGIIIGIJEIGIIEFHIJJJFGHGGIIH
@2092207/1
cttgaacaaatttacctaaagcaacaacacaattgtcggcagctgggaat
+2092207/1
BC@FFBEFHHHGHJJFHIIHHIJIIJJIIIEHGGGFDGHIBGI3B9B>>F
@5976145/1
gtcctgagctggtcttcagtcacccgattctatttcttggtcatcagttt
+5976145/1
@@@FFFBDFHHDC@FIFHHIGHHHBHBH?FGGGGIIGIGIEGBDHEGFIC
@2794351/1
ctaaaatattgttcaagttcacgaggagtattcttggaaacaattttata
+2794351/1
CCCFFAEFHHGHFGGHEGHGCHIGGFHFEHHIJJIJFEHGGGCIIEEGHE
@2794483/1
agatcaattactctaccaggtggaggtgaaaagaatgatct
+2794483/1
@@@DDD8DDFHA?FGGIHCG3A:EE7222:B49;D4CD9?:
@2794695/1
gttcactgtctataaaaatacaagaattcctaattggtagtattccaatc
+2794695/1
@@CFDDD?CDAFHHBGGBA9FGHGCHGDC>HGG9@G3:?F?BFHI><<DG
@8581708/1
tgttttttaagtgcatgttgaacatattcatgcaaaatgcaaatgtagct
+8581708/1
@C@FFFFFHHHHHJJJJJJJIJJJJJJJJJJJJJJJJJJJJIJJJJJJJJ
@4417101/1
ttatcatagatccgacgacactttttagtaccgggcttactaagggagtt
+4417101/1
?@;1A:D?A<DF3::EE8<::@GBDH@F<D<DHGI8H9FHGHGGADEE=?
@2795365/1
tctgaaggttgtattgttctggtattatgagtgttacttctcatcctagg
+2795365/1
@CCFBDFFFDHHDHJJFFHEIJGHDHGCHIIEDCHHIJGCGIIIHFG>DF
@1551052/1
gtacacaactccataggaagcgccaaaggcttctctcgtgagccaacagt
+1551052/1
@BBFFFFFHFHHHJJJJJJJIGIIJIGGIEIIIIJIEIBGCEDGHJIEI4
@1551153/1
agcatactttatcgtaacggtcatttctttt
+1551153/1
<<?DDDDDDCFH<GBHEGEG:F@@A<CDGF9
@1095988/1
tatctctctcagatgaatctgaactgtctcttctatgtctaggtttccta
+1095988/1
CBCFDBEDHHHHFFGIGII<BCBGHHIGGGIBHHGGGEDE?4?CFGEFEF
@4899457/1
ctgtgttgttctttttctattttcttggctttgagatacctacgcctatc
+4899457/1
@@CDDDFFCFHHHEGJGHHIEGGIIDHEEGIJ9CFEGAHIII@GGGGGE9
@4899742/1
aacgtcattagcagagctcgctactaaggccttcaagatagaacccaatt
+4899742/1
@CCFDDABDDDBDFEGEGIHGHIIFGI@FFE>FHHDH>FEH>BDHFCDDG
@2797335/1
ctaagatatttgttatgatctccggcca
+2797335/1
@@C;DB?DBHFFFIIEIJIGHHIGBG@F
@4900488/1
ctggtcactgggttgttgcctaacaggaggtgcactggttacaggagata
+4900488/1
C@@FFFFFGFDBFGIGEGDG4FCFAHBCF<??DGHGHIBHGHGI@DF?DG
@7044294/1
gcttggattgcctcctgcggaccattagttgaagttccagccctcagata
+7044294/1
@@@DFF?DFAFFFEGDDFGG8EHCDFDFIHCHBF?BD<F<B??DBDFIEI
@7044394/1
gttgccttaaaacaatgtcaagagcttggattgcctcctgcggaccatta
+7044394/1
C@CFFFFFHDFFFGHGGFHHGCBEAHIIIGGGDEFFGEDCDDFD@GFHH@
@2797757/1
cttctattagttcatctatattttttaaggaagtaagtgcaggggaacg
+2797757/1
C@BFFFFDHGFHHIJJIIJJIJJJJJIHIF9EGHHIJIIIHGBEGGGD@
@1098700/1
gtcttcagtcacccgattctatttcttggtcatcagtttgagatactgta
+1098700/1
@CCDFFBDFFFGFEHBGF@EHDHFEHI@FHEHGHEI:???F?8B<DG9D@
@4417852/1
gtgtaatcactgctgaggcttgaacaagcccttct
+4417852/1
?;@DDDDDF<ADABBFAH=EEEGGE@E9@1C?DHE
@5978591/1
ctctatttcattgtgcattaatctatagaaaattttccagacagtattta
+5978591/1
@@@FFFDDF>FHHJIGHIBEGGHJJGGICGGFBDFAHG@FEGCHGIHGGI
@1551830/1
gcttcggccacttctttgaactaagtacagcgaa
+1551830/1
?;??DD8AFFDAAHE<@B<@F>HB<9?@DF10?D
@8132402/1
ggatcattagcagaaatcctcattctttcaaaaaaaactattcgtaggag
+8132402/1
CCCFFFFFHHGHHJJJJJJJJJJJJJJJJJJJJJJJJIJIJJIJIIJJJJ
@5980262/1
gctgtttcaactttgctacataaatctttctctagctgctttatttgag
+5980262/1
@C@FDFDFFHHDBBGEHIJG>EHHGIIJJHCH@HH4CFE@GFCEG@A9B
@7540361/1
cccatcaaagcctcaaaacagttagccattgcatgcctcaactca
+7540361/1
CCCFFDFFFDDHBDHIG@@GIDHHECDHHHDDCBCBGFC@<CFBF
@4901656/1
gggtagttgggtaatattttgataacgtggatgtagataggctggcctgc
+4901656/1
?@@A;DDABDHD?FEGHIJGIGIJIJJ@;;:C??BFFIJJHBFEBHDG7?
@4902146/1
cattgcttgaggtctggtaattggagcggctt
+4902146/1
CCCF?EDDHBDDFHGGIEHHICHEEEHGGGBF
@486754/1
gcctctaaaccttcatctttatcagtaatttctttaatatttgaagtttc
+486754/1
@@<BDD?DF??DFII4CEHBHII@FCEHGG9FHGHI4BEACGEAB<?9C@
@2801712/1
gcagcttctttctgtgcatcatttttacattttcctgcaccgatgcaatt
+2801712/1
@<@DDD>DFHFHA9AABDEIEHICHGAEF@HGBECFE@HFA<?0DDAFGE
@4902524/1
tgttcttcttgaagttggttcagctgtagtct
+4902524/1
@@@DDDDDFABFD4CFFHG3ABF993<9CCA<
@7049355/1
ttctgacacaccatctctgtaaaagaggatagcttgaggcttatacctag
+7049355/1
@@@DDDDEHHHBDGIIIIIEGHGGIGGGGGIIGIIIAAHE;GIGEIEHGH
@2096789/1
gtgaactgcctttcatgaggaaggc
+2096789/1
@?=DDDDDDF?DDCGGI9GGIGEC@
@1103313/1
tgtggatcaaaactcattaaatatttctgtaagcgaagaactgaggtaaa
+1103313/1
CC@FFFFFHHDFFGHJJJGGJIIIJIIJJIJJIJBGIJIJIIC@DG?FGG
@488796/1
ggctgctgtggtctctgctgttggtgct
+488796/1
?@<DD;DDHB3<:EBFGI@H@@H3CF9F
@8586475/1
ctttgcgacaatttgttctcttctgttgtttcaattttggcagtatgcaa
+8586475/1
CCCFFFFDFHHHHJGIJIIJIIIJJJJJJJJIJJJJJJJIJJJHIIEIGE
@5512427/1
ataattaatctggttgtatatactcctaactttta
+5512427/1
CCCFFFFDHHHHHEHGIIJ>IHHGIEGGIECIDD?
@8134763/1
gtctctgctgttgttgttgttgctgaggctgctgtggtctctgctgttgc
+8134763/1
CC@FFFFFGGHDHJJJGJIDHCHIJJJIJJJJJJJIJJIJIJJJFIIJEG
@489439/1
ctggggaggtggacctctttgtgcccatggagtttgacctctaggaccag
+489439/1
@@@DFFFDHCFFFIIGI9CBHCBE<DC;@FG@FEH4?DFHCGGGEIHDFC
@7051549/1
gctagaatatcaaataatagctgacttggataccttggcttaagagagaa
+7051549/1
@@@DA?DDDHFDDHIIIIJHEHHIIGGFFEFIEFHIGHCHGA9DHIJBHF
@4419695/1
ctaagttaaacaattagtaacaaaaaagatttaaattatttttt
+4419695/1
@@@DDBDDB:C:C3AFH2AAF@HEEBFFC?C?@DG@@F>FFFG0
@5513707/1
gccgtaatgaatggtgttgctttcgcaggg
+5513707/1
@@@BDFDDHDAHHI4EF=FHCHI9FGGEG>
@4904179/1
gttgcagcattaagtcttctctgcactgtgacagtcttcaagcactgagt
+4904179/1
CCCFFDFFHHGADHFB<FAHIIIA<EHGF>FGBE?3CFFEEIBGGGGFAH
@6507270/1
cggtctttctcgataatcaagtgttggtgcattcataattcgggccttaa
+6507270/1
CCCFFFFFHBFHGIJJJJJJJHIIIJJEGH:CBGIIIBGIIJIIJJJJIJ
@2098895/1
ccgtgatctaatatttgagcagagggtgctggtgcatgtaatactttgta
+2098895/1
@@@D=?BDHDHFHHGFD:;C<E>G;CDFGEHIEGHEGIGGGIEGHG>A<D
@4422081/1
ccgccatttgtctataaatgatttttttcgagttcttgaatgaaaacttc
+4422081/1
@@<DDDDDDH>DHGGGGFH@FHIIJ<:C;8?9:::?B?F>994BBGAD>=
@490516/1
atcatttttacattttcctgcaccgatgcaattaatactcatcttcttta
+490516/1
CCCFFFFFGHHBHFGIIJDBGGHFHGEGG>?GHI@B>DFHCGHGGCHHH@
@8590479/1
ctcagagctaccttggcagctgctaattttgcttggtgtttgttttctcc
+8590479/1
??@DDBDDDHHHHH?BDFHEGHE>HHHGGI@EGHH7?DDHII@GIGGHHG
@5517319/1
ccaggtttataatctccttctaacttaatgcaagcttctcttatagctgt
+5517319/1
@CCFFADDHHGFFIIIJDHIFFJJGFHJJJJIGGIIEGGGHGGIJJJJIC
@5984674/1
gaaaaattgctccagcaacagattcaaaaacatcacctagtgctttt
+5984674/1
@C@FFDFFGFFHHEGGJEGHIIIGIIIGFGGGGCHIGIIJBD>09:?
@1558303/1
gttcatgaattgctccctccacctgaactagttcatatttcgga
+1558303/1
@@@FFDFDDFDAFHGHJFIGG3FGED@FAEH4?FEHGGGID>A=
@1558400/1
gcctagacttgtgcaccagctaaag
+1558400/1
?@;DD3?D>FHCCGGGGDHIII@HE
@5985203/1
cttatcagtaatctcgaatctattatctcttggacaagttgttatattag
+5985203/1
@@CDFEADDDFFHII>FHIGIJ@AEGHHGGIBE@FHII<FG>G@BHHIGI
@8591894/1
gctccaattgcattccctttcacactagggacatgaggtgaaattattgg
+8591894/1
CCCFFFFFHHHHHJJJJJJJJJJJJJJJJJJJJJJIIJCGGIJJJIIJIJ
@8139569/1
cattttatagctactctaaaaacacggtcttttccttcccctggcaatgt
+8139569/1
CCCFFFFFHHHHHJJJJJIJJJJJJIJHJJJJJJJJJJJJIJJJJIJJJI
@8592573/1
ctccacctgaactagttcatatttcggagtcgtccctcttctggaaagca
+8592573/1
CCCFFFFFHHHHHHHGHIJJJJJJJJJIJGHIHJJJJJJJJJJJJJJJJJ
@8140302/1
cttatctcatcaaatattgataaactagtttcttcttcatcagggaaatt
+8140302/1
BBBDDFFFHHHHHJJJJJJJJJIJJJHJJIJJJJJJJJJJJJJIJGHIIJ
@7545242/1
ggattattcttacaaacagaatccttaactgtccttctaacctgttcttc
+7545242/1
C@CFFFFFHHGHHIIJJJIJJJGJJJIHIJIJJIJGIJJJJIIIHHIGGG
@7545375/1
ctccagatggtagaatggtaaatcagattgatcatgttttaatcagtagg
+7545375/1
CCCFFFFFHHHHHJJJJJIJJJJJJJJJJJJJJJJJIIJJJJJJJJIIJJ
@7055161/1
gcagttcatcagaatcaaaatggttgtcatcccataaaacatgataatga
+7055161/1
@@CFDFDDHFFGHIIIIIIGIIC:CFHIFGHIIGGE?FAHHIGIIIEE@H
@5520775/1
tctaaataaatagctgcagctaatgat
+5520775/1
@@@DFFFF>FH?FE@AE>CDC@EF@F4
@5986146/1
ctaggatgagcatccatggaacctacaacagctgctattgaaggcttttt
+5986146/1
@<@FDDF<FHHHGBHGGFHHHIEIJDFCHI>FFEHIJEHFGGEADFCHIE
@8594421/1
atcaatactttaagagtactaccaactcatactgtcttcagcctcatgtt
+8594421/1
<@?DD?BDFFFFFGHIFEHIIIBHGEIIGDHDEEEGEGDFDGGII>GHGH
@492740/1
ctcttcctcgccatctgcctattttggaaactatactgtcatta
+492740/1
@@@FFFFFHFHDHBBHGGIGDHGGIIEACED>GHH<DFG9BF<9
@8140505/1
cggaaggtggaatttttgcattttttataacttctttaatgctctccaaa
+8140505/1
CCCFFFFBFHHHHJJJJJJJJJJJJJJJJJJJJJJJJJJJIJJJJJJJJJ
@5987049/1
agcatccatggaacctacaacagctgctattgaaggctttttgttatctc
+5987049/1
@@<DADBDFB?B?FGIB;A:FHGGD<FHIICFG?C9DGGGGE0:9D>@FH
@2101018/1
gtcaacactgctttcatcttcagaagaactggtagaagaactgctgtaat
+2101018/1
@@@DAD>1CFB<DHG@:<AFHHIFHIAFFHFG<EH@FC@;DGCFGI?F<9
@8140959/1
gtacaatgtaatatgagttttctttgttttcaaaggctctaactaaaaat
+8140959/1
@C@FFFFFHHFFFGIFHEFHEIJJJJEGHIJHJGIGGIIIGHCGHIIJJI
@5522786/1
cctgcaccgatgcaattaatactcatcttctttactaaaaggctacacaa
+5522786/1
@@@?DDDEFDFFHHCHIHAEHHEIGC9CEFCFHGGCIH@HEGIGIIBCCH
@4427538/1
ttccattccatgatttattaaacccgatgcta
+4427538/1
@C@FB4ABBFF>FG>AAGEC<AEFC:CE?E>F
@5522999/1
cccaatgtttctagcctttcataattcataacgtcattagcagagctcgc
+5522999/1
CCCFFFFDFFHHHEHIJEHIJJIEIIGEGDHEGGIGGEBCFGGGJBEBDH
@1109705/1
gctgttgttgttgctgctgttgttg
+1109705/1
@@@?DFFDHFDDFHGHEEG4BFFEH
@6512034/1
cttttatcataatgagatcaagtttttttcgaatcaaatgaagctgtatt
+6512034/1
CCCFFFFFHHHHHJJJJJJJJJJJJJJJJJJJJJJJJJJJJJJJJJHIIJ
@4910088/1
cttcagctgagtgagttaaaacagtacatcgcacaacaaacacttgggga
+4910088/1
@@CFDFFFBDH2CGHGIIJGIIJICHHGECEGGIGA:CDGG>8BFD3?:1
@3254860/1
gtgtttttgagctcatacttaatccaatgacatgggg
+3254860/1
@?@BDDFFFDHHHDGEGH@FHIGH<@>FHEH>9CGGH
@4910769/1
tgcaatttccaagaaactttacttttcacaaataaatataaaaagaaaat
+4910769/1
@@<DAEDDHHHFHGHI>FHI9EAHGHGIIB9EHEGHIIIBHIIE<;DGB<
@7547571/1
gttttcttgatcattttcgtttacccagagaggaaaaagtattttttctt
+7547571/1
CBCFFFFFHHHHHJJJJJJJJJJJJJJJJJGIJIJJEHI?FIIJJJJJJJ
@8597664/1
cctgttcttcttgaagttggttcagctgtagtctgtctgcatctgtatat
+8597664/1
CCCFFFFFHHHHHIJJJJJJIIJJJJJJHIJJJJJJJJJJJJJJJJIJJJ
@8143943/1
caacatgtatccttttgggcggtaccatggtataactatcttattg
+8143943/1
@@@;BBD?FFFFHAHHGGGBE>?:@HIIGD?BFFHIHGGIIIIDCF
@8144460/1
cttcatttctttagtcgtagaacaattgttcaaccgccatttgtctataa
+8144460/1
CCCFFFFFHHHHHJIJJHIJJJJJJJJJIJJJJJJJJJJJJJJIIJJJJJ
@3256776/1
ctcttctggaaagcagctcttgcagcattgacactggcgttttggtgggc
+3256776/1
@@@FFFFFGGGHHJGGDGGIGIICH@EGHIIHGGIDGCH<@DBGHGG=GI
@1563405/1
gttgaagataacatacaattttaattttattattctcaatgatttcctcc
+1563405/1
@@@DFFFFFFAHDDGIIIBHCEH9EFEHII9HGCEGIII<DGFEFHGC9C
@4912749/1
gttctttttctattttcttcgctttgagatacctacgcctatcagcccat
+4912749/1
B@@FFFFFGHHB>BFBGGIGGFE?HHCG?E@EFHCF@:DGII<?9DEHEG
@1113421/1
gcctcttgttttgcttctttttttga
+1113421/1
@CCFDDDFFHGGGFGHIIGGHBFI6F
@1563905/1
tttgaattgaaatcacctgctccaggtaatggaaaatcctgaggagcatg
+1563905/1
@CCFFFFFFFHDHFGJ9DEG@EHHGGAHEHGIGGGIEGIDE4CG??DCHE
@3796969/1
ctcattttcactcagaagaaataatatc
+3796969/1
@@@DDBD;=C?F?EFEDG3A?3AEDBH3
@8145433/1
ctcctcaaccttttgtaacatcgacaacaccgcttgtgcggcaatatgtt
+8145433/1
CCCFFFFFHHHHHJJJJJJJJJJJJJJJJJJJJJJJJJJJJJJJJJJJJJ
@3797100/1
gcccttcatgatgttctggaaaatatttatataaatattctgatgcaatc
+3797100/1
?BBFFFFFHHHHHJJJIGGJFJGGIIJJIIEIIJEIAHGDIHGGIBHHIG
@4429658/1
ctcagagctaccttggcagctgctaattttgcttggtgtttgttttctcc
+4429658/1
@@@BD>DDHDHHHDCDHIIJIJFI@DFGI9FGI@EGFG?DHIE>DADEDF
@7057002/1
attttttttcctttcaagaatatactcccgtgtgatatgatatgggttgc
+7057002/1
@@CFFFFFHDHHHJGHIHEHGEEGIIGJJGBF?FCHCHHGIGIFIIBFAD
@5988175/1
ataaatgatttttttcgagttcttgaatgaaaacttcta
+5988175/1
<@?DDBDDDDHHFADF1E>C=EFEBBGGDCHAGEIG>F4
@7057185/1
ctccaattgcattccctttcacactagggacatgaggtgaaattattggt
+7057185/1
CCCFFFFFHHHHHJJJJJJJJJJJIJJJJJJIJJGGIFGGHIJJJIJIJ?
@6513852/1
gtaatgtaaaagcaccaaggctttgcgacaatttgttctcttctgttgtt
+6513852/1
@@CFFFFFHHHHHJJJJJJJJJJJJIIGHIJJJJJIJHHHIJIJJIIIIJ
@494703/1
tgagtaacatcagctccgagaaatattacaggttcgttgaaaaccttcgg
+494703/1
@@@FDFDDBFFDBG9ECFAE:8BFHCG>GCGI?9CGGG@8BDGGII<F@F
@1565122/1
gtcggcagctgggaatcctttgtgagccacatcaatgttaagg
+1565122/1
@BCFFFFFHHGGFEHJJIGBHIJJGHIJJIEIGGGCHFDAFBG
@5989007/1
cttcttgaatggtaacaaatctttgaataacttcagctaggccagg
+5989007/1
@@@FDFADHHHHFGGHIJEGHGHJIJ4FIDGGIHIGHGHA>F<FE9
@6514746/1
gactaggatgagcatccatggaacctacaacagctgctattgaaggcttt
+6514746/1
CCCFFFFFHHHHHJJJJJJJJIJJJJJJJIJJJJJJJJJJJJJJJJJIJJ
@6514820/1
tgttgagtgaagtttctgagagcatcttctctaactgtcctttgaggtgc
+6514820/1
CCCFFFFEHHHHFEHJJIJJJIJJIJJJJJJJJJJJJIJJJJJJJJIIIJ
@5989453/1
gtctctgctgttgctgttgttgctga
+5989453/1
@?@BD>DDHHDDDGBGHGGEGGFHAF
@5989475/1
gcagcgatgattccaaagcttcaaaaccagccaagagaaaagctaactcc
+5989475/1
@CCFFFFFDHGHHIJIIJGIIDGIIFC@GIICGEGEII9DHFH>>FEDBH
@1566515/1
ctggcggtagctttaatcatagttgatgtct
+1566515/1
@@@DDDDD<:?DFHIG<EG<<EH9?4:DDF9
@8602393/1
gcagtagcaagtttcgcttgttttttacttgttcctgtgccataaccgta
+8602393/1
CCCFFFFFGFHAFDHIJIGHGIJIJJIJJJJJJIGIIJJJJJJJIJJJJI
@3258823/1
gtccaatcttcaattgttttaaagcacatttggctgcgg
+3258823/1
??@?DDFD>FHGHJGH:EHEGIG<9FGG9BBE>GHGIID
@6516545/1
catcacaacagcatcgttatacttttctggatcaaaagtaaaatcttttc
+6516545/1
CCCFFFFFHHHHHJJJJJJJIJJJJJJJJJJJJJGJJJDGIFIJGGIJJJ
@4914622/1
tctaactaaaaattcttttttaagtaacaaagcttcagtaaataacaaag
+4914622/1
CCCFFFFDHAHHHGDGIJJIIGIDFHIIIGBHGICHEHGIIEIIGEGEHB
@3259215/1
ccaaaatcataccattagatttatta
+3259215/1
@@@DD;BDDFFFHGIGHIAHAH4CBE
@6516949/1
gtgctgtaccttgtatactagcatgactgactagatagaagtctaattca
+6516949/1
CCCFFFFFHHHHHJJJJJJJJJJJJJJJJJJJJJJJJJJJJIJJJJJJJJ
@496096/1
gtccttttatcataatgagatcaagtttttttcgaatcaaatgaagc
+496096/1
@;=DDBB?FDAFDGIGIIIDEHC@FE>EF?AGBF=FE;DCHADGH@<
@7551542/1
ccggtctttctcgataatcaagtgttggtgcattcataattcgggcctta
+7551542/1
CCCFFFFFHHHHHJJJJJJJJJHHIIJJGHIIJJJJJJJJJJJJJJJJJJ
@7059004/1
cagtttcccaggtccacaattcaagatctaatttcatgttgttattattt
+7059004/1
@@@DFFFDHFFHHIGGHFDHHII@DHEGGHIIJJIIIJEHHDGHGIJGII
@5990528/1
ctcaaggtacacccctataagggcttcgatagaatctgcaacaactttgt
+5990528/1
B@@DDFEEHDHHFEIIDHEGCEIGIJGFHIGDCDFAFGF>BHAHGEH9?B
@3260790/1
cttcttctatcacatcggaggcaaccaatatgttcgtctcacccatgtta
+3260790/1
CCCFDEFFHHHHHGJJBHHIGGGGIIIIGGHIGIHHGHIJIJICCHIEHC
@5991062/1
gtctaaatagaccttcagggtcttcatgggcttctattagtccttcatct
+5991062/1
@@CFFFFFGHGGHIIGHEGEA:FFCAA9?DBCGGB?EHGI<DEHIC@FGI
@1570311/1
ctgtaatgtaaaagcaccaaggctttgcgacaatttgttctcttctgttg
+1570311/1
@<?DDDDDHHAFDFHGBGHGGGIJIJGIJEGE@DGHGF9DEGGCHGHI9F
@5528739/1
aattggttttcaactgactctgtcgttggttcagattctattggtttgtt
+5528739/1
CCCFFFDDDHDDHJFIJIJJIEHHIHGIJHDIGI<@FG@?DGIJGGIGHI
@1571201/1
ctttgaattcataagttggttgttttttaagtgcatgttgaacatattca
+1571201/1
@@?DDFFFHHGHGIIEHGIHGIHIGEHGIGI@DGGHHI<DCHGEH9BBFF
@5992592/1
tcttcttgaagttggttcagctgtagtctgtctgcatctgtatatgccct
+5992592/1
@CCFF?DDAHDHFIIGHIIGIEIICCHII>HGHGHGEGIGIHEEG>FH@>
@1116477/1
cagctgttgtggtggttgttgcctctgttgctgctgaggctgttg
+1116477/1
@@CFFFEFHHHH;@FCG?FFGHFFHIACHIH@AGGG9BFH=G;3?
@4915740/1
attgaatataagaccttgttgttttagggtaatcaaattttatgacaaaa
+4915740/1
CCCFFFFFGD?HHJJGIIHHHIGIII@G@EAE>DEH@GDFDDFHCGIA@B
@2106846/1
ctcgatacagaataattctatgaggcttgtagccaccg
+2106846/1
@@@FDFDDBH?BD4CGFGBHEGBG>FF9FCF9CFHDCB
@3802262/1
tcctcatcaagagcacggcgatactgcaaacaaggg
+3802262/1
?@;;DDADFAHFBBEGGIJJGIGIIIEDGGHBGGG7
@5530684/1
gtttgttttctccaactccgacaaacgccatcctctcattcttagttgt
+5530684/1
?@@DFDAE><<:ADFDBCCDBE@?CEG>DGHGEH>>GHH>99?88.84=
@8148583/1
ccgcaattttctggcggagctcttcagcatttagcagcatcgtgatacga
+8148583/1
CCCFFFFFHHHHHJJJJJJJJHIIJJJJJJJJJJJJJJJJJJIIJJIJJI
@8149384/1
ggaatgtatgatgatgatttgatatctatatttctcattttttctgctaa
+8149384/1
CCBFFFFFHHHHHJJJHIIJJIJHJJJJJJJJJJJJJJJIJJJJJJJJJJ
@1573924/1
gtacaggtcaaatccatctttgtaaataaaaaattaataacatta
+1573924/1
@@@DDDFBDBHHHIEEEHEIGIHIIIIGGGGH>HI9FIJIIJFG<
@8604993/1
ctggtctggagctggatgagtgacatcagcgccaacaacaatgacaggtt
+8604993/1
CCCFFFFFHHHGHJJJJJJJFHHJIJJJJIJIJJJJJJJJJJJJJJJIFH
@4434375/1
caaagatctttttccgccacatttccaaggcctcctgatatcaactgaca
+4434375/1
@C@DDDFBBFHHHIGIGHI<FHHCFGE<FGGB<?FGDFHHGB<BGGE9BD
@8605549/1
tttgacttctcatttcttgaagtttattttctttagcctctaattttctt
+8605549/1
CCCFFFFFHHHHHJJJJJJJJJJJJJJJJJJJJJIJJJJJJJIJJJJJJJ
@7552691/1
cttgaaatctgtagcccaatatagattccagaacttccggcataatgagt
+7552691/1
CCCFFFFFHHHHHJJJJJJJJJJJJJJJJJJJJJJJIJJJJJJJJJJJJD
@8605732/1
ggtgtttgttttctccaactccgacaaacgccatcctctcattcttagtt
+8605732/1
??:B?D?D=:?AC@BB@>E3<CC1CEDDDIIDDDEDCDIECDCCCE<BCC
@3264012/1
ctctatttcattgtgcattaatctatagaaaattttccaaacag
+3264012/1
@@@DFFFD:CF?FAGIGGIJJIG@HIGFHICHHHCH@GH>BHEG
@3805448/1
ccaacattcatgaataatggaaaatcacatag
+3805448/1
?=;;ADB4AF8<<ACHI@DFF3C3A3AB<?@<
@7553465/1
ccgatctgaggtctgtcaattcaccaggtgatatatttttgcacctgtta
+7553465/1
CCCFFFFFHHHFHJJJJJJJJJJJJJJJGHJJJJJJJJJJJJJJJJJIJI
@1118740/1
agctcatcaagcttcggtccgactgatgatttgaggttcttgtggaattg
+1118740/1
@@?DFFFFHGBDHEHGBEFAFBHGECGH>FDC9<@BDF4B?F?DB@FHDE
@5532273/1
gtggtggttgttgcctctgttgctgctgaggctgttgttg
+5532273/1
@@@FDDFDFHFHGIIJJFH>CHGGIIIIGEFGG@C?@B;B
@4918510/1
ggtccctgttgttccattgcttgaggtc
+4918510/1
?@<DBDEED>F?BAFHGH9<@IGEEH<?
@1577002/1
ctcacacctggcactaaactgtaaagggcttcactgcaaaagtttgatca
+1577002/1
@@@FFFFFHFFDDHGIIIGEHBEIGGIIICGGGDEEFA>EEHIDEGCGHG
@4434620/1
gttttcatttgactcttatgaaaatataa
+4434620/1
B@BFDFBFHGDHFBGCHHIGCHGEC9<FH
@2110407/1
gggaattctaagagggtacacaattcaggcactaatgtctcttcaaaatc
+2110407/1
C@CFFDFFHHHHHIIHFHHGGIGGGI9HHFHHIGJJJGGIF<GGG9DEFG
@3807316/1
gtgggagctaagatgattttgtttgacaat
+3807316/1
8=?DDDDDH4FFBHG:<@I>CCBHCEHH9F
@1120344/1
cccttatcaacatacagagcaccaagaaaagcttctaaaagatcagccct
+1120344/1
@@@DFDDDHHBFBDHG@@GGGG;3?GHII9CGHIIJGH@FC?@BB<?FGG
@3807401/1
ccagccacaatgttacaaacctctagaggt
+3807401/1
@@@ADBD;DHF>FGBGGGIGIGGIJI9CGA
@6521524/1
cttctattagttcatctatattttttaaggaagtaagtgcaggggaacga
+6521524/1
=BBFFFFFFHHHHJJJJJJJJJJJJJJJJJHJJHIJJJJJJJJJJJJJJG
@2111057/1
cccgatgctagctttcttaaatctggttctcta
+2111057/1
@@1DDDDDB<FDHGHEHBHGG@>?FBHDEHHA?
@1578772/1
atttcattgatagtatctgatttgttgtttattaggg
+1578772/1
?@@DDBBD?H?AFFCB?<<CIGHIEEH@FFAHEH<F@
@3265011/1
ggcctgcagctccctttttgcagcttcttcaagagggatgggctctgaag
+3265011/1
CCCFFFFFDFDHHHEGHGGIJIIJJJEIJJB4CGGIG@CHIDIIJJJJGG
@500440/1
gggatatctttcagttcttcaacaaaattatcttcatatatttcagtagg
+500440/1
@@@FFDBDH?>DHG:AFEHICEHGIIIIFC>C@F4?CGDC>BC<?B?C4C
@7554917/1
gggtttcttccgctaatttaaaaattgaatagtttttatgaaatgagtca
+7554917/1
BCCDFFFFHHHHHJJJJJJJJJJJJJJJJJJJIIJJJIJJJJJJIJJHHJ
@3265749/1
ctcaactatagtttaaaaaaacaaaacaagaatattctattgaattgatt
+3265749/1
@B@D?>D8BBHD?AHDH@ACFHEHIGHGIF9BDH@<D<B<GBBDFGGEIG
@8608043/1
cgatacaatttcttgttttttatcatcctctttatttactagaaactgct
+8608043/1
@??DDDDFDHHHHGIIIIIIIIIECH@@FCGIIIIIIGGIIICGB@FFGI
@7064206/1
atttgattcgtcctttgtttttactcctttttcaaaaccttcttccagca
+7064206/1
CCCFFDFFHHHHHJJIJHIJJJJJJJJJJJJJJJIJJJJJJJJJJJJIJJ
@501624/1
gtccttctaacctgttcttcttgaagttggttcagctgt
+501624/1
@@CFFFFFFB?FHIAFBFHIIGHHCABBHG?FEGHHEI>
@5535920/1
ctcagtttcacttaaatcttgaaagatattatcacagattg
+5535920/1
@@?DDBBAFADFDIJJJJFICEGG@FIBACICHH@?F@EE?
@4920874/1
gtagcatttcaaaatgattatatcctagt
+4920874/1
@C@DFADFHFDDFEH@GIHGCGI<@DGF@
@1581975/1
ggcgtttctgtaccactataaatgtaatcgg
+1581975/1
;@<;=0ADAHABFEBEEFFHHH4<<<ADCCG
@1582102/1
ggggctgttgttgccactgctgctgctgcggctgttgttgcctctgctgc
+1582102/1
CCCFFFFDFFFDFEHEGGGI<GCGGJGC@FHIGBDFB0?@BH4=B@@B>C
@6522889/1
gttctttcttgtcagcacagaataatcttgtatgatgtctcttttggact
+6522889/1
CBCFFFFFHHHHHJJJJJJJJJJJJJJJJJIJJJJJJJJJJJJJJJJJIJ
@4921476/1
gcttgctgttgttgctgctgctgctgttgttgttgttgaccccatggttg
+4921476/1
C@CFFFFFDHFHG;E<DEHGHG>HIIIEHEG9FHB?DGFGBF6?BDG9?@
@2113385/1
gcttctattagttcatctatattttttaaggaagtaagtgcaggggaacg
+2113385/1
@CCFFFFFHGBBHGGIGIJCCHJJEHIGJGHGIEH@CECFFFGIJIDBGI
@5538062/1
gtgcattaatctatagaaaattttccagacagtatttagagactttccac
+5538062/1
@?@FFFFFHHHFDHBCGG<@HII@AC<FHI@H9FHGII?BEEH>GIG?FG
@6524002/1
gtaaaacaatatctattcaacaaaggaatagcagattcaactgtcacttt
+6524002/1
CCCFFFFFHHHHHJJJJJIJJJIJJIJJJJJJJJJJJJJJJJJJJJJJJJ
@1584062/1
ctgtgactgatttttcttcaacatcaacaaatgtcacttcaaactgttgc
+1584062/1
@CCADFFFHHGAFJJIJIIIIGJGAEHHIGIIJE@GGEHIJIIIJI@EGC
@5538672/1
gtctcaacaagttccgttttttggagaggcaactcaggataactatagag
+5538672/1
@@@DFFFFGBADHAF@CF3?FHGBF39?8?BGBFEEFAG3?9BB@F<BAC
@2114330/1
ctcagagctaccttggcagctgctaattttgcttggtgtttg
+2114330/1
@@@BD8?D>FFFAG93A??B>GFHEBE9<@FG<BGGCD@GI@
@3810189/1
gcctagacttgtgcaccagctaaagaagacttatctttaaac
+3810189/1
@CCDD;DDHGHDFEEE@HHFHGHDC<B@BF?BCEAFDG@F@?
@2114434/1
cggtaaagttttgcctataagaacaatg
+2114434/1
@@@ADDEDA?FFHDGECG@GGG>EE3AB
@8609652/1
ctcgcaacttaggttatgcgaagtacataactttctttgtatctgcatga
+8609652/1
@CC?DFFFHHHGHGHHIJIJIIJHIJIIAGGGIIGIIJIFIIJJIJHJJE
@3267606/1
ctctctttcccgatcaggcgctgacctggcggtagctttaatcatagttg
+3267606/1
@@CFFFFFHHHFFIJIIGGGIAAFHGGDCHE>F<GGDHJJEGG@CGE=AH
@3811286/1
gccatcctctcattcttagttgtaacaactaggggcaccatgacgatagc
+3811286/1
CBCFFFFFGHHFFGGHGGHIIIHEGEHHIIJIFGGJIGGGIIJGIDI;DB
@5540097/1
ccaatgtttctagcctttcataattcataacgtcattagcagagctcgct
+5540097/1
@CCFFDADHHHHBHEBGHCH9FHCFIGHAHCFB@GGI9CDGG@CDHGJAH
@1585871/1
gctgctattgaaggctttttgttatctccagcaggtgggtgagtaacatc
+1585871/1
CCCFFFDFHGHH8EGIIIJIIGGGCFFGGEHIJIJ8C@:08DB@FAE@FH
@5999045/1
gcccttatcaacatacagagcaccaagaaaagcttctaaaa
+5999045/1
??@DDFF?BDDFHHBEFD>D3<CFAHB3<3CC9CFDF?DCC
@3268884/1
cttctggaaagcagctcttgcagcattgacactggcgttttggtgggc
+3268884/1
@@@FFDFFHGHGHIHAEBHHGFHC@B9CFFCH>E8?D6?D1?:8BB>6
@507134/1
ggatgcataagtcattcctctatcaggtaagacaacaatcaca
+507134/1
CCCFFDDFFFFHFIIIGHHGGHJG@DHCFGFCHHE?HE@ABF4
@6524873/1
ctccaggttgtctaccaccccctcctcctccacctttctttccttttttg
+6524873/1
CCCFFFFAFFDDHHIIJJJJJJJJJJJJJJIJJJIJJJJJJJJJJJJJJI
@6525298/1
gtttccttatcagtaatctcgaatctattatctcttggacaagttgttat
+6525298/1
CCCFFFFFHHHHHJJJJJJJJJJJJJJJJJJJJJJJJJJJJJJHIJJJJJ
@2117278/1
cattaatctatagaaaattttccaaacagtatttagagactttccactat
+2117278/1
CCCFFFFFHHHFHIIJGJIJJEHIIJJJIEHIIGIHFGAGGCEIGIIJGI
@6525674/1
ggtgtttttgagctcatacttaatccaatgacatggggaagtcaattgct
+6525674/1
BB=DBDFFHHHHHJJJJJJJJJJIJJJJJJJIIJJJJJJJJGHIIJJJJJ
@1587348/1
cccaatgtttctagcctttcataattcataacgtcat
+1587348/1
@@<BD=DABAFHHI4;DHCFC@HHEGHEHHICCC@B3
@1587695/1
ctaaattctgctctgataaattagaatcatcccatagcaaatggtatttg
+1587695/1
CCCFFFFAHHHDBHGGIB>HHIGGHIJFIB>BFGGGJFE>DDGE?D@DHI
@4924962/1
gggcggtaccatggtataactatcttattgagataa
+4924962/1
@<8DDA?6D<CCAH?EDHG?@FBFHEIGI9BDBF<4
@1588383/1
gcctgatgctgggaacaagaatgctgttaatgcctccaagcttaacattg
+1588383/1
??@DDDADBDHFA3CFHGG>?CFBABFHGEEE>>BHBFCG=@BD<4BGH9
@2118723/1
ctttctttttttgttagactgatttgatagagcacggaaggtggaatttt
+2118723/1
@@@FDFFDBHHHDHE@GHGHGGC>FHIIII9<D<FGGEHEGEGIHIAHCH
@5999785/1
ctctatttcattgtgcattaatctatagaaaattttccaaacagtattta
+5999785/1
@BCFAEFFHHHHGIGIGBGIGHIICIEGECFGEIHIIGGHIIGBFGIIJC
@3812691/1
ggctccttgaatgaatttttcattcctccatactccttgtcttacaggta
+3812691/1
CCCFFFFFFHGFHIIIJJIJIFGJHIHHIJJIJIJJJDGGIGIII<DGDF
@8612208/1
ccgtgatctaatatttgagcagaaggtgctggtgcatgtaatactttgta
+8612208/1
@@@DDBDFHHHHHJJJGIGEGIJJGJAEFEGH?CGGGIJJIIJJIIIIFI
@8612465/1
ggatcattagcagaaatcctcattctttcaaaaaaaactattcgtaggag
+8612465/1
@CCFFFFFHHHHHJJJJJJJJJJJJIJJJJJJJJJJJJJJJJJJFHIJJJ
@7069141/1
ctcaatgatttcctccttccaaaaaaatacagcaagtctggtaaatttat
+7069141/1
@@@DDDDBAFDFBGH9GHEHIIIIBGHGIIIIIIEGHEHIIIHECHIIII
@7069146/1
ttcaacaatcgtcggtacaatgtaatatgagttttctttgttttcaaagg
+7069146/1
CCCFFFFFHHHHHJJGHIJJJJHIIJJJJJJIJJJJJJJJHIJJJJJJJJ
@3269442/1
ctagacttgtgcaccagctaaagaagacttatctttaaacggcagctttc
+3269442/1
@@@DDDDFGDHHHBGGEGGIDGHIIIBEFG>FHEGGGJEHHIGIGGIGCD
@7560464/1
aaaaataatcagaataagaacggtattgctctgcagggaacggcgacata
+7560464/1
CCCFFFFFHHHHHJJJJJJJJJJFHIJJJJJJJJJJJJJJJJJJJJJJJH
@7070143/1
gcatgactcatagcttggaggagatatgatttgtctctaaatgaataatg
+7070143/1
CCCFFFFFHGHHHJJJJJIJIIIGIIJJJJJIJJJJJJJJJJJJJJJJJH
@6527152/1
gtgagccaacagtaagacatggtagatgaggatactttaatctaatatta
+6527152/1
@@@DD;DDDFHDHGGGIIGHIFAFHHIIIFH@FHEGHIIIGIIIIGIGHD
@1130063/1
ctcttatgaaaatataactatcactgcttttttagttttataggttcctt
+1130063/1
CCCFFFFFHGHHHJIIEGE@HHEGIJIJJIIHGIIBHDHHIGHIH>BGGI
@6002235/1
gcaactcaggataactatagaggttcttctttccatcaaaggcaggaaat
+6002235/1
CCCFFFFFDDBHHIGIIJJJFGIDBCHCHCHIGIIFFHJEHJJGCGH@@C
@5544542/1
cctccttccaaaaaaatacagcaagtctggtaaatttat
+5544542/1
@@@DDDDDHFFFFHI>G9FHIICHIHGEDDCBDDHG@GG
@4443403/1
caagctgctatgagtactatcatcagctggtgtagaattacagaataact
+4443403/1
@@@FDFDE<4DFC<CFHGDGC>I?EFHII<AFBCFGII>F>DE@>GDHDH
@4444070/1
atcagaataaccgctacagttgtgttttccacaaataaagcatgggattt
+4444070/1
@@<DDDD?HHHHHIII1CGFG>HCG@FGGF4C>G<GHIDGID<FH2?DHG
@8616640/1
ctgcatatcagtcagcttcttaatgcatctctgcccagccacaatgttac
+8616640/1
CCCFFFFFHHHHHJJJJJJJJJJJJJJJJJJJJJJJJJJJJJJJJJIJIJ
@1591512/1
cttgaatcatctgattcgcagtcagagctatagtagttgaatggctggtt
+1591512/1
CC@FFFDFHGHHHIGGIGBHHGGIIGIEIGGGIGIIGGIHGIIJHG=A?F
@7070996/1
ccacttctttgaactaagtacagcgaaattcttattcgattgaagtaaat
+7070996/1
CCCFFFFFHHHHGJJJJJJIJJJJJJJJJJJGJJIJJJIIIJJJJHJJJJ
@4927720/1
gtcctgagctggtcttcagtcacccgattctatttcttggtcatcagttt
+4927720/1
@@@DD>DDHFF>:CGF@BFHIDIBDH>EHEH>FGAHAAG@G<DFGBBBGG
@514254/1
cttgtctaagattgctttcgctgcggcatgcttt
+514254/1
;?@FD?DDFDBD>ED9:<3?F<AFIIFBGB>FHE
@6529524/1
ctcagaagaaataatatctcagcaccaattttatgatttctcttctcttg
+6529524/1
CCCFFFFFHHHHHJJJJJJJJJJJJJJJJJJJJJJJJJJJJJJJJJJJJJ
@3272209/1
gaaataagaaagcaagagaaggaagtgagg
+3272209/1
@@@FFFFFGGHD<FHIGGI@FEGDF2AA3B
@3818839/1
catgttcttgcctttgttgctgctgtg
+3818839/1
=?@DBDFFGFFFDHGEH3FCDG<EEAF
@1592775/1
ctctgctgttgttgttgttgctgaggctgc
+1592775/1
CCCFDFFFF>FAD9CEDGA?<CAABDFE>C
@3818990/1
ccttcttcaagcctagggaaaaggtgaaataaatgaattgatgaaacaaa
+3818990/1
CCCFFFFFGHDFDGIIEHDGHIGICGGIJGGCFIE9FFI@DB<?FIDDHH
@4446020/1
cttctaggtccttttatcataatgagatcaagtttttttcgaatcaaatg
+4446020/1
@@@FFDFFFHGHHIIGDGHIIGIGGJIDHGIHHHCHEI>9DDFFGIFIJJ
@5548435/1
atcacatactaccgcctgtgttctgttgtttactagagaacttcttaata
+5548435/1
@@@DDDDFHDHHFIIEGB<BEDFIJIGIGHDHCE@DGHJJE@F<FHI@GE
@6006358/1
cttttggtggctttattatattactcctaattgaagagccttttcccaaa
+6006358/1
@@@DADADFADHFEBFAHGEA?@BHIGG<CEE>?CBA8C@HBCHIID4BF
@8618896/1
ggcctgcagctccctttttgcagcttcttcaagagggatgggctctgaag
+8618896/1
CCCFFFFFHHHHHJJJJJJJIJIJJJIJIJJJJGJIJGGIIGIJJJJFHI
@6006463/1
cttcaacaccacactcctcaaggtacacccctataagggcttcgatagaa
+6006463/1
CCCFFFDDFHFHHJJGIEGIGJIFHHIHHGGIIJGDCFGH@GIJJFEHII
@7073318/1
aaagatagtaagttatttcttctaaattctgctctgataaattagaatca
+7073318/1
BCCFFFFFHHHHFHIJJIJJJJJJJJJJJJJJJJJJGIEIJJJJJGFGHI
@3820388/1
tcatcatccaagccgtaatgaatggtattgctttcgcaggg
+3820388/1
@@@FFFFFDDHFHHIHAEFGGGGIIDEBEF><EGEHGGI6@
@3821041/1
cataactatcaatactttaagagtactaccaactcatactgtctt
+3821041/1
@@?D?ADBF:DBDIDHBG@CH@C@FEHCH39A@GGHIIB<CF>@F
@7074402/1
gtccatatttaactgctagagaagcgaatatagtgttgtttactaatgca
+7074402/1
@@CDFFFFHHHDDGGDGHGJGHGEHHJJFHGIHEGCB??DFHI<D?DGIH
@7565795/1
gtcactagctgtttcaactttgctacataaatctttctctagctgcttta
+7565795/1
@@@DFDDFFHHADFHHJJGIJHIIGIGIJJJIFHIIJAGGDHCHIIJJJI
@6007909/1
cccagccacaatgttacaaacctctagaggtagatatgtgtgcttgtgct
+6007909/1
@@CFDDFFHGGHHIECGHCIIJGHIJFFHIEGHHGG@DCDGHIGDGFHHH
@8620572/1
atctgcatgaacggtaatagctcgtgccattgcgccaggtgtccggtctt
+8620572/1
CCCFFFFFHFAHBGAEGHJIIJJIHIJJJIIJJEGJJGJHHGHGIIBGHJ
@2125851/1
aatgtttctagcctttcataattcataacgtcattagcagagctcgctac
+2125851/1
BB@FBDDEHGGBDHIGIIIGGGGIIEIHJEIFGCHGEHEIIDICCFGHIB
@3821836/1
ctccaattgcattccctttcacactagggacatgaggtgaaattattggt
+3821836/1
@C@FFFFFHHFHHHHGFHJIIJJJIJIGIGIGHJJJJ?DGIGIJIJJJJ?
@8621063/1
ccttgccgtaggaaataagaaagcaagagaaggaagtgaggtacacagtt
+8621063/1
CCCFFFFFHHHHHJJIJJJJJJJJJJJJJJJJJJJIDHIJJGHIJJJJHI
@7075489/1
taattgaagagccttttcccaaaatcataccattagatttattaatttgc
+7075489/1
CCCFFFFFHHHHHJJJJJJJJJJJJJJJJJIJJJJJGIJJJJJJIJJJJJ
@515822/1
gttagatataaaatcgattcctcatttagataaatttattgttgttc
+515822/1
@@@DDDD>FDH?HGGGDHH4CEFHHIA9@EG<FEEEGGBDH<DCFHG
@8621649/1
ggccacttctttgaactaagtacagcgaaattcttattcgattgaagtaa
+8621649/1
CCCFFFFDFHHHHGGIIIIIJJIIBFHGGGHIHIJJIIJIIIJFIGJBGG
@8621915/1
ctgggaatcctttgtgagccacatcaatgttaaggaatggtttccaacca
+8621915/1
CCCFFFFFHHHHHJHIJJJJJJJJJIJJJJJJJJJJJIJJDHIJIJJJJG
@8622014/1
gtaaatttatcgcaaggtaatgtaaaacaatatctattcaacaaaggaat
+8622014/1
C@CFFFFFHHHHHJJJJFHIJJJJJJJJJJJJJJJJJJJJJJJJJJJIJJ
@6532620/1
gtcactattaaagttgatttgtctt
+6532620/1
:=?D??:BFF>ACG>?FFDHAI<?E
@6532780/1
actggaagaaaccataccaaaggtcaagaccataaccaagatcaattact
+6532780/1
@BCFFFFFHHHHHJJJJIIJJJJIIJJJJJJJJJIJJIJJIJJHGIJJJI
@1594704/1
ggaaggaatcaccgatagtttccaaacgctccagattgatgccatcgttt
+1594704/1
@C@FF=DDHHHGHFHDHBCHIDHIIGG0@?D@@9?FG>GGEHG<@FHGCE
@516725/1
gtaagtctttcagtctcatccacattttatgtgctgctaacctcttggca
+516725/1
???D?DDDDAFHFFE:CEE@AFHFHGIBHHGCFBHGIC<?EGE@@GG3BD
@4931337/1
gtgtagaattacagaataactcatgaatgctttctaatgtttcttcattt
+4931337/1
@?BDFFFDHGHGHIHGIFGGIGIGIJJIJJEHBHGB>GA44CDHHJIE@F
@1595579/1
gcagaaatcctcattctttcaaaaaaaactattcgtaggagtaaaacgta
+1595579/1
@@@FBFDDHDFHHI@GHGHIIIG3FDGGAGHII@G@>G6?DBGHGCHI9F
@1595854/1
gatgagcataataggtaggtgcagggtatgaaactgaacgtgtacacctg
+1595854/1
@@CFFFFDD>FHHIICCAFAFEEHHIFHGGGIGIEGEHEHBEGGIIIGHH
@6534057/1
gcacaataaagaatgaattctctttagcttgtggatcaaaactcattaaa
+6534057/1
CCCFFFFFHHHHHJJJJJJJJJJJJJJJJJJIIJJJJJIJJJJJJJJJJJ
@5551144/1
ccagcatccagaagttcaatctggtattctctaggagtaaatgatttagt
+5551144/1
CCCFFDFDHHHHDIEFAE>IGG>H?FHGGIIJIIGBHFFFADD4DGHGG?
@6534456/1
ccccgatgttggagcctatgctatccgtagtcgaggctgggctacagata
+6534456/1
CCCFFFFFHHHHHJJJJJJIJJJIIIIGHIIIJIIIIIIIJIJJJJJJIJ
@1596724/1
ctgtaaaacgccaataattgttctttcatgatactctcaag
+1596724/1
<@@DDADDFFAD:E@FHEHIEE<F@FEG<FCBGD9D9?D<3
@7076280/1
tccaagttgtgaatcaatttcaggatacgatctggtttacaattagaatt
+7076280/1
CCCFFFFFHHHHHJJJJJJJJJJJJJJJJJJJJJJIIJIJJJJJJJJJJJ
@2127514/1
ctcagaagaaataatatctcagcaccaattttatgatttctcttctcttg
+2127514/1
@@@DBDBDAFHDH@FHIIGIHGIFI=;FBH@9@>D>F4CGC9FEDD9?9?
@3823530/1
ctggagacatgactacacaaccatttgg
+3823530/1
@B@FFFFFHHD4FHIIIJHHIIGIGGIC
@5551369/1
gtacgctcaaacatgcaaatgtgacattattgactaaggc
+5551369/1
?;@ABDD<F?FFHEEHIDAHH@<FACDHH9FHIEG><3CC
@5551442/1
tggagctggatgagtgacatcagcgccaac
+5551442/1
@@CFDDFDDDDFDHC>BHCHGDB<DFHGAB
@6008402/1
gcctgatgctgggaacaagaatgctgttaatgcctccaagcttaacattg
+6008402/1
CCCFFFFFHHGGFHEFHHEGIJJJJJJJJJJJGJIHIIIGDCEG@HHIEG
@518813/1
tctttgactaaatactcctgaaggagtgatat
+518813/1
CCCFFFFFHHHHHJJJJJJJIJJIII3CBHI>
@4450091/1
ctcagcatctcgaggaaccaagtagcatggtggtagccaattatcatgcg
+4450091/1
@@@FFDDDFAHHHBHIGIII<FH<CBHGEEGHIBDH3?DCCFHGIIIIII
@8624649/1
tgctgttgttgctgaggctgctgtggtctctgctgttgttgttgttgctg
+8624649/1
@@CFBBDEHBHHDGIBHIIDHCG?CFFCGGIEBGG@BFGFGHIIHIGEII
@519305/1
accagatggttcttcttcttgcaaaggatgtg
+519305/1
@@=DDADDHHB>FHIIFGDHCGG@EGEHG99A
@4450441/1
aagaaaaaaggttcttttacccccttcagaa
+4450441/1
@?@DDDDDFDHAFHEC<FI9HAG6F>DH?CG
@3828122/1
ctccattcaattgaagaagcaatttcttcgca
+3828122/1
@@@DDDDDHHFFFG>EBHI33;E3ACHCF@:?
@4935526/1
caaaataattctatgaggcttgtagccaccggtacttttgtaaaacatta
+4935526/1
@C@FFFFDFHFHG>9<FGHIJIGGHGHGHHDGC@FGHIGHJJJIIJGIIG
@3282209/1
cttttttttattcctttttgaattgaaatcacctgctccaggtaatggaa
+3282209/1
<@@FFFFF8FFDHIGII9FFGFHGCD?B>GGGIIID>GFHI<=CDGGFHC
@3828253/1
ctcatacttaatccaatgacatggggaagt
+3828253/1
@@@DDD>DFHDCFCBGF<4A<FGG3C;@B2
@3828338/1
atcaacgttcactgtctataaaaatacaagaattcctaattggtagtatt
+3828338/1
@CCFFFFDDFHB?FFHHIIIIIIEHG>>DGHAGEHIIDH>DGHBDHFGGI
@1599518/1
gtggctctgggctgtaagatctgtgttttgatcgttctctcggtggtct
+1599518/1
@?@DDADDDF?=DBG>FB4?C3:A:2<ABEFEGF@CEEEI:0?6?FFF>
@4936164/1
gcttaagagagaaataaagagagaaatagaaaa
+4936164/1
<@@D;AB?FFFFHGG@@@?BA?B;9CHF9CGE9
@7080143/1
ctcttctggaagagggcaagtaagtaccatatctatgttgtacaaataac
+7080143/1
CCCFFFFFHHHGHJIJIJJJIHIIGIIIJJJJIJJJJGIJJIIJIJIJIJ
@2131095/1
gtttcgtcctatacctttgaatgtccctttgccaaatacttcaactgtga
+2131095/1
C@@FFFDBHHFHFIHHIIJFGCHHHIIGGHGEHGIGEGGEGIDHGIJGGG
@2131200/1
ctggtgcggaggctaccttgccgtaggaaataagaaagcaagagaaggaa
+2131200/1
@@@DDDD:FD>FD;EFEFEDGFG1?DGF?B>F@<<?B@FFIFEEFCFF9;
@3283925/1
ctcaggagaaatttcaatttttgcaaattgttcgtagtgaagaactgaaa
+3283925/1
CCCFFFFF8FFHDGGFBFJCHHBHEEGHFHDBFHF;FDGCGIEGGGHGGH
@7081380/1
gtcactttatatgttcttttaacactctttgatggaatttcataaacaac
+7081380/1
@@@DDDDDFBFHFFGIIII>HGIGEGGIIIIFI@FHBFABDGIIIGBFE@
@3830124/1
gatcgcttggctttagcactgcatctacacaaagggccatcattcatttc
+3830124/1
?<?DFFDFHDBAHIJFCAB>GHCEGIJJIIIHGIJJDEEIHEH@GI@GE9
@6537594/1
gttttttggagaggcaactcaggataactatagaggttcttctttccatc
+6537594/1
B?@FFFFFGFGFFGHIJJJIJIJJJJJJIJIIJEIEDGGHIJDIJJIJII
@6011748/1
gccactgctgttgttgaggctgctgtggtctctgctgttgctgttgttgc
+6011748/1
@@@DDDDDHF<FFHII<GHHIEGG@FGG?EEGIGIIECDGCHGGHEFHBC
@4453396/1
ctgaagacaggactaggtgctgcaatgaccatcaatcatcccttttctat
+4453396/1
CCCFFDFFHDHFHFIEIFBGGHIGHIBGHHEHIIIJHEGD1?FEIGJGII
@3286146/1
gtgggttcttaagtttgttgaagctgcaaaagag
+3286146/1
?=@DD@DDHGD?F<DGGAGIIGGIIIJGHH9FGH
@6012854/1
atcataacgatggtcaacaaggaactcttgtaaatcatgtatctcattag
+6012854/1
@CCFFFFFHHHGG>FBBGHIJBGIIJIDIIIIJJGGHIIIFFBFGHCGGB
@7571298/1
cctcttgttttgcttctttttttgacctacccttgccgatagcaataagg
+7571298/1
CCCFFFFFHHHHHJJJJJJJJJJJJJJJJJJJJJJJJJJJJJJJJJJJJJ
@7081448/1
ctccactgaaccaaatcggctccttgaatgaatttttcattcctccatac
+7081448/1
CCCFFFFFHHHHHJJJJJJIIJJHIJJJHIJJJJJJJJJJJJJJIJIJIJ
@8629408/1
ccaatgtttctagcctttcataattcataacgtcattagcagagctcgct
+8629408/1
:=?DA?2AA?DD:EAEEBA<AFBC??FDCCF@<F?C?C?;?C;C;?9??D
@4938613/1
gttgctgttgttgctgaggctgctgt
+4938613/1
1;@BDD<DFA:AAEEEEG7<?3CC32
@3833297/1
gcaccaatcaaggcctccacacaatca
+3833297/1
@@@ADDD>FDHD8==BFHBGGGIGGHG
@4455492/1
catgctctttctcaacaagatggta
+4455492/1
<@@?DFFFGDBD?DGH>B@AB<:A@
@4455621/1
gccctgaataccttgatggctacaaagatagaagtcgaattcagttggat
+4455621/1
@@@DDFFFHHHDHJJJII@F>H>GGJIIJ@FEEH9EEHIDGG>GD>>GGH
@2133298/1
tggaacaacatggacttcacaaagctctccaacaagaatttgttttt
+2133298/1
@@@DFFFFHGHHGEHHCGGGIJIJICH<HIGGGGIIIIDA???3?B;
@3834366/1
tgttgttgctgaggctgctgtggtctctgctgttgctgaggctgttgtgg
+3834366/1
@@@FFFFFHHDHDFHIIAGGH@G?3FHEHEGGCGIDEDEHGCFBBG@F1D
@4940076/1
gtcagaattttcgtttggagcaaatacaatgtatttgctgtctttg
+4940076/1
CC@FFFD>FHHHGJIJIHGG@G>EHEHJDICF>GCIA?DAG>GGCA
@5556730/1
cttaaatctggttctctaatcatctgattagtagtaacgatt
+5556730/1
@@@=DDDD?FD<DF3A<EC9<<:AH4:CFBACEBHEH<C;EG
@1603767/1
ggagaatggaaggactaggacctggatggccttccaattctggctggtga
+1603767/1
@@@DF8;DDDFDFEBBAGCHGGH@AF9B=FEGGIB@FGGFHBGBDF:988
@4940466/1
ctctgctgttgctgttgttgctgaggctgctgtggtctctgctgtt
+4940466/1
@C@FFFFFBHFHAGBFGBFGAFFDGGIEGEG3?3B1:?FEGE9BDB
@1603857/1
gctgctgtggtggttcttgcctttgcagctgttgtggtggttgttgcctc
+1603857/1
@@@<BD;A=FDB<DGHCIGIIGGHEF9EGGCGCGF?D3B@@AB@FG4BDD
@2135093/1
ctttgcgacaatttgttctcttctg
+2135093/1
@@@DD?DDF1CCCGHACB>FHHB9C
@2135114/1
acggaaagcagcgagatgagcataataggtaggtgcag
+2135114/1
@??DDF<?FHFFD>GB7BHFEE9FGFE>FE<D1BFE<0
@5557344/1
[truncated: 348,822 more chars]
