# Supplementary material for: Identification and comparison of key RNA interference machinery from western corn rootworm, fall armyworm, and southern green stink bug
Source: PLoS One. 2018 Sep 5;13(9):e0203160. doi: 10.1371/journal.pone.0203160 (PMC6124762; doi:10.1371/journal.pone.0203160)
Supplement: S2 File — (TGZ) [file pone.0203160.s012.tgz › data/fastq/sgsb/6_Fifth-instar_FIF_Rep1_aligned.fq]

@4441543/1
ggggagttaaatcaacatcagctgagatatactcatattgaggataagaa
+4441543/1
CCCFFFDFHHHHGJIJJJJJJJJJIJJJJIIJJIIJIIJIGHIIIJIGIJ
@2253962/1
atttgatttatgcttaataagcattacagcaataaacg
+2253962/1
@;=DFDDEHHDHHIAGHGI@HEGGIEEBAG@>CFBDFH
@6474489/1
atcaggaataaagtcattaaccttcaaaatttttccgaggtttaaatttt
+6474489/1
@CBFFFFFHGHHHIJJJJJJJJJJJJJJJJJJJJJJJIJJGIIJJJJJJJ
@4949497/1
catactttatcgtaacggtcatttctttttcttgatctctttcattatcg
+4949497/1
CCCFFFFFGHHHHIJJJJHIJJJJJJJJJJJJJJJJJJJJJJJJJJJJJI
@4949991/1
ctaaaagacgaatatgattaaactgaacaccaatagagtcttcaaatttt
+4949991/1
@??BDFFDHD>AFIGEIFECHGIGEHIDHIEE@GGEBF:DGHEHEIIEBG
@5458705/1
gggtgagtaacatcagctccgagaaatattacaggttcgttgaaaacctt
+5458705/1
BBCBDFFDHHHHHJJJJJJJJIJIJJJJJJJJJJJHJJJJIIJJJJJJJJ
@2255381/1
ctcctactccgacaaacgccatcctctcattcttagttgtaacaactagg
+2255381/1
?@@DDFFDHFDHHJ6EGGEIEIHIHGIJEGGGIIJIDFHGBFHIGIII@G
@2255656/1
gttgccttaaaacaatgtcaagagcttggattgcctcctgcggaccatta
+2255656/1
@@@ADEFFDHHDHGHGIIJIJJIG>FHEGDHGGIJJJJDGGIG@?FEGG4
@6982583/1
ccgctatcatcctggctgttgccatttgattcgtcctttgtttttactcc
+6982583/1
CCCFFFFFHHHHHJJJJJJJJJJJJJJJHGJJJHIJJJJJIJJJJJJJJJ
@2256141/1
gttccttaatcatacaataattagcttaatattagaaatcttaataaata
+2256141/1
B@@DDDFFHHHGHIIJIEIJEHEFGHHDEIGIGIJEIEIFGGCCGGII@C
@2256311/1
gtgagttaaaacagtacatcgcacaacaaacacttggggagttaaatcaa
+2256311/1
C@CFFDDFGHFFHJHH<GJIIIIJJJI;FFDGIIJJJJGF>BFFGGIJIG
@1144564/1
gtaatgtaaaagcaccaaggctttgcgacaatttgttctcttctgttgtt
+1144564/1
@@@?DADFFFHHDHF@A?FGGGGGD@<FG6DHIEA?BFEGGGEG4/8B@F
@2813160/1
ctgtgtccctatggatatgtgccacttcttggaatggtactgccatttct
+2813160/1
CCCFFFFDFGDFDHBF>HIHFGIIIIIGGIJFCBGHIC>F>FGICHIEFH
@575405/1
ctgtggtctctgctgttgctgttgttgctgaggct
+575405/1
@@@BBDDDHADDHHIGIBIEGHHHGHGCH<9<?FF
@7490542/1
gttataaatgtaggaagttatcaagaaatctaagattgcatcaccgagga
+7490542/1
CCCFFFFFHGFFHGIJJGIGJJJJJIIJJJJJJJJIIIGHJIJJIJIIII
@7491049/1
cttttatttctttagtaaacttaaccctttgagaatctgttaaaggtttt
+7491049/1
CCCFFFFFHHHHHJJJJJJJJJJJJJJJJJJJJJJJJJJJJJJJJJHIJJ
@2257749/1
ttcttctttccatcaaaggcaggaaatcgatttttgaaacacctctgtcg
+2257749/1
B@@DFFFDHHHGGJJJGJFDGIIIGIDGIJJJJJIIE<FHIJIFGHGGFE
@6476876/1
cccggaagcaccaccacaacaagctgtaatgcttggaaggaagacttcag
+6476876/1
CCCFFFFFHHHHHJJJJJJJJJJJJJJJJJJJJJJJJJJJJJJJJJJJJJ
@5462205/1
caatgtttctagcctttcataattcataacgtcattagcagagctcgcta
+5462205/1
CCCFFDFFHHHHHJJJJJJJJJJJJIJJJJJJJJJJJJIJJJJJIJJJJI
@5462229/1
ctgctatagatggaacgttgatctggtctggagctggatgagtgacatca
+5462229/1
CCCFFFFFHHHHHJJJJJJJJJJJJJIJJJJJJJJJJHJJJJHHJJJJJJ
@3372265/1
ggttaaaccaagaacatgtggcctatcctctggaggaattcctttaaact
+3372265/1
@CBFFFFFHHHHHJJJJGHEGEHIGHHEIJIJFGGHIGGGIJEGEHHGIH
@3372676/1
attggatctagataataatgcctcagagctaccttggcagctgctaattt
+3372676/1
@@@FFFFFGAFHFIAHGIIIEFIIIDG@FE?GHIGCGGCHBG9GECGGGC
@1146123/1
gttaacttttggtggctttattatattactcctaattgaagagccttttc
+1146123/1
@@BFF?DDDDHGFGIJBGIJIJEGJJJJIIIGG>EAFFH<B<FGIIEIII
@1146187/1
gccactgctgttgttgaggctgctgtggtctc
+1146187/1
@@?BD?DDBDDF8EEHG3AGEHDH>C3A1?CA
@5968047/1
ccgggcttactaagggagttttcttgatcattttcgtttacccagagagg
+5968047/1
CCCFFFFFHHHHHJJJHIHIJJJJJJJJJJJJJJJJIJJJJJJIJIJGII
@3373431/1
ccctctggtatccaaaggcactgttttcaccg
+3373431/1
<@@FFFFFFAFH<?>EHEEBHHIEHEEHGII;
@5969699/1
cttctatcacatcggaggcaaccaatatgttcgtctcacccatgttaaat
+5969699/1
CCCFFFFFHHHHHJJJJJJJJJJJJJJJJIIJJGIJJJJJJJJJJJJJJJ
@5969842/1
ccagagaggaaatagtattttttcttcatcgtcttgaacttcatttccaa
+5969842/1
CCCFFFDFHHHHHIJCGIJJJJJJJJJJJJJHIJJJJIJJJJJJJJJJJJ
@7999649/1
ctctgtatcaacaactgtaccagccggcacattcatatttctcccatctg
+7999649/1
CCCFFFFFHHHHHJJJJIJJJJJJJJJJJJJJJJJJIJJJJJJJJJJJJJ
@4446582/1
gtgcattcataattcgggccttaactttagtgaactggtcatcaactgag
+4446582/1
=B1ADDEFHHHHHJJJJJJJJJJJJJJJJJHIJJJJJJIJJJJJJJJJJJ
@5464447/1
gtttcatccgcaattttctggcggagctcttcagcatttagcagcatcgt
+5464447/1
CCCFFFFFHHHHHJJJJJJJJJJJIJJJJJJJJJJJJJ@GIIJJJJJJJH
@5464544/1
ccaagaaactttacttttcacaaataaatataaaaagaaaataaaaaatc
+5464544/1
CCCFFFFFHHHHHJJJJJJJJJJJJJJJJJJJJJJJJJJJJJJJJJJJJJ
@7492771/1
ccgggcttactaagggagttttcttgatcattttcgtttacccagagagg
+7492771/1
CCCFFFFFHHHFHJJJHIGIGJJJJJJJJJJJJJJJJJJJJJJIJIJIIJ
@4446994/1
gcgtatttacagaagcaaggttggcctattattggcattccagcatcatt
+4446994/1
@@@DDFFFFFFCAA@FEHIIIIJJDCHGGGHICHHIJIGIGGEHIGGIHG
@2817/1
ctctgatttatctcatcttcatcatccaagccgtaatgaatggtgttgct
+2817/1
CCCFFFFFHHHHHJJIJIJDJHHJIJ9FGIFGI?EAE>DFG@F:DGEIJD
@3931792/1
cttaaaacaatgtcaagagcttggattgcctcctgcggaccattagttga
+3931792/1
@@CFDFF?DHHDFGHEHJGHHIGB?HHBG>BDCGDC@D<DD@DEGC=BF>
@6478669/1
gtccttttatcataatgagatcaagtttttttcgaatcaaatgaagctgt
+6478669/1
@@@DDFFFHHHHHIGHIJFGIIJIIHIJJJJIIEGI@GIJJJEIJFCHGF
@6479563/1
gctctcctaacaaggttgttaatctctctttcccgatcaggcgctgacct
+6479563/1
CCCFDFFFGHGAFGBGHIGGHGIIIGEGIIGHGEIIIGGDEGHIIGEIGC
@1703761/1
ctccttcttcaagcctagggaaaaggtgaaataaatgaattgatgaaaca
+1703761/1
CCCFFFFFHHHHHIJIJJEIIJIJIJIGGGIGI>EHJJHGEEE>AHIBEH
@2258237/1
gtcgtgagaagctgcaacggctgctatagatggaacgttgatctggtctg
+2258237/1
BBCFDFFFAF?HHJJJJGEEFFGDGIE4DDGHJJJGIGGHGHD?F>FGCF
@2258858/1
cacgttcataaggtctcatttgaaaacgtggatctccaaggtctc
+2258858/1
?@@DBDDFHFHHGBH<BFI@FECCBHEEF?FAEC::DAGGGB>4B
@577682/1
gtcatttctttttcttgatctctttcattatcgtaaattgtcacggtctc
+577682/1
CBCFFFFFHGHHGJJJJIIIJEGIEHJIJGIJDBHGGIEGHIGIGHGGEH
@1148551/1
ggctattttagcatggaatgtgatctccaagttgtgaatcaatttcagga
+1148551/1
C@CFFFFFGHHFFIGGIIJJHBHCIJJJJICCFEHIGGJC9HEBHID@CG
@5465950/1
tcttctttaagacactgactaaaatattgttcaagttcacgaggagtatt
+5465950/1
CCCFFFFFHHHHHJJJJJJJJJJJJJJJIHHHIJJHIJJJJJIJJJFHIJ
@7493405/1
tgggcatggcctgcagctccctttttgcagcttcttcaagagggatgggc
+7493405/1
CCCFFFFFHHHHHJJJJJJJJJJJJJJJJJJJJJJJJJJJJJJJHJJJJJ
@3936283/1
ctactccttggcccatttaaacatttgtaaataaactcatcttgtaattt
+3936283/1
CCCFFFFEHDFBFHJJJJIJJIJHJHGE@DHBHIGIJI??B<>D<BAHEG
@7494353/1
tgatttttcttcaacatcaacaaatgtcacttcaaactgttgctcagcag
+7494353/1
@?<DFDEDBHDFDGBBGEEBCCGGGGHDHFHIIIGHCEHHIIEGGHEHGB
@5467267/1
cttttttttgttcctttttgaattgaaatcacctgctccaggtaatggaa
+5467267/1
CCCFFFFFHHFHHJJJIJJIJJJJIJJJIJIJIJJJJJJIJIHGIIIJGI
@3896/1
ggtttttgaaaaaattttggccaatagctgtgggttatatggtgattgat
+3896/1
??1BDDDDFFFDFIJIIIGGGIG<BGFHHE?GGJB7;B@49??DGIJFCI
@5972186/1
actatattcaccaaccgttaacggagtttgctgtcgaatactctgagctt
+5972186/1
CCCFFFFFHHHHHJJJJJJJJJJJIJGIIJJJJIJJJJJJJJJJJJJJJJ
@7495494/1
caacaaatctcttaatgatatcagtcagcttacaagccttagtaagcata
+7495494/1
C@@FFFFFHGHHHIIIJIJJJJIJIIJIFIJHIJHIJJGIIJJIJGIIJJ
@8003869/1
ccactatctaaataaatagctgcagctaatgattcaaataagtcaccaag
+8003869/1
@@@D?;?D>A:DHFGHIEB<AAEGG@EC<DH92ADG?::?CDGGB93?BB
@5468667/1
caggtttttgaaaaaattttggccaatagctgtgggttatatggtgattg
+5468667/1
BCCFDFFFHHHHHJJIJJJJJJJJIHIJJJJJHIJJGHIIJJJJHHIJJI
@2260050/1
gtcaagcgtgtgaaagtatcacttggaagtttag
+2260050/1
@@@DDDFF;@FHGIIIH?HAH9F>EFFHHA?G@?
@2260261/1
caccaatcaaggcctccacacaatcagcaatacttttg
+2260261/1
@@@DDAFDDFCDFF>A;EFHBG<FA@FGDGIIIDI4?4
@2260466/1
ctgtaattctcctggaatacaggtcatgtcagattgtagttaagcatgga
+2260466/1
@@@FFFFFGGHFFAFAGGIIII<@B@EHDE>E>BFDFDFGFHHIIDIIII
@4956180/1
ctgaactagttcatatttcggagtcgtccctcttctggaaagcagctctt
+4956180/1
BCCFDFFFHHHHHIJJJIJIEGIJGIJGIIJJIJIIJIJJJIIJIJIJGI
@2260767/1
gtccagccagcattctacagtatatttgagtaccacccttacagctatag
+2260767/1
@@@DDDDD?DHHFB<EGHIIIIIG<CHHIGCFH>?FGFF>FFG@DDFHGG
@2818004/1
ggtgttttaattaaaaaattggtgggaggagaaat
+2818004/1
@@?DD?BDA3AFBAEEHGH@EH<BEHEGG<FID;9
@6481534/1
gttgagacacttgctggggaggtggacctctttgtgcccatggagtttga
+6481534/1
CCCFFFFFHHHHHJJJJJJHIJCHIIJJJJJJJJJJJJJJJJJHIGIJJI
@5456/1
cttcagcctcatgttataacattatgcagttcattacctaagatatttgt
+5456/1
CCCFF8DD>DHGAEFHGIIJIIII@CE@CBEFIGE9FHEGCHFGGIDAG?
@4448629/1
cttgtagccaccggtacttttgtaaaacattatcaaaagttctctgacca
+4448629/1
@CCFFFFFHHHHHJIJJJJJJJIJJJJJJJJJJJIJIGJFHIJJJJJJJJ
@4448766/1
taaatcttcaagtacatagtacataactttagctgtcgtctttctttcaa
+4448766/1
BB;DFFFFHHHHFIJJJJJJJJJJJJJIJJJJJJJIJJJJJJJJJJJJJJ
@6482187/1
ctcattttcactcagaagaaataatatctcagcaccaattttatgatttc
+6482187/1
CCCFFFFFHHHHHJJJJJJJJJJJJJJJJJJJJJJJJJJJJJJJJIJJJJ
@6255/1
gtaagacatggtagatgaggatactttaatctaatattatattgactaac
+6255/1
@@@FFDFEHGFHHGADHEHIHIIJFJJFEHHIIIIIECGHGIJEIIIEGI
@1706130/1
agtatgtttacaaatgttgcagcattaagtcttctctgcactgtga
+1706130/1
8?=A:AD>DFDAFBG>?EC@?3?EHFGHIB<@@EEEBG9DE@9?4<
@580771/1
ctccttccaaaaaaatacagcaagtctggtaa
+580771/1
@??DD?BDFBCDDGGA>>FHGGE;??DCGGE9
@8004635/1
cacagcttgtctgtaattgcgataaggtttttcaggattgatagatacat
+8004635/1
CCCFFFFFHHHHHJJJJJJJJIIJJJJHHIJJJJJJJJJJJJJJJJJJJJ
@5469222/1
ctggtgatcaaaactaaatgcgatgtcttcctctatttcttgattattaa
+5469222/1
BCCFDFFFHHHHHJJJJJJJJJJJJJJJJJJJJJIJJJJJJJIJJIJJJI
@580864/1
cgtggatctccaaggtctccttgaacaaatttacctaaa
+580864/1
@@?DDDFDB>FHHGIIEIIIJGCGIGHGHJIJJJJBHGG
@1706548/1
gctttttgttatctccagcaggtgggtg
+1706548/1
<<@D?DDDCDDFADB:C:C;;=3<<81?
@581282/1
catgcctagacttgtgcaccagctaaagaagactt
+581282/1
@@@DADEFH>FBFGGGBG9FG=BGEEGB<F;BG>?
@3938787/1
gtgatatatttttgcatctgttataaatgtaggaagttatcaagaaatct
+3938787/1
@?BFFFFFHDBBFGIJJI4I@DEIGHGIGAHHIE9F<9EF<?FFD?DGGG
@3939210/1
cacgatttcggcagcttttacctcattttcactcagaagaaataatatct
+3939210/1
B@@FFFFFHHHHHGIJIFHJHGGICEIHIIJHIIIIGIHDGHJJJIIIIJ
@582586/1
gttgctgctgtggtggttcttgcctttgc
+582586/1
??@DD8DDHH8FD@1A?AECHEHE4B4<?
@7497421/1
ctgtagtacaaatttctatttccgattatttttcctttgatgctgctcaa
+7497421/1
CCCFFFDFHHHHHJJJJJJJJJJJJJJJJJJJJJJJJJJIJJJJJJIJJI
@4957661/1
ctctgataaattagaatcatcccatagcaaatggtatttggtaggacgtg
+4957661/1
CCCFFFFFDFHGHIIJJJIJEIJGIEIGGHHIIICFHIIIJIGI?HJJJG
@4957953/1
ctcatttctgataggttctgcaatttccaagaaactttacttttcacaaa
+4957953/1
CCCFFFFDHDHDDGIHEHHEHIIJGEHGEHJIJJEHIIEDEEDFC?DHFG
@5977686/1
ctttggattgaatataagaccttgttgttttagggtaatcaaattttatg
+5977686/1
BBBFFFFFHHHGHJJJJJJJJJJIHHIGGIJJJJIEHIJJIJJJJJJJJJ
@4959040/1
ctgcactgtgacagtcttcaagcactgagttagaataccaacctgaattt
+4959040/1
@@@FADAB?CBFFGEBFHGIGHGGGEHBGEDHIGIIIFDHD?DGGEFEHI
@2821938/1
ctagtgtgatggcgtttctgtaccactataaatgtaatcggtggcgtgta
+2821938/1
@@CF;DDE>AHBBHDGGHIICHHIFGGGCHIIGGG>FHIAHGHBGHGGBF
@2822357/1
gcatcattcattttcttcattgtaacttgg
+2822357/1
C@@FFFBDHFGHHIJHHIGEBHFDEHIIGG
@2822792/1
gtaggcaggtggaggccatcgcctggtcatgcataattcttgtagaagac
+2822792/1
CCCFFFDFHFFDBHIEDEDEC@G@GECDEGC9<FCAAFDGII<FD@FH@@
@3380771/1
aatgtttctagcctttcataattcataacgtcattagcagagctcgctac
+3380771/1
@@@DDFFFHDDHHIIGGIIDHGIIJICEGAGDG@H>FGE<3D3CBDGG=@
@6484663/1
cctaaagcaacaacacaattgtcggcagctgggaatcctttgtgagccac
+6484663/1
CCCFFFFFHHHHHJIJIIGIIHIJIJJGIFGIGJIJJJGFHGHGIJIIGI
@8006331/1
gaggaattccagcctttgatagcaatcggtaaagttttgcctataagaac
+8006331/1
@@@FFFFBFBBFABGGEGEIIEBHIIIIIGDGIIHGEHGGIIGIGIICHI
@1708659/1
ctaatatcctaacgttatcaggttttgggtagttgggtaatattttgata
+1708659/1
@CCFFFFFHGHAFDHIEBH<IHAFBHG6A?4C9CGGGB?BBABDFHH;DH
@4451383/1
ccatggttgtcgaggaggtccctgttgttccattgcttgaggtctggtaa
+4451383/1
@@@DD3BDFDFFD>1<A@AFGF@CEFAGFFFIIFIIIIEF<DB9D??BF@
@1709407/1
gtcattagcagagctcgctactaaggccttcaagatagaacccaattctg
+1709407/1
?=?DDDDFDFDF=G4C@FBBBGCAE@GHGGIG<FGIEGGEGHGGCGECGH
@8007745/1
gttttcaccggaggaatttgtttgtgattttttattgtatcccaatcaat
+8007745/1
CCCFFFFFHHHHHJIJJJJJJJJJHIIJJJJJJJJJJIJJJJJJIIJJJJ
@6990677/1
atgacattcatctataactaatagattgacacgagacaacgtgatataac
+6990677/1
CCCFFFFFHGHHHJJJJJJJJJJJJJJJIGHIJJIJIIJJJHGIJJJJIJ
@8483/1
ctcctcgactgccccgatgttggag
+8483/1
??@A=D6DDDAFBBEE<E?E4?:<1
@4960299/1
gttcttaggaatatttccaatgaattcctctatttcattgtgcattaatc
+4960299/1
CBCFFFFFHHHHHJJJJJJJJJJJJJJJJJJJJJJJJJJJIJJJJJJJJJ
@5981482/1
tggttacaggagatactggttgttgttgaggtggtagttgagtttggtgg
+5981482/1
@C@DFFFFGDBFHGGGIIIFHHEFHIJDBFHCGHCFHIIGIG?GHHI?DH
@4962014/1
attcataattggggccttaactttagtgaactggtcatcaactgagaggc
+4962014/1
1=?DFFFFH423CFHJJJJJJJJJJJHIJJJJJJIJJJJJJJJJGIJJJG
@586489/1
gttgctgtacttgaggctgagatgaagg
+586489/1
@@<?B4=B<<DA?@@GG@GG3?B9B4?C
@586545/1
ctaatatcctaacgttatcaggttttggg
+586545/1
C@CFFFFFHHDHHJEGE?IHGHDGGI>?F
@11616/1
gttgttcagaggcttaatacacagatattaagaatgtatgatagcaactg
+11616/1
BB@FDDFF<HHHHIIGB>IHJIIBG<BHDGGHHIGGGGIJJE9FHIGGBH
@586942/1
cttggctttgccgcttgttgctgtacttgaggctgagatgaaggtggtct
+586942/1
@@@FFFFFGHHHGIJJJGGGIJJGBGGEGIIGFIIIIGGIJIFI?FHEHG
@5477009/1
cttcaacaatcgtcggtacaatgtaatatgagttttctttgttttcaaag
+5477009/1
CCCFFFFFHHHHHJJJEHIJIJJHIJJJJJJJIJJJJJJJIHIJJJJJJJ
@2825984/1
aacgattggaaaaataatcagaatatgaacggtattgctctgcaggg
+2825984/1
CCCFFFFAFDDFHBHGIJIJFEGG>HI>>HCB@@FHHGHHEFHCBFF
@2826424/1
ctcatcaagaacttggtaaactctt
+2826424/1
@@@DDEADFD?AFGDGEEHGHDHIJ
@2826568/1
cgtatttacagaagcaaggttggcctattattggcattccagcatcat
+2826568/1
;<=DDFFDHHHHFGDGEHCFHGIHH@FFB9CGHGCF<BCCFCHBG@30
@1714427/1
cgacgacactttttagtaccgggcttactaagggagttttcttgatcatt
+1714427/1
@?@7DDFFFHGHGIII<EFEH:FFGIIEEF@FE@??BDGHE>FGII;=CH
@4964819/1
aatattgattgcagaacttccggcataatgagtacatcatttacatcacc
+4964819/1
CCCFFFFFHH2AFHIJJJJJJJIJJJJIJJJJHDFHJJJJJJJJJJJJJJ
@2829188/1
gctgctggggctgttgttgccactgctgctgctgcggctgtt
+2829188/1
B@CFFDDAFDHFDGCHGGCIJGGGGGBHIIDF9<C6:@F<C=
@13045/1
cagattcttcttttttctttgtaactattttattttcactgt
+13045/1
@@@DDAD>D<DDHD<EB9CEBHFHCHHG@HEEGCGG4CDCEC
@13185/1
gtcacttcaaactgttgctcagcagctatctcttgtaggaactggactgc
+13185/1
@@CDFFFD:<C?DGEFHGHIGIGE@HGGEGGEGFHBBGGDHIGGEHGHGC
@8011563/1
ggaagaaaccataccaaaggtcaagaccataaccaagatcaattactcta
+8011563/1
@@@DDDBDFFHHFIIIGGHEH@<EFGHGIIIIIIIHA@BFHIGDHF@GEB
@3382001/1
ctctaactaaaaattcttttttaagt
+3382001/1
@@@DDDDDFH>F?AGGGFECBHGGIA
@3382579/1
ctcggatcttctatccttatctcatcaaatattgata
+3382579/1
@BC=D@BDHDFHBGGHIJJD@HIGIIGAHEEFG<CF@
@3382878/1
gcctgcttgtggaaaaccaccacaaatccacttggaaaactgtttatcat
+3382878/1
?@@DDDEFH:BFFBBGIIJJGHIIGBHGIIGF@GGBGEGGIJH@E>D>G>
@5478913/1
ctttcatgatactctcaaggtccctgattacttcttctcgaggtggctgc
+5478913/1
@CCFDEDFHHHGFJJJEGHEFIGIHIFIIIJGIJIJIJHIHGGHGGGIJI
@8013933/1
catcatttgctgctcataaagcttattcatttcactcctcaatttgttaa
+8013933/1
@<@DADDDH<A:<FGGEFGB@@CCFDGGCFBB>22A9CGGEGIIII<;DH
@3945087/1
attagttcatctatattttttaaggaag
+3945087/1
@@CDDDDDHDDHHGCGGGGIIEHHC>FG
@5480305/1
gctgaggctgttgtggtctctgctgttgctgaggctgttgtggtctctgc
+5480305/1
CCCFFFFFHHFHHFHIIIJGIJIJJHIIJJIIJJJJJFHIGHIEIIIJJG
@2831380/1
gtaactatgatttagacattactaccaatactttaagagcatttattgca
+2831380/1
@@@FFFFFBF>?>FHIEIIIHJJE4FH:A<2<EFBCHAG;F9??9?B:9?
@15077/1
ggatacgtaaccaccattcctttaacttcatcaaca
+15077/1
@@@FDFDFD?DFHDG?E?CFHHIGGAA?<C9<<F99
@4968297/1
ctcatgttataacattatgcagttcattacctaagatatttgttatgatc
+4968297/1
@@@DDDDDBFDFHII@GIEHIIFGGCGDH@CFHGHBE?EDGCGHHHHIGH
@6492658/1
ctctatttcattgtgcattaatctatagaaaattttccagacagtattta
+6492658/1
@BCFFFFFHGHHHHIGJJJIJIJIJIJJJJJIJJJJIIJJJJJJIJJJJJ
@5481637/1
gccacggatgtcccatactccctggttgggaagtgcttgttgttttgcag
+5481637/1
@@@DDDDDD@:<AFEGFHGGHIIIIB<CDG@DB:BDHIGBFF?BGGGGCG
@3947199/1
ttcttcttcttttttccacgtgaaatctttaggctgcagctcaaccattt
+3947199/1
CCCFFFFFFFHGHJJJBGIGCHBEHEGICGIGHJGIJFCCHIJGGGDGEI
@5482167/1
gcagtaatcacctacatggagatctgtcaattgttttataagttctgcat
+5482167/1
CCCFFFFFHHHHHJJJJJJJJJJJJJGJJJJJJIJJJJJJJJIJJJJJIJ
@4968609/1
gatttgatatctatatttctcattttttctgctaaagcactaccttcagc
+4968609/1
BBCFFFBDFHFHHIJJJJJJJJJJJJJIJJJJJJJJJIJJJJJJJJJJJI
@16698/1
ccttaacttgcattaaatcacatcacattaccatatttctcaaattcagt
+16698/1
?@@DDD4?BAFADFH9CBIE3FFHGHIGA9922C?CFGCHEH<FHCHA9?
@4457076/1
ggtctggagctggatgagtgacatcagcgccaacaacaatgacaggtttt
+4457076/1
@C@FFFFFHHHHHJGIIJHHIJJJJJJGIJJJJJJJJIJJJIJIJJDGIJ
@2833069/1
gtttttgagctcatacttaatccaatgacatg
+2833069/1
C@@FFF1B;DF?:AE9FHI@HGDEDCB<<?93
@17970/1
gacataactatcaatactttaagagtactaccaactcatactgtcttcag
+17970/1
@@@DDDDDBCFDHII4CGCHH@BEC?FHGE@GG>?CGIIG>DHDGEC9DE
@2833923/1
ccacgctttttgatattctggatttcccgcatagctcaactgtggcgg
+2833923/1
CCCFFDFDFHDHHJEIEIIJIIIGHE>EGE6@FHI<FGEGIICEGGGH
@5483166/1
cgggtcatctacatgtcgaagcaatggtgaaataggttctgaaagacttg
+5483166/1
BCCFDFFFHHHHHJJJJJJIJJJJJJJHHHJJJJIJGHIJJJJJJJJJJJ
@594567/1
gggttatatggtgattgatgccattcaactt
+594567/1
1?<AD=DDFHHBFGFACBBFHC<CBHBJBE4
@7506882/1
gttgttgttgaccccatggttgtcgaggaggtccctgttgttccattgct
+7506882/1
CCCFFFFFHHHHHJJJJJJHIJJJJGIJIJJGIJIJJJJJJJJJJJJJJJ
@7506883/1
gtcgctttatgcaaataaattggcatcccactttatgaatgattttgatc
+7506883/1
CCCFFFFFHHHHHJJJJJJJJJJJJJJJJJJJJJJJJJJJJJJJJJJJJJ
@3949218/1
atttgtttttcagtttgtttctgaaattcttcagtctctgttaggatagc
+3949218/1
CCCFDDEFH<FDFDHDAFFGIJIHGCE>BBCECD?BGGGIGGGHHIIBHH
@5483600/1
catttcttcattttcagctctggctattttagcatggaatgtaatctcca
+5483600/1
CCCFFFFFHHGHHI@DHIJGIJJIGGIIJJIGFFHHDAFHHDHIIJIIIH
@3949270/1
ataaaaaatagcagcagtcatcaccaaaa
+3949270/1
?<?;=?BA3C<8FBB9E<E4FHHEGHBEG
@1161159/1
ggcggttgttgccactgctgttgttgaggctgctgtggtctctgctgt
+1161159/1
CCCFFDDFFHFFHJJIIIHIIIIIJJIJIJI@FGIAHBGEGEG4??B0
@1719500/1
agcagagctcgctactaaggccttcaagatagaacccaattctgg
+1719500/1
@@@FDEFFDFFHFIIIHIIJDHGGGC>CHIJCC@C@DAF9?FGGG
@2270844/1
gtctagttctcttatagtaaaattttg
+2270844/1
<??AD?ADFHHHHG<DE<FDHHI@>BF
@3949809/1
tgacgatgatttgatatctatatttctcattttttctgctaaagcactac
+3949809/1
BCCFFDFD>BHHG9EFG@HIHJIJJJICHCH<CHHHIIHGBDEHBFGC<D
@2836397/1
aataattgttctttcatgatactctcaagatccctgattacttcttctcg
+2836397/1
@B@DFFFFFFHHHJJGGGIBFGIGIIICGIIIJJIHIGIGJJIIJEC>FF
@4970660/1
cccgatgctagctttcttaaatctggttctctaatcatctgattagtagt
+4970660/1
CCCFFFFBHHFHHIJJJJJJJJJJJJJHHIIGGJJGHJJIJIGIJJFIGF
@3387653/1
gctaaagcactaccttcagcgggagaccttggctttgccgcttgt
+3387653/1
=?@D?;D?FHHHFGCAFII<G6@?@8::?:?999?DBFE@F;F7.
@4970859/1
ctcaggagaagtttcaatttttgcaaattgttc
+4970859/1
CCCFFFFFHH>FHJJJJJJJJJJJIJJJJJGJJ
@4458806/1
gtacactgctttttccttctccagctagttgatctttcatatttttaagt
+4458806/1
CCCFFFFFHHHHHJJJJJJJJJJJJJJJHIJIJJJJJJJJIJJJJJJJJG
@8018778/1
cccacatggcaggaagttttctcgcaacttaggttatgcgaagtacataa
+8018778/1
BCCFFFFFHHGHHJJJFHIIJJJJJJJJIJIHHFGIJJJJJJJFFHHIIJ
@1161887/1
ggctgctgtggtctctgctgttgctgaggctgttgtggtctctgctgttg
+1161887/1
@@@FDDFFFD?BFEGIIGBH@DHI4ABE=GII?@FFECDDDHGGIBHHID
@1161939/1
ctacggcaaggtagcctccgcaccaggcatcagatggtgtcgcagctcct
+1161939/1
@@CFFFFFHGHDFGGHHIIG6EGHGHH?EFHHHFGEGDDBDHH8F>GHGI
@7508625/1
gcaccttcaacaccacactcctcaaggtacacccctataagggcttcgat
+7508625/1
CCCFFFFFHHHHHJJJJJJJJJJJJJJHHJJJJJJJJJJJJJJJJJJJJJ
@2271168/1
cacgagacaacgtgatataactatg
+2271168/1
:;:ADD:@BAFDFG=EGIGGIICGE
@3389538/1
gaaaatatttatataaatattctgatgcaatcaactgaagaactg
+3389538/1
CCCFFFFFHGHGHIEGIFIIIIIHHGGEIIIGGGGHIJIEGB>FC
@2272344/1
tcttgcctttgcagctgttgtggtggttgttgcctctgttgctgctgagg
+2272344/1
@@CDBDEFDFHGGIIGIFHIFCGEGGFEHGG9FHGHGEHJ>FG@FHI<DE
@6496122/1
cctgaaggcttttgggtcgtgagaagctgcaacggctgctatagatggaa
+6496122/1
@@@DDD?AFF?HFIEGCDBDHCEGEGEHIIIBHGBFGG?G<C8BCCGEDF
@4459276/1
ctcttgtttcatactttttgcaattactcttttttgatgatctagttgag
+4459276/1
CCCFFFFFHHHHHJJJJJJJJJJJJJJJJJJJJJJJJJJJJJJJJJJJJJ
@4973874/1
gtcactattaaagttgatttgtcttatcgactt
+4973874/1
CCCFFFFFHH23434>AEJJJJJJJJJHHHIJJ
@2840707/1
tgatgaggaggctgaggtggaattagagcaattgctcccggagggactcc
+2840707/1
@@@DDDDDFHDHHIGIB?GHDGHEAHIG9?EHIFG<DFEH86?@6@FHIG
@5991458/1
ctgggttgctggtcaccgggttgttgcctaacaggaggtgcactggttac
+5991458/1
CCCFFFFFHHHHFIJJJJIJHIIJJJJJJJJJJJJIJGHHIJJJJJHHIJ
@5991972/1
ccgcaattttctggcggagctcttcagcatttagcagcatcgtgatacga
+5991972/1
CCCFFFFFHHHHHJJJJJJJJJJJJJJJJJJJJJJJJJJJJJIIJJJJJG
@5992631/1
gtgaagaactgaaagcagatctaaatttctcaaatttctttctatatcca
+5992631/1
CCCFFFFFHGHHHJJJIIHIIIAA<FHHIHHIH?HFGHIIJJJJJJJJJF
@3952598/1
gtctgctgggttgctggtcaccgggttgttgcctaacaggaggtgcactg
+3952598/1
@@@FFFFEGGH?D>H<@:EHG38<?@GHGGEG9D4BFGE;?BA1=3@F>F
@1164625/1
cttccaaaaaaatacagcaagtctggtaaatttatcgcaa
+1164625/1
@@@DBD?DD3@:C?<A<BE3?:??@FCD9D<409?::;F0
@2840950/1
gtgcatggtttaagaaagaccaaaggtttctgttgagctagtcatttgtt
+2840950/1
@@@FDFDFFHAHHGIJD@FGGEHGECCFCHIBHGD9FEGCHFGAEBBFIH
@1165660/1
cttcagggagaatttttaaccatttacacaatataaatgcaccttcaaca
+1165660/1
@CBFFFFFGGDFHGGGGJGF<FFHGEGGIJIJIGIEIIIIFHHJBGBHGD
@1166000/1
ctccagctaaggctgtatcatcaacttctaaaggtttccaataaacacct
+1166000/1
@C@DFFFFGDDDFD@2AEIGEIHEIC@HAFHH3?CGFG>DFDDHGH>=GE
@1166230/1
gcacgacctttggattgaatataagac
+1166230/1
CCCFFFFDHFAFHIJJ>GG9E<FHHF3
@7510985/1
ccctgttgttccattgcttgaggtctggtaattggagcggcttgt
+7510985/1
CCCFFFFFHHHHHJJJJJJJJJJGHJJIFHHJJJJJJJJJIJJ6?
@596824/1
ttggatctgaagggcggtcccctcttttgggtggaatgtatgacgatg
+596824/1
@@@FF?DAFF?H?HGGGHIGEFHEEGGHGGEFHGA=;;.=DACHHGF7
@7511293/1
gcctaacaggaggtgcactggttacaggagatactggttgttgttgaggt
+7511293/1
@@@DDDDD?;:<?FBG3AHGFHEDC?F@FE3:F@DB@FFFIIF?;?89BB
@2843043/1
caaagatagtaagttatttcttctaaattctgctctgataaattagaatc
+2843043/1
?@1DDADDDD?DFA2ACBD<BHFDICHC>F>FHFH@CFFFFFEIFF<??1
@597369/1
ctcctgcggaccattagttgaagtcccagccctcagataatcccatatca
+597369/1
@C@FFDDFGAFFAHIIHFHH@AAHGGIFGI?FHEF@FEE<@<BBD<FHAG
@2274969/1
cttgcgtagcatactttatcgtaacggtcatttctttttcttgatctctt
+2274969/1
CCCFFFFFGGHHGIGIJHGFHHJIGIGGG>FIIJGEIJIJGGJIJ@GEGG
@3392949/1
ctttcagtggacaatttacaggcagttgaagataacatacaattttaatt
+3392949/1
@BCFFFDDFHHHHIJIGIHG@CGGHGHHG><E>EHIGEAGFE<GCFAD9D
@3392988/1
ttcttctcgaggtggctgcagtttccatatcattattatacctgaaggct
+3392988/1
BC@FFFDFHHHD@FGEGGGGI>>HHIJDEHCHIFIJIGIJJJJEGJII<D
@4974905/1
gatatgatatgggttgctgtttacaccaacgataaaatcaggctttatgt
+4974905/1
CCCFFFFFHHAFHFHIJJIIJJJJJJJJIJJIJIJJJJJJJJJJJJJJJF
@5994468/1
ctcatgaatgctttctaatgtttcttcatttaaaaccgctgtgtctcttt
+5994468/1
CCCFFFFFHHHHHJJJJJJJHJJJJJJJJJJJJJJJJJJJJHIHJJJJJJ
@4975951/1
cggttcttcttcttttttccacgtgaaatctttaggctgcagctcaacca
+4975951/1
BCCDFFFFHHHHHJJJJJIJJJJJJJJJJJJJJJHIHIJJJJJJJJJJJI
@23362/1
ctgctggggctgttgttgccactgctgctgctgcggctgttgttgcctct
+23362/1
@B@FF>DDAD@CFGEBHGIHGHICG<EG>FFH@>:@@D:B=C=B;CHGE3
@23422/1
gggtcactattaaagttgatttgtct
+23422/1
@7@DD?D4ADB4ABBGFEH9?FE?<A
@3954809/1
gcctcttgttttgcttctttttttgacctacccttg
+3954809/1
CCCFFFFFDFHFHDBHCHIFCC>6@FGCGID9DGGI
@1725303/1
gtgggttatatggtgattgatgccattcaactttgcattaactttctgta
+1725303/1
@@BFFDFDHAHHHAEGGGHEHHIIJ9EFAAHCHH>F@AGDHHGCDH@HF<
@8024032/1
gctgaggcttgaacaagcccttctgatagcctgcaattcttggttca
+8024032/1
@@@DFFFFHGGFHIIIGGIJJJJIIJJGIIIGIJJJIJIIIIJFGIJ
@2843758/1
gctgtaccttgtatactagcatgactgactagatagaagtctaattcagt
+2843758/1
@CCFDDFFHFHHGI4<EDIGIJIIEHEGGGJ@H>H>A@F?EEAHCAGGIC
@8025823/1
tatcagtaatctcgaatctattatctcttggacaagttgttatattagtc
+8025823/1
@@CFFFFFHGHHHJJJJJIIIIIJJJJJJJJJJJIJJIJJJIHJJJJIII
@1170459/1
atgctctttctcaacaagatggtacctagctctaaatgccacaagatggg
+1170459/1
@@@ADDDDFHHH:EFHDGEHIIH@HDHBHHIIGIICHDEHCGCHIIIFGH
@1170516/1
gttctaacttaaagctgactttagtacatcgcctggagacatgactacac
+1170516/1
@@@FDDDFHHFDFJJIJFIJJFEHBFHHJICIIFHGCHGIDCHGEIIFGC
@2845168/1
cctaacaggaggtgcactggttacaggagatactggttgttgttgagg
+2845168/1
@@CDBDDDH;FDAEGHEGGFFEHEHII>H3C4?CDH:BDFFC;BFA<B
@5489314/1
gcctttgatagcaatcggtaaagttttgcctataagaacaatgagta
+5489314/1
CCCFFFFFHHHHHJJJJJGIJJJHHJJJJJJJJJJJJJJJJJJJJHI
@1726776/1
acaactaacaatgggccacaactcatattgatcgtcaaatgaaacatacc
+1726776/1
@CCFFFDDHHHHADAB@G=FGGIJIGIGIGDAFHHGE<FGGGGC399D<B
@1727117/1
ctcattttcactcagaagaaataatatctcagcaccaattttatgatttc
+1727117/1
@?<DDDDFGGG?HIFAGEHIEGG?FGCFCH9C<<EHIGIG9DDHGICFCH
@601094/1
ccacacctttgtcaccactatattcaccaaccgttaacggagtttgctgt
+601094/1
@@BFFFFFGHHHHJJJJIIJJIEGGHIIJJJJGHIDHIIJIGEHHIFHGF
@1170919/1
taacttttaagtttttaaatcttttatgaatccatggaatcagaatcctc
+1170919/1
@CCDDFFDHFDCDGEHDGCBFAH9FEHIGC<EGHHIF<3CFHIH4C?GIG
@7515355/1
cttctccagctaaggctgtatcatcaacttctaaaggtttccaataaaca
+7515355/1
CCCFFFFFHHHHHJJJJJJJJJJJJJJHIIIJJJJJJHGIHIJJJJIJJJ
@7515399/1
ctcttatgaaaatataactatcactgcttttttagttttataggttcctt
+7515399/1
CCCFFFFFHHHHHJJJJJJJJJJJJJJJJJJJJJJIIJJIJIJJIIJJIJ
@7515785/1
gccactgattgatgtcccaatggtccacacctttgtcaccactatattca
+7515785/1
CCCFFFFFHHHHDHJHIJJJIJJHHHIIIJIJJJIJIJJJJJJJJJJJJJ
@5491583/1
ggcaccatgacaatagctttattctcattaaggaattccggtttctcaaa
+5491583/1
CCCFFFFFHHHHHJJJJJJJJJJJJJJJJJJJJJJJJJJJJHHJJJJJJJ
@6503204/1
ctttgcgacaatttgttctcttctgttgtttcaattttggcagtatgcaa
+6503204/1
CCCFFFFFHHHHHJJIJJJJJJJJJJJJJJJJJJJJJJJJJJJJJJJJJJ
@6503372/1
gtcgaatactgttcttaggaatatttccaatga
+6503372/1
@@@FFFFFBHHCFIIFJDEEHIIJIIGGIC>FD
@8025937/1
ccggtttctcaaaacatggagctggatgaggaaatttttcataaagaagt
+8025937/1
CCCFDDFFHHHHGJJJJJJGGIJJGJJIJJJJJJJJJJJJJJJJJIHIJG
@2277614/1
ggttgttgcctctgttgctgctgagg
+2277614/1
?@1B1ADBFDDFF3FGE@BHFDEF3C
@1172473/1
ggctgctgtggtctctgctgttgttgctgctgctgtt
+1172473/1
@@<?BBDBF>;C:EFGGFG@I@F;CFEGE<B?E>BFB
@6503714/1
agcgatgattccaaagcttcaaaaccagccaagagaaaagctaactcccc
+6503714/1
@@@DA3@;?FFHHG>FHIGIBBH@FHIEIIEHI@FDHGEEGGDGAHI>?F
@4465377/1
ggctgtccctttattatccctttcagtggacaatttacaggcagttgaag
+4465377/1
CCCFFFFFHGHHHJJJJJEHJJJJGIEHHGIIIIGJJGIJJJJJJCGGGI
@3396661/1
ggggaagtcaattgctaatattgccatcaacgttcactgtctataaa
+3396661/1
@<@DDDD2AB?DDGCEGI>E<?<EEEA9?F9C?@8??FF:?9CF?9?
@2846447/1
caggaataaagtcattaaccttcaaaatttttccgaggttt
+2846447/1
@@<DDDD:DFH?FAFG<EIEEFEB?DDHHGHHEFE?:@@:D
@5995757/1
ggtaaatttatcgcaaggtaacgtaaaacaatatctattcaacaaaggaa
+5995757/1
B@@DFFFFHHHFHJJJJJHGIJJJIIJIJJJJIJJIJJJIFIJJJJJJIJ
@5995832/1
gcttgctgttgttgctgctgctgctgttgttgttgttgaccccatggttg
+5995832/1
?8?B?DDDFFDAFD>F>FG@3<<CG?<A<GGE?EDFC?FGEFDFEEF486
@2846912/1
ctacaattttgttttgtttctcctccatttccaattatttcctttttct
+2846912/1
?@1BDFD>?<FFFHEIIFIIF>HCHH3CEF<F9@FHCEEH4?D>@G3D<
@601889/1
gtttgttttctcctactccgacaaacgccatcctctcattcttagttgta
+601889/1
@@@DDADDHHF<?FHDC>FGGGFHI?B<CFGICHGGGCIIGCGGICGG@F
@601947/1
gtgatcttgtctaagattgctttcgctgcggcatgcttt
+601947/1
@@CDFFB?ADFHDBDH>EHIHJIIAHE@FFGBE@BBDF<
@5996799/1
gaaggattttctaaagctttgaattcataagttggttgttttttaagtgc
+5996799/1
CCCFFFFFHGHHHJJJIJJJJJIJGJIJIIJIIJJHIIHIJJJJIIJIJI
@7517165/1
ggattgcctcctgcggaccattagttgaagttccagccctcagataatcc
+7517165/1
CCCFFFFFHHHHHJJJJJJJJJJJJJJJIJHHJJJJJJJJJJJJJJJJJJ
@1172968/1
gtttcattccgcagattaaaatttttaag
+1172968/1
@@?DDDDAAD>:@EBADE<<BDHDBECHE
@1174123/1
tctttgactaaatactcctgaaggagtgatatcggtgtttttgagctcat
+1174123/1
CCCFFFFFHHHHGIIIGGHGDGCCHIF?EHGIGEHHHAFHGIEIJAFGEI
@602983/1
ctccaactccgacaaacgccatcctctcattcttagttgtaacaactagg
+602983/1
@@CFFFDAFHFHHGGAHGHEDF?CFEEGGIEGGIIBA@@D@FAE@FGE4E
@2280779/1
cttggacaagttgttatattagtcactttatatgttcttttaacactctt
+2280779/1
@CCFFFEDHFFF?BGIIBAF>FEHGBE@FHIIJHFAI<FHBHGGEG@GHH
@4468918/1
cattaccacatttctcaaattcagtcttgaaatattatccattagcttat
+4468918/1
CCCFFFFFHHHHHJJJJJJJJJJJJJJJJJJJJJJJJJJJJJJJJJJJJJ
@3959626/1
cagcttacaagccttagtaagcata
+3959626/1
@CCFFFFFHFFFHIBHJIJEBHHJ:
@3959828/1
ggtgggtgagtaacatcagctccgagaaatatta
+3959828/1
@@?DDF<AFH8CFHIF><3CHGHHGHGEHDG9BG
@7008342/1
ctttcattatcgtaaattgtcacggtctcaacaagttccgttttttggag
+7008342/1
CCCFFFFFHHHHHJJJJJJJJJJJJJJJJJJJJJJIIIIIHIJJJJJJJJ
@3400316/1
gtccttctgacacaccatctctgtaaaagaggatagcttgaggcttatac
+3400316/1
B@<DFFFFGGHHHJJFHGEHJGJGJJIIJIJIIIIEGBEEHGC<FGGGGI
@2849026/1
ttccctttcacactagggacatgaggtga
+2849026/1
@C@FFDADHDFDFDGACDCG=FEGCC<EH
@4980991/1
gccaacagtaagacatggtagatgaggatactttaatctaatattatatt
+4980991/1
CCCFFFFFHHHHHJJJJJIIIHJJJJJIJJJJJJJJJJJJJIIJJJJJJJ
@2849283/1
caccttccaaacagtatctaaagacatgccactgtcaagaaa
+2849283/1
@@CFFFDFHHHHHG@BGHEHE<FF@BGFE93CGI@F4EE49?
@29731/1
gctgcgtggtattttgaatctgaataccatactttttgaggtaatagtcc
+29731/1
@@CFDFDDA?CFH>FFHIIIIIGEFHI>EEHIIIIEHGCHHFGGIGGIGB
@2849721/1
cccttatcaacatacagagcaccaagaaaagcttctaaaagatcagccct
+2849721/1
@@CFFFFFHGHHHJIJGH>GHGJGF;BFHBHI@EEGGGGIF7BGHBG<F@
@8030338/1
atataagattacaattcttaacattttttctttaaacaaagaacattgga
+8030338/1
CCCFFFFFHHHHHJIJJJJJJJJGJJJJJJJJJJJJJJJJJJJJJJJJJI
@605312/1
ctccttcaacaatcgtcggtacaatgtaatatgagttttctttgttttca
+605312/1
C@@FFFFFHHGHGEHGHFG@FHHHJIEHEGFICFGAIIJJJCHIEHIJHI
@606365/1
ccatgttaaattttttcagaatcatgtgattttttttcctttcaagaata
+606365/1
CC@FFFFFHHHGGIIGHGGGEHHDGHA<EHIIIBHBGHFEHAGEEGEGHD
@5498343/1
gttttcttgatcattttcgtttacccagagaggaaatagtattttttctt
+5498343/1
@BBFFFFFHHHHHJJJJJJIJIJJJIJIGHGHIHGIIHIBDHHIJJJJJJ
@5498701/1
ctcccattgcattccctttcacactagggacatgaggtgaaattattggt
+5498701/1
CCCFFFFFHHGDHJJJJJJJJJJJJJJJJGHGIGIIIDGGHJJJJJIIE9
@5499468/1
caggaaatcgatttttgaaacacctctgtcgaacagcttccacagcttgt
+5499468/1
CCCFFFFFHHHHHJJJJJJJJJJJJJJJHJJJJJJJJJJJJJJJJJJIJE
@2851071/1
atggaatgtaatctccaagttgtgaatcaattt
+2851071/1
?;@DDDABFFH>?EHDFFGA4:<?AHH4AF99A
@1732190/1
ccgtacttcatatcattgataattactgtagatgagtaaggagttgaagg
+1732190/1
@@C??DDFFBFHFIAHIGIGIAAHEH<HFAHEHGCGA<F>FC;DH99?D;
@1732302/1
ataagaactatttctttaagaatattttggatttcattgatagtatctga
+1732302/1
@@CFFDFFBHHBB@DHIGCHGG@ECHGAH@3CBEEGIIIFGCCDC4:C@>
@4469772/1
ctaatatcctaacgttatcaggttttgggtagttgggtaatattttgata
+4469772/1
CCCFFFFFHHHHHJJJJJJJJJEHJIJJJHHIHIJJJBGIJJJJJJJJJJ
@2851436/1
cttgactatgtttgatgacatatcaataacattctcctcaaccttttgta
+2851436/1
@C@FFFFFHHHGHIIIIEHIGGGJJHJIIIJJEGHIIJIDG@FHIJIFHI
@1732547/1
ctccatactccttgtcttacaggtaccggtctttctcgataatcaagt
+1732547/1
@@@DF<D;BDH?FHBFGFDCIBE?AF<:C?8@C1?FCFCD9;DDG3?0
@3961681/1
tgggaatcctttgtgagccacatcaatgttaaggaatggtttccaac
+3961681/1
@@<DDF?DDHGHF4:CFHCGIJJIGGIHHEDHAGGIGGGFCAGGGCD
@2851814/1
ttggcagtaacaagattttcacatggctgcccctttattatccctttcag
+2851814/1
@;@DFDFFFFGBDAD>DG@CCEHHI@FHII9C=EHGGGEGGH<GGEIIIF
@2851854/1
ggatgcttccagtcactcaaaagtgggttctta
+2851854/1
@@@A?DDAHDFAFBDE<FGEGAA:4A;CGHIGA
@7522328/1
gttcgtctcacccatgttaaattttttcagaatcatgtgatttttcttcc
+7522328/1
CCCFFFFFHHHHHJJJJJJJJJIJIJJJJJJIJJIJJHIIIJJJJJIJJJ
@2852113/1
gtgttatacaacttgtttttttcaatctgattggacgagtctctggaacc
+2852113/1
;?@DDFFFHADFBIIFHII?GGGGCIIG@DFIBH3BF?FCF>FIBH<CGE
@6000039/1
ataagaacaatgagtgagagcttgcaagaggtaacttctgtcttgaaatc
+6000039/1
CBCFFFFFGHHHHJEHIIIIJJJJJJJJJJICFHIIIJIJIJJJJIJIIJ
@8032788/1
atataaacgagtgttagttggacccatgcactgaatgactttatacactg
+8032788/1
@@@DDDDDAHFAAFHGIIIFIGG?CBGCGGDHGGGGIIIIII@HIIIII>
@7523263/1
ctatgctatccgtagtcgaggctgggctacagatatctagaggttctgta
+7523263/1
@C@F?DFFHFDHCDBGFECHHEHIIGDFBBDFHI?GFGGD?BFFFHIGGI
@1179043/1
gtgatatgatatgggttgctgtttacaccaacgataaaatc
+1179043/1
@@@DD>BB=AFADEHABAGIIH>HHFCFH@F1CC=FEGG4?
@2284613/1
attacttcttctcgaggtggctgcagtttccatatcatattatacctgaa
+2284613/1
@?@DFFDDHHHHHJGHFE=D@GHGE9FBBHEBE@FF>C??4????@9D;B
@6509907/1
cttggctttgccgcttgttgctgtacttgaggctgagatgaaggtggtct
+6509907/1
BBCFFFFFHHHHHJJJJJJIJJJHIJJJJJJJJJJJJJJJJJJJ?FHHJI
@7012176/1
ctaaaatattgttcaagttcacgaggagtattcttggaaacaattttata
+7012176/1
CCCFFFFFHHHHHJJJJIJJJJJJJJJJEHIJJJJJJJJJJJJJJJJJJJ
@1180730/1
tagcattgtaatttcttgttcttcttgttt
+1180730/1
@@@FDEFFFFFBFEGJJFFIHGIIJID<FG
@5503740/1
gttttaatcagtaggtgacattagtctagtttgatgagctgtagatccta
+5503740/1
@CCFFFFFHHHHHJJHIJJJJJJJHIJJJIJJJJJJJJJJJJJJJJJJJJ
@5504761/1
cgtgtttagacaaccaaatttgcactggtttttgaatcactactttttga
+5504761/1
@BBDDFFFHHHHHJJIJIJJIJJJJJJJHHIJJJIIJJIJJJJIJIJJIE
@8034542/1
tttcacaatcaattaattggtaacatggtaaaataccttctttgactaaa
+8034542/1
CCCFFFFFHHHHHJJJJJJJHIJJJJJJHIJJJJJJJJJJJJJJJJJJJJ
@4985094/1
ggcaggtcttcttgtaacattgcagactctgtacttcctcctcatagttc
+4985094/1
<@@DD?DDHHHHHIAFFFIIGAHHIIIEEFECGEHEDEEDFHEHFIBBGB
@3964946/1
gtccttctaacctgttcttcttgaagttggttcagctgtagtctgtctgc
+3964946/1
@@@DBBADDF<<:AEEGEAHEE4A:<ACFFA?FECFEEF@D?CFGII999
@3403616/1
gagattggttggtattatgctggtttcagaaggggtagaccaaatataca
+3403616/1
?<@DDBDDBDFHCFFGG>FAHHGDDGHECA4?F:CD:D9G??@CAFFGGC
@2856045/1
attggatctagataataatgcctcagagctaccttggcagctgctaattt
+2856045/1
@@CFDDDFDDFDDGIJEIJIJJIJFH@GIHGHIJJGIBIGBC3DHEBBGD
@33045/1
cgctcaaacatgcaaatgtgacattatt
+33045/1
<<<DBDFFHH<CAGFFFCCFH>@?EAF>
@4474067/1
caacaacagcagcagcaacaacagcagagaccacagcagcctcagcaaca
+4474067/1
CCCFFFFFHHGHHIJJJIJJJJJJJJIJJIJJJJJJJJJIJJJJJJJJJJ
@1182188/1
gtcttctctgcactgtgacagtcttcaagcactgagttagaataccaacc
+1182188/1
CCCFFFFFHHHGHIGBGHIIJHHIGHIJGGGGIJIEFHIIIJJIBIGEHB
@8036955/1
gtcctgttggtccattaatataaaatggttcaacttctttggtgtac
+8036955/1
@@@DDD?BDHHBBEEGGIGIHIICHGGCCEHHEHDGGGHHD@???BF
@1183005/1
agcatactttatcgtaacggtcatttctttttcttgatctctttcattat
+1183005/1
C@CDFFFFHHHGFGABGHIG1A@BEEHGIFHIGGGII>GFHG@GGAHICG
@1183031/1
cgtaacggtcatttctttttcttgatctctttcattatcgtaaattgtca
+1183031/1
BC@?DDFFHDHDDGIJIIIJJIIIBEHGAFHGH?FGGGIGGIIDGCGFGI
@7527516/1
cctatgactcccaagctgctatgagtactatcatcagctggtgtagaatt
+7527516/1
CCCFFFFFHGFHGIIIJJIJJJJJJHIGIJJJIIJIGIJJJFHGIIJJJJ
@7527764/1
agcatctcctaggaattctaaacgttcattgtgagttatatttgattcag
+7527764/1
CCCFFFFFHHHHHJJJJJJJJJJJHJJJJJJIIIIHIJJJJJJJJJJJJJ
@2857179/1
ccacattccattccatgatttatta
+2857179/1
CCCFFFDFFHHGBCGEE>E<BBIH4
@4986968/1
gcctcctgcggaccattagttgaagtcccagccctcagataatcccatat
+4986968/1
C@CDFFFFHHGDHJJJJIJJIJJJJHIJJIJJJJJJJJIJJJIJGJJJJJ
@8037539/1
tcttcttcttttttccacgtgaaatctttaggctgcagctcaaccatttt
+8037539/1
@@@FDDDDFHDHBHIIIIIHGGGIIGCHGGEEFHGHHIIIGCEHGDHIGG
@8037541/1
ctctgcagggaacggcgacataggtgtctgctcttcacatactcttgtta
+8037541/1
CCCFFFFFHHHHHJJJJJJJJJJJIJJJJJJJJJJJJJJJJJJJJJJJJJ
@1734532/1
ggcacatccacgatttcggcagcttttacct
+1734532/1
@@@DFFFBD3CD?;@CF>1@@E?EBFH<>FA
@2857692/1
cttaacttgcattaaatcacatcacattaccacatttctcaaattcagtc
+2857692/1
@@@DDDDDHDHHHGH?BC<CDEEDHGH@EFAHHGG@FCFHEIIIDGGGFD
@1184224/1
attttttcttcatcgtcttgaacttcatttccaacaggtaataagtgatc
+1184224/1
@CCFFF@DFFGGHIIHB=GEEGHIIJGHGIGBCEHIIIFGHBCGBBGGIJ
@3967369/1
gaaatctttaggctgcagctcaaccattttatcggccaacatattactga
+3967369/1
@@<DDFFAHHFHFBGIIJEHIJIJJIICGIFGIGHIJDB?;?><FDCHHH
@3967603/1
catcattcgctcctcgactgccccgatgttggagcctatgctatccgtag
+3967603/1
@CBFFFDD>FHHHEIGIIGE@GIIIHIDHGGGGBBBFEGEGGCEHGIGIE
@6513946/1
ggcagctgggaatcctttgtgagccacatcaatgttaaggaatggtttcc
+6513946/1
CCCFFFFFHHHHHJJJJJJHJJJJJJJJJJJJJJJJJJJJJJJJJFHJJJ
@1736132/1
ctccaattgcattccctttcacactagggacatgaggtgaaattattggt
+1736132/1
CCCFFFFFFFFHHJG?FCGHGIEED;<F=9CGDFGGG9C??@FGDGDFC9
@35175/1
cgggcttactaagggagttttcttgatcattttcgtttacccag
+35175/1
?@7;7DDDH>A4<ACCFA:FA:CHH9EDBEHGFFDDFCHIGGA@
@612722/1
cactttcacaatcaattaattggtaacatggtaaaataccttctttgact
+612722/1
@@?DFFFDDAFHDHEG@ECE>9F:?E<AC??CCEEHGC@?:CCC4?@G9<
@3967618/1
gaagttttctcgcaacttaggttatgcgaagtacataactttc
+3967618/1
@@@DDDFFHADH?GGGEIE4<A@F9BHE1?D?D<?FHEB<@9B
@3967661/1
gttaaaacagtacatcgcacaacaaacacttggggagttaaatcaacatc
+3967661/1
C@@FFFFFFH>FFEHIIJFIJIIGGCHHE>FCFHIDAD?F@@F8DHIFEC
@1184838/1
gtacgctcaaacatgcaaatgtgacattattgactaaggccgatctgagg
+1184838/1
@?@FFFDDHFFHHJJFIJJEEA@@FGEHCEIIII<FGGGIIJJIIEG9DH
@7528956/1
gcacatttggctgcggtacatttagctatcctgtagtttcgtcctatacc
+7528956/1
CCCFFFFFGHHHHJJJGHJJJJJJJJJJJJJJJJJJIJJJJIJJJJJJJJ
@2859358/1
cgacactttttagtaccgggcttactaagggagttttcttgatcattttc
+2859358/1
@C@FDFFFHGHDH@EHII8AGBHIIIJEIJCGE?B>@FHIIGGHIIIIGG
@1185358/1
ctgggtttaaaatcttcaataacattactcatttc
+1185358/1
@@CFFDADF8FDDFGEEBEHHIEC4AA929C@CA4
@7529561/1
ctccacctgaactagttcatatttcggagtcgtccctcttctggaaagca
+7529561/1
CCCFFFFFHHHHHJJIJJJJJJJJJJJJJIJJJJJJJJJJJJJJJJJJJI
@3968746/1
ggtatttcttttttccaaattgcctctccattcaattgaagaagcaattt
+3968746/1
@@@DBBFFHHGGHIIIICGGIIGIJJIJIEECGEBHICHHGGH>3BDGG@
@5508935/1
aggggttgtttccctagactgtggttgagacacttgctggggaggtggac
+5508935/1
CCCFFDDFHHHHHJJJJJJJJHIIIIJJJJJJJJJJJJJJJJHHI7CHDG
@6515761/1
gtgcaacaaccacagaagtaaaaaaacaacagaagcgtattactaggtgg
+6515761/1
CBCFFFFFHHHHHJJJJJIJJJJJJJJJJJJJJJJJJJJJJJJJJJJCHI
@6515898/1
ctcgtattgtcattcagccgagtaaaccaaaacaggatatgaatgaaaaa
+6515898/1
@@CFDDFDHHBFHIEHHHIIIIAFHGIIIEHHIGGIHGIIIIIIIIIIII
@8042488/1
ggcgggctgtgctgttaggatataatcaggtgttctctagtttgtttctg
+8042488/1
CCCFFFFFHHHHHJIJJJJGIJJJJJJIIJDFDHIJJJIHFHJJIIIJJJ
@6007073/1
catttttacattttcctgcaccgatgcaattaatactcatcttctttact
+6007073/1
@<@ADDFDFHFHHIEFE?DEEFGBBBGHGFHCHDFD>DHIIIIEBGIIFI
@6007831/1
gtaatcactgctgaggcttgaacaagcccttctgatagcctgcaattctt
+6007831/1
CCCFFFFFHHHHHJJJJJJJJJJJJIJJJJJJJJJJJJJJJJJJJJJJJJ
@3407027/1
gtctgtctgcatctgtatatgccctagcacggaaag
+3407027/1
@@CFDDDDHDDHFFH?EEEA>CEADH@HCBF6:F@@
@1186874/1
tgtatatgccctagcacggaaagcagcgagatg
+1186874/1
@@@DDDEDFHHFFIII@GIHIGI>BE@E6F6;B
@2290776/1
ctttgtttttactcctttttcaaaac
+2290776/1
@@@DDB8??DFHD@;E>@AE:FA4<C
@2290830/1
ggaccatcactttttacatttaaagcatctccttcttctttttttctagt
+2290830/1
@@BDFFDFFHFHHJJFIHIIJIJIIDEHHIJICEHIGGDGIGGEHIJI>D
@4991490/1
ctgtaaaacgccaataattgttctttcatgatactctcaagatccctgat
+4991490/1
@@@DDFFFHGFHHJJEIJJIJIHIJJJJIIJJJIJJJIJJJHIJJGIIGI
@3407524/1
aagatatttgttatgatctccggccaagatcagccgtgtttggtagaagc
+3407524/1
@@@FFDDDHHFHHIGC>9BEHCF6CH9EF9FDHEHI0@?DBHGG4B>A=;
@614400/1
cttgtagccaccggtacttttgtaaaacattatcaaaagttctctgacca
+614400/1
CCCFFFFFHGHHGIEGHHIJCHBHHG<FGIIGIDCHCIJHIIIDGEHGGG
@3407738/1
cttcaagatagaacccaattctggcccaagaggagagcttttattgaata
+3407738/1
@@CDFFFF8<DFHGGGGIDCHGGFH3DFF;ECADFH;;?B9B>CFA<484
@614824/1
gccacattccattccatgatttattaaacccgatgctagctttcttaaat
+614824/1
@@@FFF<DCAFD>:E><FE4CA>BEHE9H;C@8?EDHIIGGFBG9BEDFG
@2862599/1
cgaaggattttccaaccatagaagctgtgtccctatggatatgtgccact
+2862599/1
?8?=;A3BA?DFHIIIE=FGEDHEHEGCB@EF3C??BDD?C>40?DC>GG
@8046787/1
gcttcggccacttctttgaactaagtacagcgaaattcttattcgattga
+8046787/1
CC@FFFFDHHHDHJIJIJJGIIIJIIIJJJIIIGEFHIIIIIJJJIDHIF
@3408697/1
gctgctcaatttaccttcatccttgttttcaaagttgataaataatatta
+3408697/1
<@@DFFFFGHGHFEHHEHHGG<@CECDHIGEGGC?EEHIEIG@FHEEFHG
@8046993/1
ccaggtgatatatttttgcatctgttataaatgtaggaagttatcaagaa
+8046993/1
CCCFFDDEHHHHHJJJJJJJJJJJJJJJJJJJJIHJJJJJIJJJJJJJJJ
@7019891/1
cgcaacaattgtacacaactccataggaagcgccaaaggcttctctcgtg
+7019891/1
CCCFFFFFHHHHHJJJJJJJJJJJJJJJJJJJJJJJJJJJJJJJJJJJIJ
@8047807/1
caacagtaagacatggtagatgaggatactttaatctaatattatattga
+8047807/1
;@<DDDDD??B>2CF;ABI?<CBB@E;EE?HH@9?9??FGIFI91:CD><
@5511743/1
gcacataatacctgttctgtaaaatccttcactggaaacagctatggtaa
+5511743/1
CCCFFFFFHHHHHJJJJJJJJJJJJJJJJJIJJJJJJJJJJJJJJJJGHH
@8048502/1
tcacctttgaagttgaataagttattattcttctaggtccttttatcata
+8048502/1
CCCFFFFFHHHHHJJJJJJJJIJJJJJJJJJJJJJJJHIJJJJJJJJJJJ
@2862801/1
ccttaatctagccacttcagccttatgcctctcaaactcaagctgtcgct
+2862801/1
CCCFFFFFDDHHGJIGFHIJGDGH@HHGHGHEAG<GCAH<3:DBDFE?;D
@5512621/1
gttatgatctccggccaagatcagccgtgtttggtagaagcaggatgaca
+5512621/1
CCCFFFFFHHHHHIJJJJJJJIJJJJJHJHJIIJGHIIIIIJJJIIJJJI
@6010868/1
cttgcgtagcatactttatcgtaacggtcatttctttttcttgatctctt
+6010868/1
CCCFFFFFHHHHHJJJJJJJJHIJJJJGIJJJJJIJJJJJJJJIJJJJJJ
@3409779/1
cttaactttagtgaactggtcatcaactgagaggccaaactccttcaggc
+3409779/1
@CCFFFFDDFHDHGI>BFEBEDIIIGG@DEHFEGGB;CGGGH3BBHGIDH
@5513419/1
cagcaaaatccaaaagatttttcattgtgttcgtggaagtaagaggtctt
+5513419/1
CCCFFFFFHHHHHJJJJJJJJJJJJJJJJJJJJJJJIJJIJJJJJJFHIJ
@7021367/1
ggtctctgctgttgctgttgttgctgaggctgctgtggtctctgctgttg
+7021367/1
@CCFFFFFHHGFHEHGGJJIGIGGIIJGGGIGICGG>GHGDDHEHED?E?
@40260/1
cgttatacttttctggatcaaaagtaaaatcttttctatcttcatctgtt
+40260/1
@@@FDDFFHFHFDIIIIIEGGGI<<AFHC<AFHG><EHGGGFB?<C9C?F
@8051028/1
agaggaaatagtattttttcttcatcgtcttgaacttcatttccaacagg
+8051028/1
CCCFFFFFHHHHHJJJJJJJJJJJJJJIIJJJJJJJJJJJJJJJJJJJJJ
@3411148/1
gtagtctgtctgcatctgtatatgccctagcacggaaagcagcgagatga
+3411148/1
CC@FFFFFHHFHF@GHIGHIGGEJHJJGEIJIGGJIGIHIIEIJIGB?F<
@4479536/1
ctcagctgaacttctgaagcaggttggtgaagagtttcaaaaagctctgt
+4479536/1
CCCFFFFFHHHHHJJJJJJJJJJGHJJHIIJJJJCGHJJJJJJJJJJJJG
@6520006/1
gcccagacccttatttcaacaccagtgaaaaattgtttgccacgcatgtc
+6520006/1
CCCFFFFFDHHHHIGIGIJIJJIII<FHDHIJIGGFHIIIJJJJJJJIFH
@8051761/1
gcctcttttaccattgtacgagtttgagcatcattcattttcttcattgt
+8051761/1
CCCFFFDFHHHHHIJIIIJJGIEGHGGIIJJJJJJIIJJJGIIJJIGGIG
@1742099/1
atcacctttgaagttgaataagttattattcttctaggtccttttatcat
+1742099/1
B@BDFDDEFHHHGHBHEAGFEH@JHGIHEEHBEHHGA@CEF@GCG9B<FH
@2294166/1
gaggaattccagcctttgatagcaatcgg
+2294166/1
CCCFFFADHHFHFHIIJJFAJGIBHBCCA
@8052259/1
ctgtattataacatgacctaagagttttattaaagttggatcattagcag
+8052259/1
CCCDFFFFHHHHHJJJJJIJJJJJFJJJJJJJJJJJGJJIJJJJJIJJII
@6012315/1
gaggaagttggtgtagaggtgcaggctggccatgttgaatagcttgctgt
+6012315/1
@@@FDFFFHFHHHHIJJJIEHIJJEIIIJJIIIIDGHIIJIIIIJJIIFG
@2864801/1
gttataaatgtaggaagttatcaagaaatctaagattgcatcaccgagga
+2864801/1
C@@FFF?DHHFHHIIIIG9BEIGGEGGCEAFHGGD4EFHBECDGGEGGG0
@2295942/1
cactgatttagtgtgaagatagcaattaggagtgaagatggatctctgat
+2295942/1
C@CFFDFFHFHHHHIIIIHIJJJJJJJIJJJIGIIIJFIIJIIJJJJGGI
@6013017/1
catggtttaagaaagaccaaaggtttctgttgagctagtcatttgttccc
+6013017/1
@C@FF?BDHFHHHFGIIIIIIIIEHGIIGHHIIIIIGIIIIIIIIIIIII
@7022054/1
gccaagatcagccgtgtttggtagaagcaggatgacacttaggtcgtgca
+7022054/1
@@@DD??BAFHHFEHIEFHGBCEHAGBFGIGIGEEFDEHDGEI?DFIIGB
@7022265/1
cttttaacactctttgatggaatttcataaacaactttcaaatccttaat
+7022265/1
CCCFFFFFHHHHHJJJJJJJJJJJJJJJJJJJJJJJJJJJJJJJJJJJJJ
@3412704/1
ctgttgttgttgttgaccccatggttgtcgaggaggtccctgttgttcca
+3412704/1
@@@DDFDDFDHDHGIGIIIBGHEFBFEHGIHJIIJI6?FHGGHGIGGIID
@8055586/1
gaattttcgtttggagcaaatacaatgtatttgctgtctttgtgtcttgc
+8055586/1
CCCFFFFFHHHHHJJJJJJJJJJJJJJHIJJJJJJJJJJJJJJJIJJJJI
@3975812/1
cgctcaaacatgcaaatgtgacattattgactaaggccgatct
+3975812/1
?:?DDDBDHHHFDEEHIIGGAEHGGIJIBHHIGIIJ@HE6@@@
@3414019/1
aagaaatctaagattgcatcaccgaggaattcaagcctttgatagcaatc
+3414019/1
@@@DDFFFHGBHBFEGIEEHIG9;EBEGEF3C1?4CBFGC<?DGIFEHEG
@7535302/1
cggcatgctttgcttctttcttagatctaccagtgcccatggcagcaaat
+7535302/1
CCCFFFFFHHHHHJJJJJJJJJJJJJJJJJJJJJJJJJJJJJJJJJJJJI
@1192173/1
ccgtgatctaatatttgagcagaaggtgctggtgcatgtaatactttgta
+1192173/1
?@@DD1BDDBBAF9C<D<CGB><FCE9?FHG>EE4:C@?DAFFGE>DGFD
@618717/1
cccctcttttgggtggaatgtatgacgatgatttgatatctatatttctc
+618717/1
@?@FFFFFGHHHDGGIBFHGIGHIGGGBGD@FGID>GDHGGFGGCIIIJH
@2296286/1
caactgagaggccaaactccttcaggcatgggtcactattaaagttgatt
+2296286/1
C@CFFFD?FDF;DHF;CG@HICFBHHIG@HGGFC:?DG99BDHBF?GDDF
@1746015/1
cgcaacttaggttatgcgaagtacataactttctttgtatctgcatgaac
+1746015/1
CCCFFFFFDHFADGHGID?GGGIGHIJJGDCEHICHIGIGIJIHIJJJIH
@2296420/1
cgttcataaggtctcatttgaaaac
+2296420/1
@@@DDDAD8<D2AEGFE<H@AH4C@
@2296659/1
gtcttgcacgacctttggattgaatataagaccttgttgttttaggg
+2296659/1
CCCFFBF?FHAFD:?ADBAECGFHCGEGEDEHGGCFHII;BHGEGI<
@1193336/1
gccgtgtttggtagaagcaggatgacacttaggtcgtgcatggttta
+1193336/1
@BCFD>BDHGHHHJI>GIEHHGHIEEFBF>EHIBF<@DB@>GE?@F;
@5515769/1
ccttcatcttcttcagattcgttttctgaagaggtatctgaacttgaatc
+5515769/1
CCCFFFFFHHHHHJJJJJJJJHJJJJJJJJJIJJEHIIJJIJJJJJIJJJ
@5516174/1
cctattaatgctttaaacattaactagttgcacttttcacatacaacaaa
+5516174/1
?<@DFDDFBDC?FHHGGIEEGHFHGGGHGEGHIIIAHGGHEGCHGGEGGI
@7023823/1
agcttgcaagaggtaacttctgtcttgaaatctgtagcccaatatagatt
+7023823/1
@CCFFFFFHHHHHEHIJJJJJJJJJJJJJJJJJJJJJJJJJJJJJJJJJJ
@7023872/1
gtgaaatctttaggctgcagctcaaccattttatcggccaacatattact
+7023872/1
CBCFFFFFHHHHHJIJJJJJJJJJJJJJJJJJJJJJJJJJJJJJIIJIIJ
@6524414/1
ctttgaagttgaataagttattattcttctaggtccttttatcataatga
+6524414/1
@@@DDDDDFHFFHGFB@:ADEC3AFHIGGIEGGDCGHHGHHIGCG>DFH@
@3415309/1
gctaatttaaaaattgaatagtttttatgaaatgagtcag
+3415309/1
CC@FFFFFDHFGHDHIIADFHEJIGII>HFGHGHGICEGF
@2298448/1
caatactgtagaactatcttgttttttaacataatataaatcagctggag
+2298448/1
CCCFFFFFHFHHGGGIIBGHIHGJGIJIJJFIIJBHIJJGIJJIGGI<BG
@621763/1
gctccaattgcattccctttcacactagggacatgagg
+621763/1
@CCFFFFDDHDDFIFGGGIBHI>FFEGIIGAFA9B?G>
@2867822/1
caggttttgggtagttgggtaatattttgataacgtg
+2867822/1
@@@FDADDHAH?BFHGGIFAEGGEHIIJIJJHIGG3?
@2867986/1
ggggctgttgttgccactgctgctgctgcggctg
+2867986/1
@@?DDFFEFHCFFGBHIGIG@FEHFHEA3CFH6F
@1194724/1
ccatatcattgagacattaacttgcgtagcatactttatcgtaacggtca
+1194724/1
C@@FFDFD>DFFHBFHIJIIHJBGGGE=DGIJIGGIIIIIIFGHIGG?B?
@7536033/1
ggttcttcttcttttttccacgtgaaatctttaggctgcagctcaaccat
+7536033/1
@@=DDAFEGFFGDIJIGHHIHGGGHIIJJIJII<<DDHCDGHEIIIIJGI
@1748189/1
tataagaacaatgagtaagagcttgcaagaggtaacttctgtcttgaaat
+1748189/1
B@@FFFDEHFFHGJIGHIDGEGDGIJGGICFBFF>GGBHCHHIIIDFHIG
@44842/1
gccgtaatgaatggtgttgctttcgcagggtaagtctttca
+44842/1
@@@DDDDDAFF>FB<CG?;CHHIIIBEHHG?3?BBDA?@4?
@1195307/1
gcattttttataacttctttaatgctctccaaaattgtaaatcc
+1195307/1
CC@FFFFADHFHAGGHGBFGCHHGH9CHH@FHGAGEGBB9FH9?
@3415571/1
gctgtggtctctgctgttgttgttgttgctga
+3415571/1
??@DDDDDFHHHHC>GFH9GEC:;;AE<CFH9
@3415608/1
gtcatttctttttcttgatctctttcattatcgtaaattgtcacggtctc
+3415608/1
@@@7DD?D??FFHIB@HD<C>EAACAEDHGCC=B@BE4:9999?@@?:@9
@7027841/1
cctgggtttaaaatcttcaataacattactcatttctgataggttctgca
+7027841/1
CCCFFFDDHHHHHJJJJJJJJJJJJJJJJJJJJJJJJJIJJJJHIJJJJJ
@2869365/1
ctcacttccttctcttgctttcttatttcctacggca
+2869365/1
??;BDAB2A==DFBH<<A<CC?E@BHHI9EA<A1?C0
@4998607/1
gccaactctttattatcaatcatcaatcctttttatgaatgagccagaaa
+4998607/1
CCCFFFFFHHHHHJJJJJJJJJJJJJJJJJJJJJJJJJJJJJJJJJJJJJ
@3416886/1
ggtgtagaggtgcaggctggccatgttgaatagcttgctg
+3416886/1
?@?DBDFFFHHGHIIBH<GIGE>A@DHIGECE999CDEGI
@4998910/1
ggtctctgctgttgctgaggctgctgtggtctctgctgttgttgctgctg
+4998910/1
CCCFFFFFHHHHHJJJJJJJJJJJJJGIJFHGIJJJIJJJJJJIIJJJJI
@6526571/1
cttcaagatagaacccaattctggcccaagaggagagcttttattgaata
+6526571/1
@CCFFEEFHHFFHJJJJJJJJJJJJJJJJGHIJJIGIIJIJJJJJJIGGD
@5518497/1
tatcaacaactgtaccagccggcacattcatatttctcccatctgcatcc
+5518497/1
@@@FFFFFGHHHFHIIIJIGIBGHIJJJJIJJJJJJIIJJIJJJIJIGEH
@4486141/1
tggggagttaaatcaacatcagctgagatatactcatattgaggata
+4486141/1
CCCFFFFDHHHHHJJJJJJJJJJJJJJJJJJJJJJJJJJJJJJJJJJ
@6015881/1
aacctacaacagctgctattgaaggctttttgttatctccagcaggtggg
+6015881/1
CCCFFFFFHHGHHIJJIJJIIHIJJIJJJJJJIJIJJJIJEHJHGI?DHI
@8064412/1
gtccttctaacctgttcttcttgaagttggttcagctgtagtctgtctgc
+8064412/1
CCCFFFFFHHHHHJJJJJJJJJJIJJJJJJHIJJJJJJIJJIIJJJJJJI
@624342/1
agaattgagagaagctttactctgtagcattgtaatttcttgttcttctt
+624342/1
@@<DFFFFGHDH?HFHIICHHGBHGHGH>BBG<CDGGBGCGE<<DGIHGC
@624875/1
gcccatttaaacatttgtaaataaactcatcttgtaatttagcacattca
+624875/1
@@@DDDDDHFDH4EHIBGIIEEG9:FEGGHGIIDCH><<<?CA@FG@@CC
@625255/1
aatcaattatgatactgtctccttcaacaat
+625255/1
@@CFFFFFFFDBFGHBFFGHHHGHIJCGB3A
@2300519/1
ctccaatcgcattccctttcacactagggacatgaggtgaaattattggt
+2300519/1
C?@FFFD>FHG?FGGHGGIIGHFD?C<ADBCBFCGHB?B?BBG<DGGGB4
@6017065/1
ttcaatagtagaatgttacaaaaaagtaataagtaacttttttttatata
+6017065/1
CCCFFFFFHHHHHJJJJJJJJJJJJJFHIJJJJGIIJJJJJJJJJJJJJI
@47377/1
caacagtataacattcgtcctcctgccactcatcataatgaacaatatct
+47377/1
@@@FFAD>FHFFHHEIIAGHGFFCBAGG9CBFFGFFGFHEHG<D?<:<D<
@1751101/1
gtcatctaataattctttagcctctaaacctt
+1751101/1
@@@FF?DEF?FFHJIJIHGGGEI@EHGICCCF
@4999859/1
cgctaatttaaaaattgaatagtttttatgaaatgagtcagaattttcgt
+4999859/1
CCCFFFFFHHHHHIIJJGJJJIFJIJJIJJJJIIJHGEFFHGGGIJJJJH
@5000096/1
cttcaatgattagaaggtttattcgactccaaacaatcttttcagcactt
+5000096/1
BCCFFFFFHHHHHJJJJFIJJJJJJJJJJJJJJJJIJJJJJJJJJJJJJJ
@3420227/1
cacggaaagcagcgagatgagcataataggtaggtgcagggtatgaaact
+3420227/1
@@@DDDDDH>FBHECBEB>DG<G>GEGIHH?FFG>D@FHIA9B>FGI<CG
@5000989/1
cttggcaacaaacagttgttttttcctgatatagctctaacttcaattaa
+5000989/1
CCCFFFFFHHGHHJJHIJIIJJJJJJJJJJIJJJJJJJJJJJJJJJJJJJ
@5000991/1
ccaggaacttcccagtcatcaggaataaagtcattaaccttcaaaatttt
+5000991/1
CCCFFFFFHHHHHJJIJIJJJJJJJJJJJJIIIJJJJJJJJJIJJJJJJJ
@8065760/1
gtggaagtaagtggtctttcatttaatgttttttgaaaagcctcacttgt
+8065760/1
@@CFFFFDHHGHHJHIIJJJJJJJJJJJIJJJJJJJJJJJIJJJJJJJJH
@5522191/1
gcctctgttgctgctgaggctgttgttgccactgctgctgctgaggctgt
+5522191/1
CCCFFFFFHHHHHJJJIJJJJJJJJJJJJJJJJJJJJJJJJIJGJJJJJF
@8066913/1
gtccttttatcataatgagatcaagtttttttcgaatcaaatgaagctgt
+8066913/1
CCCFFFFFHHHHHJJJJJJJJJJJJIJJJJJJJJJIJJJJJJJJJJJJJI
@3981064/1
ctgtaattgcgataaggtttttcaggattgatagatacatcataatgatg
+3981064/1
@CCDFDEFHFHGHJJJJCB>GGCHIJIGIEDIGGIIJJIIJGBHIJGEHI
@4489817/1
gttcttctttccatcaaaggcaggaaatcgatttttgaaacacctctgtc
+4489817/1
BB@DFFFFHHHHHJJJJJJJJJJJJJJJJJJJJJJJJJJJJJJJJJJJIJ
@628080/1
gctaaatcttcaagtacatagtacataactttagctgtcgtctttctttc
+628080/1
CC@FFDFFHHHHHJEHIIICI@BIHIIJJJG@AD9FHHJJIIIJF<FCGH
@6528607/1
tcttagatctaccagtgcccatggcagcaaatctacttgatcctatagtt
+6528607/1
CCCFFFFFHHHHHJJIJJJJJJJJJJJJJJJJJJJJJJJJJJJJJJJJIJ
@1198726/1
agcatcattactaattttttgcaattgttgagtgaagtttctgagagcat
+1198726/1
CCCFFFFDHHGFHJJJJJIJJJIJJGIHGEF>F>?GH@<FIGIGIGDH9?
@7539875/1
cagcagtcatcaccaaaacctgatgattttcaagctcttcatgccactga
+7539875/1
@@CFFFFFGHHHFJJIIJJJIGIIIHCIIJIJGIIJJJJ@BGHIIJJJJC
@7540986/1
ccaggttcaactttacagccagtaaaaagtggtgaagtcaatcctaacac
+7540986/1
CCCFFEFFHHHHHJJJJJJJJJJJJJJJJHHIIIJJJIJJJJJJJJJJJJ
@2302283/1
cagctgagtgagttaaaacagtacatcgcacaacaaacacttggggagtt
+2302283/1
@@?DDA:BCDDHHIIIII>FHHEBHGCEGFFHIE;??FAHGE93?D=ACD
@7032064/1
cccaatgtttctagcctttcataattcataacgtcattagcagagctcgc
+7032064/1
CCCFFFFFHHHHHJJJJJJJJJJJJJJJJJJJJJJJJJJJJJJJJJJJJJ
@1753300/1
gtggttgttgcctctgttgctgctg
+1753300/1
?:?DADAAFFHFDF@@GB<FCGBGG
@5002551/1
gaactatttctttaagaatattttggatttcattgatagtatctgatttg
+5002551/1
CCCFFFFFHHHHHIJJIJJIJJJJJJHJJJJIJJJJJJJJJIJJJIJJJJ
@8067593/1
ggatgcataagtcattcctctatcaggtaagacaacaatcacatgtttta
+8067593/1
CCCFFFFFHHHHHJJJJJJJJJJJJJJHJJJJJJJJJJJJJJJJJJJJGI
@6530892/1
gttgctgtacttgaggctgagatgaaggtggtctgctgggttgctggtca
+6530892/1
@@@DFFFDFHHHGJJFIGGCGEIIIIJJ<FF?FGEGIEGCFAADFHGHHD
@4491480/1
gtcgaatactgttcttaggaatatttccaatgaattcctctatttcattg
+4491480/1
CCCFFFFFHHHHHJJJJJJJJJJJJJJJJJJJJIJJIJJJJJJJJJJJJJ
@7543364/1
gtccaataaaactgaagtctgtgacaacccaacgcaatcgcttaacctac
+7543364/1
BBBFFFFFHHHHHJJJJHJJJIJJJJJJJJJJJJJJJJJJJJJJJJJJJJ
@1755114/1
atcaacatcagctgagatatactcatattgaggataagaaatacggtgtt
+1755114/1
CCCFFFFFHGFFFIIJIJJIJJJHEGGIECC>FGIGIJJEIEGIIGB??D
@4493936/1
cttattttctaaaacatccaaagagcgatggaatcttaaatgcgatacta
+4493936/1
CCCFFFFFHHHHHJJJJJJJJJJJJJJJJJJJJJJJJJJJJJJJJJIJJJ
@6021269/1
cccccttcagaatataatagtttcaattcatttgatttatgcttaataag
+6021269/1
CCCFFFFFHHHGHJJJJJIJJIIJJHIJIJJJJGJJJJJJJJJJJIJJJJ
@3983662/1
cttcacttcagcataaactggagtttttcccggaagcaccaccacaacaa
+3983662/1
BCCDFFDFHGHHHIGJIGJIJBFC>DGHIHCAEHGIJIGIIIGG=8BFCH
@8069001/1
ctgtaaaacgccaataattgttctttcatgatactctcaagatccctgat
+8069001/1
CC@FFFFFGHHHHJHJIJJJIJIJGIIIJJJGIJJJJJJIJIJJJJIJGG
@6022494/1
cattttttctgctaaagcactaccttcagcgggagaccttggctttgccg
+6022494/1
CCCFFFFFHHHHHJJJJJJJJJJJJJJJJJJJIIJHIJIIIJJJJJJJJI
@8069555/1
ctttcacactagggacatgaggtgaaattattggtatttcttttttccaa
+8069555/1
;?;BBDDDFFDF?F@FBEC:?EFGH@HIG?EHADG4??D:DHI@FF@99/
@2876888/1
gtgtttttgagctcatacttaatccaatgacatgg
+2876888/1
<@@?D>DDFFFFHHGGGIGIJIJI<HGCGEHFG@C
@2876956/1
gttgagtttggtgggtaggggttgtttccctagactgtggttgagacact
+2876956/1
@@CFFFDDHHHCFHICGGJII:FHGGGGHIGIIIGCHFEHF@FE@?GG9C
@2877221/1
ctcagagctaccttggcagctgctaattttgcttggtgtttgttttctcc
+2877221/1
CCCFFFFFBDHHDEHIGEHIHIGGDHIGIGHDHGGC?CDGHJGGIIJJEH
@3426824/1
gtccattaatataaaatggttcaacttctttggtgtacagaaatatttcg
+3426824/1
CCCFFFDFHDHHHIIJJJE<CH>HIIEBGEHEEHGFHGGIIEGD@@GGHJ
@3427933/1
cctctgtcgaacagcttccacagcttgtctgtaattgcgataaggttttt
+3427933/1
C@@DFFFFFAFBHGFG@EFHHFEDGIECGCG<HAEHBC?:BGGEHB@D;D
@53420/1
gttgttgccactgctgctgctgcggctgtt
+53420/1
@?@DDDFDFFDFBHBGDGI9EHHB:@FBGG
@53464/1
ccacattccattccatgatttatta
+53464/1
8=@DD8?B?4:CDFFEE3?@?ECHE
@53974/1
ttaagaaagaccaaaggtttctgttgagctagtcat
+53974/1
@@@FFFBDHDCBBGGGGCFHHIJ><E4?BEH>9?G9
@6022918/1
ctctgctgttgttgttgttgctgaggctgctg
+6022918/1
@@@DDDAB=CFHHIEFHCGGGEGHIIIIGG@C
@1204315/1
gcttgttgttttgcagacaacatgccttggtattcgagctgacttgggag
+1204315/1
@C@FFFFFHHHHHJBHGGIJIIJGIGIGBEDEHGGICHGGGFHCDGHGGG
@7544229/1
gttgagtgaagtttctgagagcatcttctctaactgtcctttgaggtgca
+7544229/1
C@CFFFDDHGHDHGIIJJJJJJJJJJJJJJJJJJIJFHHIIJJJJJDGHJ
@3985028/1
gttaatctctctttcccgatcaggcgctgacctggcggtagctttaatca
+3985028/1
CCCFFFDDFDHHHGGGFEGBEEGGIIHGA@F99BD2?F/@FDHDEHGHHG
@6023889/1
ccacatcaacatcgtcatatagcatcaataactctgtattagtctgc
+6023889/1
CCCFFFFFHHHHHJIJJJJJJJJJJJJJJJJJJJJJIJJJJJIJJJJ
@4494446/1
cgggacttgaaaagaaagaccttcccactggggtgtatgtcattgagggc
+4494446/1
@CCFFFFFFDHHHIIJJGIIIIJGGGGHIIIJI:@DGGIJIIJGHGHGGG
@7545220/1
gtgtgcttgtgctcctgaccaacttgaagacaaggtaaatgaggatacct
+7545220/1
CCCFFFFFHHHHHJJJJJJJJJJJJJJJJJJJJJJGIJJJJIJJIJJJJJ
@5527146/1
agaactatttctttaagaatattttggatttcattgatagtatctgattt
+5527146/1
CCCFFFFFHHHHHJJJJJJJJJJJJJJIJJJJJJJJJJJJJJJJJJIJJJ
@1207109/1
ggccaagatcagccgtgtttggtagaagcaggatgacacttaggtcgtgc
+1207109/1
CCCFFFDFHDHHHJIGIBCHIG=EHGICE@BD=FHH@0B<<4BF0?@@FA
@2309595/1
tttctaatgtttcttcatttaaaaccgctgtgtctctttctttttttgt
+2309595/1
@@@DFFF8FA<FFEGIIEGIEGFHG7GBAA@FE4:?F@EHGAFDIFG62
@6536586/1
ctatgatttagacattactaccaatactttaagagcatttattgcagctt
+6536586/1
??@ADBDFHHHGHIAFHDHHHGGEGEFC?FGEAFHHGIIIHHIGICH@;?
@5004999/1
atctagttgaggaaacaaactttgtgagtgttctaaagctacttttgcag
+5004999/1
<@@FFFFFDHGHFGGGGGFGIIGGHIGIIGEHIIIGGIBHEHIIJJIIGG
@57188/1
gggaattctaagagggtacacaattcaggcactaatgtctcttcaaaat
+57188/1
@@@?DDFDFFFHDI<FFF@>EFGHIJIJIBFHIJII@FFHGG@G@<B<<
@6537146/1
gctcaaacaagcaaatgtgacattattgactaaggccgatctgaggtctg
+6537146/1
@@@FFFD;FHFDFEADECBHGGGIIGDHIIGIIGIGGGIIGIIDBC9BBF
@2879785/1
gctggtcaccgggttgttgcctaacaggaggtgcactggttacagg
+2879785/1
1??DDBD8FH?D8EEFGHEGHGCGGFE938@6D<?DGFH>BBFDBF
@7546186/1
gcacagagtaggttattgtaaggttttgatgtgtttgattctttgttctt
+7546186/1
CCCFFFFFFHHHFIJJJJJJJJJHHJJJIJJJJJJJJIJJJJJJJJJJJJ
@636292/1
cttatttcaacaccagtgaaaaattgtttgccacgcatgtcccatactcc
+636292/1
CC@FFFFFGHHFFGHI<F>E?F@@FHHHDHFHGGIGGIIDFHGGGE9<?B
@2880484/1
tcaggaataaagtcattaaccttcaaaatttttccgaggtttaaattttt
+2880484/1
@@CFFDFFGHG>AFHGEIGJJJJIIAGGHGIIJJJDFGI@FHHEFGIIJJ
@2880500/1
ggtctgtcaattcaccaggtgatatatttttgcacctgttataaatgtag
+2880500/1
@@@DFFDFHFHHHIG?FHI<C>HGIGG@FHGIII@FGIHEDHHGEIGGIG
@8074037/1
gcggagctcttcagcatttagcagcatcgtgatacgatgtaatattgaag
+8074037/1
@@@DD<DDFHDHFIIIG4FHBHHGHHHHGIIGGBHHGIIFGHIGEGCGGG
@8074277/1
ctttctaatgtttcttcatttaaaaccgctgtgtctctttcttttttttg
+8074277/1
CCCFFFFFHHHHHJJJJJJJJJJJJJJJJJJHIHIJJJJJJJJJJJJJJI
@2880939/1
ataagaacaatgagtgagagcttgcaagaggtaacttctgtcttgaaatc
+2880939/1
@B@FFFFFGBHHHEFHIIJFGHGG=EAGCCHFC4?GIIG9?CFGGCCGE9
@637908/1
gtgggttcatgaattgctccctccacctgaactagttca
+637908/1
C@CFFDDFFF?FHIIEHHHBGHIJJJJ@HIGIIGE9DH4
@3986804/1
gagtaatctctgtatcaacaactgtaccagccggcacattcatatttctc
+3986804/1
BBCDDFFFHHHH>FHGIJJJIJIHHHIIIIJFIJIJJIGIJJIIJJJIEI
@8075733/1
gcacagagtaggttattgtaaggttttgatgtgtttgattctttgttctt
+8075733/1
BCCFFFDFCFFHAGHJJIJJIJJEHHIIFHIIIFHEGEIJHIIIJGIIJJ
@3987516/1
ctaaagcaacaacacaattgtcggcagctgggaatcctttg
+3987516/1
CCCFFFADHHGHHIGIIGIIFGIII1?1?G;BGI@FFAFHG
@2882580/1
gtttccttatcagtaatctcgaatcta
+2882580/1
@<@FFFDAH<HHH>DH@CAC;BFCH9<
@3987639/1
gtttccttatcagtaatctcgaatctattatctcttggacaagttgttat
+3987639/1
@@@DDDDDHFHHF4EEGH@9FFAG1:EHGH>H9CECH@CG?DGDG<DEDF
@3988399/1
cgagacaacgtgatataactatgaagaatcatgtgataaaaaat
+3988399/1
CCCFFFDFDHFHGEIHIDGIEGII@H4CFFHCHEHGIHIGGIBE
@639870/1
taagctttaacagtaagttctttttttctccttgactatgtttgatgaca
+639870/1
@@@FDFFFFBHGFCGGIGFHGIJJGIFGIJIGGIGIIHG>BFGCHIEGGG
@8076982/1
acggaatctgccgagtccttccttctagtgcttcttccaaagcaaataat
+8076982/1
CCCFFFFFHHHHHJJIJJJJJJJJJJJJHIJJJJJJJJJJJJJJJJJJJJ
@1209833/1
tctttttctattttcttggctttgagatacctacgcctatcagcccatga
+1209833/1
@@@DDEFFHFFFHGIJJI9FCGHGGEEE<F@HHH<FGIJCHFIJEEDHBG
@6027950/1
ctctgctgttgctgttgttgctgaggctgctgtggtctctgctgttgttg
+6027950/1
CCCFFFFFHHHHHJIJJJJJJJJIJJJJJJJJGIJGGGIJJGIIGHIHIE
@2311227/1
caactgagaggccaaactccttcaggcatggg
+2311227/1
@@@DDD8ABF@7:;;EFFFFHFIFB@GFA@GF
@3433330/1
atcacgtcgtctttttttaccaaaccggtattttccccttggcaacaaac
+3433330/1
?@@FFFDDHAFFFI9FHGGGEGAGIIGG?:FAGIIGGF9;FCC;DGHEHH
@5529578/1
gagagattggttggtattatgctggtttcagaaggggtagaccaaatata
+5529578/1
@@@DDFFFHHFHHJ@FHIJJJGIJJGIJIJJJJJJJI?DHIIJJJGIJJI
@1759646/1
gcgttaacttttggtggctttattatattactcctaattgaagagccttt
+1759646/1
B@@DFFFBFHHHGGEHGECHICHIJJGGHGIJJIIGGGFHCHIDGCEFGI
@6540322/1
ggtaggacgtgctgtaccttgtatactagcatgactgactagatagaagt
+6540322/1
?=1AA?DDFDFF7E<AEC?CBAFDFIDEIIBCFGFFEIFFIIFGFFE@G?
@1211895/1
ctttattatattactcctaattgaagagccttttcccaaaatcataccat
+1211895/1
@@@FFFFFHG?HHJJJJBHBHGGHGGADHIJIJIEG>FEGH9FGIGGH>F
@2885670/1
ggttcttcttcttttttccacgtgaaatctttaggctgcagctcaaccat
+2885670/1
BC@DFFFFFHHHHJIJFGHGIJIBGIJGHBGII@GHGHIFIIJGIBGHIJ
@642039/1
ggtttaaaatcttcaataacattactcatttctgataggttctgcaattt
+642039/1
@@;DDFFFFHBHDGHFIIIIIHECHFHDEIGIGIJGCHGCFF3C>FH4BB
@2885856/1
agttagaataccaacctgaatttcagcaattttcttaatggatgcataag
+2885856/1
@C<DADFFHHHFBGHIJGBHIFGIECGHIJGI<HEGDGIIH>9FG9?F>D
@3992014/1
gaacggtaatagctcgtgccattgcgccaggtgtccggtcttcactgcag
+3992014/1
C@CFFFDDHHHHHJJIGHIIJJJJJIJJJJJFHHHIJJDHIJJGIJIJEG
@3433580/1
ttcctggctgagagtaattcgtcgcgc
+3433580/1
@@@D?D<DFDHFBH<CF@FFHBFHGE0
@6541506/1
tgccattcaactttgcattaactttctgtagtatgtttacaaatgttgca
+6541506/1
@@CFFFDFHGHHHGGGGGIJJIIJGGIIHGHHGGGIJJJJJJIIGHGIGE
@7042927/1
gtcaagaccataaccaagatcaattactctaccaggtggaggtgaaa
+7042927/1
CCCFFFFFHHHHHJJJJJJJJJJJJJJJJJJJJJJJFHIIIJDGIJI
@1761176/1
gtctttgtgtcttgcacgacctttggattgaatataagaccttgtt
+1761176/1
@CCF?EDDFHHFA>E?GGHGG<>HHDGCG><@@BHIE9@?FHC@GF
@63023/1
ctttttttgacctacccttgccgatagcaat
+63023/1
<?@DFFFFDBDD<CGGHIIG@DDGBAGCC>B
@7043285/1
cagcctcttgttttgcttctttttttgacctacccttgccgacagcaata
+7043285/1
CCCFFFFFHHHHHJJJJJJJJJJJJJJJJJJJJJJJJJJJJJJJJJJJJJ
@6542197/1
gtcatcaggaataaagtcattaaccttcaaaatttttccgaggtttaaat
+6542197/1
BB@FFFFFHHHHHJJJGIIJJJIJJJJJJJJJJJJJJJJJIJJHHIJJJJ
@5532458/1
ctatacctatttacatgcctagacttgtgcaccagctaaagaagacttat
+5532458/1
@@<BDDDDH?CFDHBFB@<CHBCEGEH<CDGFHAEGHIAF>9?D@GIIII
@3434833/1
gtgatcattaagttcgccgatcttgtacaacattttacatgcagttagtg
+3434833/1
@@BFFFFFGHDBHIIFGHIIJFIIBDFIGJI<GGIJIIICHIJJA9DGFH
@7044070/1
ctgtgtctctttctttttttgttagactgatttgatagagcacggaaggt
+7044070/1
BCCDFFFFHHHHHJJJJJJJJJJJJJJJJIJJJJJJJJJJJJJJJIJJJ8
@7552538/1
cttaaaacaatgtcaagagcttggattgcctcctgcggaccattagttga
+7552538/1
CCCFDFFFHBHHDDGGHIBH?FHIGEEEHIGIIGIIIFBDFGHHGGCFDG
@1215075/1
gcacgacctttggattgaatataagaccttgttgttttagggtaatcaaa
+1215075/1
@@CFF>DDDHHHHIJJIIGHJIGIIIIJG@4EGI;FAG9DC99DDHIG9F
@1765300/1
ctgtggtctctgctgttgctgttgttgctgaggctgctgtggtctctgct
+1765300/1
B@@DDDDEHFFGHJJEFFHIJAEHDAFG@HDHIDGG<F@?@GB?BDEEEG
@7555139/1
cttggacaagttgttatattagtcactttatatgttcttttaacactctt
+7555139/1
CCCFFFFFHHHHHIJJJJJJJIIIIJJJJJJJIJIJJJJJJJJIJJJJJJ
@4501293/1
gtgctgctaacctcttggcaatttttttcgatttgccagtacctatt
+4501293/1
CCCFFFFFHHHHHJDHJJJJJJJJJJJJJJJJJJJJJJJIJJJJJJJ
@644090/1
ctcttgttttgcttctttttttgacctacc
+644090/1
CCCFFFDE?HFFFGGIFIBHBBGFHGGGIA
@2312604/1
cccgattctatttcttggtcatcagtttgagatactgtaatgcattgtag
+2312604/1
@@@DADFFHGGFHJEABGAHH@HHIFHIIDHAGHHIJHGHCDG>DGGFHE
@7044399/1
atagatccgacgacactttttagtaccgggcttactaagggagttttctt
+7044399/1
CCCFFFFFHHHHHJJJJJJJJJJHIJJJJJJJJJJJJJJJJIIGHJJHHH
@4502473/1
gtgcatggtttaagaaagaccaaaggtttctgttgagctagtcatttgtt
+4502473/1
@@@BADDDHHF?DHGIIGGGHBFECFHIIHIEHGH>99DDHC?FF@D>:D
@8081370/1
cttctttactaaaaggctacacaaacaatcacctgaatccttagaattca
+8081370/1
CCCFFFFFHHHHHJJJJJJJJJJJJJJJJJJJJJJJJJIIJJJJJJJJJJ
@6543507/1
cttgcctttgttgctgctgtggtggttcttgcctttgcagctgttgtggt
+6543507/1
B?=DDFDEGH?FHHHIIFHCGICFH@FHHIJIJJJJJHGHHDHDHIGGI?
@6543975/1
gctctgataaattagaatcatcccatagcaaatggtatttggtaggacgt
+6543975/1
CCCFFFFFHHHHHJJJJJJJJJJJJJJJIJJJJIJEGGIJJJHIJJJJIF
@1218936/1
cccgatgctagctttcttaaatctggttctctaatcatctgattagtagt
+1218936/1
CCCFFDDDDFHGFIIIIICHHICEFEHHIIGGGCFGCIJFGGIIIJGGIF
@5012475/1
cttttatcataatgagatcaagtttttttcgaatcaaatgaagctgtatt
+5012475/1
CCCFFFFFHHHHHJJJJJJJJJJJJJJJJJJJJJJJJJJJJJJJJJHIIJ
@6544859/1
ctcctgtttctgtttatttatttgtattattaacttttaattaattttaa
+6544859/1
CCCFFFDEDHHFHJJIJJGGHJGIFFHEFFIHHEHIJJGJIGGIJJGHHJ
@645348/1
atactctcaagatccctgattacttcttctcgaggtggctgcagtttcca
+645348/1
@@@FFFFFBDFHFIIIII>HIEGHIIIII@CGGID?DDGHGIII>FGFD?
@2314154/1
ggaaatagtattttttcttcatcgtcttgaacttcatttccaacaggtag
+2314154/1
C@CFFDDFDDHHHIIGIIIIIJJJIIICGII<CBFHGGGDAGIC=DH99?
@4503364/1
ggcatgctttgcttctttcttagatctaccagtgcccatggcagcaaatc
+4503364/1
@@@DFFFDHHHFHJIIGIEHJJIFFHIJJDHGCFGHGHIGIIGIIGIIIG
@5535222/1
cccagcacctccatcagaagaatcagatgtttcagattctaaatatattt
+5535222/1
CCCFFFFFHHHHHJJJJIJJJJJJJJJJJJJJJJJJJJJJJJJJJJJJJJ
@7555479/1
gctgtggtctctgctgttgttgttgttgctga
+7555479/1
@@@FBDFFHDHFHGHGEGEIGI;FH9CGDHGF
@65670/1
ccgactgatgatttgaggttcttgtggaattgtgacactttgatgttgta
+65670/1
@C@FDDDDHHHHGIJIHIHGGIHGEGEEHIHG>GGIIJJJJG<BFF9FBG
@3437426/1
ccaacattgaccctaggcaaggtacagcctcaccacctcaaccgaacact
+3437426/1
@@@FFFFFDGHHHJJIIJGDFHFHIHGIJJIJJCDHICGIIDH@@GHIHG
@3438007/1
gcttgtctaacttgaccaacggtaaaagcaggaggttgttgcatcct
+3438007/1
@@@DDDEABAFHHB3CAEFDGGHGGH9FGGI9?BEBDF6BBEB8D;F
@3438466/1
gacatttcttcagggagaatttttaa
+3438466/1
C@@FFEADF?HADBGHIHDAEHEEHE
@1221825/1
catcacattaccacatttctcaaattcagtcttg
+1221825/1
@@@FFEDFFHFFHJEHGIGGIIIFEHHCHEH>D4
@5015323/1
gtcacaactaacaatgggccacaactcatattgatcgtcaaatgaaacat
+5015323/1
CBCFFFFFHHHHHJJJJIIJJJIJJJJIJJIJJJJJJIJJJJJJJJJJJJ
@66145/1
cacagaaatggactgtaaagacagctaagatgccacctaactattcatca
+66145/1
CCCDFEFFGHHHHIIJIEEDGGJJJJB>HGICIGCGHIHGDBFGGIIGII
@647685/1
tttcatgatactctcaaggtccctgattacttcttctcgaggtggctgca
+647685/1
@@CFFFDDHHHHHJGIIGGFHDHGGBFFHGCHGGEHCHG<?D:DDFGEHI
@1224855/1
cgctcaaacatgcaaatgtgacattattgactaaggccgatctgaggtct
+1224855/1
@@CFFFFF<B>BFBBHIIIGGIHIJFICFHEEHHEE3CGGGFHHBGDBD>
@1224900/1
cattaatctatagaaaattttccaaacagtat
+1224900/1
???DDBDDDDDDAEAEDAEED:3AF<?AF<CE
@2892722/1
gctgaggcggttgttgccactgctgttgttgaggctgctgt
+2892722/1
@@@DDF=?@6@FA:CDHGHIG9?DBDGGBC;?D>EHGB3@F
@649513/1
ctggagacatgactacacaaccatttggtatattcatcctctcaaaataa
+649513/1
BBBDFFFFHGHHHJIJJIEHGIJIBGIEFHGIIGIIG>FGGIJGGGBB?B
@649909/1
ggttcttctttccatcaaaggcaggaaatcgatttttgaaacacctctgt
+649909/1
@@@DDFFDFDFBFHBGIJJIFIJJF<F3CE1?EGIEHDC><D>BFGF>DD
@7049075/1
gtatatataagattacaattcttaacattttttctttaaacaaagaacat
+7049075/1
CCCFFFFFGHHHHJJIIIJJIJJJJJIJJJJJJJJJJJJJJIIJJJIIJJ
@650215/1
ggcacattgcagttgctatcatacattcttaatatctgtgtattaagcct
+650215/1
@@<DDEFDAHHDAFHIEHIIIGIIBHIGIIGGIGHGIGHHFHCCDA>DHE
@650459/1
aggaggtgcactggttacaggagatactggttgttgttgagg
+650459/1
@@@DDDADDHGBFB4AFHEGHII;;BFHEG9?1??DBF@ABF
@7049573/1
ctgtacttgaggctgagatgaaggtggtctgctgggttgctggtcaccgg
+7049573/1
@@@DDEFFFHGGGFHHEFGGIGIIFEGFHGBEFEGIFG@@FGGIIGIDGI
@651167/1
ccaatgtttctagcctttcataatt
+651167/1
@@@FFFF?H4AFHBEI>FHGEHHGG
@7050203/1
aggtgaaattattggtatttcttttttccaaattgcctctccattcaatt
+7050203/1
B@@DDDFFHHDHHIJCFHIJJJJJJJJJIJIJJGGIJJJJJIGIJJJJJJ
@1227391/1
tgtggaccagcttgtgcttgtcttccaccc
+1227391/1
?@?DD8ADAAHDBEE<<FAEAB?BHGAAH<
@3998966/1
gcctctgctgctgctggggctgttgttgccactgttgctgctgcggctgt
+3998966/1
CCCFFFFFHHHHHJJJJJJJJJJJJIJJJJJJJJJJJJJJJJJJJJJJJC
@3441139/1
gctaaaagtacagactctagtcgctttatgcaaataaattggcatcccac
+3441139/1
@CCDDEDFFFHBHGIGCHJJCDGHJIJIIFGGGGGGD>CDF>EGII@HCE
@4507001/1
gcctcatgttataacattatgcagttcattacctaagatatttgttatga
+4507001/1
CCCFFFFFHHHHGJJJJJJJJJJJJJJJJJJJJJJIJJJJJJJJIJJJJI
@4000274/1
gcctttgttgctgctgtggtggttcttgcctttgcagctgttgtggtggt
+4000274/1
CCCFFFFDHHHHHJJJHHJGGIFHIJJIJJJJJJJHHHHIHIHIIIIJJ6
@67306/1
cttttttgaaacgaaatagttttttacaatactgctgtaatgtaaaagca
+67306/1
@CCFDDFFGHHGHDDHEGGBFEHGEHEEHGG9DGECDFH>84BFB@==BB
@4000670/1
tggaacaattctatcacctttgaagttgaataagttattattcttctagg
+4000670/1
CCCFFFFFHHHHHJJJJJJJJJJJJJJJJJJJJJHIIJJJJIJJJJJJJI
@2894976/1
gtgtaatcactgctgaggcttgaacaagcccttctgatagcctgcaattc
+2894976/1
@@@DDFFFGHHDHIGHGIBHJIBGIJICE7@GGE<BCHGHGGGC@@GEGE
@7051168/1
gctgttgttgctgaggctgctgtggtctctgctgttgctgttgttgctga
+7051168/1
BCCFFFFDHHHHHJJJJJJIJJHHJGHIJJJJJJFHGIIIBGGFGIJJJG
@1228658/1
ctaaattctgctctgataaattagaatcatcccatagcaaatgatatttg
+1228658/1
@C@DDFFFFBA?HIIG9FAD4EIDHE4<CEHDGIDHHFEF9CFC@>FFDA
@2895561/1
cttgtcttacaggtaccggtctttctcgataatcaagtgttggtgcattc
+2895561/1
@@CFDADFBFHHHHFHIJIIIEHIHIIJEGCHJJIJGBFFHIDGG<GGI>
@4002055/1
ttttctattttcttggctttgagatacctacgcctatcagcccatgaaac
+4002055/1
@CCFDFFFGHHHHIJIIIIJGIJIIIIEIIJEGGIGJJJIIHGGIJJGIG
@7052063/1
gtaggaaataagaaagcaagagaaggaagtgaggtacacagttgcagtcc
+7052063/1
@BBFFFFFHHHHHJJJJJJJJJIJJJJJJHIJJJFGIIJJJJJJJJJJJJ
@652916/1
ctaatatttgagcagaaggtgctggtgcatgtaatactttgtagatatca
+652916/1
CCCFFFDDBFHFHIJIBEC<CD3CF??>AHGAG<GGHCG4D?FHIIIGGI
@7560837/1
atcaactgcagcctcttttaccattgtacgagtttgagcatcattcattt
+7560837/1
@BCFFFFFHHHHHJJJJJJIIJJIJJDHIJCGHEGGGGGHIIJJIJJJJJ
@7561053/1
gccacaactcatattgatcgtcaaatgaaacatacctcatacgactctaa
+7561053/1
CCCFFFFFHHHHHJJJJJJJJJJJIJJIJJJJIJJJJJJJJJJJJJJJJI
@3441595/1
tgttccattgcttgaggtctggtaattggagcggcttgtc
+3441595/1
@@@FDEAEFABDFEGHJFGGHG@HFIGBGGGH:@FGH099
@4003901/1
atcctaacgttatcaggttttgggtagttgggtaatattttgataacgtg
+4003901/1
@C@DFFFFHFHHHJJJJCHIJJJJAFHHGIJJCGHJJJJJJJIJIJIJDF
@655660/1
ccaagatcaattactctaccaggtggaggtgaaaagaatgatcttccaac
+655660/1
@CCFFD<DFFHHGHHIBHIGAGECFFEDG?@>EBGG7DD<4:DEGICF9B
@6549569/1
ctgttttgtagaagccttaccttcagctgagtgagttaaaacagtacatc
+6549569/1
CCCFFFFFHHHHHJJJJJJJJJJJJJJJJJJFHIIGGHJJJJJJGIIIJJ
@68721/1
ctcaatgatttcctccttccaaaaaaatacagcaagtctggtaaatttat
+68721/1
@@@FFDDFGHGHFIGGHDHIIIIIJIJJJIC@CH3;DBH99?BFHHIGH9
@69065/1
ctccaggttgtctaccaccccctcctcctccacctttctttccttttttg
+69065/1
@@@DDD32AF@AF<EFAF;E8FFIIFFEDA>GEGC3?9BF44?B?8D<@A
@2897501/1
ggtggctgcagtttccatatcatattatacctgaaggcttttgggtcgtg
+2897501/1
@@@DFFFFGHG>DHHHIIGIJJICGJGIIIGGCC<EG?FD@HGE>?DFDH
@69884/1
cgtaaattgtcacggtctcaacaagttccgtttttt
+69884/1
@@CFFFADF?DHFF@;CG@HGEGC@DH<F>EGGGAE
@4510450/1
ttttttttgacctacccttgccgatagcaataaggcctttggctttaacc
+4510450/1
CCCFFFFFHHHHHJJJJJJJJJJJJJJJJJJJJJJJJJJJJJJJJJJHHH
@70106/1
ccatattcttattctttatatttaaa
+70106/1
=:8B=AD?CF:DF9EHGHGBB@EC::
@1232224/1
cataaggtctcatttgaaaacgtggatctccaaggtctccttgaacaaat
+1232224/1
@CCFFFF>FHHGAHIJFB>FEEEGC?FBFCGHI9;CGFGGEGIBGIEHGG
@4511293/1
ctctaactaaaaattcttttttaagtaacaaagcttcagtaaataacaaa
+4511293/1
CCCFFFFFGHHHHJJIIJJIJJIJJIJJJJJJJJJJJIJIJJJJJJJIJJ
@5541709/1
ctctggtatccaaaggcactgttttcaccggaggaatttgtttgtgattt
+5541709/1
@@@FFFEFGD?A?CG@=FEGEIIHIICHIEEGGG;F?BFGFGGHFC>FBD
@5541975/1
ctggcctatgactcccaagctgctatgagtactatcatcagctggtgtag
+5541975/1
@@@DFFDDHFHFFGHIJJGGIIIIHIGGIFHEHGEEGIGHEBHEG:BFFI
@6552522/1
ctctgctgttgctgttgttgctgaggctgctgtggtctctgctgttgctg
+6552522/1
@@@FDEFBFHHAHFCAEHGHDFFCHIIIIBGEC:C:CGDCB?DD?FGI@<
@2317256/1
ctttagggtttcttccgctaatttaaaaattgaatag
+2317256/1
@@@FFFFFHGBHHBHIGJJIJJIBFGHEHGEHGCDGD
@4512480/1
gtctggagctggatgagtgacatcagcgccaacaacaatgacaggttttt
+4512480/1
@?@ABDBDDDHF8CB3CAEBCBHEEEB?EFBFCBGGGIIE@BDFH?DCFH
@7563176/1
ccaagatcaattactctaccaggtggaggtgaaaagaatgatcttccaac
+7563176/1
CCCFFFFFHHHHHJJJJJJJJJJHJJJJJHGIJJJJJJJJJJ@HHIJJJJ
@5021394/1
ctttagtaaacttaaccctttgagaatctgttaaaggttttcgttgctca
+5021394/1
CCCFFFFFHHFFHJJJJJJJJJJJJJJIIGIJJJJJJFHIJJJIJJJJJJ
@1773148/1
gtggttgttgcctctgttgctgctgaggctgttgttgccactgctgct
+1773148/1
@@@F=DFDFDHDHIIIEFHGHGHI><CEHGI?????DGD>C>DGGGE?
@7054210/1
cgggttgttgcctaacaggaggtgcactggttacaggagatactggttgt
+7054210/1
@@@FBDDFHHHHHJJIIGIJIIAFCHIGIICFGIIGIJGFHHHIIIBDHF
@2319138/1
gctagctttcttaaatctggttctctaat
+2319138/1
@@@?BDBDHFF>4CFF4CF9FC<3AFH@D
@5021991/1
ccgatgctagctttcttaaatctggttctctaatcatctgattagtagta
+5021991/1
CCCFFFFFHHHHHJJJJJJJJJIJJJJJJJJJJJJJJIJJJJJJJGGIGI
@2898490/1
cttcatttaaaaccgctgtgtctctttctttttttgttagactgatttga
+2898490/1
@@@FDFFFFF<FFHFHIJGHDHHIIDIIJJI>FGHGDGCHCHIEGHGHFG
@5023152/1
aggaaatcgatttttgaaacacctctgtcgaacagcttccacagcttgtc
+5023152/1
BCCDFFFFHHHHHJJJJJJJJJJGIJJJJJIJJJJJJJJJJJJJJJJJII
@5023334/1
ttggtgtttgttttctcctactccgacaaacgccatcctctcattcttag
+5023334/1
BCCFDDDDHHHHHJJJJJJJJJJJJJJJJJJJJJJJJJJJJJJJJJJJJJ
@7055922/1
agggaaattagttattccactccttttcccgtttttattatcgcttctaa
+7055922/1
@BBFDFFFHFHDH<CGIJHIJJJJJJJJJJJJJJJJJJJJJJJJJJJJJJ
@7056232/1
gcatcattcattttcttcattgtaacttggcccgcaacaattgtacacaa
+7056232/1
CCCFFFFFHHHHHJJJJJJJJJJJJJJJJJJ<HIJJJJJJJJJJJJJJJJ
@6042779/1
cttgactatgtttgatgacatatcaataacattctcctcaaccttttgta
+6042779/1
CCCFFFFFHGHHHJEIJIIIJIJJJIJJIJIJJJJJJJIJJJJJJJJJGI
@6042861/1
gcacaactgataagttaagcattgcagttcatcagaatcaaaatggttgt
+6042861/1
CCCFFFFFHHHHHJIJJJJJJIJJJJJFHHIJJJJJJIJJJHGFHIDHIG
@1234320/1
cacgacctttggattgaatataagaccttgttgttttagggtaatcaaat
+1234320/1
@CCFFFFFGHGGGEIIGIJJIJGIIJIIJJIJIGEHGIJJEBFHHJJJ9F
@7564561/1
ctgagagtaattcgtcgcgcattctgttgtatatttatgctcacttcacc
+7564561/1
@@@BDDD:=:DFF7GGF<EGIIE@GGFDE?BGBFFEFI<FF9??BFEBFF
@5023999/1
gtcagaattttcgtttggagcaaatacaatgtatttgctgtctttgtgtc
+5023999/1
@@@FFDDDFBFFFEFHIIFGHIIBHDGIIIIHBFHHIIIIIFIIIIFDDF
@2319845/1
cttaatccaatgacatggggaagtcaattgctaatattgccatcaacg
+2319845/1
@CCDFFFFGH?HFEIGEBEFF8AAHE>BGHGGHBHIIIAFGGHD?FFB
@5543346/1
cttctttgaactaagtacagcgaaattcttattcgattgaagtaaattgt
+5543346/1
CCCFFFFFHGHHHJJIJJJJJJJJJJJJJJJJJJJJJJJJJJGHJJJJJH
@6044874/1
tggaggtgaaaagaatgatcttccaactgtcacaaacctgttagcagctg
+6044874/1
CCCFFFDDHHHHHJJJJJJJJJJJJJJJJJIJJJJJJJJJJJJJJJJJJJ
@6554988/1
aaacaatcttttcagcacttatccaatgagcaacgacttcactcgttact
+6554988/1
CCCFFFFFHHHHHJJJJJJJJJJJJJJJJJJJJJJJJJJJJJJJJJIJJJ
@2900337/1
gcatgatgacattcatctataactaatagattgacacgagacaacgtgat
+2900337/1
@@CFDDADHGFHHIIIJGGHGHIGIJIJIEGEAHHGDGHDC:;DBD8BCD
@3446679/1
gctctccaaaattgtaaatccaggaacttcccagtcatcag
+3446679/1
@<@DFFFFHFDHFGACEBGHIID@GDFGEEH<@FCF@??DC
@6048656/1
cccgattctatttcttggtcatcagtttgagatactgtaatgcattgtag
+6048656/1
?;:A?@?DF?FFB@CF:<CHH@DH@HHH4A8CBFFF9:EFDCFFGEE9:B
@4515968/1
ccataccgtacgctcaaacatgcaaatgtgacattattgactaaggccga
+4515968/1
CCCFFFDDHHHHHJGGIJIIGJJIIIJJHIIIJIJIJJJGIJJJEHGGGF
@7566680/1
acgatttcggcagcttttacctcattttcactcagaagaaataatatctc
+7566680/1
CCCFFFFFHHHHHJJIIJJJJJJJJJJJIJJJIIJHIIGHJJJJJGIJJJ
@5026735/1
gcttctctaggatcaacagcaggatctgcaatttttccaacagtgtattg
+5026735/1
CCCFFFFFHHHHHJJJJJJJJJJJJJJJJJJJJJJJJJJJJIJGHFIIJJ
@8094560/1
cttggttcaagatcattttaaactgtccttctgacacaccatctctgtaa
+8094560/1
CCCFFDDFHHGHHJJJJJJIJJJJIJIJJJJJJJJJJIJJJJJJJIJIJJ
@2905221/1
ctcttggaccacattctatcaagtaggcaccaatcaaggcctccacacaa
+2905221/1
@CCFFFFFHGHHFDIIIJEI@HGIHGGGIFGI=GHGGGIBGDGIJJFJ;B
@6556532/1
acgctcaaacatgcaaatgtgacattattgactaaggccgatctgaggtc
+6556532/1
BCCFFFFFHHHHHJJJJJJHHIJJJJJJJJJJJJJJJJJJIJJJJJJJGI
@6556934/1
gtagatatgtgtgcttgtgctcctgaccaacttgaagacaaggtaaatga
+6556934/1
CCCFFFFFHHHHHJJJJJJJJJJJJJJJJJJJJJJJJJJJJJJGHJJJJJ
@2324822/1
accttcaacaccacactcctcaaggtacacccctataagggcttcgatag
+2324822/1
BCBFFFDEHHHHHIJJEHIIJIJJIHHHIEGHIE;DFA@<FGHJB0DHIA
@1237126/1
gattatttttcctttgatgctgctcaatttaccttcatccttgttttcaa
+1237126/1
@<@FFFFFGHHHDGGGHIJGHIHGHIIGBEHJ@HCC?FFCCEAFHIHIG@
@3448516/1
gggcattcatcttttcttttgtaaattacttcaaggaaatcccagtc
+3448516/1
;;;BDDDD<DB>FHIIIIGGGFFHHHIIEGGHIIE>D9EAGBHEG?F
@4520109/1
gaagaactgaaagcagatctaaatttctcaa
+4520109/1
CCCFFFFFHHHHHJIJHGHGCA3ACHIHIEG
@1776808/1
gcagcatcgtgatacgatgtaatattgaaggcaataaag
+1776808/1
@@@DA;DDFD8C8EAABGFA<CFAH9EDB@FE9CCCFE4
@2907547/1
gtccttctaacctgttcttcttgaagttggttcagctg
+2907547/1
@@;DDFFFAHFHFHHB<CFGGEECAHFE@FF=E@GIHG
@662531/1
ggcataatgagtacatcatttacatcaccgtgatctaatatttgagc
+662531/1
@@@DDDDDFHH>CGGGEHIDI93:4AC3CGDFGBFGHIAFI99?DGI
@6053116/1
cttggctttgccgcttgttgctgtacttgaggctgagatgaaggtggtct
+6053116/1
@@@FFFFFHDFHHIIIDIIGGIGHIIIGIGCDHIIIIIIEHIIC?DC@D@
@4014671/1
agcaagtctggtaaatttatcgcaaggtaatgtaaaacaatatctattca
+4014671/1
@CCFFFDFHHHHHJJJJJJJJJJJJJJHHJJJIJJJJJJJJJJJJJJJJJ
@7064198/1
cttagatttagggtcattccaatcttgatgcatgatgaaatcatgaagtc
+7064198/1
CCCFFFFFHHHHHEGIJJJJJJJJJJJJJJJJJJJJJJJJJJJJJIJJHH
@2324954/1
gccaaaatttgttcacactgttcctggctgagagt
+2324954/1
CCCFFDDEHFHAFIEIGGIJHHEHCGIICE3CBG3
@2325077/1
ccactatctaaataaatagctgcagctaatgattcaaataagtcaccaag
+2325077/1
?@@ADDDDHFDFHIAFEEIIII3C;?EFHIIEECCEHH?EEHBFEGHH;8
@2911368/1
ggtctctgctgttgctgttgttgctgaggctgctg
+2911368/1
@C@FFFFFHFHHHGIJIIIJGEHCGHHI<F3??CD
@2911723/1
cttatttcaacaccagtgaaaaattgtttgccacgcatgtcccatactcc
+2911723/1
CC<DFFFFGGHDFIHHHBEDGHJJ3CC>>;EEHGGG01BDFFGCHI@DFH
@6557699/1
gtggttgttgcctctgttgctgctgaggctgttgttgccactgctgctgc
+6557699/1
@@@DDFFDDHHHFJJEFEHIIIIIJBFHGII@DDDEEFHHIEIICGEHIE
@8097347/1
gtctctttctttttttgttagactgatttgatagagcacggaagg
+8097347/1
CCCFFFDFHDHDFGGADCEEG?CGHFB?DHIIGIGIGHGIEAFA;
@1779113/1
cttatcagtaatctcgaatctattatctcttggacaagttgttatattag
+1779113/1
@@@DDADD=DFHHIIIIBEIIIEGGEGIIHH<FG@ECGE><C;F@G>FHD
@2912726/1
ccaactcatactgtcttcagcctcatgttataa
+2912726/1
@?@DBD3B<DBDFGFH<<<?HICHCFG@H4?<C
@5032131/1
ctcttgttttgcttctttttttgacctgcccttgccgatagcaataaggc
+5032131/1
CCCFFFFFHH2AFHIJJJJJJJJJJJJ1CGIIJJJJJJJJJJJJJJJJJI
@4522147/1
ctccactgaaccaaatcggctccttgaatgaatttttcattcctccatac
+4522147/1
CCCFFFFFHHHHHJJJJJJIJJJIJJJIIJJIJJJJJIJJJGIJJJIJIJ
@5547931/1
tgaaggtcctgtaaaatagcttgagaagccctttgttttccttctttttt
+5547931/1
CCCFFFDFHHHHHJJJJJJJJJJJJJJJJJJJJJJIIJJJJJJJJJJJJJ
@8098619/1
cttcttctatcacatcggaggcaaccaatatgttcgtctcacccatgtta
+8098619/1
CCCFFFFFHHHHHJJJJGHGIJJIIJJIJIJJJJJIHIJIJIJJIJJJJJ
@2913745/1
gtctctgctgttgttgttgttgctgaggctgctgtggtctctgctg
+2913745/1
C@CFFFFFHHAFBGGGGII>@>D>FE98C=AAED99C?FHGH<DAC
@8098985/1
cgctagtttttcaggtttactgaacttagctgtctctggttccaattcta
+8098985/1
CCCFFFDFHHHHHJJHIJJJJJJJJJJJJJJJJJJJJJJHIJJJIJJJJJ
@1780456/1
gcagttcattacctaagatatttgttatgatctccggcca
+1780456/1
@7@DDFD?FHFFD>EGE9FCHFGGH;ABFGGIIIDAE8D6
@2914227/1
ggatgaggaaatttttcataaagaagtcg
+2914227/1
B@CFDADFGD8DFGGIIGIJECDHHH<DB
@2327475/1
aatgtttctagcctttcataattcataacgtc
+2327475/1
?@@DDD?BFDFHHB4BBH<A?FAIGBA4C1AF
@2328062/1
gtaccggtctttctcgataatcaagtgttggtgcattcataattcgggcc
+2328062/1
@@@FFFFAAHHFFBHDFEEHHIFII4?FEFED?DB4B??G@F>AGG<6@A
@2328314/1
gtttggtagaagcaggatgacacttaggtcgtgcatg
+2328314/1
@@@DDDD?F8C<8@GBFHEAEDEG<D<<92?CDB?@F
@2329293/1
tttcagaccaaaatttctttgtaaacaagttagtaaaatagaataaggag
+2329293/1
@@@DDEDFHH<DFGGIGI>IGH<HBHBAGHCHGDGGGGIIIGCH@DGGGI
@81455/1
gctcgatttaccttcatccttgttttcaaagttgataaataatattaatg
+81455/1
@CCFFFFD=DBHHECF@FEEHH<CFCHIIIJIIHJGGI4DGIIIGIG@9?
@4017396/1
gtcaagagcttggattgcctcctgcggaccattagttgaagttccagccc
+4017396/1
CBCFFFFFHHHHHJJJJJJJJJJJJJJJJJJJJJJJJJJJJIIJIJJJJJ
@4524539/1
cccgattctatttcttggtcatcagtttgagatactgtaatggattgtag
+4524539/1
@@<DD@DDFDHHDGGIIFBBHHDHEECHGIIEEHGIICGHADD<DGC???
@1780831/1
gcaccttcaacaccacactcctcaaggtacacccctataagggcttcgat
+1780831/1
C@CFFFFFFHHGHFGGAFGGGHGGJGIGGHIGIJJIDIDGIIGGHFHEHI
@5549760/1
ctttacaactcctaatcctgtttcatccgcaattttctggcggagttctt
+5549760/1
CCCFFFFFHHHHHJIJJIJJGIIJIJJJIJJIJJJJJJGIIIJJJGIIJJ
@6559608/1
cccttggcaacaaacagttgttttttcctgatatagctctaacttcaatt
+6559608/1
CCCFFFFFHHHHHJJJJIJJHJJJJJJJJJJJJJJJJJJJJJJJJJJJJJ
@4524788/1
cggtacaatgtaatatgagttttctttgttttcaaaggctctaactaaaa
+4524788/1
BCCDFFFFHHHHHJJJJJJHHJJJJJJJJJJJIIJJJJJJJJIJJJJJJI
@666310/1
atatttctcattttttctgctaaagcactaccttcagc
+666310/1
@@<FFFFFGH?HDH4EEG<CHGIGGHGGIBAG<CGGII
@1781928/1
gtacacagttgcagtcctgagctggtcttcagtcacccgattctatttct
+1781928/1
B@@FFFFFHGHHGIAEDDFHIHDEG;HEGGFA::CGCFF8@FB>>FG@DH
@1781976/1
ccttaaaacaatgtcaagagcttggattgcctcctgcggaccattagttg
+1781976/1
CCCFFFDFHHGFFIJFIIH@GEHIF@HHGHIC>FHBH>H<DA;D?8B=@<
@1241560/1
catacttaatccaatgacatggggaagtcaattgctaatattgccatcaa
+1241560/1
C@@FFFFFHGDFHEHBHHIHI;BGE<G?EE<FIIGHI@E@GEGHI9DGIJ
@7065833/1
gagtactatcatcagctggtgtagaattacagaataactcatgaatgctt
+7065833/1
@@CDDFFFHHHHHJJJJJJFHHGJJJJJJJJJJJJJJJJJJJJJJJJJJJ
@7066272/1
gcttgaggtctggtaattggagcggcttgtctaacttgaccaacgg
+7066272/1
CCCFFFFFHHHHHGHJJJJJJJJJJJJJ@B<??GBDF99BF<F;;A
@1783148/1
gtaatctctgtatcaacaactgtaccagccggcacattcatatttctccc
+1783148/1
@?@DFFFFHHFFFEHEHIJJJJCCHIIJJGEEHIIIIEGIEGGJIIJJHE
@1783174/1
gctgagagtaattcgtcgcgcattctgttgtatatttatgctcacttcac
+1783174/1
<@?DDFFDADFHBHIFIIIIGEHGE4B:BHFE@GGDHAHHG@EGHD9<BB
@7066550/1
ctcaaactcaagctgtcgcttcaattcatccacttctccctgcagttcat
+7066550/1
@CCFFFFFHHHHHJIJGBFGGGIGIHIIJJFG@FHCHGCFGDGECHGHEI
@1243402/1
cgttatcaggttttgggtagttgggtaatattttgataacgtggatgtag
+1243402/1
@@?DDAD=CF<DHGIBHEFHHGHH?8CFGCGEGADGBFHI<?DCG3?9B>
@2918660/1
gtgattccaagtaaagaaaatgatgaagacccccttctccacag
+2918660/1
@@<DFFFFGGH<FHIIIGAHIEGGIIIIEHIDGHIIIIIIIIID
@2919408/1
ttgagtttatattagattagattggaatactaccaattagg
+2919408/1
?<@BD;:?BFFADF><CHHG??BFE:CF>F9CEGGDBFGGC
@2919890/1
cctttttcaaaaccttcttccagcatagcttcaatttcattgtcgcttat
+2919890/1
@@@?DDDAA>FADBEG3::<ECHGAFAEHGGGGEC@AB4<DGDFHIIG:?
@2331810/1
gtttgttttctcctactccgacaaacgccatcctctcattcttagttgta
+2331810/1
?@@?DDBDBHBHHGIJJG3CGGGHIHGIIJFBDEHCCGIIJIIIIFGIJJ
@2920503/1
cttgtcttacaggtaccggtctttctcgataatcaagtgttggtgcattc
+2920503/1
@@@FDDDDHHHDF@FGIBEFDHIIHJICGHCHEEFDGFHIJGHGGGF>DH
@4018984/1
gctgaggctgctgtggtctctgctgttgctgttgttgctgaggctgctgt
+4018984/1
CCCFFFFFHHHHHIIJIJJJIJJJJIJJJJJHHIEHIIJJDEHEIGDGJ<
@2921044/1
gctgtagatcctatcgagaggctaatatggattgcgaccattactttgtg
+2921044/1
CCCFFFFFHGD?FHGIIGGHIIJEGDHGIJBHGGGEGII@DF>@FH<FF@
@667571/1
cccatgttaaattttttcagaatcatgtgattttttttcctttcaa
+667571/1
CCCFFFFFGHHHGIIJJJGGIJJGHIICF>BGIICHIJCHH@9F8=
@2921239/1
caggtggaggtgaaaagaatgatcttccaac
+2921239/1
@@CFD??3A<2AFGBFFAGGIBH<9FHGHI9
@5037226/1
ctgaatccttagaattcaaaaattcaaacttaaattcgtagcctaattga
+5037226/1
CCCFFFFFHHHHHJJJJJJJJJJJJJJJJJJJJJJJJJIJJJJJJJJJJJ
@6561921/1
taaggaattccggtttctcaaaacatggtgctggatgaggaaatttttca
+6561921/1
@B@FFFFFGHHHHGHHIJJJJJJIJJJJFHHIJJHJIGIJJJIIJJJJJI
@1244219/1
gtaacaagattttcacatggctgtccctttattatccctttcagtggaca
+1244219/1
B@BFFFFFAHHHHHGIG@AGCHIHIGGIIIIIJIC@GIJBGFHC@FHGHI
@1244502/1
gactaaaatattgttcaagttcacgaggag
+1244502/1
CCCFFDFDBHHFDGGGEHGJJIIJJBFGHG
@4021342/1
cgagacaacgtgatataactatgaagaatcatgtgataaaaaatagcagc
+4021342/1
CCCFFFFFHD<AFHIAHIHHIIIIIIIGEEHGFCGGIGIIIIGHIHIIII
@4021404/1
ggctttttaaaataatacagacaattatgaagttctagtgcttgtttttc
+4021404/1
CCCFFFFFHHHHHJJJJJJJJJJJJJJJJIHIHIIJJJHIJJJIHIJJJJ
@3455642/1
ggctgctgtggtctctgctgttgttgctgctgctgttgttgttgctgctg
+3455642/1
@@CDFFBB:CF?FGHGGIEHHHEHJJIHIJIJD@G?DGGIIG?BHB499?
@2332605/1
gtcaagagcttggattgcctcctgcggacc
+2332605/1
@@@DDDD<FB<F=@GGFFEHHIEF3CABDG
@7067990/1
agtaacttctctgtacaaatatactgagcatatattttcaaatatttatc
+7067990/1
8?1=B?DDDHHGHAEFGGEGHIFHEG>FBHHI@H?HH9CFHIDFFHEIII
@2332890/1
tgttacaacatatttcaacatgtatccttttgggcggtaccatggtataa
+2332890/1
@@@FFFFFHHDHHE>FHIEHGIIIGIIEEGHEIDFGIFHIGIJI<;=FAE
@7068289/1
cagcaggtgggtgagtaacatcagctccgagaaatattacaggttcgttg
+7068289/1
CCCFFFFDHHHFHIJIJJJJJJJJJJJJJJJJJJJJJJJJJJJGGJJJJJ
@7068412/1
gaaattattggtatttcttttttccaaattgcctctccattcaattgaag
+7068412/1
@@;DDD?DHDH<CFDHIIEHIHGGHBHGIGGEHEGGH>DCDGHIIIEGGH
@7068455/1
ggcgtgtaatcactgctgagggttgaacaagcccttctgatagcctgcaa
+7068455/1
@CCFDDFFHHHFGIIIIIHII1AFEHBFHIGIIIEHIIGGIIGGIIGIGE
@2333355/1
tagcattgtaatttcttgttcttcttgtttcttttctttaacatttctca
+2333355/1
@@@DDDDDDFDDDIJJJBHHDHGIIIHB<GB>DEHEHHIGHEIDDHGG@9
@1785481/1
gctgttgttgctgaggctgctgtggtctct
+1785481/1
?@?BD;D;FFHHAEHGBH>FH>:?32AC:E
@2334364/1
ccttctgaaacaccatctcgatacaaaataattctatgaggcttgtagcc
+2334364/1
@C@DDFFFHHGHHJJJJJIDEHGGCFEHGGIIGBCGIEEHBHHG:F<FDF
@668801/1
gtaatcggtggcgtgtaatcactgctgaggcttgaa
+668801/1
@;1BDEFFDFHHH@G@B9FGHGIIBGHHIIGGI>8?
@2921573/1
gtagctttggtggtggcagaaccctacctctaacttccatcatattgtt
+2921573/1
@=@DFFDEHHDFHFHEGJIJFGGHGE3EAGHJJJCEEDFGGIB?<<F4B
@669324/1
ctctacctgatctggaccagtggcgtatttacagaagcaaggttggccta
+669324/1
@C@FDFFFHGGHHJGJIEIJ:CGGEDHEEFDHIHIEGD@FADDEHGCGG>
@4530342/1
cagaagttgacattctatccaaagaattttcattacattttttatgcttg
+4530342/1
CCCFFFDFHHHHHJJJJJJJJJJJJJJJJJJJJJJJJJJJJJJJJJJJJJ
@8105213/1
cctcaaggtacacccctataagggcttcgatagaatctgcaacaactttg
+8105213/1
@CCFFFFFDDFHHJJJJJJJJJJJIJJJJGIIJIIJJJJIJJJJJJIJJJ
@6063086/1
ctcttggacaagttgttatattagtcactttatatgttcttttaacactc
+6063086/1
CCCFFFFFHHHHHJIJJJJJJJJJIJJJJJJJJJJJIJJJJJJJJIJJJJ
@3456643/1
gcatggtttaagaaagaccaaaggtttctgttgagctagtcatttgttcc
+3456643/1
CCCFFFDFHDFFD>>BE9CGGFCF9CFB@HE@F9E<FHG3?B<AAFD9B?
@3456708/1
atgattctttggaagaagaggcttttatgttttcttttttaaatttctta
+3456708/1
CCCFFFFFHHHHHIIIII;GFHI9FHEIIHIIIIGIIIIIIDHIFIIDIH
@3457214/1
tataagattacaattcttaacattttttctttaaacaaagaacattggat
+3457214/1
CCCFFDBDD:CAFEHIIIIICFHGGIIIIIIIG<9:1?CBFEGF@FFHHH
@4023915/1
tctaactaaaaattcttttttaagtaacaaagcttcagtaaataacaaag
+4023915/1
CCCFFFFFHHGHHJJJJJJJJJJJIIJJJJJJJJJJJJJJJJJJJJJJJJ
@5557011/1
gttgttgaggctgctgtggtctctgctgttgttgttgttgctgaggctgc
+5557011/1
CCCFFFFFHHHHHJIJHHIFHIJJJJIIIJIFHJIIJIIIIIJJJJJIIG
@1249726/1
cgaatactctgagcttgctgagcgac
+1249726/1
@@@DD<BBFDFFHIHIJD>HGEHHB@
@2336369/1
ctggacattatattgataagtgtatttatacctctctttctggtgttcat
+2336369/1
@C@FFFFFHGHDFGGCGEGCI<IFJIGGJJIGEHFIIGGIICG:;?FCCE
@7070511/1
gtcagaattttcgtttggagcaaatacaatgtatttgctgtctttgtgtc
+7070511/1
BBCFFFFFHHHHHHJJJJJJJJJJJJJJJJJGIJJJJJJJJJJJJJJJJJ
@2336885/1
ggagagcttttattgaatagaataggaatgtcaggtgcgttaacttttgg
+2336885/1
@CCFFFFFHHHHHJJJIJJGJJIIJJIJJJJC@DH1?FGGGEHIGCGIGA
@2923845/1
gttcaacaaatctcttaatgatatcagtcagcttacaag
+2923845/1
?1??DDD?A?FADF9FGGEDH<FAH<3AFAFCH9C3:?<
@8106097/1
cgataaggtttttcaggattgatagatacatcataatgatgaataaccat
+8106097/1
@@@DFFFDADHFHA<EAHIEGGCHGGCHGIG9EGHEGGIIEGHDFCHGEI
@2924318/1
gacaaagatagtaagttatttcttc
+2924318/1
@@@DDDDDBHFDDFG4?BIB<<C<:
@2925364/1
gcctttgttgctgctgtggtggttct
+2925364/1
@@@DFFFEDFHFFEFBHGE:?;<?C>
@8107362/1
gtttcatactttttgcaattactcttttttgatgatctagttgaggaaac
+8107362/1
@CCFDE>DA?CDHIGEIFEIEEHIHIIIIIIEIGDDGI@DHICD>GF@DE
@8107568/1
ttgagagctcaggagggaggtccttttgaaactcatcaccaagttgagcc
+8107568/1
CCCFFFFFHHHHHIJJJIIJHHIJJJJJJJIIJJJJJJJJJJJJJJJJJJ
@674090/1
gttcctttttgaattgaaatcacctgctccaggtaatggaaaatcctgag
+674090/1
@?@FDDEDGHGDFHIEFHBHI@DG>GHIJJIIG:?FCCCEGHIHGHHIA3
@6063916/1
ctcctcgactgccccgatgttggagcctatgctatccgtagtcgaggctg
+6063916/1
@C@DDDDDDHHHHIIIIGIIIIGCFHGIGIGGIIIIGHFGFBBACAHIIF
@1787624/1
ctttgatagcaatcggtaaagttttgcctataagaacaatgagtaagagc
+1787624/1
CCCFFFFFGHGHGJJHGHGIHDHIIJGHIGGIEGHD;DGHGHH@FEFCH?
@675481/1
gcagcattaagtcttctctgcactgtgacagtcttcaagcactgagttag
+675481/1
@CCFFFFFHFHDHIEIGFFHIEIIJEHIHIJEHG<EG@EB3DBGGIIJH<
@5558204/1
ctgattacttcttctcgaggtggctgcagtttccatatcatattatacct
+5558204/1
?@@DBDDFHFHHGGIIEGIIHIGDHHEIIICHGIGCHIJIIIGGJGIGIJ
@4025945/1
cctgggtttaaaatcttcaataacattactcatttctgataggttctgca
+4025945/1
CCCFFFFFHHHHHJJJJJJJJJJJJJJJJJJJJJJJJJJJJJIDHIIJJJ
@3461816/1
tgtatcaactgcagcctcttttaccattgtacgagtttgagcatcattca
+3461816/1
@@<DDDAD:DF3:CE9F>GGFHG@?F@<FEHFA?AFG<C<?@BBDE<?BD
@5043031/1
cctctttatttactagaaactgctcttcttttttaataagttttttttgg
+5043031/1
@@@FFFFFGHHHHJIJEHEHIIGHIJJJJJIJJJGIJGIIJIGJIGIIIJ
@90465/1
cattaacagttttgccatttatcattaaata
+90465/1
@@<BB?B?F4?DFHGAG@44?@FIHIGG:AC
@2338320/1
attgtaatttcttgttcttcttgtttcttttctttaacatttctcac
+2338320/1
@CCFFFFFGDHHHJJJJIJJJJGHIJHIIIJHIFIIII<E@GEGHGI
@6567614/1
ctctgataaattagaatcatcccatagcaaatggtatttggtaggacgtg
+6567614/1
CCCFFFFFHHHHHJIJJJJJJJJJJJJJJJJJJJEHIJJJJHIJJJJJHJ
@2927199/1
agataataatgcctcagagctaccttggcagctgctaattttgcttggtg
+2927199/1
@@@FFDFAHHFFD>FGC?FGIBFCEGGGI>?C><BFCCGGHGD?B?BF9B
@2927357/1
gtaggcaggtggaggccatcgcctggtc
+2927357/1
@??DDDFFHF?FD9F?EH>BGGGHI<9?
@4027961/1
gataaattagaatcatcccatagcaaatggtatttggtaggacgtgctgt
+4027961/1
CCCFFFFFHHHHHJJJJJJJJJJJJJJJJJFHIJJJJIJJJJJJHIJJJH
@4028060/1
gcaaaatccaaaagatttttcattgtgttcgtggaagtaagaggtctttc
+4028060/1
CCCFFFFFHGHHGJJJJJJJJJJJJJJIJJJIJJJIJHIJJGHIDHIJJJ
@1789519/1
ggtttttgaaaaaattttggccaatagctgtggggtatatggtgattgat
+1789519/1
@@@DDDD:FFDDFFEE@<B:CGDECFE@FG?C>D0??FEFFCBA<<F>CC
@8109519/1
ggtcattatgggcttctattagttcatctatattttttaaggaagtaagt
+8109519/1
BC@FFFFFHHGHHIJJJJJJJJIJJJJJJHIIJJJJJJIHIJJJJHIJIC
@6067716/1
ccctgattacttcttctcgaggtggctgcagtttccatatcatattatac
+6067716/1
<@@FFFADHHGHHIIGGGIEIGFGGIIH@GGFFIGHDG<D@DG4DF>FBG
@3462721/1
ctccaatcgcattccctttcacactagggaca
+3462721/1
@@@FDFFFAF?FAG@?<EEE4FHICFHDC???
@3463683/1
cttgcgtagcatactttatcgtaacggtc
+3463683/1
@@7DDDDDHFHHHIIF@>EHHC?EEHHF=
@3463999/1
ctctttctcaacaagatggtacctagctctaaatgccacaagatgggcat
+3463999/1
B@@FFFDEDHHHGIJJJIJEHIJGIJJJJJJEHCFEEGHGGG@EHIJIJE
@1256104/1
gtccatatttaactgctagagaagcgaatatagtgttgtttact
+1256104/1
@@@DDDBDDFBD?<C9<>?<EI3CFB;@CCH4?:?9DG:DG40:
@6069420/1
cttgtcttacaggtaccggtctttctcgataatcaagtgttggtgcattc
+6069420/1
CCCFFFFFHHHHHGGGIJGFHIJJJJJJJJJJJJJJJGIIJJJDGIJIJJ
@1256416/1
tgttggtccattaatataaaatggttcaacttctttggtgtacagaaata
+1256416/1
@C@AFF=DFBHHFGIIJIJIIGGIEGHJEGHIIHIEIIFF??FDB4?FGG
@6569462/1
cttggcagtaacaagattttcacatggctgcccctttattatccctttca
+6569462/1
CCCFFFFFFHGHHJIIJJJJJJJIJJIIIHIJJJJIJIJJJJIJJJJJJI
@2340424/1
tcattttttctgctaaagcactaccttcagcggg
+2340424/1
@B?DDDFFHHGFFIJJJGIJJJIJEHHGGGGGDE
@8112537/1
gttcatctatattttttaaggaagtaagtgcaggggaacgagaaccaatt
+8112537/1
BBBDFFFFHHHHHJIJJJJJIGHIGHHIIIIGIJGIGIJIIJIIIJJIJJ
@6570113/1
tagtatctgatttgttgtttattagggtagcatttggaggactgtc
+6570113/1
B@@DDFFFHHHHHJIJJIJJJJJJJJJFFHIJJIJJJIIIHFGIII
@6570317/1
cactatctaaataaatagctgcagctaatgattcaaataagtcaccaagg
+6570317/1
CCCFFFFFHHHHHIJJJJJJIJIJJJJJJJJJJJJDGHHIIGIJJJJJJJ
@4029212/1
gtgaagaactgaaagcagatctaaatttctcaaatttctttctatatcca
+4029212/1
CCCFFFFFHHHHHJJJJJHIIHEA3AHHIHHIH:CEGHIIJJJJJJJJJG
@1791336/1
catagttatttggaagtgatttgcacgaagcactataggtcgaccttc
+1791336/1
@@@DDDFFFBFFDGIC3AE94E<4EFBGHI<;FHI<DGH4CA0@:DGI
@2930287/1
aaggtttttcaggattgatagatacatcataatgatgaataaccatattc
+2930287/1
@@@FDDEFHHHFFGIDGEIIGC@HHH@EHGGHIGIGCGEIGIEGHGI9BD
@2341485/1
cagaaaggtaattatattataataatataatttaacaaaaacttagaaat
+2341485/1
@@@FFFFFBFHFFIJGFHIEHBHABHHCHIIIJIGI9BEEHGGIIJIE4D
@6069725/1
cagtggcgtatttacagaagcaaggttggcctattattggcattccagca
+6069725/1
BCCFFFFFFHHHHIJJJIJJIJJJJJJJJJJJJJJJJJJJIIIJJJJJJJ
@5046366/1
ctgcagggaacggcgacataggtgtctgctcttcacatact
+5046366/1
;??DDDDDAFB:1C:G<:DG9<0?D99B?BD??@DFF@FEE
@6572722/1
tatgagtgttacttctcatcctaggacgtccacctcgaactgaaggagtg
+6572722/1
CCCFFFDDHHHHHJJJJJJJJJJJJJJJJJJJJJJJJJJJJJJJJJJJFH
@8115920/1
tttgtgtcttgcacgacctttggattgaatataagaccttgttgttttag
+8115920/1
CCCFFFFFGHHHHJJIJJJJJJJIJJGIJJJJJJJIJJGJJHGIHIIJIJ
@3466955/1
gctgctgctgcggctgttgttgcctctgctgctgctgc
+3466955/1
@CCDDFFFFDF><G6FFB<FFGGBCGH3?<FCGGAFG<
@681066/1
gcaagagaaggaagtgaggtacacagttgcag
+681066/1
@<;DADDD>HHGAH>@GIBF?EHGJCD<<EHE
@6574313/1
tgttcttgcctttgttgctgctgtggtggttcttgcctttgcagctgttg
+6574313/1
BC@FFFFFHHHHDIGIIJJIIJJFFG<FGFHGFGGGIIGGIGIJJJJJJJ
@5565816/1
gtaatattgaaggcaataaagtaaccttcaacatataaactgcagggaat
+5565816/1
CB@FFFFFHHGHHJJJJJJJIEHHJJJJJJJJIJJJJJJJJJJIJJIJJJ
@98533/1
ttctgcttccgttccaccctttctgctgcgatctttgccatagcatagtt
+98533/1
@BCFDFFFHHHHGIIJJIJJJIIIGIICFGCFGGGGCGHGGBAC@GGGDH
@7079228/1
cgttaacggagtttgctgtcgaatactctgagcttgctgagcgactaatg
+7079228/1
@C@FDFDDGFHFHIIJJJHIIIJIJJIJJIIJGIGGIJJIJGGIIJJIIF
@5049534/1
ggtcattccaatcttgatgcatgatgaaatcatgaagtctaggaaagaaa
+5049534/1
CCBFFFFFHHHHHJJJJIJJJJJJJJJJJJJJJJJJJFHIJJJJJJJJJJ
@1261010/1
gttgagtttggtgggtaggggttgttt
+1261010/1
@<?DDABDBHF?DGFCEFGIE@EGDG>
@5050209/1
ctcagataatcccatatcattgagacattaacttgcgtagcatactttat
+5050209/1
CCCFFFFFHHHHHJJJJJJJJJJJJJJJJJJJJJJJJIJJJJJJJJJJJJ
@4540825/1
attaagaaaataataccagcatttcttaaagttgtgaaaatcgtgtacat
+4540825/1
CCCFFFFFHHHHHJJJJJJJJJJJJJJJJJJIJJHIJJJJJJJJJJJJJJ
@5050458/1
aacaaatttacctaaagcaacaacacaattgtcggcagctgggaatcctt
+5050458/1
@@@?DFFFHHHFHGIIGEHDHGGFHIIIIHG?C@FGIIGGIIIII;FHGI
@5051313/1
gttctgttagatataaaattgattcctcatttagataaatttattgttgt
+5051313/1
CCCFFFFFHHHHHJJJJJJJJJJJJJJJJJJJJJJJJJJJJJJJJJIJJI
@4035427/1
gcctttcataattcataacgtcattagcagagctcgctactaaggccttc
+4035427/1
@BCFFFFFHHHHHJJJJJJJIJJJJJJJJJJJJJJJJJJJJJJJJIJJJJ
@2346462/1
ctcattctttcaaaaaaaactattcgtaggagtaaaacgtaagtggaagc
+2346462/1
CCCFFFBBDHHHGJJIJJJJGIIIIIFGG<FGBFHGCF0BB;F@F@GG9=
@100927/1
ctatttacatgcctagacttgtgcaccagct
+100927/1
@@@FFFDDAFFD?GHEEGH9FEGGIEGHEGI
@2346882/1
cttcagaatataatagtttcaactcatttgatttatgcttaata
+2346882/1
@@@DBDADDFH>DAGEAFGG?>A>HEEADAH:C>FG>FHIFCB4
@4035957/1
gttgttgttgaggtggtagttgaatttggtgggtaggggttgtttcccta
+4035957/1
BBCFFFFFHHHHHAFHEHHHIJJ22AHHJFHIJDHHJJJFHIHIJJJJJJ
@2347055/1
gtacgctcaaacaagcaaatgtgacattattgacta
+2347055/1
CCCFFFDFFHFHHJIJJIJIIFCGHGIJJJDGBHHE
@2938553/1
cgttgatctggtctggagctggatgagtgacatcagcgccaacaacaatg
+2938553/1
@B@FFFDFHDH>FHG@EHJJJGIIJJJHHHJJEIEHE<FGE>HG<FHCHI
@7585893/1
gcttgaacaagcccttctgatagcctgcaattcttggttcaagatcattt
+7585893/1
CC?DDFFFHGHHHJJJJJJJIJJJJIGIJJIJIIIJJDFHHIJIJJJJJJ
@5567763/1
caaaaactttgtttacagtacaggcataaccttactataacactttagca
+5567763/1
CC@DFFFFGHFHHIJJJJJIIIJIDGIGGGGIIGIGJJJIIIIIJJGGGD
@4542122/1
ctttgatgttgtaaggtgctgaggcaagtgttgggattttgaccatcttc
+4542122/1
@@@?DDDD?=AACGEDFGIID?:CFG;EFFHEGIIAF;?D?DF@G9?FB9
@4542313/1
ctttattgctgctgtggtggttcttgcctttgcagctgttgtggtggttg
+4542313/1
CCCFFFFFHHHHHJHGIEGIGGIJJJIJJJJIJIJJJIIIJIHIBGHDGG
@8119668/1
ctcaggagaaatttcaatttttgcaaattgttcgtaatgaagaactgaaa
+8119668/1
CCCFFFFFHHHHHJJJJJJJJJIJJJJJJJHGJJHIJJJJJJIJJJJJJJ
@687292/1
ccctcctcctccacctttctttccttttttgcccattattgtgtactatc
+687292/1
B@@FDFDFFHHHDGHGGGGGIGGJJIIJEIGGG3@BFHIFG9@FEDFFE9
@4038025/1
ggtctctgctgttgttgctgctgctgttgttgctgctgttgttgttgttg
+4038025/1
BCBFFFFFHHHHHJIJJJJJJJJIJIIJJJJJJJIJJJIJJJJJGIGHIE
@5568440/1
cttctaacctgttcttcttgaagttggttcagctgtagtctgtctgcatc
+5568440/1
CCCFFFFFFHHFHIIJIGIIGEIGIGIACHHGIIIFHGHIJJJJJIJCCH
@3471427/1
tgctgctgctgttgttgttgttgacccc
+3471427/1
@@@FDFFFG3?CFE3EGC;3<A3CH3C2
@5569165/1
gtcagaattttcgtttggagcaaatacaatgtatttgctgtctttgtgtc
+5569165/1
BBCFFFFFHHHHHIJJJJJJJJJJJJJJJJJIJJJJJJJIJJJJIJJJJJ
@2940233/1
ttccattgcttgaggtctggtaattggagcggcttgt
+2940233/1
?@@DADB?4AC???;2CC:A<C<HHAB3;F110@080
@1801328/1
gctgttgttgctgaggctgctgtggtctctgctgttgttgttgttgctg
+1801328/1
@@CFFFFFHFHBFA<BGIGGHHE>FCE@G<EEGI9CCDG9:8B9??BDA
@1802002/1
gccatagcatagttcctgctttagggtttcttccgctaatttaaaaattg
+1802002/1
@@CFADBFHGGGDGDGHHIJJJIIGIDHBHBCHIIIDGGGBHIJIG>DFF
@7588464/1
agtaaataacaaagaatggaaggccaaaatttgttcacactgttcctggc
+7588464/1
BC@FFFFFHHHHHJJJJJJJJJJJJJJJJJJJJJIJJJJJJJJJJJJJJJ
@4038605/1
catcaacgttcactgtctataaaaatacaagaattcctaattggtagtat
+4038605/1
CCCFFFFFHHHHHJJIJJJJJJJJJJJJJJJJJJJJJJJJJJJJHIJHBG
@687907/1
gccatcctctcattcttagttgtaa
+687907/1
@@@DFFDAHGHFFI9FB>>FHGHII
@4544040/1
cactgattgatgtcccaatggtccacacctttgtcaccactatattcacc
+4544040/1
CCCFFFFFFHHHHIJJJJIIJIHJIIJJJJJJJJIIJJJJJJJJJJJJJJ
@1266049/1
gtaacgattggaaaaataatcagaatatgaacggtattgctctgcaggga
+1266049/1
C@CFFFFFHHGGHGIIJJBHHJJGIBHIIIGEHI=FHI@ACBGIGDHGI1
@2350737/1
gtcgtgagaagctgcaacggctgctatagatgg
+2350737/1
@?@FFDADBFBHHHIIJIIAFCGGHFGGI>FF<
@5054797/1
cttggctttgccgcttgttgctgtacttgaggctgagatgaaggtggtct
+5054797/1
@=@DDA>DBDDH?AHDG?CAE@H<AFFFABBBFHI;B<FB?@?;?GD.?B
@8122675/1
cgataatcaagtgttggtgcattcataattcgggccttaactttagtgaa
+8122675/1
CCCFFFFFHHHHHIJJJFHFBHGHIJIGHJJJJJJJJJJJJJIJJJHIJI
@104274/1
ctgtatcaactgcagcctcttttaccattgtacgagtttgagcatcattc
+104274/1
@@@BDFDDH?AHHDHGIGIHIIIJIGIIGI4AB?FGCD@GBD>DCEDEE4
@6582619/1
ctcgaatctattatctcttggacaagttgttatattagtcactttatatg
+6582619/1
CCCFFFFFHHHHHJJJJJJJJJJJJJHIJJJJJJJJJJJJJJJJJJJJJJ
@105624/1
agcaggatgacacttaggtcgtgcatggtttaagaaagaccaaaggtttc
+105624/1
@@@DDDDAFFFFHIDBHEIF6@@?C?CD:?3?CCF9FHA@GFBGB@DBHI
@6583061/1
ctgtgactgatttttcttcaacatcaacaaatgtcacttcaaactgttgc
+6583061/1
@C@FFFFFHDHFHIGCHIIJJIJIGJJJJJJIIGIJJJGGGHIGGHIIGI
@105867/1
gcccatcattcgctcctcgactgccccgatgttggagcctatgctatccg
+105867/1
@@@FFFDFHHHGHIIIGIEHIIJIGIJJHIJHGIGGGFG@=BCFHIGGIC
@3474679/1
ctctgtatcaacaactgtaccagccggcacattcatatttctcccatctg
+3474679/1
@@CFFDE?DDAFHGIJJ<F>HEFHIJIFGBHHDFFG@FHIIJIGIIJIG@
@106245/1
ctctcattcttagttgtaacaactaggggcaccatgacaatagctttatt
+106245/1
@@@DDD>DFFH<F<FDCD<EAFHIEHIHHH<FE3CGBFG<DBFEHA4B@F
@3475470/1
cagaaaggtaattatattataataatataatttaacaaaaacttagaaat
+3475470/1
@@@DFADDFDHFHEIIIJEGAECHGIIJIHHGIGIJJG>FFGI@BA:BGD
@7589124/1
atctctttcattatcgtaaattgtcacggtctcaacaagttccgtttttt
+7589124/1
@@@DFFFFGHHHHJJIFHGHJIIHIIJJIIIGIGGIIFHFGIGHFHJJJI
@4546184/1
gtaaatttatcgcaaggtaacgtaaaacaatatctattcaacaaaggaat
+4546184/1
CBCFFFFFHHHHHJJJJHIIJJJJJJJJJJJJJJJJJJJJJJJJJJJJJJ
@5572154/1
cgtacttctagcattagaagtttcttctccagctaaggctgtatcatcaa
+5572154/1
CCBFFFFFHHHHGJJJHIJJIIJIJJIJJJJJJJJJJIJJJGHIJIJJJI
@1803914/1
ctggcgttttggtgggcatggcctgcagc
+1803914/1
@@<DBD@DH=A8<CAEHI@BGCG<;?DDG
@6584280/1
gtgaaattattggtatttcttttttccaaattgcctctccattcaattga
+6584280/1
@@@?DDDFGFHGDEFGIIHGJIHIID>HHIJDFHHJJIJDHEHGGIBHGG
@2944808/1
caatactttaagagcatttattgcagcttctttctgtgcatcatttttag
+2944808/1
@@CFFFFFHHFDBGIGGIIGG<H<FHBH@HG>DCHHEGC4CFH>FGIIH>
@1804993/1
tgcttgtggaaaaccaccacaaatc
+1804993/1
CCCFFDBDFD?B;FHGB7FGCFG@F
@2945393/1
agctcttgcagcattgacactggcgttttggtgggcatggcctgcagctc
+2945393/1
C@CFFFFFHHHHHJJJIGCHBHGJI@GGIG@DFDEEICHGEEAHGGGIGI
@3477938/1
gatttattaatttgctcaggagaaatttcaatttttgcaaattgttcgta
+3477938/1
;?@DDDDDF?AFFGBGGHG>DFHG3FEHFH@F>?FG6DE<:DD4?DFH?9
@6584903/1
gttgtggaccagcttgtgcttgtcttccacccttttttttgttccttttt
+6584903/1
@@@FDDDFHAFHHEIIIEBHEGGFHIGIIGIIIIIIIIII<FHIFIIIGI
@7088070/1
ctcccctaggctttgctttaggatcatcatctggattttgaataggaaat
+7088070/1
CCCFFFFFHHHHHJJJJJJJJJJJJJJJIIJJJJHIJJJJJIJJJJIJJJ
@2353988/1
cttttcccaaaatcataccattagatttatta
+2353988/1
@@7DD;DD>BDBFAFDGHBH>EC4A@HFCAAA
@8126149/1
ttcaagaatatactcccgtgtgatatgatatgggttgctgtttacaccaa
+8126149/1
CCCFFFFFHGHHHJJJJJGIIIJJJJJJJJJJJJIIJJJJHJJJJJJJJJ
@7591805/1
ctccaaaattgtaaatccaggaacttcccagtcatcaggaataaagtcat
+7591805/1
?@@FFFFFHGGHHIDFGHIIIIIIEGIGEHIGHIIIIIIIIIGIGIGIHI
@2354475/1
cttatgtctaacacttcacacataaattcgataacaggctgagctttata
+2354475/1
CCCFFFDFDHHHBFGGHIJJIJJFIJDGEGDIEHIJJDG9FHH<FHEIGI
@1269866/1
aggagtaaaacgtaagtggaagcataagctcccaattctttggtgataag
+1269866/1
@CCFFADEFHAACFIBEHIJJIBGCGGIIGIJGFCBH@FFAHE?;DBF9<
@6586490/1
gaacaattctatcacctttgaagttgaataagttattattcttctaggtc
+6586490/1
@@@FFFDEHGHHFHIGBGFECED?CHBHHGIGFHBFFGIBGDFGGGHAHE
@6586511/1
cttctagcattagaagtttcttctccagctaaggctgtatcatcaacttc
+6586511/1
?@;DDADD>DF?DGDG?@B@AFGH><CFBG@>EGCEC81CFHIB>G>FH4
@6082720/1
ccaaacattctgcaaaactttattgtcttcaaatagtacttcaccaaaaa
+6082720/1
CCCFFFFEHHHHHJJJJJJJJJJJJHJJJJJJJIJJEGIIIIJJJJJJJJ
@695282/1
cctggatctgatcttaacaagccttaagagaaatcttagctg
+695282/1
?@@ADDDBHHHF8EGGGGG9EHGEHGGG@FGBC<FGGCFBCD
@695318/1
gggtagttgggtaatattttgataacgtggatgtagata
+695318/1
=?1=BBDD??AACHCDD@DHGIIGIABGHEIIIBBCGA<
@2948190/1
ctggtttacaattagaatttataagtgttgcagttaaac
+2948190/1
@C@DFAFDHGHFHIEGHGHGIJJ<FHGHGAG@FGAE9GE
@696032/1
ctctgctgttgctgaggctgctgtggt
+696032/1
@@@DDAD3:CC4CG4?@EFGFIFE@C<
@6587193/1
gtcagttttaatgcttccaacacgttgaactaaacttggatcagtagtgg
+6587193/1
CCCFFFFFHHHHHJJJJJJJJJJJJJJJGHIJJJJJJJJJJJJJIIJFHI
@7089065/1
caagagaaaagctaactccccttccgggtcatctacatgtcgaagcaatg
+7089065/1
CCCFFFFFHHHHHJJJJJJIJJJJJJJJHIJJJJJJIJJJJIHIJJJJJJ
@1271787/1
cgccgatcttgtacaacattttacatgcagttagtgcaactgctcccttg
+1271787/1
@@?DBDFFHHBDHGIIHGIJ9D>B>FGCEG>CGGDHHGCH9FBFG9BFEC
@6588141/1
ctttatcatcttcttcattggctgaatctttatttgtttcatcgtcagta
+6588141/1
@BBFDFFFHHHHHJJJIJJJJJJJIJJIJIJJJJJJIIJJJJJJGIJJFG
@696396/1
gttcaacaaatctcttaatgatatcagtcagcttacaagccttagta
+696396/1
@B@FFFDFGHFHHI@EHBGH@HGIGGJ<FEGBFHIEEHI<FFGIIFF
@3480907/1
catcaacgttcactgtctataaaaatacaagaattcctaattggtagtat
+3480907/1
CCCFFFFFHHHGHFGEGHJJJEGJJIHHCGIIJJJIGHGHCGHIDHEBAH
@696903/1
ccgcaacaattgtacacaactccataggaagcg
+696903/1
@B@DDDFFGHGD<DGAGHEIIJBHIG>FCHGD:
@3481392/1
agaaattctaacctctgattagaccctaaag
+3481392/1
@@@FFFFFHBBC3CCBEBB@HEF<F<3?3<C
@113740/1
gttgctgctgtggtggttcttgcctttgcagctgttgtggtggttgttgc
+113740/1
@?@DDABBFDCFF3CF?GHC@AACEFHGHGGHGEEGFE=F?=D08B?F>=
@1810392/1
gtggttgttgcctctgttgctgctgaggctgttgttgccactgctgct
+1810392/1
?:=?=D1@DFBHHHG>FBACADHGGGH?GCCDECD;??BGCFBF>3?<
@2950243/1
ctttaaagtaaacagcaacagtatataaacgagtgttagttggacccat
+2950243/1
@B@FFFFDDHDHHGEEHIGGICFHHHJGHIIGIBC4CD91?HFCFD=FG
@2950433/1
ggtagatgaggatactttaatctaatattatattgactaacaaaatatct
+2950433/1
@CCFFF?DHHGHABHGIJIIJJGIHJ@HIC@FIIHIHIGCEHIICGIIII
@5580534/1
cttggaaacaattttataattattggatatattcatgccacattccattc
+5580534/1
CCCFFFFFGHDHHJJJJIJJJJJJJIJJJJJJJIIIIEIIIJIJIIIJJI
@3482331/1
taatctttgtttagtttcttttttgatgtt
+3482331/1
@?@D1BD;?DA8CEC<EEHIIGIGBC@BGG
@4549880/1
aattgttctttcatgatactctcaaggtccctgattacttcttctcgagg
+4549880/1
CCCFFFFFHHHHHJJJJJJJJJJJJJJHHIJJJJJJJJJJJJJJJJJJJJ
@8130122/1
gtcttacaggtaccggtctttctcgataatcaagtgttggtgcattcata
+8130122/1
@@@FFFFFHBADHIJEFFHGIIHHGJBHIJGIAFGHIIGJBGIECEHGJI
@5062220/1
attttcttcattgtaacttggcccgcaacaattgtacacaactccatagg
+5062220/1
@C@FFFFFHHGHHHIGIIJIEHIIGHIJJGEEHEHGFGIGIJJJJIJIJI
@7090575/1
gcagcctcttgttttgcttctttttttgacctacccttgccgacagcaat
+7090575/1
CCCFFFFFHHHHHJJJJJJJJJJJJIJJIJJIJJJJJJIJJJIJGJJIJH
@2357298/1
cagcatctcctaggaattctaaacgttcattgtgagttatatttgattca
+2357298/1
CCCFFFFFFHHGHJGICHI@HGIIGGGIIGIICFFHBECHGIEHIIGIJJ
@7595827/1
cagacatttcttcagggagaatttttaaccatttacacaatataaatgca
+7595827/1
CCCFFFFFHHHHHJJJJIJJIJJJJJJJIJJJJJJJJJJJJJJJJJJJJJ
@8131052/1
ggttcttcttcttttttccacgtgaaatcttta
+8131052/1
=?1A:=??DA:DDAF<C<C>>CAEGFFEGE@ED
@6589941/1
gtcgtgcatggtttaagaaagaccaaaggtttctgttgagctagtcattt
+6589941/1
@BCFFFFFHHHFHIJJJJJJJJJJJJJJJFEIIJJJIJIJJJJJJJJJJJ
@5063713/1
cctgaatccttagaattcaaaaattcaaacttaaattcatagcctaattg
+5063713/1
CCCFFFFFGHHHHJJJJJJJJJJJJJJIJJJJJJJJJJJJJJIJJJJJJI
@115507/1
gctaaaagtacagactctagtcgctttatgcaaataaattggcatccc
+115507/1
?<@=DDFAAFFBFGABEEEG::?EE=G@BCFHIEGHG9D>GC>@FG;?
@699241/1
gcaggaggtataaacaaacctatgggttttaccatcatttgctgctcat
+699241/1
CCCFFDDDDD>FHC>FEGDCGGAEGG3CGGF9D??;DHIHD@FH<D<@B
@8132773/1
ccttaactgtccttctaacctgttcttcttgaagttggttcagctgtagt
+8132773/1
CCCFFFFFHHHHHJJJJJJJJJJJJJJJJJJIFHJJJJCGIJJJJJIJJH
@116049/1
cacttctttgaactaagtacagcgaaattctt
+116049/1
@@@DDD8DD?C:3CA<?FBE:?@<1<?3CBHG
@6088971/1
aggaaaaccagattttggattgaggtgataacatatttcggcaacat
+6088971/1
CCCFFFFFHHHHHIJJJJIJJJJJJCGHJJJJJJJJJJJIHJJJJJJ
@6089297/1
ctttttgaattaaaatcacctgctccaggtaatggaaaatcctgaggagc
+6089297/1
BCCFFFFFHHHHHJJJJJJJJJJJJJIIJHHJJJIJJJJJJJJJGIJJJI
@116948/1
cttcgatagaatctgcaacaactttgtcaacgacgcattgctggcctatg
+116948/1
CC@FFFDFFFHHHJFIJFHIJJJICAHHIIJFIBGHJBHIIJJC=>FFEF
@5064337/1
gtgcagtatgttttccaacagtcataataaattcattagactgtcgatga
+5064337/1
BBBFFFDFHHHHHJJJJJJJJIIJJJJJJJJJJJJJJJJJJJJJJJJJJI
@1276154/1
tcccacttttatgaatgattttgatccaaccttctggtagcatttcaaaa
+1276154/1
CCCFFEFFHFDDDGGIJIGHFCCGIIJJIEHGE;EG??FGHIIIDE9BGG
@2359170/1
gtgataaaaaatagcagcagtcatcaccaaaacctgacgattttcaagct
+2359170/1
@@@DFFFFAHDDFGIIGGH>CGIIIIIIGIIGGHIIICHEHGIIIIICCH
@5584238/1
gcactgttttcaccggaggaatttgtttgtgattttttattgtatcccaa
+5584238/1
CCCFFFDFHHHHHJJJIIJHJIJJJIJJJJJHIJJJJJJJJJJJJIJJJJ
@6592012/1
cacaaacaatcacctgaatccttagaattcaaaaattcaaacttaaattc
+6592012/1
@C@DFFFFFHHFFIIIJGJICHGGGIIIGJJIIJIJIGIIHJIIIHHIIG
@6089866/1
gcccaatattgattccagaacttccggcataatgagtacatcatttacat
+6089866/1
?@@DDBEDHD>FFGFBFHHIAH<FAGGGH8BHG9FH@GIIGGGG?GHCFF
@5585095/1
ttcttggtcatcagtttgagatactgtaatgcattgtaggccgcacatgt
+5585095/1
CCCFFFFFHHHHHJIJJJIJJJJJJJIIJJJJJJJJJJJJGIIJJIJJJI
@4050885/1
gtcctgttggtccattaatataaaatggttcaacttctttggtgtac
+4050885/1
CCCFFFFFHHFFHHIJJJJIJIIJJIIJHHHIJJJJIIJJHIGIFGI
@4050961/1
tccaaaattgtaaatccaggaacttcccagtcatcaggaataaagtcatt
+4050961/1
CCCFFFFFHHHHHJJJJJJJJJJJJJJJJJJJJJJJJJJJJJJJJGIJJJ
@2954148/1
gttccactttcacaatcaattaattggtaacatggtaaaataccttcttt
+2954148/1
@@CFFFEFFHHGFIGICIBHIIIIEC>CHGH@GGIHIGGCHIIGIGIGIJ
@5585775/1
ctcagagctaccttggcagctgctaattttgcttggtgtttgttttctcc
+5585775/1
CCCFFFFFHHHHHJJJJJJJIJJJJIJJJJJJJJJJFGGHJJJJJJJIJJ
@5585817/1
gcagaggcaacaacagcctcagcagcagcagtggcaacaacagcctcagc
+5585817/1
CCCFFFFFHHHHHJJJJJJJJJJIJJJJJJJHJJJJJJJJJJJJJJJJJI
@118061/1
ctatatttctcattttttctgctaaagcactaccttcagcgggagacctt
+118061/1
@CCFADDDHDFDFIIIJJ>HEEDFHIJCFHG3CGE?BDDHGGF6FBBF3=
@3485828/1
gtcccgatggtccacacctttgtcaccactatattcaccaaccgttaacg
+3485828/1
@@@FF>8DHFAFH><@?BFHE>A?FGFHFGC<GE>FHB?BFE6@F7DF=C
@118722/1
ctaccaatactttaagagcatttattgcagcttctttctgtgcatcattt
+118722/1
@@CFFDDAHHFFDIEE@<FEHECE@HH<DHDGG<B@FGC9?@CDA?GG<D
@2954922/1
aagcttaacattgattttaaggcaaagattgg
+2954922/1
@B@FFFFFHF<AFHIGHJGHHJIFH@EABD3C
@4552562/1
aaacatgcaaatgtgacattattgactaaggccgatctgaggtctgtcaa
+4552562/1
8BBFFFFFHHHHHIJJJJJJJJJJJJJJJJJJJJIJIIJJJJGFHJIJJJ
@3486767/1
gctgctgtggtggttcttgcctttgcagctgttgtggtggttgttgcctc
+3486767/1
CCCFFFFFHHHHHGHIJIJIIJJJJJJFHGI@F:CGI;?F6B=@FFFFAH
@7598462/1
cgagtgttagttggacccatgcactgaatgactttatacactggtatttc
+7598462/1
@@@DBDDFHHDFHJIIGIJJJIIJJJIIGGGHJJJJJJIJIIJI?DHIII
@1814341/1
gggggttaaatcaacatcagctgagatatactcatattgaggataagaaa
+1814341/1
CCCFFDDFHHGGHJJIGHIGIGIIHDGDGCD<FDHHFFCCG@GE>GIE@H
@2360476/1
caacgataaaatcaggctttatgtttttgtattcttcaatggttgctgct
+2360476/1
@@CADFF@FHHGFGIBHHBHHGIHIIIIIEFGBEFHHICCGGF>FFBGHG
@5066977/1
gcctatcctctggaggaattcctttaaactgatccatgatcaatctcata
+5066977/1
CCCFFFFFHHHHHHHJIJJJJJJJJJIIHIIIIJJJJIJJJJJJJJJJJI
@3486979/1
ccacattccattccatgatttattaaa
+3486979/1
@@@BABBBAAF?FCEGH<<AEHIIC9B
@119358/1
tttacaattagaatttataagtgttgcagttaaaccaagaacatgtggcc
+119358/1
<@;B1B;DFFAFDE9EB@HHCFB3AFEF3A42?H@E?;??FC;:?BD?;D
@8140112/1
gctacacaaacaatcacctgaatccttagaattcaaaaattcaaacttaa
+8140112/1
CCCFFFFFHHHHHJJJJJJJIJEEHIIHIIJJIJJJJJIJJJGIJJJIHF
@4051979/1
cggagactgtatacctaaaagtgggttcatgaattgctccctccacctga
+4051979/1
CC@FFDDFFDHHFIIJJIJIJFHIIGHIIJIJJJJIIIIIIJIGIGEHGG
@7600075/1
tcgcaacttaggttatgcgaagtacataactttctttgtatctgcatgaa
+7600075/1
CCCFFFFFHHHHHIJJJJJIJJGHIJJJJJJJJJJJJJIJJJJJJJJJJJ
@6092814/1
cttctctaggatcaacagcaggatctgcaatttttccaacagtgtattga
+6092814/1
@@@DDBBDFBD<B?FHCBH@EGE>EHHEHGGHGGGHHCFFDE:BH@FHH?
@4556913/1
gtggaatttttgcattttttataacttctttaatgctctccaaaattgta
+4556913/1
BBBFFFFFHHHHHJJJJJJJJJJJJJJJJJJJJJJJJJJJJJJJJJJJII
@4557019/1
cgtcgttattgaaatcagctctcctaacaaggttgttaatctctctttcc
+4557019/1
@BBFDDFFFHHHHJJJJIGHIIIJJJJIJIGICFFHIJJGHIHIJJIJHG
@7601165/1
gttgcagtcctgagctggtcttcagtcacccgattctatttcttggtcat
+7601165/1
C@@DFFFDFFHHFGGJJJGHIJJJJJJJJJIJJJJJJJJJJJJJIJJJJJ
@6595367/1
caaccgtacttctagcattagaagtttcttctccagctaaggctgtatca
+6595367/1
CCCFFFDFHHHHHJJJJJJJJJJJJJJJJJJJJJJIJJJJJJJJJIJJJJ
@6093661/1
atgattctttggaagaagaggcttttatgttttcttttttaaatttctta
+6093661/1
?@@?DDFFHHFHFFG?FG@FHCEHEG>FHEHGHIIIIIIIGDBFHIG@DH
@2361396/1
cttcactgcagcctgactggtgagaaccctcaccgctgtcat
+2361396/1
@@@D=DDDDFFFF9@@G<:3AECF44<<CCCG;CDFFFDFC<
@4053450/1
ggccgcacatgtttgtgcttctgaagaggacatccccgtaccataacaaa
+4053450/1
CCCFFFFFDFDHHIJHIGHIIIJIIGHGEHIIIGGGIIGHIJJIIJJJJI
@4053667/1
ccaatactttaagagcatttattgcagcttctttctgtgcatcattttta
+4053667/1
CCCFFFFFHHHHHJJIIJJJJJJJJJIFIJJJJJJJJGHJIJJIJJJJJI
@1278556/1
tcgcagcctcttgttttgcttctttttttgacctacccttgccgatagca
+1278556/1
@@BFDFDFHHHHGHIIIGJIICHEGJJ>FAEGIIAHGIGGJJGH8F@ECH
@2362588/1
ctcaaggtacacccctataagggcttcgatagaatctgcaacaactttgt
+2362588/1
@C@FFDFDF<?HHHGIGGCH@AGII;EFEEGIGGGGGFGDG@EHGGEII<
@4054395/1
aggtctccttgaacaaatttacctaaagcaacaacacaattgtcggcagc
+4054395/1
@@CBDDDDFHFHHJJJJJIIIJGIDHGHGJGIIIJIJIIJJIGGHGGGHE
@3491718/1
ccgggcttactaagggagttttcttgatcattttcgtttacccagagagg
+3491718/1
@@@DDDD?HBHFFGBH@D<?F9CBHCDEIGHEH9C?DGGGEBHEHE?@@B
@3492041/1
gaacaattctatcacctttgaagttgaataagttattattcttctaggtc
+3492041/1
@?@DDFFFHF?>HGGEHHIIHJEHGHHEHIJIFGGIIIGHFG>GHIJG@D
@4558064/1
ctcatagcttggaggagatatgatttgtctctaaatgaataatgcagcga
+4558064/1
CCCFFFEFHHHHHJJJJJJJJJJJJJJIIJJJJJJJIIJJJJJJJJJJJJ
@122977/1
gttagactgatttgatagagcacggaagg
+122977/1
@?@FDFDDH8?DHII9EHIIIE>@F12?8
@5070551/1
gttgttgttgaccccatggttgtcgaggaggtccctgttgttccattgct
+5070551/1
C@CFFFFFHHHHHJJJJJJIGJJJJJIIIJJGHIJJJJJJJJJJJJJJJJ
@3494570/1
cttctatcacatcggaggcaaccaatatgttcggctcacccatgttaaat
+3494570/1
C@@FFFFFDFDFD1@BAFBCFDEFAFGAGDCII0@FG999BD8=B=CGAH
@4056164/1
gcataagtcattcctctatcaggtaagacaacaatcacaagttttacttc
+4056164/1
CCCFFFFDHHHHHJJJJJJJJJJIIJJJJJJJJJJJJJJJJHJJJJJJJJ
@8143693/1
ggcaactcaggataactatagaggttcttctttccatcaaaggcaggaaa
+8143693/1
CCCFFFFFGHHHHJJIJJJJJIJJFGIJJJJJIJJJJJJJJJJJIGIIJJ
@8144074/1
ggttcttcttcttttttccacgtgaaatctttaggctgcagctcaaccat
+8144074/1
BB:DDEFFHHHHHJJJJJJHIJIJJJJIJIJJJBFFHIIJIJIIJJIJII
@1819674/1
tgatagtatctgatttgttgtttattagggtagcatttggaggactgtca
+1819674/1
@@@DDFBEBFDHFGGGIIJFGGEHEDHFHI3E@FCFEGDHHID?DBHGHG
@7604566/1
aggccgcacatgtttgtgcttctgaagaggacatccccgtaccataacaa
+7604566/1
@;?D;@DDHAHFAEHHAC<?FEHG>C?<:DHIGE@DDEGDFCF8==BFDC
@8145634/1
gcaacaaacagttgttttttcctgatatagctctaacttcaattaatttc
+8145634/1
CCCFFFFFHHHHHIHIJJJJJJJJJJIJJJIJJJJJJJJJIJJJJJJJJJ
@4562073/1
ctcaacagtacttctagcattagaagtttcttctccagctaaggctgtat
+4562073/1
CCCFFFFFHHHHHJJJJJJJJJJJJJJJJJJIJJJJJJIJJJJJJJJIJJ
@5593411/1
ctagataataatgcctcagagctaccttggcagctgctaattttgcttgg
+5593411/1
CCCFFFFFGFHHDGBHGFHGEIICGGHDFHFIGGIIICHGHIIGG@HGGH
@5593606/1
ccataaccaagatcaattactctaccaggtggaggtgaaaagaatgatct
+5593606/1
CCCFFFFFHHHHHJJJJJJJJJJJJJJJJHHIJHJ?HHIJJJJJJJJJJJ
@2960015/1
gccacatcaatgttaaggaatggtttccaacc
+2960015/1
@@CDDDFDGADDDDHIIGGGI>HA4A94EDF@
@3496548/1
tggatgttggtaaagcaacaccttttcgatttacatacctaggggtg
+3496548/1
@@@FFFD?<DABAG@EFH>GI?HIIIIBGIEGI4?FHIGI4BDGG?D
@6097859/1
ctcagtttcacttaaatcttgaaagatattatcacagattgcccttatct
+6097859/1
@C?ADDBDDHFDFEHGIIGECEHIIGDHIIIIC>BHHGGC94CCD@BHBF
@125518/1
gtcttcagtcacccgattctatttcttggtcatcagtttgag
+125518/1
@@@DDFFFDFHHFHGHFEHIIJJHJIHG<?9F@GGCBH@B?8
@7103035/1
gtcgctttatgcaaataaattggcatcccacttttatgaatgattttgat
+7103035/1
C@@FFFFFHHHHHJJJJJJJJJJJJJJJJJJJJJJJJJJJJJIJJJJJJI
@5074423/1
tctgtacttcctcctcatagttccacaatgagtaatttcaatttttaatc
+5074423/1
CCCFFFFFHHHHHJJJJJJJJJJJJJJJJJJJHIJJJJJJJJJJJJJJJI
@7103344/1
ccttgaacaaatttacctaaagcaacaacacaattgtcggcagctgggaa
+7103344/1
CCCFFFFFHHHHHJJJJJJJJJJJJJJJJJJJJJJJIJJJJJJJIJJJJJ
@7607382/1
ggtaaaaagattattgtattttcttttagaactctttcaaagagttctgc
+7607382/1
CCCFFFFFHHHHHJJJHIJJJJJJJJJJJJJJJJJJJJJJJJJJJJJJJJ
@5074745/1
ctctgcagggaacggcgacataggtgtctgctcttcacatactcttgtta
+5074745/1
CCCFFFFFHHHHHJJIJJJIJJJJHIIIJJIJJIJJIJJIJJJJJJJIIJ
@1285911/1
ctcatgttataacattatgcagttcattacctaagatatttgttatgat
+1285911/1
@C@BDDDDAF8AC@GAC2A@>FECHEEIEHGH9DG@FFE<EG@AHG4C@
@5075171/1
gtcgtgagaagctgcaacggctgctatagatggaacgttgatctggtctg
+5075171/1
@?@DDDDDBFDFHGIIGIGEE@GDBHG>D><C@@DHEGCG<?BF@C<@FE
@126984/1
taaatgtaggaagttatcaagaaatctaag
+126984/1
@@?DDDEDHFGDBFHBHGIAEEHHGIB<C<
@6099742/1
ggtcactattaaagttgatttgtcttatcgacttgacaattttttctttt
+6099742/1
@@?DDFFFHHFDDGHFHGHGGHFEHICHGHGHIJJGGIIJJJJJJJJIJI
@4059885/1
gaaatagaatcgggtgactgaagaccagctcaggactgcaactgtgtacc
+4059885/1
CCCFFFFFHHHHHJGHIIJJJJJJIJJGIIIJJJIIJJJJJIJJHIGIJJ
@3498869/1
caattgaaaatatttatatatttgagtaactatgatttagacattactac
+3498869/1
@@@DDDDDFD8D<FGEGGHGIGEEI<:CHHE>HGHCHG>FEHGGHHGH9?
@6100595/1
cagaaatatttcggcttctgcttccgttccaccctttctgctgcgatctt
+6100595/1
CCCFFFFFDHHHHJJIJJJIIJJJJIJJIJJJJJJIJJIIIJJJIGJIJJ
@7609116/1
gtttttgaaaaaattttggccaatagctgtgggttatatggtgattgatg
+7609116/1
@@@FFFFFFDFDDDFFHGFHIIG@FBBGIFGHH@FGHIIGHHIGIGIIII
@7105043/1
tgatttgatagagcacggaaggtggaatttttgcattttttataacttct
+7105043/1
CCCFFFFFHHHHHJJJJJGIJJFHIIJJJJJJJJJJJJJJJIJJJJJJJJ
@710910/1
gtaccaagctctggcattttcctgtgactgatttttcttcaacatcaaca
+710910/1
@?@DDDDDFAFDHII93CHAHE9ECBHEGIEHH@4CFGGBGGBEGHDHHI
@5076305/1
gtgtactatcttcaaagagaaaaagtgcaatactaaaattttattcagta
+5076305/1
BBBFFFFFHHHHHJJJJJJJJJJJJHHJJJJJJJJJJJJJJJJJJJJJIJ
@5076851/1
ctccaaaattgtaaatccaggaacttcccagtcatcaggaataaagtcat
+5076851/1
CCCFFFFFHHHHHJJJJJJJJIJJJJJJJJJIJJJJJJJIJJJJJJHGIJ
@7610665/1
tggaaatactggtggtggaggatatgaagtattataaggtacatatcctg
+7610665/1
CCCFFFFFHHHHFGIHIJHIJIJJJJJJIHHIIJJJJJJDHIJJJJJJJJ
@8147924/1
gggtagttgggtaatattttgataacgtggatgtagataggctggcctgc
+8147924/1
@@@ADDDFHHHFHGHHIIJJIGGIIHIHIIJGHCFHGIIJGIIIIDH<DD
@4565691/1
catgagttccactttcacaatcaattaattggtaacatggtaaaatacct
+4565691/1
CCCFFFFFHHHHHJJJJJJIJJJJJJJJJJJJIIJJJJJJIIJJJJJJJJ
@1288186/1
ctctgaaggttgtattgttctggtattatgag
+1288186/1
@@@DD>?DHHH?@@EBFHII4CEBA<D@<EFA
@5596902/1
ctcagataatcccatatcattgagacattaacttgcgtagcatactttat
+5596902/1
CCCFFFFFHHGHHJJJJJJIJJJJJIJJJJJJJJJJIHGGIIJJIGIJII
@2964346/1
caacatatttcaacatgtatccttttgggcggtacca
+2964346/1
CC@FDDFDF8:C4AC:AA<C?F9CBH9GGCFGH@@F4
@4566465/1
gtcgggcatttttactacaccatctaacctctacaattttgttttgtttc
+4566465/1
CBCFFFFFHHHHHJJJJJJJJJJJJJIJJJJJJJJJJJJJJHIJJJIJJI
@2964398/1
gttctgtatttcctgtgatcttgtctaagattgctttcgctgcggcatgc
+2964398/1
C@@FFFDDHFHFHJEEHGJEGFHIFHHEHGGGI<EHJHIB<:DE0:::B>
@5597006/1
ataagaacaatgagtaagagcttgcaagaggtaacttctgtcttgaaatc
+5597006/1
CCCFFFFFHHHHGJCEHIIIJGIJJJJJJJJGHHIGIIHIFHIJJIJIHH
@5597473/1
cgatgttgctgaactctaacagtagcagcatatcg
+5597473/1
?;;A=A;=DD>FDDGDGHIEA:FHEBHCC8C9AB?
@4567051/1
ggagcggcttgtctaacttgaccaacgg
+4567051/1
@@@DDDDDHH6AACCGGGH@?EHDFFBG
@4567067/1
gtcctgttggtccattaatataaaatggttcaacttctttggtgtac
+4567067/1
@CCFFFFFHHBHHIIIFHIBIIIIIIIIHHHGHHIIIIIIIIHGHIG
@712168/1
aacaattctatcacctttgaagttgaataagttattattcttctaggtcc
+712168/1
@@@ADBFADDFHGIJGIIIIEBC?FHHIHIIJBEFGIEGIEHFG?><FCG
@713721/1
gcccattattgtgtactatcttcaaagagaaaa
+713721/1
@@CFFFFDHDGD8<4AF?FAFDHCC>FCE@>GE
@5077515/1
ctcttcacttcagcataaactggagtttttcccggaagcaccaccacaac
+5077515/1
CCCFFFFFHHHHHJJJJJJJJJJHJFHIJJJJJJJJJJJJJJJJJJJJJJ
@3503209/1
gttctaacttaaagctgactttagtacatcgcctggagacatgactacac
+3503209/1
CCCFFFFFFHHHBGIEIGJIJJ4CEHIJJIGHIG9BDHEHABDGIIIGGA
@1826913/1
ctgggtttaaaatcttcaataacattactcatttctgataggttctgcaa
+1826913/1
CCCFFDDFHFHHHJJJJIJJIJIJIIIIJIIJJGIIIIIIIJGHGGCGII
@3503621/1
gaacggttgccatatagccttaaaaggg
+3503621/1
@@@DADB?D?FDFG@BEGEH@FG9BAH?
@7612762/1
gccttttcccaaaatcataccattagatttattaatttgctcaggagaaa
+7612762/1
CCCFFFFFHHHHHIJJIJJJJIJJJJJJJJIJJIIJJJJJJJJJJJJJJJ
@4567481/1
ggctgctgtggtctctgctgttgctgttgttgctgaggctgctgtggtct
+4567481/1
CCCFFFFFHHHHHJJJJJJJIJJJJJIIJHJJJJJIIJJJJJJJGGIHGG
@1289882/1
ctccaactccgacaaacgccatcctctcattcttagttgtaacaactagg
+1289882/1
@@@DBFFFGF=CFGEGHGIJJBHJGEGIEGGG>FHG9BD?DHEGG;DG>F
@2966185/1
ctcatttgaaaacgtggatctccaaggtctccttgaacaaatttacctaa
+2966185/1
CCCDFFFFGHHHFGGGJFICEHIIIIJFGGIJIIIIIJGGGIJIGIIIJJ
@1827644/1
ctgggtttaaaatcttcaataacattactcatttctgataggttctgcaa
+1827644/1
@@@DFDDDHFG<F@FEEAHHDEGCBAHGCGIFI>EG@EFG>DDGHGHIFE
@2966741/1
gcttctttttttgacctacccttgccgatagcaataa
+2966741/1
?@@FFDFFFDHAHIJHIBEEGEEH3DGIGFEDGG94B
@2967668/1
ggcacattgcagttgctatcatacatt
+2967668/1
@@@FBDDFA>FHFDHEEIIIGGCGIDF
@2369146/1
gccgatcttgtacaacattttacatgcagttagtgcaactgctcccttgg
+2369146/1
@@@FDDD>FHD?FHEHDHHIGG>A4CBF9EGCG@CA<?FG9CF:BFF<G<
@2369322/1
ttctaggtccttttatcataatgagatcaagtttttttcgaatcaaatga
+2369322/1
CCCFDFFFHHHHGAGHIGJIJJIIE>HCFHEIIIJGGIDHEGGGHC>DHG
@7110511/1
tgggaatcctttgtgagccacatcaatgttaaggaatggtttccaaccaa
+7110511/1
CCCFFFFFHHHHHJJIJJJJJJJJJJJJIJJJJJJJJJJFHIJJJJJJJJ
@1293559/1
ctattataaatttcaggtggagtagaaa
+1293559/1
@C@FFDABADFDHIIGI?DHIIAEBHIE
@7613449/1
cttcagggagaatttttaaccatttacacaatataaatgctccttcaaca
+7613449/1
@CCFFFFFGHHDHHIJJJJHJIJJJIJIJJJJJJJJIJJIJJJIIIIJJI
@1294186/1
ctcatgaatgctttctaatgtttcttca
+1294186/1
@<@DFFDB>FB>FGIGII<HF@BHH4CA
@7614550/1
cataactatcaatactttaagagtactaccaactcatactgtcttcagcc
+7614550/1
C@@FDFFFHFHFFGIIEGIAHCHFHIIGFICHHIJEGBGHGIGGHBHIGB
@6106045/1
ccttctttgactaaatactcctgaaggagtgatatcggtgtttttgagct
+6106045/1
CCCFFFFFHHHHHJJIJJJJJJJIGIJJJHIIJJJGIJDGGIIGGGIIJJ
@6606465/1
ggcgtcgttattgaaatcagctctcctaacaaggttgttaatctctcttt
+6606465/1
=?<BADD??FFBFGEGGDE?<9CGIIGGGIDGEGDFHDDHIIF<?FDGHG
@8150895/1
gcactggttacaggagatactggttgttgttgaggtggtagttgagtttg
+8150895/1
CCCFFFFDHHHHHJFHIIGHHGEAFECGGCFHEGE:?DHFFHDD?DHDFH
@8151435/1
agtaagttcttttttttccttgactatgtttgatgacatatcaataacat
+8151435/1
BC@FFFFFHHHHHJJJJJJJJJJJJJJJIJJJIJJJJJJJJJIJJJJJJJ
@5081178/1
actgtgtccacaagaaaaaaagttcttttacccccttcagaatataatag
+5081178/1
@@@FDDDEHHHHGJIJIJJEIIFGEIIJJ@DDHHGIJJJFDHIIIGIGGC
@2969595/1
tgcaggctggccatgttgaatagcttgctgtggtgg
+2969595/1
@@@BDFFFHHGGGCEBDHHHIIGII@E@EH9EHC1:
@715789/1
cttgtggatcaaaactcattaaatatttctgtaagcgaagaactgaggta
+715789/1
@@@DDDDDAFHF8CFGIDHIE4:FBBHHEBABH4CGI7GHE?FGF@DG9D
@715860/1
gcctgcagctccctttttgcagcttcttcaagagggatggg
+715860/1
@;@DDDDDC?<:CFA@FB<9EG<FEDH@A?DC@EE>@>DDE
@716299/1
caacaacagcctcagcagcaacagaggcaacaaccaccacaa
+716299/1
@@@DDDD?HBDF?CGGHBHGCHGHBE@FH>GGCFH;BF=?FD
@132956/1
cttctgaagaggacatccccgtaccataacaaactgctacaggtagtgtc
+132956/1
CC@FF?BDFDFBDGHGGGIHFEEHD<EHE<FCH9FGGJJIFEH@GCBFDB
@7616440/1
ctctgtacttcctcctcatagttccacaatgagtaatttcaatttttaat
+7616440/1
BBCFFFFFHHHHHJJJJJJJJJJJJJJJJJJJJHHIIJJJJJJJJJJJJJ
@8152839/1
caagaggagagcttttattgaatagaataggaatgtcaggtgcgttaact
+8152839/1
CCCFFFFFHHHHHJJJJJJJIJJJJJJIJJJHJJJIJJJJFHIJHIJJII
@2372858/1
ctgttgttgccactgctactgctgcggctgttgttgcctctgctgctgct
+2372858/1
?@@?DD;?FHHHHBGHHIIIGEIGIFFHEH3B0::BABGIAABDGG<CG3
@4572630/1
ctttaatgaaattatctggagctcatcaagcttcggtccgactgatgatt
+4572630/1
CCCFFFFFHHHHHJJJJJJJJIJJJJJJJJJJJJJJHIJJJJJJJJJJJJ
@7617816/1
ctcataactaaaacagggttcatgagttccactttcacaatcaattaatt
+7617816/1
CCCFFDFFGHHHHJJIJJGHJJJJIJHIIJJJJJJJIJJJJJIJJJJJJJ
@8153595/1
ctcatcttcatcatccaagccgtaatgaatggtgttgctttcgcagggta
+8153595/1
CCCFFFFFHHHHHJJJJJJJJJJJJJJJIJJJCFGIIJJJJJJJJJJJBF
@5603518/1
ctactaattaatataggttacttcgcttatctctcttgacagccctatac
+5603518/1
CCCFFFFFHHHHHJJJJHIJJJJJJJJJJJJJJJJJJJJJJJJJJJJJJJ
@4572879/1
ctttggctttaacctcataactaaaacagggttc
+4572879/1
@@@BDDDBHDDHF@FHIIACCFHEAA9<AEBGGG
@5604304/1
cttgttacaacatatttcaacatgtatccttttgggcggtaccatggtat
+5604304/1
CCCFFFFFHHHHHJJJJJJJJJJJJIIJJJJJJJJJJJJHIIJJJJJHIJ
@4066747/1
gttggtgcattcataattcgggccttaactttagtgaactggtcatcaac
+4066747/1
CCCDDAD?CFHFHIIEHIIGGAHEFGHGGIHGIIDFGHEGEHIEGIGDHI
@5604938/1
catactttatcgtaacggtcatttctttttcttgatctctttcattatcg
+5604938/1
C@CDFFFFHFHHHGEHGEGHIIGIIGIJJJGIIIGHGHIGIIGGGIIIIG
@2374546/1
gtagtctgtctgcatctgtatatgccctagcacggaaagcagcgagatga
+2374546/1
@=@DDDFFHHHGHHGGIJIGG<FJJIJJIIIGIJJICGEHIGIIII@FGB
@2374685/1
ccaattctttggtgataagaactatttctttaagaatattttggatttca
+2374685/1
@BCFDDEFHGFH;EEHGIJJJJIEJJEHIGEIBGEGIGGEGIJJIJIIJ@
@1830572/1
gtttaaaatcttcaataacattactcatttc
+1830572/1
@@@DFBDAHHA?FC@FHII9BFG<FHGBH9F
@1830793/1
atctcctaggaattctaaacgttcattgtgagttatatttgattcagttt
+1830793/1
B<@DFFFFHHFHDGGIJIJIBGIJJFHI<FHHEHCEIGCIFCFDGBBFC9
@717644/1
gccacatcaatgttaaggaatggtttccaaccaataattgcagactggaa
+717644/1
@C@FFFFEFDFD4?CGHG@GDGHA4;4AAEEEED>GHECGG@@GB?BBFD
@7619668/1
cagtggcgtatttacagaagcaaggt
+7619668/1
@?@D=DD<DFDF?FGB<?@@E?F?E:
@4068362/1
gtggttgttgcctctgttgctgctgaggctgttgttgccactgctgctgc
+4068362/1
BBBFFFFFHHHHHJJJIJJJJJJJJJJJJJJIJJIJJJJIJJJJJJJJJI
@8154629/1
gcaaccaatatgttcgtctcacccatgttaaattttttcagaatcatgtg
+8154629/1
CCCFFFFFHHHHHIJJJJJJJJJJJJJJJJJJJJJJJJJJJJJJJJJIFH
@1832239/1
ctgctgaggcttgaacaagcccttctgatagcctgcaattcttggttcaa
+1832239/1
@@@DBDDD7:DD@F<3AFFBG3CC<CECFEBAH>GIE<<BFDH@G?;<8D
@719046/1
ctcggatcttctatccttatctcatcaaatattgataaactagtttcttc
+719046/1
@@@FDDDFHHHHHIIHFGHCHHFHGGFHHIIJJ<@EI9FGHIEC<D>FDB
@1832602/1
ttttcctttgatgctgctcaatttacct
+1832602/1
@@@FDDFAHHDFDGIIIIG9CDDF>HHG
@136353/1
gaccaatagggttgcccatcattcgctcctcgactgccccgatgttggag
+136353/1
@<@FFDAF?>3ACAHFH@>DEHHGIID3@@HGGGA03DDD?7@0@F997@
@2375966/1
atccattttatagctactctaaaaacacgg
+2375966/1
@BBFFFFFGHDFHICHIIIJIGGA>HG?FB
@2376065/1
cctagacttgtgcaccagctaaagaagacttatctttaaacggcagcttt
+2376065/1
CCCFFFFFGF<FFIIIIIIII:EEHIIHI@H9GDFCGIGIEGGB<@FEEF
@7621246/1
cacgacctttggattgaatataagaccttgttgttttagggtaatcaaat
+7621246/1
@@@BDD@DHFBHHBGGACF?H4<CFHGEFHIIIIIIIGHGC:?DF9FCDF
@2376677/1
gttgttgcctctgttgctgctgaggctg
+2376677/1
???DDBFFHHHGB<<CF9FAFHEHDH3;
@7621945/1
gctcaatttaccttcatccttgttttcaaagttgataaataatattaatg
+7621945/1
CCCFFFFFHHHHHJJJJJJJJJIJJJJJJJJHIJJJJJJJJJJJJJJJJI
@6111658/1
gtggaatgtatgacgatgatttgata
+6111658/1
==?D;BDDA2ADHIIEHGAIH@?FH:
@6611870/1
ccattatcgcatcatacggaatctgccgagtccttccttctagtgcttct
+6611870/1
CCCFFFFFHHHHHJJJJJJJJJJJJJJJJJIJJJJJJJJJJJJIIJJJJJ
@721073/1
gctttctaatgtttcttcatttaaaaccgctgtgtctctttctttttttg
+721073/1
@<@DDFFA>DHFDBGHEDIFEDD9<CHG<AHIE;FH@G@E9:?F@HHAAB
@7622119/1
ctcccctctggtatccaaaggcactgttttcaccggaggaatttgtttgt
+7622119/1
CCCFFFFFHHHHHJJJJJJJJJJJJJHGJJJJJJJJIJJHIJJJJIJJJH
@2379255/1
cactgaaccaaatcggctccttgaatgaatttttcat
+2379255/1
CCCFFFDDHGHGFCDHGIDII<HIE?FHHGGI<FIGD
@7623168/1
ctcattttttctgctaaagcactaccttcagcgggagaccttggctttgc
+7623168/1
@@;=ADDBB?FAB<ECH<AHHDCCH?FHBG?<886DHHIC88.B=FI@7.
@2978224/1
gggcttctattagttcatctatattttttaaggaagtaag
+2978224/1
@@@FDDFFDAH<F:CD4ACFHCGGI9FGDGEDGEGIGDH<
@6114221/1
ctggaacatagttttaaactgacttgaacttcaccagatctagtaaatat
+6114221/1
CCCFFFFFHHHHHJJJJJJJJJJJJJJJJJJJJJJJJJJJJJJDHIJJIJ
@4576641/1
gcataatgagtacatcatttacatcaccgtgatctaatatttgagcagaa
+4576641/1
CCCFFFFFHFDFHIJJJJJJIJJJJJJJICGCHIJJJIJJJJJJJGIJJJ
@4576984/1
gttgggattttgaccatcttcaacgaatcaaattc
+4576984/1
CB@FFFFFHHHHGJJJJJJJJJJJJJJJJJJJJJI
@1834500/1
atcaggttttgggtagttgggtaatattttgataacgtggatgtagatag
+1834500/1
@@@DFFDDHHDFDGH;CFGE<ADFEIIIGIGIDGGI<BFCDFA?BFII<B
@4070545/1
gtagaattacagaataactcatgaatgctttctaatgtttcttcatttaa
+4070545/1
CCCFFFFFHHHHHJJJJJJJJJJJJJJJJJJJJJJJJIJJJJJJJJJJJJ
@3510951/1
gcttctattagttcatctatattttttaag
+3510951/1
;??D=B?;D4ADA<GHFHC@:AFHHGHCCF
@6615493/1
cttgcctttgttgctgctgtggtggttcttgcctttgcagctgttgtggt
+6615493/1
CCCFFFFFHHHHHJJJJJJJJJFHIHIIJJJJJJJJJJJJJJJIJJIIJ@
@6615507/1
ataagaacaatgagtgagagcttgcaagaggtaacttctgtcttgaaatc
+6615507/1
CCCFFFFFHHHHHJGHJJJJJJJJJJJJJJJGHJJJJJJJJJJJJJJJJJ
@7624283/1
gtcacggtctcaacaagttccgttttttggagaggcaactcaggataact
+7624283/1
CCCFFFFDHAHFGIIEHHIJIIGIJJJJJJIJHIJJJJJJIIIJJJIJJI
@5086559/1
ggtaggtgcagggtatgaaactgaacgtgtacacctggtaaagaggtgac
+5086559/1
?@:DDFEDHDHFHFHIJJJJIJJJJJJHIGIJIIJJJJJIJIJIJJ?DDH
@1300145/1
cttctgtcttgaaatctgtagcccaatattgatt
+1300145/1
@@@DADBDDBHGHIDHIJJIEIJJIIIGIGHHGE
@1300332/1
cactgagttagaataccaacctgaatttcagcaattttcttaatggatgc
+1300332/1
@@<DDBDAHHGGDIIIHGGGCA>@GDCEAF@HACFHGGHHIDDGGGHIGC
@4072230/1
cattagcagagctcgctactaaggccttcaagatagaacccaattctggc
+4072230/1
CCCFFFFFHHHGHJJJJIJJJJJIJJJJJIIJJJIEGIJIGIIIIIIJII
@7118377/1
ctatgatttagacattactaccaatactttaagagcatttattgcagctt
+7118377/1
C@@FFFFFHHHHHIJJJJJIJIJJJJJJJJJJJJJGHJIJGJIIIIIGII
@6115793/1
ctgaacacattgggtcgccatacctaaaaccgtatctccaaccctcttca
+6115793/1
CCCFFFFFHHGHHIIIIIJJIJJIIJJJJIJJGIJIJJJJJJJIIIJJJI
@4578728/1
ccgctgtagtacaaatttctatttccgattatttttcctttgatgctgct
+4578728/1
CCCFFFDFHHHGFGEGHIJJGHIIJIHGGIGIJIIGJJGIJCFCHHEGHI
@1836026/1
acattcgtcctcctgccactcatcataatg
+1836026/1
@@@D=DDDHDHFHIIFH<F>B?EAHII9?<
@1836785/1
ggagaaatttcaatttttgcaaattgttcgtagtgaagaactgaaagcag
+1836785/1
@@@DDDD8FDFHDBHIF@GHAHGIGFHEHICFC;E9FFHGHIHGCFG@DH
@2381972/1
ccgcaattttctggcggagctcttcagcatttagcagcatcgtgatacga
+2381972/1
CCCFFFFFHHHGGJIDGGGEGIJIJIGGGEGIGHBGIGCGHJHGGGGHHG
@6117565/1
cagggaacggcgacataggtgtctgctcttcacatagtcttgttacaaca
+6117565/1
@CCFFBDDHHDHGIJJJJIJIIIIJJJJJJIJIIJGIGIIJIFHIJEHIJ
@7121453/1
tcacaatcaattaattggtaacatggtaaaataccttctttgactaaata
+7121453/1
CCCFFFFFHHHHHJJJJJHIJJJJJJHIJJJJJJJJJJJJJJJJJJJJJJ
@140153/1
acggtcttttccttcccctggcaatgtgacctcaagttccatcctatcat
+140153/1
@CCFFFFFHHHHGIIIJJIDGHIFIJ@CCHGDEDFHIJJIJIIHIJIIIH
@8157976/1
ccataccgtacgctcaaacatgcaaatgtgacattattgactaaggccga
+8157976/1
CCCFFFFFHHHHHJJJJJJJJJJJJJJJIJJJJJJJJJJJJJJJJJIJJH
@4581339/1
agaaaagatagtgatgtttaagctgaaagattcagaagtaagtgtatcag
+4581339/1
CCCFFFFFHHHFHIJJIJJJJJJJJJJJJJJJJJJJJJHIJJGHGIJJJJ
@726271/1
gcaggaaatcgatttttgaaacacctctgtcgaacagcttccacagcttg
+726271/1
@@@?DDDFG>DDAGGG@GEHCAFHICGGGHGEH=DGBGEEH<DGIJII@C
@6617719/1
gtaatctctgtatcaacaactgtaccagccggcacattcatatttctccc
+6617719/1
CBCFFFFFHHHHHJJJJJJJJJHJJJJJJJJJJJJJJJJJJJJJJJJJJJ
@4075041/1
gcacattgcagttgctatcatacattcttaatatctgtgtattaagcctc
+4075041/1
CCCFFFFFHHHHHJJJJJJJJJJJJJJIIJJJJJJJJGIHHIJIJJJJJJ
@2985635/1
gtcgaatactgttcttaggaatatttccaatgaattcctctatttcattg
+2985635/1
@@@FFFFBHHGHHJJIIIJGEGHIGIAEI@FEHGEIGJIGIFAGHIGIIG
@3515012/1
gatctaatatttgagcagaaggtgctggtgcatgt
+3515012/1
@@CFFFFDHDABD<F>BBAEGHC<3<<C<CEG9FC
@5611948/1
gtattgctctgcagggaacggcgacataggtgtctgctcttcacatactc
+5611948/1
CCCFFFFFHHHHHJIJJJJJJIIJJJJJJJIJJIJJJJJJJJJJJJJJJJ
@141697/1
ggtcgccatacctaaaaccgtatctccaaccctcttcacttcagcataaa
+141697/1
@@=BD>DFFHHHHBA<FGHIHIIJI>FFHGIJI<BB?@9D?BG9FCFHG<
@7628638/1
gtaatcaaattttatgacaaaattgcaattctttacatcaataccttctt
+7628638/1
CCCFFFFFHHHHHJJJJJJIJJJJJJJJJJJJJJJJJJJJJJJJJJJJJJ
@7628657/1
atctggagctcatcaagcttcggtccgactgatgatttgaggttcttgtg
+7628657/1
CCCFFFFFHHHHHJJJJJJJJJJHJJJJIJJGIJHIIJJGIJFHIJJJJJ
@4076249/1
gctgctgctgttgttgttgttgaccccatggttgtcgaggaggtccctgt
+4076249/1
CCCFFFFFHHHHHIJJIJJIJJJJJJJJJJJGHJJJJIJJIJJDHIJJJI
@4076585/1
cgccaataattgttctttcatgatactctcaagatccctgattacttctt
+4076585/1
CCCFFFFFHHHHHJJJJJJJJJJJJJJJJJJJJJJJJJJJJJJJJJJJJJ
@4076692/1
gtccgactgatgatttgaggttcttgtggaattgtgacactttgatgttg
+4076692/1
CCCFFFFFHHHHHJJJJJJJGHIJJJJJJIJJJJIJJJIJJJJJJJJJJJ
@4076966/1
atagggtgtcccacaatatcttgtttaagtggggaattaataggaagtct
+4076966/1
@BCFFFDDHHHHHJJJJJJJJJJIJJJJJHIJJJHIJJJJJJJJJJJFHI
@142359/1
caggaacttcccagtcatcaggaataaagtcattaaccttcaaa
+142359/1
@@CFFDFFHHHGGJGBD@FHIIB>FHIIGBFHEGGI9FCGHGIJ
@1838699/1
cacgttcataaggtctcatttgaaaac
+1838699/1
@@@7DDDDHHHGHFHIIIIEEGGIGI;
@7629981/1
cataattaaaattaattaaaagttaataatacaaataaataaacagaaac
+7629981/1
CCCFFFFFHHHHHJJJJJJJIIFIIJJJJJJJJJJJJIIJJJJJJJJJJJ
@143012/1
gtggaggtgaaaagaatgatcttccaactgtcacaaacctgttagca
+143012/1
@?@DADDBFHFDDGEGGBEHAEHI>EAHB@F?FFG<DDGG@HFGBB<
@6120096/1
ctggacaatatcgcacataatacctgttctgtaaaatccttcactggaaa
+6120096/1
CCCFFFFFHHHHHJJJJJJJJJJJJJJJJJJJJJJJJJJJJJJJJJJJJJ
@5091442/1
gcgatctttgccatagcatagttcctgctttagggtttcttccgccaatt
+5091442/1
CCCFFFFFHHHHHJJJJJJJJJJJJJJJJJJJJJJHIJIJJJJJJJJJJJ
@727555/1
gttcatctatattttttaaggaagtaagtgcaggggaacgagaaccaatt
+727555/1
@?@FFFDDDHDHHAGCHBGHIFDEDCEDAEFE?;F8GHJHGHIEEHEHGI
@6620206/1
ctccatactccttgtcttacaggtaccggtctttctcgataatcaagtgt
+6620206/1
CCCFFFFFHHHHHJIJJJJJJJJHHGJJJHIJJJJJJJJJIJJJIGIGGF
@728770/1
cctcctgccactcatcataatgaacaatatcttcttttgg
+728770/1
@@<DFFFFBDFFDIGHBH<BHE:AFFFHHIHIHIFIJDH@
@4585233/1
ctcttctggaaagcagctcttgcagcattgacactggcgttttggtgggc
+4585233/1
CCCFFFFFHHHHGJJJJJJJJJJJJJHIJJJJJJJJJJJHJJJJJHJIJJ
@3517769/1
tcctccatactccttgtcttacaggtaccggtctttctcgataatcaagt
+3517769/1
CCCFFFDDFDDHHIIIDHHIGEGIGHGIJI>CCFGEEGEEIGE?D99?@8
@3518334/1
tgggtttaaaatcttcaataacattactcatttctgataggttctgca
+3518334/1
@@@DBDDDFF8DFFF@C4C:FGHHC>HFE@EHD<CF?C94:??DFECC
@8162078/1
ctcatacttaatccaatgacatggggaagtcaattgctaatattgccatc
+8162078/1
CCCFFFFFHHHHHGHIIIIJJGIJGIJIIHIJIHIIIJIGHCIIHGIIJJ
@2387047/1
gcgataaggtttttcaggattgatagatacatcataatgatgaataacca
+2387047/1
@@@FFFFFF?FHHJJJIJHIJIIEICHIFIJJJIIJCCEFHJIHHGGGGF
@2387273/1
atctgaggtctgtcaattcaccaggtgatatatttttgcatctgttataa
+2387273/1
@C@FFDDFD3AFDHGGGHHHCEHHGGDB9BFEGFHHIG9DHHD@BD@FAI
@4079016/1
cattttttctgctaaagcactaccttcagcgggagaccttggctttgccg
+4079016/1
CCCFFFFFHHHHHJJJJJJJJJJJJJJJJJJJJIJJJJIIJJJJJJJJJJ
@143356/1
tgcattaatctatagaaaattttccagacagtatttag
+143356/1
@@@FFFFEHHFDFIIJGIHGGGI><AFBGICFEEDCF>
@5614372/1
ctttggctttaacctcataactaaaacagggttcatgagttccactttca
+5614372/1
@@@DDDDDHFHGFIJIIJEEGHGGGIEHH@EHGGIIJ@D:9B@FHGEGGI
@144987/1
aaggattttctaaagctttgaattcataagttggttgttttttaagtgca
+144987/1
@@CFDFFFHHHHGIDIBGHHGFBHIJIIHHBEEAFEHHIEGIGGHCBDEG
@7633139/1
ccaataattgttctttcatgatactctcaagatccctgattacttcttct
+7633139/1
CCCFFFFFHHHHHJJJJJJJJJJJJJJJJJJJJJJJJJJJJJJJJJJJJJ
@730538/1
acccgatgctagctttcttaaatctggttctctaatcatctgattagtag
+730538/1
CCCFFFDFGBHHBHJIIJIIIIHJA4ECDDCH>HDGIEGIGHGJCIH9BF
@3518772/1
gtcacttttggtcctgttggtccattaatataaaatggttcaacttcttt
+3518772/1
;@@DDD8DFAH;CBFH?BDGC3ACHIEHGII><??CCFDF99<DAGIEGG
@146896/1
cttaaaacaatgtcaagagcttgga
+146896/1
??@7=:=:??<A2AFG@CFC>3AA?
@4589157/1
ggttttcgttgctcattgatatcccttatgtctaacacttcacacataaa
+4589157/1
@@:DDFFFHHHHHIJJIJIJJJJJJJJIJJIJIJJJJJIJJIJJJGIJJI
@147709/1
agctgaacttctgaagcaggttggtgaagagtttcaaaaagctctgtata
+147709/1
@@@FFFDFFHFHHIJGIIJE9FHECFGHDIH?BHIFEIGGBHHIJJDGHE
@147930/1
gtgaaatctttaggctgcagctcaaccat
+147930/1
@?@DD;DDD><?DE<EEBFIC3AFF3ACF
@6125074/1
gaagagggttaactttataatcaatcggcatttctttcagaccaaaattt
+6125074/1
BCCFDFFFFHHHHJJJJJJJJJJJJJJJJJJJJJJJJJJJJJJJJJJJJJ
@732684/1
ctccaattgcattccctttcacactagggacatgaggtgaaattattggt
+732684/1
@C@FFFFDDHHGGD9:BFE>FGGGGF@HGIGHGGHG>DFFD<FGIGHIDD
@7127690/1
ctttcattatcgtaaattgtcacggtctcaacaagttccgttttttggag
+7127690/1
CCCFFFFFHHHHHJJJJJJJJJJJIJJJJJJJJHHHIJJJIJJJJJJJJJ
@1308932/1
catctgttataaatgtaggaagttatcaagaa
+1308932/1
@@@DFDBDHHFB?<@<A<B>FHCE@E9A@@>G
@5094856/1
cttggcaacaaacagttgttttttcctgatatagctctaacttcaattaa
+5094856/1
CCCFFFFFHHHHHJJGIIIHIIJJJJJJJJJJJJJIJJJJJJJJJJJJJJ
@5616597/1
gctcatcaagcttcggtccgactgatgatttgaggttcttgtggaattgt
+5616597/1
CCCFFFFFHHHHHJJJHIJJJJJJJJJJJJJJJJJGHIJJJJJIJJJJJH
@4083298/1
ctctgctgttgctgaggctgttgtggtctctgctgttgctgaggctgctg
+4083298/1
CCCFFFFFHHHHHJJJJJJJIJJJJJIJJJJJJJJIJJJJJIJJJJJGIE
@148860/1
gaccagtttgcaaagggaagcgagcttgctgttgttgctgctgctgctgt
+148860/1
BCCFDFDFFDDHDIJIGEHCEGHE:@@3DFEBDGHH@FEAD>>F>>DB<4
@6125967/1
ttcaaattttgtaagattttgtagcatctggtaggattcaatccattttc
+6125967/1
CCCFFFFFHHHHHIIJJIJJJIIJJJJJJJFCFGGHHGCCHIJGGIIJHJ
@8167818/1
tataacatgacctaagagttttattaaagttggatcattagcagaaatcc
+8167818/1
CCCFFFFFHHHHHJJJJJIHIJJJJJJJJIIJJIIJJJJJJJIJJJJJJJ
@8167969/1
gctggatgagtgacatcagcgccaacaacaatgacaggtttttgaaaaaa
+8167969/1
CCCFFFFFHHFHHJJJJJIIIJJJJJJIJIHJJJJJIJHGIIJJGIJJJJ
@7127726/1
caatgtttctagcctttcataattcataacgtcattagcagagctcgcta
+7127726/1
CCCFFFFFHHHHHJJJJJJJJJJJJJJJJJJIJJJJJJGJJIJJJJJJJJ
@1309363/1
atttaatgttttttgaaaagcctcacttgttttgtcataagttgt
+1309363/1
CCCFFFFFHGFHDIIJFGIGGCGGGB4?E<CGGH>:BD>GH<DD@
@150967/1
tgccacattccattccatgatttattaaa
+150967/1
=@?DDFFFADFA?HGGHGEEI9ICEF9@C
@1310670/1
gtgagtaatctctgtatcaacaactgtaccag
+1310670/1
CC@FFABDDFBB8A:<EE>@FEAFAGCC<FHE
@2997412/1
ccttcttccagcatagcttcaatttcattgtcgcttatgtcaaattctac
+2997412/1
@@@FFFDDDHDHHIJJHIIJJJJIJGIBJHHIGIJCFAHGIGIGIJCCGE
@2389623/1
ctttttccgttgggattcattatccattctcccctaggctttgctttagg
+2389623/1
@@@ADDEFHB?FFIHEG>HHDEHHEGG@C<C?;CGGI<DDHEDFHGEGEI
@7128403/1
taaaatgaaactgggcacaaccattagaatcacctgctgctttaaaatca
+7128403/1
BCCFFFFFHHHHHJJJJJJJJJJJJJJJIJJJJJJJJJJJJJJJJIGIHI
@7128691/1
gccgactggtgccctgaataccttgatggctacaaagatagaagtcgaat
+7128691/1
CCCFFFFFHHHHHJJJJJJJJJJJJJJJJJJJJJJJJJJJJJJJHIJJJJ
@7635564/1
cggaccattagttgaagtcccagccctcagataatcccatatcattg
+7635564/1
CCCFFFFFHHHHHJJJJGIIJGJIJJJJIJJJIIIJJJJJJIJJIJJ
@736463/1
gcagttcattacctaagatatttgttatgatctccggccaagatcagcc
+736463/1
@@?BDD<?CHHHHIGHBBF<HHCIE3CEGGA9BEHB1?D6D?;?BFGEG
@6127428/1
gccagtaggtaaaaagattattgtattttcttttagaactctttcaa
+6127428/1
@??DDADB<2CFFGIIIFF@CH?<<CACCHBBDE<?F?GG<???CGI
@736662/1
gtttgttttctcctactccgacaaacgc
+736662/1
@@@;DAD>DA>?DEEGEH<F@GF6F3:0
@6627674/1
ggaccagcttgtgcttgtcttccaccctttttttttattcctttttgaat
+6627674/1
CCCFFFFFHHHHHJJJIIIJJJJJJJJJJJJJJJJJGJJIJJJJJJJHIJ
@6128528/1
gcctcatgttataacattatgcagttcattacctaagatatttgttatga
+6128528/1
BCCFDFFFHGHHHJJJJJJJJJJIEHHIJJJIJHIHIJIJJJGIGIIGHG
@6128800/1
catcaacgttcactgtctataaaaatacaagaattcctaattggtagtat
+6128800/1
@C<DDFDFHFFHFGIIGIGIGGHGIIIIGIEEHEGHIIGEGHHHDGB0?F
@738123/1
ctaacttcaattaatttctgatttttattaacaatag
+738123/1
@@@ADFFDHHGHHIIGIIG>4B@CHGEHGCCFGGHGI
@6628399/1
cacgtcgtctttttttaccaaaccggtattttccccttggcaacaaacag
+6628399/1
BCCFFFFFHHHHHJJJJJJJJJJJJJBFIJJJJJJJJJJJJJJJJJJJHH
@3522986/1
ccgtgatctaatatttgagcagaaggtgctggtgcatgtaatactttgta
+3522986/1
@C@DFFDAHHHHDHJIEGJDHCGGGHGHIFCH@EHHGHGGHIIIHIIJHG
@6130507/1
tctttctcaacaagatggtacctagctctaaatgccacaagatgggcata
+6130507/1
CCCFFFFFHGHHHJIJJJIJIGGIJIJGIGHHIHIGIGHGIJJJIJIIII
@8169872/1
caatgtttctagcctttcataattcataacgtcattagcagagctcgcta
+8169872/1
@@@DFDDDFFHGHEGHJGHIIIJHGGIIIJJFHGHIGIIGIJJJIGHGIE
@1314208/1
agagactcgtccaatcagattgaaaaaaa
+1314208/1
???;?DDD=C:CDF<;:CAHEFEFCAEBG
@3523707/1
ctgcaattcttggttcaagatcattttaaactgtc
+3523707/1
@@<DADEFFDFHHCBBB>HEGCGGFFIICE@AGBF
@7130838/1
gtcagagaggatgatggtgttgcctgtctgctatttgatttagcata
+7130838/1
CCCFFFFFHGHHHJJJJFIHHGIIJJJIJIJIIJJJJJJJJIJJJIJ
@7636814/1
ctcataactaaaacagggttcatgagttccactttcacaatcaattaatt
+7636814/1
?@@FFDDFHDFFHIIEGHCFEDHFEGIIGIIGEHGBFHIIIG@FGDEIIH
@8170809/1
acatactcttgttacaacatatttcaacatgtatccttttgggcgg
+8170809/1
@@7D?;DDBDFAD9A:<ACH<IHBHB@B@;A2<C9C?9?B4C63@:
@4594699/1
cttcaagatagaacccaattctggcccaagaggagagcttttattgaata
+4594699/1
@BCFFFFFHHFGFIIGGIIIJJIGIIIJIJGGIGGGHIIIJJJJJEIJJJ
@1844677/1
cttttatcataatgagatcaagtttttttcgaatcaaatgaagctgt
+1844677/1
@@@DDDFFHHA4?F><BBFGEGF4FGHIIDEI99B??DH9F<@D>@8
@1844824/1
cttaaaacaatgtcaagagcttggattgcctcctgcggaccattagttga
+1844824/1
CC@FFFFADFHGHJIJIIJFHIIIGG9EHIGGGJJGIJEGIGGIIJ<4BC
@2392688/1
tcttcacttcagcataaactggagtttttcccggaagcaccaccacaaca
+2392688/1
@@CFFFFFHHHGGIGIFBIHGG;DCFEHIGHGGIJGIB>AHIJJ@GFCFH
@5620658/1
agctcatcaagcttcggtccgactgatgatttgaggttcttgtggaattg
+5620658/1
CCCFFFFFHHHHHJJJJHIJJJJGIGGIJJJJJIJJHIJIJJGIIFHJJJ
@2393302/1
cttcattttcagctctggctattttagcatggaatgtaatctccaagttg
+2393302/1
@CCFFDFFHDH?AF3ECFEGEGEICCAFE4CGDFGICFEFIEII9:?BF9
@2393431/1
gttgcatcctttgctcttgaggaagttggtgtagaggtgc
+2393431/1
??<;AD?4ADFAHB@FEFGHE@@CE<FHH2<:EFGCI9??
@1845982/1
gtgacattagtctagtttgatgagctgtagatcctatcgagaggctaata
+1845982/1
<??DF>DDDD?FDEEHG@CFHHHEGHGGIBFHECGCGG<8D;F7DHGGD@
@1846018/1
aatgtttctagcctttcataattcataacgtcattagcagagct
+1846018/1
@@@FDEFFAFDDHIIJGEHHIGGGGFHGJGCFAH<>>3CGAGBC
@156832/1
aaccgttaacggagtttgctgtcgaatactctgagcttgctgag
+156832/1
@@@FFDDFHHHHFHFGB9EBDH?FGGGIIGGDDFGFGDCHCG4B
@740303/1
tccttgtcttacaggtaccggtctttctcgataatcaag
+740303/1
@@@DDDDDDFDDFGI2AF?FFFFFE@DGFI<:C@FDGDF
@5099966/1
gcttactaagggagttttcttgatcattttcgtttacccagagaggaaat
+5099966/1
@BBFFFFFGHGHHJEEHHHJIJFJIGJJIJJIHIIIIJJIJCGHHJGHIH
@3002958/1
tggacctctttgtgcccatggagtttgacctctag
+3002958/1
@@?DDDDDHFDHHEAEFGHIB?D:A>4CF9EHHCG
@157700/1
ggcacatatccatagggacacagcttctatggttggaaaatccttcg
+157700/1
@@CFFFFFGDFBFE@HHEAH@3BB@FHHGGIE<FHG<GGHEH>B@AH
@3525114/1
ggctgctgtggtctctgctgttggtgttgttgctgaggctgctgtgg
+3525114/1
BBBFFFFDHHHHHGIHIJJGJJF?EHBFF?EC@G@?FBHDFHIE?3?
@1846240/1
cgacaatttgttctcttctgttgtttcaattttggcagtatgcaaatatt
+1846240/1
@@@DFDFFHGHDHBFGEHGCCHI3;CE>ABFCHIGG<GDFBG@GIGAAG9
@1846540/1
gtagcattgtaatttcttgttcttct
+1846540/1
@@;;D4B?FF4:?E2CF@EFHGCGGB
@8171595/1
agcgagatgagcataataggtgggtgcagggtatgaaactgaacgtgtac
+8171595/1
CCCFFFFFHHHHHJJJJJJJD<HHFHIJJJJCGIJJJJJJJJJJJGIGHI
@5623314/1
cagtaattgaaacaagtcagggaagagatgctgctgagtactgtccttac
+5623314/1
CCCFFFFFHHHHGJGIHJJJJJIIJJJJJJJJJJJJJJIIJJJJJJJJJJ
@7640228/1
cctggctattataaatttcaggtggagtagaaaacttttcgatttcggta
+7640228/1
CCCFFFFFHHHHHJIIJJJJJJCGIJJEHIIJJJJJJJJJJFHGIJJJFG
@2394450/1
gcagtatgttttccaacagtcataataaatt
+2394450/1
@@@DDDDDD<FFACBF:?GAEDF<EHG<DDF
@8173260/1
ggcagctgggaatcctttgtgagccacatcaatgttaaggaatggtttcc
+8173260/1
CCCFFFFFHHHHHJJJJJJHHIJJJJJJJJJJJJHIIJJJJJJJJDHIJJ
@4089677/1
gtcgctttatgcaaataaattggcatcccacttttatgaatgattttgat
+4089677/1
@@@FFFFFFHGHFIHIJIGIIIJJIGJIJJIJJGHGIIIIJJGJJJJIII
@6631966/1
agctgcgacaccatctgatgcctggtgcggaggctaccttgccgtaggaa
+6631966/1
<BCDFFFFHHHHHJJJJIIJIJIJJFFGIIJJJJJJJJJJJJJJAEHHHG
@3005911/1
cttgactatgtttgatgacatatcaataacattctcctcaaccttttgta
+3005911/1
BCCFFFFFHHFHHJJIJAHHIJJJJJJJIIAEGID@GIIJEGGGIJFICD
@742901/1
gggagaatttttaaccatttacacaatataaatgcacc
+742901/1
@?@AD?:?FHABDGGHG<:?<CF<3<ACH?FEH41:?E
@3006094/1
ctcttgttttgcttctttttttgacctacccttgccgatagcaataaggc
+3006094/1
@@@DDDDDFHFF8GBGHIIEHI?EG>FIIGDHICH>@HGIBGFGD@D=;7
@6632374/1
ggcttgtctaacttgaccaacggtaaaagcaggaggttgttgcatccttt
+6632374/1
@?BFFFFFHHHHHJJGIGIIJIJJIIJJHIEGHFFG?DFHHIJIGGGGIH
@4090335/1
catttatcattaaatagatttatgaggattcctgttagttgtcttcaaaa
+4090335/1
CCCFFFFFHHHHHJJJJJJJJIJJJJJIJJJJJJIJJJJJJIJJJJJJIJ
@3006781/1
gtccttttatcataatgagatcaagtttttttcgaatcaaatgaagctgt
+3006781/1
@?<DFADEGHHHABHGIIJEHGIGIAEHHEIJEBEHGIE@<BG94DGEG4
@1319264/1
cagggaattctaagagggtacacaattcaggcactaatgtctcttcaaaa
+1319264/1
C@CFFDFFHHHHGIGJJJ@FHHIIHGH<DHIEGDHIICG4BGG@@FIIJ@
@3007254/1
gttcaagatcattttaaactgtccttctgacacaccatctctgtaaa
+3007254/1
@B@FFFFFGGGHHIFIEGGHIGIJJIIIGEGGIIIJJJGIJIIIGJJ
@6633481/1
ggtttctcaaaacatggtgctggatgaggaaatttttcataaagaagtcg
+6633481/1
BC@DFFFFHHHHHIJJJFIIJJJJJJJJJJJJJJJJJJJJJJJJJJJHII
@4091522/1
gataataatgcctcagagctaccttggcagctgctaattttgcttggtgt
+4091522/1
CCCFFFFFHGHHHJJJJJJJJJJIJJJJJJJJJJJJJJJJIJJIJJJDGG
@3007706/1
tgtcaattcaccaggtgatatatttttgcacctgttataaatgtaggaag
+3007706/1
???DFFFFFFAFHGGGC<FGGFHCI@HBGDAG9F?EGI@>FC41CDCCHG
@8173665/1
ctaagaaatacttagcaactgtacattcaacagtctgcccattctccagc
+8173665/1
CCCFFFFFHGHHGGGIFIJJJEHHIJJIGIJIFHIIIGIIGHIIIJJJJJ
@7642089/1
cagcatgatgacattcatctataactaatagattgacacgagacaacgtg
+7642089/1
@CCFFFFFDFFFFGEGIJIJJIIHJGIGGHIGIHGGGIIIJIGGIJGIDG
@160816/1
tgaggctctaaatggcatgaacagagataaagctccaa
+160816/1
C@CFD?DDFHFHHDBBAFEEE44FCFGCHA?FBFE>B@
@3528211/1
tgggcttctattagttcatctatatttt
+3528211/1
881ADD?BF<<<:<E4CEACABH>DFH4
@2396147/1
ccgatctgaggtctgtcaattcaccaggtgatatatttttgcatctgtta
+2396147/1
C@@FFFFFADF?FHGIGEEIIIJEHIIIFFICGGIIGEICGII@DFCF>D
@1320449/1
gttcaagttcacgaggagtattcttggaaacaattttataattattggat
+1320449/1
@=@DDDDDDHDDHBAHHJGGEIGIFJIIIIE3?FE4CADBFGI>G4DCHC
@5104672/1
ggtttctcaaaacatggagctggatgaggaaatttttcataaagaagtcg
+5104672/1
BBBDFFFFHHHHHJJJJJJJJJJHJIJJJJJJJJJJJJJJJJJJJJJFHJ
@1320965/1
gcctcctgcggaccattagttgaagttccagccctcagataatcccatat
+1320965/1
@BCFFFFFGHGGHJGHIHHBFHGGEGHFGIJGGGAGGHF@G4BFHIECE<
@4600533/1
ctagtttgatgagctgtagatcctatcgagaggctaatatggattgcgac
+4600533/1
CCCFFFFFHHHHHJJJJJJJJJJJJJJJJJJJJJJJJJJJJJJJJIJJIG
@6139051/1
acaaccttaacttgcattaaatcacatcacattaccacatttctcaaatt
+6139051/1
CCCFFFFFHHHHHJJJJJJJJJJJJJJJJJJJJJJJJJIJJJJJJJJGJI
@6634521/1
ccttcagaatataatagtttcaattcatttgatttatgcttaataagcat
+6634521/1
@@@DFDDBFBBFHEHIIBHGIICHHEHGIEG@HHIGGHICHIIIGHHDIG
@1851434/1
gtggtctctgctgttgctgaggctgctgtggtctctgctgttgctgaggc
+1851434/1
@@@FBDDFHHHGHIIECHIH9=EHHGEECAGGGIGC9DFEF@<FGDCBB?
@1851612/1
cttccaaaaaaatacagcaagtctgg
+1851612/1
@C@FDBD?HHFFDBHHIEHGIFEGCF
@1851892/1
gtatatataagattacaattcttaacattttttctttaaac
+1851892/1
@@@FFFDDB?H?DHGJEIGCA<DEEBDHGAHGIGEEC<@??
@6635578/1
ttcttcttgaagttggttcagctgtagtctgtctgcatctgtatatgccc
+6635578/1
CCCFFFFFHHHHHIJJHJJJJJJJJJJIGJJJJJJJJJJJJIIJJJJJJJ
@8177158/1
catggaatgtgatctccaagttgtgaatcaatttcaggatacgatctggt
+8177158/1
CCCFFFFFHFHHHJJJJJJJIJJHHJJJJJJJJJJJJJJIJJJJJJJJJG
@7136387/1
gctgagatgaaggtggtctgctgggttgctggtcactgggttgttgccta
+7136387/1
CCCFFFFFHHHHHAEHHHIIIIJJJEGGHHIJHHIIJJIIDGIFHIJIHJ
@164610/1
gtctgtctccatactctggctgccgaatgccacaattggtaagtgaattt
+164610/1
@B?DDDFFHHHHBGHIIJGGHIIDIIB=GEHHIJEGGHEGFHG<DGHI<@
@164756/1
gttcaacttctttggtgtacagaaatatttcggcttctgcttccgttcca
+164756/1
@@?BDDDFDHFH?FHAEFGGJIJGFCC9F4CHII1:CD9<<BFGI??DC?
@7138022/1
ctttcaaaaaaaactattcgtaggagtaaaacgtaagtggaagcataagc
+7138022/1
CCCFFFFFHHHHHJJJJJJJIJJJJJGHJJJJJHIJJIJJJJJJJJJJJJ
@5626465/1
gtccccaagaaaaaaggttcttttacccccttcagaatataatagtttca
+5626465/1
@BBDFFFFHHHHHIJJJACEHIIGHHGHIJBEHGIJJIJJJJIJIGGGHI
@4093687/1
gccagagcttggtacaattgtcgacactacctgtagcagtttgttatggt
+4093687/1
CCCFFFFFHHGHFHIJJJJJHIIJIIIJIJJJJIJJJJJFIIJHJIJJJD
@5106667/1
ggaagttttatttacattttttgcctgaacacattgggtcgccataccta
+5106667/1
BC@FFFFFHHHHHJJJJJJJJJJJJJJJJJJJJJJJJJJJJJJJJJJJJJ
@1324600/1
catgatgacattcatctataactaatagattgacacgagacaacgtga
+1324600/1
@@@FDADDFDFGHEGHIIIIIII>AHH4AFBH@HE9??@@@HDC@DGC
@2400847/1
ggataagaaatacggtgttgtacacagtattcttgtagtgctccaatcgc
+2400847/1
@CCFFFFFHHHHHIJFHBGIJJJJJFIEGIIJFGIIGJIIFHHGGHIJJI
@165473/1
acatgttcttggtttaactgcaacacttataaattctaattgtaaaccag
+165473/1
CCCFFDDFGDDHFGGEGEGII@AC>FH>E9HEGH@ACDCD@EEC>GICEG
@4093940/1
gttacaacatatttcaacatgtatccttttgggcggtaccatggtataac
+4093940/1
CCCFFFFFHHHHHJJJJJJJJJJJJJJJJJJJJJJJJJJJJJJJIJJIJJ
@8178116/1
gttgttgaggctgctgtggtctctgctgttgctgttgttgctgaggctgc
+8178116/1
CCCFFFFFHHHHHJJJHIJHIJJJJJJJHIJIIJJIJIJJJJJIIJJJJG
@165772/1
gaaccaatttcttttttaaaataatca
+165772/1
?<?BDBD?D4A::AAE@:CB4ACFA<A
@7139538/1
gttccattgcttgaggtctggtaattggagcggcttgtctaacttgacc
+7139538/1
CCCFFFFFHHHHHJJJGHIJJHHJJJJJIJJJJJJJ:?<B@FDBH<=CG
@7140195/1
gctgttgttgctgctgctgctgttgttgtt
+7140195/1
?;@?BBDA33:::@A<<BFH>BHG:F;CC8
@8179587/1
catcaactgagaggccaaactccttcaggcatgggtcactattaaagttg
+8179587/1
CCCFFFFFHHHHHJJJJJJJJJJJJJJJJJJJJJJIIIJJJJJIJJJGHI
@3532323/1
ccgtacttcatatcattgataattactgtagctgagtaaggagttgaagg
+3532323/1
@@@DDFDFHHHHHHI<EB@EGC@EHG9FAFGFGG@=:?CEE9D?BDHGDH
@3532977/1
caatggtccacacctttgtcacgactatattcaccaaccgttaacggagt
+3532977/1
???DDDDDDDDDDEIIIEFEIIA32@EEEIIIIIIEDDIIIDD7DDDDD;
@3533016/1
cagataatcccatatcattgagccattaacttgcgtagcatactttatcg
+3533016/1
@@@DDDDDHFHHHGGICHIG9C93AAFFDHHFHGI1:??DGG9BBFGGI8
@3533450/1
gtttttgaaaaaattttggccaatagctgtgggttatatggtgattgatg
+3533450/1
@@@DDDDDHDF;FGGIGHIII>HIFEHIIGHIB@FEHCHIIDGGH@<C>F
@4601460/1
gtcatttctttttcttgatctctttcattatcgtaaattgtcacggtctc
+4601460/1
CCCFFFFFHHHHHJJJJFIJJJJJJJJJJJJJJHIJJJJJJJJJJJJJJJ
@6143008/1
caaccattttatcggccaacatattactgacctcaaccgtacttctagca
+6143008/1
@@@D?;DDHHFHAHGIGAAGGHGIIIIIIIHIIGCFDBF?DHGHHIIBGH
@1854563/1
cccgcaacaattgtacacaactccataggaagcgccaaaggcttctctcg
+1854563/1
CCCFFFFFGHHDFE4EBGDGHEHIGIB>A>BGGID@FGGGGIIIIIIIID
@168749/1
cgggcttactaagggagttttcttgatcattttcgtttacccagagagga
+168749/1
CC@FFFDAHHHFHEGFHG>HHGJBHCFH?FIGGEGHGICEFEHI@E>FGC
@1326635/1
gtgcagggtatgaaactgaacgtgtacacctggtaaagagatgacaa
+1326635/1
@@@DFFFDCDDFFIECEEGGGIHIIIG@HGEGHFE<4CDEGCFH@B@
@2403841/1
cgacaattgtaccaagctctggcattttcctgtga
+2403841/1
@?@AADEFADDFBFE;C:<??DCE@CGICFH4:CC
@1857340/1
gtttatttttttttaagacatcagccaa
+1857340/1
??@DF4=BDFFF@6CFHI@@FGCGG<>G
@2404276/1
ctctaactaaaaattcttttttaagtaacaaagcttcagtaaataacaaa
+2404276/1
CCCFFFDFHG?FFII<EBHI@<BBECEEEG?EG>9@GE@??FG@BD3?>B
@2404320/1
ctctgcccagccacaatgttacaaacctctagaggtagatatg
+2404320/1
@@@<A8BDFH8;FGHB<BED@HHH@;F3??@GG>3:??4CGAE
@4098802/1
gcttgctgagcgactaatgccactgtgtccacaagaaaaaaggttctttt
+4098802/1
CCCFFFFFHHGHHJJJJJIJJJJJJIIIJJJJJJJIJJJIJJJFHJJJJJ
@3534074/1
ttttggatttcattgatagtatctgatttgttgtttattagggtagcatt
+3534074/1
@@@FFDDDHGFHGIEBEGEEEHG@H9FECACGGCGFCCGEHH>F?FHCGG
@748601/1
gtctcttcaaaatcttcttcatcacgtcgtctttttttaccaaaccgg
+748601/1
@;?DDDDDDD>DFHGIG@<FHGIIIIIIIEFCHDHIBGIGGHCECFGH
@4604578/1
ggagttttcttgatcattttcgtttacccagagaggaaatagtatttttt
+4604578/1
BB@FDDFFHHHHHJJJJJJJJJJJJJJJJJJJJHIJIJJJJJGIJJJJJJ
@4605025/1
gtctaaatagaccttcagggtcttcatgggcttctattagtccttcatct
+4605025/1
CBCFFFFFHHHHHIIJJJJJ<AFHGIJJIIFHHJJHIJFHBHHIJJJJJJ
@1859590/1
cgttaacggagtttgctgtcgaatactctgagcttgctgagcgactaatg
+1859590/1
C@BFFFFFHGGHDIIIGIIIIJJJJJJJGEHJJJGIJGIHFGIIGII>@G
@750075/1
gctagctttcttaaatctggttctctaatcatctgattagtagtaacgat
+750075/1
@@<ADDDFDHGD><FBH<@@AIDF3AEFGHIBHGGCECC9:CF?C9:CGF
@750108/1
gtgacagtcttcaagcactgagttagaataccaacctgaatttcagcaat
+750108/1
C@@FFFF?DFFHHIGIIGGG@CHJGDDJIIIGAHIHHBEGHIC?DDEECG
@7649706/1
cctggatccttagaattcaaaaattcaaacttaaattcgtagcctaattg
+7649706/1
CCCFFFFFHHHHGIJJJJJJJJIJJJIJJIJJJIJJEGIHIGIJJIJIJG
@1859914/1
ggtatgaaactgaacgtgtacacctggtaaa
+1859914/1
@@BDBDFDFHGFFIIIHFCEHCHJIJ?A<FF
@4605452/1
ctcttttaccattgtacgagtttgagcatcattcattttcttcattgtaa
+4605452/1
CCCFFFFFHHHHHJJIJJJJHIJJJJJJJJJJJJJJJJJJJJJJJJJJJJ
@170664/1
atcaactgagaggccaaactccttcaggcatgggtcactattaaagttga
+170664/1
@@@DDFDFHADFFIGJIGJIFCEHIGJIJJIAFD1??DGHHIJDII99BG
@7650607/1
ctagataataatgcctcagagctaccttggcagctgctaattttgcttgg
+7650607/1
CCCFFFFFHHHHHJJJJJJIJJJJJJJJJJJJJJJJJJJJJJJJJJJJJJ
@5111905/1
gccacattccattccatgatttattaaacccgatgctagctttcttaaat
+5111905/1
CCCFFFFFHHHHHJJJJJJJJJJJJJJJJJJJJJJJJJJJJJJJJJJJJJ
@5112354/1
ataaattagaatcatcccatagcaaatggtatttggtaggacgtgctgta
+5112354/1
CCCFFFFFHHHHHJJJJJJJJJJJJJJJJCHIJJJJHIJJJJJHIJJJIJ
@5112544/1
gttgttttagggtaatcaaattttatgacaaaattgcaattctttacatc
+5112544/1
BBCFFFFFHHHHCFIJJJJJJJJJJJJJJJJJJJJJJJIJJJJJJJJJJJ
@3013127/1
gttcaacttctttggtgtacagaaatatttcggcttctgcttccgttcca
+3013127/1
CCCFFDFFDHHHHJG?EFGHJIIJIDEI@HHI6@CEHEGGGIIJIBAGEH
@8184454/1
atcagattatcggaagctagataagatggttttgaatacaggaatgccgg
+8184454/1
CCCFFFFFHHHHHHJJJJJJJJJJJIJJJFHIJJIJJIJJJJIIIJJIJJ
@1328317/1
ccacattccattccatgatttattaaacccgatgctagctttcttaaatc
+1328317/1
;??DDFFAF?FDDGGGGHIHIIGEHIGHB@GHHEB<FGHB@ADEGE@A4?
@4100394/1
ctccaatcgcattccctttcacactagggacatgaggtgaaattattggt
+4100394/1
@@CFFFFFHHHGGJJJIJJIJIJJJIJJJIJJJJIHI?GBGHJIJJJIJ9
@8186179/1
gggaacgagaaccaatttcttttttaaaataatcagcaaaatccaaa
+8186179/1
CCCDFFFFHHFFHIJIIIIIGIIJIGIJJGHIJGGIIJIIJIJIGIJ
@1864077/1
gttttgcttctttttttgacctacccttgccgatagcaataaggcctttg
+1864077/1
@BBFADFDHFGHGICAGB?EGEGHGG@???B@D@AAG>B8BFB@FGC@@E
@7143544/1
tcagcatttagcagcatcgtgatacgatgtaatattgaaggcaataaagt
+7143544/1
CC@FFFFDHGHHHIBFGGIGGIJGIIGIJIICFIGGGIEIIIIGGGGIC?
@5114963/1
ggaagaaaccataccaaaggtcaagaccataaccaagatcaattactcta
+5114963/1
:8844AADDDDDDI;EEEDEEFIIICFFII@EECE>DCDCDCEIEIEIII
@3014043/1
gctacacaaacaatcacctgaatccttagaattcaaaaattcaaacttaa
+3014043/1
CCCFFDDFHHHGHEIIIIIIIIC:<CEFHGDHIIIIAGCHEIIIGIIBEH
@4102253/1
gtaacgattggaaaaataatcagaataagaacggtattgctctgcaggga
+4102253/1
CBCFFFFFHHHHHJJJJJJJJJJJJJJJJJJJJJFHIJJJJJJJJJJJJI
@6640342/1
gctgagatgaaggtggtctgctgggttgctggtcaccgggttgttgccta
+6640342/1
CCCFFFFFHHHHHGHGGGHJJJJJJGIIJJJJJJJJJJJJFHIJJJJJJJ
@6147335/1
catactttatcgtaacggtcatttctttttcttgatctctttcattatcg
+6147335/1
CCCFFFFFHHHHHIJJJJJJJJJJJJJJJJJJJJGIGIIJJJJJJJIJJJ
@753216/1
ctcagagctaccttggcagctgctaattttgcttggtgtttgttttctcc
+753216/1
BCCFFFDFHFBDHEEHEHIIJGIIGIJIIJJJIIJICGHIGIDFFC?GHG
@6148119/1
ctcagagctaccttggcagctgctaattttgcttggtgtttgttttctcc
+6148119/1
@@@FFFFFFFFHFGIGGIJJJJJIHGHIIIIJJIII?C?CGHDHIGIIHI
@6642150/1
agagcgatggaatcttaaatgcgatactaaaacaggcagaagcatagcat
+6642150/1
CCCFFFFFHHHHHJJJJJJJJJJJJJJJJJJJJJJJIJJIJJJJJJJIJI
@754438/1
gttcttcttcttttttccacgtgaaatctttaggctgc
+754438/1
CCCFFDBDFDFHHGHIIHGEC@FGHAA<EBGGIIGB;1
@754853/1
ggttacaggagatactggttgttgttg
+754853/1
@@?DFDDDF>FDHIGDBGEGGEGEDBC
@8189120/1
ctctgctgttgctgttgttgctgaggctgctgtggtctctgctgttgctg
+8189120/1
CCCFFFFFHHHHHJJJJJJJJJJHJJJJJJJJGIIGIJJJJJJJIIJIJI
@3536883/1
gtctcaacaagttccgttttttggag
+3536883/1
@@CFDDDF>;;C>FGGHHHGGIHEHC
@177004/1
gtcaattcaccaggtgatatatttttgcacctgttataaatgt
+177004/1
CCCFFFFFHHHGHJHBEHFJJGHG@FHIDGGF9CF>FFDDHG:
@177847/1
catactttatcgtaacggtcatttctttttcttgatctctttcattatcg
+177847/1
@@@DDDDD8BFF3CFEG>?CDBBH<EBHG@GG@CC<4C<9DBF>FH4B4;
@3016108/1
gtctgcatctgtatatgccctagcacggaaagcagcgagatgagc
+3016108/1
?@@D7DE?FFHADGBB4EHHIGGIIIIEDEGIIECHH80DDFBDF
@4105913/1
tggtgattgatgccattcaactttgcattaactttctgtagtatgtttac
+4105913/1
BCCDDFFFHHHHHJJJJJJJJIJJJJJJJJJJJIIJJJIIJIJJJHIJJJ
@4105956/1
gtgggcttcagagcagtacaagggaaagagaagataaaaaactgcactat
+4105956/1
CCCFFFFFHHHHHJJJHIJJJJJJJJJJJJJJJJJJJJJJJJJJJJJJJJ
@3541226/1
ccggtttctcaaaacatggtgctggatgaggaaatttttcataaagaagt
+3541226/1
@@@F?DDFGGHBDHIEEGG?BHE?BFEGJIJI>;BFHGIIIJJAFHJIIG
@1867407/1
ggcatggttatttggaagtgatttgcacgaagcactataggtcgaccttc
+1867407/1
@@CFFFFDFFFHHJI>>GEHFHIIIIEAFGBGBHGDHH@BF?B@?DBGHI
@756079/1
cgcaacaattgtacacaactccataggaagcgccaaaggcttctctcgtg
+756079/1
?@@FDDDDHHDHHHGHGGFHHGGFHDBFCEGBIGIJJ>@BFHJIJIFIBF
@7655197/1
ctttaaactaaatcgtattgtcattcagccgagtaaaccaaaacaggata
+7655197/1
CCCFFFFFHHHHHJJIJJJJJJJJJJJIJJJJJGIJJJJJJIJJJJJJJI
@178762/1
caatgtttctagcctttcataattc
+178762/1
BCCFFFDDDHGFFIIIJIIJH>>IH
@7146323/1
cttcacactcatcaagaacttggtaaactcttagatcttcattttgttgc
+7146323/1
CCCFFFFFHGGHGJIJCHIIJIICGIIIJIJJIJIJJGJIJIJJJJHJJJ
@7147030/1
ctggaagaaaccataccaaaggtcaagaccataaccaagatcaattactc
+7147030/1
@CCFDFFFFHHHFIJJGIJJJGHGGBFHFGGHIIIIJGJJIJJGIJJIGJ
@8190765/1
gtgacagtcttcaagcactgagttagaataccaacctgaatttcagcaat
+8190765/1
CBBFFFFEHHHHHJJJJJJJIJHIJJJJJJJIJJJJJJJJJJJJJJJJIJ
@4612268/1
gtaggaaataagaaagcaagagaaggaagtgaggtacacagttgcagtcc
+4612268/1
@@@??BDDDHH?DBBGHGGGCG9FA>8CF?9??;1?<FEHIHIGIIII;B
@758490/1
ccggcataatgagtacatcatttacatcaccgtgatctaatatttgagca
+758490/1
B@@DFFFFHHFHHGGIJJGGECEIJJGIIGGH@GAA4CHHGIJIGIGI3?
@7657087/1
cgctaatttaaaaattgaatagtttttatgaaatgagtcagagttttcgt
+7657087/1
CCCFFFFFHHHHHJJJJJJJJJHJJJJJJJJJJJJJJHIIJHIGIJJJJI
@5639190/1
gttgttgccactgctgctgctgcggctgttgttgcctctgctgctgctgg
+5639190/1
??@DB?BDFHG?CGABFEHIAFHHIIFHC>F?BFIGEGIIF>DGGEABB@
@7657401/1
gtcccatactccctggttgggaagtgcttgttgttttgcagacaacatgc
+7657401/1
CCCFFFFFGGHHHJJJHIJIJIJJHIIGIJHJIJIJIJJJJJJJIJJIII
@3544970/1
tggaaatactggtggtggaggatatgaagtattataaggtacatatcctg
+3544970/1
@@@ADFFFGHHFDHGGIIDCGH>BHIGGIHGHIIIG4D3:?B4BGGC<GC
@5640851/1
cgctaatttaaaaattgaatagtttttatgaaatgagtcagaattttcgt
+5640851/1
CCCFFFFFHHHHHJJJIJJJJJHJJJJJJJJIJJJJJHJGIJJJJIJJJJ
@3546112/1
ctcatcttcatcatccaagccgtaatgaatggtgttgctttcgcag
+3546112/1
CCCFFFFFHHHHHIG<@FHGIB:GGGEHCGG@@FHEII@G<F=?D0
@3546195/1
gttgttgaggctgctgtggtctctgctgttgctgttgttgctgaggc
+3546195/1
@@@FDFDDHHHGHIIJA@AAFADH<DEGGCFF>FHGG;;DEGH<;?8
@1337698/1
ctcttcatgccactgattgatgtcccaatggtccacacctttg
+1337698/1
@@@DFDDDHFH>FDGGB@HGCHIGE<EGE<@@HG?39C:?3?C
@3018816/1
ctgctgctgcggctgttgttgcctctgctgctgctgctgctgaggcgg
+3018816/1
CCCFFFFFAHDHFGG@E?AFHGGEEGAHCIHECBECEGHIIDDFIIDH
@1869362/1
ctctgctgctgctggggctgttgttgc
+1869362/1
@@@DDDDDFDHAF?EGEEH6??D;EB4
@3019438/1
cctcaaggtacacccctataagggcttcaatagaatctgcaacaactttg
+3019438/1
@CCFFFFF<CCBDFGGHH3C@CFHD3;EGHGIIG9??DGGCGEGHG3BD@
@1869647/1
ccccatggttgtcgaggaggtccctgttgttccattgcttgaggtctggt
+1869647/1
@@@FFFFFHDHHF<DEIBGIHEGIEHHIGDCHIHGIEHHGIFIGDFHIID
@7151483/1
tgatgattctttggaagaagaggcttttatgttttcttttttaaatttct
+7151483/1
CCCFFFFFHHHHFGEBGIEHBHHIEHIIEIG?FHEGHIIIIIIIGIEGHF
@7658487/1
ctttgttctttcttgtcagcacagaataatcttgtatgatgtctcttttg
+7658487/1
@@<DDA:AB>FFHIIGIB@CAAAAC@FHIGGIAEGGGAHGII<CAGGHII
@761117/1
gtggaattagagcaattgctcccggagggactccaacaggacctggtggg
+761117/1
@@@FFFFBHABF:EEGG@CHFCAGHG:@@DEEHHBCH1?=BE<>3C775A
@761225/1
gtcgtctttttttaccaaaccggtattttccccttggcaacaaacagttg
+761225/1
@C@FFDDDHHHHHIFHGHIIFFJ?FBADIIGBGGHJJJGHIJE=FEHEHB
@8192012/1
ctctgtatcaacaactgtaccagccggcacattcatatttctcccatctg
+8192012/1
CCCFFFFFHHHHHJJJJIJJJIJJJJJJJJJJJJJJJJJJJJJIJJJJJJ
@2413995/1
ctcagagctaccttggcagctgctaattttgcttggtgtttgttttctcc
+2413995/1
CCCFFFFDFHHHFJIJJJIIFIJIGICEICBHGGDGBGIIIBFGGCBFFH
@5643108/1
ctctgataaattagaatcatcccatagcaaatggtatttggtaggacgtg
+5643108/1
CCCFFFFFHHHHHJJJJJJJJJJJJJJJJJJJJJEHIIJJIHIJJJJIGI
@182703/1
gctgctgctgttgttgttgttgaccccatggttgtcgaggaggtccctgt
+182703/1
?@@FFFFFFFHHBEEHFAGIIDHHHGHAHEHEBHIJGDFGGHG?CHIG>G
@6155664/1
ctctgctgttgttgctgctgctgttgttgttgctgctgttgttgttgttg
+6155664/1
CCCFFFFFHGHHHIJJJIJIIGJIJJIJIJJIJJJIJIDHIIIDHIDGF@
@2414944/1
cagagccagtaggtaaaaagattattgtattttcttttagaactctttca
+2414944/1
@@@DFDFAF<CFH<CEFDG6@DC@HGGCFH<F@FG4?9?FG>BDFDHHB<
@6648917/1
gtaacttcttttttcgtggaggtcattggtatggtggcttttcagcccta
+6648917/1
@@@FADFFHHGHHIIEHGICE<1?EHHBDFGIII?D?FHEGGBFDCGIDG
@3547276/1
gtcacaactaacaatgggccacaactcatattgatcgtcaaatgaaaca
+3547276/1
@;@DFFFF8CFHHE@<FGEDGGGEGEGDF?E<@E4CBC@FHHGI9BBEA
@184365/1
caaagatagtaagttatttcttctaaattctgctctgataaattagaa
+184365/1
@@@F=B=BF?FFHHI>FD<EHHHIED>DCH>BFG>HHGII>EF<CFG@
@6649900/1
cttggcaacaaacagttgttttttcctgatatagctctaacttcaattaa
+6649900/1
CCCFFFFFHGHHHJJGIJIJJJJJJJJJJJJJJJJJJJJJJJJJIIIJJJ
@7152653/1
ctggtgtagaattacagaataactcatgaatgctttctaatgtttcttca
+7152653/1
BCCFDEFFHGHHHJJJJJJJJJJJJJJJJJJJJJJJJJJJJIIJJIJJII
@1338817/1
gtgcagtatgttttccaacagtcataataaattcattagactgtcgatga
+1338817/1
@@@FFFDAHHBFDIGGFHGGIGCCHHCEIHGGBH@FEIGIDFF<DC@CCG
@7153540/1
gctgcggcatgctttgcttctttcttagatctaccagtgcccatggcagc
+7153540/1
CCCFFFFFHHHHHJJJJJJJJJJJJJJJJJJJJJJJJJJJJJJJJJJJJI
@3548697/1
ggatatattcatgccacattccattccatgatttattaaacccgatgcta
+3548697/1
CCCFFFFFHHDDDIJIJJIJIJJJG@9BBHAGEEGIGGJEH;EGH>D=9?
@1872411/1
gttgggtaatattttgataacgtggatgtagata
+1872411/1
@@@DDD1??<AFDIIHG9BBD7?FHIGHFDGC9F
@6156732/1
tccataataagtctaaatagaccttcagggtcttcatgggcttctattag
+6156732/1
CCCFFFFFHFHHHIIJJJGIJJJJIJJJJI2<AFHGIJIF;FHGHGGIDG
@7660263/1
tgaatacaggaatgccggataattctatacagaaactttaggatactctt
+7660263/1
CCCFFFFFHHHGHJJJJJJJJJJJJJJJIJJJJJJJJJJJJJJJJJJJIJ
@2415563/1
caggtggaggtgaaaagaatgatcttccaactgtcacaaacctgttagca
+2415563/1
@B@FBDDDHF;;<GGGDHGGIGFHIGGIGGEHGEGAFCAFFFI@F@<?F9
@5644696/1
gtactatcatcagctggtgtagaattacagaataactcatgaatgctttc
+5644696/1
CCCFFFFFHHHHHJJJJGHHIJIJJJJJJJJJJJJJJJJJJJJJJJJJJI
@3022113/1
cgcttgttgctgtacttgaggctgagatgaagg
+3022113/1
@@@FFDDBDFHDDHIIIIIHI=EH<FCF>D>G>
@4615795/1
ccgtgatctaatatttgagcagagggtgctggtgcatgtaatactttgta
+4615795/1
:BBFFFFFHHHHHJJJJIJJJJJJJJHHIJJJHIJJJJIJJJJJJJJJII
@3023145/1
cccttggcaacaaacagttgttttttcctgatata
+3023145/1
CCCFFFFFGHHGHJIIGFCHHIJDGIJIIGIG@@D
@765638/1
attacctaagatatttgttatgatctccggccaagatcagccgtgtttgg
+765638/1
@@<DFDDEHDH<HH@EEEFG@HFCG9FH>EHIHG9DFBFEGED?F?D9FG
@8195845/1
gctgggaatcctttgtgagccacatcaatgttaaggaatggtttccaacc
+8195845/1
CCCFFFFFHHHHHJJIJJJJJIJJJJJJIJIIIJJJJIGIJDHIJJIJJJ
@1341290/1
ttcattgtgcattaatctatagaaaattt
+1341290/1
?@@?1=B=?<CBBE@CGHH@@??E43F:4
@187233/1
cttgttatttcgatacactcttaaacaatgatgtgggaaatccagattat
+187233/1
@@CFDAFFHGG;DGHIIIIGCHHAFHCEHC9C>?EC0;FH<BGGG93?4?
@187415/1
ctcttgttttgcttctttttttgacctacccttgccgatagcaataag
+187415/1
CCCFFFADFFFHDIGIIJEG>6EFGEFHI@FAFGIIHIJBAAHGIC@>
@1342291/1
gccacattccattccatgatttattaaacccg
+1342291/1
CCCFFFF?<DFFFAGIIBG@ICEIEIIGGG<6
@5122449/1
cactaatgtctcttcaaaatcttcttcatcacgtcgtctttttttaccaa
+5122449/1
??@DD;DDFHHDFGI9<@HEBIFFHGGHHBEDHIGDHGIGCBFHIECB@F
@5122849/1
cctccttccaaaaaaatacagcaagtctggtaaatttatcgcaaggtaat
+5122849/1
CCCFFFFFHHHHHJJJJJJJJJJJJIJJJJIJJJJJJJJJJJJGHJFGHG
@6653260/1
atttatctcatcttcatcatccaagccgtaatgaatggtgttgctttcgc
+6653260/1
@BCFFFFFHHHHHJJJJJJJJJJJJJJJHIJJJJJJJJGHIJJJJJJJJJ
@3553713/1
caccgatagtttccaaacgctccagattgatgccatcgtttgca
+3553713/1
@@@DFDDFFCFHGEHHIEBGGEGEECGIIG<FHG<FHEDDF=?D
@1345339/1
gccattgcatgcctcaactcaagatcatggcata
+1345339/1
7?@DDDBAFFFFHIII@@HIIGE@FEFGC9B9C9
@6654110/1
ctctatttcattgtgcattaatctatagaaaattttccagacagtattta
+6654110/1
CCCFFFFFHHHHHHIJIJJJJJJJJJJJJJJJJJJJJJJJJJJIIIJJJJ
@766160/1
attagatttattaatttgctcaggagaaatttcaatttttgcaaattgtt
+766160/1
@CCFFDEDFFHH>EHEGGIHIHCHG=FHIGIEHHGHIEGIIHDG?DGHII
@4616686/1
ctgtacttgaggctgagatgaaggtggtctgctgggttgctggtcaccgg
+4616686/1
@C@FFDFFHDH<FHGBHIIBFHGCCECHAF;EEEHC??@FFGEII@FFA<
@4113159/1
ttcatatttcggagtcgtccctcttctggaaagcagctcttgcagcattg
+4113159/1
@@CFFFFFHHHGAHGHGIJJJJJIIIJJJFIJIGIGIIJJIIIIJIGIIG
@3023880/1
ccactgctgctgctgcggctgttgttgcctctgc
+3023880/1
?@<DDADDH><<BFHA?1CF:CEHEF;DG>??B3
@4616974/1
gtatatataagattacaattcttaacattttttctttaaacaaagaacat
+4616974/1
CB@FFFFFGBHHHJIJJJJJJJJJJHGJJJJJJJJJJJJIJJJIJIIIJJ
@5649465/1
ctccaatcgcattccctttcacactagggacatgaggtgaaattattggt
+5649465/1
CCCFFFFFHHHHHJJJJJJJJJJJJJJJJHIJJJJJJGHHJJJJJJJJJD
@7663300/1
cgacaatttgttctcttctgttgtttcaattttggcagtatgcaaatatt
+7663300/1
@@CFFAFFHHHFGIJJJIJJJIJJJJGGHIIJJJJJJJJIJIJJIGHJIJ
@7663843/1
aaggaaaagtgcacccatcaaagcctcaaaacagttagccattgcatgcc
+7663843/1
?<?=DDB?AA2:?E?E:ECF>:3<FA99CC<;C>:C?D<CBDEIECDDE9
@8198620/1
tgacactggcgttttggtgggcatggcctgcagctccctttttgcagctt
+8198620/1
CCCFFFFFGHHFHJJJJHIJJJJJJJJJJIIIIJGJJJJJJJJJIGGJJJ
@3025835/1
gtgacattagtctagtttgatgagctgtagatcctatcgagaggctaata
+3025835/1
@@<DA?8BBFCD4AFEGCAFIC4A:C3AA4<?BE>C<F?E88::6:?<BF
@8199851/1
ggtaggggttgtttccctagactgtggttgagacacttgctggggaggtg
+8199851/1
@@@DFDFF@FFHHJJJJIJJIGHIFGIEGGIJIJGGIJJIJIJIIIGB@F
@3027182/1
cgcaaggtaatgtaaaacaatatctattcaacaaaggaatagcagattca
+3027182/1
@@@DDDD=CDFDHIBBEFFAH>FCHHGH@FGCHGH>9FAHA<DEHEIIGG
@6160624/1
gttatttcttctaaattctgctctgataaattagaatcatcccatagcaa
+6160624/1
@@CFFFFDHHHHHJGHHIIHGGIIGIIEGIIGJIGIJJJIGGHGIIGGJJ
@2421844/1
atcattagcagaaatcctcattctttcaaaaaaaactattcgt
+2421844/1
@@@DDDDDFF8?>9CA2<A<CEFFIBHH4AB81:@?B4B>F;3
@6655913/1
cagcttttacctcattttcgctcagaagaaataatatctcagcaccaatt
+6655913/1
CCCFFFFFHHHHHJJJJJJJJJJJJJJJJJJJJJJJJJJJJJJJJJJIJJ
@4114867/1
catggtttcaatgatttccctgttgaccttacggggacacttatcaggtt
+4114867/1
CCCFFEFFHHHHHJJJJJJJJJJJJJJJJJJJJJJJJJJJJJJJJJJJHI
@4115267/1
ctttgtttagtttcttttttgatgttacagagtttagcggctcttgtttc
+4115267/1
CCCFFFFFHHHHHJJJJJJJJJJJJJJJJJIJHIJJJJJJJJJIJJIJJJ
@3554885/1
agaattttcgtttggagcaaatacaatgtatttg
+3554885/1
@@@DDDDDF6A3C;1AFHGC;4ACF@@HG<GGHG
@5124489/1
actaattttttgcaattgttgagtgaagtttctgagagcatcttctctaa
+5124489/1
CCCFFFFFHHHHHJIJJJJJJJJHIJJJHIIJJ4DHIJJJJJJJJJJJJJ
@3556427/1
ttctgcttgatactccctgggtttaaaatcttcaata
+3556427/1
@@@DDDD>>C??FGHHIGEFAEHEEHG@BFG>GA>C4
@193499/1
ctctgataaattagaatcatcccatagcaaatggtatttggtaggacgtg
+193499/1
CCCFFDFDDHGGFGDF@FEG?HGC@DH34C>4BFBGHECIA8:?@DB@@F
@4117125/1
ctcagataatcccatatcatggagacattaacttgcgtagcatactttat
+4117125/1
@BCFFFFFHHHHHJJJJJIJIJIIGHJJJJJJJJFIJFHIJJIJJJJJJI
@194109/1
ctcatacttaatccaatgacatggggaagtcaattgctaatattgccatc
+194109/1
BCBFDDEFHHHHHJJJEIBIICFGECFBHEBEGGCGH9D9C?F<DHHIIE
@6656561/1
gcgacaatttgttctcttctgttgtttcaattttggcagtatgcaaatat
+6656561/1
@@@FFDADFHFDFHGGGHEHFHIJEHI@BEFCFGBGHIIGHHCGAGCGAF
@3029132/1
gcctttgttgctgctgtggtggttcttgcctttg
+3029132/1
@@CFFFFBFFHFDGH<ACGFFHGGICCB@FE>F?
@5653869/1
gatccgacgacactttttagtaccgggcttactaagggagttttcttgat
+5653869/1
CCCFFFFFHGHHHIJJJJJJHIIJJIJJGGGGIJGHGI;ACEHIGIGEHF
@8202107/1
ctggtcactgggttgttgcctaacaggaggtgcactggttacaggagata
+8202107/1
BCCFDFFFHHHHCHIIJJJJIJJJJJJIJJHGHIJJJJGHIJJJJJJJJJ
@5125345/1
gctcacttcaccaacattcatgaataatggaaaatcacatagcttcggcc
+5125345/1
CCCFFFFFHHHHHJJJJJJJJJJJJJJJJJJJJJJJJJJJJJJJJJJJJJ
@3031003/1
caaagctttcacgttcataaggtctcatttgaaaacgtg
+3031003/1
??@DBBDFFHGHH9AEHIEJIIF>E<?CEHGEHGCFA;:
@6658976/1
gtctggtaaatttatcgcaaggtaacgtaaaacaatatctattcaacaaa
+6658976/1
BBBFFFDFHHHHHJJJJJJJJJHFHIJFHJJJJJJJJJJJJIJJJIJJIJ
@6162131/1
ctcacccatgttaaattttttcagaatcatgtgattttttttcctttcaa
+6162131/1
CCCFFFFFHHHHHJJJJJJJJJJJJJJJJJJGHGJJJJJJJJJJJJJJJJ
@8203816/1
ctcatgttataacattatgcagttcattacctaagatatttgttatgatc
+8203816/1
@@@DDDDDFHDHHGIIGGGAIHIEHIGGIIIGGIJJJIJJJJDFFHG>DC
@7667390/1
atctggagctcatcaagcttcggtccgactgatgatttgaggttcttgtg
+7667390/1
@CCFFFFFGGHGFHHHFGIGIFGHHJJJJEIIGHIIJJJIHG9DFHIIIH
@8204136/1
cctatgactcccaagctgctatgagtactatcatcagctggtgtagaatt
+8204136/1
CCCFFFFFHHHHHJJJJJJJJJJJJJGIJIJJJJJJJJJJJGIHIJIJJJ
@7162709/1
cacctttgaagttgaataagttattattcttctaggtccttttatcataa
+7162709/1
CCCFFFFFHHHHHJIGJJJJFJIJJJJIJJJIHGHJEGIIJFIIIIJJJH
@196496/1
gccacatcaatgttaaggaatggtttccaaccaataattgcagactggaa
+196496/1
@7@DDDDDAHFBDBEFFGIIEGF:CEEHH@EHHIEI<C?FH4C@BAFHDC
@4620866/1
ggccacttctttgaactaagtacagcgaaattcttattcgattgaagtaa
+4620866/1
C@CFFFFFHGHHHJJJJJJJJJJJJJJIJJJJJJJIJJJJJJJIJJIIIJ
@4118253/1
gtatattcatcctctcaaaataaaagaataatagctagctagaatatcaa
+4118253/1
CCCFFFFFHHHHHJJJJJJJJJJJJJJJJJGIJJJJJJJJJJJJJJJJJJ
@4621827/1
ggcaagtgttgggattttgaccatcttcaacgaatcaaattcactttgag
+4621827/1
CCCFFFDDHHHHHJJJJJJJJJJCHIJJJJJJJIHIIJJIHGIJIGIIJI
@1350130/1
gctgactttagtacatcgcctggagacatgactacacaaccatttggtat
+1350130/1
CCCFFFFFHGHBFIIJJJJIJI?FGGJDGIIGIEGCHIIECBFGIE@BCH
@3031550/1
ctgtaatgtaaaagcaccaaggctttgcgacaatttgttctcttctgttg
+3031550/1
@C@DFFFFHHHHHIGGHBGBGGIGIGGEHBGHGGEHJI>G@DG9FEHIIF
@1880817/1
ttggtgtttgttttctccaactccgacaaacgccatcctctcattcttag
+1880817/1
B@@DADDDHGDFHGGGIEIIHGHIHJ<AHGEGBHIIBBDHGGCEHGHIIJ
@4622716/1
tctctttctttttttgttagactgatttgatagagcacggaaggtggaat
+4622716/1
CCCFFFFFHHHHHJJJIJJJJJJJJJJJJJJJJJJJJJJJIJJJ=FHIIJ
@5128033/1
gcagcgagatgagcataataggtaggtgcagggtatgaaactgaacgtgt
+5128033/1
CCCFFFFFGHHHHJJJJJJJJJCHHJGHJJJJJCFHIJJJJJJJJJJFHF
@5656308/1
ctttttgaaattttttaatagttggaacaattctatcacctttgaagttg
+5656308/1
@@@DFF??FHDDHIEGIGICHIGHIICEGGGGF?GFIGGIFFHGCB>DFB
@197604/1
ctcatgttataacattatgcagttcattacctaagatatttgttatgatc
+197604/1
CCCFFFFFGFHHHGHICHHIJIFGHJIJIIJJFFIIG?FHFGHIIJJIII
@7670002/1
cttgtttttcaggtcatggcagactctgagaacttttaacaatgactgac
+7670002/1
BCCFDFFFHHHHHHIJJJJJJJJJJJJJJJJJJJJJJJJJJJJJJJJJJJ
@1881394/1
cggctgctatagatggaacgttgatctggtctggag
+1881394/1
CCCFFFFFHGHDDI@EEHGBHDIHGHDE@GH<BD:3
@775822/1
gtgaagaactgaaagcagatctaaatttctcaaatttctttctatatcca
+775822/1
CCCFFFFFHFHHGJJIIJGIJI@>FHHIIIICAEFGICGIDCHJIHJJCH
@5657638/1
gtcattagcagagctcgctactaaggccttcaagatagaacccaattctg
+5657638/1
CCCFFFFFHHHHHIJJJJJJJJIJJJIJJJJJGGIIJJJIIJJJIJJJJI
@198736/1
agttaaaacagtacatcgcacaacaaacactt
+198736/1
@@@DDDBDH?FACEGFFHGCG18CFF8E@GAF
@4120182/1
ctcgaggcatagttatttggaagtgatttgcacgaagcactataggtcga
+4120182/1
CCCFFFFFHHHHFHJJJJJJJJJGHIJJJJJJJJJJJJGHIIJJJJHIJJ
@2425851/1
ctttcaagaatatactcccgtgtgatatgatatgggtt
+2425851/1
@@@DADDDHHHDD?F>GGEFEH?FEGE>D99CBFF?1?
@3561284/1
gagagattggttggtattatgctggtttcagaaggggtagaccaaatata
+3561284/1
CC@FFFDBFDFHH<?FFHI@HHIIFHHIGIIEGIGBG??FHGGFHECHHC
@3034583/1
cttccgttccaccctttctgctgcgatctttgccatagcatagttcctgc
+3034583/1
@@@F?DDDBFFHFIIIIEHHIGGE6CEGIIGGEGBGI@3BF4?DFBFGII
@1883705/1
ctccaattgcattccctttcacactagggacatgaggtgaaattattggt
+1883705/1
@@@FFFFFHHHGHGGIGDHEHIGHICH@GED?G>BBEDHGB9?B9DFCH?
@3562592/1
agacattactaccaatactttaagagcatttattgcagcttctttctgtg
+3562592/1
@CCDFFFFHHGHHJIJIJIIIIJFGGJGHHGJII@BAA<EH@GIGIIJD<
@6166225/1
cagtaatttctttaatatttgaagtttctttattttcaatttcttgttta
+6166225/1
B@BDFFFFHHHHHHIJJJJJJJHJIJJJJJJIJJJJJIHIJJJJJJJJJJ
@2428936/1
cccctcttttgggtggaatgtatgacgatgatttgatatctatatttctc
+2428936/1
CC@FFFFFHHFHHGHIDGGG<EH@HICEHHIIIII@HGIJGDH@GGHJJI
@7671648/1
ctatcttcaaagagaaaaagtgcaatactaaaattttattcagtatattc
+7671648/1
@@@DDDDDHDFFFHIEB?GB<AACBHIGGHHIIHHHGIHGIIIIIIIG4?
@2428979/1
caggtgcgttaacttttggtggctttattatattactcctaattgaagag
+2428979/1
@@@DADEFHH>FHHIJIEGBCDBGEHGIICII>AFCEHGF@BFIDHG>AG
@5659186/1
gattatttttcctttgatgctgctcaatttaccttcatccttgttttcaa
+5659186/1
C@CFFFFFHHHHHJJJJJIGIJJJJJHJJJIJJJJJJJJIJIIJJJJJJJ
@3564074/1
ataataaaaatgattgaaatcaatcaagctttctgcttaggtgtattcat
+3564074/1
@@@@FFFDD?FHHGBGEIEAEHGHGHHDCFBH9EFGDF@E3??9DDAGIC
@7672384/1
ggtaggacgtgctgtaccttgtatactagcatgactgactagatagaagt
+7672384/1
BCBFFFFFHHHHHJIJJJJJJIJJJJJJJJJJJJJJJJJJJJJJJIJJJI
@4624022/1
gtcataagttgtaacagtaagttcttttttttccttgactatgtttgatg
+4624022/1
CBCFFFFFHHHHHJJJJIJJJJJJJJJJJJJJHJJJJJJJJJJJJJJJJJ
@7165805/1
gtcagttttaatgcttccaacacgttgaactaaacttggatcagtagtgg
+7165805/1
CCCFFFFFHHHHHJJJJJJJJJJJHJJJJJJJIJJJJJJJJJJJIJJHIJ
@200471/1
atttaaacatttgtaaataaactcatcttgtaatttagcacattcatctt
+200471/1
@@@FFFAE?>BFD@FAHBHAHIGDHAAH9FHIG9BEGGBDG>><FDF>GB
@3564414/1
gtcgaaatacaaggcaggaaatggtgaactgcctttca
+3564414/1
<?@DDD7BDHAFFAFFAAFEB4<9A??FHC?B;?CB<@
@3036103/1
gtgcaggctggccatgttgaatagcttgctgtggtggtacagcacccgg
+3036103/1
@@CFDEFFHFHFHEGGGIIBHC><HGHIICE9CF;FH0?@GHIIFCGG6
@2429724/1
ctcgaattctttagttagggtaattaaaccaagccctatttcctcagcga
+2429724/1
1=?D?ADB<DD>DBEBA>>E<<3<AB><FFFEDEDCDCDIIE<?D>D9@:
@3566384/1
cagcctcttgttttgcttctttttttgacctacccttgccg
+3566384/1
@?<DFDFFFHHFHFI3A@EEHG>FE>GGIAB9BD?DHIFGB
@5660434/1
gtctgtcaattcaccaggtgatatatttttgcatctgttataaatgtagg
+5660434/1
CCCFFFFFHHHHHJJJJJGHIJJJIJJJJJJJJJJJJJJIJIIIIJIIJJ
@777916/1
atggtttaagaaagaccaaaggtttctgttgagctagtcatttgttcccc
+777916/1
@@@DADDEDHFFHEEHEBEHEGHICHGCIIJBCH@FIGF>CC<DGGIJIG
@1885744/1
cataagttgtaacagtaagttcttttttttccttgactatgtttgatgac
+1885744/1
B@@FDADDFCFHFEHEGGHHGJJGGJGH>@DDDBGDGFAECD@GG8BAA3
@7674090/1
gctttattctcattaaggaattccggtttctcaaaacatggagctggatg
+7674090/1
CCCFFFFFHHHHHJJJJJJJJJJJJJGIJJJJJJJJJJJJJJJJJJJHJJ
@7166667/1
ccagtttgcaaagggaagcgagcttgctgttgttgctgctgctgctgttg
+7166667/1
@CCFFFFFHHHHHJJJJJJJHJIJJJJGIHJIHIIJJJIIJJJJJJJHII
@7167110/1
ttccaatcttgatgcatgatgaaatcatgaagtctaggaaagaaacaaac
+7167110/1
CCCFFFFFHHHHHJJJJJJJJJIJJJJJJJJJHIIJJJJJIJJJJJJJJG
@1886922/1
ctgttgttgttgctgctgttgttgttgttgttgaggttgattagaagccc
+1886922/1
C@@DF?DDHFHDF@FGGGIFGHIE;;3CF>GE9FHIGICCGAG@?FHEHC
@202904/1
cttcattttcagctctggctattttagcatggaatgtaatctcc
+202904/1
CC@DFDAFHHFHHIJJIBEHDIBHHIII9BHHCHAB?HH<GG<D
@1887489/1
cagatgtaacataccttcatctggaatcagaagacaatg
+1887489/1
@@@DDFADFDF>FHG?DGE>F@HE>G9FH@CEG;@BHI@
@7168044/1
gttctttcttgtcagcacagaataatcttgtatgatgtctcttttggact
+7168044/1
CCCFFFFFGHHHHJJJJJJIIIJJJJJIJGHIIIIIICFGIIIIIBHHII
@6171115/1
ccaccacaaatccacttggaaaactgtttatcatagatccgacgacactt
+6171115/1
CCCFFFFFHHHHHJJJJJJJJJJJJJJJJJJJJJJJJJJJJJJJJJJJJJ
@8210681/1
tccagagccagtaggtaaaaagattattgtattttcttttagaactcttt
+8210681/1
CCCFFFFFHHHFHJJIJJJJJIHJJJJJJIJJJJJJJJJJJJJJJJJJJJ
@5135153/1
ccgtgatctaatatttgagcagaaggtgctggtgcatgtaatactttgta
+5135153/1
@CCFFFFFHHHHHJJJJIJJJJJJJJIIIIJJEGHGJJHIJJJJJIJJJI
@3040422/1
gctgtctttgtgtcttgcacgacctttggattga
+3040422/1
@@CADDFFHHHBFHHB@GEGCGHGI<EHDEGFGC
@3040576/1
gtacaatgtaatatgagttttctttgttttcaaaggctctaactaaa
+3040576/1
???DD?DD=CDDDII4CBFECE>ECAFF9EAECADE<EEE9DBDADD
@3571561/1
cttggctttgccgcgtgttgctgtacttgaggctgagatgaaggtggtct
+3571561/1
CCCFDFFFFDHGAHIGGHHGHGGFGHIJJJJIIJJIFIIJBEID=F;FEG
@779367/1
gtcacaactaacaatgggccacaactcatattgatcgtcaaatgaaacat
+779367/1
@?@DDDDDDHDFDC?EEHI=1:CAEEHGGGFGHGIGDBGEG>G@DB<99D
@4127224/1
agatgagcataataggtaggtgcagggtatgaaactgaacgtgtacacct
+4127224/1
CCCFFFFFHHHHHJJJGHIJHHJJJJJFHIJJJJJJJJJJJGHHJJJJJJ
@3041133/1
ggtggggccccacctcccgcaggagcaccagggggtcctacaggaggag
+3041133/1
BC@FDADFHAHHHJGHIDIIIBGGGIIJIJDIIIG8@B@CE;@EED@D1
@6172820/1
ctgctgtggtctctgctgttgctgagactgttgtggtctctgctgttgct
+6172820/1
@@CFFFDEHDHHHJIFIICHGGIIFHEHIIEEHIJCGHAHIGEGGBDCFE
@1356980/1
ccctagcacggaaagcagcgagatgagcataataggtagg
+1356980/1
CCCFFFFFFFHFH<FHGGJIJIIFGHIF<FIIICDEFGH=
@7168565/1
cggcataatgagtacatcatttacatcaccgtgatctaatatttgagcag
+7168565/1
@@@DDDDDCFFFHIII@<CEHHBFHIBAFHIEHHIIIIIIIIGIC@GBG;
@3572355/1
gcagggaattctaagagggtacacaattcaggcact
+3572355/1
?1?DD>DBFHAFHII@9?F:F>HHGHGE4??@GGFH
@3042417/1
aaacatttgataaaaaatatatcgtaaaatagggtcacaa
+3042417/1
B@BF=DDDHBFHGGIGEBECH@H;EGGC<EFGA811?09B
@5137222/1
ctcctgccactcatcataatgaacaatatcttcttttggattagtagaaa
+5137222/1
CCCFFFFFHHHHHJJJJJJJJJJJJJJJJJJJJJJJJJJGJJJJJJJJJJ
@3573793/1
ggtctctgctgttgttgttgttgctgaggctgctgtggtctctgctgttg
+3573793/1
@@?DDFFFDHGFFFIBHGIIIJIJIIGEGGI@F?D<D9BF>B?<FHA?GB
@1359350/1
gtcacttttggtcctgttggtccatta
+1359350/1
@@@DDDFFHHHCFHIGHBIEAFHEHIE
@8213485/1
gcttccttaacatcagtaatcaaatcatcagtttcccaggtccacaattc
+8213485/1
?<??DBBDDF8<4<CEA@>E@EAED9B?H<FDFGEFAEFCCDGFGG?DGI
@1360249/1
gttgaagataacatacaattttaattttattattctcaatgatttcctcc
+1360249/1
@@@FFBD?DAFHGIIIIIIEIIDDHHIFEHGDGHAFFEICGGIIIHGDDE
@4128127/1
ctttgatggaatttcataaacaactttcaaatccttaatatacgcaacaa
+4128127/1
<@@DFADDDCDDHGGHGEBGGII;EHHIGIGDGIIIIIIIIGGHGGEGIC
@4629557/1
gcatcattcattttcttcattgtaacttggcccgcaacaattgtacacaa
+4629557/1
CCCFFFFFHHHHHJJJJJJJJJJIJJJJJJJJJJJJJJJJJJJIIJJJJJ
@3044558/1
gcactggttacaggagatactggttgttgttgaggtggtagttgagtttg
+3044558/1
@@@DFFFDDBHHFIIGGGGIFI<3A@CC>;EECEH;DD:@F<FA?39?FE
@7170860/1
atgtttttgtattcttcaatggttgctgctaaatcttcaagtacatagta
+7170860/1
@@CFFFFFHHHHHJJJJIJJIIJJIIJJJJIJJJIJJIJJIIIIGIJJII
@3575303/1
ctggagctcatcaagcttcggtccgactgatgatttgaggttcttg
+3575303/1
=@?A?BDBDBB>FHEGGCEGG1@F68?@@DEIABHCEG<E9299DB
@8213877/1
ctttctgtggtgctagattatcccttctgaagacaggactaggtgctgca
+8213877/1
CCCFFFFFHHHHHJJJJJJJJJJJJJJJJJJJJJJJJJJJJJJHIJJJJJ
@1362641/1
gtcatttctttttcttgatctctttcattatcgtaaattgtcacggtctc
+1362641/1
@@@FABDDDHHHHGIGGGHIGIEHJJ@HGIJGIEGIJ<DFFEEFHHDFHE
@1362673/1
ctggtatttctggctcacctccttccattgttctcaatgtaagacagcat
+1362673/1
@BCFDADDFGGHGJIJIEEHIJIEIJ>HIHDE@GHJIIIFEIG@H@H?GI
@8214246/1
gtggatctccaaggtctccttgaacaaatttacctaaagcaacaacacaa
+8214246/1
CCCFFFFFHHHHHJHHJJJJJJJJJJJJJJJJJJJJJJJJJJJJJJJJJJ
@1890471/1
cttgaggcttatacctagtgcttctgtaaaatgccaataattgttctttc
+1890471/1
@@@7DEFFDHHHHJIFGICG@FHIJ<HIGHIEGB@EGGIIBHIGIIECEF
@6176737/1
agaacaatgagtgagagcttgcaagaggtaacttctgtcttgaaatctgt
+6176737/1
@BBFFFFFHHHHHJJJJJJJJJJJJJJJFHIJJJJJJJJJJJJJJJJJJG
@5667272/1
cgttggttcagattctattggtttgtttggtttaaattgtctaactactt
+5667272/1
@@?DDDBDHFHFB>C??EFHGHGIIHGGHGEGGHEE>FHFGIIHIIIGHI
@5667303/1
gtgtaatcactgctgaggcttgaacaagcccttctgatagcctgcaattc
+5667303/1
CCCFFFFFHHHHGJJJJJJJJJIJIJJJJJJIJJJJJJIJJJIJIIJJJH
@783476/1
ggatgaggaaatttttcataaagaagtcgaatact
+783476/1
:;8:AAD8CFHD>D?C:EIE<CA@EFDHFAF9?B<
@5668052/1
gggaattctaagagggtacacaattcaggcactaatgtctcttcaaaatc
+5668052/1
CCCFFFFFHHHHHJJJEGIIJJFHHIJJJJJJJJJJIGGIHIJJIJJJGH
@784334/1
agcataataggtaggtgcagggtatgaaactgaacgtgtacacctggtaa
+784334/1
CCCFFFFFHDHCDHIBEHGGGIGHDGGDCGEDEHGH?CBFIIFIIGB?DH
@785062/1
ctgggtttaaaatcttcaataacattactcatttctgataggttctgcaa
+785062/1
CC@DFDFFGHGFFHIJIHGHIGJEHGEHIJIIIEGHHIIJBEFCEEGE@F
@785749/1
gtagaattacagaataactcatgaatgctttctaatgtttcttcatttaa
+785749/1
@@@DFFFFFBHFAHHEGIJJJJIIGIIIIJIJIEICE@GIIJJJIJJJFI
@1363877/1
ctttttttggatctgaagggcggtcccctcttttggg
+1363877/1
CCCFFFFFD8DHFGGGGHIIGGIGAF@@3;EACCEHE
@1364304/1
gtcacaactaacaatggccacaactcatattgatcgtcaaatgaaacata
+1364304/1
@@CFFFFDDDHFBHBHIIIGEIIHII@DAEHIFC?1CFGI<GHBH9F>DD
@4632968/1
tttgtttttactcctttttcaaaaccttcttccagcatagcttcaatttc
+4632968/1
CCCFFFFFHHHHHJJJJJJJJJJJJJJJJJJJJJJJJJJJJJJJJJJJJJ
@1364468/1
cttttatcataatgagatcaagtttttttcgaatcaaatgaagctgtatt
+1364468/1
CCCFFADDFHGHHEBFHDEFBGCFHGHDGGIIDGIDFGGBAFGFEGGGHI
@1364622/1
cacaaccatttggtatattcatcctctcaaaataaaagaataatagctag
+1364622/1
B@@DDDFFFHHHHIIFIJJJIHCHCEHIIIJIIGEGIJJIIJIJJIJJJ@
@1364731/1
ctgttgttccattgcttgaggtctggtaattggagcggcttgt
+1364731/1
B@CDFDFADHHFHJBHIIJIIFFEGF?BFGGCGGEI6FDGG@?
@2438325/1
atatattcatgccacattccattccatgatttattaaacccg
+2438325/1
@@@DDDDDD?BD?E9CFH@:BDFHECH43<BDHE<<9C3CD<
@3045937/1
cactaatcttcaatacattggttttgaataaaattaa
+3045937/1
CCCFFFFEFHHGFG4EFHGIGGI9FAEAHEEIAHGGG
@2438444/1
gtgatggcgtttctgtaccactataaatgtaat
+2438444/1
?=;4BDD30<CFFGIIIFDG>CFGHBHCGE@FC
@1365111/1
ctttgatagcaatcggtaaagttttgcctataagaacaatgag
+1365111/1
CCCFFFDD>HFFHIGHEGIGEHGIIIIHCEHGIIGADCCDD9B
@2439078/1
gatagtatctgatttgttgtttattagggtagcatttggaggactgtcag
+2439078/1
???DD?DDBDFHFGGGGBGEHHBHIEFHHGEII9CGC4?::CFHICBD@E
@210066/1
gtagcatactttatcgtaacggtcatttctttttcttgatctctttcatt
+210066/1
@@@DDFDFHDHFFIIIEHIIII=G:FGIIEECFHGHIDHIHICGBA<GCH
@4132191/1
cttttatcataatgagatcaagtttttttcgaatcaaatgaagctgtatt
+4132191/1
CCCFFFFFHHHHHJJJJJJJJJJGJJJJJJJJJJJJJJJJJJJJJJIJJJ
@6671438/1
ctgagagtgattcgtcgcgcattctgttgtatatttatgctcacttcacc
+6671438/1
CCCFFFFDHHHHHJJJJJJJJJJJJJIJJJJJJJJJJJJIJJJJJJJJJJ
@6177990/1
cttctctgcactgtgacagtcttcaagcactgagttagaataccaacctg
+6177990/1
CCCFFFFFHHHHHHIIJJJIJJJJJJJJJJJJJJHIJJJJJJJJJJJJJJ
@3580315/1
ggccaatagctgtgggttatatggtgattgatgccattcaactttgcatt
+3580315/1
CC@FF?D?BDFHDE>DFHGDEHJIEAHIG9CHIFIJIJCHGHI4BDBBFE
@5670870/1
cgtggaagtaagtggtctttcatttaatgttttttgaaaagcctcacttg
+5670870/1
BC@FFFFFFHHHBHIFHJJJJJJJJJJJJFIIJJJJJJJJJCHIJJJJJI
@211089/1
ccaggtgatatatttttgcacctgttataaatgtaggaagttatcaagaa
+211089/1
?@<DF?BBFDFHFIIIIIIGEH>GHCHEGAHHGCGHGIIBGHIGH<?D9B
@2440095/1
gtcactattaaagttgatttgtcttatagacttgacaattttttcttttc
+2440095/1
B@BDDDFDHDFHHHIJJEJJIHIIIEGGJEGHEHGIIJIIIJHJ>FHGIA
@4635193/1
atccttaactgtccttctaacctgttcttcttgaagttggttcagctgta
+4635193/1
8:=DDFFFHHHFHJJJJJJJJJJJHGJJJJJJIHHIGHIJJJJJJJJJJJ
@7176110/1
gtcatcaggaataaagtcattaaccttcaaaatttttccgaggtttaaat
+7176110/1
@@@DFFFFHHHHGJJJCFGJIIJIJJJJJJJIEGIJJJGIEHIDFHIJGH
@7177316/1
ctcagagctaccttggcagctgctaattttgcttggtgtttgttttctcc
+7177316/1
CCCFFFFFHHHHHJJJJJJJJJJJJJJJJJJJJJJJDHHIJIGIJJJJJJ
@1368838/1
ggccacttctttgaactaagtacag
+1368838/1
<@@DFDBDHFBHAFHDGFH<3I<FH
@4136313/1
gaggaaatagtattttttcttcatcg
+4136313/1
?1?DD?;=C?<<D>FCC@FF?ACDE;
@3047860/1
ctttttgaaattttttaataattggaacaattctatcacctttgaagttg
+3047860/1
C@@FFDDA<FBHGICAH>ECHIIIECCG;BGAFC9?DFGIG@DG<DG<F@
@4136704/1
gtacgctcaaacaagcaaatgtgacattattgactaaggccgatctgagg
+4136704/1
CCCFFFFFHHHHHJJJJJJJJJJIJJJJJJJJJJJJJJJJJJIJJJJHIJ
@4136831/1
cttaatctagccacttcagccttatgcctctcaaactcaagctgtcgctt
+4136831/1
CCCFFFFFHHHHHJJJJJJJJJJIJJJJJJJJJJJJJJJJJJJJIJJJJJ
@2441530/1
tccttccaaaaaaatacagcaagtctggtaaatttat
+2441530/1
@C@FDA>?D:C?:EB>FH9FEFGGFGIIHGHGAHEHE
@6182179/1
ctttgatggaatttcataaacaactttcaaatccttaatatacgcaacaa
+6182179/1
CCCFFFFFHHHHHJJJJJJJJJJJJJJJJJJJJJJJJJJJJJJJJJJJJJ
@7178502/1
gcagaaatcctcattctttcaaaaaaaactattcgtaggagtaaaacgta
+7178502/1
BCCFFFFFHHHHHJJJJJJJJJJIGJJJJJJJJJJIJJJJJHIJIJJJGI
@7179728/1
cctgttcttcttgaagttggttcagctgtagtctgtctgcatctgtatat
+7179728/1
CCCFFFFFHHHHHJJJJJJJIIJJJJJJJJJIIJJIIIJJJJJJJJIJJJ
@4638383/1
atttctttttcttgatctctttcattatcgtaaattgtcacggtctcaac
+4638383/1
CCCFFFFFHHHHHJHJJJJJJJJJJJJJJJIJJJJJJGJJJJJJJJJJJJ
@6675515/1
ctgctgttgttgaggctgctgtggtctctgctgttgctgttgttgctgag
+6675515/1
CCCFFFFFHHHHHJJJJJIJIHIIFHIIIIIJJIJJIJJIIIGJIIJJIJ
@7180921/1
ggcgtttctgtaccactataaatgtaatcggtggtgtgtaatcactgctg
+7180921/1
@C@FDDDFHGDHDHIIGGIIGIIEEFHHIGGCFGDD?F?DGHIIIIIGIC
@7181124/1
ctgctgtggtctctgctgttgctgttgttgctgaggctgctgtggtctct
+7181124/1
CCCFFFEFHHHHHJJJJJJJJJJJIJJIIJJJJIJJJJJJJJGHJHGJJF
@7684389/1
gctgttttgtagaagccttaccttcagctgagtgagttaaaacagtacat
+7684389/1
CCCFFFFFHHHHHJJJJJJJJJJJJJJJJJJJGHIJIJJJJJJJJHIJJI
@3580805/1
gtagtctgtctgcatctgtatatgccctagcacggaaagcagcgagatga
+3580805/1
@@@FFEFFHHHHHIJJJJGIGHJIEEGGHGEHGGEFHBCGHGGIJIJJJ>
@5145609/1
ggagaaatttcaatttttgcaaattgttcgtagtgaagaactgaaagcag
+5145609/1
CCCFFFFFHHHHHJJJJJJJIIIIJJJJJJHIJHIJJJJJJJJJJJJJJJ
@213815/1
cctcttcagaagcacaaacatgtgcggcctacaatgcattacag
+213815/1
@@@DDDDFBBDBBGGB?CBCHFCCEEBB??:B<FG<>DE>FED@
@6183350/1
cccacatggcaggaagttttctcgcaacttaggttatgcgaagtacataa
+6183350/1
CCCFFFFFHGFHGJJJEHGGGIGGIFIIIIJBDDFHIJEGAFHCEHGHII
@6183388/1
cttcctttttttggatctgaagggcggtcccctcttttgggtggaatgta
+6183388/1
CCCFFFFFHHHHHJJJJJJHIJIJJJJJIJJJJJJHHHHFF?ADBCDDCD
@8221176/1
gccatcgcctggtcatgcataattcttgtagaagaccaatagggttgccc
+8221176/1
@CCFFFDDHHDFCEHIIIIJJGIHIGIIIGHIGGFHIIHJJJJIDGIJEI
@2443621/1
ggatgaggaaatttttcataaagaagtcgaatactgttcttaggaatatt
+2443621/1
B@@DDDDFHHGHGIJIJIJDHEGGGHEHHEHHDGIGHGCIIGGIHIEGIJ
@7182537/1
ccctgttgttccattgcttgaggtctggtaattggagcggcttgtctaa
+7182537/1
CCCFFFFFHHHHHJJJJJJJJJJGHJJJFHJJJJJJJJJJJJJ:?<B<F
@5146199/1
gtcaagaccataaccaagatcaattactctaccaggtggaggtgaaa
+5146199/1
@BCFFFFFHHHHHJJJJJJJJJJJJIJIJJJJJJJJCGHIJJBFHIJ
@796331/1
gggattaatatttccaatgaagctttcgcagcagcaagtttcgcttgttt
+796331/1
CCCFFFFDDFHGDGIGIJJG@IHIJJJJFEH:E>FGGGDAGGGGIIIJJJ
@3050019/1
cttgttttgcttctttttttgacct
+3050019/1
@@CFDDDDHGHDFB@FHBGIGA<CF
@3050239/1
gtaccggtctttctcgataatcaag
+3050239/1
@@@DD6?@<@CF4CE@EA=ABB<C<
@7183483/1
ggtggttcttgcctttgcagctgttgtggtggttgttgcctctgttgctg
+7183483/1
BB?DDDDFHHHHHJJJJJIJJJJHIJHIJFGIDGIIJJJJJJJJGGJJIF
@6183611/1
cgtgtaatcactgctgaggcttgaacaagcccttctgatagcctgcaatt
+6183611/1
CCCFFFFFHHHHHJJJJJJJJJJJJJJJJIJJJJJJJJJJJJJJJJJIJJ
@7184090/1
gttgcctctgctgctgctggggctgttgttgccactgctgctgctgcggc
+7184090/1
CBCFFFFFHHHHHJJJJJJJJJJJJIJJIJJJJJJJJJJJIJJJIJJJJI
@7184150/1
cacaaacctgttagcagctggttgccttaaaacaatgtcaagagcttgga
+7184150/1
CCCFFFFFHHHHHJJJJJJJJHIJJJJJJJJJJJJJJJJIJJJJJJJJJJ
@798042/1
gctgaggcaagtgttgggattttgaccatcttcaacgaatcaaattc
+798042/1
CCCFFDFFGFHAFFHGGIC<EFHGBFHIJIFGI<GDDH?EGHECGH<
@5148615/1
ctatcacatcggaggcaaccaatatgttcgtctcacccatgttaaatttt
+5148615/1
CCCFFFFFHHHHHJJJJJJJJJJJJJGIJJIJJJJJJJJJJJJJJJJJJJ
@1896904/1
ccacaagaaaaaaggttcttttacccccttcagaatat
+1896904/1
C@CFFFDE?BA:@GGFGHAHIB>:FGIIIIIBGGHIE<
@6678306/1
cctagtgcttctgtaaaatgccaataattgttctttcatgatactctcaa
+6678306/1
CCCFFFFFHHGHHIJJJJJJJJIJIJJJJJIIIJJJJJJIJJJJJJJJII
@5678173/1
ctgagatgaaggtggtctgctgggttgctggtcactgggttgttgcctaa
+5678173/1
BCCFFFFFHHHHDGGHHJJJJJJJHJJJJJJHHIJJJJJHHJJJJJJJJJ
@2445829/1
gctcaaacatgcaaatgtgacattattgactaaggccg
+2445829/1
@@?DDDDD;FDD>GE<EA?IHGGBGA9EACBCCE?BFH
@6679628/1
ggcgtatttacagaagcaaggttggcctattattggcattccagcatcat
+6679628/1
BCCFDFFFHHHHHJJJJJJJJJJJJJJJJJJJJJJJJIJJJJJIJJJJJJ
@7184830/1
tacaaagatagaagtcgaattcagttggatgggtaattcccacatctact
+7184830/1
CCCFFFFFHHHHHJGHIJJJJJJJJJJJJJJJJEFHIJJJJJJJJJJJJI
@7687330/1
ggctgttgttgcctctgctgctgctggggctgttgttgccactgctgctg
+7687330/1
CCCFFFFFHHHHGJIJJJJJJJJJJJIJIIJJJJJGDHIJJIIIGIIGEG
@8224452/1
gtcgaatactctgagcttgctgagcgactaatgccactgtgtccaca
+8224452/1
@@CFDFFDDHFHBBCFBGBBHHD;@DF@FDHEHGGIGHGDFHHEFFB
@2448421/1
cgtatctccaaccctcttcacttcagcataaactgg
+2448421/1
@<@DFFFFHGHHDGIIHGI<?FB3?HCGAFAFII<9
@799512/1
ggtagttgagtttggtgggtaggggttgtttccctagactgtggttg
+799512/1
@@?DFFFFDH?FFHJ?FAHGH7EEB?FGFFHHIJJEIDHJJGIDFHI
@3052745/1
gtctcttttggactacaataaagttattccaggtttataatctccttcta
+3052745/1
@@@DDFFDHFFFHIBIIIBBHEEB4ABHC@?<A:?>3EH9<FHICEBFG9
@1374767/1
ggtagctcgatcccttcttctaggacag
+1374767/1
?@:DDDDDD1CD7GHGG@BE@HHIEGGB
@6187713/1
cccagtcatcaggaataaagtcattaaccttcaaaatttttccgaggttt
+6187713/1
CC@DDFFFHHHGGJJGEHIHIIFIJJJJGA9AFGIJEIGCGDDFFGAGHG
@3053357/1
aaggcttttgggtcgtgagaagctgcaacggctgcta
+3053357/1
@?@BBDDDD4?F;FHGGIIIGEIIIGI3C?@FGHIB4
@801885/1
atttcggcttctgcttccgttccac
+801885/1
@@@FFFADHDHHGJIGIIDHGEH<E
@7688459/1
ccttgatttcctccagcacctcttctttgtctccaacccctacctcttcc
+7688459/1
CCCFFDFFHHHHGEEEGGIIJJJIJJJIGJIJIJIIJIGGIIGGIGJJGH
@1376065/1
gctccaatcgcattccctttcacactagggacatgaggtgaaattattgg
+1376065/1
CCCFFDEFHHGHHJHGIJ<FGIJGA3AFGH;FHCG9BF@DGGHIIIFHHI
@7689141/1
cacaagttttacttcttctttaagacactgactaaaatattgttcaagtt
+7689141/1
CCCFFFFFHHHHHJJJJJJJIJJJJJJJJJJIJJIJJJIJJJJJJJEIGI
@1377593/1
ggggtgagaaaattcaagcgagctgatgtatggt
+1377593/1
8?7D4ADEDFH>FE<EFEFEC@::DF<D:?CDG:
@1900283/1
ctcatcaagcttcggtccgactgatgatttgaggttcttgtggaattgtg
+1900283/1
??@DDD?DFBFF4@CFFHI:FEGCDHIIIGIGI<FFHIHDGGCAGHGCFH
@1900473/1
cttaatccaatgacatggggaagtcaa
+1900473/1
@C@FFFDFFFDFHGG@GGHHDAE9C<B
@4643169/1
gtgaaattattggtatttcttttttccaaattgcctctccattcaattga
+4643169/1
@?BDFFFFGHHHHAFGGGIJJJJJJIJJJIJJGIIJJJJJJJIJIIJJJJ
@4643484/1
ctctcctaacaaggttgttaatctctctttcccgatcaggcgctgacctg
+4643484/1
@CCFFFFFHHHHHJFHIJJJJJJJJJJJJJJJJJIJJJJJIJJJJJJJJJ
@6684082/1
ggctgctgtggtctctgctgttgctgttgttgctgaggctgctgtggtct
+6684082/1
CCCFFFFFHHHHHJJJJJJJIJJJJJHGIDHJIJJHHJIGIJJI?DGFGE
@2450703/1
atatgatatgggttgctgtttacaccaacgataaaatc
+2450703/1
@CCFF?DFHHDFBFAG<C<BHH@4CACB;EGHC1?DCG
@803166/1
cacgcttatcctcaaaaagatgtcttgtaattaggtaatctagaactgca
+803166/1
@CCFFFFFHHGFHGIEGBGEGG>FCHI<<BFGIIIIFAHGCB<DFHCHAA
@2451309/1
cgtggaagtaagtggtctttcatttaatgttttttgaaaagcctcacttg
+2451309/1
@@?DDADDCFHDCCGAG>H@HGIICGIIJEHIDGGIEHIIFCDHIGGGDH
@2451923/1
gggtgaccaaaacataggtctggaagaaagaataaccatgtctctctggt
+2451923/1
@@@DDFFFH?HHHIIHIG?FHIII@GAGGIGIIIIGGECGHGIIIGH9D9
@2452636/1
gcctcttgttttgcttctttttttgacctacccttg
+2452636/1
@@@BDF?DHFGFHIIJGGIEEEGGGDAFFCB;BFG;
@215025/1
gtaactatgatttagacattactatcaatactttaagag
+215025/1
@@@BFFDDHA4CFIGDDHGGG>IGG@BF<CGEEHHC9?<
@5149050/1
cttcccttgatttcctccagcacctcttctttgtctccaacccctacctc
+5149050/1
CCCFFFFFGGDHHIIIIJIIIJJIJJJJIJJJGIIJIIIIJJJJJJIJJJ
@7691752/1
ttcagggagaatttttaaccatttacacaatataaatgcaccttcaacac
+7691752/1
@CCFFFFFHHFHHJJGHIJHHJJJJJIJGGIJIIJIJGIJIIIIJJGJJJ
@4148040/1
ggtttaaaatcttcaataacattactcatttctgataggttctgcaattt
+4148040/1
BC@FFFFFHHHHHJJJJJJJJJJJJJJJJJJJJJJJJJJGHIJJJJJJJJ
@7192104/1
ctgcaatttccaagaaactttacttttcacaaataaatataaaaagaaaa
+7192104/1
CCCFFFFFHHHHHJJJJJJJJJJJJJJJJJJJJJJJJJJJJJJJJJJJJJ
@2454642/1
ccataataagtctaaatagaccttcagggtcttcatgggcttctattagt
+2454642/1
=?@DDFFFHHFHFGIG@DHIEE9FHFGCF<FBHFHDH<FB9?CDGGEIIH
@1381682/1
gatcgttctctgtgtggtcttttgtcaaagctactccttggcccatttaa
+1381682/1
@@@FFDFFHHAD?FDE=CBFGHGGEGEH@FHH@H<DFGCGGHCCDCHE>4
@1902704/1
ctccaattgcattccctttcacactagggacatgaggtgaaattattggt
+1902704/1
CC@FFAAEFHHDFGIG<FFGIJHGHIIGIEGGHH<<FCGGGHIGBFGHH4
@217957/1
gcttactaagggagttttcttgatcattttcgtttacccagagaggaaat
+217957/1
@@@DDDDD?HHH38<2CDE@HGECH9F9CFHFCG?FFGE@F@HEHHC8?F
@2454995/1
gttatcaagaaatctaagattgcatcaccgaggaattccagcctttgata
+2454995/1
@@@FFFFDHHDFHIHIJBHIGIIIIIJFJIJJGGHHGHIEGHIIGIEABC
@2455299/1
tttttttttaacatttctcacagaacggttgccatatagccttaaaaggg
+2455299/1
CCCFFFFFHHHHFHEIDG9BFIIF>B@<;BBHFDGH@B<=;;FEC>EEGE
@8228312/1
cccccttctccacagacaaatgatgactattgaggctctaaatggcatga
+8228312/1
CCCFFFFFHBDHHGIIIIIIIIIIIIIIIIIIIIIIIIIIIIIIIIIIII
@5151137/1
cttttattgaatagaataggaatgtcaggtgcgttaacttttggtggctt
+5151137/1
CCCFFFFFHHHHHJIIIIJJJJJJIJJJJFHIIIJJJJJJJJJJFHIJJJ
@1384754/1
ctaaattctgctctgataaattagaatcatcccatagcaaatgg
+1384754/1
CCCFFA4AFHFBBGGFE<4EAADFHCHGG>HFFFFGGGGE;?DF
@6689310/1
cacggcgatactgcaaacaagggatagcactcaagggcacattatgtttt
+6689310/1
CCCFFFFFHHHHHJJJJJJJJJJJJJJJJJJJJJJJJJJJJJJJJJIJJJ
@4148748/1
ctgactaaaatattgttcaagttcacgaggagtattcttggaaacaattt
+4148748/1
CCCFFFFFHHHHHJJIJJJJJJJJJJJJJJJJGHJJJJJJJIIJJJIJJJ
@4648331/1
gtagaacaattgttcaaccgccatttgtctataaatgatttttttcgagt
+4648331/1
CCCFFFFFHHHHAGGIJJJJJJJJJJJIHIJJJJJJJIIJJJJJJJJIJF
@5684490/1
tcttcttgaagttggttcagctgtagtctgtctgcatctgtatatgccct
+5684490/1
CCCFFFFFHHHHHJJFHIJJJJJHJIIIJJJJJJJJJJJJJJJJJJJJJJ
@5152155/1
atttgaaaacgtggatctccaaggtctccttgaacaaatttacctaaagc
+5152155/1
CCCFFFFFHHHDFIJGGIIIIIJIHHHIJGIJIJJIJJJJJIGIIJIJGE
@7695621/1
ccctaggcaaggtacagcctcaccacctcaaccgaacacttctaggttac
+7695621/1
CCCFFFFFHHHHFHIJJJJJJJJJJJJJJJJJJJJJJJJJJJJJJJIJJJ
@6194187/1
cactgattgatgtcccaatggtccacacctttgtcaccactatattcacc
+6194187/1
CCCFFFFFHHHHHJJJJJJIJHIJJJJJJJJJJJJJJJJJJIJIJJJJJJ
@5153403/1
cctatacctatttacatgcctagacttgtgcaccagctaaagaagactta
+5153403/1
CCCFFFFFHHHHHJJJJJJJJJJJJJJJHIJJJJJJJJJJJJJJJJJJJG
@7696316/1
cgcaacaattgtacacaactccataggaagcgccaaaggcttctctcgtg
+7696316/1
CCCFFFFFHHHHHJJJJJJJJJJJJIJJJJJJJJJJJJJJJJJJJJJJIJ
@1905570/1
tgaggatactttaatctaatattata
+1905570/1
?<?D?DDEHADFA4CFHBHHCHICI4
@7196580/1
gctagctttcttaaatctggttctctaatcatctgattagtagtaacgat
+7196580/1
CCCFFFFFHHHHHIJJJJJJIJJJJJJJJJJJJJJJJJJJHJJJJIJJJJ
@6691537/1
gtaggaagttatcaagaaatctaagattgcatcaccgaggaattccagcc
+6691537/1
CBCFFFFFHHHHHJJJJJIJJJJJJJJJJJJJJJJJJJJJJJJJJJJJJJ
@3061048/1
gtcggaatacaaggcaggaaatggtgaactgcctttcatg
+3061048/1
@@@DDDD?AFHAHI9CEG@@;9CBFF9EGH9DFAC@BD@G
@6691656/1
gttgcagttaaaccaagaacatgtggcctatcctctggaggaattccttt
+6691656/1
CCCFFFFFHHHHHJJJJJJJJJJJJJJJJJJJJJJJJJHIJIJJJJJJJJ
@8231898/1
cacggtctcaacaagttccgttttttggagaggcaactcaggataactat
+8231898/1
???D7D?DD?:2<EBA<AFEEF;CFAD@D;96:DD>?D?BDE@DB==BCC
@222568/1
ctgtggtctctgctgttgctgaggctgttg
+222568/1
@@@DDDDDAF>?FGBEBGHH<CDF1AF?<4
@2459218/1
ttcatttccaacaggtagtaagtgatcattaagttcgccgatcttgtaca
+2459218/1
@@@DDDDDFFFHDH?<A3A:CI<CFH4CF4?DED@B@1DGFG6BF9B9BD
@1388769/1
ggaagttggtgtagaggtgcaggctggccatgttgaatagcttgctgtgg
+1388769/1
@@BFFFFFFDHHFIGHJ@FHIJJJCCEHIIIJIJ@EHIFHHHIIJCHHG@
@223174/1
cgccgatcttgtacaacattttacatgcagttagtgcaactgctcccttg
+223174/1
@?@FFF8DB<C2AAE4CAG9FGEG4ABFE9:C@@DB?@BGGIGI9<BG?F
@1389148/1
attaactgttaatctaaatattcaaactgtcattcacttactttttacca
+1389148/1
@@@D=DEFDHFHHIII>FGIDHIIBHIDHHIGIDIGFFCAGHGEBFEHIF
@7698693/1
cacaactaacaatgggccacaactcatattgatcgtcaaatgaaacatac
+7698693/1
CCCFFFFFHHHHHJJIIJIJJJIJJJJIJJJIJIJIHIJJJJIJJIJIJH
@6197539/1
cttttttaataagttttttttgggattttaatatttccatttgtttttca
+6197539/1
CCCFFFFFHHHHHHJJJJJJJJJJGIJJJJJJJJJJJJIIIIJGIJJJIJ
@224317/1
ttataacatgacctaagagttttattaaagttggatcattagcagaaatc
+224317/1
B@@FFFDAHHFHGGIGHEHEBGIFGGIGHHGGIDFIIJJIJJIGI@DAHG
@4650889/1
ctcaaccgaacacttctaggttacatagtgtatgaaccgctgcattaaat
+4650889/1
CCCFFFFFHHHHHJJJJJJJIJJJJJJJGIIIJJJJJJJJJJJJJJJJJJ
@3062378/1
gttctaaagctacttttgcagcattcatttcagcttgctgaatgctatga
+3062378/1
CC@FFFFFHGHHGIEGIIJIIIJICHCGIIIEHH@BGEDBGGIIGIFGHH
@810333/1
ccttggtattcctggagctgacttgggaggtttggtgcccgcccgccata
+810333/1
B@@FFFFFHHHHHJIEGIHGIGFHHGIJJI?FGECGEGGEHGIIIGH@F@
@7700291/1
gttttcttgatcattttcgtttacccagagaggaaatagtattttttctt
+7700291/1
CBCFFFFFHHHHHJJJJJJHIJJJIJJJIJHIJIJJJJJFHIJJJJJJJJ
@810792/1
gggaattctaagagggtacacaattcaggcactaatgtctcttcaaaatc
+810792/1
@@@DDDDDF::DFGIFFECHGGEG@EDGCEHGCHBD@FFG@GGIGBGGII
@7700426/1
ctcagaagaaataatatctcagcaccaattttatgatttctcttctcttg
+7700426/1
CCCFFFFFHHHHHIJJJJJIJJJJJJJJJJJJJJJJJJJJJJJJJJJJJJ
@7700650/1
gtccctgttgttccattgcttgaggtctggtaattggagcggcttgtct
+7700650/1
CCCFFFFFHHHHHJJJJJJJJJIJJGHJJJHGIJJJJJJJJJJIJ0=8B
@7198882/1
aagaacaatgagtgagagcttgcaagaggtaacttctgtcttgaaatctg
+7198882/1
CCCFFFFFHHHHHIJJJJJJJJJJJJJJIGHGIJJJJJJJJJJJJJJJJJ
@2461227/1
ttgaatgaatttttcattcctccatactccttgtcttacaggtaccggtc
+2461227/1
@C@FFBDFHHFHFGFGGGEDJFHIJJJIJHEIIGIIIJJII@FGFHBHGI
@6693997/1
tgttgttgttgctgctgctgttgttgttgttgaccccatggttgtcgagg
+6693997/1
@@@FDDDDCFHFHGIIIIGHHGHEGEGDHHIIIIIGGHGIFBFDGHBE@H
@5688644/1
ttgctgaggctgctgtggtctctgctgttgttgttgctgttgttgttgct
+5688644/1
CCCFFFFFHHHHGJJHIJGHIIJJJJJHIIHJJHIJJIIIIIHIIHIJII
@4154679/1
gcagggaattctaagagggtacacaattcaggcactaatgtctcttcaaa
+4154679/1
CCCFFFFFHHHHHJJJJJJGIJJJJAFHIIJJJIJJJJJJHIIJJJJIJH
@1908707/1
cattatcgtaaattgtcacggtctcaacaagttccgttttttggagaggc
+1908707/1
CCCFFFFFFBFHHDHCG>IIHIFEHGGIF?GGGGGG?FGHGEI6BGGIJI
@225333/1
ctagctttcttaaatctggttctctaatcatctgat
+225333/1
@@@DBADEHHGFD4AC@BFFECBC<FH>AF>HHG4<
@225856/1
cttgcattaaatcacatcacattaccacatttctcaaattcagtcttgaa
+225856/1
1=:A?BDA<CDAAEFE4A<<4CFF<CAAFCFA9@@?EFE<:C41?DAC4?
@8236527/1
gggaattctaagagggtacacaattcaggcactaatgtctcttca
+8236527/1
CCCFFEDFHHHHHJJICFHJJI?HIIJJIJJGIIEHHHIIHIIIE
@3065517/1
cggtctttctcgataatcaagtgttggtgcattcataattcgggc
+3065517/1
?@7:A?DDFB8D>GIFE<B?@:?AHHGFEEIEGEGB>:?@DD30?
@7201486/1
ggggaagtcaattgctaatattgccatcaacgttcactgtctataaaaat
+7201486/1
CCCFFFFFHHHHHIJJJJJJJJGJJJJJJJJJIJJJJJJJIJJJJJJJJI
@6696004/1
gctgaggctgttgttgccactgctgctgctgaggctgttgttgcctctgc
+6696004/1
CCCFFFFFGHHHGIIJJJJJJJJJJJJJJJGGHJJJJIIJGGIIJJJJJI
@1910237/1
gtgaaatctttaggctgcagctcaaccattttatcggccaacatattact
+1910237/1
@?@FFFDFHHDFAGGIGIJGGGHEGHIFHIHIIIEEFHJEIGGBEIJEGG
@5161649/1
ggcaaagattggagagtgtttgtggggaagttttatttacattttttgcc
+5161649/1
CCCFFFFFHHHHHJJJCGFHIIGHIJJHIIDHIJJJIJJJJJJJJJJJJJ
@1910497/1
ctgtattataacatgacctaagagtttta
+1910497/1
@@@DDADDHD>CF<<EDAHD>G<ECF9CF
@6202112/1
ccgtacttctagcattagaagtttcttctccagctaaggctgtatcatca
+6202112/1
CCCFFFFFHHHHHJJJJIJJJIJJJJJJJJJJJJJJJJJJJJIJJJJJJJ
@6696974/1
agtgaatttcgagcatgatcaggattggttccaaaattttctctata
+6696974/1
@BBFFFFFHHHHHJJJJJJJJJJJJJIJHIJJJJJJIJJJJJJJJJJ
@1391919/1
cccaatattgattccagaacttccggcataat
+1391919/1
@@BFDDDFHHGDAEHGBHGGEDAHHHIGIGIC
@4654181/1
gcccattgttagttgtgaccctattttacgatatattttttatcaaatgt
+4654181/1
CCCFFFFFHGGHHJIJJIHHIJIIJJJIIJIJJJJJJJJJJIJJJIJIJG
@4654211/1
gtcctgttggtccattaatataaaatggttcaacttctttggtgtac
+4654211/1
CCCFFFFFHHHHHJJJJJJJJJJJIJJJHHJJJJJJJJJJJJHIIJI
@2463596/1
ctttaagagtactaccaactcatactgtcttcagcct
+2463596/1
CC@FDFDDD=CFDHIAGGIEHIBHHGGAFHIIIDHEI
@4655055/1
tttgtatctgcatgaacggtaatagctcgtgccattgcgccaggtgtccg
+4655055/1
@@?DB>DDFBHDDICHHGI<CFGGECHG:CGGDGIGFG:?@AFE?FBFGG
@1912847/1
agaggaaatagtattttttcttcatcgtcttgaacttc
+1912847/1
@@@FFADDHHHDFEGGE@FGCHHIAEDCGCAH9?BGGH
@4156960/1
ggttcttcttcttttttccacgtgaaatctttaggctgcagctcaaccat
+4156960/1
BC@DFFFFHHHHHJJJJJJJJJHGJJJJJJJJIIJJJJJJJJJJJJJJJG
@1393139/1
gctcattgatatcccttatgtctaacacttcacacataaattcgataaca
+1393139/1
@@@FDDFFBFAH?FFHDGB9?IHH@FEGIEBHIGDGHDEFA<CFA<DF><
@1393292/1
aatgtttctagcctttcataattcataacgtcattagcagagctcgctac
+1393292/1
@@@AABDFFGDBHIJJIEIBEHH4FHI4FEEHGGCGGEGGIJIIIFHEGG
@8236829/1
ctgttgttgccactgctgctgctgcggctgttgttgcctctgctgctgct
+8236829/1
@@@DDDDDDD8ABGEGBGBGHHIEHEEAFEBGGHIEAGEEAHIHBHIAGE
@814459/1
ctttttttggatctgaagggcggtcccctcttttgggtggaatg
+814459/1
CCCFFFFFHGFHHJDGCHGHGGG<@@DGEGGCGIIFH;?A?A;;
@6203026/1
ctccactgaaccaaatcggctccttgaatgaatttttcattcctccatac
+6203026/1
CCCFFFFFHHHHHJJJJJJJJJJJJJJIIJJJJJJJJIJJJIJJJJJJJJ
@6698227/1
gctccaattgcattccctttcacactagggacatgaggtgaaattattgg
+6698227/1
CCCFFFFFHHHHHJJJJJJJJJJJJJJJJJJJJJJJJJHIIJJJJJJJJJ
@3066731/1
ctgcatccttcttttccggaaagaacctagtgtgatggcgtttctgtacc
+3066731/1
@C@FDFDFHHFHFGGEGBFHGB>>FGHGGEF9DFEHCGHGGHGGIGIIFH
@6699618/1
cctgcttgtggaaaaccaccacaaatccacttggaaaactgtttatcata
+6699618/1
CCCFFFFFHHHHHJJJJJJJJJJJJJJJJJJJJJJJJJJJJJJJJJJJJI
@4657320/1
cccagcagcatagttcaatgtaggttaccacatcaacatcgtcatatagc
+4657320/1
CCCFFFFFGHHHHHJJJJJJIJJJHJIJJJJJJJJJJJJJJJJJJJJJJJ
@4158058/1
gttgttgaggtggtagttgagtttggtgggtaggggttgtttccctagac
+4158058/1
B@@FDFFFHHCFHHIIJJJGIHHJIIFGIJFHGHIJDGIGIGGIJJJJJJ
@8239238/1
caaatacttcaactgtgactctaactcttcttccatccgctagtttttca
+8239238/1
;;?ADDDBF>FHD<C<CFHHIIEC>:F?<EHHFAFFD@GBADFF9D@F@9
@4158276/1
gctgtaccttgtatactagcatgactgactagatagaagtctaattcagt
+4158276/1
CCCFFFFFHHHHHJJJJJJJJJJJJJJJJJJJJJJJIJJHHIJJJJJJJG
@1914081/1
ctgcactgtgacagtcttcaagcactgagttagaataccaacctgaattt
+1914081/1
?@7?DDE>AAD>DBFGGBIIDGHGH>DFHACA@<EGC9E<3:1?DGGCEF
@7206849/1
cataaattcgataacaggctgagctttataaaatgcagtggccgacacat
+7206849/1
C@@DDDFFFGGFHJJGHIIIIGGFBHHIJJIIIEIAFDFFGEHIIGIIII
@5693398/1
tgttctttttctattttcttggctttgagatacctacgcctatcagccca
+5693398/1
CCCFFFFFHHHHHJJJJJJJJJJJJJJJIJJJJJJJJJIJJJJJJJJJJI
@2465738/1
agggaattctaagagggtacacaattcaggcactaatgtctcttcaaaat
+2465738/1
@@@FDDDDHHGBBDHGF?A@DFGIIGIIIIIIIGH@G9?DAFGHIIIIEG
@6204420/1
gttgttccattgcttgaggtctggtaattggagcggcttgtctaacttg
+6204420/1
BBCFFFFFHHHHHJJJIJJHHIJJHIJJJJJIJJJJJJJAB<B?F<BF<
@1914425/1
ggcttctgcttccgttccaccctttctgctgcg
+1914425/1
<1?DDDDD?FFADAA<BFEE@CB>F@G@GG@91
@5164933/1
cttgtatactagcatgactgactagatagaagtctaattcagtagggtga
+5164933/1
CCCFFFFFHHHHHJJJJJJJJJJJJJJJJJJJIJJJJJJJJJJJJJJBGG
@2466878/1
cattagcagagctcgctactaaggccttcaagatagaacc
+2466878/1
CCCFFFFDFDFHAGGEGFHGG@EHI8?FHCDCC9?<?FG9
@1914808/1
ctttctaatgtttcttcatttaaaaccgctgtgt
+1914808/1
@?@DBADDBHFFD4:<CEFECID<E<E1CDBEF@
@7705168/1
gttgctaacttcataaatgcacagagtaggttattgtaaggttttgatgt
+7705168/1
CCCFFFFFHHHHHJJJJJJJJJJJJJFHIJHHJJJJIIJJJFHJJJIJJF
@817114/1
gctgaggcaagtgttgggattttgaccatcttcaacgaatca
+817114/1
@@@DADD<FHF8CFHFBH3C:?BHHH339EC?FGG>FGG?D9
@1915140/1
ggctgttgttgccactgctgctgctgcggctgttgtt
+1915140/1
CCCFDEFFABHHDGIG3EFGBHHIBH@@AHAA?>@GG
@817292/1
cttttgggtcgtgagaagctgcaacggctgctatagatgg
+817292/1
@CCFFFFFAFFFF@FHB>GGGHGCH>G>?@FGEGGEHEFH
@4659461/1
ttcaagaatatattcccgtgtgatatgatatgggttgctgtttacaccaa
+4659461/1
=:=1DDDD?FFDAAEBD@GE<F?:3A<A42<FHC1:CD>BGDGI@B@;?;
@1395663/1
cgcacaacaaacacttggggagttaaatcaacatcagctgagatatactc
+1395663/1
@@CDFADBFDHHHIIIIGFHGB:CDHGGAHC3D;BDE@GG9BD?FH??BB
@1396537/1
gtgccataaccgtacttcatatcattgataattactgtagctgagtaagg
+1396537/1
@@@FFDFFHFHHBFGGIIGIJIIJIECHIIEGGEGEGF>GGGGII<<D<G
@819145/1
cgatgtaatattgaaggcaataaagtaaccttcaacatataaactgcagg
+819145/1
CCCFFFFFGHHHHGFGGIIJGIJJIBHJIJJIIICGEHIIIIIJIICGGI
@232201/1
gtccacaagaaaaaaggttcttttacc
+232201/1
@@@DD;DDDDD?;;EG=3AA<CAFH@F
@1916926/1
caccagatggttcttcttcttgcaaagga
+1916926/1
@<@ADDBDD8?FFGBBEG9FHGGDBE9AE
@5167961/1
cagtcagcttacaagccttagtaagcataaatttatggaagccataccgt
+5167961/1
CCCFFFFFHHHHHIJIJJJJJJIIJJJJJIIJJJJJJJJJJJJJJJJJJI
@232587/1
gctaatttaaaaattgaatagtttttatgaaatgagtcagaattttcgtt
+232587/1
@CCFFFFFHHHGDGGGBFHF?IIHII9EEHGGGI@EHBGHI9FHGHIJBG
@4161416/1
ggttgttgttgaggtggtagttgagtttggtgggtaggggttgtttccct
+4161416/1
@@?DFFFFHHHGHI?CF<CHFFHBHFEHIJCFGI@BFGIJ7@FFHIIJII
@2467988/1
ctccaatcgcattccctttcacactagggacatgaggtgaaattattggt
+2467988/1
@@@DDDFFGHFGDEGHCBGHGEHGIBHJBGGCGGIGG:;FHGGI9@?GA?
@4161603/1
ctcagagctaccttggcagctgctaattttgcttggtgtttgttttctcc
+4161603/1
@@@ADFFFHHHGFIHIGHJIIJJIJJJJJJIJJIIJFFDAHGBFHJJJJJ
@4661514/1
gtgaaatctttaggctgcagctcaaccattttatcggccaacatattact
+4661514/1
C@CFFFFFHHHHHJIJJJJJJJJJJJJJJJJJJJJJJJJJJJJJJJJJJJ
@233286/1
gtgctccaatcgcattccctttcaca
+233286/1
@@@DDDDDHHFHHIGIIF>HBDE99<
@6704359/1
atacgatctggtttacaattagaatttataagtgttgcagttaaaccaag
+6704359/1
?@@FFFFDHFFBFHDDHIHIIICHHEIIIIIGFHGHGDHGIIIIIIAE?G
@8246626/1
gcagcagtcatcaccaaaacctgatgattttcaagctcttcatgccactg
+8246626/1
CCCFFFFFHHHHHJJJJJJJJJJJJJJJJJJJJJIGJJIJIJJJJJIJJJ
@233760/1
gaaaagcttctaaaagatcagccctatccttag
+233760/1
@<@DDFFFHHHFFIJBC@FGIJIGGBFHGGH??
@234096/1
ccactttcacaatcaattaattggtaacatggtaaaataccttctttgac
+234096/1
@?@DDDAD:DHH>@B@?CHHGD9C:F?@E9FG@ECEG>GADFDCHE<GGH
@1399466/1
caatgatttcctccttccaaaaaaatacagcaagtctgg
+1399466/1
CCCFFDEBDFFHDGAFGIJIEGDEGHACG4CF;GFDADG
@8247500/1
ataaaaaatagcagcagtcatcaccaaaacctgatgattttcaagctctt
+8247500/1
@@@DDDD>BDD?AEFHG<A@HHIEHIEBCGGCGGFG<DHHIECHI@DBDH
@4163256/1
ctctacctgatctggaccagtggcgtatttacagaagcaaggttggccta
+4163256/1
CCCFFFFFHHHHHJJJJJJJHIJJJIJJJJJJJJJJJJIJJJHIJJJJJI
@3072334/1
gtagttgggtaatattttgataacgtggatgtagataggctggcctgctt
+3072334/1
@@CFDDDFG?FFDIJJIGIDEB@HFE=FHI9?G9FAFEGF<DGFF3D2?F
@5696989/1
acggggtttgctgtcgaatactctgagcttgctgagcgactaatgccact
+5696989/1
CCCFFFDDHHHHHJJJJIJJJJJJJJJJJJJJJJJJJJIJJIJJJJJIJI
@7210628/1
tgatctttcatatttttaagttcatttgaataaaataaataatttttcga
+7210628/1
@BCFFFFFHGHHHJJJJFIJEHJJJJJJJJJJJJJJJJJJJJJJIJJJJI
@7211254/1
gggctctgaaggttgtattgttctggtattatgagtgtta
+7211254/1
@@<ADBDDF<FH<E@<ACIE:C@:CH<FHF<AC4C1?EE<
@1399944/1
gccagtaggtaaaaagattattgta
+1399944/1
???DD?B??D44?EE82CBEEB?3A
@1919259/1
cgatgatttgatatctatatttctcattttttctggtaaagcactacctt
+1919259/1
B@@DFDDDHGDFDBEGAGFJHIJIICHGDGIIJIJIGIGIJ<GGGGGDDG
@6210062/1
ctcgaggtggctgcagtttccatatcatattatacctgaaggcttttggg
+6210062/1
@@@;DDDDFF?FHIIBFGEAHHIEGH9FGDEG9?FCCFHGCGHG@DDGIE
@1400645/1
ctctgctgttgttgttgttgctgaggctgctgtggtctctgctgttgctg
+1400645/1
@@CFDFFFFHDHFJIJIIJJ<?BEHGCHGGI<CFCHH4FE@ED>DG>DAH
@6210674/1
tggcctatgactcccaagctgctatgagtactatcatcagctggtgt
+6210674/1
@?@DDBD?DHFDDHEH@GGGGHGDEHGGA@EDFHGHGDHIIGFC?DH
@5697999/1
catactccttgtcttacaggtaccggtctttctcgataatcaag
+5697999/1
@@@DDDDB:C<<AFHDFHIHIHEAEEEGHICC@GG<FHGBDAGB
@4663538/1
ctcgcaacttaggttatgcgaagtacataactttctttgtatctgcatga
+4663538/1
@CCFFFFFHHHHHGHIJJJJJIJHHIJJJJJJJJJJJJJIJJJJJJJJJJ
@3074572/1
gttgttgctgctgctgttgttgttgttgaccccatggttgtcgaggaggt
+3074572/1
@CCFDDFFHHGHHIIIGHIGHGAHGDGHHJIGICHJH4?=DDHBFG:GE;
@2471320/1
gcacaacaaacacttggggagttaaatc
+2471320/1
CCCFFDDFGHGDFHIIIBGGBABF9DE@
@3600850/1
cgatagaatctgcaacaactttgtcaacgacgcattgctggcctatgact
+3600850/1
@@?DFDDD4<<FAGGFBGHGHIIIJFBEGDB@FEGBBDHF3DF>>FHBF9
@8250913/1
gtagcatactttatcgtaacggtcatttctttttcttgatctctttcatt
+8250913/1
CCCFFFFFHGHHHJJJHIIIJJHJJJJJJJJJJJJJJJJJJJJJJJJIJJ
@4164348/1
ctccaattgcattccctttcacactagggacatgaggtgaaattattggt
+4164348/1
CCCFFFFFHHHHHJJJJJJJJJJJJJJJJJJJJJIIJDHHIJJJJJIJJB
@8251342/1
gttttcttcttgaatggtaacaaatctttgaataacttcagctaggccag
+8251342/1
BBBFFFFFHHHHHJJJJGHGJJJJJJJJJJJJJJJJJJJIJJIJJIJJJJ
@4164792/1
gtccctgttgttccattgcttgaggtctggtaattggagcggctt
+4164792/1
CCCFFFFFHHHHHJJJJJJJJJGJJFHIJJHIJJJJIJJJJJJJJ
@4164873/1
ctggtgtagaattacagaataactcatgaatgctttctaatgtttcttca
+4164873/1
BB@FDDDDHHHHHJJJJJJJJJJJJJJIIJJIJIJJJJJJIJIIJJJJJI
@4164983/1
gggaacgagaaccaatttcttttttaaaataatcagcaaaatccaaa
+4164983/1
CCCFFFFDHHHHGGJIJJEHIJJJJHHJJHJJJIJJIJIJJJIJJJJ
@5171452/1
ctctgataaattagaatcatcccatagcaaatgatatttggtaggacgtg
+5171452/1
CCCFFFFFHHGHGIHHIGIJIJJJJJJJJJIJIJJJJJJJJIIJIJJJHG
@5700099/1
gaaattattggtatttcttttttccaaattgcctctccattcaattgaag
+5700099/1
@??DDFBDFHB?DCEFHHEBEIEFHEDCHGCGGFEGGG>FGHIHIIIIII
@823636/1
gtctgctcttcacatactcttgttacaacatatttcaacatgtat
+823636/1
@;?DDFFFDDFHH><EEGDHIIDDGIGHIEIIC9DCF>9CGCFE9
@5701543/1
tccaaaaaaatacagcaagtctggtaaatttatcgcaaggtaacgtaaaa
+5701543/1
<@@DDDDD?FDDHIIGIIA<B@GHBBAGCE?FBFHCGHII<DFHCHHHIG
@7216068/1
ccttgaacaaatttacctaaagcaacaacacaattgtcggcagctgggaa
+7216068/1
CCCFFFFFHHGHHJJJJJJJJJJJJJJJJJJJJIJJJJJJJJJJJJJJIJ
@2472974/1
agttcatcagaatcaaaatggttgtcatc
+2472974/1
1:14=BDDH3:CFEHIIII?CHE7FBHGH
@6707808/1
gtgacagtcttcaagcactgagttagaataccaacctgaatttcagcaat
+6707808/1
CCCFFFFFHHHHHJJJGHIJIJJJGJJJJIJJJJJJJJJIIJJJJJJJHJ
@5702032/1
caatgtttctagcctttcataattcataacgtcattagcagagctcgcta
+5702032/1
C@@FFDDDHDHHHJJJIIIJIHEIIHGIHHGEFGHHIIGGFDFGIIJJGH
@5172848/1
catgttaaattttttcagaatcatgtgatttttcttcctttcaagaatat
+5172848/1
@<@FFFDDHHDDHIIDABGHCHEEAEFH9EFBFGHGIECEEG>BFGGGGG
@6708493/1
tggtctctgctgttgctgttgttgctgaggctgctgtggtctctgctgtt
+6708493/1
CCCFFFFFHHHHHJJJJJJJJJJIJJJJJIIJJIJJHIJHIJJIIJJJHI
@8253308/1
gttaacttttggtggctttattatattactcctaattgaagagccttttc
+8253308/1
CBCFFFFFHHHHHHJJJJJIJJJJJJJJJJJJJJGIJIJJJJJJJJJJJJ
@4666772/1
cagacaaatgatgactattgaggctctaaatggcatgaacagagataaag
+4666772/1
CCCFFFFFHHHHHJJJJJJJJJJJJJJJJJJJJJJJJJJJJJJJJJJJJJ
@7710029/1
cttgtagccaccggtacttttgtaaaacattatcaaaagttctctgacca
+7710029/1
CCCFFFFFHHHHHJJJJJJJJJIJJJJJJJJJJJCHIIJIIJJJJJIJJJ
@6213944/1
cttatgtcaaattctacttctgaatgatgttctacgttatcatcaacatc
+6213944/1
BCCFFFFFHGHHHJIJIJJJJJJJJJJJJIIJJIJJIJJJJJJJIJJIJJ
@8254740/1
gttgttgttgctgctgctgctgttgttg
+8254740/1
@@@DBDDDFDBHD>EBHCH>FH<CC9?;
@3077523/1
ggcggttgttgccactgctgttgttgaggctgctgtggtctctgctgttg
+3077523/1
@BCFFDDDFFFAHFGDIJIJFHGGEGGIGIIGH@GIEH?F<G?FD9>BFD
@8255069/1
caaacacttggggagttaaatcaacatcagctgagatatactcatattga
+8255069/1
CCCFFFFFHHHHHIIGHIJJJIJJJJJJJJJJJJJJJJJJJJJJJJJJII
@4667354/1
caacaaacagttgttttttcctgatatagctctaacttcaattaatttct
+4667354/1
CCCFFFFFHHHHHGIJJJJJJJJJJJJJJJJJJJJJJJJJJJJJJJJJJJ
@8255151/1
actggttacaggagatactggttgttgttgaggtggtagttgagtttggt
+8255151/1
CCCFFDFFHGHHHJGIIIIJJHIJHIJJJIGJJCFHDGHGIIGIDHIJJF
@4667609/1
ggatgcataagtcattcctctatcaggtaagacaacaatcacaagtttta
+4667609/1
CCCFFFFFHHHFHEHJJJJJJJJJIJJHHIJJJJJIJJJJJJIIIGHIJI
@4668171/1
gccataccgtacgctcaaacatgcaaatgtgacattattgactaaggccg
+4668171/1
CCCDFFFDHFHHHJIIHIJJJJJJJJJJJFHGHIGIJJJJJIJ@FIJIIG
@3604158/1
cttgtggaattgtgacactttgatgttgtaaggtgctgaggcaagtgttg
+3604158/1
@@@DDADFDFHHHGGIIJIIIHGBHIIJFHIEEEEC>F>==FDGIHIB>@
@239710/1
gcggctcttgtttcatactttttgcaattactcttttttgatga
+239710/1
@@@ADDDDHHFF>@EDGGGIICEGHEHGGGAEEGIAFD@?BEG?
@8256174/1
ggctgctgtggtctctgctgttgttgttgttgctgaggctgctgtggtct
+8256174/1
CCCFFFFFHHHHHJJJJIJJIIJHIJHIJGHIJJJJJJJJJIIJFGIHGG
@7218726/1
ctattagttcatctatattttttaaggaagtaagtgcaggggaacgagaa
+7218726/1
CCCFFFFEHHHHHJJJJJJJJJJJJJJIJJHHJJIIJJJJJJJIJJJJJJ
@5704281/1
ccactatctaaataaatagctgcagctaatgattcaaataagtcaccaag
+5704281/1
@CCDFFFFHDDFFGID@FEEHHEHGIIIIIIH@CHECCCEHD?DGGFHCE
@7219457/1
cctgtttcatccgcaattttctgacggagctcttcagcatttagcagcat
+7219457/1
@@@DDBD?FDD>@FG@E3CHCGD>EDGEABHFDH@FDDHG??GHAED@FD
@5175920/1
tctgtactggtgatatcctcgggaaaattaatttttattaagaagccaaa
+5175920/1
CCCFFFFFHHFFFGIIJIJJJJJFHHIJIIGJJJJJJJIJJJJJJJJIJH
@5176038/1
ggtggttgttgcctctgttgctgctgaggctgttgttgccactgctgctg
+5176038/1
?<=BD@DDHBD?DEDHEH<A@?EEGG9AB1?DGEIBFFGEEHB?>FGEED
@4669226/1
gcctgcttgtggaaaaccaccacaaatccacttggaaaactgtttatcat
+4669226/1
CCCFFFFFGHHHFIJJJJJJJJJJJJJHIGIIJIJJJIIIIIJJJIJJJJ
@5176139/1
agtaaatattggaaatggacaaaccttaggaatttctttaagagtaagaa
+5176139/1
@@@DDFFDAFDFBGBGIGIIIGGIGHIGHHIIIIIIIIIIIIIIDFHIII
@3080066/1
gttgggtaatattttgataacgtggatgtagataggctg
+3080066/1
@?@DFFADHHHHGGIGIGIIECFHGIIIHJIEHIB;FG@
@1924970/1
tgttaggatagcttccttaacatcagtaatcaaatcatcagtttcccagg
+1924970/1
CC@FFFFFHFADHEHHGIH>IHHIGCHIJIIEIGIJJJJJJIGIJIIIJH
@7220472/1
atcactttttacatttaaagcatctccttcttctttttttctagtttcct
+7220472/1
@BCFFFFFHHHHHJJJJJJJJHIJJJJJJJJJJJJJJJJJJJJJIJJJJJ
@1408129/1
gttatgatctccggccaagatcagccgtgttt
+1408129/1
@;@DDEEAFDDH8A@:C3CCFDG9CE<CABBB
@8257558/1
cctcttttaccattgtacgagtttgagcatcattcattttcttcattgta
+8257558/1
CCCFFFFFHHHHHJIIJJJJJHGJIIIJJIJJJJJJJJJJJJJJJIJIJI
@4171052/1
ccataataagtctaaatagaccttcagggtcttcatgggcttctattagt
+4171052/1
CCCFFFFFHHFHHJJJJIJJIIIJJGHJJGCFHIGIJJI?FHIJHJJIJG
@242334/1
gtggaattagagcaattgctcccggagg
+242334/1
@@?BDA;DFHHB4AGEGCEH@GGEB1:C
@8258685/1
gtacgctcaaacatgcaaatgtgacattattgactaaggccgatctgagg
+8258685/1
@@@FDDFFFHHDHIGABHHHIHHGHIEII<EEHIGIIII<FGDHICGIII
@6713670/1
cttttttaggatcagggatatctttcagttcttcaacaaaattatcttca
+6713670/1
?@@DDA<BFDB?D?GAAEBFBEAACF<??BBEGEGGGGGGCH@?GEDFGI
@7711697/1
gaactatttctttaagaatattttggatttcattgatagtatctgatttg
+7711697/1
CCCFFFFFFHHFHIIGEHIJIJJJJJDHIJIJJJJIJJIIJJJJJDIJJJ
@4672452/1
ggcagctgggaatcctttgtgagccac
+4672452/1
?;<DDBDDFBF?FEC<CEH<:AFEFFC
@3082577/1
caacagtataacattcgtcctcctgccactca
+3082577/1
@@@FFFFFFFBFDCGEGCEGGEAGE3;ACGHH
@3605652/1
gtagcatactttatcgtaacggtcatttctttttcttgatctctttcatt
+3605652/1
@@@FFFFFHHHHFIHHHIGIIICEGHIIJGEGGGJGIGE@9BFGIIIHII
@1927012/1
attgtttcattccgcagattaaaatttttaagtacgactaagtga
+1927012/1
?<@DBDDDB>?DFFHIBH>HHHIIJGHBFFGF:C@FFGI@D?0?4
@5708900/1
gctgctgctgctgaggaggcggttgttgccactgctgttgttgaggctgc
+5708900/1
CCCFFFFFHHHHHJJJHIJJJJGIJJJIJJJJJJJJJJJJJIJIJJJJHE
@829548/1
cccaagaactcaagccgctgataacaatcagtgactctattaggagaata
+829548/1
???DDDDADDDDDBEAEEAA1CE4:EEIEIEEEDBDDAE>DDIIIIIDCE
@3607177/1
ctgcagtttccatatcatattatacctgaaggcttttgggtcgtgagaag
+3607177/1
@@@FFBDAHHBFHCHIIIGGG<JGIIIJFHGIIE@>CFHG?GHGGC=BCD
@4171918/1
gcctcctgcggaccattagttgaagtcccagccctcagataatcccatat
+4171918/1
@CCFFFFFGHHHHJJIJJJEHIIJJGGIJJFJJJJJJJJJJIIJIIJJJI
@5179104/1
gccgagtccttccttctagtgcttcttccaaagcaaataatgaaacttgt
+5179104/1
CCCFFFDFHHHHHJJJJJJIIJJJJJJJJJIJJJJJJJJJJJJJIJJJJH
@243746/1
ctctggtatccaaaggcactgttttcaccggaggaatttgtttgtgattt
+243746/1
C@CFFFDDF>FBCGBBHGIGJHGFHBHG>GHIGHHIEHHGH>EH;DGGGE
@2478036/1
cttgttttgcttctttttttgacctacccttgccgatagcaataaggcct
+2478036/1
@CCFFF<DADHDF<GICBEF@EBHIJJJ3BG@DGIGAAHIIGAF;CF>DE
@6219283/1
ctccaaggtctccttgaacaaatttacctaaagcaacaacacaattgtcg
+6219283/1
CCCFFFFFHFHHHJJJJJJJIJJJJJJJJJIJIJJJJJJJJJJJJIJHII
@244347/1
ccataataagtctaaatagaccttcagggtcttcatgggcttctattagt
+244347/1
@@@DDADFHAHHHIIBHGIGIJIJJIICG9CEEGIDEGH>@GEGGEDGG<
@2478519/1
cttgaatgaatttttcattcctccatactccttgtctta
+2478519/1
@@@D?DFAH?DHHIEFAGHIEGCDEGH@H@9EH>F>EEC
@5180080/1
accgatagtttccaaacgctccagattgatgccatcgtttgcattagaca
+5180080/1
CCCFFFFFHHGGHJJJJJJJJJJJJJJJJJIJJJJJJIJJIJJJJJJJJJ
@6717471/1
ccttaactttagtgaactggtcatcaactgagaggccaaactccttcagg
+6717471/1
CCCFFFFFGHHHFHIIJJJJHIJJJJIJJJJIHGJJJJJJJJJJJJJIII
@4173600/1
actgatttcataatgatgtacgaaacctcgaggcatagttatttggaagt
+4173600/1
CCCFFFFFHHHHHJJJJJJJJJJJJJJJJJJJJJJJJJIJJJJJJJJJJD
@4672992/1
cgacgacactttttagtaccgggcttactaagggagttttcttgatcatt
+4672992/1
CC@FFFFFHHGHHJIIHIJJIJJJJIIIJJJGGI;F7BFHIIIIGIGGGI
@4673020/1
gcttctttctgtgcatcatttttacattttcctgcaccgatgcaattaat
+4673020/1
CCCFFFFFHHHHHJJJJJJJJJJJIJJJJJJJJJJJJIJIJJJJJJJJJJ
@245209/1
gctgtgtctctttctttttttgttagactgatttgatagagcacggaagg
+245209/1
CCCFFFDFFFHHHHJGJ9FGGHIHJBFCGHH@>GH@FHH4BGG9FH;;FH
@5180780/1
gtaatattttgataacgtggatgtagataggctggcctgcttgtggaaaa
+5180780/1
@@@FFFFFHGD?FGGEGC@AGBFA?EHIIA@GIIIIIII;B@GHIE?FHI
@6717912/1
gcagggaattctaagagggtacacaattcaggcactaatgtctcttcaaa
+6717912/1
CCCFFFFFHHHHHJJJJJJFHIJJJFHHIIJJJIJJJIJJHHIJIJJJIJ
@246347/1
ggtctctgctgttgctgttgttgctgaggctgctgtggtctctgctgttg
+246347/1
@C@FFFDDHGHHHIJJJIIEHGGIFI9@FHGIGII<DHFFCGC>D<9?B?
@246676/1
ctccaaaattgtaaatccaggaacttcccagtcatcaggaataaagtcat
+246676/1
@@@DDDDDDHDFFEBHGHI33CGGH@AEH@EE<FGIGIGHCHEIII@F@E
@7715437/1
ctgcatttgggcaggtcttcttgtaacattgcagactctgtacttcctcc
+7715437/1
@@@DDDDEABDFHIGGGEFHIIGHIGHGHID9BEEFFFIGHDFFHFGHF@
@8261391/1
ctctcgtgagccaacagtaagacatggtagatgaggatactttaatctaa
+8261391/1
CCCFFFDFHHHBFIIIIEHGIIIIIIIFGHGFGHIIIIIIIIIIIGHGII
@2479509/1
gtttacaaatgttgcagcattaagtcttctctgcactgtgacagtcttca
+2479509/1
@@@FFEBDDDHFFH<GH<FHIJJJDCHHJFECHGHHDIGGEBGG?FFIAH
@3609271/1
tctatttttaaatttataatttatcttattttctaaaacatccaaagagc
+3609271/1
CCCFFFFFGHGFHGHIGIBHHIDIBHIGJBHGIHGHIEGCHGHGBDGGCI
@1411189/1
ccatgttaaattttttcagaatcatgtgatttttcttcctttcaa
+1411189/1
CCCFFFDD<DDHHIIG@FGIIHI@BCHGGIFF@DHHIFIHIIII>
@2479766/1
agtaggtaaaaagattattgtattttcttttagaactctttcaaagagtt
+2479766/1
@@BBDFDFHHGHHEIEGGEECFHIIIJDHIIH<>GGDHGIGEHA9F>DHI
@8261917/1
caggaacttcccagtcatcaggaataaagtcattaaccttcaaaattttt
+8261917/1
CCCFFFFFHHGHHJHIIJJJIJIIJJJJJJIJIJJJJJJJJJJJJJJJJJ
@7224255/1
aagaacaatgagtgagagcttgcaagaggtaacttctgtcttgaaatctg
+7224255/1
@@@BDDDDDBDHDBB?<<;FFGGIIIC@@ACGBGGIEHAGEHGEIGBHGG
@2481449/1
gttccattgcttgaggtctggtaattggagcggctt
+2481449/1
@@@DDFFDHHGHHFII3FIIJFFHGGIDGIE:DHGD
@5181197/1
ctccactgaaccaaatcggctccttgaatgaatttttcattcctccatac
+5181197/1
CCCFFFFFHHHHHJJJJJJJJJJJJJJJJJJIJJJJJJJJJJIJJJJJJI
@1929941/1
gccctagcacggaaagcagcgagatgagcataataggtaggtgcaggg
+1929941/1
@@@FFFDF?HDADBEAEICGB6GDD>?BG>G@DG>BGFGGG@FGEIGD
@1929945/1
gtaggaaataagaaagcaagagaaggaagtgaggtaca
+1929945/1
C@@FAEFDFBHHHD>D9?AFDHHIFIEBB?39?;BF@D
@2482043/1
cagcattattcgtattgatatcacatttttgtaaacttaattcaccagca
+2482043/1
@@@FADFFHGFHFGIIJJFHH9CHGIBHGIIHEIGHGIJ499?DHGCHGH
@4176418/1
ctttcattatcgtaaattgtcacggtctcaacaagttccgttttttggag
+4176418/1
CCCFFFFFHHHHHJJJJJJJJJJJJIHJJJJJJGIHIJJJIJJJJJJJJJ
@6221778/1
ataaggtttttcgggattgatagatacatcataatgatgaataaccatat
+6221778/1
CCCFFFDDHGHHHJJGIJIHIJJJJJJJJIJJJJJJJJJIJIIJJJIJHI
@4674680/1
ggctgagagtaattcgtcgcgcattctgttgtatatttatgctcacttca
+4674680/1
???DAD;DC2ACDEEE<EEFAACDADCEBBDDEDDDBD>D<DBD>DEIDE
@3611908/1
gcctcttttaccattgtacgagtttgagcatcattcattttcttcattgt
+3611908/1
CCCFFFFFHHDHHIJIIGJJIIFHE@HG@HIJFIIJFGIIJGGEHGI@EH
@8264526/1
tcacactgttcctggctgagagtaattcgtcgcgcattctgttgtatatt
+8264526/1
CCCFFFFFHHHHHJJJJJJJJJFHIJJJJIJJJJJJJJJJJJJJIJJJJJ
@3613081/1
gtagctttaatcatagttgatgtctgcatatcagtcagcttcttaatgca
+3613081/1
@B@FFDFFHHHFHIEIBHGJIHHCHHEHIEHIJJ<FHHG@GHCGIJEFII
@1413969/1
ctcaggagaaatttcaatttttgcaaattgttcgtagtgaagaactgaaa
+1413969/1
@@@FFEFFHHFFHJEIIJJJICHJI4CHH<?@CFGH?GB9BFHHEA<FHI
@8264883/1
aaaaagtggtgaagtcaatcctaacactctaggattatttccagaatctt
+8264883/1
@CCFFFDDFDFHHJGHHJJJJJJJJJJIIIJJJJIJJJJJJJJJJJJIII
@1414292/1
gtcactattaaagttgatttgtcttatcgacttgacaa
+1414292/1
@<@DDD?ADB?FFA?EFHEIICHIDGIIFG:CEGA9C<
@4675338/1
cactgttcctggctgagagtaattcgtcgcgcattctgttgtatatttat
+4675338/1
CCCFFFFFHHHGHJJIJJJEHIJJJJJJJJJJJJJJJJIJJHJJJJJJJJ
@1931573/1
ctcatgttataacattatgcagttcattacctaagatatttgttatgatc
+1931573/1
@@@DDDDAD?<BFHGEGHCHIIC>FHCGICHGIEGICIIIII>DBGD>GH
@1931581/1
gccgatagcaataaggcctttggctttaacctcataactaaaacag
+1931581/1
@@@DDDDDD8AF43CHIID@ECGEHEGIHGHCGHG99FCHD<FG?B
@3087975/1
gttgctgaggctgttgtggtctctgctgttgctgaggctgctgtggtctc
+3087975/1
@;@BAEDDFFHD;AEGACCA:FG<FHCHHIGIG9DADF38;9D9D>BFDH
@3088252/1
tcagaattttcgtttggagcaaatacaatgtatttgctgtctttgtgtct
+3088252/1
CCCFFFFFGFHHGGIIGGHIEFHGGIJ@GHGGCIBIIJJGECACABGHFF
@4678003/1
ctcatccacattttatgtgctgctaacctcttggcaatttttttcgattt
+4678003/1
?@@DBDDBAFHDHIA?CAIECCEBHFDGGFGGHGHEAHGIHIBFGIIIII
@2486124/1
gatactctcaagatccctgattacttcttctcgaggtggct
+2486124/1
C@CDDFFDHHHBB3CGHHHEGIIGF9FHHA9EHE1?8?8?D
@8265380/1
ggttccatcaggaaacgatggtctgtgttgttctttttctattttcttgg
+8265380/1
@@=DD?D;DDFFABHGH@AGIFFIIHHCEHHGGCGIIIIGG@HGIIIIHG
@5186153/1
gtttttgaaaaaattttggccaatagctgtgggttatatggtgattgatg
+5186153/1
@@@DDD@DHHHHDGIAFEF>FHEGGGHGIBFAB:B@G<GEGBGDGIIIG@
@7723495/1
cgcatagctcaactgtggcggacgaattccaaaatgaactatttcaggat
+7723495/1
CCCFFFFFHHHHHIIIIIIII?CD<FBF?DBHII33=F=@@CHICDGH;3
@3091728/1
aatgaatggtgttgctttcgcagggtaagtctttcagtctcatccacatt
+3091728/1
CCCFFFFDD<FFHGIGGGE=EDDHICGHI9BCFHDEIAGIIGGDGGHAFH
@5717284/1
aggaaatcgatttttgaaacacctctgtcgaacagcttccacagcttgtc
+5717284/1
CCCFFFFFHHHHHJJJJJJJJJJJJJJJJJJJJJJJJJJJJJJJJJJJIJ
@4679009/1
gttgttgctgaggctgctgtggtctctgctgttgttgttgttgctgaggc
+4679009/1
CBCFFFFFHHHHHJJJJJJIJJIIIJJJJJJEHIHIJHIJHJJIJJIJJI
@1416301/1
gtagaattacagaataactcatgaatgctttctaatgtttcttcatttaa
+1416301/1
B@@FFFFFHHHFFIJGIGIIIJJDIGEFHCIJJJEIFEEGGCAGCGIIII
@251219/1
ctttcatgatactctcaaggtccctgattacttcttctcgaggtggctgc
+251219/1
@@CFFFFFGHHGHIJIJJIGCHIGIJJGHIIJIEEHGGHIHIHFGCHHGG
@1416564/1
gtatatacaaccagattaattattatgagagaagaattgataactaactg
+1416564/1
@@@FFFFFHHHGFHCGGG@HHHIGJIIHCGEGIJJIJIGECIGCCF>FGH
@7724162/1
ctgatatagctctaacttcaattaatttctgatttttattaacaat
+7724162/1
CCCFFFFFHHHHHJJJJJJJIJJJJJJJJJJJJIJIJJJJJJJJJJ
@4680627/1
atcagtttcccaggtccacaattcaagatctaatttcatgctgttattat
+4680627/1
;BBFFFFFHHHHHJHIJJJJHJJJJJJJJJJJIJJJJJJJJJJHJJJJJJ
@7725179/1
tgggttcttaagtttgttgaagctgcaaaagagatgggaatgattgttaa
+7725179/1
@BCFBDFFHHGHFHIJJJIJJJJJJJJJJJJJJJJJJJJJJJJJJJJJJI
@7229614/1
tggcacatccacgatttcggcagcttttacctcattttcactcagaagaa
+7229614/1
@@@FFFFFFHGHHJJIJJJIJJJJIJJJIIIIGGIJIJJJJJEHGFHIJI
@7229640/1
ccctgttgttccattgcttgaggtctggtaattggagcggcttgtctaac
+7229640/1
CCCFFFFFHHHHHJJJJJIJIIJHJJJJFHIJJJJJJJJJJJJ<B<C4==
@4680986/1
cctgagctggtcttcagtcacccgattctatttcttggtcatcagtttga
+4680986/1
CCCFFFFFHHHHHJJJJJJJJJJJ@HHJJJJJJJJJJJIJJJJJJJJJJH
@2487361/1
agggttcatgagttccactttcacaatcaattaattggtaacatggtaaa
+2487361/1
?@@FBDDFFH?BDHIIJJJIJJHIH>BDCDHEHII9FG??<FGICFBDHG
@4681246/1
gattatttttcctttgatgctgctcaatttaccttcatccttgttttcaa
+4681246/1
CCCFFFFFHHHHHJJJJJJJJJJJJJJJJJJJJJJJJJJJJJJHIJJJJJ
@4681862/1
gcactgagttagaataccaacctgaatttcagcaattttcttaatggatg
+4681862/1
;1?BBB3==A<<222CB:<33<F?<FFII@CE<E91C?C?C:?????9:?
@5187762/1
tataaatgtaggaagttatcaagaaatctaagattgcatcaccgaggaat
+5187762/1
?@@B?DDFHFGD:AEGGEHGGIFIIIICC>@FHHEG<EHDG91::@DAAB
@4682680/1
gctgttgttgcctctgctgctgctgctgctgaggcggttgttgccactgc
+4682680/1
CCCFFFFEHHHHHJJJJIIIJJJJJJJJJJJIJJJIJ?FBFGIIJIIGII
@2489227/1
cctgcaccgatgcaattaatactcatcttctttactaaaaggctacacaa
+2489227/1
@C@DDEFFFHGFHDEFHGGEGGHIJIDE>GICGGJGIGGEGGDHH399BG
@4180136/1
ctaacgttatcaggttttgggtagttgggtaatattttgataacgtggat
+4180136/1
CCCFFFFFHHHHHJEGHIIJIAHHHIIIJFGGIIIIIJJJJJIIIDFGHI
@1416931/1
tgattacttcttctcgaggtggctgcagtttccatatcatattat
+1416931/1
CCCFFFFFHGHHHEGHIJH@EA;;CG?FEGGIIIIIII9FHIEI9
@251688/1
ggtgactgaagaccagctcaggactgcaactgtg
+251688/1
BB1BDFFAHHDDFIGIJGIGIIGGIGGIGHF3?F
@7231026/1
gtgaaaagaatgatcttccaactgtcacaaacctgttagcagctggttgc
+7231026/1
CBCFFFFFHHHHHJJJJJJJJJJJJJJJJJJJJJJJJJIIJJJJJJIIJJ
@5720419/1
ctctgcactgtgacagtcttcaagcactgagttagaataccaacctgaat
+5720419/1
@@@DA8BDFFD?AFFBCFBEIF:<BF@FD3C<CF?<@E9?:1??<:??30
@7233017/1
ctttgaactaagtacagcgaaattcttattcgattgaagtaaattgtaaa
+7233017/1
CCCFFFFFHHHHHIJJJJJJJJJIJJJJJJJJIJJJJJJIJJJJJJJJJJ
@1418627/1
gtcccaatggtccacacctttgtcaccactatattcaccaaccgttaacg
+1418627/1
C@@FFFDFGAAF?DFGBHIIIJ@HIFIGIJJG4CDHH@GGGGGAFFHHGC
@5723525/1
ggaaaatgccagagcttggtacaattgtcgacactacctgtagcagtttg
+5723525/1
@@@DDDDDDFHHFEEIGBC<AFECGHGHGIDGIHGHGGED?DEEHEG?FH
@3620482/1
tgttgaggctgctgtggtctctgctgttgc
+3620482/1
@@@DD;DDH<FFBBABGBCAH@H<C<F>H<
@5190788/1
ttctgacacaccatctctgtaaaagaggat
+5190788/1
<;@DBDDACDAFF93<AFDHDHEEBC>9FG
@4684268/1
gtgatatgatatgggttgctgtttacaccaacgataaaatcaggctttat
+4684268/1
@BBFFFFFHHHHGGIFHIJJJIJJJJGGGHHHIGHIJIIJIIJJIHIIJI
@841472/1
caagagaaggaagtgaggtacacagttgcagtcctgagctggtcttcag
+841472/1
@?@FDD>DFFFHGFHAGB3CFHEGGF?<2AFEB>>AC3CF;90?B4??4
@5725940/1
gcccaatatagattccagaacttccggcataatgagtacatcatttacat
+5725940/1
@@CFDFFFHGHHHGGHJJIJJJIGGGJJJJJIIJIJHHHIGIJJJIIJJG
@5191532/1
cacagttgcagtcctgagctggtcttcagtcacccgattctatttcttgg
+5191532/1
CCCFFFFFHHGHHGIJIJJJIIHJGIIJJJJIIJJJDHIIJGJJJJJJIJ
@4685411/1
gcatgatgacattcatctataactaatagattgacacgagacaacgtgat
+4685411/1
@<@DBDFDDHFHHEGIJIEIEHIGJIIFIJIG@EHIIIEHHGHIGGDHGG
@5191712/1
attcgattgaagtaaattgtaaaatgctaatatcctaacgttatcaggtt
+5191712/1
CCCFFFFFHHHHHIJJJJJJJJJJJJJJJJJJJJJJIJJJHJJJJJJJFI
@2494380/1
ggctgttgttgcctctgctgctgctg
+2494380/1
@@@DDDDA?CD<CAE:EEHHBGEG<C
@255578/1
ccaatattgattccagaacttccggcataatgagtacatcatttacatca
+255578/1
@@<DFFFFBDAFFIHI9@EBHH>:@AHFGEGGII@DGGDGGIIIIIEIIC
@3099901/1
cagacatttcttcagggagaatttttaaccatttacacaatataaatgca
+3099901/1
CCCDDDFFHHFHF>GFGEGIHHIEIEFGEHIAHFGJJJ9CFCFFGBH0BE
@255807/1
ctcagagctaccttggcagctgctaattttgcttggtgtttgttttctcc
+255807/1
@@CFDDDADAAFFBGG<EHGG@FCFE9EHIECHF@1:CBFDD@>GGC9<D
@3100177/1
gtgcactggttacaggagatactggttgttgttgaggt
+3100177/1
@@@DDBDDFAFBD9FFF=FG>C>H@AFFDGA9EGFFE1
@1937546/1
aagaactatttctttaagaatattttggatttcattgatag
+1937546/1
@@@D?DBAAAFHDIIB@:AH>DH@FEHGG>HHIGAF>>?<4
@4183538/1
ccttgccgtaggaaataagaaagcaagagaaggaagtgaggtacacagtt
+4183538/1
CCCFFFFFHHGHHJJJJJJJJJJJJJJIJJJJJJJJDHJJJGHIJJJJJJ
@3100780/1
acacaaacaatcacctgaatcattagaattcaaaaattcaaacttaaa
+3100780/1
@@@?DDEDDDHAFGE9EE@EH4CE>@<BHEHE>DEC;@BFHG>G4FB<
@1420783/1
cagcagcctcagcaacaacaacaac
+1420783/1
@@@DDDFDFD?F8EHIGEHIGIGGC
@3101210/1
gttgctgctgctgctgttgttgttgttgacccc
+3101210/1
@?@FFFFFD3A>DFFHAEIGGIEDEF8C4CBEH
@256993/1
ataattaaaattaattaaaagttaataatacaaataaataaacagaaaca
+256993/1
CCCFFFBADHDBHGIIIG@<EE@FCHIIID44C>HGEG@HE9FH<GIGGH
@7235777/1
gcccttatcaacatacagagcaccaagaaaagcttctaaaagatcagccc
+7235777/1
CCCFFFFFHHHHHJIJJJJJJJJJJJJIJJJJJJJJJJJJJJJJJJJJJJ
@4686965/1
gctaatttaaaaattgaatagtttttatgaaatgagtcagaattttcgtt
+4686965/1
CCCFFFFFHHHHHJJJJJJJJJJJJJJJJJJJJJJJIJHJIJJJJJJIJJ
@1421129/1
agctttcttaaatctggttctctaatcatctgattagtagtaa
+1421129/1
@@?DFFFFDHHGHIBEG<CCHFGGAEHGHIEH9EH@GHGAG4D
@3623049/1
gtagtctgtctgcatctgtatatgccctagcacggaaagcagcgagatga
+3623049/1
@BBFDEFFDHHHGGIIJJJJJJJIBGGGFEHGGIIBHGGCGCHIIIIFGG
@1421291/1
atcggttcttcttcttttttccacgtgaaatctttaggctgcagatcaac
+1421291/1
CCCFFFDFG8DDBEGGIJIIAHGHIAGGG9?CE@>GGGEDHCHF08BDFF
@8273512/1
agggacatgaggtgaaattattggtatttcttttttccaaattgcctctc
+8273512/1
@CCFFFFFHHHHFHEIHIGFHHGICFHIJGIGIJJJIIJIJJGHGIJIHI
@7237507/1
gcagcattaagtcttctctgcactgtgacagtcttcaagcactgagttag
+7237507/1
CCCFFFFFHHHFHJJJJJJJJJJJJHJJJJJHIJJJJJJJJJJJJJIJJJ
@8274165/1
gtcacttcaaactgttgctcagcagctatctcttgtaggaactggactgc
+8274165/1
@@?DDB?DDHHFFFEHE@AIHIGHDBHGHEHIGIGFB@@CDDBGFHIGIB
@8274579/1
tttgaattgaaatcacctgctccaggtaatggaaaatcctgaggagcatg
+8274579/1
@@@D?DADHHAFHIGHI>GGIG<AE>HG<CDG9GAEHHGHG?DF:?@BGC
@3101964/1
aataagtctaaatagaccttcagggtc
+3101964/1
@@@FFADDHAFAADBBHFGGEBF@CFA
@6731129/1
gccataaccgtacttcatatcattgataattactgtagctgagtaaggag
+6731129/1
CCCFFFFFHHHHHJJJJJJJJJJJJJJJJJJJJJJIJJJJJIJHIJJJJJ
@1422456/1
gtccagccagcattctacagtatatttgagtaccacccttacagctatag
+1422456/1
@@@FFFFFGHHGHJJJIHD9AAFHEBHIEGHGIJEHGGGGACHIIJGGIF
@1939926/1
gtttggtagaagcaggatgacacttaggtcgtgc
+1939926/1
@@CFFF?DH44?DGHII9:FH@HCFHGGCHH?@G
@8275228/1
ctctgtatcaacaactgtaccagccggcacattcatatttctcccatctg
+8275228/1
CCCFFEFEHDDHHGBGHCIHGHFGEHIIIIIIIGGIIGIIGIAGHIIIII
@1422900/1
gtgatataactatgaagaatcatgtgataaaaaatagcagcagtcatcac
+1422900/1
@@<;DEFFHADF<<DEFGGIGGIHFHIGD<FH@FHGE>F?:BF@FGIGEH
@258049/1
gtcgtgagaagctgcaacggctgctatagatggaacgttgatctggtctg
+258049/1
@@@FDFFFHHGFAEGGIJIII8GFCGIDB<CFFGHGGB?F??BFGGBFF@
@3103167/1
gttgttgccactgctgttgttgaggctgctgtggtctctgctgttgc
+3103167/1
@?@DDFFFHFFHHI@BHGCGH@A?AAFEGCH?>D;??@F>@FEG9<<
@3103434/1
ggtgcgttaacttttggtggctttattatattactcctaattgaagagcc
+3103434/1
@@@DFFDDHDFFHIIIJCEEGHGGIIJAHIJGIIIGGEFHIJFHG>BBG;
@5194469/1
ctcattcttagttgtaacaactaggggcaccatgacaatagctttattct
+5194469/1
CCCFFFFFHHHHHJIJJJJJJJJJJJJJJJJJJJJJIJJJJJJJJJJIJJ
@1941482/1
gtaacgattggaaaaataatcagaatatgaacggtattgctctgcaggg
+1941482/1
@?@DFFDD<FFBHHIJFGGGEHEIIJGGIDCH<F8BCFH<BG>BCBDB<
@3104277/1
gtcacttttggtcctgttggtccattaatataaaatggttcaacttcttt
+3104277/1
@BCFFFFFHFGHHFIJHEHIHJJIJJJJJJJJIJJIIIJIJIIIIJJIII
@3623202/1
gttccactttcacaatcaattaattggtaacatggtaaaataccttcttt
+3623202/1
@C@DDDDDDFHHGIIJJJJE@IIGJJICHHIJFHIHGGIAFGIJJJ@BGH
@4688991/1
ctcatattgaggataagaaatacggtgttgtacacagtattcttgtagtg
+4688991/1
@CCFFFFDBHHFBHGGGHGIIIIIIHGHGGIJJJIGIHIIJJGIIJIEGG
@6229842/1
ctcagagctaccttggcagctgctaattttgcttggtgtttgttttctcc
+6229842/1
CCCFFFFFHHHHHJJJJJJJJJJJHJJJJJJJJJJJFHIJJJHIJJJJJJ
@6230228/1
tgttgctgctgaggctgttgttgccactgctgctgctgaggctgttgttg
+6230228/1
@@@DDDDDA?A<AADFGBFBHI9HGG?CBEGFD@?FDHEGCG?D?FD?B9
@4689715/1
gttcgtctcacccatgttaaattttttcagaatcatgtgattttttttcc
+4689715/1
CCCFFFFFHHHHHJJJIIJJJJJJJJJJJJJJJJJJJIIGJJJJJJJJJI
@845889/1
ggaaagcagcgagatgagcataataggtaggtgcagggtatgaaactgaa
+845889/1
CCCFFFFDHHHHFEGEGIJIIJAGIIGE4?@DEHHEE>B;DAG9BAFHG4
@5194832/1
attctttacatcaataccttcttctatcacatcggaggcaaccaatatgt
+5194832/1
CCCFFFFFHHHHHJJJJIJJIJIIJJJJJJJJJJIIJJIJJJJIJIIJJI
@5194989/1
cccaattctttggtgataagaactatttctttaagaatattttggatttc
+5194989/1
CCCFFFFFHHHHHEGHJJJJJJJJJJJJJJJJJJJJJJJJJJJJJHIJJJ
@3624704/1
gggggctgttgttgccactgctgctgctgcggct
+3624704/1
@@@AF8DDFHDBFBEGIGGIIIEEIIGGHHIDGG
@4690530/1
gtccttctaacctgttcttcttgaagttggttcagctgtagtctgtctgc
+4690530/1
CCCFFFFFHHHHHIIIJIJJJJJGIJJJJIGHJJJJIJIJJIJJJJJJJJ
@2498880/1
ctcttatgaaaatataactatcactgcttttttagttttataggttc
+2498880/1
@@@=DDDFFFDDA@F@?EEHHGGIIGHG>HHDGIH?FHIIIGGHB?9
@1423860/1
gtggtctctgctgttgctgttgttgctgaggctgctgtggtctctgctgt
+1423860/1
@@@FDFFFHHHGHIIGGEIFGIFHIIGGEHGGGBDHA?;G?F@FBGFDH?
@8276050/1
gggatctcagctgaacttctgaagcaggttggtgaagagtttcaaaaagc
+8276050/1
@@<?ADDDDHDDF@FDBHBD?FEDGHGEAF>GIIIDH?@DACE<GHGH@?
@259555/1
gtaggccgcacatgtttgtgcttctgaagaagacatccccgtaccataac
+259555/1
@B@DADEFD<DFDGIIGHFHDHFEHGAHGIIIIIIEIIIGE@FGGGGCAG
@4187455/1
ctttctttttttgttagactgatttgatagagcacggaaggtggaatttt
+4187455/1
CCCFFFFFHHHFDFHGGJGIIJJIIJGIIIJGGIJJJGIJIBFH@GIIJJ
@5729540/1
gttttctccaactccgacaaacgccatcctctcattcttagttgtaacaa
+5729540/1
@@?DFDDEFDFHDFHIIIJJJIGGIIJGGGIIIJJIIGIGGIIGFGGGEF
@8278040/1
gtcgtgagaagctgcaacggctgctatagatggaacgttgatctggtctg
+8278040/1
BBBFDFFFHGGHHJJJJJJJJJIIIIIGIIJIGIJJJBHIIIIIEIGIJG
@5196218/1
tgctaattttgcttggtgtttgctttctcctactccgacaaacgccatcc
+5196218/1
CCCFFFFFHHHHHJJJGGGHIJ?HHJJJJJJJJJIJIJJJJJJJJJJJJJ
@8278225/1
tttgttttctccaactccgacaaacgccatcctctcattcttagttgtaa
+8278225/1
BBCFDFFFHHHHHJJJJJJJJJJJJJJJJJJJJJJJJJJJJJJJHIJIJJ
@6733703/1
gccactgctgttgttgaggctgctgtggtctctgctgttgctgttgttgc
+6733703/1
CCCFFFFFHHHHHHIJIIJJJJJJJGHIFFHIIIJIIIJJIIJIGHIIJI
@5196710/1
gacctaagagttttattaaagttggatcattagcagaaatcctcattctt
+5196710/1
C@CFFFFFHHFHHJJJJJJJJIIJJIIIJJJJIIJJIJJJJJJJIJJJJJ
@4692369/1
gtttctcaaaacatggtgctggatgaggaaatttttcataaagaagtcga
+4692369/1
@B@FFFFFGHHHHJJICFGHGIJJJIJJJJIJJJJJJJJIIJHGJHGHJI
@260494/1
ccaatattgattccagaacttccggcataatgagtacatcatttacatca
+260494/1
@@@AF8BDFFFHFFHFB9FHCBAGGEHG9?C99C1?D>?GHIIIGGIIGG
@2500455/1
ccagctaaggctgtatcatcaacttctaaaggtttccaataa
+2500455/1
@@<FFDFFHHGH?CBGFGGI>DFEGEEDEE@BCG>GIG@HIJ
@261012/1
ggcacaactgataagttaagcattgcagttcatcagaatcaaaatggttg
+261012/1
CC@FFDAFDDHGHDH?FHEGGI@AFIIIFGEH@HGF@GBGIGEFE<D@AG
@1944368/1
cggtattgctctgcagggaacggcgacataggtg
+1944368/1
@@CDDFFF8D>FHGJJDG<CFGBGIIJ<FFFHD@
@849130/1
tataagaacaatgagtaagagcttgcaagaggtaacttctgtcttgaaat
+849130/1
CCCFFFFFHGHHHIJEH@IEHIIGHIGECDCH??DGIEIGJIEHGE9GEE
@5198302/1
gttctaaagctacttttgcagcattcatttcagcttgctgaatgctatga
+5198302/1
CCCFFFFFHHHHHJJJJJJJJJJJJJJJJJJJJJJJJJJJJJJJJJJJJJ
@6231670/1
cacggtctcaacaagttccgttttttggagaggcaactcaggataactat
+6231670/1
CCCFFFFFHHHHHHHHHIJIHJJJJJJJJJJJJJJIJJJJJJIJJJJJJJ
@1426021/1
ccttcaacaccacactcctcaaggtacacccctataagggcttcgat
+1426021/1
@CCFDDFFDFFBF?HEGGIIIII@HCHIFGIHIGIIJIFEGIIHF2B
@3107818/1
gctgcagctaatgattcaaataagtc
+3107818/1
CCCFFDEFHDDFHGGEIDIIHBE<<A
@2502589/1
gttcgtagtgaagaactgaaagcagatctaaatttctcaaatttctttct
+2502589/1
@B@FFFFDFHGFHGHIJIJEIJAHIIIEHHE@A>GGHAFC@GCHDDFFGG
@3108129/1
tctgcatctgtatatgccctagcacggaaagcagcgagatgagcataata
+3108129/1
@B@FFFFFGGHHHJGIIJJJJJJIIIIIHAFBGIIJIF0DFHGJEIICGH
@3108148/1
ctaatgtttcttcatttaaaaccgctgtgtctctttctttttttgtt
+3108148/1
CC@DFDADHFHFHIIJJIJIJHJIJEGAGBFGGICHIGIIGGFGIII
@851422/1
atcgcattccctttcacactagggacatgaggtgaaattattggtatttc
+851422/1
@@CDDFFFFHHHGIIGE9FBGHIEGIGEFE>E@F>FFHH9DHFCHC??<B
@3109064/1
catctataactaatagattgacacgagacaacgtgatataactatga
+3109064/1
@@@FFFDDAHDFHAEGIEIEEGE<CFHGHBE3C?DGGEEDD?FGHGA
@4190791/1
ccctgttgttccattgcttgaggtctggtaattggagcggcttgtctaac
+4190791/1
CCCFFFFFHHHHHJJJJJJJJJJFGIJJHIJJJJJJJJJJJJJ0?3=4B8
@5731014/1
gaacaattctatcacctttgaagttgaataagttattattcttctaggtc
+5731014/1
@@@?DDFDDHHGFIIGHIEHHHHHCHIGIC>FH>HHHHHDCHGBHIDGIC
@6736150/1
ctgggtttaaaatcttcaataacattactcatttctgataggttctgcaa
+6736150/1
CCCFFEFFHHHHHJJJJJJJJJJJJJJJJJJJJJJJJJJJJJHIJJJJJJ
@6736714/1
gcttgtctaacttgaccaacggtaaaagcaggagg
+6736714/1
8;;BBB:;CDADDE?E3ED?B<?F8FF9CE@8CDD
@1427858/1
ctttctagtatttttaacccaaataatcca
+1427858/1
?@<A?DFF>D>A?@BBG4CAFDH@AFF4CC
@4694279/1
cacaactgataagttaagcattgcagttcatcagaatcaaaatggttgtc
+4694279/1
CCCFFFFFHHHHHJJJJJJJJJJJJJHJJIJJJJIIJIJJJJJJJGIJJI
@4694491/1
gcatagcatgctggacaatatcgcacataatacctgttctgtaaaatcct
+4694491/1
CCCFFFFFHHHHHJJJJJJJJJJJJJJJJJJJJJJJJJJJJJJJJJJJJJ
@4694968/1
gataaaaaatagcagcagtcatcaccaaaacctgatgattttcaagctct
+4694968/1
CCCFFFFFHHHHHJJJJJJJJJJJJJIIGIJJJJJJJJJJJJIIIIJJJJ
@8281459/1
ctcattcttagttgtaacaactaggggcaccatgacgatagctttattct
+8281459/1
CCCFFFFFHHHHHIJJJJJJJJJJJJJJJJJJJJJJJIIJJIJJIIJJJJ
@4695044/1
cgttaacggagtttgctgtcgaatactctgagcttgctgagcgactaatg
+4695044/1
CCCFFFFFHHHHHJJJJJJJJIJJJJJJJJJJJJJJJJJJJJJGIJJJJJ
@2505093/1
agaatataatagtttcaattcatttgatttatgcttaa
+2505093/1
??@=D?DDF<:4A:EAE@IAH9EH4E4FH9<CFEFH<@
@8282488/1
gttggtgtagaggtgcaggctggccatgttgaatagcttgctgtggtggt
+8282488/1
?@@DDDDD?FHBF:EAHGHHIIIIIDEH<FHBBFCHIIIBFGGB?D?FEF
@1947981/1
gtacaggtcaaatccatctttgtaaataaaaaattaataacattaatatg
+1947981/1
@?@FFFFDAFHDA@F@EBCEHIACHGE@HII@H3:C@@DFHIEFGIGG9B
@8283071/1
ccagaacttccggcatgatgagtacatcatttacatcaccgtgatctaat
+8283071/1
CCCFFFFFHFFFHJJJAGHIEHIIJJJJJJJIIGGIHJJIJJIGIJIJJI
@6235906/1
ctgttgttgctgaggctgctgtggtctctgctgttgctgttgttgctgag
+6235906/1
CCCFFFFFHHHHHJJJJJIJJHIIGHJJJIJJJHIIJJJGHGFHEHIIHH
@1949522/1
tttatattcactgtaaaatcaactgatatatatatataacgtgctgaact
+1949522/1
@@@DDDDD=AFFAGFDFFFAEA;EFEAHFHCFHAC@<EE@ED9FFA<?39
@1949745/1
cgatcttgtacaacattttacatgcagttagtgcaactgctcccttggca
+1949745/1
CCCFFDEFHHHHDIIIJJIIIGCFHAHHJIIIIIG>FIIJIIEHIDDIJD
@7735783/1
cagggatatctttcagttcttcaacaaaattatcttcatatatttcagta
+7735783/1
@@CDDFFFB?FDFIIBFHGHGIIIIIIIFIEEHIIIIIIIIIIHEIGIIG
@6736867/1
aggtggacctctttgtgcccatggagtttgacctctaggaccagtttgca
+6736867/1
BCCDFFFFHHHHHJJJJJJJJJJJJJHIJJJJJJJJJJJJJJJIHJJJJI
@1429160/1
ccacctttctttccttttttgcccattattgtgtactatcttcaaag
+1429160/1
@@@DDFA?FBHHGIGIIFGIGCEHBGGC4C@EGHIGIGC?FABEHIF
@265192/1
ctagataataatgcctcagagctaccttggcagctgctaatttt
+265192/1
@C@ADDF8FAHB8GAEBF;<<ACFEC3A9AB3CFHD@@D4D<C>
@1949851/1
ctaacgttatcaggttttgggtagttgggtaatattttgataacg
+1949851/1
???DDDDDHHHADGFHHHGB62A7CFBEG?DH@H<4?F<BHGAD@
@8285062/1
caggaaatcgatttttgaaacacctctgtcgaacagcttccacagcttgt
+8285062/1
BCCFDFFFHHHHHJJJJJJJJJJJJJJJJJJJJJJJJJJJJJJJJJJJJH
@5735210/1
gtcgtgagaagctgcaacggctgctatagatggaacgttgatctggtctg
+5735210/1
CCCFFFEFFFHHHJJJJJJJJJJIJIJIJIJJJIIHIGIJGHIJIJCGIJ
@1950566/1
cttgcattaaatcacatcacattaccacatttctcaaattcagtcttgaa
+1950566/1
@@@FFFFDHHHHHB>@GFFHII9E4CHECGIIIFE9CFHH@FC:CFFIB@
@6738795/1
gtgcgttaacttttggtggctttattatattactcctaattgaagagcct
+6738795/1
BB@FFFFFHHHHHJJJEHIIGIIJJJJJJJIJJJJJJJJJJJIJJJJJIJ
@5735562/1
gcagcattaagtcttctctgcactgtgacagtcttcaagcactgagttag
+5735562/1
C@CFFFFFHHHHHJJGIJJJGJJJJHJGJJJHJIJJIJIJJJJJJJIIJI
@5735700/1
gccacatcaatgttaaggaatggtttccaaccaataattgcagactggaa
+5735700/1
@C@FADEFFFHHHIJGIJJGGHJHIIHHHEBHCHIIGGIJGIIEIIIIHE
@3632783/1
agtacatcgcacaacaaacacttggggagttaaatcaacatcagc
+3632783/1
?<?7B?ADHA?FHIIIFEGG?F?FH;1D<F3BGGDFHIFEEG<<3
@8286263/1
ggttattgtaaggttttgatgtgtttgattctttgttctttatttgtgta
+8286263/1
BC@DFFFFHHHHHFHIJJJJJHHJJJJIIJJJJJJIJJJJJJJJJJHIIG
@5736486/1
gcatcattcattttcttcattgtaacttggcccgcaacaattgtacacaa
+5736486/1
@@CFDFFFFBFHHIJJJJJIJIIJJJIJHIJJIJJIGJJEIHIJJIJJJJ
@4192611/1
acggaatctgccgagtccttccttctagtgcttcttccaaagcaaataat
+4192611/1
@@@FFFFFGHHBFGAGHEHIIIIHIIGGHGGIFIIIIIIIIIGGGIIIIH
@4193052/1
cttttttttccttgactatgtttgatgacatatcaataacattctcctca
+4193052/1
CCCFFFFFHHGHHGIJJJJIIIIJIIJIJIIIGIGGHGIGGIIHIIIJJJ
@5737200/1
caagaatttgtttttgttctaaattttctcttttggctctcttcgtttcc
+5737200/1
CCCDFDEFHH?FHGBHFFHGIEFHIGGFGGIGHIHHEHCHEGHIIFHI@F
@4193269/1
ctgttgttgccactgctgctgctgaggctgttgttgcctctgctgctgct
+4193269/1
CCCFFFFFHHHHHJJJJJJJJJJJJJJJJJHJJJJJJJJJIJJJJJJJIF
@3113239/1
cttctcttggtgttcaacaaatctcttaatgatatcagtcagctt
+3113239/1
@@@DDDDBD<:CA:<C:C:<?FEHGDAEB?AEDHGI@F?:?FBHA
@3113270/1
ctctcattcttagttgtaacaactagg
+3113270/1
@@@DD>DD4CFFF:C42AE>BDEC>FC
@266398/1
ctctcgtgagccaacagtaagacatggtagatgaggatactttaatctaa
+266398/1
CCCFFFDFDFHHBHHJJGHGHIJJIJIEGGGIIIJGGHIIJGIIGIJJII
@1431074/1
gttagcagctggttgccttaaaacaatgtcaagagcttggattgcctc
+1431074/1
???D7DAB;FDHHI7EABB?HGCEGIEG?CC9?B3C9C3?FABF<3BG
@2509978/1
gtctctgctgttgctgaggctgctg
+2509978/1
@@@DDD=B<BDFBB224A;1AFEGF
@7248790/1
cttcatttaaaaccgctgtgtctctttctttttttgttagactgatttga
+7248790/1
CCCFFFFFHHHHHJJJJJHHHJJJJJJJJJJJJJJJJJJJJJJJIJJJJI
@7249147/1
cacgctttttgatattctggatttcccgcatagctcaactgtggcgg
+7249147/1
@@@AB?DDDFFBBFEDCGH>:CH:9<CDFAFCFGBHHGCGEBFA=?@
@3115492/1
cattgacactggcgttttggtgggcatggcctgcagctccctttttgcag
+3115492/1
@CCFFFDEHCDDHEGH6EEH<EHBHG3BFEHHHCGGG?FG7C<FDH<GHE
@3115496/1
cttttatcataatgagatcaagtttttttcgaatcaaatgaagc
+3115496/1
CCCFFFFFHHFDHIIIBGIJFJEHJJEIJJDGIGHGGGII@FG3
@6239236/1
caggtttactgaacttagctgtctctggttccaattctaacagttctctg
+6239236/1
@CCFFFFFFFHFHIJJEDGHGEEGGGHI@EDHIIIJJIIGIIIIIIIJJJ
@5738633/1
ggtaaagcaacaccttttcgatttacatacctaggggtgagaaaattcaa
+5738633/1
CCBFFFFFHHGHHGIJJJIIIJIIJIIJJIIIJJJGJ:@GHIJJJJJIIG
@7249723/1
gcctgcttgtggaaaaccaccacaaatccacttggaaaactgtttatcat
+7249723/1
CCCFFFFFHHHHHJJJJJJJJJJJJJJJJJJJJJJJJJIJJJHIJJJJJI
@5738833/1
tgttcttcttgaagttggttcagctgtagtctgtctgcatctgtatatgc
+5738833/1
CCBFFFFFHHHHHJJIJJJIJJJJJJJJJJJJJJJJJJIJJJJIIJJJJJ
@8288597/1
atttctttgtgtcgaaatacaaggcaggaaatggtgaactgcctttcatg
+8288597/1
CCCFFFFFHHHHHJIJJJJJJJJJJIJJJJJJJJGHIIIJJJJJJJJJJJ
@7250411/1
gatgcagatgggagaaatatgaatgtgccggctggtacagttgttgatac
+7250411/1
CCCFFFFFHHHHHJIJJJJJJJJJJEIJJJJJJJJ:BGGIBGHHIIIIII
@3115950/1
ctgtcgaacagcttccacagcttgtctgtaattgcgataaggtttttcag
+3115950/1
@CCFFADDDFDFHII>FAFHIJJIGEGGB9EIHI>GF=A7<FBBHGIJIF
@6740457/1
gttttattaaagttggatcattagcagaaatcctcattctttcaaaaaaa
+6740457/1
CBCFFFFFHHHHHIJJJJJJJJJJJJJJJJJJJJJJJJJJJJJJJJJJJJ
@6741361/1
gagatactgtaatgcattgtaggccgcacatgtttgtgcttctgaagagg
+6741361/1
CCCFFFFFHFHHHJJJJJJIJJJJIJJJJJJJIJJJJJJJJJJJIJJJII
@270202/1
cttcctttttttggatctgaagggcg
+270202/1
@C@FFAE8FBAFDHGBG>FECFHIG6
@2510918/1
cggcatcatcacttatttgttgtttaaacgtcttcccttgatttcctcca
+2510918/1
@@C@<DDD<DFHHGIIJJJIGIIJGI<HIBCEG@GGH@FGADD9DBGH@B
@2511007/1
cccgatgctagctttcttaaatctggttctctaatcatctgattagt
+2511007/1
@@?D=D6DDHDD?FG<ACAA?FBHC@<CHHE4EAG4?EGHEDD<9BD
@2511294/1
gtgatcttgtctaagattgctttcgctgcggcat
+2511294/1
@B@DDFDDDFDHFGAFHIF4?EIGIGHGHGAF06
@7253591/1
caaggaaatcccagtccacttggtttatgccattgtcatcttttttcgta
+7253591/1
CCCFFFFFHHHHHJIJJJJJJJJIJJJJJJJJJJJJJJJJJJJJJJJJHJ
@2512402/1
gctgttgttgctgctgctgctgttgttgttgttgaccccatggttgtcga
+2512402/1
@@@DDDDBDBFAFG<FE<@HGED>EAEF;F9?BAHHIIICF<BDDG6D:?
@860188/1
gtaatattttgataacgtggatgtagataggctggcctgcttgtggaaaa
+860188/1
BB@FFFFFHHHHHJIGIJJJGJJAJHEGJIHIDHGEIEGDHHGIEG9GHI
@4700617/1
gttaacttttggtggctttattatattactcctaattgaagagccttttc
+4700617/1
CBCFFFFFHHHHFHIJJJJJJJJJJJJJJJJJJJJJJJJJJJJJJIJJJJ
@3116904/1
aaataaataaacagaaacaggagctgcgacaccatctg
+3116904/1
@C@FFFFDDB<DFDFBHHIG3AEACFFFE:AFDHAB4B
@6744153/1
ctccctttttgcagcttcttcaagagggatgggctctgaaggttgtattg
+6744153/1
CCCFFFFFHHHHHJJJJJJJJJIJHIJJGIIJIJJJIJJJIJGHIHJIJH
@273253/1
gcatcattcattttcttcattgtaacttggcccgcaacaattgtacacaa
+273253/1
CCCFF>DEFHGHFEFFEGA@HHH9?@EEDHBGHB@DFFG;GA>BGHBB<F
@273551/1
accaagatcaattactctaccaggtggaggtgaaa
+273551/1
@@?BDFDEHH3CFGEHIGIIFEFHGIJEGI@FCDC
@273593/1
cctgaactaggcaatgaagttcctgcagg
+273593/1
1?;DDFABF:DFHGG@GGGEHIECH3C3;
@7256371/1
gcatcattcattttcttcattgtaacttggcccgcaacaattgtacacaa
+7256371/1
CCCFFFFFHHHHHJJJJJJJJJJJJJJJJJJJJJJJJJJJJJJJIJJJJJ
@6746272/1
cttacaggtaccggtctttctcgataatcaagtgttggtgcattcataat
+6746272/1
C@@FFFFFHHGHHJHIJIJGIIJJJJJJJJJIBFGIIIIJIBFIIJJJGI
@6242139/1
cctttgaggtgcaaaacaagcgatcgcccagacccttatttcaacaccag
+6242139/1
CCCFFFFFHHHHHJJJJJJJJJJJJJJJJJJJJJJJJJJJJJJJJJJJJJ
@7743629/1
gtcgtctttttttaccaaaccggtattttccccttggcaacaaacagttg
+7743629/1
CCCFFFFFHHHHHJJJJJJJJJJDHHJJJJJJJJJJJJJJJJJJJJJIJJ
@2515255/1
cttttatttctttagtaaacttaaccctttgagaatctgttaaaggtttt
+2515255/1
@BCFFFFFHHHGFG@FGHIJJIJIGEGGHEHGGIHGHJIIEEGGIE<BBG
@863769/1
ggtatatataagattacaattcttaacatttt
+863769/1
?@:?DBDDHDF<4CC?EHACEE4C>BHG44:9
@864249/1
cctgcggaccattagttgaagtcccagccctcagataatcccatatcatt
+864249/1
@@@ADDDDFFHHFGAGGHGEHGGIGE9?GHA?DGHGH>FHHGGDGGHGHG
@864749/1
gcgtttctgtaccactataaatgtaatcggt
+864749/1
@?<DDADDFDBAC4A<CA4C@E<AAHHFI62
@2516129/1
gtggaatgtatgacgatgatttgatatctatatttctcattttttctgct
+2516129/1
??@F?;DD8AA?FEGIIIIE>B>4AC@BA>DHH9@FEEFG@<DDDD<BFH
@3640240/1
ccattttatcggccaacatattactgacctcaaccgtacttctagcatta
+3640240/1
@C@FFFFDHFHHHJIJIDIEIIIFG<FCAGGHG9CADDB;DEG@EF>FGG
@7258136/1
ctataactaatagattgacacgagacaacgtgatataactatgaagaatc
+7258136/1
@CCFFFFFHHHGFIJJJJJJJJJJIJJIJJFGIIIIIJJJJIGJJJJJJJ
@275269/1
ctctaactaaaaattcttttttaagtaacaaagcttcagtaaat
+275269/1
@@@DDD;BFCBCHFB4<CCFC<C>F@FEFEH3CFAAFEHG<@99
@7258224/1
ctcccatctgcatccttcttttccggaaagaacctagtgtgatggcgttt
+7258224/1
@CCFFFFFHHHHHJJJJJJJJJJJJJJJJJJJJJJJJIJHHJJJJJJGIJ
@7258292/1
catcatttacatcaccgtgatctaatatttgagcagaaggtgctggtgca
+7258292/1
CCCFFFFFHHFHGIGGI@FCFHGIJJGIIJIGIJJIIIJIDGHGGGBGHC
@4706138/1
ccacatcaatgttaaggaatggtttccaaccaataattgcagactggaag
+4706138/1
CCCFFFFFHHHHHJJJJJJJJJFHJJJJJJJJJJJJJJJJJJJJJJJJJJ
@7746277/1
tttacatgcctagacttgtgcaccagctaaagaagacttatctttaaacg
+7746277/1
CCCFFFFFHHHGHJJJJJIIIGIIJJJJJJJJJJJJJJJJIJJJJJIJJI
@6244664/1
cttcagtaaataacaaagaatggaaggccaaaatttgttcacactgttcc
+6244664/1
CCCFFFFFHHHHHJJJJJJJJJJJJJJJJJJJJJJJJIJJJJJJJJJJJJ
@3641846/1
cccggtgttggagcctatgctatccgtagtcgaggctgggctacag
+3641846/1
@@@FF@DDHHHAH>GIIJJEH@HHGI1?FFGBEEHIG9?BFF=F9@
@277451/1
ggtgattgatgccattcaactttgcattaactttctgtagtatgtttaca
+277451/1
@B@ADFFFHFD?HGGIIEHHIJIJJEHGEIIHIGHHCEGHIIJIHIGJCE
@7746717/1
cttgcctttgttgctgctgtggtggttcttgcctttgcagctgttgtggt
+7746717/1
CCCFFFFFHGHHHJJJJJJIHIHIJIJJJJIJJJJJIJIJJJJJJJIIJ?
@866557/1
cttttattgaatagaataggaatgtcaggtgcgttaacttttggtggctt
+866557/1
CCCDFFFFFF?FHJIE@EEG>FHIHGGHJFHHGFG6DCFGGHGHB=@>AD
@3642934/1
gttgctgctaaatcttcaagtacataatacataactttagctgtcgtctt
+3642934/1
C@@FFFFFGHDHHIIIJIGIDH>>FGHCEHIIGGBHIF>FGIICFGCFHE
@6245311/1
ctcctttttcaaaaccttcttccagcatagcttcaatttcattgtcgctt
+6245311/1
CCCFFFFFHHHHHJJJJJJJJJJJJJJJJJJJJJJJJJJJJJJJJJJJJJ
@3124029/1
ctggttgttgttgaggtggtagttgagtttggtgggtaggggttgtttcc
+3124029/1
@@@FDDDDHHDHHEGHE;=@EGHH<<FC@G@G8CF>?FA?GG?AAFADDA
@3124277/1
ctttcatgatactctcaaggtccctgattacttcttctcgaggtggctgc
+3124277/1
???DD;?ADH4?FHIIGG3?AFHIIIB@FEGIICG@GIIGDH<?@FBFGG
@1959161/1
ctcattctttcaaaaaaaactattcg
+1959161/1
@@@D?>D;4CBDFGC;C8CAGF@FFE
@867530/1
cttctgaagaggacatccccgtaccataacaaactgctacaggtagtgtc
+867530/1
@@@DDDADB8DHDHHIB?AFHHGGEGF>G<FG@GA?F@HG9DGBFHG3?8
@6749312/1
gtacgctcaaacatgcaaatgtgacattattgactaaggccgatctgagg
+6749312/1
CCCFFFFFHHHHHJJJJJJJJIJJJJJJJJJJJJJJJJJHJJIJJJJJJJ
@3124551/1
gtgatgtttaagctgaaagattcagaagtaagtgtatcagattatcggaa
+3124551/1
@@@?DDDDFHBHHIIII<H>EHGGH9B9:FHD<HDFGHEGCFBGG<:?1B
@3124694/1
caacaatttctcttcctttttttggatctgaagggcggtcccctcttttg
+3124694/1
<@@FFAEBDFDFFBF<EEIH@@FGGGDIG9?DDAAD>GGAHHGBEDFEEE
@3124720/1
gcatggtttaagaaagaccaaaggtttctgttgagctagtcatttgttcc
+3124720/1
@@<ADFDEFFHFAGGF9FEFDAGHHE>HHIF9CEBFHC@?D4BDBFFEDH
@868095/1
cttgaacaaatttacctaaagcaacaacacaattgtcg
+868095/1
@@@DDADDADHFDEFBD4:EIIEE<BB8C7E@FC9C<:
@2518574/1
cactgttgctgctgcggctgttgttgcctctgctgctgctgctgaggcgg
+2518574/1
@@@DDDDD4C?BF<GEFEFEFHGBG3@FCG?FH@GIHDBH@BAGB@GE<B
@868914/1
gataagaactatttctttaagaatattttggatttcattgatagtatctg
+868914/1
B@CFFFFFGHHHGIJHIDHHJ@FHHIFCCJIDDFHCHIIEBDIDCDFHEF
@7263411/1
gggaaatccagattattttgtgattccaagtagagaaaatgatgaagacc
+7263411/1
CCCFFFFFHHHHHJJJJJJJJIIJJJJJJJHHJJJJJJJJJJJJJJJJJJ
@6246622/1
ctctggtttgatgtagattgtgcaacaaccacagaagtaaaaaaacaaca
+6246622/1
@CCFFFFFHHHHHGHIIIIEHHIIIHGIJJJJIJJIIJIIJJJGGHJJJJ
@1438072/1
gcagggaattctaagagggtacacaattcaggcactaatgtctcttcaaa
+1438072/1
@CCFDDDFDHHHHIJEHGICGHGGIGIJHGHDIIHIJJIDBBFGCHIIIJ
@7265529/1
tggaggtgaaaagaatgatcttccaactgtcacaaacctgttagcagctg
+7265529/1
@@@DD?22AFFDHDGCFE>FHBAEF@B9CHHIGIIIIIGGHIFDFHGGII
@3126484/1
gttaacttttggtggctttattatattactcctaattga
+3126484/1
@@@FFDEDAFDFCAEGGIBACHIBG<FHHJJIGEIID>D
@278761/1
gccaaactccttcaggcatgggtcactattaaagttgatttgtcttatag
+278761/1
@CCFFFFFHHHHHIJEIIJIJF;FGH>@HGGICCEEBEHEGC?GIEG<EF
@5746924/1
ctgactaaaatattgttcaagttcacgaggagtattcttggaaacaattt
+5746924/1
@@CFFFFFHHGFHGIFHEFHIJJJJJJGJIAFGGIGIIJJJGIGIIEHIJ
@3646456/1
ggcagttgaagataacatacaattttaat
+3646456/1
@@@DDDB4A?DD?@?DEHHGD3C:C@H>E
@871826/1
gccgcttgttgctgtacttgaggctgagatgaaggtggtctgctgggttg
+871826/1
BCCFFFFDFFFHHIHIJFHGIJGGGICHIJGJIIJFGHBGGEGG9??FA:
@4202860/1
aacagcctcagcaacagcagagaccacagcagcctcagcaacaacaacaa
+4202860/1
@@@?BDDDD<?DHIII@@DHHGCG;EHGHIG>CFHIEDGH;FHIIBFDE@
@4202913/1
tctttctttttttgttagactgatttgatagagcacggaaggtggaattt
+4202913/1
CCCFFFFFHHHHHJJJJJJJJJJJJJJJJJJJJJJJJJJJJJFGIIJJJJ
@4709566/1
ctcataactaaaacagggttcatgagttccactttcacaatcaattaatt
+4709566/1
CCCFFFFFHHHHHJJJJJGHIJJJJJIJJJJJJJJJJJJJJIJJJJJJJJ
@4204365/1
ggccacttctttgaactaagtacagcgaaattcttattcgattgaagtaa
+4204365/1
CCCFFFFFHHHHHJJJJJJJJJJJIJJJJJJJJJJJJJJJIIJJJJJFHJ
@7266759/1
ctaggtccttttatcataatgagatcaagtttttttcgaatcaaatgaag
+7266759/1
CCCFFFFFHHHHHJJJJJJJJJJJJJJJJIJJJJJJJIJJJJJJJJJIJJ
@6752753/1
tgtatcaacaactgtaccagccggcacattcatatttctcccatctgcat
+6752753/1
CCCFFFFFHHHHHJJJJIHJJJJJJJJJJJJJJIJJJHIHGIJJJJJJIG
@7268131/1
gtagcatttggaggactgtcagatggttttggagaattatcaaagagaat
+7268131/1
CCCFFFFFHHHHHJIIJJJJJJJJJJHHJJJJJJJJJJJJJJJJJJJJJI
@6249833/1
gtccagagctggtcttcagtcacccgattctatttcttggtcatcagttt
+6249833/1
CC@FFFDFHFADFHIJIJJIJJJIIJBHIJJJJIIJJIJJIIGIJJIIJJ
@3129510/1
tccacctcgaactgaaggagtgtgcc
+3129510/1
?@;BDDBEGHHHHIIIGI9@:C4CDC
@3129616/1
ctgctaaagcactaccttcagcgggagaccttggctttgccgcgtgttgc
+3129616/1
@@CFFF>DBBFFHGGIDHIHIIGIGDDEHGBGIIIBFEEHG<GHEE<CEF
@3130233/1
ccgatcaggcgctgacctggcggtagctttaatcatagttgatgtctgca
+3130233/1
CCCFFFFFFBFF:CFGGGIBEHBFHGGHHAD>C@FB>98CF4@CFE@GG9
@873268/1
catggtttcaatgatttccctgttgaccttacggggacacttatcaggtt
+873268/1
CCCFFDDEAD>DFHIBGGGIJJCFEAHGGDGGCGGIGGIHJJ<GG@FE4B
@873307/1
gtcaattcaccaggtgatatatttttgcatctgttataaatgtaggaagt
+873307/1
@?@DFFFFBHHHHJAFHIGH@HHJBE<FCE>EHEF<FAEICDDHIIEHJB
@873364/1
atgccacattccattccatgatttattaaacccgatgctagctttcttaa
+873364/1
@@@DDDDBHHHFHIIGIICH3CIH@FEGHGIIIGA:@FH9D<4BDGCCHC
@281886/1
ttttgaaaaaattttggccaatagctgtgggttatatggtgattgatgcc
+281886/1
CC@FFF>DFHHFHGHGHGIJGIFICGGE@FHFFHIGIGJ@FCCG>FHGII
@3131663/1
gtcacttttggtcctgttggtccattaatataaaatggttcaacttcttt
+3131663/1
@;@DDDABFAAHHIEGHHI93:C?FHIBHCHAHG9GCGHIBFAGGGII@F
@3649369/1
gtaaattgtaaaatgctaatatcctaacg
+3649369/1
?:?=DD??:DFHB>EG@GGEGIF@HA<<E
@4206041/1
attgatagtatctgatttgttgtttattagggtagcatttggaggactgt
+4206041/1
@@@FFFFDCFHH>GH@GGHIHHCGHHIJJJJJAFHIJIHJJJJJIIGGIE
@7269516/1
ctttgttgctgctgtggtggttcttgcctttgcagctgttgtggtggttg
+7269516/1
CCCFFFFFHHHHHJHIJEHIHHJJJJJJJJJJJJJJJJIJJIJJFHIFGG
@7751061/1
gctctgcagggaacggcgacataggtgtctgctcttcacatactcttgtt
+7751061/1
CCCFFFFFHHHHHJIGIIIJIJJJJHIJJJJJIJJJJJJJJJJJJJJJJJ
@7751179/1
ctcaggagaaatttcaatttttgcaaattgttcgtagtgaagaactgaaa
+7751179/1
CCCFFFFFHHHHHJIJJJJJJJJJJJJIJJIJJJIJJJJJJJJJJJJJJJ
@7751377/1
ctgcaattcttggttcaagatcattttaaactgcccttctgacacaccat
+7751377/1
BBCFFFFFHHHHHEHHIJJJIJJJJJJJJJJIJJJJIIIIJJJJJJJJJH
@8303560/1
cctcattctttcaaaaaaaactattcgtaggagtaaaacgtaagtggaag
+8303560/1
CCCFFFFFHHHHGJJJIJIJJJJJJJJIJJJJJIIJJJJJEHIJHIJJJI
@7270131/1
gcagctaatgattcaaataagtcaccaaggacctttggcacatctacgat
+7270131/1
CCCFFFFFHHHHHJIA>AIIIJJJJJJJJJJJJJJJJJJJJJJJJJJJJJ
@7270398/1
gctcaatttaccttcatccttgttttcaaagttgataaataatattaatg
+7270398/1
CCCFFFFFHHHHHJJJJJJJJJIJJJJJJJJIJJJJJJJJJJIJJJJJJI
@6250336/1
cgaaattcttattcgattgaagtaaattgtaaaatgctaatatcctaacg
+6250336/1
CCCFFFFFHHHHHJJIJJJJJJHIJJJJJHIJJJJJJJJJJJJJJJJJJJ
@1441627/1
gccattttaatttattatttaatgctaaaataaaataaaactattaataa
+1441627/1
@CCFFFFFD?FHHBGI@CIGGCH@AHGIIGIICBHHIIIIGIHIGIC@HI
@6251917/1
cttggctttgccgcttgttgctgtacttgaggctgagatgaaggtggtct
+6251917/1
CCCFFFFFHHHHHJJJJIJJJJJIJJJJJJJJJJJIJJJJJJJJFHIHHG
@875425/1
cttaactttagtgaactggtcatcaactgagaggccaaac
+875425/1
CCCFFFFFHHHHGGGIEG9CAFFHHHHIHEHGG1CFGCCH
@875543/1
ctgctgtggtctctgctgttgctgttgttgaggctgctg
+875543/1
CCCFDFDDHBFB>GHGIIFHHHHIEFH;FH9@E7EGF39
@875798/1
gtggaagtaagtggtctttcatttaatgttttttgaaaag
+875798/1
?=?DDDDDHF><<@AECFEGCF<>HEHCF>CDAGEBFCHI
@282789/1
cttatttcaacaccagtgaaaaattgtttgccacgcatgtcccatactcc
+282789/1
@@@ADDDDBF<BC<BEFC4ACHEBAGHIGG<?D<?C0?:?::B3DD@4BD
@876797/1
catacggaatctgccgagtccttccttctagtgcttcttcca
+876797/1
@@@DD3B1CBDD><EHAC2AA<DEDBG4?FCD>>FHG4?:BF
@876960/1
tgataaattagaatcatcccatagca
+876960/1
@@@A?B?DF:=CFFGFI43<CAEAFE
@877767/1
catcattcatttctcctggatcattataccacaattctggatgt
+877767/1
@?@DFDFDHDHHHIII<GF@E<EEHIEGDEHIID3CE<@CFHB3
@6755510/1
ctcatcaagcttcggtccgactgatgatttgaggttcttgtggaattgtg
+6755510/1
@@CAD;DDDFHHDEGCEGGGHIIEHGB@DFGIIFIIIEDHBBG@FHGE=C
@6755514/1
gtggaagtaagaggtctttcatttaatgttttttgaaaagcctcacttgt
+6755514/1
?=:;:;D=AFD8A;<2CDBH@<CAHHCFHIEFFFBGICECF3?BD?DDEF
@6755638/1
gggtagttgggtaatattttgataacgtggatgtagataggctggcctgc
+6755638/1
BBCBDDDEHHHDFIJJJJJGJJJJJJJFHIJJJIIJJJIIIJJJJJJJJJ
@6252681/1
ggtgaacatgggcaaatctggaggttgatgaggaggctgaggcggaatta
+6252681/1
CCCFFFFFDFDHHIIGIEIIIAGIAEFHCGEGIIHIIIIIIIGIGGICHE
@5751100/1
caatgagtgagagcttgcaagaggtaacttctgtcttgaaatctgtagcc
+5751100/1
CCCFFFFDHHHHHJJJJJJJJJJJGHJJJJJJJJJJJJJJJJJJJIJJJJ
@6253809/1
tctgtcttgaaatctgtagcccaatattgattccagaacttccggcataa
+6253809/1
CCCFFFFFHHHHHJJJIJJJJJJJJJJJJJJJJJJJJJJJJJJJJJJJJJ
@1965291/1
agaggaaatagtattttttcttcatcgtcttgaacttcatttcca
+1965291/1
?@?DD?DDHHAAC4ACC4:FHH9?CFF;G=EFBB3CDFGEGDE4?
@1443179/1
gctgactttagtacatcgcctggagacatgactacacaaccatttggtat
+1443179/1
@@@ADEDFDHF8FFGHCF7EEEIEC3CGGEHJFC9DGG?HIEG>F4?DFG
@2525857/1
agaagctgcaacggctgctatagatggaacgttgatctggtctgga
+2525857/1
@@@FDFDFHHDHDGIGGBGEHIIGCECBGDH=GIGIGDHD?9DF34
@3134519/1
gtggaagtaagaggtctttcatttaatgttttttgaaaagcctcacttgt
+3134519/1
@B@FDDFEDFFHGIEB>FHJIIGHIJEGIGJJJJIJ<GH>DGGGGGGBGF
@286158/1
gacgatgttgctgaactctaacagtagcagcatatcgactaggatgagca
+286158/1
@CCFFFFFHHGHDGIIJJFEGHEHHGGGIIIIEGIJJIBCDGI9>3BDFB
@3135935/1
tgtagataggctggcctgcttgtggaaaaccaccacaaatccacttggaa
+3135935/1
@CBFFFFFHFHDHIIGIBH@HGIIG9EEGEGHG<FCHHIGFE?D<<8B<?
@4717205/1
tgtcaattcaccaggtgatatatttttgcatctgttataaatgtaggaag
+4717205/1
CCCFFFFFHHHHHJJEGHJJJJJJJJJJJIJJJJJJJJJJJJJIGJJJJJ
@3654837/1
gcttcttactttaaaatcaaaattcttcatttctcccgatacaatttctt
+3654837/1
CCCFFFFFGHHFHJIFIIEGHGHGGJFJGEIGJIGIIIIBEHIGGG@>DE
@880572/1
actagggacatgaggtgaaattattggtatttc
+880572/1
@@@DDD@D1;<D::AEDFBHEBEE<CFADF4CC
@1967161/1
gccaggtgaaagatgccggaagtatttgtggagtccatatttaactgcta
+1967161/1
C@CFFF???FHAFEGBGIJBEG?FC<EHHBGHIFHGAG@H@CHHHGGIIG
@4718429/1
ccaaaattgtaaatccaggaacttcccagtcatcaggaataaagtcatta
+4718429/1
CCCFFFFFHHHHHJJJJJJJJJJJJJJJJHJJJJJJJIJJJJJJIIIJJJ
@5753145/1
cccatgttaaattttttcagaatcatgtgatttttcttcctttcaagaat
+5753145/1
CCCFFFFFHHGHHJJJIJJJJJJJJJJIJIIJJJJJJIJJJJJJIGGIJI
@6256696/1
ctttgcttctttcttagatctaccagtgcccatggcagcaaatctacttg
+6256696/1
@@@AB4BDDDFFFBGFII9FHIIIIIHCFHEG@FF3E=@FGFIIFEIFEG
@8313168/1
catcaagctctccccttccatgcaataaacggcatgtctcaagagctgca
+8313168/1
CCCFFFFFHHFHHJJJJJJIJJJJJJJJJJIJIJFIIJIJJJIJJIJJII
@287801/1
gccacatcaatgttaaggaatggtttccaaccaataattgcagactggaa
+287801/1
CCCFFFBFDFGH<<CFEEH@BHI<HAHIGIGGHGI9FBDGCFCEHHIC9D
@2528321/1
cctcagagctaccttggcagctgctaattttgcttggtgtttgttttctc
+2528321/1
@@@7DD>?D?HHBG9FBH3:C>CFH>FHGGEHII@GGCFGHDEDEHE<99
@7755088/1
gttcaacttctttggtgtacagaaatatttcggcttctgcttccgttcca
+7755088/1
CCCFFFFFHHHHHJJIIIJJJJJJJJJJJJJJJJJJJJJJIJJJJHIJJJ
@8314627/1
cactgactaaaatattgttcaagttcacgaggagtattcttggaaacaat
+8314627/1
@CCFFFFFHDDHHIFIFFAHGJGIJJIIDGGDGG:FHIGJJJJIJJJJJJ
@7272795/1
cgactgatgatttgaggttcttgtggaattgtgacactttgatgttgtaa
+7272795/1
CCCFFFFFHHGHHJJJJGHJJJJJJJIJJJJIJJJJJJJJJIJJ?GHHIJ
@8315907/1
gcttgctgttgttgttgctgctgctgttgttgttgttgaccccatggttg
+8315907/1
@@@DFDDD??DDFGIBHGFIIIIHFG<AFAEBFDH:CF@G@DF;B?3/9?
@8316000/1
gtgatatatttttgcacctgttataaatgtaggaagttatcaagaaatct
+8316000/1
C@CFFFFFHHHHHJJIGIJJHHGIJGGJIFGHIIIIHIJJJJIIJJIJIJ
@7273666/1
gcagcttcttcaagagggatgggctctgaaggttgtattgttctggtatt
+7273666/1
CCCFFFFFHHHHHJHIJJHIJJJJJJJJJJJJIIJJJJJJJJJJJJGIIJ
@7273704/1
tggaatttcataaacaactttcaaatccttaatatacgcaacaaagcttt
+7273704/1
@@@DD;DBCFDDHIIIIIEHGGIIIIIIIGCEHGFGIIBGIGDGIGHIII
@1446862/1
cttgctgttttgtagaagccttacc
+1446862/1
@?<;DDDBFHF3DA4<A:AE<D<FG
@7273975/1
gctcaaacatgcaaatgtgacattatt
+7273975/1
???D1DDB?D<:ACEBB2<:<:C::CC
@3138328/1
tgcacgacctttggattgaatataagaccttgttgttttagggtaat
+3138328/1
@@@FDD>DFHHGHIIGIBHCHCEGIGG>HGIBHG9?DHH>BB;99??
@7274324/1
gtctgctcttcacatactcttgttacaacatatttcaacatgtatccttt
+7274324/1
CCCFFFFFHHHHHJJJJJJJJJJJJJJJJJJJJJJJJJJJJJJJJJJJJJ
@3655964/1
gtcgaatactgttcttaggaatatttccaatgaattcctctatttcattg
+3655964/1
CCCFFFFFFH?C<FGBBHIGIIEGIJJJJJEGGEFA?CEHG@GGBFIE<4
@5219330/1
cctgccactcatcataatgaacaatatcttcttttggattagtagaaaat
+5219330/1
@B@FFFFFHHHHGJJJJIIIIIJJJJJJIJJJJIIJGIJJJIHHIIJJJI
@6759255/1
ggtaggggttgtttccctagactgtggttgagacacttgctggggaggtg
+6759255/1
BBBDFFFFFHHHHJJJJJJJJJJJHIJJJJJJJJJJJJJJJJJJJIJJ;F
@883277/1
gtccttttatcataatgagatcaagtttttttcgaatcaaat
+883277/1
@@@DDDDD<FFHDGGGIG<D<A@EHH@>BCEGHG?HGIGEHG
@6760080/1
cttgaggtctggtaattggagcggctt
+6760080/1
@C@FDEFBDHDHHEHIGGIHGGIJIJJ
@1970124/1
gtgaaattattggtatttcttttttcc
+1970124/1
???:B4BDH?>FBFBGGIFHGD>FEG9
@883666/1
ctcatgaatgctttctaatgtttcttcatttaaaaccgctgtgtctcttt
+883666/1
@B@DDFFDFHHHAHIGHIJIHJGG9FFGIJIFIE4EHH>0:@F<BFEGG>
@6760577/1
ctgctgtggtctctgctgttgctgttgttgaggctgctgtggtctctgct
+6760577/1
CCCFFFDFHHHHHJJJJJIJIJGJHIIGIJJJJJHIIEICFHBFAGFGCB
@4723545/1
acttgttttgtcataagttgtaacagtaagttcttttttttccttgacta
+4723545/1
CCCFFDFFHHHHHJJJJHJJIJJJJJHIJJIJJJJJJJJJJJJJJJJJJJ
@5219384/1
atttaaaaccgctgtgtctctttctttttttgttagactgatttgat
+5219384/1
CCCFFFFFHHHHHJJJIJJJJJJJJJJJJJJJJJJJJJJJIJJJJJJ
@1447518/1
ctggatgaggaaatttttcataaagaagtcgaatactgttctt
+1447518/1
@@@BDADDFDHDDBBGII>@EHECHHDIHHIGCAHGEH@D@4D
@1447654/1
ttccgttttttggagaggcaactcaggataactatagaggttcttctttc
+1447654/1
@?@DFDDEFHFHHGHBFHIIHA>GHIDD>BDHGGIIIIIIGGBBH@@GCB
@5756450/1
ctcatttgaaaacgtggatctccaaggtctccttgaacaaatttacctaa
+5756450/1
@@?BDDDDHHF?FAA?CBAEFFFH9AF<C?GEGEGCDDHIIDDGHGGHGG
@5757548/1
ggtgatatatttttgcatctgttataaatgtaggaagttatcaagaaatc
+5757548/1
BB?DDEFDHHGGHGIJIJJJIHHIJIJIJJIIJJJJJCFHGIJGIGGGHG
@291301/1
gccgtaatgaatggtgttgctttcgcagggtaagtctttcagtctcatcc
+291301/1
@@CFDFFFD>DBDEAEBEGGGFG@;EHGIB?FGFBDHI>GFHEHG>A<BE
@3143741/1
gtatatacaaccagattaattattatgagagaagaattgataactaactg
+3143741/1
B@@DFEDDHG<DBGHIIJIJIIGHGGG>A?FEHE<CFH>9CHIIBCH@F9
@1972633/1
gccaggtgaaagatgccggaagtatttgtggagtccatatttaactgcta
+1972633/1
CCCFFFDDFHD?FIIJJJIEHGCFGIIIIHCEH?D>BDHIIJJIHEHIII
@6763163/1
gtggttgttgcctctgttgctgctgaggctgttgttgccactgctgctgc
+6763163/1
@C@DDDDFGGHHHIJJGHIJIJIIJHIIIJJFIIHJGHDEGGECGIIIIH
@6763216/1
cgggcttactaagggagttttcttgatcattttcgtttacccagagagga
+6763216/1
C@@FDFFFHGGFHJJIECAFHIJJIFHHIHIGH@GFHIIIJJGHFGGHGF
@4213496/1
ggcgtatttacagaagcaaggttggcctattattggcattccagcatcat
+4213496/1
BCCFDFFFHHHHHJJJJJJJJHJJJJJJJJJJJJJJJJJJJJJJJJJJJJ
@8319641/1
ctctaactgtcctttgaggtgcaaaacaagcgatcgcccagacccttatt
+8319641/1
CCCFFFFFHHHHHJJJJJJGHJJJJJJJJJJJJJJJJJJJJJJJJJJIJJ
@885156/1
tgttgttgttgctgctgctgctgttg
+885156/1
@@?DD;DDCDDDAF9CDE@<EG9<<E
@4213628/1
ctgcactgtgacagtcttcaagcactgagttagaataccaacctgaattt
+4213628/1
CCCFFFFFHHHHHJHIJJJJJJJJJJJJJHIIJJJJJJIJJJJJJJJJJJ
@2533671/1
ggttcttcttcttttttccacgtgaaatctttag
+2533671/1
@@?DDFFFFBFHHIJIHGEHJIAEGIIIIEIIG<
@4213921/1
cctaacaggaggtgcactggttacaggagatactggttgttgttgaggtg
+4213921/1
CCCFFFFFHHHHFGIJJJJJHIJHIJJIJGIJIJJJGIJIJJJJJIIJDG
@5220528/1
gagatatactcatattgaggataagaaatacggtgttgtacacagtattc
+5220528/1
CCCFFFFFHHHHHJJJJIJJJJJJJJJJJJJJJGIJJJJJIIJIJFIIJI
@1972920/1
aacagccgcagcagcagcagtggcaacaacagccccag
+1972920/1
@@@DDFDDDDHD>FGEEG>G4CD?EGDF<;DGFFHGGI
@7759308/1
acctgatgctgggaacaagaatgctgttaatgcctccaagcttaacattg
+7759308/1
@@CFFFFFHHHHFEFHIJJIGIIIIHHHGJJJJIJJJJGJFHIIEHGIIJ
@5221614/1
gtccttttatcataatgagatcaagtttttttcgaatcaaatgaagctgt
+5221614/1
@@@FFFFFHHHHHJJJJJJJJJJJJJJJJJJJJJJJJJJJJJJJJJJJJH
@1973951/1
gttatcaagaaatctaagattgcatcaccgaggaattccagcctttgata
+1973951/1
@@@FFFFAHHDHAHJIGID9HHGEIIJGHGFIGGEIIJGIIJGHIIHEEI
@293447/1
tctctgctgttgctgaggctgctgtggtctctgctg
+293447/1
?1?A;43:DFB?DA??CGGBBGC@9ADFHHC@F@D3
@5759198/1
gcttggattgcctcctgcggaccattagttgaagttccagccctcagata
+5759198/1
CCCFFFFFHHHHHJJJJJJJJJJJJJJJJJJJJJIIJJJJJJJJJJJJJI
@7279519/1
ctgtacttgaggctgagatgaaggtggtctgctgggttgctggtcactgg
+7279519/1
CCCFFFFFHHHHHJJIJJJJJJJJCGIGIJJJJJJJIIJJJJJIJIJJJJ
@5760207/1
ggtcattatgggcttctattagttcatctatattttttaaggaagtaag
+5760207/1
?@=BBDFDH??FAGFIIGIIIGBEBDHHFGHGHGIICBFGGGIIE?BAB
@5760688/1
gcatcattcattttcttcattgtaacttggcccgcaacaattgtacacaa
+5760688/1
CCCFFFFFHHHHHJJJIJJJIIGIJJIJIJIJJJGJJJJJJIEHGIJJJI
@2534100/1
ggattttgaccatcttcaacgaatcaaattcactttgaggaactctctga
+2534100/1
CCCFFFFFAFFFHJIJJFIJJIIIJJEDEHJJJJJJIAHGIGIJJIIIIH
@3144665/1
gtccaatcagattgaaaaaaacaagttgtata
+3144665/1
????DDDDABBDF>BGGG@F6F9EG@DHCFGE
@3144742/1
cctcaacctcttgtaacatcgacaacaccgctt
+3144742/1
@B@FFFFDHBADHEHIIIFGGHG<?CCB1??D6
@1454217/1
ctatcatcagctggtgtagaattacagaataactcatgaatgctttctaa
+1454217/1
@@@FF?>DHHAA>BFFFDHHIJJFGFGG3CHCCEGGAFHICGDGCGGJHI
@6262392/1
tggagctcatcaagcttcggtccgactgatgatttgaggttcttgtggaa
+6262392/1
=:;DDBDDHHDHFGGGGIEGBFGHGHIIFHD@?FHGGGEBFHIIIGEGIC
@3145501/1
ctttaagacactgactaaaatattgttcaagttcacgaggagtattcttg
+3145501/1
@CCFFFADHB??DE@GGGGGH>HGHFH@FGEEHHBEHGIBHD?B>9?BGC
@888104/1
ctcctgccactcatcataatgaacaatatcttcttttggattagtagaaa
+888104/1
@B@FADFDDHB?HIJJGCHJJCHHHGGHIJIGIJJIE>FGHGCGHIJJIG
@6765790/1
ctcatgttataacattatgcagttcattacctaagatatttgttatgatc
+6765790/1
CCCFFFFFHHHGHJJJJJJJJJIIJJIJJJJJIIJJJJJJJJJJJJJJJJ
@7761540/1
cttcagcattcagtagcatcgtgatacgatgtaatattgaaggcaataaa
+7761540/1
CCCFBEDFHHHHHIJJIJJJJHIJJJIJJJIJIJJJJJIIJJJJIIJJJJ
@7761706/1
gcaccttcaacaccacactcctcaaggtacacccctataagggcttcgat
+7761706/1
?@@D=BDDHHFHAGHIGGBEFEGHIHI:C?ECCDHIGEGIGIEGIIIIDF
@7283467/1
gccacatcaatgttaaggaatggtttccaaccaataattgcagactggaa
+7283467/1
CCCFFFFFGHHHHJJJJJJJJJJHIJJJJJJJJJJJJJJJJJJJJJJJJJ
@5763835/1
tataagaacaatgagtaagagcttgcaagaggtaacttctgtcttgaaat
+5763835/1
CCCFFFFFHHGHGIIFEHIIJJJIJJJJJJJIEGIHIJJIGGHIJJJJJJ
@5764193/1
agcttcttcaagagggatgggctctgaaggttgtattgttctggtattat
+5764193/1
CCCFFFFFHHHHHIJJHIJJIJJJJJJGHIHGIIJJJJJJJJJJFHIJJJ
@4217066/1
cgttaacggagtttgctgtcgaatactctgagcttgctgagcgactaatg
+4217066/1
CCBFFFFFHHHCFHJJIJJJJJJJIIJJJJJJJJJJJJJJJJJHIJJJJJ
@4217100/1
gaccagtttgcaaagggaagcgagcttgctgttgttgctgctgctgctgt
+4217100/1
@@@DDDDDFDDDFIEG;??CAEHH>?CBECD???:??DHHHGGIIECHBC
@1977015/1
caggtttttgaaaaaattttggccaatagctgtgggttatatggtgattg
+1977015/1
@B@FDDDDHFHBHIJJJJIJIEHIH=BD@GEH4DFIFGHIJIID<DDCHG
@890398/1
gtaaaacgtaagtggaagcataagctcccaattctttggtgataagaact
+890398/1
@@?DDDFFF>F>F4CGIEHIIIAHHIIGIIFGGGHEDDD3??F9BF>F>C
@3660948/1
attagttcatctatattttttaaggaagtaag
+3660948/1
@@1ADDBBC?4CDGIDEFEHFIIFIFFB2CF4
@7763252/1
ctgataaattagaatcatcccatagcaaatggtatttggtaggacgtgct
+7763252/1
@<<D?;DD??=DFHHBEAH:<<FGGBFF3AC@2AEB>EBC@?;?DB@GBD
@3146588/1
ccatcttcagataacgaatctacttctttcagatcgctgccatttagtac
+3146588/1
@@@DDFFFFDHGDBGIGIJFG@HIICHDIJIIIIFHGIEHCCF?BBGFCG
@1977497/1
cacaagttttacttcttctttaagacactgactaaaatattg
+1977497/1
@@C@DDDEFFDHHHGIIH@EAFHE<?CFGH>FCEEG@C<EFB
@8324510/1
ggttgtttccctagactgtggttgagacacttgctggggaggtggacctc
+8324510/1
@@@DFFFFGHHHHJJIIJIIIGGHIIIJJJJJJJGIJJJIEG7BDGHIJC
@7764890/1
gttgcagttaaaccaagaacatgtggcctatcctctggaggaattccttt
+7764890/1
CCCFFFFEHHHHHIJJIJJJJJJHJHIJJIJIJJJJJJIJIJJJJJJJJJ
@8325561/1
agtaatctctgtatcaacaactgtaccagccggcacattcatatttctcc
+8325561/1
@@BFFFFFHHHHHJIJJJJJJJIIJJJJJJJJJJJJJJJJJJJJJJJJJJ
@4731452/1
gtcagcttacaagccttagtaagcataaatttatggaagccataccgtac
+4731452/1
CCCFFFFFHHHHHJJJJJJJJJJJJJJJJJJJJJJJJJJJJJJJJJJIJJ
@892454/1
ctcagagctaccttggcagctgctaattttgcttgg
+892454/1
?@@DDDDEDDHGDHEEBEGCHGCEHGGGIGIIGA>D
@7285357/1
aggtgatatatttttgcacctgttataaatgtaggaagttatcaagaaat
+7285357/1
=BBBDFFFHHHHHJJJJJJJJJJJJJJJIJJIIJJJJJHIJJJJJJJJJJ
@892760/1
ggggaacgagaaccaatttcttttttaaaataatcagcacaatccaaaag
+892760/1
@C@FD?D@F?@:CGGFGGHJICH@908<DFIED><FCGH2?BF;;DDF8B
@893014/1
agattatttacagtaaaaattataataaaacaaaaattaactttttaatc
+893014/1
@@@DDBDDH?FB?BGGFHGIIIIIIIIHHHIIFCFFGG9FGHIB@FBDFE
@300379/1
cattctttcaaaaaaaactattcgtaggagtaaaacgtaagtg
+300379/1
CC@FDFFDFHDFAEEADEEEEHC;:CFE>D:BG>?9FBBDGCC
@5225195/1
atttagtacactgctttttccttctccagctagttgatctttcatatttt
+5225195/1
CCCFFFDFHHHHHJJJJJJJJJJJJJJJJJIJIHJJHIJJJJJJJJJJJJ
@7286525/1
aggggaacgagaaccaatttcttttttaaaataatcagcaaaatccaaaa
+7286525/1
@CCFFFFFHHHHHJJJJJJJJJJJJJJIJJJJJJJJJJJJJJJJJJJJJJ
@4218326/1
cttctaaattctgctctgataaattagaatcatcccatagcaaatggtat
+4218326/1
CCCFFFFFHHHHHJJJJJJJIIJJJIJJJJIJJJJJJJGIJJJJJJJDGI
@6264904/1
cgaacacttctaggttacatagtgtatgaaccgctgcattaaatattaaa
+6264904/1
CCCFFFFFHHHGHIFHIIIJIICHHIJJJGIJIGGHJGGHIEDIIGIGEF
@301370/1
gctccaatcgcattccctttcacactagggacatg
+301370/1
@?@DDBDEH11DHGHIIII9EFHH@EBFEHBHH3?
@4219319/1
cttctaggtccttttatcataatgagatcaagtttttttcgaatcaaatg
+4219319/1
CCCFFFFFFHHHHJJJJJJJJJJJHJJJJJJJIJJJJJJJJJJJJJJJJJ
@893836/1
ctgatttcataatgatgtacgaaacctcgaggcatagttatttggaag
+893836/1
CCCFFFDBHDHBBEHJGFBFHIIGIJEDH<FFEGHIIJF9FCHDGI93
@7768040/1
gcagtatgttttccaacagtcataataaattcattagactgtcgatgaag
+7768040/1
CCCFDFFFHHHHHJJJJJJIJJJJJJIJGIJJJJJJJJJJJJJJJJJJIJ
@5767035/1
gggtcattatgggcttctattagttcatctatattttttaaggaagtaag
+5767035/1
BCCDDFFFHHHHHIJJJIJJJHIHIJJJJJJJJJJJJJJJJJJIJJGGII
@1979381/1
ctcttgttttgcttctttttttgacc
+1979381/1
@@CFFFDDDHFF?FHIIIGCE8E1?B
@5767207/1
gtgatatgatatgggttgctgtttacaccaacgataaaatcaggctttat
+5767207/1
@@@DDDDDBCDFB@C<2<FHFIEDDFDF;??GEEHIFFDDDDHIIGBGDH
@5767456/1
ctctaattaagtaaaaactataaaaataataggctttttaaaataataca
+5767456/1
C@@FFFFFHHHHHIJJIIIJJIIJJJJJJJJJJJJJJJJJJJJJJJJJJJ
@7768938/1
caatcgcattccctttcacactagggacatgaggtgaaattattggtatt
+7768938/1
CCCFFFFFHHHHHJJJJJJJJJIJJJGHIIJIJIGGIJJJJJJJJJBFHJ
@5767644/1
atgacattcatctataactaatagattgacacgagacaacgtgatataac
+5767644/1
CCCFFFFFHHHHHJJJJJJJIJJJIJJJJJJJIJJJJJJJJIIIJJJJIJ
@5768126/1
ctctgctgttgctgttgttgctgaggctgctgtggtctctgctgttgttg
+5768126/1
CCCFFFFFHHHHHJJJJIJJJJJJJJJJJJJJJIJIIJJJJJJJIJJHHI
@8326860/1
ggggaagtcaattgctaatattgccatcaacgttcactgtctataaaaat
+8326860/1
C@CFFDDDDFHFHJJJJJJJJJJJJJJIJJIJIJJJJJIJJJIGIGIIJH
@5768320/1
gtaatttcttgttcttcttgtttcttttctttaacatttctcacagaacg
+5768320/1
@??DDFDFHHGFHHJJIJJJFIIIJJJJJIJGGHIJIIJIIJIGHIIGGG
@8327805/1
cagcatagtgatacgatgtaatattgaaggcaataaagtaaccttcaaca
+8327805/1
CCCFFFFFFHHHHJJIJJHIJJJJJJJJJIJJJJJGIJHHJIIJJGGJJI
@3663104/1
ctcttgttttgcttctttttttgacctacccttgccgatagcaataaggc
+3663104/1
CCCFFFFFHHHHFJJIJJJIJJIGGIJIIJ@FH@GHIJJIJGGHIE9C@>
@3663374/1
atactccttgtcttacaggtaccggtctttctcgataatcaa
+3663374/1
@@@DDFE;CDFA:?CFFGG<E9<CE@ED@F4?GGG<3D?4B3
@3664238/1
attcaactttgcattaactttctgtagtatgtttacaaatgttgcagcat
+3664238/1
CC@FFFDFHHGFFGIEIG@EIIEEAFFAEHEHCIEHHJIJGED@D>GCGE
@6267795/1
ggaacaagaatgctgttaatgcctccaagcttaacattgattttaaggca
+6267795/1
CC@DDBFFFHGHAEFEEGIFGIIIIIIGIIBHGGIF4DFHIIIIIIHIII
@7287066/1
ggcttctattagttcatctatattttttaaggaagtaagtgcaggggaac
+7287066/1
CCCFFFFFHHHHHIJJJJJJJJJJJJJJJJJJJJJHIJJIIJJJJJJJJJ
@3150573/1
agagtgtttgtggggaagttttatttacattttttgcctgaacacattgg
+3150573/1
?@@??DDDFFFAF<GGGG<HFHIGEHCBH>BGHIIIIIC>3BF?F2C4BB
@2540106/1
ctcagagctaccttggcagctgctaattttgcttggtgtttgttttctcc
+2540106/1
@@@DDD;B<>?DFEGBH@;EEE@FFHIDEEHG>DHGD;?8BGHEGH>FGC
@3151949/1
cctaattcatccataataagtctaaatagaccttcaggg
+3151949/1
@@@DDDDBBFH??F@3?FBHAFHH<BCE>BHE9@GGGI9
@3665301/1
gccacatttccaaggcctcctgatatcaactgacaattccagcaataatt
+3665301/1
<@@ADDDEFHHHDHGIIIIIIG?FGDHGIIHA9EH4EEGGHEHG99B3BE
@3665411/1
cctctatttcattgtgcattaatctatagaaaattttccagacagtattt
+3665411/1
1??DDDDDBDADDEE>BE>BE:CEFEIIIIIA;EEFCFECFEED@1CDFI
@4221152/1
gaggatactttaatctaatattatattgactaacaaaatatctttcaaca
+4221152/1
BCCFFFFFHHHHHJJJJJJJJJJJJJJJJJJJJJJJJJJJJJJJJJJJJJ
@5770772/1
gcttgctgttgttgctgctgctgctgttgttgttgttgaccccatggttg
+5770772/1
CCCFFFFFHHHHHIJIJJJJJJJIJJHIJIIJIJJJJIJJJJJJJJJGHJ
@304281/1
ggcataatgagtacatcatttacatcaccgtgatctaatatttgagc
+304281/1
@@@DDFDDHFH4AGFHEEHHJJE@IJJIBGEGGDEIIJIGEHIGJJE
@5230620/1
gcttcggccacttctttgaactaagtacagcgaaattcttattcgattga
+5230620/1
@C@FFFFFGDHHDGGIIEHIIGEDC<CGHIIEHIIIIIIGGIIGGIIIII
@7289293/1
caccaattttatgatttctcttctcttggtgttcaacaaatctcttaatg
+7289293/1
@@CFFDFFHHHHDHIIIIGIIGGIJIIJIHGGFHIJJJJGGGIGIIJGIF
@4735483/1
gttgttttttaagtgcatgttgaacatattcatgcaaaatgcaaatgtag
+4735483/1
BBCFFFFFHHHHHHIJJJJJJJJJJJJJJJJJJJJJJJJJJJJJJJJJJJ
@1982136/1
ctcctactccgacaaacgccatcctctcattcttagttgta
+1982136/1
@@<?DBDDFD?FDFEC:E<1?E3;DFEEFB9:BBBFBGED>
@6776827/1
gccacttctttgaactaagtacagcgaaattcttattcgattgaagtaaa
+6776827/1
@@@DDDDD?FHBFDC@F<AIDDDAEG@DHGCE??<CBFE@GGC@HDFHEH
@6270098/1
tgacaattcacgaaaataatatctagaggttatctgaccaaacagtgtac
+6270098/1
CCCFFFFFHHHHHJJ6FGGIJJJJJJJIJFHIJJJJJJJGIIJJJGHIIJ
@4735708/1
ctctgtattagtctgcagaaaccaagagcgacttaaacaaattgattcca
+4735708/1
@@??D=DDDHFFF@GGHIFH@FHGIIIGEGIE@DBHDBDBDHGG>G?D<B
@3157783/1
ggcagctgggaatcctttgtgagcc
+3157783/1
@@@DDDDDFHBFH>EGGFHI@HHIG
@7294395/1
cttactaagggagttttcttgatcattttcgtttacccagagaggaaata
+7294395/1
CCCFFFFFHHHHHHIIIJJJJJJJIJJJJJJIJJJJJJIJJJGIJHGIJI
@7294911/1
gtcagagctatagtagttgaatggctggttttcaccaacattccagctag
+7294911/1
<@@DDDDDHHHFFEGI@>EHHIGGGIIICHHIIE@EEGGCHIBDEGGIG?
@2543876/1
ccagatggttcttcttcttgcaaaggatgtgg
+2543876/1
??@DBDD;CFDHGGGBEGHGIEDGGBAA92AB
@1983349/1
gagaatatgaagcatgactcatagcttggaggagatatgatttgtctcta
+1983349/1
@@@FFFFFHGHHGGHGGGJIIHIIJIGCEEGGHGEGDCE1?GI@BFHIIA
@308449/1
cttctgatagcctgcaattcttggttcaagatcattttaaactgtccttc
+308449/1
C@CFFFF?CFFHFEGIGHHGCEEAF?HICFA3C3CG@CHGI<D<BFGGCE
@1466703/1
ctgtggtctctgctgttgctgttgttgctgaggctgctgtggt
+1466703/1
@@CDFDDEHHFHHIICFFHIIF>FAF@FHII=FBB;?::1?3:
@1984724/1
ccgacgacactttttagtaccgggcttactaagggagttttcttgatcat
+1984724/1
@@@FFFFFHHHHHIEBEH9BEGBAHGGEDGGIJBHB;78C9;CDGGG@AC
@6778000/1
cccctcttttgggtggaatgtatgacgatgatttgatatctatatttctc
+6778000/1
CCCFFFFFHHHHHEHIIHJJHIIJIJJIIGFIIJJHEGGIIIIHIJJIIH
@4224646/1
gtcataagttgtaacagtaagttcttttttttccttgactatgtttgatg
+4224646/1
CBCFFFFFHHHHHJJJJHIJJJJJJJJJJJJJJJJJJJJJJJJJJJJIJJ
@8332770/1
tgaagataacatacaattttaattttattattctcaatgatttcctcctt
+8332770/1
CCCFFFFFHHHHHJJJJJJJJIIJJJJJJJJJJJJJJJJJJJJJJJJJJJ
@3161251/1
ctccaaggtctccttgaacaaatttacctaaagcaacaacacaattgtcg
+3161251/1
@@@FFEDFACFFHGIGEEGHIHDB>D>HGDB<BG9FHEAGIIGGGHHGGE
@1468496/1
ctttaaactgatccatgatcaatctcatagg
+1468496/1
@@@DDDDDD=CFF@9C<FAFHE<C?4A:CH>
@6273112/1
gcccatttaaacatttgtaaataaactcatcttgtaatttagcacattca
+6273112/1
CCCFFFFFHHHHHJJJJGJJIJIJJJJJJJJJIJIIIIJJJJJJJJJJJJ
@5235121/1
cagaaaggtaattatattataataatataatttaacaaaaacttagaaat
+5235121/1
CCCFFFFFDFHHHJJJJJJIJIJJJJJJJIJJJJJJIIJJJJJJJJJJJJ
@4736998/1
tcaacaagttccgttttttggagaggcaactcaggataactatagaggtt
+4736998/1
CCCFFFDFHHHHHIJJJJJJJJJJGJJJJJJJJJIIJJJJJJJJIJJIII
@1986041/1
cgattctccactgaaccaaatcggctccttgaatga
+1986041/1
CCCFFFFDFFFFDCHBEGHJJGIJFHHICEG9?FDF
@1986400/1
cgattatttttcctttgatgctgctcaatttaccttcatccttgttttca
+1986400/1
CCCFFFFFHHHHFIJJIJEGICHHJJJGJIG<DEH@@FIIJJEGGIIIHH
@6274923/1
cttttggtggctttattatattactcctaattgaagagccttttcccaaa
+6274923/1
CCCFFFFDFGHHHJIJIJJIJJJJHJIHIJJJIIJJJIJIIGJJIGGJIH
@3669371/1
tttatttctttagtaaacttaaccctttgagaatctgttaaaggttttcg
+3669371/1
CC@DFFFFHHHFGGGBHHHI>AHHHIJGIJIFH@HIIGBGFFGG3CDBFF
@899537/1
cggaaacacgtttattattctgatcatattcaactgaaaatgagctgctt
+899537/1
@@@FFFFFFDBBFHI>4CDDFGII>HHBEHGGIIIIIIIBHIGHI@CG@G
@899745/1
cctagacttgtgcaccagctaaagaagacttatctttaa
+899745/1
@@CDDBDEHFHFHGD>;B;A@HAEADEBGII4?CDGHD?
@1986834/1
ctatgactcccaagctgctatgagtactatcatcagctggtgtagaatta
+1986834/1
CCCFFF?DFFGFAEHGFGGHGEEHH:FF@F??EFHHIDH>FD8<BDFF<B
@3669820/1
ggaggtataaacaaacctatgggttttaccatcatttgctgctcataaag
+3669820/1
CCCFFDDEHHHHGJGGHBHGIGGCFHHGGIIJEGGHGBGCGFHIIJGG94
@900021/1
gccacattccattccatgatttattaaacccgatgctagctttcttaaat
+900021/1
@@@DFDFFGHGHGGIGIBCEHJJJIBHHGGGGGEGIICGGIIJIJIJIBI
@900035/1
cttctgtaaaacgccaataattgttctt
+900035/1
@@@FDDDDHDFHHH@H@@F>HH94A@EE
@2546706/1
gccaatagctgtgggttatatggtg
+2546706/1
@@@DBDABFDDFHGDEGB>@<C<A?
@8334697/1
gtagattgtgcaacaaccacagaagtaaaaaaacaacagaagcgtattac
+8334697/1
@@BFFDFFHHHGHJIJJGIIJJJGHCHHIJJIJJJJGIIJJJJJGGIJIJ
@2547489/1
ccacattccattccatgatttattaaacccgatgctagctttcttaaatc
+2547489/1
CCCFFFFAHHHGHJJDHJJJIGIIJGGHEHID8FHIJ<>HHEHDIG<FFG
@6780730/1
cagcattcagtagcatcgtgatacgatgtaatattgaaggcaataaagta
+6780730/1
CCCFFFFFHHHHHJJJIJIJJJJJJJJJJGJJJJJJJJJJJJJJJJJIGH
@6275496/1
aacgattctccactgaaccaaatcggctccttgaatgaatttttcattcc
+6275496/1
CCCFFFFFHHHHHJJJIIIJIJJJJJJJJJJJJJJHHIJJJJJJIJIJIJ
@7298005/1
tgattacttcttctcgaggtggctgcagtttccatatcatattatacctg
+7298005/1
@@@DDABDDAFDHFFGGII@F:<FHICGCFHCFCGHIII<D?BDHGDHIH
@6782551/1
gagatgggttcatttaccttccattatgtatcgtggatcaataataacat
+6782551/1
CCCFFFFFHHHHHJJJJJJJJJJJJJJJIJJJJIJJIJJJJJJJJJJJJI
@6783878/1
ggtgtttttgagctcatacttaatccaatgacatggggaagtcaattgct
+6783878/1
=@:BDDDDDHHDDDDCGGCHHFGHIEHGHCGFHIGIIIIIGDGGIBDFFG
@1989194/1
gctgtggtctctgctgttgctgagactgttgtggtctctgctgttgctga
+1989194/1
@@@DDDDDHB?FFBBBC@HIGGE3:EB@DC<GG1CE@@DGBGFBBHC9B<
@8336173/1
gttgttgcctaacaggaggtgcactggttacaggagatactggttgttgt
+8336173/1
BB@FFFFFHHHHHJJJJJJHHJJJJJJIIJJJJJGIHIJJJJJGHIHIIG
@313354/1
acggagtttgctgtcgaatactctgagcttgctgagcgactaatgccact
+313354/1
@@@DDD:DAAHHFGIG@@FGGGIHGHI>HDA3EGCF<@:@F:DHGBGCB<
@2549171/1
cttttgtgtgagcattaaatcttaaaatagatacaatgtcactagctg
+2549171/1
@CCFFD?DHFBFFHEBGEHGHHJJIGGGGIIJIIIJGIICCGEHHIJ<
@313695/1
gttcatctatattttttaaggaagtaagtgcaggg
+313695/1
??;D::ADBA>FHCB?EA9<@HE><?4AAE9<CCF
@313724/1
catgtcagattgtagttaagcatggaca
+313724/1
@@@FDDDEDHDDFFCGHBJGGFIGIIJG
@314469/1
cctggagacatgactacacaaccatttggtatattcatcctctcaaaata
+314469/1
@C@FFDEFHHHDHIGIIDFFEFF;FHG>C:?EGGFGII9C>DFGDHGHIE
@6786349/1
ttctaatattgatgttttattttcagtataccttataccgctatcatcct
+6786349/1
BCCFFFFFHGHHHJHIJJJJJJJJJJIIIJJJJJIIJJJJIJJJIIJJJJ
@5778375/1
cccatgttaaattttttcagaatcatgtgattttttttcctttcaagaat
+5778375/1
C@@FFFFFFDDFHHHIIIIGDHHHIIIJI@FIIJIEIIIEHIJIJJIFIJ
@6277499/1
ggtaggacgtgctgtaccttgtatactagcatgactgactagatagaagt
+6277499/1
CCBFFFFFHHHHHJFGIIIJJHIJJJJJJJJJJJJJJJJJJJIJJJJJIG
@3673487/1
tttcacttttgttattggtttccttatcagtaatctcgaatctattatct
+3673487/1
BCCFFFFFHDDFAHIIJGCGEIJJJIIHGGHIIJIJEGCGHGI>@FIEF@
@1989676/1
aggtgaaattattagtatttcttttttccaaattgcctctccattcaatt
+1989676/1
?@@=DD>DFDHHHDHGEDEEHCHHJGGGGGIIJGI@AHHGIEEIGDBGGI
@3674025/1
cttcatttaaaaccgctgtgtctctttctttttttgttagactgatttga
+3674025/1
CCCFFFBBHHFFHJIIGHCGHGICEIGIECHIIJD<FCG>@G8BCBFGG9
@1989726/1
catgtctctctggtttgatgtagattgtgcaacaaccacagaagtaaaaa
+1989726/1
BCCFDFDFFHGHGGGGI4CHHGHIJIJJHIIJIIICHEHIJIIGBFIGDH
@3165522/1
cttatcagtaatctcgaatctattatctcttggacaagttgt
+3165522/1
@@@BFDD?A?FDHDFCGHC7FHCCGHCC@@>?BBC@:?:C@?
@5238412/1
gcagggtatgaaactgaacgtgtacacctggtaaagaggtgacaaagata
+5238412/1
CCCFFFDDHHHHHJJJJJJJJIHIJJJJJJJHHIJJIJJ?FHIJJJJJJJ
@1473381/1
ctgttctgtaaaatccttcactggaaacagctatggtaacatctcgtttc
+1473381/1
C@@BD>B8D>FF>F:AEG><FH>3?<@G>B8AHG9BBFDDGEADG@HCCG
@903912/1
gttgaagataacatacaattttaattttattattctcaatgatttcctcc
+903912/1
@@BDFFFFFFFHHG>EEGHHIJJIGGGGJJIJIJJ<HG@DH@ECFHJJIJ
@8338449/1
ttttttcctttcaagaatatactcccgtgtgatatgatatgggttgctgt
+8338449/1
CCCFFFFFFFHHHJJJJJJJJJIJJJJHIJJJIJJIEIJJJHJ?FHGGIG
@6278359/1
ctttgactaaatactcctgaaggagtgatatcggtgtttttgagctcata
+6278359/1
CCCFFFFFHHHHHJJJJJJJIJJJJFGHJJJJJJGGHHJJJJJJJJJJJJ
@8338784/1
atgacacttaggtcgtgcatggtttaagaaagaccaaaggtttctgttga
+8338784/1
CCCFFFFFHHHHFHIGIJJJJJIIJJJJJJJJJJJJJJJJGIJJJJIJJJ
@317770/1
ctcgaatctattatctcttggacaagttgttatattagtcactttatatg
+317770/1
CCCFFFFFHHFHGIIJJJJGGJJCGHGGHHIIIJJJJJDEHEHIJIJI>D
@5239583/1
gttaaaacagtacatcgcacaacaaacacttggggagttaaatcaacatc
+5239583/1
CCCFFFFFHHHHHJJJJJJJJJJJJJJJJJJJIJJIJJJJJJJJJJJJJJ
@5239796/1
cgcagattaaaatttttaagtacgactaagtgagcacactaaatcaccac
+5239796/1
CCCFFFFFHHHHGJJJIJJIIIJJJJJJJIIJJJJJJJJJJJJJJIJJJJ
@318600/1
gtgacagtcttcaagcactgagttagaataccaacctgaatttcagc
+318600/1
@@@FFFF;FHAHFGBFDGIJIJIIGI@HGBFBF>FGCBHIDIGGIIG
@7302657/1
caggaagttttctcgcaacttaggttatgcgaagtacataactttctttg
+7302657/1
@@CFAEDBCFDHFGEGIIIIGHGGAFDFHHI7FH:BGDHDDBGFHIIGHE
@7303056/1
cctcatgttataacattatgcagttcattacctaagatatttgttatgat
+7303056/1
@@CDDBDDFFHHHGIJJJJGIJGIJGIIJJJJJGHIJCHIIIJCHGHIHJ
@1992840/1
ctctatttcattgtgcattaatctatagaaaattttccaaacagtattta
+1992840/1
CCCFFFFFHHFFHABGB>DCHIGGCHGCGIGEBE>92CFHIIIHBFIGG@
@6280541/1
gtggtctctgctgttgctgttgttgctgaggctgctgtggtctctgctgt
+6280541/1
?@@DDDDDDHFFHCEHIDIIGIIIGGHHIIEG;CBCD9?C?FFBGIIGH<
@1992975/1
tttctcgataatcaagtgttggtgcattcataattcgggccttaacttta
+1992975/1
@@@FFFFFHHHGGHIBGHIHGIIIIIJJIIJGHGIEIGJIJJIGGIIGGG
@7785008/1
caacaacaacagcagcaacaacagcagcagcaacaacagcagagaccaca
+7785008/1
CCCFFFFFHHHHHJJJJJJJJJJJJJJJJJJJJJJJJJJJJJJJJJJJJJ
@6281707/1
cctcctgccactcatcataatgaacaatatcttcttttggattagtagaa
+6281707/1
CC@DFDFFGHHGHIJGGIJJJJJJJJJJJIIDIJJJIEIJJJIIIHIJIJ
@5242268/1
agaaaaattacatgagtaacggaatattacccaccatctgtttgttgatt
+5242268/1
CCCFFFFFHHHHHJJJEGIJJJJJIJIJJJJJJJJJJJIJHIJJIJJJJJ
@3677428/1
cctgatatagctctaacttcaattaatttctgatttttattaacaat
+3677428/1
CCCFFFFAHHGGHJJJIIJJIJIIIJIJJJIIIGIIIIAHGIEBHHG
@7788251/1
gtaattaaaccaagccctatttcctcagcgacttttgtccgaatctcatc
+7788251/1
CCCFFFFFHHHHHIJJJJJJIJJJJJIIJJIJJJJJJIIJJJJJJJJJJJ
@7788501/1
acttcttctttaagacactgactaaaatattgttcaagttcacgaggagt
+7788501/1
<?@FFDDAHDFFHIDGIIIGEGIIIICHIIIICFGIGG@CFHHHEHI@F9
@7788862/1
ccttgaatgaatttttcattcctccatactccttgtcttacaggtaccgg
+7788862/1
CCCFFFFFHHHHHJJJJJJJJJJJJJJJJJJJJJJIJIJJJJJJHIJJJJ
@322370/1
gtccttctaacctgttcttcttgaagttggttcagctgta
+322370/1
@CCFFFFFHGHHHFCGHDIICCHHHI9<EEFGEHI>DECD
@322588/1
cccacatctactgtggtaccagctgg
+322588/1
C@@FFFDFFFH?F<CE;F?EHCDAGC
@6790761/1
cctcctgccactcatcataatgaacaatatcttcttttggattagtagaa
+6790761/1
CC@FFFFFHHFHHJJJJJJIJIJJJIIJJJJJJJJJJJJJJJJJGGHGGI
@6283443/1
gtgtaatcactgctgaggcttgaacaagcccttctgatagcctgcaattc
+6283443/1
@@@DDFFFGDHHDIIJJJIJJJJIIIJGIJJIJJIJJJJIJIJJJJJJJJ
@6791474/1
ctgggtttaaaatcttcaataacattactcatttctgataggttctgcaa
+6791474/1
@@<DABDDFHA?DFF>BF?<FBB>@<FH@<C@CH@@BFEBFGCFHGHDGG
@324270/1
agcttgtctgtaattgcgataaggtttttcaggattgatagatacatcat
+324270/1
BCCFFFFDHDFHAGHGIIIIGIGHAFHEGIIDGGBHHGCHGHCGGHIIIE
@5242754/1
cggtacttttgtaaaacattatcaaaagttctctgaccatggaggataat
+5242754/1
CCCFFFFFHHHHHJJJJJJJJJJJJJJJHIJJJJJJJJJJJJIJJEIJJJ
@6284821/1
gggaggagaaatagtgattctgtagtgatataatttatcagcattattcg
+6284821/1
CCCFFFDFGFHHGJEGHIJJJIIJJFHIJJJJJJJJJJJJJJJJJJJJJJ
@3171881/1
ctcctcgataatagatatgtaataagaatactgatg
+3171881/1
@@1BDDDD?CFAC<?CEFC3CC43CBA<F9C<F>DA
@1997552/1
cgtgagccaacagtaagacatggtagatgaggatactttaatctaatatt
+1997552/1
@@@D=DDDHFHHHIIJJFGIIFH4CHHIIJGI3EDF>@FHJGGECHHIIJ
@1998172/1
ctccaaggtctccttgaacaaatttacctaaagcaacaacacaattgtcg
+1998172/1
@@@FFFADDFFHHHIIGIIJDGGCHIJIIIGIJIIDIGGHIIJBGIJGIJ
@3679836/1
cttatgtcaaattctacttctgaatg
+3679836/1
;;@DFABDCDHBB<F@<FH@EHGB9C
@1479648/1
atggttttggagaattatcaaagagaattattgaattaaatatagcaaac
+1479648/1
===DDDDDFFDHDGGI4A@@CH>CGEHC??@FG<1CF<B4CBF9FIGGI@
@7307507/1
ctgctgggttgctggtcaccgggttgttgcctaacaggaggtgcactggt
+7307507/1
BB:DDFFFFHHHHJJHIJJJJJJHIJJJJJJJJJJJJJJJJFHIJJJJJF
@907297/1
gaataccttgatggctacaaagatagaagtcgaattcagttggatgggta
+907297/1
BB@FFFFFGHGFHGFIGG?FHIIIJGCHHHHC?EGHIIJHHEDCECAGDE
@4233686/1
ttctggtattatgagtgttacttctcatcctaggacgtccacctcgaact
+4233686/1
CCCFFFEFHHHHHJJFHHIJJJJJJJJJJJJJJJJJJJJJJJJJJJJJJJ
@7308701/1
catggtttaagaaagaccaaaggtttctgttgagctagtcatttgttccc
+7308701/1
CCCFFDEFHHHHHJJJJGIJJJJCFHIGIIGJJJIIJIFHIIJIJJJJJJ
@4233908/1
caataattgttctttcatgatactctcaaggtccctgattacttcttctc
+4233908/1
CCCFFFFFHHHHHJJJJJJJJJJJJJJJJJJHIJJJJJJJJJJJJJJJJJ
@8343120/1
cttggctttgccgcttgttgctgtacttgaggctgagatgaaggtggtct
+8343120/1
CCCFFFFFGHHHHJJJJIJJJJJIJJJJJIJJJJJDIHJJJJJJFHIFHI
@6286750/1
atggttgtcgaggaggtccctgttgttccattgcttgaggtctggtaatt
+6286750/1
?@@DBDDFHHDFD>HGCFGGDHIHGCFEC>FDGGJIEGIJFEHGI?FHIG
@908536/1
ctcttgttttgcttctttttttgacctacccttgccg
+908536/1
@@CFDF;B?FFCDH:4CG>F6?1?FD><FGGG3B<F0
@3173296/1
cctaagagttttattaaagttggatcattagc
+3173296/1
B@@DBDDFA?BFFEGBHHGGGGECEGGGJGJI
@6287240/1
attagcagagctcgctactaaggccttcaagatagaacccaattctggcc
+6287240/1
CCCFFFFFHHHHHJJJJJIJJJJJJJJJIJJJJIJJJJJJJJJJJJJJJJ
@4745345/1
ggaatgtcaggtgcgttaacttttggtggctttattatattactcctaat
+4745345/1
CCBFFFFFHHHFHIJIJJJJJJJJJJGIJJJJJIJJJJJIJJJJJJJJJJ
@8344717/1
aggaatgtcaggtgcgttaacttttggtggctttattatattactcctaa
+8344717/1
@CCFFFFEHHHHCGIJHIJJJJJIIJIFHIIJJJGIJJJJJJJJJJJJIJ
@6288143/1
tcctcatcaagagcacggcgatactgcaaacaagggatagcactcaaggg
+6288143/1
CCCFFFFFHHHHHJIJJJJJJJJJJJJJIIJJJIJJJJJJJJIIJJJJJI
@6794420/1
ccttaatctagccacttcagccttatgcctctcaaactcaagctgtcgct
+6794420/1
?@@DDFDDHFFA?FGHICGHIGGIIIICHGIBBHGHIIGGII??F@GHHG
@1999063/1
ctcaactatagtttaaaaaaacaaaacaagaatattctattgaattgatt
+1999063/1
@@@DDDDAFDH4DF:CG>BEGIIGGCG38?DD>DF4?4?<BDGHGIG>DH
@3682428/1
tctaacttcaattaatttctgatttttattaacaat
+3682428/1
@@@AD4BDFBHHAH>>HBCEGEDEH>E=H@HGE9FG
@327522/1
cttggctttgccgcttgttgctgtacttgaggctgagatgaaggtggtct
+327522/1
CCCFFFFFHHHGHJIJJJIJJIJJJIJJJ@GHGIJGIHJIIIGG?DGBHI
@5247300/1
gcttgctgttttgtagaagccttaccttcagctgagtgagttaaaacagt
+5247300/1
CCCFFFFFHHHHHJJJJJJJJJJJJJJJJJJJJJJJIIIJGIJJJIJJJH
@3683214/1
cagctttcctccattagttttcttccaactagtgaaatttgacttaagaa
+3683214/1
?@??BBDDHFHHDHEIJBHHG>FHIGIGEGI@CDAHGHGE4<DH>FCGGI
@3683271/1
ccatctgcatccttcttttccggaaagaacctagtgtgatggcgtttctg
+3683271/1
CCCFFFFFHHHDHJIHGHHIJJG1FHHHIIHGGIDC?DHHIJJJBFEHCH
@7310699/1
tgatcattaagttcgccgatcttgtacaacattttacatgcagttagtgc
+7310699/1
CCCFFFFFHHHHHJJJJJJJJJJJHIIJJJJJJJJIJIIIJJJHJJJHIJ
@2000618/1
caattatttcctttttctgacatcttcttggt
+2000618/1
CCCFFBDAHFBDHJJ9CGGGFHCFH@EFHGA?
@2000892/1
aagagcttggattgcctcctgcggaccattagttgaagtcccagccctca
+2000892/1
@@CFADDFHHFH?GIJIAFHE?FGEHIHECEH99D>GHFHB8??F@CDG;
@2001261/1
acttgttcctgtgccataaccgtacttcatatcattgata
+2001261/1
CCCDFDDDHG?FFCHHCHIFBGBGGIGGGGBFFGGGGGIG
@3177565/1
ctctggaggaattcctttaaactgatccatgatcaatctcataggatgtc
+3177565/1
@@@DDD;DFD?FFIBGFICH?ABFEEHB@HFIE?ECFDG4CDF9<DFFE>
@5248197/1
gcatcattcattttcttcattgtaacttggcccgcatcaattgtacacaa
+5248197/1
CCCFFFFFHHHHHJJJJJJJJJJJJJJJJJJJJJJJ?GHJJJJIIJJJJJ
@6796627/1
ctccttcttctttttttctagtttcctcctcatcaagagcacggcgatac
+6796627/1
CC@FFFFFHHHHHJJJJJJIJHIIIGIJJJIJJJJJJIGHGIJJJJIJHF
@3178527/1
aaactcttagatcttcattttgttgccttaatctagccacttcagcctta
+3178527/1
CCCFFFFFGGAHFIIJGJIGGGFEEGGJJJJEGIIBHCGIIEHGHGII@H
@5249195/1
ccgtgatctaatatttgagcagaaggtgctggtgcatgtaatactttgta
+5249195/1
@<@DAD?=CFHHBFD@B<:CB@F@GHAC>HHG?E<CEBC?DFHHGCECH@
@4746921/1
gtttgttttctccaactccgacaaacgccatcctctcattcttagttgta
+4746921/1
B@BFFDFFHHHHHJJJJJJJJJJJJJJJJJJJJJJJJJJGIJJJJHIIFH
@7311204/1
gtgctccaatcgcattccctttcacactagggacatgaggtgaaattatt
+7311204/1
CCCFFFFFHHHHHJJJJJJJJJJJJJJJJJJJHIJJJJJJIHJJJJJJJJ
@4235772/1
ctcctgcggaccattagttgaagtcccagccctcagataatcccatatca
+4235772/1
CCCFFFFFHHHHHJJJJHIJJJJHIJJJJJJJJJJJJJJJJJJJJJJJJJ
@7792574/1
gtttggtagaagcaggatgacacttaggtcgtgcatggtttaagaaagac
+7792574/1
CBCFFFFFHHHHHJJJJJJJJJJJJJJJHHIHIJJJJJGHJJJJJJJJJJ
@3684906/1
gtgtagaggtgcaggctggccatgttgaatagcttgctgtggtgg
+3684906/1
??@DDABDDACHFGGGGIE?GECH4A?A@FGHEBB3BC90:BGD=
@329988/1
atctagataataatgcctcagagctaccttggcagctgcta
+329988/1
CCCFFD>DFFFDFCBFFBCE<B@EHIIIED<DA<EGDFFEE
@6798618/1
gggttgttgcctaacaggaggtgcactggttacaggagatactggttgtt
+6798618/1
@CCDFFFFHHHHHJJJJJJJJFHIJJJJJIJJJJJJHIGIIIJJJFHIIJ
@910744/1
cttcaattaatttctgatttttattaacaatagattggttgtaacgattg
+910744/1
CCCFFDDFFDHHA>FB4EAIHGGEGECEEHFAH@>FHIE?CCFHDGFDHE
@5251366/1
cgtccctcttctggaaagcagctcttgcagcattgacactggcgttttgg
+5251366/1
@@@FDDFFFHHHDGAGIIIIIGIHHIIHGGI@<FHIHGIGJIIG?FDGHJ
@6801314/1
ctcccatctgcatccttcttttccggaaagaacctagtgtgatggcgttt
+6801314/1
CCCFFFFFHHHHHJJJJJJJJJJJJJJJJJJJJJJJJHHHHIJJJJJIIJ
@8347545/1
ctttaatgatatcaagaattctttttccaaaattgaacaaagtgaataaa
+8347545/1
CCCFFFFFHHHHHGIHJJJJJJJJJJJJIJJJJJJJJJIJJJDGGIJJJJ
@3183047/1
caagatccctgattacttcttctcgaggtggctgcagtttccatatcata
+3183047/1
@<@FFDFFHGHDHIIJJJJEIJJJF<F61?;BHH?FHHCIEGBF@EEGA4
@1483850/1
ggatctagataataatgcctcagagctaccttggcagctgctaattttgc
+1483850/1
@@@FFFFFGFHHDIIIEGGIII9?AGIJIJJJEHIHGGE?FBHCHGCCGG
@7793223/1
caatgtttctagcctttcataattcataacgtcattagcagagctcgcta
+7793223/1
CCCFFDDDDHFHDEHJIJJJJCGIIIGHIIIIJGGHIGGIB?GHBGHIGH
@5787926/1
cttgttttgcttctttttttgacctacccttgccgatagcaataaggcct
+5787926/1
BCCFFAFFHHHHHJJJJJJJJJJJJJJJJJJJIJIJJJJJJJJJJIIJJJ
@4749684/1
cagagctcgctactaaggccttcaagatagaacccaattctggccca
+4749684/1
CCCFFFFFHHHHHJJJJJJJJJJJJJJJJJJJJJJJJJJJJJJJJJJ
@913126/1
cgaattcagttggatgggtaattcccacatctact
+913126/1
???DDDDDDDDDDEEBEB33<ABFIEEIEICBEIC
@4749935/1
agcatcaataactctgtattagtctgcagaaaccaagagcgacttaaaca
+4749935/1
CCCFFFFFHHHHHJJJIJJJJJIJJJJJJJJJJJJJJJJIJJJJJJJJJJ
@913237/1
gtccttctaacctgttcttcttgaagttggttcagctgtagtctgtctgc
+913237/1
@@@FFF>?FHFHHIEGIJJIGGCEGH<CFE<;AGGGGEBDGIHHHC@DDD
@6803778/1
cctacctcttcctcgccatctgcctattttggaaactatactgtcattaa
+6803778/1
??@FFFFFHHBHHIJJIJJJIIJHHHIGEGIIGIJIICHGIGGFHIGIH?
@6804730/1
caaagatagtaagttatttcttctaaattctgctctgataaattagaatc
+6804730/1
CCCFFFD>FHHHHHIEIIIHHIJGIIJJJJI?EHFHIGIJJIIGGIIEHE
@6805213/1
tctcatttgaaaacgtggatctccaaggtctccttgaacaaatttaccta
+6805213/1
CCCFFFFFHHGHHJJIJJJJJJJJJJJJFHIJJJJJJJJJJJJJJJJJJJ
@4238299/1
gcctcttgttttgcttctttttttgacctacccttgccgatagcaataag
+4238299/1
CCCDFDFDDFHHHJIIIJJJCIJJEHHDHIHGGIJIGIJJJIIIJJJJIE
@2558487/1
gtgcttgtgctcctgaccaacttgaagacaaggtaaat
+2558487/1
@=?1B>?D>CDDFFBGBEE:FCCH9EC9ABE?91??G9
@332139/1
caggagatactggttgttgttgaggtggtagttgagtttggtgggtaggg
+332139/1
CCCFF=DDBDHHGFGGHEGBGEH>32AF8?@FGGIBDAFG??DGGDAFGH
@7314415/1
gaatattctattgaattgatttaaattcaaaataattggaacttaatttc
+7314415/1
CCCFFFFFHHHHHJJJJJJJJJJJJJJJJJJJJJJJJJJIJJJJJJJJJJ
@6805872/1
ggcacattcatatttctcccatcggcatccttcttttccggaaagaacct
+6805872/1
CC@FFDEFGFHDFGIGIIIGIIG7@AGHIIGIIIGIIHHGBGHIIIFII@
@2558934/1
gtttcttcttcatcagggaaattagttattccactccttttcccgttttt
+2558934/1
@@@DFFFFHHGHHEIGIIIJJJJEH<HH>EHE<E@FHEGIIIHIE?@FHI
@3688190/1
ctggtctggagctggatgagtgacatcagcgccaa
+3688190/1
@@@FDDDFDF>FBGIFBGEHFHEG<@3CEGIADFA
@4751050/1
ggcaagtgttgggattttgaccatcttcaacgaatcaaattcactttgag
+4751050/1
CCCFFFFFHHHHHJJJJJJJJJJJJJJJJJJJJJJJJJJJJJJJJJJJJJ
@2005682/1
gtctagtttgatgagctgtagatcctatcgagaggctaatatggattgcg
+2005682/1
@BCFFFFDDHHDFIGBHGHEIIEHGIIJDEEI?HHGHJIJAFFHJG<3B6
@6806542/1
cttttttccaaattgcctctccattcaattgaagaagcaatttcttcgca
+6806542/1
CCCFFFFFHHHHHIJJJIHHHJIIJIJGGJJJJJJJJJJJIIJJJJJJJJ
@3188675/1
agctggttgccttaaaacaatgtcaagagcttggattgcctcctgcggac
+3188675/1
@@7DD;=D=DHHDEEBHHGGGIHGIICEGDHFFBCDGIBG@BGGIFBB<6
@7796312/1
gcctcttttaccattgtacgagtttgagcatcattcattttcttcattgt
+7796312/1
CCCFFFFFHHHHHJJJJJJJJJHIJJJJJJJJJJJJJJJJJJJJJJJJJJ
@333524/1
gttttttaagtgcatgttgaacatattcatgcaaaatgcaaatgtagctt
+333524/1
@@@FFFFFFGFFHCGHE<<FHB?EGHJFG@FECCHGIIGIGIIG<DGGGG
@333691/1
gtcattagcagagctcgctactaaggccttcaagat
+333691/1
CCCFFB>DFBFDFGJGGIEFHGIGCEHA3:?CHCGG
@334512/1
gttataaatgtaggaagttatcaagaaatctcagattgcatcaccgagga
+334512/1
@@@DFFFFHHFDHIIJJCFEF@EGGHGGGII4FDCGFF@GIHEECAFHIG
@6296307/1
atttacatcaccgtgatctaatatttgagcagaaggtgctggtgcatgta
+6296307/1
CCCFFFFFHHHHGJIHJIJJIJJGJIIFEHGJJJJGC?FFFHHGIIJJHJ
@8349820/1
ctctgctgttgctgaggctgctgtggtctctgctgttgttgttgctgttg
+8349820/1
CCCFFFFFHHHHHJJJJJJJJJJJJJFHJJJJJJJIJJIJJIJJJIIHII
@918135/1
cctttgaggtgcaaaacaagcgatcgcccagaccctt
+918135/1
@@@DD>A?FFDHHEGGGIHJDIGCHEH>HGGGIGE>B
@1488461/1
ccgaggtttaaattttttccgctgtagtacaaatttctatttccgattat
+1488461/1
@CCDDFDDHFFDHIIEGGGIJIGGDCGCD@F9DFGIIIJDCH<BHIBBCH
@7316936/1
ccgcaacaattgtacacaactccataggaagcgccaaaggcttctctcgt
+7316936/1
1;?DADD;ADFBDF?C?FHCGHG@HEGD?CB=@DBEFG;BDFHHHCBC@G
@5254238/1
attatcacaatcatctttattaactaattggttttcaactgactctgtcg
+5254238/1
CCCFFFFFHHGHHJJJJJJJJJJJJJJJJJJHIJJJJJJJJJJJJJJIJJ
@3693322/1
gttttcttgatcattttcgtttacccagagaggaaatagtattttttctt
+3693322/1
@?BFFDDFFHHHGIBFEGFGEHIIGGIIEGACHE>DC@G<DHIEFG6?@>
@2008556/1
caagtgttggtgcattcataattcgggccttaa
+2008556/1
@@?D;;:BD??DD<E@:<C:4FH@GFGE<DHE>
@3693463/1
tttcataattcataacgtcattagcagagctcgctactaaggccttcaag
+3693463/1
@@@FFDFDBHDBDFHHGGIJFIIIJICHH>HHGGICHIIIEBGGGHIG9<
@4754007/1
gcgtagcatactttatcgtaacggtcatttctttttcttgatctctttca
+4754007/1
CCCFFFFFHHHHHIJIIJIIGHIJGHIJJIGHJJJJJJJEDHIJJJJJJE
@8350996/1
gttgcctctgctgctgctggggctgttgttgccactgctgctgctgcggc
+8350996/1
CCCFFFFFHHHHHJJJJJJJJJJJJJJJGJIJJJJJJJGJJIJJJJJIJI
@6809270/1
gttcttcttcttttttccacgtgaaatctttaggctgcagctcaaccatt
+6809270/1
C@CFFFFFHHHHHJJJJJJJJIJJJJJJJJJJGHHIJJJJJJJJJJJJJJ
@3694951/1
tttctttcaacaaacacaagagctaaattatcctttttgaaattttttaa
+3694951/1
@?<ADDAEHHHHFDFAGHGICCGEEIIDGGIGIB>@D>F8?B4?4DD0BB
@3695707/1
gtaaaacgtaagtggaagcataagctcccaattctttgg
+3695707/1
@@@DDFFDFDAB<A:CFBHHIGHGHCE@HEEGHGGIGII
@1491101/1
gagaaatagtgattctgtagtgatataatttatcagcattattcgtattg
+1491101/1
@@@DDDDFFCDFHGGH@FC9AEIIIIGEIIGI<FHIEBHHEHCHGAE>CE
@3696288/1
tctgacaataaagtaggccgttatcaacatacagagcaccaagaaaagct
+3696288/1
@<@FDEFFDHDFH<FCGCF:CG?GAFF?BFGHEGHG@GG@FGDFHIHIBG
@2009672/1
aaagaggatagcttgaggcttatacctagtgcttctgtaaaatgccaata
+2009672/1
@@@7BD3=CFAFFG>GBG?CE@CHIGHDGACBHHHBCDHEHA<BBDBDG<
@1491503/1
cgttgatctggtctggagctggatgag
+1491503/1
8?@DDDDDBHDB<F;A4CFCHFHC>C<
@4242386/1
ctttactaaaaggctacacaaacaatcacctgaatccttagaattcaaaa
+4242386/1
CCCFFFFFHHHHGIJJJJJIJJJJJJJJJJIJJIJGHJJJJJJJJJJJJJ
@7797324/1
agaacaatgagtgagagcttgcaagaggtaacttctgtcttgaaatctgt
+7797324/1
CCCFFFFFHHHFHIJJJJJJJJJJJJJJGHIJJJJJJJJJJJJJJJJJJH
@3190832/1
ctgcaatttccaagaaactttacttttcacaaataaatataaaaagaaaa
+3190832/1
B@@ADFFDFHHFDGHGJDHGGHHHJJJJBH?AFEHHICBF>BGHC@BBFH
@5793109/1
cagagactcgtccaatcagattgaaaaaaacaagttgtataacacaatta
+5793109/1
CCCFFFFFHHDHHJJJJJJJJJJJJIJJJJIJJJFHIFIJJJJIJJJJJI
@4243966/1
aggttttcgttgctcattgatatcccttatgtctaacacttcacacataa
+4243966/1
BBCBDFFFHFHHHIJJIJJJIIJJJJHIJIJIHIIJJJIJGHIIJJJGHI
@5793948/1
cagtcatcaccaaaacctgatgattttcaagctcttcatgccactgattg
+5793948/1
@@CDDFFFHHHADF=GGIFIJJEGGFGIIIIIGIJIIIIEIHGIIIJIGI
@5795142/1
gtctctttctttttttgttagactgatttgatagagcacggaagg
+5795142/1
@@@DDDDDA??CFIIAFCGH@9BEC>BGHIG@DB<B@BBGG?DEA
@2564257/1
ctcactggatgttggtaaagcaacaccttttcgatttacatacctagggg
+2564257/1
@@CFFFFFFHHFHBHFHFGE@HHIJHGAHIJJJIIJIIIII@HHIFIIHI
@920809/1
gtcccattgtgtttaatacttctaaaaagtcatcaataatttcgaaagg
+920809/1
@@@FDFFFHFHF>FE9E@CIGAFCEH<<C<9C>GGG>F@DEHA@BFDE2
@3697371/1
ctcctgccactcatcataatgaacaatatcttcgtttggattag
+3697371/1
<<?B7BD3DFH?:C?EBC@AFF::F;B@E4CDDC?9EHCEHGEE
@3698046/1
cactgagttagaataccaacctgaattt
+3698046/1
@<@DDFFBFADBDAHIJIGEHGB>D<<@
@2565495/1
cttctaaattctgctctgataaattagaatcatcccatagcaaatggtat
+2565495/1
CCCFFDADHBDFDDHHBHGIICGAHGCHHGGGGHHH>FGEFFDEHHB:BA
@922513/1
agatggttttggagaattatcaaagagaattattgaattcaatatagcaa
+922513/1
CCCFFFBBHFHDBF3EBGIIIIIIG9A;AF@CGHE4?DGCFGIDIIII99
@1497631/1
ctccaattgcattccctttcacactagggacatg
+1497631/1
@@@DBEDFADHFDI<CFGGHHGGIHIIEBCGG3?
@1497766/1
gtcatggattcagcagaagtataaattaaactatggatttatttacaat
+1497766/1
@@@ADDD3DHHHHIIIEHIB<FHIE9FHDGGB4C>GGHHIIGDFGD<BD
@1498004/1
ccttgactatgtttgatgacatatcaataacattct
+1498004/1
@@@FDFFDFDFCF@GF:EBAHGIIJHE4EFGCDH>9
@6814215/1
ctttcttgtcagcacagaataatcttgtatgatgtctcttttggactaca
+6814215/1
CCCFFFFFHHHHHIIJJJJJJJJJJJJJJJJIJJIIJJJJJJJJJJJJJI
@3193272/1
gtgacattagtctagtttgatgagctgt
+3193272/1
@@@FDBBD>4:AD>FE@FH<BIEAD>GE
@3193596/1
gttgccactgctgttgttgaggctgctgtggtctctg
+3193596/1
@@@DDDADFHHFGGGIIGHGGGGBGDHE4BD?EC:??
@339834/1
ctttctaatgtttcttcatttaaaaccgc
+339834/1
@@CFFFFDHFHHBHBG@CFIAFGICGBGG
@3193856/1
ccttgaacaaatttacctaaagcaacaacacaattgtcggcagctggga
+3193856/1
C@CFFFFEF>?4?BB?<<?<EFHC;;F;E31??B4?C@GEFAF?C@8;@
@1500506/1
ctacgagtcagattgcaagttgagtgtaaaatcgataagttaacaccacc
+1500506/1
CCCFFFD<DFFA?9CGBHIGIDAHD39AEHHHEHIDA=HDFEIGHIGGII
@1500978/1
ctcccatctgcatccttcttttccggaaagaacctagtgtgatggcgttt
+1500978/1
CCCFFFFFHHHHHIJJJJIJIJJJJIIJJJGHJJIIJIJHHIJJJJJHGI
@7323793/1
tcaaccttttgtaacatcgacaacaccgcttgtgcggcaagatgtttggc
+7323793/1
CCCFFFFFHHHHHJJJJJJJJJIJJJJJJJJJIJJJJJJJJJJJJIJJIJ
@8354359/1
ctcatacttaatccaatgacatggggaagtcaattgctaatattgccatc
+8354359/1
CCCFFFFDFGHHGGIJJJE<CHCAGEHGHIHIGIJIIJJJJIJIGIEIHC
@923395/1
gtgaaatctttaggctgcagctcaaccattttatcggccaacatattact
+923395/1
@?<DFFFFHGHFAHGGBFIJIBHGBGCBDHGIIJFIJJBECH=BGAHIII
@2566982/1
gccaatagctgtgggttatatggtgattgatgccattcaactttgcatta
+2566982/1
@@@D;DB8CFDAAE1CEAHGHHEFFF9C<<ECGIGGGAGE4C@BDCEEGE
@4245785/1
gtttacaattagaatttataagtgttgcagttaaaccaagaacatgtggc
+4245785/1
CCCFFFFFHHHHHJJJJJJJJJJHIJJJJJHJJJJJJJJJJJJJIJHIJJ
@8354508/1
ctccatactccttgtcttacaggtaccggtctttctcgataatcaagtgt
+8354508/1
CCCFFFFFHHHHHIHIJJJJJJJEHIJJJHHIJJJJJJJJJJJIHJJHII
@2567068/1
ctccaatcgcattccctttcacactagggacatgaggtg
+2567068/1
C@CFFFFFGGGHHJJJJJIIJJJJDGDG=ECHGIGE;?B
@2011989/1
gataataatgcctcagagctaccttggcagctgctaattttgcttggtgt
+2011989/1
@@BFDDFFHHGHHJFIDIGHGGGGHHCGGGGCFHIIIIJDEEHHIFEDAD
@7325183/1
atgaaatctgaatttttgggtaagcaatcgtcttgttcatcagacaaaag
+7325183/1
@CCDDFFFHGHHHIJIJIIICEGGHJFGIJGIHIJHGIIIIIIIJJDHIH
@3701125/1
ccctaggctttgctttaggatcatcatctggat
+3701125/1
@@@FFF<DHGHHGIIGJJJIIEGHEEFHEIJ4C
@1503410/1
gcagttcattacctaagatatttgttatgatctccggccaagatcagccg
+1503410/1
@@@DDDDFHHHHHIJIIIGIJIGIFGGIJEGCHIIDIIJJEHA>DHGGHD
@6815496/1
ggaggtggacctctttgtgcccatggagtttgacctctaggaccagtttg
+6815496/1
CCCFFDDFGHHHHJJJIJJIJJJJJJJJIJJJJJJJJIGIJJJJJJIJJJ
@1503779/1
ggtatatataagattacaattcttaacattttttctttaaacaaagaaca
+1503779/1
@@?DDFDDFFFHFIJGGEGHHCIGIEHGIJJHIJGIJCEGIIG;;G@FHI
@5799705/1
cgattctccactgaaccaaatcggctccttgaatgaatttttcattcctc
+5799705/1
@@@DFDEFGFHHFGIIGGGIAHE8DEHGGIGEHF@HGGGGGG9FEGAFEG
@6302806/1
tataagattacaattcttaacattttttctttaaacaaagaacattggat
+6302806/1
CCCFFFFFHHHHHJJJJJIIJJJJJJJJJJJJJJJJJJIIHJJIJJIIHJ
@3197726/1
cttcaagcctagggaaaaggtgaaataaatgaattgatgaaacaaattcc
+3197726/1
?@@DFD?DHFAF<BHEGBGGAF@GGHIBGHG>BHIJIBHIIGHI?FHCHG
@4759326/1
acgagtttgggcatcattcattttcttcattgtaacttggcccgcaacaa
+4759326/1
@CCFFDFFH:DHHJJJJJJJJJJJJJJJJJJJJJJJJJJJJJJJJJJJJJ
@343704/1
ccataccgtacgctcaaacatgcaaatgtgacattattgactaag
+343704/1
CCCFDFFDFFHHDHHGEHIB@GGBEFIEHIBFEHI@FHGG4?B?B
@6303317/1
ccatcaggaaacgatggtctgtgttgttctttttctatttttttttgctt
+6303317/1
CCCFFFFFHGGHHFIJJGHIJHIHIIIIJJJJJJJJJJJJJJJJJJIIJJ
@2012965/1
ctaattgatccataataagtctaaatagaccttcagggtcattatgggct
+2012965/1
CCCFFAFFHHHFBHJEGIIHHJCH:AEEHHGHGCGCGGCEDHIIIHFFGI
@1506017/1
ctcacttcaccaacattcatgaataatggaaaatca
+1506017/1
@@@DF8DDFDBAHGGAFG@H>B<9<FC<CDFF;<?F
@1506538/1
tttatattcactgtaaaatcaactgatatatatat
+1506538/1
?@@DDDB>:22ACEFGFH?C:ABB@FA@FGHFGA?
@2014212/1
cgtggaagtaagaggtctttcatttaatgtcttttgaaaagcctcacttg
+2014212/1
@C@FDDDFF?DFHIJGIBIIJGHGHIIJJHBHIBHIGGIJJJJJJIJIJI
@926723/1
cgcacaacaaacacttggggagttaaatcaacatcagctgagatatactc
+926723/1
CCCFFFFFGDHHGJIJIJGIDGGGGI>FII<GHIBCHGIJECGIGEDFFG
@3703233/1
ctctgctgttgctgttgttgctgaggctgctgt
+3703233/1
CCCFFFEFHHHD?GHEGBHIGCCBHDHFIGC>?
@926866/1
gggtaatcaaattttatgacaaaattgcaattctttacatcaatacctt
+926866/1
@@@=DDFFDFGGHIIJFIIC<FBGCHCH4<CHECEHGGHC9FBBEHBBD
@2569545/1
cctatcattgccaattggtagtggatctctagtataaagattacttctac
+2569545/1
CCCFF>DFHDFHBGIGHDBFH3ABGFCEIF4AA?BCDFE9?BBGI4?BF@
@1507709/1
cggtcatttctttttcttgatctctttcattatcgtaaattgtcacggtc
+1507709/1
@@@DDADFHHF?DHIHGIIIIJJGGIIIGCEEGBHEH98CGEGEFAGGIG
@5801024/1
gtttcttccgcaattttctggcggagctctt
+5801024/1
@@@A;2=A:C::1CCF@EEH3<F0:F<?GDF
@8355606/1
aggagaaatagtgattctgtagtgatataatttatcagcattattcgtat
+8355606/1
CCCFFFFFHHHFHHIIJJJJIJGHJJJJJJJJJJJJJJJJJJIJJJJJIJ
@4759958/1
ctaagggagttttcttgatcattttcgtttacccagagaggaaatagtat
+4759958/1
CCCFFFFFHDFHHGIJJHJJJJJJJIJIJJJJIJIIHGHHHHIJJJIBDI
@343738/1
gagcataataggtaggtgcagggtatgaaact
+343738/1
C@BFFFDFHHHHFHGG<FHGIJGGGGIIJII<
@8355828/1
ctcatgttataacattatgcagttcattacctaagatatttgttatgatc
+8355828/1
@@@FDEDDFHHGFIJJJGIIIJIIJGHFIJJIIGIIIBHHHIIIJIEIIH
@3199146/1
ctgctgctggggctgttgttgccactgctgctgctgcggctgtt
+3199146/1
??;AD;DDD>DDHFEFGIHGDE?EGHH@GFCC@??FC@EHG:8=
@6304215/1
cgaatactctgagcttgctgagcgactaatgccactgtgtccacaagaaa
+6304215/1
CCCFFFFFHHHHHJJJJJJJJJJJJJJJJJJJJJJJJIJIHJJJJJJJIJ
@5802444/1
ggcaccatgacgatagctttattctcattaaggaattccggtttctcaaa
+5802444/1
CC@FFDDDHAHFFE=FBGGIHIIEIIGIJJEHIGIIJGEHIGIJIHIIJI
@3200010/1
gcgttttggtgggcatggcctgcagctccctttttgcagcttcttca
+3200010/1
@@@BDFFFH;FFHJJJJFFFIIFIJIJIIGIIIJJGIIIGIGGIJJF
@3200102/1
atcaggaataaagtcattaaccttcaaaatttttccgaggtttaaatttt
+3200102/1
CCCFFFFFHGHDHDHIIJJGIIIJFJIEGIIGIFEHBDHG@FHIIIGECG
@345517/1
ctgtctttgtgtcttgcacgacctttggattgaat
+345517/1
@<@DF;DEH4DFF>FHH@G7?E@@CFGEEE<;?CG
@1509995/1
aggtaacgtaaaacaatatctattcaacaaaggaatagcagattc
+1509995/1
?@@:D?DDFHGGFIIGGH>CHIIDFHGIGGICHGIIBHGGHHIJI
@3704069/1
gtcaccaaggacctttggcgcatccacgatttcggcagcttttacctcat
+3704069/1
CCCFFFFFHHHFHIEGEHI3@EGGEGGHDHGGGGFHIGGIJ>GEGFGGGG
@5803176/1
cgcaacaattgtacacaactccataggaagcgccaaaggcttctctcgtg
+5803176/1
CCCFFFFFHHHHHJJJJJJJJJJJJJJJJJJJJJJJJJJIJJJJJJJJHI
@2015749/1
ccgcagattaaaatttttaagtacgactaagtgagcacactaaatcacca
+2015749/1
@@CFFFFFGHDHHIIICHIGIFCGIIAHEHGFHIHIJIGEB;9BDEEHHI
@1511643/1
cactgactaaaatattgttcaagttcacgaggagtattcttggaaacaat
+1511643/1
@@@FFDFAHFHDFGGII@FDEGI?EHFHIAGH<B?FHIGCEG@>GFDFGF
@5804423/1
cactgattgatgtcccaatggtccacacctttgtcaccactatattcacc
+5804423/1
@@@DDDDDAAFFHIIGBGIIICFAFFHEHIIEGHIEIHIIIIIGIIIGGH
@928316/1
tggcagaaccctacctcgaacttccatcatattgtttgatatcgccagtc
+928316/1
BCCFFFFFHHDGHHIJIGGECHEGHIJIJIIJFHHGEGGGHGC=GHEHFH
@928673/1
gtgcattcataattcgggccttaactttagtg
+928673/1
@@@DDFFDHDFFFEHGG>GHE<F<F>@4FE4?
@2570336/1
cttttatcataatgagatcaagtttttttcgaatcaaatgaagct
+2570336/1
@@@DDBDDFBFHHGIGFHG3AF?EFHIIFH>?BFHG9FGHIA4B3
@6305231/1
caggcactaatgtctcttcaaaatcttcttcatcacgtc
+6305231/1
@@@D?D;DDF?FDFG@FG<BAIDEEHFHHIIIIIIEEIE
@1512212/1
gttgttgttgaccccatggttgtcgaggag
+1512212/1
@@@D?;BDHGGAHIIIGGB4:CEHEHG><C
@3201191/1
ttggtgttcaacaaatctcttaatgatatcagtcagcttacaagccttag
+3201191/1
?@@FBDDDDHHHDIGIIHHGGCCF@FCECEFEC99E:C?DHGGGG:?<BD
@1513002/1
ccaatcaattatgatactgtctccttcaacaatcgtcggtacaatgtaat
+1513002/1
@@;DDFFFGHDDFH@EEHG@IHGHHEICHIIHGIJFHFG?8?FEGHBFG>
@2571511/1
cttccaaaaaaatacagcaagtctggtaaatttatcgcaaggtaacgtaa
+2571511/1
CCCFFFDDHBFAHJEEHJJJJIFCBHDGGIEHHIFBGIIHHGDGCHH=CF
@2571961/1
cctttgttgctgctgtggtggttcttgcctttgcagctg
+2571961/1
CCCFFFFFHHGHGGIBEBFAA@FHIGHIGIGIGIEDEHA
@3706589/1
catcaagctctccccttccatgcaataaa
+3706589/1
CCCFFFFFHH??FIIJIIFIGICHG>BEF
@2018459/1
ctctatttcattgtgcattaatctatagaaaattttccagacagtattta
+2018459/1
@@@FFFDFHFFFA??<<FHGHHIIE>AFFCBAHIGAC??B3CE9?DADFH
@7804150/1
gcagcattaagtcttctctgcactgtgacagtcttcaagcactgagttag
+7804150/1
CCCFFFFFHHHHHJJJJJJJJJJJJHIJJJJHJJJJJJJJJJJJJJHIJJ
@8358472/1
gaaatagaatcgggtgactgaagaccagctcaggactgcaactgtgtacc
+8358472/1
CCCFFFFFHHHHHJEGIIJJJJJJJJJJJJJJJJJJJJJJJJJJIJIFGG
@3202265/1
atcggaggcaaccaatatgttcgtctcacccatgttaaattttttcagaa
+3202265/1
@@@FDDDFDFH=FBBH@@H@BFGGGHIJJIJIGIEIDGIGHHGIIIDGEG
@5805682/1
tcccagtccacttggtttatgccattgtcatcttttttcgtaggcacaat
+5805682/1
CCCFFFDFHHHHHJJHJJJJJJJJJJJIJJJJJJJJJJJJIJJJJJJJJJ
@4763498/1
ctccaactccgacaaacgccatcctctcattcttagttgtaacaactagg
+4763498/1
CCCFFFFFHHHGGIIJIGJJJJJJJJJJJJJJJJJJIJJJJJJJJJJIIJ
@7330977/1
ctgattacttcttctcgaggtggctgcagtttccatatcatattatacct
+7330977/1
CCCFFFFFHHHHHJIJJJJJCGGIJJIJJGIJJJJJJJJJJJJJJJJJJJ
@5264102/1
gtcctgttggtccattaatataaaatggttcaacttctttggtgtac
+5264102/1
?@?=A=D?A:2<DGBEG:I:IAA:ACCA<<AF9FH<GFCGGD:?:B?
@349552/1
cagagactcgtccaatcagattgaaaaaaacaagttgtataacacaatta
+349552/1
@@@DFDFFHGFFHIJIJJIB>EEH@HGIG0?@GH94B9?FC@EHIJIGB4
@6307674/1
acaagaaaaaaggttcttttacccccttcagaatataatagtttcaattc
+6307674/1
CCCFFFFFHHHHGGGIIJJJIJJJJJJJJJJJJJJJJJJJJIJJJJJJJJ
@6307988/1
attttttaaggaagtaagtgcaggggaacgagaaccaatttcttttttaa
+6307988/1
@@CFFFFFHHHGFIGHJJHHIJIJJIIJIJBHGHJIIJJJJJJJJJJJJJ
@7805004/1
catagttatttggaagtgatttgcacgaagcactataggtcgaccttctc
+7805004/1
@@@DDFFFHFHHHGIIFGHIIIIEGIGGIGDGIGGGIIIDFHGHGHJIGH
@1518068/1
gtctccttcaacaatcgtcggtacaatgtaatatgagttttctttgtttt
+1518068/1
@C@AD<DFHFDDHIIIIGHEHCF:B<GG<@GHCGHGHF<@GIIGIIADHE
@6308735/1
agtggcgtatttacagaagcaaggttggcctattattggcattccagcat
+6308735/1
?@?ADDD@@FFAHIIIEGFGEGEGFFHHIFHIIIICHGIIIGIIIIEIII
@4764376/1
caaaactttattgtcttcaaatagtacttcaccaaaaactttgtcagccg
+4764376/1
CCCFFFFFHHHHHHJJJJJJJJJJJJJJJJJJJJJJJJJJJJJJJJJJJJ
@6309385/1
gttcggtttttcattcatatcctgttttggtttactcggctgaatgacaa
+6309385/1
@C@FFFFFHHHDFHGIJIJIEHHDHGIJJIJIIJIBFE=FGIBEGHDAF@
@4764492/1
gtgctgctaacctcttggcaatttttttcgatttgccagtacctatttct
+4764492/1
CBCFFFFFHHHHHJJJJJJJJJJJJJJJJJJJJJJJJJIIIJJJJJJJJJ
@5265733/1
gttaactttataatcaatcggcatttctttcagaccaaaatttctttgta
+5265733/1
CCCFFFFFHHHHHJJJJJJJJJJJJJJJJJJJJJJJJJJJJJJJJJJJJJ
@5807622/1
gtcggcatcatcacttatttgttgtttaaacgtcttcccttgatttcctc
+5807622/1
CCCFFFFFHHHHHJJJJJJIJHJJJIIJJJJJJJIJJJJJJJIJJJJJJJ
@4765019/1
atctgatttgttgtttattagggtagcatttggaggactgtcagatggtt
+4765019/1
CCCFFFFFHHHHHIJJJJJJJJJFHIJJJJJJJJJJIIJJIJJJIJJJGI
@4252770/1
cttcagtaaataacaaagaatggaaggccaaaatttgttcacactgttcc
+4252770/1
CCCFFFFFHHHFHJJJJJJJJJJJJJJJJJJJJJJJJJJJJJJJJJJJJJ
@4765260/1
gctctggctattttagcatggaatgtgatctccaagttgtgaatcaattt
+4765260/1
CCCFFFFFHHHHHJIJJJJJJJJJJJJJJJJJJJJJJJJIIIJJJJJJJJ
@2020991/1
gtgcggaggctaccttgccgtaggaaataa
+2020991/1
@@@FFFFAHDHAFFHIFGEH1?D=?DBFHI
@7806260/1
gcaacagtatataaacgagtgttagttggacccatgcactgaatgacttt
+7806260/1
CCCFFFFDHHHHHJJJJIJFHHIJJIJJJJJJJJJJJJJJJJJJJJJJJJ
@2021103/1
ggacaagttgttatattagtcactttatatgttcttttaacactctttga
+2021103/1
CCCFFFFDDDDFDHGGIGCFHGIFGHJIGEIHGGIIJEHBFGCHIGGCHH
@3710275/1
gctctggctattttagcatggaatgtgatctcca
+3710275/1
@CCFFDFFHHHHGIJIJ<JA9FI@FHHI>EDGI<
@2021669/1
gcggaggctaccttgccgtaggaaat
+2021669/1
@B@DDDD==CFHGJGGJIFF=BEBFH
@2021868/1
cttaccttcagctgagtgagttaaaacagta
+2021868/1
@CCFFFFFDHFHHBEADFC3CFHEHCHCFCD
@5266520/1
cttggcaacaaacagttgttttttcctgatatagctctaacttcaattaa
+5266520/1
CCCFFFFFHHHHHJJHIIIIJJJJJJJJJJJJJJJJJJJJJJJJJIJJJJ
@2022233/1
ctctaactaaaaattcttttttaagtaacaaagcttcagtaaataacaaa
+2022233/1
CCCFFEFFHGHHHIJIFIFIIIIJB?FEC@CBFIIIIIJHGHGGIJIIHI
@351738/1
gccataaccgtacttcatatcattgataattactgtagatgagtaaggag
+351738/1
CCCFFFFFGHBHHBBGHHEIIGGJJGFG9FHGGGEAEGEEHEE>DHHI?F
@8361246/1
attgtcttcaaatagtacttcaccaaaaactttgtcagccgcttctatac
+8361246/1
CCCFFFFFHHHHHJJHIJJJJJJJJJJJJJJJJJJJJJJJJJJJJJJJJJ
@8361897/1
gtagctttttccgttgggattcattatccattctcccctaggctttgctt
+8361897/1
CCCFFFFFHHHHHHJJJJHIJJJJJJJJJJJJJJJJJJJJJJJJJJIJJJ
@6313958/1
caccactatattcaccaaccgttaacggagtttgctgtcgaatactctga
+6313958/1
CCCFFFFFHHHHHJJJJJJJJJJJJJJJHIGIIJJJJJJJJIJJJIJJJJ
@5267971/1
taggtaaaaagattattgtattttcttttagaactctttcaaagagttct
+5267971/1
?@@FDDFFGDF?DGI>EHCIHFHHGIIIIEDB@E??1?C?EH>CHCHDEE
@6314477/1
ttatgatactgtctccttcaacaatcgtcggtacaatgtaatatgagttt
+6314477/1
CCCFFFFFHGHHHJJJJJJJJIIGJIGIJIIDHHGGGIHIIIIJJIIEII
@4254536/1
ctcaggagaaatttcaatttttgcaaattgttcgtagtgaagaactgaaa
+4254536/1
;@@DDBABHDHFHIFHAGII@E@EEHIHGHHHGGIGEFGBHGGHHH@DGG
@3712410/1
gtaggggttgtttccctagactgtggttgagacacttgctggggaggtgg
+3712410/1
@?@DFFFD>FHHHIHIGGI9F9EAFFGGIFHEHGIIGI9BGDGGFFG@AH
@4767004/1
aaataatcaacgttactatcaatcacgaaaaataacaaaaacaaaaatta
+4767004/1
CCCFFFFFHHHHHJJJJIJJJJJJJJJJJJJJJJIJJJJJJJIJJJJJJJ
@1525948/1
ccatattatagtgggagctaagatggttttgtttgacaatatcaaacttc
+1525948/1
@@@FFFFFGDFDAHJJIIGF@@FHHH29CFAFGGGFI@<FDFADF<FHGI
@4767316/1
ccgctaatttaaaaattgaatagtttttatgaaatgagtcagaattttcg
+4767316/1
CCCFFFFFHHHHHJJJJJJJJJJFJGJJJJJJJJJJJJHIGHIJJJJJJJ
@3207613/1
ctcagagctaccttggcagctgctaattttgcttgg
+3207613/1
@C@FFFFFHDHHHIIJJIG;AEFDDFHH9CDFGGCH
@5810785/1
cggaggaatttgtttgtgattttttattgtatcccaatcaattatgatac
+5810785/1
CCCFFFFFHHHHHJJJIHGIJJJJJJJJJIJJJJJJJJJJJJJJJJJJJJ
@5811270/1
acaagttttacttcttctttaagacactgactaaaatattgttcaagttc
+5811270/1
CCCFFDDFHFFFHJJJIJFJFHHJIGJGHIGIIJJJJJJIJJJJIGIFGG
@4255654/1
ccgtgatctaatatttgagcagagggtgctggtgcatgtaatactttgta
+4255654/1
CCCFFFFFHHHHHJJJJJJJJJJJJJFHIJJJHHIJJJIIJJJJJJJJII
@6316207/1
cactaaatcaccacagacctgttctaacttaaagctgactttagtacatc
+6316207/1
@CCFFFFFHHHHHJJJJJJJJHIJJJJJJJJJJJJJJJJJJJJJHIJJJJ
@936208/1
gaggagcatgttcttgcctttgttgctgctgtggtgg
+936208/1
B@@FFFFFHHHGHBGGGHIIGIEHGGEHIJIGEG?DH
@2578266/1
tgttgttgttgctgctgctgctgttgttg
+2578266/1
@@@DFDAFCBBAF9FGGHFHIAFEFH3E>
@6827636/1
ccagtacctatttctttgtgtcgaaatacaaggcaggaaatggtgaactg
+6827636/1
CCCFFFFFHHHHHJJJJJJIHIJJJJJJJJJJJJJJJJJJJJJHHGJJIJ
@3714087/1
gttcaacaaatctcttaatgatatcagtcagcttacaagccttagtaagc
+3714087/1
@@@FFFFFHHHFHIGJGGDGII@FEGIEHGGGEGGH<>EGIIIEH?DGHE
@2027328/1
gctacacaaacaatcacctgaatccttagaattcaaaaattcaaacttaa
+2027328/1
@C@FFFADHFGHHGG9EH@ECGE4CDE@AEE@DFGHIE;@GHGGH<AB9?
@2027458/1
ggtattatgagtgttacttctcatcctaggacgtccacctcgaactgaag
+2027458/1
@@@DFFFFGHHHHJIIIIGGIGGJFHJGEHGGJEIJEHFFHB@EHD@GIE
@356047/1
gccactgctgctgctgaggctgttgttgcctctgctgctgctggggctgt
+356047/1
CCCFFFFFHHHFHFGJIHGI<EFHIAEGGGGGG3C<GH<BHCBEHIJIGB
@7337107/1
ctcagagctaccttggcagctgctaattttgcttggtgtttgttttctcc
+7337107/1
@CCFFFDFDHHHHJIIJJGGGHIJIEHFIJIGGHGG?CCHIIHGIGGEFD
@3210262/1
cctgggtttaaaatcttcaataacattactcatttctgataggttctgca
+3210262/1
@@?DDFADDFFHHIGGEHGGIIIIGIIEGCGHIFIIJDCGIDG9<<GHCH
@3210578/1
gataagaactatttctttaagaatattttggatttcattgata
+3210578/1
@@@DDDDDFHDHDICGEG>:C4AB?B<HHHEEHGBH<BC?C?H
@4770017/1
gctgggaatcctttgtgagccacatcaatgttaaggaatggtttccaacc
+4770017/1
@C@DDFFE;BFHHDEHGGGGEGEGEGGHHGCEDDFGEECHH4?FFHGCDG
@4770852/1
cctatccttagtcttcagttcagcttttggattagaatatacagcataag
+4770852/1
CCCFFFFFHGHFHGHJJIJGIEHGIJIIJICHIIJIHJJJJIEIEIJJIJ
@939636/1
cagaacggttgccatatagccttaaaagggcaccccaactagttatgtg
+939636/1
@@<BD:DDHHH?DFHG9>E<CHFEHHGGHIG@;FFA76DDEEFGGC4=C
@2580501/1
cacgtcgtctttttttaccaaaccggtattttccccttggcaacaaacag
+2580501/1
?@@FADDDDHD>4CFEGHIEEGG<GB081BDGGGIIDI9BFGHIG2==CH
@2580899/1
cttggctttgccgcgtgttgctgtacttgaggctgagatg
+2580899/1
???BDBDFGDHHDGHGGGGIHGGHCGGIBBFCAFH<FF>A
@940651/1
ctcatacttaatccaatgacatggggaagtcaattgctaat
+940651/1
@@@DDDADFH?DCFGHIII@F:FH?FGGB?9C@FCGDIBHB
@2029885/1
gcctataagaacaatgagtaagagcttgcaagag
+2029885/1
=;1ABBDFGHHHHEG9:<<EHC>FD?FHGEC?AG
@2029925/1
gtcgtgagaagctgcaacggctgctatagatggaac
+2029925/1
@@@DD1BDDHDHGGDCHGGBGEECDHEGFCGIHGGG
@2030207/1
ttacaattagaatttataagtgttacagttaaaccaagaacatgtggcct
+2030207/1
@@@A?DDEFFCAFGGGGH>?<CAF9CF9<CHC@C3C3?@@DBH<?DDEGG
@3212548/1
gcctcatgttataacattatgcagttcatt
+3212548/1
CCCFFDFFHABDHIJEIDEEEFA@??ECF>
@3212628/1
ctatttctttgtgtcggaatacaaggcagg
+3212628/1
@@@DDDDDHHDDFCAEHD??CH9AAGH>F<
@3212629/1
cctataagggcttcgatagaatctgcaacaactttgtcaacga
+3212629/1
CCCFFDEFAHDFDGGGGHGIFIHII9FHG>HIDC<FFHFG>::
@2030691/1
cgcaaggtaacgtaaaacaatatctattcaacaaaggaatagcagattca
+2030691/1
CCCFFFDAFHFDFEBGACFDGEHI9>DHDGHICGEHIF<GDHGCEHCHGG
@5817844/1
ggcacatcgacgatttcggcagcttttacctcattttcactcagaagaaa
+5817844/1
CCCFFFFFHHHHHJJJJJJJJJJJJJJJJJJJJJJJJJJJJJJJHJJJJJ
@5273312/1
ctaaattctgctctgataaattagaatcatcccatagcaaatggtatttg
+5273312/1
@@CFFFFDHGHHGHJJJJHGJGJGHEHIGHDHGIIJDGGIIHGH:CGFFF
@6832334/1
acgacactttttagtaccgggctgactaagggagttttcttgatcatttt
+6832334/1
CCCFFFFFHHHHHJFHIIJJIJJDGHJJJJIJGIDGIGIJJJIJJIJJJJ
@6832789/1
caggtaagacaacaatcacaagttttacttcttctttaagacactgacta
+6832789/1
CCCFDFFFHHHHHJJJJJJJJJIJJJJJJJJJJJJJJJJJJJJJJJJJJJ
@942114/1
gtcctcttcagaagcacaaacatgtgcggcctacaatgcattacagtatc
+942114/1
@@@FFFFD<<FHHCGBGIJGICHGCHGI81CDFHIAAEGBEBGGGCB@F9
@3213752/1
ccgaggaattccagcctttgatagcaatcggtaaagttttgcctata
+3213752/1
CCCFFFFFDAHFHJJJJJJJHIECHIJIIFHDGG4D9B@GHIJBEHG
@361559/1
tttggtttccttatcagtaatctcgaatctattatctcttggacaagttg
+361559/1
@C@DD3=DCF>FHI<FEEFHIIEGHGFH=HIEBFHEHHBEDH<CHGBFBD
@2031997/1
ggtcactattaaagttgatttgtcttatagacttgacaattttttctttt
+2031997/1
@@?DDFFFGDHHHICCABHGHGEHHEGB@DCFCC<BFD<??CFGEB4?FC
@6321398/1
gtaaaacgccaataattgttctttcatgatactctcaagatccctgatta
+6321398/1
@@@DDDADHH:?FBBG>DHEGHIHIIGH@HIEHBD?CACHGH@C@FGHHC
@7340838/1
gcatggtttaagaaagaccaaaggtttctgttgagctagtcatttgttcc
+7340838/1
CCCFFFDDHHFHFJJJJJJJJJJJHHIJJJJJJJJJJJJHHJIJJJJIIH
@4260211/1
ccaacctgaatttcagcaattttcttaatggatgcataagtcattcctct
+4260211/1
CCCFFFFFHHHHHJJJJJJJJJJJJJJJJJJJJJJJJJJJHIJJJJJJJJ
@8371173/1
cgaatctattatctcttggacaagttgttatattagtcactttatatgtt
+8371173/1
CCCFFFFFHHHHHJJJJJJJJJJJIJJIJJJJJJJJIJJJJJJJJJJJIJ
@1539678/1
cggaggcaaccaatatgttcgtctcacccatgttaaattttttcagaatc
+1539678/1
@@CFFFFFHHFGHJIJIDEHJ==BC9B?CCGHDEIHG@HGHCBHCHGIIJ
@1540314/1
cagcgagatgagcataataggtaggtgcagggtatgaaactgaacgtgta
+1540314/1
CC@FFFFFHHHHHHIIJIJIEEHHGFHGGIJE?DHGGIGHFEHIIIBFDD
@4775664/1
ctcttgaggaagttggtgtagaggtgcaggctggccatgttgaatagctt
+4775664/1
CCCFFFDFHHGHHIJJFHGIIJJJAFHIIJJJJJJJIIJHIHHGIIJJJJ
@6322264/1
tgaaaatatttatatatttgagtaactatgatttagacattactaccaat
+6322264/1
CCCFFFFFHHHHHJJJJJJJJJIJJJJJJJIJJJJJJJIJJJJJJJJJJJ
@1542284/1
gaccaacacagcgataaaacctcttcaaaagaag
+1542284/1
@@@DDD?AFAFHADGGIIEGGC??@GGG><3:D;
@5821489/1
cttgtagaagaccaatagggttgcccatcattcgctcctcgactgccccg
+5821489/1
CCCFFFFFHHHHHIHIIJJIHHHIIIJJJJJJIJIJIGJJJJJJJJGGIG
@5276358/1
cttagaattcaaaaattcaaacttaaattcgtagcctaattgatccataa
+5276358/1
?B@FFFFFGHHHGIHIJJJIIIIIHJJJJJJJJJGIIJJJJI@DFHIJJI
@6323361/1
cgccgatcttgtacaacattttacatgcagttagtgcaactgctcccttg
+6323361/1
BCCFFFFFHHHHHJIJGHGIJJJJIJJJJJJJJJHIJJJJJJJJJJJIJJ
@1543436/1
ggtctctgctgttgctgaggctgctgtggtctctgctgttgttgttg
+1543436/1
@@@ADDDDFDHHAFCHGG9FFEHGIEHGGFB9::?FG>B@DBDF?D@
@1543884/1
gtgacattagtctagtttgatgagctgtagatcctatcgagaggctaata
+1543884/1
@@@ADDFFHHDFGGGFGIGEHBDGHHIEGGIIBGCIJJJ;DGGIGGHEHE
@4777197/1
gcctcttgttttgcttctttttttgacctacccttgccgatagcaataag
+4777197/1
CCCFFFFFDHHHGJJJJJJJJJJJJJJJJJJJJJJIJJJHIJJJJJJJJJ
@949252/1
gccaacagtaagacatggtagatgaggatactttaatctaatattatatt
+949252/1
@@@DDBFAFHDBFHEGGEAIHIGAEHIEEGIGGII4E>DCGIJ@FFE4BD
@7818546/1
atgagttccactttcacaatcaattaattggtaacatggtaaaatacctt
+7818546/1
CCCFFEFFHHHHHJJJJJJIJJJJJJJJJJJFHIJJHIJHHIJJJIJJJJ
@6837207/1
ctagggacatgaggtgaaattattggtatttcttttttccaaattgcctc
+6837207/1
CCCFFFFFHHHHHJGHHIIJJJJJJJCHHJJJJJJJJJJJJJJJJJJJJJ
@5824703/1
gagccttttcccaaaatcataccattagatttattaatttgctcagg
+5824703/1
CCCFFFFFHHHHHJJJJJJJJJJJJJJJHJJJJJJJJJJJJJJJJII
@4778241/1
cacgatttcggcagcttttacctcattttcactcagaagaaataatatct
+4778241/1
CCCFFFFFHHHHHJJJJJJJJJJJJJJJJJJJJJJJJJJJJJJJJJJJJJ
@2033737/1
ggatttcattgatagtatctgatttgttgtttattagggtagcattagga
+2033737/1
@@BDFFFFGGHFH@BGDHJJJHHEIJGJIGGHB@EG@GGFHAE>GDG<F?
@7819598/1
ccgtgatctaatatttgagcagaaggtgctggtgcatgtaatactttgta
+7819598/1
C@@DDFFFFHHDHIIIIGGCFFGGFHAAEHBGEDEIIHJIIIDGIIIIFH
@365232/1
tggtttacaattagaatttataagtgttgcggttaaaccaagaacatgtg
+365232/1
@CCFDFFFAFFHHJJJJGJJIIII@HCHJIJJIIGIJJJGFGCIIGGCBE
@3721830/1
cttgtttatttttttttaagacatc
+3721830/1
<?@B;D?DFHDHFEHIGG9?9?3??
@3721836/1
aagaacaatgagtgagagcttgcaagaggtaacttctgtcttgaaatctg
+3721836/1
BC@FFFFDFHDH<FHIDGIIJJJGJJBAD<EHEGHIIGG9D?FEGEIJJI
@3722114/1
gtacgctcaaacaagcaaatgtgacattattgactaaggccgatctgagg
+3722114/1
BB@FFFFFFHFHFGBHIIGHHGFGHGIIIJGJJJEDEHBHIJJJIJEIJI
@7820611/1
gtcctcctgccactcatcataatgaacaatatcttcttttggattagtag
+7820611/1
CCCFFFFFHHHHHJJJJJJJJJJJJJJJJJJJJJJJJJJJJJJJJJJIJI
@366152/1
ttataaatgtaggaagttatcaagaaatctaagattgcatcaccgaggaa
+366152/1
CC@FFFEFGDHHHJEHAEFHIGBCHIGHEDFHGGGHEIGG<??CBGIIIE
@2036307/1
gttgctgctgtggtggttcttgcctttgcagctgttgt
+2036307/1
@@@<D>BDCAAD?EBE<<ECC:CC?ADEEGGG>9?CF1
@1546316/1
tggctttgccgcttgttgctgtacttgaggctgagatgaaggtggtctgc
+1546316/1
CCCFFDFFHHDHHIIHIJHGGEHGGCAFCGG?HG?ADHEG4D9DHFDGHI
@4263568/1
ccattattgtgtactatcttcaaagagaaaaagtgcaatactagaatttt
+4263568/1
CCCFFFFFHHHFHIJJJJJJJJJJJJJJJJJJJCGHIIJJJJJJJJJJJJ
@1546986/1
gtacttctagcattagaagtttcttctccagctaaggctgtatcatcaac
+1546986/1
@?@DFFFFGFHDHGIGGGHHHEJBGEGHHEFHGH@DEGCHE9CGIGGH9B
@951116/1
gtcgtgagaagctgcaacggctgctatagatggaacgttgatctggtctg
+951116/1
@@CFFDDFHHHHGJJ@GIGIJIJJIIGHGGGIIGGBHECCBCGII9=FGI
@4264175/1
gttggtgtagaggtgcaggctggccatgttgaatagcttgctgtggtggt
+4264175/1
CCCFFDDDHHHHHCGHIJJJJJJJJJJJIJJJJJJJJJJJJJJIJIGHI@
@7344982/1
ggaaaaataatcagaatatgaatggtattgctctgcagggaacggcgaca
+7344982/1
CCCFFFFFHHHHHJJIJJJJJIJJJFJGJJJJJJJJJJJJJJJJJJJJJJ
@1548407/1
gtggaggccatcgcctggtcatgca
+1548407/1
????AD?=A<;;DEGD;A222AC9C
@5827202/1
gctgtctttgtgtcttgcacgacctttggattgaatataagaccttgttg
+5827202/1
CCCFFFFFHHHHHJJJIJIJJIJJIIJJJIJJIJJJIJJJIIJJJJIIJ@
@5827432/1
gcttgaggcttatacctagtgcttctgtaaaacgccaataattgttcttt
+5827432/1
CCCFFFFFHHHHHIJJJJJIJJJJJJJJJJJJJJJJJJJJJJJJJJJJJJ
@5828420/1
gtaacaagattttcacatggctgcccctttattatccctttcagtggaca
+5828420/1
@?@DBDBBDFHF?FEBE>GBGG;GE=GGEGG@GHG@D><DFHIIB>9?@D
@3724356/1
ctcataactaaaacagggttcatgagttccactttcacaatcaattaatt
+3724356/1
CCCDDFFFFGHHHJIIGJGHEHIIGHHGGHHGE@F>4?1:CD?DC>BA<F
@5278462/1
attataacatgacctaagagttttattaaagttggatcattagcagaaat
+5278462/1
CCCFFFFFHHHHHJJJJJJJIJIJJJJJIJJJJJJJJJJJJJJJJJJJJJ
@1550331/1
ggcactaatgtctcttcaaaatcttcttcatcacgtcgtct
+1550331/1
@<<DDAD>AA:CF<F<?CBHEHGIDH>4C@DFH?;??F?B?
@6325106/1
ctccaatcgcattccctttcacactagggacatgaggtgaaattattggt
+6325106/1
CCCFFFFFHHHHGJJJJJJJJJJJJJJJJJJJJJJJJHHHIJJJJJJJJD
@3724679/1
ggccgacacatcaatattaagcatcatcttccattgagaaggcct
+3724679/1
@@@DADDDFGGDHAF>@EHG?<CHHGCFAGHFGIE>EE9BFBEG3
@5829383/1
cgacactttttagtaccgggcttactaagggagttttcttgatcattttc
+5829383/1
CCCFFFFFHHHHHGIJJJJJJJJJJJJJJJJIIHGIJJJJJGIJJJJJJI
@5829785/1
gtggaagtaagaggtctttcatttaatgttttttgaaaagcctcacttgt
+5829785/1
CCCFFFFEHHHHHJHIIJJJJJJJJJJJJJJJJJJJJJJJJJJJJJJJJH
@1552249/1
ctgtatcatcaacttctaaaggtttccaataaacaccttttggaag
+1552249/1
@@@DDF?DDHBAFEFBGIGH9E<4CCHHG>H>4CHEGGGFFB@3D?
@371045/1
ctgctaaatcttcaagtacatagtacataactttagctgtcgtctttctt
+371045/1
CCCFFFBDHDHFFBCDCFIHIGHII<CH>HH<FGCF@CEEBGHCHHIHII
@5832030/1
aacaaatttacctaaagcaacaacacaattgtcggcagctgggaatcctt
+5832030/1
C@CFFFFFHHHHFJGGIIJIJJJJJJJGGIGJJJIJBGHGIIIIGDDGIJ
@8374456/1
cctttttgaattgaaatcacctgctccaggtaatggaaaatcctgaggag
+8374456/1
CCCFFFFFHHHHHJJJJJJJJJJJJJJJJJGHJJJJJJJJJJJJJJJJJJ
@4780895/1
tggctattttagcatggaatgtgatctccaagttgtgaatcaatttcagg
+4780895/1
CCCFFFFFHHHHHJJJJJJJJIJJJJJJJJIHHIJIIIJJJJJJJJJJJJ
@8375265/1
cgtcctcctgccactcatcataatgaacaatatcttcttttggattagta
+8375265/1
CCCFFFFFHHHHHJJJJJJJJJJJJJJJJJJJJJJJJJJJJJJJJJJJGI
@3728798/1
ttttcatttgactcttatgaaaatataactatcactg
+3728798/1
@@@FFFFFHHHDHGGIJJJFG>H9FHIIIHGECH<E>
@3728830/1
cttggctttgccgcttgttgctgtacttgaggctgagatgaagg
+3728830/1
B@BFFFFAHDHFHIJ>HHGGGGH@FHEIGIIIJJJJCGGIIGGG
@7349544/1
aaaaaatagcagcagtcatcaccaaaacctgatgattttcaagctcttca
+7349544/1
CCCFFFFFHHHHHJJHJJJJJJJJJJJJJJJJJJJIJJJJJJJJJJJJJJ
@952132/1
gtcacggtctcaacaagttccgtttt
+952132/1
@@@?DFDAFHHDF@D;CBHEF@GECE
@952627/1
tcttaaatctggttctctaatcatctgattagtagtaacgattctccact
+952627/1
@CC?DFFDDDFFCHGGGEHIJIIJJBIEH>BAAEH4A4C;BD@DHIFECA
@3220494/1
cctcaaggtacacccctataagggcttcgatagaatctgcaacaa
+3220494/1
@@@FFFDFB?F8AC?DHGGGIC<3;EAEF=:8CFHGCEEHCGCBD
@1554238/1
gcccttctgatagcctgcaattcttggttcaagatcattttaaactgtcc
+1554238/1
CCCFFFFFHHHHGDHEHJJJJJJIIICAEHHGHC9FGIJIEGGHIB>HHH
@953849/1
ggctgctgtggtctctgctgttgctgttgttgctg
+953849/1
CCCFFFFFHGHDHGIIIIIGFHH9BHHIGCGHD9E
@6840297/1
tggtcaccgggttgttgcctaacgggaggtgcactggttacaggagatac
+6840297/1
@CCDFFFFHGHFHIIJJIJJJIJEEIJIJBFHIJJJJGIIJIJJIJIJJJ
@6328278/1
tggtagtattccaatctaatctaatataaactcaatctttcccaacataa
+6328278/1
BCCDDFDEHHHHHJJJJJJJJJJJJJJJJJJJJJJJJJJJJJJJJJJJJJ
@5834109/1
cttcttttttatttttgcaaataatccgtgcagtatgttttccaacagtc
+5834109/1
C@CFFFFFHHHHHJJJJIIIJJFJJJJJIJJJJGGIJGIJJGHIJIIIJJ
@1555646/1
tgcagggtatgaaactgaacgtgtacacctggtaaagaggtgacaa
+1555646/1
C@CFFFF?DHDHFGIIGICAHHGCEHIIIGGHCGGGHFIGBFGIII
@372043/1
ccggtctttctcgataatcaagtgttggtgc
+372043/1
@@@FDDDFHHFHFGGGEEH>FEFHFIIDGHE
@2040305/1
gtgcaggggaacgagaaccaatttctttttt
+2040305/1
@@@D7DDFF6<F?FHBBFEH=<CF>FH>GGI
@2041408/1
ccatcattcgctcctcgactgccccgatgttggagcctatgctatccgta
+2041408/1
@@@FDFFFHHGHHIJGIGGHJJIIIG:@FGHIIGGFFH>FHCEGGGAH@A
@4782820/1
tctgctgttgttgttgttgctgaggctgctgtggtctctgctgttgctga
+4782820/1
CCCFFFFFHHHHHGIJHGIIIJIJJJJJIIIHIIIGIJIJJJIFGIJJJ@
@2042691/1
ctcatgaatgctttctaatgtttcttcatttaaaaccgctgtgtctcttt
+2042691/1
CCCFFFFFHHGHFIJIJGJJCHEFHGHHIJFGHGGFFHGBBDGHIGHGEF
@8376437/1
gtcacttcaaactgttgctcagcagctatctcttgtag
+8376437/1
::?DDDD?C2C?F?G?<E?CH;FBA<FH?CHB?FE1?:
@7824158/1
tgcactgtgacagtcttcaagcactgagttagaataccaacctgaatttc
+7824158/1
CCCFFFFFHHHHHJJJJJJJJJJJJIJJHIIIJJIJJGHJIJJJJJJJJI
@2586459/1
ctcatttgaaaacgtggatctccaagg
+2586459/1
@CCDDDFDFHHAFH@G<?@FH>3FEGG
@7824951/1
ggaaaattaatttttattaagaagccaaattgcacctcacacctggcact
+7824951/1
CCBFFFFFHHHHHJJJJJJJJJJJJJJJJJJJJJJJJJJJJJJJJJJJJJ
@5835524/1
ctacctttatattcactgtaaaatcaactgatatatatatataacgtgct
+5835524/1
CCCFFFFFHHHHHJJJJJJIJJJJJJJJJJJJJJJJJJJJJJJJJJHIJJ
@7825111/1
gttgaggctgctgtggtctctgctgttgctgttgttgctgaggctgctgt
+7825111/1
CBCFFFFFHHHHHHIJHIJJJJJIJHJIIIJFGIGGIIJJHIIIJIFGI<
@4783908/1
tttaggtaaaacttttatgccaagccaagacatgaacaacaatgctcctc
+4783908/1
CCCFFFBDDHHHHJJJJJJJJJJJJJJJIJJIJIJJJIJJJGIJJIJJJJ
@3225446/1
caataattgttctttcatgatactctcaagttccctgattacttcttctc
+3225446/1
@@@?D8DDHHDHDGGFBHGGIIJJGDFHEH49CDFH>FE?FGHHGIHGHE
@5838028/1
ccaatagagtcttcaaattttgtaagattttgtagcatctggtaggattc
+5838028/1
CCCFFFFFHFHHHJJJJJJJJJJJJJIJJJJJIJJJJJJJJJHIJJIJJJ
@1557335/1
ctttttttggatctgaagggcggtcccctcttttgggtggaatgt
+1557335/1
CCCFFFFFHHFDHGJ9FGBHIFGIJJJIIIGEEHG>E;9>2>A;>
@377005/1
ctggatgaggaaatttttcataaagaagtcgaatactgttcttaggaata
+377005/1
@@?DDDADHHHDHIIGGDGGGEGIC4AFBHGHE>@DFGIIDID<FGI4DA
@2043337/1
atcaatttcaggatacgatctggtttacaattagaatttataagtgttgc
+2043337/1
@@@FDFFFGHHHFI<FEGIHIIJJJJJGICFHEHE@HHHHBHGD?BDHGI
@7352439/1
agtgagttaaaacagtacatcgcacaacaaacacttggggagttaaatca
+7352439/1
BC@FFFFFHHHHHJJGHIJJJJJJJJJJJJJJJJJJIJJJJJFIIJJJJI
@377747/1
cctccacctttctttccttttttgcccattattgtgtactatcttcaaag
+377747/1
??@DFFDAHHG>DGHEGHJIJIGIIICBEHHBGHGGGGIGGI@GGIF>FF
@377918/1
tataagaacaatgagtaagagcttgcaagaggtaacttctgtcttgaaat
+377918/1
CCCFFFFFGHHHHIG>FHGFIGGGIIJIIIEHCFHIGIIGEBGCCGGGFG
@4784598/1
ggctgttgttgccactgctgctgctgcggctgttgttgcctctgctgctg
+4784598/1
CCCFFFFFHHHHHJJJJJJJJJJJJJJJJJJJHIJHIJIJIIJJJIJIII
@3734483/1
tcccaatcaattatgatactgtctccttcaacaatcgtcgg
+3734483/1
CCCFFF<DBFHHGIEGGFCIIFHIGBH<F><FFEFGIEF<:
@6842809/1
ctttgctttaggatcatcatctggattttgaataggaaatttgataagtt
+6842809/1
CCCFFFFFHHHHHJJJJJJJIJJJHJJJJJIJJJJJHJJJJJJIJJJJJJ
@8382139/1
ctttttttaccaaaccggtattttccccttggcaacaaacagttgttttt
+8382139/1
BBCFFFFFHHGHHJJJJJEHHJJJJJJJJJJJJJJJJJJJJJJJJIJJJJ
@3226783/1
gttggtgcattcataattcgggccttaactttagtgaactggtcatcaac
+3226783/1
@BCFFDFFGHHGHJJDHGGGDHGGGIDGHIIJEADGG4BFCCDHIJJIEG
@1558671/1
gagctggatgaggaaatttttcataaagaagtcgaatactgttcttagga
+1558671/1
CCCFFFFFHFHHHJJIFIIJJJJIJJFIIIGHF=C=BDHIJHGEEGGIIJ
@5839934/1
ttttttttaaaataatcagcaaaatccaaaagatttttcattgtgttcgt
+5839934/1
@CCFFADFHGDGDIIHCBGEDHIGIEHHIIIIIGGIHIIIGGGFECGHIG
@957988/1
acaagttccgttttttggagaggcaactcaggataactatagagg
+957988/1
?@@DF>DDHH<<?FHII6AF@FGCC3:C3?BB?BF9?<?GHBDHC
@5840633/1
ctggtaaatttatcgcaaggtaacgtaaaacaatatctattcaacaaagg
+5840633/1
BBCFDDFFHHHHHJJJJJJIHHIJJHIJJJJIIJIJJJJJJIJJJJJJJJ
@3228865/1
ggtaaatttatcgcaaggtaacgtaaaacaatatctattcaacaaaggaa
+3228865/1
???DDDDDDDEBDE?EE>:CACFF8CEE9EECEIIAC@DDEICD=DEDDI
@5841706/1
agcaaatggtatttggtaggacgtgctgtaccttgtatactagcatgact
+5841706/1
8=@DDFFFDAFDHACFCCDABHGIGIEIHHGD@GDGBGIICHCGIIBHED
@5282605/1
gccctcttcattttcggtttcgtaggcaggtggaggccatcgcctggtca
+5282605/1
CCCFFFFFHHHHHJJJJGHIJJJJJJJJJJDHIJIJJJJIJJJJJIJFHG
@379157/1
ctttttcttgatctctttcattatcgta
+379157/1
@@@?AB>DB?FFADGF4A@4F>IB9;A:
@959698/1
gcccaatatagattccagaacttccggcataatgagtacatcatttacat
+959698/1
CCCFFFFFHHGDH9FFECBDHEHJJIJJIIGCGAHEGCGHI@BGIJIJJI
@7355260/1
cttgaagttggttcagctgtagtctgtctgcatctgtatatgccctagca
+7355260/1
CCCFFFFFHHHHHJJJJJJJJJJJJJJJJJJJJJJJGJJJJJJJJJJJJJ
@380715/1
gcatgatgacattcatctataactaatagattgacacgagacaacgtgat
+380715/1
@CCDFFFADFFHHJJ9EFHGGJGHHDHEHJIGB@DGGHGGGHJIII8DH@
@1560817/1
cgccatcctctcattcttagttgtaacaactaggggcaccatgacgatag
+1560817/1
@@7ADD8BFDFHHIG@BBEHA<CAAB?FCAEAE@38CFGEGI@GCHC?;7
@7827342/1
atcaccgtgatctaatatttgagcagaaggtgctggtgcatgtaatactt
+7827342/1
CCCFFFFFHHHHHJJJJJJJIJJIJJIJJIGIJJJJDGGGGIIJIJJJJJ
@3229283/1
gctggggctgttgttgccactgctgctgctgcggctgttgttgcctctgc
+3229283/1
CCCFFFFFHGFFADGBHIEHIJIJJIIJJIIIFDHIJGHGIIJIIIEIA=
@3229365/1
cttgcctttgcagctgttgtggtggttgttgcctctgttgctgctgaggc
+3229365/1
CCCFFFFFGHHGFJIIIIIIGI@FGD@EAEEEHIIGGAGHIIAFIG9DE?
@8384592/1
ccgaggtttaaattttttccgctgtagtacaaatttctatttccgattat
+8384592/1
CCCFFFDFHHHHHJJJJJJJJJJJIJJIJJJJJJJJJJJJJJJJJIJJIJ
@4271649/1
ctaaaatattgttcaagttcacgaggagtattcttggaaacaattttata
+4271649/1
BCCFFFFFHHHHHJJJJJJJJJJHIJJJGHIJJJJJJIJJJJJJJJJJJI
@6843857/1
cttgtcttacaggtaccggtctttctcgataatcaagtgttggtgcattc
+6843857/1
CCCFFFFFHHHHHGHIJJJIJJJHIJJJJJJJJJJJJGHIJJJGHHHIJJ
@8385930/1
ctgaaggcttttgggtcgtgagaagctgcaacggctgctatagatggaac
+8385930/1
C@@DFFFFHHBFHGGCGHIHFHHHIGEGGIEEGGHIIGICHCGEFGHGGE
@6844821/1
atatcagacatttcttcagggagaatttttaaccatttacacaatataaa
+6844821/1
@@@FFFFFHGHGDEHIIBHIJEGHGIIIJJIJGIIFJIHHIJJIGGIGIH
@382158/1
gcccaatatagattccagaacttccggcataatgagtacatcatttacat
+382158/1
@CCFFFFFGHHGFIIIGIJIJFIIJJIGGGGHHIIGGGHIEF<DDEGIGA
@2045245/1
ctccaattgcattccctttcacactagggacatgaggtgaaattattggt
+2045245/1
@@@DADD?FFFHDBGGGGII4JHCHGHFG3FE>GEGE:3?@@FGHEEGEB
@5843940/1
gtagcattaggaggactgtcagatggttttggagaattatcaaagagaat
+5843940/1
CCCFFFFFHHHHHJIJJJJJJJJJJJHHIJJJGJGIJIJJJJJJJJJJJJ
@5283340/1
ctctgatttatctcatcttcatcatccaagccgtaatgaatggtgttgct
+5283340/1
CCCFFFDFGHHHGJJJJIIJJIHJHJIJJJIJJCEGGIJIGIJFGHIIGD
@1562827/1
tgcttgtcttccacccttttttttgttcctttttgaattgaaatcacctg
+1562827/1
CCCFFFDDFHHHHJHGIGIIJGIGGBGHG<GEFGB7B9CGEHDDFCHIJI
@7359564/1
cggcatttctttcagaccaaaatttctttgtaaacaagttagtaaaatag
+7359564/1
CCCFFFFFHHHHHJJJJJJJJJJJJJJJJJJJJJJIJJIJJJIJJIJJJJ
@964575/1
atgagtgttacttctcatcctaggacgtccacctcgaactgaaggagtgt
+964575/1
@@@DFDDDHHHGHJJJJJFIJIGIGCHIIJGGCH3:CFHG@GA@FD?8??
@1564085/1
gctggatgaggaaatttttcataaagaagtcgaatactgttcttaggaat
+1564085/1
@@CFFDFDHHHFFHIIIIIGIHFJICGGGFGGEEGBHGEDHGGIAGG@F9
@8388069/1
tcctaattgaagagccttttcccaaaatcataccattagatttattaatt
+8388069/1
CCCFFFFFHHHHHJJJJJJJJJIJJJJJJJJJJJJJJJJIJJJJJJJJJJ
@2047004/1
ctctaacttcaattaatttctgatttttattaacaatagattggttgt
+2047004/1
CCCFFFDFFHHHA@FHBHBEHIGG<FEGGEG9EFFGGGGGHIEEDCHG
@3232481/1
tgggaatcctttgtgagccacatcaatg
+3232481/1
?@@1DDDDDBCFDB;EF>DGGEGG<<CH
@8389750/1
cgctcaaacatgcaaatgtgacattattgactaaggccgatctgaggtct
+8389750/1
CCCFFFFFHHHHHJIJJJJJIJJIJJJJJIJJJJJJIJJEIJJJIJJHHI
@3233952/1
cacctttgaagttgaataagttattattcttctaggtccttttatcataa
+3233952/1
CC@FFFDFHHHHHJDEBGGIHGCGIGBIJIJJIDGE4EEGHGIIJHGGGH
@8390110/1
cgctcaaacatgcaaatgtgacattattgactaaggccgatctgaggtct
+8390110/1
CCCFFFFFHHHHHJJJJJJJJJJJJJJJJJJJJJJJJJJJJJJJJJJHHI
@8390502/1
agacaacgtgatataactatgaagaatcatgtgataaaaaatagcagcag
+8390502/1
CCCFFFFFFHHHHJJJJJJJJJIJJJJJJJJIIIJJJJJJJJJJJJJJJJ
@6845592/1
cttgtatttttttatttttctgcgactgtctgaatcagaatctgatttat
+6845592/1
BCCFDFFFHHHHHJJIJJJJJJJIJJJJIIJJGIJJJJJJJJJJIJJJJJ
@8391095/1
actaccttcagcgggagaccttggctttgccgcttgttgctgtacttgag
+8391095/1
@@@DDDDDDFHHF>FHEFBCGHHIIFGHGIGIIGGIGIIIIIIIGEHIII
@4788140/1
cgtcctcctgccactcatcataatgaacaatatcttcttttggattagta
+4788140/1
CCCFFFFFHHHHHJJJJJJJJJJJJJJJJJJJJJJJJJJJJJJJJJJJJJ
@1564959/1
gccctgaataccttgatggctacaaagatagaagtcgaattcag
+1564959/1
@CCFFFFFGFGGDCHGD>EFCFAGHIFGEACCEF?EGFHDIJIG
@5848527/1
gccacatcaatgttaaggaatggtttccaaccaataattgcagactggaa
+5848527/1
CCCFFFFFHHHHHJJJJJJJJJJHJJJJJJJJJJJJJJJJJJJJJJJJJJ
@6847179/1
ctaaattctgctctgataaattagaatcatcccatagcaaatgatatttg
+6847179/1
CC@DFDDFHFGHHIJJJIIIJGJEIGJJIJJEHGIJIJJEIIIIIGIGIJ
@1566415/1
ccatcttcaacgaatcaaattcactttgagg
+1566415/1
?@<B?DDAA:DAC=FF4A<FCHGII@H<4A:
@1566536/1
ctcaggagaaatttcaatttttgcaaattgttcgtag
+1566536/1
@@@?D<DDFHDAHABDEFCIFEFHGHIG@4CHF;B;D
@8392799/1
cctttgaggtgcaaaacaagcgatcgcccagacccttatttcaacaccag
+8392799/1
CCCFFFFFGHHHHJJJIJJJGJJJJIIJIJJJJJJJJJJJIJIJJJJJGI
@5849625/1
ctttgcgacaatttgttctcttctgttgtttcaattttggcagtatgcaa
+5849625/1
???DDDFFFHHGFHH:CDHIIIIII?GGFEHIIGIIIEIIIIIHIEIIIH
@5849853/1
caggtagtaagtgatcattaagttcgccgatcttgtacaacattttacat
+5849853/1
@CCFDFFFHHHFHJJJJJJJJIIGJJIJJJJJJJJHGHJJJJJJIJIJJG
@5284625/1
gctgactttagtacatcgcctggagacatgactacacaaccatttggtat
+5284625/1
?==ABBD?FFB<A<EBEEGI:;;C@EGIIE@HIGGIG>DEHIBGIBB?DH
@7832332/1
taacgattctccactgaaccaaatcggctccttgaatgaatttttcattc
+7832332/1
CCCFFFFFHHHHH;FHIJJJJJJJJJJJIJJIJJIIJJJJIJJJJHIJJG
@5851798/1
gtctgctgggttgctggtcaccgggttgttgcctaacaggaggtgcactg
+5851798/1
CCCFFFFFHHHHHJJJJIJJJJJJJFHIIJJJJJJJJJJJJJJFHIJJJJ
@2048386/1
cacagaacggttgccatatagccttaaaagggcaccccaactagttatgt
+2048386/1
CCCFFFFFGHHHHJJJIGIGIGHIIJFDGEDFHBHIIGJGEGGGAHEGHG
@3237589/1
gttttcaaaggctctaactaaaaattcttttttaagtaacaaagcttcag
+3237589/1
B@@FFFFDDHGHDIJIIGIIJIIIJIJGGIIGIGIIBG9F@BHG@FDBG>
@2592813/1
cacaattgtcggcagctgggaatcctttgtgagccacatcaatgttaagg
+2592813/1
@@CDDFADFADDFIIJJG9FDCBHHJEIGD31?D?BG@GGIJEG>FGGEG
@5286017/1
ggcgctgacctggcggtagctttaatcatagttgatgtctgcatatcagt
+5286017/1
@?@DDDDDDDFFAHHI??D<@DHFGHHD?GHIC?FHGHGGIIIIIEHII=
@2593168/1
gtggaagtaagaggtctttcatttaatgttttttgaaaagcctcacttgt
+2593168/1
CCCFFFFBFAA4DHHGHGIHGGIGFA<DAEBFHGH=GGDF8??;<DAHHH
@5286400/1
atgggcttctattagttcatctatattttttaaggaagtaagtgcagggg
+5286400/1
BCCFFFFFHHHHHGHGHIJJJJJJJJJJJJJJJJJIJJHIJJGHJJJJJJ
@7365129/1
cttccttctagtgcttcttccaaagcaaataatgaaacttgtgccatcca
+7365129/1
@?@B?=:22AFFB@<AACFEEAE?CFBCAFHDB?<FB????:?<:???80
@4275369/1
ctgctgtggtggttcttgcctttgcagctgttgtggtggttgttgcctct
+4275369/1
CCCFFFFFHFHHHIJJJJJJJJJJJJJJJJIJJHIJDGIFHJIIJJJJII
@3740021/1
gtaatatggaaggcaataaagtaaccttcaacatataaactgcagggaat
+3740021/1
C@CFDFAEA8DDHBEFHIJIIAA@HH<4AEHGHIC<?BDB>?GC;D06?D
@2049548/1
gccacgcatgtcccatactccctggttgggaagtgcttgttgttttgcag
+2049548/1
B@@FF@DDFAFAHHIJIIGHEIGBGFGGGIDHI9B@FGIJJJHIEGCHHF
@5853484/1
atttgatagagcacggaaggtggaatttttgcattttttataacttcttt
+5853484/1
CCCFFFFFHHHHHIIJIIJIHIGHJJIGIJBHHIJJJJIEIIIIIJJJJI
@6335765/1
gggtgagtaacatcagctccgagaaatattacaggttcgttgaaaacctt
+6335765/1
=<=4=:AB=AC:AEGGGEHGGDG:@F>DFHFFH<DCGCDFHCBGCHICGH
@3741327/1
gtccttctaacctgttcttcttgaagttggttcagctgtagtctgtctgc
+3741327/1
@CCFFFFFHGHHHIHIIGIGJJDG>@@CFECEHHGG@>EHIHDFEGHGBG
@7366405/1
gtacaatgtaatatgagttttctttgttttcaaaggctctaactaaaaat
+7366405/1
CBCFFFFFHHHHHJJJJIJJJJJJJJHJJJJJJJJJJJJJJJJJJJJJJJ
@4276695/1
attgtaaacctctcaaatgtgtaaagtgaagacaattatttacaaaatgt
+4276695/1
?B@FFFFFHHHHHJJJJJJJIJIJJJIJJJJJJJJJJJJJJJJJJJJJJH
@7366972/1
ctgattacttcttctcgaggtggctgcagtttccatatcatattatacct
+7366972/1
CCCFFFFFHHHHHJJJJJJJFHIJJJJJJGIJJJJJJJJJJJJJJJJJJJ
@6850581/1
ctacagatatctagaggttctgtatttcctgtgatcttgtctaagattgc
+6850581/1
@@CFFFFFFHHHHJGGGAFIIJH33AFIJJIHIBHGIJIHIIFCHGIIJI
@4795227/1
ctcttctggaaagcagctcttgcagcattgacactggcgttttggtgggc
+4795227/1
@;?DDDDDAFDBFEHIBDFDHIIIIIIBADHGGHDHEHIGHIGGEIGIIH
@8395840/1
attcataattcgggccttaactttagtgaactggtcatcaactgagaggc
+8395840/1
1:BDFFFDHHHHHJJJJJJJJJJJJJHJJJJJJIHJIJJJJJJJJJJJJJ
@2596027/1
ctcctcgataatagatatgtaataagaatattgatgctttgcccgtcctt
+2596027/1
@@;DFFFDBDFBFIHIEIIFGGHHCHGIHIIIE4<?B@CGGGGFE<6@AF
@2597111/1
gggaacgagaaccaatttcttttttaaaataatcagcaaaatccaaa
+2597111/1
@@@FFDFFHFCFDB;G@HFDGHGJ<DFCBHCHGGGGGI@G@9DCCFE
@390624/1
tcttggcaatttttttcgatttgccagtacct
+390624/1
@@@;DBB;3CFHHIEGIE7CF?CFEB><@FFD
@1572741/1
ctaccaggtggaggtgaaaagaatgatcttccaactgtcacaaacctgtt
+1572741/1
CCCFFFEFFHDDFHCGEHGGI?GIDHGGIEIIDHGEGFGGIBEGGGEICD
@3745070/1
aatcaattatgatactgtctccttcaacaatcgtcggtacaatgtaatat
+3745070/1
@@@DFFFDHFFFFIJFD@FEHBHHGGIEBF9FA??CF?DGGGHIDGCI4B
@5857640/1
gccaatagctgtgggttatatggtgattgatgccattcaactttgcatta
+5857640/1
CCCFFFFFGHHFHIJFHIJGIJICHHJJJIJJJJJJJGIJHIIJIJJJIJ
@7371830/1
cttatgtaacttcttttttcgtggaggacattggtatggtggcttttcag
+7371830/1
CC@FFFEFHHHHHJJJJIIJJ?EHGHIEIJJJJIFDBF>?BDFIIJGEFF
@3242125/1
ccaagaggagagcttttattgaatagaataggaatgtcaggtgcgttaac
+3242125/1
CCCFFFEF;BCFHCFIIIJIIAHIIJGI9HHJIJ9GHHHGF?FGGBDEHG
@4797103/1
atcaactgcagcctcttttaccattgtacgagtttgagcatcattcattt
+4797103/1
@@@DDDDDFH;?DDGDEGEHE@HHGIGGIIIGEFDG?DFGGGHGIEDHII
@6853477/1
gttaacttttggtggctttattatattactcctaattgaagagccttttc
+6853477/1
@?@DDDDBFAD@AADFAGDHGGDEHH>FFH?EGHIFE<DF?GBBFIIEIA
@4797370/1
gttttatttacattttttgcctgaacacattgggtcgccatacctaaaac
+4797370/1
CCCFFFFFHHHHHJJJJJJJJJJJJJJJJJJJJJIJJJJJJJJJJJJJJJ
@5859210/1
gggttatatggtgattgatgccattcaactttgcattaactttctgtagt
+5859210/1
BCCDDFFFHHHFHIJJJJJJJJJJJJJJJJJJJJJJJJJJJJJJJJIJJF
@4278815/1
tgtagatcctatcgagaggctaatatggattgcgaccattactttgtggt
+4278815/1
CCBFFFFFHHHHHJIJIIIIJJJJJJJJJJJIJIJJJJIJFJIJJJGHIB
@978056/1
caaatctcttaatgatatcagtaagcttaca
+978056/1
?;?DDDDD?AFBF@<@@<?4<A3<AB@?BFH
@8398393/1
gtccacaagaaaaaaggttcttttacccccttcagaatataatagtttca
+8398393/1
CCCFFFFFHHHHHJJJJHIJJJJJCGIIJJJJJJJJJJJJJJJJJIIJJI
@8398732/1
acacaattcaggcactaatgtctcttcaaaatcttcttcatcacgtcgtc
+8398732/1
CCCFFBDFHHHHHJJIJJHJFHHIJJIJJJJJIJJJJJHIIIJJJFHIFH
@8399019/1
aagtcattcctctatcaggtaagacaacaatcacaagttttacttcttct
+8399019/1
@@CDFFFFHHHHHJJJJJJHJJJJJIJJJJJJJJJIJHIJJJIJJIJGHI
@8399180/1
ggctgttgttgcctctgctgctgctggggctgttgttgccactgctgctg
+8399180/1
CCCFFFFFHGHHHJJJJJJJJFIJJIJJJJJJJIIIIJJJIJIJJJJJJJ
@979325/1
tctggattttgtataggaaatttgataagtttggttccatcaggaaacga
+979325/1
@@@DD4BDFDFFHG>FH<I;FCFHG>HII9FDHIGIIGIICGIBG@>BC?
@2053637/1
ctcatgttataacattatgcagttcattacctaagatatttgttatga
+2053637/1
@@@DDF8DHHHG>FEFEHCHEF<B?<@EH@HHHDHIICHEIEGBCIG<
@393320/1
gccatagcatagttcctgctttagggtttcttccgctaatttaaaaattg
+393320/1
@@@DDDDD?F4DFHAHIIIGIGEGGI?FGIGGGHHHGEGG@FGG@EHGI@
@6341303/1
ccaggttcaactttacagccagtaaaaagtggtgaagtcaatcctaacac
+6341303/1
CCCFFFFFHHHHHJJJJJJJJJJJJJJJJHHJHIJJJIIIJJJJJJJJJJ
@393551/1
ctcatgaatgctttctaatgtttcttcatttaaaaccgctgtgtctcttt
+393551/1
@@<DAADAAFBADEGEEG<IA<E4F9CDBF>AFH<CFG0C:6?:?@BF4<
@1574832/1
gttaacttttggtggctttattatattactcctaattgaagagccttttc
+1574832/1
<@@DDBEDHHFFDAFGFEBBBHGGIG9BFCHHIIIHC9?@9<C3DGEHHE
@7836119/1
ctttcacgttcataaggtctcatttgaaaacgtggatctccaaggtctcc
+7836119/1
CCCFFFFFHHHHHJJJJEIIJJJGIJJJJJJIIJJJJJJJJIJJJIIJJJ
@4799341/1
ttaaacccgatgctagctttcttaaatctggttctctaatcatctgatta
+4799341/1
CCCFFFFFHHGHHJJJJJJJJJJJJJJJJJJJJJJJJJJJJJJJJJIJJJ
@7376584/1
ggcaactcaggataactatagaggttcttctttccatcaaaggcaggaaa
+7376584/1
CCCFFFFFHHHHHJJJJJJJJJJJJJJJJJJJJJJJJJJJJJJJJJJIJJ
@2601997/1
tgtgactctaactcttcttccatccgctag
+2601997/1
=?:B;BDFFDBFCGDGEEIH>HEHGGGG>E
@5860114/1
gtcattatgggcttctattagttcatctatattttttaaggaagtaagtg
+5860114/1
CBCFFFFFHHHHHJJJJJJIIHHJJJJJJJIIJJJJJJJJJIJJGHIJGH
@7377793/1
ctcatacttaatccaatgacatggggaagtcaattgctaatattgccatc
+7377793/1
@CCFFFFFHHHHHIJGIJJJIJJJJJJJJFHIGIJIJJJJJJJJJJIJJI
@5861888/1
ttttcctttgatgctgctcaatttaccttcatccttgttttcaaagttga
+5861888/1
CCCFFFFFHGHHHJJJIJJIIJJJJJJIJJJJJHHIIEIJJJIJIIIIIH
@7378659/1
ctataactaatagattgacacgagacaacgtgatataactatgaagaatc
+7378659/1
CCCFFFFFHHHHHJJJJJJJJJIJJJJJJJIJJJJJJJJJJJJJJJJJJJ
@7379449/1
ggcaagacctccttcttcaagcctagggaaaaggtgaaataaatgaattg
+7379449/1
C@CFFFFFHHHHHJIIJJJHIJJJJIJJIJJIJJDGHJGHIJIIIJJJJJ
@8401259/1
caacaacagcagcaacaacaacagcagcagcaacaacagcagagaccaca
+8401259/1
CC@FFFFFHFGFFIGJFIJJJIIGGIJJIHIIJJJIGIBGHHGHIJJJJH
@4281237/1
gagtattcttggaaacaattttataattattggatatattcatgccacat
+4281237/1
BCCDFFFFHHHHHJJJJJJJJJJJJJJJJJJJJJJJJJJJJJJJJJJJJJ
@8402317/1
gttgagacacttgctggggaggtggacctctttgtgcccatggagtttga
+8402317/1
@?@FFFFFHHGFDIJJJJIIGDEEHGIGIJJJIJHHGGGEDHIIIEHGG@
@6855602/1
agtttctcctacggagactgtatacctaaaagtgggttcatgaattgctc
+6855602/1
<?@FFFFFHHGGHIIJEFIIFHIEFHGIIIIHCDDG:BFGEIJIIIJGII
@8402938/1
attgacagcatgatgacattcatctataactaatagattgacacgagaca
+8402938/1
@@@FFDFFDAHFHIJHHHGJGGHEGIJHGHIIIJJIJJIJJJIJ>HGIJJ
@6855953/1
ctccaattgcattccctttcacactagggacatgaggtgaaattattggt
+6855953/1
CCCFFFFFHHHHHIGIJJIIIIJJJJIJIIIJJJJJJDHFGHIIGIIJG?
@3750962/1
atgttgaatagcttgctgtggtggtacagcacccggtcctggtccagatt
+3750962/1
@@@DDFFFDFFHFIIHIDHID3CEAEHEBG@FHI6C@F6DF<BFGHGIIB
@7838553/1
tatagtagttgaatggctggttttcaccaacattccagctagttgg
+7838553/1
CCCFFFFFHHHHHJJJJJJJFHIJJJJJJJJJJJJJIJJJJJIJJJ
@8406180/1
cctctgtcgaacagcttccacagcttgtctgtaattgcgataaggttttt
+8406180/1
CCCFFFFFHHHHHJJJJJJJJJJJJJJJJJJJJJJJIJJJJJJJJBHIIJ
@7838977/1
tccatttccaattatttcctttttctgacatcttcttggtaacaagtatt
+7838977/1
CCCFFFFFHHHHHJIIJJJIJJJJJJJJIJIJJJJIJJIFHIJIIJGHHI
@7839250/1
gtgatatcggtgtttttgagctcatacttaatccaatgacatggggaagt
+7839250/1
@@@FFFFFHHCFDHHJJJJJIJJEIIIJJJJJJIJJJJIJJIIIGIIIJB
@6856291/1
cattctttcaaaaaaaactattcgtaggagtaaaacgtaagtggaagcat
+6856291/1
@CCFFFFFHHHHHJJJJJJJJJJJHIJJJJGHIJJJJIIJJGIJIJJJJJ
@4800542/1
ctaagatatttgttatgatctccggccaagatcagccgtgtttggtagaa
+4800542/1
?@<1?;D=CFF<ACA:C<I<B4<FDFGII;8D@:?D??DD9BF@10.8.=
@2605806/1
gcttgctgtggtggtacagcacccggtcctggtccagatt
+2605806/1
CCCDFFAAA;C3;EDGHIJJCCH?:EFGGGII<4BBDAAG
@7380790/1
ccgaggtttaaattttttccgctgtagtacaaatttctatttccgattat
+7380790/1
CCCFFFDDHHHFHJIJJIJIJJIJHIIHIIIJGIIJJJIJIIFGGBHIGI
@4282770/1
cggtaaagttttgcctataagaacaatgagtgagagcttgcaagaggtaa
+4282770/1
BCCDFFFFHHHHHJJJJJJJJJJJJJJJJJHHJJJJJJJJJJJJJJJHHI
@2055876/1
ctgcagggaattctaagagggtacacaattcaggca
+2055876/1
@@@ADDDDHD8CFFG@CFD9E;FHGHG?GDED?B33
@3754102/1
ggaggaatttgtttgtgattttttattgtatcc
+3754102/1
?@??DDDEDFHH?FHCEBI<FDEFGG@4????:
@7383094/1
cccattttcagtagtgatgaaatctgaatttttgggtaagcaatcgtctt
+7383094/1
CCCFFFFFHHHFHJIJJJJJJIJJJJJJJJJJJJJJHIJJJJJJJJJJJJ
@3247845/1
ctgtcgaatactctgagcttgctgagcgactaatgccactgtg
+3247845/1
@<?DDDDDHHF>FAEAF@CDHGHGGE>ED?DB<D<<FFB@HFB
@3248287/1
atataagattacaattcttaacattttttctttaaacaaagaacattgga
+3248287/1
@@@FFFDDFHHGHJBDB>FHGCEE@HGGG<FGCHGEGHHIHFG>DHH@>?
@7842682/1
cattgcttgaggtctggtaattggagcggcttgtctaacttgaccaacgg
+7842682/1
CCCFFFFFHHHHDGIJJHIIJJJJJJJJJJJJAD?D<D<BF8//B=C;;F
@399252/1
gtagcattgtaatttcttgttcttcttgtttcttttctttaacatttctc
+399252/1
@@@FFFFFF?DHBIIIIGFCBIIFFGIIHDGHJJIJ@BHHGEHI@FGGIJ
@399389/1
ctacctcccctctggtatccaaaggcactgttttcacc
+399389/1
@@@DDB>DHA8C:BG<CDG@EAEB>3CA??GGI<9CD<
@7384207/1
gttcatttaccttccattatgtatcgtggatcaataataacatccagaaa
+7384207/1
CCCFFFFFGHHHHJIJJJJJJBIHIJHJJIJIHIJJJJIJJJJJJIJJJJ
@3249981/1
aggcaactcaggataactatagaggttcttctttccatcaaaggcaggaa
+3249981/1
?;@ADDDFDDHG?EABGHGH4?FEEC;FHDHF9EGGGEHGG@G<3DGB=G
@4284473/1
ctctgctgttgctgttgttgctgaggctgctgtggtctctgctgttgctg
+4284473/1
CCCFFFFFHHHHHJJJJIJJJJJJJJJJJJJJFHIFIJJJJJJIIJJJJJ
@7384826/1
aaattgttctatttcttttttcatcattctgtagtacaccttccaacagt
+7384826/1
<??DDDABFFBFFECCDEFFEEEHG@FDEHD?EHCFDEFDDCFFHIIGIF
@4284642/1
cctgggtttaaaatcttcaataacattactcatttctgataggttctgca
+4284642/1
CCCFFFDDHHHHHJJJJJJJJJJJJJJJJJJJJJJJJJJJJJJGHIJJJJ
@6344015/1
cgcaaggtaacgtaaaacaatatctattcaacaaaggaatagcagattca
+6344015/1
CCCFFFFBFDHHHIJGJJIIJJJJJJJJJJIJIJJJJJJJJJJJJJJJJJ
@4284803/1
tgtgtccacaagaaaaaaggttcttttacccccttcagaatataatagtt
+4284803/1
CCCFFFFFHHHHHJJJJGJJHIJJJJJEHHIIIJJJJJIJJJIJJJJJJI
@4285277/1
cactgtgtccacaagaaaaaaggttcttttacccccttcagaatataata
+4285277/1
@@CADDD?FHHHFBHEGEFFFDG:C<FBGI?G?CGGFHBBBGDBDHEICB
@3756651/1
ggcggtaccatggtataactatcttattgagataattatcttttgaaaca
+3756651/1
@@7DDDFDHHHGGFHJJFIIHIIJJJJJIJIFHCGFIFHHGGHGHE@EGG
@5863730/1
ctgtcctttgaggtgcaaaacaagcgatcgcccagacccttatttcaaca
+5863730/1
@@@DBDDDFFFFFEGHIIDGGIGIIIIIGEHGIIIIGIIIIIIIIHCFGG
@4286100/1
ctgaaggcttttgggtcgtgagaagctgcaacggctgctatagatggaac
+4286100/1
CCCFFFFFHHGGHJJ@EHHIIJIJJJJJIJJJJJJIGHHIIIIGIGIFJG
@1581252/1
cagagactcgtccaatcagattgaaaaaaacaagttgtataacacaa
+1581252/1
@C<DDFFDFFFBFEHIGHBCE4ACHGHCGGIII@DFH?FHI@/BFFG
@5865123/1
actcttgttacaacatatttcaacatgtatccttttgggcggtaccatgg
+5865123/1
@@CFFFFFHHHHHJJJJJJJJJJJJJJJJJJJJJJJJJJIJIHIJJJJJJ
@3250610/1
gcctcctgcggaccattagttgaagtcccagccc
+3250610/1
;;?D?DD;A?DD@G@FHGICGH<B4?DDDEBBHF
@400111/1
cttcagttcagcttttggattagaatatacagcataagcagccataccaa
+400111/1
C@CFFDBDHHHGDEHJGGGGHHJJGJIJGHIBGGICHIIIHDI;DEHEIG
@4802337/1
cagacatttcttcagggagaatttttaaccatttacacaatataaatgca
+4802337/1
CCCFFFFFHHHHHIJJJIJHHIJJJJJJHIJJJJJJIJIJJJJJJJJJJJ
@3251643/1
ctttctttccttttttgcccattattgtgtactatcttcaaagagaaaaa
+3251643/1
@@CFFFFFHHGFGIIJIJJIJGEHEHHGGIGIHIJIIIDFIDEHJIJJEH
@3251794/1
ttcttttttttccttgactatgtttgatgacatatcaataacattctcct
+3251794/1
CCBFFDFFHFDFFGHHIJGGGEEDGHHGGHBEG@FHI9BB>GHGGGIBFG
@401403/1
gttgttgaggctgctgtggtctctgctg
+401403/1
@@@FFFFFHGG<AFIGGBE;CFFEGIJE
@3252186/1
cttgctgtggtggtacagcacccggtcctggtccagattcctgttgtgga
+3252186/1
@@CFFFDDHHDDFFFGGGIIJJJHGGHJJICEGF?F>@GGGIJ@<DDBE=
@6861421/1
gttcgtagtgaagaactgaaagcagatctaaatttctcaaatttctttct
+6861421/1
CBCFFFFFHHHHHJJJJJJJJJIJJJIIIC?1?FHGHIIH?FGFGIIIIJ
@6346166/1
catggttgtcgaggaggtccctgttgttccattgcttgaggtctggtaat
+6346166/1
CCCFFDFFHHHHHJJJJHIJJJJIJJHJJJIJJJJJJJJJJGHJJJDHIJ
@7386946/1
ttgagatactgtaatgcattgtaggccgcacatgtttgtgcttctga
+7386946/1
CCCFFFFFHHHHHIJJJJJJJHIIJJIIJIJJIJGIIJHHIJIJJII
@985343/1
tctgctgttgctgaggctgctgtggtctctgctgttgttgttgctgttgt
+985343/1
@CCFFFFDF?FFD<EBEGC7FGEEH3CHGFCF>F@D@FGGD9DFGGCACF
@7387852/1
gtaaagttttgcctataagaacaatgagtgagagcttgcaagaggtaact
+7387852/1
CBCFFFFFHHHHHJJJJJJJJJJJJJJJHHJJIJJJJJJJJJJJJHIJJJ
@6346975/1
gtccgactgatgatttgaggttcttgtggaattgtgacactttgatgttg
+6346975/1
@@@FDDFFHHHHHJJJJJJJEFHJIJHHJJJGIIHIJJJJJJJJIJJGHI
@8410017/1
gggttgtttccctagactgtggttgagacacttgctggggaggtggacct
+8410017/1
@@CDFFFFHHHGGJJIGIIHIJJJIFIIGIIJJJJJJJJJJJEBDCCFGH
@7390269/1
cagcatctcctaggaattctaaacgttcattgtgagttatatttgattca
+7390269/1
@@@DADDDDA?CDD<<A?IEE>E>G:<<<A<ECD?CC:?B<FBFBHBFEB
@7844716/1
catctgttataaatgtaggaagttatcaagaaatctaagattgcatcacc
+7844716/1
??@DDDBBFD?FDHAF>EFIEG?CFHGEGIGGICHEHIGDCFHDHIIIGG
@2612612/1
ctctaatttgtttctgcaagaggtgtcagagaggatgatggtgttgcctg
+2612612/1
@C@DFDDDAHFHGHIIJJJJ3BGAFHHGICHDHJIJJJIIICGHFIIJJE
@5299532/1
ctaatattgatgttttattttcagtataccttataccgctatcatcctgg
+5299532/1
@@?DFEFFFDHHFIHIIIJJJGHJIHHIIJGJGHHIHGIJJIJJJJJIIG
@987368/1
gtacacagttgcagtcctgagctggtcttcagtcacccgattc
+987368/1
?=?DDDDBDFDHDHBHHGGEHGGBEBHIEH>H9?@CB@FDFEC
@987617/1
cttgactatgtttgatgacatatcaataacattctcctcaaccttttgta
+987617/1
@@@DDDDDHDHDFI@<BFI3AA:C@EHIIIE4AFGGH4?E9FEHIIGI@B
@2059749/1
ggcatagttatttggaagtgatttgcacgaagcactataggtcgacct
+2059749/1
CCCFFDDBFBHBHF@E9G@FHGGECEIGEHGGHHI<BGG99:?:?DBD
@3758907/1
ctttgttttccttcttttttatttttgcaaataatccgt
+3758907/1
CCCFFFFFGHGHGIJJJHHIGIJJIDGHGHIJIJIIG>;
@404870/1
gcacagacatgttatttactattcattcaaaatttgtgctgactgcttag
+404870/1
BB@DFFEDHHHFDJJIEHHHG9<CJGHJJIIHHGGHEHIIJ<FEHDDG9B
@4290070/1
atttggaagtgatttgcacgaagcactataggtcgaccttctcggccaag
+4290070/1
@@CFFFFFHHGDFIGIIIIIJGGIGHIJGI@FCFBBDFHIIIJEGDGGHI
@8413224/1
ttgttgttgaccccatggttgtcgaggaggtccctgttgttccattgctt
+8413224/1
CCCFFFFFHGHHHJJJJIIIJIIEHHIIJJFHIJJJIJFGIIJIIJIJIG
@5301944/1
ctcattcttagttgtaacaactaggggcaccatgacgatagctttattct
+5301944/1
CCCFFFFFHGHHHJIJJJJJJIJJJJJJJJJJIJJJJJJJJJJJJJJJJJ
@5872497/1
gctaattttgcttggtgtttgttttctccaactccgacaaacgccatcct
+5872497/1
BCCFFFFFHHHHHJJGGHIJJHJJJJJJJJJJJJJJJJJJJJJJJJJJJI
@1589259/1
ggaagtaagtgcagaggaacgagaaccaatttcttttttaaaataatcag
+1589259/1
@@BFFDD?HDBFHGIIIIJDGIJGICGIJIGI?ADHGHIDE?DFE>@FGI
@2060898/1
gcctcttgttttgcttctttttttgacctacccttgccgatagcaataag
+2060898/1
CCCFFFFFDHHFHGIJFGIJIGGIDIIG>BDCCHGI@HDE8;AHIEHEHD
@6867297/1
gtctttgtgtcttgcacgacctttggattgaatataagaccttgttgttt
+6867297/1
CCCFFFFFHHHHHJJJJJIJJJJHIJJJJJJJJJJJJJJJJJJJIJJHJJ
@2620281/1
cctagcacggaaagcagcgagatgagcataataggtaggtgcagggtatg
+2620281/1
;@@DDDDDHFFBFGIIG9F@F?BGG9BDGGIBAGEFHIB?BG>F<@=BGE
@406141/1
ctggtattatgagtgttacttctcatcctaggacgtccacctcgaactga
+406141/1
B@@DBDFFFHGHHEFFBHJJGAHGEIEHGGIFCEGAH=DGHGDHGGEHH@
@4807907/1
caagcttctcttatagctgtcaactcatgttgcaaaacatgtaaaaattg
+4807907/1
CCCFFFFFHHHHHJJJJJJJIJJJJJJJJIJJJJJJJJJJJIIJJJJJJJ
@5874220/1
ctctgctgttgttgttgttgctgaggctgctgtggtctctgctgttgctg
+5874220/1
8?@ADADDFDDDA>FGGHGGG@FHCFACFEI@CB?DAFB@FDHF0BFHB?
@3761489/1
cctttttgaaattttttaataattggaacaattctatcacctttgaagtt
+3761489/1
CCCFFFFFGGHGHIGJJJIEHIJIJJGIGGGGGJJGIGIJIIJIIBBHHE
@3761978/1
tgtttctagcctttcataattcataacgtcat
+3761978/1
@@?DD8DDF<CACAGGGBBHE@HIIIIC;CAF
@1590038/1
tgagaagctgcaacggctgctatagatggaacgttgatctggt
+1590038/1
CCCFFFFFHAHFFIEGIJGDHIIIE9ECGHIIDGI@DGHGF9B
@3763607/1
gtcgaatactgttcttaggaatatttccaatgaattcctctatttcattg
+3763607/1
@@@A?DDDHHG>FIJDDHGHEGGCIJIEGEH@GICIGIFJJGIIJIJI@B
@1591790/1
ggagtttgacctctaggaccagtttgcaaagggaagcgagcttgctgttg
+1591790/1
?@<;=BDDDHHGGIIIIIGII9CHG@EHGBFIIGFHG61?DBHIG4BF<F
@3260199/1
ccgatacaatttcttgttttttatcatcctctttatttactagaaactgc
+3260199/1
@B?DFDFFHHHHHJJJDHIIIJHHGFIGHIICEHGG@CIBFGIIIECFFG
@2624331/1
ggagttttcttgatcattttcgtttacccagagaggaaatagtattttt
+2624331/1
?@;;DADDBAHDFF9CBHBFHGC3BFHGEHIFIGEGFGGICFB9FE>BD
@4293272/1
gttttaaactgacattgccgattagtgatatcagtcacctatcgtgataa
+4293272/1
CBCFFFFFHHHHHJJJJJJJIJJJJHHIJJJJJJJJJJJJJJJJHJIJJJ
@2625097/1
ataagattacaattcttaacattttttctttaaacaaagaacattggatt
+2625097/1
@CCDDDEFHHBDD@HIG4CCAFHCHEGEHGCGGGEBD>FG>FADHIF<FH
@407469/1
gctcaatttaccttcatccttgttttcaaagttgataaataatattaatg
+407469/1
<@?DDDDDDFF<DFEHIG9I@HC@CG4F@>EDC?CAGHGI@HBDH>GHIH
@5877881/1
actatattcaccaaccgttaacggagtttgctgtcgaatactctgagctt
+5877881/1
CCCFFFFFHHHHHJJJJJJJJJJJIJFHJJJJJJJJJJJJJJJJJJJJJJ
@6872332/1
aattaatttctgatttttattaacaatagattggttgtaacgattggaaa
+6872332/1
CCCFFFFFHHHHFJJJJJJJJJJJJJJJJJJJJJIJJIJJJJIJJJIJJI
@8416871/1
gctgggaatcctttgtgagccacatcaatgttaaggaatggtttccaac
+8416871/1
CCCFFFFFHHGHHGIEGGIJGJJHJJJJJGCGEFEHGEDFH::BDFIJI
@5879437/1
ctctcattcttagttgtaacaactaggggcaccatgacaatagctttatt
+5879437/1
CCCFFFFFHHHHHIJJJJJJJJJJJJJJJJJJJJJJJJJJJIJJJJJJJJ
@4810527/1
ctcttctggaagagggcaagtaagtaccatatctatgttgtacaaataac
+4810527/1
CCCFFFFFHHHHHJJJJJJJIIJJIIJJJJJJJJJJJIIJIJJJJJJJJJ
@3764772/1
gctctaactaaaaattcttttttaagtaacaaagcttcagtaaataacaa
+3764772/1
@CCFBEFFDHGHHBEHBHHGIIJJID2?FGHIC;F>D>FGBFHCGB?BFG
@5307309/1
gtcaaatccatctttgtaaataaaaaattaataacattaatatgaacaaa
+5307309/1
C@CFFFFFHHHHHJJJJIJJJJJJJJJJJJJJJJJJJJJJJJJJJJJJJJ
@3765649/1
gtgtgatatgatatgggttgctgtttacaccaacgataaaatcaggcttt
+3765649/1
@@@DDDBEGHHDFIIHI>1CEHIHJJJICHFHE7EBCFGIGHB@3BGBH9
@3261725/1
agaattttcgtttggagcaaatacaatgtatttgctgtctttgtgtcttg
+3261725/1
@@BFFFFFGGHHFJHIGGHIGEIHGHIGE@FFIIIIEGHFHBB9B9DCEB
@3262363/1
gttgtatatttatgctcacttcaccaacattcatgaataatggaaaatca
+3262363/1
?@@FDDDFGBFHHJIJIIHIGIJGDEHIJGIJFGIIIJJIJJJJGGIBCC
@8419609/1
ctgggctacagatatctagaggttctgtatttcctgtgatcttgtctaag
+8419609/1
CCCFFFFFHHHHHJJJJJJJJJHHJJJIJJJJJJJJJJJJJJJJJJJJJI
@8419871/1
taaagttttgcctataagaacaatgagtgagagcttgcaagaggtaactt
+8419871/1
CCCFFDFFHHHHHJJJJJJIJIIJJIJHHJJJJJJJJJJJJJJJDGGJJI
@1592981/1
gccgatctgaggtctgtcaattcaccaggtgatatatttttgcacctgtt
+1592981/1
CCCFFFFFGGGDBFHJEFIGEHHIEEHIJCFGDIGBIIII@DDEHIIJHH
@2627551/1
gtaaaatccttcactggaaacagctatggtaacatctcgtttcattttgc
+2627551/1
CCCFFFFFHHHHFIGGHCFEHJJJIEIGJFIHIIIJJIJIIJFIJIIJHI
@1593537/1
cacattattatttgttcaatagtagaatgttacaaaaaagtaataagtaa
+1593537/1
CCCFFFFFHHHGGJFGHDIGIJDHJIIJIGIEGCHI;FFGDHIGG9@BFF
@7851362/1
gtcgaggaggtccctgttgttccattgcttgaggtctggtaattggagcg
+7851362/1
CCCFFDFFGHCFHGGGFHIGIJJGGHDGGIIJFIGEHEGGHJJJIJCHJI
@1593858/1
cgccgatcttgtacaacattttacatgca
+1593858/1
@@@FFFD:DDHBFIHIIIGCHHIIJB9E>
@6872606/1
ctgagcgactaatgccactgtgtccacaagaaaaaaggttcttttacccc
+6872606/1
CCCFFFFFHHHHHJJJJJJJJJJIIIIJJJJJJJJJJJFHIJJJJHJJJJ
@409604/1
agctagttgatctttcatatttttaagttcatttgaataaaataaataat
+409604/1
@@@DDD;DFFDHDEGGIIIGIF>HEHIAHCBDEHHGIB9BEFHIGGGD4<
@6873902/1
cttgtctaacttgaccaacggtaaaagcaggaggttgttgcatcctttgc
+6873902/1
CCCFFFFFHHHHHJJJJJJJJHIHIJJJJJJIJJDGIIJIJJJJJJJJJJ
@6874245/1
ctccactgaaccaaatcggctccttgaatgaatttttcattcctccatac
+6874245/1
@@@FFFFFFDFDFHIIG?DGEHHGGEGBE@DHBFGHGDHDBDFHGGECAB
@5879759/1
ctttgttttccttcttttttatttttgcaaataatccgtgcagtatgttt
+5879759/1
CCCFFDFFGHHHHJJJJJJJJJJJJJJJJJJJJJJJJJHIGIJGHIJIJJ
@5308194/1
cataagttgtaacagtaagttcttttttttccttgactatgtttgatgac
+5308194/1
C@CFFFBDFFDFHIGGHIIHJIIIJIJJIJGIIIIIJJJIJGGIIIJJCF
@8422701/1
ctcagagctaccttggcagctgctaattttgcttggtgtttgttttctc
+8422701/1
CCCFFFFFHHHHHJJJJJIJJJJIIJJJJJJJJJJJDGGIJJGIJJJJJ
@5309351/1
ctggtcatcaactgagaggccaaactccttcaggcatgggtcactattaa
+5309351/1
@BCFDDDFGHHHGIJIJGGIJJIJJJIIIJJGIJIIAGHIIDHIGFGHJJ
@8423361/1
gcttaatattagaaatcttaataaataggacgaccaacacagcgataaaa
+8423361/1
CCCFFFFFHHHHHJJJJJJJJJJJJJJJJJJJJJJJIJJJJJJJJJJJJI
@8423378/1
cttggctttgccgcttgttgctgtacttgaggctgagatgaaggtggtct
+8423378/1
@C@DA?DDFDFHHIIIIJHGIIJHDHHGE@GGIGIGBHEHIJCA?BF??D
@5309459/1
gtaatattccgttactcatgtaatttttctaggatcaatatgatgctgta
+5309459/1
CBCFFFFFHHHHHIIJJJJJJJJJJJJJJJJJJJJJJJJJJJJJJJJJIJ
@8423995/1
gccaataattgttctttcatgatactctcaaggtccctgattacttcttc
+8423995/1
CCCFFFFFHHHHHJJJJJJJJJJJJJJJJJJJJGHJJJJJJJJJJJJJJJ
@3265268/1
atgatctccggccaagatcagccgtgt
+3265268/1
@@@DDD8DHH60@FGGBDH<<F9@:?:
@3265405/1
cgactccaaacaatcttttcagcacttatccaatgagcaac
+3265405/1
??@DDDFA8D;FFHEHDDHHGH<<F9A<FEF@<GEHH<DCB
@4296868/1
gattctccactgaaccaaatcggctccttgaatgaatttttcattcctcc
+4296868/1
CCCFFFFFHHHHHJJJJJJJJJJJJJJJJJJIIJJJJJJJJJJJJJJJJJ
@3769775/1
cgtgcagtatgttttccaacagtcataataaattcattagactgtcgatg
+3769775/1
BC@FFFFFHGGHHJJJIIJIJI3AFIJII@HEAGIEGG@AHHIIIJJEII
@7853422/1
cataaaatgaaactgggcacaaccattagaatcacctgctgctttaaaat
+7853422/1
@@@DDDDDFHHHFII@GFGEEG@EGGHEHIGIDE@GIHGHGHHGHFHEHH
@6356708/1
ggcttatagctactgcataagacagatgaaattctggattgttccaacta
+6356708/1
CCCFFFFFHHHHHJJJJJJJJJJJJHJJJJJJJJJJJGIJJJJJJJJJJI
@1598297/1
ctcatgttataacattatgcagttcattaccta
+1598297/1
@@@FFAD>FHFFFGFHIF9?AFHEHEIIIIJJI
@6875680/1
ctgcactgtgacagtcttcaagcactgagttagaataccaacctgaattt
+6875680/1
CCCFFFDFHHGHFIHIGIIJJJICGGHHIHIIJIGJJJJJIJJJGJIIJI
@6358242/1
gttcatctatattttttaaggaagtaagtgcaggggaacgagaaccaatt
+6358242/1
C@BFFFFFHHHHHJJJJJJJJHIIHIJJIIJIJJJJJJJJJJIJJJJJJJ
@6876232/1
gctggtgtagaattacagaataactcatgaatgctttctaatgtttcttc
+6876232/1
CCCFFDEDHHHHHJJJJJJJJJJJJJJJJJJJJIJJJJJJJJJIIJJJJJ
@995173/1
ctcattcttagttgtaacaactaggggcaccatgacgatagctttattct
+995173/1
CCCFFFFFHGGFHGIIIJJJJIIIIJJGGGGGII@FG11?@HIJGGHGGC
@5311316/1
gttttggagaattatcaaagagaattattgaattcaatatagcaaacatt
+5311316/1
BB@FFFFFHHHHHJJJJJJJJJJJJJJJJJJJJJJJJJJJJJJJJJJJJJ
@3267611/1
cgattggaaaaataatcagaatatgaacggtattgctctgcagggaacgg
+3267611/1
CC@FDFDDFHFDHIJIJGGEFEG>:<@HGEC?FFGBF9<BGGG<DBDAFG
@3268362/1
gtgagttatatttgattcagtttcccgcttctttccaaatctgg
+3268362/1
@@@DFADDDFFHH@CGGFGGIEHC9A@CF<C4?BC@C?FEBDFB
@8428884/1
gttcctggctgagagtaattcgtcgcgcattctgttgtatatttatgctc
+8428884/1
CCCFFFFFHHGGHIIFGIJJIJIJIJJJJJJFGGIIJIJJJJJJIJIHIB
@1600882/1
gagttaaatcaacatcagctgagatatactcatattgaggata
+1600882/1
@?@DFFDDFHDFHBAGIEHJIFJFGHEGICEAHEEII9:@GHG
@7400197/1
cgggacttgaaaagaaagaccttcccactggggtgtatgtcattgagggc
+7400197/1
CCCFFFFFHHFHHJJIJJJJJIJIJIIIJIJJJFGHHIJHIIIIIJJIEI
@3772607/1
cctgaatgcttagaattcaaaaattcaaa
+3772607/1
;@@FD>DDHHHHHIJIE@HIDHIGGHIHG
@3772616/1
ggatctgaagggcggtcccctcttttgggtgg
+3772616/1
@@@DFDDD<FF6AGH0CFHF;8DCEHBB<B@A
@7400602/1
cttggctttgccgcttgttgctgtacttgaggctgagatgaaggtggtct
+7400602/1
CCCFFFFFHHHHHJJJJIJJJJJHIIJJJHJJJJJJJJJIJJJJBGHGHG
@4815517/1
gtcgaatactgttcttaggaatatttccaatgaattcctctatttcattg
+4815517/1
CCCFFFFFHHHHHJJJJJJJJJJJJJIIJJJJJHIJJJJJJIJJJJJIJI
@3773516/1
gttctttttctattttcttcgctttgagatacctacgcctatcagcccat
+3773516/1
@?@DDEDAHHHDHIGI<AH>GBEEHH@CGHEHCBDHGEDFGGD<D>;FBG
@7401377/1
cttctaacctgttcttcttgaagttggttcagctgtagtctgtctgcatc
+7401377/1
CCCFFFFFHHGHHJJJJJJJIJJJJJJFGIJJJJJIJIJJJJJJJJJJJJ
@995875/1
ctgctgttgttgttgttgaccccatggttgtcgaggaggtccctgttgtt
+995875/1
@@@FDDDDFHBFFIIIGHCGICGGCHEHDFFHGGFEBF60??BG>FBB;F
@4816902/1
gaaaaataatcagaatatgaacggtattgctctgcagggaacggcgacat
+4816902/1
CCCFFFFFHHHHHJJJJJJJJJJJHIJJJJJJJJJJJJJJJJJJJJJJJJ
@5314886/1
cctgggtttaaaatcttcaataacattactcatttctgataggttctgca
+5314886/1
CCCFFFDDHGHHHIIJJJJJJJJJJJJJJJJJJJJJJJJJJJJGIJJJJI
@997137/1
gctccttgaatgaatttttcattcctccatactccttgtct
+997137/1
CC@FFDDAHHHHHCHEHGECGHIIHHICHIDHBHCH9EFG@
@3270429/1
ctgcagggaacggcgacataggtgtctgctcttcacatactcttgttaca
+3270429/1
CCCFFFFDAAFHFIEG@G6DGH<DBG4?4?D>DE?CCAGHHIGGIHD==@
@6879152/1
cctgggtttaaaatcttcaataacattactcatttctgataggttctgca
+6879152/1
CCCFFFDFHHGHHIJIJJJJJJJJJBHHJJIIIGGIIJJJJJJFIGHJJJ
@2633864/1
gctttataaaatgcagtggccgacacatcaatattaagcatcatcttcca
+2633864/1
@<@FABD?FHHFFIIJFHG=FEGGIDHG@DDD<<FBCFGHGC@?4BDB?D
@3272007/1
gtttttgagctcatacttaatccaat
+3272007/1
@@@DDD6DD?BADBEGIIH>F4CHAH
@3775042/1
gtatatttatgctcacttcaccaacattcatgaataatggaaaatcacat
+3775042/1
C@@FFFFDHAFFHEHIGIGIGCIIJIIGIGIIJIJJIIIFIJICGCEHII
@3775355/1
ctctgctgctgctgctgaggcggttgttgccactgctgttgttgaggctg
+3775355/1
CCCFFFFAHBDFDEB<FEGDGAH?DHHGI4BGGIGGGICBB==FHE9;=E
@4300936/1
ggccacttctttgaactaagtacagcgaaattcttattcgattgaagtaa
+4300936/1
CCCFFFFFHHHHHIJJJJJJJIIJJJJJJJJJJJJJJJJJGJJJJJIGIJ
@5316712/1
ctccattcaattgaagaagcaatttcttcgcagcctcttgttttgcttct
+5316712/1
CCCFFFFFHHHHHJJJJIJJJJJJJJJJJJJJJJIJJJJJJJJJJJJJIJ
@3776357/1
tccttcttcaagcctagggaaaaggtgaaat
+3776357/1
@@@DDAEADFBD?EH<EA;EF?>GH<C?FFG
@3776449/1
ctttctaatgtttcttcatttaaaaccgctgtgtctctt
+3776449/1
@@@FFDDDHFFFHEGBE?F@IEFGG>H:FGG?3:@DDF4
@5317053/1
gttatatggtgattgatgccattcaactttgcattaactttctgcagtat
+5317053/1
CBCFFFFFHFHHHJJJJJJJJJJJJJJJJJJJJJJJJJJJJJJJJJJIJJ
@5317522/1
caacaagtttttgccacttgtaattaggtaaacttataatgtcttttagt
+5317522/1
CCCFFFFDHHHHHJJJJJJJJJJJJJJJHIIJJJJJJJJJJIJJJJJJJH
@6362542/1
gtcactattaaagttgatttgtcttatcgacttgacaattttttcttttc
+6362542/1
C@CFDFFFHDHHHCGIEHIGICIIIHIEEHGIIGEGGEHHHJIGBDFHIG
@7402509/1
cctatgactcccaagctgctatgagtactatcatcagctggtgtagaatt
+7402509/1
CCCFFFFFHHHHHJJJJJJJJJJHJFHHIIGIJJJGIJJJJDHGHGGIIJ
@2072200/1
gccactcatcataatgaacaatatcttcttttggatta
+2072200/1
CC@FFFFFDBDFDBHH>FHIJE@BHGC:A<FCEHG9?E
@7402864/1
ggcaatgtgacctcaagttccatcctatcattgccaattggtagtggatc
+7402864/1
CCCFFFFEHHHHHJJJJIIJJJJJJJIJJJJJJJJJJJJJJIJJJJJJJJ
@2634919/1
cttaactttagtgaactggtcatcaactgagaggccaaactccttcaggc
+2634919/1
@CCFFDFFF?FA?CDFEBFHIBHCGD;FAEG<3BF<ECFGDHGGEIGG>D
@6881352/1
cagtattcttgtagtgctccaatcgcattccctttcacactagggacatg
+6881352/1
CCCFFFFFHHHHHJHIJJJJJJJJJJJJJJJJJJJJIJJJJJJJJIJJJJ
@3274405/1
ctggattcatatgactgatttcttctaatttgttcttcatttctttag
+3274405/1
@@C=DEFFHHGDHIIIIEIGIIFICHHEAFGGHGHIIGIEHGIJGG4?
@2635726/1
ctgtattataacatgacctaagagttttattaaagttggatcattagcag
+2635726/1
@CCFDDEEHGFDHBHIG9HEGGDHFEC<<CHEEHGHICGIIIAGGFGGGI
@2637107/1
ctttttcttgatctctttcattatcgtaaattgtcacggtctcaacaag
+2637107/1
C@CFFFFAHDFDHBFIGHGFDJCGIGHCFEFGIHBE4::?CADF>B@DD
@5318789/1
gccaagatcagccgtgtttggtagaagcaggatgacacttaggtcgtgca
+5318789/1
CCCFFFFFHHHHHJHIGHJJJIJJJJJJJJJJJJJJJJJJJJJHHJIJJJ
@2074588/1
gaggaatttgtttgtgattttttattgtatcccaatcaatta
+2074588/1
@<@DD;DDFDFH?DABCEHGGGD3FHIGHH?CFA>FFHBHGC
@5319116/1
cctggctgagagtaattcgtcgcgcattctgttgtatatttatgctcact
+5319116/1
CCCFFFFFHHHHDGGIIIJJIJIIIIGHJFJFHGJJIJJJJJJJIJJJJJ
@1000498/1
ctgttgttccattgcttgaggtctg
+1000498/1
@@@DDDDBFF?F4A?FHDADBFDD?
@1001007/1
cttttccttcccctggcaatgtgacctcaagttccatcctatcattgcca
+1001007/1
CCCFFFFFHHHHHJIJJJGIJGIIJJJJJFIEHHIJFHHGIIIGIGIJJ>
@5887990/1
gtcctcctgccactcatcataatgaacaatatcttcttttggattagtag
+5887990/1
???=ADDDBB8FAEAB@BFEIDFFIIB<FHHF?FGIFGIEFDF@FIF?B<
@6883685/1
cttcagtcacccgattctatttcttggtcatcagtttgagatactgtaat
+6883685/1
CCCFFFEFHHHHHJJJJJJIJJJJJJJJJJJJJJIJJJIJJJJJJJJJJJ
@4302551/1
tattgctctgcagggaacggcgacataggtgtctgctcttcacatactct
+4302551/1
CCCFFFFFHGHHFGIGIEEABHGIIIIGHGCGGIIGBHHHIGIGIIFIII
@4302699/1
gtcgcgcattctgttgtatatttatgctcacttcaccaacattcatgaat
+4302699/1
C@CFFFFFHHGHHHHIFHIGEIIGGHIJJJJJJIIJJJJJJJJJJJJIJI
@6884095/1
ctgtagtacaaatttctatttccgattatttttcctttgatgctgctcaa
+6884095/1
CCCFFFFFHHHHHJJJJJJJJJJJIJJJJJJJJJJJJJJJJJJJJJJJJJ
@6364651/1
gtcggcagctgggaatcctttgtgagccacatcaatgttaaggaatggtt
+6364651/1
CCCFFFFFHHHHHJJJJJJJJJIJJJJJJJJJJJJJJJJJJIJJJJJJFH
@2638530/1
cgacaaacgccatcctctcattcttagttgtaaca
+2638530/1
?1?DDDD<C:DFHIGIIFB?CHFECDGHC4DAFE:
@4821166/1
atcagtttcccaggtccacaattcaagatctaatttcatgctgttattat
+4821166/1
CCCFFFFFHHHHHJHIJJJJIJJJJJJIJJJJJJJJJJJJJJJIJJJJJJ
@1002432/1
atcatttcttcattttcagctctggcta
+1002432/1
:?;=1A?BBB:?<GEDBFFC<3<BBAF3
@1002603/1
ctcttttaccattgtacgagtttgag
+1002603/1
@CC@DD8DHHBA<F?4ACDAACA4AE
@3778653/1
cagagaggaaatagtattttttcttcatcgtcttgaact
+3778653/1
::?BDDDDFDFHDGCEGHII<F;BE9EGB@?@?BDBG@B
@1607483/1
attttgttgccttaatctagccacttcagccttatgcc
+1607483/1
@@@DDD??FAHHFG4BG@CC@GCGC<3A@EH>@H<?EG
@6366134/1
cctcccctctggtatccaaaggcactgttttcaccggaggaatttgtttg
+6366134/1
BCCFFFFFHHHHHIJJJJJJJJJJJJJHIJJJJJJIJHIJGHJIJJHIJI
@4823291/1
ctgctgtggtctctgctgttgctgttgttgctgaggctgctgtggtctct
+4823291/1
CCCFFFFFHHHHHJJJJJJJJJJJJJJIIJJJJGIJJJJJJJHIIDFGIH
@4303350/1
cgggcttactaagggagttttcttgatcattttcgtttacccagagagga
+4303350/1
CCCFFFFFHHHHHJJIIGHIJJJJJIJJJJJJJJJJJJJJJJJJHIGHI?
@6886011/1
ctggcattttcctgtgactgatttttcttcaacatcaacaaatgtcactt
+6886011/1
@CCFFFFFHGHHHJHHGGHJDIIIJJJJJJJJIJJJJJIGGIJIIIJJJJ
@2639183/1
ggcctatcctctggaggaattcctttaaactgatccatgatca
+2639183/1
@<@DDEDDHDF4C@B?FHDHBDFEGEIGEHH@F@4E<DGGIFC
@5890369/1
gccgcttctataccaccatcaaggaaaagtgcacccatcaaagcctcaaa
+5890369/1
@@@DAADDBFHHD@GIAEHHGEGGICHBCGDDEGIGDFFHCFDHDGHGGD
@419593/1
cttgaacaaatttacctaaagcaacaacacaattgtcggcagctgggaat
+419593/1
@@@DDDFFDDH?FGHIEGIBEGI@FGHGIBGIG@HDCFFGEADB3DCBFE
@419658/1
catcatttgctgctcataaagcttattc
+419658/1
?;@DF?DDD8?FBGDE@CE4<AHCHEH<
@7864938/1
tggcgttttggtgggcatggcctgcagctccctttttgcagcttcttcaa
+7864938/1
@CCFFDDFHHHDHIIJIJIIIJJJIJJJJIJIJJIIIJJJJIJIGGGIJI
@5891133/1
atcgcaaggtaacgtaaaacaatatctattcaacaaaggaatagcagatt
+5891133/1
CCCFFFFFHHHHHJIJJJJJJJJJJJJJJJJJJJJJJJJJJJJJJJJJJJ
@1607682/1
atcgcattccctttcacactagggacatgaggtgaaattattggtatttc
+1607682/1
B@@BDFFFHAAHHJHGHGIJIIGIGGIFIJJJ9C>FHCHIJJIG@FHHD9
@6888832/1
gtaaatttatcgcaaggtaacgtaaaacaatatctattcaacaaaggaat
+6888832/1
CCCFFFFFHHHHHJJJJGHIJJJJJJJJJJJJJJJJJJJJJJJJJJJJJJ
@6888898/1
ggctattttagcatggaatgtgatctccaagttgtgaatcaatttcagga
+6888898/1
B@BFFFFFHHHHHJJJJJJJJJJJJJJJJJJHIJJJJJJJJJJJJJJJJJ
@8440797/1
tctggtctggagctggatgagtgacatcagcgccaacaacaatgacaggt
+8440797/1
CCCFFFFFHHHHHJJJJJJJJHHHIJJJJJJJJJJJJJJJJJJJJJJJJ8
@5324316/1
gggaattctaagagggtacacaattcaggcactaatgtctcttcaaaatc
+5324316/1
CCCFFFFFHHHHHJJJEHIJJJCFHIJJJJJJJJJJJHIIJJJJJJJJHH
@2077987/1
gtaggaaataagaaagcaagagaaggaagt
+2077987/1
@@CFFDB?FHHFDEGGEGGG@B;EGFDE3?
@6367896/1
ttctgcaatttccaagaaactttacttttcacaaataaatataaaaagaa
+6367896/1
CCCFFFFFHHHHHJJJJJJJJJJJJJJJJJJJJJJJJJJJJJIJJJJJJJ
@1004324/1
gctccctccacctgaactagttcatatttcggagtcgtccctcttctgga
+1004324/1
B@@FFDDFHGHHHJJIIIJIHIIIJIJIIGIJIIGGHEHIJGJGJGGGDF
@6889856/1
gctgctgtggtctctgctgttgttgctgctgctgttgttgttgctgct
+6889856/1
@@@DDDDDFBADFEFGGECIIIIGBFEEEHCD?FHHGFGDFHICHGF<
@7408203/1
gtaccaagctctggcattttcctgtgactgatttttcttcaacatcaaca
+7408203/1
CC@FFFFFHFHHFBGIIGIEJIIJHHIIJJIIJJIJJIJIIJJJJIJJII
@6890321/1
ctgtctgcatctgtatatgccctagcacggaaagcagcgagatgagcata
+6890321/1
?@@DDBDDBBFFHGGEG9CHGHIDCHHIIIEGGIIGEGGIIDGGGHHIII
@3282108/1
tcaactgtcacttttggtcctgttggtccattaatataaaatggttcaac
+3282108/1
CCCFFFFDHGFDDGDGIBH<<CAFHIDDHGIGGIIIBHH@EF3?:DFEHH
@7408817/1
gtattgctctgcagggaacggcgacataggtgtctgctcttcacatactc
+7408817/1
;@@DFDEFHFHHBHEABGGHGIGIIGGIF<DEHFDCFIIIEEGIGHFGGE
@6368570/1
tggtattatgagtgttacttctcatcctaggacgtccacctcgaac
+6368570/1
??@=BBBDDD?D<<<CCGF?HI<C?FHFD?FHFBHICDGCGD?G@?
@5325242/1
agcatactttatcgtaacggtcatttctttttcttgatctctttcattat
+5325242/1
CCCFFFFFHHHHHJHGIIIIHIGIJIJJJJIGJJJJJJJJJIJJIIIIGE
@1610823/1
ctctgtcgaacagcttccacagcttgtctgtaattgcgata
+1610823/1
@@@DADADHHF>8:<E?CHABE<AEGEAG><<?><F>FDAD
@422021/1
caacagcagagaccacagcagcctcagcaacagcagagaccacaacagc
+422021/1
@@@FD?DD;A;A3CBBBHEEHG=GDGHGG@CGI9BD3B3?B@F=F?B@8
@1610950/1
gtacttgaggctgagatgaaggtggtctgctgggttgctggtcactgggt
+1610950/1
CC@FFFFFHHGGFHIIBGGGIGFF<@BHGGGE9C?C:>A@F?FGGHDHIG
@422113/1
cctactccgacaaacgccatcctctcattcttagttgtaacaactagggg
+422113/1
@@CFFFFFHDHHDGIGGIGIJGIJGIIIIIJGIJGIEGGGIJIIIIBGGH
@3782528/1
gtcgtgagaagctgcaacggctgctatagatggaacgttgatctggtctg
+3782528/1
C@CFDFFFHFFHFIJIIFBBHJJJJIGGB@B>BDFCHGEBBDEAGG@4B@
@2079531/1
gtccttttatcataatgagatcaagttttttt
+2079531/1
<?@FDABDHF>?FFGGEBCDAFAEGHC?BCD<
@8443649/1
atcatattgttagatatcgccagtccaaattcttggacataggcgtcgtt
+8443649/1
CCCFFFFFHHHHHJJJJJIJJJJJJJJJJJJJJIJJJJJJJJJIJIIJIJ
@1006997/1
caggagaaatttcaatttttgcaaattgttcgta
+1006997/1
@@@FFFDADFDDFHJJIE@FEHID9FGHHGGG?F
@2079952/1
gttgctacaatgtttagtgatatatttaat
+2079952/1
@@@AF4DEFAFFBBHI@EFBAEE@CFFGEF
@5326589/1
ccttctttgactaaatactcctgaa
+5326589/1
@<@DD;=D<:A?D>FGI@<BFHIII
@4827556/1
ggcggagctcttcagcatttagcagcatcgtgatacgatgtaatattgaa
+4827556/1
CCCFFFFFHHHHHJJJJJJJJJJJJJJJJJJJJJJJJJJJJJJJJJJIJJ
@2644307/1
ctctatttcattgtgcattaatctatagaaaattttccaaacagtattta
+2644307/1
@@CDFFFFGHHHHBHGIGJGGGHIJJIJIIIGHEGCGACBBFGIGGH>DH
@7409322/1
gttgttgcctctgttgctgctgaggctgttgttgccactgctgctgctga
+7409322/1
?@?DBDDDDFF?A<<BC:I<FGHIIIEB8??@EEGFEFGIEFGIDGIA>4
@3782985/1
caacagcagtggcaacaaccgcctcag
+3782985/1
?@@DDDDD>AAF=G<AE@;3@1C:A<C
@4829629/1
ctcttgttttgcttctttttttgacctacccttgccgatagcaataaggc
+4829629/1
CCCFFFFFHHHHHJJJJJJJJJJJJJJJJJJJJJJJJJJJJJJJJJJJJI
@3784792/1
ggatcatcatctggattttgaataggaaatttgataagtttggttccatc
+3784792/1
@CCFFFFFGGHHHJIIFGIFGIJJJIIBHIJJIGEIGG?FIJIH?>GGIG
@5896646/1
ttctattttcttggctttgagatacctacgcctatcagcccatgaaacaa
+5896646/1
CCCFFFFFHHHFHIIIJIJJJJJJIJJJJJJJJJJJJJIJIJIIJJIJII
@6891469/1
gctaatatcctaacgttatcaggttttgggtagttgggtaatattttgat
+6891469/1
BBBFFFFFHHHHHJJHJJJJJJJFHJJJJJHHIGIIJJBGHIJJJJJJJJ
@8446550/1
agaacaatgagtgagagcttgcaagaggtaacttctgtcttgaaatctg
+8446550/1
CCCFFFFFHHHHHJJJJJJJJJJJJJJJHIJJJJJJJJJJJJJJJJJJJ
@5328384/1
ctgtggttgagacacttgctggggaggtggacctctttgtgcccatggag
+5328384/1
B@CDFFFFHHHHHJJJJJJJJJIJIJJ@GGIJJJJJJJJIJJJJJJJJHG
@6370937/1
tcctcctcatagttccacaatgagtaatttcaatttttaatccttttatt
+6370937/1
CCCFFFFFHGHHFIIJIJJJJJJJHHHGIJJIIIIJJJJJJGJJJJJIJJ
@424869/1
catcatttaaagcactgatttagtgtgaagatagcaattaggagtga
+424869/1
CCCFFFFFHGHGHJJJJIJIIJJJJIHGGHIIJJJIIJIGGHGE;DG
@6892670/1
gtgagatgaccctctccagatggtagaatggtaaatcagattgatcatgt
+6892670/1
CCCFFFFFHHHHHJJJJJJJJJJFJIIJJJJHIJJJJJJJJJJJJJJJJI
@425440/1
ctccaactccgacaaacgccatcctctcattcttagttgtaacaactagg
+425440/1
@@@FDFEFDHG8FHBBHI<GAFH3CFFIGIIIIIGGBDF?B>FG@GHEHD
@7869537/1
ggtgcgttaacttttggtggctttattatattactcctaattgaagagcc
+7869537/1
BCBDFFFFHHHHHJJJJIIJJJJJJJJJJJJJJJJJJJJJJJJJJIJGJJ
@1011033/1
tgcttgtgctcctgaccaacttgaa
+1011033/1
@<@DDDADFFABFIFI3E:CGBHAB
@1615340/1
gtcatcaactgagaggccaaactccttcaggcatgggtcactattaaagt
+1615340/1
@?BFFFFFFHBDHGIIIEHIGBHEHIGIJJIJJJJJJHIIIFIGIIII@<
@5897965/1
tgaagaactgaaagcagatctaaatt
+5897965/1
@?@DDDDDFBFBFE9CA3FAFA4FF4
@3786487/1
tttttgaaattttttaatagttggaacaattctatcacctttga
+3786487/1
CCCFFFFFHGFHG@HHHIGGHIIGGHGIJGEHHGGGIJGIJGJE
@5898228/1
ctagataataatgcctcagagctaccttggcagctgctaattttgcttgg
+5898228/1
CCCFFFFFHHHHHJJJJJJIJJJIJJJJJJJJJJJJJJHJJJJJJJJJJJ
@4834598/1
tgtagatcctatcgagaggctaatatggattgcgaccattactttgtggt
+4834598/1
@C@FFFFFHGHHHJHIGJJIJJJJJJJJIGIGGGIIJJIICEHGIIBHH8
@2082220/1
gtgcattcataattcgggccttaactttagtgaac
+2082220/1
@@CDDDFFHGHGHIGGGHJIIFEGI@HGEHEFHGH
@4308752/1
cctcagagctaccttggcagctgctaattttgcttggtgtttgttttctc
+4308752/1
CCCFFFFFHHHHHJJJJJJJJJJJJJJJJJJJJJJJJFGHIJJHIJJIJI
@2082558/1
ctgcagtttccatatcatattatacctga
+2082558/1
?;@D;BBBBHDDFC?C>>BBH9A3<CCH@
@6374979/1
cttggctttgccgcttgttgctgtacttgaggctgagatgaaggtggtct
+6374979/1
@@CDAADDHHBFDEIGEIIIIHCABFBFHED>GFEDFHFG@DDC0?DGBD
@4309498/1
cctgattacttcttctcgaggtggctgcagtttccatatcatattatacc
+4309498/1
@CCFFFFFHHHHHJJJJJJJJFHIJJJJJJHIJJJJJJJJJJJJE@90?9
@4310737/1
atttcattgtgcattaatctatagaaaattttccagacagtatttag
+4310737/1
@@CFFDFFHBFHBGIGGFHH@IGCGHGDEHGIGIIIIGHIFFCHGII
@6899095/1
gtctttttttaccaaaccggtattttccccttggcaacaaacagttgttt
+6899095/1
@CCFFFFFHHHHHJJJJJJJDHIJJJJJJJJJJJJJJJJJJJJJHJIHHJ
@6900003/1
gctgttgttgctgaggctgctgtggtctctgctgttgttgttgttgctga
+6900003/1
CCCFFFFFHHHHHIIGIJJJIJHIIGHIIGJJJJJJJGII>GEHIIIIH<
@1015304/1
gaccagtttgcaaagggaagcgagcttgctgtt
+1015304/1
1;??DABD8??FDEFE1CDB3C1@1?EGF4?9B
@4835576/1
aaaaattataataaaacaaaaattaactttttaatcacattggatct
+4835576/1
CCCFFFFFHHHHHJJJJJJJJJJJJJJJJJJJJJJJJJIJJJJJJJJ
@5331600/1
ggagcggcttgtctaacttgaccaacggtaaaagcagg
+5331600/1
@@@DDDDDHHAAB<?FE<F@@EH>GB=F0?FHI4?;;F
@5331610/1
ccacattccattccatgatttattaaacccgatgctagctttcttaaatc
+5331610/1
CCCFFFFFHHHHHJJJJJIJJJJJIJJJJJJHIJJJJJJJJIJJJJJJJJ
@5332664/1
cttatacctagtgcttctgtaaaacgccaataattgttctttcatgatac
+5332664/1
CCCFFFFFHHHHHJJJJJJJJJJJJJJJIJJJIJJJJJJJJJJJJJJJJJ
@6377937/1
gaccttctgaaacaccatctcgatacagaataattctatgaggcttgtag
+6377937/1
CCCFFFFFHHHHHJJJJJJJJJJJJJJJJJJJJJJJJJJJJJJJIJJJJJ
@1620109/1
ctcatacttaatccaatgacatggggaagtcaattgctaatattgccatc
+1620109/1
CCCFFFFFGGFHFIJI<GAFEFGG<GHGCF>GGGEEGIBHEGIIIIIIJD
@428487/1
ctcttgttttgcttctttttttgacc
+428487/1
@?@DD3ADDHDDFHEFFHAHII>FCC
@1620487/1
attaagtcttctctgcactgtgacagtcttcaagcactgagttagaatac
+1620487/1
CCCFFFDEHDDHHIIGIJJJCHJIGIEHEGGHHJ?FHGIFF?DBFHGGII
@8450609/1
gacaaagatagtaagttatttcttctaaattctgctctgataaattagaa
+8450609/1
CCCFFFFFHHHHHJJJJJJJJJJJJJJJJJJJJJJJJJJJJJJJJJJJI1
@1620822/1
ctagataataatgcctcagagctaccttggcagctgctaattttgcttgg
+1620822/1
@@@DDDDDHHFHHHII3C<?FGCCG>BE<>?FGB@DAG>9CHHDGH@EHE
@8451125/1
gcctcatgttataacattatgcagttcattacctaagatatttgttatga
+8451125/1
CCCFFFFFHHHHHJJJJJJJJJJJJJJJJJJJJJJJJJJJJJJJJJJJJJ
@4838055/1
ccggtggtcttgttatttcgatacactcttaaacaatgatgtgggaaatc
+4838055/1
BBCFDDFDHHHHHJJJJJJJJJJJJJJJJJJJJJJIJJIIJJJJJIJJJJ
@7416675/1
ctatacttctcattttttctgctaaagcactaccttcagcgggagacctt
+7416675/1
B@@FDFFFHHHHHJJJJJJJJJJJJJJJGIIJJJJJJIJJJIJJJIJJJJ
@3790445/1
ggccacttctttgaactaagtacagcgaaattcttattcgattgaagtaa
+3790445/1
CCCFFFFF>FHFHIEGBGGIGIG><FHIB?D@GIIGGIHH<9B1?9BBFH
@4839713/1
cgctgtgtctctttctttttttgttagactgatttgatagagcacggaag
+4839713/1
CCCFFDFDHHHHHJJJJJJJJJJJJJJJJJJJJJJJJJJJIJJJJJJFII
@1019152/1
aaaattgattcctcatttagataaatttatt
+1019152/1
@<?DDA4A<DCCCCEHBECH>AGI>BHHCH>
@7416894/1
aggagtaaaacgtaagtggaagcataagctcccaattctttggtgataag
+7416894/1
CCCFFEFFHHHHHIJJJJJIJJJJJJJJJJJJJJJJJJJJJJJGGIJJJJ
@1019181/1
tggggaggtggacctctttgtgcccatggagtttgacctctaggaccagt
+1019181/1
CCCFF?DFBFF3DGGGHGGBEGIIIDII<D9CDGHIHJIJJ@FIDIFGHE
@1019286/1
ctcaggagaaatttcaatttttgcaaattgttcgtagtga
+1019286/1
@CCFFFDDBFBFFGGGIJCHIJIDHECCHGE9EFGGICHD
@6901717/1
gcactgttttcaccggaggaatttgtttgtgattttttattgtatcccaa
+6901717/1
BCCFFFDFHHHHHJJJJJJJJJJJJGIJJFGHIJJJJJJJJJIIJJJJJJ
@3790709/1
gcactaatgtctcttcaaaatcttcttcatcacgtcgtctttttttacca
+3790709/1
@@@FFFFFH?FFFFHIJGGIIHEGHIIIGIEGGGGIGIIIIGIIIGGEGI
@5903807/1
tgttgctgttgttgctgaggctgctgtg
+5903807/1
?@??AB?DF?F<DB@D>A3AFF@D<329
@5903994/1
catttctttttcttgatctctttcattatcgtaaattgtcacggtctcaa
+5903994/1
CCCFFFFFHHHHGJJJJJJJJJJJJIJJJJJIJJJJJJIJJJJJGIJJJJ
@4312998/1
tgctgttgttgctgaggctgctgtggtctctgctgttgttgttgttgctg
+4312998/1
CCCFFDFFHHHHHJJJJJJJJJJJJJHIJJJJJJJHJJGGIHIJGIFGJH
@4313891/1
ttatgatctccggccaagatcagccgtgtttggtagaagcaggatgacac
+4313891/1
CCCFFFFFHHHHGJJJJJJJJJJJJJGGFIIJJJJIIIJJIJIIJJJJJJ
@2086806/1
gctgaggcaagtgttgggattttgaccatcttcaacgaatcaaattcact
+2086806/1
@CCFFFFFHHHDF4AFFBF9FHGBEHGJGI4EGDAFHCHIH>BHI9?DAF
@7418803/1
gttcttcttgaagttggttcagctgtagtctgtctgcatctgtatatgcc
+7418803/1
CCCFFFFFHHHHHJJJJHIJJJJJJJJJJJJJJJJJJJJJJJIJJJJJJJ
@1621691/1
gcttggattgcctcctgcggaccattagttgaag
+1621691/1
@@@DFFFFFHFHH@FGII6@@EGBHCE>D@B@D<
@7419621/1
ggccaacatattactgacctcaaccgtacttctagcattagaagtttctt
+7419621/1
BCCFFFFFHGHHHJJJJJJJJJJGHJIJJJJJJJJJJJJJJJJJJJJJJJ
@1622438/1
tctagcctttcataattcataacgtcattagcagagctcgctactaaggc
+1622438/1
BCCFDFFDHGGHHJIJGIGICHGGFGFIJJFIJI;F9DFHHEGIJIGIGI
@1622721/1
gcctcacttgttttgtcataagttttaacagtaagttctttttttttcct
+1622721/1
@@CFFFFFHGDFHGFHHIGFCHEHHIEIJIIEIIGHGJJJEHEGIIEA@F
@1622859/1
cccaatcaattatgatactgtctccttcaacaatcgtcggtacaa
+1622859/1
@@@FFFFFFHHGAHGJIGIDHEAHEDHIJIIIFG@HAGGIB9@@?
@2656497/1
gccataccgtacgctcaaacatgcaaatgtgacattattgactaaggccg
+2656497/1
CCCFFFFFGCFFHHEGHJJDGIGGIJJJIF?FGCGI4DFHIJJJJDHI?H
@1623748/1
gtgcactggttacaggagatactggttgttgttgaggtggtagttga
+1623748/1
BB@FFFFFHGDHHJJGIJJJIIIEGCHFCGECGCD<G?@GH<DD<<?
@4841680/1
agttagaataccaacctgaatttcagcaattttcttaatggatgcataag
+4841680/1
@BBFFFFFHHHGHJJJJJJJJJJJJJJJJJJJJJJJJJJJJJJJJJJJIJ
@5905685/1
cctatttacatgcctagacttgtgcaccagctaaagaagacttatcttta
+5905685/1
CCCFFFFFHHHGHIJJIIIJJIFHIIJIJJJJJIJIJJIIFIIJJJJJJI
@5905922/1
gagtaatctctgtatcaacaactgtaccagccggcacattcatatttctc
+5905922/1
BCCDFFFFHHHHHJJJJJJJJJJJIJJJIJJJJJJJJJJJJJJJJJJJJJ
@5906141/1
gtgatcattaagttcgccgatcttgtacaacattttacatgcagttagtg
+5906141/1
BB@FFFFFHHHHHJJJJJJJJJJJJHIJJJJJJJJJJJJJJJJJJJJJHJ
@6903315/1
ctcagagctaccttggcagctgctaattttgcttggtgtttgttttctcc
+6903315/1
BCCFFFFFHHHHHJJJJJIJJJJJJIJJJJJJJJJIHFFGIJFHJJJJJJ
@3792361/1
gcactggttacaggagatactggtt
+3792361/1
?@@ADEFBABBFD9?DFF:<:CE?B
@2658845/1
ccacaactcatattgatcgtcaaatgaaacatacctcatacgactctaat
+2658845/1
CCCFFFDDHFHFDGEEHGFCEBEEH>DCH@@FG?ECFH9<DD??D0BBDH
@2659220/1
agttcattacctaagatatttgttatgatctccggccaagatcagccgtg
+2659220/1
@@@FFFFF<DHA?DHIJEJGIJCGGIIIGHIGGIGEHHBHGEIEHFHIDG
@4317391/1
tggatcatttcttcattttcagctctggctattttagcatggaatgtgat
+4317391/1
CCCFFFFFHHHHHJJJJJJJJJJJJJJJJJJJJJJJJJJJJJJJJJIJJJ
@5336686/1
cccattttcagtagtgatgaaatctgaatttttgggta
+5336686/1
?;?DDDDDBABAFEAA<BE@IIIIAFH@CFFHHGIE:C
@431942/1
gtttcttccgctaatttaaaaattgaatagtttttatgaaatgagtc
+431942/1
@@@FFFDFHGHGHIJIJIGHIBHIEHGIEFEFBC@FEGHBHC><B?D
@6384922/1
ctcttctcttggtgttcaacaaatctcttaatgatatcagtcagcttaca
+6384922/1
CCCFFFFFHHHHFHHIJJJJJJJJJJJJJGGJJJJJJJJJJJJJJJJIJJ
@8455505/1
ttttgaattaaaatcacctgctccaggtaatggaaaatcctgaggagcat
+8455505/1
?@@FD?DEHHHHHIIIGGIIIJCGIIJIHGIIJJJJGIGHHICGIIIGI@
@8456728/1
ataaaaatacaagaattcctaattggtagtattccaatctaatctaatat
+8456728/1
C@CFFFFFHDHGHJIIJIJJIFJJJIHHIEHIGFEGIIJJHEIFHIIJJI
@5908559/1
agagactttccactatctaaataaatagctgcagctaatgattcaaataa
+5908559/1
@@<BB>DDD<4CDB?EECA@@DH@B>?@HHGBDC>;FGHHGGIIIC<BHG
@6904396/1
gcagggaattctaagagggtacacaattcaggcactaatgtctcttcaaa
+6904396/1
CCCFFFFFHHHHHJJJJJJCFHIJJFHIJJJJJJJJJJJJBGHJJJJIJI
@5908901/1
gtcgtgagaagctgcaacggctgctatagatggaacgttgatctgg
+5908901/1
?@@DBDDD?FBBBBFHE@FAGAGIGDGHA<<F9FCH???8?DHHI@
@7878137/1
cttttttgcccattattgtgtactatcttcaaagagaaaaagtgcaatac
+7878137/1
CCCFFFFDDHHFFGGGIGEECDHHGIHIJGGIIIEHGIGIJJHGGHJJJJ
@2661483/1
gtttgttttctccaactccgacaaacgccatcctctcattcttagttgta
+2661483/1
CCCFFDDFGHHHHEGGGIFCHIJGBGIJI8=GHGGGGIIBIGG>FHE>BD
@432714/1
ctccgtactccttgtcttacaggtaccggtctttctcgataatcaagtgt
+432714/1
@@;DDFFDDHFHGIJJGG<EFHECDHHIB:@FH>GIIIHI?7DEHII?<?
@1027860/1
ggcctatcctctggaggaattcctttaaactgatccatgatcaatctcat
+1027860/1
@7?DD?>DFH?HABGI?GC>FB>EDB?C?HHADFE<3CD<??4D<<DFDF
@433262/1
ggacgtgctgtaccttgtatactagcatgactgactag
+433262/1
<@@FFDDDHDHDFCHH<CEHEHJCHBB@F@GGIGHGDG
@2092233/1
ctctaacttcaattaatttctgatttttatta
+2092233/1
@@@D7DBDFHFFFH9BDBFFH9BEAHC<CHGE
@4845369/1
cctgcaggaggtataaacaaacctatgggttttaccatcatttgctgctc
+4845369/1
CCCFFFFFHHHDFIJJJIJJJJJJJJJJJHIJJJJJJJJJJJJJJIJJJJ
@4845683/1
gtcgaatactctgagcttgctgagcgactaatgccactgtgtccaca
+4845683/1
CCCFFFFFHHHHHJJJJJJJJGIIIJIIJJJJJJJJJJJJJIIJJJJ
@4321296/1
ctccaattgcattccctttcacactagggacatgaggtgaaattattggt
+4321296/1
CCCFFFFFHHHHHJJJJJJJJJJJJJJJJJJJJJIJJ?FFHIJJJJJJJB
@6907228/1
gcctgacggactgatggaatccaaaccatacttcacgaccacctcca
+6907228/1
BBBFFFFFHHHHHJJJJJJJJJJJJJJJJJJJJJJJJJJJJJJJJJJ
@6907348/1
gttttttggagaggcaactcaggataactatagaggttcttctttccatc
+6907348/1
BBBFFFFFHHHHHJJJJJJJJJJIJJJJJJJJJIJJHIJJJJJJJJJJJJ
@6908570/1
gtgaccctattttacgatatattttttatcaaatgttttcagattacttt
+6908570/1
@?@DFFDDFFHDHGGIBGHGDHEHHIIIIIIIEHGFHHIIIGGHIIGHHI
@2664597/1
ggaatttgtttgtgattttttattgtatcccaatcaattatgatactgtc
+2664597/1
@@@DDDDD4CFHFFBF9B@FGGGHBCCH@FFG>G@GGIIGGGGH@CG@D9
@435924/1
ggctggcctgcttgtggaaaaccacc
+435924/1
@@@FF8DFH<C<DHB@E@HHHIIII1
@438614/1
ctttcattatcgtaaattgtcacgg
+438614/1
CCCFFFFFHHGGHIFIIGCEHBC@@
@5339950/1
ctttgatagcaatcggtaaagttttgcctataagaacaatgagtgagagc
+5339950/1
@@@DDEDFBAHHHII<?CGBHCEHIIEGICHIEGGEGHEHHFFIIIGDBG
@6909354/1
cagcattctacagtatatttgagtaccacccttacagctatagatcttaa
+6909354/1
CCCFFFFFHHHHHHJJJJJJJJJJJJJJJJJJJJJJJJJJJJJJJJJJJJ
@4848324/1
gtcgtgagaagctgcaacggctgctatagatggaacgttgatctggtctg
+4848324/1
CCCFFFFFHHHHHJJJJJJJJJJJJJJJJJJJJJJJJHIJJJJJJJGIII
@3797721/1
gccatcctctcattcttagttgtaacaactaggggcaccatgacgatagc
+3797721/1
@@CFFFFFFGDDHIIJEIJBDDFHHJIIGIIEHHIBB1DEGGI@F8DD:B
@3798241/1
gctgtctttgtgtcttgcacgacctttggattgaatataagacc
+3798241/1
@@@DBDDDFFHHDFEHF<DGI6EG<HFCGAF@G><F>BDGHIH>
@2666599/1
ggagatccatagcgcaccattgagagctcaggagggaggtccttttgaaa
+2666599/1
@@@F?DEFF>DFHIIIBFIEHHGG?FHHDHIG<FHIGBHBFH@ADHI=FH
@5911875/1
tggtaaagagatgacaaagatagtaagttatttcttctaaattctgctct
+5911875/1
BCCDFFFFHHHHHJJJJJJJJJJIIJJJJJJJJHGJJJJJJJJJJJJJJJ
@1628242/1
cggcatttctttcagaccaaaatttctttgtaaacaagttagtaaaat
+1628242/1
@C@FDA;>FBFBAGBGGGCHC=@GBH9BHHCBFG@EGCDFI9:?D>@<
@1032468/1
tggtatccaaaggcactgttttcaccggaggaatttgtttgtgatttttt
+1032468/1
??@=B4DDB3=D>FHGGHHEAFAHEGHIBE8FGCC@HG@G>GE?BGEG96
@8459126/1
gcatggaccatggtttcaatgatttccctgttgaccttacggggacactt
+8459126/1
CCCFFFFFHHHHHGHJJJJJJJJJJJJJJJJJJJJJJJJJJJJJJIJJJJ
@2096013/1
ccgctgtgtctctttcttttttttgttagactgatttgat
+2096013/1
CCCFFFDEFHHHFCGIIIIC<EEHGIBEGCHIICHHIFI@
@6914191/1
agtaggtaaaaagattattgtattttcttttagaactctttcaaagagtt
+6914191/1
CCBFFFDFHHHHHJJJJJJJHIJJJJJJJJJJIIJJJGIJIJIJJJIIFI
@2096709/1
ctaatttaaaaattgaatagtttttatgaaatgagtcagaattttcgttt
+2096709/1
CC@FFFFFGHHBHIHFEHEHIFJGHHIIHGIJIBCEFGDH>EHIJJEIII
@4326234/1
ggcgtatttacagaagcaaggttggcctattattggcattccagcatcat
+4326234/1
@@CFDFFFHHFFHJIIBHGHIIIJGIIGHIIHJJJIHIIGJGIHGHEGFH
@1034733/1
atgggttgctgtttacaccaacgataaaatcaggctttatgtttttgtat
+1034733/1
@C@DFDDFGHHHDDHGIEFFGG7EGGIIEFGEHFGFH>G4BBDGH?E2BD
@6918305/1
gtcagccgcttctatatcaccatcaaggaaaagtgcacccatcaaagcct
+6918305/1
@@@FFFDA:FFHHIIIIIGIIIIIIHIGHGIEHCCEHIIAFHGDHHGBHG
@3800880/1
ttcaacaatcgtcggtacaatgtaatatgagttttctttgttttcaaagg
+3800880/1
@@@DDDDDFFFFDFEEFEHH@H:9C<GFECG><FE4BDBFD;G9@D??@F
@2667719/1
ataaaaaatagcagcagtcatcaccaaaacctgatgattttcaagctctt
+2667719/1
@C@FFDFDHGDFBHBEGBFCHHGIJJB?FHHEHG?FDHGIJIGGGGHGGG
@2668047/1
cctcaactcaagatcatggcataaatctgaaccatgggcatacagcatat
+2668047/1
CCCFFFFFHHGFHJJIII9GFIJJIIJJI<FHI@FHG=GGGEIGEGGGCH
@2668551/1
gctgaactagaatattaacaaaaggaagaatcctattaacttatttaacc
+2668551/1
CCCFFFFFGHHGGIJ@BHIGIIJGIJJJJJJ@DGGGIIIJCGGGI<FGE9
@3303752/1
cttcattgtaaaaataataaggaagattatttacagtaaaaattataata
+3303752/1
C@@DDBDDD<FBHHGCEC>>FGEGBE4C@HIBFBHC9EGFEHGJBHAGHB
@6920934/1
ggcctatcctctggaggaattcctttaaactgatccatgatcaatctcat
+6920934/1
CCCFFFFFHHHHHJHIJJJJJJJJJJJJJJJJJJJIJJJJJJJJJJJJJJ
@7430681/1
ggccgcacatgtttgtgcttctgaagaggacatccccgtaccataacaaa
+7430681/1
CCCFFFFFHHHHHJJIJJJJJJJJJJJJJJJIJJJJJJIJJJJJJJJJJJ
@8460629/1
gctgcgacaccatctgatgcctggtgcggaggctaccttgccgtaggaaa
+8460629/1
CCCFFFFFHHHHHJIJJJJIJJJJGHJJJJJJJJJJJJJJIJJFHIJHGH
@1631305/1
caggaaacgatggtctgtgttgttctttttct
+1631305/1
@@@DBDDFDAHDFFD9EG>H3CE3CFE@FGEG
@6396998/1
ctgattacttcttctcgaggtggctgcagtttccatatcatattatacct
+6396998/1
CCCDFFFFHHHHHJJJIIJJGIJIJJIJJEIJJJJJIJJIJJJJJJJJJJ
@8461240/1
caacattttacatgcagttagtgcaactgctcccttggcagtaaca
+8461240/1
BCCFFFFFHHHHHJJJJJJJJIIJJJJJJJJJJJJJJJJJJIHIJJ
@3304753/1
gctgagagtaattcgtcgcgcattctgttgtatatttatgc
+3304753/1
C@@FFDFDBDHDHBHIGGHEHGEGJJIDEGGFEIGCAAF?9
@442424/1
catcgttatacttttctggatcaaaa
+442424/1
@@@DD;?BD8CFHEIIFI@F?CBEAE
@1631853/1
tgtatatttatgctcacttcaccaacattcatgaataatggaaaatcaca
+1631853/1
@@@DDFFFHFFFGC>FHGHIIII>GAABCGDGE@EG?EDFGEH3CD9FCB
@7432074/1
cttctttaagacactgactaaaatattgttcaagttcacgaggagtattc
+7432074/1
BBBFFFFFHHHHHJJJJJJJIJJJJIJJFHJJIJIJIJJJJJJJJDGHJJ
@7432256/1
gctcaggagaaatttcaatttttgcaaattgttcgtagtgaagaactgaa
+7432256/1
CCCFFFFFHHHHHJJJJJJJJJJJJJJJJJJJJJJJJJIIJJJJJJJJJJ
@6398381/1
cttcagcattcagtagcatcgtgatacgatgtaatattgaaggcaataaa
+6398381/1
@@CDFFFFFHGGGEFGIGIIGFHHGIHIEHGGGGHJJIIJJIFHHIGIGG
@7432448/1
gtaaaacgtaagtggaagcataagctcccaattctttggtgataagaact
+7432448/1
CCCFFFFFHHHHHIJGHIJJJJJJJJJJJJJJJJJJJJJHHIJJJJJJJJ
@8462664/1
gtaaatttatcgcaaggtaacgtaaaacaatatctattcaacaaaggaat
+8462664/1
@BBFFFFFHHHHHJJIJCHHIJIIJJJJJJJJJJJJJJJJJJIJJJJJJG
@442472/1
gctcacttcaccaacattcatgaataatggaaaatcacatagcttcggcc
+442472/1
@@@DFDFFHFHADEHGDHEHHI<HE4EHHI?FHI9CGG9:9:CDAG>HGG
@1035713/1
cttttcccaaaatcataccattagatttattaatttgctcaggagaaatt
+1035713/1
@<@D=AD?BFFFHEEGE@;FHHIIDHCHIGHA4F@>>@DHCDEC=FC:BD
@1036098/1
ctattaaagttgatttgtcttatcgacttgacaattttttcttttcttct
+1036098/1
CC@FDDFFAFHFA>AGGGJIH<>I=FDDHGGIIFIJIIGIC>94??FH4B
@7886205/1
caattttcttaatggatgcataagtcattcctctatcaggtaagacaaca
+7886205/1
CCCFFFFFHHHHHJJJJIIJGJIJFHIGIJJJJJJJJJJJHHIIIJJJJJ
@6923514/1
tctttaggctgcagctcaaccattttatcggccaacatattactgacctc
+6923514/1
CCCFFFFFHHHHHJJJJJJJJJJJJJJJJJJJJJJJJJJJJJJJJJJJJJ
@6923699/1
caatgtttctagcctttcataattcataacgtcattagcagagctcgcta
+6923699/1
CCCFFFFFHHHHHJJJJJJJJJJJJJJJJJJJJJJIJJJJIIJJJJJJJJ
@2098463/1
ccgatgctagctttcttaaatctggttctctaatcatctgattagtag
+2098463/1
@@CFFFDDHBH>FGHIJBHEIGA<F4CFE9FGHGB>E9E9?GGIGD@F
@6401165/1
ggttgccttaaaacaatgtcaagagcttggattgcctcctgcggaccatt
+6401165/1
BC@FFFFFHHHHHJJJJJJJJJJJIJJJJJJJJJJJJJJJJJJJIJJJJJ
@2099145/1
gcatggtttaagaaagaccaaaggtttctgttgagctagtcatttgttcc
+2099145/1
BC@FFF?DHHFHHJJIIJJJIICEHEHHII@FHEHGIEGEHCIIIJIGII
@4855029/1
attggatatattcatgccacattccattccatgatttattaaacccgatg
+4855029/1
CCCFFFFFHHHHHJJJJJJJGJJJJJJJJJJJJGIJJJJJJIIGIJJIJJ
@3306514/1
ggctggctggtgccctgaataccttgatggctacaaagatagaagtcgaa
+3306514/1
?@@=DD@ADFBBFGHGGEGEGHHHG>HHGIIJGI<3DFCHI@EEC<?FAB
@7434318/1
tttgtgtcttgcacgacctttggattgaatataagaccttgttgttttag
+7434318/1
;@@DDDDDFDFHD@D@EDGHBHG3<CAFH>EGHHIGHICC?DH>9?FA?D
@7887810/1
ctgcagcctcttttaccattgtacgagtttgagcatcattcattttcttc
+7887810/1
CCCFFEDFHHFHHGGGIIJJGIIIIEGFFGGIIIEGIJIJIIJJJJIJII
@7888112/1
gtccaataaaactgaagtctgtgacaacccaacgcaatcgcttaacctac
+7888112/1
CCCFFFFFHHHHHIJIJGIJJJJJJJJJJJJJJJJJJJJJJJJJJJJJJJ
@1037680/1
ctccttgtcttacaggtaccggtctttctcgataatcaagt
+1037680/1
@@@DDDD?DH>F<GGEE><CB1@FAHG>HGH3?:CGCHGIB
@1037773/1
gcctttcatgaggaaggccctcttcattttcggtttcgtaggcagg
+1037773/1
@@@FFFABFH>??FHIDHGHHG9<FAHHGIIE>?DAEADCF1?@D?
@4329889/1
ccttcccctggcaatgtgacctcaagttccatcctatcattgccaattgg
+4329889/1
BBBFFFFFHHHHHJIJGIJJJJJJJJHHJJJJJJJJJJJJIJJJJJJJJJ
@4330010/1
cttaggtgtattcattacatatgtatttatactgacataatctcattaac
+4330010/1
CCCFFFEFHGDHDHIIJJJJJJJGJIJJJJJIHIJJIIJJJJJJJJIGHG
@6925574/1
gccttaccttcagctgagtgagttaaaacagtacatcgcacaacaaacac
+6925574/1
CCCFFFFFHHHHHJJJJJIIJJJJJJJJJJJHIJJJJJJJJJJJJJJJJJ
@3803853/1
ccgacgacactttttagtaccgggc
+3803853/1
@@@DDDDDHHHFFI9C;9?BCFC@B
@6926403/1
gccaatagctgtgggttatatggtgattgatgccattcaactttgcatta
+6926403/1
CCCFFFFFHHHHHJJFHIJIJJJFHHHIJGIJJJJJJJJJJJJJJJIIJI
@8464655/1
taccactataaatgtaatcggtggcgtgtaatcactgctgaggcttgaac
+8464655/1
CCCFFFFFHHHHHJIIHJJJJIJJJJHJIIJJJJJJJJJJJJJJJJJJJG
@6927095/1
tccaaaataatttttcttttttaataatatcttctggattcatatgactg
+6927095/1
CCCFFFFFHHHHHJJJJJJJJJJJJJJJJJJJJJJJJJJJJJJJJJJJJJ
@5349805/1
gattttttttcctttcaagaatatattcccgtgtgatatgatatgggttg
+5349805/1
CCCFFFFFHHHHHJJJJJJJIJJJJJJJJJJHHGHIJJJJJJJJJJJFHJ
@3804847/1
gccacttctttgaactaagtacagcgaaattcttattcgattgaagtaaa
+3804847/1
@@?DDDFDHHFABGGGEH3AIHI<FHIE1??EDDGGIIIG<DD:BF?DD@
@446982/1
ctgcttgatactccctgggtttaaaatcttcaataacattactcatttct
+446982/1
@@<DDDADDHBAHIGFIBGAGI3EGCHIG<CF@H9BBE4?DDHEFHD???
@5351639/1
tcaggttttgggtagttgggtaatattttgataacgtggatgtagatagg
+5351639/1
?@@DF=AAFFHF2AFHIIII<CD@HHIIIIIIGICHCFCABEFGIIEEBD
@3310092/1
ctctgctgttgctgaggctgttgtggtctctgctgttgctgaggctg
+3310092/1
C@CFFDFFDHHHGEHJJEDGDGG?FHE<FHIJFIGGBCDBHDG??DE
@6404216/1
gggtcatctacatgtcgaagcaatggtgaaataggttctgaaagacttgt
+6404216/1
CCCFFFFFHHHHHJHJJJJJJJJJJJIJJJJJJJJHIJJJJJJJJIJJJI
@4333506/1
tttctttttttgttagactgatttgatagagcacggaaggtggaattttt
+4333506/1
CCCFFFFFHHHHHJJJIJJJIJJJJJJJJJJJJJJJGHHJBFHFHHIJJJ
@6404653/1
gcagagaccacagcagcctcagcaacaacaacaacagcagagaccacagc
+6404653/1
@@@FFDF;DHFH?DGEFGGEGEAFFG?FG?=?FB?;BFHG@;@;;BCHDF
@8466328/1
agatatcagacatttcttcagggagaatttttaaccatttacacaatata
+8466328/1
CC@FFFFFHGHGHGIJIJJGIJJHHGICHIIGHJAGIGIGIJGGGHGEII
@8466867/1
ctgcagggaattctaagagggtacacaattcaggcactaatgtctcttca
+8466867/1
CCCFFFFFHHHHHJJJJJJJIEHIJII:@FHGIJJJJIGGHIHIIIIJJF
@6406490/1
gcactggttacaggagatactggttgttgttgaggtggtagttgagtttg
+6406490/1
CCCFFFFFHHHHHJIJHIJJJJJHIJHIIHJJGIJDHHGHIIIJGHHHII
@448461/1
accttttcgatttacatacctaggggtgagaaaatt
+448461/1
@@@FFFDEDABCDGGGEGGEGECHII1?G<FH@@BF
@6929656/1
accaccacaacagctgcaaaggcaagaaccaccacagcagcaacaaaggc
+6929656/1
CCCFFFFFHHHHHJJJJJJJJJJJIJJJJJJJJJJJJJJJJJJJJJJJJI
@7436907/1
accgctgtgtctctttctttttttgttagactgatttgatagagcacgga
+7436907/1
CCCFFDFDHHHHHIIIDHIJJJGGGHGGHGHIIFGHIJEGGGHHJIIJGH
@2675591/1
gcctcacttgttttgtcataagttgtaacagtaagttcttttttttcctt
+2675591/1
B@@FFFDDBFFD?FHFHGIJJJHGIGJIIIIH@HGFHIJJID>AGD>FHC
@6408299/1
taatagtttcaactcatttgatttatgcttaataagcattacagcaataa
+6408299/1
CCCFFFDFHHHHHJJJJJJJJJJJJJJJJJJJJJJJJJJJJJJJJJJJJJ
@8467815/1
gttttctccaactccgacaaacgccatcctctcattcttagttgtaaca
+8467815/1
CCCFFFFFHHHHHJJJJJJJJJJJJJJJJJJJJJJJJJJJJIJJIJJJJ
@5353719/1
ggtatgaaactgaacgtgtacacctggtaaagaggtgacaaagatagtaa
+5353719/1
BCBFFFFFHHHHHJJJGIGIJJJJJJJHHIJJJJJCGHIJJJJJJJJHHI
@2676635/1
gctttatgtttttgtattcttcaatggttgctgctaaatcttcaagtaca
+2676635/1
@@C?DDDFFHFHHFBGD>II9F@FHI9AFEDEHEGEHECFGCGIIF4B90
@1639315/1
ccttcaacatataaactgcagggaattctaagagggtacacaattcaggc
+1639315/1
@@@DDD:BDHDHHIGHCBHCC;1;CGG>DEEH?C?C::9<D@AF<9?<<3
@6410759/1
gattacttcttctcgaggtggctgcagtttccatatcatattatac
+6410759/1
CCCFFFFFHHHHGIHIII@FFHIJIGIJIJJJIJIJJJJJIIIJEG
@7438695/1
gtccaaaatcagagctacaacatctattgttggaaaaatcaggggaa
+7438695/1
@@@DDDDDFHHHFII@GIIIGIDI>CE?FCHGIIDHGGHIIIIIIBH
@1043436/1
ctaacttcaattaatttctgatttttattaacaatagattggttgtaacg
+1043436/1
@CCFFDADHB>FBE@GI<B@EGGCFCEGGDGG@CF?B4?FDGE=GCD>FC
@7440021/1
atttttcctttgatgctgctcaatttaccttcatccttgttttcaaagtt
+7440021/1
;@?DDDDDHHHFHIIIIIIIII@FIIGGIIIIIIHGHDGFHIGIIIGGHI
@1044570/1
gggaattctaagagggtacacaattcagg
+1044570/1
?@@1BDEFD?>FH<AAAEB>HHAHHC9FH
@1044784/1
ctttcattatcgtaaattgtcacggtctcaac
+1044784/1
@@<DDBDD8FA;FFHIIBFIGGEGG1C@HE9E
@5921682/1
ccttgactatgtttgatgacatatcaataacattctcctcaaccttttgt
+5921682/1
@@@FDFFFHFFFFHGHIGGHIIJIJIEFHHGIIJGIIJIJIJEHIGHHCD
@5354638/1
ctcaatttaccttcatccttgttttcaaagttgataaataatattaatga
+5354638/1
;?@DD>DAFD?BDH@FBH?HG<?AFE@<AE9FEH<CFHHIIHICBGBBF<
@4861021/1
ctcaggagaaatttcaatttttgcaaattgttcgtagtgaagaactgaaa
+4861021/1
@C@DFFFFHFDHHJJJHGJJIJIIHHIIIIHHHIIJJIIJJIJIJJIIFG
@1045691/1
actggttacaggagatactggttgttgttgaggtggtagttgagtttgg
+1045691/1
CC@FF?DFDFHHHII@BGIIJAFGHGFCGG4CF:8;DHG>FB@FDGEG;
@8469569/1
cctcaaccttttgtaacatcgacaacaccgcttgtgcggcaatatgtttg
+8469569/1
?@@:BD?BF<FFFAE<FGFD?:FGFCG@;C:DAGBDAAFEF>CFEFE>E@
@2106277/1
gtgattttttattgtatcccaatcaattatgatactgtctccttcaacaa
+2106277/1
@@@FFFADAHDHFCGGB:?<FGHE<F4?CF9EFCGI@FBFDF@4??<9?;
@2106543/1
ctcatttctgataggttctgcaatttccaagaaactttacttttcacaaa
+2106543/1
@@@DDD>BF>F?FEABEFHGHC>@3C?F>ECHEIFHGIFDGDEH>@<BHG
@3808976/1
tttctccttgactatgtttgatgacatatcaataactttctcctcaacct
+3808976/1
@@@FDFDDHFDH?HGGDACEHIECE<EHIC4EH@HHIJIICI<FGBEHGG
@3809149/1
caccttttggaagctttacaactcctaatcctgtttcatccgcaattttc
+3809149/1
@<@BDDDAFAHHBGHIEEGGIGIGBG3AB?H9FFCFF@FG??@?GDACBE
@7895095/1
cttaatctagccacttcagccttatgcctctcaaactcaagctgtcgctt
+7895095/1
CCCFFFFFHHHHHJJJJJJJJJJJJJJJJJJJJJJJJJJJJJJJJJJJJJ
@8471688/1
gtggaggtgaaaagaatgatcttccaactgtcacaaacctgttagcagct
+8471688/1
CCCFFFFBFHHHHJJJJJJJJJJJJJJJJJJJJJJJJJJJJJJJJJJJJJ
@5923331/1
ggaagttatcaagaaatctaagattgcatcaccgaggaattccagccttt
+5923331/1
CCCFFDFFHHHHHIJJJJJJJJJJJJJJJJJJJIJIJJJJJJJJGIJJJJ
@6412349/1
ccttgaacaaatttacctaaagcaacaacacaattgtcggcagctgggaa
+6412349/1
CCCFFFFFHHHHHJJJJEIJJJJJJJJJJJJJJIJJHIJJJJJIGIJIIJ
@6412666/1
cctgaaggagtgatatcggtgtttttgagctcatacttaatccaatgaca
+6412666/1
CCCFFFFFHHCFHIJJJJJFGHIJJJJJIJJJJJIJJJJIJJJJIJIJJJ
@4861752/1
cattgcttgaggtctggtaattggagcggctt
+4861752/1
CCCFFFFFHHHHFFIJJHIJJJJJJJJJJJJJ
@5356899/1
gtccaaaataatttttcttttttaataatatcttctggattcatatgact
+5356899/1
@@@FFFFDHBFHGJEGGHGHIIIJEGHIIGIIICCH?GFHHIEIFIIJJJ
@3312976/1
ctctgcactgtgacagtcttcaagcactgagttagaataccaacctgaat
+3312976/1
@CCFFFFFAHBFHIJIGGGJIJIIGCHIJII4FFCCHHJJFGGIIGGIIG
@7441603/1
cttggctttgccgcttgttgctgtacttgaggctgagatgaaggtggtct
+7441603/1
CCCFFFFFHHHHHJJJJJJJJJJHIJJJJGHIIJJHJIJJJIJJHIIFHI
@1643914/1
ggtttctcaaaacatggagctggatgaggaaatttttcataaagaagtcg
+1643914/1
@CBFFFFFHFGHHIIJGHGGJJFGGGGIJJJEIIJJIIJIJAHGCHIHGG
@7896798/1
ctctgctgttgttgctgctgctgttgttgttgctgctgttgttgttgttg
+7896798/1
CCCFFFFFHDHFFEIIJJIJJHG<FEGIIHIFHHIGIJFHIGIGHGGDHI
@7442256/1
ggaacgttgatctggtctggagctggatgagtgacatcagcgccaacaac
+7442256/1
CCCFFFFFHHHHHJJIJJJJJJJJJJIJJJJGHIJJJJJJJJJJJJJJJJ
@7897082/1
atttctttcagaccaaaatttctttgtaaacaagttagtaaaatagaata
+7897082/1
CCCFFFFFHHHHHJJJJJJJJJJJJJJJJJJJJJIJJJIIJJJJJJJJJJ
@1047530/1
ctataggtcgaccttctcggccaagattaggcctacgtggacaggtgaac
+1047530/1
CCCFFFFDHHFHHHIJJJIIIGGICH9F<AFHCG9FA?GH?@3B@/=4@A
@7442853/1
ctaaaatattgttcaagttcacgaggagtattcttggaaacaattttata
+7442853/1
CCCFFFFFHHHFHJJJIIJJJJJIJIJJCGHJJJJJJJJJJJJIJJJJJJ
@453488/1
taaaacaatgtcaagagcttggattg
+453488/1
CCCFF<D?FFHHGBGI@FIHDDG?F;
@454131/1
caggttttgggtagttgggtaatattttgataacgtggatgtagata
+454131/1
??<?ADDDHH?A?BCDGGG1ACDHEHIIHGGHIHI9FFGG<<49BFH
@3811260/1
acaacaaacacttggggagttaaatcaacatcagctgagatatactcata
+3811260/1
BBCFFDFFHHDDHHGGGIBEHGHGIIJJJCFEHIJ@CGHIII<BGGHE@B
@3314163/1
aagaaatctaagattgcatcaccgaggaattcca
+3314163/1
@?;DBDDDF4DFDF42CE<>G@CAEGB?EBD9CC
@6414032/1
ctcacccatgttaaattttttcagaatcatgtgattttttttcctttcaa
+6414032/1
CCCFFFFFHHHHHJIJJJJJJJJJJJJJJJJIIJJJJJJJJJJJJJJJJJ
@3812615/1
ccactttcacaatcaattaattggtaacatggtaaaataccttctttgac
+3812615/1
@CCFFFFFHHDBHIJIJG@<EE<@FHGGGGIIBGGCHFEEFG@FHGG9FB
@4339852/1
cttggtgtttgttttctcctactccgacaaacgccatcctctcattctta
+4339852/1
CCCFFDDDHHGHHJJJJJJJJJJJJJJJJJJJJJJJJJJJJJJJJJJJJI
@4339969/1
tccttatcagtaatctcgaatctattatctcttggacaagttgttatatt
+4339969/1
CCCFFFFFHHHHCGIJJJJJJJJJJJJJJJJJJJJJJJJJIJJJJJJJJJ
@5359169/1
gctgctgctgctgttgttgttgttgaccccatggttgtcgaggaggtccc
+5359169/1
@@@ADFFFFD?FHFGBAFHFHIIIIIIIIIEHIIHIIIIIIIGGII;DFH
@4862850/1
ccattattgtgtactatcttcaaagagaaaaagtgcaatactaaaatttt
+4862850/1
@;?ADDDDDFFACGEAC>IIFIHI@FFAC@FFF::CFGFACFGFFIFFEG
@5924769/1
cctcatgttataacattatgcagttcattacctaagatatttgttatgat
+5924769/1
CCCFFFFFHHHGHJJJJJJJJIJHIJJJJJJJJJJJJJJIJIJIJJJJJJ
@2108400/1
cttcaaactgttgctcagcagctatctcttgtaggaa
+2108400/1
@@CDDEADB<?<BGBDGG@A:AFEC3ACADEFCGFG@
@5925270/1
ctccaattgcattccctttcacactagggacatgaggtgaaattattggt
+5925270/1
CCCFFFFFGGHHGJJJJJJJJJJJJJJJIGIIIIGIJ:DCFIIJJJJJI?
@4863914/1
gtaaccgtcgggacttgaaaagaaagaccttcccactggggtgtatgtca
+4863914/1
@@CDDDFDDFDH?FHGIIIEGIHFHDEGEGHGIJGGDGGJEFH47@@CGD
@4864327/1
cctcagagctaccttggcagctgctaattttggttggtgtttgttttctc
+4864327/1
CCCFFFFFHHHHHJJJJJJJJJJJJIIIJJJJ1EHIJDGFHIJGHIJIJJ
@8474498/1
cttctttctgtatcaactgcagcctcttttaccattgtacgagtttgagc
+8474498/1
CCCDFFFFHHFFHIGIJJJIJIIIJJGIIIIJIGJGFIJEGGIGHIHGEI
@3315223/1
gttgccactgctgttgttgaggctgctgtggt
+3315223/1
@@@DFFFFHHFGDFHDIHIE3CEGGDGG<BF3
@2682145/1
ctctatttcattgtgcattaatctatagaaaattttccaaccagtattta
+2682145/1
@@@F;DAD?HBADDGGGIG<DFIIGII@HEICHJIJ?FHD9C;D?FD9B@
@5359329/1
caatactttaagagcatttattgcagcttctttctgtgcatcatttttag
+5359329/1
CCCFFFFFHHHHHJJJJJJJJJJJJJJJJJJJJJJJJJJJJJIIJJJJJJ
@4341070/1
cgcaaggtaacgtaaaacaatatctattcaacaaaggaatagcagattca
+4341070/1
CCCFFFFDFHHHHIJJJJJJJJJJJJJJJJJJJJJJJJJJJJJJJJJJJJ
@7444428/1
gaccaagttcctatttccatccagtcacccttatctttatcatcttcttc
+7444428/1
CCCFFFFEHFHHCFHIHIIJJIIJIJJJJJJJJJJJJJJJJIJJJJIIJJ
@8474812/1
ggaagttttatttacattttttgcctgaacacattgggtcgccataccta
+8474812/1
BCBFFDFFHHHHHJJJJJJJJJJJJJJJJJIJIJJJJJIJJJJJJJJJJJ
@5360169/1
cccacatggcaggaagttttctcgcaacttaggttatgcgaagtacataa
+5360169/1
:BBDFFFFHHHHHJJJGIJJJJJJIJJJJJJJJGHIJJJJIJJFHIJJJJ
@7444878/1
gtttctagcctttcataattcataacgtcattagcagagctcgctactaa
+7444878/1
CCCFFFFFGHHHHJJJJGHJJJJJJJJHIJJJIJJJJIJJJJIJJJJJIJ
@456173/1
gtttttactcctttttcaaaaccttcttccagca
+456173/1
@;@BFFFD?B??4EFB<??ACFEHBHHCFHHC9E
@456218/1
gcctcacttgttttgtcataagttgtaacagtaagttcttttttttttcc
+456218/1
@@CFFDFDFFFHHJJHIIIEEGBDFHGGGHEEGIJGIJIHFGIGHEBEEG
@5360722/1
gccaatagctgtgggttatatggtgattgatgccattcaactttgcatta
+5360722/1
?;?DDDDDHHHBFGB@FGIEHG<HFGHIEEGGGHIIIIIIHGGIIGGIBI
@4865884/1
acagtatctaaagacatgccactgtcaagaaaaattgctccagcaac
+4865884/1
BCCFFFFFHHHHHJJJJIJJJJJJJJJJJJJJJJJJJJJJJJJJJJJ
@2683425/1
cggtctttctcgataatcaagtgttggtgcattcataattcgggccttaa
+2683425/1
@@@DDFEFHHHGFCHBHIJGHFHFHIIFGHGJIJJJG>GIGCHIJIBHGB
@4866183/1
cttgacgatgttgctgaactctaacagtagcagcatatcgactaggatga
+4866183/1
@@@BBDDBFACFFIEEFHGGGHEEFGEHDHEHGBEHIEHCDGIIIGB?9D
@5927770/1
ctatttcattgtgcattaatctatagaaaattttccaaacagtattt
+5927770/1
CCCFFFFFHHHHHJJJJJJJJJJJJJJJJIJJJJIJJJJJJJIJJJJ
@5928205/1
gctgtctttgtgtcttgcacgacctttggattgaatataagaccttgttg
+5928205/1
CCCFFFFFHHDHHIIIIIIGIIIEGIGBEHGHAFHIGGGIIJJGHIGIJC
@456981/1
gttatattagtcactttatatgttcttttaacactctttgatggaatt
+456981/1
@<=A;BA4:A=C4<??:CAE433CHHHGIID@F?CCE9<<CADC@D?3
@5929773/1
ctcatatcttaaaaaagataccataatgcttaaaaaagcgtaagttttaa
+5929773/1
CCBDFFFFHHGHGIFGIJIJJJJJJJHIJJJIIJIGIIDHDFGIGGIJGI
@3815259/1
cctcaaccgtacttctagcattagaagtttcttctccagctaaggctgta
+3815259/1
CC@FFFFFH?FHGGGGHIJIJIGGIJDHGGIGIIGIJ9CGIJIG>GDGD4
@3815897/1
cgactaggatgagcatccatggaacctacaacagctgctattgaaggctt
+3815897/1
@@@FFFFDBHHHGIE<EG3@H;FFFGHBFH???FA><;39BBFEHHBH@B
@7904200/1
ctcacagaacggttgccatatagccttaaaagagcaccccaactagttat
+7904200/1
CCCFFFFFGHHHHIJJJJJJJJJJIJIJJJI@FIIHIJJJIIIJIJJJJJ
@3316978/1
ccaattctggcccaagaggagagcttttattgaatagaataggaatgtc
+3316978/1
@CCFFFFFGHHD;GCH3<FEEGEEAHHFEFHGIA>DEBDCGIIEEG30?
@2111552/1
gtttcattccgcagattaaaatttttaagtacgactaagtgagcacacta
+2111552/1
@@@FDFFDHHFHHGEGGIJC>HCHIDGGCCGHHEGIIJEDD>@DDCFGGF
@2111892/1
ctggttgctttaatgatatcaagaattctttttccaaaattggacaaagt
+2111892/1
?=@D;=DDDHHABGDHBHCHGCHDGDHFHEHCHGIIG@?9<FHGDG?@F?
@2112065/1
gacaggtttttgaaaaaattttggc
+2112065/1
@1??DDDA?FDHDHEH9F;FHG>GA
@4870875/1
tgagagtaattcgtcgcgcattctgttgtatatttatgctcacttcacca
+4870875/1
CCCFFFDFHHHHHJJJJJJJJJJJJIJJJJJJJJJJJJJJJJJJJJJJJI
@2685138/1
gctgagctttataaaatgcagtggccgacacatcaatatta
+2685138/1
@@<DDD>BFHDDHGCB>C>9BHCHG3@F6DF@FDHFB:?99
@7446829/1
ggtatatataagattacaattcttaacattttttctttaaacaaagaaca
+7446829/1
?@1ADBDDHDBD<BABGBIIEEFDHE?HFHHIIIGGGEFHGEGDBFBBGF
@1052545/1
gaacaattctatcacctttgaagttgaataagttattattcttctaggtc
+1052545/1
@CCFDFDFHHHGFHAHHIEEGDHHIGHEGIDHHIII@EHGGIIGGIEG:D
@7446949/1
agtgagttaaaacagtacatcgcacaacaaacacttggggagttaaatca
+7446949/1
@@BDFFDFHHHHHJJHIJJJIJJJJJJJJJJJJJJJJJJJJIFHJJJJJJ
@1052869/1
atatataagattacaattcttaacattttttctttaaacaaagaac
+1052869/1
BCCDFDDDFAFFBGDHIIIJJJIGFAEGG@:BDFHG@D@EGACCGB
@2685725/1
ggctattttagcatggaatgtgatctccaagttgtgaatcaatttcagga
+2685725/1
@C@FFFFFDHFHHJBHEBHDCIHGHCFGHCF@HHHIIBGIJIGEHIJJII
@5364275/1
ccagtttgcaaagggaagcgagcttgctgttgttgctgctgctgctgttg
+5364275/1
@BCFDFFFHHHHHJJJJJJJJJJJJJJJJIJJIJJJJJJJJJJJJJIFHI
@1054189/1
gttttattaaagttggatcattagcagaaatcctcattctttcaa
+1054189/1
@@@FFFFFDDFFHBFE9GGGED>FHGHH@@CHBH>E@BGB4<C?B
@6941910/1
ctaaaatattgttcaagttcacgaggagtattcttggaaacaattttata
+6941910/1
CCCFFFFFHHHHHJJJJHJJJJJIJJIJGHJJJJJJJJJJJJJJJJJJJJ
@7447735/1
gcttgaggtctggtaattggagcggcttgtctaacttgaccaacggtaaa
+7447735/1
CCCFFFFFHHHHHHIJJJJJJJJJJJJJ<B9B?FDAF?9?F<F=;F5@FI
@2114909/1
agaatttttaaccatttacacaatataaatggacctt
+2114909/1
@@@FFFFDHGFFBGHIJIGGCFG>>HHHGG<C@H9?<
@5364410/1
gctgttgttgccactgctgctgctgaggctgttgttgcctctgctgctgc
+5364410/1
@CCFFFFDHHHHHJIJIHJJJJJJJHGGIGI?FHHIIJJIJEGGHIIIII
@7449087/1
gtggcttttcagccctagccctttggcccctcttaaccagttcttcttca
+7449087/1
CCCFFFFFHHHHHJJJJJJJJJJJJJJJJJJJJJJJJJJJHIJJJJJJJG
@5933912/1
ctgcattaaaatccgaatcctttaatgaaattatctggagctcatcaagc
+5933912/1
CCCFFFFFHHHHHJJJJJJJJJJJJJJJJJJJJJJJJJJJJJJJJJJJJJ
@7449460/1
ctaatatttgagcagaaggtgctggtgcatgtaatactttgtagatatca
+7449460/1
CCCFFFFFHGGHHJJJJJJGIIJJJFGIJJJIJJJJJJJJJIJJJJJJJJ
@460191/1
gctggtttcagaaggggtagaccaaatatacagcatcatattgatc
+460191/1
@@@AADDDHHHD8FEE?@@F@9A9CDC4CDH@?3CDCA>D<D<B90
@5934040/1
ctttctttcaacaaacacaagagctaaattatcctttttgaaatttttta
+5934040/1
CCCFFFFFHHHHHIJJJJIJJJJIJJIJGGIIJJJIJIJJGGHGIIIIII
@460779/1
cctagttcttctaatattgatgttttattttcagtataccttataccgct
+460779/1
BBCD?BDDHFHHHIIIEHECJHHFHIIIJJJJGIHGIEIIIIIGGIIIIG
@8478870/1
gatggttttggagaattatcaaagagaattattgaattcaatatagcaaa
+8478870/1
@@@FFFFFHHHHHJIIJIJGHHIJJIIJJIJJJ<GGIJGHIJJIJJJJGG
@4872903/1
gctaagtattgtaaacctcttaaatg
+4872903/1
?;?D?;B;?8?FF>2<3AE@<F44A4
@8479235/1
gccatcaacgttcactgtctataaaaatacaagaattcctaattggtagt
+8479235/1
CCCFFFFFHHHHHJJHIJJJJJJJIJJJJJIJJIJJJJJJJJJJJJFHIF
@3821770/1
caattctttggtgataagaactatttctttaag
+3821770/1
???DADD4D?32<CBB9E@<E>BF@FBCEE?<E
@462276/1
aaaaatacaagaattcctaattggtagtattccaatcta
+462276/1
=@?BDDDEHDDFDF@FAF9EGC>C<<DHCBFGIGGDGGC
@8480509/1
caataattgttctttcatgatactctcaagatccctgattacttcttctc
+8480509/1
CCCFFFFFHHHHHJJJJJJJJJJJJJJJJJJJJJJJJJJJJJJJJJJJJI
@1650964/1
attaaaattaattaaaagttaataatacaaataaataaacagaaacagga
+1650964/1
CC@FFFFFHDFHHGIIIIHEIHCIGCGGHGGIJGHIJ><?4EECHDIEE3
@7449829/1
atcaactgagaggccaaactccttcaggcatgggtcactattaaagttga
+7449829/1
CCCFDFFFFHGHGIJGIJJJJJGHIIJIJGIJJIBGGIGHIJIJJJHGIH
@2115858/1
cttggaaacaattttataattattggatatattcatgccacattccattc
+2115858/1
CCCFFFDDHDFFBHGDHJEIIIDHIGGJIJEBHHGHI@HIIJIJIIJGEI
@1651150/1
cttggtgtttgttttctcctactccgacaaacgccatcctctcattctta
+1651150/1
@@@F<ADDFFADAHGIIIIC<F@G?GEHGEIGGBDDGIG<GDHC8=FEEH
@2688774/1
cttcttactttaaaatcaaaatccttcatttctcccgatacaatttcttg
+2688774/1
CC@FDDDD8FHHDGEHIFHGGIIIGFH>FFHGHIIEB<FADFBDDFBDED
@5364869/1
caatagggttgcccatcattcgctcctcgactgccccgatgttggagcct
+5364869/1
@C@FFFFFFFHHHIIJIJJJJJJJJJJJIJGIJIIGIIHIJIIIGJIIIG
@5365606/1
caaagttgataaataatattaatgaaactaaaaacttcaaaaaagaatca
+5365606/1
CCCFFFFFHHHHHJIJJJJJJJJJGIIJJJJJJJIIJJJIJJJJJJJJJJ
@3323021/1
ctttcattatcgtaaattgtcacggtctcaacaag
+3323021/1
@C@FFFFFGDHDHIIJJIJGCGCHI1EHGIGGIG;
@5366313/1
ttatcagtaatctcgaatctattatctcttggacaagttgttatattagt
+5366313/1
@@@DDAD:CDBFDHIFE??<?CBF?CEDFDHD9AFCG?CF??CCEAGIII
@1652074/1
cagcatttagcagcatagtgatacgatgtaatattgaaggcaataaagta
+1652074/1
@@@FFDFD?CDFDGG@BHAEBIIJDGGIIJEIIG@F9FB;8;DAAFFD?D
@7450935/1
ctttgtgtcttgcacgacctttggattgaatataagaccttgttgtttta
+7450935/1
@@@DDDDDBDFHFGIIE:F<EEDG?CFHGIHDGICFIIIIIIBFE9BFGD
@7451520/1
cctcagagctaccttggcagctgctaattttgcttggtgtttgttttctc
+7451520/1
CCCFFFFFHHHHHJJJJJJJJJJJJJJJJJJJJJJJJDGHJJJIJJJJJJ
@4875353/1
cccctctggtatccaaaggcactgttttcaccggaggaatttgtttgtga
+4875353/1
CCCFFFFFHDFHHJJJJJJJJJJJHGJJJJJJJJJJJJJJJJJIIIIGHG
@6423805/1
catggaccatggtttcaatgatttccctgttgaccttacggggacactta
+6423805/1
CCCFFFFFHHHHHIJJJJJJJJJJJJJJJJJJJJJJJJJJJJJIJJJJJI
@1057798/1
ccttaatctagccacttcagccttatgcctctcaaactc
+1057798/1
CCCFFDFFGDFHHJJDHIBGIIJHEEHH><FGEEGGHH>
@7452058/1
cttcaatggttgctgctaaatcttcaagtacatagtacataactttagct
+7452058/1
CCCFFFFFHFHHHJIIJJJJJJJJJJJJHIJJJJJIIGIJJJJJJJJJJJ
@7911928/1
gcccatttaaacatttgtaaataaactcatcttgtaatttagcacattca
+7911928/1
@@@DDDDAHF?<FEFHHEBIHGHHHGHGIIGIIICCFFBGGIIIGIIIGG
@1058450/1
cctgggtttaaaatcttcaataacattactcatttctgataggt
+1058450/1
CCCFFFDDHGGHHEHIGIGHIJGIIGHGIJIJI<FG>@CFEHD?
@5938679/1
gtaggccgcacatgtttgtgcttctgaagaggacatccccgtaccataac
+5938679/1
CBCFFFFFHHHHHIHIJJIGIJIJJJJJJJIIJJGIIIJJJGIJJJJJJB
@6947582/1
ccttgttgttttagggtaatcaaattttatgacaaaattgcaattcttta
+6947582/1
CCCFFFFFHHHHHJJICHIIJJJJJJJJJJJJJJJJIIJIJJHIIJJJJJ
@3324334/1
cttctctgcactgtgacagtcttcaagcactgag
+3324334/1
@CCFDADFADHFF<EBHEHAC>9A?EHHGCDEHG
@8483023/1
tcagcttacaagccttagtaagcataaatttatggaagccataccgtacg
+8483023/1
CCCFFFFFHGHGGJJJJJJJIIJJIIJJJIJIJJJJJIJJJGIIIJFHHI
@2121403/1
ctctaatttgtttctgcaagaggtgtcagagagga
+2121403/1
CC@FFFFA>AC>F@FHGIGFCGIGAACB><FEGA;
@2121466/1
gtccgactgatgatttgaggttcttgtggaattgtaacactttgatgttg
+2121466/1
?@@D??DAHHBH>CBFG<?E<<??FHE9E>DFEDGDGC??FHDHEBDBEH
@3325353/1
gcactggttacaggagatactggttgttgttgagg
+3325353/1
@@@?DDD?FFFFHF;=;C:A?:<::C8CF?EBEHH
@2122567/1
cttgactatgtttgatgacatatcaataacattctcct
+2122567/1
@@@FDFFDHDCABGHAGGGJIIJGCEHGEHJIGIDA<B
@4876012/1
gaattaaaatcacctgctccaggtaatggaaaatcctgaggagcatgttc
+4876012/1
CCCFFFFFHHHHHJJJJJJJJJJHJJJJJJJJJJJJJJIJJHIJJJJGHG
@8484445/1
cttcattttcagctctggctattttagcatggaatgtgatctccaagttg
+8484445/1
CCCFFFFFHHHHHJJJJJJIJJJJJIJJJJJJJJJJJIIJJJJJIGIGII
@1059091/1
gtgagaagctgcaacggctgctatagatggaacgttgatctggtctggag
+1059091/1
B@@FFFFFDHFHGGGHIIJJJIIG?@@GIGIIGDHJBGGGEFHG?DGHEG
@2690211/1
ttggagaattatcaaagagaattattgaattcaatatagcaaacatttct
+2690211/1
CCCFFFDFHFHFHIIJJJIJIGIFGIFHGHGIIIIC4?EHGIG@GEGGEH
@7453504/1
tgagacacttgctggggaggtggacctctttgtgcccatggagtttgacc
+7453504/1
CCCFFFFFHGHHHJJJJIJJFHIIJJJJJJJIIIIJJJJJJIJIJJJJJJ
@4877066/1
gcacaactgataagttaagcattgcagttcatcagaatcaaaatggttgt
+4877066/1
CCCFFFFFHHHGHJIJGJJIJJJJIJJHHHGIHJIIIJJIJGHHEEHHHF
@5940102/1
ctccaattgcattccctttcacactagggacatgaggtgaaattattggt
+5940102/1
CCCFFFFFHHHHHJJJJJJJJJJJJJJJJJIJJJJJJDGHIIJJIJJJJB
@1061246/1
caggtaccggtctttctcgataatcaagtgttggtgcattcataattcgg
+1061246/1
@CCFDDDFGGA@DGHIIBAFHEDHII<C?CCDB3?DHDD>BABG<FHHGI
@7915105/1
gtaggacgtgctgtaccttgtatactagcatgactgactagatagaagtc
+7915105/1
CCCFFFFFHHHHHJJJJJJJIJJJJJJJJJJJJJJJJJJJJJJJJIJJHI
@6425408/1
ctttgtttttactcctttttcaaaaccttcttccagcatagcttcaattt
+6425408/1
CCCFFDFFHHFFHGEGHHIJHJGHGGIIIIGIJIJJGJJIIGCG?D>GHI
@6949897/1
catgttcttgcctttgttgctgctgtggtggttcttgcctttgcagctgt
+6949897/1
C@CFFFFFHHHGHIGBFGIJIJIJGHGIFFGHIGIJIJGIIIIIJIJJJI
@3827466/1
tcttgatcattttcgtttacccagagaggaaata
+3827466/1
@@@D?DADBF<FHHIG9EGAE:EACF@AG:?C<B
@3827638/1
cagggttcatgagttccactttcacaatcaattaattggtaacatggtaa
+3827638/1
@@@FFADDFFHHHEHJEGIIJJIGIIJIJGJJIBCGIIIFGHIIGJI9DF
@6951003/1
ctcccgtctgcatccttcttttccggaaagaacctagtgtgatggcgttt
+6951003/1
@@@DFFDDHDHHF:EHIIGHIIGGGGHIIGGHIIIIGHGGFDHHIIIHII
@1062104/1
gtaggagtaaaacgtaagtggaagcataagctcccaattctttggtgata
+1062104/1
@?@FFFFFHHGGFHCGHIGIFEAHGGIIJ?@9??BBBGH9BBD4DBDDEF
@6426030/1
cctcatacgactctaattgtaaaaatgttatccatttttgggttaataac
+6426030/1
@@CFFFFFHGGHHGHIGIIIJGIJGIJJIJJGIJJJIJIGIGHIIJEIFH
@2126436/1
attagttcatctatattttttaaggaagtaagtgcaggggaacgag
+2126436/1
@@@;DDFFDBFAAGHIGEIJIHGAGC3CA@BFHA4EGCHIDHG8F:
@469260/1
gccataccgtacgctcaaacatgca
+469260/1
@@@DDDD8FBACFEBEA<F?FGIE@
@3828066/1
gcacgacctttggattgaatataagaccttgttgttttagggtaatcaaa
+3828066/1
@@@FFDFDHHDHDGBHCEI>HHJEG9<CFHGBFHG=;?B;@F;DB><BFH
@5946088/1
ggcgtatttacagaagcaaggttggcctattattggcattccagcatcat
+5946088/1
@CCFDDDFFFDDFEFBGBEFBEECFEHGIIGIGGFCDFFGIIIIIGGGIG
@7455772/1
gcttccaacacgttgaactaaacttggatcagtagtggtatcaatttctt
+7455772/1
CC@FFFFFHHHHHIJJJJJJJJJJJJIJJJJJHHIIIJFGIJIJJJJJJJ
@7456291/1
gctgagagtaattcgtcgcgcattctgttgtatatttatgctcacttcac
+7456291/1
CCCFFFFFFHFHHJJJIJJJJIJIJIJIIIIIJJIIJIJJJJJJJJIJJI
@3329544/1
cttagattagagttgttatttatcttaaataatttacttgattgttaagc
+3329544/1
@@@FFDFFGHGHFEGHGGGHI>>HBII4C<ECHG<BFFEICA9DF@<C?<
@2127194/1
gtaaaacgtaagtggaagcataagctcccaattctttggtgataagaact
+2127194/1
@?<DDDBDFC;?CEG@3EBHE<HE>F9<<999CCBF>>;?DCHGEHHCHE
@6954947/1
gtttggtagaagcaggatgacacttaggtcgtgcatggtttaagaaagac
+6954947/1
@BCFFFFFHHHHHJJIGJJIJJGJJJJJHHIGIIJJJJHIJJIJJJJJIG
@6955446/1
ctcattctttcaaaaaaaactattcgtaggagtaaaacgtaagtggaagc
+6955446/1
CCCFFFFFHHHHHJJJJJJJJJJJJJHJJJJIGIJJJJJHJJJHIJIJJI
@470576/1
ctcttgttttgcttctttttttgacctacccttgccgatagcaataaggc
+470576/1
CCCFFFDFGA?FHIIEIJJIFHGGG9DHHGIBGGIGGIJGB@FDCH@F>E
@5371157/1
gttgctgttgttgctgaggctgctgtggtctctgctgttgctgttgttgc
+5371157/1
CBCFFFFFHHHHHJJJIJJJJJJJJHHJHIJIJJJJJHIJJJJGIIGIJI
@8488511/1
gctgctgctgaggcggttgttgccactgctgttgttgaggctgctgtggt
+8488511/1
CCCFFFFFHHGHFJJJ@GHHEIIJJJJJJJJGIIHIIJJJJJFADGDCH=
@5948983/1
atcataatgagatcaagtttttttcgaatcaaatgaagctgtattataac
+5948983/1
CCCFFFFFHHHHHJJJJGIJJJJJJJJJJJJJJIJJJJJJJHHJJJIJHH
@2695649/1
gcacctcacacctggcactaaactgtaaagggcttcactgcaaaagtttg
+2695649/1
@@CFDFDFHFFDHIIG<FHHC9FHJ49CHHHIIJJGIHCGCEGG<F9D9<
@1657922/1
cattcacttactttttaccagtcccttcagttaatatgctttaactgaca
+1657922/1
@@CFFDD?FFBHFIGIIIEEAFG@GFCEIIHIJCBAHI@HGI9?DDHCF9
@3829501/1
acctttggcacatccacgatttcggcagcttttacctcattttcactcag
+3829501/1
@@@BDD?DHAHHBBA>@F6GHIGA:CEAGEHCEH>3D9?>DFGGEHG9B=
@3829555/1
gcttgctgtggtggtacagcacccggtcctggtccagattcctgttgtgg
+3829555/1
CCCFFF?DHFHFCFEHIJJJJIIJIIEGEGGIHEGCHIJJIJJIJJIFCH
@1066547/1
ctcttgttacaacatatttcaacatgtatccttttgggcggtaccatggt
+1066547/1
@@CFFF?DDHDFFB3AE>EHCHD9B<?EFE<<4CB4?F9?@;:78=>@G=
@8489504/1
agctaatgattcaaataagtcaccaaggacctttggcacatccacgattt
+8489504/1
@C@FDFFFFFHGBCCEGGGGIHIIIIHAEFGBBEHJIEIEIGGGGGIJJI
@3330900/1
ccttcttccagcatagcttcaatttcattgtcgcttatgtcaaattctac
+3330900/1
??@D:BDDDFF<FEFGGIIIF:EEEHECFEIHFEFA@DDCF@FGBBBDF>
@6428381/1
ggtggctgcagtttccatatcatattatacctgaaggcttttgggtcgtg
+6428381/1
BC@FFFFFHHHHHJJJJJJJJJJJJJJJJJJJJJJJJJJJJJJJJHIIHJ
@7458476/1
cttaagagataaattcaaaaaaataaaaatttataaaaacttcattgtaa
+7458476/1
@?@DDFFDHFFDHGHIIEGEGIJEGIBHAHII@BGIGIJJBGHGII>DHI
@6428951/1
gctaaatcttcaagtacatagtacataactttagctgtcgtctttctttc
+6428951/1
CCCFFFFFHHHHHJHIJJJJJJJJJJJJJJJJJJJJJJJJIJJJJJJJJJ
@5949929/1
aggatgttcagttaactttctagctaatagtccaatcttcaattgtttta
+5949929/1
CCCFFFFFHHHHHJJJJJJJJJJJJIJJJJJIJJJJIJJJJJJJJGIIJJ
@6957791/1
atatcattgagacattaacttgcgtagcatactttatcgtaacggtcatt
+6957791/1
CCCFFFFFHHHGHJJIJJJJJGJJIJJIJJIJIJIJJJJIGIJIIIJIIJ
@7920525/1
gtatactagcatgactgactagatagaagtctaattcagtagggtgagta
+7920525/1
BB@FFFFFHHHHHJJJJJJJJJJIJJJJJHHJJJJJJJJIJJJJCFHIIJ
@7920681/1
cttcatcatccaagccgtaatgaatggtgttgctttcgcagggtaagtct
+7920681/1
BCCFFFFFHHGHHJJJJJJJJJJJJJJCGHIJJJGJIJJJIJJHHHJHII
@5951007/1
caagaggagagcttttattgaatagaataggaatgtcaggtgcgttaact
+5951007/1
BC@FDFFFHHHHHJIJIJJJJJJJJJIIJJJIIIJIIJJJ?DGHFGIIII
@3832519/1
acctttctttccttttttgcccattattgtgtactatcttcaaagagaaa
+3832519/1
@@<BDFFFFDHHGIH@HIE>HHEIHEIIGFHIECFGGIIIJJEIEG>DGG
@1659516/1
gcctgcaattcttggttcaagatcattttaaactgtccttctgacacacc
+1659516/1
CCCFFFFFHHHGGHIC=EFGHE@HEGDIGIEHHGGFGC@HHIJEIIGIGI
@2130030/1
atatagccttaaaagggcaccccaactagttatgtgagggtgaaggtcct
+2130030/1
CCCFFEFEFHFGHJJGIFIGCGIGJIIEEHID<FCABEHIDB@FCDBEGG
@3332630/1
ggcgttttggtgggcatggcctgcagctccctttttgcagcttcttcaag
+3332630/1
@@CF?DDDHGHHHEHEFBG>FHJJIGEGGIIIGHIIGIJIIGHIIBFEEA
@4357186/1
aaaatcttcaataacattactcatttctgataggttctgcaatttccaag
+4357186/1
CCCFFDFFHHHGDHIJJJIJIJIJIJJJJJIGIJIIJIJIJJIJJGIJJJ
@2132550/1
ctgttgttgcctctgctgctgctggggctgttgttgccactgctgctgct
+2132550/1
@@CADDFF?F3?DD>GIGGGIJEIEIIJIGCC<?B3DBFGCE>F9DCE@>
@6959276/1
atttcattgatagtatctgatttgttgtttattagggtagcatttggagg
+6959276/1
CCCFFFFFHHHHHHIJJJJJJJJJHJJJJJJJJJJJJGIJJJJJJJJJJJ
@2132726/1
ccactgattgatgtcccaatggtccacacctttgtcaccactatattcac
+2132726/1
@@@D=BDBB4A?DFGEGBFADECACFGICCFF<FEGGG>GH?:??FFFGE
@3834288/1
caagatcagccgtgtttggtagaagcaggatgacacttaggtcgtgcatg
+3834288/1
@@@DDDFFHGHHFHC;EFHEAH?FHEGIGGGIEBEE@GGGIA<?7@FGII
@5374657/1
ggaatgtcaggtgcgttaacttttggtggctttattatattactcctaat
+5374657/1
?1:ABBDDHH>?<B@GEGHDF@HGGI3CEAGHHGIIBBBGGCHGHGBGGA
@2699086/1
ggtaaatcagattgatcatgttttaatcagtaggtgacattagtctagtt
+2699086/1
@B?DDFDFHBF<DGGGIIJIGCGGHHIIGH@DHIEGEHCEGHAB@<?F4E
@6430359/1
gtcccatactccctggttgggaagtgcttgttgttttgcagacaacatgc
+6430359/1
CCCFFFFFHHHHHJJJIIJJJJJJHIJJJJIJJIJJJJJJJJJJJJJJJJ
@6430616/1
aaattttttaatagttggaacaattctatcacctttgaagttgaataagt
+6430616/1
CC@FFFFFHGHFHJIJJJJJJJJJJJJJJJJJJJJIJJJG?GHHGIIIJD
@5952374/1
cactgttcctggctgagagtaattcgtcgcgcattctgttgtatatttat
+5952374/1
CCCFFFFFHHHHHJJJJJJFHIJJJJIJJJJJJJJJJJIJJJJJJJJJJJ
@1071606/1
gcctcttgttttgcttctttttttgacctacccttgccgatagcaataag
+1071606/1
CCCFFFFFFFHHHGIIIIJJIEHG<DGIBGIIJJJCHHGGIGGFIIDIII
@7923289/1
gaccaacttgaagacaaggtaaatgaggataccttaatttcattttgtat
+7923289/1
CC@FFFFFHHFHHIGGIHIEHIIJIGIGGHJIJIIJIIJJIECGIJIHGI
@4888011/1
gcaacggctgctatagatggaacgttgatctggtctggagctggatgagt
+4888011/1
CCCFFFFFHHHHHJIJIIIJJIIJGJJJFGJGJBHIIIEIJJJIGHJJJ=
@7923960/1
ctgggctacagatatctagaggttctgtatttcctgtgatcttgtctaag
+7923960/1
CCCFFFFFHHHHHJJJJJJJJJGHJJJIJJJJJJJJJJJJJJJJIJJJJJ
@7462492/1
caggaacttcccagtcatcaggaataaagtcattaaccttcaaaattttt
+7462492/1
CCCFFFFFHHHHHJJJJIJJIJJIJJGIGIGIJJJIJIJJJJJJJJJJIJ
@3335823/1
gaccagtggcgtatttacagaagcaagg
+3335823/1
?=@D=BDDHBH@@;<?@EHE>DEHGCAG
@5953102/1
ccgaggtttaaattttttccgctgtagtacaaatttctatttccgattat
+5953102/1
@@@DFFDFHFF<DEFFGHEEFEIGGHFHIIED?DFHHIBFHHIDH<FIDH
@4359411/1
cgtacgctcaaacatgcaaatgtgacattattgactaaggccgatctgag
+4359411/1
CCCFFFFFHHHHHJJJJJJJJJJJIJJJJJJJJJJJJJJJIJJIJJJJIJ
@4359734/1
tggtcactgggttgttgcctaacaggaggtgcactggttacaggagatac
+4359734/1
BCCFFFFFHHHFHJJJJJJJJJJJJJJJJFGHJJJJJFHJJJJJJJJJJJ
@4360530/1
gtagaattacagaataactcatgaatgctttctaatgtttcttcatttaa
+4360530/1
CCCFFFFFHHHHHJJJJJJJJJJJJJJJJJJJJJJJJIGJJJJJJJJJJJ
@2702768/1
ggtaaaaagattattgtattttcttttagaactctttcaaagag
+2702768/1
@@@DFBDDHBHHF>DGEBDEHGCGIIIJDHBHGIG4CEGHGGB>
@2137056/1
ccaccatctgtttgttgattttcaaaatgaatatgacagtataaaaagcc
+2137056/1
C@@FFBFFGGDFDIIJJEE>>AGHJ<BFECHJFIIIJGB@AGIHIIIGDH
@2137727/1
cataaccgtacttcatatcattgataattactgtagatgagtaaggagtt
+2137727/1
@@@FDFFFHHHGDGIJJJJGIJIJJII@IHGIJGEHHIJGHDGFHG9FHI
@482440/1
cttattctttatatttaaattgagatgattagtttccacaacaat
+482440/1
@@@DDDDDHDBF8EGIBG@HH9FAFF<9B>EGD><?FCHGBGG=B
@5377132/1
gtacagaaatatttcggcttctgcttccgttccaccctttctgctgcgat
+5377132/1
CCCFFFFFHHHHHJJJJJJJJJJJJJJJJIJJJJJJJJJJJJJJJJJJJJ
@2139203/1
ggaagccataccgtacgctcaaacatgcaaatg
+2139203/1
@C<DFFDBFFFFFAFGAGEEI>?GE9??CH>G<
@1667561/1
aaaatcgataagttaacaccaccattctaggaatctgtttacgttcggt
+1667561/1
@CCF=ADEGGH<4AFHG<G1EG?HH4FFBE@@E@H4C?C>GDH;DFD60
@3337602/1
cttaatgatatcagtcagcttacaagccttagtaagcataaatttatgga
+3337602/1
@@@BDDFDHHHHGIHEHIEIIJJGIGIIJJIJEIEF>CGHGCIGGII9D>
@7465276/1
gtgaaatctttaggctgcagctcaaccattttatcggccaacatattact
+7465276/1
CCCFFFFFHHHHGJJJJJJJJJJIIJJJJJJJJJIJJJJJJJJJJJJJJJ
@7465332/1
cttccaaaaaaatacagcaagtctggtaaatttatcgcaaggtaacgtaa
+7465332/1
CCCFFFFFHHHHHJJJJJJJJHIIIJCFHIJJJIIJJJJJJJHIJJJIJJ
@2139775/1
gctgtgtctctttctttttttgttagactgatttgatagagcacggaagg
+2139775/1
@@@FDDDBF?FFBHIHIICHG<:?<CB@FH@FEEE?FHCHI<B?DB<CHI
@7465497/1
gtaccactataaatgtaatcggtggtgtgtaatcactgctgaggcttgaa
+7465497/1
CCCFFFFFHHHHHJJFHGJJJJCGIIIJJJJJJJJJJJJJJJJJJJJJJI
@7465528/1
ggaatgtatgacgatgatttgatatctatatttctcattttttctgctaa
+7465528/1
CC@FFF=DFHHHHJJJHIJJJCHHHJIJJJJIJJJJJJJJJJJJIJJJJJ
@5956286/1
gcttgtgctcctgaccaacttgaagacaaggtaaatgaggataccttaat
+5956286/1
CCCFFFFFHHHHHJJJJJJJJJJJJJJJJJJHHJJJJIJJIJJJJJJJJJ
@7467073/1
gtacgctcaaacatgcaaatgtgacattattgactaaggccgatctgagg
+7467073/1
@BBFFFFFHHHHHJJJJJJJJHIJJJJJJJJJJJJJJJJIJJIJJJJJJJ
@4893781/1
gcaggaaatcgatttttgaaacacctctgtcgaacagcttccacagcttg
+4893781/1
CCCFFFFFHHHHHJJJJJJJJJJJJJJJJJJJJJJJJJJJJJJJJJJJJJ
@5957126/1
atggaggataattcctgaattatttcttgacgatgttgctgaactctaac
+5957126/1
CCCFFFFFHHHHHJJJJJJJJJJJJJJJJJJJJJJIJJJJJJJJJJJJJJ
@5957547/1
ggctgcagtttccatatcatattatacctgaaggcttttgggtcgtg
+5957547/1
CCCFFFFFHHHHHJJJJJJJJJJJJJJJJJJIJJJJJJJJJJHIJJJ
@1668317/1
tgaaatctttaggctgcagctcaaccattttat
+1668317/1
@@@DDEDDHA?DFHG>7EAAC<GHDHI><FGGI
@1668362/1
gttgttttgcagacaacatgccttggtatt
+1668362/1
@@;DDDDDHHFF<?E;D=;FH@CGHGEEAF
@3339429/1
atgtaatcggtggcgtgtaatcactgctgaggcttgaacaag
+3339429/1
??@DDDDDDF?FFG<EGHE@4F4?BHIHIDFFGAG>B<?BDF
@6436018/1
cttgactatgtttgatgacatatcaataacattctcctcaaccttttgta
+6436018/1
CCCFFFFFHHHHHIJJJJIIJJJJIGJJJGIJJJJJJJJJIJJJJJJJJI
@1669056/1
cccgtttttattatcgcttctaattttttctctcatttctgggatta
+1669056/1
@@@FDFFFHH?FFJEFIGGJJI@CIIIFHDHCG9CGGI?FGGI>BF<
@6967511/1
cttttgggcggtaccatggtataactatcttattgagataattatctttt
+6967511/1
CCCFFFFFHHHFHIJJJJJFHIJJJJJJJJJJJJJJJJJJJJJIJJJJJJ
@4894140/1
gttgttccattgcttgaggtctggtaattggagcggcttgt
+4894140/1
CCCFFFFFDHHHHJJIIJJHHIGJHHIIJGIJIGIIIJJ:?
@4894304/1
gttcttttacccccttcagaatataatagtttcaactcatttgatttatg
+4894304/1
CCCFFFFFHHHHHJJJJJJJJJIJJJDHIIIJJJJJJJJJJJJJJJJJJJ
@484085/1
ggaatgattgttaatcaagaaaaaactaatatctggagcagacgcagtag
+484085/1
@@@DDBBB>F<<FGHGBH3AFFHGIIIIEEHG4?DE<FDGECEEBD<;CB
@2141301/1
cttgaggcttatacctagtgcttctgtaaaatgccaataattgttctttc
+2141301/1
@@@DFFFFGHHGHJJJIJAIGEHIEHFCHHGHEHIIGCGGIJIFGFH@GI
@5381007/1
attttgataacgtggatgtagataggctggcctgcttgtg
+5381007/1
<BBFFFFFHHHHHIJJJJJJJJJJJIJJJJJJJJJJJJIJ
@5381193/1
cattgtttcattccgcagattaaaatttttaagtacgactaagtgagcac
+5381193/1
CCCFFFFFHHHHHJJJJJJJJJJJJJJJJJJJJHIJJJJJDHIIJJJJJJ
@3840710/1
gccattgctgctgctgcggctgttgttgcctctgctgctgctggggctgt
+3840710/1
@@CFFFFFHHHHHIGDEDFHEGHIGGHEG>BB?FEGG3B9FGG?FGAEH2
@1079771/1
gtataaacaaacctatgggttttaccatcatttgctgctcataaagctta
+1079771/1
@@@FFFFFB;FHDGEHIIJGGIEHHECGHIIGJJJGIIIJIJGJGIJJJG
@3341443/1
cttcttttttccacgtgaaatctttaggctgcagctcaaccatttt
+3341443/1
CCCFFFFFDHHHGIDFHAGHGH>DEADG<BFGIJJGC3FFGHDEGG
@1671634/1
gtgatatgatatgggttgctgtttacaccaacgataaaatcaggctttat
+1671634/1
B=BBDFDFHDHHFGIEFHJIDHIJHE>EGHGHC;D;FADHIGGGGIGI>F
@4897654/1
ctacctttatattcactgtaaaatcaactgatatatatatataacgtgct
+4897654/1
@@CFFFFFHHGHHJJJJJJJJJJJJJJJJIIJIJJJIJJJJIGGGIGGIJ
@4365585/1
gcctcatgttataacattatgcagttcattacctaagatatttgttatga
+4365585/1
<@?DAD?BAFFDFHGBFDGFBHBECHECFDDAEDBBDCFHIIGCDGHCBF
@4899389/1
gttataaatgtaggaagttatcaagaaatctaagattgcatcaccgagga
+4899389/1
@CCFFFFDHFFHHIGIIGHIJEGIGGIHHJJIJJDGGICHIGIGEFGHII
@2144671/1
atccattttatagctactctaaaaacacggtcttttccttcccctggca
+2144671/1
=@8AADBDHHHA<C<D:C@@HDIB3@C?8C1:??C?:??F99BF;1883
@2145741/1
gtgtagaattacagaataactcatgaatgctttctaatgtttcttcattt
+2145741/1
?@?BDDFFGGFH?9?@C<CG>CIDAG>9?C?FEH>?B9>E?<CGHDFFC4
@2145845/1
cacggtctcaacaagttccgttttttggagaggc
+2145845/1
@@@ADDDFFHHHA3ACED@F<CC7AGHGEDH7@D
@2146383/1
gctttttaaaataatacagacaattatgaagttctagtgcttgtttttca
+2146383/1
CCCFFFFFFHDB<FHIGEHHFEGIGC<EFBAA4CAEF?DHGEGD9DHGEB
@1081257/1
caggagatactggttgttgttgaggtggtag
+1081257/1
CC@FFFFFFFBHHEFGEGHHHGBGE<8C:CF
@3342484/1
tcagtaaataacaaagaatggaaggccaaaatttgttcacactgttcctg
+3342484/1
CCCFFFFFHGHHDIJIEHIG9@GGHCGIIIIIGJJGIIFGIDGIDHHCBF
@6437838/1
tgataatacacaaaatatagtttttggtaacataatagtaaaataaatgt
+6437838/1
CCCFFFFFHHHHHJJJJJJJHJJJJJJJIJJJJCC@HHFIIJJJJJJJJF
@3842223/1
cttttaacactctttgatggaatttca
+3842223/1
C@@FFFFDFHFFHIDIJIJJEHGBEDF
@3842413/1
cttggctttgccgcttgttgctgtacttgaggctgagatgaaggtggtct
+3842413/1
B@@FFFFFHFFHHGBIGGIHJJIIIIIJECHEDCHBGGGGE<BG??=6BD
@5384846/1
gttttcgttgctcattgatatcccttatgtctaacacttcacacataaat
+5384846/1
CCCFFFFDFHHHHJJJJJJJJJJJJJJJJJJJJJJJJJJJJJJJJJJJJJ
@1675654/1
gggtcatctacatgtcgaagcaatggtgaaataggttctgaaagacttgt
+1675654/1
CCCFFFDFHFGDHIIIIBEH8E;FGG9CHE@DHIIBGFGIDGCGEGIGGB
@6440295/1
gctaaatcttcaagtacatagtacataactttagctgtcgtctttctttc
+6440295/1
CCCFFFFFHHHHHIHIJIJJJIJIIJJJJJJJJIJJJHHIJGIJJJJJGH
@8501940/1
ctgtaattgcgataaggtttttcaggattgatagatacatcataatgatg
+8501940/1
@@?DBDFFHGHFHGGIICFHGIIGIIAAGHGIAGGHIDCFDFGHIIIIIG
@2147041/1
catggtttcaatgatttccctgttgaccttacggggacacttatcaggtt
+2147041/1
??;DDD>DHHHDHDDEBD>FFH>H>HIDICEEFGHEBHGGEGIBG4DCB?
@4901329/1
caaatctcttaatgatatcagtcagcttacaagccttagtaagcataaat
+4901329/1
CCCFFFFFHHHHHJJJJJJJJIJJJJJJJJJJJJJJJJJIIJJJJJJJJJ
@8502506/1
acccgatgctagctttcttaaatctggttctctaatcatctgattagtag
+8502506/1
CCCFFFFFHHHHHJJJJJJJJJJJJJJJJJJJJJJJJJJJJJJJIJJIIJ
@8503238/1
ctccagctaaggctgtatcatcaacttctaaaggtttccaataaacacct
+8503238/1
CC@FFFFFHHHHHJJGIJJJJJJJJJJJJJJJJIFHIJJJJJJJJJJJJJ
@7933634/1
gctcaaacatgcaaatgtgacattattgactaaggccgatctgaggtctg
+7933634/1
@@CDDDDEDDHGFIGGIEIIEHFG@@FEFHBHCEHFGGHGEGGABB98BB
@4370252/1
gagccttttcccaaaatcataccattagatttattaatttgctcagg
+4370252/1
CCCFFFFFHHHHHJJJJJJJJJJJJJJJIJJJJJJJJJJJJJIJJJJ
@2706881/1
gaggagaatgttattgatatgtcatcaa
+2706881/1
?;?BDBD>FD:ACAA:CAB<:A4AE<4C
@1085446/1
attctttcaaaaaaaactattcgtagg
+1085446/1
;@@=DDDDHFAF=8??FE@EBBG:?;?
@7934121/1
ggaccatcactttttacatttaaagcatctccttcttctttttttctagt
+7934121/1
CCCFFFFFHHHHHJJJJJJJJJGGJGHIIJJJJJIJIJJJJJJJJJJJJH
@6442407/1
ccagtaggtaaaaagattattgtattttcttttagaactctttcaaagag
+6442407/1
@@CFDEFFHHHHHJJHIJJJJJHIJJJJHJJJJJJJIGIJJJJJJJJIGH
@487981/1
ctggcattttcctgtgactgattttt
+487981/1
@@?DD<A:CFHFDBFE@CDECE@@FG
@7474522/1
gggaagttttatttacattttttgcctgaacacattgggtcgccatacct
+7474522/1
BCCFFFDFHHHHHJJJJJJJJJJIJJJJJJJJJJJIJJJHHIJJJJJJJI
@2707589/1
caacttctttggtgtacagaaatatt
+2707589/1
@@@DD;>AFDHFAD;ACGHGCEA@F>
@2148290/1
ctctatttcattgtgcattaatctatagaaaattttccaaacagtattta
+2148290/1
@@@DDFFFGHGH8AEGHGIIIJJJAEHHDA<CHCHEHAEHGIICGHI9DD
@7934991/1
ccacagcagcctcagcaacaacagcaacagcagagaccacagcagcctca
+7934991/1
CCCFFFFFHHHHHJJJJJIJJJJJJJJJJJJJIIJGIIJJJJJIJGJJJJ
@6443952/1
ccagagaggaaatagtattttttcttcatcgtcttgaacttcatttccaa
+6443952/1
CCCFFFEFHFHHHJJGHJJJJJJJJJJIJJJJJJJJJJJJJJJJJJJJJJ
@3345869/1
ggaatcttaaatgcgatactaaaacagg
+3345869/1
?@@DDFFAD8DHDGBGGBGIIIH>@C??
@4904870/1
gtcacaactaacaatgggccacaactcatattgatcgtcaaatgaaacat
+4904870/1
B@BFFFFFHHHHGJIJJJJJJJJJJJJJJJJJIJIJJHHJJJJJJJJJJG
@7935494/1
ccagtttgcaaagggaagcgagcttgctgttgttgctgctgctgctgttg
+7935494/1
CCCFDFFFHHHHHJJJIJJJJJJJJJJJJFHJHHIIJJJJJJJIJIJFHI
@4905212/1
tgtcaattcaccaggtgatatatttttgcatctgttataaatgtaggaag
+4905212/1
@C?DFDFFHHFDHGGAEHIIHEFHDFFAFDHHDFEHGIBBHGF9DFHHIE
@7476949/1
gtttcaacatgtctttcagataaatttattgagctggaacatagttttaa
+7476949/1
CCCFFFFFHHHHGJJJJIJJIJJJJJJJJJIJIIJJIIGHIJJJGIJJJJ
@6976614/1
gttacaggagatactggttgttgttgaggtggtagttgagtttggtgggt
+6976614/1
B@BFFFFFGHFHHJJJJGIIDHIJIJIJJ?FHHGIIHIHIGIJIJFGIJ;
@6976805/1
gcctcatgttataacattatgcagttcattacctaagatatttgttatga
+6976805/1
CCCFFFFFHHHHHJJJJJJJJJJJJJJJJJJJJJJJJJJIJJJJIJJJJJ
@3845633/1
ctatgatttagacattactatcaatactttaagag
+3845633/1
@@@DDDEF>FBFDFGGCGGI>DI>HEE>HGCEHCC
@6447389/1
cactgattgatgtcccaatggtccacacctttgtcaccactatattcacc
+6447389/1
@@@D?DBDFFDFDF?2ACB<AC>BA?EB;CFGCI>FE9CGFIIIIIII@?
@6977441/1
gctaatttaaaaattgaatagtttttatgaaatgagtcagaattttcgtt
+6977441/1
CCCFFFFFHHHHHJJJJJJJJIIJJJJJJJJIJJJJIHHHIJJJJJJJJJ
@6977597/1
ggagcggcttgtctaacttgaccaacggtaaaagcaggagg
+6977597/1
@@@DDDDDHHAC?E@GDBH>9CHGGGEG:BGII<??DG6BF
@6977707/1
gcatgctttgcttctttcttagatctaccagtgcccatggcagcaaatct
+6977707/1
CCCFFFFFHHHHHJJJJJJJJJJJJJJJJJJIJJJJJJJJJJJJJJJJJJ
@490440/1
acacaattcaggcactaatgtctcttcaaaatcttcttcatcacgtcgtc
+490440/1
CCCFFFFFHHHGDGGIJIJGHGGIIJJJJGGGIJJJIJJGHIIIIGFHGH
@4905640/1
gttcaagatcattttaaactgtccttctgacacaccatctctgtaaa
+4905640/1
@@@DDDDDFDDHFBBGHCIGGFG??CHDEHIIIG@FGGIIIGBCGI>
@1088033/1
ctcattctttcaaaaaaaactattcgtaggagtaaaacgtaagtggaagc
+1088033/1
@CCFFFFFHGGHFJJIJJIJIJJIEICG=GEG?DBFIIFDCGG4BECDCG
@4372845/1
agcatttattgcagcttctttctgtgcatcatttttacattttcctgcac
+4372845/1
CCCFFFFFHHHHHJJJJJJJJJJJIJJJJJJJJJJJJJJJJJJJJJJJII
@4906189/1
cttgcattaaatcacatcacattaccacatttctcaaattcagtcttgaa
+4906189/1
CCCFFFFFHHHHHJJJJJJJJJJJJJJJJJJJJJJJJJJJJJJJJJJJJJ
@6448847/1
gggtcatttacatgtcgaagcaatggtgaaataggttctgaaagacttgt
+6448847/1
CCCDFFF?HHHHHJJJJJJJJJJJJGHHFDCCGHJGHIJJJJJJJJJJJI
@6448871/1
agcaaatggtatttggtaggacgtgctgtaccttgtatactagcatgact
+6448871/1
CCCFFFFFHDHHHJJJHIJJJJJJJJJJGHIJJJJHIJJJJIIJJJJIIJ
@2709927/1
gctggatgaggaaatttttcataaagaagtcgaatactgttcttaggaat
+2709927/1
@@@FFFFDHDHFHGHIIFGHHC@E?EH;FAEGGG>CDGC<FDE@FFAHHH
@6449398/1
agcgaaattcttattcgattgaagtaaattgtaaaatgctaatatcctaa
+6449398/1
CCCFFFFFHHHHHJJJJJJJJJJJHJJJJJJIIJJJJJJJJJJJJJJJJJ
@5391373/1
aggcttgtagccaccggtacttttgtaaaacattatcaaaagttctctga
+5391373/1
CCCFFFFFHHHHHJJJJHIJJJIJJJJJJJJJJJJJJJJJJIDHIIJJJF
@1682151/1
cggggacacttatcaggttgtatactgatttcataatgatgtacga
+1682151/1
C@CFF6D?FFHABEDGHFEF:EHIIIIIIIIG<C@@FCCDB<BF3?
@1683427/1
tggcatattagctagaagatgacgaaatttcac
+1683427/1
CCCFFFFFHDHHHJIJFIJIDHJJJIIIJGIJJ
@3847571/1
ctcaggagaaatttcaatttttgcaaattgttcgtagtgaagaactgaaa
+3847571/1
@@CF?DD?AFAFD>CFFGIEIIHIIIBH@HHGIJDAFBGCG>GHIJHH4?
@2711615/1
gttgctgctaaatcttcaagtacatagtacataactttagctgtcgtctt
+2711615/1
@?@FDFFFFHFHFGIIIJ9AAFJGGIJAHDHEGHEIC9<GGGGC@FD;DC
@6451672/1
ccttggcagtaacaagattttcacatggctgcccctttattatccctttc
+6451672/1
@C@FFFFFHHGFHJJJIJJJJJGJGIJJJJGIJJJJJJGJJJJJJJJJIJ
@2151696/1
ccttaactttagtgaactggtcatcaactgagaggccaaactccttcagg
+2151696/1
CCCFFFFFHGFFFEGGGGIJ>FEGHIJJJIGIIJH?CH8DHGIJ@DHG@G
@7479899/1
ctgtaattgcgataaggtttttcaggattgatagatacatcataatgatg
+7479899/1
CCCFFFFFHHHHHJJJJFHJJJJJJJJJJJIJJJJJIJJJJJJJJJJJIJ
@7480119/1
cagcaagtctggtaaatttatcgcaaggtaacgtaaaacaatatctattc
+7480119/1
CCCFFFFDHHHHHHJJJJJJIJJJJJJJHIJJJHIJJJJIJJJJJJJJJJ
@2152940/1
gcctctgctgctgctggggctgttgttgccactg
+2152940/1
@?@DDDDBF<8FDGGIJAHEEAB>EBFAE<1:C<
@3348321/1
gaggaatttgtttgtgattttttattgtatcccaatcaattatgatactg
+3348321/1
B@@FDEFFHFHHFGFH<FJJGJJJIIEGGGHIHIGEGHGIDIJGGGJBEI
@2153625/1
gtggcctatcctctggaggaattcctttaaactgatccatgatcaatctc
+2153625/1
@@@FDEFDHHHHHJEBFFG7FBHGCGHIHEHIIIB4:C?FGAGGEHJIJG
@7481157/1
gccgcttgttgctgtacttgaggctgagatgaaggtggtctgctgggttg
+7481157/1
@CCDFFFFHGHGFGFHGIJIHIGIJJJGJGIIJJICFHIIHGHIJJJJIG
@2154029/1
gtaaaacgtaagtggaagcataagctcccaattctttggtgataagaact
+2154029/1
CCCFFFFFHHFHDHGFGIJJJGJIIEGGCH@GGHIIIJCFGGBGG@EGIG
@4375610/1
gttgcctctgttgctgctgaggctgtt
+4375610/1
CC@FFFFFHHHHHIJGIHIIIJJIJGI
@4375642/1
gttataacattatgcagttcattacctaagatatttgttatgatctccgg
+4375642/1
@@@DDDDDHHDHABCACHIICFBHD@F@C<AC<CACE?CEEBGF@FHBD?
@3349920/1
gcaccatgacgatagctttattctcattaaggaattccggtttctcaaaa
+3349920/1
@@CFDDFFHGHDDIIFGIIJIIHIGIGIIHGGGI@G@GGIA<FDFGIIFH
@1088922/1
ctcagataatcccatatcattgagacattaacttgcgtagcatactttat
+1088922/1
@@@DDBDDDFHAFFG<FHCHHIAEHIIIIGIGEC@GE:DHIDEGEHCEH<
@1089433/1
tgatcattttcgtttacccagagaggaaatagtattttttcttcatcgtc
+1089433/1
@@@FFFFFGHHGHHIJIIJGIGGIHI3?GHIJDCHGGIEE>GGIGIFAGI
@493232/1
cttccaacacgttgaactaaacttggatcagtagtggtatcaatttcttc
+493232/1
?@@DDDDFHHGFDHIGIJJIGIJJEGIJGDGFG@DGHCAFGIJIIIGGCD
@493761/1
ttctaatgtttcttcatttaaaaccgctgtgtctctttctttttttgtta
+493761/1
CCCFFDEFFHHHFGIIIJJJIIIIIGHIJGCFGEIJIDHCIECHBGIGGG
@493807/1
attggttgtaacgattggaaaaataatcagaatatgaacggtattg
+493807/1
CCCFF?DDDFBFHGIIIJIIJECHII<<EG9EGCHIFI<F6:D;?9
@1091151/1
gtctccttcaacaatcgtcggtacaatgt
+1091151/1
@@@ADDDDHDHD>FHDHFGGIE@EF>BE9
@1091360/1
ctgctaacctcttggcaatttttttcgatttgccagtacctatttctttg
+1091360/1
CCCFFFFFHFGDFIIIJHHIGJIIGI>FGIGADHGFHHGG4FECAFIJI@
@1684555/1
aggataattcctgaattatttcttgacgatgttgctgaactctaacagta
+1684555/1
?@@?BDDDFFFAH><FG@BH@HIB>4CDBHIG@C<BE@GHDF>FHI>F4?
@1686002/1
ctttctttcaacaaacacaagagctaaattatcctttttgaaatttttta
+1686002/1
@@CFFDFDHHDBBGEEBEEHGGII>DHCCHDBFGIHICGEHECGGGGIIJ
@1093949/1
gtcgaattcagttggatgggtaattcccacatctactgtgg
+1093949/1
@@@DD7DDFHH>>GGHDF@E3CFCGFGI@GGIIII>@BCD9
@5393404/1
cactttcatctgagaggattctgattccatggattcataaaagatttaaa
+5393404/1
@CCFFFFDFHDHDHJIGGGGFGIJJIIIHIJIEGGHIJIJIGHIIIIJJJ
@7944828/1
ttatgatctccggccaagatcagccgtgtttggtagaagcaggatgacac
+7944828/1
CCCFFFFFHHHHHJJJJJIJJJJJJJHIHIJJJJJJJJJJJJJJJJJJJJ
@5393507/1
ctctggtatccaaaggcactgttttcaccggaggaatttgtttgtgattt
+5393507/1
CCCFFFDFHHHHHJJJJJJJJHIJJJJJJJJIJJIJJJJJIJJJIJIJJJ
@5393583/1
gccactgctgttgttgaggctgctgtggtctctgctgttgctgttgttgc
+5393583/1
CCCFFFFFHHHHHIJJJJJJJJIJJHHJFHIIIIIJJGHIIIJGIHDGGC
@2714996/1
cttcaacatataaactgcagggaattctaagagggtacacaattcaggca
+2714996/1
CCCFFFFFGFHFHEHHJJIJJIIIIGIJCCG<FCGFDHGJGG@GCGECHH
@7482900/1
gctgtggtctctgctgttgttgttgttgctgaggctgctgtggtctctgc
+7482900/1
@@@DDEFDHHHFHIJJFHGFHHCGHJGI@EHAEGIJJBHGB?FF@G@CGB
@2157666/1
cctagctctaaatgccacaagatgggcat
+2157666/1
@@@D?DA>DFF<CFFAGFEF9<C<<;EA;
@4377866/1
caattctttggtgataagaactatttctttaagaatattttggatttcat
+4377866/1
CCCFFFFFHHHFFHJJJJJIJJJJJJJJJJJJJJJJJJJIJJJHIJJJJJ
@3350738/1
tttcaattttggcagtatgcaaatattgtggaccatcactttttaca
+3350738/1
@;8ADDDDBHFAHEHBEHGFBC:4A?F>EEGGHIF>EFA9:CFH<??
@7484046/1
caggaacttcccagtcatcaggaataaagtcattaaccttcaaaattttt
+7484046/1
CCCFFFFFHHHHHJJIJJJJJJJJJIJJJJIJJJJJJJJJJJJJJJJIJJ
@7484145/1
tagtgctccaatcgcattccctttcacactagggacatgaggtgaaatta
+7484145/1
CCCFFFFFHHHHHJJJJJJJJJJJJJJJJJIJJJIIJJJIJJIIIIJJJI
@495046/1
ctctgtatcaacaactgtaccagccggcacattcat
+495046/1
@@@FFDFFHFH>FD9AA<DH@9?FGGG<GG@H@GAD
@4378852/1
gttccattgcttgaggtctggtaattggagcggcttgtctaacttgacca
+4378852/1
CCCFFFFFHHHHHJJJEGIJJHHJJJJJJJJJJJJJ<B?@?F?DF48=F8
@2159250/1
gtcttgaacttcatttccaacaggtagtaagtgatcattaagttcgccga
+2159250/1
@;@DD?D?FHD>DGIJGIJJG;BFEGEG>FDCD>HEGEGDA<FC<D<FHG
@2159448/1
ctttatcgtaacggtcatttctttt
+2159448/1
@@@FFFDDD>>FFEAA1CFGEIDAE
@6456116/1
gctccaattgcattccctttcacactagggacatgaggtgaaattattgg
+6456116/1
CCCFFFFFHHHHHJJJJJJJJJJJJJJJJJJJJJJIIJFHHHIJJJJJJJ
@2160468/1
ctcttgttttgcttcttttttttgacctacccttgccgatagcaat
+2160468/1
@CBBBDDBHGFDBGHJEHIGJJJJGEIGHGEGGGIJ<:AGHIHDGE
@1095611/1
cttgcacgacctttggattgaatataag
+1095611/1
@@<D?BDDAFCFFEFGIGE;EHE>F9?@
@1688107/1
tgataattactgtagatgagtaaggagttgaaggattttctaaagctttg
+1688107/1
CCCFFDFFFFHHFHFGEGEGBIIIGDHGGHIGIGECCHIJ@DCHGIJJJB
@1688572/1
atttagacattactaccaatactttaagag
+1688572/1
?@CD7ADDDHFDFGCIAAEGIIIHE9F>FH
@5395303/1
tagctttaatcatagttgatgtctgcatatcagtcagctt
+5395303/1
CCCFFFFFHHHHHJJHIJJJJJIJJJJJJJJJJIIJJJJI
@2161952/1
gctagctttcttaaatctggttctctaatcatctgattagtagtaacgat
+2161952/1
<@BFFFFFDHHHHJFHG@HI@DHJHGJIGDHI>HGHCGII?EEBFBEHGH
@1689484/1
tgttgctgttgttgctgaggctgctgtggtctctgctgttgttgttgttg
+1689484/1
@C@DFFFFFHFHDGIIGGGGDGBHG@FHGHEEGHGGIIFGGD;;0BFFH@
@3852792/1
ccgctgtgtctctttctttttttgttagactgatttgatagagcacggaa
+3852792/1
@C@FDD?DCFHHDIGGGJJDHJIIJGHCHFCH>GGIGIEGCHIGII>F<;
@2162898/1
ctttattatattactcctaattgaagagccttttcccaaaatcataccat
+2162898/1
@@<DDFFFHGHFDHCHGIJJ9IHHCEFGACEHH@HI@DCEGGIGHHGFGI
@6457028/1
cttgaacttcatttccaacaggtagtaagtgatcattaagttcgccgatc
+6457028/1
CCCFFFFFHHGHHJJIJJGIJJEHJJHGICHHIJJJJGIJIIIIGIJIJG
@2717558/1
ctttgcagcagcaagtttcgcttgttttttacttgttcctgtgccataac
+2717558/1
CCCFFFFFFHHHHJIIJJJJIJJGGIIJJGIGAGH9DFGHHGHIII@FGI
@497845/1
ctttaacctcataactaaaacagggttcatgagt
+497845/1
@B@FFFDDHDFHGHIIEHIGJIIII3CCCBGEEG
@7486258/1
ctcttgttttgcttctttttttgacctacccttgccgatagcaataaggc
+7486258/1
CCCFFFFFHHHGHIIIJJJJIJIJJJJJIIIJJJJJJJJJJIIJJJJJIJ
@7486742/1
cggtttctcaaaacatggtgctggatgaggaaatttttcataaagaagtc
+7486742/1
BCCDFFFFHHHHHJJJJJHIIJJJHIJJJJJJJJJJJJJJJJJJJJJJGI
@7947006/1
gcctctgctgctgctgctgctgaggcggttgttgccactgctgttgttga
+7947006/1
CCCFFFFFHGHHHJIIIJJJIJEHJJJJGHJJJIJIJJIJIJJIIJIJJH
@500062/1
ttctattagttcatctatattttttaaggaagtaagtgcaggggaacgag
+500062/1
BCCFDDDDFDHGHJJJJJJJJIJIIIIJIE>GCBFHI@GGIIEIIIIGGJ
@2719652/1
tgaacaagcccttctgatagcctgcaattcttgg
+2719652/1
?@7BBD??FFFFFFE@CA4A4CH>GE<C@BCFFI
@500670/1
catttgaaaacgtggatctccaaggtctccttgaacaaatttacctaaag
+500670/1
@@@FFFFFAHGD?EGIIJIGIJGFFCDHHJEEIJIJEB;DAGIIEIIJEE
@3855493/1
gcagaggcaacaacagccgcagcagcagcagtggcaacaacagcc
+3855493/1
@C@FDDFDHHHADHJIIJJJDEGCHII9F9;0BDEHC?FFGDHIG
@4379410/1
caccaattcactcccgggtggaaatactggtggtggaggatatgaagtat
+4379410/1
CCCFFFFFHHHHHJJJJJFGIIJJJJJJJJFHJJJJIJJJJJJJJJJHHJ
@1099666/1
ttggtcatcagtttgagatactgtaatgc
+1099666/1
@@@DADDDHB>DFGH<AEFDEHI4AEAE9
@1099683/1
agaaagtaattgtattgtaagcacatgataatacacaaaatatagttttt
+1099683/1
@@@F@FD?FDDHHGEHIHJIIADFG<BDHEFAHFE@BCB;@<@4C??<4D
@3856726/1
ctcattttcactcagaagaaataatatctcagcaccaattttatgatttc
+3856726/1
@CBFFFFFHHFHHGGG<GGIBGIIIIJIIIGGIGJGHFFFBGHCHGEHCF
@4380433/1
gtaacagtaagttcttttttttccttgactatgtttgatgacatatcaat
+4380433/1
@CCFFFFEHHHHHIIJJJJJJJGIJJIJJJJJJJJJJIJJJIIIIIJIGH
@1100186/1
gagtcttcaaattttgtaagattttgtagcatctggtaggattcaatcca
+1100186/1
@@@BDFFFHHDADHIGGHGHHHIIJJEIJGGGHEHGAGIE?BFHEIEHE@
@1100188/1
gcaccattgagagctcaggagggaggtccttttga
+1100188/1
CCCFFFFFDFHDFEGHJJBAFEBGIIEHG@HIJ>1
@1100488/1
aatagattgacacgagacaacgtgatataactatgaagaatcatgtgata
+1100488/1
CCCAFFADHHFAHIEBFHIDII9EGECECEFHGD9GII9DHIGCGDGDCE
@5398938/1
ctaagttatacacagctctctgcgaaatgggaataccattgaagaagaac
+5398938/1
CCCFFFFFHHHHHJJJJJJJJJJJJJJJJJJJJJJJJJJJJJJJJJJJJJ
@7947985/1
gctgttaatgcctccaagcttaacattgattttaaggcaaagattgg
+7947985/1
CCCFFFFFHHHHHJJJJJJJJJJJJJJJIJIJJIJJJJIJJIGIJJJ
@4914103/1
gtgggtgagtaacatcagctccgagaaatattacaggttcgttgaaaacc
+4914103/1
BBBFFDDFHHHHHJJJJJJJJJJIJJJJJJJJJJJJJHIJJJJJJJJJJJ
@4914677/1
agtaagacatggtagatgaggatactttaatctaatattatattgactaa
+4914677/1
@@@DFFAFDHHHCEGGGHHHIGHIJJJJJJIIJIJIHGIIIGIIJJIJJJ
@3355585/1
atggagtttgacctctaggaccagtttgcaaagggaagcgagcttgctg
+3355585/1
@@@DB>BDB>C<CGGGCEHIGE9?FH<FFDHEAF;G@C@G1?D0B9?8=
@1691604/1
ccaatagagtcttcaaattttgtaagattttgtagcatctggt
+1691604/1
@<?DFDBABDDHAFGG@DDHIG>@@><CC>BD;9??E4CAGC<
@1692015/1
ctttataatcaatcggcatttctttcagaccaaaatttctttgtaaacaa
+1692015/1
CCCFFFFFDHHDHJJDHIGIIIIIGHGEHIGEHD;D>GCGCGIHIEGGF=
@4916741/1
ccatcctctcattcttagttgtaacaactaggggcaccatgacgatagct
+4916741/1
CCCFFFFFHHGHHJJJJJJJJHIIJJJJJJJJIJIJJJJJJJJJJJJJJJ
@2165202/1
ctctgtcgaacagcttccacagcttgtctgtaattgcg
+2165202/1
@?@DDADAFHDH>FHHIIIII>B<F;8??@94:?@?:D
@2165208/1
gcttctatggttggaaaatccttcgca
+2165208/1
C@@FFDFFHG?DFAFGGFC?FEHGC1C
@2723339/1
caacatattactgacctcaaccgtacttctagcattagaagtttcttctc
+2723339/1
CCCFFFFFHGHHFGIJJJJEHHHF3EHIIGIIIIGHI<FI@F??DGGEEI
@2165439/1
aaatattgttcaagttcacgaggagtattcttggaaacaattttataatt
+2165439/1
CC@FFFFFFHHGGJEHGIGGGII<F;CHIIEHIGF>3@G=G@DHGEDDFE
@2724300/1
gtcagggaggatgatggtgttgcctgtctgctatttgatttagcata
+2724300/1
CCCFFFDFHFFFDHHIFIHGIGJJJJGGHGIEHGIJGEBEIIFBCGB
@3858120/1
ggtttttcattcatatcctgttttggtttactcggctgaatgacaatacg
+3858120/1
@@@FDDDFF8DAHIEGIGIIEIGIGGFH9BH@FHIJ=AFGGD?FG@>FH?
@6461772/1
gtccttttatcataatgagatcaagtttttttcgaatcaaatgaagctgt
+6461772/1
CCCFFFFFHHHHHJJJJJJJJJIJJJIJJJJJJJJJJJJJJJJJJJJJJG
@6462436/1
acctgatctggaccagtggcgtatttacagaagcaaggttggcctattat
+6462436/1
@@@DDEDFFFGFHHHI<CGEB8CFHGIGDGADB;@@:??GFGGDF@FHHF
@6463371/1
aaaagattattgtattttcttttagaactctttcaaagagttctgcttga
+6463371/1
CCCFFFFFHHHHHIJJJJJJJJJJJJJJJJJJJJJJJJJJHIIJJJJJJI
@4383187/1
tgccattcaactttgcattaactttctgcagtatgtttacaaatgttgca
+4383187/1
@@@FFFFFHHHHHJJJIIJJJJJJJIJJJJJHJJJIIJJIJJJJJIJJJJ
@1102415/1
gggcttcactgcaaaagtttgatcaaataaacactatacaagtttggtca
+1102415/1
@@@FFFFDHFHHGIJJJFGJIEGHJJEGHIIHHHIGIGCH@F1CDFF?GH
@4917860/1
ttttgaattaaaatcacctgctccaggtaatggaaaatcctgaggagcat
+4917860/1
@C@FFDFEHFFDHGEHIGHIJJJIIJJCFHJGIJJIGIGIJJJJJEBHIC
@3359055/1
gtccttttatcataatgagatcaagtttttttcgaatcaaatgaagctgt
+3359055/1
@@?DDADD?DAFHGFEGHHE@FHGHEGGHIJIHID3DF99DF?FG<BFAB
@1103663/1
catcatttgctgctcataaagcttattcatttcactcctcaatttgt
+1103663/1
CCCFFFFFHGGHGJFIJID<@9CFBBFIIEEHCGH><@FFG<DCFEG
@3359447/1
gttgagtttggtgggtaggggttgtttccctagactgtggttgagacact
+3359447/1
@?<DDDDDHHG<CGH<?AE=GAFGGF@:?BGGIIGIIHIII=DGFC<8@F
@3359529/1
cgattatttttcctttgatgctgctcaatttaccttcatccttgttttca
+3359529/1
=@?DFFFDFHHHHBGFHB<BH@HIGHIFEHH>HIIGHGCDHGHBDGE>GH
@4385716/1
gtcgaccttctcggccaagattaggcctacgtggacaggtgaacatgggc
+4385716/1
CCCFFFFFHHHHHIJJJJJJJJJJJJJJJJJJJJJJJJJDGIJJJJJJJI
@1104420/1
accggaggaatttgtttgtgattttttattgtatcccaatcaattatgat
+1104420/1
@@@DDADDFDDHHJEEIIFGEIHIFII9FGIJBGGGHHIIJIG>D4BDB@
@1105170/1
atttattaatttgctcaggagaaatttcaatttttgcaaattgttcgtag
+1105170/1
CCCFFFDEBHDHHIIJFIIFECHIIJJJJIIJJFJGIJ9CD@DCFAHHCH
@2727816/1
ctttctttcaacaaacacaagagctaaattatcctttttgaaatttttta
+2727816/1
C@@FDFFDHHHH3EGIIHIGII9FGC9EEIGIHJJIE@BFDDGFEFHH:D
@2168101/1
ctttttttggatctgaagggcggtcccctc
+2168101/1
?@;?DDDDDFAF?H?<ECB@FE:;0@8C=;
@3361355/1
agatggtgtcgcagctcctgtttctgtttatttatttgt
+3361355/1
CCBFFFAB?DHHHIEIJIIJEGGHGC<FGHIIJFIIGIF
@6465711/1
gtgaagtttctgagagcatcttctctaactgtcctttgaggtgcaaaaca
+6465711/1
@@@DDB=BA:2:22<ACGIFA:F:?FB>HBHHHIIID@FE>1:???BGFG
@3860382/1
ccagagactcgtccaatcagattgaaaaaaacaagttgtataacacaatt
+3860382/1
@@@DDDDDH<FHHIIIGGHI<HC<C?9A?DDEH2?DGGH>FAF<C8BFEG
@6466020/1
cagtaacaagattttcacatggctgtccctttattatccctttcagtgga
+6466020/1
B@CFFFFFHHDHHJJJJJJJJJJJJJJJJJJJJJJJJJJJJJJJJJIIIH
@4388950/1
attaaggaattccggtttctcaaaacatggagctggatgaggaaattttt
+4388950/1
?@@DFFFDHDHDFIGIIJJIIEHJJGEHHJ@FHIIFHIGIJGGGGJGIIH
@4922581/1
gtagaattacagaataactcatgaatgctttctaatgtttcttcatttaa
+4922581/1
@@@DDFFDD?DHHEHGGGHIIIGHGIGEEGEFCFHII@?GHGCHIBFFGH
@6468515/1
gcgaaattcttattcgattgaagtaaattgtaaaatgctaatatcctaac
+6468515/1
CCCFFFFFHHHHHJJIIJJJIIIFHIJIJJJJJIJJJJJJJJJJJJJJJI
@6468612/1
ctttcattatcgtaaattgtcacggtctcaacaagttccgttttttggag
+6468612/1
BCCFFFFFHHHHHJJJJJJJJJJJJJJJJJJJIGHGIJJJIJJJJJJJJJ
@4392526/1
tgatgacattcatctataactaatagattgacacgagacaacgtgatata
+4392526/1
CCCFFFFFHHHHHJJJJJJJJJJJJJJJJJJJJJJJJJJJJJJHJJJJJJ
@7955383/1
gggacatgaggtgaaattattggtatttcttttttccaaattgcctctcc
+7955383/1
@CCDFFFFHHHDFGIGIIHJJJJFHIJJJJJJJJJIJJJJJJJIIJJJJJ
@6469758/1
aatagctgtgggttatatggtgattgatgccattcaactttgcattaact
+6469758/1
CCCFFFFDHHGA@GFEHFFGACHIIIIIGGGHIIGGGGIHGGGGGHGGGG
@4393568/1
cttgcaagaggtaacttctgtcttgaaatctgtagcccaatattgattcc
+4393568/1
CCCFFFFFHHHHHIJJJJJJJHJJJJJJJJJJIIJJJJJJJJJJJIJJJJ
@5406683/1
gcagcctcttgttttgcttctttttttgacctacccttgccgacagcaa
+5406683/1
@@@FFDDD?CDCDGGDHIIDHHIGG1C8CFE@FEFGEEHB?@AFGGIGH
@2730121/1
gtacgctcaaacatgcaaatgtgacattattgactaaggccga
+2730121/1
@?@D=8DDFHBH>@GHGHIE@:ACHHGAE4?C?<BDHID9DG6
@6471083/1
ctgtatcaactgcagcctcttttaccattgtacgagtttgagcatcattc
+6471083/1
BCCDDFFFGHHHHJJJJJJJJJJJJIJJJJIIJJJJHIIJIJIJJIJJIJ
@2730746/1
tccgtctaagcctaatgttttcgctagaactgctagatgttgattttgaa
+2730746/1
?@<DDFFDFHFFFCEHIB@DEIGFG7C3C?BCDHIG3CD<FHG>FDHG;B
@6471337/1
ccagtggcgtatttacagaagcaaggttg
+6471337/1
?=??BB;1DCABFFBFAF9C@9FE;;EC9
@3366317/1
ggctattttagcatggaatgtaatctccaagttgtgaatcaatttcagga
+3366317/1
@@1DDDFFBCF>FGEI@FGIAHGGF@HHIBG4CDGGDHGHII@9DBC9DF
@512528/1
gtttgttttctcctactccgacaaacgccatc
+512528/1
@@CFFDDDHAFDBGEGEE@F@F??D1:?FF@F
@1107522/1
ctagataataatgcctcagagctaccttggcagctgctaattttgcttgg
+1107522/1
@@@FF8BDHHFH>9BGHBEGGB@>FHHCEGCCF??EDE@H>FA4DC9:BF
@513389/1
cttggctttgccgcttgttgctgtacttgaggctgagatgaagg
+513389/1
@@@D=D3DCHFFFIEGIHCFH9FA9E<BEHG3C:DBA@B0BB@G
@7956595/1
gttcttcttgttttttttctttaacatttctcacagaacggttgccatat
+7956595/1
CBCFFFFFHHHHHJJJJJJJJJJJJJJJJJJJJJJJJJJJJHJJJJJJJJ
@3867199/1
gcctcatgttataacattatgcagttcattacctaagatatttgttatga
+3867199/1
C@@FFFFFHHHFHIIGGGIIGIJEHGGCFJHGHHIJBGCHGGGIIIGJFI
@5408995/1
cttgtttatttttttttaagacatcagccaaactccagccaaaatccaaa
+5408995/1
@@@DDDDDHHDHHIGIIGGBHHI>BFDGHIIGDBDFDEGDHGIIAEGAHG
@5409007/1
gtgtaatcactgctgaggcttgaacaagcccttctgatagcctgcaattc
+5409007/1
C@CFFFFFHHHHHJJJJJJJJJJJJJJJJJJIJJJJIJJJIJJJJJJJJI
@7958507/1
gtgtatgtcattgagggcaagtgcctcattacaacatccagggccattat
+7958507/1
BCCDFFFFHHHHHJJJJJJJJHIJJJJJJJIJJJJJJJJIJJJJJJJJJJ
@3868851/1
cctttgtttttactcctttttcaaaaccttcttccagcatagcttcaatt
+3868851/1
CCCFFFDDFFFHHJIIIIJJJGDGGEGGGGHIGIGGGGGGIJJJADFDFG
@5409686/1
gcgcattctgttgtatatttatgctcacttcaccaacattcatgaataat
+5409686/1
CCCFFFFFHHHHHJJJJJJJJJJJJJJJJJJJJJJJJJJJJJJJJJJJJJ
@2733723/1
gttgttgttgctgctgctgttgttgttgttgaccccatggttgtcgagga
+2733723/1
?=@;BDDDB>DFAG<3CGHCEH;CE?FHHGDG@FDEGHGE9BF?D0BF06
@2734225/1
ctgaatccttagaattcaaaaattcaaacttaaattcgta
+2734225/1
@@C?DDFFGHHGBH9EHGHC9E9FGC@D>FACF4E<B=F;
@7960365/1
cttgcattaaatcacatcacattaccacatttctcaaattcagtcttgaa
+7960365/1
CCCFFFFFHHHHHJJIJJIJJJJIJIIJJJJJJJJJJJJJJJJJJJJJHI
@4394544/1
cagtataacattcgtcctcctgccactcatcataatgaacaatatcttct
+4394544/1
CCCFFFFFHHHHHIHIJJJJJJJIJJJJJJJJJJIIJDGIIJJIJJJJJJ
@2735230/1
ccgttaacggagtttgctgtcgaatactctgagcttgc
+2735230/1
@@@DD=DDDHD<<EGGIGIHGI?GCC<EEGG>FGG<;3
@515871/1
gcccgatattgattccagaacttccggcataatgagtacatcatttacat
+515871/1
@@CFFFFFHHFFGGIJGJIIIHHIIBBEGHIGGBGHFHIIGFHG>HHIJJ
@7961313/1
caagaaaaaaggttcttttacccccttcagaatataatagtttcaattca
+7961313/1
CCCFFFFFHHHHCGIIJJJJGIIJJIJJJJJJJIJJJJJJHHIJJJJJJI
@516400/1
cttaaaacaatgtcaagagcttggattgcctcctgcggaccattagttga
+516400/1
@@@DDDADFDHFDGIGIHGD>?BF9EBFBC>CC?EG?F<DADDCBDGF@8
@4395473/1
gtaatattttgataacgtggatgtagataggctggcctgcttgtggaaaa
+4395473/1
CCCFFFFFHHHHHIGGHEHIHJJFHIJJJJIIJJJIJIIIJJJIIIGHIJ
@516813/1
gtaatgtaaaagcaccaaggctttgcgacaatttgttctcttctgttgtt
+516813/1
CCCFFFDFBFD>?FHGHDHIIJHII<GGIJIHHGGFGIJIIIIGIFHGGG
@6473846/1
ctgtgatcttgtctaagattgctttcgctgcggcatgctttgcttctttc
+6473846/1
@@@DDBDBAFHBFG>EABFA?@EEHGGHG@EGH8DF@099?FHGDIGDBC
@7962273/1
caatcgcattccctttcacactagggacatgaggtgaaattattggtatt
+7962273/1
8:?DBDDDFF8CCDFEFFEEFEIIIIFFFFDFAG?DFC?FFFCFECBFFF
@3870757/1
ccttatcagtaatctcgaatctattatctcttggacaagttgttatatta
+3870757/1
@@@FFFBB4AFHH9CFFHIJGJGB<CFAHHGEGHCE3C3:CGHGGIIGGG
@3870894/1
ctctgctgctgctggggctgttgttgccactgctgctgctgcggctgttg
+3870894/1
@<@FFFDFHFBB?FGEHEHIGHI3AGGCGGGGCFFGGICHGGI>FFHGGF
@5412187/1
ctttgactaaatactcctgaaggagtgatatcggtgtttttgagctcata
+5412187/1
CCCFFFFFHHHHHJJJJJJJJJJJJFHIJJJJJJFGFHIJJJJJJJJJJJ
@7963170/1
ggatctgaagggcggtcccctcttttgggtggaatgtatgacgatgattt
+7963170/1
CCCFFFFFHHHHHJJJJJJJJJJJJJJJJCHIIJJJJJJJJJHHHFFFFF
@7963393/1
gggaataccattgaagaagaactcaggttgaggcgggctgtgctgttagg
+7963393/1
CCCFFFFFHHHHHJJJJJJJJJJJJJJHHJJJJJJJJHFFDFFFFEEEEE
@4928996/1
gcatggtttaagaaagaccaaaggtttctgttgagctagtcatttgttcc
+4928996/1
CCCFFFDDHHGHHIIIGGIJIJJJFEHIJJIIIJIIJIJGHIJGGJJJJI
@7965131/1
gaaattcttattcgattgaagtaaattgtaaaatgctaatatcctaacgt
+7965131/1
@?@=DDDDBFFDDE4CEEHEEEHB>EHCHIE>?9CEGIIC??EECHAH@B
@7966444/1
gcataatgagtacatcatttacatcaccgtgatctaatatttgagcagaa
+7966444/1
CCCFFFFFHHHHHJJJJJJJJJJJJJJJJHJJJJJJJJJJJJJIJJJJJJ
@2738587/1
gtggaatgtatgacgatgatttgata
+2738587/1
@@@FFDFFFD?FFGGB=A<3CBC4A<
@4397398/1
ctgtacttgaggctgagatgaaggtggtctgctgggttgctggtcaccgg
+4397398/1
@CCDFFFFGDHHHJIEHGIGIIIJFFGFEHGIJJJJIHIIGIGIIBGGII
@4397414/1
ccattttatagctactctaaaaacacggccttttccttcccctggcaatg
+4397414/1
CCCFFFFFHHHHHIJJJJJIIJJJJJJJ1CGIJJIJJJJJJJJIJJJJJJ
@2738972/1
ctttaatcatagttgatgtctgcatatcagtcagcttcttaatgcatctc
+2738972/1
CCCFFFDFHDHFDHFGIIGIJJIIJIIDCFFFEEHG@F@EGFGGGGGGIC
@7970176/1
ctaaaatattgttcaagttcacgaggagtattcttggaaacaattttata
+7970176/1
CCCFFFFFHHHHHJJJJJJJJJJJJJJJHFHIIIJJEIIJJJJJJJJJJJ
@4933952/1
taacaaagcttcagtaaataacaaagaatggaaggccaaaatttgttcac
+4933952/1
CCCFFFFFHHHHHJIJJJJJJJJJJJJJJJJJJJJJJJJJJJJJJJJJJJ
@7971584/1
caccagctaaagaagacttatctttaaacggcagctttcctccattagtt
+7971584/1
@@@D?D=DDADDB:C;@@AFHEGGEHEHE==DGB7@DHIHICHFG@@GHH
@2744670/1
ccgtgatctaatatttgagcagaaggtgctggtgcatgtaatactttgta
+2744670/1
=?@=BDDFFHHDHIJIG<FFFF@FGG@FG@>C9?<<BFCG<FECCCH4:0
@7973391/1
gtagaggtgcaggctggccatgttgaatagcttgctgtggtggtacagca
+7973391/1
BBCFFFFDFHHFHJJJJJJJJJJJIIIJJJIJJIJJIHIIGHIDHIJJIJ
@5416361/1
ctagctttcttaaatctggttctctaatcatctgattagtagtaacgatt
+5416361/1
CCCFFFFFHHHHHJJJJJJJJJJJJJJJJJJJJJJJJJJHIJJJJJJJJJ
@2184418/1
gcggtctacaatgcattacagtatctcaaact
+2184418/1
=;?DDDDDAHFGHGBFGIIIIH4AFF<BHHGE
@2184433/1
atgggttttaccatcatttgctgctcataaagcttattcatttcactcct
+2184433/1
CCCFFDDDHHBHGCHICGHJJIIJJJIGIEBHIIJJIJJIHGGIIHJJJJ
@2184885/1
ggaccagtggcgtatttacagaagcaagg
+2184885/1
@@@D?DDDFD1C<8CEBBEH>H<F?>C?@
@5417057/1
gatttttcttcaacatcaacaaatgtcacttcaaactgttgctcagcagc
+5417057/1
CCCFFFFFHHHHHJJJJJJJJJJJJJJJJJJJJJJJJJJJJJJJJJJJJJ
@7975750/1
gcaaaagtttgatcaaataaacactatacaagtttggtcaaatatatatg
+7975750/1
CCCFFFFDHHHHHJJJJJJJJJJJJJJJJJJJHJJJJJIJJJJJJJJJJJ
@4937657/1
ctttgctcttgaggaagttggtgtagaggtgcaggctggccatgttgaat
+4937657/1
CCCDFFFFHHHHDIFEGIIJJEFHGIGHBGHGHHJIJIIIIIGHEGHGG?
@523074/1
ctttgttttccttcttttttatttttacaaataatc
+523074/1
@?@DDDADDFAAFB:EHFHIIIGCH@FGGFCHHIBC
@524570/1
ctgacaataaagtaggcccttatcaacatacagagcaccaag
+524570/1
CCCFFFFFDBHFBF>CFGHJIDHFHGHCHGF<CGIGGD=A1?
@5419350/1
tagaatggtggtgttaacttatcgattttacactcaacttgcaatctgac
+5419350/1
CCCFFFFFDFHFHHIJJJJJJJJJJJJJJJJJJJJJJJJJJJJJIJJJJJ
@7979728/1
cttcggtccgactgatgatttgaggttcttgtggaattgtgacactttga
+7979728/1
@@@DDDDDDA?C@FHFE<9ACHBEHHA@FHI?FD<9:BB??G?FBDA@DC
@2747815/1
ctggatgaggaaatttttcataaagaagtcgaatactgttcttaggaata
+2747815/1
BBCDBDFFHHFFHHIJJEHIIJJJJHFGF>@EGH8?FGHFGIDHHDIGFB
@5420232/1
cttctttctgtatcaactgcagcctcttttaccattgtacgagtttgagc
+5420232/1
CCCFFFFFHHHHHJJJJJJJJJJJJJJJJJJJJJJJJJJJJIJHIJJJJJ
@3881301/1
ctctatttcattgtgcattaatctatagaaaattttccaaacagtattta
+3881301/1
CCCFDFFFGAADHHHGHGEICHHGGEIIJGEGDGEGACA<1?CFFGECHH
@4402708/1
gaaggcttttgggtcgtgagaagctgcaacggctgctatagatggaacgt
+4402708/1
CCCFFFFFHHHHHHIJIJJJJJJJJIJJJJJIJJJJJJJJJIJJJJJIJC
@7982831/1
ctttcctttaaagtaaacagcaacagtatataaacgagtgttagttggac
+7982831/1
@@@DDEFDDDDDDACGHIEGEEGHGBACDHIEFGDFAFHHFHECIIF9BB
@7983455/1
ctttgcagctgttgtggtggttgttgcctctgttgctgctgaggctgttg
+7983455/1
CC@FFFFFHHHFFIHHGCFHGGIHIJIIJIFGIIIGJJIIJHJJJIIIIG
@527841/1
ctccttgaacaaatttacctaaagcaacaacacaattgtcggcagctggg
+527841/1
@@@DDDDDFHBHF<@HII3FHDHGHDGCGBFGI=D3CD?DA8@DBDGHH7
@527995/1
cttatcaacatacagagcaccaagaaaagcttctaaaagatcagccctat
+527995/1
@@CFFFDFHBHDFGIHIIGIIIICIJICGIGGIIEBHEG?FGG@HIJIJI
@7984403/1
cttcaaactgttgctcagcagctatctcttgtaggaactggactgcatta
+7984403/1
CCCFFFFFHHHHHJJJJJJJJJJIJJJJJJJGIJIHHIJJJIJJJJJJJJ
@7985277/1
caaagatagtaagttatttcttctaaattctgctctgataaattagaatc
+7985277/1
@?@DD3DEHCAACGHEHIGDHECIDBDFHIIHGDEHGIIIGEFF@F?FGD
@4945349/1
ctcagagctaccttggcagctgctaattttgcttggtgtttgttttctcc
+4945349/1
CCCFFDFFHHHHHJJIHIGIJIIJHIIJJJJJJJJJCFFHJIHIJJJJ4E
@3882865/1
ctttgttgctgctgtggtggttcttgcctttgcagctgttgtgg
+3882865/1
CCCFFFFFGFHHHI<EGFHIABFHIBIIJII9FIIDIJIIJHHA
@3884014/1
[truncated: 73,254 more chars]
