# Supplementary material for: Identification and comparison of key RNA interference machinery from western corn rootworm, fall armyworm, and southern green stink bug
Source: PLoS One. 2018 Sep 5;13(9):e0203160. doi: 10.1371/journal.pone.0203160 (PMC6124762; doi:10.1371/journal.pone.0203160)
Supplement: S2 File — (TGZ) [file pone.0203160.s012.tgz › data/fastq/sgsb/3_First-instar_FI_Rep4_aligned.fq]

@3331823/1
ttttaatttcccagcacctccatcagaagaatc
+3331823/1
C@CFFDFFDDFDHIJJ@EEEF@BFD<>@FDCGH
@3331959/1
ctcatcttcatcatccaagccgtaatgaatggtgttgctttcgcagggta
+3331959/1
@@@DDDDDHHFAHGFHII9CGIF6EGBGIIGC?9DEHHHIGICG@FIFCF
@1672076/1
taccactataaatgtaatcggtggtgtgtaatcactgctgaggcttgaac
+1672076/1
@C@DFFF?DFHHFGFHGIEGIC:8@F38?EGIBFHE@FHG>ADG=BG?FD
@2139/1
catttctcaaattcagtcttgaaatattatccattagcttatgtt
+2139/1
@;?DDDDDF>BF?EFG?<EFEHFHECD4AF@@FF<H@>EGBEEFE
@1119359/1
gcctcatgttataacattatgcagttcattacctaagatatttgttatga
+1119359/1
@C@FFADEFHHHHIIJIBHHGIIIHJIIIGHGHHIEH9CDFGEHCHCGHH
@1119439/1
tcacaatcatctttattaactaattggttttcaactga
+1119439/1
@@@FFDFFHFFFHGDGIHEIGHCHIGGCGHIFHIIEI9
@1119605/1
cttctctgcactgtgacagtcttcaagcactgagttagaata
+1119605/1
@@@BDDDDDHF4:2A@@GG9<?EHGHGAGBGH9C@GGIEE9?
@7195657/1
ctaacaaggttgttaatctctctttcccg
+7195657/1
@@@DDDB?DF4ADHGGGGBH@B@HH<A2<
@7196203/1
gtaacgattggaaaaataatcagaataagcacggtattgctctgcaggga
+7196203/1
@<@DDDDDFDFFBGEEGG4C3?EHHIIII39C1@:?D4?DGFF9D<0??B
@2776636/1
ctctgtagcattgtaatttcttgttcttcttgtttcttttctttaacatt
+2776636/1
@@@F=A?D>F?DFE@GH9E>EGFDHHDEF>AE<F9AF?4CFEGHEGDFH@
@4988827/1
cccatgcactgaatgactttatacactggtatttctggctcacctccttc
+4988827/1
;=@7BD>D?DB3D>D<CFIB<4AAFF>E>2<CHGDD>EE;?BB;D38B@B
@1673990/1
acggaatctgccgagtccttccttctagtgcttcttccaaagcaaataat
+1673990/1
?@@DDDDDDAFFAG:ECEDAAAHGIE4CEHHDG@D@FGHE@@DB;@FDCI
@2221713/1
ggaacgttgatctggtctggagctggatgagtgacatcagcgccaacaac
+2221713/1
@@@DFAD?DFBBD@>??FHA@D>GFGGGHAF<CBEHBGDG3DGHBFGC=@
@2222223/1
gcaacggctgctatagatggaacgttgatctg
+2222223/1
@CCFFD:@FHHHBDG>GH<@FEGG@BFHJCFA
@1675770/1
gttcagttaactttctagctaatagtccaatcttcaattgttttaaagca
+1675770/1
@@@DDDA;DDBFFDG9EFIIF<CEEAD<FA@FIIIID9FG1???<DFF43
@1675995/1
gttcttcttgtttcttttctttaacatttctcacagaacggttgccatat
+1675995/1
@@@FFFFFHGFHHIGEHIHHJGHIGIHGF:EHIIJJEHHIJGGGHFFCEH
@2777333/1
gtcaaatatatatgtatcctattaatgctttaaacattaactagttgcac
+2777333/1
@C@FFFFFHGGHGJHEHEE<IHBDHICHGCHIIEGFIECHGFGCEFEHHA
@6645549/1
atttcttcagggagaatttttaaccatttacacaatataaatgcac
+6645549/1
@@@FFFFFHDDDHF8<CFG>@G9FEHI9?AB<EHGCE?9C?<C49B
@4435480/1
ctggtcttcagtcacccgattctatttcttggtcatcagtttgagatact
+4435480/1
@@CFDDDDHHDHHJIJJJEEGHJIIJJIIGIIGGI@HGIHIIJHIIGEGI
@8217645/1
ctctgatttatctcatcttcatcatccaagccgtaatgaatggtgttgct
+8217645/1
@@@DFEFFHHHHGIIJJIGEIIIIJIGIGJIJJFHEHHHGIEH?FDHHIJ
@1122353/1
ctcagagctaccttggcagctgctaattttgcttggtg
+1122353/1
@C@FFFFFHAHFDHBHIJGHHIJIEBFFIIGGHC9C:C
@1677311/1
ccgtgtttggtagaagcaggatgacacttaggtcgtgcatggtttaagaa
+1677311/1
@@@DDEFDHGFAFGEHBB>G;@<C@?EFHE>FGGI@@C;BF>?BCGG@@D
@1122734/1
gtgcattaatctatagaaaattttccagacagtatttagagactttccac
+1122734/1
B@BFFFFDHDHH<GGGBEEEGBFHJGGIBE9FCEIIGEG@@B;BGIJJCE
@4992269/1
ggctttttgttatctccagcaggtgggtgagtaacatc
+4992269/1
@@@FDFFFDHFDFB@FGG@E9ADAEGI1?C3:CHC949
@5491/1
gcctatgactcccaagctgctatgagtactatcatcagctggtgtagaat
+5491/1
CCCFFFDAHFDHHGIIJGIHGICHCHHGIJIIIJJDGGBHGHCGHGGHHJ
@5821/1
ggcctatcctctggaggaattcctttaaactgatccatgatcaatctcat
+5821/1
@C@FFFFDFHFHFIID1C9EGHEHEEHIIHIIIEGIIGCGIIGIIIFIII
@5547597/1
cgattatttttcctttgatgctgctcaatttaccttcatccttgttttca
+5547597/1
@@@DDDBD<FHDFEE>@DH9FA>BDEHGHEHEGHHICH@?<C9CFBBGEC
@7198560/1
tacataattaaaattaattaaaagttaataatacaaataaataaacagaa
+7198560/1
@@@FDFFFHGHDFGIIIBHIEIIIH@FHIJEIG@C>EHICH@?:DHGHEG
@7198613/1
tcttgaggaagttggtgtagaggtgcaggctggccatgttgaatagcttg
+7198613/1
@CCFDDEFHGHHHJJEGHG>EHCAEGGH@CG>FHGGIFGI4BDDHIDBFA
@1123963/1
tactacctttatattcactgtaaaatcaactgatatatatatataacgt
+1123963/1
@@CBDDDDHDFDHIJGGIIJGFFHHGHICAC@HG@4CFFB@4CCGA4??
@2780413/1
gtaatgaatggtgttgctttcgcagggtaagtctttcagtctcatccaca
+2780413/1
@@<DDADDAFF:C:E;CG>:<<@EAFB?E9F:?DCCHGH<BCBFGA?DFB
@3884864/1
ttggtgtttgttttctcctactccgacaaacgccatcctctcattcttag
+3884864/1
B@@FDAADHHFHBHGIIIDIGDIIIIJDIGIGIIGGJJJJEG@CB<BA@C
@6648718/1
aggccttcaagatagaacccaattctggcccaagagga
+6648718/1
@@@?DFFFHDH>FHDA@G?EHGHIIDGGI>FFGCG???
@6649166/1
taagaacaatgagtgagagcttgcaagaggtaacttctgtcttgaaatct
+6649166/1
BCCDFFFFGHFHHGGGGIIGDGJIG9CFH9?EFHI>FEHGGHGBFD>DFH
@6649272/1
aagaaatctaagattgcatcaccgaggaatt
+6649272/1
@@@DDD4DF8?FA9EFHEGC<G@FGAGEFGI
@4437497/1
ctcattttcactcagaagaaataatatctcagcaccaattttatgatttc
+4437497/1
@@@<DEAE?FHHFGHHFGDFAHFGEIGGIDHCEEGGGEGHIIEGG>FGIH
@1680397/1
ctgtaattgcgataaggtttttcaggattgatagatacatcataatgatg
+1680397/1
@C@DFFFFHF>FHH;FGFGGGGIG>DAFGIGIID4CFHCI9B@GHGDG@H
@6649483/1
cttgcgtagcatactttatcgtaacggtcatttctttttcttgatct
+6649483/1
@@CF@DADHHHGFGGGHECHFGGGGEIBFEE>GC@FBBG>AB440??
@567715/1
acccgatgctagctttcttaaatctggttctctaatcatctgattagtag
+567715/1
@@@FFF8DHHHHGIJIJCHHHBCHHFEHECGHEHIDHEHGE9CFGIHB?B
@4994283/1
catataatgacaattcacgaaaataatatctagaggttatctga
+4994283/1
C@CFFFD?FHHFHIEHEHIIBHGEGIIIH9FICGHDHH@GIIJD
@7714911/1
gccttaccttcagctgagtgagttaaaacagtacatcgcacaacaaacac
+7714911/1
CCCFFFFFHHHHGJJJJJHGHIHJHJJJJJJDGHIIJIJJJJJJJJIJJJ
@8220142/1
ctgggtttaaaatcttcaataacattactcatttctgataggttctgcaa
+8220142/1
CCCFFDFFHHHHHJJJJJJJJJJJJJJJJJJJJJJJJJJJJJHHJJJJJJ
@8220263/1
gcgtttctgtaccactataaatgtaatcggtggtgtgtaatcactgctga
+8220263/1
@@@BDDBDBHFHHIGFEGABFHIEF>FFEEFGAHHIGIICHGIIIIHI9D
@1681473/1
cctagacttgtgcaccagctaaagaagacttatctttaaacggcagcttt
+1681473/1
CCCFFFFFHHHHHJ>GHBGIFIIII@EGGEHEHGIIIEIGI@FGHIIEHI
@4995453/1
cagagactcgtccaatcagattgaaaaaaacaagttgtataacacaatta
+4995453/1
@@@DDDDDHH?1??B?DGECC<EEHH<8D@?G=FBGHG@AEHIGC@1CFG
@4438802/1
gtctgctgggttgctggtcaccgggttgttgcc
+4438802/1
CCCFFFFFHHHHFIEBECEHIIIJJECF@GHI3
@8221828/1
gtgccatccattttatagctactctaaaaacacggtcttttccttcccct
+8221828/1
CCCFFFFFHHHHHJJJJJJJJJJJJJJJJJJJJJJHIIJJJJJJJJJJJJ
@1126933/1
tacaaatgttgcagcattaagtcttctctgcactgtgacagtcttcaagc
+1126933/1
CCCFFDFFBDDHFIGJGGGHIDJIIJGIIJGAEAGFH>GHIDEHAFBIIJ
@2226655/1
ctttcagtggacaatttacaggcagttgaagataa
+2226655/1
@@@FFFAEHAAD<@GGIDHCHIIAG3CAFDFDB44
@8222117/1
tggagacatgactacacaaccatttggtatattcatcctcttaaaataaa
+8222117/1
CCCFFFFFHHHHHJJJJJJJJJJJJJJHIJJJJJJJJJJJJJJJJJJJJJ
@2227304/1
ccagaaagtaattgtattgtaagcacatgataatacacaaaatatagttt
+2227304/1
@@CFFFFFFHHHHJGGHIJI>BHGGG@HH@HHCH@HGI3EDHIIIJGBDC
@6095499/1
ccgctgtgtctctttctttttttgttagactgatttgatagagcacggaa
+6095499/1
@CCFDDDA?FFHHIJIIIIIGIIIIJGGGHIIGGGGHHIIGI@D?FGFE7
@2227783/1
cccttcttctaggacagaagtagctataacgagg
+2227783/1
@BCFFDDDHHGHGGHG@FHEFHGJGGDHCFGFHD
@569087/1
aggaaatagtattttttcttcatcgtcttgaacttcatttccaacagg
+569087/1
@@CDFDFDHDFFHB@GEHG<@BHGGH;FAHIGIIBHIJJJGCF@D=B2
@569186/1
ctgtaccttgtatactagcatgactgactagatagaagtctaattcagta
+569186/1
@@@DFEBDFBFHHIIIID<HEHE>H9E<E4EHII@B49:B<@DFHE<DBF
@569431/1
cagctcttgcagcattgacactggcgttttggtgggcatggcctgcagct
+569431/1
@@@FFDFDDFHHFDGIGGHIIGHGBHEFGGI>?DGGI>FCEHGJ7>>AF9
@6651848/1
gtttgttttctccaactccgacaaacgccatcctctcattcttagttgta
+6651848/1
<@@DDDDDFHADHI3C@FF?FH@AGGGBC@FB@BFEAHI>CHIIEHGGII
@2783562/1
cttctgaaacaccatctcgatacagaataa
+2783562/1
@@@FDFFFADHGHJJJIJIGDHEHGHIG4?
@2784115/1
gctttcgcagggtaagtctttcagtctcatcca
+2784115/1
@@@DDFDA?DFDCBFGFHHHCEGH49?<E9?4?
@2784221/1
cctgttcttcttgaagttggttcagctgtagtctgtctgcatctgtat
+2784221/1
CCCFFDEFHFH>CFGHGAFCH?HG<HHEHIGIHGDFHGHHBHEGGIIG
@4996395/1
ctcatttctgataggttctgcaatttccaagaaactttacttttcaca
+4996395/1
@C@FFFFFHF<FFIICBCDHCGGIIECIC<<BG@99EGEHIIIIJI9<
@1128220/1
cttctttctgtggtgctagattatcccttctgaagacaggactaggtgct
+1128220/1
CCCFFFFFGGFGHIIJJJJCHIDHJGGIJJIJJJIFJGIJGJGBGIDHHG
@5551604/1
ggttcttcttcttttttccacgtgaaatctttaggctgcagctcaaccat
+5551604/1
@@?DDDDDHFFBDEEFG@HEHEBB8?FHGC>FGGI9?BF9B>FDG9B@FG
@5551770/1
gttttgaatacaggaatgccggataattctatac
+5551770/1
@@@DDDDAA:<CHEB@AGGHGG1C6?DDFCFE>B
@2228973/1
ctcgcaacttaggttatgcgaagtacataactttctttgtatctgcatga
+2228973/1
@C@DFDFDFBHFH4CGIJIDEHIHGG?EHGI<>C?@FFCB@GIIGGGCCB
@7201890/1
cgatagttcttcattagtaccatatctctgcattgatttgttagagctat
+7201890/1
@@@DDA2:ABFF?E9::CCFH@EHI9FEHHFIFEFCFEEFIIIEEEFFFE
@5552284/1
ctccaaaattgtaaatccaggaacttcccagtcatcaggaataaagtcat
+5552284/1
C@CFFFFFGAHFFCDGHIDHIJIFHEIJGGGCEGGEGGIIJGCGHG?BFI
@5552376/1
gctagagaagcgaatatagtgttgtttactaatgcagatcttaaatctgt
+5552376/1
@CCFFFFDHFHHHGGIDIIHHHHDFCHGGGICEHHGGG@@FHE@FCHIHF
@6653590/1
cacatatcagctgatattctatagataatattggataattgcgaaacgag
+6653590/1
@@@BDDDD8FBBH3AF@<EFII>FA>ADH9FGIIFAGGGII<C:CGBFA0
@5552571/1
gtattcttcaatggttgctgctaaatcttcaagtacatagtacataactt
+5552571/1
@@<DD?>DHDDHFGAEBB<EEFBFGIIEHI?<9<9CC<C<?ED@DFAFEG
@2229660/1
catcgtgatacgatgtaatatggaaggcaataaagtaaccttcaacatat
+2229660/1
<@<DDBDFHHDAFA?HEH>HGII@>DG=ACEGHIF9CD<CFBBDGIIGCA
@6098470/1
caggaacttcccagtcatcaggaataaagtcattaaccttcaaaattttt
+6098470/1
<@@BDDFDFB>FHFFBBFHG@FHCGII@HAAHGCGGGIIJIIEHDIGFHF
@7203881/1
gtcccaatggtccacacctttgtcaccactatattcaccaaccgttaacg
+7203881/1
@@@FDDADFFDD?BGGIGDHEGBCHHICEEHGGGIGFDGCIFHIJEE@@B
@1685254/1
tctttcccgatcaggcgctgacctggcggtagctttaatcatagttgatg
+1685254/1
@<@DFDDDH@HGHI@>EBFFFEH@GGDHGD@@8B@FC@C;@AEHIGGEHH
@2230510/1
ctgtcgaatactctgagcttgctgagcgactaatgccactgtgtccacaa
+2230510/1
@@@BDDFDH?FHHIIGIGGDFHIHEHIIIIIJJIAEHIJJJIJIIGI@HG
@10804/1
cttgacaattttttcttttcttctttctgtatcaactgcagcctctttta
+10804/1
@@@FFFFDBHHHHJIJJJJIGIJJJIIJIFCIIJ9CGHHJFIH@DBDHIG
@4999242/1
cttgatttcctccagcacctcttctttgtctccaacccctacctcttcct
+4999242/1
@CCDFFFFHFDDDGHFHGG@F@E9FCFGHAEHFFD>FDF;?BG9?FDHGG
@2786316/1
tctcaatgatttcctccttccaaaaaaatacagcaagtctggtaaattta
+2786316/1
@@@FFFFDDDHDDGDGEGGIGGIGHHIIIGHIEGHGHB@B@;?D<FHIGG
@6655913/1
gctctccaaaattgtaaatccaggaacttcccagtcatcaggaataaagt
+6655913/1
@CCFFFFFHG?HFEHEHIIJJIGE3CGHGIHIJJEDEFHEHGG>DDG?B9
@4443870/1
cttctttaatgctctccaaaattgtaaatccaggaacttcccagtc
+4443870/1
<@@DDDDAHFFFDGD?<<EFEIIEHE4:C9BHHCFGGHDGCHGG>A
@4444222/1
gtgaaatctttaggctgcagctcaaccattttatcggccaacatattact
+4444222/1
=?<B;:DDFFDHH<A9EDHII<GGIIIICH<BEHDH<:@6?D;;DF>F4F
@5554716/1
ctttggtgtacagaaatatttcggcttctgcttccgttccaccctttctg
+5554716/1
@@CFFFBBCFBHFGGHIIJGGIJIBIIIJIHHIIGIIJJJJIGG=FGEA<
@11850/1
ccctacctcttcctcgccatctgcctattttggaaactatactgtcatta
+11850/1
@@@DADBDFBFHH>B@FH=BGHCHG@@GGCDCDHIGGIICEBDE@DEHH>
@7721944/1
ctgaggagcatgttcttgcctttgttgctgctgtggtggttcttgccttt
+7721944/1
CCCFFFFFHHHHHJJJIJJJJJJJIJJJJJJJJHIICHIHHJIJJJJIJJ
@1687488/1
cttgttttttacttgttcctgtgccataaccgtacttcatatcattgata
+1687488/1
@<@FDF?DBFFAFHJGIIBDBFCGHJ<GCGHF:3BFGIGIEGDGI@AFBG
@6658455/1
ctccagctaaggctgtatcatcaactt
+6658455/1
?@=DD8BDAFAFFEGH@CEHGGB<FH<
@1687763/1
cacgctttttgatattctggatttcccgcatagctcaactgtggcggac
+1687763/1
CCCF@DFFHGHFHGJJJJJIJIJG@HHGHIIEHIGIGI@G@GEHIEE<@
@6101937/1
gctttctaatgtttcttcatttaaaaccgc
+6101937/1
@@@DDDDDHFD?<EGHBH@>HG4C4<F;@1
@8226581/1
cttacaaacagaatccttaactgtccttctaacctgttcttcttgaagtt
+8226581/1
CCCFFFFFHHHHHJJJJJJJJJJHJJJJJJJJJJJJIJJJJJJJJJJJIJ
@573685/1
gtcctgttggtccattaatataaaatggttcaacttctttggtgtac
+573685/1
@@@DDFBDHFDFABGIIGIDGGI9FECEEGGICIGHGIGIIJBFD?F
@3893665/1
cccgatgctagctttcttaaatctggttctctaatcatctgattagtagt
+3893665/1
CCCFFFFFFDFH?4@EGGHGIIJB9EH@HHHGIJJJJIIGH?@GC@BFGB
@574406/1
gcaaagggaagcgagcttgctgttgttgttgctgctgctgttgttgtt
+574406/1
@<@D<A;??FHA@:8<:<?B4CE>EDE;CDG>>FH@>>DAFGI;FGH2
@6104209/1
ctcttggtgttcaacaaatctcttaatgatatcagtcagcttacaagcct
+6104209/1
<@@FFADDDH=FHDGGEHGIIIJEEIJ@DHCBEGFFG@GDHEEIECGHAH
@7724360/1
tgaacgtgtacacctcacatatgtatggcacaactgataagttaagcatt
+7724360/1
CCCFFFFFFHHHHJJJJJJJJJJIJJJIJJJJJJJJJJJJJIIJJJJIII
@6104478/1
cttccgttccaccctttctgctgcgatctttgccatagcatagttcctgc
+6104478/1
CCCFFFFFFHFHHGGIJJIJJJIJIGHIJJFGBGBH9FHEFHIF@FHIIJ
@13091/1
cttttctttaacatttctcacagaacggttgccatatagccttaaaaggg
+13091/1
CCCFFFFFGHFDDGHIIJIJIJFJHHGIBHHHHGIGDGHEHIIF<F@G?F
@3346813/1
ctccatactctggctgccgaatgccacaattggtaagtgaattt
+3346813/1
@CCFFFFFHGHGHIGIJIE>@GGFH9E>FHIGCCGHIFBGHHJC
@8227428/1
cttcattttcggtttcgtaggcaggtggaggccatcgcctggtcatgcat
+8227428/1
CCCFFFFFHHHHFIJJJJJJGIJJJFGIJJJJJIJJJJJIJJCHIJJJJJ
@7207176/1
tattgctctgcagggaacggcgacataggtgtctgctcttcacatactct
+7207176/1
CCCFFFFFDFHHBG1EGEHG@CFGHBGBG4??DHIDI@FDCFGGGEEEGE
@2787863/1
cacttttggtcctgttggtccattaatataaaatggttcaacttctttgg
+2787863/1
CCCFFFFFGFHFHI<<GBFFGGHGIJJFGEG9GIIEFFEF9?FGGGEHIH
@7209218/1
ctgctcttcacatactcttgttacaacatatttcaacatgtatccttttg
+7209218/1
@@@DFD?DFBHFHIIIIIIIHIIEHIJJJIIJJJECGIJJGIIIG@DB?D
@1690342/1
cctcttttgggtggaatgtatgacgatgatttgatatctatatttctcat
+1690342/1
C@CFFFFFGFAFFBBGAFHBHAEFGG=7?FHDHGE9<DHGGDH9BFF<FH
@575945/1
cgggaaaattaatttttattaagaagccaaattgcacctcacacctggca
+575945/1
@??DFDFD8DH>FHGIIIIIFGAHIIG<F@GEEH4CB3?HEGEHHGGCBD
@5000682/1
cacctttgaagttgaataagttattattcttctaggtccttttatcataa
+5000682/1
C@CFFAEFFHHHHJ9C<C<EFFHIHEIGGHHIJJBFBD@<FGH<G4?>F>
@3348015/1
ctctttcattatcgtaaattgtcacggtctcaacaagttccgtttttttg
+3348015/1
CCCFFFFFHH8DHHGGIIGIIHGIJII?AAFD?FGCGGI@GGFGIII@A;
@5559547/1
gttctgtatttcctgtgatcttgtctaagattgctttcgctgcggcatgc
+5559547/1
BBBFFFDFHFGHFIIEHIJ>FGIJJIIDHHFIGHGIGCHGGIHEBGI:>B
@1132485/1
ccaggaacttcccagtcatcaggaataaagtcattaaccttcaaaat
+1132485/1
BB@DDFDDFHFHHHHFHJJJJIJFIG<CDHHGIDHGIBH>FFEAGC@
@3896851/1
ggcatgctttgcttctttcttagatctaccagtgcccatggcagcaaatc
+3896851/1
@@@DAFFFHFGF8GIGIIJGGIIHGIIGIGII<BFG9FHGI9CFHGI9?F
@6105483/1
cagcgagatgagcataataggtaggtgcagggtatgaaactgaacgtgta
+6105483/1
@@CFFFFDHHHHGIIIGHHIG3<CGHHEGIHJ?CG3BBD<DF@9BG?FI@
@7209692/1
ctgcaatttccaagaaactttacttttcacaaataaatataaaaagaaaa
+7209692/1
@7?DFFDEBFBHHE9?EEAHIJIJIFGEAHC<@CFEDEEE<B9?FHIIGH
@3897900/1
agctgctaattttgcttggtgtttgttttctccaactccgacaaacgcca
+3897900/1
@<@DDFFDFGFHHFIJIJI?FGGJJHGJGIIJJFIBHIBBHGGHFIIJGB
@2233779/1
cacaattcaggcactaatgtctcttcaaaatct
+2233779/1
???D7DD?DDD8B3AEBBDCFFBEF>43<E<29
@8228981/1
ataaaactgaagtctgtgacaacccaacgcaatcgcttaacctacccctc
+8228981/1
<@@FFFDDFFHHHIIIGCGEGAFGGIDHHIIIIIIIHHGIHIGIIGFGH@
@3898047/1
gtcagaattttcgtttggagcaaatacaatgtatttgctgtctttgtgtc
+3898047/1
@@@DFEEFGHGHHGIJBEHI>AG@HAHIGIIHEIIIGGIIHCDDGHDCGH
@6661632/1
ctcatgttataacattatgcagttca
+6661632/1
CCCFFFBFHHFHHIJECHIJIGIJHE
@7210363/1
caagagcttggattgcctcctgcggaccattagttgaagtcccagccctc
+7210363/1
B@@FDBDDDH?AFGHIJIIIHFFGE?FGGCCCEHI@FED9DFGGDHGHGI
@3350107/1
ctttctttttttgttagactgatttgatagagcacggaaggtgg
+3350107/1
CCCFFFFFHDDFHGGGHBHHIIG@GGIGECCDGFDHGG?FH0BF
@3898887/1
gttctaacttaaagctgactttagtacatcgcctggagacatgactacac
+3898887/1
1@@DDDDDDBB<CF9EGEIICFEDBHEEFH=EGEI9DFGEDGI<FGFFFF
@7210997/1
gcacattgcagttgctatcatacattcttaatatctgtgtattaagcctc
+7210997/1
@@<DDDDDHDA:<A<AFFGHCGHHF><<EH@GCHGIEDG<??FG49<;C:
@7211193/1
gaacgagaaccaatttcttttttaaaataat
+7211193/1
?<?DAD6?F?CD3EFEGEH@HHGCGEFGI<?
@7727057/1
gtatacctaaaagtgggttcatgaattgctccctccacctgaactagttc
+7727057/1
@@@DFFFFHHD?FAE@GFHBEHHIIIIIFHHBGGHDGCAFGHCBGFHD>D
@16772/1
tgagtgagttaaaacagtacatcgcacaacaaaaacttggggagttaaat
+16772/1
??<BADD;C??<C4E?:ABA:E<:FDF<3?CCF;D<??B>G:B:/8CEFE
@16848/1
cattgtttcattccgcagattaaaatttttaagtacgactaagtgagcac
+16848/1
@CCFFFFFGHHHFHIIGHIIIHGIIGHJIIIGJ?DGH=GGHGIFGGHIJI
@7727588/1
cttcaccaaaaactttgtcagccgcttctataccaccatcaaggaaaagt
+7727588/1
CCCFFFFFHHHHHJGHHHIGIIIBHIIIIIIIGHIIJFIJGEGGIGHIHF
@5561371/1
ctgtaattgcgataaggtttttcaggattgatagatacatcataatgatg
+5561371/1
@CCFFFFFHHGFFIIIIFHIIIEAHGIIJI@>BGIJIGIIICGGGJJDFG
@6107727/1
cctagacttgtgcaccagctaaagaagacttatctttaaacggcagcttt
+6107727/1
@@C?DBBBFHFBHIIG;ECGG>AFH@GBFHGCFHEHIIIHHFGD0@BGGH
@576900/1
ataattctttagcctctaaaccttcatctttatcagtaatttctttaata
+576900/1
C@CFFFFFHGFHHJIIIIJEEEHHIDCEHGHGHIGIIIHIGFGIGHGHDH
@5002262/1
gtacacaattcaggcactaatgtctcttcaaaatcttcttcatcacgtcg
+5002262/1
??@DFFFFGGHDAHI?G@BHCC<AFHGGC>@BCEGGEHIEIHIICHI3DF
@577417/1
ccagagccagtaggtaaaaagattattgtattttcttttagaactctttc
+577417/1
??@DAA3AA<ADFGGIIECEFGCH>EECHIFA@C<9C?B@:<D4??<DH9
@6108442/1
agataatcccatatcattgagacattaacttgcgtagcatactttatcgt
+6108442/1
CC@DF4DDHGHHH@FGAFEHIIIIII<HHEHIGIG<DHGCHHHIIFEHHH
@3901376/1
tgttgcagcattaagtcttctctgcactgtgacagtcttcaagcactgag
+3901376/1
CCCFFFFADDHHHGIGGGIJIIJGGHGJJHIGIGGCE>FGIBFBGGHGCH
@6662939/1
gtcactttatatgttcttttaacactct
+6662939/1
@?@DDD?DAD8CF<AEFE9BHGGII@GB
@8230616/1
gcaccttcaacaccacactcctcaaggtacacccctataagggcttcgat
+8230616/1
CCCFFFFFHHHHHJJJJJJJJJJJJJJFFHIJJJJJJJJJJJJJJJJJJJ
@8230793/1
ctactgacagcaccacgagaactactatgagatcttcgccgtggctctgg
+8230793/1
@@@DBDDDDFFHHIIGI:FGHHGHGGGIIGIIGHIGEHIIIDFGGGHIGI
@3902237/1
aggaatgtcaggggcgttaacttttggtggctttattatattactcctaa
+3902237/1
@@CDFFFDBFH<21@EFGGIIIG9F9F8BHIJIIIGBGIIGAC;7=ECEE
@2790052/1
ctttgtttttactcctttttcaaaaccttcttccagcatagcttcaattt
+2790052/1
CCCFF;?DHHHGHIIIG>CIGE?EHIBGGGCGIII@;DHG>@DG>EEG>F
@1694032/1
attagcagaaatcctcattctttcaaaaaaaactattcgtaggagtaaaa
+1694032/1
C@@FFFFFDHDHBBBBEGIEHGHGGIJJJJBGIIGIGAHEBF@GHGBFHG
@5563462/1
ctcctcatagttccacaatgagtaatttcaatttttaatccttttatttc
+5563462/1
@CCFBFDFGGHGHJGJIJIGIIFFHIJJJEHHIGFHHCHHGIJEGGHIID
@1694079/1
gtcccacaatatcttgtttaagtggggaattaataggaagtctaacagtg
+1694079/1
@@?DDFDDDF:AFGCF?>EDCE4CF?C8?@<9F49CFGGG?DFHC@DHGC
@3903191/1
attttctatcaccagatggttcttcttcttg
+3903191/1
?@@DDDDAHHDBHAG@BA:3AFHIIGACBDB
@578787/1
cgaaaaaataatcaacgttactatcaatcacgaaaaataacaaaaaca
+578787/1
@@@DDDEDGA<DFEHEIEGG?HGGHIHIIIIG;@?@BFGGGCGHEHIG
@18035/1
ctccatactccttgtcttacaggtaccggtctttctcgataatcaagtgt
+18035/1
CCCFFFFFHGHGHIGHEIJJJJJGGGHIIAHIIIGIIGGJJIBHBGH>DB
@18145/1
gtatcaactgcagcctcttttaccattgtacgagtttgagcatcattcat
+18145/1
@@CFFFFFHHHGFGH@GHHJFGGI@HDHGIIJIIIC>4:DGGGGEHGGEH
@3353360/1
gcctttgatagcaatcggtaaagttttgcctataagaacaatgagta
+3353360/1
CCCFFDFDFDFHDIJIIG;EGC@CFGCFIGIGIIGIC<DEGHBDD??
@5004675/1
taagacatcaatattttaaataaaatatttctctttcagaaggggaaata
+5004675/1
@@@FFFDEHFHGDIIJJ9FHIGIDGIBHHIJEHCH9E?@AFFGBE@FHEH
@2235817/1
actgtgacagtcttcaagcactgagttagaataccaacctgaatttcagc
+2235817/1
??@FD?>DFHDFHICEHGJIIIIIIHIIFJ9EHH>HIJIGHIIEEEGG>F
@6109557/1
ctctaactaaaaattcttttttaagtaacaaagcttcagtaaataacaaa
+6109557/1
CC@FFFFFHGGHHIGHIGHIGIBHBACGEICHEGHEGGIDDFEG<FGHJJ
@6109783/1
ctcattcttagttgtaacaactaggggcaccatgac
+6109783/1
C@CFFFFFHGH<D>EEGGHGIHIIIBFHIGGGGAFF
@4449151/1
cttcatcgtcttgaacttcatttccaacaggtagtaagtgatcattaagt
+4449151/1
@CCFFFDDHHHFFBHG@FE>HGII<B49CCF<CEDFAFCGGHFDFAFFFF
@7213615/1
gctttgccgcgtgttgctgtacttgaggctgagatgaaggtggtctgctg
+7213615/1
@@@FFFFFGHHHHGGGH@DFHJI@DHIGGHIEGGE@9FFGDF1<=FB@;F
@3905856/1
accgctgtcatgctctttctcaacaagatggtacctagctctaaatgcca
+3905856/1
@@@FFFFDFDHHH<HHIIJDIIIJAFG@>FH<EEF<FGIIIIDHGG>CDF
@18697/1
ctttggtgtacagaaatatttcggcttctgc
+18697/1
@@@DB8B==:2<?CBED>FB:CCEDG<GEF:
@3906918/1
cgacaattgtaccaagctctggcattttcctgtgactgatttttcttcaa
+3906918/1
CCCFFAB4DDFCFIIGGIIBDEEHGHIJIJGIEFGGEGIGG<F>BFCHIE
@2791878/1
tctcatttgaaaacgtggatctccaaggtctccttgaacaaatttaccta
+2791878/1
@C@FFDFFHHGFHGH?FCGCCFHIGIJHEEHGGHGIHCDDHHGIG<BFHI
@3907395/1
ctcttaaccagttcttcttcaaattgatta
+3907395/1
CCBFFFFFHBHDHGGJJIIJJJHGCEGGI<
@1136069/1
atttctttgtgtcggaatacaaggcaggaaatggtgaa
+1136069/1
CCCFFFFFGFFCFHIEGHEHGCHJIIIIEIIIEHGHJ3
@3354491/1
ctctccaaaattgtaaatccaggaacttcccagtcatcaggaataaagtc
+3354491/1
?@;DDFFFDDFDFA@D>FIGHGEGCH<@GHHE@GBEGEHGCHGI>DDDBD
@5566897/1
gctgggttgctggtcactgggttgttgcctaacaggaggtgcactggtta
+5566897/1
CCCFFFEDHDHHFEHHGIJIIAEFGGIJGGGFICHI9?FBBGDGIGJGGB
@580799/1
gttgggaagtgcttgttgttttgcagacaac
+580799/1
@@@;?D=BA2A<AF@<CE@CFC;B>DFHA3C
@1137448/1
ctatttcattgtgcattaatctatagaaaattttccaaacag
+1137448/1
<@<??=BB4CDBFHEGAGCIADH4C>ABE:F<CCGBFACHBF
@2236997/1
gtctcatttgaaaacgtggatctccaaggtctccttgaacaaatttacct
+2236997/1
@@@FFFFFHHGGBEEHHGEEHHCH>@GGEEEDHGIIJIGIAHHDC@FBFG
@6665891/1
ggaaagagaagataaaaaactgcactataagaa
+6665891/1
@C@DDFDDHHGFBHGIJJJJ>FGEHIE@9EHGI
@1696066/1
cttgcattaaatcacatcacattaccatatttctcaaattcagtcttgaa
+1696066/1
@@@FFFFFFHHGGIGICIHHGJIIJHHGGIIFI@2<C??D9?FG@HGIHI
@4450178/1
cactttgttctttcttgtcagcacagaataatcttgtatgatgtctcttt
+4450178/1
C@@FFFFDHFHFHIJJIHI@HGIGGJIIHJJIIHGGIEGGGIJIJBHEGE
@7729675/1
tatggattgcgaccattactttgtggtccaaaatcagagctacaacatct
+7729675/1
<<??DBBDBAH8@C:?EABHBFEFHG?EG<DFHIGIF9:9BBDCEDG;@D
@6112016/1
gattacttcttctcgaggtggctgcagtttccatatcatattatacctga
+6112016/1
C@CFFFDDFHAHDGE9EGHEGCGGEAFGIIFBEIIIEFH@BIBFIEIGDC
@5567161/1
cttcagcattataaggaaaaggcactgactgtgtgtaataataatgctgt
+5567161/1
@@@DD8DD<D:B?GF@>FGEC?D?BFF>FFG>FEEGF>B@BFDED@DGII
@3357897/1
ctacctttatattcactgtaaaatcaactgatatatatatataacgtgct
+3357897/1
@@CDFFFFF8DFDH9FBA<E>ICFGHGIIEIIID@HIBBFFIIIGD;@FF
@5007302/1
cgcacaacaaacacttggggagttaaatcaacatcagctgagatatactc
+5007302/1
CCCFFFDDDFHFFEIIJ>DFCH@GGGIIJIJHIIIJIIJI9DGGIHIJIG
@2237916/1
attttttctttaaacaaagaacattggattattcttacaaacagaatcct
+2237916/1
@@@FFFFDBDAFFHIIGGCCGHFIICGCGHGBHIGIJEIEBHIIGGII94
@1697440/1
ctccaaaattgtaaatccaggaacttcccagtcatcaggaataaagtcat
+1697440/1
@@@DFF;DFHHDDIIGHEHIJEAGGIIEIJDHCHJJIII?GFCC>G<BDI
@6667446/1
gcctggtcatgcataattcttgtagaagaccaa
+6667446/1
?@@;;?ABFDHAFEG<<<IHGIEHI4C:AC<AF
@1697736/1
gggattttaatatttccatttgtttttcagtttgtttctgaaattcttca
+1697736/1
@@@ADDFFDDHFHI<<EGIEGI@@BB;F>F<BACHD3E>E<FDHGI4C4B
@7730619/1
cacccatcaaagcctcaaaacagttagccattgcatgcctcaactca
+7730619/1
CCCFFFFFHHHHHJJJJJJJJJJIJJJJJJJJJJJJJJJJJJJJJJJ
@6113456/1
gttttgaataaaattaaggagtttcggaaacacgtttattattctgatca
+6113456/1
CC@FFFDFHHHHFIIIIIIDH>FHIJIDHGIJJGHJJIIJIJIJJJEGGI
@22919/1
tctggtattatgagtgttacttctcatcctaggacgtccacctcgaactg
+22919/1
CCCFFBDFGHGHHGFHGIDHIJIGHIIJJGEHICHG?DHG<DGIIJJJJB
@8235487/1
catttcttcattttcagctctggctattttagcatggaatgtaatctcca
+8235487/1
@;=DDDEBDDFDBHGB:EHGBHCFHHHFHCHHICFCE<FHCDF>GIGIIG
@5007747/1
cttctgatagcctgcaattcttggttcaagatcattttaaactgtccttc
+5007747/1
@CCDFDDFFHHGHFBGIJJJFGGIDHIEGGGIJJIBIGIIJDGGI4BDCC
@23924/1
catactttatcgtaacggtcatttctttttcttg
+23924/1
@CCFDDDAFHHFHGIJJDEFFHGJIGGHIGJGCE
@8236100/1
tcatcttctttactaaaaggctacacaaacaatcacctgaatccttagaa
+8236100/1
CCCFFFFFHHHHHJJJJJJJJIJJJJJJJJJJJJJJJJJJJJJIJJJJJJ
@5008128/1
cggttcttcttcttttttccacgtgaaatctttaggctgcagctcaacca
+5008128/1
@@CADDADHHFFHJEEHIGDFIHHG=FHGGIIEHFHGHDID@FCDHBDD1
@8236436/1
ccatcatttgctgctcataaagcttattcatttcactcctcaatttgtta
+8236436/1
CCCFFFFFHHHHHJJJJJJGJJJJJJJJJJJJJJJIJJJJJJJJJJJIJJ
@3358954/1
cctatcctctggaggaattcctttaaactgatccatgatcaatctcatag
+3358954/1
@C@FFFADBFDH>BDFGIGF?E@E>HHFH<9<CEGGHGJBBD4BCHIIEH
@7730696/1
tataagaacaatgagtgagagcttgcaagaggtaacttctgtcttgaaat
+7730696/1
@@@DDDDBD>CFBGH2AEC@GE@FGGHGH>GCGH><G?D<<?BFCE>DBH
@4451942/1
cggtctcaacaagttccgttttttggagaggcaactcaggataactatag
+4451942/1
@@CDFFFFFBCFDGHIAF?ECHIIJ:F3C;FHEHIGBGGIGGHCGCEHII
@7217611/1
tcgtaacggtcatttctttttcttgatctctttcattatcgtaaattgtc
+7217611/1
?@@B=DDFHCFHGJGFEGICHHCCH9@CEGGG>G<GGII:CGCEAD<FBF
@3360044/1
actgttttcaccggaggaatttgtttgtgattttttattgtatcccaatc
+3360044/1
@CCFFFFFHHHHHIGIIFHGGIJHGGHEG@GGIIJDGGEIGHGIGJJGCI
@24231/1
cttcttctatcacatcggaggcaaccaatatgttcgtctcacccatgtt
+24231/1
<@@FFFFF?FFHHI@H=FGIIGEH<?EHH>FHHBDAGG@B<D@E7FF=8
@24909/1
ccagagactcgtccaatcagattgaaaaaaacaagttgtataacacaatt
+24909/1
???DDD3DDDD;DEIIII<FFFDFEE?FEIDADII<DEAECCDDCEDDII
@3361406/1
acggaaagcagcgagatgagcataatagg
+3361406/1
@<@ABDD<DA:<<<C8;<CBEEDDG<FFB
@6671198/1
gtgtgaagatagcaattaggagtgaagatggatctctgatcacaaaacag
+6671198/1
@CCDDDDEDHHHHIEGGFGIEGGIGIIJIIJEIJJJJIGJJJIJIJJIJI
@8237452/1
gggagttaaatcaacatcagctgagatatactcatattgaggataagaaa
+8237452/1
CCCFFFFFHHHHHJJJJJJJJJJJJJJJJJJJJIIIJJJJJJJJJJJJJJ
@6115004/1
cttctttctgtatcaactgcagcctctttta
+6115004/1
CC@FFFFFHHDHHBBEIJJ3?E>GHI@FGH@
@2796085/1
ccttaatctagccacttcagccttatgcctctcaaactcaagctgtcgct
+2796085/1
8;?DDDAADBDD3E?BECAFAFDFEFEIIAFEEIEACC3CDCECDDEDDD
@585017/1
ggcctatcctctggaggaattcctttaaactgatccatgatcaatctcat
+585017/1
@@@FF8DDHDDHHIIIIHGIIIIIIIIIGGII>@E<?FHHCHG3BFEG<:
@5009842/1
ccagagaggaaatagtattttttcttcatcgtcttgaacttcatttccaa
+5009842/1
@@@FDDDDFDDHGIIBCFGHIIHEHDHEEEH:CF74DEHHCCHCFHIJJJ
@6672650/1
ggtcatttctttttcttgatctctttcattatc
+6672650/1
?;?7DDDDCFDFDBGGHI>>BICBHHAH4<4A@
@5010440/1
attacttcttctcgaggtggctgcagtttccatatcatattatacctgaa
+5010440/1
@CCDBBDBFFGFFIGIB@BEC3CBDCCCHCF<DD>FBDBCD@DC0099;F
@3918506/1
ctttgctgaggtttgtatctgttgcagtagttacatggctaccactcact
+3918506/1
@@;DDEBBDFBABGGFHBHIIF@FFEFFH9<4CFBHICEF3CBFHIGCG<
@27482/1
gtctggagctggatgagtgacatcagcgccaacaacaatgacaggttttt
+27482/1
?=@ABB:B?<C>:?:<C:?EFF@DA<DEDFFEGIFC:89BBBFCF8B<FE
@5572111/1
gccggctggtgccctgaataccttgatggctacaaagatagaagtcg
+5572111/1
CCCFFFFDHADFHGEEAEEEIIHCHCFCHCBG9?3DDH<FH9DBDD;
@1701770/1
ctccattagttttcttccaactagtgaaatttgacttaagaaatatgaat
+1701770/1
@@@FFFDD>CDFFIBHIIGIGHJJ>EIIGJ>HH4AEDGBEHIG@1CDB@B
@27975/1
cttttttgaaacgaaatagttttttacaatactgctgtaatgtaaaagca
+27975/1
@CCDFFA<CFHH=FHGIIIBFHIIIIEEHCFGGIIG9B<FECDHGII>FE
@2240204/1
tgatgattttgacactccaatagtacttcttttgtgtgagcattaaatct
+2240204/1
@CCFFFFFDFDHHIJIHGGECGGIIIIJJJJJJG;;EGHJJ<GHIG@HII
@1141041/1
gttgctgctaaatcttcaagtacatagtacataactttag
+1141041/1
;@??DD?BDFFBDDGEFE4<IEH4AEHHBC9DHFCF<DFD
@1141808/1
ctttcaaatccttaatatacgcaacaaa
+1141808/1
CC@FFDFDFFDDBHGE@G9FGHGI8GAF
@8240368/1
tttctatatccatcggttcttcttcttttttccacgtgaaatctttaggc
+8240368/1
CCCFFFFFHHHHHJJJHIJJJJJJJJJJJJJJJJJJHIJJJJJJJJJGIH
@588291/1
cacaaacctgttagcagctggttgccttaaaacaatgtcaagagcttgga
+588291/1
@@@FFFFFHHFHH<BA:CAEGFHG@EEHGE>BAFICHH@DDADD3DEAGG
@588333/1
gcctcatgttataacattatgcagttcattacctaagatatttgttatga
+588333/1
CCCFFFFFHHHHGJIJJJJJJIIIIIJGIBHHIIJJJGB9?<EGHIIIHI
@3367252/1
accttgtatactagcatgactgactagatagaa
+3367252/1
@C@DFFADFFHHABGGGGEGGEGIG<G@F>F@?
@5011949/1
cttctgtaaaacgccaataattgttctttcatgatactctcaagatccct
+5011949/1
@@CFFFFFHDHDHFFEAFGIJ<HHGEA>>FGGGGG<FEHDFHDH4?D9BB
@6117766/1
ggaaacaaactttgtgagtgttctaaagctacttttgcagcattcatttc
+6117766/1
@C@FFFFFHHFHHGHHII>HBHG<HHIJJJJHHGIFGCEHIIIJGGIIGI
@1143025/1
cacggtctcaacaagttccgttttttgga
+1143025/1
B@@DDDDDDFDHHEHB@GJIIGGGGIIH:
@8241676/1
catcatttgctgctcataaagcttattcatttcactcctcaatttgttaa
+8241676/1
CCCFFFFFHHHHHJJJJJJJJJJJJJJJJJJJJJJJJJJJJEHJJJJJIJ
@6118539/1
ctgataaattagaatcatcccatagca
+6118539/1
@@@?DDDDFDFAFBGI>GFII<FFFID
@6675639/1
gatagtatctgatttgttgtttattagggtagcatttggaggactgtcag
+6675639/1
@@@FFADEHHHDHIEIBGEHGIII@FIHG;DGEFFEGIBCFEGGHG>9BG
@1703999/1
cttcaaactgttgctcagcagctatctcttgtaggaactggactgcatta
+1703999/1
CCCFFBBDFAFFDHIFE>FGEFHHIGGIGGC<CFHEHIGC9?@>3?FHI<
@6675737/1
tttgttgctgctgtggtggttcttgcctttgcagctgttgtggtggttgt
+6675737/1
@@CFDFFFFHHHHJJIE;FEFHHIIIJIEHGG?<BF>G>GDDH3DGFG=D
@7221776/1
ctttgccaaatacttcaactgtgactctaactcttcttccatccgctagt
+7221776/1
CCCFFFFFDHGHGJCIIJIIJHIIGCHIJJGGHGIGIIIJJIJJJJJIJG
@6676021/1
gtatcaatttcttctttaggtaaaacttttatgccaagccaagacatgaa
+6676021/1
C@CFFFAEDHHHHGII@BHII3<AAAFH@HHFIIIIIBEGHIGFIIIIII
@7221840/1
gcagtcctgagctggtcttcagtcacccgattctatttcttggtcatcag
+7221840/1
?@@AADE>HFFFHIIFGGGIJIBHHHIGGDHEHG@FGIHECBHGIBHIDB
@590134/1
ctgctatgagtactatcatcagctgg
+590134/1
CCCFFDDF8FADHBHIIIGI>@EHBF
@6676092/1
tcatgttataacattatgcagttcattacctaagatatttgttatgatct
+6676092/1
CCCFFFFFGHADFGIIICHIGIBJGIGIIBEFG<HGGG@HECFHIC@FCF
@7222168/1
ccctcttctggaaagcagctcttgcagcattgacac
+7222168/1
???DBDD>?<B>DE:<E3AE>F>?C<EBBBE3:?<?
@2242777/1
tgggaatcctttgtgagccacatcaatgttaaggaatggtttccaaccaa
+2242777/1
@@@FFFFFHBFHHHIIIJJFIBFHIEIF4AFCCG@HIGID>FBGGFIIEG
@2242962/1
cattgcagttcatcagaatcaaaatggttgtcatcccataaaacatgata
+2242962/1
@<?DFF?DD>FHHGGIBBEGHFHHJFG<EBEHGIGGHBHIJ9DDGIIIJI
@8242689/1
ttttttatttttgcaaataatccgtgcagtatgttttccaacagtcataa
+8242689/1
CCCFFFFFHHHHHJIJIJJJJJJIGHJJIIGIJIJJJJJJIJJJHIIJJF
@2799860/1
cttggggagttaaatcaacatcagctgagatatactcatattgaggataa
+2799860/1
@@CFFDFBFFHHAEHIJDEGGIJJGIIJII>HBCIIBGG9GDFGII9@?4
@2800028/1
cttcacaaagctctccaacaagaatttgtttttgttccaagttttctctt
+2800028/1
@@@FFFFDFDHDB<GHGJJJGGEHIGGEHGHIIG;@F@GEFF@4BFBHCD
@3368719/1
gttcatctatattttttaaggaagtaagtgcaggggaacga
+3368719/1
@<@BD8BDHHHGDCECH=@9E<?BACACCCG99?D0@GA?0
@29905/1
gtttacaattagaatttataagtgttgcagttaaaccaagaacatgtggc
+29905/1
C@@FF?DDFHGFFIJJIDGHIIEGJJIIJJCHGII3CEHEHHHIBH@FG@
@30268/1
gccactgattgatgtcccaatggtccacacctttgtcaccactatattca
+30268/1
CCCFFBFFHGHFH>GCGH9DDFA?EDBEEEH>DGCB<?FHIIGBDFGIGG
@1705807/1
ggctattataaatttcaggtggagtagaaaacttttcgatttcggtatta
+1705807/1
C@CFFFFFHHHGHIIIJIIFFHGHGHIIII@GIIEIGIIGGIJJJFFGIE
@7222658/1
ccgatagcaataaggcctttggctttaacctcataactaaaacaggg
+7222658/1
8=?DDD<?DF>D><?B:<3A>AC3AFE@GIEBFEFEGBEFFIIII<1
@6120051/1
ctggcattttcctgtgactgatttttcttcaacatcaaaaaatgtcactt
+6120051/1
@@@DDAD>FD:AD4EEBHHA3<C<F<FHCEDBGHGCFG?F9@BDFCGB9?
@2801430/1
taacgttatcaggttttgggtagttgggtaatattttgataacgtggatg
+2801430/1
@@@DDBDDFFHHH:CFEBHI<CBHGCGI?FGCCH9DHIIIIIICFF=;?3
@3922252/1
tatcaacatacagagcaccaagaaaagcttctaaaagatcagccctatc
+3922252/1
@@@FFFFFHHHHFGIDEHII?FGIJIIFBG@FGHFGGCHGIDGIGGGIF
@6680112/1
atcagcaagaagaagtgcattaagcctgtataaaatacaaggaagac
+6680112/1
@<@AFFFF?DHF?FH@<@FHGHHFGG@GG@HID@F@FGHGIIDH;;B
@6680476/1
gaacaattctatcacctttgaagttgaataagttattattcttctaggtc
+6680476/1
B@@FFDFFHFHHHJJJJJJJIIJFHH<?FGI>FDHIFIGIIGHIHEFEDG
@6680658/1
cctttgttgctgctgtggtggttcttgcctttgcagctgttgtggtgg
+6680658/1
@@@FDFFDFABFHFHEGHBFE?FHC9@BEE@99E<<<FA4DDB@7?B?
@7738744/1
gctgaggcaagtgttgggattttgaccatcttcaacgaatcaaattcact
+7738744/1
C@@FFFFFHHHHGFHGGGCEFGGIGHEHIJJJJIIGGIGHHHGFDFHHGE
@7224845/1
ctcttgaggaagttggtgtagaggtgcaggctggccatgttga
+7224845/1
?@?D;B4AFFD>FEHG1AAEE9FH<C2CHH:?B::CF>D?BF>
@1145782/1
gccacatcaatgttaaggaatggtttccaaccaataattgcagactggaa
+1145782/1
@@@FFDFFHGHHHJIJIHDHGJIFEBHHGGIGIIIJIJGFGCDGI9<DBF
@6121550/1
cctgggtttaaaatcttcaataacattactcatttctgataggttctgca
+6121550/1
CCCFFFDFHHHHHJGIJJIEIFIJJIIIIFIJIJJIJJEIIIJFGFEHIG
@1707654/1
gggtaatattttgataacgtggatgt
+1707654/1
??@=ABDDAADFH?GEF<;FGH1AEC
@6121720/1
ctcagcaccaattttatgatttctcttctcttggtgttcaacaaatctct
+6121720/1
@CCFFDDFB8DFFEIGFGEJIFIIHGGHHCHIGI4FC@DFGGGBGGGGII
@2802645/1
gtccttttatcataatgagatcaagtttttttcgaatcaaatgaagctgt
+2802645/1
C@@FFFFFAHHF?BBHJJIJ>FGGIFDFE?:DFGG<GHIIJJ4DC>9FG=
@31632/1
taacgattggaaaaataatcagaataagaacggtattgctctgcagggaa
+31632/1
CCCFF7DDHGGGHIHEIE@HGCEHHGGHGIFHFDCHGIJGHGGGIIGGFH
@592266/1
gcatactttatcgtaacggtcatttctttttcttgatctctttcattatc
+592266/1
@@@FDDFFH?FHHCEFGGIIIIGDGCHHCCHIIGI9?DHIGGJJIEIJIG
@1708558/1
cctgggtttaaaatcttcaataacattactcatttctgataggttctgca
+1708558/1
@?@=?ABDDF?B:ACB4FF:<<F>B4<F9CCCG@@EGHDD91::CBA<FH
@6683710/1
ctcctcaacctcttgtaacatcgacaacaccgct
+6683710/1
C@CFFFFFHDDHBFDDGGH9DHGHEBHF;DDFHG
@7225686/1
ccgctgtagtacaaatttctatttccgattatttttcctttgatgctgct
+7225686/1
8=?DFDDDHFBHHI>CFDE>I>HF@<@EEG;CAC9FDHDF9BDEIGEG<9
@6684227/1
cagtaatctcgaatctattatctcttggacaagttgttatatt
+6684227/1
?@@BB>:A>DFFFDBDFAEGIJJJBCHICHGIJ>@EECGGEEE
@7225847/1
ctttgagatacctacgcctatcagcccatgaaacaaaatgtaatctctgt
+7225847/1
@@@=DDDFFBHBFGFHH:FG@FIHBB?BFGH<GHIGIJGGGEEHIHIGI<
@6122498/1
cggtgttttaattaaaaaattggtgggaggagaaatagtgattctgtagt
+6122498/1
@@@DD@DDH>CBAFE4EF6EHGI<FC?F;F;DHGBFCH8DHHGGGIIIIG
@6122730/1
cactggttacaggagatactggttgttgttgaggtg
+6122730/1
C@CFFFBDD?FFHBD;@<FEAG?FBCE@3CEACE:;
@7226255/1
ccggaaagaacctagtgtgatggcgtttctgaaccactataaatgtaatc
+7226255/1
@CCFFFFFFHHGGGJIJAHHIIGBFEHI3C<@GHFEHIBF@BBGGGIGCI
@1146905/1
ttctgaagaggacatccccgtaccataacaaactgctacaggtagtgtcg
+1146905/1
@CCFFFF?F>FBFIIHGGBDEHHIGFIDGHI38DDG9?D3B9?DGGHFHH
@594206/1
ctatttacatgcctagacttgtgcaccagctaaagaagacttatctttaa
+594206/1
C@@FFFFFFHHHGGFGFHEHCBH<HHGGBAEHCFDCBGDF>GHGBECG@E
@594351/1
ctgacacaccatctctgtaaaagaggatagcttgaggcttatacctagt
+594351/1
@@@DFFDFGAHDHJIJIGBHGHIIAFBFHGGGHGIIJJJ9@<DH@<DG9
@3374004/1
ctttgaagttgaataagttattattcttctaggtccttttatcataatg
+3374004/1
@@@DDD4DDFHFHIIDACH?F>HII@H9FH>B>B<FEH@E?FAGC@DFF
@8246474/1
gggcttactaagggagttttcttgatcattttcgtttacccagagaggaa
+8246474/1
CCCFFFFFHHHHHJJIFHIJIJJJIJJJJJJJJJIJJJJJJJIGIGHJGH
@33521/1
gctgctgcgatctttgccatagcatagttcctgctttagggtttcttccg
+33521/1
@@@D@D;;FFFHHGGIIIIIIHCEH4EEDGHEHIHIHCFHHGII4DGGCF
@2804488/1
ttttcctttgatgctgctcaatttaccttcatccttgttttcaaagttga
+2804488/1
CCCFFFADADFFDHBBEEHCCGHIGIHIGHIII>EHH<EFGE@FHG<DCF
@5579537/1
cttttattgaatagaataggaatgtcaggtgcgttaacttttggtggctt
+5579537/1
@@@FFFFFGHHHHJJDHHHGEDGG4AFHG@@G6E=DHGEIIGGEHG1DFH
@4459312/1
actcaacttgcaatctgactcgtagttctcagctagaatcatcgtaatgg
+4459312/1
CC@DFFFFHGHHGJJJGIJJ<EABGFGFIIEGEIGIGI<DCHICDF98D>
@3925923/1
aataatgcctcagagctaccttggcagctgcta
+3925923/1
@@<DFEDFHFF<DFHIIIG?<AHEFGHIIGG>E
@34656/1
tcggcttctgcttccgttccaccct
+34656/1
@<@FFDFBFB?BFIHF?FHGEIGB;
@8247886/1
ccagagactcgtccaatcagattgaaaaaaacaagttgtataacacaatt
+8247886/1
CCCFFFFFHHHHHJJJJJJJJJJJJJJJJJJJJJJ?GIHHJJIJJJJJJJ
@34940/1
caatagggttgcccatcattcgctcctcgactgccccgatgtt
+34940/1
@@@DDD?32A:DDGEHI@EEE9:@F@:@F>:C0?GDG6?D6=@
@2249124/1
cttttatcataatgagatcaagtttttttcgaatcaaatgaagctgtatt
+2249124/1
CCCFFFF?FFDFHJIIJJHIIIHGHEBFH;:DHIJIDHGI@>GD>AD8<C
@3376312/1
gtcatcaactgagaggccaaactccttcaggcatgggtcactattaaagt
+3376312/1
@@CFFFDFHGFHGCHIIIIGE3EDEHHFGEGG?GEDGGHGIGIAFEGIFD
@6686868/1
ctcagcagctatctcttgtaggaactg
+6686868/1
?@@D7;?A?DHHB>DB@@<FI9:<FHF
@6686877/1
gtacaccttccaaacagtatctaaagacatgccactgtcaagaaaaattg
+6686877/1
B@CFFFFFHHHHHJHGIFCGJJEIIIEIGGIJB@GFGGEBI@BGHCIIIG
@6687083/1
gccatgttgaatagcttgctgtggtggtacagcacccggtcctggtccag
+6687083/1
<@@FFFDEHDHDFHBGHIEHIIIIF;B@EHEC<CGHIE?@DF<DB8BF@G
@2805989/1
ctattatctcttggacaagttgttatattagtcactttatatgttctttt
+2805989/1
CC@FFFFFFHHHHIGEGGGBHHGGGIGIHGH<AC4CFHEIJGIGGIEGHI
@3377741/1
tccagggccattatcgcatcatacggaatctgccgagtccttccttctag
+3377741/1
@C@DFDFAHFFHFIJJIGG6EHGIJIIBCDFIGDG?DBG>FHIGHHJIEG
@2249512/1
ctgcaattcttggttcaagatcattttaaactgtccttctgacacaccat
+2249512/1
CCCFFFAFHHHFFEFHJJIIJIIEJJJFIGIICHHJGGIEG>HGHGBDB@
@2249603/1
caggataactatagaggttcttctttccatcaaaggcaggaaatcgattt
+2249603/1
CC@FFFFFGHHGDGHGDAFHFHHIHCH>HHGIDCHIICHHBEGGGGGCHG
@8249546/1
cgacaaacgccatcctctcattcttagttgtaacaactaggggcaccatg
+8249546/1
CCCFFFFFHHHHHJJJJJJJJJJJJJJIGJIJJJJJJJJJJJJJJJJJJJ
@8250502/1
ctggtcactgggttgttgcctaacaggaggtgcactggttacaggagata
+8250502/1
@?@DDDFFHGHGBEEEHGIIIGCGIGGIEGCDGHGHIIDGHIIIHBH;BG
@3380074/1
ctggtttacaattagaatttataagtgttgcggttaaaccaagaacatgt
+3380074/1
@C@FDBDDHDHFHJJID>AIGIJJIHJG@F?EHHHIJGIJJIGIGIIJI?
@5020687/1
cgccgatcttgtacaacattttacatgcagttagtgcaactgctcccttg
+5020687/1
@@@FFDDDHGHFFHIF@FGIDACH4FFEHGIGFACGG4BBDFFEGIJG9B
@2806912/1
gttaaataacaaacaacataaagaaatatcacttctcatttgtctaagtt
+2806912/1
@@@DDD>A?<ADAG@FGGCG9?EAFGH4EFHGGEIGIBDHIF@DG<DBBF
@4463912/1
ccctcttctggaaagcagctcttgcagcattgacactggcgttttggtgg
+4463912/1
CCCFFFFFHHGBDHJEGIFIJJGIJFGGDIJIEGGIIJIAG:FHHIEHFE
@2807262/1
caacatataaactgcagggaattctaagagggtacac
+2807262/1
@@@DB?DD??FFFGGIG9FDGGC@EGGHIFFH@CCD>
@2807401/1
ccgtgcagtatgttttccaacagtcataataaattcattagactgtcgat
+2807401/1
@@@DFDFFFHFH?GGHIIJJIIIHGD@DHCHIJIGI<F9?DEHEAFHIGG
@7230650/1
caattttatgatttctcttctcttggtgttcaacaaatctcttaatgata
+7230650/1
CC@FFFFFHHHDHIJJBHIJEIIJIGDFAEHHEIJ9EGGIEF>GEIGHJF
@38256/1
cacatttctcaaattcagtcttgaaatattatccattagcttatgttgct
+38256/1
@@@BDFDFBHHGHJIIGGFHIEIHGHHHIJGIJJIHEIGIIIIEGHIIIG
@2252124/1
tacaattcttaacattttttctttaaacaaagaacattggattattctta
+2252124/1
@@@DFDFFHDDHFJEEAECGGIJIGCHIEE3E:EGFGHEI9DGHAGGIII
@6690663/1
cttcattttcggtttcgtaggcaggtggaggccatcgcct
+6690663/1
@CCFFD<4DFDFFEEHB3?<?BG1?1:??:?D???DFC<D
@8253391/1
cttttcccaaaatcataccattagatttattaattt
+8253391/1
@@@D?:D?<CF??C::CGIDAHIAH<AC@?<<AA::
@8253429/1
ctcaggagaaatttcaatttttgcaaattgttcgtagtgaagaactgaaa
+8253429/1
CCCFFFFFHHHHHJJJGIJJJJJJIJIIIJIHIIIHHHIJJJJJJIIJII
@5022350/1
cttctttaatgctctccaaaattgtaaatccaggaacttcccagtcatca
+5022350/1
CCCFFFFFHHHFFGHI@@GGGHICCII<C49ADEBGDD4D?DFGIHGCGI
@1152289/1
caggttttgggtagttgggtaatattttgataacgtggatgtagataggc
+1152289/1
B@@DDDFFHGHFFGGIEHGCEEE<HEGIJIJIIGGHCHCGIIIAFHI@E@
@601009/1
tagggtttcttccgctaatttaaaaattgaatagtttttatgaaatgagt
+601009/1
@@@DDDDFHFHFDIIFBBDHIJIHIIIHECHG<D@FCDDGGGEHCCHCG9
@1152513/1
ctttcttgtcagcacagaataatcttgtatgatgtctcttttggactaca
+1152513/1
CCCFFFFFDDFHHIIGIFHIIJFGIJIHIJJIIJIJIHIIIJBGGGIGD>
@601194/1
cccagtcatcaggaataaagtcgttaacctt
+601194/1
CCCFFBFFFHHDBEDBAHGH<?:AAHCHH>E
@3383490/1
ctctttctcaacaagatggtacctagctctaaatgccacaagatgggcat
+3383490/1
CCCFFFFFHDAFHIJJFICBIHIIIG@9FHC@HAFHGIEEHGCAGGH<3B
@2808912/1
ctctgtcgttggttcagattctattggtttgtttggtttaaattgtct
+2808912/1
C@@FFDDDHGHGFGHI>FEE>H9@CAHHGGEBGB3C?@DAFEEG>DG9
@1715294/1
cacctgaatgcttagaattcaaaaattcaaacttaaat
+1715294/1
@C@DFFFFGFFBFGGIIIJGFHHIJIGHIGEEHIIGBF
@1154038/1
cctgaatccttagaattcaaaaattc
+1154038/1
CC@FFFFECFH>F9EFGIIIBGGEGH
@6693099/1
gaatataagaccttgttgttttagggtaatcaaattttatga
+6693099/1
@?<DDFDADHHFDCH@9FCGG@EH@3CECEHGH@G9E@D>BF
@4466412/1
gcttaatattagaaatcttaataaataggacgaccaacacagcgataaaa
+4466412/1
@@@ADDFFDBFHFG@FHEGIGHB<IHHHEAEB6?CGAFEGEHII>86BCG
@4466429/1
gtcgtgagaagctgcaacggctgctatagatggaacgttgat
+4466429/1
??@??@DD>?F8AC@DB@@@:FFBF?CDH@A9FBD3?B;@F4
@1154619/1
gtccctcttctggaaagcagctcttgcagcattgacactggcgttttggt
+1154619/1
@??DFFFFGHHHHEIFEHGHHGIICHGGGHCHGH?FGEHGGA00@?D>BG
@6693629/1
ctttatgcaaataaattggcatcccacttttatgaatgattttgatccaa
+6693629/1
@@@FFDFDDHFHFGGBEHIGCGGIJGEGHGCBGGGIGGGIF@GCC<DH<<
@3384051/1
gctgttgttgctgaggctgctgtggtctctgc
+3384051/1
@@<BB>AF3A<DHG=GIII@A<AEA;A4EA4C
@4466982/1
cattttgttgccttaatctagccacttcagccttatgcctctcaaactca
+4466982/1
CCCFFFD>FDHGAF>GHIIGGCGIEFHHIDIEIGGGIGIIJJJII3?FD<
@3384075/1
cccaatgtttctagcctttcataattcataacgtcattagcagagctcgc
+3384075/1
@@@FDDDFHGDHDH@EEGHIIJGHFGGEIIDIIII=FGE@D@FEAGBFDE
@8254478/1
cttgaatgaatttttcattcctccatactccttgtcttacaggtaccggt
+8254478/1
CCCFFFFFHHHHHJJJJJJJJJIJJJJJJJJJJJJJJJJJJJJGHJJJII
@3932171/1
catgacgatagctttattctcattaaggaattccgg
+3932171/1
???B=AD?C?HFFCBEEAHCCD>4:B<<ACCBDEEH
@603528/1
gaaggagtgatatcggtgtttttgagctcatacttaatccaatgacatgg
+603528/1
@CCFFADDFDH>DHIIEHGIIIIGHGIID<GGIHIIEIIII@GI@GEHII
@5025481/1
ctctgctgttgttgttgttgctgagg
+5025481/1
@?@DDDDDADDHAEB?GCF3<C?EF<
@6694529/1
ctccaagttgtgaatcaatttcaggatacgatctgg
+6694529/1
CC@FFFFFHGFHF><FI@GIHHIIIIEHEGCFEEGE
@6694598/1
gtttagaacgaagatgactgagtttt
+6694598/1
C@CFFD>DF6?F=@ABF3FH@GDGHH
@1156650/1
cttttattgaatagaataggaatgtcagg
+1156650/1
CCCFFFFF<FCFHG>FHHJIGIGEH9BHB
@6694841/1
caacatatttcaacatgtatccttttgggcggtaccatgg
+6694841/1
CC@FFDDDF?FHHH3FAAEEH>DGGII>6D:GFHEGGII=
@5586258/1
gtttgttttctcctactccgacaaacgccatcctctcattcttagttgta
+5586258/1
@@@D<DBDFFH8FHGII3CGII<FB@EAFHGFFEFGHCBDFHGII84B8B
@1717360/1
gccaatagctgtgggttatatggtga
+1717360/1
CCCFF?DEHHG<DGDCF93CBEC<CF
@2811991/1
tgtccttctgacacaccatctctgtaaaagaggatagcttgagg
+2811991/1
CCCFFFBDFFHHFGHIEG>GGIIJGG9BHH1EB:C9C4?CC;:B
@3386549/1
acggaatctgccgagtccttccttctagtgcttcttccaaagcaaataat
+3386549/1
@C@FFFFFHFHFHIB;E<EHCFHEHIIIHHHICGGGD<FHIBHGIEDCFH
@2812448/1
ctccaatcgcattccctttcacactagggacatgaggtgaaattattggt
+2812448/1
@@CFFFFDDHGHH<HHGGIIGCEHJIIJIGGGIIJIDEDDFHGCBH9?@4
@8256985/1
gttcttcttcttgcaaaggatgtggaggataatttctccaaacattctgc
+8256985/1
CCCFFFFFHHHHHJJJJJJJJJHHJJJJJJJJJJJJJJJJJJJJJJJJJJ
@2813029/1
cttgaacttcatttccaacaggtagtaagtgatcattaagttcgc
+2813029/1
@@@DDDDD4CBHBHH4CEH=EHCEC<CEF9FE9FGHEHG>GGG?0
@605459/1
gcttaagagagaaataaagagagaaatagaaaataaatatataaaaaaac
+605459/1
@@CFDFFDHHHDDHGIJJHCH@GHIJJJJIIJCEHEHF4CDHGCEHHIGG
@3933160/1
gcccattattgtgtactatcttcaaagagaaaaagtgcaa
+3933160/1
;<@DD?DDFF>BD;EF9A?EF4CH9EGCFHIII9?@?EFH
@1718072/1
catccttcttttccggaaagaacctagtgtgatggcgtttctgtaccact
+1718072/1
@@@F<DDDBHHDFEFHDHGHGGDGGEEHGGGGIJE>DDGG?FBHIIJFHI
@3933400/1
ctttttgaattgaaatcacctgctccaggtaatgg
+3933400/1
@@@DDD?DDDH8<@E4?AEFEAF<FF>GC?C9?D4
@8257377/1
ctccactgaaccaaatcggctccttgaatgaatttttcattcctccatac
+8257377/1
CCCFFFFFHHHHHJJJJJJJJJJJJJJIHIJJIJJIJIIJJJJJJJIJJJ
@8258147/1
tgctggggctgttgttgccactgctgctgctgcggctgttgttgcctctg
+8258147/1
@@@DDA=?DHHAFAAGDDFFGGHHBFGIIIIIIIBHIA?B@8C>GHAGDD
@4471674/1
caacaacaatgacaggtttttgaaaaaattttg
+4471674/1
@@@D??D3CBFHHGEIGBB@FEHGGBD0FE<<?
@4471719/1
gtttctcctacggagactgtatacctaaaagtgggtt
+4471719/1
BBBFFFFAFHHHHGIFHGJJIJGIIIIJJIJ@G<HAE
@7236708/1
ctgcatttgggcaggtcttcttgtaacattgcagactctgtacttcctcc
+7236708/1
CCCFFFFFHHHHHJJHIJJJJJJJJJJJJJJJJJJJJJJJJJJJJJJJJJ
@7749871/1
cagctgagtgagttaaaacagtacatcgcacaacaaacacttggggagtt
+7749871/1
CCCFFFDFHDBHFHIIJJJJJHHIIJIGIJJJJJJJJJJJFJJJJJHIIJ
@5027061/1
gagtgagttaaaacagtacatcgcacaacaaacacttggggagttaa
+5027061/1
=;?D=DDBFH>DFGEGEEGGGGHE<FHHDBGBF?;FBGIJI7DDDBD
@5027207/1
cttgaggctcagaatcgagtagcctttgctcagcatct
+5027207/1
@@@DFFFDHHGDFGHGGEGDDHIG@CEHEGDH>A@9F?
@5028160/1
cccaggtccacaattcaagatctaatttcatgctgttattattttccttc
+5028160/1
@@@FFFDDHHHHHJJJJIGFBHGHIHIIIJGGHEGHIEIIJIJIFIIIJJ
@606759/1
cttctgtcttgaaatctgtagccca
+606759/1
??;?BB2=:=A4<ACE4A3C3A<CA
@606761/1
ctcaaggtacacccctataagggcttcgatagaatctgcaaca
+606761/1
@@@DDDDDFD<FDHHGGG>?FE>FHIGIBGC<G@GHIIGI@F@
@7751054/1
ctcagagctaccttggcagctgctaatcttgcttggtgtttgttttctcc
+7751054/1
@@@FFFFFHHHHHGDCHIIIJIJJDGIIIIIJJI@GIHFHGHFHHIJJGJ
@7751138/1
cccaatgtttctagcctttcataattcataacgtcattag
+7751138/1
?8?DA??A<==CD?<2CE>DF<A3<3AE>AF?@EE8:?:?
@5589510/1
ctccaaaattgtaaatccaggaacttcccagtcatcaggaataaag
+5589510/1
@@@DFFFFHHGFABGCEGHGCGHBFCG>DFHHGDGBCBCAF>DGAH
@6134931/1
cccatgttaaattttttcagaatcatgtgattttttttcctttcaagaat
+6134931/1
@@@FFFDFHFDFHIIJJJJJI>HIAHIHIB<?FH@HBFGHJJIJ<GFCHH
@5589534/1
ctagtgtgatggcgtttctgtaccact
+5589534/1
@@@7D;D;4CFF?6?:?EHH?HD?A<E
@6698511/1
ctggatctgatcttaacaagccttaagagaaatcttagctgacatatact
+6698511/1
CCCFDDFFHGHGDIJIJIJGGIJJJJJGIHIJJJGIGIIID>GCHIJI<F
@5589724/1
gttttcaccggaggaatttgtttgtgattttttattgtatcccaatcaat
+5589724/1
B?@FFFFFHGHHHJJJJIJJ9FBHGGIJCFFCHGCEH4DGIJJGIHGE<C
@5590231/1
cttggcagctgctaattttgcttggtgtttgttttctccaactccgacaa
+5590231/1
@@@DDFDDHDDDD@EGGAHIDGHGHEE;FDCGEGEHG9DGGGHIJI6FBG
@4472171/1
ggtaggtgcagggtatgaaactgaacgt
+4472171/1
=;:BAB2AFCDFHA;CGCAECHIIE@@<
@3936734/1
ggcagttgaagataacatacaattttaattttattattct
+3936734/1
CCCDFDDAFHF?BEHHIB>DEFGCAGGCHEEHHGIJ4CED
@7238589/1
ccttgtcttacaggtaccggtctttctcgataatcaagtgttggtgcatt
+7238589/1
CCCFFFFFHHHFHJFHIIIJEHIIJIJJJIJJIJJHGCHHIJIGFGD9BD
@1160886/1
gttaaaacagtacatcgcacaacaaacacttggggagttaaatcaacatc
+1160886/1
@@@FFFFFGHHHHIJGJJJJJIAGGIJJIGHIG?HEIGFIE9DDHIIGHI
@5591849/1
ggccacttctttgaactaagtacagcgaaattcttattcgattgaagtaa
+5591849/1
@@@DDFFFHABHHGGIHG@A?BFHDEGGEGGIH<FHGEHIEECHIIB09B
@6136263/1
gattctttgttctttatttgtgtacaatatccacagaa
+6136263/1
@C@FF>?DFFDDHIIIIJIIFGGIJJEHCHG@HI@EHI
@6136579/1
ctcaatctttcccaacataactttccacaagtcaagt
+6136579/1
C@CFFFDFHGGFHGIIBFHEEEHIGGCBGHIHG@GHD
@4474408/1
gatgatttgaggttcttgtggaattgtgacactttgatgttgtaaggtgc
+4474408/1
C@@FFDFEHFFHFGHIGEFGGEGII>HD>E@DGGGH4CDGIEHIGFAB9B
@4474815/1
ctccatactccttgtcttacaggtaccggtctttctcgataatcaagtgt
+4474815/1
@@?;DADFHHHHDH>A@EFGFHI@FHHIGEHGIIIB@?<GHGGIFIH<DF
@5031551/1
gcaattctttacatcaataccttcttctatcacatcggaggcaaccaata
+5031551/1
@@@A=DDABFBFDGHEBFAAEC4CFGHFFHGHHEFH?GGG:7:8?DG;DF
@1162556/1
cactgattgatgtcccaatggtccacacctttgtcaccactatattcacc
+1162556/1
CCCFFFFDGFHGHJIEEG>FGCAEEGHAH@GGIGJCFEEBEGDFACFI@C
@5592480/1
cccacatatcagctgatattctatagataatattggataattgcgaaacg
+5592480/1
@@@FADFDHHHDFHEHGIIIEEHIEDHJIJJIIIII>FECHCGHGIJD@F
@45918/1
ctcttaaccagttcttcttcaaattgattacaaagactcaggagtttatc
+45918/1
@CCFFDDDHHGHFIJJJIJJIJJEJJGHHJJJI<CGHGGIIIEIFCEIIH
@1722423/1
gtttggtagaagcaggatgacacttaggtcgtgcatggtttaagaaagac
+1722423/1
@@CFFFBDFFGHHEHI@EHDH<FHHCGHGHBCFF@BHCBDGEBA<GCEEG
@7240823/1
gattttttttcctttcaagaatatactcccgtgtgatatgatatgggttg
+7240823/1
@@?DBDDDFDFBFCGGEHIIII>FFFGCDEHII8B9/B?DDDCC=FC.5A
@3939838/1
tacaggagatactggttgttgttgaggtggtagttgagtttggtgg
+3939838/1
@@CDFFDACFFHHIIHII<BGFHEHGB:BFDGGDGIBFFEHII2DG
@7240931/1
atcccacatggcaggaagttttctcgcaacttaggttatgcgaagtacat
+7240931/1
@C@FFFFFHHHHDIJJJJFHIJJJJJJJJJEHIJJFGHIJJJGIJFHHIG
@2262644/1
gtctaagttaaacaattagtaacagaaaagatttaaattatttttttttt
+2262644/1
@@@DFDDDHFBHD<CFEABABFHB3AEHIHFG@FEGG>G4?F@FEBBEHA
@2263430/1
ccgtgatctaatatttgagcagaaggtgctggtgcatgtaatactttgta
+2263430/1
B@CDDDDEHHHHGFIGHHCGHIIGIJ@EGIIJGHBGGHCIJJIIIIGB4B
@6701065/1
ctgagagtaattcgtcgcgcattctgttgtatatttatgctcacttcacc
+6701065/1
@@@BDFFDBFHHHIJGGHIGIIJIGGEEHHEGIIEE@FGGII@@AFGDCG
@7753667/1
tggtaaaataccttctttgactaaatactcctgaaggagtgatatcggtg
+7753667/1
BCCDFFFFHHHHHJJJJJJJJJJJJJJJJJJJJIIIJIJFHIIJJJJJGH
@8262647/1
cccgatgctagctttcttaaatctggttctctaatcatctgattagtagt
+8262647/1
CCCFDFFFHHHHHJJJJJIJJJJJJJJJJJJJJJJJJJJJJHJJJJIJJI
@6701417/1
ccaggttgtctaccaccccctcctcctccacctttctttccttttttgcc
+6701417/1
CCCFFFFDHFH<FGHIJFIIIJIJIJJJFEHDFEHHGIJGIJIIIIIJJG
@610936/1
cagtaatctcgaatctattatctcttggacaag
+610936/1
??;BADADDDHBDHCA>4CED?<<AE<EHGBCG
@8263051/1
cacaatataaatgctccttcaacaccacactcctcaaggtacacccctat
+8263051/1
CCCFFFFFHHFBFEGHHGGHIHIGIIIIIGEHGJGEIHEC?FFFIIIFGF
@1163904/1
ctccaaaattgtaaatccaggaacttcccagtcatcaggaataaagtcat
+1163904/1
@C@FFBFFFHGBDBBGIIJIEGIIIHIJII9?ECHGC>GGGGDGEADGHI
@47417/1
gttgtcttcaaaaattagttctactacc
+47417/1
@@@DDDDDHHHFFB@GEE:A:4CDFGH3
@1164293/1
ctttaacctcataactaaaacaggg
+1164293/1
@C@FDEFFHFBADHG<EHHGC;?E7
@1164471/1
caattgtaccaagctctggcattttcctg
+1164471/1
@@@DFFDEAHHFHJJGIIJGIIIIJJJIJ
@5033275/1
cccgattctatttcttggtcatcagtttgagatactgtaatgcattgtag
+5033275/1
CCCFFFFFHHGFHJJJIJHIHIIIIHHIJGHGGGIJIFFHHIJDGGGBDF
@5594685/1
atcaagtgttggtgcattcataattcgggccttaactttagtgaactggt
+5594685/1
@CCFFF>DDHFDAGGDBFIJAFGHGICHGIJIICCDGGCHGFF4BFHHHB
@5033504/1
gtttggttccatcaggaaacgatggtctgtgttgttctttttctattttc
+5033504/1
C@CFF@DDGHHHDIHFAHIEGHIGGHHIJFHDHHHJIIIJIGGI<DHI@D
@2818324/1
atatgatatgggttgctgtttacaccaacgataaaatcaggctttatgtt
+2818324/1
@C@FFFFFGDDBFFGIGBHGIGIEGJJJIGFGGGHGJIIIIAGEEGGHGH
@4477617/1
ctcgggaaaattaatttttattaagaa
+4477617/1
@@@FDDDDHHH8FFG4?C4C>AAHHE?
@2819112/1
cagagaggaaatagtattttttcttcatcgtcttgaacttcatttccaac
+2819112/1
@@CFFFFFBDBHDG<EHG<CDHGIAFICFGGGADFGCHEHGFIIHG@>DH
@2265435/1
ctgctgctgctgcggctgttgttgcctctgctgctgctgctgctgaggcg
+2265435/1
@@<DD<DDHBAFFHIGIIGEBEH9?D4CCDBFAFHHGD>FGH<39?CCFA
@2266132/1
gttgttttttaagtgcatgttgaacatattcatgcaaaatgcaaatgtag
+2266132/1
BBBFDFDFGHFH?CGGHDGHIIEIIJIIJIIJIJEHIIEEEGGGBGH<GG
@6703341/1
tcttacaggtaccggtctttctcgataatcaagtgttggtgcattcataa
+6703341/1
C@CFFFFDHCFHHJA:FGGIJJJIGGGAFGEGC4<DD=FBBBDBGG@98?
@5595432/1
gtgcatgtaatactttgtagatatcagacatttcttcagggagaattttt
+5595432/1
@?@DFFFBD<FFFH@GGEGIIEEHIIIGIIIII>HIFHCH;EHAEHEIII
@8264878/1
gccatgttgaatagcttgctgtggtggtacagcacccggtcctggtccag
+8264878/1
CCCFFDFFFHGHHIGJJJJIGEHGFHHHHIJIIJJIIIIFGHIJEGGHJJ
@1166180/1
ctcaaattcagtcttgaaatattatccattagcttatgttgctacaatgt
+1166180/1
CCCFFFFFHHHDHFGIIJJIJJJJIJJJIJJJEIJIIIIIJJJGIIGGIB
@3942857/1
gttgccactgctgctgctgcggctgttgttgcctctgctgct
+3942857/1
@@@FDFFEFFAFAH3EGEGIIIGHIFG>:DD@B@<@GCHG@<
@1724433/1
ctcagagctaccttggcagctgctaattttgcttggtgtttgttttctcc
+1724433/1
CCCFFDFFHGFHHGBHIJJIIIIIGHIJJIIIDHIEHHFHGI@GHIJIJI
@7244147/1
ctggaaagcagctcttgcagcattgacactggcgttttggtgggcatggc
+7244147/1
@@@DDDD;CFDFB:?GFGC@E3CBGHDA@EE3;C@F<FFG8BF<BFF>;=
@4479915/1
gtgaaatctttaggctgcagctcaaccattttatcggccaacatattact
+4479915/1
??<DDFFFGFFGHIBHGE9FGECDHIGIICGHIGGHHIIBEHGIEHIIIH
@613776/1
gcgttaacttttggtggctttattatattactcctaatt
+613776/1
@@CFFFDEGHDFAGGGEGG;F<@HECCHH?EB?D<@>?:
@4481135/1
cttgatttcctccagcacctcttctttgtctccaacccctacctcttcct
+4481135/1
?<@F=D?DFFHHGGFHEFAFGEHJJGIJIIGEHIIJ<DGG?DFEHIGDHH
@6141335/1
ccagagaggaaatagtattttttcttcatcgtcttgaacttc
+6141335/1
CCCFFFDBF;FBFGIAEHIG@EGBHGJIIII;FAF49BHHGE
@614342/1
gtgaggtacacagttgcagtcctgagctgg
+614342/1
@@@FDFDEHDFD?EFHGE@E9FCFHBD9BB
@6704948/1
attatgagtgttacttctcatcctag
+6704948/1
<;?BD>ADHF?>FGA>EECBFEHEE?
@2823471/1
cttttatcataatgagatcaagtttttttcgaatcaaatgaagctgtatt
+2823471/1
CCCFFFDFGFHHHJJBEGIHH3<FHGHJJJBG9GGEBDF<FF9B@FD8?@
@2823800/1
acttcaattaatttctgatttttattaacaatagattggttgtaacg
+2823800/1
@B@FDDFEFFFAF@HIEEEBAHGIEEIGHBFEGIBIIBBEE;CGBG1
@1168482/1
caacaagttccgttttttggagaggcaactcaggataactatagaggttc
+1168482/1
CCCFFFFDHDHHHIIIFGIJ@GHHHHC>F<BA@FBGCB8<4BFI@GIDHB
@52049/1
catttcttcattttcagctctggctattttagcatggaatgtaatctcca
+52049/1
CCCFFFFFH?DHDIHBGIJIJGGIIGIIJJDHHC@FHGHHIHFBGGIG@F
@4482207/1
atatgatatgggttgctgtttacaccaacgataaaatcaggctttatgtt
+4482207/1
CCCFFFFDDFFFFGAGG4C<<EH>BFEGHGIDHIEIIG@F?GA;3DGGGI
@3398009/1
gtttgttttctcctactccgacaaac
+3398009/1
@@CFFD:DBFFFHGEHEHJJJJIJG;
@6142919/1
accgcttgtgcggcaatatgtttggcttgctgttttgtagaagccttacc
+6142919/1
@@@DFDFFHHA?FAEAGIGIHGIGHFGGEBGC9BFHIFF>>BH@BFGH@H
@5038143/1
gaaacaattttataattattggatatattcatg
+5038143/1
;?;DD8BD?FHFAGBHHG<?<EBFFHIIII>HA
@8266614/1
cttttattgaatagaataggaatgtcaggtgcgttaacttttggtggctt
+8266614/1
CCCFFFFFHHHHHJGHIIIJJIJJHJJIIDHGIHIIJIJJJJJIBGIJHI
@2824321/1
atagtatctgatttgttgtttattagggtagcatttggaggactgtc
+2824321/1
@@@DBDDDHHFHDFHFBG?F>@>E>HGGCFE@ACF9EHB3CDF;FDD
@3946190/1
ctgctgtggtctctgctgttgttgttg
+3946190/1
@@<D1BDD?CFHHICGI<<<<:AF@C>
@7758824/1
gtgctccaatcgcattccctttcacactagggacatgaggtgaaattatt
+7758824/1
CCCFFFFFHFDDDGGGIEGIIIEIIGII@FEIEHHIGIII?GIIGIGIIE
@6706916/1
agctgagtgagttaaaacagtacatcgcacaa
+6706916/1
@@@BDDDA?>3?DFHBE>AE<4C<<EA?C@?C
@7247052/1
tgagaatctgttaaaggttttcgttgctcattgatatcccttatgtctaa
+7247052/1
@CCFFAEBFBFHAGGGIGHHGGGICFHGGG<@CFEHDGBDEHFGHBDFHH
@7247070/1
ctaatatcctaacgttatcaggttttgggtagttgggtaatattttgata
+7247070/1
CCCFFFFFHHHHHJIJJJJJJICHHIJJJEHIHHIJJHHIJIJJJJJJJJ
@6707847/1
gcacaacaaacacttggggagttaaatcaacatcagctgagatatactca
+6707847/1
CCCFFFFFFFHGHEIHJIIJHCFGIBHHIIIDIGD>GB9?BFDFC<FHHH
@7247600/1
cttctctaggatcaacagcaggatctgcaatttttccaacagtgtattga
+7247600/1
@@@D?DDDB>FHBFBGGB3C;CGGEHGGHGGGDFH>B<DF?;:B?BGH94
@618291/1
gttgctgctgctgttgttgttgttgaccccatggttgtcgaggaggtccc
+618291/1
@@@FFFFFHHHGHAFHCFBGHIFHICFAHIECDGFGH@BFB6D?DG;==F
@6708661/1
cttccttctagtgcttcttccaaagcaaataatgaaacttgtgccatcca
+6708661/1
@@@DD8DB8CC<DDBBAFECI>>H9;FG;EGGFGGHG<EFI>?DFDC9BB
@6708907/1
ataatgaacaatatcttcttttggattagtagaaaat
+6708907/1
<@@ADFADHFDH?E@CFBHGHHB<FHHHIHEHG999E
@618694/1
gccagttctggaggatgaagttttctacctcttgtattttgctcttctgg
+618694/1
?<@DDDDDBFHFFIGCDD>H<F>HI4C9CFHBGB:CGCD@4C<FCGHCHE
@5599796/1
ctgaaccaaatcggctccttgaatgaatttttcattcctccatactc
+5599796/1
@<@DDDDDFHFDB::B8?FHHGHH4BBGGGGIICD9FHE?@FECE@H
@3402074/1
cttttatttctttagtaaacttaaccctttgagaatctgttaaaggtttt
+3402074/1
CCCFFFFFHHHHHJGHGIFHJHIJHIJIGEFGIDGIJJJJBHE<@FHGII
@3402479/1
ctgtacttgaggctgagatgaaggtggtctgctgggttgctggtcaccgg
+3402479/1
@@@BDDDDFHHHGIIIIBH<:CHGCFGCHGHIEHHI?DFGH<BBGEIIGI
@7248849/1
ctttattctcattaaggaattccggtttctcaaaacatggagctggatga
+7248849/1
BCCFFFFFHHHHHJIJJJJJJJJJJFHIJJJJJJJJJJJJIJJIJJIJJJ
@3948178/1
ccggtttctcaaaacatggtgctggatgaggaaatttttcataaagaagt
+3948178/1
@@@DBDFDDHGFBHIBGGIFHIHHIGIAF<EDEHIJJIGEGGEH@BC9DB
@2272466/1
ctggtatccaaaggcactgttttcaccggaggaatttgtttgt
+2272466/1
?@@FDDFFHD3DF;GH@FGHG?FCBHAHHHG>EGICEH?9?BF
@53920/1
ataagaactatttctttaagaatattttggatttcattgatagtatctga
+53920/1
@C@FFDFFHHHGGIIIG>EGGJEGBJEGIIG@HGIIGGIEACBFDHCFCB
@7760343/1
gttatatggtgattgatgccattcaactttgcattaactttctgtagtat
+7760343/1
BBCFFFFFHFHHHJJJJJJJJJJJJJJJJJJJJJJJJJJJJJJJIJIIJJ
@6709415/1
ccaaaattgtaaatccaggaacttcccagtcatcaggaata
+6709415/1
@@@FADFFACCFDHDHGGIJ<FICDFF<FECD<CDG9:DFE
@1171476/1
ggcacattgcagttgctatcatacattcttaatatctgtgtattaagcct
+1171476/1
@18BDA?;?FFF?B@BF<4AHIHEDGHH<C<CHFG?BGCF4?EF?BHCBD
@620207/1
cggaaagaacctagtgtgatggcgtttctgtaccactataaatgtaatcg
+620207/1
CCCFFFFFHHHHGJEHFFHIF@FHGHBHIFB<BFGHIFIE4BFICH9B@;
@6146544/1
ctcacttcaccaacattcatgaataatggaaaatcacatagcttcggcca
+6146544/1
@@@FFFFFGHFH=GGDIEG4CHIIIDIGDCHIJEHDGIBECGID@AFHBG
@3404046/1
ctccctttttgcagcttcttcaagagggatgggctctgaaggttgtattg
+3404046/1
@@@@DDDD>BHDF9DGGGG<<<<EH3;E::1C;?DHGGGEII;?;8?<@D
@3404336/1
ggcatttctttcagaccaaaatttctttgtaaacaagttag
+3404336/1
C@CFFFDFDH8FFIJJGJJGGHIJJE<BHHH9EFHGIIEFH
@1171882/1
cttctttctgtatcaactgcagcctcttttaccattgtacgagtttgagc
+1171882/1
@@@7DDFEHGFDHGIIBGEHIIDCE9GEFHIIIICFHHDGAGE?D@FB@<
@1729881/1
ccacgatttcggcagcttttacctcattttcactcagaagaaataatatc
+1729881/1
@@@DDDDAFHHDAGIII>FB9CB@9C9CBD?FA4?B93DF9GHG<FHGD<
@55121/1
ggctgttgttgcctctgctgctgctg
+55121/1
?1?D?DD>FFF<?:CBGGC?DCDCA9
@6147500/1
cttcaatggttgctgctaaatcttcaagtacatagtacataactttagct
+6147500/1
CCCFFEFFFFFHHEHHGIJCHGIJJIIHDHIFIIFHGIGICGG>DHA?FG
@6147905/1
tgacattattgactaaggccgatctgaggtctgtcaattcaccaggtgat
+6147905/1
@B@FFFFFHHHFHJJIGGIJG>GGJGFFGHHGCGHIGCIIJJEGGA9BFE
@2275403/1
gcctgatgctgggaacaagaatgctgttaatgcctccaag
+2275403/1
@@@FFDD<FHHHFH;FH>@DBHHIGI>FHEFHEIIBGGDE
@56320/1
gtaactattttattttcactgtcatctaataattctttagcctctaaacc
+56320/1
@@CFFDFFGHGGHJJJJGIHACHGJEHCHIGAH>FIICH@HIICGIEDII
@1731692/1
gtacacagttgcagtcctgagctggtcttcagtcacccgattctatttct
+1731692/1
@?@DDDDA=B>BFEGA3CD<CCEF@;B<@<4CBCBFHHGDDGB@DHH@HH
@8271697/1
atcctattaatgctttaaacattaactagttgcacttttcacatacaaca
+8271697/1
@C@FFFFFHHHHHJJJJJJJJJJJJJJJJJJJJJJJJJJJJJIJJJJJJJ
@7251040/1
gtccaatcttcaattgttttaaagcacatttggctgcggtacatttagct
+7251040/1
CCCFFFFFHHHHHJJJHJIJJJJJIJJJJIJJIJJJJJJGHHIJJJJJJJ
@7251385/1
ctaaattgtcatcaagctctccccttccatgcaataaacggcatgtctca
+7251385/1
CCCFFFFFHHGHGJJJJJJJJJIIJJJJJJIJJJJJJJJJJJJJJJJJJJ
@5603429/1
ggaatgtatgacgatgatttgatatctatatttctcattttttctgctaa
+5603429/1
@@??;DBDHFFHFBHE9EFCAA4EF4?CCAFBAHHIIGGGIGHIFEHC9D
@2276565/1
ctttcgcagggtaagtctttcagtctcatccacattttatgtgctgctaa
+2276565/1
@CCFFDFAHFHFFGIIGIBHHEHFHGGIIGIJJII@9GIIID4?DAGGGF
@5044147/1
ccagagcttgttttctgttatagtccagccagcattct
+5044147/1
CCCFFFFADHFHF>GGGHJGIJGIGGGGHGA9EEFGGG
@5044200/1
gtctcttctatgtctaggtttcctactgacagcaccacgagaactactat
+5044200/1
@@@FDFDFGDFH?GGGGE?EIGJEGBE@HDFGC>;E38CFH>@?D@E<<?
@5604161/1
aaattttttcagaatcatgtgattttttttcctttcaagaatatactccc
+5604161/1
@@@FFADEHCF<DDGG>EGCHIIGIIEHHIC9?F@>DACHBD<BCE<FFH
@3407378/1
gccatcgcctggtcatgcataattcttgtagaagaccaatagggttgccc
+3407378/1
B@@DDFFFHHHGAHGHHGGIFEGEIIIJ?F?FHIFGHCBHCHIIDH>BGG
@2277375/1
aagacatcaatattttaaataaaatatttctctttcagaaggggaaatag
+2277375/1
?@@D7DADADCBFGGHCG@FHEIHE?<4CCG@HEGG@EB?DAHGGD9B@4
@5044864/1
gttggatcattagcagaaatcctcattctttcaaaaaaaactattcgtag
+5044864/1
@@@DDDDDF?F?FGAFGE<EF3FHHHCH?9C@FHI<F<G@@34BD>;CBA
@6150433/1
gccatatttaacacacatttggtaaat
+6150433/1
@@<B7D8D?FH?83EG=EFG9A3AHHI
@6150767/1
caaaatttgttcacactgttcctggctgagagtaatt
+6150767/1
@@@DDAB?FDD<B4?AEBFFBADE3C;188EF1?C?C
@6712339/1
cccatgttaaattttttcagaatcatgtgatttttttttcctttcaagaa
+6712339/1
CCCFFFFFDH?FFGIJGGE@H<HGHGICF<EGGBEGBGIEI@DH>>@7@D
@3408573/1
cctataagaacaatgagtgagagcttgcaagaggtaacttctgtcttgaa
+3408573/1
CCCFFFFFD>FAHGGIGGGGIGIGFGGHIIJCGGDFHIIIIJJIGBGGII
@5045376/1
catcaactgagaggccaaactccttcaggcatgggtcactatt
+5045376/1
@@@AD;DDHDH<DDE@FHGH<FGHHHGG<3C@ED=:?BEBFHH
@7253406/1
taaataatcaagtaaaaagaaaagaaaaataaaataaaaattcatcaaat
+7253406/1
@@CFFFFDHHHHFHHGIGHDHHHIIGIGIJEGIGIJGIJJJGEGGGIJJI
@58280/1
ctcctgcggaccattagttgaagtcccagccctcagataatcccatatca
+58280/1
@CCFFFFFG?HHHIIJJICEHII<CGHIGIJIJJJIJJJFGCHIJIIDHI
@1733125/1
gttgagacacttgctggggaggtggacctctttgtgcccatggagtttga
+1733125/1
@@@DFFFFFHHHHJJIFGE=EG1:?:CFEHHIJI9?BBH@CAG9BDDFGG
@1175723/1
aggaaatcgatttttgaaacacctctgtcgaacagcttccacagcttgtc
+1175723/1
CCCFFFFDHFAHHIJJJIICEEFGCGHFHGHGIEH@G9@FGHG@HIJJHH
@1733642/1
ccagagaggaaatagtattttttcttcat
+1733642/1
?@@D=DDD7D:;FGG<A<A<EH6A4C::?
@1176001/1
ccagtacctatttctttgtgtcggaatacaaggcaggaaatggtgaactg
+1176001/1
BCCFFEDFHDFFFJIIIJIJGHIJDGGGHHHGDHEHJGIICGD<BDGGG>
@624906/1
gtcggtacaatgtaatatgagttttctttgttttcaaaggctctaactaa
+624906/1
@@@DFADFFHHDFGIJHHCJC<FDHJJIGI<FEHIJJIIEIEIJI<FGDG
@7766282/1
tgagacattaacttgcgtagcatactttatcgtaacggtcatttcttttt
+7766282/1
CCCFFFFFHHHHHJJJJJJJJJJJIJJJJJJJIIJJJJHIIIIJIJJJJJ
@3954797/1
ggccaacatattactgacctcaaccgtacttctagcattagaagtttctt
+3954797/1
@@CFFDFFHHHHFIBE9EAFC>3CGG1?@EECDEC?CA<B<DD9??F4DA
@3955385/1
aggaggtataaacaaacctatgggttttaccatcatttgctgctcataaa
+3955385/1
@@@D=DDDDHHGHCIJJJIJJGIJCGIJJJDGIJIJIICHIDGCI?D<DH
@5606164/1
ctttctttggatctgaagggcggtcccctcttttggg
+5606164/1
@CCFFFFDHFHHHJIFHBHG?EB:6@DHCF9FEGC05
@5606234/1
cccgcaacaattgtacacaactccataggaagcgccaaaggcttctctcg
+5606234/1
@@@FFFFFGGHHFGGGIJIICHJGEIIIJIBHIJJIJJIFHGEHDIJJFE
@5606666/1
gcctgcttgtggaaaaccaccacaaat
+5606666/1
@@@DDADDFADFHGBBG@HGHHIGG9F
@2279811/1
gtcgtgagaagctgcaacggctgctatagatggaacgtt
+2279811/1
??@D;DDDHFDFFGIEGI><C<8C<?BDDAH<BFDGE;F
@6153242/1
ccacattctatcaagtaggcaccaatcaaggcctccacacaatcagcaat
+6153242/1
CCCFFFFFHHGHH<GBAGIIEFCEAFFHIGIFGCCFHICHIJJGDFBHID
@7255711/1
cttggtattcctggagctgacttgggaggtttggtgcccgcccgccatat
+7255711/1
CCCFFDEFHHHHHJJJJGIJJJIJJJJJJEGGIJHIIJJJJJJJJJIJJJ
@6153831/1
gtagcatactttatcgtaacggtcatttctttttcttgatctctttcatt
+6153831/1
=@@FDBDFHHHAHB>FHBCAGB?ED<FEG<EH4?FFIGGFGGEEHHG9FG
@627650/1
gtgcattcataattcgggccttaactttagtgaactggtcatcaactgag
+627650/1
B@BFFFFFHHFG?DGGIJJJFEIIIICHGG9?GGIIFG?FHGDEEH<?F>
@1735501/1
tactaattaatataggttacttcgcttatctctcttgacagc
+1735501/1
@@@FFDEFGGGH>GHIGHIEIHIJIJFA@E4EGGBHGDHHIH
@2281548/1
caatcaattatgatactgtctccttcaacaatcgtcggt
+2281548/1
<@@DFFB4CAF8CGB?CGHGHAACHHCHIACEGHB=E>0
@2833673/1
cttcacttcagcataaactggagtttttcccggaagcaccaccaca
+2833673/1
@@@D?DAD>D>DFC@FDGG@BCF:3C:AECD@<8?FGCDFHIGC9D
@2834047/1
cctgtttcatccgcaattttctggcggag
+2834047/1
@C@FDDFFHHDF>FHII<F<FG><C?DDD
@8277553/1
cttcattttcggtttcgtaggcaggtggaggccatcgcctggtcatgcat
+8277553/1
CCCFFFFFHHHHFIJJJJJJJJJJJFHIJJJJJJJJJJJJJJFGIJJJJJ
@1179151/1
cttcacatactcttgttacaacatatttcaacatg
+1179151/1
@@CFDDDDFFFFHH9AGGIG4CGFC<<C@<DHG99
@1179288/1
ccataataagtctaaatagaccttcagggtcttcatgggcttctattagt
+1179288/1
@@@FFDFAFHAFFIIIIF>HIIIHIG@FCAEBBECE9?;?DDHHIII<F?
@3413167/1
ctccactgaaccaaatcggctccttg
+3413167/1
?@@DBDDDADDHHGBGGHHIJJJIIA
@3957784/1
ctcatcttcatcatccaagccgtaatgaatggtgtt
+3957784/1
@<@FFFFFGHGAHGIGIIGEFHC11A?EGIIG9CF7
@1738626/1
ctatcacctttgaagttgaataagttattattcttctaggtccttttatc
+1738626/1
C@@FFFDFHGHFAHDCFHIJJJICH<CGAEHIICIIG9EHFGHIIGICHB
@5050234/1
gcccaatatagattccagaacttccggcataatgagtacatcatttacat
+5050234/1
CCCFFFDDD?FHHGGCGHHHE@FHGIIIJBHEEIFH?DBAGHGHIFG9BF
@3414638/1
catttctttttcttgatctctttcattatcgtaaattgtcacggtctcaa
+3414638/1
CCCFFFFFHHHHHJJIJJGHIIIGGFGJIJGIJJJIJIHJGIFHDCGHGD
@7769235/1
ctcttctatgtctaggtttcctactgacagcaccacgagaactactatga
+7769235/1
CCCFFFFFHHHHHJJJCGIIIJJIHIGIJJJIJJJJJJIIIHIJIIJJJJ
@7260050/1
ggtgcgttaacttttggtggctttattatattactcctaattgaagagcc
+7260050/1
BCBFFFFFHHHHHJJJJFHIJJJJJJJJJJJJJJJJJJJJJJJJJJJJJJ
@7260269/1
ccaccatcaaggaaaagtgcacccatcaaagcctcaaaacagttagccat
+7260269/1
CCCFFFFFHHHHHJJJJGHIJJEIJJJJJJJJJJJJJJJJJJJJJJJJJJ
@5050914/1
ctccactgaaccaaatcggctccttgaatg
+5050914/1
?<@D7D;A<<D;FGEE<1@AHBGA?C>E?C
@7769716/1
cttaactttagtgaactggtcatcaactgagaggccaaactccttcaggc
+7769716/1
CCCFFFFFHHHFHJIJJJJIIIJJIJJIJJJIJJJJJJJJJJJJJJJJJJ
@5051089/1
gtagctcattaagaaaataataccagcatttcttaaagttgtgaaaatcg
+5051089/1
@?@DDBEDBBHHDGIHDGACIAFGC@DHIIH9?A:B>FIDB?:CF49DBF
@5051446/1
cttcattttcggtttcgtaggcaggtggaggccatcgcctggtcatgcat
+5051446/1
CC@FFFFFHGGGFHIJIHCHIBGHG8C=DHHGFEGI7@DGEHCBDFG@CE
@1181767/1
ccacccttttttttgttcctttttg
+1181767/1
@C@FDFFFDFHA>AECBFHGGICGH
@629456/1
tctgcttccgttccaccctttctgctgcgatctttgccatagcatagtt
+629456/1
@@@BDDDDHFFHHIIFC8C@F<A49A<AFAHGIG@GHIC@G<?BBHA0?
@3959291/1
ggtgtctgctcttcacatactcttgttacaacatatttcaacatgtatcc
+3959291/1
@@@DDFFFHGGHHICEGGJ@FHEHI@HHGGEHIJGGJDG<FFG9DDFEBB
@4495442/1
gtttttgtattcttcaatggttgctgctaaatcttcaagta
+4495442/1
<?BFFFFEGFGGHJJIJJJG?EGGICHI9D>CEHIAFHD1?
@1739488/1
gtcacttttggtcctgttggtccattaatataaaatggttcaacttcttt
+1739488/1
@BCFFFFFHHHFHJJJHEGGFHGHGGIIGGIGGIDGEHHIEHGFCGG>@F
@4495792/1
cacaaatccacttggaaaactgtttatcatagatccga
+4495792/1
<@@DFA8DF8DHDIIBHEDHGIIFG@>HBBDF>B@BC;
@6159414/1
ctggtcttcagtcacccgattctatttcttggtcatcagtttgagatact
+6159414/1
@@@FBDBBHFDHHIJJGICCEHGIIGIIB9?E?FC@GHIIIEF@@GEEHH
@6159462/1
gccaatagctgtgggttatatggtgattgatgccattcaacttt
+6159462/1
@@@DDFD>D?FBAEB:FBECEHHAE<BFHFEHGIJJIDD><CBB
@6719197/1
gccagtacctatttctttgtgtcgaaatacaaggcaggaaa
+6719197/1
???DDDD4A?=D<EEBCEE4C<BE@E?;D@FEBEECDD1?;
@4496322/1
ctgcaattcttggttcaagatcattttaaactgtccttctgacacaccat
+4496322/1
@@CAAEEFGHHHDFHIIID9EI@@@HIEHGICHFHIGGHIIEHGED@FGF
@5611282/1
gcatactttatcgtaacggtcatttctttttcttgatctctttcattatc
+5611282/1
@@<ADDEAAAAFBEFEBBACD<HHI@HIGIG9<@CG<FFEDD9D<BG<49
@5052487/1
ggaaggactaggacctggatggccttccaa
+5052487/1
CCCFFFFDHHHDDBFCHIBFAC@FH@B?G?
@7770640/1
atcttcttattatatcataactaatttattatatttactagactttttcc
+7770640/1
CCCFFFFFGHHHHJJJJJJJJJJJJIIJJGJJJJJIJJJJJGGIJJJJJJ
@629845/1
ttcttcttcaaattgattacaaagactcagg
+629845/1
@@@DDDDDFH?FH><<FHGEHGGG3CHFDHI
@2285440/1
tgtgttgttctttttctattttcttcgctttgagatacctacgcctatca
+2285440/1
B@@DFFDEHHDDFB9@FGHIIIIIJIIJJJIJIJGFF@GEHIGGG?DGGI
@5611631/1
ctgagttagaataccaacctgaatttcagcaattttcttaatggatgcat
+5611631/1
@CCFFFBDHHFADFHFEHJFHCCHIIGGGGGGCHI@GGGGHIIIIEIEII
@630230/1
atttctttttcttgatctctttcattatcgtaaattgtcacggtctcaac
+630230/1
CCCFFFAFHHGHFG@BGIIDGHIHIJGIJFGHCHGIG<<D4?FDHI4BFB
@5612016/1
gttgggattcattatccattctcccctaggctttgctttaggatcatcat
+5612016/1
@BCFDFBDHGGFHJJIIGJJJEIGGIIIJIJIJB<GIEHIJIGHIIGIIJ
@5612104/1
gtagcatactttatcgtaacggtcatttctttttcttgatctctttcatt
+5612104/1
?=?DBD?DFFDDHGFGHIDHHGGCGIII4?E9C<CBEAGH??FEEEGCCI
@630639/1
caaagatagtaagttatttcttctaaattctgctctgataaatta
+630639/1
@C@FF?>;CADFFFIIJIEGGHGIFAFGHHIGDEH@AEDCF4:EH
@2286309/1
acgtttattattctgatcatattcaactgaaaatgagctg
+2286309/1
?@@ABDDDFF4C:CC4CEC<FC@HCHHI@FBFHFIIFGE>
@5612394/1
gtcacttcaaactgttgctcagcagctatctct
+5612394/1
<@@FFFFAAHB8FGGGEHIGGGCHHGIFEE@HH
@1182699/1
gcgatgtcttcctctatttcttgattattaatagtttcagctggatagtg
+1182699/1
CCCFFADFGDHHGHHIGHFHIJGIJJIIIJGIIHFHIJBHIEHGJBGG?F
@4497637/1
cttgcaagaggtaacttctgtcttgaaatctgtagcccaatattgat
+4497637/1
CCCFFFFDHHGFHH>GEEIIHHCHIIJGIGGCFDGGIGE;@?<DFFB
@65851/1
taatatttgagcagaaggtgctggtgcatgtaatactttgtagatatcag
+65851/1
@@@DD:DDFDFFFIIIFI3CAFEIF>EFFFHBEDFIF>EADFIEGEFFIC
@6721417/1
gttgagtttggtgggtaggggttgtttccctagactgtggttgagacact
+6721417/1
B@BFFFDFHHHCFGI@EGHII@GGGGIJJGIGHJJJIIJICHHCFDDHEC
@1183708/1
ctacaattttgttttgtttctcctccatttccaattatttcctttttctg
+1183708/1
@@@FD;DDHFDFHJJJ;ECEHGFGGGGGHHHIEHIJGGHGCD@DDGG9DH
@2287921/1
ccctaggcaaggtacagcctcaccacctcaaccgaacacttctaggttac
+2287921/1
CCCFFDDFHDHHA?EHIIGI@GGEEHGBFG3;:CFD<DFC9BDBAH<CDH
@4497871/1
gttttattttcagtataccttataccgctatcatcctggctgttgccatt
+4497871/1
BB<DDFDFFGHHDFGGFFGEHGIIIIH6F<H3CGFGEGDBGHIJG@BC@B
@7772366/1
ctttgttgctgctgtggtggttcttgcctttgcagctgttgtggtggttg
+7772366/1
@@@DDDDDHFH<FGGGHEFG:AABFFGIGIIHCGD?CG9?D?DH?BGD7D
@8282237/1
caggtgcgttaacttttggtggctttattatattactcctaattgaagag
+8282237/1
BCCFDDFFHHHHHJJJJJJFHIJJJJJJJJJJJJJJJJJJJJJJJJJJJJ
@7262202/1
gttgaatagcttgctgtggtggtacagcacccggtcctggtccagattcc
+7262202/1
BCCFFFFFHHHHHJJJJJJHIJIHIJJIJJJJJJHIIJJJJJJJJJJJJJ
@2838678/1
ctttgtttttactcctttttcaaaaccttcttccagcatagcttcaattt
+2838678/1
@@@DFBDDHGFHGEHGGGI<FHCH@GEEEC3EGGAEG9DDEECGADGICG
@5054819/1
ggggaggtggacctctttgtgcccatggagtt
+5054819/1
@@@DDAD<DD;DF?EAG>EHEDH@E>EA9CG@
@7263667/1
cttgaacaaatttacctaaagcaacaacacaattgtcggcagctgggaat
+7263667/1
CCCFFFFFHHHHHJJJJJJJJIJJJJJJJJJJJJJHIJJJJJJIJIJJJJ
@2288296/1
gtactatcttcaaagagaaaaagtgcaatactaaaatttta
+2288296/1
=1=BDD8DFHDFHII?;@3A:CFCF@AH9FH@FECFH@A@>
@3962825/1
gaaatctttaggctgcagctcaaccattttatcggc
+3962825/1
@@@DF:D>BDFD?GB7@GG@DDBFGC@H?@CFFG6D
@1185441/1
ctcccatctgcatccttcttttccggaaagaacctagtg
+1185441/1
@@@DDFFDHHGHABHEBAFGCHGHI>HGHHIBH@B3?0B
@5614236/1
atcaatttcttctttaggtaaaacttttatgccaagccaagacatgaaca
+5614236/1
@CCFFFFAFFFBH@EHGB<IHGIJCHGJGIEIED<C=GGAE>;FFDIIIH
@68052/1
ttgaattgaaatcacctgctccaggtaatggaaaatcctgaggagcatgt
+68052/1
@@@DFFFFHHHDDGIEBGHBEHGHGD@>FGIJGJJJJJJJGIABDG?GGC
@2288929/1
cgcacaacaaacacttggggagttaaatcaacatcagctgagatatactc
+2288929/1
CCCFDFFFHHHGHIJJJIGJIJGGHI@>DFGGIGIIJIIGGIDCDGEDHI
@5614717/1
attttgataacgtggatgtagataggctggcctgcttgtggaaaaccacc
+5614717/1
CCCFFFDFHHHHFHIEGH@HIGGGGFGEHGHIGIDCGEGGIGGGCHEGEG
@8282919/1
cttcttttccggaaagaacctagtgtgatggcgtttctgtaccactataa
+8282919/1
@@<BDDDDA<7<@FDFGFH9@9<ACGBEBFAGHIGHEIGGG@FBFHEG@F
@2839511/1
ctctgatttatctcatcttcatcatccaagccgtaatgaatggtgttgct
+2839511/1
CCCFFFDDHFFHFGIIJJJHIEEHJGJIG@HIII>DGDGHG93:B?DGCI
@5615148/1
gtctccttcaacaatcgtcggtacaatgtaatatgagttttctttgtttt
+5615148/1
@@@DDDA?D?<DDDA3CCEGHCDHCE9G@?@CBBHBFBFHC?<FH@FCGE
@5615157/1
gatgaggaggctgaggcggaattagagcaattgctcccggagggactcc
+5615157/1
CCCFFFFDFHHDFGGGFGJHGJIEI9DGIJIIIICHDIJIBHEF/@BEC
@2839648/1
cgaacacttctaggttacatagtgtatgaaccgctgcattaaatatt
+2839648/1
B<@DFFFDHFHDDI@GG9CJCE@HHGHIG4CGHJEGG3BABF@D>F@
@5055790/1
gtcccagccctcagataatcccatatcatggagacattaacttgcgtagc
+5055790/1
@?@DDBDFFBFBDFBF4<@FFCFGHICB@<FHB3?9C9CBFEGB@@?BFF
@7774586/1
taagtctttcagtctcatccacattttatgtgctgctaacctcttggcaa
+7774586/1
BCCFFFFFHHHHHJJJJJJJJJJJJJJJJJJJJJJJJJJJJJJJJJJJJJ
@1187275/1
ggtctgctgggttgctggtcaccgggttgttgcctaacaggaggtgcact
+1187275/1
@@@DDFFDDGHFHIFEGGGHEIAEHGCDHFHIIGI9FHJ4DCGHGBCFGE
@1745413/1
ttttttgaaacgaaatagttttttacaatactgctgtaatgtaaaagcac
+1745413/1
@C@DFFFFAH?HHEDEHGHHGCHIGG<?FGHBHG9<9BFEGB9D>AGGCH
@1187608/1
tctggttgtatatactcctaacttttaagtttttaaatcttttatgaatc
+1187608/1
@C<DFDDDDFFDCGG<FGIIEIEIJI<GGCHG9FH<E>@CHIE??DDF@>
@3964700/1
gtacaacattttacatgcagttagtgcaactgctcccttggcagtaacaa
+3964700/1
@@<DDF8DHHHBFHIIEGGEHIIJEGGJGCHIHCHIHH>>FHH=?DGC?D
@7775952/1
gtgcattcataattcgggccttaactttagtgaactggtcatcaactgag
+7775952/1
?@@A=DDEHHHFFHJGHIJJJJIJJJJJGIGGIJIJIHGHIJJIJIJFJG
@7267047/1
ctagggacatgaggtgaaattattggtatttcttttttccaaattgcctc
+7267047/1
CCCFFFFFHHHGHJFHGHJJJIIJJJAHHIJJJJJJJJJJJIJJJJJJJJ
@3964832/1
catttacatcaccgtgatctaatatttgagcagaaggtgctggtgcatgt
+3964832/1
@@@DDDDDD<DF3?AFD3ACFG>HFC>F<FAECE@GFB@9DEHHI@?949
@8283794/1
gtctgctcttcacatactcttgttacaacatatttcaacatgtatccttt
+8283794/1
CCCFFFFFHHHHHJJJJJJJJJHJIJJJJJJIJJJJJIJJJJGIJJJJJJ
@6725388/1
gtggttcttgcctttgcagctgttgtggtggttgttgcc
+6725388/1
@@@DDDDDHDHH<?FGI4CGCGGCC;CGBGG1DHHCFGG
@6725418/1
gtttctgagagcatcttctctaactgtcctttgaggtgcaaaacaagcga
+6725418/1
@@@FFFFFDAFDH<FGDGEHIAF?@HII>EEEBAFEDEDFHDH>G=>GHG
@6163360/1
ttaaaatcttcaataacattactcatttctgataggttctgcaatttcca
+6163360/1
@@@FDDDDFHHGGEHGIIJIHGCHGIFEGHEAGFHIFHIIFEGGHCHEFG
@5617279/1
caaatttctatttccgattatttttcctttgatgctgctcaatttacctt
+5617279/1
@@@DFFFDFHHDBHGGE=FHIHJIIHIHHICEEDHIJII<99CFGGIEGI
@2841367/1
ctccaatcgcattccctttcacactagggacatgaggtg
+2841367/1
@@@FFDFF?FFHD:FG>FHBBECFH;E38EEECD?FDH9
@2841876/1
cactttttagtaccgggcttactaagggag
+2841876/1
CCCFDFDFHHFHDIGGBB6DGFGFCHEICG
@3420528/1
gtaaagttttgcctataagaacaatgagtaagagcttgcaagaggta
+3420528/1
BB@FFFDEHHGGHIIIGGIIBHEGHGGGHIEHGIGHIJGECGGGABD
@70784/1
ggagaatggaaggactaggacctggatggccttccaattctggctggtga
+70784/1
BCCFDFFFHHHHGIIJJJJGIIGIJGHHGAGIIJDIG@GHIIJIJEG9B@
@5057303/1
cttttgcattgtttcattccgcagattaaaatttttaagtacgactaagt
+5057303/1
@C@FFFADHBFBFIEHIGBHGHIGGIDHIIEGACEFFCGCGABFFGBCHI
@5057357/1
tgtcaattcaccaggtgatatatttttgcacctgttataaatgtaggaag
+5057357/1
BB@DDFFFHHHHHII?EBHJJIIHGIEIFIHGIJJGGIFFIF>CD4BFEH
@4502584/1
cgccgatcttgtacaacattttacatgcagttagtgcaactgctcccttg
+4502584/1
@@@?DDD>HBH?DECF3AGGHHGEHHHIG>FFHICGE<BB;?DHB0BF9?
@2291150/1
ctccagctaaggctgtatcatcaacttctaaaggtttccaataaacacct
+2291150/1
@@@FFFDFGHFHGGGB>BHG9FHIFGHGIIIGJI3?FEGHGGJII<GHA3
@6727377/1
cacaattcaggcactaatgtctcttcaaaatcttcttcatcacgtcgtct
+6727377/1
@@CFFFFFGHHHDIIJIIGJ?HHIIGC@HHGIJHCGHGGGIIIJIIFIGG
@1189524/1
cacatttccaaggcctcctgatatcaactgacaattccagcaataatttt
+1189524/1
CCCFFFFFDFFHDIJJ@CFC@FGGGBGIIHII@AFH<??FEGGEGIIIE@
@6727890/1
gttttttacttgttcctgtgccataaccgtacttcatatcattgataatt
+6727890/1
@@@FFFFFHGHGBEHIFEE>HIGIJJ9EGFIHGJGGGGB<FIIJIIJGEH
@2292129/1
ctccactgaaccaaatcggctccttgaatgaatttttcattcctccatac
+2292129/1
CCCFFFFF<FHGGJJIIIGGGJGGIIIHIJIEHBFHIIAGGCFG9FGG@E
@3966982/1
ttaactaattggttttcaactgactctgtcgttggttcagattctattgg
+3966982/1
@C@FFFFFFHFB?EHIJI<HFEHJIIHGHIIBEHIDF@GAHEIGHGJI><
@71287/1
gctccaattgcattccctttcacactagggacatgagg
+71287/1
@@CFFFFFHAHHHII@FHG>?<CEHCD3?=3CD@>FFD
@7778727/1
cttttatttctttagtaaacttaaccctttgagaatctgttaaaggtttt
+7778727/1
BBCFFFFFHHHHHJJJJJJJJJJJJJJJJJJJJIJJJJJJJJJJJJGIJJ
@73048/1
tgcggtacatttagctatcctgtagtttcgtcctatacctttgaatgtcc
+73048/1
@@@FFFFFHDADFHGGIJIFCHIIEBHC@?88CFE<BBGCHFGGAHGIGI
@3969004/1
aggagtaaaacgtaagtggaagcataagctcccaattctttggtgataag
+3969004/1
CCCFFDEDDHHGHIJIGIIDIIIJJIJIGIIJIJIIJGIFI<ADHIIBHG
@5059082/1
gtcatttctttttcttgatctctttcattatcg
+5059082/1
@@@DFDFDAFHFFGGIJ@EIIJIGIJHGJJGHB
@74839/1
tagactttttccttaattttaaatttgtataatttcaagacaacaaataa
+74839/1
@@CFFFFFGHFHHJA?@GGGI<FECHIGGIIIIIDHIJIIGG9FGEEH<<
@4504943/1
gacgcaagaagcagctgaataatacaaccaaattcagaatttaacatcaa
+4504943/1
CCCFFFFDFHHDHFBEHIIGHHCHHGA>FHGGIIIBDHII@CHIIJGIJJ
@74978/1
cctgcttgtggaaaaccaccacaaatccacttggaaaactgtttatcata
+74978/1
@@@DBDDDAFDFFEBHI?7CBFEAGCFHDEEHC@HDFFHII4?GBFHHGH
@74992/1
gccacttctttgaactaagtacagcgaaatt
+74992/1
@@@DBD?;<BDF>CDEE@?<A:C@GHHI>8B
@2292500/1
atcgtttttgtgtaagtcatgaaaaagatgataaagaattttagcagtga
+2292500/1
@@@DDDFFFHDFHIIICGGGEHIJJJIIE?E>GECHE@F>FE43BG99BF
@8288651/1
ctacaataaaagttattccaggtttataatctccttctaacttaatgcaa
+8288651/1
CCCFFFFFGHHHHIJJJJJJJJHJJJJJJJIJJJJJJJJJJJJJJJJJJJ
@2293189/1
gtggctttattatattactcctaattgaagagccttttcccaaaatcata
+2293189/1
C@@FFFFDDF>DHGIGICGHHIG<F<EF@FA@DAGGIIEHIEE>DHIIE@
@7270043/1
ccatcttcaacgaatcaaattcactttgaggaactctctgatttatctca
+7270043/1
CCCFFFFFHHGHHJJJJJJIJJIJIJJIJJGEGHGHJJJJJJJJJJIIJJ
@3423419/1
tctaggaccagtttgcaaagggaag
+3423419/1
<@?D?D;DFFDFA4CFBECFCH?ED
@3423616/1
ctttgaattcataagttggttgttttttaagtg
+3423616/1
@@@DD4ADFFDBFAC?B?ACBE:3AFGFCAGGB
@75866/1
gtagtgatataatttatcagcattattcgtattg
+75866/1
@@@FDDDFHAHHHFAGHEA@F<ECBHFHGACEG9
@1192335/1
cccaggtccacaattcaagatctaatttcatgttgttattattttccttc
+1192335/1
CCCFFFEFFFHFAD@FFHGGGCHIHHJIJJEGHGIHGGGHEHIJIJGGHI
@6166698/1
ttatctttaaacggcagctttcctc
+6166698/1
@@<BDFFDBBFHBGHGG=FHCHGDF
@5622528/1
cttcttttccggaaagaacctagtgtgatggcgtttctgtaccactataa
+5622528/1
CCCFFFFFFHHFGIIIGIIIEIJHHEEHIIIJJGGGHIJJJJJJJJJJJI
@2294518/1
gttccagagactcgtccaatcagattgaaaaaaacaagttgtataacaca
+2294518/1
@@@FFD>?DBFFDHHGGEHGH>>CDHGEGCCFHE>@FC?FAHHICHHIIH
@4506421/1
ccttcaacaccacactcctcaaggtacacccctataagggcttcgat
+4506421/1
CCCFFDFFFGGFHGHHIJIICGI@AAFGHIGGHIICDD3BG@EHI2?
@2294650/1
ctgctgtggtggttcttgcctttgcagctgttgtggtggttg
+2294650/1
C@CFFDDDDFFHHIHHIGIIIIJIIGIIIJGIEGHIFHGAB=
@2294736/1
ctggatgaggaaatttttcataaagaagtcg
+2294736/1
@@@DADFDFHFHFG>?:AE4:CHH9FHIAHB
@4507205/1
ggcaccatgacgatagctttattctcattaaggaattccggtttctcaaa
+4507205/1
;@@FFFFFGFGHFFIGIJ<HHHCHIICHJIIJG<FGIIIJIIEIGGIJJI
@7272982/1
ggtttctcaaaacatggagctggatgaggaaatttttcataaagaagtcg
+7272982/1
@@@DFFFFDFHDFGIGGIIII>CEBAFBGHGCGIII<CF@FAFECGHFHH
@2847524/1
gccataccgtacgctcaaacatgcaaatgtgacattattgactaaggccg
+2847524/1
C@CFFFFFDFAHHIJDHGIBHGIIIGIJDFGGHJIJIJIJ<DHCHEGAE@
@6732293/1
ctttctagctaatagtccaatcttcaattgttttaaagcacatttggctg
+6732293/1
@@@D7DDDDHHFFEE:CFHCGII4AEED@H<EGH<EEHFGFDCGG41?GD
@78297/1
cttggtgtttgttttctcctactccgacaaacgccatcctctcattctta
+78297/1
C@@FF?DDFHGFFIGGIGG9A?@G>F>HHGEHIBGGGJ<HIJJFICHII@
@78362/1
ctggtatccaaaggcactgttttcaccggaggaatttgtttgtgattttt
+78362/1
CCCFDAADDBDFHCEHGHCHHICEHIEIIJIBF;F>FIIIIIIBCFI>GG
@3970988/1
gtcatcagtttgagatactgtaatgc
+3970988/1
@@@F?EDBHD>FFHE9<EFHHI9HH<
@5064249/1
ggggaggtggacctctttgtgcccatggagtttgacctctaggaccagtt
+5064249/1
@@CFFF>ABCFHHJJJIGCEGHJJCH>AEEGG4:BFHDFFEFCDHDGDFH
@2296588/1
ctttctcgataatcaagtgttggtgcattcataattcgggccttaacttt
+2296588/1
@CCFFDFDHHGFFIIIJEHHGE<GGHDIBHIC9GCEGEF8FFCGHGCGHI
@79055/1
ccaggaacttcccagtcatcaggaataaag
+79055/1
@@<ADB3:CF<FHIII<DEGCGGCDGG4A9
@79270/1
ggctgttgttgccactgctgctgctgcggctgttgt
+79270/1
@@@AD:?D3C>FBFB>GG4EHCI<FE?@FA8?:9B0
@6168724/1
ctgcaatttccaagaaactttacttttcacaaataaatataaaaagaaaa
+6168724/1
@@@ADDDADHB?F>GEGHIBHCGIGI@HHIJGCE>4CB?GIGGCC6?BG@
@5065265/1
ctctttgtttcctcactggatgttggtaaagcaacaccttttcgatttac
+5065265/1
CC@FFFFDDHA?FIIEIJFIJHFHHH;EBFGHG<EFHDGGIGIJGGHIIH
@6733768/1
ctcagatgaatctgaactgtctcttctatgtctaggtttcctactgacag
+6733768/1
@@@FFFFFGHF?HIIEIDHEIIJIJJBAHE@HHIIG9CFBAEHIIII<?@
@80433/1
gctcaggagaaatttcaatttttgcaaattgttcgtagtgaagaactgaa
+80433/1
@@@DD>D?D=?F?4:CE::AAFHIGIICHGHD>EG1CGDGEGIGAFFGIF
@8294898/1
ctcaaaaagatgtcttgtaattaggtaatctagaactgcatcaccca
+8294898/1
CCCFFFFFHHHHHJJJJIJJJJJJJHJJJJJJJJJJJJJJJJJJJJJ
@7784923/1
gtagtgaagaactgaaagcagatctaaatttctcaaatttctttctatat
+7784923/1
BBBFDFFFHHHHHJJJFIJJIEHGJFC2AFGIFHGB1@CDFHIJJJIJIJ
@3973728/1
gtgtgatatgatatgggttgctgttta
+3973728/1
@<?BDDFDDHD4CFHHFEEAFBHF<FC
@1753463/1
caaccttttgtaacatcgacaacaccgcttgtgcggcaatatgtttggct
+1753463/1
@@@DFD<DHHHDHIIIIGEHIII=1E@@EGEHH@GHIGGHFFC@FHGD@D
@7276079/1
gcttctaattttttctctcatttctgggattaaaatttcta
+7276079/1
C@@DFDFDHHHFHJFHIGIIJGGIGHGIJJIIIJGGIIIJG
@7786073/1
gcggaggctaccttgccgtaggaaataagaaagcaagag
+7786073/1
?<?DAA:DHHF:DFBGIAC@=?9C>DCGDDGFG>BGE99
@6734918/1
gttgctgaggctgctgtggtctctgctgttgctgttgttgctg
+6734918/1
CC@FFFFEHGHGHJJJHIJIJGHEHIHGBGHI<F??C1?DEI<
@6735221/1
gtggtagttgagtttggtgggtaggggttgtttccctag
+6735221/1
@?@FDFFFHGFH?FFGI<AEE@EGIIIFCFHIGJJJJ<@
@2297243/1
cccaatgtttctagcctttcataattcataacgtcattagcagagctcgc
+2297243/1
@@@DDFDDDHDFHJGGHIGJJIEIHHJGIJJFIHDCGE4<C<C3BGGHH@
@6170285/1
tgtttcttttctttaacatttctcacagaacggttgccatatagccttaa
+6170285/1
@@@FFDDFHDDDHJ@AFHIJJ4<DC@GHDFG6EBG<DA>G9BBFHIIGHI
@7276607/1
cttttatcataatgagatcaagtttttttcgaatcaaatgaagctgtatt
+7276607/1
CCCFFFFFHHHHHJJJJJJJJJHIJJJJJJJJJJJJJJJJJJJJJJHIJJ
@7786747/1
ccactttgttctttcttgtcagcacagaataatcttgtatgatgtctctt
+7786747/1
CCCFFFFFHHHHHJJJJJIJIJJJJJIJJJJJJJJJIHJJJIJIJJJJJJ
@6735659/1
gtatccttttgggcggtaccatggtataactatcttattgagataattat
+6735659/1
CCCFFFFFHHGHFIJJDGIIGGIJFAGHIIE?GHIIIIJIGIHGGICHHD
@7787149/1
cacgaggagtattcttggaaacaattttataattattggatatattcatg
+7787149/1
CCCFFFFFHFFHHJJJJJJJJJJJJJJJJJJJJJJJJJJJJJJJJJJJJJ
@5066578/1
ccagggccattatcgcatcatacggaatctgccgagtccttccttctagt
+5066578/1
CCCFFFDDHHGHHF?FC@EAEDEHDIIDIIHD?@?FDDF<BFDHIIJJD8
@643834/1
cctcttctggaaagcagctcttgcagcattgacactg
+643834/1
@@@DDDDDFAFFFFEGF?FFHB?BFFBFCHFIBEFG9
@1198485/1
cttaactttagtgaactggtcatcaactgagaggccaaactccttcaggc
+1198485/1
CCCFFFFFHHHFHJEIGGIIHJJIIIEFHIJEHJIIJJJGHIJGEGGIDH
@82963/1
ggtaggggttgtttccctagactgtggttgagacacttgctggggaggtg
+82963/1
??=BDFFF?FDHHIIJIGHIDHGJGIDHHBA>G>FHIIGIIII?HFGE@C
@5626618/1
acccaatgtttctagcctttcataattcataacgtcattagcagagctcg
+5626618/1
@@@DFDDDD?DF8C<GE@GHIG@9<@HHHICE?;EHBBBHIICCGG@AGB
@5626684/1
ctctttctttttttgttagactgatttgatagagcacggaagg
+5626684/1
CCCFFFFFHDHHHJIJJJIDHIJGCGID>FIGEHIIDGI<FEG
@2298201/1
aggccatcgcctggtcatgcataattcttgtagaagaccaatagggttgc
+2298201/1
@@@FFFFEFHHHFE:EGG>EAAGEHHGIFDHCEGEFGGIHHEHGIIGC@D
@5067758/1
cttcacactcatcaagaacttggtaaactcttagatcttcattttgttgc
+5067758/1
CCCFFFFFHHHHHIJIJJJJJJJIIIJJJJJJGHGHIJJIGHIJIIHGEB
@4511737/1
gatgatttgaggttcttgtggaattgtgac
+4511737/1
@;<=D4BDC<C?<CGH@FC?FDHAFH49EC
@6171751/1
ataaattcgataacaggctgagctttataaaatgcag
+6171751/1
?@@DDFFDH8CD=C9FBE::ACHGIBCHCE9FFF:CB
@6172397/1
attcgattgaagtaaattgtaaaatgctaatatcctaacg
+6172397/1
CCCFDDFDHFHH?EBHIJJHIBHGGHD>EHFHFGE@CFF=
@1757073/1
ctaatatttgagcagaaggtgctggtg
+1757073/1
@@@FDFFFHDBD8E@DFAEGDGICGI3
@6172937/1
cgtcattagcagagctcgctactaaggccttcaagatagaacccaattct
+6172937/1
@@@DFFDFFHGFBGG9CG<@GHGHIICHEE@>DFHCECG>4DGBG?FGGE
@1757448/1
gtctttttttaccaaaccggtattttccccttggcaacaaacagttgttt
+1757448/1
CCCFFFFFHHG?CFFHJGHH?FHGGIFHIJEGIJIJIHGCHIIG@CHFHG
@645040/1
cgacaacaccgcttgtgcggcaacatgtttggcttgctgttttgtagaag
+645040/1
CCCFFFFFHFHHHJJGJJJDGGHF<DHFHGIIIIGGJJEFGIGGGHGE4=
@6737739/1
gcccatttaaacatttgtaaataaactcatcttgta
+6737739/1
???DFEDFHHHFDGGIIAHFCFCEEHCGIGGED@BF
@7278859/1
ctgtgttgttctttttctattttcttcgctttgagatacctacgcctatc
+7278859/1
@CCDFFFFHHHHHJJJJJJJJJJJJJJIJJJJJIJJJJJJJJJIJJJJJJ
@3977822/1
gtccctcttctggaaagcagctcttgcagc
+3977822/1
;=?BD?DBB4DDAHI?BEEEEHGF93AE9<
@5628855/1
cattgttgcaacttagatttagggtcattccaatcttgatgcatgatgaa
+5628855/1
@@??DDFDFHDFFHGEIF<BHAB@?EHF<@B@HHGIG4??C9DF9?BFEG
@6173392/1
gtgcattaatctatagaaaattttccaaacagtatttagagactttccac
+6173392/1
BBBFFDFFHHHHHJJIJJJJIJIJFJGHJJIJBHHIIFFEFHIGHGIIFC
@6173872/1
ctcttctgttgtttcaattttggcagtatgcaaatattgtggaccatcac
+6173872/1
B@@BDDFFFHFFFGHIJIIJIEAHAF?@HIGIDGIJJJDB@E@?B@AD<<
@7279319/1
ctctgttcttttttgaaacgaaatagttttttacaatactgctgtaatgt
+7279319/1
CCCFFFFFHHHHHJJJJJJJJJJJJJJJIJJJGIJJJJJJIJJJJJJJJH
@645243/1
ctccttctaacttaatgcaagcttctcttatagctgtcaactcatgttgc
+645243/1
@@@FFD?AFDHFHGGIGH9FCEHIJJHA?@DHEHH9??F@DEDFDDFDD:
@8299180/1
gtccacaagaaaaaaggttcttttacccccttcagaatataatagtttca
+8299180/1
CCCFFFFFHHHHHJJJJGHHHJJJJJJJJJJJJJJIJJJJJJJJJIJJJI
@8299552/1
cttgaacttcatttccaacaggtagtaagtgatcattaagttcgccgatc
+8299552/1
CCCFFFFFHHHHHJJIJJJIJJHHIHJJJIIIIJGIJJJJJJIIJJIHII
@2300315/1
cctcctgcggaccattagttgaagttccagccctcagataatcccatatc
+2300315/1
CCCFFFFBHFFADGGIGIGIGGE@ECD@FHI<B;BHGIJIGGGGBGIFDG
@1201453/1
ggtatatataagattacaattcttaacattttttctttaaacaaagaaca
+1201453/1
B@?DFDDFHGHGF@AGIBHHIJFHHGGFGCGGBHGIGG>CGHE8FEG9;D
@646638/1
gtacagaaatatttcggcttctgcttccgttccaccctttctgctgcgat
+646638/1
@@@FFFFFHDFADEHFHGHJIGHBGHGIIHIGDFHGAHBGDEBH4D<@@C
@6175371/1
cgaacacttctaggttacatagtgtatgaaccg
+6175371/1
@C@DFDFDFHAA<GAFEHGHCHA??<FBAH>E<
@5069273/1
ctttttttggatctgaagggcggtcccctcttttgggtggaatgtatgac
+5069273/1
@@@FFFFFHHFH>B<<FGHGCBA@FHIIIIIGHGEEB5=A?ACEAC;;>C
@6175626/1
gacaagttgttatattagtcactttatatgttcttttaacactctttgat
+6175626/1
@@?DDD=BDFDDDHGGIHCICHH4AFHCHHACDHHHI<C@AFCHHCGC4B
@6175729/1
ccttctgatagcctgcaattcttggttcaagatcattttaaactgccctt
+6175729/1
CCCFFDEFHGFHHJJJIJJFGBHH@?CHGGI4CEAHHIJJIHGHIHGJJG
@6175824/1
ctctacctgatctggaccagtggcgtatttacagaagcaaggttggccta
+6175824/1
C@@FFFF?FF<FDBAGIGHICGHGI?GHIIIIGGGEHIICEG>AHIIJGG
@3433204/1
ttcatttaaaaccgctgtgtctctttctttttttgttagactgatttgat
+3433204/1
CCCFFDDFD8DFH8AHIII<CFDHGGDGCCEH<GH8DGICHIICDGAG@;
@647909/1
gtttgttttctccaactccgacaaacgccatcctctcattcttagttgta
+647909/1
B@@FDBDDHF<FHEEHIJIDGEIIIJJIIGIGGHIJGH9FGGCHEFFCCG
@6739944/1
gggttgtttccctagactgtggttgagacacttgctggggaggtggacct
+6739944/1
@CCDFFDFGFHHHCIIJIJE<BBGHFII9?FG>GIIDHGG?@@BBA2CEE
@3979991/1
caatgtttctagcctttcataattcataacgtcattagcagagctcgct
+3979991/1
CCCFFDEFFFHHHJGIIEIGIJIIF9CHIG=FGGIJBGGGGEHHGG<@G
@5630611/1
ctgtaattgcgataaggtttttcaggattgatagatacatcataatgatg
+5630611/1
@@@FF?BEH<FFBHBHHBFHIJI@HI3<9C94CFEGIG@C?DFHE?FDE<
@2301667/1
ggaagttttatttacattttttgcctgaacacattgggtcgccataccta
+2301667/1
@@?DFBDFFFHFHDGIJJJJJBDGIIIIIIEGHFGCGEFGHIEEG<3=FD
@8301542/1
cactgaaccaaatcggctccttgaatgaatttttcattcctccatactcc
+8301542/1
CCCFFFFFHHHHHJJJJJJJJJJIIHIJJJJJJJJJJJJJJJJJJJJJJJ
@6177046/1
acctgttcttcttgaagttggttcagctgtagtctgtctgcatctgtata
+6177046/1
@@@DDD?DDHHFHIGGG4ABCE?AHBFE>A?FFEBBEB>GHHCHIDGEGI
@7790923/1
ggcttaagagagaaataaagagagaaatagaaaataaatatataaaaaaa
+7790923/1
CCCFFFFFHHFHHIIJIIJJJJJJJIIJJJJJJJJJJIJJJJJJJJJJJJ
@7791004/1
ctcagcagctatctcttgtaggaactggactgcattaaaatccgaatcct
+7791004/1
CCCFFFFFHHFGHIJJIJFHHIJJIIJJGIJJJJIJIJJIJGIJJJIJJI
@5071223/1
atttcttcattttcagctctggctattttagcatggaatgtaatctccaa
+5071223/1
CCCFFFFFGHHGHJB<CFFH@EEEEHJIIIHDGEGI9FFH9DDIG>FHIJ
@6178594/1
ccacgcatgtcccatactccctggttgggaag
+6178594/1
@@@F?DFFH?<DHGBHGICGGIICCFEHDBGB
@8302065/1
gaggagagcttttattgaatagaataggaatgtcaggtgcgttaactttt
+8302065/1
?1?;DB:BBFHFFAHEEHFHGCGIIIIF9AGB?BGH>GHII@DGGGIIDD
@6741204/1
ccatggttgtcgaggaggtccctgttgttccattgcttgaggtctggtaa
+6741204/1
@@@DFFD;F:?FFGDCCF;CGHGGAG@HCHG>CD>FGEEBBG;FCGH>DB
@5631438/1
cttttatttctttagtaaacttaaccctttg
+5631438/1
CCCFFADFHHHHHJJGGJGIFAEEHIGG;FH
@6741461/1
ctccccttccatgcaataaacggcatgtctcaagagctgcaatgcgacga
+6741461/1
@@@?DFFDHFHHHIIGGG>BHE<DHIEEEGG>FHHIIIICF>FHGGEH:/
@650243/1
ctggggaggtggacctctttgtgcccatggagtttgacctctaggaccag
+650243/1
@CCFFFDFHFHHDIIIIIGHJEEEHGIIGGGG9BGH<DFHEGGGGDGGEI
@6741655/1
agcttgctgagcgactaatgccactgtgtccacaagaaaaaaggttcttt
+6741655/1
@BCFFFFFHHHGGJIIJJEIJJIJJJIIIIIJHEGIJIGCGGIJIIGIJJ
@2857894/1
attcttcaatggttgctgctaaatcttcaagtacatagtacataacttta
+2857894/1
@@@FFFFFHDDAHEFEBFEGGIGGAHGEHGHHE@@G@FIIGEGIJGGIH>
@6742151/1
gaatagaataggaatgtcaggtgcgttaacttttggtggctttattatat
+6742151/1
CCCFFFFFHHGFHIIHIJIJGHGGGJJIIEGIIIB6?=GGIIIIGIFJGI
@3981525/1
agtctgtctgcatctgtatatgccctagcacgg
+3981525/1
7@@DDDD;FHFFHGGGIEFGGE?:CGHIEA>F>
@4514933/1
gcaacaaacagttgttttttcctgatatagctctaacttcaattaatttc
+4514933/1
@??DDEDDH8ADFIAHG@GHGDEGHHFBHGIBGHIGFFH>DABCDHIIGI
@1203804/1
cactgttcctggctgagagtaattcgtcgcgcattctgt
+1203804/1
@@@DDADDHFBF?EB@@CG<?E>BH?CCFHGB@?@FII9
@87943/1
cgaggtttaaattttttccgctgtagt
+87943/1
=?71B@DDF?AA<:CE<3C=?G6?C@:
@5632025/1
cttgttttgcttctttttttgacctacccttgccgacagca
+5632025/1
@@@FFDFA?BFHFHIDCHIJ>FBDGDEB>GCGHGGBH>FC9
@5632659/1
atattttttaaggaagtaagtgcaggggaacgagaaccaatttctttttt
+5632659/1
@@@DD>DDHFBBFHGEDHHII>9FHGIEDHHGEF:@DHIFDHG9BFHIG:
@6743669/1
aaacaaacctatgggttttaccatcatttgatgctcataaagcttattca
+6743669/1
@@CFFFFFHGFBHGE:ABFHGCCDGI9H9?1?9?B4DDHCC@<@GBB<B@
@5633800/1
ggatttgtgaagctgaatttttagaaaggcaattaatattatttttataa
+5633800/1
@@@?DAFDFDBFBHGGEB>ICHGCA:FB@@@3EB<?EFEIICGIEG;GF4
@6180487/1
gtcccatactccctggttgggaagtgcttgttgttttgcagacaacatgc
+6180487/1
@@@DFBDDHFGHDGIIBGI8EGIC<CGF4EFEFG?FEGGIICG@EHBFFH
@5634811/1
ctgttagcagctggttgccttaaaacaatatcaagagcttggattgcctc
+5634811/1
@@@DFFFDHHFHHFIJJIIFHE@AFEH=AEDG>HB4C>B>FGGEGG9?DB
@5073563/1
gtcactattaaagttgatttgtcttatcgacttgacaattttttcttttc
+5073563/1
@@@DFFFF?FDFHGGICHJIIHCCHGHCHEGG=>E@FFGIGIFGGIJBBB
@4516878/1
caacattttacatgcagttagtgcaactgctcccttggcagtaaca
+4516878/1
@C@FDFFFHGHHHIGJJJJJICHIIJGG>HHIAEDGHGIGGGEGI>
@5073998/1
ctcctcgataatagatatgtaataagaatactgatgctttgcccgtcctt
+5073998/1
@@@DDDDD?=DDF>FFH@AD9CC4CBEH449<EFE>DGCH@CGHGDHIEH
@1767047/1
ttataacatgacctaagagttttattaaagttgg
+1767047/1
@CCFFFFFGFDAHI>EFHH<IHBAHED@?EHBHB
@1767140/1
tgaagggcggtcccctcttttaggtggaatgtatgacga
+1767140/1
<@@DD8@1CF:FD3CDFBGEGF@CBBDEB@FFEFIIBE1
@4517740/1
ctaggatgagcatccatggaacctacaacagctgctattgaaggcttttt
+4517740/1
@@@DDDDDDAB>DB9BEFCGEB1CF>FFGCGGG3CB<@C:B<BD?B;?DH
@7793971/1
cagtaaataacaaagaatggaaggccaaaatttgttcacactgttcctgg
+7793971/1
CCCFFFFFHHHHHJJJJJJJJJJJJJJJJJJJJJJJJJJJJJJJJJJJJJ
@4517773/1
gcttggattgcctcctgcggaccattagttgaag
+4517773/1
@@@FFFDADADHFGG@GHIIAC?DDEHGGGA>?D
@3984087/1
ctgaggtctgtcaattcaccaggtgatatatttttgcatctgtt
+3984087/1
BC@DFDDAHFHGFIIGIICHGEHHCBH9FEHBFFEB9E<FEG??
@7285169/1
ctcagagctaccttggcagctgctaattttgcttggtgtttgttttctcc
+7285169/1
CCCFFFFFHFFGHIEGIJIGGJJJJJJJJIIIJJIJFFDHIJHIJJJJJJ
@8306407/1
ctgctgttgttgaggctgctgtggtctctgctgttgctgttgttgctgag
+8306407/1
CCCFFFFFHHHHHJJJIJJJJHHIHGJGIHGIIIJJIJJIJJGIJIJIHI
@2859730/1
cttaaaacaatgtcaagagcttggattgcctcctgcggaccat
+2859730/1
@@CFFFF?ADFDFEGGFGHCFE@DDBBFHIIIIIGIIIIGB@8
@5636334/1
taatttcttgttcttcttgtttcttttcttta
+5636334/1
?<?DD:=AAD2:AB<EEA?<C?:A4C>BEED9
@5636371/1
cagcaattttcttaatggatgcataagtcattcctctatcaggtaagaca
+5636371/1
CCCFFFFFHHHGHFHJJFIHEIGHIIIBHEGHEFHGIGIIIG>?BDCGB>
@654756/1
gctccctccacctgaactagttcatatttcggagtcgtccctcttctgga
+654756/1
@@@FDDFFHHDHDIHGJIJJ?F@HIIIJIIGBCB?FHH?;?D@B@B>BD>
@2305291/1
cccatgttaaattttttcagaatcatgtga
+2305291/1
CC@FFFADDHD?4CBEGGFHGA@<2CEC>4
@4519371/1
cttacaggtaccggtctttctcgataatcaagtgttggtgcattcataat
+4519371/1
CC@FFFFDHFHHGHBBGBHGGIICHI7BGEBCDGFHIJGGIGJGIIJIEI
@4519526/1
gctgggtgagttaaaacagtacatcgcacaacaaacacttggggag
+4519526/1
@@@ADDD1CB:AADB?FGI?FHHF9ABDGD@DCFA?BFFGGFIIFF
@3984667/1
gtaacttctgtcttgaaatctgtagcccaatattgattccagaacttccg
+3984667/1
@@@FFDFDFDBHHIBDFIJIGIGCHDHGICCB<@FHIHJB@GH@HGIGG6
@6183320/1
ctctaacttcaattaatttctgatttttattaacaatagattggttgtaa
+6183320/1
@@@DFADDHHHGHJJEGHJGGGJGHIIFDGGH4CCDH>DFGEI@@@@@G>
@4519809/1
cgatgtaatattgaaggcaataaag
+4519809/1
@C@AD;??CB>F?BF9@DBACEH?A
@5076638/1
ctctgctgttgctgttgttgctgaggctgctgtggtctctgctgttgctg
+5076638/1
CCCFFFFFHHHGGIHIJHHGHIFGG=FHIGCHHIGIJ99?4:DGFED<E>
@5637240/1
cgccaacaacaatgacaggtttttgaaaaaattttggccaatagctgtgg
+5637240/1
C@CFFFFFHHHHHIEFGEGF@FGGBHIIJIIIIJJFIIJIECGEHCGIHJ
@656942/1
gccacgcatgtcccatactccctggttgggaag
+656942/1
@@CF?DDFG1<DDFGEBG<@CHEG@EEEE>C3;
@1768642/1
gccatccattttatagctactctaaaaacacggtcttttccttcccctgg
+1768642/1
<@@FFFFFHHHGGJIIIJGGEHJGHJIJJIIIJCBGGJGCGGJEHGHIIJ
@6747437/1
ctcagagctaccttggcagctgctaattttgcttggtgtttgttttctcc
+6747437/1
CCCFFFFFGHHHHJEIIJJIIGGGGGGGIIIDGHII?H3BDG?DGHIIHJ
@6185654/1
ctcaagttccatcctatcattgccaattggtagtggatctctagtataaa
+6185654/1
@@@DDFDDHHHHGJFCHIBFHIEECI9CHE2AHHIF9GG>GGCGHGGGII
@1769504/1
agaattacagaataactcatgaatgctttctaatgtttcttcatttaaaa
+1769504/1
@@<DDD?DB?FHFIIIIDBD9FHG4CECCHHIBHHH@FGGG@9?DHGHCC
@1770333/1
caaagagaaaaagtgcaatactaaaattttattcagtatattccaatgac
+1770333/1
@@@BBDEDFHGFGG:EGG9CCCHAB<?FEEFGDCD9?EDCGED4??DFB?
@1770624/1
atctggtctggagctggatgagtgacatcagcgccaacaacaatgacagg
+1770624/1
@@@DD;BAFDBHHGGIBBHHA<4FHFHH3CF3CFFBEGIEHI=AH9DEHG
@6187638/1
agaattacagaataactcatgaatgctttctaatgtttcttcatttaaaa
+6187638/1
@@CF@DDDHGA8BCDEHGGH>4CBHE<BH<B4<EFGHAFHEHE@DHG4DF
@4524469/1
cctcaaccgtacttctagcattagaagtttcttctccagcta
+4524469/1
@7?DDDDDD?DFDFHGEFEHB:EEHEGAE4<49??CFHGE@C
@1210395/1
gtcagtatcatcagcatcagattcttcttttttctttgtaacta
+1210395/1
C@CFFDDEFABFFBHGHGJGEBIHIGBHHEDCHHACGIIICD<B
@6749564/1
gttcttgtggaattgtgacactttgatgttgtaaggtg
+6749564/1
@?@DA8?ABFD?DG>FHGA9CDFHGIFG4FECHECB1?
@1210522/1
ctcttcattttcggtttcgtaggcaggtggaggccatcgcctggtcatgc
+1210522/1
@@CFF<BDDHHDHBHGHIBEHGFGGIE?C@D3BFG=;@FFHD;C3BBFCE
@4525126/1
gggtttcttccgctaatttaaaaattgaatagtttttatgaaatgagtca
+4525126/1
@@@DDDDFHHHGHIEIIJJGG>FEGHIIJIIIGIGIDGDHGGDHIEIGCC
@658411/1
ccacgatttcggcagcttttacctcattttcactcagaagaaataat
+658411/1
@@CDDDFFFDHDAAGIJ<A<F<FDHIEFGGGA?FEE<DF@GHGGIIJ
@7798103/1
ggcacaactgataagttaagcattgcagttcatcagaatcaaaatggttg
+7798103/1
CCCFFFFFHHHHHJIHIJJJJJJJJJJJHIJJJJJJJJJJJJJJJJJGIJ
@7798517/1
cttcagtaaataacaaagaatggaaggccaaaatttgttcacactgttcc
+7798517/1
CCCFFFFFHHGHHJJJJGIJJJIJJJJJIJJIIJIIJBHHIJJJJJHIJJ
@6190376/1
ctgcaatttccaagaaactttacttttcacaaat
+6190376/1
C@@FFDFDDHFDBG<GIIFI<CFGGEGHIHHA3F
@3442126/1
ctctaattttcttttgtcttcgtaagacgatttt
+3442126/1
@@CAD>DDHHHHAHCIGCCHEGHI@9<CADGHG<
@3442161/1
ttttttttggttccagagactcgtccaatcagattgaaaaaaacaagttg
+3442161/1
B@@FFFFFFHBBHE@HIGHIJIIJHGI4BG3?BFEBBGHIJ>EFEEFD>;
@3442234/1
cttgacaattttttcttttcttctttctgtatcaactgcagcctctttta
+3442234/1
@@@DFA?BDHAFHIG9<@HHHHIIIBE<F?EC?EEHI3?CFBDGC?@FEB
@3989103/1
gtctgtgttgttctttttctattttcttggctttgagatacctacgccta
+3989103/1
CCCFFAEAHFHHHGIIJJIGEIIJJII@HEHBBFG>GIGIGIFI@FEHEG
@3442263/1
ccagcaggtgggtgagtaacatcagctccgagaaatattacaggttcgtt
+3442263/1
@CCFFDADADBFFH?GEGBAHGE4CFFEGI?CGGCFHG9BFEGDBFGGAH
@3442901/1
attatgacagtcttcaatgattagaaggtttattcgactccaaacaatct
+3442901/1
CCCFFFFD?AFHHIIIGHCD@D9H4::?AHGHIJIIJIBHJJBH=DGEB9
@3442973/1
cttaactttagtgaactggtcatca
+3442973/1
?<?DDDDDD<D:<4BE@EA?EEEII
@4527494/1
cattaaatcacatcacattaccacatttctcaaattcagtcttgaaatat
+4527494/1
C@@DDDDFHHHGGFC<FHIIICHGGGGGIGIDI9EHGEICG@@DCFHGG@
@5641836/1
agatgattagtttccacaacaattcctcttcctttttttggatctga
+5641836/1
?=?:B;DD8B2CC<EBBEG=FGDHFFEB9<<9CFF<<A:?F<8BDFE
@1772450/1
ggcacaactgataagttaagcattgcagttcatc
+1772450/1
@@?DFD??DHDDFIIEBCEF9C<@DEFE@HEHG<
@1772576/1
gcaggtattgcattggtataagcatttgcttctgattcttcttcatcagt
+1772576/1
?8?BDDDDDFHHHIIIA?DHFDHIIIDGHEEHCEBHGHIIG<FDH>?FDB
@7799687/1
ataataatctttgtttagtttcttttttgatgttacagagtttagcggct
+7799687/1
CCCFFFFFHHHHHIJJJJIJJJJJJJJJJIJJJJIJJJHHBHIJJJJJJI
@7289410/1
cttggctttgccgcttgttgctgtacttgaggctgagatgaaggtggtct
+7289410/1
CCCFFFFFHHHHHJJJJIJJJJJJJJJJJJJJJJJIJJJJJJJJDFIHIJ
@6751447/1
ctcttggacaagttgttatattagtcactttatatgttcttttaacactc
+6751447/1
CCCFFDDFH>FHHHHGHGICHJEIA<CDDHDH<?FGAGEICAAGECFGII
@1772946/1
ttcatcttcagaagaactggtagaagaactgctgtaataacgaatttttt
+1772946/1
B@@FFDFFHFHHFJFGJJGGIIG?CHGIJIECGGIHJJJIJJJIIGGIJJ
@6193791/1
ggcacatccacgatttcggcagcttttacctcattttcactcagaagaaa
+6193791/1
CCCFFFFFGFFD8EHHJDB<AAGHCG@4CFHG9?GC@HIIE4??DHG3=C
@8312775/1
cccatgttaaattttttcagaatcatgtgattttttttcctttcaagaat
+8312775/1
@@CFDEDFFHFHHCIIIHIIIIDHHHIHHHIHIIIIGIIIIGCGGIIIIG
@1773247/1
ggcagtatgcaaatattgtggaccatcactttttacatttaaagcatctc
+1773247/1
CCCFFF>DHGFHHJJJJJIJJFIHJJJ<CE>HGGDFCGIJEI9GGBFHEG
@8313240/1
cctgttagcagctggttgccttaaaacaatgtcaagagcttggattgcct
+8313240/1
CCCFFFFFHHHHHJJIJJJJJJIJJJJJJJJJJJJJJJJJJJJJJJJJJJ
@1212875/1
ttcttcttgaagttggttcagctgtagtctgt
+1212875/1
@CCFFFFFGABFFHF9EGGGGIA<FDHIEIGC
@2310305/1
gtgctgctaacctcttggcaatttttttcgattt
+2310305/1
@@@DD;DD>BBF?HIIBG>EEEGGCHIDGGFEG7
@3993406/1
gtcacctatcgtgataaagccgacaagtgtcattgataattagaagtttg
+3993406/1
C@@FFFDD4DFHGEIJFEGIHH8GGIE9C:CCDCCH<9DADDFGEIFEII
@4531778/1
cacaagttttacttcttctttaagacactgactaaaatattgttcaagtt
+4531778/1
@@@BDDEEHFHBFIGD@FC<FDCHGCEG<ECCHIGHECAFIG?9CBGDHB
@6752452/1
atcatacgttcttaatatctgtgtattaagcctctgaacaacaataaatt
+6752452/1
@@@FFDFFFHGHAGIBGBIG4<CAEH@<CFEHGFGCGCHHIFGGIDDHAG
@2311018/1
ttttcaaatatttatctatcatatcctcctcgata
+2311018/1
CCCFDDFDHFFHBGGIIIIJ4AEJB4FHC@F<<;?
@4531968/1
atcaaatattgataaactagtttcttcttcatcagggaaatta
+4531968/1
@C@BBDFEGFBFHEICFH>H<IHGIIGHBHHIIFF@EF?DECG
@4532062/1
ctttttttggatctgaagggcggtccc
+4532062/1
@@@DDDDDFH>FA39AED>:;:@A;4@
@6195325/1
ctctttctcaacaagatggtacctagctctaaatgccaca
+6195325/1
@@CFDFFFHDBHFGEGEFGEHHBCF<DCH9FHICD>GIGG
@6195553/1
ccataggaagcgccaaaggcttctctcgtgagccaacagtaagacatggt
+6195553/1
@@@FDFFAHAHHHIJDHIGBGGHGI<GED9DEGIGAGHIDGG>FEABEH9
@7802129/1
cagggaattctaagagggtacacaattcaggcactaatgtctcttcaaaa
+7802129/1
CCCFFFFFHHHHHJJJJJGHJJJJHIIJJJJJJJJJJJJCHIJJJJIJIJ
@663049/1
gttagcagctggttgccttaaaacaatgtcaagagcttggattgcctcc
+663049/1
CCCFFFFFDFHH?GHBGGEHGHGEHIIGIBIEFCF?BFBFGHIHIDGGE
@6196590/1
ctcttgttttgcttctttttttgacctacccttgccgacagcaata
+6196590/1
BB@1DADDHFFHFGIDHGGGHIIIGID?D:DGIBGCEGIGGEG7@;
@7802507/1
gaagaagagttagagtcacagttgaagtatttggcaaagggacattcaaa
+7802507/1
CCCFFFFFHFHHHJJHIJJJJIJJJJJJIJJJJJJJJJJJJJJJJJJJJJ
@6196816/1
gtgaaatctttaggctgcagctcaaccattttatcggccaacatattact
+6196816/1
@CCFFFFD>FFFHIDFE@G>F>FGCHIGGCD>FHFHBHIHBFHCGGCICG
@4533688/1
cttgcacgacctttggattgaatataagaccttgttgttttagggtaatc
+4533688/1
@@@DD>DDAFHHHIG3CGGAHGHHCCCE9EAHHB?CHHIFIGHGD9B3D@
@7802929/1
actgcatctacacaaagggccatcattcatttctcctggatcattatacc
+7802929/1
CCCFFFFFHHHHHJJJJJJJJJJJJJJJJJJIJJJJJJJJJJJJJJJJJJ
@7291261/1
ctcatttgaaaacgtggatctccaaggtctccttgaacaaatttacctaa
+7291261/1
@@CDFDFFGDDFDHFE=:<FHIIIIIICHHFGGIBEHIIDHIIGHGGIGI
@6197373/1
gtctctttctttttttgttagactgatttgatagagcacggaaggtggaa
+6197373/1
@?@DDFFFFFHGGJIG<HG@FGGFHGGC>FAGEGIIB>BBHGG>HDDEE>
@6753845/1
ctgcataatactgaacagaagatttg
+6753845/1
@@@DDFDDF?FB>F>BBE>FCCEG@H
@8314346/1
ggcgttttggtgggcatggcctgcagctccctttttgcagcttcttcaag
+8314346/1
@@@FDDDDDDADBFBBFFGEGIGCHEGIGHIGGGFHIIIIIGHBGHGIII
@7804016/1
gtcacttcaaactgttgctcagcagctatctcttgtaggaactggactgc
+7804016/1
CCCFFFFFHHHHHJIJJJJJJJJJJJJJJJJJJJJJJJJJJJJJJJJJJJ
@3446581/1
ggctattttagcatggaatgtaatctccaagttgtgaatcaatttcagga
+3446581/1
CCCFDDFFAFHD>FEFEHIIIIICGIIGIEIGEECFHCIIFGIIGCGIGD
@1214352/1
cgtgctgtaccttgtatactagcatgactgactagat
+1214352/1
@@BFFFFFAFHDFHHCBGHECGHGCH>DHGGEIBBFG
@664201/1
ctcattctttcaaaaaaaactattcgtaggagtaaaacgtaagtggaagc
+664201/1
C@@FFFDFHHGHBGGBGG8EGIGECHCHIGIJ3DC?DEG9BF2C@>FDAE
@6198547/1
catggtttcaatgatttccctgttgaccttacggggacacttatcaggtt
+6198547/1
CCCFF;DD?DCFBHCIFIIGIIHIIIECHCIG?1CDHIIEGBHG<DHG?D
@8315053/1
ctccaattgcattccctttcacactagggacatgaggtgaaattattggt
+8315053/1
CCCFFFFFHHHHGJJGIIJJJJJJJIJJJFJJJJHIJFHEGGHHIGJIJB
@98651/1
ctggagctcatcaagcttcggtccgactgatgatttgaggttcttgtgga
+98651/1
CCCFFFFDHGFDDIJI<EAFGEFGDGGBFFHFI<BBGFGI3?8BFHHGH<
@1215074/1
gtagttgggtaatattttgataacgtggatgtagataggctggcctgctt
+1215074/1
@@@FDFFFHDFDHIJJJJIBFGGHGGGGJJJHEIJBGFCFGHG?ED@;<F
@5645536/1
cctcacttgttttgtcataagttgtaacagtaagttcttttt
+5645536/1
@@@FDD44?DFHFIGH<BHBHEBGBH<FEDFGAA1?:CBECF
@2312515/1
gtcgaagcaatggtgaaataggttctgaaagacttgtaaagtttactact
+2312515/1
@<@DDDFFAFFHHFE@EDEICACDHIJFGIJIIIGJDHADHIEGIJD@EA
@5085874/1
atctgcatgaacggtaatagctcgtgccattgcgccaggtg
+5085874/1
@@@F;DB;FDHHHIBBAFGDC<HG?38E4??EAFHH<0?0?
@5086089/1
ccttaacatcagtaatcaaatcatcagtttcccaggtccacaattca
+5086089/1
CCCFFFFFGGHGHHGHJJJJIIJJIIJEGGIJIIJIFD@FGIJJJGI
@6755525/1
ctgggtttaaaatcttcaataacattactcatttctgataggttctgcaa
+6755525/1
@@CFFDDFHHAHDIJIJGIFEIJJBHGIIICGIIGIEIIIGH?FHIJIJJ
@5087243/1
ctgtaccttgtatactagcatgactgactagatagaagtctaattcagta
+5087243/1
CCCFFFFFGHGHHJJJIJJIJJGIIJIJJIJGIJIIJIHHIJJJJJJJIJ
@3447775/1
tccatactccttgtcttacaggtaccggtct
+3447775/1
@@@A=DEFHHFHHGDHG@FEE@?A<?F6@@G
@6199675/1
caccaatcaaggcctccacacaatcagca
+6199675/1
@@@FFDDFHGHDDIIJFG;@GHEGGHGD@
@99729/1
gccgcttgttgctgtacttgaggctgagatgaaggtggtctgctgggttg
+99729/1
@@@FFF?FFHHHGIGIGGGIDGII<F;CC<DGGJGDGG:BD9<?BFH?6@
@6755960/1
ggcggttgttgccactgctgttgttgaggctgctgtggtctc
+6755960/1
CCCFFDDFDH?BHAGE@G@FFGI>FHIGGIIEC>G<DF9?B9
@6200484/1
ttgctctgcagggaacggcgacatagg
+6200484/1
?@@D7DDBDFBD6BAE<8CGGGI<9DF
@2314137/1
ctccttgaatgaatttttcattcctccatactccttgtcttacaggtacc
+2314137/1
CCCFFFADB>?F4CBHIIIGIGGGIIIGIBEHCGGIIGGIDGHHIH9BFE
@6756495/1
gacgatagctttattctcattaaggaattccggtttctcaaaacatggag
+6756495/1
B@BFFFFFFGFHDHGIJJIFIJIIEHJGIHHJJE>GEHIIIJJIBCG@@@
@3998327/1
cgtaaattgtcacggtctcaacaagttccgtttttt
+3998327/1
?;??DADDHB><AECAEA>@@CFH?AEAA:FGHGE0
@3998362/1
tcttggtgttcaacaaatctcttaatgatatc
+3998362/1
@??DDE:AFAHDDHIGGIIHIEB9BHGGIIFH
@668687/1
taacaagattttcacatggctgccactttattatccctttcagtggacaa
+668687/1
@@@DDDDDBFHHFIE@GHCDDB<A:C@HGB?GHGGIIIIFGADFEIEHC2
@7294363/1
cttggtcatcagtttgagatactgtaatgcattgtaggccgcacatgttt
+7294363/1
CCCFFFFFHHHHHJJJIIJJIJJJGJJJJJJJJJIJJJJIJJIJJJJJJJ
@3998908/1
ctgctaacctcttggcaatttttttcgatttgccagtacctatttctttg
+3998908/1
CCCFF?DDHHHGGIIIIIIE<BAHIIII<GGEGEGIBEHCGGGGC9DCGG
@669890/1
ccatcattcgctcctcgactgccccgatgttggagcctatgctatccgta
+669890/1
CCCFFFDF8ADHHIHG>BEB@GII<GBDGF@DGIEHD>BDDFHCBH@AG2
@1216950/1
ccactatctaaataaatagctgcagctaatgattcaaataagtcaccaag
+1216950/1
CCCFFFDDHGHGHIIEHIJFIIJJGIJGHHICEFHEGAEGGGHGIJDIJD
@4000290/1
ctcctgccactcatcataatgaacaatatcttcttttggattagtagaaa
+4000290/1
@@<DDFDFHHFHFIIC<<EIAHGCEGA>EECFEHGGIIFIF<D<:?FGCD
@2872536/1
ctcggatcttctatccttatctcatcaaatattgataaacta
+2872536/1
@@<DB?B<AFHFFAFH>B<HHGEGGGECHGEB><EHA4C???
@4000498/1
ctggtcaccgggttgttgcctaacaggaggtgcactggttacaggagata
+4000498/1
@@@DDEFFHGDH?GAFEDGHHEIJGAC3DBBB9DDABGG9BD?<@GGGC@
@2872687/1
ccactatattcaccaaccgttaacggagtttgctgtcgaatactctgagc
+2872687/1
@@<DDFFFHHHHDI@=CEEGGDGGCBB<1?CBGEFG@?8BB=B?F><B@=
@2872839/1
atgattttgacactccaatagtacttct
+2872839/1
????D8B4C?FHHEEBHGDC><A4A<E4
@670612/1
ctgattacttcttctcgaggtggctgcagtttccatatcat
+670612/1
@@CFFFFFAFHGFHIGIBFA3AEGGG@FH<CFFCF@D@D?B
@102037/1
gaaatttataaagcaacggtccacaaaaaataaaataagctcaactatag
+102037/1
@<@FFFFFHGAACGHIGIIHIBGHIIGI8CH>FGAGDAFB<B?B34?=4=
@1778680/1
tcggcatttctttcagaccaaaatttctttgtaaac
+1778680/1
@@@?DDDBDDHADG@>FG<GGHF>@EFB<BEFG<C4
@7295574/1
ctttaatgctctccaaaattgtaaatccaggaacttcccagtcatcagga
+7295574/1
@BCFFFDFHHHHHJJJJJHJJEFJIJJJJGHIJJIJHIJJJFHHGHIIJI
@8317494/1
gggtaatcaaattttatgacaaaattgcaattctttacatcaataccttc
+8317494/1
@BCBDFFFHHHHHJJJJJJJJJJJJJJJJJJJJJJJJJJJJJJJJJJJJJ
@8317596/1
gtacttttgtaaaacattatcaaaagttctctgaccatggaggataattc
+8317596/1
@@CDDDDFHHHFHIIEHIIIIHIIEGGHIIIGHIIGFIIIIEHHIIIGEG
@8317690/1
tgcttttttagttttataggttccttaatcatacaataattagcttaata
+8317690/1
CCCFFFFFHHHHHJJJJJJJHIJJJJJJJJIJJJJJJJJJJJJJJJJJJI
@1217986/1
ctccttgaacaaatttacctaaagcaacaacacaattgtcggcagctg
+1217986/1
@<=DDDBDFFFDHHG>B?<CD9EEG>F8E@EHFFAD@?:B@F6?@@D8
@6758967/1
catttacacaatataaatgcaccttcaacaccacactcctcaaggtacac
+6758967/1
CC@DFFFFHBHHFIJJHJJGIJ9CFHGHIIJJIFAF?FGIIIBFFGBGII
@6202453/1
acctttggcacatccacgatttcggcagcttttacctcattttcactcag
+6202453/1
@@@F<DDFHBDDBE@EHIB9FFHIB<@CDH>HC9<D>F@B4DI999B?BF
@2317129/1
ctgattgatgtcccaatggtccacacctt
+2317129/1
@<<DD4:B><FHFGCI>FHAI9<FFG8<@
@671561/1
ctgcagtttccatatcatattatacctgaaggcttttgggtcgtgagaag
+671561/1
@@@DFFDDHHHHGIIJFBDHJCE@EFEGGCH>9EEIECGBDEG@AHGI9F
@1219185/1
cttgtagtgctccaatcgcattccctttcacactagggacatgaggtgaa
+1219185/1
@@@ADEBDFHHDHJAH@GGBGHCIJIDGHHIHIIGIJJCBDDGHCHCH<G
@5093057/1
gttcaacttctttggtgtacagaaatatttcggcttc
+5093057/1
@=?B?BDDDDDHHIGBEC<ADHH3FHC9FH4C:CF6:
@5093254/1
gttttttaagtgcatgttgaacatattcatgcaaaatgcaaatgtagctt
+5093254/1
@BCFFFFFHDDFHDGGGHII@EHIEIIIGIIGHAHHI<GHGHIG9BDFCE
@5093270/1
gcacctcacacctggcactaaactgtaaagggcttcactgcaaaagtttg
+5093270/1
C@@DFF>DHHHAHGGIIJIEGHHIIJ>HIIGIGGIHGEG>FHHEH>?BDG
@5093382/1
ccacgcatgtcccatactccctggttgggaagtgcttgttgttttgc
+5093382/1
@@@DFDFFDDDHHHEIJBHEGIBHHIGBHIIIHGHIEHH9D3?FFHI
@672570/1
atgacattcatctataactaatagattgacacgagacaacgtgatataac
+672570/1
@@@DDFADHGGFDGHIJJIJJIIICF9DCHEHEGGIIJJJIBFHHGCGHJ
@5093832/1
ctctgctgttgctgttgttgctgaggctgct
+5093832/1
@@@F?DFDFFHGH<ABFHGCGGEBDAGIIBF
@5651304/1
atttgattcagtttcccgcttctttccaaatctggacattatattgataa
+5651304/1
CCCFFBFDHFHDFAGGEIGIIIJGJHIJJJJIHIICGG>GG@HIC>FGBD
@5094188/1
gaaataggttctgaaagacttgtaaagtttactactatattctcgtcagt
+5094188/1
?@@ADDDDFDFAFF:AA2CFCFABFHIAA@FDE9C@B>@GE9DD??;B@F
@5094320/1
ctgctattgaaggctttttgttatctccagcaggtgggtgagtaacatca
+5094320/1
@@@DFFFDHDHHFJIGIJGJIGII@A<FCHHIGGCFGG0@9DB4?B>DF9
@1781377/1
gttgaggaaacaaactttgtgagtgttctaaagctacttttgcagcattc
+1781377/1
@@@DADDDDHHH8FGIIGIB<CFFHII@HEI>EEH><CGFHIG<@9DGHI
@1782071/1
gttatatggtgattgatgccattcaactttgcattaactttctgtagtat
+1782071/1
@@@DADBDDFC>CDGHIHB3AFH@>H>FEGGECHHE9E?EF<EHGECEGG
@3451217/1
gttatttggaagtgatttgcacgaagcactatagg
+3451217/1
@@@FFFFFHGH?BGHJJJJJFGBF<GGIAEEHEIG
@3451382/1
gaatgactttatacactggtatttctggctcacctccttccattgttctc
+3451382/1
@?@DDDBDFHAF:CFABBFAAC<F?@>9FHI@HCB;??<CGHHIADGH>E
@2876107/1
gtaggatagagactttttctttgaagatttaggtataatatctgaaggca
+2876107/1
C@@FFDFFGDAFD@F>A<FHGG44CHHFHHH@>AEF4EH@B<<CD9CFGG
@8319787/1
cataaccgtacttcatatcattgataattactgtagatgagtaaggagtt
+8319787/1
CCCFFFFFHHHHHJJJJJJJJJJJJJJJJJJJJJJJIJJIJGIJIJIIHI
@7814037/1
cactgctgttgttgaggctgctgtggtctctgctgttgctgttgttgctg
+7814037/1
@@@;DDFFHHBFDDBFFBAG@BGC?99BFEG4CEGDF@GD0BD?0BB9DC
@6760370/1
gctgctgctgaggcggttgttgccactgctgttgttga
+6760370/1
@@@7BD3DDHD?HGIIBHAC@DHIEHIIICHI@>9C;=
@3451940/1
ctctgataaattagaatcatcccatagcaaatggtatttggtaggacgtg
+3451940/1
C@CFFFFFHGHGHJIGHHIBDHICFGGHJ@DHHIABFEAGDEHA=?GIDC
@673983/1
taggaaagaaacaaacattgcagaaagtctgac
+673983/1
@@@BAD?;;FDFDDEFHHIGIID>FGH<<EC<C
@7815170/1
atcaacgttcactgtctataaaaatacaagaattcctaattggtagtatt
+7815170/1
CCCFFFFDHHHHHJJJJJJIJJJJJJJJJJJIJJJJJIJJJJIBFHGFII
@1220778/1
cgtggaagtaagaggtctttcatttaatgttttttgaaaagcctcacttg
+1220778/1
@@@FDDDFACFHAHG?EABHICHIIIIIGE><GFEIB4?DGIJJAFHGIG
@1221057/1
tccaatactgtagaactatcttgttttttaacataatataaatcagctgg
+1221057/1
@@CDDE>BFFHFFFGBHIGHIHIBFB@FGGGG@DHFFHIIG@F<3BFHF>
@1221160/1
cttgtaatttagcacattcatctttgctgaggtttgtatctgttgcagta
+1221160/1
@<@=ADDACFHFFFEFH@FHCH@H9<<FG>?C<CEBEIIIJCH@4:B<0?
@105899/1
gcaggaaatcgatttttgaaacacctctgtcgaacagcttccacagctt
+105899/1
?@C?DADBCFFF=<BFHGHEEHI?HHHGGIGCGIJJ9FE>B?<B@@B3?
@6205918/1
ctcttctgttgtttcaattttggcagtatgcaaatattgtggaccatcac
+6205918/1
@CCFFFFFFHHHHIDBHIJJCJJFCB;CFCGCHGGIEHEDHGDHG=GAF3
@4541948/1
gtcatttctttttcttgatctctttcattatcgtaaattgtcacggtctc
+4541948/1
@@@DDDFFFFGFFI@H9AA<AAEHIH<CHGHIBFEC?GAFG@@G6:D@?B
@3452500/1
cttcattgtaacttggcccgcaacaattgtacacaactccataggaagc
+3452500/1
@@@BDABDFD?FHIH>EGH1@FBGGGIHGGGGEFDGCHIBH>G3<<D;C
@106611/1
gaacaatgagtgagagcttgcaagaggtaacttctgtcttgaaatctgta
+106611/1
CC@FFFFFHHAHFIGG9FC>@HIIHIFEGGIICGAGGGHIGGHIIIDGEH
@106616/1
caatgtttctagcctttcataattcataacgtcattagcagagctcgcta
+106616/1
@@@DDDDDFHFDDHIE<CBH<HHH<CHIIIBC?FGEGGEIDICGEIEGG7
@6206689/1
ccgatacaatttcttgttttttatca
+6206689/1
@@1DDD?BDCDF?F@4EE@G;@F@G<
@1221444/1
ggcatgctttgcttctttcttagatctaccagtgcccatggcagcaaatc
+1221444/1
CCCFFFFFHH?HFIIGGJHHIJJDIJJJIIIGFHJHIGEIIJJJJIJFJJ
@7816377/1
tttttgaattgaaatcacctgctccaggtaatggaaaatcctgaggagca
+7816377/1
@@@DDDDDHFHBFHEFEH>FIDG@F@HG<:<GCC?FFHEGBHADEIG<??
@2877748/1
ctttctcaacaagatggtacctagctctaaatgccacaagatgggcataa
+2877748/1
@C@DDFFFHHGFHGGFE@BHHHIIJJIJIJIG4EFHIGD3CF>GEBG9?<
@5096663/1
gggatttgtgaagctgaatttttagaaaggcaattaatattatttttata
+5096663/1
CCCFFFFFGHHHHJGIIJJIICGGJGI>GGIIIIIIJIJBFGIGIIJJIE
@8321516/1
ctcttctggaaagcagctcttgcagcattgacactg
+8321516/1
=1=DDBDDCDDD??E:3<3:F3C?EECEFAEE1?::
@5654556/1
ctaaaatattgttcaagttcacgaggagtattcttggaaacaattttata
+5654556/1
@CCFFFFFGHHHHJJGIECHIJIIJIJJCDHGIGJJJIJIJIIIEIIJII
@4006497/1
ttctaacttaaagctgactttagtacatcgcctggagacatgactacaca
+4006497/1
@C@DDFDFFHHGDGGIGF@@FHGEHGEGHFGBE?@GH3???DBGGEGHGC
@2320943/1
ctaaataataaggacggctaaaagtacagactctagtcgctttatgcaaa
+2320943/1
CCCFDDFFHFBAHHIIIIFGAHFHCGHIHGHGHDFEEBGHGGIIIG9=F@
@108172/1
ctggagacatgactacacaaccatttggtatattcatcctcttaaaataa
+108172/1
@CCFDFDDDCFDHEHHCAGI=EGCBDE9C?FFCGG9?BDFDF<?BGGGCC
@2879713/1
cctttttaaaacatcttcttgttttctatgttctatttct
+2879713/1
@CCDFFD=HHHGHCGIIHGIIHC@GG>FHIEFIIIIGEG@
@7300309/1
agctcatcaagcttcggtccgactgatgatttgaggttcttgtggaattg
+7300309/1
CCCFFFFFHHHHHJJJJHIIJJJJJJJJJJJJJJJJDHIJJJHIJIJJJJ
@7818126/1
ggtaggtgcagggtatgaaactgaacgtgtacacctggtaaagaggtgac
+7818126/1
BCBFFFDEHHHHHEHIJJJJJJJJJJJIJHIJIJJJJJHIJJJJJJFGIJ
@4543204/1
cttcaccaaaaactttgtcagccgcttctataccaccatcaaggaaaagt
+4543204/1
@B@FFFFFFHDHHIJJJIHHHIFEGIGIGICHIJJIJGHGEHHH>DHA@<
@1783759/1
gtggacaggtgaacatgggcaaatctggaggttgatgaggaggctgagg
+1783759/1
@?BFFFFFHCFFHJJIIJJ@GG<HHGGG4?F@>D;DF@HIBF0?GBDBG
@1224374/1
gttctttcttgtcagcacagaataatcttgtatgatgtctcttttggact
+1224374/1
@@@FFFDDHHHFHIGI<CEHGEIFHGGJGIGHIJC@CIGIIIBEH>GAGG
@5098048/1
ggtggtagttgagtttggtgggtaggggttgtttccct
+5098048/1
B@?DAADDFHHBFBEHIFCEGGHIDGG>0C???FHIGH
@4007312/1
tcctctcattcttagttgtaacaactaggggcaccatgacgatagcttta
+4007312/1
CCCFFFFFHFHHHJJJJJJFIJFBHIHJ@FAGHIIIIH>GAHEIGIGHJG
@2322376/1
ctgggctacagatatctagaggttctgtatttcctgtgat
+2322376/1
@CCFDFFFHHHGHJJJJJGEGGFHIJEHCF<AAE>@FGE@
@4543977/1
gttcgtagtgaagaactgaaagcagatctaaatttctcaaatttctttct
+4543977/1
@;@DDBDDFBFDAGIIIGI:CHEGGCGGAHIG@@@GFIE><?BFB@GEF9
@2322909/1
ctcttgtaggaactggactgcattaaaatccgaatcctttaatgaaatta
+2322909/1
?@@DDFB?DF>?FGHIBEEGIH>FEFGIGG?G;EBBFCGG<@>BB99DH9
@4544104/1
gtgaacatgggcaaatctggaggttgatgaggaggctgaggcggaattag
+4544104/1
@@@D?DDDHDHHHJGIJJII4AEAFDDG>DHGGGFIB>BFH1@FBA1A3?
@4544108/1
ggtgccctgaataccttgatggctacaaagatagaagtcgaattcagttg
+4544108/1
@C@DFFF?HHFHDIGEGGIHIIIJ<G@HII@BFH@G<CBHHGHHHIEF@A
@4544223/1
cttctgtaaaacgccaataattgttctttcatgatactctcaagatccct
+4544223/1
@@@FFDDEFHGHHIJFIGIIHGIHHIICHIJIFHG9CFECHII@GHG9FD
@3455419/1
gcactgttttcaccggaggaatttgtttgtgattttttattgtatcccaa
+3455419/1
@@@DFFDDHFH?FGGEGEFFGIIIGGHIG@DHIJEAGEAF>F??CDG@=8
@8322972/1
cataataattaatctggttgtatatactcctaacttttaagtttttaaat
+8322972/1
C@CFFFFFHHGHHIJJJHIIJJJIJIJIJJJJJJIJJJJGIIJJJJJJJJ
@2323623/1
cacgatttcggcagcttttacctcattttcactcagaagaaataatatct
+2323623/1
@@@F?DDFGGAHFHJJII@HCHIICG>GGHIC@B3B?DFFGG9FGEI?9B
@2880701/1
cttcaaactgttgctcagcagctatctcttgtaggaa
+2880701/1
CCCFABBDHDDDF4EHIDFH<A9<AFGECHGA<?C9F
@6764441/1
cccgattctatttcttggtcatcagtttgagatactgtaatgcattgtag
+6764441/1
CCCFFFFFGHHHGJJJIJHGHGHIJGIIIJIIJIJIJIIJIGIHIIIBFH
@7302739/1
tgatcattaagttcgccgatcttgtacaacattttacatgcagttagtgc
+7302739/1
CCCFFFFFHHHHHJJJJJJJJJJJJJJJJJJJJJJJJJJJJJJJJJJIJJ
@6765067/1
ctcgtttcgcaattatccagtattatctatagaatatcagctgatatgtg
+6765067/1
CCCFFFFFFHHFAGHIJIGGHIFIIFII@HGE4?<BAFEEHHGB@DHA4?
@7302899/1
ctgtcgaatactctgagcttgctgagcgactaatgccactgtgtccacaa
+7302899/1
@@CFFFFFHHHHHJIJJJJJJJJJJJJJJJIIJJJJJJJJJIJIJJJJJJ
@6210821/1
gctcttcatgccactgattgatgtcccaatggtccacacctttgtcacca
+6210821/1
@<@FFFFFHGGGHGIIEEIHGGGEHGFBFFE@EHIEHIHGGI99??DBHG
@6211758/1
gtaggaaataagaaagcaagagaaggaagtgaggtacacagttgcagtcc
+6211758/1
@@@DDDDBDDFHHEIBHGGHCG9EGBDHHEC>@C?FB>FCFH94BBDF@D
@5100792/1
ctctaaaccttcatctttatcagtaatttctttaatatttg
+5100792/1
@@@FDDDDHD8FBGEGDG>H@FC?F>H@HE@HCAHIGBHIH
@2883042/1
caccgatgcaattaatactcatcttctttactaaaaggctacacaaacaa
+2883042/1
B@@DD>DDHGHHGIGBGIEADHHHIIJIGGEGGGECC7?<F>DAFGGGDH
@3456777/1
cagaatataatagtttcaattcatttgatttatgcttaataa
+3456777/1
1=8BBD?DFBBCC<CDGFDC?@?EFDC@AFEEF>9B<?HA?F
@4546541/1
cagctggatagtggtaggatagagactttttctttgaagatttaggtata
+4546541/1
@@@FFFDDDFFDFGAEFHHGEHIIIGGI<CFGG<EEEDHDGHGHHGHD44
@1228262/1
cctcagagctaccttggcagctgct
+1228262/1
@@@DDDDBF84DAFFEB>CFF?AB9
@4010768/1
ccagagactcgtccaatcagattgaaaa
+4010768/1
<?@DDD<DBHHFAGGGHI<<EGFHHHIG
@4547540/1
catgttataacattatgcagttcattacctaagatatttgttatgatctc
+4547540/1
@CCFDFFFADDBHBF4<:AEHE<FHEH@4E>EDH<<?CFHFAGGEHI9??
@2326673/1
ctaaaacagggttcatgagttccactttcacaatcaattaattggtaaca
+2326673/1
CC@FFFFFHH<ADBGIIDE:??HIDIC@FBHGJG>>CFIIJC<4<BAF3?
@1786341/1
ggacatccccgtaccataacaaactgctacaggt
+1786341/1
CC@FFFDFBHDFHIJIIII@EEGIIH>9EGBHHC
@6213296/1
tgaatccttagaattcaaaaattcaaacttaaattcgtagcctaattgat
+6213296/1
@@@FFFD>FBBH8@FEIJJI<GHGIGCHBBHEFH<C;?FGGHIG<BFDDC
@8327893/1
ctgataaattagaatcatcccatagcaaatggtatttggtaggacgtgct
+8327893/1
CCCFFFFFHHHHHJJJJJJJJJJJJJIJJJJJCHIJJJJHHJJJJJHIJI
@8327988/1
atcatcctctttatttactagaaactgctcttcttttttaataagttttt
+8327988/1
CCCFFFFFHHHHFIJJJJJJJIIIJJJJJJJJJJJJJJJJIJJIIIJJJJ
@1229128/1
catcgtttgcattagacatagtcagagcttgtaggagaatggaaggacta
+1229128/1
@@CDDFFFHHFHFGI@GIJJGHIIJEIIIIEHIJG9FCAHGGGEHIGGCG
@2883749/1
catcaactgagaggccaaactccttcaggcatgggtcactattaaagttg
+2883749/1
@@CFFFFDHBBFHBHHB?EHIEHG<HF<CGHGGHCDGIIIIIEG>@D?@G
@1229638/1
ctcagagctaccttggcagctgctaattttgcttggtgtttgttttctcc
+1229638/1
@CCFFD3?FFFHHG@HGIGBFHGCFEECIIEIIGGG:BGHGD3BF>GIIC
@111965/1
taaaagatcagccctatccttagtcttcagttcagcttttggattagaat
+111965/1
@@@D;DDBBDFDABFHDGGCHBF3ADHHBG<EFGGGCFHHG@>GCEG><?
@112460/1
tgacacttaggtcgtgcatggtttaagaaagaccaaaggtttctgttgag
+112460/1
BCCFFFFFHHHHHIHIJJJJJHEHIJGBFHEEHIJJ3?F?GHC@G@GAEG
@112975/1
gggagaccttggctttgccgcgtgttgctgtacttgaggctgagatgaag
+112975/1
@@@DFDFFHAHHHGI<GIJGJI:GFCBDGCB@FB>F<FHGIJC2BFCHCG
@6215516/1
cttgtcttacaggtaccggtctttctcgataatcaagtgttggtgcattc
+6215516/1
@@@FDFFDDFHG<?EHEGI1@FHCHHFDF@=CGH@9DDGB<FD06BFHGB
@7307017/1
cgccacatttccaaggcctcctgatatcaactgacaattccagcaataat
+7307017/1
@@@BDFDDHHFFDG<FBFEGFEHHGEEEC@BGBFGCBG@GHIECFHIEHI
@4551870/1
gttttaattaaaaaattggtgggaggagaaatagtgattctgtagtgata
+4551870/1
@@@FFFFFFHFHHIDGIJJCGGIGGEGGHCGGIFDHIIIIJGEE>BF@FH
@6216683/1
ccaccctttttttttgttcctttttgaattgaaatcacctgctccaggta
+6216683/1
CC@FFFFDHFHGHJIGGHIJIIJJJGGIIJIDGCG9.B=FCHIICG;@77
@7307307/1
gttcttcttcttttttccacgtgaaatctttaggctgcagctcaaccatt
+7307307/1
C@BFFFFFHHHHHJJJJJJJJEHIJJIJJJJJIIJJJIJJJJJJJJJJJJ
@2329108/1
aacggtattgctctgcagggaacggcgacataggtgtctgctcttcacat
+2329108/1
CCCFFDDDHFHHHEGIIIG8BH?GIGHIJEHGEIG<=BEHEHIJJI@CDG
@113887/1
gacagcatgatgacattcatctataactaatagattgacacgagacaacg
+113887/1
@B@DFFFFFFDFHGGGHIJDHJIIJJIFIJ9HGGIIIIGCE>DHGIIEDG
@3460055/1
ggctgctgtggtctctgctgttgctg
+3460055/1
=;?DD1A?F>>AFFFF9FFGEG99A4
@5105444/1
cgatgaagagggttaactttataatcaatcggcatttctttcagaccaaa
+5105444/1
@@@DDDFFFBFDCDHIGGBCHIIF<AFBA9B6<FHBFA@F9B<>FH9DGH
@5666187/1
ataattgttctttcatgatactctcaaggtccctgattacttcttctcga
+5666187/1
CCCFFFFDHHHAB4EHG@HGIJIJGGHCGDAFHBCAFCCGEGHGIGDHI9
@8329501/1
gtcgaatactctgagcttgctgagcgactaatgccactgtgtccaca
+8329501/1
CCCFFFFFHHHGHJJJIJJJJHJIIJJJJJJJIIIGJIJIIGHIJJJ
@5666284/1
cgcaacaattgtacacaactccataggaagcgccaaaggcttctctcgtg
+5666284/1
CCCFFFFFFHHHHJJJJJJJJJJJGFGGIIJIJJJJJIBHGIJIJGIJIJ
@1232693/1
cttcttgaagttggttcagctgtagtctgtctgcatctgtatatgcccta
+1232693/1
CCCFFFFDHDHBDE@9EHEDFHHBE>HCHGGGIDEGIIIGGHIIDEEGGG
@3460576/1
tccatcctatcattgccaattggtagtg
+3460576/1
@?@FDDFFAHHFBGGGGHEHJFHBFH?F
@7309043/1
ggtgcattcataattcgggccttaactttagtgaactggtcatcaactga
+7309043/1
BBBDDADDHHHHFGIJJJJJJJJJJJJJJJJHIJJJJJJIJJJJJJJJJJ
@1233299/1
ccatggagtttgacctctaggaccagtttgcaaagggaagcgagcttgct
+1233299/1
@@CDFFFFHDHGFIIIIIGIII>F=2<94C4CFCEFG<3DH<GHIG@GD4
@1791157/1
gtcggtacaatgtaatatgagttttctttgttttcaaaggctctaactaa
+1791157/1
@@@DD@DDH>FDHIIIGGGD9CBG@HGEGCEHIEHECFCFGEFGGI@CGA
@7824700/1
ctatagatggaacgttgatctggtctggagctggatgagtgacatcagcg
+7824700/1
CCCFFFFFHHHHHIHIJJJJJJJIJJJJJJIJJJJJJJJGHIIJJJJJIJ
@5106993/1
gcaccagctaaagaagacttatctttaaacggcagctttcctccattagt
+5106993/1
C@@DFFFFGHHHGGHHHGIGBHG>HGAD@HCGGBGIB3BDF<DH>GI???
@5107260/1
gctctccaaaattgtaaatccaggaacttcccagtcatcaggaataaa
+5107260/1
BC@FDFDFGFFDHJGFHFE@CHHG3CCEAHGGIJGGECHB@ADGC9BB
@2887247/1
catgaattgctccctccacctgaactagttcatatttcggagtcgtccct
+2887247/1
CCCFFFDDFDF8FHHIIFEIB>;EGE3CH<CFCCGGGGCHEG?DA@GHEC
@5107474/1
gtcattatgggcttctattagttcat
+5107474/1
;?<DDABDHHAFBFGHGICGB3ACFD
@5107738/1
cttccaaacagtatctaaagacatgcccctgtcaagaaaaattgctccag
+5107738/1
@C<DFDDFBHHFDGGD<BFHD@AACGI3CEC9CF4?<?C@?:?FACD>39
@2887574/1
ctgagctttataaaatgcagtggccgacacatcaatattaagcatcatct
+2887574/1
@@@DDD<DHDFFAGGGE9FFHE@FF81CE:FHEFGE@>DEGGDG9FECHG
@683199/1
ctgcttgatactccctgggtttaaaat
+683199/1
@C@DDDFD?DDBB@BGCBBCFFHGHEH
@683421/1
gcacattgcagttgctatcatacattcttaatatctgtgtattaagcctc
+683421/1
@C@FFFFADHHDHHBHIJGHEGHIIE@@HBEDHEFGIGHE<D>EIGBHG>
@2330817/1
attagacatagtcagagcttgtaggagaatggaaggactaggacct
+2330817/1
@@@FFDEDFDHCBFGIIIEIGCFGDGFHCHHHIJG?GHIJJECB@F
@8330904/1
cactattaaagttgatttgtcttatagacttgacaattttttcttttctt
+8330904/1
@@?DADFDHGGHFIDIEADIIHHEBFCACCHEHIIG@9<?FH3BG9FCDG
@2889269/1
cctctatttcattgtgcattaatctatagaaaattttccaaacag
+2889269/1
CCCFFFFFDHFHFEDHIJIGGGFHGGIGIHGIG9EDAFGHHEGAB
@116378/1
cccatgttaaattttttcagaatcatgtgattttttttcctttcaagaat
+116378/1
BC@DFFEFGFHADHGIIIIJBFHE<<EB?CBE@FH>AE@?<BFGEHGGGJ
@3463089/1
cgtaggcaggtggaggccatcgcctggtcatgcataattcttgtaga
+3463089/1
@C@DFFFFGH;FHIIH?FC@GHICCBGFDBGCHI@@@GGCFHGGGII
@6772590/1
tggatatattcatgccacattccattccatgatttattaaacccgatgct
+6772590/1
@@@DBDFFGHHHAGIEHGIGIFAAHHGIHG@G@HG<FFH>ECFIIHGIGG
@7312130/1
cacgagacaacgtgatataactatgaagaatcatgtgataaaaaatagca
+7312130/1
?@@B?@DDH?FA<CDGFCF@HH9EBHHHFEECG9??BGHDG?FH:BDB>F
@7826675/1
ccagagactcgtccaatcagattgaaaaaaacaagttgtataacacaatt
+7826675/1
CCCFFFFFHHHHHJJJJJJJJJJJJJJJJJJJJJJGIJIIJJIJJJJJJJ
@1235840/1
gtgtaatcactgctgaggcttgaacaagcccttctgatagcctgcaat
+1235840/1
@@?DDD?BFHB>8BGBH=E=FEHDGHHF?EGIFIGEHGGGBDCC9B9<
@1236661/1
cccaatgtttctagcctttcataattcataacgtcattagcagagctcgc
+1236661/1
@@BFFFFDHHDHFIIIGIIIJIJGHJJIJECHECDGCGHJJGJDG@G@HI
@7828118/1
ccttcttctttttttctagtttcctcctcatcaagagcacggcgatactg
+7828118/1
CCCFFFFFHHHHHJJJJJJIJJJJJJJJJJJJJJJJJJJJJJJJJJJHHH
@6220055/1
caaacattctgcaaaactttattgtct
+6220055/1
@@7BD?DFDDHFDBCCD?AC<?<DBF4
@7828264/1
atccataataagtctaaatagaccttcagggtcattatgggcttctatta
+7828264/1
CCCFFFFFHHHHHJJEGEIJIFIGGIJIIJJGHIJIIJJJJHJIJJIIJB
@5109773/1
cacggaaagcagcgagatgagcataataggtaggtgcagggtatgaaact
+5109773/1
@@@DFFFFF?AD3:?@F?ECFCEEGHCGHIG9DDDCE<FFD@B?@?@FAG
@1793708/1
gtactatcttcaaagagaaaaagtgcaatactaaaattttattcagtata
+1793708/1
@@@DDDDDBFD:DFEBFFD?EGFABHFIHIE@FFIII?<<FGCECDFD@G
@118822/1
ctaaaaacacggtcttttccttcccctggcaatgtg
+118822/1
@@CDDFFF=FFFHHGGBDGHGGHHIIGGHFGGEHGI
@6220189/1
gtaggacgtgctgtaccttgtatactagcatgactgactagatagaag
+6220189/1
@?<?D>D?@FFCFGHGEA4C3<@HFFB?BGCD>GC::D4?CB<BBDD<
@7312254/1
tgaaactgaacgtgtacacctggtaaagaggtgacaaagatagtaagtta
+7312254/1
CCCFFFFFHHHHFHHIIJJJJJJFHHJJJJJ?FHIJJJJJJJJJHGIGIJ
@686480/1
ctgtctttgtgtcttgcacgacctttggattgaatataagaccttgttgt
+686480/1
@@@DDFFFHHHDDIIEIBAHGIGEHHGG<@D;GHGAIDBBGGGHGGGFDF
@5110798/1
ctctgataaattagaatcatcccatagcaaatgatatttggtaggacgtg
+5110798/1
C@CFFFFFFHHHGGGGIGGJEGIJIIIGIEG@H>FGGIIJGBFGGG?:@F
@7313068/1
cttctaggtccttttatcataatgagatcaagtttttttcgaatcaaatg
+7313068/1
CCCFFFFFFHHHHJJJJJJJJJJJJJJJJJJJIIJJJJJJJJJJJJJJJJ
@7313880/1
ggttcttcttcttttttccacgtgaaatctttaggctgcagctcaaccat
+7313880/1
@C?DFFFFHHHHHJIJJJJJJJIJIJIJJJJJJHIJJJHIJIJJIJJJJI
@1794901/1
cttccaaaaaaatacagcaagtctggtaaatttatcgcaaggtaatgtaa
+1794901/1
CCCFFFFFFHHHHJJIJJGGG<EHIIGHIGJECDEFHHIJIJBFGGIHGH
@119679/1
ctcgaatctattatctcttggacaagttgttatattagtcactttatatg
+119679/1
CCCFFBDFHGHHHIIIH<FHI<FHBFBFEAGHEHIEIIDHHFHGIF@FC@
@3466725/1
cttctgtaaaacgccaataattgttctttcatgatactctcaagatccct
+3466725/1
@@@FDFDDFHHFHBHIJIIIIIGH@AF@41?FHCHIGGCGFD>F4DDF@<
@7829824/1
ccaaacattctgcaaaactttattgtcttcaaatagtacttcaccaaaaa
+7829824/1
CCCFFFFFHHHHHJJJJJJJJJJJJJJJJJJJJJJJIJJJJJJJJJJJJJ
@7314085/1
tgtgctgttaggatataatcaggtgttctctaatttgtttctgcaagagg
+7314085/1
BC@FFFFFHGHHGJIIIIJJIIJFHIIJJJJJJJJJIGHJJJJIFIIHII
@5112591/1
gatgatttgaggttcttgtggaattgtgacactttgatgttgtaaggtgc
+5112591/1
CCCFFDDFDHDHACFIEGHC7BECGHJGIHDFHIC@@CDF49?BFG<?DF
@7314522/1
gaagttatcaagaaatctaagattgcatcaccgaggaattccagcctttg
+7314522/1
@@@FDDFFFHHHFIIJJJJJJIGGGGHIGIIJJJJIJJJJJIGHIJJIJI
@7314573/1
gttgttgttgctgctgctgttgttgttgttgaggttgattagaagcccct
+7314573/1
CCCFFFFFHHHHHIJJJJJGGIGGIGIJJJJGGI?DGGIJGGHHCHICGH
@8334594/1
ctcaaggtacacccctataagggcttcgatagaatctgcaacaactttgt
+8334594/1
@@@FDBBACFHDHHIGIIIJHIIIIGGIIJGGGGIJJIIJJJJJG>GGIF
@2333968/1
tgctgctcaatttaccttcatccttgttttcaaagttgataaataatatt
+2333968/1
CCCFFFFFHHHHGJJIJJJJIIHBDFFGGIIJCGGHEGEIFEHIIJIIHH
@7314980/1
ttgtattgttctggtattatgagtgttacttctcatcctaggacgtccac
+7314980/1
@@CDFFFFHHHHHJIGIJIJIIIEECFHGGGHHIJIJJJIHIJJIHIGIJ
@2892264/1
ctcctaatcctgtttcatccgcaattttctggcggagctcttcagcattt
+2892264/1
CCCFFFFFHHHHFGIJFIIEHGIIIJIJJJIIJIEIJIGEGHDGCH<F@G
@2334688/1
gtctctgctgttgctgttgttgctgaggctgctgtgg
+2334688/1
@@BFFFDFHDHHAEHIHICEGIIJ<<<FEFHE@BBGG
@2893331/1
caatgtttctagcctttcataattcataacgtca
+2893331/1
@@@DADD4?CBFHHECCABHA?H<E<HEHGHBCF
@8334970/1
accctctccagatggtagaatggtaaatcagattgatcatgttttaatca
+8334970/1
CBCFFFFFHHHHHJJEHIJJJJJHJJJJJJJJIJJJJJJJJJJJJJJJJJ
@3468566/1
cttaatcatacaataattagcttaatattagaaatctta
+3468566/1
;@@DD>AAD=ADF?GGGB>F;4CE@FCED>HGACEE>CC
@3468825/1
ctcattttttctgctaaagcactaccttcagcgggagaccttggctttgc
+3468825/1
@CCDFAEFFGHHDGG@GIGIIJGGIJJI@FHGG6@D<@?FG@FEGGGGGA
@122278/1
cagaatcttttaagttcaagactaaatctcttaatggatggattttcaca
+122278/1
@@CFADDFF>DFF@4?CFFAIGIJEIIJBFEH@<FFH>EAF??<>?H?DH
@5672121/1
ctccatactccttgtcttacaggtac
+5672121/1
CCCFFFDDFF??DGHGG@EGIH@<C@
@3469268/1
ctcccatctgcatccttcttttccggaaagaacctagtgtgatggcgttt
+3469268/1
CCCFFFFFHFHHAGEIID>BIIIJJJJIIG@FDFC>DHHBFGEG<;D?B@
@1798321/1
ctgtaaagtgttgctaacttcataaat
+1798321/1
?;?4BD8=A=:C3B?B?BC@DHGCGI4
@6221960/1
ctgagttttccttcatgtatattttcatgagtacaatagaggtaagtagt
+6221960/1
@@@DDDDFGFFHHIJJJJIIJJI>DCAHH@33AA?DFHIGGG@@B3:?FH
@6222423/1
ctagccctttggcccctcttaaccagttcttcttcaaattgattacaaag
+6222423/1
@@<DDDDDDD?:AC3<CAG>ABHCC@E@GGHGGCF>:<GG>B4BGE9BC9
@7316432/1
ctcctgcggaccattagttgaagtcccagccctcagataatcccatatca
+7316432/1
CCCFFFFFHHHHHJJHIJJJJHIHGIHIJJJJJJJJJJJJJIGIJJJJJH
@4559939/1
gcatggcctgcagctccctttttgcagcttcttca
+4559939/1
@@@?DD<?DFBDFBFEH=3AC<FGF9219<C94?G
@4559945/1
atactttatcgtaacggtcatttctttttcttgatctctttcattatcgt
+4559945/1
;@@DDDDDFDH;;?GFGIDFHHIA9CHHGIIIC49C@<DD9B<D?GGIFB
@1240679/1
ggctgttgttgccactgctgctgctgcggctgttgttgcctctgctgctg
+1240679/1
CC@FFEFFBHHHDEIGIFIJJJIJJEGIIG>HF>ABGH0?DEGGHGEH@9
@7316996/1
ctttgatgctgctcaatttaccttcatccttgttttcaaagttgataaat
+7316996/1
?=?DDDFFHHFHGGGGIIGIIGIIGIEBHHHHHHIIGIGGHGHIDHEGII
@6776884/1
tcagtaaataacaaagaatggaaggccaaaatttgttcacactgttcctg
+6776884/1
CCCFFDDDBHHHGGIJGBIIJJDFGH9GIEHICGC<DFBGGGHGGC0BDH
@1241232/1
ctgctgaggcggttgttgccactgctgttgttgaggctgctgtggtctct
+1241232/1
CCCFFFDAHFHGFGIIHDHHGHIGIIJIIFIHEG@AHIGC;@.8;3=@C4
@2895059/1
gttaaattttttcagaatcatgtgattttttttcctttcaagaatatact
+2895059/1
@@@DD4BDHFFHH@EGEHIGHIHD<DGGIIIIII<D?F@GGGIIIGHBGF
@3469858/1
gtatttttttatttttctgcgactgtctgaatcagaatctgatttatcat
+3469858/1
@BBFFFFFHHGHHJJJJJIJIIJJGIDHGIJIIJJIJGJIIIGIIJJJIE
@5115530/1
gttgttgccactgctgctgctgcggctgttg
+5115530/1
C@@FDDFFGAF>F@FHIIFHAD:CEG8?:C<
@123321/1
gggacacttatcaggttgtatactgatttcataatgatgt
+123321/1
@@@DDDDDFF?D?FE@A3<<EAHF94<FFHEHHIFE9EFF
@8336209/1
cacggtctcaacaagttccgttttttggagaggcaactcaggataactat
+8336209/1
@@@FFDFDHBHHHFGEHGJI<FFFHIIIIGIJGIJJIIJJGGIIGGIGII
@123612/1
tctgtatcaacaactgtaccagccggcacattcatatttctcccatctgc
+123612/1
@CCFDFDF:CFHGGIIGHGAA@GIIGEBFGGIDGE>GCDGIIGIGGCGII
@8336649/1
caaatatatatgtatcctattaatgctttaaacattaactagttgcactt
+8336649/1
CCCFFFFFHHHHHHJJJJJJJJJJJJJJJJJJJJJJJJJJJJHIJJJJJJ
@8336756/1
cagcattaagtcttctctgcactgtgacagtcttcaagcactgagtt
+8336756/1
??<DDBDDA<CBDE:EEE::CDAEAF@EDAAEFEIEEE?EEEI<DDD
@8337119/1
cgcctatcagcccatgaaacaaaatgtaatctctgttcttttttgaaacg
+8337119/1
CCCFFFFFHHHHHJJJJJJJJJJJJJHIJJJJJIJIJJJJJJJJJJAFHI
@4561182/1
ccggtcctggtccagattcctgttgtggacc
+4561182/1
@@@FFFFFDDCBFGIGEGGGHHGE9AAF9CD
@4023219/1
ctctaattaagtaaaaactataaaaata
+4023219/1
@@?DD4B?ADD<:<?BF1:AF944ACG9
@4023300/1
ctctatttcattgtgcattaatctatagaaaattttccaaacagtattta
+4023300/1
CC@FFFFFF?>B<?FGGIB@HFHGGGIIIIGHHIIIIEEBGI3CCBHHHI
@2896589/1
cttaatgatatcagtcagcttacaagccttagtaagcataaatttatgga
+2896589/1
@@@DDFDBAFFHHIIIGGGCHIGI4CADGEGIHEGBHCEE>FGGHIG@A9
@3472177/1
gagtgttctaaagctacttttgcag
+3472177/1
=:;4=ADDHF8FH<C@EGHEG<GGH
@1242440/1
ctcccctaggctttgctttaggatcatcatctggattttgaataggaaat
+1242440/1
@CCFFFFF?B?FHIIIGGIIIADDE3<?HH?E<>BBFHGDCGBFEGE<3B
@1242639/1
cctcagagctaccttggcagctgctaattttgcttggtgtttcttttctc
+1242639/1
CCCFFFFFAA<<FHGIEGIIICGGIH@HH>GIEHIGIGGIII9?D<DBFG
@6224550/1
aatagtttcaactcatttgatttatgcttaataagcattacagcaataaa
+6224550/1
@@@BDBADBDHHF>FB>FFGDHGBHHIIDHEGCFA@DBAHIIGHHICGGI
@5117717/1
ctttttttgacctacccttgccgatagcaata
+5117717/1
@@@DDDDD6BFHDI>FH9@DEFAFHGIIIGG<
@2336791/1
cgctaatttaaaaattgaatagtttttatgaaatgagtcagaat
+2336791/1
CCCDF?DDDHFHHIFGGIIEGGEBEGFBCCFHC<EHH99??BC4
@4561954/1
cccatgttaaattttttcagaatcatgtgattttttttcctttcaagaat
+4561954/1
CCCFFFFFHHHGHIIJIJI>FGHICGEFH<<@>GHGIJJGIIHI@AFHGE
@5118571/1
gcctgcttgtggaaaaccaccacaaatccacttggaaaactg
+5118571/1
?@=BDDFDAFDFD>A;F@CDCCFCH3?EFGHGGHIGG9@GA?
@693219/1
aggtgatatatttttgcatctgttataaatgtaggaagttatcaagaaat
+693219/1
@@C??DDFGGGDDGEHGDIGIFCHEI@FHHAH@AE<ECCFCH?BGHJBHI
@125788/1
gtggtctgctgggttgctggtcaccgggttgttgcctaacaggaggtgca
+125788/1
@@@FDFFDHHGHGGHIJJJIJIIIJJJIHEHHGIJIIIG@>DHGHD1=@;
@2338885/1
tctgtcttgaaatctgtagcccaatattgattccagaacttccggcataa
+2338885/1
@CCFAEFFGHHADGGIHI@HHGH?GEGIIIJDDHEGC?GHEGGIGIGBCB
@3473628/1
accagtgaaaaattgtttgccacgcatg
+3473628/1
@<@DDDBD??DA:<<<CEB@FH38:<FC
@4563966/1
gcactgttttcaccggaggaatttgtttgtgattttttattgtatcccaa
+4563966/1
<@@DFFFADHHGHGIIG<GGGIJJI?EHBFG9F>FHGGGHJBFGF=BG38
@3473775/1
gtactatcttcaaagagaaaaagtgcaatactaaaattttattcagtata
+3473775/1
?=?;DBDDFHHDB>?EEABGI@GH<BFG@EFFGFGGGHGIGIGFGG@GII
@6226804/1
cacttttatgaatgattttgatccaaccttctggtagcatttcaaaatga
+6226804/1
<@@ADDDEH<?>?CBBHIIFG@9<<DGCAHEHC@9B9C>FHBCF>GB3?D
@3474040/1
ggagaaatttcaatttttgcaaattgttcgtagtgaagaactgaaagcag
+3474040/1
@@<??DDDHHHFFBHIIIBCAEEHIH<B<AFGHHEAFA:CAAH<GD?;F@
@6779720/1
gaacggtattgctctgcagggaacggcgacataggtgtctgctcttcaca
+6779720/1
CC@FFFDDFFHHBH>FHBHGIGJJJH<ADGHHIIEB@3=@FHIGII4=DE
@4024731/1
tgcagctaatgattcaaataagtcaccaaggacctttggcacatccacga
+4024731/1
8=?DDDDDHF>DHHBDC<FHEA<:?BBCH97CA;CFI>C@D?D9?DH;FH
@3474608/1
gatttcggcagcttttacctcattttcactca
+3474608/1
@@@DBDBD6:DF>:A?A4?FGGHGIG4?BA@>
@4025079/1
cttttctttaacatttctcacagaacggttgccatatagccttaaaaggg
+4025079/1
B?BDDFFFDDHHHIJIIGIJGGIG>GHGDE<CF4??FIBAGBD>FD4<6?
@4564924/1
ctttatattcactgtaaaatcaactgatatatatatataacgtgctgaac
+4564924/1
CCCFDFFFGHDHGCGGIGDJ@CGHGEBFGFFI>DCHCHIGHIECFHHIBB
@4025634/1
ctgcactgtgacagtcttcaagcactgagttagaataccaacctgaattt
+4025634/1
@CCFFF?DAFHHHDB:CAAIHGGHGHGGE@HBHCDHGGII>CF;DHIECC
@4025687/1
gtattattaacttttaattaattttaatt
+4025687/1
@?@DFFFFDDDHHIGIGHGH<BJIIEECE
@695023/1
tatatataagattacaattcttaacattttttctttaaacaaagaacatt
+695023/1
@@CFFDFFHHFHFGIIBHIJJJIGGGGHIJIGFHJIJJIIGEIIGIIGHI
@7321853/1
tcctttttgaattgaaatcacctgctccaggtaatggaaaatcctgagga
+7321853/1
CCCFFFFFHHGHHJJJJJJJJJJJJJJJJJJCGHJJJJJJJJJJJJIJJE
@695374/1
ctctgttcttttttgaaacgaaatagttttttacaatactgctgtaatgt
+695374/1
@@@FFDBFHHGGHJJJJJIJJIGJJICGGIJIDGHGIJBHJIIIHCCHII
@127343/1
ctcgaatctattatctcttggacaagttgttatattagtcactttatatg
+127343/1
@CCFFFFDHFHFHI9FHDHHHEHHIIIE>HCHGIIEIG?EDCFFI9DBCF
@7322575/1
cagaaagtaattgtattgtaagcacatgataatacacaaaatatagtttt
+7322575/1
CCCDFFFDHHHHGIIJJJJJJJIIIIJJIJJIJJJJJIIIJJJJJJIJJJ
@5677686/1
tctgtcgaacagcttccacagcttgtctgtaattgcgataaggtttttca
+5677686/1
BCCFDFFFGHHGHGIIIIJGJIIJIGICHDCGHICDBG9D;<F@G>FF9D
@4026446/1
gtccatatttaactgctagagaagcgaatatagtgttgtttactaatgca
+4026446/1
BBCFFFFFGHHFFFGIIGGGGHIIGIGGEGGIJEFGGHGGJJJGIEEHGB
@3475070/1
cctcaaggtacacccctataagggcttcgatagaatctgcaacaactttg
+3475070/1
CCCFFFFFDCDBACEGGHIGGGCECGIJJIJIJIIGGHGIIIJCHGIGIH
@6227636/1
gcctcttgttttgcttctttttttgacctacccttgccgatagcaataag
+6227636/1
CCCFFFDFFHFHHEBBFHIIJIGEBHGI@BGCEGIJJ@@HG<F@GGIJIG
@5678286/1
ctccttccaaaaaaatacagcaagtctggtaaatttatcgcaagg
+5678286/1
CCCFDFDFGF?HBGI@BGBCBH<ECD>>F?BFC@AFHG<F<G<0C
@128622/1
gtccttctgacacaccatctctgtaaaagagg
+128622/1
@@CF?DFFHH<FHGG7:AB>EHGAHGGGGG9C
@129131/1
gcatgacttttataattagggacaggatcatatcgtacaataagattaca
+129131/1
@@@DFFDFDHHFDGEBHGGIGIHIG?9AEGGEBGAEGGGGI@BGAFGGIE
@697280/1
cccaatgtttctagcctttcataattcataacgtcattagcagagctcg
+697280/1
?@1?=DBA:2AF?:CCEFAH9<3<<<CA<FA>@@CDFFIF9?C??;B<:
@697840/1
atatataagattacaattcttaacattttttctttaaa
+697840/1
@@@D?DB:A:D42AA>ACHE4CB<3<3A?:C?:?<E@>
@4026875/1
cttggctttgccgcgtgttgctgtacttgaggctgagatgaaggtggtct
+4026875/1
@@@FFDFFHBFFHGIBFADHGGCHHHJIIBEHIGF>GHGEH??B==B;=@
@4027089/1
gtagtgctccaatcgcattccctttcacactagggacatgaggtgaaatt
+4027089/1
@@@FDEFFFHGHAABHIGGIIJIGGHAB<FECEECF@B>DEDF;FH>GFH
@1805370/1
gtctgtctgcatctgtatatgccctagcacggaaagcagcgagatgagca
+1805370/1
@@@FFFFFHHHHHJJGIGIGGIJJGIIGHHIJIIG<CGEGB:DGHGGHJI
@6782054/1
ggataattcctgaattatttcttgacgatgttgctgaactctaaca
+6782054/1
@7@DDDDAFC?FCFHGJFHEH<IIIHGFCFGE<<<E>DH>D@E<DF
@5678882/1
agcatgatgacattcatctataactaatagattgacacgagacaacgtga
+5678882/1
@B@DFFFFGHHFDEHJCGJIIIJJJF>BFHEFBH<HEGIJJJJIIIB?GG
@6229363/1
cgacaattgtaccaagctctggcattttcctgtgactgatttttcttcaa
+6229363/1
@@@FDDDFDB>4DDHIJJBGIIH@<<99?<<GEGGGDHEIGG>BAD@DA<
@1805903/1
gcaaccagtgctaagtattgtaaacctctcaaatgtgtaaagtgaagaca
+1805903/1
@@CFFEABAADAH>>CGFAHGGGIJJICDFHE<@GGF>FE<41:BDF>GD
@6229494/1
ctgctttagggtttcttccgctaatttaaaaattgaatagttttt
+6229494/1
@CCFFFFFFGHH?C?BFHAEHAGGHD@FCGGIJII@DHEHBDCHB
@1246566/1
ggctgctgtggtctctgctgttgttgttgttgctga
+1246566/1
@C@DFFFDGH8?F>DCBHGGCF@CF@HGHDFCG4:9
@2902163/1
gttcttcttgaagttggttcagctgtagtctgtctgc
+2902163/1
@<@DDDDFHHDDHGE@B<CEH<EHHG@9CFGBDH<<@
@4569818/1
cttctttgactaaatactcctgaaggagtgatatcggtgtttttgagctc
+4569818/1
@CCDFD?BHHHDHIJIJJJIJJD>F@GEADHGIIHJHDHEHJJGGGFCCG
@698947/1
gcacatatccatagggacacagcttctatggttggaaa
+698947/1
@@@DDDDA<FDFHIEFGF1F@EEFGGHHGG3E?@DFGH
@1247381/1
attatttttcctttgatgctgctcaatttaccttcatccttgttttcaaa
+1247381/1
@CCFFFFFHHHGHJGICBHHIJJJ>FHJJIIIII@GEHHCHII>BHHIGC
@1247619/1
ctcgaggtggctgcagtttccatatcatatt
+1247619/1
@@@DDD>8CFDB;EEFA:<C4<C<?<HGH9E
@6230326/1
catcaaagcctcaaaacagttagccattgcatgcctcaactcaagatcat
+6230326/1
CCCFFFFDHHDDDGGEIGEFA<<:AEEHIFCGI>@?9CBGIDBFDGCEEG
@4028908/1
cttcggctgagtgagttaaaacagtacatcgcacaacaaacacttgggga
+4028908/1
CCCFD<DFHG?FDHBGEIIJGCGIFHIIJIIIIIIIIIIJIIIIJIEIJ=
@6782682/1
cttcaacaccacactcctcaaggtacacccctataagggcttcgatagaa
+6782682/1
@@CFDDEFFHHGAGGHIGHEGGGFHIEEGIJJ7BHI09BBGCHG9DDA@C
@7838965/1
cattgcttgaggtctggtaattggagcggcttgtct
+7838965/1
C@@FFFFFHHHHFHJJJHIJJJJJJJJJJJJJ:?3B
@8345724/1
ctctctttctttttttgttagactgatttgatagagcacggaaggtggaa
+8345724/1
1BBFFFFFHHHHHJJJJJJJJJJJJJJJJJJJJJJJJJJJJIJJJCHIJJ
@2344332/1
ctgattacttcttctcgaggtggctgcagtttccatatcatattatacct
+2344332/1
B@CFDFFFHGHHFIGJFEFE8AFCDGGGGEHIJDHIIBF@GCAF@FECD@
@6782867/1
tgcagggtatgaaactgaacgtgtacacctggtaa
+6782867/1
1??=DDD3C?AFD>GE>BHIIAFFGG@9CDGCFHC
@7839212/1
atccataataagtctaaatagaccttcagggtcttcatgggcttctatta
+7839212/1
CCCFFFFFHHHHHIJJJJJJJJIIHJJJIJJA<CGHHIIJJCHHHIGHJD
@7839242/1
tttaacactctttgatggaatttcataaacaactttcaaatccttaatat
+7839242/1
CCCFFFFFHHHHHJJJJJJJJJJJJJJJJJJJJJJJJJJJJJJJJJJJJJ
@2903194/1
ctccattcaattgaagaagcaatttcttcgcagcctcttgttttgcttct
+2903194/1
CCCFFFFDFHFDHHGGHEHEGHGIIGHJIGBF>HIE@HH@DHGGH3DEHF
@7839783/1
cttaggaatatttccaatgaattcctctatttcattgtgcattaatctat
+7839783/1
@@CFFFFFHHHHHJIIJJIGGJIHIJJJJJIJJIIJJHHIIIJGJJJIJJ
@7324900/1
cccatgttaaattttttcagaatcatgtgattttttttcctttcaagaat
+7324900/1
CCCFFFFFHHFHHJJJJJJJIJJJJJJIIJJJJJJJJJJJJJJJJJJJJJ
@1248380/1
ctccaaaattgtaaatccaggaacttcccagtc
+1248380/1
CCCFFFFDHHGF?GGIJGIGGIHEEHHJJEGFH
@2903787/1
cagaatataatagtttcaattcatttgatttatgcttaataagcattaca
+2903787/1
@@@?DDABF8DBHHHEHHJIIFIJIHBGC9EHGIIGHIDG@CCGHAG4CA
@700600/1
tctgaggtctgtcaattcaccaggtgatatatttttgcacctgttataaa
+700600/1
@@CDFDFDFFFFHIJJJIIJJIGI?EHIFBFHGIEIHFEGGIGFEGGIJJ
@1249743/1
caccaattttatgatttctcttctcttggtg
+1249743/1
@@@FFDDDBDDHDIHIEBHIGCHEGGIIJAE
@5127966/1
cattttttctgctaaagcactaccttcagcg
+5127966/1
@@@DDBBDFHFFFB@G>>@FECGC>AFH4CC
@2346308/1
ctctggctattttagcatggaatgtaatctccaagttgtgaatcaatttc
+2346308/1
C@BFFFFFGHGFHBFDGGIGIJIEHHCHIIIJIGCEHH9CGBGGIEBFHC
@4030558/1
cgcacaacaaacacttggggagttaaatcaacatcagctgagatatactc
+4030558/1
CCCFFFFFHHHHHGGGGEIJJIHEGGIEGGIGCHJJJJIIIIJGJJJJ@G
@132893/1
tgtatcaacaactgtaccagccggcacattcatatttctcccatctgcat
+132893/1
?@?DDF;D?BFHGGB>GHGGG?E<1CFF9D<FIGIBII9D<FGCGHGII9
@3481495/1
cgtgagccaacagtaagacatggtagatgaggatactttaatctaatatt
+3481495/1
@CCFDDDFDFFHHBGEFBIIGEE<BDDI>FAB?CE3CA>GAGHIJCCCIB
@7326710/1
gcaaatctggaggttgatgaggaggctgaggtggaattagagcaattgct
+7326710/1
CCCFFFFFHHHHHGHIHIJIJJHIJJJJIJJDGIIJJJJJJJJJJJJJJI
@2904986/1
tctttttttaccaaaccggtattttccccttggcaacaaaca
+2904986/1
@@CFDDFDDDHDAEGGD<:E:DHGIAGIBGDFFIG@?B82=;
@2346811/1
ctcttgttttgcttctttttttgacctacccttgccgatagcaataaggc
+2346811/1
@@@FFFDFFHGHHEIICHIJD><GDHEHIJIJIGHIIGHG;FHIIIIJDG
@2347060/1
gttcaacttctttggtgtacagaaatatttc
+2347060/1
@?@DFFFDHHGA>FHEEEHD?FGCED9EACB
@8348510/1
cttctttgcttcaggttcattatcttcgatggcttctgccaag
+8348510/1
@@@DD8::?DBBBBEFGGHIHII@HFHGCHBFECB9C9??FH?
@4032406/1
gctgcaatgaccatcaatcatcccttttctatgctactgttttccaattc
+4032406/1
@@@FFA;DHHHHGEIGBHIGHIEHIECEHHIIFIAEGH@CGHIBHIIHDF
@4032650/1
gtcctgttggtccattaatataaaatgg
+4032650/1
@@?DDDDDHHFHH>GGGGHIIIGH9<EG
@6233782/1
ccttctttgactaaatactcctgaaggagtgatatcggtgtttttgagct
+6233782/1
@@@DFFFDFAHHFIGIGIG>GH>HHIIEIGHDAFGIGGC?@GCHGB@6EF
@7328269/1
tcttgaggaagttggtgtagaggtgcaggctggccatgttgaatagcttg
+7328269/1
CCCFFFFFHHHHHJIGGFHIJJJFFHIJJJJJJJJJJJIIJJJJJIJJJJ
@6234107/1
ggcaaatctggaggttgatgaggaggctgaggcggaattagagcaattgc
+6234107/1
@CCDDEFDHGH:CFC;FGI>BHGAGGIE>?BH1@D:FGGIIGEEGD@9>=
@6234174/1
tttaccttcatccttgttttcaaagttgataaataatattaatg
+6234174/1
@@@BDA?BAAFBA<AF:A;FHHDEHFHCCCH4A@HAGCHHBCED
@6786685/1
gctggtgcatgtaatactttgtagatatcagacatt
+6786685/1
@@@FBADBAHBFHCBBGF?HCECAEGIHBCHFCABF
@3483172/1
tatttctttaagaatattttggatttcattgatagt
+3483172/1
CCCFFFDFHHDFGJJJIGIJJJEHJIJCGDHEIJIF
@8349665/1
gaatcaaattcactttgaggaactctctgatttatctcatcttcatcatc
+8349665/1
@C@DDDFFDAFFDDHEIFGEAFB3AFFGHEGHFFHGFCG??DGHGIGFII
@7329306/1
gcattgtttcattccgcagattaaaatttttaagtacgactaagtgagca
+7329306/1
CCCFFFFFHHHHHJJJJJJJJJIJJIJJJJJJJJIJJJJJJJJJHHJJJJ
@7844252/1
ggctgctgtggtctctgctgttgttgttgttgctgaggctgctgtggtct
+7844252/1
CCCFFFFFHHHHHJJIIJJJIJJJJJIJJJJJJJJJJJJJIJJIHIIDFG
@2349048/1
cggcatttctttcagaccaaaatttctttgtaaacaagttagtaaa
+2349048/1
??@DDDDEFDDFFBFGIIII=3@FED@>9BFIGIBDB>CD?@B<B>
@4573615/1
ggagaaatagtgattctgtagtgatataatttatcagcatta
+4573615/1
?@@DDDD4=?AC:4?CC?FH<:A<4C4<AACH<<C9?FBEGG
@1252195/1
gttcttcttgaagttggttcagctgtagtctgtctgcatctgtatatgcc
+1252195/1
@@@FFFF?FFHBF@FFHHBDHIEGG@BHDHHD9C?FFG>GGEFHE4CB@F
@1252315/1
gtggaggtgaaaagaatgatcttccaactgtcacaaacctgttagcagct
+1252315/1
@@CFDFFDFFHHHJJIJJBHGGGICGEHIJGGIJICHDHGIHGGIHCGGG
@1252856/1
cttgtagaagaccaatagggttgccc
+1252856/1
@@@AFEDBFFFA>EHEEFHEF?CCCH
@6788723/1
aagagttttattaaagttggatcattagcagaaatcctcattctttcaaa
+6788723/1
B@@DDDFFGGHHHFIJJJJCGHHGHI<BEHHF@EHEGHJGIGIIID9@GH
@8350721/1
cttaatattagaaatcttaataaataggacgaccaacacagcgataaaac
+8350721/1
CCCFFDEFHHDDHHIGGIJJJJJIIJIJJJJIIJJJJJJIJIJJIJIIJI
@5686163/1
ggccaatagctgtgggttatatggtgattgatgccattcaactttgca
+5686163/1
@<@DDBBDHGHACFEHEFHGGHHIFF@F?FHFFFE<D>FGFG>A@FGC
@3485492/1
ctctcattcttagttgtaacaactaggggcacc
+3485492/1
@@?DDDEFF<FHHIIGEGGBGIGI<@FFA:EC1
@136893/1
cctccatactccttgtcttacaggtaccg
+136893/1
;?@??D>DFD?;FG9:ADHGG4A;?EFH?
@5686859/1
gtgctttttttctttctaattcttcaaggagtccttcatcttcttc
+5686859/1
CBCFFFFFHHHHHIJJJGHIIJIIHIJJJDIDGIIGIJJIIJIJJJ
@7845781/1
ctcgaatctattatctcttggacaagttgttatattagtcactttatatg
+7845781/1
@CCFFFFFHGHHHIIJJJIIJIJIGHHIIHGIJGGGGIEHHGIJJIJIJI
@4575815/1
ctctggctattttagcatggaatgtaatctccaagttgtgaatcaatttc
+4575815/1
CC@FFFFFBFFAFEFG9BHHHCHGGIC>FGIG>3??>??1DB<44:??D<
@4575921/1
ctcttctggaaagcagctcttgcagcattgacactggcgttttggtgggc
+4575921/1
CCCFFFFFHFHBHIJIJIJGEIIDIIEGGHEGIIGGGIGIIJJFIEHCHD
@6789615/1
gtccgactgatgatttgaggttcttgtggaattgtgacactttgatgttg
+6789615/1
@CCFF8DDHHHFHGIIG4EFGGEHH9AEHIDFFHG9DC@BGII9DF9DG9
@5133014/1
attgctttcgctgcggcatgctttgcttctttcttagatctaccagtgcc
+5133014/1
<@@FFFFFH?FHFGG@FEGG@>CD>D<@DHCGIHIIFGIB?<FHIFFBFC
@4034937/1
caacaaatctcttaatgatatcagtcagcttacaagccttagtaagcata
+4034937/1
@?@DDDDEDHHGGGGB>FJIJJIFEGIGFHHHGJGGGHG<FE?FFHBHHI
@6236658/1
cttaactttagtgaactggtcatcaactgagaggccaaa
+6236658/1
@@@FFFFFHFHDHIGIIDH>IHIJGIEGEDHIIIGG8DC
@6790612/1
ctatagtttctcctacggagactgtatacctaaaagtgggttcatgaatt
+6790612/1
@@@FFADFFHDHHJGIGGF1@FHG<H9CGEE?B@>F<4?C:?BDGEGIIJ
@6237707/1
cttgttttgtttttttaaactatagttgagcttattttattttttgtgga
+6237707/1
@@@FFDFFDCFHAHGEHG@GC<GHHDEFFGGHJJGIGDIIJJIHIGFCEG
@138810/1
ggcggtaccatggtataactatcttattgagataattatcttttgaaaca
+138810/1
@@@FFDDFHFFHA<?<ED<BEH>EHCHDGA@;DB<@41?GGHII9??B3?
@5687739/1
ccacaatgagtaatttcaatttttaat
+5687739/1
@@@D?DDFD>?F:A<?FGC<@HGGFGE
@1815265/1
ctctcatcctaaacctttttaaaacatcttcttgttttctatgttctatt
+1815265/1
<@@DDDDDHDHHHIBGGGIFG9EHHFHGGHEGGIEGGHIGBFGHIBGHI@
@138918/1
gctgctgctgctgttgttgttgttgaccccatggttgtcgaggagg
+138918/1
C@CFFF>BDFHHGICGFF>?FD@;?<FEHGGHHGHHGF9DEHBBC<
@7846672/1
ggataattcctgaattatttcttgacgatgttgctgaactctaacagtag
+7846672/1
BC@DFFFFHHHHFIJIJJIJJJJJJJJJJJJJGIJJIGJJJJIJJIJIGI
@5688442/1
gccactgttgctgctgcggctgttgttgcctctgctgctgctgctgaggc
+5688442/1
CCCFFBFEGDHHHGBG@HGBGHG9F?BG?FGGIHGGFAAF<?FGGEGDE1
@4577224/1
ctttcatatggtgtttttacttttagtttttctatttgtactaaaagtac
+4577224/1
@CCFFFFBHGHFFBFDHGFHIGGGHIHGIDHIJIGGBIBIGFFGIIGGGE
@2909290/1
cgtagcatactttatcgtaacggtcattt
+2909290/1
??;DDABD><A??FEA;A@E?CDEBF@A<
@2352430/1
ttcggagtcgtccctcttctggaaagcagctcttgcagcattga
+2352430/1
?@=DDADDFDFFHJIIGIGIEHHF?F9;?C?3DAGAHGEFGH><
@4036790/1
tttgtaactattttattttcactgtcatcta
+4036790/1
@CCFDDBD>?<DDHGJDBGHDFH@HHHGJIC
@7847350/1
cacctttgaagttgaataagttattattcttctaggtccttttatcataa
+7847350/1
CCCFFFFFHHHHHJJJJJJJJIJJJJJJJJJJJJJJIJJJJJJJJJJJJI
@141656/1
cgacaaacgccatcctctcattcttagttgtaacaactaggggcaccatg
+141656/1
@@@DB@DDDHGHHEGHCHHIIHGIIIIHCFHGIIIGIIFIGIEGIG?HEE
@7847376/1
tgctacaggtagtgtcgacaattgtaccaagctctggcattttcctgtga
+7847376/1
CCCFFFFFHCFHHIIJIIJIJJJJJJJIJJJIJJJJJJIJJJJJJJJDHC
@7333528/1
ctggtgatcaaaactaaatgcgatgtcttcctctatttcttgattattaa
+7333528/1
CCCFFFFFHHHHHJIJJJJGGHIJJIIJJGJJIIIJIJJGHIIJJIJJJJ
@2352959/1
gaaggattttctaaagctttgaattcataagttggttgttttttaagtgc
+2352959/1
B@CFDDFFGFHGFGDGIJGHCCHHEHGIEHCCBDGGHGGHGEHADGE?@F
@1817063/1
atcaagagcacggcgatactgcaaacaagggatagcactcaagggcacat
+1817063/1
CCCFFFFD<DHHHDGGIJHIBH@HIGG=C9FHHIGIIJGIJIJGEHGHEH
@6792653/1
cataattcataacgtcattagcagagctcgctactaaggccttcaagata
+6792653/1
@@@DDF>BDBF<FFCGGIEHGJJJ@CGCFCDFHGIGEEDA?FAD3BBGGF
@8354003/1
cactgagttagaataccaacctgaatttcagcaattttcttaatggatgc
+8354003/1
CCCFFEFFHHHHGJJJJJJJJJJJJJJJJJJJJIIIJJJJJJIJJJJJJI
@4579050/1
gtgcaggctggccatgttgaatagcttgctgtggtggtacagcacccggt
+4579050/1
@@@FDFDDGFHGGDHIJIJGJIB@AHCHIIGB>;CGHBC<FG9DEGHBF;
@5135463/1
cttcagaatataatagtttcaattcatttgatttatgcttaataagcatt
+5135463/1
@@@FDFEBDDHDHIGIHGJIGADCECHG>E?CEHIJIIJIIIHIIGIJGH
@4579303/1
gtcctgttcttcttgaagttggttcagctgtagtctgtctgcatctgtat
+4579303/1
@@@DFDDEHHGHGBGGGIH>EHA@EFHHCH<H9?EAC4EHIJDHFDGFHF
@4037415/1
cccattattgtgtactatcttcaaagagaaaaagtgcaatactaaaattt
+4037415/1
@CCFDFDF8DFHABG<EHIEIFEFGEEGGGEHCE3CGHEDGGEEHH<DFG
@1257490/1
atactaattaagatagcaacccacattggggctattgttggccttagtag
+1257490/1
=@?DDFDEHFDFBHHHGHDEAF@CCDH>A;1EGHIDGGI3B?DGCBDD??
@7333979/1
cctagacttgtgcaccagctaaagaagacttatctttaaacggcagcttt
+7333979/1
CCCFFFFFHHHHHJJIJJJJJJJJJJJIJJJJJJJJJJJJJJJJJJJJJJ
@2354171/1
ctttttttgacctacccttgccgatagcaataag
+2354171/1
CCCFFFDD6DHHDIEGIJEFGIFB?DEHCDEGID
@7334389/1
cctctaattaagtaaaaactataaaaataataggctttttaaaataatac
+7334389/1
@CCFFFFFHGHHHHIJJJJJJJJIIJJJJJJIJJJJIJJJJJJJJJJIJH
@1258162/1
gtttctcaaaacatggtgctggatgaggaaatttttcataaagaa
+1258162/1
@CCFFFDEHFFHGGGECEH@H>F@F>GIGIDIGGIFJDIGG9:<B
@2911935/1
gggttcatgagttccactttcacaatcaattaattggtaacat
+2911935/1
@@CBDDFDFD>DBDFHHG@EH@HGH9FGG@>HED4C31?BE<<
@8355513/1
ggcaccatgacgatagctttattctcattaaggaattccggtttctcaaa
+8355513/1
CCCFFFFFHHHHHJJJJJJJJJJJJJJJJJJJJJIJJJJJJHIJJJJJJJ
@2912440/1
agaaaattcaagcgagctgatgtatggtcaacatca
+2912440/1
??<DBDD;DFDDHHAHBEH>3EEDGDGDGEE4?@<F
@7850925/1
cctcagagctaccttggcagctgctaattttgcttggtgtttgttttctc
+7850925/1
CCCFFFFFHHHHHJJJJJJJJJJJJJJIJJJJJJJJJFHHIJJHJJJJJJ
@6795223/1
gtttcaactttgctacataaatctttctctagctg
+6795223/1
@@@DD>>D4==2<BF:CGFICIC>4CCECAF<?A?
@7335847/1
gtgcaggctggccatgttgaatagcttgctgtggtggtacagcacccggt
+7335847/1
B@BFFFFFHHHHHIIJHIJIJJJIGGJJJJJHGGHHIHHJIJJIJIIJJ@
@7851387/1
caccggaggaatttgtttgtgattttttattgtatcccaatcaattatga
+7851387/1
CCCFFFDFHFHHHJJHHIIGIIJJJJJJJJJJIJJIJJJIJJJJJJJJJJ
@8356249/1
gttttttggagaggcaactcaggataactatagaggttcttctttccatc
+8356249/1
BBBFFFFFHHHHHJIJJJJJJJJIJJJJJJJJJJJJFHJJJJJJJJJJJJ
@7851618/1
agttgcagtcctgagctggtcttcagtcaccc
+7851618/1
???DDDDDF?BAFHGGGDHGHDHEHGHGIIII
@2356019/1
ctcgaatctattatctcttggacaagttgttatattagtcactttatatg
+2356019/1
CCCFFDFFGBFFBGHIIIIIJIGGAHGHIGHIH4EGHI?4CDHIIID4BG
@5693653/1
gccacttctttgaactaagtacagcgaaattcttattcgattgaagtaaa
+5693653/1
CCCFFDEFAHHBDHIJIII4CDHHIGEG<GGI9DBHIHE9FFHBDHBD9F
@3490992/1
ctcctttttcaaaaccttcttccagcatagcttcaatttcattgtcgctt
+3490992/1
@@@FFFFFHFHHDGIDHICFADHA<DGEHCEAHDGHHCEEGIGIGA:DHG
@6795990/1
gtcatttctttttcttgatctctttcattatcgtaaattgtcacggtctc
+6795990/1
C@BFFFFFGHGHHGGIIIJBJHEJIJFJJEHJEHIGACHGEGIHHGCHBD
@3492089/1
cccatactcctatcagtaaaagcacgagcta
+3492089/1
@<@BDDDDDFFHBHEGBFE><E;GHEG><AC
@2912707/1
ctatttcattgtgcattaatctatagaaaattttccaaacagtattt
+2912707/1
@@@FA4ADD>?A?BEFGGICIGEEHI@@AA??EGBHCCBDACHHCGH
@8357160/1
gtcgaatactctgagcttgctgagcgactaatgccactgtgtccaca
+8357160/1
CCCFFFFFHHHHHJJJJJJJJJJJJJJJJJJJJJJJJJJJJJJJJJJ
@6796823/1
tctggagctcatcaagcttcggtccg
+6796823/1
@@@DDBDADDFFHJG9BHGGA:CFEE
@2912775/1
ctaagatggttttgtttgacaatatcaaacttcctcgtttcgcaattatc
+2912775/1
@C@FFFFFH<FBHIDGEIIJIJIIIJJJGIIFGGCGHHIDGGGGIJJGII
@1820746/1
cattattgactaaggccgatctgaggtctgt
+1820746/1
@@@FFFFFHGHGGIJIII@6EFGFF=;?F@D
@7853169/1
cttctttaagacactgactaaaatattgttcaagttcacgaggagtattc
+7853169/1
CCCFFFFFHHHHHJJJJJJJJJJJJJJJHIIIIJHIJJJJJJJJJBGHIJ
@7853227/1
ctcaatttaccttcatccttgttttcaaagttgataaataatattaatga
+7853227/1
@CCFFFFFHHHHHJJJJJJJJIHJJJJJJJJIJJJJJJJJJJJJJJJJJJ
@5694872/1
cggaaagcagcgagatgagcataataggtaggtgcagggtatgaaactga
+5694872/1
@@CFFDD;AFDFHIIIGIDI<FHCE@FEGFHIDGFEGHB99DHIIGIIII
@6242667/1
ctgcaattcttggttcaagatcattttaaactgt
+6242667/1
@@CDAD;D>FHCCA?EA:CFA<<BBH>FGAAHI?
@4582976/1
caggtttttgaaaaaattttggccaatagctgtgggttatatggtgattg
+4582976/1
?@BFADFFHHDHHIJIJIJGHIDCGIECGEEEBG@HHJIGIDGIDGGCCA
@5695092/1
ataagttttaacagtaagttcttttttttccttgactatgtttgatgaca
+5695092/1
CCCFFADFGHGHHIHIIIGEHIIIGIJJGDGGCHGIIIDHHGGIIJJJJ3
@5139134/1
ctccaattgcattccctttcacactagggacatgaggtgaaattattggt
+5139134/1
CCCFFFFDHGHHGJIHIIIJGIJGHGEHEGEHCGGHHFAFDC<DGGIAE9
@5139277/1
gtttgtatctgttgcagtagttacatggctaccactcactatactacttt
+5139277/1
@@@BDDADFHGFFGEEHGEHCHEECAHH>>HHGGIIHJII@>CDG9?BDI
@5139719/1
tttctatatccatcggttcttcttcttttttccacgtgaaatctttaggc
+5139719/1
C@CFFFFDHGHHHIJJ1@EFIHIIGIIJIIIIBEEHIGBD@FGGD4?DBF
@2915289/1
ccttaatatacgcaacaaagctttcacgttcataaggtctcatttgaaaa
+2915289/1
@@@DBDDFFBFFFHIGIIIJJIJIHCHH;3?:D>DBCGDEIGGIIIIC4B
@8359812/1
ccgagaaattctaacctctgattagaccc
+8359812/1
;@@A:80A<F?D<AA:<AHICHA?HFB?F
@1261160/1
gcaacagtatataaacgagtgttagttggacccatgcactgaatgacttt
+1261160/1
BCCFFDFDFHHHDGGIGGBCCAFHHBEHEGI>?BFF9CHGEEBFD?DGG>
@3492855/1
cgctgtagtacaaatttctatttccgattatttttcctttgatgctgctc
+3492855/1
CCCFFFFFDHFFHIBGHII9IJIIJJJDIJDGIIGIGIIGIJJJBHHGBH
@1261498/1
tgctgttgttgctgaggctgctgtggtctctgctgtt
+1261498/1
@@@?DDDDDBBAD443?C?FHA<F>3CHEHCH9F@CD
@4041708/1
cactgattgatgtcccaatggtccacacctttgtcaccactatattcacc
+4041708/1
@C@FFDDFFFHHHIIIIJJIJIIJIIJJGIJIJGIJJIIJIIJIIEHIJD
@1823040/1
catcaatgttaaggaatggtttccaaccaataattgcagactggaagaaa
+1823040/1
CCCFFFFFFGHGFGIJJJJHIJJJJIIIGGHIGGIIJJIGJJIJIGJJJH
@1823048/1
gcagtcatcaccaaaacctgatgattttcaagctcttcatgccactgatt
+1823048/1
@B@F=DDADFAFHHIJJGGIGFHJJJJJCFHG9EC<<DDHCHEEEHIIHI
@2357667/1
aggctgagatgaaggtggtctgctgggttgctggtcaccgggttgttgcc
+2357667/1
@C@DFFFFDHHGFIIB@B@ECGIIIJG;CEGEHIGGHJIGIF0DEGHIEC
@7339206/1
tgctgctcaatttaccttcatccttgttttcaaagttgataaataatatt
+7339206/1
CCCFFFFFHHHHHJJJJJJJJJJJJJHJJJJJJJJHHJJJJJJIJJJJJJ
@146702/1
attcacttactttttaccagtcccttcagttaatatgctttaactgacaa
+146702/1
@@@DFD?DFDBHAHGDHB<FFFFCGHIECEFH<HDHGFFIGIEG@G3DGH
@4584146/1
ccgatgttggagcctatgctatccgtagtcgaggctgggctacagatatc
+4584146/1
B@@DFFDEHHGHGJIJJJIJJEIJJHIJHIJIIGIJJJIIJJJIGED>DH
@6245722/1
gtaggaaataagaaagcaagagaaggaagtgaggtacacagt
+6245722/1
?:1BDFFADHFD>FBDEGI@>FC3A3F@H994EBFBFDBA00
@2916977/1
cttggttcaagatcattttaaactgtccttctgacacaccatctctgtaa
+2916977/1
@CCFFDDFHHHHHEDHIIJEH<HHIGEHGBHIIGIGJIJ?BGGGIIIFDG
@2917346/1
ctcagagctaccttggcagctgctaattttgcttggtgtttgttttctcc
+2917346/1
@BCFFABDFDHHHEIGGBHIIIIJB>@>CDGHG>DCDDD7FG33BFG9BG
@7855089/1
taatatcctaacgttatcaggttttgggtagttgggtaatattttgataa
+7855089/1
CCCFFFFFHGGHFJJJJJJJICHJIJJJ?GHGIIJJ?GHIIJJJJJIJJJ
@7855291/1
ccgggtggaaatactggtggtggaggatatgaagtattataaggtacata
+7855291/1
CCCFFADFFHHGHJJJJGHJHIJIJIJJJJJJIJHIJJJJJJJJBFIJJJ
@6799721/1
gttttcttcagcatcagacgtattagagcatagatcagaattatttttat
+6799721/1
@@@DD<DD<?CFB@GIE>D1CGHC@@HFHH@HGIE<FCG>D<GGG<FI9D
@3494535/1
ctctgataaattagaatcatcccatagcaaatgg
+3494535/1
CCCFFFFFHHHHHJBCEAFFHEHIHDHIIJGHII
@6247757/1
gtctcttcaaaatcttcttcatcacgtcgtctttttttaccaaaccggta
+6247757/1
CCCFFFFFGHHGHJIJIFHGHGJGHIGIIHEGIJJJJEGFHEIJGIJIFG
@147397/1
cttgaacaaatttacctaaagcaacaacacaattgtcggcagctgggaat
+147397/1
@CCFFFFFGGHGHIJIIJIIJGGIJJGGJJIIIGIDDAFFGGGGEB;FFB
@7340109/1
cctctttgtgcccatggagtttgacctctaggaccagtttgcaaagggaa
+7340109/1
CCCFFFFDFHHFHJDHDGG<EHGEHHHGIIGGHGIJJJIGHIJJIGHGEG
@3495261/1
ctggtcttcagtcacccgattctatttcttggtcatcagtttgagatact
+3495261/1
@@BFDBDDHHHHGJJJDGHGHIIIJJIGIJJF<CFGHGJIIHGGIGGIGJ
@2358995/1
cttggctttgagatacctacgcctatcagcccatgaaacaaaatgtaatc
+2358995/1
@@CFFFFFHHGHH@DGGIIIIFJGIIJEGIIJCGGGGHIGG@GII<B>FI
@716384/1
taatttcattttgtatttgtctaagaaatacttagcaactgtacattcaa
+716384/1
CCCFFFFFHFHHHFFFDHICIGIJHJGICHJ9HGHIIJ<EHFGG@FHEIJ
@4585045/1
ctctaattaagtaaaaactataaaaataataggctttttaaaataataca
+4585045/1
@@@DDDDDFHD<DAEIGIFHIIII:FGHIIIGBC9E?<FGCBHEIGIIIG
@2359884/1
ggcttgtctaacttgaccaacggtaaaagcagg
+2359884/1
@@@FFFDDFFFHCB4CDHIIIC<<FFCHDDD?3
@8362907/1
gggcactcggagtgaagcaattgaagaatggtggaggtggttggatataa
+8362907/1
CCCFFFFFHHGHHHJJJIJJJJJJIIHIIJJDHGFHI?DHGIJJIJJIJI
@8362965/1
gtaaaacgtaagtggaagcataagctcccaattctttggtgataagaact
+8362965/1
CCCFFFFFHHHHFIJIJJJJJJJJJJJJJJJJJJJJJJJFHIJJJJJJJJ
@2918341/1
ttcttattctttatatttaaattgagatgattagtttccacaacaatttc
+2918341/1
<?1DABD?C<<??DFHIHC>E:AC>FAEAHEAAEHHEHCHEHI?D;DDE9
@8363607/1
ccacaaatccacttggaaaactgtttatcatagatccgacgacacttttt
+8363607/1
CCCFFFFFHHHHHJJJJJJJJJJIIJJJJJJJJJJJJJJJJIJJJJJJJJ
@2919454/1
ctcagataatcccatatcattgagacattaacttgcgtagcatactttat
+2919454/1
@@@DFBDDAFHAFE<CFEDBFFDEEGGFIBCHI@HH:GGGI@GGHIJEAG
@7341347/1
cttaactttagtgaactggtcatcaactgagaggccaaactccttcaggc
+7341347/1
CCCFFFFFHHHFHIJJJJJIJJJJJJJJJJJJJJJJJJJJJJJJJJIJJJ
@8364921/1
gtcatatagcatcaataactctgtattagtctgcagaaaccaagagcgac
+8364921/1
CCCDFFB?<ACCBFBFBGCAHHCC@CH:AFEGBDD@B?E?GGDHFD>@FA
@717193/1
ctctgctgttgctgttgttgctgaggctgctgtggtctctgctgttgttg
+717193/1
@@@ABDDDHHAFGEGEH<C@FHGCC=EH;???19D:9BBF>F@@FFG9;B
@4043878/1
cttgcctttgcagctgttgtggtggttgttgcctctgttgctgctgaggc
+4043878/1
@@@FFFFDHDHBHIJBHGIFCHGFHGBGEHIJJGIIJIJGFBFHGIIEII
@1827187/1
ctgcactgtgacagtcttcaagcactgagttagaatacca
+1827187/1
=??1BDDFHHAFHI@<FHHHGG@EGGII>?BHIIDAHH<@
@2360599/1
cacggtctcaacaagttccgttttttggagaggcaactcaggataactat
+2360599/1
@@@DDDDFGHHGHGG<CFHHI@EGHIIGGHGCHIGFIGFHBCAEHGBHGI
@6250111/1
gctcacttcaccaacattcatgaataatggaaaatcacatagcttcggcc
+6250111/1
C@@FFDFDDDBFH?EBHGJGC<H@F@<<9CEGE>BBFH?<DE3?BGH:D0
@7857465/1
gcccgcaacaattgtacacaactccataggaagcgccaaaggcttctctc
+7857465/1
CCCFFFFFHHDHHJIHIJJJJJJJJJJFHJJJJJJJJJJJJJJJJJJJJJ
@7857915/1
ggtaagtctttcagtctcatccacattttatgtgctgctaacctcttggc
+7857915/1
@@@ADFEFHHGHHJGHHIJJGGGIJIJJJCHIJJIJJEIIGEIJDIJIJH
@2361002/1
gtgtagaattacagaataactcatgaatgctttctaatgtttcttcattt
+2361002/1
@?@DFFFFGGFHHJJBF<HHIJJFJ:FHHJJEIJIIGGIIIJ<FHIIFHI
@150180/1
ctaaaaacacggtcttttccttcccctggcaatgtgacctcaagttccat
+150180/1
@@@FDFEFHHHA?B:EEGGGGHEGIGGEDGGIBFABDGHCGGIH?DDB@D
@2361431/1
cttggtgtttgttttctcctactccgacaaacgccatcctctcattctta
+2361431/1
@C@FFDDD?HB?FGGHGIIEGIJGIIJJJDE=6A@@DFB?FGGGEIIEI;
@1265208/1
ctccttccaaaaaaatacagcaagtctggtaaattt
+1265208/1
?@@FFFFB<BDHFHAEGEIGB9:?E1:D;?CDC49?
@4587460/1
ctgtctataaaaatacaagaattcctaattggtagtattccaatctaatc
+4587460/1
@@@DDFFDHHFHFGJJGGHIJIIGHIIJ>HIIEFE?EA>GGIGI?4CFDG
@5699561/1
ataagattacaattcttaacattttttctttaaacaaagaacattggatt
+5699561/1
CCCFFFFFHGFFHIJJJJJJIIJGIDGJJJIIJJIJJIDGIJIIIIJEII
@4587808/1
gtgcagaggaacgagaaccaatttcttttttaaaataatcag
+4587808/1
@@@ADDD8=;?FA<CB6CCFCGEFDABC<F@?G94?D@4?@8
@7860005/1
gtgagttaaaacagtacatcgcacaacaaacacttggggagttaaatcaa
+7860005/1
@?@DDDDDFBDFFHEBBFHDGGEGIDEFHGG;FFHGACH?D6BFHIIHCH
@1265559/1
ccagtacctatttctttgtgtcggaatacaaggcaggaaatggtgaactg
+1265559/1
@BCFFFFFGHGFD<FHIJJIGGGGHG?EH>FFHJIIIGGIH>G<9D<F@D
@4588215/1
gctgggaatcctttgtgagccacatcaatgttaa
+4588215/1
?<?DD13=CDDDA@CEEI4A?@DF@DE4FCFECC
@2363112/1
atggtttcaatgatttccctgttgaccttacggggacacttatcaggttg
+2363112/1
@@@D;DB;FFFFHCGGGHIIIAGEDFHI<HG<AB6GFDDGIECG@BA<?>
@720342/1
gcttctattagttcatctatattttttaaggaagtaagtgcaggggaacg
+720342/1
@B@FAEFFHFDHHDGGGEIDGJIIIBHGHIDD@G9C>GE9CCFHIB@@FF
@5144488/1
ggatatattcatgccacattccattccatgatttattaaacccga
+5144488/1
@@@FFFFFG?F>DHBDDBHGEH@HGGG9EHDF9<EC<<EG?@FA0
@720765/1
ctaataatttacaaatatcactaatcttcaaaacattggttttgaataaa
+720765/1
@CCFFFDFHGHHHI3FEGHHJBHDGECAEAFG<ACF99C4EB@CB@GGGG
@5144550/1
tgcttgtgctcctgaccaacttgaagacaaggtaaatg
+5144550/1
@@<DDDBDDFHFHGBH;C@F;DHFGGGDEHBC:?GIG?
@7346029/1
ctccttgaatgaatttttcattcctccatactccttgtcttacaggtacc
+7346029/1
=@@ADBDDFDFB<FAFGEACCHAEFCH>BBCHAEHDGFEHIIEGGE:BDD
@4046969/1
tgccactcatcataatgaacaatatcttcttttggattagt
+4046969/1
@@@DD83B=DFA?FEEIE4<?BEFH><FDFEB4<:CCF>D:
@5701323/1
gtcctgttggtccattaatataaaatggttcaacttctttggtgtac
+5701323/1
CCCFFFDDDDHHHIFIGG@DGGIIJIJJGI<F>BHHJIJGGGDH;?B
@5701389/1
cttccaaaaaaatacagcaagtctggtaaatttatcgcaaggtaatg
+5701389/1
@@@DDADDBDHFFHIEGII9EEG<?F:CDGIIIIIGFGGIGI?D4<B
@2923613/1
gtttcttcatttaaaaccgctgtgtctctttctttttttgttagactgat
+2923613/1
@@@FDFFFHHHHHJFEHGGIHIIIJJIIJIJJJJJEGIIBGGGAG3=<=@
@152379/1
ttcgtagtgaagaactgaaagcagatctaaatttctcaaatttctttcta
+152379/1
CCCFFFB?DFHAD>DGEGGHHEGFFGHEH@FBFEHIEEGCHGGGHIC@GA
@3500904/1
ctcagaagaaataatatctcagcaccaattttatgatttctcttctcttg
+3500904/1
CCCFFFFFGHHAFHBEFIIIGIHGGIJIJHIJGIIIIGI<HGGGCFG>CH
@2925444/1
cttctttctgtggtgctagattatcccttctgaag
+2925444/1
@@@DDDDDF?CFB:CGF<?<IH9CFDCECG9A4?C
@6808118/1
gtaatattttgataacgtggatgtagataggctggcc
+6808118/1
B@@DFFFDHHHGGJIAHFEEGHJJIGIJG@FHGHHGF
@2363507/1
cttggacaagttgttatattagtcactttatatgttcttttaacactctt
+2363507/1
@CCFFFFDFHDDFI<EHHIIEI4<@HGHIIHH>HEGGIIIIGGCEGGG4F
@2363516/1
gtttttcaggattgatagatacatcataatgatg
+2363516/1
@?@DFFF?FFFA?GEHIIIIII<?BFHIE4?CH>
@3501346/1
gtcatttctttttcttgatctctttcattatcgtaaattgtcacggtctc
+3501346/1
@?@FFFFFHHHHGJJJJGIJI>FGIJIIIIIJDFHIIIGHGIIJGIH?GG
@7863223/1
ctgtagcattgtaatttcttgttcttcttgtttcttttctttaacatttc
+7863223/1
@@@?D?D?FFDAAGGFGDCGHAA?FGEHHGIIIFEHGF?EFEEHDGGIIE
@721768/1
acagaactcagcaactctcggatcttctatccttatctcatcaaatattg
+721768/1
@@@FDFFFHHFHFGHIIIHIIJJIEFHGIJGIJIIJJGHIJII<FHIJID
@6254885/1
tttctatcttcatctgttattaaatgagggcattcatcttttcttttgta
+6254885/1
@@@DDDDD?F4ADBFI<EHEIHF4FCHA9GEGE>?E@E@FDC@D4C<FDF
@7346907/1
cccatcaaagcctcaaaacagttagccattgcatgcctcaactca
+7346907/1
CCCDFFFFGGFHHJ3EGGHGEHIIHIIGHGIDGIGEIJIGHIIGG
@3502377/1
ctcaaactcaagctgtcgcttcaattcatccacttctccctgcagttcat
+3502377/1
CCCFFFFFHDB?FHBGGIFJIGBHHII>ADGGIDIGIIGIIEHGHCGIIH
@722012/1
ctatcatcctggctgttgccatttgattcgtcctttgtttttactc
+722012/1
@@@DDDDDHFHFFIHHGGGIIHHCA?F?<FB=@@DCDHDHICC@?B
@5146460/1
ctctttcattatcgtaaattgtcacggtc
+5146460/1
@@@DDFEFDDDDHEAEBDAFH<FHFBGGE
@4590482/1
cacagaacggttgccatatagccttaaaag
+4590482/1
??<D?DBDDD=F:;EAEHF?CHGEFC?<EF
@7347596/1
ctaggcaaggtacagcctcaccacctcaaccgaacacttctaggttacat
+7347596/1
CCCFFFFFHHHHHJJJJJJJJIJJJJJJJJJJIJJJJJJJJJJJHIGHII
@4590603/1
ggaagttttatttacattttttgcctgaa
+4590603/1
@@<DDD>D>BFHFCGGEGHGFG6EHE@GI
@1269401/1
agtaggtaaaaagattattgtattttcttttagaactctttcaaagag
+1269401/1
@C@AD?DDDB>FAEHJIJIJA?EHGH@HHFEAHBB?DG>FH?FHIE>G
@2926174/1
acacaaacaatcacctgaatccttagaattcaaaaattcaaacttaaatt
+2926174/1
@@@FFFFFHHHDHEGIJ>DHGIIGH@<@FAGIJJIBBHEHIEGHHGEHII
@4591263/1
ctggtttacaattagaatttataagtgttgcggttaaaccaagaacatg
+4591263/1
?@@D;DDDHDBFDFBHICHCGIEGGC4A@BE6@?:DA<B3BB8DDBD/?
@4591627/1
ctactaattaatataggttacttcgcttatctctcttgacagccctatac
+4591627/1
@@@DDDDD?HHFFHGEG<@ACEF<GEGG>F9EGGEGCEHGIIIGHGIEIG
@154799/1
cccacatctactgtggtaccagctggtatatttccagacttaccactttg
+154799/1
CCCFFDAFGDFHHFGG:CHE<FGGEB39FEHGGIGGHBECGHIGGEHBH>
@3502827/1
ctctgtcgaacagcttccacagcttgtctgtaattgcgataaggtttttc
+3502827/1
CC@FFDFAHFHHAGIGGIIIIIIJGGGHHEHEAHIGGIIJIJIGFFHB?F
@2927767/1
ccttgaacaaatttacctaaagcaacaacacaattgtcggcagctgggaa
+2927767/1
@CCFABDFHHHHHBFAFG<EH?EGHGGBE2?;EHEBD??D<GIIC9C1=B
@4592834/1
ctgcttctctaggatcaacagcaggatctgcaatttttccaacagtgtat
+4592834/1
@CCFFFFA?>AFFGIIGJEGIJIIIJBGHHGGDBCHGEGFGIGDG?D4?B
@3503705/1
ctggagacatgactacacaaccatttggtatattcatcctcttaaaataa
+3503705/1
?@@FFFDDFHDDDGGFIIJGEGIIJEIFBGGGC@FAHGFFH@FHGBFICH
@6808878/1
ggagtccatatttaactgctagagaagcgaatatagtgttgtttactaat
+6808878/1
?@<D:DDDHH>FHHIFG4FEG>GHHEEFGI>HIIEDDGHGCEG3??FG>D
@7348559/1
cttttgggtcgtgagaagctgcaacggctgctatagatggaacgttgatc
+7348559/1
CCCFFFFFFFHHHJJIJJJJJJJJJJJJJIJJJJJIIJJJJJJJFHIIJG
@8369312/1
catgcactgaatgactttatacactggtatttctggctcacctccttcca
+8369312/1
CCCFFFFFHHHHHJJJJJJJJJJJJJJHIJJJJJJJJJJJJJJJJJJJJ>
@7349070/1
gctggatagtggtaggatagagactttttctttgaagatttaggtataat
+7349070/1
CCCFFFFFHHHHHJJJJJJJJJJJJJJJJJJJJJIJJHJJJIJJFHJJJI
@1271606/1
ccacgatttcggcagcttttacctcattttcactcagaagaaataatatc
+1271606/1
CCCFFFFFGHHHHGJJJIJIHHJIGCHIGJHGIEHIHIIC9DGGEHC4?B
@724195/1
ctgcaaacaagggatagcactcaagggcacattatgttttctaacacttc
+724195/1
CCCFFFFDDDFGFIDHGGHJIJJGIGGHJGIEGHGHFFGCGIGIIJEGIH
@6809775/1
attctggctggtgatcaaaactaaatgcgatgtcttcctctatttcttga
+6809775/1
@@@FFFFFFGHF>AFGGIE@FCEGGI9F<EF>FG?FFF>0BBB4DDCGI?
@4050010/1
gtccaatcttcaattgttttaaagcacatttggctgcggtacatttagct
+4050010/1
C@CFFADFHGGGDEHGEFHIGGIEGGJIIGBIEIJCFGEHHIHIGIGCGG
@5147489/1
ctctaatcatctgattagtagtaacgattctccactgaacc
+5147489/1
@@@DD4A;?<D?FAABDFC@CB:C>EFFEHFFHCFCAAF3?
@725368/1
atgggctctgaaggttgtattgttctggtattatgagtgttacttctcat
+725368/1
@C@FFFFFGHFBDEFHIAHIEHCBHCGEECGFEIHG@CEBFHHJIGFIJH
@3504875/1
ctggtcttcagtcacccgattctatttcttggtcatcagtttgagatact
+3504875/1
@@CFDDFFGGHGAFHGHDHEECAGIGIGIG4@9?F@HG>GDF<AB9BFHG
@5148337/1
tttctaatgtttcttcatttaaaac
+5148337/1
;8=?D:BDBD>DDFIII@9@H4:AC
@726116/1
gtcacaactaacaatgggccacaactcatattgatcgtcaaatgaaacat
+726116/1
@BBDFDFDHHHHHHIIIEHIGGEGIJJIGEEIG@FFEHBHG4DGGG@BBB
@5148429/1
ccacatttctcaaattcagtcttgaaatattatccattagcttatgttgc
+5148429/1
@CCFDF?DHGGFBHIJJIJGGGGHFGGFIEGIJJ@FHIGCCHEHIEDFEC
@7866235/1
caattgttgagtgaagtttctgagagcatcttctctaactgtcctttgag
+7866235/1
CCCFFFFFHHHHHJJJFHJJJJJJIJJJJJJJJJJJJJJIJJJJJJJJII
@6259648/1
ctgttcttcttgaagttggttcagctgtagtctgtctgcatctgtatatg
+6259648/1
C@@FFFFDHHHGHHGJJGGGGIGGIJIC>HIII<CFHGBGHGDDF<B?FG
@3505857/1
ccattccatgatttattaaacccgatgctagctttcttaaatctggttct
+3505857/1
@@@DDDDD?FFFFIEFIF43AFGBFEAFEFIIFII@FIF99BGC9DFFFI
@3505932/1
ccttcaacaccacactcctcaaggtacacccctataagggcttcgat
+3505932/1
@@@DDDDD??FDDHIBFG@DFGGI<AFEEFH>FFIGGB>CC9BBDBD
@2367570/1
cttttttccaaattgcctctccattcaattgaagaagcaatttcttcgca
+2367570/1
CC@FFFFFFHHHFGJJJJIGGGH<HHEHI@EGEGGHIGFFDH<FIIIFEE
@2929609/1
ggtttccttatcagtaatctcgaatctattatctcttggacaagttgtta
+2929609/1
@@;DFFFFHFHGHI:CBHHIIIGJJJJGGGGHIJJJIHGAEGGIEGGDEC
@157214/1
gggtaatattttgataacgtggatgtagataggctggcctgc
+157214/1
@B@DDFFFHFHGHIIFGH?AFHBHHCH@FFIIG<FGGCHD;F
@2368499/1
cttcatttctcccgatacaatttcttgttttttatc
+2368499/1
@@@BDDBDAFFHHHGFDDCC<DBDHHEEEDGCGGIG
@726804/1
ctcctaatcctgtttcatccgcaattttctggcggagctc
+726804/1
@@@FFDFDHHFHHAFGI9CEGGBGBFHGIIGGIDHG<G;C
@7868005/1
cttgttgttttagggtaatcaaattttatgacaaaattgcaattctttac
+7868005/1
CCCFFFFFHHHHHJJEHIJJJJJJJJJJJJJJJJJJJJJJJJJJJJJJJJ
@6261038/1
ggaagtaagtggtctttcatttaatgttttttgaaaagcctcacttgttt
+6261038/1
@@@FFFFFHFDFFHIJDHGJIJFFGIHIJJJIG@FHIG>DHIIIGGGAFH
@2369861/1
ccgtgatctaatatttgagcagaaggtgctggtgcatgtaatactttgta
+2369861/1
@@C=DDDFHHDHFJIIJHGIEIJFGDEGGIIICFGHIGIJGGDFHHIIBD
@6813143/1
gtccacaagaaaaaaggttcttttacccccttcagaatataatagtttc
+6813143/1
@@@DDDDDH?FHDEI>B<FCHF>DHH@FGDGADH9FBB9?GFA9DB44B
@1275332/1
acgctttttgatattctggatttcccgcatagctcaactgtggcgga
+1275332/1
@@<=DDBBH>DHHIGIEIF9CFHIFGIDGBC4<DGGEGG@@BCGII/
@1839506/1
tgaaaagaatgatcttccaactgtcacaaacctgttagcagctggttgcc
+1839506/1
@@@DB:ADHDHFFHH@FGIGGHBFHCCEHGIFHIGGI@<FDHB<??BGHG
@4595933/1
gaagaaaccataccaaaggtcaagaccataaccaagatcaattactctac
+4595933/1
@7@FFFFFHGFGHIIDGHIHI9FEHGGGHIIEGDHHIFIIIIFDH<DH<B
@4595953/1
tggcaacaaacagttgttttttcctgatatagctctaacttcaattaatt
+4595953/1
@@@FFFDFH>FFHBFGHIDCHGI9FHIIFIIHIIIIIBEHIIIIICHIII
@7869307/1
cttatgtggattgccataatcatatttcttataaattttttcttcataat
+7869307/1
@CCFFFBDHFHHHJJJJJIJJJJIJJJJJJJJIIJJJJJJJJJJJIJIIJ
@4596108/1
cacatcacattaccacatttctcaaattcagtcttgaaatattatccatt
+4596108/1
CCCFFFFDDHFHFIEFHIJGG>?F4CEEBHE4AFAF>:EECGBFHHE<DB
@1839864/1
tctagataataatgcctcagagctaccttggcagctgct
+1839864/1
@@CFFFDDHHGHGIIJJJJF@HIHJGJIJJCE@FG39?<
@2932419/1
atcttgtctaagattgctttcgctgcggcatgctttgcttctttctt
+2932419/1
@@CFFDBD<FFHD4:CDBFAG;CFEH<BCC:;?<FGEEGG@DG<?D9
@1840029/1
gtcattagcagagctcgctactaaggccttcaagatagaacccaattctg
+1840029/1
@<@DFADFHHAHDGAEGIDCGGFGHD?@FCGE9FEBGEEGHGFHCCHDDF
@2371923/1
gtcgtgcatggtttaagaaagaccaaaggtttctgttgagctagtcattt
+2371923/1
@@?DDFFFHGHFFIJJIJJJGIEGIIGECFG@GHG9DGEE<DAHIGIEEE
@1840771/1
cccattttcagtagtgatgaaatctgaatttttgggtaagcaatcgtctt
+1840771/1
C@@FFFBDHDFFHE@G@G@BBFEGHIBBCH@HGCA6?@G>F<F@GHC9FF
@7870376/1
agcggctcttgtttcatactttttgcaattactcttttttgatgatctag
+7870376/1
CCCFFFFFGGHHHJIJJJJJJJJJJIIIGIGIIJJJJJIJIIEGGIIJJJ
@8374463/1
catcaacgttcactgtctataaaaatacaagaattcctaattggtagtat
+8374463/1
CCCFFFFFHHHGHJJIJJJJJJJHJJJJIJJJJIJIGJJIHIJJFHHHHI
@2373174/1
caggaaatcgatttttgaaacacctctgtcgaaca
+2373174/1
@@@FDEFF?HBHHEDAGB<FHHIIGHGGIIIIEG0
@1841558/1
ctttgaatgtccctttgccaaatacttcaactgtgactctaactcttctt
+1841558/1
CCCFFFFFHHHFHIJIIIJIJJ<FHEHJIGIGGFHIIIJJJJIIJICHGH
@7352964/1
ccaacatattactgacctcaaccgtacttctagcattagaagtttcttct
+7352964/1
CCCFFFFFHGHHHJJJJJJJJJJJHIJJJJJJJJJJJJJJJJIJJJJJJI
@2373396/1
ctttcattatcgtaaattgtcacggtctcaacaagttccgttttttggag
+2373396/1
CCCFFFFFFHHHBGHGHJGCHEDHGGHFBGGEIIG@GEHI9??DGIIB@G
@5707784/1
cctttttgaattgaaatcacctgctccaggtaatggaaaatcctgaggag
+5707784/1
@B@FFFFFHD?FDG>EGFIGE@BHIIIEGG:?F@?CDEGGDEFG9?@F91
@4053492/1
ctccatactccttgtcttacaggtaccggtctttctcgataatcaagtgt
+4053492/1
C@CFFDDEAFHGHIGHG>CECGHG>HGII:@:DCECG<<?FGGIJ<EBF?
@160176/1
gacagtcttcaagcactgagttagaataccaacctgaatttcagcaattt
+160176/1
@@@?DBDD?ADHHGIGIIII9@FCECH9EGI9FEDEFGHDG>9:BGEBGG
@2933511/1
cgaatcctttaatgaaattatctggagctcatcaagcttcggtccgactg
+2933511/1
@@@FFDFFFFFHAHGGG4CFEHGIEIE@FHGEI<EC>?EGG>;08:FBAF
@2933514/1
caacttctttggtgtacagaaatatttcggcttctgcttccgttccaccc
+2933514/1
@@CFDFBDHGFA?EHIGHI>BBHHIDIC9:CFIIJGGIJB?DFGGIJIH0
@1842915/1
gtctaacttgaccaacggtaaaagcaggaggttgttgcatcctttgctct
+1842915/1
CC@FFFBDFHBFAHHGIJHCGIJJJIIJGIH1CBDGHIGDGFGGHCHDHI
@1277196/1
cgctaatttaaaaattgaatagtttttatgaaatgagtcagaattttcgt
+1277196/1
CCCFFFFFGHFDFGGII@IIIIFCGHIGGIGGHC49::CDB>?D4CFEE?
@2934118/1
ctgtacttgaggctgagatgaaggtggtctgctgggttgctggtcaccgg
+2934118/1
@BCDFFFAFFF?FGHFDGHFEHIGCFGHEGA<FGGIGIBAHIE;BFGIIF
@1843303/1
cttgttgttttagggtaatcaaattttatgacaaaattgcaattctttac
+1843303/1
@@CFDEFFHHHHGGG;FHHGEHGGHIEGH9CHCHGGGI@HGGEEIIJ@GC
@1843430/1
cctagttcttctaatattgatgttttattttcagtataccttataccgct
+1843430/1
@@CF@ADDHBHFFGIIJEH@HJJIGIE<FHIIEI<C9EH@DGHIGEFFH@
@7871782/1
cgtttctgtaccactataaatgtaatcggtggtgtgtaatcactgctgag
+7871782/1
CCBFFFFFHHHGHIJIJJIIJJHHIJJJJIJJIIIIJJJJJIJJJJJIJJ
@6263622/1
gtagcatggtggtagccaattatcatgcggctcaaatttgctagcaatca
+6263622/1
@??DDDDFHDFHFFGIGGDHIIIIJHH?FHIGGIGIGIIIIIDDDEHDDE
@161170/1
gtaccatggtataactatcttattgagataattatcttttgaa
+161170/1
@<@DDDFFBFHFDHJJIGCHDHJIDFHGH>FHB<HEHIJIJ7<
@4054745/1
gccatccattttatagctactctaaaaacacggtcttttccttcccctgg
+4054745/1
CCCFFEDFHGFGFGGHGHIJGEGIJJJIG?GHGCDHCHGHGGGGGIJIGH
@1278038/1
ctttctaatgtttcttcatttaaaaccgctgtgtctctttct
+1278038/1
CCCFFFDFHGHHHGJJJIJJJJIEGGHGIHHGIFHHIJ>HFG
@5709827/1
cctccttccaaaaaaatacagcaagtctggtaaatttatcgcaaggtaat
+5709827/1
CCCFFFFFHHGHHJIIJJIJJIJIIGHIGECGIBEGGIGIIJJGHI<CHG
@4055338/1
gttaacttttggtggctttattatattactcctaattgaagagccttttc
+4055338/1
CCCFFFFFGGHHDHIJJJIJJIJJJIJJGGGGGHBHJIGGGHGGEDIJGA
@1279074/1
tgaatccttagaattcaaaaattcaaacttaaatt
+1279074/1
@@@F?DBDFH8BFAGBGGIGG@CHGGGBFDHEH4:
@6265135/1
ccgtgatctaatatttgagcagaaggtgctggtgcatgtaatactttgta
+6265135/1
@CCDFDAEFFHGHJFBGD?GIFIGGIEG@EHI;EHGCGC4CADG@GGDFD
@731060/1
gcctggagacatgactacacaaccatttggtatattcatcctctcaa
+731060/1
CCCFFFFFGHHHHEHJJIJJJIJFIGJGIIBGIGIJ<FHEHHICGGI
@5154197/1
ctcgaatctattatctcttggacaagttgttatattagtcactttatatg
+5154197/1
@@@BDEEDF8DFFBFEFHIJGEHG3<<AH4CEFHGG>F>DE<D>CDEI@>
@2375824/1
gtctcatttgaaaacgtggatctccaaggtctccttgaacaaatttacct
+2375824/1
@@@FFADDDHFHHJIGJJI?FEHHIHG9=?9<E3CFBHECDFGHIIIIIH
@5154446/1
ctcccaagctgctatgagtactatcatcagctgg
+5154446/1
@<<1D?D3CBFBDG9B>FCEHHIEGGFCC>FC>G
@3511236/1
ccgctaatttaaaaattgaatagtttttatgaaatgagtcagaatt
+3511236/1
@@@DDDDDHHDHHGHII<4FHAFCFCHECEGGGIIIID?FEE9?B4
@7873432/1
ggcagctgctaattttgcttggtgtttgttttctccaactccgacaaacg
+7873432/1
CCCFFFFFHHHHHJJJJJJJJJCHGIJJJJJJGIJJJJJJJJJJJJJJJJ
@4599277/1
cgcgcattctgttgtatatttatgctcacttcaccaacattcatgaataa
+4599277/1
@@<DFFFFHHDHFEBBHIIII9FC@FFHCFGGIBG@D?DDFGIIECG>D@
@1281603/1
accacagcagcctcagcaacaacagcaacagcacagaccacagcagcctc
+1281603/1
@@@FDDDDDHHBFIJJJGIGGIGGID9DDHEGG@ADG9BDG=FHIGI98E
@8378062/1
gttgaggctgctgtggtctctgctgttgctgttgttgctgaggctgctgt
+8378062/1
CCCFFFFFHHHHGIIJGIJJIJJJJIIIIJJGIIHIIEIJBFHGIJIII@
@2937755/1
cacattccattccatgatttattaaacccgatgctagctttcttaaatct
+2937755/1
CC@FDFFFGHHHDHJJIHGIEHGGCHEH;E<E:?E>GAGHEHIJ<BBBBB
@732799/1
ctagaagatgacgaaatttcacatattctctccacgctttttgatattct
+732799/1
CCCFFDFDHHHGB;:FHCHHIHCGEIBIGIGIJGBF6:;?FHIB?DG<G>
@8378789/1
taaggaattccggtttctcaaaacatggtgctggatgaggaaatttttca
+8378789/1
CCCFFFFFHHHHHIJJJJJJJJJJJJJJIJJJJJJIJJJJJJIIJJJJJJ
@7874825/1
ctcttatagctgtcaactcatgttgcaaaacatgtaaaaattgaccttct
+7874825/1
CCCFFFFFHHCFHIJJJJJJJJJJJJJHJJJJJJJJJJJJJJJJJJJJJJ
@1283105/1
gtaaatttatcgcaaggtaatgtaaaacaatatctattcaacaaaggaat
+1283105/1
@@@FFFFF<BBHHGHI<:AHCH<FGAAHGIIFIIIGBHIGGGI3??FEFC
@7875247/1
cttcattgtaacttggcccgcaacaattgtacacaactccataggaagcg
+7875247/1
CCCFFFFFHHFFHJJIJJJJJJJJJJJCGHHIJJJJJJJJJJJJJIJJIJ
@5712415/1
tgttgctgttgttgctgaggctgctgtggtctctgctg
+5712415/1
BC@DDDFFHHHFFIIJJGIIIGIIJJEGCEG>F4?DB3
@4057666/1
gtcttttccttcccctggcaatgtgacctcaagttccatcctatcattgc
+4057666/1
CC@FFFFFHHGGHJIBEGBHIICFHHIIEIIGIIAGH@GGIJJGIJJCGI
@164842/1
tgtatactagcatgactgactagata
+164842/1
@<@DBDDDD>D?DHBEG4<AFDF:C:
@1285100/1
cttcggtccgactgatgatttgaggttcttgtg
+1285100/1
C@@FFDDDHGHHDGGIEIJJJEGAEFHIIIDFH
@8381246/1
atgttataacattatgcagttcattacctaagatatttgttatgatctcc
+8381246/1
CCCFFFFFHHHHHJJJJJJIJJJJJJJJJJJJJJJJJJJJJJJJJJJJJJ
@2938823/1
gtacacagttgcagtcctgagctggtcttcagtcacccgattctatttct
+2938823/1
@@CFDD>D?CBDHGEBBEH>FHHDHIIGHHGBFG@<@BDAA=DHGGG>FG
@6269140/1
tttggctttaacctcataactaaaaca
+6269140/1
?@@:A=BD?BFB3AFFBF9:<:<::A8
@7358906/1
atattcttattctttatatttaaattgagatgattagtttccacaacaat
+7358906/1
:?:ADDFFDFHHHIIIIIIIIGHEIHGEHCHHIIFIIBEGDFBFHDHH?B
@1848079/1
ctcagttgtttttgcacagaactcagcaactctcggatcttctatcctta
+1848079/1
CCCFFFFF<;DFHGIIIEHHGGGEHHEGHIC?DGGIB?FADID9DGGEHI
@6270973/1
ctttttttggatctgaagggcggtcccctcttttgggtgga
+6270973/1
?@@7DDAD8@?>FFBFI3EC1?D;;@===;@DD9@8=B<@9
@8383088/1
ctttcttgtcagcacagaataatcttgtatgatgtctcttttggactaca
+8383088/1
CCCFFFFFHHHHHJJJJJJJJJJJJJJIJJJJJJJJJJJJJJJJIJJJJJ
@8383473/1
catggtttcaatgatttccctgttgaccttacggggacacttatcaggtt
+8383473/1
@@@FFADDFHBCFHIIIH4CEHFHGGHIGGHIADBHHGIHIDGEGIEG?F
@5159368/1
tatacctatttacatgcctagacttgtgcaccagctaaagaagacttatc
+5159368/1
@@@FFFFFHHHDHID9EHII<FHIJIJJIJJJDGIJJJFIJ9;C?FEFCD
@7877846/1
ccctatacctatttacatgcctagacttgtgcaccagctaaagaagactt
+7877846/1
@@@DDDFDHHHHHJIGGIGHGIJGJGIGHEFHIHIIGGIGGHIIIJJJJI
@4059920/1
gcttgttgttttgcagacaacatgccttggtattcgagctgacttggg
+4059920/1
CCCFFFFFDHFFHFI3<C>A=EGIEB99?EF@ECICGIBE>:?DEH<B
@1288348/1
caagccttaagagaaatcttagctgacatatactaattaagatagcaacc
+1288348/1
;@@B?BDDD?CFHIIIIGGH@CGEG>FGIGH>FDA@@F<DFBGGH4:BDC
@4060547/1
cccattattgtgtactatcttcaaagagaaaaagtgcaatactagaattt
+4060547/1
CCCFFFFFHGFHHIIJJJIIJJIJJJGDEEGIGE3CEFGIJGIGIADFHI
@6821794/1
ctaacaggaggtgcactggttacaggagatactggttgttgttgaggtgg
+6821794/1
@@CFFDFFFHGD?C?A>EBA<BGCDHGH?AHIJJJIA7?DBBAF@D<8?D
@2380038/1
tcgcaacttaggttatgcgaagtacataactttctttgta
+2380038/1
?@@DA@DBF?<CACAEHDFDGFC?ED?FG3<FC:?9DF?9
@167904/1
gtctcaacaagttccgttttttggagaggcaactcaggataactatagag
+167904/1
@CBDDFDFAHHDHIIIAF>FFGIGHFGIGFIGIIIGI9@G?FF4BCFGG<
@7362705/1
ctagataataatgcctcagagctaccttggcagctgctaattttgcttgg
+7362705/1
CCCFFFFFHHHHHJJJJJJIJJJJJJJJJJJJJJJJJJJJJJJJJJJJJJ
@4604608/1
gccacattccattccatgatttatta
+4604608/1
?@@DDDDDDFBFHGI<EHGGIFADIE
@1852348/1
ctcctgccactcatcataatgaacaatatcttcttttggattagtagaaa
+1852348/1
<@@D?DF>FFHGGJJJJJIEHIFGGHGIHEI@HICHIEGC9FEHDBHGIJ
@4061913/1
ctcttcctttttttggatctgaagggcggtcccctcttttgggtggaatg
+4061913/1
CCCFFDFFFHHFDHHIJJIIGHG@HGIJ6@AGHGGHFF@EH<4=>BBCA9
@6274938/1
tttcagtctcatccacattttatgtgctgctaacctcttggcaatttttt
+6274938/1
@?@DFFD;?DFHAGCH><<IAFAHCHIIIIIBDHGGGIIIIBFGBFEGIE
@7363912/1
atcagattgaaaaaaacaagttgtataacacaattaaaaagtaatctgaa
+7363912/1
CCCFFFFFHHHHHJJJJJJJGIJHGJJJJJJJJJJJJJJJJHIJJJJJJJ
@3518241/1
ggctccttgaatgaatttttcattcctccatactccttgtcttacaggta
+3518241/1
CCCFFFFFHHHFBHABHIFIIJJIGIJIBHIIIGGGHGACDHGGHGG>DG
@1293231/1
ctcccatctgcatccttcttttccgg
+1293231/1
@@@D?DB?FD<AD<CFE@EGGBHD@:
@5163168/1
attctctccacgctttttgatattctg
+5163168/1
@@@1B?DDFACDFEG;@BEE>FHHG49
@5163273/1
ccgcagattaaaatttttaagtacgactaagtgagca
+5163273/1
@@@DDDD8FHDB8CGBGGA3:AHACFGE<G9D<B<3?
@5163489/1
gtctctgttaggatagcttccttaacatcagtaatcaaatcatcagtttc
+5163489/1
@@@DFFFFHHHHGGIIIJJIIIJCDHJDGGEEFHDGIIJIECHIIFDHHI
@4607243/1
cttccttctagtgcttcttccaaagcaaataatgaaacttgt
+4607243/1
@@@BB?DBDHBBHI><B9CFCA<@GCFH>F9CFHGCCHII@D
@3518932/1
ccatatctatgttgtacaaataacaatctactcctgcaactgggcggcaa
+3518932/1
@@CFD;BDHAFDF4CFCEEDFHHIHIIIIIIICEGEC@9?3?BGGDHGHE
@6824566/1
tggctattttagcatggaatgtaatctccaagttgtgaatcaatttcagg
+6824566/1
CCCFFFFFHHHHHGIIG@AHEEHIEIIIIEHJ@FGAHEFADDFEIJIGHI
@8385812/1
ggagaattatcaaagagaattattgaattcaatatagcaaacatttcttc
+8385812/1
CCCFFFFFHHHHHJJJJJJJJJJJJJJJJJJJJJJJJJJJJJJJJJJJJJ
@3519895/1
ctccaatcgcattccctttcacactagggacatgaggtgaaattattgg
+3519895/1
@@@DDDDDF7:DFBF<E>GHHGHHGGAHI@F7BD9CGDDBDCHGGFGHF
@6276559/1
gtcaatgtttttaaattacaaagtagtaataccagaacttcaa
+6276559/1
B?BFDFFBFBDHDGBHIIJIFGGFHGGHEEFEGE93CF?CG>C
@8386671/1
ctgcgatctttgccatagcatagttcctgctttagggtttcttccgctaa
+8386671/1
CCCFFFFFHHHHHJJJJJJJJJJJJJJJJJJJJJIJJGGIIJJJJIJJJJ
@170274/1
gttcaagttcacgaggagtattcttggaaacaattttataattattggat
+170274/1
@?@DDFDDHDFHF<FHAE:<CH<EEECF>B93BBFIGCHCBGG4B<9BAB
@738049/1
gcagattaaaatttttaagtacgactaagtgagcacactaaatcaccaca
+738049/1
@@@FFFFFHHGBFIIGGHGIB@GHGIGIJIIJJBGGIEGGI@FHGFBGG<
@2382158/1
tagcaatcatgctctcaccaaataccttcttttgtcccag
+2382158/1
@@<DDFDDFFDHFJHIDIIII?HGJAH>@FBE>EFD<E<G
@738700/1
cttcttctatcacatcggaggcaaccaatatgttcgtctcacccatgtta
+738700/1
;?;DDDDBFFD::ACAB:@CGAHGIEEHIA9GF<<D1BFHID?;?;DGGD
@4064981/1
gtggtggttgttgcctctgttgctgctgaggctgttgttgccactgctgc
+4064981/1
@@@FDFFDHHDDHJIIJIIHJFIJGHGI@FHIGEHII>=FDG9F<?FD9D
@4607957/1
ccatgatttattaaacccgatgctagctttcttaaatctggttctctaat
+4607957/1
CC@FFDFEGFFHHJIIGIG@FAGIG<AEGGIGIIJBCGIIGGGGF<FDGI
@5164921/1
ctttttttggatctgaagggcggtcccctcttttgggtg
+5164921/1
@@@DDDF@DHDHHIFIEGFBCHIA;FDCH8C=@CD/:;/
@6277316/1
gcaggagcaggtatagatactgaacgtgtacacctcacatatgtatggca
+6277316/1
@CCFFFDDHHFABFGIIIIJJFGIHICFEBHIIFHHEHJI<DEGCDDHIJ
@4608997/1
ggatcattagcagaaatcctcattctttcaaaaaaaactattcgtaggag
+4608997/1
@@@?DDDABFHHA9F?D4EE>DE@?<EH<EE@<DA?@8?DBE<D.=FCG8
@4609012/1
cattattatttgttcaatagtagaatgttacaaaaaag
+4609012/1
CCCFFDFFHDADF>4E9EIHHCIICGH@9CDFHG;C:D
@5722248/1
ctttgaagttgaataagttattattcttctagg
+5722248/1
@@@DA8=4DFFDF<<EF@HGFGHEHI>H>HHGE
@7882270/1
ctacacaaacaatcacctgaatccttagaattcaaaaattcaaacttaaa
+7882270/1
CCCFFFFFHHHHHJJJIJIJIJJIIHIJJGIIJJJJIJJIJJJJJJJJJJ
@4065230/1
ccataataagtctaaatagaccttcagggtcttcatgggcttctattagt
+4065230/1
CCCDFFDDDFAD>FGGGI>>FHE>EFGIDCF?HGIGIAGHCHHBGHGBHD
@6826113/1
cttcagttaatatgctttaactgacaacattcaatgttctgtaattaata
+6826113/1
CCCFFFEDH?>FFGBGFHCHIJICGGEHBFAGI>B>CFIIIEI9CAGCCB
@6277773/1
agaacaatgagtgagagcttgcaagaggtaacttctgtcttgaaatctgt
+6277773/1
@<@DDDAA=ADBDAFBFHGCC3E:?F3CEFGHICEGGG<DEH>9BDAF99
@8387709/1
cttcacttcagcataaactggagtttttcccggaagcaccaccacaacaa
+8387709/1
CCCFFFFFHHHHHJJJJJJJJIHFGIJJIJJJJIJJIIJJJJJJJJJJII
@7366145/1
ctcaactatagtttaaaaaaacaaaacaagaatattctattgaattgatt
+7366145/1
@@@FFFFDHFHHHIJJIIJJJJIJJJIHIIJJJGIIGIIGIGEDHICGII
@7367195/1
ccacattccattccatgatttattaaacccgatgctagctttcttaaatc
+7367195/1
@@?DDDDDHHBHD>FBHG<C<<CHHGF@9C@FH8@@FHCHB>BF>BB>>?
@1295466/1
ctttcatgatactctcaaggtccctgattacttcttctcgagg
+1295466/1
CCCFFFDF8CFBDHGCFGI>AC<BCCEHC<FF@DGII@GG@:0
@1296538/1
cactgattgatgtcccaatggtccacacctttgtcaccactatattcacc
+1296538/1
CCCFFFFFFHFAHHIJJJJGGHGHIJI@;FFHEF>EEGII@GG@HGGJGI
@173070/1
ccagagaggaaatagtattttttcttcatcgtcttgaacttcatttccaa
+173070/1
B@BFDFDDFHGHHIJFHGIJIJHJJJJIBGGB?FGIDHIIEIEIJGJDFE
@6828479/1
ccggaaagaacctagtgtgatggcgtttctgaaccactata
+6828479/1
@@@DDD8DHBBFHGB<F?FHCGGGHGB:CF9FH?FFBDFCF
@4067570/1
ccctcttcattttcggtttcgtaggcaggtggaggccatcgcctggt
+4067570/1
CCCFFFFDFHHHGJIIIFII<FGAEBDDG?DEFBHEHCCGGEIJGG=
@7367995/1
ctccaatcgcattccctttcacactagggacatgaggtgaaattattggt
+7367995/1
@BCFFFFFGHHHGIJJJJIJJJJJJJJJJIJIJJJJJFHIJJJJJJJJID
@4611220/1
ctcagagctaccttggcagctgctaattttgcttggtgtttgttttctcc
+4611220/1
CCCFFDFAHHDFDE@FGHGIIJIJGHBD@>HH>G@;?;?FHI;FHIIFIB
@2948405/1
tatttctttgtgtcgaaatacaaggcaggaaatggtga
+2948405/1
@@@DFDDDA>DCFHGFGIIGCGEEF<AB<GGI9@C?DB
@1859134/1
ctcacatatgtatggcacaactgataagttaa
+1859134/1
@@@FD>DDHH>FDGGGGGHIJIGHCHI>HHII
@8389959/1
ctctgctgttgctgttgttgctgaggctgctgtggtctctgctgttgctg
+8389959/1
CCCFFFFFHHHHHJJJJJJJJJJJJJJJJJJJHIJGHJIJJJJJJJJJJI
@5168288/1
gcaccttcaacaccacactcctcaaggtacacccctataagggcttc
+5168288/1
?@@DFDEFHHHFFJIIIBF<FHHHIHGFHIEE;GGB;DHIIB<1BD?
@1860290/1
ctggtaattggagcggcttgtctaa
+1860290/1
@@@DBD>BBHHDHIGEHHE??9?CD
@1297871/1
gtttccttatcagtaatctcgaatctattatctcttggacaagttg
+1297871/1
@@@FDBDFGDFDHBGEF<FAFGGGBAHIFGGHHGHGGBDHG9@9D@
@174744/1
gttatatttgattcagtttcccgcttctttccaaatctggacattatatt
+174744/1
7?@ADDDDHACB4CBAFBCICFF@1C:HHEGD4CC?GFD>CDDGEDCCH@
@1299029/1
cattttcactcagaagaaataatatctcagca
+1299029/1
@CCFFFFDFDHHGIJB@BGGIGGDFHIIICFC
@2949171/1
cccaattctttggtgataagaactatttctttaagaatattttggatttc
+2949171/1
@@@FFDAFHGFH?AFBHGGIC?FH9F@HFDDHIHIIHD?FIBFHDD9D9?
@743760/1
gttcatctatattttttaaggaagtaagtgcaggggaacgagaaccaatt
+743760/1
@@@FFDFDBHGDHIGIJEGIJDGHFHEG@@GGIJGIJAH8DE<FECHGGH
@7885324/1
gtacacagttgcagtcctgagctggtcttcagtcacccgattctatttct
+7885324/1
@@@DDDDDBAD>DFEBCFHHGB:FHCHBH>HH::?F??D0@=<:?D9B?D
@2949572/1
cttgaacttcatttccaacaggtagtaagtgatcattaagttcgccgatc
+2949572/1
CCCFFFFFHHGHHIJGIJIGHIACEEFHIHFEEIIIIIJJGGIIGIHEGH
@175967/1
gttgttgctgaggctgctgtggtctctg
+175967/1
?@@DDDDDDFB;CBFEFFCCFCF9EBE9
@6281658/1
gccacattccattccatgatttattaaacccgatgctagctttcttaaat
+6281658/1
C@@DFFFDFHDHHJJIBGHGHIGG@@EDBG=F@E<A9?@AHEAACCA?D<
@4612561/1
gttcctttttgaattgaaatcacctgctcc
+4612561/1
?=??DD?BHFADHDHAFH9CHHHIGGGBCE
@4612989/1
gtccacaagaaaaaaggttcttttacccccttcagaatataatagtttca
+4612989/1
?=@DDBDDHFHF?F<EHGEG>FHEEH>FGEGCGGICGC>>@AAEH9BDAB
@6282263/1
atggtataactatcttattgagataattatcttttga
+6282263/1
?;?D?DFAHHFFDGIEGIIBFIIIGE<CHEHB>EG>B
@5168834/1
gtcacaactaacaatgggccacaactcatattgctcgtcaaatgaaacat
+5168834/1
CCCFFFFFHHHHGIIJFGGGHHG?GHHGFI9FH4DCGDFH@DFGGIEIIC
@1861099/1
cgttattgaaatcagctctcctaacaagg
+1861099/1
@@@DDD4?AD>FH@H?EGHG@F<FHI<<C
@4613044/1
cttatagtaaaattttgtggtaagttttcttccacgtagagaatagtata
+4613044/1
@@@FBDFD>DDFFIJJIEHIEFAGFHIJIJFGHBHHGCGDEG@GGIGIE@
@176676/1
ctcacatatgtatggcacaactgataagttaagcattgcagttcatc
+176676/1
CCCFFFFFHG<FHGGFHEEIIIGAHIEIAEFIGEGGGIEEDDGHIEI
@8391734/1
ggcacaataaagaatgaattctctttagcttgtggatcaaaactcattaa
+8391734/1
CCCFFFFFHHHHHJJJJJJJJJJJJJJJJJJJJJJJJJJJJJJJJJJJJJ
@4070098/1
cttcttgaagttggttcagctgtagtctgtctgcatctgtatatgcccta
+4070098/1
CCCFFFFDF?FHDGABFHCEI<CH9:CH9AFGGFG:?FCEEH9CGGIGCG
@7886649/1
gtcctgagctggtcttcagtcacccgattctatttcttggtcatcagttt
+7886649/1
CCCFFFFFHHHHHJJJJJJJJJJJJJIJJJJJJJJJJJJJIJJJJJJIJJ
@4615144/1
cgcagattaaaatttttaagtacgactaagtgagcacactaaatcaccac
+4615144/1
CCCFFFFFGHHFHJJGGGIGFHIJGGGIIJGIGIIJJJIIIGDHEHICDD
@5730136/1
ctgtggtctctgctgttgctgttgttgctgaggctgctgtggtctctgct
+5730136/1
@@CDFFDDHHHGDIIHHIJJGHHI;BAHIJ@GGIGIIJJG3;B3B<DA<B
@2387694/1
gaggcttgtagccaccggtacttttgta
+2387694/1
@@@DDDD8DBB<ACFDGHGHI9?944C4
@6284293/1
ggaccagcttgtgcttgtcttccaccctttttttttgttcctttttg
+6284293/1
CCCFFFFFGHAFAFHGICECHEG4CCGGGIJIFEGI68C==@CE9D;
@747882/1
ctccttgtcttacaggtaccggtctttctcgataatcaagtg
+747882/1
C@@DDFF2ACDBF@BGCCHHGH<@F?EGHBC9D=;GFABD?B
@748137/1
gctacataaatctttctctagctgctttatttgagcttcaacagaaccag
+748137/1
@@CDFFFFGBB8BB>FBGGCG?<EGF4BHGIJG9C@>FEF@F3CGEGHCH
@5171309/1
cgcaacaattgtacacaactccataggaagcgccaaaggcttctctcgtg
+5171309/1
@<@FFADDDHBDH>@E@F;FHGIIE<?@<?3?F<FH;9?FACBGFDG:;8
@748463/1
cagggtatgaaactgaacgtgtacacctggtaaagaggtgacaaagatag
+748463/1
@@@FFDDDDDAFHIIJFGH?GFFIIIIGBE?E@B4CFG<DGGGGCFGEII
@3525872/1
tctatttcattgtgcattaatctatagaaaattttccaaacagtatttag
+3525872/1
@@CFFFAD?<CFDBCGIIEC>?CDCHIIIIIIFGI9F>BAF@F?CHIEGG
@5730988/1
tatcaagaaatctaagattgcatcaccgaggaattccagcctttgatagc
+5730988/1
@C@FFFFD?FHHHIJIIIIJGJDHH3FGHIIHG>FHGIJJDGIJIBHCFH
@7373892/1
cctagacttgtgcaccagctaaagaagacttatctttaaacggcagcttt
+7373892/1
CCCFFFFFHHFHHJJJJJJJJJJJIJJIJJJJJJJJJJJJJJJJJJJJJJ
@8393305/1
gtcactttatatgttcttttaacactctttgatggaatttcataaacaac
+8393305/1
CBCFFFFFHHHHHHIJJJJJJJJGJJJJJJJJJJJJIJJJJJJJJJJJJH
@8393405/1
ggccatgttgaatagcttgctgtggtggtacagcacccggtcctggtcca
+8393405/1
@CCFDFFDHHHHHIJJJJJJJJIGGHHIFHIHHIGCGIIIFGIJIJFGGG
@1864804/1
cttgaatcatctgattcgcagtcagagctatagtagttgaatggctgg
+1864804/1
@CCFFFFFHHGDFIIIJHGGJ@EGGHGIICCGH>FIFIDI@AG>FICE
@1864838/1
ggcagaaccctacctcgaacttccatcatattgtttgatatcgccagtcc
+1864838/1
@@@BDDDFHFF?BCFB1:EB=?EHHHDEGHCD<?D>9DG@A9;;F7F?<F
@6286080/1
ctcaaatttctttctatatccatcggttcttcttcttttttccacgtgaa
+6286080/1
8???D>DDHFF4DHGGHGEHDICE1:3CEHGIHAGC>>FEH9DBDDDGD=
@5172521/1
cacggaaggtggaatttttgcattttttataacttctttaatg
+5172521/1
@@@DD<=DF:AFD<FBD>FH@FH@HIIFEGGG@DGGH@D??<4
@7889944/1
gattacttcttctcgaggtggctgcagtttccatatcatattatacctga
+7889944/1
?@@FFFFFHDHHFGHIIECBGFHGHIGHDHHIGGGHHFDCFIIIIIIIII
@1302458/1
gttcgtctcacccatgttaaattttttc
+1302458/1
?<@D=:DBD:DFFE9C<AAB<E@AEE6?
@6286835/1
gtcatttctttttcttgatctctttcattatcgtaa
+6286835/1
@@@FFFAFDHHFDGIBEE>IFFHGIIII@?FEG>;;
@7890741/1
ctcttctcttggtgttcaacaaatctcttaatgatatcagtcagcttaca
+7890741/1
CCCFFFFFHHHHFHHIJJJJJJJJJJJFHIIIJJJJJJJJJJJJJJJJJJ
@1302815/1
gtttcttccgctaatttaaaaattgaatagtttttatgaaatgagtc
+1302815/1
@@@DDFDFH>FDFF>GGIEFH@FHHHIIII>EHGDFHCEEBG<DHFB
@5732485/1
ctggcattttcctgtgactgatttttcttcaacatcaacaaatgtcactt
+5732485/1
@CCFFFFFFFHHGIGIIJIIJJDHIIJJIJJJJJJJJIJIJIJJGDHGII
@1866053/1
ctgctcttcttttttaataagttttttt
+1866053/1
@@@DABEFHFHAHIIFIIJII<@HHGG8
@7375404/1
caggaaaaccagattttggattgaggtgataacatatttcggcaacatag
+7375404/1
CCCFFFFFHHFFHGGJIJJFHHIFHI<CGHIHJJIHJIJJGEHHJJJJII
@8395448/1
gtctttttttaccaaaccggtattttccccttggcaacaaacagttgttt
+8395448/1
@@@ADBBDFHHD?EHB?FBB:0CFHA?????GBG?<?BF@GCCA==@@GH
@8395460/1
gtctttttttaccaaaccggtattttccccttggcaacaaacagttgttt
+8395460/1
?@@DDDDAHHHFF@H;3A?FCF?DHF?DGIIIIGIIIIIEIICC@@A@GI
@7376122/1
ctcatacgactctaattgtaaaaatgttatccatttttgggttaataacg
+7376122/1
CCCFFFFFHGHGHJJJJJHHHIIJJJJJJJHAGIJJJJJBHHGIJIJIIJ
@7376358/1
aacaagtattctaacgacatgcccagcagctcaatgtaggttaccacatc
+7376358/1
CCCFFFFFHHHHHJJJJJJJJJJJJJJJJJJJJJJJIJJJHIJJJJJJJI
@6835357/1
tcaacgttcactgtctataaaaatacaagaattcctaattggtagtattc
+6835357/1
@@@FDDB?BFF?FEGGH@FHIGFDHGGCGG;1:C9C>F:C>9DB49???F
@4073429/1
gttgtctctgctgctgctgctgctgaggcggttgttgccactgctgttgt
+4073429/1
@B@FFFDAHBHHFGIGI@DIEGHFEGGGIBF?DGHGHHH<<DC@48@GH=
@6287658/1
atcatttcttcattttcagctctggctattttagcatggaatgtaatctc
+6287658/1
CCCFFFFFHHGHGJJJFIIDHGGHGGJJJDHIJIEH>>FCCCHC@CGDHG
@6287734/1
agacaattatgaagttctagtgcttgtttttcagg
+6287734/1
CC@FDADFHAHA<CFHIGGEIIGGHIIAEHGIDHE
@4619551/1
ctttttgaaattttttaataattggaacaattctatcacctttgaagttg
+4619551/1
C@CFFFFFFHFFHJJJIEHGGAHIIDHBDHHFFIGII9DGEHIIICHIJD
@4073704/1
ctgctgttgctgttgttgctgaggctgctgtggtctctgctgttgctgtt
+4073704/1
CCCFFFFFHHHGHJJHIJJJJIGIJJGJJB99CCD>GCHGIJHGGIGDBD
@6287998/1
tggctttattatattactcctaattgaagagccttttcccaaaatcatac
+6287998/1
CCCFFFFFHHFHHJJJIIJIJIIBJEHGGE>DFH@DEHHGIIJJI<GGGI
@6836149/1
gctggttcctagaatcccacatggcaggaag
+6836149/1
@B@FDD>DHHHFHIBGIJIIIGGHIJFGI@B
@1867608/1
ctaatattgatgttttattttcagtatacctt
+1867608/1
@@@ADFBDDBDHHIBGIIBHG9<EE@AHGDEB
@8395958/1
cttttatttctttagtaaacttaaccctttgagaatctgttaaaggtttt
+8395958/1
CCCFFFFFHFHGFJJGHGGGHGIIGGIIJIIJJDFGIGIJJDFFHGBFFE
@8396684/1
ctgctgttgttgctgctgctgttgttgttgctgctgttgttgttgttgag
+8396684/1
CCCFFFFFHHHHHJJJJJJJJIJJJJJIJJJJJJJJIJJHIJIIJIJJHI
@6837120/1
ctgtgatcttgtctaagattgctttcgctgcggca
+6837120/1
8?@BDDDDH>F:CGHFGGI<@DHH4AFBGIIBG06
@5175360/1
tagctttcttaaatctggttctctaatcatctgattagtagtaacgattc
+5175360/1
@@@DFDFFH?FDFIJI<GFGHIIHCH9FEGGIIJBGFF@9CCABF?DCAB
@4621230/1
ggatcattagcagaaatcctcattctttcaaaaaaaactattc
+4621230/1
?@?DFFADHHFFHGEEHHE>@BH<HIIGGIJGGDHDE0BC@FE
@6289467/1
gtagctttttccgttgggattcattatccattctcccctaggctttgctt
+6289467/1
@@@FDF?DHFFBHFEGIGGIIG?B>DGGE@CCCGE4CC>FD3BFG@HI4B
@5734467/1
catttcttcattttcagctctggctattttagcatggaatgtaatctcca
+5734467/1
@@CFFFFFH<FBFHIJJJIIGEGGHIIFJGIIIDGI@HEHHHIGBDFGGH
@2957116/1
attttcgtttacccagagaggaaatagt
+2957116/1
CCCFFDFDHGGHFIGDGEHICCBACF@C
@2957175/1
ctcacatatgtatggcacaactgataagttaag
+2957175/1
<@@DDDDDHFADFFGH<E;A@FC3CBFB9AF>4
@6837799/1
cccgtgtgatatgatatgggttgctg
+6837799/1
@@@?DDDDH>DHFGHIIB?E;CFFEG
@6837984/1
ctcccatctgcatccttcttttccggaaagaacctagtgtgatggcgttt
+6837984/1
CCCFFFFFHHHHHIGIIGIGIIJJJIJJIGGHJJIIFHGFHIGIGHIIJJ
@2393316/1
ctctcaccagagcttgttttctgttatagtccagccagcattctacagta
+2393316/1
CCCFFFFFHHHBHGGIEGFHIFIHGGCEHEFHIJGI>GGCBDFCA4?DB?
@4076253/1
ccgcagattaaaatttttaagtacgactaagtgagcacactaaatcacca
+4076253/1
@@@DDDDDFF>FHEDFGHIG>CHGE;FH@9?9???F@GHIGCGGCH<DFC
@3531117/1
gacataatctcattaacagttttgccatttat
+3531117/1
@@@DDDDBCDFDH@@GDG<CFHH9C4AEHH??
@5176484/1
ctccgatcgcattccctttcacactagggacatgagg
+5176484/1
?@@ADDFFHDBDHA?FHGIIIIIGI;GGF>DGIIBFG
@5735562/1
ctgaggctgctgtggtctctgctgttgttgttgttgctgaggctgctg
+5735562/1
@CCFFFFFGDHGFIBEFEHCGIBHGIGAHHBAG;B@FGG:DFAGG@@D
@5735986/1
cacgatttcggcagcttttacctcattttcactcagaagaaataatatct
+5735986/1
CCCFFFFF8?ADAFHGHIJGHGGIJJJJIEIGGJ@GEGGDH?4DEIGCFD
@4622548/1
cctgggtttaaaatcttcaataacattactcatttctgataggttctgca
+4622548/1
@@@FFFDFDHHGHE3CGGFHHFHJIJJCCGGIGFGGECBG<F>:?D@FD9
@8397997/1
gcatgggtcactattaaagttgatttgtcttatagacttgacaatttttt
+8397997/1
CCCFFFFDHHHHHIJJJJJJIJJJJJJJIJJJJJJIIJJJIJIJJJJJJJ
@7894315/1
cttggcagtaacaagattttcacatggctgcccctttattatccctttca
+7894315/1
CCCFFFFFHHGHHIJIJJJJJJJJIJJJJJJJIIJJJJJJJJJJJJJJJJ
@3533665/1
gctgtttacaccaacgataaaatcaggctttatgt
+3533665/1
@CCADEADFHHBHGHGIJGDAH>CGAEFHHGCFBF
@6839290/1
gattacttcttctcgaggtggctgcagtttccatatcat
+6839290/1
@@<DDD4BFDBDDIGEHE1ACG>EE;G>E<FHGF4CD?4
@1869874/1
gtctgcatctgtatatgccctagcacggaaagcagcgagatgagcataat
+1869874/1
CCCFFFADHHHFHJIIJJIIJIDEEGJGGIDHCEHGH?FIIHIIICH@GB
@4077545/1
ccttaacttgcattaaatcacatcacattaccacatttctcaaattcagt
+4077545/1
CCCFFFFFHAHFHIIJJEIIJJJCHIGIIIIIGIIJJJGAHEGIJIIGGF
@2394919/1
aaattttttccgctgtagtacaaatttctatttccgattatttttccttt
+2394919/1
@C@DFFFFGGFDFGGHIGAHI@AEEHGHII@EGHGDEHA1?HHAFGAG@>
@8400224/1
gcagggaattctaagagggtacacaattcaggcactaatgtctcttcaaa
+8400224/1
CCCFFFFFHHHHHIJIJJJFHEHHGACGHGJFJJGIHGIJIIIJIJJGGH
@754040/1
tcatcttcatcatccaagccgtaatgaatggtgttg
+754040/1
@@@DD>DDBHDFH4CFFHGGB:@FHI4CEGFE<CD@
@4078114/1
ggcatttttactacaccatctaacctctacaattttgttttgtttctcct
+4078114/1
@@CFFFFFDFFHHJIIJJBHGFHCGIIJFGJDEGEGIIG>FE@@FHIIJ<
@754299/1
gttttaccatcatttgctgctcataaagcttatt
+754299/1
@B@DDEFDFDDDHGJHGHIIEIEGGGC@HGEHG<
@5178043/1
ccttctgacacaccatctctgtaaaag
+5178043/1
@@7DDDDFFGFH>BGHGGIJ<CHFAH@
@3534881/1
ctcagagctaccttggcagctgctaattttgcttggtgtttgttttctcc
+3534881/1
@@@DFFAFFHHHHIGHIEEGDHGIIIC?EHGCEHIIDDCF@FH@HGH>EC
@754535/1
ctcccctctggtatccaaaggcactgttttcaccggaggaatttgtttgt
+754535/1
@@@=DDDFGHHFDGH@HIJEGBGIEHIEEGIIJJFGGGIGGJJIGD88EG
@8401314/1
gtcgacaattgtaccaagctctggcattttcctgtgactgatttttcttc
+8401314/1
CCCFFFFFHHHHHJJJJJJJJJJJJJJJJJJJJJIJJJJJIJJJJJJJJJ
@755338/1
gtaggagtaaaacgtaagtggaagcata
+755338/1
@@@DDBD?C?D8?A?GGE<BFB>FDGEF
@755731/1
gaattatttcttgacgatgttgctgaactctaacagtagcagcatatcga
+755731/1
@@@ADDFFBHHBCGDCFG;FHHIDHIIIB9E<FHJJEGGIIIGHHHG@=D
@755887/1
ggagtagaaaacttttcgatttcggt
+755887/1
;?@DDDFBFDFDFCGDFBFCHCGHD?
@186006/1
atcattctgtagtacaccttccaaacagtatctaaagacatgccactgtc
+186006/1
@@@FFFDDDFDA?EFDHGGHG;4AFFGI@FGHC?9@E:EDF9DF3DHGDH
@2959648/1
ctttaaacaaagaacattggattattcttacaaacagaatcctta
+2959648/1
CCCFDFFFGH>FAHGIIJIJJJIEHIJIJJIJJJIGIG9FHICHH
@7895686/1
atgacatatcaataacattctcctcaaccttttgtaacatcgacaacacc
+7895686/1
CCCFFFFFHHHHHJJJJJJJJJJJJJJJJJJJJJIJJJJJJJGIIJJJJI
@7895998/1
ctggaacatagttttaaactgacttga
+7895998/1
CCCFFFFFHHHHHJJJJJJJJJJJJJJ
@1308171/1
ctcagagctaccttggcagctgctaattttgcttgg
+1308171/1
@@@DDDDEHG>F8BEG9CFF@FEI@4AFD>EDF@FC
@2397408/1
gaggcttgtagccaccggtacttttgtaaaacattatcaaaag
+2397408/1
@@C?BDFFFHHDHGIJIBGG<AFGE9EGIIED?DAFI@4?FGE
@6295925/1
cttttctttaacatttctcacagaacggttgccatatagccttaaaaggg
+6295925/1
C@@FFDDAHHFDHIIG9AF<HHCHIDB@CFE@FDBBDAFGIBGGCBA>GE
@1309571/1
cggtattatggttttcttcagcatcagacgtattagagcatagatcagaa
+1309571/1
?@@:BDFFDFFAFHGIIIG3333<CCD>FA??FFB>?CFBGG@HIIIGF@
@1873240/1
cttgtctaacttgaccaacggtaaaagcaggaggttgttgcatcctttgc
+1873240/1
@CCFFFFFHHHDAGGIJJJIJIJ<AHIGCCAD;?BGA@GAC>>FBGGCHE
@7382787/1
cttgtttcatactttttgcaattactcttttttgatgatctagttgagga
+7382787/1
@@?DDDFFGHHBHEGIJGHHGHEIGIGJJJJJJJIDGGGGGIHJJIIJJJ
@5180671/1
ctctgataaattagaatcatcccatagcaaatggtatttggtaggacgtg
+5180671/1
@@@<DEFDHHHFD@BFBHGFCHGIEIE99F?C<A?CGGG<FF??8DDA6?
@7383434/1
gccaatagctgtgggttatatggtgattgatgccattcaactttgcatta
+7383434/1
@@@FFFFFDHGDFGGJHBEFHEEFHHIJJIDHIIEGIGGGJJJJGFIJII
@7383441/1
cacctttgaagttgaataagttattattcttctaggtccttttatcataa
+7383441/1
CCCFFFFFHHGHHJJJIJJJJIIJJJJJJJJJJJJJHIJJJJJJJJJJJJ
@8404047/1
ctccatactccttgtcttacaggtaccggtctttctcgataatcaagtgt
+8404047/1
CCCFFFFFHHHHHJIJJJJJJJJHHJJJIHIJJJJJJJJJJJJJJJJHHF
@4081912/1
caagttgtgaatcaatttcaggatacgatctggtttacaattagaattta
+4081912/1
@@@FDDFDFFDDHIFGGGIIIIIGGIJJJIJIJGGEGGIEIGIIGDHGII
@1310998/1
tgcaattaatactcatcttctttactaaaaggctacacaaac
+1310998/1
@@C?7DEFHGDHHIBHJGIGIJIJGIJIJIGCHIJIEHCHHI
@1311128/1
cattaagtcttctctgcactgtgacagtcttca
+1311128/1
@@@DFDDBFBFAFGG@GIJEHGIIG<GA?@FEE
@6298230/1
tctgtacttcctcctcatagttccacaatgagtaatttcaatttttaatc
+6298230/1
?@@DBDBDH>FH?GADGG>@@:C@HG>FD>HHAFFGGGIIIHEE<:1?BF
@4627716/1
cttcattttcggtttcgtaggcaggtggaggccatcgcctgg
+4627716/1
@@@DDFFFHFHH;CAHIBEHFGGEH;FGCGGAHGIIIIH<GG
@6298518/1
ccggtttctcaaaacatggagctggatgaggaaatttttcataaagaagt
+6298518/1
B@@FDFFFGHFHDEIEGIIIIJJJECHHGBGGGIJJFCIIJID9BGFFEB
@6299038/1
gtaatttcttgttcttcttgtttcttttctttaaaatttctcacagaacg
+6299038/1
?1=DDDBDHDBAFIG>F>HHIII4A?4CF4AE@E49C3?EEGAF9?DCDH
@6844014/1
cttcggcctgatgctgggaacaagaatgctgttaatgcctccaagcttaa
+6844014/1
@CCFFFFFHGDFGJJIJJIIGIIIIJJJDIJGGJIIJIFIJJJGGGIIEG
@4629363/1
cacgttcataaggtctcatttgaaaacgtggatctccaaggtctccttga
+4629363/1
@@@FFDFFGFFDHFEGIEDGIIEHGIIGGGIEHCC@DHBHIDGGBBDHHH
@1312023/1
ctgtggtctctgctgttgctgttgttgctgaggctgctgtggtctctgct
+1312023/1
@@@DFFDDHFFGHIJJIJGGIHHG@;FEFHHCGAEECFGDBE?BF>F9B<
@7385054/1
cttccttctagtgcttcttccaaagcaaataatgaaacttgtgccatcca
+7385054/1
CCCFFFFFHHHHHJIJJJJJJJJIJJJJJJJJJJJJJJJIJJIJJJJJJI
@7898593/1
gaacttcatttccaacaggtagtaagtgatcattaagttcgccgatcttg
+7898593/1
C@CFFFFFHHGFBFHHFHJIIIHIHIFHHIIIJJJJJIJIJIIIIJIJJI
@3538905/1
gaagtttctgagagcatcttctctaactgtccttt
+3538905/1
@@?BDDDDFHH>FH;BGIGEA<3CFHIIIGIG@E4
@5182453/1
gcaacggctgctatagatggaacgttg
+5182453/1
@@@DDDDDHHFF>ABF:<EAF9?FDE9
@6844946/1
gtacacctcacatatgtatggcacaactgataagttaagcattgcag
+6844946/1
???D1BDBB?D8DE@BBEDD;ECE:BF@BEDEADECFDDADDFI>DD
@6845277/1
ctcctgaccaacttgaagacaaggtaaatgaggataccttaatttcattt
+6845277/1
@CCFFFFFHFDFHJBHGIBHIJIIGCHHCGDCHGIJCHCF@BDFIDCFEF
@6845422/1
gtttctcctacggagactgtatacctaa
+6845422/1
@C@FFFDFAHBDFBAEGHGHB4CF<E<F
@6845579/1
ctcaggagaaatttcaatttttgcaaattgttcgtagtgaagaactgaaa
+6845579/1
CCCFFDDFGFDFFIIJIJJJJBHIE>HIIIGGHIIIJE>FIIEIJIJBEH
@1874328/1
ctctgagcttgctgagcgactaatgccactgtgtccacaagaaaaaaggt
+1874328/1
@<@FFFFFGAB<CEHGIIHGIIEIGHFHIIGB<DGGIBGEHCHIICBEG@
@7900684/1
cttctaaattctgctctgataaattagaatcatcccatagcaaatgg
+7900684/1
@@@DDDDFHFAFHIJGIJJIGGIGGJIHHHIJJGGGGEGGEIEBDDE
@4084490/1
ggccacttctttgaactaagtacagcgaaattcttattcgattgaagtaa
+4084490/1
@@@FFFDEHBHF8EFEGEGFAAHG:CD1EHF4CF4CDFIGBFHGIEGDDD
@5183670/1
agggaattctaagagggtacacaattcaggcactaatgtctcttca
+5183670/1
@?@FDFFFFFA?F@EAE<CEAHCGGIIDHHI=?FBGIACGII@FBD
@2965709/1
ctgttttgtagaagccttaccttcagctgag
+2965709/1
CCCFFFDD?FDDHHGGG9FHIGIJIJEGGG;
@2401710/1
ctccattcaattgaagaagcaatttcttcgc
+2401710/1
?@?DDDD42CDHFG@EBFGGBFHIIIC9E;@
@4631438/1
ctctttctcaacaagatggtacctagctcta
+4631438/1
???B;DDBHFBF<GGB?CEG>AE9CAFFHGH
@1875896/1
aatctatagaaaattttccagacagta
+1875896/1
@@CDDFFFHGHH?FGGEHI>F@ACHE@
@5184851/1
gcctcagagctaccttggcagctgctaattttgcttggtgtttgttttct
+5184851/1
CCCFFADDDH?FHDHCBGIDHBEHIIGGGIGCH3C4?@BFHIJIFBGEIE
@5184909/1
caacatataatgacaattcacgaaaataatatctag
+5184909/1
@@@FADA?HHAFFEHFHGDEHGEHBGIEEEFFFFGG
@1876250/1
gctcacttcaccaacattcatgaataatggaaaatcacatagcttcggcc
+1876250/1
@@@D?DADHHHBFAHIGHIEGHII9BHGIIIIEIBHGHII<FGEGIII0@
@2966612/1
taggaatgtcaggtgcgttaacttttggtggctttattatattactccta
+2966612/1
@CCFFFFFHHGHH>FD<GIDHI>EGHGEEHIJ<DAGHGGC@DHEGGDCHF
@7387721/1
ggacaagttgttatattagtcactttatatgttcttttaacactctttga
+7387721/1
CCCFFFFFHHHHHJIJJJJIIJJJJJJJJJJIIJJJJJJJJJJJJJJJJJ
@4085922/1
ggaaaaataatcagaataagaacggtattgctctgcagggaacggcgaca
+4085922/1
CCCFFDDFHGHFFIJIJIJJJIGIIAGEHIJIJ@DFGEGI7GG@FEGEBB
@4633806/1
atcatattatacctgaaggcttttggg
+4633806/1
?@?DDDEDFH<CFGGHFGHHHIIC@<B
@2403555/1
atatattcatgccacattccattccat
+2403555/1
@@@FFA?DFD?HFHGE>:3IIGGGGE>
@7902084/1
taaaacgtaagtggaagcataagctcccaattctttggtgataagaacta
+7902084/1
CCCFFFFDHHHHHIIJJJJJJJJJJJJFGIJJJJJJJJFHHJJJJJJJJJ
@7902518/1
ctcatgttataacattatgcagttcattacctaagatatttgttatgatc
+7902518/1
CCCFFFFFHHCFHJJJJJJJJJJJJJJJJJJJJJJJJJJJJJJJJJGJJJ
@6847524/1
ctctggtatccaaaggcactgttttcaccggaggaatttgtttg
+6847524/1
?@1B7DDDDAFDFF3C3ABFEAA@3F4??EEG:?B;BDG<<3?8
@4634978/1
caaacagtatttagagactttccactatctaaataaatagctgc
+4634978/1
CCCFFFDDHDFHAH9EHGHGGIIIIIIIBHGEFHHI4CFFGG91
@1316789/1
ctgggtttaaaatcttcaataacattactcatttctgataggttctgc
+1316789/1
@@@FD;BDHFHHA<EHHIIGHCGAFBEFEHGCF@F9CGHGF@44?BB4
@764717/1
caatcaattaattggtaacatggtaaaataccttctttgactaaatactc
+764717/1
@@@FFFFDHDHFHIEAG>EGGIEHE@E@<FH@HGIGGHICHG>D3DEHGI
@6309716/1
cattagcagagctcgctactaaggcc
+6309716/1
@@@:B;???CFF>FB@BG8BFFG@@8
@7903354/1
gcaggatgacacttaggtcgtgcatggtttaagaaagaccaaaggtttct
+7903354/1
CCCFFFFFHHHHHJJJJHIJHIJJJJJGHIJJJJJJJJJJJJJJJGHIJI
@7903474/1
ctttgtttttactcctttttcaaaaccttcttccagcatagcttcaattt
+7903474/1
CCCFFFFFHHAFHIJJJJJJJJJJJJJJIJJJJJJJJJJJJJJJJJJJJJ
@8409632/1
ctgttgtggtctctgctgttgctgaggctgctgtggtctctgctgttgtt
+8409632/1
@@CFFFFFDHDFFIIIIIIGEHHIEE@GHGIEIBDHFGGCHHHGHBG?FH
@4636016/1
ggcgtatttacagaagcaaggttggcctattattggcattccagcatcat
+4636016/1
@@@DB?DDHFBBBGGIEH3CG3AF@BFGCG9EDHICG@BHGIBGHGI@DE
@2969217/1
cacaagaaaaaaggttcttttacccccttcagaatataatagtttcaatt
+2969217/1
@CCFFFFFGHFHHJIIIEGI@>HHGJIIGIEHBEHGIJJJJIHIIGIHII
@6311261/1
ccggtctttctcgataatcaagtgttggtgcattcataattcgggcctta
+6311261/1
B@@FDFFFGHHHFGIIGGGCGEHGHDIFFHBHIEGIIGJJIIJJ0BDHGG
@4636595/1
cttgtatactagcatgactgactagat
+4636595/1
@@@D;BADF?HHH@G<FAGBG<4:F4C
@1318210/1
ctccaattgcattccctttcacactagggacatgaggtgaaattattggt
+1318210/1
@@<DDDDD>FDHDGB>FAECIEHFGC>DGHF@G>FHG;C4?BDHGEGG>B
@1318402/1
ggaagtaagtgcagaggaacgagaaccaatttcttttttaaaataatcag
+1318402/1
@@@DFDDFG>DDFIIIIIGG<?DEGHEGGFEHGIIGIIIIFGIIGIIIII
@2404150/1
caaagatagaagtcgaattcagttggatgggtaattcccacatctactgt
+2404150/1
CCCFFFFFHHGGFIJJEHIJJEIIIGIIJFIFFHIIIJJJJIJJIJIJIB
@7904125/1
cattgcttgaggtctggtaattggagcggcttgtctaacttgaccaacgg
+7904125/1
CCCFFFFFHHHHFHIJJHHIJJJJJJJJJJJJ69?B9?@<FBDGG@G;7F
@8410684/1
ctgtaaaacgccaataattgttctttcatgatactctcaagatccctgat
+8410684/1
CCCFFFFFHHHHGJJJIJJJJJJJJJJJJJIJIJJJJJJJJIJJJJJIIJ
@8410711/1
tgggcttcagagcagtacaagggaaagagaagataaaaaactgcactata
+8410711/1
CCCFFFFFHHHHHJJHJIJJJJJJJJJJJJJJJJJJJJJJJJIJJJJJJJ
@7904767/1
ccacgatttcggcagcttttacctcattttcactcagaagaaataatatc
+7904767/1
CCCFFFFFHHHHHJJIJJJJJJJJJJJJJJJJJJJJJJJJJJJJJJJJJJ
@2405552/1
gccagtaggtaaaaagattattgtattttcttttagaactctttcaa
+2405552/1
CCCAD?DDDHDA2CGGHFEB>HDHHGHGIHEGGEHFGGEGHIIGGDH
@3545699/1
cttgttttttacttgttcctgtgccataaccgtacttcatatcattgata
+3545699/1
?@<D:DBBFHHFDBHGIIFIBHI9<FA@E??F?D18:?DHGGH<BFHICH
@5189231/1
atggaatcttaaatgcgatactaaaacagg
+5189231/1
@@@DDBDDFFFFFEFDF;@F8ACFGA@GA3
@1319331/1
caacaggtagtaagtgatcattaagttcgccgatcttgtacaacatttta
+1319331/1
CCCFFFFDHDHFHJIIJGGIIJIGJJJIJJGI@@GEHIGIIGHFHHIJII
@4637602/1
ttgggattcattatccattctcccctaggctttgctttaggatcatcatc
+4637602/1
CCCFFFFDFHHGDIGEHHJIII>GHIGGJGBH@FAEEGGIBAGIGGG@GE
@4088006/1
cttcatctggaatcagaagacaatggtcaatgtttttaaattacaaagta
+4088006/1
C@CFFFFFHHHHFHGGFBHGHIIHGI<CBHDH@FGCHFGIHGHIDGH9:B
@5751447/1
ctgcagtttccatatcatattatacct
+5751447/1
?@<D;DBDFF?<C@><@F:C4CF9??F
@6313787/1
ccagtttgcaaagggaagcgagcttgctgttgttgctgctgctgctgttg
+6313787/1
8?@DFAEB8DFFDIGIIIBHIGGF@EHH<FDC?;BFAF>FGIFCDFEBFD
@195050/1
ctgataaattagaatcatcccatagcaaatggtatttggtaggacgtgct
+195050/1
@?@DDFF?DHFHDGCHIBHIIG@ED>HCHIIG<?CG:F@?CC::C???DD
@5751795/1
ctcctgcggaccattagttgaagttccagccct
+5751795/1
@C@DDFFDGHFH3EFGGGGCE@HHIICG>D1BD
@6314162/1
actgcattaaaatccgaatcctttaatgaaattatctggagctcatcaag
+6314162/1
CCCFFFEFFHHHHJIIGBGGGIFIJHEG<<BGHGFGHI9D>FHGGGF?BB
@1879759/1
ctcatgaatgctttctaatgtttcttcatttaaaaccgctgtgtctcttt
+1879759/1
CCCFFFFFHHHGGJIJJIIFCJGGIIGJGEE9AHBEHBFFG6?DGGIDGG
@195483/1
ctcacagttagttatcaattcttctctcataataattaatctggttgtat
+195483/1
CCCFFFFDHHFHFIGEHGIJIJ@GIIIIJCF@HGHGDGIIJJJIGHGH<F
@1320041/1
cctatcctctggaggaattcctttaaactgatccatgatcaatctc
+1320041/1
<@<BD:BDACA<A>FGHEECHII@<CAB<<A?C?>?C1C@<C??<B
@7905234/1
tgatgctttgcccgtcctttactgtatgcatgacttttataattagggac
+7905234/1
CCCFFFFFHHHHHJJJJJJJJJJJGJIIJJJJJJJJJJJJJJJJJJJJJJ
@8412381/1
cataaacaactttcaaatccttaatatacgcaacaaagctttcacgttca
+8412381/1
CCCFFFFFHHHHHJJJJIIJJJJJJIJJJJIJJJJJJJGIIJJJJJDHHI
@7391212/1
ctgggtttaaaatcttcaataacatta
+7391212/1
;1?DDADDFFFFDGBG<??4AF<CA<A
@4638160/1
cttcattttcggtttcgtaggcaggtggaggccatcgcctggtcatgcat
+4638160/1
CC@DFFFFHHGHFGHIJ=FHCHFH>@9DAFHCEGDFGDGFAGFDHG<;FH
@7905938/1
agctggtcttcagtcacccgattctatttcttggtcatcagtttgagata
+7905938/1
CCCFFFFFHHHHHJJJJJJJGJJJJJJJJJJJJJIJJJJJJIJJJJJJJJ
@7392079/1
gttctcttctgttgtttcaattttggcagtatgcaaatattgtggaccat
+7392079/1
CCCFFFFFHHHHHJJJJJJJJJJJJJJIJHJJJJJJJJJJJJJJJJJJJJ
@5191647/1
ctctgtatcaacaactgtaccagccggcacattcatatttc
+5191647/1
@@CF7A:AC:?DDBHIIIE9I4CFGHDGBHHIDIC@BGHCC
@2408936/1
cctgggtttaaaatcttcaataacattactcatttctgatagg
+2408936/1
<@@DDD=BBFHBAEE4<BHEHIC@:E<AE>B4CGFFHBCDDE:
@2972714/1
gtcagaattttcgtttggagcaaatacaatgtatttgctgtctttgtgtc
+2972714/1
@@@FFFFFHHHDHHGGIIGGBDEB>EGG<FHHEIIIIGGHFHIIGGDADD
@2409013/1
gtgaaatctttaggctgcagctcaaccattttatcggccaacatattact
+2409013/1
@?<BDFDDB>FFBF9F>FCEGCFECHIIIJJ@FFHE0:@<BD@CHII@<D
@196558/1
gctccaattgcattccctttcacactagggacatgaggtgaaattattgg
+196558/1
B@@FFFFFGHHGHJIJIIIJJIIJB>FFHIJJIGIGIJ3???DDFG<GGE
@6852540/1
ctggtgtagaattacagaataactcatgaatgctttctaatgtttcttca
+6852540/1
?@@D=B;DFFFHHIJBDBFH@>B>HHBEHHIEHEEF@FIBGHCGI@FIGG
@771507/1
cctcttttaccattgtacgagtttgagcatcattcattttcttcattgta
+771507/1
@@@FDAFEHFCDFBB2AGHC6A?EFEHIHIGFGIIGCIAGEGAHHGDHFF
@198247/1
ctttaagaatattttggatttcattgatagtatctgatttgttgtttatt
+198247/1
CCCFFFFBHHFHHIJJDE>HGCFCH@<:AEDD>HGGGBHG@1?@?BG9DF
@6316998/1
tcagcttacaagccttagtaagcataaatttatggaagccataccgtacg
+6316998/1
@CCFFFFFHHHHFGIIJEIJF<HHIEGHHDHHCGCDAECGAAFEGGF=6?
@6317100/1
ctggtgtagaattacagaataactcatgaatgctttctaatgtttcttca
+6317100/1
@CCFBDDDHHHFHIII>EEHICDHHIIGGJI@A>FHIJ?>?CGGGEH@FD
@8414909/1
ccttaatttcattttgtatttgtctaagaaatacttagcaactgtacatt
+8414909/1
CCCFFFFFHHHHHJJJHJJJJJJJJJJJJJJJJJJJJJJJJJJJIJJJJJ
@6318492/1
ccgatagtttccaaacgctccagattgatgccatcgtttgcattagacat
+6318492/1
@@@DDDDDDD?FHGGGAGIIEGH3CECAAFGGEGHGDHGEIIIIGIIIGD
@8415071/1
ctttcattatcgtaaattgtcacggtctcaacaagttccgtttttttgga
+8415071/1
@@@FFFD?FDHHDGHHFIGHIHIHGHHDEGIJJJJ?DGHHHGHGIGIJJJ
@5755777/1
ctttttcgtaggcacaataaagaatga
+5755777/1
@@@DDDD1A8C<CGGIFDHI>H>9<B4
@2412203/1
ctcagtttcacttaaatcttgaaagatattatcacagattgcccttatct
+2412203/1
@@@FFDFFHGHHFGHHGIGEHICEHGHCFFEIGIGEIGICIGFCGG>FGG
@5756708/1
ctaatatcctaacgttatcaggttttgggtagttgggtaatattttgata
+5756708/1
@CCFDDDFFHGGFGGDEEHEEI<?HHGGGBFH?FHID1D@FB@GGG<AFG
@8415961/1
ctttaaagtaaacagcaacagtatataaacgagtgttagttggacccatg
+8415961/1
CCCFFFFFHHHHHJJJJJJJJIJJJJJJJJJJJGHIJJJIIJJJJJJJJJ
@6319365/1
ctgttcttcttgaagttggttcagc
+6319365/1
@@7;B2AAD4DBFEGE>EGF=EC>H
@4642182/1
caggatttaagcaaacaataatatttcgctcacgaccagcatccagaagt
+4642182/1
@<@ABBEFABFFFIFHEHIGIGIDHCIGHGHDIABE:ADBGEIFFEGD@B
@5757020/1
gcccattattgtgtactatcttcaaagagaaaaagtgcaatactaaaatt
+5757020/1
@CCFBDFFHHGAHGIIIGJIGJJIIGIGEHHIIGJEGGEGGGIJJJIGIJ
@5757219/1
tgttgctgttgttgctgaggctgctgtggtctctgctgttgctgttgttg
+5757219/1
BCBFFFDFHHHHFII@GEIJGHCGE<?BFB@FEGIIEGE@GCEIH@<9BA
@2412968/1
ctcaaactcaagctgtcgcttcaattcatccacttctccctgcagttcat
+2412968/1
CCCFFDFFHHHFHJJIF=FHEHGIJCHGBHH@HIIJ<BEGGIIIJFEHGG
@7908605/1
cttgctgtggtggtacagcacccggtcctggtccagattcctgttgtgga
+7908605/1
CCCFFFFFHGHFHEFHIIJJJJJIJIJIJJIGIIIIGHGIHIIIJJIGIG
@1326326/1
caacaagttccgttttttggagaggcaactcaggataactatagaggttc
+1326326/1
@@CFFFFDFHGFDEFGGIJGGHH?AHEHGHGDIIIIGGHIJG>GGEGHGI
@773544/1
cgtaggagtaaaacgtaagtggaagcataagctcccaattctttggtgat
+773544/1
@@@FFD>BAFHBHGHEGB<CHGGC>8?EEG>3C?@:?DD>FCHGIC8BFF
@5757763/1
cagcatgatgacattcatctataactaatagattgacacgagacaacg
+5757763/1
C@@FFDDDHHHHHIJCHGIIJJJIJFHIJGHGIGGA?EFB@D>GGEGH
@5195763/1
ctcctactccgacaaacgccatcctctcattcttagttgtaacaactagg
+5195763/1
@@@DDDDDHHFFHIGIIG@E8CFHIIGIIIIIGGC@F@GFBGFF<DFEGG
@2975969/1
gtacaaatatactgagcatatattttcaaatatttatctatcatatcctc
+2975969/1
@=@AD>DDH8FF>FDCD4BFHEGGHFHGEEDDF4FHICB9C:BF<D@HGG
@5196565/1
tccaattgcattccctttcacactagggacatga
+5196565/1
::?D7B82CA<CF4<C<EEH>CE;E<B;EFE>B9
@8417217/1
gtctcttctatgtctaggtttcctactgacagcaccacgagaactactat
+8417217/1
CBCFFFFFHHHHHJJJJJHHJJJJJJJJJJJJJJJJJJJIJIJJJJJJJJ
@8417502/1
gttcagttaactttctagctaatagtccaatcttcaattgttttaaagca
+8417502/1
CCCFFFFFHHHHHJJJJJJJJJJJJJJJJJJJJJJJJJJJJJJJJJJJJJ
@3551928/1
ctcatgaatgctttctaatgtttcttcatttaaaaccgctgtgtctct
+3551928/1
@<@FFFA;CBDFFHGHBGGEIFCABHGB>FIIJ?FFB@@A<DCH??BF
@200894/1
gttgttctttttctattttcttggctttgagatac
+200894/1
@@@DD32BFD<F8CBGEBEEC94CDFHGG@FEGI?
@7397124/1
ctgcaatttccaagaaactttacttttcacaaataaatataaaaagaaaa
+7397124/1
CC@FFBDEHHGHHIIIG@GIIJIJIIIFEHIGEEHGGIJJGIJJHEGGGB
@8417819/1
gtacgctcaaacatgcaaatgtgacattattgactaaggccgatctgagg
+8417819/1
BBCFFFFFHHHHHJJJJJJJJJJJJJJJJJJJJJJJJIJIJJIJJJJJJJ
@4643230/1
cttctaacctgttcttcttgaagttggttcagctgtagtctgtctgcatc
+4643230/1
@@@ADEDAB?FHDGG>EHIGA@HGGCHHBFHIIIJ4CEEBC>@FDC4BCE
@201376/1
ctcctactccgacaaacgccatcctctcattcttagttgtaacaactagg
+201376/1
<?@FFFFABDH?DGIGEHGGIIBHIE4BFCCCIJGEDHDDADGGI=BBFG
@8418552/1
accttctgaaacaccatctcgatacaaaataattctatgaggcttgtagc
+8418552/1
@CCFFFFFHHHHHJJJJJJJJJJJJJJJJJJJJJJJJJJJJJJJJJIJJI
@7909886/1
ctctgctgctgctggggctgttgttgccactgctgctgctgcggctgttg
+7909886/1
CCCFFFFFHHHHGJJJJJIJHHIHIGIJJJJJJJIJJJJIIJIJJJJIIG
@1328277/1
atcacatcacattaccacatttctcaaattcagtcttgaaatattatcca
+1328277/1
@@@FDDFFFHHGHGHCHDE<IJHGIGHC@HHGHHCGDCGIDGIGHIFGGE
@4094579/1
cccaattctttggtgataagaactatttctttaagaatattttggatttc
+4094579/1
@@BD?DDFDFHDHIIJIJJIJJIGGJGIJJJIGJIJJJ?@FIIH>HIGHG
@776178/1
aggaaaaccagattttggattgaggtgataacatatttc
+776178/1
??<:BDDD?FF;8E9ED:<?FD<?E28A<FEF9GEECGF
@1885356/1
ctgccgagtccttccttctagtgcttcttccaaagcaaataatgaaactt
+1885356/1
@CCFF<DDDFHHDHGHGGH@AFGHGIGJIJJJJAFHCHGHEGGI9BADGE
@5200545/1
tctaacttcaattaatttctgatttttattaacaatagattggttgtaac
+5200545/1
CCCFFFFFHGHGFJIIJJJJJJJIJJJ9HII4CCDHFH@FICHFGGEHHI
@3553932/1
ataatttatcagcattattcgtattgatatcacatttttgtaaacttaat
+3553932/1
CCCFFFFFGDDHHIIJG@EHIGIIGJ4CF>FH2CCFEICGGI@FCHIJJJ
@6321410/1
ccacaatgttacaaacctctagaggtagatatgtgtgcttgtgctcctga
+6321410/1
@@@DDDD?CFDHABF;1<C3AE4FBFIIBE@H<FFCFGGGG;9<<DEIHB
@6858974/1
ctatagtttctcctacggagactgtatacctaaaagtgggttcatgaatt
+6858974/1
@@@FFFDAHFHHGJGEGECEBEHEAHHIEG@B>BHG?<FHDGHBHBG@BC
@1886102/1
tggatctccaaggtctccttgaacaaatttacctaaagcaacaacacaat
+1886102/1
@@@DFADA3ADHA3A<FHEIIGGGEHIIC@F<CFGCH@?CGGECH@G2?9
@4645196/1
tatatataagattacaattcttaacattttttctttaaacaaagaacatt
+4645196/1
CCCFFFAFFFADDIIHAEIIGJJII<4CHHJIDH@HHHIGH;FCGFHBFE
@203253/1
gctggcctgcttgtggaaaaccaccacaaatc
+203253/1
@@@DD:D?DFFFFIA:CGE3F;EGGCEDGEFE
@203374/1
ctcatttgaaaacgtggatctccaaggtctccttgaacaaatttacctaa
+203374/1
CCC@DFFDFHHHHBH9E@FCHCFAGHFFGH4CF<4CBHG3BFHIIIDIIG
@4645477/1
caatcaattatgatactgtctccttcaacaatcgtcggtacaatgtaata
+4645477/1
@@@DD?DDFF<FHBF>G>AIHGEHHHEHGIGEHDCGGI@FHGIIGFHEDG
@8420102/1
ctgggttgctggtcaccgggttgttgcctaacaggaggtgcactggttac
+8420102/1
?@@DDDD@?FHHHGGIIIIGGIGAGHDIIIBHHIIHHD??FHDFHICFEG
@6322137/1
agaattttcgtttggagcaaatacaatg
+6322137/1
?@@DDFE?8CD8FFD>@<A;;:?C@3AE
@1329998/1
ctcttggcaatttttttcgatttgccagtacctatttctttgtgtcgg
+1329998/1
@@@DDBDDFHGGHFG>FFG7GHBBADDFI>DHBFEEDB<?FCDB?BA0
@7912483/1
gctttatgtttttgtattcttcaatggttgctgctaaatcttcaagtaca
+7912483/1
CCCFFFFFHHHHHJHIJJIJJJJJJJJJJJJJJJJJJJJJJJJJIJIHIJ
@2417438/1
ctttctatatccatcggttcttcttcttttttccacgtgaaatctttagg
+2417438/1
@CCFFF8DHHHHAFGII@GGEEGEEHIGIIBBDHGAHE;DFDCBFDEFCC
@778281/1
ctggtctggagctggatgagtgacatca
+778281/1
@@@DDFDBF?D>>EBE>FGGDF@<<EBH
@778331/1
gctcttcatgccactgattgatgtcccaatggtccacacctttgtcacca
+778331/1
CCCFFFDFHHGHHJIJIJIIEIHJJJJJFJFHIIIIIIIIGGHGIJJJJJ
@3554941/1
ctcctcatcaagagcacggcgatactgcaaacaagggatagcactcaagg
+3554941/1
@B@BDEFFFDBHDFBHIGEEE8AHGH@9FGGGGE9DA=BF9=CHIEEEHJ
@5203548/1
ctcttcagcatttagcagcatagtgata
+5203548/1
;@@DD>D;FBBCF<@4C4A:CEEEEE<B
@1887225/1
ttcttcaatggttgctgctaaatcttcaagtacatagtacataactttag
+1887225/1
@@CFFFF?HBDDFIEGIJJIJJDHGEHIBCCH<EHGI9C9:EHGCHGHIE
@6860479/1
gaaataagaaagcaagagaaggaagtgaggtacacagttgcagtcctgag
+6860479/1
CCCFFFFFHHGHGJCIIJDEEHCGEFHCHIBHIIIEHCGIIIIGIIICHI
@3555929/1
ccccttcagaatataatagtttcaattcatttgatttatgcttaataagc
+3555929/1
@?;DDFADFDBC>FIGHIFIGHEEHHEGGGCHBEEEHCHIGCE4?CGD9D
@4646784/1
gtaagacatcaatattttaaataaaatatttctctttcagaaggggaaat
+4646784/1
@B@FFFFFHDHGFGDIJJJIIJIJIEDGGGGDHIGGJJJIIEGIIJEG9D
@1887681/1
gtccaaaatcagagctacaacatctattgttggaaaaatcaggggaa
+1887681/1
C@CFFFFFD>DHBGGGGHII@BFFHGHI9CFH;CFGIFE>GGGHDG@
@5204525/1
caagatcattttaaactgtccttctgacacaccatctctgtaaaagagga
+5204525/1
@C@FDADBHHFBDEFGCGIGIF>ECHHGHBGIGGCGIG<C:H>FD4:::B
@778736/1
ataaaatacaaggaagacagacagcctgc
+778736/1
@@@DD8D:?=CF?GFEFBFF>FEFEF<BE
@5761618/1
cctacgcctatcagcccatgaaacaaaatgtaatctc
+5761618/1
C@CFFDFFFHHDDBFFBEGG3?CEG?9F@BCBFHIII
@5205158/1
ttttcttctttctgtatcaactgcagcctcttttac
+5205158/1
@@CFFFDDDBHFFBEFGH@BH<FGHGHGGHJJJIDI
@7913431/1
cttctttctgtatcaactgcagcctcttttaccattgtacgagtttgagc
+7913431/1
CCCFFFFFHHDAFIJGBHIJJI<HHIJJJIJIGHJIIGDFHHIDGFGIHJ
@4097449/1
ggaaatactggtggtggaggatatgaag
+4097449/1
?<;D1;BDDDD<D=@:BE9=19A29<AE
@4648697/1
cttccgttccaccctttctgctgcgatctttgccatagcatagttcctgc
+4648697/1
B@CFFFDFHHHHH<GIJJIJIJJIJGIIIIIJJJJGGHGIIBHFIJIEII
@1333174/1
gtctctgctgttgttgctgctgctgttg
+1333174/1
??@FDDDFDDF?FEFBEEHIE@CEH<BC
@7914448/1
cccaatcaatgatgatactgtctccttcaacaatcgtcggtacaatgtaa
+7914448/1
CCCFFFFFHH2<DHIJJJJJJJJJJJJCGHJJJJJJIIJJGIIJJJJIJJ
@2979666/1
ggctattttagcatggaatgtaatctccaagttgtgaa
+2979666/1
@<@DA>;DABBFBH>BGBCF:IEFGBFHACGIFH9C>:
@3557144/1
gtcggcagctgggaatcctttgtgagccacatcaatgttaaggaatggtt
+3557144/1
?==DDDFDFFDA=BAAFHEHIGH@E@DGADF@F>DC>FGIDGHGCD@FDG
@5207297/1
attagacatagtcagagcttgtaggagaatggaaggactaggacctggat
+5207297/1
@@@ADDDDFFF8D:E::EEEFE<HHFG8??HFB<EFDFEIB<FAGEBD9B
@2419919/1
cttgatttcctccagcacctcttctttgtctccaacccctacctcttcct
+2419919/1
@@@DDADDDDDFFG>F>BDHIIH>AFGIDHGEHIBFF@0?BFGIBGFFHG
@2420463/1
ctctgataaattagaatcatcccatagcaaatgg
+2420463/1
@CCFFDFFFHFHFBDFHFBHIHGEHGHIGGGF4A
@7915069/1
cttctgacacaccatctctgtaaaagaggatagcttgaggcttataccta
+7915069/1
@@@DDFBFFAHHA;EEHGGGIICBGHHG?@GGIICHG>GGEBHEGEGHIE
@8427127/1
gttaatgcctccaagcttaacattgattttaaggcaaagattggagagtg
+8427127/1
@@@DFFFFHGHHHJJJJJIJJJJJJIJJJJJJJJIJJJJIIJFIIJIJGI
@1334936/1
cttcgcttatctctcttgacagccctatacctatttacatgcctagactt
+1334936/1
@@@FFFFFHHHHHEHCGGGGH33CHIGIJJJDGHGHIJGGFCG<?B9BBD
@5763940/1
ctcaggagaaatttcaatttttgcaaattgttcgtagtgaagaactg
+5763940/1
@CBF@FDDFFHFDIIIGGHGCHIIHIIJHIF@?;CFB:C@BFGCAEE
@1890697/1
cttgtatactagcatgactgactagatagaagtcta
+1890697/1
?@@D?DDDHF8DAHIGCFEIGCHE3E>@F4AHFHEG
@7402457/1
ctgcagctcaaccattttatcggccaacatattactgacctcaaccgtac
+7402457/1
CCCFFFFFHHHHHIJJJJJJJJJJJJJIGIJJJIJJFIIJIIGGIIJGHI
@783334/1
ctggattttgaataggaaatttgataagtttggttccatcaggaaacgat
+783334/1
@@@DADFFHHAFDFH@FA;FHHHBDI>HFHIIBCFHGIIG3C<<FHBD08
@1335411/1
tgtgatatgatatgggttgctgtttacaccaacgataaaatcaggcttta
+1335411/1
@@?DFEFD>DBHGCBFCF<?HGEHIIGII<;CBFDHIGEFGGH>CDGGCB
@7402840/1
cttggaaacaattttataattattggatatattcatgccacattccattc
+7402840/1
@BCFDEFFHHHHHIJIGGIIIIIIIIIJIIIJJJJIJIJIIIIIIGJJJI
@4099913/1
ataattcgggccttaactttagtgaactggtcat
+4099913/1
@@?DDFFDDF1CDDEGBBEDHIC4ADGIG3:D<4
@2980894/1
ctcgaatctattatctcttggacaagttgttatattagtcactttatatg
+2980894/1
CCCFFFFFHDFGHJJJIJJJJDDGGGHGEDCFEGGIFGEHHGHGGGIJCF
@5765559/1
cgtggaagtaagaggtctttcatttaatgttttttgaaaagcctcacttg
+5765559/1
@@@?D=DDFHFDBE=<AFFFH9FHIF9FCF<EADH6DB<BB>BB9?=FCG
@2981987/1
acgctttcctttaaagtaaacagcaacagtatataaacgagtg
+2981987/1
@?@DFFFFGHGDHGIJEFHHIFEHIFGIHGIJJIIJEEAEB?D
@6325318/1
ccttcagaatataatagtttcaattcatttgatttatgcttaataagcat
+6325318/1
@@@FFFFFDDFHDFDHIAGHIIEI@H@FHBFHIJFIIJIIIGIEIJIIEH
@784241/1
ctatgtagtaagacatcaatattttaaataaaatatttctctttcagaag
+784241/1
@CCDFFFFHHHHFIG@HGJJ?FJJJICHIJDHAHHIEIJFIJJJJDHIGI
@1892622/1
ctcgaggtggctgcagtttccatatcatattatacctgaaggcttttggg
+1892622/1
@@@FFDDDDDDBFHIHFHEGGII>FHGDFHIGI9EHI<D<FGGEIBFCHG
@4101636/1
tctaagttaaacaattagtaacaaaaaagatttaaattattttttttttt
+4101636/1
@@CFFFDFHHHGHGIIIIHIGGED@@?FHEGIIJDGFIECHIJEG:GGHB
@1893909/1
ataaaaaatagcagcagtcatcaccaaaacctgatgattttcaagctctt
+1893909/1
@@@BDDDDBFFFFID>FFAEHC>FFHHE;CCGFIGGGGGIFIDGG93DE@
@6866184/1
cctaattcatccataataagtctaaatagac
+6866184/1
C@CFFFFFHGF<??<<?@E?<EIGCHH:ACF
@6866210/1
cacaacaatttctcttcctttttttgg
+6866210/1
?@@DAD=A<F8?>BAEB<IHIG3@F@D
@1894314/1
ctctgttgctgctgaggctgttgttgcc
+1894314/1
@CCFFFDBDHHHGIEHJIGGAGICHGEC
@4654205/1
cttttttaataagttttttttgggattttaatatttccatttgtttttca
+4654205/1
CCCFFFFFHHB>FFA@DGIDFGHIFGADHIIIJJIJHGCEIJJI@HIJIC
@4654298/1
gctagattatcccttctgaagacaggactaggtgctgcaatgacc
+4654298/1
@@CDDDDDFD>FHH<EGIIEHGHEB1<BFEGGAGGG4<3?>@@C<
@4102771/1
gggtagctcgatcccttcttctaggacagaagtagctataacgagattac
+4102771/1
B@@?DFFFDDHHHIJJICHDIIJJBHIGGCHGAGIIHIEGIJJIIIHIIH
@1338924/1
cttggctttgccgcttgttgctgtacttgaggctgagatgaaggtggtct
+1338924/1
@@@DFFFFBHHHA@FEHE9GHIJBAEGCGC>GHGIBC>DGCFHHGIIHG>
@6326203/1
ctcttatgaaaatataactatcactgcttttttagttttataggttcctt
+6326203/1
@@@FDDAD<FBHDHBHEFHIIGFCHDACDHGGICA9?FHB94??BBFGGE
@3560980/1
aggaaatagtattttttcttcatcgtcttgaacttc
+3560980/1
@@@DDFFDHB<<F9F@HBHICGIGG9@EA>?FEHBF
@8430800/1
ctggaacatagttttaaactgacttgaacttcaccagatctagtaaatat
+8430800/1
CCCFFFFFHGHHHJJJJJJJJJJJJJJJJJJJJJJJJJJJJIJIJJJJJJ
@5768255/1
ctctttctttttttgttagactgatttgatagagcacggaaggtggaatt
+5768255/1
CC@FFFDFFHHHHIIIGGIIIJJIJGIIFHEGHIICGFGGGIIHHG=HCH
@2424906/1
ccactatctaaataaatagctgcagctaatgattcaaataagtctccaag
+2424906/1
@@@FFFFFGHAFHJ@HIJGJGGBGGIHGEHIIGIJJEE>9CDFFGIJJJ@
@2424996/1
ccttgaatgaatttttcattcctccatactccttgtcttacag
+2424996/1
@@@FFADDHHDFDIHI9EIEFIIIEFGGBHHHHBCEF@FF>9?
@3561762/1
gctcacttcaccaacattcatgaataatggaaaatcacatagcttcggcc
+3561762/1
B@BDDDEFHHHFHEHIIIIJJJJGFFEHIEEGIJIIGIB>FHAFHIJIDI
@4654401/1
gtttcttcttcatcagggaaattagttattccactccttttcccgttttt
+4654401/1
BBBFFFFFGGHHFEGEHJHIEGEIHCFHIGIICGGEHIFDGH?FGIEGAH
@3562216/1
ccgaggtttaaattttttccgctgtagtacaaatttctatttccgattat
+3562216/1
@@@??D1AFFHFHGI@<EFHH8B<DAF<FEGH3BGEHHHEIIFFGGGFGG
@4654874/1
atgatttgatatctatatttctcattttttctgctaaagcactaccttca
+4654874/1
@@@DBADDAC<FFF>C<GGHICC>IGIH?FH@A@F@FC@A;F?:?:DGII
@6867893/1
gtgtgatggcgtttctgtaccactataaatgtaatcggtggcgtgtaatc
+6867893/1
@C@FFFFFGHHHHFIJIJIIIJJJJIJJJIJIHGIJGIGGICE::.8BFG
@3562610/1
cataccgtacgctcaaacatgcaaatgtgacattattgactaaggccgat
+3562610/1
CCCFFFFFGHHGHIIEBEGEGGCHGIEDEHIFGGGFBFHIJI<FHFBFFG
@7919610/1
cacacataaattcgataacaggctgagctttataaaatgcagtggccgac
+7919610/1
CCCFFFFFHHHHHJJJJJJJJJJJJJJJJJJJJJJJJJJJJJJJJJJJIJ
@4655811/1
ctcatttctgataggttctgcaatttccaagaaactttacttttcacaaa
+4655811/1
@CCFFFFFHHGHFIIF>F@III>HIEFHGCEEEH><CFEHHH?B?DHIE>
@6869112/1
cctagactgtggttgagacacttgctgggg
+6869112/1
CC@FFFDFBB?DAFFHGFIDGEEBH4CGIG
@1339033/1
cgcagattaaaatttttaagtacgactaagtgagcacactaaatcaccac
+1339033/1
@CCFFFFFHHHGHIIIIFI9AAFHDHGBHIHIGGBHHIIIDGCHE>3?>G
@6869479/1
cttgaaatctgtagcccaatatagattccagaacttccggcataatgagt
+6869479/1
@CCFF?DFHHHHGIEHD=ACHHJGHHIG4?FH@HE<F>G>FG?F@DFG??
@1339364/1
ctcagagctaccttggcagctgctaattttgcttggtgtttgttt
+1339364/1
@@@DD<B8DFHHFBFFGCEEH3CF@FH4FCHFEC>C?F??D9?;D
@5769498/1
agggtacacaattcaggcactaatgtctct
+5769498/1
<@@FD>DEHHHDHGB>?@=GHGHI>FHHHI
@2425813/1
gataaattagaatcatcccatagcaa
+2425813/1
?B@DDABDHFFDHBGBHHIGIDGEA<
@1896063/1
agaataaccgctacagttgtgttttccacaaataaagcatgggatttgtg
+1896063/1
@@7DDFDDHDFHFGFBEB<CGHIIGIBCFGGBHIGGHIHGHHG<B>>BGG
@3565234/1
cctccattagttttcttccaactagtgaaatttgacttaagaaatatgaa
+3565234/1
@@CFFFDFHHHHHIJJGI<HGHIGIHCFHHIGIIIGCHGIJGA@GGAGHC
@4105344/1
gtccttctaacctgttcttcttgaagttggttcagctgtagtctgtctgc
+4105344/1
@@@FFFFFBD<FHEEHGIIJJEEFFGHEHEDHI@HGIII>:?FGHAFCED
@4105774/1
gttgttttttaagtgcatgttgaacatattcatgcaaaatg
+4105774/1
?=?:BADD?FFFFEGFF:C:CBECG@A94C>EGF@<BBC<F
@5215498/1
ctgctgtggtggttcttgcctttgcagctgttgt
+5215498/1
@@@DD?BD>CF<CDDH@G>F9C<FBF@B@CG>FH
@7408990/1
gaggtggtagttgagtttggtgggtaggggttgtttccctagactgtggt
+7408990/1
@@@FDDD@FFCFFEGCGHIIEGGGCGHIIJ:DGHIJIGIJIIIEHIJJJJ
@7921324/1
gcctttgttgctgctgtggtggttcttgcctttgcagctgttgtggtggt
+7921324/1
CCCFFFFFHHHHHJJJIJJHIIGIJJJJJJJJJJJJJJJJJJJHIJDGID
@2985654/1
ctaaataataaggacggctaaaagtacagactctagtcgctttatgcaaa
+2985654/1
@@@FFFFFGHHHFGIFGIF?GEIIEFFH@HGIIIIIDBAF@FHDGGIIJ>
@7921938/1
gtacataataataaataatcaagtaaaaagaaaagaaaaataaaataaaa
+7921938/1
CCCFFFFFHHCFHIJJGIJIJIIFHGHHIIJJJJJJIIJIGIJJJJJJJJ
@4658912/1
actgaaccaaatcggctccttgaatgaatttttcattcctccatactcct
+4658912/1
@@@DDDA??FDH>DDHIIGG4ACCE@ECHEBGCEIBHG>>BF;B9BGEBB
@4107350/1
tttcattatcgtaaattgtcacggtctcaacaagttccgttttttgg
+4107350/1
@@@DFFFDDHHDFGEGBHDICI6:<?EHG<EEGHBFIGG??BGAHID
@3568591/1
aaattttttcagaatcatgtgattttttttcctttcaagaat
+3568591/1
CCCFFDFFDHGGHIIII@HEHFEFHGIGIJIFG>DGBFF9FC
@3568636/1
gtttttatgaaatgagtcagaatttt
+3568636/1
@@@DDD3BB>FHHFA4:E:C>?AEHI
@7410529/1
atttattaatttgctcaggagaaatttcaatttttgcaaattgttcgtag
+7410529/1
@CCFFFFFHHHHHJJJJJJJJIJJJJJJJJJJJJJJJJJJJJJIJJJHIJ
@5217270/1
tgttgcctaacaggaggtgcactggttacaggagatactggttgt
+5217270/1
@@@FFDDEHFHHHGIIIEGFEH@HH<EEGGIIHEHGIGHEGBDC:
@2427201/1
gtcacttttggtcctgttggtccattaatataaaatggttcaacttcttt
+2427201/1
@@@DFFEFGGFBHIEHEGEG?HHIJIEHJ4E>C<FIHFFHHHIIEHGGGJ
@1897848/1
ctgttcttcttgaagttggttcagctgtagtctgtctgcatctgtatatg
+1897848/1
@<@DDFFFGHFFC<EEGIIAFHCHG<GHEAFEEHHGICHICDG>GGIGGG
@1898086/1
cggtattgctctgcagggaacggcgacataggtgtctgctcttcacatac
+1898086/1
?@<ADDFFFHHAHIJ9GEB>BHEG<GG>FHGDDGB38CCHDG@D>F;CE3
@5218015/1
ctttgttttccttcttttttatttttacaaataatccgtgcagtatgttt
+5218015/1
@@@FFDFFHHFHGJJJJIJIIIGIIGIJEHJIJIIJEG;FHGGBFHEEGI
@6874248/1
atgagatgactgttttcttcttgaatggtaacaaatctttgaataacttc
+6874248/1
CCCFFFFDDHHHHIJIJJJJJJJII?FGHHGHJGEGFHIGIFHEBHIGGI
@6874529/1
ctatagtttctcctacggagactgtatacctaaaagtgggttcatgaatt
+6874529/1
@@@DFFDDDHDFFIIIGIGHF?9FC9B4CDGHFIIC:?93:?BC<FAGC9
@3571344/1
ggccattatcgcatcatacggaatctgccgagtccttccttctagtgctt
+3571344/1
@@CFDFFFGFF?;FHGGJJJ<CGHIIEC9EHB:@FGB<DBGHG<DBFGEB
@6330699/1
gtcttttccttcccctggcaatgtgac
+6330699/1
@@@DDDDDDHHH?BE<CF?@9@G?AEH
@1898814/1
gggagttaaatcaacatcagctgagatatactcatattgaggataagaaa
+1898814/1
@@@DDDDDFFFDFIEF@BF93?F:CCEHE4A@DF99?CE>DDFE@B9B9:
@8436992/1
catttagctatcctgtagtttcgtcctatacctttgaatgtccctttgcc
+8436992/1
@@@DDDDDHHHBDEGFHDHB@@?3AEGHCFBEF?EF@F@GGEBD?BD?@F
@6331458/1
ccactatctaaataaatagctgcagctaatgattcaaataagtctccaag
+6331458/1
@@?DDDDDHADFDHBHG@4CH<G9:CFH4A<AF>ECFFHIHC<DDEGC??
@1342011/1
cagggagaatttttaaccatttacacaatataaatgcaccttcaacacca
+1342011/1
@@@DDDAAAAHF?GIIAGIGIE<EHHBEEEIJAHGIDHEIADGHJIIF;D
@6878157/1
gctcacttcaccaacattcatgaataatggaaaatcacatagct
+6878157/1
@@@DDDD4CFDFF?GBBEFGE@<HAFGCEGGEGHCGEH<GIGE9
@4663107/1
atgattttcaagctcttcatgccactgattgat
+4663107/1
@@@1BDFDFFBAHGHDCF<DDHGIG<FFGFG9E
@6332510/1
ggcatggcctgcagctccctttttgcagcttcttcaagagggatgggctc
+6332510/1
@@@FFDFBHFDB;DADEGGGHEFHIIIE<GCGC@GGH@GHGI>DGFD;?C
@6879140/1
ccaatcagattgaaaaaaacaagttgtataacacaattaaaaagtaatct
+6879140/1
CC@FDFFFFHHHGJJI@HGJJIGFGGFGIEIIJJJIIIJIJJIEFGGJIJ
@1900873/1
tataaatgtaggaagttatcaagaa
+1900873/1
@@@FDFBE?FHDFBBBF>HHIEH@F
@1901022/1
gtgtttttgagctcatacttaatccaatgacatgggg
+1901022/1
@@<B::BD?BD?A?C9C23<<CHHHIBEFHFF9CC=F
@1343093/1
tataagaacaatgagtgagagcttgcaagaggtaacttctgtcttgaaat
+1343093/1
CCCFFFDFHGHFHIJHHHIIJJIJIJJGHEIGFFHGCIII<HHIJIIEGE
@5220994/1
ctctgataaattagaatcatcccatagcaaatggtatttggtaggacgtg
+5220994/1
@@@DDDDDHFHHH>D<BCI<FHCHIGGGHIAH9<:EEGHECHGIGIIGA6
@5221132/1
ctttttttggatctgaagggcggtcccctcttttggg
+5221132/1
@@@FFFDACFBHHFIIIHIIJGH@F/==8AHIIII8B
@3573769/1
gtataacattcgtcctcctgccactcatcataacgaacaatatcttcttt
+3573769/1
@@@FDFFFHGHH>HHHGHCHGGGGIJJIFF@HGJJJIII<DHGCBBD>FC
@7926044/1
ctgttagcagctggttgccttaaaacaatgtcaagagcttggattgcctc
+7926044/1
CCCFFFFFHHHHHJIJJJJJJIJJJJJJJJIJJIIJIJIJJJIJJJJJJJ
@214649/1
cacaactaacaatgggccacaactcatattgatcgtcaaatgaaacatac
+214649/1
CCCFFFFFFHHGFHIJJIGIJIJFJJFIGID9CFABFEFHI9BFHHGGJD
@2429592/1
ctctgttaggatagcttccttaacatcagtaatcaaatcatcag
+2429592/1
@@CFFFFFHBHHHFIJHGGHIIGIEGBFGACFEHDGGGGHC<BF
@214732/1
taaaatattgttcaagttcacgaggagtattcttggaaacaattttataa
+214732/1
@C<DDDEFHFCBDGIGIIEFC;EG@GG@BEA<EGF39DFEHIFGGGIIF>
@7926906/1
ctatcttcaaagagaaaaagtgcaatactaaaattttattcagtatattc
+7926906/1
BCCFDFFFHGGHHJJJJJJJIIJJJJJJIJJJIJJJJJJJJJJJJJJJJJ
@7927009/1
ggaagttatcaagaaatctaagattgcatcaccgaggaattccagccttt
+7927009/1
CCCFFDFFHHHHHJJJJJJJJJJJJJJJJJJJJJJJJJJJJJJJJJJJJJ
@4664388/1
ccttgaacaaatttacctaaagcaacaacacaattgt
+4664388/1
@@@DA?D3ADFDF9BBFH<E9:4FHFHCEF=;BFD9F
@4112487/1
gtttccttatcagtaatctcgaatctattatctcttggacaagttgttat
+4112487/1
@@@FFDDFHD>?A:CABFAICEHHIHG>DF>ECFCC?3:??DECGAD;B@
@7416024/1
ctccagctaaggctgtatcatcaacttctaaaggtttccaataaacacct
+7416024/1
CCCFFFFFHHHHHJJIGGIJIJJJJIJJJJJJGGEGIIJJJJJJIJJJGE
@7416025/1
ctgactaaaatattgttcaagttcacgaggagtattcttggaaacaattt
+7416025/1
CCCFFFFFHHHHHJJIJJJJJJJJJJJJJJJJGHIJJJJJIIJJJJJJJJ
@215661/1
ctctaactaaaaattcttttttaagtaacaaagcttcagtaaataacaaa
+215661/1
@@@FFAEFDBBFDGCGGGIGHB?GDCC>:C?89?<@B?F9B><DB>?@??
@3574464/1
ctctaacttcaattaatttctgatttttattaac
+3574464/1
@CCF@ADDHFFHHJJIJJIFDIG>AEHGE>FFBA
@1902547/1
ctggcactaaactgtaaagggcttcactgcaaaagtttgatcaaataaac
+1902547/1
CCCFFFDFHHAFDEGGGJIIIGGGJIIIGIBHI@FB@GG<HFGG4BBBDD
@792207/1
gcaggaaatcgatttttgaaacacctctgtcgaacagcttccacagcttg
+792207/1
CCCFFDFDHHGHAHHIIIGIIHIIAHHGFHIJJIIIJJ@DG9GFIIG@DC
@6881145/1
cagaaatatttcggcttctgcttccg
+6881145/1
@@@DDFFFHHGFHBHGGEGFGIEEHE
@792350/1
gggtatgaaactgaacgtgtacacctggtaaagagg
+792350/1
@@@DDDDAHHFHD<EF;EH@GGGGEGC@<BH>C@G<
@7928121/1
gtagtatgtttacaaatgttgcagcattaagtcttctctgcactgtgaca
+7928121/1
@?@FDDDEFHHGHIJGGHHJJJJIGHGIHJFAEHGJJJIEGFGFE?FIIJ
@8442357/1
ggcctatcctctggaggaattcctttaaactgatccatgatcaatctcat
+8442357/1
@@<DDDDDF?FHFGHIGGGEHIIBFAFHEGHCDEFBGGDGHCGC?BFGII
@5776753/1
ataaattagaatcatcccatagcaaatggtatttggtaggacgtgctgta
+5776753/1
@@@FFFFFGHGHHJJIIGGIGEHGIHHIE9CHIIJJBDHHHGH@FGGJHF
@2433748/1
ctcttgttttgcttctttttttgacctacccttgccgatagcaataaggc
+2433748/1
@<@DDEFDHFHHGJIGHIGJJJFIGECHGHCGIJHGGFH>BGEGGGIGIJ
@1346248/1
gatactggttgttgttgaggtggtagttgagtttggtgggtaggggttgt
+1346248/1
@CCFFFDAHHFHDIJHJGGIFIC:CABBH>GEGIIIFCHIDHF7FHHAGH
@4114415/1
cgggttgttgcctaacaggaggtgcactggttacagg
+4114415/1
@<@?DDA@:?F>FG3AA4?@:1<ACF3EEB?DG?DCD
@2991883/1
cgtcagttttaatgcttccaacacgttgaactaaacttggatcagtagtg
+2991883/1
?<?DFFDAFHHGHJIBE4CDGHIIIB;CDHICG@E@B49C<49B909BBF
@8443553/1
ctttctttcaacaaacacaagagctaaattatcctttttgaaatttttta
+8443553/1
CCCFFFFFHHHHHJJJJJJJJJJJJJJCIJJJJJJJJJJJIJIIJJJJJG
@3576085/1
ggaggataattcctgaattatttcttgacgatgttgctgaactctaacag
+3576085/1
@@@DFBDDFFHHHIIIIII>FBCDCHICGEHICF9?FHGHCG<<BF4?B@
@2435235/1
gttttggtttactcggctgaatgacaatacgagtg
+2435235/1
@?@DFAAACFDDBGG?E:?AEGIIDEC?GG9CF0?
@5778207/1
tagataataatgcctcagagctaccttggcagctgctaattttgcttgg
+5778207/1
@@CFFFDFDDHFFIIIHIDIJGIIJG9AGIEHE>BHGGHGFF>GGEHJ7
@7418851/1
tgaggtaaaaataaaatttaaaaatgttgctattgtttcaacatgtcttt
+7418851/1
CCCFFDDFHHHHGJJJJJJJJJJJJJIJJJJJJJJIJJJJJJJJJJJJJJ
@1905182/1
gaggttcttgtggaattgtgacacttt
+1905182/1
@@@F?DEFADFFAG9CGGICGHEEC<E
@1905293/1
cccgcccgccatattgtagctttggtggtggca
+1905293/1
<@<DDADDFF8FFE4E@FHFHFFFD?F?FF7?F
@5779123/1
gtgagaagctgcaacggctgctatagatggaacgttgatctggtctggag
+5779123/1
@@@ADD8DHAHHHGGGBEHIIGIEEAGGIJFID@GGGE<AFID@DBA88=
@7930421/1
tgctgttgttgttgttgctgaggctgctgtggtctctgctgttgctgagg
+7930421/1
@@@FFDFFFHFHHJJIJJIJIIIGIIIIJJIG>GIGEGEGIDHFGGIBHG
@6883656/1
caccacactcctcaaggtacacccctataagggcttcgatagaatctgca
+6883656/1
?@@DFDDFHFHDDFGGDCFAE<CAGGHGEGHB@;F39?:B=DD?FFFEG4
@6336674/1
gttcttcttcttttttccacgtgaaatctttaggctgcagct
+6336674/1
?=;DDDDBHHHAAHEFEFHHJHIE;1??FCFGC<?FG=EHEC
@6336746/1
ctgagatgaaggtggtctgctgggttgctggtcaccgggttgttgccta
+6336746/1
@@@F?8D3AF<CCE=?EGF4AFHFH?:FH>EFCGA<DGIIIG6B=<=8B
@2993654/1
caccgatgcaattaatactcatcttctttactaaaaggctacacaaa
+2993654/1
@@@DDDFFHFHFFIGDIIICGAHFCEE<CEGCGGGCHE3BBFHEBGH
@796296/1
ctctgtagcattgtaatttcttgttcttcttgtttcttttctttaacatt
+796296/1
C@CFFDBDH>FDHGHGGIGIGIGHIJJJGHIHHJIJJEEIJIGGIHIJIJ
@4117051/1
gaagaaaccataccaaaggtcaagaccataac
+4117051/1
;?1DBDDAHFB<;2ACGG;BFGGGCHE3?BCG
@8446012/1
ggatcattagcagaaatcctcattctttcaaaaaaaactattcgtaggag
+8446012/1
CCCFFFFFHHHHHIJJJJJJJJJJJJJJJJJJJJJHJJJJJJJJIJJJIJ
@1906384/1
ggtttctcaaaacatggtgctggatgaggaaatttttcataaagaagtcg
+1906384/1
@@@1BDBDAB<?FHGIEA<@CB@>>C<AFCGE@EHGHE@BBGGBA93BB6
@2995142/1
ctccaattgcattccctttcacactagggacatgagg
+2995142/1
@@CFFFFDHFHGFIHE>FHGCCF>BEGI<AEEHIGCG
@1348576/1
atgagtactatcatcagctggtgtagaattacagaataactcatgaatgc
+1348576/1
@@@=DDDDHHFFHIGGGGHII;CGHCBEHIJJGE<EFGGEGIJIJJG@GI
@1348781/1
cttcattttcggtttcgtaggcaggtggaggccatcgcctgg
+1348781/1
?@<B;?DDFFAF<CG4AA?7F9FFEFD?;=DEGCGF;8?@B=
@7423100/1
gtccacttggtttatgccattgtcatcttttttcgtaggcacaataa
+7423100/1
C@CFFFFFHHHHHJJIJJGIJJJIJJIJJJIJGIJHGIIJJJJJJJJ
@7423118/1
ccaatgtttctagcctttcataattcataacgtcattagcagagctcgct
+7423118/1
CCCFFFDFHHHFHJJJJJIJJJIJJJJJJJJJJIJJJJJJJJIJJJJIJJ
@2438052/1
ctttgatgttgtaaggtgctgaggca
+2438052/1
CCCFFFFFFHFHD9<CAC<:?:CF=;
@4670244/1
gtaccggtctttctcgataatcaagtgttggt
+4670244/1
<@@DDADADDFDAFEGHHI=CEF@::<EFHGC
@6886464/1
ccgaggtttaaattttttccgctgt
+6886464/1
@CCDDFDDAFHHHIGGIBHIGJGI?
@5782110/1
tggagtagaaaacttttcgatttcggtattatggttttcttc
+5782110/1
@@@DD?BBFAFBFHIFGHIHIJJJIGEHIIC>GAFH9DDFHG
@6339258/1
ggcataaaatgaaactgggcacaaccattagaatcacctgctgctttaaa
+6339258/1
C@@FFDDB?FHFBGBDDDHIIBHIGII<ECEGHHJFEFH10?D9?@BGHG
@2997707/1
ttctaatgtttcttcatttaaaaccgctgtgtctctttctttttttgtta
+2997707/1
@;@DDDDDDDFHBHI<?CHII>FBAFHHG:BEHDGCGHIIEIFHHGI;BC
@6339914/1
ctggtgtagaattacagaataactcatgaatgctttctaatgtttcttca
+6339914/1
@@CFDEFFG?>FHGGEEGCFHGHCHGGGG@DFHIJJIGGBGA<CBGHBGH
@8447745/1
ataagattacaattcttaacattttttctttaaacaaagaacattggatt
+8447745/1
@@@FFDFFHHHHFGIIIIJJ@HHIIIIGHGIJJIIIIIJGIJIJGIJIII
@6340034/1
gtcacggtctcaacaagttccgttttttggagaggcaactcaggataact
+6340034/1
??;DFFFDHH?FHIIJHBHIJFHII<GIEEEEBHIJJIGHJHIJIIG@DE
@6887595/1
ttcataattcataacgtcattagcagagctcgctactaaggccttca
+6887595/1
@@@DFDFFHHGFHJIGGE7FHEHGHECFG@GIEIGGGGAHG??DEGH
@2998705/1
gttttggagaattatcaaagagaattattgaattcaatatagcaaacatt
+2998705/1
@@@FFFFFFFHGHEIJIEDEGICEHHIIJHIIIIGCEHI<FGIICGI>FG
@1908736/1
gtcgtctttttttaccaaaccggtattttccc
+1908736/1
@?@DBDDFHFFDHIH>FBGFEFBD@AGICH?3
@5228992/1
ctctggctattttagcatggaatgtgatctccaagttgtgaatcaatttc
+5228992/1
@<@FFFFFF>FHHGIG?GH@HEHCFHGIIEHDGD>EGHFHHEFDHGIEGI
@4671664/1
ctaacgttatcaggttttgggtagttgggta
+4671664/1
C@CFF<DDHHHFFGDGGIIHIDHIEHIJJ19
@1353348/1
gtcgaatactctgagcttgctgagcgactaatgccactgtgtccaca
+1353348/1
@@@FDFFFHHHGHIIJJJJJFHBGGIGFGEGIHIIIJHIF@GIIGIJ
@3581846/1
gacaaagatagtaagttatttcttctaaattctgctctgataaattagaa
+3581846/1
@@@DFDDDBHFFHFIIIJIGF>@HGIGGEAHHI9FHI9<<BF>F<DHECD
@4120141/1
ccaagttgtgaatcaatttcaggatacgatctg
+4120141/1
CC@DFDEEDAAAFGIA>FHGIDB@HHECAE;CE
@2441136/1
tctgtcaattcaccaggtgatatatttttgcacctgttataaatgtagga
+2441136/1
@@@DDDDDDHHF>EHBGEGCHJJJJIJIIFIGCECHA>GIGICGEDHGCH
@4120312/1
cttctttctgtggtgctagattatcccttctgaagacaggactag
+4120312/1
CCCFFDFBDHFFDHE@BEEAGGAFHIGFAD@HIGEHGCCECF;B@
@4120863/1
gtcattccaatcttgatgcatgatgaaatcatgaagtctaggaaagaaac
+4120863/1
CCCFFFFFHAHFDBHIIHIJDICHH9F<F@<HHGEHCEGGGIIE>FG@BA
@5783816/1
tgcctttgttgctgctgtggtggttcttgcctttgcagctgttgtggtgg
+5783816/1
CCCFFFFFFDFHHGIIJFHIHHI6FHHHHGG<FHIJGGG9FFAEHIE9BB
@224709/1
ctcacttcaccaacattcatgaataatggaaaatcacatagcttcggcca
+224709/1
CCCFFFFFHHGHGJECEHGGIIIGGGGHIIJIBHHIJCHGI<DGGIBGIJ
@6341754/1
ctcccctctggtatccaaaggcactgttttcaccggaggaatttgtttgt
+6341754/1
@@<DDDDD3AD<AFGGBGGFGIIICH?FHGIIIGIIG@FGA?D@>FHG=C
@5229950/1
tggtaattggagcggcttgtctaacttgaccaacgg
+5229950/1
@@@DDDDDHHHFHIIIIIG>?:??1:C<CF>FG==D
@3582869/1
ctctgctgttgctgaggctgctgtggtctctgctgttgttgctgctgctg
+3582869/1
@CCDFFFFFHHHHIEH7FHIGIB?@F<A?EAFC@?CFHI9?BFFCGHEHH
@225569/1
gtcgcgcattctgttgtatatttatgctcacttcaccaacattcatgaat
+225569/1
@=@DDDD6DFDFF4CFEGIIBHIFFI9FFFIIIIIEGIIEEFFE<<DE9D
@6890177/1
ctcatacttaatccaatgacatggggaagtcaattgctaatattgccatc
+6890177/1
<@@DFDDEHGHHHEHGIHGFGHHCGGGIGGEEGGIIHIGECHGHFCEDE@
@6342419/1
tggatatattcatgccacattccattccatgatttattaaacccgatg
+6342419/1
@@@DDD?DFF4C?FFFB>FGC9CF44:CFE4<?FEEHDAFFF<CD:?0
@226912/1
ctccttctaacttaatgcaagcttctcttatagctgtcaactcatgttgc
+226912/1
CCCFFFFFHHGHHJJDIFJIIHGGJIJJIJIIHIJJJJIJIIHHCIIIEG
@6343707/1
caattcaccaggtgatatatttttgcacctgttat
+6343707/1
B@CFDDDDHDFH3EDEGGGGHI@HGGIIIJG4CF>
@8451521/1
tataagaacaatgagtaagagcttgcaagaggtaacttctgtcttgaaat
+8451521/1
@@@DADDDHFFH<CFA@FHB>F@HCEGGBD?F:?EFGGIIIFHFIHEGGC
@2443867/1
cccaatgtttctagcctttcataattcataacgtcattagcagagctcgc
+2443867/1
@@@DDFFDH<DBHHGIGGIGGIH@HGBBFAHGH@FFF<?CFCFHGC@F@@
@1357363/1
agctgagtgagttaaaacagtacatcgcacaacaaacacttggggagtta
+1357363/1
CCCFFFFFDFHHHIIJIHGHCHGHFEEGGIJIIJJIGFIEG@DFEDABBG
@4674966/1
gcctcttgttttgcttctttttttgacctac
+4674966/1
@@@DDBDFF<DBFHDHC4CHFFFGHGIGCHB
@6891394/1
gtttaatacttctaaaaagtcatcaataatttcgaaaggatcttttttag
+6891394/1
CCCFFFFAHHFHDIIJGGJ@CFAAFC??C<<E@B@@E0CFBAEF9D>F;D
@5786601/1
cttcaacaatcgtcggtacaatgtaatatgagttttctttgttttcaaag
+5786601/1
@@CFDFFDHHHGHIJIFHHIGHGBCFIGEHIH<CFHFHIIJAGGHHI<AC
@1911718/1
ctatgatttagacattactaccaatacttta
+1911718/1
@@@DDDDDHH?<FHII9EHICDG<A3<C??H
@5787334/1
gcttgcaagaggtaacttctgtcttgaaatctgtagcccaatatagattc
+5787334/1
CCCFFFFFHFGFCFGHIJIJJHGGHJCHHJJFJCFHGIJIJGHJIIFHGG
@1911931/1
cttaagagagaaataaagagagaaatagaaaataaatatataaaaaaaca
+1911931/1
@@@FDDDDFB<DFAHBHHGHEG?BC<F4?GH@FEHEGEE@HGG<F@GEIE
@1912227/1
ctctaaaccttcatctttatcagtaatttcttt
+1912227/1
@@@FFFFFDAHHFIJJIIG<IGC@HHHECHH<F
@7429568/1
atggacttcacaaagctctccaacaagaatttgtttttgttccaagtttt
+7429568/1
@CCFFFFFHHHHHJJJJJJJJJJJIJJGIIJJIGHJJJJIJJJJJIHIJJ
@228553/1
gataataatgcctcagagctaccttggcagctgctaattttgcttggtg
+228553/1
<@@DBBFDHDHHGIJIEHEGHIIJIJG9?CEHH9FGGBIE@DHIJEI4B
@8452694/1
cctgttgttccattgcttgaggtctggtaattggagcggcttgtctaact
+8452694/1
CCCFFFFFHHHHHJJJJJJJJJGHJJJHHJJJJJJJJJJJJJ:?8<8BC<
@3004242/1
cttggctttgccgcgtgttgctgtacttgaggctgagatgaaggtggtct
+3004242/1
BB@DFFFDHHGHHJIHIIFIIGIEGIDEHBHGGCHIDEIIJIIJFGGAGG
@4124236/1
ctgatttgttgtttattagggtagcatttggaggactgtcagatggtttt
+4124236/1
@@@ADFFFA?DFFGEH>AHHIAFHGIGCHG<>E<@GGEGH9?DEGIDGHI
@4124263/1
cggccacttctttgaactaagtacagcga
+4124263/1
@@@FFAFDFHHHHI@EIIA@FA<D:EGGG
@3586217/1
cttacaggtaccggtctttctcgataatcaagtgttggtgcattcataat
+3586217/1
@@<DDDD8=ADC<F1?EF<CFHIEGCH4E>9??DDFH3?B>@B@DGEEB8
@3005174/1
cttaaatcttgaaagatattatcac
+3005174/1
@@<DDB?DBD>><C<C<<F@FG4A<
@4677004/1
ctccagctaaggctgtatcatcaacttctaaagg
+4677004/1
@@<BDEFFFHHHGGIGGGGEJJIJJJJEF>ADGG
@4677008/1
ctcccatctgcatccttcttttccggaaagaacctagtgtgatggcgttt
+4677008/1
CCCFFFFFHHHHHJIJJJJJJJJJJJIIJJJIJGCFHDFBGAFHEB@77<
@2446374/1
cgggcttactaagggagttttcttgatcattttcgtttacccagag
+2446374/1
?<@FB@DDHDBFBHBGIGEE3<FHA<<EFB9CGCA?9?FBDF?B@8
@8453960/1
agtcatcaggaataaagtcattaaccttcaaaatttttccgaggtttaaa
+8453960/1
CCCFFFFFHHHHHJJJJHIIJJJJJJJJJJJJJJJJJJJJJIJJGHJIJH
@5788610/1
cgctaatttaaaaattgaatagtttttatgaaatgagtcagaattttc
+5788610/1
@@7DAFFFGDFHG@GIGCHCIIIGI9FEHCHG@FEH@@FGA<F@GGGD
@6346308/1
caacgataaaatcaggctttatgtttttgtattcttcaatggttgctgct
+6346308/1
@CCFFDAD?FFFBGHIJIGCHBFB9F?@HFIIG9FI<<?DEC4BBFEE>F
@5788666/1
cttccacgtagagaatagtatattcaatattaaacctaataactttgcat
+5788666/1
CCCFFFFDFHHHGJJJFIIHIBHJIJIJIJJI<FHGIIIIIJJJJEHGEG
@1913685/1
ctccaattgcattccctttcacactagggacatgaggtgaaattattgg
+1913685/1
?@@DDDDDHBHFDHGF<CGBDCA><AC:CG7@?EEHE;;9:DFCB@49?
@1913890/1
gcctttgttgctgctgtggtggttcttgcctttgcagctgttgtggtggt
+1913890/1
CCCFFFFFFFHHDIII>GGCFHFFFEHCHGEE>HIGEDGGFFHBFD9DG@
@6346798/1
tgcagcattaagtcttctctgcactgtgacagtcttcaagcactgagtta
+6346798/1
@@@==BDDHABDFFHIGIIJHGIIIGFGBH4CCFGIIIIBCHIHG@@??:
@3587316/1
gctccttgaatgaatttttcattcctccatactccttgtcttacaggtac
+3587316/1
BBCFDFFFFHFHF4FGGGGIJJJJGGIIJJGEIIIGIJGIJHIDG>DBF>
@3587320/1
ccacattccattccatgatttattaaccc
+3587320/1
CCCFFFFDHHHHDGDHIGGJIDHJII4CE
@1914778/1
ccactatattcaccaaccgttaacggagtttgctgtcgaatactctgagc
+1914778/1
CCCFFFFFHHHFDGGIIFGHIIGHIJCH;FGGEE@:?BBBFDBDGHFGGI
@7938612/1
ccagaaagtaattgtattgtaagcacatgataa
+7938612/1
C@CFFDFF=DACBEIGGIGFIHGGGGG<CCFHE
@4678619/1
gggtaatcaaattttatgacaaaattgcaat
+4678619/1
?@@ABDDDDADF>BE:CFGE@4CF9@H:F<C
@1915929/1
gttaaattttttcagaatcatgtgattttttttcctttca
+1915929/1
@@@=DD>DHHHHDGGEHIGHGIGH@FIIIGG<DHDCGI<F
@4679078/1
acaaaaaataaaataagctcaactatagtttaaaaaaacaaaacaagaat
+4679078/1
@=?DDDFDHDFHFIJJEHCAHGGGGHGIFGHIEBF3DE>BAG8=8CGG;C
@2447807/1
ccggtacttttgtaaaacattatcaaaagttctctgaccatggagg
+2447807/1
@@@F?@DEHGDAFGHDBHGCEI>FGCHD@9CA?EF>FHECEAFHEC
@1916325/1
ctttttgaaattttttaatagttggaacaattctatcacctttgaagttg
+1916325/1
?@@DDFDFBDHDFHIBHAAF@EFHCEHHJIGE@@DGEEG>?FAHGAFGII
@8455836/1
ctgaggtctgtcaattcaccaggtgatatatttttgcatctgttataaat
+8455836/1
CCCFFFDDHHHHHJJJJJJJJJJFHIJJJJJJJJJJJIJJJJIJJJJIJJ
@806336/1
ccaaaatttgttcacactgttcctggctgagagtaattcgtcgcgcattc
+806336/1
@@?DFFDFHHFHHGB>DGIIIG9E<BHHI3AC9@EEFFHD:?@BHIGG>@
@5790490/1
gttgtgaatcaatttcaggatacgatctggtttacaattagaatttataa
+5790490/1
@@@ADDFDFH?DFE>EBH>HEGHIIIGIGGC<FGFE@GGG9BF<BBDFGH
@5791695/1
cttctgacacaccatctctgtaaaagaggatagcttgaggcttataccta
+5791695/1
CCCFFFFFHHDHHIIJGJJJJJIIJJGEGEG@HCFG@EH>GEHIGHCHBA
@1360871/1
cctcatgttataacattatgcagttcattacctaagatatttgttatgat
+1360871/1
@C@FFA?DD?FHDFAGGII@:IA:?CFHIEFDB>@FFEEI<F@DFHGIGG
@6895559/1
ctctccaaaattgtaaatccaggaacttcccagtcatcaggaataaagtc
+6895559/1
@@CD;DB>DDHDH>GE@G<FHHG?HFH>HFGEEFEHCI4?C9CH3D>DFF
@232945/1
gtcactttatatgttcttttaacactctttgatggaatttcataaacaac
+232945/1
<@BDFFFFAHFHHEHIIJJJJJJIJIIIJICHIIFCGHIJJGIJJIJJJJ
@1917575/1
caacaagttccgttttttggagaggcaactcaggat
+1917575/1
CCCFFBBDFFAFHD@GGG6C<?CFA?DCHFD@BFB9
@1362392/1
tttataataaaaatgattgaaatcaatcaagctttctgcttaggtgtatt
+1362392/1
CCCFFDFFHHFHGJGGIIGJEIJJIII@ACHGIGIJJIJGDEIGHE<DGA
@1362479/1
agtaaaacgtaagtggaagcataagctcccaattctttggtgataagaac
+1362479/1
@@@DFDDFHDDFHGIJ>GHDHGGBAEGCCEBFHIJIIBAG;DGAEGH4?F
@3589110/1
cccgatgctagctttcttaaatctggttctctaatcatctgattagtagt
+3589110/1
@@@DDFFFHHHHGGGCGEHHJFDFIHHEIIJJJICFGHIIJGEIGC?4BG
@5237858/1
cgtggaagtaagaggtctttcatttaatgttttttgaaaagcctcacttg
+5237858/1
@BBDFFFFFHHHHJGCEGGIGGGHIGG@HCHGCGIGGGGGEIJGE<D<FG
@5237934/1
ccctgatagagcaaggttttttccctggatacgtaaccaccattccttta
+5237934/1
@?@DD>?D<FF<CFGH:CFGGIIII><CGHCHCGBFH9BFFGHBDB4BBD
@1917970/1
gcctttcataattcataacgtcattagcagagctcgctactaaggcc
+1917970/1
@C@DDFFFFDHHH@>FEBEHFGHGEEHGFIIJJE>F81DBD>@FG3D
@1918197/1
cactattaaagttgatttgtcttatagact
+1918197/1
:=@=BABBCF4=:CG@C<EA<<C3A4ACC<
@1919061/1
ccaatcaattatgatactgtctccttcaacaatcgtcggtaca
+1919061/1
@@@ADFFFFFFDFHIGGIIIII>HGEIHIIGGHHI@FG<@FF9
@6349128/1
ctaattcatccataataagtctaaatagaccttcaggg
+6349128/1
B@@DA?DDFHDHDGGIGIICIJECHCFHGHJDFHB?EG
@6897009/1
tttttaaatttataatttatcttattttctaaaacatccaaagagcgatg
+6897009/1
CCCFFDFFDHHHGJIJJJIGHIDFJIJDGEHEIAEB@FE?CGEDHIIDHG
@2449603/1
ccccaatgttggagcctatgctatccgtagtcgaggctgggctacagata
+2449603/1
CCCFDFDFHFFFAG3A?FIGHGHGDHIGI;:EGDHIFGG?FC>F<FHBD9
@809853/1
ctcagcaccaattttatgatttctcttctcttg
+809853/1
@@@DDB;AF?FF>ADAHE@4CAFAEH???AEH@
@234296/1
cacgagctaaaagacgaatatgattaaactgaacaccaatagagtcttca
+234296/1
???DDDADDDD:C2AEEDDFEIIAE4E9C9?DDDFDCCDEIIEI0BDABB
@2450148/1
ggacctctttgtgaccatggagtttgacctctaggaccagtttgcaaa
+2450148/1
=@@1:A;3CF??FABGFFFFEI?;BAEHFC@<C@<BF:BFGFF4DDA<
@1920175/1
caagagaaaagctaactccccttccgggtcatcta
+1920175/1
@C@DFE3BAFHBHCGHIIE9<;C@3?@A0CGHHEG
@1364662/1
ctgaagacaggactaggtgctgcaatgaccatcaatcatcccttttctat
+1364662/1
BCCDDFFFHHGHGIJGGGHGIHGJJJJIIIJIJIJIFGIGEGHIIJJJII
@7942546/1
ctcatcttcatcatccaagccgtaatgaatggtgttgctttcgcagggta
+7942546/1
CCCFFFFFHHHHHJJJJJJJJJHIJJJIJJJJEHHIJJJJJJJJJJJJCH
@7942549/1
agctgcgacaccatctgatgcctggtgcggaggctaccttgccgtaggaa
+7942549/1
CCCFFFFFHHHHHJJJJJJJJJJJJFHIJJJJJJJJJJJJJJJJIJJHHH
@1365435/1
ttttaacactctttgatggaatttcataaacaactttc
+1365435/1
C@@FFFFBADHHGCGHGGHEGE@HGCHEG9CHGE9CG?
@1920891/1
caacaacagccgcagcagcagcagtggcaacaacagccccagcagcagca
+1920891/1
@@CFFFFAFDD?>@@CFEGGIDHHIJA@BFBGHG?G2BFDHGBGH26CD>
@4131568/1
ctcatttgaaaacgtggatctccaaggtctccttg
+4131568/1
@<@FFDFDDAFFF<FGHE9F<H>>G<8<?C<??@A
@7943416/1
cgatctgaggtctgtcaattcaccaggtgatatatttttgcacctgttat
+7943416/1
CCCFFFFFHHFHHJJJJJJJ<FHIJJJHHIJJJJJJJJJJJIJJJJJJIJ
@236264/1
cgttgatctggtctggagctggatgag
+236264/1
?@@DDDFEHABHHBGGHGGBHAAEC@C
@4682990/1
tgagccaacagtaagacatggtagatgaggatactttaatct
+4682990/1
CCCFFDFFHFHHHGIJJIICHHCGGHGIGDFFHGIGJEFGHE
@6351794/1
cttgaacttcatttccaacaggtagtacgtga
+6351794/1
@@@FFFDDFFFDFGDCGHHBEFH<FGH4C?B<
@4683551/1
cgcacaacaaacacttggggagttaaat
+4683551/1
@CCFFF?BDDDH3CEBGEGFAAFFHIGH
@4683902/1
gggtgagtaacatcagctccgagaaatattacaggt
+4683902/1
=BB=BBDDHFHHHJJJGGGIBEFIJICGF<F<FHG:
@7943750/1
cttcagaatataatagtttcaattcatttgatttatgcttaataagcatt
+7943750/1
BB=DDFFFHHFHHJJJHGJJJJJJJJJJJJJJJJJJJJJJJJJJJJJJJJ
@6899294/1
cggccacttctttgaactaagtacagcgaaattcttattcgattgaagta
+6899294/1
@@CFFFFFH?FHGJDHIJGIJAHHGGGGGEGGIIJJIJJGEGFHI@CCHF
@3015045/1
cagtaggtaaaaagattattgtattttctt
+3015045/1
7=;B;DDDDH8D2C;BE>?FFHCHIFEG4<
@1366646/1
ctcagagctaccttggcagctgctaattttgcttggtgtttgttttctcc
+1366646/1
@@@DD;DDHFHDHIIIIII1FG@?A9FHHH@HIDGHDGDGIGGGIE>FFE
@1921711/1
tgacctaagagttttattaaagttggatcattagcagaaatcctcatt
+1921711/1
@CCFF>?DHHHFFHIIB@BEEGCCDB:EGGIJGGHGFGCGEHEGHGH<
@5241266/1
atctgaagggcggtcccctcttttggg
+5241266/1
@@@DDDB;FA:CDEGHB99?@DEHII6
@237990/1
gaagaagagttagagtcacagttgaagtatttggcaaagggacattcaaa
+237990/1
@@@BA;D;FA?FH<EFG@GIGHIGH<F<@HGG>EECF@FE??C@FGIDFE
@1368181/1
atcctatcattgccaattggtagtggatctctagtataaagattacttct
+1368181/1
CCCFFFFFFDFHHIGGGEGE:AEHHJFCGGHGHG4CFE>4?GBFGGCDGA
@4135282/1
gcacaacaaacacttggggagttaaatcaacatcagctgagatatactca
+4135282/1
@?@DFFFDHG<DHEEG@;EFBGFEGIGCH9GAE@GHIIJBEFHIJIGBG4
@4135567/1
gccgatctgaggtctgtcaattcaccaggtgatatatttttgcacctgtt
+4135567/1
=:=D=DDDD8FD;C9FCFGIIIIJEGGG;:?<9CBGGIJCFHEHGGICBD
@7945194/1
tgtcaattcaccaggtgatatatttttgcacctgttataaatgtaggaag
+7945194/1
C@CFFFFFHHHHHJJGHIJJJJJJJJJJJJJJJIIIIJJIJJJHIJJJJJ
@7439451/1
cagagactcgtccaatcagattgaaaaaaacaagttgtataacacaatta
+7439451/1
CCCFFFFFHHHGHJJJJJIJJJJIJIJJJJJIJIDHHHGIIJGJJJJJJJ
@4685722/1
ctccaatcgcattccctttcacactagggacatgaggtgaaa
+4685722/1
@CCFFFFFHFHGHHIGIIE<EHGIHJFE9;;7CBHGIFA?39
@7440336/1
cccgattctatttcttggtcatcagtttgagatactgtaatgcattgtag
+7440336/1
@@@FFFFFHGHHHJJJJIIJJJJJJIIJJIJIIJJJJJJJJJJIJJJJJJ
@7440898/1
ctcttcattttcggtttcgtaggcaggtggaggccatcgcctggtcatgc
+7440898/1
@CCFFFFFHHHHHJIIJJJJJIIIIJJ?GHIIJDHIJJJJJJIJFHGHGI
@3017130/1
ggttcatgagttccactttcacaatcaatt
+3017130/1
=@=B:AABF32AAC?CFHHBFH>DH@:ACF
@5796839/1
gcatcattcattttcttcattgtaacttggcccgcaacaattgtac
+5796839/1
@<?DFDEFGFHFFCGCDHGHHIIIEGCEHEBGIJJFHGIIHJH4D<
@8460959/1
agccacttcagccttatgcctctcaaactcaagctgtcgcttcaattcat
+8460959/1
CBCFFFFFHHHHHJJJJJJJJJJJJJJJJJJJJJJJIJJIJJJJGIJJJJ
@1923151/1
ctttcttaaatctggttctctaatcatctgatt
+1923151/1
@@CFDFDEDBHF?FHEGG<:?FEHJ9AHHJ4CF
@1923457/1
gttgcctctgttgctgctgaggctgttgttgccactgctgctgctgaggc
+1923457/1
@@CFFFFFHHADHEHIIIHDHBF@GHI@FFEE><GAFC9@@D?:?FDDGG
@2456468/1
gagaaattctaacctctgattagaccctaaagttaaattattgtaaccca
+2456468/1
?@BD7?DDHFFHHIGHGGIGIGHIIFIJIIIHGHII<CG4CFHEEGIG?G
@1369673/1
ctcctttttcaaaaccttcttccagcatagcttcaatttcattgtcgctt
+1369673/1
@CCFFDFFHHFHFGEHGBHGEHIEHEIIGIIIIIG@BGHHGIIJGGIGIJ
@2456799/1
ctctgtcgaacagcttccacagcttgtctgtaattgcgataaggttt
+2456799/1
C@CFFDFFDFFGDGEEGHHI@GEIGG@GEGGIIIIIGIIBF@DGEC<
@1370092/1
ccacaatgttacaaacctctagaggtagatatgtgtgcttgtgctc
+1370092/1
@CCFFFFFFHHFFHIIIIJJBHIIJFGCGCHCECFIIGGIJ>GH?D
@8462615/1
ccacgatttcggcagcttttacctcattttcactcagaagaaataatatc
+8462615/1
CCCFFFFFHHHHHJJJJJJJJJJJJIJJJJJJJJJJJJIJIIJJJJJJJI
@240524/1
atatttttaagttcatttgaataaaataaataatttttcgatagttcttc
+240524/1
@@@FFFFFHFFFHGG@FGHFGGJHJHBHHGII?FCIJIIHIIGGDGHIBH
@5797680/1
ctttctttcaacaaacacaagagctaaattatcctttttgaaatttttta
+5797680/1
CCCFFFFFGHHHG?FHEGHGIGGIIHJJJIIIH?FHIJJG=FFGGIGIJB
@3018188/1
cttgacaattttttcttttcttctttctgtatcaa
+3018188/1
?@?B;BBADHBDA1?FBFGCCB<FBHFH@?FGE>1
@7946791/1
ctggtgtagaattacagaataactcatgaatgctttctaatgtttcttca
+7946791/1
@@@FDDDFHHDFHIIIIIJJJIJJJIJJJIIIIJIGIJJIJJEIIJJJGD
@6357271/1
gttaactttctagctaatagtccaatcttcaattgttttaaagcacattt
+6357271/1
CCCFFFFDHFFHHJGIJJIICIHGCEH>HHIGFGIBFGHGEGFHI>GFGI
@3597932/1
gttgttgttgaggtggtagttgagtttgg
+3597932/1
@@CDBD?;D>FHG:CA<EFFHB>F<EFH?
@2457755/1
gctcccttggcagtaacaagattttcacatggctgcccctttattatccc
+2457755/1
@CCFFDDDHGGFHHGIJJJIJIIJJGGHIIHG@F7BGGHHIIGIIIIGHH
@4689771/1
gccacatttccaaggcctcctgatatcaactgacaattccagcaataatt
+4689771/1
@@@FFFFFHFDADEFBEGIJJJIGIHHHIEIDEGGII@DHGGHHG>F>BD
@6903565/1
caatgtttctagcctttcataattcataacgtcattagcagagctcgcta
+6903565/1
@@CBDDDEFD>FHIGHGIA<IHHIIFEAAEACFCGGHGIHI9CDHIIIIG
@5246083/1
ttggcccatttaaacatttgtaaataaa
+5246083/1
@@@DA:B;3?DFFIIG9GDHFI9@FEFA
@6358306/1
ctctgtcgaacagcttccacagcttgtctgt
+6358306/1
@@@F?BDADFDDB;E<<G>?EBFAGCCEDEB
@6358589/1
ctcttgttacaacatatttcaacatgtatccttttgggcggtacc
+6358589/1
<?@D<DADH>?FHEHIB@C<C<I9FHBAFFHHG@HHBEGAG@FGC
@1372152/1
ggaatttgtttgtgattttttattgtatcccaatcaattatgatactgtc
+1372152/1
C@@FFABDCDHHHI@BBEAAHCCH9AFDGHJJI<GHIGGIGI<<@GFHII
@3598544/1
gtctaagattgctttcgctgcggcatgctttgcttctttcttagatcta
+3598544/1
@@@F?DDD?BFDHDBEIIIAF1EGIH@:0??D:BCBGFCABFAFH<G>F
@7444251/1
gtcattagcagagctcgctactaaggccttcaagatagaacccaattctg
+7444251/1
@@@FFFDFDHDDHIJBFGHEFHHHIIEEHHGGIIJJIGGIJIGIGHJJEB
@1925795/1
ctcttctggaaagcagctcttgcagcattgacactggcgttttgg
+1925795/1
@@CFFDFFGAH?HHJIJIIJJJIEAGCBEHHIJJGIIIIEGIII6
@2460043/1
gcagttcatcagaatcaaaatggttgtcatcccataaaacatgataatga
+2460043/1
@@<DDEFFHDHHBHIJ@FGCHIGCHBC?HEF@FEHIEIJI?EIDEC4BF>
@8464672/1
cttgtctaacttgaccaacggtaaaagcaggaggttgttgcatcctttgc
+8464672/1
CCCFFFFFHHHHHJJJJJJIJHIIJJJJJJJIJJFHIIIJJJJJJJJJJJ
@4140434/1
gcattgtaggccgcacatgtttgtgcttctgaagaggacatccccgtacc
+4140434/1
C@CFFFDFHHHFGJJGHJIHHIGGGGGG9GHGJ9DHG9FGIIIJFIGGIJ
@1926126/1
gtatacctaaaagtgggttcatgaattgctccctccacctgaactagt
+1926126/1
C@@FFFFFGDHDH>F9FEFCHGGICG@HIDHEEGGHD9HEGFF<DHIB
@4140727/1
gctctacctgatctggaccagtggcgtatttacagaagcaaggttggcct
+4140727/1
CCCFFFFFHHHHHDHGIIEBHCBBGH:1?BGGIJJIAFHCHIJIGGICGE
@6905263/1
aaaataacatgccattaataattaaatgaaaaatgaaataggttaaaatc
+6905263/1
@@@FDFFDDHHHHJIGGIIIJJJBHHJGHGED3BFGC>EGG31:BDGHE<
@4141358/1
gttaagcattgcagttcatcagaatcaaaatggttgtcat
+4141358/1
@@CFDFFFHFFHFIHBH@IAAGE4ABCGE9ABH<4:C9DF
@6360630/1
ctccttccaaaaaaatacagcaagtctgg
+6360630/1
C@CFFA>DHFFAFHGB@FGGIE>CF?4FH
@4141753/1
gctgctcaatttaccttcatccttgttttcaa
+4141753/1
;?@DDAD4CDFADGG>FHGI<EHHEA>FC<?H
@3600063/1
cccaattctttggtgataagaactatttctttaagaatattttggatttc
+3600063/1
@@CFFDFFDDHHH@FHEIIJ@<?FHHC9FFHIIGIIIGGHFGCG:?FA<F
@8465866/1
gtcgggacttgaaaagaaagaccttcccactggggtgtatgtcattgagg
+8465866/1
CBCFFFFFGHHHHJJJIJJJJJJJJJJJJJJJJJJ?FGIJJIIJJJJJIJ
@3600316/1
tcactattaaagttgatttgtcttatcgacttga
+3600316/1
@@;DDDDDHHH<:2:?EBDGBFBIGIF3?EFGB@
@6905606/1
cgctgtgtctctttctttttttgttagactgatttgatagagcacggaag
+6905606/1
CCCFFDFDHHGGHJEGHGIJGJFHGC><FFD3:?BFG@FAFHE3;DGADH
@3600902/1
ctcgcaacttaggttatgcgaagtacataactttctttgtatctgcatga
+3600902/1
CCCDFFDFHHHDFFFHJIJJIJIHHGJIJJIDEADGGGIGE<DHGG<DCH
@4143012/1
ctgattagtagtaacgattctccactgaaccaaatcggctccttgaatga
+4143012/1
@CCFFFFFFHFDFHJGHGGGJEHIIIJIGA=EEE9GEEDGIIGIE4?BF@
@2462268/1
ctttgtttttactcctttttcaaaaccttcttccagcatagcttcaattt
+2462268/1
@CCFFDFFHGGD>GGGIIJGIGJIBFHCEGGIFG?FHCHIEHIJIJCIIA
@244046/1
ttttaatatttccatttgtttttcagtttgtttctgaaattcttcagtct
+244046/1
@@@FBDFFBDHHGJJJIFICFHGEHGH@<CFGDFACEAFHEHFGIGIDCE
@5801477/1
gctgactttagtacatcgcctggagacatgactacacaaccatttg
+5801477/1
@@@DD8D?FBFFFEHBGBGGF9DE;CC9?CEG<CCDEGHFHE<?DG
@7951503/1
ctcctcgataatagatatgtaataagaatattgatgctttgcccgtcctt
+7951503/1
@CCF=DDDFFACFHGIJJJIJJIJJIIIJIIEIIJJIJIJJIJJDHIGGH
@7951558/1
ctacataaatctttctctagctgctttatttgagcttcaacagaaccagg
+7951558/1
CCCFFFFFHHHHHJJJJJJJJJJJJJJJJJJJJJIJJJJJJJJJIJJJJJ
@6361867/1
gccatccattttatagctactctaaaaacacggtcttttccttcccctgg
+6361867/1
@@@?D8BDHHHHFIIGIGEC<EHHHIJGIEB6F1C@GCG??DHHEDF>DD
@8467397/1
atctgaagggcggtcccctcttttgggtggaatgtatgacgatgatttga
+8467397/1
CCCFFFDEHHHHHIIJJJJJJJJJJIJBFHHHIIIJIIIJIHHHHFFFF;
@8467767/1
gcacatatccatagggacacagcttctatggttggaaaatccttcgcaca
+8467767/1
@@@DFFDFHFHHHJEIGIGGGGIIIIJIIIIGHGIEGIGGHGIIJJIIJJ
@820235/1
gtttgttttctccaactccgacaaacgccatcctctcattctt
+820235/1
CCCFFD?EHHGGDHCHAAGHGIGIFIGBFBFEBBDCF>@DGIE
@3023557/1
ctagctttcttaaatctggttctctaatcatctgattagtagtaacgatt
+3023557/1
@@@DFFFFHHADDAFIEHGDH@ICHE@CHGGIIIIB??EGED9??F@18F
@820696/1
tctaacttcaattaatttctgatttttattaacaatagattggttgtaac
+820696/1
@@@FFFFFFDHGHIIJEGEJIIEHGIGGGGJJJF@FHI>BBDD?DF0DGH
@2464007/1
cttctaacctgttcttcttgaagttggttcagctgtagtctgtctgcatc
+2464007/1
BC@FFFFFADDFHJJJJJJIIGI9EHGHGGI<AHDHIJJJFGHHBGIGIG
@1375020/1
ctttttttaccaaaccggtattttccccttggcaacaaacagttgttttt
+1375020/1
@?@FFFF8BDCFBGGHGA1:CGAHGHHIII3?FHHGGIIFGECGADH<=E
@4692568/1
gttgctgtacttgaggctgagatgaaggtggtctgctgggttgctggtca
+4692568/1
@@@DDDDDHHFD8FG@HHG3C?EFHGHG3C?:?GHIBH9DD7GDGGCFB9
@4692623/1
gtagataggctggcctgcttgtggaaaaccacca
+4692623/1
CCCF@EFDHFFD<GG9CFFHDFHGHIEEHEAFG;
@1375488/1
taccactataaatgtaatcggtggcgtgtaatcactgctgaggcttgaac
+1375488/1
@CCFFFFFHGGDHJIJJJJJJIIJJIIJIIIJJJJJHJJJIIIJJJIIJG
@5249797/1
cttaactttagtgaactggtcatcaactgagaggccaaactccttcaggc
+5249797/1
C@CFFFDDHHDBFGGJBHGFFHGJJJJ<AH>BFGHHHG9D9<?FAGCGGI
@6907266/1
ctatggatatgtgccacttcttggaatggtactgccatttctcaatttgc
+6907266/1
CCCFFFFFHHHHGJIIIJJIIIEH9FHIJFHHHGEFFHIIIJJEFHHIII
@7447343/1
ctgattacttcttctcgaggtggctgcagtttccatatcatattatacct
+7447343/1
@@@DD?DDHFDHHII@EGBEEGH@FGHGI?EGGH@FGEHIIIIIGGGIIE
@7952271/1
ctgtgactgatttttcttcaacatcaacaaatgtcacttcaaactgttgc
+7952271/1
BCCDFFFFHHHHHJJJJJJJJJJJJJIJJJJJJJJJJJJJJIJJJJJJJI
@1375719/1
gtggaattgtgacactttgatgttg
+1375719/1
@@@F<DDDH<?4FGH@?<?BHAI>9
@4693316/1
gtttgttttctcctactccgacaaacgccatcctctcattcttagttgta
+4693316/1
C@CFFDFFHHGHHIJJGI;EFHIE@GGIEIEGJJJJJIIGGGCAHCHHHG
@246417/1
agtaatctctgtatcaacaactgtaccagccggcacattcatatttctcc
+246417/1
@@@FFFFFHDHFHEGIIGFAACFCBHACGE7EBFHBAGHIIGI>FCIAFG
@7447817/1
gattcatatgactgatttcttctaatttgttcttcatttctttagtcgta
+7447817/1
CCCFFFFFHHHHHJHJJJJJJJJIJJJJJJJJJJJGJJJJJJJJGIJJJJ
@7447899/1
tgcaccttcaacaccacactcctcaaggtacacccctataagggcttcga
+7447899/1
CCCFFFFFHHHHHJIJJJJJJJJJJJJJIEFHIJJJJJJJJJJJJJJIJJ
@7952923/1
ggtctctgctgttgctgttgttgctgaggctgctgtggtctctgctgttg
+7952923/1
CCCFFFFFHHGHHIJJJJJEFGIJJIBGGIGIBIJHGIGGIJIIIIIIIH
@3603116/1
ctcctttttcaaaaccttcttccagcatagcttcaatttcattgtcgctt
+3603116/1
@@@DFFFFDFFFG@H<FH3CHA>HH;;FHIGBHGEGIGIJGIICDHBHGH
@5803417/1
gcagtatgttttccaacagtcataataaattcattagactgtcgatgaag
+5803417/1
@@CFDFFFFDDFHIBIIIIEGIJGI@AHF@EGHC>BGBHIB@FHGHIID>
@4148132/1
tccagctaaggctgtatcatcaacttctaaaggtttccaataaacacctt
+4148132/1
@@@F?BBDFHHHAGDFEGGIGIHGICGGGHEHIGIHDDFGHEIJCCGGBH
@6364742/1
tagcattagaagtttcttctccagctaaggctgtatcatcaacttctaaa
+6364742/1
@@BDFFFFHHHHFCHHCGGH:CCHEGIG<AB@F?E>CGGGGBGBFBFBHE
@6364892/1
cttcatcagggaaattagttattccactccttttcccgtttttattatcg
+6364892/1
CC@FFFFFHHFHDH@DHI4CHCGEGCHGGGBHHGHII6::C7FGDGGDD;
@4148932/1
tcctgatatagctctaacttcaattaatttctgatttttattaacaatag
+4148932/1
@<<DFFFFDDFFAFGEFGFCHHHIDHGIIJAEHIB>EHCA4CFGHGHIFD
@6909316/1
ctcacttgttttgtcataagttgtaacagtaagttcttttttttccttga
+6909316/1
@@@FFFFFHFDFHGIGEHHIEHDA4AHEH@F@FAF1?FH>G@AH@@FH9B
@5251252/1
ctccttcaacaatcgtcggtacaatgtaatatgagttttctttgttttca
+5251252/1
@C@FFFFFGHHGHIGFHIIFFHG99CCGHGGHIF<DHIB@DGHGFHEHDG
@823286/1
cacaaatccacttggaaaactgtttatcatagatccgacgacacttttta
+823286/1
CCCFFFFFHFHGF>DGGGE3AEE<4AFBBEAGGEE@E7C<F:6?FDF8BF
@6365318/1
caaggctttgcgacaatttgttctcttctgttgtttcaattttggcagta
+6365318/1
;?@1BDDDFFFD<GF1CDEEHF<E?FHGEG?FEHEEIIGHGCE@<F3B8/
@6365519/1
ggaacgagaaccaatttcttttttaaaataatcagcaaaatccaaa
+6365519/1
?@?DBDDDDHDBD@EGH9FHBB9F8:?DHEGGGIBCGBEHHGC@F>
@4150348/1
gtctattgacagcatgatgacattcatctataactaatagattgacacga
+4150348/1
@?@FFDFFDHHDHG<FDFEEIG<HEIIIIGJJICHHHH9?:?DG9DBCF@
@6365811/1
ccttaacttgcattaaatcacatcacattaccacatttctc
+6365811/1
@;<DDDDDFFDF<EFEEF>CCC:FC>DFFAA<BBEGB?@F4
@3026926/1
ctctattaggagaatatgaagcatgactcatagcttggaggagatatgat
+3026926/1
CCCFFFDFFDHHHGBHIHGHGIIGGEEHIIGGHHGIIHFGG??BDFIDD>
@823336/1
ctcttgttttgcttctttttttgacctacccttgccgata
+823336/1
CC@FFF>DBBHHF?:CE<EEFBAGH<FHFGBH>B<FFHGG
@2467717/1
cttctctgcactgtgacagtcttcaagcactgagttagaataccaacctg
+2467717/1
CCCFFFFFDHHHHAGGGIIHGIFIJJJJIFIJGIIGIC<FHGDB?F??FH
@1377427/1
cccaatgtttctagcctttcataattcataacgtcattagcagagc
+1377427/1
@@@D<D>B4ADHH@?CACCEHGIDFH?DH<4CFCE@GGEC?FH<3B
@1377622/1
gtttgttttctccaactccgacaaacgccatcctctcattcttagt
+1377622/1
@BBFFDDDBFHHH9FAHIIJJJJGG;?@FHCGHGGHHGDGGGIGH8
@1931595/1
cttatgtctaacacttcacacataaattcgataacaggctgagctttata
+1931595/1
@@CFDFDDB>FFFG@HIIIIJJJJHEGIIIDEHGGECHGGHGIIFGDEF9
@4152680/1
ctccaactccgacaaacgccatcctctcattcttagttgtaacaact
+4152680/1
CCCFFFDDFHGHHIGC@:CE<FCBDFCGGAFHGGEG@DGGCIEGBFG
@6911145/1
gacgtattagagcatagatcagaattatttttattaatcatttctggaaa
+6911145/1
@@@FDDFDHFAFDBBGHGEIIIIEGIIJJFBEE>9EFFHGCDGB>GH?<B
@7955259/1
ggcatggcctgcagctccctttttgcagcttcttcaagagggatgggctc
+7955259/1
CCCFFFFFHHHGHJJJJJJJJJJJJJJJIJJJJJJJJJJJJJHIJJJJJJ
@7450887/1
gagctcatcaagcttcggtccgactgatgatttgaggttcttgtggaatt
+7450887/1
@@<DD?>DFA?CDE@F<<GEEE@?FDBFHEHIGGIBGHIIIIIDGGBBFH
@4696636/1
tctcatttgaaaacgtggatctccaaggtctccttgaacaaatttaccta
+4696636/1
@@CFFFFFGHDF?FGGB;FACHGIJIB<AF4<EFGEC@DGDGGHIIGGIE
@6367185/1
ccggtttctcaaaacatggtgctggatgaggaaatttttcataaagaagt
+6367185/1
@@CFDDFDHHFDFBBHHEGEHIHC<8F>A<?>B9DC@GHC@@GC4BD>FB
@249874/1
cttttggaagctttacaactcctaatcctgtttcatccgcaattttctgg
+249874/1
@@@DDD?DBDFHHIIIG><CFG>EE9?CB@9?4E?DGEGHI0@G4?DAD@
@3606616/1
cagagactcgtccaatcagattgaaaaaaacaagttgtataacacaatta
+3606616/1
B@@FFFFFHHFDFFHGIJIIIFFEHGJJJJIJ@GBFH9?BFGDGFCHGIE
@4154527/1
agcacggaaagcagcgagatgagcataataggtaggtgc
+4154527/1
?@@DDFFFGFHFHIIIJEB1CGHHIGI@FIHI?FFGHGD
@5256527/1
ctttcattatcgtaaattgtcacggtctcaacaagttccgttttttggag
+5256527/1
CCCFFFFFGHHFFGEHGIJIHEGFFCDHIHJ@HIIEGICGEHIIIJJJIC
@1379157/1
tttgttttctccaactccgacaaacgccatcctctcattcttagttgtaa
+1379157/1
B?BDDFFFHHHHHJJJIIJJJIICHGIHDGIJGGIJIIIIICGA?FEGGG
@825786/1
cactgtgtccacaagaaaaaaggttcttttacccccttcagaatataata
+825786/1
@@@FFFFDHHFHHJIJIJGIHIHCGIEHEGIJGIGHGGIBF@EHCIJHHI
@825895/1
ccatggtataactatcttattgagataattatcttttgaaacaactacct
+825895/1
CCCDFFD;BFFHHIGGIEIHCF@DGG>CHAEFEIIGGEHGICDGIC3<DG
@4155514/1
gttgggtaatattttgataacgtggatgta
+4155514/1
<?@DDF;DDDHDHFIGGDGIJG?F1;EFHG
@4156020/1
cacaaaaaataaaataagctcaactatagtttaaaaaaacaaaacaagaa
+4156020/1
@@@DDDDDFFFDFIIIII9CDD@GIIIIIFHG@BGGIGHI?GGIBAFGGH
@8473704/1
ggctgttgttgccactgctgctgctgcggctgttgttgcctctgctgctg
+8473704/1
CCCFFFFFHHHHGJJJJJIJJJJJJJJJJJIJHIGHGIJJIIIJIGGIJD
@1380694/1
tgttcttcttgaagttggttcagctgtagtctgtctgcatctgtatatgc
+1380694/1
@C@FFBDDHHHHGJ@GGIGGHGIJGICHHGH@FFGFHEGGIJJCFBHE@B
@2470094/1
cttctaggtccttttatcataatgagatcaagtttttttcgaatca
+2470094/1
B@@AFDDFDFHFHIJIIEGICJDHHGHIGHGEHHGGCHIBFGFHIC
@5259073/1
gtcactttatatgttcttttaacactctttgatggaatttcataaacaac
+5259073/1
BB@FFFDDDFHHGEBHCHIIIJIGIFHEJBGHIIB?EHIJEIIIJJEGCB
@6912702/1
ctctgctgttgttgttgttgctgaggc
+6912702/1
@@@ADDDDHHAFDH?FDC=GHDH@;A<
@826691/1
tgtcaattcaccaggtgatatatttttgcacctgttataaatgtaggaag
+826691/1
C@CFFAEAFFHHHBGCFHIIJJBHGIIJJIIECEFHGIGGGIGEIIIIGH
@5259604/1
tctaagcctaatgttttcgctagaactgctagatgtt
+5259604/1
@CCFFDAEFHDF?2<C;E@GGI6@EHB>GGIIIH91C
@6913160/1
ctttctaatgtttcttcatttaaaaccgctgtgtctctttctttttttgt
+6913160/1
CCCFFFFFGHFDHHIJEBBBFHGGGHHGGFEHIEHIIJFIJFGICDHIEC
@251328/1
caagccgtaatgaatggtgttgctttcgcagggta
+251328/1
@@?;DD6<CADH<EDG<AEAF=>E>F<??C8@@?;
@6913487/1
tatttctttaagaatattttggatttcattgatagtatctgatttgttgt
+6913487/1
@@@FFFFFAFFFHBGGGGFBHIIHEHHJIEFHIAC?EGH>F@AFC<9;@3
@7957712/1
ctccaaaattgtaaatccaggaacttcccagtcatcaggaataaagtcat
+7957712/1
CCCFFFFFHHHHHJJJJJJJJJJJJJJJIJJIJJJJJJJIIJJJJJHIII
@5260155/1
ccttttcccaaaatcataccattagatttattaatttgctcaggag
+5260155/1
@C@FFDDAHHFD3EEDHGHGDHGICH4CHHIIGEHIIIIEGIIEHG
@4698801/1
tggtgatatcctcgggaaaattaatttttattaagaagccaaattgcacc
+4698801/1
@@@DAA>DBDFDB<F<@EACHHIDHICE?CEHFG>DE?DDD3BBFFG998
@7957965/1
ctgaggagcatgttcttgcctttgttgctgctgtggtggttcttgccttt
+7957965/1
BB@ADDFFHHDFDHIJJJJJJJJJJJJJIJJJJHIJHHJHIJJJJJJJJJ
@8474548/1
ctttgaattcataagttggttgttttttaagtgcatgttgaacatattca
+8474548/1
CCCFFFFFHHHHHIHHHJJHIIHHJJJJJIJIIJJJJJJIJJJJJJIJJJ
@7958181/1
acccaatgtttctagcctttcataattcataacgtcattagcagagctcg
+7958181/1
@@@?DDDDDA<<AE>4;BFC<CFEDFHBFHIGCFFF1EF<C;FCDE9BGA
@7958651/1
gaaaaattgtttgccacgcatgtcccatactccctggttgggaagtgctt
+7958651/1
C@CFFFFFHHHHHJJJHJJJJJHIJJJJJJJJJJIJJIIJJJJJJHIJJJ
@8475418/1
cttttcccaaaatcataccattagatttattaatttgctcaggagaaatt
+8475418/1
CCCFFFFFHBHHHJJJJJJJJJJJJJJJJJJJJJJJJJJJJJJJJHIIIJ
@1383843/1
ataaattagaatcatcccatagcaaat
+1383843/1
@@@FDD>BHAHB?DHH<<CI@<C?@;A
@2471557/1
gtcgaacagcttccacagcttgtctgtaattgcgata
+2471557/1
@@@DFFFFBHH<D>GBGIBGGGEHHHCHCD44CE??6
@5261817/1
ctggaggttgatgaggaggctgaggcggaattagagcaatt
+5261817/1
@@@FFDDAFHCCCH@GBG<EGGE=DG>EGEAGG38=C>FEG
@5261895/1
gctgtagtctgtctgcatctgtatatgccctagcacggaaagcag
+5261895/1
@CCFFFF?DF4<AGGBDBHH9<?IFEDH<?3;9EHH>H0C:8B>3
@4699861/1
cacaattcaggcactaatgtctcttcaaaatcttcttcatcac
+4699861/1
=:8?DD<=:2AA?FC:ACIEFGD<CD???C@FHHGFIIF<D>D
@252886/1
ctccaatcgcattccctttcacactagggacatgaggtgaaattattggt
+252886/1
CCCFFFFDHHHHGJJJEAGGCHCHHIJII@HGFGIII3B@GCEHE9BGE9
@7959160/1
ggattttgaccatcttcaacgaatcaaattcactttgaggaactctctga
+7959160/1
CCCFFFFFHHAFHJJJJJJJJJJJJJJFHIJJJJJJJJJJDGIIJJJJJF
@4700083/1
gtggtctgctgggttgctggtcaccgggttgttgcc
+4700083/1
;@@D1??BDDB::AA8CGA?333<AD@A?1?:B?GA
@4161707/1
ggaagccataccgtacgctcaaacatgcaaatgtgaca
+4161707/1
?<@D7DDAHAHHDE=G1CGEHHHGIBF3?DHHGACD4?
@8476382/1
tgtgaatcaatttcaggatacgatctggtttacaattagaatttataagt
+8476382/1
CCBFFFFFHHHHHJJJJJJIJJGIJJJJHIJJJJJJJJJIJJJJJJJJJB
@5809806/1
ctttgatggaatttcataaacaacttt
+5809806/1
@@@DDDDAHHDHHI@EHB@9EEEG3A?
@3610367/1
ctcttcacttcagcataaactggag
+3610367/1
@@@DDDDDFHHHHIIIIIIDHAGF3
@6371843/1
gtccttttatcataatgagatcaag
+6371843/1
@@CFFDDDFHBFFG?DCGHHDFGIG
@7960197/1
taaagaggtgacaaagatagtaagttatttcttctaaattctgctctgat
+7960197/1
CCCFFFFFCFHHHJJJJJJJHHJJIJJJJJJJJJJJJJJJJJJJJJJJJJ
@4701391/1
ggcgtttctgtaccactataaatgtaatcggtggcgtgtaatcactgctg
+4701391/1
?@CDDFDFFFFDGGHDBGH:CBH>:CHFHIJCEHII6FDF@DAEHIJJII
@254541/1
tgggtgagtaacatcagctccgagaaatattacagg
+254541/1
?@@==AD?ADFFAFIHGCAFFHG>H>@F<DAF4?39
@6916179/1
gctgtctttgtgtcttgcacgacctttggattgaatataagaccttgttg
+6916179/1
@CCFDDAFHDFHBGHIDGFHCEEHGIEBHCC3CF<B@?DG?DEG9B@DGA
@7456765/1
gttcgccgatcttgtacaacattttacatgcagttagtgcaactgctccc
+7456765/1
C@@FFFFFHDHFGHIGIHIIJIJIJIGGHIBGIHIIIGIIIIIIIJJIII
@1936092/1
cagtacctatttctttgtgtcgaaatacaaggcaggaaatggtgaactgc
+1936092/1
@@CFDDFFHHGHHIEHIHGBHFC?EI<<ECGIGI?EH9@FCCBG?FGE@<
@2475057/1
ctctgtatcaacaactgtaccagccggcacattcatatttctcccatctg
+2475057/1
@@@FFDEFHFHHFIEGJHHHHGHIIIFEIIJGGHGGGB@<B?DGIE?DBF
@8478577/1
gtggcgtatttacagaagcaaggttggcctattattggcattccagcatc
+8478577/1
@@@FFFFFHGGGFBBGGIIIGGBHIGDHGIIIIIFIIIIIEHIGIIIIII
@2475780/1
acccaatgtttctagcctttcataattcataacgtcattagcagagctcg
+2475780/1
@@@?DDDEFBFHGEHIEHGCEHHIHHCHHAABCFE3EGIB<?DGDCAEGB
@3611356/1
ctcagcaacaacaacaacagcagagaccacagcagcctcagc
+3611356/1
@@<DDDDDCBFAFHIIEAFGIBEE;CBFG=FA?HGHIBABB?
@3032047/1
gttgctgtacttgaggctgagatgaaggtggtctgctgggttgctggtca
+3032047/1
<@@FDFF?FBBD>GGEEIJIICEGGEHEEHG@CG;DA<GH:B@GHGCD@B
@3611499/1
gcatgactcatagcttggaggagatatgatttgtctctaaatgaataatg
+3611499/1
@C@DFFFFHGGHGJJGJJJJIDHGGGIEIGIIIDGFEIHGIGIJ4DGEHB
@5811269/1
gcactgttttcaccggaggaatttgtttgtgattttttattgtatcccaa
+5811269/1
@@@DDD:ACFFFFIIDAFB1FCGEECFEFD;<BFFFEBFIDFC?FCFIE@
@4165247/1
cagatggttttggagaattatcaaagagaattattgaattcaatatagca
+4165247/1
C@CFFFFADH7FFEBFBHGHII@HFABG@FIIEAF4:CFGHJEFBBFHII
@5265474/1
ctttcataattcataacgtcattagcagagctcgct
+5265474/1
@@@<DDDABFFCF@:ECFGF1?HCECCF9GGEFI8C
@4165813/1
gaaggattttctaaagctttgaattcataagttggttgttttttaagtgc
+4165813/1
@C@DDADDHBHGHJIIIIJEEEEHII><BEEC<EGEHID9?FGIEHCDGI
@1937327/1
gcaaggtaatgtaaaacaatatctattca
+1937327/1
?1;:?1AB?D?DBDAFGBACF4:CC9A4:
@2476492/1
cttggcagtaacaagattttcacatggctgcccctttattatccctttca
+2476492/1
@@@DADDFDHFHHIHDHGIIIICHGI<AFAF>;FFHBGCEFGIGIIGIIG
@4703649/1
atactttgtagatatcagacatttcttcagggagaatttttaacc
+4703649/1
<@@FFDD>?DDBFGAHGIHH3ADFHI@?BFGIJIBFFEGHGDF:B
@1389413/1
cttcattgtaacttggcccgcaacaattgtacacaactccataggaagcg
+1389413/1
C@@FFDFDD>FDFGGFGE=FEGEBFH@GGIJIA<B7DEEGGIFIID42BF
@7962523/1
gtcaggtgcgttaacttttggtggctttattatattactcctaattgaag
+7962523/1
CCCFFFDDFHHHHJJJJJJJJHIJJJJJJJJJIJJJJJJJJJJJJJJJJJ
@4703990/1
ctcaatgatttcctccttccaaaaaaatacagcaagtctggtaaatttat
+4703990/1
CCCFFFDDHHHFGFHJIJGCDHGCEEHGIJJIJJJGBFDGI<<D4B<FGH
@7459072/1
cttggataccttggcttaagagagaaataaagagagaaatagaaaataaa
+7459072/1
@@@FFFFDHBFFHIIIIGIIIIFIEEHIIIHEGHHHHEAFHIIIIIIIII
@7459086/1
ttctgatagcctgcaattcttggttcaagatcattttaaactgtccttct
+7459086/1
CCCFFFFFHHHHHJJJJJJJJJJHJJJJJJJJJJJJJJJJJJJJJJJJJJ
@4166510/1
ctacacaaccatttggtatattcatcctctcaaaataaaagaataatagc
+4166510/1
@@CFFF>D=AFHHIII;FFHFIIC<FGIGH9BA@FGII<HHFFC4B9DGI
@3034355/1
ctgtacttcctcctcatagttccacaatgagtaatttcaatttttaatcc
+3034355/1
@@<ADDDDHD>FFGIEBHIDIG<EB:3F>2CAFEFEGI<GIGEHH;DBCG
@7459505/1
cactgactaaaatattgttcaagttcacgaggagtattcttgga
+7459505/1
@?@DD>;D?C<AD?A?C:CEF<CE<A<:A<@E@;?9D4CCGC@3
@5267231/1
cctgggtttaaaatcttcaataacattactcatttctgatagg
+5267231/1
@@@DDFADHFAFF@HEBFI?FHGHGIIIJG<F?<EFG<EGDC9
@5267375/1
ctccttcaacaatcgtcggtacaatgtaatatgagttttcttt
+5267375/1
<@@FDDDFFHB;BHIIGHICDAGGEBD@CCB<?<FDFGD?BFE
@5267720/1
cctcggagctaccttggcagctgctaattttgcttggtgtttgttttctc
+5267720/1
CCCFFD>DD?HDHGBBABFGC>FGGJFI>GI>DH4CD?DFA>F?DFGHIH
@6376083/1
ctggtcttcagtcacccgattctatttcttggtcatcagtttgagatact
+6376083/1
@@@DBDDFGHHHGIIIIIBHIII@C>FHII9EFGACHEIC4DDGGIC@EH
@4167938/1
ctgctgttgttgttgttgctgaggctgctgt
+4167938/1
@<@DDDBDAFH>F3CADFHCC?CFG;B13?<
@7964742/1
gttcttcttcttttttccacgtgaaatctttaggctgcagctcaaccatt
+7964742/1
@@@DDDDDFFFHHJJIAGIIIJFGGBBFHEGC?GCHGGIIECECGCGDHG
@7964828/1
gtatctccaaccctcttcacttcagcataaactggagtttttcccggaag
+7964828/1
CCCFFFFFHHDFHJJJJJJJJJJJJJJHHJJJJJJJJFHIJJJJJJJIJJ
@6376998/1
cgctcacgaccagcatccagaagttcaatctgg
+6376998/1
@@CFDDD?DA1CBAGEGGGEHGE?C9EEHC4?B
@1939466/1
atgttaaattttttcagaatcatgtgattttttttcctttcaagaatata
+1939466/1
@@@FFFFDHHHDHG9BDFHGIIIIAF@@HHHGGIIGG4BDGICGCGIIGH
@3614416/1
gcgtcgttattgaaatcagctctcctaacaaggttgttaatctctctttc
+3614416/1
@@@B;DDDHDFFDIJBGGH@CFEGIGGGF@FHI:DCDBFADE?<DFHIC9
@7460939/1
tctgcactgtgacagtcttcaagcactgagttagaataccaacctgaatt
+7460939/1
CCCFFFFFHHHHHIIHIIJJJJJJJJJJJJHIJJJJJJJJJJJJJJEHIJ
@4705664/1
cattaagcctgtataaaatacaaggaagacagacagcctgcctccaa
+4705664/1
CCCFFFFFHHHHHIIGGIIIJJIJJEGHHIDIIGGIIC;FHIFGIJD
@4706188/1
gagctgcgacaccatctgatgcctggtgcggaggctaccttgccgt
+4706188/1
@?<DFFFFAH<DFGB3<<BHHIIGGC?;<FHDEIBGBB=F@FDGI5
@3615854/1
ctttaagacactgactaaaatattgttcaagttcacgaggagtattc
+3615854/1
@@@DFFFDFHFH8DFGIEIIECHHACCFFGHFFFHHG1:D@DDGGE>
@4707266/1
gctgagaactacgagtcagattgcaagttgagtgtaaaatcgataagtta
+4707266/1
@??DDDDABFBFFAD;E<C@B<FFHG3AFGECH<CD?@F41:?FDFE?D@
@6377683/1
atttctttttcttgatctctttcattatcgtaaattgtcacggtctcaac
+6377683/1
@@@FD?D>FHHFHEGGFGGHHBHGGCGGAHIIIEG9F<EGGEBCGB4BDF
@1941130/1
ggcacattgcagttgctatcatacattcttaatatctgtgtatt
+1941130/1
=?1AD3BDD<A8<C<CGBGGCFADGIGCCFA94CH<@BB@F<GG
@1941454/1
cagagaggaaatagtattttttcttcatcgtcttgaacttcatttccaac
+1941454/1
@@@=DFA?FHGGGGC?<FHIEEGI@HIIEEFCFHGI<AGHCHD<GGADC8
@4169751/1
ggcttctattagttcatctatattttttaaggaagtaagtgcaggggaac
+4169751/1
?7@AABDDAFDFBDG4AF<EHDBCHH4CDEI@C?;1C?GD>F<@9@FHAD
@8482806/1
tctgaagggcggtcccctcttttgggtggaatgtatgacgatgatttgat
+8482806/1
CCCFFFFFHGHHHJJJJJJJJJJJJJDFIHIJJHIJJJJJHHHHHHFF@D
@6378873/1
tgttgtaaggtgctgaggcaagtgttgggattt
+6378873/1
@@@DDBDAHDC:AFHIII?ABFEHEFHCE3?EB
@6925685/1
cctccacacaatcagcaatacttttgtcaggaatggaatgctgagtaaca
+6925685/1
CCCFFFFFGFHHFGIIBHIIJJJGHCFHGE@HIFGIIIGHECCGGDFFIG
@3038219/1
atttggaataagcatggaccatggtttcaatgatttccctgttgacctta
+3038219/1
@@@DDDDDFB?:BDEEFAFHIIGIE>@HCGGBHEHCHG<DHHII9DHCAC
@3038250/1
cttgtctaacttgaccaacggtaaaagcaggagg
+3038250/1
CCCFFFFDDHHGBHIJIJCHBBFGHECHG@;@BA
@6379249/1
ctcttgttttgcttctttttttgacctacccttgccgatagcaataaggc
+6379249/1
CCCFFFEFHHGHFGGGJIIIIJJJJJIJJIICHGIJJJJIJIJIJJJIGI
@4708365/1
tcgcacaacaaacacttggggagttaaatcaacatcagctgagatatact
+4708365/1
@@@FFFFFHDHHDGGEIIIBA7EEGGE>FFGHCEBCFD???BFE9?FFGG
@2480183/1
ctttattctcattaaggaattccggtttctcaaaacatggtgctggatga
+2480183/1
@C@FFFFDHG?FBG9EGHIGGH@FB:8@EFGIGGEHEAEFG<DB9?8DDF
@4708897/1
gctgtgcttgaggctgagatgaaggtggtctgctgggttgctggtcaccg
+4708897/1
@@@DDFDDHF?>;EAECEG<ABHAHB9FFHIBGGFHG3BFHIDF;DFHBG
@1941707/1
ctgtgatcttgtctaagattgctttcgctgcggcatgc
+1941707/1
@@@D<DDDA?FDDD@HBBHGHCHHEIGBGG?1@DFFG@
@5815920/1
tagaagaactgctgtaataacgaatttttttcttgttattttcttgatca
+5815920/1
CCCFFDDDFHHHDGFHIDEHBGCAHGHGIHEGIIJJJIFJIEHGDHIIIE
@5269762/1
ttcagggagaatttttaaccatttacacaatataaatgcaccttcaacac
+5269762/1
@CCFFFDDFF;DFGHJJFFHCGI>HIJGJDHGIEIEIGEEECGIJFEE<D
@7463487/1
ggcaggaagttttctcgcaacttaggttatgcgaagtacataactttctt
+7463487/1
CCCFFFFFHHGHHIIJJJIJJJJJJJIIJJJJJHGHGHIIJJJGHIJIJJ
@7966332/1
atgattttcaagctcttcatgccactgattgatgtcccaatggtccacac
+7966332/1
CCCFFFFFHH<AAFHIJJJJJJJJJJJ:3<AFIEFHHIJJJIJIJJJJJJ
@5270089/1
atcatattgtttgatatcgccagtccaaattcttg
+5270089/1
CCCFFEDFFDFHBGEHHGHIGC:AFGGGHBGIGEG
@1942832/1
gcgagacagcactttactaggcatagggtgtcccacaatatctt
+1942832/1
@7@DFDD?FFHFFBGGEDFG<FGIFEHGHII>GFHEECHGIG?@
@1394229/1
gtcttgcacgacctttggattgaatataagaccttgttgttttagggtaa
+1394229/1
CC@FDABFHBHFFEGIGEGHIJJJGGIIJGEHGEE>FC;?DFDGHBCF?F
@6927033/1
ctaggtccttttatcataatgagatcaagtttttttcgaatcaaatgaag
+6927033/1
CCCFFDADHFFHHJJIJJIIIGECEGGHGBFGHEHECGGHGHIGGCEHCH
@6927384/1
ctttgtgtcttgcacgacctttggattgaatataagaccttgttgtttta
+6927384/1
CCCFFDEFHGHHGJJGGHGEHJIIIG@HGIJIGGGICDEHIIHECFBA;8
@6927544/1
gcatggtttaagaaagaccaaaggtttctgttgagctagtcatttgttcc
+6927544/1
CCCFF?DDHFFHHGI9?;3:?FHIEABHG>BCCB>G@HGHHCHBFHDGFH
@5271104/1
aaattcgataacaggctgagctttataaaatgcagtggccgacacatcaa
+5271104/1
@C@DFEF?HBHADAGDBEF=HG>BH>HGGIIE<GG@F:?9@AD@GGB>FE
@259755/1
gttgcggttaaaccaagaacatgtggcctatcctctggaggaattccttt
+259755/1
@@@FFFFDHDHFGIIIGEHGIIIFHHIJGGGDBBDA@G<BEH?3D>8BFF
@5271369/1
agaacaatgagtaagagcttgcaagaggtaacttctgtcttgaaatctg
+5271369/1
CC@FFFFFHAHHHGGIGGGID?GHJD@G<CAEG>GFHD9@F@HCHG@9E
@259958/1
cttgtaattaggtaaacttataatgtcttt
+259958/1
@@@DDFFFGFD4CGGGGBIGGCDGGHFFH>
@4170370/1
caggaacttcccagtcatcaggaataa
+4170370/1
@@@FFFFA?FFDDHBGHG:FHBFEGG>
@837120/1
atcacttctcatttgtctaagttaaacaattagtaacaaaaaagatttaa
+837120/1
@@@DFFFDHFBHHII><FHHGIJHGHGIJGEEGAE@HIDACEGIB3BFGI
@7464714/1
gtaggaaataagaaagcaagagaaggaagtgaggtacacagttgcagtcc
+7464714/1
CBCFFFFFHHHHHJJJJJJJJJJJJJJJJIIIJJHGIJJJJIJJJJJJJJ
@2483224/1
cactcactatactactttgaaattgattactcaccaattcactcccgggt
+2483224/1
B@CAFFFFHGDGDFA>EGHEGHGHGD>CF@<FHC>GIGB99?CDFBFHG0
@7967552/1
tttcggtttcgtaggcaggtggaggccatcgcctggtcatgcataattct
+7967552/1
CCCFFFDFHHHHHJJJJJJGHIJGIJJJGJIJJGIJFHIIJJJIJJJJJI
@3619086/1
ggagacatgactacacaaccatttggtatattcatcctctcaa
+3619086/1
@<?DBDDAFFHD8F9FF;CEGDEHIJ?E<FAAFGB9CDD?FC9
@3619168/1
caaagattggagagtgtttgtggggaagttttatttacattttttgcctg
+3619168/1
@<@DFDDDF>ACFGEGH<CFCCGB6EA@9?G9FHCB?<BBHB99@FCH9C
@4711401/1
gctgcgtggtattttgaatctgaat
+4711401/1
C@@DFFDDHDADHIIHICG@HEBFD
@3619570/1
gctactctaaaaacacggtcttttccttcccctggcaatg
+3619570/1
@@@DB>DDHGDHHJIGEGFF@>HEFHGCHGHHDBE9B>BG
@3619858/1
gcattgtaggccgcacatgtttgtgcttctgaagaggacatccccgtacc
+3619858/1
@@CDDFDEHHFAHFHIGIIHIIIIIJJCHIC@GGG;3DFHBG;?DHGHG7
@4171820/1
tcaagcttcggtccgactgatgatttgaggttcttgtggaattgtgacac
+4171820/1
@@BDFFFFGHG;FHIBHGIGGIGIGHGJJJBGHGIGGGIGIBHE8BDFFH
@262050/1
ctcatattgatcgtcaaatgaaacatacctcatacgactctaattgtaaa
+262050/1
CCCFFDDDDHAFFE?DDGHIIIG9??EFHGGCGGGIIGHGIIG<<FHGFI
@6928459/1
ggcatcatcacttatttgttgtttaaacgtcttcccttgatttcctccag
+6928459/1
CCCFFFFFGHFHHJIJIIHIJHIJGGHHIEHIIIJJDEGABHIJGIJJFF
@1395585/1
ccttgactatgtttgatgacatatcaataactttctcctca
+1395585/1
=?8BDDD;4CDFF9GFFIF??I>?CFAFE<<AEHDDGFFIC
@1396318/1
acacaattcaggcactaatgtctcttcaaaatcttcttcatcacgtcgtc
+1396318/1
@@@=DADAFBFADBFFG;CEE4CHCBHECHHHFFIFIII9D99DFFDEGE
@8486164/1
atcaaaactaaatgcgatgtcttcctctatttcttgattattaatagttt
+8486164/1
CCCFFFFFHHHHHJJJJJJIIJJJJJJJJJJJJJJJHJJJJJIJJJJFIJ
@7968570/1
cgataatcaagtgttggtgcattcataattcgggccttaactttagtgaa
+7968570/1
CCCFFFFFHHHHHHJJJGHIGHIJJJIIJJJJJJJJJJJJJJJJJIGHIJ
@5819540/1
tgagaaaattcaagcgagctgatgtatggtcaacatcaagaagaggctgc
+5819540/1
C@CFFFFDHHDDHGEGBGHIIJEGCHH4CC<EFFEF<DFHAFGABBDCAF
@839411/1
tgattagtttccacaacaatttctcttcctttttttggatctgaagggcg
+839411/1
@CCFDFFDFHHHGJFHHAGGHGHJGHEHGIJCGHBEG>GCGGGIGGIGEB
@7968993/1
gtttcaatgatttccctgttgaccttacggggacacttatcaggttgtat
+7968993/1
BB=DDFFFHHCHHJJJJJJJJJJJJJJJJJJJJJJJJJJJJJJJGHIHJJ
@7969742/1
ctttgaactaagtacagcgaaattcttattcgattgaagtaaattgtaaa
+7969742/1
CCCFFFFFHHHHFIJJJJJJJJJJJJJJJIJJHIIJIJJIIIJJJJIIJJ
@5273673/1
ctccaatcgcgataaggttcgcatcgcta
+5273673/1
@@@DD?DD=FFCDAGHIIEIIIGIJIEHI
@7970619/1
agctgagtgagttaaaacagtacatcgcacaacaaacacttggggagtta
+7970619/1
CCCFFFFDFDDDHHJJJJJJHGHIF?GCFHIIJGIIIIIJIIIIJIIBFC
@1397219/1
cttcaacaatcgtcggtacaatgtaatatgagttttctttgttttcaaag
+1397219/1
CCCFFFFFFHHHDFEHG?GHIJJFFHGGIGGIGIEIGIJ@F<GHIIGGEA
@5274620/1
cctgaacacattgggtcgccatacctaaaaccgtatctccaaccctcttc
+5274620/1
@@@FFFFFGFFDBH9AFHICCGGIJJJICGIII;BAG<BGBFDDG9C9CC
@3042892/1
ctcagagctaccttggcagctgctaattttgcttgg
+3042892/1
C@@FFFFDAAFDFGHE;B;FGGGGECBBFB@<CGGG
@8487443/1
gctacaggtagtgtcgacaattgtaccaagctctggcattttcctgtgac
+8487443/1
@@CDFDBE=CC<DCE@FGIIIIIHFHIGBGHGIIIGIIIIIIIIIGGFEG
@840890/1
gcggcaattattgaggcaatttgcaattcttttataataatattgccggc
+840890/1
@@@FF<ADHDHF?DHIJIJIGIIDEFHIGIGIIGI@FEHAGIIIGGIHED
@8488107/1
cttgaaatctgtagcccaatatagattccagaacttccggcataatgagt
+8488107/1
CCCFFFFFHHHHHJJJJJJJJJJJJJJJJJJJJJJJJJJJJJJJJJJJJF
@8488524/1
cggctccttgaatgaatttttcattcctccatactccttgtcttacaggt
+8488524/1
@?@DD@BDHDDDCA4ACGIH?:<ACHBHIDBCHAEH;EBGHDGI@G<BBG
@5275902/1
ctctaacttcaattaatttctgatttttattaacaatagattgg
+5275902/1
CCCFFFDEFBHHDBGFGCGHCHIIJJIGEHIJJIIJJFGHIA<;
@1948482/1
catgactcatagcttggaggagatatgatttgtctctaaatgaataatgc
+1948482/1
@CCFFDFFFBDHHIBGGGHIII;FBH4AA@CGCFGGAAHGE>F@9BFGHC
@1949023/1
tcttgaagttggttcagctgtagtctgtc
+1949023/1
@@@DFDED8FDD;F9F>AH>4CE<CH@A4
@7972458/1
gctctccaaaattgtaaatccaggaacttcccagtcatcaggaataaagt
+7972458/1
@@@FDDDDFFHHHGACFEIHEHGGEFEGIIGHFGHGEGDG@FIJGGGGCG
@1949676/1
ctcattttcactcagaagaaataatatctcagcaccaattttatgatttc
+1949676/1
@@CFFFAFHGGFHIJIJDGDC@HICC>>@H<CHG@EIHHFCGFHE9?B>D
@5277073/1
cttgaacttcatttccaacaggtagtaagtgatcattaagttcgccgatc
+5277073/1
B@BDDFFFFFHHGIIHEGHHIJHGHFJGGECDHHIIGIGIGEIG><F@FA
@3045041/1
cactgactaaaatattgttcaagttcacgaggagtattcttggaaacaat
+3045041/1
@@CDFDFDFFDHHEHIGDGDEDH4C@C?FCGGGECBBAF<CFGBHCGHD3
@3045153/1
ctttgatgctgctcaatttaccttcatccttgttttcaaagttgataaat
+3045153/1
CCCFFFFDFHGHHJJEGIJJJJJJJJJGIIIGHA?CFGIJFBFHEIJIIC
@3045323/1
cttcaacaatcgtcggtacaatgtaatatgagtgttctttgttttcaaag
+3045323/1
CCCFFFFFFHHDFHIIEHIJIIFIJJIJJJJJ>BFGIEGJJHFHJJFEEH
@4176468/1
ctgttttcaccggaggaatttgtttgtgatttt
+4176468/1
@@@DD?DFHHF;FGIG?H@EHGGGIIEHCIIC>
@1399999/1
gttcttcttgaagttggttcagctgtagtctgtctgcatctgtatatgcc
+1399999/1
C@@FFFFFFFHHHGHIBCGHGIHGFGFHAHGIBFCHHBHGIJIEHIEGFC
@3045903/1
ctttctttcaacaaacacaagagctaaattatcctttttgaaatttttta
+3045903/1
@@@DDDDDFH<<DHHGHBB=FHHHIIGHIIHIIIIIIIIIAEGEH@AAGE
@2489537/1
ctctgctgttgctgttgttgctgaggctgctgtggtctctgctg
+2489537/1
@CCFDFBFFGHGGJIIJHEGHGBFHIIIFH3EFEHF@EHGGGCH
@844189/1
atctcctaggaattctaaacgttcattg
+844189/1
8;=D<8ADF3AD>F@FGAC3CCBCFFAH
@1950414/1
ctccttccaaaaaaatacagcaagtctggtaaatttatcgcaaggtaatg
+1950414/1
@@@DFFFFGGFBFGGGEFH>CG@GEGIJJFADDFEI<DGGC7D?;.=BF@
@3047290/1
gctgaggcggaattagagcaattgctcccggagggac
+3047290/1
@@@DFDD?DCCDFEHFHGD@D3B9<F<<1?@:FHIEH
@267751/1
ggggaagttttatttacattttttg
+267751/1
@@@FDDDDDHHDH<>FGAEHIIII8
@3624769/1
ccttgtcttacaggtaccggtctttctcgata
+3624769/1
@@@DDDB;FDFF3C:CFG>AEBAG9CHFAEBH
@3047480/1
cctcagagctaccttggcagctgctaattttgcttggtgtttg
+3047480/1
@CCADDFDHD?FHG@FFBHGIIE@G@>2AEG@EFH3?:?H=DB
@5823371/1
cttcaaatagtacttcaccaaaaactttgtcagccgcttctataccacca
+5823371/1
@<@DFDFFD>CD<?@GFCF@EBFE?BCEBCHC>EFE60@DGGEGI<DGG;
@5279505/1
gaaaaattgtttgccacgcatgtcccatactccctggttgggaa
+5279505/1
@CCFFDDA8AFAAGIGGGIJ=FDHIH@FHEHIJCEFGBF7D0/B
@6934767/1
catcattcattttcttcattgtaacttgg
+6934767/1
7?@DADDBBH8FAEEF<G9C@AEECEHH3
@6934816/1
gagaaatattacaggttcgttgaaaaccttcggcctgatgctgggaacaa
+6934816/1
@@BFFFFAHHGHGJJFHIJIHIIIII<FGIIJBDGHGCHGIGIJJDCHJF
@4179043/1
ctaagggagttttcttgatcattttcgtttacccagagaggaaatagtat
+4179043/1
C@@FFADDD?CDFIFIJBFHGGHEIFI@GAGGCH3DDF@@GBFECGD?DH
@268420/1
cagacccttatttcaacaccagtgaaaaattgtttgccacgcatgtccca
+268420/1
@@BFFBAFHGHHGJJIJJJJJGHHJJJHHGJJIIICDHJIGHIGG0BB<F
@6935441/1
ataacgtggatgtagataggctggcctgcttgtggaaaaccaccac
+6935441/1
CCCFFFBBH;DFC@EBEHIEGHFGEFABEHIGAGHEGIGIGEEG2B
@6935534/1
gtctgctgggttgctggtcaccgggt
+6935534/1
???:ABADFCCF@EADGD@<E:888?
@8492164/1
attacttcttctcgaggtggctgcagtttccatatcatattatacctgaa
+8492164/1
CCCFFFFFHHHHHJJJJHIJJJJJJJIJJJJJJIJJJJJJJJJJJJJJJI
@7472793/1
caccatctctgtaaaagaggatagcttgaggcttatacctagtgcttctg
+7472793/1
CCCFFFFFHHHDHHJIIIGGGIIJJJJIJJJIJJJJIJJGIJHIJJIIJI
@269302/1
atttgatatctatatttctcattttttctgctaaagcactaccttcagcg
+269302/1
@C@DDBDDHHHDHIIIJHJFBD9FIGI;<CAHHGAGBGEHHGAFD;3?DB
@4721290/1
ctgcagggaacggcgacataggtgtctgctcttcacatactcttgttaca
+4721290/1
@@@FFDDFFHHHGGHIIJIJIJGC>GHIGDGHIJJICHCBFHGFHGIGII
@269764/1
tgcctctccattcaattgaagaagcaatattttcgcagcctcttgttttg
+269764/1
@@@FFFFDF?DFDFGDFIIDCHEHIAF9HHCCCGFGB0?3?F3:?B4;FG
@3049012/1
ggaccagtttgcaaagggaagctagcttgctgttgttgctgctgctgctg
+3049012/1
@@@FFDFDHHDDFGHIIGEHIG@FFGGGIECFEHD@?CGDGEEG?3BDII
@3049087/1
gccatgcatgtcccatactccctggttgggaagtgcttgttgttttgcag
+3049087/1
@CCDFDDFHFAFFEEB>EGGIIIF<FHC<AF9F:3?@GC;GCDDAAFBB<
@270322/1
cttcggccacttctttgaactaagtacagcgaaattcttattcgattgaa
+270322/1
CCCDDF?1CFHHFHIEHGHIEI93<FFE@GEHGIGI>GABDGGIGHEIC4
@5824411/1
cagatggtgtcgcagctcctgtttctgtttatttatttgtattattaact
+5824411/1
@@@DDFDDFFHHHIIJIJGGJIGCHIJH@>ACHIFHGI@?GHIIIIAGB<
@5280652/1
gtggttgttgcctctgttgctgctgaggctgttgttgc
+5280652/1
?@@DABBDF?FBFEGB<FHG4FAHIC9F=B??CFHDCF
@6390618/1
ctatcctctggaggaattcctttaaactgatccatgatcaatctcatagg
+6390618/1
CCCFFDFFHHDAHEEIIGJJIIGIICEEGIIIJJBDE@FHIFIJIGGGIH
@847974/1
cacttctcatttgtctaagttaaacaattagtaacaaaaaagattta
+847974/1
@@CFFFDEDFG8FHAFG94<EEGB<CB>4CC<FGF<B3CD<ED?B@9
@6391286/1
ctaattaatataggttacttcgcttatctctcttgacagccctataccta
+6391286/1
8?@DDFFFGGHHHJFHAE9ECHGGHIJIIIIGHEIIG@DBF=BFHGE>F>
@2492519/1
ggaattgtgacactttgatgttgtaaggtgctgaggcaagt
+2492519/1
?1?;DD;BFD<DFGBBG>EHBID?FE<CHCG@F4C8CF3?C
@5282099/1
cttgtatactagcatgactgactagata
+5282099/1
=;<B4BA;FFDFFF9E:C4B9FHEII4C
@3626873/1
gtatactgatttcataatgatgtacgaaacctcgaggcatagttatttgg
+3626873/1
B@@FFFDDH>FHAGIJJFHGIIHGII=GFGCCHGGGF>@>3BDD>B@F>G
@7473548/1
gatgattttcaagctcttcatgccactgattgatgtcccaatggtccaca
+7473548/1
CCCFFFFFHHHHHIIJJJGJJJJJJJJJJIJJJIJJJJJIJHIIFHHIJJ
@7976509/1
ccatctgcatccttcttttccggaaagaacctattgtgatggcgtttctg
+7976509/1
CCCFFFFFHH2AFIIJJJJJJJJJJJJJJJJJJ1:CDGIIJJJJJJJJJJ
@270764/1
ctctatttcattgtgcattaatctatagaaaa
+270764/1
@CCFADBFHFBAH<FCFBHII9E9@FDHEHG9
@4722536/1
ataagaactatttctttaagaatattttggatttc
+4722536/1
@@@DDDDEHAHFHCFEHE>CFIHIEIGIFIGGGGG
@7473936/1
cacaattcaggcactaatgtctcttcaaaatcttcttcatcacgtcgtct
+7473936/1
BBCFDDFFFFHHHJJJIIIJJHHJJIGHIHHGGGFGHIEIIGIJJJIHII
@271250/1
attatattactcctaattgaagagccttttcccaaaatcataccatt
+271250/1
?@?=DDDDDDHFHHGGCC9B4C@GGGIGGEEEC?EEGGIIGIEG@@F
@3627755/1
cttaacatcagtaatcaaatcatcagtttcccaggtccacaattca
+3627755/1
@@@DFDEFDHHFHGIF:CB<A@ABHDA9EHHIGIC339CG<;9<C9
@7474635/1
ctcagatgaatctgaactgtctcttctatgtctaggtttcctactgacag
+7474635/1
@@@FFDFDBHHFHG@HFHJIHEHHGIJCIGFHIJIIHJJIGHIJIJGIIJ
@4181281/1
ctcttgtaggaactggactgcattaaaatccgaatcctttaatgaaatta
+4181281/1
@@@FFFEFH<>BHGIHGGIEIGEEC4C<HEA8E;BGEHID>?4?DB@BAD
@4181365/1
ctcaggagaaatttcaatttttgcaaattgttcgtagtgaagaact
+4181365/1
@@@ADFABDAF?HGGGGFGJCEAGIEGHEFC@AF?FH1CF@HGEIE
@1955234/1
ctaatgtttcttcatttaaaaccgctgtgtct
+1955234/1
:?:BDD2==:DHDBGF@>FGEH;C?F1E?FH<
@3628267/1
ctccttccaaaaaaatacagcaagtctggtaaatttatcgcaaggta
+3628267/1
?@?DDDFFGGGHHJGIJECEHGGIEFGGD:C?FIGFCFHGIIAHC==
@6392066/1
ctctcttcctttttttggatctgaa
+6392066/1
1??AD:DD4==D<AFG@E9<9?C@G
@6937998/1
ctcgaattctttagttagggtaattaaaccaagccctatttcctcagcga
+6937998/1
@@CFDABDHFHDDHGIIIIIACFGGH4BEG3?EHFIBHIJIIDGDC;FF<
@5283086/1
atcaggaataaagtcattaaccttcaaaatttttccgagg
+5283086/1
@@CFFF8?HBHFH<EGGIGGIIIIIHGIHIIIIIGGGBFH
@6938223/1
ctctgctgttgttgttgttgctgaggctgctg
+6938223/1
CCCFFFFFFH?HBGEBGHEHGEEH=GGCGCHB
@1404452/1
ctgttattattttccttctttgcttcaggttcattatcttcgatggcttc
+1404452/1
@@@BDDFFFHHGF@GGGHJJJJCHCHGGGGHHGDGGGGIGEE9D<?DHHI
@1404690/1
cttccttctagtgcttcttccaaagcaaataatgaaacttgtgccatcca
+1404690/1
@@@?DDDD?DD?D4EGHGDG<ADBEH;CGCF>HH99B@CFDCDGICGGI@
@7977994/1
ctcccctctggtatccaaaggtactgttttcac
+7977994/1
???DD8B?DD:22::<<CE?33<ACE92A9FE@
@7475962/1
gctggttgccttaaaacaatgtcaagagcttggattgcctcctgcggacc
+7475962/1
?8?1ADDDAFFFDIFEFIIIFHCDFC@;@EAFAGFC@EFEIEFEFII6:;
@7476114/1
atcgcatcatacggaatctgccgagtccttccttctagtgcttcttccaa
+7476114/1
BCCFFFFFHHHHHJJJJJJJJJJJJHJJJJJJJJJIJJIIIJJJJJJJJJ
@849964/1
cgggacttgaaaagaaagaccttaccactggggtgtatgtcatt
+849964/1
@@@DDDDDBHHHFBAHEC?EGHI4CFBH<E;F6:@G9BDDB<FG
@1406063/1
gctcaaacatgcaaatgtgacattatt
+1406063/1
CCCFFFFFGHBDDGIGEA>IHCHHII4
@272180/1
gcaccttcaacaccacactcctcaaggtacacccctataagggcttcga
+272180/1
@@@DDFFDHH>B?;EAEGGBG:FAGHGC??E:BGHIGIBF9FCHIBF:F
@3051765/1
tgccacgcatgtcccatactccctggttgggaagtgcttgttgttttgca
+3051765/1
@B?DFFDFGHHHHHI>GHIIIJIJGIGIHJI??6B?DGHIF9DGGGICEG
@4182000/1
taaatgtaggaagttatcaagaaatct
+4182000/1
@@@DDDDDFDF4?A?E<AF@F>GHGH@
@6394383/1
tttcacttttgttattggtttccttat
+6394383/1
???DD4BD<DDDDIE4C9CFE>?F4CA
@7476742/1
ggagttttcttgatcattttcgtttacccagagaggaaatagtatttttt
+7476742/1
?B@DBDFFHHHHHJJIIJJJIDHJIJJIIIBFGGGGDHDHHIGIIJJIJI
@3052903/1
gctcagcatctcgaggaaccaagtagcatggtggtagccaattatcatgc
+3052903/1
<@@FDFFFHGHGDGBGHGEEAC>FHHACGDHCFHBCGGECGHIEHGGIGH
@6394887/1
gttaactttataatcaatcggcatttctttcagaccaaaatttctttgta
+6394887/1
C@@FFFFFGFDHGIBGGE<EDHHJCGIIJJJ@GHIJJBEHI9DFHEDHGG
@4725023/1
ctggttgccttaaaacaatgtcaagagcttggattgcctcctgcggacc
+4725023/1
@@@FDBDDBFB>BEBHGGHIHC@@<FFE?DH=?>D9?C<<B?99DHBHG
@1956013/1
ttggtcatcagtttgagatactgtaatgcattgtaggccgcacatgtttg
+1956013/1
?@@DDADDHHHHHGIIJ9FHHHHGIIIHIGIJGEEHGIEIJ:DHEGBBGG
@1956287/1
cttggacaagttgttatattagtcactttatatgttcttttaacactctt
+1956287/1
@CCDFFFFHH?FFEGG@FHHDHGDFEIBEEHEI4CFGGEGH@EGHIG>CA
@850505/1
gttgccactgctgttgttgaggctgctgtggtctctgctgttg
+850505/1
CCCFFFDFHHHH<EGIEGIIEIJIJHIDHCHFE@FAH@<D<F9
@2496086/1
cataactatcaatactttaagagtactaccaactca
+2496086/1
@@@DDDDD4=DBB@FDF@EEH4A??44:C;CGF;:?
@1957294/1
ctttgttttccttcttttttatttttgcaaataatccgtgcagtatgttt
+1957294/1
C@@FFFFFHGHHHJJIGIJIIGJIJJJIIEEGIIBGIJHGIIGEHJIGCF
@8498592/1
ctctaattgtaaaaatgttatccatttttgggttaataacgccaacaaat
+8498592/1
CCCFFFFDHFHHHJGIJFCHHGGIEHGIIJIJFGHIJGGJJJIJIIJDFI
@3631167/1
ggggacacttatcaggttgtatactgatttcataatgatgtacgaaacct
+3631167/1
?@<DADDDFFHHF4AFAFFF<FHGHIGGIH<BGG4CDBEGGEGIE=FHE>
@7980926/1
gtctgctgggttgctggtcactgggttgttgcctaacaggaggtgcactg
+7980926/1
@@@DDFFFHFFFAGGEBHHDGEIGBGHIIIAHGHIIEEEGHIJ7?FHEHH
@5287224/1
gggtgggtgagtaacatcagctccgagaaatattacag
+5287224/1
=?@BB:D0@3AADFGBGGHGBEHEBG6FH3BHHGHFEH
@3054390/1
cccaatggtccacacctttgtcaccac
+3054390/1
@@;DD8??CB>DFG1;A3IEFEA@HHH
@4184241/1
cttgaacttcatttccaacaggtagtaagtgatcattaa
+4184241/1
@@@DFD3BFBDAHGC4<FG@A=<CEHIIEIGFFHH>?F<
@4184259/1
ccacattttatgtgctgctaacctcttggcaatttttttcgatttgccag
+4184259/1
@C@DDFD;ABFHFIIFGHCG9?B?BB?E<EG3AB<FF6FDFE9@BFB4B@
@6941739/1
cagaattttcgtttggagcaaatacaatgtatttgctgtctt
+6941739/1
BCCDDFFFFFHFHIBEGGIGIGIGGIFIIEDCIIJF9DD?9D
@1958048/1
ttctaatattgatgttttattttcagtataccttataccgctatcatcct
+1958048/1
@C@FDFFFHHFHDHBGGIHIIJJBHBHGGI>EEHHH@FCDGGGGG<CH93
@5287632/1
ctttgactaaatactcctgaaggagtgatatcggtgtttttgagctcata
+5287632/1
@?@F<DDDHHHHGJIGBEHHGIJGGBE>FEH4CGBFGDH@7D?=GHGIHE
@4184889/1
gttgttgccactgctgttgttgaggct
+4184889/1
==1B=AB4=:<:CEE323CAGG4CBF9
@5831499/1
ctggaagaaggttttgaaaaaggagtaaaaacaaaggacgaatcaaatgg
+5831499/1
CCCFFFDFGHFACEGHIIJJIIDIJ@GGCAFGHIJIIIJBHIECGIIIGG
@5288694/1
gccacttctttgaactaagtacagcgaaattcttattcgattgaagtaaa
+5288694/1
@?8?D>DDFHGBFHGGDHGFHHIGFGII1CFGGIDGGIIGHGGCD?9?D<
@2497753/1
gttgctgctgctgttgttgttgctgctgttgttgttg
+2497753/1
==8BD<DDBDHDH:?B<CFFB@BF:9<CFFGGGG?38
@6943152/1
tctatttcattgtgcattaatctatagaaaatttt
+6943152/1
@C@FDDDBDDBHBHGGGIGGGBHIHJBCHCHGIGC
@8500979/1
gtggaggtggttggatataattcccttcagcattataaggaaaaggcact
+8500979/1
@@?BDFDBF?@FBGIEBDHGIEIGGGIGIGCCGIGCBHGGEE@GE?HII9
@3056228/1
ctgcaggaggtataaacaaacctataggttttaccatcatttgctgctca
+3056228/1
BBCFDFDDHHAFFIIIIGJJJJJJJDGIBGGIGIIGGHEIIIJIGHGB>D
@854195/1
ctgtacttgaggctgagatgaaggtggtctgctgggttgctggtcaccgg
+854195/1
@@@DF8DDACAFHGHD?FGBH>@@EFFFD@??EFEBG?@:BFEE>DBFHI
@4729768/1
cctcctcatagttccacaatgagtaatttcaattttta
+4729768/1
@@@=DD;;<DBFF9B?FD3FEEHA@@H:C4<<CBHEAF
@277257/1
ctctgctgttgctgttgttgctgaggctgctgtggtctctgctgttgctg
+277257/1
@CCFFFFDFGHHGIHGHBGIHIJHHIIJHE>FGE3??C?DEIA@B<F<@B
@1959734/1
ctgggtttaaaatcttcaataacattactcatttctgataggttc
+1959734/1
@@@DADDFGAADHGII>GHGCGG<EHHGEHAHGACHDCFEGC4<?
@5832571/1
ccagagactcgtccaatcagattgaaaaaaacaagttgtataacacaatt
+5832571/1
@@@FFFDFHGHHFGG>GADC<FCHGGGHGIA<FGIBGIGIIGE9BFGCHE
@4730759/1
ggtgtttgttttctcctaatccgacaaacgccatcctctca
+4730759/1
@@@DD1BDFDFFFFE:BF<AFHFE1C?FGI0@:@GB9/BB<
@277957/1
gctgactttagtacatcgcctggagacatgactacacaaccatttggtat
+277957/1
@@<DDDEFBFHHH@@GHIIJIEHGIGII<HGIAA9FDEG?BF@@DDGGGH
@1410973/1
cttctatcacatcggagacaaccaatatgttcgtctcacccatgttaaat
+1410973/1
@CCFFFFFHHHHHIIFG@DEHIFEH<BE9:9DD:D@D?DFG7BBFHBH>F
@6399075/1
cccatatcattgagacattaacttgcgtagcatactttatcgtaacggtc
+6399075/1
@@@FFFFF>FHGCGFBHGHHCIIIIBFFHGIDGGFGGG@C?DBGHE<@7?
@1961080/1
gtcttttccttcccctggcaatgtgacctcaagttccatcctatcattgc
+1961080/1
CCCFFFFFHHHDFIFGHGGIIJJHJICHEHI@HAGHEIDGHB>GE>FGGI
@5290479/1
cactaatgtctcttcaaaatcttcttcatcacgtcgtctttttttaccaa
+5290479/1
@?@BDDF>ADHHHBGG<BFEEEIGI@CHIICHG8?CH<D@G@FI>FG@<F
@7481748/1
gtcgaatactctgagcttgctgagcgactaatgccactgtgtccaca
+7481748/1
@@?DDDDFHADHHIGGHGGIIIFFGGIIIIEHGIBIIFI9B0BFBFB
@6400404/1
cttttatcataatgagatcaagtttttttcgaatcaaatgaagctgtatt
+6400404/1
CCCFFFFFHGFDHGFHBHIJJF>HGIGHIBHGEH<<DHBBGHIF9BDFI>
@4731559/1
ctgagaactacgagtcagattgcaagttgagtgtaaaatcgataagttaa
+4731559/1
@@@DDDDDH>F;FG@EEHFGIIG>4ACHIIIHI:CGGFC9??8BCHGHII
@6945471/1
ctgcaccgatgcaattaatactcatcttctttactaaaaggctacacaaa
+6945471/1
@@@FFFFFDHGHHECBGIJJJJJJJJIEHIEIIJJGEIJGHJBHIJIIDG
@3634995/1
ctgcattaaaatccgaatcctttaatgaaattatctcat
+3634995/1
@@7D?8DDF>D?FEEF71<CH>BEFHIC@EGFGHG4E@B
@6946313/1
gctgctatgagtactatcatcagctggtgtagaatta
+6946313/1
CCCFFDADFDHCDGGGIIHG@EGH><F?FC9?>HCFD
@279246/1
ctaaaagatcagccctatccttagtcttcagttcagcttttggattagaa
+279246/1
=;?BD>BDDHBD3CBGHBCHDHII4F4CFC>DHHIAHGEE@AAD4?@FCF
@1962199/1
agctcttgcagcattgacactggcgttttggtggg
+1962199/1
@@@DDDD3CD?FBHCDF?4E3<AFGEG<1?D10?6
@6947034/1
ttctcttctgttgtttcaattttggcagtatgcaaatattgtggaccatc
+6947034/1
CCCFFFFFHHHHHIIIIIAHIGGIBHHIGGIIIIIEG>FGGDHGCH9FAD
@1962846/1
ttttaacactctttgatggaatttcataaacaactttcaaatccttaata
+1962846/1
@@@FFFFFDFD>FGBGEHJJJIIJF<HHGI9FGIEG9E@AHEHIFEEGCG
@4188953/1
ctccaattgcattccctttcacactagggacatgaggtgaaattattggt
+4188953/1
CCCFDE4DHHB<CEFFGHHIGBECGIIIHBGGGCB>B?????BFD9FFH0
@279843/1
gagtaattcgtcgcgcattctgttgtatatttatgc
+279843/1
@@CDDFFDHHD;1@:F<1CGIEBHE??D>AG@GIII
@279907/1
cagtataacattcgtcctcctgccactcatcataatgaacaatatcttct
+279907/1
?@@DBDDFHHDHH@GGIJJIJFGGJHIJJJGIEIJJGCGBGDH4:DB>GD
@8504127/1
gagttttattaaagttggatcattagcagaaatcctcattctttcaaaaa
+8504127/1
@<@DDEFDHFFFBGDHIGGHCEI<FD;FAHBHHAHDGHDHBEHFHGEGCD
@1963720/1
gttgccactgctgctgctgcggctgttgttgcctc
+1963720/1
@@@DFBADHHF<AFGBGGHHIDGEF?FB?FAGHGG
@3635407/1
agctcatcaagcttcggtccgactgatgatttgagg
+3635407/1
?1?AD?D>D4DFD?CFADDGBFGG@CDFG<D9DHIG
@7483529/1
atgtaatattgaaggcaataaagtaaccttcaacatataaa
+7483529/1
<@?DDDDDBFBDAHIF@CFH9FA<:FCEHHCGEGIA@GHIB
@858626/1
gtgaaatctttaggctgcagctcaaccattttatcggccaacatattact
+858626/1
@@CDFDDEHFFHFIGGBHGHIGICHIJC<4CBGCEGGHIGGI?FG>GGGE
@7484361/1
gtcacaactaacaatgggccacaactcatattgatcgtcaaatgaaacat
+7484361/1
@@@FFFFAHHHFHII@>EEFHIGEBHIIEFIGEHDFDHIIEGHIIIIIGH
@6948272/1
gttatctccagcaggtgggtgagtaacat
+6948272/1
CCCD@DED>CHDB@GAGHBAG<@<CDBG<
@2502188/1
gctcttgtttcatactttttgcaattact
+2502188/1
@@@DDFFDFDBHFE@GEBGAGH@HIIEEF
@6948958/1
ctcacttgttttgtcataagttgtaacagtaagttcttttttttccttga
+6948958/1
CCCFFDDAFD?FFGGEHJIGGFH<AEEHJF@HHGGC9EEBHIIBB9BFF@
@6948989/1
tgtcgaacagcttccacagcttgtctgtaattgcgataaggtttttcagg
+6948989/1
@@@FDDDDHH<AFIIBHGAHHDFHEHGGGIJ<DEGA@G=FHG<@GDGGII
@5292926/1
gtgaaataagtctagttctcttatagtaaaa
+5292926/1
@@@DFDDF<FDFFGCAACEBIGCEH<<CF?E
@281781/1
cctcaaccgaacacttctaggttacatagtgtatgaaccgctgcattaaa
+281781/1
CCCFFFDFHGHHHJ<EHGIIEHGIGGJJFBH4CFCH<FGGDIIBGGIJGI
@6949799/1
cttatagctgtcaactcatgttgcaaaacatgtaaaaattgaccttctga
+6949799/1
CCCFFFFBFFFFHIJGIIH@FHH>HFGII;<EC4?FBGGCAD?F>B>?99
@3059671/1
ggcaggtggaggccatcgcctggtcatgcataattcttgtagaagaccaa
+3059671/1
CCCFFFADFFHA=BG<AGGHIEGEHIIEHIJBADGDDHGGHH@GC;FFHG
@7484958/1
gttgctttataaatttcacacttatttagttaaaattatttgtttgataa
+7484958/1
CCCFFFFFHHHHHJJJJJJJJJIJJJJJJIJIIJJIJJIJJIBGHGEC@E
@4189334/1
cttgatactccctgggtttaaaatcttcaataacattact
+4189334/1
?@@?ADB4=C?DBF=EAABEHG4CFD>H?<EEEG9FDFA@
@6950325/1
aacaaatttacctaaagcaacaacacaattgtcggcagctgggaatcctt
+6950325/1
@@CFDBDA>FHHFCGGBHIGGGBFBEHEHIIGIGHGGGECF9?>B@B@GE
@7485258/1
ctgcgatctttgccatagcatagttc
+7485258/1
@@?DDDA=FHHF>FG@HEHGE<:AEH
@5293592/1
gtcagcttacaagccttagtaagcataaatttatggaa
+5293592/1
@C@DDDFFD<FDFBGEHGEEGGHH<FH<<@<C>?FB4C
@7987648/1
ccgtgatctaatatttgagcagaaggtgctggtgcatgtaatactttgta
+7987648/1
CCCFFDFFHHHHHJJJJIJIJJJJJJGHJJJJHHJHIIIJJJJJJJJJJG
@3060769/1
ttctgatagcctgcaattcttggttcaagatcattttaaactgtccttct
+3060769/1
@@@FF?DDHHHHHJEFHHDG9EE<FHHEHGGGHGI>HI>GG<BCGHHIII
@7486287/1
aagaacaatgagtgagagcttgcaagaggtaacttctgtcttgaaatctg
+7486287/1
CCCFFFFFHHHHFIJJJJJJJJJJJJGIJGIJJJJJJJJJJJJJJJJJJG
@5294023/1
gctctgtataatataattcttaccatctagattgaaaaaagaa
+5294023/1
@@@?BDA;FFGGHII>DHIBCEHGIFHG>DCCHHHGGBAFHGD
@6953095/1
ctagtcgctttatgcaaataaattggcatcccacttttatgaatgatttt
+6953095/1
?@@D=;DDFHHHD9EHGIHEGCHA49FAHH3E<FE>GEHEF<>>4?@?FH
@6953512/1
cccatgttaaattttttcagaatcatgtgattttttttcctttcaagaat
+6953512/1
CCCFFFFFDHHHGJJJIJIIHGEHGHIIHGIJIGJEIJIJGHJIIIEGGI
@1416586/1
ctcttctggaaagcagctcttgcagcattgacactggcgttttggtgggc
+1416586/1
CCCFFFFFHB?FBGGGHGGCEHIGGIIEIEGIDGEG9DDDFGH;DGB<AH
@8506073/1
cccgggtggaaatactggtggtggaggatatgaagtattataaggtacat
+8506073/1
CCCFFFBDHHHHGJJJJIHHIIJJJJIIJJJJIJJHIJJJJJJJJFHIJJ
@3638777/1
atgagtactatcatcagctggtgtagaattacagaat
+3638777/1
@@@?DBBDHDDDBFI?GBCEH:FFBHCHHCG4CFFCH
@6405318/1
gggaacgagaaccaatttcttttttaaaataatc
+6405318/1
@@@DFFF8CF>DAG;GEGCHECHIBCH4CDH9?B
@6405323/1
ctcccatctgcatccttcttttccggaaagaacctagtg
+6405323/1
@@<A;DEDDH?DDF@FGGHHIIBHG6?:@FH@@FBB9B@
@3638847/1
tggtttttgaatcactactttttgaaacacaatgtgagtacctactacct
+3638847/1
BCCDDEFFHGFGHJIHGIIJJIIJGIJJJHGEHDFICHBGHGGIHGEIIJ
@2504977/1
tgctttcgcagggtaagtctttcagtctcatccacattttatgtgctg
+2504977/1
@CCFFFFD>FH8HACG>:FFGHH@EF@DCDH9CBGCHIIIII<?<<B>
@3062112/1
gttttcttgatcattttcgtttacccagagaggaaatagtattttttctt
+3062112/1
@?@?BDDDFDDHHJJFGG?AEFHJJHBE3ABCH9@AGEC?BBF>GHIDHI
@283802/1
tgcatgttgaacatattcatgcaaaatgcaaatgtag
+283802/1
@@@DDFFFFADDFHGCG@>JGHGGIBHHEEG9<??BG
@861325/1
gctgagatgaaggtggtctgctgggttgctggtcaccggg
+861325/1
CC@FFDDDHHHHGGGHEGIIIIFJIAEBHEGG;DEFIHB6
@6956297/1
cgtgtttggtagaagcaggatgacacttaggtcgtgcatggtttaagaaa
+6956297/1
@B@FFFFFFF8FHIEGGIIJIIICIJGDGIJFGGGEEGH<GGEHHGHG9F
@8507814/1
ctctgtatcaacaactgtaccagccggcaca
+8507814/1
???DDDBDDDD3C3C:CCEB::F??@C@:09
@3063088/1
ctgttcttcttgaagttggttcagctgtagtctgtctgcatctgtatatg
+3063088/1
@@@FFDEADFHHFGG<E>@FGEG@HIJ9AEACD?CFG>ECB>DHIFCBFC
@3639055/1
gcccactcgaattctttagttagggtaattaa
+3639055/1
@@<DDDBDDHDDFIGGIEB:FHIA@?<EDFGC
@5296231/1
gctaagatggttttgtttgacaatatcaaacttcctcgtttcgcaattat
+5296231/1
@@@D?DBDFHFFBFHHGGIEIICHHI<EHCG3CDHCHGG=GFED<D6BGE
@7989710/1
ctcattttcactcagaagaaataatatctcagcaccaattttatgatttc
+7989710/1
CCCFFFFFHHHHHJJHJIHJJJJJJJJJJJJJJJJJJIIJJJJJJGIJJJ
@7989943/1
ggcctttggctttaacctcataactaaaacagggttcatgagttccactt
+7989943/1
CCCFFFFFHHHHHJJJJIJJJJGIJJJJJJJJJIGG3DHIJJHIGIJJJJ
@7488400/1
gctccaatcgcattccctttcacactagggacatgaggtgaaattattgg
+7488400/1
CCCFFFFFHHHHHJJJGIJJJJJJIJIIJIIIJJJJJJFHHJJIJJJJJJ
@4737796/1
caacaacagcagcagcaacaacagcagagaccacagcagcctcagcaac
+4737796/1
@@CFFFFFADFHHJ9EEGHII?FHIIIIGIIJIGHGIGEHI@B9FHG38
@8508210/1
gtcgcgcattctgttgtatatttatgctcacttcaccaacattcatgaat
+8508210/1
<@<DDDDDDDFFHGH@EHB?FCADFDHG@D?BGCFFEEHDHFGIHGADHH
@3063217/1
tacataaatctttctctagctgctttatttgagcttcaacagaaccaggt
+3063217/1
CCCFFFFDDFHHHIGIJJIIJJIFECEHGF@GGHIJIIJIIHEIGHGIJH
@5839363/1
ggggacacttatcaggttgtatactgatttcataatgatgtacgaaacct
+5839363/1
@@CF?ADDFFHDF@FBAAA<CEFGCCHGGHIGIGHIIFHBDDFGICFGHH
@1420804/1
cattcgctcctcgactgccccgatgttggagcatatgctatcc
+1420804/1
B@@DDADAFAHHGGIIIGIJIJIEGG4BDD3?09B@B9??9=@
@3064065/1
ctctgctgttgctgaggctgctgtggtctctgctgtt
+3064065/1
@@@DAADDD<?BFD?:CA@;;D<F?G9A<EG9CE9:9
@863386/1
caaatacttcaactgtgactctaactcttcttccatccgctagtttttca
+863386/1
CC@FFDFFHHHHHJIDHIIJJJJJJJJJJJJIJIJJIJJIJJJIJIJIGE
@1970017/1
agcagaggcaacaacagccgcagcagcagcagtggcaacaacagccc
+1970017/1
@@@D<>??DAHHGHIGGIJJ6FHIFIIJJIE9BGHIIJGC2FHDH?D
@5839873/1
ctccaatcgcattccctttcacact
+5839873/1
@@@DDFFFFFHHFH>FHIJJGHIJI
@4194382/1
atcaacgttcactgtctataaaaatacaagaattcctaattggtagta
+4194382/1
@@@DDFFDDGHFDF<FHGGDF@HHHE@?CF<?4?CFCGHG4:<<D<B@
@1971279/1
gtatatataagattacaattcttaacattttttctttaaacaaagaacat
+1971279/1
@@BFFFFFHGHDDGGHGIIFJIF@HIGGCGGJJJJIIJIIJHIIIJEGIH
@7992048/1
ctcagagctaccttggcagctgctaattttgcttggtgtttgttttctcc
+7992048/1
CCCFFFFFHHHHHJJJJJJJJJJJJJJJJJJJJJJJDGGIJJGIJJJJJJ
@863641/1
gctctgataaattagaatcatcccatagcaaatgatatttggtaggacgt
+863641/1
C@CFFADDHDBHGJJIGIIGJCHHGEIIIJGEGIGIGIBEGAF@DHGAH6
@3641101/1
tgcagctcaaccattttatcggccaacatattactgacctcaaccgtact
+3641101/1
B@@FFFD??FDHDEEIIJJJFGIGBGIIIIJJE@GECA3DGIJDGH@F=F
@5840969/1
gccaggtgtccggtcttcactgcagcctgactggtgagaaccctcaccgc
+5840969/1
@@@DDD3B3CFFF1CFGGHGHGG?BGHADEF99CB;FHGGI9GABFDFEH
@864133/1
ataagattacaattcttaacattttttctttaaacaaagaacattggatt
+864133/1
@C@DFFFDHGGHFBEHGBHHHGHEEHGFHHGIJDIIFGGDEECGGGICFG
@7993160/1
cgcagtcagagctatagtagttgaatggctggttttcaccaacattccag
+7993160/1
CCCFFFFFHHHHHJJJJJJJIJJIJJJJJJJJEHHIJJIIHJGIJJJJIJ
@7993372/1
ctaggaattctaaacgttcattgtgagttatatttgattcagtttcccgc
+7993372/1
CC@FFFFFHHHHHJIJHHJJJJJGJJJJJIJIJIJJIJJJJJIJJJJJJI
@7993432/1
caccattcctttaacttcatcaacaagtttttgccacttgtaattaggta
+7993432/1
CCCFFFFFHHHHHJJJJJJJIJJJJJJHJJJJJJJIIJJJJJJJJJIJII
@6409755/1
cagcgagatgagcataataggtaggtgcagggtatgaaactgaacg
+6409755/1
@CCFFFFFGHCHFIIFBHHEECDHIFDEHGGJEGIGIJGCDE@HID
@1422776/1
ctttctttttttgttagactgatttgatagagcacggaaggt
+1422776/1
@@CADDD8DFDFDHDGEED>FCG@GGDH<DDFGI3:?D=G7B
@7489958/1
cggagactgtatacctaaaagtgggttcatgaattgctccctccacctga
+7489958/1
CCCFFFFFHHHHHJJJJJJJJHHJJGIJJJJJJJJJJJJJJJJJJJJJJJ
@7994507/1
gatgcctggtgcggaggctaccttgccgtaggaaataagaaagcaag
+7994507/1
?;<DDDDD?FFFDFIDG;E<CEHG9CBG@@GGGBGGAF?<4=BHGII
@6410214/1
gccatacctaaaaccgtatctccaaccctcttcacttcagcataa
+6410214/1
@@<D1BDDH?DDFBFBA3?DFGFEC@GF;GB?FFCDEG<FDEG@9
@2508441/1
aaaaagattattgtattttcttttagaactctttcaaagagttct
+2508441/1
@B@DDDFFHDFHHHHIJJJIIHIDGHIIGHIIICDGEE<GHGGED
@7995332/1
cccgtcctttactgtatgcatgacttttataattagggacaggatcatat
+7995332/1
@@@FDDDDHHFHHIHGHJEGGGGIIJIJGHEGEIIGIIJJIIJD?GHIJJ
@5299140/1
atttgatagagcacggaaggtggaatttttgcattttttataacttcttt
+5299140/1
CCCDFDFFHDFHHIIJGGIJCGHHEGIGIJJJFCFIIJJIJIIIJJIIGJ
@2509282/1
gtaatattttgataacgtggatgtagataggctggcctgcttgtg
+2509282/1
@C@?DDDDFF8DFHGH;EF??CCGC?2AE>A9?C@BF98?DDDG3
@5842071/1
ctccttgaatgaatttttcattcctccatactcc
+5842071/1
;:?DD?>B8FF?<4::A<F9<EE4:<E?4AEHHH
@7996442/1
ctgcaatttccaagaaactttacttttcacaaataaatataaaaagaaaa
+7996442/1
BCCFFFFFHHHGHIIJIGIIJJGIIIJJGHIJJJIJIJJJIIJJJJHIJJ
@866327/1
tgcaaatgtgacattattgactaaggccgatctgaggtctgtcaattcac
+866327/1
CCCFFFFFDHHDHIJBGHIGIIJIHGIJIGGHHIBGG@DHIIG4DFCG>F
@7997365/1
tctgcttccgttccaccctttctgctgcgatctttgccatagcatagttc
+7997365/1
CC@FFFDFHHFHHGIJJIIIJIJHJJIJJGGIJJIIGGGGBCEGIJCIIJ
@7997511/1
gtccaatcagattgaaaaaaacaagttgtataacacaattaaaaagtaat
+7997511/1
@@=DDDDB?F:CFEEGGA;G<GHIGEGGHIHCGBBDGIGI>@<@DFGGHG
@7997583/1
agagtttagcggctcttgtttcatactttttgcaattactcttttttgat
+7997583/1
BCCFDFFFHHHHHJJJJJJJJJJJJJJJJJJJJJJJJJIJJJJJJJJJJJ
@7492025/1
ctgctgggttgctggtcaccgggttgttgcctaacaggaggtgcactggt
+7492025/1
CCCFFFFFFHHHHJJHIJJJJJJGIJIJJJJJJJJJJJJJJCGHJJIJJG
@4197504/1
gggttgttgcctaacaggaggtgcactggttacaggagatactggttgtt
+4197504/1
@CCFFFDFHGHHHJJGGIIJEFGH<FGCEEHGJJHG?FFBDGGIBBGG:F
@3642940/1
ctgtgatcttgtctaagattgctttcgctgcggcatgctttgcttctttc
+3642940/1
?@@DDDFDHHF<FGGGGDGG@FEHCE1@CF>HAF<:DDDIBGGHGIIGIG
@1974635/1
gcgacaatttgttctcttctgttgtttcaattttggcagtatgcaaatat
+1974635/1
@CCFFFFFHGHHHIIIIJJIFFHIGIEHJIIB>FEEHIJDHIJIIIIFHI
@2509853/1
cttcatcgtcttgaacttcatttccaacaggtagtaagtgatcattaagt
+2509853/1
CCCFFFFFBHHDHIJGGIIIJJJJI9FGIGCBG@EHGHHFE<:?DGGHI@
@3067460/1
ctgctaaatcttcaagtacatagtacataactttagctgtcgtctttctt
+3067460/1
CCCFFFFFHGDFBGGBFHGGCG9AIHGIEHJJJJGIJJJGIIHIJGGIEG
@3067512/1
ctgttcttcttgaagttggttctgctgtagtctgtctgcatctgtatatg
+3067512/1
@BCDDEFFAHDHFIGGGCH;FEHHCG<CFEF>DA<EAFG4?DH9CGGHC>
@7999043/1
ggaaataagaaagcaagagaaggaagtgaggtacacagttgcagtcctga
+7999043/1
BC@DFFFFHGHGHJFGHGIHHHIFGHDHHIJFHHIJJIDGIIJGGIJJIF
@290353/1
cttgctgagcgactaatgccactgtgtccacaagaaaaaag
+290353/1
?@@1A??AFF6DDFFIIIF9HIFE9BEF@EGEFEDDFG376
@7492668/1
ctcacgaccagcatccagaagttcaatctggtattctctaggagtaaatg
+7492668/1
@@CFDDDFDHFBFAFBGGHAGAFHAFFHIII4?FGIGIICGHBH??GHIE
@4198198/1
gttgccttaatctagccacttcagccttatgcctctcaaactcaagctgt
+4198198/1
@?@DFFEFFF?HFEAHIIIG@@DEHIBEHGGHFAGHIHGGCEGFHGGGE<
@1975529/1
ctgagttagaataccaacctgaattt
+1975529/1
CCCFF8DDHDDHFHGIBB<GEGGIJG
@8512321/1
ctttttctattttcttcgctttgagatacctacgcctatcagcccatgaa
+8512321/1
CCCFFFFFHHHHHJJJJJJJJJJJJJJJJJJJJJJJJJJJJJJJJJJJJJ
@7493587/1
ctcttgaggaagttggtgtagaggtgcaggctggccatgttgaatagctt
+7493587/1
CC@FFFFFHD?FFHGIJJJJJFGI?EGEHIDGGIJIFHFIIJIIIEEHHH
@2510695/1
ctgcagtttccatatcatattatacctgaaggcttttgggtcgtgagaag
+2510695/1
@@CFFFDDBHHHHEIJIJGJJAIHIGHHF:ACGE9FFCEFGHEAA@FBF3
@1976443/1
cctcagataatcccatatcattgagacattaacttgcgtagcatacttta
+1976443/1
CC@FFFFFGDHFDEGIBGIJEE9AD;EEHE@@DHI@CHHEIHIIJGDHH<
@3068249/1
ggctattttagcatggaatgtaatctccaagttgtgaatcaatttcagga
+3068249/1
CCCFFFFFHGGDHCEGIIJJIFJJIG?FHFDHDHDHIBIHGDHGICFHGG
@1977359/1
ctgcactgtgacagtcttcaagcactg
+1977359/1
@@@FFFFF:A?D>CCDB@BBFCGGI@G
@8513272/1
gccgacacatcaatattaagcatcatcttccattgagaaggcctgacgga
+8513272/1
CCCFFFFFHGHHHJJJJJJJJJJJJJJJJJJJJJJJJJJJJJJJJJJJJE
@6964653/1
tctgtcaattcaccaggtgatatatttttgcacctgtta
+6964653/1
<@@1ADDBFFADHGEHG>C<CIGEHIC4A@32CB;;F>F
@3069419/1
atagttcacacggttgatgattttgacactccaatagtacttcttttgtg
+3069419/1
@@@FDDFDHBHFFCFFFHBC9FCGCE@BEHGIHIAGIBFFIEEHE>B>?F
@8005091/1
atttatgctcacttcaccaacattcatgaataatggaaaatcacatagct
+8005091/1
CCCFFFFFHHHHHJJJJJJJJJJJJJJJJJJJIJJJJJJJJJJJJJJJJJ
@5845323/1
gtatatataagattacaattcttaacattttttctttaaacaaagaacat
+5845323/1
@@@DDDADF4CFFEGFE9EHIIE<:C<C9EHAFIIIIFEIEFBEED@99B
@5845521/1
cacaaacaatcacctgaatccttagaattcaaaaattcaaacttaaattc
+5845521/1
CCCFFFFFHHHHHIIJGIIEGIJJIGGHIIIIJJJJJJJJJIJICIGIIJ
@8514427/1
tcctcctgccactcatcataatgaacaatatcttcttttggattagt
+8514427/1
CCCFFFFFHHHHHJJJJJJJJJJJJJJJJJJJJJJJJJJJJJJJJJH
@8514655/1
ctccaagttgtgaatcaatttcaggatacgatctggtttacaattagaat
+8514655/1
@B@FFFFDHHFHFGJJJJIHHIIFIJIHHFEHHIIIFCGHIJGIJJJGII
@3647553/1
ggctgttgttgccactgctgctgctgcggctgttgttgcctctgctgctg
+3647553/1
CCCFFDDDHHHFHBEFE@BFHGEIIIJIJGEHH>FDHIGIGHBDCBDGGC
@1428507/1
ggtagcatttggaggactgtcagatggttttggagaattatcaaagagaa
+1428507/1
BC@DFFFFGHGGGEHDHIGIJGGHEEHIIGHEGGIG>>BDIHFHGB3BGH
@6967123/1
ccagagactcgtccaatcagattgaaaaaaacaagttgtataacacaatt
+6967123/1
CCCFFDB>DDACFGFGIGGHC4C@FGFFFEEIE=GHEF<?FBEBDDCGAH
@6967154/1
ctgagagtaattcgtcgcgcattctgttgtatatttatgctcacttcacc
+6967154/1
@@@?DFABCFHAH?EHID<6EGHGIBCFHBGIIJFIIGGJIICG>FFIGH
@5303878/1
ctccaatcgcattccctttcacactagggacatgaggtgaaattattggt
+5303878/1
@@@DFFF>DDFHDIIGIGIIIG:<FFIEFDH=E>@3??DHEAEHGEE<B9
@4747336/1
ttcaagatcattttaaactgtccttctgacacaccatctctgtaaaag
+4747336/1
C@@FFFFFHGHHHBGCHIHHACFEEHGIHAFGCGCEE>GHECHDGHGH
@6417306/1
ggggaacgagaaccaatttcttttttaaaataatcagcaaaatccaaaag
+6417306/1
??;DDDDDHA<FDB3AC?<FFHHIIIIIIGIII<BFCHIIEB9DEHDEE9
@5305086/1
ccgatacaatttcttgttttttatcatcctctttatttactagaaactgc
+5305086/1
@@@F=DDFGBHHFGGIGGIIGI3?FGGAGGIBCEGGHIGIGI@GFBGGGH
@5846684/1
caggataactatagaggttcttctttccatcaaaggcaggaaatcgattt
+5846684/1
@@@FDDEFHHHHHFEIIIHJCIIJJIIJIFIJIJIG<EGGGGGGGIGEEI
@5305281/1
ccgatacaatttcttgttttttatcatcctctttatttactagaaactgc
+5305281/1
CCCFDDFFGHGGHGIJIIJJJJIJJIIIIJJJDHHGIIJDI@HAGGFGIF
@293969/1
cctatacctatttacatgcctagacttgtg
+293969/1
@@@?DFADFBHHHGGI>GDEFEAHHDHGGE
@6419262/1
cctgcaggaggtataaacaaacctatgggttttaccatcatttgctgctc
+6419262/1
@@@BDDFFGHGCBGIIJJIJIJJJIGIIB?FHG@GIIIIGIJJEGGIJJJ
@1430294/1
ctcaaaacatggtgctggatgaggaaatttttcataaagaagtcgaatac
+1430294/1
@@CFFAADFDDDDFHFE>><CFEHGIIJB<CEGCGCGGEHHGD4DG1BDH
@7496114/1
ccgcagattaaaatttttaagtacgactaagtgagcacactaaatcacca
+7496114/1
CCCFFFFFHHHHHJJJJJJJJHIJJJIJIJJHIJJJJJJJJJJ@GHIJIJ
@1982210/1
cttgtaattaggtaatctagaactgcatcacccaagaactcaagccgctg
+1982210/1
@C@FDDDDHHHHFFFHIEHHHIGIIFGGGGGGIEIBHIIICC;FHIJIIG
@3648341/1
gctgtatcatcaacttctaaaggtttccaataaacaccttttggaagctt
+3648341/1
CCCFFFFFHBDHHJJJIJIFJIFHJJJJGIGIBEH@FFDGIJHIIEGCHE
@8010274/1
ccgtgatctaatatttgagcagaaggtgctggtgcatgtaatactttgta
+8010274/1
CCCFFFFFHHHHHJJIIIIIJJIGJJFHIIJJJIIJJJFIIJIJJJJJHI
@5848429/1
ctatacctttgaatgtccctttgccaaatacttcaactgtgactctaact
+5848429/1
@@CFFEFFHGGH<GHGBHIIEGHIIJHGEADCHIBGGIIHIIIJGIGIFG
@6420059/1
agatgaggatactttaatctaatattatattgactaacaaaatatctttc
+6420059/1
CCCFFFFFHHGHFIIGGEIJ@HHGIICHGECGIHIFEGG>FHFGBDFGH>
@3073773/1
gctgagagtaattcgtcgcgcattctgttgtatatttatgctcacttcac
+3073773/1
CCCFFDDFFHFHHJIFHFIJJEEGHJIIJJJGGIFGIIIC<FGGIIJGGH
@1432301/1
gttctcttctgttgtttcaattttggcagtatgcaaatattgtggaccat
+1432301/1
@@@FFBDDDHFH8EDE@HIIGIGICBG@AAE>FGGHHEGCE@GGEG@DF>
@8517786/1
cctcagagctaccttggcagctgctaattttgcttggtgtttgttttctc
+8517786/1
CCCFFFFFHHHHHJJJJJJJJJJJJJJJJJJJJJJJJFFGIJJHIJJIJJ
@2516732/1
cgctcctcgactgccccgatgttggagcctatgctatccgtagtcg
+2516732/1
@CCFFFFFGHHHHJJJJIBGIHIBHHIJJI@HIHHIIJGIGD@FB8
@5307587/1
ctttcatttaatgttttttgaaaag
+5307587/1
?@@DA?DD:D<FB@CFFEFBCF><<
@4750146/1
atttttcttcaacatcaacaaatgtcacttcaaactgttg
+4750146/1
@?@FDD8?BBHBHGB3CDCEGBGCCH<A<FHGAF?FGHGH
@1984339/1
gtcgaatactctgagcttgctgagcgactaatgccactgtgtccaca
+1984339/1
?@@DBDDFFHFDDIJB4CGEHC@DEA@@GIJGIHIIIJ<9?FB9?BG
@8013024/1
gtggtcttttgtcaaagctactccttggcccatttaaacatttgtaaata
+8013024/1
@@?DBDDDFH>AFEBHDBICCCFAF?FCBGCHGGGEGIICEHIGHGH>GC
@4750538/1
ctgctatagatggaacgttgatctggtctggagctggatgagtgacatca
+4750538/1
@C@DF;DDDBFDAAEDHEEHHBGBH>HF9EGBFH@EEGIGIECADEHGCC
@1433290/1
ctatttcttgattattaatagtttcagctggatagtggtaggatag
+1433290/1
@@@DDFFFH?>DHDHIGHIGGIGHEEHFIBHAFH<<<3?<FE?<<?
@2517393/1
ggtttttgaaaaaatttttggccaatagctgtgggttatatgg
+2517393/1
@7=BDDDFFDDF3CCGE@H<C9EEE9BFCDHEGII@BDB<DBF
@1984871/1
cccagccacaatgttacaaacctctagaggtagatatgtgtgcttgtgct
+1984871/1
@@CDBDDD>AFFFIIGHBF>BAGHIGG>GIGGGGGG@GGACDEGI@8B<G
@8013741/1
cttgaagacaaggtaaatgaggataccttaatttcattttgtatttgtct
+8013741/1
CCCFFFFFHHHHHGHJIJJJJJJJJJJJJJJJJJJJJJJJJIJJJJJIJJ
@4751075/1
ctttcattatcgtaaattgtcacggtctcaacaagttccgttttttggag
+4751075/1
@CCFFEFFFFFHFD9CEFAC?<<CFCGG>FGGIIG<GC?F<DEGHAHAA9
@8014621/1
tttaaatttataatttatcttattttctaaaacatccaaagagcgatgga
+8014621/1
@@@DDDDDHHDHH@?EGIIEGGIIHIHHGAFGEHIIIGIIIIIIIIII:B
@4204409/1
tcacccaatgtttctagcctttcataattcataacgtcattagcagagct
+4204409/1
@@@FFFFDFH<DFHGBGH@EF@FEIIIEIJEFHDEHEH=DEGE9FHIGB>
@874424/1
ccttatttcaacaccagtgaaaaattgtttgccacgcatgt
+874424/1
@@CF?DADFHBFHGGIBEHCFBCDFCHEHIJJIIG6DEGCB
@874558/1
cttggaggagatatgatttgtctctaaatgaataatgcagcgatgattcc
+874558/1
CC@FDDFFHHDHFIGIBG>HEBCHEIIGII4CEDH>CAGGGIDG@FGIGI
@5308822/1
cctcacacctggcactaaactgtaaagggcttcactgcaaaag
+5308822/1
@@@FF@BDDDAC8AEGEG:EEBCEDHBFGGEEBGE@GIGGGGG
@2518306/1
atttggaagtgatttgcacgaagcactataggtcga
+2518306/1
@@@FFFDEBADF?FHGIICG:C7EF><@??FF9?D6
@4751696/1
gttgcctaacaggaggtgcactggttac
+4751696/1
@CCFBEDBAFBHD;EE?FCHIIIGGIFE
@875024/1
gcctataagaacaatgagtaagagcttgcaagaggtaacttctgtcttga
+875024/1
CCCFFFFFFDHHHEE@GHHHIJHIJIGIJIGIEGHFHGGIIJIFIIGIJI
@2518489/1
atatcattgagacattaacttgcgtagcatactttatcgtaacggtc
+2518489/1
?@1DDDFAHHFFHIIJJI@EFCEGGHEECEE>FGGGGGGBFE=DE=/
@5309768/1
ggggacacttatcaggttgtatactgatttcataatgatgtacgaaacct
+5309768/1
@@CFADFDHFHGFJBGFCFCFC@E>FC@HF<BEGA9??EG:?C3?3DH>D
@1986585/1
cattaaaatccgaatcctttaatgaaattatctgga
+1986585/1
@@@D??B?DF<DABHBBEHFG>ECGC9<FEEGDBE4
@4204644/1
cccaagaggagagcttttattgaatagaat
+4204644/1
@@@DFF>DBFBBB3CGGDHGIICCGAFHAG
@4204959/1
ttcattgatagtatctgatttgttgtttattagggtagcatttggaggac
+4204959/1
@@CFFFFDDFHBAEFFD9DH>>IGCFGIHDH@BAH;;CFHGIIAFGGG?F
@3651295/1
gccctttgttttccttcttttttatttttgcaaataatccgtgcagtatg
+3651295/1
C@CFFFFFHGHHFII9ACIEIGGIIIJIJEHGJJGIIJJIBBHGIFADI9
@4205240/1
agtctgtctgcatctgtatatgccctagcacggaaagcagcgagatgagc
+4205240/1
@@=DDDDDHHGFHGJIBDHIGGHGI<FDHGHIJEGID@GG;@FE:BBF9=
@298081/1
cctgaactagttcatatttcggagtcgtccctcttctggaa
+298081/1
@@CFDFFFDFHDHJJIGGIJJJ1@AGGI<EFHIJGGHHB>F
@875901/1
cttggcaacaaacagttgttttttcctgatatagctctaacttcaattaa
+875901/1
CC@FFEFFHFDFHGIGIIHGBAGGIEGIJDGIJCHCHGIGGBGGIJF@HG
@1988576/1
ttcatgccactgattgatgtcccaatggtccacacctttgtcaccactat
+1988576/1
@@CFFFDFBFFHFHEFGIDE@D@>FHG@<?EGIIJ?EGG>DACFDHGHIC
@6975848/1
tgcaataatacataaattttccttcaaaaaaaa
+6975848/1
@@@FFAAD?D<DHI<AEGCHGGIC@BFB<;FA@
@5310887/1
agtttctgagagcatcttctctaactgtccttt
+5310887/1
@@=DDD4B4C??FGABG@H><C<HHDEF@AA49
@5311137/1
ctgagacgcaagaagcagctgaataatacaaccaaattcagaatttaaca
+5311137/1
@@@?BBDFHHFFFGEHIIIIGDC@AAEE@FHA?BG??FGGGHG@F>@FHI
@1990391/1
ctagacttgtgcaccagctaaagaagacttatctttaaacggcagcttt
+1990391/1
@CCFDDFFHFBFHIGIBHGJIFHIBDGGGIGGIJIGEIC>DBA:DFBFG
@1435102/1
ttcttcttgaagttggttcagctgtagtctgtctgcatctgtatatg
+1435102/1
@@@?DEFFB???AEGEDAHHBHIIFHDDC<@AE4<EB:<:DC4?C??
@1435120/1
ccgaggtttaaattttttccgctgtagtacaaatttctatttccgattat
+1435120/1
@@CADD<;FHAHFIIIFIIH=FHIIGH>FHGGIGIIIEGGIEGGCHII;8
@300353/1
ccaaggctttgcgacaatttgttctcttctgttgtttcaattttggcagt
+300353/1
@@@FDFFDDDHHHIHG@CHHIGIGGGHGHGICHIJJJJJGHBH@A:DFEB
@1991146/1
ggctccttgaatgaatttttcattcctccatactccttgtcttacaggta
+1991146/1
@@CDFF<DFDBB8<EAFGGE3ID<C4A<EGEAHHGIGGGIGGGGHA?F0?
@879102/1
ctttaatgaaattatctggagctcatcaagcttcggtccgactgatgatt
+879102/1
@@@FFFFFDDHHGGGGIJIIGJJJFGDGIIJJJIIIHGIJFJIJEGGGHH
@8018108/1
gccagtacctatttctttgtgtcggaatacaaggcaggaaatggtgaact
+8018108/1
@;?DA=DBFDFFFIIFII<CEE>AB88CEDGEA9;@FFEGE4B999B3DD
@301191/1
cctcttgttttgcttctttttttgacctacccttgccgatagcaataagg
+301191/1
@@@FFFFFBHFHHJJJJIEIJIJIIEEEHFIHIGIGIDBGIHGIGEH9AG
@6976259/1
ccttgaacaaatttacctaaagcaacaaca
+6976259/1
@C@FDBDDF?8DFEIGIIIEGE>FFCHIGI
@6977117/1
catttgaaaacgtggatctccaaggtctccttgaacaaatttacctaaag
+6977117/1
B@@FFFADFGFHD9;A<CHHJGIJJGJJIJIC>F@3?D@FCGIJEEEHGH
@1993429/1
ctctgcactgtgacagtcttcaagcactgagttagaataccaacctgaat
+1993429/1
C@@DFEEFAFHFFGIJJEGHBIGGBAHGE<3<CDG4??91:C3C@FFHIH
@301613/1
tgaaaatatttatatatttgagtaactatgatttagacattactacc
+301613/1
@@<DDDB?FFFFHFI@GHCFH;?AIDBD>E@EHGHH@@>?449?9BC
@1438792/1
gctccaatcgcattccctttcacactagggacatgagg
+1438792/1
CCCFF>DF:CFFFGBGHIIGHIEBFGHEE<FEGGGGGG
@7503113/1
gcttgctgttgttgttgctgctgctgttgttgttgttgaccccatggttg
+7503113/1
@@@FFFFFHHHHGJIIJGIIIJEHGHCFHCGHIJIIJJIJFGH7DGHHII
@3654633/1
cttccaaaaaaatacagcaagtctggtaaatttatcgcaaggtaatgtaa
+3654633/1
@@@FF<DE8DFHHEHGB@E@EHEH@FCGGCHIIIGGGIG0@FBFBCBFII
@8019634/1
aaataagaaagcaagagaaggaagtgaggtacacagttgcagtcctgagc
+8019634/1
CCCFFFFFHHHHHJJJJJJJJJJJHIJJJGIIJJJJIJJJJJJJJJJJJJ
@4209090/1
caccgctgtcatgctctttctcaacaagatgg
+4209090/1
=@1D:@@D<2<??4<<FFF?CA<9AC;3?D<<
@5853806/1
cttaggtgtattcattacatatgtatttatactgacataatctcattaac
+5853806/1
@@@DDD;DDFBHHIIIII@HIIIH>HIIIIIIIEHIIGHGHIGGGDFIII
@6978272/1
ctggaacatagttttaaactgacttgaacttcaccagatctagtaaatat
+6978272/1
CCCFFFFFHDHHHJJIJDHHIGHIIIIJA>ED?FHGHHIIBDH9CFEICE
@6978734/1
catgacctaagagttttattaaagttggatcattagc
+6978734/1
@@@DDDDDF?F3<2ABFFFHADHI<EFF<EC;9ECCD
@1996834/1
ctctgctgctgctggggctgttgttgcc
+1996834/1
BB@FFFFFGGHHHJJFIJIIIIGIJBHI
@1441448/1
cttcaattaatttctgatttttattaacaatagattggttgtagcgattg
+1441448/1
CC@FFAFFHGHGADHEEGHJ>AGHJIFFFFHHH@GGHGHEIG><DGFGGC
@4756349/1
ccaggaacttcccagtcatcaggaat
+4756349/1
@@@DD<DD8?FADFGGG@<C>EGCGH
@1997061/1
ctctaaaccttcatctttatcagtaatttctttaatatttgaagtttctt
+1997061/1
CCCFFFADFHHGAGGGGIJJGHHHIGIGIJJJJEFHAHIJG>HFBGGDGH
@5313947/1
gaacttaatttcatttacctttggcacattgcagttgctatcatacatt
+5313947/1
@BBFDFFDHDHHGGIGGHGHGGEAGEHGGIGFGIIHIHGCEHIDEDDHI
@3080122/1
gaatgtatgacgatgatttgatatctatatttctcattttttctgctaaa
+3080122/1
CCCFFFFFFHHHHGGHGIJIHG>EHCFGIAHIIJJJFDGIAGIIJIJIIG
@4209605/1
tctttgactaaatactcctgaaggagtgatatcggtgtttttgagctcat
+4209605/1
CCCFFFFFHHGHHJJJJJIJIJJGEGBFEGAFFGEDDFHIJIIIEHGGEH
@1998564/1
ctgttcttcttgaagttggttcagctgtagtctgtctgcatctgtatatg
+1998564/1
@@@FFFADHDFHGJEGGIBHGEIGHAEFBFHGHIEFDGIGGIIIFCGIGF
@1998790/1
cctccttccaaaaaaatacagcaagtctggtaaatttatcgcacggtaat
+1998790/1
@<@DDDBDHDFHFGAF;FEIBFGG;CGIGF9?F?BBEBAFDCH?FG@FG9
@1998835/1
gctgaggctgctgtggtctctgctgttgctgaggctgttgtg
+1998835/1
@CCFFDFFGHGHHEH>;C>EHIIJGEFHD<FEHI;CGEHEDG
@1444374/1
gtcactttatatgttcttttaacactctttgatggaatttcataaacaac
+1444374/1
@?@FFFFFHHFHHHIGEGHIHEAHHHGHJCHHEGI>EGGHIG@9DC<GCC
@6427928/1
gtagggtgagtaatctctgtatcaacaactgtaccagccggcacattcat
+6427928/1
@@@DF<BDFFFFFGIIIJJIIJGCHIGGHIJHGHIG@HIGGJIHEAFGGE
@8524491/1
ctccttcttcaagcctagggaaaaggtgaaataaatgaattgatgaaaca
+8524491/1
@@@?DDDEFDDHHEIGGIIIGIIIIIIICHIIIIIGGCHHIIGDHEIIIH
@6428351/1
gttgaatggctggttttcaccaacattccagctagttgga
+6428351/1
@;@BDFFD?DHHD?EFGHIJJJIEG<FEI>FFHCHEDE>?
@6980567/1
ctttttttctttctaattcttcaaggagtccttcatcttcttcagattcg
+6980567/1
CC@FFFFFHFGDHJEIHGGHJIIBHIIBD;F9DDHIIIHGII9DFAHIJG
@8525630/1
tttgaattcataagttggttgttttttaagtgcatgttgaacatattcat
+8525630/1
CCCFFEFFHGHHHIIIJJHIIHIJJJJJJJGHJJJJJJJJJJJJJJJJIJ
@3082509/1
ctcagagctaccttggcagctgctaattttgcttggtgtttgttttctcc
+3082509/1
BC@FFFDFGHHHDIJJI@GHCGEIHEHHIJ<EEAHHHHHGIEGDHGCHHI
@884004/1
atctgttataaatgtaggaagttatcaagaaatct
+884004/1
@@@FFFFFHHDDFI>FHG<HGGHIEHICICGHEH<
@4758477/1
atttatggaagccataccgtacgctcaaacatgcaaa
+4758477/1
@@@FDBBDDFABDGIIG;EGDFAFABA<DHGE9D9D>
@4758875/1
ctctgctgctgctggggctgttgttgccact
+4758875/1
@@@FBDBDFBFB>AEHHEIGGHGFHCE@<?3
@8022576/1
ctctgctgttgctgaggctgttgtggtctctgctgttgctg
+8022576/1
@@@DDDDDHF<CCFCFEGEF?@HHGAGGHEIEGGBHGEGIE
@4759261/1
cttttctttaacatttctcacagaacggttgccatatagccttaaa
+4759261/1
@@@FFFFFH4AF?FHGG>FGCH99FFHIF=FGIICGEAFBGHIG>@
@1999655/1
ctctgataaattagaatcatcccatagcaaatggtatttggtaggacgtg
+1999655/1
CC@FFFFFHFFHHIHIIGIJIIJFGGIAHCFGEGBAHIGIIGHG<FADG?
@8022961/1
attggatctagataataatgcctcagagctaccttggcagctgctaattt
+8022961/1
CCCFFFFFHHHHHJJJJJJJJJIJJJJJJJJJJJJJJJDHIJJJJJJJJJ
@5316907/1
gtggaagtaagaggtctttcatttaatgttttttgaaaagcctcacttgt
+5316907/1
@?<DDDDDFHGFHEEG@AFHF<FHIHHH>EII=GBAEED>B3<BBBDHID
@5856939/1
gctgtatcatcaacttctaaaggtttccaataaa
+5856939/1
@@CFDBEDDHBAH>@EHHIGEH@AF9HG>HBC@E
@5317187/1
gcttgtctaacttgaccaacggtaaaagcaggaggttgttgcatcctttg
+5317187/1
@@@FFFDFFFHBHG<?FCECEFF?BDHIFIII<FGDDFAFC?BDFHIJJ9
@8023241/1
agaaatctaagattgcatcaccgaggaattccagcctttgatagcaatcg
+8023241/1
CCCFFFFFHHHHHJJJJJJJJJJJJJJJJJJJJJJJJJJJJJJJJJJJJJ
@8023599/1
ctttttttggatctgaagggcggtcccctcttttgggtggaatgtatgac
+8023599/1
CCCFFFFFHHGHHJJJJJJJIJJHIIJJJJJIIIJHGBEDDEEEDFEEDC
@3658281/1
caataaagtaaccttcaacatataaactg
+3658281/1
@<@DFFFD=CCDCDH>F>IEC>HGGGGG4
@6429662/1
cttctgacacaccatctctgtaaaagaggatagct
+6429662/1
@@CDDDDFBHFAFGGDGHCHEEGEFHGIGGGE999
@3658891/1
cctagacttgtgcaccagctaaagaagacttatctttaaac
+3658891/1
=:;;BD>;DBFD8:E@9A;:<A3<C3C3?4C4E9:CFCC>3
@6429738/1
cttgaacttcatttccaacaggtagtaag
+6429738/1
<@@FFFF<DHFHDBB<F@FGGI3AFFE4F
@3083260/1
aagaactatttctttaagaatattttggatttcattgatagtatctgatt
+3083260/1
@CCFFFDDGGHHGJIDAAHHHIIIIJIIDHGGGHIJGDIGI<4CFGC>HG
@6429861/1
gtccggtcttcactgcagcctgactggtgagaaccct
+6429861/1
@@@DDFADDHHGGBCGEHGGHHJHCH<?GHIJGCADF
@8527479/1
tttgtggggaagttttatttacattttttgcctgaacacattgggtcgcc
+8527479/1
BCCFDFFFHDHHFHIJJJJJJJJJJJJJJJJJJJJJJJJJJJJJJIJJJJ
@885410/1
ggcaaccaatatgttcgtctcaccc
+885410/1
?@@FFFDFHF?FFBHH@E=AF>ACB
@2526966/1
gctgggtgaggaaatttttcataaagaagt
+2526966/1
=;;==DBDHHGF>FFE>@D;FFE:EH4A;2
@885873/1
ccatctgcatccttcttttccggaaagaacctagtgtgatggcgtttctg
+885873/1
@C@FFFFFFDGFHJBGHIIJJIGGIJJEIFCGDH<<FHHDHIDBG@DHHI
@3083830/1
gtgacactttgatgttgtaaggtgctgaggcaagtgttgggattttgacc
+3083830/1
B@CFFDFFHGFFHIGGGGHIJJGGJIIHFBDHGGHHGIEIDHIIGGHG@G
@6430519/1
aacacaattaaaaagtaatctgaaaacatttgataaaaaatatatcgtaa
+6430519/1
@@CDFFFFFHHHFJJ<CDHDHGIE3<FGGCFFGIDCGEEHIIJEIGH@>G
@1446660/1
aggaaataagaaagcaagagaaggaagtgaggtacacagttgcagtcctg
+1446660/1
CCCFFFFFHHHGGJIJJJJIGGHGIIICFHJBDFHFDGGDGGGIIECGHH
@5858022/1
gcattttcctgtgactgatttttcttcaacatcaacaaatgtcacttcaa
+5858022/1
@@1DDDDDH>DCA9EGECAHIIIIIBFHIBB@GH4?EFHIGGE@<FGGHG
@5318236/1
cttggcttaagagagaaataaagagagaaatagaaaataaa
+5318236/1
?;1BDADDFDFDF<EFFGE@?@H>F;DCGI9CBGH9?<DDD
@5858559/1
aactccttcaggcatgggtcactattaaagttgatttgtcttatcgactt
+5858559/1
@@@DD3BDFAF3DBHBBHB3:?CFBHG99FHGFBF@@G9CGHGHIEG@;?
@5319117/1
gcacagtatctgttaaccagcgtgatagaagaag
+5319117/1
@@?D=DDDBDBBDG@GEFHGI1A6FCFGID<?3C
@6985553/1
ctcttctcttggtgttcaacaaatctctta
+6985553/1
@@@DDDDDFD?HDBCF9C<F:A3ABCFHD<
@6432921/1
ctcagagctaccttggcagctgctaattttgcttggtgtttgttttctcc
+6432921/1
@@@FFDDFFGGHGGIJJGIIIGIJHGGIEHJJJIIJFFFGCC?D>BGHHE
@5859627/1
gtctcatccacattttatgtgctgctaacctcttggcaatttttttcgat
+5859627/1
@??DBDAEA8F<FEHEH<CACHGD@@D@H;FGIEFGEC<BBEGIGGCEG@
@5859959/1
ctccttcttctttttttctagtttcctcctcatcaagagcacggcgatac
+5859959/1
C@CFFFFDHHA8FHIGGGHI@FHIJJJIIIGDGGGIIJJBHGEIGII/:E
@4216199/1
ctccttcttctttttttctagtttcctcctcatcaagagcacggcgatac
+4216199/1
CCCFFFFFHHFHHEHJIIJJJHHIJJJJJJJGIGIDII:BGHIIAGEAEB
@3085597/1
cctccttccaaaaaaatacagcaagtctggtaaatttatcgcaaggtaat
+3085597/1
BCCFFFFFHHHFDHJJIGGHGEHGDFHGIG<FGAFHGHEGCGF@FHGGIJ
@2004119/1
atccttttgggcggtaccatggtataactatcttattgagataattatct
+2004119/1
B@BFFFDAFADHHIEAHIJIECFGGCDGGGCHJIGGIIB@BD=FH@CHIJ
@1448761/1
cccttatgtctaacacttcacacataaattcgataacaggctgagcttta
+1448761/1
=?@FFFFFFFFHHIGGIJIIJJIJJIJF4CCBEHIIJEC9CFBDFFIJJE
@4764615/1
ctgaggtctgtcaattcaccaggtgatatatttttg
+4764615/1
=?<AADDDFHHDHFEEGH@<DEGEHGGGECADHGGG
@8027720/1
ctggtttacaattagaatttataagtgttgcagttaaaccaagaacatgt
+8027720/1
@B@FFFFFAFFHHIIGHIIIIIJJIDJJJFGIIEHEIGG@FGHIGHAFG?
@889702/1
accagatctagtaaatattggaaatgg
+889702/1
:?@B=DDDFFFFAD?F:CHE9BF:CB<
@3086874/1
ggctgcgtggtattttgaatctgaataccatactttttgaggtaatagtc
+3086874/1
B@@DDDF:DFDFHGCHHGIJIIGEDHHA>GAFFFHIGII=FHDHI@FHII
@2530468/1
aaaacaatgtcaagagcttggattgcctcctgcggaccattagttgaagt
+2530468/1
?B@DDDFFHFFHHFIIIGGIBGHGBGICGGI9<DHGJ>BFGH4?DFHGI@
@4218816/1
gccacattccattccatgatttattaaacccgatgctagctttcttaaat
+4218816/1
CCCFFFBDHDD8FHEHH:CBI>BCFEDGEDHGHGBGEHGIII@GEG@FHE
@7510896/1
aagagcttggattgcctcctgcggaccattagttgaagtcccagccctca
+7510896/1
@@BFFFFFHHHHHJJJJJJJJJJJJJJIJJJJIIJIJJHJJJJJJJJJJJ
@7510933/1
ccttgaacaaatttacctaaagcaacaacacaattgtcggcagctgggaa
+7510933/1
CCCFFFFFHHGHHJJJJJIJJJIJJJJJJJJJJJJJJJJJJJJIJJJJBH
@4219329/1
ccagcctttgatagcaatcggtaaagttttgcct
+4219329/1
@CCFFDFFHAHHFIII<FBGH=GHHEFHEBFG<G
@8028843/1
agtaccacccttacagctatagatcttaattatatattaaaaatagcaca
+8028843/1
??@DFDEDDCFHFEDGEEHGGGHDHIIIHGGGIIIIGIIIIGIIII<BGH
@891058/1
ccctcttctggaaagcagctcttgcagcattgaca
+891058/1
@@CFFFDDD>FHDFHHII<HHGCGHIIEHICAEE@
@308827/1
gtctggtaaatttatcgcaaggtaatgtaaaacaatatctattcaacaaa
+308827/1
C@@FFFBDFFDHHIGJJJIJIJAHGEHFCG4FHIGIIGIJJEIIGGDGII
@891813/1
ctatgttctatttctgcttctctaggatcaacagcagg
+891813/1
C@@DFFFFHHGHGDFCGHIJGJJ<HHGIGEHEH;@GHC
@3089232/1
ggaggaattcctttaaactgatccatgatcaatctcataggatgtctatt
+3089232/1
;??D?D8?FFFD>FDHGG9CHIH@@EAD<H<BFGHDAGGCAEDD:BG<@G
@4221133/1
gcaccttcaacaccacactcctcaagg
+4221133/1
??<DDD<D<:?<<CHGEHGD;3AHGG@
@6989695/1
ctccaatcgcattccctttcacact
+6989695/1
@<;DDADD7DFFAAG<DB<A<C:A3
@5864588/1
caatagctgtgggttatatggtgattgatgccattcaactttgcattaac
+5864588/1
CCCFFFFFHB?FFFFGGHHGGAFHIIIJIHA@FGEAGIIIIIGDEIIJGI
@310441/1
ctcgtccaatcagattgaaaaaaacaagttgtataacacaattaaaaagt
+310441/1
B@CFDFFFGHHHHBHIIIIJJJJJJJJIHII?FIGJJBHGHGI9F>FAGB
@310694/1
ccatattatagtgggagctaagatggttttgtttgaca
+310694/1
@@CFFFFFHHHHFHGAGIIIGHHJIGHGIJJIIJIIGG
@8532935/1
atgagttccactttcacaatcaattaattggtaacatggtaaaatacctt
+8532935/1
@@?DDBDBBFADHIIBC>FICCCFHHHAGBGC>DCHII>FBFCCHGIIII
@893909/1
aagtctttcagtctcatccacattttatgtgctgc
+893909/1
@@@1DDBDFHHDFHIIIGHEIIIJ<FGE9CH<A4C
@3090854/1
gctttttgttatctccagcaggtgggtgagtaacatcagctccgagaaat
+3090854/1
CC@FFDFF?BHHHEEHHHBDGIEFEHI1EAFGIIGGICHIIGHGFDEHGG
@3090869/1
gcatggtttaagaaagaccaaaggtttctgttgagcta
+3090869/1
@@CFAFDFFHHHGGIDFBGEGGGGHGGG9CEECE>GHF
@1453276/1
ccatcgtttgcattagacatagtcagagcttgtaggagaatggaaggact
+1453276/1
BBCDDDFFHGGAFHIIJJIJFIGIIGGEEHIIGEHBFHGIIJGGAGGDHD
@5325434/1
ctcaagttccatcctatcattgccaattggtagtgaatctctagtataaa
+5325434/1
@@@FFFDDDHFHGIG9E<CFIDI<C<C>HA4CHHEEF4CBCFFIEBHEGG
@3669544/1
cttgcagcattgacactggcgttttggtgggcatggcctgcagctccctt
+3669544/1
CCCFFFEFHHGHGGBHIIJFHEHGEHEDFH>C@FAGCGCGIIACHIG1CE
@4224257/1
ccaaaggcactgttttcaccggaggaatttgtttgtg
+4224257/1
@@@BDDD8:23CFBHGC@HAG@6F<=>FHID4B;9??
@894192/1
tggatttcattgatagtatctgatttgttgtttattagggtagcatttgg
+894192/1
@@@FFFFFFHHGGIJIFHJJGJB>HICDHEHIIEHIIGIJHGIICGHGII
@3091211/1
cgcgcattctgttgtatatttatgctcacttcaccaacattcatgaataa
+3091211/1
C@CDDDDFGFHCFHHHIIIJJIIJGJCGHIJIIJEEEFBFHE>GIJJIJG
@312155/1
ggtagctttaatcatagttgatgtctgcatatcagtcagcttcttaatgc
+312155/1
@@8BDAFFAFDHFIIGG<BIEHGIHBEEFEGGCHIIDEHIB>EHGJIGHB
@3670200/1
ttctatcacatcggaggcaaccaatatgttcgtctcacccatgttaaatt
+3670200/1
??=BDD>DFFFDFG;@A?<;3A;BE3C?FGCEGH=F@BDBFGGGGHGECC
@312569/1
cttctttctgtgcatcatttttagattttcctgcaccgatgcaattaata
+312569/1
@@@FFDBDHHHHH@HIGDIIIFIGHHJJJJGIEHIIDGIIIJIAEHIDIH
@312658/1
ctatgactcccaagctgctatgagtactatcatcagctggtgtagaatta
+312658/1
@@@FBDFFF>FHDBGIICHGH@FEDEHGHIIIGHHCGGHF1:CDDGAFGG
@2010625/1
ctcctgccactcatcataatgaacaatatcttcttttggattagtagaaa
+2010625/1
CCCFFFFFFGGGHGAFHD@FCHCHGIJJJIGGGIJGGGEEC@HI>GCBBF
@4769663/1
gcctcatgttataacattatgcagttcattacctaagatatttgttatga
+4769663/1
==?DDF;DBFFFHGDEGHJIIGECH@FIGEGCCB9ACFGG<FGDFHGBEF
@6439234/1
cctctttgtgcccatggagtttgacctctaggaccagtttgcaaagggaa
+6439234/1
CCCFFFFDDHGHHJBHIIJGGIDGGGEHJFFHJJIIGDGIICGEIIBGHI
@3092391/1
tgttgttgccactgctgctgctgcggctgttgttgcctctgctgctgctg
+3092391/1
@C@FFFFDBFFH?HGBFG3EHEIIFBG>F8DGDC29?BGH<DHHGG38=B
@8534701/1
ggttgttgttgaggtggtagttgagtttggtgggtaggggttgttgccta
+8534701/1
@C@DFFFFHHHFHICGIEHHHHIHHHIHJJFHJJ@FFIJJDGGHIHJJIE
@5867295/1
ccacaattcaagatctaatttcatgttgttattattttccttctttgctt
+5867295/1
@@@FDDFDFHGHDIIB?BFGIIIGGGAHHGIIGGHGIIIIIIIG>GGGII
@3092622/1
ccaggtttataatctccttctaacttaatgcaagcttctcttatagctgt
+3092622/1
CCCFF?DFHHHDAHBHJJDHJIJIJJBHGJHII@GIJIIJIIJEHHBHIH
@313632/1
gcctacaatgcactacagtatctcaaactgatgaccaagaaatagaatcg
+313632/1
@@@D=BD?FHDHGG>DBAACHHGGIIGGCEEGCGF??EHIHHI9::4BBF
@896577/1
atggagtttgacctctaggaccagtttgcaaagggaagcgagcttgctgt
+896577/1
@B@FDFEDHHHHGJJJJGGIIJHIEIEGIEIGIJJJJIEHIIHICBHHI@
@897070/1
cttgtatactagcatgactgactagatagaagtctaattcagtagggtga
+897070/1
?@@FDBDDDFHHHHIGEE@EGIIGGIIJJF<FCBC?GG?DDGDD9BB9BF
@4227571/1
gttcttcttgaagttggttcagctgtagtctgtctgcatctgtatatgcc
+4227571/1
B@@FFFFFHFHHHGIIIHHJJJIJIHGGHGIIGHIGIJFIDGDIHIJH<B
@314078/1
attgtttcattccgcagattaaaattttta
+314078/1
@C@DFFFFFDAH4F>HHHCFDHH<<FFH<E
@5327500/1
cccgattctatttcttggtcatcagtttgagatactgtaatgcattgtag
+5327500/1
CCCFFFFFDHHHHJIJJIHGGGHHIFIGIGIIGIJFHIHGGCFFIGIHIE
@5327572/1
ctcagagctaccttggcagctgctaattttgcttggtgtttgttttctcc
+5327572/1
@@@DDDD<FFH3BDEB<?E<CGIGGCH4CEEH<CDGCDBD@@DGGC@DHG
@7516615/1
taaaagaatacacaacagtataacattcgtcctcctgccactcatcataa
+7516615/1
CCCFFFFFGHHGHJJJJJHJJJIIJJJIJIJJJJJJJIIIJIJJJJIJII
@8033744/1
cacctcttctttgtctccaacccctacctcttcctcgccatctgcctatt
+8033744/1
CCCFFFFFHHHHHJJJJJJJJJJJJJJJJJJJJJJJJJJJJIIJJJJJJJ
@3671659/1
ccggtttctcaaaacatggagctggatgaggaaatttttcataaagaagt
+3671659/1
@CCFDFD?HHHHHGJJJJIEHIIIJEHCHCHIIGCFEGIEEIGGHC<BD4
@4228590/1
ctccaattgcattccctttcacactagggacatgag
+4228590/1
?@1ADDD834AFBGDAE>CAHEABDC<AE>CGC9C?
@4228942/1
ctcttgacagccctatacctatttacatgcctagacttgtgcaccagcta
+4228942/1
@@C<DDFFHFF?HHCFGIGHIJJIDGHF9CGCGHC@GGIGGCFHIJIECF
@6995429/1
gtcagcacagaataatcttgtatgatgtctcttttggactacaataaaag
+6995429/1
@@@FFFDFHHFHHIDGIIJJIHJJIIIIJIIJIJJJIIFIGGHIGIHIEI
@4772271/1
ggtaattggagcggcttgtctaacttga
+4772271/1
?@1BDBDDDHHHHIIII6?CG9EB?C9:
@2014298/1
cgttaacggagtttgctgtcgaatactctgagcttgctgagcgactaatg
+2014298/1
C@@AFFFDHBFFHIIGIGEHI;EGIIIIIIIIIFFHIECI9F<FIIII@<
@7517542/1
tggcaagacctccttcttcaagcctagggaaaaggtgaaataaatgaatt
+7517542/1
CCCFFFFFHHHHHJJJJJJJJJJJJJJJJJJJJJJFHIJJJJJJJJJJJJ
@5328701/1
ggggtactcggagtgaagcaattgaagaatggtgg
+5328701/1
@@@DDDDBFDFDD@GFAFEGCEHJBGI4E?CF9<F
@5328716/1
cggagctcttcagcatttagcagcatagtgatacgatgtaatattgaagg
+5328716/1
@@BFFDFFDAFHHJJIGIJIGIIHG@HHHHEG<GGI9FGI@HCFGG<FH3
@3094758/1
gaccaatagggttgcccatcattcgctcctcgactgccccgatgttggag
+3094758/1
@@BFFDDFHBFBFEHHIIIFFHDHBFGGIEIGHHGIIBBGD<AFGEHIE=
@6442031/1
acttcaattaatttctgatttttattaacaatagattggttgtaacgatt
+6442031/1
CCCFFFDFFHADBH<GHGJCGGFHIDGHGHGGGH9EHI<GHI09CG76@;
@3095271/1
ttcaagatcattttaaactgtccttctgacacaccatctctgtaaaagag
+3095271/1
@C@FFFDFHFDHHIJGGIJJJJJJIJJJIII@GHGIIJIJIJHH<GHGHI
@6442664/1
ctgtgatcttgtctaagattgctttcgctgcggcatgctttgcttctttc
+6442664/1
CCCFFFFFGHDFHIIGIIJJCHACBHFEHIJJAHI>DEGI@F9BFF>GHF
@7517897/1
cttttttagttttataggttccttaatcatacaataattagcttaatatt
+7517897/1
=@@FFFDFFHHHHGEEHGIC@FHIE@@HIFHGGGHIHIIIIB?GEHIIII
@899000/1
cgctgtagtacaaatttctatttccgattatttttcctttgatgctgctc
+899000/1
CCCFFDDF?DHFFIIIJJEGIJGIJIIFDHIEIIIIJIFIHGGIIJIIFG
@4773007/1
ctctaaatgaataatgcagcgatgattccaaagct
+4773007/1
@@CDFFFDBFFDFB>A@FH>DHFG@4ABAAEGEG@
@2015060/1
gtacacaattcaggcactaatgtctcttcaaaatcttcttcatcacgtcg
+2015060/1
@<@FFDDBBHHHBGHIIHIJFCHHIJJJJFJF3CBEGGCHIJJHHIIAHI
@4773692/1
gccacatcaatgttaaggaatggtttccaaccaataattgcagactggaa
+4773692/1
@@CFB?EFHDDHHIIIFI@AFHCCFEGEBHGB=FGGFHCDHG<FGD>80B
@2015218/1
gctgctgctgctgttgttgttgttgttg
+2015218/1
?@@DBEDDCFHHHHDIGHIICIEA>CFH
@4229889/1
ctcatcttcatcatccaagccgtaatgaatggtgttgctttcgcagggta
+4229889/1
@@@DDDDDHHFFFBHGG93CFHFGADHGEEGFC?FF;DGG9?FGGIEIHG
@317088/1
gtcgaatactctgagcttgctgagggactaatgccactgtg
+317088/1
??@B1;ABFHHHHD9BCFDGIGGB7ACEG@CCA?B9CC9??
@2015632/1
cttgaagttggttcagctgtagtctgtctgcatctgtatatg
+2015632/1
@@@DDD<BDBAF?EGEIFIIEDBE4:<9AEEE4CBG?EBFDB
@4774275/1
cacctttgaagttgaataagttattattcttctaggtccttttatcataa
+4774275/1
CC@FFFFEHHFABFEEEECBIEFHGIJIIGIIJIJJEH>C>?DDHHGJBC
@6997171/1
ctccactgaaccaaatcggctccttgaatgaatttttc
+6997171/1
C@CFFF?DHHH=FHDFBBGIIF=FEFHGC>@9F>F<D9
@7519613/1
catcattcattttcttcattgtaacttggcccgcaacaattgtacacaac
+7519613/1
C@CFFFFFHDHHGJIIIGGIJCIHIJJIGIIJGIIBFHHGGEFIIAGHIE
@3675031/1
ctggcattttcctgtgactgatttttcttc
+3675031/1
@@@FFFDFHFHHDDEF9FGEAFH44CBHEH
@8036855/1
cttcagtaaataacaaagaatggaaggccaaaatttgttcacactgttcc
+8036855/1
CCCFFFFFHHHHHJJJJJJJJJJIJJJJJJJJJJJJJJJJJJJJJJJJJJ
@8539039/1
gtagtatgtttacaaatgttgcagcattaagtcttctctgcactgtgaca
+8539039/1
@CCFFFFFHHHHHJJJJJJJJJJJJJJJJJJEHGJJJJJJJJJJJIJJJJ
@2016788/1
gttatcatcaacatctgacccttcacactcatcaagaacttggtaaactc
+2016788/1
BBCFFDDDDDHHHJJJIJJDGIJJJIFIDGIEHGCHIJIIFE@BBFHDEB
@3097596/1
ggcggtaccatggtataactatcttattgagataattatcttttgaaaca
+3097596/1
CCCFFA@DAFHFHGH>FEAHHIBGIIJGGGIHIIEEGFEHHJJJDFGGII
@3097745/1
cctctgtcgaacagcttccacagcttgtctg
+3097745/1
@<@DFABDFHGHAHGGGI@EECHEGI>FHG<
@3097824/1
ctttcataattcataacgtcattagcagagctcgctactaaggccttcaa
+3097824/1
@@@FFFFFHGHHDIIDHGFFEGIGIIJJ9EGGCFEGCGGGBAFGIGHFIF
@2538901/1
cagcctcatgttataacattatgcagttcattacct
+2538901/1
@?=DDFDF?DACFFBEFBGAH?F<C@FH4ACC<F94
@3098135/1
ggtggttgttgcctctgttgctgctgaggctgttgt
+3098135/1
@@?DFADFA?FHHGIEIHII<H>HCGHGICGHHGDB
@7521438/1
cttcaacatataaactgcagggaattctaagagggtacacaattcaggca
+7521438/1
@@CFFFFFHHHGHGIJJJJJJJHIJJJJJJJJJJJCFHIJIBFHIJJJJJ
@4774875/1
gctcgatcccttcttctaggacagaagtagctataacgaggttacattct
+4774875/1
CCCFFDDFD8CAHIIIIIIIIHG?;CG<?1?EHGIG4CF<D@DGGB@4?F
@4231714/1
tagttttcttccaactagtgaaatttgacttaagaaatatgaatcagtgt
+4231714/1
@BBDDFFDDAFFFIGIIHFIIHGECGBDFGBGHEA4C@CFEGH9?@FG@B
@8539605/1
gctttcgctgcggcatgctttgcttctttcttagatctaccagtgcccat
+8539605/1
C@CFFFFFHHHHGJJJJJJJJJJJIJJIIIJJJJIJJJIJJJJFGIHJJH
@5871220/1
cttgtggatcaaaactcattaaatatttctgtaagcgaagaactgaggta
+5871220/1
@@@D=B7?DF>CHIIICHHHGIGGG>HFHHCD?HEFA7@F:B?B<FG?FA
@4775644/1
tatttctttaagaatattttggatttcattgatagtatctgatttgttgt
+4775644/1
@C@FFFFFHGFHHIGEAFGEGGEHGDFEIHIG@EHHCHCIGCF<DGC@GD
@8539916/1
cctggatggccttccaattctggctggtgatcaaaactaaatgcgatgtc
+8539916/1
CCCFFFFFHHHHHJJJJJJJJJJJJJJFHHIJJIJJJJJJJJJJJJJJJJ
@318668/1
cgtagcatactttatcgtaacggtcatttctttttcttgatctctttcat
+318668/1
@C@DDDFFHBHHHIIGE@F;F;FEFEHGFHIIIHIIII<?:BFGIFHGGI
@1461394/1
gtctcaacaagttccgttttttggagaggcaactcaggataactatagag
+1461394/1
@@CFFFFDFD>DF@GG3EEGIGHBHI@G@6;DD@BD>G>@FGHHG>DGEF
@1461593/1
catcaagctctccccttccatgcaataaacggcatgtctcaagagctgca
+1461593/1
B@@FFFFFHHGGHJIIJJJIJJJJJJJJIIIJJJJJIHIJJIIGIIIHII
@7522371/1
cccggaagcaccaccacaacaagctgtaatgcttggaaggaagacttcag
+7522371/1
BCCFFFFFHHHHHJIIJIJIIGGHGIHHIIIIJIJJJJJIJJIIJIJJJG
@7523030/1
tgaacaaatttacctaaagcaacaacacaattgtcggcagctgggaatcc
+7523030/1
CCCFFFFFHHHHHJJJJJJJJIJJJJIJJJJJJHIJJJJJJIJJJIJJGH
@4776225/1
gtgaaatctttaggctgcagctcaaccattttatcggccaacatattact
+4776225/1
@@@FFBDDHGGGF@GI>FAF@BEGCDGHGGEFEGEHBAGHIGIB@4?DBB
@5872248/1
caatgtttctagcctttcataattcataacgtcattagcagagctcgct
+5872248/1
@C<BDDAEHHFBDIHIGIG<HII@EHCHHIFBFG?DGGGIG;FHIIGIC
@3099848/1
atcataatgagatcaagtttttttcgaatcaaatgaagctgt
+3099848/1
<@?DD4BDDDHAABHIIF4CBE<<?FFHI=FGGGGEEC99B?
@4776852/1
ctctaactcttcttccatccgctagtttttcagg
+4776852/1
@CCFADD?DHDADGHIG9<CFC<GIGIGHE9?CC
@8541777/1
cgcacaacaaacacttggggagttaaatcaacatcagctgagatatactc
+8541777/1
CCCFFFFFHHHHHJJJJJJJJJIIJJJJJJJJIJJJJJJJJJJJJJJJJJ
@4777294/1
ctaggatgttcagttaactttctagc
+4777294/1
@@@DDDDDDDFDDF9CD2??ECA43A
@4777307/1
ggcactgactgtgtgtaataataatgctgtgacatt
+4777307/1
C@CFFE;BHDHHDFHEB4IFHIGE>HEEHHC4CDHG
@5333056/1
ctcctgccactcatcataatgaacaatatcttcttttggattagtagaaa
+5333056/1
@@@FFEDDDFDFHGGFGIDH>FCH>E3AHGIGI9EGHBGEFGHHBF@BFH
@5333059/1
ctccataggaagcgccaaaggcttctctcgtgagccaacagtaagacatg
+5333059/1
@CCFFFDDFFHF?HIJ1CFGGHII>FEHGGGI3BGIJBGEH4BH@FC>@F
@5333133/1
cacgatttcggcagcttttacctcattttcactcagaa
+5333133/1
@@@DDDDDD<8CF?C9EEE>9<?19CFHECEC<F@>D9
@5333542/1
gccaataattgttctttcatgatactctcaaggtccctgattacttcttc
+5333542/1
CCCFFFFADBHDFIIGI<IIIIIIIIIIIIIII@BFGHIDGIIIBCD@@G
@7525625/1
agcatactttatcgtaacggtcatttctttttcttgatctctttcattat
+7525625/1
CCCFFFFFHHHHHJHIIIJJGHIJJJJJJJJJJJJIGJIJJJJJJJJJJJ
@321911/1
aatgatttccctgttgaccttacgggg
+321911/1
?@@D;DD8?AA:CA@:A3EABFG?FDB
@6448528/1
ggtaagtagttatagcatacttaaggaaggaatcaccgatagtttccaaa
+6448528/1
@@@DDADDD?F<D9FG:CIEIIF@HCEF@GFCGFIIFCFFBFBFGIIB4D
@7000994/1
gggtaatcaaattttatgacaaaattgcaattctttacatcaataccttc
+7000994/1
@@@;BDFFDHHHHII>GIGIE>33AFG4F9ADHIIIIGGIEHIIIIC@DF
@7527079/1
tcacaactaacaatgggccacaactcatattgatcgtcaaatgaaacata
+7527079/1
CCCFFFFDHHHHHHIIJIJJJJJJJJJHJGJJJIJJFGHIJGIJJJJJGI
@6449743/1
cctacctctcaccagagcttgttttctgttatagtccagccagcattcta
+6449743/1
CCCFFFFFDHFHFGGHGBHGDEHIJGEGHGGIEGGGGIIEGGBGHEDHFG
@1463864/1
ctctgaccatggaggataattcctgaatta
+1463864/1
@@@F?DDBB8AFB>FA@EIGCG<@HBA4AF
@323441/1
gtccttctaacctgttcttcttgaagttggttcagctgtagtctgtctgc
+323441/1
@B@FFFFFGHHHHFGIGGHJIIFHGIIIGGGIEHCGGGIEHAGCFHE9GG
@5335123/1
ctgttgttgctgctgttgttgttgttgttgaggttgattagaagcccctg
+5335123/1
@@@DDDDD?BBFFDGEDG:EEHEE?@BAEGBAH;CFBG>@?><B9??@GF
@8544383/1
gaaggcttttgggtcgtgagaagctgcaacggctgctatagatggaacgt
+8544383/1
CCCFFFFFHHHHHGHIHIJJIJJJJJJJJJJJJJJIHGIJJEIIJIJGI=
@905793/1
ctgtagtacaaatttctatttccgattatttttcctttgatgctgctcaa
+905793/1
@@CDDFDEHHGGHIAF@:?FHIBH<@F=HAHIIIHGC>AHHHGGGHAB9B
@1465281/1
ctccattagttttcttccaactagtgaaatttgacttaagaaatatgaat
+1465281/1
@@@DFFFFHHFFHEGIGGIGIGIJ4FHHGIGCHGGHIECHE@BGBHBIFA
@5336424/1
tcaagcttcggtccgactgatgatttgaggttcttgtggaattgtgacac
+5336424/1
@CCFFFDFHHHAFHGHIIJIIIIIIIJGGI>DGCHHBDFHIDII>DDHEH
@4780978/1
agatatcagacatttcttcagggagaatttttaaccatttacacaatata
+4780978/1
@@@FDDEFGHHHHFIIJJJJIDGGIG3CHIIIIJIHB9DDADG@GGHIIE
@4235596/1
ctgtggtctctgctgttgctgaggctgtt
+4235596/1
@@@DDFD?CDA?FHGDGGC9FAE@?GE;F
@5874329/1
attgtgcattaatctatagaaaattttccagacagtatttagagactttc
+5874329/1
@CCFDFFAHADDBHIJGHGIGIGGIIIFHIIIJIGGGI@EFHGG4C9FHE
@5336544/1
gttaacggagtttgctgtcgaatactctgagcttgctgagcg
+5336544/1
@@@BFDDF@HHBHCGIJIIIIIIIIJBFCBGHGEIEFG<GE:
@4235635/1
atctactcctgcaactgggcggcaatt
+4235635/1
@@CFFFDFHHHFFGGIGE;CFGGI?BF
@4781206/1
ccccgatgttggagcctatgctatccgtagtcgaggctgggctacagata
+4781206/1
C@CFFADFDHF?>EGIJJGBHIGEHGDEGDGFCDHHHCBFCEGIIA@FE@
@5336842/1
cttcagaatataatagtttcaattcatttgatttatgcttaataagcatt
+5336842/1
@C@FFFFF?DBFHIHFFD@D>FAGEEHICHGEBFBFFGGHIC4?<@DDEC
@4781319/1
ctccttccaaaaaaatacagcaagtctggtaaatttatcgcaaggtaatg
+4781319/1
@@@DDDDDAFD;DAH@G>EE9EGDFFFH>DG@FFD9B><BF?FE@GGE@G
@4781856/1
gtccacacctttgtcaccactatattcaccaaccgttaacggagtttgct
+4781856/1
@@@DFFDFAHHHHIGIIBHIIEIIIIE@D@DCGHIJIHHFHIDGGGHHHH
@8043026/1
gttatcaagaaatctaagattgcatcaccgaggaattccagcctttgata
+8043026/1
@CCDFFFFHHHHHJJJJEGIJJJJJHJJGJIIJJJJJJJJIJJJJJJIJG
@2542929/1
cacttttgttattggtttccttatcagtaatctcgaatctattatctctt
+2542929/1
@C@FDFFFCFFDHHGCGI9CH@CEHIGAHHIGIIIIGGIG9@C?FH9DDH
@1466925/1
gtggggaagttttatttacattttttgcctgaacacattgggt
+1466925/1
@@CFFF=1C?FB<FGCG@H>@@>EACFFDACHGIIGGIDG9?7
@8043713/1
ctatatttctcatttttttctgctaaagcactaccttcagcgggagacct
+8043713/1
CCCFFFFFHHHHHJJJJJJJJJJJJJJJJJJJJJJJJJJJJJJJJJIIJH
@3102853/1
aaaatcgataagttaacaccaccattctaggaatctgtttacgttcggtt
+3102853/1
@@@DDDDD?BBHFG4EDHHGI3A3?4CH9EDG>GHDEDGDGFH;BFE>/?
@7004688/1
gtcagagctatagtagttgaatggctggttttcaccaacattccagctag
+7004688/1
@@?DDDEFH?HHD<FFFH@>HHGDGGHIFHIGGHIGG=DEHGIIIIIBGI
@5875288/1
ccatcgcctggtcatgcataattcttgtagaagac
+5875288/1
?@@DA;BDFAFHDFEGGE>FHGH>?HBDH4E4?FH
@2024455/1
caatgtttctagcctttcataattcataacgtcattagcagagctcgcta
+2024455/1
BCCDFEDFHHHGFBHIJIG>FGIJGGJIJJJCGFEIICHE>B=FGIIIJH
@906621/1
tgctaattttgcttggtgtttgttttctccaactccgacaaacgccatcc
+906621/1
@CCFFFFFHHHDHJJJGGGIIIIJJJHIEGGGHGIDGBFDHGCGHIBHII
@6454436/1
ctggttcctagaatcccacatggcaggaagttttctcgcaacttaggtt
+6454436/1
@CCFFFFFHHHADHGGEGIGGGF3CBGFGH>GI>D@CDD@D6D@GB34B
@326077/1
gtcagcttacaagccttagtaagcataaatttatggaagccataccgtac
+326077/1
@C@FFFFFHHDADGFHIIIIFIEHFHHGHDGGIDHIIJGGIICGHCGFD?
@4236373/1
atcatttcttcattttcagctctggctattttagcat
+4236373/1
@CCFFFFFFFHDHGIIIIII<FEHEHDHIGGIJ<D?4
@4783742/1
atggtttcaatgatttccctgttgaccttacggggacacttatcaggttg
+4783742/1
BBCFDFFFHHHHHIIIJEGHGIJIJGIJGHGG6E:FHHGEF@FFIIIIAF
@8548104/1
ctggatttcccgcatagctcaactgtggcggacgaattccaaaatgaa
+8548104/1
CCCFFFFFHHHHHJJJJIIJIJJJJFFHJJI@@:8A;@7=@=DH37?E
@3105682/1
ctctgctgttgctgttgttgctgaggctgct
+3105682/1
@@@DDD?A:CF?FBGEBHIIIHHE?1AEC1:
@8044773/1
tatagtttctcctacggagactgtatacctaaaagtgggttcatgaattg
+8044773/1
CCCFFFFFHHHHHJJJJIJJJJJIJJJJJJJJJJJGHJJHIJJJJJJJJI
@8044982/1
ggctattttagcatggaatgtgatctccaagttgtgaatcaatttcagga
+8044982/1
CCCFFFFFHHHHHJJJJJJJHJJJJJJJJJJIJJIIJJJJJJJJJJJJJJ
@1468639/1
cttcaagatagaacccaattctggcccaagaggagagcttttattgaata
+1468639/1
@<@DFDADFDBF??EHBBD<FACCGFGC@FHIIGI8B@?FFABDGGIDHB
@7529826/1
ctggaacatagttttaaactgacttgaacttcaccagatctagtaaatat
+7529826/1
CCCFFFFFHGHHHJJJJJJJJJJJJJJJJJJJJJJJJJJJIJJIJJIJJJ
@3683814/1
tggcgttttggtgggcatggcctgc
+3683814/1
CCCFFAFFHG>CFGGJJJGI3EFGH
@908338/1
ctctaggattatttccagaatcttttaagttcaa
+908338/1
@@@DD>BDBD<CC<BEHGCC@FHI99BCF@F94<
@2026111/1
cttgaagttggttcagctgtagtctgtctgcatctgtatatgccctagca
+2026111/1
@CCFFEFFHHGBHIIAHIIG<@HHIIIGIIIIHCGIGGGIIIIIIIIHII
@7530431/1
cttcggccacttctttgaactaagtacagcgaaattcttattcgattgaa
+7530431/1
CCCFFFFFHHHHHJJJJJJJJJJJIJJBHIJJJJJJJJJJJJJJIJJJII
@3107182/1
tcacttttggtcctgttggtccattaatataa
+3107182/1
@@@DFFFFDHDFHGIE@EI@A<CFGGIHBDHG
@5339894/1
cactgttcctggctgagagtaattcgt
+5339894/1
@=?D?DD8DDDDFHI;B:A3A@EHH1A
@5340119/1
gtctaagcctaatgttttcgctagaactgctagatgttgattttgaacaa
+5340119/1
C@@FFFFFHHADHDF>GGGIGGAHGDHICHID<<BG9?F>F>E9?FHICG
@7531671/1
acacaattcaggcactaatgtctcttcaaaatcttcttcatcacgtcgtc
+7531671/1
7@?DDDDD<CD??<ACG;C:<CHCEEDHEIDHEFIIEICDE91CFFIFDF
@7531680/1
gttacaggagatactggttgttgttgaggtggtagttgag
+7531680/1
@C?DFEABDBFFD9CF@AC@CGHCGBBGGHGG:DHDH?DC
@7008903/1
gggaggagaaatagtgattctgtagtgatataatttatcagcattattc
+7008903/1
@@CFFFDF8FBF<FAFEHIIIFHID@;@EGBHDHIIIEGHGAG@CGGG?
@5341349/1
ctcctgccactcatcataatgaacaatatcttcttttggattagtagaaa
+5341349/1
@@@DADDDFFHHFIIIG>HHI@FHIGDHIIIFGGIIIIIIIIIIGIIIGH
@7009618/1
gttgttgctgaggctgctgtggtctctgctgttgctgaggctgttgtgg
+7009618/1
B@@FDBEFFHCFFHIIGGCF@H@DHHHCEHCC>FH>B<CCB@GFCG>A=
@4238840/1
atcaggttttgggtagttgggtaatattttgataacgtggatgtagatag
+4238840/1
BCCDFFADHFHFHCFHHGGIIADDIGIJJFIJJIJDDBDG=BGB<B4B4D
@4239326/1
ctaattttcttttgtcttcgtaagacgattttggcatattagctaga
+4239326/1
?;@BBDBDDFHAF@B<GGHBDCFGG3@CE38?C?DB<@<<D<;?@3D
@910287/1
ctgatggaatccaaaccatacttcacgaccac
+910287/1
@@@DDDDDHAHHDIGFGFG<AFHFHHIIJD::
@910717/1
ccgtgatctaatatttgagcagaaggtgctggtgcatgtaatactttgta
+910717/1
@@@DDFFFDHFDFGIGGC7AEE9ECG<EFHFHHIBGGHDGGHIIGEAFB>
@8048103/1
gcaggaaatcgatttttgaaacacctctgtcgaacagcttccacagcttg
+8048103/1
CCCFFFFFHHHHHJJJJJJJJJJJJJJJJIJJJJJJJJJJJJJJJJJJJJ
@7010332/1
cttttgggtcgtgagaagctgcaacggctgctatagatggaacgttgatc
+7010332/1
?@@DDFFFFHF:C<EAFHGI9E;<CE6DHDD9DFCH?DCE9BCBCAHG4=
@7010444/1
cgttgatctggtctggagctggatgagtgacatcagcgccaacaacaatg
+7010444/1
@@?A=D?DF>F<FHIFIDGGBHGCG>GGHIHCGDD@A0CGEAA1BF=@FH
@5880185/1
gtgagaagctgcaacggctgctatagatggaacgttgatct
+5880185/1
C@CFFFFFGGFFDICG6FGIGIHCCGAF@@DGHG?@;FEBB
@2027619/1
cttggattgcctcctgcggaccattagttgaag
+2027619/1
CCCFFFFFFBHDHIGGGEHIGGEFGCGBA<??D
@4239854/1
catttcttcagggagaatttttaaccatttacacaatataaatgcacctt
+4239854/1
@@@DDFFFDDBFFHE@CFH>AFHFHA3<@<A@EEH=CGHI9CGG<@>?F<
@7011495/1
gctaaaagacgaatatgattaaactgaacaccaatagagt
+7011495/1
B@CDDDDDAHGFDEIGHGGIFIIIEHHDGC9?CDEIEHF<
@5342251/1
ctcttgttttgcttctttttttgacctac
+5342251/1
@CCDD>DDGHHAHBEHGGIFEGGIIIIBD
@5342317/1
ttgtaaataaaaaattaataacattaatatg
+5342317/1
@@CDDDFFD?DAFGGDHGIGIDHEEAGHGC<
@1473075/1
ggcacatccacgatttcggcagcttttacctcattttcactcagaag
+1473075/1
@@@DDDDDHHHFDIIIID:C8EE;FDDGB?GG@GGG@DCEGHHHB4B
@7012304/1
ctatcatcagctggtgtagaattacagaataactcatgaatgctttctaa
+7012304/1
CCCFFFDFHHHGFJHGBHIIEIIIICHI3?ECGIGIGEIIEIJIIIIGJI
@7012424/1
gctctacctgatctggaccagtggcgtatttacagaagcaaggttg
+7012424/1
CCCFFFEDHHHFHIIBHJJIIHIIJJH@EHGGIEHGIJGHIAAFEH
@330875/1
ctgtctccttcaacaatcgtcggtacaatgtaatatgag
+330875/1
@@@DDD4BBDFHFEIIIGA?E@F@EAGH4??DADA<FAG
@3110160/1
cccttatgtctaacacttcacacataaattcg
+3110160/1
@C@FFFFD<FBHHIIIFIG@HHGGGEHCCFAG
@6459627/1
atttttcctttgatgctgctcaatttaccttcatccttgttttcaaagtt
+6459627/1
@C@FFFEEHGHG<EBHBG>GIEHGIHGH9FHGIGIHIIIHHGIJGGHIHI
@911614/1
gttacatagtgtatgaaccgctgcattaaatattaaagtattgagcaaag
+911614/1
@@?DFDDDBCABDHIEIGHH>6DFHBAEHI<F4CFCGG<C4B@DF<FC;D
@8049689/1
gttttaaactgacattgccgattagtgatatcagtcacctatcgtgataa
+8049689/1
CCCFFFFFHHHHHJJJJJJJHIJJJHHIJJJJJJJJJJJJJJJJIIJJJJ
@5344041/1
gtaacgattggaaaaataatcagaataagaacggtattgctctgcaggga
+5344041/1
?=?DDDDDHHFDDGI@FFGIIE<H<FHEHGH?CA8C1BG4BGDH3<B?@D
@8552691/1
ctctgaaggttgtattgttctggtattatgagtgttacttctcatcctag
+8552691/1
CCCFFFFFHFHHHIJJJIJJJJJHIJJJJJJJHHIJJJJJJJJJJJJJJJ
@8552953/1
gtcttcactgcagcctgactggtgagaaccctcaccgctgtcatgctctt
+8552953/1
CCCFFFFFHHHHHJJJJJJJJJIIJJJJJJJJJJJJJJJJJJJJJJJJJJ
@7012912/1
ccagagactcgtccaatcagattgaaaaaaacaa
+7012912/1
@C@FDFFFHHHDFGG9ABHHBHIEEHGIIGIIGB
@331981/1
gctgagagtaattcgtcgcgcattctgttg
+331981/1
?@;D7BB;ACFBCB1::@EE:1C8:?G??D
@3689141/1
cgtgatctaatatttgagcagaaggtgctggtgcatgtaatactttgtag
+3689141/1
@@@FFFFFGFHGGJJJ@DGICGGIJFBHGIGGGGICHBD@FGGGGIDA?B
@3689524/1
ttgctttcgcagggtaagtctttcagtctcatccacattttatgtgctgc
+3689524/1
??7DDDFFF8F6DEAFBGFFE>@EHH?E????ECHHEFGCIGGC<DDFGG
@2031002/1
gttctgtatttcctgtgatcttgtctaagattgctttcgctgcggcatgc
+2031002/1
@BBFFFBDHDHFHJIJJIGJJIJIIJJGHJJIIJJFIIBHG>HIIHIJBG
@6461594/1
ccttaacttgcattaaatcacatcacattacca
+6461594/1
CCCFFFFDHBADFEFG>HIBFHIGCHIIEGGHC
@6462145/1
cttgtcttacaggtaccggtctttctcgataatcaagtgttggtgcattc
+6462145/1
C@@FFFFEHGHHHFEGIIDGFHGHFHEG>FH7DGCHGAGHGGB?FHBBFH
@332806/1
aatcaattatgatactgtctccttcaa
+332806/1
@@CFFFADFHHHHFJI>:CHEHGGH@F
@7014977/1
cttcttctatcacatcggaggcaaccaatatgttcgtctcacccatgtta
+7014977/1
@CCADDFFGHHFHJGJJIJJJJJBHDGGFHG9C@GGFHIIJFDEGG3B>F
@1475928/1
ctatcatacattcttaatatctgtgtattaagcctctgaacaacaataaa
+1475928/1
CCCFFDFBHHFDHGIJGIJDICHGEBHIIIG@HIIGECCFHIIIIIIDIJ
@7016178/1
tctcgatacaaaataattctatgagg
+7016178/1
@@@DFD?DFDHG<FHI@GECHI<<A9
@5347328/1
tgcagcattaagtcttctctgcactgtgacagtcttcaagcactgagtta
+5347328/1
CCCFFFFDFFHHGIIEHCIHH<BEDH4CFGCFA9<EG@@FHEGIJIHF?@
@6462189/1
ggcacattgcagttgctatcatacattcttaatatctgtgtattaagcct
+6462189/1
@C@FDBDF?F8BAFGEGGBFGIIIG4:AHEIIIAHDG@F4?BEI@@GI@G
@7536386/1
cgcagattaaaatttttaagtacgactaagtgagcacactaaatcaccac
+7536386/1
CCCFFFFFHHHHHJJJJJJJHHJJJJJJJJIIJJJJJJJJJJJJJJJJJJ
@8554854/1
gtcgcgcattctgttgtatatttatgctcacttcaccaacattcatgaat
+8554854/1
CCCFFFFFHHHHHJJJJJJJIJJJJJIJJJJJJJIJJJJJFIJJJJJJJJ
@8555345/1
ccatggtataactatcttattgagataattatcttttgaaacaactacct
+8555345/1
;=@DDBD?DC?AD?CB@G>IEB?F?<:FHHIIIIGBDB;??FGEFHGHF@
@3691299/1
cactattaaagttgatttgtcttatagacttgacaattttttcttttctt
+3691299/1
CCCFFFFFFHHDDIEHIJIII@GEHDHGIEFCGHBAABGIBB?DDE9BG>
@1476927/1
cccgcaacaattgtacacaactccataggaagcgccaaaggcttctctcg
+1476927/1
C@CFDFFFGGGHAFHIGIJH8FHHDEAHHG9FGBHIJJEGBG9=FCHGF<
@5885691/1
agcatactttatcgtaacggtcatttctttttcttgatctctttcattat
+5885691/1
<=?DFD3AC??FHIGIIEHGDEGCHGGIGIGBCFCG<FFGHG?DCCCHEG
@7016983/1
gttttggagaattatcaaagagaattattgaattcaatatagcaaacatt
+7016983/1
B@@FFFFFHGGGHIJJIJGIGIIFDHGIGBG?C@BHGGICBDHIICFHGI
@915645/1
ctggcattttcctgtgactgatttttcttcaacatcaacaaatgtcactt
+915645/1
CCCFFFFFHGFHFIHHIIIJEIJJGJJJJJICHIGHIJHGHIGEFIIIJI
@8556603/1
tccactttcacaatcaattaattggtaacatggtaaaataccttctttga
+8556603/1
C@CFFFFFGFHGFHIGHIIHIIIJJJJJJJJIIHIGIIJGIIJIJJJJJJ
@8556724/1
gttggttgttttttaagtgcatgttgaacatattcatgcaaaatgcaaat
+8556724/1
CBCFFDFFHHHHHJJJJJGIIJJJJJJJIJJJJJJJJJJJJJJIJIJJJJ
@8054647/1
cccgattctatttcttggtcatcagtttgagatactgtaatgcattgtag
+8054647/1
CCCFFFFFHHHHHJJJJJJJJJJJIHIJJJJJJJJJJIJJJJJJJJJJJJ
@335239/1
cctgctttagggtttcttccgctaatttaaaaattgaatagtttttatga
+335239/1
@CBFFFFFFHGHDHIIDFHIGIJJIIGEGEHG3?GHEHGDGBFIJI?EE4
@2033378/1
tgtagaggtgcaggctggccatgttgaatagcttgctgtggtggtacagc
+2033378/1
@@@BFFFFCFHAFGGIGGGHHIGDGGA?CEAEGGHIDEBGD9?B@BGB>F
@7538199/1
ctaatattgatgttttattttcagtataccttataccgctatcatcctgg
+7538199/1
@@@FFDEEFHFFFHGHFGHGHIDGCHGGHIGHGHIHHGHGHIGIIGGIHG
@4244746/1
aagaaaaaaggttcttttacccccttcagaatataatagtttcaattcat
+4244746/1
@@CFDEFFHFHFFIJJFIICAFHHIJJJEHHIGIGHEG>?FCEBBFHGDE
@5886581/1
atcggttcttcttcttttttccacgtgaaatctttaggctgcagctcaac
+5886581/1
@@BFFBDFHHHHHIIJEEGHFHGGAEEEAFFHGHBG>?BFHHGHEGIIJI
@2034425/1
cgttgatctggtctggagctggatgagtgacatcagctccaacaacaatg
+2034425/1
@<@DDDDFFGA<FHBEGIDHIFGH99CFEHHGHHIFE4DF3?F@;BGHHC
@5350776/1
tccctatggatatgtgccacttcttggaatggtactgccatttctctatt
+5350776/1
@CCADFFFHHGGGIGGGHGHIIJIJJJIEIIJGEHIIDAECDGEIGIIDH
@3115644/1
tagcccaatatagattccagaacttccggcataatgagtaca
+3115644/1
@@@DDFFDDDDHGFIG<BF<<FG>FGHE6EFHDFGAC>::<?
@2035479/1
gttgttctttttctattttcttcgctttgagatacctacgcctatcagcc
+2035479/1
BB@FFFFFHDFGGJGIJJJGJIIDBGGIJIGEGHJGIGCGHEA<FGGIGI
@6465905/1
gcatgtaatactttgtagatatcagacatttcttcagg
+6465905/1
@@@DD?DDDHFHFCA<<EEE@BDIGEE>FAFEBABFAG
@3695027/1
tgctaacctcttggcaatttttttcgatttgccagtacctatttctttgt
+3695027/1
CCCDFFFFHHHHGJGGIIIIJJJGHJJJIIJJJJ>?FGGC>GIGIIJIJI
@3695679/1
cctatacctatttacatgcctagacttg
+3695679/1
CCCFFDDFHDHGFBHHIII>DHFGHGJG
@917801/1
cttgtatttttttatttttctgcgactgtctgaatcagaatctgatttat
+917801/1
@@@FDEFFHFHFH=9FFIIII<HE1FHHHGCCFHHE>HEGGIFH48CCGG
@7020826/1
cttttctttaacatttctcacagaacggttgccatatagccttaaaaggg
+7020826/1
@@CFFEDFBAFHHBDGGIJJ>CDEGG@:<AEHE<<DHIC@3?DBA9D9;8
@5352116/1
cttgtttcatactttttgcaattactcttttttgatgatctagttgag
+5352116/1
@@<DD<DDDFHGGGEIII@HGGHEIIIIJGGEDGGHDIG9?4DFGG@G
@3696223/1
ctacctgatctggaccagtggcgtatttacagaagcaaggttggcctatt
+3696223/1
@@@FDBDFFHD8CHG>DG<CECECEHIGHB:<DBDD;F>GFH?GDHEA9F
@3116937/1
ctcgaacttccatcatattgtttgatatcgccagtc
+3116937/1
@@@FFDDFF<?FD@GHHGGIIHAE<E4CHGGG;GDF
@3117621/1
cacagaacggttgccatatagccttaaaagagcaccccaactagttatgt
+3117621/1
CCCFFFFFFGFFFIIGGHDHEHJJJGIJJGHIFGIJEECHDFDFFFEIG<
@3117631/1
gaccaacttgaagacaaggtaaatgaggataccttaatttcattttgtat
+3117631/1
C@CFFFFFHHHHGGGIJJFFHGGGIIEHGEGGDGHIHIJIJJJBICCDEH
@3118171/1
ccacgatttcggcagcttttacctcattttcactcagaagaaataatatc
+3118171/1
@C@DF>;DDHHHFGIBBEHBHIGHIFIHGGGEHIII@GEHHAHGGGIHDA
@8561397/1
gctttcgcagggtaagtctttcagtctcatccacattttatgtgctgcta
+8561397/1
@C@FFFDADDFFHIHEFHHGIIIIIIIIIIIIIIIIIIIIEDHCEHIEGF
@2037341/1
gtttatttatttgtattattaacttttaattaattttaattatgtaccat
+2037341/1
@@@FDFDFHHHHGGGGIJFFGGIJJJIGIBIGGIDHIGHIJJEH@CEGCH
@4795720/1
gtcatgcataattcttgtagaagaccaataggg
+4795720/1
@@@FFDFFHHHGGJJGGHIGIIGFFBFH?F@EG
@3696780/1
tggatatattcatgccacattccattccatgatttattaaacccgatgct
+3696780/1
@CCFFFFFHHHHHJJJJJIJGIGGIGHIICBGIIIJJFIGGGIGGGIB;F
@4795939/1
cttgcgtagcatactttatcgtaacggtcatttctttttcttgatctctt
+4795939/1
CCCFFD@DFFH:CFHI@HH<@AEDHIIIG:DDH<FECHCGGGI<BBB<?F
@919138/1
tttgtgtcggaatacaaggcaggaaatggtgaactgcctttcatgaggaa
+919138/1
@CCFFFFFHGFGHEGCEHHGFHIEIIIIEFDE3BG9G;DGHGADC9FHBH
@8058456/1
ctctcaaggtccctgattacttcttctcgaggtggctgcagtttccatat
+8058456/1
CCCFFFFFHFHHHJJJJJJJJJJJJJJJJJJJGIIJJJJJJHIJJJJJJJ
@3697236/1
ctccaattgcattccctttcacactagggacatgaggtgaaattattggt
+3697236/1
@@@FFFFFHHHGHIIGHIIIIHGGGIIDIFIJIJJJJCDGHG@BBFEHI?
@4796384/1
gggatttgtgaagctgaatttttagaaaggcaatta
+4796384/1
?@?D?B?AFH?DDBGEE>FFC<H@3C@?FH<?;3:<
@4248739/1
ctgcgatctttgccatagcatagttcctgctttagggtttcttccgctaa
+4248739/1
CCCFF>DDFHDHFIIIIII@FEHHHGICHGGCHEGHH?BFCGHIIGGHIG
@7541811/1
ctctgttcttttttgaaacgaaatagttttttacaatactgctgtaatgt
+7541811/1
CCCFFFFFHGHHHJJJJJJJJJJJIJCGGIJJJJJJJJJJJJJJIJJJJI
@6468163/1
tctttgactaaatactcctgaaggagtgatatcggtgtttttgagctcat
+6468163/1
@@BFDBDDHHGAFHHIIIGCDGFAFHAAFFICCFG@DDGAEHGABGIE>G
@3118341/1
cgacaacaccgcttgtgcggcaatatgtttggcttgctgttttgtagaag
+3118341/1
CCCFFFFFHHHHHJGEFHII<GGIHBIIGGIJJIIICG><FHIDHCGGGG
@7022991/1
atagtacataactttagctgtcgtctttctttcaacaaa
+7022991/1
?@@FD>?DHHFDB?EGEBEIHEHB@FGHBHCGGIA<FHG
@921115/1
cagggaacggcgacataggtgtctgctcttcacatactcttgttacaaca
+921115/1
<@@FFFFFDFHH<GHGIDE:BDFIIIIEEEHGDGAFC>FHIIIIGGGIII
@5890669/1
caggaaatcgatttttgaaacacctctgtcgaacagcttccacagcttgt
+5890669/1
@@@DFBDDHHHB?1EG<BHAGIIIIJII<ED?DCG<>BGGEAGEII><D=
@1483436/1
ctgataaattagaatcatcccatagcaaatgatatttggtaggacgtgct
+1483436/1
CC@FFFFDD<FFGEGIG>EH3FH@F3?:??H<FC4C>GG3C<;DG0:?86
@341831/1
gtcagccgcttctataccaccatcaaggaaaagtgcacccatcaaagcct
+341831/1
?B?DDFFFAFAHHFDGEGHIII@FCGG>DCGH9:D@HCECE>GHHF@EG=
@2040293/1
caccggtacttttgtaaaacattatcaaaagttc
+2040293/1
BCCFFDDDFHFHFGAEHGIFIEGHHIIGIGFCHI
@5892288/1
ctttcattatcgtaaattgtcacggtctcaacaagttccgttttttggag
+5892288/1
CCCFFFFFHHHHFGEEFIJJJJJIIHIGEGGIGIJCHG4??FHGGGGIGI
@7024441/1
cgggccttaactttagtgaactggtcatcaactgagaggccaaactcctt
+7024441/1
@@CAFFFFHGGDDHIIJI<HEFAGEHGHIIJGEDFA@G1DBBG>@B>DF@
@2561881/1
ctcagagctaccttggcagctgctaattttgcttgg
+2561881/1
@CCFDFFFHFFHHIJJGGHIJCGHIIIGCGHJIJIG
@4251909/1
gtgatcttgtctaagattgctttcgctgcggcatgctttgcttctttctt
+4251909/1
@BCFFFFFHFHFHIGGIGIEC>HHFGIIHFEEBBGFGGEBDDF4?F>>HG
@7026155/1
cgtccctcttctggaaagcagctcttgcagcattgacactggcgttttgg
+7026155/1
CC@FFFFFHHHHHJIGJJJIJJJJJJJJJIJJJJJIJGJIJJJIHIJJJJ
@923935/1
atcacattaccacatttctcaaattcagt
+923935/1
?<@BDDDDAB:DBFHIIGIFG9EH4AFBC
@923941/1
ggagaaatttcaatttttgcaaattgttcgtagtgaagaactgaaagcag
+923941/1
CCCFF<DDDDHHHIIIIBHGGIB9CHHHEGECHG?EBGHCGGFADGEC>?
@923963/1
ctcgatacaaaataattctatgaggcttgtagccaccggtacttttgtaa
+923963/1
CCCFFFFFGDHHGIFEGIJIGFGJJIIDHGBGEGIGIGG6?FCIGDGBFH
@5893153/1
gcacaactgataagttaagcattgcagttcatcagaatcaaaatggttgt
+5893153/1
@@@FFFFFDHFHHJHGIJIJJGIIJJJIJJJIHCHGJJJG<GEEGDGGGF
@5893288/1
aatgcattgtaggccgcacatgtttgtgcttctga
+5893288/1
@@@FFDFDDFA8DBEGFGGAFHEIEE?BEHIIE4?
@7026738/1
cttatcagtaatctcgaatctattatctcttggacaagttgttatattag
+7026738/1
@@CFFFFFFHFFHGHGEGGIIEGJ>HHIIIGDEIIIEHGHIHIGIGGIIG
@7026800/1
cctaattgaagagccttttcccaaaatcataccattagatttattaattt
+7026800/1
@@@DDADDFFF:DHIEGBEHG:CGGHIIII4EHHHGGHFDC9DHIHGHIG
@2042366/1
gcctttgttgctgctgtggtggttcttgcctttgcagctgttgtgg
+2042366/1
CCCFFFFEHGDDFIGGDGHCDGCFEAHHEHHJJ@GCGHB9BB9D;B
@3123238/1
ccgaggtttaaattttttccgctgtagtacaaatttctatttccgattat
+3123238/1
@@CDDAADHHFGGIJIC>GGGGHIGGGBDFG4?DG>FGIGIJJ9BAF=7C
@7545183/1
ctcctaacaaggttgttaatctctctttcccgatcaggcgctgacctggc
+7545183/1
CCCFFFFFHHHHHIJIJJJJJJJJJJJJJJJJJJJJJJJJJIJJJJJJJJ
@345593/1
caggagtttatcagttgcttccaatactgtagaactatcttgttttttaa
+345593/1
CC@FDDDDDHFFHIGGIIJIJGIIJJIIGIGHDD<EFHHHEGFHHBFHIA
@6472615/1
cgctaatttaaaaattgaatagtttttatgaaatgagtcagaa
+6472615/1
CCCFFFFFGHH8DEHIIJCIIIECHBCHGAHF@FGGD?CBD>?
@4803943/1
ccatattcttattctttatatttaaattgagatgattagtttccacaaca
+4803943/1
CCCFFFFDHHBDHGGHIGJGGEGIIFDH>HG9H>EBBHHEHIFEFFF=;F
@3123977/1
gttgttgctgaggctgctgtggtctctgctgttgttgttgttgctg
+3123977/1
@BBFFFFFHHFAFGHIJJJJIJGHIIIJIBGGGEFHIDH9BBBDGI
@2562588/1
cttcagttaatatgctttaactgacaacattca
+2562588/1
?@@D=DBDHHHFHIC9CE@GHIEH@GHIIGCAF
@8063376/1
gtatacctaaaagtgggttcatgaattgctccctccacctgaactagttc
+8063376/1
CCCFFFFFHHHHHGHIJHIJJJJJJJJJJJJJJIJJJJJJJIIJJJJJJJ
@3124643/1
ctctggtatccaaaggcactgttttcaccggaggaatttgtttgtgattt
+3124643/1
@@@DDAD?ADFHAHHIIE;EF?C@FEHIIIIGIH=3BAGGFEGHH>D<B>
@7546319/1
gtcaattcaccaggtgatatatttttgcacctgttataaatgtaggaagt
+7546319/1
CBCFFFFFHHHHHJEGIJJJJJJJJJJJJJJJJJJJJJIJJJHIJJJJJE
@1486884/1
gtccttctgacacaccatctctgtaaaagaggatagcttgaggc
+1486884/1
@?@7DDDAH?AFF9C;FHE@HEHE>CF<EBF=AF>D4CC??F3:
@5359365/1
cttggtgttcaacaaatctcttaatgatatcagtcagcttacaagcctta
+5359365/1
@@@FFDDA;ABDHGGGGGHIEGHIIIIGG@HHAEGHGIGIIID4:8B:B<
@347127/1
tgtatactgatttcataatgatgtacgaaacct
+347127/1
@@@FFFFFAAHDHBGCFGJBHII4ICGIJHEHG
@7546938/1
cggaggaatttgtttgtgattttttattgtatcccaatcaattatgatac
+7546938/1
@CCFFFDFHHHHFIIJDHCHIJJJJJJJIIIJIJJJJJJJIJJIJIEIJJ
@2044508/1
cactgctgctgctgcggctgttgttgcctctgctgctgctgctgctgagg
+2044508/1
@@B?DD>DHHHHFGHGIIIJGIIHEIIIGIIGIB>>HGF9B?FHGEHGBG
@7547457/1
cttctttcttagatctaccagtgcccatggcagcaaatctacttgatcct
+7547457/1
CCCFFFFFHHHHHJJJJJIIJHHHJJJJJJJJJIJGIGIJJJJJGJJJJI
@7547885/1
ggcccttatcaacatacagagcaccaagaaaagcttctaaaagatcagcc
+7547885/1
@@CFFFFFHHGGHIJIJJJJIJJJJJJJIIIJJJJJJJJJJJJJJIIIJJ
@4254525/1
gccatatagccttaaaagggcaccccaactagttatgtgagggtgaaggt
+4254525/1
B@@DFFFFFDFBHEGGGGIGEHGCHII=FGHIGFGEG?DDGG78?BDEB0
@2564037/1
ctcaagttccatcctatcattgccaattggtagtggatctctagtataaa
+2564037/1
@@@?D<DEBFDFBGAFEIIII@@H>HGGIG9AFBG@@FGB@ECDHBDBFF
@3705053/1
catatttaacacacattttgtaaataattttcttaactttacacatt
+3705053/1
?@@D1B4ACDFFB@:CE:A?:CCDF:4:9CHFDF??G@A>@@C4CDF
@8064751/1
cacaacaatttctcttcctttctttggatctgaagggcggtcccctcttt
+8064751/1
CCCFFFFFHHHHHJJJJJJJJJJJJJJIIJJJIJJJJHJJJJJJIJJJIH
@3705583/1
gttgccactgctgttgttgaggctgctgtggtctctgct
+3705583/1
@C@FFFFEHFFDFEH<AAFEECCEGFGB?9C?BGGGGI<
@3705959/1
ggaattctaagagggtacacaattcag
+3705959/1
@@@DDDDD?DFD?GG?EEG@@AHHB@H
@7030691/1
gcattaatctatagaaaattttccagacagtatttagagactttccacta
+7030691/1
BC@DFFDFHFHGHJJDGHIIIGIGJJGJIG9EHHIIIJJJA?@BCEHB9F
@7548879/1
ctcttgttttgcttctttttttttgac
+7548879/1
@CCFDFDDHFHHGJBHGGHIEEBDGDB
@4255153/1
cacgttcataaggtctcatttgaaaacgtggat
+4255153/1
@?@7=AD?FABHBAGGHDHI9>BEGHI6CDH7E
@5897105/1
gggccattatcgcatcatacggaatctg
+5897105/1
@@@DFBAADHHHFGHHI<FECHGGGEGI
@3706212/1
ctcgtttcattttgctttgacttctcatttcttgaagtttattttcttta
+3706212/1
@@@FDFFFBBHDDGAGHII4CIHG<F>HEICCHHHEGAFFEGGFHCGHGI
@7030952/1
cttgaaatctgtagcccaatatagattccagaacttccggcataatgagt
+7030952/1
@@@DDDDDHHGHG9FHGGHFFHIG9BHBFEAFAF4E19?:CGADDDHC>?
@5362314/1
ctcagagctaccttggcagctgctaattttgcttggtgtttgttttctcc
+5362314/1
@@@FFFFFHFHHHHGGHGFGGIIIIJIIEHIJICGI9??FGC?FHIHJJJ
@3707658/1
tcagcaccaattttatgatttctcttctcttggtgttcaacaaatctctt
+3707658/1
C@CDFFDFHFABHJEIIIGJCBHGEGHI@HEHI4C??FGGGIIGGFHII@
@5362650/1
ctgctaaatcttcaagtacatagtacataactttagctgtcgtctttctt
+5362650/1
CCCFFFDFHGBHHGHJFEEHJAEHEGIJCFGCFHG@HC9?E1?F9DEAAF
@7031194/1
cttcattgtaacttggcccgcaacaattgtacacaactccataggaagcg
+7031194/1
@@@DFFFFHHGDGIGCGIGDHBGIJIEHGAHDEHGGIEHBE>GGI@FGG<
@7031578/1
gtgaaaagaatgatcttccaactgtcacaaac
+7031578/1
@@@FDD>DDDF>F9EEBHEGGHICAHHGGDG@
@3709134/1
gtttaagctgaaagattcagaagtaagtgtatcagattatcggaagct
+3709134/1
@@@FFDBEHH<FHIIJIIJIEGHFCHGHCEHI@HI?GH4EH?E;F@GF
@8067998/1
gccacattccattccatgatttattaaacccgatgctagctttcttaaat
+8067998/1
@@@AD>DDDHDHHIGIBF<FHHIII<?C<EGEDDGEHEHCHGEGEED>FC
@3129637/1
aaataacaaagaatggaaggccaaaatttgttcacactgttcctggctga
+3129637/1
@CCFFFFFFGHHHIGGI>DGIHIICHH@GG<FH@GGICHBFIJFIIBGII
@349571/1
cccgcaacaattgtacacaactccataggaagc
+349571/1
@@@FF<DDADHFFGFHEDDBEHC>FHHGBII9?
@6477417/1
cctgttttggtttactcggctgaatgacaatacgag
+6477417/1
?@@DDD;DHHFABE9FHHCGGEHAFCEGGG3?@FF@
@6477423/1
ctttttttatttttgcaaataatccgtgcagtatgttttccaacagtcat
+6477423/1
CCCFFFFDFHHHHJJIIGIIJJJGIGH?DHI@FHGGIEGDAD@BDAFBBD
@1490389/1
aaaacatttgataaaaaatatatcgtaaaatagggtcacaactaacaatg
+1490389/1
?@@1DDBBFHFHHIIJGHIGGIEIJGI@G@GG>FD?FFIGGIJGIIEEIG
@4808447/1
cccgatcaggcgctgacctggcggtagctttaatca
+4808447/1
@@@FFFFDHFFAD1C@BHHIEGHI@:DFGHIIGBB4
@4808577/1
ctgcactgtgacagtcttcaagcactgagttagaataccaacctgaattt
+4808577/1
?@1DDDDDHDHHHIGGHIHBF4FAFG9FAA<E9GGGGH9?3CFCHEDGCG
@931204/1
ctaatgtttcttcatttaaaaccgctgt
+931204/1
@@8BBDBD?FDA8@EFF4CE@CG>B@@:
@4809592/1
gcccgcaacaattgtacacaactccataggaagcgccaaaggcttctctc
+4809592/1
1?@=DD6DFDDHHIAHIIFIGGGGGGFIIICGIIIIII8AAGI@CCC;@F
@1491258/1
tatgactcccaagctgctatgagtactatcatcagctggtgtagaattac
+1491258/1
@@@DDDDDFFH8FGGAHHHEIHCA:CHIIHIIICHHIIF3?CBGFHHDII
@1491583/1
gttttgggtagttgggtaatattttgataacgtggatg
+1491583/1
@@@DDFFF:AD<F9EFAFGIGGIBHBG>FG@E3?F?<?
@2049945/1
gtccggtcttcactgcagcctgactggtgagaaccctcaccgctgtcatg
+2049945/1
@@@FFFD<FBHFHIGGGHHHGGGGDHC9?FHIEHADEHGCH7@DF;BCA@
@7034017/1
cctatcattgccaattggtagtggatctctagtataaagattactt
+7034017/1
@@<D?BDDDBHBFCGIJIHCG3EGEGGEEIGHG9@FG@C<GHIIC?
@8069890/1
ctcaggagaaatttcaatttttgcaaattgttcgtagtgaagaactgaaa
+8069890/1
CCCFFFFFHHHHHJJJJJJJJJJJJJJJJJJJJJIJJIIJJJJJJIJJJJ
@5902091/1
ccacgatttcggcagcttttacctcattttcac
+5902091/1
@@@DFFFDHBF6<1EGGIIGBFFHC91?DD49:
@8070166/1
cacagttgcagtcctgagctggtcttcagtcacccgattctatttcttgg
+8070166/1
CCCFFFFFHHHHHJJJIJJJJJHJJJJJJIJJJJJJJJJJJJJJJJJJJJ
@1492902/1
ccctgttgaccttacggggacacttatcaggttgtatactgatttcataa
+1492902/1
@@@AD=?DH>B?>GFEIII@@BGGCIGDHGI>FGFBCGGIIGC9B?B<<D
@4811031/1
gtttacaattagaatttataagtgttgcggttaaaccaagaacatg
+4811031/1
@@@FFDDF?FBHFHIIIBECHIAEFAHDD>CGHGJJ@DH>@CD>G<
@933480/1
ctggcgttttggtgggcatggcctgcagctccctttttgcagct
+933480/1
?@@BBDDDAHD62<A@GHCBBCFHC;0?@D@FHHG>AG6CGG>C
@1493074/1
cacggaaagcagcgagatgagcataataggtaggtgcagggtatgaaact
+1493074/1
CCCFFFFFGHHGHIEHHGHGIBGHGGHIIGAHIJFCEGGGJGGIIHIID4
@1494191/1
atttcttctaaattctgctctgataaattagaatcat
+1494191/1
@@@ADADFFFDDDBEFGH9D9CFAHG@HBEEFC<BAE
@5367879/1
gtcgggacttgaaaagaaagaccttcccactgggg
+5367879/1
@@@DDD:D3AC<C9EF=FGGGIFG9C9CGH@HHGG
@8575862/1
cttttggaagctttacaactcctaatcctgtttcatccgcaattttctgg
+8575862/1
CCCFFFFFHHHHHJJJJJJJJJJJJIJJJJIIIJJJJJJJJJIJJJJJJJ
@5902456/1
cttttgggtcgtgagaagctgcaacggctgctatagatggaacgttgatc
+5902456/1
@C@ADFFFADH?DGEFHIIIJJ<GIIIGGIEHG>DFDAHHAHE66CEG>7
@5902710/1
aatgtttctagcctttcataattcataacgtcattagcagagctcgctac
+5902710/1
@BCFDEDEDHHHDHIIFIGHGIIIIJCHGDGH;DH?GGIIDGGCGGGEGH
@1495120/1
ctttctttttttgttagactgattt
+1495120/1
@@@D?BDDHFFFDHGH9>FHE3?EF
@1495180/1
ctcctgcggaccattagttgaagtcccagccctcag
+1495180/1
@@@DDDDDAF?D8A@EHBGEHGE:1?DD9D;DD=DH
@3131238/1
ctggattttgaataggaaatttgataagtttggttc
+3131238/1
@@@DA??BFA?FDFGE>>FD><C<BE@>CEHH11?E
@3131357/1
cttgaggcttatacctagtgcttctgtaaaatgccaataattgttctttc
+3131357/1
@@@DFFDDFHHFHJJI>FEHCIHIGJJJIJI@?EFEHEI>FH>CFHGIJC
@1496014/1
caggaaacgatggtctgtgttgttctttttctattttcttgg
+1496014/1
@<@FFFDFHAHHHBHBGFCCFEGICHGHHICCGHGGIIII>F
@354527/1
gtcctatacctttgaatgtccctttgccaaatacttcaactgtgactcta
+354527/1
@@@FFBFFHFFFHIGIIJGGJCGCH@HIG92<ECDEHIIEEH@D>?GHI@
@3131989/1
gtcacaactaacaatgggccacaactcatattgatcgtcaaatgaaacat
+3131989/1
B@BFFFFFH<FHHIEIIEHGHGIGIIIIGEIIIDGHGHGIHIFCHCGHJI
@1496665/1
tgcagttcatcagaatcaaaatggttgtcatcccataaaacatgataatg
+1496665/1
@C@FFF?DFHAFHHEGHIJGHIFC@D;@CHIIIJIGG>FHHGIEEFHEGE
@6480930/1
ggatactttaatctaatattatatt
+6480930/1
C@@DFFEFGFHHHJIAHIIIJFGF9
@5369355/1
gttgaagttgaaaagtttctgtgaataagaaataaacagtaattgagctt
+5369355/1
@@@DDDDAFAFAFG@AGDHIIEGIHIGGIG@CHIBGGGIH@4?C?9?F>E
@935877/1
gtttcatttgacgatcaatatgagttgtggcccattgttagttgtgaccc
+935877/1
B@BFFFFFHHHHGIIJJJJDEHHIDFHCGCHIEHGGJGIGJ@HGH?FHGH
@1497413/1
ggatatctttcagttcttcaacaaaattatcttcatatatttcagtagga
+1497413/1
CCCFFFFFHHHGHIIJIJJJIGJJJIJJJJJJIJJJIDIGIIJIIAHGIF
@936534/1
gtaaatttatcgcaaggtaacgtaaaacaatatctattcaacaaaggaat
+936534/1
@@@DDDDBDBAAFHIBG:CFHG3CFIGIEECE>CFHCGH@GHGIGIICEB
@936570/1
cgctaatttaaaaattgaatagtttttatgaaatgagtcagaattttcgt
+936570/1
C@@DDFFFHHHGFEIJIIIJICHIIIGHIIFG9FGIB4:?FCGGEGIDDF
@7555497/1
cccgtttttattatcgcttctaattttttctctcatttctgggattaaaa
+7555497/1
@@@FDFFFHHHHHIGHIJJJJJGGGGIIJEHIIJJJJJJJJJIGGEGIJI
@3132903/1
atcatttacatcaccgtgatctaatatttgagc
+3132903/1
@C@FFAFFH>FBFHIGEEH@FHICFGIDGGGG@
@355769/1
acgcaacaaagctttcacgttcataaggtct
+355769/1
@@@DDDDDHB?CFH@:A<;AEEAHEHGGBFH
@2053471/1
ctcagataatcccatatcattgagacattaacttgcgtagcatactttat
+2053471/1
BC@FFFFFGHHGF<GHJIJGHCHJIIJGHHEIIIJFEHDGIIIJIIGJBG
@937565/1
ctttaatgaaattatctggagctcatcaagctt
+937565/1
@@@FFFFFGHHBDFC<EGGGEEFEGE4C@G932
@6482147/1
ctccgacaaacgccatcctctcattcttagttgtaacaactaggggcacc
+6482147/1
CCCFFFFFGDHHDIGIIICHGIGEGGBEHGGGIGEICG4DFGHCEHGBGE
@6482636/1
cttgtcttacaggtaccggtctttctcgataatcaagtgttggtgcattc
+6482636/1
B@@DFFFFGHHHHHGIEHIIJJIGIEHGHEGFCHI>GB>FFHEEHEEHEH
@4262935/1
ctcttaatgatatcagtcagcttacaagccttagtaagcataaatttatg
+4262935/1
@CCFFEDFGHFFHIJIIIJJIGGJIIIEGGGIJJECIIJIIEHJJIGCI>
@2572385/1
cgataatcaagtgttggtgcattcataattcgggccttaactttagtgaa
+2572385/1
CCCFFFFFHGHFFGHJDEGEHIJIIJJEGGIJGJJJJJFIHHIGHIF@HG
@4262975/1
ttctgacacaccatctctgtaaaagaggatagcttgaggcttatacctag
+4262975/1
@@@FDFFFDBHFDGGGHIHHI@G>B8FF@G<FHEHCDD?1?D@BG<BG<B
@4263130/1
cctctgtcgaacagcttccacagcttgtctgtaattgcgataaggttttt
+4263130/1
CCCFFFDFFFHHHDIJGIJJJJJIE@FCGHJGIIJEHEHGGGGCGBFHID
@2572619/1
cagtacctatttctttgtgtcgaaatacaaggcagg
+2572619/1
@CCFFFFFADFFHEGBHBAAEBEC7CEHG@>FGIEF
@5372572/1
tatgatttagacattactaccaatactttaagagcatttattgcagctt
+5372572/1
@@CFDFFFFHHHABG?FHIGIIGGGIIFBHGGDEC>@EHIJJ>F<D?FC
@7556329/1
cagtaaataacaaagaatggaaggccaaaatttgttcacactgttcctgg
+7556329/1
CCCFFFFFHHHHHJJJJJJJJJJJJJJJJJJJJJIJJJJJJJJIJJJJJJ
@3716157/1
ctgagaacttttaacaatgactgactaggatgttca
+3716157/1
@7@DDDDDF>BHAA:AGBIIGIII9B<CC3CA2?4?
@3134101/1
tttggctttaacctcataactaaaacagggttcatgagttccactttcac
+3134101/1
@@@FFFFFHDHHFIJJJIEIJIJIDIIGGHGHIIGGGGGIHD@GHIJJJJ
@8579539/1
tcttcaaatagtacttcaccaaaaactttgtcagccgcttctataccacc
+8579539/1
CCCFFFFFHHHFHIJJJJJJJJJJJJJJIJIHJJJJJJJJIIIIJJJJJJ
@3134863/1
ctaattaatataggttacttcgcttatctctcttgacagccctataccta
+3134863/1
CCCFFFFFFHHGGJFHGHIIJJJEHIGGGGEHJJFIEEHIJIGIIGGGHC
@2054973/1
tgatacgatgtaatattgaaggcaataaagtaaccttcaacatataaact
+2054973/1
CCCFFDFDHBFDBBFDEBFIGIIIGGGGGJGIGG9EHI@FEGIIGGCF>G
@1501639/1
gtacgagtttgagcatcattcattttcttcattgtaacttggcccgcaac
+1501639/1
C@@FFFFAFFFHHFHJJJJIFHGIJJCCFEGGGBDHGHGH@@FE9GEGEG
@4816114/1
tacaagtgtgacacaatttctattctgttcagaggtaaatgtgttatcgt
+4816114/1
@CCFF>DEHB4CFF@EGGCJJJGEICHCEEIGCGE?CBD<ECGG<DF48?
@8073020/1
ccaatactttaagagcatttaatgcagcttctttctgtgcatcattttta
+8073020/1
CCCFFFFFHHHHHJJJJJJJJ<IJJJJJJJJJJJJJJJJJJJJJJJJJJJ
@7040245/1
cttaagagaaatcttagctgacatatactaattaagatagcaacccacat
+7040245/1
@@?DFFFFHGGFHJIHGIIJBIEGC>HHF>E9<CH>FHGJ<AG@FHGGEH
@2573352/1
ctcccatctgcatccttcttttccggaaagaacctagtgtgatggcgttt
+2573352/1
CCCFFFFDDFHGHGHIHHHEEIFBBCEGH>?@FAHGGGH<?GIJJJFFHG
@2573470/1
ctgcatatcagtcagcttcttaatgcatctctgcccagccac
+2573470/1
@@CFFFDFHHGFHGIIIJJGIIJ@CEHGHGHCHIGGIEII>>
@7040997/1
aggtgcgttaacttttggtggctttattatattactcct
+7040997/1
BCCDBEDDHFHBHJGIGH?F=>GGH>FGFIE9CD<FGGE
@7041280/1
catcaactgagaggccaaactccttcaggcat
+7041280/1
@@CFFFDDHHHHHE?FBGHHIBFH@E>D@G?B
@3717092/1
ctttggcacattgcagttgctatcatacattcttaatatctgtgtattaa
+3717092/1
@@CDDFDEHHHH>GHIIJIJI9<FGGG4CHGGIEHIJIIJFE?DC9@<:?
@7041619/1
ctttagggtttcttccgctaatttaaaaattgaatagtttttatgaaatg
+7041619/1
CCCFDFFFFDFBFCHGGI1CHGIIGGJIIIJJBAHDDDGGIJG>BF@DDE
@5907695/1
gttgcctgtctgctatttgatttagcataag
+5907695/1
==?;BDDA:DBB>FFCF@HH9E@FBH@>D?F
@7041896/1
gataaattagaatcatcccatagcaaatgatatttggtaggacgtgctgt
+7041896/1
<<@DDEFEH?HHFIGGHI9BEHIHEECHG4AHC@4?EEF4B<DF:@FC>F
@3717572/1
gtgaccaaaacataggtctggaagaaagaataaccatgtctctctggttt
+3717572/1
@@CFFDDDF??DFDHBFDCCG<CFAFFHIGG?EGGE@G<BFHGEGGI@FG
@358119/1
ggcaatgtgacctcaagttccatcctatcattgccaattggtagtggatc
+358119/1
C@BFFFEDBHHHAHIIJGEHIGJHJJIIIHIHGCHHGIHGIEEG@FHIFJ
@5375533/1
cgtttttgtgtaagtcatgaaaaagatgataaagaattttagcagtgaat
+5375533/1
@@@FFFFFFHHFHIGEHEEEHEBF>=FEGIIHEE?BHIEFFGGG<?D9?F
@3135721/1
gaggaatttgtttgtgattttttattgtatcccaatcaattatgatact
+3135721/1
@?@FFFFDADFHHIHGGHHIIIIGIE>1?FHIIE9FGGHIGHIJIG4BF
@3135949/1
ctctcgtgagccaacagtaagacatgg
+3135949/1
@@<DBDDDBD?FBHIIB@F>9DHIII9
@4817042/1
cctccttcttcaagcctagggaaaaggtgaaataaatgaattgatgaaac
+4817042/1
@@@FFFDFGGDFHIIGHGJIGIIJJIJ<EHIEHGI4CBGEIGIDGFDII>
@5376135/1
ctccactgaaccaaatcggctccttgaatgaatttttcattcctccat
+5376135/1
@@CDDFFFHGGGHI9F3CFGGFHEHCGHG@DHEHIGGGEEGGECD?DA
@3136283/1
ctgttctaacttaaagctgactttagtacatcgcctggagacatgactac
+3136283/1
@@@FFFFFGHHHGIJJJIGIJJJHIIEIEHIJIGIJIIJIEICGGHIIJJ
@359056/1
cttgccctaaataataaggacggctaaaagtacagactctagtcgcttta
+359056/1
B?BFDDFFHHHAHJJJBHHHIGGDGGBCGH:C@GIAFHGGIGBFF:FHBG
@8074246/1
cctcattctttcaaaaaaaactattcgtaggagtaaaacgtaagtggaag
+8074246/1
CCCFFFFFHHHHHJJJJJJJJJJJJJJIJJJJJGHJJJJJIJJJIJJHHJ
@7559060/1
ccgtgatctaatatttgagcagaaggtgctggtgcatgtaatactttgta
+7559060/1
BCCDFFFFHHHHHJJJJIJJJJJJJJFHIJJJGHIJJJHIJJJJJJJJJI
@4265461/1
cgtcgttattgaaatcagctctcctaaca
+4265461/1
?@;DDADD=FFFFI<<G>H>FCG>HGIEE
@8074521/1
gcggtagctttaatcatagttgatgtctgcatatcagtcagcttcttaat
+8074521/1
B@CFDDFFHHHHHJJIJJJEJGJJJIJJJJJJJJJJJFHIJJIJJJJJJI
@1502421/1
atcagcattattcgtattgatatcacatttttgtaa
+1502421/1
@@CFFFDFDFHHHG?ACE??C>EADAH9>9EGE:CD
@2055509/1
cttctctcgtgagccaacagtaagacatggtagatgaggatactttaatc
+2055509/1
@@CFDBDDDD8FFG@EFGII>AAA9?;FGH:9EDGEEEGDCHIIICEGGI
@5908519/1
ctttctaatgtttcttcatttaaaaccgctgtgtctctttctttttttgt
+5908519/1
CCCFFFFFGHFHHIIEHIIIGI<<FHIGHGIFGFHFHIGFIIEHGGGHIG
@2055711/1
ctgttgttgccactgctgctgctgcggctgttgttgcctctgctgctgct
+2055711/1
@@CFFFFFGHGHHIGICFHG@HHCHGJJJIBFHHHIHJBGHEHF>B>CGD
@2575654/1
cttcttccatccgctagtttttcaggtttactgaacttagctg
+2575654/1
CCCFFFBDDBF?CHE<GEF@HII9CE2???FGGG9<DE4:B@?
@2056062/1
caggaatggaatgctgagtaacaagattatatgggagagtagcttgaggc
+2056062/1
@@@FDFFADAA<<A@FABC>HCGCGIIGC9<ECGI@G<@<@??DBG?<?1
@7042987/1
ctgctgttgttgttgttgctgaggctgctgtggtctctgctgttgctg
+7042987/1
CCCFFFADHFFHHIBDHIBHJ@3BBHIJIEHID9CFG@9:DGHACBF@
@4818566/1
ctcaggagaaatttcaatttttgcaaattgttcgtagtgaagaactgaaa
+4818566/1
@@@FF?D1AA8:DAFHGGGFCAEFHGI<CFGHHB1?BFGDC9BFHIGHIE
@4819041/1
ctctaattaagtaaaaactataaaaataataggctttttaaaataataca
+4819041/1
CCCDDDDEHFHBAGIJJB@HICGIJECGCEFHHI3CEFHHG@GHHGGGIG
@3138198/1
cagcgagatgagcataataggtaggtgcagggtatgaaactgaacg
+3138198/1
@C@FDFFFHFBBHGGFGGHGG:AFC4CD9EADD9@GHFGDG4<DBF
@3138320/1
tgataaattagaatcatcccatagcaaatggtatttggtaggacgtgctg
+3138320/1
BC@FFFFFHHDHHIIJIJGEHGGCGHJCEHH<BF4?F>EGECGIIGGGCE
@2576343/1
ctccactgaaccaaatcggctccttgaatgaatttttcattcctccatac
+2576343/1
@@@FFFFFFFHHGGGIJGIJJEHHIJFHIIIJICHIJJE@GFHHIIIJIG
@8075940/1
ctttcatatggtgtttttacttttagtttttctatttgtactaaaagtac
+8075940/1
CCCFFFFFHHHFHHIJJJJJJJJJJJHIJJJJJJJJJJIJJJJJJJJHIJ
@2058960/1
tttcttgatcattttcgtttacccagagaggaaatagtattttttcttca
+2058960/1
@BCDFFDDHHFGHHIIIIGGIIIFAGGD9BE@GECHH?@HHIJIJIJIJB
@5377601/1
tgttgttttagggtaatcaaattttatgacaaaattgcaattctttacat
+5377601/1
BCBDDDDFHDDHHEBGGIJIIIJJJI>FHEHHGHIIII>FHIJJIGIJBC
@2576987/1
ccgatgttggagcctatgctatccgtagtcgaggctgggctacagatatc
+2576987/1
@@@DDDFFA8C;?AEAHIDHEHGGHDAEBGGEABHHGHD;9?BFGE9F@=
@8583371/1
gctcaaacttgctagcaatcatgctctcaccaaataccttcttttgtccc
+8583371/1
CCCFFFFFHGHHHJJJJJJJJJJJJGIJIJJJJJJIJJJJJJJIJJJJJJ
@8076483/1
atccagtcacccttatctttatcatcttcttcattggctgaatccttatt
+8076483/1
CCCFFFFFHHHHHJJJJJJJJJIIJJJJJJJJJJJJJJJJHIJJJJJJJJ
@2059382/1
cttacaggtaccggtctttctcgataatcaagtgttggtgcattcata
+2059382/1
@@@1DDDD<FFFD@<CGBEH4FGG<F;CFCFF:411???DG@BAG@4?
@2060806/1
cttcttctatcacatcggaggcaaccaatatgttcgtctcaccc
+2060806/1
@@@FFDFFGGHGA@GGGHAHHIIIIEHIIEGGCFHHHII@HGII
@8078080/1
ggacagaaaggtaattatattataataatataatttaacaaaaactt
+8078080/1
CCCFFFFFHHHHHJJJJJJJJJJJJJJJJJJJJJJJJJJJIJJJJJJ
@6489100/1
ggtatatataagattacaattcttaacattttttcttt
+6489100/1
=::?BDDDHD8C84<:?@@AAIHIGI9ABBF<FAH4C>
@3139725/1
ctctgttaggatagcttccttaacatcagtaatc
+3139725/1
@@@FFFFFGG?FHHHGABHIGEBAEEGHE@FAHI
@4820883/1
ctcttgttacaacatatttcaacatgtatccttttgggcggtaccatggt
+4820883/1
CCCDDADDFHGGHHGJIJIIGHFHG<CFHG@DHGEE:FFGGIJAGGHGE=
@943850/1
gttcatgaattgctccctccacctgaactagttcat
+943850/1
@@@=DDFDH>H8?AF:AEHIIIGIIE>GGI>CBGGG
@8585198/1
gcctcttgttttgcttctttttttgacctacccttgccgatagcaataag
+8585198/1
CCCFFFFFHHHHHJIJJJJJJJJJIJJJJJJJJJJJJJJJJJJJIJJJJJ
@7561553/1
cttcttttccggaaagaacctagtgtgatggcgtttctgtaccactataa
+7561553/1
CCCFFFFFHHHHHJJJJJJJJJJJJIJJIJIJJIJJJJJIIJJJJJJJJJ
@8585372/1
atggaatgtaatctccaagttgtgaatcaatttcaggatacgatctggtt
+8585372/1
???DDDD3CDBD<E?EEEI?E:A;EEB>AAFF?<<?E@EE>:8?D@DDEI
@8585533/1
caatgatttcctccttccaaaaaaatacagcaagtctggtaaatttatcg
+8585533/1
@@@FFFFFHGHHG3EGGGIIIGEIIJJIIIJIGCGHIJEFFHGGIIIIJI
@7045858/1
gtctgctcttcacatactcttgttacaacatatttcaacatgtatccttt
+7045858/1
@@@DFFDDAFHHBBE@FDFFHFHEFDCHGII@FBFB4EDC;?FBGGH9?B
@7045876/1
ctatccttagtcttcagttcagcttttggattagaatatacagcataagc
+7045876/1
@@@FFFDFHHFHDBFHGIEGEBDEG<BHHGJGHIEIIJJIHIIGCFHGIJ
@4821302/1
tgtatatttatgctcacttcaccaac
+4821302/1
7;=DDADDHHHBDIGADE>BH9AIDE
@2060988/1
tgtgatcttgtctaagattgctttcgctgcggcatgctttgc
+2060988/1
=?:ADEFFAFFHBFHHEEH><FHDHE>DEGF68?DBDFIEB<
@2061062/1
gtcgttattgaaatcagctctcctaacaaggttgttaatctctctttc
+2061062/1
@@@FFFFFDHDDHJIDHFHHIIE@:AFHIJ?CGE<B9CB@HIG@DFG@
@2061516/1
taacgattggaaaaataatcagaataagaacggtattgctctgcagggaa
+2061516/1
B@@FFFFFHHHGDGIICGIJGEFIGHIJEGIJI?FDGGFE?DHIIH9DDH
@4822269/1
cccgatgttggagcctatgctatccgtagtcgaggctgggctacag
+4822269/1
@@CFFFADFDFHHJGBIIGIIGIJFEGEE@FEHIJFGGGEH@HGEB
@3722364/1
agcaggtatagatactgaacgtgtacacctcacatatgtatggcacaact
+3722364/1
@C@DFFDAFHFDFGHBHHEGGG9:<<<CDBCBGF44?@FHGCCHGEG9FC
@5379466/1
cctataagggcttcgatagaatctgcaacaactttgtcaacgacgcattg
+5379466/1
C@@FFFAD<FHFBGDF9ECBFE<EBH<B??;3<FHC>F@GGH1DDAGHIE
@6491201/1
ctgttgttccattgcttgaggtctgg
+6491201/1
@@@DDADDF:ADFF<DCA>@3:3C3A
@3722856/1
cattgtttcattccgcagattaaaatttttaagtacgactaagtgagcac
+3722856/1
CCCFF>DEBHHFFIIJGH:FHHHDGIIIJIGHIGFFGHFHJGG@G9BDG;
@1507251/1
caataattgttctttcatgatactctcaagatccctgattacttcttctc
+1507251/1
<@@B?DDDFDHHHBHE@GIIIIIIG>GGBA4CDGIE@ABHEEHABGHI<D
@7562621/1
ttttcatttgactcttatgaaaatataactatcactgcttttttagtttt
+7562621/1
CCCFFFFFHHHHHJJJJJJJJJJJJJJJJJIJJJJJJJJJJJJJJJFIJJ
@944856/1
cggaaagcagcgagatgagcataataggtaggtgcagggtatgaaactga
+944856/1
@C@DDFDDH?F<FBHFGHIGHCGHIGGI<DA;9C<?>;G?DADDG@DDFE
@944858/1
gtagcatactttatcgtaacggtcatttctttttcttgatctctttcatt
+944858/1
@@@FDFFBH?FBHJIGHHHICBHGGHHIJJJJJJCHJCCHIIIHCEH@GE
@7562904/1
cttggaaggaagacttcaggtaacgaaacataggctctacctgatctgga
+7562904/1
CCCFFFFFHHHHHJJJJJJJHHIJJJJJIJJJJJJJJJJJIJJJJJJJJI
@1507778/1
cccgtttttattatcgcttctaattttttctctcatttctgggattaaaa
+1507778/1
@B@FDEFFGFAHFGEGGIJJEICHIIGHIJJJEGHIIIIGEIJE>FHIIB
@2579606/1
ctgttataaatgtaggaagttatcaagaa
+2579606/1
@@@ADDDD<DA<A?GE3:CFHGI9C:?CG
@4823251/1
cttcaacgaatcaaattcactttgaggaactctctgatttatct
+4823251/1
@@@DFFFFG@HFFHJIEEGIEGEH9ACAE9DHGIBHH@GIG?DD
@8587700/1
tctggatcgtttttgtgtaagtcatgaaaaagatgataaagaattttagc
+8587700/1
CCCFFFFFHHHHHJJHIIJIJJJJJJJJJJJJJJIIJIJIIIJJJJJJJJ
@4823402/1
agtatgttttccaacagtcataataaattcattagactgtcgatg
+4823402/1
?<=DDFDFHBHFGEHIJFHIGIGCHGIH?4EHGIE4CGHEEHFG9
@2063267/1
ctcttctgttgtttcaattttggcagtatgcaa
+2063267/1
@@@DBBDDCDADB@4ECB4AFGD@CBFH9DADC
@4823671/1
cggtacttttgtaaaacattatcaaaagttctctgac
+4823671/1
@@@DDDBDFFGFFCE?E=BHEDHIDF>CFGH<BCHGE
@5381080/1
gccaacagtaagacatggtagatgaggatactttaatctaatattatatt
+5381080/1
@@@4B=B>FFFB<AGF@DFHHIH@DEFF@HGDAFEFIIBDDDFIF9D9BF
@6492445/1
ctcatcttctttactaaaaggctacacaaacaat
+6492445/1
@CCF?>DDDHFHGBEIIG@FC3FHGG;@HCEB@C
@7048854/1
gtctcttctatgtctaggtttcctact
+7048854/1
??@FFFFFFHHHHIIIEBEIHGIIHIJ
@6492878/1
gtatatataagattacaattcttaacattttttctttaaacaaagaacat
+6492878/1
@@@FD>?DHHGFFIII>F>HGGEGHEEGGHIGBHGGGG?GGEAHHGEHII
@2064216/1
taagcatttgcttctgattcttcttcatcagtagcttccagattactact
+2064216/1
@@@BDDDACF>FBE<EGBHGAIF9EGECE>F<E4C<EGCGEGGIFHCBG<
@2064318/1
gtggtagttgagtttggtgggtaggggttgtttccctagactgtggttga
+2064318/1
@@@DDDDEHGFFFHIEIEGEE@CAFEH?:DFGDBFGI9BED>?BFE8CG=
@1510273/1
caacaagttccgttttttggagaggcaactcaggataactatagaggttc
+1510273/1
@@@FFDF?FHHGHEIIIEFHBFF@@GIGGIJEGCCEGHC>DGGGGIIFFG
@366597/1
ctagattatcccttctgaagacaggactaggtgctgca
+366597/1
???DDDDDD4ACDEBEEECE>>3CBEEFEFEEAB<BBD
@8590277/1
ctggcaatgtgacctcaagttccatcctatcattgccaattggtagtgga
+8590277/1
CCCFFFFFHHHHHJJJJJJJJJJJJJJJJJJJJJJJJJJJJJJGIJHIJG
@947251/1
cccatggcagcaaatctacttgatcctatag
+947251/1
BB@FDBDDFFHGHJJEIEHEIJIJDCGIJJI
@947552/1
ctcccctctggtatccaaaggcactgttttcaccggaggaatttgtttgt
+947552/1
@@@?DD?DHD?C?EGGGGI@?3EH>FEHICGEHGGD>B@=;D9DD9=BF>
@6493653/1
cttaacttgcattaaatcacatcacattaccacatttctcaaa
+6493653/1
@@@BBBDD4ABFHG<BFDGE<EEAGGGCE?94ACC9?CDFGE?
@8082844/1
ataagaactatttctttaagaatattttggatttcattgatagtatctga
+8082844/1
CCCFFFFFHHHHHJJJJJJJIJJJJJJJJJHIJJJJJJJJJJJHIJJJJH
@2064963/1
gcctttcataattcataacgtcattagc
+2064963/1
?<@DDDE?DD?FBGGBAGBB;DHGGCE<
@4825324/1
ctggaaatgggtgatgattctttggaagaagaggcttttatgtttt
+4825324/1
@@@DDDDDFHHFDAADFC<IHIIFEGIIBBCBEFC?FGH<FE?9:D
@3143534/1
gcgttaacttttggtggctttattatattactcctaattgaagagccttt
+3143534/1
@CCDFDDFGBHFHGC@=D@DGHE?EHE>H<G>FHGHGHJ94BBDAEEIIG
@7566221/1
gccctgaataccttgatggctacaaagatagaagtcgaattcagttggat
+7566221/1
CCCFFFFFHHHHHJJJJJJJJJJJJJJJJJJJJJIJJIIJJIJJJJJJJJ
@3726840/1
ccttcttctatcacatcggaggcaaccaatatgttcgtctc
+3726840/1
@@?DADBDFFFB8GDGFE6A6@<A8CGFEFEF91:<?BFA@
@6494658/1
gttgctgttgttgctgaggctgctgtggtctctgctgttgctg
+6494658/1
CCCDDFBDHHH?BGIIHGAEIGII>EAA9:CDE9<GHIIH@AE
@368216/1
aggtgcagggtatgaaactgaacgtgtacacctggtaaagagatgacaaa
+368216/1
BCCDFFFFGHHHHCHIGGHHJJJFFEE@9CBDCHIBGHGJIJGG@F@HGE
@6495287/1
ggcctttggctttaacctcataactaaaacagggttcatgagttccactt
+6495287/1
CCCFFFFFHHDHHGI?CFHEHEECGG?DFDEGHG9DFCEHGI4B99?BFG
@949554/1
accatattatagtgggagctaagatggttttgtttgacaatatcaaactt
+949554/1
@@@FFFFFHHHHDGI?EEHE>BAAEFCA?9@CGIJGFG4:?FFGHACHGH
@7051403/1
ctgaacacattgggtcgccatacctaaaaccgtatctccaaccctcttca
+7051403/1
CC@FDFBDFDDHHGHDAFGHHGGBDHEDE>DA@GABADGCAG07=CG>DE
@949619/1
gttgattttcaaaatgaatatgacagtat
+949619/1
?=<DDEFFDHHHGAEG@>?:I@>FIE:33
@6495799/1
cctcctgccactcatcataatgaacaatatcttcttttggattagtagaa
+6495799/1
CCCFFFBDDFFAHGGJEGGEEDEFGCEHA>FADIG9BEGGCHHGG@FF?D
@4276022/1
cctcctgccactcatcataatgaacaatatcttcttttggattagtagaa
+4276022/1
CC@FFFFEDDDBH>BEGHIEGEACHEFEBEEHHIDAEHE61?FAF?:B>@
@8084758/1
cttgatcctatagtttctcctacggagactgtatacctaaaagtgggttc
+8084758/1
CCCFFFFFHHHHHJJJIJJJJJJJJJIIIJJHIJJJJJJJJJJGGIJJJI
@4826925/1
ggtatatataagattacaattcttaacattttttctttaaa
+4826925/1
@@?DDDFA?HAFDEFBGE9EHC<FDD@C@FHBGI;94C?CD
@8085001/1
tgactatgtttgatgacatatcaataacattctcctcaaccttttgtaac
+8085001/1
CCCFFFFFHHHHHJJJIJIJJJIJJJJJJJJJJJJJJIJJIIJJJJIJJJ
@5916774/1
gttcgtctcacccatgttaaattttttcagaatcatgtgattttttttcc
+5916774/1
@=@ADDFAHFDFHIIIGEHIG@HH@HHFGGHC<FCGE4:@><DDHGGEGG
@7567881/1
cttcttttccggaaagaacctagtgtgatggcgtttctgtaccactataa
+7567881/1
@@@DDDDD>AFFHEGGIIIIIII<F??FFEEEGF?GIIIIIIIIIHDFAE
@7568113/1
aggagatactggttgttgttgaggtggtagttgagtttggtgggtagggg
+7568113/1
@@@DDDD?FAF?2AEAFFHGFHGGACE?<<??G?B?D@?;8BDHHAEGCG
@5387380/1
ttccattccatgatttattaaacccgatgctagcttt
+5387380/1
CCCFFFDFHHFFHJIIJIIICIIEHIEEGGHIJ<E?F
@2583395/1
cccatgttaaattttttcagaatca
+2583395/1
CCCFFFEDHHHHHJJJJIJIIGII4
@3145667/1
cctacctcttcctcgccatctgcctattttggaaactatactgtcattaa
+3145667/1
CCCFFFFADHDDFGHIIJJJJIJBGHCHGIGIGI<CDFB9DG<DHG9FBF
@3727950/1
caggtgatatatttttgcatctgttataaatgtaggaagttatcaagaaa
+3727950/1
@@@FDADFHDAHDIGHHHGGEGI><<CF:EAHFEGHHIGHGGGEGBGGBG
@7568744/1
cttcattgtaacttggcccgcaacaattgtacacaactccataggaagcg
+7568744/1
CCCFFFFFHHHHHJJJJJJJJJJJJJJJJIIJJJJJJJJJJJJJJJJJJJ
@369667/1
agttgtttttgcacagaactcagcaactctcggatcttctatccttat
+369667/1
@@?DDDDDHFDHAFB;<<?F>BHGGDIHGHIHDAGHCHICCGB9??DG
@6496567/1
tctaactaaaaattcttttttaagtaacaaagcttcagtaaataacaaag
+6496567/1
@@@D??D?FFAA?C@FFEHEFF@B<CCDAGEBFA>GFFF<FB?BFDD<B9
@2067299/1
gtcaaatatatatgtatcctattaatgctttaaacattaactagttgcac
+2067299/1
@<@ADDBDHHG>DGHHEECIH>CDICG@GGDCHIBGGHIGE9DGFGHEHI
@7053033/1
cggaccattagttgaagtcccagccctcagataatcccatatcattg
+7053033/1
@@@BDFFDHBFHHJJGE<CHGG>GHCHIIGG<GCGCB@>FHEG4B<?
@7053424/1
atcaagcttcggtccgactgatgatttgaggttcttgtggaattgtgaca
+7053424/1
@C@FDFFDHBFHFIIJJJJEFH9<FGGIBHBFGIIIJG>;DAD<DFHIIJ
@2068261/1
tgtctctttctttttttgttagactgatttgatagagcacggaaggtgga
+2068261/1
BC@DFFFFHHHHHJIIJJGEHBDHGG3CDGHDG@HECHHHHB6BF;.=C=
@6498663/1
gtaaaacgtaagtggaagcataagctcccaattctttggtgataagaact
+6498663/1
CCCFFDFDF>FDCFF<DEBGHBCHC@GF??GHBGIGBDF?F?FDFHIJJB
@8594214/1
ctctggtatccaaaggcactgttttcaccggaggaatttgtttgtgattt
+8594214/1
CCCFFFEEHHHHHJJJJJJJJHJJJJJJJJJIJJJJJJJJIIJJJJIJJJ
@370142/1
gtgaaatctttaggctgcagctcaaccattttatcggccaacatattact
+370142/1
CC@FFFFFHHHG?CFEGIIJCEGICDFFGCGIGCGCH6?DAHGIIDIJH4
@5391154/1
tgtcaccactatattcaccaaccgttaacggagtttgctgtcgaatactc
+5391154/1
?@=D;DDAFDHHHC@:AE?3F1@E1C@?FAG=0:BF?FHCAHCGCBBBFB
@8594996/1
ctcattttcgctcagaagaaataatatctcagcaccaattttatgatttc
+8594996/1
CCCFFFFFHHHHHJJJJJJJJJJJJJJJJJJJJJJJJJJJJJJJJHJJJJ
@4828940/1
ctctgctgttgctgttgttgctgaggctgctgtgg
+4828940/1
@@@DDEBDDFHHDHDHGBAAHHEGCGGIJJA@?9C
@7570777/1
cttcttttccggaaagaacctagtgtgatggcgtttctgaaccactataa
+7570777/1
@@CDDEFFBFHHDHJJFJIIIGIIIGGEGAHIIHIGIJIJJJJIIJJIHI
@4830163/1
gctgagagtaattcgtcgcgcattctgttgt
+4830163/1
<?@ADDFFHBH>FFHHIGBHIIJJGJCBF>9
@8088772/1
attcaactttgcattaactttctgtagtatgtttacaaatgttgcagcat
+8088772/1
CCCFFFFFHHHHHJJJJJJJJJJJIJJIJJJHIJJJIJJJJIJJJJJJIJ
@6500701/1
atgatttgatatctatatttctcattttttctgctaaagcactaccttca
+6500701/1
@C@DFFFDDBBDFFHH9?DHGG@@IIH@EHFCG@FF>FCEGIGHHIGADF
@5391953/1
ctctggaggaattcctttaaactgatccatgatcaatctcataggatgtc
+5391953/1
@@<DDFDFHFHHFGIGGIIIGGIGIIEEHIG>G9CE>:DH9GE@D4BGAH
@2586387/1
cgacatgcccagcagctcaatgtaggttaccacatcaacatcgtcatata
+2586387/1
@@@BDDFFHGD=>FEGHC9EGIHGIGHHIGJEHIIICEGGIIGCFGG49D
@5919464/1
gtaggtaaaaagattattgtattttcttttagaactctttcaaagagttc
+5919464/1
@B@BDDDDFGDHB3C@HIIEHHIJIJJIIJHJDIGE?FGH9A<FGIJ>AG
@8597147/1
cttcatttctcccgatacaatttcttgttttttatcatcctctttattta
+8597147/1
BBBFFFFFHHHHHJJJJJJJJJJJJJJIJJJJJJJJJJJJJJJJJJJJJI
@7572569/1
cttgaagttggttcagctgtagtctgtctgcatctgtatatgccctagca
+7572569/1
@@CFDFDDFFDHHIIJIJIHIGIGIIJIIEHGDHHIIGIIJCGIIGEGEG
@2071482/1
gttgctgaggctgctgtggtctctgctgttgctgaggctg
+2071482/1
@@@FFFFFD;FDBGGGHDHADHEGG<B3<<EFHI<3C8DA
@7572800/1
tctctttctttttttgttagactgatttgatagagcacggaaggtgga
+7572800/1
@@@FFFFDFFHGHIIIBGHEDHIG<EFFHGGBAHE@GGEDEGAH8B;.
@8090417/1
gctgaatccttatttgtttcatcgtcagtatcatcagcatcagattcttc
+8090417/1
CCCFFFFFHHHHHIJJHIJJJJJJHIJJHIIJJJJJJJJJJJJIIJIJII
@5919922/1
cggtttctcaaaacatggagctggatgagga
+5919922/1
@@@DD<DFD?FFBHH3E@CA@FHGGHIEGGE
@5920034/1
ggatcattagcagaaatcctcattctt
+5920034/1
@@@=?DDDDHHHF:CACA<EGGH@G@@
@372893/1
taacgattggaaaaataatcagaataagaacggtattgctctg
+372893/1
C@CFFD?DHFFFHGIIJIIDDHDEC@BFAHI>@8CF<D<?BD@
@8597590/1
ccttgactatgtttgatgacatatcaataacattctcctcaaccttttgt
+8597590/1
@@@DBDDBFAFCFGHG@AFIEICBF>HDBHFCHIGIIBHGCHIGGIIIBH
@4280862/1
cttaactttagtgaactggtcatcaactgagaggcca
+4280862/1
@CCFDFFFGHHBHJJJIBAFGHIFIGGHCHH4A=FDH
@4280912/1
gccattcaactttgcattaactttctgtagtatgtttacaaatgttgcag
+4280912/1
@@@BDEDFHAFDHI@GG>BFGIIBHIICHHBBGIGEEHGGGHC@GCHGIA
@6502888/1
tgttcttcttgaagttggttcagctgtagtctgtctgcatctgtatatgc
+6502888/1
C@BFFFFFHDFHDGGGIIIH@HGIJFGHGHIJGHIIJJGFGHCCGF<DHG
@2587320/1
atgctaatatcctaacgttatcaggttttgggtcgttgggtaatattttg
+2587320/1
CCCFFFFFHGHHHIBHHGIEH9AEGCCFHAGIE3:DGCGF?@;D>?@FH9
@6503423/1
ataaattagaatcatcccatagcaaatggtatttggtaggacgtgctgta
+6503423/1
@CCFFDABDHHDHIECEHI@GIJHGGFHI2CCHAHBFHGD9DH??@AHAG
@8598450/1
cacaactgataagttaagcattgcagttcatcagaatcaaaatggttgtc
+8598450/1
CCCFFFFFHHHHHJJJIJJIJJJJJJJJJIJJJJJJJIJJJJJJJHIJJJ
@1518160/1
ctccatactccttgtcttacaggtaccggtctttctcgataatcaagtgt
+1518160/1
CCCFFF?EHHHGGJHIGIJJJIEFHGEDGFHGIIGHIEGHIHHIAFGDFD
@6503626/1
ctgctcttcacatactcttgttacaacatatttcaacatgtatccttttg
+6503626/1
@@<DDA4B?DFFDEBEGGGCAFBFEHGHIGIIE>E>F9?DGGIIH@GH<<
@2587903/1
ggcacattgcagttgctatcatacattcttaatatctgtgtat
+2587903/1
@??DDFADHDDFBGGIGIIIFJGEGIGCGGIBGHEBACG@:?>
@5394106/1
ctcttggtgttcaacaaatctcttaatgatatcagtcagcttacaagcct
+5394106/1
@C@FFFF4CAFFFDHIGIIIIIIIIIIIEHGCEHBEH@HIFIIIIC>GGI
@1518561/1
ctgtcgaacagcttccacagcttgtctgtaattgcgataaggtttttcag
+1518561/1
B@<DFFFFFHDHDHGIIIIGIIIJIIJJIJJJIGGIGGGIIBFGIIIBBF
@3735244/1
gcacattgcagttgctatcatacattcttaatatctgtgtattaagcctc
+3735244/1
==?=D>DBF4C<CE@ADFFBEHDGHH9F@@<AHHCB??EDBFA?14?FFI
@4830807/1
gtcacaactaacaatgggccacaactcatattgatcgtcaaatgaaacat
+4830807/1
@@@DFDDFHHHGGIIIIGC;EHG?CGHGGGIIFIIGHHCDEEGIEGGHHI
@4830973/1
catttcttcattttcagctctggctattttagcatggaatgtgatctcca
+4830973/1
@?@FFFFFBCAD4ABD4<FFHEHGIHBFHGGGBHDE9BCEG?4<BC?CG:
@953728/1
gaaatctttaggctgcagctcaaccattttatcggccaacatatta
+953728/1
@@@DFAEFDDDD>EB=AGDGEH:FCFHEFHC@EA6@GA;18?G>4?
@1519277/1
tccttttatcataatgagatcaagtttttttcgaatcaaatgaagctgta
+1519277/1
@@@DDDBDDBHFDIGHAFI9<?FEAAF>C8?GHGGGH99BDGHHGIIG8C
@954044/1
gttcttcttcttttttccacgtgaaatctttaggctgcagctcaaccatt
+954044/1
<@@FFDFFFAFFHJGGEIGIGEC;DCGC@C4?<:DAFGIFGICFB??BB@
@1519597/1
tgagttaaaacagtacatcgcacaacaaacacttggggag
+1519597/1
??;DDFFFGHDAF2CFFGEA=F<:;F=;EFHEGGHGIGI>
@1519808/1
atataagattacaattcttaacattttttctttaaacaaagaacattgga
+1519808/1
@CCFFFFFGBFHAF@GHHJIJIEIJIIGIJFEGIEIEEE@FGIH9BDEGG
@4281540/1
ataaacaaacctatgggttttaccatcatttg
+4281540/1
1=@ADDDD8ADH8@CEHBFC;F@<CD@@G<B:
@1520768/1
cgcgcattctgttgtatatttatgctcacttcaccaacattcatgaataa
+1520768/1
C@CFFFAFHHHHHHGHB@EHIJIJJIGHHBDHHI<BGGHIEIJJIJJIJG
@5921975/1
cctggctgagagtaattcgtcgcgcattctgttgtatatttatgctcact
+5921975/1
@C@DFDDFHGHHBGGE<CGAFHIJJJGIGAA<FDDFE@FHGIIIB<FHI4
@3736624/1
ccacaagaaaaaaggttcttttacccccttcagaatataatagtttcaat
+3736624/1
B@@FFDFFDHDHGIJJIBHIIIIJIIIIAEGCHIIIJIGIFEGGEGFDCF
@2073986/1
cgatcttgtacaacattttacatgcagttagtgcaactgctcccttggca
+2073986/1
B@@DDDBDBDFHDIBDFHIFIJGIJGHGIIIHG@HCGHIJIHGGBDGIIH
@5923271/1
cagagactcgtccaatcagattgaaaaaaacaagttgtataacacaatta
+5923271/1
CCCFFFFFDHFHFIBHIJFHHHIGGIHIIJB?BH<FHBBGGEGCE?1CB=
@8093463/1
catttcttcattttcagctctggctattttagcatggaatgtaatctcca
+8093463/1
CCCFFFFFHHHHHJJJJJJJJJJJJJJJJJJGIIJJIJJJJJIJJIJIJI
@955754/1
cattattgtgtactatcttcaaagagaaaaagtgcaatactaaaatttta
+955754/1
B<BFFFDFFHHHHJJBEFFH@HFDFHCGGHGGEDGGFECGH<B9F@GGEB
@7060640/1
ccgagaaatattacaggttcgttgaaaaccttcggcctgatgctgggaac
+7060640/1
BCCDFDDFADDDFEH<FCDFGEHGHEC<FH3CFG8?B@GG9D9BFE?B@C
@8601201/1
cttgtcagcacagaataatcttgtatgatgtctcttttggactacaataa
+8601201/1
BCCFFFFFHHHHHJJJJGJJJJJJJJJJJJIIJJJJJJJJJJJJJJJJJJ
@6505690/1
gcaccggctaaagaagacttatctttaaacggcagctttcctccattagt
+6505690/1
@@@FFFFF?HHHHE@FCGF>FHIJIJFCBGGBGHB=9DA?D8CDGG@D4@
@2590559/1
ctctaacttcaattaatttctgatttttattaacaatagattggttgtaa
+2590559/1
@@@FDDDEHGGHHJIJIJJJJJEHIJJBGHJJJIIB<B?DHGHFHGFHIF
@3154754/1
cgcttatctctcttgacagccctatacctatttacatgcctagacttgtg
+3154754/1
CCCFFFFFHGHHGIGIEGJJJIIJEGEHICGHGCE><FEHIDCHIGIHGG
@3738265/1
caaccgaacacttctaggttacatagtgtatgaaccgctgcattaaatat
+3738265/1
CCCFFFFFFHHFFIJGIIHGHGIIACFGGHHIJIJIID@G<9BFDHFHHG
@5396115/1
gtccttttatcataatgagatcaagtttttttcgaatcaaatgaagctgt
+5396115/1
CCCFFFAFHGGGHEIDHJEIJIEIIHGGHIJIGI7FEHJIGHIIJIJIJ=
@956209/1
ctatttcattgtgcattaatctatagaaaattttc
+956209/1
@@@FDFFEHHFD4EA@GH9IHIIIIHGEIIIGEEF
@2075421/1
gtcgtgagaagctgcaacggctgctatagatggaa
+2075421/1
@@CFFFDFDFFFHGII@EHIIFHHJIIGH<@FG>G
@956721/1
ctttactaaaaggctacacaaacaatcacctgaatccttag
+956721/1
@CCFFDAEHDHDDDGGIFJGGIJJJF>FA;C3EHB@G9CCF
@2076018/1
ccaattctaacagttctctgatgggagatttcggaactttggtactaaat
+2076018/1
C@@DFFFFHFAHH>GHGIGHEHGEHHGEHHIJDIIIIHIJJIFHGIGGGI
@4283431/1
cttctctgcactgtgacagtcttcaagcactgagttagaataccaacctg
+4283431/1
@@@DDDFAFDAFHHBGG4E@FHEGEGHCA9C@DE:C4??DC?D>FDBGGG
@5925279/1
ctggttgttgttgaggtggtagttgagtttggtgggtaggggtt
+5925279/1
@@CFDFFDDFHHGGIBA?FCCEFFHCD?<B9F?FGG@DHGFG::
@1522574/1
cacacagccattttaatttattatttaatgcta
+1522574/1
CCCDFF?DFDFDFGHIIGIECGHIFCEEHIIIG
@1522612/1
cttgaggcttatacctagtgcttctgtaaaacgccaataattg
+1522612/1
@C@FFFFFD>?FDEGG:?:CDF9C9@F<AFFH>@6DBE?:9BB
@3156133/1
gccattatcgcatcatacggaatctgccgagtccttccttctagtgcttc
+3156133/1
@@@DDDFEFGHHFHFGGB>FEGFHHIJIJIBDBDBEGEEFB@DH8B>C>C
@3157026/1
cctttttcaaaaccttcttccagca
+3157026/1
@@@D7DDDFHD?F;CCFB>:4AE>:
@8096213/1
cttaactttagtgaactggtcatcaactgagaggccaaactccttcaggc
+8096213/1
CCCFFFFFHHHFHJJJJJJHIJJJJJJJJJJJJJJJJJHIJJJJJJJJJJ
@8096578/1
gctttattctcattaaggaattccggtttctcaaaacatggtgctggatg
+8096578/1
@?@DFFFDADFFBFG>BHIIIIIGCH@CGHGGIIIDDAHGG?DBDDGDFF
@7063112/1
cgtgagaagctgcaacggctgctatagatggaacgttgatctggtctgg
+7063112/1
@@@DDDDDB3BD?ACBFGEFHCCG@DEDAEBCBBDB;FDA?BDGI44=8
@8096870/1
ttctaacttaatgcaagcttctcttatagctgtcaactcatgttgcaaaa
+8096870/1
@@@DFFFFDFFBHHHGIIIGIIIJGBFHEGDHEEHIFHJGIICGGIEIIJ
@958092/1
gtgctccaatcgcattccctttcacactagggacatgaggtgaaattatt
+958092/1
@=@DDDDD8CBFHIIIEHHIGII4CFGGGHIHIGGICHIG9BFIIIIGG4
@4834631/1
gctgctgtggtctctgctgttgctgttgt
+4834631/1
@@@BBDD?BDC?F:BFBFFAEH9A@ADB<
@5927055/1
ccatcattcgctcctcgactgccccgatgttggagcctatgctatccgta
+5927055/1
@CCFFFFFHHDADHHGGFEEHIIEIG>HIHIEGHGJJJ<GIDCGGHIJA;
@3740729/1
cgtaacggtcatttctttttcttgatctctttcattatcgtaaattgtca
+3740729/1
CCCFFFFF?HD:DGHIJGHGCCGCGIIF>GIEGHCIGJIC;DDFDHBB>9
@2076832/1
cttctgcttccgttccaccctttctgctgcgatctttgccatagcatagt
+2076832/1
@C@FFFABFFFFA??FHGFH9FHFCCHGHGGICDFGF@DGABHGIFEF><
@8602896/1
ctcctaacaaggttgttaatctctctttcccgatcaggcgctgacctggc
+8602896/1
CCCFFFFFGHHHFHJJJJJJJIJJJJJJJIJJFHJJJJIJJJJIJJJIJI
@4835733/1
ctcttcatgccactgattgatgtcccaatggtccacacctttgtcaccac
+4835733/1
CCCFFFFFHFFHHIIJFIIGIF>EFHHGIHGFGFGHDIGIIFEGIJJIIJ
@8603429/1
ctcatttgtctaagttaaacaattagtaacaaaaaagatttaaattattt
+8603429/1
CCCFFFFFHHHHHJHIJJJJJJJJJJHIIJJJJJIJJIIJJJJJJJJJJJ
@5928210/1
gtacgctcaaacatgcaaatgtgacattattgactaaggccgatctgagg
+5928210/1
@@@FD<DDHHHHFEIGIIFGIHH<EDHHHIIGGHGIIGEDGEGE>HIGCI
@8097629/1
ccgcagattaaaatttttaagtacgactaagtgagcacactaaatcacca
+8097629/1
1?@=DFFFHFHADEBGEGFHIEHCF?@C?:?CDG39BFBBFDF<FHDDGH
@3741121/1
ctaattttgcttggtgtttgttttctccaactccgacaaacgccatcctc
+3741121/1
?@@FFDFDHFHFDG?EEHIJIIEHHBGHG@CC<<FEGIG;D@FHEHEIF@
@959906/1
cctgggtttaaaatcttcaataacattactcatttctgataggttctgca
+959906/1
CCCFFDDDHHFDDHIDIGGDHIAHGIIGGIIAHIIJJIIHGGEGGD@GIG
@960020/1
gtgcagaggaacgagaaccaatttcttttttaaaataat
+960020/1
@@@FFFDA=DHHGGHIE>G<ECEHGIBHCHIGCIGIJGG
@7065894/1
attgtgcattaatctatagaaaattttccagacagtatttagagactttc
+7065894/1
@CCFFFFFHHHHHJJJJJJJJJIIJIJIEJIEHJIEICHIIJIJJJJJGH
@7066330/1
ctcatcaagagcacggcgatactgcaaacaaggg
+7066330/1
@@@FFFFFHDBHHG<FFH<FAHHDCHAC?BFHE<
@5402326/1
gtcactttatatgttcttttaacactctttgatggaatttcataaacaac
+5402326/1
@@CFFFDFHGFAHEFGAGGHGGHBEFHIIEIIGIICGH<D<CDH<FHIGI
@377845/1
ccttcttctttttttctagtttcctc
+377845/1
@@@DDDDFGDHDBEFGBEHFHIFGFI
@7582050/1
ggcatggcctgcagctccctttttgcagcttcttcaagagggatgggctc
+7582050/1
CCCFFFFFHHHHHJJJJJJJJJJJJJJJJJJJJJJJJJJJJJGIJJJJJJ
@4837998/1
ctctacatcttcagcttcttcaccaactaagtagtactcttcactgatga
+4837998/1
CCCFFFFFHFGGGGGHGGGIBHHF@CFGGIEFHBEEBDGBFCHEIIBADH
@3741667/1
ccggcacattcatatttctcccatctgcatccttcttttccggaaagaac
+3741667/1
?:=A?DDACBF?4<AFDDA<EFH9G@<FEBG9E9FFB?<G@DHHG0BDDG
@4838658/1
gcctcctgcggaccattagttgaagttccagccctcagataatcccatat
+4838658/1
@@@FFFFFGHGDHIIIFGGEHIIIEHCGAFHEGHIH<F@@GHJEIIJGHG
@8098909/1
tcattatcgtaaattgtcacggtctcaacaagttccgttttttggagagg
+8098909/1
CCCFFFFFHHHHHJJJIJJJJJIJJJJJJJHIIIJJJIJJIJJIJJJJJJ
@8098957/1
ccggctggtgccctgaataccttgatggctacaaagatagaagtcgaatt
+8098957/1
@@@ADDDFHHGHHIIIEIDHC@HGGIEEGIIIIIGIGIEGFHGBBGCGCH
@3741934/1
gtagtttcgtcctatacctttgaatgtccctttgccaaatacttcaactg
+3741934/1
CCCFFFFFGHDHH@HGIJJGEGGJCAECHHIJGGBFF>FH9DD4:<BHEI
@2595319/1
cgaggagtattcttggaaacaattttataa
+2595319/1
@@@DBDD3A?2ADFHFHGGGCC>9B>DH>B
@4839049/1
ctctaactgtcctttgaggtgcaaaacaagcgatcg
+4839049/1
@@@DDDDDHFAHHIIGGII:?FF><EGHIIFEGGG<
@4839161/1
catagcttggaggagatatgatttgtctctaaatgaataatgcagcgatg
+4839161/1
@@@?D;DDHHDFBFD?CBFBE<D@4AFFH@HF9BE4BDHI>AG4:??@F@
@2595660/1
gagttaaaacagtacatcgcacaacaaacacttggggagttaaatcaaca
+2595660/1
;?@DDDFFH8F?CACFBEGIIIIIEIIBG9DCFFHCB?F@@FGGCHI3CC
@2595754/1
gcactgtgacagtcttcaagcactgagttagaataccaacctgaatttca
+2595754/1
@C@DFFFFGHGHFDHGIBICGGGGHGGHGGGJIDIJGIGIGG3DBDDHGB
@3162198/1
cttctggaaagcagctcttgcagcattgacactggcgttttggtgggcat
+3162198/1
@@@ADFFFHHHHHIJIJGIIIIFJJFIICHHJJJJGEFGHIEGF=70BAE
@3743206/1
ctcatcttctttactaaaaggctacacaaacaatca
+3743206/1
@@@DDFFFHHGGHJJJJEEH7FDAHHGGD9@B?@EB
@379520/1
caggaataaagtcattaaccttcaaaatttttccgag
+379520/1
??1B;?BB>F8AC?E?FHGGGIGGGA:CFHIICEC10
@7584058/1
cagcgaaattcttattcgattgaagtaaattgtaaaatgctaatatccta
+7584058/1
8??BDDD>:?<DFEF>F;:CHF9F@ACH@EF@:E@?DBFD>BFEGFGCCA
@5402824/1
ctcatttcttgaagtttattttctttagcctctaattttcttttgtcttc
+5402824/1
?@@DADADHDFBAG?E>??EEGIEGCC>EGEHIC4C@EGGG9DFBFHGCH
@7584384/1
tagagaagcgaatatagtgttgtttactaatgcagatcttaaatctgtta
+7584384/1
CCCFFFFFHHHHHJJJJHHHJJJJJJJJJJJJJJJJJJIJJJJJJJJEHI
@1527575/1
gcctcttttaccattgtacgagtttgagcatcattca
+1527575/1
?<@DBD?DBHHFHGEFCFHIE6<1A<?=CCFHG<E?F
@6513580/1
ctggtattatgagtgttacttctcatcctaggacgtccacctcgaactga
+6513580/1
@@@FDDFFBHHFHIIIIIIJIIJJJJJEHCAFGBFDEHEHGEGIIGC@@D
@8100542/1
ctgttgttgctgaggctgctgtggtctctgctgttgttgctgctgctgtt
+8100542/1
CCCFFFFFHDHHGJJJJJIIIIGIFGIJGGIJJGIIEHEGIIGIIIGIEF
@7069508/1
ggagcatgttcttgcctttgttgctgctgtggtgg
+7069508/1
CCCFFFFFHBDHHCIIIIJIAFHIIHEGIHII9CG
@7584995/1
aacaagttccgttttttggagaggcaactcaggataactatagaggttct
+7584995/1
BCCFDDEEHHHFHJJJJJJIJIJJJJJJJJJJJJJJJJJJJJJJJJCHIJ
@5404232/1
cgtgatataactatgaagaatcatgtgataaaaaatagcagc
+5404232/1
;@;D;DD:D<BB?FBGHE4FCFF4ACFE@>A<C988CCBF<G
@5404475/1
caactgtcacttttggtcctgttggtccatta
+5404475/1
?;=;DB=BACFBDAE8FAG<<??<3ABAG@HF
@1529128/1
agcaataaacgtttttccagagccag
+1529128/1
CC@FFDADHFFDDBHG9FGHIIHGCG
@4840694/1
ctgctaaatcttcaagtacatagtacataactttag
+4840694/1
CC@FFFFFGHBH>EEHGBEHEGE<?AFHFEGFHG<<
@3163010/1
ctgggctacagatatctagaggttctgta
+3163010/1
?@<BD<;BBFBFBEGEAAC4C;BFFFGBE
@3163215/1
tctaacttaaagctgactttagtacatcgcctggagacatgactacacaa
+3163215/1
@@CFFFFFHDFHHGBFFHHIIIHDGHJGIHEEHGCAHIIGBF@EEHEECE
@7070072/1
tcctcgactgccccgatgttggagcctatgctatccgtagtcgaggctgg
+7070072/1
@?@DDDDDHHFHFJIGJJ>GGIEHIJIIJIGEHGIIJFEG;CHGIIJIGB
@8102056/1
cgaatactctgagcttgctgagcgactaatgccactgtgtccacaagaaa
+8102056/1
CCCFFFFFHHHHHJJJJJJJIJJJJJJJJJJJJJJJJIJIIJJJJJJJJJ
@4289484/1
taaaacaatgtcaagagcttggattgcctcctgcggaccattagttgaag
+4289484/1
CCCFFF;DHGFHHIGIFGIIJIIGCGIJIIGJDFDBGIHDEHIGDHIGBH
@2597953/1
gcagtaacaagattttcacatggctgcccctttattatccctttc
+2597953/1
@C@FDFFFHHG8?EBGIGAH@FEII?C;3CDDAGGC@FFGGEGH?
@2082926/1
atcaagctctccccttccatgcaataaacggcatgtctcaagagctgcaa
+2082926/1
@?@FFFFFGGHGHJGEHGGCHICEDHDHEHHD6?F4B<DGEIIJJGIIIJ
@5405542/1
cttctgaagaggacatccccgtaccataaca
+5405542/1
@@@FFADDDFHH?EEFEHGI<F6FHGEGGHG
@3745881/1
gttttattaaagttggatcattagcagaaatcctcattctttcaaaaaaa
+3745881/1
@@@FFDEFH>FBDFHIFGGHE>FAEHGEHJ@HFGEIJJIIJIIEFEHII?
@6515778/1
gcaatcggtaaagttttgcctataagaac
+6515778/1
CCCFFFADAFFFFFDHIIIEHGHEHFADH
@1530579/1
gcattgtaggccgcacatgtttgtgcttctgaagaagacatccccgtacc
+1530579/1
@@CFFFBDBF?FAFGEF>FHHIBFGGGGGGG><DGE@DGGG9DFE@;FE5
@3746708/1
ctcaactcaagatcatggcataaatctgaaccatgggcataca
+3746708/1
@?@DDDDDHH?<F2A:4:C;A3CHH4CHA@F9?<?EG<;;DD>
@383278/1
aagaaatctaagattgcatcaccgaggaatt
+383278/1
@@@DDD?D?DD?BE@FBDFHGIBDGI8FGBF
@7071505/1
cattaacttgcgtagcatactttatcgtaacg
+7071505/1
CCCFADDD?8CD@B?;CF>GHFGEGGGHG?BB
@4842612/1
gccagtaggtaaaaagattattgtattttcttttagaactctttcaa
+4842612/1
??@DD3ADAC?FFBGGBGHHGGHCEH@FFGEEG<F@F<<FFIB@9??
@1531008/1
gttgtggtctctgctgttgctgaggctgctg
+1531008/1
@?@FDFFDFHDHHEGIGIIIBHHIGIIGG9E
@8609353/1
gcactgagttagaataccaacctgaatttcagcaattttcttaatggatg
+8609353/1
CCCFFFFFHHFHHJIJJJJJIJJJIJJJJJIJIJHIJJJJJIGGIJJJJJ
@8609362/1
cctgttagcagctggttgccttaaaacaatgtcaagagcttggattgcct
+8609362/1
@CCFDFFBFDBFAGDBEHIHGGGGGCBDGGEH@GI???DGGHIGIICHGG
@1531187/1
ccactatctaaataaatagctgcagctaatgattcaaataagtctccaag
+1531187/1
CCCFFFFFHHGGDHEGIC4CIEGHC@GCGG4CH>FH>DHCH@DHIJBHCG
@4843413/1
gttgtaacgattggaaaaataatcagaatatgaatggtat
+4843413/1
?=@D;D>BB?C=BE@EGF3A@H>E9AAFHBB@GG@G<FFC
@7589383/1
gtggttgttgcctctgttgctgctgaggctgttgttgccactgctgctgc
+7589383/1
@@BFDDFDHHHHHIJJHIJJJJJIJHIJJJJHJJIJIIJJJJIJJJJIJI
@7589560/1
gcctggtcatgcataattcttgtagaagaccaatagggttgcccatcatt
+7589560/1
@<@DDADDAF>BFF@4C?CACCIEBHBBHH@D;?:?@FC@CEDDHGGBDF
@8609971/1
gtgaatttcgagcatgatcaggattggttccaaaattttctctata
+8609971/1
CCCFFFFFHHHHHJJJJJJJJJJJJJJHHJJJJJJJJJJJJJJJJJ
@5407576/1
cgtcgtctttttttaccaaaccggtattttccccttggcaacaaacagtt
+5407576/1
??@DD@D?FH8DF8CC@E3BGCFGG>DAGE@AFBDDF3BDEHCGCHEH@@
@4291159/1
tcaggagaaatttcaatttttgcaaattgttcgtagtgaag
+4291159/1
@@@DD3BDBBFHHIFCGHIICG<AAAFEED9FE@GGDGD9D
@1532451/1
atcaacaactgtaccagccggcacattcatatttctcccatctgcatcct
+1532451/1
CCCDFFFFHHHFFEGHGIIIBHGGJJEIIGGFHGHIIG33?DGIJEHIJG
@1532524/1
cttttttccaaattgcctctccattcaattgaagaagcaatttcttcgca
+1532524/1
@@CDFDAD?HDBB@>FEBGIG@<ADBHHIBBE@FHGJJFEHGGIJGBHG:
@384328/1
cctaacgttatcaggttttgggtagttgggtaatattttgataacgtgga
+384328/1
@@@DDDFDFHFHDBGFHECH@GAFGHA<AG??DG@@DFGGHEHIIG@9D;
@5408825/1
gccagtaggtaaaaagattattgtattttcttttagaactctttcaa
+5408825/1
CCCFFDED3CFDFHGGGGECHG<CDFHHGGHEIIIDEHEDDFGGIEH
@8105664/1
gtcgacaattgtaccaagctctggcattttcctgtgactgatttttcttc
+8105664/1
CCCFFFFFHHHHFIJJJJJJJJJJJJJJJJJJJJHIJIJJJJJJJJJJJJ
@2085896/1
ctcagcgacttttgtccgaatctcatcagcaagaagaagtgcattaagcc
+2085896/1
@C@DDFD?FFDHHJIJJIGGGJIIIEHGIJJJJ3BFHCD4DHEEFCHI9@
@384660/1
ctcacatatgtatggcacaactgataagttaagc
+384660/1
@@CFDBDDHHFHBHHJJJDIJGGCH@@HH@DDDC
@384933/1
gctcagttgtttttgcacagaactcagcaactctcggatcttctatcctt
+384933/1
@@@DDADEF=C?FGE@DHIIGEIHIADHEH>G9CF<DF@09BGIIIJ>@E
@385238/1
tttttttccaaattgcctctccattcaattgaagaagcaatttcttcgca
+385238/1
@CC?DFFFHFFHGDBBFBHAGFGGDIAHFGECBHEIIGGGIIJGIIIDGG
@385810/1
ggctttattatattactcctaattgaagagccttttcccaaaat
+385810/1
@@CDFFDDBBFHHIGII9CEEFCDEGGIBH>B;<E9FCE?CF@F
@7590977/1
caatgattagaaggtttattcgactccaaacaatcttttcagcacttatc
+7590977/1
CCCFFFFFHHHHHJHIJJJJJJJJJJJJJJJJJJJJJJJJJJJJJJJJJJ
@8106583/1
caaccctcttcacttcagcataaactggagtttttcccggaagcaccacc
+8106583/1
C@CFFFFDHHGFFGGIJJJJJJJJJCHIGIGIIGGHHIIJGHIJJJIJJG
@4292553/1
gtaagttcttttttttccttgactatgtttgatgacatatcaataacatt
+4292553/1
@@CDFFFDFDHHGJBAHGJJEHII@DEDDFGFECIEI@FHHGBFEG8DCD
@4292850/1
cttcagttcagcttttggattagaatatacagcataagcagccataccaa
+4292850/1
CCCFFFDFHHHHHJJJEIHGJJJBHHHEEFBHHHGIII@DGGGHGG9?D3
@967443/1
ggtgataagaactatttctttaagaatattttggatttcattgatagtat
+967443/1
@@@DFFFFHHGHHIJJJJJJGHIJJIIFGFIIIIGGEGHHIIJCHHHDFI
@6518362/1
atctatcatatcctcctcgataatagatatgtaataagaatattgat
+6518362/1
@@@FFFFFHHFF?FGFGHGIICHGGA?CHGHIHIIJCHGIHIEHC<4
@7074513/1
tggtaaagcaacaccttttcgatttacatacctagggg
+7074513/1
@@@DFFFFHHDDFFCBBGGEGHIJIEEIHCEEGEFGIG
@7075907/1
ctgtaaaacgccaataattgttctttcatgatactctcaagatccctgat
+7075907/1
@@1AD;B;DDFHH>FHE<<E?C4CHCFEHCCFHI93?BGIH@EG@@@G3?
@3166417/1
ccagagaggaaatagtattttttcttcatcgtcttgaacttcatttccaa
+3166417/1
@CCFDDDFB?FHHIG<EHGCGGIGHIGB<BEDDFHE9DBGGGDHIG>GIH
@4845886/1
ctctggctattttagcatggaatgtgatctccaagttgtgaatcaatttc
+4845886/1
CCCFFFFFDHDHHIJEGGCHGGIJGIIIGIGGJIIJIJAGIIFIIIEHIJ
@6520571/1
ggtcatgcataattcttgtagaagaccaatagggttgcccatcattcgct
+6520571/1
@@@DDDFFAHD??FFB?GGCGHGHIDCCF@CFCG?3?DEHIJJJJBG9?6
@386894/1
gtattgctctgcagggaacggcgacataggtgtctgctcttcacat
+386894/1
@?@DFFFDHGGHHAGEHIJG8:CFGBHIGG4DFH9CGHGGJACG4C
@5411961/1
ctgcaattcttggttcaagatcattttaaactgtccttctgacacaccat
+5411961/1
@<@DFDEFD>ABFGGGBGICHIGHIEIH>EHIGHGGGGIEFIHHFHGCGH
@2603171/1
caaaattgtaaatccaggaacttcccagtcatcaggaataaagtcattaa
+2603171/1
CC@FFFFFHDHHHIHIHEHGIGH?HHIJFGHJJGDHEFCEHEHC@HGI9?
@967893/1
cccaattctttggtgataagaactatttcttt
+967893/1
CCCBD?DFHHHHGGBHIGEIGHIG<FCHFHGG
@5412801/1
tgatttagacattactaccaatactttaagagcatttattgcagcttctt
+5412801/1
@CBFFFFDHHHGGGIIGHJIGIEGJJJJBHHJJIJJIJJJJJJCGIEFGE
@2088561/1
ataagattacaattcttaacattttttctttaaacaaagaacattggatt
+2088561/1
@@@DFBB?FFHGB@GGEHIIGIIICB<BBHFFHCGE?CGDGGC9F?>GDG
@8109344/1
gtcactttatatgttcttttaacactctttgatggaatttcataaacaac
+8109344/1
CCCFFFFFHHHHHIJJJJJJJJJJJJJJJJJJJJJJJJJJJJJJJIJJJJ
@6521335/1
cttcaatggttgctgctaaatcttcaagtacatagtacataactttagct
+6521335/1
@C@DFFFDGBFHDHHIJIIGHHCHJCHGF?FBDHEFGGCHHJHDGCHHI@
@388914/1
gcatcattcattttcttcattgtaacttggcccgcaacaattgtacacaa
+388914/1
@@@DFDDDDHHHGGCFHGGJGGEGGHJEHHIJJIBHJGEIIEGDDEEHB6
@6521856/1
cctagttcttctaatattgatgttttattttca
+6521856/1
@@CDDDABDHHHBG>DFHHHGI4CAEGIEGHCE
@1535285/1
attaagattagtattaactgttaatctaaatattcaaactgtcattcact
+1535285/1
CC@FFFADAFDDHIIIIEIIAGHGCHEGCGJJIGIGJ@E>E<@9FIGJIJ
@6522328/1
ctgtggtctctgctgttgctgaggctgttgtggtctct
+6522328/1
@@@DDF83DFHHGJG<FGHGFB@A@EHGG<1?B?D9<@
@7077357/1
gttcggagtcgtccctcttctggaaagcagctcttgcagcattgacactg
+7077357/1
@@@FFFFFB>FDHGIHIDHIGG<EGDHHHIIJIHGEEGIIDGCGAFGEGI
@7077385/1
ctcagaagaaataatatctcagcaccaattttatga
+7077385/1
C@CFFFFFFFBHHJ<GEEBGGBGIIGIAHGGHJ<<D
@1536425/1
tatttacatgcctagacttgtgcaccagctaaagaagacttatctttaaa
+1536425/1
@@CDA8ADFDADHGB<EAHHGGHIJEE3BD@HBEHEHIIJCCH9FDDHA9
@8615894/1
cagcgataaaacctcttcaaaagaagataaacaattcaagagaccattga
+8615894/1
CCCFFFFFHHHHHJJJJJJJJJJJJJFIJJJJJJJJJJIJJJJJJIIJ9E
@969715/1
caggaacttcccagtcatcaggaataa
+969715/1
@@?DFFFD?<DCF9ECD9EFEGGEG<C
@8110740/1
cccatgttaaattttttcagaatcatgtgattttttttcctttcaagaat
+8110740/1
CCCFFFDFHHHHHJJJJJJIIJJJGIJHIIJJJJJJJJIJJJJJFJJJIJ
@970534/1
tccctcttctggaaagcagctcttgcagcattgacactggcgttttggtg
+970534/1
@@@DFDDFFFHBHIJGIFGIIGH>EEEGBFHGEGGAFHDHIFHIGIG:CE
@7596650/1
ctcgaattctttagttagggtaattaaaccaagccctatttcctcagcga
+7596650/1
CCCFFFFFHHHHHJIJJJJJCGIJJJJJJJJJJJJJJJJJJJJJJJJJJJ
@4296424/1
cagtaaataacaaagaatggaaggccaaaatttgttcacactgttcctgg
+4296424/1
@<?DDDDBF<FFAHCIIIIIICAFGG@GIIEBHHCG4D49BCF44BBFCB
@390252/1
agcgagatgagcataataggtaggtgcagggtatgaaactgaacgtgtac
+390252/1
?@?DDDFAH?CF?ACGHI<FFHH<@@G<<EH:C?DDGGDBF@GGGHI>F>
@6522917/1
tgtgatcttgtctaagattgctttcgctgcggcatgctttgcttctttct
+6522917/1
@@@FFDDDHFDFHIEHHHHGIGIJJBH>HIGF60@GEGIJJIGHHGIGGH
@390861/1
gcagcctcttttaccattgtacgagtttgagcatcattcattttcttcat
+390861/1
@@@DDDEFHGFFFGGGHIEDDG=GGFHGHIIG@ECGIGH94BFIIF<FC>
@3169812/1
ctgctgtggtctctgctgttgctgttgttgctgaggctgctgtggtctct
+3169812/1
@CCFFFDDHFHHGIGJCGHEGEHEAFI<EHGIIDHEFG@C3?BGE3BC@<
@3169887/1
ctcacagaacggttgccatatagccttaaaagggcaccccaactagttat
+3169887/1
CCCFFFFFHHHGDHGIJJJJJJJIIIIIIEG@HHJJIGGHIIJIFGGGHH
@7078387/1
caagagaaaagctaactccccttccgggtcatctacatgtcgaagcaatg
+7078387/1
C@@FFFFFGHHHHIGFFHGIHDGIIGBBFF@GGGEFD@CFGHB@FGIEGH
@5415807/1
ctcagagctaccttggcagctgctaatt
+5415807/1
@@?DFDDD4CDF8A@GGHEG>GG3A?99
@1537452/1
agtaggtaaaaagattattgtattttcttttagaactctttcaaagagtt
+1537452/1
@@?DADEDDD?CFGHGGBHHGHEGGI@FFCEGE>FHIG>CEHI4BGADH4
@1537498/1
ctcatgaatgctttctaatgtttcttcatttaaaaccgctgtgtctcttt
+1537498/1
CCCFFFDEHDFFHJGIIEIIHJJJEHGIEIEIIJIJJBIGHDH>FEHJEI
@3170864/1
ctaagtgagcacactaaatcaccacagacctgttctaacttaaagctgac
+3170864/1
@@@FF?A>FDDFHDDGG<CBFBBFHII@FGGHGGE9F<FEH<FHHI>DBG
@4851227/1
gctgtttacaccaacgataaaatcaggcttt
+4851227/1
@@CFDFFFDFFHHJIIIIDI>FCGHIIIGIF
@391768/1
ggatttgtgaagctgaatttttagaaaggcaattaatattatttttataa
+391768/1
C@@FFFFDFDHF?EFGIHIDGHCGGGGFGCF;GB@EGIIG499D>D39?B
@4298465/1
atcctctcattcttagttgtaacaactaggggcaccatgacgatagcttt
+4298465/1
@@@FFFFFDHBFF@G@CGHHGHIG9FD<4A@FHGGGHIIJIHCGGGGIHI
@7598932/1
cagaatataatagtttcaattcatttgatttatgcttaataagcattaca
+7598932/1
BCCDFFFFHHHHHHIJJJJJJJJJJJJJJJJJJJJJJJJJJJJJJJJJJJ
@8112924/1
ggtccctgttgttccattgcttgaggtctggtaattggagcggcttgt
+8112924/1
CCCFFFFFHHHFHIJGIJJIIIJIJJBGIIJFGIIIIIJJGIIJIG:.
@5416392/1
gctttatttgagcttcaacagaaccaggttcaactttac
+5416392/1
@=?DFFFDA4=CAE>FGBD>AC<DE;FH2C?GDE4CBFD
@972897/1
cgctcaaacaagcaaatgtgacattattgactaaggccgatctgagg
+972897/1
CCCFFFFFGHGGHGEGHIHIJJEGIGIJJJJFGIIJFIIGGIHE4DG
@4852114/1
ctggtcatcaactgagaggccaaactccttcaggcatgggtcactattaa
+4852114/1
?@@DBDD?4DF?HGGCHGIFGDGABGFHHGEC??9CBHIFDDEFH>DH>F
@4852151/1
ctctcgtgagccaacagtaagacatggtagatgaggatactttaatctaa
+4852151/1
CCCDFFFFG?FFFHIGGGHHHGIJJJJHCF<EEGGD<;?@FHCHGAHGGG
@7599163/1
gttgccactgctgttgttgaggctgctgtggtctctgctgttgctgttgt
+7599163/1
CCCFFFFFHHHHHJJJJJJIJIJJJIIIHIIGIGIGIIIJJGGGGIBFHB
@393024/1
cgcacaacaaacacttggggagttaaatcaacatcagctg
+393024/1
@@@FFFFAHD8DFH3?FBFFHE;@FCFGGGEBGHIDGHAH
@393183/1
ctgttcttcttgaagttggttcagctgtagtctgtctgcatctgtatatg
+393183/1
B@CDFFDEHFADCAFAAHGC=FDFHG9ADDFDIH>EAFHEHJGEIIBC9F
@4299571/1
gtaaaacgtaagtggaagcataagctcccaattctttggtgataagaact
+4299571/1
C@CFFFFDFFHHFHGIIIJJIIGIJJGGGGIJJJGIIGGDFE9FDHGEIH
@7080783/1
gggaattaataggaagtctaacagtgcaataatacataaattttccttca
+7080783/1
@@CFFFDE<FFHDGGGFHJIIJHJCDHGFEHIJJI@GAEHIEG@EFIDHG
@2093715/1
cacgtcgtctttttttaccaaaccggtattttccccttggcaacaa
+2093715/1
@@@DDAD8AFHAHIGIIIGHEGCHGI0@B@E>?FDHHCBF>CAA92
@6525963/1
ataagaactatttctttaagaatattttggatttcattgatagtatctga
+6525963/1
@C@FFDDFFHDHDGIGG>GGEGGHIIEHCIHHIBGGIIJ@FHGGGA>FI@
@3172887/1
gtttcaattttggcagtatgcaaatattgtggaccatcacttttta
+3172887/1
@@@FFFFFFFHBDHIIIJJEIHIGJIJCD4FH>BGGDFBHD4CF?B
@5941914/1
cttggaaacaattttataattattggatatattcatgccacattccattc
+5941914/1
CCCFFFFDGGHFDGGAFGGHIGIIJJGGJJIGIGGIIIEIGEG<BGIGHG
@3173393/1
ccttataccgctatcatcctggctgttgccatttgattcgtcctttgttt
+3173393/1
CCCFFFFFHFHHHJIJIJJIIIJJJJJJJJJIGGFGGIEIFHIGEHGFGH
@3173467/1
gttacaacatatttcaacatgtatccttttgggcggtaccatggtataac
+3173467/1
<?@DDFADHBDDFGI<<FGHGAA:<CHEHIEFH3??DEACEGHIG9CFEH
@4300078/1
gcccatcattcgctcctcgactgccccgatgttggagcctatgctatccg
+4300078/1
CCCFFFFFHDFFDHJJIJGIBCGIGBFGIEGHBCGBFIIJJJIGCCCHGA
@2608427/1
cttgtcttacaggtaccggtctttctcgataatcaagtgttggtgcattc
+2608427/1
CCCFFFFDFFHDHIJIGJGFH:?FEHIFGDHIJIGGGFGD4:BB;GBGII
@7600621/1
gtccgactgatgatttgaggttcttgtggaattgtgacactttgatgttg
+7600621/1
CCCFFFFFHHHHHJJJIJJJGHIJJJJJJIIJJJIJJJJJJJJJIJJIJJ
@2609546/1
gttgtttattagggtagcatttggaggactgtcagatggttttggagaat
+2609546/1
?@@DDFFFHFHGFGCF@GIJGHGIIJJ?GGHDCHGGIIG?FG?9DGHFGH
@395318/1
ctttactgtatgcatgacttttataattagggacaggatcatatcgtaca
+395318/1
@C@DFFDDHFFGGGII9FJIJGAHGBBEHGH9GGIGB:CGGGCBDHABDC
@1540279/1
ggcacatatccatagggacacagcttctatggttggaaaatccttcgcac
+1540279/1
CCCFFFFDGHHHGIJGJIDIIGIJDGHG>H>FEEGGIIEE<9BDHIGJEH
@395955/1
cccaattctttggtgataagaactatttctttaagaatattttggatttc
+395955/1
CCCFFFFFHHGHDCFBHHIJJJIIJIJJJJJIJIIFCGIJIIGIICGHIH
@8620485/1
ctggacaatatcgcacataatacctgttctgtaaaatccttcactggaaa
+8620485/1
@@CFFFDFHHDFHEEHDHGEGIEGHIIIFIIFHCHIIGIIIIIIFIGGHI
@3174435/1
cagcgaaattcttattcgattgaagtaaattgtaaaatgctaatatccta
+3174435/1
@CCFFDDFHHFBHG>GHJIGC;FCH9CFCEFGHHHI<@DCHE>9DGG4?G
@3174690/1
gacaagttgttatattagtcactttatatgttcttttaacactctttgat
+3174690/1
@CBFFFBDFHFHGIIIHIGCJHEGHEGCHAHBHGIIIEGCHGD>DC@FGD
@4301857/1
atttcttctttaggtaaaacttttatgccaagccaagacatgaacaacaa
+4301857/1
@<@FDFADHH>FDH<CDG>IFCHEBHG@HHGIDB9DGIIFIBGEDH>DDF
@3175033/1
gcctttgttgctgctgtggtggttcttgcctttgcagctgttgtggtggt
+3175033/1
CCCFFFFDDFFHFJFIGGGAFEECHGCHJIIEGGGCDHDFGGGH7F?F=6
@977619/1
ataagcatttgcttctgattcttcttcatcagtagcttccagattactac
+977619/1
@@CDFDFDDHFFHIJEGHBHIIJJJDHG9DHGBF@HGIIFII39?BGIHH
@8116779/1
gtctgtaattgcgataaggtttttcaggattgatagatacatcataatga
+8116779/1
CCCFFFFFHHHHHJJJJJJHHJJJJJJJJJJJJJJJJJJJJJJJJJJJJI
@7084228/1
gtgggcatggcctgcagctccctttttgcagcttcttcaa
+7084228/1
@?@DD7DDAAF8<;?GHIGGIB@H@HE:?CCAHCGGEH9?
@5943717/1
tgctgctgttgttgttgttgaccccatggttgtcgaggaggtccctgttg
+5943717/1
C@@FFFFFFHHHHIHGJGHJEGFGGHGIJHGIGGICHGHEI?FHGIG<D@
@7084697/1
cgacaatttgttctcttctgttgtttcaattttggcagtatgcaaatatt
+7084697/1
@@@FDDEDBH<FHB>FHHGIHFIIIIJGFHGIIFGIH1CADHGE@FH@GI
@5420349/1
gttggatcattagcagaaatcctcatt
+5420349/1
CCCFFDFDFFBHFIJJEIAGH@HHEA<
@397240/1
caggtagtaagtgatcattaagttcgccgatcttgtacaacattttacat
+397240/1
@@CFDDDDDHHFFCGGIIJJBHI>IGGEHHB:F@HDGHI<EH;DAAF?B@
@6528952/1
ctcagcaactctcggatcttctatccttatctcatcaaatattgataaac
+6528952/1
CC@FFFFFHGGHHJJJJJJIIIIGHGIIGJIGGBDHBGGHIJDIIGIGGG
@977857/1
tctctttctttttttgttagactgatttgatagagcacggaaggtggaat
+977857/1
CC@FFDFFHHHHGBGIFHAHJJJGEIJJGIBIEGH>?DFGHGBE;312@F
@6529415/1
tagaattacagaataactcatgaatgctttctaatgtttcttcatttaaa
+6529415/1
CCCFFFFFHHGFHHHIEIHIJJIIIIIHGIIJ@FIDFDGGIJJFIIGGGH
@3759631/1
ctcagagctaccttggcagctgctaattttgcttggtgtttgttttctcc
+3759631/1
C@@FDFDF8DDFDEDFGGCGIDAGFEGHGIEH@CAG:DC19BDH@CE>F>
@978477/1
ctaaataataaggacggctaaaagtac
+978477/1
8?;BDDAB?DA?BFB:GHFHGICGCGD
@3759968/1
ttgagaatctgttaaaggttttcgttgctcattgatatcccttatgtcta
+3759968/1
@@@D=DDFHHGHHGGGGGDA@@FGHGIIII>GGIGHBCHGIBG<4DBFB>
@3761195/1
aggtttttgaaaaaattttggccaatagctgtgggttatatggtgattga
+3761195/1
@BCDDBDFHFDBFBFAEGHIIJICGIGIIJIBBHIGICAADGG8?FAECG
@398048/1
gttcttcttcttttttccacgtgaaatctttaggctgcagctcaaccatt
+398048/1
BB@FFFFFHFHHHJGIJJ<FHIIIIGIJJJIJHGIIJJI@HHGGGIDIJJ
@6531781/1
ctggagctcatcaagcttcggtccgactgatgatttgaggttcttgtgga
+6531781/1
@@CFD8DDH?F?FGHGGHC:CC:C?F?DEAFGDECGIIGIA2?DFC?CAG
@398362/1
ctgtaataacgaatttttttcttgttattt
+398362/1
@@@=DDD:DFDDDH;C<4C:GHAGG<4?49
@6531916/1
ggtgcattcataattcgggccttaactttagtgaactggtcatcaactga
+6531916/1
@C@FFFFFHGHFBGGGHGGIIJJBH@GGCHGIGGGHEBCGHGIE4DDDD>
@8622245/1
catccttgttttcaaagttgataaataatattaatgaaactaaaaacttc
+8622245/1
?@@DDDDDDBCF<CEHEFF?<AIICHCHDGHIBHFBH??FHEIIIGFGIF
@5421488/1
gtaaaacgtaagtggaagcataagctcccaattctttggtgataagaact
+5421488/1
?=@DFFF?DFHDFHGGGIIGIIF>A?FAGI@FGIIIIJD?BGIICC@FCB
@5421509/1
ctttgaaattgattactcaccaattcactcccgggtggaaatactggtgg
+5421509/1
CCCFFDFFGGHHHIFHIGHJCIEH<HEHHEJGIID8@A;<?FD<BFGBC1
@1543275/1
ggtcttcagtcacccgattctatttcttggtcatcagtttgagatactgt
+1543275/1
@B@DDD>DFDDHDEGI>HIIJJIJBFIGGGI<DEHEHGFD>?GHIBG9BB
@4856018/1
caatgttaaggaatggtttccaaccaataattgcagactgg
+4856018/1
@@@ADDDD<:C?DFFHEHIDHDHGGC9D?EEHECFGH@D?3
@399562/1
gaattagagcaattgctcccggagggactccaacaggacctgg
+399562/1
@CCDDBDDHGFHFGGIIJJJJ8EHBF?6DHCGD>;?DGEGIJI
@7087709/1
cttttagaactctttcaaagagttctgcttgatactccctgggtttaaaa
+7087709/1
?@@FDDDFGHFHHIIIEG>H?F?BAHGIEGF3?FH<FCCD?C19BD<FG@
@1544253/1
ggcttctattagttcatctatattttttaaggaagtaagtgcaggggaac
+1544253/1
@@CFFFFFGF<F4AGGGHDEG>FHIIIIIIGGFGH?DE@GHGAH9FGGII
@7605664/1
agctaaggctgtatcatcaacttctaaaggtttccaataaacaccttttg
+7605664/1
CCCFFFFFGHHHHJIJJJJJJJJJJJJJJIHHIJJJJJJJJJJJJJJJJJ
@8624464/1
gtcattagcagagctcgctactaaggccttcaagatagaacccaattctg
+8624464/1
CBCFFFFFHHHHHJJJJJJJJJJJJJJJJJJJJJJJJJJJJJJJJJJJJJ
@980344/1
gtccctgttgttccattgcttgaggtctggtaattggagcggctt
+980344/1
@@@FD?DAFHCFFIIIIGHHI<?FGAEEGG9C9:C<DF@GGGG>D
@6534938/1
ggtattgctctgcagggaacggcgacataggt
+6534938/1
@C@FFFFFHHHH?G?F<GCGEAFADGF0??B9
@4858009/1
ctggtttacaattagaatttataagtgttgcggttaaacca
+4858009/1
@@@FBDEFHFDHBIIIG><FH>IHIF<?FE<@GGHIEECHG
@5948002/1
cttatgtctaacacttcacacataaattcgataacaggc
+5948002/1
@;?DD;DD?8DHDGGG>F>BFFEHCEEH<C9F@EHI41:
@8120734/1
cacatagcttcggccacttctttgaactaagtacagcgaaattcttattc
+8120734/1
CCCFFFFFGHGHFIGGGIHIJJJGIGIJJBG<DDFIIHGIIFEGGCGHGG
@7090537/1
gcttctgtaaaacgccaataattgttctttcatgatactctcaagatccc
+7090537/1
@<@DDFDDFDHHD8FAHGIIIJIJIGGIE>EH>@FCIEHJGE@ACG@HGG
@8121365/1
cctcaaggtacacccctataagggcttcgatagaatctgcaacaactttg
+8121365/1
CCCFFFFFFFFHHJJJJJJJJJJJJJJJJJJJJJJJJJJJJJJJJJJJJJ
@401342/1
aggaaatcgatttttgaaacacctctgtcgaacagcttccacagcttgtc
+401342/1
@<??DDADHDD?BHGHGIEF@E=BGHIFEBFH38BH3?9B4DDHGGIIF.
@982197/1
gtcattagcagagctcgctactaaggccttcaagatagaacccaattctg
+982197/1
C@CFFFFFGHGGGIJJJJJJJIGI@GGIIJGIJJJFHGIDIIDGIIJJJJ
@401848/1
ctggttctctaatcatctgattagtagtaacgattctccactgaaccaaa
+401848/1
<@@DD?D8FH?BDFEGH@H<@BBH4:E<FHIIIIGGE@A<D>GEBHCG9F
@4306387/1
atgatatcagtcagcttacaagccttagtaagcataaatttatggaagcc
+4306387/1
CC@DDDFDDDHFDGGDHGGIGEICGIGGIHIIIGEFAAFGIFIGIIGIJI
@3764187/1
cagcagcagaggcaacaacagccgcagcagcagcagtggcaacaaca
+3764187/1
@?@DFDFFFAHDDHHIIJJIICGE?88@@GBGIECH?BB==<BCGCC
@2617263/1
cacgtagagaatagtatattcaatattaaacctaataactttgcatacag
+2617263/1
@@@DDDA=>FFAFGAFHCIHIBIHCHGGIIIIIIBE4EFHEB4?BGEBBF
@8625889/1
cctgtttcatccgcaattttctggcggagctcttcagcatttagcagcat
+8625889/1
CCCFFFFFHHHHHJJJJIJJJJJJJJJJJJJJJJJJJJJJJJJJJJJJJI
@5949386/1
ctccctgcagttcatccataattcagaaagaatatacacaacagacaact
+5949386/1
@@@=DFFDDD:ACDFBGHCGDCHIEFB<ECGFCGHHI4:DD=DHCBCH=F
@4860903/1
ctcattttttctgctaaagcactaccttcagcgggagaccttggctttgc
+4860903/1
@CCFFFFFHHGFHIIGIGEEGIIIIFHGI@FIJIGGH@DFEH93CFHGH@
@4306886/1
ctatcaacctggctgttgccatttgattcgtcctttgtttttactccttt
+4306886/1
CCCFFF<DHADHBHIGIJIJ9FEIHEEAHHEGGGFHIGGIJIIJIE?DFH
@4307135/1
gtcagaattttcgtttggagcaaatacaa
+4307135/1
@@@FDDADFHDHDCFHHB9;3AFEF@HDB
@4307301/1
gccatatttaacacacattttgtaaataattttcttaactttacacattt
+4307301/1
@@@BDEFFBFF>D<BHBGGBFHIE9BEGICBGCIJJDGC@GIBHDGGGD>
@4861843/1
ctctgctgttgctgaggctgctgtggtctctgctgttgttgttgc
+4861843/1
@@@FFFF?FFHFHIGAHIEDEF>A;GCAFC?<?F>CBDGGCE3;B
@403208/1
cccgtcctttactgtatgcatgacttttctaattagggacaggatcatat
+403208/1
@@@FDDFFFHFHGGGGHCHJEI:FGHIE9AEBCCF>FE>C1CA;F9BD>C
@983745/1
ctcattttcactcagaagaaataatatctcagcacc
+983745/1
@@@DBDD>FHHDFGIGHCBEE>DHH>AHIHIHID@E
@7092790/1
ctttaagacactgactaaaatattgttcaagttcacgaggag
+7092790/1
@@CFFDFFFHHGGIJFEGHIIGHJGBHHDIGCHHGI??CFEF
@4862746/1
ctgggtttaaaatcttcaataacattactcatttctgataggttctg
+4862746/1
?@;=:2=ACFA?D@?CGI<IBHII<EFH@HEA>FHA>BEB?9?C9CB
@3181397/1
gtcgctttatgcaaataaattggcatcccacttttatgaatgattttgat
+3181397/1
?=?DDFDFDFDBHBFHGGHHCHGIGIIIG<EGGHIJIIE9BFCGGHG@=F
@5425284/1
attaagtaaaaactataaaaataataggctttttaaaataatacagacaa
+5425284/1
@C@FFABBDDHHG<EG@FB@FEEHG9CEH3<A93EGGIIBHIIJJF9DD;
@8124676/1
cgcgcattctgttgtatatttatgctcacttcacc
+8124676/1
@@<DDDFFGHHHHIEDHGEHCHIIIGGIIIIIIII
@8124810/1
ctcttctggaaagcagctcttgcagcattgacactggcgttttggtgggc
+8124810/1
CCCFFFFFHHHHHJJJJJJJJJJJJJJJJJJJJJJJJJJHIJJJJFHIJJ
@5952927/1
gccgtaatgaatggtgttgctttcgcagggtaagtctttcag
+5952927/1
@@@ADDDDAFFHHE<:CGHGIIICGIIDGD9?F@?FBDHHII
@3183102/1
gcttccacagcttgtctgtaattgcgataaggtttttcaggattgat
+3183102/1
CCCFFFFFDHHHHJGIIJHEIJIJJJIIIGIJEFGIIIIJJIIJIIE
@5953543/1
cgctacagttgtgttttccacaaataaagcatgggatttgtgaagctgaa
+5953543/1
@@@BDFAD4DH?FHHI@FDGHGGIIDHFHHDG@GIEHGIIDDG<DF@EG@
@5427819/1
gttcgtctcacccatgttaaattttttcagaatcatgtgattttttttcc
+5427819/1
<@@DFFFFHFHDH7FGBHDHBFHGJIIIIDGIIJGIDFGGCHIJJJJIJG
@8629073/1
ctgtctttgtgtcttgcacgacctttggattgaatataagaccttgttgt
+8629073/1
CCCFFFFFHHHHHJJJJJJJJJJJJ<GIIJJJJJJJJJJJJJJJJJJJJH
@5953585/1
gtatatataagattacaattcttaacattttttctttaaacaaagaacat
+5953585/1
?=?;DDDDB?AC>BH@ED>FGG?HH@9FHGBH<B@GE>D9FGA9?B>DE>
@2104537/1
gtagtgaagaactgaaagcagatctaaatttctcaaatttctttctatat
+2104537/1
@@@D?B8DHHHDBHIJCEHGCBEGHIHIIIJJJJJCF@@BFGIJGIB>FG
@3768283/1
attcttgtagtgctccaatcgcattccctttcacactagggacatgaggt
+3768283/1
@@CFDFF;FHFHFIDHJJEIIGGGG@HG9EFE<GIIG9DG@GHIIC@HD9
@3768710/1
ccacattccattccatgatttattaaacccgatgctagctttcttaaatc
+3768710/1
@@<=DBBD4C<F4EE<FGI9E>C<@EFGHIGHF:BF<<@9BFACH9?BG<
@3184338/1
ctcatgttataacattatgcagttcattacctaagatattt
+3184338/1
CCCFFFED8DF?HIGGGE@9@EHHIBBEACGGCGE@F4EFF
@3769107/1
cttgactatgtttgatgacatatcaataacattctcctcaaccttttgta
+3769107/1
@@@FFFDFFGFFFGCIGGIIJGGHIIEIIGIJIIIGEGFGFCDFIIIIG@
@3769279/1
gggcttactaagggagttttcttgatcattttcgtttacccagagaggaa
+3769279/1
CCCFFFFFF?FFHIGHFHBHDAAECHHBFIIIDGC;DGGEC>B@FDD7/8
@1550786/1
ctcacatatgtatggcacaactgataa
+1550786/1
@C@FDFDFHHHDBH;AEBHFGGGIE9@
@7098281/1
ccgtgcagtatgttttccaacagtcataataaattcattagactgtcgat
+7098281/1
?@??BADDFHFAA<<AEFBFGHFCBEBFBBEFEGECH>??FHDDG?BDG;
@3769562/1
ctggcgttttggtgggcatggcctgcagctccctttttgcagcttcttca
+3769562/1
CCCFFFFFGFHHHGGEIIJ9GHGHDGGGEGFGGHIJIIJJFEGEH@FHGG
@986849/1
gtctggagctggatgagtgacatcagcgccaacaacaatgacaggttttt
+986849/1
?@@F?EEFFGFDDGBEFGHEHHGEHDHIBGE8FEAFAEHD9@F>;0?BDE
@6541050/1
ctcttgaggaagttggtgtagaggtgcaggctggccatgtt
+6541050/1
@C@DFDBDH>DADHBGEHFGCH<BAGGHICGIGH7D?FB:B
@5957195/1
aggattgatagatacatcataatgatgaataaccatattcttattcttta
+5957195/1
@B@FFFFFHHGFGGGHBGHIEFGCEGHGHGFHECHGEGGGEHDGCIHIHI
@2622323/1
ctcaaggtacacccctataagggcttcgatagaatctgcaacaa
+2622323/1
CCCFDFFDHHGD;GHBHB<<CECHBFCECGHICE<GE>BBA>FF
@4869177/1
cccgattctatttcttggtcatcagtttgagatactgtaatgcattgtag
+4869177/1
@@<DD6DDFFGDHGIIJ<HIGEHIEDGGHGGIGBHHIIJC4DAHG@<4B<
@407149/1
ttcctccttccaaaaaaatacagca
+407149/1
CCCFFFDFGBFFHIGIIIIIBHG>F
@2106722/1
caaacaagcaaatgtgacattattgactaaggccgatctgaggtctgtca
+2106722/1
CC@FFFFFHDFFHJ<GBFGIGIIIJBHGIJEEGIJ0CDHHGII;?D@@D?
@2107061/1
gcccattattgtgtactatcttcaaagagaaaaagtgcaatacta
+2107061/1
@@@DDDBBFHHHD:?EGGG4CFHCHHHIH9?9?;:?CA<4DB::?
@1553405/1
tgtcaattcaccaggtgatatatttttgcatctgttataaatgtaggaag
+1553405/1
@C@FFDEFHG>FFGIA2<CJGHIIJJDHIJJC@<EHGGCEC<FCF<DGGH
@2107259/1
cctcacttgttttgtcataagttgtaacagtaagttcttttttttccttg
+2107259/1
@@@FFFD8DADFFBBFHGDHIBHH<E9CH><AD@BFF9@GEHIEGAFBFH
@4870021/1
caatgtttctagcctttcataattcataacgtcattagcagag
+4870021/1
CC@DF?DDFF4C?CFDGIID<E4CFC>:EEF?G@D>?BEAHIH
@3771738/1
cgggtcatctacatgtcgaagcaatggtgaaataggttctgaaagacttg
+3771738/1
@@@FDAFADFDDHII@@F=GGICFHJGGAEGHGJ@GFGGIJCHBEDA4BG
@2623476/1
gttcctttttgaattaaaatcacctgctccaggtaatggaaaatcctgag
+2623476/1
BB@FDEDFDHFFHIJIIJIJIJJ@HIIEDFFGI><ED?C<DGI><GA@9B
@7613864/1
cacaattcaggcactaatgtctcttcaaaatcttcttcatcacgtcgtct
+7613864/1
BBCFBDFFGHGHHJJJIIJIJHIIJIIJJJIIJIJJ<GGIGIJJGIJIJJ
@1553711/1
gccctcttcattttcggtttcgtaggcaggtggaggccatcgcctggtca
+1553711/1
@@@FFFFFFHGHHJIJJ=FEHI@@DHIIHG?CDGHBED?;;FCHIJIGGG
@6542239/1
gtccttctaacctgttcttcttgaagttggttcagctgtagtctgtctgc
+6542239/1
CCCFFFFFGHHHHJ?FHI9FGGICGAHHJJGHIEGHHJCBDCFFGEHEEH
@6542801/1
atttgatatctatatttctcattttttctgctaaagcac
+6542801/1
@@71D;ADFCFH?FG9FEHDFBEHGGGI4FGGI<FFGE>
@7102339/1
catcatccaagccgtaatgaatggtgttgctttcgcagggtaagtctttc
+7102339/1
CCCFFFFDHDHGH>:@FHAB4@HEEBFDGCBAD@CBGFG<0?B?D>CFH8
@989204/1
ctcccaagctgctatgagtactatcatcagctggtgtagaattacagaat
+989204/1
BC@FFFFFGGFHHIIGHEE@CAHIIIIJJIGIGI;EFHGCDHHGHEECGH
@989754/1
ctgctgttgctgttgttgctgaggctgctgtggtctctgctgttgctg
+989754/1
CCCFFFFFFHGHHEGGGIEGGHI=FGGBGHGAGHCHGGJE<9?BF4BB
@4871431/1
gttcacactgttcctggctgagagtaattcgtcgcgcattctgttgtata
+4871431/1
?=:=A?DBFFAD:C@4AFEGIEFF<CHHDHEFIIIF6D@DFCD8CDFB;F
@6543487/1
cttctaacctgttcttcttgaagttggttcagctgtagtctg
+6543487/1
CCCDFFFFDFHHHGIIIGIEGIGEGIEFHGIGJJIF>BCDGG
@8632551/1
gctgggagtaattcgtcgcgcattctgttgtatatttatgctcacttcac
+8632551/1
CCCFFFFFDHHHHJJGIIJJJJJJJJJIIJIJJJJJJJJJJJJJJJJJJJ
@2624447/1
gttcttcttgaagttggttcagctgt
+2624447/1
?@?A;D?DBDFFHGGIB1CEGFE<CA
@7615221/1
ccggtggtcttgttatttcgatacactcttaaacaatgatgtgggaaatc
+7615221/1
B@CFDDFDHHHGHJJJJJJJJJJJJJJJJJJIJJJJJJJJJIJJJIJJJI
@7615494/1
gtgcaggggaacgagaaccaatttcttttttaaaataatcagcaaaatcc
+7615494/1
BBBFFFFFHHHHHJJJJJJJJJJJJJJJJJJJJJJJJJJJJJJJJJJJJJ
@8128642/1
cttctttctgtatcaactgcagcctcttttacc
+8128642/1
@CCFFFFFHHFHFGIJJJJJJJJJJIJGJJJJJ
@6544972/1
ctggctgagagtaattcgtcgcgcattctgttgtatatttatgctcactt
+6544972/1
CCCFFFFFHHGFDGAGFFFCEGIIHJFIBH?F@?D@9FHIFIAGE<FFHI
@3187667/1
ctcctaacaaggttgttaatctctctttcccgatcaggcgctgacctggc
+3187667/1
=@@FFEFFHHGDFBFEGGCG4CCHHIGECHBFEHIGJG@EBHH8FFG>CC
@8128942/1
ggtaaatttatcgcaaggtaatgtaaaacaatatctattcaacaaaggaa
+8128942/1
BCBDFFFFHHHHHJJJJJGHJJJJIJJJJJJJJJJJJJJJJJJJJJJJJJ
@408683/1
ttggcagtaacaagattttcacatggctgcccctttattatccctttcag
+408683/1
@@@FDDDDFHHHHGHGGEGIIEGIIG9@1EBEAGHEFAFIC4::DHGIGH
@2625753/1
taataatgcctcagagctaccttggc
+2625753/1
@@@DDDDD?F4<<C3EB>F>@<EFE3
@8129721/1
cccaattctggcccaagaggagagcttttattgaatagaataggaatgtc
+8129721/1
CCCFFFFFHGFHHGGDHIHGBF@DFHJJIGIIJJJIDGIJJFHIJIHGIG
@1556064/1
cgggaaaattaatttttattaagaagccaaattg
+1556064/1
@@7DDDDDHHH4CD<?@;<FD?CEFGIAHEGIDB
@2110215/1
ccaggtccacaattcaagatctaatttcatgttgttattattttccttct
+2110215/1
@@@FF?D>FFDBHGHDAF>FHIIDEG<BEHEC<CFCCHIIGI9D4?F>B@
@1556558/1
cttagatttagggtcattccaatcttgatgcatgatgaaatcatga
+1556558/1
B@BDFDAAHBHHFFEGGGHHHGIEIGHJ@9HHBECHBGC9CDGIGC
@4872982/1
cagggaacggcgacataggtgtctgctcttca
+4872982/1
@@@DDDDDD:DFFEIG4?FCDHGHCHCGGG@@
@7616446/1
ctccaagttgtgaatcaatttcaggatacgatctggtttacaattagaat
+7616446/1
CCCFFFFDHHHHHJJJJJJJJJJIJJJJJIJJJJJJHIJJJJJJJJIHIJ
@8633623/1
actgatttcataatgatgtacgaaacctcgaggcatagttatttggaagt
+8633623/1
C@@FFFFFHHHDFHIIJIJGIIG?EHIJJJGIJIGIJJFGIJIIGGGHI?
@7617063/1
cttgtatactagcatgactgactagatagaagtctaattcagtagggtga
+7617063/1
CCCFFFFFHHHHHJJJJJJJJJJJJJJJJJJJJJJJJJJJJJIJJJJFHH
@6547028/1
gctggttgccttaaaacaatgtcaagagcttggattgcctcctg
+6547028/1
@@@DFDDFHGHHHII4C;?EHAHGGEDFD><FHCDGGHIGHGGB
@7617322/1
cgacgacactttttagtaccgggcttactaagggagttttcttgatcatt
+7617322/1
@<@BAD?AFBFHFGHEBFHIBB@DHGGECF@BGCHIDDGCFG@CCHGGGI
@8634459/1
cttaatttcatttacctttggcacattgcagttgctatcatacattctta
+8634459/1
CCCFFFFFHHHHHJJJJJJJJJJJJJJJJJJHJJJIJJJJJJJJJJJJJJ
@7617438/1
ctcacacctggcactaaactgtaaagggcttcactgcaaaagtttgatca
+7617438/1
CCCFFFFFHHHGHJJGJJJJJFGHIIJIGIIIJJJIJJJIIJHJJJGIJJ
@409289/1
gtaaaacgtaagtggaagcataagctcccaattctttggtgataagaact
+409289/1
@CCFFFFDHHFBB@GGBDHFEEHIICHEGHIBHGGECFECD<9?DFGHGA
@8130842/1
ctgtcttcagcctcatgttataacattatgcagttcattacctaagatat
+8130842/1
@@@DDADD?FDHHIEA4CHCHBEHCHHIICFE@HI@FDDDEBGFH@@GGI
@5432035/1
ccagcacctccatcagaagaatcagatgtttcagattctaaatatatttc
+5432035/1
@@CFDDFDFHHFFGIBGHGBHIIIEEHHFHE>GG<<FA<??@@GGIFGEF
@8131255/1
ctctagaggtagatatgtgtgcttgtgctcctgaccaacttgaag
+8131255/1
@@@DDDDDD=DFFFFFG4<<A:FF@CC<FB9C@D919B?D9?9?B
@4315799/1
ataactttctttgtatctgcatgaacggtaatagctcg
+4315799/1
@@@F@DDFBHFFD<?GEG9FHEH@BCFG@D;FA?@G><
@5432503/1
ccataataagtctaaatagaccttcagggtcttcatgggcttctattagt
+5432503/1
@@@FF>DDDHCFHGIGIICEGGEIHHIIIE@CG@G9F@EHI?GFHG4?B?
@2112193/1
ccacaatgttacaaacctctagaggtagatatgtgtgcttgtgctcctga
+2112193/1
@CCFFFFF?BDFHGBHDFIBBFGEGGAB<FGIIFHBFGCHI?CFAAFHEE
@2112330/1
cttgacaattttttcttttcttctttctgtatcaactgcagcctctttta
+2112330/1
@@@DDBDDHB?D?GGGGGGHGHHDDGFEH@GCEIIEEF?DADGHGC@@>B
@4873181/1
catcaactgagaggccaaactccttcaggcatgggtcactattaaagttg
+4873181/1
@CC?FFBDHFF?FGGHIH9:C9CH><FHGIIGGGCIDFFEAGH<?@DDFF
@7617802/1
cccaagaggagagcttttattgaatagaataggaatgtcgggtgcgttaa
+7617802/1
CCCFFFFFHHHHHJJJJJJJJJIJJJJJJJJJJJJJJJJ;FHFHIIIJJJ
@3776339/1
gtcatcaactgagaggccaaactccttcaggcatgggtcactattaaagt
+3776339/1
@@C@DDDDHFDHHIEHHIIF3AFFGHG93CBHH@GAGFGFGE9DIEB4B?
@8132115/1
gttgctttcgcagggtaagtctttcagtctcatccacattttatgtgctg
+8132115/1
CCCFFFFFHHHHHJJHIJJHHIJJJJJIJJJJJJJJJIJJJJJJJIIJJH
@4317621/1
cggtgtttttgagctcatacttaatccaatgacatggggaa
+4317621/1
?@@ABD7;BF<DFBEEBAH<CH@ED22A@DG4E3?C1CGED
@5964898/1
gcctagacttgtgcaccagctaaagaagacttatctttaaacggcagctt
+5964898/1
@@@DDDFBHFDC3CFFECFHIIAGGGDDFHI>D>BEHEEGGH?D6?6?DD
@5434152/1
caatgaagttcctgcaggaggtataaacaaacctatgggttttaccatca
+5434152/1
CCCFFFFFFHFFHJJJIJJJJEHGIIJIIJJIJJJIJIJGIJJBGGIIJI
@411106/1
ctcccatctgcatccttcttttccgga
+411106/1
@@<DF>B>FDBFB>GHIIGEHGBE1C?
@1558762/1
ctgttgtggaccagcttgtgcttgtcttccaccctttttttttgttcc
+1558762/1
@@CDFFFFG<FFGBG@EF;<FHI<DEBHEFHHFH?FH>FHIIB/=DCE
@1558902/1
ttcttccatccgctagtttttcaggtttactgaacttagct
+1558902/1
CCCFF?BDFDHFFJIIFGHCG@DGD<AEGIJJJIJGDI>DB
@8133222/1
gaggaaatttttcataaagaagtcgaatactgttcttaggaatatttcca
+8133222/1
CCCFFFFFHHHHHJJJIJJJJJHIJJJJJJJJIIJJJJJJJJJJJJJIJJ
@993634/1
ctttgactaaatactcctgaaggagtgatatcggtgtttttgagc
+993634/1
CCCFFFFFG3C8FHIIJJHGIJIEE3AEAHGHIJFG<G90;:FA<
@7108892/1
gttttgaataaaattaaggagtttcggaaacacgtttattattctgatca
+7108892/1
C@CFFFFDHFHHHJFIBHI@CGGHIJHBGGGGEHFHIJJJEGIIJIIIDI
@8133689/1
tatattagtcactttatatgttcttttaacactctttgatggaatttcat
+8133689/1
CCCFFFFFHHHHHIJJJJJJHHJJJJJJJJJJJJJJJJJJJJJJJJJJJJ
@3777727/1
taataatttacaaatatcactaatcttcaatacattggttttgaataaaa
+3777727/1
?7?BDEDB>?CDDHIHIF4CEHEHCH<EEHI@GGB9BE?EGHIIHEBBFG
@4875434/1
gtccacttggtttatgccattgtcatcttttttcgtaggcacaataa
+4875434/1
@@@DDFD;F?FFFFGEEHEFHHIIIIBGIBGHGF@CBD1????FGAH
@7620741/1
gctgtggtctctgctgttgctgttgttgctgaggctgctgtggtctctgc
+7620741/1
BCCFDFFFHHHHHJJJHGJJJJHGIFHIJJJIIJGCHIIJ?DGDCBFHHE
@8636675/1
ctaatgtttcttcatttaaaaccgctgtgtctctttctttttttgtt
+8636675/1
CCCFFFDFHHHHHJJJJJJJJIJJJJJHIIJJJJJJJJJJJJJJJJJ
@2115630/1
ccacgatttcggcagcttttacctcattttcactcag
+2115630/1
@C@FBADFGFBDHGGEIGJGGGIJFGGIGIJIJJJ<F
@1559635/1
gttctggtattatgagtgttacttctcatcctaggacgtccacctcgaac
+1559635/1
@@@FFFFDBFH?HIIJDGIHHHHDHIIGGIGGHEHDHGHGHGIDEI<D>F
@2115803/1
atgctttctaatgtttcttcatttaaaaccgctgtgtctctttctttttt
+2115803/1
@CCFFFFFFHHHHHIGIGJJIJJHGGHJJIGAHGGHGIHBEGGBHGHIGB
@2628889/1
gcctttgttgctgctgtggtggttcttgcctttgcagctgtt
+2628889/1
@@@ADDEDHDFF>GG>AEDG=@@?<CDH@GE>E@AFDEG<BF
@1560128/1
cttgctgttgttgctgctgctgctgttgttgttgttgaccccatggttgt
+1560128/1
@CCFFAD4CBDFDEHGIGGHHIJIIIGIFEE;E??FCBBDCGGC@A<BDD
@2117045/1
ctttcagtctcatccacattttatgt
+2117045/1
CCCFFFFDHHHGBHIIJIJIJI>BHE
@2630411/1
cccaatgtttctagcctttcataattcataacg
+2630411/1
@@@FA>DDFDHHHEFGGDAE<IEGIG4<?FA>1
@2630523/1
ctaaaataaaataaaactattaataa
+2630523/1
<<?DDDD4C<ACA:AE@FD<HABHC@
@3193367/1
cttccaggaaaaccagattttggattgaggtgataacatattt
+3193367/1
C@@FFDDFF8DDFGIE@FHE<HGFE<3??F;E>C<FHCD<<<4
@5966237/1
ccacattccattccatgatttattaaacccgatgctagctttcttaaatc
+5966237/1
@CCFFFFFHHHHHGI>G?HGFF@HGCH9FHGHEGEBFEHGGIGEI<GHHI
@4876282/1
cctacctcttcctcgccatctgcctattttgga
+4876282/1
@@@FFFF>FBFFFJJJBGGHHJEHH@DGGI>@D
@4318846/1
cttgaatgaatttttcattcctccatactccttgtcttacagg
+4318846/1
CCCFFBDDCFHFGEIJJCGJJGIHIJGIGJIIIJJGEGGGIIE
@4318937/1
cgtcggtacaatgtaatatgagttttctttgttttcaaag
+4318937/1
@@@FFFDDHH4FHHGGIIBEC>AEHGH>BFCEFHIJHEHD
@4319241/1
ctttattatattactcctaattgaagagccttttcccaaaatcataccat
+4319241/1
CCCFFFFFHHHHHJJJJJJJJJIJJGJJIJJIJJJJJJJGGIIJJJJIGG
@8637237/1
ctccaatcgcattccctttcacactagggacatgaggtgaaa
+8637237/1
;@@DDD>DD?F:1<CGFBEHH@CGF@G2CA;E<DFID???<F
@7621659/1
ctgctaacctcttggcaatttttttcgatttgccagtacctatttctttg
+7621659/1
CCCFFFFFHHHHHJJJJIJJJJJJJJJJJJJJJJJJJJJJJJJJJJJJJJ
@8637493/1
ctttttaaaataatacagacaattatgaagttctagtgcttgtttttcag
+8637493/1
CCCFFFFFHHHHHJJJJJIIIJJJJJJIIJIIJJJJJJJJJJGHJJJJJJ
@4319931/1
cactatctaaataaatagctgcagcta
+4319931/1
@@@DDD4AF>H4CEBGI4CBCGEBEGE
@8639033/1
cttttatttctttagtaaacttaaccctttgagaatctgttaaaggtttt
+8639033/1
@@@FFFFDFBDHHGGGFEHIGHHIIGHJJIGDGI>DGC>GEFCEFHBGIG
@8639542/1
ctcaaggtacacccctataagggcttcgatagaatctgcaacaactttgt
+8639542/1
@CCFDEFAFHHHDHEFFHIIEHCGIIIIHIIIIGHHICGGIIGIIIHGHD
@8137718/1
ctccaggttgtctaccaccccctcctcctccacctttctttccttttttg
+8137718/1
CCCFFFFDHHHHHJJIJJJJJJJJJJJJJJJJJJJJJJJJJJJJJJJJJJ
@4321512/1
cttttatttctttagtaaacttaaccctttgagaatctgttaaaggtttt
+4321512/1
@@<DFFFAHHFHHIIHIBDIGGFIHGGCHIIEFE?EHF@HGHGHD9:<BG
@3195281/1
atccataataagtctaaatagaccttcaggg
+3195281/1
?@<=DD=AFBB:<C?AAB>F?EE9FC;CF3A
@4877826/1
cccgattctatttcttggtcatcagtttgagatactgt
+4877826/1
@B@DADDDDDFFHIJIIGIEGGGEHCHF>B;GFGDA@:
@3196098/1
gccacttctttgaactaagtacagcgaaattcttattcgattgaagtaaa
+3196098/1
@CCDDADAHFB<?GD@BEFACHGEBF:FEFHGGGCHII@4B@D3BFBDGH
@4878344/1
cttttttttgttcctttttgaattaaaatcacctgctccaggtaatggaa
+4878344/1
@@CDFFFFHHBDH@B49CFF@FFCHGCHH<9?DDHIGICBF@8=4=CC@H
@7112423/1
cagagactcgtccaatcagattgaaaaaaacaagttgtataacacaatta
+7112423/1
@@@DFFDDA?ACBF<<FAFAHHGE94CGBH<FHGFHGIJDE?BFGIIGIH
@3781698/1
tgagagaagctttactctgtagcattgtaatttcttgttcttcttgtttc
+3781698/1
@@?DBDDDDHF<DAGIGGIA@?DHIII>CDHDHFHIE4?:?9?<>???GB
@3781834/1
gtcaacatcaagaagaggctgcgtggt
+3781834/1
@@@FFFFFHADBBEG>F9E=ECH::8C
@8138155/1
gtttttgtattcctcaatggttgctgctaaatcttcaagtacatagtaca
+8138155/1
CCCFFFFEHHHHHJJJJJJJHIJJJJJJJJJJJJJIIJJIJIJJJJIJJJ
@2119705/1
gtaaggagttgaaggattttctaaagctttgaattcataagttggttgtt
+2119705/1
BB@DDFDDCFAHFGGHGGGEHJGIIIJJJIIDCCE9FGIIJBGIB?BGGH
@416817/1
gataaattagaatcatcccatagcaaatgatatttggtaggacgtgctgt
+416817/1
@@CFFFFFGHGHHIIJIHGGIJIJGBCHIIIGIIIJJHIIIBHBDHIIJG
@4322006/1
atttctttgtgtcggaatacaaggcaggaaa
+4322006/1
<;@DD>DDHHHF8G6E;FFEHIIGBBED=>?
@8138997/1
caacaagttccgttttttggagaggcaactcaggataactatagaggttc
+8138997/1
CCCFFDDDHGHHHJJJJJJJJJJJJJJJJJJJJJJJJJJJJJJJJJJFGH
@8640801/1
ttctttgactaaatactcctgaaggagtgatatcggtgtttttgagctca
+8640801/1
CCCFFFFFHHHHHIJJJJJJJJJJJJJCFHJJJJJJDFGGIJJIJJIJII
@7113967/1
cggtattgctctgcagggaacggcgacataggtgtctgctcttcacatac
+7113967/1
?;;ABDDDHAF<CCCFFEHGGBFGB@FHBHIE4?BGEIGGIIIIEB@EIG
@7114212/1
actggttacaggagatactggttgttgttgagg
+7114212/1
@@CFFFFFHHHGAE3EFGFE>AD?FBEHGHEHC
@5440103/1
ctagcattagaagtttcttctccagctaaggctgtatcatcaacttctaa
+5440103/1
:?@DDFDFGGHHHIIJI<EEGEH9FH>HEHHIIGEEIID@FGEECEHGII
@3198358/1
cttggcagctgctaattttgcttggtg
+3198358/1
@@@FBEABA<?D>F>ACEEEEA>CC?E
@8140623/1
gttcagttaactttctagctaatagtccaatcttcaattgttttaaagca
+8140623/1
CCCFFFFFHHHHHJJJJJJJJJJJJJJJJJJJJJJJIJJJHJJJJJJJJJ
@3783930/1
ctggtgccctgaataccttgatggctacaaagatagaagtcgaattcagt
+3783930/1
?@@DADDDHFDDHH<E?FHHICBEHCHHGGEGIFEH?DFBFH?D<BFGGF
@999634/1
ataacattcgtcctcctgccactcatcataatgaacaatatcttcttttg
+999634/1
CCCFFFFFHHGHHGHIEHICAAGFGHGJ@HGIIJIIIGHJG9DF@BCFE9
@4880132/1
cctccttccaaaaaaatacagcaagtctggtaaatttatcgcaaggtaat
+4880132/1
@@@DDDFFHHHHHIGIJJCFHIJIIGGIDIDGGDEGHIJIDHIGGHCGGC
@2633231/1
gcatggtttaagaaagaccaaaggtttctgttgag
+2633231/1
<@@DDDDDFHFFHCGI;GGGHIIGAB<ACFF@FFA
@2123055/1
tctaacttcaattaatttctgatttttattaacaatagattggttgtaac
+2123055/1
BCCF?DDFHGHHHEGIIIJIJJJIJJGHIJCFIFIJIJIIIJIGII@FFG
@3785217/1
ccttgatttcctccagcacctcttctttgtctccaacccctacctcttcc
+3785217/1
CCCFFFFFFHHFHIIIIHHGIJIJJIIIIHIJJIJEIJFII;DGIIGEHG
@1002301/1
gttagactgatttgatagagcacggaagg
+1002301/1
@@@FFFFFGCBHHJEE?>CI@BGGGGIII
@3786003/1
attttttaaggaagtaagtgcaggggaacgagaaccaatttcttttttaa
+3786003/1
CCCFFFDDFHHHGIEGHGIJGGIGGDEGIJIIBGIIJJIIEGGIGIIICE
@5443328/1
atacgatctggtttacaattagaatttataagtgttgcggttaaaccaag
+5443328/1
CCCFFFFFHGHBFHIHGGIIJJIJEHJJIJGHIGFGFHIIIJJJJIJFEF
@8646031/1
ctccttcaacaatcgtcggtacaatgtaatatgagttttctttgttttca
+8646031/1
@@CADFFDFDHHBHGHBG>GDGIIEG?FEHGFHGFFGDG>?@GHHGHEE>
@2123405/1
ctcgtccaatcagattgaaaaaaacaagttgtataacacaattaaaaag
+2123405/1
@@@DFFFFF8A<FAGHBE<:AFE@6FAFB4?DG@FAFG9BFDDDE4B@F
@1568087/1
gctgagatgaaggtggtctgctgggtt
+1568087/1
@@@DB3B4DA>F32AB@<<B4FFBE<A
@419698/1
gttgattttgaacaatagctgctctgt
+419698/1
?=?=ADADF>BF?FHHH@E9:;:A<AA
@7627885/1
gtccttttatcataatgagatcaagtttttttcgaatcaaatgaagctgt
+7627885/1
CCCFFFFFHHHHHJJJJJJJJJJJJJJJJJJJJJJJJJJJJJJJJJJJJG
@3786486/1
caacaattgtacacaactccataggaagcgccaaaggcttctctcgtgag
+3786486/1
CCCFFFFFHHHHGJJJJJIIIHIEIIGGEFHHIIGIGJG>B>BFGG=CG=
@4881465/1
gagaaatggcagtaccattccaagaagtggcacatatccatagggacaca
+4881465/1
@@@FFBDDFDDHHBGIAHICHEHHI@GCC>AFCEG<FCFBBFFAEEHIIH
@7116902/1
tgttcttcttgaagttggttcagctgtagtctgtctgcatctgtatatgc
+7116902/1
?@?DDDFF?FFFFG<FHGC=D9@FHCCC4ACA<AD<4911CGF4CF<4BF
@3786719/1
catacttaatccaatgacatggggaag
+3786719/1
@@@D?DAA<?:AF>GH9?3CG;FC?@@
@420035/1
gtctcaacaagttccgttttttggagaggcaactcaggataactat
+420035/1
@CCFDFFFGHGFHIGEEEHGIJBHDHGGG;BFEHHIJIHIIIEHC<
@7117410/1
ctttgaagttgaataagttattattcttctaggtccttttatcataatga
+7117410/1
@@@DFFFFBBFHDBBHJA<CCB>FFHGGEHB>FAEDBHCHICFIGHCCHE
@420553/1
cggaaagaacctagtgtgatggcgtttctgtaccactataaatgtaatcg
+420553/1
CCCFFABDHHHHDG:?<GHIGIGG@GAGHDDF@HGDEHIGEHIIHHGEBF
@7629224/1
cttccgttccaccctttctgctgcgatctttgccatagcatagttcctgc
+7629224/1
CCCFFFFFHHHHHJJJJJJJJJJJJJJJJJJJJJJJJJJJJJJIJJJJJJ
@1568875/1
ccacattccattccatgatttatta
+1568875/1
@@?DFFDDBA4DDGF>4?<EHI@GG
@8647705/1
ctcaaggtacacccctataagggcttcgatagaatctgcaacaactttgt
+8647705/1
CCCFFFFDFHHHHJJJIJJJIIJJJJJJJIJJJJJJJJJJJJJJJJJJJH
@421189/1
gggtcatctacatgtcgaagcaatggtgaaataggttctgaaagacttgt
+421189/1
1=@ADDDDHHDBHIIJHGHIIIGHGGDFFGHGIIJJJI@>GHGGGFHIHD
@2125290/1
cgcaattatccagtattatctatagaatatcagctgatatgtggagaaaa
+2125290/1
@C@FFFFFGFDHFGGCHCHIJIBDHIEHGGJJJIJIIIIIG:CF<DGDF>
@3201911/1
gtttctcctacggagactgtatacctaaaag
+3201911/1
CCCFFFDDFFFF<FDAGGG<FCHCC<E9ECD
@3202212/1
gccgcttctataccaccatcaagga
+3202212/1
@@@DDDD8CCF<F@D@FF:ED9E<;
@4883198/1
cctaaagcaacaacacaattgtcggcagctgggaatcctttg
+4883198/1
CCCFFFFFGHDHHG;GI=AEHIIBHHHIJJIDGCHBGHGEGJ
@6559715/1
atcatattatacctgaaggcttttgg
+6559715/1
@@@DFDFDHD8DFHJJJGIJIIEDEE
@1569963/1
gtgataagaactatttctttaagaatattttggatttcattgatagtatc
+1569963/1
@CCFFFDD8FHHDHIIIJJJJJJJJJIIIIIIJEHGHGGIGEGICIAFEG
@5974903/1
cacgtagagaatagtatattcaatattaaacctaataactttgcatacag
+5974903/1
@CCFDDDBHBFHHJDGIIIIJIGGGHGICGIIGIHIIICFFBGGECGHIG
@5975119/1
cagaacttccggcataatgagtacatcatttacatcaccgtgatctaata
+5975119/1
@C@DDFFFHDFFDIEHIJIJJABC9BGIIIIGIHGGGHICFG;;DF>GAG
@7120004/1
ttggtattcgagctgacttgggaggtttggtgcccgcccgccatattgta
+7120004/1
@CCFDFFDD?FH?HGBG@FHH?;E<E>GCDDDDCFA:FHEGEGH9@FH@=
@8648427/1
ttttatcataatgagatcaagtttttttcgaatcaaatgaagctgtatta
+8648427/1
CCCFFFFFHHHHHJJJJJJJJJJJJJJJJJJJJJJIJJJJJJJJJIJJJJ
@8648662/1
cacggttgatgattttgacactccaatagtacttcttttgtgtgagcatt
+8648662/1
@@@FFDDFGHHGFIIJJJGGGIJJIJIIIIIGIIIIJIJGGHJGIJGGIJ
@7630656/1
cccatgttaaattttttcagaatcatgtgattttttttcctttcaagaat
+7630656/1
CCCFFFDFHHHHHJJJJJEHHHIJJJJIIHIIIJJJJJGEHGJIJJIFHE
@5447474/1
ctcatcttcatcatccaagccgtaatgaatggtgttgctttcgcagggta
+5447474/1
@@@FFFFBHBFFGIEEHDIIIIGEGIIIIIIIGHGGIDHCGIIIIBFG8.
@2636999/1
gtagtctgtctgcatctgtatatgccctagcacggaaagcagcgag
+2636999/1
@@@DD;DDFDD>D4?<FHADFEAE?FHGH@E99CAFBA::0BDF6@
@423075/1
cttaggaatatttccaatgaattcctctatttcattgtgca
+423075/1
??<B?DDBHFFDDIIGIJBIIGIGF>EH@AFEIJJ<H9?CC
@4884435/1
gcagggaattctaagagggtacacaattcaggcactaatgtctcttcaaa
+4884435/1
C@CFFFDFHGFDAGGIII>;;FHIIJGIIGECGIIIGED>D?BB@DFAGD
@8649537/1
tgctctgataaattagaatcatcccatagcaaatgatatttggtaggacg
+8649537/1
CCCFFFFFHHHHHJJJJJJJJJJJJJJJJJJJJJJJJJJJJJJIIJJJJJ
@5448224/1
ccataataagtctaaatagaccttcagggtcttcatgggcttct
+5448224/1
@@@DDDDDFFFFFI<EDFH?CFEFCFEIF@F@HFGFGII9;?BF
@5975613/1
cgaaattcttattcgattgaagtaaattgtaaaatgctaatatcctaacg
+5975613/1
C@C@FFFEHHGGHJJDGEHIGABEHHIJFFIB?FHIIJIIIJIEIGIGID
@5975723/1
gtaaattgtcacggtctcaacaagttccgttttttggagaggcaactcag
+5975723/1
?=@D1BDACFDBAGD@G@?EFHG>CBHHIC<??@F@G@FECH<FGE8CFH
@5448905/1
cagggagaatttttaaccatttacacaatataaatgcaccttcaacacca
+5448905/1
@CCFFFADAFHAAGHGEGGIIAFHIHIEHGC<F9<FEIAGC9DFGI@B=D
@5449151/1
gtgtgcttgtgctcctgaccaacttgacgacaaggtaa
+5449151/1
@@@DDDDABFBHHIIHE:?AG@FAF>H<8CC@?BF0:?
@5976807/1
gctcaaacatgcaaatgtgacattattgactaaggccgatctgaggtctg
+5976807/1
CCCFFFFFGDHHHIHAGCIEIIIGGB4FDHIEHIG?EGE>FGEGGC?;<B
@2638257/1
ctagggacatgaggtgaaattattggtatttcttttttccaaattgc
+2638257/1
@@@DFDDF?DFBCEEFEEHIGGHIJHCFHI@C9EGCBGA>><@?B44
@6562129/1
gcttctattagttcatctatattttttaaggaagtaagtgcaggggaacg
+6562129/1
CC@FFFFFGHGBHBEGHGJEHGJHGIJJIIJJIJFFHIH<GEHIIGHEII
@8650986/1
gttgctgaggctgctgtggtctctgctgttgctgttgttgctgaggctg
+8650986/1
??@BDDAAFFFFD?F:2AEFBDEHCGIICFCEB?:CCGFCCFE9?;;0?
@5977385/1
gtggaagtaagaggtctttcatttaatgttttttgaaaagcctcacttgt
+5977385/1
?@@AAD?DHHA4CGFBB4AFCB@EHHI9EHCGE8:89<?B@;D3BBFEGF
@5977507/1
gttgcagtcctgagctggtcttcagtcacccgattctatttcttggtcat
+5977507/1
@@@DDFF?FHHHG>H@FG;DEHIFIFHGIJIBGHDDFCA9?D@GGCB>DD
@1573499/1
ctgaggagcatgttcttgcctttgttgctgctgtggtggttcttg
+1573499/1
@@@FFDFFHHHHGJIJIAHGEGIJHEHIIJIHIFHIHIGDHFIIG
@1007735/1
caacgataaaatcaggctttatgtttttgtattcttcaat
+1007735/1
@@@DDDBDHFADHG@>GBEGHIIFHCE=F;4C<FG4BCCH
@7122821/1
ctgtcatctaataattctttagcctctaaaccttcatctttatcagtaat
+7122821/1
?@@:BDDBDDDBDGH<DGFH><F3CGGGHEAF;E3CBCF>G<@DCDHG>G
@7123181/1
cttcggccacttctttgaactaagta
+7123181/1
CCCFFFDF<DDHHGG>FDFFGCG<BE
@2638694/1
gggagttaaatcaacatcagctgagatatactcatattgaggataagaaa
+2638694/1
CCCFFFFFGHHHDGHEHIIJIJFB;EH<HGFHIEGCHHIHIBFEGE>DGE
@7634094/1
tccagcctttgatagcaatcggtaaagttttgcctataagaacaatgagt
+7634094/1
CCCFFFFFHHHHHJJJJJJJJJGIJJJGJJJJJJJJJJJJJJJJJJJJJG
@8652484/1
tttcatgatactctcaaggtccctgattacttcttctcgaggtggctgca
+8652484/1
CCCFFFFFHHHHHJJJIJJHJJJJJJJJJJJJJJJJJJJJJJGHJJJJJJ
@1009827/1
tgcagaggaacgagaaccaatttcttttttaa
+1009827/1
@C@FD>DAHHFHHE1@GHEC3CHEC<BG<D=D
@6562826/1
tttgaattgaaatcacctgctccaggtaatggaaaatcctgaggagcatg
+6562826/1
@CCFFFFFDHFHHJIJJJIJJIIJJEF?CEHHGFHEHGGII9F=DHG?FH
@3207258/1
aacaagaatgctgttaatgcctccaagcttaacattgat
+3207258/1
@@@DDDDD>C8<<2AC<AFAFCC?C3CC@4FFHC9C?@C
@7124854/1
cttctttgaactaagtacagcgaaattcttattcgattgaagtaaattgt
+7124854/1
@@@DDDD4=4DFH3AAF:CHEFHGE=FEGICGGGEGGGIICHBF<BDHH@
@6564210/1
cattcatctataactaatagattgacacgagacaacgtgatataactatg
+6564210/1
BCCFFFFFGHHHHJIJEHDHGIJIHIIJJIBGH@HBHFHEGGGJIGGIJC
@2640627/1
cccgatacaatttcttgttttttatcatcctctttatttact
+2640627/1
@@@FBADD4CHADHIIBHHHIIGII?D>?FFGIG<B?D<FDG
@7124955/1
ggctctacctgatctggaccagtggcgtatttacagaagcaag
+7124955/1
@?@DDEE;=CBBDHBGG@CF@FB@:EFGGGG<CC?3BF@FD@@
@3792417/1
tacctatttacatgcctagacttgtgcaccagctaaagaag
+3792417/1
@?@AADFFFDFFFHJG><ADHGHGHE9CHHFH<FGEIG41?
@7126135/1
ccgctatcatcctggctgttgccatttgattcgtcctttgtttttactcc
+7126135/1
CCCFFDFFBDHFBFGGIIHEHFHEFHIICHIJD?CFEIJE9BBBF;FHIJ
@8656434/1
gccggctggtgccctgaataccttgatggctacaaagatagaagtcgaat
+8656434/1
CCCFFFFFHFHHHJIIIJJJJJJJJHIJJIJJJIIJJIIJJIIIFHIGJI
@1013123/1
ctaattttttgcaattgttgagtgaagtttctgagagc
+1013123/1
CCCFFFFFFF8DHIIIJICHIEHH@AH<EGID@GGGH9
@6567597/1
ccaggttgtctaccaccccctcctcctccacctttctttcctttttttgc
+6567597/1
@@@FFD>??FHFH:EFEGGGBGCFGHIJJ@FHDFEGIG4?GHIJJGIIJG
@5456907/1
ctcagcagctatctcttgtaggaactggactgcattaaaatccgaatcct
+5456907/1
@@=BDFDDHHFHHIIBEHDHCBG@GEH9CGHDFHGHCBGG<D?DHI;FCG
@2131992/1
ccagagactcgtccaatcagattgaaaaaaacaagttgtataacacaatt
+2131992/1
<@@FFFFFHGD?FIGIJJJIEIJJIIJJJJIHDFCBGCGIIEEEGGHGCH
@2643398/1
ctcaaacatgcaaatgtgacattattgactaaggccgatctg
+2643398/1
CC@FFFFFGBH>FGGHGEECF<CHI<EEDDHI@9@G@D?084
@5982982/1
gttatcaggttttgggtagttgggtaatattttgataacgtggatgt
+5982982/1
@@CFFF?DHAFBHIIG<EFFEA<CAFFIIEIIEIBHGIIJFGGIGGH
@8657975/1
ctgcaattcttggttcaagatcattttaaactgtccttctgacacaccat
+8657975/1
CCCFFFFFHHHHHHIJJJJJJJJJJJJJJJJJJJJJJJJJJJJJJJJJJJ
@8152493/1
tgctgttgctgttgttgctgaggctgctgtggtctctgctgttgctgttg
+8152493/1
@@@FFDFFHGHFHJIGIHGIIIIGIEEIHFGDHHIJIJJJIGFHIIIGHB
@7640283/1
cacgcatgtcccatactccctggttgggaagtgcttgttgttttgcagac
+7640283/1
CC@FFFFFHBHHGHGIJJJJIIIDFHJJHEHGGIEHHDFGGGIJJJJJHI
@4336820/1
ctcatcctaaacctttttaaaacatcttcttgttttctatgttctattt
+4336820/1
@@@BDF<>FHBHDHCGGGGHE@FHI>H9EEHHG>EB@BFAHADFADCD9
@5459025/1
tatagctctaacttcaattaatttctgatttttattaacaatagattggt
+5459025/1
@@@DDDADDFHFDHGIIIJJJJIJ?FHEHHIII9FE?EHC9EBDCBFHGF
@7641094/1
gctttctaatgtttcttcatttaaaaccgctgtgtctctttctttttttg
+7641094/1
CCCFFFFFHHHHHJJJJJJJJJJJJJJJJJJIFHHIJJJJJJJJJJJJJJ
@2134730/1
cctgttcttcttgaagttggttcagctgtagtctgtctgcatctgtatat
+2134730/1
?<?D4ADDHHHDHBH@EBEEAADACHEGD4ACAFFFFEHGGAGGCF4?BF
@4892132/1
ctcactggatgttggtaaagcaacac
+4892132/1
@@@DDABA>BCADF?FF<AC@GFF;B
@5984898/1
cccatactccctggttgggaagtgcttgttgttttgcagacaacatgcct
+5984898/1
CCCFFFADFHFHAFHH=FH@FCAEFGIDAEEHAGDFE@>GFCEEHEIIIG
@3214090/1
atcaggaataaagtcattaaccttcaaaatttttccgaggtttaaatttt
+3214090/1
@BCFFFDFGGGHHHGGJGGGHIGHJGGGGG9FGHHGEGEF0?BGIJIGIJ
@7129892/1
gctattagtacttccgtcaacactgctttcatcttcagaagaactggtag
+7129892/1
CCCFFFFF?FHHHIGE<FDHIJGH>GIGIJJJJJJJIBHIG@GHIJGDFH
@1579464/1
ctctggaggaattcctttaaactgatccatgatcaatctcataggatgtc
+1579464/1
CCCFFF>DHHHHHJJIBFIHGHIIIJHIJJ<DGIJIIFGGHIIJGI>@BB
@5985107/1
ccaggtgatatatttttgcacctgttataaatgtaggaagttatcaagaa
+5985107/1
@CCFFADBFHFHBGIJJJIGIGGDHIIIJI>FIFHEGGIBCDCHIEBFA>
@431644/1
cttgttttttacttgttcctgtgccataaccgtacttcatatcattgata
+431644/1
@C@FFFFDHHHGGBGGFFCFHEGHIHIICHJGHDHIJGECGEDDDAAFHG
@3215628/1
ctccaaccctcttcacttcagcataaactggagtttttcccgg
+3215628/1
==?B;?BDAHDFHFHGGADH9EAFAGGAHCEH@1:49C?GGEI
@4338376/1
gtgatcattaagttcgccgatcttgtacaaca
+4338376/1
C@@FF?DDDHHHBHG=EEEHHBHCCCBGIIIC
@7130866/1
ccgtcctttactgtatgcatgacttttataattagg
+7130866/1
?=@=BDDDHHHFFD>EBH4CFC9FF@FCGCF>HH>9
@1017674/1
ctccaatcgcattccctttcacact
+1017674/1
@1?DD?DBDB?A1<E<CFEEFH<@F
@2647017/1
ctgctgctggggctgttgttgccactgctgctgctgcggctgttgttgc
+2647017/1
@C@FFFFF?FHHFDHHGGDFHEEHHHG9?EHGGIJEGEBGD6=C<@F=.
@2647094/1
atcacattaccacatttctcaaattcagtcttgaaatattatccattagc
+2647094/1
@@<DDDDDHHFHHGGGB4EFAHIIG9BHF4???AAE>B@?FIGEIGJJHI
@5986097/1
gctgtgggttatatggtgattgatgccattcaactttgcattaactttct
+5986097/1
@@@FFBDD1AD>FHAAA?EFCHHIIH@CGHJIBHHGJF@CDHIGDCGF>D
@5459855/1
gtggctgcagtttccatatcatattatacctgaaggcttttgggtcgtga
+5459855/1
@@@FFDFDGH<FBGGHIBCHHEGAGGGHEE@B;FFGBHECHGGI6?@?@B
@2647346/1
ccaaaatcataccattagatttattaatttgctcaggagaaa
+2647346/1
@CCDFBBDHAHDFI<FBF>EIEHC?E9?A@@HAEECE9F?8:
@5460488/1
atttctttgtgtcggaatacaaggcaggaaatggtgaa
+5460488/1
@<@DDDFDHCF?FHGGIABHEHEBCCEGGEHFED:<DF
@7643389/1
cacaactaacaatgggccacaactcatattgatcgtcaaatgaaacatac
+7643389/1
CCCFFFFFHHHHHJJJJJJJJJJJJJJJJJJJJJJIIJJJJJJJJJIJJJ
@7644118/1
cagttaatatgctttaactgacaacattcaatgttctgtaattaatataa
+7644118/1
@@CDDFFFHHHHHJJJJJJIJJIJJJJJJJJJJHJJJJJJGIJJJJJJIJ
@1581564/1
cacattaccacatttctcaaattcagtcttgaaatattatccattagctt
+1581564/1
CCCFFFFFAHDFFGHGIGIAHCFGGICHEGHHGGHIJIIE?EGGIIBGBC
@7132293/1
attctttcaaaaaaaactattcgtaggagtaaaacgtaagtggaagcata
+7132293/1
@C@FDFDFFDAD;:@FFGHCEGIGCDHGHBB<?BF<FH<B<FGHCAFFAC
@3216509/1
ctccgacaaacgccatcctctcattcttagttgtaacaactaggggcacc
+3216509/1
@@@DFDDFFHGADHGHGIJDCGAGGIJI@FDGGGGEGD<;BFG@GHGADH
@1018788/1
tagagagtaattcctttccattttcaggaagttcacgaacaaatcttggc
+1018788/1
<@?DDDDDB4D<BEAFD>@4CE<F<E9B@?FEAEHEE7D@DGIGFI<>DG
@8156747/1
cttaatttcattttgtatttgtctaagaaatacttagcaactgtacattc
+8156747/1
CCCFFFFFHHHHHJJIJJJJJJJJJJJJJJJJJJJJJJJJJJJIJJJJJJ
@3217116/1
gcaacaaacagttgttttttcctgatatagctctaacttcaattaatttc
+3217116/1
CCCFFFFFHHHHHIFEIHEEHIJGGGEEIGIJIJJJJIFEHGGCHGGEIH
@8662577/1
ctctatttcattgtgcattaatctatagaaaattttccaaacagtattta
+8662577/1
@@<DADDD:=ADFCF<G4AEHHIFCGFHIBHGIIDGG>D@DEG??CF4CC
@6574067/1
gtgcacgcttatcctcaaaaagatgtcttgtaattaggtaatctagaact
+6574067/1
@<BFFFFDAHHHHJFIJE<FFHIHE@DEGICGGGII@@4<DFHHGH>DDD
@1582389/1
cctctgttgctgctgaggctgttgttgccactgctgctgctgaggctgtt
+1582389/1
@CCFFDDF?F>CFGHHBECHI>FFFFHII@BFFGGGFCHCEHGHII;@BB
@1582628/1
gtcacaaacctgttagcagctggttgccttaaaacaatgtcaagagcttg
+1582628/1
@@@DDDDDFHFFHIGG>??;CEGHHGGGIIGGGIIIFGHD>:?B9BAEBF
@434936/1
cctcattctttcaaaaaaaactattcgtaggagtaaaacgtaag
+434936/1
CCCFFFFFHHAFGII@FEHIGHAGG>GGEF<G>9BB<FGHADCE
@8157548/1
caatcaattatgatactgtctccttcaacaatcgtcggtacaatgtaata
+8157548/1
CCCFFFFFHHHHHJJJJJIJJJJJJJJJJJJJJJIJHJGIJJJJJIJJJG
@8157715/1
caatgtttctagcctttcataattcataacgtcattagcagagctcgcta
+8157715/1
B@CFFFFFHHHHHJJJJJJJJJJJJJJJJJJHJJJJJJJJJHIJJJJJJJ
@5463629/1
ggaatgtatgacgatgatttgatatctatatttctcattttttctgctaa
+5463629/1
@@<DDFBDHDHHHIIIBFHIG<CHHHGDDCHGGIIIIIBGGGIIGIGDH9
@5463683/1
gttgctgttgttgctgaggctgctgtggtctctgctgttgtt
+5463683/1
@8?DFFDDDDH=FHIJIG<=;FCFH?EE9CFAGE>CCFEF0?
@2138868/1
gtcgttattgaaatcagctctcctaacaaggttgtta
+2138868/1
??@DADFFHGH4CFEBFEHBGDEEFG<@?F<:C;@8:
@8158398/1
agggtatgaaactgaacgtgtacacctggtaaagaggtgacaaagatagt
+8158398/1
BCCFDDFFHHHHHJJJJJIJHJJJJJJJJGIJJJJJJ?FHJJJJJJJJJG
@4896414/1
ctaatatttgagcagaaggtgctggtgc
+4896414/1
@<?DDDDDD<BB3C;9F>CCECA>F39C
@6577050/1
ctttctatatccatcggttcttcttcttttttccacgtgaaatctttagg
+6577050/1
CCCFFEFDBFHHDIIGIEFHHJGEHHGHIIJJH@FGH?@B1?D?DHHG<F
@1020872/1
ggaggaatttgtttgtgattttttattgtatcccaatcaattatgatact
+1020872/1
@@?D<=DBDAHF>FH@??EBFHHE??GCCDFGIIICGIDHEEB>DF9BDC
@435430/1
cctatgtacaaagatctttttccgccacatttcc
+435430/1
CCCFFFDDFDGHHJIIGIJIJHGIEHHIGIGJJA
@2650072/1
gttgttttagggtaatcaaattttatgacaaaattgcaattctttacatc
+2650072/1
@@@FFDDFABHDDHDHIGHIJJFIIIJIIIHGGIGGHIJFGHJJJJIIIJ
@7138635/1
ctttcataattcataacgtcattagcagagctcgctactaaggccttcaa
[truncated: 520,507 more chars]
