# Supplementary material for: Identification and comparison of key RNA interference machinery from western corn rootworm, fall armyworm, and southern green stink bug
Source: PLoS One. 2018 Sep 5;13(9):e0203160. doi: 10.1371/journal.pone.0203160 (PMC6124762; doi:10.1371/journal.pone.0203160)
Supplement: S2 File — (TGZ) [file pone.0203160.s012.tgz › data/fastq/sgsb/9_Pregnant-female_PF_Rep3_aligned.fq]

@1043785/1
gccttaaaacaatatcaagagcttggattgcctcctgcggaccattagtt
+1043785/1
CCCFFFFFHHGHGJJJJJJJJIIJJIJIJGIJJJJJI9FHIHIJJJJJJJ
@2588141/1
ccgtacttctagcattagaagtttcttctccagctaaggctgtatcatca
+2588141/1
CCCFFFFFHHHHHIHJJHJJJJJJJJJJJIJJJJJJIIJJJJJJJJJJIJ
@1562888/1
acaggagatactggttgttgttgaggtggtagttgagtttggtgggtagg
+1562888/1
@@@FDBDA?DDDHBEEHGGIGIIGGD<CG8CGFDD9??BGHC??FD?CCB
@2589100/1
ccgcaacaattgtacacaactccataggaagcgccaaaggcttctctcgt
+2589100/1
CCCFFFFFHHHHHJJJJJJJJJJJJJJJJJJJJJJJJJJJJJJJJJJJJH
@1563165/1
gcagcagtcatcaccaaaacctgatgattttcaagctcttcatgccactg
+1563165/1
@@@FDBDDHH?DDFHCAB=FFHIGEA<FAD??F?CBEGBGADEGGHGHA9
@6668785/1
atatgttcgtctcacccatgttaaattttttcagaatcatgtgatttttt
+6668785/1
CCCFFDDFHHHHHJJJJJJJJIJJJJJJJJJJIGGIIJGIIHIHHIJJJJ
@1564895/1
tgcaattcttggttcaagatcattttaaactgtccttctgacacaccatc
+1564895/1
CCCFFFFFHHHHFIJJJJJJJJJJJJJJJJJJJJJJJJJJJJJJJJIJJJ
@1565276/1
tgaagtttctgagagcatcttctctaactgtcctttgaggtgcaaaacaa
+1565276/1
@@@FDBADHHDFBHIGI@CEEFCEGH@HIGA<FB>C@EFD?CFHCHBFFH
@525089/1
cgtgaaatctttaggctgcagctcaaccattttatcggccaacatattac
+525089/1
CCCFFFFFHHGHHIIIJJJJJGJJJJJJIJJJJJJJJJJJJJIJJJJJJI
@5650129/1
gttccagagactcgtccaatcagattgaaaaaaacaagttgtataacaca
+5650129/1
CCCFFFFDDHFHHEEGHIIJJIJIIJCDHCGHGIJGHGGHHDFIGGGIJJ
@7692893/1
ctttctaatgtttcttcatttaaaaccgctgtgtctctttctttttttgt
+7692893/1
CCCFFFDDHHHHHJHFGIGGHHJGGJJDEGGEG?FGHCFEBFGHIIGIGF
@527356/1
ggctattttagcatggaatgtgatctccaagttgtgaatcaatttcagga
+527356/1
CCCFFFFFHHHHHJJJJIIIEFHIHJIJJJIEHHHHGIJIIJIJIGGHHI
@527489/1
gcactataagaagacggattggaaatgtaagcagcttaagaaaatgaaac
+527489/1
?@@FFDFEGHGHFGIIIGEHGGGGFHEIIEHGIJIJIJIIIIJJEFGEHG
@3099336/1
atttctttgtgtcgaaatacaaggcaggaaatggtgaactgcctttcatg
+3099336/1
CCCFFFFFHHHHHJJJJJJJJIJJJJJJIJIIJJFHGJJJJJJJJJJJJI
@528166/1
catcattcattttcttcattgtaacttggcccgcaacaattgtacacaac
+528166/1
CCCFFFFFHHHHHJJJJJJJJJIJJJJJJJJJJJJJJJJJJJJJIJJJII
@3607539/1
gtgcactggttacaggagatactggttgttgttgaggtggtagttgagtt
+3607539/1
BBBFFFFFHHHHHJJJIJIIIIJJJHHIHIJJJJIIJ?DH@FHGIIGHGI
@3608361/1
cctttgaggtgcaaaacaagcgatcgcccagacccttatttcaacaccag
+3608361/1
CCCFFFFFHDFHHJJJJIJIJJJJJIGIIIIJJGGHIIJIJIIGGIIGIJ
@3608882/1
gtccttctgacacaccatctctgtaaaagaggatagcttgaggcttatac
+3608882/1
@C@DFFFFHGHFHIIJIJJJJJJHCIIJJCHIEGHHGGDHIGIJAEHGHI
@2077473/1
tagggaaaaggtgaaataaatgaattgatgaaacaaattccactacagca
+2077473/1
CCCFFFFFGHGFHJIJJJJJJJIJJJJJJJJJJJJJIJJJJJIJJJJJJJ
@1046337/1
ggtccctgttgttccattgcttgaggtctggtaattg
+1046337/1
@@@BDDDD2A?DFHHGHIIIIGGBFH<CHGI?EGG>F
@1046455/1
ggtcattatgggcttctattagttcatctatattttttaaggaagtaagt
+1046455/1
?;:=?;:AC4=A2CEBCE>F?F:AE@CEEEFBFDFCEDCICD<;DEIE@9
@2592545/1
agcaaacatttcttctataaaagaatacacaacagtataacattcgtcct
+2592545/1
@CCFFDDFGHDHHJJJIGJGJGJJJJIJJIIIGIIIIJIGHGHIEIHIFG
@2592946/1
ggcttctgcttccgttccaccctttctgctgcgatctttgccatagcata
+2592946/1
CCCFFFFFHHHHHJIJJJJJJJJJJJJJJJJJJJIJJJJJJJJJJJJJJJ
@5652195/1
ggaatgtatgacgatgatttgatatctatatttctcattttttctgctaa
+5652195/1
@@?DDDD8DFFBF=DF?CFGGHA?@HH<F2AFHIIGDGEH@FAF@?DCHH
@1047432/1
tggatctgaagggcggtcccctcttttgggtggaatgaatgacgatgatt
+1047432/1
CCCFFFFFFHGHHIIJJJJJIJIJJJJGIHIGIJJJJ.=CGHECEFEBEB
@7182515/1
tggaagaaaccataccaaaggtcaagaccataaccaagatcaatt
+7182515/1
@@@ADD8;?DFDCD>;<CDCF3AF>D@AEEEEGHICFBABFH39?
@7182646/1
ctcaaacatgcaaatgtgacattattgactaaggctgatctgaggtctgt
+7182646/1
@@@FFFFFHGHDHJIGFHGHDFEFFIJJJEGIGGIJJJIJJJIGIBBGGD
@2593707/1
ggaccagtttgcaaagggaagcgagcttgctgttgttgctgctgctgctg
+2593707/1
BC@FFFFF8FHHHJJJJJIIJJJIIJJJJJIJGIIIJJIIJIJJJIJIII
@2594059/1
gtggaatgtatgacgatgatttgatatctatatttctcattttttctgct
+2594059/1
@BCFFFFFFHHHHJJJJJIJJJJCHJJHJJJJJJJJJJJJJJJJJJJJJJ
@2594464/1
atgacgatagctttattctcattaaggaattccggtttctcaaaacatgg
+2594464/1
@BCFFFFFHHHHHJJJJJJJJJJJJJJJJJJJJJJGIJJJJJJJJJJJJJ
@2595282/1
agaaaagcttctaaaagatcagccctatccttagtcttcagttcagcttt
+2595282/1
CCCFFFFFHHHHHJJJIGIGIIJJJGIIIJJJJJJGIJJJJGIIJIJJJJ
@6163321/1
cttttaacactctttgatggaatttcataaacaactttcaaatccttaat
+6163321/1
CCCFFFFFHHHHHJJJJJJJJJJJJJJJJJJJJJJJJJJJJJJJJJJJJJ
@6670752/1
gctttattatattactcctaattgaagagccttttcccaaaatcatacca
+6670752/1
CCCFFFFFHHHHHJJJJJJJIJJJIJJJJJJJJJJJJJIJIJJJIJIJJJ
@6671468/1
ggcttctattagttcatctatattttttaaggaagtaagtgcaggggaac
+6671468/1
@?@FFFFFHH>DDGGIIIGIJIJJIJJJIGGGGDGHIIICFHHIJJJJJJ
@7275/1
gtaccagccggcacattcatatttctcccatctgcatccttcttttccgg
+7275/1
@@@DFFFDFHFHFICGGEHGGIGGJJJIIIJJGHIJJHIEFIIIJJJJJJ
@6673110/1
actgaaccaaatcggctccttgaatgaatttttcattcctccatactcct
+6673110/1
@CCFFADDFFFDFIGGGHGEHIGGH>GGIEAHBGGCGGAHIHFGGGHGHC
@7184459/1
atgggtcactattaaagttgatttgtcttatagacttgacaattttttct
+7184459/1
@@CFFBDD?FBFFCAFGCEFGGGHGCHHHCFHIEEEGEEFCEDCCCBF?D
@3100699/1
cactgtctataaaaatacaagaattcctaattggtagtattccaatctaa
+3100699/1
CCCFFFFFGGHHGGIIGIIJIIGHIIJJIGHGIJEDHCFG>GHCGHIJJJ
@2595828/1
gttgctgttgttgctgaggctgctgtggtctctgctgttgttgttgttgc
+2595828/1
@@@FBDFFGFDHDIFFBBCGIGGFHFGIHBF?GEEGDCGA?DCGCCEHEC
@2596595/1
atctggagctcatcaagcttcggtccgactgatgatttgaggttcttgtg
+2596595/1
CCCFFFFFHHHGHJJJJJJJJJJJJJJJJJJHIJIJJJJJGHFHIIJJJJ
@2596894/1
ccttctggtagcatttcaaaatgattatatcctagttcttctaatattga
+2596894/1
CCCFFFFFHHHHHJJJJJJJJJJIJJJJJJJJJJJHIJJJJJIIJJJJJI
@534067/1
gcctcatgttataacattatgcagttcattacctaagatatttgttatga
+534067/1
=@;4AA:DFHHFBGGIIHDFIGIGHICFGHIIGHGIGEGHIIGIHIGIIG
@2080051/1
gaatgctttctaatgtttcttcatttaaaaccgctgtgtctctttctttt
+2080051/1
@@;BD?DDHFH?BDDABFBAEA>F@HEHCGEHD<GB0?:DE?9DDCHFFH
@3611467/1
ggaccatcactttttacatttaaagcatctccttcttctttttttctagt
+3611467/1
@@;D7DD8?:ADFFABEGGCHHIIH<CAFC>BHEGCGAGHHEGHGGHAHI
@6164408/1
gaaaagaatgatcttccaactgtcacaaacctgttagcagctggttgcct
+6164408/1
CCCFFFFFHHHHHJJJJJJJJJJJJJJJJJJJJJJJJJJJJJJJIJJJJJ
@2080766/1
ctgctctgataaattagaatcatcccatagcaaatggtatttggtaggac
+2080766/1
CCCFFFFFHHHHFGIIIJJJJIJJJJJJJJJIJJJJJEGHIIJIGDGIIJ
@5143886/1
aggaaatttttcataaagaagtcgaatactgttcttaggaatatttccaa
+5143886/1
CCCFFFFFHHHHHJJJJJIJIIJJJJJJJJJJJJJJJJIJIJJJJJJJJJ
@5653958/1
cggcaatatgtttggcttgctgttttgtagaagccttaccttcagctgag
+5653958/1
CCCFFFFFHHHHHJJJJJJJJJHIJJJJJJJJJJIJJJJJJJJJIJJIJC
@3612881/1
tctcagatgaatctgaactgtctcttctatgtctaggtttcctactgaca
+3612881/1
@@@DDFFDHHGHHGGIGECFBIHHDEFCHHI>FFHHJ?EHHHHIJHIJGG
@3102219/1
cctgggtttaaaatcttcaataacattactcatttctgataggttctgca
+3102219/1
B@CFFFDDHHGHHJJIJJIHIJJJJJJJJJJJJJJJJJIJIJIDHIJJJI
@3103038/1
gcacaactgataagttaagcattgcagttcatcagaatcaaaatggttgt
+3103038/1
CCCFFFFFHHHHHJIIJJJJJJJJJJJJJJJJJIJJIIIIHIIIIJHGGH
@4636289/1
ctcgaatctattatctcttggacaagttgttatattagtcactttatatg
+4636289/1
?@@DDBEFHHHHHAFHIIIIIIGHEECFDHHIIIIGII?EGHEIIIIFDG
@7186334/1
cttttatttctttagtaaacttaaccctttgagaatctg
+7186334/1
=<;=DD?;D?DB?E?<AE4<<CF:<EE@FDECBF<EC@E
@535568/1
cctcatcaagagcacggcgatactgcaaacaagggatagcactcaagggc
+535568/1
CCCFFFFFHHHFFIJJJJIGIGIIGFIIIIIIIJIGIGIJJJJJJIGIII
@7696947/1
ctaacctgttcttcttgaagttggttcagctgtagtctgtctgcatctgt
+7696947/1
@C<DDDFDADFDDHBBEBDHEHHHIBHGGHCBHEGFFFDGH@BD?@DFCH
@7186607/1
cctatgactcccaagctgctatgagtactatcatcagctggtgtagaatt
+7186607/1
@@@BADFFDBABFBGEIEGGGHGIIHGIIJJJJIFIGGG@C:C0BB<?B?
@7697894/1
ggcgttattaacccaaaaatggataacatttttacaattagagtcgtatg
+7697894/1
CCCFFFFFGHHHGIJIJIJJJJGIIIHJJJIIGJJIJJIIEGIFHH?FHI
@2599097/1
ataagaacaatgagtaagagcttgcaagaggtaacttctgtcttgaaatc
+2599097/1
@@@DADDBFAFDHIC:AFF9FFGGGEI<3AGIIIABGEHHCBAGGCFBDE
@2599219/1
cctgattacttcttctcgaggtggctgcagtttccatatcatattatacc
+2599219/1
@@@DDFFFHHFFHJJJIJJJJEFHIIGHIIJIJGJGGIIIAGHIGJJHEI
@6674249/1
cccaagaggagagcttttattgaatagaataggaacgtcaggtgcgttaa
+6674249/1
CCCFFFDFHHHFHJJJJJIJJJIIJJJIJJJJJJHGIGHGIJ9DFFFGHJ
@2600808/1
cctcaacaacagcagtggcaacaaccgcctcagcagcagcagcagcagag
+2600808/1
CCCFFFFFHHHHHJIGHIJJJJJJIIJIJJJJJJJJJJJJJJJJJJJJJI
@3614854/1
cctcatgttataacattatgcagttcattacctaagatatttgttatgat
+3614854/1
CCCFFFFFHHHHHJIJJJJJJJIJJJJJJJJJJJJJJJJJJJJJJJJJJJ
@2601271/1
ctatgactcccaagctgctatgagtactatcatcagctggtgtagaatta
+2601271/1
CCCFFFFFHHHHHJJJJJJJJJJJHHIJJJJJJJJIJJJJCGFHIJJIJI
@5147332/1
gcttgttgctgtacttgaggctgagatgaaggtggtctgctgggttgctg
+5147332/1
CCCFFFFFHHGFHHIJJGIJJJIFHIGGIIGI@GH?FDHIIGJIIIJIIE
@4637780/1
cttgttacaacatatttcaacatgtatccttttggg
+4637780/1
????BD?==DA2:2AE><:3:<A:3<:BE<94CC<1
@5148300/1
gctgttgttgttgttgctgaggctgctgtggtctctgctgttgctgaggc
+5148300/1
CCCFFFFFHHHHHJJJJJJJJJJJJJJJIJJIJJJJJJJJJJIIJJGIJG
@5148757/1
ggtttttgaaaaaattttggccaatagctgtgggttatatggtgattgat
+5148757/1
@@?DFFFFHHHHHIJJJJJIIJJJJJJJJJJIIJIJIIIJIJFGGHIIJG
@4638934/1
gcaccttcaacaccacactcctcaaggtacacccctataagggcttcgat
+4638934/1
<@@D=AD>FDFAFBEDGBEEBHGIIGI1CDEFHEGCGHIA<BD=BGHII@
@6167806/1
gtgggttcttaagtttgttgaagctgcaaaagagatgggaatgattgtta
+6167806/1
?1?DDDDDDDD8DEBDC<A::F:<<29F?FEBEC;?DDB?9?B?B?BB9D
@5150462/1
ctcacttcaccaacattcatgaataatggaaaatcacatagcttcggcca
+5150462/1
CCCFFFFFHHHHHJJJJJJJJJJIJIGJJJJJIIJJJJJJJGIIJJJJJG
@7699132/1
gtgcaggctggccatgttgaatagcttgctgtggtggtaaagcacccggt
+7699132/1
?@@DDDDDHDFHD;ACGGIHG@AEFHII;9C?EB9?DG<DG?<D@BF0;F
@7699866/1
tgtcagatggttttggagaattatcaaagagaattattgaattcaatata
+7699866/1
CCBFFFFFGHHHHJJJJJJJIJJJJJIJJJJJJJJJJJJJJJJJIIJJJJ
@4125632/1
gtactatcatcagctggtgtagaattacagaataactcatgaatgctttc
+4125632/1
@?@FDDFFDHHHHIIIE<;F<EDFAHIF<B9FHE?FFG>GBGGC@<FGEI
@4126364/1
ctccatactccttgtcttacaggtaccggtctttctcgataatcaagtgt
+4126364/1
@@@DFFAFFDHFHIEFHGGIJJJAEGIGJBFEHIIIJJGGIJJJIBHBFF
@7701261/1
cgccgatcttgtacaacattttacatgcagttagtgcaactgctcccttg
+7701261/1
CCCFFFFFHHHHHJGHIJJJJJJJJJJJIJIJJJJJJJJJJJJJJJJJIJ
@4127391/1
gggaaaattaatttttattaagaagccaaattgcacctcacacctggcac
+4127391/1
?@@?DDDFFFDFHGHIGGCEHIGGIFIIEHIJG@FCHIIJIIJJJIGEII
@2086579/1
ctcagagctaccttggcagctgctaattttgcttggtgtttgttttctcc
+2086579/1
CCCFFFFFHDHHFGHIJJJIIJJJHIIIIIJJJJIJHHFHIJGIJJGGIJ
@5658016/1
ttcacactgttcctggctgagagtaattcgtcgcgcattctgttgtatat
+5658016/1
@C@FFDDFFFHHFEGGGEGC@FHGHIIII@ACEDDD@FE8BFHIICHGAA
@2603210/1
gcacgacctttggattgaatataagaccttgttgttttagggtaatcaaa
+2603210/1
CCCFFFFFHHHHHIHJJJJJJJJJJJJJJJJIJJIIJJJJJJHIJJJJJJ
@6678289/1
ctagaggttctgtatttcctgtgatcttgtctaagattgctttcgctgcg
+6678289/1
@@<D;DBDDFDF?C<FFDH>A<AHFFFFHFHIB>AFF:EGAGIFIIDBFG
@6678636/1
cttctggattcatatgactgatttcttctaatttgttcttcatttcttta
+6678636/1
CC@FFFFDFFHHFGGHGGHGHIHIIGIIIHAHIHGFGGGHJEIIIHIIHJ
@2605127/1
ctgggtttaaaatcttcaataacattactcatttctgataggttctgcaa
+2605127/1
CCCFFDDFHHHHHJJJJJIJJJJIIJJJIJIJJJJJJJJJJJIHIJJJJJ
@5153694/1
catcaactgagaggccaaactccttcaggcatgggtcactattaaagttg
+5153694/1
CCCFFFFFHHHHHIIJJJIIIJJJJIIIGIIJJJJFGHHJJJJJJJJIHJ
@2605567/1
cttcagctgagtgagttaaaacagtacatcgcacaacaaacacttgggga
+2605567/1
CCCFFFFFHHHHHJHCGHHHIJJJHIIJJJJJIJJIIJJJJJJJJJIIGF
@1055203/1
cccatgttaaattttttcagaatcatgtgattttttttcctttcaagaat
+1055203/1
@@@DABDDHDHBDFHGBHEG>F?FF>HEBF@CEFBDFDH>FHIGFGDG@A
@545872/1
gcctcttgttttgcttctttttttgacctacccttgccgatagcaataag
+545872/1
@@@FFFFDHFDHHIIFGHIIIIII<AHGHCEBGHIIIIIIIIIBHCHIGD
@1576165/1
caactgcagcctcttttaccattgtacgagtttgagcatcattcattttc
+1576165/1
CC@DFFFFGFHHHJJJJIIGEHHC?CBG;GHHIC>HI@@DDDGDHHGHIG
@5659355/1
cttcacactcatcaagaacttggtaaactcttagatcttcattttgttgc
+5659355/1
CCCFFFFFHHHHHJJJIJJJIJJHJJJJIJJJJJJJJJJJJJJJJJJJJJ
@4127688/1
gttcaagttcacgaggagtattcttggaaacaattttataattattggat
+4127688/1
@@@FFFFEHFHHHJJIIIABHGGIIJIHGIJIGGGGIIIJJIIIJIIICD
@4128417/1
ctaatgtttcttcatttaaaaccgctgtgtctctttctttttttgtt
+4128417/1
CCCFFFDFHHHHHIJJJJJJJJJJJJJHHHIJJJJJJJJJJJJJJJJ
@3618288/1
atcaactgagaggccaaactccttcaggcatgggtcactattaaagttga
+3618288/1
CCCFFFFFHHHHHJJJJJJJJJJJJJJJJJJJJJHIJIJJJJJJJJHHII
@3107282/1
agggaattctaagagggtacacaattcaggcactaatgtctcttcaaaat
+3107282/1
CCCFFFFFHHHHHJJJJEHIJJJCFHIJJJJJJJIIJJGIIJJJJGHIJI
@3619412/1
gtggaattgtgacactttgatgttgtaaggtgctgaggcaagtgttggga
+3619412/1
@@@FFFFFHFDHHJIIJJJHHJJIJHHIJIEGIJJGJJIJJJGHIIJJJH
@2088766/1
ggcagctgggaatcctttgtgagccacatcaatgttaaggaatggtttcc
+2088766/1
@@@FFFFFBHBFDG<BDGGF@<EGHHIDHEBG@@1:?@HBAF@BFF4BDC
@547388/1
gcattttttataacttctttaatgctctccaaaattgtaaatccaggaac
+547388/1
CCCFFFFFHGFHFIIIHIJHIGIJIIIGIIJIJJJGGHHIGGIIIGIIGH
@1576297/1
gttgctgctgctgttgttgttgttgttgaccccatggttgtcgaggaggt
+1576297/1
CCCFFFFFHHHHHJJJIJJGIJGIIGHIJJJJJJJJJEHIIJJJJJGIJ;
@2607498/1
catcacattaccacatttctcaaattcagtcttgaaatattatccattag
+2607498/1
@<@DD?BDFBFA?FF<A:CHCHIIFHHACBAFFBDBGGFFFIFIEFICDD
@12191/1
ctctgtacttcctcctcatagttccacaatgagtaatttcaatttttaat
+12191/1
CCCFFFFFHHHHHJJJJIIIJIJIJIIIGHIIIEFEIIIIIGIIIIIJII
@4130313/1
ctgcactgtgacagtcttcaagcactgagttagaataccaacctgaattt
+4130313/1
CCCFFFFFHHGHHJHIJJJJJJJJJJJIIIIIJIJJIJJIIJJJJJJJJJ
@4645885/1
ctccttgaatgaatttttcattcctccatactccttgtcttacaggtacc
+4645885/1
@@@?DDDDFFAHHIGIIGCHHI@@HGGEHHIIG?G@FFGGHDHID@?D@>
@549691/1
gtgaaatctttaggctgcagctcaaccattttatcggccaacatattact
+549691/1
C@CFFFFFHGHHHIJJIJJIIGIIIJJJJJJJJJIJJIJJJJJIJIJJJI
@1056603/1
gttccgttttttggagaggcaactcaggataactatagagg
+1056603/1
@@@DDABDDFFFDGGHIIFIIBGBA9DDHBGGGGHGEG4DG
@3620387/1
tcctactccgacaaacgccatcctctcattcttagttgtaacaactaggg
+3620387/1
@@@FFBEFDFFH?GGGE@GGIIEGHG@DFGGGIGGAGH@GG@EECHGCAC
@3620449/1
ctaagagttttattaaagttggatcattagcagaaatcctcattctttca
+3620449/1
CCCFFFFDFHHHGIJGIGIIJGGCGGIJIJJJIJIJIGGIIIIIGGIIII
@3620596/1
gtggttcttgcctttgcagctgttgtggtggttgttgcctctgttgctgc
+3620596/1
@B@FDFFFHHHHHJIJJJJIJJHGIJIJFFHEFHHIIJJJJJJIJJIJJJ
@550961/1
gctcttcatgccactgattgatgtcccaatggtccacacctttgtcacca
+550961/1
@@<DD>DBDHFDFIIIIIEBIIGFDFHIGHCHEEGBFGHIGIIIED@B@<
@3621987/1
cagcctttgatagcaatcggtaaagttttgcctataagaacaatgagtaa
+3621987/1
CC@FFFFFHHHGGIIIJJIIGHIIIJIIJIJJIJJJJJJJJJIJJGJIII
@3622239/1
cgaaaaaataatcaacgttactatcaatcacgaaaaataacaaaaacaaa
+3622239/1
=??DFDADDA?CFHIE@HCHGHIIIIICGIE?FIIIIGI>BF@DCEBGAF
@2610006/1
cttcatccttgttttcaaagttgataaataatattaatgaaactaaaaac
+2610006/1
CCCFFFFFHHHHHJJJJJJJIIIIJJJJJJJJJJJJJJJJJJJJJJIJII
@6171144/1
catgtaatactttgtagatatcagacatttcttcagggagaatttttaac
+6171144/1
CCCFFFFFHHHHHJJJJJJJJJJJJJJJJJJJJJJJJJJJHIJJJJJJJG
@2610752/1
gccgtaatgaatggtgttgctttcgcagggtaagtctttcagtctcatcc
+2610752/1
CCCFFFDFFFHHHJJJJJIIJIIIJJJJJIHHIJHIIJIJJJGGIIIIJJ
@1577948/1
gcatcattcattttcttcattgtaacttggcccgcaacaattgtacacaa
+1577948/1
B@CFDFFFFHHHHJJJJJJJJJJJJGIJJFEHIJJJJJJJJIJJIIIJGI
@2090821/1
ccactttgttctttcttgtcagcacagaataatcttgtatgatgtctctt
+2090821/1
CCCFFFFFHHHHHJJJJJJIIJJJJJJIIIJJJIJJJJJJJJJJIGHJJJ
@3623175/1
ccgtacttctagcattagaagtttcttctccagctaaggctgtatcatca
+3623175/1
BCCDDFFFGHHHHJJJJHGHIHHJIJJJJJJIIJJDGJJJJJJIJIIIIJ
@2613657/1
gtcgtctttctttcaacaaacacaagagctaaattatcctttttgaaatt
+2613657/1
CCCFFFFFHHHHHIIJJJJJJJJJJJJJJJJJJJJJJJJJJJJJJJJJJJ
@2613695/1
ctcttgttttgcttctttttttgacctacccttgccgatagcaataaggc
+2613695/1
CCCFFFFFHHHHHIIHIJIIEFEFHJJJIGIGDHEHGBGAEEGGIIIEII
@3109875/1
cccatggcagcaaatctacttgatcctatagtttctcctacggagactgt
+3109875/1
CCCFFFFFHGHGHIJJJIIIJJJJJJJJJJJIGJJJJJJJJJJJJJIJJG
@3109922/1
ctgcaccgatgcaattaatactcatcttctttactaaaaggctacacaaa
+3109922/1
C@@FFDDDFHHFHEFGGDHCFHIGIGIIIIIIIGHGGHIIIIIIGIIIII
@4647271/1
cttgcctttgttgctgctgtggtggttcttgcctttgcagctgttgtggt
+4647271/1
CCCFFFFFHHHHHJJJJJJIJJFHIHEHJJIJJIJJJJJJJJJIJJGHI?
@1058874/1
ccaaaatttgttcacactgttcctggctgagagtaat
+1058874/1
?@@D1=DAFFFHHGDFHIEIGEHIABEFGHGDH?BFG
@5158814/1
ctgtacttgaggctgagatgaaggtggtctgctgggttgctggtcactgg
+5158814/1
CCCFFFFFHHHHHJJHIIIIJIJJFGIEHIJJIJJJIIJJJJJHIJIJJJ
@6173001/1
ctcacatatgtatggcacaactgataagttaagcattgcagttcatc
+6173001/1
CCCFFFFFHHHHGJJJJJJJJJJJJJIJIIJJJJJJJJJJJHJJJJJ
@552102/1
caacagtagtttcacttttgttattggtttccttatcagtaatctcgaat
+552102/1
@@@DDAABFA?FBFBGGHII?EECFGGFGIGBHFGGIIIHIEIGHIGGIC
@5158894/1
catttcttcattttcagctctggctattttagcatggaatgtgatctcca
+5158894/1
CCCFFFF8FHHHHJJJJIIIIJJJJJJJJJJJIJJJJJJIJHIJIIIIIJ
@5159372/1
gctcaaacatgcaaatgtgacattattgactaaggccgatctgaggtctg
+5159372/1
@@@DDDD?D?CC?GI<@<C?FFGH@CHB@BEFG9E;FD??@F<?BH0?BB
@14620/1
ctccaggttgtctaccaccccctcctcctccacctttctttccttttttg
+14620/1
CCCFFFFBFHDFHGBGHHIJJJGFHGIIJJIJJJJIGIIIJIIIIJJJJ<
@15063/1
gcacaacaaacacttggggagttaaatcaacatcagctgagatatactca
+15063/1
CCCFFFFFHGHHHIJJJJJGIHIIJJJJJJIIJJJJGIJJJJGJJJIJJH
@5665900/1
ctcctgccactcatcataatgaacaatatcttcttttggattagtagaaa
+5665900/1
@B@DFFFFGFHHDGIIIIHIJGGIJIIGIJJJGIJJJIJFIJJJIJIGJJ
@1579726/1
ctgtacttgaggctgagatgaaggtggtctgctgggttgctggtcaccgg
+1579726/1
CCCFFFFDHHHHHJJIIGIIIIJJAFHFHHGJJJIJGHIJJJJHIHIJJI
@2093898/1
cctccttccaaaaaaatacagcaagtctggtaaatttatcgcaaggtaat
+2093898/1
@CCFFFFFHHAHHGIEHGIJEIJGG?DGGIDDGGIJJJGGIJJGHIGGGI
@1580362/1
ggcacaactgataagttaagcattgcagttcatcagaatcaaaatggttg
+1580362/1
@<@FFDFAFFDDHICHHIIIGGIIGCHGFGHGGGEDGGEHIIICDDGHGH
@2614445/1
gttggagcctatgctatccgtagtcgaggctgggctacagatatctagag
+2614445/1
CCCFFFFFHHHHHJJJJJJJJJJIJJJJJJJJJJIJJJJJJJJJJJJJJJ
@5160507/1
ccagtttgcaaagggaagcgagcttgctgttgttgctgctgctgctgttg
+5160507/1
@C@FFFFFHHHHHJJJJJJJJJJJJJJJJHIJIJIJJJJJJIJJJJIGJI
@3110162/1
ccaactcatactgtcttcagcctcatgttataacattatgcagttcatta
+3110162/1
@CCFFFFFHHHHHIJJJJJIJJJJIIIHJJJJJJIJIIJJJJJIIJJJJI
@2095847/1
ctcagagctaccttggcagctgctaattttgcttggtgtttgttttctcc
+2095847/1
C@CFDF<DDDFHBBFCHIIIIII@CHIIIGIEHEHIFFHEGHFGIGEFGF
@3111468/1
ctcggatcttctatccttatctcatcaaatattgataaactagtttcttc
+3111468/1
CCCFF0ADFHFHFFGIIJHHJJJJJHHHEHIIJJJJGGFHIGHFIIHIJJ
@3625136/1
gtggcgtgtaatcactgctgaggcttgaacaagcccttctgatagcctgc
+3625136/1
?@<DDADDFBFHHBGEHGDABG=AGGBGHDCGDHIE@FGIIFHAB@BGG@
@3625287/1
agcaagtctggtaaatttatcgcaaggtaatgtaaaacaatatctattca
+3625287/1
CCCFFFFFHHHCFHIJIJJJJJJIIJJCGHIJIGIJJIJJJIJJJJJJJJ
@7708819/1
gtggaagtaagaggtctttcatttaatgttttttgaaaagcctcacttgt
+7708819/1
CCCFFFFFHHHHHJGHIJJJJJJJJJJJJJJJJJJJJJJJJJJJJJJJJI
@7708832/1
gtttggtagaagcaggatgacacttaggtcgtgcatggtttaagaaagac
+7708832/1
CCCFFFFFHHHHHJJJJJJJJJJJJJJJHHJHHJJJJJHIJJJJJJJJJJ
@1581806/1
ccacattccattccatgatttattaaacccgatgcaagctttcttaaatc
+1581806/1
@@@BDADDAFBBBFBGB<F?I@AFFH<C9EBBHGHGIGHICHIG?BBAFG
@1581983/1
gggtacacaattcaggcactaatgtctcttcaaaatcttcttcatcacgt
+1581983/1
@CCDDFFFH=CFHJJJJJJIIGIIFHIIIJJHJJJHIIJJJJJJJJIJJH
@1582112/1
ggacaggtgaacatgggcaaatctggaggttgatgaggaggctgaggtgg
+1582112/1
CCCFFFFDHHHHHJJJJJJIJJJJJJIJJHGHHGIIJIIJJIIJHJJBFE
@6176044/1
ctagcaatcatgctctcaccaaataccttcttttgacccagtctatacag
+6176044/1
@@@ADDBAFHAAFIDH>FEGEAB?FFHHHDCHIGF1?DD;D9?B??D?BB
@1583320/1
cttcagtaaataacaaagaatggaaggccaaaatttgttcacactgttcc
+1583320/1
@@@DFFFFGFFHHJIJIEIGHIGHGEHIGIDBGGGIGIJIJEHEHIDFGG
@1583373/1
ttgtattgttctggtattatgagtgttacttctcatcctaggacgtccac
+1583373/1
@C@FFFFFHHHHFICDGIJJJJCIEEHGGHIIIIJJJIHGHIEGHGHCFH
@1583389/1
gtctttttttaccaaaccggtattttccccttggcaacaaacagttgttt
+1583389/1
CCCFFFFFHHHHHJJJJJJJFFHJJJJJJJJJJJJJJJJJJJJJHIIHIJ
@6176497/1
ggtgcatgtaatactttgtagatatcagacatttcttcagggagaatttt
+6176497/1
BCBFFFFFHGHHHJJJJJJJIJJJJJJJJJJJJJJJJJJJJJIJGIJJJJ
@5162450/1
tgttgctgctgctgttgttgttgctgctgttgttgttgttgttgaggttg
+5162450/1
CCCFFFFFHHHHHJIJJIJJJJJJJJJJJJJIIIJIIJJJJJJJJJIGFE
@1060654/1
tgctgaggctgctgtggtctctgctgttgctgttgttgctgaggctgctg
+1060654/1
CCCFFFFFHHHHHJJJJIJJJJJJJJJJJJJJHIJHIJJJJIJJJIJGHI
@6177195/1
atttgttcaatagtagaatgttacaaaaaagtaataagtaacttttttta
+6177195/1
CCCFFFFFGHHHHGHJJJJJJJJJJJJDJIJHIJJJJJHIGJJJJJJJJJ
@4136572/1
gtcttgaacttcatttccaacaggtagtaagtgatcattaagttcgccga
+4136572/1
@@@D=?DD>FFHAGHIE@HB;AA@CACCB@A9C@HFH9E??41?<B@@A@
@4651060/1
cctgtgttctgttgtttactagagaacttcttaataatgaaagatgccct
+4651060/1
CCCFFFFFHHHHHJJJJJJJJJJJJJJJJJJJJJJJJJJJJJJJJJJJJJ
@1061794/1
ctcatcttctttactaaaaggctacacaaacaatcacctgaatcctt
+1061794/1
CCCFFFFFHHHHHJJIJJJJJJJJJJJJJJJJJJJJJIJJJJJIIJJ
@1584354/1
tctctccacgctttttgatattctggatttcccgcatagctcaactgtgg
+1584354/1
@@?DDBDDFHH6FB>G:DHEHHFCHH<E?FBFCEGHAEGGIHGIADBFEI
@5669294/1
cagtaggtaaaaagattattgtattttcttttagaactctttcaaagagt
+5669294/1
@@@DFFDADFHHHIJJJJJIGIBHGHGHIGICGCEHGGGIIHIIIHGGEH
@5669531/1
agtcatttgttcccctgagattggggaggactcaatgccaacattgaccc
+5669531/1
1=:ADB?BDHFAHGIDH@FHB@EBCFCGDCHIBGIEEHDGA@B9BBGGHC
@7204001/1
atataagattacaattcttaacattttttctttaaacaaagaacattgga
+7204001/1
??<D=DDDFBDHAHGIIIGI@HACH?DEIIIIICHEIEGHFFFFGGIGHG
@7204033/1
ctgctatagatggaacgttgatctggtctggagctggatgagtgacatca
+7204033/1
CCCFFFFFHHHHHJJJJJJJJJJJJIHJJJJIIJJJJIJJIJIIIJJJJJ
@2617104/1
gccactgctgttgttgaggctgctgtggtctctgctgttgctgttgttgc
+2617104/1
CCCFFFFFHHHHHIIJHJJJJJJJJIJJHIJJIJIJJIJJGJIHIICHHB
@5164308/1
ctgtaattgcgataaggtttttcgggattgatagatacatcataatgatg
+5164308/1
@@<DDDDDDDHDHBHIDDHHFGGID:8?FCGD9?<?BDHC<BDB4BFG4B
@4653373/1
tggatgaggaaatttttcataaagaagtcgaatactgttcttaggaatat
+4653373/1
CCCFFFFFGHHGGJJJJJJJJGHIIJJHIIJIJJJJJIJJJJJIJJJJJJ
@4653786/1
tacgctcaaacatgcaaatgtgacattattgactaaggccgatctgaggt
+4653786/1
CCCFFFFFHHHHGJJJJJJJIJJJJJJJJJJJJJJJJJJJJIJIJJHIJE
@4654137/1
ggcttgtctaacttgaccaacggtaaaagcaggaggttgttgcatccttt
+4654137/1
CCCFFFFFGFGGHJJJJJJJJIJHHJJJCIJHJJJJFHIJIHGJJJJGIJ
@557719/1
gtcgtgagaagctgcaacggctgctatagatggaacgttgatctggtctg
+557719/1
@@@?A@DDB<BFFIFBF<FGDBG7EFEF>BF@FF@FI8DDAFDF48=CDC
@1064740/1
ccaattctggcccaagaggagagcttttattgaatagaataggaatgtca
+1064740/1
CCCFFFFFHGHHHJJIHJIIIIJIJJJIIIJJJIJJJ9FHIJIIEHGFHI
@558650/1
ctaacttttaagtttttaaatcttttatgaatccatggaatcagaatcct
+558650/1
CCCFFFFFHHHHHIJJJJJJJJJJJJJJJJJJJJJJJJJJJJIIIJJJJJ
@6693607/1
ctgctaaatcttcaagtacatagtacataactttagctgtcgtctttctt
+6693607/1
CCCFFFFFHHHHHJJJHIJJJJJJJJJJJJJJJJJJJJJJJJJJJJJJJJ
@3630364/1
gccgcttgttgctgtacttgaggctgagatgaaggtggtctgctgggttg
+3630364/1
CCCFFFFFFFHHHIEGFGIICGHGGHHE??DEDGH:CHDGGGHIGID9;F
@6693710/1
tcagcattcagtagcatcgtgatacgatgtaatattgaaggcaataaagt
+6693710/1
CCCFFFFFHHHHHJJJJJJJJJJJJJJJJIJJJJJJJJJJJIJJJJJJJB
@7206902/1
gctcaaacatgcaaatgtgacattattgactaaggccgatctgaggtctg
+7206902/1
CCCFFFFFHHHHHJJJJIJJJJJJJJJJJJJJJJJJIJJIIJJJJJHHIJ
@4656671/1
gaagctgcaacggctgctatagatggaacgttgatctggtctggagctgg
+4656671/1
CCCFFFFFHHHHHJJIIJJJIGGGIJIIGJHHIGIJJJJJJJJJJJJJJJ
@4656773/1
ctgcaattcttggttcaagatcattttaaactgtccttctgacacaccat
+4656773/1
@CCFFFDFBHFHHAEHGHGHIHGGGIJIGHIIJEHEHGHGFGG@DFHAFC
@3117705/1
cttgttacaacatatttcaacatgtatccttttgggcggtaccatggtat
+3117705/1
CCCFFFFFHHHGHIJJJJJJJJJIGJHJJJJJIJJJIJJIJJJJJJJFHI
@3118435/1
ggcaaggtacagcctcaccacctcaaccgaacacttctaggttacatagt
+3118435/1
@@@FFADAFFHHFIIIIIEBGHGHEGIIIHHIEHGIIGIIFGIIIIG<GC
@1067804/1
gtagcatactttatcgtaacggtcatttctttttcttgatctctttcatt
+1067804/1
@?@DDDDAFHH>BGBA<CEGCGAAEFHGEGEGIEHGIEDDFDB9BFG<BH
@4659260/1
ggtaaatttatcgcaaggtaatgtaaaacaatatctattcaacaaaggaa
+4659260/1
B@@DDFEFHHHHHJJGIJEHIJJGHIHJJJJJJJIIIJIJJJIJIJJJIJ
@1068865/1
ctgtcttcagcctcatgttataacattatgcagttcattacctaagatat
+1068865/1
B@@DFFFFHFDHHHIJJJJIGIIIJGJJIIJJIEHIIIJJJJIIGHIGII
@22435/1
gttggtgtagaggtgcaggctggccatgttgaatagcttgctgtggtggt
+22435/1
CCCFFDFDHHHHHCGIJJJJJJJJJIJJIJJJJJJGIJJJJIIIJJBFH@
@4138391/1
attccaatgaccgaaaaaataatcaacgttactatcaatcacgaaaaata
+4138391/1
CCCFFFFFHHHHHIJJJJJJJJJJJJJJJJIJJJJJJJJJJJJJJJJJJJ
@2103322/1
gcccatcattcgctcctcgactgccccgatgttggagcctatgctatccg
+2103322/1
CC@FADDDFDDDHIIIIGAGHI<DGB=GHFHIB4?DFGFGGCBGHH>@FC
@4660187/1
gctgtggtctctgctgttgctgttgttgctgaggctgctgtggtctctgc
+4660187/1
B@BFDFFFHHHHHJJJIIJJJJHJIHJIJJIIIJJIIIJIGEH9BGHIGE
@5674769/1
ctcccatctgcatccttcttttccggaaagaacctagtgtgatggcgttt
+5674769/1
@@@FFFFFHFFADEDGHCHHHIJGGIJGIJIJJIIIJGHGHGHIJJJFHI
@1591623/1
ggtggaatgtatgacgatgatttgatatctatatttctcattttttctgc
+1591623/1
BC@DFFFFHHHHGJJJJJJHIJJJFJIGIJJJJJJJJJJJJJJIJJJJJJ
@6696456/1
cagtaaataacaaagaatggaaggccaaaatttgttcacactgttcctgg
+6696456/1
@CCFFFFFHHHHGIIJJJJJJJIJJJJJJJJIIJGHIJJJJJIGIIIIIH
@1591891/1
ctggaagaaaccataccaaaggtcaagaccataaccaagatcaattactc
+1591891/1
CCCFFDFDFDHGHJJJIIIIIJFGEHGIIIJIJJJIIGGIHIJJJIGIEG
@6696809/1
ctcacactcatcaagaacttggtaaactcttagatcttcattttgttgcc
+6696809/1
?;?DBDDD?;C?BE@DFB>I?E<?FFFBEE@HACG@BECFFAFED;BGEE
@561972/1
gttcgtggaagtaagaggtctttcatttaatgttttttgaaaagcctcac
+561972/1
C@CFFFFFHHHHHHIIJJGGIJJJIJJJJJJJGIJJIJIGIIIIGJJJGI
@1071483/1
ggtatatataagattacaattcttaacattttttctttaaaca
+1071483/1
;@?B?DDDFBFF:<CEFEBIHHGHHADAH<HGCHEHGDHFGB<
@6698184/1
atcttcttattatatcacaactaatttattatatttactagactttttcc
+6698184/1
@@?DDDDDBFDHHJIEDHBHGHJJJJGIGIEIE@HIGCGIC@?FGGBHFD
@2105629/1
tctcatttgaaaacgtggatctccaaggtctccttgaacaaatttaccta
+2105629/1
@@@DDDDDFFH>FHI:CAGHIHEHICHIAEGEGIHGEIEGIIGCGHGGII
@1071727/1
ctcttttaccattgtacgagtttgagcatcattcattttcttcattgtaa
+1071727/1
@@@DDDDDADHAFDFCF;:83??C<EC>CEE@G@GHIGAFHDD@BDBHEH
@2624336/1
cttcatcatccaagccgtaatgaatggtgttgctttcgcagggtaagtct
+2624336/1
CCCFFFFFHHHHHJJJJIJJJJJJJJJHGIJJJJJJJJJJJJJFHIJHIJ
@2106395/1
tgttggtgcattcataattcgggccttaactttagtgaactggtcatcaa
+2106395/1
CCCFFFDDHHHHHJJJJJJAHIJJJJJJJJJJJJJJIJJJJJJHIJJJJJ
@4662105/1
attccattccatgatttattaaacccgatgctagctttcttaaatctggt
+4662105/1
@BBFFFFFHGHHHHJJJJJJJJJJHIJGJJIJIJJIJIGIIIIJJJJIIH
@3120846/1
gtctggagctggatgagtgacatcagcgccaacaacaatgacaggttttt
+3120846/1
@@@FFFFFGGGHGIJIJCEHHIGIIIIIIIIJJFEIHIIJIJJEH@FGGH
@24515/1
aatagggttgcccatcattcgctcctcgactgccccgatgttggagccta
+24515/1
@@CFFFFDHHHHHJJJJJJJJJJJJJJJJJJJJJJJJJJJJJJIIJJJJJ
@5172917/1
ctgaaaacatttgataaaaaatatatcgtaaaatagggtcacaactaaca
+5172917/1
CCCFFFFFHGHHHIJJJJJIJJJIJJJIGHIJJJJIIJGHIJIIJJJJJJ
@4664534/1
ctcatgttataacattatgcagttcattacctaagatatttgttatgatc
+4664534/1
CCCFFFFFGHHHHJJJIJJFJIHHJJJJGGJJIJIHJIIIGJIIIJJJIH
@3638211/1
gcacggaaagcagcgagatgagcataataggtaggtgcagggtatgaaac
+3638211/1
CCCFFFFFHHHGHJJJJJJJGIJJJJJJJJJGGIJGHIJJJJDGIJJJJJ
@7716275/1
cctgatgctgggaacaagaatgctgttaatgcctccaagcttaacattga
+7716275/1
CCCFFFFFHHHHHJJJJJIJJJJIJJJJIJJJJJJJJIJJJJIJJIJJJH
@6699432/1
cttgaagttggttcagctgtagtctgtctgcatctgtatatgccctagca
+6699432/1
CCCFFFFEHHHHHJJJJJJIIJHIJJJIIJJIJIJJHIJJIJJJJIJJJJ
@6699664/1
gcttgctgtggtggtacagcacccggtcctggtccagattcctgttgtgg
+6699664/1
@@CFFDFFFFHD?F@FHIHGHIIJIHFFGIHD<BDGHJIJJGIIIIICHI
@6699690/1
gctgtaccttgtatactagcatgactgactagatagaagtctaattcagt
+6699690/1
CCCFFFFFHHHHHJJJJJJJJJJJJJJJJJJJJJJJJJJIJJJJJJJJJF
@2107359/1
cactgctgttgttgaggctgctgtggtctctgctgttgctgttgttgctg
+2107359/1
<@@DD;B:AA4DDD4CBG@FGF<AG@C<F@F>BF>DDD49?GB998?FEA
@6699860/1
gtaagagcttgcaagaggtaacttctgtcttgaaatctgtagcccaatat
+6699860/1
CCCFFFFFHHHGHJIGBFCCHGHIHJHIIJJIIJIIGIIGIGEIIJJIII
@6699874/1
aatcaatttcaggatacgatctggtttacaattagaatttataagtgttg
+6699874/1
CCCFFFFFHHHHHJJJJJJJJJJJIJJJJJJJJJJIJJJJJJJJJIIIJJ
@7212889/1
cacagaactcagcaactctcggatcttctatccttatctcatcaaatatt
+7212889/1
CCCFFFFFGHHHHJGJJIJIJIFHIIIIIGIGGGIGGGGCGGIIIHIJJJ
@1595238/1
gtacgaaacctcgaggcatagttatttggaagtgatttgcacgaagcact
+1595238/1
CCCFFFFFHHHHHJJJJJJJJHIIJJJJJIJJHHIJJJJJJJJJJJJIJI
@4140662/1
tgaaggcttttgggtcgtgagaagctgcaacggctgctatagatggaacg
+4140662/1
CCCFFFFFHHGFGIGIGIJJJGGHHIIIGIIJIJGIIDDHHIIIGGIIJJ
@4665138/1
cagataatcccatatcattgagacattaacttgcgtagcatactttatcg
+4665138/1
@C@DFFADHBCBFGGHHIG?@CBHGEC>HGHEICD1???CF@FGGGGIAG
@2625973/1
cactgagttagaataccaacctgaatttcagcaattttcttaatggatgc
+2625973/1
CCCFFFFEHHHGHJJJGGIJJJJJJJJJJJIJJJJJJJJJJJJJJJJJJI
@5678275/1
tcattgatatcccttatgtctaacacttcacacataaattcgataacagg
+5678275/1
@@@DBFDDDFHHH@HHGGIGIGHIJGCAHIFHGIGIIIIIIJJJHIIIDH
@4666093/1
cttgatcattttcgtttacccagagaggaaatagtattttttcttcatcg
+4666093/1
CCCFFFFFHHHHFJJJJJJJJJJHJHIJIIJJIJCGIJJJJJJJJJJJJJ
@4666167/1
ctttctttggatctgaagggcggtcccctcttttgggtgg
+4666167/1
:?@DDDDBHDFAHDEGGE;EFF>GEHDGGGHDHGIGE;88
@4142079/1
cctatcctctggaggaattcctttaaactgatccatgatcaatctcatag
+4142079/1
CCCFFFFFHHHHHJJJJJJJJJJJJJJJJJJJJJJJJJJJJJJJJJJJJJ
@5174978/1
ttccacaacaatttctcttcctttttttggatctgaagggcggtcccctc
+5174978/1
CCCFFFDDH??FHIJJJJDGIGIIJJJJIIEHHJIGGHGGIEEHFFFDEB
@5174993/1
ctcacttgttttgtcataagttgtaacagtaagttcttttttttccttga
+5174993/1
CCCFFFFFHHHHHIIJJJJJJJJJJJJJJHIJJJJJJJJJJJJJJJJJJJ
@5176176/1
ctcgaatctattatctcttggacaagttgttatattagtcactttatatg
+5176176/1
CCCFFFFFHHHHHJJJJJJJJJJJJJHIJJJJJJJJJJIIJJJJJJJJJJ
@6187708/1
ctgtcttcagcctcatgttataacattatgcagttcattacctaagatat
+6187708/1
@@@BDADBFAFHHGGEGBCIHDHHBHIIIE@HHAHEHGIIIGGIGEHICF
@4668012/1
ccttctgacacaccatctctgtaaaagaggatagcttgaggcttatacct
+4668012/1
C@BFFFFFHHHHHJJJJJJJJHHHIJJJIIGHJJJJJJJJJJJJJJIJJJ
@5177052/1
gataattactgtagctgagtaaggagttgaaggattttctaaagctttga
+5177052/1
CCCFFFFFHHGHHJJJJHHIHIJJHHGHIJIJJIJJJJJJJJJJJJJJJH
@4668474/1
tataagaacaatgagtgagagcttgcaagaggtaacttctgtcttgaaat
+4668474/1
@CCFFFFFHHGHHIIFHHIJIJJJJJJJIIJJ:CHIIJJJJIIJJJJJJI
@1596810/1
ctctaaaccttcatctttatcagtaatttctttaatatttgaagtttctt
+1596810/1
CCCFFFFFHFHHHJJJJJJJJJJJJJGIGJFHIJHIIJJIIGIIHGIJJJ
@564650/1
ctctcattcttagttgtaacaactaggggcaccatgacgatagctttatt
+564650/1
@CCFFFFFHGHHHFHIEFHHJJJJIIJJJJJJJJJJJIIGFHIJIIJHHH
@7214317/1
acagtaagttcttttttttccttgactatgtttgatgacatatcaataac
+7214317/1
@@@FDFDFFFFFFIIGIIGHIGIGIJJHIJHIJJHIJGGDGHGHIIIGGH
@1076215/1
ttcaacaccacactcctcaaggtacacccctataagggcttcaatagaat
+1076215/1
CCCFFFFFGHHHHJJJJJIJJJAFHGGIJJJJJJJJEGGIJJJJJJJIIJ
@7214906/1
attatttttcctttgatgctgctcaatttaccttcatccttgttttcaaa
+7214906/1
@BCFFFFFGHHHHJJIIJIJJIJJJJJJJJGJJJJJIJIIJJGHIJJJII
@4669486/1
gcagggaattctaagagggtacacaattcaggcactaatgtctcttcaaa
+4669486/1
@@@FFFFDBHFD<DFFHHIADCDHEEC@G?EHIGGIGCFDD??F?9B?G@
@6703727/1
gtcttttccttcccctggcaatgtgacctcaagttccatcctatcattgc
+6703727/1
C@@FFFFFHGHHHJIJIJIIJIIFIGIIIIJJJJIIJIJJJJJIJJJGEG
@28184/1
cggtacttttgtaaaacattatcaaaagttctctgaccatggaggataat
+28184/1
CCCFFFFFHHHHHGIIJIIJHIJJJJIIHHIJJIIFGGHJIJHGIFDIII
@2629402/1
agttcttctaatattgatgttttattttcagtataccttataccgctatc
+2629402/1
BBBFFFFFHHHHHJJJJJJJIJJJJJJJJJJHIJJJJJJJJJJJJJJJJJ
@567519/1
gcagctggttgccttaaaacaatgtcaagagcttggattgcctcctg
+567519/1
???D>2=B=AD<CE@>EEEF:EFBCECFEEEEE@EIEDD3<BDDBBB
@6705225/1
ctgggtttaaaatcttcaataacattactcatttctgataggttctgcaa
+6705225/1
CCCFFDFFHHHHHJJJJJJJJJJJJJJJJJJJJJJJJJJIJJGHIJJJJJ
@29112/1
gtgcttgtttttcaggtcatggcagactctgagaacttttaacaatgact
+29112/1
@CCFFFFDHHGHFIIJEGEHHIGIIFGIHGJJJIJIJIJJIIJJJJJJHI
@567774/1
gtccacacctttgtcaccactatattcaccaaccgttaacggagtttgct
+567774/1
CCCFFFFFHHHHHIJJJJJJJJJJJIIJJJJIJJJJJJJHIJIIHIIJJI
@2110020/1
tgcactggttacaggagatactggttgttgttgaggtggtagttgagttt
+2110020/1
@@@FFFFDAFHHDIEEGEHHGIIJHHIGEHFHH?FG;DGFCCBGGCHFFH
@5680383/1
tgggtgagtaacatcagctccgagaaatattacaggttcgttgaaaacct
+5680383/1
B@CFADDFHHGHHJJJIJJJJJJJJJJJJJJJJJJJIJJGIJJJIIJJJI
@5680598/1
ctgattacttcttctcgaggtggctgcagtttccatatcatattatacct
+5680598/1
CCCFFFFFGHHHFHJJJIJIFGHJJJJJJGIJIJGIHHJGHIIIIJIJJJ
@4143297/1
caataattgttctttcatgatactctcaaggtccctgattacttcttctc
+4143297/1
@@@FDFFFDHHHHGGIGIIIIIHIJIJHHHJDHIIJJEHIGIIJIIJJIJ
@7720808/1
gttaaaacagtacatcgcacaacaaacacttggggagttaaatcaacatc
+7720808/1
@CCFFFFFHHFHHJJIIJIIJJIJIIJIJJIJJIJHGFHHJIJJIJIIJI
@4143582/1
gccttaactttagtgaactggtcatcaactgagaggccaaactccttcag
+4143582/1
@@CFDFDFHHHHHFGEIIHE<HIIIEHGCHGHGHIIHIGEAGGDGI@C>G
@2633244/1
cacacctttgtcaccactatattcaccaaccgttaacggagtttgctgtc
+2633244/1
CCCFFFFFHHFFGIJIJJJJJIJJIJFIGHIIIHHJIJIIJJIJJIJJGI
@4144554/1
cccatagcaaatgatatttggtaggacgtgctgtaccttgtatactagca
+4144554/1
@@@FFFFDFFHHHGHIJIJJGBHHJJIJGGHGGGHIJJJJIJJIIIJJIH
@2633839/1
acactgactaaaatattgttcaagttcacgaggagtattcttggaaacaa
+2633839/1
@@@FFFFFGHFH?FGIGG<A@BBECEHD@AEAH>A9:CFFHFDHC>@B?8
@1078281/1
ctcttggcaatttttttcgatttgccagtacctatttctttgtgtcggaa
+1078281/1
@CCFFFFFH?FHHIGIGJIGIJGHIIIIGIJJJIEIJGGGIJIIGHIIGG
@1600489/1
ctgactaaaatattgttcaagttcacgaggagtattcttggaaacaattt
+1600489/1
CCCFFFFFHHHHHJJJJJJJJJJJIJJJJJJJFHIJJJJJJJJJJJJJJJ
@30556/1
tgttgttgttgctgctgctgttgttgttgttgaccccatg
+30556/1
8=@D?DDDAF??<ACCEDFEHCE<2<2<1C884D9?C?@;
@3644235/1
tgcctcagagctaccttggcagctgctaattttgcttggtgtttgttttc
+3644235/1
CCCFFFFFHFFHHIJIJHFHIIIJIIJII@HGDHIJJJJ<DGHIJJJJJJ
@6191586/1
gtaacgattggaaaaataatcagaataagaacggtattgctctgcaggga
+6191586/1
@@@=D;?:ADBDDCC?FEH@CFDF92CHC?CG?01::?4<??BBBFD>F1
@570955/1
ggtgattgatgccattcaactttgcattaactttctgtagtatgtttaca
+570955/1
BCBDFFFFHHHHHJJJJJJJJJJJJJJJJJJJJJJJJGJJIJJJIJJJJJ
@7723467/1
ctgtctataaaaatacaagaattcctaattggtagtattccaatctaatc
+7723467/1
CCCFFFFFGHHHGJJJJJJJJJJJJJJJJJJJHHJIIJIHIIIIIIEEII
@7723996/1
gtatgacgatgatttgatatctatatttctcattttttctgctaaagcac
+7723996/1
CBCFFFFFHHHHHJJJEHHJHIHJJJJJJJJIJJJJJJJJJJJJIIJJJJ
@6713380/1
cattctttcaaaaaaaactattcgtaggagtaaaacgtaagtggaagcat
+6713380/1
@@BFFFFFHHHGHJJJJJJJJJJJGJJIIIHIJJJJJGIGHHIIIJGIJI
@6713522/1
cctgaacacattgggtcgccatacctaaaaccgtatctccaaccctcttc
+6713522/1
?@<?:BDD<FFF<<BA?EA1A?E@FGEG>GFEE@?99?B9DFEDBFCFIE
@6713802/1
gctgatgtatggtcaacatcaagaagaggctgcgtggtattttgaatctg
+6713802/1
@@@D=DDFFFGDFHGCG@EEHIIIIIGGHGIHIGDGEDDFHGIIIBBDGH
@6714076/1
cacttttgttattggtttccttatcagtaatctcgaatctattatctctt
+6714076/1
@C@AFFFDHHHHHJJEGHGHHCHIJJJHIJJIIIJGGHCGIJJJJEHEII
@6714147/1
gatgattctttggaagaagaggcttttatgttttcttttttaaatttctt
+6714147/1
CCCFFFFFHGHHHJGGIGE@FHIJGIJEIJJIIJGIJJJJJIEHIJJJJJ
@6714768/1
aggctgttgtggtctctgcagttgctgaggctgctgtggtctctgctgtt
+6714768/1
<@@FDDBDDFFDFGBHG>F::ADHGGGIIIIIII@DHGG>?<BBHHIG9?
@2635297/1
ttaatctatagaaaattttccaaacagtatttagagactttccactatct
+2635297/1
CCCFFFFFHHHHHJIJJJJJJJJJJJJHIIIJJ@GIIJJJJJJJJJJJJJ
@2113458/1
gctgctgctgttgttgttgttgaccccatggttgtcgaggagg
+2113458/1
@@<DDDDDFDCCB<ACEHBHEECHBAF?F@G1?FCFD;:@?;0
@6193577/1
caccttttggaagctttacaactcctaatcctgtttcatccgcaattttc
+6193577/1
@@@DDDBDHABFFGCBDHEDHGIEGGGGDHEBC1:?@DFDFGCH<@GGEI
@6193808/1
gtccattaatataaaatggttcaacttctttggtgtacagaaatatttcg
+6193808/1
CCCFFFFFGGGFFIFJJJJIIIGIEGHIIJJDI8C?EFIIJJJFGIHIJI
@2113917/1
cttggctttgccgcttgttgctgtacttgaggctgagatgaaggtggtct
+2113917/1
@@@BBDEDFF>FFEIIIJIGIJJJIIIJIEE@HHIGIEEGGIJGBGHDFH
@2637431/1
aatgtttctagcctttcataattcataacgtcattagcagagctcgctac
+2637431/1
CCCFFFFFHHHHHJJJJJJJJJJJJJJJJJIJJJJJJJJJJJJJJJJJJJ
@7727101/1
gagttaaaacagtacatcgcacaacaaacacttggggagttaaatcaaca
+7727101/1
@CCFFFFFHHHHHIJJJJJJJJJIJJJJJJJJJJIIJIJHHHIJJJIJJG
@575070/1
gtgctccaatcgcattccctttcacactagggacatgaggtgaaattatt
+575070/1
11::DBBB?AD=DAHGGHCFHAAEHHG993:;9?FBD9<BG?4B944B9?
@2639228/1
gtgcggaggctaccttgccgtaggaaataagaaagcaagagaaggaagtg
+2639228/1
C@CFFDDDHHHHHJJJIJGGGGHGJFHJIIIIJJIIIJIIIHIJJJIJDH
@6718391/1
actatattcaccaaccgttaacggagtttgctgtcgaatactctgagctt
+6718391/1
CCCFFFFFHHHHHJJJJJJJJJJIIJGHIJJJJJIIHIJJJJJIJIJJJI
@5182674/1
cagctgggaatcctttgtgagccacatcaatgttaaggaatggtttccaa
+5182674/1
??8B?DB=FFBB<?GGBEA@C:AFBFEBHHDEF@FI<9DFGEFD9?:BDF
@6196995/1
cgacacatcaatattaagcatcatcttccattgagaaggcctgacggact
+6196995/1
CCCFFFFFHHHHHJJIIJJJJJJJJJJJJJJJJIJJJJJJJJJJJJIIJJ
@33492/1
ctgttgttgaggctgctgtggtctctgctgttgctgttgttgctgaggct
+33492/1
BCCDFFFFHHHHHJJJHJHHJGHHIIJHHIGIIIIIIIJFGHIIIIJJIE
@6197860/1
ctttgtatctgcatgaacggtaatagctcgtgccattgcgccaggtgtcc
+6197860/1
CCCFFFFFHHHHHJJJJJJJHIJJJJJJ<HGHIJJJJJJJJJJJJBGHIJ
@33656/1
gttttcttgatcattttcgtttacc
+33656/1
?1=DD4AD?C?B?E@EBB@F;G;E@
@3647616/1
ctcagagctaccttggcagctgctaattttgcttggtgtttgttttctcc
+3647616/1
CCCFFFFFHHHHHJJJJJJJJJJJJJJJJJJJJJJJDGFHJJHIIJJJJJ
@5686249/1
atcaggaataaagtcattaaccttcaaaatttttccgaggtttaaatttt
+5686249/1
@@?BDDBDFA?AC<CFFFHDIHIIIIGEGDFHHHHII<FF:BFEHCDFIG
@6721438/1
ctcattttttctgctaaagcactaccttcagcgggagaccttggctttgc
+6721438/1
CCCFFFFFHHHHHIJJJJJJJJJGJJJJJJIIIIIJJIIJHIIIJIJJJJ
@578895/1
gttgtgaatcaatttcaggatacgatctggtttacaattagaatttataa
+578895/1
@@@?DDFDHGHFHHJIIJIIJJJIGIIHIFHHICGHIIJGJBFIHIIIGI
@580172/1
gtttcttccgctaatttaaaaattgaatag
+580172/1
@@@DDADAFFAADGIEFGH:CEBC@BHEA9
@3133903/1
caaaattgtaaatccaggaacttcccagtcatcaggaataaagtcattaa
+3133903/1
CCCFFFFFHFHHHJJJJJJJJJJIJJJIHIIJJJJJIIIIJIJHIIIIJH
@3134252/1
caggaacttcccagtcatcaggaataaagtcattaaccttcaaaattttt
+3134252/1
@@@FDFEEBFHHHGIBGGFAGGGAGG@FGFH@BGHIEHHGGDFDHHCDGI
@7729390/1
gcctttcatatggtgtttttacttttagtttttctatttgtactaaaagt
+7729390/1
CCCFFFFFHHHHHCGGHIJJJIJJJJJJHIJJJJJJJJJJJJJJJJJJJB
@5188801/1
atgcctcagagctaccttggcagctgctaattttgcttggtgtttgtttt
+5188801/1
@@CFDDDBFB?FHIDHGDFGGIGHIIIGHICGHIGGIIDICD?DCGDHII
@3134370/1
tgttgttgccactgttgctgctgcggctgttgttgcctctgctgctgctg
+3134370/1
@@BFFFFFGHGHHJJIJIJJJJJJJJJJGHHGHCGGIJJJJJJIIJIJGE
@4678716/1
gccaaaatttgttcacactgttcctggctgagagtaattcgtcgcgcatt
+4678716/1
<@@FFFD?FDD:AC<FGHICHHGHABFGIIGEBHEFD4C?CCD@GG<AFG
@4679187/1
gcatctacacaaagggccatcattcatttctcctggatcattataccaca
+4679187/1
C@CFFFFFHGHGHIHIBIIEHGIIIJJIEIGIIIIGDEHIGHIJJJJJJJ
@7223269/1
atataagattacaattcttaacattttttctttaaacaaagaacattgga
+7223269/1
CCCFFDFDHAFHHGIIIIIIIIEHDHIIIIGIICEGGIIIIHIGCFHGII
@7224490/1
cccttggcaacaaacagttgttttttcctgatatagctctaacttcaatt
+7224490/1
CCCFFFFFGGHHHIJIJEHHCDGIGGIIJIJIIGGGHJJHHJJJCFHIIH
@36659/1
cgttttttggagaggcaactcaggataactatagaggttcttctttccat
+36659/1
BBBFFFFFHGHGHFGGIJJJJIIIIJJJJIJJJJIJIDFHIJJIJFIJJJ
@1083417/1
gatgaggaaatttttcataaagaagtcgaatactgttgttaggaatattt
+1083417/1
CCCFFFFFFHHHHJJJJJJJJJJJJHIJJJJJJJJIJ1:FHJJJJJJJJJ
@7226659/1
cagagtttagcggctcttgtttcatactttttgcaattactcttttttga
+7226659/1
CCCFFDFFHGHHHJJJJJJJJJIIJIGIIJJJIIIJJIJJJJJJJJJJJH
@6201663/1
ccattttatagctactctaaaaacacggtcttttccttcccctggca
+6201663/1
::?DDB=D?F==AEGDCG<A<<<<F??F2:????G<???:::BG=?9
@7227182/1
gttcttcttgaagttggttcagctgtagtctgtctgcatctgtatatgcc
+7227182/1
@@BDFFFFHHHFFIJDEIIJJJJJIFGHIIIIJIIJJEHHIGGG@GGIJJ
@7227936/1
ggcaatatgtttggcttgctgttttgtagaagccttaccttcagctgagt
+7227936/1
@;@DDDDDA==ADHGBHHCDG<FFCEHEEEEHIEFDHEHBDBGFHEHIE?
@2116605/1
atcaaggaaaagtgcacccatcaaagcctcaaaacagttagccattgcat
+2116605/1
@@@DDBDAHAF>F<@FEFHGGCBFHCGFHHGHIHIIG?HCDC@DFGHHII
@6723817/1
ctgagctttataaaatgcagtggccgacacatcaatattaagcatcatct
+6723817/1
CCCFFFFFHHHHHJJJIJGIHIJJJJGIGJJJJJJJJJJJIIJJIJJIJI
@3137078/1
gtcacaactaacaatgggccacaactcatattgatcgtcaaatgaaacat
+3137078/1
@??DDDDDHBFDD@BDHDEFDHHIIIGGGIGGBGIBDDBBFHGGIGGFHI
@5690624/1
ctcctgccactcatcataatgaacaatatcttcttttggattagtagaaa
+5690624/1
CCCFFFDDDHDHHGHGJIIIJJFJJGDFHDGIIIJJIIJJGGIJDHIJFH
@6725100/1
ctcataactaaaacagggttcatgagttccactttcacaatcaattaatt
+6725100/1
CCCFFFFFHHHHHJJJIJCGGIIJJJHIIJJJGIJIJJJJHIIJJJJJJJ
@4680512/1
tccttgaatgaatttttcattcctccatactccttgtcttacaggtaccg
+4680512/1
@CCFFFFFFHDFHIJIJJGGJGJJJIJIIGIHEHIGGHHGGIEHGHHFIB
@5692514/1
gaactatttctttaagaatattttggatttcattgatagtatctgatttg
+5692514/1
@<@DDDDDHDDFHDEGHIFHAIIIHECEHIIBHGGIEGGFBEDHGBGGEE
@3138880/1
catgtaatactttgtagatatcagacatttcttcagggagaatttttaac
+3138880/1
CCCFDFFFHHHHHJJJJJJJJJIIJJJJJJJJJJIJJIIIHIJJJJJJIF
@5692630/1
gtattgctctgcagggaacggcgacataggtgtctgctcttcacatactc
+5692630/1
@BCFFFFFGHHHHJJJIIJJJJJJJJJJJJHIIJJJJJJJJJIJJJJJJJ
@3139422/1
ttttggtttactcggttgaatgacaatacgagtgagtttaaagggtgaag
+3139422/1
CCCFFFFFHHHHHJJGHJJIJJJJJJJJJJJJCGHIHGJIJIJJJBGGIJ
@5194303/1
gttgagacacttgctggggaggtggacctctttgtgcccatggag
+5194303/1
@@@DFDFFHGHHHIIBG1CHII?CGHIIEGEHDFI@DGGGHHI>D
@5194571/1
cttgaggaagttggtgtagaggtgcaggctggccatgttgaatagcttgc
+5194571/1
@@@DDDDBHDFHHI?CE?EHFECGCHGDBHGEEHGE@B?<0BGIGFBHCE
@5694222/1
gcctcttttaccattgtacgagtttgagcatcattcattttcttcattgt
+5694222/1
CCCFFFFFHHHHHJIJJJJJJJGHJJIJJJJJJJJJJIJIJJJJJJJJJJ
@4681802/1
gcttgaacaagcccttctgatagcctgcaattcttggttcaagatcattt
+4681802/1
?@@FFFFAHHHDFHHGHGGBHGB@AHHEGIIIGHGICFHGIIIAGHIFIC
@1085170/1
cttcaacaaaattatcttcatatatttcagtaggatc
+1085170/1
CCCFFFFFHHHHHJJJJIIJJJJJJJJJJJJJJJJJJ
@6203515/1
caatcaattatgatactgtctccttcaacaatcgtcggtacaatgtaata
+6203515/1
CCCFFFFFHHHHGJJJJJJJJJJJJJJJJJJJJJJJJJFHIJJJJGIJJJ
@6203784/1
aggagatactggttgttgttgaggtggtagttgagtttggtgggtagggg
+6203784/1
CCCFFFFFHHHHCGHFHJHIJIIJCGG?EGFFHDGDHIJFFGII?FGHIJ
@4682506/1
cttgtcttacaggtaccggtctttctcgataatcaagtgttggtgcattc
+4682506/1
CCCFFFFFHHHHH:CEGIIIJIJJIIJJIJJJJIJHHIIIJIIBGHGGGI
@7228919/1
ggcctgcttgtggaaaaccaccacaaatccacttggaaaactgtttatca
+7228919/1
CCCFFFFFHHHHHIJJJJJJJJJJJJJIIIJJGIJIJJJIJJJFHIIJJJ
@7229230/1
ctttcatgatactctcaagatccctgattacttcttctcgaggtggctgc
+7229230/1
CCCFFFFFHHGGFIJIIIJJJJJJJJJJJJJJJJJJJJJJJJJDHIJJIH
@583378/1
ctcttttgggtggaatgtatgacgatgatttgatatctatacttctcatt
+583378/1
@@@DDDDDA<CADEGHCFHIICEHGCGGIIII?DHGIHHGHIIIIGGGIG
@583674/1
ttctaatgtttcttcatttaaaaccgctgtgtctctttctttttttgtta
+583674/1
CCCFFFFFFHHHHJJJJJJJGIIJJJJJJFHHHIJJJJJIIJJIJJIJII
@38110/1
caggaataaagtcattaaccttcaaaatttttccgaggtttaaatttttt
+38110/1
CC@FFFFFHHGHGGIIJJJGGGHIJJGIIIJIJGG:DG:BFHHHIIGIDG
@5195644/1
ctttttttggatctgaagggcggtcccctcttttgggtggaatgtatgac
+5195644/1
BB@FFFFFGHHGHJIJJJJJIJJGIJJJIIIIJIJHH?BBCEEEDEEEDD
@38442/1
cgaatactctgagcttgctgagcgactaatgccactgtgtccacaagaaa
+38442/1
C@CFFFFDHHDFFFIJJJGIGJIIJIJJJIHIIIIIIFC?FGHJGHGIIG
@6725546/1
ctagctttcttaaatctggttctctaatcatctgattagtagtaacgatt
+6725546/1
@<<DFDFBFFFHFIIIIIIFHGGFHHIEHHICHIAHGGIBCFEHIIIEHI
@6726064/1
ccttcagaatataatagtttcaattcatttgatttatgcttaataagcat
+6726064/1
@@CFFFFFFFGFHJJIJEBFGJJJJJIJJJJJJJIJIJJJJJJJJJIJIJ
@6726725/1
catctatattttttaaggaagtaagtgcaggggaacgagaaccaatttct
+6726725/1
CCCFFFFFHHHHHJJJJJJJJHHJJHIJJJJJJJJJJJJIJJJIJJJJJJ
@5198034/1
ctgatttatctcatcttcatcatccaagccgtaatgaatggtgttgcttt
+5198034/1
?@@DDBD;FFHFFHGIJJJJIJHIJJIJJIGGHEGIEIJIIDGHGBGIIJ
@7734617/1
tcttggtgttcaacaaatctcttaatgatatcagtcagcttacaagcctt
+7734617/1
CCCFFFDDFHHHHJJJJJJJJJJJJJJJJJJJJJJJJJJJJIJJJJJJJJ
@5695977/1
gccaatagctgtgggttatatggtgattgatgccattcaactttgcatta
+5695977/1
CCCFFFFFHHHHHJJHHIIJJJIFHIIJIIIJJJJJJJJIJJJJIJJIJJ
@7735023/1
ctctgctgttgctgttgttgctgaggctgctgtggtctctgctgttgttg
+7735023/1
@@?DDDE;DFFHHGIIIIFIDHIIGGHIIFG>G?BHIEGIEGIIGH>GHA
@5696331/1
aataaagtcattaaccttcaaaatttttccgaggtttaaattttttccgc
+5696331/1
@@@FDDFFHHGFFIJJGEGHGIIJJJJJJJJBGG:?FHGIJJJJJIIJGH
@3143269/1
tacgctcaaacatgcaaatgtgacattattgactaaggccgatctgaggt
+3143269/1
@@@DDFFFFHHHHJIIIJJJFEHIJJJJJJJJJJJJJJEHIGIJJJJJIB
@587541/1
gtgaaatctttaggctgcagctcaaccattttatcggccaacatattact
+587541/1
@@@DFDFFFFHHFIIIIJJJGGEGHIJIIJJJGIAGEGIJIJJJIEGGDF
@5697666/1
tttccatatcatattatacctgaaggcttttgggtcgtgagaagctgcaa
+5697666/1
=@@D=BDDD<:4CFFFF>@4CAGFCBBFF9A@D111?GEF?@?D9B@3??
@4684289/1
gtctattgacagcatgatgacattcatctataactaatagattgacacga
+4684289/1
CCCFFFFFHHHHFIJJJJJJJJJIJJJJJJJJJJJJIJJJJJJJJJIJIJ
@41289/1
gaaggcttttgggtcgtgagaagctgcaacggctgctatagatggaacgt
+41289/1
CCCFFFFFHGHHHFHIJIJJEGHGIIICHIGGJIIIHBF@HGEGICGIIC
@5697899/1
tactttaagagcatttattgcagcttctttctgtgcatcattttagattt
+5697899/1
<@@BDFDFGHBBCDGGGIEICEGGIICGEHA?EAE<F9CGIIIIIEDHHI
@2120246/1
tgaataatagctggctggttcctagaatcccacatggcaggaagttttct
+2120246/1
@@@FFFFBHHGHGJJFIGIIIJJEHHIIJIIGIJJGJIJIHGHI@GHIJG
@42273/1
ctcttctggaaagcagctcttgcagcattgacactggcgttttggtgggc
+42273/1
??@FFFFFDFBHDEHGGBGHIFHHHGGFHAFDHHGGGHIDGDHGEHEEHE
@42389/1
gttcttcttgaagttggttcagctgtagtctgtctgcatctgtatatgcc
+42389/1
@B@FFFFFHHHGHJJJJ<CIHIJJJHEHHHIJJJJJJJJJJJIJJIJJJI
@1087380/1
ctggatgaggaaatttttcataaagaagtcgaatactgttcttaggaata
+1087380/1
CCCFFFFFHHHHHJJJIJJJJJJJJJJJIJJJIJJJJIIIJJIJJJJJJJ
@3655392/1
atttctttgtgtcgaaatacaaggcaggaaatggtgaactgcctttcatg
+3655392/1
@@CFFFFFHHHHHJIJJJJJJJJJIJJJJJJJJJDFHJJJJIJJJJJJJJ
@3655607/1
cactgattgatgtcccaatggtccacacctttgtcaccactatattcacc
+3655607/1
CCCFFFFFFHGGHJJJJIIHHJJIJIIGIIJIIIGJJJJIJIJJJJJIJJ
@1088174/1
ctggagacatgactacacaaccatttggtatattcatcctcttaaaataa
+1088174/1
@CCFFFFFGHHHHJJJJJJJJJJJJJJJHIJIJJJJJIJJJJJJIJJJJJ
@1611908/1
cctggatctgatcttaacaagccttaagagaaatcttagctgacatatac
+1611908/1
@@@DDB;BBF?F<FFFIB<AEFF<E:AFHCAD?EF<?EFFEC91?:9<DD
@5201433/1
ctcattttcactcagaagaaataatatctcagcacca
+5201433/1
??@DDDDBBFHHF>AC4:C:3F9F?<3<<<?FA<A88
@1089720/1
ctgctaattttgcttggtgtttgttttctcctactcc
+1089720/1
@@@FF<D;FHFFDBFD@ACEHIECFEHGCH<FHCE9C
@1089731/1
ctggtcttcagtcacccgattctatttcttggtcatcggtttgag
+1089731/1
?@@DA:=DFB?2<CGIEGCGBBDEEDFFBBCF::9?@110:6?9B
@1090040/1
tggtagatgaggatactttaatctaatattatattgactaacaaaatatc
+1090040/1
BCCDFFFFHHHHHJJJJJJJJJJJJJJJJJJJJJJJJIJJJJJJJJJJJJ
@1090413/1
gtaggaaataagaaagcaagagaaggaagtgaggtacgcagttgcagtcc
+1090413/1
CB@FFFFFHHHHHJJJJJJJGHIJJJIJJGIJJJDFE:FHHGIJJJIGHJ
@6730759/1
gtcttgaacttcatttccaacaggtagtaagtgatcattaagttcgccga
+6730759/1
CCCFFFFFHHHHHJJJJJJJJIJJFHJHIIJHIJJJJJJJJJIJJJJJJJ
@7737173/1
gccacatcaatgttaaggaatggtttccaaccaataattgcagactggaa
+7737173/1
CCCFFFFFHHHHHJIJJJJJJJJEHHJJIJJJJJJJJIJJJJJJJIJJIJ
@6731690/1
gggacatgaggtgaaattattggtatttcttttttccaaattgcctctcc
+6731690/1
@@@DDBDD:CF<CCFFFIEHHIE<AFHHH@HIIIIIFFDGIID<DGFIIF
@589415/1
ctgcaattcttggttcaagatcattttaaactgtccttctgacacaccat
+589415/1
@@@ADADDDFHHF<EHHEIIGIIGGAHFHGGIGBBCHIE@DDFGB>HEHH
@3146927/1
gtcacaactaacaatgggccacaactcatattgatcgtcaaatgaaacat
+3146927/1
CCCFFFFFHHHHHJJJJIJJJJJJJJJJJJJJJJJJJHHIJJJJJJJJJJ
@3147523/1
atagcgcaccattgagagctcaggagggaggtccttttgaaactcatcac
+3147523/1
CCCFFFFFHHHHHJIJIJJJJJJJGIJJGIJFHIJJJJJJJ8CHIJJJJJ
@5699113/1
attggttctaaattgtcatcaagctctccccttccatgcaataaacggca
+5699113/1
CCCFFBDEHHHHHJJIIIJJJJJJJJJJJJJJJJJJJJJJJJJJJJJJJJ
@2650123/1
ctgtgactgatttttcttcaacatcaacaaatgtcacttcaaactgttgc
+2650123/1
;BBDFFFFHFHHHJJJJJJJJJJJJJJJJJJJJJJJJJJJIJJJJJIJJJ
@43710/1
ggtgggtaggggttgtttccctagactgtggttgagacacttgctgggga
+43710/1
@@:DDDDBFFFFFAHGIIEEHIIG@GGIHGGGGIGHDEIIIFGA@ADHG1
@5202512/1
atgatttattaaacccgatgctagctttcttaaatctggttctctaatca
+5202512/1
@CCFFFFDHHHHHGHIIGIJGJIHIAHEGHIIIJJJIGGGHHIJJJIJJJ
@4156674/1
gcaccttcaacaccacactcctcaaggtacacccctataagggcttcgat
+4156674/1
?;@?BAD3DFA?=:EEGBGEFI3CFA>?C@CFEFFF@DF@ABCGFFFAFF
@5700906/1
ctccagggctatgtgcacgcttatcctcaaaaagatgtcttgtaattagg
+5700906/1
CCCFFFFFHHHHHJJJJJJJJJJJJJJJIJJJJJJJJJJJJJJJJJJJJJ
@7232558/1
ctgtttgttgattttcaaaatgaatatgacagt
+7232558/1
@@@DBDDDDF22ACFEF?CAE>@<@FEEIF9E<
@7234485/1
tgtttactaatgcagatcttaaatctgttaatgctccagggctatgtgca
+7234485/1
CCCFFFFFGHDFHGIHIHIHJJJIIIJJGGGGHHHHJJIIJJIIBIHGIG
@7234512/1
ccgcaacaattgtacacaactccataggaagcgccaaaggcttctctcgt
+7234512/1
@@CFFFFFDHBFHHGGGIGHJGIIJJJJDHIDHGHGJGGGHIIIIIJJIF
@6209875/1
cgtgagccaacagtaagacatggtagatgaggatactttaatctaatatt
+6209875/1
CCCFFFFFHHHHHJJJJIJJJJJHIJJJJJJJIJJJJJJJJJJJJJJJJJ
@5703001/1
cagggtatgaaactgaacgtgtacacctggtaaagaggtgacaaagatag
+5703001/1
CCCFFDDFHHHHHJJJJJJIJHIJJJJJJJEHGIJJJJCGHIJIJIGIIJ
@3661387/1
gcacgacctttggattgaatataagaccttgttgttttagggtaatcaaa
+3661387/1
C@CFFFFFHHHGHIJJJEIIIJJJJIJIJJFHIGFHIJIIJIFFIJGIIJ
@3151205/1
gtggaggtgaaaagaatgatcttccaactgtcacaaacctgttagcagct
+3151205/1
BBCFFFFBFHHHHJJJJJJJJJJJJJJJJJJJJJJJJJJJJJJJIJJJJJ
@2651376/1
ctgctaaatcttcaagtacatagtacataactttagctgtcgtctttctt
+2651376/1
CCCFFFFFHHHHHJJJHIJJJJJJJJJJJJJJJJJJJJJJJJJJJJJJJJ
@1612323/1
ggctgttgttgcctctgctgctgctgctgctgaggcgg
+1612323/1
?;?DDDD>HBDHFGIDD>IG9CF>CFHEHIGCBCFBBA
@3663918/1
ctggttgttgttgaggtggtagttgagtttggtgggtaggggttgtttcc
+3663918/1
@@@DDDDDFHHHHGIG<CF3ACF@F?FFGFHICDHG:?FGII?FFAFDFG
@3665147/1
tggaacggaagcagaagccgaaatatttctgtacaccaaagaagttgaac
+3665147/1
@@@ADDDDD7DF:A?:A>@GGGIEAFGIIGBBBDGD@GDHDEFBHGA@F@
@3666223/1
ggatgcataagtcattcctctatcaggtaagacaacaatcacaagtttta
+3666223/1
CCCFFFFFHHHHHJJJJJJJJJJJJJJIIJJJJJJJJJJJJJJJJGIJJI
@593403/1
gcccgtcattcgctcctcgactgccccgatgttggagcctatgctatccg
+593403/1
C@@FFDDDFHGHHJAEFHGGJJIIGIIIHGIJJI@DFEFHGGIJJJJHGG
@593720/1
ccagagactcgtccaatcagattgaaaaaaacaagttgtataacacaatt
+593720/1
CCCFFFFFHHHHHJJJJJJJIJJJJJJJJJJJJJJHIJIJJIIJJJJJJJ
@2126314/1
ggcttcgatagaatctgcaacaactttgtcaacgacgcattgctggccta
+2126314/1
C@CFFFFFHHHHFIIJJJJJJJIJJIJJIGIHJGGIEGGIIJIJEGGHIJ
@7740751/1
aggaacttcccagtcatcaggaataaagtcattaaccttcaaaatttttc
+7740751/1
CC@FFFFFHHHHHIIJJJJIJGHHGIJJHHIJJIGGBFIGIHIJJJIGJG
@2127184/1
ggtgtttttgagctcatacttaatccaatgacatggggaagtcaattgct
+2127184/1
B@BDDDFFHHGHHJJIJJJJJJJJJJJJJIIJJJJJJJJJJIIJJJJJJJ
@1613741/1
ggatgagcatccatggaacctacaacagctgctattgaaggctttttgtt
+1613741/1
@@CADFFFHAFDHIJIJGHHIIJGCEEHIJIIJJGIIJIHIDGIIIEIFH
@4161918/1
ctctgctgttgttgctgctgctgttgttgctgctgttgttgttgttgttg
+4161918/1
CCCFFFFFHHHHHJJJJJJJJJJJIJHIJJJJJJJIJJJJJJJJIJIIIH
@2128756/1
tgctgctgctgctgttgttgttgttgaccccatggttgtcgaggaggtcc
+2128756/1
CCCFFFFFHHHHFGHIIGHIFHIGGHGIGHIGHIIFHIGHIJIIGHIHEG
@7241719/1
cctcctgccactcatcataatgaacaatatcttcttttgg
+7241719/1
@;?D=:=A?FFHFIGDGFBGGIEHBD9E<A?E@EGFHIG6
@6735834/1
gggaagttttatttacattttttgcctgaacacattgggtcgccatacct
+6735834/1
@CCFFFEFHHHHHJJJJJJJJJJJJJJJJIJJJJJJJJJHIJJJJJJJJJ
@47277/1
gttctgtatttcctgtgatcttgtctaagattgctttcgctgcggcatgc
+47277/1
CBBFFFFFHHHHHJJJIIJJJJJJJJJJJJJJIJJJJJJJJJJIJJJJJI
@6736355/1
cgacaattgtaccaagctctggcattttcctgtgact
+6736355/1
@C@DDFFFFDFHDBEHIJJ>FHHGIJGIIGIG??GGH
@4691049/1
ccttaatctagccacttcagccttatgcctctcaaactcaagctgtcgct
+4691049/1
CCCFFFFFHHHHHJJJJJJJGIDHJJJJJEGFEEDEEFFEGEEGBDFGJJ
@6737929/1
ggaatgtaatctccaagttgtgaatcaatttcaggatacgatctggttta
+6737929/1
CCCFFFFEFHHDHIGGGFHGCFHHIGHHJIIHEHIIIIIHJCHGGIDGII
@5709064/1
gctgagtaaggagttgaaggattttctaaagctttgaattcataagttgg
+5709064/1
@@@FDDBDHGFFHGHIJJJJGIIIJIJJHIIIBHEHIFEIJIIIJJJGII
@4163741/1
agctggtgtagaattacagaataactcatgaatgctttctaatgtttctt
+4163741/1
CCCFFFADHHHHBHIJJIJIIJJGGIJIJIIIJJJIJJJJGHIJIIIJJJ
@3667683/1
atttctttttcttgatctctttcattatcgtaaattgtcacggtctcaac
+3667683/1
@CCFFFFFHHHHHJJJJJJJJJJJJJJJJJIJJJJJJIJJJJJHHJJJJJ
@3667796/1
ggtatatataagattacaattcttaacattttttctttaaacaaagaaca
+3667796/1
BB?DFFFFHHHHHJJJJJJJIJJJJJJJJJJJJJJJJJJJJJJJIGHIJI
@3667864/1
gttcccttgcttgaggtctggtaattggagcggcttgtcta
+3667864/1
@@@;DDDDDFFHFGGBACFFDHGII@>GCGDHGIBF:09/8
@3668740/1
ccggtttctcaaaacatggtgctggatgaggaaatttttcataaagaagt
+3668740/1
BCCFDFFFHHHHHJJJJJJHHJJJJIJJJJJJJJJJJJJJJJJJJJJJJD
@4165414/1
gctggatagttgtaatatatcaaaaattcaatattaactttgaatataca
+4165414/1
CCCFFDEFHHHHHIJJJGIJJJJJJIJIGIHIJJJJIJIJJJIJJJJJJJ
@4165917/1
gtggaggccatcgcctggtcatgcataattcttgtagaagaccaataggg
+4165917/1
CCCFFFFFHHHHHJIJJJGIJJJJJJJJJJIJJIHIJJJJIJJHHIJJJJ
@4695083/1
agggtgtcccacaatatcttgtttaagtggggaattaataggaagtctaa
+4695083/1
?@@FBDFFHHGHGJEGIIGHJIJIJIJCHEIJIHIJIJJIJGCADFHIJI
@6216473/1
gtagtttcacttttgttattggtttccttatcagtaatctcgaatctatt
+6216473/1
@CCFFFFFHHHHHJJIIJJJJJHGIJJJJJJJJJJIJJJJJJIJJJJJJJ
@4167013/1
cctagcacggaaagcagcgagatgagcataataggtaggtgcagggtatg
+4167013/1
CC@FFFFFHGHHHJJIJJIGIGIICHGEHHIIIIC?FGGHGIJJII=FGH
@5208750/1
atttcattgatagtatctgatttgttgtttattagggtagcatttggagg
+5208750/1
CCCFFFFFHHHHHGHIJJJHIJJJJIJIJJJJJJJJJFHIJJJJJJJJJJ
@2655297/1
gtcaggtgcgttaacttttggtggctttattatattactcctaattgaag
+2655297/1
@CCFDFBDHDHHHIIJGIIIJAEGGEGGIJJJJCDHFHEGDGFGGI@HDD
@7742900/1
gttgcatcctttgctcttgaggaagttggtgtagaggtgcaggctggcca
+7742900/1
@@@D?>2BFBD?FGEFII@ACB<A@GFCE2<:9C<@B1:DF>F6?D0DD?
@7742982/1
cccatgttaaattttttcagaatcatgtgattttttttcctttcaagaat
+7742982/1
CCCDFFFDHHFHAGIBHIEGEHHEBAECFGHGGIHIIGBFHBCHHDHGHH
@6217815/1
ggcacatccacgatttcggcagcttttacctcattttcactcagaagaaa
+6217815/1
@@@DDDDDAHFDDE@GHGG:@G=FHGGH9CB?DBFFEDHIIFBHHGHGGC
@6217828/1
ggttgccttaaaacaatatcaagagcttggattgcctcctgcggaccatt
+6217828/1
@@?DDFFDHHGHHJIJIGGGGHBEGIHCGGIGHEIEFGGIGHIIGIGGEG
@599204/1
cctggcggtagctttaatcatagttgatgtctgcatatcagtcagcttct
+599204/1
CCCFFFFFHHHHHJJJJJJJJJJIIJIJJIJJJJJJJJJJJIJJJJJJJJ
@7743647/1
ctgctgtggtctctgctgttgctgttgttgctgaggctgctgtggtctct
+7743647/1
@C@FFFFFGDHHHIGDHGEGHIIIEHHEGHHGIFGHIIIIIDB3;9DC><
@7743892/1
acaccgcttgtgcggcaatatgtttggcttgctgttttgtagaagcctta
+7743892/1
@C@FFFFDHHHFHGJJJIGGEGFGGIEHHIJJJJJIJJBBFCFHHIGHIG
@5209805/1
gtcagttttaatgcttccaacacgttgaactaaacttggatcagtagtgg
+5209805/1
@@BDFEFFHHHHFIIIJJJIJJJJJJIJBGGIJJIIHJJIIIIJIJJFHI
@48381/1
ctcccatctgcatccttcttttccggaaagaacctagtgtgatggcgttt
+48381/1
CCCFFFFFHHHHHJJJJJJJJJJJJIJJIJJJJJJJJHIIIJJIJJJHJJ
@5210198/1
gcccttatcaacatacagagcaccaagaaaagcttctaaaagatcagccc
+5210198/1
?<@?DADDFHFFAGEH<<CFHFHIHGI>CCFDGBGGGHIHG>;FHGGGHH
@1103081/1
ccagtgaaaaattgtttgccacgcatgtcccatactccctggttgggaag
+1103081/1
;?@DDBBDACDDFDEGGG>FEF@AHDBEHCHEGIIIIEHGGGFGE::=F;
@3155686/1
agctgagtaaggagttgaaggattttctaaagctttgaattcataagttg
+3155686/1
@CCFFDFBFHHHDFEGGIIJJIJIJJJEIIHJJJJIIHFFHGGIGIIGIG
@6739213/1
gacgatgatttgatatctatatttctcattttttctgctaaagcactacc
+6739213/1
CCCFFFFFHHHHCGGHIJJJJJJJJJJJJJJJJJJJJJJJJJJJJJJJJJ
@4697559/1
cattcattaagattagtattaactgttaatctaaatattcaaactgtcat
+4697559/1
@@@FFDEFFHHFFIGICEHHIGIJIHHHIIFAHGHIGIEDGGECHIIIJJ
@2134018/1
tctggatcaaaagtaaaatcttttctatcttcatctgttattaaatgagg
+2134018/1
CCCFFFFFHHHHHFEHGHIIJIIJJJIJHIGIIJJJIJJJJJIEGIGIJI
@6218692/1
ggggttgtttccctagactgtggttgagacacttgctggggaggtggacc
+6218692/1
@CCFDDFFHHHHHJJJJJJJJJJJJJJJIJJJJJJJJJJJJIJJBGIIJJ
@1619815/1
cctagacttgtgcaccagctaaagaagacttatctttaaacggcagcttt
+1619815/1
CCCFFFFFHHHHHJJJJJJJJIJJJJJIJJJJJJJJJIIJJJJJJJJJJJ
@7246842/1
gcatcctttgctcttgaggaagttggtgtagaggtgcaggctggccatgt
+7246842/1
@CCFFFFFHHHHHJJJJJJIIJGHJJHIHIJJJJCGHIJJJJJJJIHJJE
@6220401/1
gccattcttcccaattgggaacacatgcttggatcatttcttcattttca
+6220401/1
CC@FFDFFHDHGHIIJGFHHIJEGIIIGIJG=GGGIIGGIJIIJGGIIJG
@4167194/1
ctcaggagaaatttcaatttttgcaaattgttcgtagtgaagaactgaaa
+4167194/1
CCCFFFFFHHHHHJJJJJJJJJJJIJJJJJJJJJGIJIIIJJJJJJJJJJ
@6740264/1
catggtttaagaaagaccaaaggtttctgttgagctagtcatttgttccc
+6740264/1
CCCFFEDDAHHHDE@FFEEAHHDIHI@HEFBFI>DGFHHHIIDDDBD>49
@6740335/1
cctccttccaaaaaaatacagcaagtctggtaaatttatcgcaaggtaat
+6740335/1
CCCFFFFFHDHFDGIIJJJJIIIGHGHIJB?BGGGIGFEHIJJHIIGEHI
@604977/1
ctgtcaattcaccaggtgatatatttttgcacctgttataaatgtaggaa
+604977/1
CCCFFFFFHDHHHIGFAC<FDCHHIIIIHEHGGDFFGHEGHIHIIIIIIE
@5213446/1
cctgcttctccaggttgtctaccaccccctcctcctccacctttctttcc
+5213446/1
CCCFFFFFHHHHHJHHJJJJJJJJJJJIJJJJJJJIIJIJJJJJIJJJHG
@6740978/1
cggcagcttttacctcattttcactca
+6740978/1
?<??;8:2ADBA:AE::ABFFBA?F9?
@4699138/1
ctctggttccaattctaacagttctctgatgggagatttcggaactttgg
+4699138/1
CCCFFFEFHHHHHJJJJJJJJIJJJJJJJJJJJJIGHIJJIJIIJJJJJJ
@7249231/1
ccaaaatcataccattagatttattaatttgctcaggagaaatttcaatt
+7249231/1
CCCFFFFFHHHHHJJJJJHIJJJJJJHJJJJJJJJJJJJIJJJJJJJJJJ
@5713477/1
ccacattccattccatgatttattaaacccgatgctagctttcttaaatc
+5713477/1
CCCFFFFFGHHHHIJGJJJJJEIIIGJHIIJJJGIIIJIJIJJJJIGGJ@
@5714016/1
agaccatgttggagtcaagcgtgtgaaagtatcacttggaagtttagcac
+5714016/1
8:;?;DBD2AA88<AABFGFF?@FBCFHF1CBGC@DDFE9FA:B:BFFEI
@5714088/1
cttgcacgacctttggattgaatataagaccttgttgttttagggtaatc
+5714088/1
@?@ADDD?C?FHFBE>CDHED?CE>ABE@FEFGGHIGDFEEDGHG?D?BG
@6220809/1
gtaacggtcatttctttttcttgatctctttcattatcgtaaattgtcac
+6220809/1
CCCFFFFDHHGHHJJJJJJJIGJJJJIJJIIJIJIIJJJGGIGGIJHIJJ
@3156676/1
gttgaactaaacttggatcagtagtggtatcaatttcttctttaggtaaa
+3156676/1
@?@FFFFFHGHFHIIJIIIIJHJIJGJEEHIIGHIJJJJIJJJGGHBDGI
@5714544/1
cagcctcttgttttgcttctttttttgacctacccttgccgacagcaata
+5714544/1
CCCFFFFFHHHHHJJJJJJJJJJJJJJJJJJJJJJJJJJJJJJIJJJJJI
@7250765/1
ctcagagctaccttggcagctgctaattttgcttggtgtttgttttctcc
+7250765/1
CCCFFFFFHHHHHJJJJJJJJJJJJJJJJJJJJJJJFHGIJJHJIJJJJJ
@6221494/1
tccgactgatgatttgaggttcttgtggaattgtgacactttgatgttgt
+6221494/1
CCCFFFFFHHHHHIJJIJJHHIJJIIIJJJJJJJJJJJJJJJJIJJIJJH
@6221514/1
ctctttcattatcgtaaattgtcacggtctcaaca
+6221514/1
=?@?DDDDDBDD?EE;;:A?<3<<?DG<;??<CF?
@5715054/1
gtgcattaagcctgtataaaatacaaggaagacagacagcctgcctccaa
+5715054/1
@@@FFFFFHGHHHDGHIIJIIJGGGIEIHEI<FEGIGGGIJIIGIIGDHJ
@6221680/1
tagtgctccaatcgcattccctttcacactagggacatgaggtgaaatta
+6221680/1
@BCFFFFFHHHHHJJJJJJJJJJJJJJJJJJJJJHIJJJJJJJJJJJJJH
@2658052/1
cttctttgactaaatactcctgaaggagtg
+2658052/1
?@@DDD?D>CBBCCBC@FEHII><<?<?22
@605872/1
ccttaactttagtgaactggtcatcaactgagaggccaaactccttcagg
+605872/1
CCCFFFFFHHHHFIIJJJJJIJJJJJJJJJIJJJJJJJJIJJIJJJJJJJ
@7747225/1
tggcaacaaacagttgttttttcctgatatagctctaacttcaattaatt
+7747225/1
CCCFFFFFHHHHHHJJHIJJJJJJJJJJJJJJJJJJJJJJJJJJJJJJJJ
@7747760/1
gccaacagtaagacatggtagatgaggatactttaatctaa
+7747760/1
?;;DD=D;CDC4CEEE>;3A:FE:FBA9FDF9E99CED9?<
@7748145/1
ctcatgttataacattatgcagttcattacctaagatatttgttatgatc
+7748145/1
CCCFFFFFHHHGHJJJJJJJJJJJJJJJJJJJJJJJJJJJJJJJJJJJJJ
@4169585/1
cgtaggagtaaaacgtaagtggaagcataagctcccaattctttggtgat
+4169585/1
?@@BDDDDFHB4:<C<EAFEFGGH@=F@G@DBD?DGHHIGGHGGEB8?9D
@607680/1
attttcttttagaactctttcaaagagttctgcttgatactccctgggtt
+607680/1
<?@BDD??DDHHDI<F>DAIGGHGDBGHCHFHCHCHIID?EGIIHHGI9B
@6742863/1
cctaacaggaggtgcactggttacaggagatactggttgttgttgaggtg
+6742863/1
@@C?DDDFHGD?2A?FGHGD@FHGGECFGGEDB<@<?DD@FGECEHG@BD
@4171154/1
gtccttctaacctgttcttcttgaagttggttcagctgtagtctgtctgc
+4171154/1
???BBD?><DADD;EE<EFIBFE43<3A93AFBB?<EC:C>DDCDEA9:9
@6743741/1
ctagcattagaagtttcttctccagctaaggctgtatcatcaacttctaa
+6743741/1
CCCFFFFFHHHHHJJJJJJJJJJJJJJJJJJJJJHJJJJJJJJJJJJJJJ
@7251324/1
ctttatatttaaattgagatgattagtttccacaacaatttctcttcctt
+7251324/1
CCCFFFFFHHHHHJJJJJJJJJJJJJHJJJJJJJJJJHIJJJJJJJJJJJ
@7251333/1
gcaccttcaacaccacactcctcaaggtacacccctataagggcttcgat
+7251333/1
CCCFFFFFGHHHHJJJJJJJJJJJJJJFGIJJJJJJJJJJJJJJJJJIJJ
@2137285/1
acctagctctaaatgccacaagatgggcataatatgcaggagcaggtata
+2137285/1
CCCFFFFFHHHGHJJJJJJJJJJJJJJJDHIIIIJJJJJJHJJJJJGGII
@2659744/1
tgcataagtcattcctctatcaggtaagacaacaatcacaagttttactt
+2659744/1
CCCFFFFFHHHHHJJJJJJJJJJJHIJJJJJJJJJJJJJJJJHIJJJJJJ
@6744604/1
atgtgattttttttcctttcaagaatatactcccgtgtgatatgatatgg
+6744604/1
8?@=:BBDBHDHHGG42:C?EGE9DHBGE?<B3?DGHGHIIHHCGAHBHI
@2659899/1
ctacctctcaccagagcttgttttctgttatagtccagccagcattctac
+2659899/1
@@@DFFFFFHGHHJIGGIGIIIIIIIJHIEIGHFHGHDGEHDFIGGGGEI
@7749037/1
ctccaatcgcattccctttcacactagggacatgaggtgaaattattggt
+7749037/1
CCCFFFFFHHHHHIJJJJJJJJJJJJJJJJIIJJJJJFHGIIJJJJJJJ?
@6223368/1
gtccacacctttgtcaccactatattcaccaaccgttaacggagtttgct
+6223368/1
?@@BDFFADFHF?GHIEGGGIIIIIIIIIIIGGIIHGIIIIIGHBDHCFG
@5218398/1
gccacatcaatgttaaggaatggtttccaaccaataattgcagactggaa
+5218398/1
;;?D?DDDFDHFHGGHEGIGDBB<AFEHGICGGAHIIIA<GHBFGIGIBF
@5218656/1
ggtagatgaggatactttaatctaatattatattgactaacaaaatatct
+5218656/1
BCBDFFFFHHHHHJJJJJJJJJJJJJJJJJJJJJIJJJJJJJJJJJJJIJ
@2139702/1
ctccactgaaccaaatcggctccttgaatgaatttttcattcctccatac
+2139702/1
<BCFFFFFHHHHHJJJJIIJJJJJJJJJJJJGIJJJJJJJJJJJJJJJJJ
@5218709/1
agagttttattaaagttggatcattagcagaaatcctcattctttcaaaa
+5218709/1
BC@FFFFFGHHHHJJJJJIJJIIJJJJJJJJJJJJJJJIJJIJJJJJJJJ
@5719219/1
cccaatgtttctagcctttcataattcataacgtcattagcagagctcgc
+5719219/1
CCCFFFFFHHHHHJJJJJJJJJJJJJJJJJJJJJJIJJJIJIJJJJJJJJ
@5219571/1
ctgttgttgctgaggctgctgtggtctctgctgttgctgttgttgctgag
+5219571/1
CCCDDFFDHHHHHJIIJJJJJIJIIGIIJIJIGHJIJJGHIEFHGIJJIJ
@5719875/1
gggtaatattttgataacgtggatgtagataggctggcctgcttgtggaa
+5719875/1
B@BDDFFDHFFHHGIJGHIFHGIJJFIHGGIIGHIIGIJIGEHIEFFGAG
@5720205/1
ctgctgctgaggctgttgttgcctctgctgctgctggggctgttgt
+5720205/1
CCCFFFFFHHHHHJJIJJHGIJJJJJJJJJIJJ@<CC1@:FGHII8
@52832/1
cactgattgatgtcccaatggtccacacctttgtcaccactatattcacc
+52832/1
CCCFFFFFHHHHHJJJIJJIJJJJIIIJJJJJIJJJIIIJJJJJJJIIIG
@5720857/1
gccattcaactttgcattaactttctgtagtatgtttacaaatgttgcag
+5720857/1
CCCFFFFFHHHHHJJJJFIJIIJJJJJJJJIIJJIJJJJJJJJJJJIJIJ
@1623586/1
atttcttgttcttcttgtttcttttctttaacatttctcacagaacggtt
+1623586/1
CCCFFFFFHHHHHJJJJJJJJJJJJJJJJIIJJIGIJJJJIJJJJJJIHI
@1623600/1
ggcggtcccctcttttgggtggaatgtatgacgatgatttgatatctata
+1623600/1
@@CD?FDFGFDFHIIIIIGA@DGBFCGGHGEHGGEB>FHIEFA>CHH<BB
@1623957/1
gggaaattagttattccactccttttcccgtttttattatcgcttctaat
+1623957/1
BCCDFFFFHDDF?EGHICIIIJJJJJJJJJHGJJJJJIJIGIJJJJJIJJ
@1624038/1
gtggcgtgtaatcactgctgaggcttgaacaagcccttctgatagcctgc
+1624038/1
CBCFFFFFHHHHHJJJJJJJJJJJJJJJJJJIIJJJJJJJJJJJJJJIJG
@5221326/1
ctcagagctaccttggcagctgctaattttgcttggtgtttgttttctcc
+5221326/1
CCCFFFFFHHHHHJJJJJJJJJJJJIJJJJJJJJJJFHFIJJHJJJJJJJ
@1624903/1
gtgattgatgccattcaactttgcattaactttctgcagtatgtttacaa
+1624903/1
BBBFFFFFHGHHGJJJJJJJJJJJJJJJIIJJJJJJJIJHIJIIJJIEIJ
@7254933/1
tcttgaggaagttggtgtagaggtgcaggctggccatgttgaatagcttg
+7254933/1
CCCFFFFFFFHHHIJCFGIIIIIFGIIJIJJIIIIIJIJIGCIGGGGIJD
@1626470/1
gttgtggtctctgctgttgctgaggctgctgtggtctctgctgttgttgt
+1626470/1
?@<DAADDHFHFFEHHFHDDHDEC;?GEGB9?C;:CF<??BGIDDEHA@F
@54036/1
ggggcaccatgacgatagctttattctcattaaggaattccggtttctca
+54036/1
@CCDDFFFGHDHHIEIJJIJJGDHIJJIJJGCFGGIJJJJJIJIGGIGIG
@5721249/1
tggatatattcatgccacattccattccatgatttattaaacccgatgct
+5721249/1
CCCFFFFFHHHGHJJJJJJJJJJJJJJJJJJIJJJJJJJJJJJJJJJJJJ
@3161109/1
cgtccttcttctggaaagcagctcttgcagcattgacactggcgttttgg
+3161109/1
BCBFFFFFHHHHHJIJJJIJJJJJJJJJJJJJIJJJJJJJIJJJHGIJJJ
@4172624/1
cgttcataaggtctcatttgaaaacgtggatctccaaggtctccttgaac
+4172624/1
@C@FFFFFGFGBFHIIIIII@HHIE@AEGGHIIHBEHGIIAGGGIIGCHI
@4172660/1
tgctgttgttgttgttgaccccatggttgtcgaggaggtccctgttgttc
+4172660/1
@@<DDDEFHHGFFEHHAHHHJIFHGHHGIIJJEHFEGE?FGHHI=B@=CG
@5721435/1
ataaccaagatcaattactctaccaggtggaggtgaaaagaatgatcttc
+5721435/1
CCCFFFFFHHHHHJJJJJJJJJJJJJJHIJIJJGHIJIJJJJJJJJJJJJ
@5224121/1
tcagcattcagtagcatcgtgatacgatgtaatattgaaggcaataaagt
+5224121/1
@@@D?DBACFBCFHHDGGIIGEGC>CAFGFHI4C@C@99DFHGIG<99??
@611839/1
ctcagtttcacttaaatcttgaaagatattatcacagattgcccttatct
+611839/1
C@@DFDEFAHBFHJIJGIEIHGIEHCHIHIGB>FGHG;EGHCGIGGGGGF
@4705144/1
ccttaatctagccacttcagccttatgcctctcaaactcaagctgtcgct
+4705144/1
CCCFFFFFHHHHHJJJJIJJJJJJJJJJJJJJJJJJJJJJJJJJJJJJJI
@5723532/1
gtcacaactaacaatgggccacaactcatattgatcgtcaaatgaaacat
+5723532/1
CCCFFFFFHADHDFHGJJJJEEFHIIIJJJIJIJJJJJGEGGIIIIJJII
@7255884/1
ctcatacttaatccaatgacatggggaagtcaattgctaatattgccatc
+7255884/1
CCCFFFFFHHHHHJJJJJJJJJJJJJJJJIJJIJJJJJJJJJJJJIJJJJ
@2142445/1
gtgggttatatggtgattgatgccattcaactttgcattaactttctgta
+2142445/1
@@@FFDDDHHGFHCFFHHHAEHGIGIJJJJFIIEHIJJJGIIJJIIJIIJ
@7256527/1
cctttttgaaattttttaataattggaacaattctatcacctttgaagtt
+7256527/1
CCCFFFFFHHDHHJJJJJIJIHGIJJJJJJJJJJIJJIJJJJJJJJDIHI
@6228195/1
gtctgctgggttgctggtcaccgggttgttgcctaacaggaggtgcactg
+6228195/1
?@@DDFFEFDHDFHHHICHGIGIIIICFGGIIIGHIIBHHBFA7=CFDFH
@6748109/1
gggcttactaagggagttttcttgatcattttcgtttacccagagaggaa
+6748109/1
CCCFFFFFHHHHHJIIFHIJJJJJJJJJJJJJJJIJJIIJJJJIIGHJHJ
@1111770/1
caatactttaagagcatttattgcagcttctttctgtgcatcatttttag
+1111770/1
@@@DDBEDHHA>FBBFGGBEEEHHG3<BFG<F?HHHC499E99CFHICEE
@3679438/1
cattaatctatagaaaattttccaaacagtatttagagactttccactat
+3679438/1
?@?DDDD;DHHHFIGGIBHIGGIGB@FEHHA>FHGEBE@GGIGGHIAHID
@4174870/1
ctcaggagaaatttcaatttttgcaaattgttcgtagtgaagaactgaaa
+4174870/1
CCCFFFFFGHGHHJJJJJJJJJJJJHIIJJIJJJIJIJJIIJJJJJJJJJ
@6228433/1
ggcgtttctgtaccactataaatgtaatcggtggcgtgtaatcactgctg
+6228433/1
CCCFFFFFHHHHHJJJJJJJJJJJHHIJJJJGIJJJHJIIJJJJJJJJIJ
@2142822/1
gcctagacttgtgcaccagctaaagaagacttatctttaaacggcagctt
+2142822/1
B@CFFFFFHHGHHIIJJJJIJIIJJJJJIIJJJJIJ<FHIJJJIJJIJIJ
@6230260/1
cttcagtcacccgattctatttcttggtcatcagtttgagatactgtaat
+6230260/1
CCCFFFEEHHHGGIJJJJIHJIFIIJIHHGJJJIIIIJJJJJGGEGIIGH
@3164931/1
gatttttgaaacacctctgtcgaacagcttccacagcttgtctgtaattg
+3164931/1
@@@DFFFFFFHHHJJJJJIHHIDIJIGHGHIBGHIDGGIJJEHCIJIJJI
@6231088/1
ctaaattctgctctgataaattagaatcatcccatagcaaatggtatttg
+6231088/1
CCCFFFFFHHHHHJJIJJJJJJJJJJJJJJJJJJJJJJJJIIIJHGIGJJ
@2665236/1
caagagaaggaagtgaggtacacagttgcagtcctgagctggtcttcagt
+2665236/1
C@@FFFDFDDBFHHGGEIACFHIIEEFHGCECFGGDHEHEDBFGHIIGH?
@2144300/1
aatgcattgtaggccgcacatgtttgtgcttctgaagaggacatccccgt
+2144300/1
CCCFFFFFHHHHHJJJJJJJJJIJJJIIJJJJJIJJJIIJJJJJJJJJJH
@6749382/1
gtctccttgaacaaatttacctaaagcaacaacacaattgtcggcagctg
+6749382/1
CCCFFFFFHHHHHJJJJJJJJJJJJJJJJJJJJJJJJJJJIJIJJJJJJJ
@3166391/1
ccacaactcatattgatcgtcaaatgaaacatacctcatacgactctaat
+3166391/1
@@@FFFDFFADDHIGIGCHFGGGGHICHIIIEGGIIEIIIHA??FHEGHH
@6232111/1
ctcatacttaatccaatgacatggggaagtcaattgctaatattgccatc
+6232111/1
@@@D?DDAHFDAF4<E?<E?IEG>3:8<FH?:?9?9<??FCF9:B<?BF9
@6750282/1
cgctgcattaaatattaaagtattgagcaaagtgaatgcaattgcacagt
+6750282/1
@@@ADADDHHGHDAGIB@DC3<IDEBHEADEA<<EGABBD<DACC>FG9B
@5727085/1
ggagaggcaactcaggataactatagaggttcttctttccatcaaaggca
+5727085/1
?@@BFFFFDFDHHIIIHHIGFIIIIIIIICFHHGDHGIGGGIIIIIECGH
@2666750/1
tagctctaaatgccacaagatgggcataataggcaggagcaggtat
+2666750/1
@BCFFFFFHHHHHJJJJJJJJJJJJIJJJIJJIIJJJJJIJJJDGI
@4708243/1
gcatggtttaagaaagaccaaaggtttctgttgagctagtcatttgttcc
+4708243/1
@?;ADDD?FFFDFDFB@FGC@GGI9CECH9?C9EHI<C>?C>DGCDFEHG
@1113020/1
ggtggctgcagtttccatatcatattatacctgaagg
+1113020/1
CC@FFFFFHHHHHIJJGJIJJJIIJJJJJJJJJJJJJ
@1633631/1
gatacaatttcttgttttttatcatcctctttatttactagaaactgctc
+1633631/1
@@@?DFBBHHFFDHEGGBHIIIIJJFIJGIIFHEHIEIIIGFHHGIHIIH
@1633868/1
cttttgtaaaacattatcaaaagttctctgaccatggaggataattcctg
+1633868/1
@@@FDFFDDDH>=EGBFBHIIEGAEHGEHEHCHGDHB<F8?DGAH@9@FB
@60855/1
cagggaacggcgacataggtgtctgctcttcacatactcttgttacaaca
+60855/1
CCCFFFFFHHHHHJJJJJJJJJJJJJJJJJJJJJJJJJJJJJJJJJJJJJ
@6752107/1
tcctactccgacaaacgccatcctctcattcttagttgtaacaactaggg
+6752107/1
CBCFFFFFHHHHHJJJJJJIJJJJJJJJJJJJJJJIIJIJJJJJJJJJJJ
@6752188/1
gtagtgaagaactgaaagcagatctaaatttctcaaatttctttctatat
+6752188/1
@CCDFDFFGHFHHJJGJGICG@FEHEC2A?FBFCHC1?EFDGHGIJEGII
@7261315/1
gtagaattacagaataactcatgaatgctttctaatgtttcttcatttaa
+7261315/1
BCCFFFFFHGGGHIIJJJJIJIEIGIJJJJJJJJIIIEGGIJJIIIGGIG
@5729588/1
ctctatttcattgtgcattaatctatagaaaattttccagacagtattta
+5729588/1
CCCFFFFFHHHHHIJJJJJJJJJJJJJJJJJJJJJJJJJJJJJJHIJJJJ
@7261929/1
gttgctgtttacaccaacgataaaatcaggctttatgtttttgtattctt
+7261929/1
C@@FFFFBHFFFBFGHIGIJGHIIIJJIJIIGIIGJIIGGDHIFIIIIIJ
@2145019/1
gcctgatgctgggaacaagaatgctgttaatgcctccaagcttaacattg
+2145019/1
@??DDDD?HFH?;;EH>FGHEGCHEGEB?@BFAGBFBFHIIGIGG@FGIC
@5730491/1
ctcctgccactcatcataatgaacaatatcttcttttggattagtagaaa
+5730491/1
C@@DFFFFDHHHGJIJJJJIHIGIJGIJJIGGHIGHIIGFIJJJGIIJJJ
@6235512/1
ccataataagtctaaatagaccttcagggtcttcatgggcttctattagt
+6235512/1
CCCFFFFFHHFHHJJJJJJJJJJJJJJJJA<FHIIJJJJFGHIJJJJIID
@5731181/1
ctcctgcggaccattagttgaagttccagccctcagataatcccatatca
+5731181/1
CCCFFFFFHHHHGJJJJHIJJJJIJJJJJJJJJJJJJJJJJJJJJJJJJI
@3681945/1
gttaacttttggtggctttattatattactcctaattgaagagccttttc
+3681945/1
CCCFDDFDFHHGAFHEGHIIIIHJHIIJIIIJJJJHIIJGHJJJIHIIJI
@2146328/1
gttcacactgttcctggctgagagtaattcgtcgcgcattctgttgtata
+2146328/1
@@@FFFFFGHHGGIJJJIIIHIJJCFHGJGIIJJJEIJJFIJEFHIJJJJ
@3168963/1
caacagccgcagcagcagcagtggcaacaacagccccagcagcagcagag
+3168963/1
CCCFFFFFHHHHHJJJJJJJJHIJJJJJJJJJJJJJJJJJJJJJJIJJJI
@2668820/1
ccatagcatagttcctgctttagggtttcttccgccaatttaaaaattga
+2668820/1
8?@FFFFFHHHDHIIJJJJJJJJIJCGHIJJJJJJJJIJJJJJJJJJJJI
@7758058/1
gtcactattaaagttgatttgtcttatagacttgacaattttttcttttc
+7758058/1
CCCFFFFFHHHHHFHGIJJJIIHIJIIJJHIHJJJJIJJJJJJJJJJJJI
@1636365/1
gcagcattaagtcttctctgcactgtgacagtcttcaagcactgagttag
+1636365/1
CCCFFFFFHHHFHIJJJJJJJJJJJJIJJJJHIIJJJJJJIJIJJJGIJJ
@3170350/1
atttgaggttcttgtggaattgtgacactttgatgttgtaaggtgctgag
+3170350/1
CCCFFFFFHHHHHJJJJJJIJJJJJJJJJJJJGIJJJJIJJJJFHIIJJJ
@4710578/1
ctatgactcccaagctgctatgagtactatcatcagctggtgtagaatta
+4710578/1
CCCFFFFFHHHHHJJJJJJJJJJJJJJJJJJJJJJJJJJJDHHIJIJJJI
@618449/1
gcggtcccctcttttgggtggaatgtatgacgatgatttgatatctatat
+618449/1
@@@FDADDHHHBFGHIIGCCGCGCGDCGIIIII@FFHGHI>DF?DGDDE@
@2669450/1
gcctcacttgttttgtcataagttgtaacagtaagttcttttttttcctt
+2669450/1
C@@FFFFDHHFHHHIGGIEIGIEFHEEIGGHFIIIIGGIIJIIIJIJJIJ
@6237047/1
ggaaataagaaagcaagagagggaagtgaggtacacagttgcagtcctga
+6237047/1
CCBFFFFFHHHHHJJJJJJHIJJIIJGHIJJFHIIJJJJJJJJJIJJJJG
@618746/1
gtcgacaattgtaccaagctctggcattttcctgtgactgatttttcttc
+618746/1
@@@FFFFFHHDCFGGIEIIGGGHIIIGGCGGGJGHGIIJICDGIEGIJII
@4711426/1
ttcttttccaattggttctaaattgtcatcaagctctccccttccatgca
+4711426/1
CCCFFFFFHHGHHJJGHIJJJJJJJJJJJJIIJJJIJJJJJJJJJJJJJJ
@2670346/1
cctggcggtagctttaatcatagttgatgtctgcatatcagtcagcttct
+2670346/1
;?@DADDDHAHBHBG@?EDFHEG:CG>GHDHB99BD?DF?BGI@E@?DHI
@4178165/1
gcttcagtaaataacaaagaatggaaggccaaaatttgttcacactgttc
+4178165/1
@@@BDEDDHGHHFGGGGEIJIHIGGGB?HIGGHEHJJIIIGIGIIGHCHG
@5732852/1
gttttcttgatcattttcgtttacccagagaggaaatagtattttttctt
+5732852/1
@@CFFFFFGHHHHJIIIJJJIJIIIJJJIJGFIHAFIIIDFIIIJIJJIG
@2670977/1
ctttctaatgtttcttcatttaaaaccgctgtgtctctttctttttttgt
+2670977/1
CCCFFFFFHHFHHJJJJJIJJJJJJJJJJGICGCGHJJJJJJJJJJJJJJ
@6238542/1
gttgttgctgaggctgctgtggtctctgctgttgctgttgttgctgagg
+6238542/1
?@;?=BA4CF>B=@G;7DG?<FFAHFIIIID@BEFI91?BBDD4B@<?6
@3170791/1
gtgataagaactatttctttaagaatattttggatttcattgatagtatc
+3170791/1
@BCFFFFFHHHHHJJJJJJJJIIIJJJJJJJJJHJJJJIJJJHIIJFIIJ
@4711844/1
cttttttccaaattgcctctccattcaattgaagaagcaatttcttcgca
+4711844/1
@@@FFFFDHHHHFJGHIGHHHIGGIGGIIJGHIIHHGGGIIJJGHIDDG<
@3683308/1
ggccaatagctgtgggttatatggtgattgatgccattcaactttgcatt
+3683308/1
CCCFFFFFHHHHFHJJFHIJJJJJFHIJJJJJJJJJJJJJJJJJJJJJJJ
@5734640/1
gcctataagaacaatgagtgagagcttgcaagaggtaacttctgtcttga
+5734640/1
CCCFFFFFHHHHHJJJJJHHJJJJJJJJJJJJJJJFHIJJJJJJJJJJJJ
@5735007/1
cttcaaaatttttccgaggtttaaatttttttccgctgtagtacaaattt
+5735007/1
CCCFFFFFHHHHHJJJIJJGHIIJIJJJJJJJJJJJIJJIJGHIIIHIJJ
@1116281/1
tgaaaatataactatcactgctttttta
+1116281/1
:=;DDDD?FFFFF>AE4:AA3CIBFFAD
@62292/1
gcattttcctgtgactgatttttcttcaacatcaacaaatgtcacttcaa
+62292/1
CCCFFFFFHHHHHJJJJIJJJJJJJJJJJJJJJJJJJJJJJJJJJJJJJJ
@6753943/1
gggtcgtgagaagctgcaacggctgctatagatggaacgttgatctggt
+6753943/1
???=B<DDBB8BDFGEG9FC<?EBH=FFHIDBDCD>D>608=C9BFC9@
@62759/1
agcctcacttgttttgtcataagttgtaaca
+62759/1
@;@DDBDDFDAFFEIFA?A<?F<FHCACFHE
@63091/1
cttatcagtaatctcgaatctattatctcttggacaagttgttatattag
+63091/1
=?@BDDDDFD<=DF:E?ECCH?FHBCEEHEDD<<BF?CBC?FCFFFCCGC
@63640/1
gatttattaaacccgatgctagctttcttaaatctggttctctaatcatc
+63640/1
CCCFFFFFGHHHHGIIIIEIIJJJIJIIGIJJJJJIIGGIIIIIJJJIJJ
@7759103/1
tcgtgagccaacagtaagacatggtagatgaggatactttaat
+7759103/1
?@@DD>?:DFD?AE<<?CAF3FGC2AAFF>CDG?9DFEGI@<?
@1639458/1
tctgtatcaactgcagcctcttttaccattgtacgagtttgagcatcatt
+1639458/1
@CCFFFFFHFHHHIJJJJJJJJJJJJJJJJJGIJJGIFHIJJJJJJJIIJ
@64094/1
ggctggtgccctgaataccttgatggctacaaagatagaagtcgaattca
+64094/1
CCCFFFFDFHHGFJJJIIIJIGHHGIIJJGIJIJJJJJGIEDHGCCHIIG
@7759595/1
cttgaggctgagatgaaggtggtctgctgggttgctggtcaccgggttgt
+7759595/1
CCCFFFFFHGHGHIJIHEGCGHGHHIJJJIJEGIJJIJGHIJJJJIFHJJ
@2150733/1
atctttcatatttttaagttcatttgaataaaataaataatttttcgata
+2150733/1
?@?DDFADHDHHFHIJIGFIHHIJJIJJIJIIGIHHEHIGIJJJIEDHIJ
@6240735/1
cacttggtttatgccattgtcatcttttttcgtaggcacaataaagaatg
+6240735/1
C@CFFFFFHHHDHJIIIJJEGHGIIJJJIGJIGGIIDHIJGGIJIIJIIG
@6241349/1
gccattcacaagatcatttgtaataattatgagtttttaaaatattttgt
+6241349/1
@@@DDDDDFHFH?EAFHIECHCEGBFHHEGGFHCHHIIIIGFGHIIIII:
@7759798/1
ggccaaactccttcaggcatgggtcactattaaagttgatttgtcttata
+7759798/1
CCCFFFFFHHHHHJJJJJGJJJJGHIIJIJJJJIJFHIIJJJJIIJJJJH
@6242388/1
ctgttcctggctgagagtaattcgtcgcgcattctgttgtatatttatgc
+6242388/1
@@?BDEFFHGGHFGIJJCIIJJJIHIIIGGIJJJJJJJGHIJDIJJJJJJ
@1117640/1
gtgccattgcgccaggtgtccggtcttca
+1117640/1
;?@DDDB;DFFFFFFEF?3ACEAC:DF4?
@7265012/1
aggtgaaagatgccggaagtatttatggagtccatatttaactgctagag
+7265012/1
@CCDDFFFHHHHHJJJFIIHIIJJJIIJIJIIIJIJJJIJHHIJIJIIHI
@1640570/1
gctgtggtctctgctgttgctgaggctgttgtggtctctgctgttgctga
+1640570/1
CCCFFFFFHHHHHJJJJJJJJJHHJJJJHJJJJJJJJJJJJJJJJJJJJG
@6755378/1
aaacaattttataattattggatatattcatgccacattccattccatga
+6755378/1
@@@?DDDDFFF>DF<?E<ABCF<<EHBHCEF?<BHEFBGE4CE9<419?F
@1641227/1
ccacattccattccatgatttattaaacccgatgctagctttcttaaatc
+1641227/1
@@@BDDDDHHFHFIJBHIGHIIIIIFG@HGH:GFEHIGEGHHIEGGEGHG
@7266539/1
tgaggatactttaatctaatattatattgactaacaaaatatctttcaac
+7266539/1
CCCFFFFFHHHHHJJJJJJJJJJJJJJJJJJJJJJJJJJJJJJJJJJJJJ
@3687381/1
tgtggtgctagattatcccttctgaagacaggactaggtgctgcaatgac
+3687381/1
@@BFFDDFGGHGHJIIJGJJIIJIJJJJJJJJJJIIIJ?DGIIIJJJIJG
@3176386/1
gctgttgttgccactgctgctgctgcggctgttgttgcctctgctgctgc
+3176386/1
C@CFDFFFHHHHHJJJJIJIJJJJJJJJJJIHIJHGIIIHJIJJIJJJJG
@7267685/1
gtcatttctttttcttgatctctttcattatcgtaaattgtcacggtctc
+7267685/1
@@@DFDFFGHHHDIIII<EIIEFHIIDEEHIBHIH>?EHFCFDGFADFHI
@7762202/1
agaaaataataccagcatttcttaaagttgtgaaaatcgtgtacataata
+7762202/1
CCCFFFFFHHGHHHIJGFJJJJJJJJJHGIHGIJJJFJIIHIIJJJJGIJ
@1120592/1
gctgttgttgcctctgctgctgctgctgctgaggcggttgttgccactgc
+1120592/1
@1:DDDDDHDDFHGIIIGIEEGBHHHGHIFG@BECHIAFGAAGGGGGHEG
@7270375/1
gtgaggtacacagttgcagtcctgagctggtcttcagtcacccgattcta
+7270375/1
@@BFFFFFHHHHHIJJIJJJJIJJJJIJJJIJJJJJJJJJJJJIFHIJJI
@68417/1
cggcataatgagtacatcatttacatcaccgtgatctaatatttgagcag
+68417/1
@CCFFFFFHHGGFFHIIJJJJJJJJIIIJJICGGGJJIIIJJJJJIGJJJ
@2673743/1
atccataataagtctaaatagaccttcagggtcttcatgggcttctatta
+2673743/1
CCCFFFFFHHHHHJJJJJJJJIIJHIJJJJJACHHIJJJJI?FGHIFHIF
@2152262/1
ggtctttctcgataatcaagtgttggtgcattcataattcgggccttaac
+2152262/1
CC@FFFFFHFHGDHGIJJGHCBCFHHFEEIIIIGGIJJGHCCDAHGIIJI
@68816/1
catcaactgagaggccaaactccttcaggcatgggtcactattaaagttg
+68816/1
@@CDDFDDB>HHFIIE?@A@FBFGGEEEBGI@GEHIA;BFDEHGB9??DG
@2152925/1
gatagtatctgatttgttgtttattagggtagcatttggaggactgtcag
+2152925/1
@@CBDADEHHHDHGHE2C@FEGBFEHIIC2A8CEEGBG<??D?DFGHI@G
@6243934/1
gtttcgtaggcaggtggaggccatcgcctggtcatgcataattcttgtag
+6243934/1
CCCFFFFFHHHHHJFHJJJJJJIIJJJJJJJHIJJJJJJJJJJJJJJJJF
@4183885/1
gttaacttttggtggctttattatattactcctaattgaagagccttttc
+4183885/1
CC@FFEFDFFHHACGIGIGICHHIIEGHIHGGHGHIIDIIIIECHGIGGI
@4184270/1
gcctttcatgaggaaggccctcttcattttcgg
+4184270/1
@@@DADDDHB<CDCB@A3<ACAFFBH?<<EGGI
@5738307/1
ttcttctttaagacactgactaaaatattgttcaagttcacgaggagtat
+5738307/1
CC@FFFFFHHHHHFJIIJJIJIIIJJHJIJFGGIIEFHICHIIIIII9EH
@5738424/1
gtgtgcttgtgctcctgaccaacttgaagacaaggtaaatgaggatacct
+5738424/1
CBCFFFFFHHHHHJJJJJJJJJJJJJJJJJJJJJJHIJJJJJJJIJJJJJ
@6759063/1
ccttgtcttacaggtaccggtctttctcgataatcaagtgttggtgcatt
+6759063/1
@@?DDBDDHHFDFCG?FGHBFGHIGHGDEHGIIGC>?D:?9?DGHGEDHI
@6246571/1
ctcagagctaccttggcagctgctaattttgcttggtgtttgttttctcc
+6246571/1
CCCFFBADHHHGHGIJIIIIIIIJEEFDIIJIJJJIFGIGG@FHHHEGIJ
@6246741/1
gctgttgttgttgttgaccccatggttgtcgaggaggtccctgttgttcc
+6246741/1
@CCFFFFFHHFHH?GHIGFBFCHHI<FEFCEF?D?GHBBFFHEFGBFHFD
@626101/1
gtgatatatttttgcatctgttataaatgtaggaagttatcaagaaatct
+626101/1
BB@FFFFFHHHHHJJJJJJJJJJJJJJJJIIJJJJJHIJJJJJJHJIJJJ
@626354/1
ggcagttgaagataacatacaattttaattttattattctcaatgatttc
+626354/1
CCCFFDFFHHHGHJJJIJIJJIHIJJJGIJJJJJJIJJJJJJJJJIJJJJ
@1643186/1
ggtgcactggttacaggagatactggttgttgttgaggtggtagttgagt
+1643186/1
@CCFFFFFHHFHHIIJJIJJJIIJJJFHIJJJJJJJJJBGH8BFBGHGID
@1643206/1
gaacaattctatcacctttgaagttg
+1643206/1
@@@DDDDD?F?DF<4E?FE4CHCCCH
@7764679/1
agtttctcctacggagactgtatacctaaaagtgggttcatgaattgctc
+7764679/1
@B@DFFFFHHHHGJJJIJJJHHHJJJJJJJJJHHGHDGIJIJJJIJJJJJ
@7764781/1
ctcttatgaaaatataactatcactgcttttttagttttataggttcctt
+7764781/1
CCCFFFFFHHHHHJJJJJJJJJJJJJJJJJJJJJJHIJJJJJJJIJJJJJ
@1124712/1
ccatgttgaatagcttgctgtggtggtacagcacccggtcctggtcc
+1124712/1
CCCFFEFFGHHHHIGHGIIIFGHEGHFHHIJIJJIIIJGHIIHIGII
@4185249/1
agtgagttaaaacagtacatcgcacaacaaacacttggggagttaaatca
+4185249/1
@@@DFFEEHFHGFHIFGHIJJGHIEGEHIGIIIJIEABHGCFDFHACGGI
@6763132/1
tagctttcttaaatctggttctctaatcatctgattagtagtaacgattc
+6763132/1
CCCFFFFFHHHHHJJJJJJJJJJJJJJJJJJJJJJJJJHJJIJJJIIJJJ
@5740234/1
gccactgctgttgttgaggctgctgtggtctctgctgttgctgttgttgc
+5740234/1
CCCFFFFFHHHHHIJJJJJJJJIJJGGIEHJIJIIIIIIIBGIDGHHHGG
@7766455/1
cattgcttgaggtctggtaattggagcggcttgtct
+7766455/1
CCCFFFFFHHHHHIIJJGIJJJJJJJJJJJJJ000?
@6248532/1
ctacaatgtttagtgatatatttaatataaacactagaaaaactattatt
+6248532/1
CCCFFFFFHHHHHHIJJJJJJJJJJJJJJJJJJJJJJJJJJJJJJJJJJJ
@4187474/1
cttttattgaatagaataggaatgtcaggtgcgttaacttttg
+4187474/1
?@@DDDDD<DFDHCFIIIEGEAHEHIICDHEHIFDGFGBADFH
@5741281/1
tttcataattcataacgtcattagcagagctcgctactaaggccttcaag
+5741281/1
@@@FFFFFFHHHGIEIGIIJIJGIIHHEG>HEFGFHHGGHICEHGIIJGI
@1126619/1
ctccattcaattgaagaagcaatttct
+1126619/1
???DD:A?=2C<2CED4C<<:F@F:F?
@4722875/1
cttcggcctgatgctgggaacaagaatgctgttaatgcctccaagcttaa
+4722875/1
CCCFFDFFHHHGHJJJJJJJJIJJIJJJJIIGIIIJJJJJJJIIIJIJJJ
@5244945/1
gcagggaattctaagagggtacacaattcaggcactaatgtctcttcaaa
+5244945/1
@@@DFFBDFHFHDGHIGIBCGGCHI8CGGIGIFGIFIEG>G>D4BBDGIJ
@1646970/1
gttcttcttcttttttccacgtgaaatctttaggctgcagctcaaccatt
+1646970/1
@?@FFFFFHGHHHIJIJJJIJGHGJGIJJJJJDHIJJIJIJJJIIJJJJJ
@2679805/1
gtcctgttggtccattaatataaaatggtt
+2679805/1
@@@DDDBDBCFH?CGHEBI@CFBHIDEHAA
@3179298/1
atatataagattacaattcttaacatttttcattaaacaaagaacattgg
+3179298/1
CCCFFFFFHHFHFIIIJJIGIJJJJIJJJJJIIGHIIJIJIIEEIJIJJI
@2680439/1
ctctggtatccaaaggcactgttttcaccggaggaatttgtttgtgattt
+2680439/1
7B@FFFDDHHHHHJJJJJJJJGIJJJJJJJJIJJGGIJJJJJJJJJIJJJ
@3179660/1
gttggagatccatagcgcaccattgagagctcaggagggaggtccttttg
+3179660/1
CCCFFFFFHHHHHJJJJJIJJJJJJIJJJJJJIJJIJJJIJJBFHJJJJJ
@5743665/1
cacttttgttattggtttccttatcagtaatctcgaatctattatctctt
+5743665/1
@<@DDDDBHDHHDB>EEHHIGIBH?AFACDFCHHEHI@?DCHF>@>GBGH
@5746279/1
atatataagattacaattcttaacattttttctttaaacaaagaacattg
+5746279/1
;@?DD?D?AFFB?F<<@CFGGHEEIGCH@EEDHHGH>FHIIBH>FE99DB
@629074/1
gctctggctattttagcatggaatgtgatctccaagttgtgaatcaattt
+629074/1
CCCFFFFFHHHHHJEHIJJJJIJJJIJJJJJJIIIGGGGIJIIJJJJJJH
@629239/1
cctcctgccactcatcataatgaacaatatcttcttttggattagtagaa
+629239/1
CCCFFFFFHHHHHJJJJJJJJJJJJJJJJJJJJJJJJJJJJJJJJJJJJJ
@2158470/1
cgcacaacaaacacttggggagttaaatcaacatcagctgagatatactc
+2158470/1
=??DDDD1CBFFHGIGBE;:81?C>C49?DGDF9G9D9?D9BFFF>AGCB
@629685/1
gctgtaccttgtatactagcatgactgactagatagaagtctaattcagt
+629685/1
BCCFFFFFHHHHHJJJJJJJJJJJJJJJJJJJJJJJJJIGHIJJJJJJJH
@630006/1
ccgtaccataacaaactgctacaggtagtgtcgacaattgtaccaagctc
+630006/1
@@@DDD?DF>FFFBHII@D>:CBAEHECC@D@@;F06BG@?9B?@F>F<<
@630095/1
gttggtgtagaggtgcaggctggccatgttgaatagcttgctgtggtggt
+630095/1
CBCFFDDDHHHHHFHIJJJJJJJJJHIJJJIJIJJJJJJJJIJGIJGHI@
@3694376/1
gccaaaatttgttcacactgttcctggctgagagtaattcgtcgcgcatt
+3694376/1
CCCFFFFFHHHHHJJJJJJJJJJJJJJJJJJJJJFGIJJJJJJJJJJJJJ
@5246600/1
atttctttttcttgatctctttcattatcgtaaattgtcacggtctcaac
+5246600/1
CCCFFFFFHHHHHJJJJJJJJJJJJJJJJJJJJJJJJJJJJJJJJJJJJJ
@1129979/1
cttaacttgcattaaatcacatcacattaccacatttctcaaattcagtc
+1129979/1
?@@FFFFFGFDHFGIEIEIAH>CHGIGICEHCABDGHHIIIIGHIIFHGH
@5247808/1
agctgcgacaccatctgatgcctggtgcggaggctaccttgccgtaggaa
+5247808/1
CCCFFFFFHHHHHJJJJJJJJJJJJHHIJJJJJIJJJJJJJJJJHIIHHH
@7771369/1
gtaaatttatcgcaaggtaacgtaaaacaatatctattcaacaaaggaat
+7771369/1
BB@FFFFFHHHHHJJJJCHHIIJJJJIJJJJJJJIGIGIJJJIIJIJJJJ
@630182/1
aggtttttgaaaaaattttggccaatagctgtgggttatatggtgattga
+630182/1
B@CDDFFFHHHHHJIIIIJJIJJGHIJJJJJHIJJFHIJJJJJDFHIJJI
@2682762/1
agcatactttatcgtaacggtcatttctttttcttgatctctttcattat
+2682762/1
??@DDADDDFHHHECG@GE>A<CEHGECEGA>?FEGGIGI@GGI4DGIGC
@7772071/1
ctcatgttataacattatgcagttcattacctaagatatttgttatgatc
+7772071/1
CCCFFFDDHHGHHGIGIJJFHGEHHJIIJGICHDHIJJJJIJGIIJJJJH
@4726007/1
atttcattgatagtatctgatttgttgtttattagggtagcatttggagg
+4726007/1
CCCFFFFFHHHHHJJJJJJIJJJJJJJHJJJJJJJJJJJJJJJJJJJIJJ
@2685932/1
cttgaagttggttcagctgtagtctgtctgcatctgtatatgccctagca
+2685932/1
@CCFFFFFHHHFHHIJJJJIJJIJJJJJJJJJJJJJIJJJJJJJJJIJJI
@2686215/1
gtcaagagcttggattgcctcctgcggaccattagttgaagttccagccc
+2686215/1
@@@DBDDFGDFHHIIJGGGHIJIHEHGIIJFGIJJJJJGGIHGEHGGCEF
@3697185/1
ctgcagtttccatatcatattatacctgaag
+3697185/1
@@@BDDBDHDHH<G>FFHCH9<<CBEHF9A<
@5249345/1
gtgggatttttgcattttttataacttctttaatgctctccaaaattgta
+5249345/1
CCCFFDFFHHHHHBHIJJJJIIIGIJJIJGJGGJJFIJJJGIJFIJJJHI
@1651174/1
gtcagttttaatgcttccaacacgttgaactaaacttggatcagtagtgg
+1651174/1
C@@FFD?DHBHHHJJJJIHIJGHICFHFHJIIJIJIIHGFIFDHBFGBFH
@3184751/1
gtgtaatcactgctgaggcttgaacaagcccttctgatagcctgcaattc
+3184751/1
@;?DBDD4:CFDFGFHGIFEEBHIED@A3:1?D@GAF?BFGEHGGGC>FD
@7774603/1
gcattaatctatagaaaattttccagacagtatttagagactttccacta
+7774603/1
CCCFFFFFHHHHHJJJJIJJJJJJJJJJJJIJJJJJJJJJJJJJJJIJJJ
@3699554/1
ccacttctttgaactaagtacagcgaaattcttattcgattgaagtaaat
+3699554/1
BCCFFFFFHGHHHJJJJIJIJIIJJJJIJJJJIJIJJJGIJJJJJJIJJJ
@7775314/1
gtctctgttaggatagcttccttaacatcagtaatcaaatcatcagtttc
+7775314/1
CCCFFFFFHHHHHJJJJJJJJJJJJJJJJJJIJJJJJJJJJJJJJJIJJJ
@1653736/1
gccacattccattccatgatttattaaacccgatgctagctttcttaaat
+1653736/1
@@??DDDDFFHHHIIGBEHHDIHI<IE?AEBEH:C8???9FB@GA?DHC?
@631716/1
cagggaattctaagagggtacacaattcaggcactaatgtctcttcaaaa
+631716/1
@C@DFFFFHGHHHJJJIIAEHHHGCHIJJJJJJJJJJJEFDF?GGFH@DG
@5749213/1
ccatcatttgctgctcataaagcttattcatttcactcctcaatttgtta
+5749213/1
@@@FDFFEHDBDFHGGGHIJGHGGEDHHCFGHIJJHIGGIIDDGIIJJJB
@631999/1
tgcttttttagttttataggttccttaatcatacaataattagcttaata
+631999/1
CCCFFFFFHHHHHJJJJJJJHHIJJJJJJJJJJJJJJJJJJJJIIJIJJI
@632610/1
cgctcaaacatgcaaatgtgacattattgactaaggccgatctgaggtct
+632610/1
CCCFFFFFHHHGHJJJJJHIJIJJJJJJJIIIJJJJJJJIJJJJJJIGGH
@632681/1
atttgaaaacgtggatctccaaggtctccttgaacaaatttacctaaagc
+632681/1
@@<DDDFFFHHDFHGFHHICFGHIEFHHHGDHEEGHIIIIHCGCHIGGCB
@5750210/1
gtctctttctttttttgttagactgatttgatagagcacggaaggtggaa
+5750210/1
@C@DFFFAFHHHHGHHHHDGGEGFHFHI@GGGIIII@CGHIFAGIBFHAD
@1131272/1
ctaaaccttcatctttatcagtaatttctttaatatttgaagtttcttta
+1131272/1
@@@FDDBDHHAFDBHIGGHEGIDFHIGIIIICFHFFGHGE9CGEGHGGI<
@5750853/1
gtctccttcaacaatcgtcggtacaat
+5750853/1
1?;DBDDD?:D?<:AEBEF<F1C@<<?
@1132089/1
atagcctgcaattcttggttcaagatcattttaaactgtccttctgacac
+1132089/1
CCCFFFFFHHHHGJJJJJIIJJIIIIJIJJJJJJJJJJJJJJJJJJIJJJ
@4727981/1
ctatgactcccaagctgctatgagtactatcatcagctggtgtagaatta
+4727981/1
CCCFFFFBHDDHHGIJIIJIHHGICEHEGIHIIJGIGIIG:D?GIGGIII
@1133302/1
gcggcaattattgaggcaatttgcaattcttttataataatattgccggc
+1133302/1
CCCFFFFFHHHHHIJJJIIIJJJJJFHGIJJJJJJJJJJJJJJIIJJGGI
@4728638/1
gctgctgtggtctctgctgttgctgttgttgctgaggctgctgtggtctc
+4728638/1
CCCFFFFFHHHHHJJJJJJIJJJJJJJJGHIJGJIJJJJJIHIGIGGHII
@1133945/1
gccactgattgatgtcccaatggtccacacctttgtcaccactatattca
+1133945/1
@@CFFFFFHHDDHIII<FHHGHCFFGIHIIEHGIGIIGIIIIIGIIIIII
@7275689/1
gccacatcaatgttaaggaatggtttccaaccaataattgcagactggaa
+7275689/1
@@CFFFDFFHHFHJJJJJJJJJJHJJJJIIIIIJJIJJJJIIJIIJJIJJ
@5251699/1
gtggaccagcttgtgcttgtcttccacccttttttttgttcctttttgaa
+5251699/1
C@@FFFFD>F?DHEGGAFH@BEHCGEGEGGHGIIGIBDBGEA@B@GGG1=
@3187886/1
tagctttcttaaatctggttctctaatcatctgattagtagtaacgattc
+3187886/1
CCCFFFFFHHHHHJJJJJIIJJJJJJJJJJJJJJJJJJIJJIJJJJJJJI
@2165258/1
gtgctccaatcgcattccctttcacactagggacatgaggtgaaattatt
+2165258/1
@@<=DD<DHH?C?EHHEHEHIII<FHHGEGG;EC;B@BGHIG@GHAAHDE
@4194916/1
ctaaaatattgttcaagttcacgaggagtattcttggaaacaattttata
+4194916/1
CCCFFFFFHHHHHJJGIEIIIJJGGJJJGHIJJIIIJIJIJJJJJJJJJI
@6254742/1
gttgtattgttctggtattatgagtgttacttctcatcctaggacgtcca
+6254742/1
CC@FFFFFGHHGHIIGHIJJJJIJFHHJIJIJJJIIJJJJJJIJJJIJJJ
@7780355/1
ctcagagctaccttggcagctgctaattttgcttggtgtttgttttctcc
+7780355/1
CCCFDDDFFDHFA@EDFGGICFGGDFHHIGGIIIII?DDGIIDFIIIFII
@5751575/1
gtggaatgtatgacgatgatttgatatctatacttctcattttttctgct
+5751575/1
@@@FDBFFFHHFHJJHJIFHIJJ<CAFHICHHHIHEFFEDHIIJJIJJCG
@4730598/1
ggtaacttctgtcttgaaatctgtagcccaatattgattccagaacttcc
+4730598/1
@@=BDEFFHFHDFGHIIIHHGGDIGFHBFHGEIIIIG@@FB@DECDEHGI
@79376/1
gctggccatgttgaatagcttgctgtggtggtacagcacccggtcctggt
+79376/1
CCCFFFFA?FHFFIIABGHGIIFGCGIIIIHIDGGGDGHGEHBFBEHGGE
@79570/1
cttgaggtctggtaattggagcggcttgtctaactt
+79570/1
?@@DDFFDFBFFC@FHIEIGIBA:@A:?D34B<<9B
@5753867/1
gccactgatttatgtcccaatggtccacacctttgtcaccactatattca
+5753867/1
CCCFFFFFHHHHHJIJJJJJJIJHJJJJJJIJJJJJJJJJJJJJJJJJJJ
@1134794/1
agtctgtctgcatctgtatatgccctagcacggaaagcagcgagatgagc
+1134794/1
CCCFFFEFHHHHHJJJIJJJJJJJJJJJJIJJJHHJJJJJJJIIIJJIJJ
@6770322/1
attagtttccacaacaatttctcttcctttttttggatctgaagggcggt
+6770322/1
CCCFFFFFHHHHHJJJIIJJJJJJJJJJJJJJJJJIJJIIJJIJJJGJHB
@5754629/1
gtctgtaattgcgataaggtttttcaggattgatagatacatcataatga
+5754629/1
CCCFFFFFHHGHHJJJJJICHIJJJJJIIIJJIGGGIIJJJJJJIJJJJJ
@6771020/1
ctaatatttgagcagaaggtgctggtgcatgtaatactttgtagatatca
+6771020/1
@CCFFFFFHHHHHJJJJIJCGHGHIFHIGGIHIIJJJJJJJIGHGJIJJJ
@7278311/1
tccaattgcattccctttcacactagggacatgaggtgaaattattggta
+7278311/1
@@@BDDDDHFFHBHII>GIIGCEH@@FEFGGEFI@@CG@GEA4FGIHI:?
@3189927/1
ttcctccttccaaaaaaatacagcaagtctggtaaatttatcgcaaggta
+3189927/1
CCCFFAEDFHFHBB=FCFG@GGC>EHIFFHGGDBFFGIIIIGEHC<@F=@
@7278732/1
gcctcatgttataacattatgcagttcattacctaagatatttgttatga
+7278732/1
@@BFFFFDHHHHGJJJIJJJJJJJIIJJIJJIJJFJJIIJJIIJJJIIJJ
@2166539/1
atcaacgttcactgtctataaaaatacaagaattcctaattggtagtatt
+2166539/1
?@@DFBDDHDFFDIIGIHGJHIJIIEAB<BGFF<GG@GIICCBFGDHI@F
@3701199/1
ctcatcaagaacttggtaaactcttagatcttcattttgttgccttaatc
+3701199/1
@@CDDDDBC>FHHIIIFGIDHIGEDFDHIGIGHIIEIIDH@G@FGGGGGG
@637507/1
gttgttgctgaggctgctgtggtctctgctgttgctgaggctgttgtggt
+637507/1
CCCFFFFFHHGHDIJJJJGHIIHIJJJIJJIGIIIJJGGJIIIGHIEGIG
@7784239/1
cacgtttattattctgatcatattcaactgaaaatgagctgcttccatct
+7784239/1
CCCFFFFFHHHHHJJJJJJJJJJJJJJJJJJJJIJJJJJJJJJJJJJJJJ
@3702669/1
cgacgacactttttagtaccgggcttactaagggagttttcttgatcatt
+3702669/1
8??;DDFDDDFHGIGGAFFFGIIIAHG@DGIIGC2@BCCHGEEG@CGGGI
@3702819/1
ctgggaatcctttgtgagccacatcaatgttaaggaatggtttccaacca
+3702819/1
CCCFFFFFGHHHHJJJJJIJJJJJIJJJIHJJJJJJJJIJDGIJJIJJJJ
@639132/1
gttgagtgtaaaatcgataagttaacaccaccgttctaggaatctgttta
+639132/1
CCCFFFFFFHFHHJJJJJJJJGHJIJJJGGIJIIIJIGIJGIIJIIGHJG
@1659045/1
gtacgactaagtgagcacactaaatcaccacagacctgttctaacttaaa
+1659045/1
BBBFFFFFHGHHHIIJJJJJJJJIIJJGIJJIJCBGIIIJJJJJJHJJIC
@639658/1
gttaaatcaacatcagctgagatatactcatattgaggataaggaatacg
+639658/1
CCCFFFFFHHHGDHIJJJJJJJJIJJFEIIJIIJJIIGIIJJIGGIJJJJ
@3704436/1
cttgacaattttttcttttcttctttctgtatcaactgcagcctctttta
+3704436/1
CCCDFFDDFFFHHIEBFHHIIHIDHD?EH9?FCFHFFECCBBGHGIGGHH
@3704530/1
agaataataacttattcaacttcaaaggtgatagaattgttccaattatt
+3704530/1
CCCFFFFFGFHHHIGIIJIIJJJGIJJJEFIJIIIHJIIIIJIJJJJIJD
@1660583/1
tgttgttgttgctgctgttgttgttgttgaggttgattagaagcccctgc
+1660583/1
@@@DDDDDFH>FDHIIJFGGGGEHIGGIJIIIJHGAHIGGIIGG;FHEEG
@4197334/1
gtggcgtatttacagaagcaaggttggcctattattggcattccagcatc
+4197334/1
BB@FFFDFHHHHHJJJJJJJJJJIJJJJJJJJJJJJJJJJJJJJJJJJJJ
@3192206/1
gtctattgacagcatgatgacattcatctataactaatagattgacacga
+3192206/1
CCCFFFFFHHHHHJJJJJJJJJJJJJJJJJJJJJJIIJJIJJJJJJJJJI
@3706237/1
gttcatgaattgctccctccacctgaactagttcatatttcggagtcgtc
+3706237/1
B@@FFFFFGHHHHJIJJJJJJJJJJJJJJIJJJJJJIJJJJJJGIGHIJJ
@5256773/1
ctgcagctcaaccattttatcggccaacatattactgacctcaaccgtac
+5256773/1
CCCDFFFFGGHFGIGHJJGI>FFGIJJJGGIIGIDEDDBGHIGGEHGHIG
@6772984/1
agaacaatgagtaagagcttgcaagaggtaacttctgtcttgaaatctgt
+6772984/1
@CCFFFFFHHHHHJIJJIJJJJJIJIJIHIJJIJJJJIJJJJJJJJIIJG
@6259510/1
ggaaataagaaagcaagagaaggaag
+6259510/1
;7?D=B;=A>8FFB9:AB>CFG9C9<
@6259740/1
tctgaaggttgtattgttctggtattatgagtgttacttctcatcctagg
+6259740/1
CCCFFFFFHHHHHJJJJJJJJJHHJJJJJJJHHHIJJJJJJJJJJJJJJJ
@1137945/1
gtgcattcataattcgggccttaactttagtgaactggtcatcaactgag
+1137945/1
??@D=ADDHHBCFEFHIIIGIIIIIIIIIIEHIIIIIIIIGIIIIIIIHI
@2169562/1
ggtccctgttgttccattgcttgaggtctggtaattggagcggct
+2169562/1
@@@FFF<A:C?FHEFGBFEIFEHGCHEHEEC1?EHADDFBDF?D6
@2169795/1
ctccaattgcattccctttcacactagggacatgaggtgaaattattggt
+2169795/1
@@@DDDDDABHHHJGJIJJIBEHJIHGIGECEHIFHHDDFGIGHGIIIG9
@1138881/1
gccgtaggaaataagaaagcaagagaaggaagtgaggtacacagttgcag
+1138881/1
CCCFFFFFHHHHHJJJJJJJJJJJJJJJJJJJHIJJJGHIJJJJHIJJJJ
@5755406/1
cctgaactaggcaatgaagttcctgcaggaggtataaacaaacctatggg
+5755406/1
@@@DADDBFABFHIH@BGBA?CCH>BGIF@CAHBFGHE?HHIDDHDB<??
@6261372/1
gtcatttctttttcttgatctctttcattatcgtaaattgtcacggtctc
+6261372/1
@CCFFFFFHHHHHJJJIJJIJJJJJJJJIJJJJJJJIJJJJJIJJIJIIJ
@5755601/1
gcacaactgataagttaagcattgcagttcatcagaatcaaaatggttgt
+5755601/1
@@@FFDAEGD?FFGIHIDAHEIHGIGGFH>HGHEGGBHIGGC@BGGH<DF
@641717/1
cccatctgcatccttcttttccggaaagaacctagtgtgatggcgtttct
+641717/1
CCCFFFFFHHHHHJIJJJJJJIJJJJJJJJJJJIIFHIHJJJJJJJIJJJ
@7787953/1
aacgttatcaggttttgggtagttgggtaatattttgataacgtggatgt
+7787953/1
CCCFFFFFHHHHFHIJJJJFHIHGJJJEHIJJJJJJJJJJJJJFHJIJJH
@1139485/1
gagctcatcaagcttcggtccgactgatgatttgaggttcttgtggaatt
+1139485/1
CCCFFFFFHHHGHJJJJIJJJIGIIJCHGGIIIIJJJBGHIJJHIJHJIJ
@1140356/1
caggagctgcgacaccatctgatgcctggtgcggaggctaccttgccgta
+1140356/1
CCCFFFFFHGHHGIJIIJJJJIIJIIIJJGHIJJIJJIJJJJIJJJJJBE
@2692524/1
ctagataataatgcctcagagctaccttggcagctgctaattttgcttgg
+2692524/1
@@;BDBBDFFBFFIIIIGCBHGIEGHGA<EEGGHG@;F?9CGFB:DDGEF
@7285969/1
ccttctttgactaaatactcctgaaggagtgatatcggtgtttttgagct
+7285969/1
@@@FFFFFHDDFHIGIEIJJGIJHHGEFGEFHIFIGGGFFFHEHGIGGBH
@4198735/1
ggccacttctttgaactaagtacagcgaaattcttattcgattgaagtaa
+4198735/1
CCCFFFFFHHHHHIJJJJJJJJJJJJJJJIJJJJJJJIJJJJJJJJJHIJ
@4198817/1
caccaattttatgatttctcttctcttggtgttcaacaaatctcttaatg
+4198817/1
@@?DFDDDDHFHHBFHIIIIGHGHEHGEHHHFHHIIIIGEFDHGGHGGHG
@3195165/1
gggtcattatgggcttctattagttcatctatattttttaaggaagtaag
+3195165/1
BCCDDFFFHHHHHJJJJJJJJHIHHIJJJJJJJJJJJJJIIJJHIIGHII
@4200042/1
cttttttccacgtgaaatctttaggctgcagctcaaccattttatcggcc
+4200042/1
@@@FFFFDHDHHFHIIJIIJGIJGGIHIIJJGGIGHIEHGGIJGGHIJII
@3706859/1
ttcaggattgatagatacatcataatgatgaataaccatattcttattct
+3706859/1
CCCFFFFFHHHHHIJJIIJJJJJJJIIIJIIJJIJJJGGEHIIJJGIJJI
@4737531/1
cttgttttcaaagttgataaataatattaatgaaactaaaaacttcaaaa
+4737531/1
BCCFDFFFHHHGHHJJJJJJJJJJJJJJJJJJIJJJJJJJJJJIJJJJJJ
@1662721/1
gtcctgttggtccattaatataaaatggttcaacttctttggtgtac
+1662721/1
@@@FFDBDFFCFHIJJEFHGHIIJJJJIEHCGEGHEGIJIIG:??DE
@6780924/1
gtcgctttatgcaaataaattggcatcccacttttatgaatgattttgat
+6780924/1
@?@FFFFFFHHHGJHEGGIGIGJJIIIJJGJJJJJJJGIJJIHJIIJJJI
@2173868/1
gttgtttactaatgcagatcttaaatctgttaatgctccagggctatgtg
+2173868/1
@?@DDDEFHDFFHGAD@HDFCHIDEI:FFED?<CD4CF>F?D?FEFHICB
@7791767/1
gtaggaaataagaaagcaagagaaggaagtgaggtacacagttgcagtcc
+7791767/1
CCCFFFFFHHHHGJJJJJJJHIGJJJDHIGHIIJD@GGIJIIJJJIJGIJ
@3708035/1
cactataaatgtaatcggtggcgtgtaatcactgctgaggcttgaacaag
+3708035/1
CCCFFFFFHHGFFGGIIFCGHHJGGHGEGIIIJGIJIEIGGGHBGGIIG;
@2694162/1
attgaagtaaattgtaaaatgctaatatcctaacgttatcaggttttggg
+2694162/1
@CCFFFFEHHHHHJHIJJJJJJJJJJJJJJJIJJJJJJJJGIIGIIJJJJ
@6782169/1
atctccggccaagatcagccgtgtttggtagaagcag
+6782169/1
CCCFFFFFHHHHHJJJJJJJJHHGIJJJJJJIJJJJJ
@1143873/1
ctcttctcttggtgttcaacaaatctcttaatgatatcagtcagcttaca
+1143873/1
CCCFFFFFHHHHFHGIJJJJJJJJJJJJJJJJJJJJJJJJJJJJJJJJJJ
@3195865/1
gtacgctcaaacatgcaaatgtgacattattgactaaggccgatctgagg
+3195865/1
CB@FFFFFHHHHHIIGIJJIIHHJJJJJJIJJIJJIJJJIEHGHHIIGHJ
@6784698/1
gctgagatgaaggtggtctgctgggttgctggtcactgggttgttgccta
+6784698/1
@@@FDDFDFDHGFFHIJIJIJJIJJJIIJGIIGHIIJ1?D?FHIJIGGGA
@5260192/1
ttgaagttggttcagctgtagtctgtctgcatctgtatatgccctagcac
+5260192/1
@CCFFFFFHHHHHJJJJJHIJIIJJJJJJJJJJJJIJJJJJJJJJJJJJJ
@85914/1
cttctgacacaccatctctgtaaaagaggatagcttgaggcttataccta
+85914/1
CC@FFFFFGFHHBAHHIIJJJJJJJJGGGEGHGGHHEFGEFHGIJJIJII
@6266337/1
gtctttgtgtcttgcacgacctttggattgaatataagaccttgttgttt
+6266337/1
CCCFFFFDHFHHHJJJJJJJJIJJJJJJJJJIJJJIIIGIJIIJGIJHJJ
@7793320/1
gttcaatagtagaatgttacaaaaaagtaataagtaacttttttttatat
+7793320/1
CCCFFFFFHHHHHJJJHIJJJJJJJIJHHIJJJJIIJJJJJJJJJJIJII
@2174432/1
cttgaggcttatacctagtgcttctgtaaaatgccaataattgttctttc
+2174432/1
@<@DDB?DBDD?DG@:C<FBA>@CHCH<9CAFBCDDHI@9?<DFC?BFCG
@4201257/1
ctctatttcttgattattaatagtttcagctggatagtggtaggatagag
+4201257/1
CCCFFFFFHHHHHJJJJJJJJJJJJJJJJJJJJIJJJHIJFHJJJJJJJH
@3197743/1
cacactgttcctggctgagagtaattcgtcgcgcattctgttgtatattt
+3197743/1
CCCFFFFFHHHHHJJJJJJJJGHIJJJJJJJJJJJJJJJJJJJJJJJJJJ
@645706/1
cgactgatgatttgaggttcttgtggaattgtga
+645706/1
?=@D??B??FDFFHG@DCCHE>FHGIAFHEEFGF
@5760378/1
ggcaaggtacagcctcaccacctcaaccgaacacttctaggttacatagt
+5760378/1
CCCFFFFDHHHHHJJJJJJJJGIIJJJJJJJJJJJJJIJIJIHJJJJJJF
@5760791/1
cctctgtcgaacagcttccacagcttgtctgtaattgcgataaggttttt
+5760791/1
@@@DDDDDF=F??FGIIGG:A:?FBBDCCFEFF?CGDGHD8?69D0?BFF
@647441/1
cccagtcatcaggaataaagtcattaaccttcaaaatttttccgaggttt
+647441/1
?;=DDDDDHFFDHHIBG<EH<CFDHGGED?<CBEGBFFEFBGGA?DE@DF
@6267155/1
cttggaaacaattttataattattggatatattcatgccacattccattc
+6267155/1
CCCFFFFFHHHHHJJJJJJJJJJJJJJJJJJJJJJJJJJJJJJJJJJJJJ
@5261428/1
caggaaatcgatttttgaaacacctctgtcgaacagcttccacagcttgt
+5261428/1
@CCDDFADFFHFH7FG>HCHBGEFHGIGGGIFGGHGGIIIIIGIIG@ABB
@6267345/1
caagagaaggaagtgaggtacacagttgcagtcctgagctggtcttcagt
+6267345/1
CCCFFFFFHHHHHHIJJJGHJJJJJJJJJJJJJJJJGIJJJJIJJJJJJJ
@7292536/1
gtagcatttggaggactgtcagatggttttggagaattatcaaagagaat
+7292536/1
BB@DFFFFHHHHHJIJJJHHJJJIJJCFHIJIIJGJJJGGIIJJJJJJJI
@5262072/1
gctgcaacggctgctatagatggaacgttgatctggtctggagctggatg
+5262072/1
@@@DDBADFDFHFBH4EAEFEHBGGG>FG?:?GFADBD>DCGEHGDB=CG
@5262208/1
ctcatgaatgctttctaatgtttcttcatttaaaaccgctgtgtctcttt
+5262208/1
CCCFFFFFHHHHHJJJJJJJJIJJJJJJJJJJJJJJJJJJJHIIJJJJJJ
@6787263/1
caggaaaaccagattttggattgaggtgataacatatttcggcaacatag
+6787263/1
@@CFFFFFHHFHBGIJJJIGIIGEHGGIJJIJJJJJJJJJIGGIJJJJJI
@4201609/1
gatactctcaagatccctgattacttcttctcgaggtggctgcagtttcc
+4201609/1
CC@FFFFFHHHHGJJJJJJJJJJJJJJJJJJJJJJJHIFIIJJJJGIJJJ
@6787612/1
gcttggtgtttgttttctcctactccgacaaacgccatcctctcattctt
+6787612/1
?=;ADDBD3:CFFGGBDFHHGGGGIIC1CD@F=D6?AFCGHE@FGEHGGG
@88543/1
gtttcattccgcagattaaaatttttaagtacgactaagtgagcacacta
+88543/1
@@@FDEEFDFFHDHGHIGEGEHHGH@FDD:CEBHIIGGIIGGGEHGGGJI
@4203058/1
ccttggcaacaaacagttgttttttcctgatatagctctaacttcaatta
+4203058/1
CCCFFFFFHHHHHJJJIJJHJJJJJJJJJJJJJJJJJJJJJJJJJJJJJJ
@4203656/1
cttcatttctttagtcgtagaacaattgttcaaccgccatttgtctataa
+4203656/1
CCCFFFFFHHGHHJJJGIJIEIIIJJJIFGHIGGGG>HIIJGJJIIIHII
@1666613/1
aacaggagctgcgacaccatctgatg
+1666613/1
?@@ADBD=A;A;<:EF6A@:1:9?GF
@3203079/1
cctttactgtatgcatgacttttataattagggacaggatcatatcgtac
+3203079/1
CCCFFFFFHHHHHJJJJJJJJJJIIHJJJJJJJIJJJJGGIJJIIIJIJJ
@5762599/1
atgatttattaaacccgatgctagctttcttaaatctggttctctaatca
+5762599/1
CCCFFFFFHHHHHJJJJIJJJJJJJJJJJJJJJJJJJJJJJJJJJGIJJJ
@2177701/1
ataagaactatttctttaagaatattttggatttcattgatagtatctga
+2177701/1
@@<DDADDHHDBDEGI<F?FGIIGGHHIIF<ECHGIIIE@FHEFEGIII@
@5763060/1
ctgcagttcatccataattcagaaagaatatacacaacagacaactctgt
+5763060/1
@C@FFFDDFHFBHFGEHHGGIHIJJIIC@HHJCGHIHHHHIIGGHHEGFE
@4741619/1
caccgatgcaattaatactcatcttctttactaaaaggctacacaaacaa
+4741619/1
@@@DDDFFHFHHHJJJJGHEHGIIJJJJJIJJIIIJIIIJJIGIJGIJIJ
@1148283/1
gttgctgctgaggctgttgttgccactgctgctgctg
+1148283/1
?@?DDDDDBFF?=GE>AB3<ACBBEH@>3?<FFEDHD
@5764442/1
ctgactaaaatattgttcaagttcacgaggagtattcttggaaacaattt
+5764442/1
CCCFFFFFHHHHGJJGIJJJJGIJJJJHIIJJGHIJJJJJJJJJJJIJJJ
@5764760/1
ctcagagctaccttggcagctgctaattttgcttggtgtttgttttctcc
+5764760/1
CCCFFFFFHHHHHJJJJJJJJJJJHHHIJIJJJJJJDHHIJIFIIJIJJI
@6269735/1
ccctgattacttcttctcgaggtggctgcagtttccatatcatattatac
+6269735/1
@?@DDDFF>?FHHIGHIIGBFFFD?BAGGCEFGI@D9CDGIGIEGHIIII
@4204377/1
tagcatttggaggactgtcagatggttttggagaattatcaaagagaatt
+4204377/1
CCCFFFFFHHHHHIJJJHIJJJJJJFIJJJJJJGJJJJJJJJJIJJJJJJ
@4204530/1
catgttcttgcctttgttgctgctgtggtggttcttgcctttgcagctgt
+4204530/1
BBBFDFFFHHHHHJIJJJJJJJJJJJJJHJJGIJJJJJJJJJJJJJJJJH
@6789003/1
gtccagccagcattctacagtatatttgagtacca
+6789003/1
@@@D;D3DDA?HDGIIAF>GE>HHCBFEHGC??DD
@2178342/1
agagaggaaatagtattttttcttcat
+2178342/1
7=84ADDBDFDBFFBC<CEEBDEFCBC
@4744466/1
cgctaatttaaaaattgaatagtttttgtgaaatgagtcagaattttcgt
+4744466/1
@@@FFFFFHFDFDGGHHECHGHFIIIIIFGIIJIJIHFHDHIIJJJJJJJ
@2179338/1
gcctgcttgtggaaaaccaccacaaatccacttggaaaactgtttatcat
+2179338/1
CCCFFFFFHHGHHJJJJJJJJJJJIJJJJJJJJJJJJIJJJJJJJJJJJI
@2179412/1
gtcgaccttctcggccaagattaggcctacgtggacaggtgaacatgggc
+2179412/1
@@@DDDFFHDHHGIIIIIICGEG<FHIEIJIIJIIJIJJFF@HGIJIIJF
@5766018/1
cttgcctttgttgctgctgtggtggttcttgcctttgcagctgttgtggt
+5766018/1
CCCFFFFFHHHHHJJJJJJIJJFGIGHJJJJJJJJJJJJJJJJJJIGHJB
@7797703/1
ggtaggtgcagggtatgaaactgaacgtgtacacctggtaaagaggtgac
+7797703/1
@@@DFFDDHHHHHAGHIJJIIHIIJJIGIIJJJJJJJJHJJJJIIJDFHI
@4205672/1
ctcagcgacttttgtccgaatctcatcagcaagaagaagtgcattaagcc
+4205672/1
CCCFD<@DHHFHHGFGGHIJJJJIGGIIGGJIIGIGGJE?FHIIJJJGJI
@4747090/1
cggaaagcagcgagatgagcataataggtaggtgcagggtatgaaactga
+4747090/1
CCCFFFFFHHHHHJJJJIJJJIHIIJJJGHIJGHIJJJJBFHIJJJJJJI
@6273108/1
ctccactgaaccaaatcggctccttgaatgaatttttcattcctccatac
+6273108/1
CCCFFFFFHHHHHJJJJJJJJJJIJJJGHIJJJJJJJJJJJGIJJJIJJJ
@4206201/1
cctgaatgtgatttttaatttcccagcacctccatcagaagaatcag
+4206201/1
@@@DDDDDAAFAFHIIGAFHBAIEHC@?BFABFEH?91?9;?;BC@D
@1151124/1
ctttggctttaacctcataactaaaacagggttcatgagttccactttca
+1151124/1
CCCFFFFDHFHHFGGIIIJJJJIIIEIJJJGFGHIIE>HHGIHGGGGJIG
@650952/1
gttcgtggaagtaagaggtctttcatttaatgttttttgaaaagcctcac
+650952/1
C@CFFFFFAFHHHIIGGB<CFBHIGIIGIGGGEBHIIIIIGGEGIIGIII
@3711888/1
ggctgcagctcaaccattttatcggccaacatattactgacctcaaccgt
+3711888/1
:;=DDFDFGHHHHIJJJJJJJIJJJJJJJIEHIGGGGGGHIIJFIIGIGF
@3712222/1
cctgctttagggtttcttccgctaatttaaaaattgaatagtttttatga
+3712222/1
@??DDDADHHDF:CGGIGIIIDGIG9@9??FCGCHGG@<DH?FA?BHHFC
@2180709/1
ctgaggagcatgttcttgcctttgttgctgctgtggtggttcttgccttt
+2180709/1
@@@DDD8BFFFFDF:CFI<BEFHFFFIIIIIIIIFFFFI0BDGFB@GGEG
@1151971/1
ctttttctgacatcttcttggtaacaagtattctaacgacatgcccagca
+1151971/1
C@@FFFFFHHFHFIJJIIIFGCHEHGIGHHIIJJIIIJJJJJJJGGIJJE
@2182085/1
ctcgaatctattatctcttggacaagttgttatattagtcactttatatg
+2182085/1
@CCFFFFFHGHHHJJJJJJJJJJJJJJJJJJJJJJJJJGIJJJJJJJJJJ
@653204/1
gtactatcatcagctggtgtagaattacagaataactcatgaatgctttc
+653204/1
BB@FFFFFHHHGHJJJJCFFGIIJJJIJIGIJIJIJIJJHIJIIHHIGGI
@5769586/1
tctatttcttgattattaatagtttcagctggatagtggtaggatag
+5769586/1
CCCFFFFFHHHHHJJJJJJJJJHJJJJJJJJJGIGJHIIIJJJIIJJ
@654083/1
gttgttgttgctgaggctgctgtggtctctgctgttgctgagactgttgt
+654083/1
B@CFFFFFHHHHHIJJJJJJJJIIJGHJIJJIJJJIIGIIGGEHIJGIGH
@2183567/1
gtttttgaaaaaattttggccaatagctgtgggttatatggtgattgatg
+2183567/1
@@CFFFDBAFFHAFD>FCAFHHHHGFFGHIIEG@GFG<FEDDFHHIIGIE
@1153943/1
ctcgaatctattatctcttggacaagttgttatattagtcactttatatg
+1153943/1
CCCFFFFFHHHHHIJJJJJJGGIIGIHHIJIIIIJJIGHIJJJIJJIJJJ
@2183734/1
gtcgtctttctttcaacaaacacaagagctaaattatcctttttgaaatt
+2183734/1
CCCFFFFFHHHHHJJJJJJIJJJJJJJJJJJIJIJJJJJJJJJJJJJJJJ
@4210597/1
cttggataccttggcttaagagagaaataaagagagaaatagaaaataaa
+4210597/1
@@<DDDAD>?DFFB;E?E@@FHGCH>GFC>BBEDHG1C;CBDFGIIIEHC
@1154792/1
ctcagagctaccttggcagctgctaattttgcttggtgtttgttttctcc
+1154792/1
CCCFFDFFHHHHHJJJJJJJJJJJIGIJJJJJJJJJDHGHJJGIJJJJJJ
@1154927/1
ggtagatatgtgtgcttgtgctcctgaccaacttgaagacaaggtaaatg
+1154927/1
@@@DD?DDBHFBBDHIIIIIF>BHGG>CGHIIIIE>BHGHIIIGHIIGGI
@1155491/1
ctgtacttgaggctgagatgaaggtggtctgctgggttgctggtcaccgg
+1155491/1
@@@DDDD>FFHHHIIIIIIIIIIIAFGDHIIIIIIIGHGIIIIHIIIIII
@1674169/1
ccgcaacaattgtacacaactccataggaagcgccaaaggcttctctcgt
+1674169/1
?@@?D@DBFCFFCFGGGBGG>HGFGGGD@GFCDGD@F;0BBFHEEGEGG;
@2707163/1
agaactatttctttaagaatattttggatttcattgatagtatctgattt
+2707163/1
CC@FDFFFHHHHHJJIFHGIGIIIIJJIIJJJJJJJJJJJFIJJIIFIIJ
@2707425/1
gttctgcaatttccaagaaactttacttttcacaaataaatataaaa
+2707425/1
@@CFFFFFGHHHHJJJJJJJJJJJJJJJJJJJJIIJJJJJJJJJIII
@2707606/1
ctttcttagatctaccagtgcccatggcagcaaatctacttgatcctata
+2707606/1
7?@FFFFDHDHHHGIIICIDIIGICEHHEIIIIGIGIHIHIIEHIIGIIF
@2186809/1
gctattttagcatggaatgtaatctccaagttgtgaatcaatttcaggat
+2186809/1
CCCFFFFFHHHHHJIIJJIAIHIIGIIJGIHGCHEHIJIJIJJIIJJIIH
@2707897/1
gcacggaaagcagcgagatgagcataataggtaggtgcagggtatgaaac
+2707897/1
CCCFFFFFHHHHHJJJJHIIIJJIJIJJJJJBFHJBGHJJJJ?FHIJJIJ
@4211794/1
tgtccttctaacctgttcttcttgaagttggttcagctgtagtctgtctg
+4211794/1
@@?DDDDDFFFHHGICFHGIGHBHHGCHHIGGGGIGIGECDDDFFGFGDD
@1674418/1
cgctgtgtctctttctttttttgttagactgatttgatagagcacggaag
+1674418/1
???DD@DADD4ADEIIIEI<FFIEE@EIBDDBEIBDIIIIEAAADDIAC@
@99576/1
gtctcttctatgtctaggtttcctactgacagcaccacgagaactactat
+99576/1
?@@FFDFFHHHGDHIIJIFGHGGGHIJJJJIJEEIIIJJA@FDGHIIHIG
@5267425/1
gagcacggaaggtggaatttttgcattttttataacttctttaatgctct
+5267425/1
?;@DDDDD?FFDAFHF@GF>HGHHB?FGHIIIGCHIIIEDGIGCIIICHE
@3715603/1
gtatatataagattacaattcttaacattttttctttaaacaaagaacat
+3715603/1
@C@DFFFFFHH?FFHGFIIIGIGIJIGHGHIIJIIIJIJGGIGIIGGIJC
@654590/1
gtctgaatcagaatctgatttatcattgctagaagaaaatcttctggaaa
+654590/1
CCCFFFFFHHHHHJJJJIJJJJJJJJJJJJJJIJJJJJJJJJJJJJJIIJ
@6279628/1
ctcacttctttctgtggtgctagattatcccttctgaagacagg
+6279628/1
@@@DDDDDFHDFHHAFHEGIHGBFHHGIIIGGHHIGIIGHICHG
@3213072/1
cacgagacaacgtgatataactatgaagaatcatgtgataaaaaatagca
+3213072/1
@@@DDD<AFFHFHG;CGBHDHGIIIGIIIIIGGEGIG@DH<?B:@FD@AF
@7300040/1
ccttgaacaaatttacctaaagcaacaacacaattgtcggcagctgggaa
+7300040/1
@C@FBEDDFHAFHJEGHIJJIEEIGIGGFDEHGHGHGIIDGGIGIGJJJF
@655671/1
cactgactaaaatattgttcaagttcacgaggagtattcttggaaacaat
+655671/1
@@CFFFFFHHGHHIIJJHIIIIJJIJJJJJJJIJGEHIJJJJIHJJJJGI
@6794164/1
gccacttctttgaactaagtacagcgaaattcttattcgattgaagtaaa
+6794164/1
@;@DDDDDHFFF?BFGGGAACFHBEHHII@DBGDDHHHGCEGGGAH9DHG
@1676984/1
ctctgtacttcctcctcatagttccacaatgagtaatttcaatttttaat
+1676984/1
CCCFFFFFHHHHHJJJJJJJIJIJJJJJJJJJJHHHJJJJJJJJJIJJJJ
@2188684/1
ggcaactcaggataactatagaggttcttctttccatcaaacgcaggaaa
+2188684/1
@@CBDFFFAFHHHEIIIIIHIEHGAEGFHHHGIIGGGHGGHG@A<:@HBA
@101834/1
gtcttgcacgacctttggattgaatataagaccttgttgttttagggtaa
+101834/1
CCCFFFFFHHHHHJJJJJJJJJIJJJIJJJJJJJJJIJJJJJJIJJJDEG
@5269006/1
ctgtcttcagcctcatgttataacattatgcagttcattacctaagatat
+5269006/1
@C@DDFFFFHHHGJJJGFHIIIJIIJJJJGIIIJIIJIIGGIJJIIICDI
@2189227/1
ctaactcttcttccatccgctagtttttcaggtttactgaacttagctgt
+2189227/1
CCCFFFEFHHHHHJJJJJJJJJJIJJJJIJJJJJJJJJJHJJJJJIJJJJ
@4214344/1
ctcttgaggaagttggtgtagaggtgcaggctggccatgttgaatagctt
+4214344/1
CCCFFFFFHHHHHHIJGHHIJJJJEGIIJJJJJJJJJJJIIJJJJJIIIJ
@3718833/1
gtctctgttaggatagcttccttaacatcagtaatcaaataatcagtttc
+3718833/1
CCCFFFFFHHHHHJJJJJJJJJJJJJJJJIJHIJJJJJJJJJJJJJHIJJ
@7804876/1
gctctaactaaaaattcttttttaagtaacaaagcttcagtaaataacaa
+7804876/1
CCCFFFFFHHHGHJJJGIJJJJJJJJIJJJJJJJJJJJJJIIJJJJJJIJ
@7805001/1
ctttttttaccaaaccggtattttccccttggcaacaaacagttgttttt
+7805001/1
CCCFFFFFFHHHHJJJJJCFGHIJIIJJGFHJJJJJJJJJJJBFG@FHIJ
@6282149/1
cttttttccacgtgaaatctttaggctgcagctcaaccattttatcggcc
+6282149/1
CCCFFFFFHHHGHIIJIJJJJIJHIIIJJJJJJJJJJJJJIJJJIJGHHH
@5775924/1
caaacaagggatagcactcaagggcacattatgttttctaacacttcctt
+5775924/1
CCCFFFFFGHFHHJJJJJJJIJJJJIIJJJJJJIIIJJJIJJJJJJIIJJ
@5776592/1
ctagcaatcatgctctcaccaaataccttcttttgtcccagtctatacag
+5776592/1
@@@=DB::::DF?@EFD:IB<:<?FB?FEGI>GGD1??BGC???GIICFF
@6794974/1
cattagcagaaatcctcattctttcaaaaaaaactattcgtaggagtaaa
+6794974/1
CCCFFFFFHGHHHJJJJJJJJJJJJJJJJJJJJJJJJJJJIJJJJJHGII
@6795008/1
agcaaatacaatgtatttgctgtctttgtgtcttgc
+6795008/1
@@@DADDD<AFFH?EFEHIGICIHIC@ECEGAE?CF
@2190577/1
ccttctttgactaaatactcctgaaggagtgatatcggtgtttttgagct
+2190577/1
@@@DDFFFHHHHGIJJIJJJJJJJJJJIJAFEEIIIIFHFGCGIFBGHIJ
@5270362/1
ctcttctggaaagcagctcttgcagcattgacactggcgttttggtgggc
+5270362/1
@@@DDDDDFHB:DG?FEDEHHGGFCGBHIGFEGHGGHEGFHGIEIDDCBG
@2713563/1
cttggcaacaaacagttgttttttcctgatatagctctaacttcaattaa
+2713563/1
CCCFFFFFHHHHHJJJJHIHJJJJJJJJJJJJJJJJJJJJJJJJJJJJJJ
@4215281/1
ccaatattgattccagaacttccggcataatgagtacatcatttacatca
+4215281/1
@;?DDDEFFFH?DEHHEGHIIHEFFHBD?:EEFG<FGAFB?F??DBBDFF
@2190921/1
gtttaaggtttccaaaaattttcgaataagcatggaccatggtttcaatg
+2190921/1
CBCFFFFFFHHHHJJJJIJJJJJJJJJJJJJJJJJJJJJJJJHHIJJJJJ
@5779131/1
gcttggattgcctcctgcggaccattagttgaagttccagccctcagata
+5779131/1
@@@DFFBDHG>FHGIHGEGIGEHEGGIIIDDBDF?DFIIGFHIGHIIGGG
@2713921/1
gctaaatcttcaagtacatagtacataactttagctgtcgtctttctttc
+2713921/1
CCCFFFFFHHHHHJGHIHJIJIHJJJJJJJJJJJJJJIJJHGIJIJJJJI
@5270856/1
aggaactggactgcattaaaatccgaatcctttaatgaaattatctcatc
+5270856/1
CCCFFFFFHHHHHJJJJIJJJJJJJJJJJJJJJJJJJ?DBDF?DHGIJJI
@5779169/1
gcctcatgttataacattatgcagttcattacctaagatatttgttatga
+5779169/1
CCCFFFFFHHGHHJJJJJJJJJJJJJJJJJJJJJJJJJIIJJJJJJJJJI
@7806145/1
gctggttcctagaatcccacatggcaggaagttttctcgcaacttaggtt
+7806145/1
CCCFFADDHHFHGGIGGIGGEHIIJJIJHGI:?FFG@HHIBAFGCHCG9B
@7806169/1
ctgctaaatcttcaagtacatagtacataactttagctgtcgtctttctt
+7806169/1
@@@FDFDEHDF:CGGIIIGFBFGHIIIIIGHIIDG@DHGHIGFGHGCDFI
@6284234/1
ctcctcttggaccacattctatcaagtaggcaccaatcaaggcctccaca
+6284234/1
CCCFFFFFHGHHHIJJJJIIJJJJJJHIJJIJJJJGIJJIGGCHIJJJJI
@1678953/1
gtcgacaattgtaccaagctctggcattttcctgtgactgatttttcttc
+1678953/1
@@?DDFFDAFHHFIJJEGHGGIGIIJCHFGEFFGFHHIIJIGEDG@FIIG
@7303058/1
ccagatctagtaaatattggaaatggacaaaccttaggaatttctttaag
+7303058/1
@@?DDABDDHFAFGEIGGIBGHCEHD@FG@FHDHGHIGIGHI@@GGGHII
@6796732/1
caccgatgcaattaatactcatcttcttta
+6796732/1
;?;D?DDADA4CF@@F>?BEHG9EHCGGE4
@4753689/1
gcctcctgcggaccattagttgaagtcccagccctcagataatcccatat
+4753689/1
?;?DDDDB?FADHG;GGFHEFCHIIGGEG<?FHHGHIHGGIGBFHGCEII
@3214728/1
gcagtaacaagattttcacatggctgcccctttattatccctttcagtgg
+3214728/1
CCCFFFFFHHHHHJJJJJJJJJJJJIJJJJJJJJJJJJJJJJJJJJJIIJ
@3721186/1
ctcagaagaaataatatctcagcaccaattttatgatttctcttctcttg
+3721186/1
CCCFFFFFHHHHHJJJJJJJJJJJJJJJJJJJJJJJJJJJJJJJJJJJJJ
@5779786/1
cgccgatcttgtacaacattttacatgcagttagtgcaactgctcccttg
+5779786/1
CCCFFFFFHHHHHJJJJJJJJJJJJIJJJIFHIJHIIJJJIJJJJJJJJJ
@1680940/1
tcctaattgaagagccttttcccaaaatcataccattagatttattaatt
+1680940/1
CCCDFF>DHHHHHJJJJGIJJGIGGIJJJJ<FHIIJJIIGGIIJJJJIJJ
@5780585/1
ggccattatcgcatcatacggaatctgccgagtccttccttctagtgctt
+5780585/1
@@@DDDFFHFDBHEFGIGDHGIGEGEFHIDAGFFDGGEFFGIEFFBDDDH
@660320/1
ctctgtagcattgtaatttcttgttcttcttgtttcttttctttaacatt
+660320/1
CCCFFFFFHHHHHHJJJJJJJJIHJIJJJJJJIIJJJJJJJJJJJJJJJJ
@6285592/1
ccaatgtttctagcctttcataattcataacgtcattagcagagctcgct
+6285592/1
CC@FFFDFHHHHHJJJJJJJJJJJJJJJJJIJIJIIJJJIJJJJJJJJJJ
@7304671/1
aggtgctgaggcaagtgttgggattttgaccatcttcaacgaatcaaatt
+7304671/1
?<@=D?DDFHFDFECEDEEGGIBGCFHIDIIGG;FDHIGGIIHIIIIGII
@5781983/1
cttgccgatagcaataaggcctttggctttaacctcataactaaaacagg
+5781983/1
@@@DDDFD<FDD8CGGIIIIG@CFA9<<DDD@CDF@:BFHGIHHCFGDDC
@5782294/1
caggtgcgttaacttttggtggctttattatattactcctaattgaagag
+5782294/1
@CCFFFDFHHHHHJJJJJIHIIJJIIIJJIJGIJIGIJJJJIJJJJHGAG
@7807101/1
ttcttcttcttttttccacgtgaaatctttaggctgcagctcaaccattt
+7807101/1
CCCFFFFFHHHHHJJIJJJJIJJJJJJJJJJJJJJJJIJJJJJJJJJJJJ
@1162860/1
ccttgtcttacaggtaccggtctttctcgataatcaagtgttggtgcatt
+1162860/1
CCCFFFFFHHHGHIHHIJIJGHIJJIJJJJJJIIJJJJHIIJJJHIIJJJ
@1683968/1
cttctttactaaaaggctacacaaacaatcacctgaatccttagaattca
+1683968/1
CCCFFFFFHHHHHJIJJJJJIJJJJJJJJJIJJJJJJJIHIJJJJAHIII
@1165581/1
aacatatttcaacatgtatccttttgggcggtaccatggtataactatct
+1165581/1
@@<DDFFDHFHHGIIJCEEIJHIJIGBHDFG6@DFHGIIIFB@FGGIJIJ
@6286824/1
gttgtaacgattggaaaaataatcagaatatgaacggtattgctctgcag
+6286824/1
CCCFFFFFHHHHHJJJJJJJJJJJJJJJJJJJJJJJJGIJJJJJJJJJJJ
@109596/1
aggggaacgagaaccaatttcttttttaaaataatcagcaaaatccaaaa
+109596/1
CCCFFFFFHGHHHJJJIIIJIJJJJJJIIJJJJJJJJJIJJIJJJJIJJJ
@3723431/1
gtcaagaccataaccaagatcaattactctaccaggtggaggtgaaa
+3723431/1
CCCFDDFFHGHHHJJIJJIIIIJJJJJJJJJIIEHECDGCGHGHIIJ
@6287332/1
ctgtcatgctctttctcaacaagatggtacctagctctaaatgccacaag
+6287332/1
CCCFFFDDFFHHHJJJHJJJIJJJIJIHFIJJDIIJJJJJJIJIIGIIHJ
@6799691/1
agtaagtgatcattaagttcgccgatcttgtacaacattttacatgcagt
+6799691/1
=@?DDD=ADFHHGFIIEEEFGGHGEGHGIIDCGFGHIIFGIIGDDHG@DD
@6800045/1
cttttcccaaaatcataccattagatttattaatttgctcaggagaaatt
+6800045/1
CCCFFFFFHHHHHJJJJJJJJJJJHIJJJJJJJJIJJJJJJJJJJIJJJJ
@6288069/1
aaatttctattcccgattatttttcctttgatgctgctcaatttaccttc
+6288069/1
BC@FFFFFHHHHHJJIJJJJJJJJJJJJJJJJJJJJJJJJJJJJJJJJJJ
@7808577/1
ccgaggtttaaattttttccgctgtagtacaaatttctatttccgattat
+7808577/1
CCCFFFDDHHHHHJJJJJJJJJJJJJJIIJJJIJJJJJJJJJJJJJJJJJ
@111165/1
gtgggcatggcctgcagctccctttttgcagcttcttcaagagggatggg
+111165/1
CCCFFFFDFFA?FDGGGIIIHHIIIIIGGIIGHIIIIIIIIGGDH:BFGI
@663402/1
ggtcattatgggcttctattagttcatctatattttttaaggaagtaagt
+663402/1
BCBFFFFFHHHHHJJJJJJJJJHIJJJJJJJJJJJJJJIIJJHIJIJIJD
@111337/1
ctgtatcaactgcagcctcttttaccattgtacgagtttgagcatcattc
+111337/1
@?@BD8BDFHHGFH@AHGHHIGIGGHC9FCHCC??FGFGG>BHHGIIFIE
@1166564/1
ctttgtgagccacatcaatgttaaggaatggtttccaaccaataattgca
+1166564/1
CCCFFFFFHHHHHJJJJJJJJJJJJJJJJJJHIJJJJJJJJJJJJJJJJJ
@664235/1
tgtgtctctttctttttttgttagactgatttgatagagcacggaaggtg
+664235/1
@CBFFFFFHHHHHJJJJIJJIJJJJJJJJJIIJJJJJJJJJJJJHIJJ@G
@664396/1
gttcacactgttcctggctgagagtaattcgtcgcgcattctgttgtata
+664396/1
@@@?DDDDF?<AFGGEGGE?9G<FF>HH?CGEFGGHE6F@@8CGH>B4=@
@3724371/1
ccctcttttgggtggaatgtatgatgatgatttg
+3724371/1
<<<DAD?DFF?>AE1C?CACEH9CFHFCG<FF<C
@2719497/1
ctctatttcattgtgcattaatctatagaaaattttccaaacagtattta
+2719497/1
BBCFFFFFHHHHHIJJJJJJJJJJJJIJJJJIJJJJJJJJJJJJHIJJII
@2193066/1
ctttttgaattaaaatcacctgctccaggtaatggaaaatcctgaggagc
+2193066/1
CC@AFFFFGGHHHIIJIJJJJIJJJJIIIGDGGIJIIJJJJJJJIIJIJJ
@1685977/1
aggcaactcaggataactatagaggttcttctttccatcaaaggcaggaa
+1685977/1
@CCFFFFFHHGDDGHIGHJ<HHIEIIIGIIHGGIGHIIIIJIJIJCHGFC
@2719830/1
ctccagggctatgtgcacgcttatcctcaaaaagatgtcttgtaattagg
+2719830/1
@CCFFFFDDHHHHHIIJJJIIJJJJJJJJJJJJJJJIGIJJJGJJJJJJI
@2193472/1
cctcaactcaagatcatggcataaatctgaaccatgggcatacagcatat
+2193472/1
CCCFFFFFHHHHHJJJJJJJJJJJJJJJJJJJJJJJJJJJJJJJJJJJJJ
@2193485/1
gtcgaatactctgagcttgctgagcgactaatgccactgtgtccaca
+2193485/1
@@CFFFFFHGHHHJJJJJGHIFIJIJEHIJIJIIJGIIIFHIJJJGH
@6800634/1
atcctgtttcatccgcaattttctggcggagctcttcagcatttagcagc
+6800634/1
@@@?DDDDHHGHHIIIIGIICGIIIIIEEEHEHEIIIIEGH@HH@FGH@F
@1687181/1
agggtatgaaactgaacgtgtacacctggtaaagaggtgacaaagatagt
+1687181/1
B@CFDDFFHHHHHJJJJJHIHIJJJJJJJHIJJJJJJDGIIJJJJJIJJH
@2720653/1
ctgtgacagtcttcaagcactgagttagaataccaacctgaatttcagca
+2720653/1
?@@DDDDBFHHHHIIGCBHIIICGAFGGCHHGF3?FFH@FDDHDIHIIII
@6801466/1
gggaagtcaattgctaatattgccatcaacgttcactgtctataaaaata
+6801466/1
C<@FFFFDFDDHAHEGIHGIEHIEIIIGGFE<CEGGGIDDGEGGH@HGGH
@2196000/1
ccgacaaacgccatcctctcattcttagttgtaacaac
+2196000/1
@@@BDDDD=?8@CGH@EBHEGFBCDFH@FFFBB40?F?
@4759081/1
ctcatgttataacattatgcagttcattacctaagatatttgttatgatc
+4759081/1
@@@DDBDD>F>BFHIEDH@E<FBHDHGHEGHHIGIGIGHCDH:DHGHGIG
@3219949/1
cagaatatgaacggtattgctctgcagggaacggcgacataggtgtctgc
+3219949/1
CCCFFFFFHHHHHJCGHJJJJJJJJJJJJJJJJJJJJJJJJJJHIHGJJJ
@4759625/1
gccgatcttgtacaacattttacatgcagttagtgcaactgctcccttgg
+4759625/1
?;?D?@DDHFDHFEBEBHBHIIHIEH>HGHGHDFHGC@FHIII@BBBHGG
@6291745/1
ctctaaaccttcatctttatcagtaatttctttaatatttgaagtttctt
+6291745/1
@@@DDDD??CDDFFGBFGGIIG<H>:FHIH@EGB<FHHIGIB<F?DHDFH
@5787324/1
agcatcattactaattttttgcaattgttgagtgaagtttctgagagcat
+5787324/1
@@CDFFFFHGHHHJJJJJJJJJJIGIJHIJJJHIJJJDHIJJJJJGIJJJ
@4221949/1
gtctccttcaacaatcgtcggtacaatgtaatatgagttttctttgtttt
+4221949/1
CCCFFFFFHHGHHJJJJJJJJFGHIIIJHIJJJJJIIHIJJJJJJJHIJJ
@4222216/1
gtggttcttgcctttgcagctgttgtggtggttgttgcctctgttgctgc
+4222216/1
@=BFDDDFHFHHHIIIGHIIJIHHICGICCGGHIJJIIJGIHEGHIIIJF
@3726342/1
ctccagctaaggctgtatcatcaacttctaaaggtttccaataaacacct
+3726342/1
@C@FFBBBHHB?FHDHGIIEIIIIIIIGHIIIIIGGHIEGHIDGIGII?H
@7812012/1
cacttttgttattggtttccttatcagtaatctcgaatctattatctctt
+7812012/1
@<@DDDDB2ACDFHICFBDF>BF@HDHFHIHIDEHEHHCHFGIEFBD@BG
@7307981/1
ccactttgttctttcttgtcagcacagaataatcttgtatgatgtctctt
+7307981/1
CCCFFFFFHHHHHJJJJJIJJJIJJJJJJJJJJJJJJJJJJIJJIJJJJJ
@115603/1
tggccatgttgaatagcttgctgtggtggtacagcacccggtcctggtcc
+115603/1
CCCFFFFFHHHHHJIJJJJJJJJJJJJIJHIJJJJJJJJJJJJJJJJJJJ
@4222522/1
cactgactaaaatattgttcaagttcacgaggagtattcttggaaacaat
+4222522/1
@@@FFFFDHDHHFIGE@CHGFCF4CEHHEBFEEHCBCFFHHIGGIIEG@B
@3222655/1
gtggaggtgaaaagaatgatcttccaactgtcacaaacctgttagcagct
+3222655/1
@@@DADFADFHHHIIIIIIIIIHIIIIIIIFHHIIIIIIIIGHGHGFIIF
@3728617/1
ctctttcattatcgtaaattgtcacggtctcaacaagttccgttttttgg
+3728617/1
CCCFFFFFGHHHFIDHIIJJIJIGIBHFGIGCEHIIIJJGIIGHIJGHHB
@2197185/1
ctggtgtagaattacagaataactcatgaatgctttctaatgtttcttca
+2197185/1
@@@D?DBDFDHHFIGIIGGGHGICHGIGHGGIIJJGGGIIHGDFIGIIIJ
@7310333/1
taacgattggaaaaataatcagaatatgaacggtattgctctgcagggaa
+7310333/1
CBCFFFFFHHHHHJJJJJJJJJJJJJJJJJJJJFHJJJJJIJJJJJJJJJ
@4223889/1
gatttattaaacccgatgctagctttcttaaatctggttctctaatcatc
+4223889/1
CCCFFFFFHHHGHJJJJJJJJJJJJJJJJJJJJJJJJJJJJJJIIJJJJJ
@5789318/1
gtcgctttatgcaaataaattggcatcccacttttatgaatgattttgat
+5789318/1
CBCFFFFFHHHHHJJJJJJJJJJJJJIHJIJJJJJJJJJJJJJIJJJJJJ
@2723565/1
gctgttgttgccactgctgctgctgcggctgttgttgcctctgctgctgc
+2723565/1
:?@ABBDD3ABFHGHGHBHED@EHIIIIIEGDG@?DG4B0?FHB@DHGGA
@5277959/1
tataagattacaattcttaacattttttctttaaacaaagaacattggat
+5277959/1
CCCFFFFFHHHHHJJJJJJJJJIJIJJJJJJJJJJJJJIJIIJJJJJJJI
@668593/1
ctttaaagtaaacagcaacagtatataaacgagtgttagttggacccatg
+668593/1
CCCFFFFFFFHHHJJJJJJJJHIIIJJJJJJGICGIIIJIGJJJJJJJJJ
@1689436/1
cttggtgtttgttttctccaactccgacaaacgccatcctctcattctta
+1689436/1
CCCFFDDDFHHDHIIIBHGIIGGGBHIIIEHIIEGIGEGIGIIIEEHGII
@4760934/1
gtttgcattagacatagtcagagcttgtaggagaatggaaggactaggac
+4760934/1
CCCFFFFFHHHHHJJJIIIJJJJJJJJJJJJJIIJJJJIJJJJJJJJIJJ
@4760947/1
gcaggaaatcgatttttgaaacacctctgtcgaacagcttccacagcttg
+4760947/1
@@@FFADEDHHHHIGDHB=HH>GGHGGGCHICHHIEDGFH>?GGGIDGGH
@5790724/1
ctaagagttttattaaagttggatcattagcagaaatcctcattctttca
+5790724/1
CCCFFFFAFHHHHJJJJJFIIJIJHIHIIIJJJJJJIJJIJJIIIIJJIJ
@1171131/1
cttactttttaccagtcccttcagttaatatgctttaactgacaacattc
+1171131/1
@@@FFFFFFHHHDGIJJJJIJJIEIJJFIJJJJJJIJJJIIGGIIGIHJG
@6805357/1
atctagttgaggaaacaaactttgtgagtgttctaaagctacttttgcag
+6805357/1
@@@FDFEDFHFFBGGEEGIIEIIJDGHGAHGHFIFGCFGGC?GHIJEEGI
@1172268/1
gtcattagcagagctcgctactaaggccttcaagatagaacccaattctg
+1172268/1
@=@DAFEFDFDFHIGBAFHGHEHI<G3CGHGHIII<B?DCBBHHGBBBFF
@1172613/1
aacagggttcatgagttccactttcacaatcaattaattggtaacatggt
+1172613/1
@@CFFDD=CFHFFGGDGGGEIIIHIIJIGGGIJIII>FGGIIFHIGIIJH
@7817045/1
tattaatttgctcaggagaaatttcaatttttgcaaattgttcgtagtga
+7817045/1
CCCFFFFFHHHHHJJJJJJJJJJJJJIJJJJJJJJJJJJJIJJJJJJIJI
@7817523/1
ctccttttcccgtttttattatcgcttctaattttttctctcatttctgg
+7817523/1
CCCFFFFFHHHHHIJJJJJJJJIJJJJJJJIJJJJJJJJJJJJJJJJJJI
@4225392/1
ctcgtttcattttgctttgacttctcatttcttgaagtttattttcttta
+4225392/1
CCCFFFFFHHHHHJJJJJJJJJJJJJJJJJJJJJJJJHIJJJJJJJJJJG
@4225991/1
tgagtaatctctgtatcaacaactgtaccagccggcacattcatatttct
+4225991/1
@@??BD??DHFHD<AA<EAGH?FGGAE:CF@=E@ADEA>DGB9DAFHIEG
@6295705/1
ctccagctaaggctgtatcatcaacttctaaaggtttccaataaacacct
+6295705/1
CCCFFFFFHHHHHJJJJJJJJJJJJJJJJJJJJIEHIJJJJJJJJJJJJJ
@2725896/1
actatgtttgatgacatatcaataacattctcctcaaccttttgtaacat
+2725896/1
8=?DDD==DDDDDEIAEI@<CFDF@BEB4A49<<AEEECBADDC8CB9B?
@7818497/1
gcccaatatagattccagaacttccggcataatgagtacatcatttacat
+7818497/1
CCCFFFFFHHHHHJJJJJIJJJJJJJJJJJJJJJJJHHIJJJIJJJJJGI
@2199890/1
cccagccctcagataatcccatatcatggagacattaacttgcg
+2199890/1
8?@DDDAD?FAB3CEHHIDCHC@HHEDC@D>BECBFDDHCBC<D
@7818896/1
ctcccaattctttggtgataagaactatttctttaagaatattttggatt
+7818896/1
@CCFAEFFGHGHHIGHGAEGDCHIGEGEHGHGGHIGGABGIGIIIIH@FF
@1689984/1
ccttcatgtatattttcatgagtacaatagaggtaag
+1689984/1
@@@BDDDBHHHBHFIEG>ICCGF@FIHIEHHII<9AB
@6807902/1
ccgttttttggagaggcaactcaggataactatagaggttcttctttcca
+6807902/1
BCCDFFFFHHHHHJJJJJJJJJJJJJJJJJJJJJJJJJGHJJJJJJJJJJ
@3734247/1
aatgcctcagagctaccttggcagctgctaattttgcttggtgtttgttt
+3734247/1
@C@FFFFFHHHGHJJJJHGHIIJIJIJJJJIJJJJJJJIJGDFFHIJHIJ
@2201680/1
tacaacatatttcaacatgtatccttttgggcgg
+2201680/1
@@@DDDDDAHHFHBG@ECBIAFHHD>HE@HGG:@
@6809726/1
gatagagcacggaaggtggaatttttgcattttttataacttctttaatg
+6809726/1
CCCFFFFFHHHHHIIJCFHHJJJIJJIIIJIJJJJGIGGIGJICGIJIJI
@6809783/1
atcaattatgatactgtctccttcaacaatcgtcggtacaatgtaatatg
+6809783/1
CCCFFFFBFHFHDGIGJGIIDIGIJIJJJIJGFHEECBH@BGCHIEIIJE
@1692968/1
ctctccaaaattgtaaatccaggaacttcccagtcatcaggaataaagtc
+1692968/1
CCCFFFFFHHHHHJJJJJJJJIJJJJJJJIJJJJJIJJJJJJJJJJJJHI
@1693355/1
gctgcggcatgctttgcttctttcttagatctaccagtgcccatggcagc
+1693355/1
@C@FDFFFHHHHHEHJGHHEHIIGIJGIBGGGGGJJIJIIIIGGIICFGH
@119835/1
cgtttctgtaccactataaatgtaatcggtggcgtgtaatcactgctgag
+119835/1
CCCFFFFFHHHHHJJJJJJJJJHIJJJJJFIJJJHHHIJJJJJJJJJJJI
@4764155/1
gtggtctctgctgttgctgttgttgctgaggctgctgtggtctctgctgt
+4764155/1
@BCFFFFFHHHHHJJJJJJJJJIJJJJJJJJJJJJJJIIJGIIJIJJJII
@5793749/1
cagggaacggcgacataggtgtctgctcttcacatactcttgttacaaca
+5793749/1
CCCFFFFFHHHHHJJJJJJFHGIJIIIJGIJJJJJEHJJJIJIIJJJJJJ
@2728057/1
gtcggcagctgggaatcctttgtgagccacatcaatgttaaggaatggtt
+2728057/1
@CBFFFFFHHHGHIGIJJIIIIHHIGIIJJJJJJJIJJJJJGIIIJJJ<B
@6299003/1
tcctgccactcatcataatgaacaatatcttcttttggattagtagaaaa
+6299003/1
CCCFFFFFHHHHHJJJJJJJJJIJJJJJJJJJJJJJJJIJJJJJIJJJJJ
@5281149/1
aacgttatcaggttttgggtagttgggtaatattttgataacgtggatgt
+5281149/1
@?@DAADDH?FA?AECGHIC:CAABDG1?CDFGFHFHB?BGCB?FGG<F9
@7820978/1
gctgtgccttgtatactagcatgactgactagatagaagtctaattcagt
+7820978/1
@@@D?DADF?HFFGIIIBHFC>?AFBBHGIIBEIE4EEGFEDEEGGGIIG
@2728977/1
cactgttttcaccggaggaatttgtttgtgattttttattgtatcccaat
+2728977/1
C@CFFDDDHHDHHJGJJJEHJIIJIIJJIIIIIJIJIEGDGFDHIIGHGI
@2203012/1
ctcacacctggcactaaactgtaaagggcttcactgcaaaagtttgatca
+2203012/1
CCCFFFFFHGHHHJJJJJJJJHJJJJJJIJJJIJJJJJJJJJFHIJJIJJ
@7821593/1
accagatctagtaaatattggaaatggacaaaccttaggaatttctttaa
+7821593/1
CCCFFFFFHGHFHJJJJJJIJIJIJJJIJJJIIJJJGHIJIJJJIJJJJJ
@7314549/1
ctgctttagggtttcttccgctaatttaaaaat
+7314549/1
=??ADDDBDB82AE?AEEFEDAE8AAE4C9:?C
@6810690/1
cactgactaaaatattgttcaagttcacgaggagtattcttggaaacaat
+6810690/1
CCCFFFFFHHHHHJJJJIJJJJJJJJJJJJJJJJCGHJJJJJJJJJJJJJ
@673912/1
gccacttctttgaactaagtacagcgaaattcttattcgattgaagtaaa
+673912/1
CCCFFFFFHHHHHJJJJJJJJJJJJJJJJJIJJJJJJJJJJJJIIJGHHJ
@6812087/1
tgctctgataaattagaatcatcccatagcaaatgatatttggtaggacg
+6812087/1
@@@FFAD>FHFFFIHIIIIGGGIIIIGIGEH9@HEAGBDHHIBHIH;GGB
@2205103/1
gcagggaattctaagagggtacacaattcaggcactaatgtctcttcaaa
+2205103/1
CCCFFFFFHHHHHJJJJJJDFHIHIEFHIIJJJIHJJJJJBGHHHIJIJI
@5282748/1
agctgcgacaccatctgatgcctggtgcggaggctaccttgccgtaggaa
+5282748/1
CCCFFFFFHHHGHJJJJJJJJJJJIFHIJJJJIIJJJJJJJJJJHIJGHH
@1694225/1
gttccagagactcgtccaatcagattgaaaaaaacaagttgtataacaca
+1694225/1
CCCFFFFFHHHHHJHHIJJJJJJJJJJJJJJJJJJJJJDHIHFFHIJJJJ
@1694512/1
gttatatggtgattgatgccactcaactttgcattaactttctgtagtat
+1694512/1
@@@DADDBH=ADFGAGIG<C<<CBEA@HHGHIIIIIEHHHHFGH9CFFHC
@1694990/1
ccacttggaaaactgtttatcatagatccg
+1694990/1
@CCDFFDFHHHH;AGFHIIGGDHGIIC<EG
@4228813/1
cgggacttgaaaagaaagaccttccc
+4228813/1
@<;ABDDD?3AD8<?AFGFIF39A<2
@4229180/1
cctccttccaaaaaaatacagcaagtctggtaaatttatcgcaaggtaat
+4229180/1
@<@DFDDDHHFDHIJJGIJJJJGIE?DHGH?DHIJIGIIJIJGGIIFGGH
@1695911/1
gtcaaatccatctttgtaaataaaaaattaataacattaatatgaacaaa
+1695911/1
@=?DDDFFDHHHHGGIDGHGGEIIIGIH?EGHJJIEHIIJJJJ>DHBGHG
@5795039/1
gttcgtggaagtaagaggtctttcatttaatgttttttgaaaagcctcac
+5795039/1
CCCFFFFFFHHHHGIIGICEHIJIGIIJG@GHEIIIJJJFHGGICGHIII
@2729198/1
gacgtgctgtaccttgtatactagcatgactgactagatagaagtctaat
+2729198/1
@@CFDDFFHHHHHIJIHIIIJJJJJJJIJIIJJJIIJJJJJGIJGHIIJI
@2729258/1
tacaatgtttagtgatatatttaatataaacactagaaaaactattattc
+2729258/1
CCCFFFFFHHHHHJJJJJIJJJJJJJJJIJJJJJIJJJJJJJJJJJJJJJ
@121843/1
ctgtttacaaacttctaattatcaatgacacttgtcggctttatcacgat
+121843/1
@CCDFFFFHHHHHIIJJJJJJJJJJJJIIJJJJJJJJJJJJJJJJJJJJJ
@3736488/1
attgttttataagttctgcataatactgaacagaagatttgtttcctatg
+3736488/1
CCCFFFFFHHHHHIJJJJJJJJIJJJJJJJJJJJJJIJJJJJJJJJJJJJ
@6301298/1
ccacattccattccatgatttattaaacccgatgctagctttcttaaatc
+6301298/1
CCCFFFFFHHHHHJJIJIJJJJJJJJJJJJJJJJJJJJIJJJJJJJJJJH
@7315364/1
aagcattacagcaataaacgtttttccagagccagtaggtaaaaagatta
+7315364/1
CCCFFFFFHHHHHJJJJJJJGIIJJJJJJJJJJJJHIJJHHJJIJJIJJJ
@4766653/1
attcataattcgggccttaactttagtgaactggtcatcaactgagaggc
+4766653/1
1:BDFFFFHHHHHJJJJJJJJJJJGIHIJJJJJJGIJJJJJJJJJJJJJJ
@2207245/1
ctttaggtaaaacttttatgccaagccaagacatgaacaacaatgctcct
+2207245/1
CCCFFADFGAFHBGGHH@I@9IHHE1AEHGF>F?GGGGIGFGGHG@FHIE
@6812267/1
gttgttgaggctgctgtggtctctgctgttgctgttgttgctgaggctgc
+6812267/1
B@@FFDFFHGHHHJJJIJJGHIGHGJJIHHIIIJFHIDHDHGJHGIDIJ?
@5285364/1
tttggattgaatataagaccttgttgttttagggtaatcaaattttatga
+5285364/1
@@@FFFFFHHDHHIIFHGEGGHIHGG?BCEHGIJ?GGIJG<G?GGIJIIH
@2208633/1
cccaatggtccacacctttgtcaccactatattcaccaaccgttaacgg
+2208633/1
@@@?BD;B??FBHGEFHHIIIEG@CEBGB?EFGI9FEAH?GAG@BHIE@
@6813921/1
cttttatttctttagtaaacttaaccctttgagaatctgttaaaggtttt
+6813921/1
CCCFFFFFHDHHGJIIJJJJIJJJJIGIJIJIJGEHIJJJJIIGHIHHIJ
@2209116/1
gctgttgttgctgaggctgctgtggtctctgctgttgctgttgttgctga
+2209116/1
@CCFFFFFHHHHHJJJJJIJJJJJJIGJJJJJJIJJGIJJEGHFHIIJG?
@5798469/1
ccccttccatgcaataaacggcatgtctcaagagctgcaatgcgacg
+5798469/1
@C@DDFFDDFHHDIIJJIIJIGIJJIGGHCGBDGCFHGGGIIJIHGH
@5799288/1
gctcaaacatgcaaatgtgacattattgactaaggccgatctgaggtctg
+5799288/1
BCCFFFFFHHHHHJJJJIJJJJJJJJJJJJJJJJJJJJJJJJJIJJFHJJ
@3739168/1
cttcattgtaacttggcccgcaacaattgtacacaactccataggaagcg
+3739168/1
CCCFFFFFHHHHHJJJJJJJJIJJJJJJJHIJJJIIJJJJJJJJJIJIIJ
@1698939/1
cagcctttgatagcaatcggtaaagttttgcctataagaacaatgagtaa
+1698939/1
?@@7?D:DFFDDD9CFG@FF3<;EH<CCHFFFFF@ABFFIIIIFFBF9BB
@6816170/1
cactgctgaggcttgaacaagcccttctgatagcctgcaattcttggttc
+6816170/1
@C@FFFFDAHFDHIJIJIEIIGGEHIGIEF?GIGGIIBAFGGIIIJJ9?F
@5800547/1
cccgattctatttcttggtcatcagtttgagatactgtaatgcattgtag
+5800547/1
BCCFFFFFHGHHHGIJJJIIIJJJJIIJJJJJJFIIIIJIJJJJJJJIJJ
@5289328/1
gccgcttgttgctgtacttgaggctgagatgaaggtggtctgctgggttg
+5289328/1
CCCFFFFFHHHHHJHIJJJJIIJJJJJJJIJJJJJCGIGGHJJJJJJFHI
@5800765/1
ctcagagctaccttggcagctgctaattttgcttggtgtttgttttctcc
+5800765/1
CCCFFFFFHHHHHJJJJJJJJJJJJJJJJJJJJJJJHHHIJJIJJJJJJJ
@2211933/1
cgattatttttcctttgatgctgctcaatttaccttcatccttgttttca
+2211933/1
@@?=DDDEHHHHBHGIIHIIGGBHGJJHGGIIIIJJIDIIJIIJIIIIII
@3233524/1
ttcttgttttttttctttaacatttctcacagaacggttgccatatagcc
+3233524/1
CCCFFFEFHHHHHJJJJJJJJJJJJJJJJJJJJJJJJGIJJJJJJJJJJJ
@7826626/1
ctatttctttgtgtcggaatacaaggcagg
+7826626/1
@@<DD;DDDFB2<222<8F;FBACGA@?:1
@1180484/1
gcaccttcaacaccacactcctcaagg
+1180484/1
@@@?DBDDBBHDHDHGBGCHD@ECBD<
@1180512/1
ataaaactgaagtctgtgacaacccaacgcaatcgcttaacctacccctc
+1180512/1
@CCFFFFFHGHHHGHIFHHIJCGIJIIDHJJJIJIEEHGHGIIJGJJJJI
@3741185/1
ccccttcagaatataatagtttcaactcatttgatttatgcttaataagc
+3741185/1
CCCFFFFFHHGHHJJJJJJIHJJJJJJJIJJJJJJJJJJJJJJJJJJJJJ
@7827369/1
cttggaaacaattttataattattggatatattcatgccacattccattc
+7827369/1
CCCFFFFFHHHHHJJJJJJJJIJJJJJJJJJJJJIJJJJJIJJJIJJJJJ
@3233864/1
gtcacttttggtcctgttggtccattaatataaaatggttcaacttcttt
+3233864/1
C@@FFFFFHHDHHIIIJJHGGHHGIGHJJIJJGIIJJIFAFHIGHIJJJI
@6308674/1
ctgtatgcatgacttttataattagggacaggatcatatcgtacaataag
+6308674/1
BCCDFFFFHHHHHJJJJJJJJJJJJJJJJJJJJJJJJJJJJJJJJJJJJJ
@126442/1
gctgttgttgctgaggctgctgtgg
+126442/1
=1=DA?=D?AA<F<CGEE3:C@3A?
@127370/1
ccaggaacttcccagtcatcaggaataaagtcattaaccttcaaaatttt
+127370/1
CC@FFFFDHHHHHIIBCDIEADFC@GGGEHBHHIBGIIIAGHIIGHHIDI
@2735905/1
cttggctttgccgcgtgttgctgtacttgaggctgagatgaaggtggtct
+2735905/1
CCCFFFFFGHHHHJJGHHIIIJJJJIJJJIJJJJJIIIIIJJJJBFIHHE
@5802962/1
gcatcattcattttcttcattgtaacttggcccgcaacaattgtacacaa
+5802962/1
CCCFFFFFHHHHHJJJJJJJJIIJJJIJJJIJJJJJJJJIJJJJJJJJJI
@5289943/1
gcccagcagcatagttcaatgtaggttaccacatcaacatcgtcatatag
+5289943/1
@<<BDD?DDFHDFGIGEFABHHGGHHGGHCEFIIA@CEGCFI?DHGHGIG
@5803176/1
gtcagaattttcgtttggagcaaatacaatg
+5803176/1
?=@DA?DBDFB?0AEF?F<<C9C99FEFFI>
@4768232/1
cctcaaggtacacccctataagggcttcgatagaatctgcaacaactttg
+4768232/1
BCCFFFFFDDHHHJJJJJJJJJJJJJJJJIJJJJIJJJJJJJJJJJJJJI
@5290476/1
ctccttgaatgaatttttcattcctccatactccttgtcttacaggtacc
+5290476/1
?@@DDDD?FFDB4AFFHI;DIIGGIGIIIIGIGHGEHFGCGHGFHGBF?B
@7828728/1
gctgttgttgctgaggctgctgtggtctctgctgttgctgttgttgctga
+7828728/1
CCCFFFFFHHHHHJJJJJJJJJHIJGHJJJJJJJIJJIJJHIJJJJGJJA
@7828787/1
gtcctcctgccactcatcataatgaacaatatcttcttttggattagtag
+7828787/1
CCCFFFFFHHHHHJJJJJJJJJJJJJJJJJJJJJJJJJJJJJJJJJJIII
@5805068/1
ctggctgttgccatttgattcgtcctttgtttttactcctttttcaaaac
+5805068/1
CCCFFFFFHHHHHJEHHDJIIIIIIIIIJJJJJJGHJJIJJJJJIJJIJJ
@5805083/1
tctgcactgtgacagtcttcaagcactgagttagaataccaacctgaatt
+5805083/1
;?@BDDDBAH>ADGHC?AFAC@>>>GGCBAAEHFEEHH@GHE@DGCBDGI
@4769693/1
gtacacaattcaggcactaatgtctcttcaaaatcttcttcatcacgtcg
+4769693/1
@@@ADDDDDHHFFHIE9@?EDE4AA:CCBEHHIHIIG>EDHGGGIGHGHI
@5805572/1
ctcctacggagactgtatacctaaaagtgggttcatgaattgctccctcc
+5805572/1
CCCFFFFFHHHHHJJJJJJJJJJJJIIGHJJHHIJJJIJJJJJJJJJJJJ
@5806114/1
ccgactgatgatttgaggttcttgtggaattgtgacactttgatgttgta
+5806114/1
CCCFFFFF4CFHHJJIJJIJIIJJHIJIIJJJIJJJJJJJJJIIJJJJIJ
@128313/1
ctgttgctgaggctgttgtggtctctgctgttgctgaggctgctgtggtc
+128313/1
CCCFFFFFD?FHFIIIIGGII>HGIIGDIGFFIDEGHIIIAFHIIHGI?F
@681867/1
ccggcataatgagtacatcatttacatcaccgtgatctaatatttgagca
+681867/1
CCCFFFFFHGHDHGHIIJIJIJJIJIJJJJJJGIHGGIJJJJJIJJGIJJ
@7323245/1
agtagtttcacttttgttattggtttccttatcagtaatctcgaatctat
+7323245/1
@CCFFBDEDHFHHCIEGHEHIIIIIIIIIIGGEHIHIGHGHIIGHIIIID
@128635/1
ctgaacacattgggtcgccatacctaaaaccgtatctccaaccctcttca
+128635/1
@CCFFFFFHHFHHJFHIIJJIJJJJJIJJJGIIFHIJIJIIJJJJJJJJJ
@1182159/1
ctggtcttcagtcacccgattctatttcttggtcatcagtttgagatact
+1182159/1
BCCFDDFFHHHHHJJJJJHIJIJJIJJJJJJJHJGGJJJIJJJJIIJJJI
@4235227/1
gtgctggttacaggagatactggttgttgttgaggtggtagttgagtttg
+4235227/1
CC@DFFFDFDDFFBGIEHDFGHGCHHIIIGIEGEI??DFFFDGC<FFHIA
@4235324/1
ctccatactccttgtcttacaggtaccggtctttctcgataatcaagtgt
+4235324/1
CCCFFFFFHHFHHGHEHGIIFII<CEHGBGGIIJJJJJJGHEIIJGIIIJ
@128991/1
gtacgagtttgagcatcattcattttcttcattgtaacttggcccgcaac
+128991/1
CBCFFDFDHHHHHJJJJJJJJJJJJJJJJJJJJJJJJJJJJJJJJJJIJG
@1182376/1
gcggcatgctttgcttctttcttagatctaccagtgcccatggcagcaaa
+1182376/1
@@@DD>DAFBDDHJIGGEHGHGGIF@FHICGGGGHBDDFCFHICBFHEB@
@682857/1
ctctggtatccaaaggcactgttttcaccggaggaatttgtttgtgattt
+682857/1
CCCFFFEFHHHHHJJJJJJJJJJJJJJJJJJJJJIJJJJJJJJJJJIIJJ
@1701909/1
gtcatttctttttcttgatctctttcattatcgtaaattgtcacggtctc
+1701909/1
CCCFFFFFHHHHGJJJJEFHIJJJJJJJJIJJJIJJJJJJJJJJJJHJJJ
@4236082/1
ctgtggtctctgctgttgttgttgttgctgaggctgctgtggtctctgct
+4236082/1
@CCDDFFDFHHGHJJHGIEFIDGIEHGHJIHFGIDIIHFGHIEG@BHIJI
@2214815/1
tataaatgtaggaagttatcaagaaatctaagattgcatcaccgaggaat
+2214815/1
CCCFFFFFHHHHDIJGHIJIIIIJJJJJIJJIJIIJJJJGIIDHGIIIJI
@3744186/1
ccgtgatctaatatttgagcagaaggtgctggtgcatgtaatactttgta
+3744186/1
B@BBDDFFHHHHHJJJJFIJIJJFJJFHHJJICGIJJIGHIIIGIJJJIJ
@6311544/1
atttctttgtgtcggaatacaaggcaggaaatggtgaactgcctttcatg
+6311544/1
CCCFFFFFHHHHHJJJJJJJJJJJJJJJJJJJJJGHIJJIJJIJJJJJJJ
@2215526/1
cttgtatactagcatgactgactagatagaagtctaattcagtagggtga
+2215526/1
CCCFDFFFHHGHGGHGCGIGGIIJIBHJFEIJIJJIIIIJCGFHIIIGII
@2215602/1
gtctttttttaccaaaccggtattttccccttggcaacaaacagttgttt
+2215602/1
CCCFFFFFHHHHHJJJJJJJCFHJJJJJJJJJJJJJJJJJJJJJIIIHIJ
@3238345/1
tcctaattgaagagccttttcccaaaatcataccattagatttattaatt
+3238345/1
CCCFFFFFHHHHHJJJJJJJJJJJJJJJJJJJJJJJJJJIJJJJJJJIJJ
@7324758/1
gggtcgtgagaagctgcaacggctgctatagatggaacgttgatctggtc
+7324758/1
@CCDFFDFHHHGHJJJJJJJJJJJJJJJJIJJJJJGJJJGIIIJJJJIFH
@2740620/1
cttggcagtaacaagattttcacatggctgcccctttattatccctttca
+2740620/1
CC@DDFFFHGGFDIGFHIJJJJJGJJJJIIIIJJJJJJIIGHGHHIIIGG
@2742971/1
aacgttatcaggttttgggtagttgggtaatattttgataacgtggatgt
+2742971/1
BCCFDDFFHHHGFGIIHIICFHHIJJJCGHIJJJJJIIJJJJJJJJIJJH
@7830611/1
tttggctttaacctcataactaaaacagggttcatgagttccactttcac
+7830611/1
CCCFFFFFHHHHHIJJJJJJJJJJJJJJIJHIJJJJJJJJJJJJJJJJJJ
@5292962/1
ccaacatattactgacctcaaccgtacttctagcattagaagtttcttct
+5292962/1
CCCFFFFFHHHHHJJJJJJJJJJJJIJJJJJJJJJJJJHIJJJIJJIJJJ
@6312578/1
cgcacaacaaacacttggggagttaaatcaacatcagctgagatatactc
+6312578/1
@CCFFFFFHHHHHJJJJIJIHHFHIJJJJIGJIIJJJGIIIIJJJJJIHI
@7326044/1
tttaaaaattgaatagtttttatgaaatgagtcagaattttcgtttggag
+7326044/1
CCCFFFFFHHHHHJJJIIJJJJJJJJJJJIJHIJJHJJJJJJJJJJJJHH
@5293926/1
cccttttctatgctacttttttccaattccaaattctaatcatgggtcgg
+5293926/1
CCCFFFFFHHHHHJJJJJJJJJJJJJJJJJJJJJJJJJJJJJJJJJJIJJ
@3746060/1
ttcagcgggagaccttggctttgccgcttgttgctgtacttgaggctgag
+3746060/1
CCCFFFFFFHFFFHIGHGGGGDHIIIJJJJCHGGG@BFDGHJJJJIIGGJ
@7327509/1
tagtgcttctgtaaaacgccaataattgttctttcatgatactctca
+7327509/1
@CCFFFFFHHHHHJJJJJJJJJJJJJJJIJJJJJJJJJJJJJJJJJJ
@3747048/1
tggattttcacagcattatgacagtcttcaatgattagaaggtttattcg
+3747048/1
@@CDFFFFHHHHHJJJJJJIJJJJJIJJJJJJJJJJJJGIJJGHHIJJJJ
@3747260/1
agtacctatttctttgtgtcgaaatacaaggcaggaaatggtgaactgcc
+3747260/1
@C@FFFFFHHHHHIIJHGGGGHGJJJJIIIGGIJJJIGHIJGHHIJIJJG
@7328831/1
ctcttgacagccctatacctatttacatgcctagacttgtgcaccagcta
+7328831/1
CCCFFFFFHHHHHJJJJJJJJJJJJJJJJJJJJJIIIJJIJJJJJJJJJJ
@686061/1
gcacaacaaacacttggggagttaaatcaacatcagctgagatatactca
+686061/1
C@@FFDFFDHFFHIEDHGIGHAFHI@GHIEHDGIGGGEGFEGIIEIJJJD
@4237071/1
gtaatttcttgttcttcttgtttcttttctttaacatttctcacagaacg
+4237071/1
CBCFFFFFHHHHHJIIIGIJDHGGIIJJJJJJHGIIIJIJIJJIJJIJJJ
@1187277/1
tgttttttaagtgcatgttgaacatattcatgcaaaatgcaaatgtagct
+1187277/1
CCCFFFFFHHHHHIIIJIIJJJIJJIIIIGJJIIIIGHIJIIJJJIJJGI
@6818162/1
cttggctttgccgcgtgttgctgtacttgaggctgag
+6818162/1
?@@DDD8;F>?F:@GAA?CFHIGCFGHGG9?DDGG28
@4773266/1
accaggtggaggtgaaaagaatgatcttccaactgtcacaaacctgttag
+4773266/1
CCCFFFFFHHFHDGHIJJJJJJJJIJJJJJJJJJJJJJJJJIJJJJJJJJ
@2216533/1
gtaggagtaaaacgtaagtggaagcataagctcccaattctttgg
+2216533/1
?@;B?DBDDDDFHGHEH;AA?<AFE3AAA9EG@>CDH?BFH@H49
@687115/1
tgtatatttatgctcacttcaccaacattcatgaataatggaaaatcaca
+687115/1
@BBFFFFFHHHHHJJIJJIJJJJJJJIEHIHIJJJJJJIJIGIJIJJIII
@2744626/1
gtcttgcacgacctttggattgaatataagaccttgttgttttagggtaa
+2744626/1
CCCFFFFFHHHGHJJJJJJJJJJJJJJJJJJJJJJJJJJIJJJJJJJFHI
@687867/1
ccagagactcgtccaatcagattgaaaaaaacaagttgtataacacaatt
+687867/1
CCCFDFFDHHFFHIHIHGEIIJGGGIJJJ>HGIIJEHGFHIJJJIJJGJJ
@3242413/1
gttcgtctcacccatgttaaattttttcagaatcatgtgattttttttcc
+3242413/1
@@@FFDFFHHHHHJJJJIJJIJJIJJJJIIJJJJJJJGGIJJJJJJJJGI
@3242516/1
agcatactttatcgtaacggtcatttctttttcttgatctctttcattat
+3242516/1
@<@DABDDDBDDHG?E;?C:FH@C?CHIDDADFGHGFB?CFB@BDFDFFE
@5810410/1
ctctgataaattagaatcatcccatagcaaatggtatttggtaggacgtg
+5810410/1
CCCFFFFFHHHHHJJJJJJJJJJJJJJJJJJJJJFIIJJJJJJJJJJJHJ
@688485/1
gtctcaacaagttccgttttttggagaggcaactcaggataactatagag
+688485/1
CCCFFFFFHHHHHJJIHIIJJJJJJJJIJJIJJJJJJJJJJJJJJJJJJI
@3243255/1
tgcttgtcttccacccttttttttgttcctttttgaattaaaatcacctg
+3243255/1
CCCFFFDEHHHHHJJJJJJJJJJJJIJJJJJJJJJIJJJJJJJJJJJJJJ
@6315504/1
caacaattgtacacaactccataggaagcgccaaaggcttctctcgtgag
+6315504/1
CCCFFFFFHHHHHJIJJJJJJJJJJJJJJJJJJJIIJJJJJJJJJJIJJJ
@7331473/1
ccgtgatctaatatttgagcagaaggtgctggtgcatgtaatactttgta
+7331473/1
@@@DDDFEHFHD?GHGDGHGHGGGHBAFGGGGCEFFFHHJJIGIGIJFFD
@134737/1
gttttggagaattatcaaagagaattattgaattcaatatagcaaacatt
+134737/1
B@@FFFFFHGHHHJGHJGIJJGJIJEHHIIEIGJIJJEHIEGGGGHHIJF
@3748076/1
gtatagatactgaacgtgtacacctcacatatgtatggcacaactgataa
+3748076/1
@@@DFDDDDFH?CBHICFCFDFEGGGGIIEGFGIFIB@?FHIGDHIGIFE
@4238460/1
gcagggaattctaagagggtacacaatt
+4238460/1
@@@DDD=:DHHHBCGIGDB<:CH?F8<C
@4238549/1
gtaagttatttcttctaaattctgctctgataaattagaatcatcccata
+4238549/1
@@@DD?D8FHHDFEGHHGDGHF:CFHDEH>HHGCHIIC>FCHGIGF?DHC
@4775597/1
aaagattggagagtgtttgtggggaagttttatttacattttttgcctga
+4775597/1
CCCFFFFFHHFHHAEGGIJEHGJGGIJJJJIJJJJJGGIGIJJJBGGIII
@4239015/1
cttttatcataatgagatcaagtttttttcgaatcaaatgaagctgtatt
+4239015/1
CCCFFDFFGHHHHJJJIIDHIIJJGJJIJHGJIJIJIIEGIJJJJJJIJJ
@4775805/1
gttcttcttgaagttggttcagctgtagtctgtctgcatctgtatatgcc
+4775805/1
CCCFFFFFGHHHHJJJJIIJJJJJJJJJJIJJJJJJJJJJJJJJJJJJJJ
@4239175/1
tcaacaaatctcttaatgatatcagtcagcttacaagccttagtaagcat
+4239175/1
CCCFFFFFGHHHHJJJJJJJJJJJJGJJIJIJJJHJGJJJJJJIJJJJJJ
@4776143/1
cttgtcttccacccttttttttgttcctttttgaattgaaatcacctgct
+4776143/1
@@@;ABDDFFFDFHBFIFCEHI8?:?BFDGIGA6/B?<8=<F>BCGIIGG
@3244392/1
gcgatgtcttcctctatttcttgattattaatagtttcagctggatagtg
+3244392/1
CCCFFFDFHGHHHJJIJJJJJJJIGIIJJJJJJJIJJJJIJJJJIJJJAH
@2745965/1
tcaatgatttcctccttccaaaaaaatacagcaagtctggtaaatttatc
+2745965/1
CCCFFFFFHHHHHJJJJJJJJJJJJJJJJJJJJJJIJJJJFHIJJJJJJJ
@2746064/1
cgtggaagtaagaggtctttcatttaatgttttttgaaaagcctcacttg
+2746064/1
CCBFFFFFHHHHHJJGHJJJJJJJJJJJJIJJJJJJJJJJJIJJJJJJJJ
@6820837/1
cttggataccttggcttaagagagaaataaagagagaaatagaaaataaa
+6820837/1
CCCFFFFFGGHHHJJJJJJJJJJJIJJJJJIJIJIJJGHIJJIJJJJJJJ
@3248033/1
cttctgtaaaacgccaataattgttctttcatgatactctcaagatccct
+3248033/1
?@@FFFDDHHDHFIJJIIIIHIIHHIGIJJJJJIIIHGJJIEIIJJIIIG
@6317680/1
ctcagtttcacttaaatcttgaaagatattatcacagattgcccttatct
+6317680/1
CCCFFFFFHHHHHJJJJJJJJJJJJIJJJJJJJJJJJJJJHJJJJJJJJJ
@3248525/1
ggcaactcaggataactatagaggttcttctttccatcaaaggcaggaaa
+3248525/1
@@<DD?DDHBFBH?GFAFHIIEFGCC?EFGHHCHHGBGI@HDDGH@D;DB
@3751133/1
cttttttccaaattgcctctccattcaattgaagaagcaatttcttcgca
+3751133/1
C@@FFFFFHHFFHIJJJJJJJJJJJIIJIJIIJIGHGGEFHHGGIJGIJG
@3751488/1
caacaacagcagcaacaacaacagcagcagcaacaacagcagagaccaca
+3751488/1
<@@DDFD;?DFDDHCGGHGI?EFACGIIEHGDHHIICGDGE;BDCHCB;F
@4240501/1
ccactttcacaatcaattaattggtaacatggtaaaataccttctttgac
+4240501/1
CCCFFFFFBHFHBHGGHGIIIIIIFHHGIGIEIIGIIIIIEHGIIIIIIG
@4241143/1
cgctgtgtctctttctttttttgttagactgatttgatagagcacggaag
+4241143/1
CCCFFFFEHHHHHJJJJJJJJJJJJJJJJJJIJJJJIJJJJJJJJJJIII
@5814927/1
gtcttgaaatctgtagcccaatatagattccagaacttccggcataatga
+5814927/1
@@CDFFFDHHAHFIGBGGGGHGIGBBHHBEAHHECHGGFH:A@DD9D<FH
@5816182/1
cttagtaagcataaatttatggaagccataccgtacgctcaaacatgcaa
+5816182/1
CCCFFFFDFHGHHJJJJJJJJGGIJIJJJJJJJJJJJJJIIIGIIIIIJJ
@136126/1
caggaacttcccagtcatcaggaataaagtcattaaccttcaaaattttt
+136126/1
@@@FFFEDHFFDDHFHHIJIIJEHBFHHHAFFGGICGIIIIJJGEGGJJJ
@7837333/1
gctgagagtaattcgtcgcgcattctgttgtatatttatgctcacttcac
+7837333/1
@C@DDFDD=DBBBHHHGGHGHGEGGHH?FF?FCHGGIGGHGEHIIIGGID
@7837687/1
gtcacttttggtcctgttggtccattaatataaaatggttcaacttcttt
+7837687/1
CCCFFFFFHGHHHJJJJJJJJJIJJJIJJJJIJJJJJJGIJIJIJJJJJJ
@7838055/1
gcctataagaacaatgagtaagagcttgcaagaggtaacttctgtcttga
+7838055/1
?@@DDDDD<4CDFFEFAA33CFH<C?:CGIIII9E?DF<C@ADAGCBFG>
@2747098/1
caaccttttgtaacatcgacaacaccgcttgtgcggcaatatgtttggct
+2747098/1
?@@DDDDFHHHBHGIGEHHGIGJJGHIGHGHHHIIB<FIEGHGFGGGC@H
@1193353/1
gtggaatttttgcattttttataacttctttaatgctctccaaaattgta
+1193353/1
@BBFFFFFHHHHHJJJJJJJJJIJJJJJJJJJJJJJJJJJJJJJJJJJIJ
@692950/1
ctccaatcgcattccctttcacactagggacatgaggtgaaattattggt
+692950/1
@@@DDBDD1FCFF<G?GGIF:A<FG@AA8EE?FD4?;GD9:00B?9DD<0
@5299190/1
cttttggaagctttacaactcctaatcctgtttcatccgcaattttctgg
+5299190/1
CCCFFFDDHHGHHIJIJJJJJGIJIJIIJIHIJJFGIJIIIJJJGIIIJI
@3248887/1
agaacttccggcataatgagtacatcatttacatcaccgtgatctaatat
+3248887/1
CCCFFFFFHHHHHJJJJJJJHHIJJJJJJJJJJJJJJJJHJJJJJJJJJJ
@6824962/1
attcaactttgcattaactttctgcagtatgtttacaaatgttgcagcat
+6824962/1
CCCFFFDFFHHHHJJJIJJIIJJJJJIHJJJIIJIIIJJJIGIJJJIIIJ
@4779394/1
ctgtacttgaggctgagatgaaggtggtctgctgggttgctggtcaccgg
+4779394/1
CCCDFFFFHHHGHJJHIGIIJIJICFHDHIIIJJIIHJJJIJJHHIJJJJ
@6825387/1
caacatagaaatactgtaaaatttacctgtggttggtcttgatttcgg
+6825387/1
==?=ADDDAHHHDIFDHDI>HACF<AFEA2<92<18DBCC9DBFH@B0
@7338758/1
ccttgaacaaatttacctaaagcaacaacacaattgtcggcagctgggaa
+7338758/1
CCCFFFFFHHHHHJJJJJJJJIIIJJJJJJJJJJJIHIGGIIIJIHJJIJ
@7339058/1
ccaactcatactgtcttcagcctcatgttataacattatgcagttcatta
+7339058/1
@@@DFBDFHHHGHBGHD>BEHIIIIIIBHHEHIIIIIGIIBGHIIBEGI@
@7339069/1
ctaaataaatagctgcagctaatgattcaaataagtctccaaggaccttt
+7339069/1
CCCFFFFFHHHHHJJJJJJJIJJJIJJJJDCCHHGEHIJJJIJJIIJJJJ
@5819104/1
ctatgactcccaagctgctatgagtactatcatcagctggtgtagaatta
+5819104/1
CCCFFFFFHHHHHJJJJJJIJJIJGIIJJJJIJHJJJIJJGHFHIGIJJI
@1195499/1
ggggaacgagaaccaatttcttttttaaaataatcagcaaaatccaaaag
+1195499/1
@@CFFFADHFD?FIGIIIGGHGIGGJEDFHHGGIJIGGECBGIICHGIEG
@5820026/1
caacagtagtttcacttttgttattggtttcct
+5820026/1
CCCFFFFFHFHHHJJJJJJJJGJJJJJHJJJJJ
@7340073/1
cctgattacttcttctcgaggtggctgcagtttccatatcatattatacc
+7340073/1
CCCFFFFFHHHFHIJJGGGHEGGIIHHIJJEFCHIGIIJJCIIJIEHCBF
@5300418/1
tccataataagtctaaatagaccttcagggtcttcatgggcttctattag
+5300418/1
CCCFFFFFHHHHHJJJJJJJJJJJJJJJJJAAHHIJJJJJFGHHIHIJGI
@2748645/1
ctcatttctgggattaatatttccaatgaagctttcgcagcagcaagttt
+2748645/1
CCCFFFFFHHHHHIJJJJJJJJJJJJJJIJJJJJJJJJJJJJJJJIIGHJ
@5821174/1
ctccaattgcattccctttcacactagggacatgaggtgaaattattggt
+5821174/1
CCCFFFFFHHHHHJIJJJJJIJJJJIIJIEIIIJGIJCGHGIIIHIJIIF
@7842863/1
gtcgtgagaagctgcaacggctgctatagatggaacg
+7842863/1
@==DDDDDFFFFFGEF@F?8<8C?<FDFFCFD>F>DD
@695394/1
gcgagcttgctgttgttgttgctgctgctgttgttgttgttgaccccatg
+695394/1
CCCFFFFFHHHHHJJJJJIJJJJJJJJJJJIJJJJJIJJJJJJJJJJJJJ
@138525/1
ggcacatccacgatttcggcagcttttacctcattttcactcagaagaaa
+138525/1
CCCFFFFFHHHHHJJJJJJJJJJJIJIJJJJJIJJJIJJJJJJJJJIJJJ
@2749843/1
gtggaatttttgcattttttataacttctttaatgctctccaaaattgta
+2749843/1
@@@DD8DDHDHHB>GHIIIFGHBFHGHEAGGIA<@FGGGGHDGGGEIIII
@1197869/1
ctctatttcattgtgcattaatctatagaaaattttccagacagtattta
+1197869/1
CCCFFFFFHHHHHHIJJIJJJJJJJJJJJJJJJJJJJJJJJJJJHIJJJJ
@5824252/1
tgtctgtctgcatctgtatatgccctagcacggaaagcagcgagatgagc
+5824252/1
CC@FFFFFHHHHHJJJHHIJJJJJJJJIJJJJJIJJJJJJJJIJJJJJJJ
@3253442/1
tcttcttcaaatccagaattaaaagcttcttttccaattggttctaaatt
+3253442/1
CCCFFFFFHHHHHJJJGIJJJJJIIGJIJJJJIIIJJIJJJGHHHIJJII
@3253544/1
ggttgccttaaaacaatgtcaagagcttggattgcctcctgcggaccatt
+3253544/1
?;8?DDAD?D?FFIBE??C<A<ACCG>3CGCE@3CFEBFH<?@086@G=B
@696539/1
ctttaatctaatattatattgactaacaaaatatctttcaacagtagttt
+696539/1
CCCFFFFFHHHHHJJJJJJJJJJJJJJJJJJJJJJJJJJJJJJJIJJHHI
@3756535/1
ctccatttccaattatttcctttttctgacatcttcttggtaacaagtat
+3756535/1
CCCFFFFFHHHHHJIJJJJJJJJJJJJJJJJJJJJJJJJJGIJJJJJHIJ
@2229613/1
cgaatactgtacttaggaatatttccaatgaattcctctatttcattgtg
+2229613/1
CCCFFFFDHH=DFEHJJJJJJJJJIGJJGII9HFIJJJJEIGIGHJJJII
@2229784/1
gcggctcaaatttgctagcaatcatgctctcaccaaataccttcttttgt
+2229784/1
CCCFFFFFHHHHHJJJJJJJJJJJJJJJJJJJJJJJJJJJJJJJJJJJJH
@3758034/1
caatactttaagagcatttattgcagcttctttctgtgcatcatttttag
+3758034/1
CCCFFFFFGHHHGJJJJJJJJJJJJHJJJJIGIIJJFHIJJJJJJJJJJH
@5825967/1
gtaatctcgaatctattatctcttggacaagttgttatattagtcacttt
+5825967/1
CCCFFFFFHHHHHJJJJJJJJJJJJJJJJJJHIIIJIIJJJJJIJJJJJJ
@3759887/1
ggaatgtcaggtgcgttaacttttggtggctttattatattactcctaat
+3759887/1
CCCFFFDFHHHFHIJJJJJJJJJJJJGHJJJJJJJJJJJJJJJJJJJJJJ
@2232698/1
attgaaatcagctctcctaacaaggttgttaatctctctttcccgatcag
+2232698/1
@@@DDDDDHH?AFIIIIIII;FH?F<EE@FGIIIGIIIIIGGIGIIGHGI
@3761327/1
ctttttgaattgaaatcacctgctccaggtaatggaaaatcctgaggagc
+3761327/1
@@@DFFFDFHFGGIG>GHHFGHHIGGGFCFFIIGBIIG;?FHGCGGGBDG
@2234034/1
ctgactaaaatattgttcaagttcacgaggagtattcttggaaacaattt
+2234034/1
@@@7DDDDH>CFHGIHAFHHIIGCGIIIGGIIFEHGIIIIFFGIIFDHGI
@2751499/1
gtctggtaattggagcggcttgtctaacttgaccaacggtaaaagcagg
+2751499/1
CCCFFFDFHHHHHIIIIIIII:?9C?FFAG>?DGDGBAD/=FHI86=@F
@697616/1
tctcatcaaatattgataaactagtttcttcttcatcagggaaattagtt
+697616/1
CCCFFFFFHHHHHJJIIJJIJJJJJJJJIJJJJJJJJJJGIJJIJJJJFH
@7844988/1
ggcaaatctggaggttgatgaggaggctgaggtggaattagagcaattgc
+7844988/1
CCCFFFFFHHHHHJEGIIJJJJJJJJJJJIJJHHIGGHJJJIJJJJIJJI
@1201034/1
gtggtagttgagtttggtgggtaggggttgtttccctagactgtggttga
+1201034/1
==@B42A=CB=A<CDDBGDF><AEFGI1?F@GBGE993?DBFB?BBFFB@
@1712585/1
gtacaatgtaatatgagttttctttgttttcaaaggctctaactaaaaat
+1712585/1
@@<BABADDFFBFGI>FHGHG<EEAHFDGH?HHIGE<FHI4?CDHFHG@B
@4245703/1
ctcatgttataacattatgcagttcattacctaagatatttgttatgatc
+4245703/1
CCCFFFFFHHHHHJJJJJIJJJHJJJJJJJJJJJJJJJJJJJJJJJJJIJ
@7347983/1
ctctatttcattgtgcattaatctatagaaaattttccaaacagtattta
+7347983/1
CCCDFBD?DHFHHFHGGFIHEHHIGGIGGDBFFDHIIGGHE=GI??HDBD
@7348034/1
gctgagagtaattcgtcgcgcattctgttgtatatttatgctcacttcac
+7348034/1
C@@DDDDDDFDDFBFFHHDHHIIGIIGGHIGIIIIIIAGFGHHIHHIGGH
@1202867/1
gtgggttatatggtgattgatgccattcaactttgcattaactttctgta
+1202867/1
B@@FFDDFHHHHGAGGIJJJJIJJJJJJJJJJJJJJJJJIJJJJJJJJIG
@7348709/1
caacagcctcagcagcaacagaggcaacaaccaccacaacagctgcaaag
+7348709/1
BCCFFFFFHHGHHIJJJJIJIGJIIJJJJJJIIJIJJJJJIGHJJJJJII
@7348868/1
cgtacttctagcattagaagtttcttctccagctaaggctgtatcatcaa
+7348868/1
@C@DFFFEGHGHHGIIICHEEHFIIGJIHHIGGGGGEG>GGIIIHEHDHH
@1203964/1
gtctccttcaacaatcgtcggtacaatgtaatatgagttttctttgtttt
+1203964/1
@CCFFFFFHHHHHJJJJHIJJFGIJJJJGIJJJJJJJFIJJJJJJJHIIJ
@3257832/1
gcagcagtcatcaccaaaacctgatgattttcaagctcttcatgccactg
+3257832/1
CCCFFFFFDHHHHJIJIIJJJJJJJJIJJJJIIGIIJJJJJJJJJJJJIJ
@6328690/1
cagacatttcttcagggagaatttttaaccatttacacaatataaatgca
+6328690/1
CCCFFFFFHHHHHJJJJGHGHIJJJJJJJJJJJJJJIJJIJJJJJJJIGJ
@6830198/1
gtcgaagcaatggtgaaataggttctgaaagacttgtaaagtttactact
+6830198/1
CCCFFFFFHHHHHHIJJJJJJJHHIJJJJJJJIJJJJJJJJIIJIIJJJJ
@140959/1
cctggttacttcttctcgaggtggctgcagtttccatatcatattatacc
+140959/1
@@@DD?DDHFHHFIIGG=AEA3AFGBGEEHIGHIGEG>FFHIIGHIIGIH
@3762695/1
cttttattgaatagaataggaatgtcaggtgcgttaacttttggtggctt
+3762695/1
BBCFFFFFHHHHHJJJJIJJJIJJIIJJJFGGJJJJJJJJIJJJDGHIJJ
@2235140/1
gttcatctatattttttaaggaagtaagtgcaggggaacgagaaccaatt
+2235140/1
@CCDFFFFHHHHHJJJJJJJJIIIHHJJHHIJJJJJJJJIJJIJJJJIIJ
@6831623/1
atcaagtaggcaccaatcaaggcctccacacaatcagcaatacttttgtc
+6831623/1
CC@FFFDDHHHHHJJIJJJJJJJJJJJJJIJJJJJJJJJJJJJJJJJJJJ
@7351106/1
gtcaagagcttggattgcctcctgcggaccattagttgaagttccagccc
+7351106/1
CCCFFFFFHHHHHJJJJJJJJJJJJJJJJJJJJJJJJJJJJHIJJJJJJJ
@1205694/1
ggctattttagcatggaatgtgatctccaagttgtgaatcaatttcagga
+1205694/1
@CCFFFFFHHHGGJJIIIJJFHIIJJJEIIIJJJBGIJIJIEHIJIIJJI
@4787483/1
tggttctctaatcatctgattagtagtaacgattctccactgaaccaaat
+4787483/1
CCCFFFFFHHHHHJJJJJJJJJJJJJJJJJJJJJJJJJJJJJJJJJJJJJ
@2753910/1
ccaacattcatgaataatggaaaatcacatagcttcggccacttctttga
+2753910/1
@@@FDFFFHFHHGIIJGJJIEIIIJIJIJJIGGIGGIIIIJIJJIJGIJJ
@2754301/1
ccgtgatctaatatttgagcagaaggtgctggtgcatgtaatactttgta
+2754301/1
CCCFFFFFHGHHHJJJJJJJJJJJIJFHIJJJIIJIJJHIIJJJJJJJIJ
@5831732/1
gtcacaactaacaatgggccacaactcatattgatcgtcaaatgaaacat
+5831732/1
CCCFFFFFGHHHHJJJJJJJJJJJJJJJJJJJJJJJJIJJJJJJJJJJJJ
@5304963/1
caagaatatattcccgtgtgatatgatatgggttgctgtttacaccaacg
+5304963/1
CCCFFFFFHHHHHJJJJJHIJJJJJIJJJJJJHGIIJJGIJJJJIJJJJJ
@5832065/1
ctccaattgcattccctttcacactagggacatgaggtgaaattattggt
+5832065/1
@@@FAFDDFHHHGGHEGGIJJIGIGHIIDCFHGH@EGGFDBHGIGFICG9
@2240462/1
cactttcacaatcaattaattggtaacatggtaaaataccttctttgact
+2240462/1
CCCFFFFBHHHFFJGIIJGJGIGCFHHHGHGFHIJGIIIEHHIJJIIGGG
@4252288/1
caacagtataacattcgtcctcctgccactcatcataatgaacaatatct
+4252288/1
@CCDDF?DFHHFGBHIGFGIGHIEIIJIEHIJGIIIEIIGHIHJIIIGIJ
@4252304/1
gttggttcagctgtagtctgtctgcatctgtatatgccctagcacggaaa
+4252304/1
CCCFFDFFHHHHHIJJJJJJJJJJJJJJJJIJJJJJJJJJJJJJJJJHIJ
@7355128/1
cgtgtaatcactgctgaggcttgaacaagcccttctgatagcctgcaatt
+7355128/1
@B@DFFFFHHHHHJJJIJJJJGGIJJJJIJJJJJJJIIJGHIJJJJJCHI
@703579/1
cctctatcaggtaagacaacaatcacaagttttacttcttctttaagaca
+703579/1
CCCFFFFFHHHHHJJIJJJJJJJJIJJGIIJJJJJJJJIJJJJJJJJJII
@6834710/1
ctgatctggaccagtggcgtatttacagaagcaaggttggcctattattg
+6834710/1
@@@DFFFFFFHFHIBGEIGFFGEFHGHIDDEGGEHEFHHIIJJIJJIJII
@7851175/1
ggctgttgttgccactgctgctgctgcggctgttgttgcctctgctgctg
+7851175/1
@@@DFDFDHDGDHIJJIJIGIHGIJEHIJJJJJIGGGGJJJJIIIGIGGE
@5832984/1
ctcataactaaaacagggttcatgagttccactttcacaatcaattaatt
+5832984/1
CCCFFFFFHHHHHJJJJJIJJIIJJJJJJJJJJJJJJJJIIIIIJJIJJJ
@3767175/1
cactgtgacagtcttcaagcactgagttagaataccaacctgaatttcag
+3767175/1
C@BFF?DDHHHDFHJJJJIIIJIGHIFHIJJJJGIGHHIJIJJJJJJIIJ
@704508/1
cagcgagatgagcataataggtaggtgcagggtatgaaactgaacgtgta
+704508/1
CCCFFFFFGHGHHIJJJIHIJEHGIHHIJIJJ?DHIIJJJJIJJJJHIFI
@7851530/1
ccttaactttagtgaactggtcatcaactgagaggccaaactccttcagg
+7851530/1
@@@DDDDDD?AB2<:?C<?;FEFHA:F@FC<FG9ECFBC?DGAG94?FE<
@3767467/1
gggtaatattttgataacgtggatgtagataggctggcctgcttgtggaa
+3767467/1
?@BADDFFHGHHHIHHIIJGIIIJJGIIIJJJGIJIJIIIIIJGIGHHGI
@5833353/1
ggaatttcataaacaactttcaaatccttaatatacgcaacaaagctttc
+5833353/1
<?<DDDDD<AF??FFGGHIHHG@FGBDFGGGEHAHIAHIIIGIGGCGHGH
@7851917/1
ggatatattcatgccacattccattccatgatttattaaacccgatgcta
+7851917/1
CCCFFFFFHHHHHJJJJJJJJJJJJJJJIJJJJJJJJJJJJJJJIJJJJJ
@148625/1
cttggctttgccgcttgttgctgtacttgaggctgagatgaaggtggtct
+148625/1
CCCFFFFFFFFHHJJJIJJJIIJHGIIJJCFEIJJGIIJIIGEGHIG:BH
@7356974/1
cttctcttggtgttcaacaaatctcttaatgatatcagtcagcttacaag
+7356974/1
CCCFFFFFHHFHHGJJJJJJIJJJJJJJJJJIJIIJJJIJIJJJJJJJJI
@2757767/1
ggcctatgactcccaagctgctatgagtactatcatcagctggtgtagaa
+2757767/1
CCCFFFFFHHHHHJIJJJJJJJJJJJJFHHJIJJJJJIJJIIJBFFHIIJ
@2757887/1
acggaaagcagcgagatgagcataataggtaggtgcagggtatgaaactg
+2757887/1
CCCFFFFFHHHHHJJGJIJIIJJJGIGJJFHIJFGGHIJJBGHJIJJJJI
@2757900/1
caggctttatgtttttgtattcttca
+2757900/1
@@<DDABD84?<DG;EFFEBHC<@FH
@4256201/1
cttcagcattcagtagcatcgtgatacgatgtaatattgaaggcaataaa
+4256201/1
@@@DDDDDHHDDCGFGE:F?@<CEFHHG1CF8EHIIGGE@9???DGGGIG
@705118/1
ctctaactaaaaattcttttttaagtaacaaagcttcagtaaataacaaa
+705118/1
@@@D?ADAC:BD::A4CF<IA@?<EA9?::4C9?:DEF>DBFB@49?9?9
@3768350/1
gtcgcgcattctgttgtatatttatgctcacttcaccaacattcatgaat
+3768350/1
?@<B=D?@DDD:AAF>??@EHAG9C?BE9CHEA?DGHE=@DFFADHB<?D
@705500/1
gccaattggtagtggatctctagtataaagattacttctaccatcaaaaa
+705500/1
CCCFFDDDAHHHHIGIJGIIIIIIJJJJGIJCHHIHIJJJIJJJJJJJJI
@4791138/1
gaccagtttgcaaagggaagcgagcttgctgttgttgctgctgc
+4791138/1
@7?;DDB?FCBFAHHE=ACFD@;FGGI@@<DCDA?FBFDG@BB<
@5307999/1
aaaaattataataaaacaaaaattaactttttaatcacattggatct
+5307999/1
@<@=ADDDHDHGFHIEBHEHIEHH><?BHEEF@<FEGIIIEBCBFEA
@7852836/1
gctgaggctgctgtggtctctgctgttgctgaggctgttgtggtctctgc
+7852836/1
CCCFFFFFHHHHHIJJIJJJJJJJJIJJJJJHIJJJJGIIHHJIIJIJIF
@4791503/1
ggttgatgattttgacactccaatagtacttcttttgtgtgagcattaaa
+4791503/1
?@?DDDFBDFFHHIJJIJJIIJIIIJEHGGJHFIIIJFEHGFHIGIIJJG
@5308740/1
tatgcttgtatttttttatttttctgcgactgtctgaatcagaatctgat
+5308740/1
@;@DFDFFCFHHHJGGJJHIIJIIJGIGGHGIBGEGJFIGIICDGGGHFH
@5835289/1
caggaatggaatgctgagtaacaagattatatgggagagtagcttgaggc
+5835289/1
CCCFFFFFHHHHHJJJJJIJJJJJJHJJJJJJJJJJJJJHIJJJJJJJJJ
@7853688/1
ttaaaatttttaagtacgactaagtgagcacactaaatcaccacagacct
+7853688/1
CCCFFFFFHGHHHJIJJJJJJJJJFHIIJJJJJJJIJJIJJJJJJJJJJI
@6336211/1
agcatgatgacattcatctataactaatagattgacacgagacaacgtga
+6336211/1
CCCFFFFFHHHHHJJIJJJJJJJJJJJJJJJJJJJJJJJJJJJJJJJFHH
@1210659/1
ataactatcaatactttaagagtactaccaactcatactgtcttcagcct
+1210659/1
;@@BDBDDDB>DFHEHGAAFHICEHCHGBECGCEBGHCHG9DHGGIGIEB
@1723221/1
gttgagacacttgctggggaggtggacctctttgtgcccatggagtttga
+1723221/1
CCCFFFFFHHHHHJJJJJJIIIFHIJJJJJJJJJJJJJJJJJJJJGHJJI
@1211398/1
tgaggaaacaaactttgtgagtgttctaaagctacttttgcagcattcat
+1211398/1
CCCFFFFFHGHHHJJJIIJIEFHIHJJIGGIIIJJIGIIJIJIJIIJJJJ
@2244831/1
tctgaaggttgtattgttctggtattatgagtgttacttctcatcctagg
+2244831/1
?@@7DDBDHA;CBDDGIGA:C@3CFHHHIGI9EAFBFEGEIGICHCGGHG
@153411/1
ctgtgggttatatggtgattgatgccattcaactttgcattaactttctg
+153411/1
CCCDFFFDHHHHHJJEGGIJJJIJJJJJJJJIJJJJJJIJJJJIJJJJJJ
@3266787/1
cggtgtttttgagctcatacttaatccaatgacatggggaagtcaattgc
+3266787/1
BBCDDDDFHHHHHJJJJJJJJJJJJJJJJJJJJJJJJJJJJJIJJJJJJJ
@5310731/1
ctgatttcataatgatgtatgaaacctcgaggcatagttatttggaagtg
+5310731/1
@@@DFDFEFHBFFIGHGIG<FHGIIIJIIIFGGGIIGIGJJJIJIDFEBF
@154888/1
agtttctcctacggagactgtatacctaaaagtgggttcatgaattgctc
+154888/1
@CBFFFFFGHFFHIGJIIJJIJJIJJJJJJIJIIIIFGHGIIJJJJJJJI
@155148/1
gccaattatcatgcggctcaaatttgctagcaatcatgctctcaccaaat
+155148/1
:B@DAADDDFHFHJIGIHHHHGGHIIJJJJJJJGGIIJIJJGJJGIIIJJ
@2245434/1
ctcagataatcccatatcatggagacattaacttgcgtag
+2245434/1
@@@?DDAAFFAFF>G@@EIIIII<3AEH>DF<FGC@FDDD
@7360912/1
ctttcttgtcagcacagaataatcttgtatgatgtctcttttggactaca
+7360912/1
CCCFFFFFHHHHHJJJJJJIJJJJJJJJJJJJIJJJJJJJJJJJIJJJJJ
@2246195/1
ctggctgagagtaattcgtcgcgcattctgttgtatatttatgctcactt
+2246195/1
@@@DDDFFADDADBEGGGIGHGHDDGGGFGGHG?FI@FHIIJIJIG>FHI
@5312745/1
cttcagctgagtgagttaaaacagtacatcgcacaacaaacacttgggga
+5312745/1
CCCFFFFFHHHHHJJHIJJJJJJJHJJJJJJJJJJJJJJJJJJJJJJJJI
@709775/1
gaatttttaaccatttacacaatataaatgcaccttcaacaccacactcc
+709775/1
CCCFFFFFHHHHHJJJIJJJJJJJJJJJJJJJJJJJJJJJJJJJJJJJJJ
@6338022/1
ctaaatactcctgaaggagtgatatcggtgtttttgagctcatacttaat
+6338022/1
CCCFFFFFHGHHHJJJJIIAFHIIJJFJFFGIJIJJGIIJJJJIIJJJIJ
@710791/1
ctgtggtctctgctgttgttgttgttgctgaggctgctgtggtctctgct
+710791/1
@CCDDEDDFFFHHIJHJJFHIGHJGHEIJGGHIJJJJJJBGGHGIJJJJI
@7855886/1
ggacagaaaggtaattatattataataatataatttaacaaaaactt
+7855886/1
CCCFFFFFHHHFHJJJJJJJJJJJJJJJJJJJJJJJJJJJJJJJJJJ
@7857251/1
ctcttggacaagttgttatattagtcactttatatgttcttttaacactc
+7857251/1
CCCFFFFFHHHHHIJIJGJJJJJJIJJJJJJJJJJJGJJJJJJIJJJJJJ
@3267227/1
ttgagtttggtgggtaggggttgtttccctagactgtggttgagacactt
+3267227/1
BCCDFDDFHHDFHIEHIJJJHIJJJJJJJJJJJIJJJJJJIJIJJGIJJJ
@2762794/1
taaaaattataataaaacaaaaattaactttttaatcacattggatctag
+2762794/1
@@CFFFFFHHHHHIIIIIGIJJJJJJJJJIJJJJJJJJJJJJJJIJJJIJ
@4259502/1
gttctgaaagacttgtaaagtttactactatattctcgtc
+4259502/1
@@@;B;DDFH?FHIBCDHGGCHBCEHEEEH>HG<?CHGEA
@3268676/1
ctgggctacagatatctagaggttctgtatttcctgtgatcttgtctaag
+3268676/1
CCCFFFFFGHHGHJJJJJJGIJHJJJJIIIIJJJJGHIIIIJJJIIJJJJ
@2247916/1
ccatggttgtcgaggaggtccctgttgttccattgcttgaggtctggtaa
+2247916/1
CCCFFFDFHHHHHJJJJJFHJIJJIJJJJJJJJJJJJJJJJJFHIJIFGH
@3772367/1
ccaatgtttctagcctttcataattcataacgtcattagcagagctcgct
+3772367/1
CCCFFFFFHHHGHJJJJJJJJJJJJJJJJIJJIJJJJJJJJJIJJJJJJJ
@7363117/1
ggctggtgatcaaaactaaatgcgatgtcttcctctatttcttgattatt
+7363117/1
C@CFFFADFFHFHJJIJJGJJJJJIJIJJIJJIJJJJJJJJJJJHJJJJJ
@3773612/1
ctcccctctggtatccaaaggcactgttttcaccggaggaatttgtttgt
+3773612/1
@CC@DDDDFDFFHIGEGHEFGHGGEHEFHGGHIJIJEHG?BDHJJFHEE8
@2764795/1
ctagacttgtgcaccagctaaagaagacttatctttaaacggcagctttc
+2764795/1
BB@FFFFFHHHHHJJJJJJJJIJJJIIJJJJJJJJJJJJJJJJJIIJJJJ
@7858807/1
cttggcagtaacaagattttcacatggctgtccctttattatccctttca
+7858807/1
CCCFFFFFHHHHHJJJJJJJJJJJJJJJIJJJJJJJJJJJJJJJJJJJJI
@7365415/1
gcctgcaattcttggttcaagatcattttaaactgtccttctgacacacc
+7365415/1
CCCFFFFFHHHHHJJHHJJJJJJJJJEFHHHJJHHFHIGGHDGGIJJJJJ
@6841328/1
cttctataccaccatcaaggaaaagtgcacccatcaaagcctcaaaacag
+6841328/1
;@@DFFFADFHHGGDHHGHGGEAB;29CAHGCHGIADGDHHFHHIIIEH?
@4795682/1
ctggttgccttaaaacaatatcaagagcttggattgcctcctgcggacca
+4795682/1
@CCFDFFFHHHHHJJJJJJJJJJJJJJJJJJJJJJJJJJJJJJJJJJJJI
@159887/1
gttcttaggaatatttccaatgaattcctctatttcattgtgcattaatc
+159887/1
@@@FFADDFHHHHJIGGGIJEFHIG@HGHIHE<EHHID@FIIIGGGHGFB
@6841825/1
ctcttcacatactcttgttacaacatatttcaacatgtatccttttgggc
+6841825/1
??@DDFFFHHHDHJGGEHCHEHIGGJ@EEIIJCDHGIJJIJJJIHIDEEC
@4796319/1
ttgtatgatgtctcttttggactacaataaaagttattccaggtttataa
+4796319/1
CCCFFFFFHGHHHJJJJJJIJJJJJJJJJJJIJHIJJJJJIJJGHIJJIH
@1728083/1
gttgagtttggtgggtaggggttgtttccctagactgtggttgagacact
+1728083/1
B@CFFFDEHHHCFIJFHIJJJGIJJJJJJJJJJJJJJJJJHIJJJJJJJI
@5837902/1
attcgattgaagtaaattgtaaaatgctaatatcctaacgttatcaggtt
+5837902/1
CCCFFFFFHHHHHIJJJJJJIJJJJJJJJJJJJJJJJJJJHIJJJJJJHH
@7860195/1
ctttgcgacaatttgttctcttctgttgtttcaattttggcagtatgcaa
+7860195/1
@@CDDFFAHGHFHGGEEEHGHGHEIIEIGGIJGIIGGJIIGJJFFGIGFE
@3270736/1
ggtaaagttttgcctataagaacaatgagtaagagcttgcaagaggtaac
+3270736/1
CCCFFFFEHHHHHJJIJJJJJJJJJJJJJHIIJJJJJJJJIIIIJJBGHJ
@7366066/1
gttctctgatgggagatttcggaactttggtactaaattgttctatttct
+7366066/1
CCCFFFFFDHHHHHIHIJJIJJHHJJJJJJGHIJJJJJIJHJJJJIJJJJ
@4797473/1
ggtctctgctgttgttgttgttgctgaggctgctgtggtctctgctgttg
+4797473/1
CCBFFFFFHHHHHJIJJJJJJJJJJIJJJJJJJJJIJJJJJJJJJJJIIG
@7861234/1
ggtcatttctttttcttgatctctttcattatcgtaaattgtcacggtct
+7861234/1
@<?DDBEFFHHGFGGGIGAHHIIGGEDDHGGEEGGIHGHGHIIIGIIGGB
@5838944/1
acactttttagtaccgggcttactaagggagttttcttgatcattttcgt
+5838944/1
@CCFFFFFHHHHHIJGGIJIIGIJIIIJIGFGHIIIHIIGHIHIJIIJGF
@160784/1
ccataataagtctaaatagaccttcagggtcattatgggcttctattagt
+160784/1
CCCFFFFFHHHHHEGEFGHIIHIJJIIJJAFHIIJJJJIJJJJJIIIGIG
@7368188/1
gcacaactgataagttaagcattgcagttcatcagaatcaaaatggttgt
+7368188/1
CCCFFFFFHHHHHJHHJJJJIIJJIJJHHJFIIJJJJJJJIGFFGIHGIG
@5839411/1
cattagcagaaatcctcattctttcaaaaaaaactattcgtaggagtaaa
+5839411/1
@@@FFD?DHFDHBGEGGHGGDCHIIDGIEGGB<GHIIGIG?BGGCGBCGI
@7368328/1
cttgcctttgttgctgctgtggtggttcttgcctttgcagctgttgtggt
+7368328/1
@CCDFFFFF?FHFGIGEE@CCD3AEGEHHBGBBEGGGG@HEBBFHGIIF?
@7368800/1
cttaaaacaatgtcaagagcttggattgcctcctgcggaccattagttga
+7368800/1
CCCFFFFFHHHHHJJJJJJJJJJJJJJJJJJJJJJJJJJJJIJJJJIIJI
@5840207/1
tccgactgatgatttgaggttcttgtggaattgtgacactttgatgttgt
+5840207/1
CCCFFFFFHHHHHJJJJJJHIJJJJIJJJJJJJJJJJJJJJJJIJJIJJI
@1729642/1
caacaactttgtcaacgacacattgctggcctatgactcccaagctgcta
+1729642/1
CCCFFFFFHHHHHJJJJJJJJJJJJJJJJJJJJJJIJJJIJJIJJJJJJJ
@7862779/1
cttggttcaagatcattttaaactgtccttctgacacaccatctctgtaa
+7862779/1
C@@FFEDFFBFHHEGIIGIIGIHIGIIIIIIIIEGIIIIIGGGIGIIHII
@5840461/1
ggatcattagcagaaatcctcattctttcaaaaaaaactattcgtaggag
+5840461/1
CCCFFFFFHHHHHJJJJJJJJJJJJJJJJJJJJIJJJJJJJJJJHIJJJJ
@6843095/1
cgcacaacaaacacttggggagttaaatcaacatcagctgagatatactc
+6843095/1
CCCFFFFFHFGHGJIJJIGDGGFFHIIIIGIGFHJJJGJJJJJJJJJIJJ
@713100/1
gtgtttttgagctcatacttaatccaatgacatggggaagtcaattgcta
+713100/1
@@@ADDDD1ABBFDF@DFEHHIGEHIE9BHHI@C9:?@D?DD>FHGIGIG
@2766625/1
gtagaggtgcaggctggccatgttgaatagcttgctgtggtggtacagca
+2766625/1
CCCFFFFDHHHHHIJJJJJIJJIIJJJJJJJJJJJJJIJIHHIGFHIIIG
@6342382/1
ctatttcattgtgcattaatctatagaaaattttccaaacagtattt
+6342382/1
CCCFFFFFHHHHHJJJJJJJJJJJJJJJJJJJJJJJJJJJJJIIJJJ
@714993/1
cttcttctttttttctagtttcctcctcatcaagagcacggcgatactgc
+714993/1
CCCFFFFFHHHHHJJJJJIJJJJJJJJJJJJJJJJJJJJJJJJJJJHHHH
@1730921/1
ccacacctttgtcaccactatattcaccaaccgttaacggagtttgctgt
+1730921/1
@@CFFFDFHHFHHIIGIIJEIJJJIJIEICHGIJJIIJIJEDGHIJJIII
@1731318/1
ctttgaagttgaataagttattattcttctaggtccttttatcataatga
+1731318/1
CCCFFFFFHHHHHJIJJIJJJJJJJJJJJJJJJHIJJIJJJJJIJJJJJH
@7864435/1
gttagcagctggttgccttaaaacaatgtcaagagcttggattgcctcct
+7864435/1
@@@DD?DBDB?FFHIIIIIIIGGIIBEHEFAEEFHIGBEGGHBDHH<G;?
@1220830/1
ccagccctcagataatcccatatcattgagacattaacttgcgtagcata
+1220830/1
CCCFFFFFHHHHHJJJJJJJJJJJJJJJJJJJJJJJJJJJJJJHJJJJGH
@3779841/1
cttctaaattctgctctgataaattagaatcatccc
+3779841/1
:?@ADDD=DFAHHD9EGGBAD4FIEFEE:C@4AB@F
@3780100/1
ctttggattgaatataagaccttgttgttttagggtaatcaaattttatg
+3780100/1
CCCFFFFFHHHHHJJIJJJJJJJJJJJFHIJGIJJFHIJJJJIJIJJJJJ
@3780196/1
caaccattttatcggccaacatattactgacctcaaccgtacttctagca
+3780196/1
@@@DDDDDDHFHFE1:@FGAFGH<DBE<CFHGHGBDHG<?DGGGHGHEGG
@4799474/1
catcaacgttcactgtctataaaaatacaagaattcctaattggtagtat
+4799474/1
CCCFFFDDDFHHHHIAEFHIJIJEIIJJIIJGIIJGHGGIJJIJBDHFII
@3780719/1
cctgttcttcttgaagttggttcagctgtagtctgtctgcatctgtatat
+3780719/1
CCCFFFFFHHHHHIJJHIJJGHIJIJJJJJJJJJIIIJJJJJJJJIIGJJ
@3781206/1
gattcctgttgtggaccagcttgtgcttgtcttccacccttttttttgtt
+3781206/1
CCCFFFFFHHHHHJIJJJJJIJIGIIJJJIIIJJJIJJJJJJJJJJJIII
@2255705/1
ctcttgttttgcttctttttttgacctacccttgccgatagcaataaggc
+2255705/1
@@@DADDDFHF?BFFHIIIIII8;:CDHIGCCGGIIIBDHGEHIIEG=DA
@4263669/1
atataagattacaattcttaacattttttctttaaacaaagaacattgga
+4263669/1
CCCFFFFFHHGHHJJJIJJIJJIJJJJJIJJJJJJJJJIIJJJJGIJJJJ
@2769969/1
ctcaaacatgcaaatgtgacattattgactaaggccgatctgaggtctgt
+2769969/1
@C@DFFDDFFFHGJJJGHIJJJJJIGHHIIGHGEDDGDGGGIDHEFGEHI
@7864880/1
cttcacatactcttgttacaacatatttcaacatgtatccttttgggcgg
+7864880/1
CCCFFFFFHHHHHJJIJJJJJJJJJJJJJJJJJJJJJJJJJJJJJIJJJJ
@7864944/1
ggtagcatttggaggactgtcagatggttttggagaattatcaaagagaa
+7864944/1
BCBFFFFFHHHHHJJJJJJJJJJJJJJHHJJJJJJIJJJJJJJJJJJJJJ
@7865848/1
ggaatttcataaacaactttcaaatccttaatatacgcaacaaagctttc
+7865848/1
CCCFFFFFGHHHHJJIJJJJJJJJJJJJJJJJJJJIJJJJJJJJJJJJJJ
@4266299/1
gtcacttcaaactgttgctcagcagctatctcttgtaggaactggactgc
+4266299/1
CBCFFFFFHHHHHJHGHIIJIJJJIHEBFHFIJJJIJJIHGIGJJGJGHH
@4266448/1
ccaatagctgtgggttatatggtgattgatgccattcaactttgcattaa
+4266448/1
@@@DDDDDDFHFBA1AFHIIIIAF?HHBEHGHI@FIIGBAGIHIIGGGIG
@5843135/1
ctcgaattctttagttagggtaattaaaccaagccctatttcctcagcga
+5843135/1
CCCFFFFFHHHHHJJJJJJJFHIJJJIJIJJJJJJJJJJJJJJJJJJJJJ
@1734578/1
ccacatcaatgttaaggaatggtttccaaccaataattgcagactggaag
+1734578/1
@@@DDD?DFB>DF<:<3:FGIEABFH@ABFFDBG>FFGG<C@4DGIC39D
@6846774/1
gtttacaattagaatttataagtgttgcagttaaaccaagaacatgtggc
+6846774/1
CCCFFFFFHHHHHJIJJJJJIJJIIGHHIIJIIIJJIJJIIIJJIJGHIF
@1735520/1
gttccagagactcgtccaatcagattgaaaaaaacaagttgtataacaca
+1735520/1
CCCFFFDDBDHHFHH@AGCFDAB@FECD>BHGDHHIEHFH@GHGHBDHHI
@1735581/1
tcccaatcaattatgatactgtctccttcaacaatcgtcggtacaatgta
+1735581/1
@CCFFFFFGHHHHGIIIGIIIJEIJGGIJIJGIJIIIGGIEFGIEIIJDG
@6847890/1
tcatttaaaaccgctgtgtctctttctttttttgttagactgatttgata
+6847890/1
@@@DDEDFGFHHDGIF@FHGIEHGIIIIGIGGGIGHGE>DEG>FGHIC;4
@1224189/1
ctgttgttgctgaggctgctgtggtctctgctgttgttgttgttgctgag
+1224189/1
@@CDFFFFHHHHHIJJJJJJJHIJIJJJJJJIJIIIIJIGGIHIIIJGHI
@7373017/1
caaccttaacttgcattaaatcacatcacattaccatatttctcaaattc
+7373017/1
CCCFFFFFHHHHHIJJJJIJJJJJIJJJJIIJJIJJJJJJJJJJJIJJJI
@719630/1
ctgctcttcacatactcttgttacaacatatttcaacatgta
+719630/1
:1?AA?=BFFFDF?ECAEID3A<FHECE9C?2AE<?1??9??
@3275050/1
ctaacacttcacacataaattcgataacaggctgagctttataaaatgca
+3275050/1
CCCFFFFFHHGHHJJJJJJJJJJJJJJJJIJJJJIJJJJJJJJJJJJJJJ
@7868415/1
agcataataggtaggtgcagggtatgaaactgaacgcgtacacctggtaa
+7868415/1
?@@DDDDDDFF<?E@ABGGIGI<AEGG@HACHGIGIEGAFEHIIIGG=8B
@2773275/1
ctgtagtctgtctgcatctgtatatgccctagcacggaaagcagcg
+2773275/1
BCCFFFFFHHHHHJJJJJJJJJJJJJJJJJJJJJJJJIJJJJJJJJ
@1737955/1
agaaaccataccaaaggtcaagaccataaccaagatcaattactctacca
+1737955/1
CCCFFFFFHGHHHIJJJFIHIJJJJJJJIHIJJJJJJJJIJJJIJJJJJI
@5323700/1
cgtggaagtaagaggtctttcatttaatgttttttgaaaagcctcacttg
+5323700/1
CCCFFFFFFHHHFIJEGGIIJIJJJJJJJIJJIJJJJJJJIIJJJJJJJJ
@2773607/1
ccgtgatctaatatttgagcagaaggtgctggtgcatgtaatactttgta
+2773607/1
BCCDFFFFHHHHHJJJJFHJJJJJJJGHIJJJGHIJJJJJJJJJJJJJJJ
@2773985/1
atctggttctctaatcatctgattagtagtaacgattctccactgaacca
+2773985/1
@CCFDFFFHHGHHJJJJJJJIIGJGGHHIJIHIJIJJIIJJIIIJCHIJJ
@5845370/1
ctgagttagaataccaacctgaatttcagcaattttcttaatggatgcat
+5845370/1
CCCFFFFFHHHFHJGIIEHHIJJIJJJJIIJGHIIJJJJJIIJJIIIGIE
@166494/1
ctaattgaagagccttttcccaaaatcataccattagatttattaatttg
+166494/1
CCCFFFFFFHHHHJJJJJJJJJJJJJJJJJJJJJJJJHIJJIJJJJJJJI
@5845922/1
gccaatagctgtgggttatatggtgattgatgccattcaactttgcatta
+5845922/1
CCCFFFFFHHHFHJJEHIIIJJJFHIJJJJJJJJJJJJJJJJJJJJJJJJ
@7375400/1
gttctaacttaaagctgactttagtacatcgcctggagacatgactacac
+7375400/1
?@@DD?DDFFDF?EHI><<CFI@><C?F<FEC@:38:??C?DA9:9B9BF
@2775153/1
ggtcattatgggcttctattagttcatctatattttttaaggaagtaagt
+2775153/1
BC@DFFFDHHHHHJJJJJJJHJHIJJJJJJJIJJJJJJJJJJGJJGHIJE
@5846526/1
ggaaagagagattaacaaccttgttaggagagctgatttcaataacgacg
+5846526/1
@C@DFFFFHHHHGJJIJJJJJJIJJJJJHIHHHGGGIIIJJIIGIJIIIA
@2775348/1
gcatcatcttccattgagaaggcctgacggactgatggaatccaaaccat
+2775348/1
CCCFFFFFGHHHHJJJJJJJJJJJJJJJJJIIJJIJJIJJJJJJJJJJJJ
@1226862/1
acctcttgtattttgctcttctggaagagggcaagtaagtaccatatcta
+1226862/1
1?@?DDD>FF:D<<C<BFD:C:4CH>?;C9EB=:??D9:1??D<?<B@F9
@3784825/1
taggaaataagaaagcaagagaaggaagtgaggtacacagttgcagtcct
+3784825/1
CCCFFFFFHHHGGJIJJJJJJHJJJGJJEHIJJEGIJIJIIJJJJJGIJJ
@6849265/1
ggtagttgggtaatattttgataacgtggatgtagataggctggcctgct
+6849265/1
@@@DFDDFHH?BFHHIIIJJHJJJEHAFBEFG??BDEIFGIIGIB?FABH
@1227260/1
gtattcttcaatggttgctgctaaatcttcaagtacatagtacataactt
+1227260/1
CCCFFFFFHGHHHJHIJJJJJJJIJJJJJJJJJHIJJJJJIIJJJJJJJJ
@722650/1
ctcaaccttttgtaacatcgacaacaccgcttgtgcggcaacatgtttgg
+722650/1
@@CFFDEFHHGHHIJEHHJJJGIJJJIGDGHIIJJJJJJIJJIIGIJJJI
@723081/1
ctactctaaaaacacggtcttttccttcccctggcaatgtga
+723081/1
CC@DFFFFHHFHFJIIJBFFGGGHJJIGGHGJCAGGDDD?DF
@1228508/1
cattcatctataactaatagattgacacgagacaacg
+1228508/1
@<?DDD;DF<?FH@CFEG<CEH>IHGGIGB<@ABHGI
@5325807/1
gttcaacttctttggtgtacagaaatatttcggcttctgcttccgttcca
+5325807/1
CCCFFFFFGHHHHJIJIGFHIJJJJJJJIJJFIJJJIJJJJJIIJIIGHG
@5326389/1
ctgatgatttgaggttcttgtggaattgtgacactttgatgttgtaaggt
+5326389/1
@CCFFFDFHHGDHJGGHIIJHIJHJJJJHHIHHIHGIGFHGHHIGIJJJB
@2261019/1
gatagaagtctaattcagtagggtgagtaatctctgtatcaacaactgta
+2261019/1
CCCFFFFFFFHFHIJIJJIGIJICFHJHGJJJJJJJHHGHIJJJJJJJJJ
@2261942/1
cactttatatgttcttttaacactctttgatggaatttcataaacaactt
+2261942/1
CBCFFFFFHHHHHJIJJJIJJJJJJJJJJJJIJJIIJJJIJJJJJJJIIJ
@7871940/1
ctttggattgaatataagaccttgttgttttagggtaatcaaattttatg
+7871940/1
@C?DDFFFG?ADDHIBG@CBGGGEIII@EHIIEGI??DDHHIEEDHIFHE
@1739647/1
gtggaagtaagaggtctttcatttaatgttttttgaaaagcctcacttgt
+1739647/1
CBCFFFFDHHHHHJHIJJJJIJJJIIJIJJJJJJJJJJJJCHIJJJJJJF
@4269891/1
cactgagttagaataccaacctgaatttcagcaattttcttaatggatgc
+4269891/1
CCCFFFFFHHHHHJJJIJJJJJJJIJJJJJJJJJJJJJJJJJJJJJJJJJ
@4807653/1
gtcacttttggtcctgttggtccattaatataaaatggttcaacttcttt
+4807653/1
@@@FFFFFHFHHDFGGIIHGHAFHGHGIIIIIHGIIFIDFHIEHGGEHHH
@4807897/1
cagatggttttggagaattatcaaagagaattattgaattcaatatagca
+4807897/1
CC@FFFFFHHGGGGECGHGJJJICHFIJGIJGHGIIJIIJHGIIGIJGII
@7873572/1
gccacattccattccatgatttattaaacccgatgctagctttcttaaat
+7873572/1
@C@FDFFFGHGDAFBFFHIIHEHGGCBHIIGA@DEH@DHHGHHIIIGDEG
@7376208/1
ctctttcattatcgtaaattgtcacggtctcaacaagttccgttttttgg
+7376208/1
@@@FFFFFGHHHGJIJIJJJGHGGGIIGIJJIIJIIJIIJJJGGGIIJJI
@5848234/1
gttcaacaaatctcttaatgatatcagtcagcttacaagccttagtaagc
+5848234/1
CBCFFFFFHHHHHJJJJJJJJJJJJJJJJJJJJJJJJIIJJJJJJJJJJI
@7376607/1
ctaatatttgagcagaaggtgctggtgcatgtaatactttgtagatatca
+7376607/1
@@CFFFFFHHGFHIJJJIJFEGIIIIGIJIIEGEIGIGIIIIIIIJJJHI
@2777372/1
gtagtcgaggctgggctacagatatctagaggttctgtatttcctgtgat
+2777372/1
B@CFDFFFHHGHHJIJIJIIJGIJJIIHJJJJ?FHGIIIIJJIIJGHIHI
@169523/1
gctgagatgaaggtggtctgctgggttgctggtcactgggttgttgccta
+169523/1
@@@BDDDD?B?<C<A@@?C?9C?AC9C6@9?3?CGBGADA9BGHICD?F8
@7377602/1
ctccaaaattgtaaatccaggaacttcccagtcatcaggaataaagtcat
+7377602/1
@@@D::BDFFFCF<BG@BB?@FF@DHD@FHFEFFCF>>D<:D3?DF?DGI
@3277871/1
ctcatcttcatcatccaagccgtaatgaatggtgttgctttcgcagggta
+3277871/1
@@CFFFFFHHDHHGHHHIJIIJFHIIIGGIJJEGGHIGGGHIGIJJJJHJ
@1230305/1
cctttgttgctgctgtggtggttcttgcctttgcagctgttgtggtggtt
+1230305/1
CCCFFFFFHHHHHJJHJJGHIGHJJJJJJJJIIJIIJJJJJJIIIDFIFH
@724081/1
gcacggaaagcagcgagatgagcat
+724081/1
=@@AB<?DDHFHDFHIB@C@:FGCH
@1230516/1
cttcagctgagtgagttaaaacagtacatcgcacaacaaacacttgggga
+1230516/1
CCCFFFFFHHHHHJJIJJJJJJJJIJJJJJJJJJJJJJJJJJJJJJJJJG
@3278381/1
gcatggtttaagaaagaccaaaggtttctgttgagctagtcatttgttcc
+3278381/1
@@@FFFDFHBHGHIJJJGGGEHIGIIIGIJIIJIIICGGCHIGHIJJJII
@724282/1
ccgactgatgatttgaggttcttgtggaattgtgacactttgatgttgta
+724282/1
CCCFFFFFHHGHHJJJJJFHIIJJHIJIJJJJJJJJJJJJJJJJJJJJHH
@3789853/1
tcttggacaagttgttatattagtcactttatatgttcttttaacactct
+3789853/1
@@@FFFFFHHFHHJIIGG>IHFHHFGIIHICHJJIHJJJJJJIIIGIJJD
@2262223/1
cactaatgtctcttcaaaatcttcttcatcacgtcgtctttttttaccaa
+2262223/1
@@<DDDFDA=DBFHD>C@IACEHACHGGIIAEHIIIFEFDHIJIJB=FGH
@5329124/1
cttaatcatacaataattagcttaatattagaaatcttaataaataggac
+5329124/1
CCCFFFFFHHHGHJIHIIJJJJJJJJJJJJJJJJJJJJJIIJJJJJIIJJ
@3279978/1
cttgtcttacaggtaccggtctttctcgataatcaagtgttggtgc
+3279978/1
@CCFFFFFGHHHHIJJJJI@EHHGC@HHGIEDGEGGFBGBFDGDG?
@3280361/1
tcctaatcctgtttcatccgcaattttctggcggagctcttcagcattta
+3280361/1
CCCFFFFFHHHHHJJJJJJJJJIJJJJJJJJIJIJIJJJJJJJJJJIJJI
@3790372/1
cgccgatcttgtacaacattttacatgcagttagtgcaactgctcccttg
+3790372/1
C@@DFFFFGFG<CGHGGIHIJJJGIGGGGIJJIHHIIFIJJIIGGGGGGI
@171653/1
gtttacaaatgttgcagcattaagtcttctctgcactgtgacagtcttca
+171653/1
CCCFFFFFHHHHHJJJJJJJJJJJJJJJJJJJJJJJJJHIJJJJGIJJJJ
@3790831/1
cactgctgttgttgaggctgctgtggtttctgctgttgctgttgttgctg
+3790831/1
CCCFFFFFHHHHHJIJJJJJJGJHIJGHIJIJIJJIJJJIJHIIIIJIJI
@4810651/1
gttcttcttgaagttggttcagctgtagtctgtctgcatctgtatatgcc
+4810651/1
@@@DDDDDHFHFFIIIDHHE@:CHBCDECH@HBBFGGDEEH>FEH@DFA9
@172798/1
gggaagcgagcttgctgttgttgttgctgctgctgttgttgttgttg
+172798/1
???;BDDADD1<A;C4?AFFECEE8C<?DD@@@DD0?@DDD/?BD>2
@7875931/1
gacgatgttgctgaactctaacagtagcagcatatcgactaggatgagca
+7875931/1
CCCFFFFDHHGFGIJIJGIGIJIJHGHEHIGHIJIJJJJJJIJJJJJJJJ
@1744655/1
cagcttttacctcattttcactcagaagaaataatatctcagcaccaatt
+1744655/1
@@@FDFFFFAHFFIJIBGGEIIIJJIIJJIEBHFFFFIIIIEGIIID8BF
@1744709/1
ggccaatagctgtgggttatatggtgattgatgccattcaa
+1744709/1
@<@ADDDBFF8DACGDECCHIAFBHGEHFBHIGGGEICGHD
@1745856/1
gtgatcattaagttcgccgatcttgtacaacattttacatgcagttagtg
+1745856/1
CCCFFFFFHHFHFIIJJJJJJJJJJIJJIJJJJJJIJJJJIJJJHHJJJI
@2265549/1
gtgtagaattacagaataactcatgaatgctttctaatgtttcttcattt
+2265549/1
CBCFFFFFHHHHHJHJJJJJJJJJJJJJJJJJJJJJJJIGIJJJJJJJJJ
@1746985/1
cacgacctttggattgaatataagaccttgttgttttagggtaatcaaat
+1746985/1
@@@FADFDHHFDBGGHGGIIAHGEIGGEEBBAGIIGHIIIFDHIIIIIIG
@1747654/1
cctaggctttgctttaggatcatcatctggattttgaataggaaatttga
+1747654/1
C@CFFFFFHHHHHJJJJJIJIIJJJJIJJJEHIIJJJIJJJIHIJJJJJH
@1748636/1
ctaacctgttcttcttgaagttggttcagctgtagtctgtctgcatctgt
+1748636/1
CCCFFFFFHHHHHJJJJJJJJJJJAFHIJJJJIJJIIJJJJJJJJJJJJI
@1748834/1
ctgtggtctctgctgttgctgttgttgctgaggctgctgtggtctctgct
+1748834/1
@@@BDBABFDDDHIGEHIIIIFHIBGIGIIIGIIHGGHH<?DDGHIGIGF
@4276836/1
cttggctttgccgcttgttgctgtacttgaggctgagatgaaggtggtct
+4276836/1
CCCFFFFFHHHHHJJJJIJJJJJIIJJJJIIJJJJIIIIJIJJJ?FHFHH
@5332902/1
gttgaggtggtagttgagtttggtgggtaggggttgtttccctagactgt
+5332902/1
BBBFFFFAFH@FHGHJJIFHIJICGHI?EHIJJFHIGGIIJJHHFIJGIC
@5850258/1
gtctgctcttcacatactcttgttacaacatatttcaacatgtatccttt
+5850258/1
CCCFFFFFFHHHGIJJJJIGGIEHGGGHIJJGIJIIIGGGHHFGIIJIIJ
@4812668/1
ccataataagtctaaatagaccttcagggtcattatgggcttctattagt
+4812668/1
CCCFFFFFHGHFHGGEEGIHHGHIJIIJIAFEHIJJJJIIJJJJJIJJJG
@1232897/1
ctgttgctgaggctgctgtggtctctgctgttgttgttgctg
+1232897/1
<@;ADDD;DFDFDF;;C@A<AGEE@HEBFFBB<:?;C:CBB>
@4813214/1
gtactatcttcaaagagaaaaagtgcaatactagaattttattcagtata
+4813214/1
CB@FFFFFHHHHHJJJJIJIJIJEHHJJJJJJJJJJJJJJJJJJJJIIJI
@6853329/1
ctcgaatctattatctcttggacaagttgttatattagtcactttatatg
+6853329/1
@@@D?DDDFB>ACBEF><FB3F9<:AFEGCFGHIIIG91??FGGHIIE@H
@3280612/1
agctgcgacaccatctgatgcctggtgcggaggctaccttgccgtaggaa
+3280612/1
?@@DDAD?CDFFBEBCEBEHIGI9E:?DC@@?DFHG@F==@@@F5ADHC?
@7877336/1
ctagcacggaaagcagcgagatgagc
+7877336/1
CCCFF3DDHHHHHJJJJJJJJJJJJJ
@3281589/1
gttcttaggaatatttccaatgaattcctctatttcattgtgcattaatc
+3281589/1
@@CFFFFFHGGHFIIJJJJJIJJJJJJJJJJJJIJJIJJFEGGGIIJJIJ
@3792250/1
ccgtgcagtatgttttccaacagtcataataaattcattagactgtcgat
+3792250/1
B@CDFFDFHHHHHIIJJJGIIJIHGIJIIJJJJJIHJJJHJJJJJJIJII
@4813994/1
aacaggctgagctttataaaatgcagtggccgacacatcaatattaagca
+4813994/1
CCCFFFFFHHHHHJIJJJJJJIIJJJGHJJJJJJJJJJJJJJJJJJJJJJ
@4816046/1
ctatatttctcattttttctgctaaagcactaccttcagcgggagacctt
+4816046/1
CCCFFFFFHGHHHJJJJJJJIIJJGIFBHIIGIIJIIGJJIJGGGHHGHG
@2782038/1
gcacggaaggtggaatttttgcattttttataacttctttaatgctctcc
+2782038/1
CCCFFFDFHGAFHHGIJIIJIJIJJJJJJIJIIJJJJJJJJJJJJJJJJJ
@5335913/1
catcacattaccacatttctcaaattcagtcttgaaatattatccattag
+5335913/1
=?@DBBDB?A?FH<AACEBBCI@C@AA?AHDHIDHICDHH<FD<FHIIB?
@727830/1
cgttgatctggtctggagctggatgagtgacatcagcgccaacaacaatg
+727830/1
CC@FFDDDHHFHHJIJHJIIFGDHIGGGI@HHEGDHEGIJIJIIJJIHGG
@5853315/1
gctcaatttaccttcatccttgttttcaaagttgataaataatattaatg
+5853315/1
CCCFFFFFHHHHHJJJJJJJJJHJJJJJJJJIIJJJJJJJJJJJJJJJJJ
@1236663/1
gtgaaaaattgtttgccacgcatgtcccatactccctggttgggaagtgc
+1236663/1
CB@FFFFFHHHHHJJJJJJJJJJJJJJJJJJJJJJJJJJIJJJJIIJFHH
@3284741/1
cttgacaattttttcttttcttctttctgtatcaactgcagcctctttta
+3284741/1
CCCFFFFFHHHHHJJJJJJJJJJJJJJJJIJJJJJJJJJJJJJJJJJJJG
@4816680/1
aattaatataggttacttcgcttatctctcttgacagccctatacctatt
+4816680/1
@@@FFFFFFHGFFHGEHGHGDHIJIIIIJIJIJEIIIGGHGHIIEEHIGI
@7882062/1
actataatatggtatctccactttcatctgagaggattctgattccatgg
+7882062/1
CCCFFFFFGHHHFHJJJJJJJJJJJJJJJJJJJJJJJJJJJJJJJJJJJJ
@5337544/1
ggaatcctttgtgagccacatcaatgttaaggaatggtttccaaccaata
+5337544/1
@@@FFFFFHHHHHIHHJJIIJJJIJJHGHGJJJJJJJGHIJJJJJJDGFH
@5338424/1
ctttttgaattgaaatcacctgctccaggtaatggaaaatcctgaggagc
+5338424/1
@CCFFFFFHHHHHJJJJJJIJJJJJJGIJCGHIJJIIJJJJJJJJJJIJI
@5338934/1
ctgattacttcttctcgaggtggctgcagtttccatatcatattatacct
+5338934/1
CCCFFFFFHFHFHIIIIIIE@GHHAHIIGCFHIIGIIIIIIIIIIIIIIG
@3795263/1
gtcgcgcattctgttgtatatttatgctcacttcaccaacattcatgaat
+3795263/1
CC@FFFFFHHFHHIJIHIJJJJJJJJJJJJDHIJJJIJIIJJJJIJJIJJ
@7383313/1
gaatgtatgacgatgatttgatatctatatttctcattttttctgctaaa
+7383313/1
=??DDD;BF8:CF7;GGCE@:C?<C>3AC9CEFCCC@E9:CEFFBCD@GE
@6358744/1
cttcatttaaaaccgctgtgtctctttctttttttgttagactgatttga
+6358744/1
CCCFFFFFHHHHHJJJJJHIIIJJJJJJJJJJJJJJJJJJJJJJJJJJJG
@3796007/1
ctatgatttagacattactaccaatactttaagagcatttattgcagctt
+3796007/1
CCCFFFFFDDHFFGGIIIGIIIEFEHIIIJJJJJJJIJJGIGEECHIGGI
@3796151/1
cttgaacaaatttacctaaagcaacaacacaattgtcggcagctgggaat
+3796151/1
@@@DDDFDHHHHHDHBDECEEGCHIAEFHGIIIGGDEHIIIGIIIIIGEI
@7883249/1
gcaccttcaacaccacactcctcaaggtacacccctataagggcttcgat
+7883249/1
@@@DDDFFHFDDHGEHHBFBFHHIIIG?EED>BDFIGBHGGGH@FHGGIF
@180229/1
caggaacttcccagtcatcaggaataaagtcattaaccttcaaaattttt
+180229/1
CCCFFFFDHGHHGHGHGGIGIIGIIIJJGCHHGIGJIIHJIJJJJGIJJJ
@1752498/1
tgttcttaggaatatttccaatgaattcctctatttcattgtgcattaat
+1752498/1
CCCFFFFFHHHHHIJJJJJJJJJJJJJJJJJJJJJJJJJJJJJJIJJJJJ
@2785712/1
cacttggaaaactgtttatcatagatccgacgacactttttagtaccggg
+2785712/1
CCCFFFFFHHHHHJHJJJJJJJJJJJJJJJJJJJJJJJJJJJJGHJJJJJ
@2786325/1
cttttaccattgtacgagtttgagcatcattcattttcttcattgtaact
+2786325/1
CCCFFFFFHHHHHJJJHIHIJJIJJJJJJJJJJJJJJJJJJJJJJJJJJJ
@2273025/1
ctgcagtttccatatcatattatacctgaaggcttttgggtcgtgagaag
+2273025/1
@CC?FFFFFHHHHJJJJJJJJJJIJJJIHIJJJIIJJJIIFIH@HHIHJJ
@2786469/1
taagaacaatgagtgagagcttgcaagaggtaacttctgtcttgaaatct
+2786469/1
CCCFFFFFHHHHHHIHIJJJJJJJJJIGJIGHIJJIJJJJJJIJJJIJJJ
@3798499/1
ctatgactcccaagctgctatgagtactatcatcagctggtgtagaatta
+3798499/1
@C@FDFBFFHHGFEHGIIGHGGEHHIEHIJJEHEIGGIII?C?<FFBDHI
@2275055/1
ctcctcgataatagatatgtaataagaatattgatgctttgcccg
+2275055/1
?@@=B3@1C?AAD?CFEFEHF<FAEFCHHC<CHE>BFE9??@D@B
@3800002/1
tattatacctgaaggcttttgggtcgtgagaagctgcaacggctgctata
+3800002/1
?<;1B;DDHFDA?DBHHFFH@6AAA:1?F?FF9??G3BFH<FHI6@.8C4
@3800703/1
gtttctgtaccactataaatgtaatcggtggcgtgtaatcactgctgagg
+3800703/1
CCCFFFFFHHHGHJIJJJJJJHIIIJJJHIJJJJJIJJJJJJJJJIJJJJ
@3800842/1
ctctgataaattagaatcatcccatagcaaatggtatttggtaggacgtg
+3800842/1
@@CFFFFDDFHHGIJJJJJJJJJJJIIJGIIJJJGGHIJGIHGIGIJJHG
@3800985/1
attgtacacaactccataggaagcgccaaaggcttctctcgtgagccaac
+3800985/1
<@@DD>DAAB;D3CBDED>>:AFG?:FFIIF;DDD>FF@FEIEEFIEFEB
@3801269/1
ggccaacatattactgacctcaaccgtacttctagcattagaagtttctt
+3801269/1
?@@FFFDFHHFDHJG>GHIIGIJFG@<?E;@EGE>ECGIG@GEGBGADEI
@733141/1
gccataccgtacgctcaaacatgcaaatgtgacattattgactaaggccg
+733141/1
CCCFFFFFHHHHHIJJJJJJJJJJJJJJJHIIJJJJJJJJJJJJJJJJIJ
@6362108/1
gttgccactgctgttgttgaggctgctgtggtctctgctgttgctgttgt
+6362108/1
CCCFFFFFHHHHHIJJHGIIJJJJJJJIHHIHIJIJJJIFGGH@FE<@<F
@6364466/1
gcaccattgagagctcaggagggaggtccttttgaaactcatcaccaagt
+6364466/1
CCCFFFFFHHHHHJJJJJJIJJJJJJDHIJJIJJIIIIJJJJJJJJJJJJ
@7384700/1
gcttcggccacttctttgaactaagtacagcgaaattcttattcgattga
+7384700/1
CCCFFFFFHHHHHIIJJJIIJJJJJEGFHIJJIJJJJJIJJJJIIGIJIH
@4280617/1
gtggaagtaagaggtctttcatttaatgttttttgaaaagcctcacttgt
+4280617/1
CCCFFFFFHHHHHJEHIJJJJJJJJJJJJJJJJJJJJJJJJJJJJJJJJI
@4281364/1
tctgtcgaacagcttccacagcttgtctgtaattgcgataaggtttttca
+4281364/1
BCBFDEFFHHHHHIIIJJJJJJHHIHHHIGHIIJJJJJIGIJJ?FHJJJJ
@1238578/1
tcgtagtgaagaactgaaagcagatctaaatttctcaaatttctttctat
+1238578/1
BBBDFFDFHHHFGIIJJJJJGIIHHHIE92AFDGHGIG1CGFHIJJJJII
@2275971/1
cttgaacaaatttacctaaagcaacaacacaattgtcggcagctgggaat
+2275971/1
@CCFFFFFGHAFHJJJJGIJEEGHIGGIJJJJJGBHGIGG>GHIIIGJJE
@5344344/1
gtccttctgacacaccatctctgtaaaagaggatagcttgaggcttatac
+5344344/1
@?@DDDDDFDH?FGB7CEEHEBHH@B4<CBCCGHG;4CFDC@CHDGDFCG
@186500/1
gaagaaataatatctcagcaccaattttatgatttctcttctcttggtgt
+186500/1
@@?DABDEDHDDHIIIFAEEGBFFGICGIIII9DHHFHIGGEHIIID?B?
@186634/1
cggcataatgagtacatcatttacatcaccgtgatctaatatttgagcag
+186634/1
CCCFFFFFHHHHFHHJJJJJJJJJJJJJJJJJJHIJJJIJJJJJJGIJJJ
@6365623/1
ctatatccatcggttcttcttcttttttccacgtgaaatctttaggctgc
+6365623/1
CCCFFFFFHHHHHCGHHIJJJIIJJIJJJJJJIIIGIIIJJJJJ?DFHIJ
@5345280/1
caggtgaaagatgccggaagtatttatggagtccatatttaactgct
+5345280/1
@BBFDDFFHHHHHJJJJEHIGGHIJIIJJIIIJJIIJJJJJGFGIIJ
@7388496/1
cttatcagtaatctcgaatctattatctcttggacaagttgttatattag
+7388496/1
?@;DBDBDHBFFBAHGGH<EGHCHGIIFGEABC9CCBG?@BDFGFGAGGE
@188082/1
ttcttctaaattctgctctgataaattagaatcatcccatagcaaatggt
+188082/1
CCCFFFFFHHHHHIJJJJJJIJJIJJJJJJJJJJJJJJJJJJJJJJIJJB
@6367009/1
ctcattctttcaaaaaaaactattcgtaggagtaaaacgtaagtggaagc
+6367009/1
CCCFFFFFHHHHHJJJJJJJJJJJJJJJJJJJGHIJJJIGIJJIIJHIJJ
@2276075/1
atcaatttcttctttaggtaaaacttttatgccaagccaagacatgaaca
+2276075/1
=?@A?BDDFFHFHIIIGC?EHFIEGEIGFIGEBB?EDGGIGAGHHIGIIG
@2789606/1
ctcgataatcaagtgttggtgcattcataattcgggccttaactttagtg
+2789606/1
CCCFFFFFHHHGHGHHHIIGHIIJJJJJJIJJJJJJJJJJJJJIJJGJIJ
@4821575/1
ctttgttgctgctgtggtggttcttgcctttgcagctgttgtggtggttg
+4821575/1
@@@FFBBDHGHHGJGHGDGIFHGIH@HIIJIIIGGGHIIGIHIGGGI?DB
@4821640/1
tatgctcacttcaccaacattcatgaataatggaaaa
+4821640/1
8:?112A4?AD<DAAAEBCF4::F<FHH4C9@BEED@
@4822057/1
ccctgttgttccattgcttgaggtctggtaattggagcggctt
+4822057/1
?<@?DDAD?B?A:AFHIIDHAFB:AHGEAFCGHFFHGIGBB?D
@1241055/1
cccatgttaaattttttcagaatcatgtgattttttttcctttcaagaat
+1241055/1
7@@DFFFDGHFHHIIIIGIIIIIEHGHIH>GGHIIIGIGBFHGIFEHGII
@4283776/1
ctctaattaagtaaaaactataaaaataataggctttttaaaataataca
+4283776/1
CC@FFFFFHHGADHGFHDEIIGFGHCHIEGIHIIIIEHHIGIGIIIGEEG
@1241673/1
ctgataaattagaatcatcccatagcaaatggtatttggtaggacgtgct
+1241673/1
CCCFFFFFHHGFDBHFGIGHIJJJIIJIJJJJHIGIIIIIJGIGIIDDEB
@738714/1
cccaatcaattatgatactgtctccttcaacaatcgtcggtacaatgtaa
+738714/1
@@@DDDFDFGHHHJIJIGJIHIIJJIJJGIIEFGGIIHIJDGIGGJIIGH
@4285713/1
ctctccaaaattgtaaatccaggaacttcccagtcatcaggaataaagtc
+4285713/1
CCCFFFFFHHHHHJIIJJJJJJJJJJJJJJJIIIJIJIJJJGEHIJIJII
@3805624/1
gggaagtcaattgctaatattgccatcaacgttcactgtctataaaaata
+3805624/1
?<?DFFFDFHFFFIEEHIGHIEGFHGGIIGHCFHIBBHBGHGIIIIIEIB
@6863065/1
gcatcattcattttcttcattgtaacttggcccgcaacaattgtacacaa
+6863065/1
@C@FABDFFHFHFGGHGBDIHIIIIIIIAFCGD@ACFGDDHEB?BDBFII
@190095/1
gcagggaattctaagagggtacacaattcaggcactaatgtctcttcaaa
+190095/1
?@@DFF?>FHFFDGGIIIGACGEA@CFHGG@HE@CF<G@G<?<??DBBDC
@2792709/1
ctcaaactcaagctgtcgcttcaattcatccacttctccctgcagttcat
+2792709/1
CCCFFFFFHGHHHJJJJJJJJJIJJJGJJJJJJJJJJIJIJIJJJJJJIJ
@190405/1
ccaatgtttctagcctttcataattcataacgtcattagcagagctcgct
+190405/1
CCCFFFFFHHGHHHIJJJIGIGIIJIHIJJHIGGGHIJJJJJ@HIJJJJJ
@5350160/1
gctgagatgaaggtggtctgctgggttgctggtcaccggg
+5350160/1
@@@FFFFFHHHF?2A@GFDFHIEI?FGFEGAFFDGC<BFB
@5350557/1
ctctaccaggtggaggtgaaaagaatgatcttccaactgtcacaaacctg
+5350557/1
CCCFFFFFHHFHHHJJCGIJJJJJJJJJJJJJJJJJJJJJJJJJJJJJJJ
@190888/1
gacaggtttttgaaaaaattttggccaatagctgtgggttatatggtgat
+190888/1
CC@FFF?DDHHHHGBHJGIJJGIJJEGHIJI>DD?DGG?D?F@FGGHH@B
@6367973/1
gcagcattaagtcttctctgcactgtgacagtcttcaagcactgagttag
+6367973/1
CCCFFFFFHHHFHIJJJJJJJJJJJHIJHJJFHIIJJJJJJIJIIIFHII
@2793487/1
ggcgttttggtgggcatggcctgcagctccctttttgcagcttcttcaag
+2793487/1
CCCFFFFFGFDHFGIJJIIIIJJJJJIJJJGIJJJJJJIIIGJIJFGHIG
@2278979/1
cttctttttttgacctacccttgccgatagcaataaggcctttggcttta
+2278979/1
@CCADFFFHHHHHJJJJJJJJJJJJJJJJJJJJJJJJJJJJJJJJJJJJJ
@7389933/1
gtacttttgtaaaacattatcaaaagttctctgaccatggaggataattc
+7389933/1
@=@DDBDDDHDHA?C=FHGDGAFCHHHHCF<FHC>FHI@E<?C8?90?G?
@3291682/1
gcaacaacacaattgtcggcagctgggaatcctttgtgagccacatcaat
+3291682/1
CCCFFFFFHHHHHJIHHIIJJJJJJJJIJIIJJJJJIJJJJJJJJJJJJI
@7391059/1
ctggtgcatgtaatactttgtagatatcagacatttcttcagggagaatt
+7391059/1
@@CF?DFFHHHGHIII@GCHGHIIIIIIIIIIIIIIIIIIIIIIFIDBFG
@1760669/1
ggctgcagctcaaccattttatcggccaacatattactgacctcaaccgt
+1760669/1
:;@BDDDFFHHHHIIBBHGIIIGE@FEIGGCHIIIGIIEBGGHGHGGGBH
@1762869/1
gtgatcttgtctaagattgctttcgctgcggcatgctttgcttctttctt
+1762869/1
@?@DDDDFHFHHHIIGIIIGHIIHGGIIIIIIIJIJIGIJJJJIIIJIII
@2793852/1
gtttaaattgtctaactacttcaataagccgaagcactttaggtgaagaa
+2793852/1
@@@BDDDD?<C:CFEHIB?DH@HEEHIC>C<GGD8CCBAG??@GE>BDDD
@5866212/1
ctgggctacagatatctagaggttctgtatttcctgtgatcttgtctaag
+5866212/1
CCCFFFFFHHHHHJJJJJJJJJHHJJJJJJJJJJJJJJJJJJJJJJJJJJ
@3807960/1
ggaacttcccagtcatcaggaataaagtcattaaccttcaaaatttttcc
+3807960/1
@@@DFFFDDHHHHJIJJIGGGHGGGEGIIIGIIIJJJJIJIJDHHIJJJI
@5866345/1
ctccatactccttgtcttacaggtaccggtctttctcgataatcaagtgt
+5866345/1
CCCFFFFFHHHHHJIIJJJJJJJEFHJJJFGHIJIIIJJIIJJJJJJGHG
@6864715/1
ggatgcataagtcattcctctatcaggtaagacaacaatcacaagtttta
+6864715/1
@@@BFFFFHHHFFEIIGIJGIJIJGJI<EHGEHIJIJEFGIIJIJFGIIC
@6865002/1
caacagcctcagcaacagcagagaccacagcagcctcagcaacaacaaca
+6865002/1
@@@D;DDDHFHHHIEHIIIIGIEIGGHGIGGIGIIGDIGGIIIIGGIBCD
@5867180/1
ctgttgttccattgcttgaggtctggtaattggagcggcttgt
+5867180/1
@@@7?DDDAFFFBFBBFB>EH3A<EGB<?FGHGBFFEHA??DD
@2795495/1
cgacaatttgttctcttctgttgtttcaattttggcagtatgcaaatatt
+2795495/1
@@<DDDFFHGDFDCHBGGIIID@CGFBFBF?EDBFGCF?CBFGCC@BDGH
@4824827/1
ctgtacttgaggctgagatgaaggtggtctgctgggttgctggtcaccgg
+4824827/1
BCCDFFFFHHHHHJJHIIJJJJJJFGIHHIJJJJJJIJJJJJJJJJJJJJ
@2280542/1
gtgaaattattggtatttcttttttccaaattgcctctccattcaattga
+2280542/1
BCCDFFFFHHGHHFHHIIJJJJJJJJJIJJJJJJGIJJJJIJJJJJIIII
@5354633/1
aatctctgtatcaacaactgtaccagccggcacattcatatttctcccat
+5354633/1
CCCFFFFFHHHHHIJJJJJJIJJJJJJJJJJJJJJJJJJJJJJJJJJJJJ
@7895194/1
cgttgatctggtctggagctggatgagtgacatcagcgccaacaacaatg
+7895194/1
@B@FFDFFHHGHHJIIJIJIIJIJJIJBHHGHIJJJJJIJIFIIJJIJJJ
@742684/1
ctcttggacaagttgttatattagtcactttatatgttcttttaacactc
+742684/1
CCCFFFFF?HHHHIJIJEJJJJJJGJJJJJJGIJJJIJJJJJJJJJJJJI
@1246823/1
atgagtaagagcttgcaagaggtaacttctgtcttgaaatctgtagccca
+1246823/1
@@CADDDEHFHHHIIEDIGEIG:CD?CEBHGIHHIGAHGIJCGDHHGIG=
@7897041/1
catactttatcgtaacggtcatttctttttcttgatctctttcattatcg
+7897041/1
CCCFFFFFHHHHFIIJJJFGIIJJJJJJJJJJJJIJJJJJJJJJJJJJJJ
@743429/1
gtctctttctttttttgttagactgatttgatagagcacggaaggtggaa
+743429/1
BBBFFFFFHHHHHJJJJHIIJEHIIIIGIJIJIJJJJIJIIGHHIBFIHH
@7897545/1
cgtaggagtaaaacgtaagtggaagcataagctcccaattctttggtgat
+7897545/1
BCBFFFFFCFFHHJJEGIJHHJIJJJJJJJJJJJJJJJJJJJJJJJDHII
@744442/1
tagcacggaaagcagcgagatgagcataataggtaggtgcagggtatgaa
+744442/1
@?@?DDDFAHHHFII@F:E@EFGDG<C9BDAFH?DE???DDE@H8CF=CC
@1249123/1
ctcgaggcatagttatttggaagtgatttgcacgaagcactataggtcga
+1249123/1
CCCFFFFFHHHHHIJJJJJJJJIFHGJJJIJJJIJJJIHHIJJJJJHIII
@3809590/1
gacatttcttctgggagaatttttaaccatttacacaatataaatgcacc
+3809590/1
CCCFFFFFHHHHHJJIIFGIJJJJJJIIJJJJIJIJIJJJJJJJJJIJJI
@5355842/1
gttttaattaaaaaattggtgggaggagaaatagtgattctgtagtgata
+5355842/1
@BCFFFFFHHGHHJJJIIIFGHJHIJIJJGGEFHDGIIJJJJHIJIIJJG
@5869273/1
cttttgttattggtttccttatcagtaatctcgaatctattatctcttgg
+5869273/1
CCCFFFFFHHHHHGIJJJJJJJJJJJJJJJJJJIJJJJIJJJJJJJJJJJ
@7393956/1
cagcattcagtagcatcgtgatacgatgtaatattgaaggcaataaagta
+7393956/1
@@@DFDDFDHHBHEFEHIHIEFHIICGHHIIIGCGHIHG@E;F?@GGI9?
@3296027/1
ggttcttcttcttttttccacgtgaaatctttaggctgcagctcaaccat
+3296027/1
@@@DDBDDHHFHHIAFFE4FEHAEDGE<F4??@9CBFBDBBGAFHEIIE>
@7394653/1
ctttttcttgatctctttcattatcgtaaattgtcacggtctcaacaagt
+7394653/1
CCCFFFFFHHHHHJJJJJJJJJJJJJJJGJJJJHIJJJIIJJJJIJJGII
@2282543/1
cctgcaccgatgcaattaatactcatcttctttactaaa
+2282543/1
;?@DDD?AF<F?1A4EBD<CHHF9E<CFFICEFEEFI@G
@4290780/1
gcctttcataattcataacgtcattagcagagctcgctactaaggccttc
+4290780/1
CC@DFFFFHHHHHIJJJJJJJJJJJJJJIJGIJJIJJJJJJJIIJGIIJJ
@7899258/1
ctactgttttccaattccaaattctaatcatgggtcgggcatttttacta
+7899258/1
@C@DDDA4CFHHHG9FHIIIHGGHEHHBFGEDFFIIAD:DGDFDFHCHHH
@3296323/1
gcctcttttaccattgtacgagtttgagcatcattcattttcttcattgt
+3296323/1
CC@FFFFFHHHHHJJJJJJJHGFHIJFJJIJJJJJJJJJJJJJJIJJJJI
@3296476/1
gttgttgttgaccccatggttgtcgaggaggtccctgttgttccattgct
+3296476/1
BBCFFFFFHGHHFIIJJJJHIJHIJIJJGIJGHJJIJHIJJIJJJIJIIF
@1249712/1
ggcaagtgttgggattttgaccatcttcaacgaatcaaattcactttgag
+1249712/1
@@@FFDBDDFDAFEHGIGEEB<CBGGGIIIIGEGHFE9B@GFHDHGEFBF
@745853/1
cgtgagccaacagtaagacatggtagatgaggatactttaatctaatatt
+745853/1
B@@FFFFFHHHGHIJIJGIGIJJHIJIJJIIJGIJJJJJIJJJJJJJJJJ
@6869435/1
gtggttgttgcctctgttgctgctgaggctgttgttgccactgctgctgc
+6869435/1
CCCFFFFFHHHHHJJJIJJJJJJJJJJJJJJGIJGIJJJJJJJJJJJJJI
@7901508/1
gttgcctctgttgctgctgaggctgttgttgccactgctgctgctgaggc
+7901508/1
<@@FDBDDDH<CFGIGIIGAFGHIIGIEIIIGHIIIIGGGIHIIGA0?DF
@1251287/1
catttctttttcttgatctctttcattatcgtaaattgtcacggtctcaa
+1251287/1
@@@FDFFDFHFFHI@GIGHHIEIE?EH@FHGID@AFHCCE9DA:F;@FGF
@747777/1
ctttcataattcataacgtcattagcagagctcgctactaaggccttcaa
+747777/1
CCCFFFFFHHFHGJIIJJGGHJGHFEGGHHIJJIJHIJGIJIIGIIJIIJ
@5358167/1
gcctcatgttataacattatgcagttcattacctaagatatttgttatga
+5358167/1
CCCFFFFFHGHAHIJJJJJJJJJJJJJJJJJJJJJJJJJJJJJJIJJJJJ
@748855/1
gctaagatggttttgtttgacaatatcaaacttcctcgtttcgcaattat
+748855/1
CCCFFFFFHHDHHIIFGIIIIJJJGHGGGIIGIJIGIIIIIGIIIJIJHG
@5871151/1
cttggaaacaattttataattattggatatattcatgccacattccattc
+5871151/1
CCCFFFFFHHHHHJJJJJJJJJJJJJJJJJJJJJJJJJJJJJJJJJJJJJ
@1252744/1
ttcaattttggcagtatgcaaatattgtggaccatcactttttacattta
+1252744/1
CCCFFFFFGGHHHJFGIIHIIJIGGJJIJJJIJBGIJJJJJIJJJJJJJI
@1252806/1
gttttattaaagttggatcattagcagaaatcctcattctttcaaaaaaa
+1252806/1
C@CFFDFFHHDHFGHIGHIJJJIJJJJEGIIJIIJIJJIJJJIIHHGIJG
@7396310/1
ggtctctgctgttgctgaggctgttgtggtctctgctgttgctgaggctg
+7396310/1
?;=DDDDDDDDC?CEE<A:BF@D<3A2<8119?E?DDD<D<DDDDD@=@D
@1253207/1
ggctaccactcactatactactttgaaattgattactcaccaattcactc
+1253207/1
@CCFDDDDFHHGGIIDEHHIIIIIIEHIIIGIIIF@FEHIII@FFHIIAH
@2284676/1
caacagtataacattcgtcctcctgccactcatcataatgaacaatatct
+2284676/1
7?@D?DDAHFFBBGGGIH=:CEGFFH>BHHGHGIGD41:1:CDBDB<BDE
@6871490/1
gaaaacatttgataaaaaatatatcgtaaaatagggtcacaactaacaat
+6871490/1
CCCFFFFFHHHHHJJJJJJJJJJJJJIJJJJJJJJJIIJJJJJJJJJJJJ
@6375110/1
agcatactttatcgtaacggtcatttctttttcttgatctctttcattat
+6375110/1
CCCFFFFFHHHHHICHIJJIGIIHHIGIGJJIIJJJIJJJJJJJJDIJII
@6375361/1
gctgaggctgttgttgccactgctgctgctgaggctgttgttgcctctgc
+6375361/1
CCCFFFFFHHHHHIJJJJJJJJJJJJJJJJJJJJJJJGGJDHHIJJJJJJ
@7904690/1
ctctgctgttgctgaggctgttgtggtctctgctgttgctgaggctgctg
+7904690/1
CCCFFFFFHHHHHJIIIIGJGIHHGGGIIJJJJIDHIJJJJIIJJJJIII
@2286070/1
gccgcgtgttgctgtacttgaggctgagatgaaggtggtctgctgggttg
+2286070/1
CCCFFFDFHHHHHJHJJJJJJJJJJJHJIJJJJJJFGIIIJJJJJJJGHI
@1255523/1
gtaggggttgtttccctagactgtggttgagacacttgctggggagg
+1255523/1
@@@FFFF<CDFDHGGIIIIIECEEEDFGIIIBHIIIGIHGHGEGGBB
@2287169/1
ggccgatctgaggtctgtcaattcaccaggtgatatatttttgcatctgt
+2287169/1
@C@DDDFFGHFHDIGIGIIICFHIIHDCGF:DFEHGIIJIJJIIHIGIJJ
@4832483/1
ggctgttgttgccactgctgctgctgcggctgttgttgcctctgctgctg
+4832483/1
@@@DDDDDHHFF?AAGBHGIIIGIIIGGAEHEFG4?F;DBDFBGIII<CG
@2287860/1
agtagtttcacttttgttattggtttccttatcagtaatctcgaatctat
+2287860/1
?@@FFDDDHHHHAGIGEEHGIGGEGIJGGIJJIJJIGCFCFHDDGGHGEG
@4832930/1
atcagtaatctcgaatctattatctcttggacaagttgttatattagtca
+4832930/1
CCCFFFFEHHHHHIIJJJIJJIJJJJJJIJIJJJJHIJIIIIIJJIJHII
@3815604/1
gtgactgatttttcttcaacatcaacaaatgtcacttcaaactgttgctc
+3815604/1
CBBFFFFDHHHHHJJJIJJJJJJJJJJJJJJIJJJJJJJJJJJJJJJJJJ
@7906013/1
caactgagaggccaaactccttcaggcatgggtcactattaaagttgatt
+7906013/1
CCCFFFFFHHHHHJJIJIJJJJJJJIIGHIJJHIJJJHIJJJJJFHIJJJ
@6376179/1
gttgaggctgctgtggtctctgctgttgctgttgttgctgaggctgctgt
+6376179/1
C@@FFFFFHGHHHGGIHGIICHIIJ?FEHBDFGC?F;>DG>FFCFACB>/
@6376550/1
gtgatcttgtctaagattgctttcgctgcggcatgctttgcttctttctt
+6376550/1
CCCFFFFFHHHHHJJJJJJJJJJJJJJJJJJJJJJJJJJJJJJJJJJJJJ
@1769736/1
ctgcagggaattctaagagggtacacaattcaggcactaatgtctcttca
+1769736/1
CCCFFFFFHHGHHIIIIGHGJHGIIJHGCGIIGHIGGGHEGIIGGGHIH?
@1769819/1
tgataaattagaatcatcccatagcaaatg
+1769819/1
?;8:D?DBFFFFFI?C:<<<3CFFFIF9A?
@4293267/1
ctgcgatctttgccatagcatagttcctgctttagggtttcttccgctaa
+4293267/1
@@@DDDFFGGGHHJGBGGGHEGCFHIIIGHEHIGEGGFGCBDDGHHGJIG
@4293334/1
gcccgcaacaattgtacacaactccata
+4293334/1
@CCDDDADHHHHHJEHAHHJJGIIEBFH
@7396932/1
cccaatgtttctagcctttcataattcataacgtcattagcagagctcgc
+7396932/1
CCCFFFFDHHHHGJIJJJJJJJJIJJJIIJJJJGIIJJJJJJJJIJJJJJ
@4293832/1
ctctgtcgaacagcttccacagcttgtctgtaattgcgataaggtttttc
+4293832/1
@@@:?2:BDFDFD<FFD<BHFEGFAAC>FGF?GAG@?F?BFFFEGFIIIE
@7907703/1
gaatttttgcattttttataacttctttaatgctctccaaaattgtaaat
+7907703/1
CCCFFFFFHHHHHJJJJJJJJJJJJJJJJJJJJJJJJJJJJJJJJJJJJJ
@7397757/1
aggagaaatttcaatttttgcaaattgttcgtagtgaagaactgaaagca
+7397757/1
@@CBDDDFHHHHHJIBFHJJJGHHHIJHHJJJJIJIIGIHIJJJJJGGGG
@6377948/1
gcttgaacaagcccttctgatagcctgcaattcttggttcaagatcattt
+6377948/1
@<;DDBDDA??FDHG@G@FD?FHFGIBCHEEHIGIDB:?DDCFDGGG9BD
@1257726/1
ctctagctgctttatttgagcttcaacagaaccaggttcaactttacagc
+1257726/1
CCCFFFFFHHHHHJIJIIIIIIJIJIJJJIEGGGGIDGHIIHGIIJJJJI
@4834363/1
ggctgttgttgccactgctgctgctgcggctgttgttgcctctgctgctg
+4834363/1
C@CFFFFFFFHFGJIJIGHGIGGHJGGHGHJJHIIBGHGIIIJIJGGIJ@
@1258357/1
cttcagaatataatagtttcaattcatttgatttatgcttaataagcatt
+1258357/1
CCCFFFFFHHHHHJJJIIJJJJJJJJJJJJJJJJJJJJJJJJJJJJJJJJ
@1258464/1
acgattggaaaaataatcagaatatgaacggtattgctctgcagggaacg
+1258464/1
CCCDFFFFHGHGHIJJFIIJGIJIJJJJIJG:EBGIJJJIGIIIJGIJIJ
@4295693/1
attcgattgaagtaaattgtaaaatgctaatatcctaacgttatcaggtt
+4295693/1
@@@FFDEFHBHHHIIEHJIGJGFGEEGCHAHG>FIIGGIJDGIJJFIG?F
@202921/1
gtcactagctgtttcaactttgctacataaatctttctctagctgcttta
+202921/1
CCCFFFFFHHHHHJJIJJJJJJJJJJJIJJIJIIJJJJJJJJJJJIIIJI
@753686/1
ggaccagtggcgtatttacagaagcaaggttggcctattattggcattcc
+753686/1
CCCFFFFDHHHHHIJJJIJJJJIJJJIJJGIIJJJJJJJJJJJJJIJJJJ
@1771425/1
atttcttctaaattctgctctgataaattagaatcatcccatagcaaatg
+1771425/1
CCCBFFFDDHHAFGGGBGEHGIHGIIEHHIFGECHFHEIIEGGHHGIGIH
@7400261/1
atcctattaatgctttaaacattaactagttgcacttttcacatacaaca
+7400261/1
@CCFFFFFHHHHHJIJIIJIIJJJJJJJJJJIJJIJJJJJJJJJJJJJJJ
@4296644/1
gtcacttttggtcctgttggtccattaatataaaatggtt
+4296644/1
@@@DDFFFGFAHGIIJBHHEIGIEGHCH<FIIEGHJGI??
@5877161/1
ttcttcttgaagttggttcagctgtagtctgtctgcatctgtatatgccc
+5877161/1
CCCFFFFFHGHGHJJJIJJJJJJJJJJJIJIGIJIJJJJJJIIJJJJJJJ
@4836413/1
ctccttcaacaatcgtcggtacaatgtaatatgagttttctttgttttca
+4836413/1
CCCFFFFFHHHGHJJIJIJGHJJJJJHIJJIJJJJIJJJJJJJJIJJJJJ
@756720/1
aggaagttggtgtagaggtgcaggctggccatgttgaatagcttgctgtg
+756720/1
@@@DADDDHFCFFGEBGG<FGEHIIIIIIIECFFHACF@BBGHHGGCGHG
@6876373/1
ctccctccacctgaactagttcatatttcggagtcgtccctcttctggaa
+6876373/1
C@@FFFDDFDCFBHHIGDHHGHGHIIIFF@C;CG?@FDGDHDD@FEBBDG
@5365379/1
cactgtgacagtcttcaagcactgagttagaataccaacctgaatttcag
+5365379/1
@@@FDEFDFHDFBGHGHECDFHGIGGFHHEFHIGDGHGE@E@FDGBG@GG
@4837156/1
ctccactgaaccaaatcggctccttgaatgaatttttcattcctccatac
+4837156/1
CCCFFFFFHHHHHJJJJJJJJJJJJJIGGHIIJJJJJJJJJJJJJJJJJJ
@757357/1
ctgtgatcttgtctaagattgctttcgctgcggcatgctttgcttctttc
+757357/1
@@?AD?DDFHHF?FDEEGHGGGHEGFHIGBGIIBADFFE<BCB<?F9FHB
@5878590/1
ctctccacgctttttgatattctgg
+5878590/1
@@@BDDDDA6DHFBFAF@H<FFBF<
@6877155/1
ggctgctatagatggaacgttgatctggtctggagctggatgagtgacat
+6877155/1
@@@FFFDBFHGHABHEIHFFBHGHHIJCEFHBGGICFHI@BBGHGAHHDH
@2803576/1
cagcattaagtcttctctgcactgtgacagtcttcaagcactgagtt
+2803576/1
CC@FFFFFHHHHHJIJIJGIIIIJFHGIIIHGIJJJJJJJJJJJJGE
@7401134/1
agcatcttctctaactgtcctttgaggtgcaaaacaagcgatcgccc
+7401134/1
<?@DDDDDDFDD?FHH9AC?FDICH@BHEGEDHE;?E@DCHHGAF:6
@204462/1
taatcatacaataattagcttaatattagaaatcttaataaataggacga
+204462/1
CC@FFFFFHGHHHJIIJIEIJJJJJJJJJIIIJJJIJIJJJJJJIJJJFI
@6381607/1
gtcgaggaggtccctgttgttccattgcttgaggtctggtaattggagcg
+6381607/1
CCCFFFFFHHHHHJJJJJJJJJJJJJJJJJJJJJGHJJJGIJJJJJJJJJ
@5366953/1
gagactcgtccaatcagattgaaaaaaacaagttgtataacacaattaaa
+5366953/1
C@CFFFFFHGHHHGIGIGIIIGGIIGIGIJJJDGHIIJJIIJIGIIIJIJ
@4839147/1
cctagacttgtgcaccagctaaagaagacttatctttaaacggcagcttt
+4839147/1
@@@DDDDDHHHFDGFB@?AFF<<ADC99ACH@GHIIIGCEHGD<???DGG
@4299265/1
gctgttgttgcctctgctgctgctgctgctgaggcggttgttgccactgc
+4299265/1
@CCFDFDDFHDHFBHGGIJEIIIGIFHIJIGGHIEHIEFGFCFFFHIGCE
@759380/1
gtggctttattatattactcctaattgaagagccttttcccaaa
+759380/1
?==BDDBDDDHBF>CEBGH9FGGHHACE<<B>BFFHHGEA9C;B
@1774697/1
ccaataattgttctttcatgatactctcaaggtccctgattacttcttct
+1774697/1
@@@BDDDDFBFDHE?G<C?9F>BHHAHAHHHIF>FEFHIIBGIIIHHICA
@7912191/1
ggggctgttgttgccactgctgctgctgcggctgttgttgcctctgctgc
+7912191/1
@@<DDDDD>FFF?GGII@FBEGHFGIGGGBHAHH8?GB@2<BF9@FH8@F
@2292580/1
gtcctgttggtccattaatataaaatggttcaacttctttggtgtac
+2292580/1
@@@FDEDDHHBFDEHEIGGGGIIJIIIJCHHHDHIGGIIJEGE@GGI
@5879929/1
ctttcattatcgtaaattgtcacggtctcaacaagttccgtcttttggag
+5879929/1
CCCFFFFFHHHHHJJJJJJJJJJJJHIJJJJJJJJHIJJJIJJJJJIJJJ
@4299857/1
gccttaatctagccacttcagccttatgcctctcaaactcaagctgtcgc
+4299857/1
CCCFFFFFHHBDHECGEIICHEHIIGHI9FHII3?FHGGDFI<F<@GEGI
@4299911/1
ctgggctacagatatctagaggttctgtatttcctgtgatcttgtctaag
+4299911/1
CCCFFFFFHHHHHJJJJJJIJJIHJJJIGIJJJIJJIIIIIIJJJJJJJI
@6384798/1
atcaaaggcaggaaatcgatttttgaaacacctctgtcgaacagcttcca
+6384798/1
CCCFFFFFHHHHFIJJJJJJJJJJJJJJJJJJJJJJIJJJJJJJJJJJJG
@761171/1
gtcatttctttttcttgatctctttcattatcgtaaattgtcacggtctc
+761171/1
@CCFFFFDHHHGHJJIIJIGJIJJJJJJJJIJJGHJJJEHHJJIJJIJJJ
@5370058/1
cactgattgatgtcccaatggtccacacctttgtcaccactatattcacc
+5370058/1
@@@DDDDADFDHBGIGHI@A<<AEHA?8ACFG@?CFGGIIIEGG@GB>FF
@2805305/1
ctggtcaaccctgatagagcaaggttttttccctggatacgtaaccacca
+2805305/1
CCCFFFFFHHHHHJJJJJJJJJJJGHJJJJJJJJJJJJJJJJJJJJJJJJ
@761471/1
cttgtctgtaattgcgataaggtttttcaggattgatagatacatcataa
+761471/1
@@CFFFFFHHGHHJJJJJJJJJDHIJJJIJIIJJJJJJJIJJJIJJIJJJ
@6386329/1
tcttgaggaagttggtgtagaggtgcaggctggccatgttgaatagcttg
+6386329/1
CCCFFFFFHHHHHJJGHIIJJJJGGIJJJJJIJJJJJJIIIGJJIJJJJI
@2805593/1
ctgctgttgttgttgttgctgaggctgctgtggtctctgctgttgctgag
+2805593/1
CCCFDFDFFFFBHGIIGIJIIJIIIGIIGIIEBFGGIBHGGIIHIJJJIG
@6386592/1
ggtaaatgtgttatcgtattctttgttttcacaactgatactaatcccat
+6386592/1
???DABDD2A2<AECEC:?FEEFAE3<FEEC99<?ECA??C?D4??D?D@
@761733/1
cctactccgacaaacgccatcctctcattcttagttgtaacaactagggg
+761733/1
CCCFFFFFHHHHHJJJJJJJJJJJJJJJJJJJIJIJJJJJJJJJJJJJJJ
@7402943/1
ctgcagggaattctaagagggtacacaattcaggcactaatgtctcttca
+7402943/1
CCCFFFFFHGHHHJIIJGIJJFGHIJJGIJJJJJJJJJJJJJIJJGJJIJ
@3821476/1
ctgaaggcttttgggtcgtgagaagctgcaacggctgctatagatggaac
+3821476/1
CCCFFFFFHHHHHJJGIJJJIIHIJJJJJJIJJJJIJJJIJIJIJJJGGI
@3822020/1
gggagttttcttgatcattttcgtttacccagagaggaaatagtattttt
+3822020/1
@@<D?DFFHHFFFIIIIGGIFIIFFHHIECEBFCCHG9?DGHGB?BGGGI
@1775910/1
cttcatccttgttttcaaagttgataaataatattaatgaaactaaaaac
+1775910/1
CCCFFFFFHHHHHJJJJJJJIJJJJJJJJJJJJJJJJJJJJJJJJJJJJJ
@1776186/1
ttttattgaatagaataggaatgtcagg
+1776186/1
@@@BDDDDHDDH?FGBGGIDC?FEFHID
@1776246/1
gctgctgtggtctctgctgttgctgttgttgctgaggctgctgtggtctc
+1776246/1
CCCFFFFEHHHHHJJJJJJJJJJJJIJJJJJJJJJJJJJJJJJGGIGHII
@3824747/1
ccaataaacaccttttggaagctttacaactcctaatcctgtttcatccg
+3824747/1
CCCFFFFFHHHHHJJJJIJJJJJJJJJJJJJJJJJJJJJIJHIJJJJJJJ
@3824878/1
gtctctttctttttttgttagactgatttgatagagcacggaaggtggaa
+3824878/1
@@BFFFFFHHGHHJJJJJJJJIIGIJJJJIJJJJJJJJJJJHIHICGIHI
@3310659/1
gtcagaattttcgtttggagcaaatacaatgtatttgctgtctttgtgtc
+3310659/1
BBBDDFFFHHHHHIJJJJJJJJJJJJJJJJJHIJJJJIIIIIJIJJIIII
@3311061/1
agaggaaatagtattttttcttcatcgtcttgaacttcatttccaacagg
+3311061/1
CCBFFFFFHHHCFHIJJJJIJJJJJJJIJJJIJJJJJJJJJJJJIJJJJJ
@5371321/1
gttgaggctgctgtggtctctgctgttgctgttgttgctgaggctgctgt
+5371321/1
@BCFFFFFHHHHHGIJIJJJIJJJJJJJIJJHIIGHIGIJFGIIGGGGG<
@7914366/1
ccagagactcgtccaatcagattgaaaaaaacaagttgtataacacaatt
+7914366/1
CCCFFFFFHHHHHJJJJJJJJJJJIJJJJJJJJJJHIJHJJJJJJJJJJJ
@3311473/1
ccttatcagtaatctcgaatctattatctcttggacaagttgttatatta
+3311473/1
CCCFFFFBDFHDHGJIJCGIIJJJJIIGGDGIJIEGGIIFDGFHCGHIII
@7914585/1
gcaggaagttttctcgcaacttaggttatgcgaagtacataactttcttt
+7914585/1
CCCFFFFFCFHHHJJJJIJJJIIIJGHIIIJJCHHFHHIGJIIJJJJJJJ
@2806113/1
ctaaaaacacggtcttttccttcccct
+2806113/1
@@?DDD?@AB?1CAFFB<<CC?C9C>;
@2806401/1
gtaatcggtggtgtgtaatcactgctgaggcttgaacaagcccttctgat
+2806401/1
BB@DFFFFHHHHHEHIIJJJJJJIJJJIJIJJJJJJJJIIGIJIIIJJJJ
@6880327/1
ggcaggaagttttctcgcaacttaggttatgcgaagtacataactttctt
+6880327/1
@@@FDFFFHCDDHHJFHIEIJDDHFH:@ECFHHIII?DFHIIIIEHEHGG
@211189/1
atcaacgttcactgtctataaaaatacaagaattcctaattggtagtatt
+211189/1
@CCFFFFDHHHHHJJJJJJJJJJJJJJJJJJJJJJJJIJJJJJFIIGFII
@4301884/1
gtcgaatactctgagcttgctgagcgactaatgccactgtgtccaca
+4301884/1
CCCFFFFFGDHHFIIGIDHIIJECHDFHGH9DDFHIIE39B0?FHEH
@2297541/1
cccaatattgattccagaacttccggcataatgagtacatcatttacatc
+2297541/1
CCCFFFFFHHHHHJJJJJIJJJJJJJJJJJJJJJJHHIJJJJJJJIJJJJ
@6387433/1
ctcatttgaaaacgtggatctccaaggtctccttgaacaaatttacctaa
+6387433/1
@@CF?DEFHHGFHIECEAFHIIIG@HHEFHIIHIEHGHIIGAHHEHIEIH
@1779940/1
ctcatattgatcgtcaaatgaaacatacctcatacgactctaattgtaaa
+1779940/1
@@CFFFFFGHHHHJJIIGJJIIGIIJJJGJJJJGIIGGHIIIJIIIJJJJ
@6882921/1
cggcagctttcctccattagttttcttccaactagtgaaatttgacttaa
+6882921/1
CCCFFFFFHHHHHJJJJJJJHIJJJJJJJJJJJJJHJJJJJJJJJJJJJJ
@3313556/1
cttcggccacttctttgaactaagtacagcgaaattcttattcgattgaa
+3313556/1
@@@DDDDDDHHHFIIGGEHGGBAC2ACFEGGIGGHGIIIIGEEF<DGAB=
@1780678/1
ctcgaatctattatctcttggacaagttgttatattagtcactttatatg
+1780678/1
CCCFFDFFGHHGHJJIIJIJIIJJIIHIJJIJJJJJJGEFGIIJJJIJJJ
@1262414/1
ttcatgtatattttcatgagtacaatagaggtaagtagttatagcatact
+1262414/1
CC@FFFFFHHHHGIGHGIGHHHIGHHGHDHGAFHHHEHCFGHJJJIJGGH
@1263287/1
gtgcttttggtacctctacatcttcagcttcttcaccaactaagtagtac
+1263287/1
@B@FFFDEHHHHHIJJJJJJJJJJJJJJJIJJJJJJJJJJIJIJHHJIII
@1781588/1
agtgcttctgtaaaacgccaataattgttctttcatgatactctca
+1781588/1
?@=DBDFFHHFDBFDDEHGIEHJJJJIFEHEHGGIGFDFCFGEHIJ
@4842802/1
ctaaaatattgttcaagttcacgaggagtattcttggaaacaattttata
+4842802/1
CCCFFFFFHGHFHIJJJJJJJJJJJIIIFHIJJJJJIIJJJJJJJJJJJJ
@4302961/1
tttttcttgatctctttcattatcgtaaattgtcacggtctcaacaagtt
+4302961/1
CCCFFFFFHHHHHJJJJJJJJJJJJHJJJJJJJJJIJJIJJJJJJJJJHJ
@4303251/1
cttatcagtaatctcgaatctattatctcttggacaagttgttatattag
+4303251/1
???DDD:ADD<=:CE3CBEAFFDFCF@EII9ADEEEI@?E<DDCBCDED<
@4844080/1
gtgggcatggcctgcagctccctttttgcagcttcttcaagagggatggg
+4844080/1
CCCFFFFFHHHHHJJJJJJJJJJJJJJJJJJJJJJJJJJJJIJJJHJJJJ
@3825290/1
cctcctgccactcatcataatgaacaatatcttcttttggattagtagaa
+3825290/1
CCCFFFFFHHHGGJJJIIIJIJJIJJJIIIJJJJJJJJGIIIIHGFIJJJ
@5374563/1
gctgtaccttgtatactagcatgactgactagatagaagtctaattcagt
+5374563/1
CCCFFFFFHHHHHJJJJJJJJJJJJJJIJJJJIJJIJJJIIJJJJJJJJD
@213246/1
gtcgtctttctttcaacaaacacaagagctaaattatcctttttgaaatt
+213246/1
BBCFDFFFHHHHHJJIJJJJJJJJJJIJJJJJJJJJJJJJJJJJJJJJJJ
@5374898/1
ctcttctatgtctaggtttcctactgacagcaccacgagaactactatga
+5374898/1
CCCFFFFFHHHHHJJIEHHIIJJJIJJJEIIIGIIIJJIGIHGIJJIJJJ
@2808873/1
cgccaacaaatggtacataattaaaattaattaaaagttaataatacaaa
+2808873/1
@@<DBDD?FAFHF2:CAFBHHFEGCHHFH>EHGG@9:1??:DGBHGC??9
@3315228/1
ctcagataatcccatatcattgagacattaacttgcgtagcatactttat
+3315228/1
CCCFFDEEFFHGHIJIJJJIIIJJFIIHIJIJJJJJJHJJJJJIJJJIJJ
@1783027/1
cctgctttagggtttcttccgctaatttaaaaattgaatagtttttatga
+1783027/1
@@@DFFFFHGFHD?FHGJGIIDHJBHIJIICE@GHIHGIIIGHIJIJJJF
@214945/1
gtcgaccttctcggccaagattaggcctacgtggacaggtgaacatgggc
+214945/1
CBCFFFFFHHHHHJJJJJJJJJJJJJJJJJJIIJJJJJJFHIJJJJJJJI
@6390449/1
cgctaatttaaaaattgaatagtttttatgaaatgagtcagaattttcgt
+6390449/1
CCCFFFFFHHHHFIIJJIIIJIIJJJIGIIJIJJJIGIIDFHGHIIIIJG
@6883927/1
cttttatttctttagtaaacttaaccctttgagaatctgttaaaggtttt
+6883927/1
BBBFFFFFHHHHHJIHIIJJJJJJJJIJGIIIJJJJGEIJIIJGJJBGFG
@6390643/1
ctgacacaccatctctgtaaaagaggatagcttgaggcttatacctagtg
+6390643/1
@@@DDFDDHHHHHIIIIEEEHHDEGGHGGHIIIIIIIIIIIIDGGHHIDH
@1264842/1
gaccagcatccagaagttcaatctggtattctctaggagtaaatgattta
+1264842/1
CCCFFFFFHHHHHJJJIJJJJJJJJJHIJJJJJJJJJJJHGJJJJJJJJJ
@3316561/1
ctcttgaggaagttggtgtagaggtgcaggctggccatgttgaata
+3316561/1
@?@DDDDDFHBBFFAEAEEEEAHHGE9AA>:FHGHG9DDGHBGIIE
@5884598/1
ctgctgtggtctctgctgttgttgttgttgctgaggctgctgtggtctct
+5884598/1
@@@DDDDDHFHHF@FBGE?FBCG;AG8<;??FHB?;;???BGB@EHEIFD
@3826451/1
gtgaaatttataaagcaacggtccacaaaa
+3826451/1
@@CDDFDDHHHHHIIGHFIIIHGGHIIIIG
@7919310/1
ggctgctgtggtctctgctgttgttgctgctgctgttgttgttgctgctg
+7919310/1
CCCFFFFFHHHHHJJJJJJJIJJHJIJGIGIJIJJGIIGEGEHIIJIGII
@5376821/1
ctcctactccgacaaacgccatcctctcattcttagttgtaacaactagg
+5376821/1
CCCFFFFFHHHHHJJJJJJJJJJJJJJJJJJJJJIJIJJJJJJJJJJJJJ
@5885828/1
gcttctgtaaaacgccaataattgttctttcatgatactctcaaggtccc
+5885828/1
CCCFFFFFHGHHHJJJIIJJJJJJHHIJJJJJJJJJJJJJIJIJIIHIJJ
@4303940/1
actgtgtccacaagaaaaaaggttcttttacccccttcagaatataatag
+4303940/1
CCCFFFFFHHHHHJJJJJJJJJFHHIJJJJJJJJJJJJJJHJJJJJJJJJ
@2303284/1
cacatggctgtccctttattatccctttcagtggacaatttacaggcagt
+2303284/1
@BCFFFFFGHHHHIJJIJJJIJJIJJJJJJJHHIJJJIIIJJJIIJJIJH
@2813122/1
cttttatcataatgagatcaagtttttttcgaatcaaatgaagctgtatt
+2813122/1
@@@DDDDDADDFBBBDDBFHAE?EHGHHGIIIGGGIIIGGGIGIIIIIGH
@2813130/1
gtaaggtgctgaggcaagtgttgggattttgaccatcttcaacgaatcaa
+2813130/1
C@@FFFDDHHHHHIJJJJIJHIJJJIJJJJIJJIJJJJJJJJJJJGIJJJ
@2304234/1
gctgctcaatttaccttcatccttgttttcaaagttgataaataatatta
+2304234/1
BCBFFFFFHHGHHJJJJJJJJJJJJHIJIJJJJIFGHHIJJEHIJJJJJJ
@4845428/1
ctccaatcgcattccctttcacactagggacatgaggtgaaattattggt
+4845428/1
CC@FFFFFGBDFGIJJJJIJJJIJJJIGJHIGGHGGIIJJJJIJGHIII9
@767600/1
aaaagaatacacaacagtataacattcgtcctcctgccactcatcataat
+767600/1
C@CFFFFFGHFHHJJJJFHGIJJJHGIGJIIJIGIIIJIIEHGIJIJJIJ
@7924417/1
gttttctttgttttcaaaggctctaactaaaaattcttttttaagtaaca
+7924417/1
CCCFFFFFHHHHHJJIJJJJJJJJJJJJIJJJJJJJJJJJJJJJJIJJJJ
@7924556/1
ctcgatacagaataattctatgaggcttgtagccaccggtacttttgtaa
+7924556/1
CCCFFFFFHHHHHJJJJJJJJJJJIJJJJIIJJJJJJJJHEHJJJJJHGJ
@7924818/1
agcaggatgacacttaggtcgtgcatggtttaagaaagaccaaaggtttc
+7924818/1
<?<D??DDF??FHIIGB:C@@CAC;E>E?DF@EF4CD<DHBGD?;FBGEH
@6888325/1
gctgtggtctctgctgttgctgttgttgctgaggctgctgtggtctctgc
+6888325/1
BCCFDFFFHHHHHJJJJJJJJJIJJHIJJJJHIJJJJJJJFGHDGGGIJI
@4846249/1
ctttattatattactcctaattgaag
+4846249/1
@@<7B;DDHFH?DHDHHHAEGHGAHH
@4846573/1
gtctttctttcaacaaacacaagagctaaattatcctttttgaaattttt
+4846573/1
@@@DFFFFHHFHGGHIHGIJFHIJJGHIIJJJIJGJJJJJJJIJJJJJJJ
@6393780/1
ctgtgacagtcttcaagcactgagttagaataccaacctgaatttcagca
+6393780/1
@@CFFFFFHHHHHIIEHICHGIIJHIJJGHJGIEHIIJIIIIJJJJJJJJ
@5887550/1
gcagggaattctaagagggtacacaattcaggcactaatg
+5887550/1
<8:B;DDBFFFHHGIIHE>FHHGACHBGBGEG;1::??9?
@6394292/1
gttttattaaagttggatcattagcagaaatcctcattctttcaaaaaaa
+6394292/1
@@BFFFFFHHHHHHJJJJJJJJJJJJJIJJJIJJJJJJIJJJJJJJJJJJ
@5888222/1
tgactaaaatattgttcaagttcacgaggagtattcttggaaacaatttt
+5888222/1
CCCFFFFFHHHHHJIJJJJJJJJJJJJJJJJEHIJJJJJIJJJJJJJJJJ
@5888381/1
gttgccttaaaacaatgtcaagagcttggattgcctcctgcggaccatta
+5888381/1
CC@FFFFFHFHHHJJJGIIJIHIGIEHGJJJJJIIIGIEHIDGGIGHGIF
@5888498/1
cgccatttgtctataaatgatttttttcgagttcttgaatgaaaacttct
+5888498/1
CCCFFFFFHHHHHJJJJJJJJJJJJJJJJJJHIJJJJJJJJJJIIIJJJJ
@1265567/1
gtctggagctggatgagtgacatcagcgccaacaacaatgacaggttttt
+1265567/1
@@@FDFFFHHHGHJJJJHIGIJIIGFHIJJJJJIJJIIIIJJJJJBFHIJ
@1265836/1
attttgaataggaaatttgataagtttggttccatcaggaaacgatggtc
+1265836/1
CCCFFFFFHHHHHJIJJJJJJJJJJJJJJHIJJJJJJJJJJJJJJJJJFH
@5889370/1
cttcagttaatatgctttaactgacaacattcaatgttctgtaattaata
+5889370/1
CCCFFDDDDHHHHJIJJIJJJIGIIJJIIGIIIJJICFHIJJGIHIIHIG
@5889465/1
gaaacctcgaggcatagttatttggaagtgatttgcacgaagcactatag
+5889465/1
@C@FDFFFGDHFHEHEGGHHIIIIJGGHCFCHHGHAFGADGGGGGIJJE@
@5889933/1
caacagccgcagcagcagcagtggcaa
+5889933/1
???D>DDD61DD<3?A;99EC1?BCD<
@5890066/1
gtctgctgggttgctggtcaccgggttgttgcctaacaggaggtgcactg
+5890066/1
C@CFFFFFHHHHHJJJJJJJJJJJJFHIIJJJJJJJJJJJGIJCCHIJJJ
@4307332/1
cttgaggctgagatgaaggtggtctgctgggttgctggtcaccgggttgt
+4307332/1
@CCFDFFFHHGHFJJJIIIGIJFHIHIJIJGHGIIIIGFHHIIIJIFHFG
@4307813/1
ccacattccattccatgatttattaaacccgatgctagctttcttaaatc
+4307813/1
CCCFFFFFHGHHHJJIIGIJIGIIIIIIJJIIJJJJGIIIGIGJJJIIJJ
@7408549/1
cttggttcaagatcattttaaactgtccttctgacacaccatctctgtaa
+7408549/1
@@@BD:BDDFHFB>GFGHEHGAHGHECCHHIGHGGI@FGFHHIIICGGGH
@1267145/1
atctgaagggcggtcccctcttttggg
+1267145/1
?@@?BADD8DB8?FG63?DHGIHGG@6
@769146/1
tgctgttgttgctgaggctgctgtggtctctgctgttgttgttgctgagg
+769146/1
CCCFFFFFHHHHHJHJJJJJIJJHHIHHIJJIIJJHHIFHEFIIFJIDIJ
@3322625/1
ctttttgaattgaaatcacctgctccaggtaatggaaaatcctgaggagc
+3322625/1
CCCFFFFFHHHHHJJJIIJJJIJJJJJJJGHIJJJIJJJJJJJJIJJIJJ
@3322858/1
ctggggctgttgttgccactgttgctgctgcggctgttgttgcctctgct
+3322858/1
@@CBFFFFHHHGHJJJIGCHHIIJJJJJJDGIJJIJFCHBGIEHGIGHGH
@7409774/1
atgtgataaaaaatagcagcagtcatcaccaaaacctgatgattttcaag
+7409774/1
@CCDFBDEFHHHHBHIIIIIIIAFHHHGIIFHIIIIGIIIIIIHIIIIIG
@2815256/1
ggcatcttagctgtctttacagtccatttctgtggatattatacacaaat
+2815256/1
CCCFFFFFHHHHHJJJJJJJJJHIJJJIJJJJHHJIJJJJJJIJJJJJJJ
@216475/1
gctaatttaaaaattgaatagtttttatgaaatgagtcagaattttcgtt
+216475/1
CC@FFFFFHHHHGIIIHGIIGEHFHIHHHGGFIEHI<CCEEGIJIGIGFH
@6890682/1
caggaataaagtcattaaccttcaaaatttttccgaggtttaaatttttt
+6890682/1
@@CFADEFDHFADHIGIIIIIIGDF<HEIHGHGGIIHI?BFFB@FHIIII
@1269367/1
gctttcttaaatctggttctctaatcatctgattagtagtaacgattctc
+1269367/1
@CCFFFFFHHGHFIIJJIJIIJJJJJJJIJJHIJIJIJJJIJJJJJJIJJ
@1786633/1
ctggtatccaaaggcactgttttcaccggaggaatttgtttgtgattttt
+1786633/1
BCCFDFFFHHHHHJJJJJJIIJJJJJJJJGIJHJIJJJIJJJIJIJJJJJ
@1271213/1
acgtgatataactatgaagaatcatgtgataaaaaatagcagcagtcatc
+1271213/1
@@@DDDEDFHHGGIGGIIJGEHHGED<FHBHHIIHEIIGIIJJIIDHIGH
@1271299/1
cttttttccacgtgaaatctttaggctgcagctcaaccattttatcggcc
+1271299/1
BBCFFFFFHHHHFIJJIJJJJJJHIJJJJJJJJJJJJJGJJJIJJJJJJJ
@7411171/1
cttcagcattcagtagcatcgtgatacgatgtaatattgaaggcaataaa
+7411171/1
CCCFFFFFHHHHHJJJGIJJJHIJJJJJJJJJJJJJJJJJJJJJJJJJJJ
@1787641/1
ggttcttgcctttgcagctgttgtggtggttgttgcctctgttgctgctg
+1787641/1
BB?DDFFFHHHGHJJJIJGJGIJHIHAFHGHGGIJJJEIGIGGIJIJJJG
@771463/1
gccatgttgaatagcttgctgtggtggtacagcacccggtcctggtccag
+771463/1
@@@FFFBDHHGGHIIIIIHIIGGI<FHFFFHCFGGGGHIIIHIIIIIIII
@7411899/1
atcattagcagaaatcctcattctttcaaaaaaaactattcgtaggagta
+7411899/1
CCCFFFFFHHHHHIJJJJJJJJJJJJJJJJIJJGIJJIJJJJHIIGGIHG
@772874/1
ctgcaattcttggttcaagatcattttaaactgtccttctgacacaccat
+772874/1
CCCFFFFDDFF?HFE?GAIIIHGEHGHB9AFHFFDGGGHICFHGDHGBGH
@218462/1
tctgtatatgccctagcacggaaagcagcgagatgagcataataggtagg
+218462/1
CCCFFFFFHHGHHJJIJJJJJIIJJJJJJJJJJJJIJJJJJJJJJJGIIJ
@1271336/1
atcacttatttgttgtttaaacgtcttcccttgatttcctccagcacctc
+1271336/1
CCCFFFFFGHHHFHIHJJIJJJGCGHIIJGIIIJIJIIIGHIIGGHJIIJ
@3324967/1
gatatattcatgccacattccattccatgatttattaaacccgatgctag
+3324967/1
@@<DD?BDFFFB?FE:AGI@EIICD<EEF<FHHD@FFCH?;?FGBEGFIA
@3833791/1
cgtggaagtaagaggtctttcatttaatgttttttgaaaagcctcact
+3833791/1
@@@D=DAA?F?DDF:CFFFECA:CDBBCA<<CBD?C;D?<GGF@GF89
@6401204/1
ccatcaacgttcactgtctataaaaatacaagaattcctaattggtagta
+6401204/1
@@@FFDFEDCFFDHIICFHHIGIGIIHGDEHEIGHHGGIIIIIIIIIFHG
@6894538/1
gcttcggccacttctttgaactaagtacagcgaaattcttattcgattga
+6894538/1
B@@FDFFFHHHHHJJJIJEHHHGIIFIGIIGIJGEHIFGIHIIHHFIIJ=
@7931483/1
ctgtctttgtgtcttgcacgacctttggattgaatataagaccttgttgt
+7931483/1
CC?DFFFDHFHFHHIHGHIIIGIJIIGH>FBGCGHHEIGGGIJIGHGIJ;
@5896003/1
ctgtagtacaaatttctattcccgattatttttcctttgatgctgctcaa
+5896003/1
?@?B;DABFHH?FECGFICBHHCA@FFBHAHGIIGIIIBAH@9BB>HII@
@7414191/1
cccagccctcagataatcccatatcatggagacattaacttgcgtagcat
+7414191/1
???DDD;DHHHFHIIIIIHIIIIIIGHHGEEAHGGGIIHHHEHIFHIGGI
@2310301/1
cggtattttccccttggcaacaaacagttgttttttcctgatatagctct
+2310301/1
BBCBDDFFHHHHHJJJJJJJJIJJJJJJJJJJJJJJJJJIJJJJJJJJJJ
@776656/1
atgacgatagctttattctcattaaggaattccggtttctcaaaacatgg
+776656/1
@@@DDDDDBH>DDHIIIIIGIII<A?E@GAFHCGDCDFHAGGIIICF>DD
@1273805/1
cttggctttgccgcttgttgctgtacttgaggctgagatgaaggtggtct
+1273805/1
C@CFFFDFHGHHFIJJGIIGGDHHIIHGGIIGGHIDFHIBDFHJ9?DD?B
@2312701/1
aggaaatagtattttttcttcatcgtcttgaacttcatttccaacaggta
+2312701/1
@BCDDFFFHADHHJJJJJJJJJIJJIJJJJJJJJJJJJJJJIJJJJJJDG
@7417053/1
gagagtaattcgtcgcgcattctgttgtatatttatgctcacttcaccaa
+7417053/1
CCCFFEFFHHHHHJJJJJJJJJJJJJJJJJJJJJJJJJJJJJJJJJJJJJ
@4312528/1
gctgctgtggtggttcttgcctttgcagctgttgtggtggttgttgcctc
+4312528/1
CCCDDFFFGHFHFCFFGGIEHICHIIGIJEIJJJIIF?DHIIBHIJGGIE
@3326158/1
agctggtcttcagtcacccgattctatttcttggtcatcagtttgagata
+3326158/1
@@@DDDDDFDDHFHEEGFBAGGAHGCEFG>EFF@FHFHIBGBGH9>FICH
@4313516/1
gtcctgttggtccattaatataaaatggttcaa
+4313516/1
=@;:?BDBBFDDFEFEB43<AHHEHF932ACBB
@778911/1
gtgcattcataattcgggccttaactttagtgaactggtcatcaactgag
+778911/1
@C@FDADFDHHHHIIIIA?FHIGIGHIIIIGIGGGIIIDEHIIIFIIIIH
@2316592/1
gtatatataagattacaattcttaacattttttctttaaacaaagaacat
+2316592/1
CCCFFFFFADFDHIJJIGIJJJJJJJJJJJJJJJJJJJJJJJJJJEIGII
@6895799/1
cttggctttgccgcttgttgctgtacttgaggctgagatgaaggtggtct
+6895799/1
B@CFFFFFHHHHHJJJJIIJJJJDEGGJJIJIJIJIGIJIJIIG?FGFFF
@2819226/1
gggaacgagaaccaatttcttttttaaaataatcagcaaaatccaaa
+2819226/1
@@@FDFDDD@FFHH?GBH@HIEHIHIIIDBDCHGGE<@BGAAFBBFG
@5897515/1
ctaatatcctaacgttatcaggttttgggtagttgggtaatattttgata
+5897515/1
@@CFFFFFHHHHHJJJIJJEHIAFHHIIJ?FCEGHIGGGGIIJIIJJEIJ
@5897909/1
gtagcctttgctcagcatctcgaggaaccaagtagcatggtggtagccaa
+5897909/1
CCCFFFFFHHHHHJJJJJJJJJJJJJJJJJJJIHIJJJJJGHIHHJJJJJ
@1791746/1
cgcgcattctgttgtatatttatgctcacttcaccaacattcatgaataa
+1791746/1
CCCFFFFFHHHHHJJJJJJJJJJJJJJJJJJJJJJJJJIJJJJJJJJJJJ
@1791903/1
tagctttattctcattaaggaattccggtttctcaaaacatggagctgga
+1791903/1
@@@DFFFFHGHHGIIJJJJIDIIJJIJIGHIJJJJJHHJJHHIGDGIIID
@3835534/1
ggtctttctcgataatcaagtgttggtgc
+3835534/1
@@@DDADDFFFAFEFFIBCG3C3AFCAE9
@7933328/1
gctctgataaattagaatcatcccatagcaaatggtatttggtaggacgt
+7933328/1
CCCFFFFFHHHHHJJJJJJJJJJJJJJJJJJJJJJEGIJJJJHIJJJJJF
@5898744/1
cataattcgggccttaactttagtgaactggtcatcaactgagaggccaa
+5898744/1
?@@DDB?DHHHHHIIIIIIIIIGBEGIIEHEIIIIIIIIEHIIHIIIIEH
@5898856/1
tatgaaactgaacgtgtacacctggtaaagaggtgacaaagatagtaagt
+5898856/1
@@@DDFFFFHGHAGIIEGHGIIEGIDHHGHJJG?CCCHGIIIGIGIHJJB
@3836633/1
cagctaatgattcaaataagtctccaaggacctttggcacatccacgatt
+3836633/1
CCCFFFFFGHGHHJJJJJJJFHHJJGGJJGIIIJJIJJJJJJJJJJJHGI
@4854127/1
cactgaaccaaatcggctccttgaatgaatttttcattcctccatactcc
+4854127/1
CCCFFFEFHHHHHHJIJJJJJJJIIIJJJJJJJJJJJJJJIJJJJJJJJJ
@221297/1
cttctttaagacactgactaaaatattgttcaagttcacgaggagtattc
+221297/1
CCCFFFFFHHHHHJJJJJJJJJJJJJJJIIJJJJJJJJJJIIJJJDHIJJ
@6897945/1
ggttgggaagtgcttgttgttttgcagacaacatgccttggtattcgagc
+6897945/1
@@@DDFFFGGCDFGJGDHGFGIIJJIIFGIGGHHIJJIIJJFFGGGDH;F
@4854965/1
gagcttggattgcctcctgcggaccattagttgaagtcccagccctc
+4854965/1
CCCFFFFFHHHHHJJJJJJJJJJJJJJJJJJJJJJJHJJJJJJJJJJ
@781605/1
agtaattgaaacaagtcagggaagagatgctgctgagtactgtccttact
+781605/1
CCCFFFFFHHGHHJIJIJGIJJJJIJIJHGGIGJIII@GHIJJJJJJIJJ
@6405258/1
ccttcttttccggaaagaacctagtgtgatgacgtttctgtaccactata
+6405258/1
@CCFFFFFHFHHHIJJJJJIJJJJGHGHHIIJJJIIJGIJGIJJIIIIIF
@5386765/1
ttcataattcataacgtcattagcagagctcgctactaaggccttca
+5386765/1
CCCFFFFFHHHHHIJJHIJJJJJJJJJJJJJJJJJJJJJJJIJJJJJ
@1794992/1
tgtagatgagtaaggagttgaaggattttctaaagctttgaattcataag
+1794992/1
BCBFFFFFHHFHHIJIJGIJJJJJJJJJJJJJJJJJJJJJJIIJJJJJJJ
@5387329/1
ctctgtcgaacagcttccacagcttgtctgtaattgcgataaggtttttc
+5387329/1
CCCFFEFFHHHGHJIIIIIJJJJJJIHIGIIGGFHIHIIGIJDIFHGGIH
@5387914/1
agctgagtgagttaaaacagtacatcgcacaacaaacacttggggagtta
+5387914/1
@@CFFFFBFFH?F@??EEGICEGE>CGGGIDEGEHIIGIGEIGGGGGFHE
@5899558/1
gcgatctttgccatagcatagttcctgctttagggtttcttccgctaatt
+5899558/1
CCCFFFFFHHHHHJJJJJJJJJJJJJJJJJJJJJJGHJIJJJJJJIJJJJ
@7419854/1
gtggttcttgcctttgcagctgttgtggtggttgttgcctctgttgctgc
+7419854/1
BBCFDFFFHHHHHJJJJJJJJJIJJHIJFGIGIJHIJJJJJJJHIJJJJJ
@4316314/1
tgcagtcctgagctggtcttcagtcacccgattctatttcttggtcatca
+4316314/1
CCCFFFFFHHHHHJJJHIJJJJJIJJJJJJIJJJJJJJJJJJJJHIJJJJ
@3839406/1
gatgatttgaggttcttgtggaattgtgacactttgatgttgtaaggtgc
+3839406/1
CCCFFFFFHHHHHHIJIJIIJJJJIJJJJJJJJJJJJJIHIIJIJJIHHI
@7420362/1
ctagataataatgcctcagagctaccttggcagctgctaattttgcttgg
+7420362/1
CCCFFFFFHHHHHJJJJJJJJJJJJJGHIJIJJJJJJIJIJJJJJJIJJJ
@6408429/1
gtacacaattcaggcactaatgtctcttcaaaatcttcttcatcacgtcg
+6408429/1
CCCFFFFDFHHHHJJJJJJJJJHHIIJJJIJJJHJIJIJJJJJJJJJIJJ
@3839768/1
ggaggaatttgtttgtgattttttattgtatcccaatcaattatgatact
+3839768/1
CCCFFFFFHHHHGJJHIIJJJJJJJIIJIJJJJJJJJJJJJJJJJJJJJJ
@3330480/1
cacggtcttttccttcccctggcaatgtgacctcaagttccatcctatca
+3330480/1
@CCFFDDFHHHHHJJJJJJJIJJJJJICGIIIIJJIJIIJJJJJJJJJJJ
@2317917/1
ctcaatgatttcctccttccaaaaaaatacagcaagtctggtaaatttat
+2317917/1
CCCFFFFFHHHHHJJJJJJJJJJJJJJJJJJJJJJJHIJJJHIJJJJJJJ
@1277738/1
tttgaagttgaataagttattattcttctaggtccttttatcataatgag
+1277738/1
CCCFFFFDHHHHHJJJHJJJJJJJJJJJJJIJHIJJJJJJJJJJJJJJIJ
@223208/1
gggtggaatgtatgacgatgatttgatatctatatttctcattttttctg
+223208/1
BBCBDFFFHHHHHJJJJJJJHIJJJCHHHIJIJJJJJJJJJJJJJJJJJJ
@4855980/1
tttaagaaagaccaaaggtttctgttgagctagtcatttgttcccctgag
+4855980/1
BCCFDFFFBDHHHIIJJJFHIIIJHIJIJJJJJHIIGIJJHHICGFGGGI
@4856849/1
ccgctgtagtacaaatttctattcccgattatttttcctttgatgctgct
+4856849/1
@@@FFFFFHHBHHJJJIEIBFHHGJJJIIIEHIIJJGHIGIJIHCGGGHI
@224389/1
tataggtcgaccttctcggccaagattaggcctacgtggacaggtgaaca
+224389/1
CCCFFFEFHHHHHJJJJJJJJJIJJJJJJJJJJJJJIIJJJJJJCFHIJJ
@6900562/1
gctacataaatctttctctagctgctttatttgagcttcaacagaaccag
+6900562/1
CCCFFFFFHHHHHJJJJJJJJJJJJJJJJJJJJJJJJJJJJJJJJJJJJJ
@6901965/1
ggagtattcttggaaacaattttataattattggatatattcatgccaca
+6901965/1
?@@FBDEFHHHHHIJIJJJJJJJJJIJJJJJJJIIIJJJJJJJJIIJJJJ
@7937905/1
caataattgttctttcatgatactctcaagatccctaattacttcttctc
+7937905/1
C@@FFDFFFHHHHJGGIIGIJIJJGIIJJJIFIJJJJJIJIJIJIIIIIH
@2823350/1
gcccaatattgattccagaacttccggcataatgagtacatcatttacat
+2823350/1
CCCFFFFFFHFHHIIJJJJJJHIJJJJJJJJJJJJIDFIJIJJJGIIIJG
@7938574/1
tctgtatcaacaactgtaccagccggcacattcatatttctcccatctgc
+7938574/1
BCCFDFFFHHHHHJIJIIJIIJJJJJIJJJJJJJJJJJJJJJJJIIJJJJ
@6410014/1
ggcacatccacgatttcggcagcttttacctcattttcactcagaagaaa
+6410014/1
CCCFFFFFHHHHHJJJJJJJJJJJJJJJJJJJIJJJJJJJJJIJGIIJJJ
@2318947/1
tggttgtcgaggaggtccctgttgttccattgcttgaggtctggtaattg
+2318947/1
@CCDFFFFHHHHHJJHIJJJJJIJJJJJJJJJJJJJJJJDGHIJHIIJJH
@2319080/1
tgaagataacatacaattttaattttattattctcaatgatttcctcctt
+2319080/1
CCCFFFFFHHHHHJJJJJJJGCHIIJJJJJJIJIIJJJJIIJJJJIIJCH
@3842511/1
gtcataagttgtaacagtaagttctttttttttccttgactatgtttgat
+3842511/1
@CCDDFFDHFHDFFHIICIGHIHJHIJIJJJJIGGIIJFJJFHIHIJIGG
@1278996/1
cagtaatcaaatcatcagtttcccaggtccacaattcaagatctaatttc
+1278996/1
B@CDDFFFHHHHHIJJJJJJIJIIGGHHIIJJJGIGGEHHIJJJIFGGII
@6412114/1
ctaatttaaaaattgaatagtttttatgaaatgagtcagaattttcgttt
+6412114/1
CCCFFFFFHHHHHJJJJJJJJIJJJJJJJJJJJJJGIIJGIJJJJJJJIJ
@4858537/1
ggcacatcgacgatttcggcagcttttacctcattttcactcagaagaaa
+4858537/1
CCCFFFFFHHHHHJJJJJJJJJJJJJJIJGIJIIJJJJJJJJIJIIJIJJ
@6904152/1
gtttccacaacaatttctcttcctttttttggatctgaagggcggtcccc
+6904152/1
@@@;DDDDBDD?:C?FEHGGGHIIIIGHB@FHHGEHGCG98@DHEABBCB
@1798057/1
ctcttctcttggtgttcaacaaatctcttaatgatatcagtcagcttaca
+1798057/1
CCCFFFFFHHHHFHGIJJJJIJIJJJJJJIJJGJJJJJJJFGIJJJJJIJ
@7424947/1
tataagaacaatgagtaagagcttgcaagaggtaacttctgtcttgaaat
+7424947/1
BCCFFFFFHHHHHHIFHJIIJJJJJJJJJJJJFHIJJJJJJIIJJJJJJJ
@6412976/1
ccagtaggtaaaaagattattgtattttcttttagaactctttcaaagag
+6412976/1
@CCFFFFFHHHHHJJJJJJJJJIIJIJJJJJJJJJJJJJIIJJJIJIIII
@6413131/1
ggcttgtctaacttgaccaacggtaaaagcaggaggttgttgcatccttt
+6413131/1
CCCFFFFFHHHGHJJGIJIIJIICFHIJGIIIIHIJDHIIJJJJJJIHIJ
@4320420/1
ctttttgaactgaaatcacctgctccaggtaatggaaaatcctgaggagc
+4320420/1
CCCFFFFFHHHHHJJJJJJIJJJJJJJIJGHJJJJIJJJJJJJJJJJHJJ
@6414733/1
gtgcagggtatgaaactgaacgtgtacacctggtaa
+6414733/1
@@@D=D;@2<D?:FCE:2CA3<F;GGI>H?FB?E91
@4321832/1
gcatcaataactctgtattagtctgcagaaaccaagaccgacttaaacaa
+4321832/1
CCCFFFFFGHHHHJJIJJJIJJJJIJJJJJJJJJJJJJIJJJJJJJIIIJ
@1280170/1
tccttgtcttacaggtaccggtctttctcgataatcaagtgttggtgcat
+1280170/1
@C@FFFDDHHHFHIICGGHHICEFHGIIGIIJJJJJGIIFHIJJJFHHIJ
@225894/1
ctcctccatactccttgtcttacaggtaccggtctttctcgataatcaag
+225894/1
CCCFFFFFHHHHHJJJIJJJJJJJJJHHHJJJJJIJJIJJJIJJJJJJJJ
@5905558/1
cgaatcctttaatgaaattatctggagctcatcaagcttcggtccgactg
+5905558/1
?;7BDABBHHFDBC>B<EGGCC@<F4FE?C<CAD>9<EEB@AB@GHDHGI
@789225/1
gtactatcatcagctggtgtagaattacagaataactcatgaatgctttc
+789225/1
CCCFFFFFHHGHGJJJGHIGHJIJIHIJIJIJIJJJJJJJIJIJJJJJJI
@789359/1
ccacattttatgtgctgctaacctcttggcaatttttttcgatttgccag
+789359/1
CCCFFFFFHHHGHIJJJJJJJJJJJJJJJJJJJJJJJJJJJJJJJIJJJJ
@4859283/1
ggaacgttgatctggtctggagctggatgagtgacatcagcgccaacaac
+4859283/1
CCCFFFFFHHGHHJJIJIJJJJJIJJJJJJJGHIJJJIJJJJJJJJJJJJ
@1281964/1
cctgagctggtcttcagtcacccgattctatttcttggtcatcagtttga
+1281964/1
@@@FFFFFHGHHHIIIIGHHFHEH?FHIIIIIIIIIII?D<FHEGHIIIH
@6905553/1
gttgctgttgttgctgaggctgctgtgg
+6905553/1
@@@DDABDA?;2CG>F?E;;C?C9CDB;
@226292/1
ctcttttgggtggaatgtatgacgatgatttgatatctatatttctcatt
+226292/1
CCCFFFFFHHFDHJIJJGHIJJJGGIJGIJJG4?GHHJIJGIJJFHIIIJ
@226392/1
ctccttcaacaatcgtcggtacaatgtaatatgagttttctttgttttca
+226392/1
CCCFFFFFHHHHHJJIIJJGIJJJJJHIJJJJJJJIJJJJJJJJHIJJJJ
@227891/1
gtccttttatcataatgagatcaagtttttttcgaatcaaatgaagctgt
+227891/1
CCCFFFFFHHHGHJJJJJJJJJJJIJIIJJJJJJJJJJJIJJJJJJJJJF
@3847663/1
tttaggatcatcatctggattttgaataggaaatttgataagtttggttc
+3847663/1
CCCFFFFFHHHHHJJJJJIJJJJJJIJJJJIJJJJJJIIJJJIJJJJHII
@5393361/1
ctttttctattttcttggctttgagatacctacgcctatcagcccatgaa
+5393361/1
;==BDDDD???DFBDD@>>FF@<3C;???EFCFABGFFCD99?FFI;FFD
@5908799/1
gctaatttaaaaattgaatagttttt
+5908799/1
@@@DDDDDFHBF?CFE?EFIGIIIHI
@2827414/1
ttttttttgttcctttttgaattgaaatcacctgctccaggtaatggaaa
+2827414/1
CCCFFFFFHHHHHJJJJJJIIJJIJJJJJJJIJIJJJJJJJFHIIJJIIJ
@3339613/1
gtctaacttgaccaacggtaaaagcaggaggttgttgcatcctttgctct
+3339613/1
CBCFFFFFHHHHHJJJJJIJJJJJJJJJJJJHHIIJJJJJJJJJJJJJJJ
@7429120/1
gctgcgtggtattttgaatctgaataccatactttttgaggtaatagtcc
+7429120/1
CCCFFFDDHCFHHJJJJJJJJJJJJJIJ9FHIJJJJJJHJJBGIJJJIIJ
@2324438/1
ctccgtactccttgtcttacaggtaccggtctttctcgataatcaagtgt
+2324438/1
@@@D?2BBBAD?FBGFBCEIFD;H@ECFFG:DDCFCCDGICDF<D?B/9F
@7430260/1
ttcaagatcattttaaactgtccttctgacacaccatctctgtaaaagag
+7430260/1
BCCFFFFFHHHHHJJJJJJJJJJJJJJJJJJJJJJJJJJJJJJJJJJJJJ
@6417216/1
ccctcttctggaaagcagctcttgcagcattgacactggcgttttggtgg
+6417216/1
CCCFFFFFHHHHHJJJJJJJJJJJJJJJJJJJJJJJJJJJJGIJJJIGII
@1802172/1
catgaattgctccctccacctgaactagttcatatttcggagt
+1802172/1
@<=DAAD;A>F<<<2A<A>CF9:CFIE><2?CFEDE@<CFFF?
@7941828/1
cgcctggtcatgcataattcttgtagaagaccaatagggttgcccatcat
+7941828/1
@@?DBDDDB4CAD<EE@ECIIDE<ACHHE??9AC<E?CG:?FBGICDGIB
@6417564/1
aaatttctttctatatccatcggttcttcttcttttttccacgtgaaatc
+6417564/1
=?1ABDDDHHHHHJJJJJJJJJJGHJJJJJJJJJJJJJJJJJJJJJJIJJ
@7942476/1
gattacttcttctcgaggtggctgcagtttccatatcatattatacctga
+7942476/1
CCCFFFFFHHHHHJJJJJGHIIJJJJJJJJJJGIIIJJJJJJJJJJJJJH
@4323778/1
cgtacgctcaaacatgcaaatgtgacattattgactaaggccgatctgag
+4323778/1
BBCDDFFFHHHHHJJJJJJJJJHIJGHIJJJJJJJJIJJIIJJIIIJJJJ
@4323794/1
cttggcaacaaacagttgtttttttctgatatagctctaacttcaattaa
+4323794/1
CCCFFFFFHHHHHJJHJIIHJJJJJJJJJJJJJJJJJJJJJJJJJIJJJJ
@4323880/1
cagccgtgtttggtagaagcaggatgacacttaggtcgtgcatggtttaa
+4323880/1
CCCFFFDFHHHHHIHIJIJJJJJIIIJJJJJJJJJFHIGIJJJJJFHIJJ
@6909089/1
ctttatatgttcttttaacactctttgatggaatttcataaacaactttc
+6909089/1
?BBFFDFFHHHGHIJJIGIJJIIJIJIIJJIJJJJIJJJJJJJIEHGIIJ
@4862003/1
tttgaatacaggaatgccggataattctatacagaaactttaggatactc
+4862003/1
CCCFFFFFHHHHGIIIJJJJJJJJGJJJJJJJJJIJGHGJJJJIHGHIJE
@4325210/1
gatatatttttgcatctgttataaatgtaggaagttatcaagaaatctaa
+4325210/1
CCCFFFFFHHHHHJJJJJJJJJJJJJJIJJJJJJHIJJJJJJJJJJJJJJ
@4862642/1
gggaagttttatttacattttttgcctgaacacattgggtcgccatacct
+4862642/1
BCCDFFEFHHHHHJJJJJJJIJJIJJJJJJJJJJJJJJJIJJJJJJJJJJ
@791696/1
ctcagagctaccttggcagctgctaattttgcttggtgtttgttttctcc
+791696/1
CCCFFFFFHHHHHJJJJIJJJJJJJJJJJJJJJJJJDGGIJJHJJJJJJJ
@792135/1
ggtccttttatcataatgagatcaagtttttttcgaatcaaatgaagctg
+792135/1
@@;BDBDAFF>FFHCAHIGII@GCHHC<FHGG:FFCH>DHCH9FEDBFFE
@4863998/1
gttggtccattaatataaaatggttcaacttctttggtgtac
+4863998/1
?@@D7DDD<2CB<::CF>CBHHC4ACFBAHHIE?FEGICD9C
@5910419/1
ccaggaacttcccagtcatcaggaataaagtcattaaccttcaaaatttt
+5910419/1
CCCFFFFFHGHHHJJIJJJJJJJJJJJJJJHHIJJJJJJJJJJJJJJJJJ
@793658/1
ctccaaaattgtaaatccaggaacttcccagtcatcaggaataaagtcat
+793658/1
8:=DDDDDDDFFDHIAE@IHIIIIGDDCCHB??GFFDFEHEHIIADGHDH
@5394666/1
gttcatgaattgctccctctacctgaactagttcatatttcggagtcgtc
+5394666/1
CCCFFFFFHHHHHJJJJJJ3IHHJJJJJJJJHIJJJJJJJJJJJJHIJJJ
@2829129/1
cgaggaggtccctgttgttccattgcttgaggtctggtaattggagcggc
+2829129/1
C@CFFFFFDDHHHIIJJHIJIJJJJJJJIHHIEFHIIGIIJJJJJJIJJJ
@7432799/1
gattattcttacaaacagaatccttaactgtccttctaacctgttcttct
+7432799/1
@@@FFEDDHHFHHHJGIHIIJIIIIIGIIJDHHIJJJJIJJIJDDDHIJI
@2829547/1
gcttcggccacttctttgaactaagtacagcgaaattcttattcgattga
+2829547/1
@@@DFFFFHDHGHJJIIJJJIIJJJCFHGIIIGHGHGGIIGIHGGGGGIJ
@6418366/1
aaattagaatcatcccatagcaaatgatatttggtaggacgtgctgtacc
+6418366/1
@@@DFFDDFHGGHJGGGIIIIGGIHIFIGHGHIIJJABDFHIIHIIDHEI
@6418656/1
ctctgctgttgttgttgttgctgagg
+6418656/1
???BDDABDBBA3;:CC2<:?<3:A<
@6418866/1
tcaaaactcattaaatatttctgtaagcgaagaactgaggtaaaaataaa
+6418866/1
C@CFFFDFGHFFFHIIEIJJIJIIGIFDGDEGIEHGIDHHFHHJGHIIGI
@3344146/1
gcctcttttaccattgtacgagtttgagcatcattcattttcttcattgt
+3344146/1
CCCFFFFFHHHHHJJJHHJJJIHIJJHIIIJJJJJJJJJJJJJJJJJJJI
@5912763/1
catgacgatagctttattctcattaaggaattccggtttctcaaaacatg
+5912763/1
@@@FFFF?CHFAFGGGGHIEGGIIGIGGCGGGGB>G?DH>FF@DHGH?DC
@2325464/1
ctttgatggaatttcataaacaactttcaaatccttaatatacgcaacaa
+2325464/1
CCCFFFFFHGGHHJJJJJIIJJJJJJJJJJJJJJJJJIJJJJJJJJJJIJ
@231571/1
gatatattcatgccacattccattccatgatttattaaacccgatgctag
+231571/1
CCCFFFFFHHHHHJIJJIJJJIJJJJJJJJJJJJJJJJJIIGGJJJJJJJ
@2326354/1
tctaactaaaaattcttttttaagtaacaaagcttcagtaaataacaaag
+2326354/1
CCCFFFFFHHHHHJJJJJJJJJJJIIJJJJJJJJJJJJJJJJJJJJJJJJ
@231858/1
cgccgatcttgtacaacattttacatgcagttagtgcaactgctcccttg
+231858/1
CC@FFFFDFHFAFHGIIICHJJIJGHHHIJGDGGFGGGHIIIJIIGHIJI
@7944817/1
cttgcgtagcatactttatcgtaacggtcatttctttttcttgatctctt
+7944817/1
CCCFFFDFGHHHHJJJIIGIHGGIJJIBGGIJGIIIJJJJJJJBFGIJJJ
@6910414/1
ctgtcgaatactctgagcttgctgagcgactaatgccactgtgtccacaa
+6910414/1
@@@DFDDDFDHHHIEEFHIIJJJJCGIG>GIBHHJ4???FFHEHHGGFGF
@7945812/1
cacaaacctgttagcagctggttgccttaaaacaatgtcaagagcttgga
+7945812/1
CCCDFFFFHGHHGGGGHIJJJEHHGHHIJCHGIIJJJFIIIGGJICHIII
@7945844/1
gttttgaataaaattaaggagtttcggaaacacgtttattattctgatca
+7945844/1
@@@FFF?DDHDHHIIHEB>HEAFEIGE7GIIJIF?DGIIGJGIGGGBGGI
@6911547/1
caagaatatattcccgtgtgatatgatatgggttgctgtttacaccaacg
+6911547/1
C@CFFFFFHHHHHJJJIJHIJIIIJIJJJJJJFGIJJJJJJJJJJJJJJJ
@7946317/1
ctttactaaaaggctacacaaacaatcacctgaatccttagaattcaaaa
+7946317/1
@<@DDDDDDHD8?FHGIIFHGGGGIIGAEBF>>GHH@CFG@EHIGECDGE
@7946428/1
gcctatcctctggaggaattcctttaaactgatccatgatcaatctcata
+7946428/1
CCCFFFFFGHHHHFHIIIGIJJJJJJJJJJJJJJJJJJJJIJIJJJJIJJ
@4327458/1
ctgcaggaggtataaacaaacctatgggttttaccatcatttgctgctca
+4327458/1
?@@FFDF?FDCDFIIIGIIIIIIIIIII:CFH>BHIIIBHIIDDH>GAD?
@2830791/1
cctgggtttaaaatcttcaataacattactcatttctgataggttctgca
+2830791/1
CC@FADDDHHGGHIIIEIIJIJJJJIJJJJFIJIJJJGGIJJIIIGIEHB
@5396879/1
cttcaattgttttaaagcacatttggctgcggtacatttagctatcctgt
+5396879/1
CCCFFFFFHHHHHJJJJJJIJJJJJIJJJJJJFGIJJJJJJJJJJJJJJJ
@5397001/1
gaggaatttgtttgtgattttttattgtatcccaatcaattatgatactg
+5397001/1
CCCFFFFFHHHHHJHIIJJJJJJJJJJJJJJJJJJJJJJJJJJJJJIJJJ
@2832037/1
ataagattacaattcttaacattttttctttaaacaaagaacattggatt
+2832037/1
@<??DDDBF3A<AGFIII<IDHIFEEFFEFECBFB@GBCF>F??B?DB>G
@3346741/1
gggcattcatcttttcttttgtaaattacttcaaggaaatcccagtccac
+3346741/1
CCCFFFFFHHHHHJJIJJJJJJJJJJJJJJJJJJJIIJJJIJJJJJJJII
@7438194/1
aaccgtacttctagcattagaagtttcttctccagctaaggctgtatcat
+7438194/1
@@@BDBADF:DCF?GGIIFCC?FAFBHEEHH<ACE;??GB;DAFFFI4FG
@232849/1
cgatgaagagggttaactttataatcaatcggcatttctttcagaccaaa
+232849/1
CCCFFFFFBHHHFHIHEHJJIGIJIIJIIIJJIJIJJHIJIIIIJJJJGJ
@7438451/1
agcttgctgtggtggtacagcacccggtcctggtccagattcctgttgtg
+7438451/1
CCCFFFFFHHHHDGIGHJJJIJJJJJJJJJIIJJJJJJJJJJJJJIJJIJ
@3347242/1
tagataataatgcctcagagctaccttggcagctgctaattttgcttggt
+3347242/1
CCCFFFFFHHHHHJJJJJIJJJJJJIIIJJJJJJJJJIIJJJJJJJJJJB
@3347867/1
ctttgtgtcttgcacgacctttggattgaatataagaccttgttgtttta
+3347867/1
CCCFFFFFHHHHHJJJIJJJJJJJIJJIJJJJJIJJJJJJJJJJJIJJJF
@3347913/1
gtgcaggggaacgagaaccaatttcttttttaaaataatcagcaaaatcc
+3347913/1
CCCFFFFFHHHHHGJIJJJJJJJJJJJJJJJJJJJJJJJJJJJJJJJJJJ
@2328287/1
ctctgctgttgctgttgttgctgaggctgctgtggtctctgctgttgctg
+2328287/1
CCCFFFFFHHHHHJHJJIJJJJJJJJJJJJJJHHIGIIIIJJJJIJIJIJ
@3851086/1
tctcatttgaaaacgtggatctccaaggtctccttgaacaaatttaccta
+3851086/1
@@@F;DDDFHHGBCGCFBEGGGGHGIGIBFGHGGIIDDHIFIGIIIIIII
@1293935/1
gtcgatgaagagggttaactttataatcaatcggcatttctttcagacca
+1293935/1
@CCFDFFFHHDHHICGGIIJJJJJJJJJJIJJIJIJJJJIIIJJJJIJJJ
@3348487/1
ctcagagctaccttggcagctgctaattttgcttggtgtttgttttctcc
+3348487/1
CCCFFFFFHGGHHJJJJJJJJJJJJJJJJJJJJJJJDHHIJJHIJJJJJJ
@1294344/1
tggctgagagtaattcgtcgcgcattctgttgtatatttatgctcacttc
+1294344/1
CCCFFFFFHHHHHJJJJJJIJJJJJJJJJIIJJJJJJJJJJJJJJJJJJJ
@4329036/1
cattgagacattaacttgcgtagcatactttatcgtaacggtcatttctt
+4329036/1
@@?DFEFFHGFAAGHFHGGG@CEEH9FG?CGHBEG:CGHHI?DFEEGHGH
@4329340/1
ggccaatagctgtgggttatatggtgattgatgccattcaactttgcatt
+4329340/1
CCCFFFFFHHHHHIJJFHIIIJJJHIJJJJJJJJJJJJJJJJJJJJJJJJ
@7948742/1
gaacaattctatcacctttgaagttgaataagttattattcttctaggtc
+7948742/1
CCCFFFFFHHHHHJJJJJIJJJJHJJJJJJJJIIJJIJJJJJJJJIIJII
@6913720/1
tgcttgtcttccacccttttttttg
+6913720/1
<<?D?=AD:D:DFEB:EEEHIF<0@
@4330314/1
ctgggaatcctttgtgagccacatcaatgttaaggaatggtttccaacca
+4330314/1
CCCFFFFFHHHHHJIJJJJJJJJJJJJJJJJJIJJJJJJJGIJJJIJJJJ
@4868308/1
gtcagaattttcgtttggagcaaatacaatg
+4868308/1
?@<DDDDDHHHBFFEGIBF??DDGDHHHIEG
@4330629/1
ctgtagtacaaatttctatttccgattatttttcctttgatgctgctcaa
+4330629/1
?@@:BDDDHDFHHHGGIABBHGCF<GGGIGIIEGEEHEGHE?CDGGGGIG
@4868830/1
tgaagggcggtcccctcttttgggtggaatgtatgacgatgatttgatat
+4868830/1
CCCFFFFFHGHHHIJGIJJJJJJIDHJGJIJHIIJIJJJJHHHHHH7@;B
@796481/1
cagaagaaataatatctcagcaccaattttatgatttctcttctcttggt
+796481/1
CCCDDFFFHHGGHJIJJJIJJJJIJGIJJJJJIJIJIJIGJJJJJJJGGG
@4869429/1
ctacaaagatagaagtcgaattcagttggatgggtaattcccacatctac
+4869429/1
CCCFFFFFHHHHHJJGIJJJJJJJJJJJIHJJJJHFHIJIJJJJJJJJJJ
@7950824/1
ccatactccttgtcttacaggtaccggtctttctcgataatcaag
+7950824/1
@@@DD?DD?<BFFGEHCB<EDDEHCFB@?F9B?<CDCGHGBFDBF
@1295301/1
acaacaaacacttggggagttaaatcaacatcagctgagatatactcata
+1295301/1
@CCFFFFFHHHHHJJJJ=GGGIJJJJIIJIJJJJIJJGIJJJJIIIJIJG
@1295491/1
attgtgtactatcttcaaagagaaaaagtgcaatactaaaattttattca
+1295491/1
CCCFFFEFHHHHHJJJJJJJJJJJJJJJHHJJJJJJJJJIJJJJJJJJJJ
@5399086/1
tgttgttgcctctgctgctgctggggctgttgttgccactgctgctgctg
+5399086/1
@@=DD;D?<C:AD@EFEIEFIF9F?AE:?FGFCFEEA9@FB@GICDF>F8
@797675/1
gtcactattaaagttgatttgtcttatcgacttgacaattttttcttttc
+797675/1
@?@FFFDFHFFFFAEFHIIIICIHGGHGIAEFHHFCHGGIGIIIHGGEHF
@7439951/1
gaaccaagtagcatggtggtagccaattatcatgcggctcaaacttgcta
+7439951/1
CCCFFFFFHHHHHJJJHIJJIJJJJJJJIJJJJJJJJJJJJJJJJJJJJJ
@4332865/1
ctgagatatactcatattgaggataagaaatacggtgttgtacacagtat
+4332865/1
CCCFDFFFHHHFHDIJIJEHIIJIGIIBHIJJJJIDGFGIJ@FIGGIIFI
@5400488/1
gcaataaagtaaccttcaacatataaactgcagggaattctaagagggta
+5400488/1
@CCFFFFFHHHHHJJJJIJJJJJJJJHIJJJJJJIJJJJJJJJJIIGI?G
@2834676/1
gtcgcgcattctgttgtatatttatgctcacttcaccaacattcatgaat
+2834676/1
C@CFFFFFHHHHHIJJJJJJJJJJJJJIIJJJJJJJJJJJJJJJJJJJJJ
@235904/1
ctgggaatcctttgtgagccacatcaatgttaaggaatggtttccaacca
+235904/1
?==;?=:D?AAF?G2A?EGBGB:F??F<<222?:??F???GGDG990:??
@3349305/1
ctccatactccttgtcttacaggtaccggtctttctcgataatcaagtgt
+3349305/1
@BCFFFFFHHHHHJJJJJGJJJJHIJJJJIJJJJJJJJJJJJJJIIJHII
@1807186/1
ttcagaatataatagtttcaactcatttgatttatgcttaataagcatta
+1807186/1
CCCFFFFFHHHHHJJGHIJJJJJJJJJJJJJJJJJJJJJJIJJJJJJJJJ
@236917/1
agaaatatgaatcagtgttttcatttgactcttatgaaaatataactatc
+236917/1
CCCFFFFFHHHHHJJGHGJJJJJJJIJJJJJJJJJJJJJJJJJJJJJJJJ
@3350401/1
cagtaaataacaaagaatggaaggccaaaatttgttcacactgttcctgg
+3350401/1
CCCFFFFFGHHHHIJJJJJJIJJJJJJJJJJJJJIJJJJJJJJJJJJJJJ
@2330880/1
gaaggcctgacggactgatggaatccaaaccatacttcacgaccacctcc
+2330880/1
@@@DDDDEDFHHHGIIIGIGGIGIGJIJIJGHHIIHIIGGIJIEIJIIIJ
@3853267/1
ctaaagcaacaacacaattgtcggcagctgggaatcctttgtgagccaca
+3853267/1
CCCFFFFFHHHHHJJJJJJJJJJJJJJJJJJJIJJIJJJJJIJJJJJJJJ
@2331555/1
ctgtagtacaaatttctatttccgattatttttcctttgatgctgctcaa
+2331555/1
CCCFDFFFHHHGHJJGIIIJJJJJHIJJJIGIGHJIJGIIJIIJFGIIJI
@5915976/1
atagcttgaggcttatacctagtgcttctgtaaaatgccaataattgttc
+5915976/1
CCCDFEFFGHHDFIEFHJJJIJJIJJJJJJHGIJJJJJGJJIJIJIIHHA
@4870000/1
gcctgcagctccctttttgcagcttcttcaagag
+4870000/1
8:::A==222<DD?AAE?F@F::F??FFC<EE1:
@6915161/1
gtccttttatcataatgagatcaagtttttttcgaatcaaatgaagctgt
+6915161/1
CCCFDFDFDAHDFIHGGJJGEEHGIDHIIIJGGIJHEHIEGIFIGGHJG=
@5916968/1
cttctattagttcatctatattttttaaggaagtaagtgcaggggaacga
+5916968/1
@B@FFFFFFHFHHGIJJJJJJIJJJJJJIJJJJIIJJHIIIJIIJJJJJH
@6916357/1
cctagacttgtgcaccagctaaagaagacttatctttaaacggcagcttt
+6916357/1
@@@DDBDDHFHHFGIIGGIIJCFHHGHHGHHGGIIIGEHJGIIGHGGGHG
@5917747/1
aggaaatcgatttttgaaacacctctgtcgaacagcttccacagcttgtc
+5917747/1
CCCFFFFFHHHHHJJJJJJJJJJJJJJIJJJJJJJJJJJJJJJJJIJJJJ
@4872120/1
catttaaaaccgctgtgtctctttctttttttgttagactgatttgatag
+4872120/1
CCCFFFFFGHHHHJJIJIIIJJJJJJJJIJJJJJJJJJJJJGIJJJJIJI
@4334067/1
ggctgttgtggtctctgctgttgctgaggctgctgtggtctctgctgttg
+4334067/1
CCCFFFFFHHHHHJJJJJJJJJJJIIIIJJJJIJJFHIFHHFHIJJJFII
@1299733/1
ggcgtttctgtaccactataaatgtaatcggtggcgtgtaatcactgctg
+1299733/1
BCCFDFFFHHHHHJJJJJJJJJJJHIIJJJJHIJIJGIJJJJJJJJJIJJ
@1299754/1
gttataaatgtaggaagttatcaagaaatctaagattgcatcaccgagga
+1299754/1
CCCFFFFFHHHHHJJJJHJJJJJJJJJJJJJJJJJJJJJJJJJJJIJJJJ
@1300026/1
gcaggctggccatgttgaatagcttgctgtggtggtacagcacccggtcc
+1300026/1
@@@DDFFFFHHFFGFFEC@H@HEHHGEC<?EFBFF8?D@@BGDDFAE66A
@5402084/1
gtaggacgtgctgtaccttgtatactagcatgactgactagatagaagtc
+5402084/1
CCCFFFFFDFHHHGHIGJJFHHHIIJJJIJIIGIJJJJGIIJIIBIJJFG
@799272/1
ctcttctggaaagcagctcttgcagcattgacactggcgttttggtgggc
+799272/1
CCCFFFFFHHHFHJJJJJJJJJJJJJJJJJJJJJJJJJJHIJJJJIJJJJ
@2836984/1
tccgttttttggagaggcaactcaggataactatagaggttcttctttcc
+2836984/1
CCCFFFFFHHHHHJHJJJJJJJJJJJJJJJJJJJJJJJJGIJJJJJJJJJ
@7445428/1
attcattttcttcattgtaacttggcccgcaacaattgtacacaactcca
+7445428/1
CCCFFFFFHHHHHJJJIGJIHJJJIJJJJJJJJJIJJJHIIIIJJJJJJJ
@4336745/1
cgtaaattgtcacggtctcaacaagttccgttttttggagaggcaactca
+4336745/1
BCBFFFFFHHHHHJJJJJIJJJJJJJJJJIHJJJJJJJHJJJJJIJJJJH
@1810251/1
gatttcggcagcttttacctcattttcgctcagaagaaataatatctcag
+1810251/1
@<?DDFFDHFH?FEHHHE<CFFCHGIGHIGIJJCHE>FH@GHCIIGGGEH
@1810420/1
ccactatctaaataaatagctgcagctaatgattcaaataagtcaccaag
+1810420/1
CCCFFFFFHGFBHICHJIIIIGIIIAHIJJGHJIJIEFHGIGFEGEIIIH
@1811048/1
ccacacctttgtcaccactatattcaccaaccgttaacggagtttgctgt
+1811048/1
CC@FFDFFHGHHHGEHGGHCHCHGFCHGFHGGGDDFDFC:GGIGHIGIJH
@3353217/1
cccgatcaggcgctgacctggcggtagctttaatcatagttgatgtctgc
+3353217/1
CCCFFFFFHHHHHJJJJJJJJJJJGIJJJJJJJJJJJJJIJJIJJIJJJI
@3854848/1
cagcctcttgttttgcttctttttttgacctacccttgccgacagca
+3854848/1
@;@D7??DB>2A3CG??@FEHH@HFAG;CDFFFF8BD;DF6?;;A=7
@2334226/1
ctagactgtggttgagacacttgctggggaggtggacctctttgtgccca
+2334226/1
@C@FBDFFHHFFHHEFGIIEGGBHGBGH<C?<?DD?BDHBC8B?DGGGGA
@1812160/1
cttgcctttgttgctgctgtggtggttcttgcctttgcagctgttgtggt
+1812160/1
CCCFFFFFHHHHHJJJJIJHHIFGHCGIIJJJJJIJJJJJJJJGHJFHI?
@3855727/1
ggcctatgactcccaagctgctatgagtactatcatcagctggtgtagaa
+3855727/1
CCCFFFFFGHHHHJJJJIGIJJJJJJJFHHJJJJJJJJJJJJJ?FGGIJJ
@6917742/1
gtgaaatttataaagcaacggtccacaaaaaataaaataagctcaactat
+6917742/1
@@@DDDDDFFBFFA:AFB;CF?C@BEGFEEGEFFIIAGFACEFEFEFIIC
@7954728/1
gttaaaccaagaacatgtggcctatcctctggaggaattcctttaaactg
+7954728/1
@CCFFFFFHHHGHJJIJJIIIHJIIIIHHGIICGIJIIIIJJJJJJIJJI
@5922103/1
gtagcatactttatcgtaacggtcatttctttttcttgatctctttcatt
+5922103/1
CCCFFFFFHHHHHJJIJGIHIJBHIIJJIJJJJJJJJJIIIJJJJJJIJJ
@7445937/1
accagcttgtgcttgtcttccacccttttttttattcctttttgaattga
+7445937/1
@CCFFFFFHHHHHJJHIJJJJIJJJJJJJJJJJEIIGIJJJJJICHHJBH
@799742/1
tccactttcacaatcaattaattggtaacatggtaaaataccttctttga
+799742/1
@@@DBDA?FDDFHIHIIIIHIIIIGAHEIIIIIIIFGIIDHHIIGIIIII
@799997/1
cttaatcatacaaaaattagcttaatattagaaatcttaataaataggac
+799997/1
CCCFFFFFHHHGHJJJJJJJJJJJJJJJJJJJJJJJJJJJJJJJJJJHII
@5404630/1
ctcagagctaccttggcagctgctaattttgcttggtgtttgttttctcc
+5404630/1
CCCFFFFFHHHHHJJIJJJJIJJJIJJJJJJJJJJJFHFHJJGHIJJJJJ
@2839556/1
ctaaaatattgttcaagttcacgaggagtattcttggaaacaattttata
+2839556/1
CCCFFFFFHHHFHIJJJFIJJJJJJJJJCFHIJIIJJJJJJIJJJJJJJJ
@3354655/1
gttcttcttgaagttggttcagctgtagtctgtctgcatctgtatatgcc
+3354655/1
@?@DFFFFFHFBFFEHIBFGGHIBFEBHEHIJJIIHGHHFGGIIIIJII9
@6920543/1
ctttatcgtaacggtcatttctttttcttgatctctttcattatcgtaaa
+6920543/1
CCCFFFFFHHGHHJHJJJJJJJJJJJJJJJHIJJJJJJJJJJJJJJIJJJ
@6921006/1
gatcattaagttcgccgatcttgtacaacattttacatgcagttagtgca
+6921006/1
CCCFFFFFHGHHHAHGIJIIHIJDFIEGGIIGIIIJGGHIJGIHHGGIFH
@1813973/1
tgaccctaggcaaggtacagcctcaccacctcaaccgaacacttctaggt
+1813973/1
@@CFBEFFHHHGAHIAEEIIIIJJEEECHIJJJIJGIDHIGGJJJJIIGH
@6427264/1
gagctcatcaagcttcggtccgactgatgatttgaggttcttgtggaatt
+6427264/1
@??DDDFFHHHHGIGGIIAGHGJEG@GFGIDDFGHGDFDHEBGBFG@FHH
@1304318/1
aaatcacatcacattaccacatttctcaaattcagtcttgaaatattatc
+1304318/1
CCCFFFFFGHGHHIJJJJIIJIJJIJJJJIIJJGJJIGIJHIJJJJJJJA
@7956553/1
ggctattttagcatggaatgtaatctccaagttgtgaatcaatttcagga
+7956553/1
CCCFFFFFHHHHHJJJEHIIJJJJJJJJJIJHHJIJJJJJJJJJJJIJJI
@6428369/1
gggcattcatcttttcttttgtaaattacttcaaggaaatcccagtccac
+6428369/1
C@@FDFFFHHHHHJJJIIJJJIJJJJJIIJJJJJJIJJIGIJJJGIIJJJ
@3856766/1
cgatgctagctttcttaaatctggttctctaatcatctgattagtagtaa
+3856766/1
CCCFFFFFHHHHHJJJJJJJJJJJJJJJJJJJJJJJJJJJJJJJGIIIIJ
@5405960/1
atataagattacaattcttaacattttttctttaaacaaagaac
+5405960/1
CCCFFFFFHHHHHJJJJJGJJJJJJJJJJJJJ@GI4:HH8:D8?
@5926303/1
ctcgaatctattatctcttggacaagttgttatattagtcactttatatg
+5926303/1
CCCFFFFFHHHHHJJJJJJJJJJJJJHHIHIIJJJJJJHHIIHIJJJJJJ
@5406289/1
cggcataatgagtacatcatttacatcaccgtgatctaatatttgagcag
+5406289/1
CCCFFFFFHHHHHHJJJJJJJJJJJJJJJJJHIIJJJJJJJJJJJJJJJJ
@3857499/1
cctgccactcatcataatgaacaatatcttcttttggattagtagaaaat
+3857499/1
CCCFFFFFHHHHHJJJJJJJJJJJJJJJJJJJJJIJIJJJJJJJJJJJJI
@5406672/1
ttggctttaacctcataactaaaacagggttcatgagttccactttcaca
+5406672/1
@@@FFDFFHHHHGJJIJIJIIJIIIJJIJFHGJJGFHGIIJJIJJJJJIH
@2840984/1
cacgagacaacgtgatataactatgaagaatcatgtgataaaaaatagca
+2840984/1
CCCFFFFFHHHHFHIJIJJJJJJJJJJJJIIJJJJFHIIJJIJJJJIJIJ
@1306554/1
gttgggattcattatccattctcccctaggctttgctttaggatcatcat
+1306554/1
CCCFFFFDDHHHHGIGGGIIHJIEGEEEHIIIJJJIGIJHIJIIGIJIJJ
@4339653/1
cctcctgccactcatcataatgaacaatatcttcttttggattagtagaa
+4339653/1
CCCFFFFFHHHHHJJJJJGHIJIJJJJJJJJJGIJJJJJJIJJJJJJJIJ
@1814581/1
cttggcaacaaacagttgttttttcctgatatagctctaacttcaattaa
+1814581/1
CCCFFFFFHGHHHJJHJJIJJJJJJJJJIJJJJJJJJJJJJJJJJJJJJJ
@2337292/1
ctctgctgttgttgttgttgctgaggctgctgtggtctctgctgttgctg
+2337292/1
@@@DDBEFHHFCDFFHECFGEHGIIIIICHGHFDBDGHDHEICA?BBGII
@243490/1
cgacgacactttttagtaccgggcttactaagggagttttcttgatcatt
+243490/1
@@@FB<DDFFHHHIIGAFB>CA<GEGHGGIICGDHEB@FFCGIGHGGII;
@2337992/1
ctgggtttaaaatcttcaataacattactcatttctgataggttctgcaa
+2337992/1
@@@DBAB;?CDFFCHHAG@IGGGDEFHGEEAFHIIIIEHIGIDCHEAFFF
@1815945/1
tttctatatccatcggttcttcttcttttttccacgtgaaatctttaggc
+1815945/1
CC@FFDFFHHHHHJJJIIIJJJJIIIJJJJIIJJJJHIIIIJJJJJJGII
@802023/1
ggcgtttctgtaccactataaatgtaatcggtggcgtgtaatcactgctg
+802023/1
BCCFDFFFHGFHHJIJJJJJJJJJJJJJGIIEHGJIGHFHIIJGIJIJJI
@5408027/1
gcctaacaggaggtgcactggttacaggagatactggttgttgttgaggt
+5408027/1
CCCFFFFFHHHHHGGIJJJJJIJJJJJJIJIJJJJJJIIJJJJJJJIJJ?
@4343930/1
gggatatctttcagttcttcaacaaaattatcttcatatatttcagtagg
+4343930/1
@@7D=DDDFFAHAAFFEEBA>F@E;CGHCFH@HCEEF<E<BBFIGIDHIC
@805576/1
gtcgaatactgttcttaggaatatttccaatgaattcctctatttcattg
+805576/1
@@@DFDEFGHDFFIGGHIGHGIGGIJHICAHEHGGIDHEHIGIGID@DFH
@4877373/1
gtgtgcttgtgctcctgaccaacttgaagacaaggtaaatgaggatacct
+4877373/1
@??DFFDDFADHFGBHHIICEHGGIEAEHGGEGGC:CFDFHIIICGGHFE
@2339414/1
gcctcttgcggaccattagttgaagtcccagccctcagataatcccatat
+2339414/1
CCCFFFFFHHHHHIIJJJJHHIGIIGHIJJCHJIIJIJIJJJJJJJIJII
@4878032/1
gctttctaatgtttcttcatttaaaaccgctgtgtctctttctttttttg
+4878032/1
CCCFFFFFHHHFHIJJIJJJJJIJJJJJJJIJHHHIJJJJJJJJJJJJJI
@5927950/1
tgctgttgctgaggctgctgtggtctctgctgttgctgaggctgttgtgg
+5927950/1
CCCFFFFFHHHHHJJJJJJJIJJIJJJJJJJJJJJJJJIJJJIJHIIIIJ
@2339659/1
tggcgtttctgtaccactataaatgtaatcggtggcgtgtaatcactgct
+2339659/1
@@@DFFDFHHFDFHIHEHIJJGIFICHFIIIIEHHGIGAFGGG<FGAHGB
@7958558/1
ctttaatctaatattatattgactaacaaaatatctttcaacagtagttt
+7958558/1
@@?DD;BDBFH?FHEBGHEHHIGHGHCHIHDHGH<AFGIIDE>F9?HCDH
@5928278/1
cccaatggtccacacctttgtcaccactatattcaccaaccgttaacgga
+5928278/1
CCCFFFFFHHHGHJJIIJJJJJJJJJJJJJJJJIJJIJJJIJJJJJJJJG
@7958677/1
ctctcctaacaaggttgttaatctctctttcccgatcaggcgctgacctg
+7958677/1
CCCFFFFFHHHHHJDHIIIJJJJJJJJJJJGIJJIJJJJJGIJJJJJJJJ
@246886/1
cttaactttagtgaactggtcatcaactgagaggccaaactccttcaggc
+246886/1
@@@FFFFFFHFHGJJJJGHJJIIHGAFFGIGCHEGHIIDHGEHHGIEFGC
@5409983/1
ggtatatataagattacaattcttaacattttttctttaaacaaagaaca
+5409983/1
@@@DDFFDHHFAHGGGHGGHGHGGGICEDBHHHIGIIGJJJIGHIHEGHI
@3860681/1
gtaatattgaaggcaataaagtaaccttcaacatataaactgcagggaat
+3860681/1
CCCFFFFFFDFHGEHGGIGHI<FHBFBHEHGIIIEIII<CGHIGIIID;D
@806969/1
gccgtaatgaatggtgttgctttcgcagggtaagtctttcagtctcatcc
+806969/1
@@@DDDADBDHADAAAAEBCFEG>AFGIGB?FDDGGGEE<GFF@FD@DDG
@807307/1
ctgtaattgcgataaggtttttcaggattgatagatacatcataatgatg
+807307/1
CCCFFFFFHHHHHJJJJHJIJJJJJJIJJIJJJJJJJJJJJJJJJJJJJJ
@2340523/1
tgattagaagcccctgcttctccaggttgtctaccaccccctcctcctcc
+2340523/1
CCCFFFFFHHGHHJJJJJJJJJJJJJGHIIJJJJIJJJJJJJJJJJJIJI
@4345664/1
gtggaagtaagaggtctttcatttaatgttttttgaaaagcctcacttgt
+4345664/1
@@@DDDDD?BF?FHABHIIIIIGGAHIHECEHGBHCHEHIBHHHCDIIIF
@247129/1
gcctgatgctgggaacaagaatgctgttaatgcctccaagcttaacattg
+247129/1
CCCFFFFFHHHHHJJJJJJJJJJIJJIIJJJJJJJJJJJJJJJJJJJJJJ
@3359831/1
cctccttcttcaagcctagggaaaaggtgaaataaatgaattgatgaaac
+3359831/1
@CCFFFFFHHHHHJIJIIJIJEGGIJJCGGIGIIJIJIGIIJIJIJIGII
@3360033/1
cgatactgcaaacaagggatagcactcaagggcacattatgttttctaac
+3360033/1
CCCFFFFFHHHGHJJJJJIIJJJJJJJJJJJIJIJJJJJJJFHIJJJJJI
@7453789/1
gctgggaatcctttgtgagccacatcaatgttaaggaatggtttccaacc
+7453789/1
@BCFFFFFHHHHDIJIIJJJJJJJJJJJJJJJIIJIJJJJIHHIGIJIJI
@1309819/1
gctggatgaggaaatttttcataaagaagtcgaatactgttcttaggaat
+1309819/1
CCCFFFFFHHHHHJJJJJJJJJJJJJJJJJJIJJJJJJJIIJJJJIJJJI
@6431120/1
ccttaccttcagctgagtgagttaaaacagtacatcgcacaacaaacact
+6431120/1
CCCFFFFFHHHHHJJJJHIJJIJJJJJJJJHIJJJJJJJJJJJJJJJJJJ
@7961603/1
ccacattccattccatgatttattaaacccgatgctagctttcttaaatc
+7961603/1
@<?DDDDDFFC42:?C<?4AFCH>@<AF3;FDE<11C9?BGBBFE?BDD?
@7454576/1
ctatgactcccaagctgctatgagtactatcatcagctggtgtagaatta
+7454576/1
CCCFFDFFHHHGGIIJJJJJJJGHHFHIIJIJJJFIJJJJGHIJJIIJJJ
@7455242/1
cctctaggaccagtttgcaaagggaagcgagcttgctgttgttgctgctg
+7455242/1
CCCFFFFFHHHHHIJJJJJJJJJJJJJJJJJJJJJJJJJJJIJJJJJJJI
@7963125/1
gtaggaaataagaaagcaagagaaggaagtgaggtacacagttgcagtcc
+7963125/1
@@@DFDDFHFHHHIJJFGGIJJEHJIJJJEHGHICFGCGIIFHIIGIGGC
@1312065/1
cgggtcatctacatgtcgaagcaatggtgaaataggttctgaaagacttg
+1312065/1
BCCFDFFFHHHHHJJJJJJJJJJJJJJGHIJJJJJJIIJJJJJJJIJJJJ
@4881048/1
gcatcctttgctcttgaggaagttggtgtagagg
+4881048/1
=??=BDDD?DBFD<AB@EF?AFGEFG<CGEB9?8
@6925475/1
gtacttttgtaaaacattatcaaaagttctctgaccatggaggataattc
+6925475/1
?@@FFFFDFDFDHGGGIIGIIJGIIGFHIGIJHHHGFHIJJGI?GGGGHB
@248646/1
gtgcatggtttaagaaagaccaaaggtttctgttgagctagtcatttgtt
+248646/1
@BBFFFFFHHHHHJJJJJJJJJJJJJIIJJJJJJJJJJJJJJJJJJJJJJ
@4347922/1
ctctaactaaaaattcttttttaagtaacaaagcttcagtaaataacaaa
+4347922/1
CCCFFFFFHGHFHIJJJJJJJJJIJFHEGIIHFGIIIJIGHIIJJJJJJI
@6926925/1
gctgctgctgttgttgttgctgctgttgttgttgttgttgaggttgatta
+6926925/1
CCCFFFFDHHHHHHGIIIEHGJJJJHJJEHGIHIIIJJGHIGEFABDHII
@5413090/1
ggagtttttcccggaagcaccaccacaacaagctgtaatgcttggaagga
+5413090/1
BCCFFFFFHHHHHJJJJJJJJJJJIJJIJJJJJJJHIJJJJJJJJJJJII
@249849/1
gaaggcttttgggtcgtgagaagctgcaacggctgctatagatggaacgt
+249849/1
CCCFFFFFHHHGHDGHIIIJJIJJJJJJJJJIJJJIJIIJJJJGIIGGID
@7964484/1
gttataaatgtaggaagttatcaagaaatctaagattgcatcaccgagga
+7964484/1
CCCFFFFFHHHHHJJJJHIJJJJJJJJJJJJJJJJJJJJJJJJJJJJJJI
@2844530/1
atgatgatgatttgatatctatatttctcattttttctgctaaagcacta
+2844530/1
@@@DFFFDHDBHFGCGGGGGIIGHIEHDIDEIIIIGGFIGHGIGIIIIIJ
@7965785/1
gcctgcagctccctttttgcagcttcttcaagagggatgggctctgaagg
+7965785/1
@<@FFFFDHHFFHIGGIIJIIJFHIIIJJIGIGGIGGEGGIIJIJJIJIJ
@2845355/1
ctcctcatagttccacaatgagtaatttcaatttttaatccttttatttc
+2845355/1
CCCFFFFFHHHHHJJJJJJJJJFJJJJJJJJJJJJJJJIJJJJJJJJJJJ
@2342523/1
gtagtttcacttttgttattggtttccttatcagtaatctcgaatctatt
+2342523/1
<@@DBDDDAD?AF@BEGD???BCEEBAEDHGIHIIFEFGIGDG@BHGIII
@2846463/1
gttgtggtctctgctgttgctgaggctgctgtggtctctgctgttgttgc
+2846463/1
@@@FDDFDHGHHGJJJIIIIJJIJJJJJJEEEFI?FHCDEGGIIIIJIE<
@7967294/1
gtacacagttgcagtcctgagctggtcttcagtcacccgattctatttct
+7967294/1
@@;DDBD?CD<BFBE@<EABEF@B;A<EEHHEI?GFAC?:?BGBHI>FGG
@2846651/1
gttcaacaaatctcttaatgatatcagtcagcttacaagccttagtaagc
+2846651/1
CCCFFFFFHHHHHJJJGIJJIJJJJJJJJIJJIJJJJJJJJJJJJJJIIJ
@6928303/1
tcattacctaagatatttgttatgatctccggccaagatcagccgtgttt
+6928303/1
C@CFFFFFHHHHGIHIIJJHGDHGCHIJIJJIIJJIIGIIIIJJGFHFHI
@6928909/1
gtttattcgactccaaacaatctttacagcacttatccaatgagcaacga
+6928909/1
@C@FFFFDHFHHFIGGGIIIJGHHJIIGIIGDHGIIGGIJIG@DGHIIGH
@1315482/1
gtaacggtcatttctttttcttgatctctttcattatcgtaaattgtcac
+1315482/1
CCCFFFFDHHHHHJJGJJJJJJJJJJJJJJJJJJJJJJJIIJJJJJJJIJ
@4348895/1
ctggaagaaaccataccaaaggtcaagaccataaccaagatcaattactc
+4348895/1
CCCFFFFFHHHHHJJJJIJJIJHHIIJJIJJJJJJJJJJJJJJJJJJJJJ
@4885313/1
ctcagaagaaataatatctcagcaccaattttatgatttctcttctcttg
+4885313/1
CCCFFFFFHHHHHJJJJJJJJJJJJJJIJJJJJJJJJJJJJJJJJJJJJI
@4349882/1
ccgatcttgtacaacattttacatgcagttagtgcaactgctcccttggc
+4349882/1
CCCFFFFFHHFHHJIJJJJJJJJJJJJJJJJJJJJJJJJJJJJJJIJJJI
@2343621/1
ctgtaatgtaaaagcaccaaggctttgcgacaatttgttctcttctgttg
+2343621/1
@CCDFFFFHHHGHJIJJJJJJJJJJJJIJIJJJJJJJJJJJJJJJJJJJJ
@1821673/1
tatatataagattacaattcttaacattttttctttaaacaaagaacatt
+1821673/1
CCCFFFFFHHHHHJJIHIJJJJJJJIIJJJJJJJJJJJJJJJJJIJIJJJ
@7458344/1
cttgtctaagattgctttcgctgcggcatgctttgcttctttctt
+7458344/1
@@@DDDDDDFHHHHGIJGGGI<CFHGIGIHHJJJIJGIIIGEIJJ
@6436431/1
gtctctttctttttttgttagactgatttgatagagcacggaaggtggaa
+6436431/1
CCCFFFFFHHHHHJJJJJJJJIJJJIJJJJJJJJJJJJJJJJJJJCGIFG
@7970252/1
tgaagaactgaaagcagatctaaatttctcaa
+7970252/1
@@@DDEFEHGHGHIIGGBG@E:3<CH@HHEH4
@6436804/1
gtcttgcacgacctttggattgaatataagaccttgttgttttagggtaa
+6436804/1
CCCFFFFFHHHHHIJJIIJJJJJIJJJJJIJJJJJIHIGJJJJJJIIDHI
@5418386/1
agctttcttaaatctggttctctaatcatctgattagtagtaacgattct
+5418386/1
<@@=DDDDHGFHHHIIDG>CHGGHGEHI@BHB<HGHEFCGIDDHGIIIGA
@6437413/1
gtgattttttattgtatcccaatcaattatgatactgtctccttcaacaa
+6437413/1
BC@FFFFFHHHHHJJIJJJJIIJJJIJJJJJJJJJJJJJJJJJJJJJJJJ
@5418679/1
ctttctttggatctgaagggcggtcccctcttttgggtggaatgtatgac
+5418679/1
CCCFFFFFHHHHHJJJJIJJJJJJJJJJJJJJJJJJICGIHHHHHGHHFF
@5933336/1
ggacgtgctgtaccttgtatactagcatgactgactagatagaagtctaa
+5933336/1
CC@FFFFFHGHFHJJJJIJJGJJJJJJJIIJJJJGIIJJJJJJJJGHHIJ
@4351102/1
gcagcattaagtcttctctgcactgtgacagtcttcaagcactgagttag
+4351102/1
CCCFFFFFHHHFFHIIIIIGIJJJIHGJJJJHHIIGIEIJGIJJGHFIIG
@4351201/1
ctctgctgttgctgaggctgttgtggtctctgctgttgctgaggctgctg
+4351201/1
@@@DDFFFHHDFHI@FGHEGHGIFBGFH@HEIHHIDFDECHAGGEHDCDH
@5934201/1
tttagacattactaccaatactttaagagcatttattgcagcttctttct
+5934201/1
CCCFFFFFHGHHGJJJIIIJJJJJJJIEHGHIIIJJJIJJJJJJJJJJIJ
@7971291/1
gtccttctaacctgttcttcttgaagttggttcagctgtagtctgtctgc
+7971291/1
@@@FDDFDFHDDHGHHGGHIIIGEHIIIGEEGGHIIGGIEDHIGHIGIGI
@1319324/1
gcagggaattctaagagggtacacaattcaggcactaatgtctcttcaaa
+1319324/1
CCCFFFFFHGHHHJJJJJJCGHIJHAEGIJJIJJJJJJJJFIIJJJJJJJ
@1319705/1
ctcatgaatgctttctaatgtttcttcatttaaaaccgctgtgtctcttt
+1319705/1
CCCFFFFFHHHHHJJJJJJJGIJJJJIJJJJJJJJJJJJJJIJHJJJJJJ
@1823720/1
ttctcatcctaggacgtccacctcgaactgaaggagtgtgccttgacaaa
+1823720/1
CCCFFFFFHHHHHJJJIJJJJJJJJJJJJJIJJJJJGHGHIJJJJJJJJJ
@1823809/1
ccgtgcagtatgttttccaacagtcataataaattcattagactgtcgat
+1823809/1
@@@DDD=4DFBDB?AFF9ABFFBHF<@EHB<H>>?1?91?D1CD??D=8?
@1824364/1
atcaacaactgtaccagccggcacattcatatttctcccatctgcatcct
+1824364/1
@C@DFFFFGDHHHHIEHIGGDHIIGIGHHGHIGGIGGHIIIIGFGGGFCB
@3369198/1
catgaattgctccctccacctgaactagttcatatttcggagtcgtccct
+3369198/1
CCCFFFFFHHHHHJJJJJJJJJIJJJJJHHIIIJJJJJJJJJHHJJJJJJ
@2849712/1
attagcagaaatcctcattctttcaaaaaaaactattcgtaggagtaaaa
+2849712/1
@@CFDFFFGHHHHGHHIJIJJJJJCGHIIIGEGIJIJIDFHIIIIJJJII
@4888528/1
ctctggtatccaaaggcactgttttcaccggaggaatttgtttgtgattt
+4888528/1
CCCFFFDDHHHHHJJJJJJJJHHJJJJJJJJJJJJJJJJJGIJJHIJJJJ
@6438633/1
ccgcagattaaaatttttaagtacgacta
+6438633/1
<?@D?AAAFFF?::C<C<FB:<CFF=F@@
@1321042/1
cttcaacatataaactgcagggaattctaagagggtacacaattcaggca
+1321042/1
@@CFDDFFHDHHFGEHHBHIGGIEIIHIHBDHEEE:CDCHGDFHIJB3DB
@6932913/1
ctttgttgctgctgtggtggttcttgcctttgcagctgtt
+6932913/1
?@@B=DDAD?CF3:<AEFA1CGEAEFAF<:C9?F@3:3DD
@4890502/1
ctggttacaggagatactggttgttgttgaggtggtagttgagtttggtg
+4890502/1
BCCFDFFFHHHHFIJJIJJJHIIGIJIJJIJJFGIFHHIIJGIHIJJJFH
@5934796/1
tagggacatgaggtgaaattattggtatttcttttttccaaattgcctct
+5934796/1
CC@FFBDDHHDHHAFFGHIIGGIJIIJIJFGHIJJJJJJIIIIIJJJJJI
@1322699/1
gaccagcatccagaagttcaatctggtattctctaggagtaaatgattta
+1322699/1
CCCFFD;DHHHHHIIIIIICHIIIEIHIIIHIIIGIIG;:?FHGIHGII4
@7461868/1
ggaatttgtttgtgattttttattgtatcccaatcaattatgatactgtc
+7461868/1
CCCFFFFFHHFHHIGGIIJJJJJJIJJJJJJIHIGHJJJJJJIJJJJIII
@1322952/1
ctcttcacatactcttgttacaacatatttcaacatgtatccttttgggc
+1322952/1
@@@DFDDAA?FHFGHIJGHHIIIJJIIJIJGIIIGIJG@BFDGHIJIIIH
@816500/1
ggcaccatgacgatagctttattctcattaaggaattccggtttctcaaa
+816500/1
C@@DFDDDBHHHAIG<GGHIEHH@HGGGH4?<FEHCHHG@G:?F<DGIII
@1324277/1
caacaatttctcttcctttttttggatctgaagggcggtcccctcttttg
+1324277/1
B@@FD?DEGHHGHJIJJJJJJJIIJJJJJJHHIGHJJJEHHGHFEFFEEE
@1825372/1
tgttgctgaggctgctgtggtctctgctgtt
+1825372/1
?@=B;B::CDDHDG=AF:3C:C<<FAGHEHI
@2350052/1
taggaatatttccaatgaattcctctatttcattgtgcattaatctatag
+2350052/1
CCCFFFFFHDFHGIJJIJJJIIGGIIJJIGHGHIGHHGIIIEHIIIJJHB
@3370093/1
ctctacctgatctggaccagtggcgtatttacagaagcaaggttggccta
+3370093/1
CCCFFFFFHGHHHJJJJJJJHIJJJHJJJJJJJJJJJJJJJJHIJJJHJI
@1827822/1
gctgttgctgttgttgctgaggctgctgtggtctctgctgttgttgttgt
+1827822/1
@@<DDFFFHHFFHCGHIIIFHGIIIIGIIIIHHEGHIIHIBDD:DGBFHB
@6933653/1
gtcgtgagaagctgcaacggctgctatagatggaacgttgatctggtctg
+6933653/1
@CCFFFFFFDHHHJJJIIIIJJIJIGEIGGHIIJJII8FABFHGGAFHIH
@6933878/1
caatgagtaatttcaatttttaatccttttatttctttagtaaacttaac
+6933878/1
CCCFFFFEHHHHHJJJJJJJJJJJHIJJJJJJJJJJJJJIIJJJJJJJIJ
@6934043/1
gtccttttatcataatgagatcaagtttttttcgaatcaaatgaagctgt
+6934043/1
C@CFFFFFHHHGHJJJJJJIIHIJJHIIJJJJJJJJJJJJJJJIJJJIIE
@3867588/1
accaattttatgatttctcttctcttggtgttcaacaaatctctta
+3867588/1
;;<=ABDDFFBBFGHIIIBGHCI<@HG@CF?FCHEHE?;C<?FE>4
@4354538/1
gctggttgccttaaaacaatatcaagagcttggattgcctcctgcggacc
+4354538/1
CCCFFDFFGHHHHIIJJJIJJJJJJIGGGJJJJIJGHGIIJJJJIIIDHI
@4355370/1
ctccttccaaaaaaatacagcaagtctggtaaatttatcgcaaggtaatg
+4355370/1
<@@FFFFDHHHHHIIGIIGIGGGICDHEICDDFIGIIGIEGGIIICGHIG
@818533/1
ccggtttctcaaaacatggagctggatgaggaaatttttcataaagaagt
+818533/1
@@CFDFFFHHHHHJJJJJJHIJJJJIJJJJJJJIJJJJJJJJJIJJJJIF
@2851988/1
ctatatttctcattttttctgctaaagcactaccttcagcgggagacctt
+2851988/1
CCCFFFFFHHHHHJJJJJJJJJJJIJJJJJJJJJJJJJJJJJJIJHHHHH
@4356364/1
ggtaggtgcagggtatgaaactgaacgtgtacacctggtaaagaggtgac
+4356364/1
CCBFFFDDFFHHHCHIIJJJJJJIJJJHIFHJJIJJJJCBGHIIJI9BFH
@4356592/1
cttttcccaaaatcataccattagatttattaatttgctcaggagaaatt
+4356592/1
CCCFFFFFGHHHHJJJJJJJJJJJJJJJJJJJJJJJJJJJJJJJJJJJJJ
@7464958/1
ctggttgttgttgaggtggtagttgagtttggtgggtaggggttgtttcc
+7464958/1
@BCFDDFDHHHHHIJJAEHFHIHIJGHBFHIIFHIIDGHIJJDHGGGIFI
@7465043/1
ctcagaagaaataatatctcagcaccaattttatgatttctcttctcttg
+7465043/1
CC@FFEFFGDDHGJJJJJJIIGGHIJJIGIJJIIJCIIIJIGIIGIGIJJ
@4357612/1
ctttatcgtaacggtcatttctttttcttgatctctttcattatcgtaaa
+4357612/1
CCCFFFFFHHHHHJJJJJJJJJJJJJJJJJJJJJJJJJJJJJJJJJIJJJ
@5423461/1
tttatatttaaattgagatgattagtttccacaacaatttctcttccttt
+5423461/1
CCCFFFFFHHHHHJJJJJJJJJJJJJJJJJJJJJJGFHIJJJJJJJIJIJ
@7973902/1
tgcagggaacggcgacataggtgtctgctcttcacatactcttgttacaa
+7973902/1
CCCFFFFDFFHHDGIJGIJJJDFHFFHGDDDHIEFGIJJJJJIJHIIJJJ
@7974600/1
ctatcacatcggaggcaaccaatatgttcgtctcacccatgttaaatttt
+7974600/1
CCCFFFFFHHHHHJJJJJJJJJJJJJIJJJJJJJJJJJJJJJJJJIJJJJ
@3372921/1
ctagataataatgcctcagagctaccttggcagctgctaattttgcttgg
+3372921/1
CCCFFDFFGHHHHIJDIIJIGGIIGGJGEFHIJJIIGI@FHHIJJJJJIJ
@7974957/1
cttgcattaaatcacatcacattaccacatttctcaaattcagtcttgaa
+7974957/1
CCCFFFFFGHHHGJJJIJJJIIJJJIJJGIGIIJJJJJJJJIJHGIIGHI
@7975122/1
tgcttgctgtggtggtacagcacccggtcctggtccagattcctgttgtg
+7975122/1
@CCFFFFFGFBHFGIFGHIJIJJJIIGBGHIJGIIIIIJJJJJJJJJJEC
@3373345/1
ccagaaagtaattgtattgtaaccacatgataatacacaaaatatagttt
+3373345/1
CCCFFFFFFHHHHJIJJJJJJJJJJJJJJJJJJJJJJJJIIJIJJIJIIJ
@6441745/1
ctttgtgtcttgcacgacctttggattgaatataagaccttgttgtttta
+6441745/1
CC@F@DDDDBBDFH9B<FHGDEIIIFAHCHHEBEHGIC@FEGFHHIIIIF
@5425341/1
cgacaattgtaccaagctctggcattttcctgtgactgatttttcttcaa
+5425341/1
@@@DADDDBFFBAG@ABEGDEHGG<FHGGIIIEFBGGGGIEIIDGHH<FH
@4893975/1
ctttcttgtcagcacagaataatcttgtatgatgtctcttttggactaca
+4893975/1
@@@DDBD?ADBFHIGGEGGHEHHIDGGIIICBHEFGEGHIHI@D<?FFCB
@2353528/1
tgctgttgttgttgttgaccccatggttgtcgaggaggtccctgttgttc
+2353528/1
CCCFFDDDHHFHGEIJIGEFHGGGEHFHECEGIGI<EGFBDDHGHHJIGG
@6935585/1
ctgctgtggtctctgctgttgctgaggctgttgtggtctctgctgttgct
+6935585/1
@C@FDFEDDCDFFIGGIEHIIIJIIJ<BFGEEHHGGIGEHHHIEDGIE>D
@4895937/1
ggtatatataagattacaattcttaacattttttctttaaacaaagaaca
+4895937/1
@@@DDDDBFHDH<FE@BGHIGGGIIIHIIIDCHGIIIIEH@?FGEHCHGI
@1829517/1
caccaaccgttaacggagtttgctgtcgaatactctgagcttgctgagcg
+1829517/1
CCCFFFFFHHHGHIJJIIFHHJJJJJJJIJAHIJIJIIIJJJJFIJJJJE
@1830723/1
cactgagttagaataccaacctgaatttcagcaattttcttaatggatgc
+1830723/1
CCCFFFFFHHHHHJJJIIJJJJJJJJJJJJJJJJJJJJJJJJJJJIJJJJ
@7466356/1
ctagataataatgcctcagagctaccttggcagctgctaattttgcttgg
+7466356/1
@C@FFFFFHHHGHJGHIIIDDHIIIGIGAGHIJJJIJDDFDFEIHI>GHI
@7977645/1
gcctttcataattcataacgtcattagcagagctcgctactaaggccttc
+7977645/1
CCCFFFFFHHHHHJJJJIJJIJIJJJJJJJJJJJJJJJJJJJJJJJJJJJ
@5426125/1
ctcatcctaggacgtccacctcgaactgaaggag
+5426125/1
@?@DDAD:==CF?FCC;EFIIBBF>@F9C9CD;?
@7466881/1
caggtgcgttaacttttggtggctttattatattactcctaattgaagag
+7466881/1
@@@FDDFFDHFHFFIJJGIIIIIJIIGIGDIIIIIJIIIJIJIIGHIIJJ
@1831454/1
atggaacgttgatctggtctggagctggatgagtgacatcagcgccaaca
+1831454/1
<@@DDADAHB=FF@G@E?FFA;?G?;CGF4CEEH?FHHEIIBBGBH::FG
@5426602/1
gtagctttggtggtggcagaaccctacctcgaacttccatcatattgttt
+5426602/1
C@@DF<DFHHCFHEFGGGIJIIGBHDGGG<BBGGHIIGEIGAGIJIIIJJ
@5427136/1
ggcgtatttacagaagcaaggttggcctattattgg
+5427136/1
@<;DBDDDHFBFF<FHEGGGGF@F@FHGIIIIIE>F
@3375645/1
cacggtctcaacaagttccgttttttggagaggcaactcaggataactat
+3375645/1
CCCFFFFFHHHHHJJHIJJJHIJJJJJIJJJJJJJJJJJJJJJJJJJJJI
@2855990/1
gtcattagcagagctcgctactaaggccttcaagatagaacccaattctg
+2855990/1
B@BDFFFDFHHHHJJJIJJJJJJIJIIIJJJIJGIGJIIJIJJJIIIIIG
@2856323/1
gtctcaacaagttccgttttttggagaggcaactcaggataactatagag
+2856323/1
@@@FDFFFHAF?DHIJGGIGGHHIJGFGGGIJIGHIIJIJJJJGJJIHIG
@5939610/1
ataagaactatttctttaagaatattttggatttcattgatagtatctga
+5939610/1
CCCFFFFFHHHHHJJIJJIJJGHHGJJJJJFHHGJJJIJJJJJHGJJIJC
@3377349/1
cctaaagcaacaacacaattgtcggcagctgggaatcctttgtgagccac
+3377349/1
CCCFFFFFHHHHHJJJJJJJJJJJJJJJJJJJJIJJJJJJJJHIJJJJJJ
@4899815/1
cccatggcagcaaatctacttgatcctatagtttctcctacggagactgt
+4899815/1
CCCFFDDFHBHGGGJJJIIIIIJJIJIJJIIGFGIJJJIIJDHGIGHIII
@2355235/1
gttgttgttgaccccatggttgtcgaggaggtccctgttgttccattgct
+2355235/1
C@CFFFDEHHGHHJJJJJJHHIHIJIJJIJIBHIJJJJJIGIIIIHIJIH
@3379014/1
gaggcttatacctagtgcttctgtaaaacgccaataattgttctttcatg
+3379014/1
;?<=:DDDHHDH??E<<CIHC@BBHDAHGHIIIIIIICH90?@99BBFHB
@3379159/1
gatatattcatgccacattccattccatgatttattaaacccgatgctag
+3379159/1
C@CFFFFFFGHHHIGIJJJJJJIJJJJIJJJJJJJJJJJIJJJJJGHHJJ
@3379750/1
ataaaacatgataatgacttggccggctggtgccctgaataccttgatgg
+3379750/1
CCCFFFFFHHHHHJJJIJJJJIJJJJJJJJGIIIJIJGJJJJJJJIIJJJ
@6447772/1
caatgatttcctccttccaaaaaaatacagcaagtctggtaaatttatcg
+6447772/1
CCCFFFFFHHHHHJJJJJJJJJJJJIIJJJJJIIHIJJJFHIJJJJJJJI
@6448578/1
gtaaatttatcgcaaggtaatgtaaaacaatatctattcaacaaaggaat
+6448578/1
CCCFFFFFHHHHHJJJJGHIJJJJIJJJJJJJJJJJJJJJJJJJJJJJJJ
@4902323/1
ctccaacaagaatttgtttttgttctaaattttctcttttggctctcttc
+4902323/1
CCCFFFFFDHFFHJJJIJJJJJIIJJJJJJJJJJJJJJIJJJJJJJJJJI
@4903654/1
ccttaacttgcattaaatcacatcacattaccatatttctcaaattcagt
+4903654/1
CCCFFFFFHHHHHJJJJJJJJJJJJJJJJJJJJJJJJJJJJJJJJJJJJI
@3382293/1
aggaggagctggttgtgcgaaggattttccaaccatagaagctgtgtccc
+3382293/1
CCCFFFFFHHHHHIJIIJJJJJJJJJJJJJJJJJJJJJJJJJJJJJJJJJ
@4903895/1
tattcttgtagtgctccaatcgcattccctttcacactagggacatgagg
+4903895/1
?:?D?=D?DF?DDABG>>AIAFEA=@C9CHGGIII>FFABFE3BB@BDDF
@4904744/1
gtcaggtgcgttaacttttggtggctttattatattactcctaattgaag
+4904744/1
?@@DDDDDFHF?DGA<CGHDEFHIIEHC@CGFEDHGIIIIGGGCHIHI9@
@5429223/1
ctcagagctaccttggcagctgctaattttgcttggtgtttgttttctcc
+5429223/1
CCCFFFFFHHHHHJJJJJJJJJJJJJJJJJJJJJJJCGHIJJHIJJJJJJ
@7469282/1
gtccttctgacacaccatctctgtaaaagaggatagcttgaggcttatac
+7469282/1
@@C=DDFDFFHHHIIJGGIJIGIIEIGIGIGIIGGGHIJIIJGGIGIIGI
@2356279/1
ggggaggtggacctctttgtgcccatggagtttgacctctaggaccagtt
+2356279/1
CCCFFFFDHHHGHJJIJJJHJJJJJJJJHIHIJIJJJJJJJJGHJJJJIJ
@4905823/1
ctgaagggcggtcccctcttttgggtggaatgtatgacgatgatttgata
+4905823/1
CCCFFFFFHHHHHJJJJJJJJJJJJHIJJJJJGHIJJJJJHHHGHHFBEF
@3870972/1
tcactattaaagttgatttgtcttatcgacttgacaattttttcttttct
+3870972/1
@@@DD?DEDHHHHGIIIBFHAIHIIIEGHGGCGGHIEHGGHIIAGGIIII
@3871077/1
ccatcattcgctcctcgactgccccgatgttggagcctatgctatccgta
+3871077/1
CCCFFFFFHHHHGJJJJJJIJJJJJJHIJGIJIJJJJJIJJJJIJJJJIJ
@7980615/1
ctgcttgatactccctgggtttaaaatcttcaataacattactcatttct
+7980615/1
@CCFFFFFHHHHHIJJJIJGHIIJJJJJJJJJJJJJIGGGIFIJJJJIIH
@3871615/1
ccttaacttgcattaaatcacatcacattaccacatttctcaaattcagt
+3871615/1
??<DDDDDBFHHFEHG9FBHGHF@?CDH@HB<FD;?EAFFGI<GFCCHHG
@7470967/1
ccaaaatcataccattagatttattaatttgctcaggagaaatttcaatt
+7470967/1
CCCFFFFFHHHHHJJIJJIIDJJJIIIJJJIIJJJJIJJGIJJJJJJJIJ
@4908291/1
ctgcatgaacggtaatagctcgtgccattgcgccaggtgtccggtcttca
+4908291/1
CCCFFFFFHHGHHIJJJJJJJJHJIJJEHHGDGHIII0??FHIJGIIIJJ
@4362055/1
ctggagctggatgagtgacatcagcgccaacaacaatgacaggtttttga
+4362055/1
@@@FDDDEHGDFHAHIJIIGHJIJGGHG:DHIJHIIJIIIHGG?DFIIJI
@3384227/1
gttcagctgtagtctgtctgcatctgtatatgccctagcacggaaagcag
+3384227/1
BBBFFFFFFHFFHIJJIGHIIIIIIJHGIIIIIFIJJJIIIIIFHIGHIJ
@7981627/1
gtaaaagaggatagcttgaggcttatacctagtgcttctgtaaaatgcca
+7981627/1
@?@FFBDBFFD?FHEEDHIGIIHIIEHIIGGGIGGIGGGBDDBB?DGFHI
@4363112/1
cttcattgtaacttggcccgcaacaattgtacacaactccataggaagcg
+4363112/1
@@@FFFFFHHHFHJIGIJGIJJJGCEFGHHIJGGHHGJJJJJJIIIJIIJ
@3385360/1
cgtttttccagagccagtaggtaaaaagattattgtattttcttttagaa
+3385360/1
@@@DDDDDBD?FFFFIGA@CHHGFEDFAECFHHGG?FFHGGBFBHIICHI
@1330888/1
gctgtaccttgtatactagcatgactgactagatagaagtctaattcagt
+1330888/1
@C@FDEFFHHHHHIJJJJJJJJJJJJJIJIJJJHIIJJJGGGIJIIIJJG
@1331064/1
ctttggtgtacagaaatatttcggcttct
+1331064/1
CCCFFDADFBFAHIJII?IIIJHJIEGGI
@1331151/1
caacaatttctcttcctttttggatctgaagggcggtcccctcttttggg
+1331151/1
CCCFFFFFHHHHHJJJJJJJJJJJJJJJJJJIJJJIIJIJIJJJJJJHHH
@7983179/1
cttgtctgtaattgcgataaggtttttcaggattgatagatacatcataa
+7983179/1
CCCFFFFFHHHHHJJJJJJJJJFHIJJJJJIJJJJJJJJJJJJJJJJJJJ
@3386048/1
acacaattcaggcactaatgtctcttcaaaatcttcttcatcacgtcgtc
+3386048/1
@@@DD=BDDFDFFHEGFB@H<CHHEHDEHGH<E@GHIIIIIIIIBBGGDG
@3386456/1
ctttgcattaactttctgcagtatgtttacaaatgttgcagcattaagtc
+3386456/1
CC@FDFDDHFFHHIJJIJJIICHJIIIGFHHIJJICEHHHIGGHIIGF?D
@7473991/1
gtcgaagcaatggtgaaataggttctgaaagacttgtaaagtttactact
+7473991/1
CCCFFFFFGHHHHCGHIJIJJJIJJJJJJIJHJJJJIJJJJGHIHJJJJI
@7983706/1
ggagcatgttcttgcctttgttgctgctgtggtggttcttgcctttgcag
+7983706/1
CCCFFFFFHHHHHJJJJJJJJJJJJJJJJIIJFHIFHIJJJJJJJJJJJJ
@7474764/1
ctgaggagcatgttcttgcctttgttgctgctgtggtggttcttgccttt
+7474764/1
CCCFFFFFGHHHHHIJJJJJJIJJEGJJJJJIJHHI?FH@GIGGHJJIIJ
@266770/1
cacacctttgtcaccactatattcaccaaccgttaacggagtttgctgtc
+266770/1
CCCFFFFFHHHHHJJJJJJJJJJJJJJJJJJJJJJJJJJHIHIJJJJJJJ
@2360055/1
ggctgttgttgcctctgctgctgctggggctgttgttgccactgctgctg
+2360055/1
CCCFFFFFHHHHHJJJJJJJJJJJJJJJJJJJIJJJJJJJJJJJJJJJJJ
@4911580/1
ctcctaacaaggttgttaatctctctttcccgatcaggcgctgacctggc
+4911580/1
@@<DA>DAD<:AA@FG<EH?CCB:FE@CCF>D@@FEG9BDEEFIIFFCEA
@3874143/1
ttttagggtaatcaaattttatgacaaaattgcaattctttacatcaata
+3874143/1
CCCFFFFFDFHHHJJJJJJJJJJJJJJJJJJJJJJJJJJJJJJJJJJJJJ
@6942746/1
tccacgatttcggcagcttttacctcattttcactcagaagaaataatat
+6942746/1
CCCFFFFFHHHHHJJJIJIJJJJJJJJJJJJIIJJJJJJJIJJJIJJIJC
@1837562/1
ccgcagattaaaatttttaagtacgactaagtgagcacactaaatcacca
+1837562/1
CCCFFFFFHHHHHJJJJJJJJHHJJJJJJJJIJJJJJJJJJJJJJJJJJJ
@7986151/1
gcaccatgacgatagctttattctcattaaggaattccggtttctcaaaa
+7986151/1
@@@DDDDDA??;D<EBB9FEBEBHHIGIFCFG@F@HHGAA0?8BD?>FFA
@1333179/1
ctcctatcagtaaaagcacgagcta
+1333179/1
@@@DD>?DHFFFD2<CGFHH@ECEC
@2361928/1
ctctgctgttgctgttgttgctgaggctgctgtggtctctgctgttgctg
+2361928/1
@@@DDDDDHADDDGC<@FHA>FHHCGHBCBBFEEG?D?C@DGG@BFH@AA
@2860211/1
ctcaacaagttccgttttttggagaggcaactcaggataactatagaggt
+2860211/1
CCCFFFFFHHHHHJIJJJJJJJJJHIJJJJJJJJJJJJJJJJJJJJJJJB
@2362199/1
ggtaaatttatcgcaaggtaacgtaaaacaatatctattcaacaaaggaa
+2362199/1
@@@FFDDFFHHHGGIIIJGGHIIHGGIGIJJJJJGIIEIIEGHGIJHJGJ
@7987752/1
cttcggccacttctttgaactaagtacagcgaaattcttattcgattgaa
+7987752/1
CCCFFFFFHHHHHJJJJJJJJJJJHIJJJJJJIJIJJJJJJIJJJJJJJI
@7988543/1
gtgtcttgcacgacctttggattgaatataagaccttgttgttttagggt
+7988543/1
CBCFFFFFGGHHHJIJJJIIGGIIGIIIIIIIIJJJJIIIJDHIJGIJID
@4916655/1
agcttccttaacatcggtaatcaaatcatcagtttcccaggtccacaatt
+4916655/1
CCCFFFFFHHGHHJJJJHHIJIJJJJJJJJJJIJJJJJJJJGIIJJIGJJ
@4916948/1
gcctgatgctgggaacaagaatgctgttaatgcctccaagcttaacattg
+4916948/1
@@@BBDABHHDHFEGB@BF@EGEGIEIDHHGBC>FF@DDFHH>GBFEGHE
@5945986/1
agagactttccactatctaaataaatagctgcagctaatgattcaaataa
+5945986/1
CCCFFFFFHHHHHJJJJJJJJJJJJJJJJJJJJJJJJJJJJJJJIDDDHI
@5946164/1
ggagaatggaaggactaggacctggatggccttccaattctggctggtga
+5946164/1
CCCFFFFFHHHHGJJIJJIIEICGH>FHIIIJJIIGGIGIIG<HHIJJJC
@269245/1
ctctcttcattttcggtttcgtaggcaggtggaggccatcgcctggtcat
+269245/1
C@@FFFFFGFHGGIIJHIIJJHHIGHIIH?FGIIGIIDFDHIJEHG=FHI
@269573/1
gtgtttggtagaagcaggatgacacttaggtcgtgcatggtttaagaaag
+269573/1
=1==ADDDHHHHFIIIIIIGIIIIIGHGHI9CG?CGHGIFBGBHGGGIGB
@7476050/1
gtgcactggttacaggagatactggttgttgttgaggtggtagttgagtt
+7476050/1
CCCFFFFFHFHHHJJJHIHIIJJJJFHIHJJIIJHIJ?FH@F?9BGDHFI
@1839251/1
gatttttcttcaacatcaacaaatgtcacttcaaactgttgctcagcagc
+1839251/1
?@;D?DDDFFFFFFGA3A<FFEBHA<3<AF>BBGFF>CCF9@DFBGIIFI
@1839514/1
acagcttgtctgtaattgcgataaggtttttcaggattgatagatacatc
+1839514/1
@C@?DFFFDFHDFGGJJJIIJGGIJJHHIJ;FCHIJIIIIGIIIGE4DDD
@3389671/1
ccaaaattgtaaatccaggaacttcccagtcatcaggaataaagtcatta
+3389671/1
CCCFFFFFHHHHHJJJJJJJJJJIJJJJJJJIJJJJJIJJJJJJIJIJJJ
@3390257/1
ctcaagatccctgattacttcttctcgaggtggctgcagtttccatatca
+3390257/1
CCCFFFFFHHHHHJJJJJJJJJJJJJJJJJEHIJJJJJJGIJJJJJJJJJ
@1335225/1
cctgcaccgatgcaattaatactcatcttctttactaaaaggctacacaa
+1335225/1
@@@DFDFFFA<DABGHFEH9DFFHG9EC@EECCGHCFHGEGHGDDFHGGI
@2861524/1
cctgttagcagctggttgccttaaaacaatgtcaagagcttggattgcct
+2861524/1
@@?DD8D;?==:<A<FHB;?CHI<AF@G?ADCDEFGHABC?9B9F<99BD
@2363361/1
ctctttctttttttgttagactgatttgatagagcacggaaggtggaatt
+2363361/1
CC@FFFDFHHHHHJJJJHJGHIJGIIIIEHJIGIJIJJBDHHJCHICGHH
@2364035/1
ctttggtgtacagaaatatttcggcttctgcttccgttccaccctttctg
+2364035/1
@@@FFD=BF?FBFHIEFFHDIGHGBHGHGCGIGBBFFG;DH@DBDGFIEB
@5434978/1
gcctcatgttataacattatgcagttcatt
+5434978/1
::=ADBD>FAFBBB@AED4ABCEDHI<B<C
@2364660/1
cttatacctagtgcttctgtaaaatgccaataattgttctttcatgatac
+2364660/1
:??=?B2ACD<<C<9<EEEF9FFIIEE9:FCF<F9?1@EFFID<9:?9:0
@2365301/1
cttcattggctgaatctttatttgtttcatcgtcagtatcatcagcatca
+2365301/1
CCCFFFFFHHHHHJJJJJJJJJJJIJJJJJJJIJJJHIJJJJJJJJJJJH
@4918713/1
gcagcctcttgttttgcttctttttttgacctacccttgccgacagcaat
+4918713/1
=@?DDDFDHGFDFGHGFHGIIIGHGHBHBGHIJICFGIGGGGGHGIED@E
@4370080/1
gtacgagtttgagcatcattcattttcttcattgtaacttggcccgcaac
+4370080/1
CBCFFFFDHHHHHJJJJJJJJJJJJJIJJJJJJJJJJJJJJIJJJJJIJJ
@4370160/1
ctgataaattagaatcatcccatagcaaatggtatttggtaggacgtgct
+4370160/1
CCCFFFFFHHHHHJJJJJJJJIJJJJJJGJJJHIIJJIJGHIJJIJGIIJ
@5437178/1
ggttgttgccactgctgttgttgaggctgctgtggtctctgctgttgctg
+5437178/1
@C@DFADDDFFFFGGGHIIJJGIHIGIDDCAD?DB:91????FBGG@BFE
@830937/1
aaggtaatgtaaaacaatatctattcaacaaaggaatagcagattcaact
+830937/1
B@CFDDFFHHHHGJJJIJJJJJJJJJJJJJJJJIJJJJJJJIIIJJJJJI
@7480215/1
cactgactaaaatattgttcaagttcacgaggagtattcttggaaacaat
+7480215/1
@@BFDFAFFHHHGIIJJFHIIIJJJJJIIIIJIJDHIIIIIIIFGEHHCC
@832017/1
cgacaattgtaccaagctctggcattttcctgtgactgatttttcttcaa
+832017/1
@@@DDDFFHD?FHGHEHGHIHJJJIIHIIIHIHGIGGIDHIJIJJJIIIG
@6947226/1
gctgggaatcctttgtgagccacatcaatgttaaggaatggtttccaacc
+6947226/1
CCCFFFFFHHHHHJJJJJJJJJJJJJJJJJJJJJIJIJJIJDBGGIIIJJ
@832651/1
ctgactaaaatattgttcaagttcacgaggagtattcttggaaacaattt
+832651/1
@@@DDDDDHHDFFDB:CFDHI<<A?FB:CFAGECFHIIGGIGIGIIEDHG
@3878137/1
ggttgttgcctctgttgctgctgaggctgttgttgccactgctgctgctg
+3878137/1
@@@DFDFDHFFHFGFHIGHIIJJJJJJGIGIIIJIHHEHHGGDGGDGEIJ
@2863753/1
atccacattttatgtgctgctaacctcttggcaatttttttcgatttgcc
+2863753/1
CCBFFFFFHHHHHJIJJJIJJJJJJJJJJJJJJIJJJJJJJJJJJJJJJJ
@3878804/1
gtaggagtaaaacgtaagtggaagcataagctcccaattctttggtgata
+3878804/1
@@<DDDDDHDFD>C<EFHHHB<AGEC@@CCDHGHGG?DGBGHIGIBF@<B
@2367656/1
gttttacttcttctttaagacactgactaaaatattgttcaagttcacga
+2367656/1
@CCFFDFEHFFFGGGGIIJHIGJGIJIIIIJIIIIGIFGIJGGFGHGIII
@2368390/1
gctatctcttgtaggaactggactgcattaaaatccgaatcctttaatga
+2368390/1
CCCFFFFFHHHHHJJJJJJJJJJJJJJJJJJJJJJJJJJJJJJJJJJJJJ
@3393065/1
ctccgatcgcattccctttcacactagggacatgaggtgaaattattggt
+3393065/1
CCCFFFFFHHHGHJIIJJJJHIGEFFHGI@FFGIJJIFGFFHGIJGIJF=
@2865257/1
ggaacaagaatgctgttaatgcctccaagcttaacattgattttaaggca
+2865257/1
@<<DD8DDBFFFFFI:EFF@EHAHAFFEFEFGFBGEFGF>FGBEGFFFFC
@1339693/1
gtcacaactaacaatgggccacaactcatattgatcgtcaaatgaaacat
+1339693/1
CCCFFFFFHHHHHJJJJJJJJJJJJJJJJJJJJJJJJIJJJJJJJJIJII
@5951411/1
ctatcacatcggaggcaaccaatatgttcgtctcacccatgttaaatttt
+5951411/1
CCCFFFFDFHHGFGGGHGIGIIJJIECBFHIJJIFGJJIJIJIGJJGIJG
@1340477/1
gtgtaatcactgctgaggcttgaacaagc
+1340477/1
@@@DDDFDDHDHFII>DEGIGI@>??FEE
@5440071/1
ctcaacagtacttctagcattagaagtttcttctccagctaaggctgtat
+5440071/1
CCCFFFFFFHHGHIJJJJJJJJIIJJIJJJJJJJJJJJJJIJJIIJJJIJ
@2370599/1
gtggaaatactggtggtggaggatatgaagtattataaggtacatatcct
+2370599/1
CBBFFFFFHHHHHFHIHIJHJJJJJJJJJJFHIJJJJJJJGHJJJJJJJJ
@2370637/1
cacgacctttggattgaatataagaccttgttgttttagggtaatcaaat
+2370637/1
CCCFFFFFHHHHHJJJJJJJJJJJJJJJJJHJJGHIJJJJJGHIJJJJJI
@5952710/1
aataattgttctttcatgatactctcaaggtccctgattacttcttctcg
+5952710/1
CCCFFFFFHHHHHJJJJJIIJJJJJJJIJIHGIIJJJJJJJJJJJJJJJG
@7482904/1
ctttggtgtacagaaatatttcggcttctgcttccgttccaccctttctg
+7482904/1
CCCFFFDFHHHHHJJJJJJJJJJJJJJJJJJJJJJJJJIJJJJJJJJJJI
@1342773/1
gtatttttttatttttctgcgactgtctgaatcagaatctgatttatcat
+1342773/1
CC@FFFFFHGHHHJJJJIJJJJIIJIJIJIIJJJJIJJJJJGIIIIJJJJ
@3880248/1
gccatgttgaatagcttgctgtggtggtacagcacccggtcctggtccag
+3880248/1
@C<BDFFFGH?FBHGIIIIGDEGIGHIGGGHHGHHIIIIIIIIIGHIIII
@6948302/1
gtctgtcaattcaccaggtgatatatttttgcacctgttataaatgtagg
+6948302/1
@C@DDF?DHHB?FHGEGHACIGGGEEHIEGIIDICE?FEGGEEHEI@FGG
@7992863/1
gctgagagtaattcgtcgcgcattctgttgtatatttatgctcacttcac
+7992863/1
CCCFFFFFCFHHHJIJJJJJJJJJJJJJJJJJJIJJJJJJJJJJJJJJJJ
@7993073/1
gtctctttctttttttgttagactgatttgatagagcacggaaggtggaa
+7993073/1
CCCFFFFFHHHHHJIJJIIJGGIJIHHIJJIJJIIJJJJIIHHHG=BFAF
@1343978/1
attttttctgctaaagcactaccttcagcgggagaccttggctttgccgc
+1343978/1
CCCFFFFFGHHHHJJJJIJJJJJJJJJJJJJJGIFHIIGJJJGJJJJJJI
@5443929/1
ctcttttggactacaataaaagttattccaggtttataatctccttctaa
+5443929/1
CCCFFFFFHHHHHJJJJJIJJJHIJJJJJIJJGHIJJJJJJJJJJJJJJJ
@5443990/1
tgtatcaacaactgtaccagccggcacattcatatttctcccatctgcat
+5443990/1
BCBFFFFFHHHHHJIJJJJJJJJJIJJJJJJJJJJJJJJJJJIJJJJJJJ
@3396860/1
ctctaacttcaattaatttctgatttttattaacaatagattggttgtaa
+3396860/1
CCCFFFFFHHHHHJJJJJJJJJJJJJJJJJJJIJJJJJJJJJJJIIJIJI
@7485597/1
cttgttacaacatatttcaacatgtatccttttgggcggtaccatggtat
+7485597/1
CCCFFFFFHHHGHJJJJJJJJJJJIJJJJJJJJJJJJJJHIJIJJJJJIJ
@1849144/1
ggtaaatttatcgcaaggtaacgtaaaacaatatctattcaacaaaggaa
+1849144/1
@BBDFDFFHHHHHJJJJJHHJJJHIJJJJIJJJJJJJJJJJJIJGJJJJJ
@2373152/1
gtttcacttttgttattggtttccttatcagtaatctcgaatctattatc
+2373152/1
CC@FFFDFHHHHHHEHGEGEFGGGHICHIEIEFCDEHIJFGIHHJIGJJG
@3882847/1
gtccttctgacacaccatctctgtaaaagaggatagcttgaggcttatac
+3882847/1
@@?DDFFFHHHGHIJIJJJIIIIFGGEHGEHEEHIICFHCGHECGHHHJG
@3882924/1
atcaggttttgggtagttgggtaatattttgataacgtggatgtagatag
+3882924/1
CCCFFFDDHHHHHGHIHJJJJCHHIIJJJJJJJJJIJHIIJJJIJIJJJJ
@1849947/1
gagagtaattcgtcgcgcattctgttgtatatttatgctcacttcaccaa
+1849947/1
@CCFFEDFHFDHCFH>HEGGIIIIHIICGIGHEGIIGGIIIIIIIIIIII
@2375034/1
cttgtctaacttgaccaacggtaaaagcaggaggttgttgcatcctttgc
+2375034/1
CCCFFFFFGHGHGIJIHGIJJIIIGIJJGHEGGIHEHGIIIIGGIJJJJJ
@3397806/1
caatgtcactagctgtttcaactttgctacataaatctttctctagctgc
+3397806/1
@@@FDDDDHHHDBFGCBHGCGFHIIIIJGHIIGHGIIIIIIJGGIGGII@
@2377074/1
catccattttatagctactctaaaaacacggtcttttccttcccctggca
+2377074/1
@@BFFFFFHHHHHJIHIJHIHIJJJJJJJII?EGHIGHIIIIIIJGIGGG
@275976/1
ctgtattataacatgacctaagagttttattaaagttggatcattagcag
+275976/1
BCCDFFFFHHGHHJJJJJJJJJGIFHJJIJJIIIIIHJJHIHHIJJJJJJ
@276015/1
gctgaggctgttgtggtctctgctgttgctgaggctgctgtggt
+276015/1
@@@DADDDDDCBD3<;FEHHGEDH>EF4E@E9E;GGF7BFHIHI
@5957179/1
gtaaaacgtaagtggaagcataagctcccaattctttggtgataagaact
+5957179/1
@@@DDAB?=AFF:CG>FEDEHHEHIEHAHGIGGIIIIIIHI@HGGHF?FH
@3884766/1
ccttcaacaatcgtcggtacaatgtaatatgagttttctttgttttcaaa
+3884766/1
@@@D?DDBFA<DBGEE@<2<4CF?:CFGIIIIIBDFCFIIFI9;DB?B??
@5957924/1
ctaaaatattgttcaagttcacgaggagtattcttggaaacaattttata
+5957924/1
CCCFFFFFFHHHHJIJJHIJJIJIJJIJEGHIIJJJJJJJJJJJJJJIJI
@277690/1
atatgatatgggttgctgtttacaccaacgataaaatcaggctttatgtt
+277690/1
CCCFFFFFHHHHFHIJJJJJJJJJJJJIIJJJJJJJIJJJJJJJJJJIIJ
@3886081/1
aaaagaatacacaacagtataacattcgtcctcctgccactcatcataat
+3886081/1
?@@DDDBD?CHFHB=BFAEH>HEH<EHEHC7FGGCC@D?DGFBFD>?D@?
@1853589/1
tttatatttaaattgagatgattagtttccacaacaatttctcttccttt
+1853589/1
CCCFFFFFHHHHHJJJJIJJJJJJJHJJJJJJJJJJJJJJJJJJJJJJJJ
@6460296/1
gccacttctttgaactaagtacagcgaaattcttattcgattgaagtaaa
+6460296/1
C@CFFFFFHHHHHJJJJJJHJJJJJJJJJJJJJJJJJJJHJJJJJJHJJI
@5448913/1
gttttttggagaggcaactcaggataactatagaggttcttctttccatc
+5448913/1
CCCFFFFFDHFHFIIGGGIJJJIDHIGJIJIIJJIJ?FHGGIJJJIJIII
@4374430/1
cagtaatctcgaatctattatctcttggacaagttgttatattagtcact
+4374430/1
@C@FFDFFHHHGBHEEIGGJJJGGJJIGGHI@FHIIJIIJJIGGGCGGGE
@6461097/1
ctttttgaattgaaatcacctgctccaggtaatggaaaatcctgaggagc
+6461097/1
CC@FFFFDFHHHHIIJGBFFHIIIHDHIG?EEGHHFHCHGIIIJEIJ>FC
@7996949/1
ggcggagctcttcagcatttagcagcatcgtgatacgatgtaatattgaa
+7996949/1
CCCFFFFFHHHHHIJJJJJJJJIJJJIJJJIIJJJJJJJJHIJJJJJIJG
@5449502/1
ctcaggagaaatttcaatttttgcaaattgttcgtagtgaagaactgaaa
+5449502/1
CCCFFFFFHHHHHJJJJJJJJJJJJIJJJJIJJJIJJIIIIJJJJJJJJJ
@7489212/1
ggcacatatccatagggacacagcttctatggttggaaaatccttcgcac
+7489212/1
CCCFFFFFHHHHDHGIFEFEFGIIGIGHCHGICGGECGIEGH@HEIHBHE
@7489285/1
gctgcagtttccatatcatattatacctgaaggcttttgggtcgtgagaa
+7489285/1
CCCFFFFFHHHHHJIJJJJIJJJIGIJIJEHJJJIJJJJJGFHGIJIIHI
@838025/1
agaaaagcttctaaaagatcagccctatccttagtcttcagttcagcttt
+838025/1
CCCFFFFFHHHHHJJJIIJJJJIJJIIJIJJIIJIIIJJIJIIJIJJJJI
@2871032/1
gggattttgaccatcttcaacgaatcaaattcactttgaggaactctctg
+2871032/1
CCCFFFFFHHHHHJJJIJJJJJJJJJJGEHIJJJIJJIHIJ??FFHGIJJ
@1351711/1
gcctaacaggaggtgcactggttacaggagatactggttgttgttgaggt
+1351711/1
;1=DDDDDHDHFHEF@B?<:;<F<F<AFGC8?<DGDC0:?DGDGGIFD@D
@3399899/1
cactgactaaaatattgttcaagttcacgaggagtattcttggaaacaat
+3399899/1
C@@FFFFFHHGHFIJJIH<FHGHEHIIIGIIJJIHGHIIIIJJGIIIIII
@839659/1
gtggaattgtgacactttgatgttgtaaggtgctgaggcaagtgttggga
+839659/1
@BBFFFFFHHHHHJJIJIJJJJIJJGHJJJHHHIIJGIIIJJFHIJIIJH
@3887668/1
ctcagataatcccatatcattgagacattaacttgcgtagcatactttat
+3887668/1
CCCFDBDFHHHGFIJGJIIHHIFIIJGIHIIJHEHGDGGGGHFGIIJJJJ
@6952263/1
gtgagtaatctctgtatcaacaactgtaccagccggcacattcatatttc
+6952263/1
B@@DFDFDHDHHHIGGGGIJJIIIIJGGIJEIJJJBGHJCHIJJJIJJJG
@5450705/1
ggggaaataggatattttcgcattcattaagattagtattaactgttaat
+5450705/1
@@CFDFFFGHHHHJJJJJJJJJIJJJJJJJJIJJJJHIJJJGJJIIJJJJ
@6463419/1
ggcagctgggaatcctttgtgagccacatcaatgttaaggaatggtttcc
+6463419/1
CCCFFFDFHHHHHJJIIJIHIJJJIIJJJJJJFHFGGIHIIJJJJ?DBHI
@1855894/1
cttaactttagtgaactggtcatcaactgagaggccaaactccttcaggc
+1855894/1
C@CFFFFFHHHFFIIJGIEECGGIGEICCHEGICGGCH>H<BGHAG3?D>
@279415/1
taataatgcctcagagctaccttggcagctgctaattttgcttggtgttt
+279415/1
CCCFFFFFHHHHHJJJJIJJJIJJJJJJJJJJJJJJJJJJJJJJJGGGIJ
@2382560/1
gttcaagatcattttaaactgtccttctgacacaccatctctgtaaa
+2382560/1
@@@DDDD;FFHFHI@AFHEFCEHDHII@>DHGEGIIIIGIHIGCDCD
@7492339/1
gcactggttacaggagatactggttgttgttgaggtggtagttgagtttg
+7492339/1
CCCFFFFDHHHGHJIJIJJJJJJFHIHJJJJJIIJDGIFGHGFHBHFHHH
@6463837/1
gctcacttcaccaacattcatgaataatggaaaatcacatagcttcggcc
+6463837/1
?;@?DDDD?BFBDFCEHIH@HBFGHGGHGGCF@FBCCHDHGEHFEHDG<A
@7999922/1
ctgttcttcttgaagttggttcagctgtagtctgtctgcatctgtatatg
+7999922/1
@@@DDEFFHHHHHGHJIIJEFHIJJJGHEHIIIIJJIIJIJJIJIHIGHI
@3402564/1
gtaggggttgtttccctagactgtggttgagacacttgctggggaggtgg
+3402564/1
CCCFFFFDDHHHHJJJJJJJJJJIJJJJJJJIIJJJJJJJJJJJGIJ;CH
@6464338/1
cggaagtatttatggagtccatatttaactgctagagaagcgaatatagt
+6464338/1
CCCFFFDFHHHHHJJJJIJJJJJJJJJIHHIJJJJJJJJJJJJJJJJJJD
@6464392/1
gtcacttcaaactgttgctcagcagctatctcttgtaggaactggactgc
+6464392/1
CCCFFFFFHHHHHJJJJJJJJJJJJJJJJJJJJJJIJJJJJJJJJJIJJI
@840983/1
ttccatcatattgtttgatatcgccagtccaaattcttggacataggcgt
+840983/1
CCCFFFFFHHHHHIJJJJJJJJJJJJJIJJJJJJJJJJJJJJJJJJJIJD
@4930107/1
ctgtgatcttgtctaagattgctttcgctgcggcatgctttgcttctttc
+4930107/1
CCCFFFFFHHHHHJJJJJJJJJJJJJJJJJJJJJJJJJJJJJJJJJJJJJ
@4930217/1
gtttaaaatcttcaataacattactcatttctgataggttctgcaatttc
+4930217/1
CCCFFFFFHHHHHJIIJJIIJGIHJIJJJIIGIIJJJGFHIJIIJGJJJI
@6464971/1
aaaaaattttggccaatagctgtgggttatatggtgattgatgccattca
+6464971/1
?@@DFFFFHGHHGIIGIICHEHEG>F?CFHGEHD0:BFDEEHGGBFGGDE
@280948/1
gtcgaatactctgagcttgctgagcgactaatgccactgtgtccaca
+280948/1
@@@ADDFDFDFD?AFEIIHIGGHIDGBC<AGGGGGDHIIFGIGHIII
@4930940/1
ggaacgagaaccaatttcttttttaaaataatcagcaaaatccaaa
+4930940/1
CCCFFFFFHHHHHJJJJJJJJJJJJJJJJJJJJJJJJJJJJJJJJJ
@1354999/1
ggaacgttgatctggtctggagctggatgagtgacatcagcgccaacaac
+1354999/1
BC@FFFFFHGHHFGIHIIIGIIJIJJIIJJJFHGIIJJJJIJJJIIIGII
@282026/1
ggtaggtgcagggtatgaaactgaacgtgtacacctggtaaagaggtgac
+282026/1
BCBFFFBDHHHHGCGIJJJJJJJJJJJHHGIJJJJJJJGIJJJIJJDHHJ
@4932169/1
ctgcactgtgacagtcttcaagcactgagttagaataccaacctgaattt
+4932169/1
CCCFFFFFHGHHHJIJIJJJJIIJIJGJJHIGGIJJJJGIIGIHIJJJJJ
@4933010/1
gcaaccaatatgttcgtctcacccatgttaaattttttcagaatcatgtg
+4933010/1
CCCFFFFFHHHHHIJJJJJJJJJJJJJIIJJJJJJJJJJJJJIJJIJJGI
@4933327/1
ccataataagtctaaatagaccttcagggtcttcatgggcttctattagt
+4933327/1
CCCFFFFFGHHGHIJIIGEIJIIFJJFIIC?FHGIIJJJIJIJJJJI<<0
@4933619/1
gggcatggcctgcagctccctttttgcagcttcttcaagagggatgggct
+4933619/1
C@CDFFFFHGHHGJJIJIIJJIJFGIIIJJIJIJJJJJGGHIJBHGEGHG
@3892370/1
tcacaactaacaatgggccacaactcatattgatcgtcaaatgaaacata
+3892370/1
@@@?DBDDFDH?CFEEE>E?<<CGGGGIIIGIE@FGFGIBCHEH>DFHII
@3892393/1
ccgacaaacgccatcctctcattcttagttgtaacaactaggggcaccat
+3892393/1
C@@DDFFDFDFFGIJGEHGEAEFGIGFBGHIH@DHIIIHIIFGGGGJJIJ
@4377904/1
cttgcctttgttgctgctgtggtggttcttgcctttgcagctgttgtggt
+4377904/1
CCCFFFFFHHHHHJJJJJJIJJHIJIIIJJJJJJJJJJJJJJJJJJIIJ?
@4378368/1
caggagatactggttgttgttgaggtggtagttgagtttggtgggtaggg
+4378368/1
B@CFDFDFHHHHHGGIIIJIJJGII<CFEEHIIJHIHFHIJBDHIF@GIJ
@7493915/1
agtctgtctgcatctgtatatgccctagcacggaaagcagcgagatgagc
+7493915/1
@C@FFFFFGHHHHJJJHIJJJJJJJJJJJJJJJIJJIJJJJJJJJJJIJI
@5959792/1
ttttgaactgaaatcacctgctccaggtaatggaaaatcctgaggagcat
+5959792/1
CCCFFFFFHHHHHJJJJJJJJJJJJJJCHHIJJJJJJIJJJJJJJJJJJJ
@6953998/1
tatcagtcagcttacaagccttagtaagcataaatttatggaagccatac
+6953998/1
@CCFFDFEHHHFDHIEEEACGHGGFG@HHIJIGGHIIIFG<FHECGIGEH
@1861573/1
tataagaacaatgagtaagagcttgcaagaggtaacttctgtcttgaaat
+1861573/1
CCCFFFFFHHHHHJJHIJJJJJJJJJJJJJJJGIJJJJJJJJJJJJJJJJ
@1861634/1
acacctttgtcaccactatattcac
+1861634/1
8;?=BDDD?:ADFGE=E;4<CEH94
@1862073/1
attataacatgacctaagagttttattaaagttggatcattagcagaaat
+1862073/1
CCCFFFFFHFHHHJJJJJJJHJHJJJJIJJJJIIIGIIJJJJIIIJJIJI
@843813/1
ctttagggtttcttccgctaatttaaaaattgaatagtttttatgaaatg
+843813/1
CCCFFFFFFHHHHJJJJJJJJJJJJJJJIJIJIJJJJIJJJJJJJIIJJJ
@7495401/1
caggtagtaagtgatcattaagttcgccgatcttgtacaacattttacat
+7495401/1
=;?DAD;::DH?DGHIGGHIEBCHCHBBAFHIEGIFDHFFDGGHEHFHGI
@3406837/1
gtttttgtattcttcaatggttgctgctaaatcttcaagtacatagtaca
+3406837/1
CBCFFFFFHHHHHJJJJJJJIJJJJJJJJJJJHIJJJJJIJJJJJJIJJJ
@844610/1
cactgctgttgttgaggctgctgtggtctctgctgttgctgttgttgctg
+844610/1
CCCFFFFFFHHHHIJIJJJJGGH@GHEEHBGDGHEDHGHGJIGI?FGHHG
@3407275/1
gtggaggtgaaaagaatgatcttccaactgtcacaaacctgttagcagct
+3407275/1
CCCFFFFBFHHHHJJJJJJJJJJJJJJJJJJJJJJJJJJJJJJJJJJJJJ
@844953/1
gttttattaaagttggatcattagcagaaatcctcattctttcaaaaaaa
+844953/1
@@@DFDDFGFBFAFHHHDGIEFIIIIHFGGHCFAHIEBCADHH<<FBEIG
@1359446/1
acaggtttttgaaaaaattttggccaatagctgtgggttatatggtgatt
+1359446/1
@@<DDADAHDHDBEHBEHG9EDEG>GAG9?CC?B?G>FAHHHGG@F<FB<
@1359474/1
gctcaaacatgcaaatgtgacattattgactaaggccgatctgaggtctg
+1359474/1
CCCFFFFFHHHHGJJIJHIJIJJJJJJJJIJIJJJJIIIJJJJJJJHHIJ
@5457431/1
ctaacgttatcaggttttgggtagttgggtaatattttgataacgtggat
+5457431/1
CCCFFFDFDHGHHIEFHIIIJAFHHHHHGCFGGIJGIICHIEIFFBFICH
@4935995/1
ctcattctttcaaaaaaaactattcgtaggagtaaaacgtaagtggaagc
+4935995/1
CCCFFFFFHHHGHIJJJJIJJIIJJJGIIJJJIIJJJJJHIJJIHIHIJD
@3897829/1
aggcaactcaggataactatagaggttcttctttccatcaaaggcaggaa
+3897829/1
@CCFDDFFHFHHDGHEIIJGEHEEEEGIFIIJIIEEFIIIJJJEIFGGEH
@283669/1
cctcctgccactcatcataatgaacaat
+283669/1
@;;:?AD8D:2CB?FEEEH<FH@H:A:2
@845412/1
tttggcacattgcagttgctatcatacattcttaatatctgtgtattaag
+845412/1
CCCFFFFFHHHHHJJIJJJJJJJJJJJJJJJJJJJJJJJJJIJJJJJJJJ
@1863810/1
agtaatctcgaatctattatctcttggacaagttgttatattagtcactt
+1863810/1
?@?DDFFFFH?FHEHJIGIEAFHECHGGJIEEC>FHIHI@AFFG1CFGED
@3409908/1
ggggccagttctggaggatgaagttttctacctcttgtattttgctcttc
+3409908/1
CC@FFFFDDFFDDHGGIHJIGIGAEAHHHHIC>DGHGFGFHIJIGGGHG?
@3410213/1
ggctgttgttgccactgctgctgctgcggctgttgttgcctctgctgctg
+3410213/1
CCCFFFFFHHHHHJJJIJJJJJJJJJJJJJJJGIJGIJIJIIIJJIIJII
@3410272/1
tcttgatctctttcattatcgtaaattgtcacggtctcaacaagttccgt
+3410272/1
?@@BFBDFFBD?DEEGGEIGEHFFHHG@FFHHBE:CGFABC?BD9B?9@?
@3410336/1
ctgcaattcttggttcaagatcattttaaactgtccttctgacacaccat
+3410336/1
CCCFFFFFHHHHHGIJJJJJJJJJJJJJIJJJJJJJJJJJJJJJJJJJJJ
@3410905/1
ggctgttgttgccactgctgctgctgcggctgttgttgcctctgctgctg
+3410905/1
CCCFFFFFHHHHHJJJJJJJJJJJJJJJJJIJGGDHIJIIIGIJJJGIJB
@2878501/1
cttgtaggaactggactgcattaaaatccgaatcctttaatgaaattatc
+2878501/1
CCCFFFFFHHHHHJJJJJJJJJIJJJJJJJIJJJJJJJJGIJGGIIJDFH
@3412224/1
tcatgttataacattatgcagttcattacctaagatatttgttatgatct
+3412224/1
@CCFDDDDHHGHHJJJHGJJJJJIIJJJJJJJJJIJGGIIJJJJJJJJJJ
@6468181/1
ctgcgacaccatctgatgcctggtgcggaggctaccttgccgtaggaaat
+6468181/1
CCCFFFFFHHHHHJJJJJIJIJIFGIJJJJJJIJJJIJJJJJBHIIIJJC
@8004047/1
ggatctccaaggtctccttgaacaaatttacctaaagcaacaacacaatt
+8004047/1
CCCFFFFFHHHHFHIJJJJJJIJIJJJJJJJJJJJJHIJJJJJJJJJJJJ
@4939950/1
ggcctatcctctggaggaattcctttaaactgatccatgatcaatctcat
+4939950/1
C@CFFFFFGGHGHIFHGHGIJJJJJJJIIJJJJJJJJJJIJJJJJJJJJI
@284524/1
ctccaatcgcattccctttcacactagggacatgaggtgaaattattggt
+284524/1
C@CFFDFDHHFHHIJJIJJJIJIJJFHJGCGHHJJJIGHIJJJJJJJJJ?
@1864397/1
gtagaattacagaataactcatgaatgctttctaatgtttcttcatttaa
+1864397/1
@@@DDABDFFFHB@FHIIICEEHGC>HG@EDFHGD9EGB@HEHI>FDBHG
@5462205/1
ctttatcacgataggtgactgatatcactaatcggcaatgtcagtttaaa
+5462205/1
BBCFFFFFHHHHHJJIJJJIIJJJJJJJIJJJJJJJJIJJIJJJJJJJJJ
@285309/1
ccatggttgtcgaggaggtccctgttgttccattgcttgaggtctggtaa
+285309/1
C@@FFFFFHHHHGIJJJJGGGIJIJJJJJIIJJJEGIH>BDHBGHIFIEH
@4382429/1
gcttgctgttgttgctgctgctgctgttgttgttgttgaccccatggttg
+4382429/1
CCCFFFFDHHHHHJJJJIIJIJJJGIHJGHIIIHIHIGGHIJIHGIJHHG
@2879392/1
ccggtctttctcgataatcaagtgttggtgcattcataattcgggcctta
+2879392/1
CCCFFFFFHHHHHJJJJJJJJJHHIIJJCGC1@FHIIIFGIIJJJJJJJJ
@849555/1
ctcagataatcccatatcatggagacattaacttgcgtagcatactttat
+849555/1
CCCFFFFFHHHHHIJJJJJJJJJJJJJJJJJJIJJJJHIJJJJJJJJJJJ
@2388266/1
ccttaacttgcattaaatcacatcacattaccacatttctcaaattcagt
+2388266/1
CCCFFFFFGHHHGJJIJJJJGHIJJJ<EHIIIIJJJJJIIJJIIJGIJJI
@2880250/1
gaggaagttggtgtagaggtgcaggctggccatgttgaatagcttgctgt
+2880250/1
@@@FBDDDHFFHDFBHEHIIEGIJGIEHGIJGIGGIEB<B<DDGGEHJJ>
@5964368/1
ccactatattcaccaaccgttaacggagtttgctgtcgaatactctgagc
+5964368/1
CCCFFFFFHHHHHJJJJJJJJJJJJJJJIIJJJJJJJJJJJJJJJJJJJJ
@5964623/1
ccgacaaacgccatcctctcattcttagttgtaacaactaggggcaccat
+5964623/1
?@@DDDFFGDF<FHGGGIIGFGHGHGIG?FGDGFEA?GHHGHFBEFFIGD
@5463518/1
gtccttctgacacaccatctctgtaaaagaggatagcttgaggcttatac
+5463518/1
@@@DDDBBFHDFFHHBEHDHGIGEHEHIG@EB?CEHGIFII>BFBFHF@F
@6960610/1
gtaaaacgtaagtggaagcataagctcccaattctttggtgataagaact
+6960610/1
CCCFFFFFHHHHHJJIJJJJJJJJJJJJJJJJJJJJJJJGHHIJJJJJJJ
@6471140/1
caagagcttggattgcctcctgcggaccattagttgaagttccagccctc
+6471140/1
CCCFFFFFHHHHHJJJJJJJJJJJJJJJIJJJJJJJJJJHIJJJJJJJJJ
@5465061/1
tgttgttccattgcttgaggtctggtaattggagcggcttgtctaacttg
+5465061/1
CCCFFFFFHHHHHJJJJJJJFGIJJHIJJJJJJJJJJJIJ6?<<8=8=C4
@5465873/1
gcagcattgacactggcgttttggtgggcatggcctgcagctcccttttt
+5465873/1
@CCFFBDDFDDFHIIIII@GHHIG?FHEGEHIGEGCFCF@ACGDHHEGHI
@4944799/1
gtatatataagattacaattcttaacattttttctttaaacaaagaacat
+4944799/1
CBCFFFFFHHHHHJJJJJJJJJJJJJJJJJJJJJJJJJJJJJJJJJGJJJ
@289032/1
ccataaccaagatcaattactctaccaggtggaggtgaaaagaatgatct
+289032/1
CCCFFFFFHHHHHJJJJJJJJJJJJJJJJDGIJJJFGIHIJJJJIJJJJJ
@5466812/1
attttcttcattgtaacttggcccgcaacaattgtacacaactccatagg
+5466812/1
@@@FFFFFFHDFFHIIEFIIIGDG@HIIIIIIGHGHIIIIFIGIIIIGGI
@1867386/1
agcaacagcagagaccacagcagcctcaacaacagcagtggcaacaaccg
+1867386/1
CCCFFFFFHHHHHJJJJJJIJJJJJJJJJJJJJJJJJJHIJJJJJJJJGI
@5467478/1
ccgaggtttaaattttttccgctgtagtacaaatttctatttccgattat
+5467478/1
@@@DDFDEHFHHHJJJJJGGFGHJIIIFGIGIJIIJGIGIIIIJJBGGII
@1368146/1
cctgaaggcttttgggtcgtgagaagctgcaacggctgctatagatggaa
+1368146/1
@;?DDDDD?DHHFIGIAAC@FCFE<DFHHBEF<@AHGEHI<F=CGGGD9F
@4384421/1
cctttgttgctgctgtggtggttcttgcctttgcagctgttgtggtggtt
+4384421/1
CCCFFFFFHHGHHGHIG@FGHGGHIIIIIIIHHIIIGID@FCGGCGHI@F
@8009371/1
cctgctttagggtttcttccgctaatttaaaaattgaatagtttttatga
+8009371/1
CCCFFFFFHHGHFIJJJJJJJJJJJJJJJGIJIIJIJIJJJIJJJJJJJI
@4945758/1
cactgttcctggctgagagtaattcgtcgcgcattctgttgtatatttat
+4945758/1
CCCFFFFFHHHHHJJJJJJFHIJJJJIIJJJJJJJJJJIJJIJJJJJJJJ
@2391288/1
caaagatagtaagttatttcttctaaattctgctctgataaattagaatc
+2391288/1
CCCFFFFFHHHHHHJJJJJJJJJJJJJJJJJJJJJJJJJJJJJJJJJIJI
@2391467/1
tcttgatcattttcgtttacccagagaggaaatagtattttttcttcatc
+2391467/1
@CCFFDFFHHHHHJIIJJJIIIGIGGCGIEHIIIJDGGIGCHJJJJIIJJ
@5967225/1
ctttattatattactcctaattgaagagccttttcccaaaatcataccat
+5967225/1
CCCFFFFFHHHGHJJJJJJIJJGIIJIHGIJJJJJJJJJJJJJJJJJJJJ
@851325/1
gatataactatgaagaatcatgtgataaaaaatagcagcagtcatcacca
+851325/1
CCCFFFFFHHGHHJJJIJJJJJIJJIJJJIJJJJJJJJJJJIJJJJJJJJ
@1867509/1
ggctgctatagatggaacgttgatctggtctggagctggatgagtgacat
+1867509/1
@<@DDDEF4CFDDGGAGGGFHGHEHHGECDFEEHIIIJIJIIJI?FGGDG
@1867807/1
atcaattatgatactgtctccttcaacaatcgtcggtacaatgtaatatg
+1867807/1
@@@FFFFBHHDHHJIIIGIIJIJJJIIIJJIJFGHIDGHIIEI?FGIEIE
@6961619/1
ctgtcgaatactctgagcttgctgagcgactaatgccactgtgtccacaa
+6961619/1
CCCFFFFFHHHHHJJGGIJJIJJJJJJJIIJGIJIJJIJIIJJHIJIJJJ
@291004/1
tccacacctttgtcaccactatattcaccaaccgttaacggagtttgctg
+291004/1
@@@DDFFDHHHHFGEHHJIIGGGGGIGGIIGGGIJJIGIGFIJHGIIGIG
@853006/1
gctgctgtggtctctgctgttgttgttgttgctgaggctgctgtggtct
+853006/1
@<=BD?ADBFHAD<:AA<CHECGDBF=@FGB@99<C11C8?G<FH3BBB
@1371932/1
cccatatcattgagacattaacttgcgtagcatactttatcgtaacggtc
+1371932/1
CCCFFFFFHHHHHJJJJJJJJJJJJJJIJJJJJJJJJJJJJJHJJJJJFI
@6962517/1
ctcctcgactgccccgatgttggagcctatgctatccgtagtcgaggctg
+6962517/1
@@@DDBDD:CFAFBEFDGIECGHDHIHGIGGGHIIGIIIIICGIIIIIGH
@4947244/1
gttgattagaagcccctgcttctccaggttgtctaccaccccctcctcct
+4947244/1
C@CFFFFFHHGHGGJJJJFIIJJJJJIJ<EFCDDFHGJHGGIJFHEBFC>
@2392271/1
ctcatttctgataggttctgcaatttccaagaaactttacttttcacaaa
+2392271/1
@C@FFFFDHHHGFIIAEHIIJJGIIIJJEEIGIIIGIJGGGIJIJFHGJI
@2392284/1
gtcttctctgcactgtgacagtcttcaagcactgagttagaataccaacc
+2392284/1
@?@DFFFAFDFFBGGCGHGGHAGEHEHIFCFHGGBDGBHEGHHIH@BGGH
@1870216/1
aacttgaccaacggtaaaagcaggaggttgttgcatcctttgctcttgag
+1870216/1
C@@FFFFFFAFHAHAFAFGIGIIDDGGFF@DFDEECDADEEGCGAFFHGG
@2882135/1
ctttttttggatctgaagggcggtcccctcttttgggtggaatgtatgac
+2882135/1
CCCFFFFFHHHHHJJJIJJJJIJHIJJJJJJJIJJGH?DDBEEEDDEEDD
@1870801/1
caggtatagatactgaacgtgtacacctcacatatgtatggcacaactga
+1870801/1
?;@FDDDFDDFBHIIIBFEFFBGCFCGI@ECHG@<E?9E99:;FE@DHGI
@2393151/1
tataacatgacctaagagttttattaaagttggatcattagcagaaatcc
+2393151/1
CCCFFFFFHHHHHJJJIJIJIJJJJIJJJJJJJJJJJJJJJIJJGJJJJJ
@5969098/1
catcattcattttcttcattgtaacttggcccgcaacaattgtacacaac
+5969098/1
CCCFFFFFHHHGGJJIIIJJHIIIIGJIIIJJJIJJIJJIJGJIIIJJGE
@1373100/1
cttggcaacaaacagttgttttttcctgatatagctctaacttcaattaa
+1373100/1
@@@=D?BDHFHHHIFDHEIII9?CAFGGGDFH<CFGD9BFDFCHEFFHHI
@3904916/1
gtaacagtaagttcttttttttccttgactatgtttgatgacatatcaat
+3904916/1
CCCDFEFDHHFHHJIJIJIJGGIIJIDFHJIGIGJJIJCHIGGIJJJJIJ
@3417543/1
ctctaaaaacacggtcttttccttcccctggcaatgtgacctcaagttcc
+3417543/1
C@CFFFDEFHHHDIEDGGIJGIJJGIJGGHIJGJJIFIGFGFHHJGGHAH
@292291/1
ccaatactttaagagcatttattgcagcttctttctgtgcatcattttta
+292291/1
CCCFFFFFHHHHHIJJJJJIJIJJJIJJJJJIIJJJJIHJJJJJJJJJJI
@292989/1
cgacgacactttttagtaccgggcttactaagggagttttcttgatcatt
+292989/1
CCCFFFFDHGHHHIJJGFHHGIIJJJIJJJJJJJIJGHHIIJJJJIJIJJ
@8011361/1
gtgagtaacatcagctccgagaaatattacaggttcgttgaaaaccttcg
+8011361/1
CBCFFFFFHHHHHJJJJJJIJJJJJJJJJJJJJHIJJJJJJJIJJIJJJI
@855553/1
cacaacaatttctcttcctttttttggatctgaagggcggtcccctcttt
+855553/1
CCCFFFFDHHHHGIJIIJJJJJJJJJJIJJJJGIJJIGGJHHHFFFDEEE
@4951540/1
ctttctaatgtttcttcatttaaaaccgctgtgtctctttctttttttgt
+4951540/1
CCCFFFFFHHHHHJJJJJJJJJJJJJJBHHIHHHBHIJJGIIJJJJJJIJ
@6966143/1
atattttttaaggaagtaagtgcaggggaacgagaaccaatttctttttt
+6966143/1
CCCFFFFFHHHHHJJJIJJJHIJJJJJJJJJJJJJJJJJIIJJJJJJJJJ
@4952043/1
cgatttttgaaacacctctgtcgaacagcttccacagcttgtctgtaatt
+4952043/1
@CCFFFFFHHGHHJJJJJJJJJJJIIIJIJJJJJIHIJJJJGJJIJJIJI
@1873054/1
ggaaggaagacttcaggtaacgaaacataggctctacctgatctggacca
+1873054/1
CCCFFFFFHHHHHJJJJFIIJJJJJJJIIGIIJJJJIJJIJJJJJIJJJH
@5470407/1
aggaaataagaaagcaagagaaggaagtgaggtacacagttgcagtcctg
+5470407/1
@@@DDFFFHGBDHJEGGIJIIIIIJGGHJJFICCFHHIIFHIGCGDGHHJ
@2884123/1
ctgctaaatcttcaagtacatagtacataactttagctgtcgtctttctt
+2884123/1
CCCFFFFFHHHHHJJJGIJJJJJJJJJJJJJJJJJJJJJIJJIJJJJJJJ
@5972683/1
ctccttgtcttacaggtaccggtctttctcgataatcaagtgttggtgca
+5972683/1
CCCFFFFFHHHHHJJJHHIJJJHHIJJJJJIJJJIJJJJJGHIIJJFHG9
@7505601/1
ccataatcatatttcttataaattttttcttcataataatctttgtttag
+7505601/1
@@@AFDDDFBFFF@GHBGHIIGIIDICBBFHG<EEGH>BEHG>DEGFHIE
@8013505/1
ccacattccattccatgatttattaaacccgatgctagctttcttaaatc
+8013505/1
CCCFFFFFHHHHHJJJJJJJJIJGJJGJJGHGEHGHIGIJJIIIGIIGGC
@7506071/1
cactgttcctggctgagagtaattcgtcgcgcattctgttgtatatttat
+7506071/1
@?@FFDDEHHGGHIGIIIICFHHADGFFGHHIHGII@GGHGHGIIEEGGI
@6475766/1
gccacattccattccatgatttattaaacccgatgctagctttcttaaat
+6475766/1
CCCFFFFFHGHHHGFHGGIIGIHIJIIJIGGIGGGHIIIDHEHGIGGGIG
@6968528/1
caacaatttctcttcctttttttggatctgaagggcggtcccctcttttg
+6968528/1
@1:D=;DDBFF<?FFFBFD@I<??EGFCGC>@GB??7@B8:CED>DDBCC
@5471848/1
ttttgggcggtaccatggtataactatcttattgagataattatcttttg
+5471848/1
<?@DB?:?F8?FDGEHD9?FHDDAFBGB?B?BGGIICBBFGCHGFGGHGG
@5471869/1
tgtcaattcaccaggtgatatatttttgcacctgttataaatgtaggaag
+5471869/1
CCCFFFFFGHHHHJJCFHIIJJJJIJJIJJIJJJJJIJJIJJJHIIJJJJ
@5972926/1
ctctatttcattgtgcattaatctatagaaaattttccaaacagtattta
+5972926/1
@BCFFFFFHHHHHJJJJJJJJJJJJJJJJJJJIIJJJJJJJJJJGIJEII
@3909278/1
gtaactatgatttagacattactaccaatactttaagagcatttattgca
+3909278/1
@B@FDFFFHHHGHIIJIJGJJJJJJJDIIJJHIJGGIEIJJJJJGIIGCG
@2886264/1
ccttttgggcggtaccatggtataactatcttattgagataattatcttt
+2886264/1
CCCFFFFFHHHHFHIJJJJJIJJJIJJJJJJJJJJJJIJJJJJJJJJJJJ
@2397106/1
tagtatctgatttgttgtttattagggtagcatttggaggactgtc
+2397106/1
?@@4B?BDBB?FHICBDA=G@FFC@:@<CFGEHEEFCD;DCDDGB:
@2397204/1
ctccgatcgcattccctttcacactagggacatgaggtgaaattattggt
+2397204/1
CC@FFFFFFGHHHIIIIJJIGHCHGGCHIEHIIIGFHHGEHIJJJIJJE8
@4389404/1
ccagagaggaaatagtattttttcttcatcgtcttgaacttcatttccaa
+4389404/1
BCCFDDFDHFHHGJIHGHIJJJIJJJGJJJJJJJJHEHJIIJJJJJJIII
@4389426/1
cacccatcaaagcctcaaaacagttagccattgcatgcctcaactca
+4389426/1
@CCFDBDBFHHBFFEHGIIIGHHDGHFHIIGGHIIIEIIGGHIGIIF
@3421157/1
tgttgttgaggttgattagaagcccctgcttctccaggttgt
+3421157/1
@C@FFDFFFDFADFHHGIIJJHJEGHIB8EGFHB@FFECDH@
@1378300/1
ctctttatttactagaaactgctcttcttttttaataagtttttttttgg
+1378300/1
CCCFFFFFHHHHHJJJJJJJJJJJJJJJJJJJJJJJJJJHIJJJJJJJJJ
@858758/1
ccttcatccttgttttcaaagttgataaataatattaatgaaactaaaaa
+858758/1
CCCFFFFFHHDFCFHGIIIIIAFEAHHGGIIIIHGIGIIIGIGGIIGIHI
@4390614/1
ctgcttgatactccctgggtttaaaatcttcaataacattactcatttct
+4390614/1
CCCFFFFFHHHHHJJJJJJHHIIJJJJJJIJJJJJJJJJJJJJJJJJJJJ
@859296/1
ccattattgtgtactatcttcaaagagaaaaagtgcaatactaaaatttt
+859296/1
CCCFFFFFHHGHHJJJJIJJJJJJJJJJJJJJJHIIIJJIJJJJIJJJJJ
@6969402/1
gttgccttaaaacaatgtcaagagcttggattgcctcctgcggaccatta
+6969402/1
CCCFFFFFHHHGHJJJJJJJJJJJJJJJJJJJIJJJJJJJJJJIJJJJJI
@860418/1
ctaagagttttattaaagttggatcattagcagaaatcctcattctttca
+860418/1
@CCFFDEBFHHHGJIJHIBIIIIJJJIIJJJJIJJJJIHIJIIIJIIJIJ
@3911875/1
ctgtatttcctgtgatcttgtctaagattgctttcgctgcggcatgcttt
+3911875/1
@CCDFFFFFHHHFGGIJJJJIIJJJJJJJIIIJJJGIJJJIGIJJJJIJJ
@861371/1
catgagttccactttcacaatcaattaattggtaacatggtaaaatacct
+861371/1
@@@DFFDDDBHBFDEGGGGHIIIDHIICGHIGHHGIGIIB:?@FDGGEHE
@4959202/1
ccgtacgctcaaacatgcaaatgtgacattattgactaaggccgatctga
+4959202/1
B@CFDFFFHHHHHJJJJJJJJJJIJJJJJJJJJJJJJJJJJJJJIJJJJI
@2888331/1
gcctcttgttttgcttctttttttgacctacccttgccgatagcaataag
+2888331/1
?@@DDADFFBHHFIJIJJIIJIGGGIFHGIJJJEIJIJJJJJGGIIFHGA
@2888373/1
tggagacatgactacacaaccatttggtatattcatcctcttaaaataaa
+2888373/1
CCCFFFFFHHHHHJJJJJJJJJJJJJJGHIJJJJJJJJJJJJJIJJJJJJ
@4960768/1
cgatgctagctttcttaaatctggttctctaatcatctgattagtagtaa
+4960768/1
CCCFFFFFGHHHHJJJIJJJJJJIGJJJIJJJJJJJJJJJJJJIGHIIJJ
@5477413/1
ccacaaatccacttggaaaactgtttatcatagatccgacgacacttttt
+5477413/1
C@CFFFFFGDHHHJJIGHIIIJJFHIJJIHJGIGIIJIJJJDGIIIJJJJ
@5477737/1
tggaaaaataatcagaatatgaacggtattgctctgcagggaacggcgac
+5477737/1
@??DDDDDBFBCD@BDFHIEEHFHE@FBFCB@CEC4?GDADHIG6DA:@B
@1382640/1
ctctaccaggtggaggtgaaaagaatgatcttccaactgtcacaaacctg
+1382640/1
CC@FFFFFHHFHHHHJCGIIIJJJJJJJJJJJJJJJJJJHIIJJJIJJJJ
@1383576/1
cttgcctttgttgctgctgtggtggttcttgcctttgcagctgttgtggt
+1383576/1
@@@DDDDDDDFFB>?FGEEHHI<ACCDEHEEIGHGHGGHGHGIFGHEAG?
@302755/1
cttggcagtaacaagattttcacatggctgcccctttattatccctttca
+302755/1
CCCFDADFACFBDFHGIGGHIIIEHGGIEIIIGIIGGGGDHGEGGHGEHC
@5976580/1
ctaagagttttattaaagttggatcattagcagaaatcctcattctttca
+5976580/1
CCCFFFFDHHHHHJJJJJJJJIJJJJJJJIJJJIJJJJJJJJJJJJJJJJ
@863410/1
ctgctgttgttgttgttgctgaggctgctgtggtctctgctgttgctgag
+863410/1
@@<DDDDDHFD?DE;FFAHI>FGCFGD=GEEFGBGGCFGIGGDFGCFHDG
@5976862/1
gttgtacacagtattcttgtagtgctccaatcgcattccctttcacacta
+5976862/1
@?@DDDFFHGHFDEGGHGIHHBCBDHHGCGGGEHIIIHIGGHGIGHIIIH
@7508509/1
cacgttcataaggtctcatttgaaaacgtggatctccaaggtctccttga
+7508509/1
BB?DDDFFHHGHHHIIGGGJIJJJJIIJJJIIJJJJIGJJIDHHGGGIJG
@5977036/1
gctgtctctggttccaattctaacagttctctgatgggagatttcggaac
+5977036/1
CCCFFFFFHHHHHJJJJJJJJJJJJJJJJJJJJHIJJJIJFHIJJJJIIJ
@3424135/1
ggctttattatattactcctaattgaagagccttttcccaaaatcatacc
+3424135/1
CCCFFFFFHHHHHJJJJJJJJJJJJJJJJJJJJJJJJJJIJJJJJJJJJJ
@3424278/1
cttggccggctggtgccctgaataccttgatggctacaaagatagaagtc
+3424278/1
CCCFFFFFHHHGHIJJJJJJJJJJJJJJJJJJJJJJJIJJJIJJIIJIGI
@6972521/1
tggatctagataataatgcctcagagctaccttggcagctgctaattttg
+6972521/1
CCCFFFFFHHHHHJJJJJJJJJJJJJHIJJJJJJJGIGIIGIJJIJJJJJ
@864981/1
gtcgaatactgttcttaggaatatttccaatgaattcctctatttcattg
+864981/1
@CCDFDFFHHHGHIJJIEGGGIHJJJIGEGGII>HG?FGIIIJJIGIJJF
@3426974/1
gtccttctgacacaccatctctgtaaaagaggatagcttgaggcttatac
+3426974/1
CCCFFFFFHHHHHIJIJJJJJJIJJJJJJJJIJJJJJIJJJJIJJJJJIJ
@5977319/1
ctgttgttccattgcttgaggtctggtaattggagcggcttgtctaactt
+5977319/1
CCCFFFFFHHHHHJJJJJJJJFGIIIHIJJJJJIJJJIIIJ0//?=F=<F
@3914324/1
ttgtaggagaatggaaggactaggacctggatggccttccaattctggct
+3914324/1
@CCDDFDDHFHHHJIIIIIIIGIJFGGIJJIJGIJIIIJIGIJIJJHIIG
@5977751/1
agcatgatgacattcatctataactaatagattgacacgagacaacgtga
+5977751/1
CCCFFFFFHHHHHJJJJJJJJJJJJJJJJJJJJJJJJJJJJJJJJJJHII
@5480058/1
gtgaaaagaatgatcttccaactgtcacaaa
+5480058/1
?:?BBB?::<DDDD:E@AFFBFIC333<C9?
@4964731/1
atctgcatccttcttttccggaaagaacctagtgtgatggcgtttctgta
+4964731/1
CCCFFFFEHHHGHIIJJJJJJJIJJIJJJIIHCGCDH<GIIIDFGFHGCG
@6975346/1
atttcttctaaattctgctctgataaattagaatcatcccatagcaaatg
+6975346/1
CCCFFFFFHHHHHJJJJJJJJJIIJIJJJJJJJJIJJJJJJJJJJJJIJJ
@2399789/1
gcctcttttaccattgtacgagtttgagcatcattcattttcttcattgt
+2399789/1
CCCFFFFFHHHHHJJJJJJIJJHIJJJJJJJJJJJJJJJJJJJJJJJJJI
@7511801/1
cttctaacctgttcttcttgaagttggttcagctgtagtctgtctgcatc
+7511801/1
CC@FFFFFHBHFFHHBBHIIIIIEHIIIIIEGIIIHCHIIGGI@FHGGIG
@7512358/1
cttgttttcaaagttgataaataatattaatgaaactaaaaacttcaaaa
+7512358/1
BCCFDFFFHFDFHJJJFJJIGIIJJJIJGIJJJJJJIIJJIJJJJJIIJJ
@2401348/1
gggagaccttggctttgccgcttgttgctgtacttgaggctgagatgaag
+2401348/1
CCCFFFFFHHHHHJJJJJJJJJJJJJJJJJIJJJJJJJJJJJHJIJJJIJ
@1386951/1
ctctgctgttgctgttgttgctgaggctgctgtggtctctgctgttgttg
+1386951/1
CCCFFFFFHHFHHJIGIHIJJJJGGIIJJIIIEHHDFHIGJIIIJIJDHF
@4964958/1
tcggccacttctttgaactaagtacagcgaaattcttattcgattgaagt
+4964958/1
=?;B;=D1<DHDHGII>>EGH@<AAFDBFE@?GGDFGHHIBFHDDEIDB?
@2892309/1
agctgcgacaccatctgatgcctggtgcggaggctaccttgccgtaggaa
+2892309/1
CCCFFFFFHGHHFGGIJJJJJJJJJEHIFGGIGIIIJJJJJJJJ;EHHHH
@4965819/1
cctgttgttccattgcttgaggtctggtaattggagcggcttgt
+4965819/1
CCCFFFFFHHHHGJJJJJJIJJHHJJJFHIJJJJJJJJJJIJ09
@4395384/1
ctccttcttctttttttctagtttcctcctcatcaag
+4395384/1
@?@B?BA?DA?FFIIA@CH?92AE99E??:F?::B??
@6484778/1
cctagacttgtgcaccagctaaagaagacttatctttaaacggcagcttt
+6484778/1
CCCFFFFFHHHHHJJJJJJJJJJJJJJJJJJJJJJJJJJJJJJJJJJJJJ
@4395991/1
ggagttttcttgatcattttcgtttacccagagaggaaatagtatttttt
+4395991/1
BBCFDDFFHHHHHJJJJJJJJJJJJJJJJJJHIIJJHHJJIJFIJJJIJJ
@4396169/1
gttgttgccactgttgctgctgcggctgttgttgcctctgctgctgctgc
+4396169/1
C@CFFFFFHHHHHJJJJJIJJJJJJIJJHIJIIGJJJJJJIJIJJJJJJJ
@3915414/1
atgaaactgaacgtgtacacctggtaaagaggtgacaaagatagtaagtt
+3915414/1
@@@?DDDDAFFAF<CAEDGCE:AE3A@FBBAGCB?CFB9?::??BG@DBB
@4396250/1
ctggtcttcagtcacccgattctatttcttggtcatcagtttgagatact
+4396250/1
BCCFDFFFHHHHHJJJJJJJJJJJJJJJJJJJIJJJJIJIIJJIIEHJJJ
@3916071/1
atttgatttatgcttaataagcattacagcaataaacgtttttccagagc
+3916071/1
CCCFFFFFHHHHHJJJJJJJJJIJJJJJJJJJJJJJIIFHIJJJJJJJJJ
@2406781/1
ggtatgtttcatttgacgatcaatatgag
+2406781/1
8;?DDDADD?DDDEAEE<B:ADEE9AE?E
@8022810/1
attgcttgaggtctggtaattggagcggcttgtct
+8022810/1
@@@DFFFFFFHCFEHHEFJGIJGGIGGGIIIA89?
@5984473/1
gttcctttttgaattgaaatcacctgctccaggtaatggaaaatcctgag
+5984473/1
C@@FFFFFHHGHHIJJGIJJJJJIJIIGGIGJJEGHIJIIIJJIJJJJIJ
@6486709/1
gtcctgagctggtcttcagtcacccgattctatttcttggtcatcagttt
+6486709/1
CBCFFFFFGHHGDHIIJJIJJGJJJJHIJJJJJJJIJJJJHIJJJIIGGI
@6487173/1
gcatctgttataaatgtaggaagttatcaagaaatctaagattgcatcac
+6487173/1
CCCFFEFFHFHHFIJJJIJIIIJGIIJJJJJGIJJJIJIJGIJIJJJJII
@3430457/1
ctgctgtggtggttcttgcctttgcagctgttgtggtggt
+3430457/1
?@@BDDDDA=D=FEHIGBHGHCG@HBFHIIFGHCFG1?D?
@4968024/1
attgaagtaaattgtaaaatgctaatatcctaacgttatcaggttttggg
+4968024/1
@@@DDFFEFDFHHEGFHIJIIIIJIIHIIGIIGCHIJGHEBD9CCFHGBH
@7513889/1
attttcgctcagaagaaataatatctcagcaccaattttatgatttctct
+7513889/1
CCCFFDFFHHHHHJJGIJGIIIJJIJIJJJIJJIJIIJJGJFIJJIJJJJ
@7514015/1
caatgtttctagcctttcataattcataacgtcattagcagagctcgcta
+7514015/1
CCCFFFFFHHHHHJJJIJJJJIJJJJIJJJJIJJJJJJJJJJJJJJJJJJ
@1882917/1
ggcaactcaggataactatagaggttcttctttccatcaaaggcaggaaa
+1882917/1
@B@FFFFFHHHHHJJJJJJJJIJJGHJJJJJJJJJIJJJIJJJJJJJJII
@1883129/1
gaccttctgaaacaccatctcgatacagaataattctatgaggcttgtag
+1883129/1
CCCFFFFFHGHHHIJJJJJJJJJJJJJJJJJJJJJJJJJJJJIIIJJJIH
@867031/1
atatcattgagacattaacttgcgtagcatactttatcgtaacggtcatt
+867031/1
CCCFFFDFFFHHHIJJIJIJJJJJGIJJJIIJIIJJJJGCGGGIFFHIIJ
@2895317/1
ataaaaaatagcagcagtcatcaccaaaacctgatgattttcaagctctt
+2895317/1
CCCFFFFFHHHHHJJJJHJJJJJJJJJJJJJJJJJJJJJJJIIIJJJJJJ
@3918946/1
gctgctgctgcggctgttgttgcctctgctgctgctggggctgttgttgc
+3918946/1
@C@DFFFFHFHHHIIIBGHIIIJGIJJJIJDHGFGIHGGIJJG=FHHFHG
@2895632/1
ctgagttagaataccaacctgaatttcagcaattttcttaatggatgcat
+2895632/1
C@CFFDDEGHHDHIGIIIIJJJJJIGHIIJJIJJJJIHHHHJIIJFJJJI
@7515214/1
gttcgtctcacccatgttaaattttttcagaatcatgtgattttttttcc
+7515214/1
C@BFFFFFHHHHHIJJIJJJJJJJJJJJJJJIJJJJJHHJIJJJJIJJJG
@4970127/1
ctgataaattagaatcatcccatagcaaatggtatttggtaggacgtgct
+4970127/1
CCCFFFFFHHHHHJJJJJIJJJJJJJJJJJJJHIJIJJJGHIJJJJDHJJ
@6981097/1
cttggcttaagagagaaataaagagagaaatagaaaataaatatataaaa
+6981097/1
CCCFFFFFHHHHHIJHIJJJJJIHIIJIIJJJJJJJJJJJJJJJJJJJJJ
@313338/1
caacgttcactgtctataaaaatacaagaattcctaattggtagtattcc
+313338/1
B@@DDDFFHHHHHIJJJJJJJJJJJJJJJJJJJJJJJJJJJHHJHIJJJJ
@6981279/1
ctcttaatgatatcagtcagcttacaagccttagtaagcataaatttatg
+6981279/1
CCCFFFFFGHGHHIJJEFHIHIJJJIGJJIIJJJGIJGIIJGGJJJJIJJ
@313475/1
gtaacgattggaaaaataatcagaatatgaatggtattgctctgcaggga
+313475/1
C@BFFFFFGHHGHJJJJIJJJJJJJJJJJJIJJJFHGIJJJJJJJJJJJI
@5985713/1
gtcttgaaatctgtagcccaatatagattccagaacttccggcataatga
+5985713/1
CCCFFFFFHHHHHIJIIJJJIJIJJJJJIJJJJIJJJJIJJJJJJJJJIG
@316402/1
caggtttttgaaaaaattttggccaatagctgtgggttatatggtgattg
+316402/1
BCCFDEFFHHFHHJJIJJJJJJJJJJIIJJJJJIJJDHGIHIJJFHIJJI
@1390863/1
cttcacactcatcaagaacttggtaaactcttagatcttcattttgttgc
+1390863/1
@CCFFFDFHHHHHJJJGIJJJJJJIIJIIIIJJJJJJJJJJJJJJJJJJJ
@5986947/1
cactgattgatgtcccaatggtccacacctttgtcaccactatattcacc
+5986947/1
BCCFFEFFHHHHHJJJIJJGJHHJJJJJJIJJJHGIJIJJJJJJJJJJJJ
@8024207/1
atttgatttatgcttaataagcattacagcaataaacgtttttccagagc
+8024207/1
CCCFFFFFHHHHHJJJJJJJJIJJJJJJJJJJJJJJJJGIJJJJJJJIJJ
@870484/1
cttatcagtaatctcgaatctattatctcttggacaagttgttatattag
+870484/1
CCCFFFFFHHHHHJJJIJJJJJJJJJJJJJJJJJJJJJHJJJJJJJJJIJ
@6490331/1
gaggtgaaaagaatgatcttccaactgtcacaaacctgttagcagctggt
+6490331/1
=?@DBDDBHHH;FAGGBGHIHCCHG@FACHHGIIGIA?GHG?FG?DGDDH
@6982952/1
gctgctatgagtactatcatcagctggtgtagaattacagaataactcat
+6982952/1
CCCFFFFFHHHHHJJJJJJJJJJJJJJFHHIJJJJJIIJJJJJJJJJJIJ
@4401480/1
catgaaacaaaatgtaatctctgttcttttttgaaacgaaatagtttttt
+4401480/1
CCCFFFFFHHHHHJHJJIJJJJJJJJJJJJJJJJJJJJJJJJJJIIJJJJ
@318727/1
attttcttcattgtaacttggcccgcaacaattgtacacaactccatagg
+318727/1
C@CFFFFFDHHBHGIJJJJIJJJJJGHGIEHIIJGIIJIIJJIIJIGGHI
@3435277/1
ctccttccaaaaaaatacagcaagtctggtaaatttatcgcaaggtaatg
+3435277/1
CC@FFFFFHHHHHJJJJJJJJJIIIJJJJHIJIIJJJJJJJJJJJGIJJJ
@3436571/1
aaccgtacttctagcattagaagtttcttctccagctaaggctgtatcat
+3436571/1
CCCFFFFFHHHHHJJIJJJJJJJHIJJIJJJJJJJJJJJJJJIJIJJJJJ
@3436620/1
tccttgtcttacaggtaccggtctttctcgataatcaagtgttggtgcat
+3436620/1
@CBFFFFFHGHHHIJGHHJJJJJJJJJJJJJJJJJJJHJIHEIGJHHIIJ
@3436814/1
ctgattgttgtcccaatggtccacacctttgtcaccac
+3436814/1
CCCFFFF=CFHHHJJJJJJHIIJJJJIJIJJJJJIJJJ
@2410553/1
ccaagggaggatgggatctcagctgaacttctgaagcaggttggtga
+2410553/1
CCCFFFFFHHHHHJJJJIJJJJJJJJJJJJJJJGJJJJJJHGIJHHI
@8024878/1
tgattacttcttctcgaggtggctgcagtttccatatcatattatacctg
+8024878/1
@C@DDEFDHHDHHDGIIIGAGGGHEGHGDGGGCCCEHIIICHCHIHGIHH
@2411015/1
gaggtgcactggttacaggagatactggttgttgttgaggtggtagttg
+2411015/1
?;@DBDDDFD?CBBFAFGF>E3CEHIEGEFG?EGF@CADF9:D6?D@DF
@8025039/1
tgctgttgttgctgctgctgctgttgttgttgttgaccccatggttgtcg
+8025039/1
CCCFFFFFHHHHHJJJJJJJJIJHJJHIIIJIHIIJJJJJJJJJGHJIJJ
@321193/1
ttcacactgttcctggctgagagtaattcgtcgcgcattctgttgtatat
+321193/1
CCCFFFFFHHHHHJJJJJJJJJJFHIJJJJJJJJJJJJJJJJIIJIJJJJ
@2411343/1
ctggtcatcaactgagaggccaaactccttcaggcatgggtcactattaa
+2411343/1
CCCFFFFFHHHHHJIJIIJIJJJJJIJJJJJJIJJJJJJICHHJJJIJJJ
@7516885/1
ttcacttttgttattggtttccttatcagtaatctcgaatctattatctc
+7516885/1
@CBFFFFFHHHHHJJIJHIJJJJJJIJJJJJIJJJJJHHHIJIJJJJJJI
@5987511/1
ctgttgctgttgttgctgaggctgctgtggtctctgctgttgctgttgtt
+5987511/1
CCCFFFFFHFHHHIJJJJHIJJJJIJJHIIFGIGEGIIIIIHJJJIFIHI
@872375/1
ctaattggtagtattccaatctaatctaatataaactcaatctttcccaa
+872375/1
CCCFFFFFFFFHHJJJJIJJJJIJJIJIJJJJJIJJGJJIIJJJIIJJJJ
@2413343/1
cctgatatagctctaacttcaattaatttctgatttttattaacaat
+2413343/1
;@@DDDD?B:2<DEF@DEIGEE@FHHII@HHGBHHGI@HEAHBBDGG
@1392828/1
ctctcgtgagccaacagtaagacatggtagatgaggatactttaatctaa
+1392828/1
CCCFFFDDHFHDHIJJJCFEHIJD<GECGHIGIJGG@BHHIHEIIIJGBG
@5490575/1
agctggatgaggaaatttttcataaagaagtcgaatactgttcttaggaa
+5490575/1
C@CFFFDFHHHHHIIJJJJJJJJJIJHHGIIIIHIIJJJJIIJIJIJIII
@324609/1
ctttggtgtacagaaatatttcggcttctgcttccgttccaccctttctg
+324609/1
CCCFFFDFHHHGGJJJJJJJJJJJJJJJJIIJJJJJJJJIJJJJJJJJJI
@873568/1
gcttctattagttcatctatattttttaaggaagtaagtgcaggggaacg
+873568/1
CCCFFFFFHHFHHIJJJJJJJJJJJJJJJJJJJJIIJJJJIJJIJJIJJH
@325660/1
gcctgcaagtcttggttcaagatcattttaaactgtccttctgacacacc
+325660/1
?<@?DDD;2ACDDGF<AEHBI@AF?CEHFFF9AEB?FFBGFBGEGGFFFB
@3439836/1
cttcttgaagttggttcagctgtagtctgtctgcatctgtatatgcccta
+3439836/1
CCCFFFFFHHHGHJGHIJIIJJIJJFHIJGJJJIEHGIJIJJJJJIJJJJ
@3923152/1
gcgaaattcttattcgattgaagtaaattgtaaaatgctaatatcctaac
+3923152/1
@@@DADFFFFAFHDCAAEHG<FDBBCF<FECEDDGBD@?EHGBFCDH9D;
@3923424/1
cagaacttcaatgtcatatttccaggttgttctataagtttatagatgtc
+3923424/1
@7@DD;DDAHDAC@:CC<HC@HEHGIIIIHGEH<FGHGHEGD<FDBDG??
@3441143/1
cctcctcctccacctttctttccttttttgcccattattgtgtactatct
+3441143/1
@@@?DD?DDF?BF:AFG?<FDFBE>CHGB@GEFFGEBDHCHEFHIIDH@G
@3442048/1
ccttcttctatcacatcggaggcaaccaatatgttcgtctcacccatgtt
+3442048/1
CCCFFFFFHHHHHJIJJJJJJJJJJJJJJJJJJJJJJJJIJIJJJJJJJJ
@2414611/1
gtccggtcttcactgcagcctgactggtgagaaccctcaccgctgtcatg
+2414611/1
@CCFFF@DHHGHHJGIJJIHIJJJIIIGHIIHHIIIGIIJJIJEGBFGHG
@329733/1
ggccacttctttgaactaagtacagcgaaattcttattcgattgaagtaa
+329733/1
@@CFFFFFGFHFGJIJJIIGHIIIJII>HGIGIIJIJIJJHIJIIGHDDG
@329876/1
gtctcttcaaaatcttcttcatcacgtcgtctttttttaccaaaccggta
+329876/1
?=<DDDFDFFHGFHIJJJJJJJIJJIGHHGIJIJJJJIIJIIJJIJJJGI
@5492892/1
gtctctgctgttgctgttgttgctgaggctgctgtggtctctgct
+5492892/1
?;;;DDDDHBC:CEHHE>ECEEBHCFEGH;3??3:3?CFC9?F@0
@1887910/1
aatcaattatgatactgtctccttcaacaatcgtcggtacaatgtaatat
+1887910/1
CCCFFFFDHDDDBHGEGHEGDHHHIGHECGHIIIIIJ@FEIJJJBDGIGE
@875189/1
cttttttcgtaggcacaataaagaatgaattctctttagcttgtggatca
+875189/1
CCCFFFFFHFHHHJJJHIJJJJIGIGIGHGGIIJJIJGGIJIIGGGFEHG
@330647/1
cattagcagagctcgctactaaggccttcaagatagaacccaattctggc
+330647/1
@CCFFFFFHFHHHJJIJJJJIHHJIJIGIGHGGIIIEIGGHJJJJJJGIH
@1888712/1
atcattttaaactgcccttctgacacaccatctctgtaaaagaggatagc
+1888712/1
CCCFFFFFHHHHHJJJJJJJJJJJJJJJJJJJJJJJJJJJJJJIJJIJJJ
@1394523/1
ctctgtcgaacagcttccacagcttgtctgtaattgcgataaggtttttc
+1394523/1
@@@DDDD?;FHHHFBBGHIIEGAEFDCFEHH@GF@HC@@?FDFCDGGGGI
@7519880/1
ctcaaaacatggtgctggatgaggaaatttttcataaagaagtcgaatac
+7519880/1
CCCFFFFFHHHGFGIIJIIIJIIGGIIIJJIJIIJJIJJJJIFHIGIIIJ
@4406078/1
atggaatgtaatctccaagttgtgaatcaatttcaggatacgatctggtt
+4406078/1
@C@DDDFFAHHFFHBHEHGCEGHGIIJJ>FHHGIJIGGHIIJGEGIEIBB
@2416961/1
gtacacagtattcttgtagtgctccaatcgcattccctttcacactaggg
+2416961/1
B@BFFFFFHHHHHJJJIJJJJJJJJJJJJJJJJJJJJJJJJJJIJJJJJJ
@333099/1
tctcagtaaaataacatgccattaataattaaatgaaaaatgaaataggt
+333099/1
@@@DDD=B=CFFFFFBBBGFBHHIIII9?FHDHFFFFEFFFEFFIII>BG
@3924097/1
catgtcattagaccaagttcctatttccatccagtcacccttatctttat
+3924097/1
BCCFFFFFHHHHHJJGHFHIJGIIJJJIJIIJIIHHGHGIIIGGJGGIIG
@6495025/1
cagaagcttcagctaaacgctttcctttaaagtaaacagcaacagtatat
+6495025/1
@@@DDDADH:CD?GHIIIFFFHGIIEHIIIIGGHIIGGIGIGHEHHIHIG
@4976260/1
agtatgtttacaaatgttgcagcattaagtcttctctgcactgtgacagt
+4976260/1
BCBFFFEFHHHHHJJJHJJIIJJJJJJJJIJJJJJIJJJJJJJFHIJJJD
@6495444/1
ttatgatctccggccaagatcagccgtgtttggtagaagcaggatgacac
+6495444/1
CCCFFFFFDHFFFJJGBHIJIIIJIJGHFHHGIFDFG<FFHIIFGHIJIJ
@4976838/1
cttcttgaagttggttcagctgtagtctgtctgcatctgtatatgcccta
+4976838/1
CCCFFFFFHHHHHJIJJJJJJJIJJIJJJJJJJJJJJJJIJJIJJJJJJI
@2902246/1
cggtctttctcgataatcaagtgttggtgcattcataattcgggccttaa
+2902246/1
@C@DFFFFGHHHHIGIJIJGIHHJIJJCEHCFGIGHFDGIJGIIJJJJJJ
@1890123/1
ctcctgcggaccattagttgaagtcccagccctcagataatcccatatca
+1890123/1
??@DDAD?DDD:AACFFGGIIIGHG??@GHIGH=GCDDFHE<?D?BGIGF
@6495846/1
atcggaggcaaccaatatgttcgtctcacccatgttaaattttttcagaa
+6495846/1
??@DD=@:BDFHHAGHD><<ADEFGGGEGGGE<:DBBG9DGHIBGHCEGI
@5495339/1
ctaaaccttcatctttatcagtaatttctttaatatttgaagtttcttta
+5495339/1
CCCFFFFFHHHHHJJJJJJJJJIJJJJJJJJIIJJJJJJIHHHHJJJJJH
@5495856/1
ctcccatctgcatccttcttttccggaaagaacctagtgtgatggcgttt
+5495856/1
CCCFFFFFGHHGHIJJJJJJIJJJJIJJIJJIJIIEIHGHIGIGIGIHIJ
@5496722/1
gcagcttctttctgtgcatcatttttagattttcctgcaccgatgcaatt
+5496722/1
CCCFFFFFHHHHHJHJJJJJIIJJJJJJHJJJJJJIJJJJJJIJJJJJJJ
@2904979/1
cgtggaagtaagaggtctttcatttaatgttttttgaaaagcctcacttg
+2904979/1
CCBFFFFFHHHHHJJEGHIJJJIJJJJJJJJJJJJJJJJJJJJJJJJJJH
@5992636/1
ccgcaacaattgtacacaactccataggaagcgccaaaggcttctctcgt
+5992636/1
CCCFFFFFHHHHHJJJJJJJJJJJJJJJJJJJJJJJIJJJJIJJJJJJJF
@2905980/1
cctggatcattataccacaattctggatgtaacctatcaggatgtgcttt
+2905980/1
CCCFFFFFGHHHHJJIIJJIIJJJJIJJJIIIIJIIJJJJJGIIHIIJJJ
@5498734/1
tataagattacaattcttaacattttttctttaaacaaagaacattggat
+5498734/1
CCCFFFFFHHHDFIIJJJJJIHJJJJJJJIJJIJIFGIJJGIGGIHGIJI
@882646/1
atgcaaatgtgacattattgactaaggccgatctgaggtctgtcaattca
+882646/1
@@@DFFDFHFHHFIJJJFJJJJIGHEGIHGEGGGICF?BDFGIJJFIJGH
@5994642/1
gtaggggttgtttccctagactgtggttgagacacttgctggggaggtgg
+5994642/1
CCCFFFFDHHHHHJJJJJJJJJJIJJJJJJJIJIJJJJJJJJJJHIJ;FI
@1892140/1
ccacgatttcggcagcttttacctcattttcactcagaagaaataatatc
+1892140/1
@?<DDDDDHBFADGHIEGHI<EAHIAFGHIHA@G4?BBHHHDGFGGIIGC
@1892768/1
cgtaggagtaaaacgtaagtggaagcataagctcccaattctttggtgat
+1892768/1
@@?DFFFFFFHHHIJFHHIFHIGGHIIGJJIIJIIHHJJIJFGIGIFGDG
@3927952/1
ctggtgtagaattacagaataactcat
+3927952/1
??;74A=AFDDFFBEGHCGEIDBFCA9
@1893220/1
ctctggaggaattcctttaaactgatccatgatcaatctcataggatgtc
+1893220/1
CCCFFFFFHHHHHJJJJJJJJJJJJJJJJJJJJJJJJJJJJJJJJJJJJJ
@4411795/1
tgattttttttcctttcaagaatatactcccgtgtgatatgatatgggtt
+4411795/1
CCCFFFFFHHHHHJJJJIJJJJJJIJJJJJJJHIDGGIJIJJJJJJJJBG
@2420647/1
gagaattgagagaagctttactctgtagcattgtaatttcttgttcttct
+2420647/1
BBCDFFFFHHHHHJJJJJJJJJJJJJJJJIJJJGJJJJJJJJJIJJJJJJ
@334263/1
agcacagaataatcttgtatgatgtctcttttggactacaataaaagtta
+334263/1
CCCFFFFFHHHHHJJJJHIJJJJJGJJJJJJJJJJJJJJJJJJIJJJGIJ
@7525961/1
cactgagttagaataccaacctgaatttcagcaattttcttaatggatgc
+7525961/1
@?@DDDDDDHFFHEIIDGIIAFGG>HGEHGFEDAGFHEGFHIEHGGIEDG
@1396236/1
cacgatttcggcagcttttacctcattttcactcagaagaaataatatct
+1396236/1
CCCFFFFFHHHHHJJJJJJJIJJJJJJJJJJJJJJJJJJIJJJJJJIJIJ
@5994745/1
tgcatatcagtcagcttcttaatgcatctctgcccagccacaatgttaca
+5994745/1
?=@??=D:AD=<A<<A:AIIBCE@:FHECCH?92AG;3?DDGDBB000:?
@5995101/1
taattcagtagggtgagtaatctctgtatcaacaactgtaccagccggca
+5995101/1
@@CFFFDDDDFHF@FHIGBAEGHIIIHGIGIEIIIIFF?FDFEHGIGEGI
@5995251/1
gtcgtgagaagctgcaacggctgctatagatggaacgttgatctggtctg
+5995251/1
CCCFFFFFHHHHHJJJJJJJIJJIGIJJJGIGIIIIIHIJIJJJJJBFHI
@7529781/1
cagatatctagaggttctgtatttcctgtgatcttgtctaagattgcttt
+7529781/1
CCCFFFFFHHHHHJIHIJJHJJJJJJJJJJJJJJJJJJJJIJJJJJJJJJ
@5996067/1
gcctaacaggaggtgcactggttacaggagatactggttgttgttgaggt
+5996067/1
CCCFFFFFHHHHHFGIJJJJJHHIJJJJGIHIIIJIJGGG@FHGIJEHI9
@7530218/1
gtctccttcaacaatcgtcggtacaatgtaatatgagttttctttgtttt
+7530218/1
CCCFFFFFHHHHHJJJJJJJJGIIJIJJJJJJJIJIIIJJJJJJJJGIJJ
@5997396/1
ggtagatgaggatactttaatctaatattatattgactaacaaaatatct
+5997396/1
?@=DDEFFFHHBFGIIGHIGHGH@HGIIIEGGIHIIIIIIIIIIIIIGGH
@4979147/1
ggccacttctttgaactaagtacagcgaaattcttattcgattgaagtaa
+4979147/1
?@@DABDDHFDHFDBHIEHI@FEBDGHEHACAFCHIHIGE9D@FEGGFCH
@4414037/1
gaggtgaaattattggtatttcttttttccaaattgcctctccattcaat
+4414037/1
B@@FDDFFFHHHHJJJHIIJJJJJJJJJJJJJGJJJJJJJJJJJJJJJJJ
@2421661/1
cggctttatcacgataggtgactgatatcactaatcggcaatgtcagttt
+2421661/1
?@@FDFFFDHHFDEHD@GACHGIIFGHIIIGEHHIIEGIIIIIIGHHHIG
@887163/1
tttaaattttttccgctgtagtacaaatttctatttccgattatttttcc
+887163/1
@CC?DBDEHHHGDIDGIJHIIEEIII9?FFFHGIIJJGIIIJGHGIIJHG
@1896470/1
agttgatgtctgcatatcagtcagcttcttaatgcatctctgcccagcca
+1896470/1
<?@DDADDD?<FHEEIIGECHHIIIIGIIIIBHHEEHGH@HIBHIIGHHI
@3930664/1
gttcttcttgaagttggttcagctgtagtctgtctgcatctgtatatgcc
+3930664/1
@CCFFFFFHHFHFIIBGFGHIJJJJJGIGHJIHHIJIGIIJGDHHEIJIG
@4980219/1
ccggcataatgagtacatcatttacatcaccgtgatctaatatttgagca
+4980219/1
CCCFFFFFHHHHGCEHIJIJIJIGHJHIJJJIEGGGIGJIJGIIJJHHIJ
@2422695/1
gcaccgatgcaattaatactcatcttctttactaaaaggctacacaaaca
+2422695/1
CCCFFFFFHHHHHJJJJJJJJJJJJJJJJJJJJJJJJJJJJJJJJJJJJJ
@3931418/1
cactatattcaccaaccgttaacggagtttgctgtcgaatactctgagct
+3931418/1
CCCFFFFFHHHHGJJJJJHIJJJJJJJHHJJJJJJJIIJJJJJJJJIJJI
@4981567/1
gttaatctctctttcccgatcaggcgctgacctggcggtagctttaatca
+4981567/1
@@@DDDBBFH?FCC?<EE:FEHHI>G?GAH@?F99?D@5@;7CH@HIH>=
@7531801/1
tctggttccaattctaacagttctctgatgggagatttcggaactttggt
+7531801/1
CCCFFFFFHHHHHJIIIGIJJIIICHJBHHJIBC?GGHJJJHIJIJIJGB
@889809/1
gtctgtgacaacccaacgcaatcgcttaacctacccctccaatcgcgata
+889809/1
@C@FDDDFDDDHAGGGFH>EGHGGGIGIIGIHHGEIHHIGGIGIGGGGIJ
@3452265/1
cttgtaattaggtaatctagaactgcatcacccaagaact
+3452265/1
=?1AADEFHHHHFHGGIIJJIHIJIJJJJIJJIFIJIIIJ
@891110/1
ctcttgttttgcttctttttttgacctacccttgccgatagcaataaggc
+891110/1
CCCFFFDEHHHHHJGIJJJJIJIGIJJJJHIJJIGIJGIJIIJJIIIDGH
@6496715/1
tataagattacaattcttaacattttttctttaaacaaagaacattggat
+6496715/1
CCCFFFFFHHHHHJJJJJJJJJJJJJJJJJJJJJJJJJJJIJIJJJJJJJ
@6989086/1
ggcttgtctaacttgaccaacggtaaaagcaggaggttgttgcatccttt
+6989086/1
@@CDFFDDFFDHHIIHHHIJJEGAFEHIIFIJJGGG6BFFHGIGFEICGI
@4983043/1
gtatttcttttttccaaattgcctctccattcaattgaagaagcaatttc
+4983043/1
BB@FFFFFHHGHHGIIJIJJIJJGIJJJIJJJJJJJIIIIJIIIIGIIJH
@4983392/1
ctggtttacaattagaatttataagtgttgcggttaaaccaagaacatgt
+4983392/1
BCCFDFFFHHHHHIJJIJJJJJJJJHHIJJJIJJJIJJJIJJJJJJJJJI
@338043/1
gtttgttttctcctactccgacaaacgccatcctctcattcttagttgta
+338043/1
CBCFFFFFHHHHHJJJJIJJJJJJJIJIJJJJIJJJJIJJJJIIJGGIJI
@4984366/1
gcttcagtaaataacaaagaatggaaggccaaaatttgttcacactgttc
+4984366/1
CCCFFFFFHHHHHJJIJIIJJJJJIJHIIHIJIJGIIJDHIIJJJJIHIJ
@892220/1
cttctaacctgttcttcttgaagttggttcagctgtagtctgtctgcatc
+892220/1
CCCFFFFFHHHHHJJJJJJJJJJJJJJIJJJJJJJJJJIJJJJJJJJJJJ
@7533568/1
ctctaactaaaaattcttttttaagtaacaaagcttcagtaaataacaaa
+7533568/1
CCCFFFFFHHHHHJJJJJJJJJJIIEHGJJJJJJJJJEHGGGGIJJIGII
@892649/1
gcaacaactttgtcaacgacacattgctggcctatgactcccaagctgct
+892649/1
CCCFFFFFHHHHHJJJEHIJJJJJJJJIJJJIJJJJJJJJJJIJJJJGIH
@1399522/1
gtggcgtgtaatcactgctgaggcttgaaca
+1399522/1
@@<BDA<?DADD8CGHIC4E@AFCGHEEID9
@1399703/1
gccacattccattccatgatttattaaacccgatgctagctttcttaaat
+1399703/1
@CCFFFBDHDHHFJJJJIIIGJIJFGJJIGGIIJIIGIIIIHIJIIJJJI
@7534085/1
tgttgttgaggtggtagttgagtttggtgggtaggggttgtttccct
+7534085/1
BCBFFFFFHHHCFHGHIGIJJJHIIJJFHIJ?FHIJJGGIIJJJJJJ
@1400143/1
ggaatgtcaggtgcgttaacttttggtggctttattatattactcctaat
+1400143/1
@@@BBDEFBHH<DEHEEHBCHGDHHG?G=C@FGGBFHCHGH?FDGGEECH
@3455378/1
gcgttttggtgggcatggcctgcagctccctttttgcagcttcttca
+3455378/1
@@CFFFFFHCDHFIIJGGJJJIIGJGIJJIJIJJIJJIJHGIIJIJJ
@8037682/1
gttgctgaggctgctgtggtctctgctgttgctgaggctgttgtggtctc
+8037682/1
CCCFFFFDFHFHHGIJHGHIEBFHIGIJIGIIII@GHGHIIJD?FHGHIC
@8037726/1
ctctatttcattgtgcattaatctatagaaaattttccaaacagtattta
+8037726/1
CCCFFDFFHHGHGBGGGIIJJJIJJJJJGHGGHHIIJJIJIJJIFGIJJJ
@1900254/1
ttagaacgaagatgactgagttttccttcatgtatattttcatgagtaca
+1900254/1
@@@FFDFFDD?DBGIIIIEHAFHEHGGEHGCB:?DGHGICGHIGCHBGG@
@2426702/1
cgtgaaatctttaggctgcagctcaaccattttatcggccaacatattac
+2426702/1
CCBFFFFFHHGHHHIJJJJJJJJJJJIJJJJIJJJJJJJJJJJJIJJIII
@2910204/1
ttttgaaaaaattttggccaatagctgtgggttatatggtgattgatgcc
+2910204/1
CCCFFFFFHHHHHJJJJJJJJJIJJJJIJJJGHIJJJJJHHIGIIIJJJJ
@2427235/1
cacagaactcagcaactctcggatcttctatccttatctcatcaaatatt
+2427235/1
@@@DDDDDHFHFDIIIIGIIII<<11?:@FGEGCH?DFFHDHHHICHIII
@2910965/1
cggcgatactgcaaacaagggatagcactcaagggcacattatgttttct
+2910965/1
CCCFFFFFHHHHHJJJJJJJJJJJJIJJJIJJJJJJJJIJJIJJHIIJJG
@4987071/1
gtcgaatactgttcttaggaatatttccaatgaattcctctatttcattg
+4987071/1
CCCFFFFFHHHHHJJJJJJJJJJJJJJJJJJJJJJJJJJJJJJJJJJJJI
@6992551/1
ggtaggtgcagggtatgaaactgaacgtgtacacctgg
+6992551/1
=?:DDDDD?DHFF<CF@B@CHFDHGGG?@?E@EHADHG
@2912145/1
tggctctcttcgtttcctcactggatgttggtaaagcaacaccttttcga
+2912145/1
CCCFFFFFHHHHHIJJJJJJJIJJJJJJJJJHIJJJJJJJJJIJJJJJJJ
@6001632/1
gttgttgcatcctttgctcttgagg
+6001632/1
??;DDBDDDD4C<CBA4A<BFF9C>
@7536676/1
gtagtgaagaactgaaagcagatctaaatttctcaaatttctttctatat
+7536676/1
BBBFDFFFHHHHHJJJJJJJJHHHJA<2AFHIHIGG:CFHHIIIJJJJJJ
@2428183/1
tccactttcacaatcaattaattggtaacatggtaaaataccttctttga
+2428183/1
CCCFFFFFHHHHGJJJJJJIJJJJJHJIJJJJJJJIJJJGJJJJIJJJJH
@7537623/1
caatagctgtgggttatatggtgattgatgccattcaactttgcattaac
+7537623/1
CCCFFFFFHHHHHHJJJJJJJCHHIJJJIJJJJJJJJJJJJJJJIJJJJJ
@7538252/1
gtcgtctttctttcaacaaacacaagagctaaattatcctttttgaaatt
+7538252/1
CBCFFFFFHHHHHJJJJJJJJJJJJJJJJJJJJJJJJJJIJJJJJJJJJJ
@7538532/1
gtttacccagagaggaaatagtattttttcttcatcgtcttgaacttcat
+7538532/1
@@<DDDADDFBA?EFBEAFC<C<FFFGHH?DH@FHCDBDGGD?DDD@?DC
@5504636/1
gtcagaattttcgtttggagcaaatacaatgtatttgctgtctttgtgtc
+5504636/1
@@@DDFDFFHGFFIIIIBFGDGGIJJIIJGGCGIIIJJIIHGIGGIHGIJ
@7539829/1
tgccacattccattccatgatttattaaacccgatgctagctttcttaaa
+7539829/1
CCCFFFFFHHHHHIJJJIIJJJJIJJJJJJJJJIJJJJJJJJJJJJJJJI
@1903094/1
cagagactcgtccaatcagattgaaaaaaaacaagttgtataacacaatt
+1903094/1
CBBFFFFFHHFHHJJJJJJJJJJJJJJJJJJJJJJFHJHIJJJIJJJIJJ
@3458570/1
ctgctgtggtctctgctgttgctgttgttgctgaggctgctgtggtctct
+3458570/1
CCCFFFDFHHHGHJJJJJJJJJJIIJJJJJJJJJJJJJIIIJHIIGGHHG
@3458870/1
gccgtaggaaataagaaagcagagaaggaagtgaggtacacagttgcagt
+3458870/1
@@<DD6D=2<CDFGHI@DGHGGGG@AEEGBCHB>G>1:??F@FIIIECHI
@3459670/1
gagcataataggtaggtgcagggtatgaaactgaacgtgtacacctggta
+3459670/1
CCCFFFFFHHHHFHIJHIJJJJJCGIJJJJJJJJJJJIJIJJJJJJJJFH
@6500155/1
ccacattccattccatgatttattaaacccgatgctagctttcttaaatc
+6500155/1
CCCFFFFFHHHHHJJJJJJJJJJJJJJJJJJIJJJJJJJJJJJJJJIJJJ
@343679/1
gccgtaatgaatggtgttgctttcgcagggtaagtctttcagtctcatcc
+343679/1
BCCFFFFF<22>CGAFFHIJJJJJJJJJJJHHIJGIJJJJJJJJJJJJJJ
@8041311/1
cttgtgcttgtcttccacccttttttttgttcctttttgaactgaaatca
+8041311/1
BC@FFFFFHHHGDIIJJIHGIJIJJJJJIFGHIIIJJJGBEIJIGHGIHC
@7002137/1
gtacaatgtaatatgagttttctttgttttcaaaggctctaactaaaaat
+7002137/1
@@@DADFFABFHGII<EAFGIIIIIHHI>DHGHHHGIIICFGGIGIIIGD
@5507938/1
tccactttcacaatcaattaattggtaacatggtaaaataccttctttga
+5507938/1
@@@FFDFDFHGFFIIJJJJIIIIIIBDHIAFHIFEAEGCGGDHIGIDGII
@4422876/1
ctggttgttgttgaggtggtagttgagtttggtgggtaggggttgtttcc
+4422876/1
BCCFDFFFHHHHHGIJEGICFHHIJHHEFGIJDGHIFHIJJJDGGFGIJJ
@3460665/1
ctttttctattttcttggctttgagatacctacgcctatcagcccatgaa
+3460665/1
CCCFFFFFHHHHHJJIJJJJJJJJJJJJJJJJJJJJJJJJJIJJJJJJJJ
@3461407/1
aatgcctcagagctaccttggcagctgctaattttgcttggtgtttgttt
+3461407/1
CCCFFFFFHHHHHJJJJJJJJJJJJJJJJJJJJJJJJJJJJGHGIJIHIJ
@2914687/1
cacccatcaaagcctcaaaacagttagccattgcatgcctcaactca
+2914687/1
CCCFFBEDHFHGHJJJIJJIIJGHIIFFHJGGHIIGIIIJJJJIJJJ
@2914747/1
ccttgactatgtttgatgacatatcaataacattctcctcaaccttttgt
+2914747/1
CCCFFFFFHHHHHJJIJJJJIJJJJJJJJJJJJJIJJJJJJJJJJJJJJH
@345211/1
ctgtaatgtaaaagcaccaaggctttgcgacaatttgttctcttctgttg
+345211/1
BC@DFFFFHGHHHJIJJIJJJJJIIJJJJJJJIIJIJIIJJJJJJJJIJJ
@3462074/1
gtatgacgatgatttgatatctatatttctcatttttt
+3462074/1
CBCFFFFAFHHHHJJJCGIJIIJJJJJJJJJJJJJJJJ
@6502814/1
gcctcttttaccattgtacgagtttgagcatcattcattttcttcattgt
+6502814/1
@@@DDDDDFHDHDGGIIGGG7EAFHFAFFHEHHIEBFHGIIHIIEIIIGG
@6502924/1
gtaaaaattataataaaacaaaaattaactttttaatcacattggatcta
+6502924/1
CCCFFFFFHGHHHJJDIJJJJJJJJJIGHIGIJJJJIJFIIIGIJHIJJJ
@6006371/1
acataattaaaattaattaaaagttaataatacaaataaataaacagaaa
+6006371/1
CCCFFFFFHHHHHIJJJJIJJIJHHJJJJJJJJJJJJJJJJJJJJJJJJJ
@1405221/1
cacaactaacaatgggccacaactcatattga
+1405221/1
@@@ADD3AFHDH8ECFHIE?AA1FHIG@GH:<
@6006487/1
ctcccatctgcatccttcttttccggaaagaacctagtgtgatggcgttt
+6006487/1
CC@FFFFFHHHHHJJJJJJJJJJJJJJJJJJJJGHJJGHIHIJJJJJFGI
@346496/1
gccaaaatttgttcacactgttcctggctgagagtaattcgtcgcgcatt
+346496/1
1:=DFEDFDHFHHIGEIHDHIGGGEEGHHICHGI:?DHAHHFFHGGEIGH
@2916319/1
ctttgttttccttcttttttatttttgcaaataatccgtgcagtatgttt
+2916319/1
CCCFFDEFHHHHHJJIJJJJJJJJJJJJIJJJJJJJJJIJJJGDHIJIJJ
@3462097/1
ttcatgaattgctccctccacctgaactagttcatatttcggagtcgtcc
+3462097/1
@CCDFFFFHHHHHIIIIDHGEGB>HHGIIBCECBF@DFDFHGBDIIIEHD
@4424285/1
gtaggaaataagaaagcaagagaaggaagtgaggtacacagttgcagtcc
+4424285/1
CBCFFFFFHHHHHJJJJJJJJJIJJJIJJHIJJJGGHJJJJIJJJJJJJJ
@4991351/1
ctggagctcatcaagcttcggtccgactgatgatttgaggttcttgtgga
+4991351/1
CCCFFFFFHHHHHJJJJJJIJIIJJJJJJJJJJJJJFIJJHIJJJJIIJI
@4424725/1
cttgcctttgttgctgctgtggtggttcttgcctttgcagctgttgtggt
+4424725/1
CCCFFFFFHHHGHJJJJJJIJJFHIHIJJJJJJJJJJJEIJJJIJJJJJ?
@5511022/1
ctagataataatgcctcagagctaccttggcagctgctaattttgcttgg
+5511022/1
CCCFFFFFHHHGHJJJIJJJIJJIJJJJJIIJJEHGIIIJIJJJIJJJJI
@6505465/1
cctactccgacaaacgccatcctctcattcttagttgtaacaactagggg
+6505465/1
@@@FFFDFGDHHHDHIGIGHIIIJJIJIJIIGCHIGIFEGIJJJIIEHFG
@898656/1
tctggctattttagcatggaatgtaatctccaagttgtgaatcaatttca
+898656/1
CCCFFFFFHHHHHJIJJJJJJJJIIJJJJGJJJJIIIHIJIJJJEIIIIJ
@348393/1
cctcattctttcaaaaaaaactattcgtaggagtaaaacgtaagtggaag
+348393/1
CCCFFFFFHHHHHJJJJJJJJJJJJJJIJJJJJGHIJJJJHJJJIIJHIJ
@4427122/1
cactttgatgttgtaaggtgctgaggcaagtgttgggattttgaccatct
+4427122/1
CCCFFFFFHHHHHIJJJJIIJJJJJJJJJJHIIJJJJJJIJJJJJJJJJJ
@3940501/1
gtcacaactaacaatgggccacaactcatattgatcgtcaaatgaaacat
+3940501/1
CCCFFFFFHHHGHJJJJIJJIIJJJIJJJGIJJJJIJJJJJJJJJJJJJI
@8047347/1
gcgtgtaatcactgctgaggcttgaacaagcccttctgatagcctgca
+8047347/1
?<?=A=A;CA?DDF@GAA:?:A312CEADEE8?C?BB><D<DEE<GE;
@4993361/1
aggacgtgctgtaccttgtatactagcatgactgactagatagaagtcta
+4993361/1
@@@FFFFFHHHHHJJJJJIJJJJJJJJJJJJJJJJJJJJJJJIIJJIIJI
@4993620/1
atcaaattttatgacaaaattgcaattctttacatcaataccttcttcta
+4993620/1
CCCFFFFFHHGHGIIIDHGIHHDIJGJJIGIIGHIJJJJJIGJJJJIJJJ
@8048067/1
gtaatttcttgttcttcttgtttcttttctttaacatttctcacagaacg
+8048067/1
@=?DDDDDHHHCFFGG@FGEEIHHHIIIHHIHEED@GGHIIICDHHIIC@
@3465178/1
gtattgctctgcagggaacggcgacataggtgtctgctcttcacatactc
+3465178/1
C@CFFFFFHHHHHJJJJJJJJJJJJJJJJJIJJJJIJJJJJJJJJJJJJJ
@1407881/1
ccgcagattaaaatttttaagtacgactaagtgagcacactaaatcacca
+1407881/1
@CCFFFFDFFHHFIGGIJGIIHHHIJJIJJJCGEGGGHIIJGGIJIJC;9
@1408378/1
gtggctgcagtttccatatcatattatacc
+1408378/1
?@@DAD71DFACACFFHGHGHH>FC><CFA
@1409492/1
gtctagttctcttatagtaaaattttgtggtaagttttcttccacgt
+1409492/1
CCCFFFFFHHHHHIJJJJIJJIJJJJJHJJHIJIIJJJJJJJJJJJI
@6009688/1
ccaatactttaagagcatttattgcagcttctttctgtgcatcattttta
+6009688/1
?@??DDD:DF>C4C<:CEBE<HHHIII>GEBE?FEGFFGIEF<FGGCDGA
@6508193/1
gtcctgttggtccattaatataaaatggttcaacttctttggtgtaca
+6508193/1
@@@DDA:B?FBDFFE?FFII>FFHH9<3<CA<FCH<C@G@FEF7CFFF
@4428878/1
gttctgcaatttccaagaaactttacttttcacaaataaatataaaa
+4428878/1
B@BDDFFFGHHFHIIJIJJJJJJJIIJIJJIJJJJJIJJJGJJIJJJ
@348908/1
ggatcataacgatggtcaacaaggaactcttgtaaatcatgtatctcatt
+348908/1
@@@FDADBHDHFHGIFHGAGHGHIGIGHGIGIIIIJJJCHHGBGCIEHJJ
@3942397/1
gtatcatcaacttctaaaggtttccaataaacaccttttggaagctttac
+3942397/1
@:?DDDDDHFHFHIIIIIIIAFGHIIGHIIIIIIIIIGHIIIIIDIIIHG
@900992/1
ctgcaattcttggttcaagatcattttaaactgtccttctgacacaccat
+900992/1
@CCFFFFFHHHHHFHJJJJJJJJJJJJJIJJJJHIJJJJJJJJIJJJJJJ
@3943067/1
ggatcattagcagaaatcctcattctttcaaaaaaaactattcgtaggag
+3943067/1
CCCFFFFFHHHHHJJJJJJJJJJJJJJJJJJJJJJJJJJJJJJJIJJJJJ
@901554/1
gtctctttctttttttgttagactgatttgatagagcacggaaggtggaa
+901554/1
@@BFFFFFHHHHHJIJIJJJIJJJIIIJJJIGIJJJJJIJJIHIJBCGGG
@4996439/1
cttgaggaagttggtgtagaggtgcaggctggccatgttgaatagcttgc
+4996439/1
CCCFFFFFHHHHHJFHHIJJJJFHIJJIJJJJJJIJJJJGJIJJJJJJJI
@7550164/1
gtacgctcaaacatgcaaatgtgacattattgactaaggccgatctgagg
+7550164/1
@B@FFDFFHHHGHJJJJJIJJHHIJJJJJJJIJJJJJJIJJJHIIJJHIJ
@2435585/1
ttctcatcctaggacgtccacctcgaactgaaggagtgtgccttgacaaa
+2435585/1
CCCFFFFFHHGHGJJJGHGIGIJIGBHIIIIJJJJJIHFGHIJJIGGDHI
@7551405/1
attttaaactgtccttctgacacaccatctctgtaaaagaggatagcttg
+7551405/1
?@@DDFFDFHFFFAHIGHFBHGIJJBEHGIJIGEIIJAGGHCFGIEEFDD
@6011941/1
actagatagaagtctaattcagtagggtgagtaatctctgtatcaacaac
+6011941/1
@@@DDADDBBDF?EFB<B<C<I<CHHI<C?BA@EFHEG@DCG>DHIIIII
@4997338/1
ctgaaccaaatcggctccttgaatgaatttttcattcctccatactcctt
+4997338/1
CCCFFFFFHHHHHJJJJJJJJJJJJJJJJJJJJJJJIJJJJJJJJJJJJJ
@5515647/1
gcaagaggtaacttctgtcttgaaatctgtagcccaatattgattcc
+5515647/1
CCCFFFFFHHHHHJJJJJJIJJJIJJJJJHJJJGGIJJJJJJJJJFI
@8050661/1
cagaatcttttaagttcaagactaaatctcttaatggatggattttcaca
+8050661/1
@CCFFFFFHHHHHJIIJJJJGGIJJJJJJJJJIIIIIIJJIIJJJJJJJG
@3468870/1
gtaggggttgtttccctagactgtggttgagacacttgctggggaggtgg
+3468870/1
C@CFFFFDHHHHHJJJJJJJJJJIJJJIJJJJJIJJJJJJJJJJEHJFHI
@6512619/1
gtgcatgtaatactttgtagatatcagacatttcttcagggagaattttt
+6512619/1
CCCFFFFFHHHHHJJJJJJJJJJJJJJJJJJJJJJJJJJJJIJHIJJJJJ
@903705/1
gccctatccttagtcttcagttcagcttttggattagaatatacagcata
+903705/1
@CCDDFADHGHHHGHHIJGIHIGIIIIIHHIEHCHCEDHHIIIFGIGIJJ
@4998613/1
caggtttttgaaaaaattttggccaatagctgtgggttatatggtgattg
+4998613/1
@C@DDFDDHAFFFG?GFDFHGDGIIHHBGGIIBFBE@BGFBBDF8?<FDH
@3469363/1
gttcttcttcttttttccacgtgaaatctttaggctgc
+3469363/1
BBBFFFFFHHHHHJJJIJGHGIJIJIIJJJJJHIIJJJ
@6513963/1
tcactattaaagttgatttgtcttatcgacttgacaattttttcttttct
+6513963/1
@@@FFDFFBHFFAEFADDEHIIGIIIIIIGIIIGIIEFHIIIIIIIIIGI
@6514211/1
gctttcttaaatctggttctctaatcatctgattagtagtaacgattctc
+6514211/1
CCCFFFFFHHHHHIIIIIIIHIIIJJFHHIJHIJJJFIJIIJIIIIIIGI
@6514258/1
cgtggaagtaagaggtctttcatttaatgttttttgaaaagcctcacttg
+6514258/1
CCCFFFFFHDHHHJJEGIIJJJJJJJJJJIJIJJJJJJJJIIJJJJJJJJ
@7554063/1
ttcagaatataatagtttcaattcatttgatttatgcttaataagcatta
+7554063/1
??@DDD4DDFFDDF:A<:??ACHEBHH<C<EHECECFIH<<FEEFF@<DG
@2923976/1
acgccatcctctcattcttagttgtaacaactaggggcaccatgacgata
+2923976/1
CCCFFFFFHHHHHJJJJJJJJJJJJJJJJJJJJJJJJJJJJJJJJJJJJJ
@352021/1
catggttgtcgaggaggtccctgttgttccattgcttgaggtctggtaat
+352021/1
@@@FFFFFHDHHFEBHEEGGGIJJIJGHGB9DGHIJIGCHEBDGGIIEFG
@6012603/1
cttgaggcttatacctagtgcttctgtaaaacgccaataattgttctttc
+6012603/1
CCCFFFFFHHHHHJJJJJIJIJJJJJJJJJJJJJJJJJJJJJJIJJJJJJ
@2924190/1
cattttttctgctaaagcactaccttcagcgggagaccttggctttgccg
+2924190/1
CCCFFFFFHGHHHHHHGIIJGGJJIIIIIJIJJJGIJIGIJJJHGGIJJG
@2437837/1
ccccaatagaccatgttggagtcaagcgtgtgaaagtatcacttggaagt
+2437837/1
CCCFFFFFHGHHHJJHJJJJJGIJJJJJHIIIJJJJJIJJJJJJJJIJJD
@2437855/1
tatagtttctcctacggagactgtatacctaaaagtgggttcatgaattg
+2437855/1
@@@=D?AD<DF?HG:CFD@HGAFFEE491?C<EDGI<@F?BB:DGBFG<?
@1916069/1
cttcaaggaaatcccagtccacttggtttatgccattgtcatcttttttc
+1916069/1
CCCFFFFFDD?DHIIIIGHJJGHIIGFGDGIEEHDDGGIIIIHIJJIJIJ
@7014285/1
cgggacttgaaaagaaagaccttcccactggggtgtatgtcattgagggc
+7014285/1
CCCFFFFFHHHHHJIJJJJJJJJJJJJJJJJJJFHHGGJIJJJJJJJJJI
@5000610/1
cgattctatttcttggtcatcagtttgagatactgtaatgcattgtaggc
+5000610/1
@@?DDADDHFAD?BBHIEGCHIG?FHHGHEGCEHGHGGIIIIGIGIFHG>
@5000611/1
gtttacaattagaatttataagtgttgcagttaaaccaagaacatgtggc
+5000611/1
BB@FFFFFHHHHHIJJJJJIIJHJJJJJJJHIJJJIJJIJJJJJJJIIHI
@7555532/1
cttaactgtccttctaacctgttcttcttgaagttggttcagctgtagtc
+7555532/1
@CCFFFFFHHHHHJJJJJJJJIIJJJJJJJJJJJJJJJJJJJJJJJJJJJ
@7015684/1
tggatgggtaattcccacatctactgtggtaccagctggtatatttccag
+7015684/1
CCCFFFFFCCFHHJJJJJJJJJJJJJIJJGHIJJJJJJJDGIJJJJJJJJ
@7016507/1
gctgttgttgccactgctgctgctgcggctgttgttgcctctgctgctgc
+7016507/1
@CCFDDFDHDHHFIIJIIGIGEHGHIIJIGJDHGFAEFEHG@DCEIEGGH
@7556464/1
ggctgttgttgcctctgctgctgctggggctgttgttgccactgctgctg
+7556464/1
@<@DDAD>FFHHDHIGEHDC?FHHIEEIEGGIGG>FABAGGIBGGIIIIF
@5001805/1
cctctatcaggtaagacaacaatcacaagttttacttcttctttaagaca
+5001805/1
@@@DDDFFHHHDFGGHJIGGIJJIJJIGGACFHJIJJIIIJFHHIGJIII
@1415095/1
tgctgctgttgttgttgttgaccccatggttgtcgaggaggtccctgttg
+1415095/1
CCCFFFFFHHHHHJJJJJJJJJJJJJJJJHIJJJJIJJJJJHJJJIJIJI
@3947593/1
cttcttttttccacgtgaaatctttaggctgcagctcaaccattttatcg
+3947593/1
@BCFFFFFHHHHHJJIIJJJJJJJJJEHJIJJJJJJJJJJJJJJJJJJJJ
@1415173/1
ggttgccttaaaacaatatcaagagcttggattgcctcctgcggaccatt
+1415173/1
B@BDFFFFHHHHHJJJJJJJJJJJJJJJIJJGIIBHJJJEIJIJJJJJJJ
@3471826/1
atggtgattgatgccattcaactttgcattaactttctgtagtatgttta
+3471826/1
@@@FDDFFHHHHGIIIGJIIGIJJJJJFIJGIJJJJIJEFGHGIIJJJIJ
@6014704/1
tgttgtggtctctgctgttgctgaggctgctgtggtctctgctgttgttg
+6014704/1
@?@BBADDHHHHFIIIIFFHFBDFFDFDHC<?:DH??CDDEGEC?GH@BB
@1918145/1
ctcctcgactgccccgatgttggagcctatgctatccgtagtcgaggctg
+1918145/1
@@@DDDA:F?FFBEBD<F:C9C;<?;B?FEGE9?GBDHGHGFDA=AH@A>
@908683/1
gttcaagatcattttaaactgtccttctgacacaccatctctgtaaa
+908683/1
C@@FFFFFHHHGHJJJJJEHIHIIGEIJJJJJJJJJJJJJJJJJIJJ
@5004081/1
cttgtctaacttgaccaacggtaaaagcaggaggttgttgcatcctttgc
+5004081/1
CCCFFFFFHHHHHJJJJJJJJJIJIJJJJJJJJJHHIJJIGIJJJJJJJJ
@3473178/1
tccttgtcttacaggtaccggtctttctcgataatcaagtgttggtgcat
+3473178/1
CCCFFFFFHHHHHJJIIJJJJIJJJJJJJJJJJJJJJJJGHIIJJHHIJI
@5004800/1
ctttttttgacctacccttgccgatagcaataaggcctttggctttaacc
+5004800/1
CCCFFFFFHHHHHJJJJJJJJJJJJJJJJJJJJJJJJJJJJJJJJJJJJJ
@2440054/1
cttgaacaaatttacctaaagcaacaacacaattgtcggcagctgggaat
+2440054/1
CCCFFFFFHHHHHJJJJJJJJJJJJJJJJJJIJJJJJIJJJJJJJJJJJJ
@3474682/1
atcggctccttgaatgaatttttcattcctccatactccttgtcttacag
+3474682/1
@@CFFFFFHGHDDGEFHIGIIIIE>HHHIIIICFGIIIIIIEHGGHDGHG
@5006082/1
ccctgggtttaaaatcttcaataacattactcatttctgataggttctgc
+5006082/1
CCCFFFFDHHFHHJJIJIJJJJIJJJJJJJJJJJJJJJJJIJJJGHIJJF
@8052827/1
gcctcagagctaccttggcagctgct
+8052827/1
@@@=BDDBB?<<D;?AE?;?AF:ACC
@5519208/1
ctaattttcttttgtcttcgtaagacgattttggcatattagctaga
+5519208/1
@@CDDFFFDAHDFGIGEGEFIEHCCEAGGEHHHHGGGBGHDDBBD?F
@5519671/1
atataagaccttgttgttttagggtaatcaaattttatgacaaaattgca
+5519671/1
CCCFFFFFHHHHHJJJIJJJJJJJFHJJJJJJJJJJJJJJJJJJJJJJJJ
@1918568/1
gttttcttgatcattttcgtttacccagagagg
+1918568/1
BBCFFFFFHHHHHJJJJJJJJJJJJJJJHIHII
@358124/1
cctctgtcgaacagcttccacagcttgtctgtaattgcgataaggttttt
+358124/1
CCCFFFFFBHHHHJJJJJJJJHIJJJJIJJJJJJJJJJJJJJJJJFHIJJ
@7018852/1
atcagtaatctcgaatctattatctcttggacaagttgttatattagtca
+7018852/1
CCCFFFFFHHHHHJJJJJJJJJJJJJJJJJJJJFJIJJIIJJJJJJJJJJ
@1419054/1
gtccttctaacctgttcttcttgaagttggttcagctgtagtctgtctgc
+1419054/1
@@@DFDFFDHGHGBHGIJHIJJJIJ@HG<CAFHDFGEHG<FCGIDGIJJJ
@359107/1
tggtagaagcaggatgacacttaggtcgtgcatggtttaagaaagaccaa
+359107/1
CCCFFFFFHHGHHJJJJJJJJJJJJHHIHJJJJJJHIJJJJJJJJJJJJJ
@2931316/1
cgcaacaaagctttcacgttcataaggtctcatttgaaaacgtggatctc
+2931316/1
CCCFFFFFHHHHHJJIHJHIJIJJJJJHIJJJJJJJJIJJJJJJJJJJJI
@8055348/1
catggtttcaatgatttccctgttgaccttacggggacacttatcaggtt
+8055348/1
CCCFFDEFHHHHHJJJJJJJJJIJJJJJJJJJJJJJIJJJJJJJJJJJGI
@3952924/1
gctgttaatgcctccaagcttaacattgattttaaggcaaagattgg
+3952924/1
CCCFFFDDHGGHGJFHIIBHIGHJJCGIIIHGIIIIGGGGIIBGIJJ
@912808/1
ctgaggcaagtgttgggattttaaccatcttcaacgaatcaaattcactt
+912808/1
CCCFFFFDGDCFBHHIHIEGHDEF?AFGDGGGHICGGIIIEHIGGIGIII
@1420519/1
gccgtaatgaatggtgttgctttcgcagggtaagtctttcagtctcat
+1420519/1
@<?DD?DDFBDFFIB@2C;?CHE?8@CEFB?C9BBDFDGBFGIC@<8?
@7562079/1
ctctttctcaacaagatggtacctagctctaaatgccacaagatgggcat
+7562079/1
CCCFFFFFHHHHGIJIJJJHJIJJJJJJJJJHIJGHIJJIJJIJJJIGIH
@6017601/1
ctgtcttcagcctcatgttataacattatgcagttcattacctaagatat
+6017601/1
CCCFFFFFHHHHHJJJJJJJJJIJIJJJJJJJJIJJJJJJJJJJJJJJJJ
@4437770/1
gttcgtggaagtaagtggtctttcatttaatgttttttgaaaagcctcac
+4437770/1
@@@DFDDFDHHHHJJIIIEHIIIIIIIIIJJJIJJJIJIGIIJJJGHGGH
@6017682/1
ctcgaggtggctgcagtttccatatcatattatacctgaaggcttttggg
+6017682/1
CCCFFFFDHHHHHJJJIJJJJJJIJJJJJJJJJJJJJJIJJJJJJJJIJJ
@5008982/1
cataattcgggccttaactttagtgaactggtcatcaactgagaggccaa
+5008982/1
@CCFDFFFHHHHHJJJJJJJJJIHHIJJJJJIJJJJJIIJJJJIJJJJJJ
@1921203/1
gttcctggctgagagtaattcgtcgcgcattctgttgtatatttatgctc
+1921203/1
@@CFFFDFHDHHGHJCFGEHHIFGIIJJJJHHGHFDDFFHIICHIGHIGI
@4438578/1
cctgaatgtgatttttaatttcccagcacctccatcagaagaatcagatg
+4438578/1
BCCFFFFFHHHHHJJJJJJGIJJJJJJJJJJJIJJJJIJGIJJJJJJHIJ
@1921702/1
ctctgctgttgctgttgttgctgaggctgctgtggtctctgctgttgttg
+1921702/1
CCCFFFFFHHFHHJJJJGIJJJJHJJJJIIJJJJJGGIIJJJIIGHIHID
@6520685/1
gctgctaattttgcttggtgtttgttttctccaactccgacaaacgccat
+6520685/1
@<?D?DDDB=CFF?C?FF3AFCGEGFFEHAF?@@3DDEEF>@DDFIFFIE
@6521074/1
gtcgtctttctttcaacaaacacaagagctaaattatcctttttgaaatt
+6521074/1
BBBFDDFFHHHHHJJJJJJJJJJJJJJJJJJJJJIFGICIIJJJJIJGJJ
@5009925/1
tcctaaacctttttaaaacatcttcttgttttctatgttctatttctgct
+5009925/1
CCCFFFFFHHHHHJJJJJJJJJJIJJIJJJJJJJJJJIIIJJJJJJJIIH
@5010122/1
attttcgtttacccagagaggaaatagtattttttcttcatcgtcttgaa
+5010122/1
@CCFFFFDHHHHHJJJIJIJJGHJJJJ?EGIJJJJHJJCIJIIJIIJJJJ
@3953258/1
ggacctctttgtgcccatggagtttgacctctaggaccagtttgcaaagg
+3953258/1
CCCFFFFDGDFHHGIJIFIJHIIIJJIJGIGJJJJJJJIJDGIIGJJIJI
@362170/1
cacaaatccacttggaaaactgtttatcatagatccgacgacacttttta
+362170/1
8;?DD;DBAAF?DCBGBGF@G@?FE>C<?@HHIIIFEIIIB:DFEE@EEE
@2933161/1
tgtccttctaacctgttcttcttgaagttggttcagctgtagtctgtctg
+2933161/1
CCBFFFFFHHHHHIJFHIIJJJJIIJJJJIJHIHGGJIJHIJJJJJJIJH
@3953746/1
ctccaattgcattccctttcacactagggacatgaggtgaaattattggt
+3953746/1
@B@FFFFFHHHHHJJIJJJJJJJJJJJIJIIJJIIHICHHJIJJJGJJJG
@7022556/1
ctgggaacaagaatgctgttaatgcctccaagcttaacattgattttaag
+7022556/1
CC@FFFFFHHHHHJJJJJIJJJJJJJJJJJJJJJJJJJJJJJIJJJJJJJ
@7565541/1
gtacaatgtaatatgagttttctttgttttcaaaggctctaactaaaaat
+7565541/1
@=@D?DDDCC4DFFIIFFHEHHFIII@EGFHFIIIEIEFBFEIIIDIFEG
@3480519/1
tgactaaaatattgttcaagttcacgaggagtattcttggaaacaatttt
+3480519/1
CC@FFFFFHHHHHJFGIHIJIIJJJJJJJJJCGGJJIJIHGIJJGG<GHJ
@7565953/1
atcacaatcatctttattaactaattggttttcaactgactctgtcgttg
+7565953/1
@8?DDDDDFBF?FBFBHH?EGEHGH?H><CGDGGGIGIDHHIHDCGDFHB
@5525707/1
ctctggtatccaaaggcactgttttcaccggaggaatttgtttgtgattt
+5525707/1
B@CFFFADHHHHHJJIIJJFIHIJJJJJJJJBHGHIJFGIFIIIDFFHJJ
@7024068/1
tgataaattagaatcatcccatagcaaatgatatttggtaggacgtgctg
+7024068/1
@@@DFFFFDHFHDGEGIHHGJGGIGGIEAFCHIICGIGFEGEAHGFGHIB
@6521525/1
cttgttacaacatatttcaacatgtatccttttgggcggtaccatggtat
+6521525/1
CCCFFFFFHHHHHJJJJJJJJJJJJJJJJJJJJJJJJJJHIIJJJJJHIJ
@7568117/1
attgaaaatatttatatatttgagtaactatgatttagacattactacca
+7568117/1
@CCFFFFFHHHHHJJJJJJJJJJJHJJJJJJJJJJJJJJJJJJJJJJJJJ
@5010907/1
gctgcagctcaaccattttatcggccaacatattactgacctcaaccgta
+5010907/1
CCCFFFFFHHHHGJJJJJJJJJGIIJJJJJJJJJJJJJJJJJIJJJIJJI
@7568546/1
gcctttcataattcataacgtcattagcagagctcgctactaaggccttc
+7568546/1
@??DDDDDFHD?BGIEIIIGBGHIIIFIIIGGIGGEIHIHIHIHEIGBFH
@7568765/1
gacagcatgatgacattcatctataactaatagattgacacgagacaacg
+7568765/1
CCCFFFFFHFHGHIIIGGIIJJIJIGJJHGHIIIJIICGCHIHIGHHIII
@363509/1
ctgctgtggtctctgctgttgctgttgttgctgaggctgctgtggtctct
+363509/1
CCCFFFDDHFFHHIJIHGIIJIIJFIJIIJJJJIIIIIJICIDFIDEGGF
@6522995/1
tctctttctttttttgttagactgatttgatagagcacggaaggtggaat
+6522995/1
CCCFFFFFHHHHHJJJIJJJJJJJIJJJJJJJJJJJJJJJHIJJBFIHIJ
@4441930/1
cgacctttggattgaatataagaccttgttgttttagggtaatcaaattt
+4441930/1
CCCFFFFFHHHHHJJJJIJJJJJJJJJJIIJIJJJJJJJFHIJJJJJJJJ
@5012203/1
actgaaccaaatcggctccttgaatgaatttttcattcctccatactcct
+5012203/1
?@@DDD?A2AFF3AC>F8A9CEHFDGEIIEEEE1??FBD?@@99B@DFD?
@1424543/1
ggctgctgtggtctctgctgttgctgaggctgttgtggt
+1424543/1
?<@DDD3AB?8ADHIIIIGCEDFACHGIFCBEBA<CFED
@3483155/1
catgttgaatagcttgctgtggtggtacagcacccggtcctggtcc
+3483155/1
@<<ADDBD<C>F>GHE=?EFFCAACFHB?<A?F;FA@G:0?B;B>B
@4444895/1
cacgacctttggattgaatataagaccttgttgttttagggtaatcaaat
+4444895/1
CCCFFFFFHHHHHJJJIIJHJGIJJJJJJJIIJFIIJIJGIFGHIJIJJI
@2937902/1
ggtgcattcataattcgggccttaactttagtgaactggtcatcaactga
+2937902/1
BB@DDADDHHHHCGHJJJJJJJJJJJJJJJJGHIIJJJJHJJJJJIJJJI
@5528623/1
gttcttttaacactctttgatggaatttcataaacaactttcaaatcctt
+5528623/1
@BBFFFFFHHHHHJJJJJJJJJJJJJJJJIJJJJJIJIJJJJJJJJJJJJ
@5528719/1
catatttctcccatctgcatccttcttttccggaaagaacctagtgtgat
+5528719/1
C@@FFDFFDHHFHIJIIJJIIIJJJJIIFHIIBGGIFIIJICGG?BFFIJ
@920098/1
cgctcaaacatgcaaatgtgacattattgactaaggccgatctgaggtct
+920098/1
CC@FFDDDGHFHHFEHIIBHIJGEDHIIIJIHEEGIGIJIIJIJEI;?DF
@3956650/1
ggaatttcataaacaactttcaaatccttaatatacgcaacaaagctttc
+3956650/1
CCCFFFFFHHHGHJJJHIJJJIJJJJJJIJIJJIIIIJJJJIJIJJIGJJ
@3957038/1
ccggtttctcaaaacatggtgctggatgaggaaatttttcataaagaagt
+3957038/1
BCCFDFFFHHHHHJJJJJJHHIJJJIJJJJJJJJJJJJIJJJJJJJJJJG
@5014828/1
ggtggctgcagtttccatatcatattatacctgaaggcttttgggtcgtg
+5014828/1
CCCFFFFFHHHFFGIJJJHJIJJJJJJJJJJJJJJJJJJJJJJJJFHIHI
@2450428/1
cgaaaaaataatcaacgttactatcaatcacgaaaaataacaaaaacaaa
+2450428/1
@@?DDFFFHDDFHJJJJDHGJJIIIJIJEHGJJGIGGHEFHIIHGHEHHG
@1428005/1
cacaaatccacttggaaaactgtttatcatagatccgacgacacttttta
+1428005/1
@C@DDDBBHHHFDCGIIGGGDACHHIJHIIGIGGGIEGIJIIGIGEEGGG
@4446836/1
catatttctcccatctgcatccttcttttccggaaagaacctagtgtgat
+4446836/1
CCCFFFFFHHHHHJJJJJJJJJJJJJJJJJJJJJJJJJJJJJJJIJIIJJ
@2451014/1
tcaacaagttccgttttttggagaggcaactcaggataactatagaggtt
+2451014/1
CCCFFFFFHHHBFEGHGHIIJJJJJIIGHIIJJJIEIGIJFIIJIIJIFG
@1428498/1
agtaaaacgtaagtggaagcataagctcccaattctttggtgataagaac
+1428498/1
CCBFFFFFHHHHHJJJJJJJJJJJJJIJJJIJJJJJJJJJHIAHIJJJJJ
@6025645/1
gttcaacaaatctcttaatgatatcagtcagcttacaagccttagtaagc
+6025645/1
CCCFFFFFHHHHHJJJJHJJJJJJJJJJJJJIIJJJJJJJJIIJJJJIJE
@5530387/1
ataataggcaggagcaggtatagatactgaacgtgtacacctcacatatg
+5530387/1
@@@DFDDFFHHGAHBBBF?CFEHEHIIGICFFB?C?FFECEHGDHGGEHI
@2452861/1
ctccatactctggctgccgaatgccacaattggtaagtgaatttcgagca
+2452861/1
CCCFFFFFHHHHHJJJJJJJJJIIJIIIJJJJJGIEHDHIIJJJJJIJJJ
@7029604/1
cagcttacaagccttagtaagcataaatttatggaagccataccgtacgc
+7029604/1
;?@DDDDDAFDFDGIGEE@FB>DFIG?CHCEHFCGGIIIIIIEBG?DDFH
@7029629/1
ctgcagctcaaccattttatcggccaacatattactgacctcaaccgtac
+7029629/1
@@BFFFFFHGHHGEHIJJIIIFGIJJEHGIEIIJJJCEHIIJJIJJJFHI
@3486312/1
agcataataggtaggtgcagggtatgaaactgaacgtgtacacctggtaa
+3486312/1
CCCFFFFFHHHFHJJGHIIJJJCGIJIJJJJJJJJJHIIIJJJJJJJGIJ
@3486619/1
actttatcgtaacggtcatttctttttcttgatctctttcattatcgtaa
+3486619/1
CCCFFFFFHFHHHJJIJJJJJJJJJJJIJJJJJJJJJJJJIJJJJJJJJI
@5532145/1
ggaagtaagtggtctttcatttaatgttttttgaaaagcctcacttgttt
+5532145/1
CCCFFFFFHHHHFHJJJJJJJJJJJJJJJJJJJIJJJJJJIJJIJJJIIJ
@1432715/1
gcatgttcttgcctttgttgctgctgtggtggttcttgcctttgcagctg
+1432715/1
=?@DDFDFGHHGGCHJIHIIJJIJJFFGEFCCCEDHIAHGIJGHGFFEHJ
@1433156/1
caggaggttgttgcatcctttgctcttgaggaagttggtgtagaggtgca
+1433156/1
CCCFDFFBFFHHHJJJJJJJIJJJJJJJHIJFGHHHIJGGGIIHIJGGIJ
@922476/1
gttcgtagtgaagaactgaaagcagatctaaatttctcaaatttctttct
+922476/1
@@@BDDDFHHHHHJJJJJJJJJJGJIJJJFECGIIIIHFH9CDGGIIJJJ
@1433956/1
cttcatccttgttttcaaagttgataaataatattaatgaaactaaaaac
+1433956/1
@@@ADD;ACDBFBGG:E@4CAE<3A<C4CB@9CFDE>D9E@GFEGFFCE6
@2453023/1
cattctttcaaaaaaaactattcgtaggagtaaaacgtaagtggaagcat
+2453023/1
CCCFFFFFHHHHHJJJJJJJJJJJIJJJJJGHJJJJJGHIJHIJHIJJJJ
@6026799/1
ccacgtgaaatctttaggctgcagctcaaccattttatcggccaacatat
+6026799/1
CCCFFDDDHFDFFIIIJGHGIIIJHIJFIIJIIJJJJJIGIGJGIIGG@D
@1930938/1
gtccttttatcataatgagatcaagtttttttcgaatcaaatgaagctgt
+1930938/1
CCCFFFFFHHHHHJJJJIJJJJJJJJIJJJJIJJIJJJJJJJJJJJJJJF
@4449291/1
ctcttgttttgcttctttttttgacctacccttgccgatagcaataaggc
+4449291/1
CCCFFFDEHHHHHJJIJJJJJJJIIJJJJJJJJJJJJJJJJJJJJJEIJJ
@2942784/1
cgggacttgaaaagaaagaccttcccactggggtgtatgtcattgagggc
+2942784/1
CCCFFFFFHGHHHJJJJJJJJJJJJJJJJJJJJCGGHJGIIJJJJJJJJF
@1435870/1
cctcattttcgctcagaagaaataatatctcagcaccaattttatgattt
+1435870/1
CCCFFFFFHHHHHJJJJJJJJJJJJJJJJJJJJJJIJJJJJIJJJJJJJJ
@371741/1
cagagactcgtccaatcagattgaaaaaaacaagttgtataacacaatta
+371741/1
CCCFFFFFHHHHHJJJJJJJJJIIJIJJJIJJJJGIJHIJJJJJJIIJJI
@2944160/1
cgtacttctagcattagaagtttcttctccagctaaggctgtatcatcaa
+2944160/1
?@?DFFDEFHHFFGJGICGHCHHIIIJJGGEEEG4CGGIIHGGC?FFHHD
@6530406/1
ccgtgatctaatatttgagcagaaggtgctggtgcatgtaatactttgta
+6530406/1
BCCDFFFFHHHHHJJJJGIJJJJJJJFHIJJJHHJJJJHIJJJJJIJJJJ
@1932053/1
ataagttttaacagtaagttcttttttttccttgactatgtttgatgaca
+1932053/1
@@@DDDDDD>FDHD<:ECAE>FGHHHHII9?DF?DDHGICBGGGGGCIBG
@1932479/1
ccatatttaactgctagagaagcgaatatagtgttgtttactaatgc
+1932479/1
@@@DDDDDHHHDFEIIIII@GGHI?EFDHIGIIGFHBFHIIEHCHG>
@8066065/1
gttgttgttgctgctgctgttgttgttgttgaggttgattagaagcccct
+8066065/1
C@@FFFFDFHHHDGIGGIIFHGIIHGHHFH@DEGCFGFIGH9DCGGIIGC
@7575412/1
gttcttcttcttttttccacgtgaaatctttaggctgcagctcaaccatt
+7575412/1
@BBFFFFFHHHHHJJJJJJJJIJJJJJIJJJJHIJJJJJJJJJJJJJJJJ
@4451106/1
ctcttgaggaagttggtgtagaggtgcaggctggccatgttgaatagctt
+4451106/1
CCCFFFFFHHHHHIJIEFGHIJJJFHIJJJJJJJJJJJJIJJJJJIIJIJ
@4451424/1
cgtgtaatcactgctgaggcttgaacaagcccttctgatagcctgcaatt
+4451424/1
@@@FDFEFHHHHHIJJIJJIGHIIGIGIIJIJGGHGEGIGIJHFHGCDFG
@3962117/1
gctcaatttaccttcatccttgttttcaaagttgataaataatattaatg
+3962117/1
CC@FFFFFFHHHHIJIDHHIJJFHHIJJJJIIJIGGEEHIGIIIHGIJEH
@5532956/1
ccacattccattccatgatttattaaacccgatgctagctttcttaaatc
+5532956/1
@@@FDFFDFHDBDIG?GF>FHIIIIIICB?GFHEHEHIIIEEHGHIGHIB
@5533078/1
tttcttttcttctttctgtatcaactgcagcctcttttaccattgtacga
+5533078/1
@@C=DDFFHHHHHJJBHHIHGDHGGIJJIIIGIGIJJIJJGIJIJIGIJD
@4452642/1
gtgagaagctgcaacggctgctatagatggaacgttgatctggtctggag
+4452642/1
@@@DD8DDFFFFFBFE>EE@FF9?F<FB@?BFEDFFF?FFGF>FCFEIII
@5534278/1
cttgtggaaaaccaccacaaatccacttggaaaactgtttatcat
+5534278/1
CCCFFFFFHHHHHJJJJJJJJJJJJJJJJJJJJJJJJIJJJJJJJ
@1437541/1
ttcttctatcacatcggaggcaaccaatatgttcgtctcacccatgttaa
+1437541/1
<@@?DFFFFDHHHIIIIAE@EHHIEGGGHCDHHHGFFGGEHBGIGIFHHI
@1439492/1
atggagtttgacctctaggaccagtttgcaaagggaagcgagcttgctgt
+1439492/1
BCCFFFFFHHFHHIJJJJJIJJGIHIIJJJJJJJJJIJJJIIJIIIJJJF
@2457368/1
tcctgaggagcatgttcttgcctttgttgctgctgtggtggttcttgcct
+2457368/1
CCCFFFFFHHHHHJHHIJJIJIIGJIJIJIJJJJJHJJCGHDHIIJJJJI
@2458685/1
cagagaggaaatagtattttttcttcatcgtcttgaacttcatttccaac
+2458685/1
@@CDFFFF?BFHHIEHGHHIIIIIIGEHIIFIIIEECHIIICHIGIIIII
@8068544/1
ccagagaggaaatagtattttttcttcatcgtcttgaacttcatttccaa
+8068544/1
@@@FADDDHFHHFEG<CGIGIJBHHIGIJIFCDHFGFDHFIEGIIIJJGC
@927125/1
aaaccaagaacatgtggcctatcctctggaggaattcctttaaactgatc
+927125/1
@CCFFFFFHHHHHJHIJJJJJJJJJJJJJJJJJJJJJJJJJJJJJJJJJJ
@5535516/1
ggcctgcttgtggaaaaccaccacaaatccacttggaaaactgtttatca
+5535516/1
CCCFFFFFHHHHHJJJJJJJJJJJJJJJJJIJJJJJJJJJJJJIJJJJJJ
@8069270/1
ctataagaacaatgagtaagagcttgcaagaggtaacttctgtcttgaaa
+8069270/1
@@@FFDFDFFHHHIGGCFFGHGIIGIJJIIJJIGIIJIHIGGFFIIIIHG
@4457455/1
cctcctcatagttccacaatgagtaatttcaatttttaatccttttattt
+4457455/1
CCCFFFFFHHHHHJJJJJJJJJJHJIJJJJJJJJJJJJJJJJIJJJJJJJ
@374481/1
ctcccatctgcatccttcttttccggaaagaacctagtgtgatggcgttt
+374481/1
CCCFFFFFHHHHHIJJJJJJJJJJJJJJJIJJJJJJJIIGHIJJJJIHJJ
@7577569/1
gcactggttacaggagatactggttgttgttgaggtggtagttgagtttg
+7577569/1
CCCFFFFFHHHHHJHJFHGIJJJHIJHJJHIJGHJCFHBGHHIJIIGGII
@7577668/1
cacagaactcagcaactctcggatcttctatccttatctcatcaaatatt
+7577668/1
@@@FFFDDHHHHDHGEHHIJGC:EEFGHHGICEHICGGGGGGIIIGIIHI
@7578444/1
ggctgagagtaattcgtcgcgcattctgttgtatatttatgctcacttca
+7578444/1
@@CFFFFFGD?FHHIGBB?<FGIGIIGGIFGEEEECGGABFDHIIFHE<B
@3963258/1
ggtaggtgcagggtatgaaactgaacgtgtacacctggtaaagaggtgac
+3963258/1
BB@DFFDDHHHHHAGHIJJJJJJJJJJIIGIJJJJJJJGHJJJGIJBGHI
@376145/1
cgtccaatcagattgaaaaaaacaagttgtataacacaattaaaaagtaa
+376145/1
CCBFFFFFHHHHHJJJJJJJJJJJJJHJJIJJJJJJJJJJJJJJJJJFHJ
@6032674/1
gttataaatgtaggaagttatcaagaaatctaagattgcatcaccgagga
+6032674/1
@@@DBDDDDB:CDGGGGAIHIIIEG@GGIIGHGDGFHC@B?FEGIDIHD>
@7580252/1
gggaaaatgaactgtatccattacgatgattctagctgagaactacgagt
+7580252/1
CCCFFDDDHFBHHIFGHIIGCGIBHEGE9HFDEGEHI<CCFEHIIIGFB8
@1443046/1
ccacaatgagtaatttcaatttttaatccttt
+1443046/1
CCCFFFD?<DAFAHGGHH@BIIICHIIFFDHI
@7580302/1
ggtgcgttaacttttggtggctttattatattactcctaattgaagagcc
+7580302/1
??=BDDDD<D?DDEEEE2<AEFIC9EE9?ED9CDDCCEEE<D<4DEBA@D
@6533696/1
tttcaaaaaaaactattcgtaggagtaaaacgtaagtggaagcataagct
+6533696/1
@CCFFFFFGHHHHJJJJIIFHIIIJFHGIJJJIIJIIJJGIIIJJJJJJJ
@7580487/1
cttgactatgtttgatgacatatcaataacattctcctcaaccttttgta
+7580487/1
@@@DDBDBF>DFHGGHIIIIIIICDCH@H>FHIGIGGC@BBGHGHIIGG<
@1443294/1
gccacattccattccatgatttattaaacccgatgctagctttcttaaat
+1443294/1
CCCFFFFFHHHHHJJJJJJJJJJJJJJJJJJJJJJJJJJJIJJJJJJJJJ
@7581094/1
gccacattccattccatgatttattaaacccgatgctagctttcttaaat
+7581094/1
@CCFFFFFHHHHHJJJIIIJIIJJJIIJJIJIGHGIIJJJIJJIJIJIII
@3491759/1
cctatgactcccaagctgctatgagtactatcatcagctggtgtagaatt
+3491759/1
CCCFFFFFHHHHHJJJJJJJJJJJJEHIJJJJJJJJJJHHI?FGIIIJJJ
@1936729/1
cctgcaccgatgcaattaatactcatcttctttactaaaaggctacacaa
+1936729/1
CCCFFFFFHDFHGJIJJJJIIJIJIJIGHIJJJIJIIJHGHIDIIIJEGI
@4459305/1
acaagttttacttcttctttaagacactgactaaaatattgttcaagtt
+4459305/1
@@<DDADAFDCDFEFF?FA?E4CFF<ECHH>BDAGDFFGDF9CDDFDFE
@5537719/1
caggatacgatctggtttacaattagaatttataagtgttgcggttaaac
+5537719/1
CCCFFFFFHHHHHJJGGJIJJJJJIJJJJJJIJJJJEHGIIJJJHIIJJJ
@930185/1
ggtgaacatgggcaaatctggaggttgatgaggaggctgaggtggaatta
+930185/1
@@:DDDEFDHGGGIEHIIGHHBEHCEFFGGGIIDGGIIJFFG?DHFCH8B
@6534260/1
ctgcaattcttggttcaagatcattttaaactgtccttctgacacaccat
+6534260/1
CCCFFFFFHHHHGHIJJJJJJJJJJJJJJJJJJJJIJJJIJIIGJJJEHH
@6034235/1
attagatttattaatttgctcaggagaaatttcaatttttgcaaattgtt
+6034235/1
CCCFFFFFHHHHHHJJIJJJJJJJJJJJJJJJJJJJJJJJJJIIJJJJJJ
@2470718/1
atgggctctgaaggttgtattgttctggtattatgagtgttacttctcat
+2470718/1
@@CFFFFFHHHGHJGHJGHIJJJIJJJJCHIIGIIJGGIHIIJJJJJJJJ
@2471022/1
ccgggttgttgcctaacaggaggtgcactggttacaggagatactggttg
+2471022/1
CCCFFDFFHHHHHJJJJJJJGII?EHGIJJJFHIJJJJIJJIIJJJJBFH
@2471557/1
ttgctggtcactgggttgttgcctaacaggaggtgcactggttacaggag
+2471557/1
CCCFFFFDHHHHHJJGIJJJJJJJJJJIJJIIJCHHJJJJJHIIJJJJJJ
@5026721/1
cccaattctggcccaagaggagagcttttattgaatagaataggaatgtc
+5026721/1
CCCFFFFFHHHHHJIJJJIJJJJJJJJJJJJJJJJJJJJJJJJIIJJJHI
@5026860/1
cttctttttttgacctacccttgccgatagcaataaggcctttggcttta
+5026860/1
@@@DDDDEHFHFHGGIIICGHIH@GGBGGBGBBFHGGCHGEC=FHEGIII
@1445141/1
cataattaaaattaattaaaagttaataatacaaat
+1445141/1
@@@7:4BDFFFFFIIFEAF>HF3C?CD>HIFFD<AA
@6038109/1
cctgttgttccattgcttgaggtctggtaattggagcggcttgtctaact
+6038109/1
CCCFFFFFHHHHHJJJJJJJJJGHJJJHHIJJJJJJJJJJJJ6?8=4B=B
@7038307/1
cgagacaacgtgatataactatgaagaatcatgtgataaaaaatagcagc
+7038307/1
CCCFFFFFHHFHFIJJJJJJJJJJIJJIIJJJJHHJIIJJJJJJJJJJJI
@7582548/1
gtgaaatctttaggctgcagctcaaccattttatcggccaacatattact
+7582548/1
CBCFFFFFHHHHHIIJJJJJGIJJJIJJJJJJIJJIJJJJIJJJJJIJJJ
@6540399/1
cacccaatgtttctagcctttcataattcataacgtcattagcagagctc
+6540399/1
@??DBDDD?FHHHIG>FHECCHCBDEHBEHHBHHG?EHIIE?DFDCHFAG
@6541407/1
gttgttgttgttgaccccatggttgtcgaggaggtccctgttgttccatt
+6541407/1
@@@DDBDFFHHHDHIEHIEGEGEHHIIGFGGDFG8?FFEHFHIBGHECFH
@6542133/1
cggagtttgctgtcgaatactctgagcttgctgagcgactaatgccactg
+6542133/1
<@?DBADDHBFD?GGGI<EHHEGEGGDHIGIIG@GGDHBH>B<9BFHGI<
@3496299/1
ccaggaacttcccagtcatcaggaataaagtcattaaccttcaaaatttt
+3496299/1
@@@FFFFFHHHHDGHDHBHGHHGGBCGEHIBHEIIJEGHIJJIJ@DDHHG
@7584662/1
ctcaggataactatagaggttcttctttcca
+7584662/1
@@@DDD;DF?CFDG>9BCA3AACH?::ABC?
@6542944/1
cgtttctgtaccactataaatgtaatcggtggcgtgtaatcactgctgag
+6542944/1
@C@FFFFFHHHHHJJJJJJIJJHIIJJJJIIJJJHIJJJJJJJJJJIJJJ
@5541262/1
cttttttttattcctttttgaattgaaatcacctgctccaggtaatggaa
+5541262/1
@@@FFFFFHFFHHJIIJJJJ<FHIGHJJJHGGGIJFHGGHIGHGGIGGGI
@2955166/1
ccctgttgttccattgcttgaggtctggtaattggagcggctt
+2955166/1
CCCFFFFFHHHHHJJJJJJJJJJEGIJJHIJJJJJJJIJJJJJ
@3965748/1
cttcttttccaattggttctaaattgtcatcaagctctccccttccatgc
+3965748/1
?@@DDEFDBHFHHEEF2CH??BHGEE<FIIJIHIHCHEEEGGGG9DCEHI
@3966203/1
gtttctcaaaacatggtgctggatgaggaaatttttcataaagaagtcga
+3966203/1
@@@FFFDFDDHFFFGDAEHHHGFHIIIIGIIIIIIIIIGIIIIIIIDHGF
@4462456/1
ctctgtagcattgtaatttcttgttcttcttgttttttttctttaacatt
+4462456/1
CCCFFDFFHHHHHEFFGHIHHIGFHGIJJIIJJIJJIIEIIIJJGIHGHI
@2957809/1
cactgactaaaatattgttcaagttcacgaggagtattcttggaaacaat
+2957809/1
CCCFFFFFHHHHHJJJJGIJJIJJJJJJJJJJJJFHIJJJJJJIJJJJJJ
@5543459/1
cttaactgtccttctaacctgttcttcttgaagttggttcagctgtagtc
+5543459/1
CCCFFFFFHHHHHJJJJJJJJIJJJJJJJJIIJJJJJJIJJJJJJJJJIJ
@1448461/1
gtcgggacttgaaaagaaagaccttcccactggggtgtatgtcattgagg
+1448461/1
C@@FFFFFHHHDHJIJGGIGGEHHIGIIIGIJJJJ?@DEGIHGGIJJJIG
@1448497/1
ggattttaatatttccatttgtttttcagtttgtttctgaaattcttcag
+1448497/1
CCBFFFFFHHHHHJJJJJJJJJJJJJJJJIJJJJJIJJJJJIIJJIJJJJ
@6040191/1
gcaaccaatatgttcgtctcacccatgttaaattttttcagaatcatgtg
+6040191/1
CCCFFFFFHHHGFHIJHIIIIIIIIJIHIIJJIGJIJJJJJJJJIIJIII
@6040270/1
gttcgtggaagtaagaggtctttcatttaatgttttttgaaaagcctcac
+6040270/1
CCCFFFFFHHHHHJJJJJGHIJJJJJJJJJJJIJJJJJJJJJJJJJJJJJ
@5544083/1
ctgataaattagaatcatcccatagcaaatggtatttggtaggacgtgct
+5544083/1
@@@FFDDFHHHDAHGIIJGIGGIHGCEIAEHH<CFIIHGFBGGHGHGHFD
@1941094/1
gttgagtttggtgggtaggggttgtttccctagactgtggttgagacact
+1941094/1
@@@FBDBDHFHFHIGCFHIJI@FHIIIGGIGGIIIIJGGIFHGIIGIJJI
@8070804/1
acaagattttcacatggctgcccctttattatccctttcagtggacaatt
+8070804/1
C@CFF?EFHHHFFGIJIHGHIIJIJIIJGIGIJJJJJJJIJDGGFIIGHI
@1941485/1
ccgtacttctagcattagaagtttcttctccagctaaggctgtatcatca
+1941485/1
@@@DDDFFHHBFHGIII?AHHHCHIIIGIGIIIIIIIIIIIGHHIBHIII
@1941523/1
ctcaggataactatagaggttcttctttccatcaaaggcaggaaatcgat
+1941523/1
CCCFFFFFGHHHHJJJJJJHHIJJJJJJJJJJIJJJJJJJJIJJJJJJHI
@5544627/1
ctcttggtgttcaacaaatctcttaatgatatcagtcagcttacaagcct
+5544627/1
CCCFFFFBFFHHHJJJIIJJJJJJJJJJJJJJJJJGHJJJJJJJJJJJJJ
@3968976/1
gttgtaaggtgctgaggcaagtgttgggattttgaccatcttcaacgaat
+3968976/1
@@@DDDDDH?FFFE9BHIICEIIFH<E<8??CGIGG>GHGIIIGDGE=DG
@5545392/1
cagcagcctcagcaacagcagagaccacaacagtctcagcaacagcagag
+5545392/1
<@@DDA:D;BFDDEBB9AAEFGA@DHIG;C;?1?F@@GHHIIIID>FCH=
@3969815/1
cttgaaatctgtagcccaatattgattccagaacttccggcataatgagt
+3969815/1
CCCFFFFFHHHHHJJJJJJJJJJJIJJJJJJJJJJJJJJJJJJJJJJJJD
@6543264/1
gtcagaattttcgtttggagcaaatacaatgtatttgctgtctttgtgtc
+6543264/1
@@@DFFFFHHHDHHHHI=D>FGIGHCHIGIIGIIIICAEHGGHIIIIIIG
@5545964/1
gagtgagttaaaacagtacatcgcacaacaaacacttggggagttaaatc
+5545964/1
BCCDFFFEHHHHHJJJGIJJJJJJJJJJJJJJJJJJJJJJJJJHIIJJJJ
@7039945/1
ttcttcttcttttttccacgtgaaatctttaggctgcagctcaaccattt
+7039945/1
CCCFFDEFHHHGHJIHGJJJFGIIIJJJJJIEGGHGIIICHGGGHIIGII
@6543637/1
cactgactaaaatattgttcaagttcacgaggagtattcttggaaacaat
+6543637/1
CCCFFFFFHHHHHJJJJHIJJJJIJIJJJIJJJJHHIIJJJJJGIJIIII
@2958726/1
gatgcataagtcattcctctatcaggtaagacaacaatcacaagttttac
+2958726/1
@<@DFFFFH<AFHIIGBHHIGEHCECHHGCHHHGFGHHDHGGHDIIIGII
@5546729/1
aggagatactggttgttgttgaggtggtagttgagtttggtgggtagggg
+5546729/1
C@CFFFFFHHHHHIJFHJHIGHIFCFHGGEEGHEG?FHIJIIIJDHHIJJ
@7586138/1
cctaaaagtgggttcatgaattgctccctccacctgaactagttcatatt
+7586138/1
@CCFFFFFFHHHFAHBHIHGGIEGGFBB@GHGGGHGEIIEGGHDHIIIHI
@5030437/1
attacttcttctcgaggtggctgcagtttccatatcatattatacctgaa
+5030437/1
@@@FFFFDFFGHHIJGGGHIJJGGJJJGJIJDIGIIEIHDHIGIIIIJJI
@6041601/1
ccattttccaaaggtttaaaagcaggtattgcattggtataagcatttgc
+6041601/1
CCCFFFFFHHHHHJFHIJJJJJJJJJGHJJJJIJJJJIIJJJJJJJJIJJ
@2474757/1
ctgttgttgaggctgctgtggtctctgctgttgctgttgttgctgaggct
+2474757/1
CCCFFFFFHHHHHJJJIJHHJHIJJJJJJIGIJJJIFFGIIJEHJAHHGF
@7040769/1
cagtcttcaagcactgagttagaataccaacctgaatttcagcaattttc
+7040769/1
CCCFFFFFHHHHHJJJJJIHIJJJJJJJJJJJJJIJJJJJJJJJIJJJJJ
@381084/1
ctcccatctgcatccttcttttccggaaagaacctagtgtgatggcgttt
+381084/1
@@@FFFFFFFHAHDEFGBGIIIIIEHEHEGGHHIIDGIIIGIGGIIIIGI
@3499959/1
ggaggaagtcctttaaactgatccatgatcaatctcataggatgtctatt
+3499959/1
??;AB?D;DFHFHGHIEIIEFGGIH>CDHHGCGHICDGCFGEBFHIGADF
@1943027/1
tttggatttcattgatagtatctgatttgttgtttattagggtagcattt
+1943027/1
@CCFFDEFFHFHHIEHHGCIHJJIEHHIJJIIJJJJJJIJF<?GHHFHII
@1454847/1
ggctggcctgcttgtggaaaaccaccacaaatccacttggaaaactgttt
+1454847/1
@@<DDDDDDD?DFEHGG>:<CBC=BDG9E?CDCHEHCCDHDE?GGGFHGG
@2961249/1
tgttgctgttgttgctgaggctgctgtggtctctgctgttgctgttgttg
+2961249/1
CC@FFFFFHHHHHJJJJJJJJJJJJJIJJHHIJFIIGGHHGIJIGIJIJI
@1455220/1
cattttgtctgctaaagcactaccttcagc
+1455220/1
???DD?4A<:=:<C?<2:?A?A;FCEEI?E
@3501283/1
ggctgctgtggtctctgctgttgttgttgttgctgaggctgctgtggtct
+3501283/1
CCCFFFFFHHHHHIJJJJJJIJJHIJIJJIJJJJJJJJJJJIJJHGIHIG
@1455554/1
gcctcttgttttgcttctttttttgacctacccttgccgatagc
+1455554/1
BCCFFFFFHHHHHJJJJJJJJJJJJIIJJIJJGJIIIJIJJJJJ
@935271/1
ctcccttggcagtaacaagattttcacatggctgcccctttattatccct
+935271/1
@@@FFFFFHHHHFHIIIJIIJJJJIIJJJJIIJHIIJIIJIJJJJJIJIJ
@4468185/1
ctctgatttatctcatcttcatcatccaagccgtaatgaatggtgttgct
+4468185/1
@CCFFFFFHDHHHJJBIIIIJJIJGJEHGIJJJFGHIHGHIIIHIHIIIJ
@3974563/1
tgtcacttttggtcctgttggtccattaatataaaatggttcaacttctt
+3974563/1
C@@FFFFFHHG?FGEGDHGGHCAFGIGIE<EDDHBGGHG?FHGBAHG<DG
@1458080/1
tgataagtgtatttatacctctctttctggtgttcatgtaatgaattcgt
+1458080/1
CCCFFFFFHFHHHJJJJJJJJJJJJJJJJJJIGIIIJJHIIIJJJJJIJI
@3504317/1
taatgattcaaataagtctccaaggacctttggcacatccacgatttcgg
+3504317/1
@@CFFFFFDD:=AE@BA@IHEHGE@EGGHCFGHHGHI@FGHIIEDHGF;F
@5552110/1
ggcaaatctggaggttgatgaggaggctgaggcggaattagagcaattgc
+5552110/1
CCCFFFFFHHHFHJGHIIJJJJJIJJJJJIIJJJJGHIJJJIJJJJJJHH
@7043299/1
attctatcacctttgaagttgaataagttattattcttctaggtcctttt
+7043299/1
CCCFFFFFHHHHHJJIJJJJJJJJJJJJIIJJJJJJJJJJJIJIJJJJJJ
@5553335/1
aggaaataagaaagcaagagaaggaagtgaggtacacagttgcagtcctg
+5553335/1
@CCFFFFFHHHHHJJJJJJJIJIJJJIFHIJJGGIJJJJIJJJJJJJJJJ
@3975468/1
gtcacttttggtcctgttggtccattaatataaaatggttcaacttcttt
+3975468/1
@@@FFFFFHFD?DHHIJGIJFHGGIJIIGJGGIJIIGIFGGHEHJJJIII
@3975666/1
cataagttgtaacagtaagttcttttttttccttgactatgtttgatgac
+3975666/1
CCCFFFFFHHHHGIJIJJJJJJJJJJJJJJJJJJIJJJJJJJJJJJJJJJ
@8077789/1
gttgaggctgctgtggtctctgctgttgctgttgttgctgaggctgctgt
+8077789/1
@BCFFFFFHHGHHFHIEGIIJJJJJIJJIIJHIIJJJIJJHIJJJJJJID
@3975895/1
aggaagtaagtgcaggggaacgagaaccaatttcttttttaaaataatca
+3975895/1
?@@D???;A4ACC>BCGGGIB?@DGEGGII>HCB<BFGIIFBC===FHH>
@2966295/1
gtctaattcagtagggtgagtaatctctgtatcaacaactgtaccagccg
+2966295/1
@@@FFFFFHHHHHJJIEFHGCHGHIJJJJEHIIIIIJIJJJHIIJJJJJI
@1461026/1
ccttcttctatcacatcggaggcaaccaatatgttcgtctcacccatgtt
+1461026/1
CCCFFFFFHHHHGIJJJJJJJJJIIIJJJJJJJIJJJHIJJJJJJJJJJJ
@4469768/1
ctgtctgcatctgtatatgccctagcacggaaagcagcgagatgagcata
+4469768/1
CCCFFFFFHHHHHIJJIIJJJJJJJJJJJJJJJJIJJJJJJJJJJJJJJI
@5037290/1
ctccaaaattgtaaatccaggaacttcccagtcatcaggaataaagtcat
+5037290/1
CCBFFFFFHHHHHJJJJJJJJJJJJJJJJJJIJJJJJJJJJJJJJJHIIJ
@7591243/1
gtcacttcaaactgttgctcagcagctatctcttgtaggaactggactgc
+7591243/1
@@@DDAD?FHBDDF<FGA@<FF@<EG@EFEHFDGGEGGIIIIIDD?FEDH
@7591802/1
ggataactatagaggttcttctttccatcaaaggcaggaaatcgattttt
+7591802/1
CCCFFFFFHHHHHJJGHIJJJJJJJJJJJJJJJJJJJJJJJJJJJIJJJJ
@5038748/1
ctgttgctgaggctgttgtggtctctgctgttgctgaggctgctgtggtc
+5038748/1
CC@FFFFFHHHHGJIFGGFHHEHIJJIFIGEHGGEGGIJJFGGIIECH;F
@3976345/1
ctctcgtgagccaacagtaagacatggtagatgaggatactttaatctaa
+3976345/1
CCCFFFFFHHGHHJJJJIJJJJJJJJJCGIIJJJJJGIJJJJJJJJJJJJ
@386366/1
cctcctttcaaaaaaatacagcaagtctg
+386366/1
?@@DD;D;FD<DFEFI9E?CF>?1C1C?C
@386781/1
cacacctttgtcaccactatattcaccaacc
+386781/1
@@@DDDDADH<ADGEE?FFEHIIIIGGHDGG
@3505464/1
ccgtagtcgaggctgggctacagatatctagaggttctgtatttcctgtg
+3505464/1
CC@FFFFFHHHHHJJJJJJJJJJJJJJJJIJJJJDHIJJHIJJJJJJIIJ
@3977444/1
caatgtaatatgagttttctttgttttcaaaggctctaactaaaaattct
+3977444/1
CCCFFFFFHHHHHJHIJJIJJJJJJJJJIJJJJJIJJJJJJJJJJJJJJJ
@387383/1
agcgagatgagcataataggtaggtgcagggtatgaaactgaacgtgtac
+387383/1
@CCFFFFAHHDGHGIIGIIICEFH?FGGHGI?FCGIIIIIGIIEGDGFGG
@7593719/1
ctgctgtggtctctgctgttgttgctgctgctgttgttgttgctgctgtt
+7593719/1
CCCFFFFFGHHHHJJJJJJJIIJIJJIJJJJJIHIIGIIGIJIJJJJIDC
@3978022/1
aaattgtaaaatgctaatatcctaacgttatcaggttttgggtagttggg
+3978022/1
@@CFFFEFHHHHHJJJJJJJJJJIJJJJJJJJJIJGHIJJJJDHIHIIJJ
@2968919/1
ctttgactaaatactcctgaaggagtgatatcggtgtttttgagctcata
+2968919/1
CCCFFFFFHHGHHJJJJJJJHJJJJFGHIJJJJIEGFHIJJJIJJJJJJE
@3978232/1
gttgttgctgaggctgctgtggtctctgctgttgctgaggctgttgtggt
+3978232/1
=::DA?;BFBDFFFIIEBD<;>GB?C??<??1C<<FG?CGFII?<907?9
@3506594/1
gacaattttttcttttcttctttctgtatcaactgcagcctcttttacca
+3506594/1
C@CFFFFFHGHGHIJJJJJJIJJJJJHHIJIJJJIJJJGHIIJJGJJJIG
@8078676/1
cctgccactcatcataatgaacaatatcttcttttggattagtagaaaat
+8078676/1
CCCFFFFFHHHHHJJJJJJJJJJJJIJJJJJJJJJJJJJJJJJJJJJJIJ
@8078730/1
ctctttatttactagaaactgctcttcttttttaataagtttttttttgg
+8078730/1
CCCFFFFFHHHHHJJJJJJJJJJJJJJJJJJJJIJJJIJGIJJJJJIJII
@4472378/1
tgcatcttcttattatatcacaactaatttattatatttactagactttt
+4472378/1
CCCFFFFFHHHHHJJJJJJJJJJJJJJJJJJJJJJJJJJJJJJJJJJJJJ
@8079543/1
ctccctggttgggaagtgcttgttgttttgcagacaacatgccttggtat
+8079543/1
CCCFFFFFHHHHHGBHDHIJJJHIIHIFJIJJIFJJJJIJICHGIJIHII
@5039824/1
cttgaatgaatttttcattcctccatactccttgtcttacaggtaccggt
+5039824/1
CCCFFFFFHHHHHJJJJJJJJJJJJJJJJJJJJJJJJJIJIIJHIIJJJH
@2484328/1
gcacaacaaacacttgggagttaaatcaacatcagctgagatatactcat
+2484328/1
@<@DDDDD=>FDFHHEGI=CAEDA?F<GFHBFFGBHGCGHCHHEDFGHII
@6051933/1
cttttttttgttcctttttgaattaaaatcacctgctccaggtaatggaa
+6051933/1
BCCFFFFFHHHHHJJJJJJJJJJIJIJJJJJJJJJJJJJJJJCGIJJJJJ
@6053437/1
ctcttaaccagttcttcttcaaattgattacaaagactcaggagtttatc
+6053437/1
CCCFFFFFHHHHHJJJJJJJJJJJJJIJJJJJJJJJJJJJJJIIGHIJJJ
@6053646/1
tatagacttgacaattttttcttttcttctttctgtatcaactgcagcct
+6053646/1
CCCFFDDFGHHHHGIIJIJJJIJJJGEFEHIIGIIIGEFHGHGHIIIGIJ
@6550646/1
ctttttttttccttgactatgtttgatgacatatcaataacattctcctc
+6550646/1
BCCFFFFFHHHHHJJJJJJJJJJJJJJJJJJJJJJJJJJJJJJJJJJJJJ
@3507387/1
atttttattaacaatagattggttgtagcgattggaaaaataatcagaat
+3507387/1
CCCFFFFFHHHHHJJJJJJJJJHHJHIJJJJJJJJJJJJJJJJIJIIJJG
@1463441/1
tgttgttgttgttgttgctgctgttgttgttgttgaggttgattagaagc
+1463441/1
CC@FFEFFHHHHHJJJJJJJJJJJJJIIJJIJIJJJJJIIIJJIJJJJJJ
@6551613/1
ctataagaacaatgagtgagagcttgcaagaggtaacttctgtcttgaaa
+6551613/1
@@@DFFFDDHBHGIIIFGIIIII@AHIIIIIIH?CCDBEHEIHGIJJJJJ
@7596587/1
ctcatttgaaaacgtggatctccaaggtctccttgaacaaatttacctaa
+7596587/1
@@@BD;D?:ACF?CA;:<AAEGGHFHIA?EGBECG4DFEAGE<DDHDDGI
@1951201/1
gacaaagatagtaagttatttcttctaaattctgctctgataaattagaa
+1951201/1
@@@DFFBFHAHCFHIHHDHDGHGGIJEIGGIB<FABHCH>FGIJIIDG>?
@3508913/1
gcattttttataacttctttaatgctctccaaaattgtaaatccaggaac
+3508913/1
CC@FFFFFHHHHHJJJJJJJJJJJJJJJJJJJJJJJJJJJ9::BHHJJJJ
@7046083/1
ctcttctcttggtgttcaacaaatctcttaatgatatcagtcagcttaca
+7046083/1
CCCFFFFFHHGHFGHIIJJJIIJIJJJJJJJJJJIJJJJJGIJJJIJJJI
@5040579/1
aatgtttctagcctttcataattcataacgtcattagcagagctcgctac
+5040579/1
BCCFDFFFHHHHHJJJJJJJJJJJIJJJJJIJJIJJJJJJJIJFIJJIJJ
@7046699/1
ctggtcttcagtcacccgattctatttcttggtcatcagtttgagatact
+7046699/1
CCCFFFFFHHHHHJJJJJIJIJJJJJJJIJJJJJJJJJJGIJJIJIJJJJ
@1952441/1
cagacatttcttcagggagaatttttaaccatttacacaatataaatgca
+1952441/1
CCCFFFFFHHHHHJJJJHGGHHEHJJIJGIJJJJJIIJJJJJHIJJJJJJ
@6552769/1
cttgtctaacttgaccaacggtaaaagcaggaggttgttgcatcctttgc
+6552769/1
CCCFFFFFHHHHHJJJJJJJJHIJJJJJJJJJJJHIIIJJJJJJJJJJJI
@5042135/1
gtgaaaagaatgatcttccaactgtcacaaacctgttagcagctggttgc
+5042135/1
CCCFFFFFHHHHHJJJJJJJJJJJIJJJJJJJJJJIJJJJJJJJJJHIJJ
@391185/1
ctcttctcttggtgttcaacaaatctcttaatgatatcagtcagcttaca
+391185/1
CCCFFFFFHHHDHBHHEHGIGIJEFIDCH<ACHGEEIGHBHHAFIGEIGD
@2488935/1
agtcatttgttcccctgagattggggaggactcaatgccaacattgaccc
+2488935/1
@@@DDDFFGHFDBG@HGAGCHGHIEHDAGGCGGIIIII@HHIIGDHIFIC
@5560058/1
ggtatttcttttttccaaattgcctctccattcaattga
+5560058/1
??:=BAD?4CCDDAAEBEEII4:ACE9BE?9CEE>9CD4
@5560343/1
agttgaagtcccagccctcagataatcccatatcattgagacattaactt
+5560343/1
@C@FFFFFHHHHFIIJJJJJJJJJJJJJJJJJJJJJIJJJIJJJJJGJJJ
@7600979/1
ctttttttttgacctacccttgccgatagcaataaggcctttggctttaa
+7600979/1
CCCFFFFFHHGHHJJJJJJJJJJJJJJIIIJJIIJJJJIJJJHHHHHFFF
@4475222/1
cttgcgtagcatactttatcgtaacggtcatttctttttcttgatctctt
+4475222/1
@@@DFFFFHGHGGJIJIGGHGFEHGII@FFGGFGEGCHIIFGHIGIEHII
@8080833/1
ctgatttcataatgatgtacgaaacctcgaggcatagttatttggaagtg
+8080833/1
CCCFFFFFHHGHHJJJJIJJIJIJJJJJJIJGIJIJJGIJJJJJIJJJHI
@6554879/1
ctttttttggatctgaagggcggtcccctcttttgggtggaatgtatgac
+6554879/1
CCCFFFFFHGHHHIIJJJJIIJIHGGIIIIHJGIJHG?BDDEEC;@BDDC
@5043564/1
aggaaatcgatttttgaaacacctctgtcgaacagcttccacagcttgtc
+5043564/1
CCCFFFFFHHHHHJJJIJJJJJJJJJJIJIIJJJJJJJJJJJJJJJJJII
@6555493/1
agtttgcaaagggaagcgagcttgctgttgttgctgctgctgctgttgtt
+6555493/1
@@<DDFFBDHDFHBHIIGGIGEIIIIIIIIIIIIHGCGFH<BGIGFGEIH
@8082391/1
ggctgcagtttccatatcatattatacctgaaggcttttgggtcgtg
+8082391/1
CCCFFFFDFHGHHGIGHHIIIJJJJIGIJJJJIJJGIIIHIIFHIHI
@2490828/1
cgtggctctgggctgtaagatctgtgttttgatcgttctctgggtggtct
+2490828/1
CCBFFFFFHGHHHIJIJJJHIIIIFBFHIIIGIEGHIGIIJJJIFEHFCG
@7602177/1
cctgcaggaggtataaacaaacctatgggttttaccatcatttgctgctc
+7602177/1
@@CFFFFFGHHCFHIIJJJJJJJJJJJJJHIJJJJJJJJJJJJJJJJJJJ
@2975740/1
gttgtggaccagcttgtgcttgtcttccacccttttttttattccttttt
+2975740/1
CCCFFDDFHGHHHJJIIIIJJGIJJJGIJJJIJJJJJJJJDHJGGIIIJJ
@5562656/1
tagtgcttctgtaaaacgccaataattgttctttcatgatactctca
+5562656/1
@CCDFFDFHHHDHIJJJIJJJJJIJIIJGIJJJIJJJJJIJJJJJJJ
@7604479/1
ctttattatattactcctaattgaagagccttttcccaaaatcataccat
+7604479/1
@@CFFFFFDDFFHHEGHHAFHIDEHHHFGCHIHBFF?FHCBFGDGIFGHH
@7604893/1
tctaacttaatgcaagcttctcttatagctgtcaactcatgttgcaaaac
+7604893/1
@@@DFBEDHDHFBHGIEHIIJIIGHHEGIJIHHGIIHJIIGFHHIGHJGG
@5563147/1
gccaaactccttcaggcatgggtcactattaaagttgatttgtcttatag
+5563147/1
CCCFFFDDHHHGHJJIJJJJJJJJIJIGIJIIJJFGIJIJJJJJJJIIHG
@6059181/1
ggcaccatgacgatagctttattctcattaaggaattccggtttctcaaa
+6059181/1
CCCFFFFFHHHHHJJJJJJJJJJJJJJJJJJJJJJJJJJJJIIJJJJJJJ
@6059233/1
gcgtagcatactttatcgtaacggtcatttctttttcttgatctctttca
+6059233/1
CCCFFFFFHHHGHJJJJJHIIJJJGIIJJJJJJJJJJJJJJJJJJJJJJJ
@7050731/1
gcacgacctttggattgaatataagaccttgttgttttagggtaatcaaa
+7050731/1
@?@?DDADFDDAAEEAE@HDGABFF>CGGC<C<B::9B@>D@9??F49BF
@2492385/1
cttggctttgagatacctacgcctatcagcccatgaaacaaaatgtaatc
+2492385/1
CCCFFFFFHHHHHJJJJJJJJJJJJJJJJJJJJJJJJJJJJJJJJIJIJI
@4477710/1
cacggtctcaacaagttccgttttttggagaggcaactcaggataactat
+4477710/1
@CCFFDFFHHFHHIIEGGGHIJIJJIIJIJIIJIJIJJIEHGCHIJJIJJ
@7052831/1
ggaacgttgatctggtctggagctggatgagtgacatcagcgccaacaac
+7052831/1
CC@ADDDEDHDFH4ACFHIIJIIJJIBHHJE:?EGGHBGGIJFEIIIIIE
@5046686/1
gtctggtctggagctggatgagtgacatcagcgccaacaacaatgacagg
+5046686/1
CCCFFFFFHHHHHJJJJJJJJJHIJJJJJJJJJJJJJJJJJIJJJIJJJJ
@1959101/1
cctctgtcgaacagcttccacagcttgtctgtaattgcgataaggttttt
+1959101/1
CCCFFFEFHHHHHJJJJJJJJJJJIIJJIJIGIJJJJJJJJJJJJDGIJJ
@2977691/1
ctctgcagggaacggcgacataggtgtctgctcttcacatactcttgtta
+2977691/1
CCCFFFFFGHGHHJJIJEGHIJHIHIJJJIJIHFIJIJGJIIJJJJJDHH
@3983788/1
atgggtcactattaaagttgatttgtcttatagacttgacaattttttct
+3983788/1
?@<BD2BDFHBFDHEDFAC@FCHAHAAA@HH@EFFHGI<EGBDGGGIIGI
@4478461/1
gggaggtggacctctttgtgcccatggagtttgacctctaggaccagttt
+4478461/1
@@CDFDABFHHHHJGIJJJJIIGIJJJIIHIJIIJJJJJJJJJJIIJIIJ
@1474348/1
ataaattagaatcatcccatagcaaatggtatttggtaggacgtgctgta
+1474348/1
CCCFFFFFHGHHHJJJJJJJJJIIJJJJJHHJJIJJJJJJJJJIIJJJJJ
@3985332/1
gccataccgtacgctcaaacatgcaaatgtgacattattgactaaggccg
+3985332/1
<??ADDD3C2AB@EEAD<EDEBEDEE@BE:?<CDBDEA@BDDEIIEDD2@
@6060012/1
gagggtgaaggtcctgtaaaatagcttgagaagccctttgttttccttct
+6060012/1
CCCFF=ADHDHCDHDHGIGGIIIIIIIICHIGIIIIIIIIEHGIGIIIII
@396615/1
tcttgttacaacatatttcaacatgtatccttttgggcggtaccatggta
+396615/1
1?@FF4BDHBFHHIIIIIIIGIIIIIGIEHIGICHBGGGB?@GGC>CFFG
@3986004/1
aggcacaataaagaatgaattctctttagcttgtggatcaaaactcatta
+3986004/1
BBCFFFFFHHGHHJJJJJJJJJJJJJJJJJJJJIIIJJJJJIJJIJJJJJ
@3986723/1
gtgcaggggaacgagaaccaatttcttttttaaaataatcagcaaaatcc
+3986723/1
@@@FFFFFGHHHHHGFHJJJJIIIJJJJJJJIJIJJJIJJIJIJIJIIGI
@2493316/1
gtcagcttacaagccttagtaagcataaatttatggaagccataccgtac
+2493316/1
CCCFFFFFHHHHHJJJJJJHIJJJJJJJJJJJJJJJJJJJJJJJJJJHIJ
@7057083/1
caatacttttgtcaggaatggaatgctgagtaacaagattatatggg
+7057083/1
@@@DDDBDDHBHHIIF>DHIAFHHHIIIIGACFIIGIEIIGIGIGHI
@397944/1
accgggcttactaagggagttttcttgatcattttcgtttacccagagag
+397944/1
CCCFFFFFHHHHHJJJJGHGHIJJJJJIJJJJJJJJJIJJJJIIGGGHGH
@3987691/1
ccacattccattccatgatttattaaacccgatgctagctttcttaaatc
+3987691/1
CCCFFFFFHHHHHJJJJJJJJJJJJJJJJJJIJJJJJJJJJJJJJJJJII
@3516697/1
ttctgacacaccatctctgtaaaagaggatagcttgaggcttatacctag
+3516697/1
@C@FFFFFHHHADEGIJJIFHIJGIIJJGHIJJJIJJJIIIIJJIIIJJI
@5565533/1
ggggctgttgttgccactgctgctgctgcggctgttgttgcctctgctgc
+5565533/1
@<@DFDDEHGHGHIIIIDHIGAEGGHIGG>EGEH9B@DF29B9=BFGH@H
@7607313/1
tccctgattacttcttctcgaggtggctgcagtttccatatcatattata
+7607313/1
CCCFFFFFHHGHHJJIGJJJIJJGHIIIIJJJFFGIIJJIIJIJJJJJJG
@1475015/1
ctccgagaaatattacaggttcgttgaaaaccttcggcctgatgct
+1475015/1
@@<=;DDDHHHHFIEB@EAF?EDHG?F@9C9C?B@D6@?DA3B8?C
@5565942/1
gtccaataaaactgaagtctgtgacaacccaacgcaatcgcttaacctac
+5565942/1
@B@FFFFFGHGHHJJJJGIJJFHJIJJIJJJIJFIIJJGIJJJJJJJJJI
@3517272/1
cctgcttgtggaaaaccaccacaaatccacttggaaaactgtttatcata
+3517272/1
CCCFFFFFHHHHHJJJJJJJJJJJJJJJJJJJJJJJJJJJJJJJJJJJJJ
@3988598/1
ggagcatgttcttgcctttgttgctgctgtggtggttcttgcctttgcag
+3988598/1
CCCFFFFFHHHHHJJJJJJJJJJJJJJJJIJJGHIHHIJJJJJJJJJJJJ
@4480352/1
gtgctccaattgcattccctttcacactagggacatgaggtgaaattatt
+4480352/1
CCCFFFFFHHHHHJJJJJJJJJJJJJJJJJJJHIIJJIIJDHGGIIJJJJ
@2494754/1
ctacaaagatagaagtcgaattcagttggatgggtaattcccacatctac
+2494754/1
@@@DD8DDHDBF?GG?EEGAFH>FC<B<F@HFC=??DDFHHIBGFHIGEH
@5048580/1
gtcgaatactctgagcttgctgagcgactaatgccactgtgtccaca
+5048580/1
C@CFFFFFHHHHHJJIIJIJJJJJIGIIJJJJJIJJJJJJJIIJJJJ
@2495164/1
ggcaaatctggaggttgatgaggaggctgaggcggaattagagcaattgc
+2495164/1
CCCFFFFFHHHHHJFHIEJJIJJIJIJJJJJIJHIBHGIJIJJJJJFIGG
@4481007/1
gaccatcactttttacatttaaagcatctccttcttctttttttctagtt
+4481007/1
@;@7?DD8:C4AFDG<AA?<AA:<:CBB<<9CA<:?<?9:BGDGE009FA
@2982164/1
ggtatccaaaggcactgttttcaccggaggaatttgtttgtgatttttta
+2982164/1
BB@DFFFFHHHHHJJJJIJJJJJJJJJHIJGJJJJJDHIJHHIJIIIJJI
@3989772/1
gctggtgtagaattacagaataactcatgaatgctttctaatgtttcttc
+3989772/1
CCCFFDFFHHHHHJJJJJIJJJJJJJJJJJJJJJJJJJJJJJJIIJIJJJ
@2495475/1
cagcctcatgttataacattatgcagttcattacctaagatatttgttat
+2495475/1
@<?BDDDFHHHHHJHIIGHIIEHGICFHAGIIGGHGGHGIIJJCHCFGDI
@5049492/1
gtcattagcagagctcgctactaaggccttcaagatagaacccaattctg
+5049492/1
@@@DFFFDFHAHDGDHFGIGGDHHFEDGBCFFGEHJGFGHJIGIGCHIAB
@2496499/1
cttcaaactgttgctcagcagctatctcttgtaggaactggactgcatta
+2496499/1
=@?DDDDDFFHBHBE?GHD@AFH<HIIEHICFBF>CEGDHHEEHEDHHIG
@3517836/1
gtttctcctacggagactgtatacctaaaagtgggttcatgaattgctcc
+3517836/1
@CCFFFFFHHHHGIIIJJJJJJJJJJJJJJJIIJJHHIJJIJJJJIJJJJ
@7058317/1
gggttgttgcctaacaggaggtgcactggttacaggagatactggtt
+7058317/1
@@@DDDDD>FFHFBHIEG;??22AEFH>B?1:C?:?BBDEBGGEG??
@399538/1
tatgtttacaaatgttgcagcattaagtcttc
+399538/1
?;?=4=BBFACA<BG4AFIFIAIH>HHHBB>B
@3518114/1
ccccaactagttatgtgagggtgaaggtcctgtaaaatagcttgagaagc
+3518114/1
CCCFFFFFFHFFHGIGIHIIJCFGIIICHHJJJJJIIJJJJJJJJJIIII
@951858/1
cctcagagctaccttggcagctgctaattttgcttggtgtttgttttctc
+951858/1
?@@FFDDDHHHFFGDH;CFHIGGGIHEDEHHEGIJIGDGHGIIGHAFE@B
@3518477/1
cctgaacacattgggtcgccatacctaaaaccgtatctccaaccctcttc
+3518477/1
CCCFFFFFHHHHHJJIJJJJJJJJJJJJJJJJJHBFHIJJJJJJJJJJJJ
@1963222/1
ggcctacaatgcattacagtatctcaaactgatgaccaagaaatagaatc
+1963222/1
CCCFFFFFHHHHHJJJJJJJIJFIJJJJJJJJJBHGGIJJJJJJJJJJ>G
@7060251/1
cacatggctgtccctttattatccctttcagtggacaatttacaggcagt
+7060251/1
@@@DDDDDDHH<BGGIGGEBCHFGGCECHHIFHIGIIGGGGDHGBG@DDB
@7608071/1
ctgcagtttccatatcatattatacctgaaggcttttgggtcgtgagaag
+7608071/1
CCCFFFFFHHHHHJJJJJJJJJJJJJJIJJJJJJJJJJJJHHIHHJJIJI
@6565135/1
gtgagccaacagtaagacatggtagatgaggatactttaatctaatatta
+6565135/1
C@CFFFFFHHHHHJJJJJJJJJHJJIJJIJJGIJJJJJIJJJJJJJIJJH
@3991341/1
tcatcaagctctccccttccatgcaataaacggcatgtctcaagagctgc
+3991341/1
@@@FFEDDHGHH8FHHIIIGHDHIIIIIGIFIIGGHIIIIIIIIIIEIHG
@2983829/1
gcattgtttcattccgcagattaaaatttttaagtacgactaagtgagca
+2983829/1
CC@FFAB?;BFDFIIFIIIBGHHCHGGGGIDFHEDFHIIIII@G?DFGHI
@8089296/1
ggccgatctgaggtctgtcaattcaccaggtgatatatttttgcatctgt
+8089296/1
C@@FFFFFDD4:CCFFHHIIIIIIGCECFCHEIIGA<CDGD<@FGGGGGD
@2984339/1
cttaaaacaatgtcaagagcttggattgcctcctgcggaccattagttga
+2984339/1
@@@DDDDDHFHHCFBF@BD;EGB?<AD;EHHIHIAD@>6@FHGGCGHBEC
@5051057/1
gtccgactgatgatttgaggttcttgtggaattgtgacactttgatgttg
+5051057/1
CCCFFFFFHHHHHJJJJJJJGHJJJJIJJIIJJJIJJJJJJJJJIJJIJJ
@2985004/1
cttgaacttcatttccaacaggtagtaagtgatcattaagttcgccgatc
+2985004/1
CCCFFFFFHHHHHJJJJJJJJJHHIHGJJHHJJJJJJJJJJJJJJJJIJI
@8090161/1
ctggtatccaaaggcactgttttcaccggaggaatttgtttgtgattttt
+8090161/1
@CCFDFFFHHHHHJJJJJJJIJJJJJJJJIJJJJJJJJGHJJIJIIIJIJ
@3521051/1
ccttcacactcatcaagaacttggtaaactcttagatcttcattttgttg
+3521051/1
CCCFFFFFHHHGHIIIIGGCFGGI:AFHGIGIIIIIIIIIIGIIIIGDGH
@404185/1
tgagacacttgctggggaggtggacctctttgtgcccatggagtttgacc
+404185/1
@@@DDFEFHHGHHGIIJIJJAFHGIIJIJIJ<BGIJJIJJJFGGHIJGII
@404422/1
cttcatttaaaaccgctgtgtctctttctttttttgttagactgatttga
+404422/1
CCCFFFFFFHBHHIJIIJHHHHHIIIJGIGJJJGIIIJJIJIJJIJBBGF
@6567128/1
cagggatatctttcagttcttcaacaaaattatcttcatatatttcagta
+6567128/1
CCCFFFFFHHHHHJJJHJJJJJJJJJJJJJIJJJJJJJJJJJJJJJJJIJ
@1478071/1
gtcctgttggtccattaatataaaatggttcaacttctttggtgtac
+1478071/1
CCCFFFFFHHGHHJJJJJJJJIJJJJJJHJIIIJJJJJJJJJHIHHI
@1478824/1
caaagcttcagtaaataacaaagaatggaaggccaaaatttgttcacact
+1478824/1
@@CFDFDFDDAADFIGIIGHHHGGHE?GIIG;CFEHIGIBGD?BBGH@BD
@6063602/1
cattttatcggccaacatattactgacctcaaccgtacttctagcattag
+6063602/1
CCCFFFFFHFHHHJJJJJIJJJJJGIJIJJJJJJJHIJIJJJJJJJIJJH
@1479725/1
ggcttgtctaacttgaccaacggtaaaagcaggaggttgttgcatccttt
+1479725/1
CCCFFFFFHHHHHJJJJIJJJJJGIIJIIIIJJIIICGIHIGIJJJJIJJ
@3995224/1
ctgtaattgcgataaggtttttcaggattgatagatacatcataatgatg
+3995224/1
<@@BBEFDDCDFFHGGEF@HHGB9FBF@DH>EEC??@<DCCG@B<?>FC9
@2985576/1
gtggttcttgcctttgcagctgttgtggtggttgttgcctctgttgctgc
+2985576/1
@CCFFFFFHHHHHJIJJIJJJJHJJGIJCGHFHGHJJIJJIJIIGGIJHI
@1480312/1
atcagcaatacttttgtcaggaatggaatgctgagtaacaagattatatg
+1480312/1
<@@FFFFFHHGHHJJJHHCIDHGEIIEDGGIIJJJHGEHEIJCIIIGEII
@4487168/1
ctccgagaaatattacaggttcgttgaaaaccttcggcctgatgctggga
+4487168/1
CCCFFFFFHHHHHJJJJJJFHIJIIJJJJJJJJIJGJJIJJGEIJJCHHG
@6568379/1
cccgattctatttcttggtcatcagtttgagatactgtaatgcattgtag
+6568379/1
@@@A?DDDCDBFHGHIEEHGEHCEGAHHHAFGGHGIHIIIGEDDDHIIGH
@957770/1
ggaaataagaaagcaagagaaggaagtgaggtacacagttgcagtcctga
+957770/1
<@?;DEFFGD?FH@HEBFGBCHGGGIIIGEGHIIDGHGFGHCGGIFGIEB
@1966796/1
gtaggaagttatcaagaaatctaagattgcatcaccgaggaattccagcc
+1966796/1
@@@FFFFFFHHHHJIJJJJIIIGGJJJJJJJJJIJIIJIIIJJJJJJJJJ
@5054773/1
ggctattttagcatggaatgtgatctccaagttgtgaatcaatttcagga
+5054773/1
CCCFFFFFHHHHHJJJJJJJJJJJJJJJJJJJIJHIJGJJJJJJJJJJJI
@406241/1
gagtaaactaaaacaggatatgaatgaaaaaccgaacgtaaacagattcc
+406241/1
@CCDFFFFHHHHHJJJJJJJJJJJJJJJIJJJJJJJJJIGJJJJJJJJJJ
@2499859/1
ccaggtttataatctccttctaacttaatgcaagcttctcttatagctgt
+2499859/1
CCCFFDEFHHHHHJJJJJJJJJJJJJJJJJJJJJJJJJJJJJJJJIJIJI
@1480962/1
ccctaggcaaggtacagcctcaccacctcaaccgaacacttctagg
+1480962/1
1=@;;BD?BBFD:EBGGFEDHEGGI@F;G9FF>DHEBF;<DGAG=3
@1481339/1
accgatagtttccaaacgctccagattgatgccatcgtttgcattagaca
+1481339/1
@@@ADDDDF?FHHGGIG<DEGGGI99?C>AH@GHAGGDB?DFHG>GHIGG
@3997498/1
agcgagatgagcataataggtaggtgcagggtatgaaactgaacgtgtac
+3997498/1
CCBFFFFFHHHGGJIIIIJIEHIJFHIJJJJBFHIJJJJJJJJJJFHIJJ
@1969757/1
atccttttgggcggtaccatggtataactatcttattgagataattatct
+1969757/1
?@@?BDFFHFHHHGHHEBFEIGFEGFGHIIIIIICGGH4BBFGGFHIIII
@7611728/1
taagattacaattcttaacattttttctttaaacaaagaacattggatta
+7611728/1
CC@FFFFFHHHHHJJIIJIIJJJJJIJJJJJJJJIJJJIIIGHIJJJJJJ
@8094645/1
gaaatttataaagcaacggtccacaaaaaataaaataagctcaactatag
+8094645/1
@<@FFFFDHBDDHGIGIFEBHIIGACHEHIGHIG@EGIIIIIIBGCEHGH
@959790/1
ggttgagacacttgctggggaggtggacctctttgtgcccatggagtttg
+959790/1
?@@FFD>DHFFFFFBBH@CE?CHCFGIDHIIIIGGIHDBBFBFBFFHH9B
@1484415/1
cttggaaacaattttataattattggatatattcatgccacattccattc
+1484415/1
CCCFFFFDHHHHGJJJGJIIJFHJIJIGIIJJJJJJJIIGIIIJIJIJJI
@2501175/1
gctgggaatcctttgtgagccacatcaatgttaaggaatggtttccaacc
+2501175/1
CCCFFFFFHHHHHJJJJJJJJJJJJJJJJJIJIJJJJJJJJCGIJJJJJJ
@1484841/1
ctttttgaaattttttaataattggaacaattctatcacctttgaagttg
+1484841/1
CCCFFFFFHFHHHJJJJIJJJJJJIJJIJIJIJJJIJJJJJJIJIJIHII
@7067780/1
ctcgaatctattatctcttggacaagttgttatattagtcactttatatg
+7067780/1
CCCFFFFFHGHHHJJJIJJJJJJJJJHIIIJJJIJJIJJJJJJJJJJJJJ
@8096098/1
cttgaagttggttcagctgtagtctgtctgcatctgtatatgccctagca
+8096098/1
@BCFDDDFGHH<DFHHIIJHGIIIIJJJJIJJGJJJJJJJJJJIJIJJIJ
@8096121/1
tgagaatctgttaaaggttttcgttgctcattgatatcccttatgtctaa
+8096121/1
CCCFFFFFHHHHHJJJJCIIJJJIIJJJJJJJJIJJJJJJJJJJJJJJJJ
@3999287/1
gcattaagtcttctctgcactgtgacagtcttcaagcactgagttagaat
+3999287/1
CCCFFFFFFHHHHJJJJJJJJJIJJJJJHJJJJJJJJJJJJJJJJJJJJJ
@2502170/1
gtattgctctgcagggaacggcgacataggtgtctgctcttcacatactc
+2502170/1
CCCFFFFDHFHHHJGIJIJGJJIJJJJJEHHBDFGGIHGGJIIIJJIIJJ
@3528596/1
taatgcctcagagctaccttggcagctgctaattttgcttggtgtttgtt
+3528596/1
CCCFFFFFHHHHHJJJJJJJJJJJJJJJJJJJJJJJJJJJJJHGGIJJHI
@8096876/1
aaaagaatgatcttccaactgtcacaaacctgttagcagctggttgcctt
+8096876/1
CCCFFFFFHFHGGJJJJJJJGHIIJIIJJIJJJJGIJIGJJJJFHIJJJJ
@2989535/1
cacagaataatcttgtatgatgtctcttttggactacaataaaagttatt
+2989535/1
CCCFFFFFHHHHHJJIJJJJJJJJJJJJJJJJJJJJJJJJJJJJJHIJJJ
@409330/1
ctcaggagaaatttcaatttttgcaaattgttcgtagtgaagaactgaaa
+409330/1
CCCFFFFFHHHHHJJJJJJJJJJJJJJJJJJJJJIJJHIJJJJJJJJJJJ
@2989754/1
tggctattttagcatggaatgtaatctccaagttgtgaatcaatttcagg
+2989754/1
CCCFFFFFHHHHHIJJJJJJJHIJJJJJJJJJHHJHIIJIJJJJJJJJJJ
@6068828/1
tgactaacaaaatatctttcaacagtagtttcacttttgttattggtttc
+6068828/1
;=@DBDDDHD???F@AA<CA<FHIG<<AH<F?<<<CCEDHI4CCFF9?F<
@961102/1
ctttgatggaatttcataaacaactttcaaatccttaatatacgcaacaa
+961102/1
?@@FDDDDFAHFHIBEBHGEIIGEGIIEB@HGFGGHIEEH9BDGGGBDAD
@6068977/1
gtttacaattagaatttataagtgttgcggttaaaccaagaacatgtggc
+6068977/1
CBCFFFFFHHHHHJJJJJJJJJJJJJJJJJIJJJJJJJJJJJJJJJIJJJ
@2990667/1
cttctcttggtgttcaacaaatctcttaatgatatcagtcagcttacaag
+2990667/1
CCCFFFFFHHFHHIJJJJJJJJJJJJJIIJJJJJJJJJIIJJJJJJJJJJ
@3529983/1
caaacatgcaaatgtgacattattgactaaggccgatctgaggtctgtca
+3529983/1
CCCFFFFFHHHGHJHIJJJJJJJJJJJJJJJJJJJJJJJJJJJHHJJIJJ
@4491775/1
cttttttttgttcctttttgaattaaaatcacctgctccaggtaatggaa
+4491775/1
BCCFFFFFHHHHHJJJJJJJIJJJJJJJJJJJJJJJJJJJJJFHIJJJJJ
@6571898/1
gccgacacatcaatattaagcatcatcttccattgagaaggcctgacgga
+6571898/1
@?@FFFDFFFC?>CBFHIIIICHI>FCFEEEGGIIHGGBHIIIIIEHIE@
@6571992/1
ccaacattcatgaataatggaaaatcacatagcttcggccacttctttga
+6571992/1
@@@FFFFFHHHHHGIJIIHIFGHIIJJJIIJIDGGHIIIIIJJJJIJJIJ
@4492120/1
cgtggatctccaaggtctccttgaacaaatttacctaaagcaacaacaca
+4492120/1
CCBFFFFFHHHHHJJFHIJJJJJJJJJJJJJJJJJJJJJJJJJJJIJJJJ
@5057896/1
tttccttatcagtaatctcgaatctattatctcttggacaagttgttata
+5057896/1
CCCDDFFAFHBDFHFGGIJIDEHIJJIIIJGIJJJGHIHIGHIJIJIIHG
@5058135/1
actgatttagtgtgaagatagcaattaggagtgaagatggatctctgatc
+5058135/1
@@@FDEDFDD=CCCGDBGAEHGHDFDEGEHGACHBFHFAGEHBFHGEGDD
@4000923/1
gtctcaacaagttccgttttttggagaggcaactcaggataactatagag
+4000923/1
CCCFFFFFHHHFHJJJHIJIJJJIJJJJJJJJJJJJJJJJJJJJJJJJJJ
@4001130/1
gaaatctttaggctgcagctcaaccattttatcggccaacatattactga
+4001130/1
CCCFFFFFHHFHHGIJJIGIHJIIJJJIJIJIJIJIJIJJJJJJIGIIIJ
@2502432/1
tcaagatcattttaaactgtccttctgacacaccatctctgtaaaagagg
+2502432/1
CCCFFFFFHHHHHJJJJJJIJJJJJJJJJJJJJJJJJJJJJHJJJJJJJJ
@2991117/1
ctttctaatgtttcttcatttaaaaccgctgtgtctctttctttttttgt
+2991117/1
BBCFFFFFHHHHHJJJJJJJJJJJJJJJJJJHIHJJJJJJJJJJJJJJJJ
@7071684/1
agatactgtaatgcattgtaggccgcacatgtttgtgcttctga
+7071684/1
@C@FFFFFC?FHHJJFIJGJGIJJIJJJJJJIHGIGGIJJJC>F
@8099681/1
tctgaaacaccatctcgatacaaaataattctatgaggcttgtagccacc
+8099681/1
CCCFFFFFHHHGHJJJJJJJJJJJJJJIIJJJJJJJJJJJJJJJJJJJJJ
@7071932/1
agggtatgaaactgaacgtgtacacctggtaaagaggtgacaaagatagt
+7071932/1
B@CFBDEFHHGHHIIJJJHHGHIJJJJJJCGHJJJJIFHHHGIJJIJIJE
@7072209/1
gtcactattaaagttgatttgtcttatcgacttgacaattttttcttttc
+7072209/1
CCCFFFFFHHHHHHHIJJJIJJIJJIJJJGJJJJJJJJJJJJIJJJJJJI
@5573193/1
atgaatgctttctaatgtttcttcatttaaaaccgctgtgtctctttctt
+5573193/1
CCCFFFFFHHHHHJJJJGJJJJJJJJJJJJJJJJJJJJHJIJJJJJJJJJ
@4494274/1
caatcgcattccctttcacactagggacatgaggtgaaattgttggtatt
+4494274/1
CCCFFFFFHHHHHJJJJJJJJJJJJJJJJJJHIJDGFHIIJ@GIIJFHHJ
@8101709/1
tctgtatcaacaactgtaccagccggcacattcatatttctcccatctgc
+8101709/1
?@<DDDDDBBFDDBFHEGGHEGFHIIEGGGDAHEGGBGBB??DAHICH@H
@8102875/1
cttctaaattctgctctgataaattagaatcatcccatagcaaatggtat
+8102875/1
CCCFFFFFHFBHDDEDGHGGEBHIGIGGHFHJGIEIIEEEGHIGIIDD>G
@6577806/1
ctggatgagtgacatcagcgccaacaacaatgacaggtttttgaaaaaat
+6577806/1
CCCFFFFFHDHHGJJJJIJIJIJIJJJJJJJJJJJJJDGIJJJGHJJJJJ
@1490500/1
ctgaggctgttgttgccactgctgctgctgaggctgttgttgcctctgct
+1490500/1
@@?ADDDDF;CFD=CFGGIC<ECEHFHIIICGDFHG?GA?G;FDHHHGG>
@964623/1
gctgttgttgcctctgctgctgctggggctgttgttgccactgctgctgc
+964623/1
B@@FFFFDDHFHHIIHGJJJJJIJJIJJIJJHHGGIIIEHIIIIIIHHII
@964986/1
ggttgccttaaaacaatgtcaagagcttggattgcctcctgcggaccatt
+964986/1
@@?DFDDFHHHHGHIJIJIJIIHICEGIIIGIIIIGGIJIIGGGE@BGHJ
@5574732/1
cttcagcctcatgttataacattatgcagttcattacccaagatatttgt
+5574732/1
@@@DFDFFHFHFFHIJIJIJJIIJGIJJJGGGGHJJJIGGHIJGEICIJF
@5061478/1
cttgaacttcatttccaacaggtagtaagtgatcattaagttcgccgatc
+5061478/1
@@@DFFFFHHHGHIGIIIIHGC<FFAEBHHE?BHGHCHIGFFGHJGHEFA
@416761/1
gagtaatctctgtatcaacaactgtaccagccggcacattcatatttctc
+416761/1
@@@BDBEDFH>FAEHIIIIGIIIIEEHHIICDHIIIIDHIIIIIIIIIII
@5062065/1
cttgaatgaatttttcattcctccatactccttgtcttacaggtaccggt
+5062065/1
CCCFFFFFHHHHHIJJJJJIJIJJJJJJJJJJJJJJJJJJIIJIJJJJJF
@4002899/1
ctcatgttataacattatgcagttcattacctaagatatttgttatgatc
+4002899/1
CCCFFFFFHHHHHJJJJJJJJJHJJJJJJJJJJJJJJJJJJJJJJJJJJJ
@5575466/1
cgacaatttgttctcttctgttgtttcaattttggcagtatgcaaatatt
+5575466/1
@CCFFFFFHHFFHJJJJJJJJIJJJJJJHIIJJJIIIJHHIIJJJIIJJJ
@5575700/1
cccgatgctagctttcttaaatctggttctctaatcatctgattagtagt
+5575700/1
CCCFFFFFHHHHHJJJJJJJJJJJJJJJJJJJJJJJJJJJJJJJJJHIJI
@7614276/1
gctgctgtggtctctgctgttgctgttgttgctgaggctgctgtggtctc
+7614276/1
C@CFFFFDF?CFFIGIBFIHHIAEHAFHCBBH@E??GHIIICH:9?9??F
@5575898/1
ctccgacaaacgccatcctctcattcttagttgtaacaactaggggcacc
+5575898/1
CCCFFFFFGHHHHJJJJJJJIJJJJJJJJJIIJIIIIJJJJJIJJJIIII
@5575964/1
tctcgaggtggctgcagtttccatatcatattatacctgaaggcttttgg
+5575964/1
CCCFFFFFCFHHHJJJJIJJJJJJJJJJJJJJJJJJJJJJJJJIJJJJJI
@6075044/1
gcccgcaacaattgtacacaactccataggaagcgccaaaggcttctctc
+6075044/1
CCCFFFFFHHHHGJHIJJJJJJJJJJJJJJJJJJJJJJJJJIJJJJJJJJ
@1974752/1
ccctttcagtggacaatttacaggcagttgaagataacatacaattttaa
+1974752/1
C@@FFFFDHDF;?FFGIGIIIIIE?FG<C@CGHAFGGDG>HIGHEHIGIH
@417697/1
gtgatctaatatttgagcagaaggtgctggtgcatgtaatactttgt
+417697/1
@@@=DDFDHHGGHGGFHGIIGDHIIIGIIH9AFGGIIIFHEHGGGHI
@8105004/1
ctcattctttcaaaaaaaactattcgtaggagtaaaacgtaagtggaagc
+8105004/1
@@@DFFFFHHHGGDIGGDGIFHIJJJIIJJJJFGIJJIJHIGIFGIHIJJ
@6076158/1
gccaacatattactgacctcaaccgtacttctagcattagaagtttcttc
+6076158/1
@C@FFDFFFHHFHJJJJJJJJIBFGFHIIJIIJIBHIGJGHJJIIIIIJC
@6076241/1
ttctaacctgttcttcttgaagttggttcagctgtagtctgtctgcatct
+6076241/1
CCCFFFFFHHHHHJJJJJJJJJJJJJHIJJJJJJHIGHIIJHIJJJIJJJ
@8105587/1
ctctgcactgtgacagtcttcaagcactgagttagaataccaacctgaat
+8105587/1
CCCFFFFFHHHFFGHIEHIIIJJGGIJJIJJHIIJIIJIJIHIGHGIJHJ
@419023/1
cttctaggtccttttatcataatgagatcaagtttttttcgaatcaaatg
+419023/1
@CCFDDFDDFHDHGHGHHJGGIIJJJJJJJICC<@FHGJJIIGGIIGIIE
@8107203/1
gtaatattttgataacgtggatgtagataggctggcctgcttgtggaaaa
+8107203/1
CBCFFFFFHHHHHJJJJHJJHIJIJJJJJJJJJJJJIJJJIJJIJJFIJJ
@420432/1
accatttacacaatataaatgcaccttcaacaccacactcctcaaggtac
+420432/1
@@CFFFDFHHHHHJJJIICHIHHHHIJG@EHIJIEEHHGC;BDDHGIHHE
@3536435/1
aacaaacacttggggagttaaatcaacatcagctgagatatactcatatt
+3536435/1
CCCDFDDDHFHFFGGEGFGHHIIGEAGBHJIIGIIJIJIIJGIGHGHHIJ
@3536462/1
ggaagtaagaggtctttcatttaatgttttttgaaaagcctcacttgttt
+3536462/1
CC@FFFFFHHHHFHIJJJIJJJIIIJJJJJJJJIIJJGIGHIIJJJJGIJ
@4498636/1
ctctggtatccaaaggcactgttttcaccggaggaatttgtttgtgattt
+4498636/1
CCCFFFEFHHHHHJJJJJJJJHIJJJJJJJJGJIFHIIJJIJJJIJJJJJ
@1976421/1
gcgataaggtttttcaggattgatagatacatcataatgatgaataacca
+1976421/1
@C@DDDFFFFHFDIIIJJIJFGBAHFBHIGIIGIJJGI@HHHGGIEHJIH
@1978601/1
tcagataatcccatatcattgagacattaacttgcgtagcatactttatc
+1978601/1
@@@?DFFFHGHHGIJIJJJJFGHGGGIIJGIJJGGIGHGIJJJJJJGIJJ
@6578983/1
cttgcctttgttgctgctgtggtggttcttgcctttgcagctgttgtggt
+6578983/1
CC@FFFFFHGHHHIJJJJJIGIFFHGHHIGGGHHJGIICHGIJGGIDGH?
@5063786/1
tgcagggaacggcgacataggtgtctgctcttcacatactcttgttacaa
+5063786/1
CCCFFFFFHHHHHJIJJJJJJIJJJJJJJJJJJJJJJJJJJIJIIIJJJJ
@1495479/1
gtatatttatgctcacttcaccaacattcatgaataatggaaaatcacat
+1495479/1
CCCFFFFFHHHHHJJJJJJJJJJJJJJJJJJJJJJIJJJJJJJJJJJJJJ
@2508818/1
ctcttgaggaagttggtgtagaggtgcaggctggccatgttgaatagctt
+2508818/1
CCCFFFFFHFFHHIGIGHHIJJJJGHIGIJJJJJJJGJJJJIGJJJIJJJ
@2996639/1
cactgttcctggctgagagtaattcgtcgcgcattctgttgtatatttat
+2996639/1
CC@FFFFFFHHHHJJJJIJGHHIHJIFHIIIIIIJJGIJJIGIIGIJJGG
@2996777/1
ctgagatgaaggtggtctgctgggttgctggtcactgggttgttgcctaa
+2996777/1
CCCFFFFFHHHHCGIGHJJJJJJJJJJJJJJIJJJJJJJGHJJJJJJJJJ
@421745/1
ctctggcattttcctgtgactgatttttcttcaacatcaacaaatgtcac
+421745/1
;@@DDDD:DBFBDGD<2A@B>@<:AEFHF>EEH>F?CEAGCFIB499:BF
@2997188/1
gtacacctggtaaagaggtgacaaagatagtaagttatttcttctaaatt
+2997188/1
CCCFFFFFHHHHHJJJJJFGHIJJJJIJJJHHIJIJJJJJJJJJJJJJJJ
@4498868/1
cttgactatgtttgatgacatatcaataacattctcctcaaccttttgta
+4498868/1
CCCFFFFFHHHHHJIJJJJIJJJJJJJJJJJJJJJJJJJJJJJJJJJJJJ
@2997938/1
ctttctaatgtttcttcatttaaaaccgctgtgtctctttctttttttgt
+2997938/1
@C@FDFFFHHFFHGIIGIIIJIGIJIEHIIJGHIJHGIIJGHGIIJIJJH
@5578047/1
ctcttgaggaagttggtgtagaggtgcaggctggccatgttgaatagctt
+5578047/1
CCCFFFFFHFFHHGJJFGGGGFHJDHGHIJJJIGIJHIIIIJFGIGJEHI
@4008827/1
tgttggtgcattcataattcgggccttaactttagtgaactggtcatcaa
+4008827/1
@C<DDFDDFHHHHJIHGHIIHCG>AFHGGHEGIJCCDHEFIIGGHGIIGH
@1979722/1
gtctttttttaccaaaccggtattttccccttggcaacaaacagttgttt
+1979722/1
C@CFFFFFHHHHHJJJJJJJ?FHJJJJJJJJJJJIJJJJJIJJJIJJHJJ
@8108778/1
gttgccatatagccttaaaagggcaccccaactagttatgtgagggtgaa
+8108778/1
CCCFFFFFHHHHHIJJJJJJJJJJJJJIJJJIJGIGIIIJFGGHGJHHHI
@6078149/1
tattgctctgcagggaacggcgacataggtgtctgctcttcacatactct
+6078149/1
CCCFFFFFHHHHHJJJJJJJJJJJJJJJJFHHHIJJIJJJJJJJJJJGJI
@8109082/1
cataagtcattcctctatcaggtaagacaacaatcacaagttttacttct
+8109082/1
@@@DD?DDBFF:CA:AFGIEFDF@B@BFFH?GGGGGGAHEFHE9DHGII@
@6581571/1
gcggttaaaccaagaacatgtggcctatcctctggaggaattcctttaaa
+6581571/1
@@@DDDDFHDHHDGIEGFGGHHIGIIIIGGIIIIHGGGHGGIHIEHHGGI
@2998718/1
agcacatgataattagtatatccaagtaacttgtattgttctgtaattct
+2998718/1
CCCFFFFFHHHFHIJJIJJJIIJJJJHIHIIJJHIJJJIJJJIJJJJJJJ
@3000334/1
attacatatgtatttatactgacataatctcattaacagttttgccattt
+3000334/1
CCCFFFFFHHHHHJJJJJJJJJJJJIJJJJJJJJJJJJJJJJJJJJJJJJ
@2510464/1
ctcgaatctattatctcttagacaagttgttatattagtcactttatatg
+2510464/1
@C@FFDEFFHHDFHGGEHCHHGGICF<CAHIIIGDHHGIIIEHEEHIIIG
@968194/1
ccctgaataccttgatggctacaaagatagaagtcgaattcagttggatg
+968194/1
@@CFFFFFHGHHHJGIJJJJJJJJJJIIJIIJJEHIJIJIJJJIJJJJIJ
@968444/1
tagggacatgaggggaaattattggtatttcttttttccaaattg
+968444/1
@@@AD;D?>?C>>:@1CDC@C@HFBCGGFIGFFII>DB@0?<@<?
@8109473/1
tcttcttgaagttggttcagctgtagtctgtctgcatctgtatatgccct
+8109473/1
=@@DDADDH?FHHGH?EFGD>HGEFDCF?FHIGCG<GHII<?DFDC<??F
@5580883/1
ttctgtatcaactgcagcctcttttaccattgtacgagtttgagcatcat
+5580883/1
CCCFFFFFHHHHHJJJJJJJJJJJJJIGIJJJIJJIGJIHJIJJIGJIJJ
@423964/1
ggaacgagaaccaatttcttttttaaaataatcagcaaaatccaaa
+423964/1
@@CFFDDADHGFH;FEEGIIIIGGBCCGFGI@BGFGHICHCDGG<F
@424107/1
cctatcctctggaggaattcctttaaactgatccatgatcaatctcatag
+424107/1
@@@FFFDFHHGG8EG=FGIIIIIIIIIIIIIIIIIIIIGGIIIIIIIIII
@425883/1
cctaacgttatcaggttttgggtagttgggtaatattttgataacgtgga
+425883/1
CCCFFFFFHHHHHJJEHIJJJJCHHHIJJJDHHJJJJJJJJJJJJJHIJI
@8112728/1
ctcttgaggaagttggtgtagaggtgcaggctggccatgttgaatagctt
+8112728/1
CCCFFFFFHHHHHIJJGHHIJJJJEGHJJJJJJJJJJJJIJIJIJJIGJJ
@6082255/1
cgattggaaaaataatcagaataagaacggtattgctctgcagggaacgg
+6082255/1
@=?DDDDDDFFFA?F>FE:AFCHEHEIFIFC;BGEIIIFFEIICFFFIIF
@5584280/1
gtgccatccattttatagctactctaaaaacacggtcttttccttcccct
+5584280/1
@@?DDD?D?A<ACGCH?AB<CGIBHIIGIBH@B@@GH<DBDB9?GDBBFB
@968892/1
gtgtgatatgatatgggttgctgtttacaccaacgataaaatcaggcttt
+968892/1
???=;DDDHHFFFGGGIE@GGHHFEHIIGEFEHGIGEHICHGICH>CFBD
@969333/1
ctctggaggaattcctttaaactgatccatgatcaatctcataggatgtc
+969333/1
@@@DD<;;F=ADH>:EDEBEABHCHGD>CD>HGF<?FBHBDFHGGGHIII
@4011392/1
catatttcatgaataaaggtggtatatataagattacaattcttaacatt
+4011392/1
CCCFFFFFHHHHGIIJJJJCFHGHJJJJJJJJJIJJJJJJJJJJJIJJJJ
@1498716/1
gccgcttgttgctgtacttgaggctgagatgaaggtggtctgctgggttg
+1498716/1
CCCFFFFFHHFHHJGIIJJJIIJJJJHIIIIJJII?FHEHGJFGIEIBGH
@7081470/1
ctagacttgtgcaccagctaaagaagacttatctttaaacggcagctttc
+7081470/1
@@@DFFFFD?DFFGIIIJIJJJJJJIIGJJJJIGGIGIIJJIJJGGCHJG
@6083852/1
cctttcataattcataacgtcattagcagagctcgctactaaggccttca
+6083852/1
CCCFDEFFHHHHHGIIJJJEFEHJIJJJJIJJJJJJJJJJJJJJJIGIIH
@970215/1
caacaacacaattgtcggcagctgggaatcctttgtgag
+970215/1
@@@DDDDD?FBD4AGI:E?18?CBEFGDDFGIB9:9BGA
@4012745/1
tgttggtccattaatataaaatggttcaacttctttggtgtacagaaata
+4012745/1
CCCFFFDFHHHHHJJJJJJJJJJJHIJJJJJJJJJJJJFHHIIJJJJJJJ
@4504471/1
ctgtcgtctttctttcaacaaacacaagagctaaattatcctttttgaaa
+4504471/1
CCCFFFFFHHHHHJJJJJJJJJJJJJJJJJJJJJJJJJJJJJJJJJJJJJ
@4504527/1
gtctaagattgctttcgctgcggcatgctttgcttctttcttagatctac
+4504527/1
@@@FFFFFHHHHFIGJJJIGGGGGIIGIIIGIJJJIIJJIIGIJIJJIJJ
@1500557/1
gtcctatacctttgaatgtccctttgccaaatacttcaactgtgactcta
+1500557/1
?@@FFFFDFBFHFIIIIICFAGHIGIGICGGGGEHIEC?CGEHE9DGGGG
@2512306/1
gttcatgagttccactttcacaatcaattaattggtaacatggtaaaata
+2512306/1
CBCFFFFFHHHHHJJJJJJJJJJJJJJJJJJJJJJHHIJJJJJGIIJJJJ
@3547879/1
tgactcccaagctgctatgagtactatcatcagctggtgtagaattacag
+3547879/1
CCCFFFFFHGHHHJJJJJJJJHIJJJJJJJJJJJJJJFHHIJJJJJJJIJ
@428382/1
gtcgaatactgttcttaggaatatttccaatgaattcctctatttcattg
+428382/1
@@@DD?DDFD?CFHIAGHIIIIGI<CFHEHHHGCECGFHBGB?DHFHIIB
@7624937/1
cttcagaatataatagtttcaattcatttgatttatgcttaataagcatt
+7624937/1
@@CFFFFDHHHHFJIJJJIJIJIJJJJJJJIJIIJIJJIJJIIJJJJJJJ
@6586067/1
ctttaatctaatattatattgactaacaaaatatctttcaacagtagttt
+6586067/1
CCCFFFFFHHHHHJIJJJJJJJJJJJJJJJJJJJHIJJIJJJJJIJJIIJ
@4506887/1
taatgtttcttcatttaaaaccgctgtgtctctttctttttttgttagac
+4506887/1
CC@FFFFFHHGHHIJJJJJJIJJJJIEGGCGIJJJIJGIIJJJJJJJG@H
@8114853/1
gtaaatttatcgcaaggtaatgtaaaacaatat
+8114853/1
?@@@DDDBF??BF?<CBEF<F<EA@<CABEF<1
@6084310/1
cttgaagttggttcagctgtagtctgtctgcatctgtatatgccctagca
+6084310/1
CCCFFFFFGHHHHJIJIJIJIIIFIGJJGIJHIGGHJIIJIIJJJJJJJI
@7082432/1
aaggaattccggtttctcaaaacatggtgctggatgaggaaatttttcat
+7082432/1
@<<D7AAAF>DF08@E?CHHHECEECCFFEFF>GG@BDG@F@?DDCDFFF
@5075185/1
ggttttgggtagttgggtaatattttgataacgtggatgtagataggctg
+5075185/1
BCBDFFFFHCFHHIJJJFHIJJJJJJJJJJJJJGHJJJJHJJJJJJIJJJ
@7085128/1
gcactggttacaggagatactggttgttgttg
+7085128/1
?<?DDDD22CD?DA>E3:4CFCD<CE@@E?:C
@972866/1
gatggtagtaaccgtcgggacttgaaaagaaagaccttcccactggggtg
+972866/1
CCCFFFFFHHHHGJHIJIJJIJJJIJIJIIJJIGGIJIJIJJIJJIJIGE
@3552631/1
tccctgattacttcttctcgaggtggctgcagtttccatatcatattata
+3552631/1
@?@DDD>BF<CDBCD>DHHIIIIGHDHHI@?FDFGBFBGHGIIIIIIIIG
@1504710/1
cttatctcatcaaatattgataaactagtttcttcttcatcagggaaatt
+1504710/1
B@CDDDFFHHGFHGGIIJIIJIJGHIIIIJJIGGGDHHACFHGGICFDGI
@3004558/1
ctgagttagaataccaacctgaatttcagcaattttcttaatggatgcat
+3004558/1
CCCFFEFFHHHHHJJJJIJJJJJJJJJJJJJJJJJJJJJJJJJJJJJJJJ
@5586946/1
ggcacatccacgatttcggcagcttttacctcattttcactcagaagaaa
+5586946/1
CCCFFFFFHHHHHJJJJJJJJJJJJJJJ9FHIJJJJJJJJJJIJJJJJJJ
@3005052/1
ccatactccttgtcttacaggtaccggtctttctcgataatcaagtgttg
+3005052/1
CCCFFFFFHHHHHJJJJJJJJHHIJJIHIIJJJJJJJJJIJJJIJGGHII
@430003/1
tgttgctgtacttgaggctgagatgaaggtggtctgctgggttgctggtc
+430003/1
?@??DD>ADD:CFHBHHIIIFHEHDBCHIFHGC?EHHICHEHGDHIIGBD
@3005761/1
ctttttttggatctgaagggcggtcccctcttttgggtggaatgtatgac
+3005761/1
@@CFFFFFGHFHHIEIGBEIIIIHGGHIIIJJIJFHHBEDACEEACDC@C
@1987596/1
gactaaaatattgttcaagttcacgaggagtattcttggaaacaatttta
+1987596/1
CCCDFFFFHHGFFDFHHGIHHBIIBHIIJIIGHIJJJIJIIIJJIJJIIJ
@7626035/1
gtcatgcataattcttgtagaagaccaatagggttgcccatcattcgctc
+7626035/1
@@@DDABD>CFCB?EEDA:CIFB;F:<CCAA9A1??FB::CG?GIEFEA?
@431230/1
ctgcgatctttgccatagcatagttcctgctttagggtttcttccgctaa
+431230/1
@CC?DFFFGGHHGIGGGGIIGIIIGJJJIIIGIIIIJ??HHIIGIIIJJI
@8116546/1
ggtggctgcagtttccatatcatattatacctgaaggcttttgggtcgtg
+8116546/1
BCBDDFFFHHHFHJJJJJJJJIIJIJJJJJJJJJIJJJJJJJJIJDHIIJ
@7627491/1
gtcatgcataattcttgtagaagaccaatagggttgcccatcattcgctc
+7627491/1
CCCFFFFFHHHHHJJJJJJJJJIJJJDGGIJJJHIJJJJJJJJJJJJIJJ
@7627608/1
ctctgcactgtgacagtcttcaagcactgagttagaataccaacctgaat
+7627608/1
@@@DBADDHHHFHHGGAAAIHIBAFEHIGHC<CGEBEBEDHIDFHECB??
@7087473/1
gatgattttcaagctcttcatgccactgatttatgtcccaatggtccaca
+7087473/1
CCCFFFFFHHHHHIJJJJJJJJJJJJJJJJJJJJJIJJJJJJJJIJJJJJ
@5588536/1
gtcagaattttcgtttggagcaaatacaatgtatttgctgtctttgtgtc
+5588536/1
BB@DFFFFHHHHHIJJJJJJIJJJJJJJJJJFHIJJJJJJJJJJJJJIHH
@8118696/1
gttgctgctgtggtggttcttgcctttgcagctgttgtggtggttg
+8118696/1
C@BFFFFFHHHHHJJIJIIIJJJGGIJEHEFGGGIJIIIGBBF?BB
@6591962/1
ggagaatttttaaccatttacacaatataaatgcaccttcaacaccacac
+6591962/1
@B@DDFFFHHHHHJJJJJJJJJJJJJJJJJJJJJJJJJJJJJJJJJJJJJ
@3006150/1
gttcagttcagcttttggattagaatatacagcataagcagccataccaa
+3006150/1
??@DDDEFHFDFHI>GHGIJJJGEHIHIHF@DDDFDEBFGGFHGJIGHIJ
@3006211/1
cacttttggtcctgttggtccattaatataaaatggttcaacttctttgg
+3006211/1
CCCFFFFFHHHHHJJIJJHIIIJJJIJJJJJJJJJJEHIIIJIJJJJJJI
@975334/1
ttcacatactcttgttacaacatatttcaacatgtatccttttgggcggt
+975334/1
@C@FFFFDGHGHHIIHEHDBGGGHIIGI>FGIIIIGIJJIJIEHIIIIAF
@5590163/1
attataacatgacctaagagttttattaaagttggatcattagcagaaat
+5590163/1
@@@DFFBDFHFHDGJEIJGGCFGBDEHII<CHHIGEHIGIIGJGHEGGII
@6594442/1
gtcgtctttttttaccaaaccggtattttccccttggcaacaaacagttg
+6594442/1
CBCFFFFFHHHHHJJJJJJJJJJCGIJJJJJJJJJJJJJJJIJJJJJGIJ
@5078936/1
cttctttccatcaaaggcaggaaatcgatttttgaaacacctctgtcgaa
+5078936/1
@@@FFFFEFHHFFEGHBHGHGEFHEGGEFGGHJG?FHICHHIIGGGGGEE
@1506083/1
gcaacggctgctatagatggaacgttgatctggtctggagctggatgagt
+1506083/1
@@@FFFFFFHDHFHGIIEHGCGHG=GCFHCGDFHIHEHGIIHGGFDHII8
@5080203/1
ctatcacatcggaggcaaccaatatgttcgtctcacccatgttaaatttt
+5080203/1
@@CFFFDDHGHGDGGGEHIIIJJJGG?EHGHHIIIJJIFGHIGIIEIHGI
@3008790/1
gggacttgaaaagaaagaccttcccactggggtgtatgtcattgagggca
+3008790/1
CCCFFFFFHHHHHJJJJJJJJJJJJJJJJJJJHHHJJJJJJJJJJJJJJJ
@1507531/1
ggcacattgcagttgctatcatacattcttaatatctgtgtattaagcct
+1507531/1
CCCFFFFFHHHGHJIJJJJJJJJJJJJJJJJIJJJJJJIIHIIJJJJJJI
@1507608/1
gtaggatcataacgatggtcaacaaggaactcttgtaaatcatgtatctc
+1507608/1
CCCFFFFFHHHHHJJJJJHIJJJJJJJJJJJJJJJIJIJJJJJJIIJJJJ
@978446/1
ctttttgaattgaaatcacctgctccaggtaatggaaaatcctgaggagc
+978446/1
CCCFFFFFHHHHHJJJJJJJJJJJJJJJJGHIJJJJJJJJJJJJJJJIJJ
@8121155/1
tcctgatatagctctaacttcaattaatttctgatttttattaacaatag
+8121155/1
??;=BBDD?FFD?FDADF@CBFDHH@E@HIHEE4<FFFCFF@EG<DCDBF
@8121443/1
gttaacttatcgattttacactcaacttgcaatctgactcgtagttctca
+8121443/1
CCCFFFFFHHHHHJJJJJJJJJJJJJJJJJJJIJJJJJJJJIJJHJJJJI
@1991951/1
ctttgccatagcatagttcctgctttaggg
+1991951/1
@@@DDDDEHDBFHA?GFGBHHCECHIFEHH
@1993199/1
caggaacttcccagtcatcaggaataaagtcattaaccttcaaaattttt
+1993199/1
CCCFFFFFHHHHHJIJJJJJJJIJJJJJJFHIJJJJJJJJJJJJJJJJJJ
@3011261/1
tataagaacaatgagtgagagcttgcaagaggtaacttctgtcttgaaat
+3011261/1
@@@DDDDDHFHHHBGIIBG<?F>FGEBCH?CC?B?CGHIIGIIGIIHH<B
@1993307/1
cacctttctttccttttttgcccattattgtgtactatcttcaaagagaa
+1993307/1
@@@ADADDBDF<4CFHGHI@BHCEEGGGDFF????DGIHGIGGI>G>F@B
@1993340/1
ttttttaagtaacaaagcttcagtaaataacaaagaatggaaggccaaaa
+1993340/1
CCCFFFFFHFHHHJJJJIIJJJJJJJJJJIJJIJJGIJJIIJJJJJJJJJ
@435239/1
gtcatttctttttcttgatctctttcattatcgtaaattgtcacggtctc
+435239/1
CBCFFFFFHHHHHJJJJJJIJJJJIJJJJJJJJHJJJJJJJJJJGJJHJJ
@5592173/1
gccgcttgttgctgtacttgaggctgagatgaaggtggtctgctgggttg
+5592173/1
CCCFFFFFHHHHHJHIJJJJIJJJJJIJIJJJJJJCGIFIJJJJJJJHII
@1994260/1
tggtcatcaactgagaggccaaactccttcaggcatgggtcactattaaa
+1994260/1
CCCDFFFDHHHHHJIHIJJJGDGIIJJJJJIJJJIJJJJBGGIIHGIIII
@435895/1
tctagattataatgcctcagagctaccttggcagctgctaattttgcttg
+435895/1
@C@FFFF2=CFFHIIGHIGJHHGG@GHIG@GHIHIHHEH<BDGIGHGIG@
@6596533/1
gctgagagtaattcgtcgcgcattctgttgtatatttatgctcacttcac
+6596533/1
CCCFFFFFFHHHHIIHIJJJJJJJJJJJJJHIJJJJJJJIGIJJJJIGIJ
@5593009/1
ccccttcagaatataatagtttcaactcatttgatttatgcttaataagc
+5593009/1
CCCFFFFFHHGHGIJJJJJHJJJJJJJJJJJJJJJJJJJJJJJIIIJJJJ
@5082615/1
gttagactgatttgatagagcacggaaggtggaatttttgcattttttat
+5082615/1
CCCFFFFFHHHHHJJJJJJJJJJJJIJJJCGIGHJJJJJJJGJJJJJJIJ
@6091495/1
gctccaattgcattccctttcacactagggacatgagg
+6091495/1
@@@DD?BDBBC:4CA?EFEDIHFFE;@@FB3BGE@@GC
@5593538/1
cgaggagtattcttggaaacaattttataattattggatatattcatgcc
+5593538/1
CCCFFFFBFHHHHJJJJJJJJJJJJIJJJJJJJJJJJJJJJIJJJIJJJJ
@5593698/1
ctgctgctgaggcggttgttgccactgctgttgttgaggctgctgtggtc
+5593698/1
CCCFFFFFHGHHHJIGIJIIIIJIJJIIJJHIJGIIGIJJJJGGDCEH=?
@3556468/1
ttcttttttccaaattgcctctccattcaattgaagaagcaatttcttcg
+3556468/1
@C@FFFFFHHGHHJJIIJJJJJJJIIJJGJJJJJJJJJJJJGHIJJJJJI
@5594236/1
gtattgctctgcagggaacggcgacataggtgtctgctcttcacatactc
+5594236/1
CBCFFFFFHHHHHJJJJJJJJJJJJJJJJJFHHIJIJJJJJJJJJJJJJJ
@3556979/1
gtcacttttggtcctgttggtccattaatataaaatggttcaacttcttt
+3556979/1
?@@?DDDDHFDHDHIIGIECFEH@FHG4CHHBFHGGFGC?CCGADEIDHG
@6092256/1
caacatattactgacctcaaccgtacttctagcattagaagtttcttctc
+6092256/1
@@@FDDEFHHHHHIDBFGHCHGGFEGHIIJGBHDFHHIDAD9BFIGGGGH
@4021122/1
ccatctgcatccttcttttccggaaagaacctagtgtgatggcgtttctg
+4021122/1
CCCFFFFFHHHHHJJJJJJJIJJJJJJJJJJJJJIIIIJJJJJJIJJJJJ
@6092832/1
cttctgacacaccatctctgtaaaagaggatagcttgaggcttataccta
+6092832/1
CCCFFFFFHHHHHJJJJJJJIJJJJJJJJJIJJJJJJJJJJJJJJJJJJJ
@4021616/1
gtggcgtgtaatcactgctgaggcttgaacaagcccttctgatagcctgc
+4021616/1
@?<DDDDDFFHHFIIIGICE>DGDEGHGEDFFGEIIIIIIDDHGGHGII@
@6093186/1
cccgatgctagctttcttaaatctggttctctaatcatctgattagtagt
+6093186/1
CCCFFFFFHHHHHJJJJJJJJJJJJJJJJJJJJJJJJJJJJJJJJJHGIH
@6093237/1
atttgattcagtttcccgcttctttccaaatctggacattatattgataa
+6093237/1
C@CFDDDEHHHFDIGIJGFFHIIGJIJGIIJJEIIGIIHIEIGIIIGIEG
@439302/1
gcctgatgctgggaacaagaatgctgttaatgcctccaagcttaacattg
+439302/1
@CCFFFFFHHHHHIJJJJJIJJJIIIEHIIIIJJJJJJHIGIJJGJJJJI
@4515120/1
ccatcattcgctcctcgactgccccgatgttggagcctatgctatccgta
+4515120/1
CCCFFFFFHHHHHJJJJJJJJIJJJJJJJJIJJJIIIIJJJJJIJJJJJJ
@2522104/1
ccatgatttattaaacccgatgctagctttcttaaatctggttctctaat
+2522104/1
CCCFFFFFHHHHHJIJJJJIJJJJIJJJJJJJJJJJJJJJJJJJJJIGIJ
@4515619/1
acgttatcaggttttgggtagttgggtaatattttgataacgtggatgta
+4515619/1
CCCFFFFFHHHFHIJJJJCHHHHJJJHHIIGJJJJJIJJJJJIIJIJJIJ
@4022022/1
gttgtttattagggtagcatttggaggactgtcagatggttttggagaat
+4022022/1
BBCFFFFFHHHHHJHIIJIIJJJJIJJIIJIJJJJJIIIHIJJIJIJIIJ
@3013410/1
gttgttttttaagtgcatgttgaacatattcatgcaaaatgcaaatgtag
+3013410/1
BBCFFFFFHHHHHGHIIJJJJJJJJJJJJJJJJJJJJJJJJJJJJJJIJJ
@1511443/1
cactgactaaaatattgttcaagttcacgaggagtattcttggaaacaat
+1511443/1
@?@DDDDDHDDDDGGHIHI@HDEFEEIIGCHGIIDGIJJJGBHEHGGCHJ
@3014831/1
ctccgatcgcattccctttcacactagggacatgaggtgaaattattggt
+3014831/1
:?@D;@D:C?DFHI>@AFGCAHIEBECEE???<D?FG;BFH4BFACHC<=
@6095132/1
gtggtctctgctgttgctgttgttgctgaggctgctgtggtctctgctgt
+6095132/1
BB@FFFFFHHHHHJJJJJJIJJJJJJJJJJJJJJJJJFHJFHEIIJJIJI
@4023871/1
gttcatgagttccactttcacaatcaatt
+4023871/1
;??BBD2A<DFFDIE<EAA44CDBB<B>?
@3560640/1
ccattttcagtagtgatgaaatctgaatttttgggtaagcaatcgtcttg
+3560640/1
CCCFFFFFGHBFHEFHIIHIJIIHGDFJHIIGIIJFHHGGIGIJGFHIJI
@3560809/1
ctcgaatctattatctcttggacaagt
+3560809/1
@@@DD?DD>AFD?4<<E9AIBF??F;3
@7096249/1
ctaggctttgctttaggatcatcatctggattttgaataggaaatttgat
+7096249/1
CCCFFFFFHHHHHJJJJJIJJJJJJJJJJHIJJJJIJJIIJHIJJJJJJH
@981478/1
cttgtcttacaggtaccggtctttctcgataatcaagtgttggtgcattc
+981478/1
CCCFFFFFHHHHHGHIJJJHIJJJJJJJJIJIJJIIJIIGIIIHHJJJJJ
@981999/1
caggaatggaatgctgagtaacaagattatatgggagagtagcttgaggc
+981999/1
CCCFFFFFHHHHHJJIJJIJJJIIJHIIIJJJJJJJJJIGIIJJJJIJJI
@982566/1
gtcgtgcatggtttaagaaagaccaaaggtttctgttgagctagtcattt
+982566/1
@B@FFFFFHGHFHJJJIIJIIDIGIIIIJ?EGIJIDFHHIIIIIGGFGIJ
@982653/1
gttcatgaattgctccctccacctgaactagttcatatttcggagtcgtc
+982653/1
@??DBDDDFDFDAGACG@AGGCCHGCB<FHCG>FGCGD?G@D:D@FDAF?
@2523492/1
gcttatacctagtgcttctgtaaaatgccaataattgttctttcatgata
+2523492/1
CCCFFFFFHFHHFHGFHHIGHJIJJJJJJJJJJJJJIHIIJGIJJJJJJJ
@4518124/1
agaagcaggatgacacttaggtcgtgcatggtttaagaaagaccaaaggt
+4518124/1
CCCFFFFFGHDHHJJJJJJJJHHIIIJJJJJHGJJJIJJIJJJJJIJJJB
@4518644/1
gtacgactaagtgagcacactaaatcaccacagacctgttctaacttaaa
+4518644/1
@=?DDFDFAFBFFIBBFDGGFDFECHGIIIGIIIIGGB?BFEHIGFDGDH
@4518770/1
gtaagtgcagaggaacgagaaccaatttcttttttaaaataatcagcaaa
+4518770/1
@@@FFFFFHHHHHJIJJJJJJJJJJJJJIIJJJJJJJJJJJJJJJJJJJI
@7633981/1
tggctttgccgcttgttgctgtacttgaggctgagatgaaggtggtctgc
+7633981/1
@BCFFFFFHHHHGJJJJJJJJHIIJJJIJIJJJFHHIJJJIJAHHHIIII
@2000782/1
gtcttcaaatagtacttcaccaaaaactttgtcagccgcttctataccac
+2000782/1
CCCFFFFFHHHHFHJIJJJJJJJJJJJJJJJJJJJJJJHHIJJJJJJIJJ
@2001155/1
tctcaaggtccctgattacttcttctcgaggtggctgcagtttccatatc
+2001155/1
CCCDFFDEFFDHHIDDFEGIHGEIGIIJHJI?FHCHIJGHIIIIGI@HHG
@1512748/1
gtcaattcaccaggtgatatatttttgcacctgttataaatgtaggaagt
+1512748/1
CCCFFFDFHHHGHIAFHGIHGIJIJJGDGIJJJHIDIIG@IIGEIIIGHB
@3561418/1
gggagttaaatcaacatcagctgagatatactcatattgaggataagaaa
+3561418/1
@@@DDBBDFFHFHIIIAFCB@HHIIHGIHIGGIF@HFFEFGIDFGHIEEH
@2525697/1
ctcagaagaaataatatctcagcaccaattttatgatttctcttctcttg
+2525697/1
CCCFFFFFHHHHHJJJJJJJJJJJJJJJJJJJJJJJJJJJJJJJJJJJJJ
@1513576/1
ctcaggataactatagaggttcttctttccatcaaaggcaggaaatcgat
+1513576/1
CCCFFFFFHHHHHJJIIJJGGIJJJJJJJJJJJJJJIJJJJJIIJJJJJH
@2525924/1
ctccaattgcattccctttcacactagggacatgaggtgaaattattggt
+2525924/1
CCCFFFFFHHHHHJJIJJJJJJJJJJJJJIJJJJIIJFHHIIJJJJJJJ?
@1514705/1
tgtcatctaataattctttagcctctaaaccttcatctttatcagtaatt
+1514705/1
=;@?BD?D?FC<FBCCFBIHD?AF?CHBBA9AFH@?CG<9FHI<??:1??
@3563261/1
ctgcactgtgacagtcttcaagcactgagttagaataccaacctgaattt
+3563261/1
CCCFFFFFHHHHGEAEGIJJIIIJJIIIJIIJJJJJJJIJJJJJIJIGJJ
@4025185/1
ctttgctttaggatcatcatctggattttgaataggaaatttgataagtt
+4025185/1
CCCFFFFFHFFFBHIJJJJIIGIJIGHGIGGHHGIJHIGHIJJJJJGIDI
@7634867/1
gcctcatgttataacattatgcagttcattacctaagatatttgttatga
+7634867/1
CCCFFFFFHHHHHJJJJJJJJJJJIJJJJJJJJJJJJJJJJJJJIJJJJI
@6099331/1
tagtgcttttggtacctctacatcttcagcttcttcaccaactaagtagt
+6099331/1
@@@FFFFFDDDFAABEEGIIGIGEFHDHHCHIIIIGGIEHIIGIIIFHC?
@5597230/1
gtcgtgagaagctgcaacggctgctatagatggaacgttgatctggtctg
+5597230/1
@@@FDDFFDHFHHJJJEHJJIJJJGHIIIGGGJGIDHFFECDHDAHDHHG
@3017939/1
ggtatatataagattacaattcttaacattttttctttaaacaaagaaca
+3017939/1
B@@DFFFFHHHHHJJJJJJIJJJJJJJJJJJJJJJJJJJJJJJGIJIIHF
@7098669/1
ctgcggaccattagttgaagtcccagccctcagataatcccatatcattg
+7098669/1
CCCFFFFFHHHHHJJJJJJJIIJJJJJJJJJJJJJJJJJJJJJJJJJJJI
@3018196/1
gatcattttcgtttacccagagaggaaatagtattttttcttcatcgtct
+3018196/1
CCCFFFFFHHHHHJIJJJJIIJGGJGHIHJJIIIJJJJJIJJJJJIJJII
@7098763/1
ctgtgccataaccgtacttcatatcattgataattactgtagctgagtaa
+7098763/1
BCCFFFFFHHHHHJHIJJJJJJJJJJJJJJJJIJJJJJJIJJJJJHIFHI
@7098974/1
gtatgatgtctcttttggactacaataaaagttattccaggtttataatc
+7098974/1
CB@FFFFFFHHHFIIJIJIIIIJJJJIJJJJCHIGIJJIIIFHHHHIJJD
@2526385/1
caggtttttgaaaaaattttggccaatagctgtgggttatatggtgattg
+2526385/1
BCCFDDFFHHHHHJJJJJJJJJJJJJJJJJJIIIJJIIJJJJJJFGIJJJ
@445061/1
ctaacctgttcttcttgaagttggttcagctgtagtctgtctgcatctgt
+445061/1
@?@DDDDDFFFBDGGGIIEI<FEEGHHHIIIBCBEHHIEIHICGHIIIDF
@4520210/1
cccatggttgtcgaggaggtccctgttgttccattgcttgaggtctggta
+4520210/1
CCCFFFFFHHHHHJJJIJGFHIJJIIJIIJIJJIJJJJJIIJCBFHIIFF
@5087583/1
cttcaacatataaactgcagggaattctaagagggtacacaattcaggca
+5087583/1
BBCFFFFFHHHHHJIJJJJJJJJIJJJJJJJJJJJ?FHJJI6?FGIJJJG
@4520373/1
ccactgtgtccacaagaaaaaaggttcttttacccccttcagaatataat
+4520373/1
CCCFFFFFHHHHHJJJJJJJJJJJCGHEGIHHIJIJJJIJJJGIJJJIJJ
@4520415/1
cttggttcaagatcattttaaactgtccttctgacacaccatctctgtaa
+4520415/1
CCCFFDFFHHHGHJJJJJJJJJJJJJJJJJJJJJJJJJJJJJJJJJJJJJ
@2528715/1
cagaatcatgtgattttttttcctttcaagaatatactcccgtgtgatat
+2528715/1
CCCFFFFFHHHHHJJJJJJJJJJIJJJJJJJJIJJJJJJJJJGHFHJJJJ
@2005305/1
gtccttctaacctgttcttcttgaagttggttcagctgtagtctgtctgc
+2005305/1
@C@FFFADHGFHHIFHHJJJJJJBHHFHGG<FFHIJIJGDHDFBFIIHJF
@8129203/1
ggcctccacacaatcagcaatacttttatcaggaatggaatgctgagtaa
+8129203/1
CCCFFFFFHHHHHJJJJJJJJJJJJJJJJJJJJJJJJJJJJJJJJJJHHI
@2005667/1
attagtagtaacgattctccactgaaccaaatcggctccttgaatgaatt
+2005667/1
@BCFFDDFHHHHHJJJJJJIJIJJJJJJJJJJGJIIJJJJJJJJIJIJIJ
@2005731/1
cttaagagaaatcttagctgacatatactaattaagatagcaacccacat
+2005731/1
?@@D?DDDFFFF>FEDEBHA3C:FHEHC@BHEHF>>FFFDAD>@AAADFC
@4522654/1
ctcttttttgatgatctagttgaggaaacaaactttgtgagtgttctaaa
+4522654/1
BBCFFFFFHHHHHHIJJJJIGJIJJJIJJJJIJJJIGFHGIGHJIIJJJH
@8130305/1
caacaaatctcttaatgatatcagtcagcttacaagccttagtaagcata
+8130305/1
CCCFFFFFHHHGHIIJJJJJJJJJGJJIJJJFIJJJIJJJJJIJJJJJII
@3565055/1
cttatcagtaatctcgaatctattatctcttggacaagttgttatattag
+3565055/1
CCCFFFFFFHHHHJJJIIGHIJJJJJJJJJJJJJJJJJHIJHIIIJJJJJ
@3565254/1
gaaaaaataatcaacgttactatcaatcacgaaaaataacaaaaacaaaa
+3565254/1
CCCFFFFFHHHHHJJJJJJJJJJJJJJJJJJJJJJJJJJJJJJJJJJJJJ
@8131377/1
gtgatatcggtgtttttgagctcatacttaatccaatgacatggggaagt
+8131377/1
B@BFFFFFHHFHFGJJJJJIJIIIJJJJJJJJHIJJJJJJJJIIIJIJJG
@5089559/1
tggaaaactgtttatcatagatccgacgacactttttagtaccgggctta
+5089559/1
@@?DDDDD?CFA<GF?AF:A<IF@F=@F?D?<G??99?9D@F<FAFF8=7
@4523731/1
gcagtatgcaaatattgtggaccatcactttttacatttaaagcatctcc
+4523731/1
CC@FFFFFHHHFHHHJIHIJIII:FHGHIIJJJJGIJJJJJJFIEIIJJJ
@4027229/1
agttaaaacagtacatcgcacaacaaacacttggggagttaaatcaacat
+4027229/1
@@BFFFFFHHHHDIJJJJJJJJJJJHGIJIGIIJGIJIIFHIHGIJJJGI
@7104365/1
cttggcttaagagagaaataaagagagaaatagaaaataaatatataaaa
+7104365/1
CCCFFFFFHHHHHJJJJJJJJJJJJJJJJJJJJJJJJJJJJJJJJJJJJJ
@2528915/1
ccacactcctcaaggtacacccctataagggcttcgatagaatctgcaac
+2528915/1
CCCFFFFFHHHHHJIEEGIJGIJJIJIIJIIJJJJIIIIJJIJJJJJIJI
@7638227/1
accgggcttactaagggagttttcttgatcattttcgtttacccagagag
+7638227/1
@@@D<DDDHDDFFI@HGBF2ABFH>GAG<>F@BDECFHGGDCCHGGB@3B
@2529770/1
gagactttccactatctaaataaatagctgcagctaatgattcaaataag
+2529770/1
CCCFFFFFHHHHHJJJJJJJJJJJJJJJJJJJJJJJJJJJJJJGEHDHIH
@6603112/1
ccggtttctcaaaacatggagctggatgaggaaatttttcataaagaagt
+6603112/1
BCCFDFFFHHHHHJJJJJJHHJJJJIJJIJJJJJJJJJJJJJJJJJJJJI
@2530870/1
ggcgacataggtgtctgctcttcacatactcttgttacaacatatttcaa
+2530870/1
CCCFFFFFHHHHHJIJJJJJJJJJJJJJJJJJJJJJJJJJJJJJJJJIJI
@6100540/1
ctctggtatccaaaggcactgttttcaccggaggaatttgtttgtgattt
+6100540/1
CCCFFFDDHHHHHJJJJJJJJIJJJJJJJJJGIJFHIJJJIJJJJJHJJJ
@1517677/1
cgtttctgtaccactataaatgtaatcggtggcgtgtaatcactgctgag
+1517677/1
@@?DDEBFHHGFFIDHJGHGHGCEHDGGEHGGIJDCFGAGGEFBCHHGFC
@7105775/1
cgtcctatacctttgaatgtccctttgccaaatacttcaactgtg
+7105775/1
@@BFFFFFGHHHHJJJJGIIJJJJJJJIIJIJHIJIIJJJIJJIH
@7106100/1
gtgaaaaattgtttgccacgcatgtcccatactccctggttgggaagtgc
+7106100/1
@BBFFFFFHHHHHJJJJJJJJJJJIJJJJJJJJJJJJJJHIJJJJJIFHI
@4030555/1
gctgctgctgttgttgttgctgctgttgttgttgttgttgaggttgatta
+4030555/1
@CCFFFFFHHHHHHGIIJJIJJIJJJJJIJJIJJIIIIJJJJJFGIIIIH
@5601886/1
ctcgatacagaataattctatgaggcttgtagccaccggtacttttgtaa
+5601886/1
CCCFFFFFHHHHHJJJJJJJJJJJJJJJJGIIJJJJJIIIJIJJJJJHIJ
@4032505/1
gtttttgtgtaagtcatgaaaaagatgataaagaattttagcagtgaatc
+4032505/1
C@CFFFFDHHHHHIIJJIJJIGIJIJJJJJGHHHGIJJJJJJJJJJIJIJ
@4525918/1
gcttctttctgtgcatcatttttagattttcctgcaccgatgcaattaat
+4525918/1
CCCFFFFFHHHHHJJJJJJJJJJJJIJIJJJJJJJJJJJJJJJIIJJJJI
@452644/1
cttttggaagctttacaactcctaatcctgtttcatccgcaattttctgg
+452644/1
CCCFFFFFHHGHHJJJJJJJJJJJJJJJJJIJJJIJJJJJJJJJJJJJJI
@452792/1
taggccgcacatgtttgtgcttctgaagaggacatccccgtgccataaca
+452792/1
CCCFFFFFHGHHHJJJJIJJJJJJJJIIEIJIJJJJJJIJHIJJJJIJJI
@2531635/1
gcacttagttactcagtctcacagttagttatcaattcttctctcataat
+2531635/1
CCCFFFFFHHHHHJJJHIJJJJJJJJHIHIIJJJJJJGHHIIJJJIJHII
@8133914/1
cacctttgtcaccactatattcaccaaccgttaacggagtttgctgtcga
+8133914/1
@@@?BDDDFHDHHIGEHEEIEIEEEHDH@ECFHIGGEED8?BB<FD9DHI
@4527042/1
cctctgtcgaacagcttccacagcttgtctgtaattgcgataaggttttt
+4527042/1
C@CFFFEFHHHHHJGGGIGDHFGGGHJ?GHIIIGIIJFIIIJGIJ9DFGG
@4527606/1
catcattcattttcttcattgtaacttggcccgcaacaattgtacacaac
+4527606/1
CCCFFFFFHHHHHJJJJJJJJHJIJJJIJGIJJJJJIJJJJGGIIJJJJI
@4528116/1
gtttacaattagaatttataagtgttgcagttaaaccaagaacatgtggc
+4528116/1
@@@DDDD;AAF?DAGH@FHBDH?FEFGG<FHHEHEHHGDHIIE?FFI><;
@7642192/1
cctgagctggtcttcagtcacccgattctatttcttggtcatcagtttga
+7642192/1
CCCFFFFFHHHHHJJJJIJJJJJJIJJJJJJJJJJJJIJJJJJJJIJJJI
@7107203/1
tgctaacctcttggcaatttttttcgatttgccagtacctatttctttgt
+7107203/1
;??BD;DDHD>FFHGG@FGHHIACBFGBGGF4??BDHAAB>FGGAEGGGF
@991707/1
cttggctttgccgcttgttgctgtacttgaggctgagatgaaggtggtct
+991707/1
CBCFFFFFHHHHHIJJIJJJJJJIIJJJJJJJJJJIJIJJJJJJDHGIHI
@1520969/1
aaatcacatcacattaccacatttctcaaattcag
+1520969/1
?@8;BBDD:CC?FG@4E?B:<CCDBHHHHE@<9FF
@4033478/1
ctccaattgcattccctttcacactagggacatgaggtgaaattattggt
+4033478/1
CCCFFFFFHHHHHJJJJJJJJJJJJJJJJGIIJJHJJDHDHIIJJIJJJ?
@6105071/1
ctatgactcccaagctgctatgagtactatcatcagctggtgtagaatta
+6105071/1
CCCFFFFFHHHHHJJJJJJJJIHIHHIJJJJJJJJJJJJJDHHEHIJJII
@7647165/1
gtcccttcagttaatatgctttaactgacaacattcaatgttctgtaatt
+7647165/1
CCCFFFFFGHHHHJJJJJJJJJJJJJJJJJJJJJJJJJJJIJJJJJJJJJ
@457675/1
cacattaccatatttctcaaattcagtcttgaaatattatccattagctt
+457675/1
@CCFDFFFHHHHGGGGIJJJJJJJIEIGHE@FGGHEHFIIGHGIIHCGHJ
@458200/1
cttgaggcttatacctagtgcttctgtaaaatgccaataattgttctttc
+458200/1
@@@FDBDDBBFFDHIHIGAF@FHIIIGIBHFEGGHEGIIIIGECFHGIIE
@4533022/1
gataagaactatttctttaagaatattttggatttcattgatagtatctg
+4533022/1
CCCFFFFFHHHHHJJJJJJJJIJJJJJJJJJGIJJJJJJJIIJJHIJJJJ
@3028196/1
ctctttcattatcgtaaattgtcacggtctcaacaagttccgttttttgg
+3028196/1
CCCFFFFFHHHHHJGIJJJJJJJJJJJHIJJJJJJHIIIJJIHJJJJJJJ
@4534166/1
gtcatttctttttcttgatctctttcattatcgtaaattgtcacggtctc
+4534166/1
CCCFFFFFHHHHHJJJJJJJJJJJJJJJJJJJJIJJJJJJJJJJJJIJJJ
@8136694/1
gccacttctttgaactaagtacagcga
+8136694/1
?<<DDDDDF84CCGD>F>GCIFIB3?@
@4535062/1
ctccatactccttgtcttacaggtaccggtctttctcgataatcaagtgt
+4535062/1
@C@FFFFFHGHHHIIIEGGGGH@FFFHHG:@DHHGGIGHGIIEHIII@FH
@4535660/1
tttgccgcttgttgctgtacttgaggctgagatgaaggtggtctgctggg
+4535660/1
CCCFFFFFGHGHHJJJJJJJJJJIIJJJJEIJJIJJJI?FHFHIJJJJIJ
@2014678/1
ctcaaaacatggtgctggatgaggaaatttttcataaagaagtcgaatac
+2014678/1
@@?DBEF?FFHFDHIIIGBEHCGFHGHGHIGGIIIIEHIGGGDDCHBDHH
@4035146/1
gtccgactgatgatttgaggttcttgtggaattgtgacactttgatgttg
+4035146/1
@?@BDADFHBF?D@G>DFC?<CDH@CCCEHBGI3??FHDBDHGG9DFGHI
@4035304/1
gtagcatactttatcgtaacggtcatttctttttcttgatctctttcatt
+4035304/1
C@@FFFFDFFFFHIJJHBGHIICFAFFIHGIGIGIJJJIHGIIJIJIIJG
@1523364/1
gtttaagaaagaccaaaggtttctgttgagctagtcatttgttcccctga
+1523364/1
CCCFFFFFHHHHGIJJJIIFHIJJJJJIJJIJGIIGIJJJGIIIJIJJJD
@6611508/1
gtagctttaatcatagttgatgtctgcatatcagtcagcttcttaatgca
+6611508/1
B@@FFFDFHHHHHJJJIIJJJIIIJJJIIJJJIG@HIJJJJJJJJJJJJJ
@4036181/1
tctgctaaagcactaccttcagcgggagaccttggctttgccgcttgttg
+4036181/1
@CCFFFFFHHHHHJIJJJJJJJJJIJIJIIJJJJJJJJJJJJJJJJJHIH
@2534579/1
ggtggttcttgcctttgcagctgttgtggtggttgttgcctctgttgctg
+2534579/1
B@BDFDDFHHHHHJJJJJIJJJJJIJGIJEGIGGIIIIIJIJJJHJIJJI
@3030751/1
ctccatactccttgtcttacaggtaccggtctttc
+3030751/1
???DDDDBDDBADEEE:2AB4@@F:C<E>811111
@2534837/1
tcaaatgttttatagaagcttccaggaaaaccagattttggattgaggtg
+2534837/1
CCCFFFFDHHHHHJJJJJJJJJJJJJIJJJJJJIHIJJJJJFHHJHHJBG
@3570632/1
ggcaagtgttgggattttgaccatcttcaacgaatcaaattcactttgag
+3570632/1
CCCFFFDFHHHHGDIIJJJJJJJJJJJJJJJIJJCGIJJJCHIJIJJJJJ
@5607550/1
aagtctttcagtctcatccacattttatgtgctgctaacctcttggcaat
+5607550/1
BCBDDDFFGGHFHJJJJJIJJIJJJJIJIEHIIJJJJIIIJJJJIJIJIJ
@3570810/1
ctgctgaggcggttgttgccactgctgttgttgaggctgctgtggtctct
+3570810/1
@@@DFFFFHADH@FEFFHGHGIJIIGG?BE@FGIG@GGIG@F=@ED@@E>
@3031616/1
cttggaaacaattttataattattggatatattcatgccacattccattc
+3031616/1
CCCFFFFFHHHHHJJJJJJJJJJJJJJJJJJJJJJIJJJBHGGJJJJJJJ
@2016570/1
ctccatactccttgtcttacaggtaccggtctttctcgataatcaagtgt
+2016570/1
CCCFFFFFHHHHHJJJIJJJIJJHIJJJJHIIJJJJJJIJJJJJJJJHII
@4537214/1
gttgctgctgtggtggttcttgcctttgcagctgttgtggtggttgttgc
+4537214/1
CCCFFFFFHHHHHHHIHGIGIJJJJJJJJJJJJJIJJIIJDGGFGHHHII
@5609940/1
ccttacggggacacttatcaggttgtatactgatttcataatgatgtacg
+5609940/1
@?@?DDDA@AHDD@DAFFEHBHGBGIH<GB9?F?GBD@?:?DGG<F/??8
@996946/1
catcaacgttcactgtctataaaaatacaagaattcctaattggtagtat
+996946/1
CCCFFFFFHHHHHJJJJJJJJJJJJJJJJJJJJJJJJJJJJJJJHIJIIJ
@4036704/1
gtctgtcaattcaccaggtgatatatttttgcacctgttataaatgtagg
+4036704/1
BBBDFFFFHFHHHJJJJJAHIIIJJJJJJJJJJJJHJGIJIJIJIIBHII
@5610383/1
gtaggagtaaaacgtaagtggaagcataagctcccaattctttggtgata
+5610383/1
CCCFFFFDHHHGHJGIIJJJJJJJJJJJJJJJJJJIJJJJJJJIIFGIIJ
@7648602/1
ctaatgtttcttcatttaaaaccgctgtgtctctt
+7648602/1
CCCFFFDFHHHHHJIJJJJJJJJJJJJIIHIJJJJ
@7112170/1
ccaatatgttcgtctcacccatgttaaatttttttcagaatcatgtgatt
+7112170/1
CCCFFFFFHHHHHJJJJJJJJJJJJJJJJJJJJJJJJJJJJJJJJIGIJJ
@7112670/1
tgttgccactgctgttgttgaggctgctgtggtctctgctgttgctgttg
+7112670/1
CCBFFFFFHHHHHJIJJIJJIIJJJJJJJHGIEHJJJIJJIIIGGIIFGE
@5611157/1
gcagagaccacagcagcctcagcaacaacaacaacagcagagaccacagc
+5611157/1
CCCFFFFFHHHHHJJJJJJJJJJJJJJJJJJJJJJJIJJIIIJJJJJJJJ
@6612467/1
gttagcagctggttgccttaaaacaatatcaagagcttggattgcctcct
+6612467/1
CCCFFFFFHHHHHIIGIIJJEIJJJGIHJJJIJJIJIJJGJIJCGHJIII
@6612888/1
ccatggtataactatcttattgagataattatcttttgaaacaactacct
+6612888/1
CCCFFFDFHHHHHJJJIJIJJJIJJJJIIJJJJJJJJJJJJJJJJJJJJI
@7113532/1
gtttccttatcagtaatctcgaatctattatctcttggacaagttgttat
+7113532/1
@@@DDDDDDFFDDAEDE:A??G?CCA<FEBCACCH<FFF?EBCGEFI@?D
@7113713/1
agtgagttaaaacagtacatcgcacaacaaacacttggggagttaaatca
+7113713/1
@@@DFFDDFHHHHJIHIJJJJJJJJJJJJJJJJJJJIJJJIHGHIJJJJJ
@7113972/1
taaataaatagctgcagctaatgattcaaataagtcaccaaggacctttg
+7113972/1
CCCFFFFFHHHHHJJJJJJJJIJJJJJICACHHIHIJJJJJJJJJJJJII
@4537809/1
tgggcttcagagcagtacaagggaaagagaagataaaaaactgcactata
+4537809/1
?;?A;=B:A:<2<3?ABB>@C@BEAEA;?EEIIABD<C<D:?DEEBDECB
@2017273/1
atttggaggactgtcagatggttttggagaattatcaaagagaattattg
+2017273/1
@@<;B8DBAHDHHIHIIIGGI:ABFDAHGGHGHG@GIIAFFEHIG9DHA@
@5613366/1
aacaacaacaacagcagagaccacagcagcctcagcaacaacagcaacag
+5613366/1
?@@DDADFFHGHDIIIGGHEHEGHHGIJIICHIIFIAEGIIDEHHHGEDG
@8141654/1
ggatgcataagtcattcctctatcaggtaagacaacaatcacaagtttta
+8141654/1
CCCFFFFFGHHHHJJJJJJJJJJJJJJHJJJJJJJJJJJJJJJJJIIJJJ
@2017824/1
caacaacacaattgtcggcagctgggaatcctttgtgagccacatcaatg
+2017824/1
@@@FDDDBFHHHGIIIIIBEE@BFCHEGIEHGHGIEHHGCGEHIIIGEHE
@7114683/1
cttcactggaaacagctatggtaacatctcgtttcattttgctttgactt
+7114683/1
CCCFFFFFHHHHHJJJJJJJJIJIJHIJJJJIJJJGIJJJJJJJJJIJJJ
@2017916/1
ctccacctttctttccttttttgcccattattgtgtactatcttcaa
+2017916/1
?@@?DDFFDFBFDGGGHHHHIIFDBHGEG9CGG@DHCHIDEBEFCHB
@8142262/1
ctaattttgcttggtgtttgttttctcctactccgacaaacgccatcctc
+8142262/1
@@@ADDDDDAFFFIFG?FHG:<;FHHBCHHHGGGGIGIGIDABDFGGGIH
@2018518/1
ggtaatcaaattttatgacaaaattgcaattctttacatcaataccttct
+2018518/1
@CBDFFFFHHHHHJJJJIJJJJJIJJJJJJIJJJJJJJJJJJJJJIJJJJ
@2018628/1
gggaattctaagagggtacacaattcaggcactaatgtctcttcaaaat
+2018628/1
???;DDBDDDADDEA122CBBE:3ACFCEEIIIDEDCDBDFEII@DD<B
@5097770/1
cttctattagttcatctatattttttaaggaagtaagtgcaggggaacga
+5097770/1
@B@FFFFFFHHHGHJIGIJJJIJJJJHGIGIGJHIJIDGIJJJJIIJJIA
@5098810/1
gcagcctcttgttttgcttctttttttgacctacccttgccgacagcaat
+5098810/1
CCCFFFFFHHHHHJJJJJJJJJJJJJJIJJJJJJJJJJIJJJJJJJJJJI
@998022/1
cctgttcttcttgaagttggttcagctgtagtctgtctgcatctgtatat
+998022/1
CCCFFFFFHHGHFIIFHIIGFEHIJJJJHIIGHHEHHIHHIJJJJIHIJI
@998330/1
gtcatgctctttctcaacaagatggtacctagctctaaatgccaca
+998330/1
@@@DDDDDDFFBHH@GIII9FFEHIEHIGHHHIIIIGFFHFHGHGI
@3574292/1
tcaggattggttccaaaattttctctataagatggatgagttagagcaag
+3574292/1
@@CDDDDDFHHHHEHIIEHFHIIIEICHIGICBCEGAG?F?DBGGGGD@F
@2537901/1
gtggaggtgaaaagaatgatcttccaactgtcacaaacctgttagcagct
+2537901/1
@?@DDFDAADFDFCGGAEHEHEIGCH@AFCCGHIIBF?DFADHG@BDEGE
@3575170/1
cttctgaagaggacatccccgtgccataacaaactgctacaggtagtgtc
+3575170/1
CCCFFFFFHHGHHJJJJJIJJFHIJJJJIIJJJJJJIJJIGIF?FHFHII
@3575397/1
agcagcctcagcaacaacagcaacagcagagaccacagcagcctcagcaa
+3575397/1
@C@DDFFFHHHHHJIJJEEHGGIJIEIJJIIJGGJJIIJJICIJJGJJIJ
@4540204/1
ggtttccaaaaattttcgaataagcatggaccatggtttcaatgatttcc
+4540204/1
?@:BABDBCDBFDEHBHGHHHIHIFCHA<DHII@DEC@DGH@G9BGGADB
@2538963/1
tctttcagtctcatccacattttatgtgctgctaacctcttggcaatttt
+2538963/1
@C@FFFFFFFHHHIJJJJIIJGIIIIHIJIIJJJGIIIIJJJGGIIIIJJ
@1528365/1
ctttggcacatccacgatttcggcagcttttacctcattttcactcagaa
+1528365/1
@@@<DBDBHHDBDIIIEHIIEEEFGIGEHIICHCCFCGHIIIGIGHGIFI
@2539326/1
cagcattcagtagcatcgtgatacgatgtaatattgaaggcaataaagta
+2539326/1
CCCFFFFFGHHHHIJJJJJJJJJJJIJJIIJJJJJIIJJJJIIJJJIJII
@1529252/1
ataataagtctaaatagaccttcagggtcattatgggcttctattagttc
+1529252/1
CCCFFFFFHHHDFCCEHD@FFHIJJJJFFGHGIIJJECGIGIJJJDIFHI
@8142984/1
gaatgatcttccaactgtcacaaacctgttagcagctggttgccttaaaa
+8142984/1
CCCFFFFFHHHGHJJJJJJJJJJJJJJJIJJIJJJJJJJGHIJJJIJJJJ
@1529625/1
ggttgagacacttgctggggaggtggacctctttgtgcccatggagtttg
+1529625/1
CCCFFFFFHHHHHJIJIIJJGGJCFHIJJJIJIJIIJJJJJJIIIJGHJJ
@8143488/1
gtcgaatactctgagcttgctgagcgactaatgccactgtgtccaca
+8143488/1
CBCFFFFFHHHHHJJJJJJJJJJJJJJJJJJJJJJJJJJIJJJJJJJ
@1529858/1
agctgagtgagttaaaacagtacatcgcacaacaaacacttggggagtta
+1529858/1
@CCFFFFFHHHHHIIJJIJJGIGGBHHIGIJIJJIGGFHJIIJJJIHFEH
@1530090/1
gtactatcttcaaagagaaaaagtgcaatactaaaattttattcagtata
+1530090/1
@@?DA??DAD?DB:C;EBHF>GGACA9CHG>FFFH@DEGIIFH@<?:BD@
@4040920/1
gccgcttgttgctgtacttgaggctgagatgaaggtggtctgctgggttg
+4040920/1
CC@FFFFFHHHHHIFFGGJIHIIIJJ@HGIGCHGIHGH@GGDGHGIIJGE
@2022477/1
gctaaatcttcaagtacatagtacataactttagctgtcgtctttctttc
+2022477/1
CCCFFFFBHHGHHIHGIIIEHEEGIIIIGGGIGIIGIEHHEEIGIIIIII
@4541740/1
gttgctgctgctgttgttgctgctgttgttgttgttgttgaggttgatta
+4541740/1
CCCFFFFFHHHHHJJJJJJJJJJJJJJJJJJJJJJJJJJIIJJGHGIJJI
@2022825/1
gtagataggctggcctgcttgtggaaaaccaccacaaatccacttggaaa
+2022825/1
C@CFFFFFGHHGGGIJIIIJICHJFJJJJJJJJJJJJJIHHGIJJIIIJJ
@468154/1
atttcataaacaactttcaaatcgttaatatacgcaacaaagctttcacg
+468154/1
BBCFFFFFHHHHHIIIJJJJJJJ:CGIJJJJJJIGJJJIJJJGGIIJFFG
@8146127/1
gtccgactgatgatttgaggttcttgtggaattgtgacactttgatgttg
+8146127/1
C@CFFFDFFBHHBHIIIHDGAEFHGEEFGHGIIIIIHGHIIIIIFEGHGH
@3037464/1
gttccactttcacaatcaattaattggtaacatggtaaaataccttcttt
+3037464/1
@@?BDBDDHHHAFIBBGBFHEHGIEHGFBHFHCGBCEGHCHFHDFGHIII
@3040005/1
gtctaagattgctttcgctgcggcatgctttgcttctttcttag
+3040005/1
?@@DDDDEHHHHHI@FFAGEGEGBEHGEHICB?DF?DDHIBFGI
@8148878/1
cacgacctttggattgaatataagaccttgttgttttagggtaatcaaat
+8148878/1
?@@FFDDFHHDFDHIIIEHEGHIG@HHIIIGGFHIIIGGGIHHIIIIIGI
@6616775/1
cacagcttgtctgtaattgcgataaggtttttcaggattgatagatacat
+6616775/1
CCCFFFFFHHHHHJJIIJJIIIJIJJIHIJJJJJIJGIIJGGEHJJIIII
@1000284/1
atcactgctgaggcttgaacaagcccttctgatagcctgcaattcttggt
+1000284/1
@C@DFFFFHGHHGJJJJJJIJIJJJJIIGIJIIJJIJIIIIJIJIJJJJG
@2540876/1
gtactatcatcagctggtgtagaattacagaataactcatgaatgctttc
+2540876/1
???DDDB>D??BAEAEE2A3A<CE<F>:A9AF4AE?@@4::<D49?DDD4
@7118286/1
ctccagcaacagattcaaaaacatcacctagtgcttttggtacctctaca
+7118286/1
C@@FF>DDHFFHGEEFGDCBFHHHGIII<ED9?F<?:CGHDDHIBFDFEI
@7118366/1
gccaagatcagccgtgtttggtagaagcaggatgacacttaggtcgtgca
+7118366/1
CCCFFFFFHHHHHJHIGHIJJJJJJIJIJIJIJJJIIJDHJJIFDHGGII
@5100906/1
gtggttgttgcctctgttgctgctaaggctgttgttgccactgctgctgc
+5100906/1
??@DFFFDHHHFHJIIEHGIIIGHIIIJJEHFHGGBA@GCDDDFD>FFAC
@5100940/1
cggtacttttgtaaaacattatcaaaagttctctgaccatggaggataat
+5100940/1
BCCFFFFFHHHHHJJJJJJJJJJJJJJJHIJJJJJJJJJJJJJJJHIJJJ
@5101066/1
cgttcataaggtctcatttgaaaacgtggatctccaaggtctccttgaac
+5101066/1
B@@DFFFFGHHHHJJIJJJJIIJJJJGIIGIIJIIJFIJFHIJIJJJJJJ
@6618482/1
cagagccagtaggtaaaaagattattgtattttcttttagaactctttca
+6618482/1
@CCFFFFFHCFHHEGGJIIGIJJJCIICBHIIJJJJJJJFJIJJJJJIJJ
@6618772/1
ggccaatagctgtgggttatatggtgattgatgccattcaactttgcatt
+6618772/1
<;@?DDDDA?FH<EBHFD@FABFA2AEDFFAFF9FACHECCCHGGEGIIE
@2541799/1
gcgacaatttgttctcttctgttgtttcaattttggcagtatgcaaatat
+2541799/1
CCCFFFFFHHHHHJJJJJJJJJJJJJJJJJJJJJJJJJJHHIJJJJJJJI
@1001279/1
gcgtagcatactttatcgtaacggtcatttctttttcttgatctctttca
+1001279/1
CCCFFFFFHHHHHJJJJJHIJJJJHIJIJJJJJJJIIJJJIJJJJJJIJI
@6619759/1
cctcaacaacaacaacaacagcagcaacaacaacagcagcagcaacaaca
+6619759/1
???DDBBDDFF3C=FHBBCE>;GGGG;E>8CD=A=;BFEG9BFGEEAGHB
@5617497/1
ccttaacttgcattaaatcacatcacgttaccacatttctcaaattcagt
+5617497/1
1?8A?BADD:<<C:2A@E:A<AA@E@DE@EFFCBEEADDFD?@DDAD@90
@1003296/1
cccaatgtttctagcctttcataattcataacgtcattagcagagctcgc
+1003296/1
@@@FFDFDFBDHHJIFIGJJGIJIHIJGGGIEIFGHGIJJJIJJJGCGII
@6116792/1
gtgcattcataattcgggccttaactttagtgaactggtcatcaactgag
+6116792/1
BBBD=ADEHHHCFHIJJJJJJJJJJJJJJJHJJJJJJJJJJJJJJJJJJJ
@8150885/1
gtgttgctttcgcagggtaagtctttcagtctcatccacattttatgtgc
+8150885/1
B?BFFFFFHHHHHJJJJFHIJHIJJJJJJJJJJJJJJJJJJJJJJJJIJJ
@3579483/1
ccctcctcctccacctttctttccttttttgcccattattgtgtactatc
+3579483/1
@@@FFFF<DFDDHGIIIIFHGIIDFHHIHIDFIIJIIIJCGIGIGGIIJI
@3579846/1
gtcaaatccatctttgtaaataaaaaattaataacattaatatgaacaaa
+3579846/1
@@@FFFFBHGHHDHGGHGIJJJJJJJIJJIGIIIGJIJJJIIJJJGDHII
@8151851/1
gctttctaatgtttcttcatttaaaaccgctgtgtctctttctttttttg
+8151851/1
CCCFFFFFHHHHHJJIIJJJJJJJJJJJJJJJHIIIIJJJJJJJJJJJJJ
@7652491/1
ggttctgcaatttccaagaaactttacttttcacaaataaatataaaaag
+7652491/1
=@?D;DAD?F?DHEFHIIIIGBAEEFHGGEHEAHFGGEHEEHCDEDACGI
@7652566/1
cataaccaagatcaattactctaccaggtggaggtgaaaagaatgatctt
+7652566/1
CCCFFFFFDHHHHJHIGIIJJJJIIHJIIJIEGH:CGHIJJGIIJIIIIJ
@5619628/1
cttcttcttttttccacgtgaaatctttaggctgcagctcaaccatttta
+5619628/1
C@CDDFDEFDADHHGIIEEHIIIIIGGEGGEIIIIIIEHIIIGGIIIIII
@2027589/1
ccttgaatgaatttttcattcctccatactccttgtcttacaggtaccgg
+2027589/1
@@@F?>DDHFFFBGHEBBFHBDBH?:AEEFHIGG9E>BEA<CCD??GH@F
@4545850/1
cacttttgttattggtttccttatcagtaatctcgaatctattatctctt
+4545850/1
CCCFFFFFHHHHHIJJJJJJJJJJJJJIIJJJJJJJJJJJJJJJJJJJJJ
@4546343/1
ttccacgtgaaatctttaggctgcagctcaaccattttatcggccaacat
+4546343/1
@@@DFFFFHFDHGJJJJIIJGIJJIJJIJJJJIIIJIJIIFHIJJJJJIJ
@1538566/1
ctcctcatagttccacaatgagtaatttcaatttttaatccttttatttc
+1538566/1
CCCFFFFFHHHHHJJJJJJJIJHIJJJJJJJJJJJJJJJJIIJJJJIJJJ
@6623397/1
gtgctgtaccttgtatactagcatgactgactagatagaagtctaattca
+6623397/1
C@CFFFFFHHHHHJJJJJJJJJJJJJJJJJJJJJJIJJJJJJJJJJJJJH
@4547139/1
ctccaaccctcttcacttcagcataaactggagtttttcccggaagcacc
+4547139/1
@@7DDD?A<DD>D?BBF>:?FGHHGG4C@BGG>CFFGGBFDA:D<FHGGI
@2029928/1
catagcaaatggtatttggtaggacgtgctgtaccttgtatactagcatg
+2029928/1
CCCFFFFFHHHHFHJJJJJIJJJJJJHIJJJIJJJJJJIJJJJJJJJJJJ
@7655647/1
ggcttttgggtcgtgagaagctgcaacggctgctatagatggaacgttga
+7655647/1
CCCFFFFFGHFHDFHGJJJJJJJJJJJIIJJJJJIJJGHIFIGIEHHIIG
@2547117/1
gtcggcagctgggaatcctttgtgagccacatcaatgttaaggaatggtt
+2547117/1
@@@=DDADHFHGHIBHHIIIDH?9EFGGGGCHIIGEGIIIIGIIGEIHFH
@1539379/1
ggcagctgggaatcctttgtgagccacatcaatgttaaggaatggtttcc
+1539379/1
@CCFFFFFHFHHHIJGIGHFFFHFGGIJIJJEIGDFCIHGDDGCHIJJJG
@7124084/1
gaaatctttaggctgcagctcaaccattttatcggccaacatattactga
+7124084/1
CCCFFFFFHHHFHIJJJJJJJJJJJJJJJIJJJJJIJJJJJJJJJJJJJI
@472694/1
gtctttgtgtcttgcacgacctttggattgaatataagaccttgttgttt
+472694/1
CCCFFFFFHHHHHJJJJJIJIJJIIIHIJJJJJJJJJJJJJJJJJIIHII
@7124795/1
ctctaactaaaaattcttttttaagtaacaaagcttcagtaaataacaaa
+7124795/1
?@@FFFDDHH?FFGGGGHGGIIGIIAFHIGGIA@FGDHEDHGIIGEHGGH
@5622146/1
ctgtagtacaaatttctatttccgattatttttcctttgatgctgctcaa
+5622146/1
CCCFFFDEHHHHHJJJJIJJJJJJIJJJJJJJJJJJJJJIJJJJJJJJJJ
@4045061/1
ctgaggagcatgttcttgcctttgttgctgctgtggtggttcttgccttt
+4045061/1
C@CFDFFFHHHHHJJJJJJIIGJIFHIIJIIJJFHJGICFHGIGJIJDIJ
@2032470/1
cccatgttaaattttttcagaatcatgtgattttttttcctttcaagaat
+2032470/1
CCCFDDDDHBHHHIGEHICE<EFFGIIHHDHGFHGEHII9FHIIIBCG@F
@475103/1
gcttgctgttgttgctgctgctgctgttgttgttgttgaccccatggttg
+475103/1
CCCFFFFFHHHHHJJJJJJJJJJIIJHIJIJJJJIHJIJIIIJJJIIFHG
@1006531/1
atataagattacaattcttaacattttttctttaaacaaagaacattgga
+1006531/1
=@@B=DD>D?FCDA<:B?:CE@E?A<<<1CGB<F??CD;?D3:D?BBBG9
@1006766/1
tctgtaccactataaatgtaatcggtggcgtgtaatcactgctgaggctt
+1006766/1
CCCFFFFFHHHHHJJJJJHJJJJJJIJJJJHIIJJJJJJJJJJJJJJJJJ
@1539870/1
ccgacgacactttttagtaccgggcttactaagggagttttcttgatcat
+1539870/1
CCCFFFDFHHHHHJJJJGGIJJJJIJJJIJJJIIGGGHHIJJGIJHJJJJ
@5106500/1
ctcagagctaccttggcagctgctaattttgcttggtgtttgttttctcc
+5106500/1
CCCFFFFFHHHHHJJJIJJJJJJJJJJJJJJJJJJJHHIJJJHJJJJJJJ
@3045899/1
ctcaaactcaagctgtcgcttcaattcatccacttctccctgcagttcat
+3045899/1
CCCFFFFFHFGHHIJIIJJIIJGGIJJJJJJJJJJJJJJJIJJJJDHIIE
@7126611/1
ggctgttgttgccactgctgctgctgcggctgttgttgcctctgctgctg
+7126611/1
CCCFFDFFBHHHHJJHJJHIIHIJHIJJIJGIFHIFIIIJGHCHHFHICG
@477221/1
cgtgtttggtagaagcaggatgacacttaggtcgtgcatggtttaagaaa
+477221/1
BB@DDFFFHHHHHJJJJJJJJJIJJJJJJJJGHIHIJJJJJHIJJJJJJJ
@8156905/1
ctccaattgcattccctttcacactagggacatgaggtgaaattattggt
+8156905/1
C@@DBDFFHHHFHHFEHGJJGIJIGHIIJHIGIJDHJFFBFGFHFIIIJ9
@7660459/1
gcctcacttgttttgtcataagttgtaacagtaagttcttttttttcctt
+7660459/1
@@@FFFFFHHHHHJIHIEHHIIJJIJIIIGICHGHIGGGHIJIJJJDBFH
@6627453/1
ctgggttgctggtcaccgggttgttgcctaacaggaggtgcactggttac
+6627453/1
@?@DDDD?FFHFAEFGGB<FCEGHGE<CGHIIBCEIEI0BDEGIEG@GC>
@3583540/1
gtaaaacgtaagtggaagcataagctcccaattctttggtgataagaact
+3583540/1
@@@A=AD:FAFFFII3<AGEFEBBBCBGAF;?F@DGII@1?9?F?FBGDB
@5623946/1
atcaacaactgtaccagccggcacattcatatttctcccatctgcatcct
+5623946/1
CC@FFFFFGHHHHIIIIJJJIIJIIJIHIJIGIIJIIIJJIJJIJJIHIG
@3583887/1
gttcctgcaggaggtataaacaaacctatgggttttaccatcatttgctg
+3583887/1
B@CFDFFFGHHHHJCFHGIJJIJJJJJIJIIJCGHIIJJJJJJJJJJGIJ
@1009955/1
tgacacaccatctctgtaaaagaggatagcttgaggcttatacctagtgc
+1009955/1
CC@FFBDDFFGHFIEBFEFIHIIGGIJJ@GEBEEGIIDFEHEGH9BF?FC
@7662460/1
ggtctctgctgttgctgttgttgctgaggctgctgtggtctctgctgttg
+7662460/1
@CBFFFFFHHHHHJJJJJIGJJIIJJIGEGGECHJFHEFHIIGDIHGFHG
@479105/1
ctgtacttgaggctgagatgaaggtggtctgctgggttgctggtcactgg
+479105/1
CCCFFFFFHHHHHJJHIIIJJJJJHHJGHIJJJJJJFHIJJJJHIJIJJJ
@5109768/1
catgataatacacaaaatatagtttttggtaacataatagtaaaataaat
+5109768/1
CCCFFFFFHFHHHJJJIIHGGGHFHIIIIGGHIIIEFFIGFIIIEIJJIH
@7129350/1
gtagcatttggaggactgtcagatggttttggagaattatcaaagagaat
+7129350/1
@B@FFFFFHHHHHJHIJJIJJJIJJJIIIJJJIJJIJJIJJJJJJJJJJH
@7129430/1
tttcataattcataacgtcattagcagagctcgctactaaggccttcaag
+7129430/1
CCCFFFFDGHHGHIIHIFHGIGGJJIJJJIIHIJJIIIJIJIIHIIIGII
@5624551/1
ctcaatgatttcctccttccaaaaaaatacagcaagtctggtaaatttat
+5624551/1
CCCFFFFFHHHHHJJJJJJJJJJJJJJJJJJJJJJJHJJJJGHJJJJJJJ
@8159962/1
cttgttttgcttctttttttgacctacccttgccgatagcaataaggcct
+8159962/1
??@?DB:A?AAFF<AAFB@AGF9?<C@@;DF@GGAFDA;BFAA@=88@CC
@1541863/1
gtgcttgttgttttgcagacaacatgccttggtattcgagctgacttggg
+1541863/1
=?<DBDDDFAHFGGBGEHAEHGCGEB@FBBD>FEGIEGBFFII<DFH@HE
@4551141/1
tatagatactgaacgtgtacacctcacatatgtatggcacaactgataag
+4551141/1
CCCFFFFFHHHHHJJIJJIJIJJJJJJJJJJJIJJJJJJJJJJJJIJJJJ
@4047670/1
tatatataagattacaattcttaacattttttctttaaacaaagaacatt
+4047670/1
@@CFFDFDBDFFHIGGGIIGHIHIFEHHJIEGGIEGIIJIGJGBHGHHGI
@4047888/1
cttcaacaccacactcctcaaggtacacccctataagggcttcgatagaa
+4047888/1
@@@ADDDDFF?DF@@GGG@FCH@<CHHHHIIGCEEGHG@HHIIG=GHIHH
@5626574/1
agggaattctaagagggtacacaattcaggcactaatgtctcttcaaaat
+5626574/1
@@CFFBBDHHHGHGGGEBFHHHHFHHGHDHJIIIEGHHIGGA@FGGGEHH
@7663583/1
ctcatttgaaaacgtggatctccaaggtctccttgaacaaatt
+7663583/1
@<=DB?DBA<BF?AGF1EDDAE:CF>;AF<C<G<FFDGI>D?G
@3585695/1
caccaattcactcccgggtggaaatactggtggtggaggatatgaagtat
+3585695/1
CCCFFDFFHHHFHIJJII<CFHGCHHHIIGDGGHGIGGJIJGGIJJIGHJ
@2556784/1
gtgcagtatgttttccaacagtcataataaattcattagactgtcgatga
+2556784/1
@@@FDFEEHHHFHIIIJJGGIHIIIIGGHJJJIIJIEIIIGECIHIDHC<
@3050838/1
cttttcccaaaatcataccattagatttattaatttgctcaggagaaatt
+3050838/1
CCCFFFFDHHHGHJJIJJGGIJJJGIIJIJJIIGIJJJIJIIIH=GHIJJ
@6630124/1
caggtagtaagtgatcattaagttcgccgatcttgtacaacattttacat
+6630124/1
B@BFBDEDHHHDDIJIJJJJJIHHJJIIIIJJJJJII4?DFHIJJJGIIG
@2036839/1
ctctaactaaaaattcttttttaagtaacaaagcttcagtaaataacaaa
+2036839/1
@@@DDFFFHHGFFIJJIJJJFJIGHJIIIIHJEIIJGIIBFGGIGIIIIG
@4051098/1
cttcagaatataatagtttcaactcatttgatttatgcttaataagcatt
+4051098/1
@@@D?D?DFHF>:<<EGF@H@IEHEAHHI<<3C<9<A@@DEG<??DGD4:
@482235/1
catggtttcaatgatttccctgttgacct
+482235/1
=@<AD=BDF?FBCFFF9CIDF<EFGEHGE
@2037872/1
tgttataaatgtaggaagttatcaagaaatctaagattgcatcaccgagg
+2037872/1
@C@FFFFFGHDAHHJJJDHGIJJGIEIIGIIJJJIGCHHIIIIJJJEGHI
@7664518/1
ctcaggagaaatttcaatttttgcaaattgttcgtagtgaagaactgaaa
+7664518/1
CCCFFFFFHFHHHJJIJJJJJJJJJJJJJJIIJJIIJHIIJIIJJJJJJJ
@3055066/1
ctatagaggttcttctttccatcaaaggcaggaaatcgatttttgaaaca
+3055066/1
CCCFFFFFHFHHHJJJJJJJJJJJJJJJIJJJJJJJJJIJJJJJJJIJJJ
@3055310/1
gtgcagtatgttttccaacagtcataataaattcattagactgtcgatga
+3055310/1
B?BFFFDFHHFHHJJJJJJJJIJIJJJJJJJJJJJJJJJJJJJIJJIJJH
@8163349/1
cttcatttaaaaccgctgtgtctctttctttttttgttagactgatttga
+8163349/1
BCCFFFFFHHHHHJJJJJGHHGIIIJIIJJJJJJJJIJIJGIJJIJJJJG
@1548164/1
ctcagataatcccatatcatggagacattaacttgcgtagcatactttat
+1548164/1
CCCFFFFFHHHHHIJJJJJJJIJJJJJJJJJJJJJJJJJJJJJJJJJJJJ
@4051553/1
gccatgttgaatagcttgctgtggtggtacagcacccggtcctggtccag
+4051553/1
C@@FFDDEFDHGDDFDHAD?@HHGDGGGHDDE<E?DHI8GAHICB@FHGH
@5110993/1
cctatacctatttacatgcctagacttgtgcaccagctaaagaagac
+5110993/1
@C@FFFFFGHHGHJJJJJIJJJJIJJJIHHIJIJGIJJJGIJGIIJI
@4051724/1
agctgagtgagttaaaacagtacatcgcacaacaaacacttggggagtta
+4051724/1
CCCFFFFDHHHHHIJJIJJJHHIIJJJJJJJJJJIJJJJJJIJJJJJJJJ
@5629234/1
gttacaggagatactggttgttgttgaggtggtagttgagtttggtgggt
+5629234/1
CCCFFFFFHHHHHJJJJFIIIJJJJJJJJCGGCGHHIJIJFHIJJHHJJ;
@5630296/1
ctctccattcaattgaagaagcaatattttcgcagcctcttgttttgctt
+5630296/1
CCCFFFFFHHHGHJJJJJGIJJFIJJJJJJJJJIJJJJJJJJJJJJJJJJ
@4554327/1
cactgttttcaccggaggaatttgtttgtgattttttattgtatcccaat
+4554327/1
CCCFFFFFHHHHHJJJJJJJJJJJIIJJHIIJJJJJJJJJJJJJJJJJJJ
@2040157/1
ctgaaggcttttgggtcgtgagaagctgcaacggctgctatagatggaac
+2040157/1
CCCFFFFFHHHHHJJIIIHIIJJJJIGJJJJJDGIJJJCDDCEEHIEHEH
@4556042/1
cttaaatctggttctctaatcatctgattagtagtaacgattctccactg
+4556042/1
@CCFFFFFHBHDFBEGHGDGIGGGGGDDHIIHIIHGIIIHGHIIIIIIII
@2041477/1
ctagtgcttctgtaaaacgccaataattgttctttcatgatactctcaag
+2041477/1
CCCFFFFFHHHHHJIJJJJJJJJJJJJJJJJJJJJJJJJJJJJJJJJJJI
@7132281/1
gcatacttaaggaaggaatcaccgatagtttccaaacgctccagatt
+7132281/1
???DDDDDBD:?<<BAAC??B:CCDAEDDCCEEDDBB@:DD?BDCC<
@7133058/1
gttctttcatgatactctcaaggtccctgattacttcttctcgaggtggc
+7133058/1
CBCFFFFFHHHHHJJJJJJJJJJGHIJJJJIJJJJJIJJJJJJIJIGHJJ
@7133283/1
ctccatactccttgtcttacaggtaccggtctttctcgataatcaagtgt
+7133283/1
@@@FDFFFHHFHHIHIIJJJJGGFFGHGHFEDHIHIIGJJIEGIIIJGHI
@4052762/1
ctcttgttttgcttctttttttgacctacccttgccgatagcaataaggc
+4052762/1
CCCFFFFFHHHHHJJJJJJJJJJJJJJJJJJJJJJJJJJJJJJJJJJJJJ
@486332/1
ggctttgcgacaatttgttctcttctgttgtttcaattttggcagtatgc
+486332/1
@@@BFDDDHDHDHHJJFFHGIGHIGIIIGGGHI@DBFIIJGICDGHECDG
@486349/1
actgctgaggcttgaacaagcccttctgatagcctgcaattcttggttca
+486349/1
@@@FFFFFHHGHHIIIBGIE=GHGIIIIEHIGGIIIIIIGIGIIIIFHII
@1548605/1
cccatgttaaattttttcagaatcatgtgatttttcttcctttcaagaat
+1548605/1
@@@?DEBDHHGHHIIIIIIIIGIIIIGEBFEGGIIIIGGHIIIIIIGIID
@1548935/1
caacaatttctcttcctttttttggatctgaagggcggtcccctcttttg
+1548935/1
??@DD?BDHHGHGIIIIIIIIIIIIGIIIII>GGEHGGHHHGHFFFFCEE
@2042116/1
cgcaacaattgtacacaactccataggaagcgccaaaggcttctctcgtg
+2042116/1
CCCFFFFFHHHHHJJJJJJJJJJJJJJJJJIJJJJJJIIJJJJEHGIHIJ
@3056614/1
cactgagttagaataccaacctgaatttcagcaattttcttaatggatgc
+3056614/1
@<@DDDDBFFFDHIIIEFGGIIGEHHGHGGIIIIBGEHHIIIIGHIIIIC
@8167064/1
gtgtgatatgatatgggttgctgtttacaccaacgataaaatc
+8167064/1
@@@BBD;ACDFFFI4:?<AFEH<CFHEA<2<:CC?GG80:F@B
@1549561/1
gtcacttcaaactgttgctcagcagctatctcttgtaggaactggactgc
+1549561/1
@@@?BDDDFDHFHIAFGDE<HGGIGHIIIIAF@EEFHB@CGB9??DGGEH
@8167735/1
gtccttttatcataatgagatcaagtttttttcgaatcaaatgaagctgt
+8167735/1
C@@FFFFFHHGHHIJJJJJGHIJJJHIJJJJJJJJIJIJJJJJJJJJIIF
@1015016/1
tttgttttctcctactccgacaaacgccatcctctcattcttagttgtaa
+1015016/1
@@<DDDD??DDHHDFE>EAFGEA;@C:DGC@8DHCHI99??D40?C<FCD
@6125626/1
ctcaaccattttatcggccaacatattactgacctcaaccgtacttctag
+6125626/1
@@@FFDDDHHFHFIGIGIIIIJJJIIEEFGGGIFGIIJBFEBFFHGHGGG
@1015827/1
tctaacttcaattaatttctgatttttattaacaatagattggttgtaac
+1015827/1
@CCFFFFFHGFHHJJJJJJGIJJJIJJGHJJJJIIIJJJGIIJFHGIIJJ
@2561490/1
ggttaaaccaagaacatgtggcctatcctctggaggaattcctttaaact
+2561490/1
@@@FDFFFHHGHHIIJHGFGGGIGHHIIHGFIHIIIDHFBGHFGGGIJIF
@6635174/1
gttgttgccactgctgctgctgcggctgttgttgcctctgctgctgctgg
+6635174/1
CCCFFFFFHHHHHJJJJJJJJJJJJJJJHIIIJJJJJJJJJJIJJJIJII
@2562541/1
gtaaaacgccaataattgttctttcatgatactctcaagatccctgatta
+2562541/1
CCCFFFFFHHHHGJJJJJIJJJJJJJJJJJIJJJJJJJJIJJJJJJJJJJ
@2562801/1
gttgctggtcaccgggttgttgcctaacaggagg
+2562801/1
<?;ADDDDFFF>DHDD@EHF@???F<?GD<FEAF
@2044751/1
caggtgcgttaacttttggtggctttattatattactcctaattgaagag
+2044751/1
@CCFDFFFHFHHFHIJIJGFHHEIIEGHIJJIGIJIIJJEGHIJJJIJHI
@6636678/1
gtttccttatcagtaatctcgaatctattatctcttggacaagttgttat
+6636678/1
?@@DDDD;BF?D>GH>FGGH@FCD?EHH@BF<F?FGF<D?FHAFHD:?<B
@6636728/1
ctccactgaaccaaatcggctccttgaatgaatttttcattcctccatac
+6636728/1
CCCFDFFFHDHFHIGGCGDH<GHEHIIIBCDFHHIIIG@GG4?BDDHGGG
@6637616/1
ctgtagtatgtttacaaatgttgcagcattaagtcttctctgcactgtga
+6637616/1
@@CDDFDDDHFHFIGJI@ADIHHHIGGIHIJGGACBHGCHIJIGJIJGIE
@2564429/1
ccaatgtttctagcctttcataattcataacgtcattagcagagctcgct
+2564429/1
@@@ADDDBFFB<A:CBD@IBAIHI?FHIIICB<AGBGICGB>9?B<D?@?
@4560808/1
cttgtctaacttgaccaacggtaaaagcaggaggttgttgcatcctttgc
+4560808/1
CCCFFFFFHHHHHJJIJJJJJIJJIJJJJJJJJIGGIIJJHJJJIJJJJJ
@7133960/1
ctcatgaatgctttctaatgtttcttcatttaaaaccgctgtgtctcttt
+7133960/1
;@@ADBBDBFHHHIGDGIII?@FHHIDEHHGGIGIIEBG@F?D?DCFFDH
@4560976/1
cctgaactaggcaatgaagttcctgcaggaggtataaacaaacctatggg
+4560976/1
CCCFFFFFHHHHGIJJIIJJIIJJJIIIIIJICFIIIJJJJJJJIIFIIJ
@3591150/1
cggcagctgggaatcctttgtgagccacatcaatgttaaggaatggtttc
+3591150/1
CCCFFFDDFHHHGJJJJJJIJIIJIGIIJJGGHGGGHHIGHGCHIJBGHG
@3591549/1
atggagtttgacctctaggaccagtttgcaaagggaagcgagcttgctgt
+3591549/1
@@CFFFDFHHHHHJJGHGIJJIIJHCHGHIIIIIGJIIIJJHHHIIHHJF
@5633459/1
ctctatttcattgtgcattaatctatagaaaattttccaaacagtattta
+5633459/1
CCCFFFFFHHHHHJJJIIJJJJJJJJJJIJJIIIJJJJJJJJJJIIJJJJ
@1550372/1
gccaccggtacttttgtaaaacattatcaaaagttctctgaccatggagg
+1550372/1
CCCFFFFFHHHHHJJJJJJJJJJJJJJJJJJJJIIJJJJJJJJIJJJJJJ
@7668786/1
gtttatcatagatccgacgacactttttagtaccgggcttactaagggag
+7668786/1
CCCFFFFFHHHHHJJJGGIIJIJJJJJJJJIJJJJJJJJJJJJJJJJJJH
@1016525/1
gccacgcatgtcccatactccctggttgggaagtgcttgttgttttgcag
+1016525/1
@@@FFDFAHGFDDHIIGIIIIIIIIEHEEGCFHFHGDDHIGHFGHIIIGG
@2564708/1
cccttggcaacaaacagttgttttttcctgatatagctctaacttcaatt
+2564708/1
CCCFFFFFHHHHHJJJJIJIHHIJJJJJJJJJJJJJJJJJJJJJJJJJJJ
@2565127/1
gtgaaatctttaggctgcagctcaaccattttatcggccaacatattact
+2565127/1
C@CFFFFFHHHHHJJIJJJIJJJJJJJJJJJJIIJJJJJJJJJJJJJJJG
@2565183/1
gccgaatgccacaattggtaagtgaatttcgagcatgatcaggattggtt
+2565183/1
CCCFFFFFHHHHHJIIJJHIGIHHIGIJJJJIIJJJJJJIIIJIJIJJHI
@4561938/1
ccttaacttgcattaaatcacatcacattaccacatttctcaaattcagt
+4561938/1
@@@DDDDDHHHAFDBHDHCHAHBGBFBC4FABEGE@GC>FDDB?D<G@D9
@6639327/1
gctagctttcttaaatctggttctctaatcatctgattagtagtaacgat
+6639327/1
@C@FFFFFGHHHGEDHIIGIIGIFIJIIJJJJGIJIJJIJEGGDFIIIIJ
@6639688/1
ctctgctgttgctgttgttgctgaggctgctgtggtctctgctgttgctg
+6639688/1
CCCFFFFFHHHHHJJJJIJJJJJJJJJJJJJJHIJHIJJJJIJJIIIIHI
@2566377/1
gtttggtagaagcaggatgacacttaggtcgtgcatggtttaagaaagac
+2566377/1
@@@FDDFFHGDHDGIJGIIIJGDHIIJIEHHCFECHHJDFHIJIGDHGGI
@2566420/1
catattcttattctttatatttaaattgagatgattagtttccacaacaa
+2566420/1
CCCFFFFFHHHHHJJJJJJJJJJJJJJJJJJJJJJJJJIJJJJJJJJJJH
@4563171/1
caggaaaaccagattttggattgaggtgataacatatttcggcaacatag
+4563171/1
C@CFFFFFGGFHFIIJJIIFHHEHIIGHJJJIJJJJJIJGGBHJJJJJJF
@490180/1
tgtccttctgacacaccatctctgtaaaagaggatagcttgaggcttata
+490180/1
?;@DDBDD<ADFFEEE<CEFHI<@<CHEEHFAD9;DDCGIEFI>DFIEEF
@4058797/1
cttgttttgcttctttttttgacctacccttgccgatagcaataaggcct
+4058797/1
?@@ADDBDBDCFDCBFEEGHECFHHEIE@CFF<FFAFFBGIIGIGIIIGI
@4059538/1
gcctgcaattcttggttcaagatcattttaaactgtccttctgacacacc
+4059538/1
CCCFFFFFHHHHHJIGHIJJJIJJJJJJJJJJIJJGGIJJJJIJJJJJJI
@491291/1
ggcgttttggtgggcatggcctgcagctccctttttgcagcttcttcaag
+491291/1
BCCFDFFFHGFHHJJJJJIIIJJGGIJJJIJJJJJJJIJJIJJGHJJIII
@7670198/1
ctggtctatgactcccaagctgctatgagtactatcatcagctggtgtag
+7670198/1
BCCFDEFFHHHHHJJJJJJJJJJJIJJJJHHIJJJJJJJJJJJJJGIGII
@7136363/1
aattgcgataaggtttttcaggattgatagatacatcataatgatgaata
+7136363/1
CCCFFFFFHHGHHCGIJJJJJJIJJJJJJJJJJJJJJJJJJJIJJJJJJI
@7137076/1
ctctgataaattagaatcatcccatagcaaatggtatttggtaggacgtg
+7137076/1
CCCFFFFFHGHHHJJJJJIJJJJJJJJJJJJJJJ?FGIJJJGHJJJJJHI
@8171854/1
ctccatactccttgtcttacaggtaccggtctttctcgataatcaagtgt
+8171854/1
CCCFFFFFHHHHHJJJJJJJJJJHHIJJJHIJJJJJJJIJJIJJJJJIJJ
@8172769/1
gcccgcaacaattgtacacaactccataggaagcgccaaaggcttctctc
+8172769/1
CCCFFFFFHHHHHJIIJJJJIJJJJJJJJJIIIIJIJJJJIJJJJJJJJJ
@1018788/1
ggggaagtcaattgctaatattgccatcaacgttcactgtctataaaaat
+1018788/1
CCCFFDFFHDFHHJIDGGIJJJIGIEIJGHHG@FHJJJGHIJJJJJJJJE
[truncated: 551,811 more chars]
