# Supplementary material for: Identification and comparison of key RNA interference machinery from western corn rootworm, fall armyworm, and southern green stink bug
Source: PLoS One. 2018 Sep 5;13(9):e0203160. doi: 10.1371/journal.pone.0203160 (PMC6124762; doi:10.1371/journal.pone.0203160)
Supplement: S2 File — (TGZ) [file pone.0203160.s012.tgz › data/fastq/sgsb/7_Adult-male_AM_Rep4_aligned.fq]

@6154636/1
gttcttctaatattgatgttttattttcagtataccttataccgctatca
+6154636/1
BB@FFFFFHHHHHJIJJIHIIJJJJIJJJJHIJJJIJJJJJJJJJJJJJJ
@5642707/1
gctagctttcttaaatctggttctctaatcatctgattagtagtaacgat
+5642707/1
CCCFFFFFHHHHHJJJJJJJIJJJJJJJJJJJJJJJJJIJGIJJJJJJJJ
@7175745/1
ccggtctttctcgataatcaagtgttggtgcattcataattcgggcctta
+7175745/1
CCCFFFFFHHHHHJIJJJJJJJFHHIJJGHIJJJJJJJJJJJJJJJJJII
@5128837/1
ccattttcagtagtgatgaaatctgaatttttgggtaagcaatcgtcttg
+5128837/1
CCCFFFFFHHHHHGHIJJJJJJJJJJJJJJJJJJJFHIJJJJJJJHIJJJ
@366/1
gtgatatgatatgggttgctgtttacaccaacgataaaatcaggctttat
+366/1
@CCFDFFFHFGFHGIHHIJJJJJJJJJIJJJIJGGIGIJJJIIJJJJJJJ
@5129176/1
aacgtgatataactatgaagaatcatgtgataaaaaatagcagcagtcat
+5129176/1
@@@FDDFBBFFDDHGIAHIIGHGHEHIAFB>F<<9?DAGFGFGDCH?FHI
@2067719/1
gttgcctctgctgctgctgctgctgaggcggttgttgccactgctgttgt
+2067719/1
CCCFFFFFHHHHHJJJJJJJJJJJJJJJJJJGHIJJJJJJJJJJJJGIIH
@2576767/1
agacaacagacactattcttaacaagtctgttcaagttcttgatttgcag
+2576767/1
CCCFFFFFHHHHHJJJJJJJJJJJJJHIJJHJJJJJHGJJJJJJJJJIJJ
@4620994/1
tcttctttccatcaaaggcaggaaatcgatttttgaaacacctctgtcga
+4620994/1
CBCFFFFFHHHHHIJJJJJJIJIIJJIJIIJJJJJJIJJJJJIJIJJJJI
@5644023/1
gtcgaatactctgagcttgctgagcgactaat
+5644023/1
@@@FF?DDFFDH8EFHIIIJJIHGGJJJJIID
@1555346/1
tgatcgtcaaatgaaacatacctcatacgactctaattgtaaaaatgtta
+1555346/1
@@?DDDD=;F?FFFFEBFFHFC>C22<CF;EFEEFDF4?:DFGICFIIII
@7175966/1
gttggatcattagcagaaatcctcattctttcaaaaaaaactattcgtag
+7175966/1
CCCFFFFFGHHHHJJJJJJJJJJJJJJJJJJJJJJJJJJJJJJJJJJHIJ
@7177386/1
tccgacgacactttttagtaccgggcttactaagggagttttcttgatca
+7177386/1
CCCFFFFFHHHHHJIJJJGGJJJJJJJJJJJJJJJJFHDHIJJJJJJJJH
@3595843/1
gtggaatgtatgacgatgatttgatatctatatttctcattttttctgct
+3595843/1
CCCFFFFFFHHHHJIJJJJJJJJBJIJIIIJJJJJJJJJJJJJJJJJJJJ
@6158684/1
ccttccaaaaaaatacagcaagtctggtaaatttatcgcaaggtaatgta
+6158684/1
CCCFFFFFHHHHHJJJJJJJJJIIJJJGHIJJJJJJJIJJJJJFHIJJIJ
@7178783/1
ctgggtttaaaatcttcaataacattactcatttctgataggttctgcaa
+7178783/1
CCCFFDFFHHHHHJJJJJJJJJJJJJJJJJJJJJJJJJJJJJDHIJJJJJ
@6666653/1
cttctttttttgacctacccttgccg
+6666653/1
@@@BDBDDDAH61A@EB@DG@?3CFA
@525476/1
tcttgaagttggttcagctgtagtctgtctgcatctgtatatgccctagc
+525476/1
@@@DDD?DFHHFHDA<EG<EAFGC<FHHIHIIEHGGFFFHI><DH9CFD@
@6159120/1
gaaggcttttgggtcgtgagaagctgcaacggctgctatagatggaacgt
+6159120/1
CCCFFFFFHGHHHHIJJJIJIHJJJJJJJJJJJJJJEIIJJIIJJIJIIG
@3088108/1
aagagtttcattaaagttggatcattagcagaaatcctcattctttcaaa
+3088108/1
@@@DDDDD>FFD>C?FAGACGIHEEHIEHGICHIIIHIGHGAF>GHIIGI
@3599162/1
caacaaatctcttaatgatatcagtcagcttacaagccttagtaagcata
+3599162/1
?7=A1ADDHDF?BG<B<F>CHAHGHI:FF9F@<???;;B4?<CF9??BFB
@4623259/1
gtctggagctggatgagtgacatcagcgccaacaacaatgacaggttttt
+4623259/1
CCCFFFFFHHHHHJJJJGIIJJJIJJJJJJJJJJJJJIJJJJJJJGIJJJ
@3089658/1
cttgactatgtttgatgacatatcaataacattctcctcaaccttttgta
+3089658/1
CCCFFFFFHHHHHJJJJJJJJJJJJJJJJJJJJJJJJJJJJJJJJJJJJJ
@3600844/1
ccacgatttcggcagcttttacctcattttcactcagaagaaataatatc
+3600844/1
CCCFFFFFHHHHHJJJJJJJJJJJJIJJJJJJJJJJJIJJFIJJJJIJJI
@3601306/1
cttccagcatagcttcaatttcattgtcgcttatgtcaaattctacttct
+3601306/1
=@@DDD8DBAFFDDGC?A<?ICA:3333C??CGEB??99DBBBB<?BG?G
@7686879/1
atttcttcagggagaatttttaaccatttacacaatataaatgcaccttc
+7686879/1
CCCFFFFFHHHHHJGHIJJJJJJHIJJJJJJJJJJJJJJJJJJJIJJJJJ
@7180160/1
cagggtcattatgggcttctattagttcatctatattttttaaggaagta
+7180160/1
CCCFFDDFHHHHHJJJJJJJJJJJJHIIGJJJJJJJJJJJJJJJJJJJHI
@2069998/1
ctcaggagaaatttcaatttttgcaaattgttcgtagtgaagaactgaaa
+2069998/1
CCCFFFFFHHHHHJJJJJJJJJJJJIJIJJJJJJHJJJJJJJJJJJJJJJ
@7688333/1
cggaggaatttgtttgtgattttttattgtatcccaatcaattatgatac
+7688333/1
@B@DFFFFHHHHHJJJHIHIJJJJJJJJJIJJJJJJIJJJJJJJJJJJJJ
@7688885/1
catcacattaccacatttctcaaattcagtcttgaaatattatccattag
+7688885/1
CCCFFFFFHHHHHJJJJJJJJJJJJJJJJJJJJJIJJJJJJJJJJJJJJJ
@2071035/1
gtcgcgcattctgttgtatatttatgctcacttcaccaacattcatgaat
+2071035/1
C@CFFFFFHHHHHJJJJJJJJJJJJJJJJJJJJJJJJJJJJJJJJJJIJJ
@6667695/1
cgtttggagcaaatacaatgtatttgctgtctttgtgtcttgcacgacct
+6667695/1
@@CFFFDDBBBHHDBAGEHFHCHCECDEFHGHHGDDEHIJBG>CDD@AGG
@7182770/1
ggccgatagctgtgggttatatggtgattgatgccattcaactttgcatt
+7182770/1
CCCFFFFFDHGHFIIJIJIGIJJJBFHHIJJJJJJJJJJJJJIJJJJJJJ
@5133247/1
gtgtaatcactgctgaggcttgaacaagcccttctgatagcctgcaattc
+5133247/1
@@CDDDFFHFAFHIFG?EH=GGGIIB>EHII@GF?<BFE9DFGIGIIIII
@5133255/1
atttttaaatttataatttatcttattttctaaaacatccaaagagcgat
+5133255/1
@BCFFFFFHHHHHJJJJJJJJJJJJJJJJJJJJJJJJJJJJJJJJJJJJJ
@1558262/1
cggccaacatattactgacctcaaccgtacttctagcattagaagtttct
+1558262/1
B@@DFFFFHHHHHGIJJIIIIGIIIJJIJJJIJJIIJJJIJJJJJIJJJJ
@2581568/1
ctcttctcttggtgttcaacaaatctcttaatgatatcagtcagcttaca
+2581568/1
CCCFFFFFHHHHFHHIJJJJJJJJJJJJJJJJJJJJJJJJJJJJJJJJJJ
@4688/1
agtttctcctacggagactgtatacctaaaagtgggttcatgaattgctc
+4688/1
CCBFFFFFHHHHHJJJFHJIHIJJJJJJJJJJHIJJFGIJJJJJJJIJJH
@3091934/1
aggcagttgaagataacatacaattttaattttattattctcaatgattt
+3091934/1
<?;?DDDD?C>FFEIGGEDHIIHAH>HH>FHIEHG@BGHDHEGB<D49DH
@7690454/1
gttgctgctaaatcttcaagtacatagtacataactttagctgtcgtctt
+7690454/1
CCCFFFFFHHHHHJJJJJJJHJJJJJJIJJJJJJJJJJJJJJJJJJIJJJ
@3601431/1
ctccatactccttgtcttacaggtaccggtctttctcgataatcaagtgt
+3601431/1
CCCFFFFFHHHHHJJJJJJJJJJGHJJJJGHJJJJJJIJJJJJJJIIGGF
@1559507/1
gtcactattaaagttgatttgtcttatcgacttgacaattttttcttttc
+1559507/1
@@@;DDDBFHAFAAFFHIIGHFFHIAEGGEECFA@FGGEHIGIFDHIIII
@5135615/1
ctcagataatcccatatcattgagacattaacttgcgtagcatactttat
+5135615/1
@@@FDFFFHGDDBBGGHIHIIIIJIIGIJIIIIJGIA?CAAGGIJIGGHE
@2582700/1
ccagtttgcaaagggaagcgagcttgctgttgttgctgctgctgctgttg
+2582700/1
CCCFFFFFHHHHGJJIIJJJGIJJJJJIIJIJEIIJJIIIDIGJIJJGGI
@4628080/1
gtctggagctggatgagtgacatcagcgccaacaacaatgacaggttttt
+4628080/1
@@BFFFFFGHHDFIJIJGHIJJJJIJJJJJJJJJIIDGIIJJJIJ?FGIJ
@4628448/1
gtggctgcagtttccatatcatattatacctgaaggcttttgggtcgtga
+4628448/1
CC@FFFFFHHHHHHJIJGIJJJGIGIIJJIJJIJJJIJJJJJJJIIIHIE
@6163207/1
ggcttctattagttcatctatattttttaaggaagtaagtgcaggggaac
+6163207/1
@7@BDDD?FF4CCCGAFEHHIIIFIEGHIHIIIIIDBDGCCFHDFDD<FG
@1560645/1
gcatgactgactagatagaagtctaattcagtagggtgagtaatctctgt
+1560645/1
CCCFFFFFHHHHHJJJJIIJJFHJJJJJJIIHIJJJEGIJFHIIIJJJJG
@6163910/1
ctgagttagaataccaacctgaatttcagcaattttcttaatggatgcat
+6163910/1
CCCFFFFFHHHHHJJJJJJJJJJJJJJJJJJIJJJJJJJJJJJJJJJJJJ
@3097182/1
tgaaaacatttgataaaaaatatatcgtaaaatagggtcacaactaacaa
+3097182/1
CCCFFFFFHHHHHJJJJIJJJJJJJJJJJJJJJJJJJDGIJJJJJIJJJJ
@1561196/1
tgaattatttcttgacgatgttgctgaactctaacagtagcagcatatcg
+1561196/1
@CCFDFFFHHHHHJGHGGIJHIJIJIIIIJJGJJIIJGIIIJJJJJIJJI
@7664/1
cttttgggtggaatgtatgacgatgatttgatatctatacttctcatttt
+7664/1
=B@FFDDFFHHHHJJGHIIJJJGGIHIJJJ:@CHDGFIHIJJJJJJJJGI
@3604228/1
cttgtttcttttctttaacatttctcacagaacggttgccatatagcctt
+3604228/1
BCCFDFFFHHHHHJJJJJJJJJJJJJJJJJJJJJJIJJJJJJJJJJJJJJ
@3099783/1
cgatagtttccaaacgctccagattgatgccatcgtttgcattagacata
+3099783/1
CCCFFFDFHHHHHJJJJJJJJJIIJJJJJJJJJJJGIJJJIJJIJJJJJI
@3101120/1
cattaatctatagaaaattttccaaacagtatttagagactttccactat
+3101120/1
@@@DDDDDHHDFDGGHIIIIE@HG@@?@C<CE?HECCBBDGCDHGHGGGE
@2075572/1
cggttgttgccactgctgttgttgaggctgctgtggtctctgctgttgct
+2075572/1
@@@FFFDFHHHFHGHGGJHGIBEGEFHIGIIIGBDCFDHGGIIIJDHIIJ
@3101543/1
cgtacgctcaaacatgcaaatgtgacattattgactaaggccgatctgag
+3101543/1
CCCFFFFFHHHHHJJJJJJJJJHIGJJJJJJJJJJJJJJIJJHHIIJJIJ
@5139492/1
atatataagattacaattcttaacattttttctttaaacaaagaacattg
+5139492/1
?BCFFFFFHHHHHJJJJJJJJJJJJJJJJJJJJJJJJJJJJJJJIJIJJJ
@1050562/1
cttcaacatataaactgcagggaattctaagagggtacacaattcaggca
+1050562/1
CCCFFFFFHHGHFHIIJJJJJJIHGIJJJIJGIIIHIJJIC;?FIGIJIH
@2077279/1
acaacagccgcagcagcagcagtggcaacaacagccccagcagcagc
+2077279/1
CCCFFFFFHHHHHJJJJJJJJJIJJJJJJJJJJJJJJJJJJJJJIJJ
@4630796/1
ccataaccgtacttcatatcattgataattactgtagatgagtaaggagt
+4630796/1
CCCFFFFFHHFHHJJJJJIJJJJJJJJJJJJJJJIIIIJJJJDHIIJJIB
@5140031/1
gcagcgagatgagcataataggtaggtgcagggtatgaaactgaacgtgt
+5140031/1
CCCFFFFFHGHHHJJJJJJJJICHHJ?FHJJJJHGIJIIJIIJJJJJHIF
@5140189/1
tggtcatcaactgagaggccaaactccttcaggcatgggtcactattaaa
+5140189/1
@CCDFFFFHHHHHJJJJJJJJFHIGIJJEHHIIIEEHGIFGHJJJJJJHI
@6673804/1
ggtaatattttgataacgtggatgtagataggctggcctgcttgtggaaa
+6673804/1
@@?DFFFFHHFFDIIGGGAEGGHIEHIIJGGCCFAHFHHIICHI?FGGII
@4120882/1
gttacaggagatactggttgttgttgaggtggtagttgagtttggtgggt
+4120882/1
CCCFFFFFHHHHHIJJJHIJGIJJJJJJJGHJFIJGIIHJEGIJIDGHJ;
@532311/1
caacaaatctcttaatgatatcagtcagcttacaagccttagtaagcata
+532311/1
@@<DFDF>?FCHH@GIGHHIHICFCFEFIIFFIIGHGIGGHDBFFGIIGG
@7694688/1
tgttgttgctgctgttgttgaggttgattagaagcccctgcttctccagg
+7694688/1
CCCFFFFFHHHHGJJJJJJJJIJHIJIJJJIIJIIJIJJJJJJJJIJJIJ
@9164/1
gtagtttcacttttgttattggtttccttatcagtaatctcgaatctatt
+9164/1
@@@FDDFFHHHHHGIJIIIIIJCHIGIJGIJJIJCHHIGJJGGIIIHJIH
@9253/1
ctcatgttataacattatgcagttcattacctaagatatttgttatgatc
+9253/1
@@@1B?DD<D4DA>EHB@H:?DAC>><<AHEHG@E9C4C?@GCDCHIGGD
@7187751/1
gcttaatattagaaatcttaataaataggacgaccaacacagcgataaaa
+7187751/1
;@?BADBDDD?><C<EBFH?FGFHICH9<<<81:0??=FH=B@::=;6B=
@534417/1
gttgttttttaagtgcatgttgaacatattcatgcaaaatgcaaatgtag
+534417/1
@CCFDFFACFHHHAFHIJJJJJJJJGIGIJJJJGIIIGGIBHGIAHIIIH
@2078484/1
gcaacagtatataaacgagtgttagttggacccatgcactgaatgacttt
+2078484/1
CCCFFFFDHHHHHJIJJJJGIJJJJGJJJJJJJJJJJIJJJJJJJJJJIJ
@4631823/1
ctcagagctaccttggcagctgctaattttgcttggtgtttgttttctcc
+4631823/1
CCCFFFFFHHHHHJJJJJJJJJJJJJJJJJJJJJJJHHIJJJGIJJJJJJ
@3108827/1
gtggaatgtatgacgatgatttgatatctatatttctcatttttttctgc
+3108827/1
CCCFFFFFFHHHHJJJJJJJJJJIJJJJJJJJJJJJJJJJJJJJJJJJJJ
@7190119/1
tttttaagtgcatgttgaacatattcatgcaaaatgcaaatgtagctttt
+7190119/1
@;?DADBDA?DA?GHGIIHIEGCHHBCBA>DAF9CCEE>CFECCFEC@FE
@536133/1
cgtgagaagctgcaacggctgctatagatggaacgttgatctggtctgga
+536133/1
B@?DDADEHHGHH@HIJJIIJJJJJFGDIIGEHJIHJJIGIIIJIJGIIH
@4633346/1
gggaacttgactaataacctggctattataaatttcaggtggagtagaaa
+4633346/1
CC@DFFFFHHHHHJIIGIIGGIJJDHGIIIHHHGGIGHJ:D?DHIGIIGE
@536596/1
gtaatttcttgttcttcttgtttcttttctttaacatttctcacagaacg
+536596/1
@@@FFFF?FHDDHIIJIJJJEHGDFHGIEGHFIGIIIHGGGHIGIGHJIG
@538130/1
ctctgataaattagaatcatcccatagcaaatggtatttggtaggacgtg
+538130/1
@@@DDDD?DHHFDE<GAG<F??FB?;AEH?CDF<1:??9?4H@D1DEE?B
@4123824/1
atgaaactgaacgtgtacacctggtaaagaggtgacaaagatagtaagtt
+4123824/1
CCCFFFFDHFHHHIIJGIGIIJIIJGIJJ@@FCEHGIJIIJJJIJIGDBG
@4635098/1
gctctaactaaaaattcttttttaagtaacaaagcttcagtaaataacaa
+4635098/1
CCCFFFFFHHHHHJJJJJJJJJJJJJHIIJJJJJJJJJJJIIJJJJJJJJ
@3608206/1
ctgtaccttgtatactagcatgactgactagatagaagtctaattcagta
+3608206/1
CCCFFFFFHHHHGJJIIJIJJJIJJJJJJJIIJJJJJJIIJJJIJJJJHI
@3608673/1
ctgtggtctctgctgttgctgttgttgctgaggctgctgtggtctctgct
+3608673/1
CCCFFFFFHHHHHJJJJJIJJIJJJJJJJJIJJJJJJIJHIJHIIIGIII
@539472/1
tggtaattggagcggcttgtctaacttgaccaacggtaaaa
+539472/1
@CCDFFFFHHGHHIIIII6??EBGFFE<@@DDCB6@78?FG
@5146068/1
cagagactcgtccaatcagattgaaaaaaacaagttgtataacacaatta
+5146068/1
CCCFFFFFHHHHHJJJIJIIJJJJJJJJJIJIJJHJJIJJFJJJJJJJJH
@6678392/1
ctggctgagagtaattcgtcgcgcattctgttgtatatttatgctcactt
+6678392/1
CCCFFFFFHHHDHIJJJJIJJJJJJJJJJJIJJIJJJJJJJJJJJJJJJJ
@5657473/1
cacacctttgtcaccactatattcaccaaccgttaacgg
+5657473/1
@@@DDDADHHFFFEHGEGGIGIIJIB<BF=GGIDIGGBG
@6679524/1
tgatatgatatgggttgctgtttacaccaacgataaaatcaggctttatg
+6679524/1
@@CFFEFAFFHFFGEFHIIIHIIHHGJ@GHJGIIJJJJJICHIJIIJIJJ
@1056269/1
tccaactagtgaaatttgacttaagaaatatgaatcagtgttttcatttg
+1056269/1
CCCFFFFFHHHGHJJIJJJJJJJJJJIIJJJJJJJJJJFHHIIJJJJJJI
@7698980/1
gtgcactggttacaggagatactggttgttgttgaggtggtagttgagtt
+7698980/1
@CBFFFFFHHHHHJJJIJIJJIJJJHIJIJJIJJJJJFGIDHIHIJIIGI
@3119229/1
gttttgaataaaattaaggagtttcggaaacacgtttattattctgatca
+3119229/1
@B@FFFFFHHHHHJGIJJJJJHIJJJJGGIJJJJHIJJJJJJJJJJJJJJ
@541767/1
ccgctatcatcctggctgttgccatttgattcgtcctttgtttttactcc
+541767/1
CCCFFFFFHHHHHJJJJJJJJJJIJJIJHIIJJJIJJJJJHIJJJJJJJI
@4636612/1
cttgaagttggttcagctgtagtctgtctgcatctgtatatgccctagca
+4636612/1
@@@DDDDBDBAFBBFAEDGIG>AECCHHEFHHIIIIIGGBHGIIIIEIGG
@3609754/1
gtgaaaagaatgatcttccaactgtcacaaacctgttagcagctggttgc
+3609754/1
CBBFFFFFHHHHHJJJJJJJJJJJJJJJJJJJJJJJJJJJIJJJJJJJJJ
@2592416/1
accaaaacataggtctggaagaaagaataaccatgtctctctggtttgat
+2592416/1
CCCFFFDDHHHHHGHJJJIJJJJJJJJJJJJIJJJJJJJJJJJJGIIJJI
@2592418/1
ccgtgatctaatatttgagcagaaggtgctggtgcatgtaatactttgta
+2592418/1
CCCFFFFFHHGHFIIEHFGIIGGIIHHGIIEHHHIIJGGGGIIIJJJJED
@2085649/1
gttgggattcattatccattctcccctaggctttgctttaggatcatcat
+2085649/1
@@CFFDDBHHAHDHGI9FCHFE>HGGI<GEEGEGGIIIIIIIGGC9BGHF
@6171985/1
ggctgctgtggtctctgctgttgctgaggctgttgtggtctctgctgttg
+6171985/1
B@@FFFFFHHHHHJJJIJJJJIJJJJEHIIJJFHIGIJGIJJJJIIJIGD
@13031/1
aggcagttgaagataacatacaattttaattttattattctca
+13031/1
@@@;BBAB?FD?D@GB?GIBC?FHH<FA<ACHHICGFGBC9?G
@7195570/1
cattgcttgaggtctggtaattggagcggcttgtctaacttgaccaacgg
+7195570/1
CCCFFFFFHHHHHIJJJFIJJJJJJJJJJJJJ:B@B9D<BD49BG=FC;A
@3613131/1
cccactcgaattctttagttagggtaattaaaccaagccctatttcctca
+3613131/1
@@CFFFFFDHDFDGHIIIFHHGCG<FEGHIHIIIIIIIHIIBGGIIIIIH
@7195968/1
cggtctttctcgataatcaagtgttggtgcattcataattcgggccttaa
+7195968/1
@@@DDFEFHDHHFIHAFHCHIHHIIIBGGGIJIIGIJJJJJJIFGIJJJG
@3613375/1
ccgctaatttaaaaattgaatagtttttatgaaatgagtcagaattttcg
+3613375/1
CCCFFFFFHHFFHJJIJJIJJJJEHIJJIJJJJJJGDIIIFHGHHIIJJI
@3613926/1
catggctgcccctttattatccctttcagtggacaatttacaggcagttg
+3613926/1
C@CDDFDDHFHFGIIGGIIFGHGEHGID4AE@GCHIIIIJGIGIJIJFHC
@3614314/1
cttgaaaagaaagaccttcccactggggtgtatgtcattgagggcaagtg
+3614314/1
@C@DDFAFFFFHDDGGIJGFGHDAFCGGCFDGGHICHEEGIGAEEIIIII
@5150233/1
cgttgatctggtctggagctggatgagtgacatcagcgccaacaacaatg
+5150233/1
@@@FFFFAHHFBDFHGIJCEGGHIGGGCBCHEEGIGHIDHHBHDBGGHHC
@544381/1
ggaggttgttgcatcctttgctcttgaggaagttggtgtagaggtgcagg
+544381/1
BCCFFFFBFHFHHIJJJJJJJJJJJJHJJEGIIHIIFGHIJIIJIIJJIJ
@3616037/1
gtgatggcgtttctgtaccactataaatgtaatcggtggtgtgtaatcac
+3616037/1
CBCFFFFFHFDHHJJIJJJJJJJJJJJJJIIJIJJJEHIIGGHIJJJJJJ
@3125431/1
agttggtgtagaggtgcaggctggccatgttgaatagcttgctgtggtgg
+3125431/1
@BBDFFDDFHHHHJFHIJJJJJIJJJIJJJJJHIJIJJJJJJJJIJJGHI
@3616262/1
taagtattgtaaacctctcaaatgtgtaaagtgaagacaattatttacaa
+3616262/1
@CCFFFFFHHGHHJJJJJJJIJJJIJHIJJJHIJJIJJJJJJJJJJJJJG
@3616517/1
agctttttccgttgggattcattatccattctcccctaggctttgcttta
+3616517/1
CCCFFFFFHHHHHJJJHIJJJJJJJJJJJJJJJIIJJJJJJJJJJJJJIJ
@3617489/1
ttcatccttgttttcaaagttgataaataatattaatgaaactaaaaact
+3617489/1
CCCFFFFFHHHHHJJJJJJJIJJJJJJJJJJJJJJJJJJJJJJJJJJJJJ
@3617543/1
atctatattttttaaggaagtaagtgcaggggaacgagaaccaatttctt
+3617543/1
CCCFFFFFHHHHHJJJJIJJHIJJIIJJJJJJJJJJJJJJJJJJJJJJJJ
@6175981/1
gcccaatatagattccagaacttccggcataatgagtacatcatttacat
+6175981/1
CCCFFFFFHHHHHJJJJJJJJJJJJJJJIJJJJJJJGGIJJJJJJJJIJJ
@4128876/1
ggatcatcatctggattttgaataggaaatttgataagtttggttccatc
+4128876/1
CCCFFFFFHHHHHJHJJJJJIJJJJIJJJIJJJIJJJIIIJJJJJJJJJJ
@1570244/1
agctggttgtgcgaaggattttccaaccatagaagctgtgtccctatgga
+1570244/1
@CCFFFBDFCFHHGGGGEFGHHGIGGIGCHJJHEDHIG?DDDFDHCDDEH
@1570442/1
caatgaagttcctgcaggaggtataaacaaacctatgggttttaccatca
+1570442/1
CCCFFFFFHHHHHIIJJJJJIAFIIIJIIJJIJJJIJJIDGHJIJJJJIB
@4640367/1
ctgtacttgaggctgagatgaaggtggtctgctgggttgctggtcactgg
+4640367/1
?@@=DBDD>?=C?CBFCG@3EHF<3CDFHBGFF<DD9CFDDFGFIIIEFF
@7705328/1
ggcagcttttacctcattttcactcagaagaaataatatctcagcaccaa
+7705328/1
CCCFFFFFHHHHHJJJJJJJIJJJJJJJJJJIJIIJJGIJJJJJIJJJJJ
@2594114/1
ataagaacaatgagtgagagcttgcaagaggtaacttctgtcttgaaatc
+2594114/1
@@@FFEFFFHDBFF<CGHCEEHIIGIIGHDE:CFDHIHEGCFGCHIIIDG
@4640666/1
ctgagggcttttgggtcgtgagaagctgcaacggctgctatagatggaac
+4640666/1
:?@D?DFFHHHGHIIIIIHIGHIIGIGHGIIIIIIIIGICFCFCGHIGHG
@4641209/1
tgcaagaggtgtcagagaggatgatggtgttgcctgtctgctatttgatt
+4641209/1
?@?DABDABADFHG@B@:<;:F?F<9<2<:1?:9?CHEHDBD@GGAE?GI
@3129315/1
gtcggaatacaaggcaggaaatggtgaactgcctttcatgaggaaggccc
+3129315/1
CCCFFFFFHHHHGJJJJJIGIJJJHGIJJJJJJJJJJJJIJJJJJJJGII
@3619822/1
gcatgggtcactattaaagttgatttgtcttatcgacttgacaatttttt
+3619822/1
?@;DDBBDDFF?:EEBGIE<AHFHFHFECBHDFEEC??FD>???@GFIII
@3620347/1
cctctatttcattgtgcattaatctatagaaaattttccaaacagtattt
+3620347/1
11?D=?DDFBFFF<<CAFII>HHCFEFFFEEIGDFHICFFCEDDF9?DFF
@7707503/1
catgcctagacttgtgcaccagctaaagaagacttatctttaaacggcag
+7707503/1
CCCFFFFFHGHHHJHIIJJJJJJJJJJJJJJJJJJJJJJJJJJJJJJJJG
@2596001/1
ctagtgcttctgtaaaacgccaataattgttctttcatgatactctcaag
+2596001/1
BCCFDDFFHHGHHIJJJJIJJJJJJJJJJHIJJJJJJJIJJJJIIJJIJJ
@5663110/1
cttcttgaagttggttcagctgtagtctgtctgcatctgtatatgcccta
+5663110/1
CCCFFFFFHHHHHJIIIJJJJJJJJJJJJJJJJJJJJJJJJJJJJJJJJJ
@7199314/1
gcctttggctttaacctcataactaaaacagggttcatgagttccacttt
+7199314/1
@C@FFFDDHHHHGIIIGGCBD@GHHHHGIIIICHGHG9GIH?DGHIIIII
@6684996/1
gttcataaggtctcatttgaaaacgtggatctccaaggtctccttgaaca
+6684996/1
CCCFFFFFGHHHHJJJJIJJJJIJJJJJJIJJJJJIJJGIIJJJJJHIJJ
@6181028/1
aaaagaatgatcttccaactgtcacaaacctgttagcagctggttgcctt
+6181028/1
@@CDFFFFDBDFHJJIIIIIIFHIGGEHGHJGIGHFHD@DBDD?FHGIIH
@1064365/1
gagtaattcgtcgcgcattctgttgtatatttatgctcacttcaccaaca
+1064365/1
?@@;BD>DFFA?DFA:8C<<1?CCFFFEACEDGFBBGF@998B8B??C<B
@1064612/1
ctgcaattcttggttcaagatcattttaaactgtccttctgacacaccat
+1064612/1
CCCFFFFFHHHHHFIIIJIJJJJJJJJJJJJJIIIJJJJJJJJJJJJJJJ
@1064823/1
gttcgtctcacccatgttaaattttttcagaatcatgtgattttttttcc
+1064823/1
BBBFFFFFHHHHHJJJJJJJJJJJJJJJIJHHJJIJJIIHIJJJJJJJII
@1575154/1
gtcactattaaagttgatttgtcttatcgacttgacaattttttcttttc
+1575154/1
@CCFFFFFHFHFFHHIHEHIJJIJJCHIGIIIIIIHIGIIIGJJJIIJJ@
@548590/1
ctatttcattgtgcattaatctatagaaaattttccaaacagtattt
+548590/1
@@@FFFFAFFFDDGEHGIIIIIIIIIIIFHIIIIIIEHIICHGGIIG
@548647/1
ccttttttttgttcctttttgaattaaaatcacctgctccagg
+548647/1
=?@DDDDDHHDFDI9FEGGGG7?FEA4?<?90?9DFHGB@<=B
@3130774/1
ctgggctacagatatctagaggttctgtatttcctgtgatcttgtctaag
+3130774/1
@C@FFDFFHGHHHGGGIIIIJIHIJJJHIJJJJIIJJJHGIIJIIIIIJJ
@5666478/1
gataataatgcctcagagctaccttggcagctgctaattttgcttggtgt
+5666478/1
@@@D?DDDFD>?DFHGIE9EBFHGAH@GHAF;CAF9DGHGHB<BDE?BFD
@5667348/1
ctttcacaatcaattaattggtaacatggtaaaataccttctttgactaa
+5667348/1
CCCFFFFFHGHDHIJEHIJJJIIIJJJJJHIGGIJJJJIJJJJJJJJJJJ
@7710572/1
gttatatttgattcagtttcccgcttctttccaaatctggacattatatt
+7710572/1
CCCFFFFFHHHHHJJJIIJJJJJJJJJJJJJJJJJJJJJJJJJJJJJJJJ
@3133426/1
ggctattttagcatggaatgtaatctccaagtgaatcaatttcaggatac
+3133426/1
CCCFFFFFHHHHHJJJGJJJHJJJJJJJJJJHIIIJJJJJJJJJJJJJJJ
@3133563/1
ctgggaacaagaatgctgttaatgcctccaagcttaacattgattttaag
+3133563/1
CCCFFFFFHHHHHJJJJJIJJJJJJJJJJJJJJJJJJJJJJJJJJJJJJI
@5155372/1
ggagaccttggctttgccgcttgttgctgtacttgaggctgagatgaagg
+5155372/1
CCCFFFFFHHGHGJJJJJJJJJJIJJJJJGIIJJJGIJJJJGJJJJJJJJ
@3623576/1
catttacacaatataaatgcaccttcaacaccacactcctcaaggtacac
+3623576/1
CCCFFFFFHHHHHJJJJJJJJJJJJJJJJJJJJJJJJJJJJJJJJDFHII
@550491/1
catttattgcagcttctttctgtgcatcatttttagattttcctgcaccg
+550491/1
CCCFFFFDFDFHHJJIJJIJJIHJJIJJIHJJJJJIEIIIJJJJJJJJIJ
@6688602/1
ggagcatgttcttgcctttgttgctgctgtggtggttcttgcctttgcag
+6688602/1
CCCFFFFFHHHHHJJJJJJJJJJJJJJJJIJJHHJHJIJJJJJJJJJJJJ
@6183653/1
gttgttgcctctgttgctgctgaggctgttgttgccactgctgctgctga
+6183653/1
@@@FDFBDHHFHHFHGIJJJGIHDIIGGFFBEA@GHIJIEHGHIJIJIJH
@7203199/1
gagttaaatcaacatcagctgagatatactcatattgaggataagaaata
+7203199/1
??@ADDDDHDDDDGEBGGIEBHBAHEEHGIIIGBDCC<EB?FDGI>FHEC
@551320/1
gtcgcgcattctgttgtatatttatgctcacttcaccaacattcatgaat
+551320/1
CCCFFFFAHHHHHFIJIJJJJJJJJJJJJJJJJJJJJJJJJJJJJJJJJJ
@2601292/1
cagtaggtaaaaagattattgtattttcttttagaactctttcaaagagt
+2601292/1
CCCFFFFFHHHHHJIJJJJJJHIJJJJJJJJJJJJJJJJJJJJJJJJJJH
@7712630/1
tggaccatggtttcaatgatttccctgttgaccttacggggacacttatc
+7712630/1
CCCFFFFFHHDHHIJJJJJJJJJJJJIJJJJJJJJJJJJJJJJJJJJJJJ
@7713347/1
tgttgttccattgcttgaggtctggtaattggagcggctt
+7713347/1
@@@DFFFDDBDFHIIBHIGCHEEHIA@HEEBBDF>GIIFD
@1068104/1
ctctttcattatcgtaaattgtcacggtctcaacaagttccgttttttgg
+1068104/1
???DDBDDFFFHH@<CFHGIEHGICDAF=FHIIGIEH9CDHGIIGIGGFD
@1068627/1
ggcttctattagttcatctatattttttaaggaagtaagtgcaggggaac
+1068627/1
@C??DDEDHHDDFGHIIIGHGGIIIIIIEAHGCCHFFHGDCGCHDHGIII
@7204362/1
gtctaagattgctttcgctgcggcatgctttgcttctttcttagatctac
+7204362/1
CCCFFFFFHHHHHJJJJJJJJJJJJJJJJJJJJJJJJJJJJJJJJJJJJJ
@6688879/1
gtctaacacttcacacataaattcgataacaggctgagctttataaaatg
+6688879/1
@??DDBDDF3:3<<ACDBEHIFBHF>CGFH@FAEA>@8:?DD<FGFEF>9
@3626214/1
cttgtgcttgtcttccacccttttttttgttcctttttgaattgaaatca
+3626214/1
@@@DDFBDFBH<DHGIIIIIIIIIIIHIGFG<BFDHIIBCCGHGFGGDHG
@2602331/1
cgatgatttgatatctatatttctcattttttctgctaaagcactacctt
+2602331/1
@@@DD8ADDAAF<AFEBGIGIIIIIIIHGGGIFHGAFGGG@FHGGBGGHI
@6185740/1
gtaccttgtatactagcatgactgactagatagaagtctaattcagtagg
+6185740/1
B@BFFFFFHHHHHJJJJJJJJJJJJJJJJJJJJJJJHHIJJJJJJJFIIJ
@21113/1
attgtttcattccgcagattaaaatttttaagtacgactaagtgagcaca
+21113/1
@BCFDFFFGHHFHJJJJIJJJIJIGIJJGIIJIGIJGJIGGIIIFHHIIG
@5160691/1
gtgcagggtatgaaactgaacgtgtacacctggtaaagaggtgacaa
+5160691/1
@@@?DDDDFF<DDFF@CFFFFI<CCFDHEBCEE?DDBFFAG9DAA<F
@7714874/1
ctgttgtggtctctgctgttgctgaggctgctgtggtctctgctgttgtt
+7714874/1
CCCFFFFFHHHHHJJJJJIJJJJJJJJJJJJJJIIJHIIJJIJJJGJJIJ
@21624/1
ctacttctgaatgatgttctacgttatcatcaacatctgacccttcacac
+21624/1
@@?DFFFBFFDABB@GBFCHIIIA>DGGBAEGHGEGHIIGIDGGEGBGGH
@5671907/1
agtgaggtacacagttgcagtcctgagctggtcttcagtcacccgattct
+5671907/1
BCBFFFFDHHHHHJIJJJJJIJJJJJJJJJJHIJJJJJJIJJJJJGIJIJ
@1070668/1
atcggttcttcttcttttttccacgtgaaatctttaggctgcagctcaac
+1070668/1
?@@FFDDBHHFHGEGGGIGGBFFHIFCHIH@FEGGH@<DEDGHEAA?FFH
@552960/1
ccttcttctatcacatcggaggcaaccaatatgttcgtctcacccatgtt
+552960/1
CCCFFFFFHHHHHJJJJJJJJJIJJJJJJIGGIGHIJIJJJJIJJJJJIJ
@6186062/1
ggctgctgtggtctctgctgttgctgttgttgctgaggctgctgtggtct
+6186062/1
CCCFFFFFHHHFHJJJFIJJHHIJJJHHHIIIIJJIJJIIIIIGFHIHGG
@6689895/1
aattagagcaattgctcccggagggactccaacaggacctggtggggccc
+6689895/1
CCCFFFFFHHHHHJJJJJJJJJJJJIJJJJJJJJJJJJJJJJIJJJJJHH
@2099381/1
ctcattcttagttgtaacaactaggggcaccatgacgatagctttattct
+2099381/1
CCCFFFFFHHHHHJIIJJIFIJIIJJJIIJJJJJJJJ?HHJJJJIIJJJI
@5673928/1
gtagaggtgcaggctggccatgttgaatagcttgctgtggtggtacagca
+5673928/1
CBCFFFFDFFHHHJJJJJJJJJIIJGJIIJJJJJJIJHIJBGGFHIJJIF
@5673986/1
cttgcattaaatcacatcacattaccacatttctcaaattcagtcttgaa
+5673986/1
CCCFFFFFHHHHHJJJJJJJJJJJJJIJIGIJJJJJJJJJJJJFHIJJIJ
@2604290/1
ctttgctttaggatcatcatctggattttgaataggaaatttgataagtt
+2604290/1
@@@FFFFFHHFHFGGDFIGHIIGIDHIIIIJGEFFCEFBHHHIGHGHGBF
@3628412/1
cgctaatttaaaaattgaatagtttttatgaaa
+3628412/1
???:B8ADDB<2AEEBEEDD4<333<C;9A4<F
@2100952/1
tgttgccactgctgttgttgaggctgctgtggtctctgctgttgctgttg
+2100952/1
@C@DFDFFGFGHHJGIHGFHGIIGGIGHG?EE1?GGAGCCHGHIEIB?D9
@2604936/1
gcctagacttgtgcaccagctaaagaagacttatctttaaacggcagctt
+2604936/1
CCCFFD;BDHHBFBFDFDEEHHIGGACHAFGGIGGGHGD@DGEHIGHEDH
@3629056/1
ataaatgtaggaagttatcaagaaatctaagattgcatcaccgaggaatt
+3629056/1
@@CFADFDAFHBDFIBHJGEIIEGCHHHHIIGGII9GIEHE?GHGIIIJG
@2605421/1
ccgtgatctaatatttgagcagaaggtgctggtgcatgtaatactttgta
+2605421/1
@CCDFFFFHHHHHJJJJJJJJJIJJJGHJJJJIIJIJJHIHIJJJJJJHI
@7209074/1
gtcagaattttcgtttggagcaaatacaatgtatttgctgtctttgtgtc
+7209074/1
CCCFFFFFHHHHHJJJJJIJIJIJJIIIJJJFIIJJJJIJJJJJJJJHII
@5675026/1
ccataataagtctaaatagaccttcagggtcttcatgggcttctattagt
+5675026/1
CCCFFFFFHHHHHJJJJJJIIGIJJJJJJ<AFHIIJJJJFHHIIHJJHII
@1073556/1
cactttcacaatcaattaattggtaacatggtaaaataccttctttgact
+1073556/1
CCCFFFFFHHHHHJJJJJJJJJJHIJJJJJJIIJJIJJJJJJJJJIJJJJ
@3143800/1
ctcttgttttgcttctttttttgacctacccttgccgatagcaataaggc
+3143800/1
@@@FFFFFHHHDHGDGHJEHGIIGHIIGEGGHGGIEEIHGBGHGHEFEE>
@7720725/1
gtcgtgcatggtttaagaaagaccaaaggtttctgttgagctagtcattt
+7720725/1
CCCFFFFFHHHHHJJJJJJJJJJJJJJJJFHIJJJIJJJJJJJJIJJJJJ
@1075284/1
gttcattttccccacatatcagctgatattctatag
+1075284/1
@=@DDDDDHHFHHIGGEHBEHEDHCH9FA9CACF@9
@557467/1
ccgtgatctaatatttgagcagaaggtgctg
+557467/1
=;?ADBA?DHDB84?EHFEFH@FEF:<CEEH
@3146419/1
ctttttttaccaaaccggtattttccccttggcaacaaacagttgttttt
+3146419/1
CCCFFFFFHHHHHJJJJJEGIJJJJJJJJIJJJJJJIJJJJJGIIFHIJJ
@7723285/1
gtggtagttgagtttggtgggtaggggttgtttccctagactgtggttga
+7723285/1
@?@DD<DDHFDAFE?DE:AAAEEH?;FHIIHEDG@@F@D3/BD?DGIIA;
@1078316/1
ggctgttgttgccactgctgctgctgcggctgttgttgcctctgctgctg
+1078316/1
CCCFFFFFHHHGHJJJIJJJIIJJJJIJJIIJIIJGHIIJIEHIEGHIJI
@1078509/1
gggctgttgttgccactgctgctgctgcggctgttgttgcctctgctgct
+1078509/1
C@CFFFFFHHHHHJJJJJJIIJJJIJIJJJJJIBBFHGHGHJGCGIJIEI
@7213653/1
cttgattgttaagcgtggtttgcttgagtagctatgaataatagacaatt
+7213653/1
C@@FFFFFHHHHDEGCFEFGHGJJJIIIFFEFHIIJJJJIIGGGEHGGIJ
@5679294/1
cctgcagttcatccataattcagaaagaatatacacaacagacaactctg
+5679294/1
@@@FDFFEHHHHHIII<CHHBFDEHGGEGHHHGF@CGGEHGFHGEGI>FB
@1586899/1
gcctttgttgctgctgtggtggttcttgcctttgcagctgttgtggtggt
+1586899/1
=<@DDDDDHHFHHI@CEGH<A;3<EEB9CBHEEEGEG@;F?FC:BD08D@
@5165296/1
atgttgaatagcttgctgtggtggtacagcacccggtcctggtccagatt
+5165296/1
CCCFFFFFHHHHHJJJJJIIJCGIIJJJJJJJJJJIJJJJJJJJJJJHIJ
@4143136/1
caatactttaagagcatttattgcagcttctttctgtgcatcatttttag
+4143136/1
CCCFFFFFHHHHHJIJJJJJJJJJJJJJJJJJJJJJIJJJJJJJJJJJJI
@2105124/1
cttgaggctgagatgaaggtggtctgctgggttgctggtcaccgggttgt
+2105124/1
CCCFFFFFHHHHHIJJJJJFHIHHIJJJJJJHIJJJJJHJJJJJJJFHII
@2105282/1
ctctgctgttgctgttgttgctgaggc
+2105282/1
?@;D73:DFFB8CEGFI?AFC@A4:AC
@4654420/1
gtaaattgtcacggtctcaacaagttccgttttttggagaggcaactcag
+4654420/1
CB@FFFFFHHHHHJHJJJJJJJHHHIJJIGIJJJJJJJJJJJJJJJJJJJ
@3632495/1
gcagcattaagtcttctctgcactgtgacagtcttcaagcactgagttag
+3632495/1
CCCFFFFFHHHHHJJJJJJJJJJJJHJJJJJHJIJJJIJJJJJJJJHIJJ
@6194098/1
ccatggtttcaatgatttccctgttgaccttacggggacacttatcaggt
+6194098/1
C@@FFFABFDHHHJJJJIGJIGHJJGEHIHIIIIGIFJJJJGIIICHGGB
@3632739/1
gttgttgccactgctgctgctgcggctgttgttgcctctgctgctgctgg
+3632739/1
CCCFFFFFHHHHHJJJJJJJJJJJJJJJGIIHIGGIIJJJJIJJJIJIIJ
@2610574/1
cttcattgtaacttggcccgcaacaattgtacacaactccataggaagcg
+2610574/1
CCCFFFFFHHHGHJGIIJJJJJJJIJJIIJJJJJJJJJIIJJJGGGIJGG
@559590/1
cttttttttgacctacccttgccgatagcaataaggcctttggctttaac
+559590/1
;?@DD8DDHDAFHGIGH@HGGEEGI6D@BBB8B98BBF@FHIE;=D@C>C
@7215621/1
ctctaactaaaaattcttttttaagtaacaaagcttcagtaaataacaaa
+7215621/1
CCCFFFFFHHHHHJJGIJJJJJJJJCHGGHJGGGJIIGIDGIEEIHIJJI
@28416/1
ttcattgatagtatctgatttgttgtttattagggtagcatttggaggac
+28416/1
@@@DFFFDHHFHHHGIIIJEHGAFGDGHEHIDECF?CFBHHIGDGHIIGH
@560524/1
ctagtgcttctgtaaaatgccaataattgttctttcatgatactctcaag
+560524/1
=@<DADBBF:ADF@GFGBC4CIBFGEHIEIIBHEFEFIFIIIGGCGIEFF
@7726366/1
cttctagtgcttcttccaaagcaaataatgaaacttgtgccatccatttt
+7726366/1
@@CDADDD?>BDBEGEIIEFGEDFFEGIH@HGHE?EFFHCGGHA3?DHHH
@1588243/1
attatctcttggacaagttgttatattagtcactttatatgttcttttaa
+1588243/1
@CCDFDFFHHHHHJJJIHIJGJIJIIGIJHGIIJJJJIJJJIIJJJJIII
@29809/1
gctgttgctgttgttgctgaggctgctgtggtctctgctgttgctgttgt
+29809/1
?@@DBDDFH8ADDGGHGHIGIIGHGFHIHGGFBGGHGICFGHGABF4BF?
@4656650/1
gaaagaaacaaacattgcagaaagtctgacaataaagtaggcccttatca
+4656650/1
@@@D<DBDHHDBHIDBCEGGCGDH<ABC>H>EFAFED?::<?DGGHCGFH
@30784/1
gttgctgctgctgctgttgttgttgttgaccccatggttgtcgaggaggt
+30784/1
@@@DFFFFHHHHHJIJIIJHIJJJJHIJJJJJJIJJJFHIHIJGJJIIIB
@7215741/1
ctccactgaaccaaatcggctccttgaatgaatttttcattcctccatac
+7215741/1
CCCFFFFFHHHHHIIJIJJJJJJHJJJJJJIJJJJJJIIJJJJJJJJIJG
@2109141/1
ccttaacttgcattaaatcacatcacattaccacatttctcaaattcagt
+2109141/1
CCCFFFFFHHHHHJJJJJJJJJJJJJJJJJJJJJJJJJJJJJJJJJJJJI
@7215938/1
cttttatcataatgagatcaagtttttttcgaatcaaatgaagctgtatt
+7215938/1
@@@DDFDFGHGFFHGIJFGIGIIHGHIGGIIJGHJJJIIGHGGHIGBGHH
@5169381/1
cagcaaaatccaaaagatttttcattg
+5169381/1
<@@DDDDD3:?DDHGGHFG@AEFBEHH
@3635241/1
ctccaatcgcattccctttcacactagggacatgaggtgaaattattggt
+3635241/1
CCCFFFFFHHHHHJJJJJJJJJJJJJJJJIIJJJJJJGFHGGIIJJJJJF
@2110326/1
gtacgagtttgagcatcattcattttcttcattgtaacttggcccgcaac
+2110326/1
@@@FFDDBFHHHHJGIJGIIGIIIJGIGHGGEIGJG@HCDGDCFEE@GGH
@3636187/1
cttttatcataatgagatcaagtttttttcgaatcaaatgaagctgtatt
+3636187/1
CCCFFFFFHHHHHJJJJGIJJJJJJJJJJJJJJJJJJJJJJJJJJJIJJJ
@2612948/1
ataacattcgtcctcctgccactcatcataatgaacaatatcttcttttg
+2612948/1
@@@@DDDBFDFHAFGEGFHDGGGIIIIIHGGHC9CGFHIDGG<BFEHGHE
@2111697/1
cctcaaggtacacccctataagggcttcgatagaatctgcaacaactttg
+2111697/1
CCCFFFFFHHHHHJJJJJJJJJJJJJJJJJJJJJJJJJJJJJJJJJJJJJ
@7218668/1
gtgagttaaaacagtacatcgcacaacaaacacttggggagttaaatcaa
+7218668/1
@@@FFBDDHBDHHGCFHHHIIIGGIHJJIIJJIJJJIIJIEHIGGGIJJI
@5682147/1
cagcaaatctacttgatcctatagtttctcctacggagactgtataccta
+5682147/1
CCCFFFFFHHHHHJJJJJJJJJJJHJJJJJJJJJJJJJJJIJHIJJJJJJ
@1084058/1
cagaattttcgtttggagcaaatacaatgtatttgctgtctttgtgtctt
+1084058/1
1:?DDDDDHBFHDEH@AC@CFEHDBDEAC@<F@F?DBF??DHI>F>GG@B
@6197017/1
gtcactattaaagttgatttgtcttatcgacttgacaattttttcttttc
+6197017/1
CCCFFFFFHHHHHIIJJJIJJJJJJJJJJIIIJGIJIIHIJJJJGHIJJG
@3150367/1
ggtagaagcaggatgacacttaggtcgtgcatggtttaagaaagaccaaa
+3150367/1
CCBFFFFFHHHGHJJJJJJJJJJJHIJHIJJJJJGIJJJJJJJJJJJJJJ
@7727972/1
tgcagcattaagtcttctctgcactgtgacagtcttcaagcactgagtta
+7727972/1
CCCFFFFFGGFHHGGIIIJIIIIJIJAFEGIIFDHIIGHFGIIJIJJIIG
@1590391/1
tggctattttagcatggaatgtaatctccaagttgtgaatcaatttcagg
+1590391/1
@@@FFFFFGHGDFHGHIHIJJFHIJGIIJIGGIHGEEGIIJJIH@GIIGH
@7728756/1
ctaaaatattgttcaagttcacgaggagtattcttggaaacaattttata
+7728756/1
CCCFFFFFHHHHHJGGJGIIIIGIG8FH?CEIIJJJJJEIIIJIGIIJIG
@7728821/1
caatgacatggggaagtcaattgctaatattgccatcaacgttcactgtc
+7728821/1
CCCFFFFFHHHHHJJJIJJJJJJJJJJJJJJJJJJJJJJJJIJJJJJJHI
@4147868/1
ggcggttgttgccactgctgttgttgaggctgctgtggtctctgctgttg
+4147868/1
CCCFFDFFGGHHHJJIJIIIJIJGIIGIJJIJJJJGGEDDHEDGG>DDHH
@4149446/1
ctgatgatttgaggttcttgtggaattgtgacactttgatgttgtaaggt
+4149446/1
CCCFFFFFHHHHHJGHIJJJIJJJJJJJHIJJJJJJJJJJJJJIIIJJJD
@6200687/1
gcttgtatttttttatttttctgcgactgtctgaatcagaatctgattta
+6200687/1
@@@FFFAEHDHHHIJJJJJJGIHHHJJIJJJIIJIIEEHGIHGIGGCGIH
@5176555/1
gtcgaatactctgagcttgctgagcgactaatgccactgtgtccaca
+5176555/1
C@@FFFFFHHHHHJJJJJJJJJJJJJIJJIIJJJJJJJJJJIJJJJJ
@4150521/1
ctttttttggatctgaagggcggtcccctcttttgggtggaatgtatgac
+4150521/1
CCCFFFFFHHGHHIJJIJJJGIIHIJFGHGIIJJJHH5=AA>AC;;>CA>
@5684204/1
gtggtcttttgtcaaagctactccttggcccatttaaacatttgtaaata
+5684204/1
@@@FDEFFHHGHHHIJJJJJJJIJJJJIJJIIJJJIIJJJJJJJIJJIII
@6201413/1
taactatcaatactttaagagtactaccaactcatactgtcttcagcctc
+6201413/1
CCCFFFFFHFHHFIJIJGJJJHFHGIJJJJJJJJJIHIGGHIHIGHGHIJ
@4151062/1
ggaatgtcaggtgcgttaacttttggtggctttattatattactcctaat
+4151062/1
CCCFFFFFHHHDHGIIIIIHJIJIIIHIJJJJJGIJIJHHJHIJJGIJJG
@3637901/1
gtcgtgagaagctgcaacggctgctatagatggaacgttgatctggtctg
+3637901/1
CCCFFFEDFHHHHIIJJJJJJJJIIIIIGGIGJIJ>GFHIJJJJJJFHII
@5178591/1
ccaggaacttcccagtcatcaggaataaagtcattaaccttcaaaatttt
+5178591/1
CCCFFFFFHHHHHJJIJJJJJJJJJJJIIJIIJJJJJJJJJJJJJJJJJJ
@4660638/1
ggtggtagttgagtttggtgggtaggggttgtttccctagactgtggttg
+4660638/1
@@@BD@B?FFFFFEDFFEAADG<CAF@G?DFIIIIFIIFFFEFFDFDFF@
@35495/1
gttgttgctgaggctgctgtggtctctgctgttgttgttgttgctgaggc
+35495/1
CCCFFFFFHHHHHJJJJJJJJJJIJJIJJJJGJJHIJIJJIIIJJJFGIH
@3153190/1
acagtcttcaagcactgagttagaataccaacctgaatttcagcaatttt
+3153190/1
<?<DD3BBBFHD>FBEGEGHECFHHIEAECF?@EHI>D9CCFH>9D>9DH
@7220360/1
ctccagctaaggctgtatcatcaacttctaaaggtttccaataaacacct
+7220360/1
CCCFFFFFHHFHGJIHHIGHIGIJJJJJJJJEHGIJIIIJJJJJGIJJIJ
@4152311/1
ccgcgtgttgctgtacttgaggctgagatgaaggtggtctgctgggttgc
+4152311/1
=?@DDDD@DBBFF<AFGGEE@HDFDEG4CFEECEFCG?BGGGEHAA9?AB
@1088722/1
cttgctagcaatcatgctctcaccaaataccttcttttgtcccagtctat
+1088722/1
=@@DD?DBACFDBCB?ABHAEIIIAHIIEB<FGIGBBGDFGFDHHBDHED
@6703495/1
tttcatgatactctcaagatccctgattacttcttctcgaggtggctgca
+6703495/1
CCCFFFFFHHHHHJJJJJJIIJJIJJJJJJIJJJJJGIJIJJDHIIIJJG
@4153100/1
cgtgtgatatgatatgggttgctgtttacaccaacgataaaatcaggctt
+4153100/1
B@@FDDFFHHHHHJJJJJGHJJJIJJIJJJHIJIJJJJJJJJJJJJJJJJ
@6205259/1
cattcataattcgggccttaactttagtgaactggtcatcaactgagagg
+6205259/1
CCCFFFFFHHHHHJJIJJJJJJJJJJJIJJJJJJJJJJJJJJJJJJJJJJ
@567507/1
caaattttatgacaaaattgcaattctttacatcaataccttcttctatc
+567507/1
CCCFFFFFHHHHHJJIIJJJJJIJJJJJJJJJJJJJJJJJJJJJJJJJJJ
@2616634/1
gtttattattctgatcatattcaactgaaaatgagctgcttccatcttca
+2616634/1
CCCFFFFFHHHHHJJJIIJJJJJIJJJJJJJJJJJJJJJJJJJJJJJJJI
@7222845/1
ctgtggtctctgctgttgttgttgttgctgaggctgctgtggtctctgct
+7222845/1
=@<ADD:BDFFD?<ECD9FEGCFFC@DH<<?B8CDGI9BGGFHE<49BDB
@2617809/1
cgctaatttaaaaattgaatagtttttatgaaatgagtcagaattttcgt
+2617809/1
CCCFFFFFHHHHHJJJGGGHIJIJJJIIJJJJJJIIGHHIJIGIIJJJJI
@2118553/1
cctttttgaaatttttttaataattggaacaattctatcacctttgaagt
+2118553/1
CCCFFFFFHHHHHJJJJJJJJJJJJJJJJJJJJJJJJJJJJJJJJJIIIG
@7223861/1
gtttctcaaaacatggtgctggatgaggaaatttttcataaagaagtcga
+7223861/1
@@?DDDBDAAFFHEBBF<F9AGGBAFFD@CFHHGGBGCGGI@@F;F:BFG
@7223990/1
attgaatataagaccttgttgttttagggtaatcaaattttatgacaaaa
+7223990/1
@C@FFDFDHHHFFIJJIIHHGAEHIGHC@<CFHCBHGIIIHIJGIGGHIG
@570135/1
ctccttcttctttttttctagtttcctcctcatcaagagcacggcgatac
+570135/1
@@?DDDADDFB<FBA?CFH<BCFCHGI@GGHCHH@FGE;;DF66D8EGAE
@5182782/1
gtcagagcttgtaggagaatggaaggactaggacctggatggccttccaa
+5182782/1
CC<FFD<DDDDFHIIEGGGHIGEHIIDGIGGIGCEDBCBBFEHFGB?FHE
@2619645/1
tggtaaatttgggtcccatgctatgggtgaaagatcctcttcttcaaatc
+2619645/1
=@@DDDFFDDFHGHHGIGGHHHGJJGDHIGGGHIIIJE@GG@FGHJGHEH
@5688438/1
ccttatcagtaatctcgaatctattatctcttggacaagttgttatatta
+5688438/1
CCCFFFFFHHHHHJJJJJJJJJJJJJJJJJJJJJJJJJJIIJJJJJJJJI
@6705188/1
ggtcattccaatcttgatgcatgatgaaatcatgaagtctaggaaagaaa
+6705188/1
CC@FFFFFHHHHHJJJJJJJJJJIJJJIJJJJJJJJJHHJJJJIIJIJJI
@2619947/1
gttcaagttcacgaggagtattcttggaaacaattttataattattggat
+2619947/1
@@@DD;DDHF<BD?EE:E3<CEEHFDA<C<FE;C?DA?F@9BD<@B?<D9
@7733711/1
gtaaagtgttgctaacttcataaatgcacagagtaggttattgtaaggtt
+7733711/1
CC@FFFDDHHHHGJJJJJJJJJIJJJJJJJJHIAFGG?FHIIIHIJJJBG
@3154470/1
ctttaatctaatattatattgactaacaaaatatctttcaacagtagttt
+3154470/1
CCCFFFFFHHHHDIJIJJJJJJJJJJIJJJJJJJIJJJJJJJJJJJJIJJ
@1091804/1
cggtaccatggtataactatcttattgagataattatcttttgaaacaac
+1091804/1
CCCDFFFFHHHFHIJJJIIJIJJIJJJJJJJJJJJJJJIJJJJJJJJJJJ
@3642772/1
gttgcctctgctgctgctggggctgttgttgccactgttgctgctgcggc
+3642772/1
@=??B?BD??FHHHBB3:CD@AE@DCCBEGGGG@F90:4:DF<>0?<DAF
@2120682/1
cttctgtaaaacgccaataattgttctttcatgatactctcaagatccct
+2120682/1
CCCFFFFFHHHHHJJJJJJJJIJHJJJJJJJJIJJJJJJJJJJJIJJJJJ
@3643880/1
tcaacctcaacaacaacaacagcagcaacaacaacagcagcagcaacaac
+3643880/1
CCCFFFFFHHHHGJJIJJIJJJJJJIGIIGIJIIJIJJJJJJIJFGJIIH
@4156188/1
gctgaactatttttactataaacatctttcatgtcatcaatatttatgat
+4156188/1
CCCFFFFFHHHHHJJJJJJJJJJJJJJJJJJJJJJIJJJJJJJJJJJJJJ
@4156807/1
gctgagatgaaggtggtctgctgggttgctggtcaccgggttgttgccta
+4156807/1
CCCFFFFFHHHHHAEGEGHJJJJJJHGIIIJJGHJJJJJJDHIIJJJJJJ
@3644778/1
ctggagctcatcaagcttcggtccgactgatgatttgaggttcttgtgga
+3644778/1
CCCFFFFFHHHHHJJJJJJJJIJJIIJJJIJJIJJJJJJJFHIJJJJJJF
@2122027/1
gcctcctgcggaccattagttgaagtcccagccctcagataatcccatat
+2122027/1
@@@DDDFDDHHDFHJGGGIJGIIFG:DHGIIGJJIJJJFDFHGEGGIIHB
@1093414/1
acaatgagtgagagcttgcaagaggtaacttctgtcttgaaatctgtagc
+1093414/1
@C@FFFFBADFH<EHIGIIEHIGIIGGCHIIIIIIGIFGIIIIIFIIIEI
@1595376/1
tctttctgtgcatcatttttagattttcctgcaccgatgcaattaatact
+1595376/1
CCCFFFFFHHHHHJIIIJJJJJIJJJJJJJJJJJJJJJJJJJJJJJJJJJ
@7736117/1
atataagattacaattcttaacattttttctttaaacaaagaacattgga
+7736117/1
CCCFFFFFHHHHHJJJJJJJJJJJJJJJJJJJJJJJJJJJJJJJIJJJII
@5185579/1
ctgttcttcttgaagttggttcagctgtagtctgtctgcatctgtatatg
+5185579/1
@@CDDDFFFHHHFFFCFGIFHBHEEHEIGIGHIGIIGIGGHHHIGIIGGI
@7736703/1
ggcttatacctagtgcttctgtaaaacgccaataattgttctttcatgat
+7736703/1
CCCFFFFFHHHHHGIJJJJJJJJJJJJJJJJJJIJJJJHIJJJJJJJJJJ
@7736937/1
ctttttgaattgaaatcacctgctccaggtaatggaaaatcctgaggagc
+7736937/1
@@@BDDDD>DFFFEHIIGIGGGEHHCEGHEF@GHIH>FHGHFHIGBAD;F
@574500/1
ccagaagcttcagctaaacgctttcctttaaagtaaacagcaacagtata
+574500/1
@@@FDDDEHGHFFEHIIBGHG1FGGECHIIIGG9CDFHDHGFHIGCFHHH
@6209962/1
gaaataagaaagcaagagaaggaagtgaggtacacagttgcagtcctgag
+6209962/1
@@@FDFDFD?FDCC>A>E@E@CGEGEE<F@?EHGGHHGHHIIDF??DDHE
@4159859/1
cagaggtaaatgagttatcgtattctttgttttcacaactgatactaatc
+4159859/1
CCCFFFDDHHHHHIHIJJJJIJJJJJJJJHJJJJJJJJJJJJJJJJJJJJ
@4671309/1
ccgatgctagctttcttaaatctgg
+4671309/1
8<@;DDDD<F?BFIBFE??EIAHC4
@7230758/1
gttcttctttccatcaaaggcaggaaatcgatttttgaaacacctctgtc
+7230758/1
@@@FFFFFHGHHHJJJJJJJJJJJIJIJJJHIJJJJJJJJJJJJJJIJIJ
@1095882/1
tttttggatctgaagggcggtctcctcttttgggtggaatgtatgacgat
+1095882/1
CCCFFFFFHHHHHJJJJIIJIJIJJJJJJJJJJJFHGGGIHEHHHHHFFF
@4672823/1
gctgttgttgccactgctgctgctgcggctgttgttgcctctgctgctgc
+4672823/1
@@@DFFDDFHBFFHGIGIGABDHGGEHIIIIGIG;DCDFHIDHIGA@FHE
@5692601/1
cacgttcataaggtctcatttgaaaacgtggatctccaaggtctccttga
+5692601/1
@BCFFFFBFHHHHFHJJJJJJJJJJIHJHIJEH3EGIJAHIBGGJJJJJJ
@40701/1
ctttgatggaatttcataaacaactttcaaatccttaatatacgcaacaa
+40701/1
CCCFFFFFHHHHHJJJJJJJJJJJJJJJJIJJJJJJJJJJJJJIJJJJJJ
@2625836/1
taaatcttcaagtacatagtacataactttagctgtcgtctttctttcaa
+2625836/1
CCCFFDDFDHGHHHIIJJJIJIIIIIJJGIJIJJGEHIJJIGGDHEHCGG
@7739371/1
cgtttctgtaccactataaatgtaatcggtggcgtgtaatcactgctgag
+7739371/1
CCBFFFFFHHHHHJJJJJJJJJGHHGJJJGHJJJIJIJJJJJJJJJJJIJ
@2126003/1
ctgttttgtagaagccttaccttcagctgagtgagttaaaacagtacatc
+2126003/1
BCCDFFFFHHHHHJJJJJJJJJIJJJJJJIJFGIIHIJHJJJJJHIJJJJ
@3645415/1
gttcatgaattgctccctccacctgaactagttcatatttcggagtcgtc
+3645415/1
CCCFFFFFHHHHHJJJJJJJJJJJJGJJJJJJJJJJJJJJJJJJJIJJJJ
@6211551/1
agaattttcgtttggagcaaatacaatgtatttgctgtctttgtgtcttg
+6211551/1
CCCFFFFFHHHHHJJJIJJJJJJJJJJJIJJJJIIIJIJJIJJIIIIJII
@3645853/1
gccaataattgttctttcatgatactctcaagatccctgattacttcttc
+3645853/1
CCCFFFFFHHHHHIJJJIJJJJJIJJJJJJJJJJJJJJJJJJJJJJJJJJ
@3646450/1
tttgactaaatactcctgaaggagtgatatcggtgtttttgagctcatac
+3646450/1
CCCFFFFFHHHHHIIJJJGFHGJHHHFIIIJIJIHFHIJJJJJJJJJJJI
@3647065/1
gcctcttttaccattgtacgagtttgagcatcattcattttcttcattgt
+3647065/1
CCCFFFFFHGHHHJJJJJJJHIHIJJHIJJJJJJJJJJJJJJJJJIJJIH
@5188160/1
gctatgagtactatcatcagctggtgtagaattacagaataactcatgaa
+5188160/1
CCCFFFFFHHHHHJJJJJJJJIJJFHHIJJJJJJJJJJJJJJJJJJJJJJ
@5693196/1
gttgctgtacttgaggctgagatgaaggtggtctgctgggttgctggtca
+5693196/1
CBCFFFFFHHHHHJJJJJJJJJJJJJJJFHIGHIJJJJJJIJJJJJJHJH
@7740399/1
gctattttagcatggaatgtaatctccaagttgtgaatcaatttcaggat
+7740399/1
CCCFFFFFGHHHHJJJJJJIJJJJJJJJJJHIJIIJJJJIIJIJJJJJIH
@2627369/1
gccttccaattctggctggtgatcaaaactaaatgcgatgtcttcctcta
+2627369/1
CCCFFFFFHHHHHJJJJJJHHIJJJJJJJJJJJJJJJJJJJJJJJJIJJF
@1099316/1
cgaggaattccagcctttgatagcaatcggtaaagttttgcctataagaa
+1099316/1
CCCFFFFFHHHHHJJJJJJJJJJJJJJJJJHJJJJIIJJJJJJJJJJJJJ
@578351/1
cttcctttttttggatctgaagggcggtcccctcttttgggtggaatgta
+578351/1
CCCFFFFFHHHHHJJJJJJJJJJJJJJJJJJJJJJHHHHFFBDDDDDDCD
@3649053/1
cggcagctttcctccattagttttcttccaactagtgaaatttgacttaa
+3649053/1
CCCFFFFFHHHHHJJIJJJJHJJJJJJJJJJJJJJGIJJJJJJJJJJJIJ
@7234882/1
gtcgaatactctgagcttgctgagcgactaatgccactgtgtccaca
+7234882/1
??;D==DDA4<CB:<@<A3CE>EE9CDEADEICEEDEECEDDADDED
@44266/1
ctttttttggatctgaagggcggtcccctcttttgggtggaatgtatgac
+44266/1
@@@DD;AAFF8D<AB<<C9AGFE;:;CFFB>;@DFFEBD<;@A>>;@D>>
@2131355/1
cgacaatttgttctcttctgttgtttcaattttggcagtatgcaaatatt
+2131355/1
B@@DFFFFGHHHHIJJJIIJIJJJJJJJGJIIJJJJJJGHIIGEIIJIJJ
@1102019/1
cttctttcttagatctaccagtgcccatggcagcaaatctacttgatcct
+1102019/1
@?;DDAADHFDDHIIIG@AEEIGIIIIIGE@GGFHGDHFGEHIIEGCGII
@1102456/1
gggagaaatagtgattctgtagtgatataatttatcagcattattcgtat
+1102456/1
@@@DDFDDHHFHHJJJJIJHIJJHGJIJJDIJJGJHEIIGHIIJJJJGHI
@4166336/1
cccattgttagttgtgaccctattttacgatatattttttatcaaatgtt
+4166336/1
CCCFFFFFHHHHHJIJIJJJJJJJJJJJJJJJJJJJJJJJJJJIIJJJIJ
@6212963/1
cttcctttttttggatctgaagggcggtcccctcttttgggtggaatgta
+6212963/1
CCCFFFFFHHHHHJJJJJJJJJJJJJJIJJJJJJJHHHHFFBCDDDDDDE
@581701/1
gttaaatcaacatcagctgagatatactcatattgaggataagaaatacg
+581701/1
CBCFFFFFHHHHHJJJJJJJJJJJJJJJJJJJIJJJJJJJJJJJJJJJJJ
@4677655/1
gccttagtagaattataaaataaatacaaatacagaaacttagttgccaa
+4677655/1
CCCFFFFFHGHHGJJJJJJJJJJJJJJJJJJJJJJJJJJJJJFHIJJJJJ
@4168329/1
ctcagagctaccttggcagctgctaattttgcttggtgtttgttttctcc
+4168329/1
CCCFFFFFGHHHHJJJJJJJJJJJJIIJJJJJJJJJHHGIJJIJJJIIIJ
@7235265/1
gctgtggtctctgctgttgctgttgttgctgaggctgctgtggtctctgc
+7235265/1
BCCFDFFFHHHHHJJJJJJIJJHJJGIJJJJIJJJJJJJJEHIGGHGHII
@4169373/1
cataaaatgaaactgggcacaaccattagaatcacctgctgctttaaaat
+4169373/1
CCCFFFFFHHHGHJJJJJJ;HHJJJJJJJJJJJJJJJJJJJJJJJJJJHI
@7235903/1
atatctatgttgtacaaataacaatctactcctgcaactgggcggcaatt
+7235903/1
CCCFFFFFHHHHHJJJJJJJJJJJJJJJJJJJJJJJJJJJJJIJJJJJJJ
@583909/1
gtattcttcaatggttgctgctaaatcttcaagtacatagtacataactt
+583909/1
CCCFFFFFHGHHHJGIJJIJJJIJJJJJIJJJJHHGJJJJFHIGIJJJJJ
@44895/1
gttgccttaaaacaatgtcaagagcttggattgcctcctgcggaccatta
+44895/1
CCCFFFFFHHHHHJJJJJJJJJJJJJJJJJJJJJJJJJJJJJJJJJJJJH
@2631437/1
tcatgttataacattatgcagttcattacct
+2631437/1
;?7D;DA;A4C=3CF4<4CDIFIB@<?:C?F
@2132858/1
cgtttttccagagccagtaggtaaaaagattattgtattttcttttagaa
+2132858/1
@@@FFFFFGHHHHJJJJHGIJHGHIIJJIIIIJJJHIIJJJJJIIJJGJJ
@2133394/1
gctgtgtctctttctttttttgttagactgatttgatagagcacggaagg
+2133394/1
BCCFDFEFHHHHHJJJJJJJJJJJJJIIJJIJJJJIJJJJJJJJJJJJJJ
@3167315/1
tctctttctttttttgttagactgatttgatagagcacggaaggtggaat
+3167315/1
@?@BDFFDHDAF>FHIFHE??BBGF@?BF?9DDDHEDBHB7/77=CFGAD
@2634083/1
ggtggctgcagtttccatatcatattatacctgaaggcttttgggtcgtg
+2634083/1
@<@DDD?DBDCA>EBHAB3CFFHGFGHIBHGGG@F@FAB@FGCB::BFD6
@7746015/1
ttgagtgaagtttctgagagcatcttctctaactgtcctttgaggtgcaa
+7746015/1
CCCFFDDDHHFHHJJJJJJJJIJJJJJJJJIJJJJIJJJJJJJJJDGIII
@6217212/1
gctgttgttgctgaggctgctgtggtctctgctgttgctgttgttgctga
+6217212/1
BCCFDFFFHHHHHJJJJJJJJJIJJHIJJJJJJJHJIIIIFGIBHIJJJG
@3168963/1
ctccaatcgcattccctttcacactagggacatgaggtgaaat
+3168963/1
@C@FDFFFHDHBDEGFGHIIBFHGEHIIC9EHII@DB:?<FHH
@5195839/1
ctcatacttaatccaatgacatggggaagtcaattgctaatattgccatc
+5195839/1
CCCFFFFFHHHHHJJJJJJJJJJJJJGJJHIJJJJJJJJJJJJJJJJJJJ
@1603280/1
ttcagcattataaggaaaaggcactgactgtgtgtaataataatgctgtg
+1603280/1
CCCFFFFFHHHHHJJJJJJJJJJJJJJJJJHIIIIJJJJJJJJJJJJJJJ
@4681471/1
ccacccttttttttgttcctttttgaattgaaatcacctgctccaggtaa
+4681471/1
@@@FFFFFHFHHDHJFDFGGGGIIEIGIIGIGGGHHDEHIHIIHGGGFCH
@7238913/1
ttttgaaacacaatgtgagtacctactacctttatattcactgtaaaatc
+7238913/1
@@@DDDFDDFFDHHIJIJJAEGIIJJJEIGHIIJFHIEIIIIJJJJJJIJ
@4681657/1
gtaggaagttatcaagaaatctaagattgcatcaccgaggaattccagcc
+4681657/1
CCCFFFFFHHHHHJIJIJJJJJJJJJJJJJJJJJJJJJJJJJJJJJJJJJ
@1107095/1
gttgctgctaaatcttcaagtacatagtacataactttagctgtcgtctt
+1107095/1
CCCFFFFFHHHHHJJJJJJJHIJJJJJHIJJJJJJJJJJJJJJIJJIJJJ
@4682493/1
ggtatatataagattacaattcttaacattttttctttaaacaaagaaca
+4682493/1
BCBDFFFFHHHHHJJJJJJJJJJJJJJJJJJJJJJJJJJJJJJJIIGIIG
@5698952/1
ctgctgttgctgttgttgaggctgctgtggtctctgctgttgctgttgtt
+5698952/1
CCCFFFFFHGHHHJJIIJIJIJGIJJGCFIIEIEGCGGIGIJGIIHIIII
@5700229/1
ctccaattgcattccctttcacactagggacatgaggtgaaattattggt
+5700229/1
@@?DDDB?AACCCABAECHEFDIDDHEEEHEEEH9?G::::?9??BDGG0
@5702355/1
ataagttgtaacagtaagttcttttttttccttgactatgtttgatgaca
+5702355/1
CCCFFFFFHHGHHJIIJJJJIJJJJJJJJJIJJJGJJJJJHIIJIJJIJJ
@3659773/1
ccgctatcatcctggctgttgccatttgattcgtcctttgtttttactcc
+3659773/1
CCCFFFFFHHHHHIIIIIHIIJJIJJJGHHIJJHJJJIJJIJJJJGIJJJ
@3170798/1
agcacggaaagcagcgagatgagcataataggtaggtgcagggtatgaaa
+3170798/1
CCCFFFFFHHHHHJJJJJJJJIIJJJJJJJJJHHIJGHIJJJJBFIJJJJ
@50982/1
gctcaatttaccttcatccttgttttcaaagttgataaataatattaatg
+50982/1
CCCFFFFFHHHHHJJJJJJJJJIJJJJJIJJIIJIIJIIJJJJJJJJJJJ
@5703465/1
ctcccgcaggtgggtgagtaacatcagctccgagaaatattacaggttcg
+5703465/1
CCCFFFFFHHAFHH@EGHFHGGHGHJJEIJJJHHF@FHIJJJIJJIHIJJ
@51517/1
aatctctgtatcaacaactgtaccag
+51517/1
?;@B=DADADDDD?@<E??DBBDBD:
@587944/1
gcctcttttaccattgtacgagtttgagcatcatt
+587944/1
;1?B?ADDFFFFAGG<FAC=1@<AA<FDF9E?FEF
@6722536/1
gttgcggttaaaccaagaacatgtggcctatcctctggaggaattccttt
+6722536/1
CCCFFFFFHHHHHJJJJJJJJJJIIJJJJJJJJJJJJJHIJJJJJJJJJJ
@6722620/1
atctcatcaaatattgataaactagtttcttcttcatcagggaaattagt
+6722620/1
1=?DDFFFHHHHHJJJJJJJJJJIIHJIJJJJJJJJJJIJIIJJJJJIH?
@6722699/1
gcactggttacaggagatactggttgttgttgaggtggtagttgagtttg
+6722699/1
CCCFFFFDHDFHHI@FFHIGIIIAHE@FHHIDIII?FGFGGGGHIID@FG
@6722800/1
aggaaaaccagattttggattgaggtgataacatatttcggcaacat
+6722800/1
@@@1AB>DB:A:CABFDE:FCCCH@GFBD?GADFGICFFAFIBA8BF
@5705871/1
ctaaaatattgttcaagttcacgaggagtattcttggaaacaattttata
+5705871/1
B@CFFFFFHHGFHIIIIHIJJJJJJJJJCGIIJJJJJGJJJIJIJJIJJJ
@5200325/1
gctctggctattttagcatggaatgtaatctccaagttgtgaatcaattt
+5200325/1
CCCFFFFFHHHHHJJJJJJJJJJJJJJJJJJJJJIJIIJJJJJJJJJJJJ
@5706091/1
gtttccttatcagtaatctcgaatctattatctcttggacaagttgttat
+5706091/1
CCCFFFFFHHHHHIJJJJJJJJJJJJJJJJJJJJJJIJIJJJJIIJIIJJ
@5200442/1
tgcagcctgactggtgagaaccctcaccgctgtcatgctctttctcaaca
+5200442/1
CCCFFFFFHHHHHJHIHIHIJIJJJJJJJJJJHIJJJJJJJJJIJIGIJJ
@3660761/1
cccaacataactttccacaagtcaagtaagcttc
+3660761/1
@;<DAB;D<BD?FBDC<DFEE<<CHGF<EHH<<E
@7750874/1
ctggttgccttaaaacaatgtcaagagcttggattgcctcctgcggacca
+7750874/1
CCCFFFFFHHHHHJJJJJJJIJJJJJJJJJJIJJJJJJJJJJJJJJJIJI
@5708102/1
gctgtctttgtgtcttgcacgacctttggattgaatataagaccttgttg
+5708102/1
@CCFFFFFHHHGHJJJJJJJJ6EHIJJIIHHJIEIJJJIJEDHIGHJDFG
@2140768/1
ctctgctgttgctgaggctgctgtggtctctgctgttgttgctgctgctg
+2140768/1
CCCFFFFFHHFHHIJJJIJJJJIIIJHGIJIIIIGIGIJJIIIJIIIGFF
@2140949/1
tcagataatcccatatcattgagacattaacttgcgtagcatactttatc
+2140949/1
CCCFFFFFHHHHHJJJIJJJJJJJIIIJJIIIJGIJHIGIJIJIJJJJJJ
@7242231/1
gctaatttaaaaattgaatagtttttatgaaatgagtcagaattttcgtt
+7242231/1
CCCFFFFFHHHHHJJJIJJJJIHJJJIJJJJJJJJJIJJJJJJJJJJIJJ
@5708824/1
tcattacctaagatatttgttatgatctccggccaagatcagccgtgttt
+5708824/1
CCCFFFFFHHHHHJJJJJJIJJJJJJJJJJJJJJJJJJJJJJJJJHIFIJ
@6225506/1
gtcagcttacaagccttagtaagcataaatttatggaagccataccgtac
+6225506/1
CCCFFFFFGHHHHJJJJJJIJJJJJJJJJJJJJJJJJJJJJJJJJJJHHH
@6225993/1
acaagggatagcactcaagggcacattatgttttctaacacttccttgcc
+6225993/1
CCCFFFFFHHHHHJJJJJJJJJJJJJJJJJIJJJJJJJJJJJJJJJJJJJ
@4178917/1
ggacctctttgtgcccatggagtttgacctctaggaccagtttgcaaagg
+4178917/1
CCCFFFFFHHHHHJJJJJJJIJJJJJJJJJJJJJIHJJJJJJIJJJJJJJ
@1114550/1
cacccttatctttatcatcttcttcattggctgaatccttatttgtttca
+1114550/1
CCCFFFFFHHGHHJJIJJJJJJJIJJJIJIJJJJJIIJJJIJJJIDCHII
@590984/1
ctagcatgactgactagatagaagtctaattcagtagggtgagtaatctc
+590984/1
@;?:DD>BDD:DFEAD>FAHHDBF:AE@<<@H@<21?EB1:8C?>@90?G
@7242917/1
ccgatagtttccaaacgctccagattgatgccatcgtttgcattagacat
+7242917/1
CCCFFFFAHHHHHJJIJJGIIJJIHJIIGJJIIIIJIGIIJJJJJJJJJH
@1114681/1
ggcagtaacaagattttcacatggctgcccctttattatccctttcagtg
+1114681/1
CCCFFDFFHGHHDIIIJIJJJIJIIJJJEIIJJJJJIJJJJIJJJJJIEH
@5709514/1
tacacagttgcagtcctgagctggtcttcagtcacccgattctatttctt
+5709514/1
CCCFFFFEHHHHHHJJJJIJJJJJGHIJJJJIIIIJJJIJIJIJJJJJJJ
@1610319/1
ggcgtttctgtaccactataaatgtaatcggtggcgtgtaatcactgctg
+1610319/1
CCCFFFFFHHHHHJJJJJJJJJJJIJJJJJJHJJJJHIIJJJJJJJJJJI
@5709858/1
aaaaattcttttttaagtaacaaagcttcagtaaataacaaagaatggaa
+5709858/1
@@<DDFDDHFHHDEGIE<CBEBHI@@HHIGE?FFBGHHIIIGIBFFHGII
@2142688/1
ctttaaagtaaacagcaacagtatataaacgagtgttagttggacccatg
+2142688/1
@@@DDD?AFAFHAGIIADCCAAHHCFEHGIEIECEHGCGHGE@FDDFIIC
@57616/1
ctccaattgcattccctttcacactagggacatgaggtgaaattattggt
+57616/1
@@@DDDDFHHHFHIG>FGIIGIGIIIGIIIIIII>EF?DDGIEHIIIIF9
@3665499/1
gtatatataagattacaattcttaacattttttctttaaacaaagaacat
+3665499/1
CBCFFFFFHHHHHJJJJJJJJJJJJJIJJJJJJJJJJIIJJJJJJJIJJJ
@4180949/1
attctaagagggtacacaattcaggcactaatgtctcttcaaaatcttct
+4180949/1
CCCFFFFFHHHHFGIIHHACHIIIJJIIJIIJIEFGHGIIJJJJHHIIIJ
@5207416/1
acttcttctcgaggtggctgcagtttccatatcatattatacctgaaggc
+5207416/1
@@@DDDDDBFFHHIGHGIAGCEG9<FGGFGCHICDGHCGHGHDGIGFGHD
@7243966/1
cttgttttcaaagttgataaataatattaatgaaactaaaaacttcaaaa
+7243966/1
CCCFFDDDFDHHDIIGIIIIIIDDHHHHICH@CHHCHIGHII@GEBGGIH
@6231364/1
agtatgtttacaaatgttgcagcattaagtcttctctgcactgtgacagt
+6231364/1
@C@FFFDEHHHDHEGGGHFGGIHCGGHDCCFIHIIJIIAHGGIHDHIGHB
@6728178/1
gattgatgtcccaatggtccacacctttgtcaccactatattcaccaacc
+6728178/1
CCCFFFFFHHHHHJJJJJJJJJJJJJJJJJJJJJJJJJJJJJJJJJJGIJ
@6232301/1
cctcaaggtacacccctataagggcttcgatagaatctgcaacaactttg
+6232301/1
@@CFFFFFCDDFFGHHHEFHCHGGIHJJGGGHBGGIJJGHHGGEHGIIIG
@6728906/1
gtcgtgagaagctgcaacggctgctata
+6728906/1
@@@DDA;=F?CFBF@?FFGIIF68E?DC
@6729088/1
ctgtattataacatgacctaagagttttattaaagttggatcattagcag
+6729088/1
@CCDFFFFHHHHHJJJJJJJIJIJCHIJJJJJJJJHIJJJIJJIJJJJJJ
@4686953/1
tttggctttaacctcataactaaaacagggttcatgagttccactttcac
+4686953/1
CCCFFFFFHHHHHJJJJJJJJJJJJJJJJJFHIJJJJJIJJJJJJJJJJJ
@5208992/1
tttgaattgaaatcacctgctccaggtaatggaaaatcctgaggagcatg
+5208992/1
@CCFDFFFFHGHHEGIGIJJJJJJJIGHGIJJJJIIJJJJJJJIJJJJJI
@3667127/1
gtcttgaaatctgtagcccaatatagattccagaacttccggcataatga
+3667127/1
CCCFFFFFHHHHHIJJJJJJJJJJJJJJJJJJJJJJJJJJJJJJJJJJJI
@7756111/1
agcagcatatcgactaggatgagcatccatggaacctacaacagctgcta
+7756111/1
CCCFFFFFHHHHHJJJJJJJJJJJIJJJJJJJJJJJJJJJJJJJJJJJJJ
@7756137/1
ggtgagtaatctctgtatcaacaactgtaccagccggcacattcatattt
+7756137/1
BC?DFFFFHHHHHJJIJJJJJJJJJJJJJJJJJJJJJJJJJJJJIJJJJJ
@7756195/1
catactttatcgtaacggtcatttctttttcttgatctctttcattatcg
+7756195/1
CCCFFFFFHHHHFHIJJJEHIJJJJJJJJJJJJJJJJJJJJJJJJJJJJJ
@4182568/1
aacgtcattagcagagctcgctactaaggccttcaagatagaacccaatt
+4182568/1
CCCFFFFFHHHHHJJJJJJJJJIJJJJJJJJJJJJJJJJJJJJJJJJIJI
@1614085/1
cctgttcttcttgaagttggttcagctgtagtctgtctgcatctgtatat
+1614085/1
@CCFFFFFGGGHGGJJHGIIHGHIJIJIHIIDFHIEGAGHGIJIJDGGIF
@3179413/1
gtcctgttggtccattaatataaaatggttcaacttctttggtgtac
+3179413/1
@@@DFFFFGHHHHJIJIIJGIGIIJIGEHHIIIJJJIJIJJIHIJJJ
@2145535/1
ttccttatcagtaatctcgaatctattatctcttggacaagttgttatat
+2145535/1
CCCFFFFFHHHFHHIJJJJHHGJJJJJJJJJJJIJJJIJJJJIGGHIIIJ
@4183904/1
gtcacaactaacaatgggccacaactcatattgatcgtcaaatgaaacat
+4183904/1
<@@FFFFFHGHDHBFHIIIIGGG@HIIIIGGHIGHIIIIIIIIIIIIGGG
@7757560/1
gtagctttaatcatagttgatgtctgcatatcagtcagcttcttaatgca
+7757560/1
CCCFFFFFHHHHHJJJIIJJJJJJJJJJJJJJJJJJJJJJJIJJJJJJJJ
@3179719/1
ataagaacaatgagtgagagcttgcaagaggtaacttctgtcttgaaatc
+3179719/1
CCCFFFFFHHHHGJHHJJJJJJJJJJJJJJJIJIJJJJJJJJHHHJIIJJ
@7758342/1
gagtactatcatcagctggtgtagaattacagaataactcatgaatgctt
+7758342/1
=8?4A?BB?A?FHGGGBFHAA<CH<FHDEHAEBAEGA@<EDH49DBDBHG
@2641780/1
ttctaatattgatgttttattttcagtataccttataccgctatcatcct
+2641780/1
BCCFFFFFHHHHHJIJJJJJJJJJJJJGJJJIJJJJJJJJJJJJJJIJII
@5715456/1
tgtaacgattggaaaaataatcagaataagaacggtattgctctgcaggg
+5715456/1
BCBFFFFFHHHHHJJJJJJJJJJJIJJJJJJJJJJGIJJJJJJJJJJJJJ
@3668888/1
ggtctctgctgttgctgaggctgttgtggtctctgctgttgctgaggctg
+3668888/1
CCCFFFFFHHHHHJJJJJJJJJJJJJIIJJIJJJJJJJIJJJJIJJJJJI
@6732968/1
ctttcatatggtgtttttacttttagtttttctatttgtactaaaagtac
+6732968/1
;;@DB:==DFAFFAB??EBACFEF?3C?HFI??FCGEFFB?GGII@DGEF
@4186087/1
cagaattttcgtttggagcaaatacaatgtatttgctgtctttgtgtctt
+4186087/1
CCCFFFFFHHHHHJJJIJJJJJGIJJJJJHIJJJJJJJJJJJJIJIJIJJ
@3670808/1
tcctttttttggatctgaagggcggtcccctcttttgggtggaatgtatg
+3670808/1
CCCFFFFFHHHHHJJJJJJJJJIJJIJJJJJJJJJHHHFEFDDEDDCDFD
@3670884/1
ctcctcatcaagagcacggcgatactgcaaacaagggatagcactcaagg
+3670884/1
CCCFFFFFHHHHHJJJJJJJJJJJJJJJJJJJJJJJJJJJJJJJJJJJJJ
@6235101/1
gtctgctgggttgctggtcaccgggttgttgcctaacaggaggtgcactg
+6235101/1
CCCFFFFFHGFHHJIJIIIIJIIJJFHGJJJJJJIIIJGIGHJGHHGIJI
@4187170/1
cttggaaggaagacttcaggtaacgaaacataggctctacctgatctgga
+4187170/1
CCCFFFFFHGHHHJJJJJJJHHJJJIJJJJJJJJJIJJIIJJJIJJIJJG
@65254/1
ctttgctttaggatcatcatctggattttgaataggaaatttgataagtt
+65254/1
CCCFFFFFGGHHHJJIJJJJJJJJJJJJJJJJJJJJGJJJJJJJIJJJGI
@598077/1
agtaggtaaaaagattattgtattttcttttagaactctttcaaagagtt
+598077/1
@@?DDD=DDFBBFHDHGIFHAEHHEGFHGEGIGDHGGGIIIIIIIIBHHH
@2645403/1
agaatataatagtttcaattcatttgatttatgcttaataagcattacag
+2645403/1
@C@FFFFD<FF?HGFA@FEIIDEHG?FHHIEEHGGHIIIAFHGIIIIGII
@65793/1
ttctgatagcctgcaattcttggttcaagatcattttaaactgtccttct
+65793/1
CCCFFFDFHHHHFIJGGIJJJJJIJGIJJIJIIIJJJJIIIIIGHIJJJJ
@65905/1
ccaggaacttcccagtcatcaggaataaagtcattaaccttcaaaatttt
+65905/1
;@<DD??DFDHFHGDAEBIFHEDHIGIGIG?FEHFHHBFIEHEHBBGIDF
@6238389/1
acactgactaaaatattgttcaagttcacgaggagtattcttggaaacaa
+6238389/1
CCCFFFFFHHHHHJIJJJJJJIIIJJJJJJIJJJJDHIIJJJJJJJJJII
@3181919/1
atttcattgtgcattaatctatagaaaattttccaaacagtatttag
+3181919/1
@@@DFDFFGFHHHIIJEFIIGIEGEHHHGIIIIIJHIIJEIGIGCGG
@5211771/1
gacatttcttcagggagaatttttaaccatttacacaatataaatgcacc
+5211771/1
CCCFFFFFHHHHHJJIJIIJJJJJJJIJJJJJJJJJJJJJJJJIJJJJJJ
@1123825/1
gttataacattatgcagttcattacctaagatatttgttat
+1123825/1
@?;DDDDD<DFBB>FHBEFHGII>HHDH@;3<@FHG9:CE9
@6239749/1
ggtagttgagtttggtgggtaggggttgtttccctagagtgtggttg
+6239749/1
@<@DDFFDAFFFHD?ECGE@DC=GHHGGHIIGGGGI@9D<B9BDFCF
@2647546/1
gccatcaacgttcactgtctataaaaatacaagaattcctaattggtagt
+2647546/1
@@@FFFFFHHHHHJJJIIIIJJEGIIIIJJJJJFGGJJIJJJJJIIFDHF
@1124255/1
attcctccatactccttgtcttacaggtaccggtctttctcgataatcaa
+1124255/1
?@@?DDFDGFFHHIGIIGEHBHGHCHIIIIIII@D<GG@FCHDHIHHIEG
@5213386/1
gcagtaacaagattttcacatggctgcccctttattatccctttcagtgg
+5213386/1
@@CFDDEFHHHHHIIJJJJJJIJJJIJJJIIGIJJJJJJJJIJIIJIHIJ
@5213482/1
caattatgatactgtctccttcaacaatcgtcggtacaatgtaatatgag
+5213482/1
CCCFFFFFHHHHHJJJJJJJJJJJJJJJJJIIJJGIJJJJJIJJJJJJJJ
@5213687/1
agctgagtaaggagttgaaggattttctaaagctttgaattcataagttg
+5213687/1
CCCFFDDDFHHHHIFHIJJJJIGJJJJJIIJJIJJJJGFHIJIIIIIIII
@66405/1
gcagggaattctaagagggtacacaattcaggcactaatgtctcttcaaa
+66405/1
CCCFFFFFHHHHHJJJJJJFHIJJJFHIJJJJJJIJJJJJGIIJJIJJJJ
@3182929/1
ctgtgatcttgtctaagattgctttcgctgcggcatgctttgcttctttc
+3182929/1
@@@DFADDHDHHFIBDGAIHIIIIIGHGGGGIEGGIGGHIIDGGIGIIIG
@5718753/1
gaggaattccagcctttgatagcaatcggtaaagttttgcctataagaac
+5718753/1
@CCFFBFFBDHDHIDGEACIC<>@HH>FHFAD4??FHDF>EF@BDBDF@?
@5719303/1
gccatcctctcattcttagttgtaacaactaggggcaccatgacgatagc
+5719303/1
CCCFFFFFHHHHHJJJJJJHIJJJJJJJJJJJJJJJJJJJJJJJJJJJJJ
@3184342/1
gtttttgagctcatacttaatccaatgacatggggaagtcaattgctaat
+3184342/1
CBCFFFFFHHHHHIJJJJJJIJJJIJJJJJJJJJJJJJHIJJJIIJJJJJ
@6240487/1
acgttatcaggttttgggtagttgggtaatattttgataacgtggatgta
+6240487/1
BCCDFFFFHHHFHIJJJJAHHHIJIJEGGIJIJJJIJJIJIJFHIDIIFH
@3675630/1
cttcattttcggtttcgtaggcaggtggaggccatcgcctggtcatgcat
+3675630/1
CCCFFFFFHHHHFHIJJJIIJJJJJEHGHGIIJJIIIIIIIJFHIIJIJI
@4694962/1
gcctcatgttataacattatgcagttcattacctaagatatttgttatga
+4694962/1
CCCFFFFFHHHHHJJJJJJJJJJJJJJJJJJJJJJJJIJJIJJJJJJJJI
@3185196/1
gttaactttataatcaatcggcatttctttcagaccaaaatttctttgta
+3185196/1
CCCFFFFFHHHHHJJJJJJJJJIJJJIJJJJJJJJJJJJJJJJJJJJIIJ
@1621199/1
cctatttccatccagtcacccttatctttatcatcttcttcattggctga
+1621199/1
?@@=BBDDDGDHHIIIIIIEEDFGCHHIIIIGBHEGGAFGGIGIIIEIGF
@5720787/1
ctgaactagttcatatttcggagtcgtccctcttctggaaagcagctctt
+5720787/1
CCCFFFFFHHHHHJJJJJJJJJJIJJJJJJJJJJJJJJJJJJIJJJJJJJ
@3185761/1
tttttttctttctaattcttcaaggagtccttcatcttcttcagattcgt
+3185761/1
CCCFFFFFHHHHHJJJJJJJIJJJJJJGHIJJJJJJJJJJJJJJJJJJJF
@1621861/1
gtcctgttggtccattaatataaaatggttcaacttctttggtgtac
+1621861/1
CCCFFFFFHHHHHJJJJJJJJJJJJJJJHHJJJJJJJJJJJJGHHJJ
@69586/1
ctagtataaagattacttctaccatcaaaaacaggtttaaggtttccaaa
+69586/1
@@@FFFDFHHGBFIGCBGIGIGHGHHGHGGGIIIJEEHIHGGDGHJIIHH
@2151464/1
ctctccaaaattgtaaatccaggaacttcccagtcatcaggaataaagtc
+2151464/1
:?<D;?AD?;:AD<E?:<CAAFGF@GB?C@EB?:::E???:9:?B<:DGD
@4190310/1
gctgagatgaaggtggtctgctgggttgctggtcaccgggttgttgccta
+4190310/1
CCCFFFFFHHHHHEGGHHIJJJJJJIJJJJJJGIJJJJJJDHIJJJJJJJ
@1125511/1
ccggaaagaacctagtgtgatggcgtttctgtaccactataaatgtaatc
+1125511/1
CCCFFFFFGHHHHJJHHGHIJJJJJGIJJJJJJJJJJJJJIJJJJJJJJJ
@1125815/1
agataataatgcctcagagctaccttggcagctgctaattttgcttggtg
+1125815/1
B@@FFFFFHGHHHJIJJGIIJJIJHIIJJJJJJIIJHHJJJJIJJJJJGH
@4191468/1
gttggagatccatagcgcaccattgagagctcaggagggaggtccttttg
+4191468/1
C@@FFFDDFFHDFIJJJJJIGJJJGIJGIIIIGHIJJGIJIIFHGIIGJI
@1126943/1
gtactatcatcagctggtgtagaattacagaataactcatgaatgctttc
+1126943/1
@?@DDDFFFFHDHGJGIJGJFEIIGFHGEGGCHIIIJIGIIGGIGIIJJE
@7762160/1
ctttctaatgtttcttcatttaaaaccgctgtgtctctttctttttttgt
+7762160/1
@@@BDFFFHHFBFGIIIEHIIIIGEGGHGIIHHFDFDHIGIII@FCHEEG
@7762966/1
agcatgatgacattcatctataactaatagattgacacgagacaacgtga
+7762966/1
@@CFFFFDHGHHGGGGIIJGGHIJIIIGHJJGGHJJJIIGHJIJJJJGGH
@2151980/1
ttcttttctttaacatttctcacagaacggttgccatatagccttaaaag
+2151980/1
CCCFFFFFHHHHHJJJJJJJJJJJJJJJJJHIJJJJJJJJIJJJJJJJJJ
@7763988/1
cataattcgggccttaactttagtgaactggtcatcaactgagaggccaa
+7763988/1
B@CDDDFFHHHHHJJJJJJJJJJHIJJJJJJHIJJJJJJJJJJJJJJJJJ
@6740791/1
ctaaataaatagctgcagctaatgattcaaataagtctccaaggaccttt
+6740791/1
@@CFFFFFHHHHBEGGHGIIIICHIIIHHBCE>FFGIIIIGCHDGGE@DF
@2654701/1
gggtagttgggtaatattttgataacgtggatgtagataggctggcctgc
+2654701/1
?@@DDDBB?A@FDHIIIIIIIBCEFHICD=?EFHDAGIEEBFGC@??FHG
@6741217/1
tttacaattagaatttataagtgttgcggttaaaccaagaacatgtggcc
+6741217/1
CCCFFFFFHHHGHJJJJJJJJHJJJJJJJIJJJJJJJJJJJJIJJIJJJJ
@2154122/1
ctttattctcattaaggaattccggtttctcaaaacatggtgctggatga
+2154122/1
CCCFFFFFHHHHHJJJJJJJJJJJJHIIJJJJJJJJJJJJFGHJJJJJIJ
@7253169/1
gttgctgttgttgctgaggctgctgtggtctctgctgttgctgttgttgc
+7253169/1
CBCFFFFFHHHHHJJJGJJGJJJJJHHJHIJJJJJJJJJJJJJGIIHIJI
@1624730/1
cagcatccagaagttcaatctggtattctctaggagtaaatgatttagta
+1624730/1
CC@FFFD?FBF?FGGEICGGCHG:FHGDHHIGIEEHD@?CFH9HHHIIGG
@602912/1
atttataaagcaacggtccacaaaaaataaaataagctcaactatagttt
+602912/1
CCCFFFFFHHHHHJJJJJJJJJJJJJJJJJJJJJJJJJJJJJJJJJJIJJ
@7255039/1
ctgttcttcttgaagttggttcagctgtagtctgtctgcatctgtatatg
+7255039/1
CCCDFFFFHHHHHJJJJJJHIJIJJJJHJJIIJJJJJJIJJJJJIJJJJJ
@6743106/1
gtaaaacgtaagtggaagcataagctcccaattctttggtgataagaact
+6743106/1
CCCFFFFFHHHHHIJJJJJJJJIJJJJJJJJJJJJJJJJHIJJJJJJIJJ
@1626687/1
ttcttctttaagacactgactaaaatattgttcaagttcacgaggagtat
+1626687/1
@@@DFFFDHFFFFGHEBEEGIGEGIEIDHIDGGHGIDGHHHIGGGHHFHG
@1626952/1
agggtttcttccgctaatttaaaaattgaatag
+1626952/1
???DABDDHDDHFGGGGGII>>9CFHHGCHIBG
@1627007/1
ggaagttggtgtagaggtgcaggctggccatgttgaatagcttgctgtgg
+1627007/1
@@@FFDFFHCFDDHGIJABFIIJIJIJJJGHIJJJCHGIGDHHGHIIHIG
@4195653/1
ggaggaattcctttaaactgatccatgatcaatctcataggatgtctatt
+4195653/1
CCCFFFFFHHHHHJJJJJJJJJJJJJJJJJJJJJJJJJJJJJIJIJJJJJ
@5220569/1
gtggaagtaagaggtctttcatttaatgttttttgaaaagcctcacttgt
+5220569/1
@BCFFFFDHHHHHJEGHIJJJJJJJJJJJJJJJJIIJIJJIJJJJJJJJG
@5726937/1
gttcctttttgaattgaaatcacctgctccaggtaatggaaaatcctgag
+5726937/1
C@CFFFFFHHGHFHJCHIIGHIJIFIIIIJIIJCFHIJIJJJJIJJJJJJ
@606185/1
gtaaaacgtaagtggaagcataagctcccaattctttggtgataagaact
+606185/1
B@BFFFFFFFFHAFHIJJJIJIJJGIJJJIGJJJIJJJJDGGHIJIIJIJ
@6743939/1
gtaggagtaaaacgtaagtggaagcataagctcccaattctttggtgata
+6743939/1
CCCFFFFDFHHHHJHGIJJJJIIJIJJJJJIIJJJJJJJJJJJJJFGIJJ
@5222119/1
cttcactgcaaaagtttgatcaaataaacactatacaagtttggtcaaat
+5222119/1
@C@FFFFFHHHHDHCGHHIJJIIJJJIJJJJJJIJIIIJDHIJDDFIIJJ
@2656662/1
aacaaatctcttaatgatatcagtcagcttacaagccttagtaagcataa
+2656662/1
CCCFFFFFHHHHHIJJJJJJJJJJJJJJJJJJJJJJJJJJJJJJJJJJJJ
@5728277/1
aagatagtaagttatttcttctaaattctgctctgataaattagaatcat
+5728277/1
CC@FFFFDFHHFHIJJJJJIIIIJGGIIJJIIIJJJIJIJIJJJIJJJII
@7260611/1
gctttctaatgtttcttcatttaaaaccgctgtgtctctttctttttttg
+7260611/1
C@@FDFFDBHFFFHIIHGHGIGFHCHJGGHHG??GHIB@FHFGHGIIGHG
@4198173/1
tggtaaatttatcgcaaggtaatgtaaaacaatatctattcaacaaagga
+4198173/1
@CCDDFFFHHHHHJJJJJJGHIJJFHIJJJJJJJJJJJJJJJJJJJIJJJ
@77441/1
ccacatcaatgttaaggaatggtttccaaccaataattgcagactggaag
+77441/1
:??DDDDDFGGFFEHHHBGGGGAFGGHEBGIGGGEGIGGIIGBGGGDIGI
@6247605/1
tccagcatcattactaattttttgcaattgttgagtgaagtttctgagag
+6247605/1
CCCFFFFFHGHHGJJIGJJJJIJJJGGEIJJJJIJJIJIIHIIIIIJJJI
@3190128/1
atatataagattacaattcttaacattttttctttaaacaaagaacattg
+3190128/1
CCCFFFFFHHHHHJJIJJJJJJJJJJJJJJJJJJJJJJJJJJJJGIGIIJ
@3190439/1
gttgttgctgctgctgttgttgttgttgttgaccccatggttgtcgagga
+3190439/1
B@BFFFFFHHHHHJIJFIJHIIHIIHJJIIJIJIIJHJJJDGIHIJHJJB
@6248264/1
gccaagatcagccgtgtttggtagaagcaggatgacacttaggtcgtgca
+6248264/1
CCCFFFFFHGHGHIHIFHIIGHHGGJIGIIEGIIJJIJIIIIIDFDFBGG
@7261823/1
ccctttttgcagcttcttcaagagggatgggctctgaaggttgtattgtt
+7261823/1
CCCFFFFFHHHHGJJIIJJIJJJJJJHIIJIJIJJJGEHIGHIGGJIGIJ
@78619/1
ctccaattgcattccctttcacactagggacatgaggtgaaattattggt
+78619/1
CCCFFFFFHHHHHJJJJJJJJJJJJJJJJIJJJJIJJHHHHJJIHIJJJB
@78966/1
atctggtttacaattagaatttataagtgttgcagttaaaccaagaacat
+78966/1
@CCFFFDEHHHHHJJIIBJGIJJJJIJIIIEGHJJJGIHIGGIJGAHGIG
@6248966/1
gtacactgctttttccttctccagctagttgatctttcatatttttaagt
+6248966/1
@BBFFFFFHHHHHJJJJJJJJJJJJJJJJJJIJJJJJJJJJJJJJJJJJI
@5730667/1
agaaataatatctcagcaccaattttatgatttctcttctcttggtgttc
+5730667/1
@<<DD?DDD>?FHBEACB?EA:FHEGH9<<9CFG@GIBBGEFGG<1:?BF
@1629288/1
gagccttttcccaaaatcataccattagatttattaatttgctcagg
+1629288/1
CCCFFFFFHHHHGJJJIJJJJIIIIJGGIIIIGIJJJJJJHJJIIGG
@7770683/1
ctttctttttttgttagactgatttgatagagcacggaaggtggaatttt
+7770683/1
@@@DDDFFGHHFDFGGG>EHFFHGGGGIEHGIIIEFD@DHG9=C88=FAG
@7770955/1
gccatttctctatttgcacttagttactcagtctcacagttagttatcaa
+7770955/1
CCCFFFFFHHHHHJJJJJJJJJJJJJIJJIJHIJJJJJJHIJJHIJJJJJ
@7771027/1
cttcattttgttgccttaatctagccacttcagccttatgcctctcaaac
+7771027/1
CCCFFFFFHHHHHEHIIJIJJJIEIIIJEIIIJJJJJIJJJJIJJJJIJJ
@4701126/1
agtatatacaaccagattaattattatgagagaagaattgataactaact
+4701126/1
@@@DFFDEHHGFHGHIIEDHHJJIFIIGCHBGFGHGEIIGJIGEHIHIIJ
@4701489/1
gagaaatttcaatttttgcaaattgttcgtagtgaagaactgaaagc
+4701489/1
CCCFFFFFHHHHHJJJJJJJJJJJJIJJJIJJHIIJJJJJJJJJJJJ
@6746692/1
ccaacaacaatgacaggtttttgaaaaaattttggccaatagctgtgggt
+6746692/1
CCCFFFFFHHHHGIIIJHIJJJJIJJJJIJJJJJJJJJIJJJJJJHIJJ;
@608056/1
cactgattgatgtcccaatggtccacacctttgtcaccactatattcacc
+608056/1
CCCFFFFFHHHHHJJJJJJJJHIJJJJJJJJJJJJJJJJJJJJJJJJJJJ
@4702062/1
caagctgtcgcttcaattcatccacttctccctgcagttcatccataatt
+4702062/1
CCCFFFFFHHHHHJJHIJJJJJJJJJJJJJJJJJJJJIIJJJJJJJJIJJ
@1135244/1
ccactatctaaataaatagctgcagctaatgattcaaataagtctccaag
+1135244/1
CCCFFFFFHHHHHIIIJJJJJJIIIJJJJJJIIJJJFFFHIIFIIJJJJJ
@4199788/1
ggaaggaagacttcaggtaacgaaacataggctctacctgatctggacca
+4199788/1
CCCFFFFFHHHHHJJJJFHIJJJJJJJJJJJJJJJJJJJJIJJJJJGIIH
@5225938/1
attgactaaggccgatctgaggtctgtcaattcaccaggtgatatatttt
+5225938/1
CCCFFFFFHHHHHJIJJJJIJJGHIJJJJJJJJJJJJJJBFHIJJJJJJJ
@3191877/1
cttgaacttcatttccaacaggtagtaagtgatcattaagttcgccgatc
+3191877/1
@?@DDDFFGHFHGII>GGHGIIGHIFHIIHBF>HIG<GFFHHBFGGGEHB
@81551/1
cgatgatttgatatctatatttctcattttttctgctaaagcactacctt
+81551/1
C@CFFDDDHHDDFFHIJJJJJJJJJJJJJJJJJJJIJIIJJJJJIGJIIJ
@7771845/1
caatactttaagagcatttattgcagcttctttctgtgcatcatttttag
+7771845/1
CCCFFFFFHHHHHJJJJJJJJJJJJJJJJJJJJJJJJJJJJJJJJJJJJJ
@4200934/1
tgttgttgttgaccccatggttgtcgaggaggtccctgttgttccattgc
+4200934/1
@@@FFFFFHHFDH@GHGGGEHHIIJJJIIIIG:DGHIIJIIHHIIJIJJI
@3193380/1
ctctatttcattgtgcattaatctatagaaaattttccaaacagtattta
+3193380/1
CCCFFFFFHHHHHIJJJJJJJJJJJJIIJJJIJJJJJJIJJJIJGIJJJJ
@7772499/1
ctgtggtctctgctgttgctgttgttgctgaggctgctgtggtctctgct
+7772499/1
@@@DDBFDHDDHHIGEFGBFHIJEHGIEFHIIIJJGCBDFGE;09?DDGG
@7772598/1
gcctttgctcagcatctcgaggaaccaagtagcatggtggtagccaatta
+7772598/1
CCCFFFFFHHHHHJJJJJJJJJJIJJJJJJIJJJJJJFGIDGIJJJJJJJ
@6251838/1
ctgtggtctctgctgttgctgttgttgctgaggctgctgtggtctctgct
+6251838/1
BBCDDFFFHHHHHJJIHJJFJHIJBHIJJJIJJJJJIIJIIJGGIIIJJI
@6747257/1
caccaatcaaggcctccacacaatcagcaatacttttgtcaggaatggaa
+6747257/1
C@CDFFFFGHHHHIJJJJIJJIJJGIJGIGGGIGIEGIFHIJIHGHIJII
@4203795/1
gaggatactttaatctaatattatattgactaacaaaatatctttcaaca
+4203795/1
@@@DFFFFHHHHHJJIHEIHJIIIGJJIJJJJJJJJIJJIJJJEIIIIJJ
@610962/1
gttacttctcatcctaggacgtccacctcgaactgaaggagtg
+610962/1
??<:BAB4?A2<<?FAEG?3C<:<CB???C8??D<3:3B30B9
@4702370/1
gtgatataactatgaagaatcatgtgataaaaaatagcagcagtcatcac
+4702370/1
?==1BDDDHFDH><FB9BAIEDIDHC<FCH<EBEHG@GHHBG>DGHGECG
@1631017/1
tgtgcttgtcttccacccttttttttgttcctttttgaattgaaatcacc
+1631017/1
@@?DDDFFDHFHDGHHIIGHIJJIIJIGGGGGGGIIIIGIIEIIJEHGJD
@2660028/1
gctagattatcccttctgaagacaggactaggtgctgcaatgaccatcaa
+2660028/1
CCCFFFFFHHHHHJJJJJJJJJJJJJJJJJJJHHIJJJJJJJIIJJJJJJ
@2161193/1
ccaagaggagagcttttattgaatagaataggaatgtcaggtgcgttaac
+2161193/1
CCCFFFFFHFFHHHIJJJJJJJJJIJJJJJJJIIIJJIJJJDHGGFGHGD
@2161814/1
ctccaagttgtgaatcaatttcaggatacgatctggtttacaattagaat
+2161814/1
?@@DDDD=ADFDF4<A?<<A<AFHA<ACAFGE8?FG:CFBDDDGEII9DB
@1135853/1
ctcctgcggaccattagttgaagtcccagccctcagataatcccatatca
+1135853/1
@@@ADFDDFAFAFHIEHII@C@BCGBFDDEAFHCHIIGHEHIGGIGDGGH
@612176/1
atttcttgattattaatagtttcagctggatagtggtaggatagagactt
+612176/1
B@CFFFFFHHHHHJJJJJJHJJJJJJJJJHIJJFIIGIJJGIJJIIIIJJ
@2164534/1
caataacattactcatttctgataggttctgcaatttccaagaaacttta
+2164534/1
CCCFFFFFHHHHHJJJJJJJJJJJJJHIJJJJJJJJJJJJJJJJJJJJJJ
@5229793/1
cctctgtcgaacagcttccacagcttgtctgtaattgcgataaggttttt
+5229793/1
CCCFFFFFHGGHHJJIJIJJJJJIJIJJJJJHIJIJJJJIIHIIJDGHIJ
@5229929/1
atttcattgtgcattaatctatagaaaattttccaaacagtatttag
+5229929/1
CCCFFFFFHHFFHIJJJJJJJJJJJJJHJJJJJJJJJJJJGHIJJII
@4204313/1
cacgaaaaataacaaaaacaaaaattataagatcaacatataatgacaat
+4204313/1
CCCFFFFFHHHHHJJJJJJJJJJJJJJJJJJJJJJJJJJJJJJJJJJJJJ
@3196433/1
catttgctgagagagattggttggtattatgctggtttcagaaggggtag
+3196433/1
CCCFFDDFFGHHHIJDHIIIHIJJHEHIIJGGJJJHIJJJJJJJIGI@FG
@6255981/1
ggtcattatgggcttctattagttcatctatattttttaaggaagtaagt
+6255981/1
@@@DFFFDDHHHHJJIIIGICHIHIGEIGIJEHIIGGIEGGIIIJIGIJB
@3196988/1
ctttcagtggacaatttacaggcagttgaagataacatacaattttaatt
+3196988/1
@CCDFFFFHHHHHJJJJJJIIJIIJHIJIIJJJIGHIJGIGG@DHIJGIJ
@7267277/1
cccatctgcatccttcttttccggaaagaacctagtgtgatggcgtttct
+7267277/1
CCCFFFFFGHHHHJJJJJJJJJJJJJJJJJJJJJJIJHHIJJJJJIJJJJ
@2168901/1
cttttttttccttgactatgtttgatgacatatcaataacattctcctca
+2168901/1
@<@DDDFFHBDDDBHBHIJJ?EGGIGJIIEGHGIGBGIEIGIIGGIIEHG
@4208459/1
gttcagttaactttctagctaatagtccaatcttcaattgttttaaagca
+4208459/1
<@@DBFFFDFFBFEGIEGGJJJGHHJEHI@CGFHGGFGGIFCHHHHGG<D
@6751949/1
gcacgacctttggattgaatataagaccttgttgttttagggtaatcaaa
+6751949/1
@@@D=DFFHHFFHIGGIIJHGDHGGIICGHHCBD?CGGH>BE?B3BDGCH
@2169697/1
cttggcaacaaacagttgttttttcctgatatagctctaacttcaattaa
+2169697/1
CCCFFFFFHHHGGIJFHHFHIIJJJJJJJJJIJJJJJJJJIJJJJJJJIJ
@2662254/1
gctggaacatagttttaaactgacttgaacttcaccagatctagtaaata
+2662254/1
@@CFFFFFHHHHHIIJIIIJJJGJHHGGCAHHIIIIAGHIJIIIFGIGIB
@614065/1
ccttaatctagccacttcagccttatgcctctcaaactcaagctgtcgct
+614065/1
?<@BDEFDFHAHHGE@GBGEHDHHGH>H>FC?FHIIIDGIIEDHI4DG8?
@614110/1
ctctatttcattgtgcattaatctatagaaaattttccaaacagtattta
+614110/1
CCCFFFFFHHHHHIJJJJJJJJJJJJJJJJJHJJJJJJJJJJJJHJJJJJ
@5740339/1
ataatttttcttttttaataatatcttctggattcatatgactgatttct
+5740339/1
@@@FFFFEBFDHDGEHHEHIGIGIIJJEHIJJJFGGIJJJDGBF?@FHGG
@614631/1
gggctctgaaggttgtattgttctggtattatgagtgttacttctcatcc
+614631/1
@CCFFDFAHFHFCFIHGIJIIIJGIJCHHIJIECGGGEFIBFGIJJDHIJ
@5740652/1
gtcgtctttctttcaacaaacacaagagctaaattatcctttttgaaatt
+5740652/1
@8?DD=DDHDDHHH@GGGGCFC?:1CCFHH?CGIHFCCHGIGIEBBGGHG
@3199350/1
gcaaggtacagcctcaccacctcaaccgaacacttctaggttacatagtg
+3199350/1
CCCFFFADHFFHHIJJJJJIJJJIJJJJIIIIJJJJJJJIIIIGIIGHCH
@7269977/1
ctcacttgttttgtcataagttttaacagtaagttcttttttttccttga
+7269977/1
CCCFFFFFHHHHHIJJJJJJJIJJJJJIJHIIIJJJJJJJJJJJJJJJJJ
@1139456/1
gcctatcctctggaggaattcctttaaactgatccatgatcaatctcata
+1139456/1
CCCFFFFFHGHHHIJJJJJJJIIIJJJJJJJIHJJJJJJIHIJIJJJJJJ
@6754047/1
ctgagatgaaggtggtctgctgggttgctggtcaccgggttgttgcctaa
+6754047/1
@@<D?8DD?BFDBF?8<EAF@?E12ACFFF<?@BE<GF688DFFFB9CB>
@1140405/1
ctgatgcctggtgcggaggctaccttgccgtaggaaataagaaagca
+1140405/1
@@@FFFFFHHHFFHIIIJJJIIJJJJJJIJGIJJJJJJJJJJJJIJJ
@7778079/1
caatattttaaataaaatatttctctttcagaaggggaaataggatattt
+7778079/1
CC@FFEFFHFDGHIJFGHJJJJJJIJJIJJJEIJJFIGEIHHIIIJIHIJ
@91713/1
ctcgaggtggctgcagtttccatatcatattatacctgaaggcttttggg
+91713/1
CCCFFFFDHHHHHJFIHIJJJJJIIJIJJJJJIJJIJIIIJJIJIJJJIJ
@617182/1
cttgatctctttcattatcgtaaattgtcacggtctcaacaagttccgtt
+617182/1
CCCFFFFFHGHFHGIJJJGIFGCHIIIIJJIJIIJIIIIJIBDHGIGDBF
@617322/1
gctgagagtaattcgtcgcgcattctgttgtatatttatgctcacttcac
+617322/1
@C@FFFFDFFHGHDHHGGEFHAHBCDGIGGIGGGIIGIJJJJGIGGIJJJ
@617422/1
gagaccttggctttgccgcgtgttgctgtacttgaggctgagatgaaggt
+617422/1
@@@ADADDFHFDAG<EB::@:EFFHDIH?GFGF@FGGBDGIG>BFCE<F.
@92807/1
gctcctgaccaacttgaagacaaggtaaatgaggataccttaatttcatt
+92807/1
CCCFFFFFHHHHHIJJJJJJIIJJJGHIJJJJJJIIJJJJJJJJIJJJJJ
@5744527/1
ctataaatgtaatcggtggtgtgtaatcactgctgaggcttgaacaagcc
+5744527/1
CCCFFFFFHHHHHJJJFHHFHHIJJJJJJJJJIJIJJIJJJIGGHIIIJJ
@93192/1
atcggttcttcttcttttttccacgtgaaatcttt
+93192/1
8=@DDAA=DFFFF>FGGE<F?9ADFCD;1DGI<?9
@7272897/1
gttcttcttgaagttggttcagctgtagtctgtctgcatctgtatatgcc
+7272897/1
@@@DDFFFHDHFBFHIAGHHGHAHHHEGIGIEFCFGADBGHIDHGHIEDD
@2177052/1
cccaattctggcccaagaggagagcttttattgaatagaataggaatgtc
+2177052/1
CCCFFFFFHHHHHJIJIIJJGHGIIJGIJEHJIJFIFIJIJJJJJJIGHH
@7273141/1
agccacatcaatgttaaggaatggtttccaaccaataattgcagactgga
+7273141/1
@BBFFFFFHHHHHIJIJJJJJJJJFHJJJJJJJJJJJJJJJJJJJJJJJI
@93847/1
ctatttcattgtgcattaatctatagaaaattttccaaacagtattt
+93847/1
CCCFFFFFHHHHHJJJJJJJJJJJJJIJJJJJJJIJJJJJJJGIJJJ
@3201124/1
ccactgctgctgctgcggctgttgttgcctctgctgctgctgctgctgag
+3201124/1
CCCFFFFFHHHHHJJJJJJJJHIJGIJJJJJIIIGIJJJIGIJJJJIJJJ
@4211808/1
cttgtcttacaggtaccggtctttctcgataatcaagtgttggtgcattc
+4211808/1
CCCFFFFFGHHHHGIJJJJIJIJJJJJJJJJJJJIIJHHGIGIGHIIIJH
@6755204/1
gggaacgagaaccaatttcttttttaaaataatcagcaaaatccaaa
+6755204/1
CCCFDFDFHAHHDIGIGHIJHHIIJIEBGHHFIIGGIGEGIFECCGG
@619390/1
gtcggtacaatgtaatatgagttttctttgttttcaaaggctctaactaa
+619390/1
CCCFFDFFHHHHFIJJJJJIJJJJJJJJJJJJJJJJJJJJJJJJJJJJJJ
@6260541/1
ccataataagtctaaatagaccttcagggtcttcatgggcttctattagt
+6260541/1
CC@FFFFFGHFDFHIJJJIJJCGHIDHIEA9CFAFHGHG3CDHIFGEGDB
@6756280/1
caggatgacacttaggtcgtgcatggtttaagaaagaccaaaggtttctg
+6756280/1
@@@DFFDBHBDHHIHHFFFFEFGFEEHGGIGIJIGHBGDGGGGC?DBHGC
@5745552/1
agctttcttaaatctggttctctaatcatctgattagtagtaacgattct
+5745552/1
CCCFFFFFHHHHHIJJJJJJJJJJJJJJJJJJJJJJJHJJIIJJJJJJJJ
@3691895/1
ctcatcttcatcatccaagccgtaatgaatggtgttgctttcgcagggta
+3691895/1
@CCFFFFFHHHHHJJJJIJJJJIIJJJIIJJJIIJJJJJJJJJJJIJJHI
@5235561/1
caggcaaattttccaaaggtttatgagaaaacatcgaatacccttcaaat
+5235561/1
@@@F?DDBFHHF>GEIIGGHGIIECEHFH@@CEGDCCEGEGIGHIIICD<
@4713245/1
gttcagttaactttctagctaatagtccaatcttcaattgttttaaagca
+4713245/1
CCCFFFFFHHHHHJJIJJJJIGIJJJJJJIIIIJJJEIGJFHIJJJIIII
@5235987/1
gtctccttcaacaatcgtcggtacaatgtaatatgagttttctttgtttt
+5235987/1
@@?ADDDDF?FHHIFGGGHII@EGDHGIFGIDDHIIIE@DGGGIIGIGII
@1636887/1
gtcctgttggtccattaatataaaatggttcaacttctttggtgtac
+1636887/1
@@@FFDDFH@FHHJJJIJJJJIIJJJJJEGGGIIJIJJIIIIHECHI
@1637062/1
gatatattcataccacattccattccatgatttattaaacccgatgctag
+1637062/1
CCCFFFFFHHHHHJJJJJJJJJJJJJJJJJJJJJJJJJJJJJJJJJJJJJ
@7781129/1
cttgcaagaggtaacttctgtcttgaaatctgtagcccaatatagattcc
+7781129/1
CCCFFFFFHHHFHJJJJJJJJJJJJJJJJJJJIJJJJJJJJJJJJIJJJJ
@6262462/1
tgatatcaactgacaattccagcaataattttaatgaaacaaaagtcctg
+6262462/1
@@@FFFFFHHHGHGG@GHGHGBCHIEIHHIJJIIIGHGICIGGEGBFCGG
@1638584/1
cttatcagtaatctcgaatctattatctcttggacaagttgttatattag
+1638584/1
CCCFFFFFHHHHHJJJJJJJJJJJJJJJJJJJJJJJJJIJJJJIJJJJJI
@6263255/1
gtcaagaccataaccaagatcaattactctaccaggtggaggtgaaa
+6263255/1
CCCFFFFFHHHHHJJJJJJJJJJJJJJJJJJJJJJJDGHGHG?FHII
@3205452/1
ataacattcgtcctcctgccactcatcataatgaacaatatcttcttttg
+3205452/1
CCCFFFFFHHHHHJJJJJJJJJJJJJJJIJJJJJJJIIJJJJIJJJJJJJ
@1144371/1
gctcagttgtttttgcacagaactcagcaactctcgg
+1144371/1
@CCFDFFFHHHHHJIIJIJJGIJIJIIIIJJJJIJJG
@95191/1
gccacttctttgaactaagtacagcgaaattcttattcgattgaagtaaa
+95191/1
@@CDDDDDFHHFFIGHIJJIIHIHIIHGEFHGGGHIIGBDGIGHG@?B?B
@4714851/1
gataaattagaatcatcccatagcaaatggtatttggtaggacgtgctgt
+4714851/1
CCCFFDEFHGHFFHIIIJJIIJJFJGHIIGAHHIJGJHGIIIGIDFDGII
@2671754/1
gcagcattaagtcttctctgcactgtgacagtcttcaagcactgagttag
+2671754/1
CCCFFFFFHHHFHIJIJJJIJJJJJHHIIJJHJJJJJJJJJJJJJIIIIH
@7275905/1
gtttttgagctcatacttaatccaatgacatggggaagtcaattgctaat
+7275905/1
BB@FFFFFHHGHHJIJIJJJIGIJIJJJJJIJIGIJJJIIJJJJJJIJJH
@96635/1
cttgcgtagcatactttatcgtaacggtcatttctttttcttgatctctt
+96635/1
@CCFDFDDFHFFFGIIJJJGIFBGGHGCGGHGIJIIIJIGIJJ9DGIJJJ
@3697592/1
ccgtgatctaatatttgagcagaaggtgctggtgcatgtaatactttgta
+3697592/1
CCCFFFFFHHHHHJIJJJJJJIIJJJFHGJJJIIIJJJDHIJJIIJJJJG
@97752/1
gtaccataacaaactgctacaggtagtgtcgacaattgtaccaagctctg
+97752/1
CCCFFFFFDFHHHJIJJIIIJJJ?FHEGDHGIGJJJJJJJJIJIIIIIJG
@7278015/1
ccgtgatctaatatttgagcagaaggtgctggtgcatgtaatactttgta
+7278015/1
CCCFFFFFHHHHHJJJJIJJJJJJJJHHJJJJJIJJJJJJJJJJJJJJII
@1640541/1
gtgttaacttatcgattttacactcaacttgcaatctgactcgtagttct
+1640541/1
CCCFFFFFHHGHHJHIJJJJIJJJJJJJJJJJJJJJJJHIIJJHGIFHIJ
@1641764/1
cctgttctaacttaaagctgactttagtacatcgcctggagacatgacta
+1641764/1
@@@DBBD>FHFFH<?<@FCHIGHGAHHBF@CHHHGGIBHBBGHCCHIGID
@2180681/1
gttcttcttgaagttggttcagctgtagtctgtctgcatctgtatatgcc
+2180681/1
CCCFFFFFHHHHHJJJJFHIJJJJJHIIHHIIJIJJGHIIIIHIIIJIIJ
@98649/1
gccagtacctatttctttgtgtcggaatacaaggcaggaaatggtgaact
+98649/1
C@@DFDDADHBFFGHGIGCIIGEGDGIIEFGEHIIIIGBFGCHEGHGHIB
@2673253/1
gccacattccattccatgatttattaaacccgatgctagctttcttaaat
+2673253/1
@@@DDD?DDHBBFHIIIFDHIDEIIIGHDHGHHHIGDHGIIIIIIIGEHE
@6264874/1
cctctttgtgcccatggagtttgacctctaggaccagtttgcaaagggaa
+6264874/1
@@@FFFFFHGHHHFJGIGGIJGHCHGIIJGHGGEFGE?FGHGGGIJJJII
@1146371/1
gttatttcttctaaattctgctctgataaattagaatcatcccatagcaa
+1146371/1
B@@DFFFFHHHHHIJJIJJGJIJJJJJJJJJJIJJJIJJIJJJIJJJJII
@2673694/1
ctggcctgcttgtggaaaaccaccacaaatccacttggaaaactgtttat
+2673694/1
@@CFFFD?FHGG;EHGGIIIIIIIIIIIIEHIGIEGIEEGIIIII?9DED
@4719245/1
aactgtcacttttggtcctgttggtccattaatataaaatggttcaactt
+4719245/1
C@@FFDDFHHHHHJJEFHGHIIIIGHGIHIHIIHGGIJIJIJDGGHGIIJ
@4719541/1
gctgttgttgctgaggctgctgtggtctctgctgttgctgttgttgctga
+4719541/1
@@@DDFDDFDHHGGGGGIEHC@CFGGHBHB@DFHDCGGDAHGDBG@FG@F
@7279984/1
gtgcttctgtaaaacgccaataattgttctttcatgatactctca
+7279984/1
CCBFFFFFHHHHHJJJJJJJJJJJJJIJJJJJJJJJJJJJJJJJJ
@7280719/1
cacaagaaaaaaggttcttttacccccttcagagtataatagtttcaatt
+7280719/1
CCCFFFFFHHHHHJHIJJJJJIIJJJJJJJJJHIHIIJIIJJHIJJJEHI
@4222546/1
catctgcatccttcttttccggaaagaacctagtgtgatggcgtttctgt
+4222546/1
CCCFFFFFHHHHHJJJJJJJJJJJJJJJJJJJJIIGHIJJJJJGIJJJJI
@7786971/1
gtttaaaatcttcaataacattactcatttctgataggttctgcaatttc
+7786971/1
CBCFFFFFHHHHHJJJJJJJJJJJJJJJJJJJJJJJJJHIJIJJJJJJJJ
@4222916/1
atcacattaccacatttctcaaattcagtcttgaaatattatccattagc
+4222916/1
@BCFFFFFHHHHHJJJJJJJJJJJJJIJHHIJJJIJIJJJJJJIJJJJJJ
@102979/1
cttcattgtaacttggcccgcaacaattgtacacaactccataggaagcg
+102979/1
CCCFFFFFHHHHHJJJJJJJJJJJJJJJJJJJJJJJJIJJJJJIJIIGHI
@7787575/1
gcctgcttgtggaaaaccaccacaaatccacttggaaaactgtttatcat
+7787575/1
@@@FBBEFDFFHBAEHGGIIIIEHIIIGIIIIIIG@HCGGIAHBG@FHIG
@7281737/1
gccgaatgccacaattggtaagtgaatttcgagcatgatcaggattggtt
+7281737/1
@<@DDDFFHGGHHHIIIIHHIIHEGHHBHHIIGHIIIGGIIIIBHEII?B
@1643397/1
atcgacaacaccgcttgtgcggcaatatgtttggcttgctgttttgt
+1643397/1
CCCFFFFFHHHHHJJJJIJJJJJJJJJJJIJJJJJJJJJJJGIJJJJ
@625042/1
ggcaccatgacgatagctttattctcattaaggaattccggtttctcaaa
+625042/1
?@<D?DAADFDDDGG@GEGHGHIEEGGIGHHI<@>BG??FF@GHGGIIAB
@3209414/1
atcacccaatgtttctagcctttcataattcataacgtcattagcagagc
+3209414/1
CCCFFFFFHHHHHJJJJJJJJJJJJJJJJJJJJJJJJJJJJJJJJIJIIH
@625748/1
acgcaacaaagctttcacgttcataaggtctcatttgaaaacgtggatct
+625748/1
@@<BDDD?FHHDFGGGGEEHHE;CHGHI?EFHIGGIFGGBFHGBGHIIII
@1644858/1
cacctttgaagttgaataagttattattcttctaggtccttttatcataa
+1644858/1
CCCFFFFFHHHHHJJJJJJJJGJJJGJJJJIGGEHGCGHIJJJIJJGIGH
@7284178/1
gctagctttcttaaatctggttctctaatcatctgattagtagtaacgat
+7284178/1
@@@BDDDAFDDF<EBEF@9<3AFH@DDA:C<FHF9F<C>91?911??=DD
@4223670/1
gccacattccattccatgatttattaaacccgatgctagctttcttaaat
+4223670/1
CCCFFFFFHHHHHJJJJJJJJJIJJJJJIJJJIJJIJJJJJJJJJJJJJJ
@103766/1
tttcacaatcaattaattggtaagatggtaaaataccttctttgactaaa
+103766/1
CCCFFFFFHHHHGJIJJJJJJJJJJJJJJJJIJJJJJJJJJJJJJJJJJJ
@4224616/1
gttccttaatcatacaataattagcttaatattagaaatcttaataaata
+4224616/1
CCCFFFFFHHHHHJJJJJJIJJJJJJJJJJJJJIJJJIJJJJJJJJJJJI
@3702326/1
gtaacattgcagactctgtacttcctcctcatagttccacaatgagtaat
+3702326/1
@@@DDDDDBFDHHIBEH?HADFGHIEGGEEGDHH?FHEDGHHIIGIIIC@
@4224909/1
ggatgaggaaatttttcataaagaagtcgaatactgttcttaggaatatt
+4224909/1
CCCFFFFFHHHHHJJJJJJJJJJJJJJJJIJJJJJJIJJJJJJJJJJJJJ
@4720366/1
cttaaaacaatgtcaagagcttggattgcctcctgcggaccattagttga
+4720366/1
CCCFFFFFHHHHHJJJJJJJJJJJJJJIJJJJJJIJJJJJJJJJJJJJJI
@5244103/1
ctaggcaaggtacagcctcaccacctcaaccgaacacttctaggttacat
+5244103/1
CCCFFFFFHHHHHJJJJJJJJJJJJJJJJJJJIIJJJJJJJJJJJIJJJJ
@6764854/1
ctgctgaggcggttgttgccactgctgttgttgaggctgctgtggtctct
+6764854/1
CCCFFFFFHHHHFIJJJJJJJJJJJJJIIJIJJJJIIJJGIJHIIDHIIG
@5244732/1
caccacaacaagctgtaatgcttggaaggaagacttcaggtaacgaaaca
+5244732/1
@@@FDFDDHHHHGIIFHGIJJJIJIEGIIIIJJIJIHIIJ?GHIJFIJGH
@626025/1
atttcattgtgcattaatctatagaaaattttccaaacagtatttag
+626025/1
CCCFFFFFHHHHHJJJJJJJJIJJIIIJGIIJIJEHIJIJHIIHEII
@2677845/1
gccacatcaatgttaaggaatggtttccaaccaataattgcagactggaa
+2677845/1
@CCFFFFFHHHHHJJJJJIIJJJHJJJJJJJJJJJJIJJJIJIJJJJJII
@5245778/1
gtgaaatctttaggctgcagctcaaccattttatcggccaacatattact
+5245778/1
@@;BDD?D?BBD?FB<BFCG@3A<CF@BFHBGFECFFGEFII7B9FEF<<
@2678129/1
ctggggaggtggacctctttgtgcccatggagtttgacctctaggaccag
+2678129/1
CCCFFFFFHDHHHJJJJJJJJIJJJJJJJJIJHIJJJJJJJJJJJJJJJJ
@2678535/1
agttaaaacagtacatcgcacaacaaacacttggggagttaaatcaacat
+2678535/1
CC@FFFFFHHGHHJJJIIJJJJJJJJJJJJJJJJJJJJHGIJJJJJIJJJ
@5754870/1
ataactatcaatactttaggagtactaccaactcatactgtcttcagcct
+5754870/1
CCCFFFFFHHHHHJJJJJFJJJFHIJJJJJJJJJJJJJJJIIJJJJIJJI
@2678854/1
ctctggctattttagcatggaatgtaatctccaagttgtgaatcaatttc
+2678854/1
:?;DBADDHBFDFIIIGH@EHGHGIACHIGAFHCI?CC?DFFHHGCGHHG
@1645879/1
ccctaggcaaggtacagcctcaccacctcaaccgaacacttctaggtta
+1645879/1
@@@AD:BDBFFDFEFED:A@E>C;CGCFIBFC?@?F60B8BF9FFB8BF
@7289251/1
cccacatctactgtggtaccagctggtatatttccagacttaccactttg
+7289251/1
CC@FFFFFHFD?FHHGBEFCHEGFF@AEFHHIIIGFGAGBFGGHIIEIB>
@3704842/1
tggctattttagcatggaatgtaatctccaagttgtgaatcaatttcagg
+3704842/1
CCCFFFFFHHHHHJJJJIJJJHIJJJJJJIJJHIJIJJJJJJIJJJJJJJ
@5755867/1
gctgctgtggtctctgctgttgctgaggctgctgtggtctctgctgttgc
+5755867/1
CCCFFFFFHHHHHJJJJJJJJJJIJIJJJJJIJJIJIFHIJJJIJJGIII
@6271964/1
ttgacctctaggaccagtttgcaaagggaagcgagcttgctgttgttgtt
+6271964/1
CCCFFFFFHHHHHJJJJJJJJJIJJJJJIJJJJIJJJIJJJJHJJJJJIJ
@3212073/1
gcttgcaagaggtaacttctgtcttgaaatctgtagcccaatattgattc
+3212073/1
@@CFFFFFHHHHHHJJJJJJJHIJJJJJJJJJJJJJJJJJIJJJJJIJJI
@6272491/1
cagctgttgtggtggttgttgcctctgttgctgctgaggctgttgttgcc
+6272491/1
??@DD;ADHDDHDE@EFHCFEE?BAABFHGCHEGHI<FGDG>?GGDHC9=
@627718/1
cataagttgtaacagtaagttcttttttttccttgactatgtttgatgac
+627718/1
CCCFFFFFHHHHHJJHIJJJIIIJJJJJJJJIJJJJJJJJJIJJJIJIJI
@6272894/1
ggtcattatgggcttctattagttcatctatattttttaaggaagtaagt
+6272894/1
@@?=D>DDHBABDFEHGIECHH<A@HIGIIHIEFHEGHEIIIIEB:?BFD
@7790111/1
aatcaattatgatactgtctccttcaacaatcgtcggtacaatgtaatat
+7790111/1
CCCFFFFFHHHHHJJJJJJJJJJJJJJJJJJJJIJJJGIJJJJJIJJJJJ
@6769137/1
cagatggttttggagaattatcaaagagaattattgaattcaatatagca
+6769137/1
CCCFFFFDHHHHHJJJJJJJJJJJJJJJJJJJJJJJJJJJJJJJJJJJJJ
@5249517/1
ccaggaacttcccagtcatcaggaataaagtcattaaccttcaaaatttt
+5249517/1
@@@DFFFFGHGFHIJIIJJJJIJIIJGIJICHHIJJJGGIIGCGFFGIIJ
@6276216/1
ctttctaatgtttcttcatttaaaaccgctgtgtctctttctttttttgt
+6276216/1
CCCFFFFFHHHHHIJJJJJJJJIIJJJJJJJHIHJJAGIJIIJJJJJJJI
@109708/1
gataactatagaggttcttctttccatcaaaggcaggaaatcgatttttg
+109708/1
CCCDFFFFHHHHHJJJJIJJJJJIJJIJFIIJJJIJJGIGIGIGIJJJJI
@4229522/1
ggagaattgagagaagctttactctgtagcattgtaatttcttgttcttc
+4229522/1
B@@DDEFFHFHGHIJJJJI9DHHHHIJIJIHIIJHHIIIJJJJJIIJJJJ
@110685/1
ctccggccaagatcagccgtgtttggtagaagcaggatgacacttaggtc
+110685/1
@@@ADDFFHGGHHGHIGHJHIHIIIGHDGIGIIGEIHJJIIGEHHGHCHI
@111705/1
ctgcttttttagttttataggttccttaatcatacaataattagcttaat
+111705/1
CCCFFFFFHHHHHHIJJJJJJHJJJJIJJJJJJJJJJJJGIGIJJJJJJJ
@7791915/1
ctcatccacattttatgtgctgctaacctcttggcaatttttttcgattt
+7791915/1
CCCFFFFFHHHHHJIJJHJJJJJJJJJJJJJJJJJJIJJJJJJJJJJJJJ
@7792104/1
ttcaacttctttggtgtacagaaatatttcggcttctgcttccgttccac
+7792104/1
@CCDFFFFHHGHFJFGFDHIJEIGJJJJIJIIIJJJJJIJJJJJGIJJJI
@7792465/1
ctttttttgacctacccttgccgatagcaataaggcctttggctttaacc
+7792465/1
CCCFFFFFDHHDHIIGIJJJFGIIJJIIGGHIIGIIJJJJIJGHJIJJJJ
@6279030/1
ctgaagggcggtcccctcttttgggtggaatgtatgacgatgatttgata
+6279030/1
CCCFFFFFFGHHHJJJJJJJJJJJJFHIJJJJHIJJJJJJHHFEHHF@DD
@5250529/1
cttttttgaaacgaaatagttttttacaatactgctgtaatgtaaaagca
+5250529/1
CCCFFFFFHHHHHJJJJJJHHIJJJJJJJJJJJJJJJGIJJJIJJJJJGJ
@7293880/1
ctttctttttttgttagactgatttgatagagcacggaaggtggaatttt
+7293880/1
CCCFFFFFHHHHHHGIJIJJJJJJJJJJIJJJJJJJJJIJJBFHHIIJJJ
@4725029/1
cttaactttagtgaactggtcatcaactgagaggccaaactccttcaggc
+4725029/1
CCCFFFFFHFHFHIGIIJIIGIIJJJJJJJJIJIIJJIIIJJIHJJJJJI
@113142/1
cccgtttttattatcgcttctaattttttctctcatttctgggattaaaa
+113142/1
@CCFDFDFFBFHHGFGGGCHHGIGGHGIEHGJJIGIGIIIJIJFEGIIJG
@5760527/1
cctaaagcaacaacacaattgtcggcagctgggaatcctttgtgagccac
+5760527/1
CCCFFFFFHGHGHIIIIJJIJIIJJJJIJJIJJIJJIJJIJIIJJJJJIJ
@2191927/1
ccagtaggtaaaaagattattgtattttcttttagaactctttcaaagag
+2191927/1
BC@FDFFFFHHHHJJHIIIJJJHJIJJJIJJIJIJJJJJJJJJJJJJJJJ
@3215639/1
ccctgcttctccaggttgtctaccaccccctcctcctccacctttcttt
+3215639/1
CCCFFFFFHGHHHJJGGGHIJIJJIJJJIJIIJGJJIJJBHIIIJGIJJ
@6777117/1
gtttgttttctccaactccgacaaacgccatcctctcattcttagttgta
+6777117/1
B@@FFDEFHHHHHJIGGIJJJIJJJJJJJIIIIJIJJIIJJJJIJIIJJI
@5251727/1
ccaggatttaagcaaacaataatatttcgctcacgaccagcatccagaag
+5251727/1
CCCFFFFFHHHHHJJJJJIJJJJJJJJJIJJJJJJJJJJJJJJJJJJJJJ
@1652346/1
tcctcgactgccccgatgttggagcctatgctatccgtagtcgaggctgg
+1652346/1
<@@DDDDDHFDH3EG:FHHHIGDHGIGHEGFHG>FFGIGDDDEIIGIGEH
@1652445/1
gttggatcattagcagaaatcctcattctttcaaaaaaaactattcgtag
+1652445/1
C@@FFFFFHHHHHJJIIJJJJJJIFJIJIJJJIJJJJJJJJJJIJJJHIJ
@2192960/1
tgctaattttgcttggtgtttgttttctccaactccgacaaacgccatcc
+2192960/1
CCCFFFFFHHHHHJJJFGGIJJJJJJJJJJJJJJJJJJJJIJJJJJJJJJ
@1653867/1
gtatatataagattacaattcttaacattttttctttaaacaaagaacat
+1653867/1
@B@FFFFFHGHFHJGIIGGIJGJJJJIJJJJJJJJJJJJJJJJJJIIIIJ
@634969/1
cacataaattcgataacaggctgagctttataaaatgcagtggccgacac
+634969/1
CCCFFFFFHHHHHJJJJJ@GIJJJJIJIJIJJJJIJJIIJGHJJIIIIJJ
@114586/1
atcacattaccacatttctcaaattcagtcttgaaatattatccattagc
+114586/1
CCCFFFFFHHHHHIJJJJJJJIJJJJJJIJJIJJJIJJJJJJGHIJIIGJ
@114731/1
cctcctgcggaccattagttgaagttccagccctcagataatcccatatc
+114731/1
CCCFFFFFHHHHHJJJJJJJJJJJIIJIIJGIJJJJJJJJJJJJJJJJJJ
@2194646/1
cgggcttactaagggagttttcttgatcattttcgtttacccagagagga
+2194646/1
CCCFFFFFHHHHHJJIIHIIGGIJJGJJIJJJJJJJJJIIJJJJGHGHIB
@4235052/1
gctgagatgaaggtggtctgctgggttgctggtcactgggttgttgccta
+4235052/1
CCCFFFFFHHHHHCGIIIJJJJJJJHIJJIJJHIJJJJJJHIJJJJJJJI
@2195968/1
cttaatttcatttacctttggcacattgcagttgctatcatacattctta
+2195968/1
@B@DFFFFHHHHGGGHIIJIIJJJJIJJJIJHGGFGIJIJJGIGJIIIJJ
@6285207/1
ataacattctcctcaaccttttgtaacatcgacaacaccgcttgtgcggc
+6285207/1
?<?DD3B4CDBC<E>ABGHGGHGHIGI9<2<;EDDEDGAD<@FFFGHHBH
@6285406/1
ggcacattgcagttgctatcatacattcttaatatctgtgtattaagcct
+6285406/1
@<@DDDDDAFFB<C4?FF@BHIE@?FAEBHEHHIBCFD9???FFGIFEFG
@7797432/1
tggtaattggagcggcttgtctaacttgaccaacggtaaaagcaggagg
+7797432/1
@@@DDDDDHHHHHIIIII@??C4DDAG?:BG?GF?G/?FHI=9BBF5;B
@116823/1
gcactgttttcaccggaggaatttgtttgtgattttttattgtatcccaa
+116823/1
@CCFFDDBHBDFDGHG1CDEGHIIIHIIIGIIIIGIIIIGHHDHHIIHIG
@2685925/1
tccataataagtctaaatagaccttcagggtcttcatgggcttctattag
+2685925/1
CCCFFFFFGHHHHJJJJJJIJJIJJJJJJJACHHIJJJJJDGHIJIJJIJ
@7298620/1
cgcgcattctgttgtatatttatgctcacttcaccaacattcatgaataa
+7298620/1
CCCFFFFFHHHHHJHJJJJJJIJJJJJJJJJJJJJJJJJJJJJJJIJJJI
@7298822/1
gtaactcgtgtttagacaaccaaatttgcactggtttttgaatcactact
+7298822/1
CBCFFFFFHHHHHJJJJJJJJJJJJJJJJJJJJJHJJJJJIJIJJJJIJJ
@6286096/1
cttggtgtttgttttctccaactccgacaaacgccatcctctcattctta
+6286096/1
C@CFFFFDHHHHHIGHIJIJEIJJJGJJIIIIIIIGHIJIJJJGIIIJJA
@5255579/1
ctctggtatccaaaggcactgttttcaccggaggaatttgtttgtgattt
+5255579/1
CCCFFFEFHHHGHJJJJJJJJIJJJJJJJJJHIJFHJJJJIIJJHIIJJJ
@6782974/1
cgccgatcttgtacaacattttacatg
+6782974/1
@;;:BDA:FHFDFEEG@FEH?CH<ADA
@6286459/1
cggtcatttctttttcttgatctctttcattatcgtaaattgtcacggtc
+6286459/1
CCCFFFADFBFFHIIIIBEEGHIHGIIIGIIEGDHEAHEGI@CCGHEGBG
@3219980/1
gtcgtgagaagctgcaacggctgctatagatggaacgttgatctggtctg
+3219980/1
B@BFFFFFHHHHHJJJJJJJJJJJIJJJIJJJJJJGJIDHIFIJJJHIII
@3220007/1
cgggacttgaaaagaaagaccttcccactggggtgtatgtcattgagggc
+3220007/1
BCCFDFFFHHHHHJJJJJJJJJJIJJJJJJJJJFGFIIJJJJJJJJJJJI
@2687377/1
ccatttgattcgtcctttgtttttactcctttttcaaaaccttcttccag
+2687377/1
CCCFFFFDHHHHHIJJJJJJIJJJJJJJJJJJJJJJJJJJJJJJJJJJJI
@4733632/1
gccaactctttattatcaatcatcaatcctttttatgaatgagccagaaa
+4733632/1
@?<;DDDDHHDAFFHI>FHIC>BHHAD::CHAHF?E<CFHI>D9?9?;@G
@2687426/1
cttatcagtaatctcgaatctattatctcttggacaagttgttatattag
+2687426/1
@@CFFFFFFHHHFIIGEHIIJJIIIJJJJJJJJIJIII?FGCFHGGGGGB
@3221834/1
ctttaaaatcaaaattcttcatttctcccgatacaatttcttgtttttta
+3221834/1
@BCFFFFFGHHHHEFHCFHIHIJJJIJIGIIJJJJIIIJJJIJHJIIJJG
@3223254/1
cctcctccacctttctttccttttttgcccattattgtgtactatcttca
+3223254/1
CCCFFFFFHHHHHIGGJJIGIJJJJJGIIIHIGHIIJIIJEIIJJGHJIC
@3717037/1
ggttacaggagatactggttgttgttgaggtggtagttaagtttggtggg
+3717037/1
B@BDDEFFHHHGFJIIJGFHIIJJHJJJJI?EHCFGFHGGIBDICHGEHJ
@121957/1
atttgaaaacgtggatctccaaggtctccttgaacaaatttacctaaagc
+121957/1
CCCFFFFFHHHHHJJJIJJJJJJJHHIJJJJJJJJIJJJJJJJJJJJJJJ
@1659384/1
ttctttgactaaatactcctgaaggagtgatatcggtgtttttgagctca
+1659384/1
CCCFFFFFHHHHHJJJJJJJJJJJJIJFGIJJJJJJGHHIJJJJJJJJJJ
@3718224/1
ctgatatcaactgacaattccagcaataattttaatgaaacaaaagtcct
+3718224/1
@BCFFFFFHGHHGJJJJJJJJJJJJJJJIJJJJJJJJJJJJJJJJJIIIJ
@6786425/1
gcctcacttgttttgtcataagttgtaacagtaagttcttttttttcctt
+6786425/1
CCCFFFFFHHHHHJJJJJJJJJHIJJJJJJJHGJJIJJJJJJJJJJGIIJ
@5257994/1
tgctgctgctgttgttgttgctgaggctgctgtggtctctgctgttgctg
+5257994/1
@CCF?DEADF?ADEFGHHEHBHGIDBGGECHIHHIGGIGIGGG>FFGGGD
@5768343/1
aggaaatagtattttttcttcatcgtcttgaacttcatttccaacaggta
+5768343/1
@CCDFFFFHFHHHJJJJJJJJJJJJIJJJJJJJJJJIJJJJJJJJJJJGH
@7301460/1
tcatcaccaaaacctgatgattttcaagctcttcatgccactgattgatg
+7301460/1
CCCFFFFFHHHHHJJJJJJJJJJJJJJJJJJJJJJJJJJJJJJJJJJJJJ
@640630/1
ctgtacttgaggctgagatgaaggtggtctgctgggttgctggtcaccgg
+640630/1
@@@DDFFFFHFHHIJGIAHGIJIIEFGEHIGAHIEIHEIHBHIFHHIIGG
@6289525/1
gctgttgttgctgctgctgctgttgttgttgttgaccccatggttgtcga
+6289525/1
BCCFFFFEHHHHHJJJJJJJJJIJJHIJJJJIJJJJJJJJJJIGIJHIJD
@2205025/1
agtctgtctgcatctgtatatgccctagcacggaaagcagcgagatgagc
+2205025/1
BCBFFFDFHHFHHIJJAHGJJJIJIIJJJIJJGDEAGHIJJJIIIJJGIJ
@7801623/1
gtctaagcctaatgttttcgctagaactgctagatgttgattttgaacaa
+7801623/1
CCCFFFFFHHHHHJEHHIJJJJIJIIJJJGJJJJJJJJJIJJJJJJJJJJ
@2691015/1
atgctgctcaatttaccttcatccttgttttcaaagttgataaataatat
+2691015/1
@CCFFFFFHGHHHJJJJJJJJIIJJIJJIIJJJIJJIJFGIIJJJJIJIJ
@4240941/1
atccaggaacttcccagtcatcaggaataaagtcattaaccttcaaaatt
+4240941/1
?@@F?B?DHHFHHHGGIGGDHHIIIGGIIIIICGGGIGC@GEIIGIICHI
@5262750/1
gctgcaaaagcaacgctatgtagtaagacatcaatattttaaataaaata
+5262750/1
CCCFFFFFHHHHHJJJJJJJJJJJJJJJJJJJJJJJJJJJJIJJJJJJJJ
@3227709/1
cgcttctaattttttctctcatttctgggattaaaatttctaatgaagcc
+3227709/1
CCCFFFFFHHHHHJJJJJJJJJJJJJJJIIJJJJJIJJJJJJJJJJJJIJ
@2205354/1
cctgttagcagctggttgccttaaaacaatgtcaagagcttggattgcct
+2205354/1
CCCFFFFDFHHHHGHG>FGFHIIGIJJJJJJIJIIIIIIJJJJGGIGEHE
@5770336/1
gtaacttctgtcttgaaatctgtagcccaatatagattccagaacttccg
+5770336/1
@@@FFDFDHFFHHIIGIIJIJIAFFHIHGFGIHBFGGHHGGIJJGGGBDH
@5770650/1
ggtggctgcagtttccatatcatattatacctgaaggcttttgggtcgtg
+5770650/1
@@@D@D?DDHFDFGGGIJJJJGIFGIHFIGIEHGBGHEFDBFHIIHGA?@
@644959/1
gcaccaatcaaggcctccacacaatcagcaatacttttatcaggaatgga
+644959/1
@@@DADDDHB>A?FHG>E@;AFHIIIIIGHIIGGHCGGIA@GHI>@BC@A
@5771515/1
gtgcattcataattcgggccttaactttagtgaactggtcatcaactgag
+5771515/1
BBBDADDFHHHCFGIJJJJJJJJJJJJJJJHIJJJJJJJJIJJJJJJJJJ
@645633/1
attctctccacgctttttgatattctggatttcccgcatagctcaactgt
+645633/1
CCCFFFFFHHHGHIJJJJJJJJJIJJJIJHIJJJJJJJJJJJIJJJJHJF
@1665542/1
gtttttgaaaaaattttggccaatagctgtgggttatatggtgattgatg
+1665542/1
B@@FFFFDFHFFHIJIJGIJJIIIJJJJJJJJJFGIIIEHIHGEGIJFII
@3229636/1
ggatatgtgccacttcttggaatggtactgccatttctctatttgcactt
+3229636/1
CCCFFFFFHHHHHJJJJJJJIJJJJHIJJJJJIJJJJJJJJJJJJJJJJJ
@4738935/1
ctcttgttttgcttctttttttgacctacc
+4738935/1
8:?DB;DDDDF8D>GF@BAFC:@@G9<FBF
@4243021/1
gtacgctcaaacatgcaaatgtgacattattgactaaggccgatctgagg
+4243021/1
CCCFFFFFHHHHHJJJJJJJJHIJJJJJJJJJJJJJJJJJIJJJJJJIJJ
@2693212/1
ctcagagctaccttggcagctgctaattttgcttggtgtttgttttctcc
+2693212/1
CCCFFFFFHHHHHJJJJJJJJJJJHIJJJJJJJJJJCHGIJJHIJJJIIJ
@3230641/1
cacacctttgtcaccactatattcaccaaccgttaacggagtttgctgtc
+3230641/1
CCCFFFFFHHDFHJJJJJJJJJJJJIJJJJJJJJJJJJJIIFHIJJJJJJ
@4243512/1
atccagtcacccttatctttatcatcttcttcattggctgaatctttatt
+4243512/1
@@@DADBDAFHHHIIIIIIIIGHIIIHHIIGGIIIIGGGHDH@HIGB@FH
@646481/1
gcttgcaagaggtaacttctgtcttgaaatctgtagcccaatatagattc
+646481/1
@@CFFFFFHHGGACFGIEGGGJJJGHIHEIGIGEIGGIGGAFIIJIJJJB
@1667659/1
gcttgtgcttgtcttccacccttttttttgttcctttttgaattgaaatc
+1667659/1
:;@=B=DDFFHDFEEGGEF@GHIGIHEDHHFGHIEFHHGID4BBF9=FCF
@7806844/1
ccagccctcagataatcccatatcattgagacattaacttgcgtagcata
+7806844/1
CCCFFDDDHHHFHIIIJGIIIHJIIIIGIJGGGHIIIHIJIII@GGGHGF
@1668431/1
ctttgatgctgctcaatttaccttcatccttgttttcaaagttgataaat
+1668431/1
CCCFFFFFHHHHHJJJJJJJJJJJJJJJJJJJIJJJJJJJJJJJJJJJIJ
@5773448/1
gttgccatatagccttaaaagggcaccccaactagttatgtgagggtgaa
+5773448/1
@:?DDDAD?FFFBAEECBI>BFIF1FE<?BFCFFF?FBFFGIDFEG?BF9
@6294034/1
ccgacaaacgccatcctctcattcttagttgtaacaactaggggcaccat
+6294034/1
CCCFFFFFHHHHHJJJJJJJJJJJJJJJGIJHIIJIJJJIJJJJJJJJJJ
@6294120/1
caggatgacacttaggtcgtgcatggtttaagaaagaccaaaggtttctg
+6294120/1
@CCFFFFFHGHHFIGI?FF@GGGHIIHIGIGHIGIIGIGHGGHGBDFGII
@127473/1
cccaggtccacaattcaagatctaatttcatgctgttattattttccttc
+127473/1
@@@FFFDBFHHFFIFIIEGIIIGI@HHGICHIIBGIIBFGDHIIIIEHHI
@6294619/1
aaaggttttcgttgctcattgatatcccttatgtctaacacttcacacat
+6294619/1
CCCFFFFFHHGHHJJJJJJJJIJJJJJJJJIJJJJJJJJJJJJJJJJJJJ
@7807934/1
gccaaaatttgttcacactgttcctggctgagagtaattcgtcgcgcatt
+7807934/1
@CCFFFFFHHHHGIGIJJJJHIIJJJIJIIJJJJCFHIJJIHGGJJJGII
@2695689/1
gcaaggtaatgtaaaacaatatctattcaacaaaggaatagcagattcaa
+2695689/1
CCCFFFDDHHHHHJJJJJJJJJJJJJJJJJJJJJJJJJJJJJJJJJJIJJ
@7808988/1
cgttttttggagaggcaactcaggataactatagaggttcttctttccat
+7808988/1
CCCFDDDFHHHGHJJIJJJJJGIGJJIGIJIJGGHGGF>HGIGGIGGIIG
@3234753/1
atcaatgttaaagaatggtttccaaccaataattgcagactggaagaaac
+3234753/1
CC@DFFFDHHHHHIDIJIECHIHIIJGIJJJGIIIJIJJJIJDBGIIIIH
@6796427/1
tccacgatttcggcagcttttacctcattttcactcagaagaaataatat
+6796427/1
CCCFFFFFHHHHHJJJJJJJJJJJJJJJJJJJJJJJJJJJJJJJJJJJJJ
@3725997/1
caccgcttgtacggcaatatgtttggcttgctgttttgtagaagccttac
+3725997/1
@@@DD>DDHH4CHIIIIIIIIIIIIIIIIIIIIIIIIIGIIICHCHIIIG
@7306414/1
agttggtgtagaggtgcaggctggccatgttgaatagcttgctgtgg
+7306414/1
8?=?DDDD<CFBDA2ACFGEAA>FFGCCE??DFF@BGCB@FFDDHGG
@128148/1
tttatctcatcttcatcatccaagccgtaatgaatggtgttgctttcgca
+128148/1
?@@ABDFFDFHHHIGIGIIIJJFGJEGGHJJIIJJGF:DDHIJJJJJJJJ
@2699741/1
gctcacttcaccaacattcatgaataatggaaaatcacatagcttcggcc
+2699741/1
@CCFFFFFGHHHHJJJJJJJJHHGJJJIHJHIJJJJIJJJIJIJJIIJHI
@6296459/1
ggtatatataagattacaattcttaacattttttctttaaacaaagaaca
+6296459/1
B@BDFFFFHHHHHIIJJJJJJJJJJIJJJJJJJJJJJJJJJJJJJJGIJH
@1670664/1
ccgagaaatattacaggttcgttgaaaaccttcggcctgatgctgggaac
+1670664/1
CCCFFFFFHHHHHJJJJHIJJJJJJJJJJJJJJJJJJJJJJJJJJJJIJJ
@5775999/1
gccaataattgttctttcatgatactctcaaggtccctgattacttcttc
+5775999/1
CCCFFFFFHGHHHJJJJJJIJJJJJJJIJJJJIEHHIJGHGGIJJJJJIJ
@1172392/1
cccacatctactgtggtaccagctggtatatttccagacttaccactttg
+1172392/1
CCCFFFFFHHHHHHIJFHIJJJJJJJHHIJJJJJJJJJJJJJJJJJJJJJ
@7813107/1
ttttttaataagtttttttttgggattttaatatttccatttgtttttca
+7813107/1
CCCFFFFFHHHHFHIIJJJJJJJJDHIJJHHJIIJJJGJJJJJJJJJJHH
@7813415/1
cgtcagttttaatgcttccaacacgttgaactaaacttggatcagtagtg
+7813415/1
@@?DDFBBHHHFHJIJJIJGHIIHIFHHGGIIHGGIGIGGEHHGEBBD9D
@7813610/1
gacatatcaataacattctcctcaaccttttgtaacatcgacaacaccgc
+7813610/1
@@@DFFFFHGHHHGIEGGIIJJJJIJGJIJJJHJJJJDHIJJIIJJIJJI
@1672395/1
gtcattatgggcttctattagttcatctatattttttaaggaagtaagtg
+1672395/1
BCCDFFFFHHHHHJIJHIJIHHIJJJJJJJIJJJJJJJJJIGHHIJJJII
@654154/1
gcctcctgcggaccattagttgaagtcccagccctcagataatcccatat
+654154/1
C@CFFFFFHHFDHIGIJJJGIGIGHIIIIIGGIIGHIIJIGGIGDHIIIG
@3730716/1
atgcagttcattacctaagatatttgttatgatctccggccaagatcagc
+3730716/1
C@CFFFFFHHHHHJJJGIIIJJIJJJJJJIJJIJJJIGIJJJJJIJJJJJ
@4248954/1
tggtaaagagatgacaaagatagtaagttatttcttctaaattctgctct
+4248954/1
BCCDFFFFHHHHHJJJJJJJJJJJJJJHIJJJJJJJJJJJJJJJJJJJJJ
@4249296/1
tgcctctccattcaattgaagaagcaatattttcgcagcctcttgttttg
+4249296/1
C@@FFFFFHFDHHGIJJIIJIIIIJJJJIJJJJJIJEHIIGIIJGFGIJC
@5269581/1
cctcaaggtacacccctataagggcttcgatagaatctgcaacaactttg
+5269581/1
CCCFFFFFCFHHHJJJJJJJJIJJIJJJJGJIJJIJJJJJJIJJJIJJJJ
@3238922/1
ctcaacaagttccgttttttggagaggcaactcaggataactatagaggt
+3238922/1
@@@DDD?=CCD:AFCGIIIE@C?D;?FHHDDBGEII<EH>FHIGGBBFGB
@2213085/1
caagaaaagcttctaaaagatcagccctatccttagtcttcagttcagct
+2213085/1
@C@FFFFFHHHHHJIIJJJJJJJJJJJIJJJJJJJJHIIJJIJJJJJJJJ
@3732126/1
gcttactaagggagttttcttgatcattttcgtttacccagagaggaaat
+3732126/1
@C@FFFDFHGDFDI2AFHHEEGHIHDIJJJIJHJIJIJJGGHIGDHEIHD
@6800383/1
attttcggtttcgtaggcaggtggaggccatcgcctggtcatgcataatt
+6800383/1
@@@DFFADAFFHHIIIIIIII?EECCHGHIHGIGIGHI?DHHGGHHIIII
@4250706/1
gcgtagcatactttatcgtaacggtcatttctttttcttgatctctttca
+4250706/1
BCCDFFFFHHHHHJJJJJIJJJJJIJJJJJJJJJJJJJJJEGJJJJJJJH
@6297521/1
cgctaatttaaaaattgaatagtttttatgaaatgagtcagaattttcgt
+6297521/1
CCCFFFFFHHHGHJJJJIJJJJHGJJJIJJIJJJGIJGGIJJJJJJJJJJ
@7815200/1
cttggaaacaattttataattattggatatattcatgccacattccattc
+7815200/1
CCCFFDEFHHFHHGGIJJJJIIIJIIIJIIIIHHIIIJJJJIGIIHIGHI
@6298323/1
tgcaattcttggttcaagatcattttaaactgtccttctgacacaccatc
+6298323/1
?@@BDDDDHHHH<B4CGEHIFHIHIIIICCHGGGHGIGHHDHIHIGGIII
@6298567/1
cgcattccctttcacactagggacatgaggtgaaattattggtatttctt
+6298567/1
@@@DDDDBHHHHFIG<CECCHGGHIFGBGHCFCDHIIGHIIGBFFHIIII
@6801401/1
gtggtgctagattatcccttctgaagacaggattaggtgctgcaatgacc
+6801401/1
BBBDBDFFHHHHHJJJJJJJJJJJJJJJJJJIJJJJJHHIJIJJJJJJJJ
@4251824/1
gtcgcagctcctgtttctgtttatttatttgtattattaacttttaatta
+4251824/1
@BBFFDDFGHHHHGIJJJIHIIHJJJJJJIIFIIJJJJJJJJJJJJJJJJ
@656131/1
gatgatttgatatctatatttctcattttttctgctaaagcactaccttc
+656131/1
@@@FDFFFHADCFHIIHFGJJJIJIIJIJJJGIJIIIIIJJJJJJJJJJJ
@3733673/1
ccgatacaatttcttgttttttatcatcctctttatttactagaaactgc
+3733673/1
CCCFFFFFHHHGHIJJGIJIJIJJJJJJJJJJJJJJJJJJJGIIJIJJJJ
@656457/1
tgaggcggttgttgccactgctgttgttgaggctgctgtggtctctgctg
+656457/1
CCCFFFFFFFHHHJIIIJIJJJJGIJHIJJJJJJIIHIGII7@@FDCHHA
@3733966/1
gctcaatttaccttcatccttgttttcaaagttgataaataatattaatg
+3733966/1
CCCFFBDDHHFHHIIICEIGGEC?FGGEHIIII>FHIIIEGIIIIIIIID
@4254066/1
cggtcctggtccagattcctgttgtggaccagcttgtgcttgtcttccac
+4254066/1
CCCFFFFFHHHHHJHJIJJJJJJJJJJJJJJJJJJJHIJJJJIJJJJJJJ
@4748835/1
ctgtagtacaaatttctatttccgattatttttcctttgatgctgctcaa
+4748835/1
CCCFFFFFHHHHHJJJJJJJJJJJJJJJJJJJJJJJJJJJJJJJJJJJJJ
@4749480/1
ggctctacctgatctggaccagtggcgtatttacagaagcaaggttggcc
+4749480/1
;??D=?B;D>DFHIIEG@>FGCFHIDBHIGIGFGGDGDCBGEFC?B?DHE
@1676212/1
ccaattctttggtgataagaactatttctttaagaatattttggatttca
+1676212/1
CCCFFFEFHFHGCFHIJCIIGIJIJJJJJJJIGGJIIGIHJIJJGHHIIG
@6803289/1
catggtttcaatgatttccctgttgaccttacggggacacttatcaggtt
+6803289/1
CCCFFDFFHHHHHJJJJJJJJJJJJIJJJJJJJJJIIJJJJJJJJJJJHI
@4749706/1
gccacttctttgaactaagtacagcgaaattcttattc
+4749706/1
?7;BB;DB<FDFBFEE?GC<CIH:BFFB<CFF91CBA:
@6803842/1
aattaaaatcacctgctccaggtaatggaaaatcctgaggagcatgttct
+6803842/1
CCCFFFFFHHHHHJJJHIJJJJAFHJIJIJJJIJJJJJJJJJJJJJGIJJ
@4752034/1
gttaacttttggtggctttattatattactcctaattgaagagccttttc
+4752034/1
CCCFFFFFHHHHHIFJIJIIGJJJIJJIJJJJJIIJJGIJJJIGJIJIII
@5275043/1
gcagtttccatatcatattatacctgaaggcttttgggtcgtgagaagct
+5275043/1
CCCFFFFFHHHHHJJJJJJIJJJJJJJJJJJJJJJJJJIJJIIJJHIIJJ
@5782407/1
ggcagctgggaatcctttgtgagccacatcaatgttaaggaatggtttcc
+5782407/1
CCCFDFFFGGHHHEHIIJJHEGIJIJJIIICHIIHIIIGGIJJGJ4DGGH
@6300424/1
cttgactatgtttgatgacatatcaataacattctcctcaaccttttgta
+6300424/1
CCCFFFFFHHHHHJJJJJJJJJJJJJJJJJJJJHIJJJJIJIIIJJJJIJ
@2705557/1
tagatatcagacatttcttcagggagaatttttaaccatttacacaatat
+2705557/1
@CCFFFFFHHHHGJJJJJJJJJJJIHHHIJJJJJJIJJJJJJJFIJJJIJ
@6805804/1
gttgagtgaagtttctgagagcatcttctctaactgtcctttgaggtgca
+6805804/1
CCCFFFFFHHHHHJJJJJJJJJJJJJJJJJJJJJJJJJJJJJJJJJIIJJ
@3737033/1
ctcagagctaccttggcagctgctaattttgct
+3737033/1
@@@DFDEFHDDDCDBHIGIDII@H@<EHIHCBH
@6806366/1
gggagttttcttgatcattttcgtttacccagagaggaaatagtattttt
+6806366/1
CCCDFFFFHHFHDIJIEIJIFIJGHIIJJIGEGIHHIDGEHGIFBFIIIJ
@3737891/1
cttccaaaaaaatacagcaagtctggtaaatttatcgcaaggtaatgtaa
+3737891/1
CCCFFFFFHHHHGJJJJIJJJGHJJJFHIIIIJJJJJJJJJJFHGJJHJB
@3243928/1
cttcttttttccacgtgaaatctttaggctgcagctcaaccattttatcg
+3243928/1
CCCFFFFFHHHHHJJIJJJJJJJJJJIJJJJJJJJJJJJJJJJJJJJJJJ
@3739282/1
gattacttcttctcgaggtggctgcagtttccatatcatattatacctga
+3739282/1
?:?=B8DDHHDBHF=FGC<<C?BFECF?EE<FF<?FEB?<DBDC?0??DH
@7820391/1
ccatcttcaacgaatcaaattcactttgagg
+7820391/1
@@@DDFDFGFHHGGGGHGHHGHFEEIGGID@
@4756603/1
gtccttctgacacaccatctctgtaaaagaggatagcttgaggcttatac
+4756603/1
CCCFFFFFHHHHHJJJJJJJJJJGJJJJJJJJJJJJJJJJJJJJJJJJJJ
@7821015/1
gtcacttcaaactgttgctcagcagctatctcttgtaggaactggactgc
+7821015/1
CCCFFFFFHHHHHJJJJJJJJJJJJJJJJJJJJJJJJJJJJJJJJJJJJJ
@5785258/1
ctcagagctaccttggcagctgctaattttgcttggtgtttgttttctcc
+5785258/1
CCCFFFFFHHHHHJJJJJJJJJJJJJJJJJJJJJJJGHHJJJJJJJJJJJ
@135464/1
gtagtgtcgacaattgtaccaagctctggcattttcctgtgactgatttt
+135464/1
@@@FFDFFHGGGAHIIHIIBHBGHIIIGIIIIIIIIIIIIIIHIGEHIII
@660018/1
ggctttttaaaataatacagacaattatgaagttctagtgcttgtttttc
+660018/1
@@@FFFFFHHHHHIIIGGGIIJGGGIJJJHFHCEGIIJFHGIIGIIIIJJ
@660537/1
accagtttgcaaagggaagcgagcttgctgttgttgctgctgctgctgtt
+660537/1
@CCDDFFFHHHHFHIJBFHGGIJIGGHIGIGHJFDGHGHIJJEIIJGICH
@6303842/1
cttcttctatcacatcggaggcaaccaatatgttcgtctcacccatgtta
+6303842/1
CCCFFFFFHGHHHJIJJJIJJIJIJJJIIIJJFGIJGGIJIJJJIJJIIJ
@3246742/1
cttttgttctgagacgcaagaagcagctgaataatacaaccaaattc
+3246742/1
CCCFFFDDFHHHGIJIJIIJGGJGHGGIJIIIJGIIJJJJJIEIGHG
@6809786/1
gttaaaacagtacatcgcacaacaaacacttggggagttaaatcaacatc
+6809786/1
@B@FFFFFHFDFHIEHIIIIJIIJJIIJJEGIHIJIIDGHIJFHDGHJHI
@3246919/1
gttcgtctcacccatgttaaattttttcagaatcatgtgatttttttcct
+3246919/1
CCCFFFFFHHHHHJJJJJJJIJJJJJJJJJJJJJIJJIIIIJJJJJJJIJ
@137740/1
acaaacaatcacctgaatccttagaattcaaaaattcaaacttaaattcg
+137740/1
@@@FDFFDHHHHFGBHIGH@HIIIIIIIIIICEAHGGIGIIIGIIIICCF
@7822359/1
ctcagagctaccttggcagctgctaattttgcttggtgtttgttttctcc
+7822359/1
CCCFFFFFHHHHHIJJJJJJJJJJIGJJJJGJJJJJFGHJJJIJJJJJJJ
@1182172/1
aagaaatctaagattgcatcaccgaggaattccagcctttgatagcaatc
+1182172/1
@CCFFFFFHHHGHJJJJJJJJJJJJJJJJJJJJJJJJJJJJJJJJJJJJJ
@7318387/1
cattccattccatgatttattaaacccgatgctagctttcttaaatctgg
+7318387/1
CCCFFFFFHHHHHJJJJJJJJJJJJJJJJIJJJJJJIJJJJJJIJJJJJJ
@1182582/1
gtcggcagctgggaatcctttgtgagccacatcaatgttaaggaatggtt
+1182582/1
CCCFFFFFHHHHHJJJJJJJJJIIJJIJJJJJJJJJJIJJJIJIJJJJDH
@7824400/1
ctcctcctccacctttctttccttttttgcccattattgtgtactatctt
+7824400/1
@@?DDDDDHFHHHIIIGHIID<FHHGHIECHIIIIEGGBFBDAHIIIHHG
@7319367/1
gtacgctcaaacatgcaaatgtgacattattgactaaggccgatctgagg
+7319367/1
B@BFFFFFHHHHHJJJJJJJJIIJJJJJJJJJJJJJJJJJJJJJJJJJJJ
@2710255/1
ctttggcacatccacgatttcggcagcttttacctcattttcactcagaa
+2710255/1
@@?DFFFFHFFHGIIHIIJIIIEGGIIIIGHC@BFFHEIIJIJJJJIHHI
@3250648/1
gtgagaagctgcaacggctgctatagatggaacgttgatctggtctggag
+3250648/1
CBCFFFFFHHHHHJJJJJJJJJJJJJJIIJIIHIHIIIIJJJJFHIJJJJ
@3250892/1
gtagcatactttatcgtaacggtcatttctttttcttgatctctttcatt
+3250892/1
CCCFFFFFHHHHHJJJIJJJJJHIJJJJJJJJJJJJJJDGIIJJJJJJJJ
@6306250/1
ctctctttcccgatcaggcgctgacctggcggtagctttaatcatagttg
+6306250/1
@C@FFFFFHHHHDHEIIFGBHHIGIGDHIEII@AFHHIJGGIJIIGICHC
@6306752/1
ccaccatcaaggaaaagtgcacccatcaaagcctcaaaacagttagccat
+6306752/1
@@CBDDFFHHHDF@DEGGFIIGIIIGIIIEHHICGGIIIEHIHIIGBHII
@2224838/1
cagcctcttgttttgcttctttttttgacctacccttgccgacagcaata
+2224838/1
CCCFFFFDHHFHHGIJJJJJJJIJJJIJJJJJJJJJJJJJJJJJIJJJJJ
@6306935/1
gttatcatcaacatctgacccttcacactcatcaagaacttggtaaactc
+6306935/1
?@CFFFDDHDFFHIIGIEEEHBGGIJJGHIEHJJEHCFHIGGEFF?BDH?
@1684421/1
ccaaaatcataccattagatttattaatttgctcaggagaaatttcaatt
+1684421/1
CCCFFFFFHHHHHJJJJJIJJJJJJJJJJJJJJJJJJJJJJJJJJJJIJJ
@3252307/1
atctagataataatgcctcagagctaccttggcagctgctaattttgctt
+3252307/1
@CCFDDDDHHHGHIJJIIJIJEEGIIIJEHHGGHHGJJIGIGHHGHGIJJ
@4764577/1
atctcatcttcatcatccaagccgtaatgaatggtgttgctttcgcaggg
+4764577/1
1==DDBDEHHHHGIIIIGIIJIGIHJIIIHIIJG?FGGIJJIJJJDIIJI
@2228455/1
ggagtagaaaacttttcgatttcggtattatggttttctt
+2228455/1
@@@FDFFFDBFFHIIIGI;IHGIIBAFGHHHIIHIIIGII
@7826781/1
ggaatgtatgacgatgatttgatatctatatttctcattttttctgctaa
+7826781/1
@@@FFFDDFHHFHIJJHHIJIAH<CFHIFHIIIGIFEIIIIJJGIBCGHI
@5281544/1
tccaggccttggtaaatttgggtcccatgctatgggtgaaagatcctctt
+5281544/1
CCCFFFFFHGHHFHJJJJJJJJHIJJJJJJJJJIJJFGHIJJJJJJJJJJ
@7827252/1
attcttgtagtgctccaatcgcattccctttcacactagggacatgaggt
+7827252/1
CCCFFFFFHHHHHJJJJJJJJJJJJJJJJJJJJJJJJJJJJJIJJJJJJ?
@7827617/1
cttcagaatataatagtttcaattcatttgatttatgcttaataagcatt
+7827617/1
C@@FFFFFFHD?F@EFHCGF:<I?AHHHHIIFHIBH@>CBF<?BB<?BDC
@7828232/1
tttttgaattgaaatcacctgctccaggtaatggaaaatcctgaggagca
+7828232/1
CCCFFFFFHHHHHJIGGIJIJJGIIJJJFGIJJIGIJJJJIJJEIJIIJJ
@6813549/1
ctctatttcattgtgcattaatctatagaaaattttccagacagtattta
+6813549/1
@@CDDFFFDDHFFACEFEHGHIGIEIHJJGGGIGIIGIJIEHCH?GGHFG
@1186702/1
agttgtaacagtaagttcttttttttccttgactatgtttgatgacatat
+1186702/1
@CBFFFFFHHHHHJJJJJJJJJJJJJJJJJJJJJJJJIJJJJJJJJJJJJ
@7829816/1
ttctgaagaggacatccccgtaccataacaaactgctacaggtagtgtcg
+7829816/1
@@CFFDFFHHHFHIGGIIIIGHHJJJJJJIIJGHIIIIJGGE??GGFFGH
@7829897/1
gcctggagacatgactacacaaccatttggtatattcatcctctcaaaat
+7829897/1
CCCFFFFFHHHHHJJJJJJJJJJJJJJJJJGGIGJJJJJJJJJJJJJJJJ
@7830109/1
cagtattcttgtagtgctccaatcgcattccctttcacactagggacatg
+7830109/1
B@@DDFFFHGGHHJJJJJJJJJJJJJGGJJJJJIJJJJJJJJJJJIIJJJ
@5791837/1
gcggtacatttagctatcctgtagtttcgtcctatacctttgaatgtccc
+5791837/1
@<@DFFFFHHHGHJGGGIEHHEEEIGJJ=FFHIJJIGJJJJJIJIIGFHH
@6309053/1
ggtagaagcaggatgacacttaggtcgtgcatggtttaagaaagaccaaa
+6309053/1
@@@FF>BDHHHFFIIIGGIGGHIIHGEHGICHGECDCGGEFGGHHGEHC?
@4262384/1
agtctgtctgcatctgtatatgccctagcacggaaagcagcgagatgagc
+4262384/1
CCCFFFDDDHGHHJIJHIIJJJJJJJIJJIJJJIIJJFGIJIJJIIJIJB
@3744799/1
ctttgatagcaatcggtaaagttttgcctataagaacaatgagtgagagc
+3744799/1
CCCFFFFFHGHFHGIJFEHGGHJJJIIIJJJJJJJJJJJJJJJIHGGGII
@1687243/1
atttgaaaacgtggatctccaaggtctccttgaacaaatttacctaaagc
+1687243/1
CCCFFFFFHHHHHJJJIJJJJJJJHIJJJJJJIJJJJJJJJJJJJJJJJI
@4766177/1
cccatgttaaattttttcagaatcatgtgattttttttcctttcaagaat
+4766177/1
@@@DDFFFHHHGFIJJEFHIIIIJIGB<CFHIIGIGHIG>FHHGHIGGII
@148529/1
gttcgtggaagtaagaggtctttcatttaatgttttttgaaaagcctcac
+148529/1
@BC;DDDDHGHFHGHFFGAGGHIIHGJJIJJJJJJJJJJJJIJIFIJJJJ
@7830525/1
ggggaaataggatattttcgcattcattaagattagtattaactgttaat
+7830525/1
CCCFFFFFHHHHHJJJJJJJJJJJJJJJJJJJJJJJHIJJJIJJJIIJJJ
@149677/1
ccacaattcaagatctaatttcatgttgttattattttccttctttgctt
+149677/1
@C@FFDEFHGFHHHJJJHIIJIHJJJJJJJHIJIIIJJJJJJJJJJJJJJ
@2716806/1
tgcttctgtaaaacgccaataattgttctttcatgatactctcaagatcc
+2716806/1
CCCFFFFFHHHHHJJJJJJJJJJJJJJJJJJJJIJJJJJJJIJJJJJJJJ
@7832147/1
cgtacttcatatcattgataattactgtagctgagtaaggagttgaagga
+7832147/1
@BBFFFFFHHGHHIJJJJJJIJJJJJJJJJJJJEHHHJIJHIHIJJJJJG
@5287333/1
ccgcaacaattgtacacaactccataggaa
+5287333/1
@?<DBDDDFHA>C@>E4<;?E><AAFGA9C
@5793349/1
gtctcatccacattttatgtgctgctaacctcttggcaatttttttcgat
+5793349/1
CCCFFFFFHHHHHJJJJJJIJJJJJJJJJJJJJJJJJJJJJJJJJJJJJJ
@5793391/1
agcatactttatcgtaacggtcatttctttttcttgatctctttcattat
+5793391/1
CCCFFFFFHHHHHJIJJJJJJJJJJJIJJJJJJJJJIJJJJJJJJJJJJJ
@6815779/1
atcttgtctaagattgctttcgctgcggcatgctttgcttctttctt
+6815779/1
CCCFFFFFHHHHHJJJJJJJJJJJJJJJJJJJJJJJJJJJJJJJJJJ
@666555/1
caagaggagagcttttattgaatagaataggaatgtcaggtgcgttaact
+666555/1
CCCFFFFFHHHHHJJJJJJJJJIJJIJGIJJJJJJHIGIICFHHIJIJEG
@5793872/1
ctcatcttgtaatttagcacattcatctttgctgaggtttgtatctgttg
+5793872/1
CCCFFFDDF?FFDHGGGIGDDHI@FHE@EHIIG?AFH???DDB?GGGDF<
@2230422/1
gttgcctaacaggaggtgcactggttacaggagatactggttgttgttga
+2230422/1
CCCFFFFFHHHHHHIJACGHJJJJEHIJJIJHHDHGHIJJHGHHIJGIII
@2231076/1
cactgaaccaaatcggctccttgaatgaatttttcattcctccatactcc
+2231076/1
CC@FFFFDFFFFHIIIIIIG>FCCGEHIIIIIIGHGII9F>FHGEICBGH
@3258582/1
gggtaattaaaccaagccctatttcctcagcgacttttgtccgaatctca
+3258582/1
@CCDFFFFHHHHHJJJJJJJJJJJJJJJJJJJJJJJJJJJJJJJJJJJJI
@1690168/1
cttttttttgttcctttttgaattgaaatcacctgctccaggtaatggaa
+1690168/1
?@@DD??D???DD>GBGEGIGEGGED>DDGHIFIGGIID@DC..8@GIGG
@3259651/1
ggtctgtcaattcaccaggtgatatatttttgcacctgttataaatgtag
+3259651/1
B@@FFFFFHHHHHIHJIIJAFHHJJJJJJJJJJJJJJJJJJJIJIIJGII
@3259890/1
cgtatctccaaccctcttcacttcagcataaactggagtttttcccggaa
+3259890/1
@@CBDDFFFFBDHIIIIIIIGHG@EHGGIIGHIIIIGFGHGHIIDBGHFI
@5796618/1
ggctctgaaggttgtattgttctggtattatgagtgttacttctcatcct
+5796618/1
CCCFFFFFHHHFHIIIJJJIJJJJJHHJJIJJJJGHHIJJJJJJJJJJJJ
@2720544/1
ccgaggtttaaattttttccgctgtagtacaaatttctatttccgattat
+2720544/1
CCCFFFADFHHHHJIJJJIJGIJJHJJJJJJJIJJJJJJJJJJIIHJIIJ
@7834968/1
gacaattttttcttttcttctttctgtatcaactgcagcctcttttacca
+7834968/1
C@CFFFFFHHHHHJJJJJJJJJJJJJIJJIJJJJJJJJIIIJJJJJJJIH
@7323514/1
aattcgtcgcgcattctgttgtatatttatgctcacttcaccaacattca
+7323514/1
?;?DD?2ADCC1@CE??EEDDD@D9CDDCB<0BDE9?DD<DEI;6;BCE@
@3750834/1
gtctcaacaagttccgttttttggagaggcaactcaggataactatagag
+3750834/1
CCCFFFFFHHFHHGIIHEHIIJJJJIJJJJJJJJIIIJHGGGGJ<FHIGI
@4768859/1
gctgttgttgctgaggctgctgtggtctctgctgttgctgttgttgctga
+4768859/1
CCCFFFFFHHHHHIJJJJJJJJIJJGIJIJJJJJHIJIJJHIJDHIIJJD
@3751879/1
catggtaaaataccttctttgactaaatactcctgaaggagt
+3751879/1
@@@DDD??B4C:C?CFFIC<CCHEIIDE@HD?CHFFEED3:1
@669519/1
cttcggccacttctttgaactaagtaca
+669519/1
@@@DB>6@AA?:AE<FA:CFADA<E<CC
@1691514/1
ggaatgtatgacgatgatttgatatctatatttctcattttttctgctaa
+1691514/1
@@<DDDB;FB>FFHGIBGH<F:CACCDFH@HCFHIDDHIIIEGCHGEDAG
@1691538/1
cgggcttactaagggagttttcttgatcattttcgtttacccagagagga
+1691538/1
CCCFFFFFGHHHHJJJJFHFHIIJIIIJIJIJJJIIJJJIIIJJHIGGHF
@1692180/1
ctgctgctgaggcggttgttgccactgctgttgttgaggctgctgtggtc
+1692180/1
@@@DDDD><>FF7@DFDDCFE>CCGIEG>FHGD?DBDC@?AGGIGCEG=;
@7838860/1
ccagctaaggctgtatcatcaacttctaaaggtttccaataaacaccttt
+7838860/1
CCCFFFFFHHHHHIJJJJJJJJJJJJJJJJJJHIJJJJJJJJJJJJJJJJ
@7839225/1
acctgttctaacttaaagctgactttagtacatcgcctggagacatgact
+7839225/1
@C@FDDDDHDDFFIGA@FIHGHGHBHHHGG@E@FCEEACBA>FEGAHEIC
@3261364/1
actgtcttcagcctcatgttataacattatgcagttcattacctaagata
+3261364/1
=??DB;B?2=?<D;E:EE@F??F?FDDE:C4A9FFEEBEFIAEECCD>DD
@1193840/1
ccagctagttgatctttcatatttttaagttcatttgaataaaataaata
+1193840/1
CCCFFFDFHHFFHJIJJIIJJJJJJJJGJIIJJIIIIJIJJJJIJJJJII
@2235340/1
ctgtgatcttgtctaagattgctttcgctgcggcatgctttgcttc
+2235340/1
@@@BDDDDHFA??FH>EE>H<F<FG>FFH<@EEGIIII@D>BFFE>
@5292762/1
ggcaactcaggataactatagaggttcttctttccatcaaaggcaggaaa
+5292762/1
CCCFFFFFHHHGHJJJJJJJJIJJHHIJJJJJGJJJJJJJJJJJJJJJJJ
@4770761/1
cattaaaatccgaatcctttaatgaaattatctggagctcatcaagcttc
+4770761/1
CCCFFFFFHHHHHJJJJJJJJIJJJJJJJJJJIJJJJJJJJIJJJJJJJJ
@3263295/1
gtttgcaaagggaagcgagcttgctgttgttgctgctgctgctgttgttg
+3263295/1
@@CDFDDB?C?FHIGGBHIGEHGHIE?DBCG@F?BBHDGHIEIIIIICBF
@2237319/1
catgaaacaaaatgtaatctctgttcttttttgaaacgaaatagtttttt
+2237319/1
@@<BDD;DFHH8AC2C?EFHHD9<CDFFCHBFC;DDGI:FGB?4BGHCFB
@159310/1
cttgacaattttttcttttcttctttctgtatcaactgcagcctctttta
+159310/1
?@@FFFFFHBHH?GHIIIHGEHHIIIIIIEGGFGGGIIICACHGGGIIII
@1694737/1
gtgataaaaaatagcagcagtcatcaccaaaacctgatgattttcaagct
+1694737/1
CBCFFFFFHHHHHJJJJJJJHIJJJJJJJJJJJJJJJJJIJJJJJJIJJJ
@6820351/1
cccaagaggagagcttttattgaatagaataggaatgtcaggtgcgttaa
+6820351/1
CCCFFFFFHHHHHJJJJJJJJJJJJJJIJIJJJJJJJIJJJJBGEFFHIJ
@2723331/1
gccactgctgttgttgaggctgctgtggtctctgctgttgctgttgtt
+2723331/1
@@@FFFDFHGBCFIIHHGBDFIGFAGGH?BAEBF?DFDFC<F9B?49B
@673416/1
gttataaatgtaggaagttatcaagaaatctaagattgcatcaccgagga
+673416/1
CCCFFFFFHHHHHJJJJIIJJJJJJIJJJJJJJJJJJJJJJJJJJJGIJI
@3264481/1
ggtttttgaaaaaattttggccaatagctgtgggttatatggtgattgat
+3264481/1
BC@FFFFFHHHHHJJJJJJJJJJJIIJJJJGIJJ@GHIJJJJFHIIJJJI
@674309/1
ctttctaatgtttcttcatttaaaaccgctgtgtctctttctttttttgt
+674309/1
C@@FFFFFHGD<CFHGDGGIHGCGEHIGEEAHHHGEFGGHIIGGGIDGIG
@4772305/1
aggtaaaaagattattgtattttcttttagaactctttcaaagagttctg
+4772305/1
@@@BBDDDFHDHFIIEGA:?CIGHHIHHIIGGGHEIGIEH@DDDH?BBDB
@4772614/1
gctgaggcggttgttgccactgctgttgttgaggctgctgtggtctctgc
+4772614/1
CCCFFFFFHHHHGIIIJJIIJJIJJGHGIIIFHIGIIIGFFEHDEGGHJE
@3265906/1
ggctattttagcatggaatgtaatctccaagttgtgaatcaatttcagga
+3265906/1
CCCFFFFFHHHHHJJJJJJJIJJJJJJJJJIHIJIJJJJJJJJJJJIJJI
@3758561/1
gttgtggtctctgctgttgctgaggctgctgtggtctctgctgttgttgc
+3758561/1
CCCFFFFFHHCFHIJJIJJIIJGJJJIIJIJIJF?DGIEGGIJJJJHGII
@7328480/1
gctgtgtctctttctttttttgttagactgatttgatagagcacggaagg
+7328480/1
CCCFFFDDHHHHHGJJIIIJJJIIJJHGIJHIIJJJJIJIJJIJJJGGIJ
@7841406/1
ctccttccaaaaaaatacagcaagtctggtaaatttatcgcaaggtaatg
+7841406/1
CCCFFFFFHHHHHJJJJJJJJJJJHIJJJGHIIJJJJJJJJJJJJGHIJJ
@3759082/1
ctctgtatcaacaactgtaccagccggcacattcatatttctcccatctg
+3759082/1
CCCFFFFFHHHHHJJJJIJJJJJJJJJJJJJJJJJJJJJJJJJJJJJJJI
@7841683/1
gtcacggtctcaacaagttccgttttttggagaggcaactcaggataact
+7841683/1
CBCFFFFDHHHHHJJGIGHIJJHEIJJJJIJJJJJJJJJJJJJJJJJJJJ
@7843169/1
ccttaatctagccacttcagccttatgcctctcaaactcaagctgtcgct
+7843169/1
CCCFFFFFHHGHHJJJJJJJJJJJIJJJIJJJJJJJIJIGIIJJJIIJJJ
@7843272/1
caacaaacacttggggagttaaatcaacatcagctgagatatactcatat
+7843272/1
CCCFFFFFHHHHHJJIGIGGIJJJBFHHIEIIJJJJIIJIJJJJJJJIIJ
@6824560/1
ctaatatttgagcagaaggtgctggtgcatgtaatactttgtagatatca
+6824560/1
CCCFFFFFHHGGHJIJJJIFH@HHIGHIGIJIJIIIJJIIJEIIGIIJJJ
@5804903/1
gtcgaatactctgagcttgctgagcgactaatgccactgtgtccaca
+5804903/1
@@@D?BDADCDFD4EAFHE@?A<<F@1:F@<G>DDHC>B9?9<?BFI
@5298043/1
ctttctttcaacaaacacaagagctaaattatcctttttgaaatttttta
+5298043/1
@@;ADDDDDBFD>GGGDIICCCHIIGEGAHHIIIIGEG@FG>GIIIFIHG
@1199050/1
tgccactgctgttgttgaggctgctgtggtctctgctgttgctgttgttg
+1199050/1
CCCFFFFFHHHFHGGHJHECHIIFHGDFHEFEGIIGJFGHGIGC?DHIHG
@5298686/1
gctttatcacgataggtgactgatatcactaatcggcaatgtcagtttaa
+5298686/1
@@@DDDDDABHAFG@B<CEFBHGDHEGHGIIGFEFGHGIIIBBFHBFDHB
@2239973/1
gccagtacctatttctttgtgtcgaaatacaaggcaggaaatggtgaact
+2239973/1
@@@FDFFFHGHGHJHIJGGIHGIGJIIICHIJIIGBHG@BGGCHEGGGGI
@2240020/1
cagtaatctcgaatctattatctcttggacaagttgttatattagtcact
+2240020/1
C@CFFFFFHHHHHJJJJJJJJJJJJJJGIJJJIHJJJJJJJJJJIGIIJJ
@4275263/1
ctgcagggaacggcgacataggtgtctgctcttcacatactcttgttaca
+4275263/1
CCCFFFFFHHHHHIJJJJJJJJJIJIJJIIJJJJJJJJEIJIJJJJJIIJ
@6320025/1
acacaaacaatcacctgaatccttagaattcaaaaattcaaacttaaatt
+6320025/1
CCCFFFFFHHHHHGIIIIJGEHIJJJIGHIJHJJJJJJJIIIIIJJEIII
@4276047/1
cttaactttagtgaactggtcatcaactgagaggccaaactccttcaggc
+4276047/1
@@@FDDFFGHHABFGIJEHIIJJJJIIJGDHGIIJIJGHICHIJGIJIJJ
@2729415/1
ccaggatttaagcaaacaataatatttcgctcacgaccagcatccagaag
+2729415/1
@@@DDBDAFF<?D:AFBBCIEH@CHHDFFFABFFFFEGIDFEBBFFIIIF
@6320868/1
gccgatcttgtacaacattttacatgcagttagtgcaactgctcccttgg
+6320868/1
CCCFFFFFHHHHHIJJJJJJJJJJJJJJJJJJJHIJJJJJJJJJJJJJIJ
@166086/1
atcacctttgaagttgaataagttattattcttctaggtccttttatcat
+166086/1
??;ADDDDHHHHFHGG@HIGEGA:C?ADFHGGGHFHIIEFGHFGGEDEGI
@2730299/1
tcacattattatttgttcaatagtagaatgttacaaaaaagtaataagta
+2730299/1
CCCFFFFFHHHHHJJIIJJJJJJIJJJJJJJJJJJIJJJJJHHIJJJJFI
@166387/1
catgactacacaaccatttggtatattcatcctctcaaaataaaagaata
+166387/1
@@@DDDDDHDDA1CDE@GHIIGBAE<FBB9<AEDEHD@@DG>HEGGICHG
@1701887/1
gctgtacttgaggctgagatgaaggtggtctgctgggttgctggtcaccg
+1701887/1
BCCFDFFFHHHHHJJJIIJJJJJJJFHIFGIJJJJJJDHIJJJJIIJJJJ
@2241826/1
aaacgtaagtggaagcataagctcccaattctttggtgataagaactatt
+2241826/1
CCCFFDFFHHHHHIJJJJJJJJJJJJIJJJJJJJJJFHIJJJJJJJJJJJ
@167119/1
gtcatttctttttcttgatctctttcattatcgtaaattgtcacggtctc
+167119/1
CCCFFFFFHHHHHJJJJJJJJJJJJJJJJJJJJIJIJJJJIJJJJJJJJJ
@167227/1
cttctttaagacactgactaaaatattgttcaagttcacgaggagtattc
+167227/1
@@@DDDFFHFBFHIIJIIHGIJJJGJGIHHEHFGEGGHHIGGDHIGEFIG
@1200212/1
gaaatctttaggctgcagctcaaccattttatcggccaacatattactga
+1200212/1
CCCFFFFFHHHHHJJJJJJJJJJJJJJJJJJJJJJJJJJJJJJJJJJJJJ
@3761312/1
ccattgcttgaggtctggtaattggagcggcttgtctaacttg
+3761312/1
CCCFFFFFFFFFHCGHHGCHGHIJIJJIJJJJG:B3?4D/8B<
@5299872/1
ctctgctgttgttgttgttgctgaggctgctgtggtctctgctgttgctg
+5299872/1
CCCFFFFFHHHHHGHIJIJJJJJJJJJJJJIJIIJJIJJJIJJJHIIIJH
@3761428/1
gttcttttacccccttcagaatataatagtttcaattcatttgatttatg
+3761428/1
CCCFFFFFHHFHHJJJJJJJJJJJJJJJJHIJJJJJJJJJJJJIJJJJII
@5807124/1
ggctgctgtggtctctgctgttgctgttgttgctgaggctgctgtggtct
+5807124/1
@C@FFFDAF8F?CHHGIHCHBDHIGIHG<GGGIEG9?DFGHCG@F>FD@B
@4279429/1
ctgtggtctctgctgttgctgaggctgttgtggtctctgctgttgctgag
+4279429/1
@@@DDDFFFHHHHJJGHGHHHIHJJJIFGEEHGFGCHIJIIGGIGIH@GG
@7331765/1
cttcggccacttctttgaactaagtacagcgaaattcttattcgattgaa
+7331765/1
@CCFFFFFHHHHHJJJJJIJJJIGFHHIJIIJJIIJGIJIJJIIGHIGDD
@6828009/1
gctgggaatcctttgtgagccacatcaatgttaaggaatggtttccaacc
+6828009/1
CCCFFFFFHHHHHJJIJIJJJIJJJJJJJJJJJJJJIJJJJDHIJJJJJJ
@4778056/1
ggaacgttgatctggtctggagctggatgagtgacatcagcgccaacaac
+4778056/1
??@DFDFFDFFHDGGIGEGHHIJHGGGHIGHEGIJBDFHIBGDHGEFAEH
@1704773/1
gctcaaccattttatcggccaacatattactgacctcaaccgtacttcta
+1704773/1
CCCFFFFFHHHHHJJJJJJJIJJJJJJJJJJJJJJJJJJJJJHGJIJJJJ
@679442/1
gtggaggtgaaaagaatgatcttccaactgtcacaaacctgttagcagct
+679442/1
@@BFDDDDHHHHHJJJJJJJJIJJJIJJJJGIEIJJJJJIJIJJGIJJJJ
@1705524/1
gttgaggctgctgtggtctctgctgttgctgttgttgctgaggctgctgt
+1705524/1
CCCFFFFFHHHHHIJJHIJJJJJJJIIJIJJIJJIJJJJJIJJIJJIIIB
@3762852/1
tgatttgatatctatacttctcattttttctgctaaagcactaccttcag
+3762852/1
@C@FFFF=DCFHHHHGIIJJJJJJJJJJJJJJJJJJJJJJJJJJJJJJJJ
@679955/1
accggtctttctcgataatcaagtgttggtgcattcataattcgggcctt
+679955/1
CCCFFFFFHHHHHJJJJJJJJJJHHIIJJHIJJJJJJJJJJJJJJJJJJJ
@171203/1
ctgtcgttgctgaggctgctgtggtctctgctgttgctgttgttgctgag
+171203/1
BB@DDFDFHHHHHJIIJJJJJHIJGIJJJJJJJIJJJIJHII@GHGIJEG
@171321/1
ctctgtatcaacaactgtaccagccggcacattcatatttctcccatctg
+171321/1
@@<4AADDFH8F<AEG><EIHE<B::EGD0FG@GGIGGFHHC09BF8?FF
@171859/1
ttctaatgtttcttcatttaaaaccgctgtgtctctttctttttttgtta
+171859/1
@@@DFFFFHFFHHIIIIGGEGCEEFHG:DGF<FHEGGIJJGDDHGBBFHI
@4781972/1
taaaccaagaacatgtggcctatcctctggagg
+4781972/1
1=???2BDBFFFFG@??C9ACFC9;F?CB3?E1
@6326349/1
cattgcttgaggtctggtaattggagcggcttgt
+6326349/1
CCCFFFFFDHHHDFIJJIFIJJIFGIIIGIJJ00
@682448/1
gataagaactatttctttaagaatattttggatttcattgatagtatctg
+682448/1
@@CFFFFEHHHHHJJJJJJIJJJJJJJIJJJHJJJJIIJJIIJJGGIIJJ
@683628/1
gcctttgctcagcatctcgaggaaccaagtagcatggtggtagccaatta
+683628/1
CCCFFFFFHHHHHJJJJJJJJJJJJJJJJFHIJJIJJCHHDGIJJJJJJJ
@683832/1
gccacttctttgaactaagtacagcgaaattcttattcgattgaagtaaa
+683832/1
CCCFFFFFHHHHHJJJJJJJIJJJJJJJJIGIJJJIJJIJJJJIJJHHIJ
@2244603/1
gttcaatttgattgtttttttcatttctccctctggttgctt
+2244603/1
@@@FD>DDFH?FDF2<BFGEHIEGIIGG@AFACGH>FDG290
@5304341/1
attactacttcttttaagcagtaacttctctgtacaaatatactgagcat
+5304341/1
CCCFDDDDHHFBDGHI>CDHFIGHGCIIEIIGIIHEEGGE<FHGGEHGDE
@5304688/1
accttcaacaccacactcctcaaggtacacccctataagggcttcgatag
+5304688/1
?@@FFDADDHG=FGIIIIEGIIIIC9<FF@?EG?D<FH>FBDDFHHGEG@
@5811433/1
ctctggctattttagcatggaatgtgatctccaagttgtgaatcaatttc
+5811433/1
@@CDDDDBCFFHHIIGBHII@AFFAEHHFGABAGH?FFHGI>BHEFFGC?
@7850195/1
ctcattttttctgctaaagcactaccttcagcgggagaccttggctttgc
+7850195/1
@@CDDFFBF?FDDGEGGBGGDGEG@DHGII4E@DD@:7DE<FG@GGIIFE
@1205323/1
gtgcgttaacttttggtggctttattatattactcctaattgaagagcct
+1205323/1
CBCFFFFFHHHHHJJJGHJJJJJJJJJJJJJJJJJJIJJIJIJJJJJJIJ
@1205473/1
atgctttctaatgtttcttcatttaaaaccgctgtgtctctttctttttt
+1205473/1
CCCFFFFFHHHHHGIJJJJJJJJJJJIIJJJJJJHIJJJJJJJJJJJJJJ
@7850461/1
ccaatcttcaattgttttaaagcacatttggctgcggtacatttagctat
+7850461/1
CCCFFFFFHHHHHJHIJJJJJJJJJIJJJJJJJJJJJGHIIJJJJJJJJJ
@3763939/1
gtgtacacctcacatatgtatggcacaactgataagttaagcattgcagt
+3763939/1
@@@DDDFFHHHFFEEGGGDIBBGHIIIIIIIIIGIGCFHIGIIIGIIIID
@3764583/1
cctgggtttaaaatcttcaataacattactcat
+3764583/1
CCCFFFFFHHHGHJJIJIJGGHIJJJJJIIJJJ
@685136/1
cctcagataatcccatatcattgagacattaacttgcgtagcatacttta
+685136/1
@@@FFFFFFHHHHGIJGHIIGIIGIHIIJJGIJJJJJJJJJJJJJJIIII
@4286211/1
tttactaaaaggctacacaaacaatcacctgaatccttagaattcaaaaa
+4286211/1
@@@DFDEDHGGDHJIIIGGIGHGGFFGEEIIIIIDHIEEHGGIJIIJEFH
@7336744/1
gttcttgcctttgttgctgctgtggtggttcttgcctttgcagctgttgt
+7336744/1
@?<DDDDBB>A<?2<EG<<CFCHFEFB1CF99?BAEDG@?@:DGDE99?G
@6330139/1
acgcaacaaagctttcacgttcataaggtctcatttgaaaacgtggatct
+6330139/1
CCCFFFFFHHHHHJJJJJJJJJJJJJJJGIIJJJJJJIIJJJJGIJJJIJ
@7851553/1
ccttaactttagtgaactggtcatcaactgagaggccaaactcctacagg
+7851553/1
CCCFFFFFHHHHFIJJJJJJHIJIJJIJJJJJJJIEIJJIJJJJJ3BGHG
@1707704/1
gtaaaacaatatctattcaacaaaggaatagcagattcaactgtcacttt
+1707704/1
CCCFFFFFHHHHHJJJJJJJJIJJJHJJJJJJJJJJJJJJJJJJJJJJJJ
@176075/1
ctgctgctgctgcggctgttgttgcctctgctgctgctgctgctgaggcg
+176075/1
@??FFDABHFFBDHEGHIGGH:E@CF@A<DHGGGF?DDDGEF@><BF;CB
@4785419/1
gtgtttttgagctcatacttaatccaatgacatggggaagtcaattgcta
+4785419/1
@@BDFFFFGHHHHIJJJJJJIJJIIJIJIJJJJJIIIIIJFGIHIJIJJJ
@5813275/1
gtaaaacgtaagtggaagcataagctcccaattctttggtgataagaact
+5813275/1
C@@FFFFFCBFHHHIGIIJJJIJIJHJJJJIIGHIJJJJBDHGGHIJJIE
@5813508/1
gggaacttgactaataacctggctattataaatttcaggtggagtagaaa
+5813508/1
CCCFFFFFHHHHHJJJJJJJJJJJJJJJJJJJJJJJJJJGHJJJHHJJJJ
@2248155/1
gctgttgttgcctctgctgctgctggggctgttgttgccactgctgctgc
+2248155/1
CCCFFFEDHHHHHJEGEIJJIIIJIIHHGIIHGIHJIIJIIFIJIIIIGD
@7338053/1
tcccactataatatggtatctccactttcttctgagaggattctgattcc
+7338053/1
CCCFFFFFHHHHHJJJGHJJJIIJJJJJJJJJJJIJJJJHJJJJJJJJJJ
@7855390/1
gctgtaccttgtatactagcatgactgactagatagaagtctaattcagt
+7855390/1
CCCFFFFFHHHHHIJJJJIJJJJJJJJJIIJJJJIIIJJHIIJJIJJJJD
@687925/1
ctcaggataactatagaggttcttctttccatcaaacgcaggaaatcgat
+687925/1
CCCFFFFFHHHHHJJJIIJHHJJJJJJJJJJJJJJJJJIJIJGIIJJJJJ
@7339052/1
gccaatagctgtgggttatatggtgattgatgccattcaactttgcatta
+7339052/1
C@CFFFFFHHHHHJIGGIIJJJJFHGIJIGGIIIJJJJJJIJJJJIJJJJ
@6331295/1
gtatgtttacaaatgttgcagcattaagtcttctctgcactgtgacagtc
+6331295/1
BB@FFFFFHHGGGJJIJJJIJIJJJIGIFIIJJJJJJIJJJJIJIJIJHH
@5307596/1
ttcacactcatcaagaacttggtaaactcttagatcttcattttgttgcc
+5307596/1
@@CFFFFFHHHFHJIGJJGIIJ?FHIJJJJIJJGIIJJJJJJJJJJJJJI
@6331995/1
gatgaggatactttaatctaatattatattgactaaaaaaatatctttca
+6331995/1
18??DDDDFHHFHGBGEFIHIIDGHFIGGHHCHIADGGGIADDHDCHGIG
@1208548/1
ctgaaggttgtattgttctggtattatgagtgttacttctcatcctagga
+1208548/1
@@@FDDFFFHDHHIIGGGGGGEHIGGGIJIFDHGGGHIHHCGGIGIBDED
@7340254/1
accgaacacttctaggttacatagtgtatgaaccgctgcattaaatatta
+7340254/1
CCCFFFFFHHHHFJJJJJJJJJJJHIHIJIJIJJIJJJJJJJJJJJJJJJ
@1208692/1
gagcttgcaagaggtaacttctgtcttgaaatctgtagcccaatat
+1208692/1
CC@FFFFFHHHGGJFFGHJJIJJHIJJIIIEHIJIFIIIJJIJIIJ
@2248514/1
cttggttcaagatcattttaaactgtccttctgacacaccatctctgtaa
+2248514/1
CCCFFDFFHHHHHJJJJJJJJJJJJJJJJJJJJJJJJJJJIJJJJJJIJJ
@6836637/1
caaggtacagcctcaccacctcaaccgaacacttctaggttacatagtgt
+6836637/1
CCCFFDDFHHHHHJJJJJJJJGJJIIJJIJJJJJJJIIJDHIIJIJJFHF
@2249849/1
cggcatgctttgcttctttcttagatctaccagtgcccatggcagcaaat
+2249849/1
CCCFFFFFHHHHHJJJJIJJJJIIJJJIIJIIJIJIJJJJIJJJJJJJJI
@177535/1
cttttccggaaagaacctagtgtgatggcgtttctgtaccactataaatg
+177535/1
@@@DDADD<:1@BGBGEHIHIDGC<EB>FG??FDHIDA?DD8D3BD88CF
@1211037/1
catacctaaaaccgtatctccaaccctcttcacttcagcataaactggag
+1211037/1
CCCFFFFFHHGHHJHIJGIJIIJJJJJJJJJJJJJJJJJJJJJJJJIJII
@178767/1
gacactttgatgttgtaaggtgctgaggcaagtgttgggattttgaccat
+178767/1
CCCFFFFFHHHGHJJJIIIJ<FHJJJIJJIIIFHIIJIBHIJJIIIIJJJ
@7856139/1
gggtgatgattctttggaagaagaggcttttatgttttcttttttaaatt
+7856139/1
=@@4ABD?CAD?FFFE>?ED9@F3C@FICGEBFECFFFCFFGIFIBDDFF
@3769701/1
ataaggtctcatttgaaaacgtggatctccaaggtctccttgaacaaatt
+3769701/1
CCCFFFDDBDHHHJIIJJJJJGCGGGIGJGGIIGCDHGIIHIGIGHGIIG
@2251825/1
cgctttgccgcttgttgctgtacttgaggctgagatgaaggtggtctgct
+2251825/1
=??DDD?DDFHFDBGG>ECFAEH@AA?9:CB??;::?<FD?BFC@BB?B?
@7857542/1
cttggctttgccgcttgttgctgtacttg
+7857542/1
@@??1ADAFFFF<GFFI@H9@<FCDD?<F
@7857628/1
ccttaatatacgcaacaaagctttcacgttcataaggtctcatttgaaaa
+7857628/1
CCCFFFFFHHHGHJJJJJJJJJJJJJJJIJJJJJJJJHIIJJJJJJJJJJ
@2253090/1
ccactgtgtccacaagaaaaaaggttcttttacccccttcagaatataat
+2253090/1
CCCFFFFFHHHGHJJJJJJJIJJJ?FGGJJJDFHIHJJJJIJFHIJJJJJ
@4787710/1
gtgctccaattgcattccctttcacactagggacatgagg
+4787710/1
8:?DD;?AF?C?:<EECA?C??HHIIEAFBACGE7BF4?:
@7859463/1
tgtaggaactggactgcattaaaatccgaatcctttaatgaaattatctc
+7859463/1
=@??DD?B3=<<C;:<AFCHD9H?EG9@81?CDDFDGAFFDG<DF9D4?0
@4788596/1
cataagttgtaacagtaagttcttttttttc
+4788596/1
@@@DD:DD?=D:A?FG>?I<AACBAAHIFAG
@5310861/1
cgacaaacgccatcctctcattcttagttgtaacaactaggggcaccatg
+5310861/1
CCCFFFFFHHHHHJJJJJJJJJJJJJJIJJJJJJIIJJJJJJJJJJJJJJ
@6337347/1
ctggtcactgggttgttgcctaacaggaggtgcactggttacaggagata
+6337347/1
@@@DFFFFHHHGFHGGGGFHIIIJIJJ@GH:CDGHIJGFGAGIJGCGH9C
@4789502/1
ctgtgatcttgtctaagattgctttcgctgcggcatgctttgcttctttc
+4789502/1
@B@FFDFFHHHHHJJJJJIJJJJJJIFHIIJGIJIIIJJJJIJJJJIJIJ
@4790179/1
atgttttccaacagtcataataaattcattagactgtcgatgaagagggt
+4790179/1
@@@DFDFFFFGHHI?B<FGEDHGEGFGHFHGEHEHGEHEGIHCBGDGIGB
@693953/1
gctgctgctgctgaggcggttgttgccactgctgttgttgaggctgctgt
+693953/1
CCCFFFFFHHHHGIJJJJJCGHIJIGGGIIIHGHHHEGHGGGHIIIE;@7
@6843126/1
ctggtttacaattagaatttataagtgttgcggttaaaccaagaacatgt
+6843126/1
BCCFFFFFHHHHHJJHIJJJJJJJJHJIIJJJJGIJJJJJJJJJJJJJJI
@6843385/1
aatttttgcattttttataacttctttaatgctctccaaaattgtaaatc
+6843385/1
?@@DDFFFHBHFBB?CFEDHBBDDHEEHGIGHB@FFABGHDG??0??FGE
@4791664/1
aattatgatactgtctccttcaacaatcgtcggtacaatgtaatatgagt
+4791664/1
CCCFFFFFHHHHHJJJJJJJJJJJJIJJJJJJJIJJJJJJHIJJJJJIJI
@4791961/1
caattctttacatcaataccttcttctatcacatcggaggcaaccaatat
+4791961/1
CCCFFFFFHHHHHJJJIJJJJJJIJJJJJJJJIIJJJHJJIIIJJIIIJJ
@6844079/1
agctgcgacaccatctgatgcctggtgcggaggctaccttgccgtaggaa
+6844079/1
@CCFFFFFHFHHHJIIIIJGGJIJJFHIIIJJIJIJJJJIJJIJGHIFGF
@3771687/1
cctgcaggaggtataaacaaacctatgggttttaccatcatttgctgctc
+3771687/1
CCCFFFFFHHHCFIJJJIJJJJJJJJJJJGIJJJJIIJJJJJJJJJJJJJ
@1715823/1
gtcgtgagaagctgcaacggctgctatagatggaacgttgatctggtctg
+1715823/1
CCCFFFFFHHHHGIJJJJJJJJJGICGIJGIIIIIJJGGEIIIJJJHIII
@1715863/1
ccctgcagttcatccataattcagaaagaatatacacaacaggcaactct
+1715863/1
CCCFFFFFHHHHHJJJJJJJJJJJJJJJJJJJJJJJJJJJJJJJJJJJJJ
@1715950/1
cttgaatgaatttttcattcctccatactccttgtcttacaggtaccggt
+1715950/1
CCCFFFFFHHHHHJJHIJJJJJJJJJIJIJJJJJJJJIJJIJJHJJJJJF
@1716651/1
cgcgcattctgttgtatatttatgctcacttcaccaacattcatgaataa
+1716651/1
CCCFFFFFHHHHHJIJJJJJJJJIJJJJJJJJJJIJJIJJJJJJIIJJJJ
@2258091/1
cttggctttgccgcttgttgctgtacttgaggctgagatgaaggtggtct
+2258091/1
CCCFFFFFHHHHHJJJJGGJJJJIJJIJJJJIJJJIJIIJJIJIFHIFHI
@5822313/1
caatgtttctagcctttcataattcataacgtcattagcagagctcgcta
+5822313/1
@C@DFBDBDFHBFGGGGHEGHGIIIGIIGHGEHGHGIGGGGIGHCHBGII
@2258494/1
gttgatctggtctggagctggatgagtgacatcagcgccaacaacaatga
+2258494/1
CCCFFFFFHHHHHJJJJJJJJJJJJJHHIJJJJJJJJJJJJJJJJJJJJJ
@2258537/1
tgaatgaatttttcattcctccatactccttgtcttacaggtaccggtct
+2258537/1
@CCFFFFFHHHHHJJJJJJJJJJJJJJJJJJJIIJJJJJJJHGIJJJHIJ
@2260307/1
ccttttatcataatgagatcaagtttttttcgaatcaaatgaagctgtat
+2260307/1
@@@FFFFFHHHHHIIIJGIJJEIHHIIJJIIJJIJJJJIIJIJJJIJGII
@184539/1
ggatgcataagtcattcctctatcaggtaagacaacaatcacaagtttta
+184539/1
?@@7DDBDHHFH>E?FHIIIIIGA9E3<CEDHHHHGCGCGHGEHB<FH>G
@698863/1
gctggggctgctgtggtctctgctgttgctgaggctgttgtggtctctgc
+698863/1
CCCFFFFFHHHHHJJJJJJJJJJJJJJJJJJIJJJJJIJJIJJJJJJJJI
@5312756/1
atccacgatttcggcagcttttacctcattttcactcagaagaaataata
+5312756/1
CCCFFFDFHHHDHIJIIGIJJJBG9??DHIIIIJIIEHIHGIEGEHIIBE
@1719589/1
gacactttttagtaccgggcttactaagggagttttcttgatcattttcg
+1719589/1
CCCFFFFFHHHHFIJJJIJJJJJJJJJJJJJJHIJJJJJJJJJJJJJJJI
@6342308/1
tctaactaaaaattcttttttaagtaacaaagcttcagtaaataacaaag
+6342308/1
CC@FFFFFHHHHHJJJJJJJJJJJIIJJJJJJJJJJIJIIJJJJJJJJII
@5316749/1
caaggtaatgtaaaacaatatctattcaacaaaggaatagcagattcaac
+5316749/1
CCCFFDDFHHHHHJJJJJJJJJJJJJJJJJJJJJJJJJJJJJJJJJJJJJ
@5317381/1
ctcttctcttggtgttcaacaaatctcttaatgatatcagtcagcttaca
+5317381/1
CC@FFFFFHHHHHHHIJJIJIIGIIJJIJJJJJJJJIIJIFHGHJJJJJJ
@1218147/1
gctatccgtagtcgaggctgggctacagatatctagaggttctgtatttc
+1218147/1
@@CFFFFFFFHHHJIIJJJJJJJJJJIJJJJJJJIJJJJDGHIIGGJIJH
@1720432/1
tggtattatgagtgttacttctcatcctaggacgtccacctcgaactgaa
+1720432/1
@@CDDFFFGHGHDHIGJJJIJJJIJJJIJIIJJJJJJJJIJJJJJJIJJJ
@7869366/1
gaattgctccctccacctgaactagttcatatttcggagtcgtccctctt
+7869366/1
CCBFFFFFHHHHHJJJJJJJJJJHIHIJIJJJJJJJJIJHIJJJJJJJJJ
@6850230/1
ccactgtcaagaaaaattgctccagcaacagattcaaaaacatcacctag
+6850230/1
@?@DDFDDHABBD>GHGHDEHI<FFFE@FHII9FHGIGHI>H<BFGI9BG
@7346333/1
aatactttaagagcatttattgcagcttctttctgtgcatcattttt
+7346333/1
?@@DDFFFGDHHHFGGFHGEDIGHIIIICFHHEHFGGHIIIDGEHIG
@2263510/1
gcctcatgttataacattatgcagttcattacctaagatatttgttatga
+2263510/1
CCCFFFFFHHHHHJJJJJJJJJJJJJJJJJJJJJJJJIJJJJJJJJJJJJ
@3777993/1
aacaaaattaaaaataacaattcttttgcattgtttcattccgcagatta
+3777993/1
CCCFFFFFHHHHHJJJJJJHIJJJJJJJJJJJJJJIJJJJJJJJJJIJJJ
@2748319/1
ctgctgtggtctctgctgttgttgctgctgctgttgttgttgctgctgtt
+2748319/1
??<DD;B>>D8?CC:<EEEEA?BE@EFBECFDEII@EI>DD;DEDCED?<
@4297316/1
atttcattgtgcattaatctatagaaaattttccaaacagtatttag
+4297316/1
CCCFFFFFHHHHHJJJJJJIJIIJJJJGIJJJJJJJJJJJHHIJJJJ
@4298123/1
ctttattctcattaaggaattccggtttctcaaaacatggtgctggatga
+4298123/1
@BCFFFFFHHHHHJJIIGJJJJJJJGIIJJJJJIJJIIJJFHHJJJGIIJ
@6851176/1
cttcaaatatgaattcatggtgatcatattcaatcacagtcggtgtttta
+6851176/1
@@@DDDDBDDFB:CFHGEH>IDEEEHIGGIEGGHHIGIIGHGI?F@GGII
@5319048/1
gtagaggtgcaggctggccatgttgaatagcttgctgtggtggtacagca
+5319048/1
CCCFFFFDHHHHHIJJIJJJJJHIJHJJJJJJJJJJIJJJGHJFGIIIII
@6853144/1
ttcacactcatcaagaacttggtaaactcttagatcttcattttgttgcc
+6853144/1
CCCFFFFFHHHHHJJJJJJJJJHJJJJJJJIIJIJJIJJJIJJJJJJJJJ
@6853163/1
ggtggttgttgcctctgttgctgctgaggctgttgttgccactgctgctg
+6853163/1
@B?DDDFFHHHHHJJJJIIIJJJJJJIIJJJJHHJJJJJJJJIIJJIJJJ
@7872372/1
tgaattgaaatcacctgctccaggtaatggaaaatcctgaggagcatgtt
+7872372/1
@?@DDDD=DHDHFCEH@FHGEHB?FE@CCEAH<?GI@?C?CDH=DFBB?B
@190437/1
gtccctatggatatgtgccacttcttggaatggtactgccatttctctct
+190437/1
@?<DD:D?BFDD?FGBBFE:CGHDBHI@<4CFGA9?EFIIFEEFFFIIII
@5827404/1
gctccaattgcattccctttcacactagggacatgaggtgaaattattgg
+5827404/1
C@@FFFFFHHHHHIJIEGIJGIJJJJIJJIJIEHHIII:DCFGHIIIIIJ
@191553/1
cttgaggtctggtaattggagcggcttgt
+191553/1
@@@DDDDB=DADFI?FGGI<GFDGE@F0B
@7873574/1
cttgaagttggttcagctgtagtctgtctgcatctgtatatgccctagca
+7873574/1
CC@FFFF?F?>CFDAEEGGIGGDEBHCCHID>EEHIIIIDD?FHGGHGH>
@6345781/1
gttcctggctgagagtaattcgtcgcgcattctgttgtatatttatgctc
+6345781/1
CCCFFFFFHHHHHJJAFHJIJJHIJJJJIJJJJJIJJFIIIJJJJJJJJJ
@5829008/1
cagaaatatttcggcttctgcttccgttccaccctttctgctgcgatctt
+5829008/1
@CCFFFFFHHHDFIJIJGIIHIEEHIGGGGJJJIJJJIECGHJGJJJIIJ
@1723036/1
gcagcattaagtcttctctgcactgtgacagtcttcaagcactgagttag
+1723036/1
CCCFFFFFHHHHHJJJJJJJJJJJJHJJJJJHIJJJJJJJJJJJJJIJJJ
@3780711/1
ctccaaacaatcttttcagcacttatccaatgagcaacgacttcactcgt
+3780711/1
B@BFFFFFHHFFFIIJJJIIJJJIJIIJJJHGIGGHIGGHIGADHGGGIB
@703423/1
gacacttgctggggaggtggacctctttgtgcccatggagtttgacctct
+703423/1
CCCFFFFFHHHHHJGIIFHIJJJJJJJJIHHJIJJIIJGHDGIIJIJJJJ
@1724120/1
cagagactcgtccaatcagattgaaaaaaacaagttgtataacacaatta
+1724120/1
CCCFFFFFHHFHHJJJJJJJJJJHHIGIJJJJJJDGIGIGIJJJIJJJJJ
@4798609/1
gtattatgctggtttcagaaggggtagaccaaatatacagcatcatattg
+4798609/1
B@BFFFFFHHHHFHJJJJJJJJJJ@FHGIJJJJJJJJJJJIJJJJJJJJJ
@4798643/1
gggcataataggcaggagcaggtatagatactgaacgtgtacacctcaca
+4798643/1
@@?DDDDDDFH8D?FH=1:?CECFDFECGHGHCHCGED;F@BGGG>BFHG
@4798780/1
gccgacacatcaatattaagcatcatcttccattgagaaggcctgacgga
+4798780/1
CCCFFFFFGHHHHJJJJJJJJJJJJJJJJJJJJJJJJJJJJJJJJJJJJE
@1223179/1
gtttttccagagccagtaggtaaaaagattattgtattttcttttagaac
+1223179/1
CCCFFFFFHHHHHJJJHJJJHHJJJJJJJJJJJJIJJJJJJJJJJJJJJJ
@6854465/1
ctgtgatcttgtctaagattgctttcgctgcggcatgctttgcttctttc
+6854465/1
@CCDFFFFHHGHHJJJJIJJJIJJJJJJJJJJJJJJJJJIJJIJJJJJJG
@6854555/1
aggacgtgctgtaccttgtatactagcatgactgactagatagaagtcta
+6854555/1
CCCFFFFFFHHHHJJIJJJJIJJIJIJGGJJIJJJJJJJJJIIIJGHIJJ
@7877365/1
cttttttttgttcctttttgaattgaaatcacctgctccaggtaatggaa
+7877365/1
@C<DFFFFHHHHHJJJJJJJJIJJJJJJJJIJJJJIIIJJJJHIJJJJJJ
@195832/1
gtaggatcataacgatggtcaacaaggaactcttgtaaatc
+195832/1
@C@DFDFFHHHHHIGIIGCHH<FFEHGJ;F?FHDEDFHDHD
@197415/1
cactgctgaggcttgaacaagcccttctgatagcctgcaattcttggttc
+197415/1
CCCFFDFFHGHHHJJJJJEGIIJJGGHGHIGHIJJHFIIJIIHIIJJ9FH
@5832860/1
ctatttctttgtgtcgaaatacaaggcaggaaatggtgaactgcctttca
+5832860/1
???=DD;?AA?C3AEEEIIIIFE<33AADE=DBD9::9B9?DDDD<DDCC
@3292035/1
ccttaactgtccttctaacctgttcttcttgaagttggttcagctgtagt
+3292035/1
CCCFFFFFHHHHHJJJJJJJJJIJJJJJJJJJJJJJJJHGIIJJJJHJJG
@2270926/1
gctggatgaggaaatttttcataaagaagtcgaatactgttcttaggaat
+2270926/1
CCCFFFFFHHHHHJJJJJJJIJJJGIJJJIEIJIJJJJJIIJJJJJJJJI
@2270963/1
agcagctatctcttgtaggaactggactgcattaaaatccgaatccttta
+2270963/1
CCCFFFFFHHHHHJJIJJJJJJJJJJJJJJJJJJJJJJJJJJJJJJJJJI
@5833858/1
ggtagttgggtaatattttgataacgtggatgtagataggctggcctgct
+5833858/1
@@@DD:=DFH?BFHGHCIIIGIIIIGGIIIIGHHIBGIICBDGH?EGG>8
@2272135/1
aatgatttcctccttccaaaaaatacagcaagtctggtaaatttatcgca
+2272135/1
CCCFFFFFHHHHHJJJJIJJJJJJJJJJJJJJHHJJIFHHIJJJJJJJJI
@5834566/1
agcagaaatcctcattctttcaaaaaaaactattcgtaggagtaaaacgt
+5834566/1
CCCFFFFFHHHHHJJJJJJIJJJJJJJJJJJJJJJJIJJJJJGIJJJJJH
@3293728/1
gcaacaattgtacacaactccataggaagcgccaaaggcttctctcgtga
+3293728/1
CCCFFFFFHHHDHJJIJJJJJJIJJJIJIHIIJJJGIIJIIIJJJJJIJG
@3784278/1
gtttaaaatcttcaataacattactcatttctgataggttctgcaatttc
+3784278/1
CCCFFFFFHHHHHJJJJJJJJJJJJJJIJIIJJJJJJJIIJJJJJIGIJJ
@1226091/1
ctttactaaaaggctacacaaacaatcacctgaatccttagaattcaaaa
+1226091/1
;@@DDDDDHHHF=B@EEHBE@>E@CHIIC??C?CGIAB??B>FBDDFHIF
@4799692/1
ggtccacaaaaaataaaataagctcaactatagtttaaaaaaacaaaaca
+4799692/1
CCCFFFFFHHHGHJIJJJJJJJJJJJJJJJJJJJJJJIJJJJJJJJIJJJ
@705589/1
gtggttgttgcctctgttgctgctgaggctgttgttgccactgctgctgc
+705589/1
@@CFDDFFHFGFGGHHIIJIJIJJIBGIIJJGJAFGHIIJJJGGDHIHIJ
@4800546/1
atcggtgtttttgagctcatacttaatccaatgacatggggaagtcaatt
+4800546/1
CCCFFBDDDHFHGJJIJIIJJJIJJJJGEIGIJFGIIIJGGHIIDGFGCH
@2754782/1
gtaacagtaagttcttttttttccttgactatgtttgatgacatatcaat
+2754782/1
@C@DFEFDHHGHFHIHHJJGIJFHIJJIEGIIIIIJGIJJJABDFIHCHG
@2754899/1
ataacaaagaatggaaggccaaaatttgttcacactgttcctggctg
+2754899/1
@@@FDFAED??D>AGEHIFIIGIGIEEDHGEFGGGGHIIEGHEGDHH
@4802031/1
gtaccataacaaactgctacaggtagtgtcgacaattgtaccaagctctg
+4802031/1
CCCFDFFDFHHHHJJJJJJJJFGHIGHGDIGDHIIIIIFGIEIIIIJJJI
@5834826/1
atcaggattggttccaaaattttctctataagatggatgagttagagcaa
+5834826/1
@@;DDDDBFDFDFAGGBFHIIHCHIIIIIIGECEHIGHIIECEGFBACHD
@2757017/1
ctccaattgcattccctttcacactagggacatgaggtgaaattattggt
+2757017/1
CCCFFFFFHHHHHJJIJJJJJJJIJJJJJIIJJJJJJCGDGIIJJJJJJ?
@2274853/1
cactgtgacagtcttcaagcactgagttagaataccaacctgaatttcag
+2274853/1
CCCFFEFFHHHFHGJIIJJJIJJJIGDHGGJGGIHDEHII@GIJJJIJGH
@198195/1
taccaatactttaagagcatttattgcagcttctttctgtgcatcatttt
+198195/1
@@@74=3BDDBBFI@A?FHBCHBFB@H>BEEHGHDC9B?:1CD?FFEH@H
@4301898/1
ggtgtacagaaatatttcggcttctgcttccgttccaccctttctgctgc
+4301898/1
@@?DBDDEFHHHDH@FHIIGI=HDEG@EDGGGGHGHGHIEFFGGHIIBF@
@1227727/1
gccaatagctgtgggttatatggtgattgatgccattcaactttgcatta
+1227727/1
CCCFFFFFHGHHHJJGGIJJJJJHHIJJJJJJJJJJJJJJJIJJJJJJIJ
@707863/1
ctccttgtcttacaggtaccggtctttctcgataatcaagtgttggtgca
+707863/1
CC@FFFDFHHGHGJJJEAEHIJGGIJJIJJJJIIGEHIIJ?BDGGHBFGH
@6353712/1
gttctcttctgttgtttcaattttggcagtatgcaaatattgtggaccat
+6353712/1
CCCFFFFFHHHHHJJJJJJJJJJJJJJJJIJJJJGJJIGIJJIJJJJJJJ
@3295175/1
ctcttgaggaagttggtgtagaggtgcaggctggccatgttgaatagctt
+3295175/1
CCCFFFFFHHHHFHIIGHGHIIIJ?FHIJJJJIJJJIIJFIIJIJJGIII
@7353959/1
ctaatgtttcttcatttaaaaccgctgtgtctctttctttttttgtt
+7353959/1
CC@FFFDDDHGHHIIJJGIIJJJJJJJEHHIJJIEIIJIIJIJJJII
@200966/1
cttgactatgtttgatgacatatcaataacattctcctcaaccttttgta
+200966/1
@CCF=DDEHHFHFBGGGAHGHIIIIIIIEGHHHEEGIGIIIIGIIIIGDB
@6858568/1
tttttgaaacacctctgtcgaacagcttccacagcttgtctgtaattgcg
+6858568/1
@@@DDDDD?CFA?GHGHDBAGGGDEFHGGFGGIHGIIEGGHIIGGDHEHI
@201722/1
ctctgtatcaacaactgtaccagccggcacattcatatttctcccatctg
+201722/1
CCCFFDFFHGHHHIIJJHIJJJJJJIIIJJIJJJJJJJIJJIJJJIJJIJ
@6356643/1
ctcaaacatgcaaatgtgacattattgactaaggccgatctgaggtctgt
+6356643/1
CCCFFFFFFHHHFIIIGHIIIIIGIJJJIJJJJJJJIGHIJJIJIIJIJH
@4805376/1
cagtaattgaaacaagtcagggaagagatgctgctgagtactgtccttac
+4805376/1
@@@ABDDDFFDFHGBH:AAF?FGGIIHIIIGCEGE@DH?CFBDFGHHGGI
@7355452/1
cttggtgtttgttttctccaactccgacaaacgccatcctctcattctta
+7355452/1
CCCFFBDDFHHHHJJJJJJJJJJJJJJJJJJJJJJJJJJJJJIJJJJJJJ
@1726356/1
tgttgctgaggctgctgtggtctctgctgttgttgttgttg
+1726356/1
@@@DDDDDHHHHFIIBHAEH<<?C<A<?B:??:??:C89B:
@6860844/1
ccaaaattgtaaatccaggaacttcccagtcatcaggaataaagtcatta
+6860844/1
CCCFFFFFHHHHHJJJJIJJJJJJJJJJJGIIJIJJJJJJJJJJGHIJJJ
@6861640/1
gtatattccaatgaccgaaaaaataatcaacgttactatcaatcacgaaa
+6861640/1
@B@FFFFFHGHHGHGJJIHIJEGGGGIGIJJJHJIIJGIJJJIIJJJJJI
@3298392/1
cttcacactcatcaagaacttggtaaactcttagatcttcattttgttgc
+3298392/1
CCCFFFFFHHHHHJJJJJJJJJJHIJJJJJJJJJJJJJJJJJJJJJIJJJ
@204052/1
gggtagttgggtaatattttgataacgtggatgtagataggctggcctgc
+204052/1
B@@ADDDEHHHFHJJIJJJJIIJJJIJHIJHIJFFIIIJJJJJJJIJJIG
@3298664/1
cccgtttttattatcgcttctaattttttctctcatttctgggattaaaa
+3298664/1
CCCFFFFFHDHHAHGHGGGHIIIIGGIHIEGEHGGGJJ>FHII9DGCGHI
@1727801/1
gcctcatgttataacattatgcagttcattacctaagatatttgttatga
+1727801/1
@<@:BDBDHHFHHGEI9AIEAIGAHHIEHGCHGC@FHIIIHIDFFFGGGD
@6862865/1
gctctcctaacaaggttgttaatctctctttcccgatcaggcgctgacct
+6862865/1
CCCFFFFFHHHHHJJIJJJJJJJJJJJJJJJJJJJJJJJJJIJJJJJJJI
@3299360/1
cttaaaacaatgtcaagagcttggattgcctcctgcggaccattagttga
+3299360/1
CCCFFFFFHHFHFHIIIJJIGIJJIGIIIJJJIJGIGIIIIIEHHIFGGG
@4306492/1
ctattagttcatctatattttttaaggaagtaagtgcaggggaacgag
+4306492/1
??;?;DDDDD>DFA<E<?DHFH:E<F3A<C?BF<CF@GC;@DFG;D@@
@6356897/1
gaggttgctgtggtctctgctgttgctgttgttgctgaggctgctgtggt
+6356897/1
@@CFDEFFHHHHHHIJJJJJJJHJJJJJJJJGIJIJJFGIGJJIJJDFH;
@6863832/1
actagcatgactgactagatagaag
+6863832/1
@@?DDDFBBBFHAFGIAB4CHG@DC
@6357337/1
gtgaaatctttaggctgcagctcaaccattttatcggccaacatattact
+6357337/1
CCCFFFFFHHHHHIIJJJJJJJJJJJJJJJJJJJIJJJJJJJJJJJJJJJ
@6357702/1
gaattctttttccaaaattgaacaaagtgaataaattgaactaatgcgaa
+6357702/1
@<@ADBDDFHFFDHIIIGIIIIIICGGHHHIIGIIIAGCGCEEGGGHGB@
@1229414/1
ccttcaacaatcgtcggtacaatgtaatatgagttttctttgttttcaaa
+1229414/1
CCCFFFFFHHHHHHHIJEHIJJIJIJJJJJJGGIIJJIJJJJHJJJJJIH
@2759642/1
ccatatcatattatacctgaaggcttttgggtcgtgagaagctgcaacgg
+2759642/1
CCCFFFFFHGHHHJJJJJJJJJJJJJJJJJJFHIHJJJJJJJJJJJJJJJ
@6864115/1
atttggtaggacgtgctgtaccttgtatactagcatgactgactagatag
+6864115/1
CCCFFFDDHHHHHIJJJJJJJJJJJJJJJJJJJJJJJJJJJJJJJJJJJJ
@2760401/1
gtccaataaaactgaagtctgtgacaacccaacgcaatcgcttaacctac
+2760401/1
C@@FFFFFGHHHGBGGGHGIHHHEFGHJJIIJJJJJIIGIJJJJJJJJIJ
@5841056/1
gttcgtggaagtaagaggtctttcatttaatgttttttgaaaagcctcac
+5841056/1
@CCFFDDDFHDDFIJFHIGHIGHJIIJIHEIHHHIIIJJJGGIGGIJIGH
@1731234/1
cctagacttgtgcaccagctaaagaagacttatctttaaacggcagcttt
+1731234/1
CCCFFFFFHHDFHJJJJJIHIJJJJJIJIGHIIIJJJJJJJGIJJJJGGE
@5329158/1
atttcttcattttcagctctggctattttagcatggaatgtaatctccaa
+5329158/1
?@@DDEDFHGHGFBGH@GHIIEHI@FHIIIB9FB@GGIIGIGFDHGGIGD
@7884332/1
gggaggtggacctctttgtgcccatggagtttgacctctaggaccagttt
+7884332/1
CCCFFFDDFHGHHJJJJJHGJJJJJJJGIGIIIJJJJJJGJJJJJJJHIJ
@4807743/1
ctgcagggaattctaagagggtacacaattcaggcactaatgtctcttca
+4807743/1
CCCFFFDFHFHHHJJEGGIJJADHHBEEFHHJGIIJII>GGFFDFDGGIB
@1231887/1
ttgttgtttattagggtagcatttggaggactgtcagatggttttgg
+1231887/1
@@@DDDDDHBFHHB<?ACCBHD<C@HDDB?FCG?CADCBGC?DBBA:
@4807837/1
gtgaaatctttaggctgcagctcaaccattttatcggccaacatattact
+4807837/1
@@@DDDDDFFDH<B:CFGHEDHIIIIGGGHGGCHH?GGHEHEIGHIGIAH
@3300634/1
cttctaacctgttcttcttgaagttggttcagctgtagtctgtctgcatc
+3300634/1
CCCFFFFFHHHHHJJJJJJJHHIJJJJHIJJJJJJIJJIJJJJJIIJJJJ
@2762995/1
gaggatactttaatctaatattatattgactaacaaaatatctttcaaca
+2762995/1
@CCDFFFFHFHHHIIIJIFIHHGJJJJFIHHIGIJGIJJGIGIGIGJGII
@4310045/1
cttgaggaagttggtgtagaggtgcaggctggccatgttgaatagcttgc
+4310045/1
C@@FFFDBFFHHHIAAAADHIIAEGFBBFEDHIDDFHHCBFG<?DDDCFC
@4311874/1
gtcgtctttctttcaacaaacacaagagctaaattatcctttttgaaatt
+4311874/1
@@CFFFFFHHHFHGHJGHGGFHJJJIFGIGGIBGHIIJ@GGGIJIJJIIG
@715221/1
gcggaggctaccttgccgtaggaaataagaaagcaagagaaggaagtgag
+715221/1
CCCFFFFFHHHHHJJJJJHIJJJJJJJIIJIJJJJJJJJJJIJJJJGCHI
@2763210/1
ctgtagtttcgtcctatacctttgaatgtccctttgccaaatacttcaac
+2763210/1
CCCFFFFFHHHHHJJJJJJJJJJJJJJJJJJJJJJJJJJJJJJJJJJJJJ
@716428/1
ttcttgtttcttttctttaacatttctcacagaacggttgccatatagcc
+716428/1
@C@FFFFDFHHHFIIIIJIIIEHHHJJHGIJGIGGIGHJGGEBHJIICFI
@716598/1
gccacatcaatgttaaggaatggtttccaaccaataattgcagactggaa
+716598/1
CCCFFFFFHHHHHJJJJJJJJJJHHJJJJJJJJJJJJJJJJJJJJJJJJJ
@2763967/1
tttgaagttgaataagttattattcttctaggtccttttatcataatgag
+2763967/1
@CCDDFFFHHDFHGGGEHHIIFHIJJJIIIJJHIGHJJGIGIJJIGIIEH
@2282550/1
actaaaaggctacacaaacaatcacctgaatc
+2282550/1
@@@DDDDDAB:AFEFF:A?C?C@>FCEE@EFE
@5331719/1
ctagataataatgcctcagagctaccttggcagctgctaattttgcttgg
+5331719/1
?@?DDFFFBHHFHHIHHBD@:FHHCH332ACGIFHIFIIII<?<BBHBHC
@2282909/1
ctagctttcttaaatctggttctctaatcatctgattagtagtaacgatt
+2282909/1
CCCFFFFFHHHHHJJJJJJJJJJJJIJJJJJJJJJJJJJHIJIIJJJJJJ
@213723/1
cgattatttttcctttgatgctgctcaatttaccttcatccttgttttca
+213723/1
???;D;:BBDDDDB9:CEEED4ACEE4CFI@FEIIIEEEEEADD?DDDCE
@213730/1
gccaataattgttctttcatgatactctcaagatccctgattacttcttc
+213730/1
@<@FDEDDFDFDHIEHGIIIIII>CBHHGBCFEHIIDHHGIIIFFCFCAB
@2764714/1
ctttttttaccaaaccggtattttccccttggcaacaaacagttgttttt
+2764714/1
CCCFFFFFHGHHHJIGJJCGHIJJJJJJIJJJJJIJJIJJIJGGFCFIJJ
@213865/1
ctttcttaaatctggttctctaatcatctgattagtagtaacgattctcc
+213865/1
CCCFFFFFHHHHHJJIJJJJJJJJJJJJJJJJJJJHGJIIJJJJJJJJJJ
@7887797/1
gccttaatctagccacttcagccttatgcctctcaaactcaagctgtcgc
+7887797/1
CCCFFFFFHHHHHJJJJJJJJJJJJIJJJJJJJJJJJJJJJJJJJJJIJH
@3303354/1
cacgtgaaatctttaggctgcagctcaaccattttatcggccaacatatt
+3303354/1
@CCFDFFFHHHHHIIGHIIJJJIJJJJJJJJJJJJJJJJJJJJJJJJJJJ
@1234936/1
gtctgaatcagaatctgatttatcattgctagaagaaaatcttctggaaa
+1234936/1
CCCFFFFFHHHHHJJJJJJJJIJJJJJJJJJJIJJJJJJJJIJJJJJGIH
@214313/1
tcctgttggtccattaatataaaatggttcaacttctttggtgtacagaa
+214313/1
;?@DD:BDFDFFFIIFIIIIIIIIIFIDBHFIIIIIIIIIIGGFIIIIIF
@6871395/1
ctccactgaaccaaatcggctccttgaatgaatttttcattcctccatac
+6871395/1
@@@DFFFEHFHDHIGHIIJIJJJJIJEIIJIGIIIEICHIGGIGDGHGII
@5332785/1
ccacattccattccatgatttattaaacccgatgctagctttcttaaatc
+5332785/1
CC@DFDFDHHGHFIJJJGJIJFGHJJJHJJIDHGIGIJJIIIJJJJJIJG
@719060/1
cctcccctctggtatccaaaggcactgttttcaccggaggaatttgtttg
+719060/1
?@@BBDDDHFFFAEHGHB?BGGGIIIIIIIIIIIEHIFGHB;DGGHIIII
@1736585/1
cttgttacaacatatttcaacatgtatccttttgggcggtaccatggtat
+1736585/1
@B@FFFFFGHHGHIJJJJJIIJJJIIIJIJJJJJIIIJJDHIJIJJIJJJ
@2766483/1
cttatctttatcatcttcttcattggctgaatctttatttgtttcatcgt
+2766483/1
=??:AD?BFACBCFEDFHGEIIEIB@;ACAAFHCC@9???G:??:DDDDH
@4314066/1
gtttgttttctccaactccgacaaacgccatcctctcattcttagttgta
+4314066/1
CCCFFFFFHHGHHJIJJGJJJIJIIJIJIIIIIJJJIGIJJIGJJIIJGG
@5334369/1
ttttttttctttctgtatcaactgcagcctcttttaccattgtacgagtt
+5334369/1
CCCFFFFFFFHDBDBHHIEHIECGGIEGEE9DGIIGIIIGG<BDFHA@@F
@2767302/1
gtaacgattggaaaaataatcagaatatgaatggtattgctctgcaggga
+2767302/1
CCCFFFFFHHHFHJJJJJIJJIIJJJJJJJIIJJFIIJIIJJJJJJJJJI
@2767848/1
ataagattacaattcttaacattttttctttaaacaaagaacattggatt
+2767848/1
@CCFFFFFGHHHHJJJJJJIJJJJJJJJJJIJJJJIJIIHIJIJJJJIJJ
@3304816/1
ctctgtatcaacaactgtaccagccggcacattcatatttctcccatctg
+3304816/1
CCCFFFFFHHHHHJJJJJJJJIJJJJJJIIJJCHIIIJJJJIIIJJGIII
@3305001/1
gggtagcatttggaggactgtcagatggttttggagaattatcaaag
+3305001/1
@CCDFFFFHHHHHJJJJJJJIJJJJJJJHHIJJJJJJJJJJJJJJJJ
@2768830/1
gatttattaaacccgatgctagctttcttaaatctggttctctaatcatc
+2768830/1
@7@;DDDDH?AFFF>FGBAE<FCHIGIIIIIDHGCH9CDHGIHHIIIIGG
@2284849/1
cccacatatcagctgatattctatagataatattggataattgcgaaacg
+2284849/1
CCCFFFFFHHHHHIGGBEHJHJIGIIGIJJIJJJIIGEHEGGGHAHIIJG
@3800807/1
ctccgcctttctttccttttttgcccattattgtgtactatcttcaa
+3800807/1
@@@DDDDDHHDFFIEHIIIIIIBCHGEEHIIIIDHHDBGHGGIGIII
@216506/1
cggcgatactgcaaacaagggatagcactcaagggcacattatgttttct
+216506/1
@@CFF@FFHHHHHJJIGIIJJJJJJJJJIJJIJGIIIIJJGIGIBFHIJJ
@5846708/1
gcctctgctgctgctggggctgttgttgccactgttgctgctgcggctgt
+5846708/1
@@@DFFFDFHFFGIJIGIGDHGEH>ACCDHJICHDHIEIEGGEHGDGJEE
@720625/1
gccgcttgttgctgtacttgaggctgagatgaaggtggtctgctgggttg
+720625/1
CCCFFFFFHGHHHJHJJJJJGIJJJJJJJIJJJJJCHIHIJJJJJJJHIJ
@216819/1
cttggtgtttgttttctccaactccgacaaacgccatcctctcattctta
+216819/1
@@@DDDD;1<?C?G@G?FHG3<@D9AD6DFG?@AA@DDAGHIIIA<8=@F
@2287950/1
ggtagcatttcaaaatgattatatcctagttcttctaatattgatgtttt
+2287950/1
@@?DDEFDDDFFHIHCFHHFHHJIHIGIJHIIIGGHIIIGGIIJIGCFHG
@2288216/1
catggtttaagaaagaccaaaggtttctgttgagctagtcatttgttccc
+2288216/1
CCCFFEFFHHHHHJJJJJJJJJJHIJJJJJJJJJJJJJIJJIJJJIJJJJ
@4814617/1
ttttgaattgaaatcacctgctccaggtaatggaaaatcctgaggagcat
+4814617/1
CCCFFFFFHHFHHJJJJJJIIJJJJJJGHIJJJHIIJJJJJJIGJIJJJJ
@4815244/1
agaactatttctttaagaatattttggatttcattgatagtatctgattt
+4815244/1
CCCFFFFFHHHHHJJJJIJJIIJJJJJJJJJJIJIJHIJJHIJJJJIJJJ
@6876793/1
ctcttgttttgcttctttttttgacctacccttgccgatagcaataaggc
+6876793/1
@C@BDDDDHHADHIBFHIIIIIIDGGHIIGHDGHHIGFEFGEGHCA;=CC
@6876934/1
catgataatacacaaaatatagtttttggtaacataatagtaaaataaat
+6876934/1
@@<DAABDHHHFHHEA=FHGCG?F?AEFHE<<@G?CC?C<1?DFADFFG>
@6877017/1
cgaggagtattcttggaaacaattttataattattggatatattcatgcc
+6877017/1
CCCFFFFBFHHHHJJJJJJJJJHIJJHHJJJJIJJJJJJHHIIIJIIIJJ
@2771262/1
cactgactaaaatattgttcaagttcacgaggagtattcttggaaacaat
+2771262/1
CCCFFFFFHFHHDIHGGEHHHGIHHIJJJDGHHGFHIIIIFIJIJJIIGG
@2288594/1
atcaggttttgggtagttgggtaatattttgataacgtggatgtagatag
+2288594/1
CCCFFFDFHHHHHAEGGHJJJCHHIIIJIJJJJJJJJHHJIJJIJJJJJJ
@7366106/1
agccacttcagccttatgcctctcaaactcaagctgtcgcttcaattcat
+7366106/1
CCCFFFFFHHHHHJJJJIJJJJJJJJJJJJJJJIJJJJJJJJJIDGIJJI
@219042/1
agcatactttatcgtaacggtcatttctttttcttgatctctttcattat
+219042/1
CCCFFFFFHHHHHJJJJJJJHIJJJJJJJJJJJJJJJJJJJJJJJJJJJJ
@4317777/1
ctctatttcattgtgcattaatctatagaaaattttccaaacagtattta
+4317777/1
@@@FADDFGHDHFFHGAGCGGHGHHJIGGGIIIIJIGJGIIFIIGIIJEH
@219995/1
taactatgatttagacattactaccaatactttaagagcatttattgcag
+219995/1
CCCFFFFFHHHHDHIIJJJIJJIJJJJJEIJIJJJJIJJIJJJIJJJJJI
@3804645/1
tgctgctgttgttgttgttgaggttgattagaagcccctgcttctccagg
+3804645/1
@@@FDFFBDDBFHIFHBGGIEC?EFHGGH<FGHBGH9DB@HFAHD@FGEB
@3805016/1
gtcacttttggtcctgttggtccattaatataaaatggttcaacttcttt
+3805016/1
CBCFFFFFHHHHHJJJJJJJIJJJJJJJJJJJIJJJJJHIJIJJJJJJJJ
@2290394/1
tccatttccaattatttcctttttctgacatcttcttggtaacaagtatt
+2290394/1
CCCFFFFFHHHHHJJJJJJJJJJJJJJJJJJJJJJJJJJJIJJJJJHIJJ
@4319184/1
ggtcattatgggcttctattagttcatctatattttttaaggaagtaagt
+4319184/1
B@?DDFFFHHHHHJJJJJJJGGHHGIJJJJJIJJJJJJJJJJIJJIIIJD
@221280/1
ggcacattgcagttgctatcatacattcttaatatctgtgtattaagcct
+221280/1
@@@FD?DDFAADHGFGICF?HIHIEADDHG@FEIF<CDGG9CECHEHGGI
@2291332/1
agcatcttctctaactgtcctttgaggtgcaaaacaagcgatcgccc
+2291332/1
CCCFFFFFHHHHHJJJJJJJJJJJJJJIIJJJJJJJJJJJJJJJJJJ
@5849474/1
gccaatagctgtgggttatatggtgattgatgccattcaactttgcatta
+5849474/1
@<@FFDDFGDFFFGIGGHHIJIIHHGHJJJJIIJJJJGHHEHGIIJIJGI
@6878061/1
cagctgttgtggtggttgttgcctctgttgctgctgaggctgttgttgcc
+6878061/1
?@<BDDDDFFDF<EG?FB@EGHCHGGIDFHGGHCCGAGIIIEBFEDCGGI
@1240852/1
atattatagtgggagctaagatggttttgtttgacaatatcaaacttcct
+1240852/1
CCCFFFFFGHFHGDHJJJIJJGIIEHIJJHIJJIJJIJJJJJJJJJJJJI
@1742271/1
ctcttgttttgcttctttttttgacctacccttgccgatagcaataaggc
+1742271/1
CCCFFFEFHHHHHJJJJJJJJJJJJJJJJJJJJJJJJJJJJJJJJJJJJJ
@5338045/1
ggcactgttttcaccggaggaatttgtttgtgattttttattgtatccca
+5338045/1
@@@DFFFDHGHHHIGIJEGGIIJIJEIIIIDD>DGGHHIEGIIIDECDHG
@7367305/1
ttattgactaaggccgatctgaggtctgtcaattcaccaggtgatatatt
+7367305/1
CCCFFFFFHHHHHIJJIJJJJJJJGGIJJJJJJJJJJJJJJDGHJJJJJJ
@5338099/1
ctttcacaatcaattaattggtaacatggtaaaataccttctttgactaa
+5338099/1
CC@FFFFDFHHGGHIIBHHHGIJIJJIJIIIJJJIJJIJIJJGIGIJJJJ
@6880103/1
atctgcacaccacggtcccattgtgtttaatacttctaaaaagtcatcaa
+6880103/1
CC@FFFFFHHHHHJJHIJJJJJJGHFHIJJJJJJJJJJJJIIJBGIIIJJ
@5338608/1
ctctgctgttgctgaggctgttgtggtctctgctgttgctgaggctgctg
+5338608/1
CCCFFFFFHHHHHJIJJJJJIIJHJJJJJJJJJJJIJJJJJIJJJIIGIG
@3806876/1
gtaaaacgtaagtggaagcataagctcccaattctttggtgataagaact
+3806876/1
@@@DD>DD=A;A<<CGGEBEHIIFIEBFEFGCF<GFCBFDFE@>BFG???
@4319762/1
ctgaaggcatattatagcttcttactttaaaatcaaaattcttcatttct
+4319762/1
CCCFFFFFHHHHHIJJJIJJJJJJJJJJJJJJJJJHHEGIIJJIIJJJJI
@3808310/1
aggaagttatcaagaaatctaagattgcatcaccgaggaattccagcctt
+3808310/1
@@@DDDADFDFFBE?FHGIHIHGIGHGIIIGGIIIIIIGIIIIIHDGIII
@2294807/1
cttgctgttgttgttgctgctgctgttgttgttgttgttgaccccatgg
+2294807/1
?@@DDDDDHFFBHG@AE<FHFHEFEA?FGGGCEGCDFFHHGBGHHBFHG
@726284/1
ctcttgttttgcttctttttttgacctacccttgccgatagcaataaggc
+726284/1
CCCFFFFFHGHGBHGDHIIIIIDGGHGIG@BFHIIIHHIIIIIIIIHGG9
@4820130/1
gggagttaaatcaacatcagctgagatatactcatattgaggataagaaa
+4820130/1
?<1:=ABDBD>DDCA?:<F<3CCF;B4C@F9A11?4CAEF<D>D4BDCDD
@726739/1
gttgctgaggctgctgtggtctctgctgttgttgttgttg
+726739/1
@@@DDDDDFFHFF;EF<AEHGIIGGHIIIIIDHGGHCCF9
@6881063/1
attacttcttctcgaggtggctgcagtttccatatcatattatacctgaa
+6881063/1
CCCFFFFFFGHHHIJJIFHGIIJJIJIEIIIIJJJJJIJJJJJIJJJGEG
@1745557/1
tcttgatctctttcattatcgtaaattgtcacggtctcaacaagttccgt
+1745557/1
<@@BDDD>FHFFHG@EGBHHGEEDGHGIEHHHG1?FHAFBGGBB??DGE?
@2298348/1
ctggattcatatgactgatttcttctaatttgttcttcatttctttagtc
+2298348/1
@@@DDA?;CBBF?DBFBHGCIE>ECAHFDFEHHBCHB99?EBFHIHIEGD
@6373118/1
ggtaaactcttagatcttcattttgttgccttaatctagccacttcagcc
+6373118/1
@@@FFFFFGHHGFGIHIIGIJJJJJHHIHIIIJJJJJJIJGIJJGIIIIJ
@6883550/1
gatcattagcagaaatcctcattctttcaaaaaaaactattcgtaggagt
+6883550/1
@?@DDDDDDHBHHIIHGHHGIAGAGGIIGIGGIIGHGGIIGIHBF@GEG8
@7370504/1
ctgcattaaatattaaagtattgagcaaagtgaatgcaattgcacagttt
+7370504/1
CCCFFFFFHHHHHJJJJJJJJJJJJJJJJJHIJJJJJJJJJJJJJJJHIJ
@6884193/1
gtcgggacttgaaaagaaagaccttcccactggggtgtatgtcattgagg
+6884193/1
CCCFFFFFHHHGHJJJJJJJJJJJJJIJIJJJJJJGHFEIIJJJJJJJJJ
@1748292/1
cttcatccttgttttcaaagttgataaataatattaatgaaactaaaaac
+1748292/1
CCCFFFFFHHHHHJJJJJJJIIJJJJJJJJJJJJJJJJJJJJJJJJJJJJ
@6375911/1
agctgagtgagttaaaacagtacatcgcacaacaaacacttggggagtta
+6375911/1
CCCFFFFBFHHFHJIJJJJJHHIJJJJJJJJJJJJJJJJJJJJJJIJHIJ
@5342078/1
ccaggccttggtaaatttgggtcccatgctatgggtgaaagatcctcttc
+5342078/1
CCCFFFFFHHHFHIJJIJJJJGIJJIIJJJJJJJJHIJJJJJJJJJJJJJ
@5854744/1
gttcctggctgagagtaattcgtcgcgcattctgttgtatatttatgctc
+5854744/1
CCCFFFFFHHHHGJJHIGIJJJGHEHIIIJIIIIJJJFHIJIJJJJIIIH
@229942/1
cttttgggtggaatgtatgacgatgatttgatatct
+229942/1
@@@ADA1?2@D?<CFIEGHGECFGHI@FG9119CG>
@3313724/1
gcccatcattcgctcctcgactgccccgatgttggagcctatgctatccg
+3313724/1
CCCFFFFFGHHHHJJJJJJJJJJJJJJIGHJIIJJJJIJIIIIJIJIJJJ
@4825011/1
cctagttcttctaatattgatgttttattttcagtataccttataccgct
+4825011/1
CCCFFFFFHHHHHJJJIJJJJJIJJJJJJJJJJJJJJJJJJJJJJJJJJJ
@7373050/1
ccggaggaatttgtttgtgattttttattgtatcccaatcaattatgata
+7373050/1
CCCFFFFFHHHHHHJJJGHIJJJJJJJJJJJJJJJJJJJJJJJJJJJJJJ
@2776667/1
cctgcttgtggaaaaccaccacaaatccacttggaaaactgtttatcata
+2776667/1
C@@FFDFDFHHHFJJJJJJIJJJJJGIJJIGGHGJJJJIIIDDGFHIIHI
@3315599/1
cacccatcaaagcctcaaaacagttagccattgcatgcctcaactca
+3315599/1
CCCFFFFFHHHHHJJJJJJJJJJJJJJJJJJJJJJJJJJJJJJJJJJ
@2777280/1
ctttggcacattgcagttgctatcatacattcttaatatctgtgtattaa
+2777280/1
C@CFFFFFGHFFFIIJBGIGGGHIJJJEDEGGHIEIJIIIJJFHDHIJHI
@2777418/1
gttccactttcacaatcaattaattggtaacatggtaaaataccttcttt
+2777418/1
CCCFFFFFHHHHHJJJJJJJJJJJJJJHHIJJIJJEGHJJJJJJJJJJJJ
@7903282/1
gttataaatgtaggaagttatcaagaaatctaagattgcatcaccgagga
+7903282/1
CCCFFFFFHHFHHJIJJIJJIJJJIJJJJJJJJIJJJIJIIJJJJJJJII
@2303202/1
gtccttttatcataatgagatcaagtttttttcgaatcaaatgaagctgt
+2303202/1
CCCFFFFFHHHHHJJJJJJJJJJJJIJJJJJJJJJIJJJJJJJJJJJJJF
@7903871/1
ggatcattagcagaaatcctcattctttcaaaaaaaactattcgtaggag
+7903871/1
CCCFFFFFHHHHHHJJJJJJJJJJJJJJJJJJJJJJJJJJJJJJHJJJJJ
@4828419/1
cttgtcagcacagaataatcttgtatgatgtctcttttggactacaataa
+4828419/1
CC@FFDFFHHHHHIJJJJJJJJIHIJJIJJIIJJJJIJGHJJIIIJIIJG
@6377931/1
ctccaattgcattccctttcacactagggacatgaggtgaaattattggt
+6377931/1
CCCFFFFFHHHHHJJIJJJJJJJJJJJIJIIIJJIIJHHGHIIJJJJIJ?
@4326581/1
gttctaaagctacttttgcagcattcatttcagcttactgaatgctatga
+4326581/1
CCCFFFFFHHHHHJJJJJJJJJJJJJJJJJJJJJJJJJJJJJJJJJJJJJ
@5345334/1
attgaatataagaccttgttgttttagggtaatcaaattttatgacaaaa
+5345334/1
CCCFFFFFHHHHHJJJJJIJJIJJJJJJJFHIIIIJJJIJJJJJJJJJJJ
@4327255/1
gaatttgtttgtgattttttattgtatcccaatcaattatgatactgtct
+4327255/1
@@@DDFFFHGHHHIIJIIIIFIIGEHIICBFGHGIJGIIIIIIIIIJIIJ
@7373460/1
ctccatactccttgtcttacaggtaccggtctttctcgataatcaagtgt
+7373460/1
CCCFFFFFHHHHHJIJJJJJJJJCHHJJJGIIJJIJJJJJJJJJJJJFHF
@7373484/1
cctgttgttccattgcttgaggtctggtaattggagcggcttgtctaact
+7373484/1
CCCFFFFDDHHHHIJIJJIIJIHGHJIHHGIIGIIIJJJIIGA??4/B>8
@5346189/1
caacaatttctcttcctttttttggatctgaagggcggtcccctcttttg
+5346189/1
C@CFFDDFHGHHHJJJJJJIJJJJJIIJJJJJJJJJJJIHHHHFFFFEEE
@4828694/1
cataagttgtaacagtaagttcttttttttccttgactatgtttgatgac
+4828694/1
CCCFFFFFHHHGHJJIJIIJJGJIIJJIHJGGIIJJJIJJJJJIJGIIII
@6379577/1
gctggatagtggtaggatagagactttttctttgaagatttaggtataat
+6379577/1
CCCFFFFFHHHHFHJJJJJIJJJJJJJJJJJJJIIJIHIIJJJJDHIGII
@6380752/1
tctctttctttttttgttagactgatttgatagagcacggaaggtggaat
+6380752/1
@@@FFFFDDDFFDGGIGHIGJCHGFFGGDGIJEGGIJJJJ?BFG=CGCEH
@1751464/1
cctgaatttcagcaattttcttaatggatgcataagtcattcctctatca
+1751464/1
@CCFFFFFHHHHGJIJJIJJJJJJJJJGIIJJJJJJIIJJJIIJJJJJJJ
@1751652/1
ggtcactattaaagttgatttgtcttatagacttgacaattttttctttt
+1751652/1
B@@DFDFFHHHHHIHHJGGIJJIHJIIIJJAHFHGIJJIJIIIIJIJIJJ
@1751812/1
ccattagcttatgttgctacaatgtttagtgatatatttaatataaacac
+1751812/1
@<?ADDADBDHFF?EFCGHGED?F<ADA:2<9CF9F<?9CEHIIGHDECE
@7376753/1
ttttagttttataggttccttaatcatacaataattagcttaatatt
+7376753/1
@@?;BDB?CCFF8C4E@?E@E>:AH?FHFFCFBEB@BFFE@DFEGII
@7377200/1
attaaaattaattaaaagttaataatacaaataaataaacagaaacagga
+7377200/1
C@@FFFF>FHHGFIGGGDA@FAIFF4FHGGIIIIHHIEHEHCD?D@FDHB
@6383689/1
ctgataaattagaatcatcccatagcaaatggtatttggtaggacgtgct
+6383689/1
CCCDFEEFHHHFHJJIJJIIJIJJIJJIJJJJFHHHIFHGHGGGJIHGEG
@732504/1
cacagcattatgacagtcttcaatgattagaaggtttattcgactccaaa
+732504/1
@@CFFFFDDFHHFEIIHBEIGGGIGCDAHHGIIGIIIIIIIGGEHHIIIG
@6889178/1
gccaagatcagccgtgtttggtagaagcaggatgacacttaggtcgtgca
+6889178/1
@@?DDFDDHGDHDICGEGHIJFHGFGGGFHGHGIJIEIIEFHC9B??FGH
@7904901/1
cagtaccattccaagaagtggcacatatccatagggacacagcttctatg
+7904901/1
CCCFFFFFHFHFDIJJIJIHIJJIGJIJHHJJJJJIJJJJIIIJJJJGGH
@2778976/1
gtgattttttattgtatcccaatcaattatgatactgtctccttcaacaa
+2778976/1
BBBFFFFFHHHHHJJJJJJJJJJJJJJJJJJJJJJJJJJJJJJJJJJJIJ
@5859256/1
cttgtattttgctcttctggaagagggcaagtaagtaccatatctatgtt
+5859256/1
CCCFFFFFHHHHHJJJJJJJJJJJJJJJJJJIIJJIIJJJJJJJJJJJJJ
@4830709/1
ggggaagtcaattgctaatattgccatcaacgttcactgtctataaaaat
+4830709/1
CCCFFFFDHHGHHJJJJJJJJJJJJJJJJJJJIJJJJJJJJJDGIJJJJI
@4830739/1
caagcactgagttagaataccaacctgaatttcagcaattttcttaatgg
+4830739/1
C@CFFFFFHFHDFGIIJHIIHIJHIJIJDIJFJIJJJGIJJJJIIJJJJJ
@4830911/1
ccaaaaactttgtcagccgcttctataccaccatcaaggaaaagtgcacc
+4830911/1
CCCFFFFFHHHHHJJJJJJJJIJJJJJJJJJIJJJJIJJJJJIIGHIGIJ
@4831180/1
cgacaccatctgatgcctggtgcggaggctaccttgccgtaggaaataag
+4831180/1
CCCFFFFFHHHHHJJJJJJJIJJJJIJJJJJJJJJJJJJHIJJIJJJJJJ
@4831859/1
ctgtggtctctgctgttgttgctgctgctgttgttgttgctgctgttgtt
+4831859/1
CCCFFFFFHHHHHJJIJJJJJJIJIJJJJJHIIGIJJJJJJJIJJHGIIJ
@1254345/1
gctttatgtttttgtattcttcaatggttgctgctaaatcttcaagtaca
+1254345/1
C@CFFFFFCFHGHJFHIJIJJIGHHIFCHGIIJGIIIJJJJJJJIJBHGH
@4833202/1
ggaatgtatgacgatgatttgatatctatatttctcattttttctgctaa
+4833202/1
CCCFFFDFHHHHHFJJHJJIJ<FJJGJIJIJJJJJJJJJJJJJJIIJJJJ
@4330427/1
cctttcaagaatatactcccgtgtgatatgatatgggttgctgtttacac
+4330427/1
CCCFFFFFHHHHHJJJIJJJJFHFFCIIIJIJJJIJJGGIIJJIJJJJJI
@6386476/1
ctatttctttaagaatattttggatttcattgatagtatctgatttgttg
+6386476/1
CCCFFFFFHHHHHJJJJJJJJJJHJJJJJJJJJJJJFIIJJJHJJJJIJJ
@7378401/1
gtagtaagtgatcattaagttcgccgatcttgtacaacattttacatgca
+7378401/1
BB@FFFFFHFHHHJJJJJJJJJJJJJJJJJJJHIJGHIJJJJJJJJJJJI
@3817158/1
gcagcattaagtcttctctgcactgtgacagtcttcaagcactgagttag
+3817158/1
@@@ABDBDDFDFHGGEHIIHBDGIIHBHIECC<CF<CGG>>GFEH@9BDH
@2781123/1
cggtacaatgtaatatgagttttctttgttttcaaaggctctaactaaaa
+2781123/1
CCCDFFFFHHHHHJJJJJJJJJJJJJJJHHJJJIIJJJJJJJJJJJJJJJ
@6894722/1
aaatcacatcacattaccacatttctcaaattcagtcttgaaatattatc
+6894722/1
BCCFFFFFFHHHHJJJJJJJJGJEHIJGGIJGJGIIHIJGIGGHIJIIIH
@6895120/1
ggtccttttatcataatgagatcaagtttttttcgaatcaaatgaagctg
+6895120/1
CCBFFFFFHHHHHJJJJJJJJJJJJJJJJJJJJJJJJJJIJJJJJJIJIJ
@4332126/1
catttttactacaccatctaacctctacaattttgttttgtttctcctcc
+4332126/1
CCCFFFFFGHFHGHGIJJJGIJJJJJJJJJJJIIJIJJJJCFHIJJJJJI
@4332725/1
gtttggtagaagcaggatgacacttaggtcgtgcatggtttaagaaagac
+4332725/1
C@@FDFAB?<AFFHIIIIE>H@FHIBHGIDGGGEGGIG?@?DFHIIGGIG
@2313728/1
ctctacctgatctggaccagtggcgtatttacagaagcaaggtt
+2313728/1
@@?DD?2=CAACF@AFFD?<C<C;C1:C9E4:?<?9?FG@DG09
@2314203/1
gtggaggccatcgcctggtcatgcataattcttgtagaagaccaataggg
+2314203/1
CCCFFFFFHHHHHJJJJJGHIJJJJJJJJJJJJJJJJJJJJJJIIJJJJJ
@5355907/1
ccttatttcaacaccagtgaaaaattgtttgccacgcatgtcccatactc
+5355907/1
CCCFFFFFHHHHHJJJJGHJJJJJJJJIJJJJJJJJJJJJJJJIJJJJJJ
@5356001/1
gtggttgttgcctctgttgctgctgaggctgttgttgccactgctgctgc
+5356001/1
??@F?DDDHFHHFJJJEHJJIFIJJCHIIIIGHIFGH@DGHEHIJJIJIE
@5864517/1
gtgtttttgagctcatacttaatccaatgacatggggaagtcaattgcta
+5864517/1
CCCFFFFFHHHHHJJJJJIJJJJGIJJJJJJJJJJJIJJJGIIIJJJJJJ
@6899241/1
atatcattgagacattaacttgcgtagcatactttatcgtaacggtcatt
+6899241/1
CC@FFFFFGHHBHEGGIIGGHGIJEHJIJIIJGIJIFIGDHGHEH?FHIG
@5865230/1
aggatgtctattgacagcatgatgacattcatctataactaatagattga
+5865230/1
CCCFFFFFHGHHHJJJJJJJJJJJJJJJJJJJJJJJJJJJJJJJJJJJJJ
@2785011/1
gatgcaatcaactgaagaactgtatctccgagaaattctaacctctgatt
+2785011/1
CCCFFFFFHHHHHJJJJJJJJJJJJJJJJJIJJJJJJJJJIJIJJJJJJJ
@1261545/1
gtccttttatcataatgagatcaagtttttttcgaatcaaatgaagctgt
+1261545/1
CCCFFFFFHHHHHJJJJHJJIJJJJJHJJJJJJJJIIJJIJJJJJJJJJC
@6899942/1
gtttggtagaagcaggatgacacttaggtcgtgcatggtttaagaaagac
+6899942/1
CBCFFFFFHHHHHJJJIJJJJJJJJJJJHIIHHJJJJJIJJJJJJJJJJI
@6388812/1
ctgcaaacaagggatagcactcaagggcacattatgttttctaacacttc
+6388812/1
CCCFFFFFHHHHHIJIJJJIJJJJJJJJJJIJJJJJFIIJJJJIHGIJJI
@6390600/1
ttctgcagtatgtttacaaatgttgcagcattaagtcttctctgcactgt
+6390600/1
CCCFFFFFHFHHHEHIJJIJJIJJJJJIJJJJJGHHGIJJJJJFGGIJJF
@6390899/1
gctgctgtggtctctgctgttgttgctgctgctgttgttgttgctgctgt
+6390899/1
@@?DDDDDH?<CDDHHGBBEGCFBCF<A9ADGHBEHEII@9:@??<D>F?
@6391543/1
cctttttttggatctgaagggcggtcccctcttttgggtggaatgtatga
+6391543/1
CCCFFFFFHHHGHJJJJJJJJJJJIJJJJJJJJJJHHHBEDDEEDCEFED
@4335859/1
gttgttgttgaggctgctgtggtctctgc
+4335859/1
@@@DDDDDADFFDAC@BCFIE>?9CE<BF
@5870229/1
gttgctgctgtggtggttcttgcctttgcagctgttgtggtggttgttgc
+5870229/1
@BCFFFFFHHFHHCFHEGHJJJJJJJJJJJJIGIGGEDGG?DH?=DDHHI
@6392890/1
cacaaacctgttagcagctggttgccttaaaacaatatcaagagcttgga
+6392890/1
CCCFFFFFHHHHHJJJJJJJJIJJJJJJJJJJJJJJJJJJJJJJJJJJJJ
@3326949/1
gcattgtaggccgcacatgtttgtgcttctgaagaggacatccccgtacc
+3326949/1
@@CBDDFBFFDFHHIBBEHEFHIHIFGIIIGIGIIGEGIIIIIIIGBHGG
@3327106/1
ggctgctgtggtctctgctgttgttgctgctgctgttgttgttgctgctg
+3327106/1
CCCFFFFFHDHHHJJJJJIJIIJHJJJJJIJJJJJIJIJJIJIIJJJJJB
@1760152/1
ccctaggcaaggtacagcctcaccacctcaaccgaacacttctaggttac
+1760152/1
CCCFFFFFHHHHFHIJJJJJJJJJJJJJJJJJJJJJJJJJJJJJJJIJJJ
@4838372/1
ccggaggaatttgtttgtgattttttattgtatcccaatcaattatgata
+4838372/1
@@@@DDDDHHHFB<FHHAF<FGHHIIIIIIIIIIIGGIGHGCDHGGIIHH
@2317292/1
ctggtgccctgaataccttgatggctacaaagatagaagtcgaattcagt
+2317292/1
@@CF?DDDFHHHHIIIIJGGIEIJJJIHIGIJJJIJIGH?DFGIIGIJHG
@2787074/1
ggaacgttgatctggtctggagctggatgagtgacatcagcgccaacaac
+2787074/1
CCCFFFFFHHHHHJJHIJJJJJJJJJJJJJJHHIJJJJJJJJJJJJJJJJ
@4839117/1
gtgcatggtttaagaaagaccaaaggtttctgttgagctagtcatttgtt
+4839117/1
B?@FFFFFFHHHHJJJJIJJJJIJIIHIIJJJGGIJJJJJJIIIJJJJJJ
@1761738/1
cttggcagtaacaagattttcacatggctgcccctttattatccctttca
+1761738/1
:??BD?DDFHDFBHI>EGDGIGGIIGIIGE?FBGDHGDEGCHICB?BFHG
@4839705/1
cagggaattctaagagggtacacaattcaggcacta
+4839705/1
@<@BDB;DHHFHFG<EBB3ACAAEAEFC<E9?FEDC
@6903236/1
atccattttatagctactctaaaaacacggtcttttccttcccctggcaa
+6903236/1
CCCFFFFFHHHHHJJJJJJJJJJJJJJJJJIIJJJJJJJJJJJJJJJJJJ
@240750/1
tgcaattcttggttcaagatcattttaaactgtccttctgacacaccatc
+240750/1
@CBFFFFFHHHHHIJJJJIJJJJJJJJJJJJJJJJJJJJJJJJJJJJJJJ
@2319207/1
ctcctaacaaggttgttaatctctctttcccgatcaggcgctgacctggc
+2319207/1
CCCDFFFFDBHFHIIHGEHHHJIJIGIII@GHJJIIIB?GHIGIIIIIEG
@7912925/1
gccacattccattccatgatttattaaacccgatgctagctttcttaaat
+7912925/1
@@@FDAFFDFHHHI>GIGBHIIEIIIIGIGBDEHB=D@DFDGGHIED<BF
@4842146/1
ctaacgttatcaggttttgggtagttggg
+4842146/1
@@@DBDB?D?DAFB2A<FFE:2C8<ACGB
@744608/1
cgtggaagtaagtggtctttcatttaatgttttttgaaaagcctcacttg
+744608/1
CCBFFFFFHHHHHIJGIIJJJIJJJJJJJHJIJJJJJIJJJJDHJJJJJI
@1764376/1
gtcatgctctttctcaacaagatggtacctagctctaaatgccaca
+1764376/1
@@@DBD8DBFHFDHECFH@CFHGH><FHHDHHIEBGIDHG@GG<CH
@4843090/1
gcagggtatgaaactgaacgtgtacacctggtaaagaggtgacaaagata
+4843090/1
CCCFFFDDHHHHHJJJJJJJCGIIJJJJJJJGHIJJJJJDGHIJJJJJJJ
@3824685/1
gtgtagaggtgcaggctggccatgttgaatagcttgctgtggtggtacag
+3824685/1
@BBDFFFFHDFFGIIJJJJGJIJJJJJJJIJJJJJJIJJFHHGHIFHIIJ
@5871388/1
tgacatatcaataacattctcctcaaccttttgtaacatcgacaacaccg
+5871388/1
CCCFFFFFHHHHHJJIHIIJJJJJJJJJJJJJJJJJJJJJJJJJJJJJJJ
@5872873/1
ctctgctgttgttgctgctgctgttgttgttgctgctgttgttgaggttg
+5872873/1
CCCFFFEFFHHFFHGGIIHIIGIHHJGIJHIIGIJJIJHIJGHIFHIGHE
@7385773/1
cacttttgttattggtttccttatcagtaatctcgaatctattatctctt
+7385773/1
CCCFFFFFHHHHHJJIJJJJJJJJIJJIJJJJJJJJJJJJJJJJJJJJJJ
@7385808/1
ctctgcactgtgacagtcttcaagcactgagttagaataccaacctgaat
+7385808/1
@C@FFDDBHFHFHGIEADHHEHIHIGGIIGFFHHBGGGIGHGD?AGHIDH
@5873448/1
gtggaattgtgacactttgatgttgtaaggtgctgaggcaagtgttggga
+5873448/1
C@CFFFFFHHHHHJJJJJJJJJJJJJJJJJHIJJJJJJJIJJHIIJJJJH
@7915898/1
ggggttgtttccctagactgtggttgagacacttgctggggaggtggacc
+7915898/1
@@@FDDDDHHHHHGIIJJJIHIJEGHGIGIJJJJJJJJJIJIIJCGHIIJ
@1765639/1
ctctaactaaaaattcttttttaagtaacaaagcttcagtaaataacaaa
+1765639/1
CCCFFFFFHHHHHJJJJJJJJJJJJIJJJJJJJJJJJJJJJJJJJJJJJJ
@4341288/1
gtcacaactaacaatgggccacaactcatattgatcgtcaaatgaaacat
+4341288/1
CCCFFFFFHHHHHJJJJJJJJJJJJJJJJJJJJJJJJHIJJJJJJJJJJJ
@1766320/1
tttatgaatgagccagaaagtaattgtattgtaaccacatgataatacac
+1766320/1
@@@DBBB;D?DBBFGIG>:FFHHIIIICHHIHHCHHIEIDIIIIIIGGCG
@1767007/1
ctgaggtctgtcaattcaccaggtgatatatttttgcacctgttataaat
+1767007/1
CCCFFFFFHHHHHJJJJJJJJJJFFIJJJJJJJJJJJJJJJJJJJJJJJJ
@3332901/1
cttgcgtagcatactttatcgtaacggtcatttctttttcttgatctctt
+3332901/1
CCCFFFFFHHFHHGGIIIJJIFGEHIDEHIIGIGGIJJJEHGIIIHIGIJ
@1768531/1
ggctattttagcatggaatgtaatctccaagttgtgaatcaatttcagga
+1768531/1
@@@DDEFFFFDCFIIIEHIICIHIFIGIGGCHHGH<E1CFBHIIGFGDG@
@4343160/1
ggaacgttgatctggtctggagctggatgagtgacatcagcgccaacaac
+4343160/1
@C@FFFFFGHHGHJIJJIJIJJJJJIEIJJJFHIJJIJIJGIJIIJJIGI
@7387209/1
gttttattaaagttggatcattagcagaaatcctcattctttcaaaaaaa
+7387209/1
CCCFFFFFHFDHHIJJDHICIHGIIJIIGIJJJJGGHIIGIJIGHJGHIJ
@5363033/1
cgttattgaaatcagctctcctaacaaggttgttaatctctctttcccga
+5363033/1
@@@FDFDB?FFBFIGFIGGIGHGHIIBCHFHIHGIGIGIJIIIEIJGGG@
@4343642/1
catcaagcttcggtccgactgatgatttgaggttcttgtggaattgtgac
+4343642/1
CCCFFFFFHHHHHIJJJGIJJIJJIJJJJJJJHHIIJJHJJJJJIJIIJI
@6395429/1
ggcgtttctgtaccactataaatgtaatcggtggcgtgtaatcactgctg
+6395429/1
CCCFFFFFHHHHHJJJJJJJJJJJJJIJJJJGIJJJHIIJJJJJJJJJIJ
@6909057/1
gtcattagcagagctcgctactaaggccttcaagatagaacccaattctg
+6909057/1
CBCFFFEEHHGHFGIIJIGGIJJJICEFHIJJJIJJJGJIIBHEEGGHFF
@2325072/1
ggtccttttatcataatgagatcaagtttttttcgaatcaaatgaagctg
+2325072/1
@@?DDDDFHHHHGIJJJIGIHEGIIJAHHHIJIJIJDGIFHGGEGIIJJG
@3828070/1
cacgcatgtcccatactccctggttgggaagtgcttgttgttttgcagac
+3828070/1
CCCFFFFFHHHHHJIJJJJJJJJGIJJJIJJIIJJJJIJJHIJJJJJJJJ
@6909813/1
cgattctccactgaaccaaatcggctccttgaatgaatttttcattcctc
+6909813/1
CCCFFFFFHHHHHJJJJJJJJJJJJJJJIJJJGHIJIJJJJJJJJJJJJJ
@6396487/1
gggtaatattttgataacgtggatgtagataggctggcctg
+6396487/1
@@@ADDD>FHHHHEGHIIIACGCBGIGHHE>HGEAGH?GBG
@4345090/1
ccaggaacttcccagtcatcaggaataaagtcattaaccttcaaaatttt
+4345090/1
@CCFFFFFHHFFHGHCFGJHGEHAFHIGJI<CFFIHCGICFDH>@B<B@B
@1273213/1
cttcaagatagaacccaattctggcccaagaggagagcttttattgaata
+1273213/1
CCCFFFFFHHHHGIIJIJJJJJJJIIJIJJIIJIGGIJIGIIIJJIIJJJ
@247871/1
aatagcttgagaagccctttgttttccttcttttttatttttgcaaataa
+247871/1
;@<DD<DDBDFDFGFHHHHHI3AGGIGHEAFHIIIEGGIIIIIEBHGGHE
@2795442/1
cgacaattgtaccaagctctggcattttcctgtgactgatttttcttcaa
+2795442/1
CCCFFFFFHHHHHJJJJJJJJJJJJJJJJJJJHJIHJJGIJJJJJJJJJJ
@6399121/1
ggaagttggtgtagaggtgcaggctggccatgttgaatagcttgctgtgg
+6399121/1
@@;?D=ADF<D:CECFGHHGCHCHBFGDHGIIGGI@BBGHIDHIF>DDHG
@4847588/1
ggtcattatgggcttctattagttcatctatattttttaaggaagtaagt
+4847588/1
@@=DDFFFHHGGFIJJIJJJGIGHIIJJJJJIJJJJJIJJIJFIJEGIJ?
@2796415/1
acattaccacatttctcaaattcagtcttgaaatattatccattagctta
+2796415/1
@C@FFFFFHFFHHJIJIIGEGHEIGIIGGIIIIJIICGGGHGHIJIFGIG
@749532/1
gggttgtttccctagactgtggttgagacacttgctggggaggtggacct
+749532/1
@?@DDDDFHHHHHGEHIIIEBDHIGEEFHIGIEGIIGIEHIGIDGIGIIC
@3335237/1
ctcccctctggtatccaaaggcactgttttcaccggaggaatttgtttgt
+3335237/1
@C@FFFFFHHGHFHHIB>BEEEHHGGIIIHEIIIIGEGHGIIGIIBGHH=
@4849250/1
gccacttctttgaactaagtacagcgaaattcttattcgattgaagtaaa
+4849250/1
CCCFFFFFHHHHHIJJJJJJHIJJIJJJJJJJJJJJJJIJJJJIIJDGHI
@6910793/1
attgactaaggccgatctgaggtctgtcaattcaccaggtgatatatttt
+6910793/1
@CCFFFFFHHHHHIIIJIJJJIIIJJHHDGIHIJJJJJIGIJJGIJJJJI
@5364545/1
ctgtaataacgaatttttttcttgttattttcttgatcagaacaatactc
+5364545/1
CCCFFFFFHHHHHJJJJJJJJJJJJJJJJJJJJJJIJJGJJJJEGIJJJJ
@3336689/1
agaaatttcaatttttgcaaattgttcgtagtgaagaactgaaagc
+3336689/1
@@@DFFFDFFFHFHGIIIGBEHHHJJJJJJJJJEIIJIIGIJJGIG
@3336691/1
ctaagatatttgttatgatctccggccaagatcagccgtgtttggtagaa
+3336691/1
@@@BDBDDFFDDFDG>F<EHG><@A:EGGECH?CFC9FDD;BD;;DFC88
@7918533/1
ggagcatgttcttgcctttgttgctgctgtggtggttcttgcctttgcag
+7918533/1
CCCFFFFFHHHHGJIJIJJJJJJJJJJJJJJJCGHIIJJJJJIJJJJJIJ
@7919696/1
cttgtctaacttgaccaacggtaaaagcaggaggttgttgcatcctttgc
+7919696/1
B@@FFFFFHHHHHJHJJJJIJHHHIJGGIGIJIIDFG0?FHIGFHGIJIJ
@248925/1
gggaattcgaagagggtacacaattcaggcactaatgtctcttcaaaatc
+248925/1
@CCFFFFF;FHHHIIIEGHIIIAHIIIIIIIIIIIIIFHIIIIIIIIIII
@4350574/1
gtgaaatctttaggctgcagctcaaccattttatcggccaacatattact
+4350574/1
CCCFFFFFHHHHHJJDHJJJJJJJJIHJJJJIGIIIJIJJJJIJJJIJJI
@2328414/1
gctccaattgcattccctttcacactagggacatgaggtgaaattattgg
+2328414/1
CCCFFFFFHHHHHJGIJJJJJJJJJJJJJJJJJJJJJJGHHIJJIIJJJJ
@4350733/1
ggagaatttttaaccatttacacaatataaatgctccttcaacaccacac
+4350733/1
@@CDADFFGHFFFFBGIJIIJGG@A?CHEIIIIIGIGIEGGFGGGGIGEH
@250125/1
ggaccatcactttttacatttaaagcatctccttcttctttttttctagt
+250125/1
@@@FFFFFHHHHHJJJIEJJIJJIIJJIIJJJJJJJJIIIJJIJJJJJJH
@6402231/1
ctcatttctgataggttctgcaatttccaagaaactttacttttcacaaa
+6402231/1
CCCFFFFFHHHHHJJHGFHIJIEHIIIIIIIJJJEGIIJJJJJIJJJJJJ
@2800002/1
gccatgttgaatagcttgctgtggtggtacagcacccggtcctggtccag
+2800002/1
CCCFFFFFHHHHHJJJJJJJJJJJGHIDHIJIIIJJJJJGHGIJJJJJII
@5365912/1
atgggttttaccatcatttgctgctcataaagcttattcatttcactcct
+5365912/1
CCCFF?DDFBHDBGIJGJIJJGIIJE@HGIFHGIJJGIHEIGIIGGIJIE
@4354131/1
cttgttgttttagggtaatcaaattttatgacaaaattgcaattctttac
+4354131/1
CCCFFFFDDDHHHJICFHEHIIJJIJJEHIIJJJIBHIGFIJJJJJIJII
@4852737/1
gtaacatggtaaaataccttctttgactaaatactcctgaaggagtgata
+4852737/1
CCCFFFFFHHHHHJJJJJJJJJJJJJJJJJJJJJJJJJJJJJJJJHIJJJ
@4853543/1
attaatctatagaaaattttccaaacagtatttagagactttccactatc
+4853543/1
CCCFFFFFHHHHHJJJJJJJJJJJJJJJHIJJJJJJJJJIJJJJJJJJJJ
@5884248/1
gtaacgattggaaaaataatcagaataagaacggtattgctctgcaggga
+5884248/1
BB@FFFFFHHHHGJJJJJJJJJJJJJJJJJJJJJFHJJJJJJJJJJJJJH
@2330234/1
gcctggtattcgagctgacttgggaggtttggtgcccgcccgccatattg
+2330234/1
CCCFFFDEHHHHHIJJJIJJJJJJHIJEHIJJDHGIJHIJJJJJIJJJJJ
@1277818/1
gcacggaaggtggaatttttgcattttttataacttctttaatgctctcc
+1277818/1
CCCFFFFDHHFFFFHIJGJIIIJJJJJJIIIJJJJJJJJJJJJJJJJIJJ
@1278221/1
cataagttggttgttttttaagtgcatgttgaacatattcatgcaaaatg
+1278221/1
B@BBDFBDHHCFHEGIJJJJJJ@FGIJIIGIIGIJIIIJGIGIIJJIJII
@2801885/1
gcctatcctctggaggaattcctttaaactgatccatgatcaatctcata
+2801885/1
C@CFFFFFFHHHHHIJJIIIJIIHIJHEFHIJJJIJIIDIJJJIJIJJII
@3340658/1
cgttaacggagtttgctgtcgaatactctgagcttgctgagcgactaatg
+3340658/1
CCCFFFFFHFHFHHJJJJJJJJJJIJJIIIEHGGIJJGHGIGJDHGIEHI
@2803427/1
ggacctctttgtgcccatggagtttgacctctaggaccagtttgcaaagg
+2803427/1
CCCFFFFFHHHHHIJJJJJJIIIJJJJJJJJJJJJIJJIJJJJJJJJJJJ
@755929/1
aatgtttctagcctttcataattcataacgtcattagcagagctcgctac
+755929/1
CCCFFFFFHHHGHJJJJJJJJJJJJJJJJJHIJJJJJJJJJJJJJJJJJJ
@756223/1
tgctccaatcgcattccctttcacactagggacatgaggtgaaattattg
+756223/1
CCCFFFFFHHHHHJJJJJJJJJJJJJJJJJJHHIJJJJJJIIJJJJJJJJ
@4855053/1
gcctcttttaccattgtacgagtttgagcatcattcattttcttcattgt
+4855053/1
CCCFFFFFHHHHHJJJJJJJHIHIJJIIJJJJJJJIJJJJJJJJJJJJJJ
@6915525/1
tttggatctgaagggcggtcccctcttttgggtggaatgtatgacgatga
+6915525/1
CCCFFFFFHHHHHJJJJJIJJJJJJJJJJJJJFGIIIJJHIHHHHHFFFD
@3833239/1
gtcggcagctgggaatcctttgtgagccacatcaatgttaaggaatggtt
+3833239/1
CCCFFFFFHHHHHJIJGIJJJJHIIJJJJJJJJJJJJJJJJJJJJJJJGG
@1778198/1
atcatttttagattttcctgcaccgatgcaattaatactcatcttcttta
+1778198/1
@BBFFFFFHHHFHJJJJJJJJJJIJGIIJJGHIIJIHIJIJIIJIIJJJH
@4856420/1
agtaaaacgtaagtggaagcataagctcccaattctttggtgataagaac
+4856420/1
CCCFFFFFHHHHHJJJIJJJJJJJJJJJJJJJJJJJJJJIHIHJJJJJJJ
@1280329/1
cagcaaaatccaaaagatttttcattgtgttcgtggaagtaagaggtctt
+1280329/1
CCCFFFFFHHHHHJJJJJJJJJJJJJJIJHIJJIHJJJJJIIJJJJFHIJ
@2804446/1
ggccagttctggaggatgaagttttctacctcttgtattttgctcttctg
+2804446/1
CCCFFFDFHHHHGJJIJJJJJFHIIJJJJJJJJJJHIIJJJJJJJIJJJJ
@4358518/1
cttcaaaaaaaatatccccaatagaccatgttggagtcaagcgggtgaaa
+4358518/1
?@?DDDD3DHHFBHE<DC:CF@G9DDD;@GDAHHGG?D@BFIDBB;4AEE
@2334740/1
ccgggcttactaagggagttttcttgatcattttcgtttacccagagagg
+2334740/1
?@@DDDDDBH?FFHH@3?<CHHE@EHCGCE@CDGBFHIGEHDFBBHD3?;
@6407437/1
ttacaacatatttcaacatgtatccttttgggcggtaccatggtataact
+6407437/1
CCCFFFFFHHGHHJJIJIJJJJJJJIIJJJI:BHGGGIJJJIIHHJJJJI
@2335333/1
ctggaacaacatggacttcacaaagctctccaacaagaatttgtttttgt
+2335333/1
@@@DDEEBHHFBDEGGHIGDHIJD@BHIGIHIJGEHGIHCHIE:BBHGGG
@6407858/1
ggctgctgtggtctctgctgttgttgttgctgttgttgt
+6407858/1
@@@DDDDBACF?ACGBGBEH<FF;EHAFHIGG:?BDFGH
@2806687/1
gttgtggaccagcttgtgcttgtcttccacccttttttttgttccttttt
+2806687/1
?=??B1;D?;A;3EG>G<@EEBG@EEEC9:E1DDHHGBFEF8@4CHIIII
@2335810/1
cctagcacggaaagcagcgagatgagcataataggtagg
+2335810/1
@?=ADDDDD<CFF@@BGBEHHH@F?CF<9B?BFHC9?DD
@6408546/1
cttcattgtaacttggcccgcaacaattgtacacaactccataggaagcg
+6408546/1
CCCFDFFFFHHHGJJIIJIJJJJJJJJJJGGIJJIIIJJJJIIJIJJIII
@2807350/1
ggtttactgaacttagctgtctctggttccaattctaacagttctctgat
+2807350/1
@@@DDFFFHFHFHJJGIIIHIIJJJJJIJGIJIIIJIIEGGDGEGHII>G
@759897/1
gccgcttgttgctgtacttgaggctgagatgaaggtggtctgctgggttg
+759897/1
CCCFFFFFHHHHHJHIJJJJJJJJJJJJJJJJJJJDGIFGIIJJJJJIJI
@7396671/1
ctgtaaaatagcttgagaagccctttgttttccttcttttttatttttgc
+7396671/1
CCCFFFFFGHHHHJJGIGIIJJJIIGJIIJJJJJJIJJJJJJJJJJJGJJ
@3342713/1
ctgcagggaacggcgacataggtgtctgctcttcacatactcttgttaca
+3342713/1
@@@DBBB:CACFFAGF:??FBG:000BGBFFIIEF@BC8==CFDF;=@@D
@257122/1
gtacttctagcattagaagtttcttctccagctaaggctgtatcatcaac
+257122/1
@CCFFFFFHHHFHJJIJJIIIJJJJIIIJJJIIJIIJJJJJJIJJJJJHG
@1281818/1
ctttgaggtgcaaaacaagcgatcgcccagacccttatttcaacaccagt
+1281818/1
CCCFFFFFHHHHHJJJJJJJJJJJJJJJJJJJJJJJJJJJJJJJJJJIIF
@7397579/1
ccgacgacactttttagtaccgggcttactaagggagttttcttgatcat
+7397579/1
CCCFFFFFHHHHHJJJJHIJJJJJJJJJJJJJJJJGIFHIJJJJJJJJJJ
@1782638/1
gcaccttcaacaccacactcctcaaggtacacccctataagggcttcgat
+1782638/1
CCCFFFFFGHHHHJJJJJJJJJJJJJJHCEGHHIJJJJJJJJJJJJJJJJ
@6920300/1
gcattaatctatagaaaattttccaaacagtatttagagactttccacta
+6920300/1
@@@DDEDDFGHHGIIJJ@FHGEEGEHIIIIFHIHBFHGIGIIJIFIIIID
@258327/1
ctacaattttgttttgtttctcctccatttccaattatttcctttttctg
+258327/1
@CCFFFFFHDHHHGIGGAG?AACHIIGDEHGGIIIGGHICGIHHIIIIII
@6921033/1
cacgagacaacgtgatataactatgaagaatcatgtgataaaaaatagca
+6921033/1
CCCFFFFFHHHHHIJJJJJJJJJJJJJJJJJJJJJIJJJJJJJJJJJJJJ
@1283594/1
ctccaatcgcattccctttcacactagggacatgaggtgaaattattggt
+1283594/1
<@@DDDAB?FFDDIBDHIIGCBHGGGGHG>GCF@EHHFD9DH@H@DAHB0
@1784737/1
ttgctctgcagggaacggcgacataggtgtctgctcttcacatactcttg
+1784737/1
;?;DDADFDBFDD@GIEBHDGGIIGGB909?DCEGGG=@==CDHEEHG=D
@2337532/1
atattcttattctttatatttaaattgagatgattagtttccacaacaat
+2337532/1
@B@DFFFFHHHHHJJJJJJJJJJJJJJJJJJJIIJJJHGJJJJJJJIHGI
@4361450/1
ccttgtcttacaggtaccggtctttctcgataatcaagtgttggtgcatt
+4361450/1
CCCFFFFFHHHHHJHHJJJJHIJJJJJJJJJJJJJJJJGHIIJJHIIBFI
@2339040/1
gttcatctatattttttaaggaagtaagtgcaggggaacgagaaccaatt
+2339040/1
@@<?DD?D<FAFF@GIAB:<:3<A2<2<F:9?9108@??@:677B=FFII
@762769/1
ctccttccaaaaaaatacagcaagtctggtaaatttatcgcaaggtaatg
+762769/1
BC@FFFFFHHHHHJJIJJJGIJIJGHHIGHHIIHIJJJIJJJJJJBFGHI
@7930873/1
ctgctgttgctgttgttgctgaggctgctgtggtctctgctgttgttgtt
+7930873/1
CCCFFFFFHHHHHIJIJJJJJJJJJJIJJJIJJGIJJJJJJIIJJAHGCA
@3343828/1
cttttttttgttcctttttgaattgaaatcac
+3343828/1
?@@DD>@DFF8CBBEFGFFAB?CD?<DEFFIF
@1785423/1
cactgattgatgtcccaatggtccacacctttgtcaccactatattcacc
+1785423/1
CCCFFFFFHHHHHJJJJJJJJIIJJJJJJJJJJJJJIJJJJJJJJJJJJJ
@5372817/1
ggccattatcgcatcatacggaatctgccgagtccttccttctagtgctt
+5372817/1
CCCFFFFFHHHHHJJJJJJJJJJJJJJJJJJJHIJJJJJJJJJJJIIJJJ
@6922770/1
caccgcttgtgcggcaatatgtttggcttgctgttttgtagaagccttac
+6922770/1
<@@DDDDDFDHDHEIIIIICHCGED??FGIIGIEEHIEIIICGHDHIGII
@4362970/1
ggccacttctttgaactaagtacagcgaaattcttattcgattgaagtaa
+4362970/1
CCCFFFFFHHHHHJJJJJJJJJJJJJJIJJJJJJJJJJJJJIJJJJJIJJ
@1284531/1
ctgaggtctgtcaattcaccaggtgatatatttttgcacctgttataaat
+1284531/1
@CCFFFDDHHHHHIJJJJJJJJJEGIIJJJIJJIJJJGIJJJJGJJJJII
@4363338/1
ccttcttctttttttctagtttcctcctcatcaagagcacggcgatactg
+4363338/1
@??DBAABFCDFHIEB?AC2CFB<EBBEBHI4F?FB@DABDEAGAH@BEE
@3839407/1
taggaaataagaaagcaagagaaggaagtgaggtacacagttgcagtcct
+3839407/1
CCCFFFFFGHHGHJJIJJJJIJGJJJIHHGIJIJIIJGIJJJHGHBGIHI
@3839675/1
gtataactatcttattgagataattatcttttgaaacaactacctcccct
+3839675/1
?@@FFFFFDFHHGJII@FHIJIGHGIFIJIJGGIIIJIJGIGJGIIJDHG
@2340656/1
atcatatcctcctcgataatagatatgtaataagaatattgatgctttgc
+2340656/1
CCCFFFFFHHHHHJJIJJJJJJJJJJJJJJJJIJJIJJJJJIJJJJJJJJ
@3840297/1
ttgacaattttttcttttcttctttctgtatcaactgcagcctcttttac
+3840297/1
CCCFFFFFHHHHHJJJJJJJJJJIJIJJFIJJIJJJJJJIIJJJJJJJJJ
@1286373/1
cttggctttgccgcttgttgctgtacttgaggctgagatgaaggtggtct
+1286373/1
@@@DDDDDBHHHGIJGIEGHIJJJIIIGIJEGIJJGGIHEHGGG?DGDFD
@2341313/1
atcctctcattcttagttgtaacaactaggggcaccatgacgatagcttt
+2341313/1
CCCFFFFFHHHHHJJIIIJIJJJJJJJJJJJJJJJJJJJJJJJJJJJJJJ
@1286824/1
ggcgtgtaatcactgctgaggcttgaacaagcccttctgatagcctgcaa
+1286824/1
CCCFFFDEHHHHHJJJJJJJJJIJJJJIJJJJJJJJJIJJJJJIJJIJJJ
@764122/1
ctttgttttccttcttttttatttttgcaaataatccgtgcagtatgttt
+764122/1
@C@D?=DDFHHDHG@HIGGEFEHHGBFHIIIIIGIHF@GBDEG9BGC9FD
@764263/1
gcagctgttgtggtggttgttgcctctgttgctgctgaggctgttgttgc
+764263/1
CCCFFFFFHHHHHCGGEHIIJJJJIJIJHJJIJIJJIIJJJJIGIIHIIJ
@6926515/1
gattagtttccacaacaatttctcttcctttttttggatctgaagggcgg
+6926515/1
B@@DFFFFHHHHHJJIHCIHIJJJJJIGHIFIJJIIJJJJJIIJJGJJJH
@5893838/1
accatgacaatagctttattctcattaaggaattccggtttctcaaaaca
+5893838/1
@CCFFFFFGHHHHIJJJJJJJJJIIIIJJJJJJJJJJJDFHIJIGJJJJH
@6926666/1
cccagccctcagataatcccatatcatggagacattaacttgcgtagcat
+6926666/1
@@@DDDFDFFHHHIIIGHIIIIIIIIIIGHIIIIIIEGHHIGGIHHIIGH
@5894078/1
gggcaaatctggaggttgatgaggaggctgaggcggaattagagcaattg
+5894078/1
CCCFFFFFHHHHHIJEHIHIJJJJJJJJJJJJJJJJGIJIJJJJJJJJHH
@6411733/1
catatttcaacatgtatccttttgggcggtacc
+6411733/1
CCCFFFFFHHHGHJGGIJJJJJJJIGIJJHIJJ
@6927206/1
gcctgcaattcttggttcaagatcattttaaactgtccttctgacacacc
+6927206/1
CCCFFFFFHGHHHJJEFGIJIJIIFJGIJGGIIJIIIIJJJJJJJJJIJI
@7399850/1
gcagttagtgcaactgctcccttggcagtaacaagattttcacatggctg
+7399850/1
?@@DDADDCFHDHGH@BHHH=EHBCFFEFHGHGIII9?BEFBHIHGFFHD
@263460/1
agaacaatgagtgagagcttgcaagaggtaacttctgtcttgaaatctgt
+263460/1
@@@FFFFFHGDFHGIEGDIIICGFGIIGCFCHGHIIIFHIHGIIEGHIIG
@1788379/1
ctcctgaccaacttgaagacaaggtaaatgaggataccttaatttcattt
+1788379/1
CCCFFFFFHHHHHJJJJJJJJJJJHIJJJJJJJJIJJJJJJJJJJJJJJJ
@7401492/1
gtactatcatcagctggtgtagaattacagaataactcatgaatgctttc
+7401492/1
BBBFFFFFHHHHHJJJJEHGHIJJJJJJJJIJJJJJJJJJJJJJJJJJJJ
@1788633/1
gattacttcttctcgaggtggctgcagtttccatatcatattatacctga
+1788633/1
CCCFFFFFHHHHHJJJJJCGIJJJJJJJJJJJJJJJJJJJJJJJJJJJJI
@767217/1
aggtagtgtcgacaattgtaccaagctctggcattttcctgtgactgatt
+767217/1
BCCDFFDDHHHHHJJJJJIJJJJJJIJJJJJJJJJJJJJJJIJIJJJGIJ
@6414889/1
gttcttcttgaagttggttcagctgtagtctgtctgcatctgtatatgcc
+6414889/1
@:?DDDABHDHBDAFHIHGB<<DHHB@HAF@HIE?GEIICFGGFDF>FGC
@2342685/1
tattgactaaggccgatctgaggtctgtcaattcaccaggtgatatattt
+2342685/1
@C@FFFFFDHHHFHJEHIIJHHG?FFGGGHHIJFGCDHHHDFHIIJIEGH
@3847300/1
ctttggctttaacctcataactaaaacagggttcatgagttccactttca
+3847300/1
@;?D?BDD?FB?CGHIGH<CDH>CCE?EGHG:?8?CB<FHG>??BF@?D<
@6929043/1
ccccaactagttatgtgagggtgaaggtcctgtaaaatagcttgagaagc
+6929043/1
CCCFFFFFHFHHFIIHIEHJJGHIIIJGHGIIIJJIJIJJJIJIIIHIII
@5374995/1
atttataataaaaatgattgaaatcaatcaagctttctgcttaggtgtat
+5374995/1
CCCFFFFFHHHHHJJJJJJJJJJJJJJJJJJJJJJJJJJJJJJJJHHFHI
@768458/1
gtgatatgatatgggttgctgtttacaccaacgataaaatcaggctttat
+768458/1
@@@DDDDD4ADFHGBCDD;FDHGHDGIGCFG1EDGIGHDDBBDDHGGI<B
@5375601/1
acgaatgttatactgttgtgtattcttttatagaagaaatgtttgctata
+5375601/1
CCCFFFFDHHFGGJIHIJHHFHIJJIIIIIIJJIHIIIGII?DHAGHGIH
@7402428/1
cttttaacactctttgatggaatttcataaacaactttcaaatccttaat
+7402428/1
CCCFFFFFHHHHHJJJJJIJJJJJJJJJJJJJJJJJJJJJJJJJJIJJJJ
@7402695/1
atctggagctcatcaagcttcggtccgactgatgatttgaggttcttgtg
+7402695/1
@@@DDDDDHHHAFBEHIIGEIIIIGGCEDGIIIGGHGIADFC?FFHIIFH
@7402778/1
gcacaacaaacacttggggagttaaatcaacatcagctgagatatactca
+7402778/1
CCCFFFFFHHHHHJJJJJJJJIIIJJJJJJJJJJJJJJJJJJJJJJJJJJ
@3850968/1
gttcagttaactttctagctaatagtccaatcttcaattgttttaaagca
+3850968/1
CCCFFFFFHHHHHJJJJJJJJJJJJJJJJJJJJJJJJJJJIJJJJJJJJJ
@5897774/1
catcaggaataaagtcattaaccttcaaaatttttccgaggtttaaattt
+5897774/1
CCCFFFFFHHHHHJHIJJJJJJJJJJJJJIJJJJJJJJJIJHHIJJJJJJ
@1791712/1
gttcttcttgaagttggttcagctgtagtctgtctgcatctgtatatgcc
+1791712/1
@?;DDDDDFH?HB@GHB1FHGFGHECF@HGHEHGGB@EBFCFFCBBBGED
@3347414/1
cttaactgtccttctaacctgttcttcttgaagttggttcagctgtagtc
+3347414/1
@C@FDDFFFHFFDDHIJJGGGEEHGEFFFEI@EHGHECEFHHEHIFDFDH
@7935801/1
ctcagataatcccatatcatggagacattaacttgcgtagcatactttat
+7935801/1
CCCFFFFFHHHHHJJJJJJJJJJJJJJJJJJJJJJJJIJJJJJJJJJJJJ
@268603/1
tctgtaattgcgataaggtttttcaggattgatagatacatcataatgat
+268603/1
CCCFFFFFHHHHHIIIJJCHIJJIIJJIIJJGIIJIGGFIIIJJJIJJJI
@6931676/1
cttgactatgtttgatgacatatcaataacattctcctcaaccttttgta
+6931676/1
C@CFFFFDHGFFFGBGHGEHIIJJJJJJJIIJGIIHIGEHIIJJGIHIHJ
@4367860/1
atacgatgtaatattgaaggcaataaagtaaccttcaacatataaactgc
+4367860/1
@CCFFFFFHHHGHJJIJJJJJJJJJJJJEHIJJIJJJJJIGHIGIGJJIJ
@770152/1
cagtcccttcagttaatatgctttaactgacaacattcaatgttctgtaa
+770152/1
CCCFFFFFHHHHHIJJJJJJJJJJJJJJJJJJJJJJJJJJJJIJJJJJJJ
@7405145/1
cattcctctatcaggtaagacaacaatcacaagttttacttcttctttaa
+7405145/1
CCCFFFFFHHHHHJJGIJJJJJJJJJJJJJJJJHIJJJJJJJJJJJJJJJ
@1792230/1
gtgacattgtaacattaaaaactagtaactcgtgtttagacaaccaaatt
+1792230/1
CCCFFFFFHHHHHJJJJJJJJJJJJJJJJJJJIIIIJJJJJJJJJJJJJJ
@2347053/1
ctgctgttgttgttgttgaggttgattagaagcccctgcttctccaggtt
+2347053/1
CCCFFFFFHHHHHJIHJGHIJGHIJJJJGJJ<G@FGECIIEGHIH<DF9B
@2813988/1
gctgctttaaaatcaagatcaactaattctaatatttctttaaatagaaa
+2813988/1
CCCFFFFFHHFFFHIJJJJJJJJJJJJJJJJJJJJJJJJJJJJJJJJJJJ
@1293222/1
catggaacctacaacagctgctattgaaggctttttgttatctccagcag
+1293222/1
CCCFFFFFHHHHGJJJJJJJJJJJJJJJJJJJJJJJJIJJJJJJJJJJJJ
@2815293/1
ctacacaaagggccatcattcatttctcctggatcattataccacaattc
+2815293/1
CCCFFFFFHHHHHJJIIJJJJJJJJJJJJJJJIJJJIJJJJJJJJJJIJJ
@2815384/1
cttcagaatataatagtttcaattcatttgatttatgcttaataagcatt
+2815384/1
@@@DDDDDHFFF8FGEACCAFCCIHE@DHHDFGHEHIGGHE@F<F?D?FF
@6933495/1
ctcgtgagccaacagtaagacatggtagatgaggatactttaatctaata
+6933495/1
@@CFDFFFHHHHHJJIJJJJJIJIJHHIIJJIJJIJJJJJJJJJJIJIJD
@273361/1
ccttgcctttgttgctgctgtggtggttcttgcctttgcagctgttgtgg
+273361/1
BCCFFFFFHHHHHJJJJJJJIJJHIJHIJJJIJJJJJJJJJJJJJJJHIJ
@3352574/1
ctcatgttataacattatgcagttcattacctaagatatttgttatgatc
+3352574/1
CCCFFFFFHHHHHJJJJJJJJJJJJJJJJJJJJJJIJJJJJJJJJJJJJJ
@771207/1
gcatcattcattttcttcattgtaacttggcccgcaacaattgtacacaa
+771207/1
CCCFFFFFHHHHHJJJJJJJJJJJJJJJJJJJJJJIJJJIJJJIJJJJJJ
@3858606/1
gtcacaactaacaatgggccacaactcatattgatcgtcaaatgaaacat
+3858606/1
CCCFFFFFHHHHGJJJJJJJJJJJIJJJJIJJGIJJJHIGGIJIIIIIJI
@5899718/1
gttcttcttgaagttggttcagctgtagtctgtctgcatctgtatatgcc
+5899718/1
@B@FFFFFHHHHHIJJJFGIJIJJJJJIHIGIHIHIJIJIJJGIJIJIIJ
@5378491/1
cccttctgaagacaggactaggtgctgcaatgaccatcaatcatcccttt
+5378491/1
CCCFFFFFGHHHHIJIJJJJJJEGIIJJJHIIFEGIGIIIIJIJJJJJJJ
@6936359/1
cctcacttgttttgtcataagttgtaacagtaagttcttttttttccttg
+6936359/1
CCCFFFFFHHHHHJJJJJJJJIIJJJJJJJJJJJJJJJJJJJJJJJJJJI
@7407829/1
ctccaattgcattccctttcacactagggacatgaggtgaaattattggt
+7407829/1
CCCFFFFFGGFHFHIJIGJIJIJJJIJIIEGGIIIJJCFGGIGIDIIIJ0
@4370133/1
ctcttctatgtctaggtttcctactgacagcaccacgagaactactatga
+4370133/1
CCCFFFFFHGHHHJJJCGIJJJJJJJJJJJJJJJJJJIJJJJJJJJJJJJ
@4371019/1
ctggggaggtggacctctttgtgcccatggagtttgacctctaggaccag
+4371019/1
@@@??D=@FCDFBECEHIIBDA?DFGEG>CEH@GBFHEEEHDGDGGCFGD
@4869845/1
ccagagaggaaatagtattttttcttcatcgtcttgaacttcatttccaa
+4869845/1
@@@D=DFBHGHHHJJGGHGJJJIJJJIAHIFFHIJHHGIGIJIIIIIEGJ
@7409143/1
ctgtgttgttctttttctattttcttggctttgagatacctacgcctatc
+7409143/1
@CCDFFFFFHHHHIJJGJJIJJJIJJJJIJJJJJJJIJJIJJJJJJJJJJ
@7409187/1
gctgctaaatcttcaagtacatagtacataactttagctgtcgtctttct
+7409187/1
CCCFFFFFFHHHGIIJJFFHGIIIHHJGGIIGIGHEHEHIHIJJGIJJII
@1295590/1
gttttgatcgttctctgtgtggtcttttgtcaaagctactccttggccca
+1295590/1
@@@DDDDDCDFFH?HGCAFCGG:CHHEHHBDFFGG>FE>DDFAGHI@3@G
@4371407/1
cgatacaatttcttgttttttatcatcctctttatttactagaaactgct
+4371407/1
@C@FDDDFHHHDHJGCBHEGFG>HIGHIGII<FGIIJIIIJJICGHIEE<
@1797886/1
gtcgaatactctgagcttgctgagcgactaatgccactgtgtccaca
+1797886/1
@BBFFFFFHHHHHIJJJJJJJJJJJJIJJJJJJJJJJJJJJJIJIJJ
@2817979/1
tgatttcataatgatgtacgaaacctcgaggcatagttatttggaagtga
+2817979/1
CCCFFFFFHHHHHJJJHHJJJJJJJJJJJJJJIJJJHIJJJJJJJJJFHI
@2818007/1
gtaaaacgtaagtggaagcataagctcccaattctttggtgataagaact
+2818007/1
CCCFFFFFHHHHHIJJJJJJJJJJJJJJJJJJJJJJJJJGIJJJJJJJJJ
@7940239/1
gcctttgttgctgctgtggtggttcttgcctttgcagctgttgtggtggt
+7940239/1
CCCFFFFEHHHHHJJJFHJCGHHHIIJJJJJJJJJJJJJJHJJIIJBFHF
@773683/1
gccgcttgttgctgtacttgaggctgagatgaaggtggtctgctgggttg
+773683/1
@@<DDDFFFGHFHBEFHCHHCFFBGI;DFIJECGCDFFHGEF>GH9DDGH
@2818308/1
gtggaatttttgcattttttataacttctttaatgctctccaaaattgta
+2818308/1
BBBFDDFFHHHHHIJJJJJJIIJJJJJJJJJJJJJJJJJJJJJJJJJJGJ
@2351765/1
ctcatattgaggataagaaatacggtgttgtacacagtattcttgtagtg
+2351765/1
CCCFFFFFHHHHHJJJJJJJJJJJJGHHJJIJJJJJJHJJJJJJJIJJJJ
@774374/1
gttcataaggtctcatttgaaaacgtggatctccaaggtctccttgaaca
+774374/1
@B@FFFFFHHFHHJJJJJJJJJIJJHIJJEGIIJJIJIFGGIJJJJJJJJ
@2352702/1
gtattcttcaatggttgctgctaaatcttcaagtacatagtacataactt
+2352702/1
CCCFFFFFHHHHHJHIJJJJJJJJJJJJJJJJJIJJJJJJJJJJJJJJJJ
@4372016/1
aacagcctcagcaacagcagagaccacagcagcctcagcaacaacaacaa
+4372016/1
@@@FFBBDFDDFHG@EGGGIGHFHGHDBGHGGCHEGGGGFHIECHIG9FH
@2353267/1
attagatttattaatttgctcaggagaaatttcaatttttgcaaattgtt
+2353267/1
<??DDDDDHHFHHIIIIIIIIIGIGGGBHCHHIIGIIIIFHGGEGGGGGI
@2353304/1
tttaagaaagaccaaaggtttctgttgagctagtcatttgttcccctgag
+2353304/1
@@@DDDDD?AHHDGGEHHC@FHFDEFEHGCBBGFHGHIGIIIGA?FGEHB
@276962/1
agggacatgaggtgaaattattggtatttcttttttccaaattgcctctc
+276962/1
@@@DDDB?F?FFDGGHIIIGGHHG?FH@FHIIIIGIIEIGBDEEGGIFIG
@7411537/1
ctccatactccttgtcttacaggtaccggtctttctcgataatcaagtgt
+7411537/1
CC@DFFFFGHDHHJGIJIIIEHHHHIJJJGIJJJGJJJJJIJJJGEG?D?
@4372660/1
tataagaacaatgagtgagagcttgcaagaggtaacttctgtcttgaaat
+4372660/1
@C@DFD;DHHDHHFHCEAFIIIIIIEGIIIGIIGGGIIIIIFDHIGIICH
@1799127/1
ccagtcccttcagttaatatgctttaactgacaacattcaatgttctgta
+1799127/1
8?7;4A2A<D;DB?EAEEEAFEEEFEEEE><CEFEEEEFCD<CDFADDD<
@5381113/1
tattgttggaaaaatcaggggaaagaagacagaaaagatagtgatgttta
+5381113/1
@@@DDADA8??<CC;CF@FA1<CGIBFFFEDAF3?D@;D<DD@B4098?D
@4374142/1
gtgcttgtcttccacccttttttttgttcctttttgaattgaaatcacct
+4374142/1
@CCFFFFFGHHHFIJJJJJJJIJJJJFIIIJJJJJGDAGIJIGIJJIIGI
@2355503/1
atactgtctccttcaacaatcgtcggtacaatgtaatatgagttttcttt
+2355503/1
CCCFFFFFHHHHHJJJJJJJJJJJJJHIJJJJJHIJJJJJJJHIJJJIJJ
@3357324/1
ctctaactgtcctttgaggtgcaaaacaagcgatcgcccagacccttatt
+3357324/1
CCCFFFFFHHHHHJJJJJJHIJJJJJJJIJJJJJJJJJJJJJJJJJJJJJ
@2356604/1
gtgaaatctttaggctgcagctcaaccattttatcggccaacatattact
+2356604/1
@@@FFFFDFHHH8DHIIIIJJJIGIGHIJJJJJHGHGIJJJJIIJIJJIJ
@5904901/1
gtggttcttgcctttgcagctgttgtggtggttgttgcctctgttgctgc
+5904901/1
B@@FDDFFFFGHHIIIJIIIJJJIIEGIFGHGHIJIIGFHJIJHGIJIIF
@2821158/1
cggtgtttttgagctcatacttaatccaatgacatggggaagtcaattgc
+2821158/1
BBCDDDFFHHHHHIJJJJJJJJJJJIIIJJJIJJIJJJJIJJHJJJIJJJ
@2821324/1
agctttcttaaatctggttctctaatcatctgattagtagtaacgattct
+2821324/1
CCCFFFFFHHHHHJJJJIJJJJJJJJJJJJIJJJJJIHGJIJJJJJJJJJ
@6421378/1
attcagttggatgggtaattcccacatctactgtggtaccagctggtata
+6421378/1
CCCFFFEFFHDHFIIHGGEJIIJJJIGIJJJJJIIJGHIIEHIIIIGGGI
@1299229/1
ataagattacaattcttaacattttttctttaaacaaagaacattggatt
+1299229/1
@@@DFDFFDHHHHGJJGIIIJIIIIHGIIIJIJIGIGIJIJIIIJJGEHH
@2358951/1
gtacagcacccggtcctggtccagattcctgttgtggaccagcttgtgct
+2358951/1
CCCFFFFFHHHHHJJJJJJJJJJJHIJJJJJJJJJJJJJJJJJJJJJIIG
@5383374/1
gttaaaacagtacatcgcacaacaaacacttggggagttaaatcaacatc
+5383374/1
C@CFFFFFGHFHHJJJJJJJIJJJJIJIJJJJJJJIJHJJJJJJJIJIJJ
@6940870/1
gtatcaactgcagcctcttttaccattgtacgagtttgagcatcattcat
+6940870/1
CCCFFFFFHHHHHJJJJJJIJJJJJJJJIIJIHIHIIIHIIIJJJJIIJJ
@3863711/1
ggactgtcagatggttttggagaattatcaaagagaattattgaattcaa
+3863711/1
@CCFFFDDHGDHHIEHIJGIIIIJIIIJJJJJJJJJJGGGGGGIIHHIII
@5384498/1
ctcttgttttgcttctttttttgacctacccttgccgatagcaataaggc
+5384498/1
CCCFFFFFHHFFDHHHIJIIJGFHIGHGIDHHJIJJIDHGGCHIJIIGGI
@6423279/1
gtgcattcataattcgggccttaactttagtgaactggtcatcaactgag
+6423279/1
B@BDBDDEFFFFHGIJJIJJJJJJJJJJJIGIJJJJIJHIJJIJJJIJJI
@3864170/1
cacgatttcggcagcttttacctcattttcactcagaagaaataatatct
+3864170/1
C@CFFFFFHGGHHJJJJJJIJJJJGIJJIIIHIJJJIJJJJJJJJJJIJJ
@1799570/1
gttccactttcacaatcaattaattggtaacatggtaaaataccttcttt
+1799570/1
CCCFFFFFHHHHGIGJJJJJJJJJJJJJJJJFHHJIIIGIIJHJJIJJJJ
@4375866/1
gaggtacacagttgcagtcctgagctggtcttcagtcacccgattctatt
+4375866/1
@@@D?DBDBAFADDDGIEDDHHEG@E?FCDEHGGIDCHIIIIFHDGD>GG
@3360227/1
acccgatgctagctttcttaaatctggttctctaatcatctgattagtag
+3360227/1
@CCFFFFFHHHHHJJJJJJIJJJJIIJIHJJJJIIJJIJJJJJJIJIHGI
@3360725/1
ggctgtagtttccatatcatattatacctgaaggcttttgggtcgtg
+3360725/1
CCCFFFFFHHHHHJJJJJJJJJJJJJJJJJJJJJJIJJJJJJHJJJJ
@777684/1
ctccaattgcattccctttcacactagggacatgaggtgaaattattggt
+777684/1
CC@FFFFFHHGHHJJGJJIJJIJJGHIJJDGGIJIJJCFFGGHGIIJJJB
@2823523/1
cctctgtcgaacagcttccacagcttgtctgtaattgcgataaggttttt
+2823523/1
CCCFFFFFHHHHHJJJJJJJJJJJJJJJJJJJJJIJJJJJJJJJJDHIJJ
@6424899/1
cttgactatgtttgatgacatatcaataacattctcctcaaccttttgta
+6424899/1
CCCFFFFFHHHHHJJJJIJJJJJJJJJIJJJJJJJJJJJJIIIJJJJJHJ
@1800956/1
ctctgataaattagaatcatcccatagcaaatggtatttggtaggacgtg
+1800956/1
@BCFFFFFHHHHGJJIJHJJIJIJJJJJJJJIJJGIJJJJJGIHIJGIGI
@7943978/1
ctttttttggatctgaagggcggtcccctcttttgggtggaatgtatgac
+7943978/1
CCCFFFFFHHHHHJJJJJJJJJJJJJJJJJJJJJJHHEFDDEEECEFEDD
@7944753/1
ccacatatcagctgatattctatagataatattggataattgcgaaacga
+7944753/1
CCCFFFFFHGHHHJIIJJJJJHJIJJJIIJGGIJJGHCHJJIJIJJJJJ@
@1301246/1
cctgaatccttagaattcaaaaattcaaacttaaattcgtagcctaattg
+1301246/1
@@@DA;AB?BD?FF?EGCCAGDAFG@EHGFBFHFHGGGHGCHCFGHDHCF
@778877/1
catggtttcaatgatttccctgttgaccttacggggacacttatcaggtt
+778877/1
@??DDDDDFHBHBFGIH?EADFB>FHIII@HGEHIBFHGGHIEHCHIDBF
@7412961/1
ccgatctgaggtctgtcaattcaccaggtgatatatttttgcacctgtta
+7412961/1
CCCFFFFFHHHFHIJIJJJJJJJJJJJJGHIJJJJJJJJJJJJJJJJJJJ
@7413441/1
gtttcaattttggcagtatgcaaatattgtggaccatcactttttacatt
+7413441/1
@C@D?DDDHGHGA@F=HI@EHIHBHGDEHFH=DBCFFGGI@HDGC8?DDE
@5909185/1
ccacattccattccatgatttattaaacccgatgctagctttcttaaatc
+5909185/1
CCCFFFFFHHHHHJJJJJJJJJJJJJJJJJJJJJJJJJJJJJJJJJJJJJ
@280524/1
gatgcataagtcattcctctatcaggtaagacaacaatcacaagttttac
+280524/1
CCCFFFFFHHHHHJJJJJJJJJJJJJIJJJJJJJJIJJJJJJJJIIJJJJ
@2362729/1
gcggaggctaccttgccgtaggaaataagaaagcaagagaaggaagtgag
+2362729/1
@CCFFFFFHHHHHJJIIJHIIIIJIJIJJJJJJIJJJJIJJJJJJJFHGI
@2363307/1
cctttttgaaattttttaataattggaacaattctatcacctttgaagtt
+2363307/1
@@@DDDDDDBFDFBHIGDFHAHGH<??CFBG>9?C?F<?DDGGDB@9FBB
@3867222/1
gaaagattgagtttatattagattagattggaatactaccaattaggaat
+3867222/1
CCCFFFFFHHHHHJJJIJJJJJJIJJIJJJJJJJJJJJJJJJJJJIFHIJ
@2825488/1
gccattttaatttattatttaatgctaaaataaaataaaactattaataa
+2825488/1
CCCFFFFFHHHHHJIJJJJJJJJJJJIIJIJJJJJIJJIIJJJJIJJJJJ
@4379658/1
caacagtagtttcacttttgttattggtttccttatcagtaatctcgaat
+4379658/1
BCCFFFBDHFHHHJJJIJJJIIIJJJJHGGJJIJJIJJGGHGIJJJJJIH
@1302990/1
gggtaatcaaattttatgacaaaattgcaattctttacatcaataccttc
+1302990/1
?<@;DBDFDFHGFGIIIDHIDHGBHGHCEHHIHGIIAEDFCFEHII?DD;
@4877963/1
ctaacttgaccaacggtaaaagcaggaggttgttgcatcctttgctcttg
+4877963/1
CCCFFFFFAHGGHGIIFGGJJJIGIJEHIGDGGHCHEHGIHJJIJGGJJE
@6946538/1
gcctaacaggaggtgcactggttacaggagatactggttgttgttgaggt
+6946538/1
@@?DFADEFHBBD2AFGGIIIIIIGHGIIGDGGIHFCGHEFII>DFHII/
@5912981/1
ctgctgtggtctctgctgttgctgaggctgttgtggtctctgctgttgct
+5912981/1
;???BDAD?FHFHIIGHGFGHCFHFFGCIIIIICDGHHGBFGCGFDGEEH
@283089/1
gttgagtttggtgggtaggggttgtttccctagactgtggttgagacact
+283089/1
@B@FFFFFDHHFFIJEHHJJJFHIIJJIIIJJJIJJJIIIGHIIJJJJJJ
@1304986/1
gctgtggtctctgctgttgctgaggctgttgtggtctctgctgttgctga
+1304986/1
@@CFDFFDFHFHFBHIFHJJJIJJJIIJIJJGGIGGIGIJIJJGCHGIII
@4879458/1
gtcgtgagaagctgcaacggctgctatagatggaacgttgatctggtctg
+4879458/1
@@@DDDDDHHDDHB;EGBGIIIIIGGI>GEGHIIIDGDHIBFHGCHGIGI
@283681/1
ctcattctttcaaaaaaaactattcgtaggagtaaaacgtaagtggaagc
+283681/1
CCCFFFFFHHHHHJIJJJJJIJJJJJGIIJJJGHIJJJJGHJJGHJJJIJ
@5914028/1
atggaatttcataaacaactttcaaatccttaatatacgcaacaaagctt
+5914028/1
@C@FBDFFAFHHGIIIGEEFDHHHIICFGDEGHEHHHIHIIIGIGGDGCH
@6947884/1
cggaaggtggaatttttgcattttttataacttctttaatgctctccaaa
+6947884/1
CCCFFFFDFHFHHJJJJJJJIJJJJJJJJJJJJJJJJJJJJJJJJJJJJJ
@2365239/1
ctcagagctaccttggcagctgctaattttgcttggtgtttgttttctcc
+2365239/1
CCCFFFFFHHHHHJJJJJJJJJJJJIJJJJJJJJJIDFFHIIFHJJJJJJ
@5914661/1
agttcttctaatattgatgttttattttcagtataccttataccgctatc
+5914661/1
@@@DDFFFG?FHFGGBFHHBIBFIGEHIDEFHGIIIBHFIIDIE@EGGED
@3867990/1
ctccaaaattgtaaatccaggaacttcccagtcatcaggaataaagtcat
+3867990/1
CCCFFFFFHHHHHJJJJJJJIIJIIJJIJIJGIJJJJJJJJJJJGIGHIJ
@1805639/1
gctttcttaaatctggttctctaatcatctgattagtagtcacgattctc
+1805639/1
BB=DDFFFHHHHHJJJJJJJJJJJJJJJJJJJJJJJHIJI:CHIJJJJJJ
@2366245/1
ctccactgaaccaaatcggctccttgaatgaatttttcattcctccatac
+2366245/1
CCCFFFFFHHHHHJJJJJJJJJJJJJIJIIJJJJJJJJJJJJJJJJJJIJ
@4381867/1
gcatgtaatactttgtagatatcagacatttcttcagggagaatttttaa
+4381867/1
CCCFFFFFHHHHHJJIJJJJJJJJJJJJJJJJJJJIJJJIIHIJJJJJJJ
@1806886/1
tgttgttgttgttgctgaggctgctgtggtctctgctgttgctgaggctg
+1806886/1
CCBFFEFBADHFHJJJJIJJJIJJJJHIIGJJJJJJJJIJJJIJGIJJJI
@1806971/1
ataagaaataaacagtaattgagcttagattagagttgttatttatctta
+1806971/1
CCCFFFFFHHHHHJJGIJJJJJJJJJJJHJJJJIJHIJIJJJJJJJJJJI
@2826332/1
tccttcaacaatcgtcggtacaatg
+2826332/1
@@@DDDDDDHFCFGAACF<CCFB?F
@4383039/1
gccttagtaagcataaatttatggaagccataccgtacgctcaaacatgc
+4383039/1
CCCFFFFEHHHHHJJJIJJJIJJIJJIJJJJJJJJIIJJIIJJJJJIJII
@2827301/1
gtgaaattattggtatttcttttttccaaattgcctctccattcaattga
+2827301/1
BBBFFFFFHHHHHCGHIJJJJJJJJJJJJJJJJJJJJJJJIJJJJJJJJJ
@7419217/1
gctcaaacatgcaaatgtgacattattgactaaggccgatctgaggtctg
+7419217/1
CCCFFFFFHHHHHJJJJHIJJJJJJJJJJJJJJJJIJJIJJJJJJJFHII
@1306542/1
ccgtacgctcaaacatgcaaatgtgacattattgactaaggccgatctga
+1306542/1
@CCDDFDFGHGHGIGHGIIJGGICDIIJJGIJJIEHGIII@>FGFGIIGF
@5915540/1
gatgcataagtcattcctctatcaggtaagacaacaatcacaagttttac
+5915540/1
CCCFFFFFHHHHGJJJJJJJJJJJJJCHHIJIJJJJIJJIJJJJHIJIJJ
@6948705/1
ataagtcattcctctatcaggtaagacaacaatcacaagttttacttctt
+6948705/1
@CCFFDFFHHHHHJJJJJJJJIIJJJJJJJJJJJJJJJJIJJJJJJJJJJ
@285390/1
ctccaattgcattccctttcacactagggacatgaggtgaaattattggt
+285390/1
CCCFFFFFHHHHHJJJJJJJJJJJJJJJJIJJJJJJJCHHGIJJJJJJJ?
@1308660/1
gggcaaatctggaggttgatgaggaggctgaggcggaattagagcaattg
+1308660/1
CCCFFFFFHHHHFIJHIJIJJJJJIJJIJJJIIIJJIIIIJGGIJJJJHG
@784459/1
agtagtttcacttttgttattggtttccttatcagtaatctcgaatctat
+784459/1
@CBFFDFFHHHHHJJJGHIJJJJJJJJJIJJJJJJIIIHIIJJIIGIJJI
@785340/1
ctctgcactgtgacagtcttcaagcactgagttagaataccaacctgaat
+785340/1
CCCFFFFFHHHHHJJJHIJJJJJJJJJJJJJHIJJJJJJJIJJJJJJJJJ
@4384458/1
tgaggaagttggtgtaggtgcaggctggccatgttgaatagcttgctgtg
+4384458/1
@@@D?DDB=CFAFEIHD@IIG??CEFBGEGHBCGAD<F@FDCFGHGFAH;
@7952222/1
tttcatttaatgttttttgaaaagcctcacttgttttgtcataagttgta
+7952222/1
@CCFDDFDADFHFHHHIJGGIJIGCHIJJJJJJHIJJGIIGIIGGIIIJG
@3368208/1
ccttcttccagcatagcttcaatttcattgtcgcttatgtcaaattctac
+3368208/1
BBCFFFFFHHHHHJIJJJJJJJJJJJJJJJJJJJJJJJJJIJJJJJJJJI
@7952397/1
caccactatattcaccaaccgttaacggagtttgctgtcgaatactctga
+7952397/1
@C@FDFDEHDHHGIGHG@E@FEECCFGHGEHHGGGEHFHGGGHIIGEHDA
@2829556/1
ataaccaagatcaattactctaccaggtggaggtgaaaagaatgatcttc
+2829556/1
CCCFFFFFGFHHGIIJJJJJJJJIJIJCGHGHGHHIIJJJJJJJIJIJJJ
@1309227/1
cccatagcaaatggtatttggtaggacgtgctgtaccttgtatactagca
+1309227/1
@?@BBDADBDFBC@ACF<H@E:CE13AD@E@DFD<DEB?DDADDDBGDGC
@1309625/1
tctttatttactagaaactgctcttcttttttaataagttttttttggga
+1309625/1
C@CDFFFFHHHHFIBHEHIGFHIHGBFCHGHGHGHDHHCFGHBHIAHGI@
@5919333/1
ctggaagaaaccataccaaaggtcaagaccataaccaagatcaattactc
+5919333/1
@CCFDFDFHHHHHJIEBGGGGEHHIJIIIJJGGIGGGGIJJJJGHFGIEH
@6951086/1
gtttttgaaaaaattttggccaatagctgtgggttatatggtgattgatg
+6951086/1
@@@ABBD7<<D>?FGIIBAEGHG@9ECEGD>B60??BBBGG9?DCEG>B=
@4883955/1
gttgatgtctgcatatcagtcagcttcttaatgcatctctgcccagccac
+4883955/1
CCCFFFFFHHHHHJJJJJJJJJJJJJJJJJJJJJJJJJJJJJJJJHIJJJ
@2369645/1
gctgtaccttgtatactagcatgactgactagatagaagtctaattcagt
+2369645/1
@@@FFFFFHHHHFGGIJIIIIJJGIIIIIJIJIJJGJJIEHIGHGIJJJB
@6431582/1
ggtctctgctgttgctgttgttgctgaggctgctgtggtctctgctgttg
+6431582/1
CC@FFFFFGHGHHIJJJIEGIGIJJI@FHGIIIIJHGIJJIJJIFGIDHG
@1810132/1
attctgttgtatatttatgctcacttcaccaacattcatg
+1810132/1
@B@DFFFFHHHHHJJJJJJJJJJJJJJJJJJJJJJJJJJJ
@287773/1
catagaaatactgtaaaatttacctgtggttggtcttgatttcggtacca
+287773/1
C@@FFFFFHHGHGHIJIJJIJJIJJJJJIGHIICFHIIIIIJJJJBGIJJ
@6432887/1
ggtttttgaaaaaattttggccaatagctgtgggttatatggtgattgat
+6432887/1
BCBFFFFFHHHHGJJJJJJJJJIJJIJJJJHIJJIJJJJJJJHIIIJJII
@4386858/1
aggggaacgagaaccaatttcttttttaaaataatcagcaaaatccaaaa
+4386858/1
CC@DDDDFFFFFHIIEBGIJJJJIIIIEGGIIJIIIJIAGIJJJJHHHHI
@7424878/1
ctctaaatgaataatgcagcgatgattccaaagcttcaaaaccagccaag
+7424878/1
@@@B?DD8FF::C@BGBBE@C?B@FHEHIEH>@FDEGEGCGGGICHEG>G
@289090/1
ctgataaattagaatcatcccatagcaaatggtatttggtaggacgtgct
+289090/1
CCCFFFFFHHHHHJJJJJJJJJJJJJJJJJJJFHIJJJJIIJJJJJIJJJ
@289685/1
gtcagtttaaatgcttccaacacgttgaactaaacttggatcagtagtgg
+289685/1
@B@FFFFF2>DHHJJJJJJJJJJJHJJIGIJJJIJJJJJGIJJJGHIFGI
@7956691/1
ctcttaatgatatcagtcagcttacaagccttagtaagcataaatttatg
+7956691/1
@@@DDADDF>FFHB@FFBDHIGIA@4FE?GH@FHHCHGGHIEHGIIGGHD
@290542/1
cagtaggtaaaaagattattgtattttcttttagaactctttcaaagagt
+290542/1
@@;DDBBBDAF>B:;CFBHCAC>FHIHGGGGBHIII@FE9?FHIIG9BFH
@1312541/1
tgacagtcttcaagcactgagttagaataccaacctgaatttcagcaatt
+1312541/1
@@@FFFDFHHGDFGEHIJJHIFHHGHJIIHG@GGIIIH@FIIIGGGGBFG
@7426377/1
gctgaggtttgtatctgttgcagtagttacatggctaccactcactatac
+7426377/1
CCCFFFFBFHHHHJJJJIJJJJJIJJGJJJJJJJJJJJJIJJJJJJJJJJ
@290916/1
ctgcagtttccatatcatattatacctgaaggcttttgggtcgtgagaag
+290916/1
CCCFFFFFHHHHHIIGBHHEIIJGIIIGJJJJIIGIIIJIDHHHGIJGIJ
@1312925/1
ctcagagctaccttggcagctgctaattttgcttggtgtttgttttctcc
+1312925/1
BBCFFDEFHGHHGJIIGGIJJJJJJIGIGIJGIJIIFFDHGIHIJJEHIJ
@7427213/1
cattttcttcattgtaacttggcccgcaacaattgtacacaactccatag
+7427213/1
C@@FFBD;DB<?FBFFHIDE@9FDH@FHIG@3:D<D<DDHGECHGHIBD3
@1313595/1
attcttcaatggttgctactaaatcttcaagtacatagtacataacttta
+1313595/1
?@@FDDFDDFHDFGBGCGEFIBBFFGEHFCH9CF@GIIIGFHIFEHAHIB
@3874701/1
ccgcagcagcagcagtggcaacaacagccccagcagcagcagaggcaaca
+3874701/1
CCCFFFFFHHHHHJJHIJIJIJJJJJJJJJJJJJJJJIJJIJJJJIJJJJ
@1315409/1
ctcatgttataacattatgcagttcattacctaagatatttgttatgatc
+1315409/1
@@@DDDDDDFFDBFGBGH>>IGFGDHHIGIIC9CFHEHGGGGGCBGHHH@
@789538/1
cccccttcagaatataatagtttcaattcatttgatttatgcttaataag
+789538/1
CCCFFFFFHHHGHJJJJJJJJIJJJJJJJJJJJJJJJJJJIJJJJJJJJI
@7958071/1
atcgacaacaccgcttgtgcggcaatatgtttggcttgctgttttgt
+7958071/1
CCCFFFFFHHHHGJJJJHIJJJJJJJJJJJJJJIJJJJJJIFGIJIJ
@1317935/1
gctggttgccttaaaacaatgtcaagagcttggattgcctcctgcggacc
+1317935/1
=@@FFDDDHHHHHIJJJEIGHHHIJIJIIIJBFEII9FHIJJGBEFGGHI
@1813176/1
tgttgtttcaattttggcagtatgc
+1813176/1
?<@BBDD?<DDFFGBEBCGCH@H@A
@2835407/1
gctgtggtctctgctgttgttgttgttgctgaggctgctgtggtctctgc
+2835407/1
BC@FDFFDHHHHHJJJJIJHIIJJJJJJJIGHIIFGIIIJBEHGCCHGID
@7959258/1
tgttattttcttgatcagaacaatactcatcagaagttgacattctatcc
+7959258/1
CCCFFFFFHHHHHIHGGGGIJJIIJJJJJIIIGGHIBCHEIIIIGIGIIH
@7959521/1
gctttttgttatctccagcaggtgggtgagtaacatcagctccgagaaat
+7959521/1
C@@FFFFFFDFGHJJHGGIGGJAEGIHHJIHGHGHGGIIIJJJJDFA@FG
@2375598/1
tgctgctgcggctgttgttgcctctgctgctgctgctgctgaggcggttg
+2375598/1
??@DAADFFDHFHIHEHAFGGGHHBH>FHCEHGIGHIFBFGHHI<FAADB
@5924779/1
ggctgctgtggtctctgctgttgttgctgctgctgttgttgttgctgctg
+5924779/1
@@@ADFFFCFFFFEGHIHHICFHFGIHGHGEGGFG?FHCFHFHJGGIGII
@6437118/1
aaatgaaacatacctcatacgactctaattgtaaaaatgttatccatttt
+6437118/1
<@@DDDADFHHFDDGBHHEHC?CC?EEEGEB:EEGGHCF9CDFGGHCH4B
@1323191/1
ctttattctcattaaggaattccggtttctcaaaacatggtgctggatga
+1323191/1
CCCFFFFFHGHHHJJJJJIJJIJJJGHJJJJIGIIJFJJIGHIIJJGIJJ
@3877029/1
ctctaattaagtaaaaactataaaaataataggctttttaaaataataca
+3877029/1
<@@FFDD?F>FCFHIGIG@AAECEDF?HHI>HGEECFEHIGBDFECHEDD
@4395019/1
gcgttaacttttggtggctttattatattactcctaattgaagagccttt
+4395019/1
BCCFFFFFHHHHHFGGHIJJJIJJJJJJJIJJJJJJJJJJJIIIJJIGII
@1814378/1
ccaaaatcataccattagatttattaatttgctcaggagagatttcaatt
+1814378/1
BB=DDFFFHHHHHIJJIJHIJJJJJJJJJJJJJJJJJJJJ1CGHIJJJJJ
@3375592/1
ctttctttcaacaaacacaagagctaaattatcctttttgaaatttttta
+3375592/1
CCCFFFFFHHHHGJJJJJJJJJJJJJJJJJJJIJJJJJJJJJJJJJJJJJ
@7439835/1
tttgtcaccactatattcaccaaccgttaacggagtttgctg
+7439835/1
?<<D?;2:A:2<:A4C<CC9F3<;CA;;EEI>DC60:BDDEB
@4397594/1
ggctgctatggatggaacgttgatctggtctggagctggatgagtgacat
+4397594/1
CCCFFFFFHFGHHJJJJJJHIJIJIIIJIIJJIJJJJJJJJIJJDGIJJJ
@1326609/1
tccttgactatgtttgatgacatatcaataacattctcctcaaccttttg
+1326609/1
CCCFFFFFHHHHHJJJJJJJIJIJJJIGJJIIHIJJIIIJJJJJJJIJJJ
@2378790/1
ctttattcagttcagtccctgaactaggcaatgaagttcctgcaggaggt
+2378790/1
CCCFFFFFHHFHHJJJJJJJJJIJJIJJJJJIJJGJJJJJJJJJJJJJJD
@794659/1
tgttgctgaggctgttgtggtctctgctgttgctgaggctg
+794659/1
=<:??8D>2A?:CB:?><CGAEC9<E@BC9C94E9??D10:
@4890790/1
gagtaaaccaaaacaggatatgaatgaaaaaccgaacgtaaacagattcc
+4890790/1
BCCDDFFFHHHHHJJJJJJJJJJJJJJJJJJJIJJIJJHIJJJIJJJFJJ
@5399701/1
cttgcaagaggtaacttctgtcttgaaatctgtagcccaatatagatt
+5399701/1
@7@DDD<3A=3A<EBDEFH@E?A4AFFAHFEEHH<E<?;?FE<?FDDD
@1327953/1
cctctgtcgaacagcttccacagcttgtctgtaattgcgataaggttttt
+1327953/1
CCCFFFFFHHGHGJIJJJJHJGIJJJJGHIJIJJJJJJJJJJJJJDFIIJ
@5401300/1
gcagggaattctaagagggtacacaattcaggcactaatgtctcttcaaa
+5401300/1
CCCFFFFFHHHHHJJJJJJCGHJHHACGIJJJJJJJJIJJDGIIJJJJJJ
@6439149/1
ccgtaccataacaaactgctacaggtagtgtcgacaattgtaccaagctc
+6439149/1
CCCFFFFFHGHHHJJJJJJJJJJJJHHIIIJJJJIJIJJJIJJGIGIJJJ
@1816542/1
gtaaaacgtaagtggaagcataagctcccaattctttggtgataagaact
+1816542/1
CCCFFFFDAFHHHIJIIJIIJJJJJJJJJJJJJJIJJIG:DHIJJJJIJJ
@6439779/1
actaaatactcctgaaggagtgatatcggtgtttttgagctcatacttaa
+6439779/1
CCCFFFFFHHHHHIJGIJIJGHIJJJJJJHHHIJJJJIJJJJJJJJJJJI
@7443268/1
gggaattctaagagggtacacaattcaggcactaatgtctcttcaaaatc
+7443268/1
CCCFFFFFHHGHHJJJGGIIHIGHIIHJJIIEGGHIJGGGIJJJJJJJIC
@2840715/1
ctcctgccactcatcataatgaacaatatcttcttttggattagtagaaa
+2840715/1
@@@D;?DDHFHFHI@HEGDIE>EHG3CHHGEHHGHGHGGA@?D@:?D>GH
@3878917/1
gcttggatcatttcttcattttcagctctggctattttagcatggaatgt
+3878917/1
CCCFFFFFHHHHHJJJJJJJJJJJJJJJJJJJJJJJJJJJJJJJJJJJJD
@4891789/1
agcatagttcctgctttagggtttcttccgctaatttaaaaattgaatag
+4891789/1
?:?DD?DDFFDFFIIIIIEF;<CF?HHHH>EFFEFFIE>FD@DG<B4DFB
@2840950/1
gctgaggcttgaacaagcccttctgatagcctgcaattcttggttca
+2840950/1
CCCFFFFFHHHGHCHJIJJIJJIJJGIIJJJJJJJJJJIIIJIHIEH
@6440439/1
gtctcacccatgttaaatttttttcagaatcatgtgattttttttccttt
+6440439/1
CCCFDFFFHHHHHIIJGGHHIJJIJJGFGGGIIJIICIIJJJJJJIEHII
@301208/1
acaatgagtaatttcaatttttaatccttttatttctttagtaaacttaa
+301208/1
CCCFFFFFHHFFHJJJBHJIJJJJJJIJJJJJJJIJJIJJIIIIIIJJJI
@5403106/1
gtcagatggttttggagaattatcaaagagaattattgaattcaatatag
+5403106/1
@@CFFFFFHFHHHJJJJJGIJGJIIJHGIIJIGJJJJJJIJJIJJIIIHH
@5403410/1
ggtcattccaatcttgatgcatgatgaaatcatgaagtctaggaaagaaa
+5403410/1
@;=DDFDDDFBDFIHGGGIIIGIBHICEHEIIIIIGG?CCGHIDGIIIDI
@3881046/1
gtcacttttggtcctgttggtccattaatataaaatggttcaacttcttt
+3881046/1
?;?DFADEBBDHFHDFFDF?CHGHGIIGGDHEHGGGGE?DGBHGG@FGGH
@797778/1
gttgctgttgttgctgaggctgctgtggtctctgctgttgttgttgttgc
+797778/1
?=?BDDDAFFHBDHIIB@GDFGAGBC<B?EGGF?GGG?BGBG@BF;BFBF
@6441503/1
catctcctaggaattctaaacgttcattgtgagttatatttgattcagtt
+6441503/1
CCCFFFFFHHHHHJJJJJIIIIHJJJJJJJIHHHIIJGIIJJIIIIJJIJ
@6441687/1
ctttttgaattaaaatcacctgctccaggtaatggaaaatcctgaggagc
+6441687/1
@@CFFFD?HHHGFIIIJIGIJGGIIIEHIG@FIGGGBHHIIJIBCHDGGI
@1819579/1
gggtagttgggtaatattttgataacgtggatgtagataggctggcctgc
+1819579/1
@@@BDDEFHHHDFEIIJJJJJIJJJIJ;FHIJIHIIIJJJGGHIGGIIIG
@5929644/1
gcagggaattctaagagggtacacaattcaggcactaatgtctcttcaaa
+5929644/1
CCCFFFFFHHHHHIJIJJJEFHJJJGHIJJJFIJIJJJJJDFIIJJJIII
@800006/1
gtgaaatctttaggctgcagctcaaccattttatcggccaacatattact
+800006/1
CCCFFFFFHHHHHJJJJJJJJJJJJJJJJJJJJJJJJIJJJJJJJJJJEH
@2382378/1
caaagctctccaacaagaatttgtttttgttctaaattttctcttttggc
+2382378/1
?@@DDDDDHHFBFHIII@CA4EFHHGCGH?BCGGDAGF>HAAFHGDGHIC
@303784/1
ggtatatataagattacaattcttaacattttttctttaaacaaagaaca
+303784/1
@C@FFFFFHHHHHJJJJJJJJJJJJJJJJJJJJJJJJJJJJJJJJJJJJI
@6444067/1
cttcattttcagctctggctattttagcatggaatgtaatctccaagttg
+6444067/1
@C@FFFFFHHHFHJJE>FGGIIJIIIJJICHJJJJJEGGFIJJEIGHGHI
@4403719/1
gctggttgccttaaaacaatgtcaagagcttggattgcctcctgcggacc
+4403719/1
CCCFFFFFHHHHHJJJJJJJJIJJJJJJJJJJJJJJJJJJJJJIJJJIJJ
@4894418/1
gtcccattgtgtttaatacttctaaaaagtcatcaataatttcgaaagga
+4894418/1
CCCFFFFFHHHHHJJJJJJJJJJJJJJJJIIJJJJJJJJJJJJJJJIJJI
@7445679/1
gttttatttacattttttgcctgaacacattgg
+7445679/1
?:=DD>DAFFH?FHHIA?CGGHHIIIEEEDG99
@1331529/1
gcttctttctgtgcatcatttttagattttcctgcaccgatgcaattaat
+1331529/1
CCCFFFFFHHHHHJJJJJJJJJJJJJIJJJJJJJJJJJJJJJJJJJJJJJ
@6963486/1
cttgtttttcaggtcatggcagactctgagaacttttaacaatgactgac
+6963486/1
BBCFFFFFHHHHHHIJJJIJJJIJJJJJIJJJJJJJJJJJJJJJJJJJJJ
@4895585/1
ctccactgaaccaaatcggctccttgaatgaatttttcattcctccatac
+4895585/1
CCCFFFFFHHHHHIJJJJJJJJJJJJIGHIIIJJJJJGHIJHIJJJIJIJ
@1332140/1
acgatgtaatattgaaggcaataaagtaaccttcaacatataaactgcag
+1332140/1
CCCFFFFFHHHHHJJIJJJJJJJJJJHGJJJJJJJJJJJJJJJIJJJJJJ
@5405116/1
ggaacgttgatctggtctggagctggatgagtgacatcagcgccaacaac
+5405116/1
CCCFFFFFHHHHHJJIJJJJJJJJJJJJJJJHIIIJJJJJJJJJJJJJJJ
@800399/1
gtggctgcagtttccatatcatattatacctgaaggcttttgggtcgtga
+800399/1
8?=DDDD?F?CDD@B??<C<F@HEHHFCEHHH9ADFGFIFEFFF?;@FF@
@4896132/1
ctctgctgttgctgaggctgctgtggtctctgctgttgttgctgctgctg
+4896132/1
@@@FFFFFHDFDDG@FHIG@F@HEDGEHHGGIIIIDF@FHGEFCHGIIH@
@2385448/1
cacataaattcgataacaggctgagctttataaaatgcagtggccgacac
+2385448/1
CCCFFFFFGHHFFIJJJJGIJIIIIJIJJJGIHJJIJJJJHIJJJJJJIJ
@3382280/1
ggcatggcctgcagctccctttttgcagcttcttcaagagggatgggctc
+3382280/1
CCCFFFFFHGHGHIJJJJJJJJJJIJJJJJIJJJIGHIIJJJJIIHGIJJ
@5935448/1
gtgaaatctttaggctgcagctcaaccattttatcggccaacatattact
+5935448/1
@BCFFFFFHHHHHJJJJJIJIJGGJJJIJJJJJJIJJIJGIJHIJJIJIJ
@3383713/1
ataaaaatacaagaattcctaattggtagtattccaatctaatctaatat
+3383713/1
CCCFFFFFHHHHHJJJJJJJJJJJJJHHIHIJJJJJJJJJJJJJJJJJJJ
@5936839/1
cttgaagttggttcagctgtagtctgtctgcatctgtatatgccctagca
+5936839/1
@@CDDADBFHHHHIJJIGIH@HIIIIDEBHGHHCHEIEH>GI@GHDGGD@
@6445803/1
cttaggaatatttccaatgaattcctctatttcattgtgcattaatctat
+6445803/1
CCCFFFFFHHHHHJJJJJJJIJJIJJJJIJJJJHIJIIIJIIJJGIJJJJ
@7447426/1
acggaaagcagcgagatgagcataataggtaggtgcagggtatgaaactg
+7447426/1
@CCFFFFFFHHHFIJBEECHFIFGGIGIIHAHGFHIJIIIHBAHGGGGHE
@1825255/1
ctataagaacaatgagtgagagcttgcaagaggtaacttctgtcttgaaa
+1825255/1
@@@DDFF?HHDDHIJJFHIGJIIIGEGIGJGDH@GGIIDGGIJIJIIIJJ
@307979/1
atgacattcatctataactaatagattgacacgagacaacgtgatataac
+307979/1
CC@FFFFFDFHHHJJJIIJGGHIJJJIJEHIEF?FHGJGGIGGIEIFIIH
@6965829/1
gtagaggtgcaggctggccatgttgaatagcttgctgtggtggtacagca
+6965829/1
@@@DDFBFDFHB>DGFFHEFHIHH>4FF>FFGH9?FDG;DGBCFDCF>EB
@2845415/1
gtcactattaaagttgatttgtcttatcgacttgacaattttttcttttc
+2845415/1
CBCFFFFFHHHHHHHJJJJJJJJJJJJJJIJJJJIIJJJJJJJJJJJJJG
@5938054/1
cttggtgttcaacaaatctcttaatgatatcagtcagcttacaagcctta
+5938054/1
CCCFFDDDHHHHHJJJJJJJJJJJJJJJJJJJIIIIJJJJJJJJJJJJJJ
@309605/1
cagctggttgccttaaaacaatgtcaagagcttggattgcctcctgcgga
+309605/1
@C?DFEFBHHBFHIIIIIIIGHIAHDHIIGIEHHIIIHDGBFGGIFCF@A
@3888791/1
gctccctttttgcagcttcttcaagagggatgggctctgaaggttgtatt
+3888791/1
CCCFFFFFHHHHHJJJJJJJJJIJJIJIIIJJJJJJJJJIJJJGHIIJJJ
@7449958/1
ctgttgttgttgttgaggttgattagaagcccctgcttctccaggttgtc
+7449958/1
CCCFFFFFHHHHHJIJJJFHIJJJJJJJJIJJJJJJJJIJJJJJJHIIHH
@1827146/1
cttttcccaaaatcataccattagatttattaatttgctcaggagaaatt
+1827146/1
CCCFFFFFHFHHGIIJJJJJJJJJGIIIJJJJIIJJJJJJJJJJJJJIJJ
@1827335/1
atttattaaacccgatgctagctttcttaaatctggttctctaatcatct
+1827335/1
CCCFFFFFHHHHHJHIJJJJJJJJJJJJJJJJJJJJJJJJJJJJJJJJJJ
@3385020/1
ggtcaccgggttgttgcctaacaggaggtgcactggttacaggagatact
+3385020/1
@@@DFFFFHHCFFGHHJJJJIIJJIBGF:BGHGGGE?FHGJJICFIIIGI
@4900932/1
gtccggtcttcactgcagcctgactggtgagaaccctcaccgctgtcatg
+4900932/1
;@@DB:0@@CBDADGHIBH@CG>G@CF:C?D?:???BGDHIBG@F;BC=C
@5938656/1
ctggggaggtggacctctttgtgcccatggagtttgacctctaggaccag
+5938656/1
CC@DFFDFDFFDHHHIHIGGGDFGGHJJJGGGJGGIGIIIJJIICFIIJI
@1828238/1
ctgttgttgttgctgctgttgttgttgttgaggttgattagaagcccctg
+1828238/1
CCCFFFFFHHHHHJIJIIIIIGIIIJJGGGEGIHHGGIHI@BFDDHHIJI
@1335911/1
gtttacaaatgttgcagcattaagtcttctctgcactgtgacagtcttca
+1335911/1
CCCFFFFFHHHHHJJJJJJJIJJJHJJJJJJJJJJJJJIJJJJJHHHIIJ
@3889981/1
ccaacagtaagacatggtagatgaggatactttaatctaatattatattg
+3889981/1
CCCFFFFDHFHDHGIIIDFEDHGGHJHIIIIGGJJJJGJGIIJJJJGIIJ
@6970263/1
ctgctgttgctgttgttgctgaggctgctgtggtctctgctgttgctgtt
+6970263/1
CCCFFFFFHHHHHIIIIJJJJJJJJJIIJJGGIHGIJIIJJJJIIEIIFG
@6970903/1
ctggaggaattcctttaaactgatccatgatcaatctcataggatgtcta
+6970903/1
@@@D?DDDHHGHHJJJJJJJJIIJJJGIJIIIJIJGIJIJIIIGJJJJJI
@3892163/1
cttttttttccttgactatgtttgatgacatatcaataacattctcctca
+3892163/1
@CCFFFDFHHHHHJIIJIGIJIIHHIIEHGGHGHGEIIIHGGHIIIJJJJ
@3892355/1
ccacattccattccatgatttattaaacccgatgctagctttcttaaatc
+3892355/1
CCCFFFFFHHHHHJJGIIJJJIJJJIJJJJJJJJJJJJJJJJIIIJJJJI
@3892690/1
gggttgtttccctagactgtggttgagacacttgctggggaggtggacct
+3892690/1
@@@BDFFFHHHHHIIIBHIHHIIIIGIIIIIIIIIIIIIIBGIDFGGIIC
@5939377/1
cctttgaagttgaataagttattattcttctaggtccttttatcataatg
+5939377/1
CC@FFEDDBHHD?BGE@GHGAIHIJIGIIHG@F9FEEGGHICG>DGFHJH
@7451979/1
cttttgtaacatcgacaacaccgcttgtgcggcaatatgtttggcttgct
+7451979/1
CCCFFFDFHHHHHJJJJJJJJJJJJJJJIJJJJJJJJJJJJJJJJIJJII
@5940021/1
ggttcttcttcttttttccacgtgaaatctttaggctgcagctcaaccat
+5940021/1
B@@DFFFFHHHHHJJJJJJJJJGJJJIIJJJJIJIJJJJJJJJJJIJJIJ
@311828/1
ctcaaactcaagctgtcgcttcaattcatccacttctccctgcagttcat
+311828/1
@@@DD>BDDDDHHIGHG?CFFE@HHGHFEB>GHGIEG@HHBDE>FGGHH@
@2391513/1
gtccttctaacctgttcttcttgaagttggttcagctgtagtctgtctgc
+2391513/1
@:??DDDDBHFF?AACCBIHCHHEGHHGCFA@FE>FFHEBFCGGB?DGDH
@6973370/1
cactgaaccaaatcggctccttgaatgaatttttcattcctccatactcc
+6973370/1
CCCDFFFDF;DHHEGIGIIIJHGEHIG@EGIGEHCGGIJ@DGEDCDGGGG
@312753/1
cccaatggtccacacctttgtcaccactatattcaccaaccgttaacgga
+312753/1
CCCFFFFFHHHHHIIIJJIIHHHJJJJJJJIJIJJGIGAFHJHIGJJJJG
@6451404/1
ataagaactatttctttaagaatattttggatttcattgatagtatctga
+6451404/1
CCCFFFFFHHHHHJJJJIJJJJJJJJJJJJJJJJJJJJJIJJJHIIJJJG
@5410788/1
gctttatgtttttgtattcttcaatggttgctgctaaatcttcaagtaca
+5410788/1
CCCFFFFFHHHHHJIJJJJJJJJJJJJIIJJJJJJJJJJJJJJJJJIIJJ
@803861/1
gtggaagtaagaggtctttcatttaatgttttttgaaaagcctcacttgt
+803861/1
BBBFFFFFHHHHHJEHHGJJIJJJJJJJIJJJJJJJJJJIIIJJJIJJJJ
@803865/1
gccacatcaatgttaaggaatggtttccaaccaataattgcagactggaa
+803865/1
?@@BDFFFHDFHFHHIEGHIGGIAFFHIAAHHIIIIGIIIIGGHGIGGII
@2392725/1
ggcaaatctggaggttgatgaggaggctgaggcggaattagagcaattgc
+2392725/1
CCCFFFFFHHHHGHCEHIJJIJIIJJJIJJJJJJJJHHIJGIJJJJJIFG
@804399/1
cccaattctttggtgataagaactatttctttaagaatattttggatttc
+804399/1
CCCFFFFFGHHGHCEGHJJJJJJJJIJJJIJJJIIJJJIIJJIJIGIJJI
@6975246/1
tagtgctccaatcgcattccctttcacactagggacatgaggtgaaatta
+6975246/1
@@@DDADD<FF<DF:AEBHHEHIII>EFF<FCD;?;F@GBCF:?FADDEF
@7977644/1
agcatactttatcgtaacggtcatttctttttcttgatctctttcattat
+7977644/1
CCCFFFFFHGHHHJGGGHIJFHJJIJJJJJIIIJJJFEIJFGGIIIIJJJ
@4903867/1
cccattgttagttgtgaccctattttacgatatattttttatcaaatgtt
+4903867/1
CCCFFFFFHHHHHJJJJJJJJIJJJJIJIJJJJIJJJJJIJJJJJJJJHI
@1342376/1
cgaggaattccagcctttgatagcaatcggtaaagttttgcctataagaa
+1342376/1
@C@FFFFFHHHHHJJJJJJJIJJJJJJJJJHJJJJHIIJJJJJJJIJIJJ
@6977247/1
ctcggccaagattaggcctacgtggacaggtgaacatgggcaaatctgga
+6977247/1
CCCFFFFFHHHHHJJIIHIJJJIJJJJJJJGHIJJIJJJJJJJIJIJIJG
@3389852/1
gagcataataggtaggtgcagggtatgaaactgaacgtgtacacctggta
+3389852/1
CCCFFFFFHHHHHIIJGIJJJJJGFHJIJJIJJJJJJJJJJJJJJJJJHJ
@3389950/1
caacaagttccgtttttttggagaggcaactcaggataactatagaggtt
+3389950/1
@@@FFFFFHGHHHGIIJJJIGGIIJIJIIJJJJJJIJJJJJGIHIIJI=F
@2393823/1
ctcttctcttggtgttcaacaaatctcttaatgatatcagtcagcttaca
+2393823/1
CCCFFFFFHHHHFHFHIJJJJJJJJJJJJJJJJJJJJJJJIIJJJIJJJJ
@7979072/1
aatgtatgacgatgatttgatatctatatttctcattttttctgctaaag
+7979072/1
BCCFFFFFHHHHHJJJJJJAJFHIJJJJJJJJJJJJJJJJJJJJJJJJJI
@6978879/1
gttgtaacagtaagttcttttttttccttgactatgtttgatgacatatc
+6978879/1
B@@FDFDDHHFDFIIIJJIJJJJJJIJGIJJJIJJJJGIJIJGIIJJIJJ
@3898527/1
ggaagttttatttacattttttgcctgaacacattgggtcgccataccta
+3898527/1
?<?DD:DD<BHHFIBHGDIHIBFHHHIDGIGIIIGG>D?DBBCGGHCEFC
@7456355/1
cctcattctttcaaaaaaaactattcgtaggagtaaaacgtaagtggaag
+7456355/1
@@@FFFFFHGHHHIJJIGHGEEDHIJJFGGGGG?BFHGIGHFHI=CHCDH
@4413868/1
gagtaatctctgtatcaacaactgtaccagccggcacattcatatttctc
+4413868/1
??@ADEFDHFFGFGHG@FGIIIIIHGIIIIIIIIGHGHHIIEGADHIIIG
@5945513/1
gctgagagtaattcgtcgcgcattctgttgtatatttatgctcacttcac
+5945513/1
@@@D=?DDCDFFFHIEHGEGBHGIIIIHGG?FGGGHIGEIGIGGGDGCFG
@4906641/1
gttgcagttaaaccaagaacatgtggcctatcctctggaggaattccttt
+4906641/1
CCCFFFFFHHHHHJJJJJJJJJJIJJJJJJJJJJJJJJHIJJJJJJJJJJ
@2394583/1
tggatgaggaaatttttcataaagaagtcgaatactgttcttaggaatat
+2394583/1
BCCDFFFFHHHHHJJJJJJJJJJJJJJIJJJJJJJJJJJJJJJJIJJJJJ
@1837392/1
cctccttacaaaaaaatacagcaagtctggtaaatttatcgcaaggtaat
+1837392/1
@@@?DDDAFHFHHIIIIIIIIJIBEGGIHHCBFHGIFFFDHIGGGCCGHE
@5947374/1
ggacaatttacaggcagttgaagataacatacaattttaattttattatt
+5947374/1
@;<DDDDDBHAD<9FG?CE@HHA@:FHAHB@GHIFGG<FB??F>FFHBFE
@320608/1
gtgcattcataattcgggccttaactttagtgaactgg
+320608/1
<?7DBDDAB<F<ABEE:8<<?CEGGEH?GGFGCGD@CB
@3900917/1
cgttgatctggtctggagctggatgagtgacatcagcgccaacaacaatg
+3900917/1
CCCFFFFFHHHHHJJJJJJJJJJJJJJHHIJJJJJJJJJJJJJJJJJJJJ
@4909476/1
ctgggaaactgatgatttgattactgatgttaaggaagctatcctaacag
+4909476/1
CCCFFFFFHHHHHJIJJJJJJJJJJJJJJJJJJJJJJJJJJJJJJJJJJJ
@322450/1
gggctctgaaggttgtattgttctggtattatgagtgttacttctcatcc
+322450/1
CCCFFFFFHHHHHHJFHJJJIJJJJIHHJJJIJJJFGIJJIJJJJJJJJJ
@322495/1
ctgctgttgctgttgttgctgaggctgctgtggtctct
+322495/1
@@@DDD:BFAAHFHH?;AIBH@FIIGGIG@?FGEHIF?
@3393962/1
ccgaaaaaataatcaacgttactatcaatcacgaaaaataacaaaaacaa
+3393962/1
;?@ADADBFFFDHGGIEHFDCFBEHGBHIE@DFC@?D;BBDFFCAGCHEG
@808670/1
atcggttcttcttcttttttccacgtgaaatctttaggctgcagctcaac
+808670/1
CCCFFADDHFHHHJIIIIJIJIGIJHIIGJIJIJJJ?FHIIIIIJGIJGH
@5948994/1
ttgctgttgttgttgctgctgctgttgttgttgttgttgaccccatggtt
+5948994/1
CCCFFFDFHHHGHIJJJIIIJJJJJJJGIIIIIGIJIIJJIJJJGIIJII
@6457484/1
gattatttttcctttgatgctgctcaatttaccttcatccttgttttcaa
+6457484/1
CCCFFFFFHHHHHIJJJJIJJJJJIJHIJIJJJIJJIJIJJJIHJJGGIJ
@6981880/1
ggtaaatttatcgcaaggtaatgtaaaacaatatctattcaacaaaggaa
+6981880/1
CCBFFFFFHHHHHJJJJJFHGIIHIJJJJJJJJJJJJJJJJJIJJJJJJJ
@324578/1
gctttttaaaataatacagacaattatgaagttctagtgcttgtttttca
+324578/1
C@@FFFFFHHHHHJJFGIJIJIJGJJJGJGHBFHGIJIIJJJJHJJJJJJ
@1841687/1
atattcttattctttatatttaaattgagatgattagtttccacaacaat
+1841687/1
?B?DFFFFFHFHHJJIJIHJJIJJIIIIJIJJHIJJJHHIIJIIGIIHBG
@5416006/1
cacggtctcaacaagttccgttttttggagaggcaactcaggataactat
+5416006/1
@@<D?D==CF<?<3AC2A3@CFFGIII6D;BF=DD2??@FF3CF<48=88
@1841866/1
attcataattcgggccttaactttagtgaactggtcatcaactgagaggc
+1841866/1
=B@FFFFDHFHHHJJJJJJIJJJJJJHJIJJJJJIJJJ00BGHIJIJJJJ
@1842229/1
gcttgctgtggtggtacagcacccggtcctggtccagattcctgttgtgg
+1842229/1
@@@DDDD;FDFCDDEGBHGCFD;DD<GG?9DEHIIIGG?9BBFBDHI=FC
@6983804/1
ccgtgatctaatatttgagcagaaggtgctggtgcatgtaatactttgta
+6983804/1
?@@DD;BBDFDFHGIIGGIIFGIIIIFGBHGGCBGGED?FHIIIIIIBGB
@5417783/1
gcctatcctctggaggaattcctttaaactgatccatgatcaatctcata
+5417783/1
CCCFFFFFHHHHGHIJJJJJJJJJJJJJJJJJJJJIJJJJJJJJJJJJJJ
@4912204/1
ctcatgttataacattatgcagttcattacctaagatatttgttatgatc
+4912204/1
CCCFFFFFHHHHHJJJJJJJJIJJIJJJJJJJJJJJJIJJJJJJJJJJJJ
@3903032/1
tttttgttcctttttgaattaaaatcacctgctccaggtaatggaaaatc
+3903032/1
CCCFFFDFHHGHHJGIBHIJIJJJIJJJJJJJJJJJJIFHEIIJGIJJJI
@3903673/1
ctgtcaattcaccaggtgatatatttttgcacctgttataaatgtaggaa
+3903673/1
@CCFFFFFHHHHDGIJAEHHJJJIJJJJIIJIIJIJIJJIJJJJJIJJII
@2855176/1
ggtcactattaaagttgatttgtcttatcgacttgacaattttttctttt
+2855176/1
CC@FFFFFHHHHHJFHIJJJJIIJJJJJJJGIJJIIJJIJJJJJJIJJJJ
@7986092/1
gcttgttgctgtacttgaggctgagatgaaggtggtctgctgggttgctg
+7986092/1
CCCFFFFFHHHHHJJJJIJJJJJHJJJJJJJJCGIGHIJJJJJIGHJJJJ
@4914535/1
ctccttctaacttaatgcaagcttctcttatagctgtcaactcatgttgc
+4914535/1
CCCFFFFFHHHHHJIJJJJJJJJJJJIJJJJJIHIJIJJIIJJJJJJJJI
@4915305/1
gcccaatattgattccagaacttccggcataatgag
+4915305/1
::@DBDBDBAAA?E?CAAIBHDBH@D:<E?FB???C
@3398226/1
cattaatataaaatggttcaacttctttggtgtacagaaatatttcggct
+3398226/1
CCCFFFFFHHHHHJJJGIIJJIJJJJJJJJGHIJJIGJJJJJJJJJIJJJ
@6460803/1
aataggtaggtgcagggtatgaaactgaacgtgtacacctggtaaagagg
+6460803/1
CCCFFFEEGGCFFGJIJAFHIJJJJIJJJIJGIIJJJIJJJJHIJIJHIJ
@7988947/1
gtgagtaatctctgtatcaacaactgtaccagccggcacattcatatttc
+7988947/1
@=@DD=BBCADFHII<EHGCFHHGHGI@EFCA3A@:@FG?FHHIGIEII9
@1349320/1
gttttaccatcatttgctgctcataaagcttattcatttcactcctcaat
+1349320/1
CCCFFFFFHHHHHJJJJJJJJJJJJJJJJJJJJJJJJJJJJJJJJJJJJJ
@3399341/1
catagatccgacgacactttttagtaccgggcttactaagggagttttct
+3399341/1
@CCFFFFFHHHHGJJJJJFJJJJJGHIJJIJJIJJIIJIIIIGHBGGHGH
@5422613/1
ccactgtgtccacaagaaaaaaggttcttttacccccttcagaatataat
+5422613/1
CCCFFDDDFFHFHIJJJJJGJJII?FHIJJGIJIIHIHIIHGGIGGJJJI
@333036/1
cacctttgaagttgaataagttattattcttctaggtccttttatcataa
+333036/1
CCCFFFFFHHHHHJJJJJJJJJJJJJJJJJJJJJJJIJJJJJJIJJJJJJ
@5423605/1
gctgctatgagtactatcatcagctggtgtagaattacagaataactcat
+5423605/1
CCCFFFFFHHHFHJJJJJJJJJJJJJJGHHJJIJJJJJJJJJJJJJJJJJ
@333928/1
gtcgacaattgtaccaagctctggcattttcctgtgactgatttttcttc
+333928/1
CCCFFFFFHHHHHGIJJJJJJJIIGGHIHGGIJGDGGHGGBFHIIIGIJH
@3400343/1
tcttgatcattttcgtttacccagagaggaaatagtattttttcttcatc
+3400343/1
CCCFFFFFHHHHHJJJJJJJJJJJGIHIJHIJJJJFGIJJJJJJJJJJJJ
@6463171/1
gtctcacccatgttaaattttttcagaatcatgtgattttttttcctttc
+6463171/1
@@@DDDDFHDHHBGGGFBHHIIIGFHIHHGGHEEGDHIIIGIGHFCFHGH
@334700/1
aaatcttcaagtacatagtacataactttagctgtcg
+334700/1
@@@FBDFFGFHFAGIHBBIEBHGBEFIIGHBHBDAAC
@1351070/1
tttataaaatgcagtggccgacacatcaatattaagcatcatcttccatt
+1351070/1
@@@FFFDDDHHGHHHGEIII<GBHGFFHGJIGIHGDCHGEIHGEHEDGGI
@6992529/1
ctggatgaggaaatttttcataaagaagtcgaatactgttcttaggaata
+6992529/1
CCCFFFFFHHHHHJJJJJJJJJIJJJJJJJJIJIJJJJJJJJJJJJJJJI
@5423932/1
ccggcataatgagtacatcatttacatcaccgtgatctaatatttgagca
+5423932/1
?@@FD?DDDFFDFAEFEEFHIGFBF@HHBCFFFHE>FHA<??FHIIDGGI
@7464200/1
cctctatcaggtaagacaacaatcacaagttttacttcttctttaagaca
+7464200/1
CCCFFFFFHHHHHJJJJJJJIJJJJJJJJGIJJJJJJJIIJJJJJJJJIJ
@1849968/1
ggccaatagctgtgggttatatggtgattgatgccattcaactttgcatt
+1849968/1
CCCFFFFFHHHHHIJJGHIJJJJJHHIJJJJJJJJJJJJJJJJJJJJJJJ
@7993403/1
agctgggaatcctttgtgagccacatcaatgttaaggaatggtttccaac
+7993403/1
CCCFFFFFHHHHHJIJIJJJJJJJJJJJJJJJJJJJJJIJIJGHJJJJJJ
@7465601/1
ctgccatttagtacactgctttttccttctccagctagttgatctttcat
+7465601/1
CCCFFFFFHHHHHJJJJJJJJJJJJJJJJJJJJJJJJJIIJIJJJJJJJI
@2860586/1
ggataccttaatttcattttgtatttgtctaagaaatacttagcaactgt
+2860586/1
CCCFFFFFHHHHGJJJJJJJJIJJJJJJJJJJJJJJJJJJJJJJJJJJJI
@7995296/1
gtctttttttaccaaaccggtattttccccttggcaacaaacagttgttt
+7995296/1
CCCFFFFFHFFHHIIJIJJJCGHJJJJJJIIIGIJJJJIIIJIJFHGCHI
@4425023/1
ccataataagtctaaatagaccttcagggtcttcatgggcttctattagt
+4425023/1
CCCFFFFFGGHHHIHJJJJJJHIJIJJII<<CHGIEGID?@FHIDIIGHF
@4425191/1
cttggcagtaacaagattttcacatggctgcccctttattatccctttca
+4425191/1
CCCFFFFFHHHHHJJIJJJJJJJJJJJJJJJJJJJJJJJJJJJJJJJJJG
@4425331/1
ggtctttctcgataatcaagtgttggtgcattcataattcgggccttaac
+4425331/1
BC@FFFFFHHHHHJJJJJJJHHHIJJHIJJJJJJJJJJJJJJJJJJJJJJ
@6465145/1
cactgttcctggctgagagtaattcgtcgcgcattctgttgtatatttat
+6465145/1
@?@BDDD;F<AAC?AFG?A<CCH<<<FCG1C@60???9FH</BF<=====
@5426634/1
caccgatgcaattaatactcatcttctttactaaaaggctacacaaacaa
+5426634/1
CCCFFFFFHHHHHJJJJJIJJJJJJIIJJIJJJJJJJJIIJJJJJJJJJJ
@1853790/1
gtggaatatatgacgatgatttgatatctatatttctc
+1853790/1
CCCFFFFDCFFFHJJIGIICHGEFFGGHHIJJJJJIJI
@2409467/1
tcttaacaagtctgttcaagttcttgatttgcagatgatctgaatctcat
+2409467/1
CCCFFDDFFHDFHHDHHJECFEHIIIIIIJGEGGIJJGIJIJEHJJIJEH
@2862327/1
tgttgttgttgctgctgctgctgttg
+2862327/1
?8??DBD>DDAD<?E<A33C:FF32<
@2862930/1
ggtgtttttgagctcatacttaatccaatgacatggggaagtcaattgct
+2862930/1
@@@DBDDDH?BDFGEIEFHEHGIICCH9BGHEGGE@DHGIDHD??DBCGI
@1354538/1
gcttctattagttcatctatattttttaaggaagtaagtgcaggggaacg
+1354538/1
@@@FFFFFHFFFHIJJJJJJIIJJJJJJIIJGIIGIIIIHGIJJJJJJIJ
@3913549/1
gtgaaatttataaagcaacggtccacaaaaaataaaataagctcaactat
+3913549/1
@@@FFDDDHHHFHIBFHEIIEAEFDHGGGGGDGIIIIGIIDGGGIICHGB
@3913577/1
cctggcggtagctttaatcatagttgatgtctgcatatcagtcagcttct
+3913577/1
@@@FDDDFFGHDFIIIDHIIIIFE@DEHF?9BFHEHIIIEABGICFGCHD
@1354689/1
gccctcttcattttcggtttcgtaggcaggtggaggccatcgcctggtca
+1354689/1
@<@BDDDDF>FHFIGIIBDFFIFIGIIIIIDFHD@FHGG@?@BFGCH=@G
@4429390/1
ctttgatgctgctcaatttaccttcatccttgttttcaaagttgataaat
+4429390/1
@@@AADDDFF?ABHDGIIIFGBHHIGIIGCEHFDGHIGGHHDG?DBFCEE
@2412205/1
ctatgtttgatgacatatcaataacattctcctcaaccttttgtaacatc
+2412205/1
?@@DFBDEHFFH>FHDHGHGIIB>FGDGIEIIIFHHEGIIEEDHAAGGIB
@1855967/1
ggctgttgttgccactgctgctgctgcggctgttgttgcc
+1855967/1
CCCFFFFFHHHHHJJJJJJJJJJJJJJJJJJJHIIIJIJJ
@6467663/1
ccctaggcaaggtacagcctcaccacctcaaccgaacacttctaggttac
+6467663/1
CCCFFFFFHHHHDGHJJJJJJJJJJJJJJJJJJJJIJJJJJJIIJJGIJJ
@1857097/1
ggcatgggtcactattaaagttgatttgtcttatcgacttgacaattttt
+1857097/1
CCCFFFFFFHHHHJJJJJJJHHIJJIJJIHIJJJJIIJJJJJJJJJJJJJ
@339298/1
ctgagacgcaagaagcagctgaataatacaaccaaattcagaatttaaca
+339298/1
@@@DDADADHHD;:AF?CGCAACEAEHHA9CBDEG=?GHGI<<FFHGD<9
@1858941/1
gtttgcaaagggaagcgagcttgctgttgttgctgctgctgctgttgttg
+1858941/1
CCCFFFFFHHHHHJJJJHJJJJJJJJJJJJJJJJJJJJJJJJJJJJJJJG
@1859819/1
agcagcagtcatcaccaaaacctgatgattttcaagctcttcatgccact
+1859819/1
<@@FDFFFDHHFHJIIIIIJJCHIICGEFIIIFHIGIJHEGEGGIFGGGH
@7000599/1
cctatgactcccaagctgctatgagtactatcatcagctggtgtagaatt
+7000599/1
CCCFFFFFHHHHHJJJJJJJJJJJJJIJJJJJJJJJJJJJJCGFIIJJJJ
@1859981/1
ctgtcagatggttttggagaattatcaaagagaattattgaattcaatat
+1859981/1
CCCFFFFFHHHFHIJJJJJIJJJJJIJJJJJJJJJJJJJJJJJIJJJJJJ
@7001224/1
ggttggttcagctgtagtctgtctgcatctgtatatgccctagcacggaa
+7001224/1
BCBFFFFFHHHHHJIIJIIJJIJJJJJIJJJJIJJJJJJJJJIJJJJJJJ
@1355958/1
ataaattcgataacaggctgagctttataaaatgcagtggccgacacatc
+1355958/1
@@@DDABDBF>DBHDG?EEABFCAFHEHIIEGGI@HB1:??BFH:DH@D<
@4431501/1
cctataagaacaatgagtgagagcttgcaagaggtaacttctgtcttgaa
+4431501/1
CCCFFFFFGHHGHJJIJFHIJIJJJJJJJJJJJIGIJJJIJJJIJIJJJJ
@2413654/1
atctggtctggagctggatgagtgacatcagcgccaacaacaatgacagg
+2413654/1
CCCFFFDEHHHGHJJJJJJJGIFHIIIIJEHIJJJJJJJJJGHIIJJJJJ
@4432068/1
gcagcttttacctcattttcactcagaagaaataatatctcagcaccaat
+4432068/1
CCCFFFFFHHHHHJIJJJJJJJJJJJIJJJJJJJJJJJJJJJJJJJJJJI
@2415307/1
gtacacagttgcagtcctgagctggtcttcagtcacccgattctatttct
+2415307/1
CCCFFFFFHHHHHJHIIJJJJIJJIHIIIIJJDFHJJJJHIJIJJIJIJI
@5964960/1
aattatgatactgtctccttcaacaatcgtcggtacaatgtaatatgagt
+5964960/1
CCCFFFFFHHGHFHGIIJJJIJGJJEIJJJJJJIJIIIIJHIJJJJJIJD
@4434084/1
cctgggtttaaaatcttcaataacattactcatttctgataggttctgca
+4434084/1
CCCFFFDFHHHHHJJJJJJJJIJJIJJIIIJJJJJJJJJJJJJHHJJIJJ
@3916501/1
gtttctcaaaacatggtgctggatgaggaaatttttcataaagaagtcga
+3916501/1
CBCFFFFFHHHHHJJJHIIJJJJJJJJJJJJJJJJJJJJJJJJJJJJJII
@8000516/1
atcgtcttgaacttcatttccaacaggtagtaagtgatcattaagttcgc
+8000516/1
@CCDBDDDBDFFHGH@DEFAEDHEHHH2<A<FF@?E<FFGGDGGG<GHGH
@7469990/1
cttctttctgtatcaactgcagcctcttttaccattgtacgagtttgagc
+7469990/1
CCCFFFFFHHHHHJIJJJJJJJJJJJJJJJJJJJIJJIJJIHJFHIJIJJ
@5966681/1
cagcgatgattccaaagcttcaaaaccagcca
+5966681/1
?@@??1DDADHAFHCDHBE>AFGHCCG=G9:1
@340905/1
gtaatcaaattttatgacaaaattgcaattctttacatcaataccttctt
+340905/1
?@@DDD:?CFDHFII@HH?:FH@FGHI4<CHGHGGHEG4CFFHG3D<?FH
@5432505/1
gtaccatggtataactatcttattgagataattatcttttgaaacaacta
+5432505/1
BBCFFFFFGFHHHIIJIJJIJJJJJGIEHJIIIJIJJJJJJJIIJJJJJG
@2415501/1
gaacggtattgctctgcagggaacggcgacataggtgtctgctcttcaca
+2415501/1
B@BFFFADHHHGFGHIJIHGIIGGIJBHIGHBHJGCEB@@DCHEGGIGDE
@2415665/1
ccattattgtgtactatcttcaaagagaaaaagtgcaatactaaaatttt
+2415665/1
CC@FFFFFHHHHHJJJJIJJJJIJJIIIGIIJICGHJJJJJJJJJJJJJJ
@7472067/1
caccacaaatccacttggaaaactgtttatcatagatccgacgacacttt
+7472067/1
CCCFFFFFHHHHHJJJJJJJJJJJJHIJJJJJJJJJJJJJJJJJJJJJJJ
@8002680/1
cagagactcgtccaatcagattgaaaaaaacaagttgtataacacaatta
+8002680/1
CCCFFFFFHHHHHDHJJJJGJJJJJJJJJJJJJJJJIIJIJJIIJJJJJJ
@4924765/1
cttttatcataatgagatcaagtttttttcgaatcaaatgaagctgtatt
+4924765/1
CCCFFFFFHHHHHJJJJIJJJJJJJJJJJJJJJJJJJJJJJJJJJJIJJJ
@4925408/1
ctgctgggttgctggtcaccgggttgttgcctaacaggaggtgcactggt
+4925408/1
@@@DDFFDDHHHGGIGGGHIJFGGHBHHI>DHGGGGID8DF7=CCGHGGG
@7002871/1
gtcttctctgcactgtgacagtcttcaagcactgagttagaataccaacc
+7002871/1
@?@DFDEFGFHHDEEEFGDIIAEHHIIEGIIIIIIIHIIIIIIIIIEIEI
@1359533/1
gtcttcaagcactgagttagaataccaacctgaatttcagcaattttctt
+1359533/1
BB@FFFFFHHGGGJGIHGIJGIJJJJIIIJIJIJJJJJIJIJIIJJJJJJ
@3409941/1
gctgagtgagttaaaacagtacatcgcacaacaaacacttggggagttaa
+3409941/1
CCCFFFBDHDHGBEHIGIGIIIIBHGGIIIIIIIIHIIGHGCGHDGFGII
@3410118/1
atccataataagtctaaatagaccttcaggg
+3410118/1
<?@DDDDDHFDA2ACEGH@9FIIGHEHHF<G
@8004600/1
accagtcccttcagttaatatgctttaact
+8004600/1
;?;AD=:22=C<AB<42<<?A:CF<4ADFE
@4439036/1
gtagaattacagaataactcatgaatgctttctaatgtttcttcatttaa
+4439036/1
CCCFFFFFHHHHHJJJJJIJJJJJJIIJJJJJJJJJJJIJJJJJJJJJJJ
@5433219/1
aggtggtctgctgggttgctggtcaccgggttgttgcctaacaggaggtg
+5433219/1
<B@DDDFFHHHGGFIIJIJJJIIIGIIIJJHIHJJJJJJHHIIJJHBG@F
@827743/1
agttgggtaatattttgataacgtggatgtagataggctggcctgcttgt
+827743/1
@CBFFFFDHHHHHJJIJJJJJJJHHJJJJIJJJJJJJJJJJIJJJJJJIG
@5433606/1
ctatcctctggaggaattcctttaaactgatccatgatcaatctcatagg
+5433606/1
CCCFFFFFHGHDFHJJJIJJJJJIIIJJJJJFGHIGJJJJJJIJJJJIJI
@344072/1
ggcaatttgcaattcttttataataatattgccggcttttggttgttcca
+344072/1
?@@DFFFFHGHGHIIJJJJIJIJJHGIJGIGIIJJGJFHIIGFCHGHIHH
@3917946/1
gctggatgaggaaatttttcataaagaagtcgaatactgttcttaggaat
+3917946/1
CCCFFBEDHHGHHJJJJJJHIIEHGCBFIHHIEHIGIEGIJJIJIJGJJI
@829222/1
atttcttttttccaaattgcctctccattcaattgaagaagcaatttctt
+829222/1
CCCFFFFFHHHHHJJJIJJIJJJJJJJJJJJJJJJJJJJJJJJIJJJJJJ
@830064/1
cttccgttccaccctttctgctgcgatctttgccatagcatagttcctgc
+830064/1
CCCFFFFFHHHHHJJJJJJJJJJJJJJJJJJJJJJJJJJJJJJIJJJJJJ
@1864275/1
cttcattgtaacttggcccgcaacaattgtacacaactccataggaagcg
+1864275/1
@@CDFFFFDFFFHGIEGEEG<FGIGIIICHH@GGGIIIIIIIEEHIGFAF
@6471841/1
gctttttccgttgggattcattatgcattctcccctaggctttgctttag
+6471841/1
CCCFFFFFHHHHHIIBGHIJIJDIIHIJJIIJJIIIJGGJJIJJJJJJJJ
@4440035/1
tctgtacttcctcctcatagttccacaatgagtaatttcaatttttaatc
+4440035/1
CCCFFFFFHHHHHJJJIJJJJJJJJJJJJJJJHIJJJJJJJJJJJJJJJJ
@1865275/1
ctcagagctaccttggcagctgctaattttgcttggtgtttgttttctcc
+1865275/1
@@@DDEFDHHHHFFIIBEEGGEIIE@HHIIIIIDHC:CDGGGBFHGHGII
@1865376/1
ttttatttctttagtaaacttaaccctttgagaatctgttaaaggttttc
+1865376/1
CCCFFFFFHHHHHJJJJJJJJJIJIJIJJJJJJJJJJJJJJJJJJGHIJH
@2869862/1
tctttatttactagaaactgctcttcttttttaataagttttttttggga
+2869862/1
@@@DDDEFHBHHGI@BGGIHIJIIIJJIGIIIIJJIGIACBDGGIJJII=
@5968704/1
ggtttctcaaaacatggtgctggatgaggaaatttttcataaagaagtcg
+5968704/1
BCBFFFFFHHHHHJJJJCIHIJJHJIIJIJJJJJJJJJJJJJJJIJIHJI
@5968825/1
gctaattttgcttggtgtttgttttctccaactccgacaaacgccatcct
+5968825/1
@CCDFFFFHHHHHJJEGHJJJIJJJJJJJJJJJJJJJJJJJJJJJJJJJJ
@5435599/1
tgttgttgttgctgaggctgctgtggtctctgctgttgctgaggctgttg
+5435599/1
CCBFFFFFHHHHHJJJJJJJJIJHIJIIJJIJJJJIJJIIJIJJJJJGIG
@5435642/1
gttgttgttgttgctgaggctgctgtggtctctgctgttgctgaggctgt
+5435642/1
@BBFFFFFHHHHHJJJJJJJJIJJIHGIIIJJJJJJJIJIJIJIJJJJJF
@3920293/1
gggagttaaatcaacatcagctgagatatactcatattgaagataagaaa
+3920293/1
BCCFFDFFHHHHGJJJJJJJJJJJJJJJJJJJJJJJJJJJJJJJJJJJJJ
@3920732/1
gctttctaatgtttcttcatttaaaaccgctgtgtctctttctttttttg
+3920732/1
CCCFFFFFHHHHHIIIJJIJGIJJGHIJJIJJHHHIJGGJJJJIJJJJIJ
@7007045/1
atagcaatcggtaaagttttgcctataagaacaatgagtgagagcttgca
+7007045/1
@C@FFFFFDFHFBHIHEHJIIJJJJJJJJIEIIJJJGGDHIIFGIIJIIJ
@5438376/1
gtaagtgatcattaagttcgccgatcttgtacaacattttacatgcagtt
+5438376/1
CCCFFDEFHHGHHGGIGHIIIJGAHHIJIIJJIIHJGIIIGHIJJJJJGI
@2872969/1
cctgaatccttagaattcaaaaattcaaacttaaattcgtagcctaattg
+2872969/1
@?@?DDDD3C?CFBAFGEHHIGEHECH@@DEFGHGIGHCHI?=HGB?GHI
@2873257/1
ggtttaaaatcttcaataacattactcatttctgataggttctgcaattt
+2873257/1
CCBFFFFFHHHHHJJJJJJJJIJJJJJJJJJJJJIIJJJGHIJIIJGJIJ
@4930950/1
ttttttttttggatctgaagggcggtcccctcttttggg
+4930950/1
@@@DDDDDHDFF8DGIGGCAHGAFHAEBDECACCCC>>@
@2874707/1
agatactggttgttgttgaggtggtagttgagtttggtgggtaggggttg
+2874707/1
CCCFFFFFHHHHHJJJJJJJJGHIFHIIJIGIHIIJJFHIJDGIJJJAHE
@3922729/1
ttttttttcttctttctgtatcaactgcagcctcttttaccattgtacga
+3922729/1
@@@DDDDD;FA?FHHBFHCDGGGGDHGIIGGGFEFGGGEDGDFFHIIAE=
@3923516/1
cgttgatctggtctggagctggatgagtgacatcagcgccaacaacaatg
+3923516/1
@@@DFDFDHHFCFGGGIJJJJIJIIHIFHIJJJGIGIJIJIGHIIJJECF
@7479797/1
gtgtttttgagctcatacttaatccaatgacatggggaagtcaattgcta
+7479797/1
?@@DDDD?:1<CDEAHIGIIBE?<CEDHGAH?E?3DGF>GIEIEDFCDGG
@7009062/1
gtagcttgaggctcagaatcgagtagcctttgctcagcatctcgaggaac
+7009062/1
CCCFFFFFDHHHHJJJJIJIJHJJJJJJJJIJJJJJJJJIJJJJJJJJIJ
@350317/1
gtccaataaaactgaagtctgtgacaacccaacgcaatcgcttaacctac
+350317/1
@?@?DADDHAFFHBDBF?FHGCFGICEGGGGGIGIADGHIIIIIGGIIIE
@7009209/1
ggcaactcaggataactatagaggttcttctttccatcaaaggcaggaaa
+7009209/1
@@@FFFFFFFH>FEIIIHIHHJIIFHGGIJJJIJJJJIIEEDHGGHI;BG
@1365211/1
cgtaggagtaaaacgtaagtggaagcataagctcccaattctttggtgat
+1365211/1
B@@FFFFFDFHHHIJHIJJHHIHHHJJJJJJJJJJJGJJJJJJJJIDGHI
@7480532/1
cataaccgtacttcatatcattgataattactgtagctgagtaaggagtt
+7480532/1
CCCFFFFFHHHHHJIJJJJJJJIJJJIJJJJJJIIJJJJHIHIIIJFHFF
@4446678/1
cagttcattacctaagatatttgttatgatctccggccaagatcagccgt
+4446678/1
@<?BDAEB?FHDHIGGIIAHEIIHGI>FHG?FGHHIIIIHCGGGIIEGF.
@5441133/1
gtactatcatcagctggtgtagaattacagaataactcatgaatgctttc
+5441133/1
@@@DFFFFHHFHFIJIJJJIIIJJJJGIIJJIGHIGIGGIIIEHCGDEHG
@2876287/1
gttgagtttggtgggtaggggttgtttccctagactgtggttgagacact
+2876287/1
CCCFFFDFHHHFHIJGIIJJJEHIJJJJJJJJJJJJJIJJIIJJJJJIJJ
@1873791/1
ggtctctgctgttgctgttgttgctgaggctgttgtggtctctgctgttg
+1873791/1
@@=BBDBBFFFHBB<?CFCHFEBFCHE2AFDGHGGHBDB<?FGICGG@B?
@3414241/1
ctccttcaacaatcgtcggtacaatgtaatatgagttttctttgttttca
+3414241/1
CCCFFFDDFHHGHIIJJJJHGGHIIJGFGIIIJIJJIJJJJJJJFHIJJI
@833871/1
gtaggagtaaaacgtaagtggaagcataagctcccaattctttggtgata
+833871/1
CCCFFFFEDHHGHJJIJJJJIIGGIIIJJJJIIJGGGIJJJJJJJAGHIJ
@8010589/1
ccttaacttgcattaaatcacatcacattaccacatttctcaaattcagt
+8010589/1
CCCFFFFFHHHGHJJIIJIIIJJJJJIJJJJJJJJJJJJJJJIJJJJGII
@1874946/1
catggttgtcgaggaggtccctgttgttccattgcttgaggtctggtaat
+1874946/1
CCCFFFFFHHHHHJJJJCFFGHIJGIJJGIHIJJJIIIIIJ?FHIJIIIJ
@1875070/1
gcagtcctgagctggtcttcagtcacccgattctatttcttggtcatcag
+1875070/1
@@<DDFFFDHFFGIIFFHIIJJJIJJJJJFHIIJIJIIJJJJIFHGIJIG
@4934612/1
gcctcagagctaccttggcagctgctaattttgcttggtgtttgttttct
+4934612/1
CCCFFFFFHHHHHJJIJJJJJJIJJJHIJIJJJJJJJJCGHIJJHIJJJJ
@4934773/1
gtcggcagctgggaatcctttgtgagccacatcaatgttaaggaatggtt
+4934773/1
CCCFFFFD=FDFGGIIIH>EEHFGGG@FH;?FHI>BGDAEGGF<?BFB?F
@4934857/1
ctccgatcgcattccctttcacactagggacatgaggtgaaattattggt
+4934857/1
@C@DFFDDDBDH?FGHB<GEEGHGCGCCBD?FBGDHIBDCH@<BDGBBD/
@7483130/1
ctcgaatctattatctcttggacaagttgttatattagtcactttatatg
+7483130/1
CCCFFFFFHGHHHJJJJJJJJJJJJJHGJJIJIJIIJJIJJJJJJJJJIJ
@1877617/1
tgtattgttctggtattatgagtgttacttctcatcctaggacgtccacc
+1877617/1
CCCFFFFFHHHHHGIJJJJJJJJHJJJJJJJJJJJJJJJJJJJJJJJJJJ
@3928031/1
cttctttctgtggtgctagattatcccttctgaagacaggactaggtgct
+3928031/1
CCCFFFFFHHHHHFHIJJJJJJJJJJJJJJJJJJJJJJJJJJJJJJGIJJ
@5443153/1
gggcggtaccatggtataactatcttattgagataattatcttttgaaac
+5443153/1
?@@DDDDDDHHADD:?G@?GGIEGGG>GGH?G@GHAGDHIIIIIEII>==
@353885/1
cccatggttgtcgaggaggtccctgttgttccattgcttgaggtctggta
+353885/1
CCCFFFFDHHHHHJJJJJJHIJJJJIJJJJJJJJJJJJJJJJJGHIJJHI
@4449793/1
tgtagtttcgtcctatacctttgaatgtccctttgccaaatacttcaact
+4449793/1
BCBFFDFFFHHHHJIIJJJJJJGGIJIHIJJJJJIJJJJJJJJJJJJJJJ
@2426511/1
ctcttgttttgcttcttttttttgacctacccttgccgatagcaataagg
+2426511/1
CCCFFFEFHHGGHIJGIJJJJJJJJJJIIJJJIJIIJIEIJIJJJJJIHH
@5975623/1
ctaaattctgctctgataaattagaatcatcccatagcaaatggtatttg
+5975623/1
@@@DDDDDD?AFHHEEHI@BIIGGHBFHIGBHECHCE?EBFGDG1?FBD?
@6479045/1
gccacattccattccatgatttattaaacccgatgctagctttcttaaat
+6479045/1
CCCFF;DBFFFHHIGEGIAIIIEIIADFHHGGGIIIIGIGCDEGHIGFGH
@354998/1
cttcatttaaaaccgctgtgtctctttctttttttgttagactgatttga
+354998/1
@@;AB?DFHFGGHIBH::FEEEDHFHIC:EABHII:F?F>>B<8BBFHAH
@5445251/1
ctaaaatattgttcaagttcacgaggagtattcttggaaacaattttata
+5445251/1
CCCFFFFFHHHHHJJJJJJJJIIGHJJJ?EGIJJJJJJJJJJJJJJIJJI
@2879734/1
attttttctgctaaagcactaccttcagcgggagaccttggctttgccgc
+2879734/1
CCCFFFFFHHHHHJJJJIJJJJJJJJJJJJJJJJIJJIJIJJJIJJJJJJ
@4937310/1
cttgacgatgttgctgaactctaacagtagcagcatatcgactaggatga
+4937310/1
@C@DFDDBHDCFFHIGGIGIJIIIJIIHGIJJJIJJFIJJGIJIIIIIGE
@7015757/1
tagataataatgcctcagagctaccttggcagctgctaattttgcttggt
+7015757/1
??@DDDEFFGHDDEEGIHCD>>EFGIC?@CGDGCDGH??FDGIGCIICEH
@2880781/1
gctccaattgcattccctttcacactagggacatgaggtgaaattattgg
+2880781/1
@CCFFFFFGHHHHIJJDHHIJIIJIIGGIG>FFHB@FH:CCD<FGEIIJI
@7016640/1
ccagtaggtaaaaagattattgtattttcttttagaactctttcaaagag
+7016640/1
@?@=DDDDFBHHDEACGHIGIGI9CHCHFE?HG<CB@<E?BDB?FFGG<D
@1367641/1
accagtttgcaaagggaagcgagcttgctgttgttgctgctgctgctgtt
+1367641/1
C@@DFDFBBDFHHGGHBBEHGIGIBCHFFH:?@B?BFFGGGIBGHIGFFH
@5448004/1
gcttccgttccaccctttctgctgcgatctttgccatagcatagttcctg
+5448004/1
CCCFFFFFHHHHHJJJJJJJJJJJIJJJJJJJJJJJJJJJJJJJJJJJJJ
@841447/1
cgcacaacaaacacttggggagttaaatcaacatcagctgagatatactc
+841447/1
CCCFFFFFHHHHGJJJJJJJIJHIIJJJJJJJJJJJJJJJIJJJJIIJJJ
@841828/1
ctgagattggggaggactcaatgccaacattgaccctaggcaaggtacag
+841828/1
CCCFFFFFHHHHGJJJJJJJJJJJJJJJJJJJJJJJJJJIIIJJJDGIJI
@6482627/1
caacaaacacttggggagttaaatcaacatcagctgagatatactcatat
+6482627/1
CCCFFFFFHHHHHJJJHJHIJJJJJJJJJJJJJJJJJJJJJJIJJJJJJJ
@6483769/1
ccacaaatccacttggaaaactgtttatcatagatccgacgacacttttt
+6483769/1
CCCFFFFFHHGHHJJJJJJJJJJGIJIJIJJJJJJJJJJJJJJJJJJJIJ
@7488879/1
tgcttctgtaaaacgccaataattgttctttcatgatactctcaagatcc
+7488879/1
CCCFFFFFHHHHHJJJJJJJJJJJJJJJJJJJJJJJJJJJJJJJJJJJJJ
@4453529/1
ggactgtcagatggttttggagaattatcaaagagaattattgaattcaa
+4453529/1
CCCFFFFFHHHHHJGHIJJJJJJJJJJJJJJJJJJIJJJJJJJJJJJJJJ
@2881741/1
cttcatccttgttttcaaagttgataaataatattaatgaaactaaaaac
+2881741/1
CCCFFFFFHHHHHIIIJJIJIIJIJJIJJJJJJJJJJJJJJIJJIJJJJI
@7018511/1
gtttcttcatttaaaaccgctgtgtctctttctttttttgttagactgat
+7018511/1
?=?DBBDDDADDDGGGEGIAHI<FH@<?FEGHHIICEHGIGIEGIG>CGC
@1881028/1
gtggaagtaagaggtctttcatttaatgttttttgaaaagcctcacttgt
+1881028/1
@CCFDDFEDHHHHJIJJJJJJJJJJIJIHHJJJJIJJJJJJJJJIJJJJF
@1882346/1
cttctttgaactaagtacagcgaaattcttattcgattgaagtaaattgt
+1882346/1
@CCFFFFFHHHHHJJEGIIJJJJIIJJIJJJJJJJJJJIJJJHIIIJJJI
@5450258/1
tttttttcctttcaagaatatactcccgtgtgatatgatatgggttgctg
+5450258/1
CC@FFFFFHHGHHJJIIJJJJJJIIJJJGGHHIIIEGIIJJJIJIIJJJI
@2432331/1
cactgattgatgtcccaatggtccacacctttgtcaccactatattcacc
+2432331/1
C@CFFFFFDAFHHJJJJIJIEEHGIGIGGGGIGIEEHGIJJGIJGGIEGC
@3421699/1
gtccgactgatgatttgaggttcttgtggaattgtgacactttgatgttg
+3421699/1
CCCFFFFFHHHHHIJJJJJJDHHIJJGIIJJIJJIIJJJJJJJJIJJGJI
@5981717/1
ggccaggtgaaagatgccggaagtatttatggagtccatatttaactgct
+5981717/1
CCCFFFFDHHHHHJJJJJJJJJJEHIJJJJJJJJHIJJJJJJJJHHHIJJ
@843425/1
atagcactcaagggcacattatgttttctaacacttccttgcccta
+843425/1
1??ABDB>DFBFBFEEE?FC:<E<2AC?BBFAFEFIE@<4?@AFFF
@4942990/1
ctcttgaggaagttggtgtagaggtgcaggctggccatgttgaatagctt
+4942990/1
CCCFFFFFHHHHHIJJGHHBHHIJGHIJJJJIJJJJIJJIIIGIJJJJJJ
@5453181/1
ggctattttagcatggaatgtaatctccaagttgtgaatcaatttcagga
+5453181/1
BC@DFFFDHFHHHJJJJIJIHHIIJJJIGIHFHHHHGHIIGIIGHIJJJJ
@4943713/1
ataacattcgtcctcctgccactcatcataatgaacaatatcttcttttg
+4943713/1
CCCFFFFFHHHHHJJJJJJJJJJJJJJJJJIJJIJJJJJJJJJJJJJJJI
@3935335/1
ggctattttagcatggaatgtaatctccaagttgtgaatcaatttcag
+3935335/1
?<<;7DBDHFH<FFBFG>IHHB4C@AHHGAF9FFHCCGHG>HEGHCHA
@6488457/1
gtatcactaataatttacaaatatcactaatcttcaatacattggttttg
+6488457/1
CCCFFFFFHHHHHJJJJJJJJJJJJJJJJJJJJJJJJJJJJJJJJIJJJJ
@3935737/1
ctgaggagcatgttcttgcctttgttgctgctgtggtggttcttgccttt
+3935737/1
@@@FFDDDHHGDBGIEIAHGGIGI@@FHIIIIIIIIDDGGIGHIGHIICG
@6488661/1
atttcattgatagtatctgatttgttgtttattagggtagcatttggagg
+6488661/1
CCCFFFFFHHHHHIJJJJJJJJJJIJIHIJJJJJJJJHIIJJJJJJJJJJ
@366644/1
ccggaaagaacctagtgtgatgacgtttctgtaccactataaatgtaatc
+366644/1
@@<DAAAAFH?AFG9<AFE>EBHIE8??BFCEFGDGA>;BG><F?GHICH
@5455659/1
gccgtgtttggtagaagcaggatgacacttaggtcgtgcatggttta
+5455659/1
BCCFDFFFHHHHHJJJJJJJJIJJJJJJJJJJJHIJIEIJJJJHIJJ
@7024208/1
tagtgcttctgtaaaacgccaataattgttctttcatgatactctca
+7024208/1
<@@BD???FFHFBEEIGHBEGHGHIIBG:EBDHHHCHIIEGEGIIGG
@1886065/1
cttgactatgtttgatgacatatcaataacattctcctcaaccttttgta
+1886065/1
CCCFFFFFDHFHHIGIJJIIJIIIIGIGHGIJJJIHIIIIGGEHGGGIFI
@7492951/1
ctccatactccttgtcttacaggtaccggtctttctcgataatcaagtgt
+7492951/1
BBCFFFFFHHHHHJJJIJJJJJJJJJJJJJJJJJJJJJJJJJJJJJJFHH
@3428502/1
gtggttcttgcctttgcagctgttgtggtggttgttgcctctgttgctgc
+3428502/1
@@@FDFFFHHHGHJGHHIJIJJDHGHIJ<?EEHGHGGDHIIGIJIIGEID
@4945220/1
gtacaatgtaatatgagttttctttgttttcaaaggctctaactaaaaat
+4945220/1
@@@FFFFFFHHHHJJIJIIJJIJJJIHHJJJJJJJJJJJJJJIJJJJJJJ
@7026438/1
ccactatctaaataaatagctgcagctaatga
+7026438/1
1?<D;3BDFCD4A<FBF>EEEHIFFEFI@HH>
@3938735/1
ctttgatggaatttcataaacaactttcaaatccttaatatacgcaacaa
+3938735/1
CCCFFFFFGHGHHJJJJJIJJJJJJJJJJIIJJJJJIJJJJJJIJJJJJJ
@4949047/1
ctatttcattgtgcattaatctatagaaaa
+4949047/1
@;8BD?B?DBDDCF9AF>4?HBFCEFHIC3
@848853/1
cgataaggtttttcaggattgatagatacatcataatgatgaataaccat
+848853/1
@@<=DDDAFFF=DACFGAGIEHIF>HGBGIIGEIGG@@@?@GHHECG@BF
@1889035/1
catcaatgttaaggaatggtttccaaccaataattgcagactggaagaaa
+1889035/1
@@@DFD?DD?DHHIGGDGHACGEHDDFHEGFFHIIGGF@DDHGBDGFD?F
@5985549/1
cttctttgactaaatactcctgaaggagtgatatcggtgtttttgagctc
+5985549/1
CCCFFFFFHHHHHJJJJJJJJJJJJJJJFGHIJJJJJGHGIJJJJJJJJJ
@369042/1
gatctagataataatgcctcagagctac
+369042/1
@?<D=DADH<8?DEFG@EIA@;3:A<CA
@850145/1
atataagattacaattcttaacattttttctttaaacaaagaacattgga
+850145/1
CCCFFFFFGHHHGHJJJJJJJIJJJIJJJJJJJJJJJJJIJIGJJJJJJG
@370454/1
accaattttatgatttctcttctcttggtgttcaacaaatctcttaatga
+370454/1
CCCFFFFFGHHHGGJJIIIJIJJIJJJFHHIIIHIJJJIIJJJJJIIJII
@5456714/1
atttcttctaatttgttcttcatttctttagtcgtagaacaattgttcaa
+5456714/1
<@<DDD?DHDF?<FBEFG>HCF<AFHHGGEECB@FFGFFFDCB@FDFHIG
@370800/1
ctttaagacactgactaaaatattgttcaagttcacgaggagtattcttg
+370800/1
CCCFDFEFFGHHHIGIEHGGIEHIIHGIEEHIGGGGHIGIHI?BFBGEIC
@6493781/1
gtttttgtgtaagtcatgaaaaagatgataaagaattttagcagtgaatc
+6493781/1
CBCFFFFDFHHDHIJJJJJIIJJJJIIJJJIIHGIJJJIIJJJJIJIIJI
@3432647/1
caggaacttcccagtcatcaggaataaagtcattaaccttcaaaattttt
+3432647/1
@@BFFFFFHHHHHJGIIJJJJJIJJJJJJEHIJJJJJJJJJJJIJJJJJJ
@2438977/1
tttttggagaggcaactcaggataactatagaggttcttctttccatcaa
+2438977/1
<@@DDD@DDF?11EEGFI<GF@<DDFFFIIF9D>FFEFIEGIIIE?DFFI
@3940761/1
atggagtttgacctctaggaccagtttgcaaagggaagcgagcttgctgt
+3940761/1
CC@FFFFFHHHHHJJJIICHGJJJHHIJJJIJJIIIJJJJJJIJJJJJJI
@853275/1
gtatatataagattacaattcttaacattttttctttaaacaaagaacat
+853275/1
CCCFFFFFHHGHHJIJIJJJJJJJJGGJJJJJJJJJJJIJJJJJJIIJGI
@3434394/1
gcccagccacaatgttacaaacctctagaggtagatatgtgtgcttgtgc
+3434394/1
CCCFFFFFHHHHHIJJIJJGIJJJJJJJJJJHGIHIJJJIJIIJJJJIJI
@3434402/1
cagcgatgattccaaagcttcaaaaccagccaagagaaaagctaactccc
+3434402/1
=8?B:@D?<DFFFEG:C:AFEH@HHFFBFG=8EFFC>?FFIEBFECFECC
@5987467/1
gtttacaaatgttgcagcattaagtcttctctgcactgtgacagtcttca
+5987467/1
@@BFFFFFHHHHHJJJJJJJJJJJJJIJJJJJJJJJJJHJJJIJGIJJJJ
@3435226/1
caatgatttcctccttccaaaaaaatacagcaagtctggtaaatttatcg
+3435226/1
@BCFFFFFHHHHHJJJJJJJJJJJJJJJJJJJJJHIJJJGHJIIJJJJJJ
@5458253/1
ctgcagggaattctaagagggtacacaattcaggcactaatgtctcttca
+5458253/1
@C@FFFFFHFHHFIHIIGGII<CFDGH:?FHHIJIGDHGCGG:9DHHIJC
@3436042/1
gctgagtgagttaaaacagtacatcgcacaacaaacacttggggagttaa
+3436042/1
==?DFDFDHHHDHC<EEGHBAHBHGGCDGIIGCHIGIDBGGCEB=F;CDH
@5459739/1
tttcagaaggggaaataggatattttcgcattcattaagattagtattaa
+5459739/1
CCCFFFFFHHHHHJJJIJJIIBHGIJJJJJJIIIJIJJJGJJJIGIIIJJ
@856593/1
gctttctaatgtttcttcatttaaaaccgctgtgtctctttctttttttg
+856593/1
@@CFFFFFHHGFHHHIIIHJIJJIIIJIIIIJIJHIEGGHHIGHIJJJJB
@1376852/1
ctccaaaattgtaaatccaggaacttccgagtcatcaggaataaagtcat
+1376852/1
CCCFFFFFHHHHGJJJJJJJIJJJJJJJ:FHHIIJJJJJJJJJIJJHIIJ
@373073/1
gttttataaattttaataacaattcaatatgaaaaaataacaaaataatt
+373073/1
;?;:A?DDBFFFHGBBGHGCCHGGGHCBAEGHEI@GHIGHGIIIIIIIIA
@4462025/1
gcctgcaattcttggttcaagatcattttaaactgtccttctgacacacc
+4462025/1
CCCFFFFFHHHHHJIHIJCDICHIEHIJIJJGHIJGIDEHIGIGIGGJJJ
@2891560/1
tcctgttggtccattaatataaaatggttcaacttctttggtgtacagaa
+2891560/1
CCCFFFFFHHHHHJJJJJJJJJJJJJJJJJJJJJJJJJJIJIJIJJJJJJ
@1892448/1
gtgcattcataattcgggccttaactttagtgaactggtcatcaactgag
+1892448/1
?:?D?BD?DDD<D:?E<<DEEE9CF<E99?CEA?:B::D9?DDDE@B99D
@4463001/1
ctcatacttaatccaatgacatggggaagtcaattgctaatattgccatc
+4463001/1
CCCFFFFFHHHHHJJJJJIJJJJJJJIGIHIJJJJJJJJJJJJJJJJJJJ
@3437729/1
ctaaaatattgttcaagttcacgaggagtattcttggaaacaattttata
+3437729/1
CCCFFFFFHHHHHJJJJIIJJJJJJJIIHHIJJJJJJJJJJJIJJJJJJI
@3438499/1
ctccaatcgcattccctttcacactagggacatgaggtgaaattattggt
+3438499/1
CCCFFFFFHHGHHJIIJIJJIJJJJIJIJHIIIJGJJHIEEGHICIJJJ?
@3439590/1
gtggttgttgcctctgttgctgctgaggctgttgttgccactgctgctgc
+3439590/1
BBBFFFFFHHHHHJJJJJJJJJJJJIJJJJJGIJIJJJJJJJJJIJJJJJ
@1893062/1
cttaactttagtgaactggtcatcaactgagaggccaaactccttcaggc
+1893062/1
@<?DDAEEHADHAHIGEEBAEIEHIIHGIIGBABGIGGIE@BCD9BGGA;
@858475/1
cccatcattcgctcctcgactgccccgatgttggagcctatgctatccgt
+858475/1
CC@BDF>DHDHFDGGGGIIIGIIIGIIEGIGIGIGHIIICHIIIIIFIID
@1377258/1
cgccaggtgtccggtcttcactgcagcctgactggtgagaaccctcaccg
+1377258/1
@@@D?DD2<<CFFDEDGBFFHEEAFF@FII>AF<;BFI;DGFIFC@FFCF
@2895121/1
gtttagaacgaagatgactgagttttccttcatgtatattttcatgagta
+2895121/1
@B@FFFFFHHHHHJJJJJJJJJIJJJJJJJJJJJHIJJJJJJJIJJJJGH
@6497197/1
cctcaacctcttgtaacatcgacaacaccgcttgtg
+6497197/1
?@<DD>?D:D::CFGHDAFCGHHHEGICGEH@FD9B
@4953878/1
ctgctctgataaattagaatcatcccatagcaaatggtatttggtaggac
+4953878/1
CCCFFFFFHHHHHJJJJJJJJJJJJJJJJJJJJJJJJEHIJIJJHHIIJJ
@1378462/1
ggccaagatcagccgtgtttggtagaagcaggatgacacttaggtcgtgc
+1378462/1
CCCFFFFFHHHHHJJGIIIJJJJJJJJJJIJIJIJIJJJJJJJJHIJIJJ
@1378800/1
ccttaatctagccacttcagccttatgcctctcaaactcaagctgtcgct
+1378800/1
CCCFFFDFHHHHHIGGIJJJJJJJJJJJJJJJJJJIJJJIIJIJIGIJJJ
@4954686/1
tgaaggattttctaaagctttgaattcataagttggttgttttttaagtg
+4954686/1
CCCFFFFFHHGHHJJIJJIIJJIJGIJIJIJJHHIJGIIGHIJJJJJIHH
@377264/1
ccttaacttgcattaaatcacatcacattaccacatttctcaaattcagt
+377264/1
@C@FDFFFHHHHHJJJIHIHIIIIGIGHHIIJHEHIIGIJJJJIJJJJJD
@378312/1
tgaggcttatacctagtgcttctgtaaaatgccaataattgttctttcat
+378312/1
<@@FFBDFFHHGHGGIFGIHBEHC@FD@FHIIIIIIGEHHE?FF@FBBGG
@859668/1
gaacaatgagtaagagcttgcaagaggtaacttctgtcttgaaatctgta
+859668/1
CCCFFFFFHHHHHIIJJJJJJJJJJJJHGIJJJJJJGIJJJJGIJJJJFG
@5464819/1
gttaaattttttcagaatcatgtgattttttttcctttcaagaatatact
+5464819/1
CBCFFFFFHHHHHJJJJJJJJJIIIJJJJJJJJJJJJJJJJJJJJJJJJJ
@1895813/1
ctaacgttatcaggttttgggtagttgggtaatattttgataacgtggat
+1895813/1
CCCFFFDDFHHHHICGIIIIICFHHIIIICFGIIIIIIIIIIIIIGHIGH
@860721/1
gcatggtttaagaaagaccaaaggtttctgttgagctagtcatttgttcc
+860721/1
@??:AD=BBAFFFEEI<E;FCFF<BHHH>CGFDGFCECFBCDFFFFBB<F
@2444065/1
cctagacttgtgcaccagctaaagaagacttatctttaaacggcagcttt
+2444065/1
CCCFFFFFHHHHHJJJJJJJJJJJJJJJJJJJJJJJJJJJJJJIIJJJJJ
@5465836/1
agcatttggaggactgtcagatggttttggagaattatcaaagagaatta
+5465836/1
CCCFFFFFHHHHHIJGIJJJIJJJFHIJJJJJJJJJJJJJJJJJJJJJJH
@2444513/1
gccacattccattccatgatttattaaacccgatgctagctttcttaaat
+2444513/1
CCCFFFFFHHHHHJJJJJJJJJJJJIJJJJJJIJJJIJJJJJJJJJJJJJ
@5465993/1
gggaagtcaattgctaatattgccatcaacgttcactgtctataaaaata
+5465993/1
CCCFFFFFHHHHHJJJJJJJJIJJJJJJJJJHJJJJJJJJJJJJJJJJJJ
@6499240/1
cttttgtgtgagcattaaatcttaaaatagatacaatgtcactagctgtt
+6499240/1
CCCFFFEFHHHHHIJJJJJJJJJJJJJJJJJJJJJJJJJJJJJJJJJJIJ
@5467141/1
acgatttcggcagcttttacctcattttcactcagaagaaataatatctc
+5467141/1
CCCFFFFFHHHHHJJJJIJJJJJJJJJJJJJJJIJJJJJJJJJJJJJJJJ
@380359/1
ctcttgttttgcttctttttttgaccta
+380359/1
@@@ADD:D>F?F<E9<CEI<@??EFF49
@2445466/1
cacggtctcaacaagttccgttttttggagaggcaactcaggataactat
+2445466/1
CCCFFFFFHHHHHHHGHIJIHIJJJJJJIJJJJJJJJJJJJJJJIIJJJJ
@862751/1
gtgcaggctggccatgttgaatagcttgctgtggtggtacagcacccggt
+862751/1
CCCFFFFFHHGHHIIGIJJGIGEHGIJFJIJHIIFHIAHEHIIGIJIJI@
@5468979/1
cttctgacacaccatctctgtaaaagaggatagcttgaggcttataccta
+5468979/1
CCCFFFFFHHHHHJJJJJJJIJJJJJJJJJJJJJJJJJJJJJJJJJJJJJ
@863057/1
ttcaacttctttggtgtacagaaatatttcggcttctgcttccgttccac
+863057/1
@@CFDFFFGHHGGIHGJJGIJIGJIIHIJGCHIJJJGIHII@DHFH>DBB
@863349/1
ctctgataaattagaatcatcccatagcaaatggtatttggtaggacgtg
+863349/1
@@@D?A=:ADHHBE::CHHI><A@<FGGHCGG><1:9CCGC?DD=<:68?
@3945998/1
gaggcttatacctagtgcttctgtaaaatgccaataattgttctttcatg
+3945998/1
@@@FDFFDHHHHHJJHHHGIJJIIEHIJGIIJGJJJJJIJFHIJJIJJIJ
@2447029/1
gtcgtgcatggtttaagaaagaccaaaggtttctgttgagctagtcattt
+2447029/1
CCCFFFFFHHGFFIIJIJJJIJJJJJJJJGIJJIJIIJJJJJJJIJJIJJ
@1897666/1
gtttcatactttttgcaattactcttttttgatgatctagttgaggaaac
+1897666/1
CC@FFFFFGHHHHIIIGGE@CHH@HEEHHGIIIIIIIIEFFGHGGGCDGG
@1897881/1
ttcagaatataatagtttcaactcatttgatttatgcttaataagcatta
+1897881/1
CCCFFFFFHHHHHJJJJJJJJJJJJJJJJJJJJJJJJJJJJJJJJJJJJJ
@1898159/1
gaagttatcaagaaatctaagattgcatcaccgaggaattccagcctttg
+1898159/1
CCCFFFFFHHHHGJJJJJJJJJJJJJJJJJJJIJJJJJJJJJJJJJJJJJ
@5991839/1
ctagaatcccacatggcaggaagttttctcgcaacttaggttatgcgaag
+5991839/1
CCCFFFFFGHHHHIIIJJJJIJJFHGGIJIJIGIJJJJIIDFHJJJJIJJ
@1384018/1
ctcgaattctttagttagggtaattaaaccaagccctatttcctcagcga
+1384018/1
@@@FFFFFGHHDHGGGHGEG<CFGIIJIIJJJDHIJDHIJHIGGGFBBDH
@1384178/1
gctgagtaaggagttgaaggattttctaaagctttgaattcataagttgg
+1384178/1
CCCFFFDEHGHHHIIIJJIHIIJJJJJJJJIIJIGIIIIJIJJIJIIGIJ
@5470735/1
gttaaaacagtacatcgcacaacaaacacttggggagttaaatcaacatc
+5470735/1
CCCFFFFFHHHHHJIJJJJJJJJJJJJJJJJJJJJJJHIIIJJJJJJJJJ
@3947971/1
ccagaacttccggcataatgagtacatcatttacatcaccgtgatctaat
+3947971/1
BCCFFFFFGHHHHJJJIIJJII<FHHIIJJJIGIJJGIDHJGGHGIJGGI
@1899467/1
cggttaaaccaagaacatgtggcctatcctctggaggaattcctttaaac
+1899467/1
?:?DD<AD?FDAFH;?AFG???FEGHCCHC:CAGBDGD>GGIGGICH@DH
@3443050/1
cctggatctgatcttaacaagccttaagagaaatcttagctgacatatac
+3443050/1
CCCFFFFFHGHHHJJJIJIJJJIIJJIJJJJJJJJJJJJJJJJJJJIJJJ
@8035611/1
ctctcattcttagttgtaacaactaggggcaccatgacgatagctttatt
+8035611/1
BBCADDFFHHHHHIJJIJIJIJJJJJJJJIJIJJJJJJJGIJJIIIIJJJ
@3443553/1
gctgtacttgaggctgagatgaaggtggtctgctgggttgctggtcaccg
+3443553/1
@@CFFFFFHHHHHJJJIJJJJJJJJHHIHHJJJJJJJIIJJJJJJJJJJJ
@864818/1
aagaaatctaagattgcatcaccgaggaattccagcctttgatagcaatc
+864818/1
CCCFFFFFHHHHGJIJIJJJJJJJIJJJJJJJJJJJJJIJJIJIIJJJJI
@865087/1
taagaacaatgagtgagagcttgcaagaggtaacttctgtcttgaaatct
+865087/1
<@@FDDDFBHHBFFFHIADFBFCHEIIAHG?DEHGIIHGGIHHIGI>GIH
@1900007/1
cgcacaacaaacacttggggagttaaatcaacatcagctgagatatactc
+1900007/1
=@<BDADADFFFBFEEAE:1AE:1?EGCFF<?B9DEFEF@9DFFDEFEEF
@7505390/1
ctgctgttgttgaggctgctgtggtctctgctgttgctgttgttgctgag
+7505390/1
CCCFFFFFHHHHFIJJJJJJJIIJIIJIJJJJJHIIIIIDGGGIHFIIBF
@2448016/1
tggatgaggaaatttttcataaagaa
+2448016/1
<?;?D?D3:?C<D:C<CGBFE<FHH:
@5994738/1
gttcatgaattgctccctccacctgaactagttcatatttcggagtcgtc
+5994738/1
CCCFFFFFHHHHHJJJJJJJJJJJIJJJJJJIIJJJJJJJJJJIJDHIII
@7039209/1
ctttttcttgatctctttcattatcgtaaattgtcacggtctcaacaagt
+7039209/1
@CCFFFFFHGADHGIJJJJJJJJJEFHJJJIIIHGGEIIHHGIJIJD;F?
@384924/1
gcatcgtgatacgatgtaatattgaaggcaataaagtaaccttcaacata
+384924/1
CCCFFFADDBFFHGIJEHGJJJIIIJIIIIJCHIJICCGIIIJIIJJJJI
@7039681/1
gtgtttttgagctcatacttaatccaatgacatggggaagtcaattgcta
+7039681/1
B@@DFFFFHHHHHJIJJIIJJIJIIJGIJJJJJIJIIJIJHIJIJJGIII
@4960067/1
catcaacgtatcgaaccgcactgtttacaaacttctaattatcaatgaca
+4960067/1
CCCFFFFFHHHHHJJJJJJJJJJJJJJJJJJJJJJJJJJJJJJJJJJJJJ
@1900945/1
gtcgacaattgtaccaagctctggcattttcctgtgactgatttttcttc
+1900945/1
C@@FFFFFHHHHHJJJGJJJJIJJJHIJJJJJJJAHIIJJIJJJJJJJJJ
@1901679/1
gccaaaatttgttcacactgttcctggctgagagtaattcgtcgcgcatt
+1901679/1
CCCFFFFFHHHHHJJJJJJJJJJJJJJJJJJJJJHIJJJJJIJJJJJJJJ
@3949763/1
cttctttgaactaagtacagcgaaattcttattcgattgaagtaaattgt
+3949763/1
CCCFFFFFHHHHHJJIIJJJJJJJJJJJJJJJJJJJJJJJIIHIJIIJII
@1903394/1
ttcaagatcattttaaactgtccttctgacacaccatctctgtaaaagag
+1903394/1
CCCFFFFFHHHHHJJJJJJJJJIJJJJJJJJJJJJJJJJJIJHIJIJJJJ
@2452056/1
gtaccataacaaactgctacaggtagtgtcgacaattgtaccaagctctg
+2452056/1
CCCFFFFFHHHHHJJJJJJJJJJHHJHHJJJJJJJJJJIJJJJJJJJJJJ
@3445575/1
atggaggataattcctgaattatttcttgacgatgttgctgaactctaac
+3445575/1
@CCFDFFDHHHHHJJJJIDJJIJIJJIJJIJIGIIIIJIJJIIJJIIJJJ
@6505679/1
gttgcggttaaaccaagaacatgtggcctatcctctggaggaattccttt
+6505679/1
@@@DAADDHHFFHIIIGGCHGIEFFGFGHHIIJJJJJJGFHGIEGGIGGJ
@3445607/1
gataataatgcctcagagctaccttggcagctgctaattttgcttggtgt
+3445607/1
CCCFFFFFHHHHHJJJHJJJJJJJJJJJIJJJJJJIHIIJJIJJJJIDFD
@3445702/1
cttggttcaagatcattttaaactgtccttctgacacaccatctctgtaa
+3445702/1
BB@FFDDFFHHGHJIJJJJJIIJJJJJJGIJJJIJIJJJJJJJJJJJHIJ
@1905672/1
cttaattttaaatttgtataatttcaagataacaaataagatagcttttg
+1905672/1
CCCFFFFFHHHHHJJJJIJJIJJJJJJJJJJJJJJJJJJJJJJJJJJJJJ
@4964745/1
gattatttttcctttgatgctgctcaatttaccttcatccttgttttcaa
+4964745/1
CCCFFFFFHHHHHJJIGIJJJJJJJJJJJJJJIJJIIIIIIJJHJJJJIG
@8040050/1
cttgcattaaatcacatcacattaccacatttctcaaattcagtcttgaa
+8040050/1
CCCFFFFFHHHHHJJJJJJJJJJJJJJJJJJJJJJJIIJJJJJJJJJJIJ
@7511039/1
tggcgtgtaatcactgctgaggcttgaacaagcccttct
+7511039/1
@?@DADA@B<CFBEI@>B<FFDHGC@;:1:1:;?DE@9?
@869200/1
cactttatatgttcttttaacactctttgatggaatttcataaacaactt
+869200/1
CCCFFFFFGHGHHJJJJJIGIJJJJJJJJIJIJJIJJJJIJJIJJJJIJJ
@6508505/1
ggtaaatttatcgcaaggtaatgtaaaacaatatctattcaacaaaggaa
+6508505/1
BCBDFFFFHHHHHJJJJJCHGIJIIJIJJJJJJJJJIJJJJJJJJJJJJJ
@6000343/1
catggtttaagaaagaccaaaggtttctgttgagctagtcatttgttccc
+6000343/1
CCCFFDFFHHHHHJJJJJJJJJJHHIJJJJJJJJJJJJJJJJJJJJJJJJ
@3447362/1
agaattttcgtttggagcaaatacaatgtatttgctgtctttgtgtcttg
+3447362/1
CCCFFFFFDHHHHJGGIIJJJJJJJJJJGIIJIIJJIIJIJJIIHIGHJI
@387733/1
tttattctcattaaggaattccggtttctcaaaacatggtgctggatgag
+387733/1
CCCFFFFFGHHHHHIJFGIGIIIIHIIJJJJIJJJJIJIDGHIJJIIHJJ
@1389411/1
ggtcattccaatcttgatgcatgatgaaatcatgaagtctaggaaagaaa
+1389411/1
BCCFFFFFHHHHHJJJJJJJJJJJIJJJJJIIIJJJJIJJJJJIIJJIJJ
@7513364/1
ccgtgtgatatgatatgggttgctgtttacaccaacgataaaatcaggct
+7513364/1
@@@FFEBFHBFFHFGHIEGCFFHEHGHEHGHIIIIIIGGICHIIIGGCEA
@2452819/1
gttagactgatttgatagagcacggaaggtggaatttttgcattttttat
+2452819/1
CCCFFFFFHHHHHJJJJJJJJJJJJIJJGFEHIJJJIJJJJJIJJJJJJJ
@8042643/1
agggttcatgagttccactttcacaatcaattaattggtaacatggtaaa
+8042643/1
@@@DDDDFHGFFHJIGIJJHGGGJJJFIJCGIIAGGGG?EFGHIIGFAHG
@6001955/1
gcagtaacaagattttcacatggctgcccctttattatccctttcagtgg
+6001955/1
B@CFDFFFHHGHHJJJJJJJJJJJJGIIJJJIIJJJJJJJJJJJJIIIIJ
@7044051/1
acaacaaacacttggggagttaaatcaacatcagctgagatatactcata
+7044051/1
CCCFFFFFHHHHHJJJJJJIJIJIJJJJJIJJIJJJJJJJJJJJJJJJJI
@4967680/1
catgttttaatcagtaggtgacattagtctagtttgatgagctgt
+4967680/1
@CCFFFFDHHGFHICFFGIGBDHHIIIAFGIGHBEGIIIEIGIII
@2455252/1
attcttggaaacaattttataattattggatatattcataccacattcca
+2455252/1
@CCFFFFFHHHHHJJJJJJJJIJJJJJJJJJJJIJJIJJJIIJJJIJJJJ
@2455382/1
gaaatatttcggcttctgcttccgttccaccctttctgctgcgatctttg
+2455382/1
CCCFFFFFHHHHHJJJJJJJJJJJJJJJJJJJJJJJJJJJJJJJJJJJJI
@1392346/1
cgattggaaaaataatcagaataagaacggtattgctctgcagggaacgg
+1392346/1
CCCFFFFFHHHHHJIJIIJJJJJIIIIIJJDHIJJJJJJJJIJJJJJJIJ
@2456813/1
ccacttttatgaatgattttgatccaaccttctggtagcatttcaaaatg
+2456813/1
<@<DBDDFDHH?<ACHIEFE<GHC<EHCEBACHAE1:??DBFBDDFGF?9
@874786/1
gtctctgctgttgctgaggctgttgtggtctctgctgttgctgaggctgc
+874786/1
CCCFFFFFHHHHHJJJJJJJJJHIJIJJJJJJJJJJJJJJJJJJJJJJJI
@874833/1
gtcgttggttcagattctattggtttgtttggtttaaattgtctaactac
+874833/1
@@@FFFDDHHHHHIIIDHGIIIJHIE8AFHBGGIIFGEGIEDFICHGIIG
@8044869/1
cactgtgacagtcttcaagcactgagttagaataccaacctgaatttcag
+8044869/1
CCCDD=BDHHH<D?EGHGGGIIIGIIIGHHGIBFHGIGEG?DGGGIFHHG
@3960043/1
ccaagaggagagcttttattgaatagaataggaatgtcagg
+3960043/1
??;ADDDDFFHHFBFGFHEH@CAF@3<FBDGBEEEHID@F;
@1394445/1
gttcattacctaagatatttgttatgatctccggccaagatcagccgtgt
+1394445/1
@@@DD?DDFHHDHGI4<?CDDCEF?CFDE:FHF?EGHGFH>FDEFHI6?8
@6006710/1
ccttggcttaagagagaaataaagagagaaatagaaaataaatatataaa
+6006710/1
CCCFFFFFHHGHHJFJIJJJJJJJGIIJIHHIIJJJJJJJIJJIJJIIJJ
@394911/1
gtctggtaattggagcggcttgtctaacttgaccaacggtaaaagcagga
+394911/1
@@@DDDDDFHHHHGIIIIIII@D<C<D@DHB<@F9DBAD?CGCI92@FH;
@877189/1
gtgaagaactgaaagcagatctaaatttctcaaatttctttctatatcca
+877189/1
CCCFFFFFHHHHHJJJJJHIJJFF<FJIJIJJJGHIJJJJJJJIJHJJJI
@4479694/1
gtgggtaggggttgtttccctagactgtggttgagacacttgctggggag
+4479694/1
CCCFFDFFHGHFHIHIIJIJHIIIJIJIIIHGGGIHGGHIJDGJIJJJCB
@6513535/1
ggcctacaatgcattacagtatctc
+6513535/1
?@?DBDDDBBFDDE?EABA:<A<:A
@4480886/1
ggcgtttctgtaccactataaatgtaatcggtggcgtgtaatcactgctg
+4480886/1
BCCFDFFFHHHHHJJJIJJIIJJIJIEGIIJFHIJJGHIJJJJIJJJJJJ
@7517615/1
gtcctgttggtccattaatataaaatggttcaacttctttggtgtac
+7517615/1
@@@FFFFFHGHDBHIIIIIIIIIAHIIF<<AFHGIIIIII@D?FDGG
@2458782/1
gtccagattcctgttgtggaccagcttgtgcttgtcttccaccctttttt
+2458782/1
@@@DDDDDHFHHAHGDECEEEBGCEHH;GH@AHG?<FF>F?FBFHIHIII
@1397485/1
gtaggacgtgctgtaccttgtatactagcatgactgactagatagaagtc
+1397485/1
CC@FFFFFFHHHHGHIIJJJIJJJJJJJJJJJJJJJJJJJIIJJIIIJIJ
@2459388/1
ttcacactgttcctggctgagagtaattcgtcgcgcattctgttgtatat
+2459388/1
CCCFFFFFHHHHHJJJJJIJIJIHHIJJJJJIJJIJIJJJJJFIIIJJJJ
@6009139/1
ggcaggaagttttctcgcaacttaggttatgcgaagtacataactttctt
+6009139/1
@CCFFFFFHDFHHJJJJJJJJJJIIIFEGIJJJIIIJIIJJJJJJJJJJJ
@7518383/1
atcagaatcaaaatggttgtcatcccataaaacatgataatgacttggcc
+7518383/1
CCCFFFFFHHHHHIJJHIJJJJJJIJJJJJJJJJJJJJJJJJJJJJGJJJ
@1911955/1
agtaaattgtaaaatgctaatatcctaacgttatcaggttttgggtagtt
+1911955/1
CC@DFFFFHHHHHIIJJJJJJJJJJJIJHIHIJJJJJJ?EHIJJG?DGHI
@4481537/1
gctgctgctgcggctgttgttgcctctgctgctgctgctgctgaggcggt
+4481537/1
CCCFFFFFHHHHHJJJIJJIJJJJJJIJJJJJHIIIJJIJJIJHIJIJH=
@7518821/1
cagtcttcaagcactgagttagaataccaacctgaatttcagcaattttc
+7518821/1
@C@FDDFFDFFFFHFB>G??EHEHHGHG?EFGHGDCFDFGGHFHAHDGGI
@6518540/1
gtgatatatttttgcatctgttataaatgtaggaagttatcaagaaatct
+6518540/1
CCCFFFFFHHHHHJIJJJJIJJIJIIIJJIHIJJJJHIJIJJJJJJJJJJ
@6518849/1
ctgttcttcttgaagttggttcagctgtagtctgtctgcatctgtatatg
+6518849/1
CC@DDDFDHHHH>BGBFHGCEHHIIIGIIIFGHIIIGIEBDGDHDHIIGI
@7047158/1
cagcaataaacgtttttccagagccagtaggtaaaaagattattgtattt
+7047158/1
@@@?DDDDHBAHHGGABB<BC>G?E>EA@FG<CEF>GG@?BFGGC40?FG
@7047231/1
cctctggtatccaaaggcactgttttcaccggaggaatttgtttgtgatt
+7047231/1
CCCFFFFFHHHHFIHIIIJJIIDGIJJJJJJJJJIEHHIJIJJJJJFHIJ
@880672/1
cagcattcagtagcatcgtgatacgatgtaatattgaaggcaataaagta
+880672/1
@@CFFFFFGHHHHJJJJIIJJJJJJJJJIIJJJJJJJJJJJJJJJJJIGI
@4972510/1
ggttgagacacttgctggggaggtggacctctttgtgcccatggagtttg
+4972510/1
@C@FFFFFGHHHHJJJJIJICGH:?GHGIJJJIJJJJGIIJJJIGHGHIG
@4972725/1
gcagggaattctaagagggtacacaattcaggcactaatgtctcttcaaa
+4972725/1
CCCFFFFFHHHHHJJIJJJCGHIIIACGIIJJJJJJIJJJGHIIJJJIJJ
@8048470/1
gtcgtgagaagctgcaacggctgctatagatggaacgttgatctggtctg
+8048470/1
@@CFDDFFAHGGHIIJIIJEIGIJFIJJGEGGHIEGGBGBGEGDDEBFGH
@4972948/1
cttttattgaatagaataggaatgtcaggtgcgttaacttttggtggctt
+4972948/1
CCCFFFFFHHHHHIIGGIJJGHGHFIGIJAFFHGHGIJIJIIEI?DDFGH
@1399463/1
ctgtctttgtgtcttgcacgacctttggattgaatataagaccttgttgt
+1399463/1
??@ABDDDDDFH?F>FEGFHGHEHHCCE9ECE>BG@?<<GCGG<D>GHIF
@1913218/1
ctatcattgccaattggtagtggatctctagtataaagattacttctacc
+1913218/1
CCCFDDFFGFHHGEDFFGFG?FEHBEHGIGIHCHGGHGCBGIGHGIGHHH
@1400533/1
ataagattacaattcttaacattttttctttaaacaaagaacattggatt
+1400533/1
CCCFFFFFGHHHHJJJJIIIGIJJJJJJJJJJJJJJJJJHIJIJJJJIJJ
@2462249/1
gttgcggttaaaccaagaacatgtggcctatcctctggaggaattccttt
+2462249/1
CCCFFFFFHHHHHJJJJIJJJJJIJJJJJJJJJJJJJJHIJJJJJJJJJJ
@6012815/1
taacgattggaaaaataatcagaataagaacggtattgctctgcagggaa
+6012815/1
CCCFFFFFHHGHHJJJJJJIJJJIIIIJHIIJJHIJJJIJJJJJJJJJGI
@881490/1
gtcccatgctatgggtgaaagatcctcttcttcaaatccagaattaaaag
+881490/1
CCCFFFFFGHGGFIICFGHGIIIIGIJIJJJJJJJI?GHJJIIJJJJJJC
@5483090/1
gggagttaaatcaacatcagctgagatatactcatattgaggataagaaa
+5483090/1
@@@BD=ABDCDDDAHDFFIIIIIHD@E?C<AHBGEIIGEBAHIGEFIDBB
@881591/1
cacctatcgtgataaagccgacaagtgtcattgataattagaagtttgta
+881591/1
@@@FDFDFHAFBDEEGIGCHJIJIJCGIIJFJGGGGIGIGCDDHIJJJFI
@4484727/1
gcggtaccatggtataactatcttattgagataattatcttttgaaacaa
+4484727/1
@CCFFFFFHHHHHJJJJJJJJJJJJJJJHIIJJJIJIJJJJJJJGHJJJJ
@2918297/1
ctcattttcactcagaagaaataatatctcagcaccaattttatgatttc
+2918297/1
C@@DDFFFHHHGDGI>CFECGIEIEEHGIFEFGHGIIBHGHIGIIIGIIE
@882075/1
cactaatgtctcttcaaaatcttcttcatcacgtcgtctttttttaccaa
+882075/1
@C@FFFFFFHHFHGGIJIGIIIJGHHHHHIJIIIGBFEGCGIJJIIJEIJ
@6522541/1
gttattattttccttctttgcttcaggttcattatcttcgatggcttctg
+6522541/1
@@?DDFBDHFHHFHJIIIIEIIIIDHCEFFBIGEIGHGHIIJ>GIIIGIH
@2463095/1
aacgagaaccaatttcttttttaaaataatcagcaaaatccaaaagattt
+2463095/1
@@@FFFFFHHHHHJJJJJJJJIIJJJJJJJJJJJJJJJJJJJJJJJIJJJ
@7522691/1
gctgctcaatttaccttcatccttgttttcaaagttgataaataatatta
+7522691/1
CCCFFFFFHHHHHJIJJJJJJJJJJJJJJJJJJJIJJJJJJHIJJJJJJJ
@8051174/1
cttgttttgcttctttttttgacctacccttgccgatagcaataaggcct
+8051174/1
CCCFFFFFHHHHHJJJJJJJJJJJJJJJJJJJJJJJJJJJJJJJJJJJJJ
@8051529/1
ctgcaattcttggttcaagatcattttaaactgtccttctgacacaccat
+8051529/1
CCCFFFFFHHHHHGIJJJJIJJJJJJJJJJJJJIIJIJJIJJJJJJJIJJ
@1915410/1
gttgctttcgcagggtaagtctttcagtctcatccacattttatgtgctg
+1915410/1
??8ABDDAABFDHIGAEEA2?ABCH@GFGGGII@GED??GHEDEHDAG?F
@3453063/1
aaggcttttgggtcgtgagaagctgcaacggctgctatagatggaacgtt
+3453063/1
@CCFFFFFHHGHCGHEHGHIJJIJJJJIJJJJJJGIIGGIIIJJIJIJGI
@3453916/1
ggcagcttttacctcattttcactcagaagaaataatatctcagcaccaa
+3453916/1
@@@DDDFDHFFFFEEBGIJJJGHECFHFHECECFDFHHGJGGEHGGGHJJ
@8053715/1
gtactatcttcaaagagaaaaagtgcaatactaaaattttattcagtata
+8053715/1
CCCFFFFFHHHHHJJJJJJJJJJHJJJJJJJJJJJJJJJJJJJJJJIIJJ
@1403973/1
ggagctttattgctgttcatgccatttagagcctcaatagtcatttgtct
+1403973/1
CCCFFFFFHHHHHJJHJJJJJJJJJIJJJJIIIIJJJJIJHIIJJIGIJI
@7523682/1
ggcaagtgttgggattttgaccatcttcaacgaatcaaattcactttgag
+7523682/1
?@;DDDDDHHFFFCGHIIH;CDCFHIIGIIG@?;D;CFFFGFBAGHII?7
@3969909/1
ggggaaagaagacagaaaagatagtgatgtttaagctgaaagattcagaa
+3969909/1
B@CFDADFFDDGHIJIGEHIGGIJFHIGHGCIIJJIHIGHGIIHGIGIII
@2921539/1
gccactgattgatgtcccaatggtccacacctttgtcaccactatattca
+2921539/1
CCCFFFFFHHHHHJJJJJJJJJJJIJHJJJJIJJJJJIJJJJJJJJJJJI
@2921906/1
gctgagtgagttaaaacagtacatcgcacaacaaacacttggggagttaa
+2921906/1
@C@?DFBDHFHHHJJJIGGHGHEHHIIJJJGHGGHIGIGHGIJIGH<CFI
@2465815/1
gcctcttgttttgcttctttttttg
+2465815/1
@?<DDDD?D?BDBGG?<C<AFHF81
@2466734/1
gtcacttcaaactgttgctcagcagctatctcttgtaggaactggactgc
+2466734/1
CCCFFFFFHHHHHJJJJJJJJJJJJJJJJJJJJJJJJJJJJJJJJJJJJJ
@3456939/1
aaggaattccggtttctcaaaacatggtgctggatgaggaaatttttcat
+3456939/1
@@BFFFFFHHHHFIJJJJIJIIJEHIICFHJJJHIIIJIIIIJJJJJJIJ
@405252/1
gctccaattgcattccctttcacactagggacatgaggtgaaattattgg
+405252/1
@C@FFFFDFHFFHJJGEADDHIIIIHIJJJIGGHIJIH:??DH@DGCIII
@5485650/1
tgttgttgttgctgctgctgttgttgttgttgaccccatggttgtcgagg
+5485650/1
@@CFFFDAFDHHHGHBHIGGHIGEDHAEGCGGIIJGHGHGI?DFGHGHIJ
@4487307/1
accgggcttactaagggagttttcttgatcattttcgtttacccagagag
+4487307/1
CC@FFFFFHHHHHJJJIIIFHIJJJJJJJJJIJJJJIIIJJJJJJIHIHI
@3971684/1
gatagctttattctcattaaggaattccggtttctcaaaacatggtgctg
+3971684/1
CCCFFFFFHHHHHJJJIJJJJJJJJJJJJJHIIJJJJJJJJIJJJGHIJJ
@5486160/1
gctgtgtctctttcttttttgttagactgatttgatagagcacggaaggt
+5486160/1
@CCFDDDFHHHHHHIJJJJJJIJJJIJJJHIJJJIJIIJJIIJIJGGHJ=
@4980448/1
cttgttttgtcataagttgtaacagtaagttcttttttttccttgactat
+4980448/1
@C@FDFFFDACFFGJJJIIHIIIJJFBHBEFAGEFHHJGGD?DFHIGGEH
@3973306/1
cactttcacaatcaattaattggtaacatggtaaaataccttctttgact
+3973306/1
CCCFFFFFHHHHHJJJJJJJJJJHIJJJJJJIIJJJJJJJJJJJJJJJJJ
@7054062/1
ataacgaatttttttcttgttattttcttgatcagaacaatactcatcag
+7054062/1
CCCFFFFFHHHHHGJIHGIIJJIJJJJJJJJJIJJJJIGJIJJJJIJJJI
@1407488/1
ggcatgggtcactattaaagttgatttgtcttatcgacttgacaattttt
+1407488/1
@7@BD?DDDF8DD<CFFF9DACFFH>H@HHHDCHCCCFFFFFBD?BB@GC
@405532/1
cgctcaaacatgcaaatgtgacattattgactaaggccgatctgagg
+405532/1
@?@DDDDDDFFAFFGB4C3A<CH@?E?<FEC<C?EE;FF<@FFFFFA
@7054840/1
gctcacttcaccaacattcatgaataatggaaaatcacatagcttcggcc
+7054840/1
CCCFFFFFHHHHHJJJJJJIIIIJJIIIJJGIJIJJJIIJJIJJJIJJJI
@3458903/1
ctagttggagatccatagcgcaccattgagagctcaggagggaggtcctt
+3458903/1
@@<DDFFFHDHHGIIJJIBHIIJIGIJIGIIIIJJJJJBDGG?;@<@DHI
@1918978/1
ctgagcgactaatgccactgtgtccacaagaaaaaaggttcttttacccc
+1918978/1
CCCFFFFFHGHHHJJGIJIJGHIHGHHIIIIJIJJIIIBFHIJIIIJJHJ
@4488279/1
tctccttcaacaatcgtcggtacaatgtaatatgagttttctttgttttc
+4488279/1
@@@DADDAHFHHHEFFIB@:<3?FB?<:C?<F<DHHBFDG>BFHGHCHHB
@2926141/1
gctgaggctgctgtggtctctgctgttgctgaggctgttgtggtctctgc
+2926141/1
???D1;?BBBDDBEEEEEEFDFE9FCCEEB><E;BDDDEI?D<?DB@8?8
@8059266/1
ctcaatgatttcctccttccaaaaaaatacagcaagtctggtaaatttat
+8059266/1
@@@FFFFFHHHHGJJJIJJJJJIJJJJIJJJJIJEGGHICE?DGGIJIJI
@2927534/1
gcctcttgttttgcttctttttttgacctacccttgccgatagcaataag
+2927534/1
CCCFFFFFHHHHHJJJIJJJJJJJJJJJJJJJIJJJJJJJJJJJJJJJJJ
@7057587/1
ccggaaagaacctagtgtgatgacgtttctgtaccactataaatgtaatc
+7057587/1
@@@?D@DAAFBHAFAABACDHEEHB<?@@F9EFGGIGGIIAFHIG4?GFG
@8060429/1
attcattacatatgtatttatactgacataatctcattaacagttttgcc
+8060429/1
CCCFFFFFHHHHHJIJJJJJJIIJJJJJJJJJJJJJJJJJJJJHIJJJIJ
@8060478/1
ccggtcctggtccagattcctgttgtggaccagcttgtgcttg
+8060478/1
=;@BDDDDD<DD>?FE@BBHGBEH>AGH?D>FGIIFIHDDBBD
@4489233/1
gccacttctttgaactaagtacagcgaaattcttattcgattgaagtaaa
+4489233/1
CCCFFFFFHHHHHJJJJJJHJIJJJJJJJJJJJJJJJJJIJJIIIJHJJJ
@1410047/1
cattttttctgctaaagcactaccttcag
+1410047/1
@@@DA;D:CD<<DC<E:CGB3AEE322??
@4489594/1
actaggcatagggtgtcccacaatatcttgtttaagtggggaattaatag
+4489594/1
CCCFFFFFHHHHHHHIJJJJJIJJJJJJJJJJJJJJIJIJJHIGIJJJJJ
@407354/1
gcagtctcttgttttgcttctttttttg
+407354/1
?@@;DDDD>CBCFFD9B<AIHHBHIIA8
@2469410/1
cctatttacatgcctagacttgtgcaccagctaaagaagacttatcttta
+2469410/1
CCCFFFFFHHHHHJJJJJJJJIHHJJJJIJJJJIJJJJJJJJJJJJJJJJ
@7527572/1
gtatccttttgggcggtaccatggtataactatcttattgagataattat
+7527572/1
CCCFFFFFHHHHHJIJGHHJIIJJIJJJJJIIJJJJJJIJIIJJGHIJJJ
@4490116/1
caagcccttctgatagcctgcaattcttggttcaagatcattttaaactg
+4490116/1
<@@DDDD3CDFBFGCEBFHI;C<F?CF9<<FE?BGAFIE<9D4BGB:?09
@7058699/1
tttttcttgatctctttcattatcgtaaattgtcacggtctcaacaagtt
+7058699/1
@@@DD?DAHFH<DCFE>BHIGIICBHBFCGHGEDGIIICFHCGFGBDBFG
@5491634/1
ctcaggagaaatttcaatttttgcaaattgttcgtagtgaagaac
+5491634/1
@@@DDADDDHHFHA4FH?H4CFEBHFEHIBFDHEE;DDDGHII>D
@2928950/1
agtttcttttttgatgttacagagtttagcggctcttgtttcatactttt
+2928950/1
BBBFFFFFHHHHHJJJIIJJJJJJIJJJJJJIJJJJJJGIJJIJJIJJJJ
@8063661/1
ggtcattccaatcttgatgcatgatgaaatcatgaagtctaggaaagaaa
+8063661/1
BCBFFFFFHHHHHJJJJJJJJJJJJJIJJJJJJJJJJGIJJIIHIJJJJJ
@7060644/1
gcctaattgatccataataagtctaaatagaccttcagggtcattatggg
+7060644/1
CCCFFFFFHHHHHJJJJJJJJJJJEGFFJJIJJJJJJJJJFHIJJJJJJJ
@8066523/1
gtgatatgatatgggttgctgtttacaccaacgataaaatcaggctttat
+8066523/1
@CCDFADDDFH?C>FIIGGBHEHIIIGG;AGEDGEEE@FHGGIIIIIIIG
@413606/1
cttttttccaaattgcctctccattcaattgaagaagcaatttcttcgca
+413606/1
<??DDEFFFDHBHIF<FGGHDEHIIIIIGGFAHE>G>;FGGIIIHIIIIG
@897372/1
ctccaactccgacaaacgccatcctctcattcttagttgtaacaactagg
+897372/1
CCCFFFFFHHHHHIJJJJJJJJJJJJJJJJJJJJIJHIJJJIJJJJJJJJ
@6530787/1
cagtcatcaggaataaagtcattaaccttcaaaatttttccgaggtttaa
+6530787/1
C@@FDFFDHHGHHIIHGIJHIJJJGGIIJJJJJHIIJJJJJIJIJGHJIJ
@3977677/1
gctaattttgcttggtgtttgttttctccaactccgacaaacgccatcct
+3977677/1
CCCFFFFFHHHHHJJGHHJJJHIJJJJJJJJJJJJJJJJJJJJJJIJJJJ
@6531365/1
atacctagtgcttctgtaaaacgccaataattgttctttcatgatactct
+6531365/1
@CCDFFFDFHDHHJJHFGGHIIIJJJ@GEEIGJGHGIHHDEIHFGGIGHI
@5493468/1
agataataatgcctcagagctaccttggcagctgctaattttgcttggtg
+5493468/1
@@@FFDF?FHFHHIIEII?ED9GHE4F>EGDFFCFIGGHGIIIGG<DE?D
@2931624/1
gagtaatctctgtatcaacaactgtaccagccggcacattcatatttctc
+2931624/1
BCCDFFFFHHHHHJJJJJJJJJJJIJJJJJJJJJJJJJJJJJJJJJJJJJ
@6533321/1
agaacaatgagtgagagcttgcaagaggtaacttctgtcttgaaatctgt
+6533321/1
@@@DFFDFHHHFHIIGHGGFHHIDHHIJACGGHHIJJJJIJGICFEEIDB
@6533924/1
gcacaactgataagttaagcattgcagttcatcagaatcaaaatggttgt
+6533924/1
CCCFFFFFHHHHGJHIJJJJIJJIJJJHHGIIJJJJJJJJJJJJJJGIHF
@6534465/1
ggctgctgtggtctctgctgttgctgttgttgctgaggctgctgtggtct
+6534465/1
CCCFFFFFFHHFHIJJJIJJHHIIJIIJJHIJIIJGIIGGGGCHGDCDFG
@2933785/1
gcaatttccaagaaactttacttttcacaaataaatataaaaagaaaata
+2933785/1
CCCFFFFFHHHHHJJJJJJJJJJJJJJJJJJJJJJJJJJJJJJJJJJJJJ
@2934206/1
ctctaactaaaaattcttttttaagtaacaaagcttcagtaaataacaaa
+2934206/1
CCCFFFFFHHHHHJJJJJJJJJJJJHIJJJJJJJJJJJJJJIJJIJJJJJ
@8067585/1
cactcctcaaggtacacccctataagggcttcgatagaatctgcaacaac
+8067585/1
CCCFFDFFHHGGFGHIGHIHJIIJJJGJJJJJJIIIIJIJJIIJJGIIJG
@415695/1
gttcttgcctttgcagctgttgtgg
+415695/1
=1?B?ADA:?BF?F<<CHEGE<GHH
@7066680/1
caattagaatttataagtgttgcggttaaaccaagaacatgtggcctatc
+7066680/1
@@@FFFFFHHHHGIJJGGIHIGGIGHHJJIJIJJGIIJJIHFGGHIGGHI
@3980993/1
gggaattctaagagggtacacaattcaggcactaatgtctcttcaaaatc
+3980993/1
B@@FDFFEHHHHFJIJAEFHFEFHEHHJJJIGGGGCGCFBFGEHEAGGDG
@3981094/1
attcgagctgacttgggaggtttggtgcccgcccgccatattgtagcttt
+3981094/1
@@@DFBDDFHHGHIEGG?FHE>HFFFHHGHIGGHFGEGIGIFACHECGGH
@6021610/1
gcctcttttaccattgtacgagtttgagcatcattcattttcttcattgt
+6021610/1
CCCFFFFFHHHHHJJJIIJJIIHIJJIJJIJJJIJJJJJJJJJJJJJJJG
@7530594/1
ggcagcttttacctcattttcactcagaagaaataatatctcagcaccaa
+7530594/1
B?BFFFFFHHGHHJJJJJJJIJJJJJJIJIGHJJJJJJJHIJJJJJJJJG
@418007/1
atcagtttgagatactgtaatgcattgtaggccgcacatgtttgtgcttc
+418007/1
CCCFFFFFHHHFHJJJJFJJIJIIJJIIGJJIHHIJJJJJJJJJIJJJIJ
@6024832/1
gcctatcctctggaggaattcctttaaactgatccatgatcaatctcata
+6024832/1
?@@DDD>?DF>BD<EAGG<EA?<BE4AF99AFHG>DC<?4CFH<FF><D4
@8075379/1
atcagaagttgacattctatccaaagaattttcattacattttttatgct
+8075379/1
CCCFFDFDDDDHFHJIGGEDBHGHJJGEGH<HIGIIIJHIIJJFIFBFHB
@6026130/1
ccaaaatttgttcacactgttcctggctgagagtaattcgtcgcgcattc
+6026130/1
CC@FFDAEHHHHFIIJJJJIIJJJJJIJJGIIGEGHJJFHFGHIII>FHF
@2485019/1
tagtgcttgtttttcaggtcatggcagactctgagaacttttaacaatga
+2485019/1
BBCDFFFFHFHHHJJJJJIIJJJJJIJJJJJJJJJJIIIJJJIIJJJJJH
@2485110/1
ctagactgtggttgagacacttgctggggagg
+2485110/1
???DDDABDBDBDI3AE?F?33<CFB@??ED8
@420979/1
ctgctgtggtctctgctgttgttgttgttgctgaggctgctgtggtctct
+420979/1
CCCFDFADDHDHHJIGIGIIEIGJHIIFGHIJIGHIJJIBFHEGEDGEHC
@4493680/1
ctttactaaaaggctacacaaacaatcacctgaatccttagaattcaaaa
+4493680/1
CCCFFFFFHHHFHJIJJJJJJJJJIJJIIJJJJJJJIJIIJIJJJJJJJJ
@5496883/1
cttcaatgtcatatttccaggttgttctataagtttatagatgtctaact
+5496883/1
@@@1BDFDFDHCHIIIIIGGHCHHHEHIIIIII<FEHIGGG@GIGIIIII
@7531507/1
ctccttgaatgaatttttcattcctccatactccttgtcttacaggtacc
+7531507/1
@C@DDFFDDFFDBHIIIIEAEHGHDGHGHGIIIIIIIGEHIIHIII9DDD
@3983401/1
gtctaacttgaccaacggtaaaagcaggaggttgttgcatcctttgctct
+3983401/1
@?;DDDDDHD<FFEEEHIH@ABEHGGII7EH?DHH?EHFGGCFHH>BF<B
@903334/1
gccatatcaatgttaaggaatggtttccaaccaataattgcagactggaa
+903334/1
?@<DBDDDBHDH<CGBHHCEGHIICGGHGEGHEHIHGHIIIBDHEFCBDD
@1417116/1
ctccagcaggtgggtgagtaacatcagctccgagaaatattacaggttcg
+1417116/1
@@@D:BDDDB2ABFCFGFIIIEHEEEEEFFGFFFFFEF?BBDBBDFFEFB
@4495019/1
gtggaggacattggtatggtggcttttcagcccta
+4495019/1
@@@DB;DDFFBA4CDE9CB<AD3FG>HEFE<BGB;
@4495561/1
acaacaacaacagcagcaacaacaacagcagcagcaacaacagcagagac
+4495561/1
CCCFFFFFHHHHHJJJJJJJJJJJJJJJJJJJJJJJJJJJIJJJJJJJIJ
@4495811/1
cctttgttttccttcttttttatttttgcaaataatccgtgcagtatgtt
+4495811/1
?@@FDDFFGFFDAHGGGHEGGIFGIHGEGIGH@G<GG@D?1D?9?BDGEF
@6027481/1
ctctctttcccgatcaggcgctaacctggcggtagctttaatcatagttg
+6027481/1
@@@DDDDDADBFFFGIII;FGHBFHGGHEGHG7;AHAEFHIIIIEGA?E3
@7073879/1
cataataagtctaaatagaccttcagggtcattatgggcttctattagtt
+7073879/1
CCCFFFFFHHHHDGFEGIGHGIIJIJJJGHHIJIJJJJJJJJJJJJGIII
@1419352/1
gttcatctatattttttaaggaagtaagtgcaggggaacgagaaccaatt
+1419352/1
@?@DDDDDFHHHHIGIIEHIIGC?CBBFFFHEHIIGEBGAEH@ADGGIH@
@6032146/1
cactttgatgttgtaaggtgctgaggcaagtgttgggattttgaccatct
+6032146/1
CCCFFFFFHHHHHIJJJJHHJJJIJJJJJJHIJJJJJIJJJJJJJIJJJJ
@423344/1
cttctttgaactaagtacagcgaaattcttattcgattgaagtaaattgt
+423344/1
@CCFFFFF?FHHHIIIF:FICHIEIGGIIIIIIIIIIIIIIIFHIIIIII
@4497223/1
ctctaatttgtttctgcaagaggtgtcagagaggatgatggtgttgcctg
+4497223/1
CCCFFFFFHHHHHJJJJIIJJIJGHHHGJJJJJJJJJJJJJHGGIJJJJJ
@7536394/1
ggccaagatcagccgtgtttggtagaagcaggatgacacttaggtcgtgc
+7536394/1
@@@DFFFAFFHGHGI@CGHIDHHGIJJIC;DDEGG@GCHEGIGGGHGIGF
@4497524/1
ctcttgttttgcttctttttttgacctacccttgccgatagcaataaggc
+4497524/1
CCCFFFFFHHHHHJIJJJJJJJJJIJJIJIJJJJJJJJJJJJJJJJJJJJ
@5500395/1
cttgtatactagcatgactgactagatagaagtctaattcagtaggg
+5500395/1
@CCFDEEDBHDFHGIGAGHD@FGIHIIGIJGIBECHIJJJIIFDHCA
@7537149/1
ctgtagtacaaatttctatttccgattatttttcctttgatgctgctcaa
+7537149/1
@@<DDDDFHHDDFGIIIGHGIIJJGIJFIJJJJGIIJGHHEG@FGHHDG<
@2945571/1
ctcttctcttggtgttcaacaaatctcttaatgatatcagtcagcttaca
+2945571/1
CCCFFFFFHHGHDGGHJJJJJJJJJJJJJJIJJJJJJJJJIJJJJJJJJJ
@2946124/1
ggggaacgagaaccaatttcttttttaaaataatcagcaaaatccaaaag
+2946124/1
CCCFFFFFHHHHHJJJJIJJJJJJJJJJJJJIIJJJJJJJJJJJJJJJJJ
@7537853/1
ggctattttagcatggaatgtgatctccaagttgtgaatcaatttcagga
+7537853/1
=?@DDDDABFHHF@H@HHHEHCFHGIDHICHCADCEGGFEGHGFGICB>F
@1422396/1
cacctaactattcatcaagttctttgccttctgaatcatacgcttcttca
+1422396/1
CCCFFFFFHFFDFJIJJDHIIEIHIJJJIJGGICHHHGIIGIIIGDHFFG
@4992350/1
cgtcctcctgccactcatcataatgaacaatatcttcttttggattagta
+4992350/1
CCCFFFFFHHHHHJJJJJJJJJJJJJJJJJJJJJJJJJJJJIJJJJJJIJ
@3467405/1
tgtatacctaaaagtgggttcatgaattgctccctccacctgaactagtt
+3467405/1
@C@FFFFFHHGHHGCGHIFHGHIIGICHEGIEHIIJIIIJJJIDGDGGBG
@3467808/1
ccctggatacgtaaccaccattcctttaacttcatcaacaagtttttgcc
+3467808/1
CCCFFFFFHHHHHJJJJJJJJJJJJJJJJJIJJJJJJJJJJJHJJJJJJJ
@6541555/1
gtctctgctgttgttgtttttgctgaggctgctgtggtctctgctgttgc
+6541555/1
@@?DDFDEFFFFDIIIGHIJJDEHD@GECCFG>CGHIIIE<<??F@BEG?
@424053/1
gctccaattgcattccctttcacactagggacatgaggtgaaattattgg
+424053/1
CCCFFFFFHHHGHJIGGGIJJJJJIJIJJJGIIIJIII?FFCHHGEGIGG
@6543289/1
cggcatttctttcagaccaaaatttctttgtaaacaagttagtaaaatag
+6543289/1
@@CDFDEDBHHGBDGCG=EGADFAHHHHECBEGGCHFH?@FGHI>BCHII
@3992185/1
cttcaaatatgaattcatggtgatcatattcaatcacagtcggtgtttta
+3992185/1
CCCFFFFEHDHACEHHGIIG<ACHHIIIIIIIIGHGEHB?FEDHIFHFHI
@5503575/1
caggaacttcccagtcatcaggaataaagtcattaaccttcaaaattttt
+5503575/1
@8?DDDDDBDFFFEFA?FFAFEFEDDFE@AABEFF@GIIEDFEEFFFEDD
@6035332/1
catcaacgttcactgtctataaaaatacaagaattcctaattggtagtat
+6035332/1
CCCFFFFFHGGHHJFIIIIJIJIIIJIJJIJCGGHICHBFHECCGFG?9E
@3470819/1
ccggcataatgagtacatcatttacatcaccgtgatctaatatttgagca
+3470819/1
CCCFFFFFHHHHHIJJJJJJJIJJJJJJJJJJIIIJIJJJJJJJJJJGJJ
@4995636/1
ctaacgttatcaggttttgggtagttggg
+4995636/1
?@@DDFFBFDH?FGFEDGBEEHB@HHEED
@909745/1
aacatattcatgcaaaatgcaaatgtagctttttccgttgggattcatta
+909745/1
CCCFFFFFHHHHHJJJJJJJIJJJJGJJJJJJJJJJJJJJJJGHIIIJJI
@7541860/1
gctgcgacaccatctgatgcctggtgcggaggctaccttgccgtaggaaa
+7541860/1
CCCFFDFFHHHGGIJJIJJJJIGGFGHGDHFGHIGJJJJJGIIHGHIFFH
@6544909/1
cttctatcacatcggaggcaaccaatatgttcgtctcacccatgttaaat
+6544909/1
CCCFFFFFGGHHGJJJIIJIGIIIGIJJIFDGIFIIEGIJJJJJIIJJGG
@910186/1
gtggttgttgcctctgttgctgctgaggctgttgttgccactgctgctgc
+910186/1
?:?DADDDFHHHFEIAEDHIGEGII9FHIIIIIIIIIIIIEEEHHGGIGG
@8081604/1
ggcagctgggaatcctttgtgagccacatcaatgttaaggaatggtttcc
+8081604/1
@@@FFFDFDHHGDGIJJJIIIIJIJJIJCICGFHIIJCDDCDHGIFGHHI
@1932461/1
ctctttctttttttgttagactgatttgatagagcacggaaggtggaatt
+1932461/1
@@@DFFBDDHFHFIIEHGCBFHBHEFGGCHIHIIIGHGHIEGI=CBCHGI
@1428309/1
ccagtaggtaaaaagattattgtattttcttttagaactctttcaaagag
+1428309/1
B@CFFFFFHHHHHIJIGIJJIJHIIJIJJJJJJGIIJJJJIJJJJJJIIJ
@6036112/1
tgccatttgattcgtcctttgtttttactcctttttcaaaaccttcttcc
+6036112/1
8?@DDDDDB<A??AFHIG?FCHH>GEGHCD9C>GAC>FAFHE=?G>GCGH
@6037756/1
ctaatatttgagcagaaggtgctggtgcatgtaatactttgtagatatca
+6037756/1
C@CFFDFEHH<D<<EFHGIAFEHGCACDC<FAEGIICHIIIII@9CDFBD
@7081074/1
cttgctgttgttgttgctgctgctgttgttgttgttgaccccatggttgt
+7081074/1
CCCFFFFFGHHHHHIIIJJJJIJJJIJJIHIJJEFHIIJEHHIIJJJHIF
@428103/1
ctttttgcagcttcttcaagagggatgggctctgaaggttgtattgttct
+428103/1
?@8=?D?B<?3:ACCFFICH<BEB@GADFBD???G9?;:DG@0?GG9?9/
@7083407/1
ctccttgaacaaatttacctaaagcaacaacacaattgtcggcagctggg
+7083407/1
CCCFFDDDFHHHGIJIIJGIIIJGJJJJJJJJJJJHHHIIIIGIIIHGGH
@3474094/1
gccacatcaatgttaaggaatggtttccaaccaataattgcagactggaa
+3474094/1
C@@FFFDEHFFFHGGGIGEFDGIHHIDHGBHGGGHHDFFEFIEBBHE;BD
@3995628/1
tgacagtcttcaagcactgagttagaatac
+3995628/1
@@@DD>AAFFH?B?BGGB;EFCH?AFHC>A
@3476122/1
gaataatggaaaatcacatagcttcggccacttctttgaactaagtacag
+3476122/1
@<@DFFFFH<FDDGAFFEIEHGGIDEH:C:GHIGGCD?DAHIIIGFHIII
@2951582/1
atcagtaatctcgaatctattatctcttggacaagttgttatattagtca
+2951582/1
@CCFFDDDHHHFGIJIIIJJJGJJJJJIIJGIIJIFDGIIJJJGHGIJJJ
@8083293/1
gtgtttttgagctcatacttaatccaatgacatggggaagtcaattgcta
+8083293/1
BCCDFFFFHFHHHJIJJIIIIIJHIIIJIIJJJJIIJIJIIJIJIIIIJJ
@4502724/1
ccatgatttattaaacccgatgctagctttcttaaatctggttctctaat
+4502724/1
@@@BDFDFFHHFHEHGHIIHIIIIICGEEFGHGIIIIIIIIFHGGIIIIC
@4998457/1
ggaatgtatgacgatgatttgatatctatatttctcattttttctgctaa
+4998457/1
CCCFFFEFHHHHHIJJJJJJJAHIIJJIJIJJJJJJJJJJJJJJJJJJJJ
@1934054/1
gtcatcaactgagaggccaaactccttcaggcatgggtcactattaaagt
+1934054/1
CCCFFFFFHHHHHJJIJJJJJJJJJJJJJIJJJJJJJGHIJJJJJJJJJI
@2954718/1
gccatgttgaatagcttgctgtggtggtacagcacccggtcctggtccag
+2954718/1
@@@FFFDEHGHDFIJJIJJIJHGGDGGGHIGIIIIFHIJEHGIIGFGHHI
@5512788/1
agaattacagaataactcatgaatgctttctaatg
+5512788/1
?;?=ADDD>DFFFEDFFIFCDHII9<FCHHEE@EC
@914680/1
ggtcattatgggcttctattagttcatctatattttttaaggaagtaagt
+914680/1
@@@FADFFDHHFFIIJIIJJFJHHIIJJIJJIJJJJJJIIIJHIJJJJJH
@914793/1
ggctattttagcatggaatgtaatctccaagttgtgaatcaatttcagga
+914793/1
CCCFFFFFGHFHDIJIGIJIHGGIJJJJIIJIIJJJIIJIIJJJJJJJJI
@5000983/1
cctcctgccactcatcataatgaacaatatcttcttttggattagtagaa
+5000983/1
CCCFFFDDHHHDFHHIGGGHHHFHGGHHIIIIIGIGJJGHHECD@DGGHG
@2502523/1
ggatactttaatctaatattatattgactaacaaaatatctttcaacagt
+2502523/1
@@@DFFFDDFFFHHIGHGGIIIJGCGGHIIFIGIIJDEDGDHIIGDHEHD
@3998300/1
cttcacttcagcataaactggagtttttcccggaagcaccaccacaacaa
+3998300/1
CCCFFFFFHHHHHJJJJJJJJJJFHHJJJJJJJIJJJJJJJJJJJJJJJJ
@2504366/1
cagataatcccatatcattgagacattaacttgcgtagcatactttatcg
+2504366/1
CCCFFFFFHHHHHJJJJJJJJJJJJJJIJJJJJJJHJJJJJJJJJJIJJJ
@1431842/1
ttcttaaatctggttctctaatcatctgattagtagtaacgattctccac
+1431842/1
CCCFFFDFHHHGHJJIJJIIIJJJIIIIIJJGIIIIJJJJJGIIJJIGIJ
@4504122/1
ccgttctttactgtatgcatgacttttataattagggacaggatcatatc
+4504122/1
@CCFFFFFHHHHHIJJJJJIJJJJJJJJJJJJJIJJJJJJJJGIJJIJJJ
@1935099/1
ccacattccattccatgatttattaaacccgatgctagctttcttaaatc
+1935099/1
@@CDFDFBFDHDDGHIIIGHHIIGFEHHHII>HIHIGGHGIHIIIGIAF?
@6040892/1
gcattaatctatagaaaattttccaaacagtatttagagactttccacta
+6040892/1
CCCFFFFFHHHHHJJJJJJJJJJJJJJJJJHHIJJJJJJJJIJJJJJJJJ
@918151/1
gttctaacttaaagctgactttagtacatcgcctggagacatgactacac
+918151/1
CCCFFFFFHHHHHJJJJJJJJJJJJIIJJJJJJJJJJJJJJJJJJJJJJJ
@5003169/1
cttggctttgccgcttgttgctgtacttgaggctgagatgaaggtggtct
+5003169/1
@@@DDDDDH???FE?@FAH>HHD<CGGHHFHGEDH;DHGCEHDH?DCH@B
@6043220/1
ctgataaattagaatcatcccatagcaaatggtatttggtaggacgtgct
+6043220/1
CCCFFFFFHHHHHJJJJJJJJJJJJJJJJJJJFIIJJJGHIIJJJJIJJJ
@3480874/1
gctgacttgggaggtttggtgcccgcccgccatattgtagctttggtgg
+3480874/1
@<?BDDDDA<FBD@<AFBBGHDHGIIGHIAFHIIIICFCGBHIIGC6;F
@2957903/1
ccttgcctttgttgctgctgtggtggttcttgcctttgcagctgttgtgg
+2957903/1
?@<DBBDEHHDDFBCC>FCDHCGGEH<CDB>E<CFB<99?DBHAHIAH?C
@3482042/1
ctcagagctaccttggcagctgctaattttgcttggtgtttgttttctcc
+3482042/1
CCCFFFFFFBDDHG?CGGIGIGIGHIIJIJEGHIJI?DFIIGBGFGGGIC
@5005765/1
tgctaaagcactaccttcagcgggagaccttggctttgccgcgtgttgct
+5005765/1
@@@DDDFFGGHGHIIGJJJEGHHIGIEEIIJJGGIJIJGIJJJIIEHGHC
@2507934/1
cctcctgccactcatcataatgaacaatatcttcttttggattagtagaa
+2507934/1
@@@DDDDDFFHHBGHIGIIIIE?EFGFGIHIIIGIIHIIIGGGHIIFGGC
@920295/1
cccgatgctagctttcttaaatctggttctctaatcatctgattagtagt
+920295/1
@@@DDDADHFF?FGCGHIIGHGE><EAEHEHEHIIEGIIGIEAFHG9?F?
@2959944/1
gcagtaacaagattttcacatggctgcccctttattatccctttcagtgg
+2959944/1
BCCFDDDEHGHHHJIIJEHIJGGJJGGIIIJJJJJJJJJJJIJJJJJIHJ
@1938607/1
gtcgcttcaattcatccacttctccctgcagttcatccataattcagaaa
+1938607/1
?:=DB@DDH?CF?CGIBBBEFIHG@CCFH;C?EC?GB?GAB:D<GBHDHG
@8088957/1
ctgattacttcttctcgaggtggctgcagtttccatatcatattatacct
+8088957/1
@@@DDFFFGHFHHJJJIIIJIJIICGIGGIIJJJIJGJIGGIIJIJJGII
@2961313/1
ctcataactaaaacagggttcatgagttccactttcacaatcaattaatt
+2961313/1
CCCFFFFFHHGHHJJJJICGIJJJJJJJJJJJJJJJJJJIIJJJJJJJJJ
@6553279/1
tgaggctgctgtggtctctgctgttgctgttgttgctgaggctgctgtgg
+6553279/1
@@<DBDDBFDFAFGFCG@BBFFHIIIEGIII<?EFHHIIFDHGGIIGFEB
@3486648/1
ccgtgatctaatatttgagcagaaggtgctg
+3486648/1
=@@=:1BDF?FFAGBB9:?E@ECFH<FHFF4
@1942729/1
agatgaaggtggtctgctgggttgctggtcaccgggttgttgcctaacag
+1942729/1
CCCFFFFFHFHHFHIJJJJJJGIJIJJJIIJJJJJJFHIIJJJJJJIJJJ
@4507535/1
aggacgtgctgtaccttgtatactagcatgactgactagatagaagtcta
+4507535/1
@@@FFFABFHHFFHIJJIFCHHGIIJGEIGGGGBDDFIGEIIIHII@GIH
@924907/1
ataagaacaatgagtgagagcttgcaagaggtaacttctgtcttgaaatc
+924907/1
@@@DDDDDFAFDFG4AFAF<A3<F=FH>DAAFFCFG@FGFBBGFIIEC9D
@4508109/1
ctctaggaccagtttgcaaagggaagcgagcttgctgttgttgctgctgc
+4508109/1
CCCFFFFFHHHHHIJJJJJJJIJJJJJJIJJJJJJJJIJJIIHJJJJJJJ
@3489651/1
gtaaattgtaaaatgctaatatcctaacgttatcaggttttgggtagttg
+3489651/1
@BBFFFFFFFHHGJIIIIJJJJJJJJJJJIJJGIHJICFHIIJIGGIBFH
@2510803/1
cgggccttaactttagtgaactggtcatcaactgagaggccaaactcctt
+2510803/1
CCCFFFFFHHHHHJJJIJJJJJJJHJJJJJJJJJJJIJJIIJJIJJJJJJ
@7550943/1
tctgtcaattcaccaggtgatatatttttgcacctgttataaatgtagga
+7550943/1
@@@DDBABFHFHGGIIDACFEHGHGICHGGCIGIDGFGIGG>>DD?BFAG
@7551150/1
ctccaattgcattccctttcacactagggacatgaggtgaaattattggt
+7551150/1
CCCFFFFFHHHHHJJJJJJJJJJJJJJIJHHIJJIJJHGHHIJJJJJJJB
@7551605/1
atcgcattccctttcacactagggacatgaggtgaaattattggtatttc
+7551605/1
CCCFFFFFHHHHHJJJJJJJJJJJJJJJJJJJHHJJJJJJJJJJGHJIJI
@2512680/1
ctgtaatgtaaaagcaccaaggctttgcgacaatttgttctcttctgttg
+2512680/1
CCCFFFFFHHHHHJIJJJJJJJJJJJJJJJJJJJJJJJJJJJJJJJJJJJ
@7552615/1
attggatctagataataatgcctcagagctaccttggcagctgctaattt
+7552615/1
@C@DDDFFHHGFHJJFJJIJJJJJJGJIJJIIJJIIIJJJJJJIJFHHGG
@7553031/1
ctgctgttgctgttgttgctgaggctgctgtggtctctgctgttgctgtt
+7553031/1
CCCFFFFFHHHHHJJJJJJJJJJJJJJJJJIIJFGIJJJJJJJJJJJJIJ
@2963770/1
tgaggcttatacctagtgcttctgtaaaacgccaataattgttctttcat
+2963770/1
<8;DAABDDFH<B@GGACHAIGGIIFIIBH@F<DABBBDGGIIIIGIGGI
@6556447/1
agctagttgatctttcatatttttaagttcatttgaataaaataaataat
+6556447/1
C@@DFFDDHHGHFHJJIGIEGIIIIIIGGGGIIIJJEHIGIJJGGEIICG
@6047811/1
gtcgaatactctgagcttgctgagcgactaatgccactgtgtccaca
+6047811/1
CCCFFFFFHHHHHJJJJJJJJJJJIJJJJJJJJJJJJJJIIHJJJJJ
@8092976/1
gccttggtaaatttgggtcccatgctatgggtgaaag
+8092976/1
C@@FFFFAFFDHDHIJJGBDHIHIJIJGIJJFHAGII
@2964592/1
ctctgtcgaacagcttccacagcttgtctgtaattgcgataaggtttttc
+2964592/1
CCCFFFFFGHHHHJJJJJJJJIJJJJIJJJJJJJJJJJIJJJIJBFIJJJ
@439950/1
gtcgctttatgcaaataaattggcatcccacttttatgaatgattttgat
+439950/1
@@CFFFFFGHHHDIIIJJJJIJJJJJJJJJJJJJJJJJJJJJIJIJJJJJ
@439960/1
gctgaggcttgaacaagcccttctgatagcctgcaattcttggttca
+439960/1
CCCFFFFFHHHHGJJJJJJJJJJJJJJJJJJJJJJJJJJJJJJHIJJ
@4510819/1
ccaaccttctggtagcatttcaaaatggttatatcctagttcttctaata
+4510819/1
CC@FFFFFDDHFDEGGGGHIJJGGIIJJHIEHBFGHIEGHIIIIHHFDGG
@3491507/1
aagaaatctaagattgcatcaccgaggaattccagcctttgatagcaatc
+3491507/1
CCCFFFFFHHHHHJJJJJJJJJJIJJJJJJJJJJJJJJJJJJJJJJJJJJ
@3492106/1
ggtgataagaactatttctttaagaatattttggatttcattgatagtat
+3492106/1
@@BDFFFFHHHGHJGGIGJIJIJIHIIIJIIJJIFHEGGIJIHEHIIHEH
@7096480/1
tcatgttataacattatgcagttcattacctaagatatttgttatgatct
+7096480/1
CCCFFFFFHHHHHJJJJJJJJIJJJJJJJJJJJJIJJIJJJJJJJJJJJJ
@2513610/1
ccaatagggttgcccatcattcgctcctcgactgccccgatgttggagcc
+2513610/1
<@@DDDDDDDDD8CAGGBA<DAA:F??@EHACD6BDEAA?FAG<=;=FG;
@7097030/1
gcttgaggtctggtaattggagcggcttgtctaac
+7097030/1
CCCFFFFFHHGHFIIGGIJJHIIGGGGH0?39:?9
@7097300/1
gtttttatgaaatgagtcagaattttcgtttggagcaaatacaatgtatt
+7097300/1
CBCFFFFFHHHHHJJJHHIJJJJJJJJJJJJJJJJJJJJJJJJJJJHIJJ
@7556543/1
ctcagataatcccatatcattgagacattaacttgcgtagcatactttat
+7556543/1
B@CFFFFFGHHHHIJJJJIIIIJJICHHIGGFHIJIJDEHHGGGIIJJII
@2965092/1
gccaatagctgtgggttatatggtgattgatgccattcaactttgcatta
+2965092/1
CCCFFFFFHHHHHJJGHJJJJJIHHJJJJJJJJJJJJJJJJJJJJJJJJI
@5010630/1
ctgcagtttccatatcatattatacctgaaggcttttgggtcgtgagaag
+5010630/1
@@@FFFDFHHHGHGHHDHGHGHJJIJIIGGIIIJIJJIFIFFHHIJJGIG
@5012415/1
ggtccagattcctgtggtggaccagcttgtgcttgtcttccacccttttt
+5012415/1
B@@DDDFFHHGHHIGIJFGIIJJJJJGIJEHHCHGDGEGGIGIGHIJJJJ
@929767/1
tcttgaagttggttcagctgtagtctgtctgcatctgtatatgccctagc
+929767/1
CCCFFFFFHHHHHIJJJJJJIJJJIJJJJJJJIJJJJHIJJJJJJJIJJJ
@930959/1
cttggttcaagatcattttaaactgtccttctgacacaccatctctgtaa
+930959/1
CC@FFDDFHHHHHIIIJIJJGEHGHGGIJJJJECGGGEBDDGGJGIHFEI
@444873/1
ctgtgactgatttttcttcaacatcaacaaatgtcacttcaaactgttgc
+444873/1
@BCFFFFFHGHHHJJIJJIJIJJJJJJJJJIJIGIJJJJJJJIIJJHIJJ
@444937/1
cttctttaagacactgactaaaatattgttcaagttcacgaggagtattc
+444937/1
@@@DDDDDFHDHFFEBHH9AFHIGEHIIGIIIGI?FHIIIIIIFHDFG?D
@445207/1
cctggatctgatcttaacaagccttaagagaaatcttagctgacatatac
+445207/1
CCCFFDFFHDDHHJJJJIF@EGIDGGGI@@AEGGGIJIJIIJGEGIFIII
@6560395/1
cattgtaatttcttgttcttcttgtttcttttctttaacatttctcacag
+6560395/1
@@@FFEFFHGHHHJIHIJJJJJIIHIGIJJIJJIJJJIJHJJGIIHJJIG
@932474/1
gtccttttatcataatgagatcaagtttttttcgaatcaaatgaagctgt
+932474/1
CCCFFFFFHHHHHJJJJIJJJJJJJIJJJJJJJJJJJJJJJJJJJJJJJG
@3495158/1
ggcacatccacgatttcggcagcttttacctcattttcactcagaagaaa
+3495158/1
CCCFFFFFHHHHHJJJJJJJIJIJJJJIJJJJJJJJJJJGIJJJJJJJJJ
@4513975/1
gtgatcattaagttcgccgatcttgtacaacattttacatgcagttagtg
+4513975/1
@@@DFFBDHHHFHIIGBFHIGIIIIFHIGGDHHGIICDGGIGIIGIEHIG
@2968236/1
gccaacagtaagacatggtagatgaggatactttaatctaatattatatt
+2968236/1
CCCFFFFFHHHHHJJJJJIJJJJJIJJIJJJJJJJJJJJJJJJJJJJJJJ
@6050975/1
tataacatgacctaagagttttattaaag
+6050975/1
=8?B;ADDDFDDHIGGGEEHEHIEGHII<
@6052231/1
gcccgcaacaattgtacacaactccataggaagcgccaaaggcttctctc
+6052231/1
@?@FFFFFGGHHHJFHIJIEIIGGIHIIJJIJJGIIJJJIGIJEHHIIGI
@4012621/1
ctgtggtctctgctgttgctgttgttgctgaggctgctgtggtctctgct
+4012621/1
CCCFFFFFHHHHHJJJJJJJJJJJJJJJJJJJJJJJJJJGIJHIIIJJJE
@2516883/1
caagatcagccgtgtttggtagaagcaggatgacacttaggtcgtgcatg
+2516883/1
CCCFFFFFHHHHFHJJJJIJIJHIJJJJJIGIIIIJJIJJJDGIHHIGIJ
@4516767/1
ccggtttctcaaaacatggtgctggatgaggaaatttttcataaagaagt
+4516767/1
BCCFDFFFHHHHHJJJJJJFHIJJJJJJJJJJJJJJJJJJIJJJJJJJJG
@934554/1
ggatcattagcagaaatcctcattctttcaaaaaaaactattcgtaggag
+934554/1
@@@FFFFFHHGGHIJJGGIJJJJJIJJJIJIJJIJJIJJJJJJIHHIGJI
@1949572/1
accacctcaaccgaacacttctaggttacatagtgtatgaaccgctgcat
+1949572/1
CCCFFFFFHHHHHGGGIJJJJJIIIIIIJIIIIIIHIJJIIJJJJJIJJJ
@936116/1
gaaaaaaggttcttttacccccttcagaatataatagtttcaattcattt
+936116/1
@<?DDDADH?FHFIIIB<<CGGGHHIGIEGDGHIHHIFGGCD>BGCDGIH
@448573/1
ctcagagctaccttggcagctgctaattttgcttggtgtttgttttctcc
+448573/1
CC@FFFFFDHFHBIGJJIIIIGJIJIJJJJIJJCHI?DBDDGFHIIJJJJ
@2970050/1
ctttgttgctgctgtggtggttcttgcctttgcagctgttgtggtggttg
+2970050/1
@CCDFFEFHFGDHHFBFACGGGIGHHIJIIEIIIIIIIJJEDFH9DGFHH
@7561846/1
ataaaaaatagcagcagtcatcaccaaaacctgatgattttcaagctctt
+7561846/1
@@@DDFBDHHHHBGGIGDCHHGGCGADFHGGHGHGGIHGGIABDFHIGII
@4519180/1
ctgtgggttatatggtgattgatgccattcaactttgcattaactttctg
+4519180/1
B@CDFFFDHHHHHJJFGIJJIIJJJJJJJJJJJJIJJJJJJJJJJJJJJG
@8100162/1
gttgttgcctctgttgctgctgaggctgttgttgcca
+8100162/1
@@BFFFFFBHHHHGIJJJJIIJGGIJIJJJJHGIJJJ
@1951261/1
aatgattcaaataagtctccaaggacctttggcacatccacgatttcggc
+1951261/1
CC@FFFFFHA=ADFEFGGIGBFEBHIIGGGIIGCFGGHIJJJEEIIJGEG
@7101599/1
cttccaaaaaaatacagcaagtctggtaaatttatcgcaaggtaatgtaa
+7101599/1
CCCFFFFFHHHHHJJIJJJJJGIJJJHIJIJJJJJJJJJJJJFHIJJHIJ
@6564777/1
caccatctctgtaaaagaggatagcttgaggcttatacctagtgcttctg
+6564777/1
CCCFFFFFHHHHHJJJJIJJJJJJJJJJJJJJJJJJJJJJJJIJJJJJJI
@6054562/1
ccacgatttcggcagcttttacctcattttcactcagaagaaataatatc
+6054562/1
@@@DD>DFHFFFDGIGAEFG@EGHGEFGCGGGIIGGHBFHAGIDHIIIII
@6565051/1
gccatgttgaatagcttgctgtggtggtacagcacccggtcctggtccag
+6565051/1
@@@BBDDDF?BDH@BAGHD<AECFFDBCEF@BFG?GGDHD@DGGIG@FCF
@6565411/1
ccatgacgatagctttattctcattaaggaattccggtttctcaaaacat
+6565411/1
CCCFFFFFHHHHHJJJJJJJJJJJIJIIIIJJJJJJJ?DHIJJJIIJJJJ
@7102582/1
gcacaacaaacacttggggagttaaatcaacatcagctgagatatactca
+7102582/1
CCCDFFFFHHHHHIJJIJJJJHIIJJJJJJJJJJJJJJJIJJJJJJJIIH
@6055336/1
gctggatgaggaaatttttcataaagaagtcgaatactgttcttaggaat
+6055336/1
CCCFFFFFFHHHHJJJJJJJJJJJJJJJJHJHIIIJJJJIIIJIJJJJJI
@6565853/1
tcttgaagttggttcagctgtagtctgtctgcatctgtatatgccctagc
+6565853/1
CCCFFFFFFHFHHJIJJJJJIJJJJIJJJJIJIJJJGGIJJJIIIIJIJI
@6055457/1
atcgtcttgaacttcatttccaacaggtagtaagtgatcattaagttcgc
+6055457/1
@@@DDDDD?:DDDEBAFGHBBEHGGHH2AFAFGF?ECGAFGEEHI??BDF
@6566505/1
cagaacttcaatgtcatatttccaggttgttctataagtttatagatgtc
+6566505/1
CCCFFFFFHHHHHJJJJJJJJJJJJJHJJIJJJJJJJJHIJJJJJIJJJJ
@6566829/1
cccctccaatcgcgataaggttcgcatcgctactg
+6566829/1
?<?DDD;D:DDD=DDCA8FECECEA>B@DDDDAEE
@3498358/1
cgatcttgtacaacattttacatgcagttagtgcaactgctcccttggca
+3498358/1
CCCFFFFFHHHHHJJJJJJJJJJJJJJIJJJHIJJJJJJJJJJJJJJJJJ
@2521447/1
ctccatagtccttgtcttacaggtaccggtctttctcgataatcaagtgt
+2521447/1
@@CFFFF3DHFHHJJJJIJIIIJHHHJIJGHHJJJJJJJIIIGIIIIJIG
@7563042/1
agtttgatgagctgtagatcctatcgagaggctaatatggattgcgacca
+7563042/1
@@@DDEBDHCDFDGFEGFFFEE@HGG=EGHIIIGDGGGIIIIIC9D?DD@
@2522677/1
caggatacgatctggtttacaattagaatttataagtgttgcggttaaac
+2522677/1
CCCFFFFFFBHFHIIGGHIIIJIJJJIHIIJIJGFHFHIJJGIIDGIEIH
@6569280/1
ctcagataatcccatatcatggagacattaacttgcgtagcatactttat
+6569280/1
@C@DADFFHGFHHIIIIBGHIICHGIIHIIIIIIGGEGIGD>GCHECGBG
@1954005/1
ctggatggccttccaattctggctggtgatcaaaactaaatgcgatgtct
+1954005/1
CCCFFFFFHHHHHJJJJJJJJJJJJJHIHJJJJJIJJJJJJJJJJJJIJJ
@451637/1
cggccacttctttgaactaagtacagcgaaattcttattcgattgaagta
+451637/1
@@@=DDADFHHHF@EHIHIIIHHD<FFH?EHGHIIIFGIIIBFFGICEBD
@4020107/1
atcacatactaccgcctgtgttctgttgtttactagagaacttcttaata
+4020107/1
@CCFFFFFHHHHHJJJJJHIIIJJJJJJJJJIJJJJJJHIJJJJJJJJJJ
@7107096/1
caattgcattccctttcacactagggacatgaggtgaaattattggtatt
+7107096/1
CCCFFFFFHHHHHJJJJJJJJJJJJJJJJJJIIJFHGHJJJJJJJJDHIJ
@6569594/1
ctgataaattagaatcatcccatagcaaatggtatttggtaggacgtgct
+6569594/1
CCCFFFFDHHHHHJJJIJIGIJJIIJJJJJJIHIIJJJIIIJIJJJIJJI
@2525070/1
gtacactgctttttccttctccagctagttgatctttcatatttttaagt
+2525070/1
BB@FFFFFHHHHHJJJJJJJJJJJJJJJJJJIJJJJJJJJIJJJJJJIJI
@2525108/1
ctcttgttttgcttctttttttgacctacccttgccgatagcaataaggc
+2525108/1
CCCFFDDDHHHHGJJIIJIJJIEGGHIJIIJJIJJIIIIJIGIIIGHIHI
@6570270/1
cttctgatagcctgcaattcttggttcaagatcattttaaactgtccttc
+6570270/1
@BCFFFFFGFFHHIGJIIJJJJJIHIJIIIIJJIJIGIHIIGIGFHGGJI
@2973761/1
gtttgttttctccaactccgacaaacgccatcctctcattcttagttgta
+2973761/1
CBCFFDFFHHHHHJJJJJJJJJJJJJJJJJJJJJJJJJJJJJJJJIIJIJ
@2974331/1
gcactggttacaggagatactggttgttgttgaggtggtagttgagtttg
+2974331/1
@CCFFFFDHFFHGJHH?HGIHHHHIJFHIJJIEHGCGGH>GFGHCDHIGE
@1956669/1
ctgtttatttatttgtattattaacttttaattaattttaattatgtacc
+1956669/1
?@@DDFEFBHHHAEEGGBDHHCBIBHIGCCEHHHDHH@EFIIIIBGDCDG
@3501095/1
cataattcttgtagaagaccaatagggttgcccatcattcgctcctcgac
+3501095/1
CCCFFFFFHHHHHJJJJJJJIHIJJJJJJJJJJJJJJJJJJJJJJJJJJJ
@4021674/1
ctttcacaatcaattaattggtaacatggtaaaataccttctttgactaa
+4021674/1
CCCFFFFFHHHHGJIJJJJJJIJGJIIJJHIJJJIJJJJJJJJJJJJJJJ
@4523866/1
ctcatcaagagcacggcgatactgcaaacaagggatagcactcaagggca
+4523866/1
CC@FFFFDHHHHHIIGIJIIJJJJJIIJJJJJIJIJJIJEIJEIGEGGHH
@4523879/1
atggtttcaatgatttccctgttgaccttacggggacacttatcaggttg
+4523879/1
@BCFDFFFHHHHHJJJJJJJJJJJIJJJJJJJJJJJJJJJJJJJJJJFGI
@7108510/1
tggtgcattcataattcgggccttaactttagtgaactggtcatcaactg
+7108510/1
BCCDFD2AFHGHHGHIJJJJJJJJJJJJJJJJGIJJJJJJGIJJJJIJJJ
@4023039/1
ctaatatcctaacgttatcaggttttgggtagttgggtaatattgataac
+4023039/1
C@CFFFFFHHGGHIGIIIGHGI<FHIGIJGIIFGHGG?FEIIJIJIJIJJ
@4024229/1
ctgtacttgaggctgagatgaaggtggtctgctgggttgctggtcactgg
+4024229/1
@@@DDDFFHHHHHJJHJIJJJJJJCGHHHIJJJJJJHHJGIIJFHGGIJJ
@8108035/1
ctttttagtaccgggcttactaagggagttttcttgatcattttcgttta
+8108035/1
@@@DBBDBAFFFAH88CFHHIIIGGIIGGIGIHGHIGFGBHHIIIIIIEH
@944954/1
gccacttctttgaactaagtacagcgaaattcttattcgattgaagtaaa
+944954/1
@<?:BDDDDFDF4ADFBGEF<B@?FADF:;:CBD?FGIEFFCBF>F??4B
@5025778/1
ggcagttgaagataacatacaattttaattttattattctcaatgatttc
+5025778/1
?==;D2B?BABA??CBA:FEFC<<<FHFE9E>HHECIIIFEAEFIGFC>F
@3502982/1
acttaatccaatgacatggggaagtcaattgctaatattgccatcaacgt
+3502982/1
CCCDFFFBFDFHHIIIGGBHIIDHEHIIIIGIGIIIIIIIIIIIIIGIIG
@456278/1
gcatgttcttgcctttgttgctgctgtggtggttcttgcctttgcagctg
+456278/1
@?@D=AB?ACFHDEHIDH@CCCE@GGICH28:1@CDGH@BDGFH<0B@FH
@456562/1
gcctttgttgctgctgtggtggttcttgcctttgcagctgttgtggtggt
+456562/1
C@CFFFFDHHHHGJIIHHIFHGFHIJJJIJJJIJJHGGGIFHGBGI?DH@
@7568783/1
ctctgctgttgttgaggctgctgtggtctctg
+7568783/1
@;?ADADDFFDA<CB>FG@;1C32AC22?4?F
@1958091/1
gtcgcgcattctgttgtatatttatgctcacttcaccaacattcatgaat
+1958091/1
CCCFFFFFHHHHHJJJGIHJJJJIJIJJIJJIIJGGGIIJIJIJJJJJJJ
@6573022/1
cctggatggccttccaattctggctggtgatcaaaactaaatgcgatgtc
+6573022/1
C@CFFFFFHFGGGJIJJJJJJIIJIIJFHGIIIIJIIJIIIJGEHIJJJH
@5539714/1
tgcaaaactttattgtcttcaaatagtacttcaccaaaaactttgtcagc
+5539714/1
CCCFFFFDHHHDHIGJIIIIIIJIIHHEEIIGIGHHHIGIJEHIJGIIJI
@7110287/1
tatttctcattttttctgctaaagcactaccttcagcgggagaccttggc
+7110287/1
@@CFFFFFHHHHHJJJJJJJIJJJJJJJGHIIJJGJJJJJIJIJJGIJJI
@6573890/1
ccatggtataactatcttattgagataattatcttttgaaacaactacct
+6573890/1
@;?DDDDDFBB?DBBGHBHBH<FHGI<CFDGGEEIIGGB?<EFC8CFGGI
@1959542/1
ttgggattttgaccatcttcaacgaatcaaattcactttgaggaactctc
+1959542/1
CCCFFDEFHHGGFEGIJJJIJJJJJJJIJJJJJIJJIJJIHIJ@?DDGHH
@4027053/1
ccctctggtatccaaaggcactgttttcaccgg
+4027053/1
@@<D?B:D=:A:D<G42CCGEFGH@FGBAHHFB
@4528834/1
cttaactttagtgaactggtcatcaactgagaggccaaactccttcaggc
+4528834/1
CCCFFFFFHHHFFDGGIIIIJJJJIGJJJIJIIICHIJIJIJGIGGHIIJ
@4529004/1
gagtaatctctgtatcaacaactgtaccagccggcacattcatatttctc
+4529004/1
C@CFFFFFHHGHDGIIJJJJIJJIFHJJIJJJJJGGIIJIJJIGGIHIII
@1460708/1
gttgaggctgctgtggtctctgctgttgctgttgttgctgaggctgctgt
+1460708/1
CCCFFFFFHHHHHHIJHIJJJIJJJIJIIJIGIIIIHIJIIIJJIJGGG?
@4529802/1
gttgttgttgttgaccccatggttgtcgaggaggtccctgttgttccatt
+4529802/1
CCCFFFFFHHHHHJJJJJJJIJHHIHIJJJJIJJGHIJJJHIJIJJJJJJ
@5541205/1
atggagtttgacctctaggaccagtttgcaaagggaagcgagcttgctgt
+5541205/1
@@@DDEFFHDDDHIIIIIGCEGIIAEHHHGIGHGGEGIGIBFAFGIIGHB
@3505630/1
tctttttttaccaaaccggtattttccccttggcaacaaacagttgtttt
+3505630/1
@@@FFFFFHHFBHIGIJGBC?DHIIIIIIIJJIJIJJGGEHIIIIJHIII
@3505974/1
gttccattgcttgaggtctggtaattggagcggcttgtctaacttgacc
+3505974/1
CBCFFFFFHHHHHJJJHHJJJFHGJJJJJJIJJJIJ@F>B<D??F@>FH
@6064953/1
ctggttgttgttgaggtggtagttgagtttggtgggtaggggttgtttcc
+6064953/1
@CCFDDFDHHHHHJJJGIJGHHHGGGIHHHIJGGIIDGIJJJDHIGIJJJ
@8113379/1
ggtaaatttatcgcaaggtaatgtaaaacaatatctattcaacaaaggaa
+8113379/1
?<1BDDDDDFFAHB?8?:CHAHEH@<F9?C:EC??CFD@G>GFIA3?F;@
@4032453/1
atagctgtgggttatatggtgattgatgccattcaactttgcattaactt
+4032453/1
@@@FFFFFHFGCFHGGHIJFHHGIJIIJJGGJIJIJJJIJJJJJJIJIII
@3508752/1
gtcgtgagaagctgcaacggctgct
+3508752/1
@:?DDABA<::ACBB?AE:@G???C
@1466004/1
gtctctgctgttgctgttgttgctgaggctgctgtggtctctgctgttgt
+1466004/1
CCCFFFFFHHHGHJIJIJJJJJJJJJIJJJJJJIHIJGIJIJJIJIDHIG
@4033719/1
gcttggattgcctcctgcggaccattagttgaagtcccagccctcagata
+4033719/1
@@@DDDDFH?HHHIIIBHGIHHGGIIIBGGCDHEDFCHHDCHIIIGHIFG
@3509614/1
gctgagtgagttaaaacagtacatcgcacaacaaacacttggggagttaa
+3509614/1
CCCFFFDEHHHHHJJJJJJIIJJJJJJJJJJJJJJJJJJJJJJJHIFHIJ
@4034403/1
ggtatatataagattacaattcttaacattttttctttaaacaaagaaca
+4034403/1
B@BDDFFFHHHHHIJIJIGIJJIJJJJIJJJJIJJJJJJJIJJJJIJJJJ
@5542042/1
ctttgttttccttcttttttatttttacaaataatccgtgcagtatgttt
+5542042/1
CCCFFFFFHHHHHJJJJJJJJJJJJJIJJJJJJJJJJJIJJJJGHJJGIG
@2978554/1
caacaacacaattgtcggcagctgggaatcctttgtgagccacatcaatg
+2978554/1
CCCFFFFFGFHGHJJJFJJJJJJEIIJGI<FHIIGGHIIIJGIGIJIJJJ
@5543688/1
ctgataaattagaatcatcccatagcaaatgatatttggtaggacgtgct
+5543688/1
CCCFFFFFHHHHHJJJJJJJJJJJJJJJJJJJJJJJJJJIIJJJJJIJJI
@4533826/1
ctccaatcgcattccctttcacactagggacatgaggtgaaattattggt
+4533826/1
CCCFFFFFHHHHHIJJJIJJJJGIJJJJIHGGIJJJIBGHGJJJJJJJJ9
@2533792/1
cctcaagttccatcctatcattgccaattggtagtggatctctagtataa
+2533792/1
@?@;BD?DF>AFFII@C@@FGB:AFHGEHCBH>D9CDDF?:DH<DGGIGI
@5031483/1
ctctatttcattgtgcattaatctatagaaaattttccaaacagtattta
+5031483/1
CCCFFFFFHHHHHFHGGJJJIJJJJJGIIIJGIJJJIIJJDIIJIJJIJJ
@2981293/1
gttgggtaatattttgataacgtggatgtagataggctggcctgcttgtg
+2981293/1
C@CFFFADFHHHHJJJJJJJJJFHIIIJIIGGIIJJIJIJIJIIIFHGBF
@6576634/1
cttcagctgagtgagttaaaacagtacatcgcacaacaaacacttgggga
+6576634/1
@@@DDFFFGHHHBEHDGIGJJIJJJIJIGDGIIGIJGGIJGGIJIEHEG=
@1962208/1
gtcttttccttcccctggcaatgtgac
+1962208/1
@@@DDDDDHFFBFIGIGBEEGHEA:CF
@1962920/1
cagggtatgaaactgaacgtgtacacctggtaaagaggtgacaaagatag
+1962920/1
CCCFFDDFHHGHHJJJJJJIIGIJJJJJJJGIIJJJJJDHIJJJJJJJJJ
@1963037/1
tgttgctgttgttgctgaggctgctgtggtctctgctgttgttgttgttg
+1963037/1
CCCFFFFFHHHHHJJJJJJJJJJJJJJJJHHJJJJJJJHIJHIJGIIGIJ
@4037025/1
ctgcagggaacggcgacataggtgtctgctcttcacatactcttgttaca
+4037025/1
CCCFFFFFGHHHHJJJJJJJJJJJJJJJJJJJJJJJJJJJJJJJJJJJJJ
@1467963/1
cttctttgtctccaacccctacctcttcctcgccatctgcctattttgga
+1467963/1
CCCFFFFFHHHHHJJJJJJJJJJJJJJJJJJJJJJJJJJJJJJJJJ@GGH
@1468330/1
gtccaaaataatttttcttttttaataatatcttctggattcatatgact
+1468330/1
@@@DAD;DBB>FDGIICGGGIGGIGGHGHGHGGIIIGBGIIIIIFIIIIG
@4536070/1
ctacaataaaagttattccaggtttataatctccttctaacttaatgcaa
+4536070/1
CCCFFFDFFDHHCGGGHGIJIGIJIFHHGIIBHEHIIIIJGCGHGGICHJ
@6577829/1
tgttgttgcctctgctgctgctggggctgttgttgccactgctgctgctg
+6577829/1
C@@FFFFFDBHHHEHIIJGIJIIIEGHH:GHIFEHJJJJEEIHCECBGII
@4039888/1
tgtagataggctggcctgcttgtggaaaaccaccacaaatccacttgg
+4039888/1
:==?ADDDAHHHHI=G@@C9CGCGG29AF?FEHIE;;;B9<B?3BFCG
@459925/1
ctaaaatattgttcaagttcacgaggagtattcttggaaacaattttata
+459925/1
BBCFFFFFHHHHHJIIIIJJJJJIJJJJ?FHIJJJJJDHIJJJJJJJJJI
@460348/1
ctccacctttctttccttttttgcccattattgtgtactatcttcaaag
+460348/1
<@@DDDDDF?FBFHG4EHHGIE@DHGEHGIICH9CFGDFDHGEIIDB@H
@951841/1
gctaatttaaaaattgaatagtttttatgaaatgagtcagaattttcgtt
+951841/1
CCCFFFFFHHHHHJJJIJJJJJJJJJJJJJJJJJJJHIIJJJJJJJJJJJ
@460682/1
ctccaattgcattccctttcacactagggacatgaggtgaaattattggt
+460682/1
CCCFFFFFHHHHHJJJJJJJIJJJJJJJJJJJJJJJJHGGHIJJJJJJJ?
@1963372/1
ccgggcttactaagggagttttcttgatcattttcgtttacccagagagg
+1963372/1
CCCFFFFFHHHHHJJJIJEHIJJJJJJJJJJCIJJJJJJIJJJJJIJGHI
@4041302/1
ctattatctcttggacaagttgttatattagtcactttatatgttctttt
+4041302/1
??<A=DD4D?DDDD32AED:CE?<<B:A@C<E>EFC?E9E@ED99DB<?D
@1964519/1
ccgtgatctaatatttgagcagaaggtgctggtgcatgtaatactttgta
+1964519/1
CCCFFDFFHHHGFHJJJIJJJJJJJIAEFHIJFHHIJIHJJIJIJJIJJJ
@7115618/1
gtttgatgagctgtagatcctatcgagaggctaatatggattgcgaccat
+7115618/1
BCCFDDFFFFHHHHIJJJJIJJJJJIIHGIJJJJJJJJJJJJDGHIIIJJ
@7115938/1
ctcattattagaatccccattttcagtagtgatgaaatctgaatttttgg
+7115938/1
CCCFFFFFHHHHHJIJJJJJJJJJJJIJJIIIJJIJJJJJJIIGIJJJJJ
@5036779/1
cgctaatttaaaaattgaatagtttttatgaaatgagtcagaattttcgt
+5036779/1
@@?DADDDF<DDCBFHIACEGG<CH>GCFDEFHF4ED?4??DFHII@<@:
@3514238/1
ttctaacctgttcttcttgaagttggttcagctgtagtctgtctgcatct
+3514238/1
CCCFFFFFHHHHHJJJJJJHIJJJJJCFHIIJJJIIIJJJJIIJJJJJJJ
@2537468/1
ctgttgctgaggctgttgtggtctctgctgttgctgaggctgctgtggtc
+2537468/1
CCCFFFFFHHHHHJIHGIHIIIJIIIIIJJJJJIIJIJIJIIDHGFHHH>
@7119145/1
ctgcatctgtatatgccctagcacggaaagcagcgagatgagcataatag
+7119145/1
CCCFFFFFHHHHHJJJJJJJJJJJJJIGJJJJJJJJJJJJJJJJJJJJJJ
@2989170/1
tcaagatccctgattacttcttctcgaggtggctgcagtttccatatcat
+2989170/1
@@@FD?DDHDHF?FIGIIIIIIIIIGIGG?CFHGHIII@GHIGGIEGGCG
@1470820/1
tatataagattacaattcttaacattttttctttaaacaaagaacattgg
+1470820/1
<?@DD?;B??:DDFBAEG@G@AE:FDA@FHGGA>FDGG@FDA9BBF9FFE
@7119516/1
ctttaatgctctccaaaattgtaaatccaggaacttcccagtcatcagga
+7119516/1
CCCFFFFFGHHGHJIGIJJJJIJJIJJJJJJJJJJJJJJJJHIJJJJJJI
@6070848/1
gccaaattgcacctcacacctggcactaaactgtaaagggcttcactgca
+6070848/1
@@@FFEFFGDFD?GBGIGEGGEHGDGHGIIIGIIIGGGIIGDHIIICBGH
@7120176/1
gtcacttttggtcctgttggtccattaatataaaatggttcaacttcttt
+7120176/1
C@@FFFFFHHHHFHJJHIJJJJJJJJJJJJJJJJJJJJIIJJJJJJJJJJ
@5040470/1
ccttaacttgcattaaatcacatcacattaccacatttctcaaattcagt
+5040470/1
CCCFFFFFHHHHHJJJJJJJJJJJJJJJJJJJJJJJJJJJJJJJJJJJJH
@6584438/1
ctcagcaccaattttatgatttctcttctcttggtgttcaacaaatctct
+6584438/1
CCCFFFFFHHHGGIJGIJIJIJJJJJGGEHGHGGEGCGHHJGGIJJIGII
@4044022/1
tttatttactagaaactgctcttctt
+4044022/1
?@8;?4D>C=DFF>EGGIB?<F<F<F
@2537719/1
ctcgaatctattatctcttggacaagttgttatattagtcactttatatg
+2537719/1
CCCFFFFFHHHHHJJJJJJJIIIHGIHIJJJIJGJJIJJJJJJJJJJJJJ
@7575171/1
agcttgtgcttgtcttccacccttttttttgttcctttttgaattgaaat
+7575171/1
CCCFFFEFHHHHHIJJJJIJJJJJJJJJJJJIJJJJJJJJIFFHIJHIJJ
@4046943/1
ctgggaacaagaatgctgttaatgcctccaagcttaacattgattttaag
+4046943/1
CCCFFFFFHHHHHJIIJJIJHIIHHJJJJIJJJJJJJJIIJJGIJJJIII
@2993345/1
gtggttcttgcctttgcagctgttgtggtggttgttgcctctgttgctgc
+2993345/1
BBBFDFFFHHHHHJJJJIIJJJIJJHHJEGIGHIHIIJJJJJJJJJJJJI
@2539937/1
cttaactgtccttctaacctgttcttcttgaagttggttcagctgtagtc
+2539937/1
CCCFFFFFHHHHHJJJJJJJJAHIJJJJJJJHHHHGGHIJJIIJJIJJGI
@2993393/1
cttcttctatcacatcggaggcaaccaatatgttcgtctcacccatgtta
+2993393/1
CCCFFFFFHHHHHIJJJJJJJJJJJJJJJJJJDGIJHIIJJJJJGJJHIJ
@3517200/1
attaaatcacatcacattaccacatttctcaaattcagtcttgaaatatt
+3517200/1
@@@FFFD?FFDDFEEHDHGHIICHIIIIIIIEGGIIEBEFFHHHCGAHII
@5044743/1
ctctgctgttgctgaggctgttgtggtctctgctgttgctgaggctgctg
+5044743/1
@@@FFFFFHHGGHGIGIJJGGGGGHIGGIGIIIFJIIJJJIIJJHGGGGH
@3517753/1
cgtgatataactatgaagaatcatgtgataaaaaatagcagcagtcatca
+3517753/1
@@?DDFFDHGHHDHJGFGGHIIIIIHHIIJIJGCGIGGIJIJJJFHIIJG
@2996017/1
ccttgttgttttagggtaatcaaattttatgacaaaattgcaattcttta
+2996017/1
CCCFFFFFHHHHHJJJHIIHIJJJJJJJIIJJJJIIIIJJJJJJJJJJIJ
@7122396/1
atgacacttaggtcgtgcatggtttaagaaagaccaaaggtttctgttga
+7122396/1
@@@DDDDAHBHH<<C1C;EFH<<EC@EEEGIC?D?D@DHDDGFHEHIEG8
@5046996/1
caatactttaagagcatttattgcagcttctttctgtgcatcatttttag
+5046996/1
@@@D?DABBBAAFBGIEHGIEIECFDEHFHGB?CEH?FGEDDFGFECFGD
@5047771/1
cttgaggcttatacctagtgcttctgtaaaacgccaataattgttctttc
+5047771/1
@@@ADDD;F?CA?G<G<<3AC<AFHEIE><9CGEHIG>::D??FB?G@F@
@2542756/1
caataaacgtttttccagagccagtaggtaaaaagattattgtattttct
+2542756/1
@@@DBD?DB2AFFA;FHBG?G>;F@FDC9?FC?FB=DFFBF??DFFGD>F
@5553263/1
cttcactgcagcctgactggtgagaaccctcaccgccgtcatgctctttc
+5553263/1
CCCFFFFFHHHHHJJJJJJJIIJJIIJJJJJJIIJJJJHIJJJJJJJJJI
@2543836/1
gtgatcttgtctaagattgctttcgctgcggcatgctttgcttctttctt
+2543836/1
CCCFFFFFHHHHHJJIJJJJJJJJJJJJJJJJJJJJIJJJJJJJJJJJJJ
@3520418/1
cttggacaagttgttatattagtcactttatatgttcttttaacactctt
+3520418/1
CCCFFFFFFHFHHFGHGHJIGJHHIHJIJJHIGIFIIIJJIJIGGIIJJG
@5553928/1
gtctgtcaattcaccaggtgatatatttttgcacctgttataaatgtagg
+5553928/1
CCCFFFABFBHFFIEGII@FEHII@HIIIIGIGEHIIFIIIIIGII?BGF
@5555132/1
ttttttttctttctgtatcaactgcagcctcttttaccattgtacgagtt
+5555132/1
@@CFFFFFHHHGHJJHIIJJJJJIJJJJJJJGHIIJIJJJJGJIJJHIHI
@5555369/1
ctcagagctaccttggcagctgctaattttgcttggtgtttgttttctcc
+5555369/1
CCCFFDFFHHHHHJIJJJJJJJJJGGIJJJJJJJIICGHIJJFHIJJJJJ
@2997613/1
ccatggtataactatcttattgagataattatcttttgaaacaactacct
+2997613/1
CCCDFFDEHHHHHJJJIIJJIJGHIIJGJJIIHIIJJJJJJJIGFGGGEG
@471789/1
cgtgaaataagtctagttctcttatagtaaaattttgtggtaagttttct
+471789/1
@@?DFFFFHHHHHIGGJIIIJJGGFGHHGIIJJIHJJEFHIIIIJJIJIJ
@2999083/1
ctaccaactcatactgtcttcagcctcatgttataacattatgcagttca
+2999083/1
@@CF;DDADDFBHGDFIIEIFFGHGGH@HFACHHFGFFHIIIIDHHBBFH
@472758/1
tgtgcttgtgctcctgaccaacttgaagacaaggtaaatgaggatacctt
+472758/1
@@@FFFFFFHHDHHIJGG@FHIJIIICHIIJJIIGDHHIJJJIGIJJIJJ
@472793/1
actgactagatagaagtctaattcagtagggtgagtaatctctgtatcaa
+472793/1
@@CFFFFFHHHHHIJIGHJJJJJJJJJJJJJAGHIGHJJJJJJJIJJJJJ
@963920/1
gggcaggtcttcttgtaacattgcagactctgtacttcctcctcatagtt
+963920/1
@@@DDD><<DDBDCBG?E?C?<<:<A<82AEH??C:?D?CGDB90B9?00
@964639/1
gtacgctcaaacatgcaaatgtgacattattgactaaggccgatctgagg
+964639/1
@CCFFFFFHHHHHJJIJJJJJHHIIJJJJJJJJJJJJHIJJJIJJJJJJJ
@1974179/1
gggcttactaagggagttttcttgatcattttcgtttacccagagaggaa
+1974179/1
CCCFFFFFHGHHHJHIEHHIJJJJJJJIJJJJJJIJJJJJJJIGHFHJHG
@1478824/1
ctccaattgcattccctttcacactagggacatgaggtgaaattattggt
+1478824/1
CCCFFFFFHHHGHIIJJIIIIJJJGGGGIIGGIGIHGDGHCCGHIIIJJ?
@6077322/1
ctcgataatagatatgtaataagaatattgatgctttgcccgtcctttac
+6077322/1
CCCFFFFFHHHHHJJJIIJJJJJJJJJJJJJJJJJJJJJJJJJJJJJJJJ
@6077761/1
cctccttccaaaaaaatacagcaagtctggtaaatttatcgcaaggtaat
+6077761/1
@@CFFFFFHHHHFIJGGGFHIGGIJJIJJG?BDGGIJIJJGGIHGG8=BF
@5556298/1
cgtgataaagccgacaagtgtcagtgataattagaagtttgtaaacagtg
+5556298/1
?@:BDDDDHHHFAGIGGBH?<CH1:CGAGCHHGEIIBFGGGGIIIEIE<D
@7581053/1
caggatgacacttaggtcgtgcatggtttaagaaagaccaaaggtttctg
+7581053/1
CCCFFFFFHHHHHJJJGHJHIJJJJJHIJJJJJJJJJJJJJJIIFHIJJJ
@3524254/1
gcctcttttaccattgtacgagtttgagcatcattcattttcttcattgt
+3524254/1
CCCFFFFFHHHHGJJJJJJIIGFDHIGGIIJJJJJJIJJJJJJJIJIJFF
@2547784/1
gttgcggttaaaccaagaacatgtggc
+2547784/1
?:;B?=@0<DB:A?CDEBF?A9::CCB
@3525577/1
accgatgcaattaatactcatcttctttactaaaaggctacacaaacaat
+3525577/1
?B@DDFFFHHHHHJJJJJJJJJJJJJJJJJJJJJJJJJJJJJJJJJJJJJ
@5051052/1
cttcaaaatcttcttcatcacgtcgtctttttttaccaaaccggtatttt
+5051052/1
BCCFFFFFHHFGHJJJJJJJJJJJJHIJJJJJJJJJJJJJJJJJAGIJJJ
@474874/1
gtccttctgacacaccatctctgtaaaagaggatagcttgaggcttatac
+474874/1
@??D?DDDBHGFHBBHIBHGIHG<CDHGEEECAB??<BBCGA36BFDG<?
@1977869/1
gcccaatatagattccagaacttccggcataatgagtacatcatttacat
+1977869/1
CCCFFFFFHHHHHJIJJJIJJJJIJJJJJJJJJJJJFGHJJJJJJIJJJJ
@4550173/1
gtctttttcgataatcaagtgttggtgcattcataat
+4550173/1
@BCFFFADHHHHHJJJJJJHHHJJJDHGHIIIIJIFH
@6080805/1
ctcatgttataacattatgcagttcattacctaagatatttgttatgatc
+6080805/1
CCCFFFFFHHHHHJJJJJJJJJJJJJJJJJJJJJJJJJJJJJJJJJJJJI
@476294/1
atgacattcatctataactaatagattgacacgagacaacgtgatataac
+476294/1
CCCFFFFFFFHFHJJIIGGHHHIGHIJICGGIEBGIIJIJIDGCHGIJJJ
@5053097/1
ccaactcatactgtcttcagcctcatgttataacattatgcagttcatta
+5053097/1
CCCFFFFFHHHHHIJJJJJJJJJJJJJJJJJJJJJJJJJJJJJIJJJJJI
@3004017/1
gtaacaaatctttgaataacttcagctaggccaggtgaaag
+3004017/1
@@@FFFFFGHHHHJJGHJECFHGHHIIJGGGGGGI?FFBF?
@4552124/1
ctttaacctcataactaaaacagggttcatgagttccactttcaca
+4552124/1
@@@ABADDDBABD4ABF@G>BG;E=FAGHHE4:1?F><1CDAC9:4
@3004250/1
cctgggtttaaaatcttcaataacattactcatttctgataggttctgca
+3004250/1
CCCFFFEFHHHGHJJJJJJIJJIJJJJJJJJJJJJJJJJJJIJHIIJJIJ
@477821/1
gccaataattgttctttcatgatactctcaagatccctgattacttcttc
+477821/1
CCCFFFFFFGGHHJJIJIJIIJIIIIIJJIIJIGHHHGHBGHIIIIJJHG
@7125599/1
ccttaaaacaatatcaagagcttggattgcctcctgcggaccattagttg
+7125599/1
CCCFFFFFHHHHHJJJIJJJJJJJJJJJJJJJJJIIJJJIJJJJJJJJJJ
@1981443/1
gctgtggtctctgctgttgctgttgttgctgaggctgctgtggtctctgc
+1981443/1
@@@DDDDFHGFDHCIGDGIGIJGIIIIJJJIGEHIGIJIJGGHGDHJGIJ
@479081/1
gtggaagtaagaggtctttcatttaatgttttttgaaaagcctcacttgt
+479081/1
C@@FFDEDFHGHGE?FFHJJJIJJIJJHFEIGIJJHIJIJFIIGGIHIEH
@1481806/1
gctcaatttaccttcatccttgttttcaaagttgataaataatattaatg
+1481806/1
@;?DDDDDDDHHAB;EFA3<::3<AB@4?CHEHEIEBBDE4CGGBC<<@?
@7126715/1
gcgcattctgttgtatatttatgctcacttcaccaacattcatgaataat
+7126715/1
;@@DDDDDAFADBGFFEBIHIH9BH>>:FFEFFIFCGFEFEFFFFFFC>G
@479563/1
agcatgatgacattcatctataactaatagattgacacgagacaacgtga
+479563/1
C@@FFDD8D?AFCDH@HHG>CABEB@3<C<F9C9FH@>8D8?@FAGA8DH
@1982370/1
cgtggatctccaaggtctccttgaacaaatttacctaaagcaacaacaca
+1982370/1
?@:B?;BADA?DBGE<CEFEHIE<:CAGIFFIEF@FBG9C@GF@GFFIE8
@967983/1
ctctgataaattagaatcatcccatagcaaatggtatttggtaggacgtg
+967983/1
CCCFFFFFHGHHHJIJJJJJIJIIJJJIJJJEHD??EFFCE?FBHGFG6B
@1483376/1
gtggaattgtgacactttgatgttgtaaggtgctgaggcaagtgttggga
+1483376/1
CBBFFFFFHHHHHIJJIJJJJJJHJHIIJJFGIIJIJIJIIJGHIJJJJG
@3529007/1
cacgttcataaggtctcatttgaaaacgtggatctccaaggtctccttga
+3529007/1
CCCFFFFFHHHHHHIJJJJJJJJJJJJJIJJJJJJJJJJJJFHIJJJJJI
@7582881/1
gtaaaacgtaagtggaagcataagctcccaattctttggtgataagaact
+7582881/1
CCCFFFFFHHHGFIIIJJIJJJIJJJIJJJIIJJJJJIJCGHIJIIGIJJ
@1484409/1
ccgatgctagctttcttaaatctggttctctaatcatctgattagtagta
+1484409/1
<;@DBDDDFFFFHBEHGHGHIIEGEEHGIDHCHHBDGEGIGGGIIDGIFG
@1983072/1
cactgagttagaataccaacctgaatttcagcaattttcttaatggatgc
+1983072/1
@CCFFFFBFHFHHFHIIIJGIFGHIEDCFHHIIIGGCHGAHHIDHFEBBC
@4057585/1
gcaccttcaacaccacactcctcaaggtacacccctataagggcttcgat
+4057585/1
CCCFFFFFHHHHHJJJJJJJJJJJJJJEEGIHJJJJJJJJJJJJJJJJIJ
@5559768/1
gttacaacatatttcaacatgtatccttttgggcggtaccatggtataac
+5559768/1
@CCFFFFFHHHHHJJIJJJJJHHIJJJJJJJJJJJIHIIJJJJJHIJJJJ
@3004898/1
gtctttctttcaacaaacacaagagctaaattatcctttttgaaattttt
+3004898/1
CCCFFFDDHGDFFHBFGGGHEEGIGGIHIGIGEIAEEDHHIGEDDFHCGH
@8130519/1
aattaatataggttacttcgcttatctctcttgacagccctatacctatt
+8130519/1
CCCFFFFFHHHGHIJJJJJIJJJJJJJJJJJJJJJJJJJJJJJJJJJJJJ
@8130582/1
gctgagatgaaggtggtctgctgggttgctggtcaccgggttgttgccta
+8130582/1
@??DBDDDFHHHGHGD@BEG@<G@B<CDDAFA1?FHEGEHFG>HGGIIHG
@2549714/1
ctccaaaattgtaaatccaggaacttcccagtcatcaggaataaagtcat
+2549714/1
CCCFFFFFGHHHHJJJJJJJJJJJJJJJJJJIJJJJJJJJIJJJJJFHII
@8131601/1
atcgtcttgaacttcatttccaacaggtagtaagtgagcattaagttcgc
+8131601/1
@BCFDDDDHHHFHJIIJJIJIJJJIIGCEF<CFH?B@:CFFGHGGDIIIJ
@2550726/1
tgctagctttcttaaatctggttctctaatcatctgattagtagtaacga
+2550726/1
@CCFFFFFHHHHHJJJJJIJGIJJJJJIEIIIJIJJIIJJJFIIIIJJJI
@2550885/1
tgctgtggtctctgctgttgttgctgctgctgttgttgttgctgctgttg
+2550885/1
;?@DDDDDADDH:?GGEHIEC@F>D><CDHFDGHIGHABF>GAGHHA9DB
@1486401/1
cgcaacaattgtacacaactccataggaagcgccaaaggcttctctcgtg
+1486401/1
@@@ADDADDDFAFA@F@EBGDHGHFCE>DCHH6C<FGG3BDHCFA@8;FG
@1487043/1
tgagccacatcaatgttaaggaatggtttccaaccaataattgcagactg
+1487043/1
CCCFFFFDHHHHHJIHIJJJJIJJIIJJIGIIJGIJGGHGIJJJJJIJIH
@1487353/1
ctggtgtagaattacagaataactcatgaatgctttctaatgtttcttca
+1487353/1
BCCFDDDFHHHHHJJJJJJJJJJJJJJJJJJJJJJJJJJJJJIJJJJJJJ
@1487568/1
attgaatataagaccttgttgttttagggtaatcaaattttatgacaaaa
+1487568/1
@@@DDEDFHHDDHHIJIIFIHFGHGIIGGGGHGIII@BHBHJIGAHIHII
@3531003/1
gtcctcctgccactcatcataatgaacaatatcttcttttggattagtag
+3531003/1
CCCFFFFFHHHHHJJJJJJJJJJJJJJJJJJJJJJJJJJJJJIJJJJHII
@7133343/1
cccaatgtttctagcctttcataattcataacgtcattagcagagctcgc
+7133343/1
@??AD;?DDD?A<B<G@EDFCB@?FHIGICFIEGHGEHEFBB@@BFFFAF
@5059098/1
cctaactattcatcaagttctttgccttctgaatcatacgcttcttcatt
+5059098/1
CCCFFFFFHHHHGJIGHIIJJJIIJJJJJJJIIIIJJJIGHIJAFHIJJI
@4058742/1
ccatggagtttgacctctaggaccagtttgcaaagggaagcgagcttgct
+4058742/1
CCCFFFFFFFHHHJJJJJJJIJJJJJJIJJJJJJJIJIJJJJIIJJJJJJ
@1988575/1
gaaatctgtagcccaatattgattccagaacttccggcataatgagtaca
+1988575/1
CC@FFFFFHDHHGGIGHIJJJJJJHIJGIJJJJJGIJJJJJJJIII?FHI
@4555491/1
ggctccttgaatgaatttttcattcctccatactccttgtcttacagg
+4555491/1
@@@DB?D?<AFDB>EHEIGAA<AEHBAAFD<CF?DD9?CHBGIC@D>9
@5564196/1
gtccacaagaaaaaaggttcttttacccccttcagaatataatagtttca
+5564196/1
CC@FFFFFFHHHHJJJGA@HHHDFHJIIIIEGBHGIIEIGJGICFIG>FF
@1989347/1
gtagcatactttatcgtaacggtcatttctttttcttgatctctttcatt
+1989347/1
@@<DFFDFFHHHHJJJFHGGIJAEECH<CGI<GFBCGGCHIJEIIGB@F?
@3533967/1
tctacatcttcagcttcttcaccaactaagtagtactcttcactgatgag
+3533967/1
CCCFFFFFGHHHHIJJJJIJJJIIIJJJJJHHHEGGIIJJIIIIJJJJIJ
@3534731/1
ccggtttctcaaaacatggtgctggatgaggaaatttttcataaagaagt
+3534731/1
@@@DDDAEHHFHDGIJGGGCHHHGHIIGHHEIIGJGGIIGIJJIGGIIJH
@3010716/1
attggatctagataataatgcctcagagctaccttggcagctgctaattt
+3010716/1
@CCFFFDEHHHFHIIIJIJIIJIJJJJGJIJJIJ@EHDBFHIGIJGDGHI
@489986/1
ataaaaaatagcagcagtcatcaccaaaacctgatgattttcaagctctt
+489986/1
CCCFFFFFHHHGHIJIIFGGIJIIGIIJIJIEIGHGGIIJJEHIJGJFII
@974703/1
gtcactattaaagttgatttgtcttatagacttgacaattttttcttttc
+974703/1
@@@DDDDDFFFDF<AAGE<IHHHCDHIIECACHHCFFFIE@GFEEEFECF
@974909/1
ggccaacatattactgacctcaaccgtacttctagcattagaagtttctt
+974909/1
CCCFFFFFHHHHHJJJJJJJIIIJJJFHIJJIJJJJIJJJJJIIIJJJJJ
@975555/1
gttgtttccctagactgtggttgagacacttgctggggaggtggacctct
+975555/1
@?@DDFFDDFHHGHIGIBHCBDHHGHHGHIIFIIECGIFGIFBAFCEGI@
@7133911/1
cttggcaacaaacagttgttttttcctgatatagctctaacttcaattaa
+7133911/1
CCCFFFFFHHHHHJJHIIIIJJJJJJJJJJJJJJJJJJJJIIJIJJJJJI
@1491762/1
tggtagttgagtttggtgggtaggggttgtttccctagactgtggttgag
+1491762/1
@@@ADDDDGHHDDGIJEDGGGGIIIIHIGIIIIGJJJJJIGGBFFCHHII
@7134168/1
gtctgctctccacatactcttgttacaacatatttcaacatgtatccttt
+7134168/1
CCCFFFFFHHHHHJJJJJJJJJJJJJJJJJJJJJJJJJJJJJJJJJJJJJ
@6088923/1
cactgattgatgtcccaatggtccacacctttgtcaccactatattcacc
+6088923/1
@<?DDDDEFHF?FBEGEGHGHCBEEDFHIGHHGGIIGIICDCFCGGDGGH
@7134290/1
gatctccaaggtctccttgaacaaatttacctaaagcaacaacacaattg
+7134290/1
CCCFFFFFHHHFHIJJJJJJJJJJJJJJJJJJJJJJJJJJJJJJJJJJJJ
@6089110/1
tccaattgcattccctttcacactagggacatgaggtgaaattattggta
+6089110/1
@B@FFFFFHHHHHHIJJJJIGIJJIJIJIIJJIJGG?DF<FFHIIJIIHF
@2561045/1
gttgctgttgttgctgaggctgctgtggtctctgctgttgctgttgttgc
+2561045/1
@@@DFDFADFHHFGGHIIIGGHICHACFEFEHGIIEGBACHIGFHGHICD
@492484/1
gttcatagagagtaattcctttccattttcaggaagttcacgaacaaatc
+492484/1
@@@FFFDBFDFFFHBHIJCIGIIIIIIIJJJJJIGIHIEIGGIIIGGHJB
@5061110/1
gtcttgaaatctgtagcccaatatagattccagaacttc
+5061110/1
??@AB????=CDD:<<CFBFGF>DC@C?F@?FAAGDFE9
@6089899/1
tttatatttaaattgagatgattagtttccacaacaatttctcttccttt
+6089899/1
CCCFFFFFHHHHHJJJJJJJJJJJJGJJJJJJJJJIEHHIJJJJJJJJJJ
@7135670/1
cgattatttttcctttgatgctgctcaatttaccttcatccttgttttca
+7135670/1
CCCFFFFFGHGDHGGIJIGJJJJJJJJIJJIJIIJIJJJJIIFIIIGIJJ
@2562546/1
ccgtgatctaatatttgagcagaaggtgctggtgcatgtaatactttgta
+2562546/1
BCCDFADFHHHHHJIJJIGGIIJJJGHIGJJIGIICIIHIGIJJIJJIHI
@5568554/1
ggtctctgctgttgttgttgttgctgaggctgctgtggtctctgctgttg
+5568554/1
CC@FFFFFHHHHDIIIJIIJHJIJJJIJJJJJJJJIIJGIJJJJIJJIII
@8137581/1
agctggatgagtgacatcagcgccaacaacaatgacaggtttttgaaaaa
+8137581/1
CC@FFFFFHDFBFGGIJJJIIIIJGIJJJJJJJIGIIHIGHIIIJGIGDI
@4064236/1
cgtgtacacctggtaaagagatgacaaagatagta
+4064236/1
@@@DDDADBD:::<<CH><;AFCDBEHH@A???1?
@3538594/1
atcaagaacttggtaaactcttagatcttcattttgttgccttaatctag
+3538594/1
CCCFFFFFHHHHHIHJJJJJJJJJJJJJJJJJJJJJIJJJJJJJJJJJJI
@3538789/1
cttccgttccaccctttctgctgcgatctttgccatagcatagttcctgc
+3538789/1
CCCFFFFFHHHHHJJJJJJJJJJJJJJJJJJJJJJJJJJJJJJIJJJJJJ
@977015/1
gttaggatataatcaggtgttctctagtttgtttctgcaagaggtgtcag
+977015/1
CBCFFFFFHHHHHJJJJEGHHJJJJJJJJJJIJJJJJJJJJIJJIIJJIJ
@493577/1
caggttttgggtagttgggtaatattttgataacgtggatgtagataggc
+493577/1
@@CFADFFGHHHFHFHIJJCFHJFIIJJIIJJIGH?@GHIIDGEIIIIJJ
@7136802/1
ttgttttctccaactccgacaaacgccatcctctcattcttagttgtaac
+7136802/1
;@@?BDD8AA?DFHG@<FAGHAFF:8DFIEGHG@A99B9B@A>/888.=B
@3013764/1
ctgcggtacatttagctatcctgtagtttcgtc
+3013764/1
?<@?DD@8C?FFD<FHGABBFH@H@E22<CB?C
@4557163/1
gtgctcctgaccaacttgaagacaaggtaaatgaggataccttaatttca
+4557163/1
C@@FFFFFHGDHHJIIJIJFJJGIJJJHHGIIJJIIHJJJJIJJIJJJJJ
@3014117/1
ggtatatataagattacaattcttaacattttttctttaaacaaagaaca
+3014117/1
@@:DDDFFHGDFBHIIIIECIIIIEBD<HHGIIIIEIIIIIIIIIGGHII
@5064117/1
gcctgcttgtggaaaaccaccacaaatccacttggaaaactgtttatcat
+5064117/1
@@@FFFFFGHBHDFG>GEGIGIIGGIGGHIGGFGHCHIFIIHBDGHIIIH
@3014701/1
ctgtagtctgtctgcatctgtatatgccctagcacggaaagcagcg
+3014701/1
CCCFFFDDDFFHGJJJJJJJGIIJJJJJJJJJJJJJJGJIJGIJJJ
@6599485/1
agaacaatgagtgagagcttgcaagaggtaacttctgtcttgaaatctgt
+6599485/1
CCCFFFFFHFHADGIIIJJIJJJJIGJJ?CFGGIJIIIJJJJJIJJIJJG
@1990431/1
gcatttcttaaagttgtgaaaatcgtgtacataataataaataatcaagt
+1990431/1
<@@DADDDHFAHDIFEED@<F>EH@EHCFE>FFGHECGHGEGGE>GGIIF
@6601433/1
gtctagtttgatgagctgtagatcctatcgagaggctaatatggattgcg
+6601433/1
@@@FFFDDHHFHHIJJGHHGGIGIIJJJJIJJJJIJGIJJJIJIJGIGHG
@6602002/1
cttcaacatcaacaaatgtcacttcaaactgttgctcagcagctatctct
+6602002/1
@CCFFFFFHHHHHJJJJJJJJJJJJJJJJJJJJJJJJJIJJJJJJJJJJJ
@982014/1
ggccgatctgaggtctgtcaattcaccaggtgatatatttttgcacctgt
+982014/1
CCCFFFFFHHHHHHIJJJJJJJJJIJJJIJFHIJJJJJJJJJJJJJJJJI
@982374/1
gttttcaaagttgataaataatattaatgaaactaaaaacttcaaaaaag
+982374/1
CCCFFFFFGHHHHJJJJIJIJJJJIJJJJJJJJJJJJJJHIJIJJJJJJI
@1494695/1
gttgttgttgaccccatggttgtcgaggaggtccctgttgttccattgct
+1494695/1
B@@FFDFEFGHGDIIIJJJFHHIJGGEHEGGBGHIIIIIEIJIIJJIGIJ
@3539459/1
gctcttcatgccactgattgatgtcccaatggtccacacctttgtcacca
+3539459/1
CCCFFFFFHHHHHJJJJJJIJJJJJJJJJJJJIHIJJJJJJJJJJJJJJI
@1495099/1
gctccctccacctgaactagttcatatttcggagtcgtccctcttctgga
+1495099/1
CCCFFFFFHHHHHJJJJJJJHIJIJJIJJJJIJJGIIHJJJJJJJJJJJI
@4068000/1
aattgcgataaggtttttcaggattgatagatacatcataatgatgaata
+4068000/1
@<@DDDDDFHAFF<ACBBDHHGGIGIGGIIGHIIGIIIIFGIIGIIIDFG
@5573139/1
ggaattctaagagggtacacaattc
+5573139/1
CCCFFFFFGFHHHJI:FHIIIFHIG
@4068559/1
ggattcctatgttagttgtcttcaaaaattagttctactacctcatggac
+4068559/1
CCCFFFFFHHHHHJJJJJIIJJJGIJIJJJIJHIJJJJJJJJJJIJJIJJ
@8141234/1
gtaacaagattttcacatggctgcccctttattatccctttcagtggaca
+8141234/1
@?@DDDEDFHHHHJJGGFGHIIFEHIHJJGGHGGIIEGIJJJIEIJGGED
@7588870/1
ctcgaatctattatctcttggacaagttgttatattagtcactttatatg
+7588870/1
@CCFFFFFHHHHHJJJJJJIJIIIIIHHIHIGIJGJJIFGIJJJJJJJJJ
@8142603/1
gattacttcttctcgaggtggctgcagtttccatatcatattatacctga
+8142603/1
B@@FFFFFHHGFHJJHIGGHIJJJJIIHIJIJIGGIIFIIJIJIJJGIGF
@4561090/1
cgtctttctttcaacaaacacaagagctaaattatcctttttgaaatttt
+4561090/1
@C@FDDDEHHGFHGGIIGIICEFHBGBHIFEHCDHGHEHHGGIIIFIEGI
@8143810/1
gctgaggctgctgtggtctctgctgttgctgaggctgttgtggtctctgc
+8143810/1
@?@DDD@DFDFHHAEEFHIDIGGC?<CH>HHIIIIGH:B??@DDGEEGEI
@5577807/1
gtaccggtctttctcgataatcaagtgttggtgcattca
+5577807/1
?@@DDDDDADHHHJJJBGGGHGIJIGIIIIHDGI<D4?G
@7140295/1
ctccaaaattgtaaatccaggaacttcccagtcatcaggaataaagtcat
+7140295/1
CCCFFFFFHHHHHJJJJJJJJJJJIJJJJIJIJJJJJJJJJJJJJJHIGI
@3019822/1
gttcttcttcttgcaaaggatgtggaggataatttctccaaaaattctgc
+3019822/1
CCCFFFFFHHHHHJJJJJJJJJJJJIJJJJJJJJJJJJJJJJJJJJJJJJ
@7589401/1
ctctgcgaaatgggaataccattgaagaagaactcaggttgaggcgggct
+7589401/1
CCCFFFFFHGHHHJJJJJJJJJJJJJJJJJJIJJJIJJFHJIIJJJJFDB
@500955/1
tgtgcattaatctatagaaaattttccaaacagtatttagagactttcca
+500955/1
???::DDDDD<CD@EEIIIDE:<A?ACED4C8AFFFFIC?EEDD@DDDEE
@501128/1
gttgccactgctgttgttgaggctgctgtggtctctgctgttgctgttgt
+501128/1
@@<D1:AD?CFBHAF@FHDDDBGEGHHE<?EC3CD<DBDFDED<<?B?<9
@985460/1
gtagcatttggaggactgtcagatggttttggagaattatcaaagagaat
+985460/1
C@CFFFFFHHHHHJJJJJJIJJJJJJHGJJJJGIIJJJJJJIJJIIJJJJ
@6096329/1
gtctcatccacattttatgtgctgctaacctcttggcaatttttttcgat
+6096329/1
CCCFFFFFHHHHHJJJJJJHJIIJJJJJJJJIHIJJJJJJJJJJJJJJJJ
@6096637/1
gtctccttcaacaatcgtcggtacaatgtaatatgagttttctttgtttt
+6096637/1
CCCFFFFDHHHHGJJJJGIIIIIJJIJJIJJJIIJIIGIJJJJJJJIJJJ
@5068056/1
ctgccatttagtacactgctttttccttctccagctagttgatctttcat
+5068056/1
CCCFFFFFHHHFFHIIIJGJJJJJJJIJJJJJHIIJIIFIIIGIJGJJJI
@5068167/1
cgtcctcctgccactcatcataatgaacaatatcttcttttggattagta
+5068167/1
CCCFFFFFHHHHHJJJJJJJJJJJJJJJJJJJJJJJJJJJJJJJJJJJHI
@3023679/1
cttggttcaagatcattttaaactgtccttctgacacaccatctctgtaa
+3023679/1
CCCFFDFFHHHHHJJJJJJJJJJJJJJJJJJJJIJJJJJJJJJJJJJJIJ
@3023953/1
cttgcctttgttgctgctgtggtggttcttgcctttgcagctgttgtggt
+3023953/1
CCCFFFFFHHHHHJJJJJJIJJFHIGHJJJJJJJJJJJJJJJJJJJIJJB
@5580379/1
cggtgtttttgagctcatacttaatccaatgacatggggaagtcaattgc
+5580379/1
@BCDDFFFHHGHHJJJJJJJJJJJJJIJJJJJJJJJJJJJJJHIIJJJJJ
@3542328/1
gcactataggtcggccttctcggccaagattaggcctacgtggacaggtg
+3542328/1
@CCFDFFFHHCFHJJJIJJCHIJJJJJJJIGGHIIJHHJJFHGIJJJJCH
@5580668/1
gtggcctatcctctggaggaattcctttaaac
+5580668/1
CC@FFFFFGHGF>FGHHIJIJIIIIHIHHIJE
@4565567/1
attatacctgaaggcttttgggtcgtgagaagctgcaacggctgctatag
+4565567/1
CCCFFFFFHHHHHJJIJJJJJJHIJIIJJJJJJ>GIJJJJJJIJIJJGII
@4565700/1
gttttttggagaggcaactcaggataactatagaggttcttctttccatc
+4565700/1
CCCFFFFFHGHHGJIJJJJJIJJJJIGGIJIIJJJJ?FHJJJJIJJIJJJ
@986676/1
ctaagttatacacagctctctgcgaaatgggaataccattgaagaagaac
+986676/1
CCCFFEFFHHHHHJJJJJJJJJJJJJIJJJJJIJJJIJJJJJJJJJJJJJ
@503424/1
gcaaaagtttgatcaaataaacactatacaagtttggtcaaatatatatg
+503424/1
@@CFFDFAFD<CFHIIIIHIGGGGEHEHFHICHHGGGGHIIGIIIIIIIG
@8147999/1
ggctgttgttgccactgctgctgctgcggctgttgtt
+8147999/1
CCCFFFFFHHHHHJJJJJJJJJJJJIJJJJJIIJIHJ
@4072595/1
gtcacttttggtcctgttggtccattaatataaaatggttcaacttcttt
+4072595/1
CCCFFFFFHHGFHIJJHJIJJIJGIJJJJJJJJJJJJIHHJJJJJJJJJJ
@6605131/1
aattgttctttcatgatactctcaagatccctgattacttcttctcgagg
+6605131/1
;=@ADD>DFH?BD@EGEHIGHHEIBHEBBFEHIIIIEIIIIIGHFDGEGE
@505685/1
ccacattctatcaagtaggcaccaatcaaggcctccacacaatcagcaat
+505685/1
@CC;DDDFDHHHHIDFGGHHIIIIIGIGG?EGEEGEGHHDHGIIIIGIGG
@6605602/1
cttgaggctgagatgaaggtggtctgctgggttgctggtcactgggttgt
+6605602/1
@@CD?DDFHHFDHIIGIGIDHIGGHJJJJGGBGGGIJFIIGGGGGIHIEE
@506171/1
cgcgcattctgttgtatatttatgctcacttcaccaacattcatgaataa
+506171/1
@@@FFFFFHHHHDGEAHHICHHGIJIJIJJJIIIIIJJIJIJJJIJJJJJ
@1997583/1
tgtaggaactggactgcattaaaatccgaatcctttaatgaaattatctc
+1997583/1
BC@FFFFFHHHHGJJJJJJJJJJJJJJJIJJJJJJJJGIJ<BFHHDGIJJ
@1501816/1
catcacattaccacatttctcaaattcagtcttgaaatattatccattag
+1501816/1
CCCFFFFFHHHHHJJJJIJJJJJJJJJJJJIJJJJJJJJJJJJJJJIJJJ
@3545507/1
ctgtcttcagcctcatgttataacattatgcagttcattacctaagatat
+3545507/1
CCCFFFFFHHHFHJEHIJI>EGHEDFHJEII@FFHEGIIGIEEDEC9DCC
@5584036/1
ctttcatgatactctcaagatccctgattacttcttctcgaggtggctgc
+5584036/1
@@@DFFFFHHHFHIJIIEGIJJJJJIHJJIJJGHGGIIJHIGJ:?GGHIJ
@4571983/1
caatgagtgagagcttgcaagaggtaacttctgtcttgaaatctgtagcc
+4571983/1
@@@DD>A2ADD?CBDFFEI>E;FGFG<EEHGGCHHIIHGGHGHAAHGEGG
@3027918/1
gcatgggtcactattaaagttgatttgtcttatcgacttgacaatttttt
+3027918/1
CCCFFFFDHHHHHJJJJJJIIJJJJJJIGJJJJJJJJJJJJJJJJJJJJJ
@3549002/1
ctgcactgtgacagtcttcaagcactgagttagaataccaacctgaattt
+3549002/1
@C@FFDFFFFHDHGEFHIBHBGGIIIICGHGIJJIIIGAFHAGGHIHJJI
@2002163/1
aagaaatctaagattgcatcaccgaggaattccagcctttgatagcaatc
+2002163/1
CCCFFFFDHHFHHIIEBBFGE@FFIIG1EGEGDGEHGHGGHFHIIIEGII
@5587550/1
aatcatgtgattttttttcctttcaagaatatactcccgtgtgatatgat
+5587550/1
@@CDDFFFHGFDFHGIJJJGIJJGIGIIEGGJJJJJJIJFGDGIIIIIGH
@4573223/1
atctggagctcatcaagcttcggtccgactgatgatttgaggttcttgtg
+4573223/1
CCCFFFFFGHHHHJJJJJJJJJJIJJIGIJJIJJIJJJJJJJHIJJJJJJ
@4075455/1
caagaacgtgtagagatgggttcatttaccttccattatgtatcgt
+4075455/1
@@CFDEFFHHHFHJIIIIJIEGHGIIIGHHIFHHJIJIIIHGIJJF
@510879/1
gctccaatcgcattccctttcacactagggacatgaggtgaaattattgg
+510879/1
CCCFFFFAFHHHHJJJJJJJJJJJJJJJJJIJJJJJJJIHGIJIJJJJJJ
@2575354/1
ctccaatcgcattccctttcacactagggacatgaggtgaaattattggt
+2575354/1
@@@:D>BB=;2ADG<3<<?BD4FEGC>3C:CEEE<DC:BBG4?DB9D<@0
@5072802/1
gctgttgttgcctctgctgctgctgctgctgaggcggttgttgccactgc
+5072802/1
CCCFFFFFHHGHHJJGIIIGIIJJIJJJJGIEFHIJIHIGEIGEHGIGIF
@7147696/1
cctaagagttttattaaagttggatcattagcagaaatcctcattctttc
+7147696/1
CCCFFFFFFHHHHJJJJJJJJJJJJJJJJJJJJJJJJJJJJJJJJJJJJJ
@7147803/1
caacagtatataaacgagtgttagttggacccatgcactgaatgacttta
+7147803/1
@@;BDD=:C?=AC<<E@G3A<C?E<<A3FGIECCDF>FGB9DF@9:D?B9
@4078328/1
ccgtagtcgaggctgggctacagatatctagaggttctg
+4078328/1
CCCFFDD?FFA?<EG6CCBCFEE>GG<CCBGBC;009BB
@4078495/1
ctgttgttccattgcttgaggtctggtaattggagcggcttgtctaa
+4078495/1
@C@FFF>DHFDBFHIIIEHGGEHCCGCHHIIGGIGDFGIII8F?F=C
@7149476/1
gttgcatcctttgctcttgaggaagttggtgtagaggtgcaggctggcca
+7149476/1
CCCFFFDFHHHHHJJJJJJIHJIGHFHIJHGEFGGGIDGHIGHIIIJJJC
@6100677/1
tgcaaatgtgacattattgactaaggccgatctgaggtctgtcaattcac
+6100677/1
@@BFFFFFHHHHHJJJJJJJJJJJJJIIJIJJJJIJJIIJJJJIJJJJJJ
@993515/1
ccatactccttgtcttacaggtaccggtctttctcgataatcaagtgttg
+993515/1
CCCFFFFFGHHHHJJIJJJJJHIJJJIHGIJJJJJJJIJJJJJGIFGHHI
@3550148/1
gtaataacgaatttttttcttgttattttcttgatcagaacaatactcat
+3550148/1
CCC?DEDBDBDFFIGIIJFGGIGGHGCIIGII>CGGEHGGIGIJGIIJIJ
@512454/1
cagcaagtctggtaaatttatcgcaaggtaatgtaaaacaatatctattc
+512454/1
@@@<BFDFHHHGHGHGIIIJIIEGDHGHCFHE@FIIIIIIIEHBHIEIJC
@6103195/1
gcttgttgctgtacttgaggctgagatgaaggtggtctgctgggttgctg
+6103195/1
BCCFFFFFHGHFFGIJGHHJIIIIIJJJJJIJFGIHHIIIJIJJJJGJIJ
@7593022/1
ctttattctcattaaggaattccggtttctcaaaacatggtgctggatga
+7593022/1
CCCFFFFFHHHHHJJJJJJJJJJJJGIJJJJJJJJJJJJJFGIJJJIIJJ
@3551303/1
aagaggagagcttttattgaatagaataggaatgtcaggtgcgttaactt
+3551303/1
CCCFFFFFDHHHHJJJJJJJJJJJJJJJJJJJJJJJJJJCHIIGIJJJJJ
@1510046/1
ctgcagggaattctaagagggtacacaattcaggcactaatgtctcttca
+1510046/1
CC@FFFFDGHHHDHF@EBIHE<FEEBFBFHEFGG@F@DB?GGII>DGF?G
@3032385/1
atcacattaccacatttctcaaattcagtcttgaaatattatccattagc
+3032385/1
CCCFFFFFHHHHHJJJJJJJJJJJJJJJJJJJJJIJJJJJJJHHGIJIJJ
@996051/1
ctcttgtttcatactttttgcaattactcttttttgatgatctagttgag
+996051/1
@@@ADDDDHHHHHIDGGIEHGIDIHIGCEHGHIJIGCDGIIIGGHDGHGI
@996171/1
cttgaaaagaaagaccttcccactggggtgtatgtcattgagggcaagtg
+996171/1
CCCFFFFFHHHGHJJJJJJJJJJJJJJJFHIIJJJJJJJJJJJJJIJJGI
@7594744/1
caaaggtcaagaccataaccaagatcaattactctaccaggtggaggtga
+7594744/1
CCCFFFDFHHHHHJJJJJJJJJJJJJJJJJJJJJJJJJJJJHGIHIJBFH
@5592179/1
gcgccaacaacaatgacaggtttttgaaaaaattttggccaatagctgtg
+5592179/1
CCCFFFFFHHHHHJJJIJJJFHIJJJJJJJJJJJJJJJJJJJJJJJJJHI
@5592393/1
ggttaaaccaagaacatgtggcctatcctctggaggaattcctttaaact
+5592393/1
?<???DDDFFFADE:A2:<4A?BBC<<AHD>3CGC=;DF9:?DEFDFCAF
@1511499/1
tagtttccacaacaatttctcttcctttttttggatctgaagggcggtcc
+1511499/1
@<@DDDDEFHFFHGHBFHHGIIEECHHIH@FHGIFGIIIGDHGIIIHF>C
@6105882/1
gtaatcactgctgaggcttgaacaagcccttctgatagcctgcaattctt
+6105882/1
@@@DDDDDHD<F?HGG=FCE><?<FH<FGGHGI9<CBA>?B?DHIIIG9D
@6613559/1
gttggtgcattcataattcgggccttaactttagtgaactggtcatcaac
+6613559/1
CCCFFDDECFHHHJJEGIEIIIJJJJJIJJJJJJFIGIJJJJHIJIJJJJ
@7596009/1
aaaagccctaagttatacacagctctctgcgaaatgggaataccattgaa
+7596009/1
CCCFFFFFHHHHHIJJJJJJJJJJJJJJJJJJJJJJJJJJJJJJJJJJGJ
@2010718/1
cattcataattcgggccttaactttagtgaactggtcatcaactgagagg
+2010718/1
@@CFDFFDHHGDFGBGBGIIIJIGIGIFHIJGIGJHGHJGGIDIIICCEG
@3035528/1
aatcggtaaagttttgcctataagaacaatgagtgagagcttgcaagagg
+3035528/1
@@@DAD=BF8?DFBBC<C:BDAEC?@CF3A<99CGFE@D8CGF9<:B3DG
@7597705/1
ctctatttcattgtgcattaatctatagaaaattttccaaacagtattta
+7597705/1
:=?::A=B???DD?2AE?@<3A@EEDFB<AEAAACE>@EECEIICDDFDD
@8161792/1
atatgatatgggttgctgtttacaccaacgataaaatcaggctttatgtt
+8161792/1
@BBFFFFFHGGHAFGHIIIIIHGJJHFIHIGIGIHGIJIIIGIGG@HHFE
@8162862/1
ctctatttcattgtgcattaatctatagaaaattttccaaacagtattta
+8162862/1
@@@DDDDBFFBFB2<CAHIGEE?CBH@EDD@A<CBH?FHCHGCD:?DDBC
@8163329/1
cgtcgtctttttttaccaaaccggtattttccccttggcaacaaacagtt
+8163329/1
@@@D?@?DDHFHHIIIEGHG;EBE?FGHIEGGHIGGIEEIGDFAHIEHE@
@7598879/1
gacctctttgtgcccatggagtttgacctctaggaccagtttgcaaaggg
+7598879/1
CCCFFFFFHHHHHJJJJJJJJJJJJJJJJJJJJJJJJJJJJJJJJJJJIJ
@3555299/1
gctgtgtctctttctttttttgttagactgatttgatagagcacggaagg
+3555299/1
@@@BADBDHHFHHFGIJJIJIJGHFH<DFBBGHIIID>>FHDFFGI:6@D
@4088550/1
ctgtgatcttgtctaagattgctttcgctgcggcatgctttgcttctttc
+4088550/1
<@?DDDDDFHHFHIIGHIEHII<FHIDGIIGIGIGIIIIIIIDHGIIIII
@3555403/1
ccttaatatacgcaacaaagctttcacgttcataaggtctcatttgaaaa
+3555403/1
CCCFFFFFHHHHHJJJJJJJJJJJJJJJHJJJJIJJJHHIIJJJJJJJJJ
@4088688/1
ctgaggctgttgtggtctctgctgttgctgaggctgctgtggtctctgct
+4088688/1
?@@;BDDDFFHHD@FBEG@HHCHGIIIIIICH?=DHDCD9?D9?DBFEHH
@4581886/1
ctctgcactgtgacagtcttcaagcactgagttagaataccaacctgaat
+4581886/1
CCCFFFFFHHFHHJJJHIIJJIJJIJJIIIIFGIIIIIJJIIJJJJJIIJ
@7158571/1
attaaaccaagccctatttcctcagcgacttttgtccgaatctcatcagc
+7158571/1
CCCFFFFFHHHHHJJJJJJJJJJJJJJJJJJJJJIIJJJJJJJJJJJJJI
@3036524/1
cactgttcctggctgagagtaattcgtcgcgcattctgttgtatatttat
+3036524/1
CCCFFFFFHHHHHJJIJJJFHIJJJJJJJJJJIJJJJJIJJIJJJJJJJJ
@6618198/1
gccatgttgaatagcttgctgtggtggtacagcacccggtcctggtccag
+6618198/1
CCCFFFFFHHHGHJJJJJJIJJJJIIJHHIJIIIJJJJJIJJJJJIIIJJ
@8164583/1
ccaagatcaattactctaccaggtggaggtgaaaagaatgatcttccaac
+8164583/1
?@?BADEEFFFHHGBDBFC<>GHCG@FHICFHHGIGAGGDFDHIIHIIEG
@4583827/1
gctgagatgaaggtggtctgctgggttgctggtcactgggttgttgccta
+4583827/1
CCCFFFFFHHHHHCGIHHJJJJJJJHIJJJJJGIJJJJJJGIJJJJJJJJ
@6619816/1
cttgactatgtttgatgacatatcaataacattctcctcaaccttttgta
+6619816/1
CCCFFFFFHHHHHJJJJJJJJJJJJJJJIJIJJJIIJJJJJJJJJJJJJJ
@6620288/1
tgctgctgctgctgttgttgttgttgaccccatggttgtcgaggaggtcc
+6620288/1
CCCFFFFFHHHHHJHJJIJJIJJJJJJJJJJJJJJIIIIIJIJJJJJHIJ
@3039708/1
cagaattttcgtttggagcaaatacaatgtatttgctgtctttgtgtctt
+3039708/1
CCCFFFFFHHHHHJJIGIIJJJJJJJJJJHIJJJJJJJJJJJJJIIIJJJ
@4585771/1
ccctgatagagcaaggttttttccctggatacgtaaccaccattccttta
+4585771/1
???DDDD4A<?D>3AEACBDE<94A@E=@DADD?D@DD>??B@DBDDDCD
@2018301/1
gctctcctaacaaggttgttaatctctctttcccgatcaggcgctgacct
+2018301/1
CCCFFFFFHGHHHIJEGIHIJJJIIJIIJIJJIHIJJJJIJIJIIJHIJJ
@6621938/1
cttctttgactaaatactcctgaaggagtga
+6621938/1
@@<DB;D?FFF?D><F<E?ACA<CF;ED22A
@8168325/1
ggccaatagctgtgggttatatggtgattga
+8168325/1
@@<DDDD>>DBBACAG@GF@<?E@CC9AFB?
@4586810/1
atcttcatcatccaagccgtaatgaatggtgttgctttcgcagggtaagt
+4586810/1
CC@FFFFFHHGHHJJJJJJGHIJJIIJJJGHHGJJJJJJJJJJJJFGIIH
@8168721/1
ctaatatcctaacgttatcaggttttgggtagttgggtaatattttgata
+8168721/1
@@<BD?DDFH:AD@FEHIIGFHIIHGGGB1:C?DB9FG9DFDGGII4?DH
@5595941/1
cctagctctaaatgccacaagatgggcataataggcaggagcaggtatag
+5595941/1
CCCFFFFFHHFHHHIIIJGGIIJJIIIJIJJJJJJJJJJJJJJGG9DGII
@5084154/1
ctatagtttctcctacggagactgtatacctaaaagtgggttcatgaatt
+5084154/1
CCCFFFFFHHHHHJJJJJJJHIJJJJJJJJJJJJJJGHJJGHIJJJIJJJ
@2020002/1
gctattttagcatggaatgtaatctccaagttgtgaatcaatttcaggat
+2020002/1
@@@FFFFFGHBHHJJGIIJCIHFIIJGGEHCHHGFGEGGHHIIJIIIGIJ
@1001704/1
gggaggtggacctctttgtgcccatggagtttgacctctaggaccagttt
+1001704/1
@CCDFFDDHFHHHGJIJIIJJJJJFJJGIFHIJJJJJIJJJJJIJJJGHG
@6623497/1
ccagagaggaaatagtattttttcttcatcgtcttgaacttcatttccaa
+6623497/1
CCCFFFDFHCDHHGIAEEHGIIIJJIIIIJJJIIDIHIJGG@DGIJIJJJ
@3041919/1
gccaatagctgtgggttatatggtgattgatgccattcaactttgcatta
+3041919/1
CCCFFFFFHHHHHJJHIJJJJJJCHHIJJJJJJJJJJJJJJJJJJJIJJJ
@3558490/1
catcaacgttcactgtctataaaaatacaagaattcctaattggtagtat
+3558490/1
@@@DBD??2<A??<A<<F9?FFHHCFHE?AF19EFEGDDAFFE<:???B<
@4089594/1
gctgggaatcctttgtgagccacatcaatgttaaggaatggtttccaacc
+4089594/1
@<?DDABBFFHFHDH2CGIGC9BDC39A?FHHEC@D<?CFCC9BD9DBFF
@6626477/1
taagagttttattaaagttggatcattagcagaaatcctcattctttcaa
+6626477/1
C@CFFFDDHHHHHJJIGGHIIJJIIIIJIIIIEEHI>GHIJIJJJJIJJG
@1003190/1
ataagaactatttctttaagaatattttggatttcattgatagtatctga
+1003190/1
@BCFFFFFHHHHHJJJJJJJIJJJJJJJJJHIJJJJJJJJJJJHJJJJJH
@4588942/1
gtcagcttacaagccttagtaagcata
+4588942/1
@@@DDDDD>?BDFED?C3CH<C<:?EA
@2025543/1
gtcactattaaagttgatttgtcttatcgacttgacaattttttcttttc
+2025543/1
@@=ADDBD:F<BFHHEIIGCHCF@B@F@BGAHDDH@@G@:CCGEFHIGIB
@8172949/1
aaccaccattcctttaacttcatcaacaagtttttgccacttgtaattag
+8172949/1
@@@DDBDDHHHHHHEFGHEGEEGGIHHIIICHHEGBCGIII@FFAHHHII
@8173103/1
gcctcttttaccattgtacgagtttgagcatcattcattttcttcattgt
+8173103/1
CCCFFFFFHGHHHJJJJJJJIJHIJJJJJIJJJJJJJJJJJJJJJJJJJI
@6632120/1
ggatactttaatctaatattatattgactaacaaaatatctttcaacagt
+6632120/1
CCBFFFFFHHHHHJIIJJJJJJJJJJIJIJJIIJJJJJJJJJJJJJJJJI
@7601173/1
cttgacaattttttcttttcttctttctgtatcaactgcagcctctttta
+7601173/1
CCCFFFFFHHHHHJJIJJJJJJIJJJJJJHIJJJJJJJIJIJJJJJJJJJ
@5087702/1
ctccagatggtagaatggtaaatcagattgatcatgttttaatcagtagg
+5087702/1
@@@DDDDDDA<DDGIIGI<CDD<FHAC<C<?HEDHG<FAGAFGE?FHGGB
@5087928/1
cgacacatcaatattaagcatcatcttccattgagaaggcctgacggact
+5087928/1
@B@DFFFFHFHGHJJJJGIJJIIIJJJJJJJJJIJIIJJIIHJJJJJHGG
@7601608/1
gctgagtgagttaaaacagtacatcgcacaacaaacacttggggagttaa
+7601608/1
BCCFFFDFGHHHHJJJJJJIJJJJJJJJJJJJJJJJJJIIJJJJIJGIIJ
@1521508/1
tataaatgtaggaagttatcaagaaatctaagattgcatcaccgaggaat
+1521508/1
CCCFFFFFHHHHHJIHIIJJJJJJJJJJJJJJJJJJJJJJJJJJJJJJJJ
@6634544/1
ttcggccacttctttgaactaagtacagcgaaattcttattcgattgaag
+6634544/1
CCCFFFFFHHGHHJJIIIJJJJJHIJIHIJIJJFJEGHIJJJJIJJJJJI
@1522498/1
ccgggttgttgcctaacaggaggtgcactggttacaggagatactggttg
+1522498/1
CCCFF@DDFHHGFIIJJJJJHIJEGIIJGIIHIJIJJJGIGIGIFIJHII
@8173849/1
gtgcgttaacttttggtggctttattatattactcctaattgaagagcct
+8173849/1
CCCFFFFFHHHHHJJJHIJJJJJJJJJJJJJJJJJJJJJJJJJJJJJJJJ
@5603231/1
ctctgctgctgctgctgctgaggcggttgttgccactgctgttgttgagg
+5603231/1
CCCFFFFFGHHHHJJJIJJJEHIIGIDHGHGIGGIJIJIJGFHIGHJJJJ
@2028215/1
gctgagagtaattcgtcgcgcattctgttgtatatttatgctcacttcac
+2028215/1
?@@FFFDFDFDHBFGHGEHGIGIGIGEFIG?DFGGHIJIIIIEHHIJICH
@8175137/1
taccaggtggaggtgaaaagaatgatcttccaactgtcacgaacctgtta
+8175137/1
@@@DDFFBFDBFFACBEHCGIGIIBFFHGCGIIIIIGGGHGIIIICHIIC
@5603460/1
ctcagataatcccatatcattgagacattaacttgcgtagcatactttat
+5603460/1
CCCFFFFFHGHHHJJJJJJJJJJJJJJJJIJJJJJJJGIIJJJJJJJIJJ
@4096976/1
ttttgtaacatcgacaacaccgcttgtgcggcaatatgtttggcttgctg
+4096976/1
@@@FFBD?BH>F1EFGFGHFAC?FHAF>BGHHAHII@FCCGCGEE9@GHC
@8175523/1
cgtcctcctgccactcatcataatgaacaatatcttcttttggattagta
+8175523/1
BCBFFFFFHHHGHJJIJJIHIJHIIIJJIJJIIIJJIJJJJIGJJJJIIJ
@5604090/1
ctcctaacaaggttgttaatctctctttcccg
+5604090/1
@@CFFFFFFFHFDGIEHIFHGIJHGFHIGIII
@2029115/1
gtttacaattagaatttataagtgttgcggttaaaccaagaacatgtggc
+2029115/1
??<DDDB4D?D3<4AE<EE?EEACCEE>A:EEE9<D3CD;3BDD4?9?3?
@2029421/1
tggaggtgaaaagaatgatcttccaactgtcacaaacctgttagcagctg
+2029421/1
CCCFFFBDHHHGHJJJJJJJJJIJJJJJJJIJJJJIJJJJJJJJIJJJIJ
@1523708/1
catcgcacaacaaacacttggggagttaaatcaacatcagctgagatata
+1523708/1
@CCDFFDFFHFHGJJIGGIGIJJJJCFHHGFEGEGIJJJCGEHIIDGEIG
@6115814/1
attaagttcgccgatcttgtacaacattttacatgcagttagtgcaactg
+6115814/1
<@@D7DFFFFHDDEGGIIIGEHHIGGGIIIGGGIIIICGGIHEFC@GGIH
@4594588/1
tccttccaaaaaaatacagcaagtctggtaaatttatcgcaaggtaatgt
+4594588/1
@@<DDDDDD?DFAEHBFEHGH?GHIIIIDFHBFFEHIGBFHGHGFEGGHC
@4594744/1
ggctccttgaatgaatttttcattcctccatactccttgtcttacaggta
+4594744/1
@@@DDBBDFHB??GDEGEG@ABHG@HA9A;F@EHFBGGGGECEGE?FG?D
@6116832/1
cttttttccaaattgcctctccattcaattgaagaagcaatttcttcgca
+6116832/1
BBCFFFFFHHHHHJJJJJJJJJJJJJIJJJJJJJJJJJJGIJJJJJJJJH
@6635856/1
ggtcgtgagaagctgcaacggctgctatagatggaacgttgatctgg
+6635856/1
@@@DFFFFHHDHDHIIGEGHEEGGHDC?DF>BH>DED@?FC?DFEHH
@1526128/1
cgttaacttttggtggctttattatattactcctaattgaagagcctttt
+1526128/1
CCCFFFFFHHHHHGHJJJJJIJJJJJJJJJJJJJJJJJJJJJJJJJIJJJ
@1010728/1
tacacaacagtataacattcgtcctcctgccactcatcataatgaacaat
+1010728/1
CCCFFFFFHHHHHJJJJJJJJJJJJJJJJJJJJJJJJJJIJJJJJJJJJJ
@6118813/1
gcacataatacctgttctgtaaaatccttcactggaaacagctatggtaa
+6118813/1
CCCFFFFFHHHHHJIJJJJJJJJJJJJJJJJJJJJJJJJJJJJJJJJFIH
@4596938/1
gctctgaaggttgtattgttctggtattatgagtgttacttctcatccta
+4596938/1
@@?7D?DDHH?A<2<B<EDHGFEAABF>HHH>HAEGGI>EFGEHFD<?BD
@1012040/1
gctttattatattactcctaattgaagagccttttcccaaaatcatacca
+1012040/1
@?<DDDDDHFHABGGEHEG@BHACEGHHCHDEFEDGF@HGEGIGHCHCGB
@4597092/1
ggcaacaaacagttgttttttcctgatatagctctaacttcaattaattt
+4597092/1
CCCFFFFFHHHHHJJHIJJJJJJJJJJJJJJJJJJJJJJJJJJJJJJJJJ
@6637854/1
ctccatactccttgtcttacaggtaccggtctttctcgataatcaagtgt
+6637854/1
CCCFFFFFHHHHHJJJJJJJJJJHJJJJJJJJJJJJJJJJJJJJJIJFHG
@4597913/1
cctcccctctggtatccaaaggcactgttttcaccgg
+4597913/1
CCCFFFFFHDHHFHIJIJJJJIJIJJJHGGIJJJJJJ
@6639774/1
ctcccgtctgcatccttcttttccggaaagaacctagtgtgatggcgttt
+6639774/1
CCCFFFFFHHHHHJJJJJJJJJJJJJJJJJJIJJJJJHIIIJJJJJJHIJ
@3052517/1
gctgtgtctctttctttttttgttagactgatttgatagagcacggaagg
+3052517/1
@CCFFFDFHHHHHJJJJJJJJJJJJJJJJJIJJJJJJJJJJJJJJJHIIJ
@6640040/1
ataactatcaatactttaggagtactaccaactcatactgtcttcagcct
+6640040/1
CCCFFFFFHHHHHJJJJJJJJIFGHJJJJJJJJJJJJJJJJJJJIJJJJI
@6640305/1
ggcggttgttgccactgctgttgttgaggctgctgtggtctctgctgttg
+6640305/1
CCCFFDFFHHHHHJJJJJJJJIJJJJIJJJIJIIEFHIHIJIJJIIIHIG
@6122622/1
tggagtttgacctctaggaccagtttgc
+6122622/1
@@@DD;;;?FF?FEEGFB:<:?:FFHAA
@6122638/1
gaaactgaacgtgtacacctggtaaagaggtgacaaagatagtaagttat
+6122638/1
CCCFFFFFHHHFHIIJJJJJJJGHIJJJJJEGIJJJJJIJIJIIJIFIJJ
@6640823/1
ggaacgttgatctggtctggagctggatgagtgacatcagcgccaacaac
+6640823/1
CCCFFFFFHHHHHJJHIJJJJJJJJJHIJJJGHIJIJJJJJJJJIJJJJJ
@4600789/1
gtaacatggtaaaataccttctttgactaaatactcctgaaggagtgata
+4600789/1
CCCDFFFFBDFHFIJIJGJIIIGIJJJJJJIIJJGJJJJIGIJIIGHIFH
@5096372/1
cttggcaacaaacagttgttttttcctgatatagctctaacttcaattaa
+5096372/1
CCCFFFDDHFHHFHGFGGAACF?FGHCHDFHGIJIGHJJJIIGIGHGEDH
@4104920/1
catgaaacaaaatgtaatctctgttcttttttgaaacgaaatagtttttt
+4104920/1
CCCFFFFFHHHGHJIIIJJJJJJJJJJJJJJJJIIIJJFEHJJJGGFIJJ
@7605753/1
ctcatattgaggataagaaatacggtgttgtacacagtattcttgtagtg
+7605753/1
CCCFFFFFHHHHHJJJJJJJJJJJJHHHJJJJJJJJJHIIJJJJJJJJJJ
@1530518/1
cttcatccttgttttcaaagttgataaataatattaatgaaactaaaaac
+1530518/1
CCCFFFFFHGHHHIJJJJJJHIJJJJIJJJJJJJJJIIIIGJJJIJJGGI
@6642659/1
atataagattacaattcttaacattttttctttaaacaaagaacattgga
+6642659/1
;@@DDEBBCFHDAHGIIGIJIGCFGIIHIBCGHJGIJGDFGEIGEGGGHH
@7606952/1
catcaacatcgtcatatagcatcaataactctgtattagtctgcagaaac
+7606952/1
@@CFFFFFHHGHGIIIIDAHHGEHCHIIIIIIIHHIIIGIIIGIIIIIII
@7169758/1
ctgcatgaacggtaatagctcgtgccattgcgccaggtgtccggtcttca
+7169758/1
CC@FFFFDHHHFFGAGFFHIGGCFCHGII@CGIIIGH9D?DHEI;AFHCC
@2036227/1
gtggtctctgctgttgctgaggctgctgtgg
+2036227/1
@@@DDEFFHFGHBGIIGEEHIGIGEHG?CG9
@5100421/1
gataaaaaatagcagcagtcatcaccaaaacctgatgattttcaagctct
+5100421/1
@<@DDBDDAFHDHIIFIE<FHFEFEHIBBEDGBBDDHHIIIFIIGGGFGE
@3056200/1
tcctgttcttcttgaagttggttcagctgtagtctgtctgcatctgtata
+3056200/1
CCCFFFFFHHHHHJJJJJJJJJJJJJJJJIJJIIJJJJJJIJJJJJHIJJ
@7171418/1
ctcctgcggaccattagttgaagttccagccctcagataatcccatatca
+7171418/1
CCCFFFFFHFHHHJJJJGGHJJJEHIJJJJJJJJJJJJJIIJIJJJJJJJ
@2038187/1
aaatgtaatcggtggtgtgtaatcactgctgaggcttgaacaagcccttc
+2038187/1
CCCFFFFFHHHHFIJHIIIIIJJJJJJJJJJIJJJJJJJJJJJJIJJIJJ
@3572047/1
aacaacaacagcagcagcagcaaca
+3572047/1
1?<DDDDDCF>DDF<G@9C@<FHBG
@3572777/1
aggaaatagtattttttcttcatcgtcttgaacttcatttccaacaggta
+3572777/1
@CCDFFFFHHHHHJJJJJJJJJJJJJJJJJJJJJJJGJJJJJJJJGHJGH
@4603599/1
ctctgctgttgctgaggctgttgtggtctctgctgttgctgaggctgctg
+4603599/1
CCCFFFFFHHHFHJJIJJIIIIJHIJGIIJIJJJJIJIIJJJJIIJJIJI
@6644462/1
gtttacaccaacgataaaatcaggctttatgtttttgtattcttcaatgg
+6644462/1
@@@DBBBD?DDFFAFGHGGHGEGIIGHIEHIIIGBHI?GGIHGI><DDEH
@5101139/1
tcttaatggatgcataagtcattcctctatcaggtaagacaacaatcaca
+5101139/1
CCCFFFFFHGHHHJJJJJIJJJJJJJIJJJJJJJHHIJJJIJJJJJJJJJ
@6644888/1
tttcagaccaaaatttctttgtaaacaagttagtaaaatagaataaggag
+6644888/1
CCCFFFFFHHHHHJJJJJJJJJJJJJJJJHIJJIJIGGIIJIJJJJJJIJ
@6127504/1
cggctgttgttgcctctgctgctgctgctgctgaggcggttgttgccact
+6127504/1
CCCFFFFFHDHGHIJJJJIGGIJJJJJJJJIIIGHIJIIIJJFHGHIJJG
@5102054/1
agtgctccaatcgcattccctttcacactagggacatgaggtgaaattat
+5102054/1
CCBFFFFFHHHHHJJJJJJJJJJJJJIJJJJJJHJJJJIJJIIJJJIJJJ
@4605599/1
ctcagagctaccttggcagctgctaattttgcttggtgtttgttttctcc
+4605599/1
CCCFFFFFDHHHFIIIIJJJJJIIHIJJJIJIJJIJCD?FGHFCHIIJII
@7174217/1
tggctattttagcatggaatgtaatctccaagttgtgaatcaatttcagg
+7174217/1
CCCFFFFFHHHGHIJJJIJJJHIJIJJJJIIHHIJHIJJJJJJJJJJJJJ
@3059010/1
ccagtttgcaaagggaagcgagcttgctgttgttgttgctgctgctgttg
+3059010/1
?@;D=BBDFHAHH@FHIEF:<8<??EFDE9?DHH>GBGB9?B<DCH>/8.
@3059248/1
ggaagaaaccataccaaaggtcaagaccataaccaagatcaattactcta
+3059248/1
CCCFFFFFHHHHHJJJJJJJHJJIJIJJJJJJJJJJJIJJJJJJJJJJJJ
@4607562/1
atacaggcaaattttccaaaggtttatgagaaaacatggaatacccttca
+4607562/1
@C@FDEDFHHHHHIJJIIEGIICHGGIJJJBHHE?EH<DHGIIJGIIIIJ
@3060016/1
gcctgcttgtggaaaaccaccacaaatccacttggaaaactgtttatcat
+3060016/1
CCCFFFFFHHHHGJJJJJJJJJJJIJJIJJJJJJJJJJJJJJFHJIIJJI
@4607790/1
gcccaagaggagagcttttattgaatagaataggaatgtcaggtgcgtta
+4607790/1
CCCFFFFFHHHHHIJJJJJJJJJJJJJJJIJJJJJJJJJIJJJDHIIIIJ
@8189476/1
ctcatgttataacattatgcagttcattacctaagatatttgtta
+8189476/1
=:?DABDBFHA=<AEFE<IH@BHIID<E3AF?C<C3?:???9E99
@4608387/1
ccggtctttctcgataatcaagtgttggtgcattcataattcgggcctta
+4608387/1
@@CDFFFFHGHGHJIIIEGHEGAEEHCGEE>?CFHCI>1CFGHIGGIIII
@5615170/1
ctgtattataacatgacctaagagttttattaaagttggatcattagcag
+5615170/1
CCCFFFFFHGHHHJJJJGIJJJIHFHIJJIJIJJJJHIIIGIIJJIIIHI
@1024169/1
gcgtattactaggtgggcttcagagcagtacaagggaaagagaagataaa
+1024169/1
@@CDDDDAFHHHH<FGIHIIGDIGGIJJ?FGGHHIIIIGGIJIIGGJIIJ
@3061515/1
ctgatgggagatttcggaactttggtactaaattgttctatttctttttt
+3061515/1
CCCFFFFFHHHHHJJJJJJJJJJJJFHIJJJJJJJIJJJJJJJJJJJJJJ
@5615928/1
aacgtgtacacctggtaaagaggtgacaaagatagtaagttatttcttct
+5615928/1
@@CFFFDEHGHHHJJGIJJJJJJEGIIIIIJIJJJHHIJGIIJJJJJJJJ
@5615938/1
cactgctgaggcttgaacaagcccttctgatagcctgcaattcttggttc
+5615938/1
@CCFFFFFGHHHHJIIIIJJJIIJIJJJJJGGIEGIIIIBGGIIIJJGDH
@5616097/1
ccatgacgatagctttattctcattaaggaattccggtttctcaaaacat
+5616097/1
?1?DDDDD;?D:CFADFIFEFIFI<FHE<FFIIDCEDGGF@FBAFCEBF<
@8191022/1
cttggcagtaacaagattttcacatggctgcccctttattatccctttca
+8191022/1
CCCFFFFFFFHHHIGDHIJJIIIIIJIGIEHIIIJJJIJJGJJJIIJJJI
@4611354/1
ctccaattgcattccctttcacactagggacatgaggtgaaattattggt
+4611354/1
CCBFFFFFHHHHHJIIIJJJJJJJJJJJJJJIIIIIJGGFGHIJJIIJJD
@6647640/1
ctgaaggagtgatatcggtgtttttgagctcatacttaatccaatgacat
+6647640/1
@@@DFFFBDHFAFEHGIDHFHIIIIIGFGIIIIIIGGGGIGEBHGGCEHI
@1026728/1
gcgtcgttattgaaatcagctctcctaacaaggttgttaatctctctttc
+1026728/1
CCCFFFFFHHHHHJJJJJJJJJGJJJJJJJJJJIIJIJJJJJJJJJJJJG
@6647763/1
ctccaattgcattccctttcacactagggacatgaggtgaaattattggt
+6647763/1
@CCFFFFFHHHHHJIIJJJGIIJJJJJIIIHEHIGII?DBGHEHGHIJIF
@4612721/1
cttacaaacagaatccttaactgtccttctaacctgttcttcttgaagtt
+4612721/1
CCCFFFFFHHHHHJJJIJJIJJJHHIJJJJJJJJJJHIIJJJJJJJJJIJ
@3582555/1
gtcatttctttttcttgatctctttcattatcgtaaattgtcacggtctc
+3582555/1
@@@DFDFFFGGGGIEFGIHIHGGHGHDGGGGI@H;??GIIEF<GFGB;DF
@3583208/1
cctcagagctaccttggcagctgctaattttgcttggtgtttgttttctc
+3583208/1
CCCFFFFFHHGHHJJJJJIJJJJJJIJJJJJJJJJJJIHFHII@GIJJJJ
@1537068/1
ctgtagtctgtctgcatctgtatatgccctagcacggaaagcagcg
+1537068/1
?@@DDDDDBDFF:BAH>FHI?BFCHIIGEGFHGIGAH<BHHIGGBH
@5103563/1
gggagttaaatcaacatcagctgagatatactcatattgaggataagaaa
+5103563/1
@@@@D?DDHGHDBEGHGICHAHGGH@HIIIIIIGIIIIIIIC@GGGIIIH
@6650761/1
attgagagaagctttactctgtagcattgtaatttcttgttcttcttgtt
+6650761/1
BCCFFFFFHHHGGJIJJJIHHFHHIJIJIGJJJIIIJJJHIIIIJJJJGH
@4614958/1
cgcaacaattgtacacaactccataggaagcgccaaaggcttctctcgtg
+4614958/1
CCCFFFFFHHHHHJJJJJJJJJJJJJJJJJIJJJJJJJJJJJJJJJJJIJ
@1538180/1
tattgtttcaacatgtctttcagataaatttattgagctggaacatagtt
+1538180/1
CC@FFFFFHHHHHIJJJIDJHIEHJJJGGJIIGGHIJIIJGIIIDIIJ?G
@6134539/1
ccttcttccagcatagcttcaatttcattgtcgcttatgtcaaattctac
+6134539/1
CCCFFFFFHHHHHJGIIIJIIIJJJJIJJJJIJJJIJJJIIJJJJJJJJJ
@2042449/1
ggtaagtctttcagtctcatccacattttatgtgctgctaacctcttggc
+2042449/1
@CBFFFFFHHHHHJHIJJJIIGIJJJJJJJJJIJJJIJJJJJJJJJJJJI
@5616684/1
ctcattttcactcagaagaaataatatctcagcaccaattttatgatttc
+5616684/1
CCCFFFFFHHHHHJJHJJGIJIIGIIJJJJJJJJIJJIJIGJJJIGIIJG
@5105183/1
gcctcttttaccattgtacgagtttgagcatcattcattttcttcattg
+5105183/1
?8:=A3DA<?DBA<:E<?CF1FA1A<9?9FBA?E>E@:CDDDFI>DB4?
@1539286/1
cttcgatagaatctgcaacaactttgtcaacgacgcattgctg
+1539286/1
@@@DDD>DDHBHHG@DEFGGCHHII@AAAHDCF@CGIE?/99?
@1540371/1
ccaggaacttcccagtcatcaggaataaagtcattaaccttcaaaatttt
+1540371/1
@@CFFDFFHHHHHJJHGHJIIHIFHHEHIIFHIJIIIGGHHJJJJIIIIJ
@4618732/1
ctgttataaatgtaggaagttatcaagaaatctaagattgcatcaccgag
+4618732/1
@?@D?BDD<FBHFGHG>FE3AEBE>4CC:C<<?<4CFHC<>FA9?BFBFE
@5107846/1
ctccaattgcattccctttcacactagggacatgaggtgaaattattggt
+5107846/1
CCCFFFFFHHHHHJJJJJJJJJJJJJJJJIJJJJJJJFHHHJJJJIJJJB
@3587862/1
gaaggactaggacctggatggccttccaattctggctggtgatcaaaact
+3587862/1
B@CFDFFFHHGHFIJJJIIJIJJJJJJJJJIJJIGIIJJ?GG@FGIFIJI
@8193773/1
ccagagactcgtccaatcagattgaaaaaaacaagttgtataacacaatt
+8193773/1
@CCFFFDFFHGHGBHCEDGFEHHH>HHGGID@FFH9B@?DG@G@FGH@FE
@3589012/1
ctgctcttcacatactcttgttacaacatatttcaacatgtatccttttg
+3589012/1
@@@?DDEFHHHGDBBEHGEBEEEHHGGGHIIAHHFEHGAACCDHIEGHII
@3067117/1
tcttggacaagttgttatattagtcactttatatgttcttttaacactct
+3067117/1
CCCFFFFFFFFHHIHIIJIJJIIEHHJJJJIJIIJGIGIIJJJJIJIJJJ
@6135324/1
cttctgatagcctgcaattcttggttcaagatcattttaaactgtccttc
+6135324/1
CCCFFFFFHHHHGJJJJJJJJJJJHJJJJJJJJJJJJJIJJJJJJJJJJJ
@3589814/1
catgagttccactttcacaatcaattaattggtaacatggtaaaatacct
+3589814/1
@@@DDDFDB?CDFHGIEGC<HHCGGHDHHIHHHIAFHH@GC@BDFIIBFI
@5622135/1
gctgttgttgctgaggctgctgtggtctctgctgttgctgttgttgctga
+5622135/1
CCCFFFFEHHHHHJJJJJJHIJHGIGHJIJJGHIIIJJIJIGHFHIJIJ<
@3590362/1
cccgatgctagctttcttaaatctggttctctaatcatctgattagtagt
+3590362/1
CCCFFFFFHHHHHJJJJJJJJJJJJJIJJJJJJJJJJJJJJJJJJJGIJI
@6136756/1
gttatgatctccggccaagatcagccgtgtttggtagaagcaggatgaca
+6136756/1
@@@DBEDDHHHGHIIIIBFBGHEEHJJCFHIIJIHIJJGIIJGEGHJIJF
@5622827/1
ctcttgttttgcttctttttttgacctacccttgccgatagcaataaggc
+5622827/1
CCCFFFDFHGHHDIHIJJJJJJJIJIJJIGIJJJJJJJJJJJJJJJJJJJ
@1544940/1
tgttgttccattgcttgaggtctggtaattggagcggcttgt
+1544940/1
@B@FFDDFHHHHHJGIJIJICFHIIAFHGIIJIJJJJIII>;
@1545077/1
catcaacatctgacccttcacactcatcaagaacttggtaaactctt
+1545077/1
@?@DDFFDFDFHHIGHIEGBHCEE@ED>FAGGAHIIGEIIGIIIIIG
@3071281/1
ctgttcttcttgaagttggttcagctgtagtctgtctgcatctgtatatg
+3071281/1
CCCDFFFFHHHHFIIJIJJJJGGIIIGFEFFHF@FGGIGGHIHHGIIJJG
@1546292/1
tgatggaatttcataaacaactttcaaatccttaatatacgcaacaaagc
+1546292/1
@@CFFFFDDFFFHFHEHIJJHJIGJJJIJGGIIGIIJJIJIHG<FHHJGG
@7612036/1
ggaaaactgtttatcatagatccgacgacactttttagtaccgggcttac
+7612036/1
CCCFFFFFHFHHHJJIJJJJJJJJJJJJJJ6FHIJJJJHJJJJJJJJJJJ
@8195355/1
gataaattagaatcatcccatagcaaatggtatttggtaggacgtgctgt
+8195355/1
@@@BDDD;?BDDCEDDDGFB?BBHGD@HHI99A9??<111::9?00?8D9
@6659814/1
ggtgcgttaacttttggtggctttattatattactcctaattgaagagcc
+6659814/1
?<8BADBDF?AFFEF?:C<CCBDFFDG?GFBBCFFIFF@FFF@F?BFDBD
@1548393/1
ctccatactccttgtcttacaggtaccggtctttctcgataatcaagtgt
+1548393/1
CCCFFFFFHHHHHJIJJJJJJJJHHJJJJJJJJJJJJJJJJJJJJJJIIH
@6660347/1
gcatcattcattttcttcattgtaacttggcccgcaacaattgtacacaa
+6660347/1
CCCFFFFFHHHHHJJJJJJJJJJJJJJJJJJJJJJJJJJJJJJJJJJJJJ
@2049987/1
ctcaaacatgcaaatgtgacattattgactaaggccgatctgaggtctgt
+2049987/1
CCCFFFFFHHHHHJJJIIJJJJJIJJJJJJJJJJJJJIJIJJIJJHHIJG
@6663035/1
ataagttgtaacagtaagttcttttttttccttgactatgtttgatgaca
+6663035/1
CC@FFDEDFFDHDHGGIIJJCGHHJJJJIJJIJJIJJJJJJIIJHIJJJF
@1553380/1
gttttgtagaagccttaccttcagctgagtgagttaaaacagtacatcgc
+1553380/1
@@@FFFFFHHGHGFHIIIIBFIGI@HBHIHGHEGGHIIIIIIHIIIGFHI
@6144277/1
ctctgctgttgttgctgctgctgttgttgttgctgctgttgttgaggttg
+6144277/1
@@@DDFFFHHGFB><FDHIDGHDEGGEEGFHCGGICGGHHHGGE@GB9?D
@5630976/1
gttgaggtggtagttgagtttggtgggtaggggttgtttccctagactgt
+5630976/1
@B@FFFFDHHFFHHIJIJHIJJICHIJHGHIJJFHIJJJJJJJJJJIIGC
@6144732/1
gctgttgttgctgaggctgctgtggtctctgctgttgctgttgttgctga
+6144732/1
CCCFFFFFHHHHHIJJJJJIJGHIIGHJJDIIJJGJEGIIGGGIIGGEE>
@5631208/1
catttgaaaacgtggatctccaaggtctccttgaacaaatttacctaaag
+5631208/1
@@@FFEFAHFHHFHIIIIHIHHHIICHHAFH9CEEHBD;9DAGCGIHIID
@6145042/1
gcaacggctgctatagatggaacgttgatctggtctggagctggatgagt
+6145042/1
CCCFFFFFHHDFFIJJEGIIGIGGJJJJIJIIIGIGIIEHGEHGAGIII8
@5117153/1
ctataagaacaatgagtgagagcttgcaagaggtaacttctgtcttgaaa
+5117153/1
CCCFFFFFHHHHHJJJGHIJJJJJJJJJJJJJJHHJJJJJJJJJJJJJJI
@5632113/1
gctcaaacatgcaaatgtgacattattgactaaggccgatctgaggtctg
+5632113/1
@C<DDD;DHDAFHGEFGBI<A?AF@CEHECEDDHEGGDAEGFFHGGHHGC
@2052893/1
gcagtctcttgttttgcttctttttttgacctacccttgccgatagcaat
+2052893/1
@@CFDDEFDHGFFIJGIIGJJJJIJJJGFJIIFJHJCHGJJGIIJIIGII
@2053024/1
cttttcttctttctgtatcaactgcagcctcttttaccattgtacgagtt
+2053024/1
@@CFFFDFFHHHHIJFHIJJJJJJJJIIIJIIIJIIJJJIIJIIJJJGBD
@1034140/1
tttattctcattaaggaattccggtttctcaaaacatggtgctggatgag
+1034140/1
CCCFFFFFHHHHHJIJJJJJJJJJGGIJIJJJJJJJJJJHIJJJJHJJJJ
@1034283/1
gcgaaattcttattcgattgaagtaaattgtaaaatgctaatatcctaac
+1034283/1
CCCFFFFFHHHGHJJJJJJJJJJFHJJJJJHIJJJJJJJJJJJJJJJIIJ
@2053794/1
gttgctgttgttgctgaggctgctgtggtctctgctgttgctgttgttgc
+2053794/1
BBCDDEFDHHHHHIJIFIIHJIIGIBDHFHIEIIGGIEGHIIJAEEHIEA
@2053903/1
attgaaaatatttatatatttgagtaactatgatttagacattactacca
+2053903/1
@@CFDEFDHHGHGEHIGGIGCBHGEGG?@FHEBHHIIGDHEHGGGEFGHI
@5634421/1
ctgagatgaaggtggtctgctgggttgctggtcactgggttgttgcctaa
+5634421/1
@@<DBBDB<CDHHAAGHBGGHI>:C?:?C?CCBCBGEB;DFE@DFEEB?B
@5635006/1
ttatagtccagccagcattctacagtatatttgagtaccacccttacagc
+5635006/1
CCCFFFFFHHHHHJJJJJJJJJJJJHHJJJJJJJJDGIIEIJIJEGGHDG
@5120477/1
gctgttgttgctgaggctgctgtggtctctgctgttgttgttgttgctga
+5120477/1
CCCFFFFFHGHHHJJIIJJIJIJJIGIJJGJJJIHHIHIJEHCHIGCHHG
@5635928/1
gctgttgttgccactgctgctgctgcggctgttgttgcctctgctgctgc
+5635928/1
@@CFDFDFGHHHFIDHEHGIIJJJGGIGIIJHAG;GB9B>@BBGCCGECC
@6149972/1
tcttgaagttggttcagctgtagtctgtctgcatctgtatatgccctagc
+6149972/1
:;8DDBD>=CDBFF<CF>I?AEE:??@94?9AAABFFG<EEGFBEIIIII
@2057200/1
ctgttgtggaccagcttgtgcttgtcttccaccctttttttttgttcctt
+2057200/1
CCCFFFFFHHHHHJJJJJIJIJJIIJJJJJJJJJJJJJJJJJJFGIGHHH
@1038622/1
tttggcacatccacgatttcggcagcttttacctcattttcactcagaag
+1038622/1
@CCFDFFFHFHFGGIGIJJJJJIIIJIJEGIJIJJIIJIJIJJJJIGGIG
@2058211/1
ggggaagttttatttacatttttttgcctgaacacattgggtcgccatac
+2058211/1
BCCFFFFDHHHHHJJJJJJJJJJJJIJJJJJJJJJJJJJJJIIJJJJJJJ
@1039551/1
ataggtaggtgcagggtatgaaactgaacgtgtacacctggtaaagaggt
+1039551/1
CCCFFDFFHFHHGIJJFHJJJJIJJJIJIJFGFGHIJJJJJGGJJIJGI9
@5123811/1
ctgcaattcttggttcaagatcattttaaactgcccttctgacacaccat
+5123811/1
CCCFFFFDHHHHHGHIJJJJIJJIJJJJJJJHIJJJIIIJJJIJJJJJJH
@5124574/1
ctggatgaggaaatttttcataaagaagtcgaatactgttcttaggaata
+5124574/1
@@@FBDDEHHDD8FFEHGIIGFHEGHHGAFHGGCGBH@:CBEBFEAEBDG
@5640740/1
ataagattacaattcttaacattttttctttaaacaaagaacattggatt
+5640740/1
@@@DD8DDAHH?HEHGGGHGGIHGGIIIIEGHGHGIIADCDGIDDF@9DG
@5641114/1
gtctgtaattgcgataaggtttttcaggattgatagatacatcataatga
+5641114/1
B@BFFFFFHHGHHJIJJJJFHGIJJJJJ@HHGIIJJJGHJJIIIJIJIJJ
@5641841/1
caaagagcgatggaatcttaaatgcgatactaaaacaggcagaagcatag
+5641841/1
CCCFFFFFHGHHHJIJJJJIJJJJJJIJJJJJJJJJJJJJJJJJJJJIJJ
@5128313/1
ggggaacgagaaccaatttcttttttaaaataatcagcaaaatccaaaag
+5128313/1
CCCFFFFFHHHHHJJHHJJJJJJJJJJJJJJJJJJJJJJJJJJJJJJJJI
@7618430/1
ctccaattgcattccctttcacactagggacatgaggtgaaattattggt
+7618430/1
@@@FFFFFGHGBFDGEHIJIGIIJJGGIJIGGIJFFHGBFGGIGGGIIIB
@7622279/1
atcatagatccgacgacactttttagtaccgggcttactaagggagtttt
+7622279/1
<@@DFDFAHGGFFBAFAHEBHIIIGIIFIEGBDGECBCGCGFHBHG5;A;
@7623533/1
ggtatccaaaggcactgttttcaccggaggaatttgtttgtgatttttta
+7623533/1
CC@FFFFFHHHHHJJJJIJJJJIJJJJIJJJJJJJJIJJJJJJIJJJJJI
@7623806/1
atgatttattaaacccgatgctagctttcttaaatctggttctctaatca
+7623806/1
CCCFFFFFHGHGHJJJIJJJJJJIGIJIIJIJJJJJJJJEGIJJJJJJIJ
@7627796/1
gtgctccaatcgcattccctttcacactagggacatgaggtgaaattatt
+7627796/1
CCCFFFFFHHHHHJJJJJJJJJJJJJJJJJJJHIJJJJJJIIJJJJJJJJ
@7637984/1
cgttttttggagaggcaactcaggataactatagaggttcttctttccat
+7637984/1
CCCFFFFFHHHHHJJJJJJJJJJJJJJJJJJJJJIJJHIIJJJJJJJJJJ
@7639859/1
attcttattctttatatttaaattgagatgattagtttccacaacaattt
+7639859/1
?@@BDFDDDHHHHAGGGIIIEHGIGHGEDCHFHEHIIIFIHGGGG;?BGI
@7640773/1
tgtcaattcaccaggtgatatatttttgcacctgttataaatgtaggaag
+7640773/1
CCCFFFFFHHHHHJJFHIJJJIJJJJJJJJJJJJJJJJJJJJJIIJJJJJ
@7641475/1
cacatcaatgttaaggaatggtttccaaccaataattgcagactgga
+7641475/1
CCCFFFFFHHHHHJJJJJJJJIIJJJJJJJJJJJJJJJJJJJJJJJI
@7643279/1
gattattcttacaaacagaatccttaactgtccttctaacctgttcttct
+7643279/1
CCCFFFFFHHHHHJJJJJJJJJJJJJJJJJIJJJJJJJIJJJJIJJJJJJ
@7645963/1
gtctttttttaccaaaccggtattttccccttggcaacaaacagttgttt
+7645963/1
CCCFDFFFHHHHHJJIJJJJ?DGIIJJJJJJJJJJIJJJGIJJJHIHGIJ
@7662087/1
caccttcaacaccacactcctcaaggtacacccctataagggcttcgata
+7662087/1
@@?DFFDDHHHFHBGHGFDHIBAFHCGDDEHFDGHDGABFCCDAGGHCFC
@7663757/1
ccttttctatgctacttttttccaattccaaattctaatcatgggtcggg
+7663757/1
CCCFFFFFHHHHHJJJJJJJJJJJJJJJJJJIJJJJJJIJIIJJJBHHIJ
@7665563/1
ggggaacgagaaccaatttcttttttaaaataatcagcaaaatccaaaag
+7665563/1
CCCFFFFFGHDHHJIJJJJIJIJJJJJIIJJIJIIJJIIIJJIIJJJJJJ
@7667164/1
ctcatcttctttactaaaaggctacacaaacaatcacctgaatcctt
+7667164/1
CCCFFFFFHHHHHJJJJJIJJJJJJJJJJJJJIJJJJJJJJJJJGHI
@7673043/1
ctgctgtggtctctgctgttgctgttgttgctgaggctgctgtggtctct
+7673043/1
@@CFFFDDHHHHGIIHGIIIIJIIFGHGGIJJIEGIIJJIJJGGGDGGGE
@7675070/1
tggtatttctggctcacctccttccattgttctcaatgtaagacagcatt
+7675070/1
@@@ADFFFHGFDDHIJJJIIIIIGIGDGGEHIIJGIIJHIJJGJJGIJJJ
@7677580/1
gtcatttctttttcttgatctctttcattatcgtaaattgtcacggtctc
+7677580/1
CCCFFFFFGHHHHIJJJJJIJJJIIJJJJIJJJEGIJJIJIIIJJJIHII
@7680898/1
cttaactttagtgaactggtcatcaactgagaggccaaactccttcaggc
+7680898/1
CCCFFFFFHHHHHJJJJJJJJJJJJJJJJJJJJJJJJJJJJJJJJJJJJJ
@7682215/1
cctccatactccttgtcttacaggtaccggtctttctcgataatcaagtg
+7682215/1
B@@FFFFFHHHGHJJHIJIJJJJJEHIJJJGHIJJJIJJJJJJJJJIIFG
@7682454/1
cataaggtctcatttgaaaacgtggatctccaaggtctccttgaacaaat
+7682454/1
CCCFFFFBFFHHHGIJJIEGGIHIIFIIJIIGGHG:DHFGIIGHGEGGFG
@7683175/1
gcgagatgagcataataggtaggtgcagggtatgaaactgaacgtgtaca
+7683175/1
CCCFFFFFHHHHHJJJJJJIHIJEHIJJJJ@FHIJJJJJJJJJJGIHIJJ
@7684111/1
ggtccctgttgttccattgcttgaggtctggtaattggagcggcttgt
+7684111/1
=@:BA;:AADBAFEBFG@IIDDHBGF2<FFHFBHEHIGFGIGGGIE0.
@11750149/1
gggaattctaagagggtacacaattcaggcactaatgtctcttcaaaatc
+11750149/1
CCCFDFFFHHHHHJJJGIIJJIHJIJJJEGJJJJIJJCDFHIIJHGIIDD
@10242598/1
cggtggtgtgtaatcactgctgaggcttgaacaagcccttctgatagcct
+10242598/1
@@@BDD:DFHFHHI>GCGHIGE@EBEFH@;FAACHEGEGD9FFGCGE4DH
@11248718/1
ccactttcacaatcaattaattggtaacatggtaaaataccttctttgac
+11248718/1
CCCFFFFFHHHHHJJJIJIIJJJJIJJJJJJJHIJJJJJJIJJJJJJJJJ
@12256467/1
ctccatactccttgtcttacaggtaccggtctttctcgataatcaagtgt
+12256467/1
CCCFFFFFHHHHGJJJJJJJJJJJJJJJJJJJJJJJJJJJJJJJJJJGGG
@12256492/1
caacaatcacaagttttacttcttctttaagacactgactaaaatattgt
+12256492/1
@@@DD?DD:DF??CFFEEHIF>EEBECH>?@F@GFIFFFII@ECG>>BF?
@8200201/1
gtgcactggttacaggagatactggttgttgttgaggtggtagttgagtt
+8200201/1
CCCFFFFFHHFHHJJJHIHIJIJJJHGIHIJJJIIIIFFGDGIGIIHIII
@12257609/1
ggtgcgttaacttttggtggctttattatattactcctaattgaagagcc
+12257609/1
@C@DFFFFHHHHHJJJJIJJJJJJJJJIJJJJJJJJJJIJJJIJJJJJJJ
@9737391/1
gtttttattatcgcttctaattttttctctcatttctgggattaaaattt
+9737391/1
BB@FFFFFHHHFHIJJIJJHIJJHJIJJJJJIIIJJJJIIIJJIIJIIIJ
@8201516/1
tttatttctttagtaaacttaaccctttgagaatctgttaaaggttttcg
+8201516/1
CCCFFFFFHHHGHIIIIJJJJJJJJJJJJJIIJJJJJIIIJJIJGHGIHJ
@8714543/1
gatgatttgatatctatatttctcattttttctgctaaagcactaccttc
+8714543/1
@CCFDFFFHCFFHHIIJHJJJJJJJJJJJJJIJJJJJIJJJJJJJJJJJI
@9737786/1
atcacattaccacatttctcaaattcagtcttgaaatattatccattagc
+9737786/1
CCCFFFFFHHHHHJJJJJJJJJJJJJJJJJJJJIJJJIJJJJJJJJJJJJ
@9230770/1
gggaagttttatttacattttttgcctgaacacattgggtcgccatacct
+9230770/1
?<@DDDDDHHAHHIICCGGIIGI<?CAHFDHGEEHCBB@?DF>FBG@B@F
@8203560/1
aggcaatgaagttcctgcaggaggtataaacaaacctatgggttttacca
+8203560/1
@@@DDDFBDDD<DHIJIIGAGHGECFIGHIIGIGGGGJIIGGGGHHGGEI
@11250320/1
tttttgaattgaaatcacctgctccaggtaatggaaaatcctgaggagca
+11250320/1
CC@FFFDFDHFHDGFGGIGBGHJJJIJJFGCFHIEIJIJJJJJJIJJJJJ
@8204839/1
gtgacagtcttcaagcactgagttagaataccaacctgaatttcagcaat
+8204839/1
@?@DFFFFFHHFDICGIIJGEGCHHIHGIJG?FCFHHHIHIJIGGECH;G
@10244542/1
catttcttcattttcagctctggctattttagcatggaatgtaatctcca
+10244542/1
@@@D?DDDHHFHHIGIGBHGGH@E@FEGGG<F?HCEHHG>F@FEDFFCGI
@11251574/1
ttctgttgtttcaattttggcagtatgcaaatattgtggaccatcacttt
+11251574/1
CCCFFFFFHHHHHJJJJJJJJIIHGJJJJIJJJJJJIJIIIJJJJJIJIJ
@10244878/1
gttgcctctgttgctgctgaggctgttgttgccactgctgctgctg
+10244878/1
CCCFFFFFHHHHHJJJJJJIJJJJJIJJIJIJJJJJJJJJJJJ99B
@11252231/1
cttggtgtttgttttctcctactccgacaaacgccatcctctcattctta
+11252231/1
@@@DD2ADF?D?<CGFF@EHIEFFFFFEFF9BF<GGFDCBEEEFECFFAF
@15790241/1
ctgtggtctctgctgttgttgttgttgctgaggctgctgtggtctctgct
+15790241/1
CCCFFFFFHHHHHJJHIJHJJHIJIJJJJJJJJJJJIJJGIJHIIJJJIJ
@10246241/1
gcctcttgttttgcttctttttttgacctacccttgccgatagcaataag
+10246241/1
CCCFFFFFFHFHGIIGGIJJIIJJIJIIGJIIJJIJJJIIJJIIIJDHIH
@13264877/1
gtacaatgtaatatgagttttctttgttttcaaaggctctaactaaaaat
+13264877/1
BBBFFFFFHHHHHJJJJIIJJJJJJJJJJJJJJJJJJJJJJJJJJJJJJJ
@14775898/1
ggcacatccacgatttcggcagcttttacctcattttcactcagaagaaa
+14775898/1
@@@D?BD;CFAFHGGGIIBDFHGCFEDDFCFDHGDGCHIEBB;DDFH?FG
@13768977/1
cagaaagtaattgtattgtaagcacatgataatacacaaaatatagtttt
+13768977/1
@@CDFFFEHGHHHHDFHIIEHGIGIIHIIIIIIIIIIIGIIIIIIIGHII
@14777625/1
ggtcatttctttttcttgatctctttcattatcgtaaattgtcacggtct
+14777625/1
;7:BDBDDF<<AFBEFG9AA<B@AFH>@A:<EH=H3C:EFHCGECFD0?G
@14274029/1
gcagctgggaatcctttgtgagccacatcaatgttaaggaatggtttcca
+14274029/1
CCCFFFFFHHHHHJJJJJIJJJJJJJJJJJJJJJJJJJJJJJJJDHIJJJ
@12263338/1
tgtaccttgtatactagcatgactgactagatagaagtctaattcagtag
+12263338/1
CCCFFFFFHHHHGJJJJJJJJJJJIJJJIJJJJJIJJEHIIJJJJJJIGI
@10750862/1
gtggaattgtgacactttgatgttgtaaggtgctgaggcaagtgttggga
+10750862/1
@BBFFFFFHHHHHIJJJJJJJJJJJJJJJJCFHIJIJJJJIJFHIJJJJG
@10247230/1
gacgtgctgtaccttgtatactagcatgactgactagatagaagtctaat
+10247230/1
@C@FFFFFHHHHHIGIHGJIIIIJJIJIIJHIHEHGIJGIIGGGFHHGGD
@14780989/1
gaggcttgaacaagcccttctgatagcctgcaattcttggttcaagatca
+14780989/1
@CCFFFFFHHHGGIJIJJJIIJJJJJJJJJIIIJJJJJJIHJJJJJJJJI
@15281506/1
tcttgaggaagttggtgtagaggtgcaggctggccatgttgaatagcttg
+15281506/1
?;?=BDEFDHHHFGHAFEEHCHGFGHIGIIIIIIHBFGHIGG>FAFGHIG
@10249460/1
ggctgctatagatggaacgttgatctggtctggagctggatgagtgacat
+10249460/1
@CCDADF?FDHDDEE>GHIFGIGGIIIDFGHEDEEEHGGGHIIIIIIIFG
@14781694/1
gggcggtaccatggtataactatcttattgagataattatcttttgaaac
+14781694/1
@<@<ADD1<F9A?BFB9EGII4?<DB?FEEFC?BGCFGAFBFFFEF7=88
@8721831/1
cctatacctatttacatgcctagacttgtgcaccagctaaagaagactta
+8721831/1
CCCFFFFFHHHHHJJJJJJJJJJJIIJJJIJJJJJJJJJIJJJJJIJJJI
@8206691/1
ctgtggtctctgctgttgctgttgttgctgaggctgctg
+8206691/1
?@@BDDDDAFDFHIIHHHEHIEHG<FFBHIA3CHGCDHE
@13266848/1
gttgcctctgttgctgctgaggctgttgttgccactgctgctgctgaggc
+13266848/1
@@@?DFFDDDCFBGGGBGICFEIII8FBEBGBEGH@>>GIICEH@D?;?B
@8208402/1
gtttcgtaggcaggtggaggccatcgcctggtcatgcataattcttgtag
+8208402/1
@@@FFFFEHHHGFIGHIB?CGIHGGHCGEGIBFGIIIIIIIIIIIIIICH
@12763102/1
ggtcatttctttttcttgatctctttcattatcgtaaattgtcacggtct
+12763102/1
CCBFFFFFHHHHHJJJJJGIJJJJJJJJJJJJJJIJJJJJJJJJJJIJJJ
@13267496/1
tctgaaacaccatctcgatacagaataattctatgaggcttgtagccacc
+13267496/1
CCCFFFFFHHHHHJJJJJJJJJJJJJIJJJJJJJJIIJJIJIIJJJJJJJ
@13770920/1
gctacaatgtttagtgatatatttaatataaacactagaaaaactattat
+13770920/1
CCCFFFFFHHHHHJHIIJJJIIJJJJJJJJJJJJJJJJJJJJJJIJJJJJ
@9234569/1
ggttaaaccaagaacatgtggcctatcctctggaggaattcctttaaact
+9234569/1
BCBFFFFFHHHHHJJJJJJIJIJJJJJJJJJIIGIIJJJJJJJJJJJJJH
@13268548/1
ctccaattgcattccctttcacactagggacatgaggtgaaattattgg
+13268548/1
@@<=DDDDHHHFDHGAGFGIIGIC?GHIBGE=GGFHG:?C<9?F90?BF
@9741512/1
caggcactaatgtctcttcaaaatcttcttcatcacgtcgtcttttttta
+9741512/1
C@CFFFFFDFHHCFGAHHHHIIIHHHJHHIJJJJJJJIJJJJJIJJJJJJ
@10752949/1
ctggttcctagaatcccacatggcaggaagttttctcgcaacttaggtta
+10752949/1
@<@?DDDDHD<?DFHGGEEDBCGEHGGFHI9EEBDGF?E?<@FGIEDBFB
@14277171/1
ccaactcatactgtcttcagcctcatgttataacattatgcagttcatta
+14277171/1
CCCFFFFDHHHHHHIJJJGEHHIHIIJIJGIIIJGIJJJJJJJJIJJJJB
@9742404/1
gttgcctctgttgctgctgaggctgttgttgccactgctgctgctgaggc
+9742404/1
C@CFFFFFHHHHHJJJJJJHIJJJJHJJHJJJJJJJJJJJJJJJJJGJJJ
@9235957/1
tgacgatgatttgatatctatatttctcattttttctgctaaagcactac
+9235957/1
CCCFFFFFHHHHHCGGHHJJJJJJJJJJJJJJJJJJJJJJJJJJJJJJJJ
@10753229/1
gctcaatttaccttcatccttgttttcaaagttgataaataatattaatg
+10753229/1
@@@DBADDDHDFHEEGGBHHII<FHIEIEHHCFH@FHIDFGHIGIGIHDB
@15284956/1
gtggaatttttgcattttttataacttctttaatgctctccaaaattgta
+15284956/1
@@@1=BDFHHHHGHJIJJJJHIJJIGJHHIJIIIGIIJJJJJJJIIJIJJ
@12266145/1
ctttctaatgtttcttcatttaaaaccgctgtgtctctttctttttttgt
+12266145/1
?@@FDDDDHFHFDCHGIBFEF@FBHDCA?@FFEHBF@D@H?B??DF@AFB
@11756459/1
ccgtacttctagcattagaagtttcttctccagctaaggctgtatcatca
+11756459/1
@@@DDDDBBDFFFBHIIHCHHEHB9FFACGHIIIIEIG@GGACHHIGCGI
@12764820/1
gatttgatagagcacggaaggtggaatttttgcattttttataacttctt
+12764820/1
CCCFFFFFHHHHHJJJJGHIJCGHFIIJJJJJJJJJJJJJJJIJJJJJJJ
@11757143/1
gttgtggtggttcttgcctttgcagctgttgtggtggttgttgcctctgt
+11757143/1
@@@FFFFDHHDFHIIJIJJJJJJIIIIIIIJHIIFHIFHGDGGHIIIIIG
@12765410/1
caatttcttctttaggtaaaacttttatgccaagccaagacatgaacaac
+12765410/1
B@@DFFFFHHGHHJJJHIIJJIJJJJJJJJI?AFHIJGIJIJIIIJJJJG
@13773024/1
cttctgatagcctgcaattcttggttcaagatcattttaaactgtccttc
+13773024/1
CCCFFFFFHHHHHJJJJJJJJJJJFFHHHIIJJJJJJJJJJJIJJJJJJJ
@12765719/1
catcaatgttaaggaatggtttccaaccaataattgcagactggaagaaa
+12765719/1
CCCFFFFFHHHHHJJJJJJIIJJJJJJJJJJJJJJJJJJJJJJJJJJJJJ
@11257318/1
cctccatactccttgtcttacaggtaccggtctttctcgataatcaagtg
+11257318/1
CCCFFFFFHHHHHJJJJJJJJJJJHIJJJJHJJJJJJJJIJJJJJJJJGH
@15285649/1
ctccaatcgcattccctttcacactagggacatgaggtgaaattattggt
+15285649/1
CCCFFFFFHHHHGJJJJJJJJJJJJJJJJJJJJJJJJGHHIJJJIJJJJ9
@9743896/1
ccttgtcttacaggtaccggtctttctcgataatcaagtgttggtgcatt
+9743896/1
CC@DFDFFHHHHGJHHIIJGFGIGGHIIIJGIJJJIEEHHIJJIIHHJIG
@10253760/1
ccaagctctggcattttcctgtgactgatttttcttcaacatcaacaaat
+10253760/1
CCCFFFFFHGHHHIJGIJJJJHHHHIJJJJJJJJJJJJJJJJIJJIJIJI
@9744514/1
ctacaatgtttagtgatatatttaatataaacactagaaaaactattatt
+9744514/1
@@@DD?DDHFDFHCFB<FEHFGGGE@HGCCGB>BHG>A<4CF@CGHG9BG
@10255449/1
ctatgactcccaagctgctatgagtactatcatcagctggtgtagaatta
+10255449/1
@@?DADA=CA?2CGEEEEFCEFICAFHIEIEHHFIEDGFE?DFEFIIEEG
@8725836/1
gtcgtgcattctgttgtatatttatgctcacttcaccaacattcatgaat
+8725836/1
CCCFFFFFHHHHHJJJIJJJJJJJJJJJJJJJJJJJJJJJJJJJJJJJJJ
@14786893/1
attttttattgtatcccaatcaattatgatactgtctccttcaacaatcg
+14786893/1
CCCFFFFFHHHHHJJJJJJJJJJJJJJJJJJJJJIJJJJJJJJJJJJJJJ
@9236556/1
gggtgagtaacatcagctccgagaaatattacaggttcgttgaaaacctt
+9236556/1
B@BADDFBFFHHHJHIGJJJJFIGGHIIIJIJIJJFHHIHGIIIIIJJIJ
@8212018/1
cggtggtgtgtaatcactgctgaggcttgaacaagcccttctgatagcct
+8212018/1
BCCDFFDDHHHHHIJJJJJJJJJJJJIIJJJJJJJJJJIJJIJJJJJJJJ
@8727290/1
gcttctattagttcatctatattttttaaggaagtaagtgcaggggaacg
+8727290/1
??@DDDDFH<DCFGHIIIIIEIIIIIIIIIIIII:CFHHIIIIIIIIAFE
@15288237/1
cttctttttttgacctacccttgccgatagcaataaggcctttggcttta
+15288237/1
:=@DBBDDD<DHHHAAFHFHGCHIIIGHIBBHEIICHGIIIIBHGAFGHG
@8212503/1
ctgtcgaacagcttccacagcttgtctgtaattgcgataaggtttttcag
+8212503/1
CCCFFFFFHHHGHGIJJJHGJIHHIHHGFIIJJJIJJHHJIJ?FGIIHGG
@14279790/1
cgaatactctgagcttgctgagcgactaatgccactgtgtccacaagaaa
+14279790/1
CCCFFFFFHHHHGIIIJJJJJJJIJJJJJJJIJJJIIHHJJJJJJJJJJJ
@15288787/1
ccttaaaacaatgtcaagagcttggattgcctcctgcggaccattagttg
+15288787/1
CCCFFFFFHHHHHJJJJJJIJJJJJJJJJJJJJJJJJJJJJJJJJJJIIJ
@11760295/1
gtgatatgatatgggttgctgtttacaccaacgataaaatcaggctttat
+11760295/1
@BBFFFFFHHHHHIIGIIJJJIJJJJJJJJJIJJJJJJJJJJJJJJJJJJ
@11259806/1
cactgtgacagtcttcaagcactgagttagaataccaacctgaatttcag
+11259806/1
CC@FFDFFHGHHHJJJHGJIJJJJIBDHIGHGJJIHIJIGHEIGIIIJJI
@13273235/1
ggtatatataagattacaattcttaacattttttctttaaacaaagaaca
+13273235/1
BCBDDFFFHHGHHJJIJIJJJIJIJJJJJJJJJJIJJJIJJJJIIJHIJI
@13273696/1
gttcaacaaatctcttaatgatatcagtcagcttacaagccttagtaagc
+13273696/1
@@@DDD8;FFF<FGIFIIHAHI>?<AHACED>BEFDFGIDGFFCDGCAB>
@11761142/1
ctgtaaaacgccaataattgttctttcatgatactctcaagatccctgat
+11761142/1
@7<DDDDDF?DDFBFBCA4@AEACFHBDGFFI@999??C>FEEBD@B?DF
@12270338/1
agcagaaggtgctggtgcatgtaatactttgtagatatcagacatttctt
+12270338/1
CCCFFFFFHFHHHJJJIJJIJIIJJJJJJJJHJJJJJJJJJJJJJJJJJJ
@13274886/1
gttgttgcctctgttgctgctgaggctgttgttgccactgctgctgctga
+13274886/1
@@CDDDEFHGHHFIIII@HDEDHGFHGGCGGHIIEHDED>FDGIGIIGG>
@12270695/1
caaatttctatttccgattatttttcctttgatgctgctcaatttacctt
+12270695/1
CCCFFFFFGHHHHJJIGGIFIJJJJJJJJIJJGIJJJJIJJGIJJJGIJJ
@8727507/1
ctcgaatctattatctcttggacaagttgttatattagtcactttatatg
+8727507/1
C@CFFFFFHHHHHJJJJIJJJJJJGJHHIFHHIJIJJJFHIIJJJJJJJJ
@14790533/1
ttaactttagtgaactggtcatcaactgagaggccaaactccttcaggca
+14790533/1
@C@FFFFFHGDFDIJIJJJIIIJJJJJJFIIIEBHIIGEHIIIJJIIJJG
@8727824/1
ggacctttggcacatccacgatttcggcagcttttacctcattttcactc
+8727824/1
@CCFDDDDDFHFHGGGEGHGJJJIGGIIGECIGIIEHGG@3BDDBDFDB@
@9747106/1
cactgctgttgttgaggctgctgtggtctctgctgttgctgttgttgctg
+9747106/1
CCCFFFFFHHHHHJJJJJJJIIJGIJGHIIIJJJJHIJJJJIGIFGGIJJ
@9747837/1
gtcaagaccataaccaagatcaattactctaccaggtggaggtgaaa
+9747837/1
CCCFFEFFGGHBFAEDHIIHIIIIEBFHEIIIIIGI?DFAHIIHIII
@15292290/1
ggcacatccacgatttcggcagcttttacctcattttcactcagaagaaa
+15292290/1
118ADD;=CDB:8AEEEE@<<CB9CDDDDCDBDD?BDDC9?DED8D@?BC
@11261803/1
ctcatacttaatccaatgacatggggaagtcaattgctaatattgccatc
+11261803/1
CCCFFFFFHHHHHJJJJJJJJJJJJJJJJJJJJJJJJJJJJJJJJJJJJJ
@12774582/1
ctaatatttgagcagaaggtgctggtgcatgtaatactttgtagatatca
+12774582/1
@@@DD;DDF?=ABBFEEF;C?FH<B32A?<<FCFGFFI@FF?<C<D>DB>
@10758059/1
ctcagataatcccatatcattgagacattaacttgcgtagcatactttat
+10758059/1
CCCFFFFFHHHHHJJJJJJJJJJJJJJJJJJJJJJJJJJJJIJJJJJJJJ
@14281248/1
ctctgctgttgttgctgctgctgttgttgttgctgctgttgttgttgttg
+14281248/1
CCCFFFFFHHHHHJJJJJJJJJJIJJJJJJJJJIJJJIJJJJJIIJIJJC
@9749769/1
ctgggtttaaaatcttcaataacattactcatttctgataggttctgcaa
+9749769/1
CCCFFDDFHHHHHJJJJJJJJJJJJJIJJJJJJJJJJJJJJJGHHIJJJJ
@9750206/1
ctcagataatcccatatcattgagacattaacttgcgtagcatactttat
+9750206/1
CCCFFFFFHHHHHJJJJJJJJJJJJJJJJJJJJJJJJJJJJJJJJJJJJJ
@15294499/1
gttgctttcgcagggtaagtctttcagtctcatccacattttatgtgctg
+15294499/1
CC@FFFFFGHHHGJIFHIIGIJJJJJIGJJJJJIJIJJJJJJJJJHIIJI
@15294559/1
ctccactgaaccaaatcggctccttgaatgaatttttcattcctccatac
+15294559/1
CCCFFFFFHHHHGJJJJJJJJJJJJJJJIJJJJJJJJIJJJJJJJJJJII
@10759692/1
ccagtccacttggtttatgccattgtcatcttttttcgtaggcacaataa
+10759692/1
@;??DDDDF?AC><C?AFIDF<CCEAEB@BB<BDF@DFFC6DBB@@FFFE
@13782066/1
cctctatttcattgtgcattaatctatagaaaattttccaaacagtattt
+13782066/1
1=?DBDDDH?BD?BHGGBEI>HHFHEHDEHHGGGGHIGIGHHBCGHGHHA
@8216436/1
gtcctgttggtccattaatataaaatggttcaacttctttggtgtac
+8216436/1
CCCFFFFFHHFHFHIIJIJIIJIJJJJJIIIJIJJJJJIJIIGGHII
@9240666/1
gcctgcaattcttggttcaagatcattttaaactgtccttctgacacacc
+9240666/1
@@@DDDDDDHFHHF9<2AFHBHFHIFGGIECAHHHCFHAGHGEHIIFHIE
@10259331/1
ctccttcaacaatcgtcggtacaatgtaatatgagttttctttgttttca
+10259331/1
@@CDDFDFHHHHDGHIIIIEHIGHHIHHEHHGGEGGIHIHIJJIGHIIJJ
@10259802/1
gtaaatttatcgcaaggtaatgtaaaacaatatctattcaacaaaggaat
+10259802/1
BCBFFFFFHHHHHJJJJFHHIJIIJIJJJJIJJJJJJJJJIJJIJJJJIJ
@15799841/1
gcaagggaaggaagtgaggtacacagttgcagtcctgagctggtcttcag
+15799841/1
@C@DDFDAHDDHHIBBEHICFHEHGGFHGIHI?FEGHIIJBHI9BGIIGF
@10259985/1
cctcaaccgtacttctagcattagaagtttcttctccagctaaggctgta
+10259985/1
CCCFFFFFHHHHHJJJJJJJJJJJJIJJJJJJJIJJJJJJJJJJJIJJJJ
@11762905/1
cttggaaacaattttataattattggatatattcataccacattccattc
+11762905/1
CCCFFFFFHHF>FHIGHJGHIJJIIIEHIIIJJIIIIJHIJIIIGIIIJF
@8217696/1
ctgtggtctctgctgttgctgttgttgctgaggctgctgt
+8217696/1
@?@BBDDDHHHFHEGIGBHEECFHIC>?CF<C;FFE?DHI
@8218417/1
caggctttatgtttttgtattcttcaatggttgctgctaaatcttcaagt
+8218417/1
@@@BDFFDHGHHHGIJJCFGIIGJJFHHGEHGCFHGGIIIFIJIJIGIIB
@15295626/1
ctcattcttagttgtaacaactaggggcaccatgacga
+15295626/1
@@@DDD>DDH4=CAGHDAF<EEAC;3CFD=F?CDA98?
@15800180/1
ttttttttggatctgaagggcggtcccctcttttgggtggaatgtatgac
+15800180/1
CCCDFFFDHHFHBGECHIJIJJFIJJIFCHEEHHG>BCDDDCCC>CBACC
@9754037/1
gtaacgattggaaaaataatcagaataagaacggtattgctctgcaggga
+9754037/1
@?@FBADDFFFHBIIIIIGIGIG<DHHGDGGGII:CFGHECHHIIEIIGI
@10763255/1
gtagcattgtaatttcttgttcttcttgtttcttttctttaacatttctc
+10763255/1
?@<DDBFFFFHDFIIIIIIIIIIIIIIIEHIEGHIIIIIIIIIIIIIII<
@9243123/1
ggtgactgaagaccagctcaggactgcaactgtgtacctcacttccttct
+9243123/1
BBBDFFFFHHHHHJJHIJJJIJJJIJJJJJIJFHHDHGHHJJJJJJJJJG
@12277663/1
gactgatttgatagagcacggaaggtggaatttttgcattttttataact
+12277663/1
@@@DDDDFHDDFHGBGGHGGGDEEECGG?EGICII<ADHIIICHGCB>FH
@12778586/1
atcaatttcttctttaggtaaaacttttatgccaagccaagacatgaaca
+12778586/1
CCCFFFFFHHHHHJJJJJIHIJIJJJJJJJJJJJJJJJJJJJJJJJJJJJ
@9757731/1
atttgtttttcagtttgtttctgaaattcttcagtctctgttaggatagc
+9757731/1
CCCFFFFFDFHGHIIJIJJJJEIJJJIIJJJIGIIJJJIJIJJIJ<FHGG
@11268193/1
gtcattaatggaattgggaacttgactaataacctggctattataaattt
+11268193/1
CCCFFFFFHHHHHJJJJJIJJJJJJJJJJJJJJJJJJJJJJJIJJJJJJJ
@10764171/1
cttggcagtaacaagattttcacatggctgcccctttattatccctttca
+10764171/1
CCCFFFFFHHHHHJJIJIJJJJJIJJJJJJJJJJJJJJJJJJJJJJJJJI
@13789227/1
gtttccttatcagtaatctcgaatctattatctcttggacaagttgttat
+13789227/1
B@@FDFFFHFHGHHJIJJJJGJJJJIJJJJJJJJJIIJIJIDGFHIHIHG
@15299505/1
ggtgaaaagaatgatcttccaactgtcacaaacctgttagcagctggttg
+15299505/1
B@?DDFFFHHGHHJJIJJJIJIJJIGIJJJJIJJJJJIJIJJIJJJJHHG
@9758594/1
agctaaaagacgaatatgattaaactgaacaccaatagagtcttcaaatt
+9758594/1
@@@BBDDBDDFHDH@DGGCCHG@BDHGGCCFGIGBBFHG@:?BGHGICGG
@11269352/1
ctgtacttgaggctgagatgaaggtggtctgctgggttgctggtcaccgg
+11269352/1
CCCFFFFFHHHHHJJJJJJJJJJJEGIHHHIIJJJJGIJJJJJIIJJJJJ
@9759700/1
tatttctttgtgtcggaatacaaggcaggaaatggtgaactgcctttcat
+9759700/1
@@@FDFFFHGDBHIB>GBHGEEGIIIGHIHEIIDG?B<DHFBFDFGIHHJ
@8734135/1
tgaggctgctgtggtctctgctgttgctgaggctgttgtggtctctgctg
+8734135/1
CCCFFFFFHHGHBGIJJIJJIJJHIJIJJGHIIJJEHJHGJDGGGGGGCE
@8220951/1
gtgtttttgagctcatacttaatccaatgacatggggaagtcaattgcta
+8220951/1
@?@DDFFFHHFHHJIJJJGGIJIGHIGIGGIGEHJJIJJJGHICIGEIJI
@10265256/1
gttgttgttgttgaccccatggttgtcgaggaggtccctgttgttccatt
+10265256/1
CCCFFFFFHHHHHJJJJJJJJIHHJHJJIJJJJJHHIIJJIIIJJIGIJI
@12279622/1
gtcggatactgttcttaggaatatttccaatgaattcctctatttcattg
+12279622/1
CCCFFFFFHHHHHJJJJJJJJJJJJJJJJJIJJGGJHHHIJIJJJJJJJG
@9243852/1
gcagcagcaagtttcgcttgttttttacttgttcctgtgccataaccgta
+9243852/1
<@@DDDDDH>FBFFCGGIGGDHIIHEFDFCHGGGGH@BFHIAGGGADHF;
@8735466/1
ctcagagctaccttggcagctgctaattttgcttggtgtttgttttctcc
+8735466/1
CCCFFFFFHHHHHJJJJJJJJJJJJJJJJJJJJJJJGHHJJJIJJJJJJJ
@11767987/1
gcatgttcttgcctttgttgctgctgtggtggttcttgcctttgcagctg
+11767987/1
CCCFFEFFHHHHHJJJJIJJJIJJJJFGHCGIFHGIIJJJJJJJIIJJJJ
@9244847/1
aggaaatagtattttttcttcatcgtcttgaacttcatttccaacaggta
+9244847/1
@@@DDDFFHHGHHGHJIJGHJJJJJHIIIEHGGIGHIJIIEGGFGGGH?F
@14287677/1
ctgtggtctctgctgttgttgttgttgctgaggctgctgtggtctctgct
+14287677/1
@@CDFFDFHHHDAGECBEEFG?EFIIIIGIEGHFGHIGIIIIGD@HGGEI
@11768399/1
ctcagcagctatctcttgtaggaactggactgcattaaaatccgaatcct
+11768399/1
@@@B?DDDD?:ACEBHIAFCEH>@FBA?;?BEEHHIIEBBCB?@H@FB<F
@10767723/1
cttttttttccttgactatgtttgatgacatatcaataacattctcctca
+10767723/1
@@;?B3DDAAFDB<CAG@GBGIB;F<1C<?F9B<0?00B??<?<BD??BF
@8736384/1
gcaatttccaagaaactttacttttcacaaataaatataaaaagaaaata
+8736384/1
CC@BFFFFHHHHHIJHJJJGIIIIIJFIIGGJJIIIIIJIJJIIIJJIII
@13792278/1
ccgtgatctaatatttgagcagaaggtgctggtgcatgtaatactttgta
+13792278/1
?@@BD?DDHHFHDEGBGIGGGHIGDEHIIGIICEGIHGHGGBFHHIGGHB
@15302110/1
attgcttgaggtctggtaattggagcggcttgtc
+15302110/1
@@@DDFFFHHHDFGGEFDGHGIIEHEEHDHI8B?
@9762067/1
gccaaaatttgttcacactgttcctggctgagagtaattcgtcgcgcatt
+9762067/1
CCCFFFFFHHHHHJJJJJJJJJJJJJJJJJJJJJEGIJJJJJJJJJJJJJ
@10769675/1
gcatagttcctgctttagggtttcttccgctaatttaaaaattgaatagt
+10769675/1
CCCFFFFFHHHHHJJJJJJJGHIJJJJJJJJJJJJJJJJJJJIJJJJJJG
@14798423/1
agaggtaagtagttatagcatacttaaggaaggaatcaccgatagtttcc
+14798423/1
CC@FFDDFHFFHHGIJJJJJIJJIJJJJJJIJIJIGGHIJJIJJJDHGII
@11769025/1
ggtctgctgggttgctggtcactgggttgttgcctaacaggaggtgcact
+11769025/1
@<@DFFDDFFHFDIJEEHFHCHIGCGDGHHIGEIIDHIHEGJJF@FHGHE
@13282456/1
tgatagatacatcataatgatgaataaccatattcttattctttatattt
+13282456/1
@@@DDADD?CFF8FFHIEA<?B?HD4<FECGABH9CCHHD9CFHCH?CGG
@12782384/1
ggcctacgtggacaggtgaacatgggcaaatctggaggttgatgaggagg
+12782384/1
CCCFFFFFFHHHHJJJGIHJJJJJJJJIJJJJJJJJJJDGIJJJJJJJJJ
@10269070/1
ctttctttggatctgaagggcggtcccctcttttgggtggaatgtatgac
+10269070/1
?@@1BDBDHHHHGIGIGGGIGGIG<@HIIGIIIIIIIIIIIHHHEHEFCF
@9245203/1
agcaacaacaacagcaagctcgcttccctttgcaaactggtcctagaggt
+9245203/1
CCCDFFFFHGHHDDEFEHGGEIJIIIGIIIJGJIEHIEGIGGIGCDHGI8
@11770780/1
gttgggtaatattttgataacgtggatgtagataggctggcctgcttgtg
+11770780/1
@@?BB8DDBFF?FFH@?CCFFFHGGACGEAFF9??:CFFHC?<=DFG<88
@8739191/1
gtcgtctttctttcaacaaacacaagagctaaattatcctttttgaaatt
+8739191/1
CCCFFFFFHHHHHJJJJJJJJJJJJJJIJJJJJJJJJJJJJJJJJJJJJJ
@9247256/1
ttgtcttacaggtaccggtctttctcgataatcaagtgttggtgcattca
+9247256/1
@@@BDD?BFHHFHIIIIIFHFEHGIGGCHGIGHIGGDDFF=FFD@FCFHI
@15304674/1
caacatatttcaacatgtatccttttgggcggtaccatggtataactatc
+15304674/1
7@@DDFFFGHGHFGHEHGIIIIAFGECAGEGBDAHH@EEHFHHIGIIHHH
@13794137/1
gtctttttttaccaaaccggtattttccccttggcaacaaacagttgttt
+13794137/1
CCCFFFFFHHHHHJJJJJJJDHIJJJJJJJJJJJJJJJJJJJJJHJIHIJ
@8742341/1
ctgtaattgcgataaggtttttcaggattgatagatacatcataatgatg
+8742341/1
BBCFFFFFHHHHHJJJJCHIJJJJJJIJJIJJJJJJJJJJJJJJJJJJJJ
@15810064/1
cataattcgggccttaactttagtgaactggtcatcaactgagaggccaa
+15810064/1
CCCFFFFFHHHHHJJJJJJJJJJIJJJJJJJHIJJJJJJJJIJJJJIJIJ
@11772836/1
gtcacaactaacaatgggccacaactcatattgatcgtcaaatgaaacat
+11772836/1
B@@FFFFFGHHHGIJJIJJJJJJJJJJJJIJJIIIIIJJJJIIIIJIJII
@14802865/1
caacaatttctcttcctttttttggatctgaagggcggtcccctcttttg
+14802865/1
@@@FFBDEHFHGHJGHIJJIJJIBE@HIJJCHIBAHIJJHHHHDFFFCCC
@11773296/1
ccactgtgtccacaagaaaaaaggttcttttacccccttcagaatataat
+11773296/1
@@@DDDDDA?CFHBGGGF:AC@G?EFCCFHC:?CFHGIIDE?FEFEHGGC
@8224759/1
cagtcatcaggaataaagtcattaaccttcaaaatttttccgaggtttaa
+8224759/1
?@@DDFFFHGGHDGFHHH?CDHGIIGGIEGIG@FGIIIEGIJAGE@FDGI
@13287769/1
ccatgttaaattttttcagaatcatgtgattttttttcctttcaagaata
+13287769/1
CCCFFFFFHGHGGJJJJJJIIIIJJJJIHIJJJJJJJGIJJIJJIJJJII
@11774982/1
gtggaattgtgacactttgatgttgtaaggtgctgaggcaagtgttggga
+11774982/1
BBCFFFFFHHHHHJJJJJJJJJHIJIJJJJFHIIJIJJIJJJGHIJJJJG
@10271846/1
cttcaacaatcgtcggtacaatgtaatatgagttttctttgttttcaaag
+10271846/1
CCCFFFFFHHGHHIJICGGHGHIHGGIGIIFHFIHIIIJJJDHHGIJJGG
@15309000/1
gattttttttcctttcaagaatatactcccgtgtgatatgatatgggttg
+15309000/1
B@C?DFFFHHFFHIJIJGIJJIJJJJJJJJJJIIIJIIJJIJJJIJJHGI
@11275068/1
ctctgttgctgctgaggctgttgttgccactgctgctgc
+11275068/1
@@@DDDD>8FFFF<4AFFFG:<FFBEAH?D<FAFEGFCC
@11275082/1
ggtacacagttgcagtcctgagctggtcttcagtcacccgattctatttc
+11275082/1
@@?DDDBDHHHGDGIIGIIIHHIIIIEEGHIIGHIGGIIGDBHEIDEHHC
@14805175/1
ctcatttgaaaacgtggatctccaaggtctccttgaacaaatttacctaa
+14805175/1
@CCFFFFFHHHFHIHIIJJJJJIJIIJEHHIJJIIIJJJJGIGIJJJJII
@14805758/1
gcctcatgttataacattatgcagttcattacctaagatatttgttatga
+14805758/1
@@@DDDFFHHGFFGIJIJJGGIGIIJIIIJIJIGFGIEGIIIIGIHGGIE
@14806002/1
cagaacttccggcataatgagtacatcatttacatcaccgtgatctaata
+14806002/1
@@@DD?DDHFFFFGEBFHG9HHADCHIF>ABFHHIIBFGEBDHFDFHGGI
@14292660/1
cttgaggcttatacctagtgcttctgtaaaacgccaataattgttctttc
+14292660/1
CCCFFFFFHHGHHJJIJJIIJIGJJIIIJJJJBHIGJEIJJJJJJJIJJJ
@9250742/1
cttttttccaaattgcctctccattcaattgaagaagcaatttcttcgca
+9250742/1
CCCFFFFFHHGHHJJIJJJJJJJJJJHIJJJIJJIJJJJCHIJJJJJJJI
@11276818/1
cagttcattacctaagatatttgttatgatctccggccaagatcagccgt
+11276818/1
@@@DDFFFHHHGHGGIFHIHIJGHHIJJIJJIGIIJJIJJJHIJIJJIIH
@8746926/1
tgaagtttctgagagcatcttctctaactgtcctttgaggtgcaaaacaa
+8746926/1
CCCFFDFFHHHHHJIJJJJJJIJJJJIJJJJJJJJJJJJJHJJJJJIJIE
@10274294/1
gggttcatgagttccactttcacaatcaattaattggtaacatggtaaaa
+10274294/1
?@@ADDDD?FFHHIIGIIIIIHIIH?F<FHIIIICFE:CEFH<FG:?BGI
@8747038/1
aatcaatttcaggatacgatctggtttacaattagaatttataagtgttg
+8747038/1
CCCFFFFFHHHHHJJIJJJJJJJJHIJJJJJJJJJJJIJJJJJJJHIIIJ
@15312590/1
gcccattattgtgtactatcttcaaagagaaaaagtgcaatactagaatt
+15312590/1
CCCFFFFFHHHHHIJJJJJJJJJJJJJJJJJJJJJFHIJJJJJJJJIJJJ
@10776399/1
cagggaacggcgacataggtgtctgctcttcacatactcttgttacaaca
+10776399/1
CCCFFFFFHGHHHJJJJJIIJJJJJJJJJJJJJJJJJJJJJIJJJJJJJI
@9772159/1
ctgtcacaaacctgttagcagctggttgccttaaaacaatgtcaagagct
+9772159/1
BCCDFFFFGHHDHIJJGJGHIJJIJHGIGHIJGHEGDGGIJFHIIIGHEG
@8227915/1
caatgagtgagagcttgcaagaggtaacttctgtcttgaaatctgtagcc
+8227915/1
@?@ADFEFFBD?DGEGCGIGEHFBACDDHIGIGDGHIGGGIGHHIBGBGI
@12788475/1
ctccaattgcattccctttcacactagggacatgaggtgaaattattggt
+12788475/1
@@<DDDDDHDHDHBGGGIIABFCHIBFH@3?GHGAFH:CC9CBG?BGG<?
@9774304/1
ggtgacaaagatagtaagttatttcttctaaattctgctctgataaatta
+9774304/1
BC@FFFFFHHHHHJGHJJHJJIJJJJJJJJJJJJJJJIJJJJJJJJJJJJ
@8748144/1
ggcccttatcaacatacagagcaccaagaaaagcttctaaaagatcagcc
+8748144/1
CCCFFFFFHHHHHIJIJJJJIJJJIJIJGIJJIJJJJJJJIJJIJIJJIJ
@8229315/1
accaatttcttttttaaaataatcagcaaaatccaaaagatttttcattg
+8229315/1
CCCFFFFFHHHHHJJJJJJJJJJJJJJJJJJJJJJJJJJIJJJJJJJJJJ
@11782055/1
cttgcacgacctttggattgaatataagaccttgttgttttagggtaatc
+11782055/1
CCCFFFFFHGHHHJJJIJJJJJJJJJJJJJJIJJIJJHIJJJJJJFHIJH
@12286016/1
gtagaattacagaataactcatgaatgctttctaatgtttcttcatttaa
+12286016/1
@?@BDEFFHHHHDGGBBFHIII@D@HIEHHIEACHGH?CGIGIICHIIIC
@14295045/1
gaaaagaatgatcttccaactgtcacaaacctgttagcagctggttgcct
+14295045/1
CCCFFFFFHHHHHJJJJJJJJJIJJJJJJJJJIIJJJJJJJJJJJJJJJJ
@8750047/1
caagaaaaaaggttcttttacccccttcagaatataatagtttcaattca
+8750047/1
CCCFFFFFHHHHHJJJJJJJJJJJJJJJJJJJJJJJIJJJIJJJJJJJJI
@15817983/1
ccgcaacaattgtacacaactccataggaagcgccaaaggcttctctcgt
+15817983/1
CCCFFFFFHHHHHJJJJJJJJJIJJJJJJJJJJJJJJJIGIJJJJJJJJF
@8229542/1
caacaaacagttgttttttcctgatatagctctaacttcaattaatttct
+8229542/1
CCCFFFFFGHFHHGHIIJJJJJJJJJJJJJJIJJJJJJJJJJJJJJJJHI
@14811345/1
ctttgatggaatttcataaacaactttcaaatccttaatatacgcaacaa
+14811345/1
@C@FFDFFHFHHGJGGGIJJIJJJIEHGGJIJII@FGAIIJJJJJJIGJI
@8229961/1
gcctcagagctaccttggcagctgctaattttgcttggtgtttgttttct
+8229961/1
CCCFFFFDHGBFHIHIGIJIJJIIJJJGE@GGIIJIJJ:DBDHIIIJJII
@10780874/1
gtttccatatcatattatacctgaaggcttttgggtcgtgagaagctgca
+10780874/1
CCCFFFFFGHHHHJJJJJJJJJJJJJJJJJJJJJJHIJJJJJJJJJJJII
@15818552/1
ctgttataaatgtaggaagttatcaagaaatctaagattgcatcaccgag
+15818552/1
CCCFFEFFHGHHHIJJIGHGIIJJJJJIIJJJJEHIIJJJIIJJIIJJJJ
@9776943/1
cttggaaggaagacttcaggtaacgaaacataggctctacctgatctgga
+9776943/1
CCCFFFFFHHGFHJIIJIJIFEFIIJJJJJJIGGIJIJJIJJJDHIGIJI
@13803344/1
attattgactaaggccgatctgaggtctgtcaattcaccaggtgatatat
+13803344/1
@CCFFFFFHHHHHEEHIHIJJJEGHJJGGIJIIHIJJJJIGIBGIGJIEI
@15317841/1
cgcgcattctgttgtatatttatgctcacttcaccaacattcatgaataa
+15317841/1
BCCFFFFFHHHHHJIIJIIJJJJJJJIJJJJJJJJIIJIJJJIJJJJJJI
@9777745/1
cagtatgcaaatattgtggaccatcactttttacatttaaagcatctcct
+9777745/1
CCCFFFFFHHHHHJJJJJJIIJJJJJJJJJJJJJJJJJIIIJJFHIJJJJ
@10279708/1
gcctgcttgtggaaaaccaccacaaatccacttggaaaactgtttatcat
+10279708/1
CCCFFFFFHHHHHIIEIJJJJJJJJIJGIJIJJJJJJJJJIIHIJJJJJI
@10279938/1
gcttgttgctgtacttgaggctgagatgaaggtggtctgctgggttgctg
+10279938/1
CCCFFEFFHHHFFIJJIGIFGIIEHEHIJJJJGFHFEIIIJJIJIAGIEG
@14813577/1
gcatactttatcgtaacggtcatttctttttcttgatctctttcattatc
+14813577/1
:?@DDDDADC?DBCF>BGF?FF?FHIIIIG>GBFG?FBFGIICDGIFBB?
@10280196/1
gtggaatttttgcattttttataacttctttaatgctctccaaaattgta
+10280196/1
BBBFFFFFHHHHHJJJJJJJJJJJJJJIJJJJJJJJJJJJJJJJJJJJJJ
@11783842/1
gtggaagtaagaggtctttcatttaatgttttttgaaaagcctcacttgt
+11783842/1
@@@DFDFDFHFHHJ<C?FGHHIIIIICHFIIIGJJJJJIIBHGHIGFHID
@11784361/1
atgggcttctattagttcatctatattttttaaggaagtaagtgcagggg
+11784361/1
CCCFFFFFHGHHHIJGHHJJJJJJJJJJJJJJJJIJJJGIIJIJIIJJJJ
@12287986/1
gctggtcaccgggttgttgcctaacaggaggtgcactggttacagg
+12287986/1
CCCFFFFFHHHHHIJJGJJJJJJIJJJJGJIBHHIJJJJGHJJIJJ
@8753851/1
ggcctacaatgcattacagtatctcaaactgatgaccaagaaatagaatc
+8753851/1
CCCFFFFFHHFGGJIJJJIBHIIIIIJJJIGHIJIJJJJJGIJJJIIIIJ
@9778581/1
gccgcttgttgctgtacttgaggctgagatgaaggtggtctgctgggttg
+9778581/1
@@@FFFFFHHHHHJIJIJIJIHGIJJGGGIIGGBH?FHHHIIIIJJGBFH
@9779174/1
catttaaaaccgctgtgtctctttcttttttttgttagactgatttgata
+9779174/1
CCCFFFFFHHHHHJJJJHIJJJJJJJJJJJJJIJIIIIEGJJIIJJIGII
@13809080/1
gtgcatcatttttagattttcctgcaccgatgcaattaatactcatcttc
+13809080/1
@@@DDD?:CBFHH@FHGIIHHCECCGB9@<CCFCBGGHIIFADHIIAFGI
@9779967/1
atcgacaacaccgcttgtgcggcaatatgtttggcttgctgttttgt
+9779967/1
@BCFFFFFGHFFHIGIJJJJJJIIJIEGIDIIIIJJIIJJJFHIJII
@9780493/1
gttcaagttcacgaggagtattcttggaaacaattttataattattggat
+9780493/1
CCCFFFFFHHHHHIJJJJGHJJJJJIJGIJJJJJJJJJJJJJJJJJJJJJ
@12289717/1
ctccaattgcattccctttcacactagggacatgaggtgaaattattggt
+12289717/1
CCCFFFFFHHHHHJJJJJJJJJJJJJIJJGHIIJJJJDGFHIJJJJJJJ?
@15821180/1
tgctgctggggctgttgttgccactgctgctgctgcggctgttgttgcct
+15821180/1
@@CDFFFFHHFAHJCGGIIIEIJJJGCGHIIHGJGGIDIEGFGECAHGHC
@9782786/1
gctcaaacatgcaaatgtgacattattgactaaggccgatctgaggtctg
+9782786/1
BCCFFFFFHHHHHJJJJHJJJJJJJJJJJJJJJJJJJJJIJJJIJJGHIJ
@8233117/1
gccatttctctatttgcacttagttactcagtctcacagttagttatcaa
+8233117/1
CCCFFFFFHHHHHJJJJJJJJJJIJJJJJJJHIIJJJJJIJJJIJJJJJJ
@15822429/1
cttggtgttcaacaaatctcttaatgatatcagtcagcttacaagcctta
+15822429/1
CCCFFDFFHHGHHJJJJJJJJJJJJJJJJJJJJJJJJJJJJJJJIJJJJJ
@15822430/1
gtcacttttggtcctgttggtccattaatataaaatggttcaacttcttt
+15822430/1
CCCFFFFFHHHHHIJJGIJJHHGJJJJJJJJJJJJJJJHIHIJJJJJJJJ
@10283990/1
cagctggatagtggtaggatagagactttttctttgaagatttaggtata
+10283990/1
@@@FDBAAFFBFFIICHDIIGE>BH>HHHI@H9?FE9E@?FHGC<??BFC
@11785636/1
ctttgtttttactcctttttcaaaaccttcttccagcatagcttcaattt
+11785636/1
CCCFFFFFHHHHHJJJJJJJJJJJJJJJJJJJJJJJJJJJFIJJJJJJJJ
@9785049/1
gttgtatatttatgctcacttcaccaacattcatgaataatggaaaatca
+9785049/1
?@@D:ADDFFFFHIGHGIGIBHHGBHC:FFCHIGIIEFCHGBD@CGGEBH
@12795100/1
ccagaacttccggcataatgagtacatcatttacatcaccgtgatctaat
+12795100/1
@CCFFFFFHHHHHJJJJJJJJJHHIJJJJJJJJJJJJJJJJIIHJJJIJJ
@13811910/1
cctgatatcaactgacaattccagcaataattttaatgaaacaaaagtcc
+13811910/1
CCCFFDDDDFHHHJJIJJIJJIIHJJJIIGGGIIIAG?CFIIIJGIIBFH
@9786067/1
gcagcttcttcaagagggatgggctctgaaggttgtattgttctggtatt
+9786067/1
@@@D?DDDHDFFDB<EFH:CGHIGHGEFHEHI9?DCBDDCHHEGGG?DBF
@10789695/1
gtatccttttgggcggtaccatggtataactatcttattgagataattat
+10789695/1
CCCFFFFFGHGHGJJJFHHJJJJJFIIJJJJJIJJJIJJIIGIIIJJGII
@14815616/1
cgctgtgtctctttctttttttgttagactgatttgatagagcacggaag
+14815616/1
CCCFFFFFHHHHHJJJJJJJJJJJJJJGIJJGIIJJIJJJIJJJJJJGIJ
@13301314/1
ccgcttgttgctgtacttgaggctgagatgaaggtggtctgctgggttgc
+13301314/1
CCCFFFFFHHHHFGHGGIJGIJJJJJJIHIGIJG:CFFGHJJJIJJFEGI
@15824003/1
gctcttcatgccactgattgatgtcccaatggtccacacctttgtcacca
+15824003/1
C@CFFFDFHHHHHJJIGJJIJJIJGIJJFIJIIGIIJIIGHIJGIGEHGH
@12292047/1
gtttcgtaggcaggtggaggccatcgcctggtcatgcataattcttgtag
+12292047/1
CCCFFFFFHHHHHJGIJJJJIJJJJJJJJJJHIJJJIJJJJJJJJJIJJI
@10285817/1
caatatctattcaacaaaggaatagcagattcaactgtcacttttggtcc
+10285817/1
:8?D;DDDBFFF?FHHEDFGGIHIGFEHAGHIGAG@HG@?D<9CFEF8?D
@15824872/1
ggtcatttctttttcttgatctctttcattatcgtaaattgtcacggtct
+15824872/1
BCBDFFFFHHHHHJJJJIJJJJJJJJJJJJJJJJJJJIJJJIJJJJIIJJ
@12797468/1
cctcaccacctcaaccgaacacttctaggttacatagtgtatgaaccgct
+12797468/1
CCCFFFFFHHHHHJJJJJJJJJJJJJJJJHIJJIJJJIIIIJJJJJJJJI
@12797971/1
gtaaattgtaaaatgctaatatcctaacgttatcaggttttgggtagttg
+12797971/1
B@BFFFFFFHHHHJJJJJJJIIIJJHIIJGIIGHIIIHIJIJIJHJHFHH
@15826295/1
ccgcaacaattgtacacaactccataggaagcgccaaaggcttctctcgt
+15826295/1
CCCFFFFFHHHHHJJJJJJJJJJJJJJJJJJJJJJJJJJJJJJJJJJJJG
@8236705/1
gagaaccaatttcttttttaaaataatcagcaaaatccaaaagatttttc
+8236705/1
B@BDFFFFHHHHHJJJJJJJJJIJJJJJJJIJJJJJJJIJIJJGIIJJGJ
@8236760/1
gtaagacaacaatcacaagttttacttcttctttaagacactgactaaaa
+8236760/1
???A:22AB?DDD@EEEEB3<AFBBE@E?@DFEIEF<B@DDDD<0BDEII
@15827196/1
gggccattatcgcatcatacggaatctgccgagtccttccttctagtgct
+15827196/1
CCCFFFFFHHHHHJJJJJJJJJJIJJJJJJJJJHIIIIJJJJJJJJIJJJ
@10290026/1
cgattggaaaaataatcagaataagaacggtattgctctgcagggaacgg
+10290026/1
@CCFFFFFHHHHHJJJIIIIIIJJJHIGIGGGEIGIJIIIIIIJJGHGJI
@15326400/1
ctttttttggatctgaagggcggtcccctcttttgggtggaatgtatgac
+15326400/1
CCCFFFFFHHFHHHJJIJJJJJJHIIJJIIIIJJJGE?BDACEECCDDDC
@9264699/1
gccggtagcaataaggcctttggctttaacctcataactaaaacagggtt
+9264699/1
CCCFFFFFHHGHHJJJJJJJJJJJJJJJGHJJJJJJJJJJJJIJJJIJGI
@10291513/1
ggcttgtctaacttgaccaacggtaaaagcaggaggttgttgcatccttt
+10291513/1
CCCFFFDFHHHGHJJGIJJJJJJGIJJJJIJJJFHIDHIJJJJJJJJJJJ
@12295443/1
gttttttaagtgcatgttgaacatattcatgcaaaatgcaaatgtagctt
+12295443/1
@?@DDDDAAF:AFBBFGFEHEGIHIIGIHIGC?FEEF<?GIIBHDBGD>D
@15327625/1
ataagaacaatgagtgagagcttgcaagaggtaacttctgtcttgaaatc
+15327625/1
CCCFFFFFHHHHGJCGHIIJJJJJJJIJJJJGHJJIIJJJJJJJJJJJJJ
@9264969/1
atccctgattacttcttctcgaggtggctgcagtttccatatcatattat
+9264969/1
CCCFDFFEHHHHHJJJJJIIGFGICEGIIJGHEHIGIGJGEHIJJJFIIJ
@11789629/1
atactccttgtcttacaggtaccggtctttctcgataatcaagtgttggt
+11789629/1
CCCFFFFFHHHHHJIJIIIHHIIIJGIIJJGIGIGJJJJJIGHFHIIIJF
@14818939/1
gtgtaatcactgctgaggcttgaacaagcccttctgatagcctgcaattc
+14818939/1
C@CFFFFFHHHHHJJJJJJJJJJJJJJJJJJGIJJJJIJJJJIIIJJJJJ
@14819181/1
gctgaggctgctgtggtctctgctgttgctgttgttgctgaggctgctgt
+14819181/1
CCCFFFFFHHHHHHIJIJJJJIJJJHIJJJJIIJBHGEGJAGHBHIEAD8
@11285350/1
tttgaattgaaatcacctgctccaggtaatggaaaatcctgaggagcatg
+11285350/1
@@CFADFFHDHHHIJJGHIIIJGGHIBFHGHIJJIGIIEHIJJGJJJJIJ
@9788768/1
tcttcattttcagctctggctattttagcatggaatgtaatctccaagtt
+9788768/1
B@CFFFFFHHHHHJJJJJJJJJJJJJJJJJJJJJJJJHJJJJJJJJJJHI
@15829001/1
gccgcttgttgctgtacttgaggctgagatgaaggtggtctgctgggttg
+15829001/1
CCCFFFFFHHHHHJIJJJJJJJJJJJIJJIJJJJJDGIHHJJJJJJJIIJ
@8238852/1
gggaattctaagagggtacacaattcaggcactaatgtctcttcaaaatc
+8238852/1
BCCFFFFFHHHHHJJJCFHIIIACHIIJJIIJJJJJJGGIJJJJJGGGHH
@12799689/1
ctcatttctgataggttctgcaatttccaagaaactttacttttcacaaa
+12799689/1
CCCFFFFFHHHHHJJGHJJJJJJJJJJJIJJJJJJJJIJJJJJJJJJJJJ
@13814448/1
ctttcatatggtgtttttacttttagtttttctatttgtactaaaagtac
+13814448/1
CCCFFFFFHHHFFGHJJJJJJJJJJJHIJJJJJJJJJJJJJJJJJJJGHI
@15829539/1
cttctttctgtgcatcatttttagattttcctgcaccgatgcaattaata
+15829539/1
@@@FDDFDBFDFFBDFDHEHGEGIAHHIIGHHGGGGAGEHIFGEHHBGCF
@15830173/1
gagttccactttcacaatcaattaattggtaacatggtaaaataccttct
+15830173/1
C@CFFFFFHHHHHJJJJHIJJJJIJJJEIEHHIJHGHGFGIJJJJJJIII
@13815128/1
cactatctaaataaatagctgcagctaatgattcaaataagtctccaagg
+13815128/1
@??A?B?DDDFA:CFBFIBFIE?:F@BEEHICHA???:??<EFDFCF>ED
@10293380/1
ggtgcgttaacttttggtggctttattatattactcctaattgaagagcc
+10293380/1
BCBDFFDFHHHHHJJJJHIJJJJJJJJJJJJJJJJJJJJJJJJJJJJJJJ
@10293564/1
ctgctgggttgctggtcactgggttgttgcctaacaggaggtgcactggt
+10293564/1
CCCFFFFF?FHHHFICCFGHGG;CGEF=GGIEHIIGIDADGDFBFGFHGH
@9266356/1
cgacaaacgccatcctctcattcttagttgtaacaactaggggcaccatg
+9266356/1
CCCFFFFFHHHHHJJJJJJJJJJJJIJIJJJJJJJJJJIJJJJJJJJJJJ
@10293735/1
cctcctgccactcatcataatgaacaatatcttcttttggattagtagaa
+10293735/1
CCCFFFFFHHHHHJJJJJJJJJJJJJJJJJJJJJJJJJJJIJJJJJJIJI
@13816187/1
ctgactaaaatattgttcaagttcacgaggagtattcttggaaacaattt
+13816187/1
CCCFFFFFHHHHHJJHIJJJIJJJIJJJJJJJBGIIJJIIJJIJJJJIJJ
@13816484/1
atataaactgcagggaattctaagagggtacacaattcaggcactaatgt
+13816484/1
CCCFFFFFHHHHHJJJJJJJJJJJJJJJ@FHIJI?DHIJJJJJJJJJJJ?
@8762607/1
ggcttctattagttcatctatattttttaaggaagtaagtgcaggggaac
+8762607/1
CCCFFFFFHGDHHIJJIJIJJJJJJIJIJJJEHGIGGIJIIJJJJJIJJI
@13304706/1
gtttataatctccttctaacttaatgcaagcttctcttatagctgtcaac
+13304706/1
CC@FFDDDAHHHHIIGIJIHIFIGIIIHGGIHJIIJJJGGEFHDAHGIIG
@8763181/1
gcttggtacaattgtcgacactacctgtagcagtttgttatggtacgggg
+8763181/1
@C@FDFDDFHHHHGJIGIIIJJJJJIGHGGIEGHGIIHHGIIIHIGIGIB
@15332359/1
ctaccttcagcgggagaccttggctttgccgcttgttgctgtacttgagg
+15332359/1
CCCFFFFFHHHHHJJJIJJIJJJJJJJJJJJJJJJJJJJJJIJJJJJIJJ
@8763727/1
ccagtcccttcagttaatatgctttaactgacaacattcaatgttctgta
+8763727/1
??@FDFDEHHHGHEDGHIGD@HHIIIICGEHIIIHFHGGIIIIHGHGFGG
@10296774/1
gtacttgaggctgagatgaaggtggtctgctgggttgctggtcaccgggt
+10296774/1
@=?DDDABDDDDF:CDEEFHHF3A;@<BGFCFII?FFEFEBFGEFIIII;
@14304287/1
gccttaaaacaatgtcaagagcttggattgcctcctgcggaccattagtt
+14304287/1
CCCFFFFFHHHHHJJJJJJJJJJJJJJJJIJJJJJJJJJJJIJIJJJJIJ
@9791881/1
ccttcttctatcacatcggaggcaaccaatatgttcgtctcacccatgtt
+9791881/1
CCCFFFFFHHHHHJJJJJJJJJJJJJJIJJJJJIIFHIIJJJJJJJJJJJ
@15334438/1
ctctgctgttgctgttgttgctgaggctgctgtggtctctgctgttgctg
+15334438/1
CCCFFFFFHHHHHJHJJIIJJJJJIJJJJIIJGHIHIJJJJJJFDGGGII
@9268672/1
agagcttttattgaatagaataggaatgtcaggtgcgttaacttttggtg
+9268672/1
;@;DBD?DFFFFFEFGI3AE<FFEFHIFHH@EFCE>:C1?DBFEIDFB0?
@9269014/1
gtcagaattttcgtttggagcaaatacaatgtatttgctgtctttgtgtc
+9269014/1
CCCFFDEFHHFHGGHHH@HEGGDHGGGIIII@CGHIIEHIHIIIIIGHGG
@8765499/1
ctgttcttgaggctgctgtggtctctgctgttgctgttgttgctgaggct
+8765499/1
@@@DD8DDFDFHHGE?BGAEGAFHA?CGICHID>GI?@B?DBBGHGHIG9
@8765594/1
caatactttaagagcatttattgcagcttctttctgtgcatcatttttag
+8765594/1
CCCFFFFFHHHHHJJJJJJJJJJJJJJJJJJJJJJJIIJJJJJJJJJJJJ
@8240808/1
cattgagacattaacttgcgtagcatactttatcgtaacggtcatttctt
+8240808/1
@@@FFBDDFDHHFIJIJGIGJGHIIJJG@GHGHJI?FCHIIFDFHIGDIG
@10796395/1
ctttcattatcgtaaattgtcacggtctcaacaagttccgttttttggag
+10796395/1
@@@DD?DBBFDHHEBHGEGIIF<?EHDFBBEF@DG?GB>FBDG@FD@F3=
@10796916/1
tgacgatgatttgatatctatatttctcattttttctgctaaagcactac
+10796916/1
?@<DDD=?F8DDF<A:CFAF?B@DFB:C<BBHCHFC?:CCCFECEFEE<F
@14821891/1
ggctgctgtggtctctgctgttgttgttgttgctgaggctgctgtggtct
+14821891/1
CCCFFFFEHHGHFHIIIJJJIGIACFG@GFHIJIJGEHI?DGAGGGCDFC
@10298068/1
gaaaagaatgatcttccaactgtcacaaacctgttagcagctggttgcct
+10298068/1
CCCFFFDFHHHHHJJIIIJIIJIGJJJIJJJIJHEIJHGHIIIJEHGIEH
@13306801/1
agataataatgcctcagagctaccttggcagctgctaattttgcttggtg
+13306801/1
CCCFFFFFHHHHHJJJJJJJJJJJJJJJJJJJJJJJJJJJJJJJJJJJFH
@8241981/1
ccgaggtttaaattttttccgctgtagtacaaatttctatttccgattat
+8241981/1
?@@DDD0<CFH?DCDHGIIGIIIII<G9?FGADGGEGIIIIGBFC6CB=H
@10299716/1
cagatatctagaggttctgtatttcctgtgatcttgtctaagattgcttt
+10299716/1
@<@DDDDDF?C4A;2<CDFCACEC>BF?HDAFFD?CGBCCFFE?D>CACF
@14306713/1
cccgatacaatttcttgttttttatcatcctctttatttactagaaactg
+14306713/1
CCCFFFFFFHHHHJJJJIJJJJJIJGGIHHIJJJJJJJJJIJGIHIIIJH
@11794559/1
ggaacgttgatctggtctggagctggatgagtgacatcagcgccaacaac
+11794559/1
CCCFFFFFHHHHHJJJJJJJJJJJJJIJJJJGHIJJJJJJJJJJJJJJJJ
@13307975/1
ataagaacaatgagtgagagcttgcaagaggtaacttctgtcttgaaatc
+13307975/1
@CCFFFFFHHHHHJHIJJJJJJJJJJIJJIJHHIJJJJJJJJJJJIJJJJ
@10300279/1
tctggtatccaaaggcactgttttcaccggaggaatttgtttgtgatttt
+10300279/1
@CCFDEBBHFFFHIHEGGGHHH<GHGHIHIFGDDGHDBED>FHFHGFGII
@8242889/1
ctcattttttctgctaaagcactaccttcagcgggagaccttggctttgc
+8242889/1
@;@=?DDDFDF>FEHHA?HFEHB3AB@GGGGEB<G:D6;6==FBHIAF@A
@11291632/1
gttttgaatacaggaatgccggataattctatacagaaactttaggatac
+11291632/1
???DAABDD>DDB?EEI3<F8?:EACE@?C?CBDFCECDDD@D>D@BDDB
@8243303/1
cctcctcaaggtacacccctataagggcttcgatagaatctgcaacaact
+8243303/1
CCCFFFFFHHHFHJJJJJJJJJJIJJJJJJJJJJJJJJJJJJJIIJJJJJ
@11291915/1
cataactaaaacagggttcatgagttccactttcacaatcaattaattgg
+11291915/1
CCCFFFFFHHHHHJJJGHJJJJJJJJJJJJJJJJJJJJJJJJJJJJJJJJ
@8768067/1
ctcagagctaccttggcagctgctaattttgcttggtgtttgttttctcc
+8768067/1
CCCFD?DDFDFHFIIEEGIJIGGGGHGIGGJJJJGGFFHGEHHGIIHJII
@11292215/1
gtaacagtaagttcttttttttttccttgactatgtttgatgacatatca
+11292215/1
CC@FFFFDFHHHGJJJJJJJJJJJIGIJIIIIIIIJJGIGGCHJIIIJIJ
@11292671/1
cctgctttagggtttcttccgctaatttaaaaattgaatagtttttatga
+11292671/1
CCCFFFFFHHHHHIJJJJJJJJJJJJJJJJJJJJJJIJJJJGIJJJJJJI
@12805863/1
ctggtctggagctggatgagtgacatcagcgccaacaacaatgacaggtt
+12805863/1
CCCFFFFFHHHHHJJJJJJJFHHJIJJJJJJJJJJJJJJJJJJJJIJJEH
@14825039/1
gcccattattgtgtactatcttcaaagagaaaaagtgcaatactaaaatt
+14825039/1
CC@FFFFFHHGHHHIJIJJJJJJIIJJJJJIJJJJ?FGIIIJJJJJJJJI
@9271570/1
ctccttccaaaaaaatacagcaagtctggtaaatttatcgcaaggtaatg
+9271570/1
CCCFFFFFHHHHHJJJJJJJJJJJIIJJJGHIJJJJJJJJJJJJJFHIJJ
@10301804/1
ctttaagacactgactaaaatattgttcaagttcacg
+10301804/1
?@<DDDD>AADDHGE?D>CCHHABHEHAHDDHB<FF=
@10802276/1
gttgttgttgttgctgaggctgctg
+10802276/1
<@@ADDDDFDDHHEHEGEBHIC=C?
@9273262/1
gtgtagaattacagaataactcatgaatgctttctaatgtttcttcattt
+9273262/1
@BCFFFFFHHHHHJJJJJJJJJJJJJJJJJJJIJJJJJJHIJJJJJJJJJ
@10303073/1
tgcctctgctgctgctgctgctgaggcggttgttgccactgctgttgttg
+10303073/1
@??BBBDDBFHD?GB>GEIDCEEAFEAEFGHII@FCHFGIIICGFFHCGG
@15835112/1
gcctaacaggaggtgcactggttacaggagatactggttgttgttgaggt
+15835112/1
C@CFFFFFHHHHHFGHEIGIJHIIIJJJIJIJHHIJJFHGBEHJJHJJJF
@14308370/1
gccaatagctgtgggttatatggtgattgatgccattcaactttgcatta
+14308370/1
CCCFFFFFHHHHHIJHGIJJJJJBHHIHJGIGHIJJJJIJIJGJJIIJJD
@11797047/1
tataactatgaagaatcatgtgataaaaaatagcagcagtcatcaccaaa
+11797047/1
CCCFFFFFHHHHHJJJJJJJJJJJJJJJJJJJJJJJJJJIJJJJJJJJJJ
@14825359/1
attttttttcctttcaagaatatactcccgtgtgatatgatatgggttgc
+14825359/1
CCCFFFFFHHHHHJJJJJJJJJJJJJJJJJHIGHIJJJJJJIJIJJHHII
@10803212/1
gatttgatagagcacggaaggtggaatttttgcattttttataacttctt
+10803212/1
@@@FDFDFHDHHFJGII6BEGAFGEHIFIJIIEIIIJIJJBHIJGGIBDH
@14825860/1
ctctgctgttgctgaggctgctgtggtctctgctgttgttgctgctgctg
+14825860/1
@@@DD?BDFDDHHGGI7GGE@FF?C>B9CGEGBGGFFG?DHFECHGGIGC
@10804635/1
ccaaaattgtaaatccaggaacttcccagtcatcaggaataaagtcatta
+10804635/1
CC@FFFFFHFHHHJJJIIJEHGIIJJJJJJJJIJIIIHIIJIHIHEGIEH
@14827127/1
ttctaacctgttcttcttgaagttggttcagctgtagtctgtctgcatct
+14827127/1
;?@DDDADHDDFFFEHIII@DCCH@EFGC<AFHEEHEGHGGGGHGIGIIG
@14827191/1
tttttttaccaaaccggtattttccccttggcaacaaacagttgtttttt
+14827191/1
CCCFFFFFHHHHHJJJJEHHJJJJJJJJJJJJJJJJJJJJJJJIIIJJJH
@10805690/1
ggctgttgttgccactgctgctgctgcggctgttgttg
+10805690/1
<8;B?DDDDFFF<?EGG@C<FEEEFE9E>EDE8B908B
@11797434/1
ctggggctgttgttgccactgctgctgctgcggctgttgttgcctctgct
+11797434/1
CCCFFFFFHHGHHIIIJIJJJJJJJJJJJJJJIIJJDHIFGGGIGIGIIG
@10306982/1
gcttggattgcctcctgcggaccattagttgaagtcccagccctcagata
+10306982/1
@@@FFFFFHHGHHJJJGIGHIIIHIIJFDFGIIIGGJIIJJJJJIJIIII
@10307499/1
ctgcagctccctttttgcagcttcttcaagagggatgggctctgaaggtt
+10307499/1
CCCFFFFFHHHHHJJJJJJJJJJJJJJJIJGIJJGJJJJJJJJJHJJJBF
@11798541/1
tgttgttttagggtaatcaaattttatgacaaaattgcaattctttacat
+11798541/1
@C@FDBDBHGHDFCFHIIIGJHHGHIGIJJJJIIIHIIG<GHIJIIEBCH
@10807617/1
atataagattacaattcttaacattttttctttaaacaaagaacattgga
+10807617/1
CCCFFFFFHHHHHIJJJJJJJJJJJJIJJJJJJJJJJJJJJIJJJJJJJH
@10807900/1
aaaatttgttcacactgttcctggctgagagtaattcgtcgcgcattctg
+10807900/1
CCCFFFFFHHHHHJJJJJJJJJJJJJJJJJJGHJJJJJIJJJJJJJJJJJ
@11799446/1
aggctttatgtttttgtattcttcaatggttgctgctaaatcttcaagta
+11799446/1
CCCFFFFFHHHHHJJJIJJJJJJJJJJJJIIJJJJJJJJJJJJJJJIJGI
@8247835/1
cctctctttctggtgttcatgtaatgaattcgtctgtctccatactctgg
+8247835/1
CCCFFFFFHHHHHEFFHIJJJHGIJJIIJJJJJJJJJJJJJJJJJJJJJJ
@12810651/1
cttgtatactagcatgactgactagatagaagtctaattcagtagggtga
+12810651/1
@@@DDFFDFFFHFIGGIIJJIGIIEIGIJFIICHIGEGGGGJGIGGIFGI
@12810953/1
aggaattcctttaaactgatccatgatcaatctcataggatgtctattga
+12810953/1
CCCFFFFFHHHHHJJJJJJJJJJJJJJJJJJJJJJJJJJJJJIIJJJJJJ
@15342354/1
actctttgatggaatttcataaacaactttcaaatccttaatatacgcaa
+15342354/1
@@@FFDFFHFDD?HIEIIIGFIEGIGEFHDCF99EHHGGHIIIGIIGGIF
@15837621/1
caataattgttctttcatgatactctcaagatccctgattacttct
+15837621/1
@7@=DAAAA?8CDBA?BC4CBCF<??EC@H9<F?E<EB<C43<D?D
@9276401/1
aactgaacgtgtacacctggtaaagaggtgacaaagatagtaagttattt
+9276401/1
CCCFFFFFHHHHHJJJJJJJHIJJJJJJCGHJJJJJJJJJGIIJIIJJIJ
@11801110/1
ctcatttgaaaacgtggatctccaaggtctccttgaacaaatttacctaa
+11801110/1
@@CDDDFDHHGGHIJJIJJIGGHIJEHHEHHGEIIBGGGGGGIIEEGIII
@9276793/1
ctccttccaaaaaaatacagcaagtctggtaaatttatcgcaaggtaatg
+9276793/1
CCCFFFFFHHHHHJJIJJJJJJJJIJJJJGHHIJJJJJJJJJJJJFGIJI
@13825909/1
gtctctttctttttttgttagactgatttgatagagcacggaaggtggaa
+13825909/1
CBCFFFFFHHHHHJJJJIJIJJJJJEHJJJJJIJJJJIIJJGHGIGHIHI
@10310986/1
cccacatggcaggaagttttctcgcaacttaggttatgcgaagtacataa
+10310986/1
CCCFFFFFHHHHHIJJGIJJJJJGJIJJJJJJJHIJJJJJFIICHIJJJI
@13828441/1
ctagttcttctaatattgatgttttattttcagtataccttataccgcta
+13828441/1
@@@DDDBFDFHFDH<CFHBFHCHHIHGCHGIIIIGIIIIIIEFGIEEHIE
@9801715/1
ctaacttcaattaatttctgatttttattaacaatagattggttgtaacg
+9801715/1
@B@FFFFFHFHHHIJJJIJJJJJJJJJJGJGIJJJJEEHIIIIJJJJEGF
@11296922/1
actatattcaccaaccgttaacggagtttgctgtcgaatactctgagctt
+11296922/1
CCCFFFFFHHHHHJJJJJJJJJJJGHHIIIJJJJJIIJGJJJJJIJJJJI
@14312561/1
cttgtgcttgtcttccacccttttttttgttcctttttgaattgaaatca
+14312561/1
CCCFFFFFHHHHHJJJJIIJJJJJJJJJJHIJJJJJJJJFGIJIIIIJJJ
@8772665/1
ctgcagggaacggcgacataggtgtctgctcttcacatactcttgttaca
+8772665/1
@@CDBDDDHHHHHGIFHIIGFDFHHGGIGHEIIGFGHEGIIGIGGHIGIJ
@11805571/1
gcagggaattctaagagggtacacaattcaggcactaatgtctcttcaaa
+11805571/1
CCCFFFFFHHHHHJJJJJJCGIJIJCFHJJJJJHJJJJJJHIIIJJJIJJ
@14830264/1
aaaatattgttcaagttcacgaggagtattcttggaaacaattttataat
+14830264/1
CCCFFDFFGDHDDAGIIIIGGGH<EG9CGHGIIIGIIGIIFFEEHGIIII
@9278059/1
ggcacatcgacgatttcggcagcttttacctcattttcactcagaagaaa
+9278059/1
CCCFFFFFHHHHHJJJJIJJJJJJJJJIJJIJIJJJIJGIIJJJJJJIII
@11806142/1
attttttctgctaaagcactaccttcagcgggagaccttggctttgccgc
+11806142/1
CCCFFFFFGHDHFDHGIIJIGEHHIHJIIIFEGHDFHJGGCEGHIJGIGG
@11806240/1
tctgtctgcatctgtatatgccctagcacggaaagcagcgagatgagcat
+11806240/1
C@CFFFFFGHHHHIJIHHHJJEGIHHGIJGIIJJJIIIIJJIEHIHIGHI
@11298897/1
ctcatacttaatccaatgacatggggaagtcaattgctaatattgccatc
+11298897/1
CCCFFFFFHHHHHJJGIJJJJIJJJJJJJHIJJJJJJJJJJJJJIJJJJJ
@15839740/1
gtcattagcagagctcgctactaaggccttcaagatagaacccaattctg
+15839740/1
CCCFFFFFHHHHHJJJJJJGJIJIJJJIJJJIIIIJIGHGJJJJIJJIIJ
@15346642/1
ctcataactaaaacagggttcatgagttccactttcacaatcaattaatt
+15346642/1
@CCFFFFFHHHFGIJJJJHIJIJJJJIIHIIIIJJJJJIIJJJJJJJIIH
@13318060/1
ctttttgaaattttttaataattggaacaattctatcacctttgaagttg
+13318060/1
CCCFFFFFHHHHHJJJJJJJJJJJJJJJJJJJJJJJJJJJJJJJIJJHIJ
@13830306/1
gtgaaatctttaggctgcagctcaaccattttatcggccaacatattact
+13830306/1
BBBFFFFFHHHFHGIJAHIJIJJJJJJIJIJJJJJIJJJJJJJJJJJJJJ
@14315605/1
cattagttgaagtcccagccctcagataatcccatatcatggagacatta
+14315605/1
CCCFFFFFHHHHHIJJJJJJJJJJJJJJJJJJJJJJJJJJJJIIHIIJJJ
@12813541/1
gtcgtgagaagctgcaacggctgctatagatggaacgttgatctggtctg
+12813541/1
@@CFFDFDDHHDFHIIGIGIJJI?EEGIIAIIGAGBF8?B;B?B?<FCHC
@11807825/1
ctccaatcgcattccctttcacactagggacatgaggtgaaattattggt
+11807825/1
CCCFFFFFHHHHHJJJJJJJJJJJJJJJJHIJJJJJJIIJJJJJJJJJJB
@8250805/1
ctgaggctgctgtggtctctgctgttgctgaggctgttgtggtctctgct
+8250805/1
CCCFFFFFHHHHHIJHJJJJJJJJIJJJJJHIJJJJJJJHIJJIGIJIIC
@12308695/1
ctctatttcattgtgcattaatctatagaaaattttccaaacagtattta
+12308695/1
@@CFFFFFHHHHHIJJJJJJJJJJJJJJJJJJJJJJJJJJJJJJIIJJJJ
@12309319/1
cgattctccactgaaccaaatcggctccttgaatgaatttttcattcctc
+12309319/1
CCCFFFFFHHHHHJJJJJJJJJJJIGHHIJJJIGIJJIJJJJIJJJJJHH
@11302900/1
gcagcttttacctcattttcactcagaagaaataatatctcagcaccaat
+11302900/1
CCCFFFFFHHHHHJJJJJJJJJJJJJJJJJJJJJJJJJJJJJJJJJJJJJ
@11304070/1
gtgcactggttacaggagatactggttgttgttgaggtggtagttgagtt
+11304070/1
CCCFFFFFHFHHHJJJIJIJJJJJJHHIIIJJJJJJJFGIGGIGIJIIGI
@12311793/1
ccaaaatttgttcacactgttcctggctgagagtaattcgtcgcgcattc
+12311793/1
CCCFFFFFHHHHHJJJJJJJJJJJJJJJJJJJJEGIJJJJIJJJJJIJJJ
@12313118/1
tacagcgaaattcttattcgattgaagtaaattgtaaaatgctaatatcc
+12313118/1
@@CFD?DA?:?AFGHIGH@GEFC7??@:?B@FG@GEH>BFFHGGGGHIAH
@10313639/1
caacaaccgcctcagcagcagcagcagcagaggcaacaacagccgcagca
+10313639/1
@@@DFFFFDHADH@FEHH@EFHGIIIIII@B??BFHIID@GCCFAFH8=2
@13831367/1
cacgcatgtcccatactccctggttgggaagtgcttgttgttttgca
+13831367/1
;;<BAAD1AC4AFBE;EFEEE<?<A8?A8CG@FBFFG@9?0?FFCEB
@11807835/1
cccgattctatttcttggtcatcagtttgagatactgtaatgcattgtag
+11807835/1
CCCFFFFFHHHHHJJJIJHJJJJIJIJJIIGIIIIIGHIJJIIJJJIIIJ
@10812447/1
aacggtcatttctttttcttgatctctttcattatcgtaaattgtcacgg
+10812447/1
C@CFFFFFHHHHGJJJJJJJICFHJJJJIJIJJJJJIJIIHGHIHJJJJJ
@13831767/1
gctggttgccttaaaacaatgtcaagagcttggattgcctcctgcggacc
+13831767/1
CCCFFDEFGHHHHIIJJJCHHIJJJJGIJGIJJIJJEHGHIJJGIIJJJJ
@9279568/1
gcacaacaaacacttggggagttaaatcaacatcagctgagatatactca
+9279568/1
CCCFFFFFHHHGHJJJJJJHIIJJJJJJJJJJJJJJJJJJJJJJJJJIJJ
@15841692/1
gctgctgtggtctctgctgttgctgttgttgctgaggctgctgtggtctc
+15841692/1
CCCFFFFFHHHHHJJJJJJIJJJJJHJJJJJIJJIJJIJJIIJJJJDEGE
@10813086/1
gttcataaggtctcatttgaaaacgtggatctccaaggtctccttgaaca
+10813086/1
BB@FFFFFHHCFHIIJJIJJJJJIIDHIGIIGGIIJJJFHHIJJJHJJJJ
@10813216/1
cataagtcattcctctatcaggtaagacaacaatcacaagttttacttct
+10813216/1
CCCFFFDFHHHHHIJJJJJJJJIIJIJJJJJJIIIIJJJJHIJJJJJIJJ
@11308165/1
gctgcagtttccatatcatattatacctgaaggcttttgggtcgtgagaa
+11308165/1
@@@DADEFHBHHBBGBGIGIIGIIIIGICABEFDEBG@DGB?FEFH>F?B
@9804532/1
ggaaatagtattttttcttcatcgtcttgaacttcatttccaacaggt
+9804532/1
@@@DDDBD=ADBF<GGEGHGGHC?<8C7C<EA@CCCDFHG<FD;?B;?
@12314868/1
aaggactaggacctggatggccttccaattctggctggtgatcaaaacta
+12314868/1
CCCFFFFFHHHHHJJJJJJJJJIIJJJJJJJJJJJJJJ?DFEIIIJJJJJ
@9804966/1
gtgtattcataattcgggccttaactttagtgaactggtcatcaactgag
+9804966/1
B=@DADDEHHFFHHIJJJJJJJJJJJJJJIEFICGIIEFHIIJIIIIJII
@13832892/1
ctcagataatcccatatcattgagacattaacttgcgtagcatactttat
+13832892/1
CCCFFFFFHHHHHJJJJJJJJIFJJJJJJJJJJJJJJGJJJJJIJJJJJJ
@15843149/1
caacagcagtggcaacaaccgcctcagcagcagcagcagaggcaacaaca
+15843149/1
@@@DFFFFGFFFHJJIGHG;GHGIJJIJIIJJIJJJIAGCGHIJJJJIJG
@13833243/1
gcacaacaaacacttggggagttaaatcaacatcagctgagatatactca
+13833243/1
CCCFFFFAA>FDHHHIIIIGHGHIIIIIIIIIIIIIIIIHHFHIIIIIIG
@8776134/1
cttgaaatctgtagcccaatatagattccagaacttccggcataatgagt
+8776134/1
C@@DFFFFHHHHHIEHGIJIIJGIJJJFHIJIIJIJFGIGIJIGGIIHGD
@9806199/1
ggcgttattaacccaaaaatggataacatttttacaattagagtcgtatg
+9806199/1
@@@FDDADHHHA?CEHGGGHIJIJJEIIIIIEHGIDHGIIJIIBGHFHHI
@10813670/1
ctttctgtatcaactgcagcctcttttaccattgtacgagtttgagcatc
+10813670/1
CCCFFFFFHHHHHJJJJJJJJJJJJJJJJJJJJJIJJJIJFHIJIJJJJJ
@13320452/1
ctcatgttataacattatgcagttcattacctaagatatttgttatgatc
+13320452/1
@CCFFFFFHHFHHIIJGGIHIGJJJIJJIJJIIGGHHHIJJJHGIJJIII
@14320088/1
acacagttgcagtcctgagctggtcttcagtcacccgattctatttcttg
+14320088/1
CCCFFFFFHHHHFIJJJJJJJJJGHJJJJJIIJJJJJJJIJJJJJJJJII
@14320155/1
ctccaaaattgtaaatccaggaacttcccagtcatcaggaataaagtcat
+14320155/1
CCCFFFFFHHHHHJJJJJJJJJJJJJJJJJJHIJIJJJJJJJJJJJGHHI
@11810444/1
cgcgcattctgttgtatatttatgctcacttcaccaacattcatgaataa
+11810444/1
@<;;A8ADFFFDF@G:EFHIIBFH9FHHFIF@F3EFFDA@FBB@D9BF<?
@11810701/1
gttgtttattagggtagcatttggaggactgtcagatggttttggagaat
+11810701/1
??@DBDDDFHHFHGA;FGB@HHIGHGIGGIIIIIIGEGEGHIIIIIIGHI
@10316556/1
cagtttgcaaagggaagcgagcttgctgttgttgctgctgctgctgttgt
+10316556/1
@@@ADDDEFDDHDIJGHIICHIIGIJJJHHGFDHEDGAGGEHGGIIJGI@
@11810937/1
gctctggctattttagcatggaatgtgatctccaagttgtgaatcaattt
+11810937/1
CCCFFFFFHHHHHJJJIJJJJIJJJHIJJJJJJJJJJGJJJJJJJJJJJJ
@11311123/1
ggcgatactgcaaacaagggatagcactcaagggcacattatgttttcta
+11311123/1
CCCFFFFFHHHHHJJJJJJJJJJJJIJJJJJJJJJJJJJJJJJGIJJJIJ
@8253048/1
cctcgtacgactctaattgtaaaaatgttatccatttttggg
+8253048/1
CCCFDFFFGHFHFGHHHGJHCHHEIIJIIJEHEBGIGGEHGI
@11311293/1
ctcccaattctttggtgataagaactatttctttaagaatattttggatt
+11311293/1
CCCFFFFFHHHHHJJHIIJJJJJJJJJJJJJJJJJJJJJJJJJJJJJJJJ
@8253781/1
gccaaaggtaaatgaaattaagttccaattattttgaatttaaatcaatt
+8253781/1
@@@DDD>DADFDHIIIIIFIHB<C:<33C4FHIH4A?C?EH<CFHFGFGD
@13835778/1
cctaaagcaacaacacaattgtcggcagctgggaatcctttgtgagccac
+13835778/1
;?@?DDDDDFFDHIIIIIIIIIH@?EGGGIFGGEDH@DEE?F?@?=D;.8
@13835814/1
gcgtgtaatcactgctgaggcttgaacaagcccttctgatagcctgcaat
+13835814/1
CCCFFFFFHHGHHGIJGIIIIIJJJICHIEGIIHIJJIJIIIJJIJJIJG
@14837799/1
ggctattttagcatggaatgtaatctccaagttgtgaatcaatttcagga
+14837799/1
CCCFFFFFHHHHHJJJJJJJIJJJJJJJJJJIIJJJJJJJJJJJJJJJJI
@15353590/1
agtttcttttttgatgttacagagtttagtggctcttgtttcatactttt
+15353590/1
<BBFFFFFHHHHHJJJIJJJJJJJHIIJJHIJJJJIJIGHIJJJJJJJJJ
@15353649/1
gctaaatcttcaagtacatagtacataactttagctgtcgtctttctttc
+15353649/1
C@CFDFFEHFHGDEACCDBIHIEIGIIIEGGHGEHIHII=?G?DH>FGHG
@15353780/1
gtttttgagctcatacttaatccaatgacatggggaagtcaattgctaat
+15353780/1
CCCFFFFFHHHHHJJJJJIIJIIJJJJIJJIJJIJJJJIIJIJJIIJJJJ
@11312955/1
tgcctttgttgctgctgtggtggttcttgcctttgcagctgttgtggtgg
+11312955/1
CCCFFFDEHHDHGIJJJFGGAECCFHIIIIJBIIJGBDEHHFHIGHJ9?F
@15354314/1
cctggtgcggaggctaccttgccgtaggaaagaagaaagcaagagaagga
+15354314/1
@@<D?ADDHHFFDABEEG@BGHEH?F?@@G@00998BDFBFEGBA7CHIH
@15355347/1
catgaataaaggtggtatatataagattacaattcttaacattttttctt
+15355347/1
@CCFFFFFHHHHCGICGHJJJJJJJIJJJJIIIJJJJJJJJJJJJJJJJJ
@8255668/1
ccggtctttctcgataatcaagtgttggtgcattcataattcgggcctta
+8255668/1
CCCFFFFFHHHHHIIJJJJIJJCHIIJJFHIJJJJIJJJJJJJIIIJJJI
@15356276/1
ctcagataatcccatatcattgagacattaacttgcgtagcatactttat
+15356276/1
CCCFFFFFHHDHHJJJJJIJJJIJIGJIJJJIIJJJJGHIFHIJJGJJII
@15356334/1
gtgaagtttctgagagcatcttctctaactgtcctttgaggtgcaaaaca
+15356334/1
CCCFFFDFHHHHHJIJJJJJJJJJJJJJJJJJJJJJJJJJJIJJJJJJJJ
@9286063/1
gcttgtgcttgtcttccacccttttttttgttcctttttgaattgaaatc
+9286063/1
@@?BDDDDH<FCCGBBGICFEHGBFEHGHG8BB?8?BDGB6=CC;;=FH7
@11812362/1
gcctcatgttataacattatgcagttcattacctaagatatttgttatga
+11812362/1
@<@FFADDDFAHHIGIGIIGGBHH@FHGGHGHH>HGGC<E>FHHGDGHII
@8778951/1
catggcagcaaatctacttgatcctatagtttctcctacggagactgtat
+8778951/1
CCCFFFFFHHGGHJJJJJJJJJJJJJJJJFIJJJJJJJJJJGIGHJIHII
@13836349/1
caaggtacagcctcaccacctcaaccgaacacttctaggttacatagtgt
+13836349/1
CCCFFEFFHHHHHJJJJJJJJJJJJJJJJJJJJJJJIJJHHJJJJJJIJF
@13326622/1
ggtaaagttttgcctataagaacaatgagtaagagcttgcaagaggtaac
+13326622/1
@@BFFFFEHHFGHJJJJGIIHHJJIIFHIGEEG@HHIIHCIIHIEGGAGG
@13836919/1
tgctgctgctgcggctgttgttgcctctgctgctgctgctgctgaggcgg
+13836919/1
CCCFFFFFHHHHHIJJJGIGIGGJJJJJFIJJIJJFJIGGGHJBBGIHIH
@10817184/1
tgctgctgcggctgttgttgcctctgctgctgctggggctgttgttgcca
+10817184/1
@@@DFEDDHFHHDIIJH?EGHIJGIICHGIIJJJJJC:FDFGHIFCGGGD
@12820502/1
ctctaccaggtggaggtgaaaagaatgatcttccaactgtcacaaacctg
+12820502/1
CCCFFFFFHHFHHJJJFGHGIIJJJJJJJJIJJIIIJJJJJJJJIJJJJJ
@12317898/1
gaccttctgaaacaccatctcgatacaaaataattctat
+12317898/1
@@@DDDDD>FFB8C?:A@E@HFEE=F>G>=C@F<FC<?C
@12820993/1
gtcatgcataattcttgtagaagaccaatagggttgcccatcattcgctc
+12820993/1
?=?BDDADHH?F?FDHGHIDIE<C;FBFAFGEC:;CACGHIIGFFGG<FD
@8256847/1
gttcattacctaagatatttgttatg
+8256847/1
@@@DDDD>FBDDH>3EAAI@ICGBH?
@15359898/1
gtatttcctgtgatcttgtctaagattgctt
+15359898/1
BB@FFFFFHHHHHJJIJJJJJJJJIJJJJJJ
@8257788/1
cgatgatttgatatctatatttctcattttttctgctaaagcactacctt
+8257788/1
CCCFFDFFHHAFFHHIJJGJIJIIGGJJJJJJIJJJJJJJJIJJJJJJJJ
@8258526/1
cggaccattagttgaagtcccagccctcagataatcccatatcattg
+8258526/1
CCCFFFFFHHHHHJJJJIIJJJJJJIJJJJJJJJJJJJJJJJJJJJJ
@11320130/1
ctgttattattttccttctttgcttcaggttcattatcttcgatggcttc
+11320130/1
@CCFFFFFDFHHHJJIJJJJJJJIJJJJIFHHJIJIJEHJJJJJJJJIJJ
@12821617/1
ctggttcctagaatcccacatggcaggaagttttctcgcaacttaggtta
+12821617/1
@@@F?DDDFHHDHGIIIGEGGHIGGGD=EGICDBCHG?DFE:FBF?DBDD
@14323721/1
atcaacgttcactgtctataaaaatacaagaattcctaattggtagtatt
+14323721/1
CCCFFFFDHFHHHJHIIJJJJIJJJJJJIJJJJJJJJJJJJJJFGHDIIJ
@15848913/1
tataagaacaatgagtgagagcttgcaagaggtaacttctgtcttgaaat
+15848913/1
@@@DADBBFHDHHBE<ACGGHDHGG=CBHEGG?CGIIIGDGFGIIIGGDH
@15849022/1
aggcagttgaagataacatacaattttaattttattattctcaatgattt
+15849022/1
@@@DDDDDHHAFDFADD?BIDGC<FH@C?FHIIIGGGGEHIIAGDDHIIH
@8781551/1
ctttgaagttgaataagttattattcttctaggtccttttatcataatga
+8781551/1
CCCFFFFFHHHHHJJJJHIIJJJJJJJIIJJJJJJJJJJJJJJJJIJJJG
@8781956/1
atttctttgtgtcggaatacaaggcaggaaatggtgaactgcctttcatg
+8781956/1
CCCFFFFFHHGHHJJGIJFGHIIJIIIIIJJGGIEGGIJJIIJJIIJIJJ
@12824378/1
atatataagattacaattcttaacattttttctttaaacaaagaacattg
+12824378/1
@@@FDFFFGFHHDFHIGGIIIEFH>HHHIIIHIIIIIIIIIGIFFHIIII
@12824403/1
gtcgatgaagagggttaactttataatcaatcggcatttctttcagacca
+12824403/1
BC@DDFFFHHFFHIEHHGHJJJJJJJIJJJJJJIJIJJJJJJJIIIIIIJ
@8259853/1
ctaaaatattgttcaagttcacgaggagtattcttggaaacaattttata
+8259853/1
BCCFFFFFHHHFHIIJJHIJJJJIJJJJCGHJGIJIIIJIJJJJJJJJJI
@8260475/1
tgttgctgttgttgctgaggctgctgtggtctctgct
+8260475/1
@?@FFEFFHHHHD@HHIJF?HIIJJG@FHDF4??1?9
@10326681/1
ctggtcttcagtcacccgattctatttcttggtcatcagtttgagatact
+10326681/1
@BCFDFFFGHGHHJJIJIHJJJJJJJIJJJIJHJJIJJJIJJJIJIJJJJ
@8260628/1
ctcaaccttttgtaacatcgacaacaccgcttgtgcggcaatatgtttgg
+8260628/1
CCCFFFFFHHHHFIJJIJJJIJIJJIIFHIJJJJJJJJJJJJJJJJJJIJ
@10822012/1
ataagaactatttctttaagaatattttggatttcattgatagtatctga
+10822012/1
CCCFFFFFHHHHHJJJJIJJIJJJJJJJJJHIJJJJJJJHJIIGIIJJJG
@11815396/1
atgatctccggccaagatcagccgtgtttggtagaagcaggatgacactt
+11815396/1
CCCFFFFFHHGHHJJJJJJJJHIJCGDHHJJHIIJJJIJJJJGIJJIJHH
@13330668/1
atttacacaatataaatgcaccttcaacaccacactcctcaaggtacacc
+13330668/1
?@@DDDAB3:CBFEHBGBB?EGGICGDE@FHGHDGFHGGGGBAG?DBGHD
@9810786/1
ctgctgtggtctctgctgttgctgttgttgctgaggctgctgtggtctct
+9810786/1
CCCFFFFFHHHHHJJJJJJJJJJJHJJHIJJJJGHJJJJIIIDDHBFGGI
@8784026/1
gagaccacagcagcctcagcaacagcagagaccacaacagcctcagcaac
+8784026/1
CCCFFFFFHHHHHJJJIIIIJJJJIJJIIJJIJJJJJJJIIJJJJJJJJJ
@9811645/1
tctcagatgaatctgaactgtctcttctatgtctaggtttcctactgaca
+9811645/1
CCCFFFFFHHHHHJJJJJJJJJJJJJJJJJJJJJJJJHIJJJJJJJJJJJ
@8784630/1
aggtgcgttaacttttggtggctttattatattactcctaattgaagagc
+8784630/1
BCCDDFFFHHHHHJJJJJGHJJJJJJJJJJJJJJJJJJJJJJJJJJJJJJ
@9813553/1
gtaaattgtaaaatgctaatatcctaacgttatcaggttttgggtagttg
+9813553/1
BB@FFFFFHHHHHJJJJJJJJJJJJJJJJHIJJJJJJGHJJJJJGHIIIJ
@8262359/1
gctgaggctgctgtggtctctgctgttgctgaggctgttgtg
+8262359/1
@<@?DD7:?:D3AGA9CCHHGGIECBAFHGG>FHIGEGHGDG
@8262497/1
atactttgtagatatcagacatttcttcagggagaatttttaaccattta
+8262497/1
CCCFFFFFFDHDHIJGGIJJJJJJJJJJIHJEGHFHEGIJJJI@HIIJJI
@13842940/1
gccctatttcctcagcgacttttgtccgaatctcatcagcaagaagaagt
+13842940/1
CCCFFFFFHHHHHJJJJJJIJJJJJJJJJJJJJJJJJJJJJJJJJJJJJC
@8263214/1
cacactaaatcaccacagacctgttctaacttaaagctgactttagtaca
+8263214/1
@@@=ADD>FAFADGIDG>B:<CC<2<A>FAGIE9EFFEF31BFGE?GBFG
@10329649/1
cctcaaggtacacccctataagggcttcgatagaatctgcaacaactttg
+10329649/1
@@@FFFDDHFHFDHIIEEGHGEGJIIJIJJIJIJGGGGEIEGHIIGGGGI
@8264435/1
tctgtcaattcaccaggtgatatatttttgcacctgttataaatgtagga
+8264435/1
@@BFFDFFHHHHHGIJJCGFHIJJIGIJJ@CFHIAGHIII<<@FICFIG>
@12320952/1
cagccgcagcagcagcagtggcaacaacagccccagcagcagcagaggca
+12320952/1
CCCFFFFFHGHHHIJJJIJJGIJJIJIGIIJIIJGJJIJJJJJJIIIIJI
@15368242/1
cgaacagcttccacagcttgtctgtaattgcgataaggtttttcaggatt
+15368242/1
CCCFFFFFHGHHGJJJJJJIIIJJJIJJJIJJIJJJJJFHIIJJJJJJJJ
@11817882/1
ctttaatgaaattatctcatcttcatcatccaagccgtaatgaatggtgt
+11817882/1
CCCFFEFFFHHHHGHHIJJJJJJJJJJJJJJIJJJJJHHIIJJJJJIDGD
@11818012/1
ctcattttcactcagaagaaataatatctcagcaccaattttatgatttc
+11818012/1
CCCFFFFFHHHHHJJIJJJIFIIIJJJIJJIIIIIJJJJJJJJJJJJIIG
@10825481/1
gtgctgctaacctcttggcaatttttttcgatttgccagtacctatttct
+10825481/1
@CCFFFFDDHDBHEGHHIIIIIIIGIIIGCFGIIIFHIGIIEDHGF@FFC
@13845858/1
gttggatcattagcagaaatcctcattctttcaaaaaaaactattcgtag
+13845858/1
B@CFFFDDFHHHGJJJGIIJJJIGJJIIJJJJJIIBDFFGHHDHIJJGII
@10826328/1
ggtagaagcaggatgacacttaggtcgtgcatggtttaagaaagaccaaa
+10826328/1
@C@FFFFFGHHHDGHBHGIIJJJJCHHGHGHGJJFGIIJJGIIJJIGIJJ
@10331554/1
gtcttgaacttcatttccaacaggtagtaagtgatcattaagttcgccga
+10331554/1
@@@DDFD?FDHHAHIGGBFDHIHHCDGIJIHIIIHIGHGDFE?DF8@??F
@9816681/1
tcataaacaactttcaaatccttaatatacgcaacaaagctttcacgttc
+9816681/1
?@@DDDDDHHD?F@C<EFDAGHGIIIG?BBCAGG@GHGGIBHIHIFBDH;
@15855262/1
agaattatcaaagagaattattgaattcaatatagcaaacatttcttcta
+15855262/1
?@@DDEDFHHFFHJIGIIJJJIJGHHGJJJJGHJJIJGHGIIIIIGHJIE
@15369068/1
ggtacacagttgcagtcctgagctggtcttcagtcacccgattctatttc
+15369068/1
@@@DFDEDHFDHFIIDHIB@<CBGGB<FEEHIIFHHGGIHGEHGGIIIIG
@15369911/1
tggtaacatctcgtttcattttgctttgactactcatttcttgaagttta
+15369911/1
BCCDFFFDHHHHHIJJJJJJJJJJJJJJIJJ2CGIHJJJJJJJHIJHIJI
@15370209/1
gcaagggaaaaaatatacttcaaacataacagaaaaaaattgaaaataag
+15370209/1
CCCFFFFFHHHHHJJJJJJJJIJJJJJJJJJJJJJJJJJJJJHIJJJJJJ
@15371735/1
cctctttgtgcccatggagtttgacctctaggaccagtttgcaaagggaa
+15371735/1
@@?DFBADHHHH?@AEGEEGHHHEIG@DHGHE3CFGGFGGHG@?<?BF;F
@10332711/1
atcggttcttcttcttttttccacgtgaaatcttta
+10332711/1
@@<DBDDDHF?DFAHGGEIGGHGICFHIIIGGEIIB
@8790039/1
ggtcatttctttttcttgatctctttcattatcgtaaattgtcacggtct
+8790039/1
CCCFFFFFHHHHHJJJJJFHIJIJJJIIJJIJIGHHGIIJJHIIHJJJJJ
@13847493/1
atcaggaataaagtcattaaccttcaaaatttttccgaggtttaaatttt
+13847493/1
CCCFFFFFHHHHHHIIJJJJJJJJJJJJIJJJJJJJJIIJFHIJJJJJIJ
@12323878/1
ctccactgaaccaaatcggctccttgaatgaatttttcattcctccatac
+12323878/1
@@@BDDFDHHAHFIIBHBAFEEGDBHGGFHDHACGGFIDD@FGGIHDEEH
@10827300/1
cttccgttccaccctttctgctgcgatctttgccatagcatagttcctgc
+10827300/1
@CCDFFFFHHHHHJJJJJJJJJIJJJJJJJJJJJIJJJIJJJJHIIJJJJ
@10827758/1
ttctaatgtttcttcatttaaaacc
+10827758/1
:;?BDDDD=<22:C:CE:<CE4CC@
@12831937/1
gatgatttgaggttcttgtggaattgtgacactttgatgttgtaaggtgc
+12831937/1
@@CFDFFFHBHFCFFGIGHEHICHGIJJJIJJFIJIJIIHHHGGIGJDHG
@9299504/1
tctgttgctgctgaggctgttgttgccactgctgctgctgaggctgttgt
+9299504/1
?@?DDDDBFDBHAHBHIIICCDA?EEHGFHII<EADD@DB?DFCBF29??
@15373652/1
ctggctattttagcatggaatgtaatctccaagttgtgaatcaatttcag
+15373652/1
CC@DFFFFHHGHHIHGIJJIJJAFFGHHIIHGG?FHIIJGIIJJIIIIJJ
@11823011/1
gtttacaaatgttgcagcattaagtcttctctgcactgtgacagtcttca
+11823011/1
CCCFFFFFHHHHHJJJJJJJJJJJJJJJJJJJJJJIJJIJJJJJHIIJJJ
@8791523/1
cgttgggattcattatccattctcccctaggctttgctttaggatcatca
+8791523/1
CCCFFFFFHHHHHJJJJJJJJJJJJJJJJJJJJJJJJJJJJIJIJJJJJH
@13849435/1
gttgccactgctgctgcggctgttgttgcctctgctgctgctggggctgt
+13849435/1
CCCFFFFFHHHGHIJJJJJJJJHJJHIJJJJJJJJJJJJJCHJJIJJJJF
@14334089/1
gctccaatcgcattccctttcacactagggacatgaggtgaaattattgg
+14334089/1
CCCFFFFFHHHHHJJJJJJJJJJJJJJJJJHIJJJJJJIIIJJJJJJJJJ
@15375060/1
ctccaagttgtgaatcaatttcaggatacgatctggtttacaattagaat
+15375060/1
CCCFFFFFHHHGHIJJJJJJIG<HGJJJJJJJJJJJCGIJJJIJJJJJGI
@11825998/1
ttttttttgttcctttttgaattgaaatcacctgctccaggtaatggaaa
+11825998/1
@?@BDDFFDHHDDFEGHGHIGFGGAHGDFGGDBDEGEB@CGC@FIIIH=F
@15862406/1
ctcttgttttgcttctttttttgacctacccttgccgatagcaataaggc
+15862406/1
CCCFFFFFHHHHHJJJJJJJJJJJIIJJJJJJJJJJJJJJJJJJJJJJJJ
@15862453/1
tcagaattttcgtttggagcaaatacaatgtatttgctatctttgtgtct
+15862453/1
??@D??DBBF?DHEHIEBEEEGBEFHI@FGIIIIIGGB?GHEFGGBBGGI
@15375871/1
ctttcattatcgtaaattgtcacggtctcaacaagttccgttttttggag
+15375871/1
CCCFFFFFHHHHHJJJJJJIJJJJJJJJJJJJJJJJJJJHGHJJJJJJJI
@15376660/1
gtgtaatcactgctgaggcttgaacaagcccttctgatagcctgcaattc
+15376660/1
B@@FFFFFGHHHHJJJJJIIIEHGIIIGHGIIJIJIGHGGEHHIIJJJJG
@11827111/1
ctaaaatattgttcaagttcacgaggagtattcttggaaacaattttata
+11827111/1
CCCFFFFFHHHHHJJJJIJJJJJJJJJJCGIJJJJJJJJJJJJJJJJJJJ
@8794808/1
ggatttcattgatagtatctgatttgttgtttattagggtagcatttgga
+8794808/1
@@?DDFFFHHGBFHGEGHHIIDHIIIFCGFHIGGIGIIIHGHHGGGHIJB
@10338750/1
gggtcattatgggcttctattagttcatctatattttttaaggaagtaag
+10338750/1
@@@ADBDEDDHHHFEHIJGJIHIHHHGHJGEIIIJIJIIIJJIHJJDGIJ
@10338864/1
ataacattcgtcctcctgccactcatcataatgaacaatatcttcttttg
+10338864/1
CCCFFFFFGHHHHJJJJJIJJJJJJJJJJJJJJJJJJJJJJJJJJJJIJJ
@15863348/1
ggcagcttttacctcattttcactcagaagaaataatatctcagcaccaa
+15863348/1
CCCFFFFFHHHHHJJJJJJJJIJJJJJJJJJJJJJJJJJJJJJJJJJJJI
@13853330/1
ctcagataatcccatatcattgagacattaacttgcgtagcatactttat
+13853330/1
@?@ADD4BB:<B?@EGE@AH<EIHIEC>FDH<<<A9:?DADF@GD@??GD
@13854012/1
ggaggtgaaaagaatgatcttccaactgtcacaaacctgttagcagctgg
+13854012/1
?1:=?DA;CBAF=FHI@GHCHCAEHGDGHGG@FGHGGCHCG@F>FBF?FF
@13854116/1
gtctgctgggttgctggtcactgggt
+13854116/1
?@@DB?DBAFADDFFBBAEFGGECIA
@10833006/1
ctccaattgcattccctttcacactagggacatgaggtgaaattattggt
+10833006/1
CCCFFFFFHHHHHJJJJJJJJJJJJJJJJIJJJJHIJHHHIJJJJJJJJB
@10339282/1
gcattaaatcacatcacattaccacatttctcaaattcagtcttgaaata
+10339282/1
CCCFFFFFHHHHHJJJJJJJJJJJJJJJJJJJJJJJJJJJIJJJJJJJJJ
@9821865/1
gtttcttccgccaatttaaaaattgaatagtttttatgaaatgagtc
+9821865/1
CCCFFFFFHHHHHJJJJJJJJJJJJJJJJJHIJJJJJJIJJJIJJHI
@11830918/1
cagcaataaacgtttttccagagccagtaggtaaaaagattattgtattt
+11830918/1
CCCFFFFFHHHHFHJJJJJJJJJJJIJHIJJIJJJIJJJJJJJJJJIJJJ
@14337297/1
caactgtcacttttggtcctgttggtccattaatataaaatggttcaact
+14337297/1
?;?BD?22A?C>AB>1AEEA@AC@EFED<@A<:B?EEEED@A<1?BBBD<
@14337583/1
ctgctcttcacatactcttgttacaacatatttcaacatgtatccttttg
+14337583/1
CCCFFFFFHHHHHJJJJJJJJJJJJJJJJJJJJJJJJJJJJJJJJJJJJI
@11831624/1
ccactgtcaagaaaaattgctccagcaacagattcaaaaacatcacctag
+11831624/1
CCCFFFFFHHHHHJJJJJJJJJJJJJJJJJJIJJJJJJJJJJJJJJJJJJ
@11831840/1
cgagaaccaatttcttttttaaaataatcagcaaaatccaaaagattttt
+11831840/1
CCCFFFFFHHHHHJJJJJJJIJJJJJJJJJJJJJJJJJJJJJJJJJJJJJ
@11831984/1
gtcacaactaacaatgggccacaactcatattgatcgtcaaatgaaacat
+11831984/1
CCCFFFFFHHGHHJJBGIIJJIIHIJJJJJJJIJIIIJJJJIJJJIJJJI
@8797269/1
gcttgtgctcctgaccaacttgaagacaaggtaaatgaggataccttaat
+8797269/1
CCCFFDEFHHHHHIIJJJJJJJJJJIJJJJJGHIJJIJJJIJJIIJJJJJ
@8273888/1
agcgggagaccttggctttgccgcttgttgctgtacttgaggctgagatg
+8273888/1
@@@FDDAAADF?DBEHIIGCDH<DGHIGGHC<FGGHGGGGHEGHGE@>DA
@15380549/1
taacaggaggtgcactggttacaggagatactggttgttgttgaggtggt
+15380549/1
CCCFFFFDHHDDHHIJJJHIJJJJJHIIIJIJJJGIIHIJIIJJJJBFI;
@14857169/1
gtcacttcaaactgttgctcagcagctatctcttgtaggaactggactgc
+14857169/1
CCCFFFFFHHHHHJJJJJJJJJJJJJJJJJJJJJJHJJJIIJJJJJJJJJ
@8274404/1
caccattgagagctcaggagggaggtccttttgaaactcatcaccaagtt
+8274404/1
CCCFFFFFHHHHGJJJIIIIJJFHIHIIIDHJJHGGGGHIIIIIIJIIII
@9309143/1
ataataatgcctcagagctaccttggcagctgctaattttgcttggtgtt
+9309143/1
CCCFFFFFHHHHHJJJJJJJJJJJJIJJJJJJJJHIIJJJJJJJJJDGHI
@8275309/1
cccatggttgtcgaggaggtccctgttgttccattgcttgaggtctggta
+8275309/1
C@@FFFDFHHHHHEHGGHECGHIIIDGGIIGJHCHGGIIIGIJFFEIG<B
@12838011/1
ggtagaagcaggatgacacttaggtcgtgcatggtttaagaaagaccaaa
+12838011/1
CCBFFFFFHHHHHJJJJJJJJJJJHIJIJJJJJJIIJJJJJJJJJJJJJJ
@10836399/1
gttaactttataatcaatcggcatttctttcagaccaaaatttctttgta
+10836399/1
CCCFFFFFHHHGGIJJJJJJJJJJJJJIJJJJJJJJJIIIJJJIIJJJIJ
@10836526/1
ggatcattagcagaaatcctcattctttcaaaaaaaactattcgtaggag
+10836526/1
@<<DADFFFFDHBFH>FGGGHECEGHIIIG@@E?FFF@BFHIGB==FDHI
@13341807/1
ctttgttgctgctgtggtggttcttgcctttgcagctgttgtggtggttg
+13341807/1
CCCFFFFFHHHHHJJJJEGHIIGJGIJJJJJJJJJJJJIJJHHJDFHHII
@13341928/1
caaagatagtaagttatttcttctaaattctgctctgataaattagaatc
+13341928/1
CCCFFFFFHHHHHHJJJJJJJJJJJJJJJJJJJJJJJJJJJJJJJJJJJI
@11833475/1
cacactgttcctggctgagagtaattcgtcgcgcattctgttgtatattt
+11833475/1
@CCFFFFDDDFFDGGGIGHIGHCGAFIGFGGHIGHBHGGIJIIHGGDHJG
@9826373/1
gtcaccactatattcaccaaccgttaacggagtttgctgtcgaatactct
+9826373/1
;?@DDDBD?FFBFII<AGH=FFFFF;FFIIDF?BFEFFG9BGIFEEE@B=
@11339092/1
cttgctgtggtggtacagcacccggtcctggtccagattcctgttgtgga
+11339092/1
CCCFFFFFHHHHHHHIJJJJJJJJJGIJJJJIJJJJIJJJJJJJJJJIJJ
@12838603/1
cttcagtaaataacaaagaatggaaggccaaaatttgttcacactgttcc
+12838603/1
?@@FFFDDHHGHHJJJIIIJJGIJJJIIIIJJIJJJIJJJJIIJJIIJJJ
@15867588/1
ctcctccacctttctttccttttttgcccattattgtgtactatcttcaa
+15867588/1
;@@FFFFFHFHGHHIJIIIJJJJGE1:?FDFEGGIIIGB?GHGIGHJJJJ
@9313090/1
cagctgttgtggtggttgttgcctctgttgctgctgaggctgttgttgcc
+9313090/1
CCCFFFDFHHHHCFHEGIHIIHJJIJJIIJJJJJJJHIJJJJHJJHIGDH
@13344609/1
ccataaccgtacttcatatcattgataattactgtagctgagtaaggagt
+13344609/1
@@@FDFDDHHGHDHGGGGIJIIJJIIIIIIFGGDFGIJIIGGFDEEGHE9
@14344482/1
caagaatatactcccgtgtgatatgatatgggttgctgtttacaccaacg
+14344482/1
CCCFFFFFHHHHHJJJHIHHHJJJJJJJJJJJHHJJJJJJJJJJJJJJJJ
@8276562/1
ctccaattgcattccctttcacactagggacatgaggtgaaattattggt
+8276562/1
CCCFFFFFHHHHHJJJJJJJJJJJJJJJJJJIJJIJJGHHIIIJIJJJJB
@12839304/1
ctcacttgttttgtcataagttgtaacagtaagttcttttttttccttga
+12839304/1
CCCFFFFDDHHHHGGIIGHIJHHFHJJIICHBHHIGHIIGJIIJJJJIIJ
@15386321/1
gttattttcttgatcagaacaatactcatcagaagttgacattctatcca
+15386321/1
CCCFFFFFHHHHHJJIJJJJJJJJJJJIJJJ222111?CGGHIJJHJJJJ
@13859229/1
ggtacacccctataagggcttcgatagaatctgcaacaactttgtcaacg
+13859229/1
BCBFFFFFHHHHHJJJJJJJJJJJJJJJJJJJJJJJJJJJJJJJJJJJJJ
@8278667/1
gggtagttgggtaatattttgataacgtggatgtagataggctggcctgc
+8278667/1
@@CFFDFFFHHBFGGIIJJJJGIIGHHAFGIJJHIIIJIDHHHIJIIEGI
@10841528/1
cctcatgttataacattatgcagttcattacctaagatatttgttatgat
+10841528/1
CCCFFFFFHHHHHJJJJJJJJJJJJJJJJJJJJJJJJJJJJJJIJJJJJJ
@10841584/1
cgggcttactaagggagttttcttgatcattttcgtttacccagagagga
+10841584/1
B@BFFFFFHHHHHJIHIGHIGIJJJJJJJJJJJJJJJJJIIIGHIJIJIH
@8806758/1
gattgatgccattcaactttgcattaactttctgtagtatgtttacaaat
+8806758/1
CCCFFFFFHHHHHJJJJJJJJJJJJJJJJJJJJJIIJJJJJIJJJJJJJJ
@9832574/1
gccgcttgttgctgtacttgaggctgagatgaaggtggtctgctgggttg
+9832574/1
@CCFFFFFHHHHHJHJJJJJHIJJJJFHGIHJJJJ?GHHIJJJIJJJGHI
@14348510/1
gctccaatcgcattccctttcacactagggacatgaggtgaaattattgg
+14348510/1
??@DDEDEHBHFHGIJIGIGGGHDGIIGCF9CGGHGE3:?DGHIJIEIIH
@12335441/1
gccacattccattccatgatttattaaacccgatgctagctttcttaaat
+12335441/1
@@@FDFFFHHHHGJJIJIIGJJJJJJJEHIJJIIJIIGIIIGIIIJGGII
@13345833/1
tcagaatcgagtagcctttgctcagcatctcgaggaaccaagtagcatgg
+13345833/1
CCCFFFFDHGHFHHIJJJEIIJJJJJJJJIIIFHJIJJJJJIDFHJJJJI
@11840512/1
ttccatgatttattaaacccgatgctagctttcttaaatctggttctcta
+11840512/1
@@<D=DBDFHAHDIIIBHGIEGEHGHIBHIBH<CFAFA@BDDEHHGIIIE
@8279563/1
ttctcctccatttccaattattttctttttctgacatcttcttggtaaca
+8279563/1
CCCFFFFFHHHHHJJJJJJJJJJJJJJJJJJJJJJJJJJJJJJJIHIJJJ
@13860503/1
ctcccaagctgctatgagtactatcatcagctggtgtagaattacagaat
+13860503/1
CCCFFFDFFHHFHGIJIJHHIJIJJJJJIJJJJJEGHIJJJJJJJJJIJJ
@12842332/1
gccataccgtacgctcaaacatgcaaatgtgacattattgactaaggccg
+12842332/1
CC@FFFFFHBDDHGIJIICHHJJJJIEIICGGIIJGGGJGIIJJGAAFHJ
@12336701/1
ataagaacaatgagtgagagcttgcaagaggtaacttctgtcttgaaatc
+12336701/1
CCCFFFFFHHHHHJEGGIHJJJJJJJJJJJJCGHJJJJJJJJJJJJJJJJ
@9320372/1
tgcggctcaaacttgctagcaatcatgctctcaccaaataccttcttttg
+9320372/1
@CCFDDFFGHHFFIJGIIJGGHHHJJJJJIJJJJJJJJIJJGIJGIJGIG
@14351284/1
gtgcagggtatgaaactgaacgtgtacacctggtaaagaggtgacaa
+14351284/1
CCCFFFFFFHHHHIJJJJJJJJHIIJJJJJJJJHHIHEHJI?FDHIJ
@10844718/1
ctcttctggaaagcagctcttgcagcattgacactggcgttttggtgggc
+10844718/1
CCCFFFFFHHHGHJFIFJJIIJIGIIJGIJIHIIJJIJIIIJJJJ8DFGI
@14352581/1
ccaactcatactgtcttcagcctcatgttataacattatgcagttcatta
+14352581/1
CCCFFFFFHHHHHIIJJJJJJJJJIJJJJJJJJJJJJJJJJJJJJJJJJJ
@10845698/1
caggaacttcccagtcatcaggaataaagtcattaaccttcaaaattttt
+10845698/1
CCCFFFFFHHHHHJIJJJJJJJIIJJJJJFHIIJJJJJIJJJJJJJJJJJ
@11347481/1
ctggtctggagctggatgagtgacatcagcgccaacaacaatgacaggtt
+11347481/1
@BCFDDDEHGHHHJIJJIIIHHGHGIJIIFIIIJJJIJIIIJJHHGIJBF
@11347634/1
gcgtagcatactttatcgtaacggtcatttctttttcttgatctctttca
+11347634/1
CCCFFFFFGHGHHJIJJIFHJJIIEHIIJJGHIJJIJIJJEHIGIJGIJI
@8281399/1
ggcgtgtaatcactgctgaggcttgaacaagcccttctgatagcctgcaa
+8281399/1
CCCFFFFFHHHHHJJJJJJJJJJJJJJJJJJJJJJJJJJJJJJIJJJJJJ
@10346833/1
gtcactattaaagttgatttgtcttatcgacttgacaattttttcttttc
+10346833/1
?:?ADDDDDDHHDIGGDG>E?I@FH>ABGHBFE99C@<@FHCDHHECDHG
@11842415/1
caccaatcaaggcctccacacaatcagcaatacttttgtcaggaatggaa
+11842415/1
@@@DDFFFDFHHFGIJGHIGJJIGIIIJIIJIGHIGIGIJJJIGDHHGFG
@14863548/1
ggagaatggaaggactaggacctggatggccttccaattctggctggtga
+14863548/1
@@CFFFFDDHHHFIIIFDHGIGEHIIIIIIIIIIIIIIIBHBHIGIBFEG
@9834791/1
gtgcaggctggccatgttgaatagcttgctgtggtggtacagcacccggt
+9834791/1
CCCFFFFFHHHHHIJJIIJIIJJJJJJJJJIJJJIIJFHIIIJJJJJJJA
@14864797/1
gtcactattaaagttgatttgtcttatcgacttgacaattttttcttttc
+14864797/1
CCCFFFFFHHHHHHHJJJJJJJJJJJJJJIJJJJIJJIIJJJJJJJJJJE
@10847722/1
gcctatcctctggaggaattcctttaaactgatccatgatcaatctcata
+10847722/1
CCCFFFFFHHHHHJJJJJJJJJJJJJJJJJJJJJJJJIJJJJJJJJJJJJ
@14866348/1
ctggcctgcttgtggaaaaccaccacaaatccacttggaaaactgtttat
+14866348/1
CCCFFFFFHHHHHJJJJJJJJJJJJJJJJJJJJJJJJJIIJJJJJIJJJJ
@9324697/1
ctagataataatgcctcagagctaccttggcagctgctaattttgcttgg
+9324697/1
;?<DDD:=?DHFD<AFBBDIG>FEAFHIE?FHEHI@?BDFH@DAFDBG9D
@13350155/1
tgtaacgattggaaaaataatcagaatatga
+13350155/1
;@1:BDB1CDDDFIIIIIFBHEBEEHECB99
@14867099/1
atcaacgttcactgtctataaaaatacaagaattcctaattggtagtatt
+14867099/1
@@@FFFD=DFFHDHCEHIIGHIHIFHIIJIIJIEH4?DHGDGIBBFDFF?
@12339709/1
agcaggatctgcaatttttccaacagtgtattgagttgaaatattttcaa
+12339709/1
CCCFFFFFHHHHHJJJJJJJJJJJIJHHFHIJJHIHIJJJJJJJIJJJJJ
@12340273/1
ctcttgttttgcttctttttttgacctacccttgccgatagcaataaggc
+12340273/1
@@@FFFFFHDHHFIEGIGIHGGDHIIIIIIEHFBBDBHIEGHICGGIIHI
@9838265/1
cactgaaccaaatcggctccttgaatgaatttttcattcctccatactcc
+9838265/1
CCCFFFFFHHHHHIJJJJJJJJIIJIJJJJJJJJJIJJIJJJJJIJJJJI
@10850303/1
cttctttctgtatcaactgcagcctcttttaccattgtacgagtttgagc
+10850303/1
@@@FFFFFHHHHHIJIJJGHIIIIJJJGIJJJGHJJEICHIIGBFHEGGI
@11352650/1
ggaagttatcaagaaatctaagattgcatcaccgaggaattccagccttt
+11352650/1
BCCFFFFFHHHHHJJJJJJJJJJJJJJJJJJJJJIJJJJJJJJJJJJJJJ
@10851013/1
cttcaaaatttttccgaggtttaaattttttccgctgtagtacaaatttc
+10851013/1
CCCFFFFFHHGHHJJJIJJHGIIJGGJIJJJJJJJJJIJIIHIJJJJJJJ
@14356359/1
gtacactgctttttccttctccagctagttgatctttcatatttttaagt
+14356359/1
@B@FFFFFHHHHHJJJJJJJJJJJJJJJIIJHIJIJJJJJIJJJJJJJJH
@15393970/1
gccatttgattcgtcctttgtttttactcctttttcaaaaccttcttcca
+15393970/1
CCCFFFFFHHGHHGHIIJJIHJJJJJIJJJJ:CGHIJJJJIIJGIJJJJJ
@8284716/1
gcctcttttaccattgtacgagtttgagcatcattcattttcttcattgt
+8284716/1
CCCFFFFFHFFGBHIJHDJIIJFHHIJJIIJ>FHIJJJHJIJIBFFCI9B
@13353454/1
tagcatgactgactagatagaagtctaattcagtagggtgagtaatctct
+13353454/1
@7?DDABDFDAFHFGA@E?CECDCHHG@HIF@F9AFCH:?;F9?<B>FFE
@15878586/1
caggagaaatttcaatttttgcaaattgttcgtagtgaagaactgaaagc
+15878586/1
CCCFFFFFHHHHHJJJJJJJJJJJJJJJIJJJIJJJJJJJJJJJJJJJJJ
@8286783/1
gccaacagtaagacatggtagatgaggatactttaatctaatattatatt
+8286783/1
?;@DDABBDDBFHGIBGBHIG9B?HFB93<ACFEHBFCHFHIGDEIFGHG
@10852292/1
cctgattacttcttctcgaggtggctgcagtttccatatcatattatacc
+10852292/1
CCCFFFFFHHHHHJJJJJIIJFHIJJJJJJHIJJJJJJJJJJIJJJJJJJ
@12342987/1
gtggtagttgagtttggtgggtaggggttgtttccctagactgtggttga
+12342987/1
?=@DADDDFDHH?GHIIGHHJCEGGII?DGHIJCHEGGIIIIIJJJCDGD
@14358068/1
gcccaatatagattccagaacttccggcataatgagtacatcatttacat
+14358068/1
@B@FFFFFHHHHHIIJIJGJJJIIHIGJJJIJJIJJGGHIIIJIGIIGII
@10853781/1
ggccacttctttgaactaagtacagcgaaattcttattcgattgaagtaa
+10853781/1
@<@D?DDBDHHHAHIBHHGE<EFHHAHID??BCD<BGHCG><BBB?@9B<
@10853838/1
tttgaattgaaatcacctgctccaggtaatggaaaatcctgaggagcatg
+10853838/1
@BCFDDAFHHHFDGGIIGHJJJJIGGIGIJIJHIGGIIIIIEGGGIIGGI
@12344744/1
gtcagttttaatgcttccaacacgttgaactaaacttggatcagtagtgg
+12344744/1
C@@FFFFFHHHHHJJJJGIHIJIIHIGBBHGIJIIJIJEGGGEIFFHBFH
@14872611/1
cctgttgttccattgcttgaggtctggtaattggagcgg
+14872611/1
@@@DBDDDF:<C?BF@EBEFCGE@FGFACFDFH@::E<0
@10854971/1
gtacgctcaaacatgcaaatgtgacattattgactaaggccgatctgagg
+10854971/1
CCCFFFFFHHHHHJJIIIJHJHIHIIJJJJJJIJJJJJJEIIGHIJJIJJ
@9843016/1
tgagaatctgttaaaggttttcgttgctcattgatatcccttatgtctaa
+9843016/1
CCCFFFFFHHHFFIIHGCIGHIIHIJIIHGHGGIIGIJJJJJIJJGIGGI
@11355985/1
tcttgttttgcttctttttttgacctacccttgccgatagcaataaggcc
+11355985/1
CCCFFFFFHHHHHJJJJJJJJJJJJJJJJJJJJJJJJJJJJJJJIIJJJJ
@12346990/1
gtaacgattggaaaaataatcagaataagaacggtattgctctgcaggga
+12346990/1
B@@FFFFFHHHHHIJJJJJJJIJJJJJIJIIIJJFGIIJIJJJJJJJJJG
@13873934/1
cagtaaataacaaagaatggaaggccaaaatttgttcacactgttcctgg
+13873934/1
CCCFFFFFGHHHHIJIJJJJJJJJIJIJJJJJJJIIGIJJJJJJJJJJJJ
@12347541/1
cacgtcgtctttttttaccaaaccggtattttccccttggcaacaaacag
+12347541/1
B@CFFFFFHHHHHJJJJJJJJJJJJJFHIJJJJJJJJJJJJJJJJJJJHH
@14360522/1
aaattataataaaacaaaaattaactttttaatcacattggatctagata
+14360522/1
CCCFFFFFHHHHHJJIJJJJJJJJJJJJJJJJJJJHIJJJJIJIJJJJIJ
@11850891/1
gccacaactcatattgatcgtcaaatgaaacatacctcatacgactctaa
+11850891/1
CCCFFFFFHHHHGJJIJJIIIIIJJJJJJJJJJJIIJJIJJJJJJJIJGI
@13358519/1
atttttcctttgatgctgctcaatttaccttcatccttgttttcaaagtt
+13358519/1
@@@DDD?DFDFHHI>9EFEH>@GHII@HEHE>A>HBFHIIIIIEDFA@HH
@15883851/1
tatcaggttttgggtagttgggtaatattttgataacgtggatgtagata
+15883851/1
CCCFFFFDHHHHHJEFGGHIJJCHHIIJJJJJIJJJIJFHJIJJIIJJJI
@8816277/1
gcctgcaattcttggttcaagatcattttaaactgtccttctgacacacc
+8816277/1
==?ADDBBF>D<FEGIICHGH?CDE>?FAA9<A?CEEG@::CGGCGCHGG
@8816954/1
ggaccagtttgcaaagggaagcgagcttgctgttgttgctgctgctgctg
+8816954/1
@@?DFFFFDHHFFHA>EGEFHEHDHHIGIH@GFHGBFHGIGIIEIIIIGH
@10856368/1
gcctgcaattcttggttcaagatcattttaaactgtccttctgacacacc
+10856368/1
@1?DDADDFHFHDBECAEEHACGGIIIIIIEC@DGB@<?:CGHIICFHHC
@9337536/1
gtgcgttaacttttggtggctttattatattactcctaattgaagagcct
+9337536/1
CCCFFFFFHHHHHJJJIJJJJJJJJJJJJJJJJJJJJJIJJIIJJJJJJJ
@10857220/1
gggaaaattaatttttattaagaagccaaattgcacctcacacctggcac
+10857220/1
BCCDFFFFHHHHHJJJJJJJIJJJJJJJJJJJJJJJJJJIJJJJJJJJJJ
@14876155/1
gccacgcatgtcccatactccctggttgggaagtgcttgttgttttgcag
+14876155/1
CCCFFFFFHHHHFHIJIGIJIJJIJHHIJJGIIDGHIJJIJJHIJJJJII
@11357009/1
gagagattggttggtattatgctggtttcagaaggggtagaccaaatata
+11357009/1
CCCFFFFFGHHHHJGHJJIJJJJJGGHIJIJGHIJJIFGGGIIJJIJJIJ
@15398574/1
ggttcttcttcttttttccacgtgaaatctttaggctgcagctcaaccat
+15398574/1
?@1ADDDDFHHDDDGFEHBBDGII@GHHCEHD@FGGHEBHDBBGAFFGEH
@11358304/1
gtcactattaaagttgatttgtcttatagacttgacaattttttcttttc
+11358304/1
CCCFFFFFHHHHHHIJJJJJJHIJJJJJJGIIJJJJJJJJJJJJJJJJJG
@11358639/1
ccagcatcattactaattttttgcaattgttgagtgaagtttctgagagc
+11358639/1
CCCFFFFFHHHGHJJJJJJJJJJJJJJJJJJJJIHIJJIIJJJJJJIJJJ
@13878071/1
attagttttcttccaactagtgaaatttgacttaagaaatatgaatcagt
+13878071/1
CCCFFDFFHHHHHJJJJJJJJIJJJJJJJJJJJJJJJJJJJJJIIJJJJG
@8818156/1
caacaaatctcttaatgatatcagtcagcttacaagccttagtaagcata
+8818156/1
CCCFFFFFGHHHHJJJJJJJJJJJJJJJJJJIJJJJJJJJJJJJJIJJJJ
@10859345/1
cttgttttcaaagttgataaataatattaatgaaactaaaaacttcaaaa
+10859345/1
@@@FADDFHHHDHFHIIGJJIJJJIJJJJGEHJJJJIIGGIHDDHIJGJJ
@8293100/1
ccaagatcagccgtgtttggtagaagcaggatgacacttaggtcgtgcat
+8293100/1
CCCFFFFFHHHHHGHGHIJJJJJJJJJIJJJJJJJJJJJIIGHJJHIJJJ
@10860217/1
ctttgttttccttcttttttatttttgcaaataatccgtgcagtatgttt
+10860217/1
@@@FFFFFHHGHDBG?FHGIIGGIGIIGGHGGADGGGFHIFHEBFHG@FC
@15400056/1
ctttttgaaattttttaatagttggaacaattctatcacctttgaagttg
+15400056/1
CCCFFFFFGHHHHJJJJIJJJIJJIIJJJJJIJJJJJJJJJJJJHIIHIJ
@10359074/1
cgctaatttaaaaattgaatagtttttatgaaatgagtcagaattttcgt
+10359074/1
CCCFFFFFHHHHHJJJJJJJJJHIJJJJJJJJJJIIJGHHIJJJJJJJJH
@11853368/1
cgacaaacgccatcctctcattcttagttgtaacaactaggggcaccatg
+11853368/1
CCCFFFFFHHHHHJJJJJJJIJJJJIJJIJIHJJIIJJIJJJJJGIGIJJ
@14365359/1
ccactgaaccaaatcggctccttgaatgaatttttcattcctccatactc
+14365359/1
CCCFFFFFHHHGHJJIIJJJJJJJFIJIJJJJJJJIJJJIJJJJIJJJCH
@14366295/1
cttctaacctgttcttcttgaagttggttcagctgtagtctgtctgcatc
+14366295/1
B@@FDFFFGGGHHJIJJIIIIIJIIJJIJJJJJJJJIJIGJGIIJJJHHJ
@10862165/1
ggaatttcataaacaactttcaaatccttaatatacgcaacaaagctttc
+10862165/1
CCCFFFFFHHHHHJJJJJJJJJJJJJJJJJJJJJJJJJJJJJJJJJJJJJ
@13363495/1
caagatagaacccaattctggcccaagaggagagcttttattgaatagaa
+13363495/1
CCCFFFFFHHGGHJJJJJJJJJJJJJJJJJHHCGHIIGEIJGIIJJIJHG
@9342029/1
ggttcatgagttccactttcacaatcaattaattggtaacatggtaaaat
+9342029/1
BCBFFFFFHHHHHJJJJJJJJJJJJJJJJJJIJJJJHIJJIJJIHIJJJI
@10359935/1
gttatgatctccggccaagatcagccgtgtttggtagaagcaggatgaca
+10359935/1
@@@FDDDFGHHHFJFIGGIIIIGIJIJHIFHIGGHIJHIGIJIJHIGGII
@8293965/1
ccttcttctttttttctagtttcctcctcatca
+8293965/1
CCCFFADFHDHGHFIHIIJ<FHGGJIBHJDIAH
@10361792/1
ctccaattgcattccctttcacactagggacatgaggtgaaattattggt
+10361792/1
CCCFFFFFHHGHHIIGJJJGHGHGGFGIGIHIJJEHICFDFHIIEGIIIG
@12350527/1
atcaacaactgtaccagccggcacattcatatttctcccatccgcatcct
+12350527/1
CCCFFFFFHHHHHJIJIJJJJJJJJJIJJJJJJJJIJIJGJJJJJJJJJJ
@13881917/1
gccgtgtttggtagaagcaggatgacacttaggtcgtgcatggttta
+13881917/1
@CCFFFDFHHHHGJJJJJJJJJJJJJJJIJJJJGHIHIJJJJJFHIJ
@10863405/1
caacaacaatgacagggttttgaaaaaattttggccaatagctgtgggtt
+10863405/1
@@@DDDDA?DBDA<FE1CBGEGB<DHIIC<?FDBC?B;B?FHG</?CE@C
@12855216/1
gttgctacaatgtttagtgatatatttaatataaacactagaaaaactat
+12855216/1
CCCFFFFFGHHHHJJGIGHIJIJIIIIJIIJJIHGIJJJJJGJJGGIJJJ
@14367321/1
ggtaaatttatcgcaaggtaatgtaaaacaatatctattcaacaaaggaa
+14367321/1
@@?DFBFFFHFHHIJGIJAFFEHFHIJJJJIEHHIGIJIGJIJJJIJGII
@13365184/1
ctgttgttgttgctgctgctgttgttgttgttgaccccatggttgtcgag
+13365184/1
@@CFFFDDHDHHFGGGHHIIICEHFBHHIJGHIEIIJJIJEI9FGICFFH
@15889609/1
ctcaatgatttcctccttccaaaaaaatacagcaagtctggtaaatttat
+15889609/1
?@@DDDDDBFDBB?:EGGIIC?EFBHGEHGGDGIIIDDHGEFHHICHGGI
@8822692/1
ctgcttttttagttttataggttccttaatcatacaataattagcttaat
+8822692/1
CCCFFFFFHHHHHIIJJJJJJHIJJJJJJJJIJJJJJJJJJJJJIJJJJJ
@11361684/1
ctgtggtctctgctgttgttgttgttgctgaggctgc
+11361684/1
?;?4A>:AADDDDACA<EEFDF>B<A;EEEI?8EDB;
@14370359/1
cctcgactgccccgatgttggagcctatgctatccgtagtcgaggctggg
+14370359/1
CCCDDDFFHGHHHJIJJIIJJGIJGIIIIIJJJJJIIIJHIGIGIIEIJH
@14370757/1
cgctaatttaaaaattgaatagtttttatgaaatgagtcagaattttcgt
+14370757/1
CCCFFFFFHHHHHJJJIJJJJJHIJJJJJIIIIIGGIEHIJJJJJJIJJH
@10363017/1
ggctgctgtggtctctgctgttgctgaggctgttgtggtctctgctgttg
+10363017/1
CC@FFFFFFHGHGIJIJJJJIGIIJJEIDIIJBDHDFHHIIGIGGIJJGG
@9849050/1
tgctgtggtctctgctgttgttgctgctgctgttgttgttgctgctgttg
+9849050/1
CCCFFDFFFHDHFGIIJIJJHIJJJJJIJJJIGEGGIIFHGJJJJIIHIG
@8297494/1
gtaggaaataagaaagcaagagaaggaagtgaggtacacagttgcagtcc
+8297494/1
C@CFFFFFHHGHHJJJEIJJIJIJJJJJJFGHIJGHIJJIJIJJJJJHJJ
@13367793/1
gctcacttcaccaacattcatgaataatggaaaatcacatagcttcggcc
+13367793/1
@@@DDDDDBHD?FCHIIG<EHIGEHGHE@4<AECHHIGDEB9?:B?FGGD
@8824291/1
ctttctatatccatcggttcttcttcttttttccacgtgaaatctttagg
+8824291/1
[truncated: 288,690 more chars]
