# Supplementary material for: Identification and comparison of key RNA interference machinery from western corn rootworm, fall armyworm, and southern green stink bug
Source: PLoS One. 2018 Sep 5;13(9):e0203160. doi: 10.1371/journal.pone.0203160 (PMC6124762; doi:10.1371/journal.pone.0203160)
Supplement: S2 File — (TGZ) [file pone.0203160.s012.tgz › data/fastq/sgsb/1_Early-egg_EE_Rep1_aligned.fq]

@2785214/1
ggctgctgtggtctctgctgttgctgttgttgctga
+2785214/1
CCCFFFDFHHHDHGIEGGIIJJI<@CFHEGEAGGI9
@4952493/1
ggccttaactttagtgaactggtcatcaactgagaggccaaactccttca
+4952493/1
@@CFFFFFHHHHHIIJJJJJJJHJJJJJJJJJJIHIIIJJJJJJJJJJJJ
@3334756/1
gcatcacaacagcatcgttatacttttctggatcaaaagtaaaat
+3334756/1
?<?DDDD;D;DFDBFH8CFGIG@FHHCECDH>FAGB<DGBB>D>F
@564439/1
cttggtgttcaacaaatctcttaatgatatca
+564439/1
<?@ADABDBHH4<ABEDEBFHGIIEIIIDHC>
@5969624/1
ggcgtatttacagaagcaaggttggcctattattggcattccagcatcat
+5969624/1
@8=DDDFFHHFHGIIIJIJJGHHFIIJGJIIIIJIIIJJJIIJIIJJJHJ
@5969946/1
gctgctgctgaggcggttgttgccactgctgttgttgaggctgctgtgg
+5969946/1
@@@DDDDFHFBBFHI6CFDFGGCFGIHGIIG<BDHGDHGIDGIIIICCE
@2786670/1
ctcacttgttttgtcataagttgtaacagtaagttcttttttttccttga
+2786670/1
@@@BD>DD>D?DFHGIGGC>IBDA:ADF>CEE@EHDF>G@FHGGH@>C4=
@4953967/1
gcacgaagcactataggtcgaccttctcggccaagattaggcctacgtgg
+4953967/1
CCCFFFFDHHHHHIJIJCHHGIIJJJGIGJ;FGHGIIGIDGHHHGIGFDG
@1781/1
cacgatttcggcagcttttacctcattttc
+1781/1
@@@DDD3AA;F6DFE:EF9EH9<FB>ECG?
@7496152/1
gcccaatattgattccagaacttccggcataatgagtacatcatttacat
+7496152/1
CCCFFFFFHHGHHJJJJJJJJJJJJJJJJJJJJJJJIHJJJJJJJJJJJJ
@6987297/1
gctactctaaaaacacggtcttttc
+6987297/1
81?D=D;DAD=:C@DEF1<:CAFA<
@4957368/1
cttcatttctcccgatacaatttcttgttttttatcatcctctttattta
+4957368/1
1=?DDFFFFFHHFGEHHHHHIJJFIIIIIJJJIGHJIIIJJEIJIIIJJG
@8002279/1
ctgctgctgaggcggttgttgccactgctgttgttgaggctgctgtggtc
+8002279/1
CCCFFFFFHHHHHJJ?GHGIIJJIJGJIIJDHGFHHIIJIJJG>D=DH7;
@4957770/1
ggcaggaagttttctcgcaacttaggttatgcgaagtacataactttctt
+4957770/1
@@@D;@12AF?<?>C2CA@C<CEHF3FGF9:91B0DGDGCFAFCDFI8=C
@565586/1
ctatacctttgaatgtccctttgccaaatacttcaactgtgact
+565586/1
@@@DDDDDFHFFHIB<2AFGHII<FF<FH4CHEEHE4?3:BDDF
@565700/1
ggaagaaaccataccaaaggtcaagaccataacca
+565700/1
???DDDADAHFFHGGBGE3F??GCDHIGI>F9F3?
@2233106/1
taattgttctttcatgatactctcaaggtccctgattacttcttctcgag
+2233106/1
@@@AD8;BBHFBFGGDEA4F>DB3ECH9<?F>E3BG@@GFG>DHC@C1:@
@3335723/1
ctcattcttagttgtaacaactaggggcaccatgacgatagctttattct
+3335723/1
CCCFFFFDHHGGHI@HGIIJJIIJJDIIIJJJJJ>GG=DGGIHAHDFHHH
@1683507/1
caatgaagttcctgcaggaggtataaacaaacctatgggttttaccatca
+1683507/1
CCCFFFDFDFHHAGGGGGHGEAFGGIIIEGGIIJJD@FG;BDGEE3DHGH
@3336850/1
tcttgaagttggttcagctgtagtctgtctgcatctgtatatgccctagc
+3336850/1
@@@F;D>DFHHFHJJJIIGHCHGFIEHEHIHHGI>@4??F>DH9BCHBF@
@1683620/1
cttcatcgtcttgaacttcatttccaacagg
+1683620/1
@CCFFFFFFFDFBGGJH>HH9CBBHGJJIIE
@3336997/1
ccgaggtttaaattttttccgctgtagtac
+3336997/1
@@@DBDD3CFFBFEHHAHHIII8<:C@@GC
@3337234/1
ctgctcttcacatactcttgttacaacatatttcaacatgtatccttttg
+3337234/1
@CCFFFFFHHHHHGIHJJJGIIGCHHIEHGGGIIGGHIIJEHIEHIJIE>
@3474/1
gctttcgctgcggcatgctttgcttctttcttagatctaccagtgcccat
+3474/1
@@@FFFFFGHGFHJEGIJJIDG:DGEHIJJIIJGFHGCFHIHIGG@CEGI
@2235013/1
gtaacatggtaaaataccttctttgactaaatactcctgaaggagtgata
+2235013/1
C@@FFFEFHFFHHJI@FHEIJBEECGHIIIJJIIDAEHEIJJJJJ;BDEC
@4958670/1
gcttgctgtggtggtacagcacccggtcctggtccagattcctgttgtgg
+4958670/1
@@@DFDABHFHCF@<CGIHGEGIIGIHIIIIIB@F>D9BBBDDHDDHHII
@4434696/1
ctcatttgaaaacgtggatctccaaggtctccttgaacaaatttacctaa
+4434696/1
@@@FFFF<?FDFH6FHGIIEHHEEDDFFDGGIIII<DC?DFAEGEHHGHG
@4202/1
gtttggtagaagcaggatgacacttaggtcgtgcatggtttaagaaagac
+4202/1
@@@F<DDD>FBHFII=?<AEHIGHEEHI4AGEFGG>G<?BFGGEGGGIEG
@4377/1
ttttttaataagttttttttgggattttaatatttccatttgtttttcag
+4377/1
CCCFFFFFHHHDDGIIG<GHIE>GGEIJJIIHIGEEG9FGGBC>FEEIEG
@4613/1
ctgcgtggtattttgaatctgaataccatactttttgaggtaatagtcct
+4613/1
@@@DFADFFHHDFIIHIJJJG@CFIIJIJFIJJJJJIJFGHEHGIJEGA@
@4435727/1
ctcctttttcaaaaccttcttccagcatagcttcaatttcattgtcgctt
+4435727/1
B@@DFFBFHHHGHIIGGBDHHG@HHGCC@<FHIAGGIECFC9:?DD6:@F
@5974001/1
gatgattttgacactccaatagtacttcttttgtgtgagcattaaatctt
+5974001/1
CCCFFFFFHHHHHJJJIJIJJJHIJJJJJJJJJIJHJJJJJJJJJJJJJJ
@2787092/1
gtggatctccaaggtctccttgaacaaatttacctaaagcaacaacac
+2787092/1
@??BBBDDHDDFHDFGCHHIGGHIIJIJFF9FFHI9?GBBBB?@=3DG
@5974500/1
tggtgtttgttttctcctactccgacaaacgccatcctctcattcttagt
+5974500/1
@BCBDDFFHHHHHJJJJJJJJJJJJJJJJJJJJJJJIJJJJJJJJJJJJI
@5974710/1
tggtcatgcataattcttgtagaagaccaatagggttgcccatcattcgc
+5974710/1
?@@ADEDFGHHHGIIIIIIGIIGHIGIIHHGGGIGCFHDGGHIIIIIIII
@7496833/1
cagaaatatttcggcttctgcttccgttccaccctttctgctgcgatctt
+7496833/1
@@@DFFFFHHHHHJJIJJJJJGGGHHCFHGGIGIJGJGIIJJGIIGIJJJ
@8005202/1
caacaatttctcttcctttttttggatctgaagggcggtcccctcttttg
+8005202/1
@CCFDDBDGHHHGJJJJJIJGJJJJJJJJJJJJFIIIIAEEHHFFFFEEC
@8005455/1
gggagagtagcttgaggctcagaatcgagtagcctttgctcagcatctcg
+8005455/1
CCCFFFFEHHGHGJJJJJJJJJJJJJJJJFHIIIJJJJJJJJJJJJJJJI
@5464928/1
gcaacatagaaatactgtaaaatttacctgtggttggtcttgatttcggt
+5464928/1
BCCFFDFFHHHFHJJJJGJIIIIJJEFIIIHII@GHECHHJJIJJJJJJB
@2788346/1
ctatttcattgtgcattaatctatagaaaattttccaaacagtattt
+2788346/1
@@<DFFBDFFDDAGBHGGJJI9F<ICHEGHH@HEGIGIEHB@?FICG
@3337688/1
gctgagagtaattcgtcgcgcattctgttgtatatttatgctcacttcac
+3337688/1
@@@DFFFF<D<FFIGBGG8CFDHIEID9DHH>G9FF<DHHIIIIEB4CG>
@2788790/1
ctttcacgttcataaggtctcatttgaaa
+2788790/1
@@@DDBEFC?FDAH9<<CCEIIJIHACH@
@6992288/1
ccttgaacaaatttacctaaagcaacaacacaattgtcggcagctgggaa
+6992288/1
@@@DFFFBHH;FHIIIIEGGGGIIIIGIIIIGEHEHDG@FGIIIIGGIDG
@2788889/1
cagcttctttctgtgcatcatttttagattttcctgcaccgatg
+2788889/1
@C@FDFADFFDHFDHHBHHG>@AHGCHGEH@@HHG@AGGHHIEH
@5649/1
gttctcttctgttgtttcaattttggc
+5649/1
@@@FD8DBFBDAFAHBGGGGEGGEGBG
@5942/1
cttaactttagtgaactggtcatcaactgagaggccaaactccttcaggc
+5942/1
@@@DDDBD?FHHDDIIIGI?EFH::FF>FEBHIA==FCHGEHDGGE>D<@
@7498432/1
ccttctccagctagttgatctttcatatttttaagttcatttgaataaaa
+7498432/1
CCCFFFFFHHHHHJIJJIJJJJJJJJJJJJJJJJJJJJJJJJJJJJJJJJ
@2789525/1
gttaaaacagtacatcgcacaacaaacacttggggagttaaatcaacatc
+2789525/1
@@C?DDBFD8DFFGHGAFH@GHGGIID;GHHIIIGFFFHG4<FDG@GGG9
@6077/1
taaataacaaacaacataaagaaatatcacttctcatttgtcta
+6077/1
BCCFFEFFHGGHHIIJIGAH@HHGHEGGIJJJHIJGBFHGHIHI
@2789702/1
ggcggttgttgccactgctgttgttgaggctgctgt
+2789702/1
@@@DDADD@H>FHCGA3CHGHHGF=GGI3C3CD9B<
@3888365/1
cacccatgttaaattttttcagaatcatgtgattttttttcctttca
+3888365/1
CC@FFFEDHHHHGHHIHIIFHIGGCHEHGIJGIIIIIGII@8BBHGH
@3339217/1
gctccctccacctgaactagttcatatttcggagtcgtccctcttctgga
+3339217/1
CCCFFFFFHGFHHG@EGGGIGIBGHIIJDGC@EH@FGFHHDGFHEHIJII
@2789713/1
gctgaggctgctgtggtctctgctgttgttgctgctgctgttgttgctgc
+2789713/1
@CCFFDFDFFHHHHDE@DAGE@GEH<FHIBGCGIHDHI<FA>G:B2BDB<
@2789852/1
gcacatttggctgcggtacatttagctatcctgtagtttcgtcctat
+2789852/1
@@@ADFDEHGDHG=GH?DFHI<EEIDIIBHIGCDEGCFGDHIIIIIF
@3339416/1
gccacattccattccatgatttattaaacccgatgctagctttcttaa
+3339416/1
@7?DDDADFHFGDGEGFFHEFCHGADHGGHJIHI1D@DAC499B4B@A
@4961144/1
gttaacttttggtggctttattatattactcctaattgaagagccttttc
+4961144/1
@@@FFFFFHGFFCEGGIIJIJIIHJHIIJIIJJIIIJIIIHHGGGIIIII
@4961176/1
cattaactttctgcagtatgtttacaaatgttgcagcattaagtcttctc
+4961176/1
CCCFFFFFHHHHHJJJHIJJJJJJJJJJJGHIJJJIJJJJJIIJJJIJJJ
@2236210/1
cattgtttcattccgcagattaaaatttttaagtacgactaagtgagcac
+2236210/1
@CCFFFFFHBDHHJIIII6FEGIGHIIIGIHJ@GGGD;FGBGHIC9BFFG
@1134774/1
ctctctttctggtgttcatgtaatgaattcg
+1134774/1
?@@D;DD;DFB<:;C@HGCHH9EBHEHI@DF
@4962222/1
ctgcaatttccaagaaactttacttttcacaaataaatataaaaagaaaa
+4962222/1
CCCFFFFFHHHHHJJJJJJJJJJJJJJJJJJJJJJIJJJJJJJJJJJJJJ
@3341294/1
gtgttcaacaaatctcttaatgatatcagtcagc
+3341294/1
?=?BDEFFGHHGBGGHEBHHGIC>F<EFHEHEIH
@4962671/1
ctcgtgccattgcgccaggtgtccggtcttcactgcagcctgactggtga
+4962671/1
?@@DDDDFHHHHGGGIJIIJJIGIIE?DFIIGIGGGF9DGCHIIICGBFH
@6481903/1
cctgggtttaaaatcttcaataacattactcatttctgataggttctgca
+6481903/1
@@@DDD2ACFHHHICBFHHGGIIIIIEH@EHHIIIIGHIEGDHFBF@DHG
@4963011/1
ccgctatcatcctggctgttgccatttgattcatcctttgtttttactcc
+4963011/1
CCCFFFFFHGHHHJJJJJIJJJJIJJJJDHIJJJJJJJJJIJJJJIJJJI
@5976039/1
ttcccactggggtgtatgtcattgagggcaagtgcctcattacaacatcc
+5976039/1
CCCFFFFFHHHHDGGGIJIIJJJJJJJJJJJJFHJJJJJJJJJIJJJJJJ
@5976148/1
agctggtgtagaattacagaataactcatgaatgctttctaatgtttctt
+5976148/1
CCCFFFFFHHHHHJJJJJJJJJJJJJJJJJJJJJJJJJJJJJJJIJJJJI
@4964139/1
gttcctgctttagggtttcttccgctaatttaaaaattgaatagttttta
+4964139/1
CCCFFFFFHHH?FHJGHIHIJJJJJJJJJJJIJJJJJJJIHIJJIIJJJG
@8008023/1
ggaaacacgtttattattctgatcatattcaactgaaaatgagctgcttc
+8008023/1
CCCFFFFFHHHGHJJJJJJJJJJJJJJIGIJJIJJJJJIJJIJJJJJIJJ
@5976506/1
gtggatctccaaggtctccttgaacaaatttacctaaagcaacaacacaa
+5976506/1
CCCFFFFFHHHHGJFGIIJJJJJJJJJJJGIHIIIJJJJJJJJJJIJJJJ
@4964443/1
agcatttcaaaatgattatatcctagttcttctaatattgatgttttatt
+4964443/1
CCCFFFFFHHHHHJHIIJJIJJJJIJHJIJJJJIIJJIJJIJIHIIJIJJ
@4437261/1
cagctggatagtggtaggatagagactttttctttgaagatttaggtat
+4437261/1
@@@FFDDEHFHBBGCFEHFGGGED>;HHIBHBHG4CD?4CD9?<F9:??
@2238654/1
ccagcaacagattcaaaaacatcacctagtgcttttggtacctctacatc
+2238654/1
@@@?DDFFGDHGHII@CEHHIIIII>BG<DGEHEIIIIIIIGGG@FHGII
@5466190/1
gccagtacctatttctttgtgtcggaatacaaggcaggaaatggtgaact
+5466190/1
CCCFFFFFHHHHHJJJJJJHIJIJJJJJJJJJJJJJJJIJJJJJBGGIJI
@4437691/1
ggacagaaaggtaattatattataataatataatttaacaaaaactt
+4437691/1
C@CFFFDDGF??FAGDHIIGIEGIGIE>CCCBEFEGHICEHFHI>HH
@4437735/1
gtccagccagcattctacagtatatttgagtaccacccttacagctatag
+4437735/1
@@@FFFFFFHBFFHJIGGGIFEHGIIFJICAEHGGIIJG@ACHEHGGGCH
@7500400/1
atgatttcctccttccaaaaaaatacagcaagtctggtaaatttatcgca
+7500400/1
CCCFFFFFHHHHHJJJJJJJJJJJJJJJJJJJHIJJJGHJIJJJJJJJJJ
@7609/1
gttttttacttgttcctgtgccataaccgtacttcatatcattgata
+7609/1
C@@FDFFFHHHHHIJJIICCHHGIJJIJEHGHIGIEHIICGIIGGCG
@5978257/1
gtaacgattggaaaaataatcagaataagaacggtattgctctgcaggga
+5978257/1
@BBFFFFFFHHHHJJJJIJIIJJJJJJIIJJJIICGHIJIJJHIJJIGIJ
@4438741/1
gtgggcatggcctgcagctccctttttgcagcttcttcaagagggatggg
+4438741/1
@BCADFFFHGDFHGIFEGGEHJGIEHIHGCHIGGEHGIEIFDGIIIIGGJ
@5978335/1
cttgtcagcacagaataatcttgtatgatgtctcttttggactacaataa
+5978335/1
CCCFFFFFHHHHHJJJJJJJJJJIJJJJJJJJJJJJJJIJIJJJJJJJJI
@1687129/1
gcctctgctgctgctggggctgttgttgccactgctgctgctgcggctgt
+1687129/1
@CCFFFFFDFHHBBG9DH><@EDFD?E>@FCGEHIIF@>FAG>F@F:;@@
@4439185/1
gctgaggcaagtgttgggattttgaccatcttcaacgaatcaaattcact
+4439185/1
BBCFDDBDHGG?FHIJJJIIHIJJGHE>B>GGGIGGHGEGHIGIDH9BGI
@8060/1
gcaggaggtataaacaaacctatgggttttaccatcatttgctgctcata
+8060/1
@CCFD7;@AFHHFHGIIGFFHIGIIJDHGIEHCHI@3D?BDDE<DFDFHG
@6994520/1
cttccaaacagtatctaaagacatgccactgtcaagaaaaattgctccag
+6994520/1
CCCFFFFFHHHHHJJJJJJJJJJJJJJJJJJJJJJJJJJJJJJJJJJJJJ
@4439515/1
gtgtagaattacagaataactcatgaatgctttctaatgtttcttcattt
+4439515/1
@BBFFFFDHFBAABGHCFBEBHHEIGG@H<AEHCHIIJID>FHBE@9FDI
@7501814/1
gtacgctcaaacatgcaaatgtgacattattgactaaggccgatctgagg
+7501814/1
@@@FFFFFFFFHGJJFIIGGGHGIGIJJJJJIIJJIJIB@HGEGHGJCGG
@7501950/1
cacgatttcggcagcttttacctcattttcactcagaagaaataatatct
+7501950/1
CCCFFFFFHHHHHJJJJJJJJJJJJJJJJJIJJJJJGIJJJJJJJJJJJI
@8772/1
gttcctgcaggaggtataaacaaacctatgggttttaccatcatttgctg
+8772/1
@@@FFFFFHBFHHBCGGFHIJJJEGGIIGIJIFHGGFHIIGIJJGIIBGF
@7502479/1
cgtatctccaaccctcttcacttcagcataaactggagtttttcccggaa
+7502479/1
CCBFFFFFHHHHHJJJJJJJJJJJJJJJJJJJJJJJJJFHIJJJJJJJJJ
@3343166/1
tgctgcggcaagtgttgggattttgaccatcttcaacgaatcaaattc
+3343166/1
@@@DD8DD1?1DFEGGGGE;39:C>;?9BC9DGHII40BB2BBFHGGG
@3344192/1
ctgtattataacatgacctaagagttttattaaagttggatcattagcag
+3344192/1
?@@B;B>DAFFBFIGCFGIAFGGIHEH@FHHFF<@C<EH3CCDFHII3?B
@5467413/1
acttgaggctgagatgaaggtggtctgctgggttgctggtcaccgggttg
+5467413/1
CCCFFFFFHHHDHIJJJJJJCGIHIJJJJIJJHIIIJJJIJIJJJJJFHG
@1687887/1
cctatacctatttacatgcctagacttgtgcaccagctaaagaagactta
+1687887/1
CCCFFDFED<FBDEHGHGIJIIDCIJIBDHGCCCHI=FH@FGEC@FGIH>
@4965239/1
cttaacatcagtaatcaaatcatcagtttcccaggtccacaattca
+4965239/1
CCCFFFFFHHHHHJJJJJJJJJJJJJJJJJJJJJJIJJJJJIJJJJ
@4965290/1
gttcttcttcttttttccacgtgaaatctttaggctgcagctcaaccatt
+4965290/1
@@@DFFFBFHHHHJGIJJJJJIJJJJIIJIJIGIIGHIIJIGIJJJJJJJ
@2791911/1
acggaaagcagcgagatgagcataataggtaggtgcagggtatgaaactg
+2791911/1
@@@FFDFFFDHFFIJIIGGIJIIIJIJICFEHI@AGIIJIDAFHI<FG>D
@6483028/1
gcaccattgagagctcaggagggaggtccttttgaaactcatcaccaagt
+6483028/1
CCCFFFFFHHHGHJIJJJJJJJIJJJGHIJJJJJJJJJJJJJJJJJJJJF
@3344575/1
ctcctttttcaaaaccttcttccagcatagcttcaatttcattgtcgctt
+3344575/1
@@@FFFFFHHHHGJJIIJJDHAHGIBFHC@GEHEHBFGIHIGIG<D:?FC
@6483181/1
ggtttcgtaggcaggtggaggccatcgcctggtcatgcataattcttgta
+6483181/1
CCBFFFFDHHHHHJJGGJJJJJJJJJJJJJJJFHJJJJJJJJJJJJJJJJ
@3345399/1
ggggctgttgttgccactgctgctgct
+3345399/1
@@@D?ADDFA3AFG@GIIII<B<FHHG
@1136200/1
ctccgacaaacgccatcctctcattcttagttgtaacaactaggggcacc
+1136200/1
CCCFFFAD>DHDAGG=<CGGEGGICIJIGIGHIIIIJIJJIEHHHBGGHJ
@3892803/1
tttaaacatttgtaaataaactcatcttgtaatttagcacattcatcttt
+3892803/1
CC@FFFFDHHHHBHIIJEGHHJJGIGIDCEGEFIJIJGGGBD9DBAF>FG
@1136434/1
gtagaggtgcaggctggccatgttgaatagcttgctgtggtggtacagca
+1136434/1
@@@FDFFDFHGGDHHIIJJH9D<FHDDGEDGIIEI@H@GCBD;DGGEEIE
@8011099/1
ccactatattcaccaaccgttaacggagtttgctgtcgaatactctgagc
+8011099/1
CCCFFFFFHHHHHJJJIJJIJJJJJJIJHIJJJJJJJJJJJJJJJIJJJJ
@7503622/1
gtcacaactaacaatgggccacaactcatattgatcgtcaaatgaaacat
+7503622/1
CBCFFFFFHHHHHJJJJJJJJJJGIJJJJJJJJJJJJJJJJJJJJJJJJJ
@571873/1
attacttcttctcgaggtggctgcagtttccatatcatattatacctga
+571873/1
@CCFFFAFHHG4DGDEGHC@EHHIF@9?FIIJJGIGI9CGE<FFGIIG;
@2241538/1
cttgtttttcaggtcatggcagactctg
+2241538/1
?@@DA;D?AFFDFC>EDGIEBF13ACAB
@4442641/1
ttcaacaaatctcttaatgatatcagtcagcttac
+4442641/1
1?@DDDDDDDBFBB<EAF>4IHC4:C@BFE9994<
@4442650/1
gttcacactgttcctggctgagagtaattcgtcgcgcattctgttgtata
+4442650/1
@B<DDFFFGFFDFGIIJHIIGIJ@ACH??CDDGFB>>EEAFA9BFHI947
@1688834/1
gcataagtcattcctctatcaggtaagacaacaatcacaagttttacttc
+1688834/1
CC@FFFFDHHHGHJGIGIGHCHEEEGGEHAHIIGGGHGGAFCDDEAFGIH
@1688861/1
gccattaataattaaatgaaaaatgaaataggttaaaatcactttttaac
+1688861/1
@CCFFFFDHHBH>BGBGIIGIC>FHCH><E4C?D<G4CAG9CFHI?D;?F
@4443358/1
cgctaatttaaaaattgaatagtttttatg
+4443358/1
@@7BDDDDAHH>AGFF<EFEFGIC>HBD@E
@7504901/1
ccttgactatgtttgatgacatcaataacattctcctcaaccttttgtaa
+7504901/1
CCCFFFFFHHHHHJJIIJIIIIIIIJIJJJJJIJIIIIIJJJJJJJJIJJ
@1689195/1
tcaagatcattttaaactgtccttctgacacaccatctctgtaaaagagg
+1689195/1
@CCFFFD?F8DFHIIGI>FCEFIIIFGIHGCHBGIGGDH@G?FGEGGFGH
@7505124/1
cagagctatagtagttgaatggctggttttcaccaacattccagctagtt
+7505124/1
CCCFFFFFHHHHHIJJJIIIJJJJJJCHHIIJJJIJJGJJJJJJJJJJHI
@11428/1
ggggaaataggatattttcgcattcattaagattagtattaactgttaat
+11428/1
@@@FFDDFFDFD>EGIJJI>EIF>BEHE>FH?G<:?DFDHCHDG><FFBB
@11803/1
gagtaatctctgtatcaacaactgtaccagccggcacattcatatttctc
+11803/1
@@@DDD>DAD?FCGDFHIIEGCD@FFGBDFHIGG6@GACFG@F??DF@BF
@5468263/1
gttatcatcaacatctgacccttcacactcatcaagaacttggtaaactc
+5468263/1
CBCFFFFFHHHHHJJJJJJJJJJJJJJJJIIJJJJJJJJJJJJGIIJJJJ
@7505865/1
gtcgtgagaagctgcaacggctgctatagatggaacgttgatctggtctg
+7505865/1
CCCFFFFFHHGGHJJJJJJJIJJIGIIIJHGIJIJJJHIJIJIIJIDHIJ
@3347030/1
gtgcggaggctaccttgccgtaggaaataagaaagcaagagaaggaagtg
+3347030/1
@@@FFFAFFHHGHEGGIEIIIIGH3CGBDDGECGIJJFHBF>BGIJE=8@
@1689994/1
ggaaaagaccgtgtttttagagtagctataaaatggatggcacaagtttc
+1689994/1
@@@DFFFFHHHCFAFH;1CBFG9?CCEFEG@C4CABA<G?DHHDGEHI<D
@3347415/1
gttctatttcttttttcatcattctgtagtaca
+3347415/1
@@@FFFFFFFDHBBHGIGG@HB<CAFF><AFHF
@5468844/1
tcctgcaggaggtataaacaaacctatgggttttaccatcatttgctgct
+5468844/1
CCCFFFFFHGHHFGIIJJIIIIJIIIFHII?FGIJIIIJJJJJJJIJIJH
@3348105/1
atagtatctgatttgttgtttattagggtagcatttgga
+3348105/1
@CCFFDEEBD>CFIJCED?EHEHGGI<E;FBEAGHIB@3
@6485570/1
ctctaactaaaaattcttttttaagtaacaaagcttcagtaaataacaaa
+6485570/1
CCCFFFFFHHHHHJJJJJJJJJJJJIGIJJJJJJJJJJJIIJJJJJJJJJ
@4968333/1
ctggtgatcaaaactaaatgcgatgtcttcctctatttcttgattattaa
+4968333/1
BCCFDFFFHGHHHJJJJJJJJJJJJJJJJJJJJJEHJJJJJJIJJJJJJJ
@8012162/1
gcagggaattctaagagggtacacaattcaggcactaatgtctcttcaaa
+8012162/1
CCCFFFFFHHHHHJJJJJJHHIJIJCHHIJJJJJJJJIIJHGIJJJJIIJ
@4968635/1
ccgcagattaaaatttttaagtacgactaagtgagcacactaaatcacca
+4968635/1
CCCFFFFFHHHHHJJJJJJIJIJJJJJJJIJGIJJJJJJJJJIJJJGJJI
@3894483/1
gtcgaatactctgagcttgctgagcgactaat
+3894483/1
@@@FFFF@FBFHHIHIGIIIBH@EABAFEFGC
@4968799/1
ttttaattaaaaaattggtgggaggagaaatagtgattctgtagtgatat
+4968799/1
BCCFFFFFHHGHHJJIJIFGEIIJIIJCD?:BFBGAIIJJIHIIFHJIJJ
@1137976/1
tgttgctttcgcagggtaagtctttcagtctcatccacattttatgtgct
+1137976/1
@C@FFFFFHGHHGIGBCGGCFDHDEHIIJIBGCIIGCH@GEEEG>BFD?D
@4969567/1
cctgaacacattgggtcgccatacctaaaaccgtatctccaaccctcttc
+4969567/1
@?@DDDBDFD<DDCG<<EEBGGBFHGHHGG?FF?DGB@FGHIGIEEHDBF
@4969667/1
cctcatacgactctaattgtaaaaat
+4969667/1
@@@DDD;:CF<DA>FEG9EHEHHH?8
@4444266/1
gtccaatcagattgaaaaaaacaagttgtataacacaattaaaaagtaat
+4444266/1
CCCFF?DEHHFHHJJIIJJJJJIIJFHGGHGIJGGIGHGIJIJIIGIGE@
@12567/1
cactgaaccaaatcggctccttgaatgaatttttcattcctccatactcc
+12567/1
;=@DDDA=AFD:CCGGGEDHGG@HD<@DEHHBF9C?@FGI@F3DFHGIGG
@4971224/1
ccgaggtttaaattttttccgctgtagtacaaatttctatttccgattat
+4971224/1
BCCDFFDDHHHFHJJJJIJJJIJIIJJDGIGEBFHIIJIGIIJIJIJJJI
@5981782/1
gaaatatgaatgtgccggctggtacagttgttgatacagagattactcac
+5981782/1
?@@DBDDDHFDBDB<FADGIID?C4EECFG?G3D?D@E<F9BBFGG<4B@
@5981855/1
cttgttttttacttgttcctgtgccataaccgtacttcatatcattgata
+5981855/1
BCCFDFFFHHHHHJJJJJJJJHIIJJJJJJJJIJJHJJJJJJJJJJIJJJ
@4971572/1
ggcttgtctaacttgaccaacggtaaaagcaggaggttgttgcatccttt
+4971572/1
CCCFFFFFHHHHHJJJJJJJJJJHGIIJIJJJJIIIGIJJIJJJJJJJJJ
@4971627/1
ggaacatagttttaaactgacttgaacttcaccagatctagtaaatattg
+4971627/1
CCCFFFFFHHHHHJJIIJIIJJJIJJJJJJJJJJJGIIJIJIIJJJJJJI
@7507652/1
ctctgtcgaacagcttccacagcttgtctgtaattgcgataaggtttttc
+7507652/1
CCCDFFFFDBHGHIGIHGIJIIICHGFHFGIJJIIIIBHHGGII?GHHIH
@5983381/1
cagttaatatgctttaactgacaacattcaatgttctgtaattaatataa
+5983381/1
CCCFFFFFHHHHHJJJJJJJJJJJJJJJJJJJJIJJJJIIJJJJJJJJJJ
@4447281/1
ctctatttcattgtgcattaatctatagaaaattttccaaa
+4447281/1
@@@FFDDEH?HHFG<EGE@CFG>HEFCEGD>E<A?DHCFEE
@574189/1
ggaccatggtttcaatgatttccctgttgaccttacggggacacttatca
+574189/1
@@@FFFFFG<CHHCHFHGEHGCDEFECBGCGGEC>FC<FGBHGIGGBHHB
@7508476/1
gtgatatcggtgtttttgagctcatacttaatccaatgacatggggaagt
+7508476/1
CCCFFFFFHHFHHIJJJJJJJJJIJJJJJJJJJJJJJJJJJJJJJJJJJH
@2245148/1
ggccaggtgaaagatgccggaagtatttatggag
+2245148/1
@@CFDDDADHHHGIIDHEEIGEI?FAGG?>FEGC
@574340/1
gctgaggctgctgtggtctctgctgttgctgttgttgctgaggctgc
+574340/1
CCCFFFFDDHHHGHCGAFEHGIGIGFGEHHC?F4?DEHC<<GFCGD1
@7509799/1
cttcaacaccacactcctcaaggtacacccctataagggcttcgatagaa
+7509799/1
CCCFFFFFHHHHHJJJJJJJFIJFCHHHHJJJJJIJJJJJJJJJIJJJGI
@7509822/1
aattcagaaagaatatacacaacagacaactctgtactggtgatatcctc
+7509822/1
CCCFFFFFHHHHHJJJJJJJJJJJJJJJIJJJJJJJJJJJHHIJJJJJJJ
@3351579/1
ggcacattgcagttgctatcatacattcttaatatctgtgtattaagcct
+3351579/1
@@@FFFFFGHHHCFHIIIGJBHDGEAF<HIJD>>>HBFIIIJIIJIIEII
@8013930/1
gttatcatcaacatctgacccttcacactcatcaagaacttggtaaactc
+8013930/1
CBCFFFFFHHHHHJJJJJJJJJJJJJIJJJJJJJJJJJJIJJJIJJJJJJ
@3352303/1
ctgcaattcttggttcaagatcattttaaactgtccttctgacacaccat
+3352303/1
@@CDFFFFHHHHHJGGGIGIIGGHIJJGBDEFHGGGECHEI>GG>FFFHG
@1692879/1
tgagaaaattcaagcgagctgatgtatggtcaacatcaagaagaggctgc
+1692879/1
@CCFFFFFGGHGHDIBBEIHIIIICEDII?EFGIGGHCCGAGCBHABFGI
@7510827/1
ggttggcctattattggcattccagcatcattactaattttttgcaattg
+7510827/1
?@=BDDD?HFDDHIIDBBGBCAACFHFHFEBFHGIECHGHGHGGIIIIIF
@5471100/1
aggaaatttgataagtttggttccatcaggaaacgatggtctgtgttgtt
+5471100/1
CCCFFFFFHHHHHJJHIJJJHIJIJJJJJJJJJJJGJJJGHIJIJHJJIJ
@3353109/1
ggttcttcttcttttttccacgtgaaatctttaggctgcagctcaaccat
+3353109/1
@@?DFF<BFDFHDIGGIII9HHFHIHIIIF9FCFGFHIEHEGHIIIIIII
@8014817/1
ctatgtttgatgacatatcaataacattctcctcaaccttttgtaacatc
+8014817/1
CCCFFFFFHHHHHJJJJJJJJJJJJJIJJJJJJJJJJJJJJJJIJJJJJJ
@5471272/1
gttatcaagaaatctaagattgcatcaccgaggaattccagcctttgata
+5471272/1
CCCFFFFFHHHHHJJJJJJJJJJJJJJJJJJJJIJJJJJJJJJJJJJJJJ
@6489351/1
gcatgggtcactattaaagttgatttgtcttatcgacttgacaatttttt
+6489351/1
CCCFFFFDHHHHHJJIJJJJHIIJJJJHIJJJJJJGIJJJJJJJJJJJJJ
@5984527/1
ttatcatcaacatctgacccttcacactcatcaagaacttggtaaactct
+5984527/1
CCCFFFFFHHHHHJJJJJJJJJJJJJJJJJJJJJJJJJJJJJHHIJJJJI
@576113/1
gttcagttaactttctagctaatagtccaatcttcaattgttttaaagca
+576113/1
@@CDDFDEDBBDBFGIJFIIDIJII@HHHBF3CHHC>FEGHCGHGDHIIG
@576276/1
catttctttttcttgatctctttcattatcgtaaattgtcacggtctcaa
+576276/1
CCCFFFFDDHHHDIGHJJJIIIIIEIIJJIGF>EGIJEHCHIJDGGGGI>
@2246072/1
ctttttttggatctgaagggcggtcccctcttttg
+2246072/1
@@@DDDFDHFAFFEFHHGEG7:?;:AHG>GIIIG4
@3898527/1
acaagaatttgtttttgttctaaattttc
+3898527/1
@CCDDBAD>FFFDGG<F?CFHH>:C@HHH
@3898824/1
gccctatacctatttacatgcctagacttgtgcaccagctaaagaagact
+3898824/1
@@@DAADFH<FAHGGIGHIFIIIEB@HI<H<BHHIEAFEEDG4:9BGDF@
@4975647/1
agaataagaacggtattgctctgcagggaacgg
+4975647/1
@@@DDDDDHBFD@1CDHIFDE@GGHGEBGBEHG
@3898974/1
ggatgcataagtcattcctctatcaggtaagacaacaatcacaagtttta
+3898974/1
CC@FFFFFGHHHGHIJGGHIIIIDHIIHGIGHHGIIJJIJBHIIIFHIII
@4448383/1
ccctttgccaaatacttcaactgtgactctaa
+4448383/1
@@CFDB?A>43CBBDDGII9FF>C<<CEHEH?
@3899296/1
gcaccaatcaaggcctccacacaatcagcaatacttttgtcaggaatgg
+3899296/1
@@CDDBFDFHFB?GEEGGCGGCG7CCFHIDDDHGGCCGBGGHE;BFH>9
@577483/1
gtcttgaacttcatttccaacaggtagtaagtgatcattaagttcgccga
+577483/1
??@DDFFFHAHFFIGGIGCHHHIJ<EFHIE>?CCHIJIII4CDGGIIJIG
@4449863/1
tgtgtctctttctttttttgttagactgatttgatagagcacggaaggtg
+4449863/1
?@@DDDFFGHDHHEGDEGIIHGIECCEH?FFHIGIJJJIJGIIGEA@G=;
@2801992/1
gctgctgtggtctctgctgttgctgttgttgctg
+2801992/1
CCCFFFFFGHFFGIJJIJJHIEGHHGGEHGHIJI
@1695329/1
ggcaatgtgacctcaagttccatcctatcattgccaattggtagtggatc
+1695329/1
@C@FDFDDHFDFHB<EGEAH?CHHIHDHJJJEEGIACA4CGFHF:CGHDF
@1142832/1
ctttatattcactgtaaaatcaactgatatatatata
+1142832/1
@@@DDDDDHFHFF<CGBAHE??<<C;@9A4ACFH<F9
@5472677/1
ctccttccaaaaaaaacagcaagtctggtaaatttatcgcaaggtaatgt
+5472677/1
CCCFFFFFHHHHHJJIJIJJJIIGFIIJ?DGDGIGIIGHJJJJI=CFHI@
@2802479/1
tagcattgtaatttcttgttcttcttgtttcttttctttaac
+2802479/1
@@@DDD?;ADB?CGBGH9FEFBFDHGBAFFFH@GDFE>E@>C
@578834/1
ggattcataaaagatttaaaaacttaaaagtt
+578834/1
@C@FDADFGD?<FFFAGGGH@<EB4ACFD?9C
@1143629/1
ctgaccaacttgaagacaaggtaaatgaggataccttaatttcattttg
+1143629/1
;@@DFDFADDFHFEGE9;?<3A@EG@H>H3:C<@@EDD@FGI<4?B@>D
@1144021/1
taataattaaatgaaaaatgaaataggttaaaatcactttttaacaattc
+1144021/1
CC@FFFFFHFHHGIJJJJJEHIGGDJGDHHAHGIGC@EFGGGGGHHGHC:
@579263/1
gcccatttaaacatttgtaaataaactcatcttgtaatttagcacattca
+579263/1
@@CDDFFFFHFGFIIJEGIHIIC<FHFEHGIGHIEGIIII@HBFIIHIHG
@1144430/1
cccacatctactgtggtaccagctggtatatttccagacttaccactttg
+1144430/1
@@@DDFDFGGGFHCFHBHIHJEIIEI;F9BFHIFIIIBH9F@@G<D@BFC
@4450674/1
gccatcgcctggtcatgcataattcttgt
+4450674/1
CCCDDDFFHFFH:CEGIIJIIFGIIHG9<
@4977413/1
ggacgaattccaaaatgaactatttcaggatattttgggttcccatcact
+4977413/1
CCCFFFFFHHHHHJJJJJJJJJJJJJJJJJJJJJIIJIIHGJJJIJJIJJ
@18138/1
caggaggtataaacaaacctatgggttttaccatcatttgctgctcataa
+18138/1
@@BFDFFDFHGHHJIIGJJJJJEIJCGHIGJJIJFIDIJJHIGIJJIJDI
@4977702/1
tgtagaggtgcaggctggccatgttgaatagcttgctgtggtggtacagc
+4977702/1
BC@DDFFFDHHHHJJJJJJJIIJGIIHIGJIIJJJJJJGHJFGI@@GGIG
@1697029/1
ctctaaaccttcatctttatcagtaatttctttaatatttgaagtttctt
+1697029/1
@@7BDFFDDHHHF@GIGGIIFHGHHIGIII<HHIEHIACCEGEEDEGDHG
@580346/1
gtttttattatcgcttctaattttttctctcatttctgggattaaaattt
+580346/1
C@@FFA?DDHDHHIF=CGHIGHHHFGHIIIEDEDGGHFEC;FHEGGGFGH
@4452483/1
ggcaattattgaggcaatttgcaattcttttataataatattgccggctt
+4452483/1
@CCFDFFFGHDDBGEGHIJJIIG>AH@HHIHHFAAE9EFCIDFG:@F@@F
@2804919/1
ctctgtagcattgtaatttcttgttcttcttgtttcttttctttaacat
+2804919/1
@@@DDED?BBDAHHGBBFHCAH@<CF@FC4AHCDFGIGIHCB@BD?CB4
@4452724/1
acagtattcttgtagtgctccaatcgcattccctttcacactagggacat
+4452724/1
@@@FFFFFHFHGD@EHCGFC@E>@FHIIIG@FHHGGGGHEGED>DCGIDF
@7005836/1
ggttttcgttgctcattgatatcccttatgtctaacacttcacacataaa
+7005836/1
BCBFFFFFHHHHHJJJJJJJJJJJJJJJJJJJJJJJJJJJJJJJJJJJJI
@3355010/1
gactacacaaccatttggtatattcatcctctcaa
+3355010/1
C@CFFFDDBFDFHEEGBG3AEH@DHFEEHH>BGHI
@1698126/1
ggatgcataagtcattcctctatcagg
+1698126/1
@@@DDDDD?F4A?GHII<CEEE4A?CF
@5475013/1
agcatttcttaaagttgtgaaaatcgtgtacataataataaataatcaag
+5475013/1
CCCFFFFFHHHHGIEHIGHIGIJGJIGHHGJJJJJJJJJJJJIJIHIIIJ
@3356426/1
cttcagttaatatgctttaactgacaacattcaatgttctgtaattaata
+3356426/1
@@CFFEDDDBBF>FHGGIICEFHGJIGHAEEHBGGE<FF41?CAFHIEHG
@4454617/1
ctgtttcatccgcaattttctggcggagctcttcagcatttagcagcatc
+4454617/1
@@CDDDFDHHGHFGGIIIJJG@HIBGAHBFGI@>DHICG<=CDEGHGIII
@5987398/1
cttgtcttacaggtaccggtctttctcgataatcaagtgttggtgcattc
+5987398/1
BCCFDFFFHHHHHHIHIJIIJJJJJJJJJJIGIJJJJIGIJJJGHJIIJJ
@2805507/1
ctttttttgacctacccttgccgatagcaataaggcctttggctttaacc
+2805507/1
@@@DDDDD<FFABAGE;CBDEIE06?@FI4BF9BBGGGGBFF@;FCCEHH
@5988075/1
gtgctgctaacctcttggcaatttttttcgatttgccagtacctatttct
+5988075/1
CBCFFFFFHHHHHJJJJJJJIJJJJJJJIJJJJJJJJJJJIJJJJJJJJJ
@3900852/1
cccgattctatttcttggtcatcagtttgagata
+3900852/1
@@@D?DDDDFDHHIEIIIHABBE4A?EEHGGGB4
@3901092/1
gccaggtgaaagatgccggaagtgtttatggagtc
+3901092/1
@<@BDA=BFHHHDGHIDF@C1C9CC<E?BBEDE9:
@7006524/1
gtgacactttgatgttgtaaggtgctgaggcaagtgttgggattttgacc
+7006524/1
CBCFFFFFHHHHHJIJJIIJJJIIJJJJJJJJJJIJIJJJJJJJJJJJJJ
@5988964/1
ctttgactaaatactcctgaaggagtgatatcggtgtttttgagctcata
+5988964/1
CCCFFFFFHHHHHJJJJJJJJJJJJFGIIIJJJJEFFHJJJIJJJJJIJJ
@5989098/1
cttctttctgtggtgctagattatcccttctgaagacaggactaggtgct
+5989098/1
CCCFFFFFHHHHHJIJJJJIJJJJJJJJJJJJJJJJJIJJIJJJIJIIJJ
@7007621/1
catagcaaatggtatttggtaggacgtgctgtaccttgtatactagcatg
+7007621/1
@@@FFDDDFFFHDGHIIIIGIIAGIEIIIGHIIIGIIIIIICIIIIIIIH
@4981689/1
ataagaacaatgagtgagagcttgcaagaggtaacttctgtcttgaaatc
+4981689/1
CCCFFFFFHHHHGJGHIJJJJIJJJJJJJIJEGHIJJJJJJJJJJJJJJJ
@2250276/1
ctatcctgtagtttcgtcctatacctttgaatgtccctttgccaaatact
+2250276/1
@CCFDFFFHHFBHEGIGGIJIHHGJJGHJIJJJJGGGHGIIIIHBHGA?D
@7008066/1
gtcaatgtttttaaattacaaagtagtaataccagaacttcaatgtcata
+7008066/1
CBCFFFFFHHHHHJJJJJJJJJJHJJJJJJJJJJJJJJJJJJJJJJJJJI
@3902509/1
cttgactatgtttgatgacatatcaataacattctcctcaacctcttgta
+3902509/1
BCCFFFAFHFFBDCEG@GFIIGHJJCAEHI2<CFHGGEH49CB;FGIIIG
@21293/1
gtcacaactaacaatgggccacaactcatattgatcgtcaaatga
+21293/1
@@@FFFFFHGGGAEHIGGICHIGGI>FHDHIIIIICGIIIIGIEI
@21455/1
cttcatatcattgataattactgtagctgagtaaggagttgaagg
+21455/1
@@@DADDDH>B<AEFH?GI9FGHIHH<FEHHBFFECF;?CFGE>9
@3358699/1
cttcatttaaaaccgctgtgtctctttctttttttgttagactg
+3358699/1
@@@FDFFFHHGHGIJIIJEC@FCHIHIGGGIGIDIHGIBBBDG>
@4456573/1
agaacaatgagtgagagcttgcaagaggtaacttctgtcttgaaatctgt
+4456573/1
@CCFFFFFGHHH?EHEGGC@HFG4EHIGFF@GEFIIGFGIEGBHGGHIEG
@6494117/1
ctctgaacaacaataaatttatctaaatgaggaatcaattttatatctaa
+6494117/1
CCCFFFFFHHHHHJJJJJJJJJIJJJJJJIJJJJJJJJJJJJJJJJJJJJ
@7518595/1
ctccaatcgcattccctttcacactagggacatgaggtgaaattattggt
+7518595/1
BBBFFFFFHHHHHJJJJJJJJJJJJJJJJJJJJJIJJFHGIJJHJJJJJD
@583941/1
tttctttgtgtcggaatacaaggcaggaaatggtgaactgcctttcatga
+583941/1
CCCFFFFDFHHHHGIJIIIJIJIJIJIIIJHGE>GGHIIBGGBGIIIIEC
@8021981/1
gtttcttcttcatcagggaaattagttattccactccttttcccgttttt
+8021981/1
BBBFFFFFHHHHHJJJJJHIJJJJJHH<CHIJFHHJJJJJJJJJJHJJJJ
@3903513/1
gccacttctttgaactaagtacagcgaaattcttattcgattgaagtaaa
+3903513/1
@@@DFFFFFFAAD<FHHEHHGIIIEGGGHGGII9DHGEGCGHI<BFDEEA
@3360443/1
cctcatagttccacaatgagtaatttcaatttttaatccttttatttctt
+3360443/1
@@<DD?DDDDFHBGGIJGIIFHHII>@H<:<CHBEBHI9FDCBCCCBHIG
@6495331/1
gtagctttttccgttgggattcattatccattctcccctaggctttgctt
+6495331/1
CCCFFFFFHHHGHJJGIEGHJJJIGIJJIEHI@FEFDGGDHGDHIIJGGI
@21847/1
acgactaagtgagcacactaaatcaccacagacctgttctaacttaaagc
+21847/1
?=?DFFFFFHH4AFGHIGGHG@HGHIFHIGCFGG3D?BD4D>@<FHBE?G
@1149058/1
ctctgctgttgctgttgttgctgaggctgctgtgg
+1149058/1
CCCFFFFFHHHHHJGGIHGIH@HEHGJJJGEACFC
@2251413/1
gtggaggtgaaaagaatgatcttccaactgtcacaaacctgttagcagct
+2251413/1
@@@DADA:CFHBHIBHIICGCEHIGEGHEGHGIGD@;DFCHHIDFF4DGG
@7009759/1
ctggaatcagaagacaatggtcaatgtttttaaattacaaagtagtaata
+7009759/1
BCCFFFFFHHHHHJJJJJJJFHIJIJHIJJJJJJJJJJJJJJFHIGHIJJ
@4983915/1
catggtttaagaaagaccaaaggtttctgttgagctagtcatttgttccc
+4983915/1
@@@DDDDDFBHHF;?EGHHHIIGFFHGIIFFEHIEEFHHIIIH@HIIIFG
@5991473/1
gaggaatttgtttgtgattttttattgtatcccaatcaattatgatactg
+5991473/1
@@CFFFFFH>FFHHEHGHIIIIIIIIIGIIIIIIGIIIIIIIIHIIIIHE
@7010506/1
aaccttaacttgcattaaatcacatcacattaccacatttctcaaattca
+7010506/1
CCCFFFFFHHHHHJJJJJJJJJJJJJJJJJJJJJJJJJJJJJJJJJJJJJ
@2251931/1
ctcctaacaaggttgttaatctctctttcccgatcaggcgctgacctggc
+2251931/1
@CCFFFFFDFDFAFB@DFGGEHGGIIIIIGGIEEHIIEGGI>EDGIGICA
@1150974/1
attaaacccgatgctagctttcttaaatctggttctctaatcatctgatt
+1150974/1
@@CFFFDFHHGGFIIIIIIJJIEIJ@EIJIIJ@FGIHFGEIGIFHICDGI
@4457685/1
ccacttttatgaatgattttgatccaaccttctggtagcatttcaaaatg
+4457685/1
@@@FFFFFHGHHHBGFIGDIJJJ@<:CB@FFHIHE9E>DEG>FIIC<FGC
@23506/1
ctggttcctagaatcccacatggcagga
+23506/1
?@<DDDDD<FH?H>G@BDHE?DEGEIIC
@7011642/1
cttttatgttttcttttttaaatttcttatgtggattgccataatcatat
+7011642/1
@@CFFDFFHHHHFIJJJJJJJIJJIJJJIJIGIGEGHIJEEGGJIJJJIJ
@7011679/1
gctggttcctagaatcccacatggcaggaagttttctcgcaacttaggtt
+7011679/1
CCCFFEFFHHHHHJJJJJIJJJJJJJJJIJJGHIJJJJJJIJJJJJJJFG
@8023273/1
gacaacccaacgcaatcgcttaacctacccctccaatcgcgataaggttc
+8023273/1
CCCFFFFFHHHHHJJJJJJJJJIJJJJJJJJJJJJJJJJJJJJJJJJIIH
@5993530/1
ctttttttgacctacccttgccgatagcaataaggcctttggctttaacc
+5993530/1
CCCFFFFFHHHHHJJJJJJJJJJJJJJJJJJJJJJJJJJJJJJJJJJJJJ
@7521211/1
gtacacctcacatatgtatggcacaactgataagttaagcattgcagttc
+7521211/1
CCCFFFFFHHHHHJJJIJJJJJJJJJJJJJJJJJIIJJJJJJJJJJJIJJ
@8023858/1
gatcttgtctaagattgctttcgctgcggcatgctttgcttctttcttag
+8023858/1
CBCFFFFFHHHHHJJJJIJJJJJJJJJJIJJJJIJJJJJJJIJJJIJJJJ
@6497495/1
ccacaactcatattgatcgtcaaatgaaacatacctcatacgactctaat
+6497495/1
CCCFFFFFHHHHHJJIJIIHHIIJJJIJJJJJJIJJJJJJJJIJIIIIIJ
@6497692/1
ccttaatctagccacttcagccttatgcctctcaaactcaagctgtcgct
+6497692/1
@@@FDBDFHHFHFIGGDBCEHGGGGHAFHIGIGIGHGGGIEEIIIGIG?6
@6497802/1
gcagcaaatctacttgatcctatagtttctcctacggagactgtatacct
+6497802/1
CCCFFFFFHHHHHJJJJJJJJJJJJJJJJJJJJJJIJJJIJJJHGGJJJI
@8024324/1
catcttcagaagaactggtagaagaactgctgtaataacgaatttttttc
+8024324/1
CCCFFFFFHHHGGJJJJJIIJHIJGIJJJJJJIJIJIIJJJJJJJJJJJI
@3361921/1
tagctgagtaaggagttgaaggattttctaaagctttgaat
+3361921/1
CC@FDDFFHFHDF<EGHIJJJJBGIDEIIIADEFHHGI9DE
@1153075/1
ctcgaggcatagttatttggaagtgatttgcacgaagcactataggtcga
+1153075/1
B@CFADDDFHHHHJIBGHJJGFGGGGIGIIFACFBA@FHIGHH4BDDEB6
@3362056/1
gcattgcagttcatcagaatcaaaatggtt
+3362056/1
@@@DDDDDFDFDFEG>FBCH?@CG3C3CA<
@5479417/1
gtatgtttacaaatgttgcagcattaagtcttctctgcactgtgacagtc
+5479417/1
@?@DDDD?B:CF<FEHFHGIFEGIIIIIHFEHIIGEECHBE@HCIGHIBG
@3362712/1
gaagggcggtcccctcttttgggtggaatgtatgatgatgatttgatatc
+3362712/1
C@@FFFFDFFDHHIIG9FGIBH>0?ABF@F@CGG@FCDGGE<9CEEEEH@
@5479622/1
acaaatctttgaataacttcagctaggccaggtgaaagatgccggaagta
+5479622/1
CCCFFFFFHHHHHIJIJJJJJJJJJJJJJJJJHIJJJJJJJJJJJJJIFH
@1154454/1
gtgatatgatatgggttgctgtttacaccaacgataaaatcaggcttatg
+1154454/1
@@<DDDDDFA?FDAC<EEHEH?EEHGCHDHAFHI9CD>FBDHCGHIGGGH
@7013962/1
agaattttcgtttggagcaaatacaatgtatttgctgtctttgtgtcttg
+7013962/1
@CCFFFFFHHHHHJJJJJJJJJJJJJJJGIIJJJJJJJJJJJJJJJJJHH
@8025074/1
cctaggctttgctttaggatcatcatctggattttgaataggaaatttga
+8025074/1
CCCFFFFFHHHHHJJJJJJJJJJJJJJJJJHJJJJJJJJJJJIJJJJJJG
@4987755/1
gtcggtacaatgtaatatgagttttctttgttttcaaaggctctaactaa
+4987755/1
@@CFFDDFHHHGDFGHIIIDBHHIIIGIIIE>GIIGIEBDGFGHGGIIII
@3907224/1
gcttaacattgattttaaggcaaagattggagagtgtttgt
+3907224/1
CCCDFFFFDHGDFCHG>GHCGHEHIC>FHIIG:8CFEFGGF
@4988363/1
gtaattattgtagaaatatatgatcaccacattacagttatattcgaaaa
+4988363/1
B@BFFFFFHHHHHJJJJJJJJJJJJJJJJJJJJJJJJIJJJJJJJJJJJJ
@1704769/1
cggtgttttaattaaaaaattggtgggaggagaaatagtgattctgtagt
+1704769/1
?@@=DDDDHFHGGIFIIEFGGIE4FGGCGIGHGICGDHFFDAFGHEHII=
@6500101/1
cttggcttaagagagaaataaagagagaaatagaaaataaatatataaaa
+6500101/1
@@@DFDFFHHGHFGHAHIIIDEHHIHGIHJGHHJJJJJIEGIGHHHJJJI
@588822/1
ccacaagaaaaaaggttcttttacccccttcagaatataatag
+588822/1
@@@DFFFFBFHFDGG>F@9AHH9EEECHHGGIHB@BAG4BF@B
@7524510/1
gggtattatcacaatcatctttattaactaattggttttcaactgactct
+7524510/1
?@CDDFFFHHHHHJJJJJJJJJJJJJJJJJJJJJJHIJJJJJJJJJJJJJ
@8027007/1
cctcctgccactcatcataatgaacaatatcttcttttggattagtagaa
+8027007/1
CCCFFFFFHHHHHJJJJJJJJJJJJJJJJJJJJJJJJJJJJJJJJJJJJJ
@7525259/1
ggaatacaaggcaggaaatggtgaactgcctttcatgaggaaggccctct
+7525259/1
CCCFFFFFHHHHHJJIIHHIJFHIJJJJJJJJJJJJJJJJJJJJHJJJJI
@2812023/1
gctgagagtaattcgtcgcgcattctgttgtatatttatgctcacttcac
+2812023/1
CCCFFFFF?FDHB9;FGEIJJJJJJJJIF>?FDEIIIIGICG>FHCGGIE
@3365621/1
taaaatttaaaaatgttgctattgtttca
+3365621/1
@@@DDDDDBFD8<C?FG9@EB@HC<FH<9
@7526072/1
ccgtaccataacaaactgctacaggtagtgtcgacaattgtaccaagctc
+7526072/1
CCCFFFFFHHHHHJJJJJJJJJJJJHHIHHIJJJJJJJJJHIJJJJJJJJ
@7526092/1
tttgtctccaacccctacctcttcctcgcc
+7526092/1
???D;DDBBDDFDEAFGFF>EEHA4<C818
@2812734/1
gtttcacttttgttattggtttccttatcagtaatctcgaatctattatc
+2812734/1
@BCFFFFFGHHDFFFFHFHEHJDHCCEHGCGDHIBGEHGDGEFHDEEI<B
@7526387/1
gttcatctatatttttttaaggaagtaagtgcaggggaacgagaaccaat
+7526387/1
CC@FFFFFDFHHGIJHJJGIIIEGHFGIJJIIGHIIGGGJJEHAEHIIGH
@7015460/1
gctgcggcatgctttgcttctttcttagatctaccagtgcccatggcagc
+7015460/1
CCCFFFFFHHHHHJJJJJJJJJJJJJJJJJJGIJJJJHJJJJJJJJJJJJ
@4988878/1
taacaggaggtgcactggttacaggagatactggttgttgttgaggtggt
+4988878/1
CCCFFFFFHHFFHJJJJJIJJJJJJJJGIJJJJJHJJHIJIJJHIJBFH;
@3909570/1
gccaacagtaagacatggtagatgaggatactttaatctaatattatatt
+3909570/1
@@@DDDDDFDDFDAG@GF<IHH9HG@H@GGEG<F>GIGEECHCHIEGID?
@4989210/1
cgtggaagtaagaggtctttcatttaatgttttttgaaaagcctcacttg
+4989210/1
CCBFFFFFHHHHHJJFHIJJJJJJJJJJJHHIIJJIJJJJIIJJJJJJJJ
@7015882/1
gtggaggtgaaaagaatgatcttccaactgtcacaaacctgttagcagct
+7015882/1
CCCFFFFBFHHHHJJJJJJJJJJJJJJJJJJJJJJJJJJJJJJJJJJJJJ
@3366892/1
ggcataatgagtacatcatttacatcaccgtgatctaatatttgagc
+3366892/1
CCCFFFFDAFHAFGGCHJJJIICGGHIDFGC;FHCGIIIJGIIJ@GH
@4461288/1
gaattcataagttggttgttttttaagtgcatgttgaacatattcatgca
+4461288/1
@@@FFFFFHHH?DGEFHIGGGCGDIICGHFC?DDBFDGGEHIIG?DG@DF
@7016205/1
gctacaggtagtgtcgacaattgtaccaagctctggcattttcctgtgac
+7016205/1
CCCFFFFFDFHHHJJJJJJJJJJIJJJJJJJJJJJJJJJJJJIJJJIIIJ
@1158619/1
gcccattctccagctgtaatggaaacgactgcatt
+1158619/1
@@@DFDFFHHFHF@DHFBGHIHGJDIGHI>HGI94
@27272/1
gttgtaatatatcaaaaattcaatattaactttgaatatacattctacag
+27272/1
CCCFFFFFGHGGHJJIIGGJJJIJJJIJJIJJIJIJGIIFIIIJIIJJEH
@4461854/1
gtcgtgagaagctgcaacggctgctatagatggaacgttgat
+4461854/1
@@@DD<DAHHHFHB@BDFHGBB1C<GBFFFEG3DFCE2DB;9
@5998802/1
cagggccattatcgcatcatacggaatctgccgagtccttccttctagtg
+5998802/1
CCCFFFFFHHHHFGIIIJIJJJJIIIIJJJJJJIJFEHIIIJJJJGJJFH
@7017984/1
ctcttctggaaagcagctcttgcagcattgacactggcgttttggtgggc
+7017984/1
CCCFFFFFHHHHHJJJJJJJJJJJJJJJJJJJJJJJJJJHIJJJJIIJJI
@8028729/1
caccaattcactcccgggtggaaatactggtggtggaggatatgaagtat
+8028729/1
CCCFFFFFHHHHHJJJJJFHIIJIJJJJJJFHHIJJJJJJIJJJJIJFIJ
@5999162/1
cgataatcaagtgttggtgcattcataattcgggccttaactttagtgaa
+5999162/1
CCCFFFFFHHHHHGIJJGGH<CHJJJJIJJJJJJJJJJJJJJJJJJGHIJ
@1707346/1
gcaactcaggataactatagaggttcttctttcca
+1707346/1
@<<DBDFAFBAFAE@D>@H<@B;3C4AC4<B22CE
@1707859/1
ctctgctgttgctgttgttgctgaggctgctgtggtctctgctgttgctg
+1707859/1
@C@FFFFDFF>FHEHHIHIJJJCHIJIFGHGI?GG?D99?FHIA<DFHC9
@6000109/1
tctgtattagtctgcagaaaccaagaccgacttaaacaaattgattccaa
+6000109/1
?@@DBDDDFHAC??CDEHHGC@GADEG3E:CDG<<FEEHIIE>FGEE>G@
@5483359/1
gttgttgctgaggctgctgtggtctctgctgttgttgttgttgctgaggc
+5483359/1
?@@FB=DDHHHDHHIIIG@C?BHGIIIGHIICHICFHFGDBGHHIICGEH
@5483396/1
aatacattggttttgaataaaattaaggagtttcggaaacacgtttatta
+5483396/1
C@CFFEDFHHFHHIJIJJJJJJJJHJHGIJFHIIJIJJJJJJGBFHIIJI
@7528168/1
cccagccacaatgttacaaacctctagaggtagatatgtgtgcttgtgct
+7528168/1
BCCFDFFFHHHHHHIJJJJIJJJJJJJJJJCHHIIJJJIIGHHHIJIJJJ
@592237/1
cttctatcacatcggaggcaaccaatatgttcgtctcacccatgttaaat
+592237/1
@@@FFFFEBBFFD;FGEIGHHGHGGG3?FDFIEHCGG@EHCHHHJIEIIC
@1159835/1
gataaattagaatcatcccatagcaaatgatatttggtaggacgtgctgt
+1159835/1
@@CFFBEFHHF<FBD>FFEEHGIIBFEIIJGI4FHIG;?EH@FDDGHIGB
@7528379/1
agcattgtaatttcttgttcttcttgtttcttttctttaacatttctcac
+7528379/1
@CCFFFFEHGHHHJIJJHIJJJJIJJJJJGJJJJIJJJIIIIIJJJJJJJ
@7528410/1
ggctctgaaggttgtattgttctggtattatgagtgttacttctcatcct
+7528410/1
CCCFFFFDHHHDHIIJJJJJIJJJJJJJJJJJJJIHFGIHIIJJJJJJJE
@3367946/1
ctccattagttttcttccaactagtga
+3367946/1
@@@D?DDBDFAFHEHD@<AI;BBC::<
@7020210/1
ctgtaattgcgataaggtttttcaggattgatagatacatcataatgatg
+7020210/1
CCCFFFFFHHHHHJJJJCHIIJJJJJGIJJJJJJJJJIJJIIJJIJJIJJ
@1160327/1
gtttacaattagaatttataagtgttgcggttaaaccaagaacatgtggc
+1160327/1
C@@FFFD?4DD>BA?FGH9E<CFEHFHEIBH@EHCEAGGIGGHGGIGG9@
@6504512/1
ctcagaatcgagtagcctttgctcagcatctcgaggaaccaagtagcatg
+6504512/1
CCCFFFFFHHHHDGHJJJJJJJJJJJJJJJJJJJJJJJJJJJJHIJJJJJ
@5484489/1
gcctcctgcggaccattagttgaagttccagccctcagataatcccatat
+5484489/1
@<<DFFFDHFHADIGHIGIJJJJIIHIHIIJEHIJIGIJIIGIIIGBGCH
@2257269/1
gtccgactgatgatttgaggttcttgtggaattgtgacactttgatgttg
+2257269/1
B@CFFFFFFFHHHJJIJEHGFEHGGEHEEGGIEGGA>FDFHIIEBHGIDG
@2257340/1
gtccgactgatgatttgaggttcttgtggaattgtgacactttgatgttg
+2257340/1
CCCFFFFFHHGHGEGGIHGGAFGCAHHGGGIIII9FCHGGHIIEF>FFC@
@3368649/1
ctttagtaaacttaaccctttgagaatctgttaaaggttttcgttgctca
+3368649/1
@<BFFDFDDFHD?BGGHEHIIFGIFJGIIJGEGIGH<GGGHGBGII@BFD
@7020935/1
tggccaatagctgtgggttatatggtgattgatgccattcaactttgcat
+7020935/1
CCCFFF?DHHHHHHJJJHIJJJJJJHHJJJJJJJJJJJJJJJJJJJJJJJ
@4991552/1
ccatactctggctgccgaatgccacaattggtaagtgaatttcgagcatg
+4991552/1
CCCFFFFFHGHHHJJJJJJJJJJJJJJJJJJDFHJGHIJJJJJJJJJJJJ
@7021379/1
atataagattacaattcttaacattttttctttaaacaaagaacattgga
+7021379/1
CCCFFFFFHHHHHJJJJJJJJJJJJJJJJJJJJJJJJJJJJJJJJJJJJI
@3911475/1
ccatatcatattatacctgaaggcttttgggtcgtgagaagctgcaacgg
+3911475/1
<@@FFDBDBDHHDGBHICHGGE>FBEFCCFGD9???DDD4?DE<BBFG<F
@6003156/1
acggaaagcagcgagatgagcataataggtaggtgcagggtatgaaactg
+6003156/1
?@@DDDFFFFFGGJJDIIJFEGIHGHIJJHGEGJJEHGAA9BBDEGIGGG
@3911946/1
ctctatttcattgtgcattaatctatagaaaattttccaaacagtattta
+3911946/1
@@@DDDDDFBFFHFEIICII9EHEHIIIIIGIIEEHHGGIIHGC@HHGIG
@1709356/1
cactaatcttcaatacattggttttgaataaaattaaggagtttcggaaa
+1709356/1
CC@FFFFBDHHFAHHJGEFFGHGGHI7BFH>H@@FHGI9<FF>AF@GGDD
@8030967/1
ttggtgggtaggggttgtttccctagactgtggttgagacacttgctggg
+8030967/1
BBCFDDFFFHHHHJGIJJJJJJJJJJJIJJIJJHIJJJJJJJJJJJJJJJ
@1709501/1
cactgactaaaatattgttcaagttcacgaggagtattcttggaaacaat
+1709501/1
CCCFFFFFHHGHGIJJGHCEHGIGHIJJIG<AHB??CDHHGECFCGGGHH
@3912672/1
cgatgctagctttcttaaatctggtt
+3912672/1
@@@FFFFFDDFHHEGABBHJGG@FEH
@6004814/1
gtcttctctgcactgtgacagtcttcaagcactgagttagaatacca
+6004814/1
@?@DDEFFHHHHHJJIJJJJJIIIJJIJHIJJIJJJGBFGIIIJIJJ
@594599/1
ggaataaagtcattaaccttcaaaatttttccgaggtttaaattttttcc
+594599/1
C@CFFFFFGFHHGJIIJJIJIIGIEHHDHIJJDGIJEHIJJGFIIIIGAC
@4994357/1
ccggtttctcaaaacatggtgctggatgaggaaatttttcataaagaagt
+4994357/1
BCCFDFFFHHHHHJJJJJJHHIJJJJJJJJJJJJJJJJJJJJJJJJJJJD
@4463784/1
ggatatctttcagttcttcaacaaa
+4463784/1
@@;DB?DFF<B>FFAB@@IBBG@FG
@3369815/1
cttcagaatataatagtttcaattcatttgatttatgcttaataagcatt
+3369815/1
CCCFFFFFHHHHHJIIHHIIJJJJJJFJJJJIJJIJJEHICHIJJIJIGJ
@4463912/1
ctcgaatctattatctcttggacaag
+4463912/1
@@@DDDDDHD<4DFEFGGGFG@DDGE
@1161100/1
ccggtcttcactgcagcctgactggtgagaaccctcaccgctgtcatgct
+1161100/1
@@@FDDDFHHHGGJ@DHGIJIJJJJHGJJIIIGJJJJJJGJIJ>HHIJIF
@1161127/1
gcactgagttagaataccaacctgaatttcagcaattttcttaatggatg
+1161127/1
??<DD8?B=CBAFHCHEG:3CGIGGA@BHFH<CG;EHCH9BGFEAB?39?
@4464049/1
taacttaaagctgactttagtacatcgcctggagacatgactacacaacc
+4464049/1
CCCFFFFDHDFAHIJGIJAGCIHIGEIFIHH@FH?FGIIHHIGIGGHCHI
@4995160/1
gtcgtgcatggtttaagaaagaccaaaggtttctgttgagctagtcattt
+4995160/1
B@CFBDFFGHGDFIIIIHIGJJJJJJIHIGIHGCHHIJEHJJJJIIJIJJ
@4464718/1
ttttataataatattgccggcttttggttgttccaggccttgg
+4464718/1
@@@DD<DAFF8BFFFI@AGBE1CDFFAGDA0:B@DD@GBBDFC
@6507439/1
agagactcgtccaatcagattgaaaaaaacaagttgtataacacaattaa
+6507439/1
@CCFFFFFHHHHHJJJJJJJJJJIJJJJJJJJJHIIHIJJJJJJJJJJJJ
@1162004/1
gtttccttatcagtaatctcgaatctattatctcttggacaagttgttat
+1162004/1
@BCDDFFFHHHHHIJJGIJIIHGJIJ<CHIIIIJGIJDAFE=DHHIGFGA
@4464905/1
ccaaccgttaacggagtttgctgtcgaatactctgagctt
+4464905/1
@C<DDDDDFDFDFIGI8EHGIBH>F=DDH=D9GHI@FHEG
@5485069/1
ggctattttagcatggaatgtgatctccaagttgtgaatcaatttcagga
+5485069/1
CCCFFFFFHHHHHJJJJJJJIJJJJJJJJJJIJJIJJJJJJJJJJJJJJJ
@4996045/1
gtcgctttatgcaaataaattggcatcccacttttatgaatgattttgat
+4996045/1
@C@FDFFFGDFHHIGDFG>FIEGGIGGEHGIIIEIEGEGDFGDHGIIFGE
@4465799/1
tcgcaaggtaacgtaaaacaatatctattcaacaaaggaatagcagattc
+4465799/1
@@@FADDFDFBBFBGHIGCG9A?BCADG<GHCHH=GBGGHIEGF@CFEGC
@595097/1
ccttgatttcctccagcacctcttctttgtctccaacccctacctcttcc
+595097/1
C@BFFFFFHHBDFIIEGIHCGGIEIGGHHC9H@GGGIIIJIIEG@HIAA?
@4997100/1
aagagggttaactttataatcaatcggcatttctttcagaccaaaatttc
+4997100/1
CCCFFFFDHHHHHJJJJIJJJJJJJJJJJJJJJJJJJJJJJJJJJJJJJJ
@7531510/1
cgtcagttttaatgcttccaacacgttgaactaaacttggatcagtagtg
+7531510/1
?@?DDDDDDF??ACEFHHIIIIIEHE@GBFF@ECHGGIII@FHDD0?DBG
@2817695/1
agagtcttcaaattttgtaagattttgtagcatctggtaggattcaatcc
+2817695/1
B@BFDFFFHHHHHJJIJIGGGH>FHIDGGCCHIJJIJ4CEFCFDHHC<EF
@7532108/1
cttactttaaaatcaaaatccttcatttctcccgatacaatttcttgttt
+7532108/1
CCCFFFFFHHHHHGJEAFIHIIIJJJJJJJJJJJJJJJJJIJJJJJJIJJ
@6009586/1
ctgaggctgctgtggtctctgctgttgctgaggctgttgtggtctctgct
+6009586/1
@@@DDDDFHGHHAFEFHGGGCFGGFEADHE9?FADFGFGHEIDGGHGIIC
@31551/1
ctgctaattttgcttggtgtttgttttctcctactccgacaa
+31551/1
@@@?DDDBHFHGGJJIFAFEHDEB;FHDGIEHHIGH:CH:@F
@1711220/1
gtggcagaaccctacctcgaacttccatcatattgtttgatatcgccagt
+1711220/1
@@<DDFFFGHFDHEIJJIGEGE;FFCHIHECHGD@?DFEEGEG0?DHBG?
@4465987/1
ctcttttaccattgtacgagtttgagcatcattcattttcttcattgtaa
+4465987/1
CCCFFFFDDFHHHJIGIJCFCFHHGEFGIIJFJDIGIGIEB@HIGFGFIE
@3914549/1
atgacatggggaagtcaattgctaatattgccatcaacgttcactgtcta
+3914549/1
@@@DDEFF<FDF?GEGGDAHGHGIGGIIDHIIFG;GG;FGDHIGIG<D@C
@8034572/1
cctagacttgtgcaccagctaaagaagacttatctttaaacggcagcttt
+8034572/1
CCCFFFFFHHGHHJJIJJJJJIJJJIIGIJJJJJJJJJJJJJJJJJJJJJ
@3372433/1
atgacacttaggtcgtgcatggtttaagaaagaccaaaggtttctgttga
+3372433/1
@C@DFFFAD>FDAFHHHDE@HHHGIGIHH<FE@3DG3DFC9B<DGCDC<<
@8034906/1
ctgggaatcctttgtgagccacatcaatgttaaggaatggtttccaacca
+8034906/1
CCCFFFFFHHHHHJJJJJJJJJJJJJJJJJJJJJJJJJJJDHIJJJJJJJ
@6509685/1
ctccagggctatgtgcacgcttatcctcaaaaagatgtcttgtaattagg
+6509685/1
CCCFFFFFHFGHHIIFIIJJJJHHJJEIGIIIIIHGIIIIJJFGGIJJJI
@6509912/1
tcaagatagaacccaattctggcccaagaggagagcttttattgaat
+6509912/1
CCCFFFFFHHHHHJJJJJJJJJJJJJJJJJJJJJJJJJJJJJJJJIJ
@7031680/1
tgttgctgttgttgctgaggctgctgtggtctctgctgttgctgttgttg
+7031680/1
CCBFFFFFHHHHHJJJJJJJJJJIJJIIJHIJJJJJJIIIIJJJHIJHII
@1164212/1
tctatgttctatttctgcttctctaggatcaacagcaggatctgcaattt
+1164212/1
CCCFFFDEHFBHDGIJJJIIJIIIJGIGHGBGGGGCEGGH>GIEIGGGIJ
@3373441/1
gcttcggccacttctttgaactaagtacagcgaaattcttattcgattga
+3373441/1
?@@DFF8DF:FHHHG<D9EFGGIIIFHAFH3C<D>FCDG<BBBFE8?@F>
@8035703/1
atccataataagtctaaatagaccttcagggtcttcatgggcttctatta
+8035703/1
CCCFFFFFHHHGHIJJJJJJJIJGJJJIIJJCCFGHIJJIIFHHIJIIJB
@8035823/1
gttgcagttaaaccaagaacatgtggcctatcctctggaggaattccttt
+8035823/1
@@@DDD?DDHDFH;GEBBDFBFGHH@GHIG@FEHIEHGIGIGIIIICEGI
@6510433/1
gtcatctaataattctttagcctctaaaccttcatctttatcagtaattt
+6510433/1
@BCFFFFFHHHHHJJJJJJJJJJJJJJJJJJJJJJJJJJJJJJJIJJJJJ
@6510819/1
ggtatatataagattacaattcttaacattttttctttaaacaaagaaca
+6510819/1
BC@FFFFFHHHHHJJIJJJJJJJJJJJJJJJJJJJJJJJJJJJJJJJJJJ
@2261128/1
ccaggaacttcccagtcatcaggaataaagtcattaaccttcaa
+2261128/1
?@@DDDBDHFHFFG<FBF<FAG>CFHG@ADBHIGGH>GHIG@F>
@33398/1
gtgtttttgagctcatacttaatccaatgacatggggaagtcaattgcta
+33398/1
@BBDDFFFHHFHGJIIJHIIIJJJJGIJJIIIH@DHJCGHDHHGIGJDF4
@1714235/1
cttggctttagcactgcatctacacaaagggccatcattcatttctcctg
+1714235/1
@@@D?DA=FF4CFFFFIIIH<HHEFEEAC;?AFFCFFIIFGIII9?BFFI
@1167423/1
aaagtcattaaccttcaaaatttttccgaggtttaaattttttccgctgt
+1167423/1
CCCFFFFFHGFHHJGIGIIIJJJJIJJJ:FH1?BFEHIIJJI>>@FEG64
@3916372/1
ggttgttgttgaggtggtagttgag
+3916372/1
@@=DDAD:CDBDFF2A?8CFCEH@<
@2262399/1
cagcattataaggaaaaggcactgactgtgtgtaataataatgctgtgac
+2262399/1
B@CFFDFFAHHHFIIIIBHIIJJIDHEG>DDH9ECGIIIIJJDIBEFFFG
@1168229/1
ggatgcataagtcattcctctatcaggtaagacaacaatcacaagtttta
+1168229/1
CC@FFFFFDDHGDIIIHIIHIIIJIJJBFHGIJGJGEGI;DFGHH<FHEF
@3916718/1
cgctaatttaaaaattgaatagtttttatgaaatgagtcagaattttcgt
+3916718/1
@@@FDDDFHHHFDA>GEAAEEG<<EBEAHGIH@<G?GFHGIGED?D>FE?
@3917235/1
ctgctgagtactgtccttactcatacctgacatgtcatatatatcttgta
+3917235/1
CCCFBFFFHHGHABFG@FGGIIJHIIGGIIIIGGGIIIJIIJJIJIGGBA
@1715329/1
tcttcattttcggtttcgtaggcagg
+1715329/1
@@@FFD?D>FDHAAGGEBH9;FHGIB
@7534352/1
atgctctttctcaacaagatggtacctagctctaaatgccacaagatggg
+7534352/1
CCCFFFFFHHHHHJJJIHHIJJHIIJJJJJJIJJJJJJIJJJJJJJIJJJ
@8036893/1
tgaaaacatttgataaaaaatatatcgtaaaatagggtcacaactaacaa
+8036893/1
CCCFFFFFHHHHHJJJJJJJJJJJJJJHIJJJJJJJJHHIIJJJJJJJJJ
@5004106/1
ctgcattaaaatccgaatcctttaatgaaattatctggagctcatcaagc
+5004106/1
@@@FFFFFGGHHHJJJJJJJJJJJGIJJJJJJJJJIIJJJJIJIJJJJII
@6011982/1
gggacatgaggtgaaattattggtatttcttttttccaaattgcctctcc
+6011982/1
CCCFFFFFHHGCFHHIIJJJJJJFHJIIIIDHIJJJIIIJJJJJJIJJJI
@5488187/1
catgttggagtcaagcgggtgaaagtatcacttggaagtttagcacagta
+5488187/1
@C@FDEFFFHBFHGIIGJJ<CGIGIGHGIJJJGIIGIJBFGIIJJIJJDH
@7536104/1
ctaaaatattgttcaagttcacgaggagtattcttggaaacaattttata
+7536104/1
CCCFFFFFHHHDHEHHGIGIJHHJJJIIGGEHIJIIJIJJJJGIIIIJJJ
@3377709/1
gtgctcctgaccaacttgaagacaagg
+3377709/1
=?8D7;AB84C?AFEHID<F>FAHIF?
@3377976/1
ccgcagattaaaatttttaagtacgactaagtgagcaca
+3377976/1
@@@FFFDADAFHHEC<GBF@F<EHBCBB@BG?GG>99??
@5489073/1
ctcagagctaccttggcagctgctaattttgcttggtgtttgttttctcc
+5489073/1
CCCFFFFFHHHHHJJJJJJJJJJJJJJJJJJJJJJJFGHJJJHIJJJJIJ
@3378757/1
gtcaactcatgttgcaaaacatgtaaaaat
+3378757/1
@?<BDFFB4D?F8<<BFBHGAAC:AC@@38
@3378897/1
tggtccattaatataaaatggttcaacttctttggtgtac
+3378897/1
@@@DDFFFBHFHGIAFDFH>F<AFE@4EHGHIDGH8C:BE
@7537882/1
gttcatatttcggagtcgtccctcttctggaaagcagctcttgcagcatt
+7537882/1
CCCFFFFFHHHHHJJIJJIJJJJJJJJJJJIJJJIJJJJJJJJJJJJJJJ
@7538011/1
cagataatcccatatcattgagacattaacttgcgtagcatactttatcg
+7538011/1
CCCFFFFFHHHHHJJJJJJJJJJJJJJJJJJJJJJJJJJJJJJJJJJJJJ
@601223/1
tgaccatggaggataattcctgaattatttcttgacgatgttgctgaact
+601223/1
@@@DFDDDDDDHDG@FGIIGHH9C@FEHGIGIFGHIIEDH;DDHH@DGGG
@601246/1
ctcttctggaaagcagctcttgcagcattg
+601246/1
=;;?;B;DHHHF>F?F9CCEH<FGGGICHA
@3918759/1
gtcggaatacaaggcaggaaatggtgaactgcctttcatgaggaaggccc
+3918759/1
??@DDFFF3??FFIGGHI<C@CFGHCH@GIGCDD<9BABFGBGECFHGIF
@7539705/1
aagaacaatgagtgagagcttgcaagaggtaacttctgtcttgaaatctg
+7539705/1
??@DDDDDHHGHFGGHIGGHIGGEICFHGFHGCHAGIEBGF@<F>GIEIG
@1168607/1
ctgataaattagaatcatcccatagcaaatgatatttggtaggacgtgct
+1168607/1
@@@D?DDDF<4CFB>ADE@@=GDGG@E:FA<CCBFFGGHFDHGI9??D9D
@2265834/1
tgtcattcacttactttttaccagtcccttcagttaatatgctttaactg
+2265834/1
BCBDFFFFHHGDHBGHGIIIIHIGFDHJ>FGGHGGC>GAGHEIIIIGGH<
@4470390/1
gtacgctcaaacatgcaaatgtgacattattgacta
+4470390/1
B@BFFFFFHDHHHFGHGEHJIFHGE@HFHGEIHHIE
@6515411/1
cttttggactacaataaaagttattccaggtttataatctccttctaact
+6515411/1
@@@FF>DFFFDHGEHHGGGIHFAHIEADFBAFH>GF9:??FBDFBGIGGF
@2821900/1
ttcttgtggaattgtgacactttgatgttgtaaggtgctgaggcaagtgt
+2821900/1
BCCFFFFFGHHGHJJGIGHIIJJIIGGHHGHCGIGFHEGIGGCGGGABDB
@7039061/1
cacagaactcagcaactctcggatcttctatccttatctca
+7039061/1
@@@DD;DB??DFFEGGHGHCAF@;8??BFCFGHBD>D>G<B
@1718276/1
ctgaagaagacatccccgtaccataacaaactgctacaggtagtgtcgac
+1718276/1
CCCFFEDBHDHHHJIJAGFGIJJJ>GIF@FH@CGIIJIIGFAH3BGIIGG
@1168912/1
cctatgactcccaagctgctatgagt
+1168912/1
@@@DDFDFFFFH?D?D9@DEHGHB4<
@7040203/1
cttgtcttccacccttttttttgttcctttttgaattgaaatcacctgct
+7040203/1
CCCFFFDFHFFHHGHJJJJJJIGHIJGIIJJJJFHIJIIJJJIJJIJJIJ
@1170323/1
ggcggtaccatggtataactatcttattgagataattatcttttgaaaca
+1170323/1
@C@FF@DFHHDHGHGJGIFIJGGJJGIEEGGEHIIJGIJIIJGGGHIJII
@5008880/1
gttgccactgctgttgttgaggctgctgtgg
+5008880/1
@@@DFFDFDHHFHAEFFBFEHIICHBFH<FB
@3919852/1
gtaaataacaaagaatggaaggccaaaatttgttcacactgttcctggct
+3919852/1
@@@DDDEDHFFAHII<GG?FCGB@EA@EAEGIEEG@HCHGG9?<GGEH@3
@3920206/1
cgacaattgtaccaagctctggcattttcctgtgactgatttttcttcaa
+3920206/1
@CCFFFDDBDFFFGEHEIEGEEG3CHCIJI@FHGHIIJIG@CGI9BGG@G
@5010320/1
ggttcaagatcattttaaactgtccttctgacacaccatctctgtaaaag
+5010320/1
@C@FFFFFHDHHHJJJJJJJJJIJJJJJJJJJJJJJJJJJJJJJIJIJJI
@8041501/1
ctctacctgatctggaccagtggcgtatttacagaagcaaggttggccta
+8041501/1
@CCFFFFFHAFHHJJJJJJJCFGIIFHIIJIJJJJEGGGIJJGIGHIIID
@6517630/1
aggtgatatatttttgcatctgttataaatgtaggaagttatcaagaaat
+6517630/1
@BBADEFFHHHHHJJIJJJJJJJJJJJJGJIHIJJIJJHIJJJJJIJJJJ
@604646/1
gcctcatgttataacattatgcagttcattacctaagatatttgttatga
+604646/1
CCCFFFFFHHHHHIJJJGJIIIIJGIGIGGIDH@EGHIIGHIJJGECHD@
@8041965/1
gcagtatgttttccaacagtcataataaattcattagactgtcgatgaag
+8041965/1
@@@FDFFFHHHHHJJJJIIJJJJJJJJJIIIIIJJIJJJJJHIJBHHFII
@8042152/1
gcatagttcctgctttagggtttcttccgctaatttaaaa
+8042152/1
CCCFFFFFHHHHHJJJJJJJGHJJJJJJJJJJJJJJJJJJ
@2823912/1
cgcctggtcatgcataattcttgtagaagaccaatagggttgcccatcat
+2823912/1
CCCFFFFBFHGHHJJGGIJGJIIJJJIGG3AFAC@FE@G?CGHHHGIJJI
@606055/1
gcaccttcaacaccacactcctcaaggtacacccctataagggcttcgat
+606055/1
@@@D?DDDH4CFFCGIIII>EHHGGG<:?FEIIHIIIIGG<B9;?;DH?D
@2824307/1
gcttctgtaaaacgccaataattgttctttcatgatactctcaagatccc
+2824307/1
@@@FDDFFHHGFHIIIJIJGHIIJIGGIGHIJJJIJIHGIGCEIIJGIHI
@7041550/1
cctcagataatcccatatcattgagacattaacttgcgtagcatacttta
+7041550/1
CCCFFFFFHHHHHJJJJJJJJJJJJJJJJJJJJJJJJJIIJJJJJJJJJJ
@2269600/1
ccacaaatccacttggaaaactgtttatcatagatccgacgacacttttt
+2269600/1
CCCFFFFFHHHH<FEGGHHGEGIHHGIJIEHGGHIJJIIJIFAGGHGIIJ
@1172314/1
ccttaacttgcattaaatcacatcacattaccacatttctcaaattcagt
+1172314/1
CCCFFFFFHHGGHGIJIJGGEGIFIIJJCGHIEHGGHGIHGGI9FHEHH>
@7041922/1
tagtgctccaatcgcattccctttcacactagggacatgaggtgaaatta
+7041922/1
BCCDFFFFHHHHHJJJJJJJJJJJJJJJIJJJJJJJJJJJJJGHIIJJJJ
@7042294/1
ctcgtttcgcaattatccaatattatctatagaatatcagctgatatgtg
+7042294/1
B@BFBDDFHGHGHJJIIJIIHJGGIIIIIIGIJJIJIIJJJGHJIJIHBH
@3922294/1
ctaaacctttttaaaacatcttcttgttttctatgt
+3922294/1
@@CDBDDDF8AFHHIGIHEHGIHG@F9AAGHHIEGF
@7042930/1
gtcgctttatgcaaataaattggcatcccacttttatgaatgattttgat
+7042930/1
CB@FFFFFHHHHHJIJJJJIJJJJJJJJJJJIJJJJJJJJJJJJJJJJIJ
@6015295/1
gttccaaaattttctctataagatggatgagttagagcaagttgtaata
+6015295/1
?@@DDDD>DFBDHHIIGDCAEHG@>FGHGIIBFCG@CAHEGHHIGBBG<
@1173645/1
cttcttcatcagggaaattagttattccactccttttcccgtttttatta
+1173645/1
CCCFFFEEDFFDHEBFHIEFGHHECGEGHE>FGBBF9?FHBBFFGE9DD4
@1719781/1
taggtcgaccttctcggccaagattaggcctacgtggacaggtgaacatg
+1719781/1
@B@FDFFFHHHHFGIIIII8FGE@HD>FHHIJGDFHGIJEGG=CDEGJIG
@5491904/1
cagcaggtgggtgagtaacatcagctccgagaaatattacaggttcgttg
+5491904/1
CCCFFFFDHHHDFHJHIJJJJJJJJJJJJJJJJJJIJIJJJJJHIJJJJJ
@7540807/1
aagcaggatgacacttaggtcgtgcatggtttaagaaagaccaaaggttt
+7540807/1
?@@DDDDDBFDFBBAFF@?FHG@@C?CFB?EFFHI>DHCHICBBGEB9??
@7541359/1
gggtaggggttgtttccctagactgtggttgagacacttgctggggagg
+7541359/1
@@@DDDADD@DHHIIGGEIDD?CFHIIIIICGGIIIGCHGGIBFHA;AA
@7541412/1
tgcctttgttgctgctgtggtggttcttgcctttgcagctgttgtggtgg
+7541412/1
CCCFFFFFHHHHHJIIJIJJFHIFHHHJJJIGHIIIIHIIJGIIGIIAGI
@7542224/1
cgagaaaatggcgatgcacctacggcacagacaaaattgatttctgccac
+7542224/1
@@CFFFFFHHHHHJJJIJIEGGIJIEGIIIJIGEDFHIHIGIIJIJJJDH
@39819/1
cgtccctcttctggaaagcagctcttgcagcattgacactggcgttttgg
+39819/1
CCCFFFDDHHHHHI@HIBH9GGIIIIIIIGHEH>DHGIIIEAHHDHGGCH
@8043743/1
gtaggtgcagggtatgaaactgaacgtgtacacctggtaaagaggtgaca
+8043743/1
CCCFFDFFHHHHCGHJJJJJJJJJJJHJIJJJJJJJJHHIJJJJJBFHIJ
@7542606/1
gcctagacttgtgcaccagctaaagaagacttatctttaaacggcagctt
+7542606/1
@@CFFDDFH>FDFHIIIJHIIIJIHHHEHHEGBFHHIGHGIJIJJJIJCG
@4475226/1
caaagatagtaagttatttcttctaaattctgctctgataaattagaatc
+4475226/1
CCCFFFFFFA?FDACBFG@HI<FHDHIIJIIIIJIFEGGEHIGHHIIIID
@2825201/1
cttccttctagtgcttcttccaaagcaaataatgaaacttgtgccatcca
+2825201/1
CCCFFFFFGGHHHIEIIJEHG>@HIICIGGIJJJIIJJEEHDHGIJJIJG
@4475363/1
ggagaattgagagaagctttactctgtagcattgtaatttcttg
+4475363/1
@@@FDDDDFHDDF=GI9EHACGGHDGG>HHFGIJJJGGGIIJII
@8044176/1
gtacataataataaataatcaagtaaaaagaaaagaaaaataaaataaaa
+8044176/1
@C@FDEFFHHGHHJJIGIHIIIIIFHIJGHJIIJIEFHHIGHJIFIIIJJ
@4475451/1
cgctatgtagtaagacatcaatattttaaataaaatatttctctttc
+4475451/1
@<@DDDDBFBDFAGFBFHGIIIJJJIJIJDG@E>FFBFIECIIJJIH
@8044485/1
gcgacgagacagcactttactaggcatagggtgtcccacaatatcttgtt
+8044485/1
CCCFFFFFHHHHHJJJJJJJJJJJJJIJJJJFHGHIIIIIJJJJJJJJHI
@40675/1
gctgggaatcctttgtgagccacatcaatgttaaggaatggtttccaacc
+40675/1
?@@D7BB?FHHGFEGGEGHHI9BGAFEEFEGGGIHGGGIGA@F@FHFGEA
@2271961/1
cttcaataacattactcatttctgataggttctgcaatttccaagaaact
+2271961/1
@@@FBFADDDDABGGIEBGFIGCHIJ<BDC9FHHHI9FGHIJJIDEFG9F
@4476173/1
gcctcatgttataacattatgcagttcattacctaagatatttgttatga
+4476173/1
@@@FFD?DFFHHHJJJJJCDHFFHHHGIJIIIGICAFFGFIEG>DH@GHE
@2272048/1
ccaatcaattatgatactgtctccttcaacaatcgtcggtacaatgtaat
+2272048/1
=;?BDEDDHHHGHIIIIIIIIDHEH@EFBBFFHIBCEH8GGG>49BFEDE
@1174868/1
ggccctcttcattttcggtttcgta
+1174868/1
@?@DDDDAFDHFHIIIIGEFAH7A3
@2826328/1
ctccaaaattgtaaatccaggaacttcccagtcatcaggaataaagtcat
+2826328/1
@CCFFFADHHHDHIGIIIIIBEHGGEGCHG>CCGC119?G;CGGICB?F@
@608078/1
ccgccatattgtagctttggtggtggcagaaccctacctcgaacttccat
+608078/1
@@@DDDDBDHFDH<:C?CA;3<?CBDGGIGI>DFBBFGGB88BF@FD<<4
@4476534/1
ctgattacttcttctcgaggtggctgcagtttccatatcatattatacct
+4476534/1
CCCFFFFFHGHHHJIIIIGE<C7F>FHIJ@GHIJDGGIGIDD<>BDAHGG
@2272466/1
gtaacttctgtcttgaaatctgtagcccaatattgattccagaacttccg
+2272466/1
@@@FFFFFGHFHFGBBFDHIICFEEFHGGAGHBH@EGGBACF<FHIHG3@
@4476802/1
gtacaggtcaaatccatctttgtaaa
+4476802/1
@@@DAD?A:<?DA@CG<G@?BFFFGD
@608409/1
ggaacgagaaccaatttcttttttaaaataatcagcaaaatccaaa
+608409/1
CCCFFFFFFHHH?=FGE<F>HHIIGIIIIIAFBAFEGEGGGGGGEI
@7044954/1
ggacctttggcacatccacgatttcggcagcttttacctcattttcactc
+7044954/1
=;?DABDDHGFDHIGEHFEGGFHII<DEGGGGHEGGGHIG>AEIGIFIHG
@609110/1
gtgccatccattttatagctactctaaaaacacggtcttttccttcccct
+609110/1
C@@FFFFFHHHHFFEHBDAHGIIIIIIIIIIIIIIHCFCGIIGIFIIIHI
@5493496/1
gtttttatgaaatgagtcagaattttcgtttggagcaaatacaatgtatt
+5493496/1
CBCFFFFFHHHGHJJJIJIJJJJJJJJJJJJJJJJJJJJJJJJJJJIJJJ
@5493887/1
tgtaggaactggactgcattaaaatccgaatcctttaatgaaattatctc
+5493887/1
CCCFFFFFHHHHHJJJJJJJJJJJJJJJJJJJJJJJJJJJJJIJJJJJJJ
@7544277/1
ctctggtatccaaaggcactgttttcaccggaggaatttgtttgtgattt
+7544277/1
CCCFFFDFHHHHHJJJJJJJJHJJJJJJJJJIJJIJJJJJIJJJIJJJJJ
@6018564/1
gccctttgttttccttcttttttatttttgcaaataatccgtgcagtatg
+6018564/1
@@@DFFFFHHGHFEHIJJJJJJJIIIJIJIEIGCHH@GIJIGIIIGDDGE
@2828013/1
cagcaacagattcaaaaacatcacctagtgcttttggtacctctacatct
+2828013/1
CCCFFFFFHFFHGIIIGGG@H@HIIIBEHGHCCHBFBHCHDGGIIIIIEI
@41532/1
cagcacagaataatcttgtatgatgtctcttttggactacaataaaagtt
+41532/1
@@?DDA???A<CA:<AC4CDCFE9ACH>HAHCH4E9C3;?DB4DDDDG94
@41707/1
tggtgatcaaaactaaatgcgatgtcttcctctatttcttgattattaat
+41707/1
;@@=DDDDFF?DHGG@GHHFD7AEAFGIHGIGI@HHIIICHH>D@BAGGI
@5016963/1
cttttttgaaacgaaatagttttttacaatactgctgtaatgtaaaagca
+5016963/1
BCCFFFFFHHGFHJJJJJJHHIJJIJJJJJJIJJIJJJJJJJJJJJJJII
@3391715/1
gcaggatgacacttaggtcgtgcatggtttaagaaagaccaaaggtttct
+3391715/1
@7@DFFFDFHGF>DBCF?BDC<EGGIFCF3CFGEGG>GHIBGG9>?<DB?
@5018087/1
ctatcctctggaggaattcctttaaactgatccatgatcaatctcatagg
+5018087/1
CCCFFFFFHHHHHJJJJJJJJJJJJJJJJJJJJJJJJJJJJJJJJJJJJJ
@7546105/1
atctaacctctacaattttgttttgtttctcctccatttccaattatttc
+7546105/1
@CCFFFFFHHHHHJJJJJJJGHIJJCGIIJJIJJJJJJJJJJJJJJJJJJ
@5018964/1
cccgatgctagctttcttaaatctggttctctaa
+5018964/1
@@<DD8DDFFF8B@CEBFHIE<ACA<HCH?C>E9
@3392116/1
ccttaatctagccacttcagccttatgcct
+3392116/1
CCCFFDEDFDHFHEEGF>BCG?FH<HCFE@
@1723288/1
gctaaatcttcaagtacatagtacataactttagctgtcgtctttctttc
+1723288/1
CCCFFDFFHFHHGJ<EE@CHIGIJIJEJJIGJCFHCBFGGFCHICGH>FE
@5495841/1
cagagactcgtccaatcagattgaaaaaaacaagttgtataacacaatta
+5495841/1
CCCFFFFFHHHHHJJJJJJJJJJIJJJJJJJJJJGIJIJJJIJJJJJJJJ
@3926491/1
ccatttccaattatttcctttttctgacatcttcttggtaacaagtattc
+3926491/1
@@CFFFFFDHFHGFEHGGIFHIIIHIIIJIIIIHGHHJ?CBFHEGGE<FF
@3393198/1
ccttaatctagccacttcagccttatgcctctcaaactcaagctgtcgct
+3393198/1
B@CDDEFFFFFDDHGHJEHGIEHICHHJI<GCC?E?EE@GIIGI@GIG90
@3393265/1
cttcagaatataatagtttcaattcatttgatttatgcttaataagcatt
+3393265/1
@CCFFFFF?CFFHIBEEHIIJJJJDBHIJIIJJJIJFIIIDGI@@GG@FG
@1179994/1
ggatgcataagtcattcctctatcagg
+1179994/1
?<@<BDDDHGH??@@GGGGH>IGIII<
@3393585/1
gctcaatttaccttcatccttgttttcaaagttgataaataatattaatg
+3393585/1
@CCFFDFFHHHHFHIIJIEHHHDHGIEHGGIHEGFGCHHIJEIBHHHBHG
@6523994/1
gccctcttcattttcggtttcgtaggcaggtggaggccatcgcctgg
+6523994/1
@@@DDDDDHHHFDIGII?F?F@HDHDBFGE:C?8?DBFC9;FEFFHG
@3927463/1
ctgaggagcatgttcttgcctttgttgctgctgtggtggttcttgccttt
+3927463/1
CCCFFDFF?BAFFHGIIHAEHCGHEGEHHIJEEGEF;C=FEGAHGFHIGC
@610763/1
gttgctgtttacaccaacgataaaatcaggctttatgtttttgtattctt
+610763/1
@@@FFFFFHFHHHEHGIJJJJ<HEHIJEHGIIIJEHIIHIIIJIIIIIJJ
@2275980/1
gcaccaagaaaagcttctaaaagatcagccctatccttagtcttcagttc
+2275980/1
@@@DFF8DFH>ABGE@FHIGICFG>@E<EHGG9CD;BGHGGIICGCH4B?
@7547412/1
gcactggttacaggagatactggttgttgttgaggtggtagttgagtttg
+7547412/1
@C@FFFFDHGHHHJGHHGHHHGIHIIHHGIJJHHI?DGGIIIJJEHFGHI
@2276368/1
gggaattctaagagggtacacaattcaggcactaatgtctcttcaaaatc
+2276368/1
@@CDFFFFGFFFHGII?CGHGIII<EHIAFGGCFGGIFCHHEG4BDHEHC
@6022234/1
cagagccagtaggtaaaaagattattgtattttcttttagaactctttca
+6022234/1
CC@FFFFFGHDHHHHIJIJJGHIJJJJIIJJJJJIJJJJJJJJJJIJJJJ
@5023439/1
ctgaagacaggactaggtgctgcaatgaccatcaatcatcccttttctat
+5023439/1
CCCFFFFFHHHHHJJJJHIIJJJJJJJJJJJJJJJJJJJJJJJJJJJJJJ
@611941/1
atcagtttgagatactgtaatgcattgtaggccgcacatgtttgtgcttc
+611941/1
@@?DDDFFGHGFFEIIGIJHIIEHJJ>F>DE<FEF:@:BGDBHCB;BFAG
@7051804/1
gtctgtaattgcgataaggtttttcaggattgatagatacatcataatga
+7051804/1
CBCFFFFFHHHHHJJJJJJCHIJJJJJJJIJJIJJJJJJJJJJJIJIIJJ
@8048070/1
gcttgcaagaggtaacttctgtcttgaaatctgtagcccaatattgattc
+8048070/1
CCCFFFFFHHHHHIJJJJJJJIJJJJJJJJJJJIIJJJJJJJJJJJJJJJ
@1181753/1
gtttcacttaaatcttgaaagatattatcacagattgcccttatcttgag
+1181753/1
@@@DD?ADFFHFFBFHGDF9CGFHCHGHG@ECHGI@?BD<EHGIEH@HHI
@2831081/1
gggaagttttatttacattttttgcctgaacacattggg
+2831081/1
@@@DFFFFHHBH?FHB9GGHIIIIIHGIDGGGII>9?DC
@5025290/1
ctgataaattagaatcatcccatagcaaatgatatttggtaggacgtgct
+5025290/1
<@@DDADBDFD?FGE:CEGHI@FGE9CFGGCFGCBGEHIGGBDFBHHFDA
@3395100/1
actgactaaaatattgttcaagttcacgaggagtattcttggaaacaatt
+3395100/1
@@CFFFFFGHHHFGC>AFHHDHIHBDE9AGHIJEGIIJIJIJBGHI<EGH
@8048941/1
ccgctatcatcctggctgttgccatttgattcgtcctttgtttttactcc
+8048941/1
CCCFFFFFHHHHHJJJJJIJJJJJJJJJIJJJJIJJJJJIIJJJJJJJJJ
@3928459/1
caggtggaggtgaaaagaatgatctt
+3928459/1
@@@DBDDDHGADFDBE@EHFHHIIGD
@6525988/1
gaggaaatttttcataaagaagtcgaatactgttcttaggaatatttcca
+6525988/1
CCCFFFFFHHHHHJJJJJJJJJHIJJJJJJJJIJJJJJJJJJJJJJJJJJ
@3928607/1
ctgtcgaacagcttccacagcttgtctgtaattgcgat
+3928607/1
@@@DDBDDH?FFHGIGBHGHIJJII<EBFG?GGCBDDH
@8049270/1
ctctaactaaaaattcttttttaagtaacaaagcttcagtaaataacaaa
+8049270/1
CCCFFFFFHHHHHJJJJJJJJJJJJIJJJJJJIJJJJJJJJIJJJJJJJJ
@7548296/1
ctcgaggtggctgcagtttccatatcatattatacctgaaggcttttggg
+7548296/1
CCCFFFFDHHHHHJJJIJJJJJJIJJJJJIJJJJJJJJJJJJIJJJJJJJ
@6526667/1
ccagcatatatattatgtctgattcccgatcgcttggctttagcactgca
+6526667/1
BCCFFDFFGHHHHJJIJJJJJJJJGIEGGHGEIIJJIFIIGHGGGDDFFD
@2278346/1
gtcacaactaacaatgggccacaactcatattgatcgtcaaatgaaacat
+2278346/1
@B@FFFFFFHFHHJIJJIIEHJIJJJJJJ>EGGGIJJGIJIIJEGHIC8D
@2278711/1
caccaactaagtagtactcttcactgatga
+2278711/1
@B@FDDDEFHGFHIIDFEIIEHHHGAHEG@
@1726725/1
ctttaagacactgactaaaatattgttcaagttcacgaggagtattcttg
+1726725/1
@?@D=DB?FFDFFEHBEGIJJJDGGBE@HIGIFB>:CCDG6?::?BFDFF
@7549402/1
caccatgacgatagctttattctcattaaggaattccggtttctcaaaac
+7549402/1
=?@DFFFFHHHHGIGIJJJJIGIJGIIIJIJIJGIJJIIDAHIJCIIJJI
@45250/1
ataattcgggccttaactttagtgaactggtcatcaactgagaggccaaa
+45250/1
@@BFFFFFGFHADBHGGGHIIJH<F9CDGG:?CFGGICEHEHG31DDF=;
@2831623/1
gctcagttgtttttgcacagaactcagcaactctcggatcttctatcctt
+2831623/1
@@@DFFDFH>FDH?DHIGIGHGGGHGGJGIGIGGGAHGEFDGI><DBGGH
@2831909/1
ccacgctttttgatattctggatttcccgcatagctcaactgtggcgg
+2831909/1
CCCFFDDFHFHH?FGHIJFHGGGIGDHHIJIJJIJIJIIGIIHFHGII
@6527896/1
atctggtctggagctggatgagtgacatcagcgccaacaacaatgacagg
+6527896/1
CCCFFFFFHHHHHJJJJJJJJJHJJJJJJJJJJJJJJJJJJJJJJJJJJJ
@2832321/1
ggcgtatttacagaagcaaggttggcctattattggcattccagcatcat
+2832321/1
B@@FDADEHHFGHGD<FGHJJIGGIIIIHIIICBC<DGGIGGGGGFHHHE
@1727976/1
gttacaacatatttcaacatgtatccttttgggcggtaccatggtataac
+1727976/1
@CCFFFF>FHGHGJIIDGGEG>EHIIJIJCHGB9FE:F@FCHIIIGGGGH
@5499422/1
ctcttctgttgtttcaattttggcagtatgcaaatattgtggaccatcac
+5499422/1
@CCFFFFFCFHFHJJJJJIJJJIJJJIIJIJIIJJJIJJFHIJIJIJJJJ
@1728796/1
gcaggaagttttctcgcaacttaggttatgcgaagtacataactttcttt
+1728796/1
@?@FFFFFHGHHGIIBBA<FGGCH>?:CGEGIGEEIIIIGG?FHHIIGIG
@3398732/1
gttggttcagctgtagtctgtctgcatctgtatatgccctagcacggaaa
+3398732/1
@@@DDDDEHHHGBEHGGEIH9CA@FCEGHJ@HGGCFHIIIIIIIJJJ:?@
@1729025/1
cttccaaacagtatctaaagacatgccactgtcaagaaaaattgctccag
+1729025/1
C@@DFDF>DD><FHCFAGGIIGGIGGGGCGHAHG@DEHHIIIIIIIBDFH
@7550200/1
gcctttgttgctgctgtggtggttcttgcctttgcagctgttgtggtggt
+7550200/1
CCCFFFFFHHHHHJJJIJJHHJGHJJJJIJJJJJJJJJJJJJJGHJBGID
@7052820/1
ctcatgttataacattatgcagttcattacctaagatatttgttatgatc
+7052820/1
CCCFFFFFHHHGHJJJJJJJJJIJJJJJJJIJJJJJJJJIJIIJJJJJII
@3399304/1
gcaacggctgctatagatggaacgttgatctggtctggagctggatgagt
+3399304/1
@@@DDDDDAHDHBH>D<FGHGI>FCGHDG@BDGBDG?AB>FG>@DG@<=8
@4482961/1
ccaaagcaaataatgaaacttgtgc
+4482961/1
@@@DDDDD<C>BBFGBF9@4EAFAE
@4483073/1
gcgaaattcttattcgattgaagtaaattgtaaaatgctaatat
+4483073/1
@CCFFFFDHGGGHBHGFHCHCHICB:CCFFFHGIHADDH9C@C<
@3400185/1
cctacccttgccgatagcaataaggcctttggctttaacctcataactaa
+3400185/1
CCCFFDEFHHHHDGHDIGHGJJJJIEHGIJGDGBHGIIJGGIIIGIIIGC
@8053262/1
gggtaatcaaattttatgacaaaattgcaattctttacatcaataccttc
+8053262/1
B@@DDDFFHGGHHJJIIJJJJGGGIJJJJIJJJJJJJJJJJJJJJJIJJJ
@5501248/1
attggtttccttatcagtaatctcgaatctattatctcttggacaagttg
+5501248/1
@@@DDDBDHHFHHIGIGABFHIGIGGGIIIIIIIHEHIIIIIFGI=G?FH
@8053655/1
ggtctttctcgataatcaagtgttggtgcattcataattcgggccttaac
+8053655/1
@CBFFFFFHHHHHGHHJJJJFHHIJJGIIFGIIJJJHIIJJJJJIJJJJF
@46965/1
gagacacttgctggggaggtggacctctttgtgcccatggagtttgacct
+46965/1
@@@DD>DBH>AFDHIG=GG<8CGHG>G<FA>CGHE;?DFGADBDGAGH99
@4485049/1
ggagctcatcaagcttcggtccgactgatgatttga
+4485049/1
?@<;DDDFHHHDHGGBF<BG:CEHGEHGHGDGIG9B
@4485222/1
gtggaagtaagaggtctttcatttaatgttttttgaaaagcctcacttgt
+4485222/1
B?BFDBDBCDFFHGAEFHGHGHJEIGGHC?EHGIHJJIGGEHIJJJDCHG
@2834616/1
ggctttttaaaataatacagacaattatgaagttctagtgcttgtttttc
+2834616/1
CCCFFFFFHHHGGGIJIIHCDHHJJIIJC@FHGGHIGGH@DDGHGGIGIG
@1187571/1
tgtagataggctggcctgcttgtggaaaaccaccacaaatccacttggaa
+1187571/1
@@@DDDDB<C<FH<FGFH9BHC<319?999C?DH=DGG@B3?DF>DHBDG
@1187747/1
atttcattgtgcattaatctatagaaa
+1187747/1
@@@DDFFFHFFFBGG@EEHE4EHGH@H
@5502945/1
atcgcattccctttcacactagggacatgaggtgaaattattggtatttc
+5502945/1
CCCFFFFFHHHHHJJIJJJJJJJJIJJJJIJJHHIJJJHHIIJI?GHIII
@3403153/1
cgttaacttttggtggctttattatattactcctaattgaagagcctttt
+3403153/1
@C@DDFFFFHGHH;FHIIFJJIJFIECH@HGGHFIGGGIJJGIGGGIACH
@7054075/1
cctatacctatttacatgcctagacttgtgcaccagctaaagaagactta
+7054075/1
CCCFFFFFHHHHHJJJJJJJJJJJJJJJIJJJJJJJJJJJJJJJJJJJJJ
@3403364/1
gtttcaacatgtctttcagataaatttattgagctggaacatagttttaa
+3403364/1
@?@FFFDDFFA<DHGGG@HGEGHIIG@HIIIHIIIEGACCC>DGGG?FHH
@7054366/1
ctatacctatttacatgcctagacttgtgcaccagctaaagaagacttat
+7054366/1
CCCFFFFFHHHHHJJJJJJJJJJJJJJJJJJJJJJJJJJJJJJJJJJJJJ
@7054477/1
gtatatataagattacaattcttaacattttttctttaaacaaagaacat
+7054477/1
CBCFFFFFHHHHHJJJJJJJJJJJJJJJJJJJJJJJJJJJJJJIJGIJJJ
@2835241/1
gtcttgcacgacctttggattgaatataagaccttgttgttttagggtaa
+2835241/1
@C@FFFFFHGFFHIDHEEHEHGEHGICEG>FEGGIJGGIGB;B>DDH9?F
@3403928/1
gctccagattgatgccatcgtttgcattagacatagtcagagcttgtagg
+3403928/1
CCCFFFFFGHFHHIGIJJJIGHGIJJIJJHIGEGGIBIIJFGGCHIIJGH
@2835434/1
caaagcctcaaaacagttagccattgcatgcctcaactcaagatcatggc
+2835434/1
@C@FFFFFHGFHBHJCFHEIIIJJIGIJG>BDGGA>3DFFFGHGFGHIJF
@3404107/1
ctgttgttgaggctgctgtggtctctgctgttgctg
+3404107/1
@@@BDDDD8:A;F?GHI>CFC;BBFHAEHGHIIHHI
@7054987/1
gttgctgaggctgctgtggtctctgctgttgttgttgctgttgttgttgc
+7054987/1
@@@BDFFFHDAFHFIG@@>EFHEHIICFHDE:CG:DBDFG<D@FHHGHEI
@2835652/1
catcaactgagaggccaaactccttcaggcatgggtcactattaaagttg
+2835652/1
CCCFDDFFACFHHDEHA@FGHEI>HCEEFHIJE;FCDGIJJJJIJIGBFE
@2281245/1
taggcatagggtgtcccacaatatcttgtttaagtggggaattaatagga
+2281245/1
@B@DFDFFFGFCDFHGEGHIEHIIIJIJA<CA4ECB3CGFA@G@9BFGGE
@4485963/1
cctcacttgttttgtcataagttgtaacagtaagttcttttttttccttg
+4485963/1
@@@FDDFFHH?FFIGGGHIJJFGGHEHGIJE>F9GGGFECGIJIIAFFGI
@5032299/1
cagagactcgtccaatcagattgaaaaaaacaagttgtataacacaatta
+5032299/1
CCCFFFFFHHHHHJJIIIJHJIJIJJJIJJJJIJIJJHJJJJJJIJJJJH
@2836166/1
cttcaacaccacactcctcaaggtacacccctataagggcttcgatagaa
+2836166/1
@@@DFFFDFH;:BFHGFBHI@BFACF?FEGH?HGIGICEHJIJHC>F>CG
@5032704/1
tggaatccaaaccatacttcacgaccacctccaagaggatggtagtaacc
+5032704/1
@@@DDFAEFBFH?GIDFHIGIBFIIG<C?GIIIIIIIIGIGGFIHFHI9F
@5032845/1
gatcttgtacaacattttacatgcagttagtgcaactgctcccttggcag
+5032845/1
@@CFFFDBFDFFHGIEHIJIJGGGIIGIGIJJGHIIIJJIGHGIGGDGGI
@3405263/1
ggtatatataagattacaattcttaacattttttctttaaacaaa
+3405263/1
@@@DDADBDFBDFHGBEBHG@B@DHIGHHIEHJJIEGGCDAGCG3
@5033022/1
ggataattcctgaattatttcttgacgatgttgctgaactctaacagtag
+5033022/1
CCCFFFFFHHHHHJJJJJJJJJJJJJIJJJHIJIJJJJJJJJJJJJJGIH
@5033516/1
cctatttccatccagtcacccttatctttatcatcttcttcattggctga
+5033516/1
BBBDDFFFHHHHHJJIIJJJJJJJJJJJJJJJJJJJJJJJJJJJJJJJJJ
@5033708/1
ccctaggcaaggtacagcctcaccacctcaaccgaacacttctaggttac
+5033708/1
@@<DDDD>FBDFA<CGHGHIDCF;EDCEEHIGHIBEHEHIIIGEBCBFHI
@3932925/1
cttgtagccaccggtacttttgtaaaacattatcaaaagttctctgacca
+3932925/1
CCCFDAD<DFFFDHCFGE<FH@FH?FC9CF?FGI9F9FF:DFGIIG@DE8
@616537/1
cttgaatgaatttttcattcctccatactccttgtcttacaggtaccggt
+616537/1
CCCFFADDHFDFDGGAEFF>II@;EFGGICGI>HBFHGEGGGCDDDFFG6
@3406891/1
atggcagcaaatctacttgatcctatagtttctcctacggagactgtata
+3406891/1
@@@FFFDFHHHHDGIJGFEEEHBCBHHHHIIIIIHCGGHE1DDH@BHGIF
@4488350/1
gccacttctttgaactaagtacagc
+4488350/1
?;??DBDDDBDD?E?EEII9?C943
@4488393/1
ctctgcactgtgacagtcttcaagcactgagttagaataccaacctgaat
+4488393/1
<@@DFDDDFBDFHIEEGG@IIIFIGGGHEHIEGCGHCHI9DFBCDDHGC9
@4488417/1
ctacataaatctttctctagctgctttatttgagcttcaacagaaccagg
+4488417/1
@CCFFFFFGF>CBGHGGG<EHIGBHGI@GHIIIFGHGHGIIIFHJCFDHG
@49579/1
attagaatcatcccatagcaaatggtatttggtaggacgtgctgtacctt
+49579/1
@@@ADFEDHHFHGJBHJJIGFHEHIF4AHHHCDHHBGGIJHBDH?BGC@<
@49902/1
caggcatgggtcactattaaagttgatttgtcttatagacttgacaattt
+49902/1
@@@FFDDFBBCFAFIIBHGGGGIIIJJCAB9AFHGIGHGHBF>>CB@>DE
@6026127/1
cttcacactcatcaagaacttggtaaactcttagatcttcattttgttgc
+6026127/1
@@@DB?DDHB?8FEBAE9FIHGBI?<AFHGECBEEGHIII@DHA<FDG@F
@1731575/1
cattaatctatagaaaattttccaaacagtattt
+1731575/1
@@@DDBDD?DDDH>EG>DFE>HAHEHD@GFHGG>
@7553007/1
ctgcgtggtattttgaatctgaataccatactttttgaggtaatagtcct
+7553007/1
@@@DDDDDA:CDFFEBCF:AAH<AHDB<AC:???C?C8C?0?:?GG?9??
@6533778/1
caggatacgatctggtttacaattagaatttataagtgttgcggttaaac
+6533778/1
CCCFFFFFHHHHHJJIJJJJJJJJJJJJJJJJJJJJGHHIJJJJHIJJJH
@3934683/1
cagaaaggtaattatattataataatataatttaacaaaaacttagaaat
+3934683/1
CCCFFFFDCDFDBHEIGIIIIJIGGIIIJJEIIJEIGIGIJJE@HEEGGI
@7056408/1
ccttcttctatcacatcggaggcaaccaatatgttcgtctcacccatgtt
+7056408/1
BCCFFFFFHHHHHJJJJJJJJJJJJJJJJJJJJIIJJJJJJJJJJJJJJJ
@6534339/1
ggtatatataagattacaattcttaacattttttctttaaacaaagaaca
+6534339/1
@C@FFFFFHHHHHIIJJJJJIJJJJJJJIJJJJJJJJJJJJJIJIJJJJJ
@6027897/1
ccctgttgttccattgcttgaggtctggtaattggagcggcttgt
+6027897/1
CCCFFDDEHHHGHGHIIGHGIIGCBHG>AFHGHGI@AGFEHII??
@3409532/1
cacattacagttatattcgaaaacttagatttattgagcgtgataagacc
+3409532/1
@@@FFFFFFHADFGGGJJJJCEGFFEHH@EIH9EHGIGHG@DHCBFFHII
@50135/1
caccaattcactcccgggtggaaatactggtggtggaggatatgaagtat
+50135/1
@@@FFFFFHHGGFJJIJH:CFBFHGGBGGIHEDFEHDHG6BGGIIFICCC
@50211/1
ccgatcaggcgctgacctggcggtagctttaat
+50211/1
@@@DDDDFDFFGHGHGCAFBBHI<GG@9DGC<4
@50253/1
gcactggttacaggagatactggttgttgttg
+50253/1
@@@FFFFDFHFFHGGB?CAF9EGBHHHG@FGD
@6535194/1
cctgttgttccattgcttgaggtctggtaattggagcggctt
+6535194/1
@CCFDFFDFBFHDIIIGIFIIFCAFGIHHIIIIIIIIIII<D
@8057367/1
gaacaattctatcacctttgaagttgaataagttattattcttctaggtc
+8057367/1
CCCFFFFFHHHHGJJJJJJJIJJHIJIIJIJJFHIJJIJIIJJJJIIJHI
@8057411/1
cttgtctgtaattgcgataaggtttttcaggattgatagatacatcataa
+8057411/1
CCCFFFFFHHHHHJJJJJJJJJFHJJJJJJJJJJJJJJJJJJJJJJJJJJ
@1192085/1
gcagtaacaagattttcacatggctgcccctttattatccctttcagtgg
+1192085/1
@@@FDDDFHHHH8FFGAFHHJIHIIDAFEFGGGIJJIEFHGHIGIH@BFG
@2285772/1
cactgaatgactttatacactggtatttctggctcacctccttccattgt
+2285772/1
@<@DFDAB?>CDAEHBGHEFDEDAEEIIJIJJJFIEEGHIIIDCH@>DFE
@6537065/1
ccttctgaaacaccatctcgatacaaaataattctatgaggcttgtagcc
+6537065/1
CCCFFFFFFHHGFEGIIIIJHFFHIHIGGHHHIGJJGGHGGGIIIFEGCH
@3936337/1
acaacaaacacttggggagttaaatcaacatcagctgagatatactcata
+3936337/1
@@@DDDDDAFHHFIIEEIFEHGIIIGEGGGGH@GHID9;@DGEGEGHGGG
@3936432/1
gttcctggctgagagtaattcgtcgcgcattctgttg
+3936432/1
@@@FFEF8DFB>FIGACGEIHE3CEHGIIIGIIIFHE
@6537567/1
atcaatgttaaggaatggtttccaaccaataattgcagactggaagaaac
+6537567/1
;?@DDDADCF>FDG@HB@3<CH@HH;FFEHCFH>FHB9<DGDB;BFGGGG
@7554362/1
tcattttcttcattgtaacttggcccgcaacaattgtacacaactccata
+7554362/1
CCCFFFFFHHHHHJJJJJJJJJJJJJJJJJJJJJJJIIJJJJJIIJJJJI
@617725/1
ggctggctggttcctagaatcccacatggcaggaag
+617725/1
CCCDFDFDHHHHFIIGEGGIIIJIJ<BDFHIGEEAG
@7057524/1
gccaagagaaaagctaactccccttccgggtcatctacatgtcgaagcaa
+7057524/1
CCCFFFFFHHHHHJJJJJJJJJJJJJJJJJGHIJJJJJJJJJJJJJJJII
@5509277/1
cttccgttccaccctttctgctgcgatctttgccatagcatagttcctgc
+5509277/1
BCCFFFFFHGHHGJJJJJJJJJJIJJJJJJJJJJJJJJJJJIIIIJJJJJ
@618053/1
cttttttatttttgcaaataatccgtgcagtatgttttccaacagtcata
+618053/1
??@DDDDDHHFFHBHGIIG<CFG968?@DFBDGB>GEHGGCEEFEDCEHG
@3410610/1
gtcacttttggtcctgttggtccattaatataaaatgg
+3410610/1
B@?DDEFFGGHHHJJJIGGGFHIIIIGIIJIIJIJJJI
@5509802/1
ggctgcggtacatttagctatcctgtagtttcgtcctatacctttgaatg
+5509802/1
CCCFFFFFFFFHHJJIGGEHHGGIIHIIGHIIIFFHGGIJJJIJIIIIJJ
@3410686/1
gtgaaatctttaggctgcagctcaaccattttatcggccaacat
+3410686/1
??@DDADD>DAB??AD;FHEEGBH3?G?>BHIIG@3?D@F9BF@
@3410758/1
ggccgacacatcaatattaagcatcatcttccattgagaaggcctgacgg
+3410758/1
CCCFFFFFHGGHHIJJJJJGGII>GHEGIAHIJJIJIJIJJJJCGEEGGI
@618467/1
gcactcagttactcagtctcacagttagttatcaattcttctctcataat
+618467/1
CCCFFFDFCBFHFIIIGBHHJJJIGHGGFHIIIIDEGHHGDGIHIJJICG
@7058373/1
agatatcagacatttcttcagggagaatttttaaccatttacacaatata
+7058373/1
@C@FFFFFHHHHHJJJJJJJJJJIJGIJJJJJJIIIIJJJJIJJJJJJJJ
@4490768/1
cctcattttcactcagaagaaataatatctcagcaccaattttatga
+4490768/1
@?@DFFFDFHDDDGIIEHBHII4CFHHGBHHEHCGG?8E<CF>FDAG
@4490840/1
gcccattattgtgtactatcttcaaagag
+4490840/1
@C@FFFFFHDHHGHGIIGGHIIICHJBF;
@5510608/1
gtatttatacctctctttctggtgttcatgtaatgaattcgtctgtctcc
+5510608/1
?=?DFFFAFHHHDHHIGIIGHI?CGEHGDHHHHHIHGHIFGFGIGFHIHI
@4491140/1
gctgaggcttgaacaagcccttctgatagcctgcaattcttggttca
+4491140/1
@C@FFFFFHDFD<FEGBEHIIJJJIJJIGJGBCEBDGHJIIJD9BBG
@7556144/1
gtccttctaacctgttcttcttgaagttggttcagctgtagtctgtctgc
+7556144/1
CCCFFFFFHGHHHJJJJJJIJJJJJJJJJJJJJJJJJJHJJJJJJJJJJJ
@6032315/1
ctcttatgaaaatataactatcact
+6032315/1
<@@DDDDDD?FB<EHFBFGHGC@HG
@4491749/1
ctcaacctcttgtaacatcgacaacaccgctt
+4491749/1
@@@DDDDDF8<?::EEHGHBHHGE=F@FFEGD
@1194535/1
agcaggtatagatactgaacgtgtacac
+1194535/1
@<@DFD=BDFHFHGA@FEGG?CAFEIHE
@6537800/1
aacgttgatctggtctggagctggatgagtgacatcagcgccaacaacaa
+6537800/1
CCCFFFFFHHHHHGHJJJJJJJJJJJJJJHIJJJJJJJJJJJJJJJJJJI
@6537815/1
ttttattatcgcttctaattttttctctcatttctgggattaaaatttct
+6537815/1
CCCFFFFFHHHHHJJJIJJJJJJJJJJJJIJJJJJJJJGJJJJIJJJJJJ
@1194843/1
gtcctgttggtccattaatataaaatggt
+1194843/1
@;?D;?ADD=AFB@HFGGHAAEE>4A<3<
@6538091/1
gctttctaatgtttcttcatttaaaaccgctgtgtctctttctttttttg
+6538091/1
CCCFFFFFHHHHHJJJJJJJJJJJJJJJJJJJHIIIJJJJJJJJJJJJJJ
@1196083/1
gtggaaaaccaccacaaatccacttggaaaactgtttatcat
+1196083/1
@@@FFAFFHFHDDG=FHIA>>3C<A<D?FHEFII4?>FH4DB
@3413269/1
gctctgataaattagaatcatcccata
+3413269/1
==1ABDD?FF>F<4<CA?AIGB9FFC:
@1197220/1
ctggtatttctggctcacctccttccattgttctcaatgtaagacagcat
+1197220/1
@@@FDDFFHGFFDDGIJJIECFHIEIJIIIIIJGJIHGIHGGHGHGIIDE
@53906/1
cgggacttgaaaagaaagaccttcccactgggg
+53906/1
@@CFAFE>D?FHB>EEDFGGHG@FGG>FEGAA6
@3413863/1
aggatatgaagtattataaggtacatatcctggggcactcggagtgaagc
+3413863/1
@BBFFFFFHHHHHIJJJJJJJCFHHJGIIJJBIJJFGG3DAGHGFEGGID
@6034592/1
ctccaattgcattccctttcacactagggacatgaggtgaaattattggt
+6034592/1
CCCFFFFFHHHHHJJJJJJJJJJJJJJJJJJJJJJJJFHHIJJJIJJJJD
@5038297/1
ggagatttcggaactttggtactaaattgttctatttcttttttcatcat
+5038297/1
BCCFFFFFHHHHHJJJJJJGIIJJJJJJJJJJJJJJJJJJJJJJJJJJJJ
@2842023/1
ccatcgcctggtcatgcataattcttgtagaagac
+2842023/1
@@<DDFFFAB?AFGHEIE@E>FBFGCH<FB@>G3C
@8059820/1
gctttttgttatctccagcaggtgggtgagtaacatcagctccgagaaat
+8059820/1
CCCFFFFFHHHHHJJJJJIJJJAFHIFHHIHIIIIJJJJJJJJJIJIJJJ
@2288644/1
tttggatctgaagggcggtcccctcttttgggtggaatgtatgac
+2288644/1
CCCFFDFFHGHGHGGIGJ?FFFIIIGIGCEBEB0567@;7@>EHH
@7060308/1
gattttctaaagctttgaattcataagttggttgttttttaagtgcatgt
+7060308/1
CBCFFFFFHHHHHJJJJIIIJJIJJJIIIJJIJJHIJJJJJJJGIJJJJI
@2289316/1
gccgtaatgaatggtgttgctttcgcagggtaagtctttcagtctcatcc
+2289316/1
@@CFDFFFGGHHHI<BEEHEGGDH8FGIIB?GE9B>BCHGHGIEIJ@FAF
@5513123/1
ccagtttgcaaagggaagcgagcttgctgttgttgctgctgctgctgttg
+5513123/1
CCCFFFFFHHHHHJJIJJJJIJJJJJJJJJJJHJIJJJJJJJJJJJJIJJ
@6541166/1
gttaaataacaaacaacataaagaaatatcacttctcatttgtctaagtt
+6541166/1
@@@FFFFFGHHHGJJJJJJJJJJJJJJJIJJJJJJJJJJJJJJJJJJIFH
@1737464/1
gttgctgctgctgctgttgttgttgttgaccccatggttgtcgaggaggt
+1737464/1
@?@BDFDFG3AF<FH<BF@EGEIIEBDHIIJIHCHCH<BF@B<D:@:CA;
@1737487/1
aaaatatacttcaaacataacagaaaaaaattaaaaataaggattccagt
+1737487/1
@<@DDFDDDFHHDHIIEEHGCCCGGGIJIBGIGG?<BGD@B99BDHBF9B
@6036965/1
tatgactcccaagctgctatgagtactatcatcagctggtgtagaattac
+6036965/1
C@@FFFFFGHHHHIJIJIEIIHIFEGGIIIIIIJIIJIICGDHHCHIJGH
@3415256/1
ctcttaaccagttcttcttcaaattgattacaaagactcaggagtttatc
+3415256/1
@@@DFDFFFH??FGG>?FAGADCH>BH<:CHEHGG<GEHGHEFB?FDFD9
@1198526/1
actatttttactataaacatctttcatgtcatcaacatttatga
+1198526/1
@@@BDFDAHHHDHFBF9AEHGHI@HGIHEFHGEH49CCFHBE41
@6037314/1
gacgtgctgtaccttgtatactagcatgactgactagatagaagtctaat
+6037314/1
@@@DDDDDHHFHHIGEAAIBIGBGCHAFFEHG@ECGF@GG@DFGHFGB@B
@1738694/1
ctcctgaccaacttgaagacaaggtaaatgaggataccttaatttcattt
+1738694/1
@C@FFFFFHHGDHIIIIJJJIFHGB@>BHEHHGGIGGCGHIIGGIFCD?F
@5514710/1
ctcattttcgctcagaagaaataatatctcagcaccaattttatgatttc
+5514710/1
CCCFFFFFHHHHHJJJJJJJJJJJJJJJJJJJJJJJJJJJJJJJJJJJJJ
@5514750/1
ctggttctctaatcatctgattagtagtaacgattctccactgaaccaaa
+5514750/1
CCCFFFFFHHHHHJJIJJJJJJJJJJJJJJJJJJJJJJJJJJJJJJJHIH
@6543413/1
gtgctgtaccttgtatactagcatgactgactagatagaagtctaattca
+6543413/1
@@BFFFFFHHHHHHHJJJJJJJIJJJJJJJJJJJJJIJIJJGHIJJJJJJ
@1200325/1
ctttagtacatcgcctggagacatgactacacaaccatttggtatattca
+1200325/1
@@@DDDDD<FBH;BEH93C3CGHIGEIGG>GGE?FA7BGG?F?B@DBF9?
@3939220/1
atcggtggtgtgtaatcactgctgaggcttga
+3939220/1
?@@BD=BACDA?2<<:ACAHCGB?<AB@;F<@
@3939252/1
agagctattagtacttccgtcaacactgctttcatcttcagaagaactgg
+3939252/1
@@CFFFFFHHHHHIIIJIICHII<G=HEGGGEGGDIGCIIIDCHEHIJ@A
@3939745/1
gtcatcaccaaaacctgatgattttcaagctcttcatgccactgattgat
+3939745/1
?:=D=DBDHHD??GGIJBHGGGGIGGII>BD<EGGHGCIJIIJBE>DGEA
@2843346/1
ggcgtatttacagaagcaaggttggcctattattggcattccagcatcat
+2843346/1
BCCFDDFFHHHHHJJJIJIJJGJJDEHIEIIIJJJJJJFGIIJJJGIIHI
@4494414/1
cttgtatactagcatgactgactagatagaagtctaattcagtagggtga
+4494414/1
CCCFFFFDHGHHHJJJHIIG@EHJIIIIJIII>HIIEIIIIIBD>DDHG?
@5515074/1
ctttatgtttttgtattcttcaatggttgctgctaaatcttcaagtacat
+5515074/1
CCCFFFFFHHHHHIJJJGJJJJJJJJHIIIIJJJJJJJJJJJJIGHIJJH
@7559734/1
gtcgcgcattctgttgtatatttatgctcacttcaccaacattcatgaat
+7559734/1
CBCFFFFFHHHHHIJJIJJJJJJJJJJJJJJJJJJJJJJJJJJJJJJJJJ
@4495255/1
gtttcttttctttaacatttctcacagaacggttgccatatagccttaaa
+4495255/1
??@D;DDFHD?FDIIFGIIIGIGH<?CEHG<:?BFHHIIIIIH<BBFGEG
@5515617/1
cagtcagcttacaagccttagtaagcataaatttatggaagccataccgt
+5515617/1
CCCFFFFFHHHHHJJJJJJJJJJJJJJJJJJJJJJJJJJJJJJJJJJJJH
@5041836/1
ccgacgacactttttagtaccgggcttactaagggagttttcttgatcat
+5041836/1
@@CFFFFFGGHHHJJJIFHIIJJIJIJJJJJJGJJIIIGIIIJJJJIJIJ
@6039967/1
ccggtctttctcgataatcaagtgttggtgcattcataattcgggcctta
+6039967/1
CCCFFFFFHHHHHJJGHIJJIJIIIJJJGHJJJJJJJJHIJJJJIJJJJI
@6545220/1
gttggtccattaatataaaatggttcaacttctttggtgtacagaaatat
+6545220/1
CCCFFDFFHHHHHJJJJJIIIJJHIJJJJJJJJJJJJHIIJJJJJJJJJJ
@6545463/1
atcacttatttgttgtttaaacgtcttcccttgatttcctccagcacctc
+6545463/1
CCCFFFFFHHHHFIHEGIGIJJJHGIJIJJJJJIJIIJIIJJJIJIJIJI
@1201827/1
tatacatatttcatgaataaaggtggtatatataagattacaattcttaa
+1201827/1
CCCFFFF;DHHHHBGGEHGCEGI<<FFHDGGCHEIICB4<EHGIGCBGE<
@7064251/1
caacaacagcctcagcagcaacagaggcaacaaccaccacaacagctgca
+7064251/1
CCCFFFFFHHHHHJJJJJJJJJJJJJJJJJJJJJJJJJJJJJJJJJJJJI
@8063425/1
gtcggcagctgggaatcctttgtgagccacatcaatgttaaggaatggtt
+8063425/1
CCCFFFFFHHHHHJJJIJJJJJJJJJJJJJJJJJJJJIJJJJJJJJJJBF
@8063524/1
gtaaaacgtaagtggaagcataagctcccaattctttggtgataagaact
+8063524/1
CCCFFFFFHHHHHIJJJJJJJJIJJJJJJJJJJJJJJJJGHJJJJJJJJJ
@625133/1
atcacctagtgcttttggtacctctacatcttcagcttcttcaccaacta
+625133/1
@@@FFFFFHC>AAGEIJBF>4CBH@F<HH@H>GIH<EDGHIC4:?FFGHI
@3941262/1
cggcatttctttcagaccaaaatttctttgtaaacaagttagtaaaatag
+3941262/1
?<@1B?DDDH?DHFBH@EEG=FHACHIIIEGGGGGECFDHICFHFEGHCF
@8063999/1
tagaagcaggatgacacttaggtcgtgcatggtttaagaaagaccaaagg
+8063999/1
@@@DDDBDD=BCDDGIB@?AFACECHAFHGHGHGE?GIDH@GGGH;FFCH
@625477/1
atcagtttgagatactgtaatgcattgtaggccgcacatgtttgtgcttc
+625477/1
@@CF?ADDCDD8F>DEGD@@FHHIGI9ACDEE?FGGB:BGDDGFBG48B?
@1203582/1
gctgctcaatttaccttcatccttgttttcaaagttg
+1203582/1
@@@DDDDDBAD4?CAA<G?C:4ACH4FEGIE9<F9?E
@8064597/1
ctcttggacaagttgttatattagtcactttatatgttcttttaacactc
+8064597/1
CCCFFFFFHHGHFIJHIIIJJJJJJJJJJJJJJJJJIIJJJJJJJJJJJJ
@1204484/1
ctcatgttataacattatgcagttcattaccta
+1204484/1
C@CFFFFFHDBHHIJIGH4CCC<FDHIJJIGBG
@2294304/1
gataaattagaatcatcccatagcaaatggtatttggtaggacgtgctgt
+2294304/1
@@@?ADDFHFDD>FHGEHEECG>DFH@DGGHEHCECHH4?;:D06?FBFG
@4496479/1
ctgcaatttccaagaaactttacttttcacaaataaatataaaaagaaaa
+4496479/1
CCCFFFFFHHGHAHJJJFIGHIGGIDIIJJJJFCHIIIIIGIJJEBCHHB
@8065162/1
ggagatccatagcgcaccattgagagctcaggagggaggtccttttgaaa
+8065162/1
CCCFFFFFHHHHHJJJJJJJJJJJIJJJJJJJJJJJJJJBCHIJJJJJJI
@56409/1
gcaggtattgcattggtataagcatttgcttctgattcttcttcatcagt
+56409/1
@CCFFBADBHDH>GGIEEGCECH>H>HGAHIIJJIJJIFHIGGFCGGGIH
@7064566/1
cttcacactcatcaagaacttggtaaactcttagatcttcattttgttgc
+7064566/1
@@@DDDDDFAHBBBFI@AGH9EGHC@FFHCDEHF<EFHGHIIGEFB:DFH
@7562073/1
tcccgatacaatttcttgttttttatcatcctctttatttactagaaact
+7562073/1
@@@DBADAHHDHFGIHDEHEGHIJHIGGG?FEGGIGHIGDEGH?B8BFHI
@7562088/1
ggtatttcttttttccaaattgcctctccattcaattgaagaagcaattt
+7562088/1
@@=DDFFFHHHHHJJIJJIJIIIIJIJIJJJJJJJIJJJJJJJJGFGIIJ
@3420839/1
agaattttcgtttggagcaaatacaatgtatttgctgtctttgtgtcttg
+3420839/1
?@@DFFFFHHHHHBBE>FEGHIJJJJIJIIIEIGGIGGHIJJJJJIGHH<
@1741243/1
cctagacttgtgcaccagctaaagaagacttatctttaaacggccgcttt
+1741243/1
@@@DDDAD<A<B4CFGGIID>E<FFAB;?B@FB@GHIIIDG;;@0?FEGG
@8066209/1
tttttctgctaaagcactaccttcagcgggagaccttggctttgccgctt
+8066209/1
@@@FFDDBF>FDHHGGGGGGGGFHIIIGFHD@FGEBFDG@GDAGCB;A@E
@7562512/1
ggccaacatattactgacctcaaccgtacttctagcattagaagtttctt
+7562512/1
@CCFFFDDHFFDDHJBFDGHIGGGGICEHGHGHIGGEIIIJJIDHHHJIG
@5045250/1
gtggaagtaagaggtctttcatttaatgttttttgaaaagcctcacttgt
+5045250/1
BBCFDFFFHHHHHJFHIIJJJJJJJHJJIJJJJJJIJJJJIJJJJJJJJI
@3421402/1
tctaaatgaataatgcagcgatgattccaaagcttcaaaaccagcca
+3421402/1
@@@ADDDD>CFHHGGFEHII8FH@EBACDAGHGBFH9CFH96BF=FH
@1741550/1
gcctttcataattcataacgtcattagcag
+1741550/1
@@@DDDDDFDFFF<FFFE9:AC1:?BEG@D
@6548239/1
catttcttcattttcagctctggctattttagcatggaatgtaatctcca
+6548239/1
@@@DBDDDDHA?FHBGE@?FI<?FGGHGIG@FFGG@DHECHFHIIGGCGA
@5517479/1
ctcaccgctgtcatgctctttctcaacaagatggtacctagctctaaatg
+5517479/1
CCCFFFFFHHHHHJJJJJJJJJJJJJJJJJIIJJJGIJJJJJJJJJJIIH
@1741840/1
gtctcatccacattttatgtgctgcta
+1741840/1
@@@D?DDDHFFHHFIGII:<A@4ACFG
@3422088/1
tctgtacttcctcctcatagttccacaatgagtaatttcaatttttaatc
+3422088/1
@@@FDFFFGG?FHHHIIJI>EHHIIIJJIHCC?FCIIIJJJJJIGED<FH
@8066787/1
caagctctggcattttcctgtgactgatttttcttcaacatcaacaaatg
+8066787/1
CCCFFFFFHHHHHJJJJJJJIJJJJJIJJJJJJJJJJJJJJJJJJJJJJJ
@3422193/1
cttaactttagtgaactggtcatcaactgagaggccaaactccttcaggc
+3422193/1
@@CFFFFFHHGFHIIIJJJJJFIJIJIGJIJGIIBGHI<GHGIGJGGIHI
@7065727/1
tcataattcgggccttaactttagtgaactggtcatcaactgagaggcca
+7065727/1
BCCFDDDFHGGHHGIJIJIJJJIIHIGIJJJJJIIIJIIJJIIICHGGII
@8067162/1
ctcccctctggtatccaaaggcactgttttcaccggaggaatttgtttgt
+8067162/1
@CCFFFFFDGDHHIGIJJJJJJIIIIEHIIJJJIIG<GHAHHIIEDCFGB
@3423207/1
gtttggtagaagcaggatgacacttagg
+3423207/1
CC@FFFFFBDHHHJIGGGIIGGHHIE9@
@3423261/1
gcagtcctgagctggtcttcagtcacccgattctatttcttggt
+3423261/1
@@CFDDDFGBFHFHD2AE<4IE@F@HGFHBHDED9CDDGIIIEH
@1743059/1
atgatactctcaagatccctgattacttcttctcgagg
+1743059/1
;<<DDD??F><FA>EE<AF<BFCFAE<3A?CDGICABF
@7066803/1
agcatttcaaaatgattatatcctagttcttctaatattgatgttttatt
+7066803/1
CCCFFFFFHGHHHJJJJJJJJJJJJJJJJJJJJJJJJJJJJJJJJJJIJJ
@7067192/1
gggtagttgggtaatattttgataacgtggatgtagataggctggcctgc
+7067192/1
CCCDFFFFHHHDHIJJJJJJJIJJJJJIJJJJJHIIGJIIJJIJJJJJJG
@1206982/1
cttggtgtttgttttctccaactccgacaaacgccatcctc
+1206982/1
@@@FBB?DBHHDFBHC@?FHCEGGIGGHEGEH8F<ABFG9F
@1207128/1
ctctaattaagtaaaaactataaaaataataggctttttaaaataataca
+1207128/1
@@<DDBEFHFDHHGBFGGIIGH<FHC@BHGIC>EAGGIEGAFGIIGEIAG
@8068515/1
gggaaataggatattttcgcattcattaagattagtattaactgttaatc
+8068515/1
BCCFFFFFHHHHHJJJJJIJJIJJJJJJJJGIJJJJIJJJJJJJJJJJJJ
@1207312/1
cttggaaggaagacttcagggaacgaaacata
+1207312/1
CCCFFEADB32CBAAAFBF9:CBHIG;CEH<D
@2295783/1
ggcagctgggaatcctttgtgagccacatcaatgttaaggaatggtttcc
+2295783/1
@CCFDFFFDBBHGIJJJIJJFEGGIIJ@HIGGIJGIIIJIJJIIJI@GGI
@626140/1
ctttctcaacaagatggtacctagctctaaatgccacaagatg
+626140/1
@@@DDDDDDFF8FEHHE2A@E@EA9?CEH4AH<4?FHDGCIA9
@1208002/1
cgttcataaggtctcatttgaaaacgtggatctccaaggtctccttgaac
+1208002/1
CCCFFFFF?DDFHIJIJJJJHHICGBGFGDEIIGHGIGHDDCHIIIJI>G
@8069260/1
gtctaggtttcctactgacagcaccacgagaactactatgagatcttcgc
+8069260/1
@?@DDFFDHHGHHGIIIIIIIFHGHIIIGIHIIIEFGIIIEIEHIIIIII
@5517833/1
gttggatcattagcagaaatcctcattctttcaaaaaaaactattcgtag
+5517833/1
@CCFDFFFHHHHGGIFIJJHHGIIDHGJJJJJJJGGGFGFDFEHIGHICF
@8069522/1
ctgggaatcctttgtgagccacatcaatgttaaggaatggtttccaacca
+8069522/1
CCCFFFFFHHHHHJHIJJJJIJJJJJJJJJJJJJJJJJJJHIJJJJJJJJ
@3425763/1
gaagttttatttacattttttgcctgaacacattgggtcgccatacctaa
+3425763/1
@@@FDDFF8DCFB>FG>FHJGHICHI@G9>FHGFAE?FGHEGGIGIEGCF
@2296805/1
cttctgacacaccatctctgtaaaagaggat
+2296805/1
CC@FFFFFDHBFDBHGGJGIH@HGCE8EH9B
@2296861/1
cggaaagaacctagtgtgatggcgtttctgtaccactataaatgtaatcg
+2296861/1
CC@FFFFDFHDHHJAH<EHBFFHGFGEGIGCFFGIJIBHEHGIIJ>DIGE
@7563648/1
ggctattataaatttcaggtggagtagaaaacttttcgatttcggtatta
+7563648/1
CCCFFFFFHHHHHJJJJJJCGHJJGHJJIJIJJIJIJJFIIIJJJBFHII
@626981/1
gtcacaactaacaatgggccacaactcatattgatcgtcaa
+626981/1
<?@DFFFFFHFHGIIGEBGHJJJGF@HIEEAGI<<GH;FDA
@7563723/1
gcagcagtcatcaccaaaacctgatgattttcaagctcttcatgccactg
+7563723/1
CCCFFDDAFFFDHIIIEGIIGIDBHHIIGEHGIGCGGHIIGHGGGIHECH
@4500054/1
ccttaatctagccacttcagccttatgcctctcaaactcaagctgtcgc
+4500054/1
@CCFDFFEBHDHHFIIII>HHIIG>DHIGIDHHGEEGHEEHGI9DFBD9
@5047852/1
ctcctcatagttccacaatgagtaatttcaatttttaatccttttatttc
+5047852/1
CCCFFFFFHDFHHIIIGHIIIJIIJGJJIJIJJJIIIIJIIJJJJJJIJI
@4501019/1
ccttttttgcccattattgtgtactatcttcaaagagaaaaagtgcaata
+4501019/1
C@CFFFFFHHHHHEEEGIHBHHFIGIIJ@F@<FCHEEHCGGEHBBEIDGH
@4501217/1
ctcattctttcaaaaaaaactattcgtaggagtaaaacgtaagtggaagc
+4501217/1
@@BFFFFFGHHHBGIGFGGIHHGIGCDHIJBE@FE9DFHIJGJGGGGGGH
@7067931/1
cggtctttctcgataatcaagtgttggtgcattcataattcgggccttaa
+7067931/1
BCCDDFFFHHHHHJJJJJJJJIIFJIJHHH@FGIJJJDFHIIJJJJJJIJ
@7068269/1
cttcacactcatcaagaacttggtaaactcttagatcttcattttgttgc
+7068269/1
CCCFFFFFHHFHHJIIJDGIJIGAFDHGIGHHIIDHIIJJJGJIJIIIJJ
@7565354/1
cctttttgcagcttcttcaagagggatgggctctgaaggttgtattgttc
+7565354/1
CCCFFFFFHHHHHJJJJJJJJJJJJJJJJJJJJJJJJJJHIJHJJJJJJJ
@3427458/1
tctgtatcaacaactgtaccagccggcacattcatatttctcccatctgc
+3427458/1
CCCFFFFFGHHHHJJJJJJJJJJJFIJJJJJIJJJJJJJJIIIDHIIJJJ
@2848999/1
catagcttggaggagatatgatttgtctctaaatgaataatgcagcgat
+2848999/1
@CCFFFDFHHDAHEHGCEHIJIHGCAHGGBCEHGDEIIICG9D4??DG=
@3427710/1
ccactatctaaataaatagctgcagctaatga
+3427710/1
@@BFFEFFGHHHFHGJJIJCH>FGHJJEHHII
@1209707/1
gctgttgttgccactgctgctgctgcggctgttgttgcctctgctgctgc
+1209707/1
@@@FDFFFHHDFDHIEBEHIGEIEGHGEGGEDGFBG9DHGGEB@GCC>@@
@3427734/1
gctgcggcatgctttgcttctttcttagatctaccagtgcccatggcagc
+3427734/1
CCCFFFFFGHHHFGIJBHIHHIJHHCEAGHGHIIIIICHGHGIIGIDIIC
@628708/1
gtgggtgagtaacatcagctccgagaaatattacaggttcgttgaaaacc
+628708/1
B?BDFDDDHHGHHIIJFIJJJJJEHBGHIIIIGGIJIFGHIHGII9GGII
@4502339/1
gtcgggcatttttactacaccatctaacctctacaattttgttttgtttc
+4502339/1
CCCFFFFDHHDFHGIJJIIIIJJJJJGGHIJJEHGGECHII@GHJIGBHI
@3428066/1
ggagcatgttcttgcctttgttgctgctgtggtggttcttgcctttgcag
+3428066/1
@@@FDFFDDDHGAHIGIJGIGIGIIIJEEB;EG7CDF@FC?DBDG4BD99
@7069040/1
gttgttgttgaggtggtagttgagtttggtgggtaggggttgtttcccta
+7069040/1
CCCFDFFEHHHHHEGIHIJHIJEGHGIJJHGIIGFHIJJFGHIIFIIJJG
@3428318/1
cttctaacctgttcttcttgaagttggttcagctgtagtctgtct
+3428318/1
??;=B;DDHDH<<BFBFFEGB:BHGH98AE<<A?@?CGGGF?DHE
@1210390/1
cttcctcctcatagttccacaatgagtaatttcaatttttaat
+1210390/1
C@@FFFFDHGHFGIGGIJJJIIJJGBC@HIGGJI4EGIIGICB
@2850032/1
ctcaccttctttactaaaaggctacacaaacaatcacctgaatcctt
+2850032/1
@@@ADDBEHHFAHGIGIIJJJIJJG9CCEHI>DGGGHGIIIDG><FG
@2298226/1
ctatcctgtagtttcgtcctatacctttgaatgt
+2298226/1
@@@DDDDDD8FFDH4ACF?<E@HIGCCEH<<<G4
@4503131/1
ccacagcttgtctgtaattgcgataaggtttttcaggattgatagataca
+4503131/1
@C@FDDFFHGFHHIHGIJGIJGIJBHHGB@FGHHGIGGGIGHCIEHDEAF
@1211247/1
cataattcagaaagaatatacacaacagacaactctgtactggtgatatc
+1211247/1
@@@DDDFFDD?BAFD@>9FAIHHGHICE@G@GGG3?@?DGEGG>D4:?<9
@1211494/1
gttttaccatcatttgctgctcataaagcttatt
+1211494/1
@@?DFFDFHHGDHFGGECHIIIIJI>ECGEHAH@
@1744046/1
tacagccagtaaaaagtggtgaagtcaatcctaacactctaggattattt
+1744046/1
@@@FDFFBHCFFA@9F<E@<CHGIHGABBHIIGHHCHIHIJ@HCEHI<FG
@5048736/1
atcttgtctaagattgctttcgctgcggcatgctttgcttctttctt
+5048736/1
CCCFFFFFHHHHHJJJJJJJJJJJJJJJJJJJJJJJJJJJJJJJJJJ
@5048824/1
tttatgaatgattttgatccaaccttctggtagcatttcaaaatgattat
+5048824/1
CCCFFFFFHHHHHJJJJJJJJJJJJJJJJIHHIJJJJJJJJJJJJIJJJJ
@6552114/1
caaacattctgcaaaactttattgtcttcaaatagtacttcaccaaaaac
+6552114/1
CCCFFFFFHHHHHJJJJJJJJJJJJJJJJJJJJJJIJJJJJJJJJJJJJJ
@1744429/1
gttttttaagtgcatgttgaacatattcatgcaaaatgca
+1744429/1
@?@DDDFDHDCF4CGEB<CEHIJ<AEB<BG9CGICG@FEG
@5519646/1
cccaggtccacaattcaagatctaatttcatgctgttattattttccttc
+5519646/1
<@@FFFDEDDFHAEEEFHHIGGGIIIIIIHEIIIIIGIIIDGHIIIHIIH
@8072435/1
gtgtttgtggggaagttttatttacatttttgcctgaacacattgggtcg
+8072435/1
@@@DDFFEHFFFFFGCGHIIIIJJIGIIIJJFGIIGHGGGIIIIJJJJIG
@5519805/1
cataatgagatcaagtttttttcgaatcaaatgaagctgtattataacat
+5519805/1
CCCFFFFFHHHHHJJHIJJJJJJJJJJJIJJJJJJJJJJIJJJJJJJJJI
@8072502/1
gtgttgctttcgcagggtaagtctttcagtctcatccacattttatgtgc
+8072502/1
BBBDDFFFHHHHHIJJJCGHJHIIJJJJJGIJJJJJJJJIJJJJJJJFGH
@3945975/1
gcgcaccattgagagctcaggagggagg
+3945975/1
@@CFFFAA<8DFF3EEHECCGGGGG1C?
@1744896/1
agttaactttctagctaatagtccaatcttc
+1744896/1
@@@DDFFDDHH?<CBFHECHIA?DH4<<::B
@2299110/1
gtcactagctgtttcaactttgctacataaatctttctctagctgcttta
+2299110/1
?@@FDF>DHFHFDHIIIIIIIEHIIIJJJJFCHEHGIJJGGGIIGIGGD<
@1215524/1
gcccatcattcgctcctcgactgccccgatgttggagcctatgctatccg
+1215524/1
@C@FFADDBHFDDEHGGHGGGCBHIIGDGDHEEIH@9FIH<FHI=B=FHI
@2299739/1
ctgctaacctcttggcaatttttttcgatttgccagtacctatttctttg
+2299739/1
@;;DDDFFHHFDHG@EGD@HHIFIGGIJGG?B?DFC?D?D<FG?FGGGG<
@61759/1
ctgcatctacacaaagggccatcattcatttctcctggatcattatacca
+61759/1
@@@FFFFFHHHDHIIJI?=@FHGGGIIEGIIGIIJBECGHGFFGCHGFAH
@2299997/1
caagtgtgacacaatttctattctgttcagaggtaaatgagttatcgtat
+2299997/1
@@BFBDDDHHHHHGGGJJICHIJGHDEHHGBHE?FGGHIHHAGGGCEHHI
@2300030/1
tcctcatagttccacaatgagtaatttcaatttttaatccttttatttct
+2300030/1
@?@DDFEFHHGHBFHHAHIIIIICFHIHHEHIIIHGIIGGIIIIIIIIHI
@7568837/1
gtctggtctggagctggatgagtgacatcagcgccaacaacaatgacagg
+7568837/1
CCCFFFFFHHHHHIJJJIJJJJEHJJJJJJJJJJJJJJJJJJJJJJJJJJ
@62738/1
gctgtggtctctgctgttgctgaggctgttgtggtctctgctgttgctga
+62738/1
@@@D?D?DHHDHHIIIF<?FH4CFHC=;;3:?C:1:CDF9BBD:DFFAHG
@7570182/1
ggcctgcttgtggaaaaccaccacaaatccacttggaaaactgtttatca
+7570182/1
CCCFFFFFHHHHHJJJJJJJJJJJJJJJJJJJJJJJJJJJJJJIJJJJJJ
@7071922/1
gctttctaatgtttcttcatttaaaaccgctgtgtctctttctttttttg
+7071922/1
@@@DDDDDDAC2AAFHEGIIIBIGIIIAHGIE?CHG>FFGHEDD@BBHE@
@3947586/1
tttgatcgttctctgggtggtcttttgtcaaagctactccttgg
+3947586/1
@@@7DDDDA;D=FE9E><<1<AF<<CEFC?4::9<DFEG3DF@?
@2303096/1
gcgacgagacagcactttactaggcatagggtgtc
+2303096/1
C@@FFFFFH?FFFGGEGEHJBHIJHHI@FCG9B0B
@8073336/1
gaacggtaatagctcgtgccattgcgccaggtgtccggtcttcactgcag
+8073336/1
CBCFFFDDHHHHHJJJJJJJJJJJJJJJJIJEHIJJJJIIJJJJJJJIIG
@5520994/1
gccgcttgttgctgtacttgaggctgagatgaaggtggtctgctgggttg
+5520994/1
CCCFFFFFHHHHHJHIJJJJIJJJJJIJJJJJJJJFHIHHIJJJJJJGIJ
@1745876/1
catttgttcccctgagattggggagg
+1745876/1
C@@FDFF8CFBFHIHIGGIIIEIDGA
@3431056/1
cacgatttcggcagcttttacctcattttcactcagaagaaataatatct
+3431056/1
CCCFFFFFHHHHGJJJIGHIJJJJEIIJJJJJJJJIECHGCDGIIGIJJJ
@3431067/1
ctgctgctggggctgttgttgccactgctgctgctg
+3431067/1
?@<DD?DD3:C@AGGAC>?F>4BE@GG3?FB@<@11
@7073767/1
gtttccacaacaatttctcttcctttttttggatctgaagggcggtcccc
+7073767/1
CCCFFFFFHHHG?CGHIJJJJJIJJJJIJJIIEHGIGJJJFIIGHADFED
@1220739/1
gattatttttcctttgatgctgctcaatttaccttcatccttgttttc
+1220739/1
@@@DDDDDHFD?>D@F>AAC??BFHICGHAHGGHGGAB:F@4CHHGGG
@63305/1
atttgattcatcctttgtttttactcctttttcaaaaccttcttccagca
+63305/1
CCCFFFDAHDHDHIFIGFGGIIJJEIJJEICGIC@@>:?C>:BDGC@BGE
@4504771/1
atcagaacaatactcatcagaagttgacattctatccaaagaattttcat
+4504771/1
CCCFFFFFDFFHF@BGGGHIEGGHGJJJGIJJJJJJICCGIBDHGIJE>B
@2854692/1
cccttttctatgctactgttttccaattccaaattctaatcatgggtcgg
+2854692/1
@CCFFFFFHHHHHIIIIJIIJJJJGEGBEHGIGGHIDGDHHJIIIGGGGG
@6048878/1
gtctgcagaaaccaagaccgacttaaacaaattgattccaagcttatcag
+6048878/1
CCCFFFFFHHHHHJJJJJJJJJIJJJIJJJIJJJJJJGIJJJJJIJJIIJ
@64298/1
ggaaaattaatttttattaagaagccaaattgcacctcacacctggcact
+64298/1
@@@ADF>AFHGG>FEBFGJJHG<EFGIJJJIEB>EFHIGIJFEGID@HAG
@2855366/1
gctcagttgtttttgcacagaactcagcaactctcggatcttctatcctt
+2855366/1
@CCDBDDDHFHAHIIIIJIDEGGHIJIIGIIIIDGIIG@DCGEHG<BFGC
@65125/1
cctgcaattcttggttcaagatcattttaaactgtccttctgacacacca
+65125/1
@@@F?DFFHHHFHJGHHEIGIBF3CHIJJJBHGHGCEHGIICHGJFGFHI
@65199/1
gaacaattctatcacctttgaagttgaataagttattattcttctaggtc
+65199/1
B@CFFFFDHHHHGGIBGGCHGIJJIHFHIIECCHGGG@AGEIE>BFEGCG
@7572540/1
ataagaacaatgagtgagagcttgcaagaggtaacttctgtcttgaaatc
+7572540/1
@@@DDFFFDFDFAHGBFHIECHIDHGHGIGGCF@GGIIIEHGIEGCG@FG
@3948552/1
ctcaggagtttatcagttgcttccaatactgtagaactatcttgtttttt
+3948552/1
@CCFDDBDFDHHDH>H@GH9C>HGHHCGIIJADFGGHAFHGIIIC<DCH6
@5522243/1
gcttgttgctgtacttgaggctgagatgaaggtggtctgctgggttgctg
+5522243/1
C@@FFFFFGHHFHGHIJFHHGIGBGCHHGJGI?CFGGHIJIJIJJJJEGI
@5522407/1
aggccttggtaaatttgggtcccatgctatgggtgaaagatcctcttctt
+5522407/1
CCCFFFFFHDHHGJIGIIHHIGGHJJIJIJJJIFHIJJJJIJIHJIJIII
@5522411/1
gggtggaatgtatgacgatgatttgatatctatatttctcattttttctg
+5522411/1
BCCDFFFFHHHGHJJJJIJJHIJJJCHHHJJJJIJJJJJJJJJJJJJJJJ
@6051087/1
ctctgctgttgttgttgttgctgaggctgctgtggtctctgctgttgctg
+6051087/1
CCCFFFFFHHHHHJJJJHIIJJJJJJJJJIIJHJJDFHGHICHIFHIJJI
@7074509/1
atagagagtaattcctttccattttcaggaagttcacgaacaaatcttgg
+7074509/1
@CCFFFFFFFHHHIJJJJJJJJJJJJJIJIIJHIIHJJJJJJJJJJJJJI
@1225444/1
aacttctttggtgtacagaaatatttcggcttctgcttc
+1225444/1
C@CFFFFFFHHABGHIAEF<GHGIEHIEIGGHIJDGIJG
@7574252/1
cttcttgaagttggttcagctgtagtctgtctgcatctgtatatgcccta
+7574252/1
CCCFFFFDBFFFHBCFHGIJJJJJJCIGIIJJJJIJJIIGEIIJJJJJEG
@7574465/1
gcccaatatagattccagaacttccggcataatgagtacatcatttacat
+7574465/1
@@CFFFFFFHDDHJJGGGHJIIHGGIGGIIGIGIJIIGGGIGGIJJIIIG
@7574571/1
gctgctgctgttgttgttgttgaccccatggttgtcgaggaggtccctgt
+7574571/1
CCCFFFFFHHFHHIJJJJIIJJJJJJIJJJJGIIIIJJJIIIIDGIIIJI
@2304650/1
gtcttttgtcaaagctactccttggcccatttaaacatttgtaaataaac
+2304650/1
@@@FFFFDHAFFBGGIICFGCGG@;:FGGHCHGIEAEHGBF<DCHGGIDH
@8076578/1
ctctaactaaaaattcttttttaagtaacaaagcttcagtaaataacaaa
+8076578/1
CCCFFFFFHHHHHJJJJJJJJJJJJJJIJJJJJJJJJJJJJJJJJJJJJJ
@7076606/1
gttgcaagggaaaaaatatacttcaaacataacagaaaaaaattgaaaat
+7076606/1
CCCFFFFFHHHHHJJJJJJJJJJJJJJJJJJJJIJJJJJJJJJJJJJJJJ
@6557667/1
cagtttcccaggtccacaattcaagatctaatttcatgctgttattattt
+6557667/1
BCCDFFFFHHHHFIIJJJGIJJJJJIJJJJHJJJJHJJJJJIJJJJJGJJ
@6052151/1
gctccaattgcattccctttcacactagggacatgaggtgaaattattgg
+6052151/1
CCCFFFFFHHHHHJJJJJJJJJJJJJJJJJGHIJJIIJ?FFHIJIIJJJJ
@6558019/1
gccgcttgttgctgtacttgaggctgagatgaaggtggtctgctgggttg
+6558019/1
CCCFFFFFHHHHHJIIJJJJIJJJJJJJJJJJJJJDGIHHIGJJJJJIIJ
@6052565/1
cttgtaacattgcagactctgtacttcctcctcatagttccacaatgagt
+6052565/1
BCCFDFFFHHHHHJJJJIJJJHJJJJJJJJJJJJJGIHIJJJJIIJJJJH
@3433992/1
cttgtttcatactttttgcaattactcttttttgatgatctagttgagga
+3433992/1
@@@FFFFFHHHHHIIIJJJBIIJJIIJBHIIIIIHIBICHIJJFIICHEG
@3434245/1
atgatttgatatctatatttctcattttttctgctaa
+3434245/1
@@@DDDDABHFHHI<FF>I<AIH4CIFGIIED@GFE>
@6559341/1
gtcacaactaacaatgggccacaactcatattgatcgtcaaatgaaacat
+6559341/1
CCCFFFFFHHGHHJJJJJJJJJJJJJJJJJJJJJJJJHIJIJJIJJJJJJ
@3949100/1
ctctgcactgtgacagtcttcaagcactg
+3949100/1
@C@FDDDFGHDHHAEA?BHGHE4CG;ABA
@7576453/1
caattatgaagttctagtgcttgtttttcaggtcatggcagactctg
+7576453/1
CCCFFFFFHHHHHJJJJHJJJJJHJJJJJJIJIIJJJJJJJJJJJJJ
@6560305/1
caggtttttgaaaaaattttggccaatagctgtgggttatatggtgattg
+6560305/1
@CCFDEFFHHHHHJJJJJJJJJJJJGIJJJJJHHGIHIJJJJJJGHIJIJ
@3950297/1
agctgcgacaccatctgatgcctggtgcggaggctaccttgccgtaggaa
+3950297/1
???BDDF:FDHHFGGIFIGBEII>FC;FGHGIGGEEIGEHIIGIA<EAAE
@2307277/1
ctttgaactaagtacagcgaaattcttattcgattgaagtaaattgtaaa
+2307277/1
CC@FFFDDHFHHFGJJFIIDHIJIIIJJIIIICFHE>B@DFGHGHGHHCF
@8077590/1
catttgaaaacgtggatctccaaggtctccttgaacaaatttacctaaag
+8077590/1
CCCFFFFFHGHHHIIIIJIIGIIJJFHHIJJJJIIIJJJJJJJIEIIGIH
@2307565/1
attttctaaagctttgaattcataagttggttgttttttaagtgcatgtt
+2307565/1
CCCFFFFDHHHHHJJJFBCJIIIIEIHIGJFHIFFFIJIJGG<G>>GHGI
@635665/1
atggatttatttataataaaaatgattgaaatcaatcaagctttctgctt
+635665/1
B@@FFFFFHHGHFIJJJJJIG@GIFIE4CHHHJJIGEGGHIIBDGHIIHI
@2307691/1
gagctttataaaatgcagtggccgacacatcaatattaagcatcatcttc
+2307691/1
B@@F=DDFFFDDHGIEBGIIIIGEGGIFH>@@>GFHGG@DGE4<?B9BFG
@1230311/1
caagaaaaaaggttcttttacccccttcagaatataatagtttcaattca
+1230311/1
@CCFFFFFAFHHDBHHIJJCCHIGIBC>D??FHIEE9BFHA<D4BBA<D@
@2308258/1
gccgatctgaggtctgtcaattcaccaggtgatatatttttgcacctgtt
+2308258/1
@@@DDDDFDHFFAEHGGEHHCGHHBHGIGFGCGAHIFGBDHEGGEH9DBD
@4509656/1
gttgttttagggtaatcaaattttatgacaaaattgcaattctttaca
+4509656/1
BCCFFFFFGHHGFGIGGI@HIJJJEIJIJGGIIJCHGGGIGHIG@??9
@4509835/1
tggcacattgcagttgctatcatacattcttaatatctgtgtattaagcc
+4509835/1
@@@FFFFFGHHHFDHGJJIJIIJDGEIGGIFGGBBBFHGEGGAHI<H>HH
@2309304/1
ctccttcaacaatcgtcggtacaatgtaatatgagttttctttgttttca
+2309304/1
BC@FFFFDHHHHBIIEFHIBCHGGIIHIF9CFGEGGGIJBGGGIAFGDHJ
@1231673/1
gtggaattgtgacactttgatgttgtaaggtg
+1231673/1
=1:B1?D?FFHDH@?@4?4B4?<::3<AFG49
@1751396/1
cgccgatcttgtacaacattttacatgcagttagtgcaactgctcccttg
+1751396/1
?@@FFDFFFAHFHIGDFHIJIIIJJGIIJJIJGHHJDHGGGGGIBHIHIJ
@2859038/1
ctccaattgcattccctttcacactagggacatgaggtgaaattattggt
+2859038/1
@@?DFFDAFH>B>F2AC@BHGHBFH;EEC3C??CBCCDDDCFHAB@GGE?
@2859072/1
gtttgccacgcatgtcccatactccctggttgggaagtgcttgttgtttt
+2859072/1
@@@FFDEFHHHFDGGIIIGDGHHJI3CFGHGGF@B@DG>GEGEHIBHIII
@1232111/1
ggatgttcagttaactttctagctaatagtccaatcttcaattgttttaa
+1232111/1
CCCFFFFDHGHHHJJJII@HHIJID<FH>AE@AFHIHI<E9FGB?DDEEG
@2859237/1
ctctaactaaaaattcttttttaagtaacaaagcttcagtaaataacaaa
+2859237/1
<@@DBDDDHHHH8FFFGCG9AHIHE<FE?FDFHACHECHFGGGCBFG3BG
@1232317/1
ggtggttcttgcctttgcagctgttgtggtgg
+1232317/1
?@8BD@DDDDBCCFGGGGGG@FHEH@FGF?1?
@3437745/1
ggagatactggttgttgttgaggtggtagttgagtttggtgggtaggggt
+3437745/1
B@@FDDEFHHHFHGEHG@FGFGICGG@GGGGHCGCFGIIGIIIFGFGCG@
@69080/1
ggaacgagaaccaatttcttttttaaaataatcagcaaaatccaaa
+69080/1
CCCFFFFFFHGDFBHIGGIHIIIJEE<FGBBGIIHBGBHGGII<FH
@2859977/1
ggggtgagaaaattcaagcgagctgatgtatggtcaaca
+2859977/1
:?@F4@DDFD;??FEHBBH1;:@:F9FGI>FBD@B?B:B
@6562522/1
tattgctctgcagggaacggcgacataggtgtctgctcttcacatactct
+6562522/1
CCCFFFFFHHHHHJJJJJJJJJIJJJJJJIJJJJJJJJJJJJJJJJJJJJ
@3438701/1
gtcagcttacaagccttagtaagcataaatttatggaagccataccgtac
+3438701/1
B@@FDFDDDABDHIIGBHGFHIIJJIJJIIDIJIJIJIJJIJ@HDCF8?F
@3439052/1
cttcatttaaaaccgctgtgtctctttctttttttgttagactg
+3439052/1
@@@DFFFFFHHDAGIJIEHGEDBHGEHHIGGIGIGGHGECEEEH
@5061009/1
ggtgcatgtaatactttgtagatatcagacatttcttcagggagaatttt
+5061009/1
BC@FFFFFHHHHHJJJJJIJJJJJJJJJJJJJJJJJJJJJJJJJHIJJJJ
@5061110/1
cacacctttgtcaccactatattcaccaaccgttaacggagtttgctgtc
+5061110/1
BCBFFFFFHHHHHJJJJJJJJJJJJJJJJJJJJJJJJJJHIFHIJGIJJI
@5528297/1
ccgctgtagtacaaatttctatttccgattatttttcctttgatgctgct
+5528297/1
CCCFFFFFHFHHHJJJJJJJJJJJJJIJJJJJJJJJJJJJJIJJJJJJJJ
@3951905/1
ctctgtatcaacaactgtaccagccagcacattcatatttctcc
+3951905/1
@?@FDDDDFABDDHGAHGDEH<FAB?BHGCC>B>BCCDHGC4:4
@5061478/1
ctctaatcatctgattagtagtaacgattctccactgaaccaaatcggct
+5061478/1
CCCFFFFFHHHHHJJJJJJJJIHJJJIJJJJJJJJJJIJJIJJJJHIJJJ
@3440009/1
cacggcgatactgcaaacaagggatagcactcaagggcacattatgtttt
+3440009/1
BCCFFFFFHHHHHIJIIHHIIJJHGHIIJJGIEHIDGGEG@HGJJGF@EH
@70856/1
cagtcccttcagttaatatgctttaactgacaacattca
+70856/1
@@@=DDDDDFHBFEGIE<DCDG@FEFHIIG<<HEAFHB@
@2310328/1
ccgacaaacgccatcctctcattcttagttgtaacaactaggggcaccat
+2310328/1
@CC?DDFFFHGHHIJIBHIGEH@F@BFEFHHDGHGGJIFHFG=D07CBD4
@2861498/1
ccacatatcagctgatattctatagataatattggataattgcgaaacga
+2861498/1
@@@BD?DDFFHHHJJJ<GJJJGGHIGIGF><FGIJJEGIGI@HHIDII?F
@7579641/1
tggaagaaaccataccaaaggtcaagaccataaccaagatcaattactct
+7579641/1
CCCFFFFFHHHHHJJJJJJJJHIJJJJJJJJJJJJJJJJJJJJJJIJJJJ
@2311762/1
gctgcagctaatgattcaaataagtctccaaggacctttggcacatccac
+2311762/1
CCCFFEDAH?FDD>AHIIIGHIIHHHIIIIGFEBHGGHCHCGGIGGGIFG
@2862627/1
gtctctgctgttgctgaggctgctg
+2862627/1
1?@DDDDBFFFHFHII@FHGIIFIG
@639389/1
gtttacaaatgttgcagcattaagtcttctctgcactgtgacagtcttca
+639389/1
@@@DDDDDHDF?<FHG<:F<@DHHHAACH<BCAEDE>G:EEFCE<D>FGE
@2312060/1
tcagtaaataacaaagaatggaaggccaaaatttgttcacactgttcctg
+2312060/1
@@@FBDDDDBBFFDG@EHI<@EE@?F3CFHEGIIGHCCFC@DDGG@GFHD
@71770/1
tgatgatttgaggttcttgtggaattgtgacacttt
+71770/1
@C@DFF>DDD<DH@FFG@DB>G>B?F>D4FEEHGHI
@7580519/1
agatgattagtttccacaacaatttctcttcctttttttggatctgaagg
+7580519/1
@BBFFFFFHHHHHJJJJJJJJHHJJJJJJJIIIJJJJJJJJGIJJJJIIJ
@1754192/1
caactaacaatgggccacaactcatattgatcgtcaaatgaaacatacct
+1754192/1
CCCFFFFFHFHHG9EHGFEGHGIJJJIJCEEEHHGIHI>GGIIJIGIJ@F
@8079067/1
gtcggcagctgggaatcctttgtgagccacatcaatgttaag
+8079067/1
<??D<@DD1D?3:::CE9<<FFIIED@?B3:9::B?9DCB?4
@6565024/1
gccaataattgttctttcatgatactctcaagatccctgattacttcttc
+6565024/1
CCCFFFFFHHHHHJJJJJJJJIJJJJJJIJJJJJJJJJJIJJIJJJJJJJ
@3440998/1
gtcgtgagaagctgcaacggctgctatagatggaacgttgatctggtctg
+3440998/1
@CCFDFFF?BHG?D;GHIIJJIJIIIIIGGIGJEGAG?GIIF@?<4/8BF
@1754539/1
gccatttatcattaaatagatttatgaggattcctgttagttgtcttcaa
+1754539/1
@?@DDFFFHHFHGEEIHIIDGC?FJGGEG@FD<@HGHIGH4CG@B<DDAD
@6565648/1
ctttgccaaatacttcaactgtgactctaac
+6565648/1
@@@DB>D>DDF4AEFACFCHFCHHGAEB4<?
@1755030/1
gcctcctgcggaccattagttgaagtcccagccctcagataatcccatat
+1755030/1
<@BFFFFFHHHGHGHIJJEHHIIIJBFGGDHIGIIJJIJIIJJIJJJJIG
@5530003/1
cctcaaccgtacttctagcattagaagtttcttctccagctaaggctgta
+5530003/1
@@@FFFFFHDFDBFHIIIIIIIIHGHEAEGICGIIGIIEGIIIEFEHGIE
@3443171/1
ctccaattgcattccctttcacactagggacatgaggtgaaattattggt
+3443171/1
CCCFFFFFHHHHHJJIIJJJGIJJJIJJI>GGEI<FC?DHGIGGIGEGGD
@5530926/1
ggttgctggtcactgggttgttgcctaacaggaggtgcactggttacagg
+5530926/1
CC@FFFFFHHHHHJJJJIJJJJJJJJJJJJJJJJJFFHJJJJJHIJJJJJ
@3952399/1
ggcttatacctagtgcttctgtaaaacgccaataattgttctttcatgat
+3952399/1
CCCFFFFFHGFFHBEFHBFCHHHEJJJDIIG>FGFICH<DHIIGIBGIEB
@3443724/1
aagttaaaacttatctactaattaatataggttacttcgcttatctctct
+3443724/1
@@@BDDDDFFBFFEHIIGFIIEI@GH<HIJBAHGHIGBHBGFIGB9DGG@
@6567680/1
cttctttgcttcaggttcattatcttcgatggcttctgccaagtaatctc
+6567680/1
CCCFFFFFHGHHHIJGIJJJJJIJJJJIJJJJJJJJJJJJJJJGHIJJJI
@5531370/1
ctcttcacatactcttgttacaacatatttcaacatgtatccttttgggc
+5531370/1
CCCFFFFFHHHHHJJJJIJJJJJJJJJJJJJJJJJJJIJJJJJJJJJJJJ
@1234973/1
tggtcttcagtcacccgattctatttcttggtcatcagttt
+1234973/1
@<@?DD4DFH<?BFGGFC?ABEBGCE9BHE<GD<4?D?FGE
@7583395/1
gcttgtatttttttatttttctgcgactgtctgaatcagaatctgattta
+7583395/1
CCCFFEEDHHHGHJIJJJJJGIIFGHJJIIJIJJFIHGGHIHIJGGGGJE
@7082878/1
aagtctttcagtctcatccacattttatgtgctgctaacctcttggcaat
+7082878/1
@@CDDFFFHHHHHJJJJIJJJJIIJIJJIHHIIIJIIGIJJJJJJJIJGG
@7083034/1
aagtctttcagtctcatccacattttatgtgctgctaacctcttggcaat
+7083034/1
=?@ADDFFFGFHGIIIJGEIIIIJJJJJJIGIJIIIJGIJIEHHIIGIGI
@5531893/1
ctgctgttgctgttgttgctgaggctgctgtggtctctgctgttgctgtt
+5531893/1
CCCFFFFFHHHHHJJJJJJJJIJJJJIJJJHIJFHIIJJJJIIIJIIJHG
@5532013/1
gtattagagcatagatcagaattatttttattaatcatttctggaaactt
+5532013/1
BB@DDDFFHHHHHJJIIJJJJHGHHJGJIHIIHIHIJIIJIJJJJJJJJI
@2863052/1
tatcatcctggctgttgccatttgattcatcctttgtttttactcctttt
+2863052/1
CCCFFFFDHDDHHIIIIJJFJJJFIIGGIJIHJIJIFHGGHGIJJIJJIJ
@3953915/1
cttactttttaccagtcccttcagttaatatgctttaactgacaacattc
+3953915/1
@C@DFFFFFHHHHJEHIIJGCGGHFDHIJJ<HIJJG<CDFFG?FDGIDGC
@2313716/1
agctggatgagtgacatcagcgccaacaacaatgacaggtttttgaaaaa
+2313716/1
CCCFFFDFHHHHH<EHIGGGIIJIGGII;C@DD94BF<FBHEG?DDHDGF
@5064215/1
ctgcagggaattctaagagggtacacaattcaggcactaatgtctcttca
+5064215/1
CCCFFFFFHHHHHJJJJJJJJFGHJJJIJJJJJJJJJJJJJJGIJIJJJI
@8081064/1
gtcattagcagagctcgctactaaggccttcaagata
+8081064/1
@:?DDD?BFFF<BBE@HHI@HCHC@9C;BFHC<CBFD
@641502/1
gtttggcttgctgttttgtagaagccttac
+641502/1
@??DFFDD>DFF?HIGGHGIADD??EH<?E
@5064998/1
catatgtatttatactgacataatctcattaacagttttgccatttatca
+5064998/1
@<@DD>AAA:AFFHGCHIHIIIIEIGIGG>HEIFIIIIGHHA?F@DCB@C
@641797/1
ggtacatttagctatcctgtagtttcgtcctatacctttgaatgtccctt
+641797/1
@C@FFFFFHHHDFHHIJJJJJGHJIJJFHGIGIJIIJJJJGBGHIIIIJI
@3954727/1
ctacgcctatcagcccatgaaacaaaatgtaatctctgttcttttttgaa
+3954727/1
CCCFDFFFGHHGGJJIIGIJJIHHGIIJIBAFGHIJII@FG@>E4D<?;F
@642272/1
ttgtcttccacccttttttttattcc
+642272/1
?@?=DDDDHDBDHIIFGGF<G;?C<:
@642603/1
gctagttggagatccatagcgcaccattgagagctcaggagggaggtcct
+642603/1
@<?BBDDFHHFDDGAHGHJIBHIGHIFIE@AEGGGGH99?BF60;AF@D>
@6569904/1
gatatgatatgggttgctgtttacaccaacgataaaatcaggctttatgt
+6569904/1
CCCFFFFFHHHHHFHIIJJJJJJJJJIJJJJJJJJJJJJJJJJJJJJJJF
@74872/1
ggaggctaccttgccgtaggaaataagaaagcaagagaa
+74872/1
@@@A=DDBFHHFD@@E@GHCEHABBBH99E:C99C;39B
@7585281/1
ggtatatataagattacaattcttaacattttttctttaaacaaagaaca
+7585281/1
BCBFFFFFHHHHHJJJJJJJJJJJJJJJJJJJJJJJJJJJJJJJJJHIJI
@6570219/1
ccaaaattgtaaatccaggaacttcccagtcatcaggaataaagtcatta
+6570219/1
CCCFFFFFHHHHHJJJJJJJJJJJJJJJJIJJJJJJJJJJJJJJGHIJJJ
@643274/1
tgagaagctgcaacggctgctatagatggaacgttgatctggtctggagc
+643274/1
@@@DFFFFHDHHHJBGIJJJJBHHIJGCHIIIGIJFECHGB>BFBCH<FH
@643328/1
catcaacaagtttttgccacttgtaattaggtaaa
+643328/1
@@CFFFDD3CCFADHA>HHG>HGHEH@HHHDFBF>
@1757455/1
cctctttatttactagaaactgctcttcttttttaataagtttttttttg
+1757455/1
@C@DFFFFHHHGHIIGIGIIA<<FEHFGIIIIGIIIIDGH4BDEGIIG@4
@8082033/1
tgattccaaagcttcaaaaccagccaagagaaaagctaactccccttccg
+8082033/1
CCCFFFFFHHHHHJJJJJJJJJJJJJJJJGIJJJJJJJJJJIJJJJJJJJ
@3445197/1
gtgattttttattgtatcccaatcaattatgatactgtctccttcaacaa
+3445197/1
<;;;BDDDDF8?CBAFF<?@GAFHFBFF?EF<G4CFAD<<DFDG?DAFAF
@3957354/1
gtttcattttgctttgacttctcatttcttgaagtttattttcttt
+3957354/1
@?@FFDFFGFBABDFGHIIF9FHGIHI>@DCCD4CHHIBHGH<EE9
@3445926/1
ctctatttcattgtgcattaatctatagaaaattttccaaacagtattta
+3445926/1
?@@DFDFDDHFFF?FHHEGI4:EHAHEG4ACFGECEBDCBECHEGGG@HG
@76448/1
gcctggtgcggaggctaccttgccg
+76448/1
@@@<DD2AFFDFFBFFE@3F4?F@D
@3957596/1
gtgagggtgaaggtcctgtaaaatagcttgagaagccctttgttttcctt
+3957596/1
@@@DDFF1CFHFHCFGIJGIIJJIJDIIJIIIJJIGHIIHJJGEDHHIII
@7085156/1
ctaataatttacaaatatcactaatcttcaatacattggttttgaataaa
+7085156/1
BCCFFFFFHHHHHJGIJJJJJIJJJJJJJJIJJJIJJJJHIIJIJGIJJG
@2865627/1
ctgcaccgatgcaattaatactcatcttctttactaaa
+2865627/1
@@@DDDDDH<D7A:AE4<CBEGGCH9E@DG>@FGHGDB
@2317631/1
tctgtagtacaccttccaaacagtatctaaagacatgccactgtcaagaa
+2317631/1
@@@DDBD:CFBHAGHIDGHBHGGFHEHIIBHGEG@4ECF>FHD:CDAGEG
@2865856/1
accattcctttaacttcatcaacaagtttttgccacttgtaat
+2865856/1
@@@DDD4BFBFFHBHGGGIIGGC?<;FABAEHFIG@AGEGGG@
@77246/1
gccacatcaatgttaaggaatggtttccaaccaataattgcagactggaa
+77246/1
@@@FFFFFHHHHHIIJGCHIJJJHHIIGIGGGHGGIJIGE@HCGI9@GGG
@5068063/1
gtaacgattggaaaaataatcagaataagaacggtattgctctgcaggga
+5068063/1
@?<?AB;DHDDHGIEEFDHHIIIICHBEAAE9?DFFGGIGBFHHDI;FFF
@4518586/1
ccactatctaaataaatagctgcagctaatgattcaaataagtctccaa
+4518586/1
@C@FF>DAFHHHHJEHHBCFEGI@;D;FHHHHGBHIGG@FFABD9FF<D
@6060147/1
cacatttttgtaaacttaattcaccagcatatatattatgtct
+6060147/1
@@@DD8DDHDA2AACAGGDHHCBE<HBH@HEF@FFHHHHEF?@
@3959515/1
gccctagcacggaaagcagcgagatgagcata
+3959515/1
@@@DFDEFFFFFFHDHGGGBFCFFHGCGIAG9
@4519219/1
atcattactaattttttgcaattgttgagtgaagtttctgagagcatctt
+4519219/1
@@@DDD8:ADFDDHHIBEGBHI9CFFGE>4C@@D<CDDBHHGBFHGHDCH
@78831/1
cctggagacatgactacacaaccatttggtatattcatcctctcaaaata
+78831/1
@B@FFDFFHFFDHGHIJDIJBF@GH<>FGC@F>FIH>FGIGGIIJIIFIG
@4519368/1
ggtcattccaatcttgatgcatgatgaaatcatgaagtctaggaaagaaa
+4519368/1
@@@F@DFDDFFHFGDE4FC9IHCIGH>HE<FHIDA4CEG@E1?<FAE>D9
@6060663/1
gccctcttcattttcggtttcgtaggcaggtggaggccatcgcctggtca
+6060663/1
CCCFFFFFHHHHHJJJJHIJJJIJJJJJJJGHJIJJJJJJJJJJJJJDHI
@645424/1
gggaacgagaaccaatttcttttttaaaata
+645424/1
@@@DDD@D<CF<?F?CEDEAFG9D6DHHBGH
@5069317/1
atttttaaccatttacacaatataaatgctccttcaacaccacactcctc
+5069317/1
CCCFFFFFHHHHHJIJJJJJJJJJJJJJJJJJJJJJIJJJJIJJJJJJJJ
@4521127/1
ggagaatttttaaccatttacacaatataaatgcaccttcaacaccacac
+4521127/1
?<@D7D?DBDBHHGBHIIHIGHGIICHIGGI>HHIG<FH<FFE>@GG?BG
@5534556/1
gcgataaggtttttcgggattgatagatacatcataatgatgaataacca
+5534556/1
CCCFFFFFGFHHHJJJJIHGIIJJJJIJJIIJJJJIIJJIIIJJJIGJJJ
@1759861/1
gcctggtcatgcataattcttgtagaagac
+1759861/1
@@@BDD?BDF>DABF>F4C44AED>:CF;F
@646009/1
aggtgatatatttttgcatctgttataaatgtaggaag
+646009/1
?<<DDDADHBDFFB4@3:<C@DA:AFB::EAAAFGD4E
@3449522/1
tgggcatggcctgcagctccctttttgcagcttcttc
+3449522/1
@CCADFADFHGGDGEGGEIGHBE>EFFCGIC9DFG@4
@5070058/1
ccggtctttctcgataatcaagtgttggtgcattcataattcgggcctta
+5070058/1
@@CFDFFFFFHHHJJEEFHIJJJIJIIIDGHHIJJJIIEHIJJFIIIGHG
@1244131/1
cagactctgagaacttttaacaatgactgactaggatgttcagttaactt
+1244131/1
@C@FFFFFGHDFBFGIEGIIIHFH@GIIGBCDEBEGCGBHGDIHDIGGIH
@3450028/1
gtacacagttgcagtcctgagctggtcttcagtcacccgattctatttct
+3450028/1
CCCFFFFFAFHHBGHIJEHHJIIJJ@HHHIIJGIJICFDGGCGE9FG9FH
@3450311/1
gttctttcatgatactctcaagatccctgattacttcttctcg
+3450311/1
@?@FDDDD?D<?FGIBFHFAI@A<A<?EG@>HHHIIJGGGGCG
@1244417/1
tagttcttctaatattgatgttttattttcagtatacct
+1244417/1
???=DBB;DF?<4<4EB9EHCDHA@CEB4CFF2AB?CD@
@6574595/1
acgcaacaaagctttcacgttcataaggtctcatttgaaaacgtggatct
+6574595/1
@@CFFFFFHHHFHJIIEFHEHIIIIIHG?CDFHIJJIFG?FHGIIJGIII
@5071079/1
gttgttgctgaggctgctgtggtctctgctgttgctgaggctgttgtggt
+5071079/1
@BBFFFFFHHHHHJJJJJJIJJIIJJJJJJJIJJJJJJJJJIJFIJHIJB
@6575462/1
tgggaatcctttgtgagccacatcaatgttaaggaatggtttccaaccaa
+6575462/1
@@@DDBDDHGHGHHIJIJIJIJJIIGJIIJJJJJJIIJJJJJGGGGIHCD
@3451767/1
ggacaatttacaggcagttgaagataaca
+3451767/1
?@@BDAABFDFD?>BHGEHHE4A4AF>C3
@6576004/1
ctctaaatgaataatgcagcgatgattccaaagcttcaaaaccagccaag
+6576004/1
CCCFFFFFGHHHHJJJJJJJJJJJJJJJJJJJJJJJJJJJJJJJJJJJJJ
@7088157/1
ctctggtatccaaaggcactgttttcaccggaggaatttgtttgtgattt
+7088157/1
CCCFFFEFHHHHHJJJJJJJIHGIJJJJJJJIJJHJJJJJHIJJHIIIJJ
@3961523/1
cacattgcagttgctatcatacattcttaatatctgtgtattaagcctct
+3961523/1
@@?DFDDDFB?CDGGBEH@IEGGG@HAEGEIJEGBE941:?<CC@FC9DB
@6062063/1
aggtcaaatccatctttgtaaataaaaaattaataacattaatatgaaca
+6062063/1
BBCDDFFFHHHHHJJIJJJJJJJJJJJJJJJJJJJJJJJJJJJJJJJJJJ
@7088504/1
gcagcctcagcaacaacagcaacagcagagaccacagcagcc
+7088504/1
@@CDBDEDHHHDHIDDFIICHIIEDHIIDHGFEHCDBGHBBG
@81137/1
agggactccaacaggacctggtggggccccacctcccgcaggagcaccag
+81137/1
@@@DFFFFDDDHHGH;GHIJICEE>:CCG>DHIIJIIIIAHGIHEHHD2?
@7590348/1
tgctgcggctgttgttgcctctgctgctgctgctgctgaggcgg
+7590348/1
@@CDFFDDHHHCDFHGHEHFFHIECFHIEGADHIACHG>FHDGE
@3453363/1
ggagaattgagagaagctttactctg
+3453363/1
?@?DAADDADFDFF@GHI@GCH9AFC
@2320958/1
agcgagatgagcataataggtaggtgcagggtatgaaactgaacgtgtac
+2320958/1
CCCFFFFFHHHHGJJJJGIFGGJIHHFFHGGBGECGGJJ@GGG9D?FFAI
@2321448/1
gctacagatatctagaggttctgtatttcctgtg
+2321448/1
@@@FFFDDAHHHFCEGBHCFDAFJEECFGCGH<<
@4522473/1
gtggtctgctgggttgctggtcaccgggttgttgcctaacaggaggtgca
+4522473/1
??@FDDDDHDAHFEHJIIGGIJCGDEDGDHFDHI@HGJJJBG?ABE7@F9
@2322360/1
tagttgtcttcaaaaattagttctactacctcatggacagatgtaacata
+2322360/1
@BCADDDDHGHGHIGIJJIJIJJIGIGGJJGHGIIJEIJJIIIGGIG>FE
@2322964/1
gaagaatcatgtgataaaaaatagcagcagtcatc
+2322964/1
@@@FDFFDBAH?D<?CEBBG>EHHGBHG?G4:EHC
@4523566/1
tgctgttgctgaggctgttgtggtctctgctgttgctgaggctgctgtgg
+4523566/1
@<@DDDEFHHHGHJJJJGGBDEDFGGIJBHIDII<GGBDC1BH9?FAD98
@1762273/1
ggacagaaaggtaattatattataataatataatttaacaaaaactt
+1762273/1
@@?DFFDFHFG>FFGGIIIIGGII>DHGGGICHGGCGHIIBDFDBHC
@1762311/1
atccataataagtctaaatagaccttcagggtcttcatgggcttctatta
+1762311/1
@@CFAAD;FFHGHIIII@FDG@HGIIHCA93<ACF>FF>E=GGGG>@FGB
@6576716/1
cttgaacaaatttacctaaagcaacaacacaattgtcggcagctgggaat
+6576716/1
CCCFFFFFHHHHHJJJJJJJIJJIJJJJJJJJJJJJJJJJJJJJIJJJJJ
@8085507/1
ggctgcagtttccatatcatattatacctgaaggcttttgggtcgtg
+8085507/1
CCCFFFFFHHHHHJJJJJJJJJJJJJJJJJJJJJJJJJJJJJHIJII
@3456578/1
ccctcttctggaaagcagctcttgcagcattgacactggcgttttggtgg
+3456578/1
@@@DFFFD<F?HHJIIIIIIJ<CHHG@FGGGJJIIIEGHH0:0@=F>?D?
@7592335/1
cttgacgatgttgctgaactctaacagtagcagcatatcgactaggatga
+7592335/1
CCCFFFFFHHHHHJJJJJJJJJJJJJJHIJJJJJJJJJJJJJJJJJJJJI
@4524247/1
gcacattgcagttgctatcatacattcttaatatctgtgtattaagcctc
+4524247/1
CCCFFFFFHHHHHIIJJJGJJIJGIIJJJCGCFHFIJIJIJIJGJJJJJJ
@648778/1
ccaactcatactgtcttcagcctcatgttataacattatgcagttcatta
+648778/1
@@@DFFDDHGHHHBHE4EHGHHEIIGCDH>HHAHFGEEIGEDGDD@DHIG
@6577332/1
cctgttgttccattgcttgaggtctggtaattggagcggcttgtctaact
+6577332/1
CCCFFFFFHHHHHJJJJJJJJJFHJJJHIJJJJJJJJJJJJJ098=8C88
@3456983/1
ctccaaaattgtaaatccaggaacttcccagtcatcaggaataaagtcat
+3456983/1
CC@FFADDHHHHFGBEHJIJIIIJJGHFGHI?FEEGGDG>FGGGJE?FHD
@3456984/1
gcagtcctgagctggtcttcagtcacccgattctatttcttggtcatcag
+3456984/1
@@CDFFFFFHHHHIIEHBHGD<AFAFH@FEDG@A4CDGICH@@?FCHI@<
@1247586/1
gtaggggttgtttccctagactgtgg
+1247586/1
7?@=DB1<@DF=FGG@CG@>HG<AE;
@81982/1
gtgctagattatcccttctgaagacaggactaggtgctgcaatgaccatc
+81982/1
B?@FFFFFFGHGGJJFGIJJJJIDIHIJBACG9FDGGGGHIGAGHCHGHG
@1248051/1
gttttaattaaaaaattggtgggaggag
+1248051/1
@?@DDD?DFHBDH3<EG9D3A1@3::1:
@6578363/1
ctcagttgtttttgcacagaactcagcaactctcggatcttctatcctta
+6578363/1
CCCFFDDFHHFHGIGEEEHEGBHDHGIIIIGIIIIIDGDHHGGIIIIIII
@82633/1
gttctcttctgttgtttcaattttggcagtatgcaaatattgtggaccat
+82633/1
@@@FFDAAHDHHAHAFFBHIEHJIIDDFGHEHCGE9E@4CFIFG?BFG@<
@6578568/1
gctccctccacctgaactagttcatatttcggagtcgtccctcttctgga
+6578568/1
CCCFFFFFHHHHHJJJJJJJIJJJJJJJJJJJJJIJJJJJJJJJJJJJJJ
@2869856/1
ctctgatttatctcatcttcatcatccaag
+2869856/1
<@<DDDFFGAH>?E>G<EHFGI@C>HD9@E
@83379/1
gtgacagtcttcaagcactgagttagaataccaacctgaatttcagcaat
+83379/1
@@@FFFDDFHFHGIIIJIJJJGFGHIHIIJ49CGAGDHG3HH>FAHIIJB
@7091393/1
atcgacaacaccgcttgtgcggcaatatgtttggcttgctgttttgt
+7091393/1
CCCFFFFFHHHHHJJJJHJJJJJJJJJJJJJJJJJJJJJJJIJJJJI
@2870523/1
gggtgagtaatctctgtatcaacaactgtaccagccggcacattcatatt
+2870523/1
??@ABDDDHBFFHGIFEDIE@HHCGBCFHIIGCGHGIBBHGIGIIGGFDA
@2870738/1
ccacgatttcggcagcttttacctcattttcactcagaagaaataatatc
+2870738/1
@C@FFFFFHDHFDGGEHCHIJJ?GHHCHIBG@>DG9BDGAFH<D<B4BDD
@3460652/1
aaattagaatcatcccatagcaaatggt
+3460652/1
@@CFF?;AFDHFBHGIJJJIJJA>AED2
@2871026/1
ataccattagatttattaatttgctcaggagaaatttcaatttttgcaaa
+2871026/1
CCCFF?DFHGFGHIIC>CAIGHGHIJ<FG@CGGA<FIHGGCHH>GFGI@C
@3461123/1
ctttggcacattgcagttgctatcatacattcttaatatctgtgtattaa
+3461123/1
CCCFFFFFHHHHB@FHGIJ<IIIJIGGGHIBEIIFEGGJJIEHGFGIIGB
@4525474/1
cagagctaccttggcagctgctaattttgcttggtgtttgttttctccta
+4525474/1
BBBFDFFFHGHD>GGGIJEGIJJJGHIICHG>FH?CFEGEFHGIGDGF<G
@1248445/1
ggctgttgttgccactgctgctgctgcggctgttgttgcctctgctgct
+1248445/1
CCCFFFF?FHGHHJEGIIIHDHIIGIGGIIIGGIE;DCGFHE3??=CG>
@8086883/1
gtggttgagacacttgctggggaggtggacctctttgtgcccatggagtt
+8086883/1
CCCFFFFFHHHHHJJJJJJJJJGHHEGIIJJJJJJJJIIIJJJJJIIIHI
@3462009/1
cccatggagtttgacctctaggaccagtttgcaaagggaagcgagcttgc
+3462009/1
@@CBFFFFFFFBDABEGIIAE>CFCHIIIIGHI<A>C1;;?;DDHGG..B
@5538984/1
ggtgagtaatctctgtatcaacaactgtaccagccggcacattcatattt
+5538984/1
@@@DFFBDDFFFHIHEDFHIGGH?FHHGGGHCHEIB6FHEGHIIIIGIIB
@6579907/1
caggtgatatatttttgcacctgttataaatgtaggaagttatcaagaaa
+6579907/1
BBCFDDEFHFHGHIJJIIJJJJJHIJJJJIJJFHIJJIJEHIJJJJGJJJ
@84199/1
cctagttcttctaatattgatgttttattttcagtataccttataccgct
+84199/1
@@@BF;DDHHHHHIGHDHGFJJEHIGHIJJJCHGHIIIJCHIIJI94CFG
@7091973/1
attaaaattaattaaaagttaataatacaaataaataaacagaaacagga
+7091973/1
CCCFFFFFHHHHHJJJJJHIIJJJJJJJJJJJIJJJJJJJJJJJJJJIJJ
@1250251/1
ggcaagtaagtaccatatctatgttgtacaaataacaatctactcctgc
+1250251/1
@@@DFFDD?FBFBIGJJIIDEH>HIICFH4<?C4CEB9EAC@FAF3?:B
@1250435/1
agtaagaggtctttcatttaatgttttttgaaaag
+1250435/1
@@<D?DE<?AFDFEGEHGGIEDEHIJGGHIFGIIJ
@650331/1
gtaaaaataaaatttaaaaatgttgctattgtttcaacatgtctttc
+650331/1
@@@DBDDDFD4CFGGIIIGCHGD:FABCHEDFDGHGIFAFF<FC>:C
@3463716/1
cgtggatctccaaggtctccttgaacaaatttacctaaagcaacaacaca
+3463716/1
@C@DFFFFHFFADHH@GGIGDIIJJJIIIGEGIJGIIHGIJIGEG@;DGD
@3463758/1
gctgaggctgctgtggtctctgctgttgttgttgtt
+3463758/1
@@@FDDA?FDBFFICGEHEHG4FEF@GHFG9C=D;F
@1250897/1
gtgagtaacatcagctccgagaaatattacaggttcgttgaaaaccttcg
+1250897/1
B@@FFFFFGGHDHDGGIJJHIGGGGIGIEHGIIFFEHJFIDIG>FECCGG
@6066181/1
ggcttctattagttcatctatattttttaaggaagtaagtgcaggggaac
+6066181/1
CCCFFFFFHHHHHIJJJJJJJJJJJJJJJJJJIJJHJJJIIJJJJJJJJJ
@1251231/1
ccttgaacaaatttacctaaagcaacaacacaattgtcggcagctgggaa
+1251231/1
@@@F<BADFFDH>F9FDFG>B@4ACFHHGCH;EBFDG>C6DE<DCA31B@
@1251420/1
gcaggtattgcattggtataagcatttgcttctgattcttcttcatcagt
+1251420/1
C@@FFBD?FFFFDIEH:BEFIDIA9FGIGHGGA@AFBH>EGHCHGE4CDF
@2872219/1
cgcagattaaaatttttaagtacgactaagtgagcacactaaatcaccac
+2872219/1
CCCFFFFFBHDFHIHJJJDHH<HHGIJIGCGHJGIIJDGGIJGIGGIFCF
@8088089/1
gtttaaattgtctaactacttcaataagccgaagcactttaggtgaagaa
+8088089/1
@CCFFFFFHFFFHIJIIGJIIIJJJJGEHIJJGJIIJJIIGIIIGGIIIH
@6580652/1
ctgataaattagaatcatcccatagcaaatgatatttggtaggacgtgct
+6580652/1
CCCFFFFFHDHHHIJIJJJIIJJJIJJJIJJJIGIJJIIDGIIIIJDGII
@5082884/1
gattgatgccattcaactttgcattaactttctgtagtatgtttacaaat
+5082884/1
CCCFFFDFHHHHHJIJJJJJIJJJJGHIJIIGIHGJJFGIGFEGIJEGIJ
@5082988/1
cacacagttgcagtcctgagctggtcttcagtcacccg
+5082988/1
?;?=;??BF8DFDE<EAF@E>DFH?9?FG<HDG<D<;F
@5083177/1
cacagaataatcttgtatgatgtctcttttggactacaataaaagttatt
+5083177/1
CCCFFFFFHHHHHJJJJJJJJJJJJJJJJJJJIJJJJJJJJJJJJFHIJJ
@4527994/1
gtaggaaataagaaagcaagagaaggaagtgaggtacacag
+4527994/1
@@?DFFFFHHHHHEGG@GGIJFC@FFGCEFHIBE9?FG@FD
@3467310/1
ctcagataatcccatatcattgagacattaacttgcgtagcatactttat
+3467310/1
@@@BDDDFHHFHFEEIJIJJJIGHHJC>EC4<AF>CGIIADGG@HIIIFH
@6581685/1
gctctggctattttagcatggaatgtaatctccaagttgtgaatcaattt
+6581685/1
@CCFFEFFHFHHHJJJIJJJJIIIJJJJJJJJJGIJHGJJJJIFJJJJJJ
@85744/1
tgattacttcttctcgaggtggctgcagtttccatatcatattatacctg
+85744/1
@BBFFFFFGHGHHJIIEHH1CBHEHIGGGGGGIJIJ<DHGGGHGIBGCHJ
@1254714/1
tagcactcaagggcacattatgttttctaacacttccttg
+1254714/1
;?@DD>DDF3CBA=FE>C>CHH3C9E@E99?<CFHC@F4:
@651413/1
ccatggtttcaatgatttccctgttgaccttacggggacactt
+651413/1
@@@FFF;D>?FBFGIGHD>HHGCDH43AC<AH>?DF<GD;FH@
@1254990/1
gtccttctgacacaccatctctgtaaaagaggatagcttgaggcttatac
+1254990/1
@<@FFFDFDDHFHIHGIBHIIIHHC@HHHGIGGGGIIJIJ9FHGEHIJGG
@6067406/1
gggttatatggtgattgatgccattcaactttgcattaactttctgtagt
+6067406/1
BCCDDFFFHHHFHJJJJJJJJJJJJJJJJJJJJJJJJJJJJJJJJJJJJI
@6582383/1
cctgttctaacttaaagctgactttagtacatcgcctggagacatgacta
+6582383/1
:11BA::===DCDDEBC?A:33CD<<:F?<C998:::88:?:??D<??<9
@3468274/1
ctctaactaaaaattcttttttaagtaacaaagcttcagtaaataac
+3468274/1
@@CDDDDDHBHFGJGBBEIIEB9FEADEHE4CDEGGI<FGBFE9<D<
@5084867/1
cccatgttaaattttttcagaatcatgtgattttttttcctttcaagaat
+5084867/1
CCCFFFFFHHHHHJJJJJJJHIIJJJJIJIJJJJJJJJHHIJJJJJJJJJ
@3468685/1
ggcagtatgcaaatattgtggaccatcactttttacatttaaagcatctc
+3468685/1
@@CFFFFFHDHGHJJJFIHFCGH?DGGIIJJFGGGIGGHIGIJIGBEHGI
@5085046/1
attatttttcctttgatgctgctcaatttaccttcatccttgttttcaaa
+5085046/1
CCCFFFFFHHHHHJJJJJHJJJJJJHJJJJIJJJJJJJJJJJHJJJJJJI
@2329774/1
ctgagttttccttcatgtatattttcatgag
+2329774/1
??@DDDEAFDFHDHBHHIBGCJGGIICHG9F
@7597342/1
cgttgggattcattatccattctcccctaggctttgctttaggatcatca
+7597342/1
@?=DDDABFFDDFGIIIIIIGIIHBEEFHGGHGIIGCDFHIICBGHGGGI
@6068468/1
aacaggagctgcgacaccatctgatgcctggtgcggaggctaccttgccg
+6068468/1
CCCFFFFFHHHHHJJJJJJJJJJJJJJJJJJFHIJJIJJJJJJJJJJJJH
@8089298/1
ctctgctgctgctggggctgttgttgccactgctgctgctgcggctgttg
+8089298/1
CCCFFFFFHHHHHJJJJJJJIJJHGIJJJJJJJJJJJJJJJJIIJJJGIG
@1256783/1
ggtagttgagtttggtgggtaggggttgtttccctagactgtggttg
+1256783/1
@@8DB:DD4CFFHG?EF?<3A@FGHF>:CG?:BDGG3DF48BFED7F
@1257268/1
gtgggcatggcctgcagctccctttttgcagcttcttcaag
+1257268/1
?=??DADD>FDH<CF?@F3?@DG9EE>EGHIHIGDGIIG<F
@3470382/1
gtgattttttattgtatcccaatcaattatgatactgtctccttcaacaa
+3470382/1
@@@DDDDDHHFFHG:4CFHDGCHGIGHI@GE<F??DH<FFBFHGDAGEBF
@1766809/1
gctcacttcaccaacattcatgaataatggaaaatcacatagcttcggcc
+1766809/1
?@@DDFFDH>FF?;B@BEHHGGAEEHGHIGAGHACGGBHBG@ACG@E:DD
@1257797/1
ctggagctcatcaagcttcggtccg
+1257797/1
@@@FA>ADHFFHH<F@BBCDAGEGG
@1766874/1
gagtaatctctgtatcaacaactgtaccagccggcacattcatatttctc
+1766874/1
B@@FDFFEHGHHHGJJJFIJJJJJHIJ@HIIIJEGIIIIIJJI<HGGEEH
@2331652/1
agcgacttttgtccgaatctcatcagcaagaagaagtgcattaagcctgt
+2331652/1
?@7BDDDAFFHAFHGIH?ECBHE@>FHCGGC@FHBH:BGEFHIGDHD929
@1258131/1
catgaaaaagatgataaagaattttagcagtgaatctgttttcaacgaag
+1258131/1
C@CFFFFFFADB>FGIGCC:;FHHCDGII>?ECECFIC9:1?9CD4@;;D
@652150/1
cctagaatcccacatggcaggaagttttctcgcaacttaggt
+652150/1
<@@F7DBDHHHHHIJIIIHHI?FHBFEEHHIG1?FDHID>BF
@3471046/1
gtataaacaaacctatgggttttaccatcatttgctgctcata
+3471046/1
@??DDDADH8?C;EBEHGCCF7@D>BHHG<<EBEDDFA3BG4B
@5542413/1
acgaaatagttttttacaatactgctgtaatgtaaaagcaccaaggcttt
+5542413/1
CCCFFFFFHFHHHJJJJJJJJJJJJJJJJJJJJJJJJJJJJJJJJJJJJJ
@1259012/1
cttctttctgtatcaactgcagcctcttttaccattgtacgagtttga
+1259012/1
?@@DDFFFHBCF?HHIHGGCH9ACGHHIJFJIIIIGE?B@GFH?BFGI
@1259092/1
gcagtaacaagattttcacatggctgcccctttattatccctttcagtgg
+1259092/1
@@@FDDEFHHHFFIJJJGEGGCGHIG@EEHGIIJIGEIEEGGHGEIJBGG
@5088071/1
gccatatagccttaaaagggcaccccaactagttatgtgagggtgaaggt
+5088071/1
@CCFFFDEHHHFHJJJJJJJIIJIIIJJJJJJDGIJJIIJJJIGGIJJJB
@3472198/1
ctctgctgttgctgttgttgctgaggctg
+3472198/1
@@@DD3BBADDABAFG<<A:C:3:A=;CC
@87530/1
tgcttctgtaaaacgccaataattgttctttc
+87530/1
?=?DDBDFFFFDF9EBGBFDGBCGH@EH@HE<
@5088720/1
gccttttcccaaaatcataccattagatttattaatttgctcaggagaaa
+5088720/1
CCCFFFFFHHGHHJJJJJJJJJJJJJIJJIJJJJJJJJJJJJJJJJJJJJ
@8090951/1
ctccaactccgacaaacgccatcctctcattcttagttgtaacaactagg
+8090951/1
CCCFFFFFHHHHHJJJJJIJJJJHIJJJJJJJJJIJIJJJJJJIJJJJJI
@7598950/1
ctctacatcttcagcttcttcaccaactaagtagtactcttcactgatga
+7598950/1
CCCFFFFFHHHHHJGHIJJJJJJIGJJJGIIEIIFHIIJJJJJJJJJJJH
@5089175/1
gctgactttagtacatcgcctggagacatgactacacaaccatttggtat
+5089175/1
CCCFFFFFHHHHHJJJJJJJJJJJJJJJJJJJJJJJJJJJJJJJJJJIJI
@3473135/1
gctgtgtctctttctttttttgttagactgatttgatag
+3473135/1
@@@FDD?DFHBAA@GHIIJBIG8EHGHEFHDGCDED??B
@5089190/1
gtccttttatcataatgagatcaagtttttttcgaatcaaatgaagctgt
+5089190/1
C@@FFFFFHHHHHJJJJECIHIIGJJIJJGGJJGJIIJJJJJJJJJJJJF
@7096153/1
tccctcttctggaaagcagctcttgcagcattgacactggcgttttggtg
+7096153/1
CCCFFFFFHHHHHJJJJJJJJJJJJJJJJJJJJJJJJJJJJJJJJJJJHI
@2877326/1
gcatggtttaagaaagaccaaaggt
+2877326/1
=?<:ADDEHFDFAFBD>FEEDH<C?
@5089515/1
tgttcatgtaatgaattcgtctgtctccatactctggctgccgaatgcca
+5089515/1
@@?DDFDFCFDHFHEGIAFFGBHFHGIIIIIIGEGHGIIIIGIGGGG>FD
@1261427/1
tgtcaattcaccaggtgatatatttttgcacctgttataaatgtagg
+1261427/1
@@@FFFDEFFHHDHIDGHHHBEGIJJJJBFBFHD?EFHIDFCABD99
@3970135/1
acaggagctgcgacaccatctgatgcctggtgcggaggctaccttgccgt
+3970135/1
B@CFFFFFGGGHHJJIIJJJJGIIGGIGHCDFCGEGGIGGCHIJIIIIH:
@5090721/1
cttagatcttcattttgttgccttaatctagccacttcagccttatgcct
+5090721/1
CCCFFFFFHHHHHIJJJJJJJJJJJJJJJJJJJJJJJJJJJJJJJJJJJJ
@1262327/1
ctcttcttccatccgctagtttttcagg
+1262327/1
@@@FDDFFHGGDHIIB@8@FHGIGEGGI
@5090803/1
caacaaatctcttaatgatatcagtcagcttacaagccttagtaagcata
+5090803/1
@@@DDD>D?C?DA@?CGGIIICHIHGGI@@FCCF>EBFCAD?DG@@FFEI
@3474932/1
gcaccttcaacaccacactcctcaaggtacacc
+3474932/1
@@@?D>DDDAFBDHGHGIIGCAHH3A>?CFAB:
@1262621/1
cattcataattcgggccttaactttagtg
+1262621/1
??@?DDD?ADF?DE61<EFH@<22AE@G?
@653231/1
ccatcaacgttcactgtctataaaaatacaagaattc
+653231/1
@@@ABDDDD3C2AFGGGBEAHC:ACE@<FHIIAFFFF
@5091329/1
ggtcgggcatttttactacaccatctaacctctacaattttgttttgttt
+5091329/1
BCBFFFFFHHHHHJJJJJJJJJJJJJJJJJJIJJJJJJJJJJHIJJJGIJ
@2334289/1
ctttatcagtaatttctttaatatttgaagtttctttattttca
+2334289/1
@@@DAD8DDDFD?EA<<CHC?E<IIBB:A4CBCH>>4ACHFHGI
@653588/1
cagcctcttgttttgcttcttttttttgacctacccttgc
+653588/1
<@@FFEFFHHHHGJJFEE<CHHIJIJJ6?D@F@F?9BE;F
@3476044/1
gtctgcatctgtatatgccctagcacggaaag
+3476044/1
CCCFFFFFGHHFHIIIIIIII@G<HCHE:;1E
@2879527/1
tggatctgaagggcggtcccctcttttggg
+2879527/1
=@<BBDDB?B>>D7FGB?6DEEGDDDDHE>
@4531402/1
ctccaatagtacttcttttgtgtgagcattaaatcttaaaatagatacaa
+4531402/1
@@@DDDEDFDFHHE9GHHGHEHDHGICHIJJJIJIIGEGB?F4DBDFHDC
@5093275/1
gggaggtggacctctttgtgcccatggagtttgacctctaggaccagttt
+5093275/1
CCCFFFDFHHHHHJJJJJIJJJJJJJJJJIJJJJJJJJJJJJJJJJJIJJ
@6071118/1
ggcagtaacaagattttcacatggctgcccctttattatccctttcagtg
+6071118/1
@@@DFDFFHGGFBHHGGGHEEHGGGHJE>GHIGIIJIIIEHIJDHIIDFG
@90403/1
cctctggtatccaaaggcactgttttcaccggaggaatttgtttgtgatt
+90403/1
CCCFFFFDHHHDFGGIJIJJEI<FCEHEGHEHGGG6D@GGE<;FFGF8BD
@90564/1
cttcatttctttagtcgtagaacaattgttcaaccgccatttgtctataa
+90564/1
@@@FDFFFHHGHGIEGIDGIFIJIJBGIIFIGEIIGIJGIFGGHGC4<FH
@8093390/1
ccaatgtttctagcctttcataattcataacgtcattagcagagctcgct
+8093390/1
CCCFFFFFHHHHHJJJJJJJJJJJJJJJJJJJIJJJJJJJJIJJJIJJJI
@6072268/1
ccttcaaatatgaattcatggtgatcatattcaatcacagtcggtgtttt
+6072268/1
CCCFFFFFHHHHHGGIJJJJJHIJJJJJJJJJJJJJJJJJHIJJBGFHIJ
@5095301/1
ggacaatttacaggcagttgaagataacatacaattttaattttattatt
+5095301/1
CCCFFFFFHHHHHJJJJIJJJJJJJJJJJJJJJJJJJJJGJJJJJJJJJJ
@6072385/1
gtcccagtctatacagtttcaaattactaacctgtttagaacgaagatga
+6072385/1
CCCFFFFFHHHHHJJJHIJJJJJJJJJJJJJJJJIJJJJJJJJJJJJIJJ
@1265286/1
aaatgagggcattcatcttttcttttgtaaattacttcaaggaaatccca
+1265286/1
@@@DADDD71C?BEEGF@<@FA@FGIB2C?FEFDC>EHEHG3CDBHB9F>
@1265779/1
gctgctaacctcttggcaatttttttcgatttgccagtacctatttcttt
+1265779/1
@@@FAD8DFHHGDAHFDGGGCHI@E@;FGF9BBHG>F<DF@FGH<GDDAG
@3973078/1
cgtgatctaatatttgagcagaaggtgctggtgcatgtaatactttgtag
+3973078/1
B@?DDFFFGHHGGJJJIG>DHGIIIGGIEI@EHIIGHH<GEGHIHI>GFE
@7603387/1
ccaaagagcgatggaatcttaaatgcgatactaaaacaggcagaagcata
+7603387/1
CCCFFFFFHHHHHJJIJJJJJJJJJJJJJJJJIJJJJJJJJJJJJJJJJJ
@7604045/1
ctcatttgaaaacgtggatctccaaggtctccttgaacaaatttacctaa
+7604045/1
CCCFFFFFHGHHHJIJJJJJJJJJJJJGIJJJJJJJJJJJJJJJJJJJJJ
@3973772/1
gctatctcttgtaggaactggactgcattaaaatccgaatcctttaatga
+3973772/1
@@@FFDDDFHHDFEIIIBHIBEHIIIIIJJGBHBGHFHDFGGIJIF@GIG
@1771172/1
ggctgcgtggtattttgaatctgaataccatactttttgagg
+1771172/1
@@@DDFDDHHCBFHEHIFG:C<CHGGIIGDCH;BD9DGHCH@
@6073658/1
gtcatatagcatcaataactctgtattagtctgcagaaaccaagaccgac
+6073658/1
CBCFFFFFHHHHHJJJJJJJJJJJGIJJIJJJJJJJJJJJJJJJJJJJJJ
@2881717/1
acagcagcaacaacaacagcagcagcaacaacagcagagac
+2881717/1
@@@DDD??FHBHBGHIHBGGCF3<F;BAEG?CDEG9BFE9?
@2337789/1
atttgattcagtttcccgcttctttccaaatctgg
+2337789/1
CCCFFADFDHHFHJJGIJEGIJJJJJJJJJGGGII
@8094110/1
gctgtctttgtgtcttgcacgacttttg
+8094110/1
@@@FDDFDHFHDCFGG>GHCDEG2<AH9
@8094207/1
ctttactgtatgcatgacttttataattagggacaggatcatatcgtaca
+8094207/1
CCCFFFFFHHHHHJJJJJJJJJJJJJJJJJJJJJJJJIJJJJJJJJIJJJ
@5096448/1
gaaaggtaattatattataataatataatttaacaaaaacttagaaatct
+5096448/1
CCCFFFEEHGHHHJJJJJJJIJJJJJJIGJJJJJJJGJJJJIJJJJJJJI
@91575/1
cttggcaacaaacagttgttttttcctgatatagctctaacttcaattaa
+91575/1
@CCFFDADHHHHGIJIEG?FHGIIGGGJCFBGIIIDIGICHIGGGBF>BE
@91583/1
cttgcattaaatcacatcacattaccacatttctcaaattcagtcttga
+91583/1
@@@?DD:DCD?F>?FBE<A:CBBAACFGHG@B?CE4?EF??GF1CBGFC
@91724/1
ctgtaatgtaaaagcaccaaggctttgcgacaattt
+91724/1
@@@DDDDDC<CDFI3:2AEBFEFGB9BBG1CD0B?4
@2338833/1
tgtcaagaaaaattgctccagcaac
+2338833/1
@@@DDDDDAFD3?<C4<CGIEFIEC
@2338894/1
ctttttaaaataatacagacaattatgaagttctag
+2338894/1
??@F1BDEHGBFHBEGG4?D;<<CEC4AEH?AEE@@
@7606324/1
aggtgcgttaacttttggtggctttattatattactcctaattgaagagc
+7606324/1
@@@BD?DDHFFFHGGIIIEEAFHGIGIHIEDHIIIIEGGHIIA?DBBBBF
@7606401/1
ccggtttctcaaaacatggagctggatgaggaaatttttcataaagaagt
+7606401/1
BCCFDFFFHHHHHJJJJJJIJJJJJIJJJJJJJJJJJJJJJJJJJJJJJG
@6074947/1
caaacattctgcaaaactttattgtcttcaaatagtacttcaccaaaaac
+6074947/1
@@@FFFFFDHFHGGFBHGIJJJIGEHIGHGHIGG@FIIGHGEHIJIJGGG
@2882753/1
atcacattattatttgttcaatagtagaatgttacaaaaaagtaataagt
+2882753/1
@C@FFFFFAHDHDHHIFGIBHJHGBFHJJJIIJGHG<H9CGE?DBFEHGB
@92334/1
gccgtgtttggtagaagcaggatgacacttaggtcg
+92334/1
;@?B1AABFHF3AEGGGGHHIEFF<EE3?FGGG:::
@92348/1
gtcaaatccatctttgtaaataaaaaattaataacattaatatgaacaaa
+92348/1
@@CFFFFFHHHGHJJJIJIGIJJJJJIHHGHIIGHIIJEHJIIIJGIHEI
@2882959/1
ctctgtattagtctgcagaaaccaagaccgacttaaacaaattgattcca
+2882959/1
CCCFFDFFHHHFHGIF@GHGGEECHIIHH6:FGCDFGGIJFIGE?FD>8C
@5545966/1
cagcaacagcagagaccacagcagcctcaacaacagcagtggcaacaacc
+5545966/1
CCCFFFFFHHHHHJJJJJIJJJJJJJJJJJJJJJJIJJJHJJJJJJJJJI
@7607696/1
tggggagttaaatcaacatcagctgagatatactcatattgaggata
+7607696/1
CCCFFFFFHHHHHJJJJJJJJJJJJJJJJJJJJJJJJJJJJJJJJJJ
@7098954/1
atccataataagtctaaatagaccttcagggtcttcatgggcttctatta
+7098954/1
CCCFFFFFHHHHHJIIJJJJJIJJJJFIJJJCGHJIIIJJJJJJJJIJJI
@7608164/1
cctcccctctggtatccaaaggcactgttttcaccggaggaatttgtttg
+7608164/1
@@@D??DDHFHFAFFB>FGGHGIIIGGEFHIGCGIEG@FEB?FEHICG;F
@3480035/1
gttgaaggattttctaaagctttgaattcataagttggttgttttttaag
+3480035/1
CBCFFFFDFHHHGIJIJJJJJJJJHJIJJJJ9BHEFHIHIHDFC>GIIEA
@7608220/1
agcatactttatcgtaacggtcatttctttttcttgatctctttcattat
+7608220/1
@C@DFFFFHHGH>FEHIIIFIIGHIIHGIIIIDGGIIGCGGHIIIIIIII
@3976541/1
gctccctccacctgaactagttcatatttcggagtcgtccctcttctgga
+3976541/1
?@@;DDFFFH3CFE9EFHEEHHHG9C<DHCFHCCDFGGDBFHCFBBGGGG
@1772113/1
ctcgtgccattgcgccaggtgtccgg
+1772113/1
==?AB3?BBH><?@<C:FE?FAE<C<
@1772152/1
gtcgccatacctaaaaccgtatctccaaccctcttcacttca
+1772152/1
?=?7DDDA<AFAHD@@FEGC@?FHIC??@?FCGGHGE?B?D4
@3976897/1
ataggttctgaaagacttgtaaagtttactactatattctcgtcagtttt
+3976897/1
CCCFFADEDBDFHIHHHGIGEDAFHIIIIIIGGIGHGGGEHBEHHFDFCH
@7099875/1
gtcagaattttcgtttggagcaaatacaatgtatttgctgtctttgtgtc
+7099875/1
@BBFFFFFHHHHHIJJJJJJJJJIJJJJJJJHIJJJJJJJJJJJJJJIHI
@1772833/1
ctttgctttaggatcatcatctgga
+1772833/1
@@@DDDDAFD?C<EB?CFEAFECFC
@7609971/1
gatagtttccaaacgctccagattgatgccatcgtttgcattagacatag
+7609971/1
@@@FDEDEHFHHHGEGGHIIGIBBHHGHIGGGGGGGDEHCGAC<FDGEHH
@5098876/1
ccgatcaggcgctgacctggcggtagctttaatcatagttgatgtctgca
+5098876/1
CCCFFFFFHHHHHJJJJGHGIJIHIJIJJJIJJIIJIIHIIJJJHIIJJI
@1270200/1
cacattaccacatttctcaaattcagtcttgaaatattatccattagctt
+1270200/1
@B@FFFFFHGFHHGIJJIIJEHHGJCFEHIIIIBE<GGHGHH@FGH@><D
@93187/1
gccaataattgttctttcatgatactctcaagatccctgattacttcttc
+93187/1
@@7DDBFFFFHHGJIJJIIJIJJGHHIBGG<EEHIIDGGGEGGEGACGEC
@4535087/1
ataagaacaatgagtaagagcttgcaagaggtaacttctgtcttgaaatc
+4535087/1
CCCFFD>DCDADDGHEBGC>FHHIICHEH<FDGHI9BFGIDFE9DADFCG
@8096024/1
catatcagtcagcttcttaatgcatctctgcccagccacaatgttacaaa
+8096024/1
CCCFFFFFHHHHHJJJJJJJJJJJJJJJJJJJJJIIJJJJJJJJJJJJJJ
@5547008/1
gggaggtggacctctttgtgcccatggagtttgacctctaggaccagttt
+5547008/1
CCCFFFDDHHHHHJJJJJIJJJJJJJJJJIJJJJJJJJJJJJJJJIJIJJ
@6077616/1
ctgctaacctcttggcaatttttttcgatttg
+6077616/1
@@<=DABDFFDFDD<;FHEHIAHE@?D;FFF?
@657365/1
ctgataaattagaatcatcccatagcaaatgg
+657365/1
@CCDFF??DFD3DE@@BHHC=<EADFGECCHH
@6594378/1
aatgtttctagcctttcataattcataacgtcattagcagagctcgctac
+6594378/1
CCCFFFFFHHHHHJJJJJJJJJJJJJJJJJJJJJJJJJJJDHIJJJJJJJ
@93555/1
gtgtaatcactgctgaggcttgaacaagcccttctgatagcctgcaattc
+93555/1
@@@?DFDDHHDHHJIFGEGGIGGIEI>FHF=?FGII@FGEBF@92FGAE>
@7102183/1
aggaaatcgatttttgaaacacctctgtcgaacagcttccacagcttgtc
+7102183/1
CCCFFFFFHHHHHJJJJIJJJJJJJJJJJJJJJJJJIJJJJJJJJJIJHI
@1270469/1
gcactgagttagaataccaacctgaatttcagcaattttcttaatggatg
+1270469/1
@@@FFFFFFFFHAHGHIDBGDHIIJIJJJIIIIIJJJIIGIIIBEHHIJJ
@4536167/1
gtccaatcagattgaaaaaaacaagttgtataacacaatta
+4536167/1
@@@DDDDDFAFFB<F2AFGFF:8?9:CBF4BFA9B?;?9?<
@7614687/1
ttcagattctattggtttgtttggtttaaattgtctaactacttcaataa
+7614687/1
CCCFFFFFHHHHHJJHIJJIJJJJHIJJJJJJJIIJJJJJJJJJJJJJJJ
@7103380/1
gcagttcattacctaagatatttgttatgatctccggccaagatcagccg
+7103380/1
CCCFFFFFHHHHHJJJJJJJJJJJJJJJJJJJJJJJJJJJJJIJJJJJJJ
@2886360/1
gggttgtttccctagactgtggttgag
+2886360/1
@@CDFFFDFHDFFIJIGGIHHGIIG@G
@3485095/1
tttggctttaacctcataactaaaacaggg
+3485095/1
?@?D1ABD8CBFDBFEHG@F@4?G3A;E?F
@5548271/1
gaagaactgaaagcagatctaaatttctcaaatttctttctatatccatc
+5548271/1
CCCFFFDFHHHHGEIJGIGJHFFHIJJIJJI<?FHGIIIIJJIJJJJJJJ
@6597205/1
gccctttgttttccttcttttttatttttacaaataatccgtgcagtatg
+6597205/1
CCCFFFFFHHHHHJJGIJJJJJJEHIJJJJJJJJJJJJJJJGGHIIBGII
@5548540/1
cagatgaatctgaactgtctcttctatgtctaggtttcctactgacagca
+5548540/1
CCCFFFFFHHHHGJJJJIIJJJJJJJJJIJJJJJHHIJJJJJJJJJJJJJ
@5548859/1
cttggtgtttgttttctccaactccgacaaacgccatcctctcattctta
+5548859/1
CCCFFDDDHHHHHJJJIIJIJJJJIJJJJIJJJJJJJJJJJJJIJFGIJJ
@5549047/1
atttcattgtgcattaatctatagaaaattttccaaacagtatttag
+5549047/1
CCCFFFFFHHHHHJJJJJJJJJJJJJJIIJJJJJJJJJJJIJJJJJJ
@2344637/1
gcggtcccctcttttgggtggaatgtatgacgatgatttgatatctata
+2344637/1
@C@FDF>DFHHHGGIIIJAGGGDHG<<FGIHCGHGHBGI4B8B>F9?BF
@659113/1
ggtgattgatgccattcaactttgcattaactttctgtagtatgtttaca
+659113/1
@@?DDFFDDFFFHG9FHGIIICHIG<<3CEHGGHCDG?FGFCC9GCIEH?
@7617258/1
ggaagacttcaggtaacgaaacataggctctacctgatctggaccagtgg
+7617258/1
@CCFFFFFHHHHHHIJJJJJIIJJJJJIIJJIJJJJJJJJJIIIJIIHIJ
@4537098/1
ggctgctatagatggaacgttgatctagtctggagctggatgagtgacat
+4537098/1
CCCFFFF8FFFFH>EGAG>GGDGGII@EHIIIDGIIIIIDECBGFHG>FH
@659551/1
atatctttcagttcttcaacaaaattatcttcatatatttcagtaggatc
+659551/1
C@@FFFADHGFBFHHGIGIIICHGACHIJJIIGIDA9FGHIIJIGEEE@G
@659570/1
gttgttgcctctgttgctgctgaggctgttgttg
+659570/1
@@@DDDFDHH>FFEIIFGGIC@ABFEG@?@<?3?
@7618274/1
cattattgtgtactatcttcaaagagaaaaagtgcaatactaaaatttta
+7618274/1
CCCFFFFFFHHHHJJJJIJJIJJJJJJJJGIIAEHHEHIIJHHIIGIJIH
@1272512/1
gtaatattttgataacgtggatgtagataggctggcct
+1272512/1
@?@DFDBD?FFDFBAEE<CGEGGCFHGHGHEGCA6:D3
@5102451/1
cactgagttagaataccaacctgaatttcagcaattttcttaatggatgc
+5102451/1
CCCFFFFDHHHHHJJJJJJJJJJJJJJJJJJJJIJJJJJJJJJJJJJJJJ
@6600404/1
ggcgttttggtgggcatggcctgcagctccctttttgcagcttcttcaag
+6600404/1
CCCFFFFFHHFHHJJJJJJJJIJJJJJJJJJJJJJJJJJJJJJJJJJJJJ
@5103019/1
ctcttcttttttaataagttttttttgggattttaatatttccatttgtt
+5103019/1
CCCBFFFFHHHHHIIIJGHIFJIFIJIIIGJJJJIGIIJIIJJIJIJJIJ
@7104826/1
tgtccttctaacctgttcttcttgaagttggttcagctgtagtctgtctg
+7104826/1
CCCFFFFFHHHHHJJJJJJJJJJJJJJJJJJIJJJJIIJJIIIJJJJJJJ
@6601961/1
atggagtttgacctctaggaccagtttgcaaagggaagcgagcttgctgt
+6601961/1
@@<D?DDD?FHHHGIDCCHBBFGI<AE<ABBGHGIFDHGBFGGAFGEBH8
@7620444/1
gctccaattgcattccctttcacactagggacatgaggtgaaattattgg
+7620444/1
CCCFFFFFHHHHHJJJJJJJJJJJJJJJJJJJIJJJJJGHHIJJJIJJJJ
@3487827/1
aacaagttccgttttttggagaggcaactcaggataactatagaggttct
+3487827/1
@@@DB?BDAHD2AEHIIFEEF>FDHGG9DHIFHBBDGHIIE4BFFHFGIE
@7621104/1
gccctcttcattttcggtttcgtaggcaggtggaggccatcgcctggtca
+7621104/1
@@@DFDDFBDHHFIIHICEEHGHIHIIIGF?DCGGGHIIIGHIIGEHIGG
@3981481/1
gcggcaattattgaggcaatttgcaattcttttataataatattgccggc
+3981481/1
@@@DA:ABFDFGFGHGBGGI>HEGECHEHHC9F?DDGGGIGIGFHFGGFF
@6603005/1
gtagaattataaaataaatacaaatacagaaacttagttgccaactcttt
+6603005/1
@@@FDDFFFHHGGGHIJJJJJJJIIIJIHIJJJGIGIHHJJIJJJJIJJI
@5549985/1
gcgatgtcttcctctatttcttgattattaatagtttcagctggatagtg
+5549985/1
CCCFFFFFHHHHHJJIJJJJJJJJJJJJIDFIIJJJIJJJJJJIJJJJII
@7621527/1
gctgagatgaaggtggtctgctgggttgctggtcaccgggttgttgccta
+7621527/1
CCCFFFFFHHHHHFGIHIJJJJJJJIJJJJJJIJJJJJJJFHIJJJJJJI
@3981775/1
atcatttgctgctcataaagcttatt
+3981775/1
?@<D?D8:C4?D?C4CF?CFI<H<<D
@3981876/1
atcggttcttcttcttttttccacgtgaaat
+3981876/1
8=?DB=DDFA<CF<?EBFF<2C<EFIFEIIF
@2888532/1
cttgtggaattgtgacactttgatgttgtaag
+2888532/1
<@@ADAD;AA??:C>GEDF>FG4EH@CF<ACD
@7622194/1
ctgtcatctaataattctttagcctctaaaccttcatctttatcagtaat
+7622194/1
@CCDDFFFHHGGHDGIIJJJJIJJJJJIJIHJJJIIIJJJEHHJIIDHIJ
@1776435/1
ggttgttgcctaacaggaggtgcactggttacaggagatactggttgttg
+1776435/1
BB@DFFDFHHHGHIIFIIII@FHEHH>HF>FEGEHGBFCCFBHIDCG<F<
@8099521/1
gtgctagattatcccttctgaagacaggactaggtgctgcaatgaccatc
+8099521/1
CCCFFFFFHHHHHJJJJJJJJJJJJJJJJJJJJJGHIJJJJJJJIJJJJJ
@7622313/1
ctgaagaggacatccccgtaccataacaaactgctacaggtagtgtcgac
+7622313/1
@CCFDADEA?FHFIGHIIIGGHIIIIIIIIIIIIGIGGHI?GIDHIIIII
@1776567/1
ccagtacctatttctttgtgtcgaaatacaaggcaggaaatggtgaactg
+1776567/1
@CCFFFFFHHGHHJJJJJJJIIIIGIIJIIJIIIIJJIIHIEDBBDABFH
@662494/1
ctcttctggaaagcagctcttgcagcat
+662494/1
@@@DDDDDD4C?F<FBHIIIIIIIIIDH
@8099882/1
gctgaggctgctgtggtctctgctgttgctgttgttgctgaggctgctgt
+8099882/1
CCCFFFFFHHHHHIJJGIJJJJJJJIJJJGIGIIIIJJIJIGGGIIG@F?
@5551101/1
gtttttccagagccagtaggtaaaaagattattgtattttcttttagaac
+5551101/1
CCCFFFFFHHHHHJJJIJJJJJJJJJJHJJIJJJHIJJJJJJJJJJJJJJ
@6605375/1
tgaggaagttggtgtagaggtgcaggctggccatgttgaatagcttgctg
+6605375/1
CC@FFFFFFHHHHIGGIJJJCFHJJJJJJIIJJJJJJIIJIJIJJJJIJG
@662985/1
attaactttctgtagtatgtttagaaatgttg
+662985/1
CCCFFFDEFF>DBCF::4AIGHGGB4@H@CH>
@4539089/1
gtgtaatcactgctgaggcttgaacaagccctt
+4539089/1
@?@DFFFFGHGHGJCHIIJBH8GGIICFGGGG9
@2346588/1
ccttcttccagcatagcttcaatttcattgtcgcttatgtcaaattctac
+2346588/1
@CC?DADDHHHDFIC<<CF>HCH@HHGGH>FFHIIIIIIFH<C??BF<BF
@6606753/1
gcttcttactttaaaatcaaaattcttcatttctcccgatacaatttctt
+6606753/1
CCCFFFFFHHHHHJJJJJJJJGIJIJJJJJJJJJJJJJJJJJJJJJJJJJ
@5105682/1
ccaatgtttctagcctttcataattcataacgtcattagcagagctcgct
+5105682/1
CCCFFFDFHHHHHIJJJJJJJJJJJJJJJJJJJJIJJJJJJJJJJJJJJJ
@5105723/1
ccggtattttccccttggcaacaaacagttgttttttcctgatatagctc
+5105723/1
BCCFDDFFHHHHHJJJJJJJJJJJJJJJGIJIJJJJJJJJJIJJJIJJJJ
@1274776/1
cagggaacggcgacataggtgtctgctcttcacatactcttgttacaaca
+1274776/1
@@@BFFFFF>FHHIIGBDCHGGEAFGGBGHCHIJ9BFIJEHGG@GHIGGE
@663894/1
gcagtatgcaaatattgtggaccatcactttttacatttaaagcatctcc
+663894/1
8?;DD?D?C?DFFHEBD?EFIEHIGCHGAECGGGICHHII<?9?DGGIH>
@664245/1
ccgctatcatcctggctgttgccatttgattcgtcctttgtttttactcc
+664245/1
@@7DDFDD>AHA?>EGHEAFG@FGGIIIH9EEHHGIGI>D?BEHHC?D<?
@6081835/1
gtgttacttctcatcctaggacgtccacctcgaactgaaggagtgtgccc
+6081835/1
BB@FFFFFHHHHHJJJJJJJJJJJJJJJJJJJJJJJJJJJJJIGHHIJJJ
@98048/1
gtcgctttatgcaaataaattggcatcccacttttatgaatgattttgat
+98048/1
CCCFFDDFHGHAHIIJIEHIGGBEGIIIIGJJJJIIJGHHIJFGIIJJIE
@7627183/1
aagagaaggaagtgaggtacacagttgcagtcctgagctggtcttcagtc
+7627183/1
CCCFFFFFHHHHHJJJJHIJJJJJIJJJJJJJJJJJJJJJJHJJJJJJJJ
@1276134/1
atgaaattatctggagctcatcaagcttcggtccgactgat
+1276134/1
@@@D=DDBFHBDH<FFGHIIEEIJG>CH9CABGGG8AFAF@
@98579/1
ctgctgggttgctggtcaccgggttgttgcctaacaggaggtgcactggt
+98579/1
@@CFDFFDCFDHFIII<GC9GH6CFHFFIBHGGICHGGB;@<;BB@@A@F
@98742/1
cttcaatggttgctgctaaatcttcaagtacatagtacataactttagct
+98742/1
CCCFFBDFFDHFHEEIJJJJJGIIJGC@<CHHIEGEHEIJIJCGIIJIIH
@1277158/1
cggcagcttttacctcattttcactcagaagaaataatatc
+1277158/1
@@<BDD7BFHHHHEIGIBHECHEEHDHGCAB;DEGG@EGIF
@4540637/1
ggccattatcgcatcatacggaatctgccgagtccttccttctagtgctt
+4540637/1
@C@FFFDFFHHHGBGG>G>GGBH?HHHEHHDFHGGC<GGHGHCCEGGFD9
@5109911/1
cctggctattataaatttcaggtggagtagaaaacttttcgatttcggta
+5109911/1
CCCFFFDDHHHHHGHIGHHBHHCF?HIHGIIEIGGHJJJJIBHIJIJFB?
@6083600/1
ctgtaattgcgataaggtttttcaggattgatagatacatcataatgatg
+6083600/1
CCCFFFFFHHHGHJJJJEHIJJJJIIIIIIIJJJIJJJJIJJIGIJJIJJ
@4540972/1
ctctacatcttcagcttcttcaccaactaagtagtactcttcactgatga
+4540972/1
CCCFFFFFHHHHHIIIIJJJJGJJJIIJIGIGIIIJJJJJJJIIIGIIHG
@2890300/1
gcctcatgttataacattatgcagttcattacctaagatatttgttatga
+2890300/1
CCCFFFFFFHGHHJJJIIJIJIGGJGJJJHIIJJJIH9EHGEGHGHFCHH
@6608983/1
ccttcaacaatcgtcggtacaatgtaatatgagttttctttgttttcaaa
+6608983/1
CCCFFFFFHHHHHHIJJHIJJJJJHGJJJJJJJJIJJIJJJJHIJJJJJI
@8101594/1
ctggctggtgccctgaataccttgatggctacaaagatagaagtcgaatt
+8101594/1
CCCFFFFFHHHHHJJJJJJJJJJJJJJJJJJJJJJJJJJJJJJHJJJJJJ
@2890959/1
cattcacttactttttaccagtcccttcagttaatatgctttaactgaca
+2890959/1
@C@BBDFDHD=CFEH>AGHEECFDHIJGH@FHG>@FIDGCCHII@FHGHI
@8101979/1
gtttggtagaagcaggatgacacttaggtcgtgcatggtttaagaaagac
+8101979/1
CCCFFFFFHHHHHJJJIJJJJJJJJJJIHHHHIJJJJIGHJJJJJJJJIJ
@2891326/1
gtagtcgaggctgggctacagatatctagagg
+2891326/1
@@@DDFDAAAFBF>DEC9BFHHEHEGGIJGIJ
@4542157/1
tctaactcttcttccatccgctagtttttcaggtttactgaacttagctg
+4542157/1
@@@DDDDDFFFF?F9EEFIIII8FEHBFGIIDF?DG@GIFE>FAF9?AGG
@4542436/1
gaaaaagatgataaagaattttagcagtgaatctgttttcaacgaagatt
+4542436/1
@@@FFFFFFHFFGIIGIDGGIBHHJIIFHGHGIIG?FGGHHIGHJGIEGE
@99970/1
tctccatactctggctgccgaatgccacaattggtaagtgaatttcgagc
+99970/1
@@@;BDD>FDFHFI<BFFGEGA8EHGEDE=DGD<?DDHIG>GGGHED=@F
@5112082/1
ctttcagataaatttattgagctggaacatagttttaactgacttgaac
+5112082/1
CCCFFFFFHHHHHJJJJJJJJJJJJJJJJJIJJJJJJJJJJJJJJJJJJ
@7631548/1
ataaatgatttttttcgagttcttgaatgaaaacttctatctctctc
+7631548/1
@B@FFFFFHGHGHJJIJJJFHIIIJIJJJIJJHHIGIJGIJJIJGJJ
@3985434/1
gccaacagtaagacatggtagatgaggatactttaatctaatattatatt
+3985434/1
?@<DDFFFHGFHHIJEHGBHHIBHE<FAFHFEHDGEHGI@<<?DHDHI9F
@3985758/1
ttttagaactctttcaaagagttctgcttgatactccctgggtttaaaat
+3985758/1
CCCFFFFFHHBHHIJFIIJJJAEHGIDHJJFGIJGIIJIJEIDEGGIIGA
@1780891/1
caggaaaaccagattttggcttgaggtgataacatatttcggcaacatag
+1780891/1
@@@FDFADFDFF?GGGGHI9FGIEGG9C?9CBACGC9?F?GHGI>BFAH>
@2355668/1
ggtaatcaaattttatgacaaaattg
+2355668/1
@@@D=DD;<?DF4?EBFDFH>3AC@4
@7632423/1
gccaattatcatgcggctcaaacttgctagcaatcatgctctcaccaaat
+7632423/1
CCCFFFFFHHHHHJJJJJJJJJJJJIJIJJJJJIJJJJJJJJJJJJJJJJ
@2356057/1
gcctttgttgctgctgtggtggttcttgcctttgcagctgttgtggtggt
+2356057/1
@CCFFADDA?FHHHGGGGIFI?EEGIJFH@FFGCGIIJJIGAGFGG9BG:
@7108495/1
tcagattcttcttttttctttgtaactattttattttcactgtcatctaa
+7108495/1
CCCFFFFFHHHHHJJJJJJJJJIJJJJJJJJJJJJJJJJJJJJJJJJJJJ
@3495189/1
gtaagttttaacattcatttaattacataactttatttcatttataactt
+3495189/1
BBBFFDDFGGAHDDFFEEHCHIGGH>FIHEH?FEIIIII9FHICIGCGGD
@4543251/1
cgtgatataactatgaagaatcatgtgataaaaaatagcagcagtcatca
+4543251/1
@@@FDEBEF>FD?9FFA9<3EFGGHH9FDG><EF>DDF9<?@F3?BFG40
@7108831/1
tggtgcattcataattcgggccttaactttagtgaactggtcatcaactg
+7108831/1
BBBBDEBDHHHHHFGIJJJJJJJJJJJJJJJJHIJJJJJJJJJJJJJJJJ
@7633877/1
cccctggcaatgtgacctcaagttccatcctatcattgccaattggtagt
+7633877/1
CCCFFFFFHHHFHGGAHIJJGIHHJJJJJJJIIIJJIJJJIIJJIIIIJH
@1280066/1
gattgaagtaaattgtaaaatgctaatatcctaacgtta
+1280066/1
@@;DBD>BDABFFIIDHEHIGGIBHIIGIEIIH9?BH@9
@8103092/1
ccgtcaacactgctttcatcttcagaagaactggtagaagaactgctgta
+8103092/1
CCCFFFFFHHHHHJJJJJJJJJJJJJJJJJJJJJHJJJJJJIJJJJJJII
@7634253/1
cattgagacattaacttgcgtagcatactttatcgtaacggtcatttctt
+7634253/1
@??DDDD=C?DFHHIGGHGI@CFGD<<CDBE@9?G??CG@FDH<FGH<DH
@7109394/1
gggctctgaaggttgtattgttctggtattatgagtgttacttctcatcc
+7109394/1
@@CFFFFFHHHHFHIFHIJJJJIIJJJIJJIIJJICGGHIIIJJJJJJJJ
@3986270/1
ctaaaatattgttcaagttcacgaggagtattcttggaaacaattttata
+3986270/1
CC@FFFFDHG?FFGGDFHIIGIIGHIIGCFGEFHIJIFHIIAEEGBGGHH
@7636235/1
agttcttctaatattgatgttttattttcagtataccttataccgctatc
+7636235/1
@CBFFFFFHHHHHJJJJJJIJJJJJJJJJJJIIJJJJJJJJJJJJJJJJJ
@1281590/1
ccaatgtttctagcctttcataattcataacgtcattagcagagctcgct
+1281590/1
CCCFFFDDFHFDHHIJJIIGGJGD@HGIIIJIIHIIEEH9FHJGIIHBG?
@5555526/1
taaaatttttaagtacgactaagtgagcacactaaatcaccacagacctg
+5555526/1
CCCFFFFFHHHHHHHIJJJJJJJIIIJJJJJJJJJIJJJJJJJJJJJJJJ
@7637470/1
cttagatcttcattttgttgccttaatctagccacttcagccttatgcct
+7637470/1
CCCFFFFFHHHHHJJJJJJJJJJJJJJJJJJJJJJJJJJJJJJJJJJJJJ
@7637532/1
cattagttgaagtcccagccctcagataatcccatatcattgagacatta
+7637532/1
@@@DFD?DDFHHHBHGGIIGHDGGDHIIIIEGGGEIIGHIIIFGHEHGII
@8104248/1
gtgagttaaaacagtacatcgcacaacaaacacttggggagttaaatcaa
+8104248/1
CBBFFFFFHHHHHJHIJJJJJJJIJJJJJJJJJJJJJJJJJHIJJJJJJJ
@5115889/1
ggtgaacatgggcaaatctggaggttgatgaggaggctgaggtggaatta
+5115889/1
BCBFFFFFHHHHHJJJJJJJJJJJFHIIJJJJJJJJJJIJJJFHIIIJJJ
@8104559/1
gttatattagtcactttatatgttcttttaacactctttgatggaatttc
+8104559/1
CCCFFFFFHHHDHJIJJIJJJJJJJJJJJIJIJJJJJJJJIJJJIHIIJJ
@7639665/1
gccgatctgaggtctgtcaattcaccaggtgatatatttttgcacctgtt
+7639665/1
B@CFDFFFHHHHHJJJIJJIJJIJJJJJJEHIJIJJIJJJJJJJJJJJIJ
@7110400/1
gcatccatggaacctacaacagctgctattgaaggctttttgttatctcc
+7110400/1
CCCFFFFFHHHHHJJJJJJJJJJIJJJIIJJJJJJJJJJJJJHIJJJJJJ
@3498858/1
cttcacactcatcaagaacttggtaaactcttagatcttcattttgttgc
+3498858/1
CCCFFFFFDDFHHIFIJDHGGIBHGGIIIIJJEIIJIGGCFIICIGGGHI
@7110694/1
caggaaaaccagattttggattgaggtgataacatatttcggcaacatag
+7110694/1
@@@FFFDDHHFDFEDGDGHIGIIGIGFHFHGIHIIIIIIFHADHHIGIII
@7640225/1
ctttggattgaatataagaccttgttgttttagggtaatcaaattttatg
+7640225/1
C@CFFFFFHHHHHJJJJIJJJJJJJJJHJJJJJJJGHJJJJJJJJJJJJJ
@6616298/1
gtcacaactaacaatgggccacaactcatattgatcgtcaaatgaaacat
+6616298/1
@@@DD8D?A?CBF:<AEHIE@@CF=GBFFBEFEGDH=GHI6??F<GHIIB
@1284063/1
gccacattccattccatgatttattaaacccgatgctagctttcttaaat
+1284063/1
@@CFDBFFHHHFBHBDHHEIGIGGGEIGIII6C6EF<DBCDFAGGFGGCF
@102884/1
gctgtggcatgctttgcttctttcttagatctaccagtgcccatggcagc
+102884/1
@B@FDEFFHHHHHEGGHIJJEGHHGJGGH>EHHGFHG4CGIJJGIGEHCE
@3988290/1
cttccaaacagtatctaaagacatgccactgtcaagaaaaattgctccag
+3988290/1
@BCDFFFFBHDFHHGIEIIIIJJGIJJIIEECHGGICGHGCCHDHGCHEF
@6088407/1
ctggagctcatcaagcttcggtccgactgatgatttgaggttcttgtgga
+6088407/1
CCCFFFFFHHHHHJJJJJJJIIJJJIIGIHIGIIJJJJJIBFHHJJJGG@
@3988410/1
gctcaactatagtttaaaaaaacaaaacaa
+3988410/1
@@@DFDFAF?DF:CEGG>?<CGBE@EGCH9
@103166/1
gggaaattagttattccactccttttcccgtttttattatcgcttctaat
+103166/1
@@@FFADDHHFAHJIBEHH>D3C@CEHBEHH;;DGGCEIBDCHGHHIJGG
@3988835/1
ggaatctgccgagtccttccttctagtgcttcttccaa
+3988835/1
C@@DFDDDHHFFHFEHGHHIEHGIIIFFEIIDHIIJ@G
@1782979/1
gccggcttttggttgttccaggccttggtaaatttggg
+1782979/1
@<@D7?D<FFHFBBFGGICCHIJICGDG?DGHE<FBFE
@1285628/1
cataaactggagtttttcccggaagcaccaccacaacaagctgtaatgct
+1285628/1
C@CFFFFFHFDHFGIJJIIHHH>GGDHHHIII?GDHIFIJIGIHAFHCGG
@5117865/1
gccacttctttgaactaagtacagcgaaattcttattcgattgaagtaa
+5117865/1
CCCFFFFFHHHHHJJJJJJIIJJJJJJJJJJJJJJJJJJGIJJIJJHHJ
@105063/1
gtcgcttatgtcaaattctacttctgaatgatgttctacgttatcatcaa
+105063/1
??@;DFF@BFBFDHGGGIDDIIIJI9EHGIIJG4B@>GHBDH<FHCFHAB
@3503596/1
atggaatccaaaccatacttcacgaccacctccaagaggatggtagtaac
+3503596/1
@@@FDFFFHHFGHIIGIEBHHGGIGHHHIBCHIJIJIIJIGII9BF<CEH
@7113664/1
gtggatcaaaactcattaaatatttctgtaagcgaagaactgaggtaaaa
+7113664/1
@=?DDDDDHDFHFFEHHIEGHBGGIIIGHA?EHHADHIIIIE?DHBG@BG
@6620623/1
gcccactcgaattctttagttagggtaattaaaccaagccctatttcctc
+6620623/1
CCCFFFFFHHHHHJJJJJJHIJJJJFGHIJJJJJJJJJJJJJIJJJJJJJ
@6621898/1
gtgcattcataattcgggccttaactttagtgaactggtcatcaactgag
+6621898/1
BB@DAADDDFF?CHHIGIJJJJGGIIJIIIFHGGIIJGGGHIJIJJJJJJ
@6622021/1
ctcttgttttgcttctttttttgacctacccttgccgatagcaataaggc
+6622021/1
@@@DDDDDHHH?BGCGGIIIA?EGI@G??C@BGBHGHFD<G@GHIIEA;@
@6622260/1
cgccgatcttgtacaacattttacatgcagttagtgcaactgctcccttg
+6622260/1
CCCFFFFFHHHHHJJJJIJJJJJJJJJJJJIJJJIJJJJJJJJJJIJJJJ
@3505764/1
gctttaatcatagttgatgtctgcatatc
+3505764/1
@@@DDDDDHFHFABFGG<<F4CH4CEHGI
@6622404/1
gtctggagctggatgagtgacatcagcgccaacaacaatgacaggttttt
+6622404/1
CCCFFFFFHHHHHJJJJIJJJJJJJJJJJJJJJJJJJJJJJJJJJFHJJJ
@1783380/1
gcatagggtgtcccacaatatcttgttta
+1783380/1
@@@DDEDEDHFHD@GGDF?4C<DI>C@FE
@8106005/1
ctgtaaaatccttcactggaaacagctatggtaacatctcgtttcatttt
+8106005/1
@@@DDF>DHHHGHJIIEIIIIDHIDGGIEGGFGDFFFGGGICFHGHGIGG
@1289132/1
gagttttcttgatcattttcgtttacccagagaggaaatagtattttttc
+1289132/1
@@BDDFFFHHGFHBGGIGGGIJJJJGGJJIEH;EHBFCFGEG>@GGG9<@
@6622793/1
gcccaatattgattccagaacttccggcataatgagtacatcatttacat
+6622793/1
CCCFFFFFHHHHHJJJJJJJJJJJJJJJJJJJJJJJFHIJJJJJJJJJJJ
@7643644/1
ctctttctttttttgttagactgatttgatagagcacggaaggtggaatt
+7643644/1
CCCFFFFFHHHHHJJJJJJJJJJIJJJJJJJJJJJJJJJIIJJBGIIIJJ
@7643753/1
tgggaatcctttgtgagccacatcaatgttaaggaatggtttccaaccaa
+7643753/1
CCCFFFFFHGHHHJJJJJJIJJJJJJJJIIIJJJJJJJJFHIJJJJJJIJ
@7644192/1
cgacgacactttttagtaccgggcttactaagggagttttcttgatcatt
+7644192/1
?@@BBADDHHGHFIIIIBABAEEGEHHEDF?DGE9:FHGGEBF;@AC>FA
@6623500/1
ccagagactcgtccaatcagattgaaaaaaacaagttgtataacacaatt
+6623500/1
CCCFFFFFHHHHHJIJJJJJJJJJIJJJJJJJJJJHIJJJJJJJJJJJJJ
@6624135/1
gcgttaacttttggtggctttattatattactcctaattgaagagccttt
+6624135/1
<@@DFDFEHGHFFIFHJIJGIHJIJJJJJJJJIJGFHIIJJJJIJHICHI
@7645089/1
cattcacttactttttaccagtcccttcagttaatatgctttaactgaca
+7645089/1
CB@FFFFFHHHHHJJJJJJJJJJJJJJJIJIIJJJJJJJJJJJJJJJJJJ
@6624487/1
gccaattatcatgcggctcaaacttgctagcaatcatgctctcaccaaat
+6624487/1
CCCFFDFFHDHHFGIJJIHIJJJJJJIJIJJJJJIIJIGHIJD>G>FH;9
@7645719/1
gtattcttcaatggttgctgctaaatcttcaagtacatagtacataactt
+7645719/1
@?@DDBDBAFD?FBGHAFH?@GBFHCCHHGHHGHGDBADHCE?FHIBBFE
@2897637/1
caatgatttcctccttccaaaaaaatacagcaag
+2897637/1
C@CFFFFFFHADFEB@EGHEGEHGECHGGEGGC:
@2362186/1
gtgaaatttataaagcaacggtccacaaaaaataaaataagctcaactat
+2362186/1
@;?DDDFFGBFHH>DFFIJ6E:CDGHGEI=CGEHEGHGIGD@H?<F>?EF
@5120872/1
ctcttttaccattgtacgagtttgagcatcattcattttcttcattgtaa
+5120872/1
CCCFFFFFHHFHHJIJJIIJFHIJIJJJJJJJJJIJJJJJJJJIJJJJII
@5121531/1
ggcaaccaatatgttcgtctcacccatgttaaattttttcagaatcatgt
+5121531/1
CCCFFFFFHHHHHHIJJGJJJJJJJJJJJJJJJJJJJJJJJJJJJJJJJF
@2364151/1
gatcattaagttcgccgatcttgtacaacattttacatgcagttagtgca
+2364151/1
@@@FFFFFHAC<FEFGIGIBHEGAGDGFDDAFIC9DF@F@GHBFA@4?4?
@1292895/1
gtgcattcataattcgggccttaactttagtgaactggtcatcaactgag
+1292895/1
C@CFFFFFHGFFHIJJBD@FHEDGCF4CFG4BBGHHIIGHGGGE4BFB>@
@1785152/1
ctcatgttataacattatgcagttcattacctaagatatttgtt
+1785152/1
CCCFFFDDFHHHHIIA@G@DHGHCHG@H<FFH>GGGHB@HHICF
@5122813/1
cgctagaactgctagatgttgattttgaacaatagctgctctgtaagtgg
+5122813/1
?@@DDFFFHHDACFHIIECHDH@CDFFHGHCFHEEH>CFDFIEIGGAHBC
@3991505/1
ctgtcaagaaaaattgctccagcaacagattcaaaaacatcacctagt
+3991505/1
@@CDDFFDHHHGGIJBBHH3CBEGGHICCAG@GIIIIJJJ9B?@<DH9
@5123196/1
ggtctgctgggttgctggtcaccgggttgttgcctaacaggaggtgcact
+5123196/1
CCBFFFFFHHHHHJJJJJJJJJJJJJGHIIJJIJJJJJJJJIJJCFHIJJ
@108844/1
ctatttcttttttcatcattctgtagt
+108844/1
@@@FFF>BAFHDH@DFAFHGGHCHECH
@1785738/1
aaataaacactatacaagtttggtcaaatatatatgtatcctattaatgc
+1785738/1
@@BDFAEFHHGHGIJJGHIJJIJGHHICH9EHGHGH@FCDEFHFGIGIHG
@1293914/1
atgttgtacaaataacaatctactcctgcaactgggcggcaattattgag
+1293914/1
@@@BDFFFHHHGHIGGJIJIJJGHJCHEIIGIIIBHIJIGEHHGCGGGE@
@6091981/1
gttctgtatttcctgtgatcttgtctaagattgctttcgctgcggcatgc
+6091981/1
C@CFFDDDHHGHHIJJJJIJJJJGIJIJJJJJIJJJIIGHJIIIJJIJDE
@3510770/1
ggcttgtctaacttgaccaacggtaaaagcaggaggttgttgcatccttt
+3510770/1
@@@FFFFFHBHHHJJGGHGGGGGHHGII9EFGICFG:BFFHIIJIJIGIG
@3510853/1
cgctcaaacatgcaaatgtgacattattg
+3510853/1
?@?DDFFAHH<D>C4EG@II@CDHGAFDH
@3511089/1
gccattaataattaaatgaaaaatgaa
+3511089/1
???D?AAD?ADBFGBDEGG>D:E;<<:
@2899644/1
aacatattcatgcaaaatgcaaatgtag
+2899644/1
<??BB;DDFHA?<E<FBDGIIDCHCACF
@675033/1
ccttaactttagtgaactggtcatcaactgagaggccaaactccttcagg
+675033/1
@CCFFFEDHGF<<EGEBGH9<?FHIGEDHGE3C<EF1C@;FG3DGHCBGE
@5560178/1
gggggttaaatcaacatcagctgagatatactcatattgaggataagaaa
+5560178/1
CCCFFDFFHHHHHJJJJJJJJJJJJJJJJJJJJJJJJJJJJJJJJJJJJJ
@2900250/1
gtttcaattttggcagtatgcaaatattgtggaccatcactttttacatt
+2900250/1
@@<DADDDHGFHHIII?FHHFG><HE9?C4AFC@3?E9BD>FH>FHE999
@5560247/1
gttgctgctgttgttgttgttgaggttgattagaagcccctgcttctcca
+5560247/1
CCCFFFFFHHHHHHIIIJJIGICGIBF9FFEIIGIEHGGHIGHIIJH@?B
@5560530/1
ccacaaatccacttggaaaactgtttatcatagatccgacgacacttttt
+5560530/1
CCCFFFFDDHFDHGIIIEICHIGCHEHGHHIIFI?????F@?F@@CFHGG
@2900689/1
gttatttggaagtgatttgcacgaagcactatagg
+2900689/1
@@@DFDFFFFDFBC<GEGHEGEFE<@@CGHCFFAF
@2367952/1
caacaatcgtcggtacaatgtaatatgagttttctttgttttcaaaggct
+2367952/1
@@@FDFFFHFHHFG=FHHCHHHHHIEE>B:DC4:?DGHA;BGHI@BD>G<
@2901158/1
gctggttcctagaatcccacatggcaggaagttttctcgca
+2901158/1
@@@D?:AB?FHFFIII>EDGHII3ABD?FAG:?G9FGGDG<
@1296482/1
gttgccactgctgttgttgaggctgctgtggtctctgctgttgctgttgt
+1296482/1
CCCFFFDFFFHHHIJIIIGGHIIJIGECEGE;<EDGIGHGFHGBCDHICB
@7119651/1
gttatcatcaacatctgacccttcacactcatcaagaacttggtaaactc
+7119651/1
CCCFFFFFHHHHHJJJJJJJJJJJJJJJJJJJJJJJIJJJJJIHJJJJJJ
@5125886/1
gggattttgaccatcttcaacgaatcaaattcactttgaggaactctctg
+5125886/1
CCCFFFFFHHHGHJJJJJJJJJJJJJJJIJJJJJJJJJIJJBFHHIIJJ9
@5126318/1
gctgctatgagtactatcatcagctggtgtagaattacagaataactcat
+5126318/1
@CCFFFFFHHGFHHJJJJGJJJJIJJJHIIJJJJJJJJJJJJJJJJJJJJ
@7650359/1
gtcgacaattgtaccaagctctggcattttcctgtgactgatttttcttc
+7650359/1
CCCFFFFFHHHHHJIJJJJJJJJJJJJJJJJJJJHIJJJJJJJJJJJJJJ
@7650480/1
gtttcacttttgttattggtttccttatcagtaatctcgaatctattatc
+7650480/1
C@CFFFFFHHHHHJJJJJJIJJJJJJJJJJJJJJJJJJJIJJJJJJJJJI
@5127136/1
tgcggaggctaccttgccgtaggaaataagaaagcaagagaaggaagtga
+5127136/1
CCCFFFFFHHHHHJJJJJJIJJJJJJJJJJJJJJJJJJJJJJIIJJJHIE
@5127310/1
gttttaccatcatttgctgctcataaagcttattcatttcactcctcaat
+5127310/1
CCCFFFFFHHHHHJJJJJJJJJJJJJJJJJJJJJJJJJJJJJJJJJJJJJ
@6629300/1
cttcagcctcatgttataacattatgcagttcattacctaagatatttgt
+6629300/1
CCCFFFFFHHHHHJJJJJIJJJJJJJJJJIJJJJJJJJJJJJJJJJJJJI
@5127986/1
gttaatgcctccaagcttaacattgattttaaggcaaagattggagagt
+5127986/1
@@CDDFDFFBCCDFHGEBEFHCHHFDHHGIGFHCDHGDG?CGFGDD;B0
@6094115/1
gcataatgagtacatcatttacatcaccgtgatctaatatttga
+6094115/1
@@@DDDDDFFAAFBHIIGIFGDE:CAGGEEEEHGIICGFIIC9D
@5128064/1
ccattattgtgtactatcttcaaagagaaaaagtgcaatactagaatttt
+5128064/1
CCCFFFFFHHHHHJJJJJJJJJIJJIJGIJJJJFGIJJJIJJJJIJJJJJ
@6630339/1
gaaatctttaggctgcagctcaaccattttatcggccaacatattactga
+6630339/1
@<?DDBDFBH?FAFE7EBHGEHGH@@>EBHGGEFGHIIGDFEGIFEIII<
@6630462/1
gctgctgctgctgaggcggttgttgccactgctgttgttgaggctgctgt
+6630462/1
CCCFFFFFHHHHHJJJJJJFHJJJJJJJJJJJJJIJJIJJJJJJJJJGI?
@5129117/1
caacaacacaattgtcggcagctgggaatcctttgtgagccacatcaatg
+5129117/1
@C@FBDDDFHFHGIHDIGEG@BEGBF?F3BFBDGAFDFEGCGEDFFG@GB
@6631499/1
gggagaaatagtgattctgtagtgatataatttatcagcattattcgtat
+6631499/1
CCCFFFDDFFHHHHIJJJJIJJEHJJJJJJJJJJJJJJJJJJJJJJJHIJ
@110026/1
ccagagactcgtccaatcagattgaaaaaaacaa
+110026/1
@@@FDFDDFH?DFBHBFHEFCEGFAC@@CDDDHH
@1298001/1
cctgctttagggtttcttccgctaatttaaaaattgaatagtttttatga
+1298001/1
@@@ABDBDFHHFF@GBEGGIIIIAGHIHCHEGFHDCADG@D<@FHHGI<B
@2370183/1
cgcttatgtcaaattctacttctgaatgatgttctacgttatcatcaaca
+2370183/1
@@@FFADBFFHHHGDHABC:<CFHH>FHEEEHIII@HIIJIAFGABF>DG
@2370315/1
acaacaatcacaagttttacttcttctttaagacactgactaaaatattg
+2370315/1
@@@FFFFFGFHFHJDDHIGIGIJJJIIBHG@GHHBHIJGHIIIGIJJIIH
@1298483/1
catttaaacatttgtaaataaactcatcttgtaatttagcacattcatct
+1298483/1
@@@DDB2=?CF<FBEGH>IDHIGIEH@BEDECC@CHGIFB<CHC@D<?DC
@1299017/1
ccgctatcatcctggctgttgccatttgattcgtcctttgtttttactcc
+1299017/1
CCCFFDFFFDFFDHIHGIEHIJJIIGGIEAHIIEGAFGIIGGCHGGEHII
@2903338/1
ctccttccaaaaaaatacagcaagtctggtaaatttatcgca
+2903338/1
@@CFFFFFHHHHGIIBEHHIJJIJABDBDCG@DBHII<D96B
@1299214/1
gccataccgtacgctcaaacatgcaaatgtgacactattgactaaggccg
+1299214/1
C@CFFDDDHDHHDGGHEBHJJIDIG>BHGJIBHH100000000?B9@DFF
@3513978/1
ccagcaacagattcaaaaacatcacctagtgcttttggtacctctacatc
+3513978/1
B@@DFFFFGHHFHJGJJJJFGGHJIJIIIGHHGIIIIJD>DHHJI<F@>F
@1300078/1
ctcacgaccagcatccagaagttcaatctggtattctctaggagtaaatg
+1300078/1
@@@FFFFFFAFDHGIEHGGGD<F?DGGIH@CD>DAHFICCEHI>9BGFH<
@2904131/1
gcacttttcacatacaacaaagtaactaataacaatataaacaatacaca
+2904131/1
@@@=DDDDBDHDHIGGEGEGIJFHGDC9EH9FGF<EFGGBECGEHDHFH<
@111425/1
gatatattcatgccacattccattccatgatttattaaacccgatgctag
+111425/1
CCCFFFFFGHHHHIFHIJJIJJJJJJIEIJJIJIJJCIIJGDIEIGJBHG
@6095084/1
aggaggtataaacaaacctatgggttttaccatcatttgctgctcataaa
+6095084/1
<=?DDDDEFHHHHIIGEFIIEBGEDFHGHIEFCHHIIIEHIIHIIE<9?D
@6095156/1
gcctaattgatccataataagtctaaatagaccttcagggtcattatggg
+6095156/1
CCCFFFFFHGHFHIIIIIJJJJJJFGHFJH@CFFHIGHGIGHHHJ?GGII
@2904330/1
ctgccactcatcataatgaacaatatcttcttttggattagta
+2904330/1
C@@FF?DFDFFHHIJIIJJICGGFGCHGCEGGJIEEFG@CDCF
@1301182/1
acggtctcaacaagttccgttttttggagaggcaactcaggataactata
+1301182/1
BC@DDDDFHGHHHJGEHHHEFHIJIJJJIIGIIJIIJJIJFGIIIJG4@@
@3995742/1
gatctaccagtgcccatggcagcaaatctacttgatcctatagtttctcc
+3995742/1
@@@DDDDB<DFDHG@GGH3<AFGHGH>F@G??BC34CF?DF9?:?BFHB9
@6632215/1
caactaaatgtcatggattcagcagaagtataaattaaactatggattta
+6632215/1
CCCFFFFFHFDFHGFGGIIEHGHIGGHGH@HGIGIIGGIJAEGDEGIJJD
@3996095/1
gctggaacatagttttaaactgacttgaacttcaccagatctagtaaata
+3996095/1
@@@FDD<DBB8D4CG@FB>F9A<<CC@HE9BFGGG>@ADGA>BD<@9B49
@677610/1
gaatttttaaccatttacacaatataaatgcaccttcaacaccacactcc
+677610/1
CC@FFFDFHH?FHIIJJIJJJEHJJEC@FFHHIGIJ@HEHGCHFHIGEGH
@6632857/1
cttcattttcggtttcgtaggcaggtggaggccatcgcctggtcatgcat
+6632857/1
CCCFFFFFHHHHFHIJJIJJJJJJJGHGIJJJJJIJJIJJJJFHIJIGII
@7123461/1
ctcagtttcacttaaatcttgaaagatattatcacagattgcccttatct
+7123461/1
CCCFFDFFHHHHHIJJJJJJJJJIJJJIJJJJJJJJJJJJJJJJJJJJJI
@7123579/1
gtatatataagattacaattcttaacattttttctttaaacaaagaacat
+7123579/1
CCCFFFFFHHHHHJJJJJJJJJJJJJJJJJJJJJJJJJJJJJJJJJJJJJ
@3996583/1
caccatctgatgcctggtgcggaggctaccttgccgtaggaaataagaaa
+3996583/1
@@@FFFFBDDHHGJCHDFAHEEFGGHIEIJ@FHIIJI8G=DGCBHGIGCG
@6633995/1
cttcagcctcatgttataacattatgcagttcattacctaagatatttgt
+6633995/1
CCCFFFFFHHHHHJJJJJJJJJJJJJJJJJJJIJJJJJJJJJIJJJJJJI
@113308/1
gataaattagaatcatcccatagcaaatgatatttggtaggacgtgctgt
+113308/1
@@;DDDFFBHHFHIII@ECFH>E@FCE>F<HI4CHC9@?E7?DGH0?1?B
@1304329/1
gtttctcaaaacatggtgctggatgaggaaatttttcataaagaagtcga
+1304329/1
@@@FFFADHHGFDGIIA<F?HBEGIGIJGGIGIFIAF>DFIIE<?FG468
@3514912/1
gacagaaaggtaattatattataataatataatttaacaaaaacttagaa
+3514912/1
C@CFD??DDFDDHIDIG<<FH>?FH<HHBHI9<CFGIIIG@;DFHIDC@G
@6635191/1
catcaactgagaggccaaactccttcaggcatgggtcactattaaagttg
+6635191/1
CCCFFFFFHHHHHJJJJJIJJJJJJJJJJJIJJJJFHIIJIJJJHIHGHG
@5129890/1
ctcggggtggctgcagtttccatatcatattatacctgaaggcttttggg
+5129890/1
CCCFFFFDHHHHHJJJJJJJJJJJJJJJJJJJJJJJJJHJJJJJJJJJJ5
@8112971/1
agcaacaacagcaacagcagagaccacagcagcctcagcaacaacagcaa
+8112971/1
CCCFFFFFHHHHHJJJJJJJJJJHJJJJJJJJJJJJJJJJJJJJJJJJJJ
@8113504/1
cttgaaatctgtagcccaatatagattccagaacttccggcataatgagt
+8113504/1
B@@FDFFFHHHHHJJJJIJJIIJJJJJHJJIIJJJIIJJJJIIJJJJGHD
@6096163/1
taaaacagtacatcgcacaacaaacacttggggagttaaatcaacatcag
+6096163/1
@@<DDD?BCBFFFBAHB<:FBBEEGGGEEGGGHD6BF>BDFGGCEBGG@@
@5566679/1
ctcggatcttctatccttatctcatcaaatattgataaactagtttcttc
+5566679/1
CCCFF0A@DFFHDGHIJJIHIJJJJJJJJJJJJJJJJJJJJJJGIJJJJJ
@2376257/1
ctctgtcgaacagcttccacagcttgtctgt
+2376257/1
@@@DDDFFGGHA>EFEGGGEFC3FACCDGCF
@2377116/1
ctcgaattctttagttagggtaattaaaccaagccct
+2377116/1
CCCFFFFADDFHF>CCFBGG3?EFBCHIDFHIE1FGD
@7654293/1
gtcgctttatgcaaataaattggcatcccacttttatgaatgattttgat
+7654293/1
B?BFFFFFHHHHFIHIJJJJJJJIIJJJJJJJJJJJJJJJIJJIJJJJII
@7654347/1
ctgctgtggtctctgctgttgctgttgttgctgaggctgctgtggtctct
+7654347/1
CCCFFFDFHDHHHJJJJJHJJJJJHIJGIJIJJIIJJJJIJJFGHFC>FH
@7654372/1
gtcgcttatgtcaaattctacttctgaatgatgttctacgttatcatcaa
+7654372/1
CCCFFFFFHFFHFIJIJJJGGGHGHIGIHGGGIHIGHIJJJGIIGCGGEG
@2377921/1
ccatattcttattctttatatttaaattgagatgattagtttccac
+2377921/1
CCCFFDFFHHHGAHIJJGJJGGIJIIIIIEHEHIGGGGJEEGIIIG
@5567942/1
ctcctaacaaggttgttaatctctctttcccgatcaggcgctgacctggc
+5567942/1
@@CFFFFDHFHGHJGGEHGGBHHIJJJJJJCHEHJGGIFHDGIFGGIIIC
@4554622/1
gttgcctctgctgctgctggggctgttgttgccactgctgctgctgctg
+4554622/1
@@@DFFDDBHGF>GG@FGHGGHJGIIGGBGHBCEHGGGGCFHII3?FB?
@3515578/1
cctttgatagcaatcggtaaagttttgcctataagaacaatgag
+3515578/1
CCCFFFFFDHGGHIIIIFE?HHIJIJHIGFDHHEEGHIGGIJJC
@1792477/1
ctgtctttgtgtcttgcacgacctttggattgaatataagaccttgttgt
+1792477/1
CCCFFFFFHHHHHJJIJJJJJIIIIIDEGGIIIJJJJDIHGIEGGGIHIJ
@7655551/1
ggagactgtatacctaaaagtgggttcatgaattgctccctccacctgaa
+7655551/1
CCCFFFFFGGFHHJJJJJJJCHGGGHIJJJJJJJJJJJJJJJJJIGIJJI
@1307606/1
cctgtataaaatacaaggaagacagacagcctgcctccaaagagaagctg
+1307606/1
CCCFFFFFGHDHHJGEHJIJIIIIJIIIIJJJGHIHJBHIB>EGB;DHHF
@1793255/1
caggtttttgaaaaaattttggccaatagctgtgggttatatgg
+1793255/1
@CCFDFFFGFD?D9EBGHG9FFGGGBCFCGHIFBFG@FF<BBDD
@3516761/1
gtcgtgagaagctgcaacggctgctatagatggaacgttgatctggtctg
+3516761/1
@BCFFDDFHHGHHGGGGGIIJIGID<FGG9GG@B@3@BHCEHFCGHB@<=
@6638353/1
gacatgaacaacaatgctcctcttggaccacattctatcaagtaggcacc
+6638353/1
CCCFFFFFHHHHHJJJJJJJJJJJJJJJJJJJIJJJJJJJJJIIJJJJJJ
@4556270/1
ctaatcttcaatacattggttttgaataa
+4556270/1
?@=AD;;?FFDH>C<ABF3:AABEC@C9C
@681681/1
cgttatcaggttttgggtagttgggtaatattttgataacgtggatgtag
+681681/1
@@<DDDD;D32AFHIIIBEGEHGIICFHIIIIIIIIIIIIC:DGHEIHII
@2378528/1
gctgtggtctctgctgttgctgaggctgttgtggtctctgctgttgctga
+2378528/1
@C@DDEFFDBFF>GIGGIIIGI<3;FHGIIGC7CFGDCHIGB@GHIII99
@115307/1
cttcacacataaattcgataacaggctgagctttataaaatg
+115307/1
@@@DFFADHGG<FGGAAC@FGEHGIA8C<CBE@D9BDDGAFG
@6639318/1
ggttcttcttcttttttccacgtgaaatctttaggctgcagctcaaccat
+6639318/1
BCBFFFFFHHHHHJJJJJJJJJHIIJJJJJJJJGIIJJJJJJJJJJJJJJ
@115327/1
tgtaaaatgccaataattgttctttcatga
+115327/1
@CCFF?;DFFDDDAHGIHGF9A<EEGG<F4
@2378827/1
cgctaatttaaaaattgaatagtttttatga
+2378827/1
@@@DDDFDD>BFHGGFG@EHAHABFGCH@HI
@2379981/1
gggaagagatgctgctgagtactgtccttactcatacctgacatgtcata
+2379981/1
CCCFFFFFDHDHHGJIBHHCDHIJIIFHEGIDHEEG9FEIEGI9FGFAFH
@2380229/1
ctttgttttccttcttttttatttttgcaaataatccgtgcagtatgttt
+2380229/1
CCCDFDEDFHDHGIBHGIJIJJICGGBHGIJGHHIGHIIJJGIEGIIFHJ
@7656206/1
gggtaatcaaattttatgacaaaattgcaattctttacatcaataccttc
+7656206/1
@@CBDDFFHHGHHJJJEGHHJGIJIIIIEHHIIJJIIJJJIGIIIIIIIH
@5569995/1
gtttccttatcagtaatctcgaatctattatctcttggacaagttgttat
+5569995/1
@BCFFFFFHHGGFFHIIIJJIGIJJJGIIJJJJIJJJGIJJJJJJJIIJJ
@6098638/1
atcagggatatctttcagttcttcaacaaaattatcttcatatatttcag
+6098638/1
CCCFFFFFHHHHHJJJJJJIJJJJJJJIJJJJJJJJJJJJJJJJJJJJJJ
@4556624/1
gctttagggtttcttccgctaatttaaaaattgaatagtttttatgaaat
+4556624/1
<<@DDD;BDDBFDBFHGGIIIGI@EA<FG@HIEG@GC>?FCGHIGEF@FC
@4000595/1
acaaccattagaatcacctgctgctttaaaatcaagatcaactaattcta
+4000595/1
@@<DFFFFHHFFAFBFFFEEH@FHGIHEEH>B>DGIJFDB@DFGHGG9DH
@5137312/1
cagtttgagatactgtaatgcattgtaggccgcacatgtttgtgcttctg
+5137312/1
BCCDFFFFHHHHHJJIIJJJJJJJJJIJJJJJJJJJJJIJJJHIJJJJJJ
@6643377/1
ctttggcacattgcagttgctatcatacattcttaatatctgtgtattaa
+6643377/1
CCCDDFDFHHHHBHGIGEIGGGHIIIIB9CEFFIGGIGHGIJFGGFFIEI
@7126271/1
ggcacaactgataagttaagcattgcagttcatcagaatcaaaatggttg
+7126271/1
CCCFFFFFHHHHHJJIIJGIJJJJJJJJJJJJJJJJJJJJJIJIJJJHIJ
@4557336/1
gcttccaggaaaaccagattttggattgaggtgataacatatttcggcaa
+4557336/1
@@@DDDDDHHH?HGIGIGHIIIII?<HHCGG?D4CFHIB<GGHGHIGBFH
@4001240/1
cctcattctttcaaaaaaaactattcgtaggagtaaaacgtaagtggaag
+4001240/1
CCCDFFFFAFHDHGJJJJGGIGEEGIG3?BHEHFHE@GFH;GFFDFA7=>
@7126712/1
gttctcttctgttgtttcaattttggcagtatgcaaatattgtggaccat
+7126712/1
CCCFFFFFHHHHHJJJJJJJJJJJJJJJJHJJJJJJJJJIJJHJJIIJJJ
@6644582/1
ataagggcttcgatagaatctgcaacaactttgtcaacgacgcattgctg
+6644582/1
CCCFFFFFHGHHGJIIJJIIJJJJJIJJJIIJJJIJJJJJIIJJJIGHJI
@6645029/1
tttcattatcgtaaattgtcacggtctcaacaagttccgttttttgg
+6645029/1
CCCFFFFFGHHFHIIJIJIJJJIGGGHGIIIJJJIJJIIIJJJIJII
@3518606/1
aacggtaatagctcgtgccattgcgccaggtgtccgg
+3518606/1
@@@DDDADHFFHFBEGE=A9H:F<@:EGEG1?BDFEE
@4558002/1
cctaggcaaggtacagcctcaccacctcaaccgaacacttctaggttaca
+4558002/1
C@@FFFFFDHH:?CFIEADHIGFHH;CEHIIIE0@??@<@@<F>>F4C=F
@1311625/1
gaacggtattgctctgcagggaacggcgacataggtgtctgctcttcaca
+1311625/1
@@@FFFDDFHHHFJEHIIIEHGG?D@GDAH0@>FFHHHAFH9@AAC@4CC
@117042/1
ctctaattaagtaaaaactataaaaataataggctttttaaaataataca
+117042/1
@<@FBDDDHF>FH@F@FDFH@GIICHIH4EEHCGIGGIGH@FHHC>F@HG
@117502/1
atgcaaatgtgacattattgactaaggccgatctgaggtctgtcaattca
+117502/1
@CC?DFFFDDHHHIIIAF<HHIGEBH@EC:C<FHGCHIHB>FHHHGG@9/
@5570342/1
ctccctttttgcagcttcttcaagagggatgggctctgaaggttgtattg
+5570342/1
CCCFFFFFHHHHHJJJJIJJJJJJIJIJBHIJIJJIJJGGHIBFHIJJJJ
@117617/1
gtggaggtgaaaagaatgatcttccaactgtcacaaacctgttag
+117617/1
@@@FDDFBDADFFIJIIDEFHGGIJIJJIIJIIIJF@9@FE?9?4
@3519459/1
cttggctttgccgcttgttgctgtacttgaggctg
+3519459/1
@@BFFFFFGAHGHIIJFHIJJGHFDGIGJE<;A@G
@117693/1
ctgtagtacaaatttctatttccgattatttttcctttgatgctg
+117693/1
?@@D1BDDHHFGHGGHIJJBIHIIIGGCDFFHIIIIIG<<BF>FC
@3520000/1
gccggcttttggttgttccaggccttggtaaatttgggtcccatgctatg
+3520000/1
@CCBDAFFGFHHDHEFFHIBCGHII<FDF9F?4?<DHI0BGG@DFHIEGG
@684146/1
gagaaatttcaatttttgcaaattgttcgtagtgaagaactgaaagc
+684146/1
@CCFFFDFHHHAHIDBHJJGHGIJB?FHHGEHGGIJIIJIGHIEIII
@3520319/1
ccaaagagcgatggaatcttaaatgcgatactaaaacaggcagaagcata
+3520319/1
@@BFFFDFFD>FHEBGIIGGJGHIJJGEFHCFGIIEGBHIJJIAHGHIII
@5140193/1
gtttgtttggtttaaattgtctaactacttcaataagccgaagcacttta
+5140193/1
CCCFFDFFHHHHHJJJI<IHHIIIIJJJJJJJJJJJJJJJJJJJJIJJJI
@5571604/1
cttgcctttgttgctgctgtggtggttcttgcctttgcagctgttgtggt
+5571604/1
C@@FFDFFHHHHHIJJIGIFFH<CCFHHGIIJJJJJJIIIIJJFHGFDGB
@684858/1
agctgctctgtaagtggcaagacctcctt
+684858/1
CCCDFFFFHFFGGJEIE=GGIHEIIJIJI
@6099921/1
acagtcttcaagcactgagttagaataccaacctgaatttcagcaatttt
+6099921/1
BCCFDFFFHHGHHJJJJIJIIJJJJIJJJJIIIJJIJJJJJJJIJGGIIJ
@5572099/1
cagaaatatttcggcttctgcttccgttccaccctttctgctgcgatctt
+5572099/1
CCCFFFFFHHHHHJJJJJJJJJJJJJIJJJJJJJJJJJJJJIJJJJJJJJ
@685172/1
ctccttcaacaatcgtcggtacaatgtaatatgagttttctttgtttt
+685172/1
@@CFFFFDFF3AAGGBGBH:CG@<?B?F<B?FGEIFFF>?F<BB?BFD
@5141582/1
ggtatatataagattacaattcttaacattttttctttaaacaaagaaca
+5141582/1
@C@DFFFFHHHHHJJJJJJJIJJJJJJJJJJJJJJJJJJJJJJJJJIIJJ
@7658539/1
gtaatcggtggtgtgtaatcactgctgaggcttgaacaagcccttctgat
+7658539/1
CCCFFFFFFHHHHHHIJJJJJJJJJJJJJJJJJJJJJJJJIJJJJJJJII
@4002916/1
gctgtaccttgtatactagcatgactgactagatagaagtctaattcagt
+4002916/1
@@@FDDDAHHGDHGEGHBHGHGCCBEHIEEFEGHGGIGGGAFI4:CDF<9
@1314074/1
ctggtatccaaaggcactgttttcaccggaggaatttgtttgtgattttt
+1314074/1
?@@D?DDBFDHHGIIBHGF:FHGEHGIGI>G@68DGGBHEGG>;4?DD@C
@5141911/1
gtcgctttatgcaaataaattggcatcccacttttatgaatgattttgat
+5141911/1
CBCFFFFFHHHHHIHIJJJJJJJJJJJJJJJJJJJJJJJJJJJJJJJJJJ
@6650791/1
gtacgactaagtgagcacactaaatcaccacagacctgttctaacttaaa
+6650791/1
CCCFFFFFHHHHHJJJJJJJJJJJJJJJJJJJJJJJJJIJJJJJJJJJJJ
@2386748/1
cttatagctgtcaactcatgttgcaaaacatgtaaaaattgaccttctga
+2386748/1
@@C@?DADFAHHGIIJIIJFE<FA?DCGHGII?EE<EBD<??CDF9;DG<
@2387773/1
gttgtttactaatgcagatcttaaatctgttaatgctccagggctatgtg
+2387773/1
C@@FDFADHFFHHIJFIGEHHDHIIJIGEHEC<FHGGEHH@BHIJIIG>B
@2388399/1
cgcattcattaagattagtattaactgttaatctaaatattcaaactgtc
+2388399/1
@@@FFDDFGHD<FFGHIGACEH<CF@FAFGHAHGEGIAFHCHGEGCGB::
@6653099/1
agacatagtcagagcttgtaggagaatggaaggactaggacctggatggc
+6653099/1
<?@FFDDFDFHFHIGGGJHIJIJGEIEIGHG;8EGDHCEGHI>FGHCGGG
@5574182/1
gcctggtgcggaggctaccttgccgtaggaaataagaaagcaagagaagg
+5574182/1
CCCFFFDFHHHHHJJJJJJJJJJJJFHJJJJJJJJJJJJJJJJJJJJJGH
@2388994/1
gtcatctaataattctttagcctcta
+2388994/1
@@@DDFFF<DFDFHIIIIFHBE<EFF
@6653530/1
gtgtgcttgtgctcctgaccaacttgaagacaaggtaaatgaggatacct
+6653530/1
B@BFFFFFHHHHHJJJJJJJJJJJJJJJJJJJJJJFGIJJJJJJJIJJJI
@4003565/1
ggaataaagtcattaaccttcaaaatttttccgaggtttaaattttttcc
+4003565/1
C@@FFFFDBBF?FHI@HIIIIIGGEIIDGIDHDGGEFGHIGIIIGIIII@
@2911320/1
ccacattccattccatgatttattaaacccgatgctagctttcttaaatc
+2911320/1
CCCFFFDDHDDDHGJHHHGHGHIJIIIGHBGEGAFGG@@GIGIGDGEGIF
@120643/1
gtgcaggctggccatgttgaatagcttgctgt
+120643/1
@@<ADDADF?ADABAHDHGHFE:FHHCHA9C9
@4003981/1
atactctggctgccgaatgccacaattggtaagtg
+4003981/1
@@@DDDDDH>A=D3@GHGGB<3AEF3?<D1CGGCG
@6101243/1
ccaggatttaagcaaacaataatatttcgctcacgaccagcatccagaag
+6101243/1
CCCFFFFFHHHHHJJJJJJJJJJJJJJJJJJJJIJJJJJJJJJJJJJJJJ
@6655576/1
ggtaggggttgtttccctagactgtggttgagacacttgctggggaggtg
+6655576/1
@@@DDDDDCDDDFICGB>DBEE@FHGEDF@CAGIEGGGIAAGCHI=FB;C
@7129076/1
ggtacatttagctatcctgtagtttcgtcctatacctttgaatgtccctt
+7129076/1
BCBDFFFFHHHHHJJJJJJIJJJJJJJIIIIJJJJJJJJJJJJJIIIJJJ
@685803/1
gaagttatcaagaaatctaagattgcatcaccgagga
+685803/1
?@<DDDFFHHGHDGEHIIC<HEE@F4AC?@GIGGB@:
@5144989/1
ctggatggccttccaattctggctggtgatcaaaactaaatgcgatgtct
+5144989/1
@<@ADBD?>BFFH?FEDAFG@<EEGIAFGHI@@EFGFHGGGIGAFHIBBB
@7660524/1
gtcacggtctcaacaagttccgttttttggagaggcaactcaggataact
+7660524/1
CCCFFFFFHHHHHJJJJGIIJJGHIJJJJJJJIIJJJJJJJJJJJJJJJJ
@5145140/1
cataagtcattcctctatcaggtaagacaacaatcacaagttttacttct
+5145140/1
CCCFFFDFHHHHHJJJJJJJJJIIJIJJJJJJJJJJJJJJGIJJJJJJJ0
@7130172/1
ttgttttttaagtgcatgttgaacatattcatgcaaaatgcaaatgtagc
+7130172/1
BCCDFFFFHHHHHIJJJJJJJJJJJJJJJJIIJJJIIJJJIJJJJJIIJG
@6657439/1
gtcgaagcaatggtgaaataggttctgaaagacttgtaaagtttactact
+6657439/1
CCCFFFFFFFHGHFHGGHIJJJIIJJJJJJJJJJJJJJJJJIJJIJJJJJ
@686611/1
gctcttcacatactcttgttacaacatatttcaac
+686611/1
@@@ADDDDFDH4CBFHCAFIIHI>DGGFHB9CAFE
@6102969/1
ggaagttatcaagaaatctaagattgcatcaccgaggaattccagccttt
+6102969/1
?@<D?DDDHHH>DBBBHIEFDIGHCCC>DFFFHE@FE89DG>DHGIE3BD
@5145650/1
gtcccattgtgtttaatacttctaaaaagtcatcaataatttcgaaagga
+5145650/1
CCCFFFFFHHHHHJJIJJJJJJJJJJJJJFHHIIJJJJJJJJJJIJJJJF
@6657861/1
ctgctgtggtctctgctgttgctgttgttgctgaggctgctgtggtctct
+6657861/1
CCCFFFFFGFHHHJJJJIJJHIJJHGJJJJJIIGHGIGGGHHGB@GDDHG
@4560864/1
gtctcatccacattttatgtgctgctaacctcttggcaatttttttcgat
+4560864/1
@@@7DDD?DFF?D<FHH9AAF<EGGHE9?CFGIAFB@<?;DFEGHGEBAC
@2389880/1
gcctaacaggaggtgcactggttacaggagatactggttgttgttgagg
+2389880/1
CCCFFFDDHHFHH?FHHIBHGGGHHGDC?E;F4??FG00B?FCFGEGFB
@2390294/1
cgctcaaacatgcaaatgtgacattattgactaaggccga
+2390294/1
@CCFFFFEH>FBD94ACDFHH@HIDHGEHGBCHIFII<?:
@6658853/1
gcatctcgaggaaccaagtagcatggtggtagccaattatcatgcggctc
+6658853/1
@@@DDD;B<@D6CD@FF@33<?FA9;:???CF>1?:?D@FDGD?D@6?FA
@1801032/1
tcaccaaccgttaacggagtttgctgtcgaatactctgagcttgctgagc
+1801032/1
@CCFFFFFHHH@HIJIIBFEHHIJEGIIJJIEICDEGGHIJADHI@>9CH
@6659035/1
tggatgaggaaatttttcataaagaagtcgaatactgttcttaggaatat
+6659035/1
CCCFFFFFHHHGHJJJJJJJJJJJJJJHIJJJJJJJJIJJJJJJJJJJJJ
@4561924/1
ggccattatcgcatcatacggaatctgccgagtccttccttctagtgctt
+4561924/1
@@@FFBDDFFBA1EFGICEHIIDGHGGHFAGG1??DH@GHGIIGEF9D/=
@6660095/1
ccgggttgttgcctaacaggaggtgcactggttacaggagatactggttg
+6660095/1
CCCFFDDFHHHHHJJHIJJJFIIEFGHJJJJHIJJJJJFHHGIJIJJFHI
@1319553/1
gtgcattcataattcgggccttaactttag
+1319553/1
@@@FDFFFHDFHDBHIJ6EBGHGBHGIIG4
@4004673/1
gcgataaggtttttcgggattgatagatacatcataatgatgaataacca
+4004673/1
@@@DDF=D>CFDDGGEIIHBHCEH>FE9FFIIDEHEAHGFEEH@GHIIIG
@1801969/1
ctccttcaggcatgggtcactattaaag
+1801969/1
CCCDFFFFGHFBDGGHEBBEDHHGACDH
@2392611/1
ttcacactcatcaagaacttggtaaactcttagatcttcattttgttgcc
+2392611/1
CCCFFFFFHHHHHJFGIGHIJJHIIHIIJIJIJIFGGGIIIJFJIIJCIJ
@2913513/1
gtcgtgagaagctgcaacggctgctatagatggaacg
+2913513/1
??@D:@DD<F3CD<DBFG>GDDD?GHGHHG@CG3BA:
@3523356/1
gtcgtgagaagctgcaacggctgctatagatg
+3523356/1
@@@DDDDD8FCBFHHB@CGGI@@7EBF4CC4<
@3523570/1
acgacctttggattgaatataagaccttgttgttttagggtaatcaaatt
+3523570/1
@@@DFF>DFHHFHI9C?DHFGIEED?FC@HIDF@GBHIIBF@;99BG@<F
@4005946/1
agcttcagtaaataacaaagaatggaaggccaaaatttgttcacactgtt
+4005946/1
@@CF?BAD?BDDHIID>F9@BEGH<C@GG=C?E>3?CAF9DEHBDE>3?G
@3524068/1
gcagcctcttgttttgcttctttttttgacctacccttgccgatagcaat
+3524068/1
CCCFFFFFHHFHGIIEHIIJJJJIJJJEIJJJGIGHA;FGGDAGHGGEHG
@3524449/1
cttcaattcatccacttctccctgcagttcatccataattcagaaagaat
+3524449/1
@@@DD8BBFF4CDGH>G>BAFH@EHHIEFH9CHHGBEED?DCFFH9FHG4
@6104962/1
ctctgataaattagaatcatcccatagcaaatggtatttggtaggacgtg
+6104962/1
@@CFFFFFHHHGHJJIDEIEGBHIHIJJFAAHDG:CEHHIJIGE;BGE?D
@5149266/1
ctttttttctttctaattcttcaaggagtccttcatcttcttcagattcg
+5149266/1
@@CFFFFFGHFHHJIJJIHIIJIGIJHIGIFIJJIIGIGDHIHIGHGGGG
@5149400/1
gccgcttgttgctgtacttgaggctgagatgaaggtggtctgctgggttg
+5149400/1
CCCFFFFFHHHHHJJJIJJIIJGHIGJJJJGIIJIEHIFBFDHJJJDDHI
@7133105/1
cctttttgcagcttcttcaagagggatgggctctgaaggttgtattgttc
+7133105/1
CCCFFFFFHHHHHJJJJJJJJJJJJIIIIJJJJJJIJJJGHIIJJJIJJJ
@3525353/1
tcatcatctggattttgaataggaaatttgataagtttggttccatcagg
+3525353/1
BC@FFFFFHFH?FFHIFIGIDHIGIIIGEEHI<EC<GIBAFICGGIII@H
@4006543/1
gggcacattatgttttctaacacttccttgccctaaataataaggacggc
+4006543/1
CCCFFFFFHHBHFGIJIJ<CFFDFHIICGCCGHICHIGIGIDEFDGEIHI
@7133671/1
aaaataacaaaaacaaaaattataagatcaacatataatgacaattcacg
+7133671/1
CCCFFFFFHHHHHJJJJJJJJJJJJJJJJJJJJJJJJJJJJJJJJJJJJJ
@8124577/1
atcggttcttcttcttttttccaggtgaaatctttagg
+8124577/1
?@@DDBDDHHHHDBEEHIEHHIG22?EHHIIIIIIIFG
@7134104/1
gccctcttcattttcggtttcgtaggcaggtggaggccatcgcctggtca
+7134104/1
@CCFFFFDHFHHHJIJEAFHEGEGGGJJIJCFCEGJDEEHIIIIHGI=A@
@8125048/1
agcttctcttatagctgtcaactcatgttgcaaaacatgtaaaaattgac
+8125048/1
CCCFFFFFHHHHHJJJJJIJJJJHHJJJJJJJJJJJIJJJJJJJJJJJJJ
@7135162/1
gttctttcttgtcagcacagaataatcttgtatgatgtctcttttggact
+7135162/1
CCCFFFFFHHHHHJJJJJJJJJJJJJJJJJJIJJJIJIIJJJJJJJJJJJ
@3526485/1
gagaaatagtgattctgtagtgatataatttatcagcattattcgtattg
+3526485/1
@@@FFFFFGHFHHGIIFIIIJHGIBEIIJJJ@FGEGIG>EECFAFHHGII
@4007943/1
tggagtagaaaacttttcgatttcggtattatggttttcttcagcatcag
+4007943/1
@CCDFBDFFA?F?GHDHJEGHCGI9F8ACBHII99?DBHGHIIIG<@FHJ
@123041/1
gtttcaattttggcagtatgcaaatattgtggaccatcactttttacatt
+123041/1
<@@FFFFFDHHHFGGIGGIJJJJIJGJJJFHHIECGHJJGIJJJJGGADH
@7136566/1
ccggccaagatcagccgtgtttggtagaagcaggatgacacttaggtcgt
+7136566/1
@C@DFFFFFHFHHIIII@FCEHHICGHEDGBGIGIIGHIIIH@FHGDGHH
@6661734/1
cagttttaatgcttccaacacgttgaactaaacttggatcagtagtggta
+6661734/1
CCCFFFFFHHHHHJJJJJJJJJJJJIHIJJJJJJJJJJJJJJJJJGGIGG
@2396151/1
cttcaaactgttgctcagcagctatctcttgtaggaactggactgcatta
+2396151/1
@@@DFFFFHGHHGBGHIIEAECCH@GGHHGHFHII3BGCH9DH@GHB>@F
@2396268/1
ataagaactatttctttaagaatattttggatttcattgatagtatctga
+2396268/1
CC@FFFFFDDHFHJIIIIIJ@HGHGJJIJD3CCHH<FIIJIGIG94CHH4
@1326607/1
attaaatcacatcacattaccacatttctcaaattcagtcttgaa
+1326607/1
@@@FDDDFHHGG3CC@FGIIGIIJI9E@HHIIIEG>FHGCEDFBG
@2914987/1
cttggtattcgagctgacttgggaggtttggtgcccgcccgccatattgt
+2914987/1
CCCFF=BDDFBHHBEBHHIDHGGGGJEE>FHFH>GGIIEDHIHFCEEGG=
@4564455/1
ctgtatttcctgtgatcttgtctaagattgctttcgctgcggcatgcttt
+4564455/1
C@@FFFFFHHHHHIGGIIIIHGIIIJIJJJJJIIIFII<DHEGFBHIIGE
@6663680/1
ccaagaggagagcttttattgaatagaataggaatgtcaggtgcgttaac
+6663680/1
CCCFFFFFFHFHHJJJJJJJJJJJJJJJJJJJJJJJJJJJJBGIJIJJJG
@2915128/1
ctacctttatattcactgtaaaatcaactgatatatatatat
+2915128/1
@@@FDDFFHFFFF@EHHIHF>@HH<AFF4BBHHIIIHI<G4H
@1327775/1
gtggaatgtatgacgatgatttgatatctatatttctcattttttctgct
+1327775/1
@@@F<DEDCFF>?GE=GGHGIIA@FCCCDFE<EBF9CE?@CDGIIIIEDG
@7664069/1
ctcttgaggaagttggtgtagaggtgcaggctggccatgttgaatagctt
+7664069/1
@B@FFFFFHGHHDHHIAFFFFHIIFGGHIGGIGG@GIJIIGIFGHGHIGI
@2397929/1
gtggaatttttgcatttttttaacttctttaatgctctccaaaattgta
+2397929/1
@?@FDDEFGGGHHBBHIJFIIJJIBEF<DFGGGHIJIIGI9F>;FGG?<
@691191/1
aattcttgtagaagaccaatagggttgcccatcattcgctcctcgactgc
+691191/1
@CCFDFFFFDFHGDGEFFHGGHHDAEHGIEIIGIEBIGFEFGIIJDIIII
@2915860/1
ctcccctgaatgtgatttttaatttcccagcacctccatcagaagaatca
+2915860/1
CC@FFFFFG<DHFGGGBHCIGHIJEHIGHGGHGG9E39CFDF9::?BFG4
@1328705/1
cttttgtaaaacattatcaaaagttctctgaccatggaggataattcctg
+1328705/1
CC@FFDBDFFHGFIIDHGGJICE?FIICHGIGHGGIJHEGDHHIIEHIJJ
@6109426/1
ctcatacttaatcgaatgacatggggaagtcaattgctaatattgccatc
+6109426/1
CCCFFFFFHHHHHJJJIJJJJJJJJJJJJHIJJJJJJJJJJJJJJJJJJJ
@4564844/1
ggaacggcgacataggtgtctgctcttcacatactcttgttacaacatat
+4564844/1
CC@FF86@DHDF<BF>9D?DB<B4@D9BBG>G4B>3DDEGIIBHCIIIG=
@3527505/1
ggctgctgtggtctctgctgttgctgttgttgctga
+3527505/1
@@@DADFF<DFHFHIGICI??CE>B:<?FC@A@@FA
@1330620/1
tttagttttataggttccttaatcatacaataattagcttaatattagaa
+1330620/1
@@@FFDDDFDHHGJFHIJJCIBEGGGGGIGHFHAHEE;EHCD<CFIADHG
@1330632/1
gtcctttgtttttactcctttttcaaaaccttcttccagcatagcttcaa
+1330632/1
@B@FFFFFFFHHHGIIIJIJJIJJGE@HIIGGGH<GGEHGGE@DE4BGGI
@1805424/1
cacttttatgaatgattttgatccaaccttctggtagcatttcaaaatga
+1805424/1
CCCFFFFFHHHHGJIJDIEIJBGGHEHEDGGGDH?GGIJHIIJJJBHCHF
@7664928/1
aggagctgcgacaccatctgatgcctggtgcggaggctaccttgccgtag
+7664928/1
@@@DFDFFGHHHHJJJJJJHEIIGHIIFGHIIJBGHIJGGGIHEGIHAHH
@1331598/1
ctttcatgatactctcaaggtccctgattacttcttctcgaggtggctgc
+1331598/1
@C@FDADEBFF>FHGGGEGIFEGHIGGHIGGEAHEHHIIIB>0??FHEHG
@5157263/1
gtcaaatatatatgtatcctattaatgctttaaacattaactagttgcac
+5157263/1
CCCFFFFFHHHHHJIJJJJJJJJJJJJJJJJJJJJJJJJJJJJJIJJJJI
@1331900/1
agtaaaacgtaagtggaagcataagctcccaattctttgg
+1331900/1
@@?DDFFFHDFHGFGEIICGE>F@BHHGIII@@BGGCFGH
@2916273/1
acataatacctgttctgtaaaatccttcactggaaacagct
+2916273/1
@@@FFDDDHFHGDGHIIBE@I9EGED>D?AFHGFH@CFGIB
@8127747/1
gtgtagaggtgcaggctggccatgttgaatagcttgctgtggtggtacag
+8127747/1
@CCDFFFFHFHHHIJJJJJJJHIJJJJGHHHIJJJIJJJJIIFGIHIIIH
@692963/1
gtgatcttgtctaagattgctttcgctgcg
+692963/1
=18=DDDDHDBHHIEIIGI4EAEH7@CFE<
@7666198/1
gtcggcagctgggaatcctttgtgagccacatcaatgttaaggaatggtt
+7666198/1
CCCFFFFFHHHHHJJJJJJJJJJJJJJJJJJJJJJJJJJJJJJJJJJJFH
@4011009/1
ggcacaactgataagttaagcattgcagttcatcagaatcaaaatggttg
+4011009/1
@@@DDBDDHHFFFAH@GGDHEHHI3FFEHCHEHB@CGDF>GEFF??DDHA
@2917979/1
caacaactgtaccagccggcacattcatatttctcccatctgcatccttc
+2917979/1
CCCFFFFFGDDFDGGIJJJIGIDGHBHGHIICCGGGGDCGGHIJJEH>><
@2918039/1
ctcctgaccaacttgaagacaaggtaaatgaggata
+2918039/1
@@@DD:?B8CBFBH<BGGECHGIH@HHICHDHE<;G
@8129461/1
ctttttctattttcttggctttgagatacctacgcctatcagcccatgaa
+8129461/1
CCCFFFFFHHHHHJJJJJJJJJJJJJJJJJJJJJJJJJJJJJJJJJJJJJ
@8129746/1
ggaggactcaatgccaacattgaccctaggcaaggtacagcctcaccacc
+8129746/1
@CCFDFFFHHGGFGHGIIJJJJIHHDIGHEBHIGI:CFHIGGIGIIGGIG
@694747/1
gtaagtggcaagacctccttcttcaagcctagggaaaaggtgaaataaat
+694747/1
CCCFFBDBDDFHDBEEHEFGGC9E:E@DC?EE@GBH9DB709BFHEH9?B
@8130026/1
agctgacttgggaggtttggtgcccgcccgccatattgtagctttggtgg
+8130026/1
8:=DDEFFHHHHHJJHIJJJJIJGHIJJJJJJJJJJJIJJJJJJJJJCGI
@2402551/1
gtcgcttatgtcaaattctacttctgaa
+2402551/1
@@@DFFFFHG4ADFBG@HIEEIFF?EFE
@1807520/1
ctaaattctgctctgataaattagaat
+1807520/1
@@@?DDD?F?FH8EG@GGCE4AF>BAD
@5581623/1
ggctcagttgtttttgcacagaactcagcaactctcggatcttctatcct
+5581623/1
CCCFFFFFHHHHHJGIJJJJJJJJJJGIJJJJJJJJJIIIJJJJGIIHJJ
@5582446/1
ctcagagctaccttggcagctgctaattttgcttgg
+5582446/1
;1?DA3:BF?FDA::E@DFG;BFFBF@HIE<FGEA?
@6670004/1
ctgctaacctcttggcaatttttttcgatttgccagtacctatttctttg
+6670004/1
BCCFFFFFHHHHHJJJJJJJJJJJJJJIJJJGIJJJIHJJJIJJJJJJJJ
@4568100/1
cctagacttgtgcaccagctaaagaagacttatctttaaacggcagcttt
+4568100/1
CCCFFAFDHHHHHJJJIIJIIJFJIIJGJGGIIDHEHGAHIGIJDHHJDH
@4013194/1
ctttgatggaatttcataaacaactttcaaatccttaatatacgcaacaa
+4013194/1
@@@DFFBDH=CFDEHGGGGIGGGGG4AFFGCD>GGHHEGEA<GHHD6@;0
@6671093/1
ggatgagcatccatggaacctacaacagctgctattgaaggctttttgtt
+6671093/1
@@@DDDDDHHHFHIIIG9CFH@FGGIGGIIEIIGIIEHHIIDGHIIIFDH
@4569055/1
caaattttgtaagattttgtagcatctggtaggattcaatccattttcta
+4569055/1
C@@DFFFFFFDFFBGIIEE;EG><FHCHDFHGHGG4?G@HCE9CFHGHGC
@4013814/1
ggcttgtctaacttgaccaacggtaaaagcaggaggttgttgcatccttt
+4013814/1
@@@DFFDFHAHHHJJJEIJGCHIGGHGIJJIEGEGF1BGHGGBGIDEGEI
@3530678/1
caaagatagaagtcgaattcagttggatgggtaattcccacatctactgt
+3530678/1
CC@FFFFFFBHHFIJJIEHDHIHIJIIGHGECFGCHIIJJJIJJIIGHIG
@7141719/1
ggtgcgttaacttttggtggcttatttatattactcctaattgaagagcc
+7141719/1
?@8BBDFFHHFHHIIGIIJJJIIGIIIJJJJJJJJJJIGHIJIIIGIJII
@7142096/1
ctcgactgccccgatgttggagcctatgctatccgtagtcgaggctgggc
+7142096/1
CCCFFFFFHHHHHJJJJJJJJJJJJJJJJJJJJJJJJJJJJIJJJJJJJH
@8132085/1
tgtatactgatttcataatgatgtacgaaacctcgaggcatagttatttg
+8132085/1
CCCFFFFFHHHHHJIJIIIJGHJIHIJIIEGHHIJIJJJHGIIIIHIHGI
@7142747/1
gtgtacacctggtaaagaggtgacaaagatagtaagttatttcttctaaa
+7142747/1
@BCFFFFFHHHHHIJJJJJJCFHIJIJJJJJJHIIJIJJJJJJJJJJJJJ
@2403493/1
ggagaatatgaagcatgactcatagct
+2403493/1
@?<DDADDADFDDEDF>G3:AFEGI3<
@6112059/1
ctgtacttgaggctgagatgaaggtggtctgctgggttgctggtcactgg
+6112059/1
@@CDDFFFHGHHHJJJJJJGIHJIAGHCFHIJIJJJJJJJJJJJJJJJJI
@5159433/1
gtggttgttgcctctgttgctgctgaggctgttgttgccactgctgctgc
+5159433/1
@1=DDDDDHDFHHIFHCFHGHGIIB>FHEIGIIIIIB@ECHBE<DFEGHF
@2403904/1
cttctttgaactaagtacagcgaaattcttattcgattgaagt
+2403904/1
@@CFDEAD4CFFHIJGIIGGAG<EGGBHICHIEIG<FGHADE9
@5583970/1
ctcaaactcaagctgtcgcttcaattcatccacttctccctgcagttcat
+5583970/1
CCCFFFFFHHHHHJJIJJJJJJJHHIJJJJJJJJJJJJJJJJJJJIJJJJ
@7143666/1
gtttcattttgctttgacttctcatttcttgaagtttattttctttagcc
+7143666/1
BBBFFDFFHHHHHJJJGIJJJJJJJJJJJJIIGIHIIIJJJJIJJIJJJJ
@5584391/1
gtttggtagaagcaggatgacacttaggtcgtgcatggtttaagaaagac
+5584391/1
CBCFFFFFHHHHHJJJIJJJJJJJJIJJHIIIIJJJJJHIJJJJJJJJJJ
@2920106/1
ctattgtttcaacatgtctttcagataaatttattg
+2920106/1
@@@DD8DEHGH?HGHA@DDEIIIIIIIIIIEEIIBH
@127863/1
ccatcattcatttctcctggatcattataccacaattctggatgtaacct
+127863/1
@@BDFFFDHGHBFGJIIEHCEHIGJJ@A:AFHECFHIDHGIGHIE9DBGI
@5584590/1
gttgatctggtctggagctggatgagtgacatcagcgccaacaacaatga
+5584590/1
CCCFFFFFHGFFHJJJJBHIJIIGIIHIFHIJJIJJJJIIIIIJJJJJJG
@2920446/1
gtctggagctggatgagtgacatcagcgccaacaacaatgacaggttttt
+2920446/1
CCCFFFFFHHGFHIJIJAFHIIJIJGIHHG:AHDH@@GDFCHGCGBHEHI
@5584912/1
atgatttattaaacccgatgctagctttcttaaatctggttctctaatca
+5584912/1
CCCFFFFFHHDFFIIHI>HIIIIGGIGGIGHIIIGHIBGCGHIIGCHIII
@6671476/1
tgaccatggaggataattcctgaattatttcttgacgatgttgctgaact
+6671476/1
CCCFFFFFHHHHFIJJJJJJJJJJJJIJJJJJJJJJJJJJJJJJJJIJJJ
@3531465/1
gtacaggtcaaatccatctttgtaaataaaaaa
+3531465/1
@@@DDDD;:D3CFGFHIAHGC><FHIIDIIBC:
@8132860/1
tggaagaagagttagagtcacagttgaagtatttggcaaagggacattca
+8132860/1
CCCFFFFFHFHFHIJJJHIJJJJHJJJJJHHJJJJIJJJJJJJJJJJJJJ
@696334/1
cttagatcttcattttgttgccttaatctagccacttcagccttatgcct
+696334/1
CCCFFAEFHHFHHIBAEE9GHGJJIE9HGGHJJJEGICEGIGCGEFEHGG
@8133071/1
ccatcattcgctcctcgactgccccgatgttggagcctatgctatccgta
+8133071/1
CCCFFFFFHHHHHJJJJJJJJJJJJJIJJJJJJJJJJJJJJJJJJJJJHI
@4570444/1
gtgggttatatggtgattgatgccattcaa
+4570444/1
??7?DDDDFFHFD:?<BBBECHG<E<EHE4
@8133417/1
tgcaattcttggttcaagatcattttaaactgtccttctgacacaccatc
+8133417/1
CCCFFFFFHHHHFIJJJJIJJJJJJJJJJJJJJJJJJJJJJJJJJJJJJJ
@8133615/1
gttgaaatattttcaaattctggatcgtttttgtgtaagtcatgaaaaag
+8133615/1
CCCFFFFFHHHHHJJJJJJJJJJIIIIEGGJJIHIGHIJHIJJJJJJJJJ
@4571428/1
gttttaaactgacttgaacttcaccagatctagtaaat
+4571428/1
@<@DDBDDHFHHBA4EF><?F?FHCFGGHFHCHCBE@4
@8134790/1
cctccatttccaattatttcctttttctgacatcttcttggtaacaagta
+8134790/1
CCCFFFFFHHHHHJJJJJJJJJJIJJJJJJJJJJJJJJEHJHIJJJJJIJ
@7144368/1
cgggttgttgcctaacaggaggtgcactggttacaggagatactggttgt
+7144368/1
@CCFDFFFGHHHHIJJJJJIJJFGHIJJJJHIIJJJJIJIJJJJJJFHIF
@2921090/1
tcaacaaatctcttaatgatatcagtcagcttacaagccttagtaagcat
+2921090/1
CCCFFFF>FDHFFIIEGIGHGEGEGEH9EHCEHGGF>GGGGIGGIGCGEH
@7669430/1
gcatggaatgtaatctccaagttgtgaatcaatttcaggatacgatctgg
+7669430/1
CCCFFFFFHHHHHJJJJJJJJIIJJJJJJJJJJJJJJJJJJJJJJJJJJJ
@5163201/1
acgaaaataatatctagaggttatctaaccaaacagtgtactgcacttga
+5163201/1
CCCFFFFFHHHHHJJJJJJJGHJJJJJJJJJJJJJJHIIIIJJJJJJJJF
@1809996/1
ccttcttccagcatagcttcaatttcattg
+1809996/1
@@CFFFFDHGHGHIIBHICHIIIDFGIGGH
@2922017/1
caacaacagccgcagcagcagtggcaacaacagccccag
+2922017/1
<@@FDDDDBDHG<EGHIIBAH4BEFFFFCGAHEFBHGIE
@129787/1
tattgaaatcagctctcctaacaagg
+129787/1
CC@FFFFFHG?HHIJIG@HGCGAHHI
@2408646/1
agcaaatggtatttggtaggacgtgctgtaccttgtatactagcatgact
+2408646/1
@@@DFAEBHC<BFEHIIIH1<CFEGEEG<FFHHIIFGGIICHIII>DD99
@1810358/1
gatgagttagagcaagttgtaataagcttctatttttaa
+1810358/1
@@@FA3DDFBH?DGHGCEBCHEHHIECF>FHA4CDBA@C
@2408926/1
gctccaattgcattccctttcacactagggacatgaggtgaaattattgg
+2408926/1
BC@DDEDFGGHHGGFEHIIJEHEGIBEGIJ>ACGE>FBCFEC49?B?BGG
@1810965/1
catggcctgcagctccctttttgcagcttcttcaagagggatgggctctg
+1810965/1
@@@DD?DAFDFFFEF<?EHGII6A@FFFAEEDFGFFFD=0::@@FICDFE
@130562/1
ctcatccacattttatgtgctgctaacctcttggcaatttttttcgattt
+130562/1
CCCFFF?DF?FFFHIJAFGJJJIEHHIGEEHICGIIIDIJJGGHEA79BB
@700086/1
cttcattgtaacttggcccgcaacaattg
+700086/1
@@@FDDFDHHH?HGG<9FHIIGAAEGIEE
@7671320/1
actttatcgtaacggtcatttctttttcttgatctctttcattatcgtaa
+7671320/1
@@@FFFFFGHFFHGGFHGAHGIJJJJIJ<EGGGHIGIJJIGIJIIIJJJB
@700253/1
gcttctttctgtgcatcatttttagattttcctgcaccgatgcaattaat
+700253/1
@@@DFDDFHGFFFHIIJGIJGJJJJGIEHEGHEAGG@FBHGFDEHDDGEG
@6674902/1
gcatactttatcgtaacggtcatttctttttcttgatctctttcattatc
+6674902/1
CCCFFFFFHHHGHGIJJJIHIIIJJJJJJJJJJJJIIJJJJJJJJJJJJJ
@701330/1
attacgatgattctagctgagaactacgagtcagattgcaagt
+701330/1
@@?DDDDBFHHHHFH@ECFFGEH@FHGGGIE>FFGAFADGHH?
@4576337/1
gccacttctttgaactaagtacagcgaaa
+4576337/1
CC@FFFFFHHHDHIIFGA@ICH>CFAG:C
@7673095/1
gctgaggctgctgtggtctctgctgttgctgttgttgctgaggctgctgt
+7673095/1
CCCFFFFFHGGHHFHIHGGIJIIJJEHIGIJCGIEGGGIEBFEEHGC@F?
@1343458/1
ctttcttgtcagcacagaataatcttgtatgatgtctcttttggactaca
+1343458/1
@BCFFFFFHGADHIIJJIGIIGGIJGHAHIBHGH@GGGIGHIA?>FH>GG
@5165679/1
gcgttttggtgggcatggcctgcagctccctttttgcagcttcttca
+5165679/1
@@@DDDFDFHHHGGFIEEHIIIDCGHHIGGGHIIIFHGGBGHDFI@=
@6115936/1
gggctgttgttgccactgctgctgctgcggctgttgttgcctctgctgct
+6115936/1
C@CFFFFFHDFFAGGGBFHAGGHHIFGAHGIGGFHGB?DGIIIIGDHGGG
@7146946/1
gtcgaatactctgagcttgctgagcgactaatgccactgtgtccaca
+7146946/1
CCCFFFFFHHHHHJJIJJJJJJJJJJJJJJIJBHIIJJJIJJJJJJJ
@2410399/1
cttcttctatcacatcggaggcaac
+2410399/1
8?@D=>DDBFDBF>E@FHCB@FB93
@7147143/1
ggagaattatcaaagagaattattgaattcaatatagcaaacatttcttc
+7147143/1
CCCFFFFFHHHHHIJJJIJJIGIIJJJJJJJJJJFJIJJJJAFHIJJJJJ
@4577033/1
cttgttttttacttgttcctgtgccataaccgtacttcatatcattgata
+4577033/1
?@<DDDFF<FHH8@<GGHCB><CEHIIB9?GA:DH9BF<BGIICCEEEGC
@3534691/1
gcctcagagctaccttggcagctgctaattttgcttg
+3534691/1
BC@DDDDFDHFHHEGD>EGHGFCFGE9?FHIEEGH>G
@4019874/1
ctccactgaaccaaatcggctccttgaatgaatttttcattcctccatac
+4019874/1
@@@DD>DBDFHHHBADHGGDGIJIGEHD@4:DH<B>FGGD<D9B4FFGDE
@131893/1
agtatgttttccaacagtcataataaattcattagactgtcgatgaagag
+131893/1
@@1DDFDFHHHHGFHEIA<AICHIIGGIGC>F>HG4BDH3<@B1?B?F4B
@5587610/1
ctataagaacaatgagtaagagcttgcaagaggtaacttctgtcttgaaa
+5587610/1
CCCFFFFFHHHHHJJJHIJJFHJJJJJJJJJJJGHIJJJJJJJJJJJJJJ
@4577791/1
ggaatttgtttgtgattttttattgtatcccaatcaattatgatactgtc
+4577791/1
@@@FDDDFDFFH;E?CFHEIIGAHHHIIIGIICGGGFHGGIIGHGGIIII
@4020320/1
gccatatttaacacacattttgtaaataattttcttaactttacacattt
+4020320/1
@C@BDFFFHGBHFIGEIDIIJIGEG?AFHIIJJCGGGGIIJIIJGIDIIJ
@3535431/1
ctgtgccataaccgtacttcatatcattgataattactgtagctgagtaa
+3535431/1
B@CDDFFFHHGHCGEHGGICHHIJDGGGJJIJ>DGHGICGIGII>BGAHI
@132101/1
gtcctcctgccactcatcataatgaacaatatcttcttttggattag
+132101/1
@@@FFFEFGHGDHBF@FHHIGFHIGIG>FHIJEECFA@CBFHBABG9
@132427/1
ggtttaaaatcttcaataacattactcatttctgataggttctgcaattt
+132427/1
@CBDDFDBHHHFFIEF>EGHIGEEHCHGGJJJG@>>FH@FHGEGEB3DAH
@4578248/1
agctggtgtagaattacagaataactcatgaatgctttctaatgtttctt
+4578248/1
@@@DFFDDFHHDHIJGHHG4?DHGGHGGI@GGE@EFEGIJJJIIFIIDHE
@5588345/1
cagttgtgttttccacaaataaagcatgggatttgtgaagctgaattttt
+5588345/1
@@@A=BBDDDFA?BGBDH?FHGGGHCGGGGFBFHGDFFHHEGHA<DFEII
@7674683/1
agaactatttctttaagaatattttggatttcattgatagtatctgattt
+7674683/1
@@@DDFDDFHHGHGIIIDDHEHDFHG8GHIIGIGHGGGBF:ECGHHIEEC
@132842/1
gccagtaggtaaaaagattattgtattttcttttagaactctttca
+132842/1
<@<BAA:DCCAF>EEGGGEG@:E<AC:EDHBEDEHFF<?GEG9D@F
@6116411/1
cttctcttggtgttcaacaaatctcttaatgatatcagtcagcttacaag
+6116411/1
CCCFFFFFHGFHHIJJJJJIJJJJJJJJJJJJJJJJJJIIJJJJJJJJJJ
@6676986/1
ggccacttctttgaactaagtacagcgaaattcttattcgattgaagtaa
+6676986/1
CCCFFFFFHHHHHIJJJIJJIGHIIJJJIJJJJJIJJJJJGIIJIJJGEI
@702105/1
gtctttgtgtcttgcacgacctttggatt
+702105/1
??@DDBD;FAD<FFDEHHIIGGGGED>CF
@4021644/1
cttctggaaagcagctcttgcagcattgacactggcgttttggtggg
+4021644/1
@@@FFFFFGDFFDBG@GEGIJIJJCHGGJE@CHDHDHDDGGG6B=FE
@7148707/1
attcattaagattagtattaactgtttaactaaatattcaaactgtcatt
+7148707/1
CCCFFFFFHHHHHJJGHJIJJJFJIHJIJIIJJJJJJJJJJJJJIIJJJJ
@6117166/1
gcagcagcagcagaggcaacaacagccgcagcagcagcagtggcaacaac
+6117166/1
@@@DDDDDHFHFFBHE?A?FBA?FBGD@GGEBEDD;D>HH=8BDFHGDGE
@134310/1
gtttgttttctccaactccgacaaacgccatcctctcattcttagttgta
+134310/1
CC@FFDDDHHHHHIJJHGCGIJDB3C18?DCGHEICGDB4D>@D>=C>8@
@134439/1
ctccgacaaacgccatcctctcattcttagttgtaacaacta
+134439/1
CCCFFFFFFHFHHIEGGG@GAGEGHIJEGI>GGFHCGIGIHH
@2416063/1
cttcaacatataaactgcagggaattct
+2416063/1
8;@DDAB8>?D?CE:<4A@C>1???E<A
@703340/1
cagatggttttggagaattatcaaagagaattattgaattcaatatagca
+703340/1
@@@DFDDBDFD><FHGIGJDGCDFHIIIICG@GEBBFGIIJIIJJFIEGE
@4578607/1
gccatatttaacacacattttgtaaataattttcttaactttacacattt
+4578607/1
@CCFFDDDHHHHFJEEHJJEIEHGHHG@EEIJIJFJEFGHCEAGCFHGGH
@6679884/1
gcctgatgctgggaacaagaatgctgttaatgcctccaagcttaacattg
+6679884/1
CCCFFFFFGHHHHGJJJJJJIJJIJJIJJIIJGIGIIJIIJJJJJJIJJJ
@2416750/1
ggggacacttatcaggttgtatactgatttcataatgatgtacgaaacct
+2416750/1
@@@FAFFFHHGFHJIBCBGCFFHIIADGHGIEFIFGGJJDIIEGG3?FDC
@6680211/1
ctggaagaaaccataccaaaggtcaagaccataaccaagatcaattactc
+6680211/1
CCCFFFFFHHHHHJJJJJJJJJIIIJJJJJJJJJJJJIJJIJJJJJJJJJ
@5169182/1
tgccacattccattccatgatttattaaacccgatgctagctttcttaaa
+5169182/1
CCCFFFFFHHHHHJJJJJJJJJJJJJJJJJJJJIJJJJJJIJJJJJJJJJ
@4023282/1
atctgcatccttcttttccggaaagaacctagtgtgatggcgtttctgta
+4023282/1
CCCFFFFFHHHHHJJJJJJJIIJJIGIJJJGIHIGIGJIJJJJJJJJJJI
@7675373/1
tgaatgctttctaatgtttcttcatttaaaaccgctgtgtctctttcttt
+7675373/1
C@@FFFFFHHHHHJJJ@GHJIJGHIIJIIHIIIIJIIJJJJJGJJJBHIJ
@5588560/1
ctgtgactgatttttcttcaacatcaacaaatgtcacttcaaactgttgc
+5588560/1
BCCDFFFFHHHHHJJJJJJJJJJJJJJJJJJJJJIJJJJJJJJJJJIJJJ
@6681079/1
gcagcttctttctgtgcatcatttttagattttcctgcaccgatgcaatt
+6681079/1
CCCFFFFFHHHGHJHIJJJJJJJJJJJJGIJJJJJJJJJJJJIJIIJIJJ
@6681412/1
cgctaatttaaaaattgaatagtttttatgaaatgagtcagaattttcgt
+6681412/1
CCCFFFFFHHHHHJJJJJIJJJHJJJJJJIJJJJJIJHHIJJJJJJJJJJ
@6681513/1
gcgaagaactgaggtaaaaataaaatttaaaaatgttgctattgtttcaa
+6681513/1
CCCFFFFFHHHHHJHHIJIIJJJJJJJJJJJJJJJIJJJJJJJJJJJJJJ
@5589029/1
cagaaaggtaattatattataataatataatttaacaaaaacttagaaat
+5589029/1
@@;;?;B:CC?CF@GDFCEE@C?<?BFHC4:F>HD9BBFFEADAFAD9:F
@5589046/1
aagaaatctaagattgcatcaccgaggaattccagcctttgatagcaatc
+5589046/1
CCCFFFFFHHHHHJJJJJJIJJJJJJJJIJJJJJJJJJJJJJJJJJFFHF
@1345400/1
tactacctttatattcactgtaaaatcaactgatatata
+1345400/1
@<@BDADB?HH?<A?DHDFAFHCCBAEHGCDH@FC<E4?
@1345918/1
gcttgcaagaggtaacttctgtcttgaaatc
+1345918/1
@CCFDFFFD8FF<E4B>BHEGEFHCG>FHIE
@1346257/1
gcactggttacaggagatactggttgttgttgaggtgg
+1346257/1
@@@DDDDBFHA4DG@FBDGCHEH:EEGEEDAG@D;1:;
@1346308/1
atcaaatattgataaactagtttcttcttcatcaggga
+1346308/1
B@@DFFFFHFGHGGAFEHECHHIFJIIIHIEHGHCHF1
@8138607/1
gcacctcacacctggcactaaactgtaaagggcttcactgcaaaagtttg
+8138607/1
@@CBFFAABHDABEGGGIIIIIIEH2CHHDHICD@GGIIGGEGHIFD<DB
@8138785/1
ggaaataagaaagcaagagaaggaagtgaggtacacagttgcagtcctga
+8138785/1
CCCFFFFFHHHHHJJJJJJJJGGIJJIJJJIFFHIJJJIJGIGIHGGIJJ
@1347247/1
gcacgacctttggattgaatataagaccttgttgttttagggtaatca
+1347247/1
@C@FFFDDHGHGGIDHHIEGGGII9HECAFGFFHGECGGGGI;D@FBB
@705282/1
gatttgaggttcttgtggaattgtgacactttgatgttgtaaggtgctga
+705282/1
@@CFFFDDHCFHFIIAH=AIIIGA<<C4CBHG>F>BCFCC<DF39??DD@
@6684612/1
aaaatcataccattagatttattaatttgctcagg
+6684612/1
<<?ADDBDFFBFDG<ACFBB<AF?<<HFHHHHB9;
@6684802/1
tgggaatcctttgtgagccacatcaatgt
+6684802/1
;??DABD>DF?FAAEHG@?FFFGCHEGF<
@7149872/1
agaattttcgtttggagcaaatacaatgtatttgctgtctttgtgtcttg
+7149872/1
CCCFFFFFHHHHHJJIJJJJJJJJJJJJHJJJJJJJJIJJJJJIJJJJJG
@6684920/1
gttgctgtttacaccaacgataaaatcaggctttatgtttttgtattctt
+6684920/1
B@BFFFFEHHGHHJIJJIJJJJJIIJJJJJJJJJJJJIIIIJJIJJGIJJ
@2418427/1
gaacacttctaggttacatagtgtatgaaccgctgcattaaatattaaag
+2418427/1
?@CFFFE?FDHGGEGIIGGIFADEHIIBBFBGBHHGAHH@?FH@GIGHEA
@3538181/1
gttttaccatcatttgctgctcataaagcttattcatttcactcctcaat
+3538181/1
CC@FFFDDHDFHHIJHFIGGHGGIGGIJJIIIGCHGIGIGIIGDDAHEEH
@2419647/1
gcatcattcattttcttcattgtaacttggcccgcaacaattgta
+2419647/1
@@CFDDBDDFFDHIJHJG<JHIJDCBFGHEHB8C:FHIIIIHGAG
@6686501/1
gctttctaatgtttcttcatttaaaaccgctgtgtctctttctttttttg
+6686501/1
CCCFFFFFHHHHFIJJJJJJJJJJJJJJJJJJHHDGIJJJJJJJJJJJJJ
@6120405/1
ctgggaatcctttgtgagccacatcaatgttaaggaatggtttccaacca
+6120405/1
CCCFFFFFHHHHHJHJJJJJJJJJJJJJJJJJJJJJJJJJHIJJJJJJJJ
@5590230/1
ctgagttagaataccaacctgaatttcagcaattttcttaatggatgcat
+5590230/1
CCCFFDFFHHHHHJJIJJJJJJJJJJJJJJJJJJJJJJJJJJJJJJJJJJ
@6120652/1
cagcagcaacaacaacagcagcagcaacaacagcagagaccacagcagcc
+6120652/1
@@@BDFFFGHHHHJJGIIGGGGGHGGIIJIJIIIGGIDDEGGHEHIIJGG
@2421080/1
agcaactctcggatcttctatccttatctcatcaaatattgataaactag
+2421080/1
@CCFFFFFHHHHGJJGIIIIIEHIJJJHIJ<DHIJFH@HGBHCICFHEGJ
@135746/1
cttggctttgccgcttgttgctgtacttgaggctgagatg
+135746/1
@@@?ADBDHHGG8G6E7?DEHDHBHG@4C<CF:8??DFH@
@7676747/1
catactttatcgtaacggtcatttctttttcttgatctctttcattatcg
+7676747/1
CCCFFFFFHHHHHIJJJJHIJJJJJJJJJJJJJJHJJJJJJJJJJJJJJJ
@6688658/1
ggaatgtgatctccaagttgtgaatcaatttcaggatacgatctggttta
+6688658/1
BCCFFFDEDHGFHGHIJDHIHHIJJGGEHGGGFHGJGIEHFFHIJIBGIE
@5591451/1
gtttactaatgcagatcttaaatctgttaatgctccagggctatgtgcac
+5591451/1
B@@FFFFFHGHGFIJJJJJJJIJJJJJJIJJJJJJJJJCHIJJJJHJJJJ
@5592193/1
caaacatgcaaatgtgacattattgactaaggccgatctgaggtctgtca
+5592193/1
CCCFFFFFHHHHHJHHHJJJJJJJJIJJJJJJIJJJJJJJJJJHIJJJJJ
@4582636/1
atctaataattctttagcctctaaaccttcatctttatcagtaatttctt
+4582636/1
CCCFFFDDDFFDAHHIBF@E3AFCHGHCFHH@F>FHGEIIIGGGGEIIEI
@5175624/1
ccgaggaattccagcctttgatagcaatcggtaaagttttgcctata
+5175624/1
CCCFFFFFHHHHHJJJJJJJJJJJJJJJJJJHJJJJHJJJJJJJJJJ
@5175898/1
ctcatgaatgctttctaatgtttcttcatttaaaaccgctgtgtctcttt
+5175898/1
BCCFFFFFHHHHHJJJJJJJJJJJJJJJJJJJJJJJJJJJJHJIJJJJJJ
@706852/1
gctgttgttgttgttgctgaggctgctgtggtctctg
+706852/1
@@@DDD8AFDDBAGEGBEA9CC;C;FE?C3:CDFCB<
@1351249/1
gccacttcagccttatgcctctcaaactcaagctgtcgcttcaattcatc
+1351249/1
@@@D?DFDDDHHHIID<FGHIE@CHGGIGIEHHGGGGIIGHGACIIGGGG
@6691807/1
gtgtgcttgtgctcctgaccaacttgaagacaaggtaaatgaggatacct
+6691807/1
BBCFFFFFHHHHHJJJJJJJJJJJJJJJJJJJJJJHIJJJJJJJIJJJJJ
@1351623/1
gtcgaccttctcggccaagattaggcctacg
+1351623/1
@@@DDD?@HDHF1<CFBH;<CCBGGGHHEHH
@8142669/1
ccttttttgcccattattgtgtactatcttcaaagagaaaaagtgcaata
+8142669/1
BCCFFFFFHHHHHJJJJJJIJIJIIJJJJJJJJJJJJJJJJJJGGIJJJJ
@8142927/1
caggtgatatatttttgcatctgttataaatgtaggaagttatcaagaaa
+8142927/1
BBCFDDFFHHHHHJJJJJJJJJJHJJJJJJJJIIJJJJJIJJJJJJJJJJ
@8142962/1
cgtgatctaatatttgagcagaaggtgctggtgcatgtaatactttgtag
+8142962/1
BCBFFFFFHHHHHJJJIJJIIJJFHGIJJJJHIJJJJJJJJJJJJJJIJJ
@8143017/1
gttctactacctcatggacagatgtaacataccttcatctggaatcagaa
+8143017/1
CCCFFFFFHHHHHJJJJIJJJJJJJJJJJJJJJJJJJJJJJJIJJJJJJJ
@1353035/1
gtgagaagctgcaacggctgctatagatggaacgttgatctggtctgg
+1353035/1
@@@DDD4BFAHHDI:EHIIIIIIEEEFHIGEHCG;D=BBDFIE<9?;D
@4583192/1
ctggtcttcagtcacccgattctatttcttggtcatcagtttgagatact
+4583192/1
?@@DBDEFHH>ACG?E;GF>GEHHHIIIHEIICHG9GF>C>FGHFBABHC
@2423737/1
gcatgatgacattcatctataactaatagattga
+2423737/1
@@@DDDDBFC??B4EBFCDHF>DFCFEFHGB93<
@1355166/1
cccacttttatgaatgattttgatccaaccttctggtagcatttcaaaat
+1355166/1
CCCFFFAEH?HHFIEHAAIIGG@EGGIGGGGIIGIIGIIEGGEIGGGGHI
@2424197/1
attggttgtaacgattggaaaaataatcagaatatgaacggtattgctct
+2424197/1
CCCFFDDFDFHHH@FHEICBFAHIIIIGG>FHEGGHE4CFBBDGIHIFIJ
@4584036/1
ggccaatagctgtgggttatatggtgattgatgccattcaactttgcatt
+4584036/1
CCCFFDFDHHGH?GHHEHHIGGHCAECHIGGG<GHIIJJJIJIIJIGIII
@4584082/1
ggaattgggaacttgactaataacctggctattataaatttcagg
+4584082/1
@@@FFFFBF=FHHGGGGHGCHD>ECEEE;FHGGGCHI@HGI@4?3
@7678339/1
tagatatcagacatttcttcagggagaatttttaaccatttacacaatat
+7678339/1
CCCFFFFFHHHHHJJJJJJJJJJJJJHHJJJJJJJJJJJJJJJJJJJJJJ
@708502/1
gtcactattaaagttgatttgtcttatagacttgac
+708502/1
CC@FFFAD>F<>BFBE@E<FCCFHDGGIIG@EHGC9
@3540821/1
caggaaaaccagattttggattgaggtgataacatatttcggcaacatag
+3540821/1
@@@=DEDDDHDF>BGBHH8?<CDHFI?E9F9CG3DHEEAFE:DFEFC;FB
@5182878/1
gttggagtcaagcgggtgaaagtatcacttggaagtttagcacagtatct
+5182878/1
CBCFFFFDHHHHHJJJEHIJJJIIJJJJJJJJJJJIJJJJJJJJJGIJJJ
@2425082/1
gcctcttgttttgcttctttttttgacctacccttgccgatagcaataag
+2425082/1
CCCFFFFFDHHH?GIJGIJIJJJJHIGGGDHGGGIIJIIIHIGG>AF@EG
@2425716/1
ctcacatatgtatggcacaactgataagttaagcattgcagttcatc
+2425716/1
@@@FFDDDHAADDHCHEEGIGGIGHJEIFE>FCCHG@GECGF9CA4B
@4586131/1
tctcataataattaatctggttgtatatactcctaacttttaagttttta
+4586131/1
BCCFFFFFHAHDHGEBHGGI<EHFEGGIGGEEHGHG>FIGGEHIGGIJJG
@5594020/1
ggctgttgtggtctctgctgttgctgaggctgctgtggtctctgctgttg
+5594020/1
CCCFFFFFHHHHHJJJJJJJJJJJJJJJIJJJJIJGIIFHIIIJIJIHHE
@6123783/1
cttttttaataagttttttttgggattttaatatttccatttgtttttca
+6123783/1
CCCFFFFFHHHHHHJJJJJJJJJJGIJJJJJJJJJJJJJJJJJHJJJJJJ
@7680767/1
ctgggttgctggtcaccgggttgttgcctaacaggaggtgcactggttac
+7680767/1
@@<BDDDAFBDH;EEIIG>B@=GIIIGGIDEDGDD>F@DDFAFHG@FA=C
@8144642/1
ttcacttactttttaccagtcccttcagttaatatgctttaactgacaac
+8144642/1
CCCFFFFFHHHHHJJIIJJJIIGFHHIIEFHIEIJJJJIJIIJIHIIJJJ
@8144741/1
gttcgtctcacccatgttaaattatttcagaatcatgtgattttttttcc
+8144741/1
@@BFFDDFHHHHHJJJIIJJJJJ?FIJJJJIJJJJJJGHIJJJJJJJJJJ
@6696229/1
gctctccaaaattgtaaatccaggaacttcccagtcatcaggaataaagt
+6696229/1
CCCFFFFFHHHHHJIIJJJJJJJJJJJJJJJJJJIJJJJJJJIJJJJJJI
@6696392/1
gtcatgctctttctcaacaagatggtacctagctctaaatgccaca
+6696392/1
CCCFFFFFDHHDHJIJJJIJJJJIIHIJJJIGEIJJJIJGCHIJIJ
@3541714/1
ggtagatgaggatactttaatctaatattatattgactaacaaaatatct
+3541714/1
@@@FFFFFGHHHHJJJJIJGHGI<HIHJIJJGIJGEHIGIIGGEGIJIII
@6696419/1
ctcaggataactatagaggttcttctttccatcaaacgcaggaaatcgat
+6696419/1
CCCFFFFFHHHHHJJJIJJCGHIJJJJJJJJIJJJJJJJIJJIIIJJIJH
@7153926/1
gtaatgaatggtgttgctttcgcagggtaagtctttcag
+7153926/1
CCCFFFFFHHHFFGIJJJJJJJJJJJJFHJJIJJJJJJJ
@3541800/1
ctggcctatgactcccaagctgctatgagtactatcatcagctggtgtag
+3541800/1
@@@BDDFFHAFFHGIGEEIHHGFGGIE@@BFF@?BEDGHIIIIIIGHCHH
@8145228/1
ctcatccacattttatgtgctgctaacctcttggcaatttttttcgattt
+8145228/1
CCCFFFFFHHHHHJJJJGJJJJJHIJJJIJIJJJJJJJJJJJJJJJJJJJ
@8145308/1
gtttactaatgcagatcttaaatgtgttaatgctccagggctatgtgcac
+8145308/1
CCCFFFFFHHHHHJJJJJJJJJJ@HIJIIJJJJJJJJIGJJJJJJIJJJJ
@6697030/1
ctttgttttccttcttttttatttttgcaaataatccgtgcagtatgttt
+6697030/1
CCCFFFFFHHHHHJJJJIJIJJJJJJIIJJJJJJJJJJHIJJJIJJJIIJ
@6697519/1
ccacaatgttacaaacctctagaggtagatatgtgtgcttgtgctcctga
+6697519/1
CCCFFFFFHHHHFHIJJJJJIJHJJFGIIIJJJIGEHIJIJIJJJJJJJI
@1819923/1
ttttgaattgaaatcacctgctccaggta
+1819923/1
<@?DDD?B?CHF4EF9CCDEGHHG?CEB@
@3542852/1
tgtttactaatgcagatcttaaatctgttaatgctccagggctatgtgca
+3542852/1
BBBFFFDDHDHBHGIGGG>HHHEGIJEEHHHGCHGGHJIJJJJE@G@DED
@2428258/1
ggaatgtcaggtgcgttaacttttggtggctttattatattactcctaat
+2428258/1
@@@DFFDDHHDDFGHGHII9EEHIE>?;FGGG<DG>BDC4?<BB@?DG@G
@1362306/1
cagaaaggtaattatattataataatataatttaac
+1362306/1
?<@DDD?A<::CF@<ADFFGCHE<BCADH@HHG?B4
@141451/1
gttcttgcctttgcagctgttgtggtggttgttgcc
+141451/1
@@@FDD4DDF>8DHBDCAEFH<3ABACF:EHIIEGG
@5187367/1
ccatggtttcaatgatttccctgttgaccttacggggacacttatcaggt
+5187367/1
CCCFFFADHFHHHJIGGIGGGGHEEHBHHIIJJJGIGDEHGGEFHGGIJ?
@2428909/1
ataaaaaatagcagcagtcatcaccaaaacctgatgattttcaagctctt
+2428909/1
@@@DDFDDDHHHDBEGH@34FHGGIIG?HH1DD?4BFCCHE9?B>F><9F
@5187708/1
gtctcacccatgttaaattttttcagaatcatgtgattttttttccttt
+5187708/1
CBCFFFFFHHHHHJJJJJJJJJJJJJJJJJJJJHHIJJJJJJJJJJJJJ
@5187755/1
aggaaatagtattttttcttcatcgtcttgaacttcatttccaacaggta
+5187755/1
CCCFFFFFHFHHHJJJJJJJJJJJJIJJJJJJJJJJJJJJJIJJJJJJFH
@4030421/1
gtttttattatcgcttctaattttttctctcatttctgggattaaaattt
+4030421/1
@?@DDFDFHBF>FHEEHIIIIIIIIIIIG@FGCHIGG>FHBGG>FH<?F@
@5188203/1
tctgctgttgctgaggctgttgtggtctctgctgttgctgaggctgctgt
+5188203/1
CC@DFDFFHHHHHIHGHGIJJGGEGIIJJJJIIIHIIJJIIHIIGGGEID
@5188643/1
gcctggtcatgcataattcttgtagaagaccaatagggttgcccatcatt
+5188643/1
CCCFFFEFHHHHHJJJJJJJJJJJJJJJJJJIJJJJJJHIJJJJJJJJJI
@1364230/1
gtccacacctttgtcaccactatattcaccaaccgttaacggagtttgct
+1364230/1
@C@FDDFFHHHHHEHEHICHHEHGCFIIIIEGGAHGHIG4?FHI;FGIFF
@2430364/1
cttcatgccactgattgatgtcccaatggtccacacctttgtcaccacta
+2430364/1
CCCFFFDEF?FFHIGGGJJIJIIIIFHGHHHIF>GHIHGGIIJIJIJIEH
@1365445/1
ggtgttttaattaaaaaattggtggg
+1365445/1
?@:D1BDDFHHAFGCGF1FGB@ACB1
@1820497/1
gtttagtgatatatttaatataaacactagaaaaactattattccaataa
+1820497/1
C@@FDFDDF?FFFGDG>FH<BEHIIEE<FHEIIGHH<AD9@<F@GHIIC>
@5596750/1
agttcatcagaatcaaaatggttgtcatcccataaaacatgataatgact
+5596750/1
BC@FFFFFHHHHHJJJJJJJJIJJIJJJJJJJJJJJJJJJJJJJJJJJJJ
@7682793/1
ttccactccttttcccgtttttattatcgcttctaatttttttctctcat
+7682793/1
?BBFBDDFHHHHHJJJJHHJJJJIJJJJIJJJJJJJJJJJJJJIJJJJIJ
@1821066/1
ccacattccattccatgatttattaaacccgatgctagctttcttaaatc
+1821066/1
@C@FFFFFAFHHGIIJEGGIIIGIIEDHGGGFHGDHCDEEFHIGIEIHGA
@1821107/1
gtttcattccgcagattaaaatttttaagtacgactaagt
+1821107/1
?@@BDD>:AD3@?GG@@9EB@>F>HDFGGGF@?CA:A39:
@7156929/1
gcaggaagttttctcgcaacttaggttatgcgaagtacataactttcttt
+7156929/1
CCCFFFFECFDHHJIIJIIJJJIGIHHJJJIJIIIIJJIIIJHHIJIIIJ
@7157043/1
ctggttgttgttgaggtggtagttgagtttggtgggtaggggt
+7157043/1
@@@DDDB@FFDFFDGG<AE3:C2CE?F:??CF?CDE?9DBFF@
@6699654/1
gtgcagggtatgaaactgaacgtgtacacctggtaaagaggtgacaa
+6699654/1
CBCFFFFFFHFHHJJJJJJJJJHIIJJJJJJJJGGHJHIJIDFGIJJ
@5597096/1
gtggtctgctgggttgctggtcaccgggttgttgcctaacaggaggtgca
+5597096/1
@B@FDFFFHHHHHFHIJJJJHIIJJJJJCGHIGIJJIJJJJJJIJJBCHG
@7157312/1
ctcttggacaagttgttatattagtcactttatatgttcttttaacactc
+7157312/1
CCCDFFFFHFHGHII?FCEEBHHHBHHIGII<CBFFFGGHI@DFHEHFGH
@6699985/1
tataagaacaatgagtgagagcttgcaagaggtaacttctgtcttgaaat
+6699985/1
CCCFFFFFHHHHHIJFHIJJJJJJJJJJJJJJHIJJJJJJJJJJJJJJJJ
@6700161/1
gttgctgtttacaccaacgataaaatcaggctttatgtttttgtattctt
+6700161/1
BBCFFFFFHHHHHJJIJJJJJJJJJJJJJJJJJJJJJJJJJJJHIJJJJJ
@6126500/1
atttcataaacaactttcaaatccttaatatacgcaacaaagctttcacg
+6126500/1
@@@FFFFFHHHHHIJJJJIIHIJJJJIJJJJJGHIJJJIGGIGEHIIIIH
@6700711/1
gcacaactgataagttaagcattgcagttcatcagaatcaaaatggttgt
+6700711/1
CCCFFFFFHHHHGJJJJJIJJJJJJJIFHGIJJJJIJJJIJJJJIIGHIH
@2932846/1
cccatgttaaattttttcagaatcatgtgatttttcttcctttcaagaat
+2932846/1
B@CDFFFFHFHHHJIGIJJJIEFEHJIBAFCGG4BGEGGEHCGG@GDHIE
@1823113/1
ttaaattttttcagaatcatgtgattttttttcctttcaagaatatactc
+1823113/1
@CCFAFFFHHHFABHGGGGI<FHCG@HIGIJGG<DFGGE4<FA9BD>FEG
@1823629/1
ggctgttgttgccactgctgctgctgcggctgttgttgcctctgctgctg
+1823629/1
CCCFFDFDFADFFHIJIFHIJFBE<BHHGH<FEG@9BFGHGGGGGBFHIG
@8148658/1
gtctcatccacattttatgtgctgctaacctcttggcaatttttttcgat
+8148658/1
CCCFFFFFHHHHHJJJJJJJJJJJJJJJJJJJJJJJJJJJJJIJJJJJJJ
@4589083/1
ctcagagctaccttggcagctgctaattttgcttgg
+4589083/1
@@7DD83DFBDADAGB;BDHEAGC>CCAHE<FHBDE
@2432529/1
agctatagtagttgaatggctggttttcaccaa
+2432529/1
@@@B=8DD::4:ABF@DGBGC?8<<FEB4AFHI
@5598531/1
gctgggaatcctttgtgagccacatcaatgttaaggaatggtttccaacc
+5598531/1
CCCFFFFFHHHHHJJEHIJJJJJJJJJJFHHIGIIJJJIJJFHIIJJJJJ
@4032609/1
actatattcaccaaccgttaacggagtttgctgtcgaatactctgagctt
+4032609/1
@C@FFFFFHHHGHBGIBHIHJIIDA@EFHGIIJHIEGEIJJJIIIIIIJF
@3545688/1
gtcttcttgtaacattgcagactctgtacttcctcctcatagttccacaa
+3545688/1
@@@FFBDDFFHFHIGE@HGC@FGGIJIIJEIGCHEBHIEFGIDGEBHI<F
@3545689/1
cctccatactccttgtcttacaggtaccggtctttctcgataatcaagtg
+3545689/1
CCCFFFFDHHHFDGGIIEDDHC@GFEH@FGGHGHIJIIGEEGAF>DGHCB
@6703422/1
gtggccgacacatcaatattaagcatcatcttccattgagaaggcctgac
+6703422/1
CCCFFFFFHHHHHJJJJJJJJJJJJJJJJJIJJJJJJJJJJJJJJIJJJJ
@3545911/1
catttcttcattttcagctctggctattttagca
+3545911/1
CCCFFFFFHFHGB@<EHGJGGHGJBHDFD<CFIG
@8149550/1
gtccaatcttcaattgttttaaagcacatttggctgcggtacatttagct
+8149550/1
CCCFFFFFHHHHGJJJIJJJIJJ<EHIJJJJJJJJJIJJHIJJJJJJJJJ
@6704099/1
cgtccctcttctggaaagcagctcttgcagcattgacactggcgttttgg
+6704099/1
CCCFFFFFHHHHHJJJJJJJJJJJJJJJJJJJJJJJJJJJJJJJGIJJJJ
@6704141/1
gtaggaagttatcaagaaatctaagattgcatcaccgaggaattccagcc
+6704141/1
=:=DDDDD:=CFH??DG@FHCHIEEAA@DHHIG39EF:8?6?99DD?<;B
@7162340/1
gctcaaacttgctagcaatcatgctctcaccaaataccttcttttgtccc
+7162340/1
CCCFFFFFHGHHHJJJJJJJJJJJJJJJJJJJJJJIJJJJJJJJJJIJJJ
@6129699/1
caacaacaacagcaacaacaacagcagagaccacagcagcctcagcaaca
+6129699/1
C@CFFDFFHFDADIGGHHGIIIEBEHGIGHDIGGEB@DB2?FDHAEHIII
@6129940/1
ccaggatttaagcaaacaataatatttcgctcacgaccagcatccagaag
+6129940/1
CCCFFFFFHHGHHJGIJJJ@DHEIJGIIJJJIIJIIJJJGIJJIJJJJJJ
@6129957/1
atcttgtctaagattgctttcgctgcggcatgctttgcttctttctt
+6129957/1
CCCFFFFFHHHHHJJJJJJJJJJJJJJJJJJJJJJJJJJJJJJJJJJ
@1827628/1
ctaattttgcttggtgtttgttttctcctactccgacaaacgccat
+1827628/1
@@<BDBBDF?:?BFEGFDHIFED9?CFEH9:EH;DGGE<BA??60;
@7164657/1
ctctggtatccaaaggcactgttttcaccggaggaatttgtttgtgattt
+7164657/1
CCCFFFDFHHHHHJJJJJJJJIJJJJJJJJJIJJHIIJJJIJJJIIIJJJ
@7686396/1
ggtgaaaagaatgatcttccaactgtcacaaacctgttagcagctggttg
+7686396/1
BCBFFFFFHHHHHJJJJJJJJJJJJJJJJJJJJJJJIJJJJJJJJJJHII
@7686525/1
ctgcatgaacggtaatagctcgtgccattgcgccaggtgtccggtcttca
+7686525/1
CCCFFFFFGHHHHIJJJJJGIJIIIJJJJJIIJJIJJGHHIJIJAHIIJI
@7165692/1
cacgagacaacgtgatataactatgaagaatcatgtgataaaaaatagca
+7165692/1
C@@FFFDDDBFH?EFHIIIIIGIIIGIGGHGGIGGIGIIGFHGIGGHGGI
@4590960/1
gctgaggctgctgtggtctctgctgttg
+4590960/1
@@@FFDDDHFHH<GHECEFHGGI@F<?C
@146169/1
actgactaaaatattgttcaagttcacgaggagtattcttggaaacaatt
+146169/1
CCCFFFFAHABDHBGGFHCHIIGGJJJJHIJE=1?FGIIJJJB>DHGBHI
@4591748/1
ctttcatgatactctcaaggtccctgattacttcttctcgaggtggctgc
+4591748/1
CC@DFFDFH8DHF@BGBHCF3C?FEFHHIGGGG4C?GHIEGII6;?@;?B
@717680/1
tgctgtggtctctgctgttgctgagactgttgtggtctct
+717680/1
@?@D12=AAFHCFB?EBHICHHEH3BG3ACBFF?@::CG4
@2438520/1
gttagaataccaacctgaatttcagcaattttcttaatggatgcata
+2438520/1
@@@FBFF?F8CFDHHHII><HHEEF>EGG>BG@EHEIII@<D<DEGE
@3548704/1
gtcctgagctggtcttcagtcacccg
+3548704/1
@@@DDDDDDFHD3?CEGIIIEHI9CD
@2438818/1
ctactccgacaaacgccatcctctcattcttagttgtaacaactaggggc
+2438818/1
@@CFFDFFFFFAHBHEBF??EFG@HIJIJGCHEFGEFHDGGCHGGHGGG4
@3548957/1
gcgatgattccaaagcttcaaaaccagccaagagaaaagctaactcccct
+3548957/1
CCCFFFFFHHGHHE3CGGIIIIJIJDHIJIJIJFIIG@HGGIGIJGGCHJ
@2439172/1
gcgccaacaacaatgacaggttttt
+2439172/1
?@@ADDDDDFGBHIIGIGGH@BHGC
@8152683/1
ggacaatttacaggcagttgaagataacatacaattttaattttattatt
+8152683/1
CCCFFFFFHHHHHJJJJJJJIJJJJJJJIJJJJJJJJJJIJJJJJJJJJJ
@718349/1
gttgttttttaagtgcatgttgaacatattcatgcaaaatgcaaatgtag
+718349/1
@CCFDDE>FHHHHG@HIJIICHIEAFHDCGIJEGGACFFHCHGIGJDICI
@718367/1
gctgaactatttttactataaacatctttcatgtcatcaacatttatga
+718367/1
@@@FFFFFFDHFHBHHGIH9I9AFHHJJF@HIGH9CFGGEHBDBG4CD1
@1830920/1
cactcggagtgaagcaattgaagaatggtggaggtggttggatataattc
+1830920/1
CC@FFFFDH?;<DGHJEI@HGHGIJGGE??G<CF1B7DDHHGCCHID9FF
@7687079/1
catataaactcctctaattaagtaaaaactataaaaataataggcttttt
+7687079/1
CCCFFFFFHHHHHJJJJJJJJJJJJJJJJJJJJJJJJJJJJJJJJJJJJJ
@1831345/1
tgttgctgctgctgctgttgttgttgttgaccccatggttgtcgaggagg
+1831345/1
@@@FDDDDHHHGGIIEIBE@BFC?AHGHHEEHJJJJJC4?1:BFBFHBHG
@7166886/1
cttggatcatctgattcgcagtcagagctatagtagttgaatggctggtt
+7166886/1
CCCFFFFFHHHHHJJJJJJJJJJJJHJJJJJJJIJJJJJJJJJJJJJJFH
@6132719/1
gttaactttataatcaatcggcatttctttcagaccaaaatttctttgta
+6132719/1
CCCFFFFFHHHHHJJJJJJJJJJJJJJJJJJJJJJJJJJJJJJJJJJJJJ
@7167280/1
gcgttttggtgggcatggcctgcagctccctttttgcagcttcttca
+7167280/1
@CCDFFFFHFHHHJJJJJJJJJJJJJJJJJJJJJJJJJJJJJJJJJJ
@4036355/1
attgcagactctgtacttcctcctcatagttccacaatgagtaatttcaa
+4036355/1
BBCFFFFFHDHHHIIJFJIJJJJJJJIJF@HIJIIJGIGFHEHIIIJGGH
@6709882/1
ccgtgatctaatatttgagcagaaggtgctggtgcatgtaatactttgta
+6709882/1
BCCDFFFFHHHHHJJJJJJJJJJJJJHIJJJJHIJJJJHIJJJJJJJJIJ
@6133369/1
gcagcagtcatcaccaaaacctgatgattttcaagctcttcatgccactg
+6133369/1
CCCFFFFDHHHHHJJJJJJJJJJJJJJJJJJJJJJIJJJJJJJJJJJJJG
@8154511/1
ccagccctcagataatcccatatcattgagacattaacttgcgtagcata
+8154511/1
??@DDDBEDHFHAFIIGHGHHIGHAHGHIIBFFCEBBFHGIGEIIIBHHG
@2937458/1
gcaacggctgctatagatggaacgttgatctggtctggagctggatgagt
+2937458/1
CCCFFFFD8DC:CFG<EGHHIIBHI;?9?<C:???FFFB?B8?FABAC>=
@2439618/1
tggatgaggaaatttttcataaagaagtcgaatactgttct
+2439618/1
?@@D<;B?B?D?4CBF9?AIHHICCHGC@EFCA@DD9:<?C
@2439784/1
acaatcacaagttttacttcttctttaagacactgactaaaatattgttc
+2439784/1
CC@FFFFFB8CD?EGGGE>C9FHGCHGB9<BFEBH@HGGGGG@>DBF@BB
@1373476/1
ctcgtcagttttaatgcttccaacacgttgaactaaacttggatcagtag
+1373476/1
CCCFFFDFHHH?CFBHEGBIDCGHIJIGEI9<FFA<:F@EGE?BF?FDEF
@5197708/1
gcatgggtcactattaaagttgatttgtcttatcgacttgacaatttttt
+5197708/1
CCCFFFFDFHHHHJJJJJJHIJJJJJJIJJJJJJJJJJJJJJJJJJJJJJ
@719273/1
ctagacttgtgcaccagctaaagaagacttatctttaaacgg
+719273/1
@@@DD;DDFBDDF?C?@3CFHHE4A@3;?C2?9EFBF?99;C
@2440821/1
acctgctgctttaaaatcaagatcaactaattctaatatttctttaaata
+2440821/1
?@@DFFFFHHHHHGJJJG@FHHGGGGGIJ@HEIIIBHEEIGIIJIJIGIE
@1375314/1
gtggaattgtgacactttgatgttgtaaggtgctgaggcaag
+1375314/1
?8?=D8ABC::<C<FFBBHGG@EFG>9C<F@F@EEEE=GACF
@3550447/1
catataaactcctctaattaagtaaaaactataaaaataataggcttttt
+3550447/1
CCCFFFFFHHGFDIGEIECHGGGIIJFF?EDHIIB>HIICIEIIHGGGGH
@2938996/1
ggaatgtatgacgatgatttgatatctatat
+2938996/1
@@@7DD4ADDDBCGF1ABFHG<A@HHG@EHI
@720495/1
cacctcacacctggcactaaactgtaaagggctt
+720495/1
@1@DDDDABHBC>GGIIIIIIC9F?FHGEH8C>F
@8155321/1
ggtaagtctttcagtctcatccacattttatgtgctgctaacctcttggc
+8155321/1
BCBFFFEFHHHHHJJJJJJJIJJJJJJJJJJJJJJJJJJJIJJJJJJJJJ
@8155502/1
gcctaacaggaggtgcactggttacaggagatactggttgttgttgaggt
+8155502/1
CCCFFFFFHHHHHEFHIJJJJIJJJJJJJJJJJJJJJGHJHIJHIJGIJ?
@4596412/1
gtgcaataatacataaattttccttcaaaaaaaatatccccaatagacca
+4596412/1
@@@@DADDD?BFHIIJE@A4C:AI@>ABA@EFGEFHGIIDEH=FECGIJJ
@150085/1
cacttatccaatgagcaacgacttcactcgttactgctagaacctgatgc
+150085/1
CCCFFFFFHGHHHICEI@>FGGIGE@GIIJIGIJIGJIEF>4DG@GGHHH
@2939800/1
gtctgcatctgtatatgccctagcacggaaagcagcgagatgagcataat
+2939800/1
@@@DFFFFHHH>FHIIJH<EGDDBFGDEEEIIFGHJDG8@GHGH@A@BCB
@4597188/1
tggcacattgcagttgctatcatacattcttaatatctgtgtattaag
+4597188/1
@@@F?EDEDHHDFE?EHBHHHIIIIGGCEG>FFHHIIIDBAG<BGGIF
@2443311/1
cggctgttgttgcctctgctgctgctgctgctgaggcggttg
+2443311/1
CCCFF@BFBD??FHJEG>FH>DFHIGDH>9@GFGDGG<A6;A
@7690949/1
ggcacattgcagttgctatcatacattcttaatatctgtgtattaagcct
+7690949/1
C@@FFFDFHHGHFHIIEHIGBIG@EHIEIGHCHHIIJGFGGHIGGIICII
@7691056/1
ctttgcgacaatttgttctcttctgttgtttcaattttggcagtatgcaa
+7691056/1
CCCFFFFFHHHHHJJHIJJJJJJJJIJJJJJJJJJJJJIIJJJJJJJJJJ
@151195/1
ctcaaactcaagctgtcgcttcaattcatcc
+151195/1
CCCFFFFFHGHHHGIG@G3CADDCHCH4FBC
@151411/1
ccctcttctggaaagcagctcttgcagcattgacactggcgttttggtgg
+151411/1
@@@DBEEDFFHHHGIGAGG9CFH>B>@EA@HCH9CCGGEG<?GECA??BF
@151463/1
ggcatacagcatatatccgtctaagcctaatgttttcgctagaactgcta
+151463/1
@@CDDFFBHGBDBHIEIEGGGGECFGGECG>EGHII9FGBHEFHGGIG<?
@1378766/1
gtcttctctgcactgtgacagtcttcaagcactgagttagaataccaacc
+1378766/1
CCCFFFEFHFDFHIIFHHGII?<@<CFGCGIGH;@A???FGHC@HBE>DA
@5202580/1
ggcacattcatatttctcccatctgcatccttcttttccggaaagaacct
+5202580/1
CCCFFFFFHGHHHJJJJJJJJJJJJJJJJIIIIIIJJJIJJJJJJJJJJJ
@7691650/1
ctgggtttaaaatcttcaataacattactcatttctgataggttctgcaa
+7691650/1
CCCFFFFFHHHHHJJJJJJJJJJJJJJJJJJJJJJJJJJJJJHIJJJJJJ
@2445792/1
cttcagtctctgttaggatagcttccttaacatcagtaatcaaatcatca
+2445792/1
@CCFDFD>DFFFDF<FHBIGIJIJIGCFHC9B@FHHBFHEGIGCGG>HGI
@8156574/1
ctctcaccagagcttgttttctgttatagtccagccagcatcctacagta
+8156574/1
C@@FDFFFGGDHHJJJFHEIIJEEHIIDEHEHICHG>>FHHHIJIIGGHD
@7691749/1
ggtctctgctgttgctgaggctgttgtggtctctgctgttgctgaggctg
+7691749/1
CC@FFFFFHGHHHJJJJJJJJJJGJJJJIIJJJJIIJJIJJJJJJIJJJI
@7172978/1
ccttcttctaggacagaagtagctataacgaggttacattctctcatcct
+7172978/1
CCCFFFFFHHHHHJJJJJJJJJJJJJJJJJJJJHIIJJJJJJJJJJJJJJ
@6135815/1
gtgcattcataattcgggccttaactttagtgaactggtcatcaactgag
+6135815/1
CCCFFFFFHHHHHJJJJJJJJJJJJJJJJJHIJJJJJJHIJJJJJJJJJI
@7692177/1
cccatcattcgctcctcgactgccccgatgttggagcctatgctatccgt
+7692177/1
CCCFFFFFDHHHFGIIIIJIIGIJJJJJJIJJJIIIIJJJJJIJJJIJJ;
@6715387/1
gtccgactgatgatttgaggttcttgtggaattgtgacactttgatgttg
+6715387/1
CCCFFFFFHHHHHJJJJJJJHIIJJJHIJJJJJIIIJJJJJJJJGJJIJI
@6136116/1
gtaagaggtctttcatttaatgttttttgaaaagcctcacttgttttgtc
+6136116/1
CCCFFFFFFHHHHJJJJJJJJJJJJJJJJJJJJJJJJJJJJJJJJJJJJJ
@3552561/1
cctacccttgccgatagcaataaggcctttggctttaa
+3552561/1
@@CFFDDFFHDHAEHBHEEFFGEHHIJJGGJ<H@FDGG
@722202/1
ctctaattgtaaaaatgttatccatttttgggttaataacgcc
+722202/1
@CCFFFFFHDFFHGGIJ@FBFHHIFJIHCGBFC@GGCHIBAFG
@7174028/1
cttggcaacaaacagttgttttttcctgatatagctctaacttcaattaa
+7174028/1
CCCFFFFFHHHHHJJHIJIJJJJJJJJJJJJJJJJJJJJJJJJJJJJJJJ
@8157648/1
ctcattttcactcagaagaaataatatctcagcaccaattttatgatttc
+8157648/1
CCCFFFFFHHHHHJJJJJJJJJJJJJJJJJJJJJJJJJJJJJJJJJJJJJ
@6136423/1
gtgggcatggcctgcagctccctttttgcagcttcttcaagagggatggg
+6136423/1
@CCFFFFFHGBHDHIIJGGEEHGHIGEHIGHHGGHIIIJGIGGEHIIIIJ
@7174445/1
ccatcgtttgcattagacatagtcagagcttgtaggagaatggaaggact
+7174445/1
CCCFFFFFHHHHHJJJIJIJJJIJJJJIJJJJHJJJIJIJJJJIJIJIJJ
@6716398/1
tggaaaaataatcagaataagaacggtattgctctgcagggaacggcgac
+6716398/1
CCCFFFFFHHHHHJJJJJJJJIJJJJGIJJJJJJJJJJJJJJJJJJJJJJ
@8157893/1
gtctctgctgttgctgaggctgttgtggtctctgctgttgctgaggctg
+8157893/1
==?DDDDDBA:?CCE?EB?FC>GBFEBD:?EFDG@GGBDD>G9?F;;89
@5606117/1
gtaagacatggtagatgaggatactttaatctgatattatattgactaac
+5606117/1
CCCFFFFFHHHHFIJJJIJJJJJIJJJJJJJJ@HIJJJJJJJJJJJJJJJ
@8157996/1
ctggaaagcagctcttgcagcattgacactggcgttttggtgggcatggc
+8157996/1
CCCFFFFFHHHHHJJJJJJJJJJJJJJJJJJJIJHGJJJJGIIJJJJJJI
@6136871/1
gtatttcctgtgatcttgtctaagattgctttcgctgcggcatgctttgc
+6136871/1
CCCFFFFFHHHHHJJJJJJJJJJJJJJJJJJJJJJJJJJJJJJJJJJJJI
@7693224/1
ctttaggatcatcatctggattttgaataggaaatttgataagtttggtt
+7693224/1
CCCFFFFFHHHHHJJJJJJIIJJJJJIJJJJHIJJJJJIJJJJIIJJJJJ
@151965/1
aaacaattttataattattggatatattcatgccacattccattccatga
+151965/1
CCCFFFFFHHHHG<HHGBHGGEIGGIJIHIIJJCHIHIJJIJJJJGIIIH
@4042330/1
cttcatttaaaaccgctgtgtctctttctttttttgttagactgatttga
+4042330/1
CC@FFFDFDHGHHIGIEIGIAHGIIIIHHIIJJIIDGHJIBHIJFIGGIC
@2447317/1
ggcctgatgctgggaacaagaatgctgttaatgcctccaagcttaacatt
+2447317/1
@@@FFFDFHHFFGJIJJJJIIIJIJJJJJIJJJJIGIIIIGIJJIJJIFI
@2447697/1
gcccgccatattgtagctttggtggtggcagaaccct
+2447697/1
@@@DDADDFFHFH<DEEAG<CD<C?:8?FBFDHBF0B
@5204775/1
ctatcacatcggaggcaaccaatatgttcgtctcacccatgttaaatttt
+5204775/1
CCCFFFFFHHHHHJJJJJJJJJJJJJIGJJIIJJJJJJJJJJJJJJJJJJ
@4043368/1
gctggtgccctgaataccttgatggctacaaagatagaagtcgaattcag
+4043368/1
CCCFFEFFHGHHFIICHI@HHEHIIIJJGDGGIIIIJJJGHGHIIIJGJJ
@3553792/1
gttaaataacaaacaacataaagaaatatcacttctcatttgtctaagtt
+3553792/1
@@CFDDFFHGFHDHIGGIIIJBGDGIGAFHGGIJGHGGIIGDHIG@EHIG
@1381890/1
attatttttcctttgatgctgctcaatttaccttcatccttg
+1381890/1
<@@FFDDF<D>FHEGE@<<BHEHIGGB>EEHGG>AFECDD9@
@2448408/1
gtatatataagattacaattcttaacattttttctttaaacaaagaacat
+2448408/1
BB@DFFFFHFHADBGHGIIJJI>EEGGGGICE<9EGHIEGEHGIGIG<@D
@723132/1
ggaggccatcgcctggtcatgcataattcttgtagaagacaaatagggt
+723132/1
@@@DA7D?;D;?FGH?ACFHEGHB94CCF@HGH4?1:CB>F?B<DFHE?
@723273/1
gtttggtagaagcaggatgacacttaggtcgtgcatggtttaag
+723273/1
@@@FFFD??<DFDGGGBGG>HDHIGIEAHFGHIIFID@?BGGDC
@723422/1
gtagtcgaggctgggctacagatatctagaggttctg
+723422/1
@@@FFE<B?F>=AE=G@EG>B<E9E?@GHGGD?B4?<
@152409/1
gccagttctggaggatgaagttttctacctcttg
+152409/1
@@@FADDFFBFFDDEGGB>H?EHCCAEHHGGIIJ
@2941803/1
atcagtttgagatactgtagtgcattgtaggccgcacatgtttgtgcttc
+2941803/1
@@CADDDFFHDHHEHGHFHGAFCAFH<CHAEE9CFDHEBF:BFG;?FE@G
@152646/1
aggagtaaaacgtaagtggaagcata
+152646/1
@C@FFBDDHDF<DBGG?GG9BD3CHH
@2942011/1
ggtgggcatggcctgcagctccctttttgcagcttcttcaagaggga
+2942011/1
@@@DDDFDHHGGHJIIGBGHEGHEFHGGGEG>AHIGCFICFG>B@<@
@6138295/1
ggaatgtatgacgatgatttgatatctatatttctcattttttctgctaa
+6138295/1
@@@7D?=BD?F<DA=GA<FFI@@HC9FEHFHFF><@@FCBFF69??DGFD
@2942527/1
ttggccggctggtgccctgaatacctt
+2942527/1
@@@7DD<DFHFH;F9?F?GGE>GCE:C
@6720242/1
caggtttaaggtttccaaaaattttcgaataagcatggaccatggtttca
+6720242/1
BCCFDFFFHHHFHJJJIJJJJIJJJJJJJJJJJJJJJJJJJJJJJBGGIJ
@7178871/1
cttcacatactcttgttacaacatatttcaacatgtatccttttgggcgg
+7178871/1
@CCFFFFFHHHHHJJIIIJIJJJJJJJJJJIJJJIIJJJIJJJJJJJIII
@7178981/1
agaacaatgagtgagagcttgcaagaggtaacttctgtcttgaaatctgt
+7178981/1
@CCDDFFDFHHDBFGGGHEG@BHGEHAGHHGGECEFHCDFD?FHBDBHEB
@7695356/1
ctccatttccaattatttcctttttctgacatcttcttggtaacaagtat
+7695356/1
@@@DDDDDH<DDBGGHHGH:EHHCF;<EBHHGHIEED<>>??FDHIG??@
@4044458/1
tcatacgactctaattgtaaaaatgttatccatttttgggttaataacgc
+4044458/1
CCCFFFFBD>FHHIGIIBHGHC3CEHAFIGEHGFEIIE0:BGHIIGIIEE
@1383240/1
cggtattttccccttggcaacaaacagttg
+1383240/1
?@@=BBDDDFDHHGIIDIIIII9FEEHFHI
@5608651/1
gttcaagatcattttaaactgtccttctgacacaccatctctgtaaa
+5608651/1
CBCFFFEFHHHHHJJJJJJJJIJJJJJJJJJJJJJJJJJJJJJJJJJ
@5608767/1
ctgccgaatgccacaattggtaagtgaatttcgagcatgatcaggattgg
+5608767/1
CC@FFFFFHFHHHIIJJJJJHHGGHHGIIIIJJJGIJJJJJIJIIIJIII
@5207838/1
gtccttctaacctgttcttcttgaagttggttcagctgtagtctgtctgc
+5207838/1
@C@FDDFFFHFHHGHGIGJIIGGFGGCHHGFHGEGHIIFEHDFFIIGCHG
@5208084/1
cttgaacttcatttccaacaggtagtaagtgatcattaagttcgccgatc
+5208084/1
CCCFFFFFHHHHHJJJJJJJJJCHJHIJJIIIJJJJJJJJJJJJJJJJJH
@4045259/1
gttgagtttggtgggtaggggttgttt
+4045259/1
;:=BADD>F>F;FFGE:CDHBFG1?C;
@2943347/1
cattcacttactttttaccagtcccttca
+2943347/1
@@;?DD;2ADDCFFAEEA3F><?<?CAC<
@5209757/1
cattctgttgtatatttatgctcacttcacgaacattcatgaataatgga
+5209757/1
C@CFFFFFHHHHHJJJJJJJJJJJJJJJJJ8FGIJJJJJJJJJJJJJIJI
@725909/1
gttttttacttgttcctgtgccataaccgtacttcatatcattgataatt
+725909/1
@?@DFFFFHHAFFIFIIIGGI4FHIBHGHBFG9?BBFGEFHGCEAHHGGI
@2453273/1
ctttgatagcaatcggtaaagttttgcctataagaacaatgagtgagagc
+2453273/1
CCCFFDBFFHHHFHJIDHIGGGEGHEAHGCGICEGGIGGHIHF:BGHCH=
@1845574/1
atgctatctacaagtgtgacacaatttctattctgttcagaggtaaatga
+1845574/1
@@@DFBDFFHHHHIEEGE@HGHHIID>HHH>FHIJGHGFHGCF<BF@>F<
@1845623/1
gtcgctttatgcaaataaattggcat
+1845623/1
?@@DDFD=D?FHHIIIIIIIBGGGCE
@2453482/1
attggcatcattatcagaataaccgctacagttgtgttttccacaaataa
+2453482/1
@@@FFADEDFDHHDEHBHGFHJEGH6FHIJE>D<C?9?FG?FD>FDGGIG
@1845721/1
gtaggatagagactttttctttgaagatttaggtataatatctgaaggca
+1845721/1
@@<DDADB?FFFHH@HIGEHGEHEGGEHGEGHHE@FGGEIGHIC>CF?DF
@156759/1
ccagacccttatttcaacaccagtgaaaaattgtttgcca
+156759/1
@@@DFD;ADDAFHIFGIBGHHIHFGBFGCGID9BC3CFDC
@5212086/1
tcatcatccaagccgtaatgaatggtgttgcttcgcagggtaagtctttc
+5212086/1
CCCFFFFFHHHHHJJIJJJJJIJJJFHHJJJJJJJJJJJJDHIIGHIJJJ
@5212216/1
gggaattctaagagggtacacaattcaggcactaatgtctcttcaaaatc
+5212216/1
CCCFFFFFHHHHHJJJEGIJJJGIJJJJJJIJJJJJJHHIJJJJGIJJHI
@6722522/1
ggtgcgttaacttttggtggctttattatattactcctaattgaagagcc
+6722522/1
BBBDFFFFHHHHHJJJJHHJJJJJJJJJJJJJJJJJJJJJJJJJJJJJJJ
@5611037/1
gggacttgaaaagaaagaccttcccactgggg
+5611037/1
@<@DDDDD?:?AABFDGFEC<BF9CEDFAE=A
@7180390/1
gctggttgccttaaaacaatgtcaagagcttggattgcctcctgcggacc
+7180390/1
@B@FFFFFHHHHGIJJIJJJJJJJIJJJJJGIJJJJGIJJJJJIIJJIJJ
@7180846/1
cttccatccgctagtttttcaggtttactgaacttagctgtctctggttc
+7180846/1
CCCFFFFFHHHHHJIJJJJJJJJIJJJJJJJJJJJIJJJJJIJJJJJIJJ
@6723777/1
caataattgttctttcatgatactctcaagatccctgattacttcttctc
+6723777/1
CCCFFFFFHHHHHJJJJJJJJJJJJJJJJJIJJJJJJGIIIJJJJJJJJJ
@6723937/1
gttaaattttttcagaatcatgtgattttttttcctttcaagaatatact
+6723937/1
@@CFFDFFHHHGHFGHEHIJJJHHGGGIIJJJJIGHIIJIJJIGJIJIIG
@727027/1
gctgtaccttgtatactagcatgactgactagatagaagtctaatt
+727027/1
@@@DDF?BF?FFD<BGHBEHGGIHIFH9CDFG@HEG4?F9CFFABH
@3557096/1
ggatggccttccaattctggctggtgatcaaaactaaatgcgatgtcttc
+3557096/1
@@CFFFFFHDHHGIGGIIDCDGGICF?CHEF<31?D?FA4CFFE6DBB49
@727170/1
ggaccattttccaaaggtttaaaagcaggtattgcattggtataagcatt
+727170/1
CCCFDBDDFHHHHIFGI<CHGIJJFBGEGF9EHHIGCDGGBFHGJJEHII
@6724468/1
gtcaaatatatatgtatcctattaatgctttaaacattaactagttgcac
+6724468/1
CCCFFFFFHHHHHJIIJJJJJJJJJJJJJJJJJJJJJJIJJJIJHIIJJJ
@7181708/1
gtgaagtttctgagagcatcttctctaactgtcctttgaggtgcaaaaca
+7181708/1
CCCFFFDFHHHHHJJJJJJJJJJJJJJJJJJJJJJJJJJJIHIJJIJJJJ
@727399/1
gtttgtatctgttgcagtagttacatggctacc
+727399/1
@@@DBBDDHHFFDEHEGFHCF9CC4CBBBCAB<
@7698379/1
cagcttacaagccttagtaagcataaatttatggaagccataccgtacgc
+7698379/1
@@@DBDDEFHHFHIIIIGGEF>FHEHIIIIIIIIBFIHGGBHIIIIIIIE
@5212857/1
ctctgatttatctcatcttcatcatccaagccgtaatgaatggtgttgct
+5212857/1
CCCFFFFFHHHHHJJJJJJJJJJJJJJJJJJJJHIJIJIJJJJFHIJJJJ
@4048307/1
cttgtatactagcatgactgactagatagaagtctaattcag
+4048307/1
@@@DDDDDHHHFFGFI>BI>FHH4CHHHFGCCA?FC>EEGGE
@7699595/1
ctgctgttgctgaggctgttgtggtctctgctgttgctgaggctgctgtg
+7699595/1
CCCFFFFFHHHHHJJJJJFHJGHIIIJJJJJJJIJIIJJJJJJJJGHI?F
@4606428/1
caaaaaaatacagcaagtctggtaaatttatcgcaaggtaatgtaaaaca
+4606428/1
@@@DDFFDHHGGDG>;DEHHGHBGI@@GGH9CFBHD:ABFE4DFGGCGBC
@5214889/1
ggccaacatattactgacctcaaccgtacttctagcattagaagtttctt
+5214889/1
BBBFFFFFHHHHHJJJJJJJJJJJJJGHJJJJJJJJJJJJJJJJHIJJJJ
@8163826/1
gtacacagttgcagtcctgagctggtcttcagtcacccgattctatttct
+8163826/1
CCCFFFFFHHHHHJIJJJJJJJJJJGHJJJJJIJJJJJJIJJJJJJJJJJ
@7183023/1
accagatctagtaaatattggaaatggacaaaccttaggaatttctttaa
+7183023/1
CCCFFFFFHHHFBGIJJJJJIJJIIIJJJJJJJJJIHIGIJIJJIJJJJJ
@4607424/1
gtcctgtaaaatagcttgagaagccctttgttttccttcttttttatttt
+4607424/1
CC@FFFFFGFHHBBBGGHIDEHGIGHGHG@HAAGHIJJJIJIGIGHBGAE
@4607483/1
caatgtttctagcctttcataattcataacgtcattagcagagctcgcta
+4607483/1
CCCDFBDDHAFDDGGD9E<B@HIIGGHGHIHD@B9EGGH@9??3BGG:?D
@4607532/1
cgtcattagcagagctcgctactaaggccttcaagatagaacccaattct
+4607532/1
@@;BDEAD?DHH>BGGIIGIGIIIJDEFG>AGDDGIGI@B>9?@FAF9??
@1386843/1
atatattcatgccacattccattccatgatttattaaacccgatg
+1386843/1
@@@DFFDFFGHHHJIIGCHJEGIIIC>FHJ4BCHEHEHCH?DD6D
@5611779/1
atgaagaatcatgtgataaaaaatagcagcagtcatcaccaaaacctgat
+5611779/1
CCCFFFFFHHHHHHIJJJJJJJJJJJJJJJJJHIJJIJGIJJJJJJJJJI
@2455444/1
cattcatcttttcttttgtaaattacttcaaggaaatcccagtccacttg
+2455444/1
@@@FFFFFHGFGGIGIIJIJGCGIIJIJEIIFG<FHIJCFH9FHEGHIH@
@158321/1
gcaacgctatgtagtaagacatcaatattttaaataaaatattt
+158321/1
CC@FDFFF?6?DHFBAFGE>DFIII>EFCGEGCDEGEHHIII<4
@7184375/1
cacgagacaacgtgatataactatgaagaatcatgtgataaaaaatagca
+7184375/1
CCCFFFFFHHHHHGIJJJJJJJJJJJJJJJJJJJJIIIJJJJIJJJJJJJ
@5612405/1
gtccttctaacctgttcttcttgaagttggttcagctgtagtctgtctgc
+5612405/1
CC@DFFFFHHHHHIIIGGIJJJJIHIJIGIGHIIJJIFFEEIHGHHC?DG
@2946272/1
cacaaatccacttggaaaactgtttatcatagatccgacgacacttttta
+2946272/1
<@@FDFDFDDBB8EGGGIIIJHAFEEHHIBDGBCFG?FGEGAHBBEEHI2
@6141834/1
caatactttaagagcatttattgcagcttctttctgtgcatcatttttag
+6141834/1
CCCFFFFFHHHHHJJJJJJJJJJJJJJJJJJJJJJJJJJJIJJJJJJJJJ
@5612770/1
ggtattatgagtgttacttctcatcctaggacgtccacctcgaactgaag
+5612770/1
B@BDFFFFHHHFHGIJJJFIJIJJJJJIJGIJJHIIJJJJJJIJJJJJIJ
@6142124/1
cttggcaacaaacagttgttttttcctgatatagctctaacttcaattaa
+6142124/1
CC@FFFFDHFHDHBHGHHIIGIJJIHGHGHAHHIJJGIIFIJIJJEIIJI
@5218816/1
cctgctttagggtttcttccgctaatttaaaaattgaatagtttttatga
+5218816/1
CCCFFFFFHHHHDHIJJJJJJJJJJJJJJJJJJJJJIJJJJGIJJJJJJJ
@6727233/1
tgttgaccttacggggacacttatcaggttgtatactgatttcataatga
+6727233/1
CCCFFFFFHHHHHJJJJJJJJJJJJJJJGHIIJJJJJJHJJJJJJJJJJI
@3559436/1
gtctgcatctgtatatgccctagcacggaaagcagcgagatgagcataat
+3559436/1
CCCFFFFDHFFDFIIGBEHGIGG>H@EHII@EGEGIJGHBG@4BBEHIII
@2947185/1
cctggatctgatcttaacaagccttaagag
+2947185/1
<@<DFDDDHD>FAGFGGIIDGGEFH<C>93
@730285/1
gtctgctgggttgctggtcaccgggttgttgcctaacaggaggtgcactg
+730285/1
@B@FFFFEHHHHHJJFH?FHIHFIJFCGGEEHCHGCHGCH?BF;@EEGGH
@2948036/1
ctttatgtttttgtattcttcaatggttgctgctaaatcttcaagtacat
+2948036/1
@@@FFFFDHGHHDG>GGIIIICHHIIHBCHIJJIIBFHIJIEGHHGHI<B
@1856009/1
gtttccttatcagtaatctcgaatctattatctcttggacaagttgttat
+1856009/1
B@@FFFFFHGHHHCEGGIJIIIJJGJDHIIIGJJIBGI<GCIIEAGD@GF
@2948197/1
tgacagtcttcaagcactgagttagaataccaacctgaatttcagcaatt
+2948197/1
@CCFFDBDFF<FDDGGGII<DHFBHGHBCFCGG1CG>;FH>G9BFG>BDG
@8165813/1
tctttatatttaaattgagatgattagtttccacaacaatttctcttcct
+8165813/1
CCCFFFFFHHHHHJJJJJIJJJIJJJJHIJIIJJJJJJFFHIHIJJJIIJ
@1857060/1
ggaacgttgatctggtctggagctggatgagtgacat
+1857060/1
??;DDDDDD8FBF>:C@GEC<ABA<ADE939C<EHE>
@8165894/1
ccttctgacacaccatctctgtaaaagaggatagcttgaggcttatacct
+8165894/1
???DB?DDD?FF?CGGFGDHGAHFDDEEFA?FE?EFHCFHCHIGGHEHB?
@5222449/1
ccataaccaagatcaattactctaccaggtggaggtgaaaagaatgatct
+5222449/1
CCCFFFFFHHHHHJJJJJJJJJJJJJJJIFHGGHIGHGIIJIJJIIGIIJ
@5222475/1
gcggcaatatgtttggcttgctgttttgtagaagccttaccttcagctga
+5222475/1
CCCFFFFFHGHFHIJGIJJJJJJHHIJJHCHJJJJJJJIIIJIIIJJJJI
@4610017/1
ctcttgttttgcttctttttttgacctacccttgccgatagcaataaggc
+4610017/1
CCCFFFFFHHGHHJJIJJJJJJIIJIJJJHIJJGIJJJJJJIIGJJFIIE
@7187417/1
tcacgaccagcatccagaagttcaatctggtattctctaggagtaaatga
+7187417/1
CCCFFFFFHHHHHJJJJJJJFHIJJJJJJJHIJJJJJJJJJJJBGIJJJF
@7188116/1
tatatttctcattttttctgctaaagcactaccttcagcgggagaccttg
+7188116/1
CCCFFFFFHHHHHJJJJJJJJJJJJJJJJJJJJJJJJJJJJJIJIIJJIJ
@6729218/1
ctctgtacaaatatactgagcatatattttcaaatatttatctatcatat
+6729218/1
CCCFFFFFHHHHHJJJJJJJJJJJJJJJJJJGHIJJJJJJJJJIJJJJJJ
@2949101/1
gctgggaatcctttgtgagccacatcaatgttaagga
+2949101/1
?@@D=1B3=CDD><@CB<@ECE<3AF44ABHGC<<<<
@2459935/1
cttatttgttgtttaaacgtcttcccttgatttcctccagcacctcttct
+2459935/1
@C@DBAEFHDH?FBFHBHCGFCBHGFHAHHCH?E?FGGGGIG>GGFEGHG
@5225664/1
gctaatttaaaaattgaatagtttttatgaaatgagtcagaattttcgtt
+5225664/1
CCCFFFFFHHGGHJJIIJJJJGIJJJIIJIIGIIIIBFHIIHIGJJIIHI
@5226068/1
ctttaggatcatcatctggattttgaataggaaatttgataagtttggtt
+5226068/1
CCCFFFFFHHHGHJJIJJJHIJJJJJIJHJJHIJJJJJJJJJJIIJIJGI
@2949598/1
cttggcttaagagagaaataaagagagaaatagaaaataaatatataaaa
+2949598/1
@@CFFFFFHHGFFHIE@GHHIIIHIIGIIJIJJGGCHGJDHGHCIIJIIJ
@7189589/1
gttaactttataatcaatcggcatttctttcagaccaaaatttctttgta
+7189589/1
CCCFFFFFHHHHHJJJJJJJJJJJJJJJJJJJJJJJJJJJJJJJJJJJJJ
@4053075/1
cagatatctagaggttctgtatttcctgtgatcttgtctcagattgcttt
+4053075/1
@@@DFFADHDHFFHGHEGGGIIFJJFJIEF@HHGIGGGI4CGGBEGIGGG
@7189903/1
ccaatactttaagagcatttattgcagcttctttctgtgcatcattttta
+7189903/1
CCCFFFFFHHHHHJJJJJJJJJJJJJJJJJJJJJJJJIJJJJJJJJJJJJ
@1859538/1
tttataatcaatcggcatttctttcagaccaaaatttctttgtaaac
+1859538/1
@CCFFFFDHGHHHIGG@FGIBGHDFFG@EHC?EHEC?FEH@>DFEGG
@5226884/1
ttttgaggtaatagtcctcaaatgttttatagaagcttccaggaaaacca
+5226884/1
CCCFFFDD:ACFHIFEGCHHIJIJBBHIGGGGEHGGHHJJIIJIGGIJJG
@5227257/1
tataagattacaattcttaacattttttctttaaacaaagaacattggat
+5227257/1
CCCFFFFFHHHHHJJJJJJJJIJJJIJJJIJJJIJJJJJIIJJIIJJIIJ
@2950354/1
ctccgatcgcattccctttcacactagggacatgaggtgaaattattggt
+2950354/1
@@CFFFFFFHF7CFGHIIGA<@CHGE@GADDAEH<<??GH34?<9DEIH=
@7190735/1
gccggaagtatttatggagtccatatttaactgctagagaagcgaatata
+7190735/1
CCCFFFFFFHHHHJJJJJJJJJIJJJJJJHHHJJJJJJJJJJJJJJJJJJ
@5227804/1
gctctgataaattagaatcatcccatagcaaatgatatttggtaggacgt
+5227804/1
CCCFFFFFHHHHHJJJJJJJJJJJJJJJJJJJHJJJJJJJJJHHFHJJJG
@4053982/1
ctatttcattgtgcattaatctatagaaaattttccaaacagtattt
+4053982/1
@C@DDFFD>>CFHIB>CBGHEBHCDHIIIIIGIIIIC9E;EG?CDDF
@8168427/1
acttgaggctgagatgaaggtggtctgctgggttgctggtcaccgggttg
+8168427/1
@CCFFFFFHHHHHJJJJJJJAFHCHIJIIJIJIJJJFJIFFIJJJIJBCH
@3561904/1
ctccaaaattgtaaatccaggaacttc
+3561904/1
@@CDFFFADB><D@B>GEGG9AFF@CE
@2461433/1
ggcacatccacgatttcggcagcttttacctcattttcactcagaa
+2461433/1
C@CDFED?HHH?HGG=FGBEG<B?GE>?CDBFBBEIID@B@G<D<D
@731959/1
gatgaggatactttaatctaatattatatt
+731959/1
<<?DBDFFF8FHAGEDBHHDC>HAFA>FBB
@6731463/1
ttcagtctctgttaggatagcttccttaacatcagtaatcaaatcatcag
+6731463/1
CCCFFFFFHHHHHJJJIIIJJJJJJJJJJJJJJJJGJIJJJJJJJJJJIJ
@162911/1
gccaaatacttcaactgtgactctaactcttcttccatccgctagttttt
+162911/1
@@@FFDFFHHHHHEHGIBGIJIJBHGIIJIIJIEGIJCEHIIGEH?FGGB
@6145191/1
gtttcttcttcatcagggaaattagttattccactccttttcccgttttt
+6145191/1
CBCFFFFFHHHHHJJJJJHHIHIJJHHAFHIIIIHHHJJJJJJJJJJJJJ
@7703534/1
gcaatttttttcgatttgccagtacctatttctttgtgtcggaatacaag
+7703534/1
CCCFFFFFHHHHHJJJJJJJJJIIJJJJJJJJJJJJHIIIJJJJJIIJJI
@164045/1
ctttgcgacaatttgttctcttctgttgtttcaattttggcagtatgcaa
+164045/1
BBCFFFFFHHHGHIIFHGIIEHGHHGEGHHA>CACIG@H6FHEGGGIBCH
@2464557/1
gcacattgcagttgctatcatacattcttaatatctgtgtattaagcctc
+2464557/1
<@@FFFDDFBD?FEEIIDEGIJJJIIIJJEGGEIDHEBH<EGIJE>FGCD
@1861467/1
cactaccttcagcgggagaccttggctttgccgcttgttgctgtacttga
+1861467/1
@@@DFBBDBDDFHEHGGJGHGGEGIGEHHDD?DFGGBBG;4@GF>CC@D>
@1389872/1
cctgcagttcatccataattcagaaagaatatacacaacagacaactctg
+1389872/1
CCCFFFFDHHHHHJBHIJIJJJIGCHGICFHEGGIJIJJGHFG@GCFHH@
@2951302/1
ctcaaggtccctgattacttcttctcgaggt
+2951302/1
@CC@DDDD>ADDFBHBAFHGIJIEIICHIGF
@2951518/1
ctgttcctggctgagagtaattcgtcgcgcattctgttgtatatttat
+2951518/1
@@@DDDDDHHHHFIII92AHGGGBEDHIIIIIIIICFHIGHIGIGCHH
@5230574/1
ggctgctgtggtctctgctgttgttgttgttgctgaggctgctgtggtct
+5230574/1
CCCFFFFFHGHHHJJJIJJJHHIFEIIIJIIJIJJGEGDHEIEBDGH8BB
@5230617/1
ccgtgatctaatatttgagcagaaggtgctggtgcatgtaatactttgta
+5230617/1
C@CFFDFFHHGHGGIJJGEBFFFIGGFGGIJIEFHGIIHIJJJIJJJJFG
@1863721/1
gcattctgttgtatatttatgctcacttcaccaacattcatgaataatgg
+1863721/1
@B@FDDDDHHAFHJIJIIIGG>HGIJBHIJIGHCEHGGGCIJJGCCAHHI
@2467144/1
gtttggtcaaatatatatgtatcctattaatgctttaaacatt
+2467144/1
?1:ABBDDDAFDD4E@4:3AH>F>FFDH>HEECHHEEE>B49?
@5231243/1
gcttgtcttccacccttttttttgttcctttttgaattgaaatcacctgc
+5231243/1
CCCFFFFFHHHHHJJJJJJJJJJJIJJJJJJJJJIJJJJIJJJJJJJJJJ
@2467970/1
gcctcctgcggaccattagttgaagtcccagccctcag
+2467970/1
@@@DDAA8FAFHDA;EHEBF<?FG91?DC3?;1BGHH@
@733621/1
gttttaccatcatttgctgctcataaagcttattcatttcactcctcaat
+733621/1
??@FFFFDBHFFFIFHGI<?DAEEHJB9EHIGGGFGHIII<?GHFHHIIG
@7705377/1
gtcaagaccataaccaagatcaattactctaccag
+7705377/1
??<DDDAD?B<DDDEEE9:C>AE:CFCFE9CE4??
@7196424/1
gatcatttcttcattttcagctctggctattttagcatggaatgtaatct
+7196424/1
CCCFFFFFHHHHHJJJJJJIJHIHJJJJJJJJJIIJJIJJJJJJHHIIIH
@6147668/1
tgaaacaccatctcgatacaaaataattctatgaggcttgtagccaccgg
+6147668/1
CCCFFFFFHHHHHJJJJIIJIJJJJIJJJJJJIIJIIJJJGGIJJJJJGJ
@7705794/1
ctctctttcccgatcaggcgctgacctggcggtagctttaatcatagttg
+7705794/1
CCCFFFFFHHHHHJJJJJJJJJJJJJJJJJJJFHIJJJJJIJJJJJJHHH
@2470244/1
cattactaattttttgcaattgttgagt
+2470244/1
???DDDDDDDDBDEEII<FFE3<CDCE9
@166536/1
cctaaacctttttaaaacatcttcttgttttctatgttctatttctgctt
+166536/1
@@@DFFFDFAHD>FGHJGGG<@HHGIJH9F>9FE>FEFHIEHGHIDHFGG
@3565988/1
tctataactaatagattgacacgagacaacgtgatataactatgaagaat
+3565988/1
@C@DDEF;F<CFFHBEHE9<CFHGEHGGGGAGFE39?FHG@GGHGHHGEG
@6737033/1
caggaataaagtcattaaccttcaaaatttttccgaggtttaaatttttt
+6737033/1
CCCFFFFFHHHHHJJJJJJJIJJJJJJJJJJJJJJJJJHIJJJIJJJJJI
@7706903/1
gtagataggctggcctgcttgtggaaaaccaccacaaatccacttggaaa
+7706903/1
CC@FFFFDFFHHGIIJIJJJJIGIIJJJJIIJJJJJJJGIIIJIJGIIJJ
@8171116/1
ggcataatatgcaggagcaggtatagatactgaacgtgtacacctcacat
+8171116/1
CCCFFFFFHHHHHJJJJJJJJGHJJJJJJJJJJJJJJJIJJJJJJJJJJJ
@8171189/1
cttaactttagtgaacttgtcatcaactgagaggccaaactccttcaggc
+8171189/1
@@CFFFFFHHFHGGIIIJJIIJJJJJIJJJJIIEIIJGIGIIJJJIJGJJ
@1391492/1
gttgccttaaaacaatgtcaagagcttggattgcctcctgcggaccatta
+1391492/1
@@@FFDFFHD>HHGIIGEIGIICHDGGGGIIIIEGIIBGGH<FGFHIIE@
@5233073/1
tttgtcaccactatattcaccaaccgttaacggagtttgctgtcgaatac
+5233073/1
CCCFFFFFHHFHHJJJJJJJJJJJJIGIJJJJIHGHIIIIIIHHHGIJGG
@2473993/1
ccatatcattgagacattaacttgcg
+2473993/1
1?@DDBADFF>FDE@CFEACB<A:C8
@735316/1
attcacttactttttaccagtcccttcagttaatatgctttaactg
+735316/1
@@@DBBBD82A?>GFDFF@CII<DHI>C4CBEFF4?F>F@<?9CDD
@4058220/1
cttgactaataacctggctattataaatttcaggtggagtagaaaa
+4058220/1
CCCFFFFFGHHHHFFEFGHIJ<HIIIIIICEC@A9CA;FDAHEGA@
@166816/1
cctattaatgctttaaacattaactagttgcacttttcacatacaacaaa
+166816/1
@CC?DFFFHFBD?DHIJGGIIIIHFGIGH@EFHGIAGEHIHCFEFBDHGE
@7198865/1
tctggaatcagaagacaatggtcaatgtttttaaattacaaagtagtaat
+7198865/1
@@@DBDFEFFFHHGIH>A@<AFCHCHEAHDFGHDBE<CGG@F@D?DDFHF
@167158/1
gttttcgctagaactgctagatgttgattttgaacaatagctgctctgta
+167158/1
@@@FFFFDF=FAFE<GHCGHIICBHH4A<9:CABD<CDFC>D<;@FHDHI
@6149120/1
tcttgataaaatacaacctatcctaaataattctgatttacagtgttata
+6149120/1
@@@DFFFFGHGHHIIGIJGGHHGGIIJJEHJJJJIDDHIIGGGIIIIIEE
@7199355/1
gcggcaatatgtttggcttgctgttttgtagaagccttaccttcagctga
+7199355/1
CCCFFFFFHHHHHJJJJJJJJJJJJJJJJJJJJJJJJJJJJJJJJJJJJJ
@6738441/1
gccaactaaatgtcatggattcagcagaagtataaattaaactatggatt
+6738441/1
CCCFFFFFHGHHFHIIIIHJJIGIJJHIGIHHIJJIJJIIJJJIJGJIJJ
@6738455/1
cccgtcctttactgtatgcatgacttttataattagggacaggatcatat
+6738455/1
BC@FFFFFHHHHHJIJJJJJJJIJJJJJJJJJJJJJJIJJJJIGIIIJJJ
@1393198/1
ctctatcaggtaagacaacaatcaca
+1393198/1
?@?D7:DDFFHHF<EDEGHEFHGAGH
@7200499/1
gcaccttcaacaccacactcctcaaggtacacccctataagggcttcgat
+7200499/1
CCCFFFFFHHHHHJJJJJJJJJJJJJJHIJJJJJJJJJJJJJJJJJJJJJ
@6150189/1
ctaggatgagcatccatggaacctacaacagctgctattgaaggcttttt
+6150189/1
@@@D@DDD<CFBHEEGFBFDCBHIECB<EGHIEIII@GBFAFDGGGDGII
@2478034/1
ctctaattaagtaaaaactataaaaataataggctttttaaaataatac
+2478034/1
@<;DD>DDFDDF>BEGD::CF4CEEGH99C9A993?FCEEAHDBFH49B
@6740258/1
gttttatttacattttttgcctgaacacattggtc
+6740258/1
CCCFFFFFHHHHHJJJJJJJJJJJJJJJJJJJJ?:
@4616122/1
ctgagctttataaaatgcagtggccgacacatcaatattaagcatcatct
+4616122/1
CCCFFFFFHHHHHJJJJJJJIIJJJJJJJJJJJJJJJJJIJIJJJJJJJJ
@4616282/1
caacgttcactgtctataaaaatacaagaattcctaattggtagtattcc
+4616282/1
CC@FFBDEHFGGHJIJIIJJJIIGIJJIIJJIGIGIIGHIIDFGGGGJGE
@4616415/1
gtaggaaataagaaagcaagagaaggaagtgaggtacacagttgcagtcc
+4616415/1
CBCFFFFFHHHHHJJJJJJJJJJJJIJJJHIJJJGHIJJJJJJJJJJIJJ
@2479828/1
aatagggttgcccatcattcgctcctcgactgccccgatgttggagccta
+2479828/1
B@CFFFEDHFHHGGGHIIIIHIJJIJIJJJJJJJEHE?FHDCCGICCGIG
@735447/1
cataattcttgtagaagaccaatagggtgccc
+735447/1
CC@FFFFDFDFFDGFHF;EFF9FH@FFCAAA:
@4059112/1
gctaattttgcttggtgtttgttttctccaactccgacaaacgccatcct
+4059112/1
CCCFFFFFHGHHGJIEDFGIIFHIIJJJJJ@HHIJFEHIGGIBGHEHGII
@2955456/1
ctggctgagagtaattcgtcgcgcattctgttgtatatttatgctcactt
+2955456/1
?@1ADBDDAFDCBBHEBHGGGIGIDB@GCGGH4DBHGGIC>F4DD>8BDF
@2955688/1
gcgaaggattttccaaccatagaagctgtgtccctatggata
+2955688/1
@7@DDDD;DFDFF4CDADEFC<AFA>E@?CBFFFI<AEFFB<
@8174214/1
gtgaaatctttaggctgcagctcaaccattttatcggccaacatattact
+8174214/1
CBCFFFFFHHHHHIIJJJJJIIJJJJJJIJJJGJJJIJJJIJJCHIJJIF
@736034/1
aaaagattattgtattttcttttagaactctttcaaagagttctgcttga
+736034/1
CCCFFFFFHDH>DGGIJGIGIJJJJIGHEHGIGGIIIIFA?FFHEDBGCD
@5237282/1
gttaactttataatcaatcggcatttctttcagaccaaaatttctttgta
+5237282/1
CCCFFFFFGHHHGJJIIJIJIGGHJJIJJJIJJJJJIJJIJJJJIIIJHI
@8174335/1
gtccagccagcattctacagtatatttgagtaccacccttacagctatag
+8174335/1
?@@DDDBDHADF<?CF?@<F<<FBH<HHCA2<A:CF??CBFGGHIIC@GB
@4059831/1
gtaaatttatcgcaaggtaatgtaaaacaatatctattcaacaaaggaat
+4059831/1
@@CFFDDDHDHAHIEEG<CHHGGCIGICBGHGGHIIJFIIIJIGAGH9D@
@5237940/1
gtccttttatcataatgagatcaagtttttttcgaatcaaatgaagctgt
+5237940/1
CCCFFFFFHHHGHJJJJHIIIIJJJFHIJJJJJJIJJJJJJJJJJJJJHB
@1871520/1
gccgtgtttggtagaagcaggatgacacttaggtcgtgcatggttta
+1871520/1
?@@D=@DDHHGHD@A@FBGCGHE@CHEHGGGI9?DFFGGIGADDAG>
@8175004/1
gagaaatcttagctgacatatactaattaagatagcaacccacattgggg
+8175004/1
@?@DD;DDFFDFF:?E@C?IIHEHHIIIIF@DHH>>?9?FDFFII4?0B?
@4618164/1
gcccatcattcgctcctcgactgccccgatgttggagcctatgctatccg
+4618164/1
@C@BDDDDHHHGGJJJIEFHGHJIIIJIGGDBGHIJIJJJJJIGGIJIJE
@6150876/1
ctcagcgacttttgtccgaatctcatcagcaagaagaagtgcattaagcc
+6150876/1
CCCFFFFFHHHHHJIJJJJJJJJJJJJJJJJJJJJJJJJHIJJJJJJJJJ
@5239305/1
cttcttctatcacatcggaggcaaccaatatgttcgtctcacccatgtta
+5239305/1
@CCFFFFFHHHHGIIJJIIIJJIJIJJJGGGGCGGGGHHIGIJIJJJHHH
@6151005/1
taagaacaatgagtaagagcttgcaagaggtaacttctgtcttgaaatct
+6151005/1
C@CFFFFFHHHHHHJJJJJJJJJJJIJIJJHGIJJJJJJJIIJIJIGIJJ
@5239527/1
ttttttaataagttttttttgtgattttaatatttccatttgtttttcag
+5239527/1
@CCFFFFFHHHHHIJJJJJJJHIHIJJJIJJIJJJIIIIJJIHIJJJJJI
@5240091/1
tggacattatattgataagtgtatttatacctctctttctggtgttcatg
+5240091/1
BCCFFFFFHHHHHJJJJJJJJJIJJJJJJJJJJJJJJJJJJJHIIJJJJI
@5240178/1
ggctttttaaaataatacagacaattatgaagttctagtgcttgtttttc
+5240178/1
@CCFFFFFGHHHHJJIJJJJJJJIJIIJJIJJHJJJIHFGHIJHGIJJJI
@6742432/1
cctttaaactcactcgtattgtcattcagccgagtaaaccaaaacaggat
+6742432/1
BCCFFFFFHHHHHJJJGHIGJGIJJJJJJJJJJJFFHJJJJJJJJIJJJJ
@6742784/1
gtaccactataaatgtaatcggtggcgtgtaatcactgctgaggcttgaa
+6742784/1
CCCFFFFFHGGHHJJIJJJJIJHIJJJHHHGIJJJJJJJJJIJJIIJIIJ
@2957995/1
ggctattttagcatggaatgtaatctccaagttgtgaatcaatttcagga
+2957995/1
CCCFFFDFFDHFHGIDHGGIEGHECBHGGCHIHIE1CBE>GIH<BB<F<F
@5619348/1
atcacgtcgtctttttttaccaaaccggtattttccccttggcaacaaac
+5619348/1
@@@FFFFFHHDHGIJIIJIIGIGHJJIJGHHJIJJJJJIJJIIEGIIGHH
@5241468/1
tgtaggccgcacatgtttgtgcttctgaagaggacatccccgtaccataa
+5241468/1
@@CFFFBFHHHHHJJHIJJBHIGIIIEEGIIIIGGIHIJJIJDGGHIIIJ
@8175362/1
cggggacacttatcaggttgtatactgatttcataatgatgtacgaaacc
+8175362/1
CCCFFFFFHHHHHJJJJGIJIJJJJJJIJJJJJJIJJJIJJJJJJJJJJJ
@1394874/1
ctcgatacaaaataattctatgaggcttgtagccacc
+1394874/1
@@@D=DDDHFDDH<4CFHGG@HCAGGE9E;?FGI3C?
@2482662/1
atgcataattcttgtagaagaccaataggg
+2482662/1
@@CDFFFFDFHHGGFDEBCFFDH3<A?C@B
@1875200/1
cttggcaacaaacagttgttttttcctgatatagctctaacttcaattaa
+1875200/1
@@CDDEFFHADHFGHFGHEHG9FHGCGHIEHI<DDHHJIAFCGG4BG94B
@7202299/1
gtctaagattgctttcgctgcggcatgctttgcttctttcttagatctac
+7202299/1
@CCFDFFFHHHHHJJJIIJJIJJJJJJJJJJJJJJIJJJIIJIJJJJIJI
@7202553/1
ggttcaagatcattttaaactgtccttctgacacaccatctctgtaaaag
+7202553/1
@CBFFFFFHHHHHJIJJJJJJIJIJJIJJJIIJJJJIIIJIJJIIIIJJI
@6745044/1
ctccagcaggtgggtgagtaacatcagctccgagaaatattacaggttcg
+6745044/1
CCCFFFFFHHFHHJEGIJHIJJJJJJJJJJJJIJIJJJJJJJJJJIDGII
@3569244/1
tggaacaattctatcacctttgaagttgaataagttattattcttctagg
+3569244/1
@@@DDBB3CHHF?H<FGG>FHE<D>ADA9AE<HB<??FHGHEB@FGG9BF
@7203661/1
cccagccacaatgttacaaacctctagaggtagatatgtgtgcttgtgct
+7203661/1
CCCFFFFFHHHHHJJJJJIIJJJJJJJIJJEHHIIJJJIIIBHIJJIJJI
@7203714/1
gagccacatcaatgttaaggaatggtttccaaccaataattgcagactgg
+7203714/1
CCCFFFFFHHHHHJJJJJJJJJJJJHHIJJJJJJJJJJJJJJJJJJJJJJ
@2485177/1
ctacacaaagggccatcattcatttctcctggatcattataccacaattc
+2485177/1
B@@FDFFDHFHGGJJJIFIIJGIIIIGIJJIIEGG@FHGIGIJJJGDA?B
@170627/1
gtcactattaaagttgatttgtcttatagacttgacaattttttcttttc
+170627/1
@@@DFF?DFDFHAGEGGBG@CEE>F:CBFGHDBCCH@CAGGHIJGGHEIA
@170813/1
cttgactatgtttgatgacatatca
+170813/1
@@CFFADDA>F?AFHI9BHIIIE<C
@6747052/1
ggattttctaaagctttgaattcataagttggttgttttttaagtg
+6747052/1
@@@FFFFFHDFHHHGIJJJ<BFHHIIFHFHHHEGHFH@FFGIJGIG
@738734/1
caatagggttgcccatcattcgctcctcgactgccccgatgttggagcct
+738734/1
@@@DDFF>2ACFDDBEHGHIIIIGIBHEIIIGG<GHHGHHJJJ4CCGH7@
@6154336/1
gcctcttttaccattgtacgagtttgagcatcattcattttcttcattct
+6154336/1
CCCFFFFFHHHHHJJJJJJJJJHIJJJJJJJJJJJJJJJJJJJJJJJJJJ
@1876802/1
caccacaaatccacttggaaaactg
+1876802/1
@@@DABDDF?F<CGADBA>H@@CG@
@4620976/1
ggtatatataagattacaattcttaacattttttctttaaacaaagaaca
+4620976/1
BCBFFFFFHHHGHJJJJIJJJJJJJJJJJJJJJJJJJJIJJJJJJJJJJJ
@5620817/1
gtcattccaatcttgatgcatgatgaaatcatgaagtctaggaaagaaac
+5620817/1
CCCFFFFFHHHHHJJJJJJJJJJJJJJJJJJJJIJJJIJJJIJJIJJJJJ
@172387/1
ggcgttttggtgggcatggcctgcagctc
+172387/1
??@FADDF?FAF;:;?3AAACF=BDHGG@
@172548/1
cctctgtcgaacagcttccacagcttgtctgtaatt
+172548/1
?@@DA3=?C?FFAC?EF<F4AAE=BH3?EDHG>FD?
@2958551/1
gccattttaatttattatttaatgctaaaataaaataaaactattaataa
+2958551/1
@@@FFFFFDHHGHGFGIJIJICBFGIJEIJJJF9FHDGHGJGEI@FHBFH
@6750533/1
tccttaatcatacaataattagcttaatattagaaatcttaataaatagg
+6750533/1
CCCFFFFFHHHHHJJJJJJJJJIJJJJJJJJJJIJJJJJJJIIJJJJJJI
@6750810/1
gggttgtttccctagactgtggttgagacacttgctggggaggtggacct
+6750810/1
C@@FFFFFHHHFHJJJGIGECGHIIHIJIIIJIIJJJIIJIGG?FHGGII
@1396709/1
gcttgatactccctgggtttaaaatcttcaataacattactcatttctga
+1396709/1
CCCFFFDDGDHFDIIIIHEIIGJJGCGCFIIIIJG9DDHGD:BBGCG@F4
@6751980/1
ctccaaacaatcttttcagcacttatccaatgagcaacgacttcactcgt
+6751980/1
CCCFFFFFHHHHHJJJJJJJJJJJJJJJJJJJJJJJJJJJJJJJJJJJJI
@2959966/1
gtcgacaattgtaccaagctctggcattttcctgtgactg
+2959966/1
@@@DDFDDFHDDFIGIGFGEHDEGBBHBGHEHGEAGAGBA
@2960330/1
gctcaaccattttatcggccaacatattactgacctc
+2960330/1
@@@DDDDFHFDAFIGJIJIBG;EE;EFEEGEFIGH<D
@5245139/1
accttcaacaccacactcctcaaggtacacccctataagggcttcgatag
+5245139/1
CCCFFFFFHHHHHJJJJJJJJIJJJHIJJJIIJJIIIJJIJJJJJIHIIJ
@5245408/1
ctggggtgtatgtcattgagggcaagtgcctcattacaacatccagggcc
+5245408/1
@@@FFDDFDFHFHGGGBHCHDEHIHGHE@BDFGGIFIFIGHIIIEHDDII
@6754420/1
ccgcagattaaaatttttaagtacgactaagtgagcacactaaatcacca
+6754420/1
CCCFFFFFHGHHHJJJJJJJJIJJJJJJIJJJJIJJJJJJJJJJJJJJJJ
@1879404/1
gttataagcaaaatattttaaatgacaattactgtcatat
+1879404/1
@?@DD?4;DD;BFAGEHGCEG4AF>HGE@@HHEC?CBEG9
@173852/1
gctccctccacctgaactagttcatatttcggagtcgtccctcttctg
+173852/1
?@??;DDDD?C?B9CEB>EGFEIGIG<?CHEEC:?G>?B7F>F@FHHD
@1879870/1
cttcattttcggtttcgtaggcaggtgga
+1879870/1
@?@DDD4BDBDDF6@CB<C;EAE;C;<8:
@7208752/1
ccaacatattactgacctcaaccgtacttctagcattagaagtttcttct
+7208752/1
@@@FDDFFHHFDHBHHBGEGIGGGFFHIIIIIIGGHIIIIIGBGHDHIIE
@2961996/1
gtagaggtgcaggctggccatgttgaatagcttgctgtgg
+2961996/1
@@@FFFD?CFFFDGHIB?F>BFC<FHIJIE@4?CFCCB@3
@1881269/1
cattgcttgaggtctggtaattggagcggctt
+1881269/1
@@@DDADEA3C8?<CGBE>EEA@HHGE6C?86
@7209953/1
gctgaggctgctgtggtctctgctgttgctgaggctgttgtggtctctgc
+7209953/1
CCCFFFFFHHFHGGIIGIJJJJJJJJJIIJJIGHIJIFGIIEIGI@GIGG
@6755806/1
agaatgatgaaaaaagaaatagaacaatttagtaccaaagttccgaaatc
+6755806/1
@BBFFFEFHHHHHJJJJJJJJJJJJJIJJJJJHIJJJJJIHIJJJIIJJI
@6157318/1
cgatagttcttcattagtaccatatctctgcattgatttgttagagctat
+6157318/1
CCCFFFBDFFHHHJJJIIHHJJJJJJIJIHIGECHJJJJIFHIIJJJJJI
@2491063/1
gtcgacaattgtaccaagctctggcattttcctgtgactgatttttcttc
+2491063/1
@@@FFFDDFHG?BHGGI9CEC9B@FF@GEABHG>?DFFEDEGG9BGABGG
@5250115/1
cttggcagtaacaagattttcacatggctgcccctttattatccctttca
+5250115/1
?@@DFFFDHHGHHIFAHGIIHECHGEEEG1?EFHG@FGGIBBD@DDFGHI
@5623075/1
gtttcatccgcaattttctggcggagctcttcagcatttagcagcatcgt
+5623075/1
@?@DDDFFGHHDDHIIIIIIJGGEGHBEGHJJJFEHCDFHIJFI@FHHIJ
@6757394/1
atgaaacaaaatgtaatctctgttcttttttgaaacgaaatagtttttta
+6757394/1
@@@DFFFFHFHDHEGIHIIJJJHIJIGIJIIGHGGJF>GGICH?FGHGHH
@2491547/1
ccagtccacttggtttatgccattgtcatcttttttcgtaggcacaataa
+2491547/1
@@@FDDDEAFDHFAE@FGIIJGIIIGGGIHAHG@D@GFBBGCFCBBDG@@
@2963782/1
gctccaattgcattccctttcacactagggacatgaggtgaaattattgg
+2963782/1
@@CFFD>DHH?HHGHI@D4?EHIIIIC933AG7EGEGIBF?@FBAFGHG9
@5251116/1
gaaatctttaggctgcagctcaaccattttatcggccaacatattactga
+5251116/1
CCCFFFFFHHHHHJJJJJJJJJJJJJJJJJJJJJJJJJJJJJJJJJJJJJ
@5251281/1
ctctgctgttgctgttgttgctgaggctgctgtggtctctgctgttgttg
+5251281/1
CCCFFFFFHHHHHJHIJJJJJJJJJJJJJJIJIJJCFHIJJIJJJJJJJI
@1881693/1
cctgcggaccattagttgaagtcccagccctcagataatcccatatcatt
+1881693/1
CCCFFFFFHGAFHIGHCAHIIHGHCE>GEGIGGGEHGGAG@FGIB@GEDG
@3574256/1
ctctaattaagtaaaaactataaaataataggctttttaaaataatacag
+3574256/1
@B@FFFFFGBFFHGGGEHIJGJJGHIIIJJJIIJI9FHGHIDIHG?DH@A
@4064563/1
ctagctttcttaaatctggttctctaatcatctgattagtagtaacgatt
+4064563/1
CC@FFFFFHGHHHIIIJIIIGHIJJI>>HIJJIJJGGGIHIIIIEHIEGG
@1882992/1
tcctgccactcatcataatgaacaatatcttcttttggattagtagaaaa
+1882992/1
CCCFFFDBFH?FFGEGHCHIIGCCDHIEIG9FH4CGGGFFCHHD4:?BGC
@7212128/1
ggagtattcttggaaacaattttataattattggatatattcatgccaca
+7212128/1
?@@D=BDDHHHHHIIIIII9FIGIIIIIIIIIIIIIIIIIIIIIIIIIII
@5254078/1
ggccacttctttgaactaagtacagcgaaattcttattcgattgaagtaa
+5254078/1
@7<DDDDD?CDFAF<EEGIEBIHC@GBGAFCCD9@FGFFIC?BG9FEFE?
@1397952/1
ggcactgttttcaccggaggaatttgt
+1397952/1
?@?=BB?DHF;CCEEC11@FAC?E11?
@3575251/1
cctcgaggcatagttatttggaagtgatttgcacgaagcac
+3575251/1
@@@DDDD@H?FHFG<FHII4CC4FAEFHEIIH>?CG@70?9
@7713838/1
gtgatttgcacgaagcactataggtcga
+7713838/1
CCCFFDDDFHDDFIIGGHEIIIJHCHIE
@1398254/1
tgcctaacaggaggtgcactggttacagg
+1398254/1
CCCFFFFFDHAFAI7FGEHIGEHGICEGH
@1884947/1
gtaatagctcgtgccattgcgccaggtgtccggtcttcact
+1884947/1
@@@D??D?BH6@BHGH<EECE8CE@39CFHGHIIBGIG@D<
@1398581/1
ctttgatggaatttcataaacaactttcaaatccttaatatacgcaacaa
+1398581/1
@@CDFFFABBFHHJI<F>FIIDGFHIGHGGHGG@BFDHBCHBGGHHGEEH
@7714307/1
tgctgttgttgctgctgctgctgttgttgttgttgaccccatggttgtcg
+7714307/1
CCCFFFFFHHHHHJJJJJJJJJJJJJHIIIIJIJJJJJJJIJJJGHIHIJ
@4625767/1
ctaacgttatcaggttttgggtagttgggtaatattttgataacgtggat
+4625767/1
CCCFFFDFHHHGHJAGGGIJIFHHDHGIGFHHIJJJJJIJGHIIIDGGIH
@5255529/1
atagctgtcaactcatgttgcaaaacatgtaaaaattgaccttctgaaac
+5255529/1
;@BFFFFFHHHHHJJJJIJJJJJJJJJJJIIIJJJJJJJJJJJJJJJJJJ
@5255808/1
ggagaattatcaaagagaattattgaattcaatatagcaaacatttcttc
+5255808/1
CCCFFFFFHHHHHJJJJJJJJJJJJJJJJJJJJJJJJJJJJJJJJJJJJJ
@5256349/1
gtatatataagattacaattcttaacattttttctttaaacaaagaacat
+5256349/1
CBCFFFFFHHHHHJJJJJJJJJJJJJJJJJJJJJJJJJJJJJJJJJJJJJ
@4065624/1
ggccctcttcattttcggtttcgtaggcaggtggaggccatcg
+4065624/1
@@@FFFFFFFHDDIIIIBEHJIIGGBHHID>?:BE96??F>3/
@5257463/1
tggtagaagaactgctgtaataacgaatttttttcttgttattttcttga
+5257463/1
BBCDFFFFHHHHHJJJJIJJJJJJJJJJJJJJJJJJJJJJIJJIJJJJJI
@6161275/1
acaataattagcttaatattagaaatcttaataaataggacgaccaacac
+6161275/1
CCCFFFFFHHHHHJJJJJJJJJJJJJJJJJJJIJJJJJJJJJJJJJJJJJ
@5259038/1
gtcattatgggcttctattagttcatctatattttttaaggaagtaagtg
+5259038/1
@@@FFFFDHFFHHIJJGIIAEIHIJJJJIJJJJJJGIIJJIIJIFDHGBF
@5259422/1
cctctacatcttcagcttcttcaccaactaagtagtactcttcactgatg
+5259422/1
CCCFFFFFHHHHHJJJJJJJJJJJJJJJJJJJJJJJJJJJJJJJJJJJJJ
@745487/1
ggcaactcaggataactatagaggttcttctttccatcaaaggcaggaaa
+745487/1
B@@FFDDFHHFGHIIJJJJ@CHHJFFHEIJJ@GIIIIGIJJIIIEG:GGH
@745668/1
gtacaacattttacatgcagttagtgcaact
+745668/1
@@@FAA8BF>DF<C@B4AE<3AF@CEF@<<;
@4628650/1
ggtattatcacaatcatctttattaactaattggttttcaactgactctg
+4628650/1
BC@DFFFFHHHGHJJJJJJJJJJJJJJJJJJJJJIIJJJJJJJJJJJJJJ
@1886020/1
gtttcatccgcaattttctggcggagc
+1886020/1
@@@FFFDFHHGGDIIIIJGA@FEHHG@
@7218525/1
cacacctttgtcaccactatattcaccaaccgttaacggagtttgctgtc
+7218525/1
CCCFFFFFHHHHHIGJJJJJJJJJJJJJJJJJJJJJJJIJJHIJJJJJJJ
@7218613/1
ggtgcgttaacttttggtggctttattatattactcctaattgaagagcc
+7218613/1
BCBFFFFFHHHGHJJJJFGHJJJJJJJJJJJJJJJJJJJJJJJJJJJJJJ
@3577150/1
cttgaacaaatttacctaaagcaacaacacaattgt
+3577150/1
@@@D=DDAACFFBA?GBA3<?C@EBFGC;EEAE<3C
@6162263/1
cagggatatctttcagttcttcaacaaaattatcttcatatatttcagta
+6162263/1
CCCFFFFFHHHHHJIJHIJJJJJJJJJJIJJIJJJJJIJJJJJJJJJJIJ
@5260643/1
gccaggtgaaagatgccggaagtatttgtggagtccatatttaactgcta
+5260643/1
@CCFFFDDHHHFHJJJIJJJIJEGIIJGEFGGIFHIGGIIJJJHGGHGIJ
@7218935/1
gtcgaatactgttcttaggaatatttccaatgaattcctctatttcattg
+7218935/1
CCCFFFFFHHHHHIIJJJJJJJJJJJJJJJJJJIJJHIJJJJJJJJJJJI
@4629095/1
gcatgttcttgcctttgttgctgctgtggtggttcttgcctttgcagctg
+4629095/1
@<@DD?DEFFFHFIIIBHEGIDEDEHF@AD;E8:??F@H;FDHG@F????
@7219311/1
ctgaggagcatgttcttgcctttgttgctgctgtggtggttcttgccttt
+7219311/1
CCCFFFFFHHHHHJJJJJJJJJJJJJJJJJJJJIIJDGIGHJJJJJJJJJ
@7219398/1
ggctgctgtggtctctgctgttgctgttgttgctgaggctgctgtggtct
+7219398/1
CCCFFFFFHHHHHJJJJJJJJJJJJJJJJJJJIIJJJJJJJJJJFGIFGE
@1887516/1
taatgcctccaagcttaacattgattttaaggcaaagattgg
+1887516/1
@@@FDAEFHGHGHJIJJIJJJIGECEGGCEGHC>@?FDFHGC
@7220063/1
gttgttgccactgctgctgctgcggctgttgttgcctctgctgctgctgc
+7220063/1
CCCFFFFFHHHHHJJJJJJJJJJJJJJJIJJJJJJJJJJJJIJJJJJJJI
@7715814/1
ctagctttcttaaatctggttctctaatcatctgattagtagtaacgatt
+7715814/1
CCCFFFFFHHHHHJJJJJJJJJJJJJJJJJJJJJJJJJJIIJIJJJJJJJ
@4629653/1
gcagggaattctaagagggtacacaattcaggcactaatgtctcttcaaa
+4629653/1
?@@DDDB?FHHHGIIGGGHFGHGIIAFFFAHHIEDHIGG@GHGICHIGDH
@1888081/1
cctgctttagggtttcttccgctaatttaaaaattg
+1888081/1
<@@DDD?D?FDFD;EA9GB<F>FHI>GIG:?DC;DC
@7220651/1
ctgtttagaacgaagatgactgagttttccttcatgtatattttcatgag
+7220651/1
CCCDFFFFGHHGHIJIIIJIJJJI<CHGFHCHIGGJJIHIJJJFIGIGGI
@7221120/1
tccttctagtgcttcttccaaagcaaataatgaaacttgtgccatccatt
+7221120/1
CCCFFFFFHHHHHJJJJGIJJJJJIJJJJJJJIIIJJJJHJJJJJJJJJJ
@1889135/1
agaagaaataatatctcagcaccaattttatgatttctcttctcttggtg
+1889135/1
CCCFFFDFHHGHGEGIJJJGIIJFIJ<@FI>HE<EGFIEEG4CFHIEC:B
@7716464/1
ccttacagctatagatcttaattatatattaaaaatagcacatgataatt
+7716464/1
CCCFFFFFHHHHHJJJJJJJJJJJJJJJJJJJJJJJJJJJJJJJIJJJJJ
@1401020/1
gtaattaatataataactacttctttggacagaaaggt
+1401020/1
@@@FFFFFHFHHBDB<GIIGGCGG>H9E3A@FHDGIGC
@2967544/1
ccataaccaagatcaattactctaccaggtggaggt
+2967544/1
@@@FDFDDBDDD>EEGGHIHFGGGIHFHH9<??E8:
@1401335/1
ctttgcttctttcttagatctaccagtgcccatggc
+1401335/1
CCCFFFFFHGHHHJIGIJJIJEGGGIHHIJJIGGIG
@1889997/1
gcatggtttaagaaagaccaaaggtttctgttgagct
+1889997/1
@<<DBD:4CDA<?EE9:<F@FFGH<4CCHCGHE<E3:
@4630861/1
gtctaagcctaatgttttcgctagaactgctagatgttgattttgaacaa
+4630861/1
CCCFFFFFHHHHHJJJJJJJJJJJJJJJJJJJJJJJJJJJJJJJJJJJJJ
@8183824/1
gatgggagatttcggaactttggtactaaattgttctatttcttttttca
+8183824/1
@BBFFFFFHHHHDIIGIJJJJJJHGIJIJIIJIFHIJIJJJJJJJJJJJI
@8183891/1
ctctgctgttgttgttgttgctgaggctgctgtggtctctgctgttgctg
+8183891/1
@@@FFFFFAHHHHJJJIGHIIJIIIJIJJIJJJJIGHIJIJJIIIIIJIG
@5261658/1
gctgactttagtacatcgcctggagacatgactacacaaccatttggtat
+5261658/1
CCCFFFFFHHHHHJJJIJJJJJJJJJJIJIJJJJJJJJJJJJJJJJIBGH
@7223144/1
acgatgttgctgaactctaacagtagcagcatatcgactaggatgagcat
+7223144/1
CCCFFFFFHHHGHJJJJJJJJJJHJIJJJJJJJJJJJJJJJJJJJIJJJJ
@3578088/1
atcagaataaccgctacagttgtgttttccacaaataa
+3578088/1
@@@BDFFFDHHHGGGBGBGHIJJGAGH@1?CG@??FH4
@7224105/1
ttcatgccacattccattccatgatttattaaacccgatgctagctttct
+7224105/1
CCCFFFFFHGHHHJJJIJJJJJJJJJJJJJJJJJJJJJJJJJJJJJJJJJ
@4632074/1
gcagattcaactgtcacttttggtcctgttggtccattaatataaaatgg
+4632074/1
@CCFFFFFHHHHHIIIJJJJJIJJHJIIJJJJGIIJJJJJJJJJJIHIII
@7224417/1
gcaatttgcaattcttttataataatattgccggcttttggttgttccag
+7224417/1
CCCFFFFFHHHHHJJJJJJJJJJJJJJJJJJJJJJJJJJJJIJJJJJJJJ
@3578433/1
caacagccgcagcagcagcagtggcaacaa
+3578433/1
@@@BD:DDFFHH<F3EGA;8?F@9FC>?D3
@5627806/1
aaatattgataaactagtttcttcttcatcagggaaattagttattccac
+5627806/1
CCCFFFFFHHHHHJIJJCJJJIJJJJJJIJJJIJGIIJJJJHGGIGIJHI
@180751/1
gtctgctgggttgctggtcactgggttgttgcctaacaggaggtgcactg
+180751/1
@@@FFFDFHHA?DFGGJ>HHEGI<A<?D1CF4?@DFGHIDDHEDEG3B9C
@4632840/1
gttcttcttcttttttccacgtgaaatctttaggctgcagctcaaccatt
+4632840/1
CBCFFFFFHHHHHJJJJJJJJHJJJJJJJJJJIJJJJJJJJJJJJJJJJJ
@7225639/1
tgctggggctgttgttgccactgctgctgctgcggctgttgttgcctctg
+7225639/1
CCCFFFFFHHHHHJJJJJJJJJJJJJJJJJJJJJJJJJGIIIJIIJIIJF
@1401932/1
gttgggtaatattttgataacgtggatg
+1401932/1
@?@FFF?DFHGHHICHHJGGGGGCCAFH
@7226167/1
gtcgaagcaatggtgaaataggttctgaaagacttgtaaagtttactact
+7226167/1
@@CFFFFFHHHHHEFEFFFHHIHIJJIHHGJJJJJJJJJJJDGHIGIIJJ
@4633302/1
attcttcaatggttgctgctaaatcttcaagtacatagtacataacttta
+4633302/1
?@@DDFADDHHHHIGGGCHIGAGHEHHIDHIBCFHCGECBCGIIIGGIII
@7717867/1
gtcacaactaacaatgggccacaactcatattgatcgtcaaatgaaacat
+7717867/1
CBCFFFFFHHHHHJJJJJJJJJJJJJJJJJJJJJJJJIJJJJJJJJJJJJ
@6764398/1
gatcatttcttcattttcagctctggctattttagcatggaatgtgatct
+6764398/1
C@CFFFFFGFHHHJJJJJJIIJIJGIIJJJJIJJJJJJGGGIJJJJJJJI
@3579853/1
atagtttccaaacgctccagattgatgccatcgt
+3579853/1
??@=ADFEB4CBCA@EFGEBFBHIJIEIIBGA?:
@2499494/1
ttcatgccacattccattccatgatttattaaacccgatgctagctttct
+2499494/1
@@?DFDFFBHDF8FFGBGC9FII3<C?EEBEFFHCGIB:C=DGE>FCBG<
@4633736/1
gttctgtatttcctgtgatcttgtctaagattgctttcgctgcggcatgc
+4633736/1
CCCFFFFFHHHHHJJJJJJJJJJJJJJJJJJJJJJJJJJJJJJJJJJJJJ
@2499917/1
cgaacagcttccacagcttgtctgtaattgcg
+2499917/1
@@@DDDDDFBFB:E?2<A?;:A<<CE@FF4C@
@5264326/1
cgtgtccaaaataatttttcttttttaataatatcttctggattcatatg
+5264326/1
BCBFFFFFHHHHHJJJJJJJJJJJJJJJJJJJJJJJJJJJJJJJJJJJJJ
@2968752/1
agcctcttgttttgcttcttttttttgacctacccttgccgacagcaata
+2968752/1
CCCFFFFFH<DFH9FHEHECICHBEHF7FD<9DGHIBEF36;/@4=EEHH
@2968785/1
attgacagcatgatgacattcatctataactaatagattgacacgagaca
+2968785/1
@<@D?DADHDHGFIFGGGII<IDGFHHIIIIGEH4C:??F<DHGEGG0DG
@8184870/1
ctctgttcttttttgaaacgaaatagttttttacaatactgctgtaatgt
+8184870/1
CCCFFFFFHHHHHJJJJJJJJJJJJJIIJJJJJJIJJIJJJJJJIJJJJI
@5264909/1
gggctatgtgcacgcttatcctcaaaaagatgtcttgtaattaggtaatc
+5264909/1
CCCFFFFFFHHHGJJJJJJJJJJJJJJJJJJJIIJJJIIIJJJJJHHIJJ
@4069780/1
cgacactttttagtaccgggcttactaagggag
+4069780/1
@@@BDDFFBD>FHGDG@G>FGB3?GG4DCD300
@5629131/1
tttaaaatcttcaataacattactcatttctgataggttctgcaatttcc
+5629131/1
@@@DDFD;DDFHHIIGEIGIGHHIIGIIGEGGGII@;:?EGHCGGIIIAH
@1896837/1
ctcagataatcccatatcatggagacattaacttgcg
+1896837/1
@C@ADEDDHHDAFCGEAED@IIGI<G>D9HEHGC<F<
@6766019/1
ctgataaattagaatcatcccatagcaaatgatatttggtaggacgtgct
+6766019/1
CCCFFFFFHHGHHIJJJJJJJJJJJJJJJJJIJJJJJJJJIIIJJJJIJJ
@2969099/1
ctgtcatctaataattctttagcctctaaaccttcatctttatcagtaat
+2969099/1
@@@DDFDDHHHHG>FHHCHGICHHIJJG@FHIGE3?ECHIIIIIIEB@FG
@4069949/1
gtcgtctttctttcaacaaacacaagagctaaattatcctttttg
+4069949/1
B@@DDDDDHHDDHIJCHIIIGCGHGGGIJID<>GGGIIHGIJIII
@6164944/1
ctataccaccatcaaggaaaagtgcacccatcaaagcctcaaaacagtta
+6164944/1
CCCFFFFFHHHHHJJIJJJGHHEHHGIIJJJJIIJIIJJJJJJJIIJJJJ
@1897230/1
gggaatcctttgtgagccacatcaatgttaaggaatggtttccaaccaat
+1897230/1
CCCFF<DDFHHHFGEHEHJIIJJEHHHH>FE4ACFGEECBGC@DAGEEG>
@7229509/1
cgttgatctggtctggagctggatgagtgacatcagcgccaacaacaatg
+7229509/1
@B@FFFFFHHGHHJJJIJJJJJJIJIJFHHJJJJJJIIGJJIJJIJJIJI
@2500830/1
catgaattgctccctccacctgaactagttcatatttcggagtcgtccct
+2500830/1
CCCFFFFFHHGHHJJJJICFGHGGJJJJEGIIIIIIJIJJ7G?DDH=;@F
@6767284/1
attcattttcttcattgtaacttggcccgcaacaattgtacacaactcca
+6767284/1
CCCFFFFFHHHHHJJJJJJJJJJJJJJJJJJJJJJJJJHIJJJJJJJJJJ
@5266381/1
ctccacctttctttccttttttgcccattattgtgtactatcttcaa
+5266381/1
CCCFFFFFHHHHHJJJJJJJJJJJJJJJJJJJJIIIJJJJJJJJJJJ
@5266660/1
ctcagataatcccatatcattgagacattaacttgcgtagcatactttat
+5266660/1
CCCFFFFFHHHHHJJJJJJJJJJJJJJJJJJJJJJJJIJJJJJJJJJJJJ
@749516/1
ctcatcttgtaatttagcacattcatctttgctgaggtttgtatctgttg
+749516/1
@@@ADFFDF4DFF@FE??FIIIGII<FAHIDAGIGHB;EBDH4<FH99D>
@750036/1
ctcaaactcaagctgtcgcttcaattcatccacttctccctgcagttcat
+750036/1
CCCFFFFFHHHHHIJ@GHGGHIHIGHIGIIBGIICHIGIGGGG>GHGGGH
@8186865/1
ctttgcagcagcaagtttcgcttgttttttacttgttcctgtgccataac
+8186865/1
CCCFFFFFHHHHGIJIIJJIIJJIIJJJJJJJJJIGIJJJJJIJJJJJJJ
@8186874/1
gcatgatgacattcatctataactaatagattgacacgagacaacgtgat
+8186874/1
CCCFFFFFHHHHHJJJJJJJJJJJJJJJJJJJJJJJJJJJJJJJJJHHHI
@7719869/1
gccctcttcattttcggtttcgtaggcaggtggaggccatcgcctggtca
+7719869/1
CCCFFFFFHHHHHJJJJHIJJJIJJJJJJJDHIJJJJJJJJJJJJJJFHH
@7232326/1
ccttcttctttttttctagtttcctcctcatcaagagcacggcgatactg
+7232326/1
CCCFFFFFHHHHHJJJJJJHIJJJJJJJJJJJJJJJJJJJJJJJJJJHHH
@8187707/1
gaatcatgtgattttttttcctttcaagaatatactcccgtgtgatatga
+8187707/1
C@CFFFFFHHDHHIJIJIJFFHIIIIJJJIJJJJIJJJJIFE?FGIGIGE
@751120/1
gttaaattttttcagaatcatgtgattttttttcctttcaagaatatact
+751120/1
@@BFFEDFHHHFHGIIIJJIJJFHIJJJJFJIIBGGIJFHGHAEHIIECC
@2971838/1
gcggagctcttcagcatttagcagcatcgtgatacgatgtaatat
+2971838/1
@CCFDD?DFFGGAHEHDAHH@:FEGE@<F@BFEICGHGGGHIG9D
@7720215/1
ctattattggcattccagcatcattactaattttttgcaattgttgagtg
+7720215/1
CCCFFFFFHHHHHJJJJJJJJJJJJJJJJJJJJJJJJJIJJJJJJJJJHJ
@5270427/1
tctacctgatctggaccagtggcgtatttacagaagcaaggttggcctat
+5270427/1
CCCFFFFFHGHHHJJJJJJHIJJJHJJJJJJJJJJJJJJJJJJJJJJJJJ
@4636833/1
gcttccaggaaaaccagattttggattgaggtgataacatatttcggcaa
+4636833/1
@CCFFFD<FDDFADAHGBHHGHG:CBFHFGHBFHIIIGGHEHIIGIIIII
@2501928/1
gctggtgtagaattacagaataactcatgaatgctttctaatgtttcttc
+2501928/1
@@@BDBDDHGHGHIHIIJICHH>GH@H9EHGIHJEIIJJEGCED?4DABD
@4636931/1
gtctctgttaggatagcttccttaacatcagtaatcaaatcatcagtttc
+4636931/1
@@@FDFFFGHGGAGGGIJGIIIIIIJGEHGJJJIJJJIIJIJIJIJHDGH
@6768407/1
cttgcattaaatcacatcacattaccacatttctcaaattcagtcttgaa
+6768407/1
CCCFDFDEHHFDHIEHGIJJIJGGIAFIEGHIIIDHGIJJJIICDHIIIG
@6166360/1
ctctatttcattgtgcattaatctatagaaaattttccaaacagtattta
+6166360/1
@@@DDDDDFDFB42<@F?<E<IHEIAHHEFI;9CHI4?CE@@D>GFIEGF
@5630542/1
tcggcttctgcttccgttccaccctttctgctgcgatctttgccatagca
+5630542/1
CCCFFFFFHHHHHJJJJJJJJJJJJJJJJJJJJJJJJJJJJJJJJJHGHI
@2503482/1
ctgggtttaaaatcttcaataacattactcatttctgataggttctgca
+2503482/1
@@@DDDB??ACD:CCFHHIGEHEH@ACH>BCHHIFGEEDC4?:C??D<?
@184063/1
ctttactaaaaggctacacaaacaatcacctgaatccttagaattcaaaa
+184063/1
@@@FFFDFHDFFHJJJJJIEHBDHIJBEHIIEGHHGGJGFCHIIGGEGGH
@5631015/1
ccagagactcgtccaatcagattgaaaaaaacaagttgtataacacaatt
+5631015/1
CC@FFFFFHHHFFHHGHGHGECFDCHHIIGEGHGIBBBFDBBGHGEGIIG
@1898467/1
agtcatcaggaataaagtcattaaccttcacaatttttccgaggtt
+1898467/1
?::?BBDDHBCFHIGHB?FIII<FHI<FHG39AB:C@FHB8@D@@?
@2504203/1
tttgaattgaaatcacctgctccaggtaatg
+2504203/1
@@@F=BEF<FDH?GGAGHDHE9EFH><FE4E
@2504568/1
caaatctcttaatgatatcagtcagcttacaagccttagtaagcataaat
+2504568/1
?;?DDFFFHHHGHBEEIJFHHIGDGHIGEHIIGECHBFGCFHGGGGIIHI
@1899154/1
acattccattccatgatttattaaacccgatgctagctttcttaaatctg
+1899154/1
CCCFFFFFHDDFHIIJEIIIIEIIJGIJJJJJIJE>GHGHHIJIJJGII9
@5274060/1
attgtaggccgcacatgtttgtgcttctgaagaggacatccccgtaccat
+5274060/1
@C@FFFFFHHHHHJJJJIJJJIJJJJJJJJJJJIJJJJIJJJJJHIJJJJ
@4638785/1
gcttttgggtcgtgagaagctgcaacggctgctatagatggaacgttgat
+4638785/1
CCCFFFFFHFHHHIJJIJJJJJJJJJJJJJJJIIJJJIJJJIJJJHIIII
@1899886/1
acatttctcaaattcagtcttgaaatattatccattagcttatgtt
+1899886/1
@??DDFFFHFFHGJBHHGDHGI@CFGIFIIIIFEHCEHIGB9CGFC
@1900059/1
gcatactttatcgtaacggtcatttcttt
+1900059/1
<@@?DAAD>F8CDCD;A1C:CEHHFHEHI
@7721511/1
ggctggcctgcttgtggaaaaccaccacaaatccacttggaaaactgttt
+7721511/1
CBCFFFFFHHHGHJJJJJJJJJJJJJJJJJJJJJJJJJJJIJJJJJJIJJ
@8189213/1
gtgcttctgaagaggacatccccgtaccataacaaactgctacaggtagt
+8189213/1
@BCFFFFFHHHHFIIIIJIJHIJJHGHHGIIJJJJJJIJGGIJJJJFDHF
@752411/1
atcaacgttcactgtctataaaaatacaagaattcctaattggtagtatt
+752411/1
CCCFFDABFFDFD@AEGBEBDH@@FGGHII3CFEHIIAFFHIB?DHD@4?
@5275600/1
ctcattttcactcagaagaaataatatctcagcaccaattttatgatttc
+5275600/1
CCCFFFFFHHHHHJJJJJIJJJJJJJJJJJJJJJIJIJJJJJJJJJJJJJ
@5275754/1
gtgcttctgtaaaacgccaataattgttctttcatgatactctca
+5275754/1
@@CFFFFFHHHHGJJJIIJJJIJJJJIIJJJJJIJJJJJJJJIJJ
@5276815/1
ctgcgatctttgccatagcatagttcctgctttagggtttcttccgctaa
+5276815/1
CCCFFFFFHHHHHJJJHGHIHIJJJJJJJJJJJJJJJGHJJJJJJJJJJJ
@6770957/1
tttcggtttcgtaggcaggtggaggccatcgcctggtcatgcataattct
+6770957/1
@@@?ADDADFFFHGHG<FGAFDA;E=;CBFCAGAGCH><9DCAFHGHHG@
@7722742/1
caatgaagttcctgcaggaggtataaacaaacctatgggttttaccatca
+7722742/1
B@CFFFFFHHHHHJJJJJJJJFHJJJJJJJJJJJJJJJJGHJJJJJJJJJ
@2974734/1
gttgggattcattatccattctcccct
+2974734/1
@@@DBDD8DFHFGGIIAEHCIIIG?C;
@2506175/1
tgtatttcctgtgatcttgtctaagattgctttcgctgcggcatgctttg
+2506175/1
@C@FFDDFHGHHGIIJIJJIIGECHJJJ@C<EHHGHDHBGIIFIEHBEHI
@2506198/1
acccaatgtttctagcctttcataattcataacgtcattagcag
+2506198/1
@@@FFFDD:DFDFGGGHCGGGDC>DHCH>FGGIBHGECFABG<<
@4074031/1
cttcaattgttttaaagcacatttggctgcgg
+4074031/1
@CCFFFDFHHFHHEIGHI9HDEHICHHGI1C@
@2506693/1
gtccacttggtttatgccattgtcatcttttttcgtaggcacaataa
+2506693/1
@@CFFFFFHHDDD;CBGIHGGFEGIEGGHIFIGJEE?FHG30?@GDE
@5277873/1
caccttttggaagctttacaactcctaatcctgtttcatccgcaattttc
+5277873/1
CCCFFFFFHHHHHIJJJJJJJJJJIJJJJJJJIIIIIJJJJJJEBHJJII
@2506786/1
gagaatttttaaccatttacacaatataaatgctccttcaacaccacact
+2506786/1
@@@?BDFFDHH3CGDHGGIICHEGGGIICHHIIEDCH<FH?DHII=@@G9
@754452/1
ctttttgcagcttcttcaagagggat
+754452/1
CCCFFFDFHHCFFIIGBDAGCFGHFA
@5278551/1
cggtctttctcgataatcaagtgttggtgcattcataattcgggccttaa
+5278551/1
@CCDFFFFHHHHHJAACEIHIHHJJJJHHIIIJJJJJIIJJJJJJJJJJJ
@754667/1
gtcactattaaagttgatttgtcttatcgacttgacaattttttcttttc
+754667/1
C@BFFDDFFFHFHHIIGGBCGJFFHJJIJIIGIJIIH@HHI@GG;FEFH9
@754771/1
ccttatctcatcaaatattgataaactagtttcttcttcatcagggaaat
+754771/1
CCCFFFFFHFHFHJJJJCHJGHHIIIBHGHEH@FEHI>EHEGGEFHGIJJ
@755341/1
ggcgtttctgtaccactataaatgtaatcggtg
+755341/1
;<?D:ADDDDDDDE4C@EEEIIIC<EEAEE:1?
@7724961/1
gttgcctctgctgctgctgctgctgaggcggttgttgccactgctgttgt
+7724961/1
CCCFFFFFHHHHHJJJJJJJJJJJJJJJJJJDGGGIJJJJJJJJJJJJJH
@756302/1
gttaaaccaagaacatgtggcctatcctctggaggaattcctttaaactg
+756302/1
@@@FDFFBDFDHHFGEG>HEAGH9CGHHIJJICHI7DAEDHCBDAGBFHG
@7237038/1
gctctaactaaaaattcttttttaagtaacaaagcttcagtaaataacaa
+7237038/1
CCCFFFFFHHHHHIJJJJJJJJJJJJIJJIJIJJIJJJJJIIGFIIIHJJ
@3584950/1
agctgagtaaggagttgaaggattttctaaagctttgaattcataagttg
+3584950/1
@@@FFDADHHG??E:@GEHIIIGH<FHGBHHGI<BHG@HIGIGIGEE?F9
@3584979/1
aggaaacgatggtctgtgttgttctttttctattttcttggctttg
+3584979/1
@@?DFFDB:DA1AA<C:CDHCHBHGGGI@GIG9?DECDFD3BBDGI
@5281976/1
atcattactaattttttgcaattgttgagtgaagtttctgagagcatctt
+5281976/1
::?BDDDBCBABHIAHBA@FB@@HHI>4??EBB?:?FFE>?DHIGD??DB
@1901385/1
gtttcattccgcagattaaaatttttaagtacgactaagtgagcacacta
+1901385/1
@@CFDFFFHGHFFEGEG@GEH9AFGIDGGECFHCG<GDH:?G>@FGIC@F
@6773345/1
caccagctaaagaagacttatctttaaacggcagctttcctccattagtt
+6773345/1
CCCFFFFFHHHHHJJJIGIJIJJJJJJIIIGIIIJJJJGHGIIIIJJJBH
@4640961/1
tcgtgagccaacagtaagacatggtagatgaggatactttaatctaatat
+4640961/1
@@CFFFFFGHHHGJFHFGHIJIGCCBHGI>DHFGGDGIIJGGGIIGIJIC
@4076040/1
ggatgagtgacatcagcgccaacaacaatgacaggtttttgaaaaa
+4076040/1
CCCFFFFDBFHGBHGICIEIJIIJEGIJIIFH@HHGHHEEGGEBD@
@4642346/1
attttgttgccttaatctagccacttcagccttatgcctctcaaactcaa
+4642346/1
@@<DDADFHHDHDHGH@FHIIIFI:C>H@DHEDGI>??DFFDEFHGGCGG
@6775483/1
gtcaaatccatctttgtaaataaaaaattaataacattaatatgaacaaa
+6775483/1
@@@FDEFFHFBHHGEBACEGIJGIEGEEGIJGIJGGGIJGGGIIIIGCHE
@7238520/1
ctggtgtagaattacagaataactcatgaatgctttctaatgtttcttca
+7238520/1
BCCFDFFFHHHHHJJJJIJJJJJJJJJJJJJJJJJJJJJJJJIJJJJJJI
@5282791/1
ctcttctcttggtgttcaacaaatctcttaatgatatcagtcag
+5282791/1
@@@DD;ABFB<F2<AEFFEADE>@<??FEFFHCGECE>AGD<CF
@2508686/1
tcccactataatatggtatctccactttcttctgagaggattctgattcc
+2508686/1
CCCFFFFFHHGHHJIEB@FFGIIIIGHIJIIIJJIFEGHIJIIJJGGGIJ
@2509011/1
cttcttgaagttggttcagctgtagtctgtctgcatct
+2509011/1
@@@DDABDFCDF?FEE>FGEFC<A4A4@F4F?49:<F4
@7239777/1
gtcggcagctgggaatcctttgtgagccacatcaatgttaaggaatggtt
+7239777/1
@?;DDDDADD?FDHIACFHIIE9E<CGFGEBDDHGDFHIGHHIIIG>@0/
@2509112/1
gtgaaatctttaggctgcagctcaaccattttatcggccaacatattact
+2509112/1
B@BDDFADBBHFHCCGIIEGIGIGJJ@D3CBCGGIGC?FHGEH@FCDGH@
@2509534/1
ggaggttgatgaggaggctgaggtggaattagagcaattgctcccggagg
+2509534/1
CCCFF:BDFHHFHIGIJIJJIGHCFAGGGGDCDHIIIGC?DG9B;DE<FG
@8194751/1
gtgtttttgagctcatacttaatccaatgacatggggaagtcaattgcta
+8194751/1
B@BDFFFFHHHHHJJJJJJJJJJJJJJJJJJJJJIIJJJJIJJJJJJJJJ
@4642958/1
agacatcaatattttaaataaaatatttctctttcagaaggggaaatagg
+4642958/1
??@DFDFDFDBHBDFDDGB>EGFEHHGIIIECA>EEHDEHGII@GD>@BB
@7727655/1
ccagaacttccggcataatgagtacatcatttacatcaccgtgatctaat
+7727655/1
@@CFFFFFHHHHGIIJJJJIJJHHIIJJJJJJIGIIJJJJIGHIIJIIJJ
@4643301/1
ctacaattttgttttgtttctcctccatttccaattatttcctttttctg
+4643301/1
@C@DFAEFHFHFHGCEAEGHGDHHEGEE9HHIGIHGHGDDHIGAGIIIEF
@8195758/1
gtcctcctgccactcatcataatgaacaatatcttcttttggattagtag
+8195758/1
CCCFFFFFHHHHHJJJJJJJJJJJJJJJJJJJJJJJJJJJJJJJJJJIJJ
@188432/1
gttcatagagagtaattcctttccattttcaggaagttcacgaacaaatc
+188432/1
@?@FFFFDFAAF<AGGCFHIHIIGIGCH@HCHIECGB4CFHH<DD@EB4B
@6169951/1
ctaacttgaccaacggtaaaagcaggaggttgttgcatcctttgctcttg
+6169951/1
CCCFFFFFHHGFHJIJHHIJJJJIJJGIJGHGGIIBGIJJJJJGGIJJIJ
@1905550/1
gcagttcattacctaagatatttgttatg
+1905550/1
@@@DDDDDF4FFF<<3A@HHF9IAHCBD9
@1905907/1
tcttaatggatggattttcacagcattatgacagt
+1905907/1
@@@FADDFH?B?BEHEGGIGHGBG;EHA<CHGE<?
@1906098/1
gccacattccattccatgatttattaaac
+1906098/1
@CCFFFFFHHDFDIDGEEHJIJGJCIGHH
@4644476/1
gttccacaatgagtaatttcaatttttaatccttttatttctttagtaaa
+4644476/1
CCCFFFFFHHHHHHIGJJJIIJJJJJJJJJJJJJIJIJJJIIIJJJHIJJ
@6777769/1
cctctaattaagtaaaaactataaaaataataggctttttaaaataatac
+6777769/1
@CCFFFFFHHDDCGHJIJJIJJGJIIJIJJIJIJJGGIIJJJJJJJJJIJ
@189647/1
cttgtaattaggtaatctagaactgcatcacccaagaactcaagccgctg
+189647/1
@@@DDAEAFHBH4??@GHI@HEAFBEHECFGIIGGI;FDGGCHHBC@FHG
@4077604/1
acacctttgtcaccactatattcaccaaccgttaacggagtttgctgtcg
+4077604/1
B@CDFFFFHHHHGBHGAEHCHIIEFGGCGFGIJJJIHIGIBFHFGHGG@B
@6778369/1
gtagctttttccgttgggattcattatccattctcccctaggctttgctt
+6778369/1
CBCFFFFFHHHHHHIJJJIGIJJJJJJJJJJJJJJJJJJJJJJIJJJJJJ
@6171288/1
ctgtacttgaggctgagatgaaggtggtctgctgggttgctggtcaccgg
+6171288/1
@@CFFFFFHHHHHIJGIIGGGIIJHGG@EHIIJJJICGHGGGIJIJJJJJ
@8196245/1
ccatttccaattatttcctttttctgacatcttcttggtaacaagtattc
+8196245/1
CCCFFFFFHHHHHJJJJJJJJJJJJJJJJIJJJJJJJJEGIJIJIGHJJJ
@5286317/1
gctgtacttgaggctgagatgaaggtggtctgctgggttgctggtcaccg
+5286317/1
CCCFFFFFHHHHHJJJIJJJJJJJJFGIHHJJJJJJJGIJJJJJIJJJJJ
@2513248/1
ctcctcatagttccacaatgagtaatttcaatttttaatccttttatttc
+2513248/1
@@@FFFFDBCFHDEGGGIEHIIA<<BFEEHHIHCHGHGGCBFGIIEHIIE
@2513375/1
aatttcttgttcttcttgtttcttttctttaacatttctcacagaacgg
+2513375/1
@@@FFFFFGFDHHJJ@>GFHIJBHIJIGHBHEEFHEGIICFAG<BBD?D
@8196604/1
cttgatcctatagtttctcctacggagactgtatacctaaaagtgggttc
+8196604/1
CCCFFFFFHGHHHIJJJJJJJJJJJJJJJJJHJJJJJJJJJJJGIJJHII
@5287201/1
agtaagtgatcattaagttcgccgatcttgtacaacattttacatgcagt
+5287201/1
@CCFFFDFHHHHHJJJJJJJJJJJIJJJJJHIJIIIIJJJJJJJGIJJJH
@4645234/1
agtaacaagattttcacatggctgcccctttattatccctttcagtggac
+4645234/1
BCBFFFFFHHHHHJJJJJJJJJJJJJJJJJJJJJJJJJJJJJJJJJJJJJ
@8197259/1
gtaggggttgtttccctagactgtggttgagacacttgctggggaggtgg
+8197259/1
@?@DFDFFAFCDHIIIEHIEGEIAFGIIIEG@DHGEHIEHIIIDDFGFFF
@6173052/1
cagggccattatcgcatcatacggaatctgccgagtccttccttctagtg
+6173052/1
@@@D;=D?FFHFHDDGIIIIGEHIIGIEGIIIIIIIIIIGCHHGBF48C9
@5639236/1
agcacatgataatacacaaaatatagtttttggtaacataatagtaaaat
+5639236/1
@@@FFFDFFHHHHIIJJJJJJJJJGIFGIIIJIJIJJIJFDFHHFHBDFB
@6173399/1
atactggtggtggaggatatgaagtattataaggtacatatcctggggca
+6173399/1
CCCFFFFDHHHHHJJJJJJJJJJJHHIJJJJJJJEGIJJJJJJJJJJJJJ
@7245362/1
ccagagactcgtccaatcagattgaaaaaaacaagttgtataacacaatt
+7245362/1
CCCFFFFFHHHFHJJIJJJJJJJJIJJJJJJJJJJGIJHIJJJJJJJJJJ
@8198122/1
gtttcgtcctatacctttgaatgtccctttgccaaatacttcaactgtga
+8198122/1
CCCFFFFFHHHHHJJJJJJJJJJGHJJJJJJJJJJJJJJJJJJJJJJIJI
@7245590/1
cttaatttcattttgtatttgtctaagaaatacttagcaactgtacattc
+7245590/1
CCCFFFFFDDFFGIJIGIJJJHIIGEHGIJJJIHHIJIJIJJIGIJIJJJ
@190759/1
ctggcgttttggtgggcatggcctgca
+190759/1
@@<?D6@DDDFHFGDEEGFF3C?9C3B
@3587888/1
ggagctgcgacaccatctgatgcctggtgcggaggctaccttgccg
+3587888/1
@@@FFDDDHHH?FHII@CH><FEHC<F:DCDH0@<B883B@.==@5
@191018/1
gctgctgctgctgctgaggcggttgttgc
+191018/1
@CBFFFFDHGH?HDGIGIICBHGHD:2BG
@760289/1
gagaggaaatagtattttttcttcatcg
+760289/1
@?@DFFBD?FHH8EBHHF>DH>DHGHE>
@3588253/1
gccacattccattccatgatttattaaacccgatgctagctttcttaaat
+3588253/1
@@@DFFDFGDFFFIEGH9IGGHHHJECFHJGGHIGIJGGGIG>GHGEHAA
@1910750/1
gcccactcgaattctttagttagggtaa
+1910750/1
@@@ADADDDDDFD<<C<C93AE4<B93A
@1910788/1
ctcgataatcaagtgttggtgcattcataattcgggccttaactttagtg
+1910788/1
@C@DDFFDFHGHA?CEFHI??FGIIJIJIJJGJDBGIHF>GDHECGDGEG
@2514471/1
cttcacactcatcaagaacttggtaaactcttagatcttcattttgttgc
+2514471/1
@CCFFFFFHDHHHFIJGGIIJJJFGGBHGGJJE9:<9CFGIEIIJIIJBH
@6175235/1
ccaatgtttctagcctttcataattcataacgtcattagcagagctcgct
+6175235/1
@CCFFFDFHDFFHIIJJIIIGJHGEFFFHEEEAFHGIGHEHCFGIIHGII
@6175241/1
gtgaaatttataaagcaacggtccacaaaaaataaaataagctcaactat
+6175241/1
BBBFFFFFHHHHHJJJJJJJJHJJJJJJJJJJJJJJJJJJJJIJJJJJJJ
@1412487/1
cttcaaactgttgctcagcagctatctcttgtaggaactggactgcatta
+1412487/1
@@@DDDFFFHFHHIGHBHCGH?FHC@ACEFHEH>93<C<F>?DHIIICAF
@192134/1
ataagattacaattcttaacattttttctttaaacaaagaacattggatt
+192134/1
CCCFFDDEFHHHHCGIIBH>FHIHI>EEEBHGIIIJIIEGHDIIIEIIIJ
@6175553/1
cttccatcttcagataacgaatctacttctttcagatcgctgccatttag
+6175553/1
CCCFFFFFHHHGHIJJJJJJJJJJJJJJJJJJJFFHIHIJJJJJJJJJII
@8198350/1
ccttaatctagccacttcagccttatgcctctcaaactcaagctgtcgct
+8198350/1
CCCFFFFFHHHHHJJJJJJJJJIJJJJJJJJJJIIJJJJJJJIJJJJJJG
@7730702/1
ataagaacaatgagtgagagcttgcaagaggtaacttctgtcttgaaatc
+7730702/1
@CCFFDFFHHHHFIHIGJJJJJJJJJJIHJJEEHIJIJJJFHIGIIJJII
@6175936/1
cttatcagtaatctcgaatctattatctcttggacaagttgttatattag
+6175936/1
CCCFFFFFHDFHHJJJJGIJJJJJIJJJIJJIJJJJGIHIIHGIIIJJJI
@6783735/1
gaccaacttggagacaaggtaaatgaggataccttaatttcattttgtat
+6783735/1
C@CFFFFFHG<CHIJJJJIIHIJIJJICHGIHIIIIIGGIJFGIJJJIGI
@1913552/1
gcatgctttgcttctttcttagatcta
+1913552/1
<@@DDDDA><FF8EEHIDH<AIGF??C
@1914361/1
ctacacaaagggccatcattcatttctcctggatcattataccaca
+1914361/1
CC@FFFFFDFHHHIE@EGCHHIJIIIIGHIJ9F<F>FIGIJFI>FB
@192465/1
cctgttcttcttgaagttggttcagctgtagtctgtctgcatctg
+192465/1
@@@DFFFFHDHHGJGIDHHGBEEI<FGGEHC9C4?9?C@ECDDH9
@5641444/1
aggctaccttgccgtaggaaataagaaagcaagagaaggaagtgaggtac
+5641444/1
CCCFFFFFHHHHHJHIIJJJJJJJIJJJIJIIJHIJIJJJJJGIJJJFGH
@6177757/1
gtcactttatatgttcttttaacactctttgatggaatttcataaacaac
+6177757/1
B?@DFFFFHDDHHCGGHGIJHHIIIGHJJIIIDHHGGHIIGHGHIJJJIJ
@1915755/1
gttatttggaagtgatttgcacgaagcactataggtcg
+1915755/1
?;<DDDFFGGGHAB>GGIEG4:<F<GEEEGGGGIGE>F
@1916037/1
gggtattatcacaatcatctttattaactaattgg
+1916037/1
?:?=BDDFHHGAFG9F>AHCABBHEFFGG9BD>CF
@1916318/1
cggcatcatcacttatttgttgtttaaacgtcttcccttgatttcctcca
+1916318/1
<@@FDA?DAF??FHGG@FHDGG@EDECAD=FHGHIHEFFECC4:?DDFH@
@5641991/1
gatgatttgaggttcttgtggaattgtgacactttgatgttgtaaggtgc
+5641991/1
C@CFFFFFHGHHDHIIGGIIIIGHGHABDHIGGIGGGIIBHIIIIGGDGG
@5642266/1
gctgagctttataaaatgcagtggccgacacatcaatattaagcatcatc
+5642266/1
CCCFFFFFHFDGHJJJJIJJJHIJJIIIJJJJJJJJJIJJJJGIJJJJJJ
@7246358/1
ggcttgtctaacttgaccaacggtaaaagcaggaggttgttgcatccttt
+7246358/1
CCCFFFDAHHHFHIIJJJJJJJJGHGIJIIIGIGIJBFEGIIJJJIJJJJ
@4085518/1
gcattttcctgtgactgatttttcttcaacatcaacaaatgtcacttcaa
+4085518/1
@<@DFFFDFBHHHIGABHIJJGI9HIIGIHICHIJJ@GGGGEIGGGEGHG
@2980327/1
ccacgatttcggcagcttttacctcattttcactc
+2980327/1
@CCFFFBDHFHDHB1<CGCFBHHHGEDGCEAHFGI
@1413670/1
agctcaaccattttatcggccaacatattactgacctcaaccgtacttct
+1413670/1
@CCFFDBDHFGFF4?E<EHIIGIHGHIG@AGH9FGD>>D@DGHBF@;CGE
@1413691/1
tgataagtttggttccatcaggaaacgatggtct
+1413691/1
@8;DDDDDDHD7DBGEBBB<<F9FEF;:A@8E4C
@762655/1
caaacgccatcctctcattcttagttgtaacaactaggggcaccatgacg
+762655/1
CCCFFFFFHGHGBEHIIJIJJJGHHHIIFDGGGIE@DDGIGHHHIIJIJG
@4086184/1
caacagcagagaccacagcagcctcagcaacaacaacaacagcagagac
+4086184/1
@@@ADDFFGBBFFADG3EFDHIGC;GGIHGBHGGIEHHEHCGCGBF=38
@4086497/1
ccggctggtgccctgaataccttgatggctacaaagatagaagtcgaatt
+4086497/1
B@BDFFFFCFHHHHIEGIGIIJDIFHJGIGIGIIJJGGHGECG?FG7FAB
@7248941/1
ccattattgtgtactatcttcaaag
+7248941/1
@;?1BD?BFC?AFB:<2?CEBHI@<
@2981041/1
gctattataaatttcaggtggagtagaaaacttttcgatttcggtattat
+2981041/1
@@@FDFFFHHHDDGGDHEHEHIJHHC9CHEGBCGGIJEHHGIIIBBDIGH
@4087007/1
taggaaataagaaagcaagagaaggaagtgaggtacacagttgcagtcct
+4087007/1
@@@FFDFFFHHGHBG>FB;BEFFGHC@GFGCFGFGBE@F@4DGGGIBGH<
@6786445/1
gctttttgttatctccagcaggtgggtgagtaacatcagctccgagaaat
+6786445/1
CCCFFFFFHHHHHJJJIJJJJJHHII:EGHHHIJIIIIHIHIJJIJIJJG
@2517251/1
ccatgttaaattttttcagaatcatgtgattttttttcctttcaagaata
+2517251/1
@@BFFDFFHHGBFHIGEIICFEGGGICGGBCIGEAGHHGEG@BFGCHFB@
@763921/1
gcactggttacaggagatactggttgttgtt
+763921/1
@@@FFFFAH?FDF<<BEFCHHI@AAFCF99:
@7250072/1
gtccttctgacacaccatctctgtaaaagaggatagcttgaggcttatac
+7250072/1
CCCFFFFFHHHGHJJJJJJJJJJJJJIJJJJJJJJJJJJJIJJJJJJJJJ
@2517879/1
gggaacgagaaccaatttcttttttaaaataatcagcaaaatccaaaag
+2517879/1
@@@DDBDDHCCDFE3?BB4FCGHBH?EHIID@BGGC9?DGHCBBFI<BB
@2517943/1
gctgtctttgtgtcttgcacgacctttggattgaatataagaccttgttg
+2517943/1
@CCFDDFFHHFDFGGI9<FEH@@DGHCGIGEFC3CBGIIEGEH@9DFGIG
@2518026/1
ggcttttgggtcgtgagaagctgcaacggctgctatagatg
+2518026/1
@<BFFFFFGH<DDGGEGAHHIJ9GHB>FGEDGFGICEGGEG
@2518226/1
gctggatagtggtaggatagagactttttctttgaagatttag
+2518226/1
@@@FFDFBH<FH:EFEF>FBHHGGBGFHIGIE@EHGHGGGIG4
@1917523/1
gttgttgcctctgttgctgctgaggctgttgttgccactgctgctgc
+1917523/1
@@@DDFFDHFHHGEH@FGEHEGFHGC<8E@C;?CFCHIHIEHCEDFC
@6179161/1
gtcgaccttctcggccaagattaggcctacgtggacagg
+6179161/1
@@@DDA?@CFD?FA1@GDF?<EF>F<C?FG<DBFFDGII
@1918012/1
gtaagtctttcagtctcatccacattttatgtgctgctaacctcttggca
+1918012/1
B@@FFDDBDFHHHIFHGGJIIIIHHJJIIJJEFIJIIFIGIJIJJGJIII
@3590261/1
ctcatcttcatcatccaagccgtaatgaatggtgttgctttcgcagggta
+3590261/1
@C@FFFFDHG?BBBG>A?<EGHAGGDHB<9EH?B?DHCGAFHIB>EGB8=
@5643411/1
gtgacacaatttctattctgttcagaggtaaatgtgttatcgtattcttt
+5643411/1
CCCFFFFFHFHGBHIJJHIIJIJIIIJJCGHGIGHGIIJJJJJIJJJJJJ
@6789096/1
ggcatgctttgcttctttcttagatctaccagtgcccatggcagcaaatc
+6789096/1
CCCFFFFFHHHGHEHIJJJJJJIJJJJIJJIJHIJJJJIJJJGIJIJJII
@4088769/1
gtcatttctttttcttgatctctttcattatcgtaaattgtcacggtctc
+4088769/1
?::DD??BBFBF?BFD@:CB@C<HF@H4:AE<C?ADEHCGE9D4?F0??B
@1919613/1
gtgaagtttctgagagcatcttctctaactg
+1919613/1
?=?DDADEHDDHHII93CEGHGIIHBF<C<4
@5294214/1
gttccagagactcgtccaatcagattgaaaaaaacaagttgtataacaca
+5294214/1
C@CFFFFFGFHHHGHIIEFHGIJHHGEGIGIIJJBDHI<DFHGIGGGDFG
@4089357/1
catgacttttataattagggacaggatcatatcgtacaataagattacat
+4089357/1
CCCFFFFFGHHHHIIIJIIJIJIIGGGGGC9HHHHGGFIGIJ>@FIGGEC
@6180824/1
ctcttgtttcatactttttgcaattactcttttttgatgatctagttgag
+6180824/1
CCCFFFFFHHHHGIJIGGIJJJJJJJJJFIJJJJJGGIIFIJJJJJIJIJ
@4652849/1
gcatggtttaagaaagaccaaaggtttctgttgagctagtcatttgttcc
+4652849/1
CCCFFFDDFHHHHJJJJJJJIJIJHHIJJJJIJJJIIJJGHIJJJJIJJJ
@5295160/1
ccaactcatactgtcttcagcctcatgttataacattatgcagttcatta
+5295160/1
CCCFFFFFHHHHHIJJJJJJJJJJJJJJJJJJJJJJJJJJJJJJJJJJJJ
@1415263/1
ctatggatatgtgccacttcttggaatggtactgccatttctctatttgc
+1415263/1
@BCFDFFFHHGHHJJJIIHGIFHIGEHJDFGIIIII>EHIJGGGF@HEHB
@7250286/1
tgtcttgcacgacctttggattgaatataagaccttgttgttttagggta
+7250286/1
CC@FFFFFHHDHHJJJIJJJJJIIJEDGIGDHIJGJIHIJGHGIHIJJDD
@3591027/1
gtcgcttcaattcatccacttctccctgcagttcatccataattcagaaa
+3591027/1
@@CFFFFFGAHHDGIJFHECHCHGGHGJJIJGCCEIIIJDHIGIIB4D@G
@2520816/1
atcacattaccacatttctcaaattcagtcttgaaatat
+2520816/1
@@@DDDDDFHFFD:CBACFHI?F?A4AFAFGI>FHG9FG
@2982700/1
cttctaaattctgctctgataaattagaatcatcccatagcaaatggtat
+2982700/1
?@@DDDDDFFHFFI<B4AHHHIFIEHCFHCBAHE4<CA;?FGGHH@BGDB
@5645918/1
gataaaaaatagcagcagtcatcaccaaaacctgatgattttcaagctct
+5645918/1
CCCFFFFFHHHHHJJJJJHIJJJJJJJJJJJJJJJJJGJJJJJJJJJJJJ
@3592011/1
ctctgctgttgctgaggctgctgtggtctctgctgttgttgttgctgttg
+3592011/1
@?@DDD>DD3C?HEGBHI9CCHC:FCAFGGGGGECDHGGIIGFFDCE9DG
@2983112/1
ccaacaggtagtaagtgatcattaagttcgccgatcttgtacaacatttt
+2983112/1
CCCFFFFFDFHDFHIFGGIJJJJI>HFHICHGIJIJIIJHGIGGIJIEGG
@2521953/1
gtttcttctccagctaaggctgtatcatcaacttctaaaggtttccaata
+2521953/1
B@@DFFFAHHFADH>EEGCGGIHEGHCHJEIIIIIJJJJIJBFHEHIIIG
@2522347/1
aaggagttgaaggattttctaaagctttg
+2522347/1
@<@F7DADDFFGHGHGHGJEHHH><FEEH
@2522546/1
caacaaacacaagagctaaattatcctttttgaaattttttaatagttgg
+2522546/1
@@@@DDFF?HB7FAFHBHIEHIIIIIIIIEIGCGECGICG0?<F9D>FFC
@2522875/1
attataaaataaatacaaatacagaaacttagttgccaactctttattat
+2522875/1
@CCDFFFFGHFHHIIIJJJE@ICGGEEIBHGGCFCHGIEGGGGIBG>FAB
@764341/1
gtagaggtgcaggctggccatgttgaatagcttgctgtggtggtacagca
+764341/1
B?@DFFFDFHHGFIIJJIJGGJGIBFHIEHHGIJIGE@DH;FG6B99BDF
@4090000/1
ataagaactatttctttaagaatattttggatttcattgatagtatctga
+4090000/1
@@@FFFFFGDGGHIJEIIJIHHIIIIIIGJF>EHHGC4:??DHF<FBCG@
@764475/1
gctccaattgcattccctttcacactagggacatgaggtgaaattattgg
+764475/1
@<@FFFADFHHHFIJIGDHHIJJI<FGIGIGIIDGGGB:CDGG4BDDEGE
@7254061/1
ataagaactatttctttaagaatattttggatttcattgatagtatctga
+7254061/1
CCCFFFFFHHHHHJJJJJJJJJJJJJJJEHHIJJJJJJJIJIJGIIJJJG
@764797/1
tcttctggaaagcagctcttgcagcattgacactggcgttttggtg
+764797/1
CC@FFADDHHFHDBHIGB<CHHHGIGIGGGGJEHGEHG@AG?9?B;
@7254677/1
gccagtaaaaagtggtgaagtcaatcctaacactctaggattatttccag
+7254677/1
CCCFFFFFHHHHFGIIIIJJHJJJJJJJIJJJJIJJIJJIJJJJJJJJJJ
@7733403/1
ggcaaatctggaggttgatgaggaggctgaggcggaattagagcaattgc
+7733403/1
CCCFFFFFHHGHHJFGIIJJJJJHIJJJJJJJJJJJIHIJJJJJJJJJHH
@765146/1
ataatactgaacagaagatttgtttcctatg
+765146/1
@@CDDDD?BDD??E9CE@FDH9FEHCEH949
@8203742/1
ggttaaaccaagaacatgtggcctatcctctggaggaattcctttaaact
+8203742/1
?7:DDDDD?FDHBHGIGGII@GGIIIIIIIIEHHECGGIFHIGGHGHIIG
@4091003/1
tggaggatgaagttttctacctcttgtattttgctcttctggaagagggc
+4091003/1
;@?1A??BDFAF:AAEFBHEDCD>FH@4?FEFIIIICDFEED?FE9BGBD
@1418818/1
aatattttgataacgtggatgtagataggctggcctg
+1418818/1
B@@BFFFF?FHHFHEBBG?>CGHEGHCGFCDFGEDGE
@2525937/1
cctagaatcccacatggcaggaagttttctcgcaactta
+2525937/1
@@@DBDDDB8DDD;EFCF>G6?@EABBE9BEFHGI0B4?
@2526274/1
cattcacttactttttaccagtcccttcagttaatatgctttaactgaca
+2526274/1
@@@FDD?DHGFFDHHBGDDCHDDHGFH>CFF@H<4?E@<?EHH>FH430?
@5298062/1
ccacccttttttttgttcctttttgaattgaaatcacctgctccaggtaa
+5298062/1
CCCFFFFFHHHHHJIHIJJJJJJJIHIJJJJJJJJIJJJJJJJJJJJHIJ
@6182541/1
attactgtagatgagtaaggagttgaaggattttctaaagctttgaattc
+6182541/1
CC@FFFFFHHDHHJJIIIIJIJGHHIJJIJIJJIIIJJJJJIIIIIJGII
@4653034/1
cttctcttatagctgtcaactcatgttgcaaaacatgtaaaaattgacct
+4653034/1
CCCFFFFFHHHHHJJJJJJJJJJJJJJJJJJJJJJJJIJJJJIJJJJJJJ
@8204808/1
gtctcacccatgttaaattttttcagaatcatgtgatttttcttcctttc
+8204808/1
CCCFFFFFHHHHHJJIJJJJIJIJJIIJJJJJIIIJJJJJJJJJJJJJIJ
@2984136/1
gttaaaccaagaacatgtggcctatcctctggaggaattcctttaaactg
+2984136/1
@?@FFDDDFHHDFEBBGEHCGI>FGGIHGFEGHHHE@DBHHGII@@>DCH
@4653414/1
aggattttctaaagctttgaattcataagttggttgttttttaagtgcat
+4653414/1
CCCFFFFFHHHHHJJJJJJJEIJJJJJIIJIJJHIIHIJJJJJJJIJJJJ
@5647135/1
gtcgtgagaagctgcaacggctgctatagatggaacgttgatctggtctg
+5647135/1
CBCFFFFFHHHHHJJJJJJJJJJJJJJJIIIJJJJJJIIJJJJJJJGHIJ
@1924804/1
gctgaacgtgtccaaaataatttttcttttttaataatatcttctggatt
+1924804/1
CCCFFFFFBF?FFHII?GGEHHIIIFHIIIIIIIII>G9?FHIIEHI9DG
@5647348/1
gttgggattcattatccattctcccctaggctttgctttaggatcatcat
+5647348/1
@CCFFFDDHHHHHGJGIJJIHIIEGGIIGIIIGIJJJJIIJIIJJIIJJJ
@1925622/1
acgaaacctcgaggcatagttatttgga
+1925622/1
@@CBDDFFGHHFFII=@EH?H>CH@EGF
@7258544/1
cttccgttccaccctttctgctgcgatctttgccatagcatagttcctgc
+7258544/1
CCCFFFFFHHHHHJJJJJJJJJJJIJJJJJJJJJJJJJJJJJJIJJJJJJ
@1926352/1
cgctaatttaaaaattgaatagtttttatgaaatgagtcagaattttcgt
+1926352/1
CCCFFDD4CDHFHHIJJJBFHCEHIIJEGHDGECH9GEHHGIIGGII<@D
@3593386/1
ctcttctatgtctaggtttcctactgacagcaccacgagaactactatga
+3593386/1
@@CFFFFFHHHHHJJJBGGIJBHIGIGJJGIGGCFFGFBEHEHII>FGEH
@5648320/1
accgggttgttgcctaacaggaggtgcactggttacaggagatactggtt
+5648320/1
CCCFFFADHHHHHJIJJJJIJIJJEFHIIJJJIJJJJJJIJIJJGJJJCH
@2985552/1
atcacgtcgtctttttttaccaaaccggtattttccccttggcaacaaac
+2985552/1
@@@ADDFFHFHFFGG@HIEHJ9<GDHIE8@FHGCIIIJIJJI9@CHGGBH
@7259776/1
gcctcatgttataacattatgcagttcattacctaagatatttgttatga
+7259776/1
?@@FFFFFHHHHGIIIIIJJIJJIHHIJJJIJJIJIJJGGIIJJJJJJJG
@198486/1
ggtggttcttgcctttgcagctgttgtggtggttgttgcctctgttgctg
+198486/1
@B@DFDFFHHHHGJDIJJJIJFJCFIGGGFGIGH?DHIEHICDAGHIIIJ
@7260208/1
gtgctgcaatgaccatcaatcatcccttttctatgctactgttttccaat
+7260208/1
@BCFFFFFHHHHHIJHJJJJJJJJJJJJJJJJJJJJJJJJJIJJJJJJJJ
@7734731/1
cccatcattcgctcctcgactgccccgatgttggagcctatgctatccgt
+7734731/1
CCCFFFFFHHHHGJJJJJJJJJJJJJJJJJJJJJJJJJJJJJJJJJJJJG
@5299439/1
gtcataagttgtaacagtaagttcttttttttccttgactatgtttgatg
+5299439/1
BBBFDFFFFHHHHJJJJFHIJJIJJJJJJJJJJJJJJJJIJJJIJJJIJJ
@3594439/1
gttttgcagacaacatgccttggtattcctggagctgacttgggaggttt
+3594439/1
B?@DFFFDFHFDHJIGJIJIGBEDFHH9@EHC:E>@GEHCHGIIDDHG9D
@7735377/1
ctgtatttcctgtgatcttgtctaagattgctttcgctgcggcatgcttt
+7735377/1
CCCFFFFFHHHHHJIJJJJJJJJJJJJIJJJJJJJJJJJJIJJJJJJJJJ
@4092618/1
ctcccctctggtatccaaaggcactgttttcaccggag
+4092618/1
@@@DBDBDHF?DFG:FHGHA?EGGHIIIECFHII;F0@
@8206084/1
gttcgtctcacccatgttaaattttttcagaatcatgtgattttttttcc
+8206084/1
@@@FDDDFHGHHGIGIFHIJJJJJJJJJIIJGGIGHIGHFGIGJFIJJGG
@7262265/1
gcgtagcatactttatcgtaacggtcatttctttttcttgatctctttca
+7262265/1
CCCFFFFFHHHHHJJJJJHIJJJJHJJJJJJJJJJJJJJJJJJJJJJJJI
@5648557/1
cttatctcgagaaaatggcgatgcacctacggcacagacaaaattgattt
+5648557/1
@@@DDDDBFDFHAHBCBG;EAFHFCGGFCGIHBDHGFDDFIGEDGHFHGI
@6795397/1
ggcttactaagggagttttcttgatcattttcgtttacccagagaggaaa
+6795397/1
@@@DFFFFDDHHGFHEHIHJJJI@BCFHDIIHGG3DBBFH@GGICHI>DE
@7263447/1
gcagtaatcacctacatggagatctgtcaattgttttataagttctgcat
+7263447/1
CCCFFFFFHHHHHIJIJJJHIHIJIJJJJJJJJIJJJJJJIJIJJJIJJJ
@6796775/1
gtggttcttgcctttgcagctgttgtggtggttgttgcctctgttgctgc
+6796775/1
@CCFFDEFHFFDFGIIFHBFGEHGGDFGFHDAHIIIIIIIIECFGGGGDG
@1928288/1
cttgtatactagcatgactgactagatagaagt
+1928288/1
@@@DB;=AFHAFBGGBECFFGGHCEHCFECH@A
@6796915/1
catggtttcaatgatttccctgttgaccttacggggacacttatcaggtt
+6796915/1
B@BFFDFFHHDHHJJJJJJJJJFHIJJHJJIJJJJJJJJJIIJJJJJJFH
@1928463/1
gaatgtgatttttaatttcccagcacctccatcagaagaatcagatgttt
+1928463/1
CC@DFADDFFHHHIBHGGHEGHCGIIEHICHIGGEFGGIJJGIGGEGGII
@6797127/1
tggtcatcaactgagaggccaaactccttcaggcatgggtcactattaaa
+6797127/1
@CCFFFFFHHHHHJJJJJJJJJJJJJJJJJJJJJIJJJJGIIJJHIJJII
@199483/1
caccgatgcaattaatactcatcttcttt
+199483/1
?@;=BDDDFHA>FGEEHGDEHHGHFFHEB
@4656203/1
catgaacggtaatagctcgtgccattgcgccaggtgtccggtcttcactg
+4656203/1
?@@:BDDFHDHHHIIIIGIDEGGHIGIEHIIGGIHIGAFHBFHIIIIIII
@5649890/1
gaaagacttgtaaagtttactactatattctcgtcagttttaatgcttcc
+5649890/1
CCCFFFFFHHHHHJJHIJJJJJJJJJJJJJJJJJJJJIJJJJJJIJJJJJ
@7265164/1
cgtccctcttctggaaagcagctcttgcagcattgacactggcgttttgg
+7265164/1
CCCFFFFFHHHHHJJJJJJJJJJJJJJJJJJJJJJJJJJJJJJJHIJJJJ
@3595280/1
cattattagaatccccattttcagtagtgatgaaatctgaatttttgggt
+3595280/1
@@<DFDFFFHFBDHIJIJGH<JEEDGFFAC>HBHCAEEHIG@GGEEGEH=
@7265440/1
ctctgataaattagaatcatcccatagcaaatggtatttggtaggacgtg
+7265440/1
CCCFFFFFHHHHHJGHIJJJJJJJJJJJJJJJJJGIIJJJJIJJJJJJJJ
@1929952/1
atgcataattcttgtagaagaccaatagggttgcccatcattcgctcctc
+1929952/1
@@@FFFFBFHHHHBHIIIJIIG<;AFG>DECFE@C?>DGEGFFHBGGHGD
@768328/1
tggtgcattcataattcgggccttaactttagtgaactggtcatcaactg
+768328/1
?@@BBDFFF8FB>GH4A:?EA:@GEG:?@A<91?@GIEHB4?DDGGHGDD
@7265982/1
gttgagtttggtgggtaggggttgtttccctagactgtggttgagacact
+7265982/1
@BCFFFDFHHHCFIJEFHJJJFHIIJJJJJJJJJJJJIIJHJJJJJJJJJ
@6799084/1
gcctatgactcccaagctgctatgagtactatcatcagctggtgtagaat
+6799084/1
CCCFFFFFHHHHHIIJJJJIJJJJJJHHIJJJJJJJJJJJJJBGGIIJJJ
@6799675/1
ccgatgctagctttcttaaatctggttctctaatcatctgattagtagta
+6799675/1
CCCFFFFFGHHHHIJJJIJJJJJJIJJJJJIJIJJIIJIJJJIIJHIJHI
@7736599/1
gttccactttcacaatcaattaattggtaacatggtaaaataccttcttt
+7736599/1
CCCFFFFFHHHHHJJJJJJJJJIJJJJHJJJJJJJHJJJJJJJJJJJJJJ
@7736809/1
ggagttttcttgatcattttcgtttacccagagaggaaatagtatttttt
+7736809/1
BCCFDFFFHHHHHJJJJJJJJJIJJJJJJJJJIJJJIJJIIJBFIJJJJJ
@6800396/1
aagagaaggaagtgaggtacacagttgcagtcctgagctggtcttcagtc
+6800396/1
CCCFFFFDHHHHHIJJJEFHJJJJHIIJJJIJJJJJJJJJJGIIJJJJJJ
@7267606/1
cagaactcagcaactctcggatcttctatccttatctcatcaaatattga
+7267606/1
CCCFFFFFHHHHHJJJJJJJJJJJJJJJJJJJJJJJJJJJJJJJJJJJJJ
@5303006/1
ccactttgttctttcttgtcagcacagaataatcttgtatgatgtctctt
+5303006/1
CCCFFFFFHHHHHJJJJJIJJJJJJJJJJJJJJJJJJJJJJJJJJJJJJJ
@1421849/1
ggtttaagaaagaccaaaggtttctgttgagctagtcatttgttcccctg
+1421849/1
@@@FFFFFHAHFHBGI=FFHBEHHGIIIEEDFHFDEHBFIIIII4??DGG
@4094032/1
cccttatcaacatacagagcaccaagaaaagcttctaaaagatcagccct
+4094032/1
@@@D=DDDF<D<:<C9<<?EA>FFIFCAAE;F?CFABB>CB1BB<GGFB9
@2531087/1
ggacagaaaggtaattatattataataatataatttaacaaaaactt
+2531087/1
@CCFFFFFHGHFHJJJIJADJGGGJJJGGIJICHC@ECFGAGIJIII
@5650816/1
cgcttgttttttacttgttcctgtgccataaccgtacttcatatcattga
+5650816/1
CCCFFFEFHHHHHJJJJJJJJJJIIJJJJJJJJJJJJJJJJJJJJJJJJJ
@2531144/1
ggcgtatttacagaagcaaggttggcctattattggcattccagcatcat
+2531144/1
?@CFDDFFHHHGGGGIIEIJJEHEEGHEGIIJJIIGIDEGGIIIIGHIHH
@4657166/1
caaataaacactatacaagtttggtcaaatatatatgtatcctattaatg
+4657166/1
CCCFFFFFHHHHHJJJJJJHIJJJJJJJJJJJJJJJJIJJJJJJJJJJJJ
@2531465/1
gtcactattaaagttgatttgtcttatcgacttgacaattttttcttttc
+2531465/1
@?@=DEFFD?FHGCEFHGIFH:?4A4AF3CFGID<GA4:DAFDB9BG>BB
@1932031/1
gggccacaactcatattgatcgtcaaatgaaacatacctcatacgactct
+1932031/1
@@@FFDFFHBF>D<@9<C<CHHECFFD>ECHHGC9<DGF9DE>FCGD??B
@5306691/1
ctacacaaccatttggtatattcatcctcttaaaataaaagaataatagc
+5306691/1
CCCFFFFFHHHHDFHICFHHIIIJJJJIJGIGIIJJJJJJJJJJIIJJII
@5306809/1
ggcttactaagggagttttcttgatcattttcgtttacccagagaggaaa
+5306809/1
CCCFFFFFHHHHHHIHIJJJJJJJJJJJJJJJJJJJJIJJJJIIHIJHIJ
@1422941/1
ctaggatgagcatccatggaacctacaacagctgctattgaaggcttttt
+1422941/1
B@@FDFFDHHHHHIGGIJGIBHGIGIIIIGGHI9FHGIEGH>BBEGHIIE
@3598400/1
gttgttgccactgctgttgttgaggctgctgtggtctctgctgttgctgt
+3598400/1
@@@DDDFFD?BF8CFHCBFDGIIDG=;GFGCFE3:DD<GFGHG>DHCCE?
@4659741/1
tcctcatcaagagcacggcgatactgcaaacaagggatagcactcaag
+4659741/1
8?@D?BD?FFFFAFGFEF:CFAFF>B99D????FE=FFIBA>CA>DC;
@2532311/1
tcctcatcaagagcacggcgatactgcaaacaag
+2532311/1
???DFDFDBF8D;F:<CE6@?DAFEHDG9FFG88
@6186910/1
caccctttttttttgttcctttttgaatt
+6186910/1
@@@DDDDDFFFFFI6:C<FFGIII<1DBF
@6187070/1
ctgcttgtggaaaaccaccacaaatccacttggaaaactgtttatcatag
+6187070/1
CCCFFFFFHGHHHIJJJJJIJJGHJIJJJJJJJJJIJJJJHJJJJJIJJI
@8210060/1
gtagtttcacttttgttattggtttccttatcagtaatctcgaatctatt
+8210060/1
@@@DFFFFFHBFFHDIGGIIHGHIIEHHIIEDFEFEGIGGIEEGIGGHID
@2533316/1
gttttattaaagttggatcattagcagaaatc
+2533316/1
@@@FFEFFFFDHFIGGEEHHCH@HG@HHD>H9
@1425192/1
ctttattctcattaaggaattccggtttctcaaaacatggtgctggatga
+1425192/1
CC@FFFBEHD?FH4?EBFGGHIGCGAFEHHGIHE9F=CFH?FHEE99BF>
@6806667/1
gggtgctggtcaccgggttgttgcctaacaggaggtgcactggttacagg
+6806667/1
BB1ADFFFHHFHHJJJJIJJJJJJJJJIIIJIIIJFGIJJJJJIJJJJJJ
@771598/1
ctacctcttcctcgccatctgcctattttggaaactatactgtcattaat
+771598/1
@@CABD?DHHHAFFEHH?;@BDGB@FCFEGE9?BGGEHHECE@GGGICGE
@6807171/1
ccttggtattcgagctgacttgggagg
+6807171/1
CCCFFFDDHHADHHIJJJJJJIIJIJJ
@5309774/1
ggaaataagaaagcaagagaaggaagtgaggtacacagttgcagtcctga
+5309774/1
@C@FFFFFGHDFH@BFB>FEGCBHIIFFIIIHGGIIIIIGIGIEIIBFF>
@7271773/1
cacacatgaattcgataacaggctgagctttataaaatgcagtggccgac
+7271773/1
CCCFFFF8DFFHHJJJIJJJIIIJJJJJJIIJJJJJJJJIJIGHIJIGHI
@5310053/1
ggcacaataaagaatgaattctctttagcttgtggatcaaaactcattaa
+5310053/1
CCCFFFFFHHHHHJJJJJJJJJJJJJJJJJJJJJJJJJJJJJJJJJJJJJ
@4661163/1
gacaatttacaggcagttgaagataacatacaattttaattttattattc
+4661163/1
CCCFFFFFHHHHHJJJGIJJJJJJJJJJJJJJJJJJJJIJJJJJJJJJJI
@4097066/1
cttcttgtaacattgcagactctgtacttcctcctcatagttccacaatg
+4097066/1
C@CFFFD;FHDHAGADAE>DGGI@EAHIIIIGC3CEHG4E:<?DACGH@3
@3599144/1
gaccatggtttcaatgatttccctgttgaccttacgggg
+3599144/1
@@@DDDDAFFHHF9GGGHCHCEHEDG>A?<<BFGBGG6?
@6808511/1
gtgcttgtcttccacccttttttttattcctttttgaattgaaatcacct
+6808511/1
BBBFFFFEHHFHHJJJJJJJJJJJJJJHIJJJJJJJJJJJJJIJJIIJJJ
@3599314/1
cttttttatttttacaaataatccgtgcagtatgttttccaacagtcata
+3599314/1
CCCFFFFFAFHF8FHGI<BBHIIII@EFHIDGHI4DFGGIIGIJBFFCII
@6808721/1
gtcactttatatgttcttttaacactctttgatggaatttcataaacaac
+6808721/1
CCCFFFFFHHFHHHIJJJJJJJJJJJJHHJJJJJIJIJJJJJJJJJJJJI
@7273534/1
gcctcagagctaccttggcagctgctaattttgcttggtgtttgttttct
+7273534/1
@@<DDDD:D?CCBC@G<EEBEDCEF??HDHEFGIEFEG:C???F?BF;??
@6809799/1
gtcccaatggtccacacctttgtcaccactatattcaccaaccgttaacg
+6809799/1
CCCFFFFFHH<DFIJJJJJJJJJJJJJHHJJJJJJJJJJJIJJJJJJJJJ
@5312788/1
acaaaatgtaatctctgttcttttttgaaacgaaatagttttttacaata
+5312788/1
CCCFFFFFFHHHHJJJJHJJJJJJJJJJJJJJJJJJJJJJJJJJJJJJJJ
@4663061/1
cgttgaactaaacttggatcagtagtggtatcaatttcttctttaggtaa
+4663061/1
@@@DDDBDFFFDFIIIB@C<CEF9A3AE<FHHIEFIFFGIIIIIEFIFDE
@6187956/1
gtttacaattagaatttataagtgttgcggttaaaccaagaacatgtggc
+6187956/1
CCCFFFFFHHGHHJJJJJJJJJHGGIJJJJHIJJJJJJJJJJJJJJIJJJ
@3600576/1
ggacaggatcatatcgtacaataagattacatttgggtagctcgatccct
+3600576/1
@<@DDFDDFHHDDEHECFEHEGH>H>HIJGEGCBAG@CB6?FDAEHIIEB
@203587/1
gccgtgtttggtagaagcaggatgacacttaggtcgtgcatggttta
+203587/1
@@@FBDDDHDFGFGFGCHDIGGIG<F<BAGEHHEHB?@CHEHCHIJJ
@772616/1
tcccaaaatcataccattagatttattaatttgctcaggagaaatttcaa
+772616/1
@@@DDDADHGHGFIIJIGHGHHHEHIJBA@DHHIIJBG9B@D@FGGG<?0
@6811512/1
tcgacaattgtaccaagctctggcattttcctgtgactgatttttcttca
+6811512/1
CCCFFFFFHGHHHGGJIJJIIIIJJJJJIIJIIGEAFHGIJJJIIIIJII
@1427850/1
gtggttcttgcctttgcagctgctgtgg
+1427850/1
@@BFDFFFDFDFDIAHGCHGJE>FGF@C
@6812864/1
gtaaaacgtaagtggaagcataagctcccaattctttggtgataagaact
+6812864/1
@=@DDEDFCBFAHIIIEHGIJJGJGHGEGGIJJGJIJEE??FHIGIJJII
@5316031/1
ctccaatagtacttcttttgtgtgagcattaaatcttaaaatagatacaa
+5316031/1
CCCFFDFFHCFHHIIJJJJGHIHIIJJJJJJJIIJJJIIIJHIJJJJJJJ
@5316786/1
tggtgatatcctcgggaaaattaatttttattaagaagccaaattgcacc
+5316786/1
@@@BDDADFFFHFGBG1CFHIIII@BHIIGIIIGHEG@>BE?FHCHIEDB
@774823/1
cccacatggcaggaagttttctcgcaacttaggttatgcgaagt
+774823/1
@?@DD?DDHAFHFGGA2CAHHHIIIFE?BDAHIBGBDHG>GDH;
@7742505/1
gctggatgagtgacatcagcgccaacaacaatgacaggtttttgaaaaaa
+7742505/1
CCCFFFFFHHFHHJJJJJJJJJJJJJJJJJJJJJJJJJFHIJJJJJJJJJ
@3601631/1
atcatattatacctgaaggcttttgggtcgtgagaagctgcaac
+3601631/1
@@?DBDDD4CFD?ADH>AFG<FAHDFHA98??C;?FE?B?BDFB
@6189055/1
ggagaaatttcaatttttgcaaattgttcgtagtgaagaactgaaagcag
+6189055/1
@@@FFFFFGHHGHIJJIJJJJGEHIIIJJJJIJIJJIJGIFHEIIJGIII
@1429015/1
ccaacagtaagacatggtagatgaggatactttaatctaatattatattg
+1429015/1
@@@FFDDAHHGHHGIC9EHIFIIECFCCHGGCGIFII@HIFECA<HHHED
@1429115/1
tgggcatggcctgcagctccctttttgcagc
+1429115/1
?:;BDDDADBBAF@E9<ABG1C?CBGGFH3E
@1429362/1
ggctgggctacagatatctagaggttctgtatttcctgtgatcttgtcta
+1429362/1
@7??BDFFDHHDF?FGIGBHGHFHGIIIEAGIFIBB<EFBHE?FF999BD
@5655104/1
ccctcttctggaaagcagctcttgcagcattgacactggcgttttggtgg
+5655104/1
CCCFFFFFHHHHHJJJJIJJJJJJJJJJJJJJJJJJJJJJJGIJJJJBFI
@1429809/1
aataaaactgaagtctgtgacaacccaacgcaatcgcttaacctacccct
+1429809/1
CCCFFDDFGFGGHHIIJIFGG>HGIJFGB1E:FHI<EGHEDGIIGGIEHB
@2537241/1
catggaatgtaatctccaagttgtgaatcaatttcaggatacgatctggt
+2537241/1
C@CFFFFFGFHD?GIJJGHIGGJGHGCIHGIIJJIIFIIGCFGGGIGII?
@7277236/1
gcccctcttaaccagttcttcttcaaattgattacaaagactcaggagtt
+7277236/1
CCCFFFFFHHHHHJJIJJJJJJJJJJJJJJJJJJJJJJJJJJJJJJIJGI
@6191589/1
ctttgacttctcatttcttgaagtttattttctttagcctctaattttct
+6191589/1
CCCFFFFFHHHHHJJJJJJJIHIJJJJJJJJJJJJIJJJJJJJJJJJJJJ
@7278150/1
cctcattctttcaaaaaaaactattcgtaggagtaaaacgtaagtggaag
+7278150/1
@CCFFFFFHHHHHJJJJJJJJJJJJJJIGIJJJFHIJJJJFHIJHIJIJJ
@5319016/1
ggggattctaataatgagcatatcattcagaagtttccagaaatgattaa
+5319016/1
@@@DADDDFFFFFIF@><:BFCC:FHEH@B?FFBA?@FFIFFIIFEFEF>
@5656311/1
gcagctttcctccattagttttcttccaactagtgaaatttgactta
+5656311/1
CCCFFFFFHHHHHJJJJJIJJJJJJJJJJJJJJHIJJJJJJJJJJJJ
@2538443/1
aactagttatgtgagggtgaaggtcctgtaaaatagcttgagaagccctt
+2538443/1
CCCFFFDE?FF<CEHIJACCGGE;?<CF@EGEG@HEDCHIBGDAGEG=;D
@775310/1
cgcacaacaaacacttggggagttaaatcaacatcagctgagatatactc
+775310/1
@C@FFFBDHHFFBEIBAH?GBGHIJFIEECGIIIHIC@AHHII?FDGIJJ
@6192514/1
ctttttttgacctacccttgccgatagcaataaggcctttggctttaacc
+6192514/1
CCCFFFFFHHHHHJJJJJJJJJJJJJIJJJJJJJJJJJJJJIJJJJJJJJ
@2538945/1
gtttttattatcgcttctaattttttctctcatttctgggattaaaattt
+2538945/1
@@@DFDDFHGHHHIJIJJJBHHIF>FH>F>FBFFGCIBH<?BHC@9BDCA
@776125/1
ggccgatctgaggtctgtcaattcaccaggtgatatatttttgcacctgt
+776125/1
@@@FFAFDFBF?DEDEG?CHDEDAA?AEE7:C4?DH9BBD<??BDGI;DD
@6193857/1
gtctccttcaacaatcgtcggtacaatgtaatatgagttttctttgtttt
+6193857/1
@@@DD<DD8C<?FGBEFAC<ECFA?CE9919C@DEEGCHHG@GDDG9?3B
@2993646/1
ctttgatgttgtaaggtgctgaggcaagtgttgggattttgac
+2993646/1
?@@DDAD?D:C:CAF@ACA<DHH?A?BFFHDGG?G=9CFH<B4
@5656757/1
cggctccttgaatgaatttttcattcctccatactccttgtcttaca
+5656757/1
CCCFFFFFHHHHHJJJJJJJJJJJJJJJJJJJJJJJJJJJJJJJJJJ
@1938666/1
gcctgcagctccctttttgcagcttcttcaagagggatgggctctgaagg
+1938666/1
@@@FFD;;FHHHHIIIIIJIIJFEGIJJJGBADHCHGHIGDGGHC>BFGI
@6818563/1
cacactcctcaaggtacacccctataagggcttcgatagaatctgcaaca
+6818563/1
CCCFFFFFHHHHHJEEGGHIJJJJJJJJJJJJJJJIJJJJJJJJJJJJJI
@8216328/1
ataagaacaatgagtgagagcttgcaagaggtaacttctgtcttgaaatc
+8216328/1
@CCFFFFFHGGHHJGHIJJJJJJJJJJJJJJEGHJJJJJJJJJJIIJJJJ
@7280408/1
cacagaactcagcaactctcggatcttctatccttatctcatcaaatatt
+7280408/1
CCCFFFDDFHHHFJJJIGIJJJIJIHIIGGJJJJJJJJJJIIIIIIIJII
@207797/1
gccacattccattccatgatttattaaacccgatgctagctttcttaaat
+207797/1
CCCFFFFDF8FB?CBFH>DFHJEJHHFAAFFH<@GHGEII>FHGIF<BFB
@207835/1
cttcagaatataatagtttcaattcatttg
+207835/1
@CCDFFFFGHGHHJII<EHHGH4C@FHIGG
@4667292/1
gtggttgttgcctctgttgctgctgaggctgttgttgccactgctgctgc
+4667292/1
??BFDDFFHHHGHJIJIJIIJIJJJIIJJJJIHIGIIJIIJJJJGIJJJH
@4667616/1
aggaaatcgatttttgaaacacctctgtc
+4667616/1
;?;D??DAFBAFDHEEGFGHEBFFHG<1@
@7283163/1
gcaacttaggttatgcgaagtacataactttctttgtatctgcatgaacg
+7283163/1
CCCFFFFDHFDHHJJIJJJICHHGHIJJJJIJJJJIIJJJJIIJJJJIJI
@779211/1
cctgcacttacttccttaaaaaatatagatgaacta
+779211/1
1=;?BDB?C?F>FFB:CCH4CFEEH@E?DB>F?CGF
@5659854/1
cttcagtaaataacaaagaatggaaggccaaaatttgttcacactgttcc
+5659854/1
CCCFFFFFHHHHHJIJJJJJJIJJJGIJIIJHGGIJJGHJIGHIJIIGHI
@5660009/1
ctctatttcattgtgcattaatctatagaaaattttccagacagtattta
+5660009/1
CCCFFFFFHHHHHHIJJJJJJJJJJJJJJJJJJJJJJJJJJJJJIJJJJJ
@5660319/1
gccatttagtacactgctttttccttctccagctagttgatctttcatat
+5660319/1
?@@DDFFDHCBFBHGIIIGCHCFAHHGHGFHHGGIGCEFFHGBHIBGHIG
@6194111/1
aacgtatcgaaccgcactgtttacaaacttctaattatcaatgacacttg
+6194111/1
BCCFDFFFHHHHHJJJJJJIJJJJJJJJJJJJJJJJJJJJJJJJJJJJJJ
@5660547/1
ctcttgttacaacatatttcaacatgtatccttttgggcggtaccatggt
+5660547/1
CCCFFFFFGHGHHGIJJJEJGJIJJJHGJJIJIIHIIJJJIAHGIJJJJ=
@1435321/1
cacagttgcagtcctgagctggtcttcagtcacccga
+1435321/1
@@@DDBBBDHBFHIC?:AFGIIEE>E@EACF@9C@F0
@7744691/1
aagaacaatgagtgagagcttgcaagaggtaacttctgtcttgaaatctg
+7744691/1
@@@DFFDEHDHFHGIIIJJJJIIGHGGGC<CGGIIIIIIIHGIJEGHIIB
@4104032/1
gctccctccacctgaactagttcatatttcggag
+4104032/1
=?@DBDDDC?FHFB?EBFBE@CHIGDHGIED?E:
@1941225/1
gtaggacgtgctgtaccttgtatactagcatgactgactag
+1941225/1
=1::AD?DCD;BH<CGEHED:<CBH>>BEC>??CDD99?4;
@780672/1
tgatgatttgaggttcttgtggaattgtgacactttgatgttgtaaggtg
+780672/1
@@@DDFD?FHB;DEFHEGHGEEA<ADH9F4ABFHC9DFGECF?:<<4B0?
@6195441/1
ctgataaattagaatcatcccatagcaaatgatatttggtaggacgtgct
+6195441/1
CCCFFFFFHHHGHJJIIJJGIGIIJJJJJJJJJJJJJIIJHHHJJJJJJJ
@5322336/1
gccatgtcattagaccaagttcctatttccatccagtcacccttatcttt
+5322336/1
CCCFFFFFHHHHHIJJJJIFHGIJEHJJJJJJJJJIFHIIJJJIJIJJIJ
@5323375/1
ataagaacaatgagtgagagcttgcaagaggtaacttctgtcttgaaatc
+5323375/1
@@CFFFFFGHHHHJFGHIHIIJIIIIHHHFCCEHIJJGIHHIJIIIGIJH
@8218322/1
ggatactttaatctaatattatattgactaacaaaatatctttcaacagt
+8218322/1
CCBFFFFFHHHHHJJJJJJJJJJJJJJIIJJJJJJJJJJJJJJJJJJJJF
@1943299/1
ctatttcattgtgcattaatctatagaaaattttccaaacagtattt
+1943299/1
@@@FFFFFHDHHFJJJJJIGIJJIIJJJJJJIIIHIJIJIJGDDHII
@1943469/1
cttgttttctatgttctatttctgcttctctaggatcaacagcaggatct
+1943469/1
CCCFDFFFHDDHHJGIJJGGIIJDHIGIJIIJJBFGGGCCGHEHIJAGII
@7284847/1
atcctgtagtttcgtcctatacctttgaatgtccctttgccaaatacttc
+7284847/1
CC@FFFDDHHHHGIJJIJIJIIIIIGHJGIGHIGIIIHJJJEHIIJIJIJ
@2998650/1
gtcgggacttgaaaagaaagaccttcccactggggtgtatgtcattgagg
+2998650/1
@@@FF@DDHHHHGEGEBH@FEGGIJHIIIJIJ<FH:FDHGIGGJJIIHID
@5661495/1
ctatgactcccaagctgctatgagtactatcatcagctggtgtagaatta
+5661495/1
CCCFFFFFHHHHHJJJJJJJJJHJHJHJJJIJIJJJJJJJHIHHJIJJJJ
@4670086/1
cacacaatcagcaatacttttgtcaggaatggaatgctgagtaaca
+4670086/1
CCCFFFFFHHHHHJJJJJJJJJJJJJJJJJJJJJJJJJJJJGHJJJ
@4670121/1
gttcatttgaataaaataaataatttttcgatagttcttcattagtacca
+4670121/1
CCCFFFFDDHHGHIIJIIJJGIGJHIEGGIJEGECEGIIJIGIIFGFHGG
@7286000/1
gctggttgccttaaaacaatgtcaagagcttggattgcctcctgcggacc
+7286000/1
CCCFFFFFHHHHHJJJJJJJJIJJJJJJJJJJJJJJJJJJJJJJJJJJJJ
@211599/1
gtctctgctgttgctgttgttgctgaggctgct
+211599/1
@@@FF8DDFHGGHABEEAH<CFFFH>FG<;?:3
@4670778/1
gaaatattacaggttcgttgaaaaccttcggcctgatgctgggaaca
+4670778/1
C@CDFFFFFFHGDCGGIHGGGHGIIJIJJIIGJJJJJIIJIEGEGII
@783951/1
gggcattcatcttttcttttgtaaattacttcaaggaaa
+783951/1
@@@FFFFFGGHGGJEIC>HIGHJIGIBHEHEGIIHIDCI
@3000006/1
agctgatattctatagataatattggataattgcgaaacgagg
+3000006/1
CCCFFFADHHGDBHEHJHIIIIGGCGCHGGIGGDGIIIG?AGB
@1437912/1
gtcctgttggtccattaatataaaatggt
+1437912/1
@C@FAAADADAF<GEGHG@EHHC<E:FH9
@6196881/1
ctcagataatcccatatcattgagacattaacttgcgtagcatactttat
+6196881/1
CCCFFFFFHHHHHJJJJJJJJJJJIJJJJJJJJJJJJIJJJJJJJJJJJJ
@2542576/1
cttgtaattaggtaatctagaactgcatcacc
+2542576/1
@@@FFFFFGHGGHEGJIIJ@GEIEGIGHG9FH
@8218545/1
agctgtttcaactttgctacataaatctttctctagctgctttatttgag
+8218545/1
CCCFFEFFHHHHHJJJJJIJJJJIJJJJJJJJJJJJJJJJJJJJJJJJJI
@8218612/1
ctgtgcatcatttttagattttcctgcaccgatgcaattaatactcatct
+8218612/1
@CCDDFFFHHHHHJIIJJJIJ4IEHHHIJHIHIIJIJJJJIIJEEHIJJJ
@2543085/1
ccggtctttctcgataatcaagtgttggtgcattcataattcgggcctta
+2543085/1
@@CFDFFFDHFHHIJJGGIGEHBEFHG?:EGGIIGICHI@FIIFGADHGI
@6198011/1
atcacatcggaggcaaccaatatgttcgtctcacccatgttaaatttttt
+6198011/1
@@@DD;DDH?FDDIBGE;GHGHIIHI<??BGE?FEICFGI@FHEGII@4A
@7746723/1
cgaatcctttaatgaaattatctggagctcatcaagcttcggtccgactg
+7746723/1
CCCFFFFFHHHHHJJJJJJJJJJJJJJJJJJJJJJJJJJJJJIIJJJJJJ
@6198400/1
agtaggtaaaaagattattgtattttcttttagaactctttcaaagagtt
+6198400/1
BCBFFFEFHHHHHHJJJJJJJJJJJJJJJJJJJJJJJJJJJJJJJJJJHI
@7746936/1
attattgtgtactatcttcaaagagaaaaagtgcaatactaaaattttat
+7746936/1
@@@FFDEFFCFHHIIHIIGGIEGIIDGHIJIFHIIIJIJIJJJJJJJIHH
@785711/1
ggccaatagctgtgggttatatggtgattgatgccattcaactttgcatt
+785711/1
=?@=DDDDAFFD<FBA@EEHCACGAHG@9C<:CDHHGIJFCFA?BBBBCH
@4671471/1
gaccagtttgcaaagggaagcgagcttgctgttgttgttgctgctgctgt
+4671471/1
CCCFFFBDHHGBFHIGGHIGHGHIIIGGGHGCGIGIGFEIIJJGGHGHIH
@4107447/1
cgatgatttgatatctatatttctcattttttctgctaaagcactacctt
+4107447/1
CCCFFDDDHHHFFHJEB4AABBAEHGIJJJI<EDGIEI<DHIGDHGGBBC
@4671763/1
gtgatcttgtctaagattgctttcgctgcggcatgctttgcttctttctt
+4671763/1
@@@FFFFFDCFHHEGBHIHGIJJIGGGIIJJJGECHIIFGCHIIIJIJGG
@3000577/1
gaaagatcctcttcttcaaatccagaattaaaagcttcttttccaattgg
+3000577/1
@@@DDAEDHH<<?F@GGBCHIIIGG<GHH??AFBG>GGCEII@4?9BBFB
@213376/1
cacgatttcggcagcttttacctcattttcactcagaagaaataatatct
+213376/1
@?@DDDDDFFFH6EGIH@HAH<<:?CBGGIIHGCGEDGGC;B<49?F>9D
@4672508/1
gtgtaatcactgctgaggcttgaacaagcccttctgatagcctgcaattc
+4672508/1
@@@FFFFFHFHHDGIFGGIH@CFG>HF3?EFHICFB9<DFABHHHDFGHI
@2544919/1
tataaatgtaggaagttatcaagaaatctaagattgcatcaccgagga
+2544919/1
@@@BBDEAHFHDF@>GII4<IE@FBABH@HBHC<FEDFCH@DD@A:0D
@4108959/1
gtccctcttctggaaagcagctcttgcagcattgacactggcgttttggt
+4108959/1
CCCFDFFFHG??FHEEHIIIIICFEHHEIDBGIEEGGIGIIII0@GGFI8
@6202646/1
gtcacttttggtcctgttggtccattaatataaaatggttcaacttcttt
+6202646/1
@=?DDDFFHHFDFH<DGHIICFEEIGIIHHIIIIF>GH?DHHGIGGG?FG
@6827472/1
ctgaccatggaggataattcctgaattatttcttgacgatgttgctgaac
+6827472/1
@@@DD?BD?3<CBEHB>GHIGHGHIEHAFHGID?<GGDHD@?B@?:D<FD
@7748153/1
cacacctggcactaaactgtaaagggcttcactgcaaaagtttgatcaaa
+7748153/1
CCCFFFFFHHHHHJJJJJJIJJJJJJJJJJJJJJJJJJJJHIJJJJJJJJ
@7289114/1
aaaacatgataatgacttggccggctggtgccctgaataccttgatggct
+7289114/1
CCCFFFFFHHHHHJJJJJJJJJJJJJJJFHEHIGIIJJJJJIJJIJIJIJ
@1947640/1
gtttggtttaaattgtctaactacttcaataagccgaagcactttaggtg
+1947640/1
C@CFFFDFHFCFFGIIJGGGIIIGHIIHBHFHBHGI:FFIEIIGIEI@??
@3609184/1
gtcgtgagaagctgcaacggctgctatagatggaacgttgatctggtctg
+3609184/1
@CCFDFFFHHHHGJIJEGJFHJIGGIJIJHIIFFGGHGHIGIGGHI8=BC
@7748768/1
gttcagctgtagtctgtctgcatctgtatatgccctagcacggaaagcag
+7748768/1
@?@=D>BDHHHF?EG@CEIB4AE?EEH<FCHB<@BHCE9CGAEHIEH@G;
@8221406/1
ctcttgaggaagttggtgtagaggtgcaggctggccatgttgaatagctt
+8221406/1
CCCFFFFFGBFHFHJEEGIGIJJJHHIJJJJIIGIJGGIIIGGIJICHIJ
@788362/1
ggacgtgctgtaccttgtatactagcatgactgactagatagaagtctaa
+788362/1
@@@FD?BDD8CFHIIGI@EGGGIICEHIIDC?GGGEHIGGGHCG90BFHG
@1948650/1
gcaacaacagcaacagcagagaccacagcagcctcaacaacagcagtggc
+1948650/1
@@@FFFFFHGHHHEG>FH@FHGGIJJJ9BDHIGIJ99DDHIIIGEHBCFB
@6203711/1
cgccgatcttgtacaacattttacatgcagttagtgcaactgctcccttg
+6203711/1
CCCFFFFFHHHHHJIJJJJJJJJJJJJJJJJJJIGHIIJJIIIIIIJJJJ
@7750002/1
ctcatcttctttactaaaaggctacacaaacaatcacctgaatcctt
+7750002/1
CCCFFFFFHHHHHJJJJJJJJJJJJJJJJJJJJJJJJJJJJJJIIJJ
@5330005/1
gtaatgtaaaagcaccaaggctttgcgacaatttgttctcttctgttgtt
+5330005/1
CBCFFFFFHHHHHJJJJJJJJJJJJJJIJJJJJJJIJJJJJJJJJJJJJJ
@6831387/1
ggggaagttttatttacattttttgcctgaacacattgggtcgccatacc
+6831387/1
CCCFFFFDHHHHHJJJJJJJJJJJJJJJJJJJJJJJJJJJGIIJJJJJJJ
@789657/1
cttgtcttacaggtaccggtctttctcgataatcaagtgttggtgcattc
+789657/1
;8?DBDDAHFBFHEFHGFECFGHH@HDHC@F@CFDGBFAF9FHFBG><D9
@4675509/1
gtcaactcatgttgcaaaacatgtaaaaattgaccttctgaaacaccatc
+4675509/1
@@?AB?DDHHFHHIIIIBHICHGIGEH??FGHBGFDFFGHGEGDBDBEDD
@5665698/1
aacaaaatgtaatctctgttcttttttgaaacgaaatagttttttacaat
+5665698/1
CCCFFFFFHFHHHJJJJJIJJJJJJJJJFIJJJJJJJJIHIJJJJJJJJJ
@216331/1
ctatcctctggaggaattcctttaaactgatccatgatcaatctcat
+216331/1
@@@FDDEB8FF>DDGGEDHEICEHC9H4CHCE>B?CABA<CAH>F9@
@3004082/1
ctgtactggtgatatcctcgggaaaattaatttttattaagaagcca
+3004082/1
<@@DADFABDBFFHGIIIJJBGFFEHGGJEFBGDC?F<CGGBG9GHG
@1445917/1
cgttgatctggtctggagctggttgagtgacatcagcgccaacaacaatg
+1445917/1
@C@DFDFD?FADFIJJDEEHGG<ACFHFGHGIDIEDFFFF?GHHGGCFHH
@5332765/1
gttaatgcctccaagcttaacattgatt
+5332765/1
1:?DB8B4A?32C:A13:A9A<?E<FCE
@791631/1
ggtaaatttatcgcaaggtaatgtaaaacaatatctattcaacaaaggaa
+791631/1
@@?DBEFFHGG8FG;FEGC?EHB<HFCCFGBFDGIIIFIGGBGEGDF@;D
@1446334/1
gctggggaggtggacctctttgtgcccatggagtttgacctctagga
+1446334/1
CCCFFDFADHADDGHIIIIGIHHHGGE>;?G<GGGD>BDFGGHJJ<8
@5667116/1
cgtaaattgtcacggtctcaacaagttccgttttttggagaggcaactca
+5667116/1
CCCFFFFFHHHHHJJJJJJJJJIFGHHIJIHIJJJJJJIJJJJJJJJJJJ
@5667536/1
cggtttcgtaggcaggtggaggccatcgcctggtcatgcataattcttgt
+5667536/1
?@@DBDDDFHDHDFGA?EFHGE?GAGGEIGBB89BGHIGGGIDFGEIGCF
@6833440/1
gttgttgaggtggtagttgagtttggtgggtaggggttgtttccctagac
+6833440/1
@@CFFFFDFH2ADEGHHIIHIEHHJIGHGIFGGGII?FHDGIHHGHIIIJ
@6834259/1
ctcatgttataacattatgcagttcattacctaagatatttgttatgatc
+6834259/1
@@@?DDDD<FFDBCFGEIA@H>HIIHIIGHGHE@G>FHGHIIFHIEG<G>
@7752365/1
ccctttgccaaatacttcaactgtgactctaactcttcttccatccgcta
+7752365/1
CCCFFFFFHHHHHJJJJIJJJJJHJIJJJJJIJJJJJJJJJJJJJJJJJI
@2551026/1
acctctttgtgcccatggagtttgacctct
+2551026/1
@@@DDDDDFDDH4CG@E@?FB3CFHH@H@A
@1446635/1
cttgtttttcaggtcatggcagactctgagaacttttaacaatgactgac
+1446635/1
@@@FD4ADHHFBD<FEGIIIIGGF>3?EF>CGFHI@GIIIIIIIG<9B@D
@8222683/1
cacatagcttcggccacttctttgaactaagtacagcgaaattcttattc
+8222683/1
CCCFFFFDHHDADEEFHIGIIIIIECCEGDGIFADHIGB?@CGHGI@GH9
@3613960/1
cttgtttcttttctttaacatttctcaca
+3613960/1
@@?ADDDADD<DB9EEHIC?B@<FCHBHH
@6835610/1
cttggaaacaattttataattattggatatattcatgccacattccattc
+6835610/1
CCCFFDFFHHACFIJJJIJJJJJJJJJHIJJIJJJJJJJJIJJGJJJJJJ
@2552310/1
ccttccaattctggctggtgatcaaaactaaatgcga
+2552310/1
@CCFDADE?FHHABCBE6<CB<4CGFGFAA<3?G@A?
@1447777/1
gctttatttgagcttcaacagaaccaggttcaactttacagccagta
+1447777/1
@@@FFADFB4CAB@<EF>IHBFHIIIHBFFGEGHGI@?FHG@@GGE@
@217796/1
cttaacttgcattaaatcacatcacattaccacatttctcaaattcagtc
+217796/1
@@@DDDDDH834<CACBHC>??BHH<HCFEBDFF3?CFHHG9B@FGCGA9
@1953449/1
gctttttgttatctccagcaggtgggtgagtaacatcagctccgagaaat
+1953449/1
@@<DFFFF?DDCDFEHIIBHHJ@FEG1?EEDFGBCDBFCD4DFH0@@FD8
@4678418/1
gctggaacaacatggacttcacaaagctctccaacaagaatttgtttttg
+4678418/1
CCCFFFFFHHHHHJJJJJJJJJJIJJJJJJIIJJIJJJJJJJJJGIJJJJ
@1953553/1
ggcaaatctggaggttgatgaggaggctgaggcggaattagag
+1953553/1
@CCFFDFFBHHFFI=FEAEGEHGCHGIJJ@=D7DEHFHIJG9F
@3006448/1
gtcaagagcttggattgcctcctgcggaccattagttgaagtcccagccc
+3006448/1
@@@DDDDDF<DDFHEHBDBHAFG@GEGHHHHAGGGF??GFADFIHIGGHG
@6207469/1
gtatatataagattacaattcttaacattttttctttaaacaaagaacat
+6207469/1
CCCFFFFFHHHHHJJJJJIJJJJJJJJJJJJJJJJJJJJIJJJJJJJJIJ
@4679147/1
gccggctggtgccctgaataccttgatggctacaaagatagaagtcgaat
+4679147/1
CCCFFFFFHFFFHIIIIJJJJJJJJHIIJIJJJGHIHIIJGHJJFHIGJE
@3007600/1
gtgatctaatatttgagcagaaggtgctggtgcatgtaatactttgt
+3007600/1
@=?BDEF?FDHHGJJIGGIHEG>@ACGGI>EEG>FF<B<GCH<?DF?
@5670018/1
cttgttttttacttgttcctgtgccataaccgtacttcatatcattgata
+5670018/1
@@@FFFFFHHGHHJIHIIIIJJIGJIIIGIIJHGGIJIGIIIJJIGGCCF
@5335695/1
ccatcttcaacgaatcaaattcactttgaggaactctctgatttatctca
+5335695/1
CCCFFFFFGHHHHJJIGIJJJJJJJJJJHIJHDHGIJJJJIIJIHIJIJI
@2554269/1
ctggtctggagctggatgagtgacatcagcgccaacaacaatgacaggtt
+2554269/1
BBCFBDEFHHHHHCHJIGIJCHEGIJHIF>GHAGGIJJIGG@DHHEGG3B
@3614352/1
cctcgggaaaattaatttttattaagaag
+3614352/1
<@<DBDADFFFFFG44CEBHGF4?C9C<:
@2554497/1
ggatgcataagtcattcctctatcaggtaag
+2554497/1
?;;DBD?BFH?A?G??FB<F@>EDC<C:AC2
@5670518/1
gacagcatgatgacattcatctataactaatagattgacacgagacaacg
+5670518/1
CCCFFFFFHHGHFGHIJIJJIJJJJJJJJJJJJJJIJJJJJJJJIJJJJJ
@6208110/1
tcagaattttcgtttggagcaaatacaatgtatttgctgtctttgtgtct
+6208110/1
BB@FFFFFHHHHHJJJJJJJJJJJJJJJJJHIIJJJJJJJJJJJJIJJJI
@6836552/1
ctcttcttcaaatccagaattaaaagcttcttttccaattggttctaaat
+6836552/1
@CCFFFFFHHGHHJJJIJJIJJJJJIIJJJJJIIJJJJJJGCGHHIIJJJ
@5671050/1
ggagtattcttggaaacaattttataattattggatatattcatgccaca
+5671050/1
BCCFDEFFHHHHHHJJJJJJJJJJJJJJJJJJJJIJJJJJJJJJJJJJJJ
@7295004/1
gctggacaatatcgcacataatacctgttctgtaaaatccttcactggaa
+7295004/1
CCCFFFFFHHHHHJJJJJJJJJJJJJIJJJJJJJJJJJIJJIIJJJJIIJ
@3615195/1
cataagtcattcctctatcaggtaagacaacaatcaca
+3615195/1
@@@FFAD4?CDDHGBHHEHD@F4C@9:A;F=EAH@FCG
@794824/1
acagtcttcaagcactgagttagaataccaacctgaatttcagc
+794824/1
@@@FDDDFFBD>FGBBEFCIGGHGEC@HCAG;EBFGI@>FF>99
@6209284/1
ggacaatttacaggcagttgaagataacatacaattttaattttattatt
+6209284/1
CCCFFFFFHHHHHJJJJHJJJJJJJJJJJJJIIIJJJJJJJJJJJJJJJJ
@6209518/1
aatacataaattttccttcaaaaaaaatatcccca
+6209518/1
;?@ADAD;DF?FFBFAFFFEC4<AC?DDDGFF@;F
@6837728/1
ctatgactcccaagctgctatgagtactatcatcagctggtgtagaatta
+6837728/1
CCCFFFFFHHHHHJJJJJJJJJJJFJIJIJJJJJJJJJJJFHHIJJJJJI
@2555783/1
gccaacagtaagacatggtagatgag
+2555783/1
B@CFFFFF<DHHHHGBHECJIIIIGI
@8225139/1
cccacatctactgtggtaccagctggtatatttccagacttaccactttg
+8225139/1
CCCFFFFFHHHHHIJJHIJJJJJJJJHIJJJJJJJIJJJJJJJJJJJJJJ
@795872/1
tgtcgaagcaatggtgaaataggttctgaaagacttgtaaagtttactac
+795872/1
@<?DDFFDHFHHDBCFBDHEEEBA<AEDHHEIFIIEADHE>G?DHGG>BF
@6210601/1
ctccatactccttgtcttacaggtaccggtctttctcgataatcaagtgt
+6210601/1
CCCFFFFFHHHHHJIIJJIJIJJHGIJJIGHIJJJJJJJJIJJJJJIFHI
@8225603/1
gtcattagcagagctcgctactaaggccttcaagatagaacccaattctg
+8225603/1
CCCFFFFFHHHHHJJJJJJJJJJJJJJJJJJJJJJJJJJJJJJJJJJJJJ
@7754064/1
attctccactaaaccaaatcggctccttgaatgaatttttcattcctcca
+7754064/1
CCCFFFFFHHHHHJJIJGHEHGHHJJJJIJIJGJIJJJJJABIIJHIJID
@7754066/1
gcatgactgactagatagaagtctaattcagtagggtgagtaatctctgt
+7754066/1
?@@FFDFFHFGGHIIIJJIJIJIIHIJJJJGFHEIJFHGIDGHGHGIJJG
@3617117/1
ctggagctcatcaagcttcggtccgactgatgatttgaggttcttgtgga
+3617117/1
@@@DFFFFHHHHHIJIIIIIGDFHI6EEGGIIEE9FE>DEFDB3<F9B7C
@1955522/1
cctttgttgctgctgtggtggttcttgcctttgcagctgttgtggtggtt
+1955522/1
CCCFFFFFHHHHGJJIIJFCHEFHIJIGIGFGGIGJJJJGIIFHG3BF7D
@3618042/1
cgatgtaatattgaaggcaataaagtaaccttcaacatataaactgcagg
+3618042/1
@@<DDDFDH>FFAHIJIIIJBCHGC?CFEGGJDEGG>DEGIGIGIJJIAC
@2558222/1
caatgaagctttcgcagcagcaagtttcgcttgttttttacttgttc
+2558222/1
<@<DDB?DDHDFHGGBEHICEE>AC>EHCEDHADG>?DHA9??8=BB
@2558396/1
cctcagagctaccttggcagctgctaattttgcttggtgtttgttttctc
+2558396/1
CCCFFFFFHHHFFCHGIIJDFDFGC?HGIII@HCHGGGG?BFHHIIJCCD
@2558412/1
gtatgtcattgagggcaagtgcctcattacaacatccagggccattatcg
+2558412/1
@@@DFEEFFDAHHGIBHIGBB?EHHIIEHAEBFHEAHGEGEEGGB>DE<?
@7755537/1
ggtctctgctgttgttgctgctgctgttgttgctgctgttgttgttgttg
+7755537/1
@CBFFFFFHHHHHJJJJJJJJJJJJJJJJJJJJJJJJJJJJIJIJJJJJH
@1957427/1
gctttctaatgtttcttcatttaaaaccgctgtgtctctttctttttttg
+1957427/1
@?;DDBEAH>FFDHB>GIGHIIIIIIHIIAFEGH:C@GEHGDC@9BB:AA
@4680063/1
cctagccctttggcccctcttaaccagttcttcttcaaattgattacaaa
+4680063/1
CCCFFFFFHHHHHJJJJJJJJJJJIJJIIJJJJJJJJJJJJJJJJJJJJJ
@5336684/1
gctctccaaaattgtaaatccaggaacttcccagtcatcaggaataaagt
+5336684/1
@@CFFFAEFGBDHIFGEGGGG<A9CFFIGGDHICFCHGGACBG8B9:BB?
@796791/1
cttctttccatcaaaggcaggaaatcgatttttgaaacacctctgtcgaa
+796791/1
@@@DFFFFGHGHAGIEHD>G@GGEIII3EHHGEGIBHCHGH9DADDHF@1
@4680993/1
gccaggtgaaagatgccggaagtatttatggagtccatatttaactgcta
+4680993/1
CCCFFFDDHHHHHJJJJJJJJJFHGJJJJJJJJHJJJJJJJJJGGFGIJJ
@5674116/1
ctccatcagaagaatcagatgtttcagattctaaatatatttcacttgaa
+5674116/1
@@@DDDDD<DDFAFGEGD<I@ADEBHBHDEGHHIIIGG@GDHGGF<?CBD
@2560225/1
gcttctcttatagctgtcaactcatgttgcaaaacatgtaaaaattgacc
+2560225/1
CCCFFFFFHHHHFHJJJJJEIJJGJJJEJIIIIGJEHI@GFHEHEGGIJI
@796879/1
attggatctagataataatgcctcagagctaccttggcagctgctaattt
+796879/1
@@@DFFFFGFBF>FBHEFH@I>I@FHHE<>FHI>F4EFE@DF>D>9:0:B
@797049/1
gcccattattgtgtactatcttcaaagagaaaaagtgcaatactaaaatt
+797049/1
@CCFFFFFHHHFFIGJJIJIIJ@JIIJEHGGIIHH?FHIIII3?FHIIJF
@3009961/1
ctttggtggtggcagaaccctacctcgaacttccatcatttgtttgatat
+3009961/1
CCCFFFDDF1CFBHEIIIHICGIIIFGIIJI@BGHJIIEIIJJJEIFHIH
@1451256/1
gacattattgactaaggccgatctgaggtctgtcaattcaccagg
+1451256/1
@C@FDDDFHFFFDHI3<AF1@ADHDHGHGGIIGEGG@DBFEGIGI
@6842009/1
gtcgaattcagttggatgggtaattcccacatctactgtggtaccagctg
+6842009/1
@@@FFFFFGHHFHFIIGIJJGHGIJJJHHJIJJIJIIIFHIGGGIGHIIJ
@5675756/1
ctcattttcactcagaagaaataatatctcagcaccaattttatgatttc
+5675756/1
CCCFFFFFHHHHHJJJJJJJJJJJJJJJJJJJJJJJJIJJJJJJJJJJJJ
@2562168/1
gtcccattgtgtttaatacttctaaaaagtcatcaataatttcgaaagga
+2562168/1
@<@DFFFFFCFFFGGGIJIIIJIJICHCFA9FHGHIFIGIDGGCC@GEG9
@4117861/1
cactgactaaaatattgttcaagttcacgaggagt
+4117861/1
?@@FDDEFHBDD<CFGG<BFAEAHHIFA@FGG68?
@4118219/1
gtagtaagtgatcattaagttcgccgatcttgtacaacattttacatgca
+4118219/1
@@BFFADDADFHHJIBGEEHIIGGBHHIJJDHHHE>BF;DH>GGGICCG>
@7298716/1
gttcaactttacagccagtaaaaagtggtgaagtcaatcctaacactcta
+7298716/1
CCCFFFFFHHHHHJJJJJJJJJJJJHHJHHJJJJJIJJJJJIJJJJJJJJ
@4119228/1
ggacagaaaggtaattatattataataatataatttaacaaaaactt
+4119228/1
@@8BDD?DHFDFFIHIE@EHEGIE<>HGEE<BGHGGIGGG<:CAD>A
@5678025/1
gtaatgaatggtgttgctttcgcagggtaagtctttcagtctcatccaca
+5678025/1
CCCFFFDDHHHFHGIJJJJJJJJJJJJHHJJIJJJJJJJIJJJJJJJJJJ
@4684097/1
ggctgttgttgccactgctgctgctgcggctgttgttgcctctgctgctg
+4684097/1
===D:DD?HBBHDHIIGGIEGGIIGIIEHIGIIIG?D>@GAGD@GFEFI@
@5341810/1
tttttttggatctgaagggcggtcccctcttttgggtggaatgtatgacg
+5341810/1
CCCFFFFFHHHHHJIJJJJJJJGHHJJJJJJJJJHHADDDDEEEEFEDDD
@6215058/1
gttgttgaggtggtagttgagtttggtgggtaggggttgtttccctagac
+6215058/1
@CCFDFFDHHACFGFFHIJAGFHIGJAGGHHEHIJIFHIGIGGGGGJIII
@3010563/1
cagcacagaataatcttgtatgatgtctcttttggactacaataaaagtt
+3010563/1
CCCFFFFDHHHHHIJJIJJ9EHEHH?FHGIGIIIGBFGHJIFJJAGGIHH
@1451973/1
gcttgctgtggtggtacagcacccggtcctggtcc
+1451973/1
@@@DDDDDAFFBF<GIDFGGCD<8CE?CDCH39:<
@3010995/1
ccttgatttcctccagcacctcttctttgtctccaacccctacctcttcc
+3010995/1
@@CDBDDDHFHDHEGAF9FGIGJII:4FHHHI@EGHGIIIHGI9DA<4?B
@800312/1
gttaaattttttcagaatcatgtgattttttttcctttcaagaatatact
+800312/1
@@@FFDFDHA8<FGHDG4C<FHHIEHHIFIGGGB0?DFDGGGICGGDHI@
@800449/1
cacacctttgtcaccactatattcaccaaccgttaacggagtttgc
+800449/1
@@@FF?EDHHDHFGGGIGEIB<HHIIIEFDHGFEHCGGFCEBGHG9
@1959659/1
ggctattttagcatggaatgtaatctccaagttgtgaatcaatttcagga
+1959659/1
@@@FDDFFGFHFFEDIFGAC?IHDEHGII@FB>HHGH@FGIJJADEDGGI
@800523/1
gtcctttgtttttactcctttttcaaaaccttcttccagcatagctt
+800523/1
@?@DDF>DAFHFHIGIJIHJJJEHGEGHGHEEGFDHAHGGGHFGAG@
@1960009/1
acaatttctattctgttcagaggtaaatgagttat
+1960009/1
8??DDDDD>FFHF>F<4C<CECFEGG4<B<AFHHA
@8230685/1
ccttaatctagccacttcagccttatgcctctcaaactcaagctgtcgct
+8230685/1
?@BFFFFFHGHHHJJJIJJIJJJJJJJJIJIAHIJJIJJJGJDGGGHHHG
@8230704/1
gttgccttaaaacaatgtcaagagcttggattgcctcctgcggaccatta
+8230704/1
CCCFFFFFHHHHHJJJJIJJJJJJJJJJJJJJJIJJJJJJIJJJJJJJJI
@6844082/1
cttcacactcatcaagaacttggtaaactcttagatcttcattttgttgc
+6844082/1
CCCFFFFFHHHHHJJJJJJJJJJHHJJJJJJJJJJJJJJJJJJJJJIJJJ
@6215443/1
cagctctcctaacaaggttgttaatctctctttcccgatcaggcgctgac
+6215443/1
@@@DBEFDFHHHHIGIHFIGHGGEGGGHCGIJJJIJIBHHIJDIIIJIFI
@3012173/1
atctgaagggcggtcccctcttttgggtggaatgtatgacgatgatttga
+3012173/1
@<@FFFFB?FHHGHHGGHJ6GE@HIFJGI<@FHFHGGGCGA?7CCD9BC;
@1453673/1
atcacatcggaggcaaccaatatgttcgtctcacccatgttaaatttttt
+1453673/1
@@@DDDB>DFFH6DEG3CFHIICED4CGDF@DHIIE=@D@BFFGDEHGGI
@1453749/1
ggcaatgaagttcctgcaggaggtataaacaaacctatgggttttaccat
+1453749/1
B@@FFDDDFFHDHIIIJJIFIJJ1CBEHI9EHIIJEEHIGGGHGGHH<<D
@1961497/1
gaccaacttgaagacaaggtaaatgaggataccttaatttcattttgtat
+1961497/1
@@@DFFFFFF>DAGHD>FEGEGCHH@HDEHBFIIIIIDIICGGGD4B?0?
@1454403/1
gtcacttcaaactgttgctcagcagctat
+1454403/1
8?@DBDD?C::<A:<<:CIHHFF<E@@HH
@3013563/1
gggtaatcaaattttatgacaaaattgcaattctttacatcaataccttc
+3013563/1
@@@DDDDB:ADFHGGHGAEFGBGCEG9FHHGIEHIBEGIG<CCF@?F9DA
@802617/1
ccttgaatgaatttttcattcctccatactccttgtcttacaggtaccgg
+802617/1
@@@DFFFFFHHHFIJIFHIHHIBHJ?@FGGIJJ>EHGIC><FGC?DGH@@
@1454864/1
ctgtgttgttctttttctattttcttggctttgagatacctacgcctatc
+1454864/1
@CCDFFFFHGFDHGJIIGIIBCHHIEGGJGGGHEHHJGFHH@B:FF<A<B
@6217314/1
atcattctgtagtacaccttccaaacagtatctaaagacatgccactgtc
+6217314/1
@CCFFFFFHHHHHIJJJJJJJJJJJJJJHIJJJJJJJJJJJJJJJJJJIJ
@8231187/1
aattaaaattaattaaaagttaataatacaaataaataaacagaaacagg
+8231187/1
CCCFFFFFHHHHHJJIJJJFHJJJJJJJJIJJJJJJJJJJJJJJJJJJJJ
@7758219/1
cactatctaaataaatagctgcagctaatgattcaaataagtcaccaagg
+7758219/1
CCCFFFFFHHHHHJJJJJJJJJJJJJJJJJJJJJHB@@HHHHIJJJJJJI
@2564996/1
ctcttctcttggtgttcaacaaatctctt
+2564996/1
?@@DFFDBFDBF?=EA@HCCG=FGCHGF4
@7301268/1
gttcatttgaataaaataaataatttttcgatagttcttcattagtacca
+7301268/1
CCCFFFFFHHHHHJJJJJJJJJJJJJJJJJJJJJJJJJJJJJJJJHIJJJ
@7301302/1
gccaaaatttgttcacactgttcctggctgagagtaattcgtcgcgcatt
+7301302/1
CCCFFFFFHHHHHJJJJJJJJJJJJJJJJJJJJJGHJJJJJJJJJJJIJJ
@4121754/1
gtcgaacagcttccacagcttgtctgtaattgcgataaggtttttcagga
+4121754/1
@B@DFFFFGHHHHJIJIJJJJJIJJIEFGEGICGGGEGHIGIIGGGICHB
@5343622/1
gtgttctgttgtttactagagaacttcttaataatgaaagatgcccttca
+5343622/1
BCBFFFFFHHHHHJJJJJJJJIIJJJJJJJIJJJJJJJJJJJJJJJJJJJ
@5343916/1
gtgatttttaatttcccagcacctccatcagaagaatcagatgtttc
+5343916/1
@@CDFFFFHFFHHJIJIIIJGIJJJJJJJJHIJJGIJJJJIJJJJJJ
@7302157/1
ccactttgttctttcttgtcagcacagaataatcttgtatgatgtctctt
+7302157/1
CCCFFFFFHHHHHJJJJJJJJJJJJJJJJJJJJJJJJJJJJJJJJJJJJJ
@5681006/1
ggcaggtcttcttgtaacattgcagactctgtacttcctcctcatagttc
+5681006/1
CCCFFFDFHHHHHJIJJJJJJJJJJHIJJJJIJJJJJJJJJJJJJIJIIJ
@5344644/1
cttctctgtacaaatatactgagcatatattttcaaatatttatctatca
+5344644/1
???@DDDADB<2A2:A?BFI@9B@BEAFEIIIFEFDFIICFBEE@FADDI
@5344742/1
tggcggtagctttaatcatagttgatgtctgcatatcagtcagcttctta
+5344742/1
CCCFFFDFHHHHHJJJJJJJJIJJJJJJJJJJJJJJJJJIJJJJJJJJJJ
@7302742/1
ctcagataatcccatatcattgagacattaacttgcgtagcatactttat
+7302742/1
CCCFFFFFGHHHGJJJJJJJJJJJHJIGIIIIJJJJJHIJJIJJIJJJJJ
@5344872/1
ccgacaaacgccatcctctcattcttagttgtaacaactaggggcaccat
+5344872/1
CCCFFDFDHHHHHIJJIJJJIJJGIJJJCHHIJJJGGGIHGIDHHGHGIJ
@223186/1
ctcaggagaaatttcaatttttgcaaattgttcgtagtgaagaactgaaa
+223186/1
@CCFFFFFHGFHHIIJIIJIIII<FCDGGCFHGJHCCFHFCFGGHGIG@A
@224483/1
ctccttccaaaaaaatacagcaagtctg
+224483/1
@@@DBD4B>4C?FGEHCDH49:E?F@DD
@4686936/1
gacagatgtaacataccttcatctggaatcagaagacaatggtcaatgtt
+4686936/1
CCCFFFFFHHHHGJJJJJJJJJJJJJIJJJJJJJJJJJJJJJHIJJJIHI
@803856/1
ctgtcttcagcctcatgttataacattatgcagttcattacctaagatat
+803856/1
@@BFFFFFADFHHJIJIFCJHEHGHGHIJJBG<AHGIIJJJFIBBC@F@A
@8233173/1
gtggaatgtatgacgatgatttgatatctatatttctcattttttctgct
+8233173/1
C@CFFFFFHHHHHJJIJJGJJJJHJGIIJJJJJJJJJIJJJJJJJJJJJJ
@225160/1
tgttaatctaaatattcaaactgtcattcacttactttttaccagtccct
+225160/1
@@@FFFFFGAFFDIJJE@FHHGEFGGGHGJIGJ<F@HCEIIIHHIC@>GB
@1963426/1
gatcaccacattacagttatattcgaaaacttagatttattgagcgtgat
+1963426/1
@;@FFFFFFFHFDHBGFFGGHHGIFIIGHJGHEEGEGIGIIJIJIJG>@F
@1456939/1
gagctcatcaagcttcggtccgactgatgatttgaggttcttgtggaatt
+1456939/1
;@@FDF<D?DBFH@A@E:GHB6CDAGHI?<<DDD<B@DDGGD49D??==.
@6218910/1
gtccacttggtttatgccattgtcatcttttttcgtaggcacaataa
+6218910/1
CCCFFFFFHHHHHJJJJJJJJJJJJJJJJJJJJJJIJJJJJJJJJJJ
@4688890/1
ggccaactaaatgtcatggattcagcagaagtataaattaaactatggat
+4688890/1
CCCFFFFFHHHHHHIJJJJJJJJJJJJJJJJHHIJJJJJJIJJJJJJJJJ
@3016839/1
gttgcggttaaaccaagaacatgtggcctatcctctggag
+3016839/1
@@<DAD8DHH<FB@GGBEHEFFHGB3:?GCHIG<BD?999
@4689563/1
ccagcatagcttcaatttcattgtcgcttatgtcaaattctacttctgaa
+4689563/1
CCCFFFFFHHHHHJJJJJJJJJJJJJJJJJJJIJJJJJJJJJJJJJJJJJ
@1965251/1
aaaggtaattatattataataatataatttaacaaaaacttagaaa
+1965251/1
@@<DFABBFFDFBBEB>E@FH>D@I4BF@9CEFEEG;AFDE?FGC4
@1965267/1
ctctggtatccaaaggcactgttttcaccgg
+1965267/1
@@@FFDDD?FHHDA@BBDHH@A<EHHC><1E
@7763418/1
gttttttaagtgcatgttgaacatattcatgcaaaatgcaaatgtagctt
+7763418/1
BBBFFFFFHHFHHJJJIJJJJJJJJJJJJJJJJJJJJJJJJJJJGIJJJJ
@3018535/1
ctgtcaattcaccaggtgatatatttttgcacctgttataaatgt
+3018535/1
@@@DFDF4ACDFDFB<ADHD?<CFA>@EH9<FH>EEHGIIIIB41
@5346130/1
ctaacgttatcaggttttgggtagttgggtaatattttgataacgtggat
+5346130/1
CCCFFFFFHHHHHJEHIJJJJHGIHIJJJCGHJJJJJJJJJJJJJHJJJJ
@3626096/1
ctcttggtgttcaacaaatctcttaatgatatcagtcagcttaca
+3626096/1
@@@DDDDDDFFHFIIHIAIBD4FF9EC?FHGIIIGFEGDGHI<FE
@5346765/1
ggtatttctggctcacctccttccattgttctcaatgtaagacagcattg
+5346765/1
BBBDFFFFHHHHHJJJJJJJJJJJJJJJJJJJJJJJJGIJJJJJJJJJJJ
@3019503/1
cgggccttaactttagtgaactggtcatcaactgagaggccaaactcctt
+3019503/1
;;@?DDDD3ABFHGIIH@@HHHI32AFG>EAG4EGCHIFIE=GGII>BGH
@3019543/1
ccgatacaatttcttgttttttatcatcctctttatttact
+3019543/1
=??;;?@D8FDFHEHEABGEHGHE@EDD?CGGGI<DCCB@D
@7305665/1
cctcattttcactcagaagaaataatatctcagcaccaattttatgattt
+7305665/1
CC@FFFFFHHGHGJJJICIHGIJJJJJIJJGIIIIJJJJJJJJJJJIIJJ
@2571757/1
ctagctttcttaaatctggttctctaatcatctgatt
+2571757/1
@@@ADDD><FD>4<CG>BIA:<FEC>DHB?<BCE@B9
@2571881/1
gagtgttctaaagctacttttgcagcattcatttcagcttgctgaatgct
+2571881/1
@@@DDFFFHGHGGIJCHIJJJGIHGGHGIJGIIJIIG>BDHIIIJIFGIJ
@806642/1
ctaccttcagcgggagaccttggctttgccgcttg
+806642/1
@@@=D8DDFFDAF:E>:CC::??@<D>GGGBI?@G
@807085/1
gttcaacttctttggtgtacagaaatatttcggcttctgc
+807085/1
=??4ADDDH?DHH@ABB3I<EE9F::EHH@E3CADBBB4C
@4125095/1
gccactgctgttgttgaggctgctgtggtctctgctgttgctgttgttgc
+4125095/1
@CCFFFFFGGHHHJJJ<GGFGIIIJ9CGBEEIE9?DHFGCHCC>GD;FDC
@6220348/1
caggaaaaccagattttggattgaggtgataacatatttcggcaacatag
+6220348/1
CCCFFFFFHHHHHJJJJJJHIJJJJJCHIJJJJJJJJJJJJJJJJJJJJJ
@6220397/1
ctagattatcccttctgaagacaggactaggtgctgcaatgaccatcaat
+6220397/1
CCCFFFFFHHGHHJJJJJIJIJJJJJJIJJJFGIJJJJGIIHCHHIJIIJ
@7307196/1
ggcacatccacgatttcggcagcttttacctcattttcactcagaagaaa
+7307196/1
@@@FFFFFHHDHHJJJJJJJJJJGJIIGJGJIJJJJJJJJJJJIJJJJJJ
@4690760/1
gttaatctctctttcccgatcaggcgctgacctggcggtagctttaatca
+4690760/1
@@CFFFFFHHHHHJJJJJIIJJJEHJJJJJJJJJJIJIEHIJJJIJJHHH
@3628792/1
caatgtttctagcctttcataattca
+3628792/1
;=?DDBDDDDD>FEGGGIHGGICDBA
@4691032/1
cgatacaatttcttgttttttatcatcctctttatttactagaaactgct
+4691032/1
CCCFFFFFHHHHHJJHJJJJJJJJJJJJJJJJJJJJJJJJJJIIJJJJJJ
@7308089/1
gccagtacctatttctttgtgtcggaatacaaggcaggaaatggtgaact
+7308089/1
@CCFFDEFHHGHHJJJJJJFHIJJIJJJGGJJJJJJJIEIGHGIFGHGIJ
@1967159/1
cttcaagatagaacccaattctggcccaagaggagagcttttattgaata
+1967159/1
CCCFFFFFDBFFFBHJJBHHJ<HIIIIHGGGGFC11:BFBGGGIIHGEG9
@7765365/1
ctgactaaaatattgttcaagttcacgaggagtattcttggaaacaattt
+7765365/1
?@?BDDDDBD>DF@?CDHDAECFAFCD@D:CFFHHFGGGEHECDGIAF@?
@6850253/1
gctggatagtggtaggatagagactttttctttgaagatttaggtataat
+6850253/1
CCCFFFFFHHHHFHJIJIIJJJJJJJJJJIJJJJJJJGJJJJJJGHIIJJ
@7308463/1
ctttgactaaatactcctgaaggagtgatatcggtgtttttgagctcata
+7308463/1
@<@DADBDHBDHDBGIEHEG?EGIG?@E<FHEG<1::1?FG:FGBGDAAH
@1968236/1
ctggagacatgactacacaaccatttggtatattcatcctctcaaaataa
+1968236/1
?@?DDFFFFDF?FHJB9CFGEHIHHIGG:?BFGB?CDFGG><>BG9F<9B
@1460294/1
aaataagaaagcaagagaaggaagtgaggtacacagttgcagtcctgagc
+1460294/1
@@@FFFFFFHGHGIIIIIJJJIJ@AFHCFFGHGII@?FCFHIGGGFHIIJ
@7309322/1
agctggtgtagaattacagaataactcatgaatgctttctaatgtttctt
+7309322/1
=:?AA:DDHBH?FBCC?AACGBHHEHE@H?9FHCGICC??GHBH:??GH@
@5685175/1
ctccacctttctttccttttttgcccattattgtgtactatcttcaa
+5685175/1
@BCFFFFFHHHHHJJJJJJJJJJJJJIIJJJJJHHH@GIJJJJJJJJ
@3630566/1
ggttgttttttaagtgcatgttgaacatattcatgcaaaatgcaaatgta
+3630566/1
@@@DFADBHFFHGI<GGGGIDHGCCHGIIGEF<F9FH@FDEGFDDE>GCC
@5348790/1
tggttgggaagtgcttgttgttttgcagacaacatgccttggtattcgag
+5348790/1
BCCFFFFFHHGFHIJJJIJJIJGIJJJJJIIJJJJJIJIJJJIIJJJIJH
@808365/1
atttcattgtgcattaatctatagaaaattttccaaacagtattt
+808365/1
@@@ADDDDDDFFFEHIGIJGHGGII9FCHCHJJIFABGC>1@GEE
@808412/1
gattattgtattttcttttagaactctttcaaag
+808412/1
?;?D1?B?FD4ACG<>GEHE3CH<F:F>A<?4A9
@3631214/1
gtccgactgatgatttgaggttcttgtggaattgtgacactttgatgttg
+3631214/1
C@CFFFFFAHFHHIIIGGII;EHHIIGIGIEIB@FEGHGA<FHCHIIGIE
@808820/1
ctcataactaaaacagggttcatgagttccactttcacaatcaattaatt
+808820/1
CCCFFFDFF?D>DFHBEGCDBDHGJIC9CHHFECBGG<FGIIG9FCH99?
@809095/1
gacagcatgatgacattcatctataactaatagattgacacgagacaa
+809095/1
@CCDDDF?FDA>DGIIJGHGGGIJGJIJ<@FEBCE93:?B3C660@FH
@6223194/1
cattaatctatagaaaattttccagacagtatttagagactttccactat
+6223194/1
CCCFFFFFHHHHHJJJIJJJJJJJJJJJJHIJJJJJJJJJJJJJJJJJJJ
@5686909/1
ccggaaagaacctagtgtgatggcgtttctgaaccactataaatgtaatc
+5686909/1
CCCFFFFFHHDHHIIEFCHHHIJJJGHIIJJIJJJJJJJIJIIJIIHIJJ
@5350258/1
ctcattttcactcagaagaaataatatctcagcaccaattttatgatttc
+5350258/1
CCBFFFFFHHHHHJJJJJJJJJJJJJJJJJJJJJJJJJJJJJJJJJJJJJ
@8236779/1
ggactgtcagatggttttggagaattatcaaagagaattattgaattcaa
+8236779/1
CCCFFFFFHHHHHJGHIJJJHIFHIIJJJJJJJJJIJIJJJJJIIIJJJJ
@8236808/1
atataagattacaattcttaacattttttctttaaacaaagaacattgga
+8236808/1
CCCFFFFFHHHHHJJJJJJJJJJJJJJJJJJJJJJJJJJJJJJJJJJJJI
@8238008/1
catcacattaccacatttctcaaattcagtcttgaaatattatccattag
+8238008/1
CCCFBDDDFHDDBBEFFHDIHIIGHGGGEFGHFHB?CFAGFHGF?BFDHE
@3633215/1
gtgggtgagtaacatcagctccgagaaatattacaggttcgttgaaaacc
+3633215/1
@B@DF8DDHFHGHCEHGHJIJEGFGGGHGIIGIDHHIGIJJHJDIE>BFH
@230514/1
ctcattaagaaaataataccagcatttcttaaagttgtgaaaatcgtgta
+230514/1
CCCFFFFFGHHHHIJJJIJJII?FHGHIIJEFEGDHHE=FIGGHIG;FFG
@7766845/1
ataagaacaatgagtgagagcttgcaagaggtaacttctgtcttgaaatc
+7766845/1
?@@BD;DDDHDBFDGHHGHICHDGBFHBE>G?FEFEGHIIIGEEHGIIII
@7312212/1
gtctaagcctaatgttttcgctagaactgctagatgttgattttgaacaa
+7312212/1
CCCFFFFFHHHHHJIJJJJJJJJJIJJJJJJJJHIJIJJJJJJJJJJJJJ
@1968400/1
gccagtacctatttctttgtgtcggaatacaaggca
+1968400/1
@?@DDDF?:CFFA>EGGHEHGIII8AD7E?FGIF<G
@6853009/1
gcttggatcatttcttcattttcagctctggctattttagcatggaatgt
+6853009/1
CCCFFFFFHHHHHJJJJJJJJJJJJJJJJJJJJJJJJJJJJJJJJJJJJH
@3029175/1
ctttaaactcactcgtattgtcattcagccgagta
+3029175/1
@@@DDDD>D??FH>1ACG;<AHCEGHHBDHGG:1:
@3635653/1
gtacgctcaaacatgcaaatgtgacattattgactaaggccgatctgagg
+3635653/1
@B@FFFFFHGHHHJGJIIIEHHEGHIGJIJJIIHIJGGECGHHAGGECHG
@811356/1
atcaatttcaggatacgatctggtttacaattagaatttataagtgt
+811356/1
<??DD>BDHDBH<F@H1?3FAEGCFHIIICGHIGG>FBCDEFFC@D<
@3636338/1
gttatacttttctggatcaaaagtaaaatcttttctatcttcatctgtta
+3636338/1
@@@FFFFFFHF8D@GEGGHIEEEEGGHEFD4BHHGIJJIJIIGDGIJIJ@
@4130122/1
atctggtctggagctggatgagtgacatca
+4130122/1
?@@DD?B:4DFFHF<?AHIDGFC<CDF>G<
@8239848/1
gctacaaagatagaagtcgaattcagttggatgggtaattcccacatcta
+8239848/1
@@@FFDDFHHHDHGEHBFGIGEGGIGBEHIHGGEGICFEIIIIEGGEGEF
@8240066/1
ctccaatcgcattccctttcacactagggacatgaggtgaaattattggt
+8240066/1
CCCFFFFFFHFHGGHGHHJGIIGIIIJGIIIIEHEGCDDHIJIIJIGHJB
@232234/1
ggagaatttttaaccatttacacaatataaatgctccttcaacaccacac
+232234/1
@@@FDDFFHHFFHIAHIGJIGEEDGIJGCBFHEII9F@EGIDHH1BDHGG
@813370/1
gcagggaattctaagagggtacacaattcagg
+813370/1
@@@FDD=DHGHGD4CAAA6FEAEHGHCHG943
@7313673/1
cggcatttctttcagaccaaaatttctttgtaaacaagttagtaaaatag
+7313673/1
CCCFFFFFHGHHHJJIIJJJIJHIJJJJIJJIJJIJGJDGIJDHGIIJJI
@1463384/1
ctccaatcgcattccctttcacactagggacatgaggtgaaattattgg
+1463384/1
CCCFFFFFGHGHGGIAGIIJHIIHIHIJGDGFHEEHHCGEGGGGI@HHI
@6225074/1
gttcttttaacactctttgatggaatttcataaacaactttcaaatcctt
+6225074/1
CCCFFFFFGHHHHJIJJIJJJJIIIIIJJIJJJJJJJIIGIJJIIIIIGI
@3638566/1
caattttttcttttcttctttctgtatcaactgcagcctcttttaccatt
+3638566/1
@C@FFFFFHHGHGIIGIIIIGHGHFI@<CD?BEBGHIHGG<DD4DFDGII
@4695835/1
gttcttctaatattgatgttttattttcagtataccttataccgctatca
+4695835/1
CBCFFFFFHHHHHJJJJJIGIJIIIJJJJJEJHIIJHIJJHJJIIHIHJJ
@4695923/1
gtcacttcaaactgttgctcagcagctatctcttgtaggaactggactgc
+4695923/1
@@@FFFFFHHHHHJIJGIIJJJJJIGIJIJJJJIJIGJFIJIIJJJJJJH
@7315126/1
gttaacttttggtggctttattatattactcctaattgaagagccttttc
+7315126/1
CCCFFFFFHHHHHIJJJJJJJJJJJJJJJJJJJJJJJJIJJJJJJJJJJJ
@7315148/1
tctgattagaccctaaagttaaattattgtaacccatactcctatcagta
+7315148/1
CCCFFFFFHHHHHJJJJJJIJJJJJJJJJJJJJJJJJJJJJJJJIJJJIJ
@5352686/1
tcggcatttctttcagaccaaaatttctttgtaaacaagttagtaaaata
+5352686/1
CCCFFFFFHHHHHJJJJJJJJJJJJJJJJJJJJJIJJJJIIIJGIJJJJJ
@6226660/1
aaacttttcgatttcggtattatggttttcttcagcatcagacgtattag
+6226660/1
CCCFFFFFHHFHHJJJJCHIJJJJJFHIJJJJJJJJJJJJJJJJIJJJJJ
@7315560/1
cttgtagccaccggtacttttgtaaaacattatcaaaagttctctgacca
+7315560/1
CCCFFFFFHHHHHJIHJJJJJJJJJJJJJJJJJJJJJJJGHJJJJJJJJJ
@6855565/1
gtttttgagctcatacttaatccaatgacatggggaagtcaattgctaat
+6855565/1
CCCFFFFFHHFFHJJJJIJJJJJJJJJIJJJIJIJJJJHJJJJJJJJJJI
@3031445/1
ctatagtttctcctacggagactgtatacctaaaag
+3031445/1
@@@DDD;D?DD?CDGIF<?:6EEGIDG4CFABGE94
@3640353/1
gttgtaaggtgctgaggcaagtgttgggattttgaccatcttcaacgaat
+3640353/1
<?@FFFFFFDHHDFHJIIIIH<FFHFGGGGACHJEHEGGIIIJJG?DHG@
@5689755/1
ctaaataataaggacggctaaaagtacagactctagtcgctttatgcaaa
+5689755/1
@@CFFFFFHHHHHIIIIIIJJIIICCFHIJJIJIIIHIJIJIIIIJJIJJ
@6856023/1
gtcttcagtcacccgattctatttcttggtcatcagtttgagatactgta
+6856023/1
@@@DDDDDFDHFD>FEDCCHCHFHIII>F<EGCHIIGHHEHIIGGIGIDH
@814018/1
ggtatatataagattacaattcttaacattttttctttaaacaaagaaca
+814018/1
@C?DDFF?HHDFH<GEHEDHHHBHGIFEHGIBHBFGGG9FHHG9B?F?DA
@6227625/1
ctcaagttccatcctatcattgccaattggtagtggatctctagtataaa
+6227625/1
@@@DD?DD?DHBHGDH@FHHIBF@HHGA@A<F<AEHECC?DDHGIBEFFI
@6227873/1
ccacgatttcggcagcttttacctcattttcactcagaagaaataatatc
+6227873/1
CCCFFFDDFHHAFGGIEHCIIIIJGIIGIJJIJJIGFFHIJJIDHIGJJG
@5354536/1
aagaactatttctttaagaatattttggatttcattgatagtatctgatt
+5354536/1
@@@DDDDFGGGHDFFHGIIHHIIHIIIGBHGHIGIIIHIHIBFFHIIDHI
@3641545/1
gtcctgttggtccattaatataaaatggttcaacttctttggtgtac
+3641545/1
??=DDD?DFF;BDB<<<DD4CEGFCD3F<C2<A?94?CGGD3:CCDG
@2578557/1
atcttcatcatccaagccgtaatga
+2578557/1
@@@FFBDDHHDBH9@FGHGG@EGHD
@815336/1
ggtatatataagattacaattcttaacattttttctttaaacaaagaaca
+815336/1
==:=DDEAFHDFHDBGGGIGHEE<EFHE@F>EACGGEHI@HGIEA??209
@815536/1
caggtaagacaacaatcacaagttttacttcttctttaagacactgacta
+815536/1
B@@FDFDDDHFHFGGGFHGIIJGGIEHHE@FHHIBGGBGE@ECHIGAFH>
@8243565/1
gcacctcacacctggcactaaactgtaaagggcttcactgcaaaagtttg
+8243565/1
<@@FFFFFHHHHHG@FHIJJJJJJIHHIIEEGADHIIJEGIIIJJIFH@A
@7317012/1
gtaaccgtcgggacttgaaaagaaagaccttcccactggggtgtatgtca
+7317012/1
CCCFFFFDHHHHHJJJJJJJJJJIJJJJJJJJJJJJJJJJJFHGHIJJJJ
@1973426/1
cacatatcagctgatattctatagataatattggataattgcgaaacgag
+1973426/1
@@@DFFFFFFFDHBEBD4C><I@DDHH>H>@BH@>?FGGIACE6DFH1@F
@6860310/1
gttataacattatgcagttcattacctaagatatttgttatgatctccgg
+6860310/1
CCCFFFFFHHHHHJJJJHIJJJJJJJJJJJJJJJJJJJJIJJJJJJJJJJ
@6860455/1
gttcaacaaatctcttaatgatatcagtcagcttacaagccttagtaagc
+6860455/1
CCCFFFFFHHHHHJJJJJJJJJJJJJJJJJJJJJJJJJJJJJJJJIJJJJ
@4698755/1
gtaaagttttgcctataagaacaatgagtaagagcttgcaagaggtaact
+4698755/1
CB@FFFEFHHGHHIIIIJJIJJIJJJIJIIJIIGIIIJIGGGIJJIHJII
@1974568/1
gcaggatgacacttaggtcgtgcatggtttaagaaagaccaaaggtttct
+1974568/1
@@@FFFFFHGGHHEFIACIGHII=AHFCFHEGGIG9FGGIBAGDGBFDGI
@235503/1
caccgatgcaattaatactcatcttctttactaaaaggctacacaaacaa
+235503/1
BC@FDADFHFHHGJJIIIIIJGHIGGIIIIJJJBHHDIIJGHJGE1?FFB
@1974656/1
cttaagagaaatcttagctgacatatactaattaagatagca
+1974656/1
@C?DDFFFFFHFFIDGI<HGGF9EH@HIJ4ABHIHIJGGIE@
@2579138/1
gctgcagctcaaccattttatcggccaacatattactgacctcaaccgt
+2579138/1
@C@FFFDEFF?FHIEEGGEGGCB6?GHHHF@FGEGIIIBECC<D9DDA<
@2579179/1
aggaacttcccagtcatcaggaataaag
+2579179/1
@@CDFFFDHHDHFD@FHHIJEHIIEHEF
@5692622/1
acgtgctgtaccttgtatactagcatgactgactagatagaagtctaatt
+5692622/1
@BCFFFFFHHHHHJJJJJJJJJJJJJJJJJJJJJJJJJJJJJIGIJJJJJ
@4134571/1
aagaacaatgagtgagagcttgcaagaggtaacttctgtcttg
+4134571/1
@@@DDFFDFHFAFHIGIIEEEHCGGGEEG@EHGHJ<@<GHEDD
@6862752/1
gtacgctcaaacatgcaaatgtgacattattgactaaggccgatctgagg
+6862752/1
CCCFFFFFHHHHHJJJJJJJJHIJJJJJJJJJJJJJJJJIJJJJJJJJJJ
@4134638/1
ccagtacctatttctttgtgtcggaatacaaggcaggaaatggtgaactg
+4134638/1
@CCDDDDDDFHFFHJIJIHGIHIIIIJJFIGJBGHEBCHHIIJ<DAHDGE
@8245359/1
gcacaacaaacacttggggagttaaatcaacatcagctgagatatactca
+8245359/1
@@@FFFFFHHHHHIGIIIIGIFGHIIGIIEGGIIIGIIIAHGIIIIIGII
@6864039/1
atgaggaggctgaggtggaattagagcaattgctcccggagggactccaa
+6864039/1
CCCFFFFFHHHHGJJEGIJJJJJJJJJJJJJJJJJJJJJJJJJIIJJJJJ
@7318588/1
agcacggaaggtggaatttttgcattttttataacttctttaatgctctc
+7318588/1
@BCFFFFFHHHFHJGIIJJJJJJJJJJJJJJJJJJJJJJJJJJIJJJJJJ
@6864417/1
gtcacaactaacaatgggccacaactcatattgatcgtcaaatgaaacat
+6864417/1
CCCFFFFFHHHHHJJJJJJJJJJJJJJJJJJJJJJJJIJJJJJJJJJJJJ
@2582083/1
tctgaagggcggtcccctcttttggg
+2582083/1
@@@D=BDDD;@D??FEDHGGEHIGHI
@1468895/1
cttggtgtttgttttctccaactccgacaaacgccatcctctcattctta
+1468895/1
C@@FFBD3DHHCBAEEIGICEBB3CFBAB0D?0:?FC;0?FEEEH<=FDC
@818267/1
cggcatttctttcagaccaaaatttctttgtaa
+818267/1
@@CDFFFFHHGGHGIEHIIJ?DHIJJIBHCCFE
@818303/1
ctgagttttccttcatgtatattttcatgagtacaatagag
+818303/1
??@FFDDFFGHGH?EG@FHHF<IGEC<@F>3AF4FHGCF<F
@7319263/1
gctccaattgcattccctttcacactagggacatgaggtgaaattattgg
+7319263/1
@CCFFFEFHHHHHJJIJGJJIJJJIJJJJIGGIIJGIJFHGJIJIJJJJH
@8246613/1
aagaggagagcttttattgaatagaataggaatgtcaggtgcgttaactt
+8246613/1
CCCFFFFFHHHHGJJJJJJJJJJJIIEHIJJIIJFHIJJ?GHJDHFHIHI
@238380/1
tctcaatgtaagacagcattgttgcaacttagatttagggtcattccaat
+238380/1
@@@DFFFEFHFFHIGHIGIIIEBFCEHHGHGIIIEHIIBCD?FEE@GC?D
@7320819/1
cgcagattaaaatttttaagtacgactaagtgagcacactaaatcaccac
+7320819/1
CCCFFFFFHHHHHJJJJJJJIIJJJJJJJJIIJJJJJJJJJJJJJJJJJJ
@8248350/1
ggaggctaccttgccgtaggaaataagaaagcaagagaaggaagtgaggt
+8248350/1
CCCFFFFFHHHHHJJJIJJJJJJJJJJJJJJJJJJJJJJJJJJJIIIJJF
@6866253/1
gctcccttggcagtaacaagattttcacatggctgcccctttattatccc
+6866253/1
CCCFFFFFHHHHHHIJJJJJIJJJJJJJJJJJJJJJJJJJJJJJJJJJJJ
@1977014/1
gcatgctttgcttctttcttagatctaccagtgcccatggcagcaaatct
+1977014/1
@@@FDEFFADDHHGGIJIGGJE>AFJHIGG39A?A@E?CDHB;=F@DFHG
@1977136/1
atgaaactgaacgtgtacacctggtaaagaggtgacaaagatagtaagtt
+1977136/1
@@<DBDBD?F82AFBBFFHIEIFEA<EF4?;E9?EF@FICGIE@9BFDDC
@2584165/1
ctgtaaaacgccaataattgttctttcatgatactctc
+2584165/1
@C@DD?DDHHGH?FHGHGHI4C<FEHIGIIDGGEGGC<
@5358181/1
ctgctgtggtctctgctgttgttgctgctgctgttgttgttgctgctgtt
+5358181/1
CCCFFFEFHHHHHJJJJJJJJJJJJJJJJJJJJIJJIJJIJIJJJJJJJJ
@1977776/1
aagattacaattcttaacattttttctttaaacaaagaacattggattat
+1977776/1
@@<BBDFFHFFHFIJIJGGIHJG9ECFHGEA@FHCEHIIIG@B@GGGAFG
@4136762/1
tgactgactagatagaagtctaattcagtagggt
+4136762/1
@@CFFDDDD?FHHIGIEIEAIFCIIGGCC@EGB9
@6867346/1
ccttgtcttacaggtaccggtctttctcgataatcaagtgttggtgcatt
+6867346/1
CCCFFFFFHHHHHJGHIJJJIJJJJJJJJJJFFGIJJJGHIIJJGIIDFI
@1978071/1
cttcagaatataatagtttcaattcatttgatttatgcttaataagcatt
+1978071/1
@@@FDFFDDH?DHFII:<FIFIIIGHGIIGGGIIE>BCF<<?EHD9:<DF
@5698103/1
caaatgtgacattattgactaaggccgatctgaggtctgtcaattcacca
+5698103/1
@@@A?D2=?=DDCG@CGHIEIEAC;CFAHGH?FD;::DEFGCIEHCGD?F
@1978459/1
ggtggttcttgcctttgcagctgttgtgg
+1978459/1
7@?DDDDFDHGDHBFHAGA>FCBFGG;;?
@7321760/1
ttttcttcttgaatggtaacaaatctttgaataacttcagctag
+7321760/1
;@@DDDDDHHBHBFHIHBCFHI@FBDHE<?<<AH?FEEB:9D?1
@3647785/1
gcttcaattcatccacttctccctgcagttcatccataattcagaaagaa
+3647785/1
CCCFFFDFHHHGHHGIGHIIEGHGGEG3FEH@HGFEGGCGHEE9<CGE<@
@3039006/1
ccttaccttcagctgagtgagttaaaacag
+3039006/1
C@@FFFFFGGFAFEB@HGGCGAHGGBFHAG
@7776685/1
ctccagcaacagattcaaaaacatcacctagtgcttttggtacctctaca
+7776685/1
CCCFFFFFHHHHHJJJJJJJJJJJJJJJIJJGHIJJJJIJHIJJJJJJJJ
@8250429/1
tgaggctgctgtggtctctgctgttgctgttgttgctgaggctgctgtgg
+8250429/1
CCCFFFFFHHHFHJFHJJJJJJJHJIJJJJJJJJJJJJJJJJIJGGIBGI
@5700537/1
ctatatttctcattttttctgctaaagcactaccttcagcgggagacctt
+5700537/1
@CCBDAFFGHGHHJJIIJJJJIJIJIIJJIJIIIIJIFGHGBEHEAFHCA
@3039536/1
ccttgactatgtttgatgacatatcaataacattctcctcaaccttttg
+3039536/1
??@DDD;DHAFDHCHIEG>FDDACDHGI9CEH4A<?FHHHI>FH9BEEG
@7323018/1
gtactggtgatatcctcgggaaaattaatttttattaagaagccaaattg
+7323018/1
@BBFFFFBFHHHHJJJJJJJHIJJJJJJJJJJJJJJJJJJJJJJJJIJJJ
@7777147/1
cggcacattcatatttctcccatctgcatccttcttttccggaaagaacc
+7777147/1
CCCFFFFFHHHHHJJJJJJJJJJJJJJJJJJJJJJJJJJJJJJJJJJJJJ
@4703162/1
ctagataataatgcctcagagctaccttggcagctgctaattttgcttgg
+4703162/1
CCCFFFFFHHHHHJJJJIIIJIJJJJJJJJIIGGIJJJJJJJIJGIJJJI
@1979066/1
gcagactctgtacttcctcctcatagttccacaatgagt
+1979066/1
@C@FDFDFFDHDFIGGCEHGGFHIDDEHBFGBBCB9E41
@4138493/1
agctgtcaactcatgttgcaaaacatgtaaaaattgaccttctgaaacac
+4138493/1
@@CFDDFFGHGFHIEGGIIIJFIGJIGIGGICGIGFGHEHGIJJJJGGGI
@6235517/1
ggctattttagcatggaatgtgatctccaagttgtgaatcaatttcagga
+6235517/1
C@CFFFFFHHDHHJJIJJJIFJHJHJIIJJIFHIHHGJJJIIJJIGIIJJ
@6869185/1
gagcttgcaagaggtaacttctgtcttgaaatctgtagcccaatat
+6869185/1
C@CFFFFFHHHHHIFHJJJJJJJJJJJIJJJJIJJJJIJJJIJJJJ
@5702508/1
cagcatcattactaattttttgcaattgttgagtgaagtttctgagagca
+5702508/1
CCCFFFFFHHHHHJJJJJJJJJJIJJJJIJJJJIJJJJIJJJJJJJJJJJ
@5702514/1
gttctttcatgatactctcaaggtccctgattacttcttctcgaggtggc
+5702514/1
??@DDEFFFHHGFEFHEHHGGHIIHEHII?EHIIIIHIIIGEEHBE@?DC
@4704402/1
ggcttatacctagtgcttctgtaaaatgccaataattgttctttcatgat
+4704402/1
@CCFFFFFHHHHHHJIJJJJJJJJJJJJJJIIIJJIJJGIJJJJJJJJJI
@1980773/1
ctgcaactgggcggcaattattgaggcaattt
+1980773/1
@CCDDFFFDF?FFGIGGGII@F4B4?FGHICG
@1981100/1
cccgattctatttcttggtcatcagtttgagatactgtaatgcat
+1981100/1
???D?DBDHFHDHHIIBG@FFH<CE:CEHEGC9?EFHEFFF4BGI
@3648942/1
gatggaatttcataaacaactttcaaatccttaatatacgcaacaa
+3648942/1
@?@BDDDDHHFHHJGBHGCG?CHDF?FEEGIJCEIGE4FB:@FG9?
@3040053/1
cgcgcattctgttgtatatttatgctcacttc
+3040053/1
@C7DFFFFHHHAHEHEIIJDHGI9C>HE>@FA
@7323547/1
gctgctaacctcttggcaatttttttcgatttgccagtacctatttcttt
+7323547/1
CCCFFFFFHHHHHJJJJJJJJJJJJJJJJJJJIJJJJJJJJJJJJJJJJJ
@3649426/1
gtgattttttattgtatcccaatcaattatgatactgtctccttcaacaa
+3649426/1
@@@ADFFFGHHHHJJIIGHIGIJGIHGIIJCHEI@CB?GGHHEG@FGFHJ
@822198/1
gctgctgctggggctgttgttgccactgctgctgctgcggctgttgttgc
+822198/1
CCCFFFDFHFHHGIJJIGIFGCCHGIGIJJG@<GGHGGD@EH8;B>@@AF
@7324143/1
ccccttggcaacaaacagttgttttttcctgatatagctctaacttcaat
+7324143/1
CCCFFFFFHHGHHJJHIJIJJFHIIJJJJJJJJJJJJJJJJJJJJJJJJJ
@3650438/1
ataatatctgaaggcatattatagc
+3650438/1
@@@D@DDDHD><3C3CFEHGEFB<?
@5705961/1
gttctgcataatactgaacagaagatttgtttcctatgtacaaagatctt
+5705961/1
@BCFFFFFHHHHHJJJJJJJJJJJJJJJJIJJJJJJJJIIJJJJJJJIIJ
@3041753/1
cagtagcttccagattactacttcttttaagcagtaacttctctgtacaa
+3041753/1
CCCFFFFFGDHGH@@EHIIJIJBHECHIJIGBG@HEF@A@GGGHG9?<B@
@5706520/1
catccttcttttccggaaagaacctagtgtgatggcgtttctgtaccact
+5706520/1
CCCFFFFFHHHGHJJJJJJJJJJJJJJHIFHIIGGJJHIJIJJJJJJJJJ
@1474473/1
cctcattacaacatccagggccattatcgcatcatacggaatctgccgag
+1474473/1
@@@FFADFHHHHHIJJGBHDIIIIGHIJGGG?GIIDFFD;GGHHICH@66
@4140690/1
ctgcagttcatccataattcagaaagaatatacacaacagacaactctgt
+4140690/1
C@CFFFFFHHHHGJIEG@FFEEECCE3CFGFHGEAHGHHHBH3BGGGHI<
@2587182/1
cgtggaagtaagtggtctttcatttaatgttttttga
+2587182/1
@@?DDB>DAFF?C<EA<EEHGIGI>HGGDECGGII@7
@6871870/1
ctgaaggcttttgggtcgtgagaagctgcaacggctgctatagatggaac
+6871870/1
CCCFFFFFHHHHHJJHIIHJJJHIIJJIJJJJJJJJJJJJJGJJIIJJJG
@6872116/1
gtggaattgtgacactttgatgttgtaaggtgctgaggcaagtgttggga
+6872116/1
CBCFFFFFGHHHHJJJJJJIJJJJJJJJJJHHJJJJJJJIJJGHJJJJJH
@1982346/1
gtaatttcttgttcttcttgtttcttttctttaacatttctc
+1982346/1
?=?;ADDBCB>DBDB<EH:C<C?HEG4:3A@BH@E<GHBD><
@5363114/1
atgggtcactattaaagttgatttgtcttatagacttgacaattttttct
+5363114/1
CCCFFFFFHHHHHJJJIHIIJJJJJIJJJJJJJIIJJJHJJJJJJJJJJJ
@4707025/1
agctcttgcagcattgacactggcgttttggtgggcatggcctgcagctc
+4707025/1
CCCFFFFFHFHHFIJJJJJJJJJJJGHJJJJGGHJJJJJJJJJIJJJJJJ
@7779827/1
gtcgacaattgtaccaagctctggcattttcctgtgactgatttttcttc
+7779827/1
CCCFFFFFHHHHHJJJJJJJJJJJIJJJJJJJJJHIJJJJGJJJJJJJJI
@3042401/1
gctacacaaacaatcacctgaatccttagaattcaaaaattcaaacttaa
+3042401/1
@@@FFEFFHFHFGIBGHGHEECAGIJJIIGCHGEGIIEGG<DAFHCHCHE
@7780128/1
atgaaactgaacgtgtacacctggtaaagaggtgacaaagatagtaagtt
+7780128/1
CCCFFFFFHHHHHHIHJJJJJJJJHIJJJIJJEHIIJJJJIJJJIJIJIJ
@244970/1
ctccacacaatcagcaatacttttgtcaggaatggaatgctgagtaaca
+244970/1
@@@FFFFDHDHHD@GAHIIIGGCHI?FIIJGC@FEHGIJJIGGEBGG@C
@5709966/1
gcacagaataatcttgtatgatgtctcttttggactacaataaaagttat
+5709966/1
@@CDDDDFHHHFHIIIEHGGEGGEAHHEHIIIGHIHIIIIIIHIIIIHGG
@5710264/1
ggaaaactgtttatcatagatccgacgacactttttagtaccgggcttac
+5710264/1
@@<DDAADD2CFFFFF<EH9A<CFBBFEFG:D4DFCGD0B8/?@@AE;=;
@5710783/1
cttttattgaatagaataggaatgtcaggtgcgttaacttttggtggctt
+5710783/1
@?BFFFFFGGFHHIIIJJJIJFHJHFCHJFGEHHHJIGHIHJEIBGEHII
@5710835/1
gtggaatgtatgacgatgatttgatatctatatttctcattttttctgct
+5710835/1
@@CFFFFFHHHFFGIJJJI:FHI@HHHHIJJGIJIJIIJIJIJJJIJJJJ
@825387/1
gctcaatttaccttcatccttgttttcaaagttgataaataatattaatg
+825387/1
@@@DFFFDFHHDFEG<GEGI>@CHIAEE<<C9FHDAHIDEGGIIECFDGB
@5711746/1
agcaactctcggatcttctatccttatctcatcaaatattgataaactag
+5711746/1
CCCFFFFFHHHH0A<CGEHHHHIIJFHIJJJJJJJJJJJJJJJJJJJJIJ
@826207/1
gtggaatgtatgacgatgatttgatatctatatttctcatttttttctgc
+826207/1
@@@FFDDDBFHBCBHB=FIEFEHGE4:<CFGGC@HHDH>FC4CGGHFH9B
@2588929/1
cagatgaatctgaactgtctcttctatgtctaggtttcctactgacagca
+2588929/1
CCCFFFFFGGHHGDIJGHHCH>AGHHIJIHHFCGDHCGIIJJJJJIFG=G
@2588994/1
cataactatcaatactttaagagtactaccaactcatactgtcttcagcc
+2588994/1
CCCFFFDFDHHHGIJEGIIGIH<<AEEIHIIJHIIGIJGEE?DG4CDFDH
@6872842/1
gccaatagctgtgggttatatggtgattgatgccattcaactttgcatta
+6872842/1
CCCFFDFFHFDCFHIHICAFFDHAFGHGIHCFHIIIJIJJJHDHIHGFGI
@6872940/1
cgaacacttctaggttacatagtgtatgaaccgctgcattaaatattaaa
+6872940/1
CCCFFFFFHHHHHJHHIJIJJJHIJHJIJJJJJJJJJJJJJJJJJJJJJJ
@826937/1
ccagagactcgtccaatcagattgaaaaaaacaagttgtataacacaatt
+826937/1
CCCFF?DDFHHBFHGGIGIIGIIJBGIGHJJFG@GHHFHIGIGEHCHGHG
@4142714/1
gtgaaatctttaggctgcagctcaaccattttatcggccaacatattact
+4142714/1
CCCFFFFFGDFGDHIJJG9FHGG>GG@@GEHIEEHGDFHIIJJIIJEIEC
@6873695/1
tggaggtgaaaagaatgatcttccaactgtcacaaacctgttagcagctg
+6873695/1
?;7B?BDD>FHD?BFHGH9CHHIGIGCHIGG?<EEH;FG@GIIIFIIB3?
@4142770/1
aatcaacatcagctgagatatactcat
+4142770/1
@@@DDDD8FBDD<E>DGGGEEFBHHCG
@5364368/1
gaccagtttgcaaagggaagcgagcttgctgttgttgctgctgctgctgt
+5364368/1
C@CFFFFFHHHHHJIJJJJJJJGHIGIJIIJJIJHIJHIJJIJIJJJJIH
@827651/1
cactccttttcccgtttttattatcgcttctaatttttt
+827651/1
@<@DDDDD?8FFH@:CEGIGEGIF9CGGHE@FHIEIEHD
@6874163/1
ctcaaccgtacttctagcattagaagtttcttctccagctaaggctgtat
+6874163/1
CCCFFFFFHHHHHJJJJJJJJJJJJJJJJJJJJJJJJJJJJJJJJJJJJJ
@5714241/1
atcatattgtttgatatcgccagtccaaattcttggacataggcgtcgtt
+5714241/1
CCCFFDFFFFHHHIJJIJJFIGEHHIIGGIGIJ>EFFHGGIJJJJIJJJI
@7781387/1
gaaggcttttgggtcgtgagaagctgcaacggctgctatagatggaacgt
+7781387/1
@@@DFDFFHHHGGEHBGGHIGIGIEII;FCFIGGBCFEAHIIIIGIGIFG
@4709652/1
gttccattgcttgaggtctggtaattggagcggcttgtctaacttgacca
+4709652/1
CCCFFFFFHHHHHJJJFHIJJIJJJJJJJJJJJJJJ<B9B8D??F?9=F<
@8257260/1
ctggtaattggagcggcttgtctaacttgaccaacgg
+8257260/1
@@@DDDDDHHHHHIIIIIIAC<F<DCCH?9BGDHEGH
@247190/1
ccttcaacaatcgtcggtacaatgtaatatgagttttctttgttttcaaa
+247190/1
@7@DDDDDDDHDDEGEH1<FCE<CFAHCG@GG>FGHI9DHGHEG99DHGI
@247412/1
tataagattacaattcttaacattttttctttaaacaaagaacattggat
+247412/1
@@<DDFF?FFADFF@H@CHG>HJIGFGIIIIFHCFGHGBHHCGGBHIIII
@4144612/1
ggcatttttactacaccatctaacctctacaattttgttttgtttctcct
+4144612/1
@@@FFDEDBFFFDHIIIEHI@EDHHDAHHHBF<EF<@CGEGHD3BF9:BB
@6241219/1
ggcctatgactcccaagctgctatgagtactatcatcagctggtgtagaa
+6241219/1
CCCFFFFFHHHHHJIIIJJJJJJJJHJEHIJJJJJJJJJJJJJGHHIIII
@1478973/1
ctatagatggaacgttgatctggtctggagctggatga
+1478973/1
@@@DDADDHF8FFHFBGB@4F<B4CBEF>AF9?;:FAC
@248567/1
gggaaataggatattttcgcattcattaagattagtattaactgttaatc
+248567/1
@@@FFFFFHGHHGIIBGEGHGGGC<CHCGHGCFBHHID?DAHEHDGCHG?
@4709975/1
ctctgttcttttttgaaacgaaatagttttttacaatactgctgtaatgt
+4709975/1
CCCFFFFFHHHHHJJJIJJJJJJJJJIIJJJJJJJJJJJJJJJIIJJJGH
@4145481/1
cctttgtttttactcctttttcaaaaccttcttccagcatagcttcaatt
+4145481/1
CCCFFFDBHGGGHGICHGIGGIIDCHCCG<EF<FHIGJIA?FF@FF@@FI
@4710118/1
gattttgaataggaaatttgataagtttggttccatcaggaaacgatggt
+4710118/1
@BCFFFFFHGHHHJJJJJJJJJJJJJJJJJIJJJJJJJJJIJJJJJJJJG
@1479796/1
gctaattttgcttggtgtttgttttctccaactccgacaaacgccatcct
+1479796/1
@@@FFFD>FHHHHGICDB=FHAGGGFECHIIJGGDH0?0D>DGDHI7C=@
@4710406/1
ggcaagtgttgggattttgaccatcttcaacgaatcaaattcactttgag
+4710406/1
CCCFFFEFHHHHHJJJJJJJJJJJJJJJJJJJJJJJJJJJJJJJJJJJJJ
@5366327/1
ctctgtcgttggttcagattctattggtttgtttggtttaaattgtctaa
+5366327/1
CCCFFFFFHHHHFGIJJGHIIJJJJJJHHJIIJJIJFHHGIJGJJJGIGI
@5366674/1
gtcgaccttctcggccaagattaggcctacgtggacaggtgaacatgggc
+5366674/1
CCCFFFFFHFGHHJJJJJJIIJJJJGIIIJIGIIJJJJI@FGIJGIJJJJ
@6877956/1
ctccagcaggtgggtgagtaacatcagctccgagaaatattacaggttcg
+6877956/1
CCCFFFFFHHDFHJFGGIHBHIIJJJJJJJJJIIGIGIIJJGFGHJFHII
@5716071/1
gccaactctttattatcaatcatcaatcctttttatgaatgagccagaaa
+5716071/1
@@@FFFFFHHHFHIBHHGHGIHIIAHGGGIIIIIIIGGIHIHGIIIIIGI
@5367264/1
ctcacttctttctgtggtgctagattatcccttctgaagacaggactagg
+5367264/1
@C@FFFDDHHGHGIHIFCFIIJJJJJJJJEGHIJJJJIJJJJJJGHHIJJ
@2591734/1
actacacaaccatttggtatattcatcctctcaaaataaaagaataatag
+2591734/1
@@@FFFFFHHHHHJIJFBEFHEIFHHIHGGIG@CEHCGIJGCCF>GGEG9
@7329646/1
ggcttactaagggagttttcttgatcattttcgtttacccagagaggaaa
+7329646/1
CCCFFFFFHHHHHIICGIJJJJJJJJJJJJJJJHJJJJJJJJIIHIIHIJ
@5717298/1
ctgcactgtgacagtcttcaagcactgagttagaataccaacctgaattt
+5717298/1
BCCDFFFFHHHHHJFHJJJJJIJJJJJJJIJJJJJGIJJJJHIJJJJJJJ
@8260059/1
gtcacaactaacaatgggccacaactcatattgatcgtcaaatgaaacat
+8260059/1
@?@FDFFDGHGHGIBBHFICDGEGDHIGCGIIIIGHEIIIIIIIIIIIIH
@5368784/1
gcagcattgacactggcgttttggtgggcatggcctgcagctcccttttt
+5368784/1
CCCFFFFFHHHHHJJJJJFHIJJJFHIJJJIJJJJJJJJJJIJJJJJJJJ
@1480915/1
gtcgctttatgcaaataaattggcatcccacttttatgaatgattttgat
+1480915/1
@?@BDFFFHGDDDEHGGGHGH@GGJG@FFGEGIIGGI<FHGCHGBGD@GD
@5369288/1
cccgatgctagctttcttaaatctggttctctaatcatctgattagtagt
+5369288/1
CCCFFFFFHFHHHJJJJJGGGIIJJJIIIJJJJIJJJJJIJGJJJJJIFG
@1481271/1
atccacttctccctgcagttcatccataattcagaaagaatatacacaac
+1481271/1
@?@7?AB?DHDFHIBHHGF4AHCHEFAF@><BHEGGGG<GFCC>@4?:?B
@4148046/1
gcctatgactcccaagctgctatgagtactatcatcagctggtg
+4148046/1
CCCFFFFFHGHHGIGFHHGGJJIDHIHHJG@HHGGGJCIHHIDH
@4148050/1
gtcgtgagaagctgcaacggctgctatagatggaa
+4148050/1
CCCFFF<DHHFHHCHGGIGGEHIIBHADFDA<93B
@4148185/1
ctgtaattgcgataaggtttttcgggattgatagatacatcataatg
+4148185/1
@@;DDFFFGHAAFBGBF<CEGIHIIIIDGFGCHI@GCHIA<4D9BBB
@6878860/1
gtacgctcaaacatgcaaatgtgacattattgactaaggccgatctgagg
+6878860/1
CCCFFFFFHHHHHJJJJJJJJIJIJJJJJJJJJJJJJJJIJIHJJJJIJJ
@7331289/1
gttgtaaggtgctgaggcaagtgttgggattttgaccatcttcaacgaat
+7331289/1
@?@FFFEFHDHHHJJJJJJIJEHHHBGGGIIIIGGGHJJJJJJJJJIJEI
@1988176/1
gtgagaagctgcaacggctgctatagatggaacgttgatctggtctggag
+1988176/1
@@@BDDA;>FFDHHBCA::@FCEE?CE493???:?D?D@F?BBBDGF>BF
@1988767/1
tccacttggaaaactgtttatcatagatccgacg
+1988767/1
@@@DDADDFFDBFHBFHGE>I:AE>AD>DE8ED6
@1989310/1
gttctttcttgtcagcacagaataatcttgtatgatgtctcttttggact
+1989310/1
@@@DDDD4D<<DBEBHGH>FECHI>>CFGI>44?CFGGHFGIBDC@GBFD
@5718705/1
atcttctttactaaaaggctacacaaacaatcacctgaatccttagaatt
+5718705/1
CCCFFFFFHHHHHIIHJGIJJJJJJJJJIJGIJJJJJIJIIJJJIJJJJJ
@3659030/1
gttttcaccggaggaatttgtttgtgattttttattgtatcccaatcaat
+3659030/1
@@@FFDDBBHH?DFCGE>HIHHGEGHEADFGGIFGE9BDEHAHC@HI>DH
@3659118/1
ttaccacatttctcaaattcagtcttgaaatattatccattagcttatgt
+3659118/1
BC@FDFFFDBFHFGIIEHIIGADHEEFFBHCHIIIAEHHHIIDGD@GB><
@7333026/1
gtcgaggctgggctacagatatctagaggttctgtatttcctgtgatctt
+7333026/1
@@CFDFDFHHGFHJJJJJHIGIJJGFIBH?:CFFHIJIIJGIJHIIIJIJ
@1482184/1
caaggctttgcgacaatttgttctcttctgttgtttcaattttggc
+1482184/1
@@@F;DDFHDFAFII<DBDEFG>BGCH9GGB4<DDFFHGIE@CGGH
@4148708/1
cccgcaacaattgtacacaactccataggaagcgccaaaggcttctctcg
+4148708/1
@@CFF:DDFDDHHDFD<EFGIDIEI>BHG@@HBGDHD6DFGHG9=>=BF6
@8262204/1
catcaactgagaggccaaactccttcaggcatgggtcactattaaagttg
+8262204/1
@CCFFFFFHHHHHJJJJJJJIJJJJJJJJJGIJJIFHIJJJJJIJGHGHG
@8262226/1
atcatcttccattgagaaggcctgacggactgatggaatccaaaccatac
+8262226/1
CCCFFFFFHHHHHJJJHIJJJJJJJJJJIJJJIJJJJJJJJJJJJJJJJJ
@5719277/1
cattaatctatagaaaattttccaaacagtatttagagactttccactat
+5719277/1
@<@DDBDAHFFHFECHGGHII<EEHGDCGACFHEHHEDHEHHIHGIIGGG
@3049224/1
tctgaaacaccatctcgatacaaaataattctatgaggcttgtagccacc
+3049224/1
@CCDFFFFHHHHGGEHIBGGHBEHDHEEECBH4<EHEGIIIG>?FGD>@2
@8262525/1
ctcctcgataatagatatgtaataagaatattgatgctttgcccgtcctt
+8262525/1
CCCFFFFFGHGHHJJJIJIEHHIHIHGIIIIIIJJIJJJIIJJJJHIIJJ
@7333828/1
tcaagttccatcctatcattgccaattggtagtggatctctagtataaag
+7333828/1
CCCFFFFFHHHHHJJJJJJJJJJJJJJJJHIJIIJIJJJJJJJGIJJJJJ
@3050110/1
atttcattgatagtatctgatttgttgtttattagggt
+3050110/1
C@@FFFEFDFGGDHGIGGJCH4?EH>DF=;BFHIDHJ;
@4149885/1
gttgggattcattatccattctcccctaggctttgctttaggatcatcat
+4149885/1
@@@FFFBAHHGDHIJB@GHGIIJJJJJ=3C@GEHGGCGCH@D@DGI?GDF
@254646/1
ctgggctgtaagatctgtgttttgatcgttctctgggtggtcttttgtca
+254646/1
@@@DADFDFDHADGDGIIIFGGHGGGIJHGGIJIIJF9?D8BGFHCC@9?
@3660832/1
caaatctttgaataacttcagctaggccaggtgaaag
+3660832/1
@<BADFDBHHFHDIIDEECHGIDHDIJGGHI>>EHHI
@3661019/1
ccttaatctagccacttcagccttatgcctctcaaactcaagctgtcgct
+3661019/1
@@7DDDDDDFAHDEE@FG?IEHEA<EH9ABF@FEIE<ED49:C39:BD9D
@7335111/1
gttatgatctccggccaagatcagccgtgtttggtagaagcaggatgaca
+7335111/1
CCCFFFFFHHHHHJJJJJJJIJJJJJJFGHIJJJHIJJJJJJJJIIJIJG
@2595627/1
ctgtaattgcgataaggtttttcagga
+2595627/1
@@@FFADADFFHHIJJIFBGH?GGGHA
@831526/1
tctgacaataaagtaggcccttatcaacatacagagcac
+831526/1
@7@DDFDFDHFHAAFFE>?;C;D>FH>CEG99<EDBDGG
@4715291/1
gtttcctcctcatcaagagcacggcgatactgcaaacaag
+4715291/1
@=?DD4:DFCFDBG@9EEEF?@::FA>EGHG@<F<BF9;F
@2595878/1
ctagataataatgcctcagagctaccttggcagctgctaattttgcttgg
+2595878/1
@CBFFFFFHHHDHIJJJJGIIIIIEHGIGGGCHIJIHIHCEHIJJJJGJ=
@4715466/1
tccaaagagaagctggaacaacatggacttcacaaagctctccaaca
+4715466/1
@@@FFFFDFFHHHJFIIIIGHGIEEIDFHBHDGGIGIICGIIGIGHH
@6883894/1
gtctcttcaaaatcttcttcatcacgtcgtctttttttaccaaaccggta
+6883894/1
=11ADDDDFFD?<AEGEGIIIIIGGGIIIFGHGHGIIIHGHEIIIIII;B
@5372770/1
gtcgaatactctgagcttgctgagcgactaatgccactgtgtccaca
+5372770/1
CCCFFFFFHHHHFGIIJJIGGIGIHJIIIIJIJJJJJJJIIJIIIII
@5372836/1
ggggaaataggatattttcgcattcattaagattagtattaactgttaat
+5372836/1
CCCFFFFFDFHFHGGGIJJJJJJJJIIJIGGGIIJJHIGJIIJJJJJJGI
@5721356/1
aagaaatacttagcaactgtacattcaacagtctgcccattctccagctg
+5721356/1
CCCFFFFFHHHHHJJIJJJHJJJJJJJJJJJHJJIJJJJJJJJJJJJJJJ
@6884342/1
ggtagaagcaggatgacacttaggtcgtgcatggtttaagaaagaccaaa
+6884342/1
?@:ABDDDHHHD=FGGBGG<B@HHACF8?@3CFGGIGDBFGHGGBDHIIG
@6884445/1
tgttgttgctgaggctgctgtggtctctgctgttgttgttgttgctgagg
+6884445/1
???DDADDDDA4CEEEDEEDIII9AFFEE9?EEEEDDD?D3?DD9DD9BD
@832667/1
ctggtctggagctggatgagtgacatcagcgccaacaacaatgacaggtt
+832667/1
@C@FDFFFHBFBHIJGIJGICEFGGI@HCGBFBG@?DG=FHGIII@DG3=
@5721688/1
cagtaggtaaaaagattattgtattttcttttagaactctttcaaagagt
+5721688/1
CCCDFFFFHHHHHJHJJJJJJIIJJJJJJJJJJJJJJJJJJJJJIJJJJG
@6246278/1
accatctaacctctacaattttgttttgtttctcctccatttccaattat
+6246278/1
@?@DDEDDFHHDFFGIGEEIIJ@BDHI;<EG<F<C@EGFGIICIBGHJGG
@6246637/1
ccttcttctttttttctagtttcctcctcatcaagagcacggcgatactg
+6246637/1
?@@DAEF>AFHGHIGEGHGCFHDDD9??@DGDFFHGGEDGFHDFBAGECH
@6885634/1
tataagaacaatgagtgagagcttgcaagaggtaacttctgtcttgaaat
+6885634/1
CCCFFFFFHHGHHJJIIJJJJIJJJJIHGIJJ?FGIIJIJJIJJJJJJJI
@6246997/1
ccgtgatctaatatttgagcagaaggtgctggtgcatgtaatactttgta
+6246997/1
??@BDBDFDHFHGIGIJIJFGHIIGIAFHIHFCHEEGGHEIIGHIIJJIJ
@7789000/1
gtctaagcctaatgttttcgctagaactgctagatgttgattttgaacaa
+7789000/1
CBCFFFFFHHHHHJGIJJJJJJIJJJJJJJJJJJJJJJJJJJJJJIIJJJ
@2596807/1
cctcccctctggtatccaaaggcactgttttcaccggaggaatttgtttg
+2596807/1
@@CFDA<DFHHH?@A4CGAEHEEGCGG9EE>DEGGGDAEHB?BAFDHEC@
@7338014/1
atggattcataaaagatttaaaaacttaaaagttaggagtatatacaacc
+7338014/1
CCCFFFFFHHHHHJJJJJJJJJJJIJJJJJJJJIJJJJJHHIIJJJJJJJ
@3665093/1
gtcgcttatgtcaaattctacttctgaatgatgttctacgttatcatcaa
+3665093/1
CCCFFFDDFGHGHJGIIIG@F@CHGB9FGIEDHHIHFIHIBDA=FGG<D>
@2597377/1
gcagggaattctaagagggtacacaattcaggcactaatgtctcttcaaa
+2597377/1
CCCDF@BDHDDHFJIIDHF@?FHEIEHGGFG9:3C><DG?BFCB9?BFE9
@7790022/1
ctcttcctttttttggatctgaagggcggtcccctcttttgggtggaatg
+7790022/1
@@?BD???BHHFHEHAFGH>C>DCDA8DAFH@@DEEHAAE>DDBB@BA;C
@7338942/1
ccgatgttggagcctatgctatccgtagtcgaggctgggctacagatatc
+7338942/1
???D7@DD>B:?D@:AFFC@F@ED;FFEE??D@GF;B@FCFACF<<<==@
@1994435/1
ggttgagacacttgctggggaggtggacctctttgtgcccatggagtttg
+1994435/1
CCCFFF?DHFFHHJIIJJIGHEGEGGHIIGHGIAFHIJJGIGHG3?DADF
@259098/1
gcctgaacacattgggtcgccatacctaaaaccgtatctc
+259098/1
@@@FDFFF<FHHHG@DEEHAHGGGIIJIEHJGGIIDCGFE
@1485563/1
gccaacatattactgacctcaaccgtacttctagcattagaagtttcttc
+1485563/1
@BCFFFFDAHHHHFIGHIIHHHHJJGCF=CECHCE9CDG<GE4BADEGFF
@6888352/1
ggacttcacaaagctctccaacaagaatttgtttttgttctaaattttct
+6888352/1
CCCFFFFFHHHHHJJJJJJJJJJJJJIJJJJHIJJJJJJJJJJJJJJJJJ
@7339357/1
cacattaccacatttctcaaattcagtcttgaaatattatccattagctt
+7339357/1
CCCFFFFFHHHHHJJJJJJJJJJJJJJJJJJJJJJJJJJJJJJJJJJJJJ
@7790772/1
gaggagcatgttcttgcctttgttgctgctgtggtggttcttgcctttgc
+7790772/1
CCCFFFFFHHHHHJJJJJJJJJIJJJJJJJJIJJGHIGHIIJJJJJJJJI
@1486096/1
ctgtgatcttgtctaagattgctttcgctgcggcatgctttgcttctttc
+1486096/1
@@@DDDEDFGDBCEBBH>FGIG@HG4CFAEGGG<@FHGIG9FCFHCGGD4
@7791140/1
cttttaacactctttgatggaatttcataaacaactttcaaatccttaat
+7791140/1
CCCFFFFFHHHHHJJJJJJJJJJJJJJJJJJJJJJJJJJJJJJJJJJJJJ
@7791396/1
gttggttgttttttaagtgcatgttgaacatattcatgcaaaatgcaaat
+7791396/1
C@CFFFFFHHHHHJJIJIIIJJJJJJJJJJJJJIIJJJJJIJJJJJIIIJ
@7791529/1
ccaacgataaaatcaggctttatgtttttgtattcttcaatggttgctgc
+7791529/1
CCCFFFFFHHHHHJJJJJJJJJJJIJJJJJHIJJJJJJJJJJIIIJJJJJ
@1486642/1
gctagctttcttaaatctggttctctaatcatctgattagtagtaacgat
+1486642/1
CCCFFFFFHHHHHIJJIJJJJDHIGJJIFEIIIJIGIII<EGHCFGGEBH
@5376227/1
aagaggagagcttttattgaatagaataggaatgtcaggtgcgttaactt
+5376227/1
CCCFFFFFHHHHHJJJIJJIJJJJIGGJJIIJJJJJJJJFHIJJJJJJJJ
@833684/1
agactctgtacttcctcctcatagttccacaatgagtaatttcaatttt
+833684/1
@@@FFFF8C<DHDIIJEFEBFEHIIJIGCHGIJ>E>?EBFCBHI4DABE
@6890243/1
gcttaatattagaaatcttaataaataggacgaccaacacagcgataaaa
+6890243/1
CCCFFFFDHHFHFIIIJJIIIJIJIGHHIIIGIJGEDFGGEBHHGHGIIG
@5722955/1
gtgtttttgagctcatacttaatccaatgacatggggaagtcaattgcta
+5722955/1
BBBDFFFFHHHHHJJJJJJJJJJJJJJJJJJJJJJJJJJJGHIJJJJJJJ
@7791967/1
gttagagctattagtacttccgtcaacactgctttcatcttcagaagaac
+7791967/1
@@@DFDEFGHHHHJFHIIJJJJHIJIJJJJJIGGIJJJJJJJGIH@FHIJ
@4153579/1
ctccaaaattgtaaatccaggaacttccca
+4153579/1
@@@FFFF;ABCAFCEC?<E@9;EHGIF>F4
@7792522/1
ccacatttctcaaattcagtcttgaaatattatccattagcttatgttgc
+7792522/1
CCCFFFFFHHHHHJJJJJJJJJJJJJJJJJJJJJJJJJJJJJJJJJJJJJ
@4154122/1
ctatttcattgtgcattaatctatagaaaattttccaaacagtattt
+4154122/1
@CCFFADDFHDDBGCB@AH>DHEFH>FEAFHGIIB9BE>CG;9CDAG
@2599718/1
gccaaactccagccaaaatccaaaggagcccactcgaattctttagttag
+2599718/1
C@CFFDFFH8FFHIIIIIBA><CFBBEC<GFCDCFAFG<BGGIII@8DHC
@1996317/1
ctttcattatcgtaaattgtcacggtctcaacaagttccgttttttggag
+1996317/1
@C@FFFDF<CBFHDF;EDHHHGGFAFHIHGGGGIFD<FFEDFGIEIIIGC
@1996473/1
tggtggggccccacctcccgcaggagcaccagggggtcctacaggaggag
+1996473/1
?@?DDD<DDHDDDIIII?GFEGEEEFHIIIIII>FEBBDECC>CCBB8;7
@1997031/1
ctctaaaccttcatctttatcagtaatttctttaat
+1997031/1
@@@DDDD;DAFF>:EEGCHCHCBH4CEAFHHGC>CH
@2600736/1
ggaagtaagaggtctttcatttaatgttttttgaaaagcctcacttgttt
+2600736/1
@C@FFDDEH4C?AEFIGBDIHIEIJJEEIIJIHIEGHHICDHIGIJJIIH
@3666365/1
gttcgtagtgaagaactgaaagcagatctaaatttctcaaatt
+3666365/1
@@@FFBEDDF8DDBG@GH@DEAE@EF39<B@?<EHGEE@DE44
@6891302/1
gccactgtgtccacaagaaaaaaggttcttttacccccttcagaatataa
+6891302/1
CCCFFFFFHHHHHJJJJJJJJJJJJGHHJJJJGHIIJJJJJJJJJJJJJI
@6891403/1
ctaggggtgagaaaattcaagcgagctgatgtatggtcaacatcaagaag
+6891403/1
CCCFFFF@DHHHHJIJJJJJJJJJJJJJJJJIJJJJHIIJJJJJJJJJJJ
@3666571/1
gctaattttgcttggtgtttgttttctccaactccgacaaacgccatcct
+3666571/1
@CCFFFFFFHFHHJIAEHEII;F@FHE4FFHE;9CDDHGBFBBEHGJIF>
@835080/1
tggtattatgagtgttacttctcatcct
+835080/1
7?<B?DDDFFBHA<G<BF?F@BH>E4F3
@6249307/1
agggcaagtaagtaccatatctatgttgtacaaataacaatctactcctg
+6249307/1
CCCFFFFFHHHHHJJJJJJJJJJJJJJJJJJJJJJJJJJJJJJJJJJJJJ
@6892162/1
cgatagtttccaaacgctccagattgatgccatcgtttgcattagacata
+6892162/1
CCCFFFDDHHDHHHIIIIIIIGJJJIGHGGIJGIGIJIJJJBHHEHHJIH
@263049/1
gtgccataaccgtacttcatatcattgataattactgtag
+263049/1
;?@B=DD8FFFFB;F?GEAFEHI<EAHGCG?BGFABFEG9
@835585/1
cccatgttaaattttttcagaatcatgtgattttttttcctttcaagaat
+835585/1
CCCFDFFFHAHFHJIIHIIIIJIIIJJ<HEIFGIJJGHH@HGEHICGGIF
@3667336/1
ctccaatcgcattccctttcacactagggacatgaggtgaaattattggt
+3667336/1
CCCFFFFDHFHHHIHIIIJEIGEHJIEHIHIGIGIGDHIIE9DAEIIGDB
@2601006/1
gtaggaactggactgcattaaaatccgaatc
+2601006/1
@@@DDDFFGH?HHBGIIC9C>E9CFEGEGAG
@1997849/1
ctcattacaacatccagggccattatcgcatcatacggaatctgccgag
+1997849/1
?<@B:AAD?>A;B:AF?3C@@F?A<FHF@B:CDF4CD=FD7DD409?BE
@837024/1
gggctctgaaggttgtattgttctggtattatg
+837024/1
@@@DDDDDADFADF>CF9E<CF@EB3AFG<HAH
@837533/1
ctgtattataacatgacctaagagttttattaaagttggatcattagcag
+837533/1
@@@FFFFFAHHD?EHIJIHIIJHIHIIHHJJGJJHHGIGCBHGIIGIIID
@2602003/1
gctacaggtagtgtcgacaattgtaccaagctct
+2602003/1
@CCFDFFF:CCFFGGIGHHIIG?E49B<ECDGH<
@1998943/1
gatgatttgatatctatatttctcatttttttctgctaaag
+1998943/1
@@@DADFFD>DFAHE>@FIH9:EEC<FGHCG>HII???9?D
@7793828/1
tagctttttccgttgggattcattatccattctcccctaggctttgcttt
+7793828/1
CCCFFFFFHHHHHJJJJHIJJJJJJJJJJJJJJJJJJIJJJJJJJJJJJJ
@2602139/1
ctcacttctttctgtggtgctagattatcccttctgaagacaggactagg
+2602139/1
@C@DDFFFHHHHGI?FHBEHIIGBHHIIHGHIIIH9FGGIIEDCGHGIH9
@264589/1
gcccgcccgccatattgtagctttggtggtggcagaaccctacctcgaac
+264589/1
CCCFFFFFHHHHFHIIIHGHGIJJIIDGHDDGIGIIIJHJJIJGCHI/@G
@4155675/1
cactgactaaaatattgttcaagttcacgaggagtattcttggaaacaat
+4155675/1
@@@DDDFFGH>DD?FGH<BFHIIHHEGHF@CC?EC;?DBFGIGGAHGIFH
@264684/1
cccatcattcgctcctcgactgccccgatgttggagcctatgctatccgt
+264684/1
@@@DD?3BFC>FAHE@FGCFFHGGHGHAGG8?BHG3BFHC9BBB4BFGG;
@8272824/1
ggcgtcgttattgaaatcagctctcctaacaaggttgttaatctctcttt
+8272824/1
@@@FDFFFHHHHHGIGGEGHGIIJGHJJEGGGHIDHGHGEHHFFCIIGJI
@5727199/1
gtttgagatactgtaatgcattgtaggccgcacatgtttgtgcttctgaa
+5727199/1
CBCFFFFFHHHHHHJJJJJJJJJJJJJJIJJIJJJJIJJJIJJJJJJJJJ
@3056767/1
gtaattaggtaatctagaactgcatcacccaagaactcaag
+3056767/1
;=?DFBDBDFDFFHIIDEIIBFCE?FCH;F;C3:E?EHGF@
@3670121/1
gcaactgggcggcaattattgaggcaatttgcaattcttttataataata
+3670121/1
C@@FFFFFGBFDHGGIIIEDGHEHHIHFHGGGDE<F8=FFF;@=C>977@
@7344155/1
caatagctgtgggttatatggtgattgatgccattcaactttgcattaac
+7344155/1
CCCFFFFFHHHHHCGGIJJJJFHIJJJJIIJJJJJJJJJJJJJJJJJJJJ
@5728399/1
ctatagtttctcctacggagactgtatacctaaaagtgggttcatgaatt
+5728399/1
CCCFFFEFHHHHHJJJJJJJIIJJIJJJJJJJJJJJFHIJHIJJJJIJJJ
@838869/1
gtgtctctttctttttttgttagact
+838869/1
=1=:DADDHHHFBBEIG6?8E>F9E<
@5729139/1
gccgatctgaggtctgtcaattcaccaggtgatatatttttgcacctgtt
+5729139/1
@@@DDD?DBFFD2<AEGFIFFHCEEBHFEGDAFBDFDFFBDFDFEFIIII
@2604865/1
ctcgaatctattatctcttggacaagttgttatattagtcactttatatg
+2604865/1
CCCFF?DBDFFHFGGJJIGIEGEGJIHGIFHJJEGGGIEHG@99?F>GEH
@6253513/1
cgccaacaacaatgacaggtttttgaaaaaattttggccaatagctgtgg
+6253513/1
BCCFFFFFGHHHHJJJJJJFHIIJJIJJIJJJJJJJJJJIJJIJJJJHIJ
@3059332/1
ctgcattaaaatccgaatcctttaatgaaattatctcatcttcatcatcc
+3059332/1
@@@DDDFDHFFFFHGGIEIGIJJGIIGGHEFHGIJIIGIGGGIAIGHIJF
@6254055/1
cttctttccaaatctggacattatattgataagtgtatttatacctctct
+6254055/1
CCCFFFFFHHHHHJJJJJJJJJJJJJJJJJJJJHIFIIJJJJJJJJJJJJ
@2605462/1
gccatatttaacacacattttgtaaataattttcttaactttacacattt
+2605462/1
CCCFFFDDHGHADHGJJJGEJIGJI4HFHGJJJEIGHIIGIIIJIGIGII
@2000910/1
gctgttgctgttgctgctgttgttgttgttg
+2000910/1
?@@DDAAA:CADF<C9AC<<:A?C9FF9A;3
@840832/1
cttcttctttttttctagtttcctcctcatcaagag
+840832/1
<<@DFFFFHGHHHJJJJJIGGIGEGEHIICHHIGJJ
@7344567/1
gttcttcttgtttcttttctttaacatttctcacagaacggttgccatat
+7344567/1
@@@DDDDDHFDFHIHGEGBFHHIGIIIIGFCHIIGDFHGEF:DFCHGGIG
@5381005/1
gataattcctgaattatttcttgacgatgttgctgaactctaacagtagc
+5381005/1
CCCFFFFFHHHHGJJIJJJJJJJIIJJIJJJJJJJDHIJJJIIJJJIIJJ
@3671192/1
ggggaagttttatttacattttttgcctgaacacattgggtcgccatacc
+3671192/1
?@CF;?DEFHGFHJJFIGJEEIJG6GCCED?CFEEHIGHIBDGHJHHIGG
@2001749/1
ccgtgatctaatatttgagcagaaggtgctggtgcatgtaatactttg
+2001749/1
@BCADDDFHDFHHBHGIJJFEEIJJ>ADFHGBE?CG@GGIIA4DCEB@
@6255153/1
ctctaaatgaataatgcagcgatgattccaaagcttcaaaaccagccaag
+6255153/1
@@@DDDDDHFFHHIBHGG@<EAFHEHCHGHIFECFH@CFHHGHICHIIGI
@7345662/1
catgaacggtaatagctcgtgccattgcgccaggtgtccggtcttcactg
+7345662/1
CCCFFFFFHFFHHJJJJJJJJIJJJJJJJJJJJJFHIJJJJFIJJIJJJH
@4722039/1
tggtcttcagtcacccgattctatttcttggtcatcagtttgagatactg
+4722039/1
@@@BDEFFHHFHHHIJJHEGGHIHIEGIGGIIGIIIIIIGIIIJJJJHHE
@7345795/1
ggttccttaatcatacaataattagcttaatattagaaatcttaataaat
+7345795/1
BCBFFFFFHHHHHJJJJJJJJJJJJJJJJJJJJJJIJJJJJJJJJJJJJJ
@3672469/1
tgttttttaagtgcatgttgaacatattcatg
+3672469/1
@@@DFDDAH?FC<?EGEFHCHBFGGIG@GGCH
@6895577/1
gcattgcagttcatcagaatcaaaatggttgtcatcccataaaacatgat
+6895577/1
@@@DDDDDF:C<DG?CFD@IEHEDHHE?<<C8CFIFDIFFFFFFFFFFI>
@1491444/1
cttaatctagccacttcagccttatgcctctcaaactcaagctgtcgctt
+1491444/1
CCCFDDFFFFDFFII<FHHIEGIJGJIJGHHJJJGIJGGGIEGG<DCHIG
@8276811/1
caaagagcgatggaatcttaaatgcgatactaaaacaggcagaagcatag
+8276811/1
CCCFFFFFHHHHFHIJJJJJJJJJJJJJJJJJJJJJJJJJJJIJJJJJJI
@268096/1
gtacactgctttttccttctccagctagttgatctttcatatttttaagt
+268096/1
@BBFDFFFHFHHHIJHGJIJIIIIJDIGHIIDGIDHBHHG>>FGCG=FFF
@4722829/1
gtgcactggttacaggagatactggttgttgttgaggtggtagttgagtt
+4722829/1
CCCFFFFFHHHHHJJJIJGIJJJJJHHJIIJHIJHIJCGHDFHHJJGIHI
@268350/1
gtaatctagaactgcatcacccaag
+268350/1
<88B;:D4A?F4<A?<FCDB>;?<3
@3673721/1
ccactttcacaatcaattaattggtaacatggtaaaataccttctttgac
+3673721/1
@<@DFFDFHGHFHDHIIICEHGGIGBHGICAHHHHIIGBHHIHGFCBF>B
@7797522/1
gccacttctttgaactaagtacagcgaaattcttattcgattgaagtaaa
+7797522/1
CCCFFFFFHHHHHJJJJJJIJJJJJJJJJJJJJJJJJIIIIJJJIIGHIJ
@1492519/1
cagcatatcgactaggatgagcatc
+1492519/1
@@7BDD8?F?FFFIEGFGIDCA>@<
@7797735/1
cctctgtcgaacagcttccacagcttgtctgtaattgcgataaggttttt
+7797735/1
CCCFFFFFHHHGHJJJJJJJJIJJJJJHIJJIJJJJJJJIJJJJJBGIJJ
@1492710/1
ttctgtatttcctgtgatcttgtct
+1492710/1
==?;BDDD?>F?CF@AF<EA@E@HH
@269041/1
gcttgctgagcgactaatgccactgtgtccacaagaaaaaaggttctttt
+269041/1
@CCFFFFDHHHHF@EGGGGGIEEGIFHIIGEIJJIJFJGB@@FC@<FGGG
@2002545/1
gcgaagaactgaggtaaaaataaaatttaaaaatgttgctattgtttcaa
+2002545/1
<BCDFFFFGHAFBHFHIJIGJJIJIJJFIJJGGIIHJGIJJIJJIJG>GH
@3674499/1
ctcatcttcatcatccaagccgtaatgaatggtgttgctttcgcag
+3674499/1
?@@DDDDDH>FFHGH??AEFHGG@FGIGDGH@C4?CGCCEDF7?0?
@269327/1
gaaacaaaatgtaatctctgttcttttttgaaacgaaatagttttttaca
+269327/1
@@CFFFDEHFFHDGGICHGEEJIIHGIJB6?EGG?GGGBGGBDHGIIJJB
@2002707/1
gcaggatgacacttaggtcgtgcatggtttaagaaagaccaaagg
+2002707/1
@@@FFFFFAHDHFIGIICFC@EH?FGEDHIIJIGGHIBDFGFCHA
@4724012/1
gtagaagcaggatgacacttaggtcgtgcatggtttaagaaagaccaaag
+4724012/1
CCCFFFFFHHHFFGGIIJIJJIGHHGHHIIBHICGHIIJIJIJIIJIJJI
@6898299/1
cctagacttgtgcaccagctaaagaagacttatctttaaacggcagcttt
+6898299/1
CCCFFFFFHHHHHJJJJJJJJJJJJJJIJJJJJJJJJJJJJJJJJJJJJJ
@7346466/1
ggtgcatgtaatactttgtagatatcagacatttcttcagggagaatttt
+7346466/1
BC@FFFFFHHHHHJIJIJHIJJJIJJIIGJJJJJJJJJIJIIGGGIJJJJ
@5385067/1
tggtgttcaacaaatctcttaatgatatcagtcagcttacaagccttagt
+5385067/1
BBCDDDFFHHHHHJJJJJJJJJJJJJJJJJJGJIJJJJJJJJJJJJJJJI
@7799021/1
gttcatgaattgctccctccacctgaactagttcatatttcggagtcgtc
+7799021/1
CBCFFFFFHHHHHJJJJJJJJJJJJJJJJJJIIJJJJJJJJJJJJHIIHJ
@6257078/1
ctggcactaaactgtaaagggcttcactgcaaaagtttgatcaaataaac
+6257078/1
CCCFFFFFHHHHHJIJJJJJJJJJJJJJJJJJJJJGHIJIJJIGIJJJJJ
@6257191/1
gcctgcaattcttggttcaagatcattttaaactgtccttctgacacacc
+6257191/1
CCCFFFFFHHHHHJJHIJJJJJJJJJJJJJJJJJJJJIJJJJJJJJJJJJ
@8277480/1
ggtaaatttatcgcaaggtaatgtaaaacaatatctattcaacaaaggaa
+8277480/1
BCBDFFFFHHHHHJJJJJFFHIJIJJJJJIJJJJJJJJJJJJJJJJJJJJ
@6898516/1
gcattttcctgtgactgatttttcttcaacatcaacaaatgtcacttcaa
+6898516/1
CCCFFFFFHHHHHIJJJHJJJJJJJJJJJJJJJJJJJJJJJIJJJJJJJJ
@3060430/1
gcctcatgttataacattatgcagttcattacctaagatatttgttatga
+3060430/1
@@@DDDDDHH8FHIIIGG>HIGHCEHIIGEGHIIIC3?DE??BFF@D4CE
@6898843/1
tttattttcagtataccttataccgctatcatcctggctgttgccatttg
+6898843/1
;=?DDDA;DBCAFHDHBG<E<D@<@DGGGGH>EDH9?DHGIGIHIIG<BB
@6899112/1
cgccaacaacaatgacaggtttttgaaaaaattttggccaatagctgtgg
+6899112/1
;?@DD<BDFFFFDE<EGFIAAFFFIEFECG@FEFGDDBFFBDF4CFF8BA
@842121/1
cagtatttagagactttccactatctaaataaatagctgcagctaatgat
+842121/1
@@@DD?DDBFAF>FA>FEEAH<BCFG>DBC9<HHE>CFEI9F:DGHD><D
@8278988/1
gcactaaatcaccacagacctgttctaacttaaagctg
+8278988/1
@;:BDDDDFDDCC<A:A?CAGB<CHH<A22:11?1??9
@6900011/1
ctctaattaagtaaaaactataaaaataataggctttttaaaataataca
+6900011/1
CCCFFFFFHHHHHJJJJJJJJJJJJJJJJJJJJJJJJJJJJJJJJJJJJJ
@7348917/1
gcatctctgcccagccacaatgttacaaacctctagaggtagatatgtgt
+7348917/1
@@@ADBDDFHDDF;BG@?EGGIIG@HGEHEFGEF<DDGE9?FFEFFBGHI
@5732024/1
tggttgtcgaggaggtccctgttgttccattgcttgaggtctggtaattg
+5732024/1
BCCDFFFFHHHHHJJGHIJJJHJJJJJJJJJJJJJJJJJHHJJJFHIJJJ
@6258295/1
gggttgctgtttacaccaacgataaaatcaggctttatgtttttgtattc
+6258295/1
@CCDDFFFHHHHHJJJIJJGIJIJJJJJJJJJJIJIIJIFGIJJJIIIJI
@842797/1
tccttctccagctagttgatctttcatatttttaagttcatttgaataaa
+842797/1
@@@DFFFF?FFHHFI<FHHHIEEHE<FGICIHC;<@<EGHJIIFEEE@HI
@7349440/1
gtcactattaaagttgatttgtcttatcgacttgacaattttttcttttc
+7349440/1
CCCFFFFFHHHHHHHJJJJJJJIJJJJJJIJJJJIJJJJJJJJJJJJJJI
@4161197/1
ggaacttcccagtcatcaggaataaagtcattaaccttcaaaatttttcc
+4161197/1
C@@FFFFFFDBDF@FFEAFCCFCGGIEIJIHIJCGFHIBGBFHIIIIJIH
@7349564/1
gccctggcacggaaagcagcgagatgagcataataggtaggtgcagggta
+7349564/1
CCCFFFFFHHHHHJJJJIJJIJJJJJJJJJJJGJJIJFGHJ?FGIJJJCG
@5386474/1
ctgatttttcttcaacatcaacaaatgtcacttcaaactgttgctcagca
+5386474/1
CCCFFFFFHHHHHJJJJJJJJJJJJJJJJJJJJJJJJJJJJJJJJJJJJH
@844133/1
gttgtttattagggtagcatttggaggactgtcagatggttttggagaat
+844133/1
@@@FDFFFHGHHGIEBGGHIIJIIGIIFHHG>FHIGEHEB@BHIIA3?DG
@270965/1
ggtggctgcagtttccatatcatattatacctgaaggcttttggg
+270965/1
@@@DFBD1A:CBFHIIB9C<AFEEEBF<FHEG@F3?CAGGABE<B
@2005800/1
gtatcaacaactgtaccagccggcacattcatatttctcccatccgcatc
+2005800/1
@?@FFFFFHHGHHIJJ>GIGGBGGIGIHGIGIGIJIJJJIGCHIIJJJIH
@6901478/1
gtcaggtgcgttaacttttggtggctttattatattactcctaattgaag
+6901478/1
CCCFFFDDHHHHHJIJJJJJJHIJJJJJJJJIJIJJJJJJJJJJJJJJJJ
@1495928/1
ctgaatttcagcaattttcttaatg
+1495928/1
;@@7;D>D8DFBF3CFEE<:BBBF4
@2609391/1
cttcttctaaattctgctctgataaattagaatcat
+2609391/1
@@<DD?D4A<FDDB@9:4?AFFCHHIECE3AAA2A4
@272940/1
gccatatttaacacacattttgtaaataattttcttaactttacacattt
+272940/1
CBCFFFFFHBHFHGHIGHGGIIGIJBJGCHI>HHIIB@FHJIBHGGGGGI
@4162216/1
atgcggcatgctttgcttctttcttagatctaccagtgcccatggcagca
+4162216/1
@@@?=DDDFAH<DHGC><9CEG4<<?F4CF<@@CF@?BFGG<9BD;DE?B
@3064548/1
caaggctttgcgacaatttgttctcttctgttgtttcaattttggcagta
+3064548/1
CCCFFFFDFHG>FH@1AAEHHHGHIEGIBHBBFICEHDFGEHGIGGH7?B
@274261/1
ttctatgtctaggtttcctactgacagcaccacgagaactactatg
+274261/1
@C@FFFFDFFHHG?E>GGHHJGEEHJDD;EHIJJ6GGGIDHGHHEG
@5390640/1
ctgtcatctaataattctttagcctctaaaccttcatctttatcagtaat
+5390640/1
CCCFFFFFHHHHHGGIJJJJHIJJJJJJJJJHHIJJJJJJJJJJJJJJJJ
@5737462/1
gcacagaactcagcaactctcggatcttctatccttatctcatcaaatat
+5737462/1
CC@DDEDEHDHHHJIJJGIIJGIGHEGEGHIGEGIIIJIEGIGI@?FHEG
@3065163/1
ctggtctggagctggatgagtgacatcagcgccaacaacaatgacaggtt
+3065163/1
@CCFDDDFHDHHFGIGEGFGHGHHEIICHGGBHIGHEIJJJJJFIJJJ=F
@6259862/1
gtcagttttaatgcttccaacacgttgaactaaacttggatcagtagtgg
+6259862/1
CCCFFFFFHHHHHJJJJJJJJJJJJJJJJJJJJJJJJJJJJJJJJJJIIJ
@3066278/1
ctaatatcctaacgttatcaggttttgggtagttgggtaatattttgat
+3066278/1
@CCFFDFFHHHAHIHGIJJJJEHCHGJJJCGHGIGIJ;:DH>GGICHBF
@1496255/1
gtaatcaaattttatgacaaaattgcaattctttacatcaataccttctt
+1496255/1
@@@DDDDDFFFDHGHIGIIG;?FH>FHGGIHIIG9<FFHGHIBH9?@GE<
@8281817/1
cttcaaatagtacttcaccaaaaactttgtcagccgcttctataccacca
+8281817/1
CCCFFFFFHHFHHJJJJJJJJJJJJJJJIIJJJJJJIJJIJJJJJJJJJH
@7801704/1
gcggaggctaccttgccgtaggaaataagaaagcaagagaaggaagtgag
+7801704/1
CCCFFDDBFDFHFGGIIGEGGGHIIGGIJIIGGGGGGIEGHEHGIJFGEH
@3681048/1
gctgaggctgctgtggtctctgctgttgctgttgttgctgaggc
+3681048/1
@@CFFFFFHHHDAHIGIIHGE>FHEBHCA94:?E?F31:D9B?D
@6261775/1
gttaactttataatcaatcggcatttctttcagaccaaaatttctttgta
+6261775/1
CCCFFFFFHFHFHJJIIIHIJIJJJJIJIJJJJIIIGIJJJJJJIGJIHF
@6261999/1
gtccaataaaactgaagtctgtgacaacccaacgcaatcgcttaacctac
+6261999/1
CBCFFFFFHHHHHJJJJGIJJIIJJJJJJJJJJIJJJJJJJJJJJJJJJJ
@847749/1
gcttctattagttcatctatattttttaaggaagtaagtgcaggggaa
+847749/1
?=@DDD?DH<DCFGGIHGDCCFEJIJJJEHHEHA9?<DFH@G?GEBB0
@4164180/1
gctgaggcttgaacaagcccttctgatagcctgcaattcttggttca
+4164180/1
CCCFFFFFHHFFHIIEFHIFDEHIJIJIJIIJII>GCHCG>B@BHHG
@6903975/1
ctctgttcttttttgaaacgaaatagttttttacaatactgctgtaatgt
+6903975/1
CCCFFDEFHGHGGGGHGIIIHIJJIJJJJJJJJJJJJIJJJJJIDHGIJI
@1498116/1
gtcttgaacttcatttccaacaggtagtaagtgatcattaagttcgccga
+1498116/1
@B@DFFFFHHHHHJJJIHEHIJJJFGGHIHIHHIIIGDEHIGIJIIIAGF
@4164896/1
gtacgctcaaacatgcaaatgtgacattattgactaaggccgatctgagg
+4164896/1
?:8BDFFFFDHHAB>9@G@@E@F<@4?<CFIH@E@<<BB>C?A?:?898F
@2612890/1
ctcaacctcttgtaacatcgacaacaccgcttgtg
+2612890/1
@@@FFBDDHAHHFII>G<F1FHI8BE8EGEG8DB>
@4165431/1
gagttcttgaatgaaaacttctatctctctcagatgaatctgaactgtct
+4165431/1
@@CFFFFFHHGHGGIIIJGIIJJIIIIHIIIIGHIGGHIJIDICGICDGF
@2613327/1
gtacacagttgcagtcctgagctggtcttcagtcacccgattctatttct
+2613327/1
@B@DFFFEHHHHHEHGHIC@FGIGH@HHGIJGEHGHGHJ@GIJJICICDB
@5740185/1
ggcatgctttgcttctttcttagatctaccagtgcccatggcagcaaatc
+5740185/1
@@@DDDB?FFHDDGGDGIIIEEHHGCHIGG@B?ECGCHC?;?GGGEHIEG
@275958/1
gctcaatgtaggttaccacatcaacatcgtcatatagcatcaataactct
+275958/1
@@CDFFFFHDHF>GHEFGGGIICHECGEH=GGGIIEBGHGGGGID3BDDC
@5740422/1
aagaaaccataccaaaggtcaagaccataaccaagatcaattactctacc
+5740422/1
CCCFFFFFHHHHHJJJJJFHHIIJJJJJJJJJJJJJJJIIJJIJJJJJJJ
@5394009/1
gtaacttggcccgcaacaattgtacacaactccataggaagcgccaaagg
+5394009/1
CCCFFFFFHHGHHGIIJGEIJIJJIIGIJIIJJIIIEHIJJIIJJJGIJI
@5740888/1
ctatttctttgtgtcgaaatacaaggcaggaaatggtgaactgcctttca
+5740888/1
CCCFFFFFGHHHHIJJJJJJJIJJJJJJJJJGGHGJHIJJIJIJJJJJJI
@5740917/1
ctccaaacaatcttttcagcacttatccaatgagcaacgacttcactcgt
+5740917/1
CCCFFFFFDHBFHHIIGGH>FIIIIIIGIEEHEG>?GHI;?@DFBGGHHG
@276568/1
aagaaatctaagattgcatcaccgaggaattccagcctttgatagcaatc
+276568/1
CCCFFFFD?FHBFGGGEIJIJGGBDG<FHIGCDH@>;DBFCEEGH9DGII
@2614662/1
gttagcagctggttgccttaaaacaatatcaagagcttggattgcctcct
+2614662/1
;?@B14BDFBFBDH;@CE<C4EF<EGE4?F9@D9CF<FC;:BDFHE9DF@
@3682097/1
gttgcctctgttgctgctgaggctgttgttgccactgctgctgctg
+3682097/1
@@@FFFFFGHDFHGGEIJDE;FHI>EG@FH>49EFEFEHEGDG<FG
@4729900/1
gtcaaatatatatgtatcctattaatgctttaaacattaactagttgcac
+4729900/1
CC@FFFFFHHHHHJJJJGIJJJIJJJIJJJJJJJJEIGGIJJJJIIIIIJ
@4166190/1
gcgactgtctgaatcagaatctgatttatcattgctagaagaaaatcttc
+4166190/1
CCCFFFFFHHGHHJ<BEHHBAEGHIIIHD9EHFHIGBGEGE>DHCAFD>G
@8284618/1
gctgcagctcaaccattttatcggccaacatattactgacctcaaccgta
+8284618/1
CCCFFFFFHHHHHJJJJJJJJJJJJJJJJJJJJJJJJJJJJJJJJJJJHG
@8284852/1
tgaaggcttttgggtcgtgagaagctgcaacggctgctatagatggaacg
+8284852/1
CCCFFFFFHHHHHJGHJJJJJJJJJJJJJJJJJJJJJJJJJIGHJJJJJJ
@4731286/1
gtcgatgaagagggttaactttataatcaatcggcatttctttcagacca
+4731286/1
CCCFFFFFHHHHHJGHJJJJJJJJJJJJJJJJJJJJJJJJJJJJJJJJJJ
@8285429/1
ccatagtttcaatgatttccctgttgaccttacggggacacttatcaggt
+8285429/1
CCCFFFDFHHHHHJJJJJJJJJJJJJJJJJJJJJJJJJJJJJJJJJJJIG
@3682545/1
ggctttttaaaataatacagacaattatgaagttctagtgc
+3682545/1
@@@FDD>?FFFFBGBE9FHGEHEHGCEADFHI4CGHGIGHB
@277700/1
ggtaaatttatcgcaaggtaatgtaaaacaatatctattcaacaaaggaa
+277700/1
@C@DFFFFHHFD8FFFGH?A<FCCFHIGI<DGGHJJDHIIEGIDGG>;BD
@3069432/1
ctgcagttcatccataattcagaaagaatatacacaacagacaactctgt
+3069432/1
CC@FFF?DFFBFHJIIJJJIFIIJIJ@HHIEHIIGGEGIJ9FCHFGGGDD
@3069463/1
taacggtcatttctttttcttgatctctttcattatcgtaaattgtcacg
+3069463/1
CCCFFFDFHHFH<EFDGGIIJIHEIJIGIJGIIIJIDG;DFHGIIGIDGI
@3069932/1
cctatacctatttacatgcctagacttgtgcaccagctaaagaagactta
+3069932/1
CCCFFFFFHDDHHJJIGIGGIGGIIGIIHIJGH@HGECHEAF>D;DEHID
@6266092/1
gctttctaatgtttcttcatttaaaaccgctgtgtctctttctttttttg
+6266092/1
CCCFFFFFHHHHHJJJJJIJJJJJJJJJJJJJGHHIJJIJJIJJJJJJJJ
@6266141/1
cttggcagtaacaagattttcacatggctgcccctttattatccctttca
+6266141/1
CCCFFFFFDHHHHJJHJJJJJIJJJJJJJIIIJJJJJJJJIJJJJJIJJJ
@279163/1
ccttaaaacaatgtcaagagcttggattgcctcctgcggaccattagttg
+279163/1
@@<DDDDDH?FFDGEGID4A:CE>CGEE?4CCGCG<@C<F0@B<8==.8=
@3071096/1
agtaaaaagtggtgaagtcaatcctaacactctaggattatttccag
+3071096/1
B@@DFDFFGCFHCF<GIGCJIJGJIJIJIJIJCHIBC9DGIGFJIII
@2617169/1
cctaggctttgctttaggatcatcatctggattttgaataggaaatttg
+2617169/1
@@CBDDDDAFFCFGFDBGCFAHFFE>EHEHCHDCFE1:DDFEB?F?FEG
@3684724/1
ctataggtcgaccttctcggccaagattaggcctacgtggacaggtgaac
+3684724/1
CCCFFFFDHFAFHIEEGGIGBGECGC3?DD>FD9DGG?FDHCFCC/=FFH
@3071670/1
tttcacgttcataaggtctcatttgaaaacgtggatctccaaggtctcct
+3071670/1
C@@FFFFAFDHDBEGG<EF@FH>HCHHHHG@DEH<FHFEGGGG=BGH@GH
@851400/1
tattgttctggtattatgagtgttacttctcatcctaggac
+851400/1
@<@DD=DDFB?2CFBGHHEGECI?@FFHE:AF4ACF9F;9?
@7355214/1
gttggatcattagcagaaatcctcattctttcaaaaaaaactattcgtag
+7355214/1
CBCFFFFFHHHHHJJIJJJJJJJJJJJJJJJJJJJJJJJJJIJJJJJFHI
@5745236/1
ccctaggctttgctttaggatcatcatctggattttgaataggaaatttg
+5745236/1
CCCFFFFFHHHHHJJJJJJJJJJJJJIJJJJHIJJJJHHIJJJIIJIJJJ
@4168788/1
tatgtttacaaatgttgcagcatagtcttctctg
+4168788/1
@@@DDDDD?F<:AEBACFHI9?BHDBHHGGHEG>
@2013443/1
gtcctttgaggtgcaaaacaagcgatcgcccagacccttatttcaacacc
+2013443/1
@@@FFDFEH?F?FHBBEDC=B>GEHIGJJEGGBEIIIIC@HI>FIIFAF@
@852593/1
atccataataagtctaaatagaccttcagggtcttcatgggcttctatta
+852593/1
<@@DFDDFADHHDEGBEHCHH:CECAFG9<F<C9FHIGBGBEE33BBD@D
@5397288/1
gctgctgctgcggctgttgttgcctctgctgctgctgctgctgaggcggt
+5397288/1
@@?DDDBDFDFH>HIIEBDHIGCEIFIEHGEHIIGGCGEIG@FGGBAFH?
@7356824/1
gtggaccatcactttttacatttaaagcatctccttcttctttttttcta
+7356824/1
CCCFFFFFHHHHHJJJJJJJJJJJJJJJGHIJJJJJJJJJJJJJJIJJJI
@7356962/1
attagttcatctatattttttaaggaagtaagtgcaggggaacgagaacc
+7356962/1
@CCDFDFFFHHHHJJJJJJJJIJJJIJJHIJJJJIIJJJJJJJJJJIIJJ
@4169510/1
cttcacactcatcaagaacttggtaaactcttagatcttcattttgttgc
+4169510/1
CCCFFFFFHHHGFBHDBEHGCHGHHIJIDIIIJJEGFIEGHGCGIIB>B@
@3685236/1
cccatgcactgaatgactttatacactgg
+3685236/1
CCCFFFFFHHHHHJJGGIIEFEHII@CHH
@3685398/1
tttggcacattgcagttgctatcatacattcttaatatctgtgtattaag
+3685398/1
CCCFFADBHGGHHGIHHJEHJIHIJIEHIJJGGHIGGIIJJG@CA9@CC?
@6268479/1
tgtcaattcaccaggtgatatatttttgcatctgttataaatgtaggaag
+6268479/1
CCBFFFFFHHHHHJJFHIJJJJJJJJJJJJJJJJJJJJJJJJJIJJJJJJ
@6909600/1
ctgcatatcagtcagcttcttaatgcatctctgcccagccacaatgttac
+6909600/1
?@@DDDDBFHFHFIIIIIIIIIIEG@FHBHIGIGGDGEEGGHGHGIHIII
@6269044/1
gttgggaagtgcttgttgttttgcagacaacatgccttggtattcgagct
+6269044/1
CBBFFFFFHHHHHIJFHIHIJJJJJJGIIIIJJJIJGIIJDHIJIIJIJI
@5746158/1
atggagtccatatttaactgctagagaagcgaatatagtgttgtttacta
+5746158/1
CCCFFFFFHHHHHJJJHHIIJJJJJJJJJJJIIJJJJJFHFIIIJJJJJJ
@6911359/1
atttcgctcacgaccagcatccagaagttcaatctggtattctctaggag
+6911359/1
CCCFFFFFHHHHHJJJJJJJJJJJJJJIJJJJJJJJJFHIJJJJJJJJIJ
@6911434/1
gtcctgagctggtcttcagtcacccgattctatttcttggtcatcagttt
+6911434/1
CCCFFFFFHHHHHJIJJJJJJJJJJJIJJJJIJJJJJJJJJJJJJJJJJJ
@6911770/1
gtgtgcttgtgctcctgaccaacttgaagacaaggtaaatgaggatacct
+6911770/1
@@CDDFFFHHHHHJJIJIJJIJJJJJJJJGIIJJJDHIIJJJJJIJJIJJ
@1503255/1
ggcgatactgcaaacaagggatagcactc
+1503255/1
C@CFFFFDGGBHHJIH@GCHHIDGIGGGI
@3688081/1
cttgtctaacttgaccaacggtaaaagcaggaggttgttgcatcctt
+3688081/1
@@@DDDFFHHHGHIJIFGHGGEHGIGG>FCE?=FF@B:8BGA>A@BA
@6912775/1
cttaaggaaggaatcaccgatagtttccaaacgctccagattgatgccat
+6912775/1
CCCFFFFFHHHGHJJJJJJJJJJHIJJJJJJJJJJJJJJJJJIJJJJJJJ
@5398136/1
cttttttatttttgcaaataatccgtgcagtatgttttccaacagtcata
+5398136/1
BCCFFFFFHHHHHJJJJJJJJJJJJHIJJJHHIJHIJJJJJJJJJHIJJJ
@282149/1
tgaatggtgttgctttcgcagggtaagtctttcag
+282149/1
@C@F?D;2=ABFH9CGA;@@EB<GEGI>C<CFH>B
@282261/1
ggttacaggagatactggttgttgttgaggtggt
+282261/1
@@@BDDD?H>DCFGFH<F<CGFIEB8E@?E;CD?
@282567/1
ctgattgatgtcccaatggtccacacctttgtcaccactatattcaccaa
+282567/1
@CCFFFAEHHAHHGHIIIJHHJIIFIIIBHIHJIDG9FH@FAHGIGHHHI
@5398853/1
gtacgctcaaacatgcaaatgtgacattattgactaaggccgatctgagg
+5398853/1
CCCFFFFFHHHHHJJJJJJJJIJJJJJJJJJJJJJJJJJJJJIJJJJIJJ
@4170477/1
ctggagctggatgagtgacatcagcgccaacaacaatgacaggtttttga
+4170477/1
BB@DFDFFGFBHHIJHGEIIJJGIFHG?@GHBGGGIIJGGIGGBGG=F6;
@6270135/1
gcatcgttatacttttctggatcaaaagtaaaatcttttctatcttcatc
+6270135/1
CCCFFFFFHHGHHJJJJJJJJJJJJJJJHIJJJJJJJJJJJJJJJJJJJI
@3074508/1
gcaagagaaggaagtgaggtacacagttg
+3074508/1
@@@DD8BDFFDB3AE3B9A<<3<:389<C
@7359348/1
gccacgcatgtcccatactccctggttgggaagtgcttgttgttttgcag
+7359348/1
CCCFFFFFHHHHHJJJJJJJJJJJJHJJJJIJJIIJJJJJJJJJJJJJJJ
@3688274/1
gtgcggaggctaccttgccgtaggaaataagaaagcaag
+3688274/1
@=@BDDFFDFDFBHHGIICHDGCCHGAFHGBHCCGGGCH
@6270548/1
tctaggaccagtttgcaaagggaagcgagcttgctgttgttgctgctgct
+6270548/1
C@CFFFDDFHHDHIHIGIJIIIDGGEIEHGIIIJGIGIJGHIGJIIIIJJ
@6270576/1
cagaattaaaagcttcttttccaattggttctaaattgtcatcaagctct
+6270576/1
CCCFFFFFHHHHHJJJJJJJJJIJJJJJHHIJJJJJJJJJJJJJJJJJJJ
@4736225/1
gctgtggtctctgctgttgctgagactgttgtggtctctgctgttgctga
+4736225/1
@CCFDDDFDHGGGIIGHIEHCHHIHGIFFHHGBFAGIGIIIIIHIHGIHC
@6271812/1
ggcggtagctttaatcatagttgatgtctgcatatcagtcagcttcttaa
+6271812/1
CCCFFDFFHHHHHJJJJJJJJJJJJJJJJJJJJJJJJJJJJJJJJJJJJJ
@3689800/1
tctcaaactcaagctgtcgcttcaattcatccacttctccctgcagttca
+3689800/1
CCCFFFFFGHGHHIJJBEHJJJJIEGJJIGIIJJJIIIJJJIIDGIDGHH
@282631/1
attagacatagtcagagcttgtaggagaatggaaggactaggacctggat
+282631/1
@@@FFDFFHGHBFIIJGGHHIJCHGGHHGGGGGCE=@BGEH<GHGJ3B;F
@6917715/1
gtcctgttggtccattaatataaaatggttcaacttctttggtgtac
+6917715/1
CCCFFFFFHHHHHJJJJJJJJJJJJJJJHIJJJJJJJJJJJJFIJIJ
@1506129/1
gacggctaaaagtacagactctagtcgctttatgcaaataaattggcatc
+1506129/1
@@@FFFFFGFHG?CHIIJJJFGEHEHGIDEGIEHGFGHE@FGEHI@CAF>
@8295821/1
ggttgatgaggaggctgaggcggaattagagcaattg
+8295821/1
@<?B?DDBFAF<;:;?C3::CA:@DCCGBF94BBAGC
@8296051/1
ctccactgaaccaaatcggctccttgaatgaatttttcattcctccatac
+8296051/1
@BCFFFFFGDHGHJJJHIHIIJJJJGGIGIIJIIJJJIIIJGHGIIFIIJ
@2016834/1
cggcatttctttcagaccaaaatttctttgtaaacaagttagtaaaatag
+2016834/1
?@@DD<?DDFF>FAGECA:CAGGGGEG>HE?CDAAC?C1:???FBBFC@D
@6273510/1
atttacatcaccgtgatctaatatttgagcagaaggtgctggtgcatgta
+6273510/1
CCCFFFFFHHHHHHJIJJJJJJJJJJJJJJIIJJIJGIIJJJIJJJJJHJ
@284803/1
gccgatcttgtacaacattttacatgcagttagtgcaactg
+284803/1
@B@FFFFDBFDHDHBGGHIJFIIJBHHFECDCHFF9CFD;F
@2017483/1
cacctctgtcgaacagcttccacagcttgtctgtaattgcgataaggttt
+2017483/1
@CCFFF?B?A;FBGGGE@AH?EHG@F<FEC<<D?DB<GHIIDC:8?F/BD
@6919610/1
ggcagcttttacctcattttcgctcagaagaaataatatctcagcaccaa
+6919610/1
CCCFFFFFHHHHHJJJJJJJJIJJJJJJJJJJJJJJJJJJJJJJJJJJJJ
@7810544/1
gtcagttttaatgcttccaacacgttgaactaaacttggatcagtagtgg
+7810544/1
@@@DFEFFHHHHFGHIJJJIJJJJHHIHHIGIIJJJJJIIJJJIIGHIIJ
@2017646/1
aggaacttcccagtcatcaggaataaa
+2017646/1
8?@DDDDDDDHHDG<FE9CFG93CAH>
@2621632/1
gcagggaattctaagagggtacacaattcaggca
+2621632/1
@@@DDD1DFFFFFFIBE;GDFE>EFAFFFFFEBC
@855801/1
ggctggtgccctgaataccttgatggctacaaagatagaagtcgaattca
+855801/1
@CCFFDDDFDHHDHEHGEGCFIA44AAAFFGIJG3DFCGEG?FEAGCDG9
@3075797/1
gccaatagctgtgggttatatggtgattgatgccattcaactttgcatta
+3075797/1
@@CDDAEDHGD<BFHB7?EAHGHCFGHE@DGFC@EHHIJIHGGGGGGGGD
@5749156/1
tcgaatactgttcttaggaatatttccaatgaattcctctatttcattgt
+5749156/1
CCCFFFFFHHHHHJJJIJJJJJJJJJJJJJJJEIJGHII@EHIJIJJJJG
@2018399/1
gtctcacccatgttaaattttttcagaatcatgtgattttttttcctttc
+2018399/1
CCCFFFDEHGHHHGGGG?4CHCHHII@FEABFFGGGIIGG@HE68=@@;=
@6920666/1
ctttttctattttcttggctttgagatacctacgcctatcagcccatgaa
+6920666/1
CCCFFFFFHHHHHJJJJJJJJJJJJJJJJJJJJJJJJJJJJJJJJJJJJJ
@7361854/1
agttggttcagctgtagtctgtctgcatctgtatatgccctagcacggaa
+7361854/1
CCBFFFDFHHHHHJIJJHJJJJJJJJJJJJJGJJJJJJJJJJJJJJJJJJ
@7361959/1
cccaagaggagagcttttattgaatagaatagg
+7361959/1
@@@DDBBB?A?AAA?CFHFHAAHDCCBBEDHEG
@5750493/1
gtctcttctatgtctaggtttcctactgacagcaccacgagaactactat
+5750493/1
CCCFFFFFHHGHHJJJIJIHGIIJJIJJJJIJIGHGIIJIGGIHIIJIGI
@4739603/1
cctgggtttaaaatcttcaataacattactcatttctgataggttctgca
+4739603/1
CCCFFFDFHHHHHJJJJJJIJJJJJJJJJJJJJJJJJJJJJJJGIJJJII
@4739902/1
tgagacacttgctggggaggtggacctctctgtgcccatggagtttgacc
+4739902/1
@@@FFFFBHFBDHBG=GHHI8CGHGIGHGIHDFGHIEHGIIDHFFHCGGG
@1507966/1
ctgtattataacatgacctaagagttttattaaagttggatcattagcag
+1507966/1
?@@:DADDFHHHHIIAF9CGHG@E<CHICH>FEGG<<CHHG3CDGC4;DH
@4740377/1
cccatactccctggttgggaagtgcttgttgttttgcagacaacatgcct
+4740377/1
@CCFFFFFHHHHHIIIJJJJJJGHIJJJJJJHHIJFIIGHJJJIFIEHII
@3693311/1
cttggcaacaaacagttgttttttcct
+3693311/1
@@@DDDBDHAFHAB;FBECC3C@?CB9
@8298768/1
ctatcttcaaagagaaaaagtgcaatactaaaattttattcagtatattc
+8298768/1
CCCFFFFFHHHHHJJJJJJJHHIJJJJJJJJJJJJJJJJJJJJIIJJJJJ
@3076337/1
gtcaaattctacttctgaatgatgttctacgttataatcaacatctgacc
+3076337/1
???BDB4A:CF2AFHIIDFEHHCGHBGIIIG8C9C???FBBDE3CBBDHD
@8299226/1
gaatttttaaccatttacacaatataaatgcaccttcaacaccacactcc
+8299226/1
CCCFFFFFHHHHHJJJJJJJJJJJJJJJJJJJJJJJJJJJJJJJJJJJJJ
@3693931/1
gcccaatatagattccagaacttccggcataatgagtacatcatttacat
+3693931/1
CC@FFFFFHHHHDHHIGHIIFIAHDHIIJFIEIHGA?FHICHHJIJHECG
@856648/1
ggcatagggtgtcccacaatatcttgtttaag
+856648/1
CCCFFFDDDD?DFGAGHBGHGEHHGIGGBEGG
@856939/1
gtccttttatcataatgagatcaagtttttttcgaatcaaatgaagctgt
+856939/1
@@BFFFDFDFFGHJJJIGJJJ>EFC:CEHGHAGHDA<DFHGJIIBHGDH4
@2019460/1
gcggaccattagttgaagtcccagccctcagataatcccatatcattgag
+2019460/1
@@@FAD>DHF8DDE@@GBHIGIIDE1CFHG<FIDHICF@DGEFB9BFGEB
@5403125/1
cttttttatttttacaaataatccgtgcagtatgttttccaacagtcata
+5403125/1
BCCFFFFFHHHHHJJJJJJJJJJJJHIJJJHIJJIJJJJJJJJJJHIJJJ
@6925656/1
ctttattatattactcctaattgaagagccttttcccaaaatcataccat
+6925656/1
@@@FFFBDHHFHDGHBGGIIGFIGIGBEFFF@DHHGIGIGIIECGBFDIE
@7366617/1
cttaactttagtgaactggtcatcaactgagaggccaaactccttcaggc
+7366617/1
CCCFFFFFHHHFHJJJJJJHIIJJJJJJJJJJJJJJJJJJJJJJJJJJJI
@4740760/1
ccatcatttgctgctcataaagcttattcatttcactcctcaatttgtta
+4740760/1
CCCFFFFFHHHHHJJJJJJJJJJJJJJJJJJJJJJJJJJJJJJJJJJJJJ
@3694048/1
tccaaaggcactgttttcaccggaggaatttgtttgtgattttttattgt
+3694048/1
CCCFFFFFFHHHHHFIFJDHCGIGIIIHICHHHHIJIIEFIIIJJJJJIH
@5404894/1
ctcttcagcatttagcagcatcgtgatacgatgtaatattgaaggcaata
+5404894/1
@@@FFFFFHHGHHJGGIIGIIIEHGIJIJGGHIIIGIHIJJGIJIFBHIJ
@858749/1
gtggaccagcttgtgcttgtcttccacccttttttttattcc
+858749/1
@@@DDDD3DFFD>AAEFE3<E4ACHHD<FCEFEED<@B9FFI
@287847/1
ccaggttcaactttacagccagtaaaaagtggtgaagtcaatcctaacac
+287847/1
@@CF@DDFFFHHFJIIJJIIGGFHCHJGGCHGCGIIFGIHHGFGI<FIIG
@6276290/1
cttttatcataatgagatcaagtttttttcgaatcaaatgaagctgtatt
+6276290/1
CCCFFFFFHHHHHJJJJJJJJJHIJJIJJJJJJIJJJJJJJJJJJJGHIJ
@3695369/1
ggatcattagcagaaatcctcattctttcaaaaaaaactattcgtaggag
+3695369/1
@C@DFFFFHHHGHHIJIII>HHJJEJIJGHHE<GH@GGCDFEIJCDHG>E
@6928216/1
ggccattatcgcatcatacggaatctgccgagtccttccttctagtgctt
+6928216/1
CCCFFFFFHGHHGJJJJJJJJJJJJJIJJIIJBFHIIJJJJJJJJJJJIJ
@4742481/1
ctgtctttgtgtcttgcacgacctttggattgaatataagaccttgttgt
+4742481/1
CCCFDFFFGHFHHJJJJJIGAHIJJJJIGIGEFGHIJJJJFIJJJJJJIF
@6276720/1
gaaggcttttgggtcgtgagaagctgcaacggctgctatagatggaacgt
+6276720/1
@CCFFFFFGHHFFHDGEGEFFHIGIGHEDHIGDGGGIHJII8BCHGGGBA
@3079076/1
gtcgacaattgtaccaagctctggcattttcctgtgactgattttt
+3079076/1
@??DDFFFHBFHGA?E>CDEAHDBAABECHGG@CCACGIIGHBGIE
@2624434/1
ccttcacactcatcaagaacttggtaaactcttagatcttcattttgttg
+2624434/1
@CCFFDFEGFBDHIJBHHIEACCGBFIH>EF>CFG<FHIJFA4?DH4BB:
@5408337/1
gcaaatgtagctttttccgttgggattcattatccattctcccctaggct
+5408337/1
CCCFFFFFHHHGHJJJJJJGJJJJJJJJJJJJJJJJJJJJJJJJJJJJJJ
@7368512/1
ggctgttgttgccactgctgctgctgcggctgttgttgcctctgctgctg
+7368512/1
CCCFFFFFHHHHHJJJJJJIJJJJJJJJJIJJHIIHGIJJJIIJIIIIII
@7368700/1
ctccgacaaacgccatcctctcattcttagttgtaacaactagg
+7368700/1
@@?;BDDDFFFFAHGGCHIIIIIIIG?G<BGHGIB@FGHCD898
@8300968/1
tttggaaactatactgtcattaatggaattgggaacttgactaataacct
+8300968/1
CCCFFFFFHHHHHJJJJJJJJJJJJJJJJJJJJJJJJJJJJJJJJJJJJJ
@7368984/1
ctcatcaagaacttggtaaactcttagatcttcattttgttgccttaatc
+7368984/1
@C@DFFFFHHGHHJIJCGHIFGIJIJJIGHGIIIIJJJIJJJJGIIJGII
@7369158/1
ggccttcaagatagaacccaattctggcccaagaggagagcttttattga
+7369158/1
CCCFFFFFHHHHHIIJJJIJHIJJJJIJJJJJJGIIHIHIJJJJJJJJJI
@7814891/1
caggaatggaatgctgagtaacaagattatatgggagagtagcttgaggc
+7814891/1
CC@FFDFFDHGFFHII@F<AEHIIC;CEHEHCD?BGBDHGGHHIIIEGIF
@7369560/1
cctgaatttcagcaattttcttaatggatgcataagtcattcctctatca
+7369560/1
C@CFFFFFHHFHHJJJIJJJJJJJJJJJJIJIJJJJCHEIIIIIJJIJJE
@2024013/1
tgacactttgatgttgtaaggtgctgaggcaagtgttgggattttgacca
+2024013/1
@@@FDFFAFHHGHGGHGHIGIB@FFHGJJIEHG<FGFHHJ?FGI@HGCDB
@2024447/1
gttaaataacaaacaacataaagaaatatcacttctcatttgtctaagtt
+2024447/1
@C@FFFFFHDHGFIJIJJJJJIHJJJIEIHFHHJIJIGIJBECFIIIJII
@1511892/1
gcactgtgacagtcttcaagcactgagttagaat
+1511892/1
@<@FFFDD?HFHHDFGGGHHIIDGH<@FHCHHJJ
@5411206/1
ccgtgatctaatatttgagcagaaggtgctggtgcatgtaatactttgta
+5411206/1
CCCFFFFFHHHHHJJJJJJJIJJJJJHIJJJJGHJJJJHIJJJJJJJJHI
@6277870/1
ctgcttctctaggatcaacagcaggatctgcaatttttccaacagtgtat
+6277870/1
CCCFFFFFHHGHHJIIIJJIIIIJJIIIJJJIJJJJJJJJJJJJJBGFGI
@1511989/1
agccataccgtacgctcaaacatgcaaatgtgacattattgactaaggcc
+1511989/1
@@@DFD8DHHADDGEGHB9<FHID@@GCGI@FGGGC>GGGII49??BG8?
@1512327/1
ggggctgttgttgccactgctgctgctgcggctgttgtt
+1512327/1
@C@FFFFFHHBHGIEEIIGHIGF<AHGBBFGG>AB>F;F
@5412056/1
gtcagattgtagttaagcatggacaaggactgcatcttcttattatatca
+5412056/1
@?@DDFFFGFHFFIHGEHIHIJIJJIJIJJIJJIGGEIIJIJJIIIGJJI
@291414/1
ccgatcgcttggctttagcactgcatctacacaaagggccatcattcatt
+291414/1
CCCFFDFFHG@DHIGEBDEIJIIEGHIJJJJIIIGIFJIIGHIGGGDEGH
@4743804/1
gttcttaggaatatttccaatgaattcctctatttcattgtgcattaatc
+4743804/1
BBBFFFFFHHHHHIIJJJJJHIJJJJJJIJIIJJJIJJJJHHGIHIHIIJ
@6931167/1
ggaatgtatgatgatgatttgatatctatatttctcatttttttctgcta
+6931167/1
=;:DBA=BACFBF?<AGBIGI:<<<AAAFACFHEHEBE@HBCHD??BBBG
@3079869/1
ccgtgatctaatatttgagcagaaggtgctggtgcatgtaata
+3079869/1
@@@BDBDBH?DADGIGG@FG@3C:;><AFH9@FB9<?<C>BHD
@5413013/1
tgataaattagaatcatcccatagcaaatggtatttggtaggacgtgctg
+5413013/1
@?@DDDDDHHHHFGGIHGFGIHIIIHGDHGIIGHHIIIGEIGAFHDGGII
@2026565/1
ttcttcatcagggaaattagttattccactccttttcccgtttttattat
+2026565/1
@<@FFADAHDGD?BBHFC@<FHGHGD@AFHBF@E4BGGCF8CADDHIFGD
@1513513/1
gcctaacaggaggtgcactggttacaggagatactggttgttgttgaggt
+1513513/1
@@@FFFFFGHHHH<ABGHIII@HGIJJCCDBF9DHIID<F:?FDHIAGB8
@2626522/1
gggtgagtaacatcagctccgagaaatattacaggtt
+2626522/1
;?@AD;==CFFFDA?F:4:A13<E@9CDB@FEFC?::
@861481/1
ctccagcacctcttctttgtctccaacccctacctcttcctcgccatctg
+861481/1
CC@FFFFF?FBHHJJIGGEG@HIGIIGIIIGDHGGEGIGGGEHGIIIC<F
@2626710/1
tgccacttgtaattaggtaaacttataatgtcttttagttcatcctttgg
+2626710/1
@@@DDDDD<FHADBB>GAFEHHGHHA@HHEEFI>HHG@FE94EGGBAFHB
@2626810/1
gtacacctcacatatgtatggcacaactgataagttaagcattgcagttc
+2626810/1
@?@DDFFF8C3CDGGGFGIF:CFDGGHIGBCDGHHH<FFGGG@CFF??4?
@4177484/1
cgttaacttttggtggctttattatattactcctaattga
+4177484/1
@@@DDDDDHHHHFEHE;EEHDHI@FFHIIIEGGFGHIIBC
@8303347/1
gcccattattgtgtactatcttcaaagagaaaaagtgcaatactagaatt
+8303347/1
CCCFFFFFHHHHHJJJJJJJJJJJIJJJJIJJJJJHIJJJJJJJJJJJJJ
@4177828/1
gacacttatcaggttgtatactgatttcataa
+4177828/1
@@@DDDDDHFH8D:EEEHIIIIHGIIIIIGIB
@8303786/1
gttaaattttttcagaatcatgtgattttttttcctttcaagaatatact
+8303786/1
@@@DFFDFFDDHHGHI>GIIIHCEFGHGIDFEBHBFGIEGIIGGIGIDGH
@3081449/1
agccgcttctataccaccatcaaggaaaagtgcacccatcaaag
+3081449/1
@@;1DADDHHBHFIB2AF@HGGIIIDCGDC??CF<FH7DG@GFG
@5414862/1
gattatttttcctttgatgctgctcaatttaccttcatccttgttttcaa
+5414862/1
@@@FFFFFHHHGHIJIGIHJIIJJJJJJIIGIGIEGHIIHIJIFHIIGII
@5754258/1
tctatttctgcttctctaggatcaacagcaggatctgcaatttttccaac
+5754258/1
CCCFFFFFHGHHHJJJIIIIHIIJIIIJIJJIJJIIJJJJIJJJJJJJJJ
@2627885/1
ctggagctcatcaagcttcggtccgactgatgatttgaggttcttgtgga
+2627885/1
CCCFFFFFDDHHHIIHIFIJIGIIGEFHIGIIBGIGGDCHHGGIIJDGHF
@5754332/1
attgcagttcatcagaatcaaaatggttgtcatcccataaaacatgataa
+5754332/1
@CCFFFFDHHGHHIJIGJJJJJIJHIIJGIFIIIIIIJFICGGJJGGIIJ
@4179282/1
cttatgtctaacacttcacacataaattcgataacaggctgagctttata
+4179282/1
@CCF?DDEFFHFGICGIIIEGHIGGGCJCHFIIGG>GGGGIJGE9BFEHI
@1514042/1
cctgtttcatccgcaattttctggcggagctcttcagcatttagcagcat
+1514042/1
B@BFBDFFHHHHGHIGGGGIHGHGIBGDDGGIIFGHGFGC@F9BFHIEGE
@1514125/1
ctgctttttccttctccagctagttgatctttcatatttttaagttcatt
+1514125/1
CCCFFFFFHHHHHIJIIGGGIID@DGHHIJJIEHIGGIIIJIJJGIHIIF
@1514351/1
gtcctttgtttttactcctttttcaaaaccttcttccagcatagcttcaa
+1514351/1
B?@DFFFFHGHFDBFHJIHIJJIGHJCHGGDHEGIHC@GHICF>3?4BFG
@6280373/1
gctattgtttcaacatgtctttcagataaatttattgagctggaacatag
+6280373/1
CCCFFFFFHHHHHJJJJJJJJJJJJJJJJJJJJJJJJJJJJJJJJJJJIJ
@6932734/1
cttctgacacaccatctctgtaaaagaggatagcttgaggcttataccta
+6932734/1
CCCFFFFFHHHHHJJJJJJJIJJJJJJJJJJJJJJJJJJJJJJJJJJJJJ
@6932942/1
ctccaatcgcattccctttcacactagggacatgaggtgaaattattggt
+6932942/1
CCCFFFFFHHHHHJJIJJJJJJJJJJJJJJJJJJIJJFGHIJJJJJJJJB
@1515492/1
ctgcactgtgacagtcttcaagcactgagttagaataccaacctgaattt
+1515492/1
@@BBDFFFFHHHFIGHHIGJJGIIIJJEIGGBHEHIIEAAHIHJIIDFFG
@6933346/1
gttctatttcttttttcatcattctgtagtacaccttccaaacagtatct
+6933346/1
CC@FFFFFHDHFHIGIJFJIJJIGIHGIIGCEFGIIIGGIIJJJJGHIIE
@3081775/1
ggaagttggtgtagaggtgcaggctggccatgttgaatagcttgctgtgg
+3081775/1
@@<DADDDAA?A?FHCGCE@E4C<EHI7D@FH4?4C?FFC>F49BEHH<D
@3081870/1
agttaaatcaacatcagctgagatatactcatattgaggataagaaatac
+3081870/1
@@@DDDDFHDHBHHIIFIGGGG<F?B@HEFGGGHEGEG9?BGG99D9BFA
@5755347/1
gtgtagaggtgcaggctggccatgttgaatagcttgctgtggtggtacag
+5755347/1
BBCFFFFFHFHHHJJJJJJJJIIIIIJIJJJJJJIJJJJJJJGGIGGGJI
@3699137/1
cgacaattgtaccaagctctggcattttcctgtgactgatttttcttcaa
+3699137/1
CCCFDFFDBFHFAHIIIIIIIII<FGBFHHGHHIDGGFE>@DGGGIFGH@
@293467/1
gtttcatcgtcagtatcatcagcatcagattcttcttttttctttgtaac
+293467/1
@@CFDFAAFHHHDFIIIBHG<FGGIGGG@@DCDGFEGIHIGIJIIDHCGE
@2027468/1
cggtttcgtaggcaggtggaggccatcgcctggtcatgcataattcttgt
+2027468/1
@@@DDD>DC?DHAH?G3@13AFDF3;ECGEBGE?FDGGEFCHGDBFHE>G
@3699512/1
ccgtgatctaatatttgagcagaagg
+3699512/1
=:=4ABDAH?BD>FG@@ACECAFGII
@5755856/1
ggcctatcctctggaggaattcctttaaactgatccatgatcaatctcat
+5755856/1
@@@DDFFFGDFHFGEGDHGHIIIIIIDHGHGGBHIIIIIGDGGCIIIGGE
@2629381/1
agatactgaacgtgtacacctcacatatgtatggcacaactgataagtta
+2629381/1
CCCFFFFFHHHGHIIIIJIGHIJEA>HGCCHE<CF@FGEIIJJGEGIIEG
@6281883/1
attttgaataggaaatttgataagtttggttccatcaggaaacgatggtc
+6281883/1
@BCFFFFFHHHGHJJJJJJJJJJJJIJJJJJJJJJJJJJJJJJJHIJJII
@8307426/1
tccttccaaaaaaatacagcaagtctggtaaatttatcgcaaggtaatgt
+8307426/1
CCCFFFFFHHHHHJJJJJJJJJJIIJJJFGIIJJJJJJJJJJJJGHIJJH
@2629696/1
gccaactctttattatcaatcatcaatcctttttatgaatgagccagaaa
+2629696/1
;?@FFADDFHHGFGHIJJJIJIIGJGEHIIGIJGIIIJIIHI@DHIJGGI
@3700036/1
ctctatttcattgtgcattaatctatagaacattttccaaacagtattta
+3700036/1
@@@DDDDFHDFDADFHIIJIGIEGCII@DH49C>@@H@>E@FHBG>ACCD
@294338/1
atcctatcattgccaattggtagtgg
+294338/1
@@@7?DADFHDF?EF@EEHI<AEC>D
@3700178/1
gcctcttttaccattgtacgagtttga
+3700178/1
@@CFFFFFDFFHHHJEHFIDFABFH<4
@2028630/1
ctggggaggtggacctctttgtgcccatgga
+2028630/1
@@@FDDBD<FFF?EEGGGGCACFBFHEDGE:
@8308884/1
ctttcagaaggggaaataggatattttcgcattcattaagattagtatta
+8308884/1
CCCFFFFFHHHHHHJJJJJJJJJJJJJJJJJJJJJJJJJJJJJJJJIJJI
@1516667/1
gccaggtgaaagatgacggaagtatttatggagtccata
+1516667/1
@CCFFF;DDADFHBGBHIGIEFCHHIIGIGIGHGCHCHG
@864916/1
gctaattttgcttggtgtttgttttctccaactccgacaaacgccatcct
+864916/1
@@CFFDFDDDFDFIA<C3?CFCBFGHIHGIIIJGJFE:@EHBAG<@F>FG
@2030042/1
tcttgttttgcttctttttttgacctacccttgccgacagcaa
+2030042/1
@@@DBD>;FHHHFIEHIJIJJEEGD>FHGGJIFCHBEG>G?F>
@8309832/1
gccgcttgttgctgtacttgaggctgagatgaaggtggtctgctgggttg
+8309832/1
CCCFFFFFHHHHHJIJJJJJHJJJJJIJJJJJJJJFHIHIJJJJJJJGHI
@7819417/1
gtttttattatcgcttctaattttttctctcatttctgggattaaaattt
+7819417/1
CBCFFFFFHHHGHJJJJJJJJJJJJJJJJJJJJJJJJJJJIIJJJJJJJJ
@865879/1
gcccgcaacaattgtacacaactccataggaagcgccaaa
+865879/1
?@@FDDDDHGBHHIEGIJFGIJIIJHGIHEHFD=G0@@@C
@3083460/1
ctgtcttcagcctcatgttataacattatgcagttcattaccta
+3083460/1
@<@DDDDDAA4CFFFA<CEHBCI<CHDEB>HGHAE<EG@GAH@H
@6935045/1
aaatggtacataattaaaattaattaaaagttaataatacaaataaataa
+6935045/1
@@@DDE?DHHHFGIICIEEHIIIGGIIIGDHHEGIIGGIFIIGGGHIIIG
@866269/1
tcaaggtacacccctataagggcttcgatagaatctgcaacaactttgtc
+866269/1
@@@DFFDBDDDFHGJBGH@D>A1<AFDE9F6DHIF9?GHIGGBFH@HG<<
@7377894/1
gaactaggcaatgaagttcctgcaggaggtataaacaaacctatgggttt
+7377894/1
CCCFFFFFHHHGHJJJHIJJJJJIJJJJJCFIIJJJJJJJJJJJJJJHIJ
@8310381/1
atgttataacattatgcagttcattacctaagatttttgttatgatctcc
+8310381/1
;BBDFFFFHHHHHJJJJJJJJJJJJJJJJJJJJJJJJJJJJJJJJJJJJJ
@295690/1
gtcacaactaacaatgggccacaactcatattgatcgtcaaatgaaaca
+295690/1
@@CDFFFFGDHDFFF9G<BHCD>F@GCGH<B<CED4?:;DAA@<BCHGG
@8310694/1
gtcgacaattgtaccaagctctggcattttcctgtgactgatttttcttc
+8310694/1
B?@DFFFFGHHHHJJIJIJJJJJJIJJIJJJJIIIGGHIIEEIJJJIJJI
@4748367/1
gtagaagaactgctgtaataacgaatttttttcttgttattttcttgatc
+4748367/1
CCCFFFFFHHHHHJJIJJJJJJJJIJJJJJJJJJJJJJIJJJJJJJJJIJ
@3701978/1
cctaacgttatcaggttttgggtagt
+3701978/1
@@@FFFFDHBHDDEHGDECA@8AE7<
@2031850/1
accatatctctgcattgatttgttagagctattagtacttccgtcaacac
+2031850/1
??@FBDFFHHFDDEIIIJEJIIHIIJIGHIIIJ>E9?EHGIJJB8C@GIG
@8312239/1
gtggttggatataattcccttcagcattataaggaaaaggcactgactgt
+8312239/1
BBBFDFFFHHHHGJJJJJJJJJJJJJJJJJJJJJJJJJJJJJJJJJJJJH
@8312448/1
gtgcttttggtacctctacatcttcagcttcttcaccaactaagtagtac
+8312448/1
BBCFFFFFHHHHHJJJJJJJJJJJJJJJJJJIJJJJJJJJJJJJIIJIJJ
@5421754/1
gtgatatatttttgcatctgttataaatgtaggaagttatca
+5421754/1
@@@DD>;BFHHHFAHI@CE?ACHDG:<CAA<FE?4F??FH@B
@1519121/1
ggctattttagcatggaatgtaatctccaag
+1519121/1
@CCDFFFFD<DDF9BDHIG9C<FDEHBAEFE
@7821120/1
cagactctgagaacttttaacaatgactgactaggatgttcagttaactt
+7821120/1
@@@DDFEBBFHHHIIGFFCAEHEIECAEEGG?HGH<FBCGICF?D9??BG
@7378670/1
cttcttccatccgctagtttttcaggtttactgaacttagctgtctctgg
+7378670/1
CCCFFFFFHHHHHJJJJHIJJJJJJJHHIJJJJJJJJJJJJJJIJJJJJJ
@7378729/1
gtttagaacgaagatgactgagttttccttcatgtatattttcatgagta
+7378729/1
CBCFFFFFHHHHHJJJJJJJJJHIJJJJJJJIJJJIJJJJJJJJJJIJHI
@1519608/1
gccatatttaacacacattttgtaaataattttcttaactttacacattt
+1519608/1
@@@FFFFFHHDHHGHGGGIGHGC4CAG@<CFEH@HEHGEDIIGIJGEBHI
@1519620/1
cagcgacttttgtccgaatctcatcagcaagaagaagtgcattaagcctg
+1519620/1
@@@FFD6D=DAD?FGFHGIGCFGIH<D?93CB9???309BD>GI4?B8BB
@7821563/1
gagctcatcaagcttcggtccgactgaagatttgaggttcttgtggaatt
+7821563/1
CCCFFFFFHHHHHJJJJJHIHIJJIJIIJIJJJJGIJFHIJJIIJJJJJJ
@6937172/1
ccttcttcaagcctagggaaaaggtgaaataaatgaattgatgaaacaaa
+6937172/1
CCCFFFFFHHHHHJJJJJJJJJJJCGIJJJJJJJJJJJJIJJJJJJJJJJ
@7821684/1
accttgttgttttagggtaatcaaattttatgacaaaattgcaattcttt
+7821684/1
CCCFFFFFGHHHHJJJJABFHIIIIJJIJIJIFIGIIIIIJIIHJJJJIF
@3085798/1
ccttaatatacgcaacaaagctttcacgttcataagg
+3085798/1
@@@DD4AD4CBBDB:@A?FFEDBBHGIG::E99:@@F
@7379886/1
gaggataattcctgaattatttcttgacgatgttgctgaactctaacagt
+7379886/1
BCCFFFFFHHHHHJJJJJJJJJJJJJJJJJJJHGIIJJIJJJJJJJJJJF
@1520477/1
gttatacttttctggatcaaaagtaaaatcttttctatcttcatctgtta
+1520477/1
;@?DDDA;CFBFF9<GEE;EC@>FF<ACD>F<FCDH>GCGB@<9C?D:C<
@4185128/1
gcgtagcatactttatcgtaacggtcatttc
+4185128/1
@@@;B<?DH>DFBH@GGBFHG<GG@;<EF>4
@3086552/1
ccttcttctttttttctagtttcctc
+3086552/1
C@@DFFFDHHHHHGIEGHGFEIG>E:
@5424313/1
gtttcaaattactaacctgtttagaacgaagatgactgagttttccttca
+5424313/1
@:?B=DDDHHHDHG@BBEEA?FHHGIE@FFG@4B@GGG<BDDED@BGBGI
@7823018/1
gccaataattgttctttcatgatactctcaaggtccctgattacttcttc
+7823018/1
CCCFFFFFHHHHHJJJJJJJJJJJJJJJJJJJJGHJIJJJJJJJJJJJJJ
@3087375/1
gcttatttgaagaactatcattatttttattgacatcattatcagaataa
+3087375/1
CC@FFDBDHAFDDEGEHIJIJJJGCIEHIIEGFHEGIIIICE>FDHG<<B
@5761994/1
aggataattcctgaattatttcttgacgatgttgctgaactctaacagta
+5761994/1
CCCFFFFFHHHHHJJJJJJJJIJJIGHHIJIHIJJJIIJJIJJIJJJJEG
@869546/1
gcctcttgttttgcttctttttttgacct
+869546/1
@=?DDDADFH;CDFGD>DGIIIAFEHA?D
@2034589/1
gttgggattcattatccattctcccctaggctttgcttta
+2034589/1
1=?BAA=D8?<FF>C?@@FFEEF<FD?BEAFE9E>DC@9C
@3705104/1
cttgtaggagaatggaaggactaggacctggatggccttccaattctggc
+3705104/1
@@CFDFDDHHHHHJIDHI=CCEEH@HIJIGIGGIDGGIIJHFHG>9DGGG
@5763358/1
ctctggtatccaaaggcactgttttcaccggaggaatttgtttgtgattt
+5763358/1
CCCFFFEEHHHHHJJIJJJJJIJJJJJJJJJIJIIJJJJIIJJJJJJJJJ
@299416/1
ctcagagctaccttggcagctgctaatttt
+299416/1
CCCFDDBDH<BFBEHG>ECHCHGIAEGGE9
@5763845/1
ggtcatcaactgagaggccaaactccttcaggcatgggtcactattaaag
+5763845/1
BCBFFFFFGHHHHJJJJJJJJJJJJJJJJJJJJJJJJJHIJJJJJJJIJJ
@6939105/1
cttttattgaatagaataggaatgtcaggtgcgttaacttttggtggctt
+6939105/1
CCCFFFFFHGHHHJJJJJJJIJJJJJJIIEEGIHIIJJJJJJJJFHJJJJ
@4750627/1
ccttgactatgtttgatgacatatcaataacattctcctcaaccttttgt
+4750627/1
CCCFFFFFHHHHHJJIJJJIJIEJJIJIGJJHIJJJJJJJJJJJIJJJJH
@6939524/1
ccttttcccaaaatcataccattagatttattaatttgctcaggagaaat
+6939524/1
CCCFFFFFHHHHHJJJJJJJJJJJJHHJJIJJJIJJJJJJJJJJIIIJJJ
@7381675/1
acgaaacctcgaggcatagttatttggaagtgatttgcacgaagcactat
+7381675/1
CCCFFFFFHHHHHJJIJJJHHGJJJJJJJIHIIJJJJJIJJJJJIIHIJI
@6939753/1
gcaacgctatgtagtaagacatcaatattttaaataaaatatttctcttt
+6939753/1
CCCFFFFFHGHHHJHHJJJJJJJJJIJJJJJJJJJJJJJJJJJJJJJJJJ
@6939829/1
cttgtattttgctcttctggaagagggcaagtaagtaccatatctatgtt
+6939829/1
BCCFFFFFHHHHHJJJJJJJIJJJJJJJJJJIIIJIIJJJJJJJJJJJJJ
@7382202/1
agcttctcttatagctgtcaactcatgttgcaaaacatgtaaaaattgac
+7382202/1
CCCFFFFFHHGHGHEHGHHHGGIIJJIJIJJIFHGEHIDCFIGHIDHIHG
@1521800/1
tatgttttccaacagtcataataaattcattagactgtcgatgaagag
+1521800/1
@??DABDDD:CBCGGHGIIBGEH<FEGFH9CCHC9FGFC1;FG@G@9B
@7382248/1
ggcttctgcttccgttccaccctttctgctgcgatctttgccatagcata
+7382248/1
CCCFFFFFHHHHHJJJJJJJJJJJJJJJJJJJJJJJJJJJJJJJFGGIIH
@6940358/1
ggtgagtaatctctgtatcaacaactgtaccagccggcacattcatattt
+6940358/1
BCBDFFDFHHHHHJJHIJJJJJJJJJJJIIJJJJJJJJJJJJJJJIJJJJ
@7382576/1
ggagcatgttcttgcctttgttgctgctgtggtggttcttgcctttgcag
+7382576/1
CCCFFFFFHHHHHJJJJJJJJJJJJJJJJIJJGIJGHIJJJJJJJJJJJJ
@6940697/1
atgaaacaaaatgtaatctctgttcttttttgaaacgaaatagtttttta
+6940697/1
CCCFFFFFHHHHHHIJJJJJIJHJJJJJJJJJJJJJJJJJJJJHIIJJJJ
@6940724/1
ctgcactgtgacagtcttcaagcactgagttagaataccaacctgaattt
+6940724/1
@@@DDFFFHFBHFIGFHHIJJHEHGIGIIGGHGIIGGGGGFHGIJIJJJJ
@4187251/1
caaatatatatgtatcctattaatgctttaaacattaactagttg
+4187251/1
@@<DD4B?B<FAB>EAEG4CF9CE93ACAHHFCFFA<EBGE>D9?
@5427001/1
gtgactctattaggagaatatgaagcatgactcatagcttggaggagata
+5427001/1
CBCFFFFFHHHHHJJJJJJJJJJJJJJJJJJJJJJJJJJJJJJJJJJIJJ
@8317022/1
gccatcgcctggtcatgcataattcttgtagaagaccaatagggttgccc
+8317022/1
@??DFDDAHHFBHFGGIEBHHIIIGIIIIIGHIIIIIIGIIGBF?DGEHI
@7825651/1
caaataaacactatacaagtttggtcaaatatatatgtatcctattaatg
+7825651/1
CCCFFFFFHHHHHJJJJJJHIJJJIJJJJIJJJJJIJFIIJJJJIJJJJJ
@2037686/1
ctcacacctggcactaaactgtaaagggcttcactgcaaaagtttgatca
+2037686/1
@@@FFFFFGHGHHJJGIGHEHHHGIEIFGIGGGHGIIEIIJJAHGGIGJJ
@2038100/1
gcctgcaattcttggttcaagatcattttaaactgtccttctgacacacc
+2038100/1
@CCAADFAFHHFAHDG=FHAFEHIIIIIJJIIJ@<EHEEH>DGGDFD>@8
@5427798/1
gctgttgttgctgaggctgctgtggtctctgctgttgctgttgttgctga
+5427798/1
CCCFFFFFHHHHHIJJJJJJJJHIJGIJJJJJJJHJJJJJGHJFHJJJJE
@4754760/1
cttcacactcatcaagaacttggtaaactcttagatcttcattttgttgc
+4754760/1
@@@DD>DDHFDHH?<F@B?ABFHHBC:?A@AHEFAB@4??@4C9?@FFFB
@7827404/1
ggaattagagcaattgctcccggagggactccaacaggacctggtggggc
+7827404/1
BCBFFFFFHHHHHJJJJJJJJJJIJJJIJJJJJJJJJJJJJJJJFHIJJG
@6943543/1
tgtgtctctttcttttttttgttagactgatttgatagagcacggaaggt
+6943543/1
@@@DFFFFHGGHHJJJJJJJIIJJJJJJI9FHJJIJJJIJJIJJIGHII@
@5429467/1
ggctttattatattactcctaattgaagagccttttcccaaaatcatacc
+5429467/1
CCCFFFFFHHHHHJJJJJJJJJJJIJJJJJJJJJJJJJJJJJJJJJJJJJ
@7827868/1
tgaggatactttaatctaatattatattgactaacaaaatatctttcaac
+7827868/1
?@@A<DDFDHFHDHIEHIIIIFGGHIIIHHIIIIIIIIGHGDFHHGIIGG
@6289419/1
gtaggaaataagaaagcaagagaaggaagtgaggtacacagttgcagtcc
+6289419/1
BBBFFFFFHHHHHJJJJJJJJJJJJJJJJHIJJJGHIJJJJIJJJJJIJJ
@6944086/1
cttgttttttacttgttcctgtgccataaccgtacttcatatcattgata
+6944086/1
CCCFDFFFHHHHFIIJJIJJJHHJJJJJJJJJIIJJJJJJJGJIJJJIIJ
@7386842/1
caggatgacacttaggtcgtgcatggtttaagaaagaccaaaggtttctg
+7386842/1
CCCFFFFFHHHHHJJJHIJHIJJJJJHHIJJJJJJJJJJJJJJJDHIJJJ
@2636772/1
gctgttgttgccactgctgctgctgcggctgttgttgcctctgctgctgc
+2636772/1
BCCFDFDDHDHHHJIEGGGIIIJEEHGIGG>?D4BD9?FHGGEGCGGA3=
@6290306/1
atcaacaactgtaccagccggcacattcatatttctcccatctgcatcct
+6290306/1
CCCFFFFFHHHHFJIJJJJJJJJJJJJJJJJJJJJJJJJJJJJJJJJJJJ
@2637173/1
gtatcaacaactgtaccagccggcacattcatatttctcccatctgcatc
+2637173/1
@@@FFFDEHDFDAGADHIBHGGG6:G>DF9FGHGCH>GFHAGGIFIEGEG
@5767799/1
cctatttctttgtgtcggaatacaaggcaggaaatggtgaactgcctttc
+5767799/1
CCCFFFFFHGHHFIHHIIIIJJJJIJJJJJJHHHHIJ?GGIJJJJJJJJJ
@4193058/1
gcgtatttacagaagcaaggttggcctatt
+4193058/1
@@@D=DDDAFDFFG;BDHI1FEH<9?E>EG
@872878/1
cctttgccaaatacttcaactgtgactctaa
+872878/1
@@CDDDDDFFHDFGHIGIJIIIB@BB9EH9B
@873219/1
gtccaataaaactgaagtctgtgacaacccaacgcaatcgcttaacctac
+873219/1
@BBDFFFFHHGGHH<FHHIEHCCDCEGGC?F@GG@DHEHGIDEFGC<?FI
@3091053/1
gcctcttttaccattgtacgagtttg
+3091053/1
@??DDDBDH8D>BFBGEF<ACA1?<@
@6945919/1
ctggtcttcagtcacccgattctatttcttggtcatcagtttgagatact
+6945919/1
CCCFFFFFHHHHHJJJJJCHIJJJJJJJJJJJIJIJJJJIIJJJJJJJJJ
@6945955/1
cataaatctttctctagctgctttatttgagcttcaacagaaccaggttc
+6945955/1
CCCFFFFFHHHHHJJJJJJJJJJJJJJJJJJJJJJJJJJJJJJJJJJHIJ
@5432351/1
agcaagtctggtaaatttatcgcaaggtaacgtaaaacaatatctattca
+5432351/1
CCCFFFDFHHHFHIJJJJJJJJJJJJJGHIJJGIJJJJJJJJJJJJJJJJ
@7388948/1
tcttgttttgcttctttttttgacctacccttgccgatagcaataaggcc
+7388948/1
CCCFFFFFHHHHHJJJJJJJJJJJJJJJJJJJJJJJJJJJJJJJJJJJJJ
@7388953/1
caattgcattccctttcacactagggacatgaggtgaaattattggtatt
+7388953/1
CCCFFFFFHHHHHJJJJJJJJJJJJJJIJJJJJJFHGIJJJJJJJJFGIJ
@6946613/1
cggcacattcatatttctcccatccgcatccttcttttccggaaagaacc
+6946613/1
CCCFFFFFHHHHHJJJJJJJJJJJJJJJJIIJJJJJJJJJJJJJIIHIJJ
@7831200/1
gtgcaggctggccatgttgaatagcttgctgtggtggtacagcacccggt
+7831200/1
CCCFFFFFHHHHHJJJHJJJJJJJJJJJJJJHJJGHIGHIIJJJJJJJJ@
@3091977/1
gtcgatgaagagggttaactttataatcaatcggcatttctttcagacca
+3091977/1
@CCFFFFDFDDFFDEFGGIIIJIIIE@GGGGGIEFGB9@FIIJJCGGIGG
@4194436/1
ggaccatcactttttacatttaaagcatctccttcttctttttttctagt
+4194436/1
CCCFFFDFGHHFHJGGHBCI@CGECHGHEEGIIIIGIEGHC>FGGHIDD<
@2042423/1
gtacacaattcaggcactaatgtctcttcaaaatcttcttcatcacgtcg
+2042423/1
@=@DDFDFFHHGAEAFBEGHCH@EGGGGB?HCAGIGIJAGGGH?<FFBAE
@3710296/1
gcgagatgagcataataggtaggtgcagggtatgaaactgaacgtgtaca
+3710296/1
@@@=DDDFFHGDD@FG<EB<B<??EFCEEDEBGEDHHHICHIGG@@9B@F
@8321978/1
ccttaatctagccacttcagccttatgcctctcaaactcaagctgtcgct
+8321978/1
CCCFFFFFHHHHHJJJJJJJJJJJJJJJJJJJJJJJJJJJJJJJJJJJJJ
@6291362/1
gttcacgaggagtattcttggaaacaattttataattattggatatattc
+6291362/1
@CCDFFFDHHHFFHIGIGIIJEIIIIGFHIEGHJIIJGGIIIJJJIJIIG
@2042836/1
gcagcagcaagtttcgcttgttttttacttgttcctgtgccataaccgta
+2042836/1
CC@FFFFFHHHHHIIJEGGEF4AFHJJIIGJEDHCHCD>BG<?3DH@FCG
@4758606/1
ctctgcactgtgacagtcttcaagcactgagttagaataccaacctgaat
+4758606/1
??8B?BDDDDAC>>EDED>E:CF::B:9<FEEFDA4?<BCDBCDDEDC9D
@6291620/1
gtgatcaaaactaaatgcgatgtcttcctctatttcttgattattaatag
+6291620/1
C@CFFFFFHHHHHJJJJJJIIJJJJJJJJJJHIJJJJJJJJJJJJJJJJJ
@4758761/1
aggatgttcagttaactttctagctaatagtccaatcttcaattgtttta
+4758761/1
@@CFFFFFGHHHHJJIGIJIIJIJIJJJIJHIJJGHIEHGHGIGIDGGHI
@4195468/1
ggctgtatcatcaacttctaaaggtttccaataaacaccttttggaagct
+4195468/1
CCCFFFDFHHHHFJJIJJIGGGGGCHIJIJJJJFIIIIIIGIIEIJIJGI
@3711318/1
gtacaaataacaatctactcctgcaactgggcggcaattattgaggcaat
+3711318/1
C@CFFFF<FDHGHJIHGEHDHIGGIGJE;DCFAE0@B9@FECHGC=@EH9
@7389408/1
gcctagacttgtgcaccagctaaagaagacttatctttaaacggcagctt
+7389408/1
CCCFFFFFHHHHHJJJJJJJJJJJJJJJJJJJJJJJJJJJJJJJIJJIJJ
@7832932/1
aggaacttcccagtcatcaggaataaagtcattaaccttcaaaatttttc
+7832932/1
CCCFFFFFHHHHHHJJJJJJJJJJJJJJIJJJJJJJJJJJJJJJJJJJJJ
@5771224/1
ttttttctagtttcctcctcatcaagagcacggcgatactgcaaacaagg
+5771224/1
CCCFFFFFHGHHHJJJJJJJJIIJJJIEHJJJIJJJGIIJJIJIIIIIJH
@2043852/1
gcctcttttaccattgtacgagtttgagc
+2043852/1
@@<DDADDH<?FFHGEF>FGHGBFGG@1C
@2640165/1
tgagacacttgctggggaggtggacctctttgtgcccatggagtttgacc
+2640165/1
@<@FFFFFHHFHHIJJIEGBBHHIIHJI@@FGG>GEHGHGGDHEE@AGII
@2044795/1
cttggctttgccgcttgttgctgtac
+2044795/1
@CCFDDDDA4CDFIBHG:?@H@FFFC
@7833875/1
ctcttgacagccctatacctatttacatgcctagacttgtgcaccagcta
+7833875/1
@B@FFFFFHHFHHJJJJJJJJJJJJJJJJEIIJJJJJIJHHJJGGIJJJJ
@304621/1
ctcattacaacatccagggccattatcgcat
+304621/1
@@@??DFDFDHHBBGGGGBB1ABB<FCH1:C
@6292926/1
gcttgatactccctgggtttaaaatcttcaataacattactcatttctga
+6292926/1
@CCFFFFDFGHHHEHJIJIIJDIHHGHHEFHGGII<DHGICEGHIIJIHF
@8323807/1
ccagtacctatttctttgtgtcgaaatacaaggcaggaaatggtgaactg
+8323807/1
CCCFFFFFHHHHHJJJJJJIHIJJJJJJJJJJJJJJJDFFBDHBGIJJJJ
@3712072/1
gtaccatggtataactatcttattgagataattatcttttgaaacaac
+3712072/1
??<;DDDDA?FFDF?<EBFH@@DH<FE?BF<9@<BH4?F>A1DHCGEH
@5773780/1
cttcattttcagctctggctattttagcatggaatgtaatctccaagttg
+5773780/1
?@@DDFFFHFHFDIGIFAEHGIGIEIIGIGHBFHHIDEHGIIHGFIG:?F
@5434116/1
ggctgctgtggtctctgctgttgctgaggctgttgtggtctctgctgttg
+5434116/1
CCCFFFFFHHHHHJJJJJJJJJJJJJJJJJJJIJJHIJIIJJJJJJJHII
@8325105/1
gtgaaatctttaggctgcagctcaaccattttatcggccaacatattact
+8325105/1
CBCFFFFFHHHHHJJJJJJJJIJJJJJIJJJJJJJIJJJJIJJJJJJJJJ
@2641404/1
gctgttaatgcctccaagcttaacattgattttaaggcaaagattgg
+2641404/1
@@@DDEDEDF?HAHGIIGHGIEGIJEHIHIIIIA@@BF31CCDHIGI
@6294677/1
atttatttataataaaaatgattgaaatcaatcaagctttctgcttaggt
+6294677/1
CCCFFFFFHHDHHJJJJIJIJJJJJJJJJJJJJJJJJJJJJJJJIJJJJH
@3713720/1
ctcaccaaataccttcttttgtcccagtctatacagtttcaaattactaa
+3713720/1
CCCFFFFFHHHHHGI9EHIIIIICFHHCHGCHIIIIECEBD>DFHIIDIG
@3714110/1
gtctgtgttgttctttttctattttcttcgctttgagatac
+3714110/1
@@@FFDEFFFHHDEEBHIIG>EAHIIHEH9EFGIEII<FHI
@3714115/1
ctgataaattagaatcatcccatagcaaatggtatttggtaggacg
+3714115/1
?<@=BD?DBDF8B4CGHEHDHF>FH9D<?FH@A<<G<<FF@F7@3?
@4197663/1
atttgattcgtcctttgtttttactcctttttcaaaaccttcttccagca
+4197663/1
CCCFFDADHDBDFIIJIJIIGGCHCGHIGIFIJJJ<@GIGGHCEHGIGGB
@1527421/1
gttttagggtaatcaaattttatgacaaaattgcaattctttacatca
+1527421/1
==11D?B8F=CFBGECHGCEGFE4CHHIIE9<AECBFGIGGCA>GI>B
@2045910/1
ggaaataagaaagcaagagaaggaagtgagg
+2045910/1
@@@DDFF<FH<FHEGBHGIFIIJJBFBFFCA
@305479/1
gcctgcaattcttggttcaagatcattttaaactgtccttctgacacacc
+305479/1
CCCDDDDDFBDHDII4EEHBHGIIIJJJEHHJIHGHIE<EGCHIJDGEGG
@4198175/1
ctaacctgttcttcttgaagttggttcagctgtagtctgtctgcatc
+4198175/1
@CCFBDFFFFHHHJDGFGGEH<HGEFCHDFCCBBD?EHCD<4DCD9B
@1528241/1
ctggagacatgactacacaaccatttggtatattcatcctctcaaaataa
+1528241/1
CCCFF?DFHHGGHGGIJIICGGGGIIEIBEGHHICFIIIGIIJJIIJCHH
@4198584/1
gtccctttgccaaatacttcaactgtgactctaactcttcttccatccgc
+4198584/1
@@BDFFFFGFHHFJJJCIIJIJIJJHHDHIJJIJJJJJIIFIGGGIJIII
@4198598/1
gtaatctctgtatcaacaactgtaccagccggcacattcatatttctccc
+4198598/1
@@@FDDEFFHFDHGIJGHGIJBCHHIA?FAFFB<G9FGHIICIIIGIJGI
@7392147/1
gtttaaattgtctaactacttcaataagccgaagcactttaggtgaagaa
+7392147/1
CCCFFFFFHHHHHJJJJJJJJJJJJJJJJJJJJJJJJJJJJJJIJJJJJJ
@8327997/1
ggaaatttgataagtttggttccatcaggaaacgatggtctgtgttgttc
+8327997/1
CCCFFFFFHHHHHJHIJJJJJJJIJJJJJJJJIIHIJJHHJJHHHIJJJJ
@3715971/1
gttgagtttggtgggtaggggttgtttccctagac
+3715971/1
@CCFDADDHHH?FE>CA;DF>@FEHFHCHIIGFG@
@5778249/1
tgctgctgctgcggctgttgttgcctctgctgctgctgctgctgaggcgg
+5778249/1
CCCFFFFFHHHHHJJJJIIAEHIFIJJGIBHIIJIJGHIIJJJGGEHHJH
@7392918/1
ctaaaaacacggtcttttccttcccctggcaatgtgacctcaagttccat
+7392918/1
@CCFFFFFGHHH?GHIJJJJJJJJIIJJJIHJIJIJJJJJJJIJGIJJJJ
@6297013/1
caataatttcgaaaggatcttttttaggatcagggatatctttcagttct
+6297013/1
CCCFFFFFHHHHHJJJJIJJJJJJJJJJJIIJJJJIIJJIIJJJJJGIJJ
@2642888/1
ctgagagtaattcgtcgcgcattctgttgtatatttatgctc
+2642888/1
@@@DD<DDFFFB?E?FFG:28?DB@F9D@BB@DDBGGBBF>9
@5778925/1
ctcacatatgtatggcacaactgataagttaagcattgcagttcatc
+5778925/1
CCCFFFFFHHHHHIJIJJJJJJJJJJJJIIGJJJIJJJJJJGHIIJJ
@7394022/1
ctatgaagaatcatgtgataaaaaatagcagcagtcatcaccaaaacctg
+7394022/1
CCCFFFFFHHHHHJJIIJJJJJJJJJJJJJJJJJHHGIJJJJJJJJJJJJ
@6297589/1
caccgcttgtgcggcaatatgtttggcttgctgttttgtagaagccttac
+6297589/1
BBBDFFFFHHHHHJJJJJJJJJJJJJJJJJJJJHJJJIHIJJJJJJJJJJ
@3716700/1
gttcttaggaatatttccaatgaattcctctatttcattgtgcattaatc
+3716700/1
@CCFFDFDFFAF<>EGFHGGEGBHEIDHHIBGIGIIIIIIAC<DBD<F4C
@6950641/1
gtcggtacaatgtaatatgagttttctttgttttcaaaggctctaactaa
+6950641/1
8=?DDDDAF:C>DG@9<F?CEF@HHIIIEEF@FFEFFF?C1?BFD??F9D
@6950821/1
gtccggtcttcactgcagcctgactggtgagaaccctcaccgctgtcatg
+6950821/1
C@CFFFFFHHHHHJJJJJJJJJJJJJJJIIJJJJJJJJIJJJJJJJJJJI
@3095818/1
cttttattgaatagaataggaatgtcaggtgcgttaacttttggtggctt
+3095818/1
?BBFDFFFHHHGHIIIDBFHEHCFEHHHG<FFGGGEG>FEGG@A?D7;2D
@8330552/1
ctcgaggtggctgcagtttccatatcatattatacctgaaggcttttggg
+8330552/1
CCCFFFFDHHHHHJJJIJJJJJJJJJJJJJJJJJJJJJJJJJJJJJJJJJ
@3717087/1
cttttcgatttacatacctaggggtgagaaaattcaagcgagctgatg
+3717087/1
CCCFFFDBHHHHHIIIDFHICCGH@?FHHCDGGIIJIGH<G>GEIECC
@8330667/1
gcctcttttaccattgtacgagtttgagcatcattcattttcttcattgt
+8330667/1
CCCFFFFFHHHHHJJJIIJJIJHIJJJJJJJJJJJJJJJJJJJJJIJJJI
@6951321/1
ggctgctatagatggaacgttgatctggtctggagctggatgagtgacat
+6951321/1
C@CFFFFFHHHHHIIIGHIGIEGGIHIJJIJGIIJJIIGJJJJJBFHIJG
@5437202/1
caattttatgatttctcttctcttggtgttcaacaaatctcttaatgata
+5437202/1
CCCFFFFFHHDHHJIJJJJIJJJJJIHIHIJJJJJIJJJJIJJJIIIIJH
@5437237/1
atcagaataaccgctacagttgtgttttccacaaataaagcatgggattt
+5437237/1
CCCFFFFFHHHHHJJJJJJHIIIJJJJJJJJJJIJJIJJJJJJJJJJJJJ
@8331759/1
ctctgctgttgctgttgttgctgaggctgctgtggtctctgctgttgctg
+8331759/1
CC@DFFDDHFHDHIGHIJIGHIEEF?BGHEGGIHGJJJFIIDG@GGDG><
@1532092/1
accagatctagtaaatattggaaatggacaa
+1532092/1
B@@FFADDH>FHFFGIGGFHIEIGECGHGCG
@1532770/1
gtcgggacttgaaaagaaagaccttcccactggggtgtatgtcattgagg
+1532770/1
@@@FFF>DHBH<DE@>EEGGGJBH@CGHBFG>GGB8D@@DG@B>B>F<@@
@2646023/1
aatctatagaaaattttccagacagtatttagagactttccactatctaa
+2646023/1
@CCBFFFFHHHHHEIIIJIIIEGJIHIJHJJCG9FHGIIIIJIJIFAGGH
@2646039/1
ttctcttctgttgtttcaattttggcagtatgcaaatattgtggaccatc
+2646039/1
CCCFFFFFHAFHHJJIJGJIIIGJIGHGFAIIIGGHEGIIIAG7<D>FHG
@5780807/1
cagagaggaaatagtattttttcttcatcgtcttgaacttcatttccaac
+5780807/1
CCCFFFDFFFHHHJEGHIJJJJJJJJJJJJIJJJJJJJJJJJJJJJJJJJ
@6951548/1
gcccaatatagattccagaacttccggcataatgagtacatcatttacat
+6951548/1
CCCFFFFFHHHHHJJJJJJJJJJJJJJJJJJJJJJJGGIJJJJJJJJJJJ
@3096216/1
ggcgtttctgtaccactataaatgtaatcggtggcgtgtaatcactgctg
+3096216/1
CCCFFFFFHHHGHJJJIJJIJIJJHGIJIJIGIJDGD@8;<BBF>F@@FG
@5439463/1
accgatagtttccaaacgctccagattgatgccatcgtttgcattagaca
+5439463/1
CCCFFFFFHHHHHJJJJJJJJJJJJJJJJJJJJJJJJJJJJJJJJJIJJJ
@5439550/1
atgatgttctacgttatcatcaacatctgacccttcacactcatcaagaa
+5439550/1
@CCDFB:ACD??FHHHIIIIIGHGEHGGI@HB8CEGGHIIIGIGGI<F@D
@3096676/1
gtccacttggtttatgccattgtcatcttttttcgtaggcacaataa
+3096676/1
CCCFFFFFDHHGHAHGIJJIGIHGDHHGIIIJGJIHIDBGHJJ@EGI
@7396730/1
atagtttctcctacggagactgtatacctaaaagtgggttcatgaattgc
+7396730/1
@@@FDEFFFBFHHJBHEA@GHIHIIIIJJIEGEG9CDG@FHJIJDEGIJI
@5782145/1
gctgctgtggtctctgctgttgctgttgttgctgaggctgctgtggtctc
+5782145/1
CCCFFFFEHHHHHJJJJJJJJJJJJHHIHIJIJJEIJJJIGIIBDHGEHI
@5440557/1
aagaaatctaagattgcatcaccgaggaattccagcctttgatagcaatc
+5440557/1
CCCFFFFFHHHHHIIJJJJJGJJJJJJJJJJEGIJJJJJJIJJJJIIIIJ
@8333410/1
cctgcaccgatgcaattaatactcatcttctttactaaaaggctacacaa
+8333410/1
CCCFFFFFHHHHHJJJJJJJJJJJJJJJJJJJJJJJJJJJJJJJJJJJJJ
@3097800/1
ggcatgggtcactattaaagttgatttgtcttatagacttgacaattttt
+3097800/1
?;?DDFFFFHHHDGJBHGBC<CCC@BGG<CHGGHH>G??FC<DGGHJFIG
@309849/1
cggaggaatttgtttgtgattttttattgtatc
+309849/1
@@@DFA?DAFHGDIIHFGC>HHE@GGHGCBACC
@5441827/1
ggcatgctttgcttctttcttagatctaccagtgcccatggcagcaaatc
+5441827/1
CCCFFFFFHHHHHJJJJJJJJJJJJJJJJJJJIJJJJJJJIJJJJJJJJJ
@2646561/1
caggtgcgttaacttttggtggctttattatattactcctaattgaagag
+2646561/1
@@@FDDFFDHHFDHGGAEHGGIJIFIIHBFF9DGDEFHH@FCHED<<?FF
@310139/1
gctctgataaattagaatcatcccatagcaaatgatatttggt
+310139/1
@@@DDDDDF4A?D4CF:?CFD<CEF>FEE<29ACBGIIIEIF3
@8334089/1
gctgcttccatcttcagataacgaatctacttctttcagatcgctgccat
+8334089/1
CCCFFFFFHHHHHJJJJHJJJJJIJJJJJJJJJJJJJIJJJIJJJIJJJJ
@7840653/1
ctgaactatttttactataaacatctttcatgtcatcaacatttatgatg
+7840653/1
CCCFFFFFHHHHHJJJJJJJJJJJJJJJJJJJJJJJJJJJJJJJJJJIJJ
@5442462/1
gtcggaatacaaggcaggaaatggtgaactgcctttcatgaggaaggccc
+5442462/1
@@@DDDDDHHHHHG<HG:FFHIIEHHG<?FGGGHGIIIIIIGICFCG9FF
@2051432/1
ctctgctgctgctggggctgttgttgccactgttgctgctgcggctgttg
+2051432/1
@@@FFFDFHGHHHIIBE@DEF9EHCHII>C9CDBEF<<DA93DEGIIGB7
@310666/1
cctggatctgatcttaacaagccttaagagaactcttagctgacat
+310666/1
CCCFDDDABHHGHGEHIEGIGIGHJJ<BEG3C9CFHIGCEEGGGC4
@2647529/1
agataatcccatatcattgagacattaacttgcgtagcatactttatcgt
+2647529/1
@CCFDFFFHHGHHJEBHIIJJHIDGJFGGHH>AF?@GGIGIJJBIB9BFB
@7841330/1
atcactttttacatttaaagcatctccttcttctttttttctagtttcct
+7841330/1
8=BDDFFFHHHHHJJJJJIJJFIJJJJJJJJJJJJJJJJJJJIJIJJJJJ
@5443153/1
gttccaggccttggtaaatttgggtcccatgctatgggtgaaagatcctc
+5443153/1
B@@FFFFFHHHHHICGIJJJJJJIHIGIJIJJJJJJJJDHIIJIEIIJIJ
@7841622/1
gcattgtaatttcttgttcttcttgtttcttttctttaacatttctcaca
+7841622/1
CCBFFFDFGHHHHJJJHJJJJJJJJIJJJJJJJJJJJJJJJJJJJJJJJJ
@2052389/1
gctgttgttgctgctgctgctgttgttgttgttgaccccatggttgtcga
+2052389/1
@@@FDFFEHHHGHIJIJJIGGIEHICGCEHIGCHICIIIEHIGGHGGEGF
@2052555/1
ataagattacaattcttaacattttt
+2052555/1
@@@;:=ADBFFCFGII@FG?3AIH<E
@6299887/1
ggaccatcactttttacatttaaagcatctccttcttctttttttctagt
+6299887/1
@@?DBD?DDFDFFDEDHIHAHGHEHH:<AAAFHIIGGGHHCHGGIIE@G9
@2648296/1
cggcatttctttcagaccaaaatttctttgtaaacaagttagtaaaa
+2648296/1
CC@FFFFFGHHHHDE?GGDGCEHBEDHGHEHGIHIH=GFGHBGGHI<
@2052904/1
tacagccagtaaaaagtggtgaagtcaatcctaacactctaggattattt
+2052904/1
@@@BDDD?DDF8D>BGABEA?HE><<AE9CGC<??EHIEGG<F@>FCC>F
@2648423/1
ggcatggcctgcagctccctttttgcagcttcttcaagagggatgggctc
+2648423/1
@C@FDDFDDHGFDGGGCBEFHGDGGGGCDHEFHCHIEG9B@@6B;AB?F=
@2052957/1
ataagattacaattcttaacattttttctttaaccaaa
+2052957/1
<@@DDDDDDDH8CBGHII9CHG@H@EAHGGE:C??1?G
@4202119/1
tgaaaacttctatctctctcagatgaatc
+4202119/1
@@@FFFFF<D>CFIIIBGIG><<BHHIGG
@5444009/1
cttcacttcagcataaactggagtttttcccggaagcaccaccacaacaa
+5444009/1
@BCFFFFFHHHHHJJJJJJJJIICGJJJJIJJJGIJJJJJJJJJJJJJJI
@2053111/1
gcctttcatatggtgtttttacttttagtttttctatttgtactaaaagt
+2053111/1
@@?DF>DBFCFDHCEHGEEGGGFHIGC@CBHGIIGJJIEIIIGC99DHI?
@8336151/1
gagatttcggaactttggtactaaattgttctatttcttttttcatcatt
+8336151/1
B@CFFFFFHHHGGIJIJJHGHIJIHIJJJJJJIIJJJJJJJJJGIIIJJJ
@2648832/1
ctctgctgttgctgttgttgctgaggctgctgtggtctctgctgttgttg
+2648832/1
@@CFFFFFHGGHHJHIIIIEIIJIGHCGGF3EGCHCB?CFGG@CBFB@GD
@4202611/1
tcccagtccacttggtttatgccattgtcatcttttttcgtaggcacaat
+4202611/1
@@@FDEDDFCFAHEG:EEHIIAHHIIIBEEGIIEGFHEHGGEI<DFFGGF
@880741/1
ccctaggctttgctttaggatcatcatctggattttgaataggaaatttg
+880741/1
C@CFFFFFHHHHHJIHGIIJEIGCHHIICHGGCHJIJJEHFHICFIGHJI
@2054551/1
cctgtataaaatacaaggaagacagacag
+2054551/1
?@@D:DDAFHHF<EGEG3@AEE>E;EGG9
@4203679/1
ctaaattgttctatttcttttttcatcattctgtagtacaccttccaaac
+4203679/1
@CCFFFDFFHFDFI@FEGHGBHGCGG>HHB@FIFDH<?DDCFDGEIJIIF
@5784012/1
gttttattaaagttggatcattagcagaaatcctcattctttcaaaaaaa
+5784012/1
@??DDDD?:=22CCDBGHDACDBH;F>@B@FBAECCG?4C9??FH>DDEF
@7399762/1
accatttggtatattcatcctctcaaaataaaagaataatagctagctag
+7399762/1
@@@FDDDFH=AD:AFHIIJGGGIIJJJJJJIJIJJIIJIJIIFIIIGIGG
@882004/1
ggagaattgagagaagctttactctgtagcattgtaatttcttgttcttc
+882004/1
@@@FBBDFF8FFFGDHIGGIJJJIJC<EHBHIIHGHIJBIHIII9BFIGH
@4204609/1
ctcatcaagcttcggtccgactgatgatttgaggttcttgtggaattgtg
+4204609/1
CCCFFFFDHFHF?FHGHIIIIGIGGHCFIGH?DH?@FGEDFGGHEG<CBG
@882297/1
gctgaactctaacagtagcagcatatcgactaggatgagcatccatggaa
+882297/1
@@@FFFFFDBHHD@C<AE@HIGII@FF?B@@EGE?FHHGGAD>?B?@DD<
@7842668/1
ttctaatgtttcttcatttaaaaccgctgtgtctctttctttttttgtta
+7842668/1
<@@DFF?DFFFFHHEIJIIICHIIGHFGDHG:CGDFDHIIGGGIAHGBC;
@5444926/1
ggatatattcatgccacattccattccatgatttattaaacccgatgcta
+5444926/1
CCCFFFFFHHHGHJJJJJJJJJJJJJJJJJJJJJJJJJJIJJJJJJJJJJ
@312736/1
gctgaactctaacagtagcagcatatcgactaggatga
+312736/1
@@?DD?DDCFD?FFA:<?CFCFA?HB<FF6::3E<D:1
@7842869/1
atttcttctaaattctgctctgataaattagaatcatcccatagcaaatg
+7842869/1
CCCFFFFFHHFHFIHHIIGJJJJJJGGIGHIIJIJIIGFFGIIIGIIJCH
@7842918/1
atttaaattgagatgattagtttccacaacaatttctcttcctttttttg
+7842918/1
CCCFFFFFHHHHHJJJJJJJIJJJJCHIJJJGIIJJJJJJJJJJJJJJJJ
@8338318/1
ctggattttgaataggaaatttgataagtttggttccatcaggaaacgat
+8338318/1
CCCFDFFFHHHGHIIJHIIJJJJHIIJIIIIJJHJJJGJJJJJJJJJJGI
@6301488/1
tccgacgacactttttagtaccgggcttactaagggagttttcttgatca
+6301488/1
CCCFFFFFHHHHHJJJJJIJJJJJJJJJJJJJJJJJIIFHIJJJJJJJJH
@6954914/1
aacggctgctatagatggaacgttgatctggtctggagctggatgagtga
+6954914/1
CCCFFFFFHHHGFIIIIJIIGGHICGGIJDI?FHIJFIIIIJFHGGIFGE
@5446306/1
gtgaggtacacagttgcagtcctgagctggtcttcagtcacccgattcta
+5446306/1
@@@FDDDDADDDFGD@FIIGEGGHGGIIIECGGICHICFHIIGHGIICHG
@2650002/1
gttggatataattcccttcagcattataaggaaaaggcactgactgtgtg
+2650002/1
??@=DBDDHFFHHIGECCGIIIIIDEGE?E@@GCE>F=DH>DADGGFFD9
@2650022/1
cttgaacttcatttccaacaggtagtaagtgatcattaagttcgccgatc
+2650022/1
@<@ADFFFHHDFHIGIIGI;FE<FGH9BHBFGEFHIIDCHCBGH>GHGII
@6955649/1
cctagacttgtgcaccagctaaagaagacttatctttaaacggcagcttt
+6955649/1
@@@FFFFFHFHDFGGGIIIIIGIIIJIIIIGIJIJIJIJGFAFHIGIIHJ
@6955655/1
tgctgaactagaatattaacaaatggaagaatcctattaacttatttaac
+6955655/1
CCCFFFFFHHHHHJJJJJJJJJJJJJIJJJJJJJJIJJJJJIJJJJJJJJ
@7844255/1
caccaaataccttcttttgtcccagtctatacagtttcaaattactaacc
+7844255/1
CCCFFFFFHHHHHJJJJJJIIJJJJHIJJJJJJJHGJJJJJJJJJJJJJJ
@1537302/1
ggagctgcgacaccatctgatgcctgg
+1537302/1
@CCFFBD?CFHHHIIIFFFFE9?FEF3
@1537329/1
gccacattccattccatgatttattaaacccgatgctag
+1537329/1
BCCDDEFDHHHGHGHIHJIJJFGIGHIE>GHEGAHIJ<H
@7844542/1
ccagatggttcttcttcttgcaaaggatgtggaggataatttctccaaac
+7844542/1
BCCFFFFFHHHHHJJJJJJJJJJJJJJJJHIJIIJJJJJJJJJJJJJJJG
@2056646/1
caggtatagatactgaacgtgtacacctcacatatgtatggcacaactga
+2056646/1
@@@FDDDDAHHHHJIDGHHIICDHGIIGIBECGGEGAG9:C@C@BAGCHG
@5785393/1
ctacaataaaagttattccaggtttataatctccttctaacttaatgcaa
+5785393/1
CCCFFFFFHHHHFHIJJJJJJJGHIJJJIJJJIJJJJJJJJJIJJJJJJH
@5785489/1
gcactgagttagaataccaacctgaatttcagcaattttcttaatggatg
+5785489/1
CCCFDFDDFHFF?HFGHEGHDAGAHGHGIIHGIEFHEIIIGIHIHEGHGI
@4766113/1
accattttatcggccaacatattactgacctcaaccgtacttctagcatt
+4766113/1
CCCFFFFFHHHHGJJJJJIJJIJJIJJJJJJJJJJJJJJJJJJJJJGIJJ
@5785513/1
cggcatttctttcagaccaaaatttctttgtaaacaagttagtaaaatag
+5785513/1
@@@DDDDD?DDFFI9G>?G;EFHFE@EEHEF@?C>FBCDFFFD:0?FDGE
@5447858/1
gtcagttttaatgcttccaacacgttgaactaaacttggatcagtagtgg
+5447858/1
@@@ADBBDFFHFHIGGEDH@BFEF<ABGHIICFFBFEDHB?F@FIBD?DA
@2057691/1
tgtgtctctttctttttttgttagactgatttgatagagcacggaaggtg
+2057691/1
<@@F;DDFDFGAFBEEG<F@B@EGH>93?FCC?:?@G@F>?BFD@F>D=C
@315373/1
gtgtttttgagctcatacttaatccaatgacatggggaagtcaattgcta
+315373/1
@@@DFFFFHGGHGIJJIIJI4?F>CHIIIJJEIIIEDGHGBGDBGEHIII
@3101008/1
ctttggtgtacagaaatatttcggcttctgcttccg
+3101008/1
@@@FFDDDDA8?DBFEHCFEGH@CG1?E@<EFEHHA
@3101260/1
ccgatctgaggtctgtcaattcaccaggtgatatatttttgcatctgtta
+3101260/1
CCCBFFFFGGH3CGGIIE<FHHGIJBHHCG@<9C?FHFECAHEFHGGFG@
@3723281/1
tcgcaaggtaatgtaaaacaatatctattcaacaaaggaatagcagattc
+3723281/1
@C@ADFFFHACA<ACE4CAAEFGGGECHH>CHH9GG@G>F9DA9DGGII9
@882536/1
gcactggttacaggagatactggttgttgttgaggtggtagttgagtttg
+882536/1
CCCFFFFBFDHHGIHIGIJIJIIEHHHHGGGHGGI3BG:DCDFC?DBFHC
@5449082/1
ggtggctgcagtttccatatcatattatacctgaaggcttttgggtcgtg
+5449082/1
@C@FFFFDFHHHGGHJIIGHIJIEGGHJFGEHJJJEDGGIIJIIBB?DFG
@4767315/1
cccatatcatggagacattaacttgcgtagcatactttatcgtaacggtc
+4767315/1
@CCFFFFDFHHFDF;FBBHFHGGHIIIDHEEHIGHGHIFHGIICHEFE?F
@316358/1
ccggcttttggttgttccaggccttggtaaatttgggtccc
+316358/1
@B@DDFFFB?DFDHHHEHHDFHE>FEFHGIIGEGE@FG??D
@7844923/1
gcccactcgaattctttagttagggtaattaaaccaagccctatttcctc
+7844923/1
CCCFFFFFHHHHHJJJJJJIJJJJJFHIJJJJJJJJJJJJJJJJJJJJJJ
@883882/1
gcagcagtcatcaccaaaacctgatgattttcaagctcttcatgccactg
+883882/1
@@@DDDDEHHHGHHGEBDEFHCHJIECHGEG?EDFEE@FHJG?9DHIGAB
@6957900/1
gaacctagtgtgatggcgtttctgtaccactataaatgtaatcggtggcg
+6957900/1
@<?ABD>DDFDFHBD>BGHGFHGEAFGFHIIIIIIIBDGHHIGGIEFHDH
@885896/1
tgtttgtgattttttattgtatcccaatcaattatgatactgtctccttc
+885896/1
B@BFFDFFGHHHHJIJJJJJJIJGHIIIIIJJJIIJIJGHGGFHEHGIID
@2060214/1
cattcacttactttttaccagtcccttcagttaatatgctttaactgaca
+2060214/1
CCCFFFFFHGHHHJJIIJEGHIJJJIJEAHEGIGCIJJJEHIJIJJJJGG
@3102496/1
acaattctatcacctttgaagttgaataagttattattcttctaggtcct
+3102496/1
?@@=DDFDFHD?CFGG<GFH>?CCC?F@<BFFDFEGEGFEHIG>GG4@FH
@5453825/1
gccctcttcattttcggtttcgtaggcaggtggaggccatcgcctggtca
+5453825/1
CCCFFFFFHHHGHJJJJGHJJIIJJGHIJJCGGHIJIIGHIIIJEHJ@FG
@321354/1
gttgattagaagcccctgcttctccaggttgtctaccaccccctcctcct
+321354/1
B@@DFFFFHFHHGJFGGIJJJIFJGG@H@GGGEHIIIGGEGHIIGJIGHE
@7849689/1
gtagaagcaggatgacacttaggtcgtgcatggtttaagaaagaccaaag
+7849689/1
CCCFFFFFHHHHHJJJJJJJJJJFHIHIJJJJJGIJJJJJJJJJJJJJII
@8339244/1
ggaatgtcaggtgcgttaacttttggtggctttattatattactcctaat
+8339244/1
CCCFFFFFHHHDFIJHIJJJJJJJJJGHIJJJJJJJJJJJJJJJJJJJJJ
@322126/1
tttcttgattattaatagtttcagctggatagtggtaggat
+322126/1
@@@FADFDFHHHGCEGII@DGFHJIIGB:CHF?BF<FH7?9
@4767741/1
ctgaggtggaattagagcaattgctcccggagggactccaacaggacctg
+4767741/1
@CCFFFBDHHFHFIJJGJGIHHIJJIIIDG<GGHJJJGIJIJJIIEFHC@
@4205111/1
tttggtgataagaactatttctttaagaatattttggatttcattgatag
+4205111/1
@@@FDBDDHHHGHJIGDGGGGIIJGFBG<EDHHAHBFE<@DGGFFG@GE>
@3104019/1
ctttgactaaatactcctgaaggagtgatatcggtgtttttgagctcata
+3104019/1
@@CFFFFFBFHH<CFGIIG>>E@>GBEBE?ACGG8CFHHIIIGIEGGIFC
@889462/1
ctcttgttttgcttctttttttgacctacccttgccgatagcaataa
+889462/1
@@CFFFFFFHHHBG>FFH>HHIIBHB@@DDFDHHGGBDFHIIIIFFE
@8340144/1
aaacgtttttccagagccagtaggtaaaaagattattgtattttctttta
+8340144/1
CCCFFDFFHHHHHJJJJJJJIJJJJGJJJJJIJJJJJJIIIJJJJJJIJI
@8340172/1
gctgagtaaggagttgaaggattttctaaagctttgaattcataagttgg
+8340172/1
CCCFFFDFHHGHHHIIJJJJJIIJJJJJJJJJJJJJJIJIJJJIJJJJJJ
@4768478/1
cgtttttgtgtaagtcatgaaaaagatgataaagaattttagcagtgaat
+4768478/1
CCCFFFFFFHHHHJIJJJJJJJJJJJJIIJJJIGIJJJJJJJJIJGGIJJ
@4205817/1
ctgcggcatgctttgcttctttcttagatctaccagtgcccatggcagca
+4205817/1
@@@FF?DFFFGHDE4AAD9F4CEFG<BECFDGD?DD:B4DEH<DBGBGFC
@4206016/1
agtaatctctgtatcaacaactgtaccagccggcacattcatatttctcc
+4206016/1
@@?DDFEFHHHHHJAHGIIIFGICJI9EAGGHID<GHHEIGEIGIGG<DF
@4206050/1
ggggtgagaaaattcaagcgagctgatgtatggtcaacatcaagaagagg
+4206050/1
@B@F=ABDDHGFFGJIJJIIGHHJFIGIFGEIJ4BD@F?;D@GFHH;DB2
@4769113/1
gcagattaaaatttttaagtacgactaagtgagcacactaaatcacc
+4769113/1
<?@?DADDDHFAA>FBGFIFIBH7F@@F?CFF9CBBC?CDEGI@A<9
@890484/1
cttttatttctttagtaaacttaaccctttgagaatctgttaaaggtttt
+890484/1
;=@DDBDDDDHHHICE4CHGHI@HHGDEFH>FHH4?CHGCH@GAG9:?DD
@4206553/1
acttttgttattggtttccttatcagtaatctcgaatctattatctcttg
+4206553/1
CCCFFFFBHHAHDGHIEIJIIIJIJFJCEEHHEHIEHIEGAH>FEHHHIH
@4769483/1
gcccaatatagattccagaacttccggcataatgagtacatcatttacat
+4769483/1
CCCFFFFFHHHHHJJJJJJJJJJJJJJIJJJJJJJJFGIIJJJJJJIJJI
@4769517/1
ccacaactcatattgatcgtcaaatgaaacatacctcatacgactctaat
+4769517/1
CCCFFFFFHHHHHJJJJIJJJJJJJJJJJJJJIJJJJJJJJJJJJJJJJJ
@6961192/1
gcggtacatttagctatcctgtagtttcgtcctatacctttgaatgtccc
+6961192/1
BCCFDFFFHHHHHJJJJJJJJJJJJJJJIIJJJJJJJJJJJJJJJJHIJJ
@6961619/1
cttgtatactagcatgactgactagatagaagtctaattcagtagggtga
+6961619/1
@CCFFFFFFHDHHJJJJIGIGIJIJIJJJJJJHHIGIIIIGHCFFEHGHH
@891916/1
ccataaccgtacttcatatcattgataat
+891916/1
@@@D=DBB<FAFHB>GIGIH9HHIIIG9B
@325403/1
gatagagactttttctttgaagatttaggtataatatctgaaggcatatt
+325403/1
B@@FAFDAFHHFHJGIJJJJII<FHJIEHEGGIIIIIGII>BDHFHI>GI
@7409399/1
gctccaattgcattccctttcacactagggacatgaggtgaaattattgg
+7409399/1
CCCFFFFFHHHHHJJJJIJJJIJIJJJJJJGIGIJCGICGDBGHHFIIGI
@4207351/1
accttgtatactagcatgactgact
+4207351/1
?@@A;D2ACFFFFGAFIIFIF9FC:
@7851123/1
gggcatggcctgcagctccctttttgcagcttcttcaagagggatgggct
+7851123/1
CCCFFFFFHHHHHJJJJJJJJIJJJJJJJJJJJJJJJJJJJIJGIJJJJI
@326071/1
gtaggcaggtggaggccatcgcctggtcatgcataattcttgtagaag
+326071/1
@@@FDFDFHFFDFG7@7EH9GGFHIB?9C<FFHI<DCBGECEFCFCHG
@2063395/1
ctgaacacattgggtcgccatacctaaaaccgtatctccaaccctcttca
+2063395/1
@@@DFDDFGFHBFGBGFHFFGGIIGGEHGIIHGG<FABGGIGIH2BF<8@
@2063413/1
gacctcaaccgtacttctagcattagaagtttcttctccagctaaggctg
+2063413/1
@CCFFFFFHHHHHJIJIIJIJIJIJBE9E9CFHGIEGIGIGIHA@HGGIG
@326990/1
cagtttcccaggtccacaattcaagatctaatttcatgctgttatta
+326990/1
:?==B?DDDFBCCFBF@C@HC@EHE>A9C4C9E9FEDHDHGHDECGG
@1539932/1
ttgtaaaaatgttatccatttttgggttaataacgc
+1539932/1
@@CBDDDDHFFDHFABGCEAI@@EGI18CEGHE@FG
@1540014/1
gtttctcctacggagactgtatacctaaaag
+1540014/1
=@@F;DDFHHG@FH6?FHIAEDGG@HA<B>D
@7410705/1
gtgcaatactagaattttattcagtatattccaatgaccgaaaaaataat
+7410705/1
CBCFFFFFHHHHHJJJJJJJJJJJIIJIJJJJJJJJJJJJIJJJJJJJJJ
@894051/1
gctgttaatgcctccaagcttaacattgattttaaggcaaagattgg
+894051/1
@CCFDDDDHG8DBFGG9EGBHHIIGIIG<CHEI@3CHIDC???FGGG
@3105071/1
gcacaactgataagttaagcattgcagttca
+3105071/1
@?@DFBDBFF?FHEHGEGHGGGE@ECCA9A9
@4771550/1
caacaactgtaccagccggcacattcatatttctcccatccgcatccttc
+4771550/1
CCCFFFFFHFHHHJJJJJJJIJJJIJJJJJJJJJJJJJJJJJJIIGGJJI
@7412327/1
aagaacaatgagtgagagcttgcaagaggtaacttctgtcttgaaatctg
+7412327/1
CCCFFFFFHHHHFHJJIJJJJJJIJJJJJGHHJJJJJJJJJJJJJIJJJJ
@6963838/1
ctaaactgtaaagggcttcactgcaaaagtttgatcaaataaacactata
+6963838/1
CCCFFFFFHHHHHJJJJJJJJJJJJJJIIHIJJJJJJIIJJJJJJJJJJJ
@4208816/1
agggaattctaagagggtacacaattcaggcactaatgtctcttcaaaat
+4208816/1
?@@DDEFDHGGGGIJJ>CGGIJIIIJ<H@BG=GB?9?CFFGIEGIGGGHF
@7852456/1
cctgaactaggcaatgaagttcctgcaggaggtataaacaaacctatggg
+7852456/1
=<?DBD;::A:A:<C<<<:FFI:<A?FFFIC<1:9:?@DDBDDDEED?<8
@8343113/1
cccatttaaacatttgtaaataaactcatcttgtaatttagcacattcat
+8343113/1
CCCFFFFFHHHHHJJJIJJJJIGHIJJJJJJJJIIIIJJJJJJJJJJIIJ
@8343268/1
gaaaacttttcgatttcggtattatggttttcttcagcatcagacgtatt
+8343268/1
@BCFFFFFHHHHFHJJJJJGHIJJJJJHIJJJJJJJJJJJJJJJJJIIJJ
@895247/1
gtgatatatttttgcatctgttataaatgtaggaagttatcaagaaatct
+895247/1
B@@FFFDDDFFHDBHHGIJJHHEJEIJGI<FIGGIGEAGBHIE@>FA>FC
@6964737/1
agcattcagtagcatcgtgatacgatgtaatattgaaggcaataaagtaa
+6964737/1
@@@ADFDFHFF2222222<FGGHIFHIFGFHCGGE@FHIIDCHIIIIIII
@2653719/1
gccaactctttattatcaatcatcaatcctttttat
+2653719/1
@@CFFFFFHHHHHIGGIEHGIJII<?:4CHCFFAE9
@7853675/1
catgaacggtaatagctcgtgccattgcgccaggtgtccggtcttcactg
+7853675/1
C@CFFDFFGADHHGIIJHJGHGGGIH>DHEHGEFBFBFDBG7@FHGGIGI
@6966210/1
attataacatgacctaagagttttattaaagttggatcattagcagaaat
+6966210/1
CCCFFFFFHHHHHJJJJJJJIJIJJJJJJJJIIJJJIJJJJJIJJJJJJJ
@5792333/1
ccatatttaactgctagagaagcgaatatagtgttgtttactaatgc
+5792333/1
CCCFFFFFHHHHHJJJJJJIJJJJJJJJJJJGIIIJIJJJJJJJJJI
@3726950/1
gtggttcttgcctttgcagctgttgtggtggttgttgcctctgttgctgc
+3726950/1
@@@FDFDFDFDHBDHBGEGEIJIJJIGDCF?CFCHIFGIHGIIAGHEGHG
@8346415/1
gcaggaggtataaacaaacctatgggttttaccatcatttgctgctcata
+8346415/1
CCCFFFFFDFHHHJJJJJJJJJJJJJGIIJJJJJJJJJJJJJJJJJJJJJ
@8346793/1
cgtccctcttctggaaagcagctcttgcagcattgacactggcgttttgg
+8346793/1
BC@FFFFFHHHHHJJJJJJIJEGJIJJJGIIJBGIJGIJJIIJJEHEHII
@1542854/1
ggcttatacctagtgcttctgtaaaacgccaataattgttctttcatgat
+1542854/1
CCCFFFFFDFDHHAGHHE>IGGGEIEIHGGGBHJBDIGEGGGIGIEGGD<
@8347283/1
tctgctgttgctgttgttgctgaggctgctgtggtctctgctgttgctgt
+8347283/1
CCCFFFFFHHHHHIJJJJJJJJJJJJJJJJJGHIFHJGIIIIJCHIJJIG
@2655842/1
gccaataattgttctttcatgatactctcaagatccctgattacttcttc
+2655842/1
CCCFFFFFGGDHHGGIJHA>JIJHJJJJIJHHIFIGHJIHEHIIBHIIGC
@8347395/1
ctccagattgatgccatcgtttgcattagacatagtcagagcttgtagga
+8347395/1
@?@DFDDDFFDDFBHIGHIHEFGGGFCEHIIIIGJFGHIJIEHGHHIIJB
@6968055/1
ctctaattaagtaaaaactataaaaataataggctttttaaaataatac
+6968055/1
CCCFFFFFHHHHHJJJJJJJJJJJJJJJJJJJJJJJJJJJJJIJJJJJJ
@6968273/1
atgataatacacaaaatatagtttttggtaacataatagtaaaataaatg
+6968273/1
8BBFFFFFHHHHHJJJJJJJJJJJJJJJJIJJJJCCDGIFIJJJJJJJJJ
@5794675/1
ctaagagttttattaaagttggatcattagcagaaatcctcattctttca
+5794675/1
CCCFFFFDHHHHHJJJJJHIJJJJJJJJJJJJJJJJJJJJJJIJJJJJJJ
@5794745/1
ggcctatgactcccaagctgctatgagtactatcatcagctggtgtagaa
+5794745/1
CCCFFFFFGHGHHJIGHIJJJJIJJGJFHJIIIJEIIJJJIJI?BF@FIJ
@331725/1
gctggttgccttaaaacaatatcaagagcttggattgcctcctgcggacc
+331725/1
CCCFFBAD<FDFHGGIGIGGGGIIJJ<AE4ACEFHIGFGIJICAG6DDG>
@2656881/1
ccgcagattaaaatttttaagtacgactaag
+2656881/1
@@7BB?8;FDFFF9BGE@G>E<A3?8<CGFF
@7856186/1
gcgtagcatactttatcgtaacggtcatttctttttcttgatctctttca
+7856186/1
CCCFFFFFHHHHHJJJJJIJIJJJHJJJJJJJJJJJJJJJIJJJJJJJJI
@896675/1
ctttggcacattgcagttgctatcatacattcttaatatctgtg
+896675/1
?@@DDDDDFDBF8FHID9I@DAH;@4<<CHHHEBC@FEB9FG?C
@4210162/1
gcagtaacaagattttcacatggctgcccctttattatccctttcag
+4210162/1
?@@D;DDFAHDD<EG>FCDHGHG<EBGEEEEEHHEHGG?B<FGGGC>
@7414611/1
gtgtgcttgtgctcctgaccaacttgaagacaaggtaaatgaggatacct
+7414611/1
@CCFDFFFHHGHHJJIJJJIJIJIJJIIJIIIGGIHHGHGGJIDGGJJJJ
@4210412/1
gtcaaatatatatgtatcctattaatgctttaaacattaactagttgcac
+4210412/1
C@CFFFFFHHHFGIGEGFEJHIIIGICHIIICHIGGIJIGGIJHFEHIFD
@4210779/1
ctttataaaatgcagtggccgacacatcaatcttaagcatcatcttccat
+4210779/1
CCCFFFFFFHDDH<<FGIJJIGJD?:EHGCH9BF@G4BFFH@CGIIG@BD
@8350006/1
gttgttgcctctgctgctgctggggctgttgttgccactgctgctgctgc
+8350006/1
<@@BBBDDHGHDFIIIIIIIGIIGEEGBHGHHGBEFHIHGGIEGGGCHBF
@6970740/1
ctcatattgatcgtcaaatgaaacatacctcatacgactctaattgtaaa
+6970740/1
@@?DBDDB<<A=A2AA@C4ABCFHH?FFFBBFHIIFBF@DGHIGHFIGGH
@4775125/1
gtagtttcacttttgttattggtttccttatcagtaatctcgaatctatt
+4775125/1
CCCFFFFFHHHHHJJJJJJJJIIJJJJJJJJJJJGJJJJJJJJJJJJJJJ
@8352122/1
cattgcttgaggtctggtaattggagcggcttgtctaacttgaccaacgg
+8352122/1
CCCFFFFFHHHHHIJJJGIJJJJJJJJJJJIJ:?<D<F@?F<8BG<FB;F
@5799935/1
ccaatactttaagagcatttattgcagcttctttctgtgcatcattttta
+5799935/1
CCCFFFFFHHHHHJJJJJJJJJJJJJJJJJJJJJJJJJJJJJJJJJJJJJ
@5800474/1
ttaagagagaaataaagagagaaatagaaaataaatatataaaaaaacaa
+5800474/1
CCCFFFFDHHHHHIJJIGHGHGHIJJIJJJIIJIIJJJJJJJJJJJJJII
@6974629/1
gcagtttccatatcatattatacctgaaggcttttgggtcgtgagaagct
+6974629/1
CCCFFFFFHHHHHJJJJJJJJJJJJJJJJJJJJJJJJJHJJJIIJIJJJJ
@2070283/1
gaaggtggtctgctgggttgctggtcacc
+2070283/1
@@@<AA:B@FF?F9BF7<EFGGFFHE@H>
@334355/1
ctaggacgtccacctcgaactgaaggag
+334355/1
@@CADA?DDFHHHGIII>HIGHAFGI@8
@4212628/1
gtactatcatcagctggtgtagaattacagaataactcatgaatgctttc
+4212628/1
CCCFFFFFHHFGGJJJJFHGHGGHHJHICIIJIHGGI4CBGGHIEEGGFC
@899314/1
caatgtttctagcctttcataattcataacgtcattagcagagctcgcta
+899314/1
C@@FDBDEHHGAHIIDBHAFCEHGIGCIGEDED7EGIIIIHI=H9D<GHG
@2661742/1
gttcaagatcattttaaactgtccttctgacacaccatctctgtaaa
+2661742/1
@@@DFFFDBFFHHGGGDGEEGEHECAFHEIJIIJFGHGIJIJIIIII
@899744/1
agaaaattcaagcgagctgatgtatggtcaacatc
+899744/1
@@@F=D>DFHHBDBEGEGCCH@EFHIJABEF9DC<
@7860712/1
ggcctgcttgtggaaaaccaccacaaatccacttggaaaactgtttatca
+7860712/1
@@@FFFFFHGDBDHGHHIJGJEEHIGIJGIJIHHGHJJGIGGGDGHJJJG
@2662134/1
cccagccctcagataatcccatatcatggagacattaacttgcgtagcat
+2662134/1
@CCFDF;DFHHFGFEGHEHHIJIJJGFH99BGIGGCEIHIGC@GGG<;8B
@5803114/1
cttgaggctgagatgaaggtggtctgctgggttgctggtcaccgggttgt
+5803114/1
@@@DBDDDFG?FFHGIIIJCGGHEGGGICDGGIJIBCF9BFHGGHBFIEI
@4776528/1
gcaacaattgtacacaactccataggaagcgccaaaggcttctctcgtga
+4776528/1
CCCFFFFFHHHHHJJJJJJJJJJJJJJJJJJJJJJJHJJJJJJJJJJHIJ
@8354214/1
gtttttattatcgcttctaattttttctctcatttctgggattaaaattt
+8354214/1
CCCFFFFFHHHHHJJJJJJJJJJJJJJJJJJJJJJJJJJJJJJJJJJJJJ
@2662791/1
tctgtatcaacaactgtaccagccggcacattcatatttctcccatc
+2662791/1
?@@FA?DD?FH?BC@FCFCHGH@;<1:?C3:9?F<G>@<G><FG@<B
@1546714/1
tcggctccttgaatgaatttttcattcctccatactccttgtcttacagg
+1546714/1
@<@DDFFF?<FHH>FHIJJBHGGG<DFCBHGEHIEGGHCEGCDFECCE@;
@1546858/1
gcaagtctggtaaatttatcgcaaggtaacgtaaaacaatatctattcaa
+1546858/1
@@@DFBDDHHFFHGCGIJIHE?EHIJCHFHI3EGA<?DGCBHGHDGIJI9
@3732248/1
ccgcagattaaaatttttaagtacgactaa
+3732248/1
?1=?;1DB:CBFB>GE>9EA4A<B;1@A<<
@6308491/1
gccaaaatttgttcacactgttcctggctgagagtaattcgtcgcgcatt
+6308491/1
[truncated: 305,054 more chars]
