# Supplementary material for: Identification and comparison of key RNA interference machinery from western corn rootworm, fall armyworm, and southern green stink bug
Source: PLoS One. 2018 Sep 5;13(9):e0203160. doi: 10.1371/journal.pone.0203160 (PMC6124762; doi:10.1371/journal.pone.0203160)
Supplement: S2 File — (TGZ) [file pone.0203160.s012.tgz › data/fastq/sgsb/9_Pregnant-female_PF_Rep1_aligned.fq]

@5142481/1
cttgtatactagcatgactgactagatagaagtctaattcagtagggtga
+5142481/1
?@@DDEFBHAH?BD@GIGHDHGDHIIGEAEEHHBFEEGGHIEHIIIG:??
@5142731/1
tgtttgttgattttcaaaatgaatatgacagtataaaaagccctaagtta
+5142731/1
BC@DFFFFHDHHHJJIIJJIJJIJGGJIIIIBHIHIHIJJJIJJJIIGII
@2592557/1
catcaacgttcactgtctataaaaatacaa
+2592557/1
@<;BAD>DDF;D>@AHHH@DHHIICCCHH9
@1449/1
ccgtacttctagcattagaagtttcttctccagctaaggctgtatcatca
+1449/1
BCCDFFFDHHHFFIIJJGJJJHIIJJJIJGHHGIIIIFJIIIDHIIGIJI
@2593962/1
gtctctgctgttgctgttgttgctgaggctgctgtggt
+2593962/1
@@@DADDDFFA??DHHIFEHIIHII@GC1AEEAC?;DB
@4632257/1
agtaggtaaaaagattattgtattttcttttagaactctttcaaagagtt
+4632257/1
@@@DF?DDDBFHHI>CFFHIIEGIIIIIIIII?@BHGEGHHHHADGE@FH
@7185026/1
ctccaatcgcattccctttcacactagggacatgaggtgaaattattggt
+7185026/1
CCCFFFFFHHHHHIJIJJJJJJJJJJJJIIIJJJIIJGHHIIIIIJJJIF
@4632547/1
ctcagagctaccttggcagctgctaattttgcttggtgtttgttttctcc
+4632547/1
@@<DB=DBDHH?FEDFEC@HGAGCGHIIGIIGEHHEHEHIADFCHGGC<<
@3101897/1
gcctcttgttttgcttcttttttttgacctacccttgccgatagcaataa
+3101897/1
CCCFFFFFHHHHHIJJJJJJJJJJJJJJIJJJIJJJIJJJJJJJJJJJHH
@1563373/1
ggcagtaccattccaagaagtggcacatatccatagggacacagcttcta
+1563373/1
CCCFFFFFHHHHHJJJJJJJIIJJJJJJJJJJJJJJJJJJJJJJJJJJJJ
@5655145/1
gggtagttgggtaatattttgataacgtggatgtagataggctggcctgc
+5655145/1
@BCBDDFFHHHDHIJJJJJJIGJJJHIGHIGIIHIJIJJIJJJIJJJIGD
@1565452/1
actcactatactactttgaaattgattactcaccaattcactcccgggtg
+1565452/1
CCCFFFFFHHHHHJJJJJJJJJJJJJJJJJJJJJJJJJJJJJJJJJJJFH
@4124028/1
agacattaacttgcgtagcatactttatcgtaacggtcatttctttttct
+4124028/1
CCCFFFFFHHHHHJJIJJJJJJJJJJJJJJHJJJJJHJJJJJJJJJJJJJ
@5655987/1
ctttatttactagaaactgctcttcttttttaataagttttttttgggat
+5655987/1
B@@FFFFFHHGHHIIIIJFGIJJJJJJJJJJGGIJEGFIIJJJJJJJJDH
@6163429/1
ctgaggtctgtcaattcaccaggtgatatatttttgcacctgttataaat
+6163429/1
CCCFFFDEHHHHHJJJJJJJJJJGGHIJJJJJJJJJJJJJJJJJJJJJJJ
@2562/1
gcatccttcttttccggaaagaacctagtgtgatggcgtttctgtaccac
+2562/1
CCCFFFFFHHHHHIJJIJJIIJJJJJJIFGFHHIJIJIHIIJJJJJJJJJ
@5146225/1
gtatttacagaagcaaggttggcctattattggcattccagcatcattac
+5146225/1
CCCFFFFFGHHHHJJJJJIJJJJJJJJJJJJJIJJJJJJJIJJJJJIJJJ
@1047343/1
gttctttcatgatactctcaaggtccctgattacttcttctcgaggtggc
+1047343/1
@@@FFFFFHHHGHIGIIIJJJGGJJGFIJFGHIGIIJIJJJJJIJJ?FHI
@2078708/1
cttgaatgaatttttcattcctccatactccttgtcttacaggtaccggt
+2078708/1
@CCFFFFFHHHHHJIIIJJIIJJJJJIJJIGIJJJJJJJJJJJGHIJJIH
@524641/1
ctgtaattgcgataaggtttttcaggattgatagatacatcataatgatg
+524641/1
?@@FDDBEFBFHHG;ADGGFDCFD>EFBDGD@FEGIIGEHB9D@FI>HFF
@3103480/1
cccagcagctcaatgtaggttaccacatcaacatcgtcatatagcatcaa
+3103480/1
CCCFFFFFHHHHHJJJJIJGIJJJJJJJGIIIJJJJJJJJJJJJJJJJII
@525427/1
cttctaacctgttcttcttgaagttggttcagctgtagtctgtctgcatc
+525427/1
@@CFFFFFHHHFDHHGIIIJIJJHIIIEHIJJIIIIJJJJJJJJJJIJJJ
@3615034/1
ctttgttctttcttgtcagcacagaataatcttgtatgatgtctcttttg
+3615034/1
@@@FFDDDHFHHHGGHHGIJEGHGFEGEHHHHHIDGGGFIGFGGGDGIIC
@6677297/1
gatttttcttcaacatcaacaaatgtcacttcaaactgttgctcagcagc
+6677297/1
CCCFFFFFHHHHGJJJJJJJJJJJJJJJJJJJIJJJJJHIJJJJJJJJJJ
@3616156/1
gccctagcacggaaagcagcgagatgagcataataggtaggtgcagggta
+3616156/1
CCCFFFFFHHHHHJIJJJJJJJJIJJJJJIJGIJIJJGHJJFGIIJJJBF
@527265/1
cttttttctgtggtgctagattatcccttctgaagacaggattaggtgct
+527265/1
@@@DDFDFDDADFIIHAGHGFHIEHGGIGIIGIIIIEHGGGEHGGIHDDA
@4633989/1
ccttaactttagtgaactggtcatcaactgagaggccaaactccttcagg
+4633989/1
@@@DBDDDDFHAAE?FEG><H<<HHG@B:CHC<D7EFHCHGGHIIEH@@3
@5657205/1
gtcataagttgtaacagtaagttcttttttttccttgactatgtttgatg
+5657205/1
C@CFFFFFHHHHHJJJJHJJJJJJJJJJJJJJJJJJJJJJJJJJJJJJJI
@4634111/1
cttgtttatttttttttaagacatcagccaaactccagccaaaatccaaa
+4634111/1
CCCFFFFDHHGHHJJJJGIIJGGIIGIGGHIJEGIGGGHIJJIJJJGHII
@7187540/1
agtaggtaaaaagattattgtattttcttttagaactctttcaaagagtt
+7187540/1
@B@DFFDEDHHHHJIJJJJJHHIJJJIIJJJIIJJJJIIIJIJJIJJIFI
@7697789/1
ataagaacaatgagtgagagcttgcaagaggtaacttctgtcttgaaatc
+7697789/1
@@CFFFFFFDHHDH:CEHHHEIGIIIIGCGEHIGGGIIIIJIGIGEGIIH
@1047854/1
gctaatttaaaaattgaatagtttttatgaaatgagtcagaattttcgtt
+1047854/1
CCCFFFFFHHGHHJJJJIJIIIIJJJIJJIIIJJIIDHIIIIIJJJGIII
@5147111/1
ctgcaattcttggttcaagatcattttaaactgtccttctgacacaccat
+5147111/1
@@@AD?BDHHHH?HIBBEEAFCAAFDHI<AACD?@FEE@G@B?C@@GIG>
@4127053/1
ctcgaatctattatctcttggacaagttgttatattagtcactttatatg
+4127053/1
CCCFFFFFHHGFHJJJJGIJIIGIGHFHIJGIJJIIIJGHIJGIJJJIII
@1048088/1
tacctcccctctggtatccaaaggcactgttttcaccggaggaatttgtt
+1048088/1
CCCFFFFFHHHHHJHIJJJJJIJJJJJJJJJJJJJJJJJHIJIIJJJJIJ
@7698563/1
gtcctgttggtccattaatataaaatggt
+7698563/1
@@@DADDDDAABBEBGIEIED??CDECBA
@7698735/1
tgatcattaagttcgccgatcttgtacaacattttacatgcagttagtgc
+7698735/1
CCCFFFFFHGGHHJJJJJJJJJJJIGIHIJJJJJJJJJJJJJJIIJIGIJ
@1571455/1
gctgagagtaattcgtcgcgcattctgttgtatatttatgctcacttcac
+1571455/1
CCCFFFFFFHHHHJJJJJJJJJJJJJJJJJJJJJJJJJJJJJJJJJJJJJ
@1572595/1
cttcatcatccaagccgtaatgaatggtgttgctttcgcagggtaagtct
+1572595/1
CCCFFFFFDFFHHJFGICEGIIECGII?CHGGIJJJIGIIIFG8DBDBFH
@4128295/1
ccctcagataatcccatatcattgagacattaacttgcgtagcatacttt
+4128295/1
CCCFFFDFHHHGHIJIIIJJJJJFHIJJJJJIJJIJGGIGIIIIGIIJIJ
@5659903/1
ccactatattcaccaaccgttaacggagtttgctgtcgaatactctgagc
+5659903/1
CCCFFFFFHHHDFEGGDHGIJJJCEHFHDGGIIJIGIJJIIDHGIGIGIG
@3618267/1
gcgttaacttttggtggctttattatattactcctaattgaagagccttt
+3618267/1
CCCFFFFFHHHHHJGHJJJJJJJJJJJJJJJJJJJJJJJIJJJIJJJIJJ
@7701140/1
ccgtagtcgaggctgggctacagatatctagaggttctgtatttcctgtg
+7701140/1
CCCFFFFFHHHHHJJJJJJJJJJIJJJJJJJJJJGIIJJIJJJJJJJJJJ
@4130556/1
tggaacaattctatcacctttgaagttgaataagttattattcttctagg
+4130556/1
CCCFFFFFHHHHHJJJJJJJJJJJJIJJJJJJJJIGJJJJJJJJJJJJJJ
@6167794/1
gcaccttcaacaccacactcctcaaggtacacccctataa
+6167794/1
@@@DDDDD?BFFDI@BAEEC;E>@FG<?@?E@9CGCHHGA
@2602228/1
ctcatgttataacattatgcagttcattacctaagatatttgttatgatc
+2602228/1
CCCFFFFFHHGHHIJJEHJJJJHJJJJJJJJJJJJIJJIJJJJIJJJJIJ
@6168194/1
ctcagagctaccttggcagctgctaattttgcttggtgtttgttttctcc
+6168194/1
@@CFDEFFFHFFHIHJIJHGGGGICDHEIJGBFHIIIFHHJGGHIJGIEG
@1050164/1
cagcagtcatcaccaaaacctgatgattttcaagctcttcatgccactga
+1050164/1
CCCFFFEFHHHHHJJJJJJJJJJJJJJJJJIJJJJJJJJJJJJJJJJJJJ
@7703744/1
ctcttctcttggtgttcaacaaatctcttaatgatatcagtcagcttaca
+7703744/1
@CC?DFFFHFFFHIB@FEGFHEBHHIGGDH@EABF<C?EDFCFB<B3BDA
@1050513/1
attatctcttggacaagttgttatattagtcactttatatgttcttttaa
+1050513/1
CCCFFFFFHHHHHJJJJJJJIIJJIJJJJIJJJJJJJJJJJIIJJJJJIJ
@7191535/1
gtcgggacttgaaaagaaagaccttcccactggggtgtatgtcattgagg
+7191535/1
CCCFFADFHHHHHJJJJJJJJJJJJJJJJJJJJJJFHHIJJJJJJJJJJJ
@5150872/1
atcaaaaacaggtttaaggtttccaaaaattttcgaataagcatggacca
+5150872/1
C@@FFD?BFDFHFEGIIEGAFHIHICFGBCCHHII=DHEEGHIIFEGIIE
@7192175/1
ccctaggcaaggtacagcctcaccacctcaaccgaacacttctaggttac
+7192175/1
@@@DDBDDHDHA<CBF?EFHIIIIGHIHIIIIGGHIGGIIIIHI>FBCEG
@5151894/1
ggctgctgtggtctctgctgttgttgttgttgctgaggctgctgtggtct
+5151894/1
BCCFFFEFFHHDHGIIJIHIFHIHJJHIIGGIIHJJJJIIIJGIFGHDGE
@2603817/1
tgagcataataggtaggtgcagggtatgaaactgaacgtgtacacctggt
+2603817/1
CCCFFFFFHHHHHHIJJIIIIJJJGIJJJJJJJJJJJJHIHIIJJJJJJB
@532457/1
cacgatttcggcagcttttacctcattttcactcag
+532457/1
@<?DDADDFH?>F>=EA9<D>?:E3FGEGH>GHI3?
@3109991/1
ctcaacaagttccgttttttggagaggcaactcaggataactatagaggt
+3109991/1
C@CFFFFDDDFHHJIIJJGIIGHJEGDIHJIJIJIEGIIIIGIIJJIEH=
@7617/1
actgagttagaataccaacctgaatttcagcaattttcttaatggatgca
+7617/1
CCCFFFFFHHHHHJJJJJJJJJJJJJJJJJJJJJJJJJJJJJJJJJJJJJ
@7620/1
aatgcaccttcaacaccacactcctcaaggtacacccctataagggcttc
+7620/1
CCCFFFFFHHGHHJJJJJJJJJJJJJJJJJGEHIJJJJJIJJJJJIJJJJ
@1574277/1
cgaaattcttattcgattgaagtaaattgtaaaatgctaatatcctaacg
+1574277/1
CCCFFFFFHHHHHJJIJIJJJJIJJJJJJIJIJJJJJJJJJJJJJJIJJJ
@4132543/1
tgaggaagttggtgtagaggtgcaggctggccatgttgaatagcttgctg
+4132543/1
BBBFFFFFFFHHCGGHIJJICFHIJJJJJJIJJJJIJJIIIJJJJJJJJI
@4132611/1
cttgttttcaaagttgataaataatattaatgaaactaaaaacttcaaaa
+4132611/1
BCCFDFFFHHHHHHIJJIJJJJJJJJJJJJJJIJJJJJJJJJJJJJJJJJ
@1053724/1
ggatcattagcagaaatcctcattctttcaaaaaaaactattcgtaggag
+1053724/1
@@@DDDDDFHAFHGBBGH@HEHIICHHIEH@AEHIHIGIIIIIIFEEGII
@2082649/1
ctctaattaagtaaaaactataaaaataataggctttttaaaataataca
+2082649/1
@@@FFFFD?FHFHGGGGIJDEGGIIIEGHEIIJJJJGIIGJGDIIJJJJG
@10270/1
gccacttctttgaactaagtacagcgaaattcttattcgattgaagtaaa
+10270/1
CCCFFFFFHHHHHJJJJJJJJJJJJJJJJJJJJJJJJJJIIJJIJJGIJJ
@3621454/1
tttacacaatataaatgctccttcaacaccacactcctcaaggtacaccc
+3621454/1
CCCFFFFFHHHHHJJJJJJJJJJJJJJJJJJJJJJJJJJIJJJGGIJJJJ
@7704389/1
ctcgaatctattatctcttggacaagttgttatattagtcactttatatg
+7704389/1
?@@D?;BDFDFHDGBFAGIIIGDFGEHGGHG9<<CGFGHG<CGHHGGGGG
@5153276/1
gtagagaatagtatattcaatattaaacctaataactttgcatacaggca
+5153276/1
CCCFFFFFHHHDHGGIJJJIIJJJIJIJCIIJJIJEHJJJJJJIJIEIIJ
@6171105/1
atctgatttgttgtttattagggtagcatttggaggactgtcagatggtt
+6171105/1
CCCFFFFFHHHHHIJJIJJJJJJFGIJJJJJJJJJJHIJJIJJJHJJJGI
@5153510/1
gcaaattgttcgtagtgaagaactgaaagcagatctaaatttctcaaatt
+5153510/1
CCCFFFFFHHHHHJJJJJJIIJJJJJJJJJJJHIIIGD:CGIJIJIGBFG
@5154170/1
gaaatttcaatttttgcaaattgttcgtagtgaagaactgaaagc
+5154170/1
@?@FFFFFHHHHGGIJIGHFHHGFGHG?EHEHIGIIEHIIBCFGH
@7706059/1
ccaattttatgatttctcttctcttggtgttcaacaaatctcttaatgat
+7706059/1
CCCFFFFFHHHHHJJJJJJJJJJJJJJHHHIJJJJJJJJJJJJJJJJJJJ
@4133610/1
gtaaaacgtaagtggaagcataagctcccaattctttggtgataagaact
+4133610/1
@@CFDDFFCCFHHIIIEHEGIIGHGIGGDFHGGGGHIGGHHBHACEBFDC
@4640760/1
ttttgaaaaaattttggccaatagctgtgggttatatggtgattgatgcc
+4640760/1
@@@FFDDFFFDHFHEHIBECAFECHBC:CFGDEHGGIJG?FFHHEEG@FD
@5154898/1
cgataatcaagtgttggtgcattcataattcgggccttaactttagtgaa
+5154898/1
CCCFFFFFHHHHHIJJJFHIAHHIJJIEIJGJJJJJJJJJJJJJJJHIJJ
@5155042/1
gccgatctgaggtctgtcaattcaccaggtgatatatttttgcatctgtt
+5155042/1
CCCFFFFFHHHHHIJJJJJJJJJJJJJJJGHIJJJJJJJJJJHJJJJJJJ
@5664529/1
gtccttctgacacaccatctctgtaaaagaggatagcttgaggcttatac
+5664529/1
@@@DDDDDDFDFHDH?GBF9EHI@HHEEHEFHCG>GHEGGI<FGGHGGCG
@3111536/1
gcaccttcaacaccacactcctcaaggtacacccctataagggcttcgat
+3111536/1
?@@DDB?DDFHFFFGFGFFHGDEHGGGGFGGHDGGIICGGDDHBB?D@FF
@7196245/1
gtcaccactatattcaccaaccgttaacggagtttgctgtcgaatactct
+7196245/1
@@@FFFFFHHGHFIHIGBHEIJJGIJGJGIEHFFHEEIIJJGGGGHIIIJ
@2087229/1
cttggattgcctcctgcggaccattagttgaagtcccagccctcagataa
+2087229/1
???D1ADBD8D:AEB:B:E:CEEEIABEB4DDCDDIDEC<@DDDDDCCCC
@2605986/1
gcattcatctataactaatagattgacacgagacaacgtgatataactat
+2605986/1
CCCFFFFFHHFHHIIIJIIJGJJJJIJJJJIJIJJJJJJJJJJJJJJIJJ
@1057503/1
aggtgcgttaacttttggtggctttattatattactcctaattgaagagc
+1057503/1
B@@DDFFFHHHHHJJJJJHJIJJJJIJJIIIJJIJJJJJIJJJJJJIHIJ
@534344/1
ctacaggtagtgtcgacaattgtaccaagctctggcattttcctgtgact
+534344/1
@@@DDDBDBFDHCG>?FCGACBAFFDHG?F?FH@GC9BDFHFHE@H>>BA
@534541/1
gtactatcatcagctggtgtagaattacagaataactcatgaatgctttc
+534541/1
@?@DDFFFGGFHHJJGGFHHIJJIIJJJIJIIIIIJIIIIGIIEHIJJJI
@10599/1
gttcactgtctataaaaatacaagaattcctaattggtagtattccaatc
+10599/1
CCCFFFFFHHGHHJJJJIJIIJGEHIIIIIJJJJIIJCFHGIIJGDHIJJ
@6172787/1
caggaataaagtcattaaccttcaaaatttttccgaggtttaaatttttt
+6172787/1
CCCFFFFFHGHFHJJJJJJJJJJJJIJJJJJJJJJAHIHGIJJIJJJJJJ
@13751/1
tgttgttgctgaggctgctgtggtctctgctgttgctgttgttgctgagg
+13751/1
CCCFFFFFHHHHHIJJJJJJHEHFHIIHIIHIGHIJIJIIGJJFIGIIHI
@1580574/1
ctggtcatcaactgagaggccaaactccttcaggcatgggtcactattaa
+1580574/1
CCCFFFFFHHHGHJIJIJJJJJJIJIIIJJJIJJJJJJJJHIJIJIJJJJ
@4137192/1
atttagctatcctgtagtttcgtcctatacctttgaatgtccctttgcca
+4137192/1
CCCFFFFFGHHHGJJJJJJJJJHIIJJJJJIJJJJIIJJGHIJJJJJJJJ
@4647104/1
ctctatttcattgtgcattaatctatagaaaattttccaaacagtattta
+4647104/1
CCCFFFFFHHHHHJJJJJJJJJJJJJJJJJJIJJJJJJIJJJJJIJJJJJ
@1581584/1
gtcgcgcattctgttgtatatttatgctcacttcaccaacattcatgaat
+1581584/1
@@?DFFFDDHBFBCGH3EHIC@EHIE@HFGHGIIIGFHIEHIIIIIIGII
@1581834/1
catctgtatatgccctagcacggaaagcagcgagatgagcataataggta
+1581834/1
C@CFFFFFHFHHHJGJJJJJJJJHGIGGIJJJHIIIHHHJGIIJJIIGGI
@6688216/1
cgacaattgtaccaagctctggcattttcctgtgactgatttttcttcaa
+6688216/1
CCCFFFFFHHHHGJJJJJJJJJJJJJJJJJJJGIGIJJJJJJJJJJJIJJ
@537684/1
aacacaattaaaaagtaatctgaaaacatttgataaaaaatatatcgtaa
+537684/1
@@@FFFFFHHHGHJIEHIJJJJIJIJJJJJJJJJJIJJGJJJJJJJJHII
@7197509/1
gggtcattatgggcttctattagttcatctatattttttaaggaagtaag
+7197509/1
@@@ADDDDDFHH?HEGHEGEHIIAB<BACEHG@EHHACGBGHID;DBGGI
@538410/1
gtgctccaatcgcattccctttcacactagggacatgaggtgaaattatt
+538410/1
:=;DDD?DFHHHD@FHGF>HGICHGEGFHADEEGIIDCACFGBGHGHEHD
@538610/1
ctcagagctaccttggcagctgctaattttgcttggtgtttgttttctcc
+538610/1
CCCFFFFDHDHHHJJJJIIIJJJIFEHIIJJJJJJJFGIIJJHCGHGHHB
@1059793/1
tcttcttgaagttggttcagctgtagtctgtctgcatctgtatatgccct
+1059793/1
@@@DFFFFHHHFDGGACGDCGIIEGDEDFHDEH@BFGGAFC?DCDG@DGI
@539003/1
aatcaattatgatactgtctccttcaacaatcgtcggtacaatgtaatat
+539003/1
CCCFFFFFHHHHHJJJJJJJJJJJJJJJJJJJJJJJJGHIJJJJJIJJIJ
@6689721/1
gttgttgaggctgctgtggtctctgc
+6689721/1
@@@?DDD>DA?DFA>E2:CB?F?FC3
@14844/1
catcaactgagaggccaaactccttcaggcatgggtcactattaaagttg
+14844/1
CCCFFFDFFHHFDGGDEG:CEFBBHHCHIFIIEGCHHIIIIIIGEHCFFA
@7199805/1
gctgaggctgctgtggtctctgctgttgctgaggctgttgtggtctctgc
+7199805/1
CCCFFFFFHHGHHFHIIJJJJJJJJHJJJEIIJIGIJJJJIJJJJIGIIG
@16887/1
gtaggccgcacatgtttgtgcttctgaagaggacatccccgtgccataac
+16887/1
CCCFDFFFGGHHGIEFIJGGGGJJIJGIGIJIIJIJJIJJJGHIIIIIJG
@7201446/1
gtttagtttcttttttgatgttacagagtttagtggctcttgtttcatac
+7201446/1
@@@FFFDFFHHGDHGGEBBFHIIIIIIIHIIEFEHIGIEGHIGGIIGIIC
@4139616/1
gtaagtgcaggggaacgagaaccaatttcttttttaaaataatcagcaaa
+4139616/1
C@BFFDEFHHHHHIJJIJJJIJJJGIIJJJIJJJJIIJJJJJJJJJIJIJ
@4649454/1
ttgttgttgttgttgctgctgttgttgttgttgaggttgattagaagccc
+4649454/1
CCCFFFFFHHHHHJJJJJJJJJJJJJJJJJJJIIJJHHGIJIJJJJIIJJ
@18082/1
tgagtaactatgatttagacattactaccaatactttaagagcatttatt
+18082/1
CCCFFFFFHGHHHJJJJJJJJJJJJIJJJJJJJJJJJJJJJJIIJJJJJJ
@18205/1
agaatttttaaccatttacacaatataaatgcaccttcaacaccacactc
+18205/1
@@BDFFFFHHHHHJJJJJJJJJJJJJJJJJJJJJJJJJJJJJJJJJJJJJ
@19481/1
ctcttctggaaagcagctcttgcagcattgacactggcgttttggtgggc
+19481/1
@@?BDDDAHDHDDBCE@FFHEEI?FEEHFGDEAECBFIEHHEGIGIIIBC
@19784/1
ctctgttcttttttgaaacgaaatagttttttacaatactgctgtaatgt
+19784/1
@@@D?DBDFFFHHJIIGIIGIIJIECGCGCHGIIGCHCHHGGHHHEGAGF
@7204299/1
gtaaattgtcacggtctcaacaagttccgttttttggagaggcaactcag
+7204299/1
CCCFFFFFFHHHHIHIIJJJIJIJJIJJJEHIIJJJJIJGIJIJIJJJJJ
@4143280/1
ccacactcctcaaggtacacccctataagggcttcgatagaatctgcaac
+4143280/1
CCCFFFFFHGHHHJJHFFHHIJIJJJJIIJGIIGIIIJJJJJJJJJJJJJ
@7205221/1
ccttctaacctgttcttcttgaagttgg
+7205221/1
@??DDDBDHDDHHEHGCHGHI>GCHG?C
@1585884/1
gctctacctgatctggaccagtggcgtatttacagaagcaaggttggcct
+1585884/1
CCCFFFFFHHHHHJJJJJJJJHIJJJHIIJJIJIJIGIIJJJJIIJJIII
@2090241/1
ctccaattgcattccctttcacactagggacatgaggtgaaattattggt
+2090241/1
CCCFFFFFHHHHHJJJJJJJJJJJJJJJJJJJJJJJJFHHIJJJJJJJJB
@3630026/1
gccgtaatgaatggtgttgctttcgcagggtaagtctttcagtctcatcc
+3630026/1
CCCFFFFFHHHHHJGGHIJJJJJJJJJIJJGHIGGIIJJJJJJJJJJJIJ
@542412/1
gtaaaacgtaagtggaagcataagctcccaattctttgg
+542412/1
@@@DDFEDFBFDFFGGEEGFGHCFGFGFHGGGIGGHHII
@4652637/1
ttcaagaatatactcccgtgtgatatgatatgggttgctgtttacaccaa
+4652637/1
CCCFFFFFHHHHHJJJJJGHFGIJJJJJJJJJJJHIJIJJJJJJJJJIIJ
@1063606/1
gggggcaccatgacgatagctttattctcattaaggaattccggtttctc
+1063606/1
@7?DD:DDFDCBDEGBEA@BBB?GIGDDD99DHF<AHBBDDDF0@F<@==
@7714309/1
cttgtcttacaggtaccggtctttctcgataatcaagtgttggtgcattc
+7714309/1
@@CFDFFDFFABDHHGGGHFGEGGGHIIGIHGGDEBFFHGIGCF=HDFGF
@2612515/1
ggccacttctttgaactaagtacagcgaaattcttattcgattgaagtaa
+2612515/1
CCCFFFFFHHHHHJIJJJJJJIJJJJJJJJJJJJJIJJJJIJJJIJJHHJ
@7714554/1
ctgctgtggtctctgctgttgctgttgttgctgaggctgctgtggtctct
+7714554/1
@C@DDFFDHHDHHGHIIJHHGEHHHHIBFDEGEGGEA?GH9B<DFDADGI
@3630454/1
cttcagaatataatagtttcaattcatttgatttatgcttaataagcatt
+3630454/1
@CCFFFFFHHHHHJJJHIJJJJIJJJJJJJJJIIJJIJJJIIJIIJJIJJ
@3120115/1
attttttcagaatcatgtgattttttttcctttcaagaatatattcccgt
+3120115/1
@@@DDDDBFF?B??AFH:FE@EHCHB@@@GGIII<?D89?BEBFG><FH=
@1066003/1
caggaacttcccagtcatcaggaataaagtcattaaccttcaaaattttt
+1066003/1
@CCFFFFFHHHHHJJJIJIJJJJIJJJIIFFIJIJJGIJJIJJJIIIJII
@22016/1
atgtttttgtattcctcaatggttgctgctaaatcttcaagtacatagta
+22016/1
@CCDFFFFHHHHHJJJJJJJJJHJIJJJJJJJJJJJJJJJJIIJJJJJJJ
@7205780/1
ggaatgtatgacgatgatttgatatctatatttctcattttttctgctaa
+7205780/1
CCCFFFFFHHHHHJJJEHIJIAHFIIIHIGGIJJJJIJJJJJIJJJJJJJ
@6694319/1
taaagttttgcctataagaacaatgagtgagagcttgcaagaggtaactt
+6694319/1
CCCFFEFFHHBHHJJGIJJJJJJJJJJHGHIIJJJJJJIHIIJJHGIJJJ
@545255/1
gtctgcatctgtatatgccctagcacggaaagcagcgagatgagcataat
+545255/1
@@@FFDFFFFHCFGBHGIIIIEIIIIIIBHGGGHIIIIIIIIAGGEHCEG
@7207186/1
gttgttgccactgctgctgctgcggctgttgttgcctctgctgctgctgc
+7207186/1
C@CFFFFFHHHHHJJJJJJJJJJJJJIJIJJIJIJJJJJJJIJJJJJJJE
@7207260/1
gggagaccttggctttgccgcttgttgctgtacttgaggctgagatgaag
+7207260/1
CC@FFDDDBFHHGIGIIFGIGIGIIIIIDGDEHEHIFEHGGIBGDDHIII
@6695395/1
gttcgtctcacccatgttaaattttttcagaatcatgtgattttttttcc
+6695395/1
@@@?;DDD?FF;FAEGCECECHFHIGDCBE@DHGF<??9??F>B<@;@8C
@6695604/1
cttaggaatatttccaatgaattcctctatttcattgtgcattaatctat
+6695604/1
CCCFDDDDFFFBHFHDGI@F?EHEHHIJIIGIHIGHHIGIIIJEBHGIHH
@7207653/1
cctccttccaaaaaaatacagcaagtctggtaaatttatcgcaaggtaat
+7207653/1
@@@FDDFFFHGHHJGIGJFICFGGGHEFHIDGHEIGJEIJGICHBH==FC
@5162999/1
gttttttaagtgcatgttgaacatattcatgcaaaatgcaaatgtagctt
+5162999/1
<?@DDDFFHDHFFIJIGHHHCHHGIIIIIGGEGIGGIJGI@GIGGIFHAF
@1069799/1
tatcagtaatctcgaatctattatctcttggacaagttgttatattagtc
+1069799/1
1=?DDFDDAFFFFGGEGEGGEFGHCEGEIIEIGGHIFGHFDFHEEHIGHI
@7716016/1
tgcgatctttgccatagcatagttcctgctttagggtttcttccgctaat
+7716016/1
??@D:BADF??FHBGEHGA?FF@CDB<FBAECDDEC?CFBCGEHGII:6B
@7716816/1
cgctaatttaaaaattgaatagtttttatgaaatgagtcagaattttcgt
+7716816/1
@@@FDFDFFHHHHIHIGGCHJIHIGIJEHIGCFHGGHAG?FDHHAGHGGF
@7717211/1
ctcaggagaaatttcaatttttgcaaattgttcgtagtgaagaactgaaa
+7717211/1
@@@;AD3BADDCB:EED:ACH??FEB@9AC2<ECEFB?CFBFFEEDFFCF
@3122011/1
cctaacgttatcaggttttgggtagttgggtaatattttgataacgtgga
+3122011/1
CCCFFFFFGHHHGIJEGIIJJJFHHHIIJJCGHIGIJJJJGIJGIJFCGF
@4145853/1
tatcactgcttttttagttttataggttccttaatcatacaataattagc
+4145853/1
@@@DDDD<:<BFAB?CGD@:C@HHIF<CGBFGEFFFIFIIF9<9?DGFFB
@2615909/1
cgattatttttcctttgatgctgctcaatttaccttcatccttgttttca
+2615909/1
BCCFFFFFHHHFHIGIJIGIIJJIIIIGHIIJGIJJGIJJGGIJFHIJII
@2095624/1
gtggaggtgaaaagaatgatcttccaactgtcacaaacctgttagcagct
+2095624/1
?@@FDFFDHDFDFGEGBGGEHGIJEHIGFE9CEFHF;:DHE?<DGGDGAF
@2096256/1
agggaacggcgacataggtgtctgctcttcacatactcttgttacaacat
+2096256/1
CCCFFFFFHHHDHHHIJJJJJJJJJJIIJJJJJJJJJJJJJJJJJJJJJJ
@548117/1
ttctaaattctgctctgataaattagaatcatcccatagcaaatggtatt
+548117/1
CCCFFFFFHHHHHJJJJJJJJJJJJJJJJJJJJJJJJJJJIIJJJJFIIJ
@549028/1
gccataccgtacgctcaaacatgcaaatgtgacattattgactaaggccg
+549028/1
CCCFFFFFHHHHHJJJJJJJJJJJJJJJJJJJJJJJJJJJJJJJJJJIJJ
@7208248/1
ctccagccaaaatccaaaggagcccactcgaattctttagttagggtaat
+7208248/1
@@CFFFFFHHHHHJJIJJJJIEIIIIIJJJIIJDIGIJJJIJIIJJBGHI
@549347/1
gtttttatgaaatgagtcagaattttcgtttggagcaaatacaatgtatt
+549347/1
CBCFFFFFGHHHHJIJGHGIGIJJJJJJJJJJIJIJJJJJJJIJJJIJJJ
@7209994/1
ctttgaagttgaataagttattattcttctaggtccttttatcataatga
+7209994/1
@@CFDDBDFDHFHGIGGFICIIIJJBIBFGIHJHDEGIJGGIICIJCGHD
@6697358/1
ctgtattataacatgacctaagagttttattaaagttggatcattagcag
+6697358/1
CCCFFFFFHHHHHJJJJJJJJJHJHJJJJJJIJHHIHIJIJJIJJJJIII
@3124886/1
gctgttgttgccactgctgctgctgcggctgttgttgcctctgctgctgc
+3124886/1
CCCFFFFFHHHHHJJJJJJJJJJJJJJJJJIHGHHIJJJJJIJJJIJJJD
@4146783/1
ctgagatgaaggtggtctgctgggttgctggtcaccgggttgttgcctaa
+4146783/1
@@CFFFDFDHHFDGEFGHHGGIGGCGHGIIIJIGIJIIG@DF@FGIIIJG
@550042/1
tgcttgtcttccacccttttttttgttcctttttgaactgaaatcacctg
+550042/1
?@@=BBDDHHGHGIGGIJJJJJGGI?BDGGIIIGGHEGIDHAFEHIIIH>
@550420/1
gtcagattgtagttaagcatggacaaggactgcatcttcttattatatca
+550420/1
@C@FDFDEFFFHDHHGBHHIIIIGIJIGGIEGGGGEDCF>GGIIIJIIJI
@7212083/1
ggaggtggacctctttgtgcccatggagtttgacctctaggaccagtttg
+7212083/1
@C@DF;DDHHDFFIEGIG@EFBGIEIED9:EGFHIGDGEGHGFIC?BBGH
@7212439/1
acactgactaaaatattgttcaagttcacgaggagtattcttggaaacaa
+7212439/1
CCCFFFFFHHHHHJJJJJIIJJIJHIIIIJIJJJJCGHIIIIIJHIJIJJ
@2618333/1
cttgaggctgagatgaaggtggtctgctgggttgctggtcaccgggttgt
+2618333/1
@@@ABDBDDHHFGIGIB>@CAF:<<ADDBEGGDD@FBHGHAAGGGIFG85
@4149407/1
ctttagggtttcttccgctaatttaaaaattgaatagtttttatgaaatg
+4149407/1
@@@D?DEFCFHFFIIIIIIIGIEFFAHHHCHGEGHEHDDGHIGHIHIIII
@2621326/1
agtcagcttacaagccttagtaagcataaatttatggaagccataccgta
+2621326/1
CCCFFFFFHHHHHJJJJJJJJJJJJJJJJJJJJJJJJJJJJJJJJJJJIJ
@7720941/1
ctcttctatgtctaggtttcctactgacagcaccacgagaactactatga
+7720941/1
CCCFFFFFHHHHHJJJFHIJJJJJJJJJJJIJJIJJJJJJJJJIJJJJJJ
@1596504/1
gtgcattcataattcgggccttaactttagtgaactggtcatcaactgag
+1596504/1
?@@ABDDACFA:AFHIGGIGIGIIIIIIIGCFGIIIIIIIHIIIGIDFHH
@3127015/1
gctggttgccttaaaacaatgtcaagagcttggattgcctcctgcggacc
+3127015/1
@<@BADDBBDHHFAHBGED>HCBH@ECFHEDBDB@FGIEGBB?DFBGIGI
@4150896/1
gccaacatattactgacctcaaccgtacttctagcattagaagtttcttc
+4150896/1
@?@DFFFFGHDHHGIJJJJIJJIIIIIIJIGEGHIIIJJIGGGDFIIJII
@1079251/1
attaagttcgccgatcttgtacaacattttacatgcagttagtgcaactg
+1079251/1
CCCFFFDFHHHHHJJJJJJIJJJJJJJJJJJJJJJJJIIJJJJJJJJJJJ
@7214779/1
tataagaacaatgagtaagagcttgcaagaggtaacttctgtcttgaaat
+7214779/1
@@@?DDDBDFFHABA<CCA:CEHHGDGGHIIGGGEHHGDHIDB4?BDG@@
@1080589/1
cattaagttcgccgatcttgtacaacattttacatgcagttagtgcaact
+1080589/1
CCCFFFFFHHHHHJJJJJJJIIJJJJIJJJJJJJJJJJJJJJJHIIJJJJ
@7723380/1
ggtagtaaccgtcgggacttgaaaagaaagaccttcccactggggtgtat
+7723380/1
@<?DDDFDHHHHHIGGGJIHHGCGGIGGGHIIGGIJIIIJIJJJIIH4=C
@7215413/1
gtacgctcaaacatgcaaatgtgacattattgactaaggccgatctgagg
+7215413/1
@?@ADDDDHFDFDHFAH9HBHAF<C?CFC4??GGC<DGHBD06?@D<9DG
@7215419/1
gctgttgttgttgctgttgctgctgttgttgttgttgaggttgattagaa
+7215419/1
@CCFDFFFHHHGHJJJJIJJIJJJJHHJHIJIJIGHJHIJGHIIIJIJJJ
@4661046/1
ctggtattatgagtgttacttctcatcctaggacgtccacctcgaactga
+4661046/1
B@CFDDFFHGHHHHHEHHJJJJJJJJJJJIJJIJJGIJIJJJJJIIJJJH
@1081358/1
gtttaagtggggaattaataggaagtctaacagtgcaataatacataaat
+1081358/1
@@CFFFFFFDHHHIIIIEGHIAFF@GGIGEIIGHGGCHGFHIEIIIIICD
@1599358/1
cgattatttttcctttgatgctgctcaatttaccttcatccttgttttca
+1599358/1
@BCFFFFFHHHHHJIJJJJJJJJJJJJJJJJJJJJJJJJJJJJJIJJJJJ
@4661460/1
tggatgaggaaatttttcataaagaagtcgaatactgttcttaggaatat
+4661460/1
@@<B=DDD?ADFHGHBBGIIIII>HI@FHCD@CGA@:CBBAFC<?:B<BG
@3128662/1
ctttttctattttcttcgctttgagatacctacgcctatcagcccatgaa
+3128662/1
CCCFFFFFHHHHHJJJJJJJJJIJJJJJJJJJJJJJJJJJJJIJJJJJIJ
@2102928/1
gttccattgcttgaggtctggtaattggagcggcttgtctaacttgacca
+2102928/1
CCCFFFFFHHHHHIJJEHIJJHIJJJJJGJJJJJJJ<D>D9D>@F@BAF<
@3128992/1
gcaccttcaacaccacactcctcaaggtacacccctataagggcttcgat
+3128992/1
?@?;?ADD?FFDF@AGE@F@BFHGIBG3@?EEEFEFDGCGGIGIIDEAFE
@3129657/1
gttgttgcctctgttgctgctgaggctgttgttgccactgctgctgctga
+3129657/1
BBCFFFFFHHHHHJJJJJJJJJHIJJJJJJJIJJIJIIJJJJJJJIIJJB
@5168461/1
ataaaaaatagcagcagtcatcaccaaaacctgatgattttcaagctctt
+5168461/1
@@@FFFFFHHHHGJJJJIJJJJJJJJJJJJJJJJJJIJJJJJJJJJJJJJ
@4663220/1
agagaagataaaaaactgcactataagaagacgggttggaaatgtaagca
+4663220/1
CCCFFFFFHHHHHJIJJIJIJJJJJJJJJJJJJJJGHIJJJJJJIJJJIJ
@555795/1
tctcatcctaggacgtccacctcgaactgaaggagtgtgccttgacaaac
+555795/1
CCCFFFFDHHHHHJIBHHGIJJJJDGIIIGIIIJIGGIGGHIICIGGIGG
@4663750/1
agcaggagcaggtatagatactgaacgtgtacacctcacatatgtatggc
+4663750/1
CCCFFFFFHHHHFHIJJJJJJJJJJJJJJIJJJJJJJJJJJJJJIJJJJJ
@3639177/1
ggtgcgttaacttttggtggctttattatattactcctaattgaagagcc
+3639177/1
B@@DFFDDHHHHHJJJIGHIJJJJJJJJJJJJJJJJJJIJJJEIGIGIJJ
@556566/1
gcacatccacgatttcggcagcttttacctcattttcac
+556566/1
@@?AD>BBDFHDH@FBB>G@FG@GGGG>F<GG@GGECHD
@2622599/1
ggctttgccgcttgttgctgtacttgaggctgagatgaaggtggtctgct
+2622599/1
BCCFFFFFHHHHHJJJJIJJIIJJJJGJJJJJHIHJIJJJJ?GHGHIJJJ
@4151712/1
tttggatctgaagggcggtcccctcttttgggtggaatgtatgatgatga
+4151712/1
?@@DDFFDHHBFHIJEGIHHGIJGIIIJGGHHBFHDECHGHHHEHHEHH;
@30141/1
cgcaccattgagagctcaggagggaggtccttttgaa
+30141/1
@<@BDDADAFHH8FDFHCHGG?AFEBBFBCGGHIIIF
@7725865/1
cgttgatctggtctggagctggatgagtgacatcagcgccaacaacaatg
+7725865/1
CCCFFFFFHHHHHJJJJJJJJJJJJJJHHIHJJJJJJJJJIIJJJJJIJJ
@30412/1
ggaatgtcaggtgcgttaacttttggtggctttattatattactcctaat
+30412/1
CCCFFFFFHHHFHJJHJJJJJJJJJJGIJJJJJIJJJJJJJJJJJJJJJJ
@2624329/1
gtgcattcataattcgggccttaactttagtgaactggtcatcaactgag
+2624329/1
@@@FDEFF<CFDHIIJGEEHIIGIGGJICEFDIJIIDGFHHFIIJIIHGI
@6186732/1
ctcctaatcctgtttcatccgcaattttctggcggagctcttcagcattt
+6186732/1
CCCFFFFFHHHGHIJIIJJJJJJIIJJJJJJJIIJIJJJJJIJIJJIIJJ
@5170286/1
cttaaaacaatgtcaagagcttggattgcctcctgcggaccattagttga
+5170286/1
@<@AD?DDD?FHHHHBBEBCBCB::FH94?CDHE<A<:AF>FHCHEHIH9
@1601161/1
gctgtaccttgtatactagcatgactgactagatagaagtctaattcagt
+1601161/1
@@@FFFFDFHDHHIHGGGIGGEGHGIIGFAHGGIIJBHIGHGIIIGIJID
@1082948/1
gcagtctcttgttttgcttctttttttgacctacccttgccgatagcaat
+1082948/1
@CCFFFFFHHHHHJJJJJJJJJJJJJJJJJJJJJJJJJJJJJJJJJJJII
@2104295/1
gccaacaacaatgacaggtttttgaaaaaattttggccaatagctgtggg
+2104295/1
CCCFFFFFHHHHHJJJJJHIJJJJJJJJJJJJJJJJJJJJJJJJJJHIJJ
@3132210/1
gcagtcatcaccaaaacctgatgattttcaagctcttcatgccactgatt
+3132210/1
CCCFFFFFHHHHHJJJJJIJJJJJJJJIGHJJIJJJJJJJJJJJJJJJJJ
@5171582/1
ctcctgcggaccattagttgaagttccagccctcagataatcccatatca
+5171582/1
BCCFFFFFHHHHHJJJJIJJIJJHIJJJJJJJJJJJJJJJJJJJJJJJJJ
@558009/1
tctattagttcatctatattttttaaggaagtaagtgcaggggaacg
+558009/1
@@@FDFD?FADF?FBHGIIBIIIIGGIEHDHFEGIHGEBEHGEIIGH
@7216883/1
catttcttcattttcagctctggctattttagcatggaatgtaatctcca
+7216883/1
CCCFFFFFDFHHHJIIJJJIJJIJJIJJJJJJJGIJIJJJJJIJJJJJIJ
@7217058/1
gccttaccttcagctgagtgagttaaaacagtacatcgcacaacaaacac
+7217058/1
CCCFFFEEHHHGFHIJJJFHHGFHHJGGIIIFGHIJIIJJIJJJJJJIIJ
@31718/1
gtcctgttggtccattaatataaaatggttcaacttctttggtgtac
+31718/1
CCCFFFFFHHHHHJJJJJJJJJJJIJJJHIJJJJJJJJJJJJIJJIJ
@7726854/1
ctctaactaaaaattcttttttaagtaacaaagcttcagtaaataacaaa
+7726854/1
CCCFFFFFHHHHHJJJJJJJJJJJIHIJIJJJIGIJJJJJJIJJJJJJJJ
@7219036/1
ttccacccttttttttattcctttttgaattgaaatcacctgctccaggt
+7219036/1
@CCDFFBDHDHDFIJGEFGIGGEHHIJGDHGGCFFHGHGIJCHIIGIJG@
@7219641/1
cctcacatatgtatggcacaactgataagttaagcattgcagttcatcag
+7219641/1
CCCFFFFFHHHHHJJJJJJJJJJJJJJJJJJJJJJJJJJJJJHIJJJJII
@2626317/1
aacaacaatgacaggtttttgaaaaaattttggccaatagctgtgggtta
+2626317/1
CCCFFFFFHHHHGJJGIJJJJJJJJJJJJJJJJJJJJJJJJJJHHIJBGE
@7221697/1
cagcattcagtagcatcgtgatacgatgtaatattgaaggcaataa
+7221697/1
@@?DD;DDDDFBBF<ACE<A@FFFFEAA8CEFG?<4C1CFBFFFI<
@6189593/1
agtcattcctctatcaggtaagacaacaatcacaagttttacttcttctt
+6189593/1
@CBFFFFFHHHHHJJJJJHIJJJJJJJJJJJJJJJJIIJJJJJJJIJJJJ
@4666046/1
acttctccctgcagttcatccataattcagaaagaatatacacaacagac
+4666046/1
@BCFFFFFHHHHHJJJJJJJJJJJJJJJIJIIJJJJJJJJJJJJJJJJJJ
@1603067/1
atataagattacaattcttaacattttttctttaaacaaagaacattgga
+1603067/1
?@@DD?D;CD?D?2AAGFIEDHIFHHHII@FGFABBGAGI>F89?FGIID
@1085076/1
cgtagcatactttatcgtaacggtcatttctttttcttg
+1085076/1
@@=?DD?:DB<CF<@E;2AB;<CFEAF<G<9?ECD3DF4
@1603579/1
ccagtctatacagtttcaaattactaacctgtttagaacgaagatgactg
+1603579/1
@?@DFFDADHHHBFGEDHGHEAHIIFIHEHIFHIGIGGHGH=DEDHHGIG
@7222839/1
cagtaggtaaaaagattattgtattttcttttagaactctttcaaagagt
+7222839/1
BBBDFFFDHHHHHJJJJJJJJHIIIIIJJJJJJJJIJJJIJJJIIJJIJD
@3133950/1
gcaattctttacatcaataccttcttctatcacatcggaggcaaccaata
+3133950/1
CCCFFFFFHHHHHJJJJJJJJJJJJJJJJJJJJIJJJJIJJJJJJJJJJJ
@6707494/1
cctacctctcaccagagcttgttttctgttatagtccagccagcattcta
+6707494/1
?;=DBBDD<BAD?EEE?E:ACDEEFI<FFEDE<D?1?1:?DBDDDDE>>?
@6708113/1
gatactggttgttgttgaggtggtagttgagtttggtgggtaggggttgt
+6708113/1
C@CFFFFFDHHHHJGHIIJJFGGFHIHIIGIGIJJJCFHI@FHGJJ@FH@
@1085928/1
ccacattccattccatgatttattaaacccgatgctagctttcttaaatc
+1085928/1
CCCFFBEFHHHHHJJIJJIIJJJJJIJJJJJJJJIJIIIJJGIJJJJJJI
@5176137/1
ggatgagcatccatggaacctacaacagctgctattgaaggctttttgtt
+5176137/1
CCCFFFFFGHHHGIIJJJJJGJJJJJIIJJJIIIJIDHIIJJJIJJJJJJ
@6708802/1
ccacgatttcggcagcttttacctcattttcactcagaagaaataatatc
+6708802/1
CCCDFFDFHHDDFIIJJJJIJJIJGCHIIJIGFHJIJ@HGIIGHGIJGIG
@1605014/1
cgtaggagtaaaacgtaagtggaagcataagctcccaattctttggtgat
+1605014/1
CCBFFFFFHHHHHJJHJJJJJJGIJJJJJJJIJJJJJJJJJJJJJJGHIJ
@1605727/1
atcgcaaggtaacgtaaaacaatatctattcaacaaaggaatagcagatt
+1605727/1
CCCFFFFFHFHHHIIJJJJJJJJJJJJJJJJJJJJJJJJJJJJJJJJJJJ
@559574/1
ctttaagacactgactaaaatattgttcaagttcacgaggagtattcttg
+559574/1
=@@4AADDHFHHHJJJJJJJJEHJJFHIIJIJJJJJIIJJGH?FHIJIJJ
@2631434/1
ctcagataatcccatatcattgagacattaacttgcgtagcatactttat
+2631434/1
?<?DD3BD?4<DC22CE@<@A<EFA>@EEFEEICF@?0:0?94DD>DC??
@3642640/1
ctagcctttcataattcataacgtcattagcagagctcgctactaaggcc
+3642640/1
CCCFFFFFHHGHHJJJJJJJJJJIJJJJJJJJJJJJJJJJJJJJJJJJJJ
@2632203/1
gtgatctccaagttgtgaatcaatttcaggatacgatctggtttacaatt
+2632203/1
CCCFFFFFHHHHHJJHIJJJJJIJJJJJJJJJJJJJJJJJJIJJJJJIJJ
@4158394/1
ctttcattatcgtaaattgtcacggtctcaacaagttccgttttttggag
+4158394/1
=?<DBDDDFFHD;FFBFH@C:CHEGFEGCEHHC??GHC<:?BD?8@FG@H
@1607364/1
atgttcttttaacactctttgatggaatttcataaacaactttcaaatcc
+1607364/1
@CCFFFFFHHGHHJJJJJJJJHIIGHJJJIJJJIJJJJJIJJJJJJJJJJ
@3643730/1
cctaattgaagagccttttcccaaaatcataccattagatttattaattt
+3643730/1
@@CDDFFDDFHHFIBFHIIIIGEHEHIIIIIIGBGBEHDDGGIIIIEHII
@4669621/1
ctgagatgaaggtggtctgctgggttgctggtcactgggttgttgcctaa
+4669621/1
@@@DDADD<CBCCFHGFHEIHIGCCFHGHIDEAGIIIIIDFHFBFBGGII
@1608176/1
gttgctgctgctgctgttgttgttgttgaccccatggttgtcgaggaggt
+1608176/1
@@@DDDDBFF<FFFIICGEG;@<EF9CGAGBFEDFIIEECGIIFEFEEFF
@3644336/1
ctgcagctcaaccattttatcggccaacatattactgacctcaaccgtac
+3644336/1
CCCFFFFFHHHHHJJJJJJJJIJJJJJJJJJJJJJJJJJJJJJJJJJHIJ
@3644684/1
gtggttcttgcctttgcagctgttgtggtggttgttgcctctgttgctgc
+3644684/1
@BCFDFFFHHHHHJJJJJJJJJJJJHIJFHIFGIFHJJJJJJJIJJIJIF
@4160433/1
ctttcattatcgtaaattgtcacggtctcaacaagttccgttttttggag
+4160433/1
CCCFFFFFHHHHHJJIIIJJHGIIIHHIIJIIGHIIJIIHFHGIIIIJII
@3136089/1
cttcattttcagctctggctattttagcatggaatgtaatctccaagttg
+3136089/1
CCCFFFFFHHHHHJJJJJJJJJJJJJJJJJJJJJJJIJJJJJJJJJJIJJ
@4161071/1
cgtacgctcaaacatgcaaatgtgacattattgactaaggccgatctgag
+4161071/1
CCBFFFFFHHHHHJJJJJJIJJHIGIIJJJJJJJJJIIIIJIIHJJJJIJ
@5180813/1
ctctatttcattgtgcattaatctatagaaaattttccagacagtattta
+5180813/1
@B@FFFFFHHHHHJJIIJJJJJJJJJJIJIIJJJJJJIJJJJIJJIJIII
@3646112/1
gaagaaaccataccaaaggtcaagaccataaccaagatcaattactctac
+3646112/1
?=;DDDDDBHHAC?AEFF>CHFFGGGFA<??F<9FDHGGGDFGBHIEBGD
@6714953/1
caattaatactcatcttctttactaaaaggctacacaaacaatcacctga
+6714953/1
@?@DDDDBBFBDHGHIHA>IIHHIC:AFEC=EHEGHIIADFHI9FGHGGA
@4672430/1
gggaaaattaatttttattaagaagccaaattgcacctcacacctggcac
+4672430/1
@@@;BDBDHH?<DFGIIGGGGHHHGGIIIGIGHGGGGGGIGIIGHGEHII
@4162820/1
gcggttgttgccactgctgttgttgag
+4162820/1
:??D=AD<AD?CFEF@GIIBFEG@DEG
@6193102/1
tgaggaaacaaactttgtgagtgttctaaagctacttttgcagcattcat
+6193102/1
@CCFFFFFHHHHHAFFHECHH<CFEFFHIJJJIIJGGIJIIJIGBDFGID
@7224907/1
ttccacgtgaaatctttaggctgcagctcaaccattttatcggccaacat
+7224907/1
CCCFFFFFHHHHHJJJJJIJJJJJJJJJJJJJJJJJJJJJJJJJJJJJJJ
@6193308/1
tccttccaaaaaaatacagcaagtctggtaaatttatcgcaaggtaatg
+6193308/1
?81:AABABDDDDE>EEEEIII>1:9CDDADDDDDIADD>?76B8BC=<
@6193641/1
gtgagttaaaacagtacatcgcacaacaaacacttggggagttaaatcaa
+6193641/1
@@@BDDD>A:F?FE?<E@::FFF@:CA8E;G?39CF>;DFFICF4?F==C
@5681827/1
tatttttttatttttctgcgactgtctgaatcagaatctgatttatcatt
+5681827/1
CCCFFFFFHGHHHJJJJIIJJIJJIJJJHIJIJJJIJJJJHIIJJJJJJJ
@2107863/1
ttggacaagttgttatattagtcactttatatgttcttttaacactcttt
+2107863/1
@@@DDDDDHCDHH=FABFGIHADBHIIGHAFHGEFIIIIIIGIIIIIIGI
@6194330/1
gtaacttctgtcttgaaatctgtagcccaatattgattccagaacttccg
+6194330/1
CCCFFFFFHHHHHJJJJJJJJJJGJJHHJJJJJJJJJGIIJIJJJJDIIJ
@3137223/1
ccaccacactcctcaaggtacacccctataagggcttcgatagaatctgc
+3137223/1
CCCFFFFFHHHHHJJJJJHEHHHJJJJJJJJJJJJJJJJJJJJJJJJJJJ
@7737604/1
agcagattcaactgtcacttttggtcctgttggtccattaatataaaatg
+7737604/1
CCCFFFFFHHHHHJIIJJJJJJJJHJJJJJJJJIJJJJJJJJJJJIJJJJ
@4163331/1
cttttatcataatgagatcaagtttttttcgaatcaaatgaagctgtatt
+4163331/1
CCCFFFFFHHHHHJJJJJIGJIHJJJJJJJJJJJJIIIIJIIJIJIJJIJ
@1090531/1
gtgggtaggggttgtttccctagactgtggttgagacacttgctggggag
+1090531/1
@@@FDDFFHDH@FDHHIHGGIJJGGHDHGI@FGEFFBDBFGGGHGFDGFB
@4163420/1
gtcacaactaacaatgggccacaactcatattgatcgtcaaatgaaacat
+4163420/1
@@CFFFFFHHHGHIIJGIJJGIJJJJJIGIIGIGIIIBFGGCGGIIEHCH
@6716328/1
gcttgttgctgtacttgaggctgagatgaaggtggtctgctgggttg
+6716328/1
@@@DD=D:<<CC<E@FG?C@DFGIIEHIAEE;CEF:?DCF@>DFIE0
@4163481/1
cccattttcagtagtgatgaaatctgaatttttgggtaagcaatcgtctt
+4163481/1
CCCFFFFFHHHHHJHIIJJJJJJJJJJIJJJJJJJJHIJJJJIJJJIJJJ
@5182539/1
cgctaatttaaaaattgaatagtttttatgaaatgagtcagaattttcgt
+5182539/1
CCCFFFFFHFHHGIJJFGIGIJHIJIIGJJGGIJJEGHHEHIGIIJJIJH
@1091112/1
tcaacaaatctcttaatgatatcagtcagcttacaagccttagtaagcat
+1091112/1
C@@FFFFFHGFHHJGHIIGHJJJJJHHIGJJJJJJJJJJJJGIJJJIJII
@2638042/1
ctgttcttcttgaagttggttcagctgtagtctgtctgcatctgtatatg
+2638042/1
CCCFFFFFHHHHHJJJJJJIIIJJJJJJJJJIJJJJJJJJJJJJIJJJJI
@1091250/1
ggaatttttgcattttttataacttctttaatgctctccaaaattgtaaa
+1091250/1
BC@FFFFFHHHHHJJJJJJIJJJJJJJJJJJJIJIJJJJJJJIJJJFIIJ
@5182925/1
ctgctatagatggaacgttgatctggtctgg
+5182925/1
@??D?DDDDFAFAGGCFF?F@HGEGCCBEG9
@1612318/1
aatattgattccagaacttccggcataatgagtacatcatttacatcacc
+1612318/1
CCCFFFFFHHHHHJJJJJJJJJJJJJJJJJJJHHIJJJJJJJJIJJJJJJ
@5183050/1
gccacaactcatattgatcgtcaaatgaaacatacctcatacgactctaa
+5183050/1
CCCFFFFFHHHHHJJJJJJJIJJJJJJJJJJJJJJJJJJJJJJJJJJJJJ
@3648684/1
cagctaatgattcaaataagtcaccaaggacctttggcacatccacgatt
+3648684/1
CCCFFFFFHHHHHI<3<AIFIJJJJJIJJJJJJJJJJJIJJJJJJJJJJJ
@7228085/1
ctgggtttaaaatcttcaataacattactcatttctgataggttctgcaa
+7228085/1
CCCFFDDFHHHFHBGFDB@IHIGEEEHIIG<EHGFHGGEHII?FFHDIBH
@3138999/1
gcctgcaattcttggttcaagatcattttaaactgtccttctgacacacc
+3138999/1
CCCFFDFFHHHHHIIEHIHIJFHGIIJIJJJIIIHIIJIIHGIJJIGEHA
@2110026/1
gaggagagcttttattgaatagaataggaatgtcaggtgcgttaactttt
+2110026/1
@@CFFFDFHHHHHJIIIIIJIIJIJJJIHIIIHIIII?FHIGIJJGIIJJ
@3649678/1
gtgctgaggcaagtgttgggattttgaccatcttcaacgaatcaaattca
+3649678/1
C@@FFFFFHHHHHGIIJJJIJJJJJJJJIJJJJJJJJJJJJJJJJJJJJJ
@7228340/1
gttcaagttcacgaggagtattcttggaaacaattttataattattggat
+7228340/1
B@@FFFFDHHHGHJIJJJGHJJJJJJJIJJJJIJJJJJJIJJJJJJJIIJ
@563518/1
aaatctttaggctgcagctcaaccattttatcggccaacatattactgac
+563518/1
;@<D:DD;FHFHFBGIEGIGIIIIIIFDEAAFGGIIGIIGEII>?GGEIG
@3140064/1
caggaacttcccagtcatcaggaataaagtcattaaccttcaaaattttt
+3140064/1
CCCFFFFFHHGHHJHIHHIJJJIIIJJJJIIIJJJIIJJJJJJJJJJJJJ
@2110986/1
gaccagtttgcaaagggaagcgagcttgctgttgttgctgctgctgctgt
+2110986/1
CCCFFFFFHHHHHJJJJJJJJJIJJJJJJJJJJJHIJJJJJJJJJJJJJJ
@3650943/1
gtgatatatttttgcatctgttataaatgtaggaagttatcaagaaatct
+3650943/1
@@CFFFFFHFFHHIIJIJBFFCBHIEIIJ<FGHHEGFGGHGIIIFCHIII
@1613142/1
cttctgacacaccatctctgtaaaagaggatagcttgaggcttataccta
+1613142/1
CCCFFFFFFFHHHIJIJJJIHJJJIJJJJIJJJJJJIIJJIIJIJIIIHH
@5183986/1
ctgggttgttgcctaacaggaggtgcactggttacaggagatactggttg
+5183986/1
C@CFFDDFHHHGHJJJJJJJGIGBFEHEHIJJIJJIGIBHGGGIHJJGGG
@4675483/1
ctccttgaacaaatttacctaaagcaacaacacaattgtcggcagctggg
+4675483/1
@BCFFFFFGFGHFIJIIJJIGGIICHJGGEHIIGGHHFHIJIBGIIIIAG
@4164998/1
cagtcatcaggaataaagtcattaaccttcaaaatttttccgaggtttaa
+4164998/1
@?@=BDDDFFFAAFEEGFA@FHHE?FHIIIDIHHFFEGFFFEADA8BGFF
@1613742/1
ccaagaggagagcttttattgaatagaataggaatgtcaggtgcgttaac
+1613742/1
CCCFFFFFHHHHHJJJJJJJIJJJIJIJJJJIIJJJIIJJIBGHIHIGIH
@6719935/1
ctctctttcccgatcaggcgctgacctggcggtagctttaatcatagttg
+6719935/1
CC@DFDFFHHHFAFHGHGCHEIIBDHGIIIBHJEHGIIIIEGHIGIIHCE
@4166591/1
ggtttacaattagaatttataagtgttgcagttaaaccaagaacatg
+4166591/1
@@=AD>AA2AF?F42AEF<CFBH@F@EGCBE?<F@FGDGEBFFFBB9
@4166648/1
gagcaggtatagatactgaacgtgtacacctcacatatgtatggcacaac
+4166648/1
@@@FFFFDFFHHFJGIIGIEGIDFEFIIHGIGGHGIJFIHGIHGFIIJJI
@4167021/1
cttctgatagcctgcaattcttggttcaagatcattttaaactgtccttc
+4167021/1
CC@FFFFFHHGHHIGJJJJJJJJJCGIIIIJJJIJIJJIIIJJJHIJJJI
@5186398/1
ctttattatattactcctaattgaagagccttttcccaaaatcataccat
+5186398/1
CCCFFFFFHHHHHJJJJJJJJJJJJJJIIJJJJJJJJJJJJJJJJJJJJJ
@4167343/1
gtgcattcataattcgggccttaactttagtgaactggtcatcaactgag
+4167343/1
B@CDDDFFFHHDFIJJJJJJJJJJJJJJJJHIJJJJJJIJJJJJJJJJJJ
@4167945/1
tggagctggatgagtgacatcagcgccaacaacaatgacaggtttttgaa
+4167945/1
@CCFFFFFHFHHGJHGIJJJJJIIJJJJJJIJJJJJJJJJJIDHIIJJIG
@5685501/1
gtggatctccaaggtctccttgaacaaatttacctaaagcaacaacacaa
+5685501/1
CCCFFFFFHHHHHJGIIJJJJJJIJJJIJJJJJJJJJJJJJJJJJJJJJJ
@5187692/1
gcaattaatactcatcttctttactaaaaggctacacaaacaatcacctg
+5187692/1
B@@DFFFFHFHHFIIJJJIJJJJJIJJIJJJJJIJIJJJJJJJJIJJIJJ
@6198169/1
ggctgctgtggtctctgctgttgctgttgttgctgaggctgctgtggtct
+6198169/1
CCCFFFFFHFHHHIGHIIJIFHGEIIEHGGHIJGIIIJGIGBFHHIHBG<
@7229948/1
ggcacatccacgatttcggcagcttttacctcattttcactcagaagaaa
+7229948/1
CCCFFFFFHHHHHJJJJJJJJJIJJJJJJJJJIJJJJJJJJJIJIJJIJJ
@7229984/1
gtaaaacgtaagtggaagcataagctcccaattctttggtgataagaact
+7229984/1
@@@FFFFFCFHHFHIFHIGGGHHHJJIIIJGIGIIJJJICGHJGIIHIII
@6721217/1
tttcaactcatttgatttatgcttaataagcattacagcaataaacgttt
+6721217/1
CCCFFFFFGHHHHIIIIJJJJJIJIJJJGHJJIJIJJJJIJJGHIJJAGH
@6721583/1
gtttgttttctccaactccgacaaacgccatcctctcattcttagttgta
+6721583/1
@@@FDDEFFFDDHJGGIGIGGIGGHIGIIIJGHHIIJGIJIJJIEHGIGG
@2642874/1
caataatacataaattttccttcaaaaaaaatatccccaatagaccatgt
+2642874/1
CCCFFFFFHHHHHJJJJJJJJJJJJJJJJJJJIJJJJJJJJJJJJJJJJJ
@6199523/1
tgttgttgttgaccccatggttgtcgaggaggtccctgttgttccattgc
+6199523/1
@@@DFDDFHHFHHGIGIIIJFHHHGIIIIIIFBFGGIIJJFJJIJGHIIJ
@5188521/1
gtgcttgtcttccaccctttttttgttcctttttgaattgaaatcacctg
+5188521/1
@@@FFDDFHHDHHGIJGIIJJJIJJEHJGEDHHEFGGHIFGHIIJJIGGI
@5687557/1
ttcttctttaagacactgactaaaatattgttcaagttcacgaggagtat
+5687557/1
CCCFFFFFHHGHHGJJJJJIIJJJJJJJJJHHIGHGHHIIIGIJIGHDDE
@7741900/1
ggctcacctccttccattgttctcaatgtaagacagcattgttgcaactt
+7741900/1
CC@FFFFFHHHHHJJJJJJGIJJJJJJJJJJJJJJJJIJJJJJJJIJJJJ
@567179/1
gccacatcaatgttaaggaatggtttccaaccaataattgcagactggaa
+567179/1
CCCFFFFFHHGHHIIIJIJJJGEFHHEIIJJJIJGGIJCGGIJIJJHJFI
@5688341/1
gttaaataacaaacaacataaagaaatatcacttctcatttgtctaagtt
+5688341/1
CCCFFFFFHHHHHJJJJJJJJIJJJJJJJJJJJJJJJIJJJJIJJIIJIJ
@3654267/1
gtgtaatcactgctgaggcttgaacaagcccttctgatagcctgcaattc
+3654267/1
CCCFFFFFHHHHHJJJJJJJJJJJIJJJJJJIJJJJJIJJJJJJJJIJJG
@2644350/1
tagctttcttaaatctggttctctaatcatctgattagtagtaacgattc
+2644350/1
CC@FDDFFFFFHFGGGIBHIGEICHGFHFHE4CEBHGIIEGHEFHHGEGD
@2644414/1
cttcctttttttggatctgaagggcgg
+2644414/1
?@@DDDDADD<<DAB@FEGIIIE:::D
@2644436/1
gagctcatcaagcttcggtccgactgatgatttgaggttcttgtggaatt
+2644436/1
@CCFFFFFHHGHHIJJJIFHIIGIJIGGGHIIIJAHIDHDGIJIJDABGI
@2645521/1
gctcaactatagtttaaaaaaacaaaacaagaatattctattgaattgat
+2645521/1
18;=AD>DDCF:<AE>GFEFFDF?GGFB?DE>AGFGFEGGIIE@BB@>FD
@3655771/1
cttgcctttgttgctgctgtggtggttcttgcctttgcagctgttgtggt
+3655771/1
CCCFFFFFHHHHHJJJJJJIIJFGIGHIJJJJJJJJJJJJJJJIJJIIJ?
@4169968/1
cctcttcacttcagcataaactggagtttttcccggaagcaccaccacaa
+4169968/1
@@@FFDDDDHHHFG@CHHGIGIAEBG?CBHHGHIGGIIG@DFIIDHGHGE
@5191967/1
gataggctggcctgcttgtggaaaaccaccacaaatccacttggaaaact
+5191967/1
CCCFFFFFHHHHHJJJJJIJJHIJJJJJJJJJJJJIJJJJJJJJJJJJJJ
@4170346/1
ccaatgtttctagcctttcataattcataacgtcattagcagagctcgct
+4170346/1
CCCFFFFFHHHHHJJJJJJJJJJJJJJJJJJJHIJJJJJIJJGIIJJJJJ
@6724882/1
gtggttcttgcctttgcagctgttgtggtggttgttgcctctgttgctgc
+6724882/1
@BBFFFFFHHHHHJJJJJJJJJIJJJJIGHJIJIGIIJJJJJJHIJJJJI
@4171079/1
agtgtcgacaattgtaccaagctctggcattttcctgtgactgatttttc
+4171079/1
@@?DDEFFHHGFHIHGHJJJJJJJJIJJGIJJJEIIJIIGIJJGJGJIIH
@4171388/1
caaattgttcgtagtgaagaactgaaagcagatctaaatttcttaaattt
+4171388/1
@C@DFFFDHFGHHJHIIIIIJJJJEHIHIGIGIIJEI<FHGIIIIJEIJJ
@4171589/1
cttatcagtaatctcgaatctattatctcttggacaagttgttatattag
+4171589/1
@@CFFFFFHHHHHJJJIJIJJJJJGJJGJJJJJJJJJJDHHJIJJJIJJE
@1099003/1
catggttgtcgaggaggtccctgttgttccattgcttgaggtctggtaat
+1099003/1
;;@DDDDDDFHDDGBGG8AFEFBFBH?;CFEHGGCGHGFFG9?BDE9BHG
@44877/1
gaatcaatttcaggatacgatctggtttacaattagaatttataagtgtt
+44877/1
@@@DDDDDBFFHFFDEFF?;EGHGFIHIIIIGICCBEGHEIIII@DHIHG
@7743555/1
cctaggctttgctttaggatcatcatctggattttgaataggaaatttga
+7743555/1
CCCFFFFFHHHHHJJJJJJJJJJJIJJJJJHJJJJJJIJJJJHIJJJJJF
@7235616/1
gtccttttatcataatgagatcaagtttttttcgaatcaaatgaagctgt
+7235616/1
CCCFFFFFHHHGHJJJJIJIJJJJJIIJJJJJJJIJJJJJJJJJIJJJJF
@45085/1
gcctctgctgctgctggggctgttgttgccactgctgctgctgcggctgt
+45085/1
CCCFFFFFHHHHHJJJIJJJIJJJIIJJIIIJIJJJJIIIIJJJIJJJJG
@45415/1
ctggtgttcatgtaatgaattcgtctgtctccatactctggctgccgaat
+45415/1
?@@D=BADDFFHHEGHIGCFGGHEGGGDH@HHGEHIIIIICGBEAHI?FB
@46054/1
gcagcctcttgttttgcttcttttttttgacctacc
+46054/1
@@?DDDDDHFDFFD;?3CHDAEHGEFHG6F<3DAB;
@5690824/1
caatgagtgagagcttgcaagaggtaacttctgtcttgaaatctgtagcc
+5690824/1
CCCFFDD=DFHHFEHGIIHIIEHICFHGHHIIIJIIGGGIJIJJGIJGEH
@6202119/1
ggcaactcaggataactatagaggttcttcttt
+6202119/1
@@@DDDA:DFFFF<GB4EA<<3<<F:<AC<AA9
@1621288/1
atctaaataaatagctgcagctaatgattcaaataagtctccaaggacct
+1621288/1
CCCFFFDFHHGFFIIIJIJJIJIJJJIJIJJDACHHHIIGJJJJJJIIJI
@5193919/1
cttattctttatatttaaattgagatgattagtttccacaacaatttctc
+5193919/1
CCCFFFFFHGHHGJJJJJJJJJJJJJJIJJIJIJJJIIIIJJG?DHIJJI
@4172163/1
gcctttcataattcataacgtcattagcagagctcgctactaag
+4172163/1
<@<DBDDD:CFF?F<CGBEGHEHGGCC9<ACFHG@8@;BFHGAA
@3658097/1
catttctttttcttgatctctttcattatcgtaaattgtcacggtctcaa
+3658097/1
@<@A=DDDFAFDFF99@B?I<AF<3AFBDHCGEG8?CE?CFFGGD@FGGC
@5194310/1
gtatatataagattacaattcttaacattttttctttaaacaaagaacat
+5194310/1
@@@DDFFFHHFFFIIIIJJJIJJJIGDHIIJGJJGJIJIIIIFJEAHGIJ
@1622220/1
gtctcttttggactacaataaaagttattccaggtttataatctccttct
+1622220/1
@@@DDDDDHHH>F?FFEGIIHGGHHHGIDDGGGG:ECBGD:CDHH@FFGG
@6727086/1
gtttacaaatgttgcagcattaagtcttctctgcactgtgacagtcttca
+6727086/1
CCCFFFFFGHHHHIIJIJJJJJJJJGGJIIIJJIIJGIEGIIIJHIJIJJ
@1100248/1
ccaatgtttctagcctttcataattcataacgtcattagcagagctcgct
+1100248/1
CCCFFFFFHHHHHIJJJJJJJJJJJJJJJJJJIIJJJJJJJJJJJJJJJH
@6202804/1
gctgagctttataaaatgcagtggccgacacatcaatattaagcatcatc
+6202804/1
C@@FFFFFHHHGHIIJJIIGGGGEHIJHIJJJJIIIIGIGIJJIIIGHIE
@2651718/1
cctcctgccactcatcataatgaacaatatcttcttttggattagtagaa
+2651718/1
@@??B?B;C??FDGDG<FA::AHDEHBD2CC<AC:ECCEGI<GFBGFBBF
@5691286/1
gtccttttatcataatgagatcaagtttttttcgaatcaaatgaagctgt
+5691286/1
@@@DFDEFGHFFFIIIGHGHJIHJFIGIJJJIIIECHIJHIII@F>CGGE
@6728478/1
gttgttgccactgctgttgttgaggctgctgtggtctctgctgttgctgt
+6728478/1
CCCFFFFFHHHHHJJJJJJJJJJJJJJJJGIGGHFEGGIJIJJGIJFIJB
@5691385/1
gaatataatagtttcaactcatttgatttatgcttaataagcattacagc
+5691385/1
@@@DFEFFFDFACFHIIGDFIGGIGGIJJGIJIIGGEIEGHEHIJEHEGC
@3145820/1
gtcttgcacgacctttggattgaatataagaccttgttgttttagggtaa
+3145820/1
CC@FFFFFHHHHHJJJIJJJJIIIJJJIJJJJJGIIHIIHIIJIJJJBDH
@2119637/1
tgctgaactagaatattaacaaatggaagaatcctattaacttatttaac
+2119637/1
@CCFFDDEHGFHFIIIJJIIJIIJIICHIEHHIJIGJJJJJJJJIJJJII
@3146655/1
ctttgatggaatttcataaacaactttcaaatccttaatatacgcaacaa
+3146655/1
CCCFFFFFHHGHHIIJJJJJJJJIIJJJJJJJJJJJJJJJJJJJIJJJJJ
@46828/1
gccaataattgttctttcatgatactctcaagatccctgattacttcttc
+46828/1
CCCFFFFFHHHHHIJJJJJJJJJJJJJJJJJJJJJJJJJIIJJJJJJJJI
@47420/1
ctgttgttgctgaggctgctgtggtctctgctgttgctgttgttgctgag
+47420/1
@@CDDDDDFHHHFIJIIJIIJHIIGHGIJJIIJHIJJJIDHIGHG@BFHI
@47492/1
ccaaggctttgcgacaatttgttctcttctgttgtttcaattttggcagt
+47492/1
@??DD?DFHDFDDAGGGEHIGHHGGIIIIIIIIFGIIBGGFEFFCGGIGG
@1623135/1
ctgcagtttccatatcatattatacctgaaggcttttgggtcgtgagaag
+1623135/1
CCCFFFFFHHHHGJJJJJIJJJJJJJJJJJIJJJJJJJJJIJJJJJJIIJ
@1623163/1
caggcagaagcatagcatgctggacaatatcgcacataatacctgttctg
+1623163/1
@@@DDDDD>C?:2ACBDBCFFFEGFIIIFFIFIEFECGEFCFEGEGIEEI
@1101714/1
cgtacttctagcattagaagtttcttctccagctaaggctgtatcatcaa
+1101714/1
CCBFFFFFHHHHGJJJIIIJIIJJJJJJIJJJJJJIJJJJIJJJGGIIIJ
@5199029/1
ctatacctatttacatgcctagacttgtgcaccagctaaagaagacttat
+5199029/1
CCCFFFFFHHHHHJIJJIJJJJJJJJJJJJJJJJJJ@GHJJJJJJJJJJJ
@5199229/1
ctcttggacaagttgttatattagtcactttatatgttcttttaacactc
+5199229/1
CCCFFFFFHHFHHJIHGIJJJJJJEHJGIJJJJJJJIIHJJJJJIJJJIJ
@1103818/1
gttttccttcatgtatattttcatgagtacaatagaggtaagtagttata
+1103818/1
@@@FFEDDHFHDFHIGHIHGGIJGIBGHHGHDBEHCHH:CCF?DFBDGFF
@2121433/1
gtttttgaaaaaattttggccaatagctgtgggttatatggtgattgatg
+2121433/1
@C<DFDD?FFHAA@F@FHGGGG?HHGEGG@FGI:6BFIIII8?DFIDHIE
@4175081/1
ctctgcactgtgacagtcttcaagcactgagttagaataccaacctgaat
+4175081/1
@@@DDEEEFBHHFIHIHIJGG@FEGEGCGBGFHIIGBGHFHEEGGGII>D
@1103986/1
tgcagggtatgaaactgaacgtgtacacctggtaaagaggtgacaa
+1103986/1
@CCBDADDCD?FFHIHIIIGIAGBGHGIG@GG?CFHIIIEGGGIII
@6730309/1
gcacattcatctttgctgaggtttgtatctgttgcagtagttacatggct
+6730309/1
B@@DFFFFHHHHHJJIJJJJJAEHGHGIJJJBHIJJIGIIFIHIJJJJIJ
@4175929/1
ctgctaaatcttcaagtacatagtacataactttagctgtcgtctttctt
+4175929/1
CCCFFFFFHHHHHJJJGHJIJJJIIJJJJJJJJJJJJJJJJJIJJJJJJJ
@7752080/1
gttgagtttggtgggtaggggttgtttccctagactgtggttgagacact
+7752080/1
@@@FDDEFHFHFFHGGBHHGJFGHHIICEHIEFGGGIDEHJIEAG=C=FG
@4687658/1
atttcttcattttcagctctggctattttagcatggaatgtaatctccaa
+4687658/1
CCCFFFFFHHHHHJJJJJIJJJJJJJJJJIJJJJJJJJJJGIJJJJJIJJ
@4688135/1
tttttaaggaagtaagtgcaggggaacgagaaccaatttcttttttaaaa
+4688135/1
@@@FFFFFGHHGDHGGCFGHHIJIGIIGIIEDHIGGHIJGIGGIIGGIGD
@4688179/1
gttcttcttgaagttggttcagctgtagtctgtctgcatctgtatatgcc
+4688179/1
?@@FFDFDHB<DBHIHEAFDHCEHGCHGCFHGFHEEGDFFHBCDFHGFH<
@1626800/1
gtccctttgccaaatacttcaactgtgactctaactcttcttccatccgc
+1626800/1
CBCFFFFFHHHGGJIJJJJJJJJJJIJJJJJJJJJJJJJJJJJJJJJJJJ
@4688976/1
gtcatttctttttcttgatctctttcattatcgtaaattgtcacggtctc
+4688976/1
CCCFFFFFHHHHHJJJJIJJJJJJJJJJJJJJJHIIIJJJJIGIGGHHII
@1104212/1
gctccctccacctgaactagttcatatttcggagtcgtccctcttctgga
+1104212/1
C@@DFFFFGHHHHIIIJJFHHHIHIIJJJJIJIJIGIFHIIJJJIIJJII
@4690297/1
gtcttctctgcactgtgacagtcttcaagcactgagttagaataccaacc
+4690297/1
CBCFFFFFHHHHHJJIIJJJJIHJJJJJJJJJJJJJIJJJJJJJJJJJJJ
@2655010/1
gtccctcttctggaaagcagctcttgcagcattgacactggcgttttggt
+2655010/1
CBCFFFFFHHHHHIIIJJIJJJJJIIJIIJJIJJIGIJJJIJJIIJJJJC
@7241393/1
cttggacaagttgttatattagtcactttatatgttcttttaacactctt
+7241393/1
CCCFFFFFHHHHHJJHIJJJJJJJJJJJJJJJJIHIJJJJJJJJJJIJJJ
@6730890/1
ctccactgaaccaaatcggctccttgaatgaatttttcattcctccatac
+6730890/1
<;@AD::BCFFF;GBEHE?@C@GAFH@EGHGEHCDCBDG?F<?BFHIA>@
@5199832/1
tgggcttctattagttcatctatattttttaaggaagtaagtgcagggga
+5199832/1
@B@FDDDFHFHGCGFHIFIIJJJJJJIJJJIJJIIJJGIHJHIIJJJJJJ
@573738/1
tttacaattagaatttataagtgttgcagttaaaccaagaacatgtggcc
+573738/1
@@CFDDFFGGHFFIEHIIJCHCIIHGJJIIJFIGGIJIIJJJIJJJGGIJ
@5200105/1
gcctcacttgttttgtcataagttgtaacagtaagttcttttttttcctt
+5200105/1
CCCFFFFFHHHHHJJJJJJJJJJJJJJJJJJFHIJIIJJJJJIJJJJJJJ
@5200344/1
ctctaacttcaattaatttctgatttttattaacaatagattggttgtaa
+5200344/1
CCCFFFFFHHGHHGIJIJJJJJJJIJJJJJIJJJHJJGHHIJJJIIJJIJ
@5200721/1
gtacaatgtaatatgagttttctttgttttcaaaggctctaactaaaaat
+5200721/1
?;?DD?AD?DFABGG<BAEBHEHIGIAFHHGH@HEBGGIHGHIIGIIDCH
@6732210/1
cagagaggaaatagtattttttcttcatcgtcttgaacttcatttccaac
+6732210/1
@?@=DDDDCF?HDIHGHGIIGIJJJGIICEHGGEHIIEGIGIIIJJJIJI
@5203050/1
gttgttgccactgctgctgctgcggctgttgttgcctctgctgctgctgg
+5203050/1
@BCFDFFFGHHHGIGHIIIJJCHHJJJJAHGGGJJHIGIGIJJJJIGHGI
@4690674/1
ataaagaattttagcagtgaatctgttttcaacgaagattataccacata
+4690674/1
CCCFFFDEHHHHHJJJJJJJJJJJHHHIJJJJJIJIJGIIJJIJJJJJJD
@7754837/1
gcagtaacaagattttcacatggctgcccctttattatccctttc
+7754837/1
8??DD;A?DDD3DG?G?233AAFBAF;8AF;8ECFC?GI<C<F@0
@5203539/1
ctgctgtggtctctgctgttgttgttgttgctgaggctgctgtggtctct
+5203539/1
@@@DDFA?FDFDAFGE>GEGHCEFHII;BGBCFEDAGCHEII?DH09DE>
@7754973/1
cgtgtaatcactgctgaggcttgaacaagcccttctgatagcctgcaatt
+7754973/1
BC@FFFFFHHHHHJJJJJJJJJJIJIIJGIJJJJJJJJJIJJJJJJJGII
@7756088/1
atcgtaaattgtcacggtctcaacaagttccgttttttggagaggcaact
+7756088/1
BCCFDFFFHHHHHJJJJIJJJJIJJIGHHIJIHIJJJJJJIJJJJJJJJJ
@4692351/1
cttgtctaacttgaccaacggtaaaagcaggaggttgttgcatcctttgc
+4692351/1
@@?DDFFDDFHGHIGGIAEHIGHIIIIIIGGDHG:?BG?GHBHBF@F@BB
@4692463/1
atcacccaagaactcaagccgctgataacaatcagtgactctattaggag
+4692463/1
CCCFFFFFHHHHHJJJJJJJJJJJJJJJJJJJJJJIJIJJJJJJJJJJJJ
@574032/1
cttggattgcctcctgcggaccattagttgaagttccagccctcagataa
+574032/1
CCCFFFFFFHHHHJJJJJJJJJGHIHIIIIGIIHIIGIIIIJIIJIHIJJ
@1107444/1
ctttttttggatctgaagggcggtcccctcttttgggtggaatgtatgat
+1107444/1
@@@FFF@FHGDFBHIGHIIGJIIGGGHIIIIDHIGEF?=A=@CCCCCDA@
@2656336/1
tgggattttaatatttccatttgtttttcagtttgtttctgaaattcttc
+2656336/1
@C@FDFFFHHHHDGJIGJGIGGJIGGGHHHGFHIJJJJGIJJJGHIJJIG
@2656341/1
ggcggtaccatggtataactatcttattgagataattatcttttgaaaca
+2656341/1
@@@DF@DDHHHFDGGHEHIGDHDDHIGGIFEBF@GHFGGGIGICGEBDGF
@3151587/1
ccccatggttgtcgaggaggtccctgttgttccattgcttgaggtctggt
+3151587/1
C@CFFFFFCFHHHJIJIGIJGGIJJIIJIJJIGGIGGGHIIGHJHHJJJB
@7242601/1
ctttctgtatcaactgcagcctcttttaccattgtacgagtttgagcatc
+7242601/1
B@CFFFFDHHGHHJJJJJIJJJJJJJJJJJJJJJJJIJIHDGIIGIJJJI
@3152772/1
ggtatccaaaggcactgttttcaccggaggaatttgtttgtgatttttta
+3152772/1
BCCFFFFFHHHHHJJJJIJJJJJJJJJHIJGIJJJJIIJJIJHJJJJJJG
@6736653/1
gttgcctctgttgctgctgaggctgttgttgccactgctgctgctgaggc
+6736653/1
B@BFFFFFGHFHFIIIIJJGIIJJJJJJJJJIJJJJJJJIDIJJGI<DGG
@5204613/1
ccaacagtaagacatggtagatgaggatactttaatctaatattatattg
+5204613/1
CCCFFFFFHHHHHJJJJHJJJJJJJJIJJJJJJJJJJJJJJJJJJJJJJI
@5204887/1
gtaaaataccttctttgactaaatactcctgaaggagtgatatcgg
+5204887/1
@?@BDFFFHHFHFGIIIIIEECGGGEHEH>FBCGHDI?;<GGBFGG
@3667135/1
gaggtacacagttgcagtcctgagctggtcttcagtcacccgattctatt
+3667135/1
BCCFDFFFHHHHHJJJJIJJJJJJJJJJIJJJJJJJJJJJJJGIJJJJJJ
@576303/1
cttcagaatataatagtttcaattcatttgatttatgcttaataagcatt
+576303/1
=?@FDDEDHHHDFHIJGHIJJJJJJJJJJJJJJJIJJIJJIJJJJJJJJH
@576312/1
ggaggctaccttgccgtaggaaataagaaagcaagagaa
+576312/1
@@7;D?DDBB?FFB:C<EDBFE9FHFF@9E<BFDFB3?:
@3667494/1
gcctgatgctgggaacaagaatgctgttaatgcctccaagcttaacattg
+3667494/1
CCCFFFFFHHHHHJJIHIIIIJJJJJGIJJJJJJIJJJHJJJJJJJJJJJ
@4694942/1
gaaatttcaatttttgcaaattgttcgtagtgaagaactgaaagc
+4694942/1
@@@FFFFFHBHHGJIIJIEIIJJEHJJIGGHJJIJJIIJJJJIIF
@6210198/1
gtgccataaccgtacttcatatcattgataattactgtagatgagtaagg
+6210198/1
CCCFFFFFHHHHHJIIJJJJJJJJJJJJJJJJJJJJJIIJJJJJJGIIJJ
@6210439/1
gtcactattaaagttgatttgtcttatcgacttgacaattttttctttt
+6210439/1
C@CFDDDFGFHF?AAEEAHGIFEIBGH@FAFGEHEBGGGHGGHIGHGII
@1109814/1
gttcataaggtctcatttgaaaacgtggatctccaaggtctccttgaaca
+1109814/1
CC@FFFFFGGHDFHHHIJJHIHEHIJIJJJJIJIIGIIBFGAHGIGFIGI
@7245445/1
aaacaatcttttcagcacttatccaatgagcaacgacttcactcgttact
+7245445/1
C@CFF=DDFDHFHGGIGGGGHHGGBFHGGIFHICGGHIIIHIEHHGGHHI
@2128997/1
ctccaatcgcattccctttcacactagggacatgagg
+2128997/1
@@;BD>?B:CDFFDEFBE3AAF?GFFE@?;?F<<D@9
@3155725/1
cggtacttttgtaaaacattatcaaaagttctctgaccatggaggataat
+3155725/1
CCCFFFFFHHHHHJJJJJJJJJJJJJJJHIJJJJJJJJJJJJJJJHIJIJ
@1631565/1
ctttgctttaggatcatcatctggattttgaataggaaatttgataagtt
+1631565/1
@C@DDDEFHHHGHJIHGHGDIHGGHJIIJI<CDEE<@?EFHDGFFIHIJI
@5703018/1
ctttaagacactgactaaaatattgttcaagttcacgaggagtattcttg
+5703018/1
?@<?BDDDB:CFHI>FGIGHIGC@HHCHHDFCEHIIIGIIGG;FGHGEHI
@1110917/1
agctgaactatttttactataaacatctttcatgtcatcaacatttatga
+1110917/1
CCCFFDFFHHHGFIGEFHHJIIGJEHICGHIGHCHHJJJIBHGGHGEIGG
@3672009/1
cattgatagtatctgatttgttgtttattagggtagcatttggaggactg
+3672009/1
CCCFFFFFHHHHHJJJJJJJHIJJJJJJJJJJJFHIJJJJJJJJJJJJJJ
@55973/1
cttctaacttaatgcaagcttctcttatagctgtcaactcatgttgcaaa
+55973/1
CCCFFFFFHHHHHJIJJJJJJJJJJJJJJJJJJJJJJJIJJJJJJJJJII
@6210953/1
cacttttgttattggtttccttatcagtaatctcgaatctattatctctt
+6210953/1
@CCFFFFFHHHHHJJIJJJJJJJJJJIJJIGJJJJJJJJJJJJJJJJJJJ
@56327/1
gttcaagatcattttaaactgtccttctgacacaccatctctgtaaa
+56327/1
@B@FFFFFHHHHHGGGGIIIHHHEHJGJJJIJIJIIIIIIIJJIIJJ
@56629/1
ccttttttttgttcctttttgaattgaaatcacctgctccaggtaatgga
+56629/1
CCCFFFFFHHHFHJJJJJJJJIHJJJJJJIJJJIJJJJJJHJIBFHJJJJ
@578635/1
gttgccttaaaacaatgtcaagagcttggattgcctcctgcggaccatta
+578635/1
CCCFFFFFHHHHHJJJJJJJJJIJJJIJJJJJJJJJJJJJJJJJJJJJJJ
@1113926/1
cgttaacggagtttgctgtcgaatactctgagcttgctgagcgactaatg
+1113926/1
CC@FF?EDFDDA?FHGIIIIIIIIIIGHGGHIIHIIIIIIIIIGHGIIIH
@6212708/1
ggatcattagcagaaatcctcattctttcaaaaaaaactattcgtaggag
+6212708/1
@@?BBDDDF>?FHIH@<DEDI@EFHGDHB@CH@EHBHGGGGIGBFGCH;;
@57993/1
cctcctgcggaccattagttgaagttccagccctcagataatcccatatc
+57993/1
CCCFFFFDHHDFHGGGGEFHIGGGHHIIIIGHIJJJIIIIIGIIJJJIIG
@58221/1
caaaatttgttcacactgttcctggctgagagtaattcgtcgcgcattct
+58221/1
CCCFFFFFHHHHHJJJJJJJJJJJJJJJJJJJEGHGJJJHIJJJJJJJJJ
@1114987/1
ctagcatgactgactagatagaagtctaattcagtagggtgag
+1114987/1
CC@DDADEFHFHHBGCGADHH<CDHGHGIBBH@HA?EFG9CFH
@1115012/1
cacgttcataaggtctcatttgaaaacgtggatctccaaggtctccttga
+1115012/1
@?@DADB;DHDFD<AEBBCIFDIIE@EDHICAAEDBDB99D0:?BDDCCD
@6214927/1
gttgtttcaattttggcagtatgcaaatattgtggaccatcactttttac
+6214927/1
CCCFFFFFHHHHHJJJJJJJJJJJJJJJJJJJJJJHJJJIJIJIJJJJJJ
@7246236/1
gtttccttatcagtaatctcgaatctattatctcttggacaagttgttat
+7246236/1
@@@FFFFFFHHFHGHJIIIJIIGIJIJJJJEGHJIJJJGIJJIFHEHIIJ
@5703975/1
tctaacttcaattaatttctgatttttattaacaatagattggttgtaac
+5703975/1
CCCFFBDDHHFHFIIHHHGHGEIIIJJJJIGGIDGIJJEHICECGHDFFH
@7246825/1
atcttcaagtacatagtacataactttagctgtcgtctttctttcaacaa
+7246825/1
CCCFFFFFHFFHHJJJJJJJJJJJJJJJJJJJHIJHJIJJJIJJJJIJJJ
@7247301/1
cttgcctttgcagctgttgtggtggttgttgcctctgttgctgctgaggc
+7247301/1
CCCFFFFDBFHAFIIIGHGAEHCFGCGHHGGGGGGHEFHGEIGIIG>AHG
@2661023/1
agctgcgacaccatctgatgcctggtgcggaggctaccttgccgtaggaa
+2661023/1
CCCFFFFDHHGHFGGHIIJIGIJJJGIIJJGGIJJGIJGDDHIJBHIHEH
@2661317/1
ctctaatttgtttctgcaagaggtgtcagagaggatgatggtgttgcctg
+2661317/1
CC@FFFFFHFHFFGJIGFHGJFG3ACEGHIJAFHGGIADDH:?0BFFHGG
@580122/1
gagagtgattcgtcgcgcattctgttgtatatttatgctcacttcaccaa
+580122/1
CCCFFFFFHHHGHIJJJJJJJJJJIIJIJJJJJJJJJJJHIJJJJJJHIJ
@7247943/1
ctgcttgatactccctgggtttaaaatcttcaataacattactcatttct
+7247943/1
????DFDDHA:??FGFHGI<AEFHIIEEEHIIGIGGIIIIIBFA?DDDAE
@1634465/1
gtctggagctggatgagtgacatcagcgccaacaacaatgacaggttttt
+1634465/1
@@@DDDDABHH?AAGA<<AFH?FCEBF>DEEGBDHDB??FGB>FHFGHII
@1636089/1
gtagttgagtttggtgggtaggggttgtttccctagactgtggttgagac
+1636089/1
BBCFFFFDHHHHHJEHIJFHIJJJGHIIJJJJJIJJIIJJHIJIJJIJII
@3160144/1
gcacaacaaacacttggggagttaaatcaacatcagctgagatatactca
+3160144/1
C@CFFFFFHHGHHJJJJJIHIHIJJJJJJJJJJJJJJIJJJJJIJJJJJH
@2130278/1
ggcaccatgacgatagctttattctcattaaggaattccggtttctcaaa
+2130278/1
CCCFFFFFHHHHHJJJJJJJJJJJJJJJJJJJJJJJJJJJJIIJJJJJJJ
@2130432/1
caggtggaggtgaaaagaatgatcttccaactgtcacaaacctgttagca
+2130432/1
@@@FADDDHFFFFIIGHIJIJIIEHIHHGJIJIGIIJIGHJGBFGHJGHJ
@2130553/1
cttcaaactgttgctcagcagctatctcttgtaggaactggactgcatta
+2130553/1
BCBDFFDFHHHHHIJJIJJIJIJJJJJJJJJIIJJJJJJJJJJJIIJJJJ
@5706863/1
ctgcttttttagttttataggttccttaatcatacaataattagcttaat
+5706863/1
@@@ADDDDHAFFHI<FHA?CB<A?<<<FHE@BFEEBFBGDC4DDBGIGII
@5212530/1
catactccttgtcttacaggtaccggtctttctcgataatcaagtg
+5212530/1
@@@DDDDDFFHFDGDH@:I@<CEHG6<CEFF??FH>FHCHC?<9FH
@4699939/1
ggcagtaccattccaagaagtggcacatatccatagggacacagcttcta
+4699939/1
CCCFFFFFHHHHHIJJJJIJIJJJJJJJJJJJJJJJJIJJIJJJJJJJJJ
@581563/1
ggtctttctcgataatcaagtgttggtgcattcataattcgggccttaac
+581563/1
BC@FFFFFHHHHHJIJJJJIFHHHIJFHHCFHIIIGFHIIIJEHJJJJJJ
@4700197/1
gctccctccacctgaactagttcatatttcggagtcgtccctcttctgga
+4700197/1
CCCFFFFFHHHHHJJJJJJJHJJJJJJJJJJJJJIJJJJJJJJJJJJJJJ
@582280/1
atgcctcagagctaccttggcagctgctaattttgcttggtgtttgtttt
+582280/1
@B@FFFFFGBBHHJJJJJJIJJJJJJIJHIIIJJJJJJJICGHIHIFHHJ
@6746563/1
atttctgataggttctgcaatttccaagaaactttacttttcacaaataa
+6746563/1
CCCFFFFFHHHHHJIJJJJJJJJJJJJJJJJJJJJJJJJJJJJJJJJJJJ
@3676068/1
ccacaaaaaataaaataagctcaactatagtttaaaaaaacaaaaca
+3676068/1
C@CFFFFFDFFHHJIIEHGGHIJJJJGIGJEEGGIGJGGJGGIGGEE
@7250205/1
gtcactattaaagttgatttgtcttatagacttgacaattttttcttttc
+7250205/1
@@@FDDAEHFDAFGFEHIEIIHGHIIIIGBFHIHIIIIIIIIIIGIIIHB
@1118709/1
ctcattttttctgctaaagcactaccttcagcgggagaccttggctttgc
+1118709/1
@@?DFDFFDHHGHJIEIEHHCGIJJGIJJEEHIIHJIJIGCHIIEIJJEI
@1118748/1
ggcaccatgacgatagctttattctca
+1118748/1
@@<DDD?D>FHAFIBB<<HHIECBFI@
@7766108/1
ctagataataatgcctcagagctaccttggcagctgctaattttgcttgg
+7766108/1
CCCFFFFFHHHHHGIIJJJGIIIJJJHIIJIJJJJIJIJJIIJJJJIJJG
@6217044/1
cccaatgtttctagcctttcataattcataacgtcattagcagagctcgc
+6217044/1
CCCFFFFFHHHHHJJJJJJJJJJJJJJIJJJJJJJJJJJJJJJJJJJIJJ
@1637929/1
atcaggattggttccaaaattttctctataagatggatgagttagagcaa
+1637929/1
@@CFDDDDHFHCFIIIIIGGDHIHIIGGGGHGHHHIJJFDF?DDGCHHIE
@1638495/1
tccgaatcctttaatgaaattatctggagctcatcaagcttcggtccgac
+1638495/1
CCCFFDFFFHHHHGIIJJIIJJJHIIGGHEHGEHHGJJJJJJJDDGGHHI
@7767677/1
ctctggctattttagcatggaatgtgatctccaagttgtgaatcaatttc
+7767677/1
@@@DDDBDHFHDHGIFIBEEADFGHIGGIIIIEIGBEDHIIIFEIIGGHI
@583837/1
cttcagttaatatgctttaactgacaacattcaatg
+583837/1
???DD8DD:<=ACA:CADEF:F:A<CACFBF4?E9B
@5213542/1
gtcactattaaagttgatttgtcttatcgacttgacaattttttcttttc
+5213542/1
CBCFFFFFHFHHHGHIJJJJJJJJJJJJJGIJJJGIGIIJJJJJIIJJJG
@2132697/1
ctttgttgctgctgtggtggttcttgcctttgcagctgttgtggtggttg
+2132697/1
@@@FBDDFFHHDHIFGEEHIHHEHGHGHGGIIJIIIDDDGE?FG;FE?D?
@5214018/1
cctatgactcccaagctgctatgagtactatcatcagctggtgtagaatt
+5214018/1
CCCFFFFFHHHHHJHJJJJJJJJJJJJJJJIJIJJJJJJJJHIHIJJJIJ
@5214191/1
tggatgcataagtcattcctctatcaggtaagacaacaatcacaagtttt
+5214191/1
CCCFFFFFHHHHHIJJJJJJJJJJJJJJIJJJJJJJJJJJJJJJJJHIJJ
@1119905/1
cgcagcctcttgttttgcttctttttttgacctacccttgccgatagcaa
+1119905/1
@<@FDDDDDHDFHGHHGEEHEHIIIIIIIAH>DHIECFEHIIIIIHHIII
@3163808/1
gatcatttcttcattttcagctctggctattttagcatggaatgtgatct
+3163808/1
@@@FFFFFHHHHHJJJJIIJJJJJIJJJJJJJJJIJJJJJJJJJIIIJIJ
@3164840/1
ctcttgaggaagttggtgtagaggtgcaggctggccatgttgaatagctt
+3164840/1
@CCFFFFFHFHHHIJIACFHIIIGFEHIGIIJGGGGDHIIICHBGGGEII
@3164875/1
ggcgtgtaatcactgctgaggcttgaacaagcccttctgatagcctgcaa
+3164875/1
BCCFDFFFHHHHHJJJJJJJJJJJJJJJJJJJJJJJJJJJJJJJJJJJJJ
@1121732/1
gtgacaaagatagtaagttatttcttctaaattctgctctgataaattag
+1121732/1
@;@DDBDDHFHHHFEEH<FEDFF@FDBFBFCGGHHCAGBFIGFC?CFG@G
@587200/1
ttcggcttctgcttccgttccaccctttctgctgcgatctttgccat
+587200/1
;??A;DDDFHH<CFB9CCADBHG>CFGIEH<A<DG60???BFD<?FD
@5708212/1
cttttttttgttcctttttgaattgaaatcacctgctccaggtaatggaa
+5708212/1
CCCFFFFFHHHHHJJJJJJJJJJJJJJJJIJJJJJJJJJIIJFHIJJJJJ
@3678786/1
gtgcattcataattcgggccttaactttagtgaactggtcatcaactgag
+3678786/1
B@@DDDDFGHHDHIIJJJJJJJJJJJJJJJGHIIJIJJHIJJJJIJJJJH
@3679135/1
tatatataagattacaattcttaacattttttctttaaacaaagaacatt
+3679135/1
C@CFFFFFFFHDFHIIGGHIIHJJGIIIGGIIGIJJJGCHJJGIGEGHII
@2665826/1
cttgcctttgttgctgctgtggtggttcttgcctttgcagctgttgtggt
+2665826/1
CCCFFFFFHHGHHIJJIJJJIIGHIIIJJJJIJJJJCGIJIIJGIJFGIB
@7768541/1
gctgttgttgccactgctgctgctgcggctgttgttgcctctgctgctgc
+7768541/1
CCCFFFFFHGHHHJJJJJJJJJJJJJJJJJJHIJHHIJJJJJJJGIJIJI
@7768649/1
cctcagataatcccatatcattgagacattaacttgcgtagcatacttta
+7768649/1
CCCFFFFFHHGHHJJJJJJJJJJJJJJJJJIGJJJJJJIGJIJJJJJJJH
@67399/1
gcggcatgctttgcttctttcttagatctaccagtgcccatggcagcaaa
+67399/1
CCCFFFFFHHHHHJJJJJJJJJJJJJJJJJJJJJIJJJJJJJJJJJJJJJ
@6751350/1
tttaataacaattcaatatgaaaaaataacaaaataattataaaatttac
+6751350/1
CCCFFFFFGHHHHJJJJJJJJJJJJGJJJJJJJJJJJJJJJJIJJJJJJJ
@6751731/1
cttaacttgcattaaatcacatcacattaccacatttctcaaattcagtc
+6751731/1
?@;DDADDFHAFDFFBHEHGIIIIGIIIIDHHGGEBGCHGIIIC<DA>FA
@7769216/1
ctttgctttaggatcatcatctggattttgaataggaaatttgataagtt
+7769216/1
CCCFFFFFHHBHHGIJJJJGIJJGDHIHIIJJJIJJEDHHIJGIIIGHFI
@4188930/1
cattctttcaaaaaaaactattcgtaggagtaaaacgtaagtggaagcat
+4188930/1
CCCFFFFFHHHHHJJJJJJJJJJJJJJJJJHIJJJJJIIJJIJJIJJJJJ
@1122012/1
cccatgttaaattttttcagaatcatgtgattttttttcctttcaagaat
+1122012/1
CCCFFFFFHHHHHJJJJJJJIJJJJJJIJIJJJJJJJJJJJJJJJJJJJJ
@589380/1
aggaaatcgatttttgaaacacctctgtcgaacagcttccacagcttgtc
+589380/1
@B@DDFFFGHHHHIIIHHIIIJJJJJJJJIGIIJJIJIIJIICHHIIJHH
@2135740/1
gtgtagaattacagaataactcatgaatgctttctaatgtttcttcattt
+2135740/1
@@BDDEFFHGHHHJIIJJJIIJJJJIJJIIJJJJJJJJJJJJJJJJJJJI
@589565/1
gctgtggtctctgctgttgctgaggctgttgtggtctctgctgttgctga
+589565/1
C@CFDDEFFFBHHCIHIIGADB<EB=C;FFHBFEGEDDGF@FHHIHEGGE
@7255569/1
gttccagagactcgtccaatcagattgaaaaaaacaagttgtataacaca
+7255569/1
@BCFFFFFHHHHHJGIIJJJJJIIJJJJJIJJIJJJJJGIJEHIIJJJJI
@3680669/1
gttgctgctgtggtggttcttgcctttgcagctgttgtggtggttgttgc
+3680669/1
??<DDD;ADD<AD<CE@A?FDFCB?F?FF?EEII9:CDDD9BD0BD7D?C
@2667048/1
tggacctctttgtgcccatggagtttgacctctaggaccagtttgcaaag
+2667048/1
CCCFFFFFHHHHHJJJJIJJJIJGHJJJJJJJJIJIJJJJJIJJJJJJJJ
@2667113/1
ctccaattgcattccctttcacactagggacatgagg
+2667113/1
CCCFFFFFHGHHHIEHEIJJHHIJJIIJJIIIJJIJI
@2667344/1
atccgtagtcgaggctgggctacagatatctagaggttctgtatttcctg
+2667344/1
CCCFFFFFHHHHHJJJJJJGIJJJJJJJJJJJJJJJFHIJIGIJJJIJJG
@7771622/1
ctgctgctgttgttgttgttgctgaggctgctgtggtctctgctgttgct
+7771622/1
CCCFFFFBFBHHDHGFHGHGJJIIAGGEEEGHHGGCGGHJJIDGHGIBGC
@3682432/1
gtgatatgatatgggttgctgtttacaccaacgataaaatcaggctttat
+3682432/1
?=??DFFFFHFHD@GFHGIGIHIFIJJICEGJJEGGGIJGICDFGHGHG@
@7257965/1
atcggttcttcttcttttttccacgtgaaatctttaggctgcagctcaac
+7257965/1
CCCFFDDFHHHHHJJIJJJIIIIIIEGFHGJJJIGEDEHGJIJJGGJIJJ
@7773530/1
gtccttttatcataatgagatcaagtttttttcgaatcaaatgaagctgt
+7773530/1
@CCFFFFFHHHHHJJIJJJJJJIJGJGEGIGHHJIEIIIIJIJIJJICHB
@5713638/1
ctgttgttccattgcttgaggtctggtaattggagcggcttgtctaactt
+5713638/1
CCCFFFFFHHHHHJJJJJIJIHHJJJHIJJJJJJJJIJJJJ@?8?4B88C
@6221096/1
cgtctttttttaccaaaccggtattttccccttggcaacaaacagttgtt
+6221096/1
@@@FFDFFHHHHGGJJJJJIJ:DGIJJJJJJJJJJJJJJJJJJJJIIIEE
@4191892/1
gtcgcgcattctgttgtatatttatgctcacttcaccaacattcatgaat
+4191892/1
::?BDDADHDBFHGGI9EHIGIEDHDFDFBFFDFGGGIIIIDFHGGGE?D
@4192181/1
ggctgctatagatggaacgttgatctggtctggagctggatgagtgacat
+4192181/1
CCCFFFFFHHHHHJJJJJJJJJJJJJJJJJJJJIJJJJJJJJJJIIJJJJ
@1643281/1
gtattgctctgcagggaacggcgacataggtgtctgctcttcacatactc
+1643281/1
@CCFDDDDFHFFFHB>HA@FGGBGIIGHBD8DH>FGHIGFGHIIIGGAHH
@1643824/1
ctgtgactgatttttcttcaacatcaacaaatgtcacttcaaactgttgc
+1643824/1
?@@DD>DDHFFFHIJJGIIEDHHJGHIJIJJJGIJJGHIJEECGGGHCHD
@2137671/1
gcatgggtcactattaaagttgatttgtcttatcgacttgacaatttttt
+2137671/1
CCCFFFFFHGHHHJJJIJJJJJJJJJJIJJJJJJJGHIJJIJJJJJJJJJ
@4704908/1
gccactgattgatgtcccaatggtccacacctttgtcaccactatattca
+4704908/1
CCCFFFFFHHHHHJIJJJJJJJJHJJJJJJJJJJJJJJJJJJJJJJJJJJ
@5219846/1
caatattgattccagaacttccggcataatgagtacatcatttacatcac
+5219846/1
B@CFFFFFGHHHHJJJJJGIIJIIIJGIGIG>G?BGGIIJJJJJJJJJGJ
@7774018/1
agcttacaagccttagtaagcataaatttatggaagccataccgtacgct
+7774018/1
CCCFFFFFHHHHHJJJIIJJJJJJJJJJJJJJJJJJJJJJJJJJIIJJJJ
@1126945/1
catttctcccgatacaatttcttgttttttatcatcctctttatttacta
+1126945/1
CCCFFFFFHHHHHJJIJJJJJJJJIJJJJJJJIGJGHJJJJJJJJJJJJG
@5713842/1
cttgaatgaatttttcattcctccatactccttgtcttacaggtaccggt
+5713842/1
CCCFFFFFHHHHHJJJJJJJJJJJJJJJJJIJJJJJJJJJJJJIIJJJJH
@2669649/1
ggctgctatagatggaacgttgatctggtctggagctggatgagtgacat
+2669649/1
@@CDDDFFHGGFHJJGIIIIIGIIJIIICHHIG@FEHGIH@GHGBGHIGI
@6223682/1
caataagattacatttgggtagctcgatcccttcttctaggacagaagta
+6223682/1
CCCFFFFFHHHHHJJJJJJIIJJJJJJJJJJJJJJJJJJJJJJJJJJJIJ
@7776219/1
actatattcaccaaccgttaacggagtttgctgtcgaatactctgagctt
+7776219/1
CCCFFFFFHHHHHJJJIIJJJIJJEGIIIGGDGFGHJGGEGIGGIIGGIG
@2138681/1
gtcggaatacaaggcaggaaatggtgaactgcctttcatgaggaaggccc
+2138681/1
CCCFFFFFDDFHGJIGIIHGIGIGHG@EHIGDFHGG@FDH@GICEBG=DH
@5714400/1
cttgcacgacctttggattgaatataagaccttgttgttttagggtaatc
+5714400/1
CCCFFDFFFGHHGIG@FGGIEHIGHIJGCCHIJIFGHDHGGGIIIGHGII
@6224796/1
gctctcttcgtttcctcactggatgttggtaaagcaacaccttttcgatt
+6224796/1
@@@FFDFFGHFFFEHHIJIGIJIGGHGHIEGCHIJEIJIJGHHJJIJEHI
@6224801/1
ccggtttctcaaaacatggagctggatgaggaaatttttcataaagaagt
+6224801/1
@CCFDDFFHHHHHJJJJJJGIJJJJHIIJJJJJJJJJJJJIJIJJJJJJG
@3169538/1
gcgcattctgttgtatatttatgctcacttcactaacattcatgaataat
+3169538/1
CCCFFFFFHHHHHJJJJJJJIJJIJJJJJJJJJ<FHHIJJJJJJIJJJIJ
@2671067/1
ctctgctgttgttgttgttgctgaggctgctgtggtctctgctgttgctg
+2671067/1
@@@FFFFFHHHHHJIJIHIJGJHGIJIJJIIJJJJGHGJJIJIGGIHIIH
@3684216/1
tcataataatctttgtttagtttcttttttgatgttacagagtttagcgg
+3684216/1
@@@D?DFFHHGHDGG@FHHIHIIHIJJGIGEGGEHGGGFGIIEGHIJGJG
@3170900/1
cctcagagctaccttggcagctgctaattttgcttggtgtttgttttctc
+3170900/1
;?@DDD;BFH?FDHGFEE@GHIICHAEFAHHGEHHFGHGGGIGHIEGFHC
@5222114/1
atcaggttttgggtagttgggtaatattttgataacgtggatgtagatag
+5222114/1
CCCFFFDDHHHHHCFGFHHGIAEHGIJIIGHIJJJJIDGHIJJIGIJJJH
@1645737/1
atttctttttcttgatctctttcattatcgtaaattgtcacggtctcaac
+1645737/1
@@@FFFFFHGHGBGGEIJIJJGIIIIJIIJEFCEGHIIJJIJIHHIIJIG
@7260483/1
acacaattcaggcactaatgtctcttcaaaatcttcttcatcacgtcgtc
+7260483/1
@@@DD;BDFFHFFH>F:EHHCACBFHI9?CEHGIIGHIIIIIGHHBGGG?
@1128644/1
agcatttggaggactgtcagatggttttggagaattatcaaagagaatta
+1128644/1
@@CFFFFFHHGHHIJJJJIJJJIJHIIJJJJJEHHIJIIIJJJJJJJJJG
@593833/1
ctagcacggaaagcagcgagatgagcataataggtaggtgcagggtatga
+593833/1
CCCFFFFFHFHFHIJGIIIGIIIJIJIJJGHIGI?BDGBFFDHGI8BFII
@4196131/1
caacagcagtggcaacaaccgcctcagcagcagcagcagcagaggcaaca
+4196131/1
CCCFFFFFHFHHHJJJJJIIIJJJJJJJJJJJJJJJJJJJIIIGIIIIIJ
@4196371/1
ggtaaatttatcgcaaggtaatgtaaaacaatatctattcaacaaaggaa
+4196371/1
CC@FFFFFHHHHHIJJJIFHIJJIJJJJJJJJJJJJJJJJIJJJJJJJJI
@1129337/1
gtcttgaacttcatttccaacaggtagtaagtgatcattaagttcgccga
+1129337/1
CBBFFFFFHHHHGJJJJJJJJJJJFHJHIIIHIIJJJJJJJJIJJJJIJI
@594450/1
taggtgtctgctcttcacatactcttgttacaacatatttcaacatgtat
+594450/1
?@@FDFEFFH>FFIFHIDHIIJIHGIJEIHII?CGGGGGIJGE@DIGDDD
@1129369/1
gctctccaaaattgtaaatccaggaacttcccagtcatcaggaataaagt
+1129369/1
CCCFFFFFHHHHHJJJJJJJJJJJJJJJJJJJJJJJJJJJJJIJIJJJJI
@595067/1
ggcaagtaagtaccatatctatgttgtacaaataacaatctactcctgca
+595067/1
CCCFFFEFHHHHHJJJJJJJJJJJJJIJJJJJJJJJJJJJJJJJJJJJJJ
@5223479/1
ctgttgtatatttatgctcacttcaccaacattcatg
+5223479/1
??8A=4BDFF?<DGFFFF:C:FH<F?E:A8CFHB:<9
@7776556/1
agctgagtgagttaaaacagtacatcgcacaacaaacacttggggagtta
+7776556/1
B@CFFFFDHHHHHJJJJJJJIIJJJJJJJJJJIJJJJJJFIJIJIIIDHI
@7777180/1
ctagataataatgcctcagagctaccttggcagctgctaattttgcttgg
+7777180/1
11?=BDDBDB?>>E@A::A<EGC<FGDC<FBGC?9EGBGIFFGE?@DADE
@1131365/1
gttgcggcattaagtcttctctgcactgtgacagtcttcaagcactgagt
+1131365/1
CCCFFFFFHHHHHJHIJJJJJJJJJJJJGIJJJJFHJIJIJJJJJJJJJH
@6226532/1
ggtggctgcagtttccatatcatattatacctgaaggcttttgggtcgtg
+6226532/1
@7@DDDDAD>FADBC@FGGHHIG?HBHHBHIII>FHGII3DBFG<?DE@D
@7778350/1
ctttatatgttcttttaacactctttgatggaatttcataaacaactttc
+7778350/1
CCCFFFFFHHHHGJJJJJEGIJIJJIIGJJGEBHHIJIJIJJJIIIHGIF
@5717256/1
ccgtacttctagcattagaagtttcttctccagctaaggctgtatcatca
+5717256/1
CCCFFFFFGHHGHIIHIIIIJHIJGHJJJEGHIGHJJJIIGIGHIIJJJI
@3172490/1
ctcagataatcccatatcattgagacattaacttgcgtagcatactttat
+3172490/1
CCCFFFFFHHHHHJJJJJJJJJJJJJJJJJJJJJJJJIJJJJJJJJJJJJ
@2144940/1
ctggttacaggagatactggttgttgttgaggtggtagttgagtttggtg
+2144940/1
BCCFDFDFHHHHHIJIJJJJHHJIJJHIJHHIGHGCFGIGIHIHIIJJGG
@3687325/1
ctttcagataaatttattgagctggaacatagttttaaactgacttgaac
+3687325/1
CCCFFFFFHHHHHJJJJJJJJJJJJJJJJJJJIJJJJJJJJJJJIJJJJJ
@7261944/1
gaatcctttgtgagccacatcaatgttaaggaatggtttccaaccaataa
+7261944/1
@<@D=DBDHHABFE@GDGFHHAHHICHGI?EHF?@91:CDDD?9@FHIAB
@3173312/1
gcccagcagctcaatgtaggttaccacatcaacatcgtcatatagcatca
+3173312/1
CCCFFFFFHHHHHJJJIJJJJJIJJJJJJJJIJJIJJGHEIJIJIIJJJJ
@1648238/1
ggttcaagatcattttaaactgtccttctgacacaccatctctgtaaaag
+1648238/1
BC?DFFFFHHHHHJJJJIJJJJJJIJJJJJJJIIJJIIIIJJJJJJJJGG
@1648303/1
gtttccttatcagtaatctcgaatctattatctcttggacaagttgttat
+1648303/1
CCCFFFFFHHHHHIJJJJJJJJJJJJJJJJJJJJJJJJJJJIJIJJJJJJ
@1648438/1
cactgattgatgtcccaatggtccacacctttgtcaccactatattcacc
+1648438/1
@@@DDDDDH?DCCFHIFIIGIE<DCEGIGIGIIFHCGGEGHGGHBBFHGD
@4710718/1
cttggcaacaaacagttgttttttcctgatatagctctaacttcaattaa
+4710718/1
@CCFFFDDFHFHHJJIGHFHGGHIJJJIGJIGIIIIJJIJGEEHIJJJJI
@596577/1
gcccactcgaattctttagttagggtaattaaaccaagccctatttcctc
+596577/1
CCCFFFFFHHHHHJJJJJJHJJJJJFHIJJJJJJJJJJJJJJJJJJJJJJ
@7263973/1
gcataaaatgaaactgggcacaaccattagaatcacctgctgctttaaaa
+7263973/1
@CCFBDDFFADFFHEHGBH>FHGHFGIIGIFIIIIGIIIIIIIFGGIIDI
@597000/1
gtcaggtgcgttaacttttggtggctttattatattactcctaattgaag
+597000/1
CCCFFFADHFFFFIIJIJJHIEHGGIIIJJJJGJIJJJIIGHIGGHDHJH
@597193/1
ataaatagctgcagctaatgattcaaataagtctccaaggacctttggca
+597193/1
@@?B?DEDBFFDHDEHHGB@HHFHIHH@BEFHI<BGHIED9DHIIICDHH
@4711627/1
gtcatttctttttcttgatctctttcattatcgtaaattgtcacggtctc
+4711627/1
CCCFFFFFHHHHHJJJJJJJJJJJJJJJJJJJJJJJJJJJJJJJJJJJJJ
@2674541/1
gtgtaatcactgctgaggcttgaacaagcccttctgatagcctgcaattc
+2674541/1
@@@F?DFFHHHHDIFGBEIII1:F@FGECGGIIGGECG>GCGIIIG3?DB
@4199979/1
gcccaatattgattccaaaacttccggcataatgagtacatcatttacat
+4199979/1
@BCFFFFFHHGHHJIJJJJJJJJIJJJJJJJJJJDHHIJJJJJJIJJJJI
@597490/1
gttcactgtctataaaaatacaagaattcctaattggtagtattccaatc
+597490/1
CB@FFFFFHHHHHIGIJJJFGIJJJGIJIJJJIJIJJFCF?DHIIJJIII
@4711848/1
cttctttactaaaaggctacacaaacaatcacctgaatccttagaattca
+4711848/1
CCCFFFFFHGHHBHIIIJJJJJJJJJJJJJJJJJJJIJJIIJIJJJJJJJ
@2146019/1
ctcctactccgacaaacgccatcctctcattcttagttgtaacaactagg
+2146019/1
@@C;ADDDHDHHHGICGGIIFCDCGGIGIIGHIIIIBGGDDGHIIIGAGI
@7265293/1
ggaatttcataaacaactttcaaatccttaatatacgcaacaaagctttc
+7265293/1
CCCFFFFFHHHGHJJJJJJJIIJIJJJJJJJJJJJJIJJJIJIJGGHJIJ
@2146326/1
atgataattagtatatccagacaatgtaacttgtattgttctgtaattct
+2146326/1
CCCFFFFFHHHHHJJJJJJJJJJJJJJJJJJJJIIJJJJIJJJIJJJJJJ
@6759511/1
cttgcattaaatcacatcacattaccacatttctcaaattcagtcttgaa
+6759511/1
;?@BDFFFHHHHHIGGIIEGGGGGIIIIIIIIIIIIIGIIGGIGDGGHII
@598531/1
ggttgagacacttgctggggaggtggacctctttgtgcccatggagtttg
+598531/1
@@@DDDD<CDFHFEBH>EC1:CF1?E9GHIIBHAG0?4?BDDB>3BGGEC
@598552/1
ctcctcaaccttttgtaacatcgacaacaccgcttgtgcggcaatatgtt
+598552/1
CCCFFFFFHHHHHJJGGIJJIJJFJJJIGJIJGHJJHHJJJJJJJJJJGJ
@7779764/1
taattgttctttcatgatactctcaagatccctgattacttcttctcgag
+7779764/1
@@@FFFFDHHDHHIIGGIHIJJGIGHHJIJJJJJJJJJJJIJJIGIJIHI
@7780238/1
tggagctggatgagtgacatcagcgccaacaacaatgacaggtttttgaa
+7780238/1
CCCFFFFFGHFFHJIJIIGHGIJJJIJJJJJJIJJJJJJJJIBFHIIIHI
@6229667/1
gtctgcatctgtatatgccctagcacggaaagcagcgagatgagcataat
+6229667/1
CCCFFFFFHHHHHJJJJJJJJJJJJJJJGIJJJJJJJJIIJJJJJJJJJJ
@2677311/1
cttttattgaatagaataggaatgtcaggtgcgttaacttttggtggctt
+2677311/1
CCCFFFFFGHHHHJIIJIIIHJIJJJJJIEFHIIIJJIIJJIJIBFGIJJ
@1132986/1
ggctattttagcatggaatgtaatctccaagttgtgaatcaatttcagga
+1132986/1
CCCFFFFFHHGHGJJJJJIIHJJEJJJIJIJHIJJIJJJJJIJJJJJJGI
@1133261/1
tgcaattcttggttcaagatcattttaaactgtccttctgacacaccatc
+1133261/1
CCCFFFFFHHHHHIJIJJJJJJJJJJIJJJJJGJJJJJJJJJJJJJJJJJ
@5226366/1
tttttgaattgaaatcacctgctccaggtaatggaaaatcctgaggagca
+5226366/1
CCCFFFDFHHGHHJJJJGIIJJJJJIIJHEIIJIJIJJJIJJIGIIJJJJ
@5226911/1
gggagaaatagtgattctgtagtgatataatttatcagcattattcgtat
+5226911/1
@@@DDADDHHFADEFGHDIIIIAEHHFHGHEIIICHGEHFEH@DDFHBCD
@3175978/1
cgtagtgaagaactgaaagcagatctaa
+3175978/1
@@@FDDDDHFHHHJJIGHI@FECFEIHG
@4713968/1
gtcggcagctgggaatcctttgtgagccacatcaatgttaaggaatggtt
+4713968/1
C@CFFFFFHDHHHJGJIJJJJJJJJJIJJJIJIJJJJGIJJGIJJJJIBF
@1134609/1
ccaatcaattatgatactgtctccttcaacaatcgtcggtacaatgtaat
+1134609/1
@CCFFFFFHHFHHIIGHIJIIHIJGJHIJIIJJJJFHIGDGGHFGGGGII
@4200853/1
gcagtaacaagattttcacatggctgc
+4200853/1
??@DBBDDFA?;FBG<?C4CIF<3FC;
@6761728/1
ggctcacctccttccattgttctcaatgtaagacagcattgttgcaactt
+6761728/1
@@CFFFFFHFHFHJIJJIJJJJJJJJIJHJJIIJIJJJJIJIJJJJJJJJ
@4201525/1
atcaatttcttctttaggtaaaacttttatgccaagccaagacatgaaca
+4201525/1
C@CFFFFFHHHGHJIIII<EHGHIIJJJJJJIJIJGEHHIIJJGDEEEGH
@6763551/1
tgctaattttgcttggtgtttgttttctcctactccgacaaacgccatcc
+6763551/1
@CCFFDFFHGHADHIJHHCGGIGIIJGIGIIIJIJJGHIJJI@GGIBHGF
@6763790/1
tgcgttaacttttggtggctttattatattactcctaattgaagagcctt
+6763790/1
CCCFFFFFHHGHFGGCFGGIJJIG<FGIJJJJJJIGIGHGDBHGIJJJIJ
@7266329/1
cgctatcatcctggctgttgccatttgattcgtcctttgtttttactcct
+7266329/1
CCCFFFFFHHHHHJJJIFHIJJIJJJJHIJIJHIJJJIJHIJJJIIJJJJ
@7781760/1
cgctcaaacatgcaaatgtgacattattgactaaggccg
+7781760/1
???DDADD8ADH?DF>@EE?ACH@BEGHIDBGEDGGBAF
@6230706/1
gcctttgttgctgctgtggtggttcttgcctttgcagctgttgtggtggt
+6230706/1
@CCFFDFEHGGFHJJIEFHCFEEEHHJIJJJAHGGHIGJJIIIBGGGEHE
@3176450/1
gcttggtgtttgttttctcctactccgacaaacgccatcctcccattctt
+3176450/1
CCCFFFBDDHHHFIJJJJJJJJJJJJJJJJJJJJJJJJJJJJJJIJJJJJ
@1136182/1
ctgtattataacatgacctaagagttttattaaagttggatcattagcag
+1136182/1
CCCFFFFFHHHHHJJJJJJJJJHHAFHJJIJJIIIJJJJJJJJJJJIIJJ
@4715685/1
gtccttttatcataatgagatcaagtttttttcgaatcaaatgaagctgt
+4715685/1
?@1DDDDDHFBHB>EG>4AFAGIGI@HICHIIAFHIIIAFAGG<?DCFE8
@5229802/1
ccgctaatttaaaaattgaatagtttttatgaaatgagtcagaattttcg
+5229802/1
@C@FFFFFHHHGFJJJIIIIJIIHIIJIIJJIJJJJHGFHGIIJIJJJII
@4203992/1
cttggcaacaaacagttgttttttcctgatatagctctaacttcaattaa
+4203992/1
CCCFFFFFGHHHHIJHIIEHIIIJIJJJIJJIGJJIIJJIJJJJIIJIII
@78484/1
ctttggtgtacagaaatatttcggcttctgcttccgttccaccctttctg
+78484/1
@@CFFFBDFDDHFEGDHGJJGGGEGIIIGGEGBFGGJIHGGHHGEAFGHF
@1137368/1
gtcctgttggtccattaatataaaatggttcaacttctttggtgtac
+1137368/1
CCCFFDEFFHFHGGIIJJJGIJJIGIIIHIJGJJJJJJJJJFGHJGI
@78938/1
ctaagagttttattaaagttggatcattagcagaaatcctcattctttca
+78938/1
@@?DDFFBFFFBHGB@@FECHH?CEDHIHIIIIEGGHAHHGEHHGGEHII
@4205733/1
gccacattccattccatgatttattaaacccgatgctagctttcttaaat
+4205733/1
CCCFFFFFHGHHGGIGJJJJJIIII@HHJIJIFIJIJJJFIIJJIJJJJJ
@80146/1
gtgtgatatgatatgggttgctgtttacaccaacgataaaatcaggcttt
+80146/1
BB@DFFFFHHHHHJJIJHHIIJJJJIJJJJJJJJJIJJJJJJJJJJJJJJ
@3177835/1
gctgtacttgaggctgagatgaaggtggtctgctgggttgctggtcaccg
+3177835/1
CCCFFFFFHHGHHJJJGIIJJJJJJCFHHGIIIJJJJFGIJJJIHIIIJI
@602373/1
ataaaatttaaaaatgttgctattgtttcaacatg
+602373/1
C@@FFFFFHDHHHJGFHIHIIIJJJJIIJIII<AA
@602406/1
ggccacttctttgaactaagtacagcgaaattcttattcgattgaagtaa
+602406/1
@@@DBBDBFHDHHIBGBDAC<BBAEDEHD?EF@GFHCICF@?B??F>9??
@3695250/1
tctggctattttagcatggaatgtaatctccaagttgtgaatcaatttca
+3695250/1
CCCFFFFFHHHHHJJIJJJJJJJHJJJJJJJJIJHIJIJIJJJJJJJJJJ
@81178/1
gccttcgttgctgctgtggtggttcttgcctttgcagctgttgtggtggt
+81178/1
@@CFFFFDFHHGFGGIJIGGGIJJIJGIGIJJIIJDFHIIBGGDDGBFFF
@1139036/1
caatgatttcctccttccaaaaaaatacagcaagtctggtaaatttatcg
+1139036/1
CCCFFFFFHHHGHJJJJJJJIJGGJGIJJJJJJJHHIJIFHGIJJJJJJJ
@6767011/1
caggtgcgttaacttttggtggctttattatattactcctaattgaagag
+6767011/1
@@CFDDFFHHHHHJJJJJJGHIJJJJJJJJJIJJJJJIIJIGIJJJJJJJ
@3696863/1
ctgcttgatactccctgggtttaaaatcttcaataacattactcatttct
+3696863/1
@C@FFFFFHGHHHGGIJJJCFHIJJGIJJJJJFIJGIIJJIIJIJJIJII
@3697659/1
ctccaattgcattccctttcacactagggacatgaggtgaaattattggt
+3697659/1
@@@DDDDD?DHHBEHEHIIIIIIIIIEHGI;FGFAFB9DA?FCGFFHIIG
@5230908/1
ccgcagattaaaatttttaagtacgactaagtgagcacactaaatcacca
+5230908/1
CCCFFFFFHHHHDHIIIGGIICEHEHHH@GEDGGIIIIIGGIGGEHIIIE
@5231195/1
gtgggttatatggtgattgatgccattcaactttgcattaactttctgta
+5231195/1
CCCFFDFFHGHHHHIIJJJJJJJJJJJGJIJJJJJJJJIHJJJJJJIJFI
@3180636/1
ccaactcatactgtcttcagcctcatgttataacattatgcagttcatta
+3180636/1
CCCFFFFFHHHHHHIJJJJJJJJJJJJJJJJJJJJJJJJJJJJJJJJJJJ
@1656823/1
gacgtgctgtaccttgtatactagcatgactgactagatagaagtctaat
+1656823/1
@CCFFFDFHHFDDIJJIIDIEHJJJIJIGGIHGGIBGAAIHGGJFHGDFI
@4719180/1
cccatgttaaattttttcagaatcatgtgattttttttcctttcaagaat
+4719180/1
CCCFFFFFHHHHHJIJJJJJHIJAHIIHHIIIIJJJJJJJJJJJIJIJJJ
@2156268/1
cggtacttttgtaaaacattatcaaaagttctctgaccatggaggataat
+2156268/1
CCCFDFFFGGHHHJJIIIIJJJJJJJJJHHIJJJIGIIIIJJHIIHIIJJ
@6233650/1
cggcgacataggtgtctgctcttcacatactcttgttacaacatatttca
+6233650/1
CCCFFFFFHHHHHJJJJJJJJJJJJJJJJJJJJJJJJJJJJJJJJJJJJJ
@1141436/1
ggctccttgaatgaatttttcatgcctccatactccttgtcttacaggta
+1141436/1
CCCFFFFFHHHHHJJJJJJJJJJ3<FHJJJJJJJJJJJJJJJJJJJJJGI
@7786572/1
gtgcactggttacaggagatactggttgttgttgaggtggtagttgagtt
+7786572/1
@@@DBDADH4CBFGGIGGGGEH@HIEHHHIGIEHGII?BG@BFFGIGIFH
@7786919/1
tttttttattcctttttgaattgaaatcacctgctccaggtaatggaaaa
+7786919/1
CCCFFFFFHHHHHJJJJJIJJJJJIJJJJJJJJJJJJJJJGHJJJJJIJJ
@7787140/1
ggtaggacgtgctgtaccttgtatactagcatgactgactagatagaagt
+7787140/1
BCBFFFFFHHHHHJJJIGIJJIJJIIJIIJJGIJJGIIHGIJJJJIHIJF
@7787203/1
ccagtttgcaaagggaagcgagcttgctgttgttgctgctgctgctgttg
+7787203/1
CCCFFFFFHHHHHJJJJJJJIJJJJJJJJIJJIJJJJJJJJJIJJJJGIH
@1142530/1
ctgcaactgggcggcaattattgaggcaatttgcaattcttttataataa
+1142530/1
CCCFFFFFHHHGHJJJJJJJJJJJJJIJIIJJJJJFHIJJJJJIJIJJJJ
@7787861/1
gcgataaggtttttcgggattgatagatacatcataatgatgaataacca
+7787861/1
CCCFFFFFHDHHHJJJJJIJJJJJJJIJJJIJIIJJJJJJJJJJIJJJJI
@5232468/1
gatatattcatgccacattccattccatgatttattaaacccgatgctag
+5232468/1
CCCFFFFFHFHHHIIJJJJJIJJJJJIJJJJJJIIJJIJJIGGGJIJJII
@3700690/1
ctccatactccttgtcttacaggtaccggtctttctcgataatcaagtgt
+3700690/1
@@CFDFFFHDHHFGJJJIIGDHECEEHGEGHHIJJJGIJGJGJJHIJFHD
@1143696/1
atttacatcaccgtgatctaatagttgagcagaaggtgctggtgcatgta
+1143696/1
CCCFFFFFHHHHHHIJJJJJJJJ3AFHHIJJJJJJJFHIJJJFHIJJJHJ
@1144192/1
aacaatttctcttcctttttttggatctgaagggcggtcccctcttttgg
+1144192/1
@@BFFFFFHHHHHJJJJJJJJJJIJJJJJJJJJJJIGHHHHHHFFFFFED
@1658263/1
atttctttttcttgatctctttcattatcgtaaattgtcacggtctcaac
+1658263/1
@CCFFFFFHGGHHIHIJJJJJJJJJJJJJJIIIJJJJJJJJJJIHIJJJJ
@2157977/1
cttttttttgttcctttttgaattgaaatcacctgctccaggtaatggaa
+2157977/1
CCCFFFFFH?FHHJJIJFGGHIHJIJJIJJJIIJIJIJJJJIIIJJJJJJ
@6770016/1
cttctaacctgttcttcttgaagttggttcagctgtagtctgtctgcatc
+6770016/1
CC@FFFFBHHFHHIHEGG@IHHIHGBAG@EFFHIEIHGEHGGIIGIGIGG
@6235251/1
cccgatgctagctttcttaaatctggttctctaatcatctgattagtagt
+6235251/1
@@@FFFFFHGHGHJJJIIJJIJHIGIHIIGJJEIIJEGGIIIJIJIFGIB
@6235386/1
aggaattccggtttctcaaaacatggtgctggatgaggaaatttttcata
+6235386/1
CCCFFFFFHHHHHJJJJJJJJJJJJJHIJGHIGIJIJJJJJJJJJJJJJI
@6772453/1
attgatagtatctgatttgttgtttattaggg
+6772453/1
=@?DDDAD?:DBF<4ACEFEGGFIIII@BHID
@7271998/1
gtctgctgggttgctggtcaccgggttgttgcctaacaggagg
+7271998/1
@;?DDDDDHFADFGGHIAEHGDGBH?:D@FHIIIIIC9FF@FA
@6238573/1
acccaatgtttctagcctttcataattcataacgtcattagcagagctcg
+6238573/1
@@CFFFDDHHGGHIIIGIIHGEIIJJJIIGEFGGIIJIIIJJII@GEIEG
@5727639/1
gtaatcactgctgaggcttgaacaagcccttctgatagcctgcaattctt
+5727639/1
C@@FFFFFHHHHGGIFIIGGFGIGIJEEHGIGCDGEIIAFGGGIJJJIGI
@5727898/1
gttgagtgaagtttctgagagcatcttctctaactgtcctttgaggtgca
+5727898/1
@BCFFFEFHHHHHJJJJJJJJJJJJJJJJJJJJJJJIJJJJJJJJJGHIJ
@2685933/1
ctgttgttccattgcttgaggtctggtaattggagcggcttgtctaactt
+2685933/1
CCCFFFFFHHHHHJJJIIIJIHGHJIFHIJJIJJJIIIJJI:938/B.8B
@4721346/1
ccggccaagatcagccgtgtttggtagaagcaggatgacacttaggtcgt
+4721346/1
C@CFFFFFHGHHHIJJJFHIIJJJIJJIJIJJJIJJJIJJJJJIIJHHJA
@5729147/1
ggctattttagcatggaatgtaatctccaagttgtgaatcaatttcagga
+5729147/1
CCCFFFFFHHHHHIIIJIJIHHGIJJJJIIIHHIIGIJJJJJJGIIJJII
@2158772/1
acgagtttgagcatcattcattttcttcattgtaacttgg
+2158772/1
?@@BDBDDHFF8FHGGEGIGIIC<<C4EEHFFFG4C??F9
@88159/1
ctcgaggtggctgcagtttccatatcatattatacctgaaggcttttg
+88159/1
?8;:B10AF1CFFBBA:AEFCHF@EE@EE>F9:?FEC9FED?DG>0?9
@3181734/1
ggtaaatttatcgcaaggtaatgtaaaacaatatctattcaacaaaggaa
+3181734/1
@@BDFFFFHHHHHJJJJJEHIJJHIIJJJJIJJJJJJJGIJIJJJJJIJJ
@2159750/1
ccaatcaattatgatactgtctccttcaacaatcgtcggtacaatgtaat
+2159750/1
CCCFFFFFHGGFHJJGGIGJGGGGHHIIJJGJHGGFGEHDHIBDGIB@DG
@7275075/1
ctcctccacctttctttccttttttgcccattattgtgtactatcttcaa
+7275075/1
CCCFFFFFHHHHHHIJJJJIJJJJJJJJJJJJJIJJIJJJJJIJIJJJJJ
@7275695/1
ggtgcattcataattcgggccttaactttagtgaactggtcatcaactga
+7275695/1
@BBDD=BDHHHHHEHIJIJJJJJJJJJJJJJIJJJJJJIIJJJJIJJJJJ
@3704153/1
gttgttgttgaccccatggttgtcgaggaggtccctgttgttccattgct
+3704153/1
;=;BA?DA2CFFFBFBGG?<ACGBEGIF:1@::?DBFGFAFFIIAB9FCF
@2687514/1
ctccacacaatcagcaatacttttgtcaggaatggaatgctgagtaacaa
+2687514/1
?@@FFFFFHHFHHIGEHIIBEHEHIEHHGHGH>GIGEDGCF<BDGBHEHG
@4723098/1
ctgcagtttccatatcatattatacctgaaggcttttgggtcgtgagaag
+4723098/1
CCCFFFFDHHHGHIEIIJIJJIJIJJIJIIJJJJJJJJJJFGHGHJIJJI
@5237554/1
agtctgtctgcatctgtatatgccctagcacggaaagcagcgagatgagc
+5237554/1
@@@DDDBDHHGBDGGFGHGEGDCIGHBAHHEB<AEHI@DE>D@FGGFHG>
@89830/1
cacttttgttattggtttccttatcagtaatctcgaatctattatctctt
+89830/1
@C@DFFFFADHFHBFEDHHGIIHGIGGAFEFFFGHEIGHIIIEHFFGGIA
@7791692/1
ggaacaagaatgctgttaatgcctccaagcttaacattgattttaaggca
+7791692/1
CCCFFFFFFFFHHJJJJHJJJJJJJJJIJJJJJJJJJJJJJJJJJJJJJJ
@6241987/1
gttctttcttgtcagcacagaataatcttgtatgatgtctcttttggact
+6241987/1
@@@DDDDB???<CGBBHIIB;?C@?AHFBD<?CC<?C9:CE?C<HG<DFA
@90090/1
aatctctgtatcaacaactgtaccagccggcacattcatatttctcccat
+90090/1
;?@ADD?DCFFDF@FBDHICCIGGHGBAF:AH<BGHECHIEIIDBEGEHE
@7792532/1
gcctcttttaccattgtacgagtttgagcatcattcattttcttcattgt
+7792532/1
CCCFFFFFHHGHHJJJJJJJHIHIJJJJJJJJJJJJJJJJJJJJJJJJJJ
@2161236/1
ctgttgttgttgttgttgaggttgattagaagcccctgcttctccaggtt
+2161236/1
CCCFFFFFHHHHHJJJJJJJJHIJJJJJIJJIJJJJJJHIIJIJIIIIBF
@1662135/1
gtccttttatcataatgagatcaag
+1662135/1
=1=D;ADBC<D?CFFGFEEFC<FE:
@3704728/1
tgcagttcattacctaagatatttgttatgatctccggccaagatcagcc
+3704728/1
?@@FFDDDFFGDGHIIIIH>HGDGGCGHIGCHGGIIGGGHGIII@FGFHC
@7277347/1
gccactgattgatgtcccaatggtccacacctttgtcaccactatattca
+7277347/1
;?@DBD3DDHFF?E<AADFHIDG:C<<EFC;?EBFE<:?GGIEGIIAGGI
@2162664/1
taacgattggaaaaataatcagaataagaacggtattgctctgcagggaa
+2162664/1
C@@FFDFFHGDFHGEIGHHGIIGIJGJIEHHJJ;FCGGIIHIGGGJGJFI
@3706203/1
gctaattttgcttggtgtttgttttctcctactccgacaaacgccatcct
+3706203/1
?@@=ABDDHHFHHEGAEEEHIIIIIIIIAFHE@FEG@GGEHIGIIEGIII
@90546/1
gttaactttataatcaatcggcatttctttcagaccaaaatttctttgta
+90546/1
B@@DFFDFGHHHHJJJJGIJIJJIJJJJJJJIGIIJIIEIIGIJIGIGFI
@90632/1
tcaaccttttgtaacatcgacaacaccgcttgtgcggcaatatgtttggc
+90632/1
@<@DBADDBFD<?BDDGED9EEGACFAE0CDD:?<:@<;;FFFH@;FHIC
@6777015/1
gcctcacttgttttgtcataagttgtaacagtaagttcttttttttcctt
+6777015/1
CCCDFFFEHFCFHIIEGEHHHHCFHIIEGHHIIGGHHIIIIIIIIGFHDH
@2164115/1
gcataagtcattcctctatcaggtaagacaacaatcacaagttttacttc
+2164115/1
@@@DDDDDDFHHHIJIIIGIJJIAHHIJGGI?FHJIGIJEIDGBGHCGIC
@4216650/1
ttccgttccaccctttctgctgcgatctttgccatagcatagttcctgct
+4216650/1
@@@DADD;ADDHHGGBEHDG<FGGGBEHGG>@FFCGGIII>9BGFECGG>
@2689746/1
atataagattacaattcttaacattttttctttaaacaaagaacattgga
+2689746/1
CCCFFFFFHHHHHJJJJJJJJJJJJJJJJJJJJJJJJJJJJJJJJJJJJH
@2689784/1
tgttgctgaggctgctgtggtctctgctgttgctgagactgttgtggtct
+2689784/1
@@?DDFFFAFHDHGGDFEDFEHHIIIEHIIEEGHGIIGGIGIIIHIAHEG
@6778263/1
ggatcattagcagaaatcctcattctttcaaaaaaaactattcgtaggag
+6778263/1
CCCFFFFFHHHHHJJJJJJJJJJJJJJJJJJJJJJJJJJGIJJJIJJJJI
@4217624/1
gttgaggctgctgtggtctctgctgttgctgttgttgctgaggctgctgt
+4217624/1
CBCFFFFFHHG?FCGIGIIJIIJIIHIHIIJCGGIJJIJJJIJIJIGEHD
@4217995/1
ctgtagtacaaatttctatttccgattatttttcctttgatgctgctcaa
+4217995/1
CCCFFFEFHHGHHJJJJJIJIJJJJJJJJJJJJJJJJIJJJJJJJJJJJJ
@6243025/1
cattgcgccaggtgtccggtcttcactgcagcctgactggtgagaaccct
+6243025/1
CCCFFFFFHGGGAEFEFHJHIJJJJGIJIIIJJJIJJJJJFHIIIGIIJJ
@5732567/1
gggaattctaagagggtacacaattcaggcactaatgtctcttcaaaatc
+5732567/1
CCCFFFFFHHHHHJIJGIJJIJCFHIJJJJJJJJJJJDGHGIIJJJGGGF
@3185095/1
gcactggttacaggagatactggttgttgttgaggtggtagttgagtttg
+3185095/1
CCCFFFFFHGHGHJFHHIJJJIJFGHHIJEHIGIJ?FHHHGDHHECDGHG
@3706620/1
gcaacggctgctatagatggaacgttgatctggtctggagctggatgagt
+3706620/1
CCCFFFFFHHGHGJIJIJJJJJJJHJJJJJJJJGIJJJJJJJJJJJJJIC
@3185737/1
ctcttaatgatatcagtcagcttacaagccttagtaagcataaatttatg
+3185737/1
CCCFFFFFHHHHHJJJJJJJJJJJJJJJJJJJJJJJJJJJJJJJJJJJJI
@5238018/1
atttcatttacctttggcacattgcagttgctatcatacattcttaatat
+5238018/1
CCCFFFFFHHHHHIJJJJJJJIJJJJJJJJJJJJJJJJJJJJJJJJJJJJ
@1664268/1
ccaagatcaattactctaccaggtggaggtgaaaagaatgatcttccaac
+1664268/1
CCCFFFFFHHHHHJJJJJJJJJJHJJHIJCFHIJJJJJJJIJJJJJGIJJ
@5238280/1
ctgtgactgatttttcttcaacatcaacaaatgtcacttcaaactgttgc
+5238280/1
@@CDFDFF?FFHHIJHHIIIIIIJEFCGHGHIEEGIGGGIGIGIGDFGIJ
@1150611/1
ccacattccattccatgatttattaaacccg
+1150611/1
;=<DDBDDHBFFDG>:EHHEGHEGHGIG>GI
@1150905/1
cttctgatagcctgcaattcttggttcaagatcattttaaactgcccttc
+1150905/1
CCCFFFFFFHABHIJGGHGIEEHGEFHIJJGGEGBFHHHEBGHIIGIIIJ
@3708603/1
tcatgttataacattatgcagttcattacctaagatatttgttatgatct
+3708603/1
CCCFFFFFHHHHHJJJJJJJJJJJJIJJJJJJJJIJJJJJJIJJJJJIJJ
@3708609/1
cttgtctgtaattgcgataaggtttttcaggattgatagatacatcataa
+3708609/1
@<@DBDDD<<<DHIIG:GBFHICEFGII@GEEFHGDEGHHIIEIIIIDCH
@4728818/1
cagcaagtctggtaaatttatcgcaaggtaatgtaaaacaatatctattc
+4728818/1
BCCFFFFDHHHHFHIJJJJJJJJJJJJJFHIJJJJJJJJJJJJJJJIJJJ
@3708879/1
ccgtgatctaatatttgagcagaaggtgctggtgcatgtaatactttgta
+3708879/1
@CCDFFFFHHHHHJJJJJJJJJJJJJFHIJJJHHIJJJHIJIJJJJJJGI
@4218587/1
ctgagagtaattcgtcgcgcattctgttgtatatttatgctcacttcacc
+4218587/1
CCCFFFFDHHHHHJHIIJJJJJJJJIJJJHIJJJJJJJJJJJJJJJJJJJ
@6779459/1
ccttcttctatcacatcggaggcaaccaatatgttcgtctcacccatgtt
+6779459/1
CCCFFFFFHHHHHJJJJJJJJJJJJJJJJIJJJIIJJJJJJJJJJJJJGI
@2167014/1
cctttggctttaacctcataactaaaacag
+2167014/1
@8=BBD>8FFCCFEBBF<E:AFFEE?AFFC
@94537/1
gcagttcattacctaagatatttgttatgatctccggccaagatcagccg
+94537/1
CCCFFFFFHHHHHJJJJIJJJJJJJJJJJJJJJJJJJJJJJJGIJJJJJJ
@4219590/1
ggaagtaagaggtctttcatttaatgttttttgaaaagcctcacttgttt
+4219590/1
CC@FFEDFHFHHHGIIIJJJJJJJIJIJJJJJJJJJJJJJIIJJJIJJJJ
@4220106/1
gcacatccacgatttcggcagcttttacctcattttcactcagaagaaat
+4220106/1
CCCFFFFFHHHHHJJJJJJJJJJJJJJJJJJJJJJJJJJJJJJJJJJJJI
@5734812/1
ctaaaatattgttcaagttcacgaggagtattcttggaaacaattttata
+5734812/1
CCCFFFFFHHHHHJJIJIJJJJJJJJJJEHIJJJJJJJJJJJJJJJJJJI
@2168534/1
gtggtagttgagtttggtgggtaggggttgtttccctagactgtggttga
+2168534/1
BBBFDEDFHHFHHIJJJFHIJHIJJJJGIJJJJJJJJJJJJJJHIJIIJG
@95947/1
gtaatctctgtatcaacaactgtaccagccggcacattcatatttctccc
+95947/1
@@@FFFFFHHHFHJJJJGIJJJHIHHIIIIJJJJJHIJJGJJJJJJJIJJ
@609943/1
ccgttttttggagaggcaactcaggataactatagaggttcttctttcca
+609943/1
@CCDDFFDFHA?HGDEHIIIIIIIIIGIIIGIIIGHII3?DGGHIGIII@
@3187714/1
gtcatcaactgagaggccaaactccttcaggcatgggtcactattaaagt
+3187714/1
CBCFFFFFHHHHHJJJJJJJJJJJJJJJJJJJIJJJJGIJJJJJJJJJJF
@610379/1
gtgctccaattgcattccctttcacactagggacatgaggtgaaattatt
+610379/1
C@BFFFFFGGGHHIJJJGGIJJJIIJJJJIIJJJGIGHGG?DBGFGIIHG
@5240544/1
gtccttctgacacaccatctctgtaaaagaggatagcttgaggcttatac
+5240544/1
@@@DDDDDHHFHDEFEIIIIDHGGIGIHGCG?HGGD<GGEGHECGHBB@D
@5240615/1
ctagataataatgcctcagagctaccttggcagctgctaattttgcttgg
+5240615/1
CCCFFFFFHHHHHJJJJJJIJJJJJJJJJIJIJJJJJJJJJJJJJJJJJJ
@7280169/1
gccgtaatgaatggtgttgctttcgcaggg
+7280169/1
???DA?D:C:C?DEA@E<3FF9<EFE<EEA
@3189432/1
gttgagacacttgctggggaggtggacctctctgtgcccatggagtttga
+3189432/1
CCCFFFFFHHHHHJJJJJJIJJEGIIJJJJJJJJIJJJJIJIJHIGIJJJ
@2695221/1
cctttgttgctgctgtggtggttcttgcctttgcagctgttgtggtggtt
+2695221/1
CCCFFFFFHHHHHJJHIJCGGEGIHJIIIJJJJJJJJJJIJGFHIDGI?F
@7280819/1
ctggtctggagctggatgagtgacatcagcgccaacaacaatgacaggtt
+7280819/1
BCCFDFFFHHHHHJJJJJJJIIIJJJIJJJJJJJJJJJJJJJJJJJJJGI
@7280943/1
acttctttctgtggtgctagattatcccttctgaagacaggactaggtgc
+7280943/1
C@@FFFFFGHHFFHAEHHGGGIICHIEHIIIIIIIGIIFIEIIGICIFHG
@1153310/1
ggctacacaaacaatcacctgaatccttagaattcaaaaattcaaactta
+1153310/1
CCCFFFFFHHHHHJJJJJJJJJJJJIJJJJJJJJJJJJJJJJJJJJJJJJ
@7798380/1
gtagtttcgtcctatacctttgaatgtccctttgccaaatacttcaactg
+7798380/1
@@@DDDDBDDDDHIIBBBBHHGII>F<CFGHEGIIIIGEFHGIIICGBEH
@6782827/1
gtctccttcaacaatcgtcggtacaatgtaatatgagttttctttgtttt
+6782827/1
CCCFFFFFHGFHDGGGIIIIJHHIGGFHCFGIIJFIGIGEHEGIGHBFHI
@2169862/1
gtcctgttggtccattaatataaaatggttcaacttctttggtgtac
+2169862/1
=1?;?BDB<3CFFIII@4A<FHFIIHBAHBABDC>GCFDGG;FGFDF
@7799104/1
ccaccattcctttaacttcatcaacaagtttttgccacttgtaattaggt
+7799104/1
BBCFFFFFHGHHHJIJJJJJJJJJJJJJHGJJJJJJJJJJJIIJJJJJJF
@7799879/1
cctatttctttgtgtcggaatacaaggcaggaaatggtgaactgcctttc
+7799879/1
C@CFFFFFFFFFHGHIHIBHGIIGIGCGHIJABHHII?DDGI<HDGHCHA
@4222920/1
gtctgtaattgcgataaggtttttcaggattgatagatacatcataatga
+4222920/1
BB@FFFFFHHHHHIJIJJJHIJJJJJJJIJJJJJJJJJJJJJIIJIJJJI
@3193803/1
ctctgtcgaacagcttccacagcttgtct
+3193803/1
@@@DBDDDBFH<<:CAC@DCEGG>E9<BE
@3711364/1
ggtgtattcattacatatgtatttatactgacataatctcattaacagtt
+3711364/1
BCBFFFFFHHHHHJJJJJIJIIJJJJJJJJJJJJIJJJJJJJJJJJJJIJ
@1669533/1
tgttgcctctgttgctgctgaggctgttgttgccactgctgctgctgagg
+1669533/1
BC@FFFFFHHHHHJJJJJJJIIJJIJHGJIIJJJJJJJJJJIJJJIJEHI
@3711607/1
ccggtttctcaaaacatggtgctggatgaggaaatttttcataaagaagt
+3711607/1
BCCFDFFFHHGHHJJJJJJFHIJJJJJJGIIJJJJJJJJJJJJIJJJJJG
@1669799/1
gtcatatagcatcaataactctgtattagtctgcagaaaccaagagcgac
+1669799/1
CCCFFFFFHHHHHJJJJJJJJIJJJJJJJJJJJJJJJJJJJJJJIJJJJJ
@1669905/1
tttaaacattaactagttgcacttttcacatacaacaaagtaactaataa
+1669905/1
CCCFFFFFHHHHHJJJIJJJJJJJJJJJJJJIJJIJJJJJFGIIJJJJJJ
@1155122/1
ctgagttagaataccaacctgaatttcagcaattttcttaatggatgcat
+1155122/1
CCCFFFFFHHHHHJIJJJJJJJIIIJJJJJJIIJJJJJJIIJJIJJJJJJ
@613029/1
tgctgtggtggttcttgcctttgcagctgttgtggtggttgttgcctctg
+613029/1
CCCFFEFFDFHCHIIJJJJJJJJJIIGHJHHIHHIBHI@GIGIJJJJIII
@5739533/1
tggaagtttagcacagtatctgttaaccagcgtgatagaagaagacatat
+5739533/1
@@@DFBDDHFDBBCAG<B@FHGIIIIIGHGGGIGCDGFHEBGC;GGDHBB
@4733206/1
tggcgtttctgtaccactataaatgtaatcggtggcgtgtaatcactgct
+4733206/1
CC@DFFFFHHHDBHHIIJFIJDHIJIIIEHHICFGHG?F@FCIEFHGIJE
@7802132/1
tttctatatccatcggttcttcttcttttttccacgtgaaatctttaggc
+7802132/1
CCCFFFFFHHHGHJJJHIJJIJJJJJJJJJJIJJJJJJIJIJIJJIIGIJ
@1156686/1
gcctgcaattcttggttcaagatcattttaaactgtccttctgacacacc
+1156686/1
<@@DDDD:FBADFHG?EGGIGEGEH?@HDBHIIIEGIIIIIIIIGEIIII
@3196065/1
gtcatcaactgagaggccaaactccttcaggcatgggtcactattaaagt
+3196065/1
CCCFFFFFHHHHHJJJJJJJJJJJJJJJJJJJIJJJJHIJJJJJJJJJJF
@7803761/1
ctctaactaaaaattcttttttaagtaacaaagcttcagtaaataacaaa
+7803761/1
8?@BDDD?HDBFHGHGIICDFHGF@9AEFH?EFHGIIE@?@D<<F<DB9B
@7804093/1
atttcattgtgcattaatctatagaaaattttccagacagtatttag
+7804093/1
CCCFFFFFHHHHHJJJJJJJJJJJJJJJJJJJJJJJJJJJIJJJJJJ
@3713557/1
cacgtcgtctttttttaccaaaccggtattttccccttggcaacaaacag
+3713557/1
@CCFFFFFHHDHHHGJJIGIGIIIIIFHGIJJJIIIIJJIICHIECEHEE
@3713985/1
gtgataaaaaatagcagcagtcatcaccaaaacctgatgattttcaagct
+3713985/1
@BCFFFFFHHHHHJJJJJJJHIJJJJJJJJJJJJJJJJJIJJJJJJJJJJ
@3714007/1
gcagcttttacctcattttcgctcagaagaaataatatctcagcaccaat
+3714007/1
CCCFFFFFHHHHHJJJJJJJJJJJJJGIJIJJJJJJJJJJJJJJJJJJJJ
@1157754/1
cttaactttagtgaactggtcatcaactgagaggccaaactccttcaggc
+1157754/1
@@<AD?BDHH?<BBCFGEGHHIIHIDFHGH9D@AACGDGCHEHGGGHGEG
@3714396/1
tttctcgataatcaagtgttggtgcattcataattcgggccttaacttta
+3714396/1
CCCFFFFFHHHHHJJJFHIHJJGIF<CHHIJJEGIJJJJJJJJJJJJJJJ
@6248215/1
gctgctgttgttgttgttgaccccatggttgtcgaggaggtccctgttgt
+6248215/1
@@@FDFFDFHHH>EFGIHGHGHIIJJFIFFBHGJJIIIGIIHJIEIGHIG
@6248442/1
tctgcatccttcttttccggaaagaacctagtgtgatggcgtttctgtac
+6248442/1
CCCFFFFFHHHHHIJJJJJJJJJJJJJJJJJIJIIJIJJJJIJJJJJJJJ
@1670954/1
ggaatttctttaagagtaagaatgccaaaagcctgtgggg
+1670954/1
@@@DBDDDFBD<DA2AGGIEHCFHGDFFGB?CDGFCCEBD
@6786851/1
atgaaactgaacgtgtacacctggtaaagaggtgacaaagatagtaagtt
+6786851/1
@@CFFA8BFA2AA<EHBGB@@CFHFFHHH@ABFGEHCHIIDGGEFHBD?F
@4734078/1
aacggtaatagctcgtgccattgcgccaggtgtccggtcttcactgcagc
+4734078/1
?@@DD?DDHFDHDHEFGHGHEIIIEGIDEE<DHDGED@DGIIIIIIGGGG
@4734571/1
tattcatgccacattccattccatgattt
+4734571/1
@<?DD;B;?>FF>FAEHC9CHHII:@H<H
@4734600/1
ataagattacaattcttaacattttttctttaaacaaagaacattggatt
+4734600/1
CCCFFFDFHHHADIIJGIIJGJIJJJIJIJJIEHIJJEHGGHGDGIGGAH
@5243533/1
agtgcttctgtaaaacgccaataattgttctttcatgatactctca
+5243533/1
BCBFFFFFHHHHHJJJJJJJJJJJJJJJJJJIJJJJJJJJJJJJJJ
@6786904/1
ccgatagtttccaaacgctccagattgatgccatcgtttgcattagacat
+6786904/1
CCCFFFFDHHHHHJJJJJJJJJJHIJJJJJJJJIJJHIJJJIJJJJJJJJ
@1158311/1
ctttaagacactgactaaaatattgttcaagttcacgaggagtattcttg
+1158311/1
@@<DD;DDDHD?DHBFEIAC<BAAFCHADBEHHEGIIEGG:F0:?FH<FB
@2174928/1
gtcgtgagaagctgcaacggctgctatagatggaacgttgatct
+2174928/1
?@@DD?;BFDHAF?;EFG<GBHGIIDDFHB9?<;0?6DFHCG9D
@3715418/1
ctgtcttgaaatctgtagcccaatattgattccagaacttccggcataat
+3715418/1
CCCFFFFFGHGHHJJIJJJJIJJGJJJJJIJJIIJJJJJJJJJJJJJFHI
@1159641/1
ccgtgcagtatgttttccaacagtcataataaattcattagactgtcgat
+1159641/1
@@CDFFFFFHHGHJJIFHGJJIIFHHIIJIJJBHIJJJJJJJJJIIIIIG
@7806783/1
ccgtgatctaatatttgagcagagggtgctggtgcatgtaatactttgta
+7806783/1
BC@DFFFFHGGHHJJJIJGIIIIHIFCGGIEH?EGIJIIIJJJIJJJJHI
@3716478/1
tagcatttggaggactgtcagatggttttggagaattatcaaagagaatt
+3716478/1
CCCFFFFFHHHHHGHIJHGIJJJJJFHIJJIJJIJJJJJJJJJJJJIIIJ
@5246342/1
ccttgtcttacaggtaccggtctttctcgataatcaagtgttggtgcatt
+5246342/1
CCCFFDFFDHHHHJJJJIIHJIJJIJJJJJJIJEGCBGIIIIJJJJIHGH
@7807455/1
tggctattttagcatggaatgtaatctccaagttgtgaatcaatttcagg
+7807455/1
@CCFFFFFHHHHHJJIIIIJJHIJJJJJJJJJJJIHGIIJJJJJJJJIIJ
@616158/1
cttcctttttttggatctgaagggcgatcccctcttttgggtggaatgta
+616158/1
@CCFFFFFHHHGHIJJIJIJIIIBHIGIIJJIJJJJJJJJJGHHHHFFCD
@2177538/1
gcagttagtgcaactgctcccttggcagtaacaagattttcacatggctg
+2177538/1
@@@DFFFFBFDHHIGJJIJJJJJIJJIIEHHIJJJGHIIJJIIIJIJJIJ
@5247074/1
ggaatgttgatctggtctggagctggatgagtgacatcagcgccaacaac
+5247074/1
@@@DD?D>FBHDHHEIGA>GHIIG@E@HGEIHEHHGGGH??CGE>?FGED
@4226810/1
gctgtggtctctgctgttgctgttgttgctgaggctgctgtggtctctgc
+4226810/1
BCCFDEDDHHHHHIJJJJIJJJHHIIIEGIICHIIJIJJIDDHHAHEIHC
@4227030/1
taagagttttattaaagttggatcattagcagaaatcctcattctttcaa
+4227030/1
@@@DDBDBHHHHFG@EEGHGIGHEIBH43CF<?BEE@GGG9DHGIEHIII
@4735368/1
gattacttcttctcgaggtggctgcagtttccatatcatattatacctga
+4735368/1
@??DDBBDBFF?AB@?@63:AFGCE<F?EAGE@?DGFFIBDDFA9B99?;
@4227194/1
ggctgttgttgccactgctgctgctgcggctgttgttgcctctgctgctg
+4227194/1
CCCFFDDFHHHGHJJJJJIJJIGIJJJIJJJGBGIGGHIGGEDDDHGGIC
@3718346/1
ggcaagatgtttggcttgctgttttgtagaagccttaccttcagctgagt
+3718346/1
@@@DBD>DCHHD?=@F?CAFEHIIICEAFAAHCEDFHC@GIGD9BGA<BH
@7285898/1
cttcgatagaatctgcaacaactttgtcaacgacgcattgctggcctatg
+7285898/1
CCCFFFFFHHGHHJFIEIJJJGHHHIIJGHIIJJDIIIJGIGJIJIGIIA
@5743619/1
gtccttctaacctgttcttcttgaagttggttcagctgtagtctgtctgc
+5743619/1
CCCFFFFFHHHHHJJJJJJJJJJJJJJJJJCGIIJJJJIJJJIJJJJJJJ
@3720236/1
ctgctgtggtggttcttgcctttgcagctgttgtggtggttgttgcctct
+3720236/1
CCCFFFDDHCFHFGHIJJJIEHIIJIIIJIIGIEGEDGI@FHHIGGIEHJ
@7808004/1
gtggttgagacacttgctggggaggtggacctctttgtgcccatggagtt
+7808004/1
CC@FFFFFHHHHHJJIGIJJJIGIGFHIHHIIJGGJIIJJJJJJJIJJIJ
@6250358/1
acacaatataaatgcaccttcaacaccacactcctcaaggtacaccccta
+6250358/1
@@@FFFDDDHF>DEGHBFHFGGIIIGGDCEFEGGIIICD<FDDB@FHFGB
@2179986/1
cttcaaactgttgctcagcagctatctcttgtaggaactggactgcatta
+2179986/1
C@CFFDFFHHFHHIIIJGIIGHGHIJHHHHHEHDGGIIFHGIIFHIIIGH
@1672743/1
gcagtaacaagattttcacatggctgcccctttattatccctttcagtgg
+1672743/1
CCCFFFFFHHHHHJJJJIJJJJJJJJJJJJJJJJJJJJJJJJJJJJJJJJ
@5248626/1
ccactatattcaccaaccgttaacggagtttgctgtcgaatactctgagc
+5248626/1
CCCFFFFFHHHHHJJJJJJJJJJJJJIJHIJJJJJIJJIJJJJJJJJJJJ
@1673000/1
ccacacctttgtcaccactatattcaccaaccgttaacggagtttgctgt
+1673000/1
@CCFADFFGHHHFIJIJJIJJJJJJJJIJJJIIHIHJJJIJIFHGGGCGH
@1673474/1
gtgaaatctttaggctgcagctcaaccattttatcggccaacatattact
+1673474/1
CCCFFFFFHHHHFGHIIJJJJJJJJIJJJIJJJJIDGIIJIJJJIJJJJH
@6252086/1
gcagttcattacctaagatatttgttatgatctccggccaagatcagccg
+6252086/1
@@@DFFFBFHFFFGIAFBHGGIIGHHGIIIIGGHIGGGGGIIIIIIIIII
@2702813/1
ctcttttaccattgtacgagtttgagcatcattcattttcttcattgtaa
+2702813/1
@@@FDFFDFHHHHIJIGIGIAGHIIIJICGGIIIIGGGIJJIJJJJIJHI
@2181984/1
ctggaagaaaccataccaaaggtcaagaccataaccaagatcaattactc
+2181984/1
@@@DDFDFFHDFFHGHGGIIIIHBGGHHIGGHGIIIIGIGGHGGIIIIIE
@1161316/1
caactgtcacttttggtcctgttggtccattaatataaaatggttcaact
+1161316/1
B@@FFFFFHHHHHJJJIIJJJJJJJJJIIJJJIJJJJJJJJJJHIJJJJJ
@6789217/1
ggaatgtatgacgatgatttgatatctatatttctcattttttctgctaa
+6789217/1
CCCFFFDFHHHHHJJJHIJJJCHHHJJJJJJJJJJJJJJJJJJJJJJJJJ
@1674990/1
gctgcagtttccatatcatattatacctgaaggcttttgggtcgtgagaa
+1674990/1
@@CFDFBAFFDHDHDHEGIIIICIFHHIBC?FC;GEFHIIGGIG@GEGG@
@3201041/1
atggaatttcataaacaactttcaaatccttaatatacgcaacaaagctt
+3201041/1
@@@BFFFFGHHHHIIIEIBHHIJJJJJJJJJJJJJJJJJJJJIJJJICHH
@6790888/1
ctgtacttgaggctgagatgaaggtggtctgctgggttgctggtcactgg
+6790888/1
@CCDFFFFHFHHHJJHIHIGIJIIAGHGHHIJJIGIHHIIJJJFBHIIIJ
@3201307/1
ccaactcatactgtcttcagcctcatgttataacattatgcagttcatta
+3201307/1
CCCFFFFDHFHHHIJJIIJIJIIGIIJJJJJIGIEHJJIJJJJJJJIJJH
@620248/1
ccgaggtttaaattttttccgctgtagtacaaatttctatttccgattat
+620248/1
@@CBDFDDHDHBDHIHIGGHIJIIDGHIIJIIHJIIGGHIHIIJ?AGHGH
@1163679/1
ggcttactaagggagttttcttgatcattttcgtttacccagagaggaaa
+1163679/1
CCCFFFFFHHHHHGIEGHIIJJJGJJJJJJIJJIJJJJJJJIGHHIIHJH
@4230040/1
ctgaacgtgtacacctggtaaagaggtgacaaagatagtaagttatttct
+4230040/1
CCCFFFFFHHHHHJJJJJFIJJJJJIFFHHIJJJIJJJHIHIIJJJJJJI
@2703934/1
taacaaaatatctttcaacagtagtttcacttttgttattggtttcctta
+2703934/1
@@CFFFFFHHHDHJIJJIJJJIJJIJJJGIIJJJIFHGIJJIIFIGJJJH
@3723018/1
gttgccttaaaacaatgtcaagagcttggattgcctcctgcggaccatta
+3723018/1
CCCFFFFFHHHHHJJJJJJJJJJJJJJJJJIJJJJJJJJJJJJJJJJIJJ
@4231125/1
ccaatactttaagagcatttattgcagcttctttctgtgcatcattttta
+4231125/1
CCCFFFFFHHHHHIJJGJJJIJJJJJJIJJJJJJJJJIJJJJJJJJJJJI
@4232113/1
cttctgatagcctgcaattcttggttcaagatcattttaaactgtccttc
+4232113/1
CCCFFFFFHHHHHJJJJJJJJJJJHJJIJIJJJJJJJJJJJJJJIJJJJJ
@1676860/1
ctcagagctaccttggcagctgctaattttgcttggtgtttgttttctcc
+1676860/1
@@@D<DD?BFBACGBE;3:BAFEAADE?HHGGGGG@C?CCFGB;B99?00
@5252748/1
gtggacctctttgtgcccatggagtttgacctctaggaccagtttgcaaa
+5252748/1
::?DDDDDF8FFDFIIIIIDGF<FGF<BHHIFGEF@<<CF?BBGGFDBDC
@3202489/1
atctggagctcatcaagcttcggtccgactgatgatttgaggttcttgtg
+3202489/1
CCCFFFFFHHHHHJJJJJJJJJJHIJJJJJJIJJIIJJJJIIFHIJJJHI
@3202518/1
gtgcattcataattcgggccttaactttagtgaactggtcatcaactgag
+3202518/1
@CCFDFFFHHHHHIJJJIJJJJJIJJJJJJHIIIJJJJJJIJJJJJJJII
@6792800/1
ccccttcagaatataatagtttcaattcatttgatttatgcttaataagc
+6792800/1
@BCFFFFFHHHHHJJIJJJFJGIJHJIJJJJJJJJJJJJJJGJJJJJIII
@6793202/1
gcctcttttaccattgtacgagtttgagcatcattcattttcttcattgt
+6793202/1
@<@DDDDDHHDFBGGGHIIIDG<CE?C@?CBBFHGBEHGIIIIIGADGHH
@3203540/1
cagagccagtaggtaaaaagattattgtattttcttttagaactctttca
+3203540/1
CCCFFFFFHHHHHJIJJJJJJJJJJJJIIIJJJJJJJJJJJJJJJJJJJJ
@107114/1
ccttagtaagcataaatttatggaagccataccgtacgctcaaacatgca
+107114/1
CCCFFFDFHHHHHJJJJJIJJJJJJJJJJIJJIJHIJJJJJJJJJJJJJI
@6794521/1
ctatttacatgcctagacttgtgcaccagctaaagaagacttatctttaa
+6794521/1
CCCFFFFFHHHHHJIJJJJJJJJJIJJJJJJJJJJJJJJJJJIJJJJJJJ
@6795173/1
gatttattaaacccgatgctagctttcttaaatctggttctctaatcatc
+6795173/1
CCCFFFFFHHHHHJJHIJJJJJJJJJJJJJJJJJJIJJJJJJJJJJJJIJ
@7812824/1
gccataccgtacgctcaaacatgcaaatgtgacattattgactaaggccg
+7812824/1
CCCFFFFFHHHHHJJJJJJJJJJJJJJJJIJJJJJJJJJJJJJJJJJJJJ
@4233148/1
ctcctcgactgccccgatgttggagcctatgctatccgtagtcgaggctg
+4233148/1
@CBFFEFFHHHHHJJJGIJHIJJJJJJJJJJJJJJIJIHIIIJJGIJJGH
@4742755/1
tctgtatcaacaactgtaccagccggcacattcatatttctcccatctgc
+4742755/1
CCCFDDEFHHHHHJJJJIEHIJJJJJJJIJIJJJJJJIIJJIJJJJJJII
@7813528/1
ccacattccattccatgatttattaaacccgatgctagctttcttaaatc
+7813528/1
CCCFFFFFHHHHHJJJJJJJJJJJJJJJJJJIJJJJJJJJJJJJJJJJJI
@4234481/1
cctcttcacttcagcataaactggagtttttcccggaagcaccaccacaa
+4234481/1
@@CDDDDFHHHGGEGGGIIIJJJIJJIIEFGGGGGB@FGDHGIJIJJJJJ
@3726728/1
atagtatctgatttgttgtttattagggtagcatttggaggactgtc
+3726728/1
=??DDDDDHH4DCCAAGE;FH>HEEFEBAFCGGGHIIA?DH8BGFGE
@7815166/1
ccagaacttccggcataatgagtacatcatttacatcaccgtgatctaat
+7815166/1
CCCFFFFFHHHHHJJJJJJJJJHHIJJJJJJJJJJJJJJJJIJJJJJJJI
@2707184/1
tgtcaattcaccaggtgatatatttttgcatctgttataaatgtaggaag
+2707184/1
;?@DDDDDABFFFHGAEEABHAFAEHEGICBAFGHBCF@BA>D?DDGG@G
@4744575/1
gttcaacttctttggtgtacagaaatatttcggcttctgcttccgttcca
+4744575/1
@@@FDDFFHHHGGIJACFEHGHFIJJIJJJEIJJIIGGGIIJJJFIIGII
@1678680/1
gcccatcattcgctcctcgactgccccgatgttggagcctatgctatccg
+1678680/1
@@CB?DDDBHBAHIFIIGDAGGIIEHDC@DGFAFHGIADDGIGGIGGGHE
@7292731/1
ccttatcagtaatctcgaatctattatctcttggacaagttgttatatta
+7292731/1
CCCFFFFFHHHHHJJJJJJJJJJJJJJJJJJJJJJJJJJJJJJJIJJJJI
@1678964/1
aataagtctaaatagaccttcagggtc
+1678964/1
@@@FFDADFACCFBEGGIIIGHGGG3<
@7293072/1
ctagtcatttgttcccctgagattggggaggactcaatgccaacattgac
+7293072/1
CCCFFFFFHHHHHJJJJJJJJJJJJJJJJIIGGGIIHJJIJJIJJJIIIG
@1679266/1
atttctttttcttgatctctttcattatcgtaaattgtcacggtctcaac
+1679266/1
CCCFFFFFGHHHHJHGIJJJJJJIJIJJJIFGGIIJJJJIJIGIJJJJJJ
@4236325/1
cagatgatctgaatctcattggaggatgcttccagtcactcaaaagtggg
+4236325/1
CCCFFFFFHHHHGJIJJJIJJIJIIIGIHGIJJJIIIJJJJIIIIGHHII
@2186121/1
cctgggtttaaaatcttcaataacattactcatttctgataggttctgca
+2186121/1
@?;DDDBDHHFHFIFIIIIIIIGGI@EGEHIIIEGIIGGHIIFHGIGGII
@5254650/1
cagaaaggtaattatattataataatataatttaacaaaaacttagaaat
+5254650/1
CCCFFFFFAFHHHJJJJJJJJGJJGIIIJFIJJJJJJIJIIIIGIIGGIG
@5748720/1
atatataagattacaattcttaacattttttctttaaacaaagaacattg
+5748720/1
CCCFFFFFHHHHHJIJJJJJJJJJJJJJJJJJJJJJJJJJJJJIIJJJJJ
@4746960/1
ccttaactgtccttctaacctgttcttcttgaagttggttcagctgtagt
+4746960/1
CCCFFFFFHHHHHJJJJIJIIJJJIFIJJJJHHIIJJIECHIIJJIGIJG
@109721/1
gtttccttatcagtaatctcgaatctattatctcttggacaagttgttat
+109721/1
@@@FFFFFHHHGHHIJJJJJIJJJJIJJJIJJJJJJJJJIJGHHIJHIIJ
@1166889/1
ggctgctatagatggaacgttgatctggtctggagctggatgagtgacat
+1166889/1
CCCFFFFFHHHHHJJJJIJGIJJJJJJIHIJJJIJJJJJJJJJJGIJJJJ
@3205538/1
cttatgtctaacacttcacacataaattcgataacaggctgagctttata
+3205538/1
BBCFFFFFHGHHHJIJJJJJJJJIJIJIIJJJJJJJJIJJJGIJJJJJJJ
@5256117/1
ccgctgtagtacaaatttctatttccgattatttttcctttgatgctgct
+5256117/1
CCCFFFFFDHHHHBHIIIHJJJJJJIIGIGIGIJJIJJJJJE@FF9BFGG
@625674/1
ttttgaactgaaatcacctgctccaggtaatggaaaatcctgaggagcat
+625674/1
@@@DD<DDHDF?DG@EFF@D9CHB:AF<C>FFI@>E:CDGGIAGGGHHI<
@3207390/1
tgaggcttgaacaagcccttctgatagcctgcaattcttggttca
+3207390/1
CCCFFFFFHHHHHIJJJJJJJJJJJJJJJJJIJJJJIJJJJGIJJ
@6256914/1
ccttgtcttacaggtaccggtctttctcgataatcaagtgttggtgcatt
+6256914/1
@<?DDDDDFFBF?32AF?:GFACHH9CEGE@FECFF<BD?BGFF6D<BFF
@6257093/1
gtgctgaggcaagtgttgggattttgaccatcttcaacgaatcaaattca
+6257093/1
C@CFFFFFHHHHHJIHJJJJJIIJJJJJJJIJJJJJJJJJJJJJJJJJJJ
@6257397/1
caaaaaaatacagcaagtctggtaaatttatcgcaaggtaacgtaaaaca
+6257397/1
CCCFFFFFHHHHHJJJJGHJJJFHIJJJJJJJJJJJJJFHIJJJJJJJJJ
@1681465/1
gatcatttcttcattttcagctctggctattttagcatggaatgtgatct
+1681465/1
@@CFFFFFHHHHGIJJJHHJJJJIJJJJJJJJJJJIJJIJIJJJIIJJIJ
@6257658/1
ctgctatagatggaacgttgatctggtctggagctggatgagtgacatca
+6257658/1
CCCFFFFFHHHHHJJJJJJJIJJJJJJJJJJJJCHIJJJJJIGHIJJJJJ
@3728397/1
gcaccatgacgatagctttattctcattaaggaattccggtttctcaaaa
+3728397/1
@CCFDFFFGHHHGJJEGHJJFIIIGEIBHEHIJEIJCFIH?GHH9GIEGG
@2187873/1
caactgtcacttttggtcctgttggtccattaatataaaatggttcaact
+2187873/1
CCCFFFFFHHHHHJJJHIJJJJJJJHJJJJJJJJJJJJJJJJJHIJJJJJ
@4238518/1
gtccttctaacctgttcttcttgaagttggttcagctgtagtctgtctgc
+4238518/1
@@CDDDDFAFHHFIHCHII@HIJIH>HHG>CGIJICBF??A?:DFFHDHI
@2188160/1
gcaaatctggaggttgatgaggaggctgaggcggaattagagcaattgct
+2188160/1
CCCFFFFFHHDHHAFGHIIJJIGHJIGIHIJJIJGGBGGIHHJGIJJIEF
@627173/1
cgacaatttgttctcttctgttgtttcaattttggcagtatgcaaatatt
+627173/1
@@@1DDDDB>2CFBGGEGIBC<ECCCC?A@FHDA<<FD??DD>?4BFGAD
@5750669/1
cctagttcttctaatattgatgttttattttcagtataccttataccgct
+5750669/1
@@CDDDFFHHHHFIIJJJIGJJJJJJJJJJJIIIHIIIJJJJIJIIEHJI
@6258153/1
ctaaataaatagctgcagctaatgattcaaataagtctccaaggaccttt
+6258153/1
CCCFFFFFGHHHHJJJJJJJJJJJJJJJJFFHHIJFIJJJJJJJJJJJJJ
@6259560/1
ctttctcgataatcaagtgttggtgcattcataattcgggccttaacttt
+6259560/1
CCCFFFFFHHHHHIJIJFHHHJJEHHAFHIIIGEGHIJIIIIIJIJJJJJ
@2190185/1
tgcctcagagctaccttggcagctgctaattttgcttggtgtttgttttc
+2190185/1
CCCFFFFFGGHHHJJIHIFGGIJJJJJGIJJJJJJGIJJCDHGHHGGIJI
@7818416/1
gcacctcacacctggcactaaactgtaaagggcttcactgcaaaagtttg
+7818416/1
@@BFFFFFHHHHHIGGIJJJJGIJJJIIJJJIJJIJJJJJJJJIJJIIJI
@3729055/1
caccaattttatgatttctcttctcttggtgttcaacaaatctcttaatg
+3729055/1
C@CDFFFFHHHHGIJJJJJJJJJJJJJIGHGGHIIIIJIJJJJGJJJIIJ
@1170501/1
gggaggtggacctctttgtgcccatggagtttgacctctaggaccagttt
+1170501/1
CCCFFFBDHHHHHJJJJJJJJJJJJJJJJJJJJJJJJJJJJJJJJIIJJJ
@7819969/1
tgaacgtgtacacctggtaaagaggtgacaaagatagtaagttatttctt
+7819969/1
CC@FFFDDHGHHHJJJJFGIIJJIJCGHHGIJJJIIJJIJJIIJJFIJJJ
@7820689/1
ggttcttcttcttttttccacgtgaaatctttaggctgcagctcaaccat
+7820689/1
CCBFFFFFHHHHHJJIJJJJJJIJJJJJJJJJJJJJJJJJJJJJJJJJJJ
@6799785/1
ctaatatttgagcagaaggtgctggtgcatgtaatactttgtagatatca
+6799785/1
CCCFFFFFHHHHHJJJJJJFGIJJJFHIJJJIIJJJJJJJJIGHJJJJJJ
@627479/1
ctttaatctaatattatattgactaacaaaatatctttcaacagtagttt
+627479/1
CCCFFFFFHHHHGJJJIJJJJJJJJJJJJJJJJJIJJJJIJJJJIIJJJJ
@6800285/1
gtagcatttggaggactgtcagatggttttggagaattatcaaagagaat
+6800285/1
CCCFFFFFHHHHHJJIJJHIJJIIJIHHIIJIIJJIJJIJJJJJIGGHGI
@6800599/1
gctttctaatgtttcttcatttaaaaccgctgtgtctctttctttttttg
+6800599/1
CCCFFFFFHHHHHJJJJJJJJJJJIIJJJJJJIIHIJJJJJJJJJJJJJJ
@6800704/1
ctccatactccttgtcttacaggtaccggtctttctcgataatcaagtgt
+6800704/1
CCCFFFFFHHHHHIJJJIJJIGGJJIJIGIJIGIIJJJJJJJIIEDGIJJ
@113480/1
ttttcttcattgtaacttggcccgcaacaattgtacacaactccatagga
+113480/1
@CCFFDFFHHHHFHIIIGGEDFHFEEIIIIIIIHGIIIIIIIIGGDFIIG
@629404/1
cttcattttcagctctggctattttagcatggaatgtgatctccaagttg
+629404/1
CCCFDFFDDHHHGGGIIIEGGIIJJGJJIJJJGHCGCEGEHEFIJGGHEG
@6802091/1
tccgttttttggagaggcaactcaggataactatagaggttcttctttcc
+6802091/1
BCCFDFFFHHHHHJIJJJJJJJJJJJJJJJJJJJJJJJJGIJJJJJJJJJ
@4753459/1
attaaatcacatcacattaccacatttctcaaattcagtcttgaaatatt
+4753459/1
CCCFFFFFHHHHHJJJJJJJJJJJJJJJJJJJJJJJJJIJJJJJJJJJJJ
@5752148/1
gctgctgctgctgctgaggcggttgttgccactgctgttgttgaggctgc
+5752148/1
CCCFFFFFHHHHHJJJJJJJJJDHHIIJJJJJJJJJIHIJIIIGJIIJIC
@5753003/1
cctctttgtgcccatggagtttgacctctaggaccagtttgcaaagggaa
+5753003/1
BCCFFFFFHHHHHJJJJJJJJJJJJJJJJJJJJJJJJJJJJJJJJJJJJI
@4754887/1
cttctctgcactgtgacagtcttcaagcactgagttagaataccaacctg
+4754887/1
@@@DFDFDAHFFFCC@DBFCCCFEHGGEGIIIHICFCGCHHGIC?DHI@D
@6263239/1
cctggcactaaactgtaaagggcttcactgcaaaagtttgatcaaataaa
+6263239/1
CCCFFFFFHHHHHJJIJJJJJJJJJJJJJJJJJJJJDHIJIJJJJJJJJJ
@2193101/1
tctgtctgcatctgtatatgccctagcacggaaagcagcgagatgagcat
+2193101/1
CCCFFFFFHHHHHJJJJJJJJJJJJJJJIIIIIIIJJJJJJJJJJJJJJJ
@6263330/1
ataagattacaattcttaacattttttctttaaacaaagaacattggatt
+6263330/1
CCCFFFFFHGHFHIIJJJJJJJJJJJJJJJJJIIIJIGJGIIEIJJJIJJ
@7302575/1
ctgcaatttccaagaaactttacttttcacaaataaatataaaaagaaaa
+7302575/1
CCCFFFFFHHHHHJJJJJJJJJJJJJJJJJJJJJJIJJJJJJJJJJIJJJ
@4755845/1
caaagatagaagtcgaattcagttggatgggtaattcccacatctactgt
+4755845/1
CCCFFFFFHHHHHJIHGIFIJJIJJIIJIGICGGHJIJJJJGIGIJJJJG
@7302897/1
tagtgcttctgtaaaacgccaataattgttctttcatgatactctca
+7302897/1
@@<DDDFFBCBAFGGGE@GE@EBCEHIIHIBFGBFGHG@FDBFDBDF
@2193772/1
tgataaattagaatcatcccatagcaaatgatatttggtaggacgtgctg
+2193772/1
CCCFFFFFHHHHHJJJJJJJIGIJJJJJJJJJIJJJJJJJJJJJJHGJJI
@7303302/1
aagatcaattactctaccaggtggagg
+7303302/1
@@@DFFFFGFFHFIJJIIIIG<AFHGI
@5260464/1
agaacaatgagtaagagcttgcaagaggtaacttctgtcttgaaatctgt
+5260464/1
CCCFFFFFHGHHHJJJJJJJJJIJJJJJHHJJJJJJJIIJJJJIJJJJJI
@630247/1
ctcgaacttccatcatattgtttgatatcgccagtccaaattcttggaca
+630247/1
C@CFFDDFFFFFHGIIHIGJIJGHGIGIIIFIIIDGHIGEGGIJJJIEIJ
@7304877/1
gccacttctttgaactaagtacagcgaaattcttattcgattgaagtaaa
+7304877/1
@@CFFFFFHHHHHIGIIJJIGIHIIJJJJJIJJJJJIIJGIIJGGGIIJI
@1172126/1
gttgttgttgaccccatggttgtcgaggaggtccctgttgttccattgct
+1172126/1
@?@DDDFEBHBHHIGIIIIACDHIIEHAGII?;BGHIFHGHEGGCGGGGG
@7305448/1
gtcggcagctgggaatcctttgtgagccacatcaatgttaaggaatggtt
+7305448/1
@@CDBDDFHHGHGIII<FHGIIIIIGIGIIIIIIIGIGGGGFCHIIEIBG
@4242327/1
cgacactttttagtaccgggcttactaagggagttttcttgatcattttc
+4242327/1
CCCFFFFFHHHHHFIJJJJJJJJJJJJIJIJGIGHGJJJJJJJJJJJJJI
@5263239/1
catttctttttcttgatctctttcattatcgtaaattgtcacggtctcaa
+5263239/1
@CCFFFFFHHHHHJJEHIIJJJIJGIIJJJJHGJJJJJFIJJJIIHJJIJ
@4242684/1
gttgtaacgattggaaaaataatcagaatatgaatggtattgctctgcag
+4242684/1
B@@FDFFFHFHFHIGGIIIIIGGHIJIJJIJJIIIJJCFGHIJJJIJJIJ
@7822777/1
ctttcccgatcaggcgctgacctggcggtagctttaatcatagttgatgt
+7822777/1
CCCFDFFFFFHHHJIGDGGEIIGGGGFAFHG>GHI@@FGHIE@DGGGGHC
@2195121/1
gtctcatccacattttatgtgctgctaacctcttggcaatttttttcgat
+2195121/1
@@@DDDDDDHHHDIADAHH?A@DHHGGEGIHGIHIG<B3CCDHC67BAFI
@4242920/1
gccattcaactttgcattaactttctgtagtatgtttacaaatgttgcag
+4242920/1
1???D>?4ADFFFGIBGG<FFHHBF@FCEH?EAFA@BEEFEFFEGFFIFA
@116779/1
ggttcatgaattgctccctccacctgaactagttcatatttcggagtcgt
+116779/1
@C@DFDFFFHHHGJJJJJJIJJJCHJJIIJGIGHGJJIJJJIJJFIGGHH
@6802846/1
agctgttgttgctgctgctgctgttgttg
+6802846/1
<?<DDDDBB;CFF<F:ED@>H<<<F9C;C
@6803194/1
tgttgaatagcttgctgtggtggtacagcacccggtcctggtccagattc
+6803194/1
CCCFFFFFHHHHHIJJJJJJIIJHHIJJIJJJJJJIJJJJJIJIJJIJJJ
@4244270/1
cttgtgtcttgcacgacctttggattgaatataagaccttgttgttttag
+4244270/1
@@@DBDBDBHHDDH?EGEFIIEHAHGB@AFGGEIIEHEGHIIFIGIII?/
@119150/1
cttcaacatataaactgcagggaattctaagaggg
+119150/1
1=?BDBD?F??FHCBG?CIC?EAFGGCBBHGB<;:
@3734229/1
cctcaaggtacacccctataagggcttcgatagaatctgcaacaactttg
+3734229/1
CCCFFFFFDFHHHIJJJJJJJJJJJJJJJJJJJJJIIJIJGJJIJGHJJF
@7307794/1
cagtaaataacaaagaatggaaggccaaaatttgttcacactgttcctgg
+7307794/1
BCCDFFFFHHHHHJJJJJJJJJJJJJJJJJJJJJIJJJJJJJJJJJJJJJ
@633754/1
gaacttaatttcatttacctttggcacattgcagttgctatcatacattc
+633754/1
CCCFFFFFHGHHHJJJJJJJJJJJJJJIJJJJJJJJJJJJJJJJJJJJJJ
@633787/1
ctggtcactgggttgttgcctaacaggaggtgcactggttacaggagata
+633787/1
CCCFFFFFHHHHHIJIIJJJJJJJJJJAHIDFHIJJJJHJJJIJJIJHIJ
@1689109/1
tcggtttcgtaggcaggtggaggccatcgcctggtcatgcataattcttg
+1689109/1
?@@D:AD?FDFFDIIEFA:CB8C7EG>DCFEFEF?9<BBADFEEIICEFC
@3735503/1
gtccaataaaactgaagtctgtgacaacccaacgcaatcgcttaacctac
+3735503/1
;@?BD?D8<DBFF>EEGFHGHCHEEAEHIIFID=@EAFHGHG?6?FH<CG
@6804877/1
gtgagaagctgcaacggctgctatagatggaacgttgatctggtctggag
+6804877/1
CCCFFFFFHHHHHJJJJJJJIJJJIJGJJJIJJJJIJIJJJJJHJJIJJJ
@2197939/1
gcccattcgaattctttagttagggtaattaaaccaagccctatttcctc
+2197939/1
CCCDFDFFHHHGHJJJJJJIIIJJJAEEIIIJJJJJJJJIJIFIJJIIJJ
@6264166/1
tgaggaagttggtgtagaggtgcaggctggccatgttgaatagcttgctg
+6264166/1
@@@DFDDDCFHHDFCEFHHGCFEEHGGIGEGGFHGIIHDHCGEGGHJIJI
@6264168/1
ctccgacaaacgccatcctctcattcttagttgtaacaactaggggcacc
+6264168/1
CCCFFFFFHHHHHJJJJJJJJJJJJJJJJJHJJIJJJJJJJJJJJJJJJJ
@6265209/1
cggccacttctttgaactaagtacagcgaaattcttattcgattgaagta
+6265209/1
CCCFFFFFHHHHHJJJJJJJJHHJJJJJIJJJJJJJJJJJJJJJJJJIGI
@2199421/1
aacaggaggtgcactggttacaggagatactggttgttgttgaggtggta
+2199421/1
BCCFFFDDHDFHHJJJIEHIJJIJHGEGGHIJJFHIGHIHIIFIIBFH?C
@6807083/1
ctgatatagctctaacttcaattaatttctgatttttattaacaat
+6807083/1
CCCFFFFFHHHHGIJGGGIGIJJIJJIJHJJGGHIJJIJJJJIIJJ
@6807288/1
gcattgtaggccgcacatgtttgtgcttctgaagaggacatccccgtacc
+6807288/1
@@@?DDFDDDFFFBAE<GHCDGIDGGGHIIIIGDDFGCFHIGHGGIHGHE
@5266724/1
gtgaaatctttaggctgcagctcaaccattttatcggccaacatattact
+5266724/1
@@@FDFFDHHHBCFBHHGFG@GGIIIDGIIGIIIIGFHGIIIIIGGHGEH
@5266829/1
cattcgtcctcctgccactcatcataatgaacaatatcttcttttggatt
+5266829/1
=@:=AA2=C2CF<ACFHI:CF3CH<CH<CFGIIJ@F?C11?::?BGHD:9
@5266979/1
ctttttgaattgaaatcacctgctccaggtaatggaaaatcctgaggagc
+5266979/1
CCCFFFFFHHHHHIJJJIJJJJJJJJIJJEHGIIJJJJJGIJJJJJJJJI
@2713134/1
gtagtttcgtcctatacctttgaatgtccctttgccaaatacttcaactg
+2713134/1
CCCFFFFFHHHHHJJJJJJJJJJJJJJJJJJJJJJJJJJJJJJJJJJJJJ
@5267033/1
ttctgaatgatgttctacgttatcatcaacatctgacccttcacactcat
+5267033/1
?@<DDADDFDFHHGDDHGH:A::<CHBEGGGH@D<>DF@BEAFGHICFDD
@1689570/1
gacccatgcactgaatgactttatacactggtatttctggctcacctcct
+1689570/1
@@@FFFFFFDHHGIJGIEGIHIGIJJGIJGIFHIGJIJEEHIIIJJIJJJ
@121376/1
gtcgggacttgaaaagaaagaccttcccactggggtgtatgtcattgagg
+121376/1
CBCFFDFFGHHHHJJJIIJIIIIIJJJJGJJIIJJ8DDFHIIJGEGIJJJ
@7309683/1
tgaaattattggtatttcttttttccaaattgcctctccattcaattgaa
+7309683/1
@@CDBDFFGHHGDHIJGGHIJJJJGGIHIIIHIIIIIJIJJJJJJIIGIJ
@7310112/1
gcttgctgagcgactaatgccactgtgtccacaagaaaaaaggttctttt
+7310112/1
@?@BD=DBFBBD?EG<GGGAFCHGG@CGCGDHC;BB;;DGIDG=B4=@F4
@4247154/1
gtctgtaattgcgataaggtttttcaggattgatagatacatcataatga
+4247154/1
CCCFFFFFHHHHHJIHIJJCHHJJHIJJIIJJJJJIJJJJJJJJIIJIJJ
@4759315/1
ggtgaaaagaatgatcttccaactgtcacaaacctgttagcagctggttg
+4759315/1
@CBFFFFFHHHHHJJJJJJJJJJJJJJJJJJJJJJJIJIJJJJJJJJIJJ
@4759532/1
ggtctctgctgttgctgaggctgctgtggtctctgctgttgttgctgctg
+4759532/1
@C@DFFFFFFDFFBHIGHIGHGHFGGHHGEGGHGJFIGIJAFHIFCDGGB
@5267894/1
ccaagccgtaatgaatggtgttgctttcgcagggtaagtctttcagtctc
+5267894/1
CCCFFFFFHHHGHIIIJJHHIJIJJJJJJJJJJJ?FHIHIJJJJJJJJJJ
@3220898/1
gcagtaacaagattttcacatggctgcccctttattatccctttcagtgg
+3220898/1
B@CFDEFFHHHHHJIJJJJIJJJJJHJJJJJJJJJJIJHGHIJJJIIIIJ
@1175320/1
ctttgaactaagtacagcgaaattcttattcgattgaagtaaattgtaaa
+1175320/1
CCCFFFFFHHHHHIJJJJJIJJJJJJJJJJJJJJJJJJJGIJJJJJIIJJ
@4247934/1
cgttcataaggtctcatttgaaaacgtggatctccaaggtctccttgaac
+4247934/1
@@?DDFFFHDHFFGIGIJJJIIJJJIHJIIIIIJJJJJBF?DDHIGIGHH
@3736516/1
ggcttactaagggagttttcttgatcattttcgtttacccagagaggaaa
+3736516/1
CCCFFFFFHHHHHGHGGIJJJJJJJJJJJJJJJFIJIJJJJJIIHHJHHJ
@2201494/1
aactatttctttaagaatattttggatttcattgatagtatctgatttgt
+2201494/1
CCCFFFFFHHHHHJJJJJJIJJJJJIJJJJJIJJJJJJIJJJJJJJEIIH
@635077/1
gtcggcagctgggaatcctttgtgagccacatcaatgttaaggaatggtt
+635077/1
C@CFFFFFHHHHHJJJJJJJJJIIHIEIIFJJJJJJJJJIJIIJJGIIFH
@2202773/1
gctcacttcaccaacattcatgaataatggaaaatcacatagcttcggcc
+2202773/1
@CCFFFFFHHHHHJJJJJJJJJJJJJJJJJJJJJJJJJJJJJJJJJJJJJ
@5269433/1
gcaccatgacgatagctttattctcattaaggaattccggtttctcaaaa
+5269433/1
CCCFFFFFHHHHHIJJJJJIJJJJJIJJJJJJJJJJJJJJIJJJJJIJJJ
@2203214/1
ctggggaggtggacctctttgtgcccatggagtttgacctctaggaccag
+2203214/1
CCCFFFFFHDFHHJJJJJJJJJJJJJJJJJIJHIIJJJJJJJJJIIJIIJ
@7831041/1
gtttaagaaagaccaaaggtttctgttgagctagtcatttgttcccctga
+7831041/1
CCCFFFFFHHHHHJJJJJJIJJJJJJIIIJJJJJIJJJJIJJJJIJJJJI
@2714873/1
ccataccaaaggtcaagaccataaccaagatcaattactctaccaggtgg
+2714873/1
CCCFFFDFHGHHFFHGGGHIJIHIGEHGGIIIGE@DHEIJIJGIJJJBGG
@7831691/1
cttttccttcccctggcaatgtgacctcaagttccatcctatcattgcca
+7831691/1
CCCFFFFFHHHHHJJJJJJJJJJJJJJJJJJJJJJJJJJJJJJJJJJJJJ
@637499/1
ctgtattagtctgcagaaaccaagaccgacttaaacaaattgattccaag
+637499/1
BCCDFFFFHHHHHJJJJJJJJJJJJJJJJJJJJJJJJJJJJJJJJIJJJJ
@3221661/1
tgctgctgctgcggctgttgttgcctctgctgctgctgctgctgaggcgg
+3221661/1
CCCFFFFFHHHHHJJJJHIJHJJJJJJJJJIJIIIJJJJJJJIJHIIIJH
@6270425/1
cttggctttgccgcttgttgctgtacttgaggctgagatgaaggtggtct
+6270425/1
CCCFFFFFHHHHHJJJJIIJIJJHGJJJJJJJJJJIJIIJJJIIBFIFGG
@6812240/1
ggcagctgctaattttgcttggtgtttgttttctccaactc
+6812240/1
=@@DDB3BD8DDBEDEII<BBFEFF=GE<?@BB?F@FFCEI
@6812802/1
caataattgttctttcatgatactctcaaggtccctgattacttcttctc
+6812802/1
?8=BD:DDDD??DEDDAEF<FC4AFDDBD><CEAEDD@EAEDCDDDFIED
@125782/1
ctcttgaggaagttggtgtagaggtgcaggctggccatgttgaatagctt
+125782/1
CCCFFFFFHHHHHJJJFHHIJJJJGIIJJJJJJJJJJJJHIJJJJJJIJJ
@6813691/1
gtgtggaggtgcaggctggccatgttgaatagcttgctgtggtggtacag
+6813691/1
B@CDFFFFHCFHHJJJJJJJJIJJJJIHIJIIIJJJJJJJJJHIJEHIII
@7832821/1
cctgggtttaaaatcttcaataacattactcatttctgataggttctgca
+7832821/1
CCCFFFDFHHHHGJJJJJJJJJJJJJJJJJJJJJJJJJJJJJJJJJJJJJ
@5272219/1
gtctcaacaagttccgttttttggagaggcaactcaggataactatagag
+5272219/1
CCCFFFFFHFHHGJJHFGIIJJJJIJIJJIIJJJJJJJGIIJJJJJJJIJ
@6814261/1
agagactcgtccaatcagattgaaaaaaaacaagttgtataacacaatta
+6814261/1
@@CFFFFFHAFHBAHEHIIJGIAHIJJJEHIIGGDFGFFGIIHEHIJJIA
@1176275/1
ctgaggtctgtcaattcaccaggtgatatatttttgcatctgttataaat
+1176275/1
CCCFFFDDHHHHHJJJJJJJJJJFGHJJJJJJJJJJJJJJJJJJJJJIIJ
@5272866/1
gtcaagaccataaccaagatcaattactctaccaggtggaggtgaaa
+5272866/1
CCCFFFFFHHHHHJJJJJGIJJJJJJJJJJJJJJJJDHIIJJGHIJJ
@1176593/1
gtcgaggctgggctacagatatctag
+1176593/1
?1?D=DDDFHH?8EB?EE4<EF9B>C
@3738008/1
gttcgtagtgaagaactgaaagcagatctaaatttctcaaatttctttct
+3738008/1
CBCFFFFFHHHHHJJJJJJJJJJJJHJJGHF@GIJJHIII:CFGHIIJJJ
@2716184/1
gtggttgttgcctctgttgctgctgaggctgttgttgccactgctgctgc
+2716184/1
@?@DD<DFHHFFHIIEIDDHHIIIGHIIIGIIIIEDHIIIIIGHGGGIG@
@4761361/1
tgcggcaatatgtttggcttgctgttttgtagaagccttaccttcagctg
+4761361/1
@@@FFFFDHFHHHJJCHIJJIJJJBHHIIJIJHHGIGGIIJJIJGJJJJG
@3222719/1
ggaattctaagagggtacacaattcaggcactaatgtctcttcaaaatct
+3222719/1
CCCFFFFFGHGFHJJCGIJIICFHIJJJJJJJIJJICGIIIJJJJJJIJJ
@1693163/1
ctcaaacatgcaaatgtgacattattgactaaggccgatctgaggtctgt
+1693163/1
CCCFFFFFHHGGGGIIFHIJIJJIJJJJJJIIJJJIJGIJIJHIIBGHIF
@1693258/1
ctcaggagaaatttcaatttttgcaaattgttcgtagtgaagaactgaaa
+1693258/1
CCCFFFFFFH?FHIIIIIGIIIIIBHGHIIHHIDHGGGDHIIFEGHIIII
@126674/1
gtggtcttttgtcaaagctactccttggcccatttaaacatttgtaaata
+126674/1
?@@??DDFHHHFF:ABBBICH@@FHICG@D;8E><11?9DFGHGFHBGIH
@126677/1
gagcataataggtaggtgcagggtatgaaactgaacgtgtacacctggta
+126677/1
CCCFFFFFHHHHFHJJGHIJJJJFHIJJJJJJJJJJJHIHIJJJJJJJFH
@3738902/1
tgatttatgcttaataagcattacagcaataaacgtttttccagagccag
+3738902/1
@@<DFFDFDDFDHIDGIIICGHHGGGIIGGIIIII??BFFGHGIGHGGGI
@639548/1
cccatggttgtcgaggaggtccctgttgttccattgcttgaggtctggta
+639548/1
CCCFFFFDHHHHHIJJJJJHIJIJJHJJJJJJJJJJJJJJJJJGHIJJGI
@5761877/1
ttttaggatcagggatatctttcagttcttcaacaaaattatcttcatat
+5761877/1
CCCFDFFADFAFDBBEGIIEIIEEGHIHIICGHADD;GGIEDBDDHGIGG
@4763721/1
ccagagaggaaatagtattttttcttcatcgtcttgaacttcatttccaa
+4763721/1
CCCFFFFFHHHHHJJFHIJJJJJJJJIJJJJJJJJJJJJJJIJJJJJJIJ
@7835291/1
ggcaaggtacagcctcaccacctcaaccgaacacttctaggttacat
+7835291/1
CCCFFFFADHFGHJJJIIGIJIIJJJJJJJJJGIIIJJIIJIIIGIJ
@7316278/1
cttctttaagacactgactaaaatattgttcaagttcacgaggagtattc
+7316278/1
?@@DDBDDBAFDHGEHGEBF?BFB<FGBHBEE<<H>@EGGIB<6?0?<BB
@7316463/1
ctagataataatgcctcagagctaccttggcagctgctaattttgcttgg
+7316463/1
@@@DDFFFHHGHGEHIJJGEGEIIIJGHHGGIIJJJJJJJIJJJJJBHGI
@3741950/1
atactccttgtcttacaggtaccggtctttctcgataatcaagtgttggt
+3741950/1
?@@DFFDFHGHHHIHGJGIFHHHJJIJIIJJJGEIJIJJJIIGIIJIID7
@128202/1
gcgtagcatactttatcgtaacggtcatttctttttcttgatctctttca
+128202/1
CCCFFFFFHHHHHJJJIJHIIJJJIJIJJJJJJJJIJJJIFHIJJJJIII
@2717880/1
cagtaatctcgaatctattatctcttggacaagttgttatattagtcact
+2717880/1
@@CDDFFFHHHGGIJIJJJJJJJJJJJJJJJIJIJJHIJJJJIJJJJIJJ
@4253435/1
gtcggtacaatgtaatatgagttttctttgttttcaaaggctctaactaa
+4253435/1
?@@DD0AD?BFHFGHIGGHBGH@FHCEHCG9CC@FE>DFBFFHC<BBCEH
@640750/1
cacggtctcaacaagttccgttttttggagaggcaactcaggataactat
+640750/1
CCCFFDFFHGHDHHHGHGHHGDHIGGHJJJIIHGDEHIJJJIEIGJIJJI
@640858/1
cagtattcttgtagtgctccaatcgcattccctttcacactagggacatg
+640858/1
?@@A?D?BCFHHHBHBHIEFGHHIEHGDHFHIIIIIII>DG@GDB;:B<B
@6817588/1
cgccgatcttgtacaacattttacatgcagttagtgcaactgctcccttg
+6817588/1
@@@DD@DDHFDFHIGGE9<FE@HHEGECHGIIIE?B@@FCH;FHGIIIGG
@4255645/1
atctgatcttaacaagccttaagagaaatcttagctgacatatactaatt
+4255645/1
CCCFFFFFHHHHHJJJJJJJJGAFEHIEFFHDEFBDDFHGHGFFFGIBGD
@4256147/1
gtcacccttatctttatcatcttcttcattggctgaatctttatttgttt
+4256147/1
@BCFFFFFH<FHHJJJJJJJJJJJJJJJJJJJJJJJIJJJJJJJJJIIIJ
@4256228/1
ggcaagtaagtaccatatctatgttgtacaaataacaatctactcctgca
+4256228/1
@@CFFFBDHGFHHIJJJJJJJJJHJIGGIIJJJJJJJJJJJJJJJJJJJJ
@2210909/1
cttgcctttgttgctgctgtggtggttcttgcctttgcagctgttgtggt
+2210909/1
@C@DDFFFHHFFFGIIGIIFGI3CFFHIHIIIIIIIIIIIGHGHHIHGH0
@6819691/1
cctcattttcactcagaagaaataatatctcagcaccaattttatgattt
+6819691/1
@@@?B?DBABCHHAFB@DCD?CHA<E@HEBABDHFHAEFEFBGF<D<FGF
@6273176/1
ctccaattgcattccctttcacactagggacatgaggtgaaattattggt
+6273176/1
CCCFFFFFHHHHHJJJJJJJJJJJJJJJJIGIJJIJJGGDHIJJIIIJJE
@2719034/1
gccagtaggtaaaaagattattgtattttcttttagaactctttcaa
+2719034/1
@CCFFDDFHFHHHIJJIJIJJJJHHIHHIIIJJJIGHIJJIIJJJJJ
@6273999/1
ggtaggacgtgctgtaccttgtatactagcatgactgactagatagaagt
+6273999/1
BC@DFFFFHHHHHJJJJJJJJHIJJJJJJJJJJJJJJJJJJJJJJJJJJG
@3224726/1
ctgttgtggtctctgctgttgctgaggctgctgtggtctctgctgttgtt
+3224726/1
BCCFFFFFHHHHHJJJJJJJJJJJJJJJJJJJJGHIFGIJJJIJJIIJIJ
@6274354/1
tccactttcacaatcaattaattggtaacatggtaaaataccttctttga
+6274354/1
??@DBDDDHHHHHGAEGE?A?EB@B<BCHIEBDCFHIEHHG@GHGGBHII
@6274505/1
gccgatctgaggtctgtcaattcaccaggtgatatatttttgcacctgtt
+6274505/1
CCCFFF?DHHHHFHIJIJJJJJIJJJJJJEGHJJJJJBHIJJJJJJJJJJ
@5277300/1
agctggtgtagaattacagaataactcatgaatgctttctaatgtttctt
+5277300/1
CCCFFFDDFHHHHJJJJJJIJJIIJJJJJJJJJJJJJJJJJJJJHIJIJJ
@3744247/1
acacagtattcttgtagtgctccaatcgcattccctttcacactagggac
+3744247/1
@@@FFFFFGHHGHIGGGDGEJBEGGGAEGGIJGHIIIIJJJJJJIIGGIG
@7840049/1
gtgttgctttcgcagggtaagtctttcagtctcatccacattttatgtgc
+7840049/1
@?@?DDDDHHFDFGHGEAAGFA?9AC?EH?CEHGIGDDD@GHGFHIII@D
@6819838/1
gccctcttcattttcggtttcgtaggcaggtggaggccatcgcctggtca
+6819838/1
CCCFFFFFHHHHHJJJJFHJJJJJJJJJJJDHIIJJIJJJJJJJJJJCHH
@6820369/1
ttctgataggttctgcaatttccaagaaactttacttttcacaaataaat
+6820369/1
CCCFFFFFHHHHHJJJJJJJJJJIJJJJJJJJJJJJJJJJJJJJJJJJJJ
@2213585/1
ctttcatgatactctcaaggtccctgattacttcttctcgaggtggctgc
+2213585/1
CCCFFFFFHHHHHJJJJGIIHHIJIJHIIHJIJJIJJJJJJJI@DDHIHI
@2213977/1
gttgttgcatcctttgctcttgaggaagttggtgtagaggtgcaggctgg
+2213977/1
?@@DDDBDFHHFFHIEHIF?FHEGHGIIIIEI8?CFGHIE:BFGBHEHGG
@4260329/1
ctcagaagaaataatatctcagcaccaattttatgatttctcttctcttg
+4260329/1
@@@FD<?D>CDBBGGIHIEDHHIGIIIBGEHFDEC><EGHD@FFEFGHCE
@1696808/1
gaaaattttccagacagtatttagagactttccactatctaaataaatag
+1696808/1
@@@?A;BBDA?C>EGBB2CEH@FEGC<E<EEF><:?F9CFF@?DGFF@GF
@1696875/1
gtcgtgagaagctgcaacggctgctatagatggaacgttgatctggtctg
+1696875/1
@BCFFFFFHHHHHJJJJJJJJJJJJJJGGHHIJHJJJGIJGJIJJJGHJI
@1697334/1
gcagttgaagataacatacaattttaattttattattctcaatgatttcc
+1697334/1
CCCFFFFFHHHHHJJJJJJJIJJJJJJJJJJJJJJJJJJJJJJJJJJJJJ
@1181014/1
gtaggggttgtttccctagactgtggttgagacacttgctggggaggtgg
+1181014/1
CCCFFFFDFFHHHJJJJJJJIJJJJJIJJJJJIJIJJJJJJJIIEHJ;FH
@1697649/1
cggttgatgattttgacactccaatagtacttcttttgtgtgagcattaa
+1697649/1
BCCDFFFFHHHHHJIJJJJIJJJJJJJHIJJJJJJJJJJJGIJJJJJJJJ
@1181395/1
gttgagtttggtgggtaggggttgtttccctagactgtggttgagacact
+1181395/1
@@BDDFFFFHG<CGI@GEEGGHHIJIICGIJGEIIGHIGE?DHGEIIGCG
@1181879/1
ctctgatttatctcatcttcatcgtccaagccgtaatgaatggtgttgct
+1181879/1
CCCFFBDFF<DHHJJJGIJHIJG<CDGHHGGGGHGIJGGGDGGFGDHGIJ
@1181984/1
agcgaaattcttattcgattgaagtaaattgtaaaatgctaatatcctaa
+1181984/1
@@@B:@D=>DAFFHHGHEEEGDDHAF9?EBFHGHBDEEEGGIEHGIIGE<
@5280114/1
gggtagttgggtaatattttgataacgtggatgtagataggctggcctgc
+5280114/1
?B@BDDDDHGHACHGIJJJJJIIJIJJEHIIIJJJJIJJJJGIJJGIJJH
@649592/1
cgtggaagtaagtggtctttcatttaatgttttttgaaaag
+649592/1
???DDDDDCDDB2<:22AFFICFEIFIIIAEEIDD@8:B9D
@5280394/1
tgtagataggctggcctgcttgtggaaaaccaccacaaatccacttggaa
+5280394/1
CCBFFFFFHHFHHJJJIJIJIIHIJGIJJGIIJJJJJJJJJJJJJJJJIJ
@5280568/1
catggtttcaatgatttccctgttgaccttacggggacacttatcag
+5280568/1
@?8BD:=B??D??E4<>CHCFDECEEHG4F?BAAG8@DGFB9BFB<F
@3747854/1
gatagaagtctaattcagtagggtgagtaatctctgtatcaacaactgta
+3747854/1
@@@DDDDD=AFFFIIIIE<CEFF<C?FHFEHE@@GGEGFFIICEGEFCGE
@6824352/1
ggcaagtgttgggattttgaccatcttcaacgaatcaaattcactttgag
+6824352/1
CCCFFFFFHHHHHGHIJJJIJIJJJJJJJJJJJFGIJIIJJJJJJIIJJJ
@4264349/1
ctaatgattcaaataagtcaccaaggacctttggcacatccacgatttcg
+4264349/1
CCCFDDDEHDFA<<AABE?<FEBFGEHBHAH@EGHIIIGHHIGIIIGEDF
@5282764/1
ccttaacttgcattaaatcacatcacattaccacatttctcaaattcagt
+5282764/1
CCCFFFFFHHHHHJJJJJJJJJJJIJJJJJJJJJJJJJJJJJJJJJJJJI
@5282801/1
ggaagttatcaagaaatctaagattgcatcaccgaggaattccagccttt
+5282801/1
CCCFFDFFHHHHHIJJJJJJJJJJJJJJJIJJJJJJJJJJJJJJJJJJJI
@4265789/1
ctttttttaccaaaccggtattttccccttggcaacaaacagttgttttt
+4265789/1
CC@FFFFFGHHHHGIIEHCFHIIHIIIJIJJJJJJJJIGIJIFEGFFGHI
@2218115/1
cttgctgtggtggtacagcacccggtcctggtccagattcctgttgtgga
+2218115/1
CCCFFFFFHHHHHHHIJJJJJJJJJHJJJJJJJJJJHJJJJJJJJJJJJI
@2219361/1
ctcttctggaaagcagctcttgcagcattgacactggcgttttggtgggc
+2219361/1
@@@D;DDDA4?D?EHB9E<FHEEHHBHGG99E?EFF;?DFADEFEHEGIB
@1183190/1
cttcatgccactgattgatgtcccaatg
+1183190/1
@@8AD;B=D<:<D<FEF>?F<C@GECF<
@1183379/1
ggctgctgtggtctctgctgttgttgttgttgctgaggctgctgtggtct
+1183379/1
CCCFFFFFHHHHHJJJJJJJIJJIJJIIJIJJIJJGIJJJJJJJHIIHHG
@1183578/1
ctggagctcatcaagcttcggtccgactgatgatttgaggttcttgtgga
+1183578/1
@@CDFFEFGHHHFIIIIGIIECFHGIGIG<@GHHIIIGHGDFHIIIIIIC
@7323136/1
caatgtttctagcctttcataattcataacg
+7323136/1
@<?B=DDD><DFDI9DGGEFGHHIG?A<AFF
@1183974/1
ggaatgtatgatgatgatttgatatctatatttctcatttttttctgcta
+1183974/1
?@=;DDDDHHHHHHJIAGIIIEC<IHIIGEFIIJJIEIJJEHDIGIIIGI
@6277230/1
ttcacactgttcctggctgagagtaattcgtcgcgcattctgttgtatat
+6277230/1
@@@FFFFFHBFHHIIIDIIEEEG3AHGHAGFGIIGIIEHI@HHGHHII@F
@6277479/1
cctattaatgctttaaacattaactagttgcacttttcacatacaacaaa
+6277479/1
CCCFFFFFHHHHHJJJJJJJJJJJJJJIIJJJJJJJJJJJJJJJJJJJJJ
@2722475/1
tcagaattttcgtttggagcaaatacaatgtatttgctgtctttgtgtct
+2722475/1
CCCFFFFFHHHHHJJJJGIJJJJJJJJIIJGIIJJJJJJIIIJJGHHIJJ
@1700556/1
gtttgttttctcctactccgacaaacgccatcctctcattcttagttgta
+1700556/1
@??DFBDDFHGHGJJJJIIIFHGGIIIJIGIIJEHGIGGHHIGGIHGGJI
@5283818/1
tggaggtgaaaagaatgatcttccaactgtcacaaacctgttagcagctg
+5283818/1
@CCDDFDFHHHGDIIJJIJIIIEHJIIIJFHHHGGIIIJIIIJIGGIFIJ
@653618/1
ggggctgttgttgccactgctgctgctgcggctgt
+653618/1
?7?DDDDD3CD;?<E?CE9B:33CECECB@@A@6D
@7845652/1
cataagtcattcctctatcaggtaagacaacaatcacaagttttacttct
+7845652/1
@@@DDADDFFFHHIIIIIFHCGHBBABHHEGEGHHIIGAGCDFHGGGHGG
@4266147/1
cgacgacactttttagtaccgggcttactaagggagttttcttgatcatt
+4266147/1
CCCFFFFFHHHHGJJJJJJGIIIJJIJJJGGIGIGG?FHIGGGHCHGJGJ
@3750602/1
cattcatatttctcccatctgcatccttcttttccggaaagaacctagtg
+3750602/1
@@@DFFFDDHHHDBBHCIIGGIIIGDHGHGIGEGHIIIGIE@GHGIGD9B
@136185/1
ataagttgtaacagtaagttcttttttttccttgactatgtttgatgaca
+136185/1
CCCFFFFFHHHHGJIJJJJJJJJJJJJJJIGIJJJJJJJJJJJJIJJJJI
@3750670/1
gttcctttttgaattgaaatcacctgctccaggtaatggaaaatcctgag
+3750670/1
C@CFFFFFHHHGHJJJJJJJJIJJJIJJJJJJJCHIJJJJIJJJJJJJJJ
@5286366/1
cagcagcctcagcaacaacagcaacagcagagaccacagcagcctcaaca
+5286366/1
CCCFFFFFHHHHHJJJJJJJJJJJJJJJJJJJJJJJJJJJJJJJJJJJJJ
@6827949/1
gtggcacatatccatagggacacagcttctatggttggaaaatccttcgc
+6827949/1
CCCFFFFFHHHHHJJJJJJJJJJJJJJJJJJJJJHIJJIJJJJJJJJJJJ
@2220743/1
cacatcaatgttaaggaatggtttccaaccaataattgcagactgga
+2220743/1
CCCFFFFFHHHHHJIJJIJJJIHJJJJJJJJJJJJJJJJJJJJIJJJ
@2220906/1
ccaatattgattccagaacttccggcataatgagtacatcatttacatca
+2220906/1
BB<DFFFFHHHGHJJJJJJJJJJJJJIIJJJJJJFHJJJJJJJJJJJJJJ
@6828869/1
gctcaggagaaatttcaatttttgcaaattgttcgtagtgaagaactgaa
+6828869/1
8??DDDDBFBDHHGIGIEHGGEHGIGFC?F>:?CEHGGIHA<<?DHAD9B
@6829057/1
ctctgtcgaacagcttccacagcttgtctgtaattgcgataaggtttttc
+6829057/1
@CCFFDFFHHHHGIJJJIJIIJJGIIIHIJJJJJJIJIJJJJJJDGHHIJ
@6830464/1
ataccgtacgctcaaacatgcaaatgtgacattattgactaaggccgatc
+6830464/1
;??D=DBA?:@DFGGEGIBEG@E9CB?F@FGHIGCD?BBFHEDFIGHGHB
@7324386/1
gctgttgttgcctctgctgctgctggggctgttgttgccactgctgctgc
+7324386/1
CCCFFFFFHHHHHJJJJJJJJJIJJJJJIJJHJJHIIHGHIJJIJJJIIF
@7325206/1
ccgctgtagtacaaatttctatttccgattatttttcctttgatgctgct
+7325206/1
CCCFFFDFHFFHHJIJJJGIIJJJJJIGGIIJJJJJIJJJJGEHIJIDGG
@5771269/1
ggttcttgcctttgcagctgttgtggtggttgttgc
+5771269/1
:8::1:;DDDBC2<CE>BA:3AEGFFA@A1?;?C;D
@5771373/1
gttgaactaaacttggatcagtagtggtatcaatttcttctttaggtaaa
+5771373/1
@@?DDDDA?:CDFFEB?F@FH<?ECBEAC?A9C<9E@GE@DGG<D30??G
@7326102/1
ccactataaatgtaatcggtggtgtgtaatcactgctgaggcttgaacaa
+7326102/1
CCCFFDFFGDHHHIJJGGGCFEFGGHFFCEHIIIJJJJIJJJJJEBGIGI
@139336/1
tatatataagattacaattcttaacattttttctttaaacaaagaacatt
+139336/1
CCCFFFFFHHHHHJJIHIJJJJJJJJJIJJJJJJJJJJIJJIJJIJJJJJ
@5287652/1
gtaaataacaaagaatggaaggccaaaatttgttcacactgttcctggct
+5287652/1
CCCFFFDFHDDDFIEHEHIE;FGEEDACDHGBGAFBGFEIIBFFDFFGHI
@1187122/1
ccatatcattgagacattaacttgcgtagcatactttatcgtaacggtca
+1187122/1
CCCFFFFFHHHHHJJJJJJJJJJJJJGIJJJJJJJJJIJJJHIIJJJIJG
@1187703/1
ccacaactcatattgatcgtcaaatgaaacatacctcatacgactctaat
+1187703/1
@<@==DDDDHFHHIIFC@BGDGHGGHIGEGDEGECCECFHDGG@FHFG>G
@140629/1
gattagtttccacaacaatttctcttcctttttttggatctgaagggcgg
+140629/1
CCCFFFFFHHHGHJGIJHHIJIIJJJJJJJJJJJJJJHJIJJJJJIJJJH
@4776202/1
ctcatgaatgctttctaatgtttcttcatttaaaaccgctgtgtctcttt
+4776202/1
CCCFFFFFHHHHHJJJJJJJHJJJJJJJJJJJIJJJJJJJJHIIIJJJJJ
@4776658/1
gtaccggtctttctcgataatcaagtgttggtgcattcataattcgggcc
+4776658/1
CB@FFFFFHHHHHIJJJJJIJIJIIFHIJIJFFEHIJIJJJJJJIJJJJJ
@3753050/1
ggatgcataagtcattcctctatcaggtaagacaacaatcacaagtttta
+3753050/1
CCCFFFFFHHHHHJJJJJJJJJJJJJJHIJJJJJJJJJJJJJJJJGIJJJ
@5289807/1
gaacaatgagtaagagcttgcaagaggtaacttctgtcttgaaatctgta
+5289807/1
@<@D?DDB<D<DHBF@>FF:AEHAEGBE2A3CGHGGICGHCHIIIAG??D
@3753441/1
caggaataaagtcattaaccttcaaaatttttccgaggtttaaatttttt
+3753441/1
CCCFFFFFDFHHGJIIJJIJIIGIIJJIJJIJIJJGHIDGIIGGIJJJHJ
@1188987/1
ctgcactgtgacagtcttcaagcactgagttagaataccaacctgaattt
+1188987/1
CCCFFFFFFHHHHJHIJJJJIJJIIIJJIHIJIJIJJJJJJJJJJIJIJJ
@5290404/1
gtcattagcagagctcgctactaaggccttcaagatagaacccaattctg
+5290404/1
BBCFFFFFFFHHHJJIIJJJJJJJJIIIIGJIJJJJJHGIGHIIIJIJIE
@3753777/1
ctttcataattcataacgtcattagcagagctcgctactaaggccttcaa
+3753777/1
8?@DDDDDDHHHGIIDGEEEDCHEHGIH>DHBFGEIGDEEFHI>DGGGDF
@3753820/1
cgacaattgtaccaagctctggcattttcctgtgactgatttttcttcaa
+3753820/1
?8=ABDDDA<D:ACEEE@FIADFECADDE???EEC9CDIE@DII3BBD<<
@4272490/1
tgtcaccactatattcaccaaccgttaacggagtttgctgtcgaatactc
+4272490/1
CCCFFFFFHHHHHIJJJJJJJJJJJJJIHIJIIGIJJJJJJJJJJJJJIJ
@5290639/1
ctgcaattcttggttcaagatcattttaaactgtccttctgacacaccat
+5290639/1
C@CFFDDEHFFGH?EGHHHIGIIH@EDHGHIGGHHGHGHIIHIIIIIIIF
@2224769/1
gtcgaatactgttcttaggaatatttccaatgaattcctctatttcattg
+2224769/1
@@@DDDDAHH?<AFH@DA<ACGCFHGHDHHIF@4AC?<BEE3CFHIGHII
@6832565/1
cttggctttgccgcttgttgctgtacttgaggctgagatgaaggtggtct
+6832565/1
CCCFFFFFHHHHHJJJJJJJJJJHIJJJJGIJJJJIJJJJJJJJFHIFHI
@657977/1
ctgctgctggggctgttgttgccactgctgctgctgcggctgttgttgcc
+657977/1
@??DDFDFFAFHGGECFDFF@HHGHD><4CHI@CFF@GGIIEBFHHCC@F
@6833942/1
gactcccaagctgctatgagtactatcatcagctggtgtagaattac
+6833942/1
@?@FDFFFFHHHHIGIGHIEHEHHIGIIIGIIIJJJCFCDFBDAEGI
@6833946/1
cttctagaaatgggtgatgattctttggaagaagaggcttttatgttttc
+6833946/1
=??DBDBD??D??:2<22<<<:<:F@BC2CAFEEEE?;C?D@D@BDDDB4
@6834119/1
ctctgataaattagaatcatcccatagcaaatggtatttggtaggacgtg
+6834119/1
CCCFFFFFHHHHHJIJJJJJJJJJJJJJJJJJJJEFHJJJJIJJJJJJJJ
@7329669/1
ctgtacttgaggctgagatgaaggtggtctgctgggttgctggtcactgg
+7329669/1
@@@DFDFFHHHGHJJJJJJJJJJIEGIHHJJJIJJJIJJJJJJJIIIJJJ
@2227407/1
ttccccttggcaacaaacagttgttttttcctgatatagctctaacttca
+2227407/1
@CCFFFFFHHHBHIJJGJJGFGIHHD9EHIJJJJJJJJJJJGIGIJIIJJ
@1704570/1
cggttcttcttcttttttccacgtgaaatctttaggctgcagctcaacca
+1704570/1
BCCDFFFFHHHGHJJJJJJIJJIJJJIIJJJJJJGIHIIJIJIJJJJJJJ
@7849351/1
atggtttaagaaagaccaaaggtttctgttgagctagtcatt
+7849351/1
@@@ADDDDFBF?FAHG;F@CAEHHGEHHAHA<??F@?:CDG<
@4273691/1
tgacgatgatttgatatctatatttctcattttttctgctaaagcactac
+4273691/1
@@@FFFFFAHHHH:AEEGHBIAIAHGIIIIIIIFIIIGIIIHIIIIGIHG
@3755415/1
ggcctgcttgtggaaaaccaccacaaatccacttggaaaactgtttatca
+3755415/1
CCCFFFFFHHHHHIJJJJJJJJJJJJJJJJJJJJJJJJJJJJJIIJJJJJ
@1705843/1
aattcaccaggtgatatatttttgcatctgttataaatgtaggaagttat
+1705843/1
CCCFFFFFHHHFHIJIJJJJJJJJJJJJJJJJJJJJJJJIGIJJJJIJJJ
@2725450/1
gcctcttttaccattgtacgagtttgagcatcattcattttcttcattgt
+2725450/1
CCCFFFFFHHHHHJJJJJJJIJHIJJHIJJJJJJJJJJJJJJJJJJJJJI
@2726421/1
caaaattgtaaatccaggaacttcccagtcatcaggaataaagtcattaa
+2726421/1
CCCFFFFFHHGHHJJJJJJJJJJJIJJJJIJJGIIJHIIJJJJHIIIJJJ
@7852231/1
ctgaggagcatgttcttgcctttgttgctgctgtggtggttcttgccttt
+7852231/1
CCCFFFFFHHHHHJJJJJJJJJJJJJJJJJJJJGGIDGIDHIIJJJJIJJ
@7333092/1
caagatcattttaaactgtccttctgacacaccatctctgtaaaagagga
+7333092/1
@B@FFFFFHHHHHJJJJJJJJJJJJJJJJJJJJJJJJJJJHIJJJJJJJJ
@3231869/1
gcgtgtaatcactgctgaggcttgaacaagcccttctgatagcctgcaat
+3231869/1
BCCDFFFFHHHHHJJJJJJJJJJJIIGHHIGIJJJIIGGIJJJJIJJJJJ
@2727119/1
agttcattacctaagatatttgttatgatctccggccaagatcagccgtg
+2727119/1
BC@DFFFFHHHHGJJJJJJJIJJIIJJJJGIHCEHGGIIJGIHIHHJJFH
@3231994/1
gagctcttcagcatttagcagcatcgtgatacgatgtaatattgaaggca
+3231994/1
@@@DDDFFGHHHHIIJIJJJJJJJGIHHGHGIJJJJGGIHIIJJIGIJIJ
@3233553/1
tcttgtaggaactggactgcattaaaatccga
+3233553/1
<@@DDADDF8D>?D?C?ECB?A<C:A?<<F?E
@145356/1
gtcgtctttttttaccaaaccggtattttccccttggcaacaaacagttg
+145356/1
BBCFFFFFHHHHHJJJJJJJJJJDGIJJJJJJJJJJJJJJJJJJJJJHII
@145481/1
acactgactaaaatattgttcaagttcacgaggagtattcttggaaacaa
+145481/1
CCCFFFFFHHHHHJJJJJJJJJIJJJJJJJIJJJJGIIJJJJJJJIJJJI
@2229565/1
ctctgcagggaacggcgacataggtgtctgctcttcacatactcttgtta
+2229565/1
CCCFFFFFGHHHHJJJJJJJJJJIFHHIJIJJJJJJFFHEIJJJJJJJJJ
@5775341/1
gtttcgtcctatacctttgaatgtccctttgccaaatacttcaactgtga
+5775341/1
CCCFFFFFHHHHHJJJJJJJJJJJJJJJJJJJJJJJJJJJJJJGIJJIJJ
@3758725/1
gtatcaactgcagcctcttttaccattgtacgagtttgagcatcattcat
+3758725/1
@?@FDEFFHGHGFEHIIIIJIJGIJJJJIIIIJIFHGCHGGIJIIIIJIG
@4782903/1
ccgttttttggagaggcaactcaggataactatagaggttcttctttcca
+4782903/1
B@BFFFFFHHHHHIJJIJJJJJJJJIJIJIJHIJJJJJHHIJJJJJJJJJ
@3759483/1
cattcataattcgggccttaactttagtgaactggtcatcaactgagagg
+3759483/1
@?@FFFFFHHHHHJJJJJJJJJJJJJJIJJJJJJJEIJJJJJJJJJJJJJ
@664560/1
ggccaactaaatgtcatggattcagcagaagtataaattaaactatggat
+664560/1
CCCFFFFFHHHHHHJJJJJHIIIIJJJJJIJJJJJJJJJJJJJIJJJJJJ
@4276273/1
aacaggtagtaagtgatcattaagttcgccgatcttgtacaacattttac
+4276273/1
CCCFFFDEHHHHHHIJJJJJJJJJJJJJJJJJJJJJJIIJJJJJJJJJJJ
@3760033/1
cctcagagctaccttggcagctgctaattttgcttggtgtttgttttctc
+3760033/1
CC@FFDDDHHHHFIE@GHIHFEBFHBBEHHGGHHG?D:C?FHEGEGIHII
@665254/1
cctgggtttaaaatcttcaataacattactcatttctgataggttctgca
+665254/1
CCCFFFDDHHHHHJJJJJJJJJJJJJJJJJJJJJJJJJJJJJJGHJJJJJ
@3760462/1
gctggggaggtggacctctttgtgcccatggagtttgacctctaggacca
+3760462/1
CCCFFFFFHGCFHGJJJJJJJJIJJJJJJJJJJGGIJJJJJJJJJJJJJH
@7857248/1
ggtggttcttgcctttgcagctgttgtggtggttgttgcctctgttgctg
+7857248/1
B@BDFDDFHGHHHJJJIJJIIIJJJJIIJFHHFHIJIIEGIIIGHHIJJI
@3237295/1
cccaatgtttctagcctttcataattcataacgtcattagcagagctcgc
+3237295/1
CCCFFFFDHHHHGJJJJJJJIJJJJJJJJJJJIHIIJJJJIJJJJJIJJJ
@666120/1
gggtagttgggtaatattttgataacgtggatgtagataggctggcctgc
+666120/1
@@CBDDFFGHHDFIJJJJJIIIIJJGIGHCHIIHIIIJIJIEHIIIIJII
@6284524/1
ctctaactaaaaattcttttttaagtaacaaagcttcagtaaataacaaa
+6284524/1
@CCFFFFFHHGHDGEGHIJJJJJIJJJGGIJJJJIIJJJGGIIIIEEHIJ
@666509/1
gcacggaaggtggaatttttgcattttttataacttctttaatgctctcc
+666509/1
CCCFFFDFHHFHHFHHJJJJJJJJJJJJJJJIJJJJJJJJJJJJJJJJJJ
@1710170/1
catttcttcattttcagctctggctattttagcatggaatgtg
+1710170/1
@@@FDD?BACFH<FD>BE>>IGGGE>AFHHHD@><9?C?9CD4
@6284938/1
ctttatcgtaacggtcatttctttttcttgatctctttcattatcgtaaa
+6284938/1
CCCFFFFFHHHHGJIJJJJJJJJJJJJJJJIJJJJJJJJJJJJJJJIJJI
@7858690/1
gctctgcagggaacggcgacataggtgtctgctcttcacatactcttgtt
+7858690/1
@CCFFFFFGFFFHGHHGHHIIIJIIHDHIIJIIJJJJGIEHIIIIEGIIJ
@1710521/1
ggcatattagctagaagatgacgaaatttcacatattctctccacgcttt
+1710521/1
CCCFFFFFGGHHGJIJJGIGGEHGIHIHIJJGGIIIJIJIJGHJJJJJJJ
@5295742/1
ggcaggaagttttctcgcaacttaggttatgcgaagtacataactttctt
+5295742/1
CCCFFFFFHFHHHJJJJJJJJJJJIJHHJJJJJJJJGHIIJJJJJJJJJJ
@6286600/1
gcaggggaacgagaaccaatttcttttttaaaataatcagcaaaatccaa
+6286600/1
@?@DDDDD?FFDH:EDFGGHIIHGIIHIIEFHGFIEHCFHCDGGGGGGGI
@2230973/1
cgatgctagctttcttaaatctggttctctaatcatctgattagtagtaa
+2230973/1
@@@DD?DDBFHBH?FDGF<EEEGHEFGEAHEIG9CGIAFIIIGICGGGHI
@2231307/1
cctgcaccgatgcaattaatactcatcttctttactaaaaggctacacaa
+2231307/1
CCCFFFFFHHHHHJJJJJJJJJJJIIJJJJJJIIJJJJJJJJJJJJJJJJ
@5296831/1
tatcctaacgttatcaggttttggg
+5296831/1
@@@DDDDBDFC?F@DGH>IHIHI8@
@146908/1
ttttttttgttagactgatttgatagagcacggaaggtggaatttttgca
+146908/1
@@CAFFFFGHHHGGEIHIJJJIIGIHIGIIJII@FFH=BGFHHEHIJIJ;
@147383/1
cacgtgaaatctttaggctgcagctcaaccattttatcggccaacatatt
+147383/1
@CCFDFFFHHHHHJIGIJJJJJJJJJIJJIJJJJJJJJIJJJJJJJJJIJ
@5777086/1
ctgagttttccttcatgtatattttcatgagtacagtagaggtaagtagt
+5777086/1
@@@DFADDHHDBHFEGGIIIEIGHGIIIIFCAFHGHEHEIIICFGG<FH@
@1195016/1
caacaacacaattgtcggcagctgggaatcctttgtgagccacatcaatg
+1195016/1
@@?DDFDDDBDHHH@?FHIF:E9FEFAEHIIIGGIIIIIIII<FHGCHEC
@1195386/1
aaagatagtaagttatttcttctaaattctgctctgataaattagaatca
+1195386/1
@@@FFFFFDFHHHIIJIIIJJGEHIGGHGIIJJIJICHHGGIIJIJJHEH
@3761315/1
catcacattaccacatttctcaaattcagtcttgaaatattatccattag
+3761315/1
@?@DDDEDFGGHDHHIEEGHIJGHDHHDA?CHGHHGIDHGHIICHJJDIF
@5778281/1
gcccagcagctcaatgtaggttaccacatcaacatcgtcatatagcatca
+5778281/1
CCCFFFFFHHHHHJJJJJJJHIJJJJJJJJGJJJJJJIJJJJJJJJJJJJ
@1713392/1
cactgattgatgtcccaatggtccacacctttgtcaccactatattcacc
+1713392/1
@C@FFDDDFAFF<AFGIGIECHHHGHBCGGIIIGIGIIGIIIIIGEGIDI
@5780929/1
tgattacttcttctcgaggtggctgcagtttccatatcatattatacctg
+5780929/1
@@<DDD?DHDFHFIIIIIIHIIGHF?H@GHIICHGHEHGH@GIIIIIFGI
@6840365/1
ctctgataaattagaatcatcccatagcaaatgg
+6840365/1
?<@BDADB:ADB:<@FEGEE<F;AH;A@<FBHE>
@4786294/1
gaacaatgagtgagagcttgcaagaggtaacttctgtcttgaaatctgta
+4786294/1
C@CFFDFFFHDFHJJJJIJJJJGHGHIEGHJIIGGIGJIGIJJJIJIJ@G
@3765319/1
cgcaagaagcagctgaataatacaaccaaattcagaatttaacatcaatg
+3765319/1
??@DDDD?FDDHFGHEGHI@BAECDF=CGDEGEGIGIIFHIEGGGBGBF@
@4787457/1
gcctcctgcggaccattagttgaagtcccagccctcagataatcccatat
+4787457/1
@@@AFFDDDDHFHGGHIBE>G<GHIIGFGGHHGGHHJIIJBHHDGGICHI
@3765909/1
ggtttttgaaaaaattttggccaatagctgtgggttatatggtgattgat
+3765909/1
@@@FFFFFGFFGHIJJJJJJJJIGGGIJJGFHGGDEGIFIIJ?DDEGGCD
@5782830/1
cactgctgaggcttgaacaagcccttctgatagcctgcaattcttggttc
+5782830/1
CCCFFFFFHHHHHJJJJJJJIJJJJJJJJIJJJJJJJJJJJJJJJJJHJH
@1197107/1
tgtttgtggggaagttttatttacattttttgcctgaacacattgggtcg
+1197107/1
@@==DBDDADA:FGFA?D?DFEE@AD?G<EFDGEIIIE<DFA<BD>FIIF
@2732730/1
gttcgtctcacccatgttaaattttttcagaatcatgtgattttttttcc
+2732730/1
CCCFFFFFHHHHHJJJJJJJJJJJJJJJJJIIJJJJJIIIIJJJJJJJIH
@1714490/1
gtgaaatctttaggctgcagctcaaccattttatcggccaacatattact
+1714490/1
@@@DADDDFFHD>AEFBEF>?C9FFGHBEHGIIIFED:FHCEHICDHBFH
@5301564/1
atcagtttgagatactgtagtgcattgtaggccgcacatgtttgtgcttc
+5301564/1
CCCFFEFFHHHHHJJJJIJJHIJIJJJIJJJJJJJJJJJJIIJJJJJJJJ
@3239991/1
aatgcattgtaggccgcacatgtttgtgcttctgaagaggacatccccgt
+3239991/1
CCCFFFFFHHHGHJIJJJJJJJJJJJJJJJJJJJJJJJIJJJIIJJJJJG
@1199153/1
ctcttggacaagttgttatattagtcactttatatgttcttttaacactc
+1199153/1
CC@FFFDDF<DDHIGHHIIHIGEHCFECHGIIIIGGHGHIIIIIIHIGGG
@149849/1
ccttcttctatcacatcggaggcaaccaatatgttcgtctcacccatgtt
+149849/1
@@@BDDEDFDFHHGGIGEHCG>HGGHEFHDB@GCDD@HGIGAEHGBDBB=
@5302613/1
ggacaagttgttatattagtcactttatatgttcttttaacactctttga
+5302613/1
@@CDFFFDHHFHHIHIGHIEIHGHIIIIIIIIIIIIIIIIIIIIIIIIIF
@3241092/1
gtccacaagaaaaaaggttcttttacccccttcagaatataatagtttca
+3241092/1
@@BFFFFFHHGHHJJJJFGIIJJJEGIIJIJJJJJJJJJJJIJGIHIJJG
@1716088/1
cggtaaaagcaggaggttgttgcatcctttgctcttgaggaagttggtgt
+1716088/1
@@@DDFFDHHGHHGIG<CEHCGEHIIGIIJGIGHJCGDHGDDHFEGICF?
@1716729/1
aggcagttgaagataacatacaattttaattttattattctcaatgattt
+1716729/1
CCCFFFDFHHGHHJJJJJJIJIIJJJJJIHJJJIIJJJJJJJJJJJJJJJ
@7861094/1
gtcgcgcattctgttgtatatttatgctcacttcaccaacattcatgaat
+7861094/1
@@CFBFDDFDHFGBBDHF@HHHIFIJJ@FGHIGICGDGHICHGGCCHADB
@1718288/1
gtgctgtaccttgtatactagcatgactgactagatagaagtctaattca
+1718288/1
@@@DDDDDDFBHFECG?EEFHIEHGGIGIIFGCFHCHGAFH4CDF@BDF9
@2735887/1
ttcagctgtagtctgtctgcatctgtatatgccctagcacggaaagcagc
+2735887/1
@C@FFFFFHHGHHIJJHBHIGJIJIIJJJIIJIJJJJJGJJIGJGIJJJJ
@5784635/1
caatataaatgcaccttcaacaccacactcctcaaggtacacccctataa
+5784635/1
<@@DDFEFDDBDHIIIIGCHHIGGBGG?EHGGGGIIGGHFCFHIIIFIIE
@5784937/1
ggttgctgctaaatcttcaagtacatagtacataactttagctgtcgtct
+5784937/1
@C@FFFFFHHHHHJJJJJJJJHIJJJJJIGIJJJJIJJJJIJJJJJJJJJ
@7343188/1
gttttggagaattatcaaagagaattattgaattcaatatagcaaacatt
+7343188/1
@?@FFFFFH?FHFGBHGIHIGHFGGIGIIGDEHIIIIIIIGGH@FFBEGH
@7343190/1
ggaatgtatgacgatgatttgatatctatatttctcattttttctgctaa
+7343190/1
@@@D=D2BFFDFFGGIHGIIJCEHCHHIEHGIIGGGGGIGGIGCCHGGIE
@4281514/1
cttgttttctatgttctatttctgcttctctaggatcaacagcaggatct
+4281514/1
?@@D4AAD??CF?FG<F@<FFAIF<DCHIECEBEGCFDC@F@B??A@CFF
@1201611/1
taggtaaaaagattattgtattttcttttagaactctttcaaagagttct
+1201611/1
CCCFFFFFHHHHHJJJJJJJJJJJJJJJJJJJJJJJJJJJJJJJJJIIJJ
@7343681/1
ctcaggagaaatttcaatttttgcaaattgttcgtagtgaagaactgaaa
+7343681/1
BB@FBFDFDDHHHJGIIJIIJJJJIGHHIJJJIJJIJJJCGIJFJIIGIJ
@673053/1
catcatccaagccgtaatgaatggtgttgctttcgcagggtaagtctttc
+673053/1
C@CFFFDFHGHGHIIIIIGIGHHIEHGGGGGIIJIBIGGE9?FG<CGECH
@2737266/1
ctgcagggaacggcgacataggtgtctgctcttcacatactcttgttaca
+2737266/1
CC@FFFFDHHHDFIIHGIHIIJHGIIJJJJIJIJJIJJJJJIGIGJJIIG
@3766354/1
gttgctggtcactgggttgttgcctaacaggaggtgcactggttacagga
+3766354/1
CCCFFFFFHHHHHJIJHJJHIJJJJJJJIJJJJJ?FHHIJJIHIJGIJJE
@4283054/1
gcatcattcattttcttcattgtaacttggcccgcaacaattgtacacaa
+4283054/1
CCCFFFFFHHHHHJJJJJJJJJJJJJJJJJJJJJJJJJJJJJJJIJJJJJ
@3767537/1
ctccaatcgcattccctttcacactagggacatgaggtgaaattattggt
+3767537/1
CCCFFFFFHHHHHJJJJJJJJJJJJJJJJGEIJJJJJ:DBGHIIGJJGJB
@6292373/1
gtgtagaattacagaataactcatgaatg
+6292373/1
??@?DD;BF?:<C<<DDG<CH<FH9EHEE
@6292460/1
ataatttacaaatatcactaatcttcaatacattggttttgaataaaatt
+6292460/1
@@@DFFFFHHHHHJBHGGGGGJJJJJCHIIJGDGIIIJJIGIGIDIHIJI
@6842952/1
ttctttaagacactgactaaaatattgttcaagttcacgaggagtattct
+6842952/1
@@@FFFFFFDHFFGIGHHHIIHIJIJIHHGI@HIHBBGFGFHEDFBFIGI
@5786017/1
ctgctaaagcactaccttcagcgggagaccttggctttgccgcttgttgc
+5786017/1
BC@FFFFFHGHHGJJJJIIJJJIIIHIHHEGIEIJJIIJJHIIJJJIJII
@6293638/1
gagtattcttggaaacaattttataattattggatatattcatgccacat
+6293638/1
BBCDDFFFHHHHHJJJJJJJJJJJJJJJJIJJJJJJJJJJJJJJJJJJJJ
@5786640/1
caggaacttcccagtcatcaggaataaagtcattaaccttcaaaattttt
+5786640/1
C@@FFFFDHDHHHIFEGFIGGIAGFGHIHAAH?@EGIIHIIGIIGDEEGI
@2236829/1
gctaatatcctaacgttatcaggttttgggtagttgggtaatattttgat
+2236829/1
@@@DDDDDF?F<FHIFFHIICHH3CDEGII?FHDDGII6B;GHIIIIIII
@2236951/1
gtggaattgtgacactttgatgttgtaaggtgctgaggcaagtgttggga
+2236951/1
C@BFFFFFHHHHHJJJJJJIJJHHGHIJJJHIIJJJJJJIJIIIIGIJJG
@4789264/1
caatgtaatatgagttttctttgttttcaaaggctctaactaaaaattct
+4789264/1
@@@DD?DBFHGHAGGHIIGGIJJFEAHGIGGGGJIJJIIJJIGIJFIEDF
@5788108/1
gccacattccattccatgatttattaaacccgatgctagctttcttaaat
+5788108/1
CCCFFFFFHHHHHJJJJJJJJJJJJJIIJJJJJJJJJJJJJJJJJJJJJJ
@5788310/1
ctcatcttctttactaaaaggctacacaaacaatcacctgaatcctt
+5788310/1
@@<BBDDDDDBBDFGGDFFECDFFFHGGIGGFFFEBHDCDHED9BGF
@6846027/1
ggctgggctacagatatctagaggttctgtatttcctgtgatcttgtcta
+6846027/1
CCCFFFFDFHHDFIJJIJJIIEGECFBGE<BFFCFHEHJGGGGGHI?FHA
@6846437/1
gtcattagcagagctcgctactaaggccttcaagatagaacccaattctg
+6846437/1
@@@FFFDDHFFAFHIDAAHFGHGFG>FEGHEEHIIIIIEGGIIIGEHGIF
@3244963/1
ctctaactaaaaattcttttttaagtaacaaagcttcagtaaataacaaa
+3244963/1
CCCFFFFFHHHHGJJHJJJJJJJJJIJJJJJJJJJJJJJIIIJJJJJJJJ
@5304812/1
ctccagctagttgatctttcatatttttaagttcatttgaataaaataaa
+5304812/1
@CCFFFDDDFFFHB@EEHEDHHIHHGGGICH<CFGIIII>BHIIIIIIII
@3245483/1
tctctttctttttttgttagactgatttgatagagcacggaaggtgg
+3245483/1
CCCFFFFFHHHHHJJJHJJJIIJJJJJJJIJGGIIGHIJJIIHICGH
@4792394/1
cctctgttgctgctgaggctgttgttgccactgctgctgctgaggctgtt
+4792394/1
CCCFFFFFGHHHHIJJJJJJJIJIHIIJJJJJJJJJJJJIJJIJJJJJFH
@675360/1
cattacctaagatatttgttatgatctccggccaagatcagccgtgtttg
+675360/1
@@@FFFFEDHH<CFHIGGACHIGIGGGIGIJGHIJBFHHGIGGH@F?DHI
@675427/1
ctcatacttaatccaatgacatggggaagtcaattgctaatattgccatc
+675427/1
CCCFFFFFHHHHFIJDIGHIJBGCFHEFFEHIGCAGHJCEIGHIJIJJEF
@5307308/1
gtattataacatgacctaagagttttattaaagttggatcattagcagaa
+5307308/1
C@CFFFFFHHHHHJJJJJJIIIFIIJIJJIIIJIJJJIJJJIJJJIJJJJ
@2740493/1
ctcacatatgtatggcacaactgataagttaagcattgcagttcatc
+2740493/1
CCCFFFFFHHHHHJJJJJJJJJJJJJJJIJJJJJJJJJJJJHIJJJJ
@5309145/1
gtccctgttgttccattgcttgaggtctggtaattggagcggcttgtcta
+5309145/1
CCCFFFFDHHHHHJJJJJJJJJJJJFGIJJHIJJJJJJJJJJJJJ0=3=8
@3246357/1
ggtaggtgcagggtatgaaactgaacgtgtacacctggtaaagaggtgac
+3246357/1
@@@DDBDDHBDDH2AEEH@HIICBEACGG9:FHBHH;?:??GA@D??B9?
@155806/1
ctcatcttcatcatccaagccgtaatgaatggtgttgctttcgcagggta
+155806/1
CCCFFFFFHHHHHJJJJJJJJJJJJJJJJJIJGHHIJJJIJJJJJJJJHI
@7865158/1
gtagctttttccgttgggattcattatccattctcccctaggctttgctt
+7865158/1
CCCFFFFFHHGDFHFHGHGGIJJIJJJIIJJJIIIIIIIIIIJJJJJJJJ
@7865508/1
ggtctgtgttgttctttttctattttcttggctttgagatacctacgcct
+7865508/1
BCBDFFDFHHHHHJJJJJJJJJJJJJJIJJJJJJJJJJJJJJJJJJJJJJ
@678981/1
ctcacttgttttgtcataagttgtaacagtaagttcttttttttccttga
+678981/1
CCCFFFFFHHHHHHJJJJIJHJJJJJJJJHIJJIGIJJJJJJJJJJJJJJ
@3769577/1
gttgctgctgtggtggttcttgcctttgcagctgttgtggtggttgttgc
+3769577/1
C@CFFFFFHHFHHCGIHIJJJJJJJJJJJGGJJJGIJIIJBGHFHGIJIG
@680060/1
atccctttcagtggacaatttacaggcagttgaagataacatacaatttt
+680060/1
@@@FFFFFHHHHHJJJJIIJGIJJIBCHIIIIEEC@FHEGDBHGIIJJJG
@4286070/1
ggtatatataagattacaattcttaacattttttctttaaacaaagaaca
+4286070/1
BBBDFFFFHHHHHJJJJJJJJJJJJJJJJJJJJJJJJJIIJJJJJJIIIH
@4286164/1
gtttattagggtagcatttggaggactgtcagatggttttggagaattat
+4286164/1
@@@DDDFDHFFDFDFHGGHJJI@FC;G3<CED?GHC??H@GEHHBGGGII
@6296186/1
cttaaaacaatgtcaagagcttggattgcctcctgcggaccattagttga
+6296186/1
CCCFFFFFHHHHHJJJJJJJJJJJJJJJJJJJJJJJJJIJJJJJJJIJJG
@1720646/1
catcaactgagaggccaaactccttcaggcatgggtcactattaaagttg
+1720646/1
CC@FFFFFHHHFHIJJIIGIGIJIJJJJJJIIJJJIIIJJEHIIIGGDGI
@5790514/1
gtgcactggttacaggagatactggttgttgttgaggtggtagttgagtt
+5790514/1
B@@FFFFFHFHHFHIJHIHIJIJJJCHHGHJJJJFHIDGI?DFBGIDGFI
@1721284/1
caacatattactgacctcaaccgtacttctagcattagaagtttcttctc
+1721284/1
@@CFDFEFGHHHHJJJJJJJJIIGHIIIGIJJIJIIIJJJIGIIJIJGIH
@5790847/1
gtgatatgatatgggttgctgtttacaccaacgataaaatcaggctttat
+5790847/1
CBCFFFFFHHHHHJJHIJJJJJJJJJIIIIJJJJJJJJJJJJJJJJJJJJ
@1721516/1
attttttcttcatcgtcttgaacttcatttccaacaggtagtaagtgatc
+1721516/1
@CCFFFFFGHHGHJJHHIJIJJJJJJJJJJIIJIJJJJDHIGIJJIIIJJ
@1721578/1
tactttattcagttcagtccctgaactaggcaatgaagttcctgcaggag
+1721578/1
CCCFFFFFHHHHHJJJJJJJJJJJJJJJJJJJJJJJJJJJJJJJJJJIIJ
@1722231/1
gcagctgggaatcctttgtgagccacatcaatgttaaggaatggtttcca
+1722231/1
CCCFFFFFHHHHGJJJJJJJJJJJJJJJJJJJJJJJJJJJJJJJGHIJJG
@4794731/1
cactgttcctggctgagagtgattcgtcgcgcattctgttgtatatttat
+4794731/1
@<@DDBB8D>DHFC=;FFFAAF:<AFFGHB@GI<6BGFHHGIIGCFIEEC
@4795053/1
cactgagttagaataccaacctgaatttcagcaattttcttaatggatgc
+4795053/1
CCCFFFFEHHHHHJJJIIJJJJJJJJJJJJJJJIJJJJJJJJJJJJJJJI
@6849669/1
gctcaaacatgcaaatgtgacattattgactaaggccgatctgaggtctg
+6849669/1
CCCFFFFFHHHHHJJJIHJJJJJJJJJJJJJJJJJJJJJJJJJIJJFHII
@6849707/1
gaggtacacagttgcagtcctgagctggtcttcagtcacccgattctatt
+6849707/1
@CCFDEFFHHHHHJJJJJJJJJJJJJJJHJJJJJJJJJJJJJ@GHJJJJJ
@4795509/1
gttgttttagggtaatcaaattttatgacaaaattgcaattctttacatc
+4795509/1
BB@FDFFFHHHHCGHJJJJJJJJJJJJJJJJJJJJJJJJJJJJJJJJJJJ
@2243794/1
gcatcatttttagattttcctgcaccgatgcaattaatactcatcttctt
+2243794/1
CCCFFFFFHHHHHJJJJJJJJJJJJJJJJJJJJJJJJJJJJJJJJJJJJJ
@2244237/1
atttcattgatagtatctgatttgttgtttattagggtagcatttggagg
+2244237/1
:?@DDDDBA?FDDA?EFGD4ACBIAFBHIIIEHII@B:CCGHII@GHDDH
@2742252/1
cggagctcttcagcatttagcagcatcgtgatacgatgtaatattgaagg
+2742252/1
CCCFFFFFHHHHHJJJJJJJJJJJJIJJJJJJJIJJJJJJJJJJJJJIJJ
@2244760/1
tttcacgttcataaggtctcatttgaaaacgtggatctccaaggtctcct
+2244760/1
@<@DDDDDDHHDFIGI<<CH@FHHHGIIICD@:8;DCFHIHGGH?BDBEG
@2245052/1
gcctgcttgtggaaaaccaccacaaatccacttggaaaactgtttatcat
+2245052/1
@@@?DDDDB?BFFFF>GE;E@GEF8CFGFIICFFICDFFCFE9?FFECBB
@5311342/1
ggtgcgttaacttttggtggctttattatattactcctaattgaagagcc
+5311342/1
BCBFFFFFHHHHHJJJJIJJJJJJJJJJJJJJJJJJJJJJJJJJIIIIJI
@5312573/1
ctcttatagctgtcaactcatgttgcaaaacatgtaaaaattgaccttct
+5312573/1
CCCFFFFFHGHHHJJJJJJJJJIJIJIJJJJIIJJIIGJJJJIIJJIIJJ
@5312719/1
cactgctgctgctgcggctgttgttgcctctgctgctgctggggctgttg
+5312719/1
CCCFAEFFHHHHHJJJJJIJEHIHGIJIIJJIIGIJGHIEGIEGHGIHID
@160424/1
gtttttgaaaaaattttggccaatagctgtgggttatatggtgattgatg
+160424/1
BB@FFFFFHHGHHJIJJJJJJJIIJJJJJGHIG?DHGIJJIBDHGIHIIH
@7868381/1
acatggtagatgaggatactttaatctaatattatattgactaacaaaat
+7868381/1
@<@DDDDDFFHDHGGHIEHIIIGDIIGHEHIIGCGDGHFFGHHGGHGFHE
@3252500/1
gctgagagtaattcgtcgcgcattctgttgtatatttatgctcacttcac
+3252500/1
CCCFFFDFHHFDHIEGIJIGIJJJGIFFHIHIIGIJIIIGIIIGGIIFHI
@1206742/1
gatagcttgaggcttatacctagtgcttctgtaaaatgccaataattgtt
+1206742/1
@CCFDDDFAFFBBEGGIIIIIGGHHHIIIIIHGIIIIIIIIIIEGIIE?D
@2745616/1
cagtaatctcgaatctattatctcttggacaagttgttatattagtcact
+2745616/1
CCCFFFFFHHHHHJJJJJJJJJJJJJJJJJJIJHHIIJJJJJJJJIIJJJ
@5794082/1
cttctattagttcatctatattttttaaggaagtaagtgcaggggaacga
+5794082/1
B@@FFFFFHHFHHJJJJJJIJIJJJJJIJJJGJGIEHFGHIJIJIJGHBG
@3254068/1
gttctactacctcatggacagatgtaacataccttcatctggaatcagaa
+3254068/1
:?@=;DDD4F??<:C4AEG9:EE<FB>?F?HF;@E?F9BFDC9DFFEGE<
@681023/1
ctgaaggcttttgggtcgtgagaagctgcaacggctgctatagatggaac
+681023/1
@C@DFADDFHHHHFEFAFGD@GBFHECGGDEDDHGIEHHFHDHAFHGHGG
@3773176/1
tgctgttgctgttgttgctgaggctgctgtggtctctgctgttgttgttg
+3773176/1
@@@DFDEDDHHAF>FEBFHGHIIJJIFHHHIJCHIJIJJGIBFHBBFGHH
@4288185/1
gcatcattcattttcttcattgtaacttggcccgcaacaattgtacacaa
+4288185/1
@@@DDDEDBFHGHIIIIBEGHBF?IDFHIGCHFAH>HGGGHIGHIIGGHI
@6298690/1
gtgaaatctttaggctgcagctcaaccattttatcggccaacatattact
+6298690/1
CCCFFFFFHFFHFHGGIGIJDIIIJJJIGIIIJJJIJJJJJJIIHIIJJG
@5797155/1
cggctttatcacgataggtgactgatatcactaatcggcaatgtcagttt
+5797155/1
CCCFFFFFHHHHHJJJJJCGIIJJJJJJJJJJIJIJJJJJJJJJJJJJJJ
@684420/1
ggctgttgttgcctctgctgctgctggggctgttgttgccactgctgctg
+684420/1
CCCFFDFFHGHFHJJJJJJJJGHJJIGEGIJJHIJJJIJIIIIGIHIIJI
@5798918/1
caacaatttctcttcctttttttggatctgaagggcggtcccctcttttg
+5798918/1
CCCFFDFFHHHHHJJJJJJJJJJJJJJJJJJJJJJJJJIHHHHFFFFEEE
@6300588/1
gttcgtctcacccatgttaaattttttcagaatcatgtgattttttttcc
+6300588/1
@BBFFFFFHHHHHJJJJJJJJJJJJJJJJJJJJJJJJIIJJJJJJJJJHG
@6301698/1
ctgcgacaccatctgatgcctggtgcggaggctaccttgccgtaggaaat
+6301698/1
???;DDADDDDDDI<<EB:?<?82@EEDIA6?BD89BC@BCA4ACDAA@C
@161790/1
ccggtttctcaaaacatggagctggatgaggaaatttttcataaagaagt
+161790/1
@@@D?DDDHFA?FGGHIAAECCFC>3CFHGGIIBEGHIDCBGHHIE4?@?
@5313161/1
gtaatctctgtatcaacaactgtaccagccggcacattcatatttctccc
+5313161/1
@;?DDDADDBC=DFBB@EEFIIEFHEEFD=F1C?GGFIIIIEFIICEFFF
@4797255/1
cgcaacaattgtacacaactccatagg
+4797255/1
???D?@?DDB:2A2CB<AA<3<A<9<9
@1726602/1
atggaatccaaaccatacttcacgaccacctccaagaggatggtagtaac
+1726602/1
@@@DDDDFHBFHD=FEGEEGIHDGBHFGGDGCGHIIIEDI@F79BFBFEE
@4798195/1
cacttggggagttaaatcaacatcagctgagatatactcatattgaggat
+4798195/1
CCCFFFFFHHHDFHGHGIHJIIJJIIIJIIGHIIJJIJJIJIJJIIJIIJ
@163967/1
ccacattccattccatgatttattaaacccgatgctagctttcttaaatc
+163967/1
CCCFFFFFGFHHHJJJIJJJJJJJJJJJJIJHJJJJIJJJJJJJJJJJJG
@164018/1
aacttttggtggctttattatattactcctaattgaagagccttttccca
+164018/1
BCCFFFFFGHHHHJIIJJIJJJJJJJJJJJJJJIJJJJJJJIIIJJJJJG
@4798841/1
gaacaattctatcacctttgaagttgaataagttattattcttctaggtc
+4798841/1
CC@FFFFFGHHHHJIIJJJIJJIFHIJJJJIIIIIJJJJJJJJJJJJJHI
@2246144/1
tttgtcaccactatattcaccaaccgttaacggagtttgctgtcgaatac
+2246144/1
CCCFFFFFHHHHHJJJJJJJJJJJJJJJJJJJJHIHIIJJJJJJJIIJJJ
@5315895/1
ggaacgagaaccaatttcttttttaaaataatcagcaaaatccaaa
+5315895/1
CCCFFFFFHHHHHGHJJJJJJJJJJJJJJJJJJJJJIJJJJJJIJJ
@2246364/1
gtccaataaaactgaagtctgtgacaacccaacgcaatc
+2246364/1
@@@?DDDDFHFHHIEG32AEHEHH>H?DD<G;1:CCHDD
@4800007/1
gtggtagttgagtttggtgggtaggggttgtttccctagactgtggttga
+4800007/1
@@@DBDDDHH?FFGGIICGGHGGIHIIGHHGIIHIJGGIGGIIDGIHGHG
@4800059/1
gcacctggcactaaactgtaaagggcttcactgcaaaagtttgatcaaat
+4800059/1
CCCFFFFFGHHHFJHIIJIJIJJJJJJJJJJJIGIJJIIGIJJJJJJGHJ
@6852903/1
gttgctgttgttgctgaggctgctgtggtctctgctgtagctgttgttgc
+6852903/1
CCCFFFFDHHHHHJJFGGIIJIJGICHI:EFGGC9FFH?DCHGDFFFHGH
@1212000/1
cctgattacttcttctcgaggtggctgcagtttccatatcatattatacc
+1212000/1
CCCFFFFFHHHHGIJJJJJJJFHIJJJIIJIIJIIGGJJJIJIIIGJJIJ
@2748670/1
ccatcatttgctgctcataaagcttattcatttcactcctcaatttgtta
+2748670/1
CCCFFFFFHHHHHJJJJJJJJJJJJJJJJJJJJJJJJJJJJJJJJJJJJJ
@6853964/1
ggagctgcgacaccatctgatgcctggtgcggaggctaccttgccgtagg
+6853964/1
CC@FFFFFHHHHHIGIIJJIJFJJJJIHIJIJIIJIJJIJJJJGHG;BHH
@6854004/1
gcctttcataattcataacgtcattagcagagctcgctactaaggccttc
+6854004/1
CCCFFFFFHHHHHJJJJJJJJJJJJJJIJJJJJJJJJJIJJIJJJJJIJI
@7870271/1
gctgtaccttgtatactagcatgactgactagatagaagtctaattcagt
+7870271/1
CCCFFFFFHHHHHJJJJJJJJJJJJJJJJJJJJJJJJJJIHJJJJJJJJG
@6854378/1
cttggctttgccgcttgttgctgtacttgaggctgagataaaggtggtct
+6854378/1
CCCFFFFFHHHHHIJJJEIJJJJHGIJJJHIJJJJGHGIJJJJIFFIFHH
@2749348/1
gctattttagcatggaatgtaatctccaagttgtgaatcaatttcaggat
+2749348/1
BC@DFFFFHHHHHIJIJIJHIIJJJJJJIIHHIHHGJJJJJJIJJJIIIG
@3778562/1
atcaggttttgggtagttgggtaatattttgataacgtggatgtagatag
+3778562/1
CCCFFFBDHHHHGCHIIJJJJFHIJJJJJJJJJJJJJGHJIJJHJIJJJJ
@6855103/1
ccatatcatattatacctgaaggcttttg
+6855103/1
??;=DB84C4A<2A@FDFC;EEB=@GEHE
@7871305/1
cctttgaagttgaataagttattattcttctaggtccttttatcataatg
+7871305/1
CCCFFFFFHHHHHJJJJJHJJJJJJJJJJJJJJJIJJJJJJJJJJJJJJJ
@686184/1
ttggtccattaatataaaatggttcaacttctttggtgtacagaaatatt
+686184/1
@CCFFFFFHHHHHJJJJJJJJJJJJJJJJJJJJJJJIJJJJJJJJJJJJJ
@4290965/1
cttcggtccgactgatgatttgaggttcttgtggaattgtgacactttga
+4290965/1
CCCFFFFFHHHHHJJJJJJJJJJIJEHIIJJGHJJJJJJHIJIIJJJJJF
@5802043/1
tttcacgttcataaggtctcatttgaaaacgtggatctccaaggtctcct
+5802043/1
@@CFFDDBFHHGGEIIIEIIGGGJJIGEA?FHHIIIGIGGDFBA:DGI@A
@5802192/1
ggtacctctacatcttcagcttcttcaccaactaagtagtactcttcact
+5802192/1
CCBFFFFFHHHHHJJJJJJJJJJJJJJJJJJJJJJJIIGJJJJJJJJJJJ
@6302544/1
cttcatccttgttttcaaagttgataaataatattaatgaaactaaaaac
+6302544/1
CCCFFFFFHHHHHJJJJJJJJJJJJIJJJJJJJJJJJJJJJJJJJJJJJI
@688414/1
ttggaaacaattttataattattggatatattcatgccacattccattcc
+688414/1
CCCFFFFFHHHHGJJJIJJJJIJJIJIIIJJIJIJHIGJJJJJIJIJJIJ
@7872451/1
aggcaactcaggataactatagaggttcttctttccatcaaaggcaggaa
+7872451/1
CCCFF;BDFH?>FGHHIIGIIIIIIHIHIEGGIGIDHIC@FEEGEGIA?B
@7872478/1
aagcataaatttatggaagccataccgtacgctcaaacaagcaaatgtga
+7872478/1
@@@FFDFFHHFHHJJJJJGIJJJJJJIJJJJJJJJJJJJJJJJJJJJHGG
@2249182/1
tgactaaatactcctgaaggagtgatatcggtgtttttgagctcatactt
+2249182/1
CCCFFFFFHHHHHJJJJIJJJJFHJJJJJJJHGGHJJJJJJJJJJJJJJJ
@4295188/1
ctttttttttgttcctttttgaattgaaatcacctgctccaggtaatgga
+4295188/1
@C@FFFDDFFAHFGBEGGGIIEAGH>GGFDAFDDBFFHIIGHGHGGGIE@
@2249339/1
ttcttcttgaagttggttcagctgtagtctgtctgcatctgtatatgccc
+2249339/1
CCCFFFFFHDDHFIIIHEHIJIIJJIJDHIGHGIIGIIEGIJIIIGAHIJ
@4295379/1
cccgtttttattatcgcttctaattttttctctcatttctgggattaaaa
+4295379/1
BCCFFFFFHHHHHJJJJJJJJJJJJJJJJJJJJJJJJJJJJJJIJJJIJJ
@7873704/1
ctcaaccttttgtaacatcgacaacaccgcttgtgcggcaatatgtttgg
+7873704/1
CCCFFFFFHGHHHIIJJJJJJIGIJIJJJIJJJHIJJJJIIJIJJHIJJJ
@164630/1
attggatctagataataatgcctcagagctaccttggcagctgctaattt
+164630/1
@CCFFEFFHHGHHIJJIJJJJJIJJJJJJJIIJJIJJIJJIIIIJIGIJJ
@6856066/1
ggagaattgagagaagctttactctgtagcattgtaatttcttgttcttc
+6856066/1
??8BDDEEDDFHHHGIIIEEHEHHII?AFH9AHCHIIIHIHDGBFGIHH>
@6856235/1
atcggttcttcttcttttttccacgtgaaatctttaggctgcagctcaac
+6856235/1
@@@FFFFFHHHHHIIIJJIGJBEHEHIIGHCDDHHGA9DD@GG>CFGBFH
@1730444/1
gctttctaatgtttcttcatttaaaaccgctgtgtctctttctttttttg
+1730444/1
@@@FFFFDHHGDFHIIGGIIIIIGEHIGIIIFFH?GEGIIIIIIIIEHIH
@1730903/1
ctggaagaaaccataccaaaggtcaagaccataaccaagatcaattactc
+1730903/1
CCCFFFFFHHGHHJJJJJJJJJHHIJJJIJJJJJJJJJJJJJJJJJJJJJ
@6307232/1
tgcaaatgtgacattattgactaaggccgatctgaggtctgtcaattcac
+6307232/1
CCCFFFFFHHHHHJJJJJJJJJJJJJJJJJJJJJJJJIIJJJJJJJJJJJ
@7356127/1
gggttcatgaattgctccctccacctgaactagttcatatttcggag
+7356127/1
=??A=?BD?=C?F??AAEBBAFFEHCF9ACH@DHGHIGGBFHB?D;@
@4804444/1
cctaacgttatcaggttttgggtagttgggtaatattttgataacgtgga
+4804444/1
CCCFFFFFHGHHHJJIJJJJJJHIHHIIJJCFIIJJJJJIJJJIIIHIJG
@3780375/1
gggaacgagaaccaatttcttttttaaaataatcagcaaaatccaaa
+3780375/1
@@@FFDDDDHHHHGGIIIJJIGHHIGBCHGABFAHIIIDHIIGEHGD
@3780905/1
gaattgtgacactttgatgttgtaaggtgctgaggcaagtgttgggattt
+3780905/1
BCCFFFDFHHHHHJJJJJJJJJIJJJJHHIJJIJJJJJJIJJJJJJGIIJ
@5316934/1
ccacaagaaaaaaggttcttttacccccttcagaatataatagtttcaat
+5316934/1
CCCFFFFFHHHHHJJCGGHJIIHJJJIIJJJJJJJIEIIJJIJHGIJJIJ
@5316991/1
cagtcttcaagcactgagttagaataccaacctgaatttcagcaattttc
+5316991/1
@@CDFDFFHHHGGJJJJIHHGGHEIIJIIJJJJJGGJJJJJJJJIJJJJI
@168741/1
catcaactgagaggccaaactccttcaggcatgggtcactattaaagttg
+168741/1
CCCFFFFFHHGHHJJJJIGIIJJJJJGJJJJIJJJFHIJJJJJIJJJGHI
@169105/1
ctaaaatattgttcaagttcacgaggagtattcttggaaacaattttata
+169105/1
CCCFFFFFHHHHHJJIJHIJJJIIIJJJCGIJJJJJJJJIJJIJJJJJJJ
@2753071/1
ggcttctattagttcatctatattttttaaggaagtaagtgcaggggaac
+2753071/1
@@@:=ADD<=2A<CBFF>FCFEFIHIFIFFFDGED:CDGFGIBFDEEED?
@170385/1
cctcttgttttgcttctttttttgacctacccttgccgatagcaataagg
+170385/1
CCCFFFFDHHHHHJJJJJJJJJJJGIJJJJIJJJJIJJJJJJJJJJJJJJ
@170416/1
cttaactttagtgaactggtcatcaactgagaggccaaactccttcaggc
+170416/1
@@@DDFFDHAFCDFGIGEEAHHHJJJJJFGEHGGEGHHFHGGIIJJJJII
@689712/1
gtgctgctaacctcttggcaatttttttcgatttgccagtacctatttct
+689712/1
CCCFFDEEDFBFHIBHIG;BFHIIGIIBGGI>?@BBGCFGH<9DEGGHII
@6859519/1
ccatatcatattatacctgaaggcttttgggtcgtgagaagctgcaacgg
+6859519/1
@@<DDDDDFHF<FGGEDEH@FC@93CGBCGAF><?@?B49;D<9B9DCHB
@6859532/1
ctcacttcaccaacattcatgaataatggaaaatcacatagcttcggcca
+6859532/1
<@@DFFFFHFFHFJIJJJJJGGIJIIIIIGIJGIJIJGGIJJJGJJJIEH
@1732575/1
cgcacaacaaacacttggggagttaaatcaacatcagctgagatatactc
+1732575/1
@@@DFFDFFFBHBEHI>GHA@GCGDGGEGGGFGHII>GGIGHEHEHCHII
@5320830/1
gtggtcttttgtcaaagctactccttggcccatttaaacatttgtaaata
+5320830/1
@BCFFFFFHHHHHJJJJJJJJJJJJJIJJJJJJJJJJJJJJJJJIIJJJJ
@5807605/1
tggtagttgagtttggtgggtaggggttgtttccctagactgtggttgag
+5807605/1
BBCDDDDEHHHFHIJJFHIJGHIJJJFHIIJJJJJJJJJJJJIJJGIJII
@2252621/1
ggaaaaataatcagaataagaacggtattgctctgcagggaacggcgaca
+2252621/1
CC@FFFFFHHHHHJJJJJJJJJJJJHGIJJJJJJJJIJJJJJJJJJJJJH
@5807745/1
caacaatttctcttcctttttttggatctg
+5807745/1
@<@D?D3BFBH:CB<EGHHHIID@19?DDF
@5808256/1
aaccttaacttgcattaaatcacatcacattaccacatttctcaaattca
+5808256/1
@@?BDDDDF?DFADHDDFDIIGDHIGICHHIGGEFDEFEGBGIB??FHFD
@6308076/1
ctccaatcgcattccctttcacactagggacatgaggtgaaattattggt
+6308076/1
BC@FFFFFHHHHHJJJJJJJJJJJJIJJJJIJJJJJJJIJJJIJIJJJJD
@7876376/1
cagagactcgtccaatcagattgaaaaaaacaagttgtataacacaatta
+7876376/1
CCCFFFFFHHHHHJJJJJJIJIIJJJJJJJJJJJIJIIJJJJJJJJJJJI
@1733680/1
tataaatgtaatcggtggcgtgtaatcactgctgaggcttgaacaagccc
+1733680/1
@@@FFFFDDFHHDGHGHHGHGHFFHIGHEG@HHDHIIHIIBD<DHIG?FH
@5323113/1
gcatcattcattttcttcattgtaacttggcccgcaacaattgtacacaa
+5323113/1
CCCFFFFFHHHHHJJJJJIJJJIJIJIJGIJJJJJJJJJJJJJHIJIJII
@6309109/1
ttcaacatataaactgcagggaattctaagagggtacacaattcaggcac
+6309109/1
@@@DDFFFGFFFHICGEBGGH@FGHHIGJJJJIJ:?FEHG@FHIGIGHHG
@1734357/1
cctatacctatttacatgcctagacttgtgcaccagctaaagaagactta
+1734357/1
CCCFFFFFHHHHHJJJJJJJJJJJJJJJIJJJJJJJJJJJJJJJJJJJJI
@3259514/1
ctcgaatctattatctcttggacaagttgttatattagtcactttatatg
+3259514/1
CCCFFFFFHHHHHJJJJJJJJJJJJJJJJIJJJJJJJJJJJJJJJJJJJJ
@7878151/1
gtctccttcaacaatcgtcggtacaatgtaatatgagttttctttgtttt
+7878151/1
CCCFFFFFHHHHHJJJJJJJJHIJJJJJIJJJJJJIJIJJJJJJJJIJJJ
@3260172/1
gataaattagaatcatcccatagcaaatggtatttggtaggacgtgctgt
+3260172/1
CCCFFFFFHHHHHJJJJJJJJJJJJJJJJJFIJJJJJJJJJJJJIIJJJG
@6310985/1
ggaacaagaatgctgttaatgcctccaagcttaacattgattttaaggca
+6310985/1
@@@FFFFD<BFBFG<HGBHIDHGHGDCGDEGGEIIEGIHII@?FHEA@DG
@6311076/1
gccgcttgttgctgtacttgaggctgagatgaaggtggtctgctgggttg
+6311076/1
CC@FFFFFHHGHHJHIIJIJJJJJJJIJIJJJJJJ?DHFHIJJIIJJEGI
@6311552/1
ctgtagtctgtctgcatctgtatatgccctagcacggaaagcagcg
+6311552/1
CCCFFFEEHHHHHJJJJJJJJJJJJJJJJJJJJJJJJJJJJJIJJJ
@2253512/1
aggcaaccaatatgttcgtctcacccatgtt
+2253512/1
@@@DDDDDFF3<<ACAC;3AE@HB?FACEGF
@4810357/1
ggctgctgtggtctctgctgttgctgaggctgttgtggtctctgctgttg
+4810357/1
CCCFFFFFFHHHHJJJJJJJIJJJJIHIJIJJGIJHHJIJIJJJIFIIGI
@3784357/1
gtaacttctgtcttgaaatctgtagcccaatattgattccagaacttccg
+3784357/1
@@@FFDFFHDHFHIIHGEHGHCAEBBAFAHIIGIIIICFAGICHGIAHH@
@4299949/1
cagggaacggcgacataggtgtctgctcttcacatactcttgttacaaca
+4299949/1
??@ADDDDD6<@:FDGF<<GBGBFEG@ABABBFFFFIDCFC>CFC7@88C
@6862125/1
acacaattcaggcactaatgtctcttcaaaatcttcttcatcacgtcgtc
+6862125/1
=???B2ABFHDDBG;EFBC:<EFGEG>4CHAFBFGHGIGCEHGHEBGG@B
@2757522/1
gcctgcttgtggaaaaccaccacaaatccacttggaaaactgtttatcat
+2757522/1
CCCFFFFFHHHHHJJIJJJJJJJJIJJIIJJJJJJJIIIIJGGGIIJIIG
@178629/1
ggaacgagaaccaatttcttttttaaaataatcagcaaaatccaaa
+178629/1
CCCFFFFFHHHHHIIJJJJJJJJJIIJJJJJJJJJJJGIJJJJJJJ
@6863838/1
ctttcttaaatctggttctctaatcatctgattagtagtaacgattctcc
+6863838/1
@CCFFFFFHHGFHJIIIJJIJJJJHIJIJIGJJJJHHIIIIIIGJJJGIJ
@180447/1
gttcctggctgagagtaattcgtcgcgcattctgttgtatatttatgctc
+180447/1
CCCFFFFFHHHHHJJFHIJJJJHJJJJJJJJJJJIIJHIIIJJJIJJJJJ
@5808996/1
ggtctctgctgttgttgttgttgctgaggctgctgtggtctctgctgttg
+5808996/1
B@BDFFFFHHHHHJIJJGIIGIJIFGHGIJJJIIGFHJHGEHGIIGIDHH
@696022/1
gtgatatatttttgcatctgttataaatgtaggaagttatcaagaaatct
+696022/1
B@BFFFFFHHHHGIJJJJJJIJJJIJJJIHHIJJJJHJIJJJJJHIIJJJ
@697389/1
caacaccacactcctcaaggtacacccctataagggcttcgatagaatct
+697389/1
@CCDDDFFHHHGHJJJEGHIACHHFHIJJJIJIIGHGIIJJJJIIIJJCH
@5810865/1
ggagatactggttgttgttgaggtggtagttgagtttggtgggtaggggt
+5810865/1
BCBFFFFFHHHFHIHJJHIJIJJCGHFGHHHJJJGIIJJDGIJ?DFIJJ@
@697908/1
cttcatcacgtcgtctttttttaccaaaccggtattttccccttggcaac
+697908/1
BBBFFFFFHHHHHIJJJJJJJJJJJJJJJJJJDHIJJJJJIJJJJJJJJJ
@5811816/1
tgataaattagaatcatcccatagcaaatggtatttggtaggacgtgctg
+5811816/1
CCCFFFFFHHHGHJJJJJJJIIGJJJJIIIJCHHIJJJHHIJJJJJIJII
@5812069/1
gtagttgggtaatattttgataacgtggatgtagataggctggcctgctt
+5812069/1
BBBFDEFFHDFHHIJJJJJJJJJJJHIJJJJJIIJJJJFGIJJJJJIIGI
@6313526/1
gtaatactttgtagatatcagacatttcttcagggagaatttttaaccat
+6313526/1
CCCFFFFFGHHHHJIJJIJJJIJJJJJJJJJJJJJJJIIIIJJJJJJJJI
@7883645/1
ccactgaaccaaatcggctccttgaatgaatttttcattcctccatactc
+7883645/1
@@@FDFDBFFFHBG3CFGIEEGHGEGI<E?BFH@GFDIHFAGGHFCHCG@
@7883688/1
tctgctgttgttgctgctgctgttgttgtt
+7883688/1
@@@FFDFDDBDFH<CHEHGIIGHEBBF>F=
@4301653/1
ctccactgaaccaaatcggctccttgaatgaatttttcattcctccatac
+4301653/1
CCCFFFFFHHHHHJJJJJJJJJJJJJJJJJJJJJJJJJJJJIJJJJJJJI
@2259020/1
ggtctttctcgataatcaagtgttggtgcattcataattcgggccttaac
+2259020/1
CCCFFFFFHHHHHJJJJJJJHHHIJJGHIIGIIJJJJJJJIJJJJJJJIJ
@7884941/1
cttggcaacaaacagttgttttttcctgatatagctctaacttcaattaa
+7884941/1
CCCFFFFFHGHHHJJGHHAEHIJJJJJJIJJJIJJJJIJJJIJJIHGIJJ
@4812072/1
gtggaggtgaaaagaatgatcttccaactgtcacaaacctgttagcagct
+4812072/1
CCCFFFFDFHHHHJJJJJJJJJJJJJJJJJJJJJJJJJJJJJJJIJJJJI
@7885676/1
gaggaatttgtttgtgattttttattgtatcccaatcaattatgatactg
+7885676/1
?1?;DBDDF?FHHAACEBEIGG>EHI<F4CC@EFGGGI>FBDGCHECBB9
@7885730/1
atgtcttttagttcatcctttggaatcaaaagttttgaactattcaataa
+7885730/1
CCCFFFFFHHHHHJJJJJJJJJIJJJJJJJJJHHJJJJJJJJJJGHIJJJ
@7886156/1
atttattaaacccgatgctagctttcttaaatctggttctctaatcatct
+7886156/1
CCCFFFFFHHHFHIJJJJJJJJJJJJJJJJJJJJJJJJJJJJJJJJJJJJ
@4812918/1
tgttgctgaggctgctgtggtctctgctgttgttgttgttgctgaggctg
+4812918/1
@@@DDDDDHHFDHGGGIAFFCEHI>HFHIBGGHIIHIGFIGGIIFHGIEG
@5325933/1
ctcatgaatgctttctaatgtttcttcatttaaaaccgctgtgtctcttt
+5325933/1
CCCFFFFFHHHHHJJJJJJJJJJJJJJJJJJJJJJJJJJJJIJIJJJJIJ
@5326011/1
cccaattctttggtgataagaactatttctttaagaatattttggatttc
+5326011/1
BC?DDFFFHHGGHGHHIJJIJIJIJHJJJJJJJIIJJJJJJJJJJGIIJI
@1224166/1
cactgctgttgttgaggctgctgtggtctctgctgttgctgttgttgctg
+1224166/1
CCCFFFFFHHHHHJJJJJJJJIJHIJDHIJJJJJJIJJJIJGIIGIIIJI
@1224540/1
tggggaggtggacctctttgtgcccatggagtttgacctctaggaccagt
+1224540/1
C@@FFDFFABFHHJJIJIJIHHHHJEGIIGIHIGGGHIJJIGGJGHGEGC
@5326667/1
cttctcttggtgttcaacaaatctcttaatgatatcagtcagcttacaag
+5326667/1
CCCFFFFFGHCFDGHIGIJIJJJJJGHJJIJIJFGIIIFHGHEHIGIGHJ
@1740295/1
agatggttttggagaattatcaaagagaattattgaattcaatatagcaa
+1740295/1
CCCFFFFFHHGGHJIIJJJJJJIJJJIJJJJIJJJIHIJIGIJJJJJIJI
@1225169/1
ggaccagtttgcaaagggaagcgagcttgctgttgttgctgctgctgctg
+1225169/1
?;?DDDDDDDFBF@DGIGGBF@FEGEHG@GFGFFH?@GCHDHGHGD8CCH
@1740654/1
cccatatcatggagacattaacttgcgtagcatactttatcgtaacggtc
+1740654/1
<@@FFDBDFFH?FHHGG@GIGIHGHIEHGGIIGIGFBGGCGHHIIIII?B
@2760321/1
ctcaatgatttcctccttccaaaaaaatacagcaagtctggtaaatttat
+2760321/1
@@@BDDD4=AAC?<A:AFEFHIEDDFEGBFGIA?90B:?BF909D@?FD8
@700124/1
ctggttgttgttgaggtggtagttgagtttggtgggtaggggttgtttcc
+700124/1
@@CFDDFFHHHHHIJJEFHFHHIIJHIHIHIJCGIJHIIJJJIJJJIJGI
@700593/1
ccgaggtttaaattttttccgctgtagtacaaatttctatttccgattat
+700593/1
CCCFFFBDHHHHHJJJJJJJJJJJIJJIJJJJJJJJJJJJJJJJJIJJJJ
@700638/1
atttctttttcttgatctctttcattatcgtaaattgtcacggtctcaac
+700638/1
CCCFDFFFDHHHHIHJJJJJJJJJIJJJJJIJJJJJJGJIIJJFHJJIIJ
@3265671/1
cttggacaagttgttatattagtcactttatatgttcttttaacactctt
+3265671/1
CCCFFFFFGHHFFHGHIIJJIJHHJIIIJJJJJIIIJJIJIJJJJIJJJJ
@2762392/1
gcttggaggagatatgatttgtctctaaatgaataatgcagcgatgattc
+2762392/1
CCCFFFFFGHHHHJJJJIJJJIJJJJJJJJJJJGIJJJJJJJJJJJIIJI
@3789660/1
ccttgaacaaatttacctaaagcaacaacacaattgtcggcagctgggaa
+3789660/1
@?;DDDBDAB;FDFHGIIEEGB?FEHGAC8FB??FH?GHHIGHCDDC=8F
@7365079/1
gccatgttgaatagcttgctgtggtggtacagcacccggtcctggtccag
+7365079/1
@@@DDDDDD?DFDGHEBHGIBH@GCFG@CH@HIBGIIGGDFHCGGIIFGG
@7365261/1
gttcacactgttcctggctgagagtaattcgtcgcgcattctgttgtata
+7365261/1
@@@DBA>3=AAFF@GBDEGF:C>A<2AEE>DFBF<AFFD?D=@FEEIAFA
@7365510/1
tgttgttttagggtaatcaaattttatgacaa
+7365510/1
@<@DAADADDFD>2AFAFHIIHHEHCA@@DH@
@2764455/1
ataccgtacgctcaaacatgcaaatgtgacattattgactaaggccgatc
+2764455/1
@@@BDDBDHHHDDHHBGEEGDHIIIIBCFDHIIIIGEAGIGEBHBDF?FG
@5814044/1
ctctggtatccaaaggcactgttttcaccggaggaatttgtttgtgattt
+5814044/1
@@CDFFDDDHDHHGHIGGGIJFHGIJHIIJJFHGFCGIJIIJJIJEEHIJ
@7888151/1
gctgtacttgaggctgagatgaaggtggtctgctgggttgctggtcaccg
+7888151/1
BCCFFFFFHHHHHIJJIJIJJJJJJGHIFHIIJJJJIFHIJJJJHIIIJG
@5814455/1
atgcagttagtgcaactgctcccttggcagtaacaagattttcacatggc
+5814455/1
CCCFFFFFHHHHHJJJJJJJJJJJJJJJJJHIJJJJJJJJJJJJJJJJJJ
@4304957/1
aataattgttctttcatgatactctcaaggtccctgattacttcttctcg
+4304957/1
@@CFFFFFCFHGFIGIJGJJIJIIJJIJIJHIIJIJIJJJJJJJIJIJJI
@4306665/1
ctcttcctttttttggatctgaagggcggtcccctcttttgggtggaatg
+4306665/1
CCCFFFFFGHFFHJIJJJJJIGGFHIFHIJJJJJJHHHHHHEF;>B?CCC
@6866868/1
gcctatgctatccgtagtcgaggctgggctacagatatctagaggttctg
+6866868/1
CCCFFFFFHHHHHJJJJJJIJJJJJJJJIJJJJJJJJJJJJJJJJHHJJI
@6867593/1
ccgcagattaaaatttttaagtacgactaagtgagcacactaaatcacca
+6867593/1
CCCFFFFFHBHFDGIIIGIIJHHIJEHJIIJGHIIJIJJGIIGIJJGGHH
@6868092/1
ggctgctatagatggaacgttgatctggtctggagctggatgagtgacat
+6868092/1
@C@DFDFFHHHFFDGGIIIFCHIJIGGH<EHGGGIJIIEGCHGCFHGIIG
@2260428/1
gctgttgttgcctctgctgctgctgctgctgaggcggttgttgccactgc
+2260428/1
@@@FDDDDHFFHDGIJJJJIGJEGHJJIIIJJGGJIJGHIIIGGIJIJIE
@6318181/1
ggtccctgttgttccattgcttgaggtctggtaattggagcggcttgtc
+6318181/1
BCBDDDDFHHHFHJJGJJJIIJJGJIBGHHGFHIJIGJIJJIGGIJ:B3
@1228587/1
agctgagtgagttaaaacagtacatcgcacaacaaacacttggggagtta
+1228587/1
@@@D=DAD8C?FHGGH<F@?<FH>H@ECGEBGCFHFGGECHIIGI7FF98
@1742735/1
cctctatttcattgtgcattaatctatagaaaattttccaaacagtattt
+1742735/1
:8?DDDABFFFHHE2?F>AI<:A<F:CAF>?FCB>?BA>>FGGBD?F9DH
@4818679/1
ccacaaatccacttggaaaactgtttatcatagatccgacgacacttttt
+4818679/1
CCCFFFFFHHHHHJJJJJJJJJJHJJJJJJJJJJIJJJJJJIJIJJJJJJ
@1229626/1
gtcttgaacttcatttccaacaggtagtaagtgatcattaagttcgccga
+1229626/1
@@@;DDDDFDDHAGHDBGCGGIEH3ACHHDDH<BF:ED9FGHEBCGGII6
@1743692/1
gatcgttctctgtgtggtcttttgtcaaagctactccttggcccatttaa
+1743692/1
@CBFFFFFHHHHFIGHJFHHIJJJJJJJJJIIJJJJJJJGCGHIJJJJJJ
@192104/1
atatatttttgcatctgttataaatgtaggaagttatcaagaaatctaag
+192104/1
BBCFFFFFHHHHHJJJJIJJJJJJJJJJJJJJJHIJJJJJJJJJJJJJJJ
@4820224/1
gctattagtacttccgtcaacactgctttcatcttcagaagaactggtag
+4820224/1
CCCFFFFFFFHHHJGIJIEIJIJJJJJJJJIIJIJJJJIIJJJJJJJGIJ
@4820596/1
ccaccattctaggaatctgtttacgttcggtttttcattcatatcctgtt
+4820596/1
@C@DFDFFHHHHHIGGEGEIGCCGIFGBAGCFHGGJIIJGBFIHGBIIJI
@193249/1
cctaattgaagagccttttcccaaaatcataccattagatttattaattt
+193249/1
CCCFFFFAHHFHHGGGIJIGIIJIIIIIIIEGIJJJJIIGIICCHGGIHI
@1746932/1
gtagcatactttatcgtaacggtcatttctttttcttgatctctttcatt
+1746932/1
CCCFFFFFHHHHHJJJEGHIJJFHIIJJJJJIJJJJJJCHHIIJJIJIJJ
@1747099/1
caactgtcacttttggtcctgttggtccattaatataaaatggttcaact
+1747099/1
@@@DD>DAFAHFBFF@EBAFH?EDGII>DBCEHHCGAHHIIIGBFAGCFC
@3269464/1
ggcacaactgataagttaagcattgcagttcatcagaatcaaaatggttg
+3269464/1
CCCFFFFFHHHHHJHEHIJJIJJJJJJJHJJJJJIJIJJJJJJJJJJIIH
@707547/1
acaactaaccatgggccacaactcatattgatcgtcaaatgaaacatacc
+707547/1
@@@DDDDDF3ACD3;EBFHGHDGHHGE?FEHEGGIIGB9BB>>DGGGC@G
@5819484/1
cttttattgaatagaataggaatgtcaggtgcgttaacttttggtggctt
+5819484/1
CCCFFFFFHHHHHJIHJJJJHJJJJJJJJFHIIHIJJHIJJJIJFGIIJJ
@3271637/1
cttttggaagctttacaactcctaatcctgtttcatccgcaattttctgg
+3271637/1
CCCFFDDFGHHHHIGBFGGGGIHHGHIIIJFHIEHIIIJJEHJIIJJJGI
@7892020/1
ctaatagtccaatcttcaattgttttaaagcacatttggctgcggtacat
+7892020/1
CCCFFFFFHHHGHJJJJJJJJJIJJJJJIJJJJIJJJIJJJJJJJGIJJJ
@2766500/1
ggggaagtcaattgctaatattgccatcaacgttcactgtctataaaaat
+2766500/1
@@?DDDDA?FFDHGIIIIIIIIIIEIDHIIIGIIHGGDEDGICGHGIGII
@2766864/1
gtgacagtcttcaagcactgagttagaataccaacctgaatttcagcaat
+2766864/1
@BBFFFFFGHHHHJJJIJJIIIIIIJIJJIJIGIIIJJJGIJJJJIJJHJ
@7892862/1
gcctcctgcggaccattagttgaagtcccagccctcagataatcccatat
+7892862/1
BCCFFFFFHHHHHJJJJJJJJJIJJIJJJJJJJJJJJJJJJJJJJJJJJJ
@4821392/1
gctgctgctgcggctgttgttgcctctgctgctgctgctgctgaggcggt
+4821392/1
CCCDDDFFAHFHFIGIJJJHIIIJGHEIJJJGGHIGIIGIJICEGGCGE=
@4822130/1
aaggttttgatgtgtttgattctttgttctttatttgtgtataatatcca
+4822130/1
@@@FDDFDHHHHAFAGHHGIGIGGGHCGHHIJIIJIIJIGHHIIIJGGII
@7373230/1
gcacaacaaacacttggggagttaaatcaacatcagctgagatatactca
+7373230/1
CCCFFFFFHHHHHJJIIJIIIGIGIIJJJJJJJJJJJJJIJIJJJIJJJH
@7373237/1
gttacattctctcatcctaaacctttttaaaacatcttcttgttttctat
+7373237/1
CCCFFFFFHFHHHIJHIJJIJGGIJJJJJGHIJIJJIIIIHIHIGIIJJJ
@7373461/1
ggagaattgagagaagctttactctgtagcattgtaatttcttgttcttc
+7373461/1
B@?DDDEFHHHFHGGJIJJIGIJIJJHIIIJGHJGGGHIIJJJIIIJJJJ
@7894870/1
ctggttacaggagatactggttgttgttgaggtggtagttgagtttggtg
+7894870/1
BCCFDFFFHHHHGHIIIJJJHHIDHIFHGFGH?DGGCHFFHDFGIIJIDG
@4823099/1
agctcatacttaatccaatgacatggggaagtcaattgctaatattgcca
+4823099/1
@@CFFFFFHHHHHJJIIJJIJJJJJIGJIJJJJJIIJJIIIJIGIJHJIJ
@7373586/1
ctggtcatcaactgagaggccaaactccttcaggcatgggtcactattaa
+7373586/1
BC@FFFFFHHHHHJJJIIIIGGFIIJJJJIGHIIJJJIIGGGEIGIJJJJ
@2769476/1
ccacatcaatgttaaggaatggtttccaaccaataattgcagactggaag
+2769476/1
8;?DAD?:A<CFHIGFBEGHIB:AF?<C?G@F9E@?D:DH@F<BDB39?9
@2769918/1
ttttagggtaatcaaattttatgacaaaattgcaattctttacatcaata
+2769918/1
CCCFFFFFCFHHHJJJJJJJJJJJJJJJJJJJJJJJJJJJJJJIJJJJJJ
@3794717/1
ctcatttgaaaacgtggatctccaaggtctccttgaacaaatttacctaa
+3794717/1
CCCFFDFEFFHDHGIGIIIGIGGGHGG9?CGGIIIJJJFHB@?DFFHGFH
@3794902/1
gtgaaatctttaggctgcagctcaaccattttatcggccaacatattact
+3794902/1
B@BFFFFFDHGHHJJJJIJIFIJIJIJFIJJJJJIJJJJJJJJJJIJJJJ
@1230990/1
gttttaaactgacttgaacttcaccagatctagtaaatattggaaatgga
+1230990/1
@@@FFFFDFHHHHJJIJJJJJJJJJJJJJJJJJIIIIGJJJJJIJJIJII
@4825003/1
cttcagtaaataacaaagaatggaaggccaaaatttgttcacactgttcc
+4825003/1
CCCFFFFFHHHHHJJJJJJJJJJJJJJJJJJJJJJJJIJJJJJJJJJJJJ
@6320531/1
gtgaaatctttaggctgcagctcaaccattttatcggccaacatattact
+6320531/1
BB@FFFFFHGHGHJJJJJJJJJJJJJJJJJJJIJJJJJJJJJJJJJJJJJ
@6321148/1
ctgtacttgaggctgagatgaaggtggtctgctgggttgctggtcactgg
+6321148/1
CCCFFFFFHHHHHJJJJJJJJJJJFGIHHGJJJJJJIJJJJJJIJJJJJJ
@6321380/1
gtgcggaggctaccttgccgtaggaaataagaaagcaagagaaggaagtg
+6321380/1
CBCFFFFFGHHHHJJJJIJJHHIJIJJJJJJJJJJJJJJJJJJJJJJJHI
@4826745/1
ggtaagacaacaatcacaagttttacttcttctttaagacactgactaaa
+4826745/1
@@=DDDFEHHHHDIJJJIJJHHJJIJJEHIHIJIGIJJJIDGGDIIJIHI
@6322608/1
cactattaaagttgatttgtcttatcgacttgacaattttttcttttctt
+6322608/1
CCCFFFFFHHHFHIJJJJJJJJJJJJJJJJJJIJJJJJJJJJJJJJJIJJ
@1234242/1
gcactggttacaggagatactggttgttgttgaggtggtagttgagtttg
+1234242/1
@@@DDDBB?DFHDG;CFF?EHGG:CBFEGFFEGFGCFH?DBFGCHE09?D
@1750063/1
aataattgttctttcatgatactctcaagatccctgattacttcttctcg
+1750063/1
CCCFFFFFHHHHHJJJJJJJJJJJJJJJJJJJJIJJJJJJJIJJJJJJJI
@4310931/1
gttccgttttttggagaggcaactcaggataactatagaggttcttcttt
+4310931/1
CCCFFFBEHDHHHJGGFHJJGIIJJJJJGIIJJJIIHJGIJJDHGIJJJJ
@199636/1
cttctctgcactgtgacagtcttcaagcactgagttagaataccaacctg
+199636/1
CCCFFFFFHHHGHHHGHIIHHIJJJJJJIJJJJJHIIJJJJJJIJJJJJI
@200214/1
gtggttgttgcctctgttgctgctgaggctgttgttgccactgctgctgc
+200214/1
@?@DDDDFHGFBHIIGHHHIGIGAF@;FHIIIGHD=BFCHIGEGGHIIE@
@5821288/1
cttctgtaaaacgccaataattgttctttcatgatactctcaagatccct
+5821288/1
CCCFFFFDHFFFFEHEDFHHIGFAFGEHGB?DGGHADGDFGDFDHIGHGE
@710293/1
ctgcagtttccatatcatattatacctgaaggcttttgggtcgtgagaag
+710293/1
@@@FABDDHHHHBHBGHHGIII<4EEBHEHIDEHGHEGGHCFGII>=GH@
@5821483/1
caccttttggaagctttacaactcctaatcctgtttcatccgcaattttc
+5821483/1
@@@D?BDDDDDDBEBFHDHGHFBFGBHGIIIIG9?<EC<?CAGEGABFHG
@5821578/1
gtgctccaatcgcattccctttcacactagggacatgaggtgaaattatt
+5821578/1
CCCFFFFFHHHHHJJJJJJJJJJJJJJJJJJJHIJJJJJJJIIIJJJJJJ
@4312308/1
caattgcattccctttcacactagggacatgaggtgaaattattggtatt
+4312308/1
CCCFFFFFHHHHHJJJJJJJJJJJJJHIJJJIJJGHGGIIJIJJJJHIIJ
@5823397/1
atccttgtcaagctggtcaaccctgatagagcaaggttttttccctggat
+5823397/1
CCCFFFFFHHHHHJJJJJJJJJJJJJJJJJJJJJJJFHIJJJJJJJJJJJ
@7896682/1
atgacattcatctataactaatagattgacacgagacaacgtgatataac
+7896682/1
CCCFFFFFHHHHHJJJJJJJJJJJJJJIIJJJJIJJJJGJJHIJJJJJJJ
@2771191/1
gtcactattaaagttgatttgtcttatcgacttgacaattttttcttttc
+2771191/1
CCCFFFFFHHHHHFGIIJJJJJIGIJJJJJIJJJJIJGHIJJJJJJJJJG
@4829341/1
cttggctttgccgcttgttgctgtacttgaggctgagatgaaggtggtct
+4829341/1
CCCFFFFFHHHHHJJJJJJJJJJJJJJJJJJJJJJJJJJJJJJJDGIHHG
@3275809/1
gttaactttctagctaatagtccaatcttcaattgttttaaagcacattt
+3275809/1
@@@DFDFDHHH?HGGHDBAGIGGECHHJIJIHHIIAECEEGIGIIIJJHI
@3275823/1
ccacctcaaccgaacacttctaggttacatagtgtatgaaccgctgcatt
+3275823/1
CCCFFFFFHHHHHJJJJJJJJJJJHJJJJJJJGIIJJJJJJJJJJJJJJJ
@3275853/1
gctccaattgcattccctttcacactagggacatgaggtgaaattattgg
+3275853/1
CCCFFFFFHHHHHJJJJJJJJJJIJJJJJJJJJJJIJJGHHHJJJJJJJJ
@7377078/1
ccagatggttcttcttcttgcagaggatgtggaggataatttctccaaac
+7377078/1
CCCFFFFFHHHHHIJJIJJJJJ>HHIHIHGGHGHIHGHJIJJJJJIJJIG
@5336923/1
catgaacggtaatagctcgtgccattgcgccaggtgtccggtcttcactg
+5336923/1
CCCFFFFFHFHHHJJJJJJJJJJJJJJJJJJJJJGHHIJJJFHIJJJJJH
@3798588/1
ttaatttctgatttttattaacaatagattggttgtaacgattggaaaaa
+3798588/1
@@<D??DDF?<CA<FEHIIH@EHBF<<:FFACCF@FHDFA=DFG>?FFGG
@7898076/1
cttcatgccactgattgatgtcccaatggtccacacctttgtcaccacta
+7898076/1
CC@FFFFFDHHGGGGIJIIIHIIJIJGGIHHHIIGHIGGHIDFGIJJIJJ
@5337249/1
gtttccatatcatattatacctgaaggcttttgggtcgtgagaagctgca
+5337249/1
@@@FFFFFFDHDHHJJJJJIJJJGIJJJJJJGIGGCGHJIGG@GIJGGJI
@201663/1
caacaatttctcttcctttttttggatctgaagggcggtcccctcttttg
+201663/1
CCCFFFFFHHHHHJJJJJJJJJJJJJJJJJIIIJJIJJHHHHHFFFFEED
@6324984/1
cctatacctatttacatgcctagacttgtgcaccagctaaagaagactta
+6324984/1
CCCFFFFFHHHHHJJJJJJJJJJJJJJJJJJJJJJJJJJJJJJJJJJJJJ
@5338304/1
aggggttgtttccctagactgtggttgagacacttgctggggaggtggac
+5338304/1
@BCFF@DDFHHHHJJJJJIJGHHIDEHIIIJJJJJIGIIJJJIGJFHHGH
@3800018/1
ctcatttgaaaacgtggatctccaaggtctccttgaacaaatttacctaa
+3800018/1
@@@AD;AA4??FCEGE@CED@HEHGI1<<CG>GIDFGHIIBHIHII<FDH
@203459/1
tctcaatgatttcctccttccaaaaaaatacagcaagtctggtaaattta
+203459/1
CCCFFFFFHHGHHJJJJJIJJJIJIJJJIIJIJJJIJFGHIJFGGHJJJJ
@6327152/1
aacaatttctcttcctttttttggatctgaagggcggtcccctcttttgg
+6327152/1
@@@DDDFFGHHHHIHIIIIJIAHEEGGIGGGFEGGHBIIHGHHFFFFCEC
@1757118/1
ctcaggataactatagaggttcttctttccatcaaacgcaggaaatcgat
+1757118/1
CCCFFFFFHHHHHJJJJJJGIJJJJJJJJJJJJJJIJJJJJJIJJJJJJJ
@5825235/1
gccacatcaatgttaaggaatggtttccaaccaataattgcagactggaa
+5825235/1
CCCFFFFFGHHHHJIJJJIJJJJHHJJJJIJJJJJJJJJIJJJJJJJJJJ
@7378532/1
gtttggtagaagcaggatgacacttaggtcgtgcatggtttaagaaagac
+7378532/1
CCCFFFFFHHHHHJJJJJJJIGGJJJJJHGHEHGGIIJGHIIIJIJJIJJ
@7898780/1
gtaaaacgccaataattgttctttcatgatactctcaagatccctgatta
+7898780/1
@@@DDFDDDHHDFIIGIHFHGGHGGHGC@FFGHE>DFEGGG@BGHG@GGB
@7898899/1
cccaatgtttctagcctttcataattcataacgtcattagcagagctcgc
+7898899/1
CCCFFFDBFHHHHGGHIJHGEHHHIIGEHBEFGGHIIIHJJIJGIDHIIJ
@3277343/1
cattttatgtgctgctaacctcttggcaatttttttcgatttgccagtac
+3277343/1
@@@FFFFFHFHHHGHHGHIIIIIIIIJJJJJJJJJJJIGJJIIGGJIJIG
@4313736/1
cttgtctaacttgaccaacggtaaaagcaggaggttgttgcatcctttgc
+4313736/1
CCCFFFFFHHHHHGJJJJJJJFHIJJJJJJJIJI?FHIIJJJJJJJIJIJ
@1759735/1
cttgttttcaaagttgataaataatattaatgaaactaaaaacttcaaaa
+1759735/1
@@@FDDEFDHA>FEHHDG>FFHGAHEHG>HIIIEHHIIIIIDFCGIEGGC
@7379648/1
gggaattctaagagggtacacaattcaggcactaatgtctcttcaaaatc
+7379648/1
CCCDFFFFHFFHHIIIHGHIGIGGIIIJFC?GIDGEHDGIGIIIIIJJJG
@4314488/1
cttggttcaagatcattttaaactgtccttctgacacaccatctctgtaa
+4314488/1
CCCFFDFFHHHHHJJJJJJJJJJJJJJJJJJJJJJJJJJJJJJJJJJJJJ
@7900419/1
cacccaagaactcaagccgctgataacaatcagtgactctattaggagaa
+7900419/1
CCCFFFFFHHGFHGIIJJIIIGHJJJIJJGGIGBGHJJJGHJIJJIIIGI
@7380314/1
ccttcaacaccacactcctcaaggtacacccctataagggcttcgat
+7380314/1
@@<B=DDBFHHDDGIIIHHEH@BBHGBFG?EDDGHABGICBFF?FEG
@5828236/1
gaagacttcaggtaacgaaacataggctctacctgatctggaccagtggc
+5828236/1
CCCFFFFFHHHGFHIJJJJJJJJIJJJJJJJJJJJJJJJJJJJJHIFHHG
@5829396/1
ctccaaaattgtaaatccaggaacttcccagtcatcaggaataaagtcat
+5829396/1
CCCFFF;DHHHHHJJJJJJJJJJJJJJJJJJIJJJJJJJIJJJJJJGIII
@6328231/1
cctaattgaagagccttttcccaaaatcataccattagatttattaattt
+6328231/1
CCCFFFFFHHHHHJJJJJJJJJJJJJJJJJJJJIJJJJIJJJJJJIIJJJ
@5341211/1
gggttcatgaattgctccctccacctgaactagttcatatttcggagtcg
+5341211/1
B@CBDDFFHHHHHIJJJIJJIJJGIGIGIJIIIFIIIIIIIIJIJIJDGH
@6328830/1
gatttattaaacccgatgctagctttcttaaatctggttctctaatcatc
+6328830/1
@@@FFFFFHDHFFIIIGHHGIJIJJJIJIJIJJJIGIIIGIGIJIJJIJJ
@5342331/1
ctgtctccttcaacaatcgtcggtacaatgtaatatgagttttctttgtt
+5342331/1
CCCFFDDFHFHHHJGJIJIGHGDCFFBGHECDFIHIICHDGHIIIJJGBG
@5342476/1
ctcatactgtcttcagcctcatgttataacattatgcagttcattaccta
+5342476/1
CCCFFFFFHHHHHIJJJJJJJJJJIJJJJJJJJIJJJJHHIJJJJIJJJI
@6329980/1
gtcgtgagaagctgcaacggctgctatagatggaacgttgatctggtctg
+6329980/1
CC@FFFFFHHGHHHIEIEHIIJJGEHIHGHEIJGIGIEGIJEGIEIGGGG
@6330619/1
aaggttttttccctggatacgtaaccaccattcctttaacttcatcaaca
+6330619/1
@@CFDDFFHGHGHIJJHJJJJIIIGGHIGGGJIGIIJIIJJJJJJJJJJJ
@717524/1
gtgtttttgagctcatacttaatccaatgacatggggaagtcaattgcta
+717524/1
@@BFFFFFHFHHHJIJJJJJJJJJJJJJJIJJJIJJJJJJJJJJIJJGIJ
@1760630/1
ggcagcttttacctcattttcactcagaagaaataatatctcagcaccaa
+1760630/1
@@@FFFDDFDFBDEBHGGHHH@CHHGIGGHGE?@?GHHHIGED@DDDDE@
@2776535/1
ggggttgtttccctagactgtggttgagacacttgctggggaggtggacc
+2776535/1
BCCFDDFFHHHHHJJJJJJJIJJHIJIJJJJJJJJJJJJJJJJJCHIIIJ
@2776784/1
acgagtttgagcatcattcattttcttcattgtaacttggcccgcaacaa
+2776784/1
@@@FFDDEDFFFDGGIGGHHGFFHDHGIJGHJIIJJJJG>?BFHB@DHHG
@720082/1
gcttaatattagaaatcttaataaataggacga
+720082/1
@;?DDDDBDF>?DGGHDFHEHHG><A3C<@:C8
@207453/1
cctctatcaggtaagacaacaatcacaagttttacttcttctttaagaca
+207453/1
@@@FFFFFDHGFFHIJIJJJJGJJJJJJJAHIIEIJJIJIIGIIJJJJHC
@3804680/1
cttctataaaagaatacacaacagtataacattcgtcctcctgccactca
+3804680/1
C@CDFFFFHHHFHIIJJIIJJJGGEHHHIGIGJGEIGGHGGGDFHIIIGI
@6877501/1
cagcgccaacaacaatgacaggtttttgaaaaaattttggccaatagctg
+6877501/1
@@<DFDDDADHHHDAHHGG<FHHGIIIE?GCDHBBF@DHG@<@=3CEAFH
@208866/1
ctaattcagtagggtgagtaatctctgtatcaacaactgtaccagccggc
+208866/1
@@CFFFFFHFHHHIFHIJEHGIIHJJJIIJIJJJJIJJJHIIIJJJJJJI
@2778597/1
ccgatgctagctttcttaaatctggttctctaatcatctgattagtagta
+2778597/1
@@@DFFBEHDFFHHIJIIEBFGIEDHGGIIIIJJJIJJJHGGGHIHFIIH
@6878423/1
gtgggttatatggtgattgatgccattcaactttgcattaactttctgta
+6878423/1
C@@FFDFFHHHHHIHIJJJJJJJJJJJJJJJJJJJJJJJIJJJJJJJJJI
@1765651/1
ggaatttttgcattttttataacttctttaatgctctccaaaattgtaaa
+1765651/1
@CCFFFFFHHHDHIJJJJJJJJJJJJJJJIJJJJJJJJJJIJJJJJJIII
@2275846/1
gcccaatattgattccagaacttccggcataatgagtacatcatttacat
+2275846/1
C@CFFFFFHHGHHJJIIIJJJJJJJJJJJJJJGIJIHHJJJJIJJJJJJH
@2779731/1
cgctcaaacatgcaaatgtgacattattgactaaggccgatctgaggtct
+2779731/1
CCCFFFFFHHHHHJJJJJIHJJJJJJJJJJJJJJJJJJJIJJJJJJJHGH
@3281314/1
agcatactttatcgtaacggtcatttctttttcttgatctctttcattat
+3281314/1
CCCFFFFFHHHHHJJJJJJJHIIIJJJJJJJJJJJJJJJJJJJJJJJJJJ
@1243660/1
atggttttggagaattatcaaagagaattattgaattcaatatagcaaac
+1243660/1
@CCFDDFFHHHHGJIJJJJIJJJJIJJJJIIDGIIJJJJIJJJIGGIJJJ
@2276807/1
ggcctatcctctggaggaattcctttaaactgatccatgatcaatctcat
+2276807/1
CCCFFFFFGHHHGIEGGEGGHIJJJIIJIEDGEGGGHIIGIIGIIGIJGI
@4318751/1
ccttgaacaaatttacctaaagcaacaacacaattgtcggcagctgggaa
+4318751/1
CCCFFFFFHHHHHJJJJJJJJJJJJJJJJJJJJJJJIIJJJJJJJJJJJJ
@5830769/1
ggcagttgaagataacatacaattttaattttattattctcaatgatttc
+5830769/1
@<@DFEFFFFDAAEGIGBHHIGHHHGGIGGIIJJIIGIIJGIIGDHGHIJ
@5830841/1
gacagcatgatgacattcatctataa
+5830841/1
?7?DD<DDDDD<C?2AECFFFEEE4:
@3283263/1
gtaacttctgtcttgaaatctgtagcccaatattgattccagaacttccg
+3283263/1
CCCFFFFFHHHHHJJJJJJJJJJJJJJJJJIJJJJJJJJJJJJJJJJJIG
@6332790/1
tccttaatcatacaataattagcttaatattagaaatcttaataaatagg
+6332790/1
@@@FFFFFHGHHHJIJIIHJJJIBGGGJCEHIJGIGHJJGIIJJJJJJII
@2277519/1
ccttatctcatcaaatattgataaactagtttcttcttcatcagggaaat
+2277519/1
1:=D4ABDFFFFFIIIFIFFFIIIIHFFHEHFFHIIIIIIIIIFIFF@FG
@7906050/1
gcaattctttacatcaataccttcttctatcacatcggaggcaaccaata
+7906050/1
CCCADEFFHDFHDHIGGIJGGHIIIIJJIIIEFHIGJIIIIIIGGIGIJE
@6334633/1
ctcagagctaccttggcagctgctaattttgcttggtgtttgttttctcc
+6334633/1
@@@DD?DB?FD?<ECGB:FAGDEG??ACCHIACGED1?:???F??99?FB
@6334636/1
cacatcaatgttaaggaatggtttccaaccaataattgcagactgga
+6334636/1
@C@FFDFFHHHHHIJIJJIII?FFIIIJIGGIJJJJGIIIIHGIIIH
@1244686/1
ccacttctttgaactaagtacagcgaaattcttattcgattgaagtaaat
+1244686/1
CCCFFFFFGHGHHJJIJJIHIJJJJIJGIIIIJJIJJJEHJJGGHGEFHH
@1245285/1
ctcagaagaaataatatctcagcaccaattttatgat
+1245285/1
CCCFFFFFHHHHHJJJJJJJJJJJJJJJJJJJJJJII
@5344547/1
ctttctaatgtttcttcatttaaaaccgctgtgtctctttctttttttgt
+5344547/1
CCCFFFFFHHHHHJJJJJJJJJJJJJJJJJJIJIJJJJJJIJJJJJJJJJ
@1245928/1
tcctaacgttatcaggttttgggtagttgggtaatattttgataacgtgg
+1245928/1
C@@FFFFDAFHHHJJJIIIJJIGC@FEHHIJ?FHIJJGJJFEGHBFHDHG
@720184/1
gctccctccacctgaactagttcatatttcggagtcgtccctcttctgga
+720184/1
CCCFFFFFHHHHHJJJJJIJHIJJJJJJJJJHHHCGHHJJJJJJJJJJJI
@2781896/1
gtcaagagcttggattgcctcctgcggaccattagttgaagtcccagccc
+2781896/1
CBCFFFFFHHHHHJJJJJJJJJJJJJJJJJJJJJJHJJJJJGHJJJJJJJ
@7383760/1
gttcgttgaaaaccttcggcctgatgctgggaacaagaatgctgttaatg
+7383760/1
CBCFFFFFGHHHHJGIIJJJJJJJJJJJJJJJJJJIJIGIJIJJHIGIIJ
@2782209/1
cgctgacctggcggtagctttaatcatagttgatgtctgcatatcagtca
+2782209/1
@C@FFFFFHGDAFHFHEGGIIG>DCGGEBBGHEGJEBF?DFHBF9FGBH<
@7385108/1
tatacctatttacatgcctagacttgtgcaccagctaaagaagacttatc
+7385108/1
B@@FFFFFHFHHHJHIJJJJJJJJJJFGIIJJJHJHIJJIJJJJJHIIJJ
@7385622/1
gctagctttcttaaatctggttctctaatcatctgattagtagtaacgat
+7385622/1
?@<=DAD?HBFA?EHHGAEG<C@EHHCHI@@CFHII<?EGEGIGD9:CDG
@6879221/1
cgaatactctgagcttgctgagcgactaatgccactgtgtccacaagaaa
+6879221/1
CCCFFFFFHHHHHJJJJJJJJJJJJJJJJJJJJJJJJIJJJJJJJJJJJJ
@210118/1
gtcccaatggtccacacctttgtcaccactatattcaccaaccgttaacg
+210118/1
CCCFFFFFHHHHHJJJJJJJJJJJJJJJJJJJIJJJJJJIJJJJJJJJJJ
@1247797/1
ctggatacgtaaccaccattcctttaacttcatcaacaagtttttgccac
+1247797/1
CCCFFFFFHHHHHJJJJJJJJJJJJJJJJJJJJJJJJJIIDHIJJJJJJJ
@3284831/1
cctctgtcgaacagcttccacagcttgtctgtaattgcgataaggttttt
+3284831/1
@@@DDBDDDHFHHAGEHIGGI?FFHH@CEHBHI9CFGCF<FHGII?DGHI
@6335687/1
tgcatgaacggtaatagctcgtgccattgcgccaggtgtccggtcttcac
+6335687/1
CCCFFFFFHHGFHJJJJJJJJIIJJJJJJJJIJIJIHHIJJIJFHIJJJJ
@3286889/1
cataagtcattcctctatcaggtaagacaacaatcacaagttttacttct
+3286889/1
CCCFFFFFHHHFHJJJJJJIJJIIIJJJIIIIJJIJJIJIIIJJIJIJJJ
@6881810/1
ccaatcaattatgatactgtctccttcaacaatcgtcggtacaatgtaat
+6881810/1
CCCFFFFFHHHHHJJJJJJJJJJJJJJJJJJJJJJIJJJHIJJJJJJJJJ
@1768841/1
gcttcaggttcattatcttcgatggcttctgccaagtaatctcccctgaa
+1768841/1
CCCFFFFFDHHHHIIJIJIIJIHGHIIJGCHIJJHIIIGGIEGIIJGGHC
@2279927/1
ctctcgtgagccaacagtaagacatggtagatgaggatactttaatctaa
+2279927/1
CCCFFFFFHHHHHJJJJJJJJJJJJJJHIJJJJJJIIJJJJJJGIIIIJJ
@7910030/1
ctttcataattcataacgtcattag
+7910030/1
<@7D?DDDF<A<DGGGB?<CG>HF>
@7910983/1
acagggttcatgagttccactttcacaatcaattaattggtaacatggta
+7910983/1
CCCFFFFFHHHHGJHIJJJJJJJJJJJJJJJJJJIGIJJIHGIJJJJJGH
@4845976/1
attaagtcttctctgcactgtgacagtcttcaagcactgagttagaatac
+4845976/1
CCCFFFDFHFHHHJIIJJIJHIIIGJHGHIIJJJJJIJJJJJJIJIJJJJ
@1249820/1
gtttacaaatgttgcagcattaagtcttctctgcactgtgacagtcttca
+1249820/1
CCCFFFFDHHHHHIJGGIIJJIIJJIIJJIIJGIIIJJIIIIJIIGHIJJ
@5836511/1
tctcattcttagttgtaacaactaggggcaccatgacgatagctttattc
+5836511/1
CCCFFFFFHHHHHJJIJJJIJJJJJJJJJIJJJJJJJJJJJJJJJJJJJI
@4846688/1
gatgatttgaggttcttgtggaattgtgacactttgatgttgtaaggtgc
+4846688/1
CCCFFFFFHHHHFIIGHIJJJIIGJJHIJJJJIIJJIIJIJJHGJIIBFI
@726045/1
aacaaatctttgaataacttcagctaggccaggtgaaagatgccggaagt
+726045/1
@@@FFFFFHFHFDHFGIDIECHGGIIGCGIJFI:CHGECEHHIJJHGIJ?
@726339/1
gaaggcttttgggtcgtgagaagctgcaacggctgctatagatggaacgt
+726339/1
@@@B=DDFHHGGGIHGGHGIEIIIIGIJIFGBEEHGHIGDIHEIIIGGH=
@2784700/1
gtctttttttaccaaaccggtattttccccttggcaacaaacagttgttt
+2784700/1
CCCFFFFFHHHHHJJJJJJJCGHIJJJJJJJIJIJJJJJJJJJJHIJFHI
@5838008/1
gtctaacttgaccaacggtaaaagcaggaggttgttgcatcctttgctct
+5838008/1
CC@FFFFFGHHDHIIIHGHHGEGGJDHIEHI1CBFIFGHHGHDHE?BFGE
@727951/1
cgcgtattctgttgtatatttatgctcacttcaccaacattcatg
+727951/1
C@CFFFFFHDHHHIGEEAIHH?H>?FHIHHIGG?ED8?HHI@DFB
@212874/1
gggttgttgcctaacaggaggtgcactggttacaggagatactggttgtt
+212874/1
@@@A7@@D;CFFHIIICHAEE<AFHFEGIE?CCBFGEC=GGFHEG/BF6B
@3810313/1
ggggaagtcaattgctaatattgccatcaacgttcactgtctataaaaat
+3810313/1
CCCFFFFFHHHHHHIJIJJJJIIIJJJJJIIIJJJJJJJGIJJJIJJJJF
@214217/1
cattatcgtaaattgtcacggtctcaacaagttccgttttttggagaggc
+214217/1
@@@DADDDFHHHFIBHG<CEACC?B<<BG=F:::1?::BFFGGED;3C75
@3811122/1
attacttcttctcgaggtggctgcagtttccatatcatattatacctgaa
+3811122/1
?@@DFFFFHHFHGIGHI<CFHIIFHJEFGIIIIIJJCIIJIIJGIIJIGG
@3811583/1
ctctggtatccaaaggcactgttttcaccggaggaatttgtttgtgattt
+3811583/1
CCCFFFDFHFHHHGGIDBHIJJJIEIIJJJGBHIHIIJJJGHIGFH>CGI
@2788016/1
caatattttcgcagcctcttgttttgcttctttttttgacctacccttgc
+2788016/1
CCCFFFFFHHHGHJJJJJIIIHIIJJIIJIIJJIGIJGIJJJIIIIGIIG
@5841553/1
gccaaaatttgttcacactgttcctggctgagagtaattcgtcgcgcatt
+5841553/1
CCCFFFFFHHHHHJJJJJJJJJJJJJJJJJIJJJGIJJJJJJJJJJJJJJ
@216214/1
ctggtcatcaactgagaggccaaactccttcaggcatgggtcactattaa
+216214/1
@CCFDFFFHHHHHJJJJJJJJJJIJJJJJJJJIJJJJJJJGHIIJJJIJJ
@5347739/1
cgttaacttttggtggctttattatattactcctaattgaagagcctttt
+5347739/1
@@@FFFFFHDHHHDGIJJJIGIJIJIJJJIJJJJHJJJIHIIJJJIGJIJ
@216852/1
gaaatatttcggcttctgcttccgttccaccctttctgctgcgatctttg
+216852/1
@@@DFFFFAFHHFBFGGGGEHEGI?FAFGG;C8??D?DD@BFDHBFBBF>
@7912101/1
acggtctcaacaagttccgttttttggagaggcaactcaggataactata
+7912101/1
BCCFFFFFHHHGHIFHIJJHIJJJJJJIJIJJJIJJJJJJJIJJIIJJJH
@218210/1
gagatgattagtttccacaacaatttctcttcctttttttggatctgaag
+218210/1
CCCFFFFFHHHHHJJJJJJIJIHIJJJJJJJJJJJJJJJJJJJJJJJIJJ
@1770867/1
ctctgctgttgctgttgttgctgaggctgctgtggtctctgctgttgttg
+1770867/1
CCCFFFFFHFHHHIGHIHIIJJJIIIJJIIJJHIIGHIIIIEGIHGIGHF
@2789086/1
tccttttttgcccattattgtgtactatcttcaaagagaaaaagtgcaat
+2789086/1
@@@FFFFFHHHHHBBFGIJIIGGIHIGIAGGGIGGGECHHGGHHHIIIHI
@3287511/1
cccatactccctggttgggaagtgcttgttgttttgcagacaacatgcct
+3287511/1
:;@?DBADFAFHFICECA>HG=E?9::C?G@DFGBDGBBDEHHH?D@BFF
@6884732/1
ggcgtgtaatcactgctgaggcttgaacaagcccttctgatagcctgcaa
+6884732/1
@@@DDD@D?DHFBIFHIGEFDCFHIGICHGBBFGIIIIIDHEGIIIGBCC
@4325804/1
cttatcagtaatctcgaatctattatctcttggacaagttgttatattag
+4325804/1
@@@FFFFFHHHHHJJJIEHHIIIIGIIJIJIJIJJIJIEFHHHIJIJJGI
@7389680/1
gtcggcagctgggaatcctttgtgagccacatcaatgttaaggaatggtt
+7389680/1
@@@FFDFFFFDDHIJEEGHIDFHIIIGIJIIIIGJJJIIGJGIGIJIJGH
@1252966/1
gttgctgctgctgctgttgttgttgttgaccccatgg
+1252966/1
@?@FFFFFHHGHHIEFAECGHIGHGIIDHIFHIGHIG
@6886216/1
ccactcgaattctttagttagggtaattaaaccaagccctatttcctcag
+6886216/1
CCCFFFFFHHHHHJJIJHIJJJJFGIJJJJJJJJIJJJJJGJJJJJJJJI
@2283442/1
ttatcatagatccgacgacactttttagtaccgggcttactaagggag
+2283442/1
@@?DFFFFHGFDHBGGGAHGIGIIIIGIHGGIIIIIIIEHGIGIIGCH
@6888488/1
cttaaaacaatgtcaagagcttggattgcctcctgcggaccattagttga
+6888488/1
@@@DDD;DFFCB<<EGFFCF<<A1:EFFEHE?FC<DAD?FFIICBBFBFI
@6343031/1
gccctatacctatttacatgcctagactt
+6343031/1
CCCFFFFFHHHGHJJJJJGFCHCHA<HHI
@2286596/1
ttctaatattgatgttttattttcagtataccttataccgct
+2286596/1
@@@DF>DACFF?FGIIIEHIIIIIGFHGGGEIIIGHGGGHBE
@6343130/1
tttgaattcataagttggttgttttttaagtgcatgttgaacatattcat
+6343130/1
BCCFDDEFHHHHHIHIJJHIIGIIJJJJJJIIJJJJJJIGJJJJJJJJJJ
@5351955/1
gtccgatcagattgaaaaaaacaagttgtataacacaattaaaaagtaat
+5351955/1
@@?DDDDD@?3<ACFHBEIII@???B4?:D??@@<DDD8BB<?8=7.88F
@6344085/1
ttcttctttaatacactgactaaaatattgttca
+6344085/1
CCCFFFFFAFF22CEHIFIIB4FHIIIIIHHH@B
@3291673/1
gtacgctcaaacatgcaaatgtgacattattgactaaggccgatctgagg
+3291673/1
@@@BDDDDDFF??FFBCFGH@3CHAEHHHG@E>B>EBHG9BDF?@DGHCD
@3291889/1
ccaggatttaagcaaacaataatatttcgctcacgaccagcatccagaag
+3291889/1
CCCFFFFFHHHHHIJIJJIJJJJJJJJJIJIJJJJJJJJJIJJJJJJJIJ
@3813940/1
agtttctcctacggagactgtatacctaaaagtgggttcatgaattgctc
+3813940/1
@B@DFFFFHGHHHJJJGIIJIIJJJJJJJIEICHIJGGGIIJJIJJIJJI
@3813973/1
gccttaccttcagctgagtgagttaaaacagtacatcgcacaacaaacac
+3813973/1
CCCFFFFFHHHHHJJJJJIIJJJJIJJJJJJJIJJJIJJIJJJJJJJJJJ
@2792543/1
gttgaagataacatacaattttaattttattattctcaatgatttcctcc
+2792543/1
CCCFFFFFGHHHHJJJJJIJJJJIJIJJJJJJJJJIIIIJJJJJIJJJJI
@3814434/1
ctctatttcattgtgcattaatctatagaaaattttccaaacagtattta
+3814434/1
?@@FFFDFGG4?DFFGIGIIHGIIBCCH@HHFHGIIBEHHGGGGFGIBAH
@3814656/1
gtcagaattttcgtttggagcaaatacaatgtatttgctgtctttgtgtc
+3814656/1
CCCFFFFFHGHHHIJJJIIJJIJJJJJJJJJIJJJJJJJJJJJJJJIIHJ
@2793141/1
ctcaatgatttcctccttccaaaaaaatacagcaagtctggtaaatttat
+2793141/1
C@@FFFFFHDFHHIJJJJIJJGGIJIJGGIHGIGBGDDHIIHHIJIIIIH
@5354888/1
ttccgctgtagtacaaatttctatttccgattatttttcctttgatgctg
+5354888/1
CCCFFFFFHHHHHJJEHIJJJJJJJJJJJHIJGIJJJJJJJJJJJJHIJJ
@3815550/1
ctcccaagctgctatgagtactatcatcagctggtgtagaattacagaat
+3815550/1
C@@DFFADHHGHHEIIGHIGIGJJIIIICEHJJJ9CGIDBHGIJJIJIJI
@7915976/1
cacctttgaagttgaataagttattattcttctaggtccttttatcataa
+7915976/1
CCCFFFFFHHHHHJJJJJJJHJJJJJJJJJJJJJJJHIJJJJJJJJJJJJ
@5844808/1
gtgcattcataattcgggccttaactttagtgaactggtcatcaactgag
+5844808/1
==@D4ADDHHHHHIFGGGIJJJIIJJJJJIFHIGIJIGFHIIJJIJJJIJ
@7917103/1
gttaaaacagtacatcgcacaacaaacacttggggagttaaatcaacatc
+7917103/1
CCCFFFFFHHHHHJJJJJJJJJJJJJJJJJJJJJJIJHIJJJJJJJJJJJ
@7917254/1
gcatgttcttgcctttgttgctgctgtggtggttcttgcctttgcagctg
+7917254/1
CCCFFFFFHHHHHJJJJIJIIJJJJJIJJFGIIIIIJJJJJJJJJJJJJI
@5357105/1
ggaacaattctatcacctttgaagttgaataagttattattcttctaggt
+5357105/1
CCCFFFFFHHHHHJJJJIJJJJJJJJJIJJJJJHIJJJJJJJJJJJIJJB
@5846170/1
cttggcagtaacaagattttcacatggctgcccctttattatccctttca
+5846170/1
CCCFFFFFHHHHHJJGIJJIJJJJJJJJJHJJJJJJJJJJJJJJJJJJJJ
@7918528/1
ggacctttggcacatccacgatttcggcagcttttacctcattttcactc
+7918528/1
@<?DFDFF>HBHBIBDGHHIFHGHECBHE@??G?DGE>F@FGEGHCHGI@
@7918779/1
caatggtccacacctttgtcaccactatattcaccaaccgttaacggagt
+7918779/1
@@@FFFDEDHHGFIIAHIHHFGG@FGIIIIIIIGEGHIIIHIIIIGHDGI
@731084/1
gctgctgctgcggctgttgttgcctctgctgctgctggggct
+731084/1
??<ADADDDD<8?EEEEE4CEDCEEEI>9BD<?@9DDE>@@:
@732241/1
tgctgtacttgaggctgagatgaaggtggtctgctgggttgctggtcacc
+732241/1
CCCFFFFFHHHHHJJJJHIJJJIGGIFGIHHIJJJJIJHIJJJJJIJIJJ
@733116/1
ctccatactccttgtcttacaggtaccggtctttctcgataatcaagtgt
+733116/1
@CCFFFFFHHGHBHFHGIIJJJGFIIIJJG8EFGBHIIH9DGHGFFHJIB
@7391179/1
gtatatataagattacaattcttaacattttttctttaaacaaagaacat
+7391179/1
?:=BDAA;D:C4:C:AE::??EEFEEE?4AEEA;E9?<<CDCD;DD>DEI
@733416/1
tagtgcttgtttttcaggtcatggcagactctgagaacttttaacaatga
+733416/1
CCCFFFDFGDHHGIJJJIHIIIJIIJIJJEIJJIJJJJJJJJIJJJJIDH
@733433/1
ctgcaattcttggttcaagatcattttaaactgtccttctgacacaccat
+733433/1
CCCFFFFFHHHHHHHIIJJJJGIJJJJJIJJJJHIJJJJJJIJJJJJJJJ
@733438/1
ctcagagctaccttggcagctgctaattttgcttggtgtttgttttctcc
+733438/1
@@@DDDDBBF?FBEFG><EDBFAG@AFHIGE<GGGG?C?FHI?G@FDGIH
@6893403/1
aaataaatagctgcagctaatgattcaaataagtcaccaaggacctttgg
+6893403/1
@@CFFFF?BFHHHJJIIJIEHGEHJJIHHFHGHIHIIIDHA?DFHBHIJG
@6344922/1
cccatctgcatccttcttttccggaaagaacctagtgtgatggcgtttct
+6344922/1
@@CFFFFFHHGHHJIJJIIJJJJJJJJJJJJIJJIHHDGGIJIJJIJJJJ
@3294102/1
tattcttacaaacagaatccttaactgtccttctaacctgttcttcttga
+3294102/1
?@@D=DDDBAFCDDGDBEI>HHGBH<:<<C?DFHIE>?G@DD??CGHBBF
@6346709/1
ggggttgtttccctagactgtggttgagacacttgctggggagg
+6346709/1
@@@D=D?@F;CFFA<ACDHH<B@ACADAFBBAHIE@GD?BAF@6
@2794146/1
tcttgaggaagttggtgtagaggtgcaggctggccatgttgaatagcttg
+2794146/1
CCCFFFFFFHHHHJJHIHIJJJJGIJJIJJJJJJJJJJJJJHIJJJJJJG
@5360711/1
ttaggatataatcaggtgttctctagtttgtttctgcaagaggtgtc
+5360711/1
CCCFFFFFHHHHHJJJHHFHIJJJJJIJJJHIJJJIIJJJJIJIGIH
@3296956/1
ctccttgaatgaatttttcattcctccatactccttgtcttacaggtacc
+3296956/1
CCCFFFFFGHHHHJIJJJJJJJJJJJIJJIJJIJJJJJJJJGJJJJGHHI
@5361879/1
cttcttgaagttggttcagctgtagtctgtctgcatctgtatatgcccta
+5361879/1
@C@BDDDBFDADHICGABHFBFCHD<F?EHEHD@HGFBEIDB@HDIFII@
@2796698/1
gcccaatattgattccagaacttccggcataatgagtacatcatttacat
+2796698/1
CCCFFFFFHHHHHJJJJJJJJJJJJIJJJJJJJJJJJIIJJJJJJJJJIH
@5848644/1
gctttctaatgtttcttcatttaaaaccgctgtgtctctttctttttttg
+5848644/1
CCCFFFFFHHHHHIJJJJJJJJJJJJJJJJJJHIHJJJJJJJJJJJJJJI
@2291526/1
gttcttcttgaagttggttcagctgtagtctgtctgcatctgtatatgc
+2291526/1
@@CFFFFFGHDBFBBDGH3AFGHG@:AB?CHCEGIIC>@EHBDB@G?BB
@5362862/1
cttcatttaaaaccgctgtgtctctttctttttttgttag
+5362862/1
?<?DDADBDF>?AEGHGI1<?AC<?AF4EFBDFB@?G?D>
@2291904/1
cctgttcttcttgaagttggttcagctgtagtctgtctgcatctgtat
+2291904/1
@@@DDDDDFHFFHIIBCGHIFHFG>EGHHEHCHIBEGHEDDHHHGIEH
@4853917/1
gttctaacttaaagctgactttagtacatcgcctggagacatgactacac
+4853917/1
CCCFFFFFHHHHHJJJJJIJJIJJHHIIIJJJJJJJJJJJJJJJJJJJJJ
@3817261/1
cttgtatactagcatgactgactagatagaagtctaattcagtagggtga
+3817261/1
BCCFDDFFHHFHHIIJJGIJCHHIJIJIJIJJJJJJJJJIBFDFHGIBFG
@5849952/1
gctggttgccttaaaacaatgtcaagagcttggattgcctcctgcggacc
+5849952/1
CCCFFFFFHHHHHJJJJJJJJJJJJJJJJJJJJJJIIJJJJJIIJJJIJJ
@1258343/1
ctcatgttataacattatgcagttcattacctaagatatttgttatgatc
+1258343/1
CCCFFFFFHHHHHJJJJJJJJJHJJJJJIJJJJJJJJJJJJJIJJIIJJJ
@3818225/1
ccggaaagaacctagtgtgatggcgtttctgtaccactataaatgtaatc
+3818225/1
@@@DDFDEHHBFH<DGGEFE@FDFGH>CFGGIGGGIJIGEFGDGGIJEGH
@1258676/1
cttctaccatcaaaaacaggtttaaggtttccaaaaattttcgaataagc
+1258676/1
CCCFFFEFHHGHHJJJIJJJFHIIIJIFHIIIJJIJJJJJJGIIJIIIJG
@5851316/1
tttcatttgactcttatgaaaatataactatcactgcttttttagtttta
+5851316/1
CCCFFFFFHHHHHJJJJJJJJJJJJJJJJJJJJJJJJJJJJJJJJIJJJI
@734150/1
ctcagaacggttgccatatagccttaaaagggcaccccaactagttatg
+734150/1
CC@FFFFFHDC:DFHIGGIJIJIJJIIIICAHGIJJJIIGIGFF/BFCG
@5852883/1
gtggaagtaagaggtctttcatttaatgttttttgaaaagcctcacttgt
+5852883/1
C@CFFFFDFHFFHJADHIJJIJJJJIJIHIJJJJJDGIJJIJJJJIJIJG
@3820354/1
ccttaacttgcattaaatcacatcacattaccacatttctcaaattcagt
+3820354/1
CCCFFFFFHHHHHJJJJIJJJJGJJJJIJIJIJJIJFIJJJJJJJIIGID
@734771/1
ggcaggtcttcttgtaacattgcagactctgtacttcctcctcatagttc
+734771/1
CCCFFFDEHHHHHJJJJJJJJJJJJIIJJJJIJJJJIJJJJJJJIJJIJJ
@735076/1
gagttaaatcaacatcagctgagatatactcatattg
+735076/1
?<??DADBAHBHFHII?E:CDCEAGHCHIA3CHAGG?
@223875/1
gacctctaggaccagtttgcaaagggaagcgagcttgctgttgttgctgc
+223875/1
@CCFFFFFHDHHHHIGGIJJJJJIJJIJJFIGIJIJIIJJHIJGGHIIJI
@6894954/1
gtgagaagctgcaacggctgctatagatggaacgttgatctggtctggag
+6894954/1
@?@DDDDDFHDHDEHBEDHGGI>C??EEGGDF@DFGD;FD?9B?DFHIII
@737155/1
caatgtaatatgagttttctttgttttcaaaggctctaactaaaaattct
+737155/1
?<@?DD??FHADHGFDGGGIIIGHEFHBCEHIGEFHFEHEFIIIDDHIII
@737349/1
gctgtctttgtgtcttgcacgacctttggattgaatataagaccttgttg
+737349/1
@@CFFEDDHHHHHHIJJIGIJGIJIIIIJJJHHJJIGIGIEHHEHJJEDB
@6895540/1
cacaatgagtaatttcaatttttaatccttttatttctttagtaaactta
+6895540/1
CCCFFFFFHCFFHJIJJJJEHIJJGIJIIIIGIIHIJJIJJIJIJJJIIJ
@226281/1
tatgactcccaagctgctatgagtactatcatcagctggtgtagaattac
+226281/1
@@CFFFFFHHHGGJJJJJJJJJIHHIIGJJIJJIJJJIJHIGIJGGJJID
@226721/1
cacagttgcagtcctgagctggtcttcagtcacccgattctatttcttgg
+226721/1
CCCFFFFFGGHFFJJJIJJJJJHHJJJIJJJJIGJGGIJIJIIJJGJJGH
@6896768/1
gcacattcatatttctcccatctgcatccttcttttccggaaagaaccta
+6896768/1
CCCFFFFFFHHHHJJIIJIGIJJJIJIEGHIJJIJJGIGIIJJJIGIJIH
@6897822/1
taaaaacacggtcttttccttcccctggcaatgtgacctcaagttccatc
+6897822/1
@?@DFDADDDFHHIGHG@EBB@FB9?@GCHHAG?BDH@DFBBD9?FHIE@
@1780082/1
gtcgtctttttttaccaaaccggtattttccccttggcaacaaacagttg
+1780082/1
CCCFFFFFHHHHHJJJJJJJJJJDHIJJJJJJJIJJGJJJJIGIJJJHIJ
@4335498/1
ctcatttctgataggttctgcaatttccaagaaactttacttttcacaaa
+4335498/1
CCCFFFFFGHHHHJIFHGIIJGIJJJEHEHIGIEHGIIGFEHHIJJGGID
@737892/1
cgtcggtacaatgtaatatgagttttctttgttttcaaaggctctaacta
+737892/1
@C@FFFDDHHDHGHIIIGHIJJHGJJJJJJHECGIGIJHIIIJJJJJJGI
@737997/1
atcgcaaggtaatgtaaaacaatatctattcaacaaaggaatagcagatt
+737997/1
CCCFFFFFHCFHGJIJJJJJJJJJJJJIJJJJJJJJJJJJJJJJJJJIJJ
@6349966/1
gagctgcgacaccatctgatgcctggtgcggaggctaccttgccgtagga
+6349966/1
CCCFFFFFHGHHHGJJJJJGIJJJJIGHIJJJIJJJICGIJJJJJBHHHH
@6350009/1
gcatcattcattttcttcattgtaacttggcccgcaacaattgtacacaa
+6350009/1
@@<DBDBDDDFFBDHGGDDDEIAHCHBHGBFF?FHFEGGG@GE?BGHDCE
@3298341/1
ccggtttctcaaaacatggagctggatgaggaaatttttcataaagaagt
+3298341/1
CCCFFFFFHHGHHJIJIIIGIIIGJGIJIIFJIGIJJJJIJIIJIJIIII
@1782267/1
agcaagagaaggaagtgaggtacacagttgcagtcctgagctggtcttca
+1782267/1
@@@FFFFFHHHGHJJFGFHBFFHHIHGCH?GGGGHEIIGIIIIDIIIIJH
@4337392/1
tttcattatcgtaaattgtcacggtctcaacaagttccgttttttgg
+4337392/1
CCCFFFFFHHHHHIJIIJJIIIIJIIIJIIGIGIEHGIGBBFHIGII
@5368722/1
tggagctggatgagtgacatcagcgccaacaacaatgacaggtttttgaa
+5368722/1
CCCFFFFFHHHGHJFHIJJJJJJJJIJJJJJJJIJJJJJJJJFGIJJJJI
@4855489/1
cttgtatactagcatgactgactagatagaagtctaattcagtagggtga
+4855489/1
@@@DDDADHHFFHJEGIJJJGHIJIGIFHEGIIHIJIIJJEGIIJJI?D?
@5369246/1
cccacttttatgaatgattttgatccaaccttctggtagcatttcaaaat
+5369246/1
CCCFFFFFHHHHHJJJJJJJJJJJJJJJJJJJJJJJHJJJJJJJJJJJJJ
@7397771/1
cctgctttagggtttcttccgctaatttaaaaattgaatagtttttatga
+7397771/1
CCCFFFFFHHHHFHGIHJIJJJJJJJJJJJIJJJJJGGIIIBFIJJHJJD
@3301435/1
ggtcgtgagaagctgcaacggctgctatagatggaacgttgatctggtct
+3301435/1
B@@FFFFDHHHHHJJJJJJJJJJJJJHIJJIJJJHGIJIIJHGJIJJIJJ
@5369784/1
gcaattcttggttcaagatcattttaaactgtccttctgacacaccatct
+5369784/1
CCCFFFFFGHHHHJIJJIIJJJJJJIJJJJJHHHJJJJIIJJJJIEGIJJ
@2799987/1
ctcaggagaaatttcaatttttgcaaattgttcgtagtgaagaactgaaa
+2799987/1
@@BFFFFFDHGGHIJJGIIEIJJGHGIIHIHHJIHIIIIGFGIGGIJEGG
@1261513/1
tgctgaggcaagtgttgggattttgaccatcttcaacgaatcaaattcac
+1261513/1
CCCFFFFFHHHHHHIJJJJJJJJJJJJJJJJJJJJJJJJJJJJJJJJJJJ
@2292624/1
ctcgaggtggctgcagtttccatatcatattatacctgaaggcttttggg
+2292624/1
@@@FFFF<DDHFHJIGEFHIJJJGHIIIGIGIIIIGGIEBHGCHFGECHG
@2293539/1
ctagactgtggttgagacacttgctggggag
+2293539/1
::?BBDDDDFBFFEHIIBGGGGGEHBDGA10
@5856835/1
gacactttgatgttgtaaggtgctgaggcaagtgttgggattttgaccat
+5856835/1
CCCFFFFFHHHHHIJIJJJJIIJJJHJJJJJJHIJJJJJIJJJJJJJJJI
@2293941/1
ctgtatcaacaactgtaccagccggcacattcatatttctcccatctgca
+2293941/1
@@@FBDDDHFFFHIDHGGCIGEGHHEGEGHEFHAIHHGDFDFABFHIJGC
@3823082/1
gttgggacacttgctggggaggtggacctctttgtgcccatggagtttga
+3823082/1
@@@FFFDFHHHHHIIIG7FGBHECECCGHHIIIGFECHBFHGGEGIHICI
@7924017/1
ctaaataaatagctgcagctaatgattcaaataagtctccaaggaccttt
+7924017/1
BC@FFFFFHHHHHJIJJJJJIIIJJIIJIDFHIHJIIJIJJIJIGHJJJJ
@229695/1
gtacgctcaaacatgcaaatgtgacattattgactaaggccgatctgagg
+229695/1
@@@FFFDFHFHDFGHIIIGGGCFHGIIIBHGIIGIFGIGCEG@GDGE<BG
@1783619/1
caggatcatatcgtacaataagattacatttgggtagctcgatcccttct
+1783619/1
@@@DBADDHFBFFFHIIGHIIEIJIJCHIJGDEEIEDGBG<<GGF>D??D
@5371708/1
tgtacacagtattcttgtagtgctccaatcgcattccctttcacactagg
+5371708/1
?@?DBDDEDAFDHHIGIIDEBCFHIHIHHIGIGA@FB?BDDH@FGC@FFE
@5371910/1
ggcggtaccatggtataactatcttattgagataattatcttttgaaaca
+5371910/1
CCCFFFFFHHHHHFHJJJJJIJJJJJJJJHIJJJJJJIJJJJJJJHJJJJ
@7403082/1
atttcttttttcatcattctgtagtacaccttccaaacagtatctaa
+7403082/1
CCCFFFFFHHHHHJJJJJJJJIJJIIJJJJJJJJJJJJJJHIJJJJJ
@5374327/1
gtcgtctttttttaccaaaccggtattttccccttggcaacaaacagttg
+5374327/1
@?@DB?=:DFDFHBC<AEHEGG@?:???GHICFGGDDG<FH@==C6@GIG
@3303925/1
gctgtttacaccaacgataaaatcaggctttatgtttttgtattcttcaa
+3303925/1
@@@DDFDFBFDDDG@FHIIEIEHFGIGGIDIIGEHECHGGBFCHIEGIIE
@5375729/1
ctgtatatgccctagcacggaaagcagcgagatgagcataataggtaggt
+5375729/1
CCCFFFFFHHHHHIJJJJJJGIJJJJJJIJIJJJHIIJJIJIIIJHIIIC
@6354939/1
ataagattacaattcttaacattttttctttaaacaaagaacattggatt
+6354939/1
@BCFDDDFHGHHHIIJJIJHIJIJJJGHJJJIJIHIIIJIJJFIIJIIIH
@2802225/1
cctaggcaaggtacagcctcaccacctcaaccgaacacttctaggttaca
+2802225/1
CCCFFFFFHHHFHIJJJJJJJJJJJJJJJJJJJIIJJJJJJJJIJHJJJJ
@5859404/1
gtggtctctgctgttgttgttgttgctgaggctgctgtggtctctgctgt
+5859404/1
C@CFFFFFHHHHHHIJIIJHIJHIJIJJHJJJJJJIJFGIGIJJIJJJJG
@4858394/1
ggagcatgttcttgcctttgttgctgctgtggtggttcttgcctttgcag
+4858394/1
B@@FFFFFHHHHHGIJJJJJIIGGIJIJGEGIGHIHHIJGDIGGGIIJJJ
@4859203/1
ctgcagggaacggcgacataggtgtctgctcttcacatactcttgttaca
+4859203/1
CCCFFFFFHHHHHJJJJJJJJJHJJIJJJJJJJJJJIIJJJJJJJJJJJJ
@5861151/1
cattattagaatccccattttcagtagtgatgaaatctgaatttttgggt
+5861151/1
CCCFFFFFHHHHHJJJJJJJJJJJIJJIJIJJIJJJJJJJIJJJJJJJJG
@7927554/1
ctcagagctaccttggcagctgctaattttgcttggtgtttgttttctcc
+7927554/1
@CCFFFDDHHHFCFEEHIIICHIIIJJCIIIGGHBH:C?GDG?DGGHJEH
@750981/1
ctagcatgactgactagatagaagtctaattcagtagggtgagtaatctc
+750981/1
CCCFDFFFHHHHHJJJJIJIJJJJHHIIJJJJIJHIIJJ?FGIDGIJJJJ
@1787644/1
cccatatcattgagacattaacttgcgtagcatactttatcgtaacggtc
+1787644/1
@@@FFFEFHFFFFIHIJJHIHGGGGHGEGGHIIGHGEIEHGGIGIIIIIG
@7928769/1
gtaggacgtgctgtaccttgtatactagcatgactgactagatagaagtc
+7928769/1
@=?DDDFFHHHFHFAGHHHHHH>HIFGGHIIGEGGGHHCFHIEDHGGH4B
@7928904/1
ttcacgttcataaggtctcatttgaaaacgtggatctccaaggtctcctt
+7928904/1
CCCFFFDBFFHGHIIAEFFHHHIIHHHJJBFFDFCFHHIJIGG0?FFHHH
@2298724/1
cttgcgtagcatactttatcgtaacggtcatttctttttcttgatctctt
+2298724/1
@@@DDDFFAFBHBFDHICFFHHIIIIIGFGGIIGGGBDF?GHIIIIIDGH
@7931593/1
tgtaacgattggaaaaataatcagaataagaacggtattgctctgcaggg
+7931593/1
?=?BDDDDBAFA8AEFFGE>@EHHE9CB@F@GADGH=GG9GHBCHGGDGA
@1268598/1
ctccactgaaccaaatcggctccttgaatgaatttttcattcctccatac
+1268598/1
@CCFFFFFGHHHGIIJJIJIIJGGIHGIJCDGIIJJJJJJJJJIIGIIHG
@1268872/1
tatattttttaaggaagtaagtgcaggggaacgagaaccaatttcttttt
+1268872/1
CCCFFFFFHHHFHJGHIGHIJHIIIIIJJIIIJJJHIJJJEFHIIGIIJJ
@2300157/1
gagtaatctctgtatcaacaactgtaccagccggcacattcatatttctc
+2300157/1
CCCFFDFFHHFGHBHHIIIIIIIIDDHCHGGEEGIIDHHIIIIGIIIG>B
@231177/1
cttctaacctgttcttcttgaagttggttcagctgtagtctgtctgcatc
+231177/1
CCCFDDDFFFHHDBHIIBHBFCCFHHH;CECBDCHBFGIGIIICHIIIGC
@5378199/1
ctaatgttttcgctagaactgctagatgttgattttgaacaatagctgct
+5378199/1
CCCFFFDFHHHHHJIIJJIJJJIJJJJJHIJIIJIJIGJJJJIIJIIJJJ
@5378471/1
gttctacgttatcatcaacatctgacccttcacactcatcaagaacttgg
+5378471/1
CCCFFFFFHHHHHJJJJJJJJJJJJJJJJJJJJJJJJJJJJIJIJJJJJJ
@2804837/1
cctttcaagaatatactcccgtgtgatatgatatgggttgctgtttacac
+2804837/1
CCCFFFFFHHHHHJJJJJJJJHJGIIIIIJIJJJJIIDGHGIIHIIHGHG
@7934157/1
ctctatttcattgtgcattaatctatagaaaattttccagacagtattta
+7934157/1
CCCFFFFFHHHHHHIJJJJJJJJJJJIJJGJIIIJJJJJJJJJJFIIJJJ
@7934215/1
ctcctactccgacaaacgccatcctctcattcttagttgtaacaactagg
+7934215/1
CCCFFFFFHHHHHJJJJJJJJJJJJJJJJJJJJJJJHIJIJIJIIJJJJJ
@7935011/1
ctcctgcggaccattagttgaagttccagccctcagataatcccatatca
+7935011/1
CCCFFFFFHHHHHJJIJJJJJJJFHIGHIGJIJJJIIJJJGJCIJJJJJI
@5379596/1
gttttttaagtgcatgttgaacatattcatgcaaaatgcaaatgtagctt
+5379596/1
CBCFFFFFHHHHHIJJJJJJJJJJJJJJJJJJJJJJIJJJIJJJJJJJJJ
@7406456/1
ctggtttacaattagaatttataagtgttgcagttaaaccaagaacatgt
+7406456/1
?@@FBDFFHGHHHIIEGHIGIEHIICFFIIIEGDHHGEGGHIIIHE>FG?
@752795/1
cacaattaaaaagtaatctgaaaacatttgataaaaaatatatcgta
+752795/1
?1?=1BB;CC?B?ACEAFCHH@H<;B3<<<D>9CFEA8D<9BDGAF@
@753941/1
ttcctccttccaaaaaaatacagcaagtctggtaaatttatcgcaagg
+753941/1
<@@=DDDFHDBBBHHGIGGDHCGI@CD?CCGI??DGGGGIIGIGHHG<
@7937127/1
tgtaggaactggactgcattaaaatccgaatcctttaatgaaattatctg
+7937127/1
@CBDFFFFHHHHHJJIJJJJJJJJIJJJJJJJJJJJJJJIJJJJJJJJIJ
@5381896/1
gttgcctctgctgctgctggggctgttgttgccactgctgctgctgcggc
+5381896/1
@@@DDFFFHGHGHIJGGIIIJIIGIGGGFHHGGBFGGIHIJJEGGIGGEG
@1788781/1
ccacattccattccatgatttattaaacccgatgctagctttcttaaatc
+1788781/1
CCCDDFFFHHHHHIIJJJJIIJJJJJIGJGIHJJJJIIJJJIJJJJJJJI
@4861861/1
agctttcttaaatctggttctctaatcatctgattagtagtaacgattct
+4861861/1
CCCFFFFFHHGGHHIHJHIJIJJJIJJIJJJJEIIJIIJJJJJJIJJJJI
@5864008/1
catccttcttttccggaagaacctagtgtgatggcgtttctgtaccacta
+5864008/1
CCCFFFFFHHHHHJJJJJJJJJJJJJIJIJJJJJJJIJJJJJJJJJJJJI
@754869/1
gctgagctttataaaatgcagtggccgacacatcaatattaagcatcatc
+754869/1
@@@DBDDDHFBHD@FBGEHGIBBEGEHIIIIIIGCGHCHIGEGGII@GHC
@5864296/1
gctcacttcaccaacattcatgaataatggaaaatcacatagcttcggcc
+5864296/1
CCCFFFFFHGHHHJIJJJJJJJIJJJIIJJJJJJJJJJJJJIJJJJIJJJ
@5864354/1
atttgttcccctgagattggggaggactcaatgccaacattgaccctagg
+5864354/1
CCCFFFFFHHHHHJJJJJJJJJJJJGHIJJJJJJJJJJJJJJJJJJJJJJ
@755060/1
ctttcatgatactctcaaggtccctgattacttcttctcgaggtggctgc
+755060/1
@<;BBDDDFHFFB@@@<>FCAFFGGC>FDDFHCH@EEHH??DH?DE@8BB
@4862778/1
cgacttaaacaaattgattccaagcttatcaggatcctacctctcaccag
+4862778/1
CCCFFFFFHHHHHJJIGIEHGHJJJJJJIJJHGIGJJJJHIGIJJJJJJJ
@2302020/1
atcaataccttcttctatcacatcggaggcaaccaatatgttcgtctcac
+2302020/1
@@@DDADDDFHD?CACEGG@AFD<CCCDE8?F?DB?B?BB09?;7?BGAD
@3309593/1
tgcacgacctttggattgaatataagaccttgttgttttagggtaatcaa
+3309593/1
CCCFFFFFHHHHHJJJJJJJJJJJJJJJJJIIHIJGIJJJJJJ?FHIIJJ
@2303745/1
gggcaccatgacaatagctttattctcattaaggaattccggtttctcaa
+2303745/1
@@@FDAD>DHBHHIBEGIGIHIHGEHIIHEBBH?BGFGHGDHGH>BGHIG
@2303949/1
ccaggaacttcccagtcatcaggaataaagtcattaaccttcaaaatttt
+2303949/1
CCCFFFF?FHHHGFIJJJJJIIJGBHGGGHFBFBHICCGIADEHIGIJIJ
@2304075/1
gccatcctctcattcttagttgtaacaactaggggcaccatgacgatagc
+2304075/1
CCCFFFFFHHHHHJJJJJJHIJIJJJJJJJJJJJJJJJJJJJJJJJJJJI
@1272444/1
acctctttgtgcccatggagtttgacctctaggaccagtttgcaaaggga
+1272444/1
CC@FFFFFHCFFGIIHIGEGHGHGGGIIIIEGIIIIIFDGHHIFIIIIGI
@2306329/1
cccagtcatcaggaataaagtcattaaccttcaaaatttttccgaggttt
+2306329/1
CCCFFFFDHHDHHFEHIJJJHFGIIIIJJJJJGIJIAFHI9GIJEHJDFH
@3840277/1
tcttcttcttttttccacgtgaaatctttaggctgcagctcaaccatttt
+3840277/1
@CCFFFDFHHGHHJJJIIIHIIJJJJJIIJJJIJJJJIGGHGJJGIIIJJ
@6906117/1
gtcattatgggcttctattagttcatctatattttttaaggaagtaagtg
+6906117/1
BBCFFFEFHHGHHJJJJJJJJIHJJJJJIJJJJJJJJJJJJIJJHHJJGI
@2806467/1
caggtcttcttgtaacattgcagactctgtacttcctcctcatagttcca
+2806467/1
BCCFDFFFHHHHHJJJJJJJJJJJJJJJJGJJJJJJJJJJJIJJJIJJJJ
@2806771/1
ctctttcattatcgtaaattgtcacggtctcaacaagttccgttttttgg
+2806771/1
CCCFFFFFHHHHHIJJJIIJJJIJJJIJIJJIJJJIJIIJJIFGIJJJJJ
@1791602/1
gccaacagtaagacatggtagatgaggatactttaatctaatattatatt
+1791602/1
CCCFFFFFHHHHHJJJJJHHIJIJJJJHIJJJJJJJJJJGIIJJJJJJIJ
@235220/1
tcagtaaataacaaagaatggaaggccaaaatttgttcacactgttcctg
+235220/1
CCCFDFFFHGHHGIIJHIIJJJJJJIJJJJGIIJJIJGGIJJJJJJJJJJ
@5383630/1
gtaatattgaaggcaataaagtaaccttcaacatataaactgcagggaat
+5383630/1
@@@DDDDDFD?FHIIIIIIGHAEHGGGHIGADHI>HGHHHCHIIIIFDAH
@1792605/1
ctgctgtggtctctgctgttgctgaggctgttgtggtctctgctgttgct
+1792605/1
@@@DDDADHHHFDDC><:3CFEG><<FEGA1CDH=H;3?DGFAAG<BGGG
@7945780/1
gctgtgggttatatggtgattgatgccattcaactttgcattaactttct
+7945780/1
BCCFDFFFHHHHHJJJEGGIIJJJJJJJIJIJJJJJJJJJJJJJJJJJJJ
@7945906/1
ctcaaactcaagctgtcgcttcaattcatccacttctccctgcagttcat
+7945906/1
CCCFFFFFHHHHHJJJJJJJJJJFHIJJJJJJJJJJJJJJJJJJJJJJJJ
@6358270/1
gtctttttttaccaaaccggtattttccccttggcaacaaacagttgttt
+6358270/1
CCCFFFFFHHHHHJJJJJJJGIIJJJJJJJJJJJJIJJJJJJJJHJIIJJ
@757516/1
ctgcagggaacggcgacataggtgtctgctcttcacatactcttgttaca
+757516/1
CCCFFBDAFFDFDIIIIGIIIIDHEGDGGIIIIEGHGGIIIGIIIHHIII
@5385354/1
ctgcagggaattctaagagggtacacaattcaggcactaatgtctcttca
+5385354/1
CCCFFFFFHHHHHJJJJJJJJFHIJJI?CFHIJJJIJJIJJJGIIJJJJI
@7409167/1
ctagataataatgcctcagagctaccttggcagctgctaattttgcttgg
+7409167/1
CCCFFFFFHHHHHJJJJJJIJJJJJJJJJJJJJJJJJJJIJJJJJJJJJI
@6358712/1
ctcagataatcccatatcatggagacattaacttgcgtagcatactttat
+6358712/1
C@CFFFFFGHDDFIJJJJIJJIIJJJJJIJIJJJJJJ8CFGHJGIJIJII
@7409704/1
ctctttctcaacaagatggtacctagctctaaatgccacaagatgggcat
+7409704/1
=?@D??:=:2A<DA;FGIA3C<ACA??<ABACA@G>BADBG;?D<D;BFG
@6909699/1
catgaataaaggtggtatatataagattacaattcttaacattttttctt
+6909699/1
CCCFFFFFHHHHFGIEHIJJJJJJJHJJJJIIIJJJJJJJIJJJJJJJJJ
@758980/1
ccttgaatgaatttttcattcctccatactccttgtcttacaggtaccgg
+758980/1
@@@?DDDDFD?DD@?AAEHIGBIIIEGEHGI@HHIFDFHIIEBB?DGFFF
@6359777/1
aaaagaatgatcttccaactgtcacaaacctgttagcagctggttgcctt
+6359777/1
CCCFFFFFHHHHHJJJJJJJJJJJJJJJJJJJJJJJJJJJJJJIJJJJJJ
@3841154/1
tggctttattatattactcctaattgaagagccttttcccaaaatcatac
+3841154/1
CCCFFFFFHHHHHJJJJJJJIJIJJIJJJJJJJJJJJJJJIJJJJJIJJJ
@7412467/1
ggctttattatattactcctaattgaagagccttttcccaaaatcatacc
+7412467/1
:?@BADDDFF?FHIIED<BAGHIIIEIHHIIIG@?FAHDGDBFEIIGGGG
@7412683/1
ctgctgttgctgttgttgctgaggctgctgtggtctctgctgttgctgtt
+7412683/1
C@@FFFFFFBFHFGGGGEHIEDBEFHGIIBC>EGHHGCBCGGGDBFHE?D
@7950485/1
ctgttgttgaggctgctgtggtctctgctgttgctgttgttgctgagg
+7950485/1
@@@DD?AA?BFDAHGAGG<A;CBCC<EGHECCDDBFHGED?DC<?>;1
@4864858/1
ggctgttgttgccactgctgctgctgcggctgttgttgcctctgctgctg
+4864858/1
CCCFFFFFAFFDABHAEHDCEGHIIFGEBBFGGIHHIGI8BF@BDFH@CH
@4864942/1
tataactatgaagaatcatgtgataaaaaatagcagcagtcatcaccaaa
+4864942/1
CCCFFFF;FDHFFJGHJJIIACIIGEGBEEFIDG@BGDHCFFAF>FHCEG
@760001/1
tgtagcccaatattgattccagaacttccggcataatgagtacatcattt
+760001/1
<<@DD;=BBDDB:A:EFI>>:FH9?<?<EE8C<:CED<B>?BDGGHIGGG
@5386918/1
ctttggtggtggcagaaccctacctcgaacttccatcatattgtttgata
+5386918/1
CCCFFFDDHDDHHGHBBGHJIGJCGIGEFHIJIEHJHDFGIHIGEFHGIB
@6911027/1
ctctttctttttttgttagactgatttgatagagcacggaaggtggaatt
+6911027/1
CCCFFFFFHHHHHJJJJJJJJJJIJJJJJJJJJJJJJJJHIJJCGHJJJJ
@4346901/1
gcagtatgttttccaacagtcataataaattcattagactgtcgatgaag
+4346901/1
@CCFFDFFHHHHHJJJJJJJIJJIGJJJJJJJJJJJJJJJJJJJGHJGII
@6911236/1
caattctttacatcaataccttcttctatcacatcggaggcaaccaatat
+6911236/1
CCCFFFFDHBBFHGGEEHHHGGGDHHIIIEHGCCGGIIGIGIIIIIIICB
@2808820/1
actgactaaaatattgttcaagttcacgaggagtattcttggaaacaatt
+2808820/1
CCCFFFFFHHHHHJJJJJJIJJJJIJJJJJJJJEGHIJJJJJIJJJJJJJ
@1794474/1
ctcattttcgctcagaagaaataatatctcagcaccaattttatgatttc
+1794474/1
CCCFFFFFHHHHHJJJJJJJJJJJJJJJJJJJJJJJIIJJJJJJJJJJJJ
@2809251/1
gggtaatcaaattttatgacaaaattgcaattctttacatcaataccttc
+2809251/1
@@@BDEFFGFFHHJJIJJIJJBDHHIIIIEHIJJIJIIJJJJHIJJIJJJ
@5866966/1
ctatagatggaacgttgatctggtctggagctggatgagtgacatcagcg
+5866966/1
CCCFFFFFHHHHHJJJJJIJJJJJJJJJJJIJJJJJJJJHJJJJJJJJJJ
@3844258/1
ccagtaggtaaaaagattattgtattttcttttagaactctttcaaagag
+3844258/1
CCCFFFFFFFHHHJJGGIHIJJHHIJJJIJJJJIJJIHIJJJIIIIJJIJ
@6365203/1
gccgtaggaaataagaaagcaagagaaggaagtgaggtacacagttgcag
+6365203/1
CCCFFFFFHHHHFGGIIJIHJJJHIIIJJJJEFHGGJFHGIJIIBGHJII
@240078/1
tttcttgtcagcacagaataatcttgtatgatgtctcttttggactacaa
+240078/1
1?=ADDDDDB<<CGD?EBAIAH@FHEHGG?EHHB<<<CCDEE69DAFGA<
@240203/1
cttcagttcagcttttggattagaatatacagcataagcagccataccaa
+240203/1
BBBFFFEFHHHHHJJJJJIJJJJJJJJJJJJJJJJJJJJJJIJJJJJJJJ
@2809919/1
gtccttttatcataatgagatcaagtttttttcgaatcaaatgaagctgt
+2809919/1
BCCFFFFFHHHHHIIIJIJGHIJJJJHIJJJIJJIHJJJJJJJJIJIIJF
@3316651/1
cgactgatgatttgaggttcttgtggaattgtgacactttgatgttgtaa
+3316651/1
CCCFFFFFHHGHHJJJJGHIJJJJJJJJJJJHIJJJJJJJJJJJIJJIJJ
@3316709/1
cttaatattagaaatcttaataaataggacgaccaacacagcgataaaac
+3316709/1
CCCFFFFFHHHHGJIJJJJJJJJJJJIIJJJJJJJJJJJJIJIIIJJJJJ
@5389697/1
ctgaatgacaatacgatttagtttaaagggtgaagaagtattcataagta
+5389697/1
CCCFFFFFHHGHHJIIIJJJJHGGJIJJJJFHIJJJJJIJJJJJJJJJGH
@3316901/1
gtgcattcataattcgggccttaactttagtgaactggtcatcaactgag
+3316901/1
=:?A4ADDFFHADFHGIJIJJIGIJJJIIJGHIIGIIIHHIJJJIIJJJF
@7951337/1
cataattcgggccttaactttagtgaactggtcatcaactgagaggccaa
+7951337/1
CCCFFFFFHHHHHJJJJJJJJJJHIJJJJJJGIJJJJJJJJJJJJJJJJJ
@3317149/1
gcacctcacacctggcactaaactgtaaagggcttcactgcaaaagtttg
+3317149/1
@CCFFFFFHHHHHJJJJJJJJJJJJHJJJJJJJJJJJJJJJJJJJJFHIJ
@3318387/1
ctgtgactgatttttcttcaacatcaacaaatgtcacttcaaactgttgc
+3318387/1
CCCFFFFFHHGHHJIJJJJJJIJJJJJJJIJJJJJJJJJJJJJJJJIIJI
@4867244/1
ggaattcctttaaactgatccatgatcaatctcataggatgtctattgac
+4867244/1
CC@FFFFFDFDHHJJIIJJJIJFHIJJJJGIFHHHIJIGEGFFIIHIJJJ
@2811453/1
gcctcctgcggaccattagttgaagttccagccctcagataatcccatat
+2811453/1
@@CDDFDDHFHFHIGFHIIHDHBGHFGHIIIGIIGIIIIIIIIIIIGIIG
@1797252/1
agcatactttatcgtaacggtcatttctttttcttgatctctttcattat
+1797252/1
CCCFFFFFHHHHHJFHIJJJHIJJJJJJJJJJJJJJJJJJJJJJJJJJJJ
@4867930/1
gtgactctattaggagaatatgaagcatgactcatagcttggaggagata
+4867930/1
@CCFDBBFHHFHDGIIGHGJJJEGIJIHGGIIGIIGEBDGGIDCGBGHGH
@1798568/1
catgatttattaaacccgatgctagctttcttaaatctggttctctaatc
+1798568/1
@@?BBADD=DD?FE@EDGGEIIHIIIDHFG@FGGHC>@FE<DHGEIGHFE
@2812491/1
caacaatgacaggtttttgaaaaaattttggccaatagctgtggg
+2812491/1
@<??D?AD:DFFHCCDHE61<<F@@EEA>C<FG;:B3?FD??D>6
@4350468/1
gtcacttcaaactgttgctcagcagctatctcttgtaggaactggactgc
+4350468/1
C@CFFFFFGHHHHJJJJIIIJJJJIJJGIIJJJIJIJJJJIJGIJJJJII
@7418374/1
gttcttcttcttttttccacgtgaaatctttaggctgcagctcaaccatt
+7418374/1
C@@FFFFFHHHHHJJJIJJJJGHIIJJJIJJJIIIJJJJJJJJJJJJIJJ
@763577/1
ctggtctggagctggatgagtgacatcagcgccaacaacaatgacaggtt
+763577/1
@C@FFDFFGFDFHIIDFBCFHDEHEHIIGGHFGHIIIIFIIIGGGDEHBF
@6368108/1
cacattttatgtgctgctaacctcttggcaatttttttcgatttgccagt
+6368108/1
CCCDFFFFHHHHHJJJJJJJJJJJJJJJJIJJJJJJJJJJJJIJJJJJJI
@6913814/1
ggaggagatatgatttgtctctaaatgaataatgcagcgatgattccaaa
+6913814/1
@@@DDDDDBHHAFHIIIFEIGGGBF@HH>FHEDFGGHCFI??BDFHGIGE
@6914089/1
gtcgtgagaagctgcaacggctgctatagatggaacgttgatctggtctg
+6914089/1
@@@DDDBBFBFDHIIIIIIIIEGDIGGIGB>GD9FGFHGEHHGD@BB>88
@7420656/1
tgtggtctctgctgttgttgctgctgctgttgttgctgctgttgttgttg
+7420656/1
@C@FFDDDFHBHHIGIIGIIG@HHIGIIDFGFBGIHGGHIICGB:DGBD2
@3851642/1
cagggtatgaaactgaacgtgtacacctggtaaagaggtgacaaagatag
+3851642/1
?@@DBDDDFDD4:CF<BGBGG<BH@ABG?G?EHC9GH=:?BGIDFHA<DB
@241046/1
ctgctaacctcttggcaatttttttcgatttgccagtacctatttctttg
+241046/1
CCCFFFFFHHHHHJJJJJJJJJJJIJJJJIJJJJJJHIJJJJJJJJJJJJ
@767846/1
ctctaactaaaaattcttttttaagtaacaaagcttcagtaaataacaaa
+767846/1
CCCFFFFFHHHHFIIGIJJJJJJGIFIIJJJIJJIJJJJJJJFIJIJEIJ
@7952853/1
caccttttggaagctttacaactcctaatcctgtttcatccgcaattttc
+7952853/1
CCCFFFFFHHGHHJJJJJIGJJJJJJIIJJJJJJJJJJJIJJJJIIJJJI
@2813113/1
catcaactgagaggccaaactccttcaggcatgggtcactattaaagttg
+2813113/1
CCCFFFFFHHHHHJJJJJJJJJJJJJIJJJIIJJJHIJJJJJJIIIJIHI
@3854076/1
gtttccttatcagtaatctcgaatctattatctcttggac
+3854076/1
@<<BDA>8FFDDHBF@B<EE9BGBGCHH@HHBHB<H<DF3
@2813751/1
cctgcaccgatgcaattaatactcatcttctttactaaaaggctacacaa
+2813751/1
CCCFFFFFHGHHHJJJJJJJJJJJIJJJJJJJJJJJJJJJJJJJJIIIJI
@4870777/1
tttcatgatactctcaaggtccctgattacttcttctcgaggtggctgca
+4870777/1
CCCFFFFFHHHHHJJJJJJIJJJJJJJJJJJJJJJJJJJIJJGHJJJJHH
@243740/1
ggataactatagaggttcttctttccatcaaaggcaggaaatcgattttt
+243740/1
CC@FFFFFHHHHHJJIIJJJJJJJJHIJJIIJJJJIJJJJJJJIGIJJJJ
@5392425/1
cgccatcctctcattcttagttgtaacaactaggggcaccatgacgatag
+5392425/1
@@@FFFFFGGHDGGGHIGIGHGGFEFHDHIEIIJCBBHIJEGIGIHJIGB
@3855101/1
tgctgttgttgctgctgctgctgttgttgttgttgaccccatggttgtcg
+3855101/1
;??DDDDDHHFFFGIIBDGHGHAC>BAFHHG@@EDDDDHG@EGGIIG@FF
@2814961/1
accaaatcggctccttgaatgaatttttcattcctccatactccttgtct
+2814961/1
@@?DFFDDDHHHFGIGDFFEDEFGHIGG@GAFGHFFGECCEH@BGCFHGG
@1277711/1
ggttaaaccaagaacatgtggcctatcctctggagga
+1277711/1
@@:B?DDDDHHDDH@?FHHGGEIBHHH9FD>FA:C@F
@3857923/1
gtgcattcataattcgggccttaactttagtgaactggtcatcaactgag
+3857923/1
BBBD:BDEHHHFHIJJJJJJJJJIJJJJJJHIIJJJJJJJJJJJJJJJIJ
@3858986/1
ggcagtaacaagattttcacatggctgcccctttattatccctttcagtg
+3858986/1
CCCFFFFFHDHGFHDIGGEHHIGGIIEGGHJJJIJGIJJJJCGIIJIJHI
@1280022/1
ctgcatctgtatatgccctagcacggaaagcagcgagatgagcataatag
+1280022/1
CCCFFFFFHHHHHJJJJJJJJJJJJJJJJJJJJJJGJJJJIJJJJJJJJJ
@1281212/1
gctctaactaaaaattcttttttaagtaacaaagcttcagtaaataacaa
+1281212/1
CCCFFFFFHHHHDHHGBFHHIIIICHFHGIIIFGIIII@HGGDGIHGIII
@4353877/1
ctcaaccttttgtaacatcgacaacaccgcttgtgcggcaatatgtttgg
+4353877/1
@@@DFFFDHHHHHJJIIIFGGIJFGGHGIJIJJIIIIIIJIDHIFIIJJJ
@7955583/1
gcacctggcactaaactgtaaagggcttcactgcaaaagtttgatcaaat
+7955583/1
CCCFFFFFHGHHHJJJJJJJJJJJJIJJJJJJJJJJJJJGIIJJJJJJIJ
@7956277/1
gttttgggtagttgggtaatattttgataacgtggatgtagataggctgg
+7956277/1
B?BFFFFFFHHHHIJJCDHIJJJJJJJJJIIIHJJIJJHIJIIJJGGIIJ
@4354899/1
ctgcagggaattctaagagggtacacaattcaggcactaatgtctcttca
+4354899/1
CCCFFFFFHHHHHJJJJJJJJCGHJIJ:CGHFHJJHIJJJJJGHIGIJJH
@4355160/1
ctgctgaggcggttgttgccactgctgttgttgaggctgctgtggtctct
+4355160/1
CCCFFFFFHGHH@FHHIJGIIIJJGIJFIJGHJIIJIJJIGIHII;CEHG
@6376386/1
caggttttgggtagttgggtaatattttgataacgtggatgtagataggc
+6376386/1
B@BFBDFFHHHFHIHJJJJCHHHIJIJJJGIJJJIIIJIJIGGIIJJJJI
@6918470/1
cttgtaggaactggactgcattaaaatccgaatcctttaatgaaattatc
+6918470/1
@@<DDEDDDFHFDHIIIBFEHEHHIIIIEGIIIGGGII?<FG@BGIIII>
@3322929/1
gttgtcgaggaggtccctgttgttccattgcttgaggtctggtaattgga
+3322929/1
@@@BDDDDDHDHDAAEEFFCHEAEHBEECFCDDGBHF:?DHHHGGEEFD3
@2312976/1
ctcgaggtggctgcagtttccatatcatattatacctgaaggcttttggg
+2312976/1
CCCFFFFDHHGHHJJJJJJJJJIJJJJGJJJJJJJJJJIIJJIIGGIIIJ
@1804920/1
gtggaatgtatgatgatgatttgatatctatatttctcattttttctgct
+1804920/1
BBBFFFFFFHHHHJJJJJJJJJJIJEHIGJJJJJJJJJJJJJJJJJJJJJ
@5394515/1
aatgtttctagcctttcataattcataacgtcattagcagagctcgctac
+5394515/1
@CCFDFFFHHHHHJJJJJJJIJJJJJJIJJHIJJJIJJJJJJJJJJJJJJ
@5394838/1
gccacttctttgaactaagtacagcgaaattcttattcgattgaagtaaa
+5394838/1
@@@ADDBDHBDHAFHIEGIA?CIHGI@FHGEEIE@FHHHGGGEGEGFGG?
@5872542/1
gtcagcttacaagccttagtaagcataaatttatggaagccataccgtac
+5872542/1
CCCFFFFFHHHHGJIJJJJIJIJJJJJJJJJJJIJJJJIJJIJIHIJJJJ
@3323953/1
ctcctcatagttccacaatgagtaatttcaatttttaatcctttattt
+3323953/1
@@@FFFFFHHHHGIJJIGIGIHCHHIJIJJIIJJIJJJIJIIHJ41?F
@5872641/1
gttcaagatcattttaaactgtccttctgacacaccatctctgtaaa
+5872641/1
C@CFFFFFHHHHGJIIJIJIJJJJJJJIJJIJJJIIJGIIJEIGIIH
@1806530/1
ctcagagctaccttggcagctgctaattttgcttggtgtttgttttctcc
+1806530/1
=<@DDDB8CFADHI<;;:<ACC@FFFFEDHFHGIGCHHIEHHFDEGGFB?
@5873644/1
cgccgatcttgtacaacattttacatgcagttagtgcaactgctcccttg
+5873644/1
CCCFFFFFHHHHHJJJIJJJJJJJJIJJJJIIJJIJJJJJJJJJJJJJJJ
@4877777/1
gtttggtagaagcaggatgacacttaggtcgtgcatggtttaagaaagac
+4877777/1
B?@FFFFFGGHHHIJIGGIJJIJIIIJHIGIJJJJJJJJJJIGIGGIIGG
@5875259/1
aggggaacgagaaccaatttcttttttaaaataatcagcaaaatccaaaa
+5875259/1
<@<DFDDFHHGHHIBFFHEFHFEGIGBH><DCHIIGG@<BGIBG@HH@GD
@7426618/1
agcatactttatcgtaacggtcatttctttttcttgatctctttcattat
+7426618/1
<@@DDDDDDDBHFIBE@EGI?G<FHEHHIIIIFGFH?DHGHIIIEIIGED
@5396494/1
cactgctgaggcttgaacaagcccttctgatagcctgcaattcttggttc
+5396494/1
CCCFFFFFHHHHHJIJJJJJJJJJJJJJIIJJJJJJJJJJJJJJJJJGIG
@246722/1
tgctaatatcctaacgttatcaggttttgggtagttgggtaatattttga
+246722/1
@CCFFFFFHFHHGIJJHIIJJJJIHHIIJIJEFGIIIFIIJIIIJJJJJH
@2316720/1
ttttagattttcctgcaccgatgcaattaatactcatcttctttactaaa
+2316720/1
@C@FFDF:CFHHHGIGIGIIJJIGJJGHHGIEGGIGIIJEHGIIIIIGEI
@7429527/1
gttgggtaatattttgataacgtggatgtagataggctggcctgcttgtg
+7429527/1
C@CFFFBDHHHHHJJJJJJJIJGIJJJJJIJJJJJJJJJJJJJJJJJIII
@2318795/1
gtagtttcacttttgttattggtttccttatcagtaatctcgaat
+2318795/1
;@@D1;A:CAA:2C9A?F<F4?F?C4AF9<B42A2??EEFBC?@9
@6379022/1
cctctaggaccagtttgcaaagggaagcgagcttgctgttgttgttgctg
+6379022/1
CCCFFFFFHHHHHHIJJIJJIJJJGIJJJJJJJIIJJJJJJJJJJJJIJJ
@774120/1
ccactatctaaataaatagctgcagctaatgattcaaataagt
+774120/1
@@@DB>;DFBF>BAAFHHA@BH;BFEHHII<@HG<D???99CF
@775067/1
cttgttcttcttgtttcttttctttaacatttctcacagaacggttgcca
+775067/1
CCCFFFFFHHHHHHJJJJJJIJJJJJJJJJJJJJJJJJJJJJJJHJJJJI
@6380369/1
gttgctgctaaatcttcaagtacatagtacataactttagctgtcgtctt
+6380369/1
CCCFFFFFGHHHHJJJJHIJIHIFIJJIJJIJJJJJJJJJJJJHJJGIJJ
@2320498/1
gggtaatcaaattttatgacaaaattgcaattctttacatcaataccttc
+2320498/1
@@@DDFFFHFDFHFHCHGGGCCEFFFGHH@HIEIBHCHBGHGHJJJJGIH
@6921235/1
cttcattgtaacttggcccgcaacaattgtacacaactccataggaag
+6921235/1
@@@DDDD?HHHDHIB>DBFH<FHE8?DCGIEHI????FDDGH<<BF<8
@3862778/1
ctctgataaattagaatcatcccatagcaaatgg
+3862778/1
@@@FFFFFHHHHHJEHGIJJJIJJJIJIIJJIJI
@3862805/1
taaatgtaggaagttatcaagaaatctaagattgcatcaccgaggaattc
+3862805/1
CCCFFFDFHHHHHIJJJJJJJJJJJJJJJJJJJJJJJJJJJJJJJJJJJJ
@3862907/1
ctgcagctcaaccattttatcggccaacatattactgacctcaaccgtac
+3862907/1
@@@DDFBDHHHHHIIIIIIIAHEHIEGGDHCHGIHIGCHBGGGGCGIDGI
@7432916/1
agcaatacttttgtcaggaatggaatgctgagtaacaagattatatggga
+7432916/1
CCCFFFFFHHHGHGGIJIIGIGIIJIJIIIHIHGIJGIGGIJCIJIIAGA
@7433013/1
taggaatgtcaggtgcgttaacttttggtggctttattatattactccta
+7433013/1
CCCFFFFFFHHHHEHIJIJIIIJJJJJJGHIJFJJIJJIIJJJJJJJJJI
@3332636/1
gtcgctttatgcaaataaattggcatcccacttttatgaatgattttgat
+3332636/1
CCCFFFFFHHHHHJIJJIIJJJJJIJJJJJJJJJJIJJJIJJHIJJJJIJ
@777378/1
ctgtaataacgaatttttttcttgttattttcttgatcagaacaatactc
+777378/1
CCCFFFDFHHHHHJJJJJJJJJJJJJJJJJJJJJJIJJJJJJJJJJJJJJ
@6382889/1
cgacctttggattgaatataagaccttgttgttttagggtaatcaaattt
+6382889/1
@<@AB:DD<??BBGBDFBIICG@HEIGIC<F?EHGHIFDGGBFGHGFIII
@777633/1
gccctagcacggaaagcagcgagatgagcataataggtaggtgcagggta
+777633/1
CCCFFFFFHHHHGJJJJJJJJJJJJJJJJJJJJJJJJFHIJGIHJJJJBG
@7960850/1
tcccaatcaattatgatactgtctccttcaacaatc
+7960850/1
<?@D::BDFDBDFGFI@EDHEHHEA3CB@FHHFDFC
@2819815/1
gtattgctctgcagggaacggcgacataggtgtctgctcttcacatactc
+2819815/1
CCCFFFFFHHHHHJJJJJJIJJJJJJJJJJJJJJJJJJJIJJJJJJJJJJ
@7960969/1
gatttattaatttgctcaggagaaatttcaatttttgcaaattgttcgta
+7960969/1
?8?D?DBDDFDDDBAAFEHGHG3FA@<A?A<C<HCHIIII@AGH<BD=D>
@6383317/1
ctctgataaattagaatcatcccatagcaaatgatatttggtaggacgtg
+6383317/1
CCCFFFFFHHHHHJJJJJJJJJJJJJJJJJJJJIIJIJJJJHHIIIJJJJ
@6383390/1
cacttctttctgtggtgctagattatcccttctgaagacaggactaggtg
+6383390/1
CCCFFFFFHHHHHJJHI<FHIJJJJJJJJJJJJJJIJGJIJJJJJIJJDG
@2820198/1
tcaggataactatagaggttcttctttccatcaaaggcaggaaatcgatt
+2820198/1
CCCFFFFFHHHHHJJJJJGIJJJJJJJJJIJJJJJJIJJJJJJJJJJGJJ
@3334190/1
ccggaaagaacctagtgtgatggcgtttctgtaccactataaatgtaatc
+3334190/1
@@@DDDDBDBHDFII<EGH>HGCCGIIIGIHICHGHEHEIHICHIFFHHG
@3334393/1
ctttatttactagaaactgctcttcttttttaataagttttttttgggat
+3334393/1
@@@DDEFFHHGHGIJGHHGIJJIGIIJJGIJIJJIII?FFHGIIHGEGGH
@2821188/1
ggcacaaccattagaatcacctgctgctttaaaatcaagatcaactaatt
+2821188/1
CCCFFFFFHHHHHJJJJJJJJJJJJJJJJJJJJJJJJJJJJJJJJJJJJJ
@2322802/1
gcaccatgacaatagctttattctcattaaggaattccggtttctcaaaa
+2322802/1
@CC?DEFEHHFHGIGIIJIIJJJJJGGIJJIFHFHIJGHJDHGIIIJJJJ
@2323052/1
gtcacttttggtcctgttggtccattaatataaaatggttcaacttcttt
+2323052/1
CCCFFFFFHHHFHJJJIJJJHIJJJJJJJJJJJJDDGGIIGH@BGEEHIG
@2822817/1
agcattaagtcttctctgcactgtgacagtcttcaagcactgagttagaa
+2822817/1
CCCFFFFFHFHHHJJJJJJJJJJHJJJJJHIJJJJJIJJJJJJJIJJJJJ
@3864322/1
gtcacttttggtcctgttggtccattaatataaaatggttcaacttcttt
+3864322/1
CCCFFFFFHHGHHIJJHJJJIJJJJJJJJJJJJJJJJJHIJJIIJJJJJJ
@2326431/1
ctagaatcccacatggcaggaagttttctcgcaacttagg
+2326431/1
@@@FFF>4CDACDEFBHGIIFII?CFHHIHIIIIIIIIIE
@778881/1
ctgctgtggtctctgctgttgttgttgttgctgaggctgctgtggtctct
+778881/1
CCCFFFDDFHHHHJJJJJFHIIJJIJIJJJJJJJJIJIJJGIGIIDHIII
@2326457/1
catgaatatatccaataattataaaattgtttccaagaatactcctcgtg
+2326457/1
CCCFFFFFHHHHHJJJJJJJJJJJJJJJJJJJJJJJJJJJJJJJJJJJHG
@2326708/1
gttgttgccactgctgttgttgaggctgctgtggtctctgctgttgctgt
+2326708/1
??@;DDADHHCCD@FECEBCFHCHF=CB8E<1:B11CDGHDE<?GH<FHF
@2326805/1
gcactgagttagaataccaacctgaatttcagcaattttcttaatggatg
+2326805/1
CCCFFFFFHHHHGJJIJJJJJJJJJIJJJJJJJIIJJJJJJJIJJJJIIJ
@3865968/1
atcggttcttcttcttttttccacgtgaaatctttag
+3865968/1
?@@?D?DBCDDFFEHBHIEH@E4CEHHIGEIIGIIH>
@3868051/1
ttcggccacttctttgaactaagtacagcgaaattcttattcgattgaag
+3868051/1
@CCFFFFFHHGHHIEIIGJJIIJHHHIJIGGIJJGGGJJIIJJIJIJIJJ
@3337012/1
attgtaggccgcacatgtttgtgcttctgaagaggacatccccgtaccat
+3337012/1
@@CFDFADBFHG<FHFHFEE@EDEHIHEE<DFGFHGD;B@FEHGIDIIIJ
@6927092/1
gtttacaattagaatttataagtgttgcagttaaaccaagaacatgtggc
+6927092/1
@C@FDDBDHHHGFGHGIIJIHGJIHHIIHIJJGEHJJIJIGJIJJJFIII
@4882226/1
gttccactttcacaatcaattaattggtaacatggtaaaataccttcttt
+4882226/1
@@BFFFFFHHHFHJHIIJJJJJJJJIJHIGIJJJJJIJJJJJJJJJJJJJ
@4360990/1
accttaacttgcattaaatcacatcacattaccacatttctcaaattcag
+4360990/1
CCCFFFFFHHHHHJJIJIJJJIJJJJJJJJJJJJJJJJJJJJJJJJJJJJ
@4361328/1
gttgcagttaaaccaagaacatgtggcctatcctctggaggaattccttt
+4361328/1
CCCFFFFFFHHHHIJJJJJJJJJIIIJJIIJJJJIIJJHIJIIJJIJJJI
@5883492/1
gggagttaaatcaacatcagctgagatatactcatattgaggataagaaa
+5883492/1
CCCFFFFFHHHHHIJJJJJJJJJJJJJJJJJJJGHJJIIJJJIJJJJJJJ
@5884120/1
gtcattatgggcttctattagttcatctatattttttaaggaagtaagtg
+5884120/1
CCCFFFFFHHHHHJJJJJJJHIHJJJJJJJJJJJJJJJJJJIJJHHIJIJ
@5884226/1
tatatggtgattgatgccattcaactttgcattaactttctgtagtatgt
+5884226/1
CCCFFFFDHHHHHJJJJJJJJJJJJJJJJJJJJJJJJJJJJJJJJIIJJI
@7962440/1
tgaaccaaatcggctccttgaatgaatttttcattcctccatactccttg
+7962440/1
@@@DDFFFDDFFHIGE?EHIB@EGIIB@GFB?FGIEEGEEHEGGGDDGGG
@7962595/1
ctgtggtctctgctgttgctgaggctgctgtggtctc
+7962595/1
=;:DDB=BD<D<:CGC><IH@C?CEFAB?B1:?F<FH
@7962907/1
ggatgatatactgacccggtggtcttgttatttcgatacactcttaaaca
+7962907/1
@@@DBBDDDFFFFIJ>BFEFGGFGGHHIIEIIJIBCDG>F>D>DFFGHHC
@5403688/1
gtggtctctgctgttgctgttgttgctgaggctgctgtggtctctgctgt
+5403688/1
B@BFDDFFHHHHHIJJJJJIIIHJJJIJJJJJJJJJIHHIGGGFHIIGIF
@253342/1
ggagaatttttaaccatttacacaatataaatgcaccttcaacaccacac
+253342/1
BCBFFFFFHHHHHIJJJJJJJJJJIJJJJJIJJJJJJJJJIJJJJJIJJJ
@6387895/1
gctctggctattttagcatggaatgtaatctcc
+6387895/1
@@CFFFFFHHHFDHJIJJJJJIJJJ@FIIGHGH
@1288533/1
ccatatcattgagacattaacttgcgtagcatactttatcgtaacggtca
+1288533/1
CCCFDFFFHHHHGJJJJJJJJJJJJJHIIJJJJIJJJJJJJHIJJIJHGA
@1288854/1
gtgaaaagaatgatcttccaactgtcacaaacctgttagcagctggttgc
+1288854/1
BBCF?DFFHHHHHJJJJJJJJJJJJJJJJJJJJJJJJJJJJJJJJJIJJJ
@2826572/1
ggctgttgttgccactgctgctgcggctgttgttgcctctgctgctgctg
+2826572/1
@@CFDDDDHFDFHGEHGHEHGGIIIIIGIIIFGEGEGGHCGBF@CHIII<
@1289300/1
gttgtcgaggaggtccctgttgttccattgcttgaggtctggtaattgga
+1289300/1
CCCFFDFFHHHHHFHIIJJHGHHGJJIJIJJIJJDGIBFHIJHIIJJJIG
@1289646/1
ccactatctaaataaatagctgcagctaatgattcaaataagtctccaag
+1289646/1
CCCFFFFFHHGHHJJIJJJJJJJJJJJJJJJJJJJJDECGHIGIJJJJJJ
@2329100/1
gaaagacttgtaaagtttactactatattctcgtcagttttaatgcttcc
+2329100/1
CCCFFFFFHHHHHJJIJGJJJJJJJJJIJJJJIJIIJJJJIJIJJIEIII
@2329171/1
gcatgactgactagatagaagtctaattcagtagggtgagtaatctctgt
+2329171/1
@@@FFBDDDFFDFDBBFHDIIHIIIEHIIIGHHIII:CEFGFHGGIIIII
@2329693/1
cctgcttgtggaaaaccaccacaaatccacttggaaaactgtttatcata
+2329693/1
???ABDDAFHFAFGHHGGIGIHIIGHIIGGHEHIDHE@FEGBFGDHIIJA
@6927208/1
ggcaagtgttgggattttgaccatcttcaacgaatcaaattcactttgag
+6927208/1
CCCFFFDEHHHHHJJJJJJJJJJJJJIIJJJJJJJJJJIJJJIJJJFIJJ
@2828438/1
gccattatcgcatcatacggaatctgccgagtccttccttctagtgcttc
+2828438/1
CCCFFFFFHHHHHJJJJJJJJJJIJIJIJJJGHJJJJJJJJJJJIIJJII
@5886179/1
gcctgtctgctatttgatttagcataagaaaagatctacttaactcagga
+5886179/1
CCCFFFFFHHHGHJJJJJJJJJJJJJJJJJJJJJJJJJJJJJJJJJJJJI
@5886544/1
gttgcatcctttgctcttgaggaagttggtgtagaggtgcaggctggcca
+5886544/1
CCCFFFFFHHHHHJJIJJJHIJGHIGIIJFHGHIIIJFHIJJJJJJIJJI
@783066/1
ccgaggtttaaattttttccgctgtagtacaaatttctatttccgattat
+783066/1
@@@DDFDDHGF?FIIIIIBHEBGHGGIHIGGG9BEHGIIIIIIIIGIIII
@784149/1
atgaaactgaacgtgtacacctggtaaagaggtgacaaagatagtaagtt
+784149/1
@C@FFFFFDBFDFIIHFG>FDHEGIIGIEHEG?CAGEIGHIDHGIIIGHC
@784528/1
ctcatttgaaaacgtggatctccaaggtctccttgaacaaatttacctaa
+784528/1
CCCFFFFFHGHHHIGHIIJJJJJIGHIHIJJJJJJHIGIIJIJJJJJJJJ
@5407537/1
cacgagacaacgtgatataactatgaagaatcatgtgataaaaaatagca
+5407537/1
@CCFFFFFFDHHHIJJJIJGIJJJJIJIIJJJJJJFHGIJJJIJJJJJJJ
@6929749/1
gtcatttctttttcttgatctctttcattatcgtaaattgtcacggtctc
+6929749/1
CCCFFFFFGHHHHJJIJJJJJJJJJJJJJJJJJFHIJJJJHIIJJJIIIJ
@3341585/1
gtgcttgtgctcctgaccaacttgaagacaaggtaaatgaggatacctta
+3341585/1
@?@DDFFDFFHDHGIHHGGHIGIHEIIEBCHIIFDFHIJIHHEGGHIGGG
@6930844/1
cgatgatttgatatctatatttctcattttttctgctaaagcactacctt
+6930844/1
CCCFFEFFHHAFFHIIIJJJJJJJJJJJJJJJJJJJJJJJJJJJJJJJJJ
@5410499/1
aataaacgtttttccagagccagtaggtaaaaagattattgtattttctt
+5410499/1
C@@FFFFDFHFHHJIIIIIEHIICFHJ<F@FFHHADFGGIEGEIIJJFGI
@7966711/1
gccaataattgttctttcatgatactctcaagatccctgattacttcttc
+7966711/1
CCCFFFFFHHHHHJJJJJJJJJJJJJJJJJJJJJJJJJJIJJJJIJJJJI
@5411275/1
ctacatcttcagcttcttcaccaactaagtagtactcttcactgatg
+5411275/1
@@@DFFDDFHHBHGBHGGHJHIIHIGIJHHHECHHIGHIGGGICFE@
@257267/1
ctttgatgctgctcaatttaccttcatccttgttttcaaagttgataaat
+257267/1
CCCFFFFFHHHHHJIHIJJIJJJJJJJJJJJJIJJJJJJJJIJJJJJJJI
@2333610/1
aaaacatttgataaaaaatatatcgtaaaatagggtcacaactaacaatg
+2333610/1
@CCFFFFBFHFHHGIJJIGIIIGEIGHGHGIFHGGDGDGIEHJIGJJGHG
@7439977/1
acggaatctgccgagtccttccttctagtgcttcttccaaagcaaataat
+7439977/1
CCCFFFFFHHHHHJJHIJJJJJJJJJJJIJJJJJJJJJJJJJJJJJJJJJ
@2333740/1
agcaggatgacacttaggtcgtgcatggtttaagaaagaccaaaggtttc
+2333740/1
CC@DFFFFHBFFFHIGJIGGHFGGGIIHEGHJGIIJJJGIIGGCHIHHIH
@259919/1
ctccatactccttgtcttacaggtaccggtctttctcgataatcaagtgt
+259919/1
CCCFFFFFHHFFHJGHIJIIIJEEGEHG6FHIGHIJJJFGIGCGGGH?DB
@2830259/1
aaaaagattattgtattttcttttagaactctttcaaagagttctgcttg
+2830259/1
@@@DD@DDHFFHFE@EHIGDII>HEDEHCFHGHI>DHHFE9C@BGF@BF@
@7968091/1
ttataaatgtaggaagttatcaagaaatctaagattgcatcaccgaggaa
+7968091/1
CCCFFFFFHGHHHJJJIJJJJJJJJJJJJJJJJJJJJJJIJJJJIJJJJJ
@4368291/1
cttcaacaccacactcctcaaggtacacccctataagggcttcgatagaa
+4368291/1
CCCFFFFFHHHHHJJJJJJJJJJGCHHHIJJJJJJJJJJJJJJJHIJJJJ
@7969031/1
gttccttaatcatacaataattagcttaatattagaaatcttaataaata
+7969031/1
CCCFFDBDHHFHGGGGIGGHHJIJJGHIIJJJJIIHIIJJIIIJJIJIJI
@4368865/1
agataataatgcctcagagctaccttggcagctgctaattttgcttggtg
+4368865/1
CCCFFFFFHHHHHJJJJJJJJJJJJJIJJJJJJJJJJJJJJJJJJJJJFG
@262212/1
cagtaggtaaaaagattattgtattttcttttagaactctttcaaagagt
+262212/1
CCCFFFFFHHHHHJJJJJJJJJJJJJJJJJJJJJIIJJJJJJJJJJJJJG
@7970132/1
tgctgctgctggggctgttgttgccactgctg
+7970132/1
@<<DD>D;C<D?DDF<:CCCEEDHEH391?<D
@5411769/1
ggtaatattttgataacgtggatgtagataggctggcctgcttgtggaaa
+5411769/1
@CBFFFFFHHHHHJJJJJIJJJJJJJJJJJJJJJIJIIJJJJJJIIJGIJ
@263361/1
attacttcttctcgaggtggctgcagtttccatatcatattatacctgaa
+263361/1
@CCFFFFFHHHHHJIIJEHIIJIJJJHCHGIIGGHIJJIJJJJIIJJJIH
@5411896/1
cttggctttgccgcttgttgctgtacttgaggc
+5411896/1
@@@?DDDDCD:<C:8C?FD8<?FH<??FG3:?8
@1292438/1
gtctctttctttttttgttagactgatttgatagagcacggaaggtggaa
+1292438/1
C@@FFFFFGHHHHJJJJIGIJJJJJIIJJIJJJIGIGIJJJDGIIFGICG
@3874264/1
cgaaaaaataatcaacgttactatcaatcacgaaaaataacaaaaacaaa
+3874264/1
CCCFFFFFHHHHHJJJJHJJJJJJJJJJJJJJJJJJJJJJJIJJJJJJJJ
@3874383/1
aaattattggtatttcttttttccaaattgcctctccattcaattga
+3874383/1
C@CFFFFFFD=DFHGFGHJJJJIEGHGIJGICHGIICFHIGHIGIIG
@1819732/1
gcctcttgttttgcttctttttttgacctacccttgccgatagcaataag
+1819732/1
@CCFFFFFHFBHFIJJJJIJJGJJEHGHGGHDDFHGGEGGHGEGIIJJGG
@1294216/1
ccacgatttcggcagcttttacctcattttcactcagaagaaataatatc
+1294216/1
CCCFFFFFHHHHHJJJJJJJJJIJJIJJJJJJJJJJJJJJJJJJJJJJJJ
@6933208/1
aaggaagtgaggtacacagttgcagtcctgagctggtcttcagtcacccg
+6933208/1
CCCFFFFEHHGHFGIJJJJHGIJJJJJJJJJJJJJJIIJJJJJJJJJJJJ
@1820033/1
ggaccatggtttcaatgatttccctgttgaccttacggggacacttatca
+1820033/1
CC@FFFFFGDDHHIIIJIIJJJIJJJGIJIJJIGIJJJIIHIJJJJIJJG
@1294710/1
caagattttcacatggctgtccctttattatccctttcagtggacaattt
+1294710/1
@<;BDBD?BDDD?ACEHEG<A<E?DGHFHEDH@FGED@GHBDGID?GEHD
@1294827/1
cgcgcattctgttgtatatttatgctcacttcaccaacattcatgaataa
+1294827/1
CCCFFDFFHHHHHJJJIIJIIIJJJJJJIJIHJJIGGHHHIIGJIIGIHG
@3347584/1
tgctgctaaatcttcaagtacatagtacataactttagctgtcgtctttc
+3347584/1
CCCFFFFFHHHHHJJJJJIGIGJJJHGIJIIIIIJJJJJJJIIJGIJJJH
@1295174/1
gtagttgggtaatattttgataacgtggatgtagataggctggcctgctt
+1295174/1
@BCFFFFFHDHHHJJJJJJJJJJHIGHJIJJHIJJJJJJJJJJIJJJIJJ
@1295777/1
cctacccttgccgatagcaataaggcctttggctttaacctcataactaa
+1295777/1
CCCFFFFFHHHHHJJJJJJJJJJJJJJJJJJJJJJJJJJJJJJJJJJJJJ
@3348339/1
cctcagataatcccatatcattgagacattaacttgcgtagcatacttta
+3348339/1
@@CFFFFFHHHHHIJIIJIIIIJJIJJIIIIJJIJJJJJJJIIJIIJJJJ
@3348341/1
gatataactatgaagaatcatgtgataaaaaatagcagcagtcatcacca
+3348341/1
CCCFFFFFHHHHHJJJJJJJJJJJJJIJJJJJJJJJJJJJJHJJJJJJJJ
@3876383/1
atgacctaagagttttattaaagttggatcattagcagaaatcctcattc
+3876383/1
CCCFFFFFHHHHFHJJJIJJJJJGIIJHIJJJJJIGIJJHIJJJJIIJJJ
@3348600/1
cctgttgttccattgcttgaggtctggtaattggagcggcttgtctaact
+3348600/1
CCCFFFFFHHHHHJJJJJJJJJGHJJJHHIJJJJJJIJJJJJ@?8<=F>8
@1296662/1
ccacgatttcggcagcttttacctcattttcactcagaagaaataatatc
+1296662/1
@@@DDDDFHHHGHGIEGIIGHGIHHHICH@GEHJCHIGIGIGGGEHHCIH
@785381/1
cactgactaaaatattgttcaagttcacgaggagtattcttggaaacaat
+785381/1
@@@DDDDDFHHHHIEIII@@H4<<?FHDDFBE:D??DBHIF9:DHH>GH@
@785773/1
ctcgaatctattatctcttggacaagttgttatattagtcactttatatg
+785773/1
@@@DABDDHFHDFIIIIIIGGHGECHBHGFEFHAAGHGB@F<@BFHEBFF
@785972/1
cttatcagtaatctcgaatctattatctcttggacaagttgttatatt
+785972/1
@CCFFFDD=DDF?FHGCGGGGIHEGEDGCBCCGEGCH@FAGHCIIIH@
@7441699/1
gtaaaacgtaagtggaagcataagctcccaattctttggtgataagaact
+7441699/1
@@@?DDDDHDDA<EGHC>FF9HH>AAADA@9CEEHGGC;CBH?FD<BG@<
@787374/1
aattcgggccttaactttagtgaactggtcatcaactgagaggccaaact
+787374/1
@@@FFFFFGHHHHJJJJJJJJJJJJJJJHIIJJIJJJJJJGIIJJJJJII
@5891876/1
gtttaaaatcttcaataacattactcatttctgataggttctgcaatttc
+5891876/1
CCCFFFFFHHHHGJJJJJJJJJIIIJIJJJIJGJJJJJGHIJIJJJJIJJ
@788117/1
agcagaaatcctcattctttcaaaaaaaactattcgtaggagtaaaacgt
+788117/1
@<@DDDDEDDFFBB@FHDI@DD>CHCDEB<F>DDFF0?DBHB8BBC>DA@
@4370431/1
ctgcaattcttggttcaagatcattttaaactgtccttctgacacaccat
+4370431/1
CCCFFFFFHGHGHDHGIIGIJJJJJIJJIIJJIIIIJFGIGIIIIIIJJJ
@789346/1
cgacaaacgccatcctctcattcttagttgtaacaactaggggc
+789346/1
CCCFFFFFHHHHHJJJJJJJJJJEIJJHIJJJJIIJJJJIJJJ0
@789602/1
ctgcggaccattagttgaagttccagccctcagataatcccatatcattg
+789602/1
@C@FFADDHFFFDHEGBGGHHHGGHEGIIGEHGFGEHIIEHGGGIIGGIC
@4371560/1
ggcgtatttacagaagcaaggttggcctattattggcattccagcatcat
+4371560/1
CCCFFFFFHHHHHIJJJJIIJHIJJJJJJJJJJJJJJIJIJJJJJJJJJJ
@4890105/1
gtgagttaaaacagtacatcgcacaacaaaacacttggggagttaaatca
+4890105/1
CBCFFFFFHHHHHJIIJJJJJJJJJJJJJJJJJJJJJJJJJJHIIJGJJJ
@4890672/1
ccgctgtagtacaaatttctatttccgattatttttcctttgatgctgct
+4890672/1
CCCFFFFFHHHHHJJJJJJJJJJJJJJIJJIIJJJJJIJJJJJJJIJJJJ
@3349348/1
cctctgtcgaacagcttccacagcttgtctgtaattgcgataaggttttt
+3349348/1
CCCFFFFFFDDHGEGIJJJGIGIIJJFHEGEGGIJJIIIGIIIJI9DDHE
@4891629/1
gtaaattgtaaaatgctaatatcctaacgttatcaggttttgggtagttg
+4891629/1
@BCFFFFFHHHHHJJJJJJJJJJJJJJJJHIJJHGIFEGHIIJJ6BFFFI
@264835/1
gctgctgttgttgttgttgaggttgattagaagcccctgcttctccaggt
+264835/1
@CCFFFFFHHHHHJJJIJJJJJEGIGIIJIIIGIJIIIJJJJJJJJJJJB
@3351562/1
ctcatcttcatcatccaagccgtaatgaatggtgttgctttcgcagggta
+3351562/1
@BBFFFFFHHHHHIJJIJJJJJIJJJJJIJJJHIHIJJJJJJJJJJJIFH
@265785/1
ctctaactgtcctttgaggtgcaaaacaagcgatcgcccagacccttatt
+265785/1
CCCFDDFFHCFFHIIGHJIGHIJJIIIIDIGGHHJIJIGIGIGIJJJGJJ
@3878637/1
gagttaaatcaacatcagctgagatatactcatattgaggataagaaata
+3878637/1
BCCDFFFFHHHHHJJJJJJIJJJJJJJJJJJJJJJJJHIJJJJJJJJJJJ
@2832718/1
gctgttgttgccactgctgctgctgcggctgttgttgcctctgctgctgc
+2832718/1
?;@DBDD?DDBBD?GGE?DC@FHICD:CGFBBDDHGCBFFHDGCBBAAEG
@3879328/1
gatatatttttgcatctgttataaatgtaggaagttatcaagaaatctaa
+3879328/1
CCCFFFFFHHHHHJJJJJJJJJJJJJJJJJJJJJIIJJJJJJJJJJJJJJ
@3352728/1
gttttcaccggaggaatttgtttgtgattttttattgtatcccaatcaat
+3352728/1
BB@FFFFFHHHF?G=GGIGIHGGIHHBHIJJJJJJJIIIHGIJJGIJJIJ
@7972853/1
tcggaatacaaggcaggaaatggtgaactgcctttcatgaggaaggccct
+7972853/1
@@CFFFFFHHHHHIIIIJIJIIIHHIJJIJJJJJJJJIJJJJJIJFGGIJ
@7973179/1
ccttaatcatacaataattagcttaatattagaaatcttaataaatagga
+7973179/1
?@@FFFFFGHDFFHHIGGIIHBHGEHIIIIIIGIIIIEIIIIIIIG<DBD
@3353451/1
aaagcaacaacacaattgtcggcagctgggaatcctttgtgagccacatc
+3353451/1
@@@FFFDFHHHFHGGIIJFHIIEFHIGGIIIGGCFGHIIHHCHIGICGHJ
@3353472/1
cacggaaggtggaatttttgcattttttataacttctttaatgctctcca
+3353472/1
CCCFFFFFHCFHFHIJJJJJJJJJJJJJJJIJJJJJJJJJJJIJJJJJJJ
@3880461/1
cttgtgcttgtcttccacccttttttttgttcctttttgaattgaaatca
+3880461/1
CCCFFFFFHHHHHJJJIJJJJJJJJJJJJIJJJJJJJJIIJJJJJJJJJI
@2834471/1
cgcaacaattgtacacaactccataggaagcgccaaaggcttctccgtga
+2834471/1
CCCFFFFFHHHHHJJJJJJJJJJJJJJJJJJJJJJJJJJJJJJJJJJJJG
@2340648/1
cttcatttaaaaccgctgtgtctctttctttttttgttagactgatttga
+2340648/1
CCCFFFFFHHHHHJJJJJGHHIIJJJJJIJJJJJJJIJJJJJIIBHIJJC
@3353803/1
gtcatttctttttcttgatctctttcattatcgtaaattgtcacggtctc
+3353803/1
@C@DDFFFHHHFGIIDBEGD?FD@HHEBFHICFFFGEHGH?FHIIDHHIG
@6937738/1
tttggctttaacctcataactaaaacagggttcatgagttccactttcac
+6937738/1
CCCFFFFFHHHHHJJJJJJJJJJIJJJJJJIJJJIJIJIJJJJJJJJJIJ
@1828039/1
attcacttactttttaccagtcccttcagttaatatgctttaactgacaa
+1828039/1
@CCFFFFFHHGHHJJJJJJIGGIIJJJJJIJIIIJIIJJJJHIJJJJJJI
@1828311/1
ccacgcatgtcccatactccctggttgggaagtgcttgttgttttgc
+1828311/1
CCCFFFFFHHHHHJJJJJJJJJJJIJJJJIIJJJJJIJHJJIJJJJJ
@6401896/1
tctcgtgagccaacagtaagacatggtagatgaggatactttaatctaat
+6401896/1
CCCFFFFFHHHHHJJJJJJJJJJJJJHJJIJJIJJGIJJJJJJIJJJJJJ
@6401945/1
gtcacttcaaactgttgctcagcagctatctcttgtaggaactggactgc
+6401945/1
C@CFFDDDBHDBFHHHIIGHGHGGHIIJJIJJJJJJGJGGAEHHEIIIIJ
@3357154/1
ctgggttgctggtcactgggttgttgcctaacaggaggtgcactggttac
+3357154/1
@CCFFFFFHHGGHJJIJJJJHIJJJJIJJJJJJJJIJJBDHIJJJJHIJJ
@1831169/1
ggctgctgtggtctctgctgttgctgaggctgttgtggtctctgct
+1831169/1
@?@7BDDDHHDFFHG><G@FF?:???@GFG??FG9:BB::?9:4B@
@6404927/1
agatgattagtttccacaacaatttctcttcctttttttggatctgaagg
+6404927/1
@@@BB>DABFHHBBHBD<FHDC?4AB?C?F@ED<EHHEE>FHHIIIH<FH
@7975251/1
ctgaggagcatgttcttgcctttgttgctgctgtggtggttcttgccttt
+7975251/1
CCCFFFFFHHHHFIJJJJJJJJJJHJJJJJJJJJJICGIFHIJJJJJJJJ
@268999/1
tccatgctccttgtcttacaggtaccggtctttctcgataatcaagtgtt
+268999/1
?@@?B4BBFHFDDIG>FEIIIHIAHHIE:CGHD@GH?DFGGHEGEHG@?F
@2344172/1
tccttcttttccggaaagaacctagtgtgatggcgtttctgtaccactat
+2344172/1
@C@FFDFDHHHHHIIJJIJIJJIJJFGIIJJJJJJFHGGIJJIJJIJJIJ
@2344820/1
ctgccactcatcataatgaacaatatcttcttttggatta
+2344820/1
;?@DFFD?DFHHFIBFHIIIIIDFHBBF9CH@EHB6????
@270182/1
gttgggtaatattttgataacgtggatgtagataggctggcctgcttgtg
+270182/1
C@BFFFBDHHHHHJJJJJJJJJFHIJJIIJJJJJJHIIIJJJIJIIIIII
@3884595/1
gtcatcaactgagaggccaaactccttcaggcatgggtcactattaaagt
+3884595/1
C@CFFFFFHHHHHIJJJJIJHIJIJJIIJJJJJJIIJFDHIJGIIJJJJG
@2838032/1
ctctgctgttgctgttgttgctgaggctgctgtggtctctgctgttgttg
+2838032/1
CCCFFFFBHHFDHIFIIBGGIIIIIIIIGFIIIIIFGIIHGHGG?FGHGD
@2838828/1
atggaatcagaatcctctcagaagaaagtggagataccatattatagtgg
+2838828/1
BBCFDFFFHHHHHJJJJJJJJJJJJJJJHIJJJIJIIJJJIJJJJJIJIJ
@3358262/1
gccataatcatatttcttataaattttttcttcataataatctttgttta
+3358262/1
CCCFFFFFHHHHHJJJJJJJJJJJJJJJJJJJJJJJJJJIJJJJJJJJJI
@7449380/1
cagggaattctaagagggtacacaattcaggcactaatgtctcttcaaaa
+7449380/1
CCCFFFFFHHHHHJJJJJEGIJJJACHIJJJJIJJJJJIGEHIIJJJJJJ
@7449649/1
gccgatcttgtacaacattttacatgcagttagtgcaactgctcccttgg
+7449649/1
CCCFDFFFHGHHHJJJJJJJJIJJJIIJJJJJJIIJJJJJJJJJJJJJJJ
@5897629/1
ctcttgttttgcttctttttttgacctacccttgccgatagcaataaggc
+5897629/1
CCCFFFDEHHHHFIHHJJIJJIJFIIGJGGGGGGEHJGIJIJIJFIIJJJ
@2840090/1
gttagaataccaacctgaatttcagcaattttcttaatggatgcataag
+2840090/1
@@CFDDDDHFBHHJJJIJIHIJJJIIIJGHIHHIGIJJJBGDDHGJFHH
@2840125/1
ctgtcttcagcctcatgttataacattatgcagttcattacctaagatat
+2840125/1
@CCDFFFFGHGHHJIIJHJHIHIJIJJJJJJJIIJIIIJJJJJEGHHIHI
@795599/1
gcctcttgttttgcttcttttttttgacctacccttgccgatagcaataa
+795599/1
CCCFFFFFHHHHGJJJJJJJJJJJJJJJJJJJJJJJJJJJJJJJJJJJHH
@5897953/1
ctgggtttaaaatcttcaataacattactcatttctgataggttctgcaa
+5897953/1
CCCFFFFFHHHHHJJJJJJJIJJJJJIIJJJJJJJJJJJJJJIIJIJJJI
@4378320/1
gtgaaatctttaggctgcagctcaaccattttatcggccaacatattact
+4378320/1
CBCFFFFFHHHHHIIJJJJJJJJJJJJJJJJJJJJJIJJJJJJJJJJJJJ
@2841878/1
tctaacttgaccaacggtaaaagcaggaggttgttgcatcctttgctctt
+2841878/1
CCCFFFFFDFHFHIJIIJDEHEEHEFG=FGCDDGGDBGGGIGGIIJJIIJ
@3361331/1
ctcccatctgcatccttcttttccggaaagaacctagtgtgatggcgttt
+3361331/1
CCCFFFFFHHHHHJJJJJJJJJJJJJJJJJJJJJJJJIJIIJJJJIJJJJ
@1307914/1
attatggttttcttcagcatcagacgtattagagcatagatcagaattat
+1307914/1
CCCFFFDDHGHFHJIIJIIHJIEHAGIICEAFCBEGGHIIJIHDB?DG@F
@4379860/1
ggtatccaaaggcactgttttcaccggaggaatttgtttgtgatttttta
+4379860/1
BCBFFFFFHHHHHJJJJIJJJJJJJJJIJJIJJJJJIJJJGIHIJJJJJI
@3362443/1
ccttaatctagccacttcagccttatgcctctcaaactcaagctgtcgct
+3362443/1
CCCFFFFFHHHGHIA>GIIIJIGGIC@HHFGGIIIGGJJJIJIJJHJGII
@5899449/1
ctcatttgaaaacgtggatctccaaggtctccttgaacaaatttacctaa
+5899449/1
CCCFFFFFHHHHHJJJJJJJJJJJJJJHJJJJJJJJJJJJJJJJJJJJJJ
@5899466/1
cctcctccacctttctttccttttttgcccattattgtgtactatcttca
+5899466/1
CCCFFFFFHHHHHJJJJJJJJJJJJJIIJJJJJJJJJGHHJJJJJIJJJJ
@3887076/1
ccttgtcttacaggtaccggtctttctcgataatcaagtgttggtgcatt
+3887076/1
CCCFFFFFHHHHHJHIIJJJJJJJJJJJJJJJJJJJJJFHIJIJIIJIJJ
@4382539/1
acattccattccatgatttattaaacccgatgctagctttcttaaatctg
+4382539/1
CCCFFFFFHHHHHJJIJJJJJJJJJJIJJJJJJJJJJJJJJJJJJJJJJJ
@4382601/1
ctccttccaaaaaaatacagcaagtctggtaaatttatcgcaaggtaatg
+4382601/1
@B@FFFFFHHGHHJJJJJJIJJJJGHIJJFHHIIJJJJGIJJJIJJJJII
@4383318/1
gtttacaattagaatttataagtgttgcggttaaaccaagaacatgtggc
+4383318/1
B@@FFFFFHDHHHIJJJJJJJJIJHIJJJIHHIJJJJJJJJJJJJJJJIJ
@3889229/1
gccacatcaatgttaaggaatggtttccaaccaataattgcagactggaa
+3889229/1
CCCFFFFFHHHHFIHIGEHIJIJCHGHIIJJJIIJJGIJGIIIJJJFIIG
@3889762/1
attcataattcgggccttaactttagtgaactggtcatcaactgagaggc
+3889762/1
1:?DFFDDFHHHHJJJJJIEIIJJJJGGIGIGGGGEGIJJJIJIGGHIIJ
@796666/1
aagttatcaagaaatctaagattgcatcaccgaggaattccagcctttga
+796666/1
=@@=4AADBFHHDGGGGIIH<<FGBBEBGH9FBGGGGI3BDGEHBHGIDH
@796976/1
ctaaaatattgttcaagttcacgaggagtattcttggaaacaattttata
+796976/1
CCCFFFFFHHHHHJIJJIJJIJJIIJJJGGIJJJJJJIJJJJJJJJJJJJ
@2346516/1
tgatcattaagttcgccgatcttgtacaacattttacatg
+2346516/1
;??DDDDBH>FACCG?FHII?@F>:DDHHDGICHIIEHCG
@3363526/1
ttcatctataactaatagattgacacgagacaacgtgatataactatgaa
+3363526/1
@CCFFFFBDFHHHJJJFEGJIFEHJJGIJGGIGIGDEC>GGIIJGGIJIC
@6406746/1
ccaatattgatgccagaacttccggcataatgagtacatcatttacatca
+6406746/1
@@@ADDBDFFF4DCB3C;D@EH:F1:E:EGC1:1:1?GEG>?GGEGIIEF
@6408677/1
gcagctaatgattcaaataagtctccaaggacctttggcacatccacgat
+6408677/1
CCCFFFFFHHHHHJJCCFIIJHJJJJJJJJJJJJJJJJJJJJJJJJJJJJ
@6943537/1
agcagtcatcaccaaaacctgatgattttcaagctcttcatgccactgat
+6943537/1
<@@DDA;:DHHHHIIBFG;FDHIEGEEHCFHHEEGHGDFHA<?@FHEAF?
@799845/1
ccggtctttctcgataatcaagtgttggtgcattcataattcgggcctta
+799845/1
B@CFDFFFHHHHHJJJJJJIJIHIIIJIIIF1?DHIJI:CFIHIIIIJIG
@7450151/1
ctggctattttagcatggaatgtgatctccaagttgtgaatcaatttcag
+7450151/1
CCCFFFFFHHHHHJJJJJJJJJJJJJJJJJJJJJJJJJJJJJJJJJJJJJ
@6410764/1
ctcaaggtacacccctataagggcttcgatagaatctgcaacaactttgt
+6410764/1
CCCFFFFDDHHHHJJJGJJIJJJJJJJJJJJJJBHIJJJJJJJJJJJJJI
@1839780/1
ctcagagctaccttggcagctgctaattttgcttggtgtttgttttctcc
+1839780/1
@@CFFDDDHHFH?HHIEGIJJJJJIEHIJJJJJJJJCFFHJJ@DHGHIGI
@1839832/1
gatgcataagtcattcctctatcaggtaagacaacaatcacaagttttac
+1839832/1
CCCFFFFFHHHHHJJJJJJJJJJJJIHJJJJJJJJJJJJJJJJJIJJJJJ
@7978104/1
ccattattgtgtactatcttcaaagagaaaaagtgcaatactaaaatttt
+7978104/1
CCCFFFFFHHHHHJJJJJJJJIJJJJJJJJJJJEHIJJJJJJIJJJJJJJ
@2843791/1
ctgtaaaatagcttgagaagccctttgttttccttcttttttatttttgc
+2843791/1
CCCFFFFFHHHHHJJJJIIJJJJJJJJIJJJJJJJJJJJJJJJJJJJJIJ
@5424760/1
aggctgctgtggtctctgctgttgttgttgttgctgaggctgctgtggtc
+5424760/1
@<?DDDDBFDBBHEBGFG<EHFGFFHGIGIEHHBH?CFBFHIBDHGH@D<
@3366687/1
ctcaaacatgcaaatgtgacattattgactaaggccgatctgaggtctgt
+3366687/1
@@?BDDBBDHHHHEBHIIGAFEHHGHADEH<FDE3?ED@DGIBCHGHCGF
@3890869/1
gtagaattacagaataactcatgaatgctttctaatgtttcttcatttaa
+3890869/1
@@@DDFFFGHGGFGJJIJIJJJJJJGHJHIHIIHIIJGGGIGIGHIJIIH
@2846267/1
aaacaatgtcaagagcttggattgcctcctgcggaccattagttgaagtt
+2846267/1
CCCFFFFFHHHHHJJJIJJIJJJJJJJJJJJIJJIJJJJJFIIJJIJJII
@800950/1
ctctaactaaaaattcttttttaagtaacaaagcttcagtaaataacaaa
+800950/1
CCCFFFFFHGHHHJJJJJJJJJJJJFHGHIIIJIJJJJJIIIJJJJJIJI
@3892654/1
cttagatctaccagtgcccatggcagcaaatctacttgatcctatagttt
+3892654/1
CC@FDFFFHDDF?EHGBFGEGGEIIGJIJJJJGCFIGGIIGIIIJIJHHI
@3892845/1
gcatcccacttttatgaatgattttgatccaaccttctggtagcatttca
+3892845/1
@@@DD;ADFAFDH>FEHIIIHGGHE>BH??AFGBG<EDH9FC<?BGFHDG
@7452997/1
gatgcataagtcattcctctatcaggtaagacaacaatcacaagttttac
+7452997/1
CCCFFFFFFHHHHJJJJJJJIJJJJJHHJJJJJJJJJJJJJJJJIJJJJJ
@7453243/1
gttgaggctgctgtggtctctgctgttgctgttgttgctgaggctgctgt
+7453243/1
CBCFFFFFHHHHHGIJHIJJJJJJJIJJJJJIIJHIIJIJIJJIJJIIJB
@7454102/1
gtgcttgtcttccacccttttttttgttcctttttgaattgaaatcacct
+7454102/1
@@@FDDFDHFHFHIIGIIJGIIIIJIIEGGEGGJJ>BFGCFBFHIJJII<
@5425792/1
ctttgaagttgaataagttattattcttctaggtccttttatcataatga
+5425792/1
CCCFFFFFHHGHHJJJJIIIJJJJIGGJJJJIGEHIEHJJGHIIIEEGII
@7455361/1
aaataatcagaatatgaacggtattgctctgcagggaacggcgacatagg
+7455361/1
@CCFFFFFHHGHHGJIJJJJJEHIJJIJJJJJJJJIIJJJJJJJJJJJIJ
@3372568/1
ccagagactcgtccaatcagattgaaaaaaacaagttgtataacacaatt
+3372568/1
CCCFFFFFHHHHHJJJJJJJJJJJIJJJJJJIIJJHIJJJJJJJJJJJJJ
@7456570/1
gttcctggctgagagtgattcgtcgcgcattctgttgtatatttatgctc
+7456570/1
@@@FFFFFHHHHHJI?EHGGIIHGIIJJJJJJIJJJIGIJIIIIJJJIIG
@7986664/1
acaacagctgctattgaaggctttttgttatctccagcaggtgggtgagt
+7986664/1
CCCFFFFFHHHHHJJIJJJJJJJJJJJJJJJJJJJJJJJJJDHIJDHIJD
@2847377/1
caacaatttctcttcctttttttggatctgaagggcggtcccctcttttg
+2847377/1
?@@DFDEDFHHHHHGIGGIHHIIIIGEHEGHIIGIGIJIHHHHFFFFEEE
@5905523/1
ggtaggggttgtttccctagactgtggttgagacacttgctggggaggtg
+5905523/1
BC<DFFFFFHHHHIIJJJIJJJJGFGGIIJJJJJJJJJJJIIJJJIJJ;F
@805293/1
ccttaactttagtgaactggtcatcaactgagaggccaaactccttcagg
+805293/1
@@@FBFFFFGHHC@<GGEHIFHIGBFHGHEHHHGCCDDAGHGGBGGBGII
@5905738/1
ccgtgatctaatatttgagcagaaggtgctggtgcatgtaatactttgta
+5905738/1
CCCFFFFFHHHHHJJJIJJJJIIJJJGHIJJJGHIIJJIJJIJJJJJJJJ
@6414010/1
cgctcaaacatgcaaatgtgacattattgactaaggccgatctgaggtct
+6414010/1
CCCFFFFFHHHHHJJJJJJJJJJJJJJJJJJJJJJJJJJJJJJJJJJHHI
@4900814/1
gctgcgacaccatctgatgcctggtgcggaggctaccttgccgtaggaaa
+4900814/1
CCCFFFFFHHHHHJJJJJJJJJJJHHIJJJJJJJJJJJJJJJJHIIJHHH
@4901917/1
tgtttttgagctcatacttaatccaatgacatggggaagtcaattgctaa
+4901917/1
@@@DFDFAFFFFHCIGHGHHCGHDHGIEHIEDCDCCGG=BFGIGIIGIII
@4387462/1
cccggtcctggtccagattcctgttgtggaccagcttgtgcttgtcttcc
+4387462/1
@@@FFDD@FFDHFGHEIGIJGIGHIEFGICHIJIIGH@?FGEHCDCHGGH
@3895769/1
gtcctttgtttttactcctttttcaaaaccttcttccagcatagcttcaa
+3895769/1
@@@DDDDDDCFHDGDFBEFHHGHD<AEFGHIEHHIGFCDB@G@FIGDGI@
@4387969/1
ccgctgtgtctctttctttttttgttagactgatttgatagagcacggaa
+4387969/1
CCCFFFFFHHHHHJIIJJJJJJJJIJJJIJJIGIJJJJJJIJIIJJJIJG
@277696/1
gcatactttatcgtaacggtcatttctttttcttgatctctttcattatc
+277696/1
@<@A;DDDA?DFDI@G?@C<<<C?EHBFE<<?4DAGC>?CDG@G<:<DG@
@4388463/1
ccgcagattaaaatttttaagtacgactaagtgagcacactaaatcacag
+4388463/1
;?@DDDADDFFHF>@EGGBHE<FFEBGGBE@DHCG@BFFGB;B9D@GGC?
@3374727/1
cccttatcaacatacagagcaccaagaaaagcttctaaaagatcagccct
+3374727/1
CCCFFFFFHHHHHJJJJJJIJJJJJJHJJJJJJJJJJJJJJJJJJJJJJJ
@4388810/1
ggctgctgtggtctctgctgttgctgttgttgctgaggctgctgtggtct
+4388810/1
CCCFFFFAHHHHHGIIJJJIJJJJJGHHGHIGIJGEGGGJIGIIH>FDFD
@1313384/1
ctgtagtacaaatttctatttccgattatttttcctttgatgctgctcaa
+1313384/1
CCCFFFDEHHHHHJJJIGJJIJIJGIJJJIJJGIJJJJJJJJJJJIJJJJ
@1313421/1
ctcagagctacctaggcagctgctaattttgcttggtgtttgttttctcc
+1313421/1
CCCFFFFFHHHHH9GHJJJJJJJJHHJJJJJJJJJJDGFHIJGIIJJJJJ
@7988906/1
ccttatcagtaatctcgaatctattatctcttggacaagttgttatatta
+7988906/1
CCCFFFFFHHHHHJJJJJJJJJJJJJJJJJJJJJJJJJJJJJJJJJJJJJ
@3377353/1
ccttgaatgaatttttcattcctccatactccttgtcttacaggtaccgg
+3377353/1
CCCFFFFFHHHHHJJJJJJJJJJJJJJJJJJJJJJJJJJJJJJJFHIJJJ
@3896705/1
gtaagttatttcttctaaattctgctctgataaattagaatcatcccata
+3896705/1
CBCFFFFFHHHHHJJJJJJJJJJJJJJJJJJJIJJJIJJJJIJIJJJJJJ
@1840365/1
gggtaatcaaattttatgacaaaattgcaattctttacatcaataccttc
+1840365/1
BCCDFFFFHHHHHJJJJJJJJIIJJJJJJJJJJJJJJJJJJJJJIJIJJI
@6948512/1
gttaacttttggtggctttattatattactcctaattgaagagccttttc
+6948512/1
@C@FFFFFHHHGAGHIIIIIIJJJJJJGGIIJIEHIJIJIIJJJJIIJJJ
@3379133/1
ggtccattaatataaaatggttcaacttctttggtgtacagaaatatttc
+3379133/1
@@@FDFFDHDFBHFEDEFHGIIGIDHHIEHIGGGCEHFHEFFGADCGIIG
@3899511/1
gtaacaagattatatgggagagtagcttgaggctcagaatcgagtagcct
+3899511/1
CCCFFFFFFHFHHJJJJIIIJIFHHIIIHGEGIJJIJIIEHIIJGGGHGH
@808754/1
gtccttctaacctgttcttcttgaagttggttcagctgtagtctgtctgc
+808754/1
@@;BDBDDFDB>?>GEFBHEHH>4<CEDE>AFFBEEF<F9CFEGF<GGI<
@3380925/1
ctcctgcaactgggcggcaattattgaggcaatttgcaattcttttataa
+3380925/1
CCCFFFFFHHHHHJIJJJJJJJJJJJJJJJJJJJJJJJJJJJJJJJJJJJ
@809423/1
ctaggggtgagaaaattcaagcgagctgatgtatggtcaacatcaagaag
+809423/1
@C@FFFF<@FHHFIDBFGHIIIICHGIIIGHDDGHGDGGGIFIIIIIGEG
@6417614/1
tgcaggtatagatactgaacgtgtacacctcacatatgtatggcacaact
+6417614/1
@CCFFFFFHHGGHJJJJIJJJDHFHJJJJIIJJJJEIJGGIJIIIJJJJJ
@6417788/1
ctcccctaggctttgctttaggatcatcatctggattttgaataggaaat
+6417788/1
CCCFFFFFHHHHHJJJJJJJJJJJJJJJJJJJJJFHIJJJIGJIIJGIJJ
@7990617/1
cacggtctcaacaagttccgttttttggagaggcaactcaggataactat
+7990617/1
CCCFFFFFHHHHHGHIIJJJHIJJJJJJIJJJJJJJJJJJJJIJJJJJJJ
@3381853/1
gtcacggtctcaacaagttccgttttttggagaggcaactcaggataact
+3381853/1
BBBFFDFDHHHHHJJIJFHHIJFGGIIJJICHDGIJIGIIIDFHCHIIIG
@6418758/1
cgtggaagtaagaggtctttcatttaatgttttttgaaaagcctcacttg
+6418758/1
@CBFFD?DCFHHHJJCGIJJJIIJJJJIJIJJJJJJJJJJJGIJJJJJJJ
@2360264/1
tccgttttttggagaggcaactcaggataactatagaggttcttctttcc
+2360264/1
@@@DDDD;FHF@DFHBBHEHHIIHIIIIIIIIIIIIGIIFHIGI<FHIII
@3382740/1
tgatttgatatctatatttctcattttttctgctaaagcactaccttcag
+3382740/1
BC@FFFFBFCFHHDHIIJJJJJJJJJJJJJJJJJJJJJJIJJJJJJJJIJ
@5910685/1
gggttatatggtgattgatgccattcaactttgcattaactttctgtagt
+5910685/1
??7DDBDDDBDDDAE:EC?<CD:AECFEAEE?FFDEFIEF@<DDDDCDDB
@2853008/1
ctctaactaaaaattcttttttaagtaacaaagcttcagtaaataacaaa
+2853008/1
@@@DDDDDHHHFFGHGHIIGBEH>H9CBFGGCGGGIII>F?B@G@BFHGG
@7995407/1
gctggggaggtggacctctttgtgcccatggagtttgacctctaggacca
+7995407/1
@CCFFFFDHHCFHIJIJIGIJJJIJJJJJIJDG?FHHIJJJJJJFGGIIG
@5433403/1
gccacttctttgaactaagtacagcgaaattcttattcgattgaagtaaa
+5433403/1
C@@DDFFFHHBFHIJJGEICEHGHIIAEGGIIIIIIGIGJJJJJJCBFHI
@7995914/1
tctgtcaattcaccaggtgatatatttttgcatctgttataaatgtagga
+7995914/1
@CCFDFFFHHHGHJIIJEGHIJJJJJJJIJJJJJJJIJJJIGEIIGFHGI
@5434914/1
tttatattcactgtaaaatcaactgatatatatatataacgtgctgaact
+5434914/1
CCCFFFFFHHHHHIIJJJJJJJJJJJJJJIJJJJJJJJJJJIIJJJJJJJ
@7460938/1
cattttcactcagaagaaataatatctcagcaccaattttatgatttctc
+7460938/1
CCCFFFFFHHHHHJJJIJJJIJJJJJJJJJJJJJJJJIJJJJJJJJJJJJ
@5436004/1
tctttgtgtcggaatacaaggcaggaaatggtgaactgcctttcatgagg
+5436004/1
@CCFFFDDFHFHHJJJGIGIJJJJJIJGJJGCGGHIJJJJJIJJIIIJJI
@5436082/1
ccctaggcaaggtacagcctcaccacctcaaccgaacacttctaggttac
+5436082/1
CCCFFFDFHGGDFHGIIIEGIIIHGIJGJIJJGGGIIJIIJJJEHICGHI
@7461092/1
gcatcattcattttcttcattgtaacttggcccgcaacaattgtacacaa
+7461092/1
@@@FFFFFHFHHHJIJJJJGIGEGHIJJIDGIIEIJHIGIIJIIGIIIJJ
@1319054/1
gcctcatgttataacattatgcagttcattacctaagatatttgttatga
+1319054/1
CCCFFFFFHGH?FFEIJEIJJJJJJIFIJGIJJJJI>EB?FFGIIIGIJI
@3901667/1
ctggtcgtgcgaaggattttccaaccatagaagctgtgtccctatggata
+3901667/1
@C@FDFFFHHHHHJJIGIIJJCHGGJJJJJJGIIJJHIJIJIJJJJJJJJ
@1320548/1
cttctgcttccgttccaccctttctgctgcgatctttgccatagcatagt
+1320548/1
CCCFFFFFHHHHHJJJJJJJJJJJJJJJJJJJJJJJJJJJJJJJJJJJJI
@283858/1
ctgagttagaataccaacctgaatttcagcaattttcttaatggatgcat
+283858/1
CCCFFFFFHHHHHJJJJJJJJJJJJJJJJJJJJJJJJJJJJJJJJJJJJI
@2361607/1
tcttatagtaaaattttgtggtaagttttcttccacgtagagaatagtat
+2361607/1
<?;DBDDB<BCF>GEH@FHBCFHEGHHDH>@B9ADFDGIB;F@:?DD:BF
@6953603/1
gccacttctttgaactaagtacagcgaaattcttattcgattgaagtaaa
+6953603/1
CCCFFFFFHHHHHJJJJJJJJJJJJJJJJJJJJJJJJJIIJJJJIJHIJJ
@6954540/1
ccagccctcagataatcccatatcattgagacattaacttgcgtagcata
+6954540/1
@@@B?D?DHDA>CEGGIGI@FEFCAFHCHFEGCDEHGB>GGG@??DGBG@
@3388194/1
caacagtgtattgagttgaaatattttcaaattctggatcgtttttgtgt
+3388194/1
CCCFFFDDFHHHHIJHHJJJJJJJJJJJJJJJJJJIJJJJJGIJJJIHIG
@3388539/1
cctcagagctaccttggcagctgctaattttgcttggtgtttgttttctc
+3388539/1
C@@FFBDDHBDFHEE:ACEDGGHGHFCBBHGHHIEDAGD?FFH:BBB?DF
@5911165/1
ggtacatttagctatcctgtagtttcgtcctatacctttgaatgtccctt
+5911165/1
B@BDFFFFHHHHHJJJIJIJJGJJJJJIIGIJJJJJJJJJJIIIJJIIJJ
@810514/1
gtaaagttttgcctataagaacaatgagtgagagcttgcaagaggtaact
+810514/1
?:?DDFDDDFDFHEGGEHAI@GGEHIGIHHGGGHGHIHIIHGGIGHHHII
@2365127/1
ggatcattagcagaaatcctcattctttcaaaaaaaactattcgtaggag
+2365127/1
@CBFFFFFHHHHHJJJJJJJJJJJJJJJJJJJJJJIJJJJJJJJHJJJJJ
@811676/1
gagctaccttggcagctgctaattttgcttggtgtttgttttctcctact
+811676/1
CCCFFFFFHHHGHJJJJJJJJJJJJJJJJJJIHGFHJJJJJJJJJJJJJI
@8000056/1
gtttcatccgcaattttctggcggagctcttcagcatttagcagcatcgt
+8000056/1
CCCFFFFFHGGHFIIJJJJJJIJJGGIGIIIGGGGHGEHEIIJJJGIHID
@5439566/1
tacataattaaaattaattaaaagttaataatacaaataaataaacagaa
+5439566/1
@@CFFAADFFD<CEHIIIEHGIEHHHGIEBEGIEHGEGGIIIGIIIIIII
@5914216/1
cttcattttcagctctggctattttagcatggaatgtaatctccaagttg
+5914216/1
@@@DBADDD?BD<EBBFGEDFFHHIFD@>?A8ACCEC@EFGFHEHGH?F4
@8000812/1
cgccgatcttgtacaacattttacatgcagttagtgcaactgctcccttg
+8000812/1
@CCFFFFFHHGHGIIIJJJJJJJJJIJJIJIIIJ<HHIGIJHJIIIJIJI
@5440002/1
gtgagaagctgcaacggctgctatagatggaacgttgatctggtctggag
+5440002/1
B@CFFFDFHHHHHJJJJJJJIGHJJGIIEIHIHGADHHGHEHFHGIJJIG
@2857693/1
ggggaagtcaattgctaatattgccatcaacgttcactgtctataaaaat
+2857693/1
@;@DB<BACFFDHGIGEBHCHI?FGHDHEHIGHEAFGGBGHGGGIBGEHG
@2857797/1
atctggtctggagctggatgagtgacatcagcgccaacaacaatgacagg
+2857797/1
CCCFFFFFHHHHHJJJJIJJJJHHJJJJJJJJJJJJJJJJJJJJJJJJJJ
@6423621/1
ctggtcatcaactgagaggccaaactccttcaggcatgggtcactattaa
+6423621/1
??<DABBADD>DD;22A2ACFCE:FFCFEEEICEDBDDD;?B?D@BDEID
@8001875/1
agagggttaactttataatcaatcggcatttctttcagaccaaaatttct
+8001875/1
CCCFFFDFHHHHHJJJIJJJJJJJJJJJJJJJJJJJJJJJJJJJJJJJJJ
@8003215/1
cctcgactgccccgatgttggagcctatgctatccgtagtcgaggctggg
+8003215/1
CCCFFFFFHHHHHJHJJJJJJIJJJJJJJJJJIJJJJJJIJJIJJJIIIH
@1322321/1
gaggaagttggtgtagaggtgcaggctggccatgttgaatagcttgctgt
+1322321/1
@BCFDFEDHHHFHHIJJJJGHJJJJJIJJJJHJJJJJIJJGJJJJJJJJG
@7466118/1
gttgttgctgaggctgctgtggtctctgctgttgttgttgttgctgaggc
+7466118/1
CCCFFFFFHHHHHIJJJJJIJIIJJJJJIIJAHGGHIGHIIIEIJJGIJF
@7466148/1
ctaagattgctttcgctgcggcatgctttgcttctttcttagatctacca
+7466148/1
@@?DDDFFHDHHHGGIJGIGGGGGIGIIIIJJIIIGIJJJFIJIGEHIJJ
@284611/1
acggaaagcagcgagatgagcataataggtaggtgcagggtatgaaactg
+284611/1
CCCFFFFFHHHHHIJJJJJJJIJJJJIJJFHIJDHHIJJJHGIJJJJJJJ
@1847967/1
tacgctcaaacatgcaaatgtgacattattgac
+1847967/1
@@@AAD@DHFHFFGEGHGG9A?<9<F<BHC99?
@1848134/1
cctccttccaaaaaaatacagcaag
+1848134/1
?@;D?=ADHHBDDHAF>AAHBDBEF
@3390289/1
ctcatttctgataggttctgcaatttccaagaaactttacttttcacaaa
+3390289/1
CCCFFFFFHHHHHJJIIJJJJJJJJJJJJJJJJJJJJJJJJJJJJJJJJJ
@7467081/1
caatagctgtgggttatatggtgattgatgccattcaactttgcattaac
+7467081/1
CCCFFFFFHHHHHEGGIJJJJCHIIJJJJJJJJJJIJIJJJJJGIJJJJJ
@3905409/1
gatactttaatctaatattatattgactaacaaaatatctttcaacagta
+3905409/1
CCCFFFFFHHHHHJJJJJJJJJJJJJJJJIJJJJJJJJJJJJJJJJJJJI
@3905415/1
gtacgctcaaacatgcaaatgtgacattattgactaaggccgatctgagg
+3905415/1
@@@DDDDDHHFHDEF<A@BFFAEFIIHIGIEHIIIIIECACGAHGGGFDF
@3391607/1
ctgagaactacgagtcagattgcaagttgagtgtaaaatcgataagttaa
+3391607/1
CCCFFFFFHHHGDEEGHIFHIJJJHJGIGJJIHIJGIJGIJJJJIJGGIJ
@3391947/1
ccacattccattccatgatttattaaacccgatgctagctttcttaaatc
+3391947/1
CCCFFFFFHHHGGIIGIFIJJJJJJJJJFHIIGIJJJIJJJJJJJIJJJJ
@7469246/1
ctaacctgttcttcttgaagttggttcagctgtagtctgtctgcatctgt
+7469246/1
CCCFFFFFHHHHHJJJJJJJJIJJHJJJJJIJIJJIIJJJJJJJIJJJJI
@2365952/1
ctgtacttgaggctgagatgaaggtggtctgctgggttgctggtcaccgg
+2365952/1
8??DFFFFHFFHFJIFHIHIJJJJAFH@FFGIJJJJHIIJIJIHJIJJII
@4397734/1
gctcacttcaccaacattcatgaataatggaaaatcacatagcttcggcc
+4397734/1
@@CFFFFFHHHGHJJJJJJJJJJJJIJJJIJJJJJJJJJJJJIJJJJJJI
@6954972/1
gtattcttcaatggttgctgctaaatcttcaagtacatagtacataactt
+6954972/1
@??DBDDDHFHHHI?ACEHBFHIIFHGHIHHIGAFFHHGIIIICEIGDEH
@3394122/1
gccatgttgaatagcttgctgtggtggtacagcacccggtcctggtccag
+3394122/1
@@@BDDEDFHHFGBEHIBFEFICEHGG@E@FDEHEGGE:??FHDGFGHGE
@5442106/1
caataacattactcatttctgataggttctgcaatttccaagaaacttta
+5442106/1
CCCFFFFFHHHHGJJJJJJJJJJJJJHJJJJJJIJJJJJJJJJJJJJJJJ
@3394671/1
ggaaaatgaactgtatccattacgatgattctagctgagaactacgagtc
+3394671/1
CCCFFFFFGHHHHHIJJJJJJJJJJJJJJJJIIIJJJIGJJJJJJJJJDH
@6956942/1
ctggcattttcctgtgactgatttttcttcaacatcaacaaatgtcactt
+6956942/1
@@<DDDEDHHDHHEGGIGGHAFI@HIEHGGGHHEADHHI@DDGDGDHIIG
@6957130/1
tgtccttctaacctgttcttcttgaagttg
+6957130/1
?;?A=DDDBHHA?A@GGFHCGEEHHG<H<A
@6957161/1
gctccaatcgcattccctttcacactagggacatgaggtgaaattattgg
+6957161/1
@B@FFFFFHHHHHIGHIJJJIGHGIJHGHI>GGHICGGFC@GGHIIHIGH
@816614/1
atgctttctaatgtttcttcatttaaaaccgctgtgtctctttctttttt
+816614/1
?@@FDFFFHFHHG@<DBDFHEHHGIIIIC=FE6GHG<D4CBFHAGGGIGI
@5914730/1
gtgcattcataattcgggccttaactttagtgaactggtcatcaactgag
+5914730/1
=BBB=ADDHHDACGHGIJJJJJJGGIJJJJIIIJJJJJIIJJIIIIIJGJ
@6428736/1
gcagcctcagcaacaacagcaacagcagagaccacagcagcctcaacaac
+6428736/1
@@@FFFFFHGDHHIIJIIJGJIJJFJIHGHJJJJJJIJJIJJJJJJJIJG
@5915954/1
gttgctgttgttgctgaggctgctgtggtctctgctgttgttgttgttgc
+5915954/1
C@CFFFFEHHHHHJJIIJGGGGIID<CGBDGEHEFGICGIEHEBDF?FFE
@8008381/1
tgaaggtcctgtaaaatagcttgagaagccctttgttttccttctttttt
+8008381/1
CCCFFFDFHHHHHJJJJJGJJJJJJJJJIJJIIJJHIJJJJJJJJJJJJJ
@2863490/1
agttgagtttggtgggtaggggttgtttccctagactgtggttgagacac
+2863490/1
@@@FFDEDHHHGAFDG@EGHGICGGIEGGHIIIIGGJEHIGGDGBHGGHH
@5918593/1
ctgcaccgatgcaattaatactcatcttctttactaaaaggctacacaaa
+5918593/1
CCCFFFFFHHHHHJJJJJJEHJJJJJJJJJJJJJJJJJJJJJJJJJJJJJ
@4401022/1
gttggagtcaagcgggtgaaagtatcacttggaagtttagcacagtatct
+4401022/1
CBCFFFFDFDHGHJIIGHIJJJGIJJJJJJJJIJJHHJJJJIJJJGGIJI
@5918759/1
gtgaaatctttaggctgcagctcaaccattttatcggccaacatattact
+5918759/1
CCCFFFFFHHHHFHIJJJJJIJJJJJIJJJJJJJJJIJJJJJJJJJJJJJ
@1326779/1
tccacaacaatttctcttcctttttttggatctgaagggcggtcccctct
+1326779/1
CCCFFFFFHFFHHGHIJIHHHHIJIJGIJGIIIIIGHGI@FHHEFEFEDE
@4401619/1
ggagtatatacaaccagattaattattatgagagaagaattgataactaa
+4401619/1
B@@DFEFFGFHFHGIJIGIJGIJIGJIJJJIIHIFIIJJJIJJJJIJIJJ
@3908070/1
cttggctttgccgcttgttgctgtacttgaggctgagatgaaggtggtct
+3908070/1
CCCFFFFFHHHGHJJJJHIJJJJJJJJJJGIJJJJJIJJJJJJJFGHHHH
@3397368/1
aggacgtgctgtaccttgtatactagcatgactgactagatagaagtcta
+3397368/1
CCCFFFFFHGHHHIIIJJIJJJJJJJJJJJJJJIJJIJIJIIIJIIDGGI
@1327989/1
agctaaggctgtatcatcaacttctaaaggtttccaataaacaccttttg
+1327989/1
@?@DFFEDHHABF>FGH?EHGGGGGGGAAA2CH?<FGGHGIEGEFHIIHC
@1327999/1
ctcagaagaaataatatctcagcaccaattttatgatttctcttctcttg
+1327999/1
CCCFFFFFHHHHHIJJJJJJIJJJJJJJJJJJJIIJJJJJJJJJJJJJJJ
@3397670/1
gtgcattaatctatagaaaattttccagacagtatttagagactttccac
+3397670/1
BBBFFFFFHHHHHJJJJJIJJJJJJJJJJJJJHIJJIJJJJIJJJJJJJJ
@3909061/1
ctgctaaagcactaccttcagcgggagaccttggctttgccgcgtgttgc
+3909061/1
CCCFFFFFHHHHGJJJJJJJJJIIJGIFHIGIIJJJJJJIJJJJBHEHHF
@7473643/1
gaatttttaaccatttacagaatataaatgcaccttcaacaccacactcc
+7473643/1
?@=ADDDDHHFHBHBGBFI>C<HHB:AHHEHI@;CFB@DFBHEID8BBGC
@1328744/1
ccgctgtgtctctttctttttttgttagactgatttgatagagcacggaa
+1328744/1
CCCFFFDFHFHHHJJJJJJJJJJIGIIJIIIIJIJJJIEGFHHIGHJJIJ
@8010306/1
gggctgttgttgccactgctgctgctgcggctgttgttgcctctgctgct
+8010306/1
@@CDFFDFHDHHDHIJIJJIJIGGIHGCGBGEGDEH?DBFHGGFCH@8CC
@819798/1
catagcttcaatttcattgtcgcttatgtcaaattctacttctgaatgat
+819798/1
B@@FFFFFHHHHHJJGGGIEHIIIIIJJIIJIJJGJIIGJGJJGGGEHIE
@5921978/1
aattttttcttttcttctttctgtatcaactgcagcctcttttaccattg
+5921978/1
CCCFFFFFHHHHHJIJJIJJJJJHGJIIJJJJIJJJJJJJJJJJJIJJJI
@5922135/1
cttctgtaaaacgccaataattgttctttcatgatactctcaagatccct
+5922135/1
CCCFFFFFHHHHHJJJJJJJJJJIJJJJJJJJJJJJJJJJJJJJJJJJJI
@8012060/1
ctccatactccttgtcttacaggtaccggtctttctcgataatcaagtgt
+8012060/1
CCCFFFFFHHHHHJJJJJJJJJJJJJJJJHIJJJJJJJJJJJJJJJIFHH
@5922455/1
acgagaaccaatttcttttttaaaataatcagcaaaatccaaaagatttt
+5922455/1
CCCFFDDAFFHGFHEFHIJIGGF@FI@EIIIBGIIIJIDIIIJJG?GHIJ
@4912779/1
cagcatcagacgtattagagcatagatcagaattatttttattaatcatt
+4912779/1
CCCFFFFFHHHHHIJJJJJJJJJJJJJJIJJJJJJJJJJJJJJJJJIJJJ
@1852145/1
cttggaaaactgtttatcatagatccgacgacactttttagtaccgggct
+1852145/1
?@<DDDDDDHBDHGGI>A?CI:FFGEFGGGAGIIIIGGGGI9DEGHGIIG
@3400084/1
gtcacttttggtcctgttggtccattaatataaaatggttcaacttcttt
+3400084/1
@@@DFDFFFHFHHIJJJJIIHIHIGIGIHIJIFDFDF<GGHGIIJJJJIF
@3400441/1
gtcgaatactctgagcttgctgagcgactaatgccactgtgtccaca
+3400441/1
@?@FFFAFHFDFDHGFEIIJGIJIEHEGHIIIEGGGGIJIGJHAFEI
@3911941/1
gtcagaattttcgtttggagcaaatacaatgtatttgctgtctttgtgtc
+3911941/1
@@@FFDEFDF?FHEABHGCG:CGCCHHIGGIGGIIIGGGHEHGEHIIICF
@3401270/1
ggatgcataagtcattcctctatcaggtaagacaacaatcacaagtttta
+3401270/1
CCCFFFFFHHHHHJJJJJJJJJJJJJJFHJJJJJJJJJJJJJJIJHIJJJ
@7476843/1
cttttggaagctttacaactcctaatcctgtttcatccgcaattttctgg
+7476843/1
CCCFFFFFHHHHHJJJJJJJJJJJJJJJJJIJJJJJJJJJJJIJJJJJJJ
@7479185/1
tagcatagttcctgctttagggtttcttccgctaatttaaaaattgaata
+7479185/1
@@@BD?DDADFFBHGGIIHHGGICHIGHHGHIGHGGIIIEGEGGGGEBDA
@1332083/1
atgccacattccattccatgatttattaaacccgatgctagctttcttaa
+1332083/1
=?=?D?DB<CFDDB@A<AEFEHIIE>FHGCE>EGGH@GFECHHIIG@FCH
@8014718/1
ctttgatggaatttcataaacaactttcaaatccttaatatacgcaacaa
+8014718/1
CCCFFFFFHHHHHJJJJJJJJJJJJJJJJJJJJJJJJJJJJJJIJJJJJJ
@1854600/1
tataaatgtaatcggtggtgtgtaatcactgctgaggcttgaacaagccc
+1854600/1
@@@FFFFFDHFHFGIHGIHGCGFHIJJJJGHIGGIIIGIJIGGEHGGGIG
@1333054/1
cgtgatctaatatttgagcagaagg
+1333054/1
=??B=:=DDDHFDGDF<E@@BEG@E
@2374745/1
gtttctttattttcaatttcttgtttatttttttttaagacatcagccaa
+2374745/1
@BCFFFFFHHHHHJGFHIJJJJJIJJIGJJJJJJIJCHDHGJJIJJJJJJ
@1333415/1
gtaaagttttgcctataagaacaatgagtaagagctt
+1333415/1
;@;BBDDDFDD8BA:C?GFBE3<;C3A?A<9<4C?F?
@6960252/1
gtcgtgagaagctgcaacggctgctatagatggaacgttgatctggtctg
+6960252/1
??@DD6DDABFHHIIGHIIIEIFGIIIIGGIG>3BFB?D;F@BGHIHIHC
@2868915/1
cttaactttagtgaactggtcatcaactgagaggccaaactccttcaggc
+2868915/1
@@@FDDFFGHHBFGIJJIGEIIIHGHIIIGH>EGHGGIIIIJIGIEHIJD
@2376556/1
cctacctctcaccagagcttgttttctgttatagtccagccagcattcta
+2376556/1
CCCFFFFFHHHHHJJJJJJJJHJJJJJJJJJJJJIJJJJJJJJJJJJJJJ
@4404369/1
gtgatatgatatgggttgctgtttacaccaacgataaaatcaggctttat
+4404369/1
@??DDDFFBFHHFEFAFHIIGIJIJJJJ@GIIIEHIGGIIGBGHGIIJJJ
@824545/1
ctgttgttgttgttgctgaggctgctgtggtctctgctgttgctgaggct
+824545/1
@@;A?DDDB<DFBFBFFFHFFCEEFEEIF>CDCE>DD?00?F>GFF?GBB
@3913166/1
cgtacttctagcattagaagtttcttctccagctaaggctgtatcatcaa
+3913166/1
BCCFFFFFHHHHHJJGIJJJGIJJJJJJJJIIIJJJIIJIIHIJJJJJII
@3913338/1
cttgactatgtttgatgacatatcaataacattctcctcaaccttttgta
+3913338/1
CCCFFFFFHHHHHJIJJJIIJJJIJJJJJJJJJJJJIJJJJJJJJJJJIJ
@1335471/1
gtgggcatggcctgcagctccctttttgcagcttcttcaagagggatggg
+1335471/1
CBCFFFFFHHHHHJJJJJJJJJJJJJJJJJJJJJJJJJIJJIJJJIJJJJ
@2873504/1
gtcctcctgccactcatcataatgaacaatatcttcttttggattagtag
+2873504/1
C@CFDDEFDHDHHGGDFGIIEEFGHGHCDHEHFIEEHGHHIEBFFDHJBB
@3914668/1
aaataaatagctgcagctaatgattcaaataagtctccaaggacctttgg
+3914668/1
CC@FFFFFHHGHHJJJJJJJIJIJJJIBECHHIFIGJJJJJJIIJJJJJJ
@2874213/1
ctctaactaaaaattcttttttaagtaacaaagcttcagtaaataacaaa
+2874213/1
@@@FFFFFHHAFDGEEGHIIIIIIIFGIGIGHIHIGGHIHIIAGHGIIII
@2874699/1
gtttggtagaagcaggatgacacttaggtcgtgcatggtttaagaaagac
+2874699/1
CCCFFFDDHFGHHIJJGIIIJJJJJIIJHHIIJIGIIIHHIJJJJJIIHJ
@5452310/1
cagcttacaagccttagtaagcataaatttatggaagccataccgtacgc
+5452310/1
@CCFFFFEHGHHHJJIJHJIIIJGIIJJEIIJIGJIJIIJIJIJJJJJJJ
@3405185/1
tcaatgatttcctccttccaaaaaaatacagcaagtctggtaaatttatc
+3405185/1
@@@DDDDD?C<BDBEGH>@ABHEC?GEICHEGGGG0?GBBDGB@>?DHBD
@6437697/1
tgtatttcctgtgatcttgtctaagattgctttcgctgcggcatgctttg
+6437697/1
CCBFFFFFHHHHHJJJJJJIJJJJJJJJJJIJJJJJJJJJJJJJJJJJJJ
@6438455/1
agttcatcagaatcaaaatggttgtcatcccataaaacatgataatgact
+6438455/1
BC@FFFFFHHHHHJJJJJJJJFHIJJJJJJJJJJJJJJJJJJJJJJJJJJ
@6961999/1
aggtgaaaagaatgatcttccaactgtcacaaacctgttagcagctggtt
+6961999/1
@@CDDFFFHHHGHIJJJJJJJJJJJJJJIJJJJJJJJIJJJIJJJJJJGI
@5927331/1
ctcgtttcgcaattatccaatattatctatagaatatcagctgatatgtg
+5927331/1
CCCFFFFFHHHHHJJJJJIIIJJJJJJJJJJJJJJIJIIJJJJJJIJIII
@8020427/1
ttcagggagaatttttaaccatttacacaatataaatgcaccttcaacac
+8020427/1
@CCDDFFDHFHFHJJJIJCHIIJJJJIIHIJJJIGGIIJIGIJIJJJJJI
@6962660/1
tggaaaactgtttatcatagatccgacgacactttttagtaccgggctta
+6962660/1
@C@FDFDFGHHHFGIIIIJIIGGGGHAGEI<FHIJGGIIFGIIIIEIIJ@
@826930/1
gtgagtaatctctgtatcaacaactgtaccagccggcacattcatatttc
+826930/1
CBCFFEDFHHHHHJHJJJJJJJJJJJJJJJJJJJJIJJJJJJJJJJJJJJ
@2377841/1
gttatatggtgattgatgccattcaactttgcattaactttctgtagtat
+2377841/1
CCCFFFFFHDFHHJJJJJJJJJJJJJJJJJJJJJJJJJJJJJJJIJJIJJ
@2378339/1
atcaccgaggaattccagcctttgatagcaatcggtaaagttttgcctat
+2378339/1
@@@FFFFDHFHDHGHIIIHIIIIIJGGIIGGHGGHDHFHHIIIIIGIHJJ
@2379056/1
cttgcctttgttgctgctgtggtggttcttgcctttgcagctgttgtggt
+2379056/1
@B@FDFDFHHHHHJJJJJJIHICGHFGIJJJJJJIJJJJJIIJHIJGHJ8
@4408222/1
ccgatctgaggtctgtcaattcaccaggtgatatatttttgcacctgtta
+4408222/1
CCCFFFFFHHGFFIJIJJJJIJJIJJJJCFHIJJJIJJJJIIJJIJIHIG
@2379859/1
cagaaaggtaattatattataataatataatttaacaaaaacttagaaat
+2379859/1
CCCFFFFFHHGHHJJJJJJJJJJJJJJJIJJJJIJJJIIJJIIJJIHIJJ
@294310/1
gtaggagtaaaacgtaagtggaagcataagctcccaattctttggtgata
+294310/1
@;<DDFFFFFFFDGCFGHFHIHEGIJIGIIIHGEFHIJJJJGIIGIIIII
@4410011/1
agtctaaatagaccttcagggtcttcatgggcttctattagtccttcatc
+4410011/1
CCCFFFFFHHHHHIJIIHHIJ3<AFHGHIJJFHHEHEHICDGGIHIJJJJ
@2880090/1
tgttagcagctggttgccttaaaacaatgtca
+2880090/1
?;?DDDD;=DFBFGGEFEDHF9A<AFDFFII>
@8022162/1
acgaggagtattcttggaaacaattttataattattggatatattcatgc
+8022162/1
@@CFFFFFCFHHHJJJJGHGIGFHJIJGHDHIIIJIHGGIIJIIJIGIJJ
@7485583/1
ctgattacttcttctcgaggtggctgcagtttccatatcatattatacct
+7485583/1
CCCFFFFFHHHHHJJJJJJJEGHIJJJJJIJJJJJJIJJJJJJJJJJJJJ
@2383599/1
gttagaataccaacctgaatttcagcaattttcttaatggatgcataagt
+2383599/1
CCCFFFFFHHHHHJJJJJJJJJJJJJJJJJJJJJJJJJJJJJJJJJJJJG
@8024221/1
tggctttattatattactcctaattgaagagccttttcccaaaatcatac
+8024221/1
CCCFFFFFHHHHHJJJJJJJJJJJJJJJJJJJJJJJJJJJJJJJJJJJJJ
@3917708/1
ttttaacactctttgatggaatttcataaacaactttcaaatccttaata
+3917708/1
@??DDDDDFFHFBFHEG?A:AFHHHEGGEHCBBFG<DGG>FGGHIIGGII
@6963312/1
tctctttctttttttgttagactgatttgatagagcacggaaggtggaat
+6963312/1
CCCFFFFFHHHHHJJJJJJJJJJJJJJJJJJJJJJJJJJJIIIJFGIGIJ
@3918207/1
ctcaggataactatagaggttcttctttccatcaaaggcaggaaatcgat
+3918207/1
CC@FFFEFDHGFHJFGHHIIIIGIGGJIIIJJGIHIIJGGEG@FFHIEGG
@3918264/1
cttatacctagtgcttctgtaaaatgccaataattgttctttcatgatac
+3918264/1
C@@FFFFFHFFFHIJGIJGHHIFCFHIJJJJJHGDHGGIJJJJJIIJJJI
@5457167/1
cacatattctctccacgctttttgatattctggatttcccgcatagctca
+5457167/1
CCCFFDFFFFHHHJJJJJJJJJJIJJJJJIIGIGJIIIIGHHIIJJJJIJ
@828447/1
cataagtcattcctctatcaggtaagacaacaatcacaagttttacttct
+828447/1
B@@FFFFFHHGFFGEHIIIJIIIGGJGFIJGDGHIJJJIIJJJJJJIJJI
@6964366/1
catttgaaaacgtggatctccaaggtctccttgaacaaatttacctaaag
+6964366/1
;;:=AABDFFF8FA@ECEHFFHEFFEFFHFFCFFE?BFFB@4?9DFEEF@
@5930754/1
gccaatagctgtgggttatatggtgattgatgcc
+5930754/1
@@@D=DDDFHF::E6CHIGGFAE:AB<A@H@F9C
@8026641/1
ctccaattgcattccctttcacactagggacatgaggtgaaattattggt
+8026641/1
CCCFFFFFHHHHHJJJJJJJJJJJJJJJJJJJJJJJJDGHIJIJJIJJJB
@8027068/1
caaacatttcttctataaaagaatacacaacagtataacattcgtcctcc
+8027068/1
CCCFFFFFGHHGHIIHIIIIJIJJJJIJJIJJIHIIJIJJIJIJGIGIJG
@7488946/1
caggatgacacttaggtcgtgcatggtttaagaaagaccaaaggtttctg
+7488946/1
CCCFFFFFHHHHHJJJFHHHHIJJJJHIJIJJJJJJJJJJJJJJHHJJJJ
@8028490/1
atcattagcagaaatcctcattctttcaaaaaaaactattcgtaggagta
+8028490/1
C@CFFFFFHHHHHJJJJJJJIJJJJJJJJJJJJIJJJJJJJIHJIJIJII
@6966703/1
agctgagatatactcatattgaggataagaaatacggtgttgtacacagt
+6966703/1
CCCFFFFFHHHHHJJIJJJJJJJJJJJJJIJJJJJJJJJHIJJJIIJJJH
@4413944/1
tttcattgtgcattaatctatagaaaattttccaaacagtatttagagac
+4413944/1
CCCFFFFFHHHHHJJGJJJJJJIIJIGHIIJIJJJJJJJEEHGFIHJHGG
@7491224/1
ctggtattatgagtgttacttctcatcctaggacgtccacctcgaactga
+7491224/1
BCCFDFFFHGHHHGHIJJJJJJJJJJJJJJJJJJJJJJJJJJJIHIIJJF
@8029899/1
gttcgtggaagtaagaggtctttcatttaatgttttttgaaaagcctcac
+8029899/1
@;?DADD?FFFBFB<?3:33AF@CHFECEHEFIIIFEGE??DGII@FIBC
@6968227/1
ccgccatttgtctataaatgatttttttcgagttcttgaatgaaaacttc
+6968227/1
CCCFFFFFGHHHHJIIJJIIIGGJJJJJJIJJIIJJJJIJJJGIHGHHII
@5934739/1
cttctttccatcaaaggcaggaaatcgatttttgaaacacctctgtcgaa
+5934739/1
CCCFFFFFHHHHHJJJJJJJJIJJJJJIJJJJJJIJJJJJJJJJJJJJJJ
@2384840/1
cccgatgctagctttcttaaatctggttctctaatcatctgattagtagt
+2384840/1
@@@DDDDFHHHHHJJIJJIIIJGHIJJIIIGIIGIGHHIJJGIIIGFFHG
@6440880/1
gtcgtgagaagctgcaacggctgctatagatggaacgttgatctggtctg
+6440880/1
CCCFFFFFHHHHHJJJJJJJJJJJIJJIJIJJIJJJJEHIIIJJJIFHGI
@3408027/1
ctaaaatattgttcaagttcacgaggagtattcttggaaacaattttata
+3408027/1
CCCFFFFFHHHHHJJJJGIJJJJJJJJJCGIJJJJJJJJJJJJJJJJJJJ
@3408188/1
attttttctgctaaagcactaccttcagcgggagaccttggctttgccgc
+3408188/1
CCCFFFFFHHHHHIJJIIGIJJJJJJJJJJJJIJEHJIJJJJJJJGIIII
@296188/1
tcctaatcctgtttcatccgcaattttctggcggagctcttcagcattta
+296188/1
CCCFFFFFHHHHHJJJJJJJJJJJJJJJJJJJJJIIJJJJJJJJJJJJJI
@3408958/1
ctcccctctggtatccaaaggcactgttttcaccggaggaatttgtttgt
+3408958/1
CCCFFFFFHHHFHJJJJJJJJJJJJJHIJJJJJJJJJJJIJJJJJJJJJH
@5459534/1
gcaatattttcgcagcctcttgttttgcttctttttttgacctacccttg
+5459534/1
@C@FFFFFHHHHHIJJJJJFGIHGIGIJIIJIJJIJJJJJJJJJJJJJJJ
@5459668/1
gccacaactcatattgatcgtcaaatgaaacatacctcat
+5459668/1
CCCFFFFFHHHHHJJJJJJJIJIIIJJJJJJJJJJJJJJJ
@1341989/1
atttcattgatagtatctgatttgttgtttattagggtagcatttggagg
+1341989/1
@<@DDEFFGAFHDHHHGGEBIGIGIFHGGGIIIGHGG?EGGHI@DFEGII
@5459941/1
cttctttaagacactgactaaaatattgttcaagttcacgag
+5459941/1
@@@DAA=:CF<FHH<<<FE?AF9?AHF<FHBH?92@:FE;10
@297059/1
tggtagttgagtttggtgggtaggggttgtttccctagactgtggttgag
+297059/1
B@CDDFDDHHHDHIJJGHIJBHHIJJFHIIJJJJJJJJJIJJIIJHIJJJ
@2387389/1
cccttggcaacaaacagttgttttttcctgatatagctctaacttcaatt
+2387389/1
CCCFFFFFGHGGHJJIJHIIHHGIJJJJJJJIJIJIIIIJJJJJIJGIJJ
@5461118/1
tctcatttgaaaacgtggatctccaaggtctccttgaacaaatttaccta
+5461118/1
@@@DFFFFHHHGHGIHGGHIJJJJHIJIHEHHEHHCHHIH@GDDDHFEHH
@8031022/1
cttttccttcccctggcaatgtgacctcaagttccatcctatcattgcca
+8031022/1
CCCFFFFFHHHHHJJJJJIJJHIJJJJGJJIJJJIJJIJIIJIJJIGGIJ
@5461646/1
gctccttgaatgaatttttcattcctccatactccttgtcttacaggtac
+5461646/1
CCCFFFFFHGDHHAHIJJJJIIJJJJIJIJJJJJJJJJJJJJJJJJJGHI
@2881876/1
ctttgatggaatttcataaacaactttcaaatccttaatatacgcaacaa
+2881876/1
CCCFFFFFHHHHHJJJJJJJJJJJJJJJJJJJJJJJJJJJJJJJJIJJJJ
@5462501/1
cagggaacggcgacataggtgtctgctcttcacatactcttgttacaaca
+5462501/1
CCCFFFFFHHHHHJJJJJJIJJJJJJJJJJJJJJJJJJJJJJJJJJJJJJ
@2882789/1
cttaaaacaatatcaagagcttggattgcctcctgcggaccattagttga
+2882789/1
CCCFFFFFHHHHHJJJJJJJJJJJJJJJJJJJJIJIJJIJJJJJIJHIGG
@3410097/1
ttctgacacaccatctctgtaaaagaggatagcttgaggcttatacctag
+3410097/1
CCCFFFFFHHHHHJJJJJJJJJJJJJJJJJJJJJJJJJJJJJJJJJJJJJ
@3410798/1
caattatttacaaaatgtgtgttaaatatggctgttagcaatcgattgca
+3410798/1
CCCFFFFFHHHHHJJJJGJJHIJJJJJJJJJJJJHIIIGIJJJJGIJJJI
@1864892/1
gccacattccattccatgatttattaaacccgatgctagctttcttaaat
+1864892/1
CCCFFFDBFHDFBHIBGIIJJJJIIIIHHGEIG>GGIGIJ9B@FHIJEHE
@1865426/1
gcacctcacacctggcactaaactgtaaagggcttcactgcaaaagtttg
+1865426/1
CCCFFFFFGHHHHJJJJJJGGHIJJIJIJJJJJJJJJIIJJIGGIIFIIJ
@3921905/1
gtgaaatctttaggctgcagctcaaccattttatcggccaacatattact
+3921905/1
@@@DDD?DFBB?23AE@G@EHGHEGCHEFEHGHGD?@FHIGEGCBBBDGF
@7493671/1
cgctgtgtctctttctttttttgttagactgatttgatagagcacggaag
+7493671/1
CCCFFFFEHHHHHJJJJJJJJJJJJJJIJJJIIJJJIJJJJJJJJJJHHI
@6969833/1
agtctgtctgcatctgtatatgccctagcacggaaagcagcgagatgagc
+6969833/1
@C@FFFDFHHHHHJJJGIIIJJIJJJJJJJIJIIJJJJJJJJIJHGIGHH
@6444306/1
cccgattctatttcttggtcatcagtttgagatactgtaatgcattgtag
+6444306/1
@@?B;@DBFFHHGHIIAEHCHGHIGAAEGFEGE>EGB?FDHE>BDHCBFD
@1868205/1
ctcaggataactatagaggttcttctttccatcaaaggcaggaaatcgat
+1868205/1
@@@;DDDDBFFHFHGD>FGEAH?FEHIIIIFGF@GHICDGII?;?FFH>?
@5935879/1
ggtatatataagattacaattcttaacattttttctttaaacaaagaaca
+5935879/1
BC@DFFFFHHHHHJJJJJIJJJJJJJJJJJJIJJJJJJJJJJJJJJHIIH
@5935908/1
ggcaactcaggataactatagaggttcttctttccatcaaaggcaggaaa
+5935908/1
CCCFFFFFHHHHHJJJJJJJJJJJFHIJJGHIJJJJJJJJJJJJJJJIJJ
@5935991/1
gtcgctttatgcaaataaattggcatcccacttttatgaatgattttgat
+5935991/1
?=?BD@DDAFDDFH>HFHIIEHEEAHH@GHIIIIGGGHIDDGGHIIIIIG
@297596/1
ggtgagtaatctctgtatcaacaactgtaccagccggcacattcatattt
+297596/1
@@8?DDDDHHHHHJIGJGIJJJJIJJIHIJJIJJJGGGIIHIGGGGIIJI
@297902/1
ctcttgaggaagttggtgtagaggtgcaggctggccatgttgaatagctt
+297902/1
?@@FFFFDFFAFAEBECEFHDEHHCEHIGDHIIG?BGIIGHG>DHD>BBF
@298396/1
tgatgatgatttgatatctatatttctcattttttctgctaaagcactac
+298396/1
CCCFFFFFHHHHHCGFHIJJJJJJJJJJJJJJJJJJJJJJJJJJJJJJJJ
@2388803/1
actgttttcaccggaggaatttgtttgtgattttttattgtatcccaatc
+2388803/1
CCCFFFFFHHHHHJJJJJJJJJJIIJJHIJJJJJJJJJJJIIJJJJJJJJ
@1345347/1
ggatgggctctgaaggttgtattgttctggtattatg
+1345347/1
CCCFFFFFHGHDHIIIAFGAHIIJF@FHHH<CGEI@:
@3923701/1
gcccaatatagattccagaacttccggcataatgagtacatcatttacat
+3923701/1
CCCFFFFFHHHHHJJJJJJJJJJJJJJJJJJJJJJJHHIJJJJJJJJJIJ
@3413741/1
gctgctggggctgttgttgccactgctgctgctgcggctgttgttgcctc
+3413741/1
CCCFFFFFHHHHHJJIJJJFHIJJJJJJJJJJJJJJJJJJHIJHIIJJGG
@1346190/1
ggaagacttcaggtaacgaaacataggctctacctgatctggaccagtgg
+1346190/1
CC@FFFDDHHGHHGDHIIIJIIIJIIIJII@CGEGHHEGCHICHIEIHHI
@3414363/1
cccgcaacaattgtacacaactccataggaagcgccaaaggcttctctcg
+3414363/1
CCCFFFFFHHGHHGHIJJJJJJJJJJJIJJJJIJIIJJJJIJJJJJJJJJ
@4418132/1
gcacaacaaacacttggggagttaaatcaacatcagctgagatatactca
+4418132/1
@@@DDDDDFDF8C<FDGG<?C<CA9:CC<939??<FB>D?GGFBB@DHB<
@4418480/1
cattaatctatagaaaattttccagacagtatttagagactttccactat
+4418480/1
CCCFFFFFHHHHHJJJJJJJJJJJJJJJJIJJJJJJJJJJJJJJJJJJJJ
@833518/1
gtcctttgtttttactcctttttcaaaaccttcttccagcatagcttcaa
+833518/1
@BCFFFFFHHHGHJJIJJIIJJJJJJJJJJJJJJJJJJIJJJIIJJJJJI
@5466115/1
tcataacgatggtcaacaaggaactcttgtaaatcatgtatctcattagc
+5466115/1
CCCFFFFDDFHHHIJJJJJJJJJJJJJJIJJJJJJJJJ?FIIJJJJJJI;
@3925867/1
tatccgtctaagcctaatgttttcgctagaactgctagatgttgattttg
+3925867/1
BBBFFFDFHHHHHJJJJJJHIIJJJJJJJJJJJJJJJJIJJIIJJJJJJJ
@1347173/1
atcctgaggagcatgttcttgcctttgttgctgctgtggtggttcttgcc
+1347173/1
@CCFFFFFGHHHHJJJJIJJJJJJIJJIIJJJJJJJHHJGHIHIJJJJJJ
@1869097/1
catttcttcattttcagctctggctattttagcatggaatgtaatctcca
+1869097/1
@@@DDF??FFHHH@HGCHIII@ACCEHGIE9BCBFFGGG@GFFICEHHIH
@4419612/1
tcttgttttttttctttaacatttctcacagaacggttgccatatagcct
+4419612/1
CCCFFFFFHHHHHJJJJJJJJJJJJJJIJJJJJJJJGIJJJJJJJJJJJJ
@5939955/1
gtatgaaccgctgcattaaatattaaagtattgagcaaagtgaatgcaat
+5939955/1
B?@FFFFFHHHGHJJJJJJJJJJIJJIIIIJJJJJJIIIJIJIIIIIJJJ
@1349262/1
catgacgatagctttattctcattaaggaattccggtttctcaaaacatg
+1349262/1
CCCFFFFFHHHHHJJJJJJJJJJJJJJJJJJJJJJJHIJJJJJJJJJIJJ
@835344/1
gttgagtttggtgggtaggggttgtttccctagactgtggttgagacact
+835344/1
@@@FDBDDFFHDFGGGHIEIJFHIJJJGIGIJJIIIIIIJIIJJIIJJJI
@8037420/1
caatgtttctagcctttcataattcataacgtcattagcagagctcgcta
+8037420/1
CCCFFDFFHHHHHJJJJJIJJJJJJJJJJJJIJJJJJJJJIJJJJJJJII
@4920723/1
ctttaaactgatccatgatcaatctcataggatgtctattgacagcatga
+4920723/1
@@@DDDEEHFDHDEGIHDHIGDCHHGGGIIGGIIIGGIEHGCC@GGIIGF
@8038058/1
agctagtcatttgttcccctgagattggggaggactcaatgccaacattg
+8038058/1
;;?DFFBDFAHHDGGICEHIIGAFECHCH>EDGGDGFGHIE9BGGDB;C8
@2393602/1
cttaactttagtgaactggtcatcaactgagaggccaaactccttcaggc
+2393602/1
@BCFFFFFHHHHHJJJJJJIJJJJJJJJJJJJJJJJJJJJJJJJJJIJJJ
@6974230/1
gcctatgactcccaagctgctatgagtactatcatcagctggtgtagaat
+6974230/1
CCCFFFFFHHHHHIJJJJJJJJJJJJFHIJJJJJJJJJJJIJDHHIJJIJ
@2887569/1
ctcccatctgcatccttcttttccggaaagaacctagtgtgatggcgttt
+2887569/1
CCCFDDDFHHHFFHIJGGIJGIEDHHID@EHEDGIIIIJBGHI9FHG@FI
@4922484/1
ctctggtatccaaaggcactgttttcac
+4922484/1
?@@DD;=BFDB?:AC;FF@GEIHCF9<A
@3417928/1
ttcttctatcacatcggaggcaaccaatatgttcgtctcacccatgttaa
+3417928/1
CCCFFFFFHHHHHJJJJIJJJJJJJJJJJJJJJJJIJJJIJJJJJJJJJJ
@3418071/1
caggaacttcccagtcatcaggaataaagtcattaaccttcaaaattttt
+3418071/1
C@CFFFFFHFFFHICEGIJIIJFCFHDHICFFGIJGGGGIDGHHBFGHIG
@6449049/1
aggaacttcccagtcatcaggaataaagtcattaaccttcaaaatttttc
+6449049/1
@CCFFFFFHHHHHJIJJJIJIIJJIJJIFHHIJJIIIJGIGIGGHIJJJI
@1876086/1
ctcatacttaatccaatgacatggggaagtcaattgctaatattg
+1876086/1
@<@DDDADHHHB??FFEHCH@HH9;F;EHFEFCHE@DHIIIE@F9
@1350591/1
ctgcagggaacggcgacataggtgtctgctcttcacatactcttgttaca
+1350591/1
@C@FFFFFDBDHHIJJIIGIFHDFFDFHGIGIIGIIEHIIJJCHA8CGHG
@6449920/1
gtttgttttctccaactccgacaaacgccatcctctcattcttagttgta
+6449920/1
CCCFFDEFFDFFFFGGIGIGDFEGGIIJHGIHGIIIJJJJJIJIIJIJHF
@5941818/1
gctcaaacaagcaaatgtgacattattgactaaggccgatctgaggtctg
+5941818/1
CCCFFFFFHHHGHJIIIHHIIJJJJJJJJJJJJJJJJJGIIJJJJJIIGJ
@1876779/1
cccatgttaaattttttcagaatcatgtgattttttttcctttcaagaat
+1876779/1
CCCDFDFFHAHFHIBHDGGGGIIG>HH<C4EFHIIEIIBD?FGIACGHII
@5466437/1
gccatgttgaatagcttgctgtggtggtaaagcacccggtcctggtccag
+5466437/1
CCCFFFFFHHHHGIJJJJJJIFHJIIIFGIJIJIJIJJIIJJIIJHIJII
@6450445/1
gttgggtgaagtttctgagagcatcttctctaactgtcctttgaggtgca
+6450445/1
CCCFFFDDHHHHFJJJJJJJJJJJJJJJJJJJJJJJJJJJJJJJJJFHIJ
@3421102/1
ttttggatttcattgatagtatctgatttgttttttattagggtagcatt
+3421102/1
CCCFFFFFHHHHHJJJJJJHJJJJJHIJJIHIJJJJJJJIIJJBFHIIJJ
@6974909/1
caggagaaatttcaatttttgcaaattgttcgtagtgaagaactgaaagc
+6974909/1
?@@DDBDDAFFF<FDHGFIDHEHHIIGIICHGFH;?DGHHGIIGIGIICD
@6975172/1
caatcgcattccctttcacactagggacatgaggtgaaattattggtatt
+6975172/1
@@@FFFFFHHGFHIGIIGIJJJIJIGEHGGIIEHHHHIJJJJJIJIHIIJ
@6451181/1
gctgtctttgtgtcttgcacgacctttggattgaatataagaccttgttg
+6451181/1
BCCFDFFFHHHHHJIIEIIJJJJJJJJIJHGHGGHGGIIJJIJJIIIIIE
@1352088/1
gtgaaagatcctcttcttcaaatccagaattaaaagcttcttttccaat
+1352088/1
@@@ADEDBFFFA<FHGIIIIIGIIIIII@4EDEBEBC?FHIIGBD<??F
@5943056/1
cttggcaacaaacagttgttttttcctgatatagctctaacttcaattaa
+5943056/1
CCCFFFFFHHHHHIJGIIEFHIIJIJIJJIJJIJIGIIGIJIJIJJIIHI
@6451240/1
tgtatcaacaactgtaccagccggcacattcatatttctcccatctgcat
+6451240/1
CCBFFFFFHHHHHJJJJJJJJJJJJJJJJJJJJJJJJJJJJJJJJJJJJJ
@5468888/1
ctttcatgatactctcaaggtccctgattacttcttctcgaggtggctgc
+5468888/1
CCCFFFFDFFHHHJJJJJJJHIIJJJJJJJJJJJJJJJIJIJJGHJJJJJ
@6977291/1
gtcgaaatacaaggcaggaaatggtgaactgcctttcatgaggaaggccc
+6977291/1
@?@FFFDFHD?DFGHGEDE@FHIHEHDGHGHIGIIIGFFFHGGGBHCEFH
@5469697/1
ctttgtgtcttgcacgacctttggattgaatataagaccttgttgtttta
+5469697/1
@C@FFDDFHHHHGBGFFCGGGHIIAHEHCHIIGIJI>GAFHGGD@?FBE<
@5470126/1
gtgtaatcactgctgaggcttgaacaagcccttctgatagcctgcaattc
+5470126/1
=BBADFFFHHHHHJJJJJJJJJJJJJJIJJJJJJJJJJJJJIJJJJJJJH
@8041322/1
agcaaatctacttgatcctatagtttctcctacggagactgtatacctaa
+8041322/1
@@CFFFFFHDDHD@FIEGHHIGGCHHIIIIIIIIIIIIIGIIGIIIIGHI
@2892871/1
cgacgacactttttagtaccgggcttactaagggagttttcttgatcatt
+2892871/1
CCCFFFFFHHHHHJJJHJJJJJJJJJJJJJJJJJIIFHIJJJJJJJJJJJ
@8043476/1
tgccactgctgctgctgaggctgttgttgcctctgctgctgctggggctg
+8043476/1
@@CFFFFFDFHFFIGHGAGHIIIEHICEDGIGGBHHGGGDFBGIEGGHDB
@6453226/1
gcatggtttaagaaagaccaaaggtttctgttgagctagtcatttgttcc
+6453226/1
CCCFFFFFHHHHHJJJJJJIJJJJHIJJJJJJJJJJJJJIJJJJJJJJJJ
@6453944/1
ggcttttgggtcgtgagaagctgcaacggctgctatagatggaacgttga
+6453944/1
@<@FFFFFGHFFDEGGBHIIIIGGIIIIIIIIDGGGG@BDCHHGHGHGI<
@3930920/1
gcctctgctgctgctggggctgttgt
+3930920/1
@@@DDBA;=D<F?:AEC@:F@@GCH2
@6454866/1
ctgaaaacatttgataaaaaatatatcgtaaaatagggtcacaactaaca
+6454866/1
CCCFFFFFHHHHHJJJJJIJJJJJJJJJJJJJJJJJJJHIJJJJJJJJJJ
@7503124/1
gcctttgttgctgctgtggtggttcttgcctttgcagctgttgtggtggt
+7503124/1
CCCFFFFFHHHHHJJJFHIFHGHJJJIIGIIJJCHHHJJJFHIBFIBGI?
@2398901/1
tgataagtgtatttatacctctctttctggtgttcatgtaatgaattcgt
+2398901/1
BCBFFFFDHFFFHIJJJJJIGHHJJJJJJJFHFHIJJJIJJJJJJJJJJH
@306738/1
gcacaactgataagttaagcattgcagttcatcagaatcaaaatggttgt
+306738/1
CCCFFFFFHHGHHJIIJJJJJJJJJJJIJJJJJJJJJJJJJJIIHIHHJJ
@3424748/1
gccacatcaatgttaaggaatggtttccaaccaataattgcagactggaa
+3424748/1
@@@FDDFDGHHDHGHIJIJGGHGHIJIII>GGEIJJGGIJJJIJICGG@E
@307212/1
ggctgctgtggtctctgctgttgttgctgctgctgttgttgttgctgctg
+307212/1
@CCDFFFFFHHFHIIJJJJJIIIJJJJJJJJJJJIFHIHIIGHJIIJIJI
@4425485/1
cgacacatcaatattaagcatcatcttccattgagaaggcctgacggact
+4425485/1
CC@FFFDFHHHHHIIIJHEHIJGJJJIJIJJJJIJJIIGIIIJIJIJIIJ
@2400712/1
ggaacgagaaccaatttcttttttaaaataatcagcaaaatccaaa
+2400712/1
BCCFFFFFGHHHHIIJJJJJJJJJJJJJJJJJJJJJJJJJJJJJJJ
@841805/1
ctggtttacaattagaatttataagtgttgcggttaaaccaagaacatgt
+841805/1
;;?DDDDD?4CFFIFIIF<FAEF@?HDHBGF>FFF<11:?BD;?BDCF<?
@7504317/1
ctttataaaatgcagtggccgacacatcaatattaagcatcatcttccat
+7504317/1
CCCFFFFFHHHHHJJHJJIJJJJJJJJJJJJJJJJJIJJJJJJJJJJJJJ
@7504385/1
catcacattaccacatttctcaaattcagtcttgaaatattatccattag
+7504385/1
CCCFDFDEHHHHHGIGIIIIGIIIIJIGGIJGGIDHIJJJGGI<FHIIJG
@5475428/1
ctgggttgctggtcaccgggttgttgcctaacaggaggtgcactggttac
+5475428/1
CCCFFFFFHHHHHIJJJJJJGHIIJJJJJJJJJJJJJJBFGHIIIJHJGI
@1358422/1
gctgttgttgctgctgctgctgttgttgttgttg
+1358422/1
=18AADA:C:DF<EBEBF>HFDHGH<C>BFEFC?
@6456061/1
ctccgacaaacgccatcctctcattcttagttgtaacaactaggggcacc
+6456061/1
CCCFFFFFHHHHHJJJJJJJJJJJIJJJJIIIJJJJJJJJJJJJJJJJJJ
@3935396/1
ctcttgaggaagttggtgtagaggtgcaggctggccatgttgaatagctt
+3935396/1
CCCFFFFFHFDHFGHICGEHHIHIGHIIIJJJJJIJGIJGIJJIIIJJFJ
@3935668/1
gcatgttcttgcctttgttgctgctgtggtggttcttgcctttgcagctg
+3935668/1
@@@DDDDFHGFAHFEHGFHECCFBBGAFGHHECFHGDHIGBDHIG9FBA>
@6458879/1
cttcaaaatcttcttcatcacgtcgtctttttttaccaaaccggtatttt
+6458879/1
BB@FDFFFHHHHHIJJIJJJJJFHIHHIIJJJJJFIGHHGJJIJ;;DHIJ
@3430549/1
taacgttatcaggttttgggtagttgggtaatattttgataacgtggatg
+3430549/1
CCCFFDFFHHHHHFGHIJJJHIJHIJJJCFHIJIJJJIJJJJIIFHIIJJ
@5948979/1
gcactggttacaggagatactggttgttgttgaggtggtagttgagtttg
+5948979/1
CCCFFFFFHHHHHJIJIJJIJJJHIJIJJJJJIIJCHIDGHGGIGHDGII
@4428195/1
gaattctaagagggtacacaattcaggcactaatgtctcttcaaa
+4428195/1
@<@BDDDD???D;FABFBCBCBHIG@F>EFHICGGGICHDHCG>F
@5949499/1
aggaaatcgatttttgaaacacctctgtcgaacagcttccacagcttgtc
+5949499/1
@<@DDBDDFDHF?FH@GEHHIIGFFFGIIIIGGHDCB?FFDHIAFHICDH
@8049427/1
ttggcaacaaacagttgttttttcctgatatagctctaacttcaattaat
+8049427/1
@CCFFFFFHDHHHBGHHHIEIHHIIIIGDEIHIIGCHIICGHIIHHIEBG
@4429920/1
gtctaagcctaatgttttcgctagaactgctagatgttgattttgaacaa
+4429920/1
CCCFFFFFHHHHHJHJJJJJJJJJJJJJJJJJJJJJJJJIJJJJJJJJJJ
@1360701/1
gtcctgttggtccattaatataaaatggttcaacttctttggtgtac
+1360701/1
CB@FFFDFHHHHHIJJJJJJJJIJIJJJHJJJJJJJJJJJJJHIIJJ
@4928104/1
cccgatgctagctttcttaaatctggttctctaatcatctgattagtagt
+4928104/1
@@@DDD@:AF<FFG>FEHGIIGIGHIGHHHIFIIGIIIIIIIIIIIGGG?
@4928385/1
ccttaaaacaatgtcaagagcttggattgccccctgcggaccattagttg
+4928385/1
CCCFFFFFGGGHHIIIIEHIGAEHGCHGGIIIIIIIIIIIGGDGGEGHII
@1882709/1
atgccacattccattccatgatttattaaacccgatgctagctttcttaa
+1882709/1
@CCDDDFFHHHHH<ACFHIIDIIIIIIEFGD?ECGGEGIIGGEBFBG?G?
@7508341/1
gttcgtctcacccatgttaaattttttcagaatcatgtgattttttttcc
+7508341/1
?:=;DDDDDDB?F;:CFG>AE?A4ACCEG?EHED4CBB@HGIEDGG;A/8
@6459754/1
cccaatgtttctagcctttcataattcataacgtcattagcagagctcgc
+6459754/1
CCCFFFFEHHHHHJJJJJJJJJJJJJJJJIJJJIJJIJJJJJJJJJJJJJ
@6459962/1
cttcatccttgttttcaaagttgataaataatattaatgaaactaaaaac
+6459962/1
CCCFFFFFHDHHHJIJJGIGEIIIIIJJJIIJJJJJJJJJHGIJJJJJJJ
@5951886/1
gccggctggtgccctgaataccttgatggctacaa
+5951886/1
@@@FDFFFHFHDFHGHIIGJIHHJIIEIGAHEEFH
@8051619/1
gctttctaatgtttcttcatttaaaaccgctgtgtctctttctttttttt
+8051619/1
@@@ADEFFDHFF?GHIIIIEIIICGIIGIIIGGIDFHGHHICGGIIIIII
@6460996/1
ctttgcttctttcttagatctaccagtgcccatggcagcaaatctacttg
+6460996/1
@@CFFDFFHGHHHHIBBAHDICHGHEHBHHBGGGIGCGII@GABBFHGGG
@6461070/1
ggcttgtctaacttgaccaacggtaaaagcaggaggttgttgcatccttt
+6461070/1
CCCFFFFFHHGHHJIIIIIJJJJGIIJJIJJJJIJJGIJJIGIHIJJJJI
@6461876/1
ctcaatgatttcctccttccaaaaaaatacagcaagtctggtaaatttat
+6461876/1
@@@DBDBDFDHHAGDFGHIEBIGIIEDHBFBFEDBDHIIGGIGEBGIIII
@310936/1
ctaaactgtaaagggcttcactgcaaaagtttgatcaaataaacactata
+310936/1
CCCFFFFFHHHHHJJJJJJJJJJJJJJJJHGJJJJJJJJJJJJJJJJJJJ
@1364868/1
gtgagaagctgcaacggctgctatagatgtaacgttg
+1364868/1
CCCFFFEDFHFGHJIGGIJIJJ@FG?GHI:9CFHHIH
@1883035/1
cttggacaagttgttatattagtcactttatatgttcttttaacactctt
+1883035/1
@CCDDEFFFDFHHFGH@FBEJGIHHIEFHIADIIHHGGC@GEEHGG?CB?
@2404605/1
cgttatcaggttttgggtagttgggtaatattttgataacgtggatgtag
+2404605/1
@CBFFFFFHHFHHJJJJFHHHHJJJEHIJJJJJJJJJJJJIIJJJJJHIG
@2899247/1
ctttttttctagtttcctcctcatcaagagcacggcgatactgcaaacaa
+2899247/1
BCCFFFFFHHHHFHJJJJJJJJJJJJIIGHJJJJJJJIIIJJJJJHHHHF
@4431635/1
ctctaatcatctgattagtagtaacgattctccactgaaccaaatcggct
+4431635/1
CCCFFFFFHHHHHJJJJJJJJJJJJJIJJJJJJJJJJJJJJJJIJJJJIG
@2405219/1
ctcagcagctatctcttgtaggaactggactgcattaaaatccgaatcct
+2405219/1
CCCFFFFFHHHHHJJJJJIJJJIJJJJJJJJJJJJJJJJIJJJJJJJJJJ
@312345/1
gacctctttgtgcccatggagtttgacctctaggaccagtttgcaaaggg
+312345/1
CCCFFFFFHHHHHJJJJJJGIJJJJJJJJJJJJJIJJIIIJJJIIIJJJI
@312784/1
gcctcctgcggaccattagttgaagtcccagccctcagataatcccatat
+312784/1
@@CFFFFFHHHHHJDIJGIJJJEIIGIGIJIJIHJJJJIIJIJJJJJJJI
@2900775/1
ccacattccattccatgatttattaaacccgatgctagctttcttaaatc
+2900775/1
@@@BDBDDDHFHFGGIGIIIGCIICIII@FFHEHEH@DFGHGHIGCDHG@
@4930643/1
atcagattgaaaaaaacaagttgtataacacaattaaaaagtaatctgaa
+4930643/1
CCCFFDFEHFFFFHIGIHIGFGIGIJJIIIGGIGIIJJCGHBFGGIIGHI
@5479113/1
cttttggaagctttacaactcctaatcctgtttcatccgcaattttctgg
+5479113/1
@@?DDDDBD;FDFGGG@ABBCH<ABCBGIHHIII<FHEIGGADFGD@BGC
@4931375/1
gagcttttattgaatagaataggaatgtcaggtgcgttaacttttggtgg
+4931375/1
BB@FFFFFHHHHHJJJJJJIIJIIJIJJJJJJCGIJGIJJIIJIJEEDEH
@1366361/1
ctaactaaaaattcttttttaagtaacaaagcttcagtaaataacaa
+1366361/1
@@@ADDDDFHH;?EBDEBD@;EAHFB>DHE???<DD>FDG>:DBB3?
@1366539/1
ttcaattaatttctgatttttattaacaatagattggttgtaacgattgg
+1366539/1
CCCFFFFFHHHHHJJJJJJJJIJJJJJJJJIJIJJJJIIJIJJJJIJJJJ
@1366685/1
ttctgttgtttcaattttggcagtatgcaaatattgtggaccatcacttt
+1366685/1
@@?DDDDDHHHAF<EHFHEGEEHH>FHIIIGG?EHEHIHEGIIIIGIDHI
@5957585/1
ctcattttcactcagaagaaataatatctcagcaccaattttatgatttc
+5957585/1
CCCFFFFFHHHHHJJJJJJJJJJJJJJJJJJJJJJJJIJJJJJJJJJJJI
@3433424/1
gttcttcttcttttttccacgtgaaatctttaggctgcagctcaaccatt
+3433424/1
@@@FDFDDFDFHHGIIHIHIIFFHGIIIIIGE>FHIIIEHGIIIIIIIII
@3433593/1
cctcagataatcccatatcattgagacattaacttgcgtagcatacttta
+3433593/1
CCCFFFFFHHHHHJJJJJJJJJJJJJJJJJJJJJJJJJIJJJIJJJJJJH
@4435446/1
cggtattttccccttggcaacaaacagttgttttttcctgatatagctct
+4435446/1
?@@4B?DDFDFDFIBBFGGHG@DHCGICFBGBFGIE9?DEHGIII<@BFF
@315032/1
atcaggaataaagtcattaaccttcaaaatttttccgaggtttaaatttt
+315032/1
@@@DDDDDHBDH?AEFHIIEH@EHHIGGBEEFCD;DE:??:8DFFHGICH
@1885284/1
cccatggttgtcgaggaggtccctgttgttccattgcttgaggtctggta
+1885284/1
CCCFFFFEHHHFGJIJGIJF>GEHIHGIBFHJJIIIJIJJFHIIDIIIHI
@2903830/1
atcaataatttcgaaaggatcttttttaggatcagggatatctttcagtt
+2903830/1
CCCFFFFFHHHHHJJJJJJJDHIJJJJJJJIJJJJJJJJJJJJJJJJJII
@6991637/1
gctggttcctagaatcccacatggcaggaagttttctcgcaacttaggtt
+6991637/1
CCCFFFFFHHHHHJJJJJEGGIJJJIJJIIJGHIJIIJJJJJJJJJJIII
@1369450/1
cactgctgttgttgaggctgctgtggtctctgctgttgctgttg
+1369450/1
@@@D?DBDHHBAFA<ACFCDGEBE?<2<2@49C<C:D<F@?:B<
@7511631/1
ctccactgaaccaaatcggctccttgaatgaatttttcattcctccatac
+7511631/1
CCCFFFFFHHHHHJJJJJJJJJJJJJJIIJIJJJJJJJJJJJJJJJJJJJ
@1369959/1
catctgttataaatgtaggaagttatcaagaaatctaagattgcatcacc
+1369959/1
:8;BBDDD?CAC4AF:<AC3?F<ABCH<F3??C@H>CFFFEE9DBDC@DC
@1886494/1
gttgctggtcaccgggttgttgcctaacaggaggtgcactggttacagga
+1886494/1
@@?DD?BDAC?FHBA@<;C@DGEIDGICFHGHEH08BDHDFC8?=FFEGG
@2904482/1
accagtttgcaaagggaagcgagcttgctgttgttgctgctgctgctgtt
+2904482/1
@?@DDFFFGFDDHEEBGHGGGEFGGGGIJGJJJFHFHHDFBGHDDEBCCG
@5483713/1
attagaatccccattttcagtagtgatgaaatctgaatttttgggtaagc
+5483713/1
BCCFFFFFHHHGHJJJJJGJJJJJIHJJJIIIJJJIGIFHIJIIJHIIJJ
@3943969/1
tttgggcggtaccatggtataactatcttattgagataattatcttttga
+3943969/1
CCCFFFFFHHHHHIJJJGIJJJJJJJJJJIJJIFHGHIIIJIIJJJJJJG
@4933748/1
gcctcttttaccattgtacgagtttgagcatcattcattttcttcattgt
+4933748/1
???DD?DDC:=2CGB?<2<F<@3<<<92A9CCFBB?CB?G<?FB:FGI9:
@5484065/1
gccacattccattccatgatttattaaacccgatgctagctttcttaaat
+5484065/1
CCCFFFFFHHHHHJJJJJJJJJJJJJJJIIJJJJJJIJJJJJJJJJJJJJ
@2905852/1
gggttatatggtgattgatgccattcaactttgcattaactttctgtagt
+2905852/1
@@CDDDDDFFFHFJJIGIEHHIJJGHGGIJEHDEIEGECDHGIGIGHFD?
@6466884/1
cttctaacctgttcttcttgaagttggttcagctgtagtctgtctgcatc
+6466884/1
@CCFFFFFGHGHHIJJIIJGGGGGHHEEFEEIJH9:BEGHIGIJJIGGIG
@2906492/1
catactcttgttacaacatatttcaacatgtatccttttgggcggtacca
+2906492/1
CCCFFFFFHHHHGIIJJIIJJJJIIHJJJJJIJJJJJJJJIJJIGFHIJJ
@6993385/1
gccactgattgatgtcccaatggtccacacctttgtcaccactatattca
+6993385/1
@@@FFFFFBHHHGEFHFFHIGGH?FFFIIGGIEEHIIEFFGGECHDIEHE
@5959329/1
gtgagtaatctctgtatcaacaactgtaccagccggcacattcatatttc
+5959329/1
BBBFFFFFHHHHHJJJJJJJJJJJJJJJJJIJJJJJJJJJJJJJJJIJJH
@4935245/1
ctgcactgtgacagtcttcaagcactgagttagaataccaacctgaattt
+4935245/1
@@@FFDFDHFDFHIFFGIGJIIJIIEFIIFHGHEHIGHIIGHIIJJIJGI
@1371198/1
ggccaatagctgtgggttatatggtgattgatgccattcaactttgcatt
+1371198/1
CCCFFDFFHGGGHJIJEFEHIJJIAFHGIJIIJIIJJJJJJJJJJJJJJJ
@1371658/1
atcctgtttcatccgcaattttctggcggagttcttcagcattcagtagc
+1371658/1
CCCFFFFFHHHHHJJJIJJJJJJJJJJJJHIBGHJJJJJJJJJJJIGIIH
@3436463/1
tagctgagtaaggagttgaaggattttctaaagctttgaattcataagtt
+3436463/1
CCCFFFFFFHHHHIJHHJIJJJJJJJJJJJJJJJJJJJJJJJJJJJJJGI
@3436731/1
ctgatatcaactgacaattccagcaataattttaatgaaacaaaagtcct
+3436731/1
?@@FDEDDFDFBFDEE<FECEDBCBFGHIIEDC@GIDDB@FFHG8BFGBB
@853202/1
gtagctttttccgttgggattcattatccattctcccctaggctttgctt
+853202/1
@?@BDADDFHHHGEFEBA3FDHDHHGHEAFGIIIGIGHGIIHIIIF@BGH
@2412661/1
cctctgttgctgctgaggctgttgttgccactgctgctgctgaggctgtt
+2412661/1
<@CDDFBDFH>FHHI>@BGHHEHGFEBEHEGDCHBBGHHIDHHEEGB?FG
@1889286/1
gtttctgtaccactataaatgtaatcggtggcgtgtaatcactgctgagg
+1889286/1
@;;BDDEBDDBHBHEFHIIIIIGIGGGE<A@BGHGHI@DFHIIEHICDEB
@4936728/1
ggccacaactcatattgatcgtcaaatgaaacatacctcatacgactcta
+4936728/1
@CCFFFDFFDHGGIGIJBEFFFFBGHGIIGIGGIIJJIJIGIIEGHEHEI
@3438516/1
ctccactgaaccaaatcggctccttgaatgaatttttcattcctccatac
+3438516/1
CCCFFFFFHHHHHJJJJJJJJJJJJIIJIIIIJJIIJIIIJIJJJJJJJJ
@4936974/1
ggtaaatttatcgcaaggtaatgtaaaacaatatctattcaacaaaggaa
+4936974/1
@@BFFFFFHHHHHJJJJJGHIJJIIIIJJJJJJJJIJJJJJJJJJJJJIJ
@7515007/1
tctgtctgcatctgtatatgccctagcacggaaagcagcgagatgagcat
+7515007/1
@@@FFFFFGHHHGJJJJJJJGIJJJJJJJJIIIJIJEGGIIJGIJJIIIJ
@4438033/1
gagcataataggtaggtgcagggtatgaaactgaacgtgtacacctggta
+4438033/1
@@@FFFFFHFBDCFFGEFHIJIJFBHGGIJJIIIEHIHIJIEEHIIIIEF
@8059964/1
ccactatattcaccaaccgttaacggagtttgctgtcgaatactctgagc
+8059964/1
CCCFFFFFHHHGHIJIJJJJJJJJJJIJIIJJJJJJJJJJJJJJJJJJJJ
@6467368/1
aatgcctcagagctaccttggcagctgctaattttgcttggtgtttgttt
+6467368/1
CC@FFFFFHHHHHIJIJJIJIJJJJJJJIGIJJJJJJJJIIBGHIJJGIJ
@318963/1
ctgaactaggcaatgaagttcctgcaggaggtataaacaaacctatgggt
+318963/1
CCCFDFFFFFFHHJJIEHJJGHEGGGHIJIJ??EGGIGIJJIGIGGHII9
@319140/1
gacagtcttcaagcactgagttagaataccaacctgaatttcagcaattt
+319140/1
CCCFFDFFHHHHHJIJJJIIHIJJJJJJJIJJJJJJJJJJJJJJJJJJJJ
@8060615/1
gccgatcttgtacaacattttacatgcagttagtgcaactgctcccttgg
+8060615/1
C@CFFFDFGHHHHJJIHIJJJJJJJIJJJHIJIIJJJJIGJJDIGJHGIJ
@856476/1
gcatcattcattttcttcattgtaacttggcccgcaacaattgtacacaa
+856476/1
CCCFFFFFGHHGGJJGJJIJJCIJIJJJJJGBHIJJJJJJJJJGIIIJJJ
@4938242/1
caatactttaagagcatttattgcagcttctttctgtgcatcatttttag
+4938242/1
CCCFFFFFHHGHHIIIJJJJJJJIJJIJJJJIJJJJHJJJJJIJJJJJJJ
@1376418/1
ctgttgttgttgttgaccccatggttgtcgaggaggtccctgttgttcca
+1376418/1
@@@DDFDDHFHHCFDBFGIHEG@GHGCHEEBFGHHG?F3DHGHGBCDE==
@858850/1
gtgataaaaaatagcagcagtcatcaccaaaacctgatgattttcaagct
+858850/1
@??DDDDDHHHHHGIIGAGIIEBFDHCEEEBGHGGIIIIIGHIEBFGFGH
@4439094/1
ctccaaaattgtaaatccaggaacttcccagtcatcaggaataaagtcat
+4439094/1
@@@DDDDDBDF<C?FGIEEFDGHGIBH?EFHIIHEDHFHIGIECAGDGB<
@319547/1
catcttgtaatttagcacattcatctttgctgaggtttgtatctgttgca
+319547/1
C@@DFFFFFFHHHIJJJIIIGJGIJJGHJGIEBHICDFHFIIIGIJGHGH
@319790/1
gtctattgacagcatgatgacattcatctataactaatagattgacacga
+319790/1
CCCFFFFFGHHHHJJJIJJJJJJJJJJIJJJJJJJJJJJJJJJIJJJJJF
@8061262/1
ctggggaggtggacctctttgtgcccatggagtttgacctctaggaccag
+8061262/1
CCCFFFFFHFHHHJJJJJJJJIJJJJJJJJIJGHIJJJJJJJJJJJJJJI
@6469198/1
ctcagagctaccttggcagctgctaattttgcttggtgtttgttttctcc
+6469198/1
CCCFDFDDHHHBBEBE>GGGIIII4FGHIIIBHIIIDFEHGGIGIIFG<F
@6470014/1
ccgaggtttaaattttttccgctgtagtacaaatttctatttccgattat
+6470014/1
CCCFFFDDHHHHHJJJJJJJJJJJIIIHIIJJJJJJJJJJJJGGIJJIJJ
@321217/1
agggaagcgagcttgctgttgttgttgctgctgctgttgttgttgttgac
+321217/1
@B@FFFFFHFHHHJJIJJHIIHGIJJJJJJJJJJGHCHGIIJBHIEHGGI
@4441215/1
gtaatctctgtatcaacaactgtaccagccggcacattcatatttctccc
+4441215/1
CCCFFFFFHGHFHIIJGEEICHFHGIIJJJGGHIJIGEIIJIIIIJEIGG
@7517928/1
cgaatactctgagcttgctgagcgactaatgccactgtgtccacaagaaa
+7517928/1
CCCFFFFFHHHHHJJJJJJJJJJJJJJJJJJJJJJJJJJJJJJJJJJJJJ
@8064145/1
tagatttattaatttgctcaggagaaatttcaatttttgcaaattgttcg
+8064145/1
B@CDFFFFHHHHHJJJJJJJJJJJJJJJJJJJJJIIJJJJJJJJJJIJJJ
@2909493/1
cgaaaaaataatcaacgttactatcaatcacgaaaaataacaaaaacaaa
+2909493/1
CCCFFFFFHHHHHJJJJIJIJJJJJJJJJJJJIJJJJJJIJIJJJJJJJJ
@4442031/1
gtcaagagcttggattgcctcctgcggaccattagttgaagttccagccc
+4442031/1
CCCFFFFFHHHHHJJJJJJJJJJIJJJJJJJJJHIJIJHIIHHIJIJJJJ
@7518438/1
aacagtatataaacgagtgttagttggacccatgcactgaatgactttat
+7518438/1
CCCFFDEFHHHHGJJHJCGFHIIGJJJJJJJJJJJJJJJJJJJJJJJIJI
@4442204/1
ggctgttgtggtctctgctgttgctgaggctgctgtggtctctgctgttg
+4442204/1
CCCFFDFFFFHAHIHIJJIJJIJJIJGJJJJIJJJGHIGIIGJJIJJEHI
@2910016/1
ctctatttcattgtgcattaatctatagaaa
+2910016/1
@@@D;B?::A42<<A@GG9I4C9<<FBF@?D
@3948392/1
gtggggaagttttatttacattttttgcctgaacacattgggtcgccata
+3948392/1
@BCDDDDDHFHHHGGIJIIIJJIIJJEHJJJIJJIIJJIIJIJIIJJJJE
@6998015/1
gtccttttatcataatgagatcaagtttttttcgaatcaaatgaagctgt
+6998015/1
@@@DFFEFHGFDDGIBEEEE?BGHHIIIIEHGGGIGIGIEGHGGGIIIHF
@861687/1
gctcacttcaccaacattcatgaataatggaaaatcacatagcttcggcc
+861687/1
?<@DFDEDB?<>FHBHFG@<AEDCFHH@H>?<FHGG9?FG?DHE<9@@FG
@1380405/1
cttctattagttcatctatattttttaaggaagtaagtgcaggggaacga
+1380405/1
BCCFFFFFDFAFHIIJJJJIJIIJJJJJJGIJJCGHIFHHIJJIJJJJJ@
@3440339/1
ttgcctataagaacaatgagtaagagcttgcaagaggtaacttctgtctt
+3440339/1
CCCFFFFFHHHHHJJJJJJJJJJJJJJJJJJJJJJJJHIIJJJJJJJJJJ
@862638/1
ctgattacttcttctcgaggtggctgcagtttccatatcatattatacct
+862638/1
CCCFFFFFHHFHHIIIIGHIHIIJJJJJIJJJJJIGHIIJJJJJJJIJIJ
@6998694/1
atagcctgcaattcttggttcaagatcattttaaactgtccttctgacac
+6998694/1
@@@DABDDBFHHFGGHGGHICEAH<CHFEGEHFDACAGFBEGHIICEAF>
@862891/1
ctgggaacaagaatgctgttaatgcctccaagcttaacattgattttaag
+862891/1
CCCFFFFFHHHGHJJJJIGIJGJJJJJJIGHIIJJJJJIJJIJJJJJJII
@1381217/1
gtcctcctgccactcatcataatgaacaatatcttcttttggattagtag
+1381217/1
@C@F;DDBDDHDHIIIIIIIEHIFHIGHEIIIIBFHGIECEGGGGIGI<?
@6999225/1
caatgatttcctccttccaaaaaaatacagcaagtctggtaaatttatcg
+6999225/1
@?;BB;AAACCFB@9EFEFCDGCFHGBFB>?D;;?FDB>BB<BDFF?B<B
@2416548/1
gtcactttatatgttcttttaacactctttgatggaatttcataaacaac
+2416548/1
CCCFFFFFHHHHHIJJJJJJJJJJJJJJJJJJJJJJJJJJJJJJJJJJJI
@2416656/1
gcatcttctctaactgtcctttgaggtgcaaaacaagcgatcgcccagac
+2416656/1
B@@DFFDFHHGHHIIIGHIIIIIGIGDDGHJGIIJID=FHJJGIFIIJFG
@1382495/1
gcgtagcatactttatcgtaacggtcatttctttttcttgatctctttca
+1382495/1
BCCDFFFFHHHHHJJJJJGIIIJJEHIJJJJJJJJJIJJJHHIIJJJJJI
@1382726/1
ggaagttttatttacattttttgcctgaacacattgggtcgccataccta
+1382726/1
@@@DDBDBHD<CFG@GGIIIIIIAHIIGFDGDEHGG>DBFG>GHI@FHHI
@1382835/1
gtttccttatcagtaatctcgaatctattatctcttggacaagttgttat
+1382835/1
CCCFFFFFHHHHHHJIIJIIJJJJJJJJJJJJJJIJJJJIIIJJGJJJIJ
@7520998/1
tttctttttcttgatctctttcattatcg
+7520998/1
?@?;;DDDF??DFFE:E?FFEE?FFHIHB
@1383070/1
ggcggagctcttcagcatttagcagcatcgtgatacgatgtaatattgaa
+1383070/1
C@CFFFFFDDDGHJIIIGIIHIGFBCBGGHHIJJIGE=GGEHIIGIJIHG
@4941703/1
ctttactctgtagcattgtaatttcttgttcttcttgttttttttcttta
+4941703/1
CCCFFFFFHHHHHJJJJJJIIJJJJJJJHJJJJJJJJIJJJJJJJJJJJI
@1896417/1
acgatttcggcagcttttacctcattttcactcagaagaaataatatctc
+1896417/1
@@@DD?DDFHDHDGEG499EE4CGBFAHCGAGGEAF>FHHEBDGIBHGI@
@3949148/1
ctgcactgtgacagtcttcaagcactgagttagaataccaacctgaattt
+3949148/1
CCCFFFFFHHGHHJHIJJJIIJJIJJIJIFHGIJJJJJIIJJIJJJJJJJ
@2914902/1
gtctctttctttttttgttagactgatttgatagagcacggaaggtggaa
+2914902/1
CCCFFFFFHHHHHJJJJJJJIJJJJJJJJJJJJJJIJIJJJGIIJBFHFH
@3950960/1
gcattagacatagtcagagcttgtaggagaatggaaggactaggacctgg
+3950960/1
@CCFFFFFHHHHHJHIJJGHIJIHJIHGIJJEGIIJJIIIHFGGIJIIGI
@5495556/1
ctaatatgtgagcagaaggtgctggtgcatgtaatact
+5495556/1
CCCFFFF2AHHHHJJJJJJFGIJJJGIJIJJJIJJJJJ
@4444491/1
cttctcttggtgttcaacaaatctcttaatgatatcagtcagcttacaag
+4444491/1
CCCFFFFFHGFFHIJJJJJJJJJJJJJJJJJJJJJJJJJJIJJJJJJJJJ
@4444625/1
aaacaatatctattcaacaaaggaatagcagattcaactgtcacttttgg
+4444625/1
@@@ADFD?FBDBDGGBBFEDAECCEFGHIII@FHEGCBF@CCDFDGB@??
@4445361/1
ctaagatatttgttatgatctccggccaagatcagccgtgtttggtagaa
+4445361/1
CCCFFFFFHHHHHJJJIJJJJIJIJJJJIJJJJJJJJJGGGIJJJHGIII
@2420261/1
ataaccaagatcaattactctaccaggtggaggtgaaaagaatgatcttc
+2420261/1
C@CFFDDDHGHHGIGIIIGGIGIJGFGGHEFHJFHBFHEGIJGGB?BF<B
@7001468/1
aggaaatcgatttttgaaacacctctgtcgaacagcttccacagcttgtc
+7001468/1
CCCFFDFFHGGGHJJJJJIJJIGIJJJIIJIJJJFHIIJJIJJJIJJJIJ
@8071366/1
ccttgttgttttagggtaatcaaattttatgacaaaattgcaattcttta
+8071366/1
CCCFFFFFHHHHHJJJFHIJJJJJJJJJJJJIJIGHIIJIIJJJJJJJJJ
@5967454/1
ggaggaatttgtttgtgattttttattgtatcccaatcaattatgatact
+5967454/1
CCCFFFFFGHHFHIJHGHJJJJJJIJJIIIJJIJJJIJJJJJJJJJJJJH
@1898430/1
ctgctgttgctgaggctgctgtggtctctgctgttgttgctgctgctgtt
+1898430/1
@@@DFFFFFFHFDHAHGHEHIHFCEHIEIGEIIIIFIIIIDGBDFGIIFH
@325306/1
ccgatgctagctttcttaaatctggttctctaatcatctgattagtagta
+325306/1
@@@FFFFFFHFDHIGHHEIIIHIDHHIIIGIGGGHIIJIIEIHHIFGIJI
@5496470/1
gtcactattaaagttgatttgtcttatcgacttgacaattttttcttttc
+5496470/1
:=?ABDD2=DCCC<CFIDIBA:A?CHH@;EGIII<??FDDHIGDGHBFD9
@325654/1
taggaaataagaaagcaagagaaggaagtgaggtacacagttgcagtcct
+325654/1
@CCFDFFFHHHHHJIIJJIIIHIIJEHIGHIJJHJJJJJIIJJIJJIJJJ
@5496651/1
gggtacacaattcaggcactaatgtctcttcaaaatcttcttcatcacgt
+5496651/1
BBBBDFFEHAAFHFHHIHGIEFHHH>CHIGHIJJIHGHIHIJJJJJJJIB
@325720/1
ctccaatcgcattccctttcacactagggacatgaggtgaaattattggt
+325720/1
CCCFFFFFHHHHHJJJJJJJJJJJIJJJJJIIIJJJJHHIIIJJJJJJIF
@3443740/1
cttatttcaacaccagtgaaaaattgtttgccacgcatgtcccatactcc
+3443740/1
CCCFFFFFHHHHHJJJEHJJJJJJJJHIJJJJJJJJIJJJJJJIJJIIJJ
@6476590/1
accattgagagctcaggagggaggtccttttgaaactcatcaccaagttg
+6476590/1
CCCFFFFDHHGHHJJJJJJJJHIJGHIJIJJJIHHHIIIJIJJIJJJHII
@2421982/1
cattagtaccatatctctgcattgatttgttagagctattagtacttccg
+2421982/1
@@CFFFFFGHHHHJJIJJJJIJJIGJJJJHIIIJGGIHIIIJGIHJIIII
@5498332/1
ctctgctgttgttgttgttgctgaggctgctgtggtctctgctgttgctg
+5498332/1
CCCFFFFFBFFHHJIIJJJIIGI@FFGII?CFDGIDDFEHHIIIJGDH@A
@4945864/1
gtcgtgagaagctgcaacggctgctatagatggaacgttgatctggtctg
+4945864/1
CCCFFFFFHHHHHJIJJIJJJJJIJIIJJHIJIIJJJJJIJJJJJJFHGI
@4946505/1
cctgcttgtggaaaaccaccacaaatccacttggaaaactgtttatcata
+4946505/1
@@@DDEFDCDH>DHGGHIAGGBFHIGGGHHGEIEDHEGIIIDGGAGHGIG
@1901215/1
ctgctcttcacatactcttgttacaacatatttcaacatgtatccttttg
+1901215/1
@@CFFFDEHHHGHHGIIJJIHIHGDBFEFIEIIJIEIIIGFFCIHI@HHI
@2916880/1
ccagtaggtaaaaagattattgtattttcttttagaactctttcaaagag
+2916880/1
@??DADDD=D?FB?E?ECHHFHAACCHH@EEFHEGCDBGEFGIICCFBFD
@867987/1
atactggttgttgttgaggtggtagttgagtttggtgggtaggggttgtt
+867987/1
CCCFFFFBFHHHHIJJJIJAFHBFHHHJIIGHIJJDGIJDHHIJJAGIIJ
@4447535/1
ttaaaatcttcaataacattactcatttctgataggttctgcaatttcca
+4447535/1
CCCFFFFFHHHHHJJJJJJJJJJJJJJJJJJHIIJJGGIJIJJGIJJIJJ
@2918987/1
tgttcttaggaatatttccaatgaattcctctatttcattgtgcattaat
+2918987/1
CC@FFFFFHHHHHJJJJJJJJJJJHJJJJJJJJJJJJJJJJJJJJJJJJJ
@6478514/1
gccagtacctatttctttgtgtcgaaatacaaggcaggaaatggtgaact
+6478514/1
CCCFFFFFHHHHHJJJJJJJJJJJJJJJJJJJJJJJJJGIJJJIGHIJJI
@6478592/1
ctcttcttttttaataagttttttttgggattttaatatttccatttgtt
+6478592/1
@C@FFDFFHFDFHGIJGJHIIIFHGHIIIHGGGHDHCBGGHGFGGIJIGI
@1389288/1
cagctaaacgctttcctttaaagtaa
+1389288/1
8;;D1DDDB2<ACE@EDED>EF>FFD
@5971439/1
gtactggtgatatcctcgggaaaattaatttttattaagaagccaaattg
+5971439/1
CCCFFFFDFHHHHJJJJJJJHIJJJJJJJJJJJIJJIJJJJIJJJJJJII
@869394/1
gggaattctaagagggtacacaattcaggcactaatgtctcttcaaaatc
+869394/1
CCCDFFFFHHHHHJIJAGHIGHAHHHIIJGIHJIIIJFGIIJJGIGIIHG
@2424641/1
gctctgataaattagaatcatcccatagcaaatggtatttggtaggacgt
+2424641/1
CCCFFFFFHHHHHJJJJJJJJJJJJJJJJJJJJJJGIIIJJJIJJJIJJG
@2920292/1
gaaaaatatacttcaaacataacagaaaaaaaattgaaaataaggattcc
+2920292/1
@@<DFDDEHFHFHICBHGGGCHGFGGHCECHGGEHI@B?FGIBFE@FCHI
@4450258/1
ctcatttgaaaacgtggatctccaaggtctcctt
+4450258/1
@@@DDDD>4CF?:@G;;:<C?AHHBAG29:CG91
@1903238/1
ggtatatataagattacaattcttaacattttttctttaaacaaagaaca
+1903238/1
=<1??DD:B?DDCEEBE<FBFCFFFDFEEEAFEDEEFID>DDC??:BDD;
@7525896/1
gggaggtggacctctttgtgcccatggagtttgacctctaggaccagttt
+7525896/1
CCCFFFDFHHHHHJJIJJIJHIJJJJJHIEHIJJJJJJJJJJIIJJJIJJ
@2426090/1
tttcattatcgtaaattgtcacggtctcaacaagttccgttttttgg
+2426090/1
@CCFFFFFHHHFHIJJJJIJEIJIHIIJJJJJIIHGIJIFHIJJJJJ
@2426708/1
cagcagagaccacagcagcctcagcaacagcagagaccacagcagcctca
+2426708/1
CCCFFFFFHHHHHJJJJJJJJJJJJJJJJJJJJJJJJJJJJJJJJJJJJJ
@1904925/1
aacgattggaaaaataatcagaatatgaacggtattgctctgcagggaac
+1904925/1
@@@FDBDFD?FFHGIIGGJHHGEGIJIGCHIIHHIIJIIJJJJIIIIIJJ
@7527674/1
ccattatcgcatcatacggaatctgccgagtccttccttctagtgcttct
+7527674/1
CCCFFFFFFHHGFIIJJJJIIJJIJIJJJJDGEHIJJJJJJIJIIJIJGI
@5500163/1
aattactgtagctgagtaaggagttgaaggattttctaaagctttgaatt
+5500163/1
C@@FFFFFHGHGHIIIEGDIIDE?FHHGIIEIFHIIGEGFHIJEHG<GHJ
@329517/1
gccacatcaatgttaaggaatggtttccaaccaataattgcagactggaa
+329517/1
@@CFFFFDDHHDHJJIGDICEFCFDEFHGIHJIFIIGCHGIFHGGJBAGH
@5500565/1
ctttttttggatctgaagggcggtcccctcttttgggtggaatgtatgac
+5500565/1
BCCFFFFFHHHGHJGGIJJJIJIFHHHJJJJJJJJGH?BCAEEEDDFEDC
@5500822/1
gattttcacagcattatgacagtcttcaatgattagaaggtttattcgac
+5500822/1
CCCFFFFFHHHHHJJJJJJJJJIJJJJJJJJIIJJJJJJJEHIJJJJJJJ
@4947373/1
aggagaaatagtgattctgtagtgatataatttatcagcattattcgtat
+4947373/1
@@@DDDBD?DF2AGGBHAHCDAE><A<FC:CEHGG<FHDEHHEHIEGDFG
@3954512/1
atctgatttgttgtttattagggtagcatttggaggactgtcagatggtt
+3954512/1
@BCFFFFFHHHHHGIJJJJJJJJFHJJJJJJJJJJJHIJJIJIJJIJJGI
@871889/1
gtctttttttaccaaaccggtattttccccttggcaacaaacagttgttt
+871889/1
CCCFFFFFHHHHHJJJJJJJFHIJJJJJJJJJJJJJJJJJJJJJIJJHJJ
@5971950/1
ccttcttctatcacatcggaggcaaccaatatgttcgtctcacccatgtt
+5971950/1
CCCFFFFFGHHGHJJJJJJEHJJIJJJIJJJJIGIHIIJIJIIJJIJJJI
@3447886/1
ctccattagttttcttccaactagtgaaatttgacttaagaaatatgaat
+3447886/1
CCCFFFFFHHHHHJJJJJJJJJJJHHJJJJJJJJJJJJJJJJJJJJJJJJ
@3447932/1
gtagttgggtaatattttgataacgtggatgtagataggctggcctgctt
+3447932/1
BBBFFFFFHDHHHJJJJJJIJJJJJIIJIJJJJJJJJJJJJJJIJJIIJJ
@2921011/1
caatggtccacacctttgtcaccactatattcaccaaccgttaacggagt
+2921011/1
@@@DDEABFHFHHIIGIJFEHHIGIJGIJJIJFIJIIJJJEGHGIIGBGB
@4948756/1
ctgaggtctgtcaattcaccaggtgatatatttttgcatctgttataaat
+4948756/1
@??;?DDAAFCF?BE9BFCHGBF3AC<?CFHCG<CF@E?CDGBBFFCDDF
@8076332/1
gtccgactgatgatttgaggttcttgtggaattgtgacactttgatgttg
+8076332/1
CCCFFFFDGHGGFGIIJIJJFHHHGIHIIIIGAHDGHJIJJJGIIIIGHG
@873045/1
ctcctgcggaccattagttgaagtcccagccctcagataatcccatatca
+873045/1
CC@FFDDDDCDHHIEIEEHGEGHCGFDG<;FHIIIAHBHADDDFGHIGEF
@2427402/1
cttaactttagtgaactggtcatcaactgagaggccaaactccttcaggc
+2427402/1
<B@FFFFFGHHHGJJJJJIJJJJJJIJJJJJJJJJJJJJJJJIJJJJFHI
@7529467/1
gtcgaggaggtccctgttgttccattgcttgaggtctggtaattggagcg
+7529467/1
CCCFFFFFHHHHHJJIJJIJIHIIIJJJJJJIJJHIJJIHIIIJIIIJJJ
@4949984/1
gtcaattcaccaggtgatatatttttgcatctgttataaatgtaggaagt
+4949984/1
CCCFFFFFHHHHHJGHIJJJJJJJJJJJJJJJJJJJJJJJJJHGIJJJJG
@7008471/1
tgggcttctattagttcatctatattttttaaggaagtaagtgcagggga
+7008471/1
@@CFFFFFHHHHHIGIJJJJJJJJJJJJJJJJJJGHIHHIJHHIIJJJJJ
@7530033/1
cctggctgagagtaattcgtcgcgcattctgttgtatatttatgctcact
+7530033/1
CCCFFFFFHHHHDHIJJJJJJJJJIJJJJJJJJIIJJJJJJIJIJJIJJJ
@6480099/1
atgtcatcaatatttatgatgctatctacaagtgtgacacaatttctatt
+6480099/1
CCCFFFFFHHHHHJJJJJHJJJJJJJJJJJJJHHHHIJJJJJJJJJJJJJ
@8079145/1
ggctgttgttgcctctgctgctgctggggctgttgttgccactgctgctg
+8079145/1
C@CFFFFFFDFDHGIJJJJJJJGJJEGFGGIGIIAHGICGDGFGGEGCAD
@6480374/1
aggaaatcgatttttgaaacacctctgtcgaacagcttccacagcttgtc
+6480374/1
CCCFFFFFHHHHHJJJJJJJJJJJJIJIJIJJJJJJJJJJJJJJJJJJIJ
@1392285/1
ggtaggtgcagggtatgaaactgaacgtgtacacctggtaaagaggtgac
+1392285/1
BCBFFFDEHHHHHEHIJJJJJJJJJJJIJIIJJJJJJJHIJJJJJJDFHI
@1907069/1
catggctgcccctttattatccctttcagtggacaatttacaggcagttg
+1907069/1
CCCFFFFFHHHHHJJJJJJJJJJJJJJJJHHIJJJJJIJJJJJJJJJHII
@2429601/1
gtcccagcgctcagataatcccatatcattgagacattaacttgcgtagc
+2429601/1
@@@F?DFD8CFFHIIIIGIIJJJGIGGIJIEEGEEGHIHIGHIIHIJFIF
@3450474/1
cctcagataatcccatatcattgagacattaacttgcgtagcatacttta
+3450474/1
CCCFFFFDHDHHHFIGIJJHGEEIJJICHHHHIJJCEHHGBHEIIGHGIH
@6482986/1
cttgaggtctggtaattggagcggcttgtctaacttgaccaacgg
+6482986/1
CCCFFFFDHHHHFIJJJJJJJJJJJJJ@B@F>FDAG99?FDGD;F
@2924088/1
cacgttcataaggtctcatttgaaaacgtggatctccaaggtctccttga
+2924088/1
CCCFFFFFHHHHHFHJJJJJJJJJJJJIHGIGIJJJJJJJJHJIJJJJJJ
@2430454/1
catcaactgagaggccaaactccttcaggcatgggtcactattaaagttg
+2430454/1
CCCFFFFFHHHHHJJJJJJJJJJJJJJJJJJJJJJHIJJJJJJJJJJGHI
@2430555/1
caatgtttctagcctttcataattcataacgtcattagcagagctcgcta
+2430555/1
@C@FFFFFHHGHHGGIJGIGJJJJJGGIIIIHIIJIFIJJIHIFGJIICH
@6483780/1
ccaagatcaattactctaccaggtggaggtgaaaagaatgatcttccaac
+6483780/1
@@@FFFDDHHHHHE@EHEIIIIIFHIIII?B@?FHDGEGDHIDGIB@DH>
@6483879/1
cttttcccaaaatcataccattagatttattaatttgctcaggagaaatt
+6483879/1
CCCFFFFFHHHHHJJJJJJJJJHJHGJJJJJJIJJJJJJJJJJIIIJJJJ
@8082113/1
gtccttctgacacaccatctctgtaaaagaggatagcttgaggcttatac
+8082113/1
@BCFFFFFHHHHHJJJJJJJJJJHJJJJIIJJJJJJJJJJJJJJJJJIIJ
@334233/1
gtggtctctgctgttgctgaggctgctgtggtctctgctgttgctgaggc
+334233/1
BB@FFFFFFHHHHJIIJIJJIJJIJIGGGEHIJIJJIIDIGIIGJIFIJG
@334530/1
caccggaggaatttgtttgtgattttttattgtatcccaatcaattatga
+334530/1
CCCDFFFFHHHHHJJJJIJHIFHJJJJJJIJJJIJJJJJJJJJJJJJJII
@3452096/1
cttctttctgtatcaactgcagcctcttttaccattgtacgagtttgagc
+3452096/1
@@@FDDFFHG?CFHIGGGIIF@CHIIIIIIIIIIICHIIIIIGGGIIDGE
@1393872/1
gggacacttatcaggttgtatactgatttcataatgatgtacgaaacctc
+1393872/1
CCCFFFFFHHHHHJJHIJJIJJJJJJJJJJJJJJJJJJJJJJJJJJJJJJ
@1394016/1
gcaattctttacatcaataccttcttctatcacatcggaggcaaccaata
+1394016/1
CCCFFFFFHHHHHJJJJJIIJIJJJJJJIJJGHEHJJIJGGHIJJIJJJJ
@4455885/1
gtgatcattaagttcgccgatcttgtacaacattttacatgcagttagtg
+4455885/1
CCCFFFFFHHHHHJJJJJJJJIJJJIJJJJJIJJJJJJJJJJJJJJJJIJ
@4456126/1
gccgtaggaaataagaaagcaagagaaggaagtgaggtacacagttgcag
+4456126/1
BCCFDDDDHHHHHJJJJJJIJIAGIJIJJJJJFGIJJGHIJJJJHIJJJJ
@5504068/1
aaattgtaaaatgctaatatcctaacgttatcaggttttg
+5504068/1
==:=AA2BC:CFDEGEBEFFFBIHEGICCFFEFFEGEEGE
@3959909/1
gggaattctaagagggtacacaattcaggcactaatgtctcttcaaaatc
+3959909/1
CCCFFFFFHHHHHIJJGHIJJIAFHIJJJIHJJIIIIGIIJJIJIIGIHH
@3960032/1
cttggttcaagatcattttaaactgtccttctgacacaccatctctgtaa
+3960032/1
@@@?DBD?DF><DH<<AFD@AHHHIHDCCHFEBE@GCB?BHHGEHIE99D
@2431905/1
tctctttctttttttgttagactgatttgatagagcacggaaggtggaat
+2431905/1
CCCFFFFFFHHHHJJJIJJJJJJJIJJJJJJIJJIJIJJIIJJJFHIGJI
@6485814/1
ctctgctgttgctgagactgttgtggtctctgctgttgctgaggctgctg
+6485814/1
@C@FDDFEHHHHHGDHBEFHIGECCEHGHGDFHIIFHGGHGIGIGGGHHI
@8083397/1
cgttgatctggtctggagctggatgagtgacatcagcgccaacaacaatg
+8083397/1
CCCFFFFFHG?DFHIIIIGHGIIJGHIAFEHHGHGGHIJJJFGIGIJGII
@8083535/1
gcgatctttgccatagcatagttcctgctttagggtttcttccgctaatt
+8083535/1
CCCFFFFFHHHHHJJJJJJIJHIJJJJJJJJJJJJHIIJJJJJIJJJJJJ
@8083726/1
ccgacaaacgccatcctctcattcttagttgtaacaactaggggcaccat
+8083726/1
@@@FFFFFFHHFHFHGHJJIGIEHGIJJJJGIJIJJJJJIIGIIIIGIGG
@8083842/1
ggcaaattttccaaaggtttatgagaaaacatcgaaaacccttcaaatat
+8083842/1
CCCFFFFFHHHHHJJJJHIJJJJJJJJJIJJJGIJJ1CHIJJJJJJJJJJ
@874640/1
gagccaacagtaagacatggtagatgaggatactttaatctaatattata
+874640/1
CCCFFFFFHHHHHJJJJJJJFHIHJJJJJJIJJIJJJJJJJJJJJJJJJI
@4952350/1
gctctgataaattagaatcatcccatagcaaatggtatttggtaggacgt
+4952350/1
CCCFFFFFGHHHHJJJJJIIIIIJJJJJJJIJIJJFGHIIIJGIGIJJJH
@7534471/1
gtctcatttgaaaacgtggatctccaaggtctccttgaacaaatttacct
+7534471/1
CCCFFFFFHHFHFIEGIBEDHGHICGHIIHHHIIIIIIIIIIGHCHIIIG
@875204/1
ctccaattgcattccctttcacactagggacatgaggtgaaattattggt
+875204/1
CCCFFFFFHHHHHJJJJJJJJJJJJJJJJJJJJJJJJGHFHIIIIIJJIB
@4952745/1
cttgaacttcatttccaacaggtagtaagtgatcattaagttcgccgatc
+4952745/1
CCCFFFFFHHGHHJJIJJJIIGFHHHHGIIJJIIIJJJIJJGGIIGHGIH
@4456931/1
atcaactgcagcctcttttaccattgtacgagtttgagcatcattcattt
+4456931/1
CCCFFFFFHGHHHJJJJJJJJJJJJJHIJJIJCFHJDHIJJJJIJIHIIJ
@4953403/1
gttgtaacagtaagttcttttttttccttgactatgtttgatgacatatc
+4953403/1
BBCFFFFFHHHHHJJJJJJJJJJJJJJJJJJJJJJJJJJJJJJJJIJJJJ
@4953520/1
gttgatgaggaggctgaggcggaattagagcaattgctcccggagggact
+4953520/1
BBCFFFFFHGHHHJJJJJJJJJJJJJJJJJJJJJJJJJJJJJJGHFFDDE
@4457303/1
ctctgctgttgctgttgttgctgaggctgctgtggtctctgctgttgctg
+4457303/1
@CCFFFDDFDFHHIHHGHIJJJJEGIJGHGIJIIJDGGH@BE9FHIJEFG
@5975645/1
cttggtttatgccattgtcatcttttttcgtaggcacaataaagaatgaa
+5975645/1
CCCFFFFFHDHHHJJJJJJJJJJJJJJJJJIJJJJJJJJJJJJJJJJJIJ
@5975899/1
ataagattacaattcttaacattttttctttaaacaaagaacattggatt
+5975899/1
<@@FFD?DHHGGHIGGGIJIGGHIGHHEIJIGJIIGDFD;FG@GHBGEGH
@1912030/1
gtccttttatcataatgagatcaagtttttttcgaatcaaatgaagctgt
+1912030/1
?:?7?DB;CD>AAA?CFBBIE>>FE?CFE8@FGGECGBBF9?B?D8BD@B
@2433412/1
cctaattgaagagccttttcccaaaatcataccattagatttattaattt
+2433412/1
CC@FFFFEDDFHFGIGIIJGJIJJJIJGJJJG@HIGDGFHIIJIGJGIJJ
@2433982/1
gtaatcaaattttatgacaaaattgcaattctt
+2433982/1
CCCBDFFFGHHHFGGHIEIJJJGHIGGDHHIFF
@3962823/1
ccacattccattccatgatttattaaacccgatgctagctttcttaaatc
+3962823/1
CCCFFFFFHHHHHJHJJJJJJJJJJJJJJJJJJJJJJJJJJJJJJIJJJJ
@6488190/1
tattcttattctttatatttaaattgagatgattagtttccacaacaatt
+6488190/1
@?BFFFFFHHHHHJJJGJJJIIJJJJIGJIJJIJIJJJIIIGIIGGFFGI
@7011752/1
aagtctggtaaatttatcgcaaggtaacgtaaaacaatatctattcaaca
+7011752/1
BCCDDFFFHFHHGIIJHIJJJJJJFEHIIGHIJIJJJIIHIJJJJJIIJI
@5976320/1
cttgatttcctccagcacctcttctttgtctccaacccctacctcttcct
+5976320/1
CCCFFFFFHHHHHJJJJJJJJJIJJIJJJJJJJJJJJJJJJJJJJJJJJG
@1400023/1
gtatgtttacaaatgttgcagcattaagtcttctctgcactgtgacagtc
+1400023/1
CCCFFFFFHHHHHJJIJJJJJJJJJJJJHIJJJJJJJJJJJJIJJJJJHI
@881174/1
gtcacccgattctatttcttggtcatcagtttgagatactgtaatgcatt
+881174/1
CCCFFFFFHHHHHJJJJJJJJJIJJJJIJIJJJJJJJJJJJJJJJJJJJJ
@340866/1
tctgtacaaatatactgagcatatattttcaaatatttatctatcatatc
+340866/1
?@<DDEFFAFHFDHGEHIGFBGBHIEGIIIGIGIGIIIGIHIIICHEHIC
@1401958/1
ggtgcattcataattcgggccttaactttagtgaactggtcatcaactga
+1401958/1
B@BDDADDHHHHFGIIJJJJJJJJIJJJJJJFGIJJJJJHIIJJJJJJJI
@1402166/1
ccggtttctcaaaacatggtgctggatgaggaaatttttcataaagaagt
+1402166/1
=?@FADDFDHDFDHGIIIC:CDHIICHGHEFE3FGHIIIDGBDDDHDEHH
@5979466/1
ctgcagctcaaccattttatcggccaacatattactgacctcaaccgtac
+5979466/1
CC@DFEFDFHHFFIFIJJJGIGGGGGHIEHGFFFHJCGHIGFDGGGG?CB
@7537027/1
ctggttgccttaaaacaatgtcaagagcttggattgcctcctgcggacca
+7537027/1
CCCFFFFFHHHHHJJJJJJJJJJJJJJJJJJJJJJJJJJJJJJJJJJJJI
@3456777/1
ctttttttctccttgactatgtttgatgacatatcaataactttctcctc
+3456777/1
CCCFFFFFHHHHHJJJJJJJJJJJJJJJJJJJJJJJJJJJJJJJJJJJJJ
@2437455/1
gagtattcttggaaacaattttataattattggatatattcataccacat
+2437455/1
@@CFFFFFHH?HFIJGIHGJIIJJIJJJJIHEGIGIGIJJIIJJIJFGED
@4956554/1
gtcccctcttttgggtggaatgtatgacgatgatttgatatctatatttc
+4956554/1
CCCFFFFFHHHHHJJFHIIIJJHIJJJJJJJJHJJJJDHIIJJJJIJJJJ
@341720/1
ctaatatcctaacgttatcaggttttgggt
+341720/1
@@@ADDDDFD?DCECDBEH?C9:<FFE6C:
@341863/1
gcctcagagctaccttggcagctgctaattttgcttggtgtttgttttct
+341863/1
CCCDFFFFHHGHGIJJIIIIJJJJIJGIJJIJJIJJJI?DFHIIGIGJEG
@342377/1
cgatgatttgatatctatatttctcattttttctgctaaagcactacctt
+342377/1
@BCBDDFFHHFHHHIIIJGJJJJJJJJJJJJJJJJJJJJJJJJJJJJJJI
@3966687/1
ctaaataaatagctgcagctaatgattcaaataagtctccaaggaccttt
+3966687/1
@B@DDEEDFHFHHJJJJJJJJJIJIIJJGEFFHIGGGIJIIIIJBGHBHH
@7014759/1
ctttttgaaattttttaatagttggaacaattctatcacctttgaagttg
+7014759/1
CCCFFFFFHHGFHJJJIGIIJJIIJGIJJJJJJJIJJJJJIIJJJIJJII
@4461496/1
ctgtacttgaggctgagatgaaggtggtctgctgggttgctggtcaccgg
+4461496/1
@@<A?:=BF3AFHIIAE:A?<AAF<CG@BCB@GB>F1?GHHIA99?BBDH
@4461908/1
gaatttttaaccatttacacaatataaatgcaccttcaacaccacactcc
+4461908/1
CCCFFFFFHHHHHJJJJJIJJJJJJJJJJJJIJJJJJIJJJJJJJJJJJJ
@8093147/1
ctcatttgaaaacgtggatctccaaggtctccttgaacaaatttacctaa
+8093147/1
CCCFFFFFHHHHHJJJJJJJJJJJJJJIJJJJJJJJJJJIJJJJJJJJJJ
@4462611/1
acagtagtttcacttttgttattggtttccttatcagtaatctcgaatct
+4462611/1
@@CFFFFDHGGHFIIJJIFHEGIJJJFIIJJJIJJJJJJIIJEIJJIIGI
@3968599/1
ggtctttctcgataatcaagtgttggtgcattcataattcgggccttaac
+3968599/1
BBBDFFFFHHHHHJJJJJJJHHHIJJGIHAHGIIIICFIJJJJJJJJIJJ
@4462729/1
ggtaggtgcagggtatgaaactgaacgtgtacacctggtaaagaggtgac
+4462729/1
@C?DFFDDHHHHHACGHIJJJJJJJIIHIHIJIJJJJICGIGGHHIFGIJ
@5980673/1
caggtttttgaaaaaattttggccaatagctgtgggttatatggtgattg
+5980673/1
????ADDFHDDHGGGE?CDA>BEHGF9D?D<C?BGDDHCF?BBHHGIIIB
@8093580/1
cagggttcatgagttccactttcacaatcaattaattggtaacatggtaa
+8093580/1
CCCFFDFFHHHHHJJJJJJJJJJJJJJJJJJJJJJJJJJGIJJJJJJGII
@1920428/1
cgtacgctcaaacaagcaaatgtgacattattgactaaggccgatctgag
+1920428/1
@@?DFFFFHHFFHJIIDHGIJJFICHHGIHIIIEHHIGIIEIIDGIIJFF
@885986/1
cttatacctagtgcttctgtaaaacgccaataattgttctttcatgatac
+885986/1
C@@ADFFDDFH?FGFGIIIIIGHEHEA@CD@GCHIIIIIIIGIIIIGIII
@5981483/1
gcactgttttcaccggaggaatttgtttgtgattttttattgtatcccaa
+5981483/1
CCCFFFDFHHHHHIJIGIIIHHIIJIGIIIJFCGHIIIIJJEIIJIGGGI
@5982309/1
gttgctgttgttgctgaggctgctgtggtctctgctgttgctgttgttgc
+5982309/1
CCCFFFDFGHHFHEHJJIJJJIGIJAFE?CDGGHIGICGHIDBFGIHHG<
@7019306/1
ctcttctggaaagcagctcttgcagcattgacactggcgttttggtgggc
+7019306/1
CCCFFFFFHHHHHJJJJJJJJJJJJJJJJJJJJJJJJJJGIJJJJIJJJJ
@7020134/1
gttgagacacttgctggggaggtggacctctctgtgcccatggagtttga
+7020134/1
CCCFFFFFHHHHHJJJJJJJJJDHIIJJJJJJJJIJJJJJJJJGIFHJJI
@4961725/1
ggatctccaaggtctccttgaacaaatttacctaaagcaacaacacaatt
+4961725/1
=@<ABAA:=:<DFGBGB@I@HIFHIEHIBH@HIEC9::DG@8F?GFG?G<
@6491107/1
gtggaatgtatgacgatgatttgatatctatatttctcattttttctgct
+6491107/1
<@@DADBD?FA4DAC7AGE@HA?3AAFCFHIIIIIAFGEE>DFG09DD>D
@2441371/1
caggctttatgtttttgtattcttcaatggttgctgctaaatcttcaagt
+2441371/1
C@CFFFFFHHHHHJJJJHJJJIJJJFHIIJHHHJJJJIIIJJIIJIJJJH
@887144/1
gtgcaggggaacgagaaccaatttcttttttaaaataatcagcaaaatcc
+887144/1
@BBFFFFFHHHHHJJJJJJIIJJJJJJJJJJJJJJJJJJJJJJJJJJJJJ
@3969539/1
ctagcctttcataattcataacgtcattagcagagctcgctactaaggcc
+3969539/1
CCCFFFFFHHHHHJJJJJJJJJJJJJJJJJJJJJJJJJJJJJJJJJJJJJ
@4463532/1
gttgctgaggctgctgtggtctctgctgttgttgttgttgctgaggctgc
+4463532/1
CB@FFFFFHHHHHJJJHIJHHGIJJJJJHIJIJIBGI@GIJIJCGIIGIB
@2932463/1
ctatcctctggaggaattcctttaaactgatccatgatcaatctcatagg
+2932463/1
CCCFFFFFHHHGHJJJJJJJJJJJIIIJJJJJIJIJJJJJJJJJJIJIII
@7542272/1
ctgatatagctctaacttcaattaatttctgatttttattaacaat
+7542272/1
CCCFFFFFHHHHHJJJJ<HIIIJJJJJJJJJIJJJJJJJJJJJJJJ
@8097274/1
tcgtgagccaacagtaagacatggtagatgaggatactttaatctaatat
+8097274/1
@@CDDEDDHHHHGJFHIJIIJIJIFHIJJDHIGHGIHIJJJJIIJJIJJI
@7542590/1
gaactatttctttaagaatattttggatttcattgatagtatctgatttg
+7542590/1
C@CFFFFFHHHHHJJJJJJJJJJJJJHIJJJIJJJHJJJFGIJJJGIJJJ
@4464403/1
cctcattttcactcagaagaaataatatctcagcaccaattttatgattt
+4464403/1
CCCFFFFFHHHHHJJJJJJJJJJJJJJJIJJJJJJJJJGIJJJJJJJJJJ
@1922297/1
caccactatattcaccaaccgttaacggagtttgctgtcgaatactctga
+1922297/1
@@CFFFFFHHGHHJJIIIJJJIJJIJHIGHFGIJIIJHIIGJJIJIJJJI
@2933265/1
ttaaggaattccggtttctcaaaacatggtgctggatgaggaaatttttc
+2933265/1
CCCFFFFFHHHHHJGHIJJJJJJJJIIJJEGIJJJJIIIJJJIGHIJIJJ
@4464782/1
aacaatatcaagagcttggattgcctcctgcggaccattagttgaagtcc
+4464782/1
CCCFFFFFHHHHHJJJJJJJJJJIJJJJJJJJJIJJJIJJJJJJIJJHIJ
@5513197/1
cactgaaccaaatcggctccttgaatgaatttttcattcc
+5513197/1
@CCFFFFFHHHHHIGIIJIIIJIIIIGJGGIIIIHHGGIG
@5513587/1
ctggtgcatgtaatactttgtagatatcagacatttcttcagggagaatt
+5513587/1
@CCFDEFFHHHHHJIJJJJJHIJJJIHJGIJJJJJJJJJJGIJJJJGHIJ
@889576/1
gctgctgctgctgttgttgttgttgaccccatggttgtcgaggaggtccc
+889576/1
?@@FFFFEAHHFBHGIEHEHFGHG?BEHGDEDFHDC?@DGFD:@FGC8CG
@1406603/1
gtgggtaggggttgtttccctagactgtggttgagacacttgctggggag
+1406603/1
CC@FFFFFHHHFHIIJJJJJJJJJJJJHIJHIIJJIJJJJJJJIIJJJCH
@6493066/1
ctcttcagcatttagcagcatagtgatacgatgtaatattgaaggcaata
+6493066/1
C@@FFFFFHDHHHJIIGGGEHGGDHHGGIIHIJHGHIGFIGIIJJJJJJJ
@1407325/1
ccttgaatgaatttttcattcctccatactccttgtcttacaggtaccgg
+1407325/1
@CCFFFFFHHFHHJIJGIIHHGIIIJJJIJCFGIGGHHIBE<CFCFBFHI
@4465565/1
cttacagctatagatcttaattatatattaaaaatagcacatgataatta
+4465565/1
CCCFFFFFHHHHHJJJJJJJJJJJJJJJJJJJJJJJJJJJJJJJJJJJJJ
@348807/1
catttctcccgatacaatttcttgttttttatcatcctctttatttacta
+348807/1
@CCFFFFFHHHHHJJIJJJJJJJJHJJJJJJJJJJJJJJJJJGIJJJJJJ
@4465959/1
aggaaatcgatttttgaaacacctctgtcgaacagcttccacagcttgtc
+4465959/1
@@CF?DE;FFDDFHAFIHCHGGIEHIDDFEIEGBHCFHCF>FDHGGGC?F
@2934895/1
ctaacctgttcttcttgaagttggttcagctgtagtctgtctgcatctgt
+2934895/1
CCCFFFFFHHHHHJJJJJJJJJJJIJJJJJJJIJJJJJJJJJJJJJJJJG
@6494693/1
cactattaaagttgatttgtcttatcgacttgacaattttttcttttctt
+6494693/1
@<@FBDDEBBFHHEAEBDBIGEC@HFB;FFG@F?CFGIIIEHGHIIIGII
@4963617/1
gtattatgagtgttacttctcatcctaggacgtccacctcgaactgaagg
+4963617/1
CCCFFFFFHHFFHHIIJJJJJJJJIGJJJIIIGHBDHHHIJIIIIJJIIJ
@891876/1
ctttcattatcgtaaattgtcacggtctcaacaagttccgttttttggag
+891876/1
CCCFFFFFHHHHHJJJJJJJJJJJJJJJJJJJJIIIIJJJHJJJJJJJIJ
@7546047/1
caacagcagagaccacagcagcctcagcaacaacaacaacagcagagacc
+7546047/1
CCCFFFFFHHHBHDGIJGIJGHHIJIIJJIJJJIIGIIIIGDAGE@HEII
@1927237/1
ctaacctgttcttcttgaagttggttcagctgtagtctgtctgcatctgt
+1927237/1
CCCFFFFFHGHHHJIIJIJJJJIH3AHHIJCHGHEFFHEHGIIGGBHGGB
@1927367/1
gtcaaatccatctttgtaaataaaaaattaataacattaatatgaacaaa
+1927367/1
C@@FFFFFHHGHFGHFAFGGGGHGHGDHHJJAFGGIJBHIDHDHGIIIIJ
@3974972/1
gaactatttctttaagaatattttggatttcattgatagtatctgatttg
+3974972/1
CCCFFFFFHHHHHJJJIJJJJJJJJJJJJJJIJJIJJJJIJIJI<CHIIJ
@4468844/1
gcttggattgcctcctgcggaccattagttgaagtcccagccctcagata
+4468844/1
CCCFFFFFGFBHFIJJGGIJGGIGJJIJJJIIIJIJIAGIIIJJJJGJJJ
@7023086/1
ggctttttaaaataatacagacaattatgaagttctagtgcttgtttttc
+7023086/1
CCCFFFDDBH>FHFGBDBHIHGIEHGCFHHHHHIIHHIFH@FBFFDDHGG
@3463426/1
agctaggccaggtgaaagatgccggaagtattt
+3463426/1
1=?DDBDDDBDD:2<CBEF:E<?E?AADD>D>?
@1408624/1
ggcttgtctaacttgaccaacggtaaaagcaggaggttgttgcatccttt
+1408624/1
CCCFFFFFGHHHHJJJJJIJJJJHIJJJJIJJJIJJDGIGIJJJJJJIJJ
@4469257/1
gacattattgactaaggccgatctgaggtctgtcaattcaccaggtgata
+4469257/1
CCCFFFFFHGHHHJIJJJJJJJJJJIJJIJJJJJJJJJJJJIIIJGHIJJ
@349632/1
ctagataataatgcctcagagctaccttggcagctgctaattttgcttgg
+349632/1
CCCFFFFFHHHHHJJJJJJIJJJJJJJJJJJJJJJJIJIJJJJJJJJJJJ
@4470210/1
atttacagtaaaaattataataaaacaaaaattaactttttaatcacatt
+4470210/1
CCCFFFFFHHHHHJJJJIJJIJJIJJIJJJJJJJJJJJJJJJJJJJJJJJ
@3464828/1
attactaccaatactttaagagcatttattgcagcttctttctgtacatc
+3464828/1
CCCFFFFFHHHHGJJJJJJJHIGIIJJJJJJJJJJJJJJJJJJJJIJIJJ
@3464923/1
gtacaatgtaatatgagttttctttgttttcaaaggctctaactaaaaat
+3464923/1
CBCFFFFFHHHHHJJJJHJJJJJJJJHIJJJIJJJJJJJJJJJJJJJJJJ
@3976479/1
gttcactgtctataaaaatacaagaattcctaattggtagtattccaatc
+3976479/1
@@@BDBDD=DFB<FHIIGFIDIDDHEAHBBF@HHEHH?EFHIGDFHGIID
@7548478/1
caataaacgtttttccagagccagtaggtaaaaagattattgtattttct
+7548478/1
@@<DFFDDHDFHHHEGHGIGHJIGHHEIIBBHIEGGDGGIIJ<DGEHIGI
@7549149/1
ctttcattatcgtaaattgtcacggtctcaacaagttccgttttttggag
+7549149/1
CCCFDFFFHHHDHAFBFHIHHIIIJJJJJIGGG?F?DFFFFFHGIJGBBF
@1410684/1
cacgagacaacgtgatataactatgaagaatcatgtgataaaaaatagca
+1410684/1
CCCFFFFFHHHHFHGIJJJJJJJJJJJJIJJJIJJFHIJJIJJJJJJJJJ
@3977554/1
ctccgggttgtctaccaccccctcctcctccacctttcttt
+3977554/1
??@1DDA@=D@D?BFII<AC@F?FFC@33?B3D2?B@?8?F
@7549589/1
ctaatatcctaacgttatcaggttttgggtagttgggtaatattttgata
+7549589/1
CCCFFDFFGHAFHGGHGGGGHICFHIGGE:?ECFDHEDGHI<FHIJGGFI
@3977849/1
ctgtagtacaaatttctatttccgattatttttcctttgatgctgctcaa
+3977849/1
C@@FFFFFHHHHHJIJJJJJJJGHIJJJJIIIIIGIIIIEHIHIIGIJJ?
@2940287/1
attagctagaagatgacgaaatttcacatattctctccacgctttttgat
+2940287/1
CCCFFFFFHHHHHJJJJJJJHIJJJJJJJIGJIJJJJJJJJJJJJJJJJJ
@7026397/1
ggatacgatctggtttacaattagaatttataagtgttgcagttaaacca
+7026397/1
CCCFFFFFHHHHHHIJJJJJJJJJJJJJJJJJJJGHIJJJJJIJJJJJJJ
@1412460/1
gtctgtcaattcaccaggtgatatatttttgcacctgttataaatgtagg
+1412460/1
@@@FFFFDBFHFHHBDFBAEHGIIHIIIIIIDHIIIIIIIIIIIIIIIII
@4470666/1
gccaatagctgtgggttatatggtgattgatgccattcaactttgcatta
+4470666/1
@@@DFFFFHHHFHIF@EFBHGIIHHHGIIIJJIGGIIEGGIIJIGGGHIH
@5516699/1
cacgatttcggcagcttttacctcattttcactcagaagaaataatatct
+5516699/1
CCCFFFFFHHHHHJJJJJJJJJJIIJJJJIJJJJJJJJJJJJJJJJJJJJ
@5516827/1
ccatgatttattaaacccgatgctagctttcttaaatctggttctctaat
+5516827/1
CCCFFFFFHHHHHJJJJJJGIJJJJJJJJJJJJIJJJJJJJJJJJJJJJJ
@4965838/1
tatagtttctcctacggagactgtatacctaaaagtgggttcatgaattg
+4965838/1
CCCFFFFFHHHHHJJJJJJJJJJIJJJJJJJJJJJFHIJHHIJIJJJJII
@4966254/1
gttgttgttgttgaccccatggttgtcgaggaggtccctgttgttccatt
+4966254/1
CCCFFFFFHHGHHJIJJJJJJJHHIHHJGHIHJI?GHHJJHIIIJJJJJJ
@2446870/1
gctgctgctgaggcggttgttgccactgctgttgttgaggctgctgtggt
+2446870/1
CCCFFFFFHHHHHJIJCGIHIJJJJJJIIIIHIGIIIGIIGIIGCECCE7
@2943679/1
gttgttttagggtaatcaaattttatgacaaaattgcaattctttacatc
+2943679/1
B@CFFFFFHHHHHGIJJJJJJJJJJJIJJIJJJJIIJJJIIJJJJIJJJI
@353858/1
gtggctttattatattactcctaattgaagagccttt
+353858/1
??;1:=AA?B:CFHBDHGIG@FFHGGBHHBA?92?:9
@353880/1
cctgaatgtgatttttaatttcccagcacctccatcagaagaatcagatg
+353880/1
@@<?DADAADFFHIIGG@HBFHICFFGHIGCEHHIGHDCDHGG>?D>HH<
@4968020/1
atatataagattacaattcttaacattttttctttaaacaaagaacattg
+4968020/1
CCCFFFFFHHHHHJJJJJJJJJJJJJJJJJJJJJJJJJJJJJJIJJJJJJ
@2944635/1
ctaacttaatgcaagcttctcttatagctgtcaactcatgttgcaaaaca
+2944635/1
@@?DDEFFGHHHHGIIIJJIJJIIIJIHIIIIIJGHHGHIIHIIJIAEHI
@2448641/1
cttgaggtctggtaattggagcggcttgtctaacttgaccaacggtaaaa
+2448641/1
CCCFFFFBFHFFDGHJJJJIJIIGIII::090?@DD<39D8DAABCEEGI
@7031675/1
gcttaatattagaaatcttaataaataggacgaccaacacagcgataaaa
+7031675/1
CCCFFFFFHHHHHJJJJJJIIJJJJJJJJIJJIJJJJJJJIJJJGIJJJJ
@7031897/1
ctttctaatgtttcttcatttaaaaccgctgtgtctctttcttttttgtt
+7031897/1
CCCFFFFFHHHHHJJJJJJJJJJJJJJJJJJJJJJJJJJJJJJJJJJJJJ
@5986506/1
tcatcaagagcacggcgatactgcaaacaagggatagcactcaagggcac
+5986506/1
CCCFFFFFHHHHHJJJJJJJJJJJJJJJJJJJJJJIJJJJJJJJJJJJJH
@894311/1
ccgtgatctaatatttgagcagaaggtgctggtgcatgtaatactttgta
+894311/1
BCCDDFFFHHHHHJJJJJJJJJJJJJFGIJJJHHIJJJIJJJJJJJJJHI
@894504/1
cttttgggcggtaccatggtataactatcttattgagataattatctttt
+894504/1
CCCFFFFFHHGHFIIIJJIIJJJJJJIJJJJIJJJIGGHHGIIIGJJJJJ
@4473178/1
gttgaggtggtagttgagtttggtgggt
+4473178/1
??@DDDD=AC<CDHIC:AIHEDFEGHA1
@7555309/1
attcgattgaagtaaattgtaaaatgctaatatcctaacgttatcaggtt
+7555309/1
CCCFFFFFHHHHHJJJJJJJHJIJJJJJJIJJJJJJJJJJHIJJJIJJHH
@894740/1
agcatactttatcgtaacggtcatttctttttcttgatctctttcattat
+894740/1
<?@DFDDEHHHFFIGEGGHIIHGHGJGGIJIJGIIGHJIIIIIIGGIJIJ
@4473452/1
ggccaatagctgtgggttatatggtgattgatgccattcaactttgcatt
+4473452/1
CCCFFFFFHHHHHJJJIJJJJJJJHIJJJJJJJJJJJJJJJJJJJJJJJJ
@8103578/1
catactccttgtcttacaggtaccggtctttctcgataatcaagtgttgg
+8103578/1
CCCFFFFFGHGHHJJJJJJJEIGJJJJJIJIIJIJIHGJIJJJEDHIIGH
@6499319/1
gcagggtatgaaactgaacgtgtacacctggtaaagaggtgacaaagata
+6499319/1
@@@FDADBDDFFFGEBEHGGHC<BFHIIGBFBFHGDDHI0?DEGHEEGHE
@895834/1
gccactgctgttgttgaggctgctgtggtctctgctgttgctgttgttgc
+895834/1
CCCFFFFFHHHHHIIJIJJJJJIIJJIJGIIIJIJIJIJIIJJGHHFEEC
@3982082/1
tatcaataacattctcctcaaccttttgtaacatcgacaacaccgcttgt
+3982082/1
CCCFFFFFHHHHHIIJJJJJJJJJJJJJJJJJJJJJJJJJJJJJJJJJJF
@896159/1
ccagtaggtaaaaagattattgtattttcttttagaactctttcaaagag
+896159/1
CCCFDFFFDFHHGGIIJJJJJJHHGJJJJJJJJIJIJJIJJIJJJJJJJJ
@356378/1
gcagctcaaccattttatcggccaacatattactgacctcaaccgtactt
+356378/1
CCCFFFFFHHHHHJJJJJJJJIJJJJJIIIJJJJJIJJJJJJJJJHIIJJ
@4971994/1
cttgtgcggcaatatgtttggcttgctgttttgtagaagccttaccttca
+4971994/1
CCCFFFFFHHGHHJJJJJJJJJJJJJJJIJJJJJJJJJJJJJJJJJIJIG
@7033264/1
acgttatcaggttttgggtagttgggtaatattttgataacgtggatgta
+7033264/1
@CCDFFFFHHHFHIJJJJFHIIJJJJFHIJJJJJJJJJJJJJHJJHIJHJ
@2948442/1
ccgacgacactttttagtaccgggcttactaagggagttttcttgatcat
+2948442/1
@@@DDDDDDFFHDBGGHIICBGEHIADFAGCAFHIBF;=CDDGAFEGGAG
@7033463/1
gggatagcactcaagggcacattatgttttctaacacttccttgccctaa
+7033463/1
CCCFFFFFGHHHHIIGJJJJJJIIJJCFEGHIIJJJJIJIIGHJJJJJJJ
@3470323/1
ttcacgaccacctccaagaggatggtagtaaccgtcgggacttgaaa
+3470323/1
CCCFFFFFHHHHHJJJIJJJJIJJJDGIHIJJJJIIIJJIJJJJJJJ
@2949194/1
ctggctattttagcatggaatgtaatctccaagttgtgaatcaatttcag
+2949194/1
@@CFFFFFHHGHHJJGIICHIIIIJJJJJIJEHHGGFHGGIJJJJGIJGH
@6499602/1
caatgtttctagcctttcataattcataacgtcattagcagagctcgcta
+6499602/1
CCCFFFFFHHHHHJJJJJJJJJJJJJJJJJJJJJJJJJJJJJJJJJJJJJ
@5520999/1
gccaacagtaagacatggtagatgaggatactttaatctaatattatatt
+5520999/1
CCCFFFFFHHHHHJJJJJHJJJJJJJJJJJJIJJJJJJJJJJJJJJJJJI
@4475172/1
gtctgtctgcatctgtatatgccctagcacggaaagcagcgagatgagca
+4475172/1
@@@?D?DBBBF8DF>:?AAEIHGHIEG@?D<CDE0:3:BGFDBBB@BFC>
@3471601/1
cttctttccatcaaaggcaggaaatcgatttttgaaacacctctgtcgaa
+3471601/1
@@CFDFFDDFHDDHIJJJIIGAFHHHIGDGIJJJCFHIICHDHIJIGHCE
@7034368/1
agcttgcaagaggtaacttctgtcttgaaatctgtagcccaatatagatt
+7034368/1
CC@FFFFFHHHHHGGDGFHGHGHHIIJIHEGIGIJIIIJEGHIIGIJGII
@2950233/1
ctgggtttaaaatcttcaataacattactcatttctgataggttctgcaa
+2950233/1
CCCFFDDFHHHGHIIJJJIJJGJJJJJJIJIJIJJJJIJGHIHIIJJJIE
@357400/1
ctaacttcaattaatttctgatttttattaacaatagattggttgtaacg
+357400/1
@CC7DDDDDDFHHCHIGHIIIIGIIIIIIIIIIIIIIIIIII?CH@DGGG
@4972157/1
gtcactattaaagttgatttgtcttatagacttgacaatttttttctttt
+4972157/1
B@BFFFFFHHHHHHHIHIJJJHIIJJJIJIIJJIJJJIJJJJJJJGIIIJ
@1936450/1
acccaatgtttctagcctttcataattcataacgtcattagcagagctcg
+1936450/1
?8?:DDDAAFFBCEEG>CEF?ACHBFH@<<<AC?EDFEDGE@??9B?DFE
@2452499/1
gggtagttgggtaatattttgataacgtggatgtagataggctggcctgc
+2452499/1
?@@4=DADH?02??CDGBI9FH>H?9ACEEH<??GCGIC:9BDBGGGHGG
@2452801/1
cctgttcttcctgaagttggttcagctgtagtctgtctgcatctgtatat
+2452801/1
@@@FDFDFAHFHHGIIGGIIGGAFGEGGH>FEH4CEEIHJGH@HIDFHII
@1936924/1
gtgcttctgtaaaacgccaataattgttctttcatgatactctca
+1936924/1
CC@DFFDFDCDDHDHBGDDDBFIIIGIICGGHIIGIIIIGEFHGA
@5522963/1
gaaggcttttgggtcgtgagaagctgcaacggctgctatagatggaacgt
+5522963/1
BB?DDFFFHHHHHHIIIJIJHIJJIJJJJJJJJJJJJHIG>CFHICHIJG
@899404/1
ggtcttcactgcagcctgactggtgagaaccctcaccgctgtcatgctct
+899404/1
@<?DDD;;FHHFABABE?AAHGIIGCG4FHIEGGBGG@GDHDBGD?DH4?
@2454641/1
ccgatgcaattaatactcatcttctttactaaaaggctacacaaacaatc
+2454641/1
?@8=BDADHHDDHHGGGIDHDEHIGHICFHEHH@EECGGFBGCGHG88?F
@899633/1
ctgcaattcttggttcaagatcattttaaactgtccttctgacacaccat
+899633/1
@@?DFADFHHGHDAFGGGGCFACHHIIIIIHIIIHGGEGIIIFIGEGHII
@899674/1
atcggttcttcttcttttttccacgtgaaatctttaggctgcagctcaac
+899674/1
@CCFFDFFHHHHHJJJJJJJIJJJJHJIJJJJJJJJIJJJJJJJJJJJJJ
@1938880/1
ctaaaatattgttcaagttcacgaggagtattcttggaaacaattttata
+1938880/1
BCCFFFFFHHHHHJJJJIJJJJJJJJJJFHIJJJJJJJJJJJJJJJJJJJ
@1939093/1
tgttgttgccactgctgctgctgcggctgttgttgcctctgctgctgctg
+1939093/1
?@?DDDFEBHHHGIJJJJJJJJJIJJIIJFHJDHIGGCGGIIIJIIJJIJ
@3471899/1
catttcttcattttcagctctggctattttagcatggaatgtgatctcca
+3471899/1
@CCFFFFFHHHHHJIGGGIEIIIJIEGGIIGIGIIJJJFIJIJJJIJJJJ
@1418119/1
gtttcattccgcagattaaaatttttaagtacgactaagtgagcacacta
+1418119/1
@@@DDFFDAFD>FB>EHGGIJIBHGIIJIFGHGHIIIIIJJICFGGGIJG
@3986842/1
cctgaggagcatgttcttgcctttgttgctgctgtggtggttcttgcctt
+3986842/1
@@CFBDFBFDFFH@E<EFIE@HGIIEHGICCHIIGGH?DG?FDHIGEHID
@1419717/1
cttttttgatgatctagttgaggaaacaaactttgtgag
+1419717/1
CCCFF?DDHHFHHJJDGEHGHIIGJIJJJGGIGEGG?GA
@4478167/1
ctacctctcaccagagcttgttttctgttatagtccagccagcattctac
+4478167/1
@@@DDDDDB8DF?FGBHEGGGBGACHCEFEGA?1:CFGCHEHIGCGHI@B
@1419927/1
ctgctaacctcttggcaatttttttcgatttgccagtacctatttctttg
+1419927/1
CCCFFFFFHHHHHJJJJHIJJJJJJIGHJJJIJJJJJJJAHHIJJJJJJJ
@7560286/1
ccctcttctggaaagcagctcttgcagcattgacactggcgttttggtgg
+7560286/1
CCCFFFFFHHHHHJJJJJJJJJJJJJJJJJJJJJJJJJJJJIJJJJJHIJ
@8105735/1
ggccacttctttgaactaagtacagcgaaattcttattcgattgaagtaa
+8105735/1
CCCFFFFFHHHHHJJJJIJJHJJJJJJIJIJJIJJJJJJJIJJIIIJHJJ
@7036140/1
ctcagagctaccttggcagctgctaattttgcttggtgtttgttttctcc
+7036140/1
@@<BDFFFHDAFFEGDHEFGGGHI@BGHIIABBFDGHBGHGHFHIIGIIG
@7036335/1
cgacaattgtaccaagctctggcattttcctgtgactgatttttcttcaa
+7036335/1
@@@DFFFDDHHDDHHGABGIGGEDEHEHHGBC:CCFADBFBCGG@GDBGH
@8107442/1
gctcaaacatgcaaatgtgacattattgactaaggctgatctgaggtctg
+8107442/1
@@@DDFFDGHGFGJJFGHJJECHIGGHIJIJJJGIGIGHGHHHJJJ?DGG
@1940213/1
gactaaaatattgttcaagttcacgaggagtattcttggaaacaatttta
+1940213/1
CCCFFFFFHHHHHJJJIIIDHJJJJJJJIIEFHJJJJJJIJJJJJJJJJJ
@7037461/1
gctagctttcttaaatctggttctctaatcatctgattagtagtaacgat
+7037461/1
CCCFFFFFHHHHHJIJIJGIHIGHIIJIJGIIJDIJJJJIIGIIHHIAEF
@1941660/1
ccggtctttctcgataatcaagtgttggtgcattcataattcgggcctta
+1941660/1
CCCFFFFDHHHHHIIGJJJJGHHHIIJEGHECGGHEFG?CGIIIJJJJJF
@5525525/1
ggctgagagtaattcgtcgcgcattctgttgtatatttatgctcacttca
+5525525/1
CCCFFFFFHFHHHJJJJJJJIJJJJJJJIJJIJJJJJJIJIJIJJJJJJH
@4976478/1
agcttgcaagaggtaacttctgtcttgaaatctgtagcccaatattgatt
+4976478/1
CCCFFFFFHHHHHCGHJJJJJJJJJJJJJJJJJJJJJJJJJJJJJJJJJJ
@6502303/1
cgtggaagtaagaggtctttcatttaatgttttttgaaaagcctcacttg
+6502303/1
@C@DDFFFHFHBDD=2AEIHEHJEIGEGHEHHHII@@B@GA>?FFEEGHI
@5525804/1
caaaatcataccattagatttattaatttgctcaggagaa
+5525804/1
BB1ADFFFHHGHFIIEIFGJJJJJJIJJJIIJJJIJIJGG
@4976957/1
ctccaaaattgtaaatccaggaacttcccagtcatcaggaataaagtcat
+4976957/1
@@?DDDDBFHHHFGIGGIIIGG?FFDHE@HHHHIIIA:B3:?GDGGII4?
@6502684/1
tcgcaaggtaacgtaaaacaatatctattcaacaaaggaatagcagattc
+6502684/1
<@@DF<DFHDHFHIIGIEHGGIEGIIIIIEGBFHIDGEGEHGIEHIECH>
@2457173/1
tgctattgtttcaacatgtctttcagataaatttattgagctggaacata
+2457173/1
CCCFFFFFHHHHHIJJJJIHIJJJJJJJJGJJJJIHJJJEIIJJGHJIJI
@2457328/1
cttcattgtaacttggcccgcaacaattg
+2457328/1
@@@DDDDDHDA=AGGI@HIFGI<GEGIGI
@7038481/1
ctcgaggtggctgcagtttccatatcatattatacctgaaggcttttggg
+7038481/1
@CCFFFFDFBFHHJIJGJIHIDHHIGJGJJJIJJJIIJGHGGIGHIJHIJ
@4979388/1
ctttatttgagcttcaacagaaccaggttcaactttacagccagtaaaaa
+4979388/1
CCCFFFFFHHHHHJJJJJJJJJJJJJJHIJJIJJJJJJJJJJJJIJIIJJ
@4979936/1
gtggaattgtgacactttgatgttgtaaggtgctgaggcaagtgttggga
+4979936/1
BBCFFFFFHHHHHJJJJJJJJJJJJJJJJJFHJJJJJJJJJJHIJJJJJH
@3475269/1
ttcacttttgttattggtttccttatcagtaatctcgaatctattatctc
+3475269/1
CCCFFFFFHHHHHJJJIJJJJJJJIIJJJJIJJJJIJIJJJJIJJJJJJJ
@7040111/1
atcaggaataaagtcattaaccttcaaaatttttccgaggtttaaatttt
+7040111/1
CCCFFFFFGHGHHDGIJJJJGJJIJJJJGGIJJJJJJJIJHHIJJIJJJJ
@1424442/1
gtccttctaacctgttcttcttgaagttggttcagctgtagtctgtctgc
+1424442/1
CCCFFFFFGDHHHJEHIJEHGIGIJJJJJI22<EFBHIJIIHIJHGIJJE
@359847/1
gctagctttcttaaatctggttctctaatcatctgattagtagtaacgat
+359847/1
@@<DFDBDFHGHHF@GGFDG@EEGAE@CHHIB9BDHEGGHEFGFGHHFAG
@7563758/1
gctaatttaaaaattgaatagtttttatgaaatgagtcagaattttcgtt
+7563758/1
CCCFFFFFHHHHHIJIGIIJJJJJJJIJJIIJJJIIHIJJIJJJJIIJJJ
@5991909/1
gcatctcctaggaattctaaacgttcattgtgagttatatttgattcagt
+5991909/1
@<?DBDDDF>?BHI@GHGHIFCFCFFHEHE9<EHEEHHEGGCGGDCFGGB
@5992126/1
ccattgaataatagctggctggttcctagaatcccacatggcaggaagtt
+5992126/1
CCCFFFDDHHDHHHIIJJJJJJHGJIIJJIIJIJJGIIJJJJJJIGIIDH
@5992948/1
gccttggtattcctggagctgacttgggaggtttggtgcccgcccgccat
+5992948/1
CCCFFFFDHHHGDHHIGDFGHJIIJIIGJJIIIIHIJJIIGGIIJGIIJI
@1427562/1
gctaaattatcctttttgaaattttttaatagttggaacaattctatcac
+1427562/1
CCCFFFFFHHHHGJJJJIIIGIIJJJJIJJIJIIIJHIIJIIIJJJJJJI
@6505498/1
gttttctccaactccgacaaacgccatcctctcattcttagttgtaacaa
+6505498/1
CCCFFFFFHHHHHJJJJJJJJJJJJJJJJJJJJJJJJJJJJJJJJJJJJJ
@4481129/1
ctctgctgttgctgaggctgctgtggtctctgctgttgttgttgctgttg
+4481129/1
@@@DFFFFHHHGHIII7EHIIIIFIIGHIGIIGIHIHHDGGIIC@CHIIE
@4481632/1
cgaccttctcggccaagattaggcctacgtggacaggtgaacatgggcaa
+4481632/1
C@@FFFFFHHHGGJIIGGIIJJGIGGIIIGFIGIJJJHGGJIIIE>DHJJ
@7040495/1
gtccttttatcataatgagatcaagtttttttcgaatcaaatgaagctgt
+7040495/1
??@DDFFFDHDDHAEHIBGCIJEIEFGIIGGHIJFCFDHIEHIGIJGJI=
@2957389/1
ctcaggagaaatttcaatttttgcaaattgttcgtagtgaagaactgaaa
+2957389/1
@;?DADDDBACADEBHAGHHEHBE<<AFCCAFG;:FD??<FGGGCGDAGG
@7041043/1
catatctctgcattgatttgttagagctattagtacttccgtcaacactg
+7041043/1
CCCFFFFFHHHHHJJJJJJJJJJJJJJJJJJJJHIJJJIJJJJJJJJJJJ
@1429350/1
gcgttttggtgggcatggcctgcagctccctttttgcagcttcttca
+1429350/1
CCCFFFFFHHDFGJJJJJJJJIJJJJJJJJJJJJJJJJJJJJJJJJJ
@3989707/1
atggagtttgacctctaggaccagtttgcaaagggaagcgagcttgctgt
+3989707/1
CCCFFFFFHHHHHJJJJIJJJJJJHJIJJJJJJJJJJJJJJJJJJJJJJG
@1945886/1
gttgttgccactgctgctgctgcggctgttgttgcctctgctgctgctgg
+1945886/1
@@@?DDEF>FHBAE@GFCFEGIEIEGEFHEDFBDADFHCGEHIGIEGIHI
@7565116/1
gcaacggctgctatagatggaacgttgatctggtctggagctggatgagt
+7565116/1
CCCFFFFFHHHHHJJJGGJJIJJJHJJIJJJJJFHIJJIJJJJJJJJIG8
@2960978/1
gttgccttaaaacaatatcaagagcttggattgcctcctgcggaccatta
+2960978/1
CCCDFDFFDHDDFFGIGGEIJJGFFHIGGJJJIIJIGGFCFDFIIJJJJJ
@4983256/1
gtaaaacgtaagtggaagcataagctcccaattctttggtgataagaact
+4983256/1
CCCFFFFFDHHHFHJGIJJFIJJHIJIJIIJIJJJJJJJGHIJIJJJIIG
@3477469/1
gatcattagcagaaatcctcattctttcaaaaaaaactattcgtaggagt
+3477469/1
CCCFFFFFHHHGGJJIJJJIJJJJJJJIFJIJJJJIJJJJJJJFHIJIJC
@907878/1
gctggttgccttaaaacaatgtcaagagcttggattgcctcctgcggacc
+907878/1
<@@FFEFFGHHDHJGIHEIIIEHIJIGIJGIIGGHIIIIGGIGIJIIJJJ
@907940/1
ctttgtttttactcctttttcaaaaccttcttccagcatagcttcaattt
+907940/1
CCCFFFFFHFHHHHGGHIIJIJIGGIIGIJIJJJJEIGIIHHIIIIHIJJ
@8112009/1
gtaaatttatcgcaaggtaatgtaaaacaatatctattcaacaaaggaat
+8112009/1
@B@FFFFFHHHHHJJJJGHIJIJJJJJJJJJJJJJIJJJJJJJJJJJJJJ
@5529241/1
ctgctaaatcttcaagtacatagtacataactttagctgt
+5529241/1
??14AA?BFFADAG@E?AFHEHBE@H@H@HHGHEACHF@9
@1430768/1
gagagcttttattgaatagaataggaatgtcaggtgcgttaacttttggt
+1430768/1
CCCFFFFFHHHHHJJJJJIIJJJJJJJIJIJJJJEHIJIJJJJJJJIJJ?
@6506558/1
gcctcatgttataacattatgcagttcattacctaagatatttgttatga
+6506558/1
CCCFFFFFHHHHHJJJJJJJJJIJJJJJJJJJJJJIJJJJJJJJJJJJJJ
@1431175/1
cgaggaattccagcctttgatagcaatcggtaaagttttgcctataagaa
+1431175/1
CCCFFFFFHHHHHJJJJJJJJJJJJJJJJJGIJJJGIJJJJIJJJJJJJJ
@5529973/1
gtcctgttggtccattaatataaaatggttcaacttctttggtgtac
+5529973/1
CCCFFFFFHHHHHJJJJJJJJFHIJIJJEHIJJJJJJJJJIJHHIII
@4483864/1
ctgcgatctttgccatagcatagttcctgctttagggtttcttccgctaa
+4483864/1
CCCFFFFFHHHHHJJJJJJJJIJIJJJJJJIJJJJJIHIIJJJIJJJJJJ
@5996728/1
gtcactttatatgttcttttaacactctttgatggaatttcataaacaac
+5996728/1
@@CDDADEDDDFHHGBHGGGHE9BFAFHIIIDGCD;CG>CFHEGIGHGF8
@1432165/1
ctaattgatccataataagtctaaatagaccttcagggtcattatgggct
+1432165/1
CCCFFFFFHHHHHJJJJJJHJJBBAAFHHFFGIJGHIJFHHJJIJJJJHI
@5997354/1
cttcaacaatcgtcggtacaatgtaatatgagttttctttgttttcaaag
+5997354/1
@CCFFFFFHHHHHHJJGHIJJJJIJJJJJJJJJJJJJJJJJIJJJJJJJI
@363133/1
gtcgtgagaagctgcaacggctgctatagatggaacgttgatctggtctg
+363133/1
CCCFFFFFFHHHHIJJJJJIJIHIIIIIIGGHGCGGGHIJIIJGIIBFDB
@908802/1
cagccctcagataatcccatatcattgagacattaacttgcgtagcatac
+908802/1
@@@ADFFFFHDHFJGGGHIIJEHIIIIIIIIEHIIGHJIIJJIJIGIGJE
@2463119/1
agaaatatttcggcttctgcttccgttccaccctttctgctgcgatcttt
+2463119/1
@CCFFFFFHHFBDGFGHGHGIIIJGEHEBD@FDH@FGGDGE?B6DFHGIJ
@909071/1
cgacaacaccgcttgtgcggcaatatg
+909071/1
?11A?6:3??DDD?EAE<FAE:DD>?B
@2464615/1
ctcaaccgtacttctagcattagaagtttcttctccagctaaggctgtat
+2464615/1
CCCFFFFFHHHHDHIGIJJJEIIJIJJJJJJJJJIJGJJJJIHJJJJGIJ
@5999380/1
caagaccataaccaagatcaattactctaccaggtggaggtgaaaagaat
+5999380/1
CCCFFFFFHHHHHJJJIJJGHIJJJJJIJJJJJJFHIHIJBHHIJJJJJI
@2464746/1
ctggtcatcaactgagaggccaaactccttcaggcatgggtcactattaa
+2464746/1
@@CFDEBDHHDDHEIABFAGHHIIIGGHHIGICFGEHIIDDFHEDEBHGC
@2464835/1
aaactgatccatgatcaatctcataggatgtctattgacagcatgatgac
+2464835/1
CCCFFFFFHHHHHJJJIJJJJJJJJJJJJJIJJJJJJJJJJJJJJJJJJJ
@1434806/1
gttgcctctgttgctgctgaggctgttgttgccactgctgctgctgaggc
+1434806/1
@?@DFFFDHDHHHIIIGICHFHIIIHHECBFGHGCFFFEGHI3DBDH<BH
@2964999/1
ggcaactcaggataactatagaggttcttctttccatcaaaggcaggaaa
+2964999/1
@@CFFFFFGHHHHJIJJIJJJJJJDHIJIIJJJGHGIJIJJJIJJJIGIJ
@7566967/1
ggtaacttctgtcttgaaatctgtagcccaatatagattccagaacttcc
+7566967/1
B@?DDEDFGHHHHIJIJJJJJIIHIIJJJJJIIJJJJIJIGIIGIJJJJJ
@2965632/1
gtcggcagctgggaatcctttgtgagccacatcaatgttaaggaatggtt
+2965632/1
@@@DDDDAHDHFH;FFHDDCHGHHBGGHGDDHIIIIIBDHHFEHEFGG8?
@3992428/1
ggccgatctgaggtctgtcaattcaccaggtgatatatttttgcacctgt
+3992428/1
@C@FFFFFHFAFDFGFGHIIHHIIIHHGIIDGHHJJIJJIIJGIIIIJJG
@4485110/1
gttcattacctaagatatttgttatgatctccggccaagatcagccgtgt
+4485110/1
@@@DFFBAFDFHHBEGBFEGIHHGGGCHGIGHIDGABGHIGIGECHE@F=
@1949473/1
cagttgcagtcctgagctggtcttcagtcacccgattctatttcttggtc
+1949473/1
@@@BDFFFGFBDFHGHIFHIDFHHGIIICHHIII@AEFHGHGGDGGDFHG
@7044486/1
cttcattgtaacttggcccgcaacaattgtacacaactccataggaagcg
+7044486/1
CCCFFFFFHHHHHJJIJJIIIJJIIHHIJHIIIIJJJIJIIIJJJJIIGE
@4486205/1
ggtccctgttgttccattgcttgaggtctggtaattggagcggctt
+4486205/1
CCCFFFFFHHHHHJJJJJJJJJJIJJGIJJJFHIJJJIJJJJJIJI
@909220/1
gttgctgttgttgctgaggctgctgtggtctctgctgttgct
+909220/1
?@@DDFFDCFFHBFFDBCGDH>FBHIIIHGHIIGIIGIGGGE
@7567839/1
gtcattagcagagctcgctactaaggccttcaagatagaacccaattctg
+7567839/1
C@@FFFFFHHHHHJIIBGGHIJGJJIGIIJJJJJJIIJGIIIIIJJJJJJ
@365294/1
gtgatataactatgaagaatcatgtgataaaaaatagcagcagtcatcac
+365294/1
@@@=DFFFDHHDHIJIJJIIFIIJ@FCHGDHIGIJIJJJJJIJIIJIIGH
@4985207/1
gtctgtctgcatctgtatatgccctagcacggaaagcagcgagatgagca
+4985207/1
@@@DD;D?DFFHHHFFGEEI@EFGHCCBHGG>CFEAEFFGGBBA@DFGBD
@1953141/1
gcctaacaggaggtgcactggttacaggagatactggttgttgttgaggt
+1953141/1
CCCFFFFFHGHHHCFHEIGIIHIIJJJJIFHGIJJIJGGIFHIIIJGGI9
@911267/1
tccacattttatgtgctgctaacctcttggcaatttttttcgatttgcca
+911267/1
@<@AFFFDHHDHHFGHG<FEIIGIIIIIIGICGHIIEIIIIIIIIIIIII
@366183/1
ataagaacaatgagtgagagcttgcaagaggtaacttctgtcttgaaatc
+366183/1
@BCFFFFFHGHHHIFFHIHIJJIJJJJIJJICBGIJJJJIJJJIJJJJJJ
@366439/1
gctgctcaatttaccttcatccttgttttcaaagttgataaataatatta
+366439/1
CCCFFFFFHHHHHJJJJJJJJIIJJJJJJJJIJJJJJJJJJJJJJJJJJJ
@4987521/1
ccagcaataattttaatgaaacaaaagtcctgtttgacccaggatttaag
+4987521/1
CCCFFFFFGGHHHJJIJJJHJJJIIJJIIJJJJJJJJJGGJJJJIIJIJI
@2467212/1
gcgaaattcttattcgattgaagtaaattgtaaaatgctaatatcctaac
+2467212/1
@@@FDFFFHHFFHJJI>FGGHEHHIIJJIIHHIGHIGIJJIJJJJJIEIJ
@4486675/1
cacaatataaatgctccttcaacaccacactcctcaaggtacacccctat
+4486675/1
CCCFFFFFHHHHHJIJJJJJJJJJJJJJJJJIJJJJJJJFCFHHIIJJJI
@4486716/1
ccaaaattgtaaatccaggaacttcccagtcatcaggaataaagtcatta
+4486716/1
CCCFFFFFGHHHHIIJIJJJJJGIJJJJJGIJJJJJJIIGIJIIJIJJJJ
@6511108/1
ggctgttgttgcctctgctgctgctgctgctgaggcggttgttgccactg
+6511108/1
CCCFFFFFDHHHHJJJJJJJJJJJJJJJJJJJIJJJJJFHHHIGEHHIDG
@2968966/1
attacttcttctcgaggtggctgcagtttccatatcatattatacctgaa
+2968966/1
CCCFFFFFHHHHHJJJJEHIJJJJJJHIJJJJJJJJJJIJJJJJJJJJJJ
@2969084/1
ccacgatttcggcagcttttacctcattttcactcagaagaaataatatc
+2969084/1
CCCFFFFFHHHHHJJJJJJJJJJJJJJJJJJJJJJJJJJJIJJJJJJJJI
@6512042/1
cagaattttcgtttggagcaaatacaatgtatttgctgtctttgtgtctt
+6512042/1
?<@;BDEFHHHAHGII>FGCHCHFGGGII?E@GGIEFGCBFGEF???DHE
@6001547/1
gtgtagaggtgcaggctggccatgttgaatagcttgctgtggtggtacag
+6001547/1
B@BDFFFFHCFHHJIJJJJJJJJJJJJJJJJJJJJJJJJIIJFHIGHIII
@7047514/1
ctctcgtgagccaacagtaagacatggtagatgaggatactttaatctaa
+7047514/1
@@@DADBD>FHHF>FGIIEAD<A@FBF:ECAEGHHI>GFHIIII?F?FFC
@3481754/1
ctgctctgataaattagaatcatcccatagcaaatgatatttggtaggac
+3481754/1
CC@DFFFFFHBBF?GHECEEHGHHHIGHIIIIG@FHFDHD9?GEDEHDHG
@6002388/1
tcctcatcaagagcacggcgatactgcaaacaagggatagcactcaaggg
+6002388/1
CCCFFFFFGGHHHIIHJJIIJJJJJIEIIJJJIIIIJJJJJJJJJJIJJI
@6002637/1
ggtcattccaatcttgatgcatgatgaaatcatgaagtctaggaaagaaa
+6002637/1
@CBFFFFFHHHHHJJIJJJJJIJJJJJJJIJJJJJJJIIJJJJIJJJJJJ
@4989262/1
ctgttgttgaggctgctgtggtctctgctgttgctgttgttgctgaggct
+4989262/1
@@@FFDBDFHHGFJJJGHHGHIIJGEHIHH9CFFHIGF9CG3BFHIGGIF
@6003011/1
ctttaatgaaattatctcatcttcatcatccaagccgtaatgaatggtgt
+6003011/1
CCCFFFFFFFFFHEHIJJIJJJJJJJJJJJIJJJJJJHIIIIJJIIJGGG
@1955493/1
tttttgaattgaaatcacctgctccaggtaatggaaaatcctgaggagca
+1955493/1
CCCFFFFFHHHHHJJJJJJJJJJJJJJJGIIJJJJJJJJJJJJJJJJJJJ
@914730/1
gtagcatactttatcgtaacggtcatttctttttcttgatctctttcatt
+914730/1
CC@FFFFFHGHHHJJJHIIJJJHJJJJJJJJJJJJJJJGHJJJJJJJIJJ
@8119189/1
cattaacttgcgtagcatactttatcgtaacggtcatttctttttcttg
+8119189/1
:1=D;DDDFA?F<ACFEFHEEHHHEHE2:?@@8CFFFDF?DFIIIIII8
@8119229/1
tccacccttttttttgttcctttttgaactgaaatcacctgctccaggta
+8119229/1
CCCFFFFFHHHHHJJJJJJJJJJJJJIJJJJJJJJJJJJJJJJJJIJJCH
@1438236/1
gataagaactatttctttaagaatattttggatttcattgatagtatctg
+1438236/1
CCCFFFFFHHHHHJJJJJJJJIJJIJJJIJJJIIIIJIJIJJJJGIIJII
@915593/1
gcctcctgcggaccattagttgaagtcccagccctcagataatcccatat
+915593/1
@BCFFFFFHHHHHJIIJJIHIJ@GHEGGHHGHIJJJJJGGIJJIGHIIGI
@5534753/1
gggaggagaaatagtgattctgtagtgatataatttatcagcattattcg
+5534753/1
@@CFFFADHFAFHBHGIIDHGIIIIIGGHIIIIIGEHEAD11C?B?BBFE
@5534904/1
ccggtttctcaaaacatggtgctggatgaggaaatttttcataaagaagt
+5534904/1
??@DBDDDHFFFAHIJIJJFHIJHIGIIIJJEGGHIJJJJJJIIGIJIJ?
@6004035/1
gttgccttaaaacaatgtcaagagcttggattgcctcctgcggaccatta
+6004035/1
CCCFFFFFHHHHHJJJJJJJJJJJJJJJJJJJJJJJJJJJJJJJJJJJJH
@369660/1
ctgctcttcacatactcttgttacaacatatttcaacatgtatccttttg
+369660/1
=??DD;::A??DD<:C:CBH?I@HIIEG>DHHIIGEI<FH<CDF@BGEB?
@370180/1
ataagattacaattcttaacattttttctttaaacaaagaacattggatt
+370180/1
<@?DDFFFHGHFFIGGHJGFHIIGFGHGGIIGDHIIGHAFGGGHGEEECH
@6516098/1
cggtacaatgtaatatgagttttctttgttttcaaaggctctaactaaaa
+6516098/1
?=@=ADEDFHHHHGBEHGGBEHIHIGIIFFHCGEGGGCDGEH>FGGCABG
@4991357/1
gtcgaggaggtccctgttgttccattgcttgaggtctggtaattggagcg
+4991357/1
BBCFFFFFHHHHHJJJIJJJJJJJJJJJJJJJJJFHIJJGHIJJJJJJJJ
@2470695/1
ctcatactgtcttcagcctcatgttataacattatgcagttcattaccta
+2470695/1
CCCFFFFFHHHHHJJIJJJJJJJJJJJIJJJJJJJJIJJHIJJJJIJJJI
@2972758/1
cttctatcacatcggaggcaaccaatatgttcgtctcacccatgttaaat
+2972758/1
CCCFFFFFGHDHHJJEDAHHIIIIIIIJIGHGGHIIIJIIIIJJIIJJEG
@2972772/1
gtcctgttggtccattaatataaaatggttcaacttctttggtgtac
+2972772/1
CCCFFFFFHHHHGJJJJIIIJIJJIJJIFHHGJJJJJJJJJJIIDFI
@4993651/1
gttgatctggtctggagctggatgagtgacatcagcgccaacaacaatga
+4993651/1
CBCFFFFFHHHHHJJJJJJJJIJJJJHHGIJJJJJIJJJJJJJJJJJJJI
@5537053/1
acgagtttgagcatcattcattttcttcattgtaacttggcccgcaacaa
+5537053/1
CCCFFBDFHHHHHJJJJIJJJJIJJJJJJJJJIJJJJJJJJJJJJJIJJJ
@5537180/1
ctctgagcttgctgagcgactaatgccactgtgtccacaagaaaaaaggt
+5537180/1
CCCFFFFFHHHHHJJJJJJJJJJJJJJJJJJJIJJJJJJJJIJJJJJJJ=
@5537403/1
cactgactaaaatattgttcaagttcacgaggagtattcttggaaacaat
+5537403/1
CC@FFFFFHHHHHJJJJJJJJJJIIJJJJHJJJJ?FGIJIJJJJJJJIIJ
@5537518/1
ccttcagcgggagaccttggctttgccgcttgttgctgtactt
+5537518/1
1:?DBDA4CD?@A?@EGFB>;DE?CDE>ADAF@DFIFBBFF<C
@1441156/1
aatttttaaccatttacacaatataaatgcaccttcaacaccacactcct
+1441156/1
@@@DD;BDH?DFHIGIIDHHI@AHHGGHHIEIG9CFHHIGHI;FHHIIHF
@2975218/1
ctgctgttgttgttgttgctgaggctgctgtggtctctgctgttgctgag
+2975218/1
CCCFFFDFHHHHHJJJJJJJJJJJJIJJIJGJJJJJJJJJJJJJIJJJJJ
@1443061/1
ctccactgaaccaaatcggctccttgaatgaatttttcattcctccatac
+1443061/1
CCBFFFFFDDHHHJIIIJGBHIJIIHHIIJIJJJJJJIJJJIJJJIJIJJ
@6009294/1
cagttcattacctaagatatttgttatgatctccggccaagatcagccgt
+6009294/1
@@CFFFFFHHHHHJJJIJJJJJJIJJJJJIJJJJJJJJJIJJJJIJJIID
@5540021/1
gttttgggtagttgggtaatattttgataacgtggatgtagataggctgg
+5540021/1
CBCFFFFFDHHFHJJJFHIJJJJJJJJJJJJJIIJGJJHIJJJJJHIJJJ
@6009538/1
gtggaatgtatgacgatgatttgatatctatatttctcattttttctgct
+6009538/1
BBBFFFFFFHHHHJJJIJHJIJJAFHHIJIIIIIJJJJJJJJJJJJJJIJ
@2473357/1
ttgaacttcatttccaacaggtagtaagtgatcattaagttcgccgatct
+2473357/1
@@@FADEDDGHHHIHIIJIIICEIHHHI>HGGGEHJFIJHGIIJIJFHJJ
@1444424/1
ctctcaaactcaagctgtcgcttcaattcatccacttctccctgcagttc
+1444424/1
@CCFFFFFGHGHAGEHGIJIHIIJIHHHGCCHGIIGIGEGHIIJFIIBGI
@7574302/1
ctcaatgatttcctccttccaaaaaaatacagcaagtctggtaaatttat
+7574302/1
CCCFFFFFHGGHHJJJJJJJIJJJJJIGGIJJJIJJGGIIJBGGHIIJJJ
@7574833/1
cctcacttgttttgtcataagttgtaacagtaagttcttttttttccttg
+7574833/1
@@@DDDADF<CFH;FBAFHE@AC:ACFHII?CEHCGFHGHHG??D??=FB
@7052090/1
gccaacagtaagacatggtagatgaggatactttaatctaatattatatt
+7052090/1
?=?D;B?DF<<D?@3<A:<AFDH@H<;F;?F?F?F>@EGE?GC?C9FDGD
@3487686/1
ctgttgttgccactgctgctgctgcggctgttgttgcctctgctgctgct
+3487686/1
@@@DDDDDHHHFHJIIJIGIIJIIJIJJIJJIHGIGIJJGJJJJFIJJJI
@6520805/1
cgccatcctctcattcttagttgtaacaactaggggcaccatgacgatag
+6520805/1
@CCFFFFFGHHHHJJIJFIIIIJJJIIIIIJIJCGIIGIJJIIJIIIJIE
@4995880/1
ggccacttctttgaactaagtacagcgaaattcttattcgattgaagtaa
+4995880/1
CCCFFFFFHHHHGJJJJJJJIHIJJJJJFIGJCIIIJJJJHIIJIFIFHI
@7576731/1
catcaacgttcactgtctataaaaatacaagaattcctaattggtagtat
+7576731/1
CCCFFFFFHHHHGJIGHGJIJJJJJJJIJJJJJJJIJGIJJJJJJHIDHI
@4996488/1
ggtttctcaaaacatggagctggatgaggaaatttttcataaagaagtcg
+4996488/1
@@?DDEFFGDHFHEGHBEHIIIIIIIIIGIIIIIIIIGHGHHIIIIIFHE
@7577010/1
ggaacgttgatctggtctggagctggatgagtgacatcagcgccaacaac
+7577010/1
@7@DDDD?F;??FCGFGHIEHGGIEDCCFG>:1?C9CFHGADHBF?FHIE
@4002589/1
cttctttccatcaaaggcaggaaatcgatttttgaaacacctctgtcgaa
+4002589/1
C@CFDFFDFDHBBHJIFGGHBHIIIJ?CGIFEH@?GHGIJGHIGHDH?DG
@4003057/1
tagctttcttaaatctggttctctaatcatctgattagtagtaacgattc
+4003057/1
CCCFFFFFHHHFHJJJJJJJJJJJJJJJJIJJJJJJJJIJJIIIIJIJJJ
@7577670/1
tataagaacaatgagtgagagcttgcaagaggtaacttctgtcttgaaat
+7577670/1
@@@FFFFDHHH>BBBABEEGGIIICECEEG@=EFEGHIEHCGHIIIIIEF
@373481/1
tatgaaactgaacgtgtacacctggtaaagaggtgacaaagatagtaagt
+373481/1
CCCFFFFFHHHHHJJJIJJJJJJJJHIJJJJJJGGIIJJJJJJJJHIIJI
@7577984/1
gctctgataaattagaatcatcccatagcaaatggtatttggtaggacgt
+7577984/1
CCCFFFFFHFDHFIIIGIAHIHCHGGHIIIIIGIIEEFGHHIHGHIHIID
@4998093/1
ctggcactaaactgtaaagggcttc
+4998093/1
?@?;DD>DBAD>FBAAFHIIIC;FF
@4998140/1
tgagccacatcaatgttaaggaatggtttccaaccaataattgcagactg
+4998140/1
CCCFFFFFHHHHHJJJJIJJIJJJIJFHIJJJJJJJJJJJJJJJJJJJJJ
@4004039/1
gcctcttttaccattgtacgagtttgagcatcattcattttcttcattgt
+4004039/1
CCCFFFFFHHHHHJJJIJJJIJGHJJIJJJJJJJJJJJJJJJJJJJJJJI
@4004151/1
ctcaacaagttccgttttttggagaggcaactcaggataactatagaggt
+4004151/1
CCCFFFFDHHHHHHFHIJJJIIJJIIJJJJJJJJJJJJJJJJJJJJJJJH
@374219/1
ctaatatcctaacgttatcaggttttgggtagttgggtaatattttgata
+374219/1
<@@DD>DDFFFFF?CF<EB?C3AEHIC>:FG=BB<FGFFEFFDFFF@FFE
@374529/1
gctttttaaaataatacagacaattatgaagttctagtgcttgtttttca
+374529/1
@@@DDDFFDHHHFIHIGEDHIJGIJAHHDDGEEEIGG:CFGHHDHGIEDA
@1960727/1
tataagaacaatgagtaagagcttgcaagaggtaacttctgtcttgaaat
+1960727/1
<@@FFADDFF?BCCGHIGIHGDGGIIIDEBGE??FGHIDHIHGEGIICD?
@2475158/1
gccaataattgttctttcatgatactctcaagatccctgattacttcttc
+2475158/1
@@@DDDDDHD:ACDHGG@H9CHHCCHDHGFIGIGICGHEE4DCFFCHHII
@6011484/1
ggcagctgctaattttgcttggtgtttgttttctcctactccgacaaacg
+6011484/1
CCCFFFFFHHHHHJJJJJJJJJCHFHIJHIJJJJJJJJJJJJJJJJJJJJ
@1962729/1
gcatcattcattttcttcattgtaacttggcccgcaacaattgtacacaa
+1962729/1
CCCFFFFFHHHHHJJJIJJJJJIJJJJJJJIJIJIJJJJIJJJIIJJJJI
@1963285/1
ctatcatcctggctgttgccatttgattcgtcctttgtttttactccttt
+1963285/1
BBCADDFFGHHHHJGIJIIIIJIJIIHIGIGGIJIJJGIIIJIJJIIIJJ
@5542322/1
agggaattctaagagggtacacaattcaggcactaatgtctcttcaaaat
+5542322/1
@B@FFFFFHHHHHGIJJFHIGHCCFBFEHGH?HIFFHGCGIGHIEDDGDG
@1447014/1
gttaaatcaacatcagctgagatatactcatattgaggataagaaatacg
+1447014/1
CCCFFFFFHHHHHJJJJJJJJJJJJJJJJIJIJJJJJJJJJJJIJJJJJJ
@5542650/1
gtgtttttgagctcatacttaatccaatgacatggggaagtcaattgcta
+5542650/1
BBBDFFFFHHHHHJJJIJJJJJJJJJJJJIJJJJJJJJIJIJJIIJJJJJ
@376461/1
ctcatttgaaaacgtggatctccaaggtctccttgaacaaatttacctaa
+376461/1
CCCFFFFFHHHHHJHJJIJJJJJJIJJGHIJJJJJJJJJJJJJJJJJJJJ
@4005415/1
ctggtttacaattagaatttataagtgttgcagttaaaccaagaacatgt
+4005415/1
BBCFDDFFHHHHHJJJJJJJJJJJJJJJJJJJJIJJJJJJJJJJJJIIJG
@4498926/1
cgcaacaattgtacacaactccataggaagcgccaaaggcttctctcgtg
+4498926/1
CCCFFFFFHHHGHJJJJJJJJJJJJJJJJJJJJJJJIJJJJJJJJJJJIJ
@7060753/1
tgcattaatctatagaaaattttccagacagtatttagagactttccact
+7060753/1
CCCFFFFFHHHHHJJJJJJJJJJJJJJJJJJHIJJJJJJJJJJJJJJJJJ
@4499018/1
gtcacttcaaactgttgctcagcagctatctcttgtaggaactggactgc
+4499018/1
CBCFFFFFHHHHHJJJJJJJJJJJJJJIJJJJJJJIJJJJJJJJJJJJJJ
@6524318/1
gtgtaatcactgctgaggcttgaacaagcccttctgatagcctgcaattc
+6524318/1
CCCFFFFFHHHHHJJJJJJJJJJJJJJJJJJJJJJJJJJJIJJJJJJJJI
@8123510/1
aagagttttattaaagttggatcattagcagaaatcctcattctttcaaa
+8123510/1
CCCDFDEFHHHHHIIJJIJJGIJJJJJIIJJJJIJIJJJJJJIJJJJJJJ
@4499716/1
gacaggtttttgaaaaaattttggccaatagctgtgggttatatggtgat
+4499716/1
CCCFFFDFHHHHHJJJJJJJJJJJJJJJJJJJJJHIIJGHIIIJJJFHIJ
@1967241/1
cttcagtaaataacaaagaatggaaggccaaaatttgttcacactgttcc
+1967241/1
CCCFFFDFHHHHHJJJJJJJJJJJJJJJJJJJJJJJJJJJJJJJJJGIJJ
@8124027/1
gtctggagctggatgagtgacatcagcgccaacaacaatgacaggttttt
+8124027/1
CCCFFFFFGHHHHJJJJGIHIIJJJJJJJJJJJJJJJJJJIJJJJFGIJJ
@6014663/1
ccgtgatctaatatttgagcagaaggtgctggtgcatgtaatactttgta
+6014663/1
@BCFFFFFHHHHHJJJJIIJIIJJJJFHHIIJFGHJJJJJJJJIGJJJJI
@6526449/1
caaccgcctcagcagcagcagcagcagaggcaacaacagccgcagcagca
+6526449/1
@@@DD:8@FDHBBB;AFEFBEDBGGGI@DGHGEDCHFCDHIGGIGICCAE
@1448924/1
cgtggatgtagataggctggcctgcttgtggaaaaccaccacaaatccac
+1448924/1
B@BDFDDFDHHHHJJIIIIJJJJJEBHIGIIIHGIIIIIIIGJJJJIJJI
@8125716/1
gcagtaacaagattttcacatggctgcccctttattatccctttcagtgg
+8125716/1
@@CDDDFDFHH?DHGFHIIC@F>GGGIEFHCGIIIHGIIGIIECIGAHF>
@7062979/1
ctcattttttctgctaaagcactaccttcagcgggagaccttggctttgc
+7062979/1
CCCFFFFFHHHFHIJJIGGIIIGHJJIAHIGJJJJJJDFHFHIIIIHIIG
@7063626/1
cagctgttgtggtggttgttgcctctgttgctgctgaggctgttgttgcc
+7063626/1
C@@FFFFFFDFHFHIEGIIJIJIIIJIJJIGHJJJC?FHIIG?FGDFHIJ
@4008841/1
ttccaaaaaaatacagcaagtctggtaaatttatcgcaaggtaacgtaaa
+4008841/1
CCCFFFFFHHHHHJJJJJJJIHJJJJJJJJJJJJJIJJJJIFGIJJGIJJ
@4009070/1
cgcacaacaaacacttggggagttaaatcaacatcagctgagatatactc
+4009070/1
CCCFFFFFHHHHGJJJJJJJJJHIJJJJJJJJJJJJJIJJJJJJJJJJIJ
@377799/1
atggaacgttgatctggtctggagctggatgagtgacatcagcgccaaca
+377799/1
CCCFFFFFHHHHHJJJJJIIJJIIIIJJJJJGECGHIJIJJIJJJIJJII
@2478805/1
cttgtaattaggtaatctagaactgca
+2478805/1
?@@DDDFFHHHGHE@GBHIIAGHIICE
@925904/1
gttcgccgatcttgtacaacattttacatgcagttagtgcaactgctccc
+925904/1
CCCFFFFFHFHHHJHIJJJJJJJJIJJJJJJJJIJIJJJJJIIIJIJJJI
@4009619/1
ctcctgcggaccattagttgaagtcccagccctcagataatcccatatca
+4009619/1
CCCFFFFFHHHHGJJJJJJJJJIIJJJJJJJJJJJJJJJJJJJJJJJJJJ
@2479164/1
attcctccatactccttgtcttacaggtaccggtctttctcgataatcaa
+2479164/1
;;@?DBD>F2<CFE>GEIEFHHEIICFA>@9CF?0C4?0:B@GFEB4DFF
@926516/1
gggaattctaagagggtacacaattcaggcactaatgtctcttcaaaatc
+926516/1
CCCFFFFFHHHHHJJJBHIJIJ<AHIIJJJJJJJJJJFIJJJJJIJJJII
@926535/1
cctccttccaaaaaaatacagcaagtctggtaaatttatcgcaaggtaat
+926535/1
CCCFFFFFGHHHHJJJJIIIJJJIIHHJIJHHIIJJJIIJIJJJIJEGIJ
@4010734/1
ctcccctctggtatccaaaggcactgttttcaccggaggaatttgtttgt
+4010734/1
CCCFFFFFHHGHHJJJJJJIJJJJIJHIJJJJJJJIJJJJJJJJJHIJJI
@5544570/1
aatcaattatgatactgtctccttcaacaatcgtcggtacaatgtaatat
+5544570/1
CCCFFFF=CFHHHJJJJJJJJJJJJJJJJJJJJIJJJGFHIJJJIJJJJJ
@4502613/1
ggtgcattcataattcgggccttaactttagtgaactggtcatcaactga
+4502613/1
B@BDDBDDHHHHHIJJJJJJJJJJJJJJJJJGHJJJJJJHJJJJJJJJJI
@4011659/1
cgtggatctccaaggtctccttgaacaaatttacctaaagcaacaacaca
+4011659/1
C@CFFFFDHHDHFIIAFHIIHGHIJJIIJIIJIJIJJIIIIJIIJJJJJJ
@5545022/1
gttgttgaggtggtagttgagtttggtgggtaggggttgtttccctagac
+5545022/1
BBCFFFFDHHCFHGHHHHIHIHIJJJEHIJFHIIJI@GGHIIIJJJJIJJ
@5545182/1
gtgttcaacaaatctcttaatgatatcagtcagcttacaagccttagtaa
+5545182/1
CCCFFFFFHHHHHJJIIJJIJJJJIJJJJIJJJJJJJJIJJJJJJIJHIJ
@4503007/1
gttttttggagaggcaactcaggataactatagaggttcttctttccatc
+4503007/1
???DD18DADDBDEEIIIEDEA91?DDDDC?DDBEI?DD?<?DDED@8=8
@5005563/1
cgcgcattctgttgtatatttatgctca
+5005563/1
@CCFFFFFFHHDFHGGIIJJJGGGHDHF
@3491307/1
gttgttgaggctgctgtggtctctgctgttgctgaggctgctgtggtctc
+3491307/1
@@@DDFFFGGHGHJJGIJJIIGIJIIJJHIJJDHEGGGHIIGEFDGDGHG
@1972010/1
gtcatttctttttcttgatctctttcattatcgtaaattgtcacggtctc
+1972010/1
@CCFFFFFHHHHHJJJJIJJJJJJIJJJJJJJJJJJJJJJJJJJJJJHJJ
@1972254/1
ctataagaacaatgagtgagagcttgcaagaggtaacttctgtcttgaaa
+1972254/1
@BCFFFFFHHHHHJHIEHIJIIJJJIJJJJJJJGHIJJJJJIIIJJJJJJ
@2983208/1
cttcaacatataaactgcagggaattctaagagggtacacaattcaggca
+2983208/1
@@CFFFFFHHHHHIJIJJIJIIGGHGJJIJJJJJJJJJJGDDGHIJIGGE
@1451558/1
ccactataaatgtaatcggtggcgtgtaatcactgctgaggcttgaacaa
+1451558/1
?@@DAD?DFHHFFFBHHE6<AAFHIIHGIIGGGADAG<DD1BF@02?<C=
@1451648/1
cggtacttttgtaaaacattatcaaaagttctctgaccatggaggataat
+1451648/1
CCCFFFFFHHGHHJJIJJJJJJJJIJJJHIIIJJJIJJJJJJJJJGIIJJ
@8127551/1
tgtaaaacgccaataattgttctttcatgatactctcaagatccctgatt
+8127551/1
:?=AADB;DD8DDE3A<?CCFEFBC@E<EDDEEE?DDEDE>D?DD>0BDD
@930208/1
gtgggttatatggtgattgatgccattcaactttgcattaactttctgta
+930208/1
CCCFF@DDGDFHFAEHIJJJJJJJJJJJJJJJJJJJGIJHIGIIJHIJII
@1453842/1
tgataagaactatttctttaagaatattttggatttcattgatagtatct
+1453842/1
CCCFFFFFHHHHHJJJJJJJJJJJJJJJJJJJJJJJJJJJJJJJJHIJJJ
@1454117/1
ttatgatctccggccaagatcagccgtgtttggtagaagcaggatgacac
+1454117/1
@@@FFFFFFHHFHJGG?GFAHDGGGGIGIEGDHGHIJICGIJIC8CCEHG
@8129499/1
ctctaggaccagtttgcaaagggaagcgagcttgctgttgttgttgctgc
+8129499/1
@@CFDFDFHHGHHGIIGBBDEGE;EFHGCEBGHIGIIGHIGIIBFGCGII
@4012856/1
ggcttatagctactgcataagacagatgaaattctggattgttccaacta
+4012856/1
CCCFFFFFHGHHHJJJIJJJJJJJJIJJJJJJJJJJJIJJJJJJJJJJJJ
@2482912/1
ctttattctcattaaggaattccggtttctcaaaacatggagctggatga
+2482912/1
@CCFFFFFHGHHHJJIIJJJGJJJJJIIIJGIIJJJGHHJGHIIJJFHIH
@5008657/1
ctttctttggatctgaagggcggtcccctcttttgggtggaatgtatgac
+5008657/1
<??DDDDAHHD<FE>@FEGBH8D0@AD@;FAGHH>@B;@ECH?E?E=CB?
@3492905/1
cttgcctttgttgctgctgtggtggttc
+3492905/1
=?<D1DD?AD=:A<:EAE<3:CFFD<A<
@2483553/1
cttacaggtaccggtctttctcgataatcaagtgttggtgcattcataat
+2483553/1
@CCDFFFFFFFHHIIJIHIIIJJIIIJGIGEGIIJIIJ?DG?DDHGGGGH
@7068740/1
aaaatatctttcaacagtagtttcacttttgttattggtttccttatcag
+7068740/1
@@@DD?DDHFB?FHGBEGCC<CHHHIIIFGGEGDHHG@:C@D>GEHAFCF
@5548449/1
gttttttgaaaagcctcacttgttttgtcataagttgtaacagtaagttc
+5548449/1
CCCFFFFFGHHHGIJJJJJJJJJJJJJGIIJJIIIJIJGIJIIFIGHGIH
@5009602/1
gtggaatttttgcattttttataacttctttaatgctctccaaaattgta
+5009602/1
@?<D?DDDHHDHFACGIGIIHIHIIEHE9C@FIIIHG@GD9DDF9FHHB4
@2984852/1
gccggctggtgccctgaataccttgatggctacaaagatagaagtcgaat
+2984852/1
?<<D;DDDFFFBF??A:ED4A9AGEF4CA9?FB?BDFDDCAFFE0?BB;B
@6019775/1
ccaagaggagagcttttattgaatagaataggaatgtcaggtgcgttaac
+6019775/1
@@@=BDDDDFFA=GEBE>CHCEHGHG<@DDGH@EEHC?CFG0:DF?FG;D
@5550356/1
ttggctttgccgcttgttgctgtacttgaggctgagatgaaggtggtctg
+5550356/1
?@@DDFBDBDFADGE?F@A<A@HCEHGD?C?BCBG;FHAH@B?DDD7BDH
@933472/1
gctgtggtctctgctgttgctgttgttgctgaggctgctgtgg
+933472/1
@?;A=DDDFFBHAE<A:EHCDEH>>C@CHBEHE;?D>DGFHI@
@1976197/1
atggagtttgacctctaggaccagtttgcaaagggaagcgagcttgctgt
+1976197/1
=@@BDDDDFFHBDGEHHHIEEG;CAHHIIIIGIIIG;DBGEHGII9DFGF
@2484790/1
cacctttgaagttgaataagttattattcttctaggtcc
+2484790/1
@@CDFFFFHHDFH@9GHIII:I:<AFHIIIH>HEHH<CE
@4506712/1
gtcgacaattgtaccaagctctggcattttcctgtgactgatttttcttc
+4506712/1
CCCFFFFFHGHHHJHHHHIJJJJEHHHIJIGGIIJGJJIHGGIIJJIIJG
@1456829/1
tttatgtttttgtattcttcaatggttgctgctaaatcttcaagtacata
+1456829/1
CCCFFFDFHHHHHJJJJJJJJJJJJJJJJJJJJJIJJJJJJJJJIJJJJJ
@4015637/1
gtaagttcttttttttccttgactatgtttgatgacatatcaataacatt
+4015637/1
@@@DFDFDHHHHHJJJEFHJJJGIJJIIIJIIGEIGIGGIJGGGIIJBHH
@4016076/1
aggtttttgaaaaaattttggccaatagctgtgggttatatggtgattga
+4016076/1
@BCDDFFFHHHHGGIJJJJJJJIJJJIJJJJHIIJGHJJJJJJFGHJJJI
@8131290/1
aggaaatcgatttttgaaacacctctgtcgaacagcttccacagcttgtc
+8131290/1
@BCDFFFFHHHHHJJJJJJJJJJJJJJJJJJJJJJIJJJJJJIJJJJJJI
@8131586/1
ctcagagctaccttggcagctgctaattttgcttggtgtttgttttctcc
+8131586/1
CCCFFFFFHHDHHJJJJIIIJJJJIIIJIJJJIJIJCFEGIIFHJJIIII
@7069717/1
aagaaatacggtgttgtacacagtattcttgtagtgctccaatcgcattc
+7069717/1
CCCFFFFFHHHFHIIJJJJJJJJHHIJJJJJGJJJJJJIJJJJIJJJJJJ
@4017458/1
gttgccttaaaacaatgtcaagagcttggattgcctcctgcggaccatta
+4017458/1
@@@DDDFDHBFDHIIGGHIIIIIIIIIIIFIIGIIIIHGIIIIIIIGIII
@7588429/1
cctgggtttaaaatcttcaataacattactcatttctgataggttctgca
+7588429/1
CCCFFFDFHHHHHJJJJJJJJJJJJJJJJJJJJJJJJJIJJJJHJJJJJJ
@935886/1
gccgatctgaggtctgtcaattcaccaggtgatatatttttgcatctgtt
+935886/1
@@;DBDADHB<BCC@GCFGAF>B?<2CDH?CEHHIGGEHCH><DGEH@GG
@5552255/1
gttgcctaacaggaggtgcactggttacaggagatactggttgttgttga
+5552255/1
CCCFFFFFHHGHHHJJEFIJJJJJHIJJJJJIJEHJIJJJGHIHIJHHIF
@936709/1
aatatttcggcttctgcttccgttccaccctttctgctgcgatctttgcc
+936709/1
CCCFFFFFHGGHHIJIIIIIJGGIDGHGHIIIJJJIJCHHGIJJIIIGEH
@1978761/1
ctctaactaaaaattcttttttaagtaacaaagcttcagtaaataacaaa
+1978761/1
C@@FFFFFGGFHHJJJJIIIJJJJJHIIIJJJJJJIJJIIIJIJJJJIIJ
@1979588/1
cttcagtaaataacaaagaatggaaggccaaaatttgttcacactgttcc
+1979588/1
@@@DDDDDFHDF?GDBHGGIB>F9<ACGHII>@3??DCDHGII<B3?FHI
@6023905/1
gtcggcagctgggaatcctttgtgagccacatcaatgttaaggaatggtt
+6023905/1
@@@DDDDDHHHHFE@EH<FHHEE94<CFEEE9<D9B<DADFHGGA8BDFH
@2488098/1
attctcgtcagttttaatgcttccaacacgttg
+2488098/1
@CC1DDDDHHHHHJJJJJJIJJJJJJJJJIIJJ
@939130/1
gctcgggagaaatttcaatttttgcaaattgttcgtagtgaagaactgaa
+939130/1
CCCFFFFFHFHHHJJJJJJJJJJJJJJJJJJIHIJHIJIIJJJJJJJJJJ
@940584/1
ggccttcaagatagaacccaattctggcccaagaggagagcttttattga
+940584/1
@CCFFFFFHHHHHJJJJJJJIJJJJJJJJJJJJHIJHJBGIJJJJHJJII
@3498986/1
tcccgatacaatttcttgttttttatcatcctctttatttactagaaact
+3498986/1
CCCFFFFFHHHHHJJJJJHIIJJJJJJJJJJJJJJJJJJJJJJJJIJJJJ
@2989067/1
cgctttttgatattctggatttcccgcatagctcaactgtggcggacgaa
+2989067/1
CCCFFFFFHHHHHJJJJJJJJJJJJJJJJJJJJJGHIIIHIJJJJ@8:8?
@5014741/1
cctttgttgctgctgtggtggttcttgcctttgcagctgttgtggtggtt
+5014741/1
CCCFFFDDHAHHHIIEDGIAE@EFIIA>GHGIIIGIIIIIIIIGH9?F?D
@2989719/1
cctgggtttaaaatcttcaataacattactcatttctgataggttctgca
+2989719/1
CCCFFFDDHHHHHJJJJJJJJJJJJJJJIJJJJJJJJIJJJJJGHIJJJI
@7590439/1
gtggaatgtatgacgatgatttgatatctatatttctcattttttctgct
+7590439/1
@@@DBDFDFDFDFEGBBHGIHJGBHBF@FHGGGIGEGIGGHCHIJJJIII
@5016791/1
aactaaaacagggttcatgagttccactttcacaatcaattaattggtaa
+5016791/1
@@CFFFDDHHHHD2ACBGIEGIIIHEDHIIGGIIIGGDHICDHGIEGFGI
@7591195/1
tggggctgttgttgccactgctgctgctgcggctgttgttgcctctgctg
+7591195/1
CCCFFFFFHHHHHJJJJJJJJJIJJJJJJJJJJJJFHJHIIJJJJIJIII
@5017444/1
gtccttttatcataatgagatcaagtttttttcgaatcaaatgaagctgt
+5017444/1
CCCFFFFFHHHHGJJJJJJJJJJJJIIJJJJJJJJJJJJJJJJJJJJJJH
@7074115/1
ctcctaacaaggttgttaatctctctttcccgatcaggcgctgacctggc
+7074115/1
CCCFFFFFHHHHFIJIJJJJJJJJJJJJJJJJIJJJJJJJJJJHJJIJJJ
@7074250/1
gtgtttttgagctcatacttaatccaatgacatggggaagtcaattgcta
+7074250/1
?@@ADDDBFFDHHII@GHHFGIB?EFHEGCFCBCBGECBDD?FH>FHEHI
@2489313/1
cacaattcaggcactaatgtctcttcaaaatcttcttcatcacgtcgtct
+2489313/1
?@@D4=ABDDAF=AEGIG<33?CHA4EFHEFDGCFHHIGF@FHDGGGGDG
@2490495/1
catcaactgagaggccaaactccttcaggcatgg
+2490495/1
@@@DDBDD>DFFDGGI;GEE<C>BHGGEAFGHB1
@8137841/1
cgacgacactttttagtaccgggcttactaagggagttttcttgatcatt
+8137841/1
CCCFFFFFHHHHHJJJHJJJJJJJJJJJJJJJJJGHDHIJJJJJJJJJJJ
@392858/1
caacaaagctttcacgttcataaggtctcatttgaaaacgtggatctcca
+392858/1
@C@FFFFFHFHHHJJGEGHIIJJJJHHEHIJJJIJJJJJJIJJJIJIJJJ
@1459690/1
gtatatataagattacaattcttaa
+1459690/1
??;:B:?;:DFFBG@DB@CHHHIF>
@1983769/1
ggacagatgtaacataccttcatctggaatcagaagacaatggtcaatgt
+1983769/1
CCCFFFFFHHHHHGIIJGIIIIIJJJJIHIJJJJJJJJIIIJJIIIJJJB
@8138682/1
gtacgctcaaacatgcaaatgtgacattattgactaaggccgatctgagg
+8138682/1
CCCFFFFFHHHHHJJJJJJJJJJJJJJJJJJJIJJJJJJJJJHJJJJJJJ
@7592528/1
ctttatatttaaattgagatgattagtttccacaacaatttctcttcctt
+7592528/1
@@CFDFFDBDF?B>D@?F;FHCHBAHBFHDFEEGGGEIDCFGGIG@FGHI
@6541554/1
gtatccttttgggcggtaccatggtataactatcttattgagataattat
+6541554/1
@@@DAD??A:C8DBGG8??@FGCEF>D<BBG>DDEFF<BBBBHG@FFGCF
@4512791/1
ggcagctgggaatcctttgtgagccacatcaatgttaaggaatgg
+4512791/1
@@@DDDBAFH?FBB:CFGHHGCEGIICG>FBFCGEGGHHGGGGHG
@6542210/1
gtcacaactaacaatgggccacaactcatattgatcgtcaaatgaaacat
+6542210/1
@@CFFFFFHHHHFHGIGHIIIIJIIJJJJJJJJJ@HIGIEHGJJIJIJIH
@2992976/1
gttagcagctggttgccttaaaacaatatcaagagcttggattg
+2992976/1
??<?;DDDDDDA:CEEA:?DFDFEFFIEI99EE48CDEE@@DD9
@6027899/1
ccagtttgcaaagggaagcgagcttgctgttgttgctgctgctgctgttg
+6027899/1
;@<DADDDHHDHFGIIIIIIEBGEGEHIGGIIIIIHGGGGEGCGGGIHIB
@1985661/1
aatattttgataacgtggatgtagataggctggcctgcttgtggaaaacc
+1985661/1
@<@DDDFFHHHHGGHEGHDFEA@FEIIJJJGGHEHIIBDHI?FHDGGJEI
@4513758/1
ggatgtagataggctggcctgcttgtggaaaaccaccacaaatccacttg
+4513758/1
CC@FFDEFHHHHFIIGGHGIGIJJEIIIIGGJIIIGGIGIGDHFIGHHGG
@1985919/1
cttgcacgacctttggattgaatataagaccttgttgttttagggtaatc
+1985919/1
CCCFFFFF6?FFHIEGIIIJGGHIIJJHIIIJJIHGIHGIJIIJIFHHIG
@6028595/1
ctctatttcattgtgcattaatctatagaaaattttccaaacagtattta
+6028595/1
CCCFFFFFHHHHHIJJJJJJIJJIJJJJJJJJJJJJJJJJJJJJHIJJJJ
@1461230/1
ggtgaactgcctttcatgaggaaggccctcttcattttcggtttcgtagg
+1461230/1
@B?DFFFFHGHHHJJJIIGIJFIJIJJJIIGGIJJJJIHJJGGIJJJJJJ
@1461458/1
gtcatttctttttcttgatctctttcattatcataaattgtcacggtctc
+1461458/1
C@CFFFFFHHHHHJJJJJJIJJJJJJJIJJIJIJIJJGFHHIJJJJFHIJ
@1461517/1
tccgacgacactttttagtaccgggcttactaagggaattttcttgatca
+1461517/1
@;;AD?@68CFDBFHBD?CEBD:@G@FFDGDF@<DGICC;CD=4;@DGH@
@7593242/1
gatgattctttggaagaagaggcttttatgttttcttttttaaatttctt
+7593242/1
@@@FDFFFHHHHHHIGIIJGHIIJJJJEIJHIIJIJJJJJJJGHIJJGIJ
@7593333/1
aactgtaccagccggcacattcatatttctcccatctgcatccttctttt
+7593333/1
CCCFFFFFHHHHHJJJJJJJJJJJJJJJJJJJJJJJJJJJJJJJJJJJJJ
@393750/1
ctaacctgttcttcttgaagttggttcagctgtagtctgtctgcatctgt
+393750/1
;?@DDDDDHHFDHIIIIIIIHGEG3AEDGBBFCCFGFGGIBFE@?FHII?
@4515926/1
ctttttttggatctgaagggcggtcccctcttttgggtggaatgtatgac
+4515926/1
CCCFFFFFHHGHHJJJJJJJJJJIJJJJJJJJJJJHHBEDDEEEDFFEDD
@7079414/1
gttagccattgcatgcctcaactcaagatcatggcataaatctgaaccat
+7079414/1
?@@FFD>DFHGAFEEBDGDHIFDHH@BAGCHHFAFGHIIIIIG@<DBFIG
@394607/1
gttcacactgttcctggctgagagtaattcgtcgcgcattctgttgtata
+394607/1
CCCFFFFFHGHHHJJJJJJJIJJJGHIJJJJJJJJJJJJJJJJIJJJJJI
@5562581/1
tgtagataggctggcctgcttgtggaaaaccaccacaaatccacttggaa
+5562581/1
CCCFFFFFHHHHHJIJJJJIIIJJIGHJJJJJJJJJJJJIJJGIIJJJJJ
@1986755/1
taggaagttatcaagaaatctaagattgcatcaccgaggaattccagcct
+1986755/1
CCCFFFFDHHHHHJJJJJJJJJJIJJJJJIJIJJJJJJJJJJJJJJJIJI
@8140539/1
gtttttgaaaaaattttggccaatagctgtgggttatatggtgattgatg
+8140539/1
CCCFFFFFGHHHHJJJJIJJJJJJJJJJJHIJJHIJJJJJJFHIJJJJJJ
@1462524/1
aggaggtgcactggttacaggagatactggttgttgttgaggtggtagtt
+1462524/1
CCCFFFABFHHHHJGIJJJJJIJIJIIJJJFHIHJJHIIHHJBFHDFHHI
@1988058/1
gtcagtatcatcagcatcagattcttcttttttctttgtaactattttat
+1988058/1
CCCFFDFFHHHHHJJJJJJJHHJJJJJJJJJJJJJJJJHIJJJJJJJJIJ
@8141966/1
gccaatagctgtgggttatatggtgattgatgccattcaactttgcatta
+8141966/1
<@<DDBBBBDAF>FECAABF<FECFHHG>FH@GECHHIGFD@GFGDHBFB
@8142053/1
gggtcattatgggcttctattagttcatctatattttttaaggaagtaag
+8142053/1
@BCDDFFFHHHHHJJJJJJJJJJHIJJJJJJJJJJJJJJJJJJHJJGIIJ
@8142178/1
ttctttaagacactgactaaaatattgttcaagttcacgaggagtattct
+8142178/1
CCCFFFFFHHHHHJJJJJJJJJJJJJJJJJJJJIJJJJJJJJJJFGIJJJ
@4517378/1
atttcattgatagtatctgatttgttgtttattagggtagcatggaggac
+4517378/1
@CCFFFFFDHHDHIGIIIIFHIIIFHIFHGGHIHIIDHGIBDHGIIIIIG
@5563054/1
aggctgagatgaaggtggtctgctgggttgctggtcaccggg
+5563054/1
???DDD>BDDADD<?2<?8?<ABBCB82:1:C@DD@BDBD?@
@6029372/1
ctctggtatccaaaggcactgttttcaccggaggaatttgtttgtgattt
+6029372/1
CCCFFFDDHHHHHJJJIJJJJHIIJJJJJJJIJJIJJJJJHIIIIIJJJJ
@4024474/1
gagtattcttggaaacaattttataattattggatatattcatgccacat
+4024474/1
@@@BDEDDHHFHFIGIECHGIAAHHIIIICHHEGHIGIGGIIHHIIIIII
@5563828/1
gttgtaaggtgctgaggcaagtgttgggattttgaccatcttcaacgaat
+5563828/1
CCCFFFFFHFHHHJJJJJJJJHJJIIIIIJJJJJJJJJJJJJJJJJJJJJ
@5021039/1
atagcttgctgtggtggtacagcacccggtcctggtccagattcctgttg
+5021039/1
CCCFFFFFHHHHHJHIJHHIJJIJJJJJJIGHJJJJJJJJGIIJJJJJJJ
@5021331/1
ccaggatttaagcaaacaataatatttcgctcacgaccagcatccagaag
+5021331/1
CCCFFFFFHHHHHIJJJJJJJJJJJJJJIJJJJJJJJJJJJJJJJJJJJI
@947179/1
gtcttgcacgacctttggattgaatataagaccttgttgttttagggtaa
+947179/1
CCCFFFFFHHHHHJJJJJJJJJJJJJJJJJJJJJJJJJJHIJJJJJJFHI
@2495807/1
gattgcttctaccatcaaaaacaggtttaaggtttccaaaaattttcgaa
+2495807/1
?@@BADDACCCAFBBCF<CHIIECBHHHHGH@FHIGGHIIA8?BG>BA;8
@5021753/1
cttgcattaaatcacatcacattaccacatttctcaaattcagtcttgaa
+5021753/1
CCCFFFFFHHGHHJJJJJJJJJIIJIJJJJJJJJJJJJJJJIJHHJJJJJ
@6544054/1
ggatcatttcttcattttcagctctggctattttagcatggaatgtgatc
+6544054/1
@@CFFFFFHHGHHIJJJIJJJJJJHIIJIJJJJJIJJGJIJJJJJIJJIJ
@2999306/1
gccacattccattccatgatttattaaacccgatgctagctttcttaaat
+2999306/1
?@@?DDADFF:?BB9B@EE>FICFCH<:E:CGGEEGH9<DG@GI@GFBF<
@8144936/1
gtcatttctttttcttgatctctttcattatcgtaaattgtcacggtctc
+8144936/1
CCCFFFFFHHHHHJJJJIJJJJJJJJJJJJJJIIJJJJJIJJJJJIGHJJ
@3505781/1
cctgtggtggaccagcttgtgcttgtcttccacccttttttttgttcctt
+3505781/1
CCCFFFFFHHHHHJJJJJJIJJJJJIJJJJJJJJJJJJJJJJJJHIJJJJ
@6544754/1
ccttgaacaaatttacctaaagcaacaacacaattgtcggcagctgggaa
+6544754/1
CCCFFFFFHHHHHJJJJJJJJIJJIJJJJJJJJJJJIJJIJIJJJJJJJJ
@8145909/1
ctggttgttgttgaggtggtagttgagtttggtgggtaggggttgtttcc
+8145909/1
BCCFDFFDHHHHHIHIAFH@FHHGIDHEGIIJCGHJ?BGHJJ?AGFGIIJ
@8146134/1
cttggctttgccgcttgttgctgtacttgaggctgagatgaagg
+8146134/1
@@@DDDDD>FHFHIIGBGIEH@@F@EGDHGGB?CB;D??DGDHC
@8146184/1
gttgttgaggctgctgtggtctctgctgttgctgttgttgctgaggctgc
+8146184/1
B@BFFFFFHHHHHJJJHIJIJJJJJJJJJJJIIJJJJJJJIJJJJJJGIC
@3506630/1
gtcagcttacaagccttagtaagcataaatttatggaagccataccgtac
+3506630/1
@@CFFD?BHHGDFGGIIGEHIGHGIIEIJJDHJBFGIJGEHIGGIJEFHI
@3000946/1
gaagttggttcagctgtagtctgtctgcatctgtatatgccctagcacgg
+3000946/1
CCCFFFFFHFHHHJJJHIJHIIJJJJJJJJJJJIJJJJJJJJIJJJJJJJ
@5566861/1
ggctaccttgccgtaggaaataagaaagcaagagaaggaagtgaggtaca
+5566861/1
CCCFFFFFHHHHHGIJJJJJJJJJJJJJJJJJJJIIJJJJJHIJIJFHHH
@3001010/1
gcgtagcatactttatcgtaacggtcatttctttttcttgatctctttca
+3001010/1
BCCFFFFFHHHHHJJJJJHJJJJJGIIJJJJJJJJJJJJIIIJJJJJJJI
@3001332/1
catagttatttggaagtgatttgcacgaagcactataggtcgaccttctc
+3001332/1
B@@FFDEFHHHHHIIJGHJIIJIJJJIJJJJIIJIIJJJIJJIJJJJJJI
@8146973/1
acctgttagcagctggttgccttaaaacaatgtcaagagcttggattgcc
+8146973/1
CCCFFFFFHHHHHJJJHGIJJJJJJJJJJJJJHGJJJJJJJJJJJJJJJJ
@8147033/1
ttcggccacttctttgaactaagtacagcgaaattcttattcgattgaag
+8147033/1
CCCFFFFFHHHHHJJJJJJJJJJJJJJJJJJJJJJJJJJJJJJIJJJJJJ
@7597407/1
ctgtcttgaaatctgtagcccaatatagattccagaacttccggcataat
+7597407/1
@@@FFFFFDBCFDGHCGGGFHIID@FH>CACAFGHGGIGFGGIEEHIEGI
@4520648/1
cagctaatgattcaaataagtcaccaaggacctttggcacatccacgatt
+4520648/1
C@CFFFFFDFGHFFCAAFHAEHGGIHGGA@EHHGIIJJDHGHIIIGJJJJ
@6032246/1
ctcagataatcccatatcattgagacattaacttgcgtagcatactttat
+6032246/1
CCCFFFFFHHHHHJJJIJJJJJJJJJJJJJJJJJJJJHJJJJJJJJJJJJ
@3508861/1
cttctttctgtatcaactgcagcctcttttaccattgtacgagtttgagc
+3508861/1
=@@?D?DDFHFHHI@BEG?IHGEAGEH@A?EHIGGEBH>>@1??FCCG7<
@6032458/1
gttagactgatttgatagagcacggaaggtggaatttttgcattttttat
+6032458/1
CCCFFFFFHHHHHJJJJJJJJJJJJJIIJCGHGHJJJJJJJJJJJJJJIJ
@6032498/1
tccactgaaccaaatcggctccttgaatgaatttttcattcctccatact
+6032498/1
CCCFFFFFHHHHHJJJJJJJJJJJJJJJJJJJJJJJIJJJGJJJJJJJJI
@5568489/1
cactgaaccaaatcggctccttgaatgaatttttcattcctccatactcc
+5568489/1
???DD82BADDDD>EEEE?FD?2<?C>@??E?DADFFC<<B<BDE<B<9D
@5568566/1
gtagcatactttatcgtaacggtcatttctttttcttgatctctttcatt
+5568566/1
C@CFFFFFHHHHHJJJGIJJJJFHJJJJJJJJJJJJJJJJIJJJJJJJJJ
@5024160/1
gtggttcttgcctttgcagctgttgtggtggttgttgcctctgttgctgc
+5024160/1
CCCFFFFFHHHHHJJJJHIJJJIJJGHIFGHFGDHIJJJJCGEIIIJEII
@5024272/1
gataaattagaatcatcccatagcaaatggtatttggtaggacgtgctgt
+5024272/1
@@BFFFFFHGHHHJJJJJJJJIJJJJJJJJCHHIJJJHHIIJJJHIJJJE
@3002233/1
ccatgatttattaaacccgatgctagc
+3002233/1
;<@DAB?4AFBA?<EEFHEF?8CEHCE
@3002236/1
ccgatgctagctttcttaaatctggttctctaatcatctgattagtagta
+3002236/1
@C@FFFFFHHHHHJJJJJJJJJIJJIIIIJJJIJCHIIJJGIJJIHIHIG
@1468035/1
gttgaagataacatacaattttaattttattattctcaatgatttcctcc
+1468035/1
B@@FFFFFHHHHHJJIHGIIJJJFHJJJJJJJJIJJJIJJJJJJJJJIJJ
@5569628/1
attacttcttctcgaggtggctgcagtttccatatcatattatacctgaa
+5569628/1
CCCFFFFFHHHHHJJJJCGIJJJJJJGHGIIJJJJJIJJJJJGGIGIJJJ
@6547321/1
ctcataactaaaacagggttcatgagttccactttcacaatcaattaatt
+6547321/1
@@@DD>DDDFFFAF3A;;CFECBD:22<9FHEFGEDFAFDGD<9?@D@?B
@6035535/1
tggtttacaattagaatttataagtgttgcagttaaaccaagaacatgtg
+6035535/1
@@@DDDDDDBFHFGB<?FCHGHAHAEHGIGBGHGGGGHDFGIIIIGGGBD
@7601462/1
ctgtagcattgtaatttcttgttcttcttgtttcttttctttaacatttc
+7601462/1
@CCDDEDAFFBHDA<FHGIGBCFEIHBHDECF?EGEIGIIII>FFIGEIC
@2497317/1
gcctttgttgctgctgtggtggttcttgcctttgcagctgttg
+2497317/1
@@@FDDDDHHBHHIGG?FHEGHAAHHEFCHIIGEEGIIGG<?B
@399476/1
gttcatcagaatcaaaatggttgtcatcccataaaacatgataatgactt
+399476/1
CCCFFFFFHHHHHJJIHIJJIIJIJJJJJJJJJJJJJJJJJJJJJJJJJJ
@4029354/1
gtggaattgtgacactttgatgttgtaaggtgctgaggcaagtgttggga
+4029354/1
CCCFFFFFHHHHHJJJJJJJJJJJJJJJJJHHJJJJJJJJJJHIIJJJJI
@400097/1
gtcggcagctgggaatcctttgtgagccacatcaatgttaaggaatggtt
+400097/1
@CCFFFFFFGHHGBGIHJJGIJGGHJIIIGGIJGIIJHJJJJIIJJIJ?B
@4522374/1
ctctatttcattgtgcattaatctatagaaaattttccagacagtattta
+4522374/1
CCCFFFFFHHHHHHIJFJJJJJJJJJJJJIEGJJJJIIIIIJIJGHIJJI
@8149985/1
gtgagaagctgcaacggctgctatagatggaacgttgatctggtctggag
+8149985/1
@@@FBDDFHHGGHIIIFIHIBE9CGCECHI3CFHGGGFHIIGHBGGIICH
@2499177/1
ctagataataatgcctcagagctaccttggcagctgctaattttgcttg
+2499177/1
CCCFFDDDHHGHH<GIIGIIIIEHHJGGGICIGIHIIJDEHI<HBGHHA
@401073/1
gtggaatgtatgacgatgatttgatatctatatttctcattttttctgct
+401073/1
BBCFFFFFHGHHHJJIJJHJJJJCHFHHJJJJJJJJJJJJJJJJJJJJJJ
@4523319/1
gctggtcactgggttgttgcctaacaggaggtgcactggttacagg
+4523319/1
;@@B7DB;?AFFHAEG@CFHCEGHIGHH98??CFGGEC<BBBEFAF
@3513013/1
gtacagaaatatttcggcttctgcttccgttccaccctttctgctgcgat
+3513013/1
@CCDFFAFGHFHHJHJJIGIIJGD@EDGIEEHGHIJIJJGHGGIHEGHIE
@6036283/1
gctcacttcaccaacattcatgaataatggaaaatcacatagcttcggcc
+6036283/1
@C@DFDFFFHFFDIJJJJGGDHGJJGIFJGGIIJIIIGJIGGIJJFIIIJ
@7602027/1
ccacttttatgaatgattttgatccaaccttctggtagcatttcaaaatg
+7602027/1
@@@?DADD>DDFHGEAAFHIFEE<?FG@AA@C@F<1?1@B?@GDGIGGGG
@5025265/1
cttcttttttctttgtaactattttattttcactgtcatctaataattct
+5025265/1
@CCFFFFFGHHHHJJHIIJJJIJJJHIJJJJJJJJIJJGIIGHIHFHIJJ
@6037549/1
ccggtttctcaaaacatggagctggatgaggaaatttttcataaagaagt
+6037549/1
BCCFDFFFHHHHHJJJJJJIJJJJJIJJJIJJJJJJJJJJJJJJJJJJJH
@5026551/1
gtcagcttacaagccttagtaagcataaatttatggaagccataccgtac
+5026551/1
CCCFFFFFHHHHHJJJJJJJJJJJJJJJJJJJJJJJJJJJJJJJJJJHJJ
@952509/1
gactgatgatttgaggttcttgtggaattgtgacactttgatgttgtaag
+952509/1
CCCFFFFFHHHHGJJJGHIJJJIGIIIJJJIIGJIJJJJJHIJGEIIIIJ
@1471232/1
ctgctatagatggaacgttgatctggtctggagctgg
+1471232/1
?@@DDB?BDFBHHHGI:F?@GC@FHIAA9AEEGBAA<
@4030344/1
cctcagagctaccttggcagctgctaattttgcttggtgtttgttttctc
+4030344/1
CCCFFFDDHHHFHIJGEHGIGHGGHHGIIJJJIGIGE?DHIJIBBGIIIJ
@3515187/1
tgaaatctttaggctgcagctcaaccattttatcggccaacatattactg
+3515187/1
@CCDDFFDHFFHHIIIIGIIGJJJIIJIJJGIIJJJHIIGIIJIJJGHJJ
@3004277/1
ctgaaaacatttgataaaaaatatatcgtaaaatagggtcacaactaaca
+3004277/1
CCCFFFFFHHHHHJJJJJJIJJJJJIJJHGIIJJJJJJGHGIIIJJJJJJ
@1471801/1
cctgttagcagctggttgccttaaaacaatgtca
+1471801/1
@??DDDDBFHHFFBECGEHB@HGHHIIIEEGICA
@6038772/1
gaaggcttttgggtcgtgagaagctgcaacggctgctatagatggaacgt
+6038772/1
CCCFFFFFHHHHHGHJIJJJJJJJJJJJJJJJJJJJIJJIJIJJJHIJJG
@3004582/1
tggtaaagaggtgacaaagatagtaagttatttcttctaaattctgctct
+3004582/1
BCCDFFFFHHHFHIJJJJJJJJJJJJJIJJJJJJJJJJJJJJJJJJJJJJ
@1994327/1
gtcacggtctcaacaagttccgttttttggagaggcaactcaggataact
+1994327/1
@CCFDADBBHHFFHJDGCHFEECFHEGIGIEGAGGCGHCGEHHGCH;=@@
@4523511/1
gtcagcttacaagccttagtaagcataaatttatggaagccataccgtac
+4523511/1
@@<DDDDD?DAFFHIIIGAAEHGGBFHDDHIIIFCHGIGCGGDHIGIGHG
@3005248/1
ccagaagcttcagctaaacgctttcctttaaagtaaacagcaacagtata
+3005248/1
C@CFFFFFHFHHHJGHJIJHEHBGHIIIJJJJGEGHEHJJJIJJIJ?FGH
@401989/1
gtcacttttggtcctgttggtccattaatataaaatggttcaacttcttt
+401989/1
C@CFFFFFHHHHHIGGFHIJHIGJIIIIIIJIGJJJGIDHHIJJIJIIJJ
@4031502/1
ctttattatattactcctaattgaagagccttttcccaaaatcataccat
+4031502/1
CCCFFFFFHHHHHJJJJJJJJJJJJJJJJJJJJJJJJJJJJJJJJJJJJJ
@8151367/1
gggctatgtgcacgcttatcctcaaaaagatgtcttgtaattaggtaatc
+8151367/1
CCCFFFFFHHHHHJJJJIJJJJJIIJJJJJJJIJJJJIJJJJJJJHIJJJ
@8151638/1
ggcacattcatatttctcccatctgcatccttcttttccggaaagaacct
+8151638/1
CCCFFFFFHFHHGIJJJIIJIJJJJIJJIJJJJJJJJIJJJIJJJGIJJH
@1995692/1
ctcagagctaccttggcagctgctaattttgcttggtgtttgttttctcc
+1995692/1
@@@?D?DDD?ADBAFGBBGGIIIGHIIIIIIHGIGGIEHGEHDGDHDHIG
@7085867/1
gtttcttcttcatcagggaaattagttattccactccttttcccgttttt
+7085867/1
@?@DBFFFHHHHHIIGBGF?GEG:FCF<FHGHEHHGGGIGHHIGFFAGHG
@8152625/1
ccgacgacactttttagtaccgggcttactaagggagttttcttgatcat
+8152625/1
CCCFFFFFHHHHHJJJJIIJJJJJJJJJIJJJJJJIICGIJJJJJIJJJJ
@7086088/1
ggaaagaagacagaaaagatagtgatgtttaagctgaaagattcagaagt
+7086088/1
CCCFFFFFHDFHHJJJIIIIIJEJIIJHGJJJJJIJJJJIJIJJIJJFJ?
@953077/1
gattgatgtcccaatggtccacacctttgtcaccactatattcaccaacc
+953077/1
CCCFFDEDHFHFDEGEHIJJJGGGGGHIGHGIDFEHIIIJIJBFGEFHAH
@1996827/1
gtatatataagattacaattcttaacattttttctttaaacaaagaacat
+1996827/1
CBBFFFFFHHHHHJJJJJJJJJJJJJJJJJJJJJJJJJJJJJJJJJJJJJ
@8153461/1
caacagccgcagcagcagcagtggcaacaacagccccagcagcagcagag
+8153461/1
CCCFFFFFHHHHHJJJJJJJJIJJJJJJJJJIJJJJJJJJIJJJIJJJFI
@4526309/1
ccttgaatgaatttttcattcctccatactccttgtcttacaggtaccgg
+4526309/1
CC@FFFFFFHHHHIJJJJJJJJJJJJJIGJJIIJJJJJIJJIJIDHIJIJ
@4527145/1
gctttaacctcataactaaaacagggttcatgagttccactttcacaatc
+4527145/1
CCCFFFFFHHHHHIJJJJJJJJJJJJGHIJIJJJHIIJJJJJJJJJIHIJ
@8155429/1
ggcctatcctctggaggaattcctttaaactgatccatgatcaatctcat
+8155429/1
@@<DDDD>:CADA@<C1E:<?FCFHIEB?39E<G4:?D9:DDE9F<F>DF
@4034098/1
ggctgcagtttccatatcatattatacctgaaggcttttgggtcgtg
+4034098/1
C@CFFFFFHHHGFIJJJJIJGJGIJIJJIJGGIIIJGIJIIJJJJII
@404565/1
catcagggaaattagttattccactccttttcccgtttttattatcgctt
+404565/1
@C@FDFFF?FFFHEGGIIHIIIJIIJJIHIJJJJJEFHIIJJJI9BFBF;
@404643/1
atctgttataaatgtaggaagttatcaagaaatctaagattgcatcaccg
+404643/1
CCCFFFFFHHHHHJGHIJJJJGIJJJJJJJJJJJJJJJJGJJJJJJJJJI
@5573108/1
cgtacgctcaaacaagcaaatgtgacattattgactaaggccgatctgag
+5573108/1
B@@DFFFFHHHHHJJJJJJJJJHIJJJJJJJJJIJJJJJIIJJIJJJJIJ
@5027858/1
gcctttgttgctgctgtggtggttcttgcctttgcagctgttgtggtggt
+5027858/1
CCCFFFFFHHHHHJJJIJJFHIGHIIJJJJJJJJJJJJJJJJJHIJDGI@
@1472793/1
ctgtaaaacgccaataattgttctttcatgatactct
+1472793/1
CCCFFFFFHHHHHJJJJJJJIJJJJJIJJJJJJJJJJ
@3516704/1
cttggctttgccgcttgttgctgtacttgaggctgagatgaagg
+3516704/1
@@?DDD;BFFFFDHHAA<CFC<E<<C@4?FGDCDHGCD9BDBDH
@5028271/1
gccaatagctgtgggttatatggtgattgatgccattcaactttgcatta
+5028271/1
@@CFFFDFHHHHHIJGHIJJJJIAFHIGGIIJJJJJJJJICFHIGIGIII
@7606314/1
ctcggatctattatctcttggacaagttgttatattagtcactttatatg
+7606314/1
CCCFFFFFHHHHHJJJJJJGGGIJIJHIJIJIIIIJIJJJJJJJJJJJJJ
@3517081/1
ggttcttcttcttgcaaaggatgtggaggataatttctccaaacattctg
+3517081/1
CCCFFFDEHHHHHIJIIEHIGIJHHIHHIIIJGHJJIIIJHIJJIJJHII
@1473556/1
ggcagcaaatctacttgatcctatagtttctcctacggagactgtatacc
+1473556/1
B@CFFFFFHHHHHJJJJJJJJJJJJIJIJJJJJJJJJIJJHIIJIIJIJJ
@2000963/1
gttccttaatcatacaataattagcttaatattagaaatcttaataaata
+2000963/1
CBCFFFFFHHHGHIIIGIJJJJJJJJJJJJJIJJJJJJJJJJJJJJJJJJ
@953954/1
cttgtcttccacccttttttttattcctttttgaattgaaatcacctgct
+953954/1
@@@DDDDAHFH<;1C>FBHHEHGICA?G9GGCFHG?FEGIBF@F@B@.==
@954222/1
ccgatcaggcgctgacctggcggtagctttaatcatagttgatgtctgca
+954222/1
CCCFFFFFHHHHHJHJJJJJJJJHIJIJJJJJJJJJJJJIJJJJJJJJJJ
@954449/1
ctccttgtcttacaggtaccggtctttctcgataatcaagtgttggtgca
+954449/1
@@@DDDD>FHB?DHBAGEHGH>CFHAE?F<FEGF?HGI??00BG8;0??8
@7088348/1
tgatttgatatctatatttctcattttttctgctaaagcactaccttcag
+7088348/1
@C@FFFFBFHFHHIIIIIJJJJGIJJJJIIJIJJJIGIGJJJFHJGIGFI
@2002263/1
acagccgcagcagcagcagtggcaacaacag
+2002263/1
@@@DBB?DA?8AFHIIIIDHIC=HBH@FHBD
@4037182/1
gtaccatggtataactatcttattgagataattatcttttgaaacaacta
+4037182/1
@;@ADDDDFD>?<@FHIID@H94?::CHEHDHGB@?<E41:CCFHEGGC9
@5574243/1
ctggagctcatcaagcttcggtccgactgatgatttgaggttcttgtgga
+5574243/1
8??D1:AD8F>AFDA<A?DFF3<EAA6:DCFCFFGFGCA;G@FFEFFIFF
@6040880/1
catcatcttccattgagaaggcctgacggactgatggaatccaaaccata
+6040880/1
@<?DDDDDFFGDFBFGIGGGIGGHHII@A?AFHCGEGHIIIIIIIIGEHH
@4038162/1
gttctttcttgtcagcacagaataatcttgtatgatgtctcttttggact
+4038162/1
CCCFFFFFHHHHHJJJJJJJJJJJJJJJJJIJJJJIJIJJJJJJJIJIJJ
@6041324/1
gtctctgctgttgctgaggctgttgtggtctctgctgttgctgaggctgc
+6041324/1
@@@DDDDDHHHFHEB?FHI@FGHIGEGIEG<EH@GHIHCGGG>9BDF=;?
@6041812/1
gtcgaatactctgagcttgctgagcgactaatgccactgtgtccaca
+6041812/1
@@@DDDDDBBBF??DDADGE@AFGGHGIGGIBGFG?B9DGHGHEFHG
@6555459/1
atcctctcattcttagttgtaacaactaggggcaccatgacgatagcttt
+6555459/1
@@BFFDFFHHHFHJIIIHIIJJJJJJJJIIIJJJJJJJJJJGGIJJJJJJ
@7607294/1
gccacgcatgtcccatactccctggttgggaagtgcttgttgttttgcag
+7607294/1
?;?D7=DDF?:ADFDEIEEH:FF?BGG;D?8?DFEFDDBFEF/?FFBACB
@5029974/1
ggaccagtttgcaaagggaagcgagcttgctgttgttgctgctgctgctg
+5029974/1
@@@FFFFDDHHHHIJJIGIIGIJJJJJFGHIIGGIFHII<<FFGIJJIJI
@6555947/1
gcagactggaagaaaccataccaaaggtcaagaccataaccaagatcaat
+6555947/1
CCCFFFFFHGHHHJJJJJJJJJIJJJJHHIJJJJJJJJJJJJJJJJJJJJ
@5030844/1
gccacaactcatattgatcgtcaaatgaaacatacctcatacgactctaa
+5030844/1
CCCFFFFFHHGHHJJIJJJJGIJJJJJJIJJIJIIJJIIJJGFHIJJJJJ
@407358/1
gtggtgtgtaatcactgctgaggcttgaacaagcccttctgatagcctgc
+407358/1
@?@DDD==CFHAFHHBEFGFH?@EDH@><?9CFHEBHICGBBGB@@?FFF
@2505439/1
tcctcatcaagagcacggcgatactgcaaacaagggatagcactcaaggg
+2505439/1
@@@FFFFFGGHHFIIJIJIJJIEDHGGIIIGBHIGIDHIEIGIJJGGIGI
@3518339/1
cacattttatgtgctgctaacctcttggcaatttttttcgatttgccagt
+3518339/1
C@CDFFDFDDHFFGIIHAEHIIJDGIIJJICHIHGIIJJGIIJJCHGCH=
@2505549/1
gagatgattagtttccacaacaatttctcttcctttttttggatctgaag
+2505549/1
CCCFFFFFHHHHHJJJJJJJJJGHJJJJJJJJJJJJJJJJJJJJJJJJJJ
@3518941/1
ctttttgaaattttttaataattggaacaattctatcacctttgaagttg
+3518941/1
@@CFFFFFFFDHFIGIIGIIIDCGIIIIGHGIIIGGDGIIIIIECBDHGG
@5576998/1
cttctttaagacactgactaaaatattgtt
+5576998/1
@@@=?2=:D?FDA:?<C?CEE<EAHHI><F
@1477266/1
ccgacgacactttttagtaccgggcttactaagggag
+1477266/1
CCCFFFFFHHHHHJJJJIIJJJJJJJJJJJJJJJJJI
@3013397/1
ataacaaagaatggaaggccaaaatttgttcacactgttcctggctg
+3013397/1
CCCFFFFFFHHHHJIIJJGJJIIIIJJJJJJJIIIGJIJJJJFFIJJ
@2004990/1
cttcctttttttggatctgaagggcggtcccctcttttgggtggaatgta
+2004990/1
@<@DFFFDHDDFHGEGHGHIHGHIFIIFGHGI<AA7?EHDDBBDDCCDCD
@408779/1
ggcacatccacgatttcggcagcttttacctcattttcactcagaagaaa
+408779/1
@@@DFDDBFFBCAHIGDFDGIIEIGHIGGGHECDFGHIICHIBH?BDB=F
@4532022/1
gctgaggcttgaacaagcccttctgatagcctgcaattcttggttca
+4532022/1
CCCFFFFFHHHHHJJJJJJJJJJJJIIJJIJJJJJJJJJIJJJFHIH
@4532362/1
cttgaaatctgtagcccaatatagattccagaacttccggcataatgagt
+4532362/1
BC@DFFFFHHGGHJJIIHIJJJIGIJGGHGGGGGIJJIIIGBHGGHIEE9
@3520865/1
gctgtagtctgtctgcatctgtatatgccctagcacggaaagcagcg
+3520865/1
@@@DD?:DBC?FBFEGEFGGI?FEDHHH:C<EGGHDHDAFGGIGG@D
@6558965/1
cgctgtcatgctctttctcaacaagatggtacctagctctaaatgccaca
+6558965/1
CCCFFFFFGHGHHIJJJJIIIJEHIGHJIHIJJJIJJJJJIHGIHGIJIJ
@6047083/1
ccagcaataattttaatgaaacaaaagtcctgtttgacccaggatttaag
+6047083/1
CCCFFFFFGHHHHJJJJJJJJJJJJJJHIJJJIJJJJJJJJJJJIJJJJJ
@4044363/1
ttcatctatattttttaaggaagtaagtgcaggggaacgagaaccaattt
+4044363/1
CCCBDFFFHHHHHJJJJJJJIJJGGIIFHIIJJJJJJJIJJIJIJJJJJJ
@7093975/1
ctcccctctggtatccaaaggcactgttttcaccggaggaatttgtttgt
+7093975/1
CCCFFFFFHHHHHJJJJJJJJIJJJJHIJIJJJJJJGHJIIJJJIJJJJB
@4044843/1
gtaacttggcccgcaacaattgtacacaactccataggaagcgccaaagg
+4044843/1
CCCFDDFFHGDHDGHIGEHHIJHGIJJGIE@DHEHGHEFGEHEBABFFHC
@6559941/1
tgttgttgctgctgttgttgttgttgttgaggttgattagaagcccctgc
+6559941/1
@B@DFDFFHHHHHJIJJHIJJJJJJJIJIGHIFHIIJIJIIJIJJJIIIF
@6560095/1
ctctaacttcaattaatttctgatttttattaacaatagattggttgtaa
+6560095/1
CCCFFFFFHHHHHJJJJJJJJJIJJJJJJJJJJJJJJJJJJJJJHIJIJJ
@3523346/1
caacatccagggccattatcgcatcatacggaatctgccgagtccttcct
+3523346/1
C@CFDFFFHGGFAHIHGIJGIJJJIJGIJICDGHIIIIHJIJIIGHIEIJ
@3524690/1
ctgtggtggttcttgcctttgcagctgttgtggtggttgttgcctctgtt
+3524690/1
@<@DDDADDFFHHGEHGHIIIIIIIIGIIIGEI?DGHHIHHGFHDHHGBG
@4532995/1
ggcactgactgtgtgtaataataatgctgtgacattgtaacattaaaaac
+4532995/1
C@@DFFFDDBFADCFHGEHEIIHGIIIIIIGIGGHICFGIHEHHIIGIIH
@8165395/1
tgatatgatatgggttgctgtttacaccaacgataaaatcaggctttatg
+8165395/1
CC@FFFDDHHGFFIHGHHIJJJJJJJHGFHGIJJHJJJIIHIJGGIIEHI
@409991/1
ctcatcttcatcatccaagccgtaatgaatggtgttgctttcgcagggta
+409991/1
CCCFFFFFHHHHHJJJJJJJJJGIJJJJJJJJHHIJJJJJJJIJJJIJFH
@410389/1
gctgtacttgaggctgagatgaaggtggtctgctgggttgctggtcaccg
+410389/1
CCCFFFFFHHFHHJJJIIIIJJIJJCFHHIJJJJJIJGGGIJJJGHIJJJ
@5033520/1
cacaaacaatcacctgaatccttagaattcaaaaattcaaacttaaattc
+5033520/1
CCCFFFFFHHHHHJJJIJJGGIIJJIJJJJFGGGGHJDGEHIIJGGGIJG
@4534223/1
gtccttttatcataatgagatcaagt
+4534223/1
@@@BDDDADFFDDGBBBEIHE@G<F3
@963198/1
tcctcctccacctttctttccttttttgcccattattgtgtactatcttc
+963198/1
@<@FFFD?FHDDFGGGIIIIHIIIIIIGEC<CFGAHGHBFFHIIFI>GGH
@2007135/1
cctggatctgatcttaacaagccttaagagaaatcttagctgacatatac
+2007135/1
@CCFFFFFHHHHHJJJJJJJJJJJJJJJJJJJJJJJJJJJJJJJJJJJJJ
@4534417/1
cttcctcctcatagttccacaatgagtaatttcaatttttaatcctttta
+4534417/1
CCCFFFFFHHHHHJHIJJJJJJJJJJHIJJJJJJJJJJJJJJJJJJJJJI
@3017302/1
ctatttctttgtgtcggaatacaaggcaggaaatggtgaactgcctttca
+3017302/1
@@CFFFFDHHAAFFEGGGIGFCGIIIFIIEFHGGIIBGCGCFHGGIIGEF
@3017525/1
atttacatgcctagacttgtgcaccagctaaagaagacttatctttaaac
+3017525/1
@@@DDDDFDHFHFIJJIIEGHIJGGJJGGHGGIEHG@DEIGIGIJJJJII
@6562642/1
attcaactttgcattaactttctgcagtatgtttacaaatgttgcagcat
+6562642/1
@<;=DD?BAACA<ACBAG@CC?C?D4A3CHAACDHH9EC???E<???<?F
@6047678/1
ctgtaaaatagcttgagaagccctttgttttccttcttttttatttttgc
+6047678/1
@CCFFFFFDHHDHJJIJJIGGGJJJJJHIGIJJIJJJJJIIEGHJJIIBG
@7614913/1
ccgtgatctaatatttgagcagaaggtgctggtgcatgtaatactttgta
+7614913/1
?@@BDDEFHFDDHIGIIDEFHGIGAGCEGHGHFGGHHBDFIGGGHGIIGH
@5581252/1
ggaacgttgatctggtctggagctggatgagtgacatcagcgccaacaac
+5581252/1
CCCFFFFFHHHHHJJJJJJJJJJJJJJJJJJGIJJJJJJJJJJJJJJJJI
@7615019/1
cactttatatgttcttttaacactctttgatggaatttcataaacaactt
+7615019/1
CCCFFFFFHHHHHJJJJJJJJJJJJJJJJIJJJJJJJJJJJJJJJJJJJJ
@3526087/1
ccatcttcaacgaatcaaattcactttgaggaactctctgatttatctca
+3526087/1
@C@BDFFFFHHHHGJEBHHHIIJIIGIJIJIGGIJJJJHIDHIJFGHIHH
@2512222/1
gcctgcaattcttggttcaagatcattttaaactgtccttctgacacacc
+2512222/1
CCCFFFFFHHHHHJJGIJIJJHJJJJJJJJJJJJJIJJJJJJJJJJJJJJ
@2512749/1
ctttgaagttgaataagttattattcttctaggtccttttatcataatga
+2512749/1
BCCFFFFFHHHHHJIJJGJJJJIJJJJJJJJJJHJJJJJJIJJIJJIJJG
@6565517/1
cagaagttgacattctatccaaagaattttcattacattttttatgcttg
+6565517/1
C@CFFFDFFFHDFHGIGHIJJJJIIIIIJIGEIIIJHIJJJJJIIGCHHJ
@7097739/1
atgacgatagctttattctcattaaggaattccggtttctcaaaacatgg
+7097739/1
CCCFFFFFGHHHHJIJJJJJIJJJJJJJJJJJJJJHJJJJJIJJJJJJJJ
@7098037/1
gttacaacatatttcaacatgtatccttttgggcggtaccatggtataac
+7098037/1
CCCFFFFFHHHHHJJJJJJJJJIJJJJJIJJJIJJJHIJJJJJJEHHJJI
@8167228/1
ctccttccaaaaaaatacagcaagtctggtaaatttatcgcaaggtaatg
+8167228/1
CCCFFFFFHHHHDGIIJIJIIEAEFGHIGFGHJIIJJJJJIJJJIJIIJG
@4050399/1
gctagatgttgattttgaacaatagctgctctgtaagtggcaagacctcc
+4050399/1
@@@DD:DDCDBDCDGGG7FFH>EGBDG@FHHIGICG9?CEGC@8:?9D>D
@6566193/1
cttctggtagcatttcaaaatgattatatcctagttcttctaatattgat
+6566193/1
@CCFFFFEHHHGHJJJJGHIIJIJJJJJJJJJJJHIJJJJJIIIJIJJJJ
@3528683/1
gaggaattccagcctttgatagcaatcggtaaagttttgcctataagaac
+3528683/1
?@@FDBDFBFDHDGBEHGIIIIIIGIIIIACE>ECFHI3<FEGGIEFA>F
@4535722/1
ccatcattcgctcctcgactgccccgatgttggagcctatgctatccgta
+4535722/1
@@@DDDAD?A:CD@FF<1CGACC?:C?DAB><DABDDFFF<FF>DFIFFC
@4535799/1
gcccattattgtgtactatcttcaaagagaaaaagtgcaatactaaaatt
+4535799/1
B@CFFFFFHHHHHJJJJJJJJJJJJJJJJIJJJJJFHIJJJJJJJJJJJJ
@964963/1
ctcgaatctattatctcttggacaagttgttatattagtcactttatatg
+964963/1
CCCFFFFFHHHHHJJJJJJJJJJJJJJJJIJJJJJJJJJJJJIJJJJJJJ
@2008215/1
cttcggccacttctttgaactaagtacagcgaaattcttattcgattgaa
+2008215/1
@C@FFFFFHHHHHJJJJJJJJIJJHHGIGIIIIGIJJJJJIJIIIJIJIH
@4536333/1
ctcacacctggcactaaactgtaaagggcttcactgcaaaagtttgatca
+4536333/1
CCCFFFFFHHHHHJJJJJJJJHIJJJJJJJJJJJJJJJJJJJGHIJJJJJ
@965272/1
tgaagaactgaaagcagatctaaatttctcaaatttctttctatatccat
+965272/1
CCCFFFFFHHHGHJIJJGHIJHA3AEHHHHE>AFFGGGHIIJJJGIJIIJ
@2008726/1
tcttcagtcacccgattctatttcttggtcatcagtttgagatactgtaa
+2008726/1
@@@DDDDBF?HHFI:CFEHHGHGHIGGGHGHIIGGBGEH@FDHIIGADGE
@3019051/1
gcctataagaacaatgagtaagagcttgcaagaggtaacttctgtcttga
+3019051/1
@@@FFFFFHHGHHJJJJJFHIIJJIJIGIJFGIIJEFHIJIFGHIIJJJJ
@5036388/1
gtagtaagtgatcattaagttcgccgatcttgtacaacattttacatgca
+5036388/1
@C@FFFFDHHHHHFIJJGIIIIJJJIJJJJIGIIIIJEEEHIJJJJIGHJ
@4537238/1
cgctgtgtctctttctttttttgttagactgatttgatagagcacggaag
+4537238/1
CCCFFFFFHHHHHJIJJJJJJJJJIJJGIJJEIJJJIJJJJJJJJJJFHI
@2516736/1
ctaatatttgagcagaaggtgctggtgcatgtaatactttgtagatatca
+2516736/1
@C@BDFFFHDHHFHGEGGCHGHIGGEGHGIGIIJIFIGIJFBG<FIGHGI
@7618274/1
ctcattttttctgctaaagcactaccttcagcgggagaccttggctttgc
+7618274/1
@@<DFBFFHHDHDBHEFFFBGHGHGEHICGGGHFIGIDGHIFHIFGGIII
@6051816/1
ctttctttttttgttagactgatttgatagagcacggaaggtggaatttt
+6051816/1
BCCFFFFFHHHHHJJJJIJJJJJJJJJJJJIJJJJJJGIIJBFHGGIJII
@7618488/1
ctgctgggttgctggtcaccgggttgttgcctaacaggaggtgcactggt
+7618488/1
?@@FDADDHHDDHEGHIFFGIGGEDA:DGHIJJGHE@F@EG7=@<CFGE@
@7100785/1
tcacattaccacatttctcaaattcagtcttgaaatattatccattagct
+7100785/1
CC@FFFFFFFHFBFGGGGIIIIIJIJJIIIGG@>FGEIJBFGHCBIGHII
@8169237/1
gaaggcttttgggtcgtgagaagctgcaacggctgctatagatggaacgt
+8169237/1
@@CFFDFFHHHGHCGHHJIIEIIIFGIIGIJIIJJEGDFHGAGHIAHIIE
@8169357/1
tattgctctgcagggaacggcgacataggtgtctgctcttcacatactct
+8169357/1
@CCFFF?DFBHFFEGEHGHGAGHHDHGBF?BGBEBHGIIIIIIIIIIFEG
@7101354/1
ccacattccattccatgatttattaaacccgatgctagctttcttaaatc
+7101354/1
CCCFFFFFHHHHHJJJJJJJJJJJJJIJJJJJJJJJJJJJJJJJJJJJJJ
@415666/1
ggatattttgggttcccatcactgacattactttgatccttgtcaagctg
+415666/1
CCCFFFFFHHGHFHIJJJIJJJJJJJJJJJJJJJJJJJJJJJIJJJJJIJ
@4538989/1
ccagagactcgtccaatcagattgaaaaaaacaagttgtataacacaatt
+4538989/1
@<;DD?;DHGHFHGDGIBBHHIIICF<DEAHGCEEGHGBDFHHGICBC=C
@966668/1
cagcaacagtatataaacgagtgttagttggacccatgcactgaatgact
+966668/1
@@@DDFDEHFFFHIIHEIEEGAEFHIIIIGIIIEEGCDEGHGGEGIEIEG
@2009479/1
cttatcagtaatctcgaatctattatctcttggacaagttgttatattag
+2009479/1
CCCFFFFFFHHHHJJJIIJJJJJJJJJJJJIJJJJJJJIIJHHJJJJJJJ
@968846/1
cacgtgaaatctttaggctgcagctcaaccattttatcggccaacatatt
+968846/1
BCCFFFFFGHGHHGIFGGIGGEGGIGJJJGIGEGIJIGGHHIHIJIGIJJ
@1487989/1
ggtttttcaggattgatagatacatcataatgatgaataaccatattctt
+1487989/1
@CBFFFFFHHHHHJJJJJJJJJJJJJJJJJJJJJJJJJJJJJJJHIJJJJ
@969461/1
ctgtctttgtgtcttgcacgacctttggattgaatataagaccttgttgt
+969461/1
CCCFFFFFHHHHHJJJJJJJIJJJJJIJHJJJJJIJIJJJJJJJJJIIJE
@5041345/1
gctgttgttgccactgctgctgctgcggctgttgttgcctctgctgctgc
+5041345/1
@@@?AD?ADD?BFGHIIIFIIEEIIEHHEGBGHI@GF9DGCH<DGGDGHD
@6054698/1
gtggaatttttgcattttttataacttctttaatgctctccaaaattgta
+6054698/1
@@@FDDDFHHHHFGHIIIIIIHIIGIHHIJJJIJJIIIEIGIIEHGGGIJ
@969964/1
ggctgctgtggtctctgctgttgctgagactgttgttgctgaggctgctg
+969964/1
CCCFFFFFHHHHHJJJJJJIIIIJJJIJIJJJGHJIJJJJJHIJJJJJII
@1488805/1
ctctatttcattgtgcattaatctatagaaaattttccagacagtattta
+1488805/1
@@@DDDDDFDFFFGCHEGF?FI>BHHEHCHHGDHIGFEGHIGIIHEDGGG
@5584759/1
gcatactttatcgtaacggtcatttctttttcttgatctctttcattatc
+5584759/1
@@@FFFFFHHHHHJJJJJIGHIHIIIJJJJJJJJJIIIJJJJJIIIJEIG
@5584816/1
ctgaggtctgtcaattcaccaggtgatatatttttgcacctgttataaat
+5584816/1
@CCDFFBDHDHHGJIIGJJJJJJ<FHGIJIJJJJJIJIJJJJIJIIIJJI
@3021156/1
aggaaataagaaagcaagagaaggaagtgaggtacacagttgcagtcctg
+3021156/1
CCCFFFFFHHHHHJJJJJJJIJJJJIJEHGJJ?FGIIJJGJJJJJHIIII
@6569411/1
tgctaattttgcttggtgtttgttttctccaactccgacaaacgccatcc
+6569411/1
CCCFFFFFHHHHHJJJEGHJJJGHJJJJJJIJJJJJJJJJJJJJJJJJJJ
@2011917/1
ccggctggtgccctgaataccttgatggctacaaagatagaagtcgaatt
+2011917/1
CCCFFFFFHFHGHJJIJJJJJJJJJJJJJJJJJJIJIJJJJJJBGIIJIJ
@4541036/1
cttctgaagaggacatccccgtaccataacaaactgctacaggtagtgtc
+4541036/1
CCCFFFFFHHFHHJIJJJJJJIJJJJJJJJJJJJJJJJIJJJJBGHEGII
@7102937/1
gttatttcttctaaattctgctctgataaattagaatcatcccatagcaa
+7102937/1
CCCFFFFFHHHHHJJJJJJJJJJJJIJJIJJJJJJJJJJJJJIJJJJJJJ
@416978/1
aaactgaacaccaatagagtcttcaaattttgtaagattttgtagcatct
+416978/1
CCCFFFFFHHHHHJJJJJJIIJJJJJJJJJJJIJJIJJJJJJIIIIJJJJ
@5043462/1
caacaccacactcctcaaggtacacccctataagggcttcgatagaatct
+5043462/1
C@CFFFFFHGHFHGIIIGIEFFHHHEHIJIJGIIGIEHIJIJIGHIIIGI
@5044737/1
ccggcataatgagtacatcatttacatcaccgtgatctaatatttgagca
+5044737/1
?@<=DFFFGHDHHCEDHHHFHCHIHGAHB@GHEH=??DHIG<GGGI@GHG
@971225/1
gaaatcgatttttgaaacacctctgtcgaacagcttccacagcttgtctg
+971225/1
CCCFFFFDHHDHHJGJJJJJIJJJIJIIJIGIIIJJJJIIHHGGIIDGIG
@2013103/1
ctaaattgtcatcaagctctccccttccatgcaataaacggcatgtctca
+2013103/1
@@@DADFDHDFHBI?FGGGECCFHGIICHIIJGGHGICEH?EBGIH@?DF
@5045746/1
gctgtacttgaggctgagatgaaggtggtctgctggg
+5045746/1
?1=AA:BBCA?FF;EEFII<BHFHG<AF11@B??GFD
@3535497/1
ctcagagctaccttggcagctgctaattttgcttggtgtttgttttctcc
+3535497/1
CCCFFFFFHHHHHHJJIIJIJJJIJJIIJJJJJJJJDFGIIIGGIJJJJI
@419768/1
cactgtgacagtcttcaagcactgagttagaataccaacctgaatttcag
+419768/1
??@DD2=?DD<AFFFF?CHF@AB>@FH?E99C4ABGF>BGGCD9FB??B<
@1491159/1
ctgctattgaaggctttttgttatctccagcaggtgg
+1491159/1
@<@FFDDFFDDBA@AECEHGDAHHIC9BHC@GHI??D
@8172296/1
gggaattctaagagggtacacaattcaggcactaatgtctcttcaaaatc
+8172296/1
CCCFFFFFHHHHHJJJEGIJIJACHIJJJJJJJJIJJHHIJJJJJJJJII
@420142/1
tccgttttttggagaggcaactcaggataactatagaggttcttctttcc
+420142/1
@@@FFFFFHGHFGGAGAHIIIIGGHHIIIGGIIIGEHGEBDEHEFGIICD
@8172598/1
tttacaaatgttgcagcattaagtcttctctgcactgtgacagtcttcaa
+8172598/1
@CCDDFF>FHFDHFDBHIIGFHHFEDHFEHHIEGHGIEHI@FHDFFFGHI
@4543643/1
caggtgcgttaacttttggtggctttattatattactcctaattgaagag
+4543643/1
@CCFFFFFHHHHHJJJJJJGIJJJJJJJJJJJJJJJJJJJIJJJJJJJJJ
@5588168/1
caaagatagtaagttatttcttctaaattctgctctgataaattagaatc
+5588168/1
CCCFFDFFGFHHHGHIJJJJJJJJJJGJJHJJIJJJJJJJIIIIJJJJJG
@4056414/1
ctgtagtacaaatttctatttccgattatttttcctttgatgctgctcaa
+4056414/1
@CCDFFDDHHHHHJJIJGGIJJJGGIJJJIJJJGIJJJJIJJJJJIIJII
@5589481/1
cgtgaaatctttaggctgcagctcaaccattttatcggccaacatattac
+5589481/1
BCBFFFFFHHHHHIJJJJJJJJJJJJJJIJJJJJJJJJIJJJJJJJJJJJ
@5589629/1
ccaacatattactgacctcaaccgtacttctagcattagaagtttcttct
+5589629/1
?<:DBDDDDBFFDE:CBBGCEF@DGGAFICEGFDFCEF9CFFB<DAEE>D
@3025067/1
gcatgggtcactattaaagttgatttgtcttatcgacttgacaatttttt
+3025067/1
CCCFFFFFHHHHHJJJJJJJIJJJJJJGJJJIJJJIJJJJJJJJJJJJJJ
@3025709/1
ggccgatctgaggtctgtcaattcaccaggtgatatatttttgcacctgt
+3025709/1
@@@BDDFFHHFGHGGIIHIJJJJJJJIGIIGHHIJIFIJJJIJJJJJJIJ
@7105437/1
cctatgactcccaagctgctatgagtactatcatcagctggtgtagaatt
+7105437/1
CCCFFFFFHHHHHJJJJJJJJJJJJFHIJJJJJJJJJJJJJCGHIIJJIJ
@5590589/1
gtgtagaggtgcaggctggccatgttgaatagcttgctgtggtggtacag
+5590589/1
@@@DDFDDHDFHGJHIIJDHICHJIIIGIJGGIIJJJIGHIJGBF?DHII
@3025842/1
ctctcaccaaataccttcttttgtcccagtctatacagtttcaaattact
+3025842/1
@@@FDDDBB?HFDHEGIGIIIIIFDFBFGGGIGIIICHCFHIIGEEHBGH
@4059225/1
ggctttatgtttttgtattcttcaatggttgctgctaaatcttcaagtac
+4059225/1
BC@DFFFFHFHHHJJHIJIHJDHCHHGIJGHGEHIGJGGIIJJJJJJDFH
@4059398/1
agaacctagtgtgatggcgtttctgtaccactataaatgtaatcggtggc
+4059398/1
@B@FFFFDHHHHGJJJGFIHIJJJJIIGCGIJGIGIJJJJJJGIIIDHHG
@7623175/1
ctggctgagagtaattcgtcgcgcattctgttgtatatttatgctcactt
+7623175/1
CCCFFFFFHHHDFIIJIJIJJJJJJJJJJJJIJJJJJJJJIJJJJJJJJJ
@7623789/1
cgtacttctagcattagaagtttcttctccagctaaggctgtatcatcaa
+7623789/1
CCBFFFFFHHHHHJJJJJJJJJJJJJJJJJJJJJJJJJJJJIJJJJJJJJ
@3539260/1
cttctttctgtgcatcatttttagattttcctgcaccgatgcaattaata
+3539260/1
CCCFFFFFHHHHHJJJJJJJJJJJIJJJJJJJJJJJIIJJJJIJJJJJJI
@974081/1
gtggaatgtatgacgatgatttgatatctatatttctcattttttctgct
+974081/1
@CCAFFDFDHHHHBGHIHHIGII>EBCHHGICHIFGHEGGIIGIIIICGE
@974203/1
caatactttaagagcatttattgcagcttctttctgtgcatcatttttag
+974203/1
CCCFFFFFHHGFHIIIJJJJJJJJJIIJJIJJJGGHGIIIJJIJJIJJJJ
@8173754/1
ggggctgttgttgccactgctgctgctgcggctgttgttgcctctgctgc
+8173754/1
CCCFFFFFHHHHHJJJJJJJJIJJJIJJJJJJIJGIIHIIIHJIIIJIIG
@4061730/1
caggtttttgaaaaaattttggccaatagctgtgggttatatggtgattg
+4061730/1
@?@DBBDDHA=DBHGA?FHIDFBGGEHEF@FGBEDGIIIGCGBFFHDHBG
@423562/1
cacatttctcaaattcagtcttgaaatattatccattagcttatgttgct
+423562/1
CC@DDDFDHAFHFGIIGIJICGIIJBFCD?FE9CCEIICHDHIBBDI9GH
@2522794/1
ctgaggcaagtgttgggattttgaccatcttcaacgaatcaaattcactt
+2522794/1
CCCFFFFFHHFHHJJIJIJJJJJJJIJJJJJJJJJJJJIJJJJJJJJJJJ
@6573224/1
ggaccagcttgtgcttgtcttccacccttttttttgttcctttttgaatt
+6573224/1
CCCFFFFFHHHFHJGIIHHJJJJJJIJIJJIJJJJIGIGGIJJIJGCEHJ
@8177102/1
ctatagtttctcctacggagactgtatacctaaaagtgggttcatgaatt
+8177102/1
@CCFFFEFHHHHHJJJJJGIIGIJHIJIIJIHGGIIHIJIHIIGIIHIII
@2523102/1
ctacagatatctagaggttctgtatttcctgtgatcttgtctaagattgc
+2523102/1
CCCFFFFFGHHHHJIIIHIJJJHIJJJJJJJJJIJJJJJJJJJJJJIJIJ
@6573946/1
gacaagttgttatattagtcactttatatgttcttttaacactctttgat
+6573946/1
C@CFFFDFHHHHHIJJJJJJGIIJJJJJJJHIIGIIIIIIJJJJJJJJJI
@4063541/1
cttcaaatatgaattcatggtgatcatattcaatcacagtcggtgtttta
+4063541/1
CCCFFFFFHHHGHIIIJJJJEIHJJJJIIIIIIJJJJJJJJJJFGGHJJI
@6576405/1
ccttaactgtccttctaacctgttcttcttgaagttggttcagctgtagt
+6576405/1
@@@FFFDFHFHHHJJJIJIJIJHIJIJJJJJJJJGHHJIIJJJJJJIJID
@5050989/1
tttaagaatattttggatttcattgatagtatctgatttgttgtttatta
+5050989/1
CCCFFFFFHHHHHJJJHIJJJJJJJJJJJIJJJJJHIJJJIJJIJJIJJJ
@2524590/1
tgtaacgattggaaaaataatcagaataagaacggtattgctctgcaggg
+2524590/1
@CBFFFFFHHHGHGIJJIJIIIJIGGIGEHGGIJIGGGHJJJJIIIJGBH
@4064759/1
gccacttctttgaactaagtacagcgaaattcttattc
+4064759/1
CCCFFFFFFHHBHBHIIGIFHHIDGIIIGHHIGC<DF9
@2018579/1
gttgcctaacaggaggtgcactggttacaggagatactggttgttgttga
+2018579/1
CCCDFFFDDHFHHIIJACGGIGIJIBHIIIGFHGGIIJJJDHIGIIEHJB
@7625423/1
ggtctctgctgttgctgaggctgctgtggtctctgctgttgttgctgctg
+7625423/1
CCCFFFFFHHHHGJJJJIIIJJJJJJIJJJIJJJIJJJJJIHJJGIJJJJ
@5593952/1
ggtgcgttaacttttggtggctttattatattactcctaattgaagagcc
+5593952/1
CCCFFFFFHHFHFIJGHCFGGGIIIIIJJGIJJJJIIJJIJJJJJIJJJJ
@8178465/1
ttctaatgtttcttcatttaaaaccgctgtgtctctttctttttttgtta
+8178465/1
CCCFFFFFHHHHHJJJJJJJJJJJJJJJJIJHIJJJJJJJJJJJJJJJJI
@5594692/1
caacaattgtacacaactccataggaagcgccaaaggcttctctcgtgag
+5594692/1
CCCFFFFFHHHHHJJJJJJJJJJJJJJJIJJJJJJJJJJJJJJJJJIJJJ
@7112212/1
cggttcttcttcttttttccacgtgaaatctttaggctgcagctcaacca
+7112212/1
@@@BBBBDBFHDDHEIGGFHCHIFGACEAGII@<CGHIIIGBHCHGIIII
@7112822/1
ctcttcctttttttggatctgaagggcggtcccctcttttgggtggaatg
+7112822/1
@@@FFFDFDHDFH>EGFGIBBEGDFGIEG8@GHI@EEEEAADB=ABDC>C
@7112894/1
ggcttatacctagtgcttctgtaaaacgccaataattgttctttcatgat
+7112894/1
CCCFFFFFHHHHHIJJJJJJJJJJJJJJJJJJJJJJJJIJJJJJJIJJJJ
@7113004/1
ataactatgaagaatcatgtgataaaaaatagcagcagtcatcaccaaaa
+7113004/1
CCCFFFFFHGFHHIJJIJJIIGJIIJIJIIJIJJJJIJJIIJGEIIJJJJ
@980218/1
cactgaaccaaatcggctccttgaatgaatttttcattcctccatactcc
+980218/1
@@@DDDDDFFH?D<CFHGGDEHD<E>B<CFH<CBGFGHADD>GIGGBDBB
@8182013/1
ggtgggtaggggttgtttccctagactgtggttgagacacttgctgggga
+8182013/1
@@?DFFDEHGHHFGEIJJJIJIIIEIJIJJJGIICHGIIJJJJJIJJJIC
@4549632/1
cggttgttgccactgctgttgttgaggctgctgtggtctctgctgttgct
+4549632/1
BCCDFFFFHHHHHJJJJJIJJJJIIIJJJJIIIFHIDFHIJJJIIGIIH@
@4550294/1
gctcaaacatgcaaatgtgacattattgactaaggccgatctgaggtctg
+4550294/1
CCCFFFFFHHHHHJJJJJJJJJJJJJJJJJJJJJJJIJJJJJJJIJHIJJ
@981849/1
gtgtagaggtgcaggctggccatgttgaatagcttgctgtggtggtacag
+981849/1
@CCDDFAFFHFB?E;@FEFHIEGB<F?@@<?C?FFDBAD?99:6?6?@@@
@3544069/1
gtctcaacaagttccgttttttggagaggcaactcaggataactatagag
+3544069/1
@;?B?DDDHHH<DAFG2AC?FEHEHEEDGECDGDGHGFAFAHIIICA=FH
@6062808/1
gtgtgatatgatatgggttgctgtttacaccaacgataaaatcaggcttt
+6062808/1
BB@ADDFFHFHHHJGIJFHGHIIHJJJJGIIJJJIJGGEHGIJJJFIIII
@982066/1
atcagcgccaacaacaatgacaggtttttgaaaaaattttggccaatagc
+982066/1
:?=DDDDD<FHBF??FEBFAHIGIGEHIIICDHI>?DGID8;8=FHE;C9
@4551316/1
ctgactaaaatattgttcaagttcacgaggagtattcttggaaacaattt
+4551316/1
CCCFFFFFHHHHHJJIJJJJJJJJJJJIJIHJEGHIJIJJIIIJJJJJJJ
@4551360/1
tctcatttgaaaacgtggatctccaaggtctccttgaacaaatttaccta
+4551360/1
@@@FFFFFGBFDHIGFHEIGJIIDGGFIAEFHIIIJGHIGIIIJJIJIJI
@6579654/1
ggtgtttttgagctcatacttaatccaatgacatggggaagtcaattgct
+6579654/1
B@:DDFFFHHHHHJIJJJJJJJJJJJJJJJJJJJJJJJIJJHIJJJJJJI
@3544657/1
caaaaaataaaataagctgaactatagtttaaaaaaacaaaacaagaata
+3544657/1
CCCFFFFFGHHHHJJJIJJJJJJJJJJGIJIIJJJJJJJJJJJJJJJJJJ
@2020299/1
gctttcttaaatctggttctctaatcatctgattagtagtaacgattctc
+2020299/1
CCCFFFFFHHHHHJJJJJJJJJJJJJJJJJJJJJIJHJJIIJJJJJJJJJ
@2527823/1
gtctctttctttttttgttagactgatttgatagagcacggaaggtggaa
+2527823/1
@@@B?DBBCBFDFHIIGCE@FEGII@DFFHGGF9D?<<FG<?;AAFD=@@
@3545645/1
ataagaactatttctttaagaatattttggatttcattgatagtatctga
+3545645/1
@@@DDDBDF?FFD?AEEC4A:II<F<@HB@GHEHIIIIF@FGF9?CCFD4
@7628294/1
ctagtgtgatggcgtttctgtaccactataaatgtaatcggtggcgtgta
+7628294/1
?<@7::AB<BFHFG@8@?EFFHHDBEHBEGHIIEFFFFH?EF=0;D?@;C
@7629237/1
ctgaggcttgaacaagcccttctgatagcctgcaattcttggttca
+7629237/1
CCCFFFDDFDDDDDFGGBGG@HEHHGGEGHH;;FDEF<FGGG?DBG
@2021763/1
ccgtgatctaatatttgagcagagggtgctggtgcatgtaatactttgta
+2021763/1
@?@DDDDDHFHH<FGHGGIICG;;FHCDGHHHCFHG@FFEHIECGGEHGG
@4551872/1
cttgaagttggttcagctgtagtctgtctgcatctgtatatgccctagca
+4551872/1
@@@DDDDDFHHFHIGJGGCBDCHIEBBFDHIFHIGJDDEGIIEIGGBGID
@5601187/1
atctgttataaatgtaggaagttatcaagaaatctaagattgcatcaccg
+5601187/1
CCCFFFFFHHHHHJHHJJJJJIJJJJJJJJJJJJJJJJJJJJJJJJJJJJ
@4068575/1
ctcaggagaaatttcaatttttgcaaattgttcgtagtgaagaactgaaa
+4068575/1
CCCFFFFFHHHHHJGIIIJJJJJJIEIIJJHHIJGIJHIIJJJJJJJJJJ
@6065489/1
ctccattcaattgaagaagcaatttcttcgcagcctcttgttttgcttct
+6065489/1
CCCFFFFFHHHHHJJJJIJJJJJJJJJJJJJJJJJJJJJJJJJJJJJJJJ
@985300/1
cattggatctagataataatgcctcagagctaccttggcagctgctaatt
+985300/1
@@CDFD?DBHHHFHIIHECGIIIJGJIBHGIHIJJIIJJJJJJIIIGGHJ
@427354/1
gcagcttttacctcattttcgctcagaagaaataatatctcagcaccaat
+427354/1
@@CFFFFFHHHHHJJJIJJJJJJJJJIJJJJJJJJJJJJJJIJJJJGIIJ
@2529940/1
attttttataacttctttaatgctctccaaaattgtaaatccaggaactt
+2529940/1
CCCFFFFFHHHHHJJJJJJJJJJJJJJJJJJJIJJHIIJIJJJJIJJJJJ
@7630735/1
cctctttgtgcccatggagtttgacctctaggaccagtttgcaaagggaa
+7630735/1
CC@DFFFFDCDFHIIIIAGAFHEHGG@EHHDEHICHGHEHHIIGIIGGHH
@2531548/1
caggtttttgaaaaaattttggccaatagctgtgggttatatggtgattg
+2531548/1
?@@D?DDFFHHGGGGEBFHHJGGFHGIJGIIJFHII@DDFGIFHHIGGGF
@6067096/1
gtgatctccaagttgtgaatcaatttcaggatacgatctggtttacaatt
+6067096/1
CCCFFFFFHHHHHIJIIJJJJIJJJJJJJJJJJJJJIJJJJJIJJJJIJJ
@6581714/1
ccaatactttaagagcatttattgcagcttctttctgtgcatcattttta
+6581714/1
@??;DDDADB?H?BF3<EBBIIEI<FADHEHHCB?G<?DGHGI@?FGIGG
@6581880/1
gtgccacttcttggaatggtactgccatttctctatttgcacttagttac
+6581880/1
CCCFFFFFHHHHHJJJJJJIIJJJJJJJJJJJJJIJJJJJJJJJIJIJIJ
@3547616/1
ctgtagtctgtctgcatctgtatatgccctagcacggaaagcagcg
+3547616/1
@@@DDDD?FDHHDBEFGIGIFHFIGIJJIIJJJJIBDAHGHCDHII
@3547849/1
gtaatttcttgttcttcttgttttttttctttaacatttctcacagaacg
+3547849/1
BBBFFFFFHHHHHJJJJJJJIJJJJJJJIJJJIJJJJJJIJIGIJJIJJJ
@3548037/1
cttttttcgtaggcacaataaagaatgaattctctttagcttgtggatca
+3548037/1
CCCFFFFFHHHHHJJJJJJJJJJIJJJJJJJJJJJJJJJJIJJHIJIJJJ
@1502489/1
gcactgagttagaataccaacctgaatttcagcaattttcttaatggatg
+1502489/1
CCCFFFFFHHHHHIJJJJJJJJJJJJJJJJJJJJIJJJIJJJJJJJJJJJ
@4072304/1
caatggtccacacctttgtcaccactatattcaccaaccgttaacggagt
+4072304/1
CCCFFFBDHHHHHJIJJJJJJJJJJJJJJJJJJJJJJJJJJJIJJJJHJI
@7115842/1
ctctcgtgagccaacagtaagacatggtagatgaggatactttaatctaa
+7115842/1
@@@BDD:BF7DFDFHI@?EBFGHCHHC99EFHGGGIIGHHGI@DFGGHIE
@3549509/1
ctcttctcttggtgttcaacaaatctcttaatgatatcagtcagcttaca
+3549509/1
CCCFFFFFHHHHDGHIJJJJJJJJJJJJJJJJJJIJJJJJIJJJJJJJJI
@4073867/1
agataatcccatatcatggagacattaacttgcgtagcatactttatcgt
+4073867/1
C@CDFFD?FFHHDGGHHI@CC@;BHG@CFHGIGE@DD?9:DDG>GCHHGG
@1504361/1
ggtggctgcagtttccatatcatattatacctgaaggcttttgggtcgtg
+1504361/1
??:DB??BFD?ADCBFBHIAH<<FDHCHHG>FEGDBFBF?FFCG<0?@?F
@6582639/1
gttaaaacagtacatcgcacaacaaacacttggggagttaaatcaacatc
+6582639/1
<@@DDDDDFH:CFEHGIIIIIIIEHBGGGHGDDG@?FHGGIF?BFHCFGG
@7632400/1
ctggggctgttgttgccactgctgctgctgcggctgt
+7632400/1
??@BDAADFF?BCGBGE<EEEH?F<G<C<EE?@FF</
@7632988/1
gtgcattcataattcgggccttaactttagtgaactggtcatcaactgag
+7632988/1
@@@FDDFFGFHFHGIJJJIJJJJIJJJJIJIJJGHHJFHGIIJIHIJICH
@2532505/1
tgttcttgcctttgttgctgctgtggtggttcttgcctttgcagctgttg
+2532505/1
CC@FFFFDGGHHHIGBBGIIJJJHGGDGHFHGIGIGGIHIIIGHHHIDHI
@8186403/1
gctgagatgaaggtggtctgctgggttgctggtcaccgggttgttgccta
+8186403/1
BCCFFFFFHHHHHCGGGHIJJJJIJHIJJJJJHJIJJJJJIJJJJJIJJJ
@2533031/1
cccatagcaaatggtatttggtaggacgtgctgtaccttgtatactagca
+2533031/1
;??DDDA>?FHHFG4CGAHGG?EBEGHH@FDGHIIEGEC>GGEGC@BDCD
@429939/1
tgaaggcttttgggtcgtgagaagctgcaacggctgctatagatggaacg
+429939/1
CCCFFFFFHHHHHJHIIIJJJJJJJJJJJJJJJJJJJJJJJJIIJJGGIJ
@2025018/1
tttcatgatactctcaagatccctgattacttcttctcgaggtggctgca
+2025018/1
CCCFFFFBHHHGHJJJJJIJJJJIJJJJJIIGIIJJJIIJIIIJIIIJIG
@2534234/1
cctcgaggcatagttatttggaagtgatttgcacgaagcactataggtcg
+2534234/1
?@@DDDDDDHH??2AGGHIIIG>?<?9:CBEEEGDHBCH@GFGBD@FHHI
@6069996/1
gcaccattgagagctcaggagggaggtccttttgaaactcatcaccaagt
+6069996/1
CCCFFFFFDHHHHJIIIJIJJIJJJJ?FFHIIIJJGGIJJIIJJIFIIGG
@8186481/1
aggaattccagcctttgatagcaatcggtaaagttttgcctataagaaca
+8186481/1
@@@DDD>=AFA>?GDHGFBH<<AHFGHGAFHGCEBF4CHFABFDG<9?FD
@4075661/1
cactgactaaaatattgttcaagttcacgaggagtattcttggaaacaat
+4075661/1
CCCFFFFFHHHHHJJJJIJJIJJHIJJJJIJJIJDHIJJJJJIIJJJJIJ
@431719/1
catactttatcgtaacggtcatttctttttcttgatctctttcattatcg
+431719/1
???DD?DDDDDDDEE;EE:C8CCA4FFCEI3CC9DD@DDIIIDDDE>@AD
@4076003/1
gtcgtctttctttcaacaaacacaagagctaaattatcctttttgaaatt
+4076003/1
CC@FFFFFGBDHGJEGIJJIIJJJJJIIJJJJGIGCIIGIIJJJJIEAGG
@6585525/1
ccactatctaaataaatagctgcagctaatgattcaaataagtcaccaag
+6585525/1
1?@DD8DDD8DFDGHBHHFA<C@BCHGIIDEDHGE@BC9?BC?DGGHGI>
@4076437/1
gtcctgttggtccattaatataaaatggttcaacttctttggtgtac
+4076437/1
CCCFFFEFHGHGHIJIIIJJJJGJJJIICHHJJJJJIIIJIJCGFHG
@8187758/1
ccagagaggaaatagtattttttcttcatcgtcttgaacttcatttccaa
+8187758/1
CCCFFFDFHDHHHJJHEHJJJJJJJJJJJJJIGIJJJJIJJJIJJJJHII
@3039299/1
cacgttcataaggtctcatttgaaaacgtggatctccaaggtctccttga
+3039299/1
CCCFFFFFHHHHHHIJJJJJJJJJJJJJIJJJJIJJJJJJJDHHIIJJJI
@5058059/1
attacttcttctcgaggtggctgcagtttccatatcatattatacctgaa
+5058059/1
CCCFFFFDHHHGHIJIIHIIIIJJJJGHIIJJJIIJJJJJJJJGJJJJGH
@3553334/1
cacctttgaagttgaataagttattattcttctaggtccttttatcataa
+3553334/1
CCCFFFFFHGHDHIGIIIIIIHGJJIJGIIJJJGJIHHJIIIJIJJIJJJ
@8189493/1
ggatgcataagtcattcctctatcaggtaagacaacaatcacaagtttta
+8189493/1
@CCFFFFFHGHFHGIGHIJJJIJJJJG?FHIHGGIIJIIIIJJIIGHGIG
@8189640/1
cctcaaccgtacttctagcattagaagtttcttctccagctaaggctgta
+8189640/1
CCCFFFFFHHHHHJJJJJJJJJJJJJJJJJJJJJJJJJJJJJJJJJJJJJ
@2535482/1
ctgataaattagaatcatcccatagcaaatggtatttggtaggacgtgct
+2535482/1
@CCFFFFFHHHHHJJJJJJJIJJJJJJJJJJJJIIJJJJJJJJJIJJJIJ
@1504400/1
gctgaagaaacaagacaaagcaacaaaaaat
+1504400/1
@@@;DDDAA;F??GF@;GF@FF>@82<8:0C
@5059357/1
agggaattctaagagggtacacaattcaggcactaatgtctcttcaaaat
+5059357/1
@CCFFFFFHHHHHJJJIEGHGGIJJJIJJJIIJJIJJJJJJGIJJJJJJJ
@433544/1
ggagaaatttcaatttttgcaaattgttcgtagtgaagaactgaaagcag
+433544/1
@@@FFFFFGHGHHIJJJJJJJIGGJHGEHIJJJJJIIJJIJJJIGJJIHJ
@4077855/1
ggtgcgttaacttttggtggctttattatattactcctaattgaagagcc
+4077855/1
@@@D?DBDHHDDHIIIIDFFGHIIIIIIIIHGGGIIIIIIIIGFGIIGDG
@7120329/1
gcctcttgttttgcttctttttttgacctacccttgccgatagcaataag
+7120329/1
CCCFFFFFHHHHHJJJJJJJJJJJJJJJJJJJJJJJJJJJJJJJJIJJJI
@7121083/1
cttcatttaaaaccgctgtgtctctttctttttttgttagactgatttga
+7121083/1
C@CFDDFDHFFHHGIJIJCFHFHIIIGHHGIGIGHHFHEBDHBHHGIGI;
@4078821/1
ggcaccatgacgatagctttattctcattaaggaattccggtttctcaaa
+4078821/1
?<<DBDDDHFAF=GB6BEDHFD<BCHDHI@91CFHGIFIIGG><DHIII>
@991589/1
ctccaatcgcattccctttcacactagggacatgaggtgaaattattggt
+991589/1
?@@BDFFFFAF=FEFH?<FBHDHIGDHH;BEFFGHB?G3BFIHIIEHG@0
@991979/1
ccatggtataactatcttattgagataattatcttttgaaacaactacct
+991979/1
CCCDDFBDHHHGBHHHGI@HHHIIEEH<HHHHIFIEIGHGIIIIIIGHCE
@3554871/1
ccgacgacactttttagtaccgggcttactaagggagttttcttgatcat
+3554871/1
@@@FDDADHHFHHEAFHIIGGIIDIJHGIIJHIGIHIFGEFCHGGIGGHI
@3555071/1
tcataactaaaacagggttcatgagttccactttcacaatcaattaattg
+3555071/1
CCCFFFFFHHGHFIJIFGHIIJJJJIJIJJJJIJJJIIJHIJJJJJIJJI
@8191112/1
ctgaaagacttgtaaagtttactactatattctcgtcagttttaatgctt
+8191112/1
CCCFFFFDHHHHHJJIIJIJIJJIJIIJJIJJJJJJJJJDHGIGJJJJJJ
@434553/1
gtggctttattatattactcctaattgaag
+434553/1
?@;BBDDD4=C<4:EGBFHD>DEH9?A4<A
@8191419/1
ctccaaaattgtaaatccaggaacttcccagtcatcaggaataaagtcat
+8191419/1
@@CDBDFDHDHHHIIICFIIEGEHEEHDHHG9CF?BBHI@A>FDGGFFGC
@993062/1
tgatatcggtgtttttgagctcatacttaatccaatgacatggggaagtc
+993062/1
@CCFADDDHHHDBHGIBHH<FHGCBFFHGIBFGEHGIIGIIIBCHIIGGC
@2027661/1
acgagaaccaatttcttttttaaaataatcagcaaatccaaaagattttt
+2027661/1
@CCFFFFFHHHHHJJJJJJJJJJJJJJJJJJJJJJJJJJJJJJJJJJJJJ
@4080650/1
tctgctgttgctgttgttgctgaggctgctgtggtctctgctgttgctgt
+4080650/1
@C@FFDFDFDHHHIIIGGGHGHJGHIGGGIG?GG?DFHHGCHGGI<DCGF
@993722/1
gatatattcatgccacattccattccatgatttattaaacccgatgctag
+993722/1
@@@DDDDDHHDFDG>EFGIEIGIIEEGHIEICHHHEDDBEEBFF@FFHGD
@4081194/1
atcagacatttcttcagggagaatttttaaccatttacacaatataaatg
+4081194/1
CCCFDFFFHHHHHJJJJIGGG@FIJJJJJJGCHIJJIJIJGEHJJJJJIG
@6588920/1
gctgttgttgcctctgctgctgctggggctgttgttgccactgctgctgc
+6588920/1
CCCFFFFFHHHHHJJJJJJJJJJIJJJJGGHGIJEHIIGHIIIGHIHIIG
@2028399/1
gtctcaacaagttccgttttttggagaggcaactcaggataactatagag
+2028399/1
CCCFFFFFHHHHHJIHHJJJJJJIJIIJJJJGJJJJJJGIIJJJIJJJJI
@4081470/1
ctctgataaattagaatcatcccatagcaaatggtatttggtaggacgtg
+4081470/1
1::4A>BBC<B?DEII9CFIFFEEH>C@BF9<FC?9@?<F>GEEFCFEDE
@3556631/1
gtaagaggtctttcatttaatgttttttgaaaagcctcacttgttttgtc
+3556631/1
CCCFFFFFFHHHHJJJJJJJJJJJJJJJJIJJJJJJJJJJJJJHIJJJJJ
@7123679/1
ggaatttcataaacaactttcaaatccttaatatacgcaacaaagctttc
+7123679/1
CCCFFFFFHGHHHJJJJJJJJJIJJJJJJJIJJJIJJJJJJJJJJIJJJJ
@2543241/1
cctcaatttgttaataatagaataattgggagaattgagagaagctttac
+2543241/1
CCCFFFFFHHHHGJJJJJJJJJJJJJJJJJIJGHIJJJJJJJJJJJJJJJ
@3557540/1
gttgaccccatggttgtcgaggaggtccctgttgttccattgcttgaggt
+3557540/1
@?@BDDBAHHHGHCFBHIGHIIBGBG@GDDHIIIIGIIGIJIIICII@D8
@7638396/1
ctcagataatcccatatcattgagacattaacttgcgtagcatactttat
+7638396/1
1?<DD3ADBDDDD@EEEIIIIDEEII@EECFEIII<EDDDDDEIIIEIIE
@4562220/1
tcacctttgaagttgaataagttattattcttctaggtccttttatcata
+4562220/1
?1?;DDDDAABFAE?2CE<C@EFHHHFHFCHFEEFD@F>BGEEF@DG@GD
@8191581/1
gaaagaacctagtgtgatggcgtttctgaaccactataaatgtaatcggt
+8191581/1
CCCFFFFFHHHHHJHHJJJJJJIJJJJJJJJJJJJJJJJJJJJJJJJJJF
@4082926/1
cgttgatctggtctggagctggatgagtgacatcagcgccaacaacaatg
+4082926/1
CCCFFFEBBDHDHIEBFEGIIIGEEEGAFHEIIIIGGHGHIIIGIGIIGC
@2544020/1
gtaggtgacattagtctagtttgatgagctgtagatcctatcgagaggct
+2544020/1
@C@BDBDEHFHHHIFGGFHGHHGHIGGHGHIJCIIIGHIJJJJGIJJIEH
@4083097/1
ctctttctttttttgttagactgatttgatagagcacggaaggtggaatt
+4083097/1
BCCFFFFFHHHGHIJIJGIJJIJHIIJGGIJJIIJJIJI<FGGIGIJIIG
@994032/1
cggtgtttttgagctcatacttaatccaatgacatggggaagtcaattgc
+994032/1
BBCBDFFFHHHHGIJJIJJJJJJJJJJIIIIJJJJJJJGJJJJJIIJJJJ
@4562649/1
ctgggttgttgcctaacaggaggtgcactggttacaggagatactggttg
+4562649/1
CCCFFEFFHHHHHJJJJJJJJJJFGIJJJJJHJJJJJJJJJJJJJJJFHI
@2544301/1
cccaggtccacaattcaagatctaatttcatgctgttattattttccttc
+2544301/1
CCCFFFDFHHHHHJJJJJJJJJJJJJJJJJJJJJJJJJJJJJJJJJJJJI
@2544463/1
gctccaattgcattccctttcacactagggacatgaggtgaaattattgg
+2544463/1
@?@BDEBDHFFHHIIEIIIGIJGGH@FHGGCGHIE9?D1?GGGBGBF?BF
@8192116/1
gttgcagttaaaccaagaacatgtggcctatcctctggaggaattccttt
+8192116/1
CCCFFFFFHHHHGIIGGIIHGHGJJGIJJIJIIJIJFEDFGHHIGIGIJJ
@994916/1
ataagaactatttctttaagaatattttggatttcattgatagtatctga
+994916/1
@CCFFFFFHHHHHJJJJJIJJJIJJJJJJJGIIJJIJJJHIJJHIIJJJG
@5063165/1
gccaataattgttctttcatgatactctcaagatccctgattacttcttc
+5063165/1
CCCFFFFFHHGHHJJJJJJJJJJJJJJIGHHJIGIJJIJGDHIJEHIIJ@
@1507655/1
gccacttctttgaactaagtacagcgaaattcttatt
+1507655/1
CCCFFFFFGHGHHJJJJJJIIJJJJJJJJJJJJJIJJ
@6591185/1
ggtcaacatcaagaagaggctgcgtggtattttgaatctgaataccatac
+6591185/1
BCBDFFFFHHHFHJGIJJJJJJJJFGH:DHIIIJIJJJJJJJJJJJJJJI
@3043578/1
tgactgtgtgtaataataatgctgtgacattgtaacattaaaaactagta
+3043578/1
CCCFFFDFHHHHHJJJJJJJJJJJJJJJJJJJJJJJJJJJJJJJJJJJIJ
@7125545/1
tgatttttcttcaacatcaacaaatgtcacttcaaactgttgctcagcag
+7125545/1
CCCFFFFFHHHHHJJJJJJIJJJJIJJJJJJJJJGIIJJIGHHIIJIJIH
@6075079/1
gtggtctctgctgttgttgttgttgctgaggctgctgtggtctctgctgt
+6075079/1
@BCFFFFFHHHHHIJJIIJHIIIIIJJJIJJJJIJJJIJJIJIJJIIIJG
@6592104/1
gcctatcctctggaggaattcctttaaactgatccatgatcaatctcata
+6592104/1
?@@FFFFFHHHHDIGH?FGHHHGHIGGIHEGIIIGIGDEGGIHGEHDEHG
@4564034/1
agggagaatttttaaccatttacacaatataaatgcacctcaaggtacac
+4564034/1
@CCFFFDEGHHGHGIGHIIGJIJJHGJJJIIJGIGIIIJJJGHIIDGIII
@995734/1
ctaatatcctaacgttatcaggttttgggtagttgggt
+995734/1
<@@DDADD<FHFDE2<;BEDIH<?BE>FG?4C9?CGG0
@6593252/1
ccgaggtttaaattttttccgctgtagtacaaatttctatttccgattat
+6593252/1
C@CFFF8DFBFDHIIGIGIGBGHIDCHCBGIIGCGIDIIIIIIIGEGICG
@6076754/1
ccataaccaagatcaattactctaccaggtggaggtgaaaagaatgatct
+6076754/1
CCCFFFFFHHHHHJJJJJJJJJJJJJJJJEHIGHJDGHIJJIJJJJJJJJ
@3045723/1
tcttgttacaacatatttcaacatgtatccttttgggcggtaccatggta
+3045723/1
@@@DD?DDHHHBBEHGIEGCHHIAGECBHGHFEH>@AGHE7AFGHGFI@@
@2548051/1
cccgcttctttccaaatctggacattatattgataagtgtatttatacct
+2548051/1
CCCFFFFFHHGHGJJGGIIJGAH@HIIIGIGIIIGIIEF:CGGIIIJIIJ
@2548141/1
gctgagagtaattcgtcgcgcattctgttgtatatttatgctcacttcac
+2548141/1
CCCFFFFFFHHHHJJIJJJJJJJJJJJIJJHJJJJJJJJJJJJIJJJJJJ
@4084416/1
ctttaaacaaagaacattggattattcttacaaacagaatccttaactgt
+4084416/1
CCCFFFFFHHHHFGHHHIIJHIJJJJIJJJJJJIIIIIJJJJJJJJIGGF
@4564781/1
ctccttccaaaaaaatacagcaagtctggtaaatttatcgcaaggtaatg
+4564781/1
@@@DDDB?DFAHHIGIIIGIIBEC?CFGBFHHIIIIEIGB;GFEHDGBG>
@8193675/1
tcttggtgttcaacaaatctcttaatgatatcagtcagcttacaagcctt
+8193675/1
CC@FFFBDFDHHHGHIGIGIIIGIIGGIBFIIGIGGGHEGG@GHIIIIII
@4565056/1
gtttcaattttggcagtatgcaaatattgtggaccatcatttttaacatt
+4565056/1
CC@FFFFFHHHHHJIJJIIJJJJJJJJJJJJJHHIIJIGIJJJJJJJJJJ
@996776/1
gtcgaatactctgagcttgctgagcgactaatgccactgtgtccaca
+996776/1
CCCFFFFFHHHHHJJJJJJJJIJJJJJJJJJJJIJDGJJIJJJJJJJ
@439345/1
gttgcggttaaaccaagaacatgtggcctatcctctggaggaattccttt
+439345/1
B@CFFDFFHHHGHJJJJJJIJJJJJJJIJJJJJJJJIJDGGIJIJJJJJJ
@4566323/1
gctcttgtttcatactttttgcaattactcttttttgatgatctagttga
+4566323/1
CCCFFFFFHHHHHJJJJJJJJJIJJIJJJJJJIJJJJJJJJJJJJ<GIII
@4566411/1
ctgtaaaacgccaataattgttctttcatgatactctcaagatccctgat
+4566411/1
@CCFFFFFHHHHHJJJJJJJJJJJJJJJJJJJJJJJIJIGIHGJJJJJIJ
@3046389/1
ctatattcaccaaccgttaacggagtttgctgtcgaatactctgagcttg
+3046389/1
C?@DFFFFFHDBHGIECCFFECEHIIGHIIIGIIIIGHGHHIIIIIIIII
@6593994/1
gtaagttttcttccacgtagagaatagtatattcaatattaaacctaata
+6593994/1
CCCFFFFFGHHHHJJJIGHIHIIJJJJHIIJJJJJJJJJIJJJJJJJJJJ
@5064537/1
ggagttttcttgatcattttcgtttacccagagaggaaatagtatttttt
+5064537/1
BB@FDDFFHHHHFJJJJJJJJJJJJJJJJIJIIHIJGHIJJJHHIIJJJJ
@3561168/1
cgaggaattccagcctttgatagcaatcggtaaagttttgcctataagaa
+3561168/1
@@@FFFFFFHHHHJJJJJJJJJIJJIJIJJGHJJJGHIIJJJJIJJJJJJ
@7642299/1
ggcaaatctggaggttgatgaggaggctgaggcggaattagagcaattgc
+7642299/1
CCCFFFFFHHHHHJFHIHJJIJJJJJJIJIJJJEIIJIJJJJJJIJJJHG
@3047144/1
gtacacagttgcagtcctgagctggtcttcagtcacccgattctatttct
+3047144/1
CCCFFFFFHHHHHJJJJJJJJJJJJHJJJJJJJJJJJJJ?GHJJIJJJJJ
@6595295/1
ctgtattataacatgacctaagagttttattaaagttggatcattagcag
+6595295/1
B@CDFFFFHHHHHIJJIJJIJIHGCHHJIJJIIJIIIJJJJIGIJJIJIJ
@6079089/1
tcgtgagaagctgcaacggctgctatagatggaacgttgatctggtctgg
+6079089/1
CCCFFFFFHHHHHJJJJJJJJJJJJJJJIIJJHIJJJJJJJJJJJFHIJJ
@6079118/1
cctctgtcgaacagcttccacagcttgtctgtaattgcgataaggttttt
+6079118/1
@@CFBBDBFBD?FBG@EGGECE8CEA9CDH>F9GG@?4D:FDA>DBBBDB
@2033557/1
tggtagttgagtttggtgggtaggggttgtttccctagactgtggttgag
+2033557/1
@B@DDDDDHHHHHJJJBHIIGEHIJJ?GHGIIJJIIIGIJJJIIIFHHII
@4567288/1
ctagataataatgcctcagagctaccttggcagctgctaattttgcttgg
+4567288/1
CCCFFFFFHHHHHJJJJJJJJJJJJJJJJJJJJJJJJJJIJJJJJJJJJJ
@4567524/1
gttcttgcctttgttgctgctgtggtggttcttgcctttgcagctgttgt
+4567524/1
@CCADDFFFDHFGIIDGHBHGGECG<CECDGFHG<DFHIIIGBFFHFHIB
@3048008/1
ccaacacagcgataaaacctcttcaaaagaagataaacaattcaagagac
+3048008/1
CCCFFFFDHHHHGHIJJIIJGIIJGJJJJJIIJJJIHHIGGIJIJJJIGI
@999641/1
ctataactaatagattgacacgagacaacgtgatataactatgaagaatc
+999641/1
??8BD?>BBFB><<<C@<F?:?@C:E>EFE1C@C?:B<4B@:?F<<F@FF
@5613962/1
cagtaatctcgaatctattatctcttggacaagttgttatattagtcact
+5613962/1
BCCFFFFFHHHGGIIJIJIGIIIIJJJJJJJIJHGHGGEIHIJIJIIIJJ
@5614233/1
ctgcaattcttggttcaagatcattttaaactgtccttctgacacaccat
+5614233/1
C@CFFDDFDFBFDBFGEHFHGGCEHGCHIIII>CCDGFHIEGIIG@FDCG
@7130002/1
ctcatgttataacattatgcagttcattacctaagatatttgttatgatc
+7130002/1
:?@?DDDBDDD<DGGBDF?F@CH<F<@EE>F4CFFB<?C>GE??FFCCDD
@7130177/1
cttctttttttgacctacccttgccgatagcaataaggcctttggcttta
+7130177/1
@@@:BDDDFAD<:A3AC>;@FGCE?:DG<GCA>BFBF@CFE@@CF@@DAC
@3050002/1
gttgccatatagccttaaaagggcaccccaactag
+3050002/1
?@@B;DDDABC?F@HIIIIID=;;F;?<:111:C?
@5615175/1
agcacatgataatacacaaaatatagtttttggtaacataatagtaaaat
+5615175/1
CCCFFFFFHHHHHJJJJJJJJJJJJJIJJJJJJJJJJJJCCHGHGIJJJJ
@2035274/1
ggtctttctcgataatcaagtgttggtg
+2035274/1
=?=DBA?DHHHDHBBFHH3CHAHGCGF8
@2035767/1
gggtagttgggtaatattttgataacgtggatgtagataggctggcctgc
+2035767/1
?@@ADDFDDHGHBIGGDHEIJIIEHHHHIJIJICGCFIHIIFEIBEFG7>
@6080239/1
ataataatgcctcagagctaccttggcagctgctaattttgcttggtgtt
+6080239/1
CCCFFFFFHHHHHJJIJJJJJJIIGJIGIIJJJJJJJJJJJJJJJJGIGI
@443885/1
gcagcaacaacagcagagaccacagcagcctcagcaacagcagagaccac
+443885/1
@CCFFFFFHHHHHJJGJJJJJJJJIJJJIIIIJGIIJJJJIJGGGEGGGI
@6081413/1
atgagttccactttcacaatcaattaattggtaacatggtaaaatacctt
+6081413/1
=?@?DABBFAF?<EEHIGHHHG9ACFHIHEB?FBHEAGE?FCDHEGEFDB
@4089689/1
ggagctgcgacaccatctgatgcctggtgcggaggctaccttgccgtagg
+4089689/1
CCCFFFFFHHHHHJIJJJJJJJJJJJJHIIJJGIJJJJJJJJIJJJBHHG
@1001565/1
ccgacaaacgccatcctctcattcttagttgtaacaactaggggcaccat
+1001565/1
?@@DDDDDBFDA<F38AEFH<GGG9:?B:??1??DFBB?99?2DF:CH@@
@1001702/1
gtaggaaataagaaagcaagagaaggaagtgaggtacacagttgcagtcc
+1001702/1
CBCFFFFFHHHHHJJJJJJJJJJJJJJJJHIJJJGFHJJJJJJJJJJJIJ
@4090392/1
catattcttattctttatatttaaattgagatgattagtttccacaacaa
+4090392/1
??@1=DDEDDFHGIFIIIGIIIG@CIGEDHGHIIIFCHEHIIIIIIIGFH
@1514163/1
ctgtaattgcgataaggtttttcaggattgatagata
+1514163/1
@@<ADDDD>BA:FFBFE:CHGHEIG<FHA@EFCDGHG
@1002837/1
cttcaacaatcgtcggtacaatgtaatatgagttttctttgttttcaaag
+1002837/1
CC@FFFFFGHGHFFGAEGGGIIGHIHIJJIGGHIIJIIJIJGIIIJIIIH
@1003026/1
ggtcattatgggcttctattagttcatctatattttttaaggaagtaagt
+1003026/1
?@=BDEFBHDHFBEGHGHIIIIFAEFHGHGGCHIIIIGFIIGHGGBDHH9
@4569510/1
ctgtcaattcaccaggtgatatatttttgcatctgttataaatgtaggaa
+4569510/1
CCCFFDF;FFHHDGHIGFHIIIIIIIIIGIGIIIIIICHHIGIIDHIIGG
@7646651/1
atccttcttttccggaaagaacctagtgtgatggcgtttctgtaccacta
+7646651/1
BC@FFFFFHHHHHJIJJJJJIJJJJIIJIIJJJJJJHIJJJJIJJJJJJJ
@1517351/1
cttcattgtaacttggcccgcaacaattgtacacaacgccataggaagcg
+1517351/1
@@@BDDA>=A<D<E>FEHGHI<CEFFGAGB?DGDHGD00?@F@@C<DFCE
@1517481/1
ctctgctgttgctgaggctgctgtggtctctgctgttgttgctgctgctg
+1517481/1
C@@FFFFFHHHFHJIIJJJJIIBHGIGGIIJJIJJJJIGHIIJGIGHJII
@8199670/1
gggcaccatgacgatagctttattctcattaaggaattccggtttctcaa
+8199670/1
CC@FFFFFHHFHHIIJJJJJJIJIHIIIJIIDGI@EHHHGIIJIIJJIJJ
@3566350/1
gctgaggctgctgtggtctctgctgttgttgttgttgctgaggctgctgt
+3566350/1
1=@DDFFFHHHHHJGIIIJJJGIJIHIIHIJGHGJJJJJFCGHIJJJJGH
@7134500/1
tgttgtttcaattttggcagtatgcaaatattgtggaccatcacttttta
+7134500/1
CCCFFFFFHHHHHJJJJJJJJJJJJJJJJJJJJIJJJIJJJJJJJJJJJJ
@6083652/1
ggatctgaagggcggtcccctcttttgggtggaatgtatgacgatgattt
+6083652/1
@@@FFFFFHGGHHJIIJJIJJJJJJJJJJ<AHGGIJDHIIIIHHEFDBEF
@445832/1
aggaaaaccagattttggattgaggtgataacatatttcggcaacat
+445832/1
@@@DFFFAFBBACFF@FHGCECBFG<CHHGEEGG@HHIIHGGBFGGB
@6084744/1
ctcctcatagttccacaatgagtaatttcaatttttaatccttttatttc
+6084744/1
CCCFFFFFHHHHHJJJJJJJJJHJHIJJJJIJJJJJJJJJJJJJJJIIJH
@3568297/1
tcctaatcctgtttcatccgcaattttctggcggagctcttcagcattta
+3568297/1
C@@FFFFDHHHHHGFEEIIIIIIIJIIGIIIJJIBDHGIIJJGGIFIIJJ
@6086430/1
ctggagctcatcaagcttcggtccgactgatg
+6086430/1
??;?BBDD:2:<<EEEEIEEEEE88EA?DE<:
@7648638/1
cctccttccaaaaaaatacagcaagtctggtaaatttatcgcaaggtaat
+7648638/1
@@@DFFFFGHHHGJJIGIIJJJJGGDEIHIDFHJJIIJJJIJJJJJCHIJ
@6086938/1
agctgagtaaggagttgaaggattttctaaagccttgaattcataagttg
+6086938/1
CCCFFFFDHHHHHIFHJJJJJJJJJGJJJJJJJJIJJIGIIIIJJJJHIJ
@4571952/1
gtgcatggtttaagaaagaccaaaggtttctgttgagctagtcatttgtt
+4571952/1
CCCFFFFFFHHHHJJJJJJJJJJJJJHIIJJJJJJJJJJJJIIIJJJJJJ
@3054282/1
gtatccttttgggcggtaccatggtataactatcttattgagataattat
+3054282/1
@@@DDDDDHHDF?FH>:CDEIIII?BDHIIEGGGGHGHHB=FGHIAAHCH
@7650173/1
ccttatttcaacaccagtgaaaaattgtttgccacgcatgtcccatactc
+7650173/1
CCCFFFFFHHHHHJJJJHHIJJJJJJJJJIJJJJJJJJJJJJJJJIIJJJ
@6602888/1
ctccttcaacaatcgtcggtacaatgta
+6602888/1
?884A?AA?C<<<EGAAC:<2<911?G<
@8201883/1
caatactttaagagcatttattgcagcttctttctgtgcatcatttttag
+8201883/1
CCCFFFFDHHHHHIJJJJJIJJIJJJIJJJJJJJJJIIJJJJJJJJJJJI
@8201977/1
cctttttttggatctgaagggcggtcccctcttttgggtggaatgtatga
+8201977/1
CCCFFFFFHHHHHJJJJJJJJJJJIJJJJJJJJJJHHH?BDCEEDCFEDD
@1518811/1
atcaggaataaagtcattaaccttcaaaatttttccgaggtttaaatttt
+1518811/1
CCCFFFFFHHHGHGHIJJIJJJJJJJJIJJJJJJJJJ0?GGHJJJJJJJJ
@1008064/1
gtcagttttaatgcttccaacacgttgaactaaacttggatcagtagtgg
+1008064/1
@@BFFEFFHHHHHJJJIJJJJJJJHFHJHIJJJJJIGHIIGHIJFIJBGH
@3056297/1
ctcatactgtcttcagcctcatgttataacattatgcagttcattaccta
+3056297/1
CC@FFFF?FDFFHIGGGIHHJGGHHFIGIIIGHJGJJIJGGHIGIGGGED
@3056427/1
gtaacgattggaaaaataatcagaataagaacggtattgctctgcaggga
+3056427/1
?@@BBDD??BF3?C@BFE?AF?DFDFHIGD@FHI?DG<:DGHAHE>@2?D
@5623453/1
aatttcttcagctgaactatttttactataaacatctttcatgtcatcaa
+5623453/1
CCCFFFFFHHHHHJJJJJIJJJJJJJJJJJJJJJJJJJJJJJJJJJJJJJ
@5623680/1
gcgtgtaatcactgctgaggcttgaacaagcccttctgatagcctgca
+5623680/1
@@@ADD?DF<?FFGHGIEC7FGGG?32ADFBEFHCDG9?DGG9?00?B
@3057327/1
gtaacgattggaaaaataatcagaatatgaacggtattgctctgcaggga
+3057327/1
CCCFFFFFHHHHHJJJJJJJJJJHJJJJJJJJJJGHIJJJJJJJJJIJJJ
@3057702/1
cccgtgtgatatgatatgggttgctgtttacaccaacgataaaatcaggc
+3057702/1
??@DDDB?:A?AC<ACEFH;<AGGIB<AEHE<C??D;:6D@?GFHG?FD;
@2556776/1
ggcttatacctagtgcttctgtaaaacgccaataattgttctttcatgat
+2556776/1
@?@DDD?DHHDFD<A<EABHEIIGHGHII@E:DFGIGEBFDHIIHGGBFE
@1009916/1
ggttcttcttcttttttccacgtgaaatctttaggctgcagctcaaccat
+1009916/1
BB?DFFFFGHHFHIJIJIGHJJGHIJIIGIHIIGGGGIIJJJJIJIJJIJ
@5625051/1
gttgctgctaaatcttcaagtacatagtacataactttagctgtcgtctt
+5625051/1
CCCFFFFFHHHHHJJJJJJJJIJJJJJJIJJJJJJJJJJJJJJJJJJJJJ
@3570519/1
ctctgcactgtgacagtcttcaagcactgagttagaataccaacctgaat
+3570519/1
@;?DDA>DFF?F?FFDFFFHHIFIIIIIIHCCFFE<EFE@DGFIIIDF@9
@7136527/1
gtacacaattcaggcactaatgtctcttcaaaatcttcttcatcacgtcg
+7136527/1
@@@FFFFDHHGHHIIJJIIIJIHGJHHHGH49FFFGE@FHII@FHIIHIJ
@2038463/1
ataagattacaattcttaacattttttctttaaacaaagaacattggatt
+2038463/1
@@@FFDFDHHHDHFHHGHJIJJHIJJJJIIIIGIGHHEHEIIJGHHGBGF
@3570651/1
atgccattcaactttgcattaactttctgtagtatgtttacaaatgttgc
+3570651/1
<@@FFFFFFHHFFIHIIIGIDHHIIIIGIIIIHIIIFGIIIIIIGIFIHG
@6604781/1
tgacacgagacaacgtgatataactatgaagaatcatgtgataaaaaaat
+6604781/1
CCCFFFFFHFHGHGIFHGIJJJIJJJJJIJIIJJJJJJGGIIJJIGHJJI
@3571545/1
ggtaggtgcagggtatgaaactgaacgtgtacacctggtaaagaggtgac
+3571545/1
BC?DDFDDHHHFHEFGIJIJJJJJIJJIIHGHIJJIJJHGIIGJJJBFHI
@7651785/1
gtatttttttatttttctgcgactgtctgaatcagaatctgatttatcat
+7651785/1
?:=BDDDBFD;?AG@HEED<GAE?F:?BGDBGFBHFDDDDGDFDHEBGIF
@2039817/1
aagaactatttctttaagaatattttggatttcattgatagtatctgatt
+2039817/1
CCCFFFFFHHHHHJJJIIHIJJJJJJJJHIJJJJJJJIJJIJJJJJIHIJ
@6089600/1
agatgaaggtggtctgctgggttgctggtcaccgggttgttgcctaacag
+6089600/1
CCCFFFFFGCFHFHJJJJJJJGIJJJJJIJJJJJJJFHIIJJJJJIIJJJ
@8203680/1
ctctgatttttctcatcttcatcatccaagccgtaatgaatggtgttgct
+8203680/1
@@@DD:D;D2ADDFFI<AIF?FACH:CG3<;FECCCC:B:09:DFFG@FF
@6606591/1
gttatttcttctaaattctgctctgataaattagaatcatcccatagcaa
+6606591/1
CCCFFFFFHHHHHGFGHHIJJJJJJJJJJJJJJJIIJJJJIJJJJJJJJJ
@1010543/1
tcctgcggaccattagttgaagttccagccctcagataatcccatatcat
+1010543/1
@@@FDFDDAHFFHIJBGHIIJJEFGIJGGIJJIJJGIIIGIIJGIIHIGI
@1010594/1
ctacttctgaatgatgttctacgttatcatcaacatctgacccttcacac
+1010594/1
CCCFFFFFHHGHHIIIBGIIEIGEHEHIGGIIIIIGIEHEHAFHHIIIIG
@449592/1
aagaactatttctttaagaatattttggatttcattg
+449592/1
?;?=::B:ACADBGEDCFF>HFFBF<BG<CC>FE9?E
@2558803/1
aagatatttgttatgatctccggccaagatcagccgtgtttggtagaagc
+2558803/1
CCCFFFFFHGFHHIJJJJJJJJJJJJJJJIJJJJJIGHIIIJIHHGIIJJ
@1521435/1
tccaaaattgtaaatccaggaacttcccagtcatcaggaataaagtcatt
+1521435/1
@<@BDBDDFDHDDAHEB?BCFEDBBCHGHIIIIGGEHIGIGIGGH9?BFI
@2040856/1
ctttttttggatctgaagggcggtcccctcttttgggtggaatg
+2040856/1
@@@DDDDDHFF?A>DH>CD<?DAF@;C=7@DHGGIHHBDCCC>C
@1523559/1
ctgcaattcttggttcaagatcattttaaactgtccttctgacacaccat
+1523559/1
@@CFFFFDHDHHHJGIIGIHIICHGIIJJIJJIJJJJJIJJIIJJGJGGG
@4576866/1
tccagctaaggctgtatcatcaacttctaaaggtttccaataaacacctt
+4576866/1
CCCFFFFFHHHHHJJJJJJJJJJJJJJJJJJJJIJJJJJJJJJJJJJJJJ
@4577091/1
ctccactgaaccaaatcggctccttgaatgaatttttcattcctccatac
+4577091/1
CCCFFFFFHHHHHJJJIIJJJJJGIJIIFHIJIJJJJJIJJIJIJJJJIC
@5627136/1
aacgttatcaggttttgggtagttgggtaatattttgataacgtggatgt
+5627136/1
@@CFDDDFHHHHFGEHIIJFHJJIIGG?ECHIIJIIIJJIIGGDHIJIIF
@7141069/1
gttgttgttgaccccatggttgtcgaggaggtccctgttgttccattgct
+7141069/1
CCCFFFFFHHHHHJJJJJJHIJJJJJJJJJJFHIIJJIJIHIJJJJJJJJ
@7653986/1
aacagcagtggcaacaaccgcctcagcagcagcagcagcagaggcaacaa
+7653986/1
@@@F?DDEHHHGHIJJJJGIJJIIIIEHGIJGJJJIJJGC@FGCHIEFHI
@5627831/1
attcattaagattagtattaactgttaatctaaatattcaaactgtcatt
+5627831/1
@@CFFDFDFHBBFAGHIGIIGIJIJJIGEHHIJJJJGIGJJJIDIHICGG
@7141990/1
gatgattttgacactccaatagtacttcttttgtgtgagcattaaatctt
+7141990/1
C@CFFDFFHHHHHJIJJJIJJJCHIJJJEHGJJHGGGHJJJIGHIIIJII
@3574551/1
gtcaggtgcgttaacttttggtggctttattatattactcctaattgaag
+3574551/1
CCCFFFDFHHHHHJJJJJJJJFHIJJJJIJJJJJJJJJJJJJJJJJJJJI
@6092354/1
ctcttgacagccctatacctatttacatgcctagacttgtgcaccagcta
+6092354/1
@@@DDBDAHBHHFAEFHGGIIIIIGGGGCCDHEFEDEGH?::C?:B=BB?
@5075790/1
actgattgatgtcccaatggtccacacctttgtcaccactatattcacca
+5075790/1
CCCFFFFFHHHHHJIIIJIIIIJJIJIIIJJJJJJJIJJJJJJJJJIJII
@2559699/1
gggctgttgttgccactgctgctgctgcggctgttgttgcctctgctgct
+2559699/1
CCCFFFFFHHHHHJJJJJJJJJJJJJJJJJJJJHJJIJJJJFJJJJIIIG
@5628215/1
ctgaggagcatgttcttgcctttgttgctgctgtggtggttcttgccttt
+5628215/1
BB1BDFFFHHHHHJJJJJJJJJJJJJJJJJJJJJJJHHIHIIJJJJJJJJ
@7142762/1
cttctgtcttgaaatctgtagcccaatatagattccagaacttccggcat
+7142762/1
C@CFDFFDHHHGGIIIEIFHCHGGIIGIEIGIJGGGBGIIIJJJIIJIJJ
@5628801/1
catattatagtgggagctaagatggttttgtttgacaatatcaaacttcc
+5628801/1
CCCFFFFFHHHHHJJJJJJJJJJJJHHJJJIJJJJJJJJJJJJJJJJJJJ
@1016218/1
cctgttggtccattaatataaaatggttcaacttctttggtgtacagaaa
+1016218/1
CCCFFFFFHHHHHJJJJIJJJJJJJJHHIJJJJJJJJJJJHIJJJJJJJJ
@7655712/1
agctgaactatttttactataaacatctttcatgtcatcaacatttatga
+7655712/1
CCCFFFFFHHHHHJJJJJJJIJJJJJJJJJJJJJIJJJJJJJJJJJJJJH
@7144293/1
tgttgttgctgaggctgctgtggtctctgctgttgttgttgttgctgagg
+7144293/1
@@@FFFFFFHHHHGJGIIIIFBGEHHGE@G@GCECGCGFHEBDCHGH<DC
@2043910/1
gtccttctgacacaccatctctgtaaaagaggatagcttgaggcttatac
+2043910/1
?@@;DBDAFDFAFH6:CGGHIIIEH?9@?<FDH?CGGGAGHI@@D@GECG
@4100032/1
gtgtaatcactgctgaggcttgaacaagcccttctgatagcctgcaattc
+4100032/1
BB@FFFFFHHHHHJIJJJJJJIJJJJJJIJJJJJJJJJJJJJJJJJJJJJ
@7657274/1
gtactatcatcagctggtgtagaattacagaataactcatgaatgctttc
+7657274/1
C@CFFFFFGHGHGJJJJHHJIJGHIJJJJJIJJJJJIIIJGIJJIIJJJI
@4100618/1
gttcattacctaagatatttgttatgatctccggccaagatcagccgtgt
+4100618/1
CCCFFFFFHHGHGJGGIIJJJHIHIJJJJJJIGGIIIJJJIJJJJJJ@GC
@6611155/1
cccttggcaacaaacagttgttttttcctgatatagctctaacttcaatt
+6611155/1
CCCFFFFFHGHHHJJJJHIIHIJJJJJJJJIJJJJIIIIIJIJJJJJIJJ
@2561671/1
cgagaaccaatttcttttttaaaataatcagcaaaatccaaaagattttt
+2561671/1
C@CFFFFFHHHHGJJJJJJJJIIJJIIIIJIJJGIJJJJIJJJJHIJJJJ
@7657672/1
atgacacttaggtcgtgcatggtttaagaaagaccaaaggtttctgttga
+7657672/1
@BCFFFFFHHHGCGHHGHIJJJCHHEGHHIJJGJJGIIJJFHIIJIIIJE
@2046731/1
ggccacttctttgaactaagtacagcgaaattcttattcgattgaagtaa
+2046731/1
CCCFFFFFHHHHHIJJJJJJJJJJJJIJJJJIJJJJJJJIIJJJGIIHIJ
@7658528/1
ctcattctttcaaaaaaaactattcgtaggagtaaaacgtaagtggaagc
+7658528/1
CCCFFFFFHHHHHJJJJJJJJJJJJJHJJJJJGGIJJJJIJJJHIJHIJJ
@6613977/1
cttcaatggttgctgctaaatcttcaagtacatagtacataactttagct
+6613977/1
CCCFFFDFHHHHHIJJJJJJJJJJJJJJHHIJJJJGIJJJJIJJJJJJJJ
@2564095/1
ctccaaaattgtaaatccaggaacttcccagtcatcaggaataaagtcat
+2564095/1
C@CFFFFFHGDFFHIIJJJFJJJJJJJIJJJJJJJJIJJJJIJJJIFFGI
@7144693/1
ttgctgtctttgtgtcttgcacgacctttggattgaatataagaccttgt
+7144693/1
CC@FFFEEHFHHHIIIJIJJJIGJIJJIJEGHIJIJIJCGGIGHGIGIIH
@6094945/1
gtaacggtcatttctttttcttgatctctttcattatcgtaaattgtcac
+6094945/1
@@@FFDADHFFHDIIIIIIGEHH>DAEFGEGCCG@AFBF:?C3?BGB?FA
@3578451/1
gaaaacttttcgatttcggtattatggttttcttcagcatcagacgtatt
+3578451/1
CCCFFFFFHHHHFIIJJJJHHHIIIJJHIJJJJJJJJJJJJJJJJJHIJJ
@7659231/1
cacgagacaacgtgatataactatgaagaatcatgtgataaaaaatagca
+7659231/1
CCCFFFFFHHHHFHJJJJJJJJJJJJJJJJJJJJJHIJJJJJJJJJJJJJ
@3065253/1
tttgttttctccaactccgacaaacgccatcctctcattcttagttgtaa
+3065253/1
?@@ADDD?CF<AF;?A??EHIAHFGHGIAHIABFFGEDDFHG>GHDC.BC
@7659352/1
cgataaaatcaggctttatgtttttgtattcttcaatggttgctgctaaa
+7659352/1
@@@D=?:AC<<?:3:2:C4<<33A:1A9AC<CC<G><DF118:?@@9D<D
@2048497/1
agacacttgctggggaggtggacctctctgtgcccatggagtttgacctc
[truncated: 584,243 more chars]
