# Supplementary material for: Identification and comparison of key RNA interference machinery from western corn rootworm, fall armyworm, and southern green stink bug
Source: PLoS One. 2018 Sep 5;13(9):e0203160. doi: 10.1371/journal.pone.0203160 (PMC6124762; doi:10.1371/journal.pone.0203160)
Supplement: S2 File — (TGZ) [file pone.0203160.s012.tgz › data/fastq/sgsb/3_First-instar_FI_Rep3_aligned.fq]

@5032490/1
cttgaatgaatttttcattcctccatactccttgtcttacaggtaccggt
+5032490/1
@@CFFFFFHDHHHJIIJGIEHHIJJIJJJJGGIG<GHIGIIJJJFGGGE@
@1134643/1
cagcttacaagccttagtaagcataaatttatggaagccata
+1134643/1
@@@D?EEFFHFH?BBFGE?IC@@BFAFEG@E@FH<???C3CD
@7711036/1
gtatatataagattacaattcttaacattttttctttaaacaaagaacat
+7711036/1
BBBDFEFFHFHFHIIGGGGIIIGEJHGEFHGHGIGHJIJGGIJIJEGIJJ
@572529/1
cttcagctgagtgagttaaaacagtacatcgcacaacaaacacttgggga
+572529/1
CCCFFFFFGBHHBDHBGIIJJJJJDHFHEHGJJJGCHIII?HGIJ>FC:7
@6693553/1
ctctatttcattgtgcattaatctatagaaaattttccaaacagtattta
+6693553/1
CCCFFFFFHHHHHFIIJJJJJJJGJJJJJJJIHJJJJJJJJJJJDHIJJJ
@6135525/1
cttgccctaaataataaggacggctaaaagtacagactctagt
+6135525/1
@@@FFFDFH?FFDHCCEHGHEG6FGIG@999C?DGHIJ<G<?9
@5033968/1
aataactctgtattagtctgcagaaaccaagaccgacttaaacaaattga
+5033968/1
@@@FFFFAH8CFHIGIHIII@FH>EAB3CF9EH;8DH>BF@<<DEG>FF4
@8221156/1
gttgttttttaagtgcatgttgaacatattcatgcaaaatgcaaatgtag
+8221156/1
@?@DDDFFDDFHHGGGHHIEGHGBAFHGI4:C9EDBG<9?GGHIHGGDGG
@1692883/1
gggctctgaaggttgtattgttctggtattatgagtgttacttctcatcc
+1692883/1
@@@DDFFFHABHFGGFHGJIICHIHJBHEC@4FAGEFFGEGFDGGHCE9D
@3363154/1
cttgttcttcttgtttcttttctttaacatttctcacagaacggttgcca
+3363154/1
?@@D:D?DFFHDDFGACFBCHHHHHCCHGGHGCF?<EEFGBD0:BBAGGC
@2245001/1
atcatattgtttgatatcgccagtccaaattcttggacataggcgtcgtt
+2245001/1
@@@DFFFFHHGDDGGGCA7CHC@9C<<BBEEHHGCG3?D>DHADHGG>AB
@1928/1
gttcgtagtgaagaactgaaagcagatctaaatttctcaaattt
+1928/1
@?@ADDDD1DF>FHEEGDACHC;F?C<FE4?CF<GECH949:?B
@5587631/1
catttttagattttcctgcaccgatgcaattaatactca
+5587631/1
@@@DD?DDH8AD?FH44CG9C;E11:EEDECGCGH>DH9
@1137731/1
gtacgctcaaacatgcaaatgtgacattattgactaaggccgatctgagg
+1137731/1
@@BDAAADDHFG?HIJJDGHGIIIGGIJJIJEGIGHJIEBHGH>6BGDHE
@6695291/1
gctggtcactgggttgttgcctaacaggaggtgcactggttacagg
+6695291/1
CCCFFEFFHHHHHHIJJJJJJJJJJJJJHJJFFHIJJJJHIJJJJJ
@1138640/1
atacctatttacatgcctagacttg
+1138640/1
@@@FFDFDHDHGHD4EFEII<<FEB
@5034249/1
ggctggcctgcttgtggaaaaccaccacaaat
+5034249/1
CCCFFFDEHFDFFE3EHEHI@GHHHC?EEGBB
@5034412/1
ccgtacttctagcattagaagtttcttctccagctaaggctgtatcatca
+5034412/1
CCCFFFFFHGHHFGIIJJIBHGHCHEGGIJHCHII>@EHH>FEDAIADHI
@4642/1
gtattcttcaatggttgctgctaaatc
+4642/1
@1;DD;DDDFB?F3CFFFHC@FFE<HC
@5035357/1
gtcgtgagaagctgcaacggctgctatagatggaa
+5035357/1
??@FFDFFHF;CDGHEBE@FE1:BF<4?<<9CBD?
@5035460/1
tggttcctagaatcccacatggcaggaagttttctcgcaacttaggttat
+5035460/1
@@@DDDADDHHHHEHHEGIDGGIJJJGDGBGGGF9CDFGHBCHGG@8B@<
@1694576/1
ccgaggtttaaattttttccgctgtagt
+1694576/1
??@1DD8BFHF<DBGHEGDGGDG<DCC:
@4476935/1
cccatctgcatccttcttttccggaaagaacctagtgtgatggcgtt
+4476935/1
@1?DDDDD4CF?;CGGDFEHBHFFFEIEFFIC@CFFFDEFFFFEF?6
@3363581/1
ctgtaattgcgataaggtttttcaggattgatagatacatcataatgatg
+3363581/1
CCCFFFFFGFDHF>EFHG@EEFGIIJGGBHEHJBBGGCCIIJJJIIGH<F
@3925531/1
ctcgtttcattttgctttgacttctcatttattgaagtttattttcttta
+3925531/1
@?@DDDDA?CDBFBEEA><C@HHG9FCHHG9CFEABE?BD94CGE:<@G:
@1695623/1
cttctgaaacaccatctcgatacaaaataattctatgaggcttgtagcca
+1695623/1
CCCDFFFFFAHDDFBFCCGHCHIJJJJIECED9BGDD>GHGGIGHIIIB3
@6138802/1
aaccttttgtaacatcgacaacaccgcttgtgcggcaatatgtttggctt
+6138802/1
?;@?DDFDADD<<AGHGGGHGHHIJJ8DGE8?>D>F:@F8C7@F;;C@EE
@3365530/1
gggaattctaagagggtacacaattcaggca
+3365530/1
==;;B?DDBFCFF@BF12<:4A;?92<C3AF
@5038213/1
cgccaggtgtccggtcttcactgcagcctgactggtgagaaccctcaccg
+5038213/1
B@BDFFFEHFHFHIFGHHGJJJIHHGIF>G@G9BGBGBFIIIJI<GHCHH
@3927324/1
ataagaactatttctttaagaatattttggatttcattgatagtatctga
+3927324/1
@?@DFFDBHBDHGJBABFEGICGGHIIIE8<HHJIJIIDFICH@FGDBFG
@2807834/1
gttcttcttcttgcaaaggatgtggaggataatttctccaaacattctgc
+2807834/1
?;??7;:BF>F<4ACEEHG@><AA<DE;EBB<C4CGHGCHCEB>D?FEGC
@1696287/1
ggggagttaaatcaacatcagctgagatatactcatattgaggataagaa
+1696287/1
@@<DDDBDHBH?D9BE3EBDCFH92<C<9?FC4EGEGGGEC4?BF40?GB
@2249944/1
cttcacacataaattcgataacaggctgagctttataaaatgcagtg
+2249944/1
@@@ADD8DAFH<F>G>;4CFBBHHIBBFBCCFEADF@DCGI@<<D?B
@4481686/1
atagtttctcctacggagactgtatacctaaaagtgggttcatgaattgc
+4481686/1
@C@DDFFFGFGHFIGIIE<FE3ABFGAD<<CG<GG9>3?GGGIIIGGGGC
@1141365/1
gtcttgcacgacctttggattgaatataagaccttgttgttttagggtaa
+1141365/1
CCCFFFFF?FFDFHIGBBFHGI>HHGDIIGGHIIDHI<8?BGG@D9?B?D
@4482869/1
gtttccttatcagtaatctcgaatctattatctcttggacaagttgttat
+4482869/1
<@@7?DDDFFDDDDFBAEHIIIIBFG@FHGCHGG@EFE@@3?3?<H4B<?
@9421/1
ctgttggtgttgctgaggctgctgtggtctctgctgttgctg
+9421/1
@@<DBF3BFCFADB9BD;BFECHGHEB?FB@>DFH3CF4B?B
@9655/1
ccgaggaattccagcctttgatagcaatcggtaaagttttgcctata
+9655/1
CCCFDFDFHHHGHIGIIGIDGAAFHJIIIII?FHGGF9DG9BD>FHE
@3928407/1
ataagaacaatgagtaagagcttgcaagaggtaacttctgtcttgaaatc
+3928407/1
@CCDFFFAHDHFBGEEBFIIC@FHB<FFHGFC>FGHDHGIHH9B>GHJGG
@6698339/1
cagtaggtaaaaagattattgtattttcttttagaactctttcaaagagt
+6698339/1
BCCFFFFFHHHHHJJJJJJJJHIJJJJJJJJJJIJJJJJJJJJJJJJJJG
@3928825/1
tgttgctgctgctgctgttgttgttgttgaccccatggttgtcgaggagg
+3928825/1
@@@BDDDBHHHHHEIGJHII>DBHI>EGBGHGHGEGGIBBCGGEBAE>=F
@7207910/1
gccacgcatgtcccatactccctggttgggaagtgcttgttgttttgcag
+7207910/1
CCCFFFFFHHHHHJJIGIGHIIIJJJJJIJJJJDHIJJJHIIHIJIJJIJ
@8228421/1
ccgtgatctaatatttgagcagaaggtgctggtgcatgtaatactttgta
+8228421/1
BCCDFFFFHHHHGJJJJJIJJJJJIJHHIIJJGHHGJJJIJJJJJJJJJG
@8228981/1
gtgaaagataccggaagtatttatggagtccatatttaactgctagagaa
+8228981/1
CCCFFFFFHHHHHJIIJFHIJJJJJJJJHJJJJJJJJJGGGIJJJJJJHH
@7717508/1
aggctttatgtttttgtattcttcaatggttgctg
+7717508/1
=@@1;DDD8DFFAEG6EB<IAC:ACFHHFCFF>GI
@8229643/1
agccaacagtaagacatggtagatgaggatactttaatctaatattatat
+8229643/1
CCCFFFFFHHHHHGIGIIIFHHGHIJJIGJGIJJJJJJJIJIJJJIJJGJ
@3368820/1
ccgacaaacgccatcctctcattcttagttgtaacaactaggggcaccat
+3368820/1
CCCFFFFAHFFFHJJJFHIIIHBIGIGGHGGGIBHGIIIEHH=G<GHJIA
@4483659/1
cggtaaagttttgcctataagaacaatgagtaagagcttg
+4483659/1
@CCDFFDF:?CFF@HIIIIHCEHHIGEFGIFFHGAGB>FD
@2254868/1
atgcggcatgctttgcttctttcttagatctaccagtgcccatggcagca
+2254868/1
@@@FFFDFFHHGAGHJIJJIJJJIHGEFGEHGIHCGBHBHIIJGIJBHJ9
@2255117/1
ccgtgatctaatatttgagcagaaggtgctggtgcatgtaatactttgta
+2255117/1
@CCDDDFFAHDHBHHGG@FGIBGEIID>FGGIDHGIBF@DAFHICGCHFE
@2255614/1
ctcagataatcccatatcattgagacattaacttgcgtagcatactttat
+2255614/1
@@@FFEEDHFHDFAFHIJFGGIFGEG@HHGJJJIGGICDFHGEC9GH@BB
@580889/1
ccagagaggaaatagtattttttcttcatcgtcttgaacttcatttccaa
+580889/1
@C@FDDDDH8;CFBFFFFHGIGI>EEH>EIIF=GCG4DDBBEE@AFIHEE
@581101/1
cttcacttcagcataaactggagtttttcccggaagcaccaccacaacaa
+581101/1
@@@DD;DBF<FAFGGFFGIHCHGAFHEIICEE>A:D:?D3?F7?D28;FD
@6143457/1
ctacatcttcagcttcttcaccaactaag
+6143457/1
@@CDDBD>FFBF?@<EBHFH>C>ABGC@D
@1144046/1
taagaacaatgagtgagagcttgcaagaggtaacttctgtcttgaaatct
+1144046/1
@@@DDDDD;FFBD2A?EGGF@FAFEECCBG11:C@FFEFFFFB<<D>CFF
@6144543/1
ccgacaacactttttagtaccgggcttactaagggagttttcttgatcat
+6144543/1
@@<ABDA;BCAFFBBGB<CHGGG10??FGGFGGCBDF7B8DGCBGGGGIC
@7208691/1
cctatccttagtcttcagttcagcttttggattagaatatacagcataag
+7208691/1
CCCFFFFFHHHHGJJJJJJIJJJJJJJJJJHJJJJJJJJJJJJJJJJIJJ
@13313/1
tgctgtttacaccaacgataaaatcaggctttatgtttttgtattcttca
+13313/1
@BBFFDFFGDFDHIIJGBHIGIII9@<AFEGGIIFF>DEGHFCG@<BFEC
@1145254/1
ggtatatataagattacaattcttaacattttttctttaaacaaagaaca
+1145254/1
@@@ADFFFHDHDHIJCFGIIIGGGJGIHHGIIJFIJJIIJIGBGH>9?DH
@6700593/1
gtacacagttgcagtcctgagctggtcttcagtcacccgattctatttct
+6700593/1
CCCFFFFFHHHHHJJJJJJJJJJJJHIJJJJJJJJJJJJIJJJJJJJJJJ
@3371507/1
cttgtatactagcatgactgactagatagaagtctaattcagtagggtg
+3371507/1
@@@DBDDBHDDHD9EGBF:F<EFCFHGBBAAA2C@9?9CECA9DFG?;F
@4487470/1
cttttttgaaacgaaatagttttttacaatactgctgtaatgtaaaagca
+4487470/1
CCCFFFFDFHFFDEFHIIJFHHHGGGGIIGIIJJEIIE<DCGGB9FGI<F
@7210061/1
gtccgactgatgatttgaggttcttgtggaattgtgacactttgatgttg
+7210061/1
CCCFFDFFHBFHBHIIJAEIHIIJJJHHGHGIIEDGEHGICHJJCHIJJJ
@2810691/1
cttcacatactcttgttacaacatatttcaacatgtatccttttgggcgg
+2810691/1
@CCFFEFFHHHHHJJJEGHIJJECCFHIHIIJJJJIGEIIIJJFFE<ADG
@3930918/1
tcttcacatactcttgttacaacatatttcaacatgtatccttttgggcg
+3930918/1
@@@DFFFFHHHFHGIFHIIIGI>DEHEHGICGGAEHGIIJDIHGGFEBEG
@1145572/1
agaaatctaagattgcatcaccgaggaattccagcctttgatagcaatcg
+1145572/1
@@@FDDADHHH8FHIIJJJJGH<@CAGEIBFGII<CF><B?><DE4?@BA
@1145720/1
tatatataagattacaattcttaac
+1145720/1
@@@DBDEDFFDHGJJ:EBHI@IGIF
@3931718/1
cgacaattgtaccaagctctggcattttcctgtgactgatttttc
+3931718/1
@@@DDD;DF<C4?EFHD<ABF<EG3CFHGHHIBFEHACF<DH>4:
@1702069/1
ctacaaagatagaagtcgaattcagttggatgggtaattcccacatcta
+1702069/1
@@@FFFF>FHHHFFGEBH=;FEBHI@H?EHBFCH?DCEC<BDGG6?FFH
@1702494/1
cccctcttttgggtggaatgtatgatgatgatttgatatctatatttctc
+1702494/1
<@@FFAEF<FFAF?FGCDGCFGCIEFD?D>9?D9<CFEBFAFGGGHE9GF
@4487700/1
cccatgttaaattttttcagaatcatgtgattttttttcctttcaagaat
+4487700/1
@@@FFFDFFHBHGJJEGIIFHGIIIIBAFGGIIGIIIEFHBGHGH@.=8@
@6146151/1
ggctgctgtggtctctgctgttgctgaggctgttgtggtctctgctgttg
+6146151/1
CCCFFFFFFAF;BFGGGIIIGGGIG>FFFHGHHIGEIJ>DDGHGDGGDF4
@5596220/1
cgggcttactaagggagttttcttgatcattttcgtttacccagagagga
+5596220/1
B@@FFDDEHHHDHII?HFGHHG@<HGGGEEBF@EB?@DDG@FD=DGA;FG
@4488374/1
gtacctatttctttgtgtcgaaatacaaggcaggaaatggtgaact
+4488374/1
@@@DDD4DHBHFGJIAEC@DCBGFHII@HAGFGIGCHGIG@A?DE4
@5596764/1
ctctgtattagtctgcagaaaccaagagcgacttaaacaaattgattcca
+5596764/1
CCCFFDDDHHGDDHJJGIJJGJGIEGHGIJIIGGIGIGIG@DGIGEGEDE
@8232957/1
gtttcatttgacgatcaatatgagttgtggcccattgttagttgtgaccc
+8232957/1
@@@DAADDHHBFF?EDFDHIGGBA<A9CF<FCADADGHIII9DBF?BGEH
@2258404/1
ggccattatcgcatcatacggaatctgccgagtccttccttctag
+2258404/1
@@@DDDDDHHHHHB@EGHCHH1CEHGGIIDGI?DF4BGI9DB>FH
@584512/1
cctgtgactgatttttcttcaacatcaacaaatgtcacttcaaactgttg
+584512/1
@CCDFFFFFFFFHIHIGDHIDHICHGHIJCHJJEFIGF>FGGGAHGG<FD
@1147379/1
ctgttgttgctgaggctgctgtggtctctgctgttgttgttgttgctgag
+1147379/1
@@@DFABDFF8FHEGIB9C@<AF?FHCIGFFEE<9??DC?FFAGHC>D<;
@16896/1
gcacgagctaaaagacgaatatgattaa
+16896/1
@@@D=@D6?FDDHIEEH:?;89C@@FG@
@6703397/1
tccttatcagtaatctcgaatctattatctcttggacaagttgttatatt
+6703397/1
CCCFFFFFHHHHHJJJJJJJJJJJJJJJJJJJJJJJJJJJIJJJJJJJJJ
@1703919/1
ctctaacttcaattaatttctgatttttattaacaatagattggttgtaa
+1703919/1
C@@FDABDHDDBFIBGDHCEDHB<FCHIJIJ4FEGC>CGHE9?GE=?@GB
@1704262/1
gcctcttgttttgcttctttttttgacctacccttgccgatagcaataag
+1704262/1
C@CFFFFFDDHDFGGGCFG9FHIGIGIJGGIJJGGIIIBAFGGGIJG@A=
@3934117/1
gtgtgatatgatatgggttgctgtttacaccaacgataaaatcaggcttt
+3934117/1
@@@BDDFFHFDBDHII<FFGFCHF9HGH@<GCHH??@DBFHDGHEGHEEH
@3935100/1
gtagaattacagaataactcatgaatgctttctaatgtttcttcatttaa
+3935100/1
B@@FFFFFHFBHHGHIJIJJIGIFEJGCAHGICIIGGCDGAEHEHCCEIE
@7213999/1
attcctgttagttgtcttcaaaaattagttctactacctcatggac
+7213999/1
<??D?DDDHBF<AEF>FBEBBDCHEB<EHCGGHGCIFC@F>HHGGG
@7214064/1
gctgagagtaattcgtcgcgcattctgttgtatatttatgctcacttcac
+7214064/1
CCCFFFFFCFHFHIJHGHGIIGIIIIJGGGDGIGIJJJJJIIIIIIJIJJ
@6149120/1
tctcattcttagttgtaacaactaggggcaccatgacgatagctttattc
+6149120/1
@@@FFDFDFHHHHBACCGCHJJJI9CGGDEHJBBDHAFGECFFE?<FB<B
@5046210/1
gtattcttgtagtgctccaatcgcattccctttcacactagggac
+5046210/1
@@@DDFDAHH<FFEGGGHGIJJIIIEGCGHIG<@9CHDAFDDG9F
@18598/1
ccggtttctcaaaacatggtgctggatgaggaaatttttcataaagaagt
+18598/1
@C@FDDFDFHDFHBFEIG93CDHCHCECBFHG9;BFAGGGGIEECAFHHF
@587002/1
gttcatctatattttttaaggaagtaagtgcaggggaacgagaaccaatt
+587002/1
@@BFFFFFHHFDHJIJJIHEGCHHHIIIHGICGIIIIIJBEH@FFHJ?A@
@18785/1
tgtaacgattggaaaaataatcagaatatgaacggtattgctctgcaggg
+18785/1
@@@DFDFFHHGDBG@G3C?DBHHGC9FEEGG?CC8?CC0?D<G<><BBBF
@1705626/1
ctttaatctaatattatattgactaacaaa
+1705626/1
;;?DDDD?DCF?FEB4FFB>HIC::CF9?D
@587687/1
caaataacaatctactcctgcaactgggcggcaattattgaggcaatttg
+587687/1
CCCFFFFDHHGGHIIIJJIJJJJJJGGDEHJJIIGIGIJJJJJJJJJHFH
@7214601/1
ccatggttcagatttatgccatgatcttgagttgaggcatgcaatggcta
+7214601/1
??<DD>:=CCC<FFBGFA<C3?<ADHEH<ED?CEEE<8EGABFFE<B3BG
@7724806/1
gcaacaaacagttgttttttcctgatatagctctaacttcaattaatttc
+7724806/1
CCCFFFFFHHHFHIGIIJJJIJJJJJJJIIJGIJJIJJJIJJJJJJJJJI
@2815663/1
ccgatagtttccaaacgctccagattgatgccatcgtttgcattagacat
+2815663/1
@@@FDF?DDDHDHIJJJIJBBGGI3CFGGIIJJJIEGEGJIEI9FH<GEH
@7216138/1
aggtaagtagttatagcatacttaaggaaggaatcaccgatagtttccaa
+7216138/1
?@@BDDDDDFHHHIIGEGIECHIBGDFHGGII@HGIIJI:FEGICIGGII
@1708245/1
cacgatttcggcagcttttacctcattttcactcagaagaaataatatct
+1708245/1
@CCFFFDFHHHD<EGEFGEGIJGG@FE9EFC@BGCHI@H93BG<@DCG@8
@7217496/1
ggctattttagcatggaatgtgatctccaagttgtgaatcaatttcagga
+7217496/1
CCCFFFFFHHHHHJJJGIJJHJJJJJJJJJJIIIIJJIJJJJJJJIJJJG
@7725372/1
ctgggctacagatatctagaggttctgtatttcctgtgatcttgtctaag
+7725372/1
@@@DA?2BCABDBEBGFBHFCC:3CCHFFBHCHEIIGACF?D?DCBBDFG
@4492706/1
ctggattttgaataggaaatttgataagtttggttccatcaggaaacgat
+4492706/1
@@@FFFFFH?FDHIIJEGEHJIJCAEGB94FHHGIICEGGGGHCGIIIEG
@4493428/1
gacaggatcatatcgtacaataagattacatttgggtagctcgatccctt
+4493428/1
CCCFFFFFGGHHHIIHGGGDHDDF>@FHHBHGIDCEFHIGGBHIGIIIIC
@5048596/1
agctggaacatagttttaaactgacttgaacttcaccagatctagtaaat
+5048596/1
@@@DDD?DFHHFHEHHIHIICGGIIHJIHGG<EGGHHIEGGF9@D?DGEF
@1151820/1
tgcagcattaagtcttctctgcactgtgacagtcttcaagcactgagtta
+1151820/1
@@@D?DDADHH>FHEHIIICIGHJJF@<HGHI<AFBF@4:EFGD3:FBFH
@3937791/1
gccaaaatttgttcacactgttcctggctgagagtaattcgtcgcgcatt
+3937791/1
CCCFFFDDFHFFFGJHFBFI>9FHHJDGICAFHAC>DC@GBHHBDF6FHI
@7218547/1
ccctaggcaaggtacagcctcaccacctcaaccgaacacttctaggttac
+7218547/1
CCCFFFFFHHHHHHJJJJJJJJJJJJJJJJJJJJJJJJJJJJJJJJIIIJ
@6154351/1
ctactctaaaaacacggtcttttccttcccctggcaatgtgacctcaagt
+6154351/1
@@@FFDFFHBFFHIEHGFEHIJJEHGHIGHEGGGGGBEHFCEGFDFHBEF
@6707573/1
cagagaggaaatagtattttttcttcatcgtcttgaacttcatttccaac
+6707573/1
CCCDFEFFFFHHHJCFHIJJJJIIJJJJJIIJJJJJJJJIIIIJJIIIHJ
@8236812/1
cagcctcttgttttgcttctttttttgacctacccttgccgacagcaata
+8236812/1
CCCFFFFFHHHHHJJJJJJJJJJJJJJJJJJJJJJJJJJJJJJJJJJJJJ
@2264123/1
gcctttcataattcataacgtcattagcagagctcgctactaaggccttc
+2264123/1
@@?D?DDBH>DFHFFHHG@GCCFG4AHH@E93??BFHH;DF499D;?F9F
@8237162/1
ctccattagttttcttccaactagtgaaatttgacttaagaaatatgaat
+8237162/1
CCCFFFFFHHHHHJJJJJJJJJJJJJJJJJJJJJIJJJJJIIJJJJJJJJ
@4495214/1
gtctctttctttttttgttagactg
+4495214/1
?<<DD?B8DDFFBHIA1CFD49??3
@21205/1
cacgctttttgatattctggatttcccgcat
+21205/1
<@@DD6DDDFFBDEBGEHIHEAHH4ACEHHG
@3379155/1
gcttgctgtggtggtacagcacccggtcctggtcc
+3379155/1
@@@DDDDDH>DDFH8C<C>FHE3AF@EHHHIIIFE
@5602824/1
gtcgcgcattctgttgtatatttatgctcacttcaccaacattcatgaat
+5602824/1
@@@DDDDAAHHFF<FHH9CCGHG?DAGFCD>GGGD<DG36BBBG>@?F>G
@21812/1
cggtaaagttttgcctataagaacaatgagtaagagc
+21812/1
?@@AD;A4==DFFBGIDGGIII<FG>9AEECE<<??@
@22038/1
ggttgccatatagccttaaaagagcaccccaactagttatgt
+22038/1
@@@ABDFFFHHGHGHJEDHGHGHE9AAAC?CFGGA:9?BHGB
@3938729/1
gtctgtaattgcgataaggtttttcaggattgatagatacatcataatga
+3938729/1
??@DDDDFHDFDFJJIDIGAEHEHIG>DECDGHIIIJJFIBGGGIICG9B
@591925/1
cctccatactccttgtcttacaggtaccggtctttctc
+591925/1
@@@DDDDDHHH?HIFGGGH:<C<F@@AHEB8CFBGCFH
@592143/1
ctcctcgataatagatatgtaataagaatattgatgctttgcccgtcctt
+592143/1
@@@DDDDAH?;ADFHH<:CCF@EHIEEEIIIII@GEFGGGGGGHIE1@A<
@22506/1
cagaaatatttcggcttctgcttccgttccaccctttctgctgcgatc
+22506/1
@@<DFAEFDFFAAGGIFII<9FGE<EE>::EH9?DAF@HE9?BB0@DD
@592537/1
ggcacattcatatttctcccatccgcatccttcttttccggaaagaacct
+592537/1
CCCFF?BDDFDDFCHFHIGJJIJJJIIFGIIIBFHIG@GIIGIDACDHCC
@22968/1
ccgacgacactttttagtaccgggcttactaagggagttttcttgatcat
+22968/1
@@@?DD@DDFA?FHHG@4CGCEHGG>H<FDBDDFHCFB=F7=@F@C9C@=
@7726746/1
gccacattccattccatgatttattaaacccgatgctagctttcttaaat
+7726746/1
@CCFFFFFDFFHHGIIBHHGIJGIJIIJHAHHJJJJJIJJJIIJJIJJII
@8237431/1
tgatttattaaacccgatgctagctttcttaaatctggttctctaatcat
+8237431/1
@@@FFFFFGHHHH@FBHEHIJIIJJIJJIIIJIJGIGCGHF?DHGGIHJJ
@2266689/1
ctcccctctggtatccaaaggcactgttttcaccgg
+2266689/1
@@@DDDDDFHHD8E>BGHHCGGGIIG<FHGEBFC::
@2819088/1
ggcataataggcaggagcaggtatagatactgaacgtgtacacctcacat
+2819088/1
CCCFFDFDHHHFHJIII9FGGEBGHIIFGIGI<?DFBGG<<?FGIGGGGA
@7727613/1
actgctgctgctgcggctgttgttgcctctgctgctgctgctgctgaggc
+7727613/1
CCCFFFFFHHHHHJIJJJJHJJJJJJJJJJJIJIJJJJJIJJIJJIGIJG
@1153924/1
cctttttcaaaaccttcttccagcatagcttcaatttcattgtcgcttat
+1153924/1
CC@FFDDFHAFBHHGIIIECHGGIGAEHEHGIGAHIGIIJGJHIIFIJII
@6708998/1
accatatctatgttgtacaaataacaatctactcctgcaactgggcggca
+6708998/1
@B@FFFFFFHHHHIJHIHIJIIJJIJJJIJJIJJJJJJIJJJGGDHGDGI
@5053412/1
agctctcctaacaaggttgttaatctctctttcccgatcaggcgctgacc
+5053412/1
@?@=BDDEHHHHAHBGGGGHEHIIIH@EHIFDA?ECDGHFGEGGEIIGIA
@24661/1
ctctgtacaaatatactgagcatatattttcaaatatttatctatcatat
+24661/1
BCCFFFFFHFHFHEEGGHCGGIJ@HIBEJEGGIJJGIIHIIJFEGIEGIH
@7223492/1
ggtccctgttgttccattgcttgaggtctggtaattggagcggctt
+7223492/1
@@@DDA?DFFBFHFIGHIGIIIBAFH9FHHFFGCGGGGI@DG@GGI
@4498005/1
caggaggtataaacaaacctatgggtt
+4498005/1
?@@?DDD=:<ACFEDG@A?BGH4AE<B
@5054552/1
gtcacttcaaactgttgctcagcagctatctcttgtaggaactggactgc
+5054552/1
@@CFFFFFHHHHHJE>GIDHGIGE@FGIGIGICHGFG@HI@FAAEDHGGG
@3940639/1
gttaactttataatcaatcggcatttctttcagaccaaaattt
+3940639/1
@=@BBBDFHHDFDH9B?FHGEHGBGICHBFCGCEGIIDH=C@?
@1154250/1
ctcagataatcccatatcattgagacattaacttgcgtagcatactttat
+1154250/1
?@@DDDD4FHAFFGIFIIHCE@CH9ABD>D>EGI<GB@@FGGHD:DHH>B
@2267937/1
agcctctcaaactcaagctgtcgcttcaattcatccacttctccctgcag
+2267937/1
C@CFFFFFGFHFGIGICGGIAC?EGIFGCI<GGHIIEGEGHEGIIIJIHE
@7728320/1
cgattatttttcctttgatgctgctcaatttaccttcatccttgttttca
+7728320/1
CCCFFFFFHHHHHJJJJJJJJJJJJJJHIJJJJJJJJJJJJJJJIJJJJJ
@1711212/1
cttgttttttacttgttcctgtgccata
+1711212/1
@@@DDDDD7C<CBBHHDGE<B4ACD<A?
@2821117/1
ggcaccatgacgatagctttattctcattaaggaattccggtttctcaaa
+2821117/1
@@CFFFFFGGHHHJJJIGIIGGGIJHGHIJIIEFIJIJIDGDFGGIJGII
@8239666/1
gtggaggtggacctctttgtgcccatggagtttgacctctaggaccagtt
+8239666/1
BBBFFFFDHHHHHJJJJJJIJJJJJJJJHIHIJJHIJJJJJJJGIJJJJJ
@1155209/1
ccggtattttccccttggcaacaaacagttgttttttcctgatatagctc
+1155209/1
@@CF;DBFFHGGGIIJJIIJJIJGEHIIIGIEHI@HIIJJ9D<BFI4BFG
@26279/1
ccggtctttctcgataatcaagtgttgg
+26279/1
@@@F?DDDFBHHHEFHGECHEGH4CHGE
@7729562/1
ctataagaacaatgagtaagagcttgcaagaggtaacttctgtcttgaaa
+7729562/1
CCCFFFFFHHHGHJIJGHIJJJJJJJJJJJJJJHIIJJJJJJJJJJJJJJ
@7224760/1
gttcatcagaatcaaaatggttgtcatcccataaaacatgataatgactt
+7224760/1
=?@DA8BDBBCCCGGIGFE<IHFHE>DEFGF?C9CFFHACDHGGGHHBBF
@3382723/1
gtttatttttttttaagacatcagccaaactcc
+3382723/1
@?@D=DDFFHFFFIIIIBG;DFGE9B@BD8?D<
@26655/1
ctcatcttcatcatccaagccgtaatgaatggtgttgctttcgcaggg
+26655/1
@@@?DFFFGFDHFIJFI>GGHGHIFHCGGEHC4CD;@GIGH@F@:.?;
@26861/1
caagttcacgaggagtattcttggaaacaattttataattattggatata
+26861/1
?@<DD8BDHFBAHIE;A<FH<FCCHBHGICG9D>D4C?F4??<B?F???F
@4500545/1
ggcagaagcatagcatgctggacaatatcgcacataatacctgttctgta
+4500545/1
@CCFFFFFGFDDH3AFDFEFCCFGGHGEGEHIJFIICEIJIFEHB<FGID
@4500821/1
cttccttctagtgcttcttccaaagcaaataatgaaacttgtgccatcca
+4500821/1
@@CFFFFFHGGDFGIIFEIHBHIGEEIA@HCEF4?DHHIIIGIHGG<?DD
@3944241/1
ttatcaggttttgggtagttgggtaatattttgataacgtggatgt
+3944241/1
<@@DDDDD=CDHDGG?@7FHH>G8AFHIGIIIGIGGIBDGGGH9DB
@5607242/1
caaataacaatctactcctgcaactggg
+5607242/1
@C@FDFFFHBFD>4?<ACDH9BADG>G@
@2270922/1
ctcgatacagaataattctatgaggcttgtagccaccggtacttttgtaa
+2270922/1
@?@AFFFDFFFAHBGHIC>FDHIIFDGEHG@GG??DGIJBAF@FIIG@GH
@5607370/1
tatatttctcattttttctgctaaagcactaccttcagcgggagaccttg
+5607370/1
@@@DBAB>FFFDF<FGGGIBHGEGIHHIJGBEBHHD@GGGGGG6AHGEGH
@2271029/1
atctgatcttaacaagccttaagagaaatcttagctgacatatactaatt
+2271029/1
C@CFFFFFHGDHHJ?FHIGIDCHIGGEHIIEHCIJJGJIGCHG@GGGGIG
@2271843/1
gttcttcttcttttttccacgtgaaatctttaggctgc
+2271843/1
?=1B7BDB>FHFHGDBE9?BFAF=F4:EEGEHDGGCFG
@1713234/1
ctcacttctttctgtggtgctagattatcccttctgaagacaggactagg
+1713234/1
CCCFFFEFHHGHHBHIIFHJJIJG9FCEGHCAHIIBDEHCHCHCHJIDHC
@3944869/1
attggatctagataataatgcctcagagctaccttggcagctgctaattt
+3944869/1
BC@FDDFF<BFFAHIJJJJJBHEFEGHEGG9DG<GGIIHJIIIHHI9DFH
@8243081/1
ggtctgctgggttgctggtcaccgggttgttgcctaacaggaggtgcact
+8243081/1
@@?DDFFFGFHHHJJJJJFHIIHHJIDHIIJJJJJJJJJJJHII<CHHIG
@5057811/1
gagaccacagcagcctcagcaacaacagcaacagcagagaccaca
+5057811/1
@@@FADDDBF=FF;EEGGGGIIJBGCHE9FDE>D3DBD89?FDF9
@7227051/1
ttagttttcttccaactagtgaaatttgacttaagaaatatgaatcagtg
+7227051/1
BCCFDFFFHHHHHJJJJJJHHIJIJJJJIJJJJJJJJJJJJJIJJJJJGI
@5608384/1
ctcaaccgtacttctagcattagaagtttcttctccagctaagg
+5608384/1
@@CFDDF@HGHHHJJGIJBCHHHAHIJIJIJJIIIHCD>F9BG3
@2272112/1
ggcagtaacaagattttcacatggctgtccctttattatccctttcagtg
+2272112/1
@?@DDDDDHFHDDHGI9FCGE9EHI@EAH<FFCEHB9GHHA:BFHEHGF>
@5058585/1
gttcaagatcattttaaactgtccttctgacacaccatctctgtaaaag
+5058585/1
@@@7DDDDHFBFFCHGIIIDE<F@HBF@BEIIIEHIIICHHIHBG4DFF
@7228377/1
cctccttccaaaaaaatacagcaagtctggtaaatttatcgcaaggtaat
+7228377/1
CCCFFFFFHHHHHJJJJJJJJJJJJHIJJJGHJHJJJJJJJJJJJJGHIJ
@5059082/1
ctcattttcactcagaagaaataat
+5059082/1
CCCFFFFAHBF?DG<EBFCG@HFEC
@1158825/1
cccatcattcgctcctcgactgccccgatgttggagcctatgctatccgt
+1158825/1
@C@FFFFF8FFHHGF9DEGGD>>@@1C@GICEHCC;DEG8B<<BB<37@;
@7229411/1
cccatggcagcaaatctacttgatcctatagtttctcctacggagactgt
+7229411/1
BCCFFFFFHHHHHJJJJJJJJJJJJJJJJJJHIJJJJJJJJJJJJJJJJF
@29427/1
ctgatttttcttcaacatcaacaaatgtcacttcaaact
+29427/1
@@@DD8DBDBHH?DHGFHBACBFHGIFF4CFCGGI@HEH
@7733563/1
ctgtgttgttctttttctattttcttggctttgagatacctacgcctatc
+7733563/1
CCCFFFFFHHHHHIIJJIJJIJJIIIIIJIGGGGGIIJJGJJJIIIJJJJ
@2274123/1
ctcaaccttttgtaacatcgacaacaccgcttgtgcggcaatatgtttgg
+2274123/1
CCCFFFFFGHHHHIIGGIIJJJIFIIIGGIFFGGEGIEIJBGHIJDECGG
@4504321/1
gaggagtattcttggaaacaattttataattattggatatattcatgcca
+4504321/1
?=?D?1DDFHD?FEIEGGFGHB9CHGI9AHH9EHFEFH>?DF>DF>CGGH
@6160142/1
ccacattccattccatgatttattaaacccgatgctagctttcttaaatc
+6160142/1
@CCFFFFFHHGHHIJEIIJJIIIIIIIHEGHIJJIIJBHHHEIJJIJIJJ
@31340/1
agaaatatgaatcagtgttttcatttgactcttatgaaaatataactatc
+31340/1
@@CFDFFFGHHBHIHGHFHGCHIEGDHGI<HEGHI4EFEEAGHIJIGGIH
@6713154/1
ctccactgaaccaaatcggctccttgaatgaatttttcattcctccatac
+6713154/1
@@??DBDDDHDFHGHGI?<@F@E@FH?FHED9CBFBG@?:F??<?B;DB?
@8245709/1
ctttttgaattgaaatcacctgctccaggtaatggaaaatcctgaggagc
+8245709/1
CCCFFFFFBDHFDIJJHIIJIJJJJJJII?FHIJ@FGIJJIJJJJJGGHJ
@598291/1
ccattgtgtttaatacttctaaaaagtcatcaataatttcgaaaggatct
+598291/1
@@@DFF?DDHFH?FBFGGIIGEHI@GCFGEHHIG>EDGEGEF>GBFGFHB
@1716188/1
ggctgttgttgcctctgctgctgctgctgctgaggcggttgtt
+1716188/1
CCCFFDDFHFAFFIEAFBHEEGIE>>EE3A?<9:?C:?66:@;
@598493/1
cttcattggctgaatccttatttgtttcatcgtcagtatc
+598493/1
@@@DDDD>FDD;C<BE@FE4CHFGCHHD>HDC=B@<19??
@7230893/1
gctgagctttataaaatgcagtggccgacacatcaatattaagcatcatc
+7230893/1
CCCFFFFFHHHHHIJJIJJJJFHIJJJIJIJJJJJIJJJJJJIIJJJJJI
@6161165/1
agcagctcaatgtaggttaccacatcaacatcgtcatatagcatcaataa
+6161165/1
??1BDBFFHBFA<EHI>?HHICHICGGIB39CE:EF;19CB<99FGGGAD
@1716922/1
tcttcatttaaaaccgctgtgtctctttctttttttgttagactgatttg
+1716922/1
@@@FFFDDHGHDFGIJJJJIJFEHIJIJBHEIIJJJIIEIJJGEGHGIJG
@6161203/1
gccataccgtacgctcaaacatgcaaatgtgacattattgactaaggccg
+6161203/1
C@CDFFFAHHHFHIJJIBHIJGGIGBEHG<CDGGGHIIFIGGHIJ3BA;:
@5062047/1
tacacaaccatttggtatattcatcctcttaaaataaaagaataatagct
+5062047/1
@C@FFFDFHFHHHJI=EHHHIIIHHHGHIIFCHGGCHIG9:DDHEFE@GE
@4506451/1
gcccactcgaattctttagttagggtaattaaaccaagccc
+4506451/1
@@@DFFFDAHD3ACBGGE<EE@H9ACFA@FEFB31CCBFGG
@4506706/1
gccgcttgttgctgtacttgaggctgagatgaaggtgg
+4506706/1
@CCFDF>DABFFHEDHGIIFIGGIJFIJJCC<FGGDEC
@3949430/1
gctgagatgaaggtggtctgctgggttgctggtc
+3949430/1
@@@DDDD4DF?BFCFE@G<EHIB<?<FFEB9>C9
@8247887/1
gtggaagtaagaggtctttcatttaatgttttttgaaaagcctcacttgt
+8247887/1
BBCFFFFDHHHHHJEGIJJJJJJJJJJJJJJJJJJIJJJJJJJJJJJJJJ
@7231595/1
ctccaattgcattccctttcacactagggacatgaggtgaaattattggt
+7231595/1
CCCFFFFFHGFHHJJIJJJJJJJJJJJJIIIGIIIIJBGHGIJIIIJII0
@6715051/1
gttctgaaagacttgtaagtttactactatattctcgtcagttttaatgc
+6715051/1
=?=DDDD>F:?DFGAGE?:FHE?<<AEB<FHCCAHEFE1?FGCEGFCIII
@2831384/1
ctgagatgaaggtggtctgctgggttgctgg
+2831384/1
@@@DD>DDHFABDEA8<E@HCFBB2<EHGE3
@3388867/1
ggggacacttatcaggttgtatactgatttcataatgatgtacgaaacct
+3388867/1
@@CFFFFFFDHDHIIHH>>?<HHIH@F<@EG<G9?@GHIJFIGFEGA:DH
@2831878/1
gtctctttctttttttgttagactgatttgatagagcacggaagg
+2831878/1
?@@FAEDDHFHHHJB@GAFHGHFHAAGIBGBGCH4?<FG::@176
@4507985/1
ccactgtcaagaaaaattgctccagcaacagattcaaaaacatcacctag
+4507985/1
CCCFFFFFFDHDFJIGIJEHHIEGI>GGED>EGDG9:DHBGEGIGFG9><
@8249087/1
tctttgtgtcgaaatacaaggcaggaaatggtgaactgcctttcatgagg
+8249087/1
CCCFFFDFHHHHHJJJJJIJJJIJJIJJJJJGIJJIGIJIIJIIIGIGIG
@2832474/1
cctacctcttcctcgccatctgcctattttggaaactatactgtcattaa
+2832474/1
@CCFFFFFHGHHHIIIJIJJEIJIGI@EHCGGGHIJGHBHHJJHHGGIBH
@2832567/1
gttcgtagtgaagaactgaaagcagatctaaatttctcaaatttctttct
+2832567/1
@@@<DDDDFFF?::ACEHBBDDAD?FHH9EGGEBCF>FGDFF4D@<DFDD
@2832812/1
cacttctttctgtggtgctagattatcccttctgaagacaggactaggtg
+2832812/1
???BABF4CFFF<EGCGCCHGAFHBFDHDFH;FFEEGGGIIFGC>HG9?B
@33343/1
tgtaacagtaagttcttttttttccttgactatgtttgatgacatatcaa
+33343/1
?@@DDEFFFFHHDHIFIJ>>GHIJJJJJIH@GGIGHGI>DCGCHGIJIGI
@5613693/1
gctagctttcttaaatctggttctctaatcatctgattagtagtaac
+5613693/1
CCCFFAAFFHGHGHAFFGIIHCFHIHHFGICHIIIBG@FIGEIIIBH
@7738421/1
ctcgaatctattatctcttggacaagttgttatattagtcactttatatg
+7738421/1
CCCFFFFFHHHHHJJJJJJJJJJJJJHIJJJJJJJJJJJJJJJJJJJJJI
@5065443/1
gtcttgaacttcatttccaacaggtagtaagtgatcattaagttcgccga
+5065443/1
?8??BBDDFFDFDIIBE2AEFC>3<CFCEFH9ACBFF<FEE>?DF1@A@@
@5614449/1
gtttctagcctttcataattcataacgtcattagcagagctcgctactaa
+5614449/1
<@@DFFDD8?>?CFCHEBHI@CFCE>E?C;FHGGIIHCH><?D?FD@D>F
@1163024/1
gtggttcttgcctttgcagctgttgtggtggttgttgcctctgttgc
+1163024/1
@@@D?DDFDHF?BD>GDFGIIJFHIJIH?FHA@GIHCFH@B??BFGC
@7739451/1
tattatacctgaaggcttttgggtcgtgagaagctgcaacggctgctata
+7739451/1
CCCFFFFFHHHHHJJJJJJJJJJHIJIJJJJJJJJJJJJJJJJJJJJIJI
@7234761/1
cttcaagatagaacccaattctggc
+7234761/1
=?@DDB:=:A::<FAG?<A@??E<3
@7234964/1
atactgtaatgcattgtaggccgcacatgtttgtgcttctgaagaggaca
+7234964/1
@@@FFFEDH>FDFHIJEBIIJGIIGEGGHCGGGHIIIIJJIIIFEHGJIG
@1164560/1
ggagcatgttcttgcctttgttgctgctgtgg
+1164560/1
@@<DDADDFHFFAD@F>GAE3?E4ACHG@<?F
@6716397/1
cgtggaagtaagaggtctttcatttaatgttttttgaaaagcctcacttg
+6716397/1
CCBFFDFFHHHHHJJFHJJJJIJJJJJJJIJJJJJJJJJJJJJJJJJJJJ
@2835205/1
gccgacacatcaatattaagcatcatcttccattgagaaggcctgacgga
+2835205/1
@@CFFFFDHHHGHGDHGGC>HFHE3C<EGCGGCCGHIGEHIGHI?;FB<?
@6718011/1
gttgggattcattatccattctcccctaggctttgctttaggatcatcat
+6718011/1
@@@FFFFDABHHFIGIIGIIEHCHDH<CDDBFE@EEEHGHHICGGHHEID
@2835399/1
cttcatcgtcttgaacttcatttccaacaggtagtaag
+2835399/1
?@@?DDDDACF1<CGI>ACFDCE4C>H9FG=??31:<C
@602218/1
gtggcctatcctctggaggaattcctttaaactgatccatgatcaatctc
+602218/1
B?BDDDFDHHHGFJIDIGIGGEHIIIIJGIJJIIGIIF>FGIJJGGGFHI
@3951950/1
gtgaaatctttaggctgcagctcaa
+3951950/1
?@@DBD;AD?:DA::C@ABGCFFIE
@602688/1
cacccttacagctatagatcttaattatatattaaaaatagcaca
+602688/1
@@@DDD>;FHAHDGGA@DEFGG<<:C9@:CE<A9<<E>FH?EDB9
@2836239/1
cgaaaaaataatcaacgttactatcaatcacgaaaaa
+2836239/1
@1?DDDAA?B?8<FAC<?CFEDB9??EBFFGGIFGB;
@602741/1
cacatttctcaaattcagtcttgaaa
+602741/1
@@<DDBEFBHHH8F@BAA?B>BFGCH
@7741490/1
gcccatggcagcaaatctacttgatcctatagtttctcctacggagactg
+7741490/1
CCCFFFFFHHHHHJJJJJJJJJJJJJJJJJJJIJJJJJJJJJJJJJJJJJ
@5617018/1
ctgagctttataaaatgcagtggccgacacatcaatattaagcatcatct
+5617018/1
@<@BDBDDFHGFFGEHJIIGGGE=F@<?EGHGEAGE>GIBEIGGB?BEFF
@7742090/1
gtggtctctgctgttgctgttgttgctgaggctgctgtggtctctgctgt
+7742090/1
BBBFFFFFHHHHHIIJJIJHGIIIIJJIHIJJIJIIIDEHBFHIJFIJIF
@5617437/1
ctcttggacaagttgttatattagtcactttatatgttcttttaacactc
+5617437/1
@@@FFF<DBHBH:CEF@DFHIGGEAFFGIIFGICHEFGHIGIGE9<GEDH
@6166151/1
ccgcagattaaaatttttaagtacgactaag
+6166151/1
CCCFFFFFHHGGFHGHHHJCEFEHIGGG?E?
@8251794/1
ctctgctgttgctgttgttgctgaggctgctgtggtctctgctgttgctg
+8251794/1
@C@FDDEFHHHFA<<CCCGHIEHFHEEHIBHCCF>CFG>90?BDF>@DB9
@6720919/1
gggtaatcaaattttatgacaaaattgcaattctttacatcaataccttc
+6720919/1
B@CDDFFFHHHHHJJJJJJJJJIJJJJJIIJJJJJJJJJJJJJJJIJJJJ
@2280871/1
gtttccttatcagtaatctcgaatctattatctcttggacaagttgttat
+2280871/1
@C@FFDFAFHHHFGHGHII>EGGGIGCBF9CE@DFHHG@BFH@C?H4DD9
@6721516/1
ctctcctaacaaggttgttaatctctctttcccgatcaggcgctgacctg
+6721516/1
@CCFFDADCDFHDD<AEHICHHGIGH@HHIA<CE:FF?DF;DHIGAGGHA
@2837987/1
cttatgtctaacacttcacacataaattcgataaca
+2837987/1
@@@DFFBD8FFHHIGGIIJIIGGIGGIFHEEHGBFA
@603582/1
ctgtggtctctgctgttgctgttgttgctgaggctgctgt
+603582/1
@@@DFDB?FHD4?AFC@DEAEEEHHIII4<A<EGCGGII4
@6722314/1
gttttctttgttttcaaaggctctaactaaaaattcttttttaagtaaca
+6722314/1
CCCFFFFFHHDHHJJJJJJJJIJJJIJJJJJJJJJIJJJJJJJIJIJJJJ
@2838615/1
ctttgatgttgtaaggtgctgaggcaagtgttgggattttgaccatcttc
+2838615/1
CC@FFFFF8DB?BBEHA<FCCHH@GC9F2ACGAGH?DGGBG1BFGGAHHG
@2838927/1
tcttcttcttttttccacgtgaaatctttaggctgcagctcaacc
+2838927/1
@@CFFFAFGHFHHIIEGDCCHIIGGIJIJCACGHBHE@G;FEGE2
@8253478/1
aatggtgttgctttcgcagggtaagtctttcagtctcatccacattttat
+8253478/1
CCCFFDDDHHHHHJJJJJJJJFHIJIJJJJJJJIJJJJJJJJJJJJJJJJ
@2839074/1
gtccaataaaactgaagtctgtgacaacccaacgcaatcgcttaacctac
+2839074/1
@@@DD8DDDFHF??EAH<BEFDA4A@HHIHIIIIIFBHEGGGGHI9BA=3
@3956452/1
cataattcttgtagaagaccaatagggttgcc
+3956452/1
@@@D;DD>4DF?CFGG4AC3CEEG@F@EB:CF
@3956458/1
tggcgttttggtgggcatggcctgcagctccctttttgcagcttcttcaa
+3956458/1
@@@FFDDDABHDFEHBBHHIBAHGEGJ3BDFDHIJGIJGCHBAGHGICFF
@7744858/1
ggtatatataagattacaattcttaacattttttctttaaacaaagaaca
+7744858/1
@@?DFFFFHHHHGIJJJJJJJJJJIIJGJJJJJIIJIJJJJJJJJJ@DGF
@7744910/1
tgattacttcttctcgaggtggctgcagtttccatatcatattatacctg
+7744910/1
CCCFFFFFHHHHHJJJJJJCGHIJIIJJFHJJJJIJJJJJJJJJJIJIJI
@604913/1
gtgaaatctttaggctgcagctcaaccattttatcggccaacatattact
+604913/1
?=@BDDBDFDFDBFG9B1A@3?FC>@F7CC>GFHG3?DFDEC=3?FFFA9
@5070480/1
ccgacaaacgccatcctctcattcttagttgtaacaactaggggcaccat
+5070480/1
CCCFFFFFFDHHHFHIJJIIIGGIJJJIIIEDFGIFGJJJJJJEHIIII9
@7238614/1
gatgatttgatatctatatttctcattttttctgctaaagcactaccttc
+7238614/1
BBCFDFFFHAFHHIJJJJJJJJJJJJJJJJJJJJJJJJJJJJJJJJJJJJ
@7238869/1
cttccaaacagtatctaaagacatgccactgtcaagaaaaattgctccag
+7238869/1
CCCFFFFFHHHFHIJJJJJJJJJJJJJJJJJHHIJJJJJJJJJJJJJJJI
@2841208/1
ggcgtatttacagaagcaaggttggcctattattggcattccagcatcat
+2841208/1
@@@DDDDDFA4<AFBA@@F;FC?CAHIBEF9BG@>9BDEII@F4BB@<3B
@6723645/1
agcttacaagccttagtaagcataaatttatggaagccataccgtacgct
+6723645/1
CCCFFFFFHHHHHJJJJJJJJJJJJJJJJJJJJJJJJJJJJJJJJHIIJJ
@2283865/1
gcttgatactccctgggtttaaaatcttcaataacattactcatttctga
+2283865/1
@@@BDDDDFHH3A?C;1AFGGHGEABHHEH<9EEFDG>AG4?DD@D@GI@
@1725973/1
cttgttgttttagggtaatcaaattttatgacaaaattgcaattctttac
+1725973/1
@@@FDDFEHHFHHIB2:CBAFFGIGDGCEHIIHEG?ECFGG@FGEEEHEI
@6168886/1
attggatctagataataatgcctcagagctaccttggcagctgctaattt
+6168886/1
CCCFFFFADDHDFIEGHH>FCGBGIHI9FHGIIEFGGIIGGIJIGGFECH
@6169295/1
caatgtttctagcctttcataattcataacgtcattagcagagctcgcta
+6169295/1
CCCDFEFDGFHDFIIBHHIJJHCEIJG>HFGHFGEI<9DH@DFCBHHBGA
@6169395/1
caataacattctcctcaaccttttgtaacatcgacaacaccgcttgtgcg
+6169395/1
@@CFFDFA?FHHGJIEHAFHGJJGCF@>9FBD@FHBD??DD@@<DFH@<A
@5620415/1
catggtttaagaaagaccaaaggtttctgttgagctagtcatttgttccc
+5620415/1
@@@FDDDEFHHAFBFEHHGDAHC?CHAFHFFEHGGJFIIJIDI@FF>GGI
@8255530/1
cgccgatcttgtacaacattttacatgcagttagtgcaactgctcccttg
+8255530/1
CCCFFFFFHHHHHJJJJJJJJJJJJJJJJJIJJJIJJJJJJJJJJJJJJJ
@6169740/1
acactttgatgttgtaaggtgctgaggcaagtgttggga
+6169740/1
?=@DDABDFDDCD4:AEC33?EEEFGEG<BC1?FBD3:D
@7746236/1
ctttaagacactgactaaaatattgttcaagttcacgaggagtattcttg
+7746236/1
@@@DDDDFHGHBFEHGHGIEHHIJI<CHHEHACHFHIIGEEFDGFBD@BG
@8255764/1
gctgaggcaagtgttgggattttgaccatcttcaacgaatcaaattcact
+8255764/1
CCCFFFFFHHHHGHJJJJIJJJJJJJJJJJJJJJJJJJJJJJJIJJJJJJ
@6169956/1
ctggagctcatcaagcttcggtccgactgatgatttgaggttcttgtgga
+6169956/1
C@CFDFFFG?HF<DFHIFIIIHHJDHHDEHHHIJFIJIJIF;FHGJGIIG
@7746578/1
gggaattctaagagggtacacaattcaggcactaatg
+7746578/1
?;<;D=BD?FBFCFGGCGGB?C1AFCAH@E@EHFCGC
@7746689/1
cgttaacggagtttgctgtcgaatactctgag
+7746689/1
@@?BDBDDH?:<<CGGIFCCFACF<EF?CFC9
@3958388/1
gaggcttgtagccaccggtacttttgtaaaacattatcaaaagttctctg
+3958388/1
@@CFDFDDHHHHGGIIJ@@8ECHAABFG>>BGCG<DAFGHGAD?DDGGII
@3959598/1
catccatggaacctacaacagctgctattgaaggctttttgttatctcca
+3959598/1
@@CDFFFFGHHDDGEHHGHGGI@>GCCHIIIIGICGCGIBHBCAGBGGHG
@2285132/1
accaatcaaggcctccacacaatcagcaatacttttgtcaggaatggaat
+2285132/1
@@@FBDFFDFFHHEIGEGIGEGIJIJEH?@EGGGEGFCDH9?DHEBFCGD
@6170590/1
gtcactttatatgttcttttaacactctttgatggaatttcataaacaac
+6170590/1
@@@FFEEEDFDFHBFHIIFDHIGGEI;EHHGHI<GAFIJEH@HHIIIDI:
@2285718/1
ccttgactatgtttgatgacatatcaataacattctcctcaaccttttgt
+2285718/1
@;@DDEFFHHD?BDAA9FHIIEE>DH>EEGGAC<<BG>9?DDHC>CGG@:
@6726144/1
gtgggcatggcctgcagctccctttttgcagcttcttcaagagggatggg
+6726144/1
C@CFFFFFHHHHHJIJJJJJJJJJJJJJJJJJJJJJJJJJJIJJJIJJJJ
@5621758/1
gtaggaaataagaaagcaagagaaggaagtgaggtacacagttgcagtcc
+5621758/1
@@@DFADDHDBHDIGI3EGGEBFBGGEGE>CBECG<GHBGHDCG>FCEBG
@8257996/1
ctcggatctattatctcttggacaagttgttatattagtcactttatatg
+8257996/1
?<?DDDDDHDHHFGBGBEFHCC?CDH2CBC?FDFBGDHI@DHGG?FDIII
@5074320/1
gtgctgctaacctcttggcaatttttttcgattt
+5074320/1
@@@FFDDDHHFFHI>GIDCGH;FHHGIIGGIIIB
@609440/1
gtccttttatcataatgagatcaagttttttcgaatcaaatgaa
+609440/1
@@@DD<DBFF?DD4A<<FFF@@C3CACHHEIIIIIIIEF>G<<9
@3402395/1
ccagcctttgatagcaatcggtaaagttttgcctataag
+3402395/1
@C@FFF?DHHGGDGIACGIJIFHEEHFHCHIIHHIBGGI
@5623355/1
ccatcatattgtttgatatcgccagtccaaattcttggacataggcgtcg
+5623355/1
@@@DFDFD>FFBHGBEEGIGG?F@FGCHC9E<@GC4?FAHC>FHCBE?F@
@2286270/1
gtggaggtgaaaagaatgatcttccaactgtcacaaacctgttagcagct
+2286270/1
7?@DDFFDBBADH@H@GFEH9EBCBHHIHHIGGGG@>;8CBFE>DF9BC?
@2844313/1
cattaaggaattccggtttctcaaaacatggtgctggatgaggaaatttt
+2844313/1
@@@DDEDDFHFFHC@D@FGHHCGEECF3FGGGAHII9?DHHGDC>;FGHH
@2286642/1
cacgatttcggcagcttttacctcattttca
+2286642/1
@@@FFFFDHGDDHID3CBHEHFAA944C??D
@6174385/1
gtccgaatctcatcagcaagaagaagtgcattaagcctgtataaaataca
+6174385/1
@@CFFFFFHHHHHIJJJJJIIJJJJGEFHHCEBGCCHIJHIIJJJJJIJF
@3961836/1
ctcttggcaatttttttcgatttgccagtacctatttctttg
+3961836/1
@C@DFAADFDDBBGE@FHICEHFHHI<D:?4D9D??:BFGD>
@2845003/1
atcggttcttcttcttttttccacgtgaaatctttaggctgcagctcaac
+2845003/1
?@@DFDDDDHFHFBGHCHJF9AHHEBFEGI9DFEHIEED3?GFA<D@FFI
@3963065/1
gcagctgttgtggtggttgttgcctctgttgctgctgaggctgttgttgc
+3963065/1
@@@FFFFFHHFH?CFECFCFGIGHIGJJGIGBHGEIIE;?F8DBGHEGGI
@1172196/1
ctcagagctaccttggcagctgctaattttgcttggtgtttgttttctcc
+1172196/1
@@<DBDD?DFDFFGGFFFHIJJEIJIIIIJIJJIG<9??F<GDHE@BDHG
@3963480/1
cttcactgcagcctgactggtgagaaccctcaccgctgtcatgctctttc
+3963480/1
@@@FFFDD?8DH:;FGE<FGIICEHGHCFF9G=GGEGI@FED>48BB@GI
@7244930/1
ccagtacctatttctttgtgtcgaaatacaaggcaggaaatggtgaactg
+7244930/1
@@@DBDDDHHHHHIIIJGFFBHHBGCCHHGHF?GDGH@CDHIC?DGFABD
@7245820/1
ccgctgtgtctctttctttttttgttagactgatttgatagagcacggaa
+7245820/1
CCCFFFFFHHHHHIJIJJJJJJJIHIJJJJJJGIGIIIIJJIJIJJJJII
@7245966/1
ctgtacttgaggctgagatgaaggtggtctgctgggttgctggtcaccgg
+7245966/1
B@CDFFFFHGHHHJJJJJJJJJIJFHIEFHJJJJJJHIJJJJIHIJJJJJ
@7246119/1
gcctgcagctccctttttgcagcttcttcaagagggatgggctctgaagg
+7246119/1
CCCFFFAFGHHHGIJJJJIJJGGHIIIGGIIIDGHGGIIIIDGIIIIGGI
@5077201/1
ctctaactcttcttccatccgctagtttttcaggtttactgaacttagct
+5077201/1
?@@?BADB<<CFDEE4CEEEFCFI>@HII=CFFF@DGD?F40?@GFDFDG
@6729237/1
gccgtaggaaataagaaagcaagagaaggaagtgaggtacacagttgcag
+6729237/1
@?@FDADDBFFHHJIGJIJJIIJJGGIJJJJJHIJEHJGIJGIJIHIIJG
@6729404/1
ggttgagacacttgctggggaggtggacctctttgtgcccatggagtttg
+6729404/1
CCCFFFFFHHHHHJJJJJJJJJJCGIIJJJJIJJJIJJJJJJJJIJGIJJ
@612041/1
ttggcataaaatgaaactgggcacaaccattagaatcacct
+612041/1
@@?DFFFFHFDBHEGGGC>GHGII@EHBHC??<9DG?FGCH
@3404621/1
gctagctttcttaaatctggttctctaatcatctgattagtagtaacgat
+3404621/1
C@CFFFFFHHHHHJJIIIEGIIJDHJ<>HHGCHIJCGIIF?DHH>B9H=F
@7247433/1
ccttctgatagcctgcaattcttggttcaagatcattttaaactgtcctt
+7247433/1
CCCFFFFFHHGHHIHDGJJGHIIIFAFGIJGIGIJIGIJIJJIJIIIGHI
@613519/1
cactgttttcaccggaggaatttgtttgtgattttttattgtatcccaat
+613519/1
@CCFFDADHHHGGJJFHGIIIGJJIGIIGGBDAE>FBCCFGAEGIJJC;F
@47867/1
ccgtgatctaatatttgagcagagggtgctggtgcatgtaatactttgta
+47867/1
?@@BDDDFFHFGHJ@EBHI@DGBBE<2A?GGI;FEHIGHIGGIIFIIIHI
@1732366/1
ccagtaggtaaaaagattattgtattttcttttagaactctttcaaagag
+1732366/1
@@@FBDDE?CFHHJIIIJGHJJGGIIJIJJIIGHIJIEHGHCGHG<GIGI
@7248415/1
ctcacttcaccaacattcatgaataatggaaaatcacatagcttcggcca
+7248415/1
CCCFFFFFHHHHHJJJJJJJJJJJJJJJJJJJJJJJJJJJJJJJJJJJJJ
@3405648/1
caggaatggaatgctgagtaacaagattatatggga
+3405648/1
@?@DDFF3ADBBCFHD<ABEHGDGFEGE@B9AA9F9
@3405658/1
aatagctgtgggttatatggtgattgatgccattcaactttgcattaact
+3405658/1
CCCFFFFD=DHHCGBHHGIJEFCEHGGEIJJIDIBGGGGGGIG<D9??F@
@6731196/1
ctgcatttgggcaggtcttcttgtaacattgcagactctgtacttcctcc
+6731196/1
CCCFFFFFGGGGHGIEGIIIJJIHHHHIIJJJIIIIJIIIJIIJJJIJHI
@5626901/1
cttaactttagtgaactggtcatcaactgagaggc
+5626901/1
@@CDDFDDFBHBFHGAEGD4<FEGGGEHIHGI9??
@3966713/1
cttgaatgaatttttcattcctccatactccttgtcttacaggtaccggt
+3966713/1
C@@FFFFFHGGHHJJJJIIJEIIGJHHGGHFHG@DGH@HFG>ECF>FDHG
@4522280/1
ctaacgttatcaggttttgggtagttgggtaatattttgataacgtggat
+4522280/1
@<@FDBDFFGDHH@ABGHBGDC<CACFGH;9CF@FIG<G=GGG@G9?F10
@2848828/1
gtgagaagctgcaacggctgctatagatggaacgttgatctggtctgg
+2848828/1
=:=DDDDDFFHF8?C18CE11:@GG@<9B<3CC:BDD;B499?F@D;?
@6179044/1
ctgctgtggtctctgctgttgttgttgttgctgaggctgctg
+6179044/1
?@@=DFEDA??FFDEHB@EEGGIIE;?ACE<E<9?FAFGGF<
@7753326/1
gctgaactatttttactataaacatctttcatgtcatcaacatttatgat
+7753326/1
CCCFFFFFHHHHHJJ<FHJJJGIJJJJJIIIIJJJJJJIIJJIJJJJJJG
@7753525/1
ttttatcataatgagatcaagtttttttcgaatcaaatgaagctgtatta
+7753525/1
CCCFFFFFHHHHHJJJJJJJJIIJJJJJJJJJJJJJJJJJJJJJJIJJJJ
@1176109/1
ctgtggtctctgctgttgctgttgttgctgaggctgctgt
+1176109/1
?@@DDFEEFHHHHIIGBHHEHAFHA?GGHFB3??F9DFGG
@1734106/1
atctaaataaatagctgcagctaatgattcaaataagtcaccaaggacct
+1734106/1
<@@FDFFDFHGHDEIFGCGHCABFCHEHG>HFECHEEC<?<FCDG?CH3B
@6732592/1
cctgggtttaaaatcttcaataacattactcatttctgataggttctgca
+6732592/1
CCCFFFDDFHHHHJJJJJIIIJJJJJJJJJJJJJJJJIGIJJJJIJJJJJ
@1734616/1
cggtcttttccttcccctggcaatgtgacctcaagttccatcctatc
+1734616/1
?@@ABDAD?FDDHEGIGGI?HCG;FA@HHFE9?FC>GHIIJJGGGH<
@1177503/1
agtgatcattaagttcgccgatcttgtacaacattttacatgcagttag
+1177503/1
?@;DDDEDHHHDDI@F=D:1CDBCGGFEIICGCG>BHHICFCHICDF44
@2293055/1
ctgtaatgtaaaagcaccaaggctttgcgacaatttgttctcttctgttg
+2293055/1
@CCDDBFAHF>FFGGEGHJJHHGCGI>CGDGIIHIEHIEHDGHIEHEIIG
@50141/1
gcttaatattagaaatcttaataaataggacgaccaacacagcgataaaa
+50141/1
?@;D7DDEHGHHGIGHBH@DB9IG4FDE@:E1EG6?GDG;AG<GIDA@BC
@4524225/1
ccggaaagaacctagtgtgatgacgtttctgt
+4524225/1
@@@DFFFFHAHFBHFBGHHECHHEGGGI<GHE
@1178866/1
gtttgtgattttttattgtatcccaatcaattatgatactgtctccttca
+1178866/1
@@@DFDDD<FHHHIJJJIEHIIJJIIIIGIGGIIIJ<GHIJDECHHHGHI
@2851136/1
ggctttagcactgcatctacacaaagggccatcattcatttctcctg
+2851136/1
@@@FDDDDHHFHFG>FEAEHGEEBFGEEBFHGGG<@D>C@FGEG:B@
@5629375/1
caccgatgcaattaatactcatcttctt
+5629375/1
?;?DB:1DF?FHHIFCGICGI>HGDH>9
@7755420/1
ctcatgttataacattatgcagttcattacctaagatatttgttatgatc
+7755420/1
CCCFFFFFHHHHHJJJJJJJJJIJJJJJJJJJJJJJJJJJJJJJJJJJJJ
@8265295/1
ccttgaacaaatttacctaaagcaacaacacaattgtcggcagctgggaa
+8265295/1
CC@FFDEFHHDHHIIIGFFGDHIIIIIIIEHIIIGIGGIDHGHIIIGHII
@3407860/1
atcacatcacattaccacatttctcaaattcagtcttgaaatattatcca
+3407860/1
@@@FDFAD?BFDDGGGBHIJJJCIHIGIGCHFHCBFIIEEHIJHIIIJ@G
@1179745/1
catcatcttccattgagaaggcctgacggactgatggaatccaaaccata
+1179745/1
CCCFFFFFHHGHHAFGIIIFIGDGHAHDIIIIGFI4<GEHEFEHGIJCHH
@3408877/1
gtagaattacagaataactcatgaatgctttc
+3408877/1
@@@FDDEFFHHDAE<GHGHC<IE9F@@CE<FD
@6734895/1
gtcgcttatgtcaaattctacttctgaatgatgttctacgttatcatcaa
+6734895/1
@@@FFADDHHFFDIIIJIJIJJIJJJJJIJJIJGHIIIJIIIFGGDGEIJ
@1180376/1
atggattttcacagcattatgacagtcttcaatgattagaaggtttattc
+1180376/1
@C@FFFFFHHGHHGIGEEHGGIHGIA@EHGAEGDFIII9E?>GDHDGGGB
@1180387/1
tgaggctgagatgaaggtggtctgctgggttgctggtcactgggttgttg
+1180387/1
<@@DFD3BDHFHAFB>;2A@?E>@FEEAHEHDHGGDEH>FAHEHGGIIHI
@7251125/1
ccagcaacagattcaaaaacatcacctagtgcttttggtacctctacatc
+7251125/1
CCCFFFFFHHFHHJJJGIJIGIICHIIEIGHIJGIJJGHIGIJIDDBDHB
@2851956/1
cgattggaaaaataatcagaataagaacggtattgctctg
+2851956/1
@@@FFD<DAFFBHGBGAF@AECGAH:<E<HGBGGB4CG@@
@2295440/1
cttggcataaaatgaaactgggcacaaccattagaatcacctgctgcttt
+2295440/1
CCCFFFBDHFFFFGIGGIGIEHIGHGCG=FGGJGIICCGGIG9DFG>GGH
@6736303/1
ggctgttgttgccactgctgctgctgcggctgttgttgcctctgctgctg
+6736303/1
CCCFFDFFHHHGHJJJJJJJJIJJJJJJJJIIDGHDHGGGIIIIJGGIGH
@5630521/1
cttggtgtttgttttctcctactccgacaaacgccatcctctcattctta
+5630521/1
?@<DDEA;??BCFHIIIGGHBDEHCCFFH:FFGGGGEGIFI<CCCGI@CF
@5631436/1
ctccaattgcattccctttcacactaggg
+5631436/1
?@@B?>AB?F<DFHG3<C3C@@DCAAE3A
@3409349/1
ctgctaaatcttcaagtacatagtacataactttagctgtcgtctttctt
+3409349/1
CCCFFFFEDADBDEHIGG<CDEHHH4AFFEHGGEE9F@DHGI=?DGCF4?
@8267185/1
agaacaatgagtgagagcttgcaagaggtaacttctgtcttgaaatctgt
+8267185/1
CCCFFFFFHGHFHIJIIJJJJJGIJJJJCGIIJJJJJJJJJJJJJJIJJF
@3410045/1
gtacgctcaaacaagcaaatgtgacattattgactaaggccgatctg
+3410045/1
?@@DDFFF@DHHHEAGHIGH@HHHC>FG@FFHEGEDH<DBAF6@D;?
@3410217/1
gcaggtattgcattggtataagcatttgcttctgattcttcttcatcagt
+3410217/1
@@@DD:ADD><BFE@FA:CIH>HE4?FHHAFHEF99EEBC?FE@DDAE>C
@6183875/1
atacagttcattttccccacatatcagctgatattctatagataatattg
+6183875/1
@@@FFF>BHHGHHJIEGHIGGHHIIGIIIJIIEGEAFGGI<G>D<FCHH<
@620992/1
agaacaatgagtaagagcttgcaagaggtaacttctgtcttgaa
+620992/1
@@@FDFDDHHGHABGCGGBGHGIAHI3;<BH<GCFBHFCDH9BF
@8268256/1
aatcggtaaagttttgcctataagaacaatgagta
+8268256/1
@<???8D8::22<A>>FFF>:CH@HEF9F<CG4E4
@4526943/1
gctctttctcaacaagatggtacctagctctaaat
+4526943/1
@CCFDDFDHAHFHI;CABC<FHEHHE9EH4A<F>F
@8268520/1
gaaggcttttgggtcgtgagaagctgcaacggctgctatagatggaacgt
+8268520/1
CCCFFFFFHFHHHFFHFHIJJIIGIJGIIIJJJIJGIGGIIGIJJIJGIE
@8269165/1
caattgcattccctttcacactagggacatgaggtgaaattattggtatt
+8269165/1
CCCFFFFFHHHHHJJJJJJJJJJJJJHIIJJJIJEGHGGHIIJJJJBGHJ
@1183128/1
gcagcattaagtcttctctgcactgtgacagtcttcaagcactgagttag
+1183128/1
CCCFFFFFDHHD?GHIIJIGCHIJGCFEEH@ECEHGIGEII3DGGDBFB<
@3971128/1
gcctttcataattcataacgtcattagcagagctcgctactaaggccttc
+3971128/1
CCCFFFFFHFHHGIIJIGAFDGFEHIE3FHH=BGHGJIGIEGHJ<G=FGG
@3971354/1
gtgaagtttctgagagcatcttctctaactgtcctttgaggtgcaaaaca
+3971354/1
@@@DDDDDHHHHHEEGDEGIJJJJJIIIJJGHHIFIICHCH??FHHG@FH
@5632335/1
ggtgagtaacatcagctccgagaaatattacaggttcgttgaaaacctt
+5632335/1
@@@DFF4ADFHFH@HGIHIB?@CHGBDDGGICGIFIDGHIGGIIIBF>G
@7253958/1
cagtaatctcgaatctattatctcttggacaagttgttatattagtcact
+7253958/1
@@@ADD?BDFFFHHHGHIDIFHIIEHE9FCHIE?BDHHGHCH@DHHEHII
@6184878/1
ccactgtgtccacaagaaaaaaggttcttttacccccttcagaatataat
+6184878/1
CCCFFFFABHDFFHFGHIIIJIGGEHGGGGIIIIGIHGIICC?BGIIJII
@3411498/1
cttggtgttcaacaaatctcttaatgatatc
+3411498/1
@@@DDD:=CD4CCF3CEBIB433:?ACFEDF
@3411561/1
ggacaatttacaggcagttgaagataaca
+3411561/1
?@?ABBBBDBFBBBBG=?AC?CE@EDH3E
@4528716/1
ccatcaggaaacgatggtctgtgttg
+4528716/1
@@@FFFFDHDHBFHB@A2AEG4BFE=
@3412480/1
gttgctgctgctgctgttgttgttgttgaccccatggttgtcgaggaggt
+3412480/1
@?@FFFDDBFDFFGGG<EHG;3CBHIC@BGGBFCD9F<9BGFB;DF:FFB
@7760129/1
ctcctgccactcatcataatgaacaatatcttcttttggattagtagaaa
+7760129/1
CCCFFFFFHHHHHJJJJJJJJJJJJJJJJJJJJJJJJJJJJJJJJJJJJJ
@4529510/1
cccatgttaaattttttcagaatcatgtgattttttttcctttca
+4529510/1
@@@FFFFFGGDHDIJGDHHHG>EFEDBHGHIEGHGI8DFHIG@CC
@8271051/1
ggctttatgtttttgtattcttcaatggttgctgctaaatcttcaagtac
+8271051/1
BC@FFFFFHHHHHJJHIJJJJJJJJJJJHIJJGJJJJJJJIJJJJJJHIJ
@53268/1
ctgtagtctgtctgcatctgtatatgccctagcacggaaagcagcg
+53268/1
@@@FDDDDDHF4CGBBAGDHE>EHIHHAEG3?39<E?DF6BFBC@D
@2855571/1
ccgctgtgtctctttctttttttgttagactgatttgatagagcacggaa
+2855571/1
C@CFFFFFDHHHGFIIFGDIGHJIGGIIGIJFFIDBEHIJGDCDHG@EHI
@622991/1
ctttcagtggacaatttacaggcagttgaagataacatacaa
+622991/1
@@@DDDDAAAHHH3EGG@?I@FADCGGC<@B>CDCGAD??GH
@7761434/1
tggagctggatgaggaaatttttcataaagaagtcgaatactgttcttag
+7761434/1
CCCFFFFFHHHHGJJJJJJJJJJJJJJJJJJJJHIJJJIJJJJIJJJJJJ
@2855823/1
tctgctgttgctgttgttgctgaggctgctgtggtctctgctgttgctgt
+2855823/1
B@CFDFFEHGFHHIEGFEGIIJIJGGGIGIJEHICBGHGGD<AGHGGI4?
@2300442/1
gattctatttcttggtcatcagtttgagatactgtaatgcat
+2300442/1
@@@FFFFDH??ACB3<CBCEHGHHH?EGCGGFDCCF@@GGDG
@55368/1
cttgttgttttagggtaatcaaattttatgacaaaattgcaattctttac
+55368/1
@@@FDDDFGHHHGHEECDHIFGIGJJEIICHIJD@FEHIBH@GGCEGGGH
@4531798/1
cagagactcgtccaatcagattgaaaaaaacaagttgtataacacaatta
+4531798/1
CCCFFFFFHDHHHJIJJJICHIIJIIJJIDBAHIGII9FHGCE@EHGH<D
@5086735/1
gccttagtaagcataaatttatggaagccataccgtacgctcaaacatgc
+5086735/1
CCCFFFDDHDDDHGIJGHIJJJJIIEGIJJIIIJIGGIIIJJIG>FFEEI
@5633943/1
agtaggtaaaaagattattgtattttcttttagaactctttcaaagagtt
+5633943/1
@@BFFFDDFFFHFIGHGIHIGHHIJFDJ@HIGBEFHIIDIII4FDCH>?B
@5087074/1
ccaatcaattatgatactgtctccttcaacaatcgtc
+5087074/1
@@@FFF?AHHHF8AFGIIFEIABH@FHGGHDECHGI3
@1186393/1
gggtaatcaaattttatgacaaaattgcaattctttacat
+1186393/1
?@@1DDDDFAFHBGAHGGIIC?CFEDFCHHD@EEHIIGEB
@7762230/1
gcacaataaagaatgaattctctttagcttgtggatcaaaactcattaaa
+7762230/1
@@@DDDDDD?ABFEHGIG?@EEC?F?A@CE?2<?3:C?FH@GDADB?BBF
@7256308/1
caaccgaacacttctaggttacatagtgtatgaaccgctgcattaaatat
+7256308/1
CCCFFFFFHHHHHJJJJJJIJJJJJJGIIIJJJJJJJJJJJJJJJJJJJJ
@5635658/1
atcacatactaccgcctgtgttctgttgtttactagagaacttcttaata
+5635658/1
CCCFFDDDHFHHFIIJJIIIHGIIJIIGIHGBHIIIBGBGA<GDF>F4DH
@7762658/1
agagactcgtccaatcagattgaaaaaaaacaagttgtataacacaatta
+7762658/1
B@CFFFFFHDHHHJJJIJIIIGGIIIIJJJBHIJFHIFEHGIJJDIJJIG
@3415064/1
gcctttgttgctgctgtggtggttcttgcctttgcagctgttgtggtggt
+3415064/1
CCCFFFFFHFHGFIJJGGGCBHAGHIHGGEGIJIIGIJIDGGIFHF?FH<
@8274093/1
agcagagctcgctactaaggccttcaagatagaacccaattctggcccaa
+8274093/1
CCCFFFFFHHHHHJJJJJJJJJJJJJJJJIJJJJJJJJJJJJJJJJJJJJ
@5087945/1
ccgaggtttaaattttttccgctgtagtacaaatttctatttccgattat
+5087945/1
??@;DD@DHHHGDBEGIE94?@GHG>GIFC9?FHIIGJJFEGI>F0BB1B
@3973683/1
agctgcgacaccatctgatgcctggtgcggaggctaccttgccgtaggaa
+3973683/1
@C@FFFFFHHG?D@FHEG>BE9EH<?GE::0@FG=FHHCFGGGAABAC>C
@3973736/1
atccttgttttcaaagttgataaataatattaatgaaactaaaaacttca
+3973736/1
@@@DDEDBHDDFDGEH>F>FFEIEEIIFHIHGIC>C4C:EDF><C<FGHD
@3974082/1
ctgccatttagtacactgctttttccttc
+3974082/1
@@7DDFFFHFHC<>DGFHIID@@?FHHC:
@2857357/1
ctcatacttaatccaatgacatggggaag
+2857357/1
CCCFFFFFGHDHHIFGCEGA>HIIBE@E?
@627318/1
cagattctattggtttgtttggtttaaattgtctaactacttcaataa
+627318/1
@@@DFFFFHAFHFHEEB;?FFGHGHGGAAHH@HGFDGEGGHGGGE@FG
@6743254/1
caggggaacgagaaccaatttcttttttaaaataatcagcaaaatccaaa
+6743254/1
@@CFFFFFHHHGHIGEHIJIJIGGGGHJFHIIJJICDFGIHJJIGEGIII
@2302439/1
cactgcaaaagtttgatcaaataaacactatacaagtttggtcaaatata
+2302439/1
@@CFAFFFHHHFDHIEGGIGIIJJJCDEHIICHJIJ<EF<@CGIGIB>DC
@7764770/1
gttgctgttgttgctgaggctgctgtggtctctgctgttgctgttgttgc
+7764770/1
B@@FFFFDHHHHHJJJJJJJJJIJJGIJHIJJJJJJJIHIHIGIJFHIGH
@6189272/1
ctccaattgcattccctttcacactagggacatgaggtgaaattattggt
+6189272/1
@@@DD>BBBBHFFEEDHGGGIIEEAEEGGAG=FHFGBCFDCCF@GHDGIG
@6189382/1
agtcccttcagttaatatgctttaactgacaacattcaatgttctgtaat
+6189382/1
@@BFFFAEHHGFHJGFHIICGIJJJJJJIJICGIIJGGIHIFIGEH?@BF
@5088807/1
ctgtccttctgacacaccatctctgtaaaagaggatagcttgaggcttat
+5088807/1
@@CFFFFBFHHHGJJFIGIEIEHIHHGGIGGIEGGEEGCEFF@3BF=>BH
@6189462/1
cagcaatacttttgtcaggaatggaatgctgagtaacaagattatatggg
+6189462/1
@@@BDDBEF>BDBA;E@GCC9?<FF@EG>4AEGCE4:C@3CB:DF>FCFH
@2304456/1
caacaatttctcttcctttttttggatctgaagggcggtcccct
+2304456/1
CCCFFFFDBHHHDGGGGGIEIGI6EC@DHI@AHIJJJIGBEHFB
@57813/1
ctaatatcctaacgttatcaggttttgggtagttgggtaatattttgata
+57813/1
CC@FFFDFHGDHHGFHGEHBE@<C9EHGAC@DE9FCH???DFBBGGHHGI
@4535374/1
gtacctatttctttgtgtcgaaatacaagg
+4535374/1
?=@DD8;DFHBF4<C2ACFG9?FGF<FAF;
@58988/1
cagggttcatgagttccactttcacaatcaattaattggtaacatggtaa
+58988/1
=?@DFBDFDHHDFG@FDFCHEHFH>HIEIIBHCG9?C93:DFGHHIDFFG
@7765210/1
gtcagcttacaagccttagtaagcataaatttatggaagccataccgtac
+7765210/1
C@CFFFFFHHHGHIJJJJJJGIJJIJJJJJJJJJJIJJJJJJJIIIIIHH
@5638519/1
gtccttctaacctgttcttcttgaagttggttcagctgtagtctgtctgc
+5638519/1
@@@DFFFFHHHGHJGIJJJJJJJIJGHHIIHIFEFEGIIIIIDCDGGDHE
@6745344/1
tataaatgtaatcggtggtgtgtaatcactgctgaggcttgaacaagccc
+6745344/1
@@@DFFFFHGGFFIGAGHFDHIGHIIJGJJJJJGIJJJIIIHIIIIDGHI
@3976672/1
cacttttgttattggtttccttatcagta
+3976672/1
@<?;DDA>HDA>FEB<ADECBA@FH:CAF
@629134/1
cttggaaggaagacttcaggtaacgaaacataggctctacctgatctgga
+629134/1
CCCFFFDFFHHH?HIGEGGIHHEEEHGGIJB@A<CD@HGCGAEEGD<FGB
@3976937/1
catcattcgctcctcgactgccccgatgttg
+3976937/1
CCCFFFFFFGHHHEGHGFFEFHHGHGIGGGI
@8276998/1
cttgaggtctggtaattggagcggcttgtctaacttgaccaacgg
+8276998/1
CCCFFFFDHHHHHIJJJJJJJJJJJJJ:??B4B?9D49BG?FDAH
@6190474/1
ctcttcttttttaataagtttttttttgggattttaatatttccatttgt
+6190474/1
@B@DFDFFBFHGHGGEHGHGIIJIGIBHBHEGFCHGGGGDFHFIJFCGD7
@1743527/1
gtaagacatcaatattttaaataaaatatttctctttcagaaggggaaat
+1743527/1
@CCFFFFFHFHHGIIJGIJIJIJIJEHIIIJIIJIIIJIIGGHJJIGG@G
@1744126/1
ggttcctagaatcccacatggcaggaagttttctcgcaactt
+1744126/1
@@?DDFFFGHFFHJEHGIJGIJIJGABD:EDHGHICHG6:@B
@7765975/1
agtctgtctgcatctgtatatgccctagcacggaaagcagcgagatgagc
+7765975/1
<<@DBDDAH?D?DBHIFFIGIHE<AEGCGHGHIBF@?FHH@FAE@BDGHG
@1745025/1
cttaacatcagtaatcaaatcatcagtttcccagg
+1745025/1
@@@FDDDFAFDD>EFGGGCI>BHHIJEHGHIGHG1
@2860479/1
ctctaactaaaaattcttttttaagtaacaaagcttcagtaaataacaaa
+2860479/1
?@@FDDEEGFFDHH<AFF?CFBG@<CHGGGI;9DGGFE@?<944D>HCEC
@59848/1
ctaaaaacacggtcttttccttcccctggcaatgtgacctcaagttccat
+59848/1
CCCFFFF?DBFHHIGIJGIEECGHIDGCC?F3?CCG9B<DFEH<FG<DGI
@60085/1
ctaatatcctaacgttatcaggttttggg
+60085/1
;@@DDDDD?C>F?CFG@GGA>FEHG=;:8
@630219/1
ccggtattttccccttggcaacaaacagttgtttttttctgatatagctc
+630219/1
?@@D1ADFHHDFHHIIGI>B@CGGHIICHHHCBG>BDGI@G<DFGII9BF
@3420818/1
ggagtttcggaaacacgtttattattctgatcatattcaactgaaaatga
+3420818/1
@@@FADDBHHGGFHGGBAEG?EHHICH9FFGIIAFCG9CDFFF9DFHBAD
@5640088/1
tgttgttgctgttgttgctgaggctgctgtgg
+5640088/1
@@@FD3DBFFGFAHHIIIGIAHHGHII<GDDG
@7261052/1
ccagagactcgtccaatcagattgaaaaaaacaagttgtataacacaatt
+7261052/1
CCCFFFFFHHGFHGHJJJJJJJJJJJJJJJJJJIJGHJIIJJIJJJJJJJ
@60644/1
gtggttcttgcctttgcagctgttgtggtggttgttgcctctgttgctgc
+60644/1
?@@FABDFAHHFH@HGIFEI@H>FHDG?@GGFHIACGF>FHC>DDCD>48
@630778/1
tttatgttttcttttttaaatttcttatgtggattgccataa
+630778/1
@@@FADDDB?FDHI@3?E3:AFCECCHE919?@BCCDCD@39
@7767186/1
gttgaatagcttgctgtggtggtacagcacccggtcctggtccagattcc
+7767186/1
@@@FFFDFHHHHHGIEGHIGHGGHIJJJIJJIIJFGFGIIHHGFHFGHIJ
@8277559/1
ctcagataatcccatatcatgagacattaacttgcgtagcatactttatc
+8277559/1
CCCFFFFFHHHGHEIGIGGIGIJJIJIJIIIJJJJIIIJIGGGIJIGGIJ
@8277686/1
atcccaatcaattatgatactgtctccttcaacaatcgtcggtacaatgt
+8277686/1
CCCFFFFFHHHHHJJJJJJJJJJJJJJJJJJJJJJJJJJJJJHIJJJJJF
@2306631/1
gttcaagttcacgaggagtattcttggaaaca
+2306631/1
@?@DDDBDFGACD;FH>HA:F>HIJG9FHEF3
@3978292/1
gttgctgctgctgctgttgttgttgttgaccccatggttgtcgagg
+3978292/1
@@@DDDEFGHGFHIIFCGHFHEAGFFEHEIIIJIJJI?DHDD@8D@
@1190725/1
tgatgatttgaggttcttgtggaattgtgacactttgatgttgtaaggtg
+1190725/1
@@@FFFEDHBADFA;EFGHIEHCHDGGCE@E?ECF@GAGHEFF@FGIF?D
@3978809/1
cgcacaacaaacacttggggagttaaatcaacatcagctg
+3978809/1
@@@DDDDD;DFB3A<FHHGB=GFFA@?CDB>B<DGG>99B
@6746877/1
atcgctgccatttagtacactgctttttccttctccagctagttgatctt
+6746877/1
CCCFFFFFHHHHHJJHIJJJJJJJJJJJIJJJJJJJJJJJJJIJJIJJJJ
@5642893/1
ctcagataatcccatatcattgagacattaacttgcgtagcatactttat
+5642893/1
@@=B=3DAFFD8AFE3A>?FE@E4:<?<CFHEEHC>F0:8?B4?<GDDFD
@2862161/1
gcccaatattgattccagaacttccggcataatgagtacatcatttacat
+2862161/1
@@@DDD>DF>BBFE4C?EHEHIIG3C1<EEEHIFG>?BGD>FHIICGBB?
@2862472/1
ctctggtatccaaaggcactgttttcaccggaggaatttgtttgtgattt
+2862472/1
CCCFFDDDFHHHHFGIBGIIJAEHHIFBHGHEHIDDHJIJGI@HBD@FGH
@3422605/1
gttgttttttaagtgcatgttgaacatattcatgcaaaatgcaaatgtag
+3422605/1
@@@FDDFFHDFHDHBFHE@CE@HH@@HHHIIIIIIGIIDFAEAG><GB@C
@4537269/1
gtaaacttaaccctttgagaatctgttaaaggttttcgttgctcattga
+4537269/1
@@@FFFFFADHFHGCHIIHIHGGHHHFHIJJDHGGEHHGEEAGBHCHF9
@61382/1
agcttttgttctgagacgcaagaagcagctgaataatacaac
+61382/1
@?@D?ADFHDHHHIGCHED<C@BG@@GHHHEEC??DABHEEB
@631956/1
catggaccatggtttcaatgatttccctgttgaccttacggggacactta
+631956/1
@@@DDFFFBHDADDDHIIIII>FIAIGGHHB<ACGHHGHGHF<A7DDFEE
@7768254/1
ctccaattgcattccctttcacactagggacatgaggtgaaattattggt
+7768254/1
CCCFFFFFHHHHHJJJJJJJJJJJJJJJJJJJJJJJJDHHIJJJJJJJJB
@6192497/1
cttcttcatcagggaaattagttattccactccttttcccgtttttatta
+6192497/1
CCCFFFFDHFGHGIAFGHE4CCH<EAEE9EHH9EDD>GGGDCGDFEF@DH
@5094343/1
gttcaacaaatctcttaatgatatcagtcagcttacaagccttagtaagc
+5094343/1
CCCFFFFFHHHHGJJIIGG@ICGIIIEJGHGIDHEHCHICGGHHIGGIII
@7769486/1
atcattactaattttttgcaattgttgagtgaagtttctgagagcatctt
+7769486/1
CCCFFFFFHHHHHJJJJJJJJJJJJJJJJIJJJJGIIJJJJJJJJJJJJJ
@7769571/1
ctccaaaattgtaaatccaggaacttcccagtcatcaggaataaagtcat
+7769571/1
CCCFFFFFHHHHHJJJJJJJJJJJJJJJJJJJJJJJJJJJJJJJJJHHIJ
@6749417/1
ccgatagtttccaaacgctccagattgatgccatcgtttgcattagacat
+6749417/1
CCCFFFFDHHHHHJJJJJJJJJJJJJJJJJJJJJJJJJJJJJJJJJJJJJ
@7770011/1
gtgtccctcacacaatatcttgtttaagtggggaattaataggaagtcta
+7770011/1
CCCFFDDDHHHHHIJGIJIJJIHHIIJJHIIIJGGGHJIGIIEIIFFHGG
@5644532/1
tgatactctcaaggtccctgattacttcttctcgag
+5644532/1
@@@ABDADBFDAHIGF@H3?F<EEH4FHG>ECHICH
@6192760/1
ggcaaagattggagagtgtttgtggggaagttttatttacattttttgcc
+6192760/1
@@@DDDDDDFFFDIA?E@AF3A<A<<1:0;:9CFDFGD9?BD94?9@;@F
@1193543/1
ctgtatcaacaactgtaccagccggcacattcatatttctcccatctgca
+1193543/1
@@@;BDDDDHHGGI@EEBEHCHGBGBHGH>DHIGIJGG<FEEEDCHCHIA
@3424746/1
ataattctttagcctctaaaccttcatctttatcagtaatttcttta
+3424746/1
@C@FFFEFFFHHFJIGIIAFHF3?CG>HF@GHDHGCGBHHHCDFECF
@1747336/1
cctgctttagggtttcttccgctaatttaaaaattgaatagtttttatga
+1747336/1
@B@FFFFFHHHGCAEHGIJJIGGGGIJJGCHIEGHGHGIIJGIHGI?HHJ
@7264711/1
gtgatcaaaactaaatgcgatgtcttcctctatttcttgattattaatag
+7264711/1
@@@FFFFFDHHHHJJJJJJIJJJIGIIJIIJCHJIJJJJEHIGIJGGIII
@4540080/1
cctggcactaaactgtaaagggcttcactgcaaaagtttgatcaaataaa
+4540080/1
@@@FFFDFHGHHGJGHBFGIIJF<FIJJGEGIIJIGD>GGI9GHCGIBEH
@62839/1
gcccatcattcgctcctcgactgccccgatgt
+62839/1
@@@FFFADH<FADGEH?@EGGBEBGC=F:6?B
@6194669/1
ttcaacttctttggtgtacagaaatatttcggcttctgcttccgttccac
+6194669/1
CCCFFDFFHHGFHHHB:<CJECEHIIGGGFDGGGIGIIB@FG9@9BDD@F
@3982723/1
gacactttttagtaccgggcttactaagggagttttcttgatcattttcg
+3982723/1
CCCFFFFFHHGHFAHHGIIIIFGIGIJFIIGIGGIJJJIEGHIDIEHGIF
@7266130/1
cttctattagttcatctatattttttaaggaagtaagtgcaggggaacga
+7266130/1
@@@DDDEEHGADFEHIHHAFIGIIIIIIIGEEIEGHI?FGIIIIIGIIII
@635065/1
ccaacaggtagtaagtgatcattaagttcgcc
+635065/1
CCCFFFFFDFHBFHIFIFJIHIIJJFFCHF::
@7772088/1
caacaactgtaccagccggcacattcatatttctcccatctgcatccttc
+7772088/1
<@;DDFFFGFHBDFHHIEG>AFC@B<CG@B@FHEGHIEGHCHIIAHE?FG
@4540839/1
gcctcctgcggaccattagttgaagttccagccctcagata
+4540839/1
@@CDFD<?FHHDFCE@BBHAFFIEICHCGEGIGFGG>BFG>
@2311714/1
gtgcaggggaacgagaaccaatttcttttttaaaataatcagcaaaatcc
+2311714/1
B@@DFADDFF:FHIJIIIHEF@BCEHGGCHGHDG>GHIJIGA=<CGH>FF
@4540955/1
acaaacgccatcctctcattcttagttgtaacaactaggg
+4540955/1
@@@FDDFFHHHGAGGEHBH@EHAF>9C>?GG4?<DFCF38
@4542301/1
ttaagaaagaccaaaggtttctgttgagctagtcatttgttc
+4542301/1
@@CFFFFFHGHHHJGI;CDEEHI@DHHIJDBFEEIGG>DBHC
@3427501/1
ggaactttggtactaaattgttctatttcttttttcatcattctgtagta
+3427501/1
@C@FFFDFFGF>FAHCCBIICHIIEGIJFHIIEIIEGGIHGHHCG44BFD
@3427611/1
ggtatttcttttttccaaattgcctctccattcaattgaagaagcaattt
+3427611/1
@@?DDDD?FFBFFII2CBHEF<DHFGIEIBCFF<?CG@GFICEFF@FCDF
@65020/1
ctcaagatccctgattacttcttctcgaggtggctgcag
+65020/1
@@@FF8;3=AF<3BHFG:C@<FBEE?;E1@CFGFGGCEF
@1750024/1
ctcagataatcccatatcatggagacattaacttgcgtagcatactttat
+1750024/1
@@@DDDAD>FFHHGIIIBF4C@@FHGEHICG?AGFG1?DF74BG>B?G9B
@3428934/1
gagaccacagcagcctcagcaacaacagcaacagcagagaccacagc
+3428934/1
?@?DFDFFHGFHHDGGGBHGG>DHHH=C>;BDAEH9GG?3DHIJCDG
@3429737/1
cttatctttatcatcttcttcattggctgaatccttatttgtttcatcgt
+3429737/1
CC<DDDFFHHGHFIDFHGIIJCHHEEHHB;EEEHIGCHIIGGHIJ4CG3:
@6196323/1
gtcagattgtagttaagcatggacaaggactgcatcttcttattatatca
+6196323/1
CCCFFFFFHFFDDIGGCHGIFJJJIGG<BG@EHHIIIJHIIEICGG@HEI
@2313875/1
cttaacttgcattaaatcacatcacattaccatatttctcaaattcagtc
+2313875/1
@CCFFFFFHGHGGEIJFIEIIEIIIIIGHJIGCHJIJGIIFGIJIBHGFG
@4544997/1
gttctgcaatttccaagaaactttacttttcacaaataaatataaaa
+4544997/1
@@@ADDDDBDBDFJIJJI>GIJJJE@FGHGIIIJJG@D<EFCFIGG<
@636152/1
ctacaattttgttttgtttctcctccatttccaattatttcctttttctg
+636152/1
CCCFFFFFGGHFHHIIFGIIFGIJIECHGHIJDHE<DFIACHHHGGGGIB
@3984709/1
gtcaagagcttggattgcctcctgcggaccattagttgaagtccc
+3984709/1
@@@FFFFFGDHHFGIJHDIHJJIIIHF?CDFHD@FBGDEEGFGGI
@7774352/1
ggagctcatcaagcttcggtccgactg
+7774352/1
@<<DADDDHFFDBGGGIDBA@8C:DG8
@7268723/1
agttcttctaatattgatgttttattttcagtataccttataccgctatc
+7268723/1
@BBFFFFFHHHHHIJJJJJJJJJJJJJJJJJJJJJJJJJJJJJJJJJIJJ
@5101341/1
cgaatactgttcttaggaatatttccaatgaattcctctatttcattgtg
+5101341/1
C@@FFA?DAFDDDGIGGGHG>FGHHGII@BFHB4CFCH>HGGGD?DH>FD
@7269176/1
gcgatctttgccatagcatagttcctgctttagggtttcttccgctaatt
+7269176/1
CCCFFFFFHHHHHJJJJJJJJIJJJJJJJJJJJJJGIJJJJJJJJJJJJJ
@68176/1
ccagtaggtaaaaagattattgtattttcttttagaactctttcaaagag
+68176/1
@@@DDBEDD?FDFEGD3EHH<F@@EHIIGGHIGEHEGFH@DHE?:DC43B
@4546770/1
gtcctgttggtccattaatataaaatgg
+4546770/1
CCCFFFDBAFBFDBHGGG>FHGHCFIBE
@6755790/1
ccttaatctagccacttcagccttatgcctctcaaactcaagctgtcgct
+6755790/1
@@@FFEFFHHFHDEFGIGHHIJJJJJGIGIJJJIIJIIGHIHGIIGGHJJ
@69145/1
atatcattgagacattaacttgcgt
+69145/1
@C@FFFFDFDHHHFFBGGIE>F<8<
@5103872/1
gaggcttatacctagtgcttctgtaaaacgccaataattgttctttcatg
+5103872/1
@@@FDF>DHHDH<FHCGFFEHIIHH4FHHGIIGGF><FHG@BGBHHH>GG
@5651848/1
gcacatccacgatttcggcagcttttacctcattttcactcagaagaaat
+5651848/1
@@@FDDFFGFHDH<GIGIJBAGG@CBD<FDHGECECBHIBH@GEGEHHG4
@1200473/1
gccacttctttgaactaagtacagcgaaattcttattcgattgaagtaa
+1200473/1
@@@DDFFFH?HHHHHGIGJIGGJIIBHBH=DFAGG@FA>FGHBBAHBF9
@6199539/1
ctcaactatagtttaaaaaaacaaaacaagaatattctattgaattgatt
+6199539/1
@CCDDFFDDDHHHJIII@FIJJIIGGIGIIIHIGJEICGAGGFEEGG@>G
@5652063/1
ctcgataatcaagtgttggtgcattcataattcgggccttaactttagtg
+5652063/1
CCCFFFFFHGGFDC>EGEGGH4<E>9EFGGCGGJEBG:DGICEGIIIGG9
@6756907/1
gtcttttgtcaaagctactccttggcccatttaaacatttgtaaataaac
+6756907/1
CCCFFFFFHHHHGJJJJJJJJJJJJJJJJJJJJJJJJJJJJIIJJJJJJJ
@70059/1
ggtgtttttgagctcatacttaatccaatgacatggggaagtcaattgct
+70059/1
?@??;D>3CFFFFGHIIGHHGHH9BE@G@G<F>>FG?7@G??BF9DFGH@
@7270451/1
tttggcacattgcagttgctatcatacattcttaatatctgtgtattaag
+7270451/1
@?@DDFFDBDHFFHEEFGGGIGDFHGDEDHGHIFHH<EHHGBDHGH@DDG
@1201066/1
agctcatcaagcttcggtccgactgatgatttg
+1201066/1
??@FFFFFGFHFHGHID;@FHGG6?CDGG><@@
@1201653/1
gccataccgtacgctcaaacatgcaaatgtgacattattgactaag
+1201653/1
@@@FFFFAHHDHHGHIBHIEGIDE@FEGGFE@DH>@DCIIGG@BB>
@2316112/1
atatttctcattttttctgctaaagcactaccttcagcgggagaccttgg
+2316112/1
CCCFFFFFFGGFHGIJJJJIJG>>HGIIGIIEHIIEIEGGGGEEG?7@C@
@1755091/1
cctatgactcccaagctgctatgagtactatcatcagctggtgtagaatt
+1755091/1
@@@DDD;D>BHDFBFGGII3E4<CDAEC<CHDGFG@EE49:?FHE99BD>
@7776339/1
cgggcttactaagggagttttcttgatcattttcgtttacccagagagga
+7776339/1
CCCFFFFFHHHHHJJJJGHIJJJJJJJJJJJJJJJJJJJJJJJJJJIIJF
@5652431/1
taaaacgtaagtggaagcataagctcccaattctttggtgataagaacta
+5652431/1
C@CFFFFDFHFFFHEHG;FEHIGHCHGIIJGHGI@GIA1BDDGBGGBEHG
@7776840/1
gccataccgtacgctcaaacaagcaaatgtgacattattgactaaggccg
+7776840/1
@@@FFFFFDCFHHIGIJIJIJGIIIJJGGBFIIIGEHIIIJJJJGIJGHJ
@5653039/1
ctcttcaaaatcttcttcatcacgtcgtcttttttttaccaaaccggtat
+5653039/1
CCCFFFFEFHHHGFJDIIIGIIHIEHB:ECADEHIBG2DBGEBDFHE;4=
@639168/1
cttgcaagaggtaacttctgtcttgaaatctgtagcccaatatagattcc
+639168/1
CCCFFFFFHFFHFHCHIJJJHIFJJHIBHIIJJ><GH@G;CGGIGCCH>@
@7777211/1
cttgtacaacattttacatgcagttagtgcaactgctcccttggcagtaa
+7777211/1
CCCFFFFFHHGHHJJJJJJJJJJJJJJGIIJIJJJJJJJJJJJJJJJHII
@7778116/1
tgctggggctgttgttgccactgctgctgctgcggctgttgttgcctctg
+7778116/1
@<?D?;?18DFAF<GAFBDHG@EBCE@?FBE<B@FHIG?D>GADFD@FHC
@6757479/1
catttgaaaacgtggatctccaaggtctccttgaacaaatttacctaaag
+6757479/1
CCCFFFFFHGHHHJJJJJJJJJJJJGHJJJJJJJJJJJJJJJJJJJJJJH
@1755768/1
acgtcgtctttttttaccaaaccggtattttccccttggcaacaaac
+1755768/1
@@CFFFDFDHFHHJJJIJJJJIJGD@?FAGIGIIGIJJGJJIJGC@@
@4548351/1
gtgtagaggtgcaggctggccatgttgaatagcttgctgtggtggtacag
+4548351/1
??@DBADFFDFFH@EH@EBFHIFCEHHGGEEBGHGIG>GFGGECGFCCGC
@1756513/1
cggtattgctctgcagggaacggcgacataggtg
+1756513/1
@@@ADDDF?DHBHIBGGB73AA<FIIDHBF@H9D
@1757265/1
ctttcctccattagttttcttccaactagtgaaatttgacttaagaaata
+1757265/1
C@CFDD>DHFDHFAHEHICHHHGIIGGCH?EA>BFB@DGGGHBEDHGII>
@4549572/1
ggtccctgttgttccattgcttgaggtctggtaattggagcggcttgtct
+4549572/1
@@@FDFADFH<FFGHEIIJJJIJEHIBGFHGEEHIJIFIDIHGGBH:FB4
@7273218/1
ctcttgttttgcttctttttttgacctacccttgccgatagcaataaggc
+7273218/1
CCCFFFFFHHHHHJJJJJJJJJJJJJJJJJJJJJJJJJJJJJJJJJJJJI
@3438825/1
cttggctttgccgcttgttgctgtacttgaggctgagatgaagg
+3438825/1
@@@FFFFAFDFHFH:EBBDHEHIACEFGH3C>DFIEGEG949?F
@640486/1
gtttttactcctttttcaaaaccttcttccagcat
+640486/1
@@@ADDDDH22ADFG<EEBAB:<CE>F@AFA@3?<
@5106705/1
gtttcttcatttaaaaccgctgtgtctctttctttttttgttagactgat
+5106705/1
?@?DDDDD?FDHFGGIG1?CFGFGHIJEHHGEG>FGCHGGIG<C>F@D9;
@641374/1
atcgcctggagacatgactacacaaccatttggtatattcat
+641374/1
@@@DFDFFHHGHGIIEH9EHGG>HEG?EFG@>D??DHIGIG<
@6758833/1
cataaccgtacttcatatcattgataattactgtagatgagtaaggagtt
+6758833/1
@@@DDEFFFHADHGGJGGIEHIGIJIHIHGIIGGEGEFHDGCCFHEFHII
@3990969/1
gtagaatgtatattcaaagttaatattgaatttttgatatattacaacta
+3990969/1
<?@DDD;D??DFHGGHE<@3C>H?FHG>>BAFE99?;E<DC>FB?F9B@E
@2874074/1
ggtgtttttgagctcatacttaatccaatgacatggggaagtcaattgct
+2874074/1
?@?DBDDFGHHHHGHIIJJJIGI9C@HGFFHIIGG@DDBGI30BG<GGGD
@6203792/1
tccttgaacaaatttacctaaagcaacaacacaattgtcggcagctggga
+6203792/1
@<=BDADFHGHFHIEHH@HEHGHBC>FEE=GEFGIBGAFGIIG<DAEGC9
@4551231/1
gcattcatcttttcttttgtaaattacttcaaggaaatcccagtccactt
+4551231/1
CCCFFFDDFFHGGGIH@HIEGGCGI@GGGHEIF38CGFEHIIGB<FGIJC
@3441355/1
gtctaacttgaccaacggtaaaagcagg
+3441355/1
@@@?DDDD?:CAACFHII3AFHGGGCEG
@2875727/1
cttggattgcctcctgcggaccattagttg
+2875727/1
@@CFFAED?DBFBHIJGIG>@GEGGII?D>
@1204396/1
cttggattgactcctgcggaccattagttgaagtcccagccctcagataa
+1204396/1
@@@ADDDAF=AD4EG<FEGDFH9BF4DBF49?FF<<D3F>DD>D>DC888
@641731/1
cactgattgatgtcccaatggtccacacctttgtcaccactatattcacc
+641731/1
@@?DFFFDHGFHHEHGGGJ@FDHIJJIGIIJJJGIIJJJHHHID<DGIGG
@7275202/1
atcgcaaggtaatgtaaaacaatatctattcaacaaaggaatagcagatt
+7275202/1
CBCFFFFFHAFHHIHGIJJJJJIJJJJGIJJJJJJJJJJJJJJJJJJJIJ
@642488/1
gccagtacctatttctttgtgtcgaaatacaaggcaggaaatggtgaact
+642488/1
CCCFFDDEHFDHGHIJJIJG@:CFGI=FEGIEEGGGIB1BFHHGEGHGHA
@5656883/1
tcagaattttcgtttggagcaaatacaatgtatttgctgtctttgtgtct
+5656883/1
BCCFFFFFHHHHHJJJJIIHGIIIIIJIEHFGHFGIEIGHIJJJIGHIJI
@5107752/1
ttcttcatcacgtcgtctttttttaccaaaccggtattttccccttggca
+5107752/1
B<@DFFFDHFHHDIIGIJIIIIIGIIGGFGBCHI?FHGGBH@HIGGIC=@
@5657732/1
cttggaaacaattttataattattggatatattcatgccacattccattc
+5657732/1
C@CFFFFFHGFHHJIJJGHGIIJIJJJIJJJJJJIJJIJJJIIIHGGEIG
@5109094/1
ggccaactaaatgtcatggattcagcagaagtataaattaaactatggat
+5109094/1
CCCFFFFFHGDDHDGHIIC>DE@FFH<FGEIFEBGHGBAGGEFGCCEB<D
@8292407/1
ttcaagatcattttaaactgtccttctgacacaccatctctgtaaaagag
+8292407/1
?@<DBDDFFFDHHGBFBFEGAAAFHIIGCHEFHGDD9FFHIIBCDIIG;G
@2876080/1
gtcagaattttcgtttggagcaaatacaatgtatttgctgtctttgt
+2876080/1
?@@AD>DFDGFDAEHIJI@GICEHDHIGBEGFIC>D9CDDHGI?4BB
@7783465/1
gtccttttatcataatgagatcaagtttttttcgaatcaaatgaagctgt
+7783465/1
CCCFFFFFHHHHHJJJJIJJJJJJJIJJJJJJJJJJJJJJJJJJJJJJJG
@2877517/1
ggatctagataataatgcctcagagctaccttggcagctgctaattttgc
+2877517/1
BB@FDEDFHHHGHJIIJFGIJIJ:CGIJIHEHIGIIHIGEGGGGIIIE@H
@7277844/1
tgagaggccaaactccttcaggcatgggtcactattaaagttgatttgtc
+7277844/1
@CCFDFFFHHHFHHIHEFIGDDGIGIEG1?FFFFDBFIIJBFEHJGDFII
@8295161/1
tccatactccttgtcttacaggtaccggtctttctcgataatcaagtgtt
+8295161/1
=?@DDDDDB8A<?<CB><EEHGH@G@FHE8CE?DAED@9DAFCA>A?909
@1760308/1
taataatttacaaatatcactaatcttcaatacattggttttgaataaaa
+1760308/1
CCCFFDFFHHHGGGIGGGGGIIHCH@JIIIJIGBHIIIGIE7CDHIIJHI
@6207132/1
gttttctccaactccgacaaacgccatcctctcattcttagttgtaacaa
+6207132/1
@@@FBFADFAFHHIIIIBGDHIEHEFHGC>FAEGBDEICHGFC>?DDGI9
@1760630/1
gtgactctaactcttcttccatccgctagtttttcaggtttactga
+1760630/1
C@@FFFDDHHHAHEHI>EHHAEHGGIF6EHIGEHIBEEAF@?FF9<
@7278887/1
caattaccagacctcaagcaatggaacaacagggacctcctcgacaacca
+7278887/1
CCCFFFFFHHHHHJJJJJJJJJJJJJJJJJJJJJJJJJJJJJJJJJJJJI
@645558/1
gctcaatgtaggttaccacatcaacatcgtca
+645558/1
CC@FFDF?ACDCDG@FCFGHGGJJJHH<E<AC
@1761164/1
ccggaggaatttgtttgtgattttttattgtatcccaatcaattatgata
+1761164/1
?@@;DDFDHHHHDGHIIG@EEGEGHJDGGI>@DCHGH<GGF>GC@DH>F@
@2323574/1
caattcttggttcaagatcattttaaactgtccttctgacacaccatctc
+2323574/1
CCCFFFFFHHHDHIIGIJIJJIIIIIDHGGGFBHGG@HIIGEGGIGIJB?
@5109973/1
ctcctcatagttccacaatgagtaatttcaatttttaatccttttatttc
+5109973/1
C@@FFFFFHHH>FHGJGICHGIDHHJJJJIJIIJBCEGIIEGGJI9<<BF
@6208929/1
tcaaaatcttcttcatcacgtcgtctttttttaccaaaccgg
+6208929/1
CCCFFBADFFDH<EHIIGHCCGHGGGEEHIIIIIIIIIIIIB
@5110767/1
gtcactttatatgttcttttaacact
+5110767/1
;8?DDDDDHHAF<CGFHEHIBAC>3:
@2325068/1
gcctagacttgtgcaccagctaaaga
+2325068/1
@@@DA?:A?BF<CGDCBFF?CB?:<<
@2878307/1
cctgaaggcttttgggtcgtgagaagctgcaacggctgctat
+2878307/1
@C@D=B?DBDFFHHG:ABGEF>F@BGGCDHGHG0@<FHGGCD
@7785250/1
tctgaatgatgttctacgttatcatcaacatctgacccttcacactcatc
+7785250/1
@@@FFEFFDFDHHIIGHHCFHHIIIIFIIIEIIG@GHIIIIIIIGGGIII
@2878570/1
tttcctccttccaaaaaaatacagcaagtctggtaaatttatcgcaaggt
+2878570/1
@@@DDDDDHHFHFGI9FG6FGEEEFDGCCH>F@?BD?DHI@FHBGFHH=8
@7785307/1
atcggtaaagttttgcctataagaacaatgagtaagagcttgcaagaggt
+7785307/1
CCCFFFFFGHHHHJJJ>EHHIJIJJJJJJJIIGHIJIGIJJJJJIJJJJG
@645996/1
gccattcacaagatcatttgtaataattatgagt
+645996/1
1?@DFFDBFHF8B<CFGECIEHGGADH>F?BEE<
@6763301/1
agcaaaatggaacaagttaaaacttatctactaattaatataggttactt
+6763301/1
CCCFFFFFHHHHHJJJIIJJJJJJJJJJJJJJJJJJJJJJJJJJJJJJIJ
@6763391/1
atactttatcgtaacggtcatttctttttcttgatctctttcattatcgt
+6763391/1
CCCFFFFFHHHDHIJJIHIJHIJJJJJIJIJJJHJIJJJJJJJJJJJJJ9
@8296710/1
ctgaaggcttttgggtcgtgagaagctgcaacggctgctatagatggaac
+8296710/1
CC@DFFFFHHFHHIIGGIHHAEEGDCBFGIJIJJGII?GGG@GGIII<A3
@1762656/1
attcctccatactccttgtcttacaggtaccggtctttctcgataatcaa
+1762656/1
@@@DDDFFGHGFDHHIFE?HG>EHG<EAFHHGGHFAHIGHH1?D2?BHH3
@2326266/1
ccggcataatgagtacatcatttacatcaccgtgatctaat
+2326266/1
@C@FFFDDHHHFD?FGIGGGGGEIGHIHH>E?EHGEI>EB@
@7787647/1
gtccttctaacctgttcttcttgaagttggttcagctgtagtctgtctgc
+7787647/1
CCCFFFFFHHHHHJJJJJJJJJJJJJJJJJJJJJJJJJJJJJJJJJJJJJ
@6209696/1
ctgcaatttccaagcaactttacttttcacaaataa
+6209696/1
?@@D<3D;<D8FHH=FB3AFHICHB?@EFHBEGGIE
@82043/1
gtttcgtaggcaggtggaggccatcgc
+82043/1
@@@DDDDDDFF?FBEG7CFE;AC9E8?
@5113226/1
cctttactgtatgcatgacttttataattagg
+5113226/1
@@@DDDDAB:AFD9GG@EG<>E9EG>ABFG99
@4556002/1
gcatccttcttttccggaaagaacctagtgtgatggcgtttctgaaccac
+4556002/1
CCCFFFFFHHFHFHGGIJGHHIHIJHIGGIIIIJIJIIGGGIJGIIJC@F
@647885/1
tccacaagaaaaaaggttcttttacccccttcagaatataatagtttcaa
+647885/1
@C@DFF?DHHFHHIIGFGGHA>H9ECDEEGHEEIDHHHGDFGD99DEEGH
@1764968/1
ggctgctgtggtctctgctgttgctgaggctgttgtggtctct
+1764968/1
CCCFFFFDDDFAFHIJJJHGGGICEHEEGHBCEHGHBGBBDGG
@6765029/1
ccttttgtaacatcgacaacaccgcttgtgcggcaatatgtttggcttgc
+6765029/1
@CCFFFFDHHGHHJIIJJJJIIIEGHGIGHIJJIIGIGIJGIIIIIIIID
@6765056/1
gtatccttttgggcggtaccatggtataactatcttattgagataattat
+6765056/1
@@@DDDDD<FFFFI<8?DADGEFIBBBFFIGFIFEDFEFIADFEFFIFF=
@648754/1
ctgctaaatcttcaagtacatagtaca
+648754/1
@@<7BDBDDBF?HGEFD@>HCHCAE<E
@648965/1
attctcctcaaccttttgtaacatcgacaacaccgcttgtg
+648965/1
@C<DFFFFGFHHHJJIIJGHIIIJDFEGIBIGCGFGIIJGI
@2881372/1
gtcgaatactgttcttaggaatatttccaatgaattcctctatttcattg
+2881372/1
@B<BDDFFHHHFDHGEGJGIHIEIIIJGIIGGE<FIGGGGCCEIGIGGEG
@7280789/1
ctgctgggttgctggtcaccgggttgttgcctaacaggaggtgcactggt
+7280789/1
CCCFFFFFHHHHHJJJJJJJJJJHIJJJJJJJJJJJJJHJJGGIJJJJJH
@5661953/1
tgctcttcttttttaataagttttttttgggattttaatatttccatttg
+5661953/1
?B?DFFFFGGHHDIIJEIIHFHIJCEHHGEH2?F@EGGCBGEFFHGGIJI
@7788517/1
gtttacaaatgttgcagcattaagtcttctctgcactgtgacagtcttca
+7788517/1
CCCFFFFFHGHBFHIIIIIIJJIIFIIIJIIGGGIIIJFHHIJIGIHGIJ
@2882381/1
cacaagaaaaaaggttcttttacccccttcagaatat
+2882381/1
@@@FBDEDFD8DDE<CEHIIG9EBFHHHI@<?00?BF
@8299087/1
caacaacaacagcagcaacaacaacagcagcagcaacaacagcagagacc
+8299087/1
CC@FFDDDHBHHHIEHIIIIFIIGIIEEHEAGIIGGIEDBGGGIGEIGIG
@5663771/1
cactctttgatggaatttcataaacaactttcaaatccttaatatacgca
+5663771/1
C@@FFFFFHHFDHIGIGHHGIJIJJCHIGIJG@<9C>AADGIJIIGGBEH
@4558385/1
gtaatttcttgttcttcttgtttcttttctttaacatttctcacagaacg
+4558385/1
@B@FFFFFHHHHHIIJJIGIIHIJJIJEHHIJJJEHIIJAAFIJIJIIJI
@3448509/1
gtgctgttaggatataatcaggtgttctctagtttgtttctgcaagaggt
+3448509/1
C@CFFFDFHHHHGJJJIJJIJIHBHHGIJJ@FHIIIHHIJJJDGGGIJE:
@6213269/1
tggctaccactcactatactactttgaaattgattactcacc
+6213269/1
@;??D>?ADDDCF>C@G>FCHIIF?HG>9FAAE>DB@A?<C3
@2883788/1
aactgaacgtgtacacctggtaaagaggtgacaa
+2883788/1
@@@ADFFFFAFCFHHGHBHA<<EH:AA=AC>CCE
@7281910/1
tttcacaactgatactaatcccatcttttggggtattatcacaatcatct
+7281910/1
@@@FFFFFHHHHFGHIGGHEFFHIIGIGGBFEG:DCGIJIGGI>FHBFFG
@85892/1
tcggtgtttttgagctcatacttaatccaatgacatgg
+85892/1
?=?DBBADBFH<D=94AGHHGAH4A42:EGG>F4@4DF
@8300526/1
atctgttaatgctccagggctatgtgcacgcttatcctcaaaaagatgtc
+8300526/1
<@@FFDDFFFGFHIEBD?6E>DCEHHAHE=GBFAHGDHBHGIDFHEHGDE
@1766335/1
gccagaaagtaattgtattgtaagcacat
+1766335/1
@@@DD;DB<?<DFEGCGGHI>HG4CHGIH
@7282756/1
taatgtttcttcatttaaaaccgctgtgtctctttctttttttgttagac
+7282756/1
CCCFFFFFHHHHHJJJJJJJJJJJJJIIHHJJJJJJJJJJJJJJJJJJIJ
@6215464/1
ctaaagcaacaacacaattgtcggcagctgggaatcc
+6215464/1
C@@FFD?DHFHFHEED7EFAHHAFFEH;?C@@;;89?
@6767845/1
gtctcatccacattttatgtgctgctaacctcttggcaatttttttcgat
+6767845/1
CCCFFFBDHHHHHJJJJJJEJJJJJIJJJJJJJJJJJJGIJJJJJJJJJJ
@2329907/1
cgcacaacaaacacttggggagttaaatcaacatcagctgagatatactc
+2329907/1
@@@FFFFFGF?FHGCDFE9FE@FGHI4?:BCEIIJJHGIJIJI9D<?B9C
@7790905/1
cccggaagcaccaccacaacaagctgtaatgcttggaaggaagacttcag
+7790905/1
CCCFFDFFGHHGHDHGFHGHIGGIIGIIIICHIGGIIGIIIGHIIHIGIG
@2885227/1
ggaaggccaaaatttgttcacactgttcctgg
+2885227/1
@@@FFFFDF@FHHHHGDDGGHHGIGBHFECFD
@87657/1
ccactttgttctttcttgtcagcacagaataatcttgtatga
+87657/1
@C@FDDFFHHBFFEHIIJIICGH@AE;CFGI9BHE4??@><D
@6218576/1
gtcatcagtttgagatactgtaatgcat
+6218576/1
C@CFFFFFHHHHGJJJIJJIGDHGJJJJ
@8304964/1
atctggagctcatcaagcttcggtccgactgatgatttgaggttcttgtg
+8304964/1
CCCFFFDDHHHFHHEEHIIIGIJHIIFGBHHCHG@HIIFIGGBFHIIICC
@6770756/1
ctctgctgctgctggggctgttgttgccactgctgctgctgcggctgtt
+6770756/1
<@?BDDD3AFBHDHIIIBDGHHA;A;??GBDCH9CFBDFE9B@@F<@CC
@8305110/1
gttatttggaagtgatttgcacgaagcactataggtcgaccttctcggcc
+8305110/1
BB@FFFFFHHHFDGGIIJJIJJJJJIJDGGGFHGIGHIIIJJIJJJJIIJ
@2332064/1
gggaaaatgaactgtatccattacgatgattctagctgagaactacgagt
+2332064/1
C@@DFD?DFFF4CD?FGGHHIIIEH?HIGH@FHD9FHECFGIII>@GAG?
@4562885/1
ggtgtagaattacagaataactcatgaatgctttctaatgtttcttc
+4562885/1
@@BDDFFFHHHBHJJIIBGHGGGIDAHII@HIIGIDGIG>99DHCGG
@5669420/1
ctctgataaattagaatcatcccatagcaaatggtatttggtaggacgtg
+5669420/1
CCCFFFFDBFHHHIIIIJGGGGJIJGIIHHIGHGGGGIIC<:DHIGGEEH
@1219069/1
cctagtgcttctgtaaaacgccaataattgt
+1219069/1
@@@DDDDAAHFFHEFGGBFHIIFG;E>GGG<
@3452636/1
ctccctttttgcagcttcttcaagagggatgggctctgaaggttgtattg
+3452636/1
@@CFFFDFHFAHBGIECIGCHCHCGDEHE>F1FGGGIIGCHIH4?DCD@B
@6219679/1
ctgagatgaaggtggtctgctgggttgctggtcaccgggttgttgcctaa
+6219679/1
CCCFFDFFHHHG;CB<DHFHHHIJFHBEHIIFGEGICGE:DHGIIIHGIJ
@2887024/1
cctgaatctgatcttaacaagccttaagagaaatcttagctgacatatac
+2887024/1
B@@F?DDDFDHDHIJJFIHIHGEG><DCHGI@FGG<DIDIDFGGD<BB4B
@88794/1
cgcttgttgctgtacttgaggctgagatgaagg
+88794/1
B@@DFFFFBHDFFDHG<GHIJEGHDAHH9HHFH
@8305908/1
cagcagcagcagcagaggcaacaacagccgcagcagcagcagtggcaaca
+8305908/1
CCCFFFFFFHHHHIJJJGHJJJJJJJIIJIJJJIIGGHGIJJCEIEGIJJ
@1770984/1
ctcagataatcccatatcattgagacattaacttgcgtagcatactttat
+1770984/1
@@?DDD<DFHGHGIGJGGGCF:ACDDGF9BFE9C@G10?D?GF4D9DG99
@8307322/1
ctcctgccactcatcataatgaacaatatcttcttttggattagtagaaa
+8307322/1
CCCFFFFFHHHHFIJJJJJJJIJJJJJJJJJJJJJJJJIIJJJIJJJJJJ
@5670693/1
acgtgatataactatgaagaatcatgtgataaaaaatagcagcagtcatc
+5670693/1
??<DDDDD>FFHHFIBFGG<EHHGHC4AHGCHIHEGII>F@?FHHGCCHI
@5121148/1
gacgcaagaagcagctgaataatacaaccaaattcagaa
+5121148/1
@@@FFFFFHFAFDHGAGDCHGGIIHBFGE;;CDGGIIIA
@6221259/1
cctagttcttctaatattgatgttttattttcagtataccttataccgct
+6221259/1
<@@DFDFDHHHGFIIJJJG@HHIDIGIEHI<<CHIIIGHHGGHJJJIJJI
@5121430/1
ggacttcacaaagctctccaacaagaatttgtttttgttctaa
+5121430/1
@@CFFFFFHFHHGIIJIIFI;CEHH?AHHIGGIG<CGHG<@D9
@1772578/1
acgcaatcgcttaacctacccctccaatcgcgataaggttcgcatcgcta
+1772578/1
@@@FFDFBFHDDDGIGGGIB>FHIHGIIE1?F:DB1?F?FEHGEH>AGE=
@2889139/1
atcaaagcctcaaaacagttagccattgcatg
+2889139/1
@@@DDDD8?BDHDGFBHE<DGCGG:EHEEIIC
@2889294/1
ctccgacaaacgccatcctctcattcttagttgtaacaactaggggc
+2889294/1
@@@DFDFDD8FHHI<GGFCBFGAHFAGDAD@F??FCDBGCCED3?@@
@2889702/1
ccctgattacttcttctcgaggtggctgcagtttccatatcatattatac
+2889702/1
CCCFFFFDDFHFHFIJIIGGJJ@C7AAFGIJFGIIHG>FCDH@GGGGICG
@1773315/1
ccaggttgtctaccaccccctcctcctccacctttctttccttttttgcc
+1773315/1
C@@DFDDDHHHHG>GGHH<FGHG9?CEGHGHCHHDEDCGDFHGEGGJAAC
@4004946/1
ccttaatctagccacttcagccttatgcctctcaaactcaagctgtcgct
+4004946/1
@@@DDDDDHGADFBGIIIBHGH>CGIGGHEHBH>>FHB9DGDGAGFGGA@
@656434/1
cacgatttcggcagcttttacctcattttcactcagaagaaataatatct
+656434/1
<@@?DADFHHHGGIBAFGDAHIIBGIIIGFEGDCGEHIIFFH9FEGGIII
@91176/1
gttaacttttggtggctttattatattactcctaattgaagagccttttc
+91176/1
?:?DDDB4C>DDFHED9EFBBHGIAFH9?AFH@?FA>@DE9CD@C>DGEG
@657238/1
ccggtttctcaaaacatggtgctggatgaggaaatttttcataaagaagt
+657238/1
@CCFDDDFFHGDHGGBGHGBFH<@BAF@GDHFGGIBHIFFHGGBD@9;?B
@6222867/1
gttaactttataatcaatcggcatttctttcagaccaaaatttctttgta
+6222867/1
@@<DDFDFFHHAB@HG9FFHDIIBCFIIDHEGJG>DGGGGGGIJIB4<?0
@2891287/1
ccgtacttctagcattagaagtttcttctccagctaaggctgtatcatca
+2891287/1
CC@DFDDFHDFFDHGDGGEJGIDHFHEIGIGHHIH?DEHIII3BDHIIGG
@6777170/1
actgagaggccaaactccttcaggcatgggtcactattaaagttgatttg
+6777170/1
CCCFFFFFHHHHHJJJJJJJJJJJJJJJJJGIJJJIJJJJJJHHJJJJJJ
@2891799/1
ctgactaaaatattgttcaagttcacgaggagt
+2891799/1
?@@D1BDDAFFFHIIGGCEE4<AE<9EBFF:E@
@7288729/1
cggaaggtggaatttttgcattttttataacttctttaatgctctccaaa
+7288729/1
@@@DDFF=DHFHFIIJJJJJIJJJIJIJJIIHIEHGIIJJJIJJJJJIHH
@1777516/1
cactaatcttcaatacattggttttgaataaaattaaggagtttcggaaa
+1777516/1
@@@FDDF>FFFBFBBFGEJEHCHIDGCIGHCEAFF@B??9??DA?DHIJJ
@2336348/1
ccgctgtgtctctttctttttttgt
+2336348/1
C@CFFFAD>ACBFIG<EBGG9E@A?
@4007175/1
gccttggtaaatttgggtcccatgctatgggtgaaagatcctcttcttca
+4007175/1
@@?DDFFB<CFHFIIGFFHGG99FGGCEED<EFHIDBGCEHIIIIIDGG4
@93101/1
gctgagctttataaaatgcagtggccgacacatcaatattaagcatcatc
+93101/1
@CCDD?BBFDFHFIIDEAIGEBHGEEHBH<AGDHIJEIGIJFHI<GFHAB
@4008158/1
ctcatggacagatgtaacataccttcatctggaatcagaagacaatggtc
+4008158/1
@@@FFFDD?BFHFHAGGGGJI3CHGFGBH@HH9GCE@FFEGGG@B@F@9D
@4008499/1
cataaggtctcatttgaaaacgtggatctc
+4008499/1
@C@FFFDDF>FADBHGDH@ABGEG?FGHE4
@5673777/1
tggaggtgaaaagaatgatcttccaactgtcacaaacctgttagcagctg
+5673777/1
CCCFFAADBFHHHJIJJJIGG@FFHIIGIHG9EHCGGBFH@FBDFCGGG9
@6779946/1
ccctcttcattttcggtttcgtaggcaggtggaggccatcgcctggtcat
+6779946/1
CCCFFFFFHHHHHJJJGIJJJIJJJJJJJFHIIJJIJIJJIJJJJJFGIJ
@2336846/1
gtccttttatcataatgagatcaagtttttttcgaatcaaatgaagc
+2336846/1
@@CFF<DFHF?FBEIGHGJGHIICGEA@BEEGGEI@HGIGGGCDHGC
@5125302/1
cggtttctcaaaacatggagctggatgaggaaatttttcataaagaagtc
+5125302/1
BB@BDFFFHGHGHJDIGEGIHICGHII@FCCG9FHIJIIHICGHJ@DEHG
@4567347/1
ggcgttttggtgggcatggcctgcagc
+4567347/1
@@CFFDFFF8?1C1CGGGBFHA@F;?D
@1222505/1
ctttcaagaatatactcccgtgtgatatgatatgggttgctgtttacacc
+1222505/1
CCCFFFFFHGFHGGGGGGGJFECGGC9EF>HGCFHDEFIIGCFHCEGIIJ
@7290178/1
caccatgacaatagctttattctcattaaggaattccggtttctcaaaac
+7290178/1
CCCFFFFFHGGHHJJJJJJJJJJJJJJJJJJJJJJJJIJGHJJJJJIIJJ
@4567617/1
gttgaggctgctgtggtctctgctgttgctgttg
+4567617/1
@CCFFFBD?DFFBBG@:EAHAHEGGHG4A@?<E>
@2894264/1
ggcacattgcagttgctatcatacattcttaatatctgtgtattaagcct
+2894264/1
@@<D;AA??:ADCGG>F<@;EDH9EBHHBHA9AHHHGCHIECEEGCCFCA
@6782168/1
cttcaaactgttgctcagcagctatctcttgtaggaactggactgcatta
+6782168/1
CCCFFFFFHHHHHIJJJJJJJJJIJIGIIJIHIJIIGIJJJJJJJJJIJJ
@7798090/1
taacgattctccactgaaccaaatcggctccttgaatgaatttttcattc
+7798090/1
@@@BDDDD?DDHHIGIIGGGEGBEFGEIIIGGIGGG>GG@DGIIGDHGG<
@95386/1
cccgatgttggagcctatgctatccgtagtcgaggctgggctacagatat
+95386/1
@@CFDDDEHHH<8;EGGIGHIAHIIFFDFFHBFH>AGGIFG9FGICFH;4
@6783683/1
gttgctttcgcagggtaagtctttcagtctcatccacattttatgtgctg
+6783683/1
@@@D?DDDDHHHHI6<FBEFHCHIGIII<DFHHDGIGCHIEHGGF?F>@F
@6225661/1
gaaatttataaagcaacggtccacaaaaaataaaataagctcaactat
+6225661/1
@@@DFF?D>FH<4CFHB<?F;EFHGIIEI<DDHIBFE@><<FHGIIA<
@2338428/1
gccagtacctatttctttgtgtcgaaatacaa
+2338428/1
@@@DDD;B?D4CDG:EFBF<;<F1FFFF9FH>
@2338598/1
tcatgagttccactttcacaatcaattaattggtaacatggtaaaatacc
+2338598/1
C@@BDDFDFHFDHEIIIIIICIHG@EH@HEGHEDEHGIIHECAHIIBE4B
@6225969/1
gtatacctaaaagtgggttcatgaattgctccctccacctgaactagttc
+6225969/1
@?<DBDFFDD>FHFHII@;@9FFDA<CEHG>DDDHGGGE9?B@G@G>B9?
@6226017/1
cttaaaacaatgtcaagagcttggattgcctcctgcggacc
+6226017/1
@@@FFDFFGHFHFIIIIIGHIIEAGC9F>H@HG3E?CADFG
@1223866/1
gctgctgttgttgttgttgaccccatggttgtcgaggaggtccctgttgt
+1223866/1
@@@DF?DDDFFFBFG@;?@HGHGIEG>F?<FEEHIEGHHGED@FBGGHAF
@2896438/1
gtcaagagcttggattgcctcctgcggaccattagt
+2896438/1
@@@FF<DD><DCDEFDAEIGGCGI3?::?:;BF99B
@6226754/1
gctggtgtagaattacagaataactcatgaatgctttctaatgtttcttc
+6226754/1
@CCFDABDBHDFFEGEHIAGHCGIEGC>HGIDHGIAGH4?DHG4?FGGHG
@1224730/1
cattatcagaataaccgctacagttg
+1224730/1
@@@D7DDDB?FHHFIJDGHBHGF<BF
@6227011/1
cactcaacttgcaatctgactcgtagttct
+6227011/1
@@@DDDD?F??D?<BFG>DHIIGEGGCBH<
@6227179/1
ccaataattgttctttcatgatactctcaaggtccctgattacttcttct
+6227179/1
@@@DFFDFHHFDFEGHIJDGHIIA@FHIIGEGG>EEHGIGBCDHGCB49?
@2339982/1
cctcctcatagttccacaatgagtaatttcaatttttaatccttttattt
+2339982/1
CCCFFFFFFFHHHIJGJGAF@F<CEHIJJGIFHIHJIIIJG4BBFIGJJI
@1782885/1
ctggattttgaataggaaatttgataagtttggttccatcaggaaacgat
+1782885/1
CCCFFFDDHFHHGIJJGHBEHIFJG@HDAHHHEDHEGGIJIIEHIFGIGI
@6785155/1
ctccttccaaaaaaatacagcaagtctggtaaatttatcgcaaggtaatg
+6785155/1
CCCFFFFFHHHHHJJJJJJJJJJJHIJJJGHJJJJJJJJ2DHIJJFHIJJ
@5676710/1
cttaattttaaatttgtataatttcaagacaataaataagatagcttttg
+5676710/1
BCCFFFFFHHHFDGGGFGJIHHJJIECC>CEAHCGGGIIIHGEGDHICHI
@4012664/1
gttatatttgattcagtttcccgcttctttccaaatctggacattatatt
+4012664/1
@B@DDFFFHGFHHJDCFGJJJJIIJIJIJJJJIGHIGGJE>GHHG4HFHG
@4012739/1
ctagtgcttctgtaaaatgccaataattgttctttcatgatactctcaag
+4012739/1
B@@FDADDGGGHAHGBHEIIFFGGGJIJJGGGHG9EFIFIIGBHG@GE>A
@6786116/1
gttattattttccttcattgcttcaggttcattatcttcgatggcttctg
+6786116/1
@CCFFFEDHDBFDHII9FEGBGHEHHEAAFHGHFEHGGFEHGAEHGGGIG
@4013434/1
taattcctttccattttcaggaagttcacgaacaaatcttggcataaaat
+4013434/1
@@<DFF?DFFFBDAGHGIGHIIJIE><FHCG6FEDB@BGFD>GEIJDHHI
@4570258/1
ggcttctattagttcatctatattttttaaggaagtaagtgcaggggaac
+4570258/1
@@@FDEFDHHFHFHGHHIIHJIJJIJJIIIJJGGIBFIB:DDGIJFIBGG
@4013706/1
ctcctccatttccaattatttcctttttctgacatcttcttggtaacaag
+4013706/1
@@@FFFFFGHHHHIGIIIGGIIGIJJGGGIGIIJIIIJJJCHIBGHIIIF
@5678309/1
gtcccatgctatgggtgaaagatcctcttcttcaaatccagaattaa
+5678309/1
7@@DDDDDFFHDHBFCGGIHGGE>3AH>EF@CGGCEGHICGFGGE@>
@2898466/1
ggacctttggcacatccacgatttcggcagcttttacctcattttcactc
+2898466/1
@C@DD<DBFDF?FFAAFHIBGIGGGCGADEDGE4:9BFGGDGI@??<?FC
@3460306/1
cttctaacctgttcttcttgaagttggttcagctgtagtctgtctgcatc
+3460306/1
CCCFFFFF3CFHHGEHGGGEAG>?AEE;FFFHEEEGEGBCFGHGEIHGEA
@8314238/1
cgcagattaaaatttttaagtacgactaagtgagcacactaaatcaccac
+8314238/1
CCCFFFFFHHHHHJJJJJJJIJJJJJJJJJJJJJJJJJJJJJJJJJJJJJ
@5678815/1
gccatatttaacacacattttgtaaataattttcttaactttacacattt
+5678815/1
CCCFFFFFHHHHGJJJJJJIGIGHEGFIIIGJJIIGEIGJJIGIIJIIII
@1783127/1
ctttcttaaatctggttctctaatcatctgattagtagtaacgattctcc
+1783127/1
@@@DDDDDHDF:CC<GGHEIIHGI@HHIIGEHIIEGIIIEGH?CCCHHGH
@7293602/1
gaatataagaccttgttgttttagggtaatcaaattttatgacaaaattg
+7293602/1
CCCFFFFFHHHHHJJJIJHJJJJJIJFHIJJJJJJJJJJJJJJJJGJIJJ
@5679144/1
ttcttctatcacatcggaggcaaccaatatgttcg
+5679144/1
@<?DDDDDBDFFAD<C6?8@;?F;F@;?B44?<FG
@99223/1
cttggttcaagatcattttaaactgtccttctgacacaccatctctgtaa
+99223/1
@@CFFDDFDFHBBHGIJIIIIIJJCAHJIDGIGHIJIIJJ=DA4BDHBHG
@4015031/1
gttgctgctgctgctgttgttgttgttgaccccatggttgtcgaggaggt
+4015031/1
CC@FFFFFGDGHGIEEGHHGIFFGIFGGIIGHIEHJI@BGDGHHHG<BH;
@1784208/1
cctgaacacattgggtcgccatacctaa
+1784208/1
@@@FD???DDDDAEGFE@FE7CGCGFEC
@100084/1
tataagaacaatgagtaagagcttgcaagaggtaacttctgtc
+100084/1
@@?DBDDDFHHGA<CC<CD9IFH9CGEG@HAGEGGHICAEE??
@4572444/1
cctcatacgactctaattgtaaaaatg
+4572444/1
@@@FDB?DDHAF:EEGHG@HH@DH?GB
@4572669/1
ctgataaattagaatcatcccatagcaaatgatatttggtaggacgtgct
+4572669/1
@@@?DB>DDFHHDHGB>EGEGGBGEGG4CFHE92??FECDD>DE<FH7=8
@7295099/1
ccgcagattaaaatttttaagtacgactaagtgagcacactaaatcacca
+7295099/1
@@@DDDFFHF?FHIIIJIJIHEHGHIE>GHGDGFHGHEECHIIFBGDFHH
@7295224/1
gttgctgctgctgttgttgttgctgctgttgttgaggttgattagaagcc
+7295224/1
B@@FFFFFHHHHHIJJJIJIIJJJJJJJJJJJJIJJJFGIIJJJJJJJJI
@4572839/1
tgtcacttcaaactgttgctcagcagctatctcttgta
+4572839/1
@@@DDDADDA:?FHC<CFE4CB>CEHHCHHFEEHD9:?
@100828/1
cattgcttgaggtctggtaattggagcggcttgtcta
+100828/1
CCCFFFFFGDHF?EGEH>HEGEIGIIIIIIIB@;?F9
@100875/1
caattgcattccctttcacactagggacatgaggtga
+100875/1
?@8BD>DFFHHHHDIEHCHAHIFIDGHGG>@FEG?EE
@1785189/1
gcactggttacaggagatactggttgttgttgaggtggtagttga
+1785189/1
@CCFDFA;DDDFHGIIEHAFH<CC>FFGECFHEAF@@DDCG<DC@
@2341503/1
gtggaattgtgacactttgatgttgtaaggtgctgaggcaagtgttggga
+2341503/1
B@BFFFFDDHFDFIIGJIIIIIIEHDHJJF?FFHGGHI?EHCBEDEGCGG
@4573510/1
gcctcttttaccattgtacgagtttgagcatcattcattttctt
+4573510/1
@BCFFFFFHHHHFIGIGHIEHGHGJIIIIJJIGIIIGHIIJJIF
@8314488/1
gcattaagcctgtataaaatacaaggaagacagacagcctgcctccaaag
+8314488/1
CCCFFFFFHHHHHJJJJJJJJJJJJJJJJJJJJJJJJJJJJJJJJJJJJJ
@6789338/1
gtggaatgtatgacgatgatttgatatctatatttctcattttttctgct
+6789338/1
CCCFFFFFFHHHHJJIIJHJJJJHIIJJJIJJJJJJJJJJJJJJJJJJJJ
@3461993/1
gtgacagtcttcaagcactgagttagaataccaacctgaatttca
+3461993/1
@?@DDDDDFDHHDGG>E?GHGIHGEFH<F@HEFEGADAGBGGGDI
@2342352/1
tggaatcttaaatgcgatactaaaac
+2342352/1
@@@DD?3ACBHHHGIBHGA:CDEHAF
@4017049/1
gtcaagagcttggattgcctcctgcggaccattagttgaagtcccagccc
+4017049/1
B@BAFFFFHGDHGGGIDHIGIJJIFEFHIJCGFGGHIBGCGBFHICHIEI
@1786310/1
cgttactatcaatcacgaaaaataacaaaaacaaaaattataagatcaac
+1786310/1
@@BFFFFDFHGGHJJJFHI:FGGIIIICEGEHIGIEAFHIJIIIIJIJJJ
@1228018/1
cccaatggtccacacctttgtcaccactatattcaccaaccgttaacgga
+1228018/1
CCCFFFFDHHGHHCEDHGIIHIGJGIJIIJIJIBGIIJDIGIIJJJIGI=
@8315246/1
gctgctgtggtctctgctgttgctgttgttgctgaggctgctgtggtctc
+8315246/1
CCCFFFFDHHHHHJJJJIJIJJJJJJJIJJJJJJJJJJJJJJJFFIDGHF
@1228438/1
gtaaaaataaaatttaaaaatgttgctattgtttcaaca
+1228438/1
@@@DADDDDFFF8BGIEFFF33<AB@<<E@EFF<@F>9C
@8315841/1
ggctgtatcatcaacttctaaaggtttccaataaacaccttttggaagct
+8315841/1
CCCFFEFFGHGHGJJJJGIIIJJJHHIGJIIJJJJGIJJJJJJJIFIIJI
@3462574/1
ctttgaagttgaataagttattattcttctaggt
+3462574/1
@@@?DDDDHDHHFECGI<CEH9EHCHABEH@BGC
@1788205/1
actaggatgagcatccatggaacctacaacagctgctattgaaggctttt
+1788205/1
@@CFFFDF?>FDFB>;CCFAHHGEHEGIIIGIIIIHFGIGHGHIEGHC9?
@5133150/1
cactcatcaagaacttggtaaactcttagatcttcattttgttgccttaa
+5133150/1
CCCFFFADDHHHDHHIIBBHCGHGIJICHEH>EHG9CEFG>CFFGGGI3?
@666361/1
ctgtacttcctcctcatagttccacaatgagtaatttcaatttttaatcc
+666361/1
@@CDDFFFGHHFDHHJJJHCIHH<CE;HCBFFA@FGEHEBE<BEE=?F?D
@5133673/1
gtttcatccgcaattttctggcggagctcttcagcatttagcagcatcgt
+5133673/1
@@@DDADDF?AF>:E<FGHI9@8:860?BGG@?GGH9BF<F@GC@@DFH@
@3462993/1
ctgtgatcttgtctaagattgctttcgctgcggcat
+3462993/1
@@@DDDDDDF<<AGHGI<@@FHIIFGI8GAGHE<DG
@7296085/1
cgcgcattctgttgtatatttatgctcacttcaccaacattcatgaataa
+7296085/1
CCCFDFFFHGGHHJIIJIIJJJJJIIJIJJJIIJCHIDGGIIIGGHIJJJ
@8316755/1
gtgaaatctttaggctgcagctcaaccattttatcggccaacatattact
+8316755/1
CCCFFFFFHHGHHJIIIGJJJJJJJJJJIJIJJJJJJIJJJJJJJJIJJJ
@3463522/1
ctttgatagcaatcggtaaagttttgcctataagaacaatgagtaagagc
+3463522/1
CCCFFFF<FFGDDHHGFHDHDEFEGHIJDGEHG@HCHIEB<DGDGDFICH
@7296710/1
cccgatacaatttcttgttttttatcatcctctttatttactagaaactg
+7296710/1
CCCFFFFFHHHHHGJJJIJJJJJIJJIJJJJJIJJIJJJJJJJJJJJJJI
@5135836/1
gtccacacctttgtcaccactatattcaccaaccgttaacggagtttgct
+5135836/1
;?@DDDDFHHFBHGE@HBHGCHIJIIIGHGBGGEHEHGHGHBHIGB>BFG
@4020241/1
gggaattctaagagggtacacaattcaggcactaatgtctcttcaaaatc
+4020241/1
@@CFDFDFH8FHHJIICFHIIIJJIIIIIIJBGHIJEGIGEHDBHIGEGG
@3464606/1
caggaataaagtcattaaccttcaaaatttttccgaggtttaaatttttt
+3464606/1
@@@DDFAEHHGHHBG@GHIJGHIFGIHHICGHFEC@G6?B@GG>EC<BFE
@7806953/1
ttcatttctcccgatacaatttcttgttttttatcatcctctttatttac
+7806953/1
CCCFFFFFHHHHHJJJJJJJJJJJJJGGIJJJJJJJJJJJJJJJJJJJJJ
@5136079/1
cccgcaacaattgtacacaactccataggaagcgccaaaggcttctctcg
+5136079/1
@?@DDDDDFHHF?G<FEHIEFGHI>F9F@E>>3@GAFG>9BDC<FEBG;@
@5136843/1
caatgtttctagcctttcataattcataacgtcattagcagagctcgcta
+5136843/1
@1?DDDDDDHF>AEFGIIHIB<<IH>EHEA;AF?H9?@EDEHG3D<DGEH
@8318848/1
tgaaggcttttgggtcgtgagaagctgcaacggctgctatagatggaacg
+8318848/1
CCCFFFFFHHHHHJHIJIJJJJJJJJJJJJJJJJJJJJJJJJJJJJJJJJ
@8318999/1
cttaggaatatttccaatgaattcctctatttcattgtgcattaatctat
+8318999/1
@@@DD<DDHAFDDG@HIIIIIIICHBHIIGIIIGIIIFB<@GGIB@GCGG
@1230913/1
gtcaaattctacttctgaatgatgttctacgttatcatcaacatctgacc
+1230913/1
@@CFDDFFGFGHHIIIIIEEH>HHHIICHEGBF9E?BGG@GGIGEA9??@
@106240/1
ggagaatttttaaccatttacacaatataaatgcaccttcaacaccacac
+106240/1
B@@DFFFFHHHGFBFGGIIIFIIJJBBHIJHEGIGBEGIEEGIJIEFHGE
@1790945/1
gctggaacaacatggacttcacaaagctctccaacaagaatttgtttttg
+1790945/1
@@BFFFFFHHHGFCGIIFIIJJIIDFH@HIIG<1?FGHJ@DHIIGIBGBA
@4020335/1
cccgatacaatttcttgttttttatcatcctctttatttactagaaactg
+4020335/1
@C@FFFFFFDHHH?CFBGHIGIICHHGIIIEGGHI>DH4D?FGHEDCF9F
@4576083/1
gctgttttgtagaagccttaccttcagctgagtgagttaaaacagtacat
+4576083/1
@@@DDDDBHF>B>HGE3?IGGG@F><EHGDFHE3?99<FG>@DGHG4:B9
@1792109/1
ctgctatagatggaacgttgatctgg
+1792109/1
CCCFFDFFFB8DDGHGEE;EEHGGIC
@7299370/1
caacaacacaattgtcggcagctgggaatcctttgtgagccacatcaatg
+7299370/1
CCCFFFFFHHHHHJJJJJJJJJJJJJJIJJJJJJJHIJJJJJJJJJJJJJ
@8321399/1
gtcctgttggtccattaatataaaatggttcaacttctttggtgtac
+8321399/1
@@CFDEDDFHHHHJIIIIIHJIIIEIIICHHHIIIJIJJJJG?DGHI
@5140510/1
caatactttaagagcatttattgcagcttctttctgtgcatcatttttag
+5140510/1
@@CFFFDEDHHHFGHGGJIIJIGGJJIJGGIIJJJIIIBGGG>@FAGGIE
@7808819/1
caggtttaaggtttccaaaaattttcgaataagcatggac
+7808819/1
?@<D=:B?D8?DFI?FFGHIEFIIH?@;;FGF<9EFBD:9
@7808977/1
cactaatcttcaatacattggttttgaataaaattaaggagtttcggaaa
+7808977/1
;@@DDADD?CABDGIHHIIIIIGGIIEH?FEBCG<CGHIIIHIEGGGIID
@6796684/1
gaccagtttgcaaagggaagcgagcttgctgttgttgctgctgctgctgt
+6796684/1
@@@FFFFFB?D>CFCB7AFADAF?@ABCDD??DD:?;BB@DB3BFC<FCC
@7809246/1
ctcaactatagtttaaaaaaacaaaacaagaatattctattgaattgatt
+7809246/1
CCCFFFFFHHHHHJJJJJJJJJJJJJJJJJJJJJJJJJJJJJJJJJJJJJ
@7809680/1
tgtggggccagttctggaggatgaagttttctacctcttgtattttgctc
+7809680/1
@CCFFFFFHHHFHIJJJIJIJJGIIJIIJJJJJJIGJJJJIJJJJJIJJI
@5686471/1
ttctaacctgttcttcttgaagttggttcagctgtagtctgt
+5686471/1
@@<DDDDDF3<CDFFFFGE:?4AE@CFBE<CH<E:CFCC<DF
@5686591/1
cggtctttctcgataatcaagtgttggtgcattcataattcgggccttaa
+5686591/1
?@@DDADDHHGDDHJHFGI@FBHICFHDGGFGIBIGIIGII7DHGHGGJJ
@1793896/1
cgatgattccaaagcttcaaaaccagccaagagaaaagctaactcccctt
+1793896/1
@CCFFFFFHGGHGJJGJJIJJDHJIGIIIIJJEH@GIJIJJJIGGIJJJI
@4022418/1
gtcctttgtttttactcctttttcaaaaccttcttccagcatagct
+4022418/1
@@<DBDDFHGBAFGD?FECIIEDCHDHHF;3CGICG<49?;<FHCF
@1794265/1
ggagcatgttcttgcctttgttgctgctgtggtggttcttgcctttgcag
+1794265/1
@@@DFFFFHHHHHGIIJJIIIFGJJJJJJGGGFHI?G@DEHGGG9<@DCF
@5686806/1
ctcagagctaccttggcagctgctaattttgcttggtgtttgttttctcc
+5686806/1
CCCFDDDDHHHHDGIJJFIJJIJII>HGIIJIEIJICGBCEHB>GD<DGH
@5687007/1
gtcttgaacttcatttccaacaggtagtaagtgatcattaagttcgccga
+5687007/1
@@@DFFFFGHHH?GGHIHEIJ?HG?FEFFHIFHGJJJCHJ<GFGBEGHG6
@3468136/1
ctgaagggcggtcccctcttttgggtggaa
+3468136/1
?@@D=D;1A@??:FCB;FG@<GHE6/0;8=
@8323771/1
cttgcctttgttgctgctgtggtggttcttgcctttgcagctgttgtggt
+8323771/1
@@@DDD?DFFCFFEEGBBC:<F3<?GE<A@D<:?CD>GFI@;FGF@0860
@8323826/1
ctttgtgagccacatcaatgttaaggaa
+8323826/1
@@;;DDDD833ACEGEF@4:F@A>HBCB
@8324050/1
cactgttttcaccggaggaatttgtttgtgattttttattgtatcccaat
+8324050/1
CCCFFFFFHHHHHJJIJJIJJJJJEHIJHIIJJJJJJJJJJIJJJJJIJI
@112393/1
caattttgttttgtttctcctccatttccaattatttcctttttctgaca
+112393/1
@@@FADFFHHGHHEHIGICIEIJJJJJJIE<FFHGGJ@BHCGGHIHEGIE
@2909988/1
tgggaacaagaatgctgttaatgcctccaagcttaacattgattttaagg
+2909988/1
@@@DDFFFHGHH8EF@EHAHIEHCHIJIGGGIGGG@GGIIHGIGJIIIGH
@2910316/1
atcaatttcttctttaggtaaaacttttatgccaag
+2910316/1
?@@D7DDD<?F:AEFEF<A4<33<3<CAFFICH39E
@7303068/1
gtagtgaagaactgaaagcagatctaaatttctcaaatttctttctatat
+7303068/1
@CCFFFFFDHHDAB@DGHDGIIGIIHC4E@DHGGHCHDBGIIIIIGAEEG
@4024846/1
tttcattgatagtatctgatttgttgtttattagggtagcatttggagga
+4024846/1
<@<D=DDDH:CFFGGGIHHEHHGCAFGI@<HH@CEG3CECHIII@GGIIE
@6798615/1
gctgctaaatcttcaagtacatagtacataactttagctgtcgtctttct
+6798615/1
CCCFFFFFGHHGHJJGGGHIJJJIIIIJIEHHJJJJJJJJJJJJJJJJJJ
@1238693/1
ctgccactcatcataatgaacaatatcttcttttggattagt
+1238693/1
B@@DFFFFHGGGGJJJJJIIIHIIGHGIJGIIGGIBCECHHG
@113804/1
tcataattcgggccttaactttagtgaactggtcatcaactgagagg
+113804/1
@B@F7DBDFDFFDHIBGGGGEEIHHFI<E9CF?CGDEGGGGIIID<?
@674159/1
cgctaatttaaaaattgaatagtttttatgaaatgagtc
+674159/1
@@@DFFFFFHHGHIBEEHHCGIHBHHGJEBH@FGIGGBH
@113884/1
ctccttccaaaaaaatacagcaagtctggtaaatttatcgcaaggtaatg
+113884/1
CCCFFDFDH<FBFHDHGIHDGIFIIIJ<GHGI<DDHGGFDFC@:F.BFAB
@7812657/1
tgatcattaagttcgccgatcttgtacaacattttacatgcagttagtgc
+7812657/1
CCCFFFFFHHHHHJJJJJJJJJJJIIJJJJJJJJJJJJGHJJJIJJJJJI
@8326731/1
tgctgttgttgaggctgctgtggtctctgctgttgctgttgttgctgagg
+8326731/1
CCCFFFFFHHHHHJJJJJJJHJJHIJJJJJJJIIJJJJIJJJJJJJJJJJ
@5146396/1
ctgattacttcttctcgaggtggctgcagtttccatatcatattatacct
+5146396/1
@@@?DDDDHFFDHIBCGDH6EAFHIC@:CF>FFEDFDHHGGCGG9@DGEG
@5689128/1
caggaacttcccagtcatcaggaataaagtcattaaccttca
+5689128/1
@??DDDFDFFF?FG>GHGIEHCGEHC>DHBH9BG9FHICHEH
@7305354/1
cgccatcctctcattcttagttgtaacaactaggggcaccatgacgatag
+7305354/1
CCCFFFFDHHHGHJGIJGEIHJJJIJJJJJJIJJIJHIIJJJIJIIJJJJ
@7305901/1
cctcatgttataacattatgcagttcattacctaagatatttgttatgat
+7305901/1
CCCFFFFFHHHHHJJJJJJJJJJJJJJJJJJJJJJJJJJJJJJIJJJJJJ
@7306147/1
ctggctgttgccatttgattcgtcctttgtttttactcctttttcaaaac
+7306147/1
CCCFFFFFHHHHHJJJJHIJJJIHJJJJJHIJJJJJJJJJJJJJJJJJJJ
@7306392/1
gggtgagtaacatcagctccgagaaatattacaggttcgttgaaaacctt
+7306392/1
BBCBDFFFHHHHHJJJJJJJJIJIJJJJJJJJJJJHIJJJJJJJJJJJJJ
@4582560/1
agggactccaacaggacctggtggggccccacctcccgcaggagcaccag
+4582560/1
@<@B??DDFHDCFH9A?B?CAC3C@AAGE<1?D;B=;A0@AH=1=EA?>?
@3470806/1
ctgcaattcttggttcaagatcattttaaactgtccttctgacac
+3470806/1
C@CFFFDDHDAHHADHEAHHHIGGIJDIGIGG>FDHGG9FGGHDG
@4583517/1
ataattaaaattaattaaaagttaataatacaaataaataaacagaaaca
+4583517/1
@<@FFDFFFFDHAE>GGHGGIIHGGEEGBE4C<AF>EFHEEBEHIFBD?3
@4583935/1
gttctgagacgcaagaagcagctgaataatacaaccaaattcagaattta
+4583935/1
@;@DDFDDBDDHHGGEAC;FHG@DGE>F>FFGE@A?DF;0?BGGG>GHIF
@675789/1
caagttgttatattagtcactttatatgttcttttaacactctttgatgg
+675789/1
@@@D;DDDDH<DFGGGIIC??C>F9<:CCEH@>H?<ABCB<:?4?<DA@F
@4027904/1
ctagcacggaaagcagcgagatgagcataataggtaggtgcagggtatga
+4027904/1
@@@DD?DDHDH?FHIIIIEEIBGCDGG9DBGHGC9B<DB?FEH;A8BFHH
@676560/1
ccaggaacttcccagtcatcaggaataa
+676560/1
@@@?FDDFFFDDGDHGGIIJB3??G@@<
@4028689/1
cagacatttcttcagggagaatttttaaccatttacacaatataaatgca
+4028689/1
@CC?D?DDAHHGGIGIDG6??H>FGGGG9<?DHGCG>G@?C>4FBDHCD<
@4028905/1
gcccttatcaacatacagagcaccaagaaaagcttctaaaagatcagccc
+4028905/1
B@@FFFEFFFFHGGIJIGIJJJJJJGDEHGGHGICGGHICEHE@HG9BGG
@6243665/1
taaataataaggacggctaaaagtacagactctagtcgctttatgcaaat
+6243665/1
@@@DDDDDFHHF>EHGIEH9D9C?EHHI9DEGGEG?F:FBAHIGBHBFEA
@1239212/1
ctctggctattttagcatggaatgtgatctccaagttgtgaatcaatttc
+1239212/1
@@@FDFFF<<FF>H>:CE@G>CHBH>FEHIIIIIEHHIGFA@HGIIEGHH
@3472177/1
ggaacaagaatgctgttaatgcctccaagcttaacattgattttaaggc
+3472177/1
<@@FDADDBCFHD<@BEHHHIGIGC?FBFEGGBF<BFHHAG>FH>FH3B
@1800042/1
ctttgcttcaggttcattatcttcgatggcttctgccaagtaatctcccc
+1800042/1
@@@DDDDDFHBDDC4C4BCH?IH4A3CFGCFG@>CDH@@C119<DB9?D:
@2913208/1
ccgtttttattatcgcttctaattttttctctcatttctgggattaaaat
+2913208/1
@CCFDFFDDHHGD@GHJJIGIJIIFBCEGHGGHGIID>GHIJHFGHGGEI
@4584562/1
ctcagagctaccttggcagctgctaattttg
+4584562/1
@@@DDDD3CFHFFIGGI31ECDF>AE9<E4C
@3473500/1
tggacattatattgataagtgtatttatacctctctttctggtgttcatg
+3473500/1
@@CDFD>DBHFHHIEDH<FAAFFD@<F>CEH499FBCH9<@D9C:DF9DH
@7815917/1
caggaggtataaacaaacctatgggttttaccatcatttgctgctcataa
+7815917/1
@@@B;DDACFHHHIFGIIIIIIIEGEEHFHAHGGHIGIIGHIIHEIHIGI
@7306960/1
gttgttgccactgctgttgttgaggctgctgt
+7306960/1
@@@FFFFFHHHHDHHBIIEHHEGGG=FHJIGE
@2354935/1
gtcattatgggcttctattagttcatctatattttttaaggaa
+2354935/1
@?<DFFFAHHGHGICHGGCEHIIIGCHHIIGEIFCGHHIJJ99
@2355143/1
gtgatctaatatttgagcagaaggtgctggtgca
+2355143/1
<?@DDDD;?B?DB<GA7E<D>D<ACEEE9CGHDG
@6802431/1
agctgagtgagttaaaacagtacatcgcacaacaaacacttggggagtta
+6802431/1
CCCFFFFDHHHHHJJJJJJJHIJJJJJJJJJJJJJJJJJJJJJJJJJFHJ
@6802707/1
cttctttgaactaagtacagcgaaattcttattcgattgaagtaaattgt
+6802707/1
CCCFFFFFGHFHHJJEHIIJJJJJJJIJJJJJIJJJJGIHIJGHJJJIID
@6245916/1
gatcgtttttgtgtaagtcatgaaaaagatg
+6245916/1
?;?D122BDDDDDCEBE?3AEA>C<AA:1C?
@6245968/1
atttgatttatgcttaataagcattacagcaataaacgtt
+6245968/1
@?<DDADEHGAFDHIEGGE@FECCFDH>F3C?@HE9<8?3
@677379/1
ctgtccttctgacacaccatctctgtaaaagaggatagcttgaggcttat
+677379/1
@<@DDDDDHHD8FBFGBFGEGGGECHG94EGFCG@EHIE<FG@D@B=?BE
@6247121/1
tgctgttgttgttgttgctgaggctgctgtgg
+6247121/1
@@CDDDDDFHGDBHGHBH9@HHG?FEHGIGEG
@2914995/1
cgtgtgatatgatatgggttgctgtttacaccaacgataaaatcaggctt
+2914995/1
@C@FDFFFGHGGGIEHIGJBBHE@:<FGGI@A8CFHFDBBDGIIIE@GFE
@118605/1
gtctccttcaacaatcgtcggtacaatgtaatatgagttttctttgtttt
+118605/1
C@@FFFFFGGHHHGGEBGIIJFGHIIDHHIEICHD@HGIEGGIIIIGIIJ
@118663/1
gctccagcaacagattcaaaaacatcacctagtgcttttggtacctctac
+118663/1
@@CDFFDFHDHHHIIIJIJGIJJIFIGHEGIJGHJGIGGHGFHIJJIGGI
@6247878/1
gttgccactgctgctgcggctgttgttgcctctgctgctgctggggctgt
+6247878/1
@=@DFFAD<FFDBBDAFBAGBB;EHHIJ9DAEG>F9BG<?99D>FEBFH9
@5149335/1
ctaatatcctaacgttatcaggttttgggtagttgggtaatattttgata
+5149335/1
@@@DDDDDHFF8>F?GGIHHIIDE9FGAG?ECC>FA<??GEHGGGGIDGG
@5695229/1
gtatatataagattacaattcttaacattttttctttaaacaaag
+5695229/1
=:::BDDDBHBFFDGHFGH9<FEAID?CE>@HB3CFEEHIIIIBC
@2915714/1
ctttttgaattgaaatcacctgctccaggtaa
+2915714/1
@?@=BBDDF8FBD9CCEGGGFCEFFFBGGECE
@119319/1
ctttctaatgtttcttcatttaaaaccgctgtgtctctttctttttttgt
+119319/1
@@@DDADDFHFHHGEEGHGIJC@EGIJGIBG?EFHGGEDFC<D>>GGIIE
@119334/1
cctatgctatccgtagtcgaggctgggctacagatatctagaggttctgt
+119334/1
@C@FDBDDBFHHDGGGACGDFDGGGFGGGB@::DBDHDF4?<FG?DDHIG
@2916713/1
gctgtagtacaaatttctatttccgattatttttcctttg
+2916713/1
@@@DB=?DAF?CF9EHHHCCFC94CFFGG@HIIII>9EFG
@2917428/1
ctcattgatatcccttatgtctaacacttcacacataaattcgataacag
+2917428/1
@@CFFDABHDH?DHGGHIGEHIGEHEH@HGHIEHIJGGGIGECIGJGHIH
@1802400/1
ctctaattaagtaaaaactataaaaataataggctttttaaaataataca
+1802400/1
@<@FDADEHHBHFIEDBGHGHIIIEICHIH@G9<9?FH9GEIJIJIJIIE
@678619/1
atatgatatgggttgctgtttacaccaacgataaaatcaggctttatgtt
+678619/1
@C@FFDFFH?>>2AFHIIICGIIC9;FHIIGIEGGGAGFGGGIGIHC>DG
@2356464/1
gtgtaatcactgctgaggcttgaacaagcccttctgatagcctgca
+2356464/1
??@DDDDD?FHD>CGB@F;GG1EE<F@FDDF>9CBFC@DGBE@>DG
@6805301/1
ctcgataatcaagtgttggtgcattcataattcgggccttaactttagtg
+6805301/1
CCCFFFFFHHHHHGHIIJJHIIFJJJJJJHHJJJJJJJJJJJJJJJJJJJ
@2356637/1
cctaggaattctaaacgttcattgtgagttatatttgattcagtttcccg
+2356637/1
@@@DDDDDH?F8FB<@:2AE;DAHDECE9FHGGGI>DE<FHGAF@<?DD:
@8331685/1
caagatagaacccaattctggcccaagaggagagcttttattgaatagaa
+8331685/1
@@@FDDDB<FFFHIIIIEGGIIDGIEGCHICDH<EGGHHIIIIGIIGGII
@8331741/1
gctctgcagggaacggcgacataggtgtctgctcttcacatactcttgtt
+8331741/1
CCCFFFFFHHHHHJJJIIJJJJJJJIJIIJJJJJJJJJJJJJJJJJJJJJ
@2357441/1
tgctaattttgcttggtgtttgttttctcctactccgacaaacgccatcc
+2357441/1
CCCFFFFFGBBFHGG7C@EFHIDHHIGCHGFGIB??@0D><GHG076BAG
@120196/1
ggcacattgcagttgctatcatacattcttaatatctgtgtattaagcct
+120196/1
?@@DDBDFHHHHHGIGGH@FHHGIGBHIGGGGGBFEGAGG?GGCGGIEFI
@1804172/1
ctcatggacagatgtaacataccttcatctggaatcaga
+1804172/1
;@<FFFDDF3ADFHEFHGIGIGIHHIGEFEHIEB@EFG>
@4589107/1
ccgaatcctttaatgaaattatctcatcttcatca
+4589107/1
@BCFFFFDFDHHHIJGG@FEHIIIH@FBFEIE>A<
@5151936/1
ctccttccaaaaaaatacagcaagtctggta
+5151936/1
=@8D;AD3AAAF8EFF>G?9??@A::?9911
@1804816/1
cccgatgttggagcctatgctatccgtagtcgagg
+1804816/1
@@@AA8@BFHACAAGEEHGAHCHDB;FAC;EC;0?
@678940/1
gcatcattcattttcttcattgtaacttggcccgcaacaattgtacacaa
+678940/1
@@@DFFDDHFHDHIGIIGFHI>IIFHCEEH9FGGHHGIJJJF39?DC?D7
@679151/1
caacagtagtttcacttttgttattggtttccttatcagtaatctcgaat
+679151/1
CCCFFFFFHHHGHIJJIEIJ<?HJIHI9FGIJIIEIJIFEGH<DFF>9BG
@5152963/1
gttctatttcttttttcatcattctatagtacaccttccaaaca
+5152963/1
C@CDFFDDHDDDDHGIIGHIEGHIIIIEED9FHGIIIGGEI>0?
@6807804/1
ctgtttcaactttgctacataaatctttctctagctgatttatttgagct
+6807804/1
@@@D?DDDHHHFHI<BHAHIIIICHHIIFEIIIIIIIFIIE@GHGHIIII
@6808005/1
ctagctgtttcaactttgctacataaatctttctctagctgctttatttg
+6808005/1
@BCFFFFEHHHHHJJJJJJJJJJJJJJJJJJJJIJJJJJJJJJJJJJJJI
@6250114/1
cttccgctaatttaaaaattgaatagtttttatgaaatgagtcagaattt
+6250114/1
@@CFFFF6F@BDAGED<ECE<EDHHIHGCHIDE>ABF@FHGDFG>E@FH@
@2920182/1
ctggtgatatcctcgggaaaattaatttttattaagaagcca
+2920182/1
@@@D?;DDH?ABBHEFHB@;;FHH4C>E9?CGCDDHGCHDG>
@121711/1
ccttgaatgaatttttcattcctccatactccttgtcttacaggtaccgg
+121711/1
@@@FBDADA?DHBHGICBHGIDIHIG<<FDHHHCFF?CCHGH>HC>HGAA
@122045/1
cttgactatgtttgatgacatatcaataactttctcctcaac
+122045/1
CCCDDADDFDFFF@BGHBCCIGAFHHIGIIJIJDDDG9C9?G
@7312162/1
cttgtcttacaggtaccggtctttctcgataatcaagtgttggtgcattc
+7312162/1
CCCFFFFFFHHHHEHIIJJIHHIJJJJJJJJJJJJJJGGGIJJIHJJJJI
@5153646/1
cgactaagtgagcacactaaatcaccacagacctgttctaacttaaagct
+5153646/1
@?@DBDBDABAABB3??CGE@?FEC@AGGEBF91?BDE@EE@FD@B@BFF
@5697410/1
cttcatgtatattttcatgagtacaatagaggtaagt
+5697410/1
@@@FFDFDDHGAHG>FGCJEHA@IG<HHBEHGAFA@C
@2359686/1
gctggttcctagaatcccacatggcaggaagttttctcgcaacttaggtt
+2359686/1
C@@FFFDFHGGHHIJJJJJJIIIFJJJICGC?GIIIEHIJJJDHII?DE@
@6250562/1
ctcaacctcttgtaacatcgacaacaccgctt
+6250562/1
@@@DDAD?FBFBDB>CFGGIEGI<@FACAD6@
@8334900/1
ctctttctttttttgttagactgatttgatagagcacggaaggtggaatt
+8334900/1
CCCFFFFFHHHGHIJIJJJJGJJJJJJJIJJJJJJJJJJGHHI=FHDHIJ
@6811198/1
gcagctggttgccttaaaacaatgtcaagagcttggattgcctcctgcgg
+6811198/1
CCCFFFFFHHHHHJJJJJJJJJJJJJJJJJJJJJJJJJJIJJJJJJJJJJ
@1245131/1
gttgttccattgcttgaggtctggtaattggagcggcttg
+1245131/1
@?@DDFFBAFDDFGE@FEFAAFGI<EHIEC<EFFHGB>H:
@1245493/1
ttttatttttgcaaataatccgtgcagtgtgttttccaacagtcataata
+1245493/1
CCCFFFFFHGHHHJIJJIJJHIGIHJJF>CECGCCGIEHIGGGGIEIIII
@4591523/1
ggtggaaatactggtggtggaggatatgaagtattataaggtacatatcc
+4591523/1
@B?DDFFFHHHHHDEGDGIJGGGG@DAGCGI>FHIIIBGIIABFGIBIBG
@7822984/1
ggtagttgagtttggtgggtaggggttgtttccctagactgtggttg
+7822984/1
=@:BDDDB<DHHFGAHHGICBFGGB:CFHIIDF@FBGHIBGIIDIGG
@7313411/1
ggtaggggttgtttccctagactgtggttgagacacttgctggggaggtg
+7313411/1
BCBFFFFFHHHHHJJJJJJJJJJJHIJJJJJJJJJJJJJJJJJJJJJJCH
@2924445/1
gtgagccacatcaatgttaaggaatggtttccaaccaataattgc
+2924445/1
BC@DDDFDHGGHHJIJGIIIGIIIJJJF<FGHGE;F=GHEGGEHC
@6813173/1
aggaaatcgatttttgaaacacctctgtcgaacagcttccacagcttgtc
+6813173/1
B@CDFFFFHHGHHJIIJJJJJJJJJJJJJJIJJJJJJJJJJJHIIHJIIJ
@4035201/1
cacatcaatgttaaggaatggtttccaaccaataattgcagactgga
+4035201/1
@@@=DF?BFBFFHI<F>HHHEEB;CHE4EGGHII?FG>DDF>BGGGC
@4035574/1
agcatgatgacattcatctataactaatagattgaca
+4035574/1
C@CFFADDGG=3CEHGGHIGGGGHBCBCGCEE@E?AF
@2925165/1
gccgatctgaggtctgtcaattcaccaggtgatatatttttgcacctgtt
+2925165/1
@@CFDFFFHHGHFHEHHGHIIGBAFHDEEBGEFIIIJJHIIJGGEE;BFI
@7824103/1
gtcagcttacaagccttagtaagcataaatttatggaagccataccgtac
+7824103/1
?@@DDDFEBFFFHGHEHGDFGHHGEG>@EFHDAGEG<CF=8?DCHGGIIJ
@2925765/1
cactgttcctggctgagagtaattcgtcgcgcattctgttgtatatttat
+2925765/1
?@@DDDBDHHH<?:ABGIG3AFGGFG<CFAAH<F?GFA<FG98=FHGIIG
@7824552/1
gggtgagtaatctctgtatcaacaactgtaccagccggcacattcatatt
+7824552/1
@@@BDDEBFHFHHJJJFHGJIIJGGIJJHIIJIIJIHIIJJJJJJJJIIJ
@7825673/1
ccagaaagtaattgtattgtaagcacatgataatacacaaaatatagttt
+7825673/1
CCCFFFF3CFHHHJHJJJJJJJJJJJJJJJJJJJJJJJJJJJJJJJJHIJ
@684431/1
ccaatcaattatgatactgtctccttcaacaatcgtcggtacaatgtaat
+684431/1
@@;1ADDF<FFDDGHHI<DEG@CHGGHHGFGIGGGBHGGGGH>FGIG>HH
@3481402/1
tataagattacaattcttaacattttttctttaaacaaagaacattggat
+3481402/1
@@<DBD4BFHFF<AFGI>9B?EHEH@HCC<B<GECAGG;HD>>DFEBD3B
@5158065/1
cccatgttaaattttttcagaatcatgtgatttttttttcctttcaagaa
+5158065/1
@@@FDFDFHGFHFIIJJIJDIICH@E>9CFGHIDIIIIBHDGGGD>;CEC
@4594298/1
actaaatcaccacagacctgttctaacttaaagctgactttagtacatcg
+4594298/1
@C@DFFFDFHHGHIGHH=FEAHHGJIICIGEH>FG@?BCCDBDDGGHFBB
@6254379/1
gtgaaatctttaggctgcagctcaaccattttatcggccaacatattact
+6254379/1
@C@FFFFFADHHD>FFEGG33FF>GEGEHABEHBGI6AFEGDBDECFGHG
@4594482/1
ctaactattcatcaagttctttgccttctgaatcatacgcttcttcattc
+4594482/1
?@BFFFDFHGHHHHJJGIIHIIHHIJJJI<BFHHIGI@BFHCHIJGGCDF
@4037663/1
agctcatcaagcttcggtccgactgatgatttgaggttcttgtggaattg
+4037663/1
@@@FFFDFHHHFDGIIJDBFEGGGGIIIJIBEGGCG9BFAEHDAB9DFHE
@128054/1
gcttggattgcctcctgcggaccattagttgaagttccagccctcagata
+128054/1
@CCFFFFFHDFFHIJIIDGIGID@FHBHF4BBGIHGHGIIFGEDBDHEFG
@5701591/1
ggtatatataagattacaattcttaacattttttctttaaacaaagaaca
+5701591/1
@@?DFFF>FBHHHGIJJIJAEHIGIIJJIIJ<BHIDHGIICHG<DFFHHB
@5702158/1
ccctgattacttcttctcgaggtggctgcagtttccatatcatattatac
+5702158/1
CCCFFFFDHGHAFEBHCGGC>G@F1CCHGAFGGCGF>FDG9FD?DHCHHI
@5160518/1
ctctaaatgaataatgcagcgatgattccaaagcttcaaaaccagccaag
+5160518/1
B@CFFDFFHHGFFBHHIIIEIIGJJJGJJJ>DCCHIIJIJIJJJ?=DEGB
@7317877/1
ccgaggtttaaattttttccgctgtagtacaaatttctatttccgattat
+7317877/1
BCCDFFDFHHGHHJJJJJJJJJJJJJJJJJJJIJIJJJIGJJJJJJJIJJ
@1249706/1
cttgttacaacatatttcaacatgtatccttttgggcggtacca
+1249706/1
CCCFFFFFHGHDHIFF@EDFHHDE4A4CFFADF@F1?:0?@F><
@3483293/1
aggcaactcaggataactatagaggttcttctttccatcaaaggcaggaa
+3483293/1
@@@FDFFEGDHFHGGHIEIGGEHGG?8CHHGHJDFG@FE9FHAHGG;@?F
@4038429/1
ccgctgtagtacaaatttctattcccgattattttt
+4038429/1
@@@DDDDD?DDFB@9AFHIGI4EHHIGHICH>GHC1
@2365840/1
attataacatgacctaagagttttattaaagttgg
+2365840/1
CCCFDFFDHF?FDEAGH?CAAIHIGI>:AFG<CD>
@2930682/1
gtttccttatcagtaatctcgaatctattatctcttggacaagttgttat
+2930682/1
@?@FDADDHBHFFFFF@>HHIGJJJJIGGJIEEIDIGDGG9;DDG9FDHE
@687946/1
actaaaaggctacacaaacaatcacctgaatccttagaattcaaaaattc
+687946/1
CCCFFFFBFHHDHIIIII=GHGGCEFHIIIII@A<<F@HE9DBG>@;9BG
@6255275/1
gtctattgacagcatgatgacattcatctataactaatagattgac
+6255275/1
B@B?DDBD<FFHHDHDBEHIIHEHG9CHGCHEEHFHEG>GFII<@F
@2931220/1
gctgtgtctctttctttttttgttagactgatttgatagagcacggaagg
+2931220/1
CCCFFFEFHHDFHJJJ@HIJIJJIBE<DAF<FGE>GHGGGCHIGGHFCAG
@130651/1
ggaagaaaccataccaaaggtcaagaccataaccaa
+130651/1
@@?DDDDDFF8FBF>>:C3?HHE3??AA9EF?:DB?
@5162565/1
cccgattctatttcttggtcatcagtttgagatactgtaatgcattgtag
+5162565/1
;?=?AD7BD8B<BEEE@B3AEE4AFAEDFDEEDBEAC?EA9C??D@3:BD
@7318694/1
gaactatttctttaagaatattttggatttcattgatagtatctgatttg
+7318694/1
CCCFFFFFHHHHHJJJJJJJJJJJJJHJJJJIJJJIJJJIJJJJJHIJJI
@7319278/1
ctcatgaatgctttctaatgtttcttcatttaaaaccgctgtgtctcttt
+7319278/1
CCCFDFFFGHHGHJIJJAHHHHIJIJIGGFIGIJJJJIJJJHGDGHIGIH
@1251203/1
gcaacaacacaattgtcggcagctgggaatcctttgtgagccacatcaat
+1251203/1
CCCFFFFFHHHHHJIBHGGEGGIFIGIEG@HGCGIIFHIIJIGIIDG@EG
@1251427/1
tcaatggttgctgctaaatcttcaagtacatagtacataactttagctgt
+1251427/1
CCCFFFFBFAFBHIGHIIJIIHGCHFFBEHHIJ<HFGIJ@CE@G4?DGGD
@3485599/1
ggtctctgctgttgctgttgttgctgaggctgctgtggtctctgctgttg
+3485599/1
CCCFFFFFHHHDDIJJJGHGHHGJJJCGGGGD<BD:?F9?@DGHG<3DGG
@6818799/1
ctcattttttctgctaaagcactaccttcagcgggagaccttggctttg
+6818799/1
@@<BDEFDHHFFBGDAE>E?FHIGIHHGH@CEAH>8DDDECHCGAAGFC
@6818851/1
cgttctctgtgtggtcttttgtcaaagctactccttggcccatttaaaca
+6818851/1
???DDDDD?2ADDE22A::AB<<ACFBFEF?F?1C?:?:C8:0B9D9DEI
@7321071/1
atcattagcagaaatcctcattctttcaaaaaaaactattcgtaggagta
+7321071/1
CCCFFFFFHHHHHJJJJJJJJJJJJJJJJJJIJJJJJIJJJJBGIJIJ@F
@1815639/1
gtacaaagatctttttccgccacatttccaaggcctcctgatatcaactg
+1815639/1
@@@FDFDFAHFHDIGJJJIIGGHDIIIF9EBEGDBG?DHIBHGGGIGIGC
@6820008/1
ctttttttggatctgaagggcggtcccctcttttgggtgga
+6820008/1
@@@DDDDDA6BF<GHD<ECGDDG;A;CHDEHEBHB6<;9>;
@7321150/1
ttctaatgtttcttcatttaaaaccgctgtgtctctttctttttttgtta
+7321150/1
CCCFFFFFHHHHHJJJJJJJJJJJIJJJJIIIJJJJJJJJJIJJJJJIIG
@7321366/1
ctgaggagcatgttcttgcctttgttgctgctgtggtggttcttgccttt
+7321366/1
@CCFFFFFHHHHHJJJJJJJJJJJJJJJJJJJJIJJGHJHIJIJJJJJJJ
@5162888/1
cttgttttcaaagttgataaataatattaatgaaactaaaaacttcaaaa
+5162888/1
@CCFDFFFGFHFDFFHEEEEGHJ@DIDIHGCCDHIIFCEIIGIJBHIBDE
@690256/1
gctcccaattctttggtgataagaactatttctttaagaatattttggat
+690256/1
CCCFF?DFAFBFDE>G;E<D9EHB<FHHIIGIFHIIIFFHDEEHIIGIEC
@3485925/1
ctcagagctaccttggcagctgctaatt
+3485925/1
@@<FFFBD8FFDHEEEFEHHGCDGIGII
@3486160/1
aaattagaatcatcccatagcaaatgatatttggtaggacgtgctg
+3486160/1
@C@FDFFFHFFA?FFGH@GIIIGHJJDI9EHIIICC@F?B:6BGE4
@2933328/1
gtccctcttctggaaagcagctcttgcagcattgacactggcgttttggt
+2933328/1
@@@DDFFFHFBHDGHABE<>G>GHDIHCG3CEB9<?D93CGFA:@AEHF8
@5163327/1
gttgaggctgctgtggtctctgctgt
+5163327/1
@@<DABDB=DFH<FGHBBHBEBHGH9
@691564/1
gtttcaatgatttccctgttgaccttacggggacacttatcaggttgtat
+691564/1
@<@DDFDF??FFDFEGHGFGGEHGEHHIJGG688BFCABDGG9<B9DG>B
@1816946/1
caagaaatctaagattgcatcaccgaggaattc
+1816946/1
<@@FFDDF>DDHGGBG>@BEAEHHBEGIGG>D?
@134553/1
ctccacctttctttcctttttttgcccattattgtgtactatcttcaaag
+134553/1
@@@F=DDBHFHGDIIHIIGGA@F@D<CDFF<@GHBFGA4DGG<DBHEGBH
@6822240/1
gcatcaccgaggaattccagcctttgatagcaatcggtaaagttttgcct
+6822240/1
CCCFFFFFHHHHHJJJJJJJJJJJJJIJJJJJJJJJJFHIJIIIJJJJJJ
@6822762/1
agcagatctaaatttctcaaatttctttctatatccatcggttcttcttc
+6822762/1
CCCFFFFFHDA2AFHJGIJJAJIIJJIJJJJJJJJJJJJJIFHJIJJJJI
@2935269/1
ttcttctatcacatcggaggcaaccaatatgttcgtctcacccatgt
+2935269/1
@@CFFFFDHFGHFGIIGB:E=F@HI@@EHDEGHF=?DGC?DEG7DDB
@1254444/1
cttctaacctgttcttcttgaagttggttcagctgtagtctgtctgcatc
+1254444/1
CCCFFFFFHGHHHFGGHJEIEHHEHHIHIJJGGJJC@EFIGJIICFGHHA
@2935772/1
gttctggtattatgagtgttacttctcatccta
+2935772/1
@@@DDDDDDBDFD?AC<A?DCCD>DCCFG>BBB
@5166543/1
tttatttctttagtaaacttaaccctttgagaatctgttaaaggttttcg
+5166543/1
CCCFFFFDHFHH?GHGIJIJJHIJIJJJJEGIGIIIGIIJJJJIFHIGCD
@6822971/1
gcaggctggccatgttgaatagcttgctgtggtggtacagcacccggtcc
+6822971/1
CCCFFFFFHHHHHJIJJJJJJJJJJJJJIIJJHIJHHIJJJJJJJJJGIJ
@4044919/1
ctcagagctaccttggcagctgctaattttgcttgg
+4044919/1
@@C<DAEFHHHFHEE;FCBEEGAFEHAHCFHIGECE
@135198/1
ccagagactcgtccaatcagattgaaaaaaacaagttgtataacacaatt
+135198/1
@@@FFF?D>FBDFE:?<B<AE?BDEHH@EHGII2399B?<@<F@FG=;C>
@4045639/1
gtgtgcttgtgctcctgaccaacttgaagacaaggtaaatgaggatacct
+4045639/1
@@@ADD?DHD>FHIIIIIDHIGHEGHIIIIIIIII9DFEAGEGC<;DHIE
@135727/1
ctacaaagatagaagtcgaattcagttggatgggtaattcccacatctac
+135727/1
CCCFFFFFHGBBBHGAEGHIIII<4<CHIGEGIIEB@GDGI@4BF<DHH?
@4045926/1
gtcaggtgcgttaacttttggtggctttattatattactcctaattgaag
+4045926/1
<@@FFFDDFHHHHEIJIJJHI;EGIEGBGIGEIIIBCFGGIJFIDG<DFC
@2373140/1
tgggcggtaccatggtataactatcttattgagataattatcttttgaaa
+2373140/1
@@7DADDDADFFHD@ECD4CGGGI9BFHIGGCDEG9DHIIIIIIIFGCGG
@7326274/1
gttcgtctcacccatgttaaattttttcagaatcatgtgatttttttcct
+7326274/1
?@<DB?DABFFHHEIEEFHIIIIIDH?FHIGDHGFGEBFC@DDHFHIIIG
@5709679/1
cttggctttgccgcttgttgctgtacttgaggctgagatgaaggtggt
+5709679/1
?1?DD??DB>DDDA:@EF4@HEEEEGEH4C@GB;GHGBGFEGGC09?0
@3491906/1
tcttcaaaatcttcttcatcacgtcgtctttttttaccaaaccggtattt
+3491906/1
@@@FFDFFAHHHHJIIJIJIJIJGEHEEG?HCGBGGHII@GHGGG8FCEG
@4047149/1
cgacaattgtaccaagctctggcattttcctgtgactgatttttcttcaa
+4047149/1
@@@DD>AD?<DDAHB@GFHIII@ADAAF9F>GHHBHGH9?FGE>BGHIFG
@4047668/1
gggaattctaagagggtacacaattcaggcactaatgtctcttcaaaatc
+4047668/1
B@@DDDFDHFHFFIJEBEDHGGGGIGFGGGHDFGGGHGGGEGGGIH@@EH
@6263720/1
atcagattatcggaagctagataagatggttttgaatacaggaatgccgg
+6263720/1
@@@FFFD?HFHHF@GBGBHGIGDH9ACFEEF;FGHIDIIIEGEFEFEF0@
@138281/1
tgatgattttcaagctcttcatgccactgattgatgtcccaatggtccac
+138281/1
@CCFFFFFHGHFHCGIIJJIIJJIGADGGBEHHGIIIAGHEEH@HBHC>F
@2939127/1
gggcttcactgcaaaagtttgatcaaataaacactatacaag
+2939127/1
@@@DDDBDAHBHHIHJIGGIIGDH?AFHGHGFHICFGCGEC9
@7833873/1
cccgatacaatttcttgttttttatcatcctctttatttactagaaactg
+7833873/1
CCCFFFFFHHHHHJJJJIJJJJJJJJJJJJJJJJJJJJJJJJJJJJJJJJ
@5170133/1
gtggatcaaaactcattaaatatttctgtaagcgaagaactgaggtaaaa
+5170133/1
?B@DD3ADBFHHHJJIJJJJIIIJF@HEFEE@EHADFIHJ<BFHC3BGHI
@2940292/1
gcagcttttacctcattttcactcagaa
+2940292/1
=?<?D;DD??CC?FCAGEHH<FHD3C<H
@5171724/1
cactgactaaaatattgttcaagttcacgagga
+5171724/1
@C@DFFFFDFFHGGCFGHGGJICEHIHIDAEBB
@4603605/1
cgtggaagtaagtggtctttcatttaatgttttttgaaaagcctcacttg
+4603605/1
@@?DFFFFHABFHIE<EHIJGCFGHJAEH>HEICGIIJIIBDEBGGG<FG
@1821905/1
ccaaccgttaacggagtttgctgtcgaatactctgagcttgctgagcga
+1821905/1
@@@?BDDDAHADH8;F?EHIGGBGFHFHEBDCGEC>BFGHFGGE9FH>:
@6826442/1
cctgttttggtttactcggctgaatgacaatacgagtgagtttaaagggt
+6826442/1
B@CFFFFFHHHHHJIJJJJJJJIJJJJJJJJIJJIJFHHIGIIIJJJJJB
@3495157/1
ctcatcaagagcacggcgatactgcaaacaagggatagcactcaagggca
+3495157/1
@?@FFFFFHGGFAFHEGHGGBHJIGDBEHC=FEECB>@==FCHDCH=C=C
@3495767/1
ctaaattgttctatttcttttttcatcattctgtag
+3495767/1
@?@DDDADHDFH>GG:?EBHCIEGCECG4C<EFHC@
@6265549/1
gccgcttgttgctgtacttgaggctgagatg
+6265549/1
@@@DB>DDCFBFHJGG>BFABFGEGE9??D3
@7332182/1
ggtctctgctgttgctgaggctgttgtggtctctgctgttgctgaggctg
+7332182/1
BC@FFFFFHHHHFGIJJIJJJJJGIJJJJJJJIGJJJJIJIIJJJJJIIJ
@6265754/1
tgtacgagtttgagcatcattcattttcttcattgtaacttggcccgcaa
+6265754/1
?<?D:DDDBFFDHBEGIJJEHHIIIIGHIIJ<FEHIIG>DIC>GF@GE0?
@7835799/1
cttggcagtaacaagattttcacatggctgcccctttattatccctttca
+7835799/1
@@@D<A?DCDHHFGG:CEIEGHHIGGBECHCAFDCGIGHGIA>GIIIIIG
@4048919/1
ccatggtataactatcttattgagataattatcttttgaaacaactacct
+4048919/1
CCCFFFDDFHHHHJJIIJIJFI>AFHCCCGGGJJJIBHEEGGGGJJJIJJ
@6266785/1
ctggaacatagttttaaactgacttgaacttc
+6266785/1
?@@BDADDHHF<CEHI@FCFCCHIIHI9CGHH
@4049765/1
gctggatgaggaaatttttcataaagaagtcgaatactgttctta
+4049765/1
CCCDFFBEGABHFGIEGIJIGCBFEHBCGFFHGG3;DDH@:DDF4
@4049776/1
gctttattctcattaaggaattccggtttctcaaaacatggtgctggatg
+4049776/1
CCCFFFFEHFHGFGGIIIHIGEHIGGEAH<FGH@EHI9DG9BBHGEGDGB
@4605218/1
ctccatactccttgtcttacaggtaccggtctttctcgataatcaagtg
+4605218/1
@@@DDDFFDHGDFGHEEH4<?C>EFFH<AF>GGIGIIGFG9DFCFE99?
@7332565/1
gtccttctgacacaccatctctgtaaaagaggatagcttgaggcttatac
+7332565/1
CBCFFFFFHHHHHJJJJJJJJJJJJJJJJJJJJJJJJJIJJJJJJJJJJJ
@698865/1
agagagattggttggtattatgctggttt
+698865/1
?@@DBDD8<CDBA@EA<<EFGHIFIIGH<
@6268249/1
tgctgaggcaagtgttgggattttgaccatcttcaacgaatc
+6268249/1
@@@?D?3DHFD=AFHIABGC<<AF<C?FAECGDGEGE6DG?D
@2377667/1
gccacattccattccatgatttattaaacccga
+2377667/1
@CCFFFDFFFDBDIHGHIBEHHIF9J>HEHGF1
@140640/1
ggctgctgtggtctctgctgttgctgttgttgctgaggctgctg
+140640/1
CCCFFFFFAFHHGIIGGGICFHEHCGAFFB@AGECC;GH<BH>D
@141103/1
gttcagttaactttctagctaatag
+141103/1
@@<DDDDDFHH<F4CAE<ECIGFF9
@3497641/1
agaataaccgctacagttgtgttttccacaaataaagcatgggatttgtg
+3497641/1
@@@DDFD3:CFFDIEGGAH4ACCGGCF>F@EGEH@GC@GGIIGFHHICDH
@6269106/1
tccctgattacttcttctcgaggtggctgcagtttccatatcatattata
+6269106/1
CCCFFFFFGHHGHIJJGIIJIJJGEGCHHJJJCGEG4BGGIG<FFIHGGG
@5175378/1
cagtattcttgtagtgctccaatcgcattccctttcacactagggacatg
+5175378/1
@@CDDDFDDHGHHIGGFHIGGCHHGIEIIECGH<BGC9<FG3@GHFEG??
@4052123/1
gcctgcttgtggaaaaccaccacaaatccacttggaaaactgttta
+4052123/1
@@CDDDDFHDFHFGIIIHGIJJGIJ<GGHEH@AFCG9G9B9BF4??
@4606960/1
gtaatcaaattttatgacaaaattgcaattctttacatcaataccttctt
+4606960/1
@@@?DBBDDB?FHIIB>FGH<FHIFG9CEH@A>EEGCB?:C4?CD?CFF@
@1262347/1
ctggtcatcaactgagaggccaaactccttcaggcatggg
+1262347/1
@@@DDDEAFHFHH@FHABGIBBBFHC>?<FHI>GIGGGGD
@6829966/1
aggctttatgtttttgtattcttcaatggttgctgctaaatcttcaagta
+6829966/1
@CCFFFFFHHHHHJJJIIJJJJJJJJJJJHJJJJJJJJJIJJJIJJJJGI
@1825219/1
gccaaaatttgttcacactgttcctggctgagagtaattcgtcgcgcatt
+1825219/1
CCCFF;DDHFDDFHEEGIGEHGBHI@GIIGGIIJFGIIJJI3?DGFA0@A
@700405/1
ctccacacaatcagcaatacttttatcaggaatggaatgctgagtaacaa
+700405/1
@?@DFFFFFAHHHCEGGIGBB@EHCEHIFGB9FC9FDFHD@GGE>GGHCC
@6830615/1
gtttggttccatcaggaaacgatggtctgtgttgttctttttctattttc
+6830615/1
CCCFFFFFHHHHHJJJJJJJJHIJJHHGJHJJJJJJJJJJJJJJIJJJJJ
@3499136/1
cctgttgttccattgcttgaggtctggtaattggagcggcttgtctaac
+3499136/1
CCCFFDFDHHGHHJEFHGIDGIFHHIHEEDHIBGGHDEFIGE6B88/8.
@6272293/1
gtccctcttctggaaagcagctcttgcagcattgacactggcgttttggt
+6272293/1
CCCFDFFFHGHFHIIB3CCD@AGGIIIEDFG@9GGIGIBHGGBFGIEEA8
@1262554/1
gtggaattgtgacactttgatgttgtaaggtgctgaggcaagtgttggga
+1262554/1
@@C@FFFFGHDBDBGGGIBHEHHGIGEGGG?CGFGGGEHIEGDC??FEIG
@2946676/1
cggaggaatttgtttgtgattttttattgtatcccaatcaattatgatac
+2946676/1
@@@BDDADHHHHDIJIHI@HGIJJJJJJJGGFIGJB;DHDGIEHIIIGGF
@4607701/1
ggctgctgtggtctctgctgttgctgttgttgctgaggctgctgtggtc
+4607701/1
@@CDFDDFFFHHFIIIIIII>GCB>4CGEFCEA<EGG;?;DF990?BDF
@7335992/1
ctagcacggaaagcagcgagatgagcataataggtaggtgcagggtatga
+7335992/1
CCCFFFFFHHHHHJJJJJJJJJJJJJJJJJJJJJGHJJHHIIJJJCFIJJ
@5716522/1
agcataataggtaggtgcagggtatgaaactgaacgtgtacacctggtaa
+5716522/1
B@@FFAADFHGFFGIGGGIJJGACEHIIJJIJBHJIDE3CAHHIIGIB>F
@2948450/1
tattttttaaggaagtaagtgcaggggaacgagaaccaatttctttttta
+2948450/1
@C@FFFFFDHHFFGIHIDH@HHIIIJII@FDFBGGEA;=FGGHGCCHGGG
@7336436/1
ctcttctgttgtttcaattttggcagtatgcaaatattgtggaccatcac
+7336436/1
CCCFFFFFHHHHHJJJJJJJJJJJJJHIJJJJJJJJJJJJJJJJJJJJJJ
@2948962/1
ggatcattagcagaaatcctcattctttcaaaaaaaactattcgtaggag
+2948962/1
CC@FFFFFHHHHHIEIIIIGHIJJJJIJJIGHG9D?<FHIIGCEBGGEIB
@4055900/1
ctagataataatgcctcagagctaccttggcagctgct
+4055900/1
CCCFFFFFDHHGGJJJJEHGGFGGIJFEC@FFGFHCHE
@8353677/1
gataaattagaatcatcccatagcaaatggtatttggtaggacgtgctgt
+8353677/1
CCCFFFFFHHHHHJJJJJJJJJJJJJJJJJHHHJJJJHIJJJJJHIJJJH
@1264229/1
gtgcttctgaagaggacatccccgtaccataacaaactgctacaggtag
+1264229/1
@@@DFDEA>??FAGFE@DD9EFEHHBGHFGEBF<@;BBG>FGG39BBFG
@8354635/1
tcttgtttcatactttttgcaattactcttttttgatgatctagttgagg
+8354635/1
CCCFFFFFHHHHHJJJJJJJJJJJJJJJJJJJJJJJJJJJJJJJIIJJJJ
@1827141/1
gtgttcaacaaatctcttaatgatatcagtcagcttacaag
+1827141/1
??@D;ABDF3A;4AFGEEEFDHH9BBBEHHEE9C@>BF>F<
@2381644/1
gcagattcaactgtcacttttggtcctgttggtccattaatata
+2381644/1
@@?BDDEDHGHFDEGHB<IHIIDGFG@>9CA8?9CCGGEFG9@<
@1265520/1
cacacatatatatataattaattcaattgaaaatatttatatatttgagt
+1265520/1
CCCFFFFFHFHHGJIJAHAG@B@HGCIDH@E9BFCHGI>FHJFEGFHII9
@5718145/1
ccacactcctcaaggtacacccctataagggcttcgatagaatctgcaac
+5718145/1
@<@DDDFFFHHGHIIBAH4CFGAFCFDEH38ECGIDCGEFDDBE4?B@GI
@7336746/1
gctctcctaacaaggttgttaatctctctttcccgatcaggcgctgacct
+7336746/1
CCCFFFFFHHHHFHGFGHIJIJJIIIJJJIJJIGGIJJJJJIJIJJGIJG
@5180568/1
gtaagcataaatttatggaagccataccgt
+5180568/1
@@@DDDDDFHHHDEI9BFC9FEHI<GDCH1
@5718700/1
gacctctaggaccagtttgcaaagggaagcgagcttgctgttgttgctgc
+5718700/1
@@CDFFDDHHHHHEBF@GIJGGDFF=AFHGEGGBEGEHHBHGGGGGHICA
@5180857/1
gtttgtttggtttaaattgtctaactacttcaataagccg
+5180857/1
@@@ABD3DFA??D32AC<FH<H4CAFFFBEAEGFE993?0
@7337211/1
actaagtgagcacactaaatcaccacagacctgttctaacttaaagctga
+7337211/1
CCCFFFEFHHHHHJJJJJJJJJJJJJJJJJJJJHIJJJJJJJJJJHIJIJ
@3502515/1
tggtattatgagtgttacttctcatcctaggacgtc
+3502515/1
@@CDDBDFFFFHAFGH>BH@@IHEHHGGHG9GGGBF
@6834725/1
ctttcctttaaagtaaacagcaacagtatataaacgagtgttagttggac
+6834725/1
CCCFFFFFHHHHHHHJJJJJIJJJJJHIJJJJJJJJJJHHIJJJIIIIJJ
@2382891/1
gtcgtgagaagctgcaacggctgctatagatggaacgttgatctgg
+2382891/1
@@@FDD?DHG8FHIG@DGIEGHBDFF>FC9CD@FAFA2BF=><BBA
@6277665/1
ggctattttagcatggaatgtaatctccaagttgtgaat
+6277665/1
@@?ADDD8FF?FDHEG9ECFAIHFGGHH<FG99<ACD@?
@6277766/1
ggcacatctacgatttcggcagcttttacctcatttt
+6277766/1
@<@DDDDDHHFHFE31EBFHII1CGDHGIIIBEABGC
@1266645/1
ctgattacttcttctcgaggtggctgcagtttccatatcatattatacct
+1266645/1
CCCFFFFBBFFGHHIIFIGB@C;CFGFHFBGGFHHIBHGIIIFCGHIG@H
@4611031/1
ggcctgcagctccctttttgcagcttcttcaagagggatggg
+4611031/1
@CCFFFFDHFHHGIIIIIJIJJFIIGEIBHIG4CGGFBGI;8
@2951795/1
gttcctgcaggaggtataaacaaacctatgggttttaccatcatttgctg
+2951795/1
@@@FFDFADHFDAB22C@E>C@;FHIGHBF>;:DBCEG><D@GCFEDGD4
@5719605/1
ctgataaattagaatcatcccatagcaaatggtatttggtaggacgtgct
+5719605/1
@@@DDFFDFHHBHGIGHJJEHIIFIJIGGCEGCHHII@E@GIGGHIFHHG
@5720026/1
ggggttgtttccctagactgtggttgagacact
+5720026/1
?<@D:AD:BBHHHEGDGHHIEHGID=HCHHGGI
@5720193/1
cgctttcctttaaagtaaacagcaacagtatataaacgagtgttagt
+5720193/1
@C@DFDEDHAFBFABGHJIGDIDEIEII?DEEGCHGFF8GFG<B4?:
@2384212/1
tgagcgactaatgccactgtgtccacaagaaaaaaggttcttttaccccc
+2384212/1
@@@?DFFFH>HHHJJFIIEDFCFHIIJG<GF@EDHIIBDH<DAG@GHIJJ
@8358096/1
ctgtttagaacgaagatgactgagttttccttcatgtatattttcatgag
+8358096/1
@@CFFDDD>FBFDGGGIIFHIGGGHHHHHGGIIIGIGGHDHDFH@<GHCC
@3504614/1
tcggcttctgcttccgttccaccctttctgctgcgatctttgccatagca
+3504614/1
@@@FBD>DBH<8CFB<FBA;DHIICG9?CGE@E90?DDDG>D??D>BGHI
@2953736/1
tgtcacttcaaactgttgctcagcagctatctcttgtaggaactggactg
+2953736/1
@@@FFF?DDBBFHHIGGIGGHC>@BEC;CF39CFGEIJE@D<?G>?DB@2
@1831636/1
cttggatcagtagtggtatcaattt
+1831636/1
;?@DD>DDFB2CAAEG22??FCE4C
@8358418/1
ctccaaaattgtaaatccaggaacttcccagtcatcaggaataaagtcat
+8358418/1
@@@DDDDDFFFFFEFGE<FFEFGE?<FHFHE:C?CECFDEFGDGFEBDDB
@7341822/1
ccttcttctatcacatcggaggcaaccaatatgttcgtctcacccatgtt
+7341822/1
CCCFFFFFHHHHHJJJJJJHJJJJJJJJIJJJIJJJJIJIJJJJJJJJIJ
@5186410/1
aaccaagatcaattactctaccaggtggaggtgaaaagaatgatcttcc
+5186410/1
?@@DDDDDDFHHGJJJJIJJJJJJI<FGGEE1?FHIGHCHBGIGIEGID
@6838923/1
gcccattattgtgtactatcttcaaagagaaaaagtgcaatactaaaatt
+6838923/1
@C@FDFFDHHHHHJGHIGIEFHJIGGHEHDEHGGH?EHHIIIJJJCHIJJ
@8359715/1
gttgctgtttacaccaacgataaaatcaggctttatgtttttgtattctt
+8359715/1
CCCFBFFFHFHHHJCGHGHHJIGFHGGEHIFEGGHGGGHHGHGFHGEHGB
@707180/1
gtctaacttgaccaacggtaaaagcaggaggttgttgcatcctttgctct
+707180/1
CCCFFAFFHHD?FGBHII;E@BHII>GGH=BBDFDHGHBFHIGHIII9?F
@707280/1
gttccttaatcatacaataattagcttaatattagaaatcttaataaata
+707280/1
@@;DDFFDHDDFDIIGIIGACFIGGCHEECDH<<FHGHEH9CCFIA9??G
@4061165/1
cctcctgccactcatcataatgaacaatatcttcttttggattagtagaa
+4061165/1
@@@DDD8DHBFF;CHH@EHHI9CEHGGHHIHIIGF@FHHEIC3CBFG<DG
@4061325/1
ctgataaattagaatcatcccatagcaaatggtatttggtaggacgtgct
+4061325/1
C@CFFD?DFFHHFAEG<EBFCCB:?E>FFH@FAEF>GH9CG@B@G<DGHI
@6280642/1
ccctgattacttcttctcgaggtggctgcagtttccatatcatatta
+6280642/1
@@@DDDDDDF<DFIFE>DC<E132C3AEFC@1?@4??D@::?094?4
@6280740/1
agcgagatgagcataataggtaggt
+6280740/1
@@@DB6DFDDFDFIIEGFHDEHC12
@2954593/1
gttgcagtcctgagctggtcttcagtcacccgattctatttcttg
+2954593/1
CC@FFDDDHHHBFGBDHD3EEGHBHCHC>E@D6FEGDCDHGHAEG
@7846985/1
atctggaccagtggcgtatttacagaagcaaggttggcctattattggca
+7846985/1
CCCFFFFFHHHHHJJJHIIJJJJJJJJJJJJJJJJJJJJJJJJJJJJJJJ
@7342705/1
gttcttcttgaagttggttcagctgtagtctgtctgcatctgtatatgcc
+7342705/1
CBCFFFFFHHHHHJJJJCGIJJJJJJJJJIJJJJJJJJJJJJJJJJJJJJ
@1833064/1
gccgatcttgtacaacattttacatgcagttagtgcaactgctcccttgg
+1833064/1
@CCFFFFFHHBFDG<GBHCAFHIJFGGIIGGHI9C9CDGGHDGIHI>GH<
@1269764/1
cagagaggaaatagtattttttctt
+1269764/1
@<@ADBDDDBFHHBCF@GIGI@AEE
@7343104/1
ttgcaacttagatttagggtcattccaatcttgatgcatgatgaaatcat
+7343104/1
@@@DFFFFHHFFHIIGGIGJGIIIHHGAHIIIHHGGCGIGJJIIGGGGII
@1270130/1
ttctttttctattttcttggctttgagatacctacgcctatcagcccatg
+1270130/1
@B@DFFFFGG<FHHIJJIHCGIGIDJIGIEIG>GHHBHIGGIE?FHED;B
@5188438/1
cctagacttgtgcaccagctaaagaagacttatctttaaacggcagcttt
+5188438/1
BCCFDFFEHGDDDGJJJJEGGIGIJIIGGHI<>GGHGIJ@DHF:GA?><E
@1834235/1
gttgggtaatattttgataacgtggatgtagatag
+1834235/1
@@@DFFDDDDDHFIDHGEHEEF3FHCFFFGCGC>G
@1270650/1
tccacaacaatttctcttcctttttttggatctgaagggcggtcccctct
+1270650/1
B@BFFFFFGHFHGIJJJGIJIJJJIIGGIJJJIIGHIIIGJGEFFDF@CE
@8361110/1
cagaatcaaaatggttgtcatcccataaaacatgataatgacttggccgg
+8361110/1
CCCFFFFFHFHHHIHIIJJJJJJJJJJJJJJJJJJJJJJJJJJJJJJJJG
@7343921/1
ctctttcagaaggggaaataggttattttcgcattcattaagattagtat
+7343921/1
CCCFFFFFHGHHHJJIJJJJJIFHHJJJJJJJJJIJJJJJIJJJJJJJJJ
@4063599/1
ttcatgagttccactttcacaatcaattaattggtaacatggtaaaatac
+4063599/1
@C@D?ADBCB<DFIJCEHCHHEGIEHC<EFCAGG<EFG<<<DCGGB4:BF
@1834767/1
ctcctactccgacaaacgccatcctctcattcttagttgtaacaactagg
+1834767/1
CCCFFFFFHHG@HIJIJIFJJIIJJJIJIJJIIGHJIFBHGGIIJJJJ=F
@5726774/1
gttttaattaaaaaattggtgggaggagaaatagtgattctg
+5726774/1
@?@DFFD8FHHHDDHDFGIDE?HFHG;?CFA<?B??FA@FC4
@4064032/1
atcaaattttatgacaaaattgcaattctttacatcaataccttcttcta
+4064032/1
@CCFFFFFDFFFHJEGIJJIIIJIIIIGGHEHHGC?B@GHGI@GBCEGDH
@3508243/1
ccacgatttcggcagcttttacctcattttcactcagaagaaat
+3508243/1
@@@FDDBBFFFHHFI;EGHCHGFEHGGEIBE9DGGCFGEH3B9D
@5189280/1
gttctaaattgtcatcaagctctccccttccatgcaataaacggcatgtc
+5189280/1
@@@DDDDDHBBD<GF?AAFGEGIIIEGCHG><FFCB?CCHGGEGGGIIGD
@4064545/1
cttggctttgccgcttgttgctgtacttgaggctgagatgaagg
+4064545/1
@@CDFFFFHDFFAGGIIHIIIIG>FHHIEEHI<AHIIEGEGHHI
@7848410/1
gttaaatcaacatcagctgagatatactcatattgaggataagaaatacg
+7848410/1
CCCFFFFFHHHHHJJJJJJJJJJJJJJJJJJJJJJJJJJJJJJJJJJJJI
@7848898/1
gtcgtctttttttaccaaaccggtattttccccttggcaacaaacagttg
+7848898/1
@@CFDDFFHHGHGIIBBBHHGHI?FDHGGIGIIIGHIIG@FHICHGHIIG
@2957048/1
ggcgttttggtgggcatggcctgcagctccctttttgcagcttcttcaag
+2957048/1
@@@DDDDDAHFFHI7E<CBCDG?>>DC9?DF>4BGCH9BBFGIGHIGFDF
@2392384/1
ggtacatttagctatcctgtagtttcgtcctatacctttgaatgtccctt
+2392384/1
?@?DDFFFH?BB<CACF?B?FHA@AHGEGEGI@FGC>CFHB9DDFE9F@>
@6284257/1
ctttttgaaattttttaataattggaacaatt
+6284257/1
@CCFDDFDHHFBFHIJIJJIGI<@FGCDHCH>
@4618622/1
ccatgatttattaaacccgatgctagctttcttaaatctggt
+4618622/1
@@@DDD?DH<?FFGGIGII@GFC4CGGHIBFHIBGG>FHHA@
@8366181/1
cttcagctgagtgagttaaaacagtacatcgcacaacaaacacttgggga
+8366181/1
CCCFFFFFHHHHHJJHIIJJJJJJHJJJJJJJJJJJJJJJJJJJJJJJJG
@3510503/1
tcactattaaagttgatttgtcttatcgacttgacaattttttcttttct
+3510503/1
?@@AADFDHDHHHFC@EEJGGI>DEGICAFE;EB9E4:CDD@F>GHGGIE
@6845123/1
gccaataattgttctttcatgatactctcaaggtccctgattacttcttc
+6845123/1
CCCFFFFFHHHHHJJJJJJJJJJJJJJJJJJJJFHJJJJJJJJJJJJJJJ
@4067747/1
gtgtagaggtgcaggctggccatgttgaatagcttg
+4067747/1
@@@AB4BB;FBHHFFBGIIIGIGCFECBGH<EF4DG
@713265/1
agcagctatctcttgtaggaactggactgcattaaaatccgaatccttta
+713265/1
@C@FDFF4DD?FDHJGGHHGEFHCBGIIDG<GIGG4BDGHHIBGAG4?GD
@4619484/1
gtaggaagttatcaagaaatctaagattgcatcaccgaggaattccagcc
+4619484/1
@@@FFADFFCFHHD>GGEHHHHBCH<FFHG@CE<FGGCHIAGFGGI40BG
@2958953/1
gtctcttcaaaatcttcttcatcacgtcgtctttttttaccaaaccggta
+2958953/1
@?@DBDFDAADFFIIJIE@CCHHGIJJDHAF?GDGIIGEGHHIJ==@HHE
@2958999/1
gtcgcttatgtcaaattctacttctgaatg
+2958999/1
=??D7D38ACCBB<<4B@DEFHEHG@<<F9
@7851475/1
cccagacccttatttcaacaccagtgaaaaattgtttgccacgcatgtcc
+7851475/1
CCCFFFFFHHHHHJJJJJJJJJJJIJJJJJJJJJJJJJJJJJJJJJJJJJ
@157352/1
cgcttgttttttacttgttcctgtgccataaccgtacttcatatcattg
+157352/1
@C@FFFFFHHFFHIIIJIJIGEIJHIJEIJJIIFFGII@4?FECGH??B
@714595/1
gcctcctgcggaccattagttgaagtcccagccctcagataatcccatat
+714595/1
CCCFFFFDDHGFHIJJJGHDFCCGDEHHIIJJJGICGGH@<FEGGI@FHE
@6847705/1
caggatttaagcaaacaataatatttcgctcacgaccagcatccagaagt
+6847705/1
CCCFFFFFHDFFHIJJIFGHIJJJJIIJIJJJGIJJJJIGIIJJIIIJJJ
@1276203/1
gccgatctgaggtctgtcaattcaccaggtgatatatttttgcatctgtt
+1276203/1
@@@DFFFFAFHHFIJIIGGHIHC<HH<;E?F@GEEHIC@GEDFFDHIGGE
@7852880/1
cccatggttgtcgaggaggtccctgttgttccattgcttgaggtctggta
+7852880/1
@@@FDDFDHDFHHHIGHGHCFHGIGIIJEEGGIIEIIGIJJII?FGIID@
@7852998/1
ccagcaacagattcaaaaacatcacctagtgcttttggtacctctacatc
+7852998/1
CCCFFFFFHHHHHJJJJJJJJJJJJJJJJHIJJJJJJJHIJJJJJJJJJJ
@5732038/1
gtcagaattttcgtttggagcaaatacaatgtatttgctgtctttgtgtc
+5732038/1
@@@FFFFFHHGHHIIJJGIJEIIAFEHIIGF??FGGIGGEGHGIJF<3?B
@5732086/1
caaatatatatgtatcctattaatgctttaaacattaactagttgcactt
+5732086/1
CCCFFFFFFHFHFFGEEGEHGIJFHII@HGGGHDEIIGIIGH@GHGIGBH
@2961261/1
tgctggggctgttgttgccactgctgctgctgcggctgttgttgcc
+2961261/1
=?@1?BB8CCFF8G;F3AB?F3?E<D3:33<CCADE<:?<<3=CDC
@5196312/1
atgctttgcccgtcctttactgtatgcatgacttttataattagggacag
+5196312/1
@@@FFADFBFHDCEEHGGIHCGEF>BHICHGAHIEHHIEIGIEIC@BD1?
@6287692/1
gtccttctaacctgttcttcttgaagttggttcagct
+6287692/1
@;@DDD?DBHDBDBGG@GIBFHE>EHE>DGFG9EGA@
@4622555/1
cttgccgtaggaaataagaaagcaagagaaggaagtgaggtacacagttg
+4622555/1
CCCFFFFDHHGDFGGHGHGEEHIIIIGHCF>FHGD?DFF;BG<BHGCF9D
@2962718/1
cactgaaccaaatcggctccttgaa
+2962718/1
?@?DBBDFADFH?BGEEHGC?EA4C
@1277537/1
catttttactacaccatctaacctctacaattttgttttgtttctcctcc
+1277537/1
@@CFFFFFHHHHHIJJJIJJJJGIJJIJIJGEIGIIIIIJG>HE@@GBGH
@716689/1
cccttttctatgctactgttttccaattccaaattctaatcatgggtcgg
+716689/1
CCCFFFFFGHHGFGJIJJIJEIJGIGJEHGIECFHIJJJIJJJEEIBHIG
@7854756/1
gcccgccatattgtagctttggtggtggcagaaccctacctcgaacttcc
+7854756/1
CCCFFFFFHHHHHIJJJJJJJJCGIGHJJJJIJJJJJJJJJJJJJJJJJJ
@7349394/1
ctctgctgttgctgaggctgctgtggtctctgctgttgttgctgctgctg
+7349394/1
CCCFFFFFHHHHGJJJJJJJJJJJIJFHGIJJIJIGIJIJIJJJJJJJJI
@5733018/1
ccagcacctccatcagaagaatcagatgtttcagattctaaatatatttc
+5733018/1
@@CFFFFFGHHGHJJIIIJJJJIIFHGHIEIIGG>GCHHIJGIJB>GGEG
@2399296/1
ctgagatgaaggtggtctgctgggttgctggtcactgggttgttgcctaa
+2399296/1
@CC?FD?>CD4AAEACEHGHCIICGEGGIIIE??F4BDG?1@DA2BBFII
@2399493/1
gtctcatttgaaaacgtggatctccaaggt
+2399493/1
@@@DDD?DBFDF?>?FHG?@9?EGIBE>F9
@6851430/1
ctgtggtctctgctgttgctgttgttgctgaggctgctgtggt
+6851430/1
?<?=?8DBFDDFDHG?AFH@ECFHAFHHIB<8CF??BF<CGHI
@5733664/1
cacgagacaacgtgatataactatgaagaataatgtgataa
+5733664/1
?;@7AD@DCF?@F9BF:AFDEHE<?<C@C?B9?DEDFB<40
@160841/1
ctgcagttcatccataattcagaaagaatatacacaacagacaactctgt
+160841/1
@@?DDFDDHHHHHII@E@CFHIGIGEHH@HGIBHFBBFFDBBF>FGHCH9
@1843348/1
catcattcattttcttcattgtaacttggcccgcaacaatt
+1843348/1
@BCFDDFFHFFGHJJGIIJGDHGHJID4CDFII8GGICHI@
@6290076/1
gaagttatcaagaaatctaagattgcatcaccgaggaattccagcctttg
+6290076/1
@@@FFFDFGFDHHIIJJIIJD>DEHHIGEHGH7EHIH><FHGGGBHGJI4
@6290317/1
gccacaactcatattgatcgtcaaatgaaacatacctcatacgactctaa
+6290317/1
@@@DDDFACFDFFHEEGGG?EHGGCG@EH4F9@>EDDGDHIIG7FHHHGF
@4075572/1
ggaaggtggaatttttgcattttttataacttctttaatgctct
+4075572/1
@@@A?D?DHCFHFI9EGHIDIGHEG=E?<?9CD4?DDGCD@BB@
@6854837/1
cttcttcatcagggaaattagttattccactccttttcccgtttttatta
+6854837/1
B@BDFFFFHHHHHJGGGGIBGCHAFEEI<EFHIJJIJJIJJGIJJJJJJG
@718095/1
ccaatcaattatgatactgtctccttcaac
+718095/1
<@@DFFFFHHFFFE@GHIIGBC9FHIBHHH
@718279/1
caattcaccaggtgatatatttttgcatct
+718279/1
@@@DFDFFHHH?AFFGGJIJIJIEGIEII<
@718318/1
ctcagaagaaataatatctcagcacc
+718318/1
<@@BDDDDAHFHFII@AFFHEE9FG<
@5735285/1
gctcaaacatgcaaatgtgacattattgactaaggccgatctgaggtctg
+5735285/1
@@@DDDBDDHFHFIF@BCI9CHH:AEHBFAHCFEC>GGADGI>9?B;94?
@5736430/1
ccacattccattccatgatttattaaacccgatgctagctttcttaaatc
+5736430/1
CCCFFFFDFHHGHIJDGGIH@HGGJCHFEH>F6?8CGGC9FHGIICFGHH
@1845214/1
gccacatcaatgttaaggaatggtttccaaccaataattgcagactggaa
+1845214/1
?@@BDDDDABA42:CGG<FGEHIA9CHCH>;G@?<E>D@FCHFCFGF;BB
@7351421/1
caacaagttccgttttttggagaggcaactcaggataactatagaggttc
+7351421/1
CCCFFFFFHHHHHIJJJJJJJJJJJJJJJJJJJJJJJJJJJJJJJJJGII
@5736979/1
gaggctgcgtggtattttgaatctgaataccatactttttgaggtaatag
+5736979/1
BC@FFDEDFCF<<CGGIIIJFGJJ@HH<EFHGHGIDEGIJJFHI3B4DGI
@3517579/1
ttcttttttatttttacaaataatccgtgcagtatgttttccaacagtca
+3517579/1
C@CFFDFFHGFHBGGAGBECEEHIGEIFGGGHG@B9B<?B<<FHGJIG<F
@6291174/1
gcattaatctatagaaaattttccagacagtatttagagactttccacta
+6291174/1
CCCFFFFFHFHHHDHIJIJIIJJJJICHHIEH<BFGHGI@HFGH@FIIIJ
@164006/1
ctttgctttaggatcatcatctggattttgaataggaaatttgataag
+164006/1
CCCFFFDFGHFHFBGH>@>HHIJFACDEEGE<CFGCE9EFGGII@>9?
@2966834/1
cttgatactccctgggtttaaaatctt
+2966834/1
@<@?DDDB8ACC?DAC:CF>?<<?AF>
@6292600/1
cagaattttcgtttggagcaaatacaatgtatttgctgtctttgtgtctt
+6292600/1
@@@FFDFFHG?FHBGGCBE=GAHHCECG9?EGIGJFHIDHCEGEBB?DEA
@1281905/1
ctcctctaattaagtaaaaactataaaa
+1281905/1
=@@D;:=DFFF>A<AFBF>F@CHB?AEB
@5739021/1
aggccgcacatgtttgtgcttctgaagaggacatccccgtaccataacaa
+5739021/1
CCCFDFFFHHHHBGIAEGDEGHECII>FGHEHIIIIIGH<FHGGHIIIFI
@4078945/1
ctctgtacttcctcctcatagttccacaatgag
+4078945/1
@CCFFFDFHHGHHCHJJIGDDB@>EGE@3AFHH
@6857415/1
ctttgcttcaggttcattatcttcgatggcttctgccaagtaatctcccc
+6857415/1
CCCFFFFFHHHHFHJJJJJJEJJJJHHGGIJJJJJIJJIJGIIIIIGJJJ
@6857667/1
ctcattcttagttgtaacaactaggggcaccatgacgatagctttattct
+6857667/1
BBCFFFFFHHHFHJHIIJJJJIJJJJJJJJJJJJJIJJJJJJJJJJJJJI
@8373953/1
tagttgggtaatattttgataacgtggatgtagataggctggcctgcttg
+8373953/1
@@BDFEFFFDHGHJJJIJIIJJJIGHGIGIGIIIJIIHHJIJEGIJDGGE
@8374299/1
ccggcataatgagtacatcatttacatcaccgtgatctaatatttgagca
+8374299/1
CCCFFFFFHHHHHHIJJJJJJJJJJJJJJJJJHIIJJJJJJJJJJJJJJJ
@8374712/1
cttctttaagacactgactaaaatattgttcaagttcacgaggagtattc
+8374712/1
CCCFFFFFHHHHHJJJJJJJJJJJJJJJHIJJJJIIJJJJJJJJJBGHGI
@7353431/1
gcaaaacaagcgatcgcccagactcttatttcaacaccagtgaaaaattg
+7353431/1
@?@DDDDDHDDHHGGE7GHGIGH3:<?FHHIGII>DDCGDBA9BFHHAGH
@4627944/1
gtcgtgcatggtttaagaaagaccaaaggtttctgttgagct
+4627944/1
@<@BD@DDHAFF<GEDHIC@H:A?CFFDA:?GHIIDDCE<A9
@8375432/1
gccacaactcatattgatcgtcaaatgaaacatacctcatacgactctaa
+8375432/1
CCCFFFFFHHHHHJJJJJJJJJJJJJJJJJJJJJJJJJJJJJJJJJJJJI
@2968760/1
gttgctgctgctgctgttgttgttgttgaccccatggttgtcg
+2968760/1
@@@FFFFFFFHFAFHEHIICGGIJFCGIGHBFHAGB>?46@?0
@6858832/1
tgtctcttcaaaatcttcttcatcacgtcgtctttttttaccaaaccggt
+6858832/1
B@=BBADDHHFHHFHHIFIIIJJJJJIIJJJJJJJJJJJJJJJIJJJJJB
@5202865/1
cttaacttgcattaaatcacatcacattaccacatttctcaaattcagtc
+5202865/1
CCCFFDFEHFDHDGG<FFHHIEEC9HFEHGII<;FGFGIIADFHCEIGHG
@1848070/1
gggcatggcctgcagctccctttttgcagcttcttc
+1848070/1
@@?DDFFFDBHBHIH>ABFFHEBEHJJEC@GEG>GH
@5203143/1
ggctcacctccttccattgttctcaatgtaagacagcattgttgcaactt
+5203143/1
CCCFFDEFA>FBFHGIJGGIHCHHGGIIHHHJFIHEGGIHF@B@B@FDHH
@4628871/1
taacgattggaaaaataatcagaataagaacggtattgctctgcagggaa
+4628871/1
@@@FDFFFHGFHGGBGIIGCH9FHGICHHIG@C:CGHEBFG<4?BBGDFG
@8376615/1
ctgctgctgctgttgttgttgttgaccccatggttgtcgaggaggtccct
+8376615/1
@@@DDFFDFHFHCFFGEGFFHHIIIIHHJJGIJBGHHGIHJJJJIBFHIH
@168727/1
caattttggcagtatgcaaatattgtgg
+168727/1
CCCDFFFFFHDFCEGICBEIIGIF9FBF
@1284780/1
accaatactttaagagcatttattgcagcttctttctgtgcatcattttt
+1284780/1
@@@BD>DDDADDHG<FA?C<CEHHD4<<FHIGEGCH9FFEEAAB@@FEGG
@1849023/1
cttgaggaagttggtgtagaggtgcaggctggccatg
+1849023/1
@@@DAAD?CFDFHI@F;CHGIG@F3AB@<GGB@DD9B
@722850/1
gtacacagttgcagtcctgagctggtcttcagtcacccgattctatttct
+722850/1
B@@DFFDFHHGGHIIIEIGIIIIJI>EHGIGCGGIDBFG:DCGHIIIJJE
@722882/1
ggtcacaactaacaatgggccacaactcatattgatcgtcaaatgaaaca
+722882/1
@@?BDFFFDDFD?FGEGGGGEHHIGGIHCHEFIFE<FGBH<@DEABCGG>
@1285559/1
ctgtggtctctgctgttgctgaggctgttgtgg
+1285559/1
@@@DF?DDBHG<DGGC<FHHIHIIIIIEHICGC
@5743022/1
cctactccgacaaacgccatcctctcattcttagttgtaacaactagggg
+5743022/1
BB@FDDFDFGAHHJJJIJGGIIJJGGHJIJJJIIHH@9?DFFHHEGGI?F
@2406764/1
ttcattttcggtttcgtaggccggtggag
+2406764/1
@@@ADDDD?:DFH>GEHAACC<C<08?F;
@5743740/1
gcactgagttagaataccaacctgaatttcagcaattttcttaatggatg
+5743740/1
CCCFFFFFHHHHHJJGIEGGGIHJHIJJJGIHIEIGGEIHGGGCGGI94?
@7861234/1
gttcacactgttcctggctgagagtaattcgtcgcgcattctgttgtata
+7861234/1
CCCFFFFFHHHHHJJJJJJJJJJJGHIJJJJIJJJJJJJJJJJJJJHIJJ
@6295539/1
gccactgctgttgttgaggctgctgtgg
+6295539/1
CCCFFDEDFHFHHGGIFGIBHGIG<CGH
@723690/1
ggttttggagaattatcaaagagaattattgaattcaatatagcaaacat
+723690/1
@@CFFFFFAFFHHJIIJGJIIIIIJHIGGIJ>EHIJIIFIBFHIIJGEHE
@4630179/1
atggaatccaaaccatacttcacgaccacctccaagaggatggtagtaac
+4630179/1
<@@DDADDFF<DB=AF>DA@?<FH7FD<@BEHGECFGB2BB?B9?F=CGA
@8378641/1
atcaggttttgggtagttgggtaatattttgataacgtggatgtagatag
+8378641/1
CCCFFFDEHHHHHFHIHHIJJCHGIJJJJJJIJJJJJHIJJJJIJJJJJJ
@1286891/1
gtccttctgacacaccatctctgtaaaagaggatagcttgaggcttatac
+1286891/1
B@@DDFFFHHHHHDEGHGIJJJBHEHEGHEGIJIG9<FEHIIIFIJJDE?
@3522704/1
gtgggttatatggtgattgatgccattcaactttgcat
+3522704/1
@@@DDDD8DCFFD<AE<EHHIDGGIGGII@H@D@DGB9
@3522959/1
ctcccgatacaatttcttgttttttatcat
+3522959/1
?@@DDDA?:@DB?FH<:<<AE>;GH?DB9C
@169360/1
gaaagacttgtaaagtttactactatattctcgtcagttttaatgcttcc
+169360/1
@CCFDDEDHBHHB4:CEDIIEGHGEI4CAHCHGHG=@GHIIIBGHIHII@
@1287671/1
cttcacactcatcaagaacttggtaaactcttagatcttcattttgttgc
+1287671/1
CCCFFFFFGDHHHJJIIEGBHHJHHIJIGIIIIICIJDHJIIIJJJFHHC
@5206284/1
gttccattgcttgaggtctggtaattggagcggctt
+5206284/1
@?@DADDBHFFFHEHF@GDF<AEHGGEHCHIAGE@0
@3523694/1
ctttcattatcgtaaattgtcacggtctcaacaagttccgttttttggag
+3523694/1
@@@DFADDHHH;F@@EHBH<?BFGD<@GBBFGIGGBGCHIDGHHEEEGGH
@4083843/1
tctttttttaccaaaccggtattttccccttggcaacaaacagttgtttt
+4083843/1
@@@FD>DDFHADFG=G1CG@DEGIIC?FG<F>CH>HGIIIEIEFDFIIII
@3523845/1
cttttcttttgtaaattacttcaaggaaatcccagtccacttggtttatg
+3523845/1
@@@FFFFFGHHHHIEGIIIJEGIBHGHJBHGACFH3??GHEGADDGGIIG
@2409761/1
accttaacttgcattaaatcacatcacattaccaca
+2409761/1
???;DABA?F?F:2<<ACAEAFFEFHHI4<FDEAE?
@2410256/1
ccccaatagaccatgttggagtcaagcgtgtgaaag
+2410256/1
@C@B?DDFHDHHHCHIGGIIIIJCGCGGD>CGGGG@
@4085012/1
agcatcaataactctgtattagtctgcagaaaccaagagcgacttaaaca
+4085012/1
@@@?DDD8FFFFHFDGGEHICDHHIID9CC?BG;;?FEE9@A6:BHBCBG
@7864518/1
ttttactcctttttcaaaaccttcttccagcatagcttcaatttcattgt
+7864518/1
CCCFFFFFGHHHHJJJJJJIJJJJJJJIJJJJIJIJJIJJJJJJJJJIJG
@5747583/1
gccgtaatgaatggtgttgctttcgcagggtaagtctttcagtctcatcc
+5747583/1
@C@DFDADH4CFHE<2<??>DEHHHIBGGA3?D@:BGCBFGB??49?<4D
@725305/1
ctgcagggaacggcgacataggtgtctgctcttcacatactcttgttaca
+725305/1
@@@FFFFFAFHHFIJ<FGHHGHGIJJCHGGHGEG@GGIIFHGCFH@AEGI
@5748006/1
gctggttcctagaatcccacatggcaggaagttttctcg
+5748006/1
@@@=DBDDBBFHFBBFAFG9CFEGGCAF;FE?D<FHJBG
@725568/1
ctcttgacagccctatacctatttacatgcctagacttgtgcaccagcta
+725568/1
@CCFFFFFHHHHHIIIDGGGGGJG@CHCCAGGIIIJIIJ>BF>FHDCGGI
@1288361/1
gcccttatcaacatacagagcaccaagaaaagcttctaaaagatcagccc
+1288361/1
@@@FFDFFAD?DF9FH>G@HCHIIDACBEGDHGCGIEGI<@@7FGDDGI?
@726780/1
cggtttctcaaaacatggtgctggatgaggaaatttttcataaagaagtc
+726780/1
@@@DDDDDFF<F?@CFGB<CBBHE;@FBAFHD@?FHGAFFCC>>@<8DGB
@8380062/1
ggccaagatcagccgtgtttggtagaagcaggatgacacttaggtcgtgc
+8380062/1
@@@DDFFFHHF<FHICFAFHIJHHEHGHHJJJEIEFIIIICHIIDFH?F@
@2411342/1
ggtgttttaattaaaaaattggtgggaggagaaatagtgattctgtagtg
+2411342/1
=?:B=DDDFDHHFHGIIIIEGIB=1CB=:?FEH@4BF9BB4BBFI<DHBG
@4633759/1
gtttgatatcgccagtccaaattcttggacataggcgtcgttattgaaat
+4633759/1
@?@FFFFDDHHGGIGCFG@<FHIIGI<G9??CGIGEGFG8@:FHIIJGID
@8380939/1
gcagggaattctaagagggtacacaattcaggcactaatg
+8380939/1
@@@DDA;BBDFFHIIIEBHCGCGHBEH?EG@BG3?D@D?B
@2973462/1
ccaatattgattccagaacttccggcataatgag
+2973462/1
@@@FFDFF8DFFFBF@HHIHEGGGIHIJED9CEB
@6862805/1
actatattcaccaaccgttaacggagtttgctgtcgaatactctgagctt
+6862805/1
CCCFFFFFHHHHHJJJJIJJJJJJIJFGIJJJJJJJJJJJJJJJJIJJJJ
@2412882/1
ctaactcttcttccatccgctagtttttcagg
+2412882/1
<@@ADABDBAF?FBFGBF:FAAHA@A9EG9?3
@1289243/1
gcaccatgacgatagctttattctcattaaggaattccggtttctcaaaa
+1289243/1
CCCFFFFFHHHHHBHIIGH@EHHHIFHIIIIGBGIIIIIA?DGDAGEHII
@727803/1
cttctatcacatcggaggcaaccaatatgttcgtctcacccatgttaaat
+727803/1
BB@FFFFFGGAFFFGHGEBHHJCGGI<DGGHCHGCHCIGIIBDEFFGHGG
@728052/1
gccctcttcattttcggtttcgtaggc
+728052/1
@@@DDBDBFDHFAEGEBACGE72AAF9
@8381169/1
gtggttcttgcctttgcagctgttgtggtggttgttgcctctgttgctgc
+8381169/1
BB@FFFFFHHHHHJJJJJJJJJHJJIIJFGIFHJIJJJJJIJJIJIJJJI
@1853271/1
ccattttatagctactctaaaaacacggtctt
+1853271/1
@@<DFFFFHGBDFICBCBD>EHGGGGGC?E<?
@3527400/1
gcctgcttgtggaaaaccaccacaaatccacttggaaaactg
+3527400/1
@<@FFFFFAHD;?GAFFFHGB=GC=GGGIIGICHCDCHIIEA
@6301195/1
cacaaatccacttggaaaactgtttatcatagatccgacgacacttttta
+6301195/1
CCCFFDFFHHGHFHIGIIIJECFGHI>HGGGHG@BEFGHHHDDHIJI<FH
@5750356/1
ggaagtaagaggtctttcatttaatgttttttgaaaagcctcacttgttt
+5750356/1
CC@FFFFFFHFF?EGGEHGIJIHGIGIIGGJJJJIFEIIFIGGEIJGBFH
@4087885/1
tcatgctctttctcaacaagatggtacctagctctaaatgccacaagatg
+4087885/1
@@CFDFFFFFGGHI<FEGGH<<AFFGGFHGIGEHIHGGGCFGGHIGHFGI
@2414154/1
ggctattttagcatggaatgtgatctccaagttgtgaatcaatttcagga
+2414154/1
@CCFDEFFGDHDFGBGGEGI?IFIHIIBE3EDHEDFHGEH@FDAGHI4??
@2414205/1
ggcagctttcctccattagttttcttccaactagtgaaatttgacttaag
+2414205/1
?@@F;DDDHHFHHIIGBCHA<IHEIBACGHG99?1:1C>>GGICHEEG@F
@4088799/1
cttctaacctgttcttcttgaagttggttcagctgta
+4088799/1
?@@DFFFFHHGDCDGE@F>D<<<FG9GFIEH@49?C<
@2414790/1
ccgtgatctaatatttgagcagaaggtgctggtgcatgtaatactttgta
+2414790/1
BCCDDDADHHHFFIEIEFIIJJJJGJ?EFHHE;9EGIGBHGIJJJIJJIG
@4088940/1
ctttaactttagtgaactggtcatcaactgagaggccaaactccttcagg
+4088940/1
C@@DFDFFHH?FDHG9<GGCB@HHHGIIHGIIB>FEGG<??FG>BAFC@D
@4089641/1
gcatgttcttgcctttgttgctgctgtggtggttcttgcctttgcagctg
+4089641/1
CCC@FEAFFHHFHIEBHGHIIIJHG@HHIHIJHGGIJ<>CGIGIIJIJIE
@1291029/1
attacttcttctcgaggtggctgcagtttccatatcatattatacctgaa
+1291029/1
<@@DDDD?DH4<DGG<C<C?F9FFCF:?DGEA<?CG>@F<?B@AGEG49F
@1855650/1
cctcagagctaccttggcagctgctaa
+1855650/1
CCCFFDEFF?AFFB@FEGHICHIIF<<
@1855954/1
ctgagttagaataccaacctgaatttcagcaattttcttaatggatgcat
+1855954/1
CCCFFDDEHFHHHJIIBHGGJJJIJIBIIJ@F@HGEGGEHE?FHIGHGII
@729322/1
ggactgcattaaaatccgaatcctttaatgaaat
+729322/1
@7?DDDDD8<F?CGF3A1AEEDGBHFH@BCBFGE
@729660/1
ttttggagaattatcaaagagaattattgaattcaatatagcaaacattt
+729660/1
CCCFDFFFH?FFHIJJIIJJJIJJFIJIJJ>HIG@HGIJIJGIBH@;?<B
@6303566/1
ccacttttatgaatgattttgatccaaccttctggtagcat
+6303566/1
??@B?;BDBCD8FFFG?CI<@E4ADHCG>3<?9CGFG9?4?
@7867744/1
ctggagctcatcaagcttcggtccgactgatgatttgagg
+7867744/1
@=;DDDDDDDBBF9FH<EHH>EDGG:?DHGE<B990?GHE
@5212903/1
ctctgctgttgttgctgctgctgttgttgttgctgctgttgttgaggttg
+5212903/1
@@CF<BDA<DF?FGEGGDGEHGHAF@FHEFABGGG<DHCCG;B@DFHBFA
@4638149/1
gttgaggctgctgtggtctctgctgttgctgttgttgctg
+4638149/1
CCCFFFFFHHGDHAEG<C<EDEGIIIDFBHBECFDC3BDA
@4090549/1
gcctataagaacaatgagtaagagcttgcaagaggtaacttctgtcttga
+4090549/1
@CCFFFFDFHHFDEBGFGEJIHGIGA@BFAFEBDBE<DF9C?D4:BDH9B
@175296/1
agcactaccttcagcgggagaccttggctttgccgcttgttgctgtactt
+175296/1
@@CFFFFFHFHDHGJFGEEA@GHH<GGHGIIEHJIJ>EI;FHIIGAFHEH
@7869274/1
ctttcttgtcagcacagaataatcttgtatgatgtctcttttggactaca
+7869274/1
CCCFFFFFHHHHHJJJJJJJJJJJJJJJJJJJJJJJJJJJJJJJJJJJJJ
@5214179/1
tctggatcaaaagtaaaatcttttctaacttcatctgttattaaatgagg
+5214179/1
CCCFFFADHHBHHGGGIIJIIJIEIGH@HEEHIIJJIFGIJFGH<GIH4D
@175602/1
gggtcattatgggcttctattagttcatctatattttttaaggaagtaag
+175602/1
?B@ADDDFHHHFFIIIBHI<FGIFHEGGIIGIGGECGIIJIIJHCH?DFH
@6304541/1
ctcctgatatcaactgacaattccagcaataattttaatgaaacaaaagt
+6304541/1
CCCFFFDDGGHFHIGDHIIGIIJJGJHGGGHGEIJIJGEG<F9CFEGGEB
@4638477/1
gggaagttttatttacatttttttgcctgaacacattgggtcgccatacc
+4638477/1
@B<BDDADAFDHHJDDHGIGJIFIJGIGBBGIDHG@BDEHIIGG?GI9@F
@6305185/1
gctttctaatgtttcttcatttaaaaccgctgtgtctctttctttttttg
+6305185/1
C@@FAFFBDHHFDIIIJHHJJEGC>HHHBGGG8DFHJJEIII<FGEIHB6
@1857794/1
gttaactttataatcaatcggcatttctttcagaccaaaatttctttgta
+1857794/1
CCCDFFFFGFFGH>GE@FHIIJGGGI@HBAEHGC<DGCGIBDH>DH<FGE
@4638918/1
cttctgtcttgaaatctgtagcccaatattgattccagaacttccggcat
+4638918/1
@@CDFFFFDHHAAGEHHBFCHGHIJIG@@HIH>HCF>?G?B@DCGHIIGB
@731319/1
tgggtgagtaacatcagctccgagaaatattacaggttcgttgaaaacct
+731319/1
?@@D=ADEAFFHDHFEBCCG>FEIIEGGHIJJIJJIDDGI=FHGH@A;BG
@4639207/1
ctcagagctaccttggcagctgctaattttgcttggtgtttgttttctcc
+4639207/1
@CCDD?DDDHHFDHGFGIFAFHDGF<EGGIG@GIGIGHAGHEHIE;DDBA
@3532007/1
ggcacatccacgatttcggcagcttttacctcattttcactc
+3532007/1
C@@FFF>DDDFDD;GGGGGIIHEGIIEB@HH9DGECGHGIG<
@3532143/1
ctttcttagatctaccagtgcccatggcagcaaatctacttgatcctata
+3532143/1
@@@FDDFDHDDHHIIJIHD<EHH@GGGIIJGHCGGIJJJIJGICDCBHHC
@4639377/1
cttaaacaatgatgtgggaaatccagattattttgtgattccaagtagag
+4639377/1
C@CFFFFFHHHHDG@GGJJIE@HJGGEFHIEIIIJHGIJG>FFGIHBEHI
@8385590/1
gtctctttctttttttgttagactgatttgatagagcacggaaggtggaa
+8385590/1
CBBFFFFFHHHHHJJJJJJJJJJJJIJJJJJJJJJJJJJJJIIIJBGIHI
@4092696/1
ccgaccttgtacaacattttacatgcagttagtgcaactgctcccttggc
+4092696/1
@CCFFF?;FFFDFGCGGICGGGH9FHGCEH<@1?9CGH3B>FGEDC9;BB
@6867113/1
ctgtggtctctgctgttgttgttgttgctgaggctgctgtggtctctgct
+6867113/1
CCCFFFFFHHHHHJJJJJJJJIJJJJJJJJIJJJJJJJJJJJIIJJJJJG
@2418360/1
agctgatatgtggggaaaatgaactgtat
+2418360/1
?@@DDDD<AFACF>BGGAD<C4A?AF91C
@4093921/1
agcatactttatcgtaacggtcatttctttttcttgatctctttcattat
+4093921/1
CCCFFFFFHHHHDGHIIEG>HGGGIJGGACG3CHIIGIEICIIIBG>FCG
@4093924/1
atctcatcttcatcatccaagccgtaatgaatgg
+4093924/1
@@CFFFBDFFBFHDGGIGBCHECH@EHGGICGHI
@1858181/1
ccaaagagcgatggaatcttaaatgcgatactaaaacaggcagaagcata
+1858181/1
C@CFF?ADHF1ADE@DHEHIIFGBDHD?EGIHIEGIGFCA1?B@GDAFHG
@177459/1
ctcatttctgataggttctgcaatttccaagaaactttacttttcacaaa
+177459/1
@@@ADADDHH?>FEEA<F>IEC><F?@FE>EHJ<DEEA?BFGG@FDE@A>
@3532920/1
ccactatctaaataaatagctgcagctaatgattcaaataagtcac
+3532920/1
@?@DDBD?FHFB?FED9?A>H4CGFHCHIEAC<<CFGFGEH91199
@5215881/1
cgatgaagagggttaactttataatcaatcggcatttctttcagaccaaa
+5215881/1
CCCFFFFFFHGHDGGHIIJJGHGHGE@FHIIIIGGIJJGIJEH4DHGGC2
@7871443/1
ctctctttctggtgttcatgtaatgaattcgtctgtctccatactctggc
+7871443/1
@CCFFFFFHHHDHIGGIEJGJJJJJGJJJIGCHIIJJJGEGGIJJJIJGI
@6868986/1
gtcgtgagaagctgcaacggctgctatagatggaacgttgatctggtctg
+6868986/1
@@@FDDEFHHHHFGIIGIIDGHIGIEGIIAGHECGIEBDD;GFGIFCAE@
@4641481/1
cctttttgaattgaaatcacctgctccaggtaatgg
+4641481/1
@C@FFFFDD?FBB9F>?FAG9?;FCHHGGG?ECEH9
@733715/1
agattgacacgagacaacgtgatataactatgaagaatcatgtgataaaa
+733715/1
CCCFFFBDABFFHHGIJIGAGC9EHIGJJJJIJJJJJGI@F<?DFCI>GH
@1859489/1
cctccatactccttgtcttacaggtaccggtctttc
+1859489/1
@@<DFFFDHHDBDHBEGIAEIGC@?FHH@11CCFDF
@4095356/1
cagataatcccatatcattgagacattaacttgcgtagcatactttatcg
+4095356/1
@@CFFFFFHGHHGE>FHBHEGIGGEHIGIICGCHEHEGCGEH@FGJGGG?
@8386439/1
gtgtttttgagctcatacttaatccaatgacatggggaagtcaattgcta
+8386439/1
BBBDFFFFHHHHHJJJJJJJJJJJJJJJJJJJJJJJJJJJIIJJJJJJJJ
@1859990/1
cacactcctcaaggtacacccctataagggcttcgatagaatctgc
+1859990/1
@@CFFFAFFHFDHIFEGE@FGHIDHFGHIIBC=FGGDCBEHGFGGI
@7365710/1
tccgacgacactttttagtaccgggcttactaagggagttttcttgatca
+7365710/1
@C@FFFFFHHHHFGIIJJFGHHHJGIJEHHJJJJJHGFHHIIIJJIGGGE
@5755379/1
gtctccttcaacaatcgtcggtacaatgtaatatgagttttctttgtttt
+5755379/1
@@@DDBBDFHAHHIGEFEFDGC8CBEHIACGGIIIHEDHGIH49?FHGGG
@7365728/1
ggccaagatcagccgtgtttggtagaagcaggatgacacttaggtcgtgc
+7365728/1
CCCFFFFFHHHHHJIHIHIJJJIJJIJJJJJJJJJJJJJJJJJJAGIGII
@4096377/1
ctggctgagagtaattcgtcgcgcattctgttgtatatttatgctcactt
+4096377/1
<?@D?8=;F>FFD@B4EBCGB:8CAG>GGA9?BF49BDGEGG@D<C===B
@6871738/1
tgatttgatagagcacggaaggtggaatttttgcattttttataacttct
+6871738/1
@@@FFFFFHHHFHIGIIJFGHGHHHEEGHGHIJGIIIHJJJJJIJJIIJJ
@3536791/1
cagtcactcaaaagtgggttcttaagtttgttgaagctgcaaaagagatg
+3536791/1
B@@DDFFFHGFHHJEHIIGIEHIGII<CFHFCHHG@F@FHHGHGIHGGIJ
@3537232/1
cttttttcatcattctgtagtacaccttccaaacagtatctaaagacatg
+3537232/1
@C@FFFFFDFHHDIJFIFHIAHEGIEHGGHICGHGCC?FFIIIJIDFCCF
@5756928/1
tttcacttttgttattggtttccttatcagtaatctcgaatctattatct
+5756928/1
@CCBDFFFHHHADHJEGIGIJIHGIJFHGJ@9CHHIJI@9D7DGHEFFHC
@3537635/1
ggaaataagaaagcaagagaaggaagtgaggtacacagttgcagtcctga
+3537635/1
C@CFDDADFBFDHG>FGIGICHHI<FAHHIDIIGCAHEGG>BDDDGHI>D
@5757213/1
cattgaataatagctggctggttcctagaatcccacatggcaggaagttt
+5757213/1
CCCFFDFFGHFDD2<<?=>FBCHHG9HDEHIBH@BGGGIGIGIJGEHEHI
@8387744/1
gtcgggacttgaaaagaaagaccttcccactggggtgtatgtcattgagg
+8387744/1
CCCFFFFFHHHHHJJJJJJJJJJJJJJJJJJJJJJFHHIIJJJJJJJJJJ
@736860/1
atcggttcttcttcttttttccacgt
+736860/1
@@@FDDFFFDDD>CEFFGI>>DCA;1
@1299337/1
gtcttcaagcactgagttagaataccaacctgaatttcagcaattttctt
+1299337/1
@=BFFDDFAFFFDIGHFFHIDHGDEEGHHIJEHCE9FDA?FG9FHIIIHC
@1299376/1
gggaagttttatttacattttttgcctgaacacattgggtcgccatacct
+1299376/1
CCCFFFBDDDFHGIJEGDJHDGIJDGHIECH9FCDDFGIHIBA?BGHCFC
@3538273/1
ctatttcattgtgcattaatctatagaaaattttccaaacagtattt
+3538273/1
@CCFFFFEBBDFHIIIGHIHAHECJHIIJ<HGGIIGHJJIGEBFIGI
@1862915/1
ggcacatatccatagggacacagcttctatggttggaaaatccttcgcac
+1862915/1
@@@DFFDFHDFHFFEHGFE=GFGG@HGHE@HGEGFH<DEBFCFG4BG<GD
@1300212/1
gtgcttctgaagaggacatccccgtaccataacaaactgctacaggtagt
+1300212/1
???DDDDDDDBD:AA@EEEEI?FE1C;BEEIIICCDDDE><BDEEA@DA@
@738177/1
ttcttctttaagacactgactaaaatattgttcaagttcacg
+738177/1
@@@FFBBDFHHDDB@;ED<FD<EGEH:F<<<C2<<<:C?CB8
@181797/1
cttgtcttccacccttttttttttgttcctttttgaatt
+181797/1
@@CFDFFFFDHDHGG>AGIIEGDE6DG9?C=FIGBAHG>
@7874166/1
atcgacaacaccgcttgtgcggcaatatgtttggcttgctgttttgt
+7874166/1
CCCFFFFFHHHHHJJJIHJJJJJJJJJJJGIJJJJJJJJJJIJJJJI
@7874241/1
gtttacaattagaatttataagtgttgcagttaaaccaagaacatgtggc
+7874241/1
@@@FFFDDBFFDFHI9E>IGII?ICFGIGG<FHGIEEDFHEGHIGIDCEG
@7874716/1
tcccatagcaaatggtatttggtaggacgtgctgtaccttgtatactagc
+7874716/1
CCCFFFFFHHHHHIJCGHJJJJFHJJJJJHIJJJIIIIIJJIJIJJJJJJ
@4099239/1
ctttcatgatactctcaagatccctgattacttcttctcgagg
+4099239/1
CCCFFFFFDHDAHFFIFBGEHIBHIIIIJJGIJEGIIJIJEBH
@4099982/1
ctcagaagaaataatatctcagcaccaattttatgatttctcttctcttg
+4099982/1
CCCFFFFDHHGBHH@DDGIEEC>FGGH9?<DHHFH<EFGHDHBAHCHBFD
@2983962/1
aattactctaccaggtggaggtgaaaagaatgatcttccaact
+2983962/1
@@@FFF8BDBFFFBH<ABH=?<FAFGD>DGG?B>GI9?GAC99
@6874500/1
ctttttttaccaaaccggtattttccccttggcaacaaacagttgttttt
+6874500/1
BCCFFFFFHHHGHJJJJJCGHIJJJJJIJJJJIJIIIIJJIIFHIGIIJJ
@3540592/1
ctaacaggaggtgcactggttacaggagatactggttgttgttgaggtgg
+3540592/1
CCCFFFFFHHHCDHIJEEGFBFGAHIEG@FGHGIJHGIFG@FGGEHIDGE
@3540742/1
ctctgctgttgctgttgttgctgaggctgctgtggtctctgctgttgctg
+3540742/1
@C@FFFFFHHFHFGGGGGIEGJ>@GGGCFDHIE9@CB@HGG9?3:?<9B4
@1865652/1
cgtacgctcaaacatgcaaatgtgacattattg
+1865652/1
@@@FFDADHHHFDGEHIII>HG<HFHIIIII>4
@6312242/1
gtcatttctttttcttgatctctttcattatcgtaaattgtcacggtctc
+6312242/1
@C@DDFFEDFGFDGHHEGIJGIJBHIGGIG@HF?B>34?FCFGHEG=D?D
@2423826/1
ctgcaatgtgccaaaggtaaatgaa
+2423826/1
@@@?DDEDDDFCDA>DH<DFDABF:
@5759481/1
cggtacaatgtaatatgagttttctttgttttcaaaggctctaactaaaa
+5759481/1
@@@DFFFDBHHHFG@DGHIGJIIJJJIJIGGGIIHHIJJJIIGHIJIIGI
@2424627/1
ctcgataatagatatgtaataagaatattgatgctttgcccgtcctttac
+2424627/1
BCCFFAADDHFDDAFHHICHIICGHICHAC@H9FEH@FEGEHGGGIFGGG
@7371217/1
gcatggaccatggtttcaatgatttccctgttgaccttacggggacactt
+7371217/1
@@@FDF>8BF?DDGHHF9BCEEDHHAHAHGBHGGHICHIGI@DH>.7DFH
@5221800/1
cttcaaaaaaaatatccccaatagaccatgttggagtcaagcgggt
+5221800/1
@@@DDDDDHFHFH9@FBGHGEI39DGFGBAF@DGHGFHGDHCFEB;
@8391903/1
ggccaatagctgtgggttatatggtgattgatgccattcaactttgcatt
+8391903/1
B@CFFFFFHHHHHJJJDGEHIJJJHHIIJJJJIJJJJJJJJJJJJIJJJJ
@8393298/1
atcaagcttcggtccgactgatgatttgaggttcttgtggaattgtgaca
+8393298/1
CCCFFFFFHHHHHJJJJJJJIJJJJJJJJJJGHIJJJHIJJJJJJJJJJJ
@6313170/1
aataaatagctgcagctaatgattcaaataagtctccaaggacctttggc
+6313170/1
BC@FFFFFHHHGHGGGGGHGI4EFIGGC@>HIAFHCGGGHEHIGG@FCGD
@1867150/1
atgataattagtatatccaagtaacttgtattgttctgtaattctcctgg
+1867150/1
@@CDFF>DDFHDHJGIAEHHIGGJGIIG<CFGIIGCCHHECHGGEIIGHI
@741840/1
gtcacggtctcaacaagttccgttttttggagaggcaactcagga
+741840/1
@;@FFA?ADFFFGIJJGDDF4EA?FHI<DHCA>D?E6DGEEG@A<
@3544922/1
atagtatctgatttgttgtttattagggtagcatttggaggactgtc
+3544922/1
@@@FFFFFF?FDDHIIG@@ECCFFCHGI<FGAFEDCFGD9FFCDDBD
@4647465/1
cctagacttgtgcaccagctaaagaagacttatctttaaacggcagcttt
+4647465/1
@CCFFEFFHHHHHIEGGGIIJII@HJIIJJIIIJFGGEHIJFC8FGHHHI
@4647698/1
ctgtgactgatttttcttcaacatcaacaaatgtc
+4647698/1
@@CBDDDFHAHHHIGEGIGC@HHGGIJJJIJGHC@
@7878810/1
cttctttcttagatctaccagtgcccatggcagcaaatctacttgatcct
+7878810/1
<@@=BDFDHDFBBGIGDHEHIHGIIGCH?;A9?;EHGCG<FHIEEH@<D?
@8393882/1
cacaactaacaatgggccacaactcatattgatcgtcaaatgaaacatac
+8393882/1
CCCFFFFFHHHHHJJJJJJJJJJJJJJJJJJJJJJIJJJJJJJJJJJJJJ
@5762322/1
cctttttgcagcttcttcaagagggatgggctctgaaggttgtattgttc
+5762322/1
CCCFDEFFHGHFFEHIJCHJJIHIIIFGHDIIJJIIIGIHEGAAGGBAHE
@6876497/1
tgctgctgttgttgctgctgttgttgttgttgttgaggttgattagaagc
+6876497/1
CCCFFFFFHHHHHJJJJJJJHIJJJJJIIIIJHJJGIJBDHIJJIJGIJI
@6876915/1
atgttgaatagcttgctgtggtggtacagcacccggtcctggtccagatt
+6876915/1
CCCFFFFFHHHHHJJJJJJJJJIJGHIJJJJJJJJJHIJJJJIJJJJHJJ
@2988568/1
cattaacttgcgtagcatactttatcgtaacggtcatttctttttcttga
+2988568/1
@@@DDDDDHHFFDEHIIGCG<9C4CB=CCDFAG;?6BGIIIGIIGE?@DF
@742240/1
caaatatactgagcatatattttcaaatatttat
+742240/1
=??:AD>DCFBFC>FGCDF?BFFEHHEDCEFEEE
@742415/1
gtcacggtctcaacaagttccgttttttggagaggcaactcaggataact
+742415/1
@<?DDDD?FFDA8FGIGGE94CCGGG=A@DGBDDHGGHAFG9CC@>FGA@
@1868289/1
aaacagaatccttaactgtccttctaacctgttcttcttgaagttggttc
+1868289/1
@@BFDFFDHFHHHIJJIGHEGCGHJIEGDDGFEHGIHGHIGIIJJIB:?D
@1868415/1
gtcacaactaacaatgggccacaactcatattgatcgtcaaatg
+1868415/1
@?<DFDFDB?DFHH@G<3F@HIIDE<EFEE9?CF>GGCG?DFB?
@743370/1
acgactctaattgtaaaaatgttatccatttttgggttaataacgccaac
+743370/1
@@CFF8DBBFAHADGGIJEHGFGGGD<9AF4CHBGICHGDHGEDHEGIIC
@7880203/1
gtttgttttctcctactccgacaaacgccatcctctcattcttagttgta
+7880203/1
CC@DFFFFHDFHBEGHIHGIEDHHIJG6DDEBGIGIIJIGIIEGIIIGCH
@7880237/1
gttgttgttgaggtggtagttgagtttggagggtaggggttgtttcccta
+7880237/1
BCCFFFFEHGHHHCFHEHIIHIHHHIIJJGHIJ:BGIJJDHIIIJJJJJJ
@186253/1
ctccatactccttgtcttacaggtaccggtctttctcgataatcaagtgt
+186253/1
@B@DFFFFHGAHFIJJIEIGBHHHIHJJJGIFJIIIIJJJIJIJIGHDH4
@7373176/1
cccctggcaatgtgacctcaagttccatcctatcattgccaattggtagt
+7373176/1
CCCFFFFFHHHHHJJJJJJJJJIJJJJJJJJIJJJJJIJJJJJJJJHIJF
@7373564/1
ggcagttgaagataacatacaattttaattttattattctcaatgatttc
+7373564/1
CCCFFDEFHGHHHJJJGIIIGFHHIJJJIGIJJIIJJJJIJGGIJJIGJJ
@7373680/1
ccattttatagctactctaaaaacacggtcttttccttcccctg
+7373680/1
@@@DDDDBHA<?ABGHIIGCDBD?AF?C2:CCG@DFHE<??BG;
@7881443/1
ctcatcttcatcatccaagccgtaatgaatggtgttgctttcgcagggta
+7881443/1
BCCFFFFFHHHHHJJJJIJJJJIJJJJJJJJJEGHHJJJJJJIJJJJJCG
@5226665/1
gtgaaatctttaggctgcagctcaaccattttatcggccaacatattact
+5226665/1
@@@=DEFFGGFHBHHGIICHHIA@GEAAH4CEHEE3CGGI?GGE>BHIC>
@5226947/1
gtggatgtagataggctggcctgcttgtggaaaaccacc
+5226947/1
@@@FFFFFHHHHGBHFGGIIIGJJCGGFGAAHIDHG=DF
@5764262/1
catcctctcattcttagttgtaacaactaggggcaccatgacgatagctt
+5764262/1
CCCFFFFFHGHHFIJJJHIEHIIJJIJJJFGGGIIJIIIGHEGBGIIIJJ
@5764393/1
cttggcataaaatgaaactgggcacaaccattagaatcacctgctgcttt
+5764393/1
CC@FFFAD?AFDCBEEHFDFHHIGGII?GCH9BFCGIGI<GGHFHGGIJB
@2990400/1
cttggctttgccgcttgttgctgtacttgaggctgagatgaaggtggtct
+2990400/1
C@@FFFDDHHGHFGGIJECAEHG@HGHGE?<DHGG?FGIGGEFH?BCGG>
@3548268/1
ctgtgactgatttttcttcaacatcaacaaatgtcacttcaaactgttgc
+3548268/1
@@@FFFDFFHDDDII?GH>I>HCFFCEBG3A<FEA>FEHCDDHGDG@F@4
@5228194/1
taaataaatagctgcagctaatgattcaaataagtctccaa
+5228194/1
@@<DDADDDDHFHJBBABBIDE4CHFIGGH9CH4AEDHECE
@8397700/1
gtcctgttggtccattaatataaaatggttcaacttctttggtgtac
+8397700/1
CCCFFFEFHHHHHJJJJJJJJJIJJJIIHIIJJJIJIJJJIJHHHIJ
@8398134/1
aaaaaattttggccaatagctgtgggttatatggtgattgatgccattca
+8398134/1
???DD?D:<DD>DED:AE@9F@F@;111?9?1CD00B9B9?D9?DDDD48
@2428880/1
gtatatataagattacaattcttaacattttttctttaaacaaagaacat
+2428880/1
?;?DDADDDH>>FHHGG<CI>F>B<F<EHE>HI;<4CAD4?BA?;:BGHH
@7374554/1
ctcttggacaagttgttatattagtcactttatatgttcttttaacactc
+7374554/1
CCCFFFFFHHHHHIJHIJJJJJJJHHIJJJJJJJJJIJJJJJJJJJJJJJ
@2428928/1
cgcaacaattgtacacaactccataggaagc
+2428928/1
?1=A?:D=3:C<D@FFGCE?9CHGC9AFHC3
@7374807/1
cttctatccttatctcatcaaatattgataaactagtttcttcttcatca
+7374807/1
@@@FFFFFFFH?FGHGIIIEGCHBGE<><?BECA@FEF>@F>@F<DA@FH
@1870734/1
cgggcttactaagggagttttcttg
+1870734/1
@CCFFFFFGHHH8B9@BD;FH@HEE
@7375084/1
ccggtttctcaaaacatggagctggatgaggaaatttttcataaagaagt
+7375084/1
BCCFDFFFHHHHHJJJJJJJJJJJJJIJJJJJJJJJJGIJJJJJJJJJJF
@5228394/1
cctatttccatccagtcacccttatctttatcatcttcttcattggctga
+5228394/1
@@@FFFFFG?HFHGA<FFEHHGIBHHDGHHGIIECHIIIIEEHIGIIGI3
@5765352/1
gccctatacctatttacatgcctagacttgtgcaccagctaaagaagact
+5765352/1
@CCFFFFFHGHGGJIHJIJJJJIGH>HCGIHGIGEHGAH@FGGGEGIEI@
@4105256/1
caaacatgcaaatgtgacattattgactaag
+4105256/1
B@1DDDDEGHFHFIAACFHGHIIGGGIBGBG
@7883160/1
ctggtatccaaaggcactgttttcaccggaggaatttgtttgtgattttt
+7883160/1
@C@FFFFFHHHGHEGIJJIIJIJJJJJJJJIJIJJJJFIHIJIJHGGIJJ
@7883366/1
tgctgttgttgttgttgaccccatggttgtcgaggaggtccctgttgttc
+7883366/1
CCCFFDFFHHHHHJIJIJJHIJGJJJHIIJJJJIJJIJIJJJJJJJJJJJ
@6879799/1
ggtggttcttgcctttgcagctgttgtggtggttgttgcctctgttgctg
+6879799/1
BBBDFDFFHHHHHJJ>GIJJJJJHJJHIJEHIGHIIJJJJJJJJIJJJJI
@3550191/1
ccgctgtagtacaaatttctatttccgattatttttcctttgatgctgct
+3550191/1
CCCFDFDDHAHHHIIJGIEIGHIJJJJII<EHGEIGJIIG99?@FHBCHI
@4650944/1
agctcttgcagcattgacactggcgttttggtgggcatggcctgcagctc
+4650944/1
@@@DDDDDDDH3<CDFGG<CAB@FHAG>F30D;F<DEEF9?BFHF;FEGG
@4651231/1
gccacttctttgaactaagtacagcgaaattcttattcgattgaagtaaa
+4651231/1
CCCFFFFFGGHGFBHHJIJA>FEHGHGB?CGGGIJEIE@BHCHGIEBGCC
@2992904/1
tgctaattttgcttggtgtttgttttctccaactccgacaaacgccatcc
+2992904/1
@<@DD?BD4=DDFGIIEGA@ABAAFDH@<E<FFGGCDAEFG3DD<<<C;C
@3550661/1
cccttctgatagcctgcaattcttggttcaagatcattttaaa
+3550661/1
@@@FFFFDDBFFHIFGEB3FIHJIIG@;A4A9AF4CEBFHCHH
@4651522/1
ctaaaatattgttcaagttcacgaggagtattcttggaaacaattttata
+4651522/1
@CCDFFFFHHHHFIGHIHIIIJIFGEHEEDFGFGE>GEEGHIIIIJ<@DF
@5230390/1
caggcatcagatggtgtcgcagctcctgtttctgtttatttatttgtatt
+5230390/1
@@@FFBEFHFFDFEEG3EHH<EADHCEEGGHGHGGHGBDFHIECFH4BGG
@5230989/1
atggatttatttataataaaaatgattgaaatcaatc
+5230989/1
<@<A?4=DDHABBF:CEEAE>>FC9A4CDED@HGECE
@1310308/1
ggagctggatgagtgacatcagcgccaacaacaatgacaggtttttga
+1310308/1
@B@FDDFDCHDFFHGHGGIIGGGGIJGIJJJFG;?GCHEGH?FGGGGE
@5231619/1
ctcgaatctattatctcttggacaagttgttatattagtcactttatatg
+5231619/1
C@CFFFFFGHAHBHGJIJJJIBHGBHCHIHJEIGCEIIGFHGGIEFHIJF
@6882243/1
gcagagaccacagcagcctcaacaacagcagtggcaacaaccgcctcagc
+6882243/1
CCCFFFFFHHHHHJJJJJJJJJJJJJJJJJJHIJJJJJJJJJJJJJJJJI
@1872917/1
ctatgatttagacattactaccaatactttaagagcatttatt
+1872917/1
@@@DBDADHDH<AE>CEHDHFHE3CEHGHEIHIHD><E4?BFG
@6318481/1
cttgaacttcatttccaacaggtagtaagtgatcattaagttcgccgatc
+6318481/1
@@@DDDDDHD8DBGIAEDHGGGCD@HGHHHGD>BBD>>FG4E48CDGF@F
@2431169/1
atgaggaggctgaggcggaattagagcaattgctcccggagggactccaa
+2431169/1
@@@DFFDFHHHH?FG?FH@FGGIE9B<DHBHCDGHBFEEH8ADEFCEEEE
@1873420/1
cctgttctaacttaaagctgactttagtacatcgcctggagacatgacta
+1873420/1
B@CFDDDFHHHFGIGIJJJJADHHIHGHIJJGGGIIJGGBHFHDF>@DGH
@1873441/1
gtcaattcaccaggtgatatatttttgcacctgttataaatgtaggaagt
+1873441/1
C@@FFFFBHAAHFGEGGGIIHGGECHBHBGHGHFFHJJCCGH9??F@BC3
@7884692/1
tctttctcgataatcaagtgttggtgc
+7884692/1
?@@DFFFEB?DHDHIBH@IFHGIIIIH
@4106241/1
cgtggaagtaagaggtctttcatttaatgttttttgaaaagcctcacttg
+4106241/1
@@@DFFDEFHHDFEE@DHHEHEBHGG4CECEBFGDHGHHIHJJGIFHEGI
@746033/1
ctaggggtgagaaaattcaagcgagctgatgtatggtcaacatcaagaag
+746033/1
@@@DDFD8CFHGDIGCHGGIFHIGIAGHDFHDDDBHHGGIBGHEHCC4CD
@190152/1
ccttaactgtccttctaacctgttcttcttgaagttggttcagc
+190152/1
CCCFFDA>AF<FHDIIIIJGJJFFGIJIIFI<AACFFGGCDD>9
@7885158/1
gattttttttcctttcaagaatatattcccgtgtgatatgatatgggttg
+7885158/1
@;?DADDDF?FBFHIH>@ECDEHGIECGGAG:@??DCA>F??B8?=F8BF
@3551996/1
ctggtcttcagtcacccgattctatttcttggtcatcagtttgagatact
+3551996/1
@@BDDEFFDDFHHHGGEGAGEHFHIJGIIGGHIDGEIGIGHIGEIB@<GG
@2994696/1
gtggaagtaagaggtctttcatttaatgttttttgaaaagcctcacttgt
+2994696/1
B?@DDFDDFFFFHIABGIJHIEHJEJJIIIJBHIDD:B@EDF3BBDDGGG
@2994699/1
gctcaatttaccttcatccttgttttcaaagttgataaataatattaatg
+2994699/1
?@?DDADDHHFDFDBDBBFE@A:@DEHGC<FFFAFGGHGGHGIIIII@DF
@4107873/1
ctcatttagataaatttattgttgttc
+4107873/1
@@@DDDD;FHHFH>EH@GIIGIEI;?A
@7377150/1
aggaaatcgatttttgaaacacctctgtcgaacagcttccacagcttgtc
+7377150/1
CCCFFFFFHHHHHJJJJJJJJJJJJJJJJJJJJJJJJJJJJJJJJJJJIJ
@191785/1
ggaatttcataaacaactttcaaatccttaatatacg
+191785/1
@?@FDBDEDHHGHGGFIBHIIHCH>DHHIEHGEEGGC
@6319566/1
gtgtttggtagaagcaggatgacacttaggtcgtgcatggtttaagaaag
+6319566/1
@?BDDDFFDHHDHBHIJJGHHIJJJJJIGHGI<:@GHIIGGEGDHCBGIG
@192443/1
cccaatatagattccagaacttccggcataatgagtacatcatttacatc
+192443/1
CCCFFFFFGHFHHEEHH@GHIJIIDHDGEHGEFDGDDGGIJIEGGIJJJI
@6319867/1
cacgatttcggcagcttttacctcattttcactcagaagaaataat
+6319867/1
@@BAFDDFBFDDHIFGICHGGGCECBEIG>DD4DDH9?GHCGEG9F
@746658/1
gggaattctaagagggtacacaattcaggcactaatgtctcttcaaaatc
+746658/1
@@@DDDDFH8DHH>FGF>9BFG<E>FCEEFEHBE9DFFE@A>FG<FH>>D
@3554104/1
ggggtattatcacaatcatctttattaactaattggttttcaactgactc
+3554104/1
@@CFA?DEHHHHHJGGGDHGHEEIJJHGHJIIIJBHFCGHHI<BHGGIIJ
@3554722/1
gtcgttattgaaatcagctctcctaacaaggttgttaatctctctttccc
+3554722/1
@@@F=DAADHHGFIIIIBHCEHHEGEHGGIG?EEHGIGIGJGGGGJIJIB
@2996921/1
ctcatttctgataggttctgcaatttccaagaaactttacttttcacaa
+2996921/1
CCCFFF?DHHDFD<C<CGGI@HFCGHICE4A<CBHGIHDGHGHGAFHGC
@7888880/1
ctttctaatgtttcttcatttaaaaccgctgtgtctctttctttttttgt
+7888880/1
CCCFFFFFHGFHHJJJJJIJJJJJJJJJJIIHIIJJJJJJJIIJJJJJIF
@7889547/1
ctctgtacaaatatactgagcatatattttcaaatatttatctatcatat
+7889547/1
CCCFFEFFHHHHDIJIJIJJJJJJJIJJJJJJJIJJIJIJJGJIJEHIJJ
@8403571/1
cttcttttttccacgtgaaatctttaggctgcagctcaaccattttatcg
+8403571/1
BCCFFFFFHHHHHJJIJJJJJJJJJJIJJJJJJJJJJJJJJJJJJJJJJJ
@5769475/1
gttccttaatcatacaataattagcttaatattagaaatcttaataaata
+5769475/1
@@@FDFADABDBFHIJBHIIIGIIJJJJIGHIIEIGCGCHBDFHIFIGHG
@5234306/1
cttggcaacaaacagttgttttttcctgatatagctctaacttcaattaa
+5234306/1
CCCFFFFFBHFBBBHFHB?;FCHIEEGHIGGIIIJJIJDDBCGIJIICEE
@5234720/1
caacaattgtacacaactccataggaagcgccaaaggcttctctcgtgag
+5234720/1
C@CFFFDFHDHHHJEIJIIJJIJHIJJCEIJFIGJIIJJ<HIHHIIDFGF
@4111913/1
gtacatttagctatcctgtagtttcgtcctatacctttg
+4111913/1
@;;DDDFFHD8FDBFBGII@H4:BEHGACFHCA>?EBFF
@749404/1
caactgtcacttttggtcctgttggtccattaatataaaatggttcaact
+749404/1
CC@FFFDF?HHGGIIGEFHIIHDGGEHGEIIGGHAGGGGHIGICGBD9DG
@1313206/1
gttctttcatgatactctcaaggtccctgattacttcttctcgagg
+1313206/1
@@<BADDEGHAHHJJIGEGIIGICHEGGGGGGJFHIJJJBFH@<:F
@194650/1
ctcacttgttttgtcataagttgtaacagtaagttcttttttttccttga
+194650/1
?@@ADAB?FHH?:ABFFH<<ACB?C<<E?EHBGF@<F@FH>DEBCHGG>=
@6322353/1
cttcaaatagtacttcaccaaaaactttgtcagccgcttctataccacca
+6322353/1
CCCFFDFBDF<DH@EGIIII;FHIIFH4<EA@GGHGII<E>F@FBC>GHF
@7890734/1
attagttgaagttccagccctcagataatcccatatcattgagacattaa
+7890734/1
@CCFFFFFHHHHHJJJJJJJJJJJJJJJJJJJJJJJJJJJJJJJJJJJJJ
@6885226/1
gcaccgatgcaattaatactcatcttctttactaaaaggctacacaaaca
+6885226/1
CCCFFFFFHHHHHJJJJJJJJJJJJJJJJJJJJJJIJJJJJJJJJJJJJJ
@8403862/1
ttacaattagaatttataagtgttgcagttaaaccaagaacatgtggcct
+8403862/1
CCCFFFFFHHHHHJJIJJGGFFHHGIJJJIIJJIIJIIJIIJJGIGEHIJ
@6885685/1
ctccaattgcattccctttcacactagggacatgagg
+6885685/1
?@@7DDDDDBHDFDGHGGH@IABEAGHAHB?BEHIIC
@6323132/1
gtaaagtgaagacaattatttacaaaatgtgtgttaaatatggctgttag
+6323132/1
@B@DFDDE?HHHHHGGGIGHJIJJIC=HHDHEGFHGGDGHI@EIAH3BB4
@8404364/1
gcggtcccctcttttgggtggaatgtatgacgatgatttgatatctatat
+8404364/1
@@@DDDDFHHHDHGIIGIAEFBB?F??DGEHGDBGBAFGG4B/BDGDGGH
@2435601/1
caccggtacttttgtaaaacattatcaaaagttctctgaccatggaggat
+2435601/1
CCCFFFDFHHHHGIGIIGIJJJIHBHGIJFGHEIIGFHGIJE@GIJIGBF
@4657734/1
cccatgttaaattttttcagaatcatgtgattttttttcctttcaagaat
+4657734/1
@@@FFFDEBF4DDBHGHCH@FHGCH><AFDECFHGIIIIGH>FFGG@DDH
@750271/1
gtttggtagaagcaggatgacacttaggtcgtgcatggtttaagaaagac
+750271/1
@@@FFBDDHHB>BHGGF>A<AF>DFHI<2<C?DHEFEB@BGGGGIEGBB>
@4658457/1
gccacattccattccatgatttattaaacccgatgctagctttcttaaat
+4658457/1
@@@DDFDFFHFHF>4EFGEGGIIIB@BEA3ACG6DA499?9B<BFEGGH9
@4658495/1
tgacatatcaataacattctcctcaaccttttgtaacatcgacaacaccg
+4658495/1
@@@FFFDFHHHHHIJFIEHHIJIGDCBGIIJJFI@4CEFGGGIGIIA7DD
@751409/1
cctttttgaaattttttaatagttggaacaattctatcacctttgaagtt
+751409/1
@@CFFFFD<BDB<FH@BFCCEBHIIBBB@FEHGHIHAG>??AG@@FEEHF
@4659061/1
ctccgatcgcattccctttcacactagggacatgaggtgaaattattggt
+4659061/1
CC@DFDBDHHHFHJFAHIGHHHIIBA3CFBAHA>GHGDB?<BFGGGIJCH
@2998843/1
tggtagttgagtttggtgggtaggggttgtttc
+2998843/1
=7;4ADBDDFBA??:EC@FACH?HGI?@?6?FD
@2436062/1
catgatactctcaagatccctgattacttcttctcgaggtggctgcagtt
+2436062/1
B@BFFFDFDDFHHGG@GEGIEGIJJEFGHEGIIGHGGHGCFHGAGGBB?D
@7893560/1
cttaaatctggttctctaatcatctgattagtagtaacgattctccactg
+7893560/1
CCCFFFFFHHHHHJJJJJIJJJJJJJJJJJJDIGIIJJJIJJJJJJIJJJ
@2437487/1
ctctggctattttagcatggaatgtaatctccaagttgtgaatcaatttc
+2437487/1
@CCFFFFFGFFHGJFGAFHHIGGEABGGGCCHG>FEGIEGA:DAFDDDF9
@8406263/1
cttgaagttggttcagctgtagtctgtctgcatctgtatatgccctagca
+8406263/1
@CCFFFFFGHFHHGIGIGGHHIHIIJEGIGHHIJJJHHJJIJJJJJJJIG
@5238827/1
ccaacgataaaatcaggctttatgtttttgtattcttcaatggttgctgc
+5238827/1
@@@DD?BDH7FFHIGG<ADGCCHGCCCBCE?CFC@GGHGH>@D:BFAFEB
@8406806/1
cgcttatgtcaaattctacttctgaatgatgttctacgttatcatcaaca
+8406806/1
C@@DDFFFFHDBFHIIIGIGFIIGGGEGIIIEHIIIGG?FHIHIIGIIIH
@4660332/1
cccgtttttattatcgcttctaattttttctctcatttctggg
+4660332/1
@@@D;DDFHDFHD?FGBHGGIG4C<@FHIIIDAGEGB<4BFB@
@8407789/1
gtaataacgaatttttttcttgttattttcttgatcagaacaatactcat
+8407789/1
@@@FFFFFHHFDHIGIFJIJJIGGGIJIJJIJIHGIJJIJIJJJIJIJJJ
@1317434/1
cctatacctatttacatgcctagacttgtgcaccagcta
+1317434/1
CC@FFFDDBCBFHIADFHGIHGGCIGGIEHII>CEHDGE
@2439549/1
cagtaaataacaaagaatggaaggccaaaatttgttcacactgttcctgg
+2439549/1
@@?DDEADFFHHDE@F@GEEEGCEFHF=FGB???C?FGH>F3?BF>><GH
@5774389/1
gtgaagtcaatcctaacactctaggattatttccagaatcttttaagttc
+5774389/1
<@@D;BDDHBHHG@HIEGIIIJJJFJ@>HEBH>CDEH@E9DHCFG3D?DG
@5774916/1
gctgtttacaccaacgataaaatcaggctttatgtttttgtattcctcaa
+5774916/1
CCCFFFFDHHHGHJJJGIIGJIIJGGIDGIJIIIGIIIIJG@GEGIGIJI
@3000450/1
tcattagcagaaatcctcattctttcaaaaaaaactattcgtaggagtaa
+3000450/1
CCCFFFFFFFHHGJJIGHIJIJJJGJJJJJII@GHIGGIJC?BGEEHBGH
@1881195/1
ggcatttctttcagaccaaaatttctttgtaaacaagttagtaaaat
+1881195/1
@@@DFFFFGABHBG@EHGECFG@CHIGGCGHA>CFEGFGHC9D9DDG
@6890062/1
cctgcaggaggtataaacaaacctatgggttttaccatcatttgctgctc
+6890062/1
@@@D=DB>=D@22:CGEGD;CF@FCH@9???8?DHFAGIIII@B??DECG
@6890137/1
atttcttctaaattctgctctgataaattagaatcatcccatagcaaatg
+6890137/1
CCCFFFFFHHGHHJIJIJJJJJJJJJJJJJIIIIJJJIJJJIIJJJJJJJ
@6890553/1
ggaacgagaaccaatttcttttttaaaataatcagcaaaatccaaa
+6890553/1
@@<BDDAA:@DFCAEEHGIIGCHIIGCDGEH>FHGIDGGIEHEHCH
@6327329/1
ggattgaatataagaccttgttgttttagggtaatcaaattttatgacaa
+6327329/1
@@@FFFFFHHGHHFIJJJJJHIJHIFHHHJ@;CB@F<BFEHIJJGGHGGH
@7896121/1
tctgtgttgttctttttctattttcttggctttgagatacctacgcctat
+7896121/1
??<BDEDDD=CD?FGIIADAAHCHAHAA>DFGE?EEHHBF<FHED@@@F8
@7896769/1
gtttcttttctttaacatttctcacagaacggttgccatatagccttaaa
+7896769/1
BB@FFFFFHHHHHJJJJJJJJJJJJJJJJJJJHIJJJJJJJJJJJJJJJJ
@5243004/1
ctttggtgtacagaaatatttcggcttctgcttccgttccaccctttctg
+5243004/1
CCCFFFBDDDHHHGIIJJGIIJJJIIJGGGIGIIBFHCGGIJIG?FH99B
@201102/1
gtcacttttggtcctgttggtccattaatataaaatggttcaacttcttt
+201102/1
@@@DDDDAFDHCFEHGHIJIGHI<HCBEEIIJJIIGIIJ<BBCGEGH9BA
@1320212/1
cctgcaccgatgcaattaatactcatcttcttt
+1320212/1
C@CFFFFFAD@@CDE@E>BF?@499C@CFG???
@7385394/1
gagtaatctctgtatcaacaactgtaccagccggcacattcatatttctc
+7385394/1
B@CADEFFHHHGFHIJJJIJJJJJFIJIIJJJJJJIJIIJJJIIJJJJJJ
@6328357/1
gtcggcatcatcacttatttgttgtttaaacgtcttcccttgatttcctc
+6328357/1
??@D?@DDFAFH8GHGEHHII9CFHHEEDHHE8DGG9?BDB;9?4??FE>
@4119701/1
cttcatttctcccgatacaatttcttgttttttatcatcctctttattta
+4119701/1
<BBFFFFFHHHFHGGGHIIIJJJJJIIHGGIFGIIBGG>FGGIJJIJIHJ
@1881903/1
tatgtagtaagacatcaatattttaaataaaa
+1881903/1
@CCFFFFBAFDFHIIGAFF>HFII>EHGHI>9
@2440316/1
gggcttctattagttcatctatattttttaaggaagtaagtgcaggggaa
+2440316/1
@@@FFFFDFHBDFGGGBBIIGIJJBHEHGGGHIIFGFHCHFHG>FBGI<F
@1882951/1
ctcatgaatgctttctaatgtttcttcatttaaaaccgctgtgtctcttt
+1882951/1
@@@DDE<DFFABHHIBHGHHCHDFHGHD>H@EHHHH;:CHHFHIFGH@FH
@6329818/1
gtccttttatcataatgagatcaagtttttttcgaatcaaatgaagctgt
+6329818/1
?@@DD?ABF?FHH><:AF@E@CF>DHH>4CE:D0B09BEGHIEH49?FD=
@1321405/1
gtgcattaatctatagaaaattttccagacagtatttagagactttccac
+1321405/1
@@@FFDDEHDHBHIDAHDIJCEHHIGIFII@GEHCGGIBEAHGIEGEHII
@6892682/1
agaggttcttctttccatcaaacgcaggaaatcgatttttgaaacacctc
+6892682/1
CCCFFDEFFFFDHJJHJIIJJJIEGGIGFFIGGICAFGHIEIJGHHGIHI
@3563640/1
gtttcttttttgatgttacagagtttag
+3563640/1
@=@DFFDFHGAAHEB@4:<?E<CBAH@<
@1321785/1
gtcgacaattgtaccaagctctggcattttcctgtgactgatttttcttc
+1321785/1
@CCFFFDDHADAFEG>@GHEGEGGI<HHIDICGGDAFDFD>DGGEF3?B9
@5244942/1
gtgatctaatatttgagcagaaggtgctg
+5244942/1
?=;=BDFBFDFDBHE>FG<:A?F?<?3<2
@1322096/1
ctaacctgttcttcttgaagttggttcagctgtagtctgtctgcatctgt
+1322096/1
@@@FDFDFDH<DFEGBHEHJAHCCGECHIDHC4?FFIGCHEHEIIEDIGF
@3564412/1
caggtgaaagatgccggaagtatttatggagtccatatttaactgct
+3564412/1
??@FAD>DD?FDHJJIJ8EEEHHIEHG@HIICGG@DAFIEGGF@4B9
@5245302/1
cttggaaggaagacttcaggtaacgaaacataggctctacctgatctgga
+5245302/1
@@CF?DFD<FBFDGHDGGGHA@CDFHHHBGII:CCCCFDG4B?BFEGHEG
@8411701/1
gtaggaaataagaaagcaagagaaggaagtgaggtacacagttgcagtcc
+8411701/1
BBBFFDFFHHHHHJJJJJJJJJJJJJJJJGHJJJGGIJJJJHIJJJJIJJ
@758097/1
atcgcatcatacggaatctgccgagtccttccttctagtgcttcttccaa
+758097/1
@@@DDA7DFDDFDB:AEFHFI<:FF8?CB@4B?FGE<B9?DGEICF@CF9
@1322947/1
ctcctcaaccttttgtaacatcgacaacaccgcttgtgcggcaatatgtt
+1322947/1
@C@FDDFFHHHGFIIGIFI@GGIDEGGGGI1CDDFCB?<FIIF6F>EH9C
@3004760/1
ggggaggtggacctctttgtgcccatggagtttgacctctaggaccagtt
+3004760/1
@<@FFF?FHFHHGIIII<<EGII<D@FEAC?FHIIFGGCHF<<DHEAEB@
@758333/1
ggtaaatttatcgcaaggtaatgtaaaacaatatctattcaacaaaggaa
+758333/1
@@?DDEFFHHFFHBEAHIFHIIEHHIHHIJIHGGGGE>BGCG@FBGHGGE
@3005297/1
ctctacctgatctggaccagtggcgt
+3005297/1
@CCFFFDDFBBH>FHGGIIJEFCEHB
@758939/1
ggaacgttgatctggtctggagctggatgag
+758939/1
@@@DDDDDFD<D>FE4CBHGGC>GGIECH3C
@758967/1
gtccttctgacacaccatctctgtaaaagaggatagcttgaggcttatac
+758967/1
@@@FF?DFHHHGHJGIIIIGGHIEHIJIIJJIFGEGGCGIDHJJ=BBDD>
@759160/1
cgaatactgttcttaggaatatttccaatga
+759160/1
@@@DDDFFBB>CFHGCG?C<FHCHFHH?A@4
@203578/1
cttggtcatcagtttgagatactgtaatgc
+203578/1
@@@DDD>DHGDH??CDFE@FGD>DHHGHE@
@4120363/1
ggctgttgttgccactgctgctgctgcggctgttgttgcctctgctgctg
+4120363/1
?@@DDDFFHHHDF@HIJJIIJ@EHIIGGGGIJ?FG?B;DD9DEGE48BF<
@759317/1
catagcaaatggtatttggtaggacgtgctgtaccttgt
+759317/1
@@@FF<DDFDBA<<CB@GEACAEHHD@FFEEFEBGG@H:
@4120663/1
gacgtattagagcatagatcagaattatttttattaatcatttctggaaa
+4120663/1
@CCFDBDD>F?FFBG<FEHH@FAFEH9DHGIJIJGGGCHIE<BB<DA4??
@5247525/1
cctgtgttctgttgtttactagagaacttcttaataatgaaagatgccct
+5247525/1
CCCFFFFFHGDHDGIGIIJFJEEHHJIHIIIJJJIIJJJJJ@DGHIJGHG
@5248434/1
tgcagactctgtacttcctcctcatag
+5248434/1
@<@FDAEDFHHABEHHHIGGGGIICGG
@1324710/1
ctttcattatcgtaaattgtcacggtctcaacaagttccgttttttggag
+1324710/1
BCCFDDFDHHGHHIIIIIIGJIJIIFGIIHGEGHEGGHHJGGIJJIGGEG
@2443057/1
ttcataaacaactttcaaatccttaatatacgcaacaaagctttcacgtt
+2443057/1
@@@FDF>DHHDDBHIGGHIGIII@AEHHGGH3@CEFHIII9@DF<B42?D
@7387695/1
cttggctttgccgcttgttgctgtacttgaggctgagatgaaggtggtct
+7387695/1
B@@FFFFFHHHHHJJJJIIIJJJJJJJJJIIJJJJIJIJJJJIJ?GGGHE
@7901358/1
ctggctggttcctagaatcccacatggcaggaagttttctcgcaactta
+7901358/1
?@?DDFDFCFBFFGBFGGGGGGDHCFFHEIF<GC1CDFCGBFHBGAGII
@5249281/1
ggccgatctgaggtctgtcaattcaccaggtgatatctttttgcatctgt
+5249281/1
@@@FFFFFHDBHD?AC?CHBAFCG<FHAGC:?DFH?1CD4BGIEG@FBD?
@3568884/1
catttcttcagggagaatttttaaccatttacacaatataaatgctcctt
+3568884/1
CCCFFFFFHFHDHGI<GHIGEH@FHCHFGGGIIIGGH<GFECHGEIICHI
@1325781/1
gctactctaaaaacacggtcttttccttcccc
+1325781/1
@@@DDBBDFA??F<FGA@EB>9CDEAEE?3CD
@3009829/1
ctcagagctaccttggcagctgctaattttgcttgg
+3009829/1
CCCFFFFFHHDHHGIGHIIIJGHGGHBHGHI9DGFE
@7902643/1
cccgcaacaattgtacacaactccataggaagcgccaaaggcttctctcg
+7902643/1
CCCFFFFFHHHHHIIJJJJJJJJJJJJJJJJJJJJJJJJIIJJJJJJJJJ
@3010386/1
ctgggaatcctttgtgagccacatcaatgtta
+3010386/1
@@@DDDDDDHHHAF?F4C@GAFGIIIIIGIIG
@7902857/1
gtctggagctggatgagtgacatcagcgccaacaacaatgacaggttttt
+7902857/1
BBBFFFFFGHHHHJJJJAFHIIJJJIJJJJJJJJJJJIJJJJJJJBGIIJ
@5780041/1
gctaacctcttggcaatttttttcgatttgccagtacctatttctttgtg
+5780041/1
@@CFFFFFHGHHFGIGJGGIJGIFGEEGI<FIGIIJ4DAGIJGJIIJJ@F
@8414173/1
cttggcaacaaacagttgttttttcctgatatagctctaacttcaattaa
+8414173/1
CCCFFFFFHGHHHJJIJJIJJJJJJJJJJJJJJJJJJJJJJJJJJIJJJJ
@6896221/1
ccttcagctgagtgagttaaaacagtacatcgcacaacaaacacttgggg
+6896221/1
CCCFFFFFHHHHFIJJIIJJJJJJJHJJJJJJJJJJJJJJJJJJJJJJJJ
@5780283/1
tcaacttctttggtgtacagaaatatttcggcttctgcttccgttccacc
+5780283/1
CCCFFFFFGFHDHEGHGIJJIJJIIIJIJJJJGIJFGGIIIJJJGDD@HC
@5251293/1
ctggtattatgagtgttacttctcatcctaggacgtccacctcgaactga
+5251293/1
@@@FDDDFFHBDD?EC>GEEBBCHGIIG@HAHEHIHFCDHHGG7?G>G<B
@6897119/1
atcccaatcaattatgatactgtctccttcaacaatcgtcggtacaatgt
+6897119/1
CCCFFFFFHHHHHJJJIJJJJJJJJJJJIJJJJJJJJJJJJIHIJJJJJB
@1327174/1
caataacattctcctcaaccttttgta
+1327174/1
@@@BDDDDBD?FDHBE9G>@FHIIIH9
@1887439/1
tttgaaaacgtggatctccaaggtctccttgaacaaatttacctaaagca
+1887439/1
@@@FFFFFFFACFG<BDEGHIHGFH<E<?FGGGHIEFCHIEIICGIJJ@G
@207688/1
cacctttgaagttgaataagttattattcttctaggtccttttatcataa
+207688/1
B@BFFFFDFDHFBHGGIGIGJHCH@CHHIGJCHGHG9CEGEHGGIJJJIJ
@1888309/1
gcccgcaacaattgtacacaactccataggaagcgccaaa
+1888309/1
@@?DBD8D6CHFHEEGHGHEEBECHICEBFCD??:FFHIC
@6898513/1
agcaaatctacttgatcctatagtttctcctacggagactgtatacctaa
+6898513/1
CCCFFFFFHHHHHJJJJJJJJJJJJJJJJJJJJJJJJJIJJIJJJJJJJJ
@5253278/1
agaagctgcaacggctgctatagatggaacg
+5253278/1
@@@FFFFDHHFHG6EGIIGHIIIH9CBGGHE
@5253288/1
tacaatgtttagtgatatatttaatataaacactagaaaaactattattc
+5253288/1
CCCFFFFDHHHHFHGGEHJJGJGGIJECFHHIJIGGHDIIBGAHIAFBHC
@1328645/1
tataagaacaatgagtgagagcttgcaagaggtaacttctg
+1328645/1
@@CFFFFFHH??FBBBH9F>FEAGIIHGH;E?CBGEGHEGH
@6336397/1
gtgttcaacaaatctcttaatgatatcagtcagcttacaagccttagtaa
+6336397/1
@@CFFFFFGADFFGGIIIIJJJ>EHIIGIHIIIGJJJ9<CDFDFHI40?F
@1328976/1
gccacaactcatattgatcgtcaaatgaa
+1328976/1
@@?BD?DDFF<AFGG9@D<AAFE<4?BAH
@208977/1
ctctaactaaaaattcttttttaagtaacaaagcttcagtaaataacaaa
+208977/1
@CCFFFFFHDBHHDIIIECHGEAHGGCIII9?BHGIG9FFF?DFEFECDE
@6337263/1
ccgcagattaaaatttttaagtacgactaag
+6337263/1
@@@DFFFFFHFGBGE>FH<FAA:?AACFHFE
@6337996/1
tggcacattgcagttgctatcatacattcttaatatctgtgtattaagc
+6337996/1
@@<DDBEAFDDDHGGJJGECG>>F<FBC@HGGGIBFIC91?E??4?<?C
@6899176/1
gctttcttaaatctggttctctaatcatctgattagtagtaacgattctc
+6899176/1
CCCFFFFFHHHHHJJJJJJJJJJJJJJJJJJJJJIJHJJIJJJJJJJJJJ
@5253871/1
ctcttgacagccctatacctatttacatgcctagacttgtgcaccagcta
+5253871/1
BCCFD?DDHHHFFGGGHHDHHIIGJJFGHAFC4E<EDEG1??FDBB38?D
@1890060/1
cctctatttcattgtgcattaatctatagaaaattttcc
+1890060/1
;1?D?;DDH?>FAHGGEFHGBH@<B<EBGHIIFEHGB?:
@7906096/1
ctttgtttttactcctttttcaaaaccttcttccagcatagcttcaattt
+7906096/1
@C@FDBBBFFHFHEDHHIGGIFIGIGGIIIIIIIIIII>HH3FGIIIIHB
@4126729/1
atcagggatatctttcagttcttcaacaaaattatcttcatatatttcag
+4126729/1
@BCFFFFFHHHHHJJJJHIAHGGJIIJJIIJJJIJJJJJHIIJGBCGGGG
@3574268/1
cgcaacaattgtacacaactccataggaagcgccaaaggcttctctcgtg
+3574268/1
CCCFFFFFDHFFHEDGIBH@HGHJ@FG9@FDEHHJJJJEEC@D8B@9@B2
@4126997/1
cgcacaacaaacacttggggagttaaatcaacatcagctgagatatactc
+4126997/1
@@@DDDFFBHHHDDGIIFFGCHEHIEAGFH>GB@BG>3B9DG@DDDD>E9
@7393395/1
ggctggtgatcaaaactaaatgcgatgtcttcctctatttcttgattatt
+7393395/1
CCCFFFDFHHHHHJJJJJJJJJJJJJJIJJJJJJJJJJJJJJJJJJJJJJ
@3574834/1
cactttatatgttcttttaacactctttgatggaatttcataaacaactt
+3574834/1
CCCFFFDDDFHFFBHIIIJJIIFGGIIJJBEGDC@FFHCGHDGIDHIHHI
@3576232/1
cacatcggaggcaaccaatatgttcgtctcacccatgttaa
+3576232/1
@@@DDDDDDHA?FHEHGGJ>?CCF?F;DDFGCGGDBD99BD
@7906403/1
ccttgtcttacaggtaccggtctttctcgataatcaagtgttggtgcatt
+7906403/1
CCCFFFFFHHHGHIFGHJJJJJJJJJJJJJJJJJJJJJIIIJJJIIIJJJ
@5784226/1
ggccgacacatcaatattaagcatcatcttccattgagaaggcctgacgg
+5784226/1
CCCFFFFFHHHHHJIGJJJIEHIJHIJIGIIIICGHIJDHHD=GHJJJJJ
@5784261/1
tctcatttgaaaacgtggatctccaaggtctccttgaacaaatttaccta
+5784261/1
??@;DDD?B4CFDCB@FGGCHIJ@F9CG2C<FFGEFGEGFHEBHCHIBDA
@210911/1
taggctgcagctcaaccattttatcggccaacatattactgacctcaacc
+210911/1
?7@A7?D?HHHFHGIGFB>EEFGHH?EGEEFHGIGG>GHIIIDB<F?<39
@7906528/1
gcaggatgacacttaggtcgtgcatggtttaagaaagaccaaaggtttct
+7906528/1
CCCFFFFFHHHHHJJJJFHIGHIHJJJIJJJJJJJJJJJJJJJJJGGIJG
@1891726/1
gttatatggtgattgatgccattcaactttgcattaactttctgcagtat
+1891726/1
B@BFFFFFHFFHGJGGIJEIIIJJJJGGHIGGJJGIIEHHJIIFHIIGIJ
@4675132/1
ctctctgatttatctcatcttcatcatccaagccgtaatgaatgg
+4675132/1
@@CFFFFDDAHDFIGIGIFHJGG>HGGIEIJJIJIEC6??DCEHG
@7907563/1
ggcatgggtcactattaaagttgatttgtcttatcgacttgacaattttt
+7907563/1
C@CFFFFFCFHFHIGIIEIIJIIIGJJJIGIGIJJIJJIDIGHJJIJGJJ
@4128819/1
cttcacatactcttgttacaacatatttcaacatgtatccttttgggcgg
+4128819/1
@@CFFD4BDHAFHIIGEG@HEEGH@BBHGCCFH@GFB>B<GG499DBHII
@766581/1
gctgttattattttccttctttgcttcaggttcattatcttcgatggctt
+766581/1
@@@FDDADHDDFDBHIJJIGIEAHGHHIII9CHCF@FGEHEIJIG48BGG
@4129155/1
tttaagagtactaccaactcatactgtcttcagcctcatgttataacatt
+4129155/1
@C@FFFFD<C>FDHIC<A;FE>AHIE<CEHHGGD>HH<BDDHHHFFE?@F
@6902677/1
gtatcaatttcttctttaggtaaaacttttatgccaagccaagacatgaa
+6902677/1
CCCFFFFFHHHHHJJJJJJJIJIJJJJJJJJJJJJJJJJJJJJJJJJJJJ
@5785636/1
gttcttctttccatcaaaggcaggaaatcgatttttgaaaca
+5785636/1
@@<DDDDDFFF?DCF<:C<E9BG1CGEGHGEI<BGFCDHGH;
@768031/1
ctcttcttcaaatccagaattaaaa
+768031/1
?@<DDADBHFHB<FBFC3CEEGG<4
@3579945/1
ccatatcattgagacattaacttgcgtagcatactttatcgt
+3579945/1
C@@FDFDAFBHHHIIGE9<CEFJHDG@C<FHD@FGD>4?BD?
@3580029/1
caggtccacaattcaagatctaatttcatgctgttattattttccttctt
+3580029/1
@@@A?DDFHHHHHIGAHIJIGIGH@BHEHIIFBDCFHGGGIIGIB<CF>G
@5785946/1
cggccacttctttgaactaagtacagcgaaattcttattcgattgaagta
+5785946/1
CC@FFFDDHHHFHIIBHIIGIHHJI<F1::DHIJIEIFGEGGB4BD?DDD
@1333085/1
ctcccctctggtatccaaaggcactgttttcaccggaggaatttgtttgt
+1333085/1
@@@DFDFDHHFDFHIEGGIGGEGBGIEEHGGIJJIHGABHGEGII>GHBG
@3580256/1
ctcatgttataacattatgcagttcattacctaagatatttgttatgatc
+3580256/1
=@?DFFDBDDFHBGBGGBH>IG@BH@FEH>HHI9;BFG>?FHIIIDE9<C
@768483/1
ggaagaaaccataccaaaggtcaagaccataacca
+768483/1
@@@DDADDH>;:CDEGGHE@AEFFHGII<EEFGC:
@8425453/1
gtattgctctgcagggaacggcgacataggtgtctgctcttcacatactc
+8425453/1
CCCFFFFFHHHHHJJIIIJJIJJIIJJJJIHIHIJJJJJJIJJJJJJJJJ
@8426044/1
cacaactgataagttaagcattgcagttcatcagaatcaaaatggttgtc
+8426044/1
@@@DDD?D<FH??ACEFBFDBCCAHGIIGGBCFEEGGEG<C<D<DBDDH?
@5786987/1
gttgcagttaaaccaagaacatgtggcctatcctctgg
+5786987/1
@@CDDFDFGHHDFDHI@EHIG>BF@>;FD9CEG4?B??
@212885/1
atacaatttcttgttttttatcatcctctttatttactagaa
+212885/1
@C@DFFFFGHHHHHHJJIIGIIIJJGEGIJIHIIIEGG4?BD
@213491/1
gtccctgttgttccattgcttgaggt
+213491/1
@@@DDDDBFBFDHHI92CE?43<<E3
@3582788/1
ctttgtgtcttgcacgacctttggattgaatataagacctt
+3582788/1
@@CFFADD<FBD>AFGBHGGIJGEC>E9CF@4C@DGHIGGG
@4680862/1
cgtcagtatcatcagcatcagattcttcttttttctttgtaactatttta
+4680862/1
@B@FFDDFGHDDHJJJGHHGEF9FJH@H<EFEFBGHGECDFIIIIIIJIH
@213931/1
tgttttagggtaatcaaattttatgacaaaattgcaattctttacatcaa
+213931/1
@@=DDDFFFH8C;BHBAFHIGGJG@GHIJI9FG9E<CAGH@G9FGHIDDF
@769288/1
ctatgatttagacattactaccaatactttaagagcatttattgcagctt
+769288/1
CC@FFFFFHDHFHIIGEIIJIEEFHGGBHGIIHGIF@EHEFFCAHHGGIJ
@1333268/1
cagagactcgtccaatcagattgaaaaaaacaagttgtataacacaatta
+1333268/1
@C@FFFFFHHB:ABDHEHGEHHDHIIIIIIIDGIBFGGHGGGIGI?GHBH
@770086/1
gctgattgttattaaaaagttaacaag
+770086/1
@<?DDFEDFGAHDIIGEGBB@DEEFHI
@771290/1
ctctgtcgaacagcttccacagcttgtctgtaattgcgataagg
+771290/1
@@@;DDDAB?ACDB?F@FHF>FHCBEDGHB<BF49:1C:?@BG@
@1895165/1
ccgtaccataacaaactgctacaggtagtgtcgacaattgtaccaagctc
+1895165/1
@@@DDDADFDFHHB2ABFC4AACEGH992?C9:;@CDGGGDAEG>B?BD<
@772478/1
cctcaacctcttgtaacatcgacaacaccgctt
+772478/1
@@@DDAADHFF?F:C:C@CC@EAAFF9FEGDA0
@6343700/1
ctttttcttgatctctttcattatcgtaaattgtcac
+6343700/1
@CCFF?DDHCDDBFBE>@?FHIGHBH:EEGEIGH@?F
@1896439/1
ctctcgtgagccaacagtaagacatggtagatgaggatactttaatctaa
+1896439/1
CCCFFFDDHHGHGIIIDE<FHIIIGHHFHBFGH<DB?CDGGIIGIIF>>@
@2453042/1
ccactatctaaataaatagctgcagctaatgatt
+2453042/1
@@@FFBDEGBHH<FG@E>EE>E@;G@CGIIEG<4
@7912163/1
ttctaacctgttcttcttgaagttggttcagctgtagtctgtctgcatct
+7912163/1
CCCFFFFFHHHHHJJJJJJJJJJJIJIJJJJJJJJJJIIJJJJJJIJJJJ
@5790239/1
agttagaataccaacctgaatttcagcaattttcttaatggatgcataag
+5790239/1
@<@DF>ADHFDF?@FHGECHHIIJIJFI@9F>EICGG4EB?<D3D<BG@D
@3585859/1
cagagactcgtccaatcagattgaaaaaaacaagttgtataacacaatta
+3585859/1
@@@FFFFFHHHHGIBGG<HH@FG>HHIIBEHI?DGHG?>G<F9<BG6CF4
@3586090/1
cactgatttagtgtgaagatagcaattaggagtgaagatggatctctgat
+3586090/1
@CCFFFFFGHHFHIIIJJJJJJIGIHIIIJIJHIIJIGJGIIJJIJIJFF
@5791321/1
aatggtccacacctttgtcaccactatattcaccaaccgttaacggagtt
+5791321/1
?@@?;DDEHHHH1EGGG>DCHGIHGH?HGEFHH@EGGHDFB7DHG</77B
@217458/1
gtcatttctttttcttgatctctttcattatcataaattgtcacggtctc
+217458/1
@@@DFFFFHHGHGJAHGHIJJHHEHIIBH@F<FHIGGIFIHHBHHIDEGI
@1897829/1
gtttccaataaacaccttttggaagctttacaactcctaatcctgtttca
+1897829/1
@@CFFFFFHGHDD@FHGIDGI<9FHE<HHGEGGHIIGCHIIIHGIAH@F>
@5791980/1
cactggttacaggagatactggttgttgttgaggtggtagttgagtttgg
+5791980/1
CCCFFFDEHHGHHGIGHEHIIJCHGEGIGHG@FHCFGFHIGGJGHHIIEG
@1898236/1
ctcaacaagttccgttttttggagaggcaactcaggataactatagaggt
+1898236/1
B@@FDFF=DDFFHFBFA7EFHIIGEGHI1D;DB>3??FCECGG<CA>FGF
@218333/1
gcccaatattgattccagaacttccggcataatgagtacatcatt
+218333/1
CCCFFDDADHHD8CFHGFGHII@AFGFFG?3CGD9C:CDDHA>F@
@5792952/1
tgaataatagctggctggttcctagaatcccacatgg
+5792952/1
@@@DADDDHHAH8DHG=1A@BDEBF>FGDFHIIGGC3
@773453/1
tctatatccatcggttcttcttcttttttccacgtgaa
+773453/1
@@<??DEDFF<C?FAFGGCGGGEHIIICHHGGFC?FGI
@5261132/1
ttcctcctcatagttccacaatgagtaatttcaatttttaatccttttat
+5261132/1
C@@FFFDDFHHGFGIIEGHHGGIGHHEHGEIIEGG<FEGIEHHFGCHGHI
@7914585/1
gacatgactacacaaccatttggtatattcatcctctcaaaataaaagaa
+7914585/1
CCCFFFFFHHHHHJJJJJJJJJJGHJJJJJJJIJJJJJJJJJJJJJJJJJ
@6344918/1
gataaattagaatcatcccatagcaaatgatatttggtagg
+6344918/1
@@CFFDDFDDHAFHIFG9BFIIIHEGGII@D9FHIGA8E>G
@3021121/1
cttcattttcggtttcgtaggcaggtggaggcca
+3021121/1
@?@DDDDDFDHHA@@GI;CBCDAB@8:8CGGGC8
@2456350/1
gtcccatactccctggttgggaagtgcttg
+2456350/1
?@@?DBDDHFHHFBF?ACG><89CF3?FGG
@5793224/1
gtcgtgagaagctgcaacggctgctatagatggaacgttgatctgg
+5793224/1
?=@DDDDDFFDDAHBGG@:@EHBHII>HG<?93:D?@FHA@DGHHE
@5793496/1
taggcgtcgttattgaaatcagctc
+5793496/1
@@@DA<@?CFAFHEFHG@HH3C@<E
@2456912/1
ctgaatgtgatttttaatttcccagcacctccatcagaagaatcagatgt
+2456912/1
BB@DDDEAD<FDFJJIJBHGHEHGECGFFHHIIHIJIIDIE@FIIJIFGB
@2456997/1
ctcattctttcaaaaaaaactattcgtaggagtaaaacgtaagtggaa
+2456997/1
?@@DFDDFHHGFHIJIIEFFCFEECEDFGCGH?B?B9BG;BGCDE<77
@3588907/1
gtatggcacaactgataagttaagcattgcagttcatcagaatcaaaatg
+3588907/1
@@@DFFABDDFHHJIJJJECF<HFFEGCH@@F?F4EG@F9B?<DFH@GGE
@2457326/1
gccctatccttagtcttcagttcagcttttggattagaatatacagcata
+2457326/1
C@CFFFFFBHHDFFGFHIBHHBH<HHCHIIIIEHHGJ>FHGIACG>BGHI
@7401448/1
gtttacaattagaatttataagtgttgcagttaaaccaagaacatgtggc
+7401448/1
@?@DFDFFHFDDFGGIIEGIIIIGHFGHCGHHHIGIG=GHIIIIDEIIGH
@6345632/1
cctaggcaaggtacagcctcaccacctcaaccga
+6345632/1
@@@?D<??;C=F?D@FDHI>FFCBFHGH9CG>GE
@775288/1
ctcttgttttgcttctttttttgacctaccc
+775288/1
@@@DFFFAFHH<8FCGGIJE>AGHCBF<DC@
@6910375/1
ccgacgacactttttagtaccgggcttactaagggagttttcttgatcat
+6910375/1
CCCFFFFFHHHHHJJJJHJJJJJJJJJIJJJJJIIJJFHIJIJJJJJJJJ
@5795055/1
ctctatttcattgtgcattaatctatagaaaattttccaaacagtattta
+5795055/1
@@BFFDDFFFGHHHIIJJJJIIJIHIIIIHHEDHGHHIIJIECGCGHFHF
@7915968/1
cttttttccaaattgcctctccattcaattgaagaagcaatttcttcgca
+7915968/1
CCCFFFFFHHHHHJJJJJJJJIJJJJJJJJJJJJJJJJJJJJJJJJJJJJ
@5795511/1
gccgtgtttggtagaagcaggatgacacttaggtcgtgcatggtttaa
+5795511/1
?@?AA@BBFDD?CFD>FHCBC?FGBEEHIJGGIDGHG0?9DD@GHADA
@4138018/1
tgcataagtcattcctctatcaggtaagacaacaatcacaagttt
+4138018/1
@<?DD?DBADFDHCFBHF>FE:4CAFHGHHHE8CB3:?3CBFC9:
@776524/1
gcctcttgttttgcttctttttttgacctacc
+776524/1
8?=D;DBDC?FB3:<A:CC<I9FH??91?9?8
@220576/1
cccacatctactgtggtaccagctggtatatttccagacttaccactttg
+220576/1
@@@DDDAEHHBAFGGE;EAHIIGIJIGGIIGHFBF@EBEGCGEHIIGGIG
@776746/1
atagtttctcctacggagactgtatacctaaaagtgggttcatgaattgc
+776746/1
@<@DDDFFFDFDFGBHGGEFCHH@HGDGH9DHFB?D<??6D9DDAGCIGC
@3590753/1
gcctcatgttataacattatgcagttcattacctaagatatttgttatga
+3590753/1
@?@DFFDF<FDHDEBCEHEEIGIIIIIIDAEHHGGHGHGGG9?FDF@GGF
@5795926/1
ctttgttgctgctgtggtggttcttgcctttgcagctgttgtggtggttg
+5795926/1
@CCFFDDFHFFHGGGEHFGB?FHBHF@E@BA9:CBCGE<BABDD;BBF=6
@6348600/1
gcagtctcttgttttgcttcttttttttgacctacccttgccgatag
+6348600/1
@<@FFFDFHDFF?DGGIJI>F4CFHIEG8;9BB@98/?93BC04;;A
@6348652/1
ctggcattttcctgtgactgatttt
+6348652/1
CCCFFFF?FBDD>GCEHHG@:??E@
@3023010/1
gcagaggaacgagaaccaatttctttttt
+3023010/1
@@<DBBDDFB88D6:AF?<C>F4C9??EA
@1902095/1
gggcaccatgacgatagctttattctcattaaggaattccggtttctcaa
+1902095/1
B@@DFFFDFFFHGIJGJIJFHJGHGEEFIEECEH9DDGGHIIGHIEHIFE
@222483/1
acccatcaaagcctcaaaacagttagccattgcatgcctcaactca
+222483/1
@@CFFFFDDFFHHIIFIEEDGFEHGFHBHIJIIIIIBHEBC<F>FG
@7917989/1
ctgtagtatgtttacaaatgttgcagcattaagtcttctctgcactgtga
+7917989/1
CCCFFFDFHHHHHJJJJJJJJJJJJJJJJJJJJHIJJJJJJJJJJJJJJJ
@2460410/1
ctcctgccactcatcataatgaacaatatcttcttttgg
+2460410/1
?@@?A>BAFA>F?HFE9F4?D9EEH;3<FFGCH>F49E0
@223343/1
tggtgtagaattacagaataactcatgaatgctttctaatgtttcttcat
+223343/1
@@CDFFFFHGHFHJIJFIJJJJJJIG9HHHHGGH<FGIIEIICDEHHIIJ
@223407/1
gctgaggcaagtgttgggattttgaccatcttcaacgaatcaaattcact
+223407/1
=??71AD7BBAFFFABEEF?AFH>1CGIG;:@DDFEGHED0?394BGH@G
@8436562/1
ccctcttctggaaagcagctcttgcagcattgacactggcgttttggtgg
+8436562/1
@CCFFFFFHHHFHHGGGIIIIGIHIIIIIIIGHJIJIEGGGFHHIJIIJJ
@4690042/1
atcaacgttcactgtctataaaaatacaagaattcctaattggtagtatt
+4690042/1
@@@BDDDDBFF?<@<CCEGH@HCHIGI9<FA@EFHGIIFIII<?D9B@AG
@1904482/1
ctttttttggatctgaagggcggtcccc
+1904482/1
CC@DFFDDFDFFBGB>E?BD<A6:AHGG
@6916371/1
ccggtttctcaaaacatggtgctggatgaggaaatttttcataaagaagt
+6916371/1
BCCFDFFFHHHHHJJJJJJHHJJJJIJJJJJJJIJJJJJJJJJJJJJJJI
@7407610/1
cgacacatcaatattaagcatcatcttccattgagaaggcctgacggact
+7407610/1
CCCFFFFFHGHHHJJJJJJJJIJJJJJJJJJJJJJJJJJIJJJIJJJHIJ
@1904973/1
gggtagttgggtaatattttgataacg
+1904973/1
@@@DDDDDHFFBA:BBGIIBEGEBECG
@5266461/1
cttctctaggatcaacagcaggatctgcaatttttccaacagtgtattga
+5266461/1
CCCFFFFFGHFHGIIJGGGIIGDBHICHGHGHGIJGI<DEGGFGD4B?GB
@780003/1
cctggatggccttccaattctggctggtgatcaaaactaaatgcgatgtc
+780003/1
CCCFFFFFHHDFGGIIBEGE@HHJEGGDF@GIIJJAGEHIIAFG>G90?D
@5800695/1
tgttgttgttgttgaccccatggttgtcgaggaggtccctgttgttccat
+5800695/1
@@?DFBDDBFHC?>GHFCFE>FH?FG@EGID?@B:DEGGGBBGCGHGGFH
@8438225/1
actatgtttgatgacatatcaataacattctcctcaaccttttgtaacat
+8438225/1
CCCFFFEFHHHHHJJJJJJJJJJJJJJJJJJJJJJJJHJJJJJIIJJJJI
@3027066/1
ccactatctaaataaatagctgcag
+3027066/1
?:=?DBDBDH>?BD@G>F>?CAA;<
@4692808/1
ctcagcaccaattttatgatttctcttctcttggtgttcaacaaatctct
+4692808/1
CCCFFFFFHGHGHJGJHDHIIJGGHGHJJIFJIGCGHGIHIJIJFGIJ@H
@226039/1
gctctaactaaaaattcttttttaagtaacaaagcttcagtaaat
+226039/1
@@@DFEFEFDHGDHBG4EIGGAEHHHCFHGE>DF3@>9?F?B4BF
@6352870/1
ctgtagtacaaatttctatttccgattatttttcctttgatg
+6352870/1
@CCFFFDFFHDDFHIIIBHHIJGGJJIJEIGIIGDFBGHHCA
@4693379/1
agtgtatgaaccgctgcattaaatattaaagtattgag
+4693379/1
BB<DDDFFGHHFDGHHIGDIIIIFCE@GE<ECFCFEC?
@4693482/1
ctgctcttcacatactcttgttacaacatatttcaacatgtatccttttg
+4693482/1
@@@F?DDEFHHHHGGGGGG<AEIGBFHIHEHIEHE@GDGCGD4?@DHA9<
@5267366/1
gtgctgtaccttgtatactagcatgactgactagatagaagt
+5267366/1
@?@FDDDDHF>>DHHDHH@EIHHHG<FEH>BFHHEGEH9DF@
@5801161/1
gtccgactgatgatttgaggttcttgtggaattgtgacactttgatgttg
+5801161/1
@@BFFFFFFFHGGJJJIJJJCHGHGGHHI@<FHIGCHI@HGGIIIIIIJI
@3596946/1
tcactgcaaaagtttgatcaaataaacactatacaagtttggtcaaatat
+3596946/1
@<@FFDEFGDDHCGGIGEC@BEFFEFCHGHEEB@F3B9?4CEFHE3B<99
@4143296/1
gtttttgtgtaagtcatgaaaaagatgataaagaattttagcagtga
+4143296/1
@?@FDDFDHHDFFAFBDDEHB>F>H?FHIGIGDGGHIGIIH>>FDFG
@6917037/1
tggtgatcaaaactaaatgcgatgtcttcctctatttcttgattattaat
+6917037/1
B@CDDEFFHHHHHJIJJJJJJIJIGHIIHIJJIGIIJJJJJHIJJJJJHH
@5801829/1
agcttgcaagaggtaacttctgtcttgaaatctgtagcccaatattgatt
+5801829/1
CCCFFFFFGHH?F?GIJIIJIGHHIECHCHGHJJIJHJJIDHIJIJ@ECG
@4144760/1
ccagtacctatttctttgtgtcgaaatacaaggcaggaaatggtgaactg
+4144760/1
CCCFFFFFDHDDHIJJJJE3EIHIIAGHECHIH?FHGGHEIGI?F9DDH9
@5267914/1
cttaactttagtgaactggtcatcaactgagaggccaaactccttcaggc
+5267914/1
@C@DFEFDDDHCDF4EDB@CIIIICGIIGGECAHIIA=GGEE@AFAEDBD
@7410159/1
ctcagagctaccttggcagctgctaattttgcttggtgtttgttttctcc
+7410159/1
CCCFFFFFHHHHHJJJJJJJJJJJJJJJJJJJJJJJDHFHIJHIJJJJJJ
@5268841/1
tttttgaaaaaattttggccaatagctg
+5268841/1
CCCFFFBDF8FHHIJIIGCGGEGGGG<@
@782874/1
ctaagagttttattaaagttggatcattagcagaaat
+782874/1
@@<DB<D2:CFHAHH4ACFC9<CHGHIIGBGHHBF9E
@4145791/1
cgtcctcctgccactcatcataatgaacaatatcttcttttggattagta
+4145791/1
@@@DBBDF?HHDDIJHHGIIJGIGGJIJIEGIIIJJCGIJDGGE4DFHBG
@1347811/1
cataagttgtaacagtaagttcttttttttccttgactatgtttgatgac
+1347811/1
CCCFFDDFHFFHHEIFH@F?CFGIHIJIJJJJI@GHIJDGHIJFIGGGHG
@2466616/1
gcttcggccacttctttgaactaagtacagcgaaattcttattcgattga
+2466616/1
@@CFD6DDHDFD8E>@BBHG>EEG>?E@@GGG0?@FGIIIIGG@FG4<;=
@4695170/1
gtcgaagcaatggtgaaataggttctgaaagacttgtaaagtttactact
+4695170/1
?@@?D?;DFD>FB:CB?BBGIBFGIIBAHIIIIIGG@BFGHCFFGDHIII
@3599967/1
cttcattgtaacttggcccgcaacaattgtacacaactccataggaagcg
+3599967/1
@@@DFADFDHHH<FEHIIIHIAEHGGEHGDG@<DHDE>FFCF@F>>DCEG
@2467102/1
ttctttgactaaatactcctgaaggagtgatatcggtgtttttgagctca
+2467102/1
;?@D?DDF?F8DDHCHIB@D?EGIICH@DABFHIE:GC??B@FDF@F4?3
@3029735/1
ctgggctacagatatctagaggttctgtatttcctgtgatcttgtctaag
+3029735/1
@@@DFFFFGHHFHJIGJJJ9F><@HHJGGGEHIIJIFGEGGIJDFHGGIH
@3600811/1
tcaactgagaggccaaactccttcaggcatgggtc
+3600811/1
@@CFDFFFFHHH<AFEBHIJEGGH9??FBG@FG@B
@5269240/1
cctttgatagcaatcggtaaagttttgcctataagaacaatgagta
+5269240/1
@@@F?DDDF?FDHIBG6A@FEH?D??AAEEGCAGGEHD>@9D949B
@228483/1
gtcagaattttcgtttggagcaaataca
+228483/1
@@@DDD4DDFAFHEHG?@9EE=GBHHE9
@4147226/1
atccagggccattatcgcatcatacggaatctgccgagtccttccttcta
+4147226/1
@@@FFFFFHGGHFIDGIEHGBFGIIJJII@FC>GFEBHFACDCHIGGHII
@3601217/1
gtttgagcatcattcattttcttcattgtaacttggcccgcaacaat
+3601217/1
<@@DFADAD?CB<EF>FHH@HEDH:FH<EH>94?FGIGCHHDD6B8@
@4697122/1
gtagatatgtgtgcttgtgctcctgaccaacttgaagacaaggtaaatga
+4697122/1
@@@FDFFFDHDD>FHJIG@AEIIIGGGIF<@EGGDIIIJGJIF?DBCGG<
@3601789/1
tatcttcaaagagaaaaagtgcaatactaaaattttattcagtatattcc
+3601789/1
?@BFFADAFD>3CFBGIGIHGEHIJEEHIGHGIIJGGBDHIC?@BFGIHJ
@3602578/1
ccccttcagaatataatagtttcaactcatttgattt
+3602578/1
@@@D7BDAFF8D>FEDGEHHHGGGIEE<>?EH9<@BD
@5806912/1
ctggagacatgactacacaaccatttgg
+5806912/1
@@@DDEFDDHFFHGIIIIG<FI?HGICH
@8443595/1
ccacatggcaggaagttttctcgcaacttaggttatgcgaagtacataac
+8443595/1
CCCFFFFFHGGHHJJEHIJHIJJJIJJGIJIJGHIIJJJIJIFHIJIJJE
@6923200/1
ctaaagcactaccttcagcgggagaccttggctttgccgcttgttgctgt
+6923200/1
CCCFDEFFGHHHGIGGGEGIIJIIEHIGGJIIIIIJIJIJJJGIGGEGD@
@1352754/1
cgccatcctctcattcttagttgtaacaactaggggcaccatgacgatag
+1352754/1
?@?BADD?<CFF8BCF@FEDAIH??CHAB3AEF>=GDE?BGDDAHCBDB@
@6359419/1
ccgtgatctaatatttgagcagaaggtg
+6359419/1
@@@DDA?BDHFHA>BGH@GHG9D>FG?<
@1354221/1
ctccaattgcattccctttcacactagggacatgaggtgaaattattggt
+1354221/1
BB?DFFDDHHGHGGEEHHIIIJGJIE>GBFFGI@BGI;DDAHEIHGEAH9
@7413997/1
ctccacctttctttccttttttgcccattattgtgtactatcttcaa
+7413997/1
CCCFFFDEHGDFHHIIIIIIIBGIIIIIIIIII?FFHIIIIGIIIII
@6361381/1
gcataattcttgtagaagaccaatagggttgcccatcattcgctcctcga
+6361381/1
CC@FFDFDHFGBFH>9EGI@GDEGH43C;FHFHFHGEFHEHII>HB@DEH
@4701633/1
attgtgttcgtggaagtaagaggtctttcatttaatgttttttgaaaagc
+4701633/1
CCCFFFDFFDHGGEAFFH@DHEHEEDHIIIII4CEBEIGEHCGIIIJI9B
@232318/1
cttggtgttcaacaaatctcttaat
+232318/1
@@@DDB1AD?DF<@DBA>HHB4:AC
@4150616/1
gtttacaaatgttgcagcattaagtcttctctgcactgtgacagtcttca
+4150616/1
@@@DDDDA<:<2AEFIFIFCI9CH>HEFHEFCHEBFGC?E>CFFF3@>GF
@4150634/1
ctaacgttatcaggttttgggtagttgggtaatattttgataacgt
+4150634/1
<@;DDDEDHHHD>DFFHE9E@?A@FHEGBCFCGIIG<BHGGCDHG9
@4150672/1
ataattcataacgtcattagcagagctcgctactaaggccttcaagatag
+4150672/1
@@CDFDDDBABD?BEDGGHIEIC:FDEDGGHGHA9<DGGD3BDDDAC<FF
@233629/1
caccgtgatctaatatttgagcagaaggtgctggtgcatgtaatactttg
+233629/1
@@BDFFDDBFHDDIHGHJJHHEIEIBDEFHIEHBBF9C><FBGIGHG9DA
@4153282/1
ccgtacttctagcattagaagtttcttctccagctaaggctgtatcatca
+4153282/1
@@@ADDFFHGHHHIBHGIJIIIIGIJIBH@FEAFHIIIGIBF:CDBFHDB
@3605647/1
ccagagactcgtccaatcagattgaaaaaaacaagttgtataacacaatt
+3605647/1
@@@BDDDFHHHFDG?GGID>CCH@9ECABFEGHGBBDE494?4?FC=G@F
@789769/1
cacggtctcaacaagttccgttttttggagaggcaactcag
+789769/1
?@@D=ADAFDC?FE>GGH9:3A3AFGDG9D;;060BGG<8?
@790064/1
ctgtgttgttctttttctattttcttggctt
+790064/1
=@?DDBD?F=FAF9?EFIBDEH9ABEGGHBA
@3606351/1
ctctgtcgaacagcttccacagcttgtctgtaattgcgataaggtttttc
+3606351/1
@@CDDDDDFHHHAHIJGEEHGGCEEHFHIDGIFGI41:?90BGID>D@BD
@4702648/1
gtccctgttgttccattgcttgaggtctggtaattggagcggcttgtct
+4702648/1
@@@DDFDBFHHDFIGGHEEDCGECH<CFGG<FEEIIJIJJIIIGH6=3=
@8448276/1
tttgaattgaaatcacctgctccaggtaatggaaaatcctgaggagcatg
+8448276/1
CCCFFFFFHHHHHJJJJJJJJJJJIJHHIIJJIIJJJJJJJJJJJJGJJJ
@4702981/1
gtttcttttctttaacatttctcacagaacggttgccatatagccttaaa
+4702981/1
@;?=DABEHGHHHJIJJIIEDIIIIII;GGGDFEHGHIJJIJICCDGG>F
@235585/1
agtaaaaagtggtgaagtcaatcctaacactctaggattatttccagaat
+235585/1
@@?<DFF<:CFHDFGEGD@CEHGEGC>ECEHI@GC<EFEGIGGFGD@GIG
@5276074/1
ctcatcttcatcatccaagccgtaatgaatggtgttgctttcgcaggg
+5276074/1
@@<D7BD?HHFDDGGHD?FEAF1C@1F4:C9C:D?D;D<BBGC<0@@F
@5276567/1
catggagtttgacctctaggaccagtttgcaaagggaagcgagcttgctg
+5276567/1
CCCFFDD=AFDFHIJJFGHC9CGCGCHHHIG4BFHG;3:BDHIG08BFGC
@236551/1
ctccatactccttgtcttacaggtaccggtctttctcgataatcaag
+236551/1
@@BDFFDDHHHHHGGGHIGGIHA@AEHFG1C8?FHIICGHIIEH<?9
@5278201/1
atttcctgtgatcttgtctaagattgctttcgctgcggcatgctttgctt
+5278201/1
@@@FFFFFHHHHFGG<GGHEEAGHJIIJJII<DBEGHIGBGCGIIB<CHG
@3606658/1
attgatagtatctgatttgttgtttattagggtagcatttggaggactgt
+3606658/1
@@@DDFFDCDFHFGIJJIIJHIFGGGJIIHICFFHIGIJJEGCGCGIIIE
@1915264/1
tgtcattagaccaagttcctatttccatccagtcacccttatctttatca
+1915264/1
@@@FFDFDHHHHHIJEBECHGHI@G@DFAGGIFHICEBEDGIGHJB@GHD
@3608028/1
gggttcatgagttccactttcacaatcaattaattggtaacatggtaa
+3608028/1
?@@DDDABBDHHFGIBI@HIGGHJIIG>EHGII@>EF?EGHECCG?4<
@5278527/1
cctcaaggtacacccctataagggcttcgatagaatctgcaacaactttg
+5278527/1
@@<DFFFDCDHFHHIIFGAFHGGHIGDHBEIG0:CHGIIG@HIIJGGII>
@1359152/1
gtagcatactttatcgtaacggtcatttctttttcttgatctctttcatt
+1359152/1
@@@DDDDDHHHHFIHICEDGCE1F@BECHGGIG9:?FHCEEHBHGGCHII
@239093/1
gtttaaggtttccaaaaattttcgaataagcatggaccatggtttcaatg
+239093/1
C@@FDFFAC4CDCGHIE;FHGIGICEGC49?EGE>GICGHFA?DFGGGAH
@4157864/1
gtttgatatcgccagtccaaattcttggacataggcgtcgttattgaaat
+4157864/1
@BCFFFFFHHGGHIHIJJJDIJJJJJJIJIGGJIHGIDFEFDEHIIJIJG
@5280704/1
aggtccacaattcaagatctaatttcatgctgttattattttccttcttt
+5280704/1
BB@DFFFFHGHGHJGIGGIJIGIJIFAGGJBGFHGIIJIJJJJIIGHIII
@4159145/1
ggaaggtggaatttttgcattttttataacttctttaatgctctccaaaa
+4159145/1
@<=DDD2A?C<DFEFEH>BF>FHCAGICIICH9CGEICFHIEDDGGIIEH
@2479053/1
cactgctgctgctgcggctgttgttgcctctgctgctgctgctgctgagg
+2479053/1
CC@FFFFFGGHFHIEEGIIFGGHEHJGHCF>DGB<9DDD<DGGEDGG=@C
@5812720/1
gccacttctttgaactaagtacagcgaaattcttattcgattgaagtaaa
+5812720/1
@CCFFFFFHGHHHJJJJEHBIHIJJGHIJJIGI@FHIJIIJIGHGG9BFH
@7418833/1
cgctacagttgtgttttccacaaataaagcatgggatttgtgaagctgaa
+7418833/1
CCCFFFFDCFHCFGIIIJJIIIJJJIJJGJIJIIIGGGIJJJJJIJJJIJ
@3609469/1
ggaattgtgacactttgatgttgtaaggtgctgaggcaagtgttgggatt
+3609469/1
@@@D?E?AD>D>HDEEGCFGHIHEEAEGCGGII>=?EFHEDHBDHGIE<F
@8451520/1
caataaacgtttttccagagccagtaggtaaaaagattattgtattttct
+8451520/1
CCCFFFFFHFDHGIJJJJJJIJJJHHIIHHGGGIJGIJJFJJGGGIJJJJ
@4704994/1
cctctggaggaattcctttaaactgatccatgatcaatctcataggatgt
+4704994/1
@@@FAE>DFGBHDEHIIJJJJEEF4CEHCAEDD>FCEGEGGG>FDDCFD0
@1359792/1
cattttttctgctaaagcactaccttcagcgggagaccttggctttgccg
+1359792/1
@@@FFFFDHHGFHIGJI>HGIGIFBHIJIIBH<FG?DGCFGGIBHAHICB
@3610388/1
gtatttcttttttccaaattgcctctccattcaactgaagaagcaatttc
+3610388/1
@@@DDFFFGFGHHIBFBBHGGIIIGIJGIIJJIIE9FH>FGIIIGGBFED
@6367895/1
gttcttttacccccttcagaatataatagtttcaattcatttgatttatg
+6367895/1
@@@DDFFFDFFHHJJGI:CEHHGIG9CEEHGGIJIJJJJIIIIB?FIGGG
@4159859/1
ctcctgcggaccattagttgaagttccagccctcagataatcccatatca
+4159859/1
CCCFFFFFFHHHHJIGGHIIIIIFIGIGD??BF9B>DEHGGHGIJIEHHB
@8453197/1
cttgatactccctgggtttaaaatcttcaataacattactcatttctgat
+8453197/1
CCCFFFFFHHHHHJJJHIJJJJJJJJJJJJJJJJJJJJJJJJJJJJJJJJ
@3043925/1
ggatcattagcagaaatcctcattctttcaaaaaaaacta
+3043925/1
@@@DDDDDF8:CCD>D4E3CHHFCCD<HE>BE9FF<FDB4
@2481975/1
gtattcttgtagtgctccaatcgcattccctttcacactagggacatgag
+2481975/1
C@CFFFFFFDF>D@HIIIJJJIJFIJGIBHHIJJBH<FGD>FHADHGHGH
@5814631/1
ctttggcacatccacgatttcggcagcttttacctcattttcactcag
+5814631/1
@CCDDFDEHGBFHEHGGGGIEIBGIEGGAEG@?<FG<DCFH<FGEG3?
@3611261/1
atcacgtcgtctttttttaccaaaccggtattttccccttggc
+3611261/1
@@@;DDDDF:D=FHIGIHIIECCGDGEDGEEBFGH>F88=;73
@2482454/1
cacgttcataaggtctcatttgaaaacgtggatctccaaggtctccttga
+2482454/1
?@@FD?B>FABFHF>FEIIGEFBE>HGGIIGEGE>CD>9BF3?BAHHIGC
@4161101/1
caccactatattcaccaaccgttaacggagtttgctgtcgaatactctga
+4161101/1
?@@ABDDFHHGBFHGEAGGE<CFEADGA80?DD@<<4?D7DHCG<FAG4B
@7933104/1
gctagctttcttaaatctggttctctaatcatctgattagtagtaacgat
+7933104/1
@@@FFFDDHHHDBHGGIGHIJIIJJJGEFEFEEFHHJIGGIIJHGAHIIE
@3611654/1
gcacattgcagttgctatcatacattcttaatatctgtgtattaag
+3611654/1
?<@D1BDADFDFDBBBBAC?FFIIF4C<E?FHEIE9CG9C@FB9?C
@794526/1
gcctagacttgtgcaccagctaaagaagacttatctttaaacggcagctt
+794526/1
@@@FFFFFHFHHHJIGI9FDEEHIIGJGGEGIIIGIJIJJIJGHDIBHHJ
@3044521/1
tgttgccactgctgctgctgcggctgttgttgcc
+3044521/1
@@??DADFHDB?BHFG@EGG<DE:CFC@DDGC>:
@6932891/1
gctgttgttgccactgctgctgctgcggctgttgttgcctctgctgctgc
+6932891/1
CCCFFFFFHHHHHJJJJJJJJJJJJJJJJJJHJJHJIJJJJJJJJIJJJI
@3045994/1
ccgggcttactaagggagttttcttgatcattttcgtttacccagagagg
+3045994/1
C@CDFFFFFHFHFIIGBGBGEHBDH>FGCGG>G>FGHGBDHIIGGGG3B;
@8454573/1
ctctaattttcttttgtcttcgtaagacgattttggcatattagctagaa
+8454573/1
CCCFFFFFHHHHHJJJJJJJJJJJJJJJJJJJJJJJJJJJJJJJJJJJIJ
@6370732/1
cttttaacactctttgatggaatttcataaacaactttcaa
+6370732/1
@CCFDFDFHGDHHJICE@IGGE9GEHIGI>AG9EBCEGDHG
@6372049/1
gaacggtattgctctgcagggaacggcg
+6372049/1
@@@DD@;BCDFHFIGIIC@ACGGG>6@D
@6372060/1
gcatcttcttattatatcataactaatttattatatttactagacttttt
+6372060/1
@C@FFFFFFHDHH?GBGHIHGC@C4?ACH9A@AF9CEG9?CE?9?DDCHI
@1919435/1
attagtttccacaacaatttctcttc
+1919435/1
@@<BDD<DC4AD<A:;3CB<A@<FHE
@7934467/1
caggaagttttctcgcaacttaggttatgcgaagtacataactttctttg
+7934467/1
BCCFFFFDHHHHHJJJIJJJJJJJIIIJJJJIIJHIJFIJJJJJJIJJJI
@4162904/1
gttttccaacagtcataataaattcattagactgtcgatgaagagggtta
+4162904/1
@@@DDFF4D?FHDHIJJJIJJHJI>BHGBHHJJ@BFHEIGHIEGBGI1BF
@2486272/1
cattcattaagattagtattaactgttaatctaaatattcaaactgtcat
+2486272/1
@@CFF?DFHHHAFIEHGEIHIEGIJGIJEHEHGGEGDI4EFEEHIJIE<D
@7935494/1
catgaataaaggtggtatatataagattacaattcttaacattttttctt
+7935494/1
@@?DDFFFHHHHCFGIIIIIDGEHHEGIIIICFHEHGGIEHGFHGIIIII
@6373175/1
aattttttcagaatcatgtgattttttttcctttcaagaatatactcccg
+6373175/1
<<@FFFFFHA?F?GGJB>HHHIIIIIIJGCDBDG@CGHGHFH@>GIIGCG
@7936263/1
ctattttggaaactatactgtcattaatggaattgggaacttgactaata
+7936263/1
CCCFFFFFHHHGHJJJJIJJJHIJJJJJJJGIJJJIIEHIJJJJJJJJJJ
@7936658/1
cttcagcctcatgttataacattatgcagttcattacctaagatatttgt
+7936658/1
CCCFFFFFHHHHHJJJIJJJJJJJJJJJJIJJJIJJJJJJJJIJJJJJJJ
@6374234/1
tctggaaacttctgaatgatatgctcattattagaatccccattttcagt
+6374234/1
C@@DFFFF>FHH?FGEGHIIJGIIICHIIIJGEGCEAFBFHCEC<@GHCD
@799935/1
tctaacttaatgcaagcttctcttatagctgtcaactcatgttgcaaaac
+799935/1
CCCFFFFFHHHHA:EDFHEIIIGGHEGH@@HAE<EBFGIIIFHCFB4DFG
@5288688/1
ctttttttggatctgaagggcggtcccctcttttgggtggaatgtatgac
+5288688/1
CC@FFFDFDHFHGHIIIJFGFBDFHBHCHGGGII@BA5=A?CEEADDCCC
@248833/1
ctccaattgcattccctttcacactagggacatgaggtgaaattattggt
+248833/1
CC@FFADFHFHHDGICFHII9IHGGG<DGFHHGIBGHFHHCEGCDGGH@?
@5818746/1
acttgaggctgagatgaaggtggtctgctgggttgctgg
+5818746/1
@CCFFFFFHHHFGGGGIJGICFHGGHEHH3CHDGGGFGF
@249384/1
ctcaaaacatggagctggatgaggaaatttttcataaagaagtc
+249384/1
@??D?A>DGDA3C?FGEGHEE<B3<FBFHIIIIIIB@>CDG>?D
@3049049/1
gtgatctaatatttgagcagaaggtgctggtgcatgtaatactttgt
+3049049/1
CB@FFFFFHGGHHIIIIJJJJJIIABFFHIHGIJIJHIHIJJIJIEH
@5819342/1
cagcagtcatcaccaaaacctgatgattttcaagctcttcatgccactga
+5819342/1
@;@DDBFFDHF>FEHIIIEFHI@E@CH@DGGG<CEHCHGGB9FHGEEHIE
@7423542/1
ggcatagttatttggaagtgatttgcacgaagcactataggtcgaccttc
+7423542/1
CCCFFFFDHHHHHJIJJIGHHIJJJJIJJJJJJGIHIHIIJHIIJJIGIJ
@3615937/1
gtggaatgtatgacgatgatttgatatctatatttctcattttttctgct
+3615937/1
@=?DDE3ACFHB?B@DGGAH4AEHGHGCF4CH9EGGFFHCCA4?<D?099
@3050155/1
cctttgttgctgctgtggtggttcttgcctttgcagctgttgt
+3050155/1
CCCFFFDFHHH?FGHDHJGCE:@CD9FEEBC>GHBGEC?DHE@
@6934414/1
ggcagactctgagaacttttaacaatgactgactaggatgttcagttaac
+6934414/1
CCCFFFFFHHHGHJJJJJJJJJJJJJJJJJJJJJJJJJJJHIJJJJJJJJ
@6935342/1
ctgcactgtgacagtcttcaagcactgagttagaataccaacctgaattt
+6935342/1
@@CFFFFFHHHHHJJIIJJIIJIJJJIIJJJJIGIJIJJJJIGIJJIIJJ
@3050534/1
gtgctccaatcgcattccctttcacactagggacatgaggtgaaattatt
+3050534/1
@@@FFFFFHHHHHIHJJGGIJJ<FHGGCFHIDFH7FECEEFCHGGIG9FG
@3050543/1
caaaatttgttcacactgttcctggctgagagtaa
+3050543/1
@<@DBBABD?BFBGGIE<FGHGHGIEFHE@CDBAE
@4712555/1
cacgtcgtctttttttaccaaaccggtattttccccttggcaacaaacag
+4712555/1
B@@FDFFFFDHHHJJDIIBGHIJJJIDHIIIJJJGJIJDIIJBIJJII<E
@5290101/1
ccttcaacaatcgtcggtacaatgtaatatgagttttctttgttttcaaa
+5290101/1
CCCFFFFFGHHHGAFHH?E@<CFHBE>FGGGIG9?4BDD9BGA;F99BBD
@8460981/1
cttcttgttttctatgttctatttctgcttctctaggatcaacagcagga
+8460981/1
CCCFFFFDHHHHHGHGHIJJJJJJJJIJJJJJJJJIJGIIJJGHJIIJJE
@3619295/1
tagtttgatgagctgtagatcctatcgagaggctaatatgg
+3619295/1
@@@=DD?><C?DFH32A?BBEEH>EC1<C;EGGFHE<@<<@
@251980/1
gattatttttcctttgatgctgctcaatttaccttcatccttgttttcaa
+251980/1
CCCFFFFFHHHGHJIFGEJHEHI@HI3<BFEFH4CFEIIE>BB?93:DAG
@252160/1
gcaccatgacgatagctttattctcattaaggaattccggtttctcaaaa
+252160/1
@@@DDADDDFFD?EBG9CHHD?EHGEGH@@FGGFIIIFGIH::BFGGIII
@6378561/1
gtacgctcaaacatgcaaatgtgacattattgactaaggccgatctgagg
+6378561/1
@@@DFFFFHFFHGJHBBHGEHCF<HH9?DHI>FHIJJEBFHF6DFEGIJI
@7940921/1
ggaatgtatgatgatgatttgatatctatatttctcattttttctgctaa
+7940921/1
CC@FFFDFHHHHHGIGGHIJIAEIIGIIIIJIJJJJGIJIIJIJJJJJJI
@5822658/1
gccacatcaatgttaaggaatggtttccaa
+5822658/1
@@CFDDD;<FH??FEG@EHG3CFAFGGCBH
@1368220/1
ctcaaatttgctagcaatcatgctctcaccaaataccttcttttgtccca
+1368220/1
@@@FFDD>F>BD<GGF>BAGHDGE?A<FH@>@C@FCF>FHIJIIEIJIA<
@3620592/1
tggctttgagatacctacgcctatcagcccatgaaacaaaatgt
+3620592/1
<@<DDDDDDFF<F9EF::CEG@DHEGCGGGHEI@4?3BE?D>F?
@2491633/1
ctcatccacattttatgtgctgctaacctcttggcaatttttttcgattt
+2491633/1
@@@FFDDDBHHFHG>EFFBGIEEHIGGHEFEGGGEGD@ACAGGGGDCCHI
@808014/1
cttgaatggtaacaaatctttgaataacttcagctaggccagg
+808014/1
@C@DDBADD<<DFID3CCFGIIFFGIIC?<DHHG@BAGHGC9B
@2492718/1
ctctttcattatcgtaaattgtcacggtctcaacaagttccgttttttgg
+2492718/1
CCCFFFF?HFDHGJGIJ=HHICHIBHIIJIDHEI@AFCFHC<BBF1?6FF
@2492918/1
ataaaaaatagcagcagtcatcaccaaa
+2492918/1
@@@FBD?A?FFBB4E9B:C<4ACA3C3E
@2493055/1
ctcatttctgggattaatatttccaatgaagctttcgcagcag
+2493055/1
@B@DDDEAFHHHBGGIEGGJIJ9EBHHCBHGGEHEEHIBHIGI
@7428340/1
cccgatgctagctttcttaaatctggttctctaatcatctgattagtagt
+7428340/1
CCCFFFFFHHHHHJJJJJJJJJJJJJIJJJJJJJJJJJJJJJJJJJIJJF
@6379786/1
cctgggtttaaaatcttcaataacattactcatttctgataggttctgca
+6379786/1
@C@FFFDFHFHDFIGFIGHGJIJJIIIIGGCHGIGIIICIG>GHIIGJAG
@3621178/1
ctgagagagattggttggtattatgctggtttcagaagggg
+3621178/1
@@@DDFFAFDFAFG?CBDFEFHIIICCF@EFHGCCFDCFGG
@6939364/1
ctccgtactccttgtcttacaggtaccggtctttctcgataatcaagtgt
+6939364/1
@@@DDD?DFH8CDCG@FB<HIGEIIGIGGHGA9CG?FGFE@G<DHEGDF8
@8464315/1
ccaagaacatgtggcctatcctctggaggaattcctttaaactgatccat
+8464315/1
CCCFFFFFHHHHHJJJJJJJJJJJJJHIIIJJJJJJJJJJJJJJJJJJJI
@8464566/1
ggaagtaagaggtctttcatttaatgttttttgaaaagcctcacttgttt
+8464566/1
?@<DDDDBFFABA@ABDE<EFH<FHEFIIIIIIIBDFGA@FFFIIICDFI
@4170815/1
tgaaactgaacgtgtacacctggtaaagaggtgacaaagatagtaagtta
+4170815/1
BCCFFFFFHHHFFG@BFHIIIIGHIGEEHGG?FCB@FGH;<DGD<DG<HI
@4171196/1
gaaatctttaggctgcagctcaaccattttatcgg
+4171196/1
@=?DDDDEHF8DDGHBHIIIJJCFGII<F@AC4??
@4171433/1
tgcttttttagttttataggttccttaatcatacaataattagcttaata
+4171433/1
<7?DDFFFF3;?DGEEHFHHEHGEHIBBIFBEEHG>HAG>99DHGE9F<B
@4171857/1
tgttgctttcgcagggtaagtctttcagtctcatccacattttatgtgct
+4171857/1
??:BAADFHBBF<@FHFDAHEFHCH?CEDHIHG4:DGH<0:<DFB>D<BF
@7943152/1
gcttgctgttttgtagaagccttaccttcagctgag
+7943152/1
@<?BDADADFBFD<AACEB;:A<<<AF?BA<?BG3C
@3057235/1
gtgttttcatttgactcttatgaaaatataact
+3057235/1
?:?BBBEFFHGDHGIFIIJIGEEIDG>:AEEHI
@4716324/1
cacgttcataaggtctcatttgaaaacgtggatctccaaggtctccttga
+4716324/1
?@@FFBDFFFFFD?EHHDHHEHFEHIIICHI<F<FE?FF9?000:?:<?4
@2493873/1
cttgaggctgagatgaaggtggtctgctgggttgctggtcactgggttgt
+2493873/1
CCCFFFDFHHDDHEBGGHC;FHFHIJJFIJICEHIGGG@GHGIEIGGHGG
@3058671/1
ccttttttgcccattattgtgtactatcttcaaagagaaaaagtgcaata
+3058671/1
@@CFFFFFFHHHHEHDGGIHFGHIJIJDIJ<E@FHGE;F9FHBDGFIIJB
@5826756/1
gggtaatcaaattttatgacaaaattgcaattctttacatcaatac
+5826756/1
@@@DDBDFHHDDDHHEHHDH@@GCFH:<FCCH>HGIJJ9FGE9?<B
@1371761/1
gtgatcttgtctaagattgctttcgctgcggcatgctttgcttctttctt
+1371761/1
@@@FFFDDHFAFHGDEGGG<FDFGHGGIIGHBEGI<<BDHHCF<FHHJJJ
@7429310/1
ctctatttcattgtgcattaatctatagaaaattttccagacagtattta
+7429310/1
BCCFDFFFHHHHGIIJIIJJJIJJJJJJJJGIJIGIIJIIIJJJHIIJJI
@5293932/1
tcaatgatttcctccttccaaaaaaatacagcaagtctgg
+5293932/1
@CCFFFFFHG<FHEEGEGGIIHGI>HIGHIDH>@GC?DGC
@5294125/1
gcatcattcattttcttcattgtaacttggcccgcaacaattgtacacaa
+5294125/1
@@CDDDFFF<FFFIJIF@IHIHHHJJJIEJGJJDGI<FAEHIDBBBFFHG
@6939944/1
aggagctgcgacaccatctgatgcctggtgcggaggctaccttgccgtag
+6939944/1
CCCFFFFFGHFHGJIGIJJJFIJGJJIJHHJJJIIIJIGGIJJIJJJJEH
@6939980/1
ggcagttgaagataacatacaattttaattttattattctcaatgatttc
+6939980/1
CCCFFFFFHHHHHJJJJJJJJJJJJJJJJJJJJJJJJJJJJJJJJIJIJJ
@6940167/1
gtaagttcttttttttccttgactatgtttgatgacatatcaataacatt
+6940167/1
CCCFFFFFHHHHHJJJJJJJJJJJJJJJJJJJJJJJJJJJJJJJJJJJJJ
@7430680/1
ccttaactttagtgaactggtcatcaactgagaggccaaactccttcagg
+7430680/1
CCCFFFFFHGHHFFHGHIJIEGIJJJJJIJJJEIGIJJJIGGIHHGIGII
@6941038/1
tgggaatcctttgtgagccacatcaatgttaaggaatggt
+6941038/1
?@@DADDDADB:<<2:CEF>E>GIAHH9<A@B@?<CFG@1
@809830/1
ggtgcattcataattcgggccttaactttagtgaactggt
+809830/1
@@?DD8DDCF<FCGHDGEB<@CGG@B9BDGEBD9CFFF90
@809896/1
ggttggtcttgatttcggtaccaaggcatcacaacagcatcgttata
+809896/1
@C@DDD=DCFBFHGHGG<FEGHGDF=FFGIFGHGGFFE39<D;?;?B
@809971/1
ctatcctctggaggaattcctttaaactgatccatgatcaatctcatagg
+809971/1
@CCFFDDBHFHAHHIJJJJIJJIGIGIGFEHBFGHGADDGEGGGHIIJG@
@3623459/1
ctcaaatttctttctatatccatcggttcttcttcttttttccacgt
+3623459/1
?@?D73BDDFADF@EGBFIDHC:<AA<E=BBFEE@F@FGAF30?D78
@3059556/1
gcttcggccacttctttgaactaagtac
+3059556/1
?@<B:?D:FHFHDIB>BC<A<?AECC?4
@4172823/1
ttttttaagtgcatgttgaacatattcatgcaaaatgcaaa
+4172823/1
@@CFFFFFDCFBHEGEHIIGAF<E9?BHC@FGG>D?FHHG>
@4173045/1
cacagcagcctcaacaacagcagtggcaacaaccgcctcagcag
+4173045/1
@CCDD?DFHHHFFGEHGIIEEEHGH@GHG?FHFHIIIGG@GCHE
@3060752/1
agaagaaataatatctcagcaccaattttatgattt
+3060752/1
@C@DFFFFHHFDHIHFEI@AF<CEGFB>BIIG><FH
@1930238/1
gtaactaataacaatataaacaatacacaagtttaatcaaatagatattc
+1930238/1
@@@DDFFFHHHGHIIIIEBIIIGGDFDHIIIIIICG@GHICHEDG?FHI4
@5828890/1
ctcgataatcaagtgttggtgcattcataattcgggcctta
+5828890/1
@@@DFFFFHDHFHBG@FAGAGGDA@4E>?BHHIIB8DEGG3
@1931763/1
cttcaggcatgggtcactattaaagttgatttgtcttatcgacttgacaa
+1931763/1
@CCFFFFFHHHHHFHGIEHHGFHIJHHEHIGDGIIJIJJIJJGJJJJJIG
@5829735/1
cgcacaacaaacacttggggagttaaatcaacatcagctgagatatactc
+5829735/1
@?@FDDDFDFHHGBHIGIE<GH;DEEEGCHICGGIGI9FEEECHGIGGFG
@5830152/1
tgctgttgttgttgctgctgttgttgttgag
+5830152/1
;?<AD:B>FDFBDABAEEG3AE<:ACA;:C?
@3061651/1
cttactaagggagttttcttgatcattttcg
+3061651/1
@@@DDDDDHHH;@E9ABFGBHI>HCGICHII
@5831103/1
cgcaaggtaacgtaaaacaatatctattcaacaaaggaatagcagattca
+5831103/1
@@CDDDFDFDFHHFGHCH?BBHG@FIHCD@GGECDFC;HE>G40??FCBF
@8467450/1
ctctgataaattagaatcatcccatagcaaatgatatttggtaggacgtg
+8467450/1
CCCFFFFFHHHHHJJJJJJJJJJJJJJJJJJJJJJJJJJJJHIJJJJJIJ
@7433467/1
tagcatttcaaaatgattatatcctagttcttctaatattgatgttttat
+7433467/1
@@@FFFFDHHHBCGCEHICHIIEEIFHFHEHHHIH<FBHEFHGICBGECD
@8467673/1
gttcttcttgaagttggttcagctgtagtctgtctgcatctgta
+8467673/1
CCCFFFFFHHFHHJJJJHIJJJJJJJJJJJJJJJJJJJJJJJJJ
@7945843/1
gctctggctattttagcatggaatgtaatctccaagttgtgaatcaattt
+7945843/1
@@@DF?DAHDFFFIGIJIJGGGCHIFHIIEHGIGIIIIIJG@HGIAAEIJ
@4720588/1
gggtaatattttgataacgtggatgtagataggctggcctgcttgtggaa
+4720588/1
B@@?DADFFHGGHBGECHIFEGFHJEIHIIJJIGEHIHGGGGEI@BBE>D
@260450/1
gatttgatagagcacggaaggtggaatttttgcattttttataacttctt
+260450/1
@@@FFFABFHHHHIIIJ<@GF<CFFEGIIBGGGC>HECHBDHH<FHCBGB
@7947299/1
caccacaaatccacttggaaaactgtttatcatagatccgacgacacttt
+7947299/1
@<@?DDDDHHDFBHHI@AFH<CFHIFCFGIIIGGBF@@BC@FHIHGGIIF
@1376412/1
gtcatttctttttcttgatctctttcattatcgtaaattgtcacggtctc
+1376412/1
BC@FFFFEGDHHHJJGIGIJHIEGJJJJJBHIGHIGHIIIIGIIIHFFDG
@4175833/1
ctctgctgttgctgaggctgctgtggtctctgctgttgttgttgctgttg
+4175833/1
<@@DFBEF?FFDAGIIGEDHIIIEEGDAHIIIIGI>FC?;@;@3@B>DH>
@5298985/1
tcttaacaagccttaagagaaatcttagctgacatatactaatt
+5298985/1
C@@DFFFAB8DHHIIG@@FCH9DDHGIJHEHIIB>BDIHGECG>
@3064852/1
ctcgtttcattttgctttgacttctcatttcttgaag
+3064852/1
@@@DDDFFFFHGHIEGHEHEG?HHEHIEGGGGIIGGG
@2500456/1
gtgctgctaacctcttggcaatatttttcgatttgccagtacctatttct
+2500456/1
@?@DFFFFGDHGGEGCFG3CG<EHGEFHIHJIIGJIFGHDFD<FEHGFIG
@4176880/1
gtaaaatcaactgatatatatatataacgtgctgaactagaatattaaca
+4176880/1
C@BFFFFFGHGHFHIJJJJIFEJIIJJHGCEGGC>GCGHIIIIGIIJJJG
@6386971/1
ctttttttggatctgaagggcggtcccctcttttgg
+6386971/1
CCCFFFFFFAHHHGBFHE3CC:@GHJIG9@CHEGEH
@6387592/1
cctccttccaaaaaaatacagcaagtctggtaaatttatcgcaaggtaat
+6387592/1
@@@?DFADHHHGDGIIGIFIGFF@?BBC@G4DDFGCGCGE;61BFB=@GG
@814680/1
ctcaagggcacattatgttttctaacacttccttgccctaaataataagg
+814680/1
?@@DFFDB7BFHHFGIGICHEHG<FHII9@9EFDEID<GA3BGHEAC4<3
@6387703/1
ggtgagtaatctctgtatcaacaactgtaccag
+6387703/1
@C@DDDDDBFFGHIGFDEIAHIHJJIJCIIGG@
@6946369/1
aagaactatttctttaagaatattttggatttcattgatagtatctgatt
+6946369/1
CCCFFFFFHHHHHJJJJJIJJJJJJJJJJIJJJJJJJJJJJFIIJIIIJI
@7948522/1
agaacaatgagtaagagcttgcaagaggtaacttctgtcttgaaatctgt
+7948522/1
CCCFFFFFHHHFHIJIJJJJJJJJJJJJHGIIJJJJJIIJJJJJJJJJJG
@4722035/1
gtaaaaataaaatttaaaaatgttgctattgtttcaacatgtc
+4722035/1
@@@FFFDD??F<FEHIG@4?FHFHEAHBCHIECEH@DE@C>FD
@7948569/1
gaaaattttccagacagtatttagagactttccactatcta
+7948569/1
@@@DDDDDA:CFFFD>DEHEHHHI>FBCFEHAFG9EDF4??
@8471073/1
gaataaaataaataatttttcgatagttcttcattagtaccatatctctg
+8471073/1
CCCFFFFFHHHHGJIJJIIJIJJGJIHIIGJJIJIJIHIJJJJJJJJJJJ
@4179624/1
gtccaatcagattgaaaaaaaacaagttgtataacacaattaaaaagt
+4179624/1
@?@DD;BBHDDHHJIJJGCGEIJJI<BGHF4DGGHIH=1BAGGGI<6.
@3630398/1
ggacagaagtagctataacgaggttacattctctcatcct
+3630398/1
=:?DDDD;D42<DHEIG@4C;:E@FEBC9EDG<EH>?DGE
@3630526/1
aataagtctaaatagaccttcagggtcttcatgggcttctattag
+3630526/1
@@CFBD=DHHHDHGIJJGII>B?HDFFGEHGHAHCEHGII<GI>H
@6948558/1
caccgatgcaattaatactcatcttctttactaaaaggctacacaaacaa
+6948558/1
@?:D?AD@FHB<FEHG>EBAEHAHIDC?FADGFGD<?F@B:??BDGG@?B
@5834740/1
ctcatcttcatcatccaagccgtaatgaatggtgttgctttcgcagggta
+5834740/1
;?@D?ADDBHFD?CF9<CDFGHHIGCH@9CG9FHGHGIBC>DEBA<FE3=
@3068068/1
cttcagaatataatagtttcaactcatttgatttatgcttaataagcatt
+3068068/1
@@CFFFFFHHFHFICG?EIEG>IGEEHIIG4FHGGCDCHGGHEGBC>FGH
@7950121/1
cactatactactttgaaattgattactcaccaattcactcccgggtggaa
+7950121/1
CCCFFFFFHHHHHJJIIIJJJJJJJJJJJJJJJJJJJJJJJJJJJDGIIJ
@815253/1
gtggaaatactggtggtggaggatatgaagtattataaggtacatatcct
+815253/1
@@@FDFFFHHGHB:CFFHI@FHCGIIIDHIFGIBGIIFIGCFGHIICDGE
@816431/1
ctgtacttgaggctgagatgaaggtggtctgctgggttgctggtcaccgg
+816431/1
@@@DFFFFH?HHHFBHIIJHIIIG:<ECHIGIJICG;DHGCHGDHIGH@6
@7951855/1
cataaggtctcatttgaaaacgtggatctccaaggtctccttgaacaaat
+7951855/1
CCCFFFFDHHHHHJJJJJJJJJIJJJJJJJJIJJJDFGIJJJJJJJJJJJ
@6948939/1
gcctttgttgctgctgtggtggttcttgcctttgcagctgttgtggtggt
+6948939/1
CCCFFFFFHHHHGJJJIICFHGFHIIJJIJJJJIJJIIJJIIJFHDBFH?
@5301731/1
tgggcttctattagttcatctatattttttaagg
+5301731/1
@@7:B3BD>FBHFIBDEHIB@HE4F4C@9C?:?C
@2504794/1
ctacaataaaagttattccaggtttataatctccttctaacttaatgcaa
+2504794/1
@CCDFDDFDDFDFGBFGHHIIBFH@GGGFADH<3CFEHGCFCGHGEHEIB
@4180740/1
ggcggtagctttaatcatagttgatgtctgcatatcagtcagcttcttaa
+4180740/1
@@CDD@@DHDAFHGIIBH>HFHC9CEEEHIIA@FGGIIIIIIGGIGGIFG
@3068426/1
gtcccttcagttaatatgctttaactgacaacattcaatgttctgtaatt
+3068426/1
@?@DADDDDHA?FGIEEGIII>FGEHIGIIDFEEGEHD@EF>@?D<CCHG
@6950801/1
gcctataagaacaatgagtgagagcttgcaagaggtaacttctgtcttga
+6950801/1
@@@ADDDAH?F?DBEH<FIDHGDFG@BF;C<C?C;1???FHBHDH@GHGB
@3069212/1
ctggcattttcctgtgactgatttttcttcaac
+3069212/1
@@;DBAD;FFFD4CAEACF?CEEEHIC>EH<@C
@8474171/1
gtatctcattagcaagtacttctgatagttcacacggttgatgattttga
+8474171/1
BB@FFFFFHHHHHJIJIIJJJJJJJJJJJJJJJJJJJFHJJJJJJJJJJJ
@4725961/1
atccataataagtctaaatagaccttcaggg
+4725961/1
?@?DFEFFHHH?2CFHGIII<@HGEIHIGE@
@3069826/1
ccatcttcaacgaatcaaattcactttgaggaactctctgatttatctc
+3069826/1
?1?DDA;D?DCFF?GHIIIIIIIIB@EAB=FGGGA>?FHFDBGG@GGGI
@1385346/1
ctgttctgtaaaatccttcactggaaacagctatg
+1385346/1
@@CFFFFFDFFDDIIH@GHGGJIIDGHJICGAHGC
@3632603/1
ctatgactcccaagctgctatgagtactatcatcagctggtgt
+3632603/1
;@@DBBDFH<F8FGIE>AEF4BDH<FAHHBEFGI<DGGCC?D8
@817865/1
gttcaacttctttggtgtacagaaatatttcggcttctgcttccgtt
+817865/1
CC@FFFFFHHDDHIBCF@AIH>HEIIEGGIFCE<F6GGHHGIIJGE3
@818823/1
tccactttcacaatcaattaattggtaacatggtaaaataccttctttga
+818823/1
CCCFFFFFHHHGGIJJIIGHGIGBGHHIIEGGIAFFBDHHIGIIJIIEE<
@4726714/1
gctgggaacaagaatgctgttaatgcctccaagcttaacattgattttaa
+4726714/1
@@@DDDBD<FHHHIGABHCDHIEEHIACFHG;FCFBAGG@AFEGIC@GEG
@819058/1
cttggctttgccgcttgttgctgtacttgaggctgagatgaaggtggtct
+819058/1
@@?DDFDFFDFHHJJGGFH@EI>CBFFFECC<AGCGGD<D>BFG@GG69D
@5839893/1
tgtcaattgttttataagttctgcataatactgaacagaagatttgtttc
+5839893/1
?<:BD4A?FFDFFBG9FE@H>>:FEEIHCC<FHBB@BEDG;?B4?4:9B4
@5841127/1
ctcctgatatcaactgacaattccagcaataattttaatgaaacaaaagt
+5841127/1
@@@F?E8DD>AFHBGACGGGEHAACFGH@G>3<9?B<FEGGGIGB;3@F9
@5841535/1
agaatttttaaccatttacacaatataaa
+5841535/1
=?8=BBDDBFH4AEDH:AF>E3FD?<F@D
@4182751/1
ggtatatataagattacaattcttaacattttttctttaaacaaagaaca
+4182751/1
@@=DDFFFHGHGFCCB>FBCF<IHIDEIIBG@BEFHEIIJBABGGBDFGE
@6952438/1
cttggcagtaacaagattttcacatggctgcccctttattatccctttca
+6952438/1
CCCFFFFFFHHGGIJEHIJJJJJIIJJJJHIJJJJJJJJJJJJIIIJJJJ
@7954415/1
ctcagataatcccatatcattgagacattaacttgcgtagcatactttat
+7954415/1
CCCFFFFFHHHHHJJJJJJJJJJJJJJJJJJJJJJJJJJJJJJJJJJJH?
@6952580/1
caacaaacagttgttttttcctgatatagctctaacttcaattaatttct
+6952580/1
CCCFFFFDFHDFF<ACGGECAHIIIIIIIIGIIIDEHGHGCHEHIIIIIG
@3069993/1
gcctgtataaaatacaaggaagacagacagcctgcctccaaag
+3069993/1
@CCFFDFFHBHFAFBG@F=FEFGHEE>FGHIE9@GCEDD3;DG
@3070534/1
ccggcataatgagtacatcatttacatcaccgtgatctaatatttgagca
+3070534/1
@@@FFDDEFHH?ACBEE>IG<BHCHHIIEGIA?EB>G@FBDHBEDHG<GG
@3070738/1
ggcagttgaagataacatacaattttaattttattattctcaat
+3070738/1
@CCFDEBDHDAFBAFGI9ECFGICH@F3AE9C?CB?F@C<EEFG
@1938588/1
gggagttaaatcaacatcagctgagatatactcatattgaggataagaaa
+1938588/1
CCCFFBDFH<FHHIFEIII>FHAHGFHGIGHIGIIIIGEG4C3DCGF><B
@3635408/1
gctatccgtagtcgaggctgggctacag
+3635408/1
CCCFFFFFFFHHG>GI8GHIEHF@F;DC
@7956374/1
gtcatttgttcccctgagattggggaggactcaatgccaacattgaccct
+7956374/1
@<?B?DDDFHHHDGGIDHCBHIIIIGGEHGGGCHHGEDHGDHIGBEHCFA
@1939230/1
ctttttagtaccgggcttactaagggagttttcttgatcattttcgttta
+1939230/1
@@@FFFFFFHFHAGIIIJGHGGEGC@CGCDGGHIIJJFG9FIIIIIGII9
@5842071/1
gcatactttatcgtaacggtcatttctttttcttgatctctttcattatc
+5842071/1
@CCFFFFDHHHHGEHBFEGFHJJJI>FGIIJDDFFHCGHIEIJIJGIBGH
@5305761/1
ctggaacatagttttaaactgacttgaacttcaccagatctagtaaatat
+5305761/1
@C@B?DDDD>B?FEGGHI>>HIIIIIIIIIIIIIIFGGGHEE4D<DE@CC
@2508350/1
cttcattttcggtttcgtaggcagg
+2508350/1
@CCF?DDDFA1CCGGIGHCHD9GCE
@4183732/1
caagaggagagcttttattgaatagaataggaatgtcaggtg
+4183732/1
B@CFDFDFHHHDFEIIIJJEHHGJIGIGIDHIJIJBFGGHG<
@4183942/1
gtccttttatcataatgagatcaagtttttttcgaatcaaatgaagctgt
+4183942/1
@@@FFFFFHHGHFGIEIIIIIIGIH@FGHGBGDHGHBFFE9FH@EG9@F=
@6394368/1
ccggtttctcaaaacatggagctggatgaggaaattttt
+6394368/1
?@7D:1DA>DDBDGGIIIE>FG<<;ABFEGIGEG>>FHE
@1391614/1
cactgagttagaataccaacctgaatttcagcaattttcttaatggatgc
+1391614/1
@@@DDEFDDDH?FHG9EHIJIFGCGHGGJIEG9CGEGIJEHBFI@@DBA;
@7959711/1
gtgtctctttctttttttgttagactgatttgatagagcacggaaggtgg
+7959711/1
@@BDFFFFHHHHHJJJJJJIIJIIJJJJJJJJGJJGGIJJJJJGIIJ=CH
@822462/1
ggctgctgtggtctctgctgttgctgaggctgttgt
+822462/1
@@@?D=DFHHHHHGBEGHGG>HG4CFEEEGGGCE9C
@6957409/1
cctgaatccttagaattcaaaaattcaaacttaaattcgtagcctaattg
+6957409/1
?<?DDD>42C:CDBCE<CAAF?@FCFEFIFIBFCFEFCEDDC;CDA3B<D
@7961282/1
cctttttgaaattttttaatagttggaacaattctatcacctttgaagtt
+7961282/1
CCCFFFFFHHHHHJJJJJJJJJIIIJIJJJIJJJJJJIIJJJJJJJIJIJ
@7961360/1
gtacttctagcattagaagtttcttctccagctaaggctgtatcatcaac
+7961360/1
CC@FFFFFGHHGHJJIIJJIIIJJJIJJJJJIIJJJJJJJHIJJIJFIJH
@5306323/1
gctttgaattcataagttggttgttttttaagtgcatgttgaacatattc
+5306323/1
@@@AFFDBFFGFFI<FEFHGHIJJI@GIJJJH>D?DHIJJEGGIDDGC<?
@6957840/1
caggtgcgttaacttttggtggctttattatattactcctaattgaagag
+6957840/1
@@@FDDFFAHFHGIJIIJIFEGHIIIJIJJJJGHIGBFHIJGJGHEGIHH
@3073719/1
cctggatggccttccaattctggctggtgatcaaaactaaatgcgatgtc
+3073719/1
<@@DDDDFHHGGHEHG@FECDC9:C@FDEF@CGII9DFGECBGBA1B6?D
@5307282/1
caggaacttcccagtcatcaggaataaagtcattaaccttcaaaatt
+5307282/1
?@@B?DDDFHHHFI3BFGHGGGCECGEHHHGHC@BF@GI?CF44?G@
@1395296/1
ctgcatgaacggtaatagctcgtgccattgcgccaggtgtccggtcttca
+1395296/1
CCCFFFFDHHHH?EAHE@EHIGHGCIJJJJIG?F<DF?BBGGIJ>BFGGA
@823264/1
cgtaaaatagggtcacaactaacaatgggccacaactcatattgatcgtc
+823264/1
@C@FFFFFFHFDCBGHIHJ>ABGHCHEGEIJGFGIIIIDBHGGEG?4?9B
@5307929/1
cttcactgcaaaagtttgatcaaataaacactatacaagtttggtcaaat
+5307929/1
@C@FFFFFHAFHFIGGGJCHGIJFIJGIGIJJIIJJGGG@DA<DGHGGGF
@6396498/1
gttttgaataaaattaaggagtttcggaaacacgtttattattctgatc
+6396498/1
@@@DDDDDDHD<?EF@BHGBH3CDFDE@GE;CAGFCGD>DCHG4??9?4
@5845911/1
ggcctatgactcccaagctgctatgag
+5845911/1
@?1DDBDD8:CHBB@FFB<CGH@EH4A
@269359/1
tctgtctccatactctggctgccgaatgccacaattggtaagtgaatttc
+269359/1
B@BFFBFFHGHFHJGHIGGDHCGEIJG@FGIIJIIGIFFGGI@G<H>DHF
@7963171/1
ctcttcctttttttggatctgaagggcggtcccctcttttgggtggaatg
+7963171/1
CCCFFFFFHHHHHJJJJJJJJJJIJJJJJIJJJJJHHHHHHFF?CDDDDD
@7963388/1
gtgaaatctttaggctgcagctcaaccattttatcggccaacatattact
+7963388/1
CCCFFFFFHGBH?FGIIJJJCGGHHJJJJIIJJJJJIJJJJIJJJJIJID
@5846509/1
ctttaggatcatcatctggattttgaataggaaatttgataagtttggtt
+5846509/1
CCCFFFFFGDHDDFHBFGGFHIGIIJHGHHG4AGGEIE9DFCDCF?BDFG
@5846512/1
ctaaattctgctctgataaattagaatcatcccatagcaaatgatatttg
+5846512/1
@CCFFAEDAAHHHEHGIJJJFGIBIIGIJJIJJJGEGHG>9CFEIIGIJJ
@4185362/1
ccatctgcatccttcttttccggaaagaacctag
+4185362/1
@@@FBBDBBA<A3CGEGG9CBFBBEF>C8C;?CG
@7963640/1
gggtcgtgagaagctgcaacggctgctatagatggaacgttgatctggtc
+7963640/1
BCCDDFDFHHHHHJJJJIJJJJJJJJJJJIJIJJJJJJJHHIFIJJIGHH
@1396895/1
tgtatcatcaacttctaaaggtttccaataaacaccttttggaagcttta
+1396895/1
BB@DFFFFHGHGHJIIJJGIJ@IHJJJJJIHDHHJJIFIGHICAGEIGIJ
@824773/1
ctgattacttcttctcgaggtggct
+824773/1
@@@DDDFD>FFFBDFF:E6F?3ACB
@8479621/1
cctgaacacattgggtcgccatacctaaaaccgtatctccaaccctcttc
+8479621/1
CCCFFFFFHHHHHJJIIJJJJJJJJJJJJJJJJIIIJJJJJJJJIEIJJJ
@6397905/1
ctttggtgtacagaaatatttcggcttctg
+6397905/1
@@CFFF?B2CFHHGH@F@@FG<GEGEHGH9
@5309248/1
gttcataaggtctcatttgaaaacgtggatctc
+5309248/1
@?@DDDDA>DFF84EFBDCA<@BA1<A;FED9@
@270461/1
gtaagtgatcattaagttcgccgatcttgtacaacattttacatgcagtt
+270461/1
<BBFFEFFHHHGHIGIIJFJIHIGIIIJIGHFHGHHJCIIEEGGGHGHII
@3638497/1
ctgctgctgaggcggttgttgccactgctgttgttgaggctgctgtgg
+3638497/1
C@CFFFFDHCBFHIJEBHHGHHHIGIEE4B9<FGEH9B;FCHEGI>@E
@270903/1
cttgtctaacttgaccaacggtaaaagcaggaggttgttgcatcctttgc
+270903/1
@@@DDDDDDFDHHIGIGEHGI;EGBH41CFHAC>?B>FHEBGG9DHHBHD
@8480286/1
atttagacattactaccaatactttaagagcatttattgcagcttctttc
+8480286/1
CCCFFFFFHHHHHJJJJJJJJJJJJJJJJJJJJJJJJJJJJJJJJJJJJJ
@7964832/1
ctaacttaaagctgactttagtacatcgcctggagacatgactacacaac
+7964832/1
CCCFFFFFDHHHHIGGHIJHHIIGGHEEGGHGEIICFDHHIGGIGGHEGG
@4733276/1
cttctttgactaaatactcctgaaggagtgatatcggtgtttttgagctc
+4733276/1
@B@FFFFFHGHFHGIIIIIGGHIGGGBHFHHBGIEGHCGGIGIFEIIIII
@272151/1
gctatgagtactatcatcagctggtgtagaattacagaataactcatgaa
+272151/1
BCBDFFFFBFHHHIGGJJJJJJIJ;F:CHIBFHCHJIEHGHGGGICGGHG
@5847882/1
tgcaattcaaaatttattttttgtgataaatggcagtaatcacctacatg
+5847882/1
@CCFFFFFFHDFDIGIIIJJJIIIEHIIEGGEIEH?GHBGCGIICBGIIJ
@3076229/1
gtaggggttgtttccctagactgtggttgagacacttgctggggaggtgg
+3076229/1
@=@DDDFFFH:FFIIGGI@F>BHHHEB;GHEI9FHIB>GGGHFDFAA5CG
@5847930/1
tccggtttctcaaaacatggtgctggatgaggaaatttttcataaagaag
+5847930/1
@@CFF@@D8CDDDFGIGEDAAEEHGGIGGGDCEGG<GH9DHIJJIIGGH@
@5848155/1
ctttattctcattaaggaattccggtttctcaaaacatggtgctggatga
+5848155/1
@CCFFFFFHHHHHJJJJJIIJHIGIFEHIFIG<CGGGGIJFHIIGEFGEH
@1943028/1
cgtacgctcaaacatgcaaatgtgacattattgactacggccgat
+1943028/1
@@@DD@6BCHFBHHIIE@B>EEAB@HHAFBDHGIIII>@FD6F0<
@827049/1
gtttcttccgctaatttaaaaattgaatagtttttatgaaatgagtc
+827049/1
@@CFFFFFFHHH@HIIJIICHGJEG4ACEG@EGDHIJJIEG@DFEFE
@4189464/1
ctccaattgcattccctttcacactagggacatgagg
+4189464/1
@BCFFDFFFGHFDGIJJGJIFIJIB><DGHHGJJIHC
@6399751/1
gtaatattttgataacgtggatgtagataggctggcctgcttgtggaaaa
+6399751/1
@@CFFFDDBFHGHJIIIE@DFIJEDHEDAHF>FFGFFGHIEHBGGAD@BA
@4189927/1
gcccaatattgattccagaacttccggcataatgagtacatcatttacat
+4189927/1
@@CFFFFFHG?FHI@GHGGHJ<FFHA<FH8EG>FBH1?FHDHIECFGGIG
@4735154/1
caatgtttttaaattacaaagtagtaataccagaacttcaatgtcatatt
+4735154/1
@C@FFDFDFGFFHGGBGGGEHFHHGF>A<?AACGGEIIIIDHGDH@>DGI
@8482124/1
ctaacgttatcaggttttgggtagttgggtaatattttgataacgtggat
+8482124/1
CCCFFFFFHHHHHJEGIJJJJCHHIJJJJDGHJJJJIJJIJJJJJHIJJI
@6964183/1
gtctctgctgttgctgaggctgctgtggtctctgctgttgttgttgctgt
+6964183/1
CCCFFFFFHHHHHJJJJJJJJJJIIHHJEGHIIJJJJIIJGIJHIIJJJC
@8482179/1
gtcctcctgccactcatcataatgaacaatatcttcttttggattagtag
+8482179/1
@CCFFFFFGHFHHJJJGGHIIGIIFGHGFIIJJJJIIJJJIJJJJIJHII
@6964501/1
atctgcctattttggaaactatactgtcattaatggaattgggaacttga
+6964501/1
CCCFFFFFGHHHHJJGIJJIIJJJJJDHHIJIIGIIGHIIGIIGIJJJJJ
@8482543/1
aatttctatttccgattatttttcctttgatgctgctcaatttaccttca
+8482543/1
@BBFFFFFHHHHHJJJJJJJJJJJJJJJJIJJJJJJJJJIIJJJJJJJJJ
@1943622/1
tccaagttgtgaatcaatttcaggatacgatctgg
+1943622/1
@@@DFF;DFFBFHDDHGGGCAFHHDDHHE?8A9F4
@274641/1
atcattttcgtttacccagagaggaaatagtattttttcttcatcgtctt
+274641/1
CCCFFFFFHGFHGGIJJGHGHGGFIGHGIIHIIIIJIJJJIIJJBHFDEE
@3078055/1
gtctattgacagcatgatgacattcatct
+3078055/1
@@@?DBDFFHFDBEEGEGGEGHHG:??A4
@7967180/1
gggtgagtaacatcagctccgagaaatattacaggttcgttgaaaacctt
+7967180/1
BBC=BDDFHHHHHJJJJJJJIIJIJJJIJJJIJJJGIIJJJJJJJJJJJI
@5312045/1
tgtctctttctttttttgttagactgatttgatagagcacggaaggtgga
+5312045/1
@@@FFFFFHH<FHIIIIICHGGGAFHIIIGHIGGIIIIIIII<DFGBFHH
@4736615/1
ctcatcttcatcatccaagccgtaatgaatggtgttgcttt
+4736615/1
@@<DDDDDF><<4C:AD:CC=FGEFF4:EEF9C>GC:<@BG
@829855/1
ctcccctctggtatccaaaggcactgttttcaccggaggaatttgtttgt
+829855/1
@@CFFFFFHHHDHIIIAAHGICAFGG4AFHHIGGEGDHICGCGHG>>FBB
@3643222/1
tttttttgttcctttttgaattgaaat
+3643222/1
@C<DFF8DFDDBFGBHBD?4CF@9DHE
@3643225/1
gatatgggttgctgtttacaccaacgataaaatcaggctttatgtttttg
+3643225/1
C@CFFFFFBFDFBIJJIIJJJIGG=C;FCHG<DHIFCEHGG4BDDF>GGA
@1401124/1
ctccaatcgcattccctttcacactaggg
+1401124/1
@@@D7BAAFBBF8ACFD@DF9EBF?;9?B
@6402138/1
ctccaaaattgtaaatccaggaacttcccagtcatcaggaataaagtcat
+6402138/1
C<@FFFFFDHA<DEGGGFHI@FHIIIJHIGGGHJIJIJG@HIEFHGGGCG
@1946215/1
gctctggctattttagcatggaatgtgatct
+1946215/1
@@@FFFFD?HHGFIIH@CHGEHHEE?CHI9C
@7452969/1
caagagaaaagctaactccccttccgggtcatctacatgtcgaagcaatg
+7452969/1
CCCFFFFFHHHGHJIGIIJJJJJIJIJGHGIIIIJJJIJJGHFHJJJJJJ
@276274/1
gccctaaataataaggacggctaaaagtacagactctagtcgctttatgc
+276274/1
@@CFFFDDDHGHDGE>F?EHIFI<BBH?FCD<BFGBGGG@FHGHDGHG@F
@5850989/1
gcccattattgtgtactatcttcaaagagaaaaagtgcaatactaaaatt
+5850989/1
@@CFDFFFFFHFF@FEHHJIJFIEHJIIEHIGAEB:CBGHIE>DAD<BGH
@276949/1
ctcttgttttgcttctttttttgacctacccttgccgatagcaataaggc
+276949/1
@@@FFFFDHHHHGJJJCGIJJIEHIIGGJHGIIIFG?DGGBHIIJGGID@
@832213/1
gttctttttctattttcttcgctttgagatacctacgcctatcagcccat
+832213/1
@@@FFFD<FHDFFHBGHG9BFGHBD>EEEECDEHGIGA<@@BFC9BGHIH
@2517853/1
cttcagaatataatagtttcaattcatttgatttatgcttaataagcatt
+2517853/1
CC@FFFFFHHHB4CFGEGHI@?IGGCHIEGHGIGF>BCHB>FHIIGIFGC
@2518462/1
cttcactgcaaaagtttgatcaaataaacactatacaagtttggtcaaat
+2518462/1
@@@FFFDDDHHH?HBEGIIJGHIJDHIGIDIGIFHEIIBDGCBFFG>G?D
@4194457/1
gtttgttttctcctactccgacaaacgccatcctctcattcttagttgta
+4194457/1
@B@FFDD?HHDHHJIJJGFAFHIHJJJJHGGHHCHGH>BDGGFEHAFHHH
@278006/1
cttccttaacatcagtaatcaaatcatcagtttcccaggtccacaattca
+278006/1
@@@FFFFDHF8DFIEEEAIJEGHIJJIIIIGIEGIJI@GGGHGIGDIGIF
@6967496/1
cttaggtgtattcattacatatgtatttatactgacataatctcattaac
+6967496/1
CCCFFDDDFFHHHJJIJJJJJFHCIHIJIGGJIIJJIJJJJJJJEIJGBF
@4195762/1
gtagtgctccaatcgcattccctttcacactagggacatgaggtgaaatt
+4195762/1
@C@FDFFFHHGHGJIFGIIIHJJJIJJJIGIIIIJII?GHIIE;DGFGIJ
@4195874/1
caagatcattttaaactgtccttctgacacacaatctctgtaaaagagga
+4195874/1
CCCFFFFFGFFHDGEHHBHH9ECHI4CD>AEF8EHFGF4??199BD10?>
@6405987/1
cctgcttgtggaaaaccaccacaaatccacttggaaaactgtttatcata
+6405987/1
@@@FDDD8:ACDD>3EFGHHGGID@HIIBG>FHIGGD@?3BDGEFCAHF?
@3083910/1
cagcatatatccgtctaagcctaatgttttcgctagaaccgctagatgtt
+3083910/1
CCCFBEFFHHF?FBHGB@HCGHFHIIIGIICECFF>G>@8?FAA<=BGCH
@7457101/1
ctcagagctaccttggcagctgctaattttgcttggtgtttgttttctcc
+7457101/1
CCCFFFFFHHFHFIIJJJJJGIJJIGGIIJJIJJJJCDFHIIHGJJJJJG
@5855467/1
catcgcacaacaaacacttggggagttaaatcaacatcagctgagatata
+5855467/1
@@@FDFBDADFBFIJIIGGFBF<FBDFGIIIJIGEGJIGHBFHFGIIGHA
@2521123/1
gtcgtgagaagctgcaacggctgctatagatggaacgttgatctggtctg
+2521123/1
@@C@FFFFDHHHHGAABGI>GGIIGEHHGDHGFHIIIG@9BAFH4DC4C>
@1405610/1
gccaatagctgtgggttatatggtgattgatgccattcaactttgcatta
+1405610/1
@C@DF>BD<FHCF>G1CF@H9HHFFHH@F@FB1?FGHIGGBHIGGFEGCD
@281267/1
gtggtcttttgtcaaagctactccttggcccatttaaacatttgtaaata
+281267/1
@@CFDFDDHHHHHGGCFHGIJJBHIIECEHIGGGIIJIFCFEGIFDGFI9
@6407016/1
catgaattgctccctccacctgaactag
+6407016/1
@C@FDDDD>FAFFH@GCG@B@CFCC<HG
@7457354/1
gggaacttgactaataacctggctattataaatttcaggtggagtagaaa
+7457354/1
CCCFFFFFHHHHHJJJJJJJJJJJJJJJJJJJJJJJJJJFHIJJHIJJJJ
@1949844/1
ctccaaaattgtaaatccaggaacttcccagtcatcaggaataaagtcat
+1949844/1
@7=DDD>DDHFAD><<C3?A;EFDEGIIGI3:CFF@GH3<1?BBB4?B@F
@4742048/1
ccacattccattccatgatttattaaacccgatgctagctttcttaaatc
+4742048/1
@CCFFDFFHHHHGFGFHEHIIGGIJICHGGIFIIGGHIJI@FIJIEIGBG
@1950512/1
cttctttgactaaatactcctgaaggagtgatatcggtgtttttgagct
+1950512/1
C@CFFFFFHHHHFHIIDH>FHIIJJGEHABDEEIG?A?D0B>F?00BFH
@3649155/1
ggtacatttagctatcctgtagtttcgtcctatacctttgaatgtccctt
+3649155/1
?7?DDFFFGHFGDGDGIIAHIIHIIHGBGGIIIE@GIGGB@FAHCF@GHG
@6970627/1
cattgtacgagtttgagcatcattcattttcttcattgtaacttggcccg
+6970627/1
??@DDDDDHFHFH9?GEG<BBAEGGBDGIHFH?@DFA<C@FGHHHGCED:
@7458768/1
gttgaagctgcaaaagagatgggaatgattgttaatcaagaaaaaactaa
+7458768/1
CBCFFFFFHHHHHJJJJJJJJJJJJJJJJJJIJJJJJJJJJJJJJJJJJJ
@1951153/1
ccagaaagtaattgtattgtaaccacatgataatacacaaaatatagttt
+1951153/1
?B@FFFFFDFHHFIBEGIICHIIJAGCGGHIJF@HIGIEFH=GGHIJGHI
@8488587/1
gtgagtaacatcagctccgagaaatattacaggttcgttgaaaaccttcg
+8488587/1
CBCFFFFFHHHHHJIJJIIJIIJJJJJJJJJJJGHIGHHJJIJJJJJIJI
@7974357/1
cctcagagctaccttggcagctgctaattttgcttggtgtttgttttctc
+7974357/1
CCCFFFFFHHHHHJJGIIJJJJJJJJJJIJJGIJJJJHHGIJJGIIIJIJ
@7459767/1
ttatcagtaatctcgaatctattatctcttggacaagttgttatattagt
+7459767/1
CCCFFFFFHHHHHJJJJJJJJJJJJJJJJJIJJJJJJIJIJJJJJJIJJH
@7975592/1
cctcaaccgtacttctagcattagaagtttcttctccagctaaggctgta
+7975592/1
CCCFFFFFHHHHHJJJJJJJJJJJJJJJJJJJJJJJIJIJJJJJJJJJJJ
@8490220/1
gtttccaaaaattttcgaataagcatggaccatggtttcaatgatttccc
+8490220/1
CCCFFFFFHHHHHJJJJJJJJJJIIJJJJIJJJJJFHIJIJJJIJJJJJI
@1408569/1
gttgaagataacatacaattttaattttattattctcaatgatttc
+1408569/1
@@@FFFDEHAFAFHIH<<ECHGHFHIG@BEHBCBHHHGEG>FDF>F
@3651886/1
gcactgttttcaccggaggaatttgtttgtgattttttattgtatcccaa
+3651886/1
@@@FDDEDHGHBHIIGGIIGICFHGIGEIIIGIIJJJJJJG@<FHGIJEB
@7460881/1
atcaggttttgggtagttgggtaatttttgataacgtggatgtagatagg
+7460881/1
CCCFFFBDHHHHHEHIGIJJJFHIIJJJJJIJIJIJGHIHIJIJJJJJJJ
@2524075/1
attaccatatttctcaaattcagtcttgaaatattatccattagcttatg
+2524075/1
CCCFFFFFGHHHHJJJGHIJJGHJIGGII@FHHICIJH@FFIIGEIGIIC
@6971441/1
cgctgtagtacaaatttctatttccgattatttttcctttgatgctgctc
+6971441/1
@@@FA@DBHHHB<FDGHIIIIIEGHGHEHGGGGHD@<GHH<GHEHGIFDD
@4743652/1
gctgaggcaagtgttgggattttgaccatcttcaacgaat
+4743652/1
C@CF@=DDDB??DB>FBGCH;DHFGIG<BBFAGEGFEHBG
@5857329/1
gccactgattgatgtcccaatggtccacacctttgtcaccactatattca
+5857329/1
CCCFFADADHHHHJGGAEGGIJBHEHGG>FFGHIJCE9CF9F>@GGIHI?
@3086412/1
tatagatggaacgttgatctggtctggagctggatgagtgacatcagcgc
+3086412/1
CCCFFB?D?FHHHHIGEBIEIGCEBE94CFGGIGIGIICFGIGGGBHIB:
@5319915/1
cataataagtctaaatagaccttcaggg
+5319915/1
@@<DBDD;<A?>D<FA9CAHHGCGHEGE
@283001/1
gtcctgttggtccattaatataaaatggttcaacttctttggtgtacag
+283001/1
@7@DDADDB8CB>EFBBFC<E@C:AH@A4CFD4CFCEE?BD31?:9D9?
@837497/1
gttgattttcaaaatgaatatgacagtataaaaagccctaagttatacac
+837497/1
BC@FDDFFFFFFFGICHIIJJJ<EHEEHEJG@HEGH@EGGHIGIGG9:B<
@3653133/1
gctgctgctgttgttgttgctgctgttgttgttgttgaggttgattagaa
+3653133/1
@C@DD?DDHHBFFGGAFGFEB<B>?9CF@FHHGHG=GDDHFIDGHII>4?
@5858224/1
cactgctgaggattgaacaagcccttctgatagcctgcaattcttgg
+5858224/1
?8=;DDD?BCF3<4<EE:<A?FB39;GHCFCE>?CCFG@FBFF>GII
@3653325/1
gggaattctaagagggtacacaattcaggcac
+3653325/1
@@@DDFFDDHHGGDGI1CACHHIGIEGCHGGB
@283746/1
caagaggagagcttttattgaatagaataggaatgtcag
+283746/1
@@?FDDDE7FFDHIIDHEE4EB?CA@?<HECFIGCG?D9
@1411341/1
ctactctaaaaacacggtcttttccttcccctggcaatgtgacctcaagt
+1411341/1
CCCFFFFFHHGHHIIJFBFHIIJIIJJGIJIGJDHIJEGHIIGGGBBCHI
@7462639/1
attcaattgaagaagcaatttcttcgcagcctcttgttttgcttcttttt
+7462639/1
CCCFFFFFHHHHHJJJJIJJJJJJJJJJJJJJJJJJIJJJJJJJJJJJJJ
@1954934/1
gcctcctgcggaccattagttgaagttccagccctcagataatcccatat
+1954934/1
CCCFFFFFFHFAHGIIJJJGHIIDIEGIIIII<FD9DAFHGIGEHI<CGB
@7977329/1
tccataggaagcgccaaaggcttctctcgtgagccaacagtaagacatgg
+7977329/1
CCCFFFFFHHHHHJJJJJJJJJJJJJJJJIJJJJJJJJJJHIJJJJJJJJ
@3655850/1
tgtttactaatgcagatcttaaatctgttaatgctccagggctatgtgca
+3655850/1
@<@DDDDDCHAADHGI9CEHHI@EH@EBFFA92CHCB<GCEG>@F9FFHD
@7977488/1
tggatatattcatgccacattccattccatgatttattaaacccgatgct
+7977488/1
@@@DDDD><4CFDEE>FGIAHE4CFH>H<EBFHGD9<CHHG<BBGEGF??
@6972984/1
gtggaatttttgcattttttataacttctttaatgctctccaaaattgta
+6972984/1
@@CFFFFFHHHHHJJJJJJIJJJJJJJJJJJJJJJJJJJJJJJJJJJJHJ
@6973198/1
gtccaatcttcaattgttttaaagcacatttggctgcggtacatttagct
+6973198/1
CCCFFFFFHHHHHJJJHIJJJJJJIJJJJJJJJJJJJJJGHJIJJJJJJJ
@6973214/1
ggttcttcttcttttttccacgtgaaatctttaggctgcagctcaaccat
+6973214/1
BCBDFFFFHHHHHJJJJJJJJJIJJJJIJJJJJGIJJJIJJJJJJJJJJJ
@284409/1
taacttttggtggctttattatattactcctaattgaagagccttttccc
+284409/1
CCCFFDFFHD3?AGEBFEEH@FFIIF><AABFEHJHEC?GFGBDCDDEHI
@8491188/1
ctatgctatccgtagtcgaggctgggctacagatatctagaggttctgta
+8491188/1
@CCFFFFFHHHHHIJJJJJJJJJJJJIJJJJJIGIIIJIGIIJGHJIJHG
@1413938/1
cctgttcttcttgaagttggttcagctgtagtctgtctgcatctgtatat
+1413938/1
@C@DFFFFGHGHBHHIGIIC<CEHHHIIEH>ACADHCHIHFDHGH?GE<B
@1414264/1
cttccagcatagcttcaatttcattgt
+1414264/1
;?@DBDDDFDH?3A<<CHGC@@FHA<B
@7464261/1
gtacgctcaaacatgcaaatgtgacattattgactaaggccgatctgagg
+7464261/1
CBCFFFFFHHHHHJJJJJJJJHIJJJJJJJJJJJJJJJJJJJJJJJJIJJ
@3090620/1
atcttagctcccactataatatggtatctccactttcttctgagaggatt
+3090620/1
@@@DDDDDF?FFFEEFEF9EFEHD3?<EHEFEED>EFCEFEF9?@FFAB9
@7979113/1
gtgatcattaagttcgccgatcttgtacaacattttacatgcagttagtg
+7979113/1
BB@FFFFFHHHGFIJJJJJIIJJIIFHGGIHGIIJJFGGIGIJJGIJJDH
@3658574/1
ataagaacaatgagtaagagcttgcaagaggtaacttctgtcttgaaatc
+3658574/1
C@CDFDDDHHHAFGF<E@DIHIHFHJIE?;FGF9?@<<?<<CFHIGJEGH
@1957636/1
ctgcagtttccatatcatattatacct
+1957636/1
;@@A=;:=AFA?F@FIG<CFGIGGG>B
@7465322/1
ctccttccaaaaaaatacagcaagtctggtaaatttatcgcaaggtaatg
+7465322/1
CCCFFFFFHHHHHJJIJJJJJJJJEHGHIDFHIIIJJJIJJJJJJ=CGGI
@839612/1
ctgtaattgcgataaggtttttcaggattgatagatacatcataatgat
+839612/1
@@@DDFFDHFHHHEIGB<CEHI>HGGGIID>HIEGGHCEGGGE<<B??B
@285232/1
gtgagcattaaatcttaaaatagatacaatgtcactagctgtttcaactt
+285232/1
C@CFDFDBHHFDFGHIIIGEGH@EHIII@HIJCFHHGIJBHG<D?:??FG
@1416220/1
ctttattatattactcctaattgaagagccttttcccaaaatca
+1416220/1
@@@DDDDDHABF8E>EHEGH@HHH4<CEHG?HHIE?CEE3CDEG
@1416311/1
ctggaggttgatgaggaggctgaggtggaatta
+1416311/1
@<@DBDDAADCDD@G;<EHGCC;FGE?EGGGFC
@1416362/1
ttcttcttttttccacgtgaaatctttaggctgcagctcaaccattttat
+1416362/1
@@@BFFFFHGGHFIJJJGIBF4C>E9??BEHC@FCF@DBHEHHIIEGGBH
@8492591/1
gcagtcctgagctggtcttcagtcacccgattctatttcttggtcatcag
+8492591/1
CCCFFFFFHHHHHIJHJJJJJJIJJJJJJIJJJJJJJJJJJJJHJIJJJJ
@5861366/1
actgagaggccaaactccttcaggcatgggtcactattaaagttgatttg
+5861366/1
@@@FFFFFHHGHDGCFGAHIJIIIJEGGHGGBHGIHIGIBGGB?FG@EGI
@4203607/1
gtttacaattagaatttataagtgt
+4203607/1
@@@FFFFFA>?FF9FHGEHBHI<<C
@5323163/1
ccgtgatctaatatttgagcagaaggtgctggtgcatgta
+5323163/1
?@@BDAEDHGGHGBHIC41AI@DFHBFFCH93?DGCGHGE
@4746729/1
gcataattcttgtagaagaccaatagggttgcccatcattcgctcctcga
+4746729/1
@@@FFFDFHGHAHGIIF>GEIHGHEGFE@G:FGIE9?DBHGDFIEGEGE>
@7465883/1
agacacttgctggggaggtggacctctttgtgcccatggagtttgacctc
+7465883/1
CCCFFFFFHHHHHJJJJJFHJJJJJJJJJJJJJJJIJJJHIGIIJJJJJJ
@7979824/1
cattaacttgcgtagcatactttatcgtaacggtcatttctttttcttga
+7979824/1
CCCFFFFFHHHHFIIJJJJJJJJJJJJHIJJJJHIIJJJJJJJJJJJJJ<
@3659986/1
gcctcttgttttgcttctttttttgacctacccttg
+3659986/1
@@@FFFDF:CDHHJJIGHJECFEBGI<FADG:B<3?
@3092025/1
cccgtttttattatcgcttctaattttttctctcatttctgggattaaaa
+3092025/1
@@CFDDADFDFAH<EEHJIIJGGIJIIJID9B@G?BEG@@GGD;9BG>GB
@3660430/1
ggatcattagcagaaatcctcattctttcaaaaaaaactattcgtaggag
+3660430/1
@CCFFADEFGFDD@EH@BEF9?BHGIGIIIIB3C0?D@GED>DGFG=C@;
@6975354/1
atcctgaggagcatgttcttgcctttgttgctgctgtggtggttcttgcc
+6975354/1
CCCFFFFFHHHHHJJIJJJJJJJJJJJJJJJJJJJIHIJDGIFHIIJJJJ
@6975424/1
gtacgctcaaacatgcaaatgtgacattattgactaaggccgatctgagg
+6975424/1
BBBFFFFFHHHHHJJJJJJJJIJIIJJJJJJJJJJJJJJJJJIJJJJJJJ
@3093051/1
cataactaaaacagggttcatgagttccactttcacaatcaattaattgg
+3093051/1
?1?DBDDDFBDB?EHG>B?@ADCHE@@D>@<EHGCEG?3;D<F>HCBBFE
@3093208/1
tgaaaagaatgatcttccaactgtcacaaacctgttagcagctgg
+3093208/1
@CCDFFFFHFDD>G9FHIGHGIHBDBB<FCHG<;?4C1:DH@;BB
@841432/1
gccatatagccttaaaagggcaccccaactagttatgtgaggg
+841432/1
@@@7DDADFDHBF@DH@BCAFGIIBGGIHG>4:CF@@BB9D>D
@5862654/1
gttaacttttggtggctttattatattactcctaattgaagagccttttc
+5862654/1
@B@BDDDFDHFHDGGIIJJJIJGEGIJJIIBGIIEEH>HAH9DGHIJBBE
@6976425/1
ttttgaattgaaatcacctgctccaggtaatggaaaatcctgaggagcat
+6976425/1
CCCFFFFFHHHHHJJJJJJJJJJJJJJCHIJJJIJJJJJJJJJJJJJJJI
@842054/1
cggaggaatttgtttgtgattttttattgtatcccaatcaattatgatac
+842054/1
CCCDFFFFHHHGHHGGIGHIIIIJBHCGBDFHII>HIGHIEGBFGHIGDH
@2529111/1
gcaggaaatcgatttttgaaacacctctgtcgaacagcttccacagcttg
+2529111/1
@@@DDD>;FFHFFIIIIII@HIGIIEIIEDCHIIIDHGGDHEIIIIGCCF
@2529295/1
ctcaacctcttgtaacatcgacaacaccgcttgtg
+2529295/1
@@@FFDFDDHHBAFFHIIH1:1CCFG7B6FHG7BD
@2529381/1
gagcacactaaatcaccacagacctgttctaacttaaagctgactttagt
+2529381/1
@@@DDDDDFFDD4AFE@FGIE9CCFCH>FEFBFFIIAGFFIGEGIBEGI9
@5325267/1
tcttgaagttggttcagctgtagtctgtctgcatctgtatatgccctagc
+5325267/1
<?@DDDDDF4CF?DBFF>FIFH:FFFF@HEE>EAG@A@F9EBAB3:<?;F
@7981798/1
gccgcttgttgctgtacttgaggctgagatgaaggtggtctgctgggttg
+7981798/1
CCCFDFFFFHGHHIFGEHHDHCDGIGGIGIIIIII?DA@DCHHGHIIFHH
@3663133/1
accacgagaactactatgagatcttcgccgtggc
+3663133/1
@@@DD76@FDHF8EC>GFHHDC@FE9FEDH::@D
@1961774/1
ctctgctgttgttgttgttgctgaggctgctgtgg
+1961774/1
@@<BD??ADF8ADDCFHEGII>H<GCHHGHG??DG
@3663311/1
ctccatactccttgtcttacaggtaccggtctttctcgataatcaagtgt
+3663311/1
C@CFDFFFGABHDHFHGIGJIIJHIIJJIBGHCHGIIDDEHHJCECG@FH
@1961951/1
cttcatccttgttttcaaagttgataaataatattaatgaaactaaaa
+1961951/1
8=8=BD4ADBDBFHEGGCH4CFH@B@BB@F>FDAHE9E<C??CF4:D>
@7469564/1
gccgcttctataccaccatcaaggaaaagtgcacccatcaaagcctcaaa
+7469564/1
CCCFFFFFHHHHHJJJJJJJJJJJJJJJJFHIJJJJJJJJJJJJJJJJJJ
@7469679/1
ctaacttaaagctgactttagtacatcgcctggagacatgactacacaac
+7469679/1
CCCFFFFFHHHHHJJJJJJIJJHIJJJJJJJJJJJJJJJJJJJJJJJJJJ
@3094592/1
caaccgtacttctagcattagaagtttcttctccagctaaggctgt
+3094592/1
@@@DFFFFFGHHGGJJIJBHGHFHIC@HHEHHGGB9G>FCAGIICD
@7469965/1
tgaaattattggtatttcttttttccaaattgcctctccattcaattgaa
+7469965/1
?@@DDDDDH?F8AEHIIIIGHIIIIGGIIIIIEGIHEEHG<GGCCGHI@G
@1963339/1
gtccttctaacctgttcttcttgaagttggttcagctgtagtctgtctgc
+1963339/1
@@CFFFFFGAFFHIIIFH@EF@HA<FHIIFBEDAECFGF9HHG@HGFCHI
@843310/1
caccttttggaagctttacaactcctaatcctgtttcatccgcaattttc
+843310/1
@@@BDEDFGGHHHIHIFIICGIHJGIG@DHGJIGGJ@FHIJGIGIIICGI
@1963747/1
cgtacttctagcattagaagtttcttctccagctaagg
+1963747/1
?@:BDFFFH8CFBFBEHGHEDHGAFGHGGIG<F>DHBF
@4206903/1
ggcattcatcttttcttttgtaaattacttcaaggaaat
+4206903/1
@7?DDDFDDAFHADCGFFE4CDCHHI<FECGGBH9<3CF
@4750229/1
gtctttgtgtcttgcacgacctttggattgaatataagaccttgttgttt
+4750229/1
@@@FFFFDHHFHDEHEIIJJIB>HIJJJJJJIFEG@EHGEGEFH@FGFGG
@1965250/1
gtaggaaataagaaagcaagagaaggaagtgaggtacacagttgcagtcc
+1965250/1
@??DDFFFHHDFHIID:AGH>BGHACF@HED9FHDBHCHGABGF<F>FHD
@4208502/1
cttagattagagttgttatttatcttaaataatttacttgattgttaagc
+4208502/1
CCCFFFFFAHDHA<FFHGEHGIEHCAEHHIDCGIIGICGGHDECFHI4DG
@1420160/1
gccatttatcattaaatagatttatgaggattcc
+1420160/1
?=;ADDDDFHBBBGD>EGHGHDEEIHFEBGB<FE
@6417198/1
ctcttgttttgcttctttttttgacctaccct
+6417198/1
@@@FFFDEHDFCFD:EDGFEHAGGEGBFHB9@
@6980214/1
tgaggagcatgttcttgcctttgttgctgctgtggtggttcttgcctttg
+6980214/1
CCCFFFFFHHHFHJJJJJJJJJIJJJJJJJJJJJJGHJHIIJJJJJJJJJ
@7472110/1
aacacattgggtcgccatacctaaaaccgtatctccaaccctcttcactt
+7472110/1
CCCFFFFFHHHHHJJJJJJJJJJJJJJJJHJJJJJJJJJJJJJJJJJJJJ
@3097558/1
cttgcctttgttgctgctgtggtggttcttgcctttgcagctgttgtggt
+3097558/1
?<@=DFFFHGHHA@HIEI@@EGA?ECBGH4CCGGGGHIIG3?DBG@FEH8
@7986033/1
ggcagtatgcaaatattgtggaccatcactttttacatttaaagcatctc
+7986033/1
CCCFFDDEGHFHHJJGHJHJIIJJJIJJJJJJJJJJJJJIJJJJIIJIJJ
@7986082/1
gcccgcaacaattgtacacaactccataggaagcgccaaaggcttctctc
+7986082/1
CCCFFFFFHHHHHGIIGGHGGHGIJEIIGGIIG=@GHIIGIJ<HFHGGGG
@7986227/1
cggtggtgtgtaatcactgctgaggcttgaacaagcccttctgatagcct
+7986227/1
BCCDDFDDFHHHHJJJJJJJJJJJJJJJJJJJJJIIJJJJJJIJJJIIIE
@3098351/1
cttcttttttaataagttttttttgggatt
+3098351/1
=@@DDABDD:?<?@<@22<3<FGGBHHEHC
@3098541/1
gtggtgtgtaatcactgctgaggcttga
+3098541/1
@@@7BDB=;FH?FBDGBAEDB;F?GI>@
@846976/1
agggaattctaagagggtacacaattcaggcactaatgtctcttcaaaat
+846976/1
@@@FFDFFDFDH<DGGB<CFHIIIEDAHDEAFGIG3DH<FC?9??<?F>9
@1421806/1
gggtaatcaaattttatgacaaaattgcaattctttacatcaataccttc
+1421806/1
;?@BDDFFHDFFDIJJJEIHIIGEIHGIDHGIGIJCIJGIGGHIIIIBBG
@1966507/1
gttgttgcctctgttgctgctgaggctgttgttgcc
+1966507/1
==:A=B3ABFF<?EB4EGII9<:AABCBAFBCBGE3
@1422530/1
ctttatatgttcttttaacactctttgatg
+1422530/1
?@@ADFFDBFBDHBBDAF@@?EBIGHIIE>
@8498304/1
cttttccggaaagaacctagtgtgatgacgtttctgtaccactataaatg
+8498304/1
CCCFFFFFHHHHHJJJJJJJIJHIJJJJJJHJJJJJJJJJJJJJJJJJJJ
@1966953/1
cagaacttccggcataatgagtacatcatttacatcaccg
+1966953/1
@@@DDDDDA?FA@18:FH>CHBDHFE@G49C@4??9B@?B
@5867103/1
ctccaatcgcattccctttcacactagggacatgaggtgaaattattggt
+5867103/1
@CCFF<DDHHHGHJIIIIGHIIAFHG>C;EF;EBGH<:B4DFHGGGHGI<
@5867266/1
ctattgacagcatgatgacattcatctataactaagattgacacgagaca
+5867266/1
CCCFF8DDHHHDDHEGEHFEEHEEHGGHGGGIII@EHIIG3CFHEBH0?@
@7987468/1
tgctgctggggctgttgttgccactgctgctgctgcggctgttgttgcct
+7987468/1
BCCFFFFFHHHHHJIJJJJJJJJJJJJJJJJJJJJJJJJJJIJIHJIJIG
@2531658/1
cccgtttttattatcgcttctaattttttctctcatttctgggattaaaa
+2531658/1
@@@FDFFFGHHH<FBHGIJJHEIGIGIIDHJIICHIIDAEGGICGGGGIH
@2532432/1
atataagattacaattcttaacattttttctttaaacaaagaacattgga
+2532432/1
C@CFFFFFAFBFDEEEHG>JHEAEHG@?F@E9DE>EEHH>FG<G9BDG9?
@7473555/1
cttgatcattttcgtttacccagagaggaaatagtattttttcttcatcg
+7473555/1
@@@AD>:AAFD?D@FFBGHCABF:2<A@F3@E>F1?F@@DC@FEFGI@F9
@6420241/1
ggagtcgtccctcttctggaaagcagctcttgcagcattgacactggcgt
+6420241/1
@@CFDDFFHHHHHJJJJIJGIJJIJJIIGIIIIJJJFGIIDGIHIIIIIF
@6980903/1
ggctgttgttgccactgctgctgctgcggctgttgttgcctctgctgctg
+6980903/1
CCCFFFFFHGHHHJJJJJJJJJJJJJJJJIIJHIGEHHIJIJJJIIIIIG
@7474121/1
ctttcatgatactctcaagatccctgattacttcttctcgaggtggctgc
+7474121/1
CCCFDADFHHDFDGIGGGGIIGGIII@HGGHGGHGIIIIEGDH@GBHGII
@290773/1
attgatgccattcaactttgcattaactttctgcagtatgtttacaaatg
+290773/1
CCCFDFFFHA?D?GIHGHGJIGJIJGEGGHEH>HGHICHIDGEGFGGIID
@291104/1
ggaacgagaaccaatttcttttttaaaataatcag
+291104/1
::8?D:AD<:DFBEHDHAB4EFB:GHIF@DDD0?F
@3668389/1
ctatcttcaaagagaaaaagtgcaatactaaaattttattcagtatattc
+3668389/1
C@CFDDFFHGHHHIGIGCGG<CF>44CGHGGIG4<EFEGBFGB?><D@CH
@1424033/1
gtcgacaattgtaccaagctctggcattttcctgtgactgatttttcttc
+1424033/1
@BCFDFFFHHHHHGIBBACCFGA<F?F@CHIGIGIJJJJFEHJJIJGHH?
@2534993/1
cagcgaaattcttattcgattgaagtaaattgtaaaatgctaatatccta
+2534993/1
@@@FFFFFHBABFBDGGG4CAEHHCFHHIFGGGGFIEGIFE<BDHIIF<9
@4754095/1
agaaaattcaagcgagctgatgtatggtcaacatcaagaag
+4754095/1
@@@DDDDD4?BFF1CC6@CAFCFEHG>?4:C4CCHFC@?B@
@8499059/1
ctaaaatattgttcaagttcacgaggagtattcttggaaacaattttata
+8499059/1
BCCFFFFFHHHFHJJJJHIJIJJJJJJJCGHJIIJJJJJJJJJJJJJIII
@6983953/1
ctcattttcactcagaagaaataatatctcagcaccaattttatgatttc
+6983953/1
CCCFFFFFHHHHHJJJJJIJJJJJJJJJJJJJJJJJJJJJJJJJJIJJJJ
@2536350/1
gtgggcatggcctgcagctccctttttgcagcttcttcaagagggatggg
+2536350/1
@<BFDFFFBDHDFBHHIBHGHJJIIGH@EIJGIGCEAFFHCFGAHDDCCG
@4212665/1
cctcagataatcccatatcattgagaca
+4212665/1
;@@D1DD?AB??>BFBEH@ICBF@H9AA
@3669476/1
gctattttagcatggaatgtgatctccaagttgtgaatcaatttc
+3669476/1
@@@DDDBD>FFFD@FD9C<3AFH4CHE<@<CF?9EE>494C>GF?
@3670612/1
ccttgaacaaatttacctaaagcaacaacacaattgtcggcagctgggaa
+3670612/1
BC@FDDFFHGGGFHJJJFIJI@HEIHIEGHGIIGIC@FHDIIJJF9BFCA
@4213423/1
atgggccacaactcatattgatcgtcaaatgaaa
+4213423/1
<@7DBDFFDD;DC>BAG@HF4CHHGEEEAHGB4C
@851604/1
caacaaacacttggggagttaaatcaacatcagctgagatatactcatat
+851604/1
C@C?DFFDHHGDHIIIGG7CEBHH@FHGGGECGGHGEIII@FH99BFFG>
@1970836/1
ctcattttcactcagaagaaataatatctcagcaccaattttat
+1970836/1
@@8DDDFDFHHGBHHEH>GCF>HHGEHBCEH9CDBGG?F>GDBF
@4213987/1
cttctaaaagatcagccctatccttagtcttcagttcagcttttggatta
+4213987/1
CCCFFFFFGAFDFEGHGGIF@GEIGIB9CB>DFE<ED:?<CDDEGD9?@D
@5869393/1
ccgtcctttactgtatgcatgacttttataattaggg
+5869393/1
@CCFFF?DFHHHH@FGGBHBCHGEGIIDHJECHCHCG
@5869400/1
atttgattcagtttcccgcttctttccaaatctggacattatattgataa
+5869400/1
@@@DDDDDHFHF>FF<3@818@CBAAACEGA<E??C;C?4?FGEGC<FBB
@5869461/1
agtaaaataacatgccattaataattaaatgaaaaatgaaataggttaaa
+5869461/1
@@@DFFFFHGHGFGGGJEIIIIIJJGGHJIGG<HHIFGIIJJ>FGDHFII
@5869807/1
gcactggttacaggagatactggttgttgttgaggtggtagttgagtttg
+5869807/1
CC@FFFEBFFH?HEBHIIIJGGEHFGHCHHEEDGGDDH0B<9BDBFHGG@
@3102496/1
ctttggcacattgcagttgctatcatacattcttaatatctgtgtatta
+3102496/1
@@@ADDDDHA4DCFHHCC4AEGC9CAHH>9<FGB>>E>?4?4?DFE9FD
@7476812/1
cattattgtgtactatcttcaaagagaaaaagtgcaatactaaaatttta
+7476812/1
@@@DFFDAHF?FFIIIIIIIDEDF>EIEDGH:2CGHEGIGHHDCCFCGII
@2537837/1
ggcattccagcatcattactaattttttgcaattgttgagtgaagtttct
+2537837/1
@@@DDDDDDHFDHIFBDBHIIEGI4CBHEG>CGH3?F>F@DD>BHHE<G9
@8501387/1
gctgtacttgaggctgagatgaaggtggtctgctgggttgctggtcaccg
+8501387/1
BCCFFFFFHHHHHJJJIJIJJJJJJFHIHIJJJJJJJIJJJJJIIJJJJJ
@3103617/1
ccacggtcccattgtgtttaatacttctaaaaagtcatcaataatttcga
+3103617/1
??@DFDAD<DHDFIEF:EHHCGHGCGII@BE><FGGIIIBEGDGGEIGG1
@4757178/1
cttgcaagaggtaacttctgtcttgaaatctgtagcccaatattgattcc
+4757178/1
@<@BDDFFDFHCFGJBFHEEFFHGGIEGIHHIIIIECG9F3?FHGCEHHG
@5331341/1
ctccaacaggacctggtggggccccacctcccgcagg
+5331341/1
@@@DDFFDHFFFHIIGH>=FGEFADB@GG>GEHIIIB
@3672047/1
tggtcctgttggtccattaatataaaatggttcaacttctttggtgtaca
+3672047/1
??@BD:4BFHF<F@FFFF>DHHIGHGII<A9?CHHHIAEIIGHBGGFEG@
@6987044/1
gctgtctttgtgtcttgcacgacctttggattgaatataagaccttgttg
+6987044/1
CC@DDEFFGHFDHIJIIJBGIGGIJJJIIHBGGHIJIGGHGGHGHIJHJG
@295699/1
ctaaaatattgttcaagttcacgaggagtattcttggaaacaattttata
+295699/1
BB@DDFFAHHGHHJJIIIIIGIJIIFIF>GCGGGIGIGIIJJJIJGIHIH
@4215472/1
cgacgacactttttagtaccgggcttactaagggagttttcttgatcatt
+4215472/1
@@@FDF?FDFHHHJJJHHGCDHGIHIFFHGHHGJ2B68@FCHJIFIJJ<G
@8502401/1
gtatatataagattacaattcttaacattttttctttaaacaaagaacat
+8502401/1
@?@DDDDDHFHAFG<G?GHGGGGIIGIIIIIIIFHIIIECHIIIIHGIGH
@6424783/1
gctttcttaaatctggttctctaatcatctgattagtagtaacgattc
+6424783/1
CCCFFDDDHFD>?AEDCGEHHHFEEIEGHCGG<EBHHGGEC<EFIBC:
@4216762/1
gaccgacttaaacaaattgattccaagcttatcaggatcctacctctcac
+4216762/1
CCCFFFFFH?DHHJGIIIJEEIIEGIJJEHGEIHIG3BAGEHGGJJI@HI
@5332234/1
cctagacttgtgcaccagctaaagaagacttatctttaaacggcagcttt
+5332234/1
C@CFFDEAAHCD?EHEH?EGIGIIGHI3EDEEI>@EHIIIHIGGIIIBGE
@5332580/1
ccttgaatgaatttttcattcctcc
+5332580/1
=@?D=DD>?DACDGGGI9<B@<:AC
@3104953/1
tcctgagctggtcttcagtcacccgattctatttcttggtcatcagtttg
+3104953/1
@@@FFDEDBHGDBHJIIIHFHHIJBEBHIIIJIJIEC@GHIIBHIJDG@>
@3105521/1
gtaatttcttgttcttcttgtttcttttctttaacatttctcacagaacg
+3105521/1
@@@FFBEDFHFFHIIJIEGHHIFAHGBHGIIIH@CHHGB?GHIIDGDGHI
@5871680/1
actctttgatggaatttcataaacaactttcaaatccttaatatacgcaa
+5871680/1
;@@DABD;FHB>FG@FEHIBHG9FGHG<@H9AFHGHGIG<9D<AD<>:?G
@4758699/1
ccactgattgatgtcccaatggtccacacctttgtcaccactatattcac
+4758699/1
@@@DBD?DF?D4<<C@?FHGGCECB<EAGAGCFB9EB?C?D@F49D@DFH
@5334329/1
ctaaattctgctctgataaattagaatcatcccatagcaaatgatatttg
+5334329/1
CCCFFFFFHFDDDIIBHEGGGJIHDEEHIIBGIGIJI>GGDGCFEGGGHC
@6987934/1
tttattaatttgctcaggagaaatttcaatttttgcaaattgttcgtagt
+6987934/1
@@CFFFFFHHHHHJJJJJIJJJJJJJJJJJJJJJJJJJJJJJIIJJJJJG
@855175/1
tccacagcttgtctgtaattgcgataaggtttttcaggattgatag
+855175/1
@?@=DDADBHHHD4EFGBEIGIIBGG=EE9CAEGGA@GGA>GEFH>
@7992671/1
atgtagataggctggcctgcttgtggaa
+7992671/1
@@CDDFFFHAHGFIJIIIJJAHIFHGII
@1973307/1
gttgatgaggaggctgaggtggaattagagcaattgctcccgg
+1973307/1
@@@BFFFAHGBHGJIJIII:FGGCGIJFIHHIBGHDGIJII6B
@297395/1
ctctgctgttgctgttgttgctgaggctgctgtggtctctgctgttgctg
+297395/1
B@@FDFDFHHHHGJJJIHIIJJJCGIIDGFGIBGEDCFA>>F@G4?B<B4
@1429222/1
gtgagtaatctctgtatcaacaactgta
+1429222/1
@@@A;AADFBDDBBFEHDH<B>FAEFHG
@1429493/1
ctgtatttcctgtgatcttgtctaagattgctttcgctgcggcatgcttt
+1429493/1
@@@DDDD8F>FH<EFHIIIIGIIGGICGGIIIIDHIE<DFGHBAGII9C<
@5335537/1
ctctgtcgaacagcttccacagcttgtctgtaattgcgataaggtttttc
+5335537/1
@@@FFFFDDHFHHJGIIJ>HH>EGIICGHIGDIGJIDA@GHBGGBEGGEG
@298679/1
ggccaagatcagccgtgtttggtagaagcaggatgacacttaggtcgtgc
+298679/1
@@@DDBDFHHFHGGJAAGIHICGGGGHJGGAE@DGHIIGIJ@F@FEF@FH
@6989277/1
ggtctctgctgttgctgttgttgctgaggctgctgtggtctctgctgttg
+6989277/1
CC@FFFFFHHHHHJJJJIJJIJJJJJIJJJJJIJJGHIGHIJJJJ<FFHI
@2541579/1
agctttcttaaatctggttctctaatcatctgattagtagtaacgattct
+2541579/1
B@@FFFFFHGGGHJJIGFGGGGHJIIJIE><<E>B?FCCGFDFH=FGG9F
@6990117/1
cctgaataccttgatggctacaaagatagaagtcgaattcagttggatgg
+6990117/1
CCCFFFFFHHHHHJJJJJJJJJJJJIJJJJJJHIJJIJJJJJIJJIJJJJ
@6990124/1
ctttcttagatctaccagtgcccatggcagcaaatctacttgatcctata
+6990124/1
CCCFFFFFHHHHHJJJJJJJJJJJJJJJJJJJJJJJJJJJJJJJJJJJJI
@857302/1
gtacaaatttctatttccgattatttttcctttgatgctgctcaatttac
+857302/1
@@@FDEADAFFHBHBHICFEA@<AFAE@CBBBGCFHIIJ@<FG@B?<BD<
@4759646/1
gtcagaattttcgtttggagcaaatacaatgtatttgctgtctttgtgtc
+4759646/1
CCCFFFFFHGHAFIIJBHGGFIGIEHIIA<CGH@FGHIIECGCFGD@FGE
@857532/1
ggtatatataagattacaattcttaacattttttctttaaacaaagaaca
+857532/1
B@=DDFFFHHGHHJIIIJ<HHIIHGCHIIJJJIJGJJJII@GIGB>DFGC
@857751/1
ctgtcagatggttttggagaattatcaaagagaattattgaattcaatat
+857751/1
@@@D?DE?FAFDD@GBAHGGHGGGDGGCHGG;G9?DGG9?1?DEB:BFHI
@1974931/1
cccatgttaaattttttcagaatcatgtgattttttttcctttcaagaat
+1974931/1
B@@FFFDFDHDFHJIGIIJJICHGGIIHGBGGECDGAGGDFHGI<FHIJI
@6991678/1
gttcctagaatcccacatggcaggaagttttctcgcaacttaggttatgc
+6991678/1
CCCFFFFFHHGHHJJIJIJIIEIIJJJ??GGIJEEGGIIIIGEGIIIIEC
@3675893/1
gctgttgttgccactgctgctgctgcggctgttgttg
+3675893/1
@@@DDBAD?>FBFGB>3ACFEH<EGGDA@0:?DF3?2
@3107364/1
caaatctggaggttgatgaggaggctgaggtggaattagagcaattgctc
+3107364/1
C@@FFDDBHDHDD@FHIAAHHEHHGIECHI?DGIGI@>GCCECHGEFGBA
@2543311/1
cactgattgatgtcccaatggtccacacctttgtcac
+2543311/1
@@@FDDDDFFHDH9CEA;GGCFFC@@E;AFCEB9?EF
@3677350/1
cgctaatttaaaaattgaatagtttttatgaaatgagtcagaattttcgt
+3677350/1
C@@FFFFFGDDHGJGGIIDHI@AFHG?@DCHGDHGCHCCD><FBFHIFIE
@6429441/1
caggattgatagatacatcataatgatgaataaccatattcttattcttt
+6429441/1
@@@DDFDD<BFABGHJBB<AEFH<H9?EEFG>HH3CFAFIIGE9?FGCEH
@3108315/1
cttctatcacatcggaggcaaccaatatgttcgtctca
+3108315/1
@@@DDEFFFHHFHIGGG1CCG?HEGGCHIAFH7DFEHH
@301557/1
ctcattttcactcagaagaaataatatctcagcaccaattttatgatttc
+301557/1
@C@FFFFFDHHHHIIEIJJFFHICGGGCHGIIIIJJJGEI<DFHIEGGE<
@2544172/1
ctttgatgctgctcaatttaccttcatccttgttttcaaagttgataaat
+2544172/1
CCCFDFFFHHHHHJIIGIIJJGEHGCA<FHIJHHEDFHGIIJBHGHEHIH
@6992368/1
cgggcttactaagggagttttcttgatcattttcgtttacccagagagga
+6992368/1
C@CFFFFFHHHHHJIGHGHIJJJJJIGIJGJJJIIFHJJJIJJJHIGHID
@1976629/1
gtccgactgatgatttgaggttcttgtggaattgtgacactttgatgttg
+1976629/1
@@@DBDDFHFFHBBGHGEHI>HHEGGEACFEFHIGEFCFGGGIIGIEHHG
@4224768/1
ggtaaagttttgcctataagaacaatgagtaagagcttgcaagaggtaa
+4224768/1
@C@FFFFAFHFFHDD@GABFEGFGG>B44AF>@FE@F>GHAFGF9D0?D
@1977221/1
gttctttcatgatactctcaaggtccctgattacttcttctcgaggtggc
+1977221/1
@B@F@FFDHHGFGFIIFHIGIJICEEFHBHHIJJIGIJJGGGGIIA@DGD
@1977250/1
gccacatcaatgttaaggaatggtttccaaccaataattgcagactggaa
+1977250/1
@@CFFFFFHFHGHGHIHFGGHJJB>GHHIIIJGIIJJJGHGFHIJIAFHI
@2545336/1
ccgaggaattccagcctttgatagcaatcggtaaagttttgcctata
+2545336/1
@@CFDFDFFDDHDEEHHI@HC4CEHG<H>FHFH?HEDH<F9DF@GH>
@1977874/1
ctttcaagaatatattcccgtgtgatatgatatgggttgctgtttacacc
+1977874/1
CCCFFFFFFFHHHJJIFGIHHIGIHDIGGEIGIDGG?EHHIJ@HHJIIEH
@2545895/1
ccgcagattaaaatttttaagtacgactaagtgagcacactaaatcacc
+2545895/1
@@@FDFDDDHGHABGE>FGEGC<FEGIIIDIGCHAFHDCEGIGJGDBFF
@4763483/1
ctcaaaacagttagccattgcatgcctcaactcaagatcatggcataaat
+4763483/1
@CCFFFFEHHFDHHEGGIGIFG9FE3FBBEG<<CFGGCDFGHIIGIJCBF
@5874971/1
ggtctttctcgataatcaagtgttggtgcattcataattcgggccttaac
+5874971/1
@@?DFFFFGBHFHBGHHGHCAFADHBDHIIG>HGIJ@??DAAFAH1B>FH
@7996826/1
gctgttgttgcctctgctgctgctggggctgttgttgccactgctgctgc
+7996826/1
@@@DDD?AC;<BC?<<FEHCHIGII>GAAA:CF<FGE9DDFHGH><<8/?
@6994739/1
ccttttatcataatgagatcaagtttttttcgaatcaaatgaagctgtat
+6994739/1
CCCFFFFFGHHHHJIJJJJJIJJJJJJJJJJIJJJJJJJJIIIIJIJIJJ
@1432086/1
tggagctggatgagtgacatcagcgc
+1432086/1
@?<DFDBEHFDHDG>EBHDHGAEGGG
@6994908/1
tgagtgagttaaaacagtacatcgcacaacaaacacttggggagttaaat
+6994908/1
BBBFDFFFHHHHHJJJJIJJJJJJJJJJJJJJJJJJJJJJJJIIHIJJJJ
@3110231/1
cttaactttagtgaactggtcatcaactgagaggccaaactccttcaggc
+3110231/1
<?@FFDABDAFDHGEGGHIHIIG4CH@<?DGEHI<FHGI=<DGG<B3B9?
@3679709/1
gtgctgtaccttgtatactagcatgactgactagatagaagtct
+3679709/1
@@@FDFFFFAFBFGG4CBHI9GDF<?:EDBDDE>C9?BCFEDFH
@3680024/1
aagattacaattcttaacattttttctttaaa
+3680024/1
<@@DDAD;B4ADAGEGHIHHHCGE6BHGHBG@
@862521/1
ataagattacaattcttaacattttttctttaaacaaagaacattggatt
+862521/1
@@@DFF>;FHHH<FHEBHGIH@EHIIIJJGHJJGHGI9FH>GHGGHIHHI
@4226743/1
ctgggaacaagaatgctgttaatgcctccaagcttaacattgattttaag
+4226743/1
@C@FFADBFAHGHIGDGIGEGGCA4<CEEFH9ECEAHEAFG@FHCA@?BB
@863620/1
ccttcttttccggaaagaacctagtgtgatggcgtttctgaaccactata
+863620/1
CC@FFFFFHHGGHGIEBEH;?FA@9C19CEBGGI:FBB?GI<AEGCCDHI
@4227705/1
actccttttcccgtttttattatcgcttctaattttttctctcatttctg
+4227705/1
@@@FDDDDD<BHFG@HIJA@EFCF=73CFHGGJJIIFHFBF9DGGI>FEH
@4766200/1
cagagaggaaatagtattttttcttcatcgtcttgaacttcatttccaac
+4766200/1
B@CDDFFDFFBHHIBGHGECHGEHGIEIJIAGHJ<DHIJIIGCIJGGGGD
@8000163/1
ccacattccattccatgatttattaaacccgatgctagctttcttaaatc
+8000163/1
CCCFFFFFHHHHHJJJJIJJJJJJJJJJJJJJJJJJJJJJJJJJJJJJJJ
@8000611/1
atcaatttcaggatacgatctggtttacaattagaatttataagtgttgc
+8000611/1
CCCFFFFDAHDHDIIEHIGEHIIHIGHIIIIIIIIIIIIIIGIIDFFGHH
@1979087/1
ctttccactatctaaataaatagctgcagctaatgattcaaataagtcac
+1979087/1
C@CFFFFDHGHFHCHJIGGIEGGGIHGG99AFGGGE><4C<CBEHDCDGF
@8001007/1
ctgatttgttgtttattagggtagcatttggaggactgtcagatggtttt
+8001007/1
CCCFFFFFHHHHHJJJJJJJJFHIJJJJJJJJJJJIJJIJJJJJJJGHIJ
@3111791/1
gttttttggagaggcaactcaggataactatagaggttcttctttccatc
+3111791/1
@?@FDFFFHHHFFGGIIJJHHII9DHHIDH>DGIIIBHHIGFHGIBFIII
@6995932/1
ccctcttctggaaagcagctcttgcagcattgacactggcgttttggtgg
+6995932/1
CCCFFFFFHHHHHJJJJJJJJJJJJJJIIJJJJJJJJJJJJHIJJJIIJJ
@304138/1
ctttcttaaatctggttctctaatcatctgattagtagtaacgattctcc
+304138/1
@@CFFFFFGHGHHJIHCGIIIEHIIJJIJJJFIGC?EG@@GGGIJGGGII
@7483504/1
attccatgatttattaaacccgatgctagctttcttaaatctggttctct
+7483504/1
??8B?DDD>C?F<FFBF<I@B@DAE1CHDC?EC@BGAGIIGIFHICEH??
@7483847/1
atgctttctaatgtttcttcatttaaaaccgctgtgtctctttctttttt
+7483847/1
?BCFFFFFHHHHHHIJJJJJJJJJJJJJJJJJJJIIHIJJJJJJJJJJJJ
@2546713/1
gctgcagctaatgattcaaataagtcaccaaggacctttggcacatccac
+2546713/1
CCCFFFDFG<FHHJJJIJC<CFHHEIIIGIJJCHGHGDHCCGGBGHIGGB
@2547062/1
gtggaattgtgacactttgatgttgtaaggtgctgaggcaagtgttggga
+2547062/1
@?BFFFFFHHHHGGGHIIJICJHHBDAHH9AFGFEGHGGGGEHFDIIIDB
@7484763/1
ggaatttgtttgtgattttttattgtatcccaatcaattatgatactgtc
+7484763/1
CC@FDDDEFFFHCEEFGHIEGGHEBAEFDFFHGIHIIIIIGIBGHCGHG@
@863782/1
ggctttttaaaataatacagacaattatgaagttctagtgcttg
+863782/1
CC@FD?DDDBDFDH<<FDHHGG@E<FC4<EHCE9CEHEFG9?9?
@3682356/1
ctcctgaccaacttgaagacaaggta
+3682356/1
???DDDDDDD3AD>EBAE>>FEE:2A
@8003299/1
cactctttgatggaatttcataaacaactttcaaatccttaatatacgca
+8003299/1
CCCFFFFFGHHHGJJIJJJIIHJIJIJHGJIIJJJJJJJJJJJJJJIJJJ
@5879295/1
gctcaaccattttatcggccaacatattactgacctcaaccgt
+5879295/1
@@@DDD;?CFB?D<DGEEEGIB=EC??G4C?CBFCDF3?DD:D
@5341617/1
gtgcagggtatgaaactgaacgtgtacacctggtaaagagg
+5341617/1
??<DDADD<DDD<EEEE?FFEIBEEECDEIIIEEFFECIIC
@7485332/1
gttgcggttaaaccaagaacatgtggcctatcctctggaggaattcttt
+7485332/1
CCCFFFFDHHHHHJJJJJIJIIJIGJJJJJJJJJJJJIJJJIJIJJ4CF
@8511222/1
ggggcaccatgacgatagctttattctcattaaggaattccggtttctca
+8511222/1
@@@FFFFDFHDFFGJJJJJGEGIIJJIIJJJJIJII@FGIJII@FHIJJJ
@2548013/1
gtctctttctttttttgttagactg
+2548013/1
@@@DADDDF?<C>@@F1AAAF4?9:
@3115329/1
cactgactaaaatattgttcaagttcacgaggagtattcttggaaacaat
+3115329/1
@@@FFFFAFHH3CGGHHHBHIII@@H>HI1F@C;?DDCDGGGGAAHD;;D
@3116316/1
cactattaaagttgatttgtcttatcgacttgacaattttttcttttctt
+3116316/1
CCCDDFDFHFHHGIIIGGI@EEHAEDGHGIIDA@G9::BCHGGCHIJIIJ
@7000210/1
atgtgccgctaacctcttggcaatttttttcgatttgccagtacctattt
+7000210/1
@CCDFF;@HHFHHIJJJJJJIIIJJJJJJJEGHIIJIJJJIHIJGHJJJJ
@5881962/1
cgacaatttgttctcttctgttgtttcaattttggcagtatgcaaatatt
+5881962/1
@@@FFDDFHGHHAFHIIGIHACFHGCHGHEHIIIIIGG;:?C>9??B?:B
@6434006/1
gtctctttctttttttgttagactgatttgat
+6434006/1
@@@FFFEFHFHH?FEHGECHI<GGECDCGHIG
@4231033/1
attacttcttctcgaggtggctgcagtttccatatcatattatacctg
+4231033/1
@@@DFFFFGHFHHJJIG:FGGHIG@GHGGGIGIGGH<FGGGIJBGCGG
@1982917/1
cgtagtgaagaactgaaagcagatctaaatttctcaaatttctttctata
+1982917/1
@@@FDDFFHHDFHGHIG>HIJJBGGIGIGHJJIEI9GFCHIIIJIHHGJI
@1983758/1
cttttttgaaacgaaatagttttttacaatactgctgtaatgtaaaagca
+1983758/1
C@@DFFDDHHHHHJJJIEIFHHIJIIJJIICEHGGIIIICGGDG>GGE=B
@3117385/1
cactaatgtctcttcaaaatcttcttcatcacgtcgtctttttttaccaa
+3117385/1
@@@DDDDDH4AA?GHII>IGD@EHFCEEGB>FHFFBC8?C@GGGEEHFHI
@3685266/1
gctctggctattttagcatggaatgtaatctccaagttgtgaatcaattt
+3685266/1
C@CFFFFFGFDHFGGBHHEEFGGCHHEHIJIAH9>GECHGE>F4CFF?FG
@1437590/1
tcaacttctttggtgtacagaaatatttcggcgtctgcttccgttc
+1437590/1
@@@DDDDDHFHHFG7?4:AHCDHGCECHH@<F@FGAHGGGGFHHGI
@3685282/1
atactttaagagcatttattgcagcttctttctgtgcatcattttt
+3685282/1
C@@FFFFFHHGFHGEEHHIIJBHGGCHGGJ@HGCHA9FFH<>FGIJ
@3118011/1
cttctgatagcctgcaattcttggttcaagatcattttaaactgtccttc
+3118011/1
CC@FFFFFHFDFDIIJJJIJGJJIFHGBBF4CHEHIIFEGIII@@DAECB
@3118385/1
catgttataacattatgcagttcattacctaagatatttgttatgatctc
+3118385/1
@@@FDFFFFHHFFGEHI9C>CEHIIGIH@@HABDHHGIII@GEIJHIIHF
@309368/1
ggtaggtgcagggtatgaaactgaacgtgtacacctgg
+309368/1
@@@FFFDDH<DFHBFHEGGGIGGHEHIEHGIGGGII@D
@309484/1
tcttgttttgcttctttttttgacctacccttgccgatagcaataa
+309484/1
@@@FDDFFHFGAHGHHEGIJBBGG@FCDHI<@FCCGGH<@BD>FG3
@4771235/1
gtcacggtctcaacaagttccgttttttggagaggcaactcaggataact
+4771235/1
@?@FFF>;CDFB>EH?DBFBHHHAEF=GBBCDHIGI1BFHI<CFCGCDAF
@6437371/1
cgacaattgtaccaagctctggcattttcctg
+6437371/1
@<?DFFFFHDHD<AFHIIECGEHGH9CHGHAF
@7004601/1
tcccagtccacttggtttatgccattgtcatcttttttcgtaggcacaat
+7004601/1
CCCFFFFFHHHHHJIJJJIIJJJIJJJIJJJHIJJJJJJIIJJGIJJJJI
@7004950/1
ctcctaacaaggttgttaatctctctttcccgatcaggcgctgacctggc
+7004950/1
1BBFFFFFHHHHFHIHIJJJJJJJJJJJJJJJJJJJJJJJJJJJJJJJJJ
@8515638/1
gcagtcctgagctggtcttcagtcac
+8515638/1
????DD>DD>D3CE:?4C9:?EE@@C
@7006184/1
attactaccaatactttaagagcatttattgcagcttctttctgtgcatc
+7006184/1
CCCFFFFFHHHHHJJJJJJJJJJJJJJJJJJJJJIJJJJJJJJJIIJJGI
@3119334/1
ggtgtttgttttctcctactccgacaa
+3119334/1
?@;D?DA>DFH3<CGCF@G@BEAHGA:
@2552664/1
gctcacttcaccaacattcatgaata
+2552664/1
C@CFFDDDDAFD?EGHHIJGEHHGHH
@7490132/1
ctagggacatgaggtgaaattattggtatttcttttttccaaattgcctc
+7490132/1
CCCFFFFFHHHHHJEHGHIJJJJJJJCHIJJJJJJJJJJJJJJJJJJJJJ
@7490199/1
ggcttctgcttccgttccaccctttctgctgcgatctttgccatagcata
+7490199/1
C@CFFFFFFHHGHIIIJJDIIJJJIJGIJJIJIDIJJJIIGHIJJJJIJE
@1439880/1
ggtatatataagattacaattcttaacattttttctttaaacaaagaaca
+1439880/1
<@@FFDFDFBDD?<FBF<EFDIIIIGHIGGIII>GHGHICDEECF9;?BD
@3120828/1
catgacctaagagttttattaaagttggatcattagcagaaatcctcatt
+3120828/1
CCCFFFFFGGFHFCF@GIG9HJCCHH@EHIJIJIJC@EHGDF<DGGFIG<
@1986254/1
gaccttctgaaacaccatctcgatacaaaataattctatgagg
+1986254/1
@@@DDDDFHAHHGJEGHIJJIGG>FH@G?;@FF9@:D>DCH?D
@6440993/1
cctatgactcccaagctgctatgag
+6440993/1
?@@DDD<DFCDDDFF;EFAG@BE4C
@3121723/1
catcatttgctgctcataaagcttattcatttcactcctcaatttgttaa
+3121723/1
@@@FFFAADH?H8FHGGH<>DHIB4FEI><FHI@HIG9BHH>GFHHDFDA
@7491133/1
agggtcattatgggcttctattagttcatctatattttttaaggaagtaa
+7491133/1
?@BFDDFFHGHHHJJJJJJJJJHJHIJJJJJJJJJJJJJJJIJJIJJHHI
@7491254/1
cttctattagttcatctatattttttaaggaagtaagtgcaggggaacga
+7491254/1
:BBFFFFFHHHHHJJJJJJJJJJJJJJJJJIJJIJJJGIJJJJJJJJJJJ
@312047/1
cctatacctatttacatgcctagacttgtgcaccagctaaagaagactta
+312047/1
CC@FFFFFHHHHHIJFHEGIJJIIIGEHHEHIIJJDIGI@DBHHG@GIIG
@8517101/1
ccaagaggagagcttttattgaatagaataggaatgtcaggtgcgttaac
+8517101/1
CCCFFFFFHHHHHJJJJJJJJJJJJJJJJJJJJJJJIIJJJDHIIGIJJJ
@8009118/1
attcataattcgggccttaactttagtgaactggtcatcaactgagaggc
+8009118/1
1=BDFFFFHHHHHJJJJJIJJJJJJIIIJIJJJJIJJJJJJJJJJIJJJI
@312708/1
ggcctatcctctggaggaattcctttaaactgatccatgatcaatctcat
+312708/1
@@CFFFFFHHHHGJJJJIJJIJJFIJIJJJDHGJJJFIIIJJIJEEIGII
@4774279/1
gtgtaatcactgctgaggcttgaacaagcccttctgatagcctgcaattc
+4774279/1
?@@DDAD8A>DFDIFGA1CEEGGEE43<;8CBF@G4?D4B9BG3?9<DAF
@3690320/1
gcatggaccatggtttcaatgatttccctgttg
+3690320/1
CCCFFDFFHHHHHEGHIBHEIIGGJJIJJJIIJ
@1987524/1
ctccttcaggcatgggtcactattaaagttgatttgtct
+1987524/1
@@@DDDDDGHGDHEGIGIGIIAEEDEF>CCEBG>FAIEH
@871257/1
gttttctccaactccgacaaacgccatcctctcattcttagttgtaacaa
+871257/1
@;?DDD?DBHFHFFGGGBFAAGGHHHG<AAGGF9??BFFHIFHCFG>GEG
@3691637/1
cctcatagttccacaatgagtaatttcaatttttaatccttttatttctt
+3691637/1
C@@FF>DFCFFHFE@FH@B9<<IGEHHG?E<?FH=@DDBDCGCHEE??<?
@4237651/1
atcattagcagaaatcctcattctttcaaaaaaaactattcgtaggagta
+4237651/1
@C@FDDFFDAD;CGAB?FCH@I@DHHFGIIICGEGGE@>DE>8?;1888C
@5350300/1
ccgctgtgtctctttctttttttgttagactgatttgatagagcacggaa
+5350300/1
C@CFFFDEFHHHHGJGBEEGEBHIIFHFGIIJGFHIJCHIJGIEIGIIGG
@6443080/1
ggcacattgcagttgctatcatacattcttaatatctgtgtattaagcct
+6443080/1
@@@DDDDD>DBBFHEFH<EFCHHHIIIIHICCHGIGHE?EGH<E?DHBGH
@314260/1
gtgtaatcactgctgaggcttgaacaagcccttctg
+314260/1
@?@DD4DDHDHHFEHGHII@EA3C3@9E3EFHGIIE
@3691946/1
accggaggaatttgtttgtgattttttattgtatcccaatcaattatgat
+3691946/1
CCCFFFFDHD8DFHGG@E;GHIJJICEGIIG<FGEGC<BFHIDFGAHIBH
@314554/1
gtcgtgagaagctgcaacggctgctatagatggaacgttg
+314554/1
@@@DDDDDBFF;?GBGEGEBFEFE<<D?FFC>AAFEBFE?
@4241870/1
ctggatacgtaaccaccattcctttaacttcatcaacaagtttttgccac
+4241870/1
@CC?DDAD?ACFFEGHIIHEG<FHIJJJFIJJIJGEGGCHBGIIEAGGHI
@8520207/1
tggatgaggaaatttttcataaagaagtcgaatactgttcttaggaatat
+8520207/1
CCCFFFFFHHHGHJJJJJJJJJJJJJJIIJJJJJJJJJJJJJJJJJJJJJ
@5888747/1
gttgatctttcatatttttaagttcatttga
+5888747/1
@???B;B?>FDHHFHIIIBGIICICFHGCF@
@5889194/1
gtctggagctggatgagtgacatcagcg
+5889194/1
<?@DDDADD:DHDFB:<<ADHHH@HG32
@6445545/1
ccggtttctcaaaacatggtgctggatgaggaaatttttcataaagaagt
+6445545/1
BBC@DDDDHFHFFIIGIIE@CHBEHIGHGGGFIGIGIIGEHG>>FGGII?
@316350/1
atggtataactatcttattgagataattatcttttgaaacaactacctcc
+316350/1
@C@FFFFFFDBAFHIJHGJICGGIEHIG<HHHGIGJIHEGEHIIFIIGHC
@5352772/1
cctacctcttcctcgccatctgcctattttggaaactatactgtcattaa
+5352772/1
@@@DB>D8CFH:?DGE<FD:9??FH9EF@F@F@GCH9BB<DEC?<<D49?
@7010030/1
cttccatccgctagtttttcaggtttactgaacttagctgtctctggttc
+7010030/1
CCCFFFFFHHHHHJIJJJJJJJJHIJJJJJIJJJJIJJJJIJJJJJJIJJ
@7497360/1
atggttttggagaattatcaaagagaattattgaattcaatatagcaaac
+7497360/1
@CCFDFFFHHHHHJJJJJJJJJJJJJJJJJJJJJJJJJJJJJJJJIJIIJ
@1990167/1
gatgaggatactttaatctaatattatattgactaacaaaatatctttca
+1990167/1
@@<DFFFDDHHGDIIJIJI<HHGIJGIJIIHGIJGGIJGHCGIGD>BFFI
@2558280/1
ctggtcaaccctgatagagcaaggttttttccctggatacgtaaccacca
+2558280/1
@<@DDDDDHHFFFBEED<<EH9F7<9AFHGGGI@FG@D9?;B?0?FHIG2
@4776659/1
cacgtttattattctgatcatattcaactgaaaatgagctgcttccatct
+4776659/1
B@BFDDEFAHHHHJBIGBHHEIGGIGCHGIGIG@<9C<EG?D<?HADG>B
@6446297/1
gaagaatcatgtgataaaaaatagcagcagtcatcaccaaaacctgatga
+6446297/1
@@@DDBDFFDADDHIIIGHEBH4?@EH<GHGCFF@9@G>GGABFHEHIIH
@4777185/1
gcccgtcctttactgtatgcatgacttttataattagggacaggatcata
+4777185/1
C<@DFADFHHHDHGIEFEAHGIGGIIJJGHJEGGIJDGEGIIJJDFDF9D
@1991336/1
ctcctgaccaacttgaagacaaggtaaatgaggataccttaatttcattt
+1991336/1
@@?DDDDDDHBB8AEHG@HGI93A<CBHHIIGHB9?D?DDGEHAHA>@DG
@4777980/1
gtccttctgacacaccatctctgtaaaagaggatagcttgaggcttatac
+4777980/1
@@@FDF>BF<DHHIGHEAHGIJDHEEHIECDG@D>BFDHGBFIJJFI9?0
@4248662/1
cactgctgttgttgaggctgctgtgg
+4248662/1
CCCFDBDDDFHFHIIGGIIIE9A<AC
@7010422/1
cttctattagttcatctatattttttaaggaagtaagtgcaggggaacga
+7010422/1
C@CDFFFFBFHHBGGHEIGFIIGEHIDEHEH@F?:?DDFHIIIJGBGHGI
@1993590/1
caggctttatgtttttgtattcttcaatggttgctgctaaatcttcaagt
+1993590/1
CCCFFDDFBDHBAHIJ8E@EFHJGHIJIHHHCHIH4?DDFHIGGIFGCHB
@4780447/1
agcattacagcaataaacgtttttccagagccagtaggtaaaaagattat
+4780447/1
@@?BDDDBHDHDDGGHIJJFHIBHCCHGHG9GFCFHEHBAFCFAGGGG?F
@1994268/1
tatcaatactttaagagtactaccaactcatactgtcttcagcctcatgt
+1994268/1
@7@DBDFFHGDFFHIGEGDHH4IG>FHEGCCBHH4EHIIGDCCDF?<4:9
@1444401/1
taacgattggaaaaataatcagaatatgaacggtattgctctgcaggga
+1444401/1
@?@F?DADHDDFHGIGB?DGACE@FGE@<AFHBEG8C>?<:B?BD;F0B
@1995537/1
ctcttgtaggaactggactgcattaaaatccgaatcctttaatgaaatta
+1995537/1
@@@BDABEHBHFHIBGEH@GGGIEHHGIJGHGBA=CGGDGCGIABGGDBD
@2559702/1
ggacgaattccgaaatgaactatttcaggatattttggg
+2559702/1
CC@FFDFFHDF>AGHIIJICHHCHIIJJJJJFG<GC?F<
@878582/1
ctcgtgagccaacagtaagacatggtagatgaggatactttaatctaata
+878582/1
@CCFDFFFGGHHHIGGGGHIHGGIIHFHBGHGGEGIGICHEEH>DHDD4?
@1995813/1
ctgtcttcagcctcatgttataacattatgcagttcattacctaagatat
+1995813/1
@@CBFFFFBDDHHIDEFHFGH@HEGIIIBGICAEGGHC9B??C?F@AG@B
@8014720/1
ctcctcgataatagatatgtaataagaatattgatgctttgcccgtcctt
+8014720/1
@@@DDFFDHDFFFGIEDHGCFDH@ECDHIGJICEB<BGIGEHI@?006??
@3696805/1
gtcaagagcttggattgcctcctgcggaccattagtt
+3696805/1
@@@DDDDA:ADD73C<<ECDFIC@?<EADDFEFCD9B
@8014902/1
gcagggaattctaagagggtacacaattcaggcactaatgtctcttcaaa
+8014902/1
CCCFFFDFHHHHHJJJJJJAFFFHGG@HGHJJJIGCIJJJBDHHHGGIIH
@7500724/1
ctccattagttttcttccaactagtgaaatttgacttaagaaatatgaat
+7500724/1
CCCFFFFFHFHHHJJJJJJJJJJJHHJJJJJJJJJJJJJJJJJJJJJJJI
@1446168/1
ggctttttaaaataatacagacaattatgaagtt
+1446168/1
@<;DDFFAHHGDBEBDHEHG>FA>FB>HEEHIGG
@320833/1
ggctgcagtttccatatcatattatacctgaaggcttttgggt
+320833/1
@@@DFDDD<BFHHEIIBHGGIJIIJIJJJIICFIBH@FC>G60
@7501496/1
ctgggaacaagaatgctgttaatgcctccaagcttaacattgattttaag
+7501496/1
@@@FFFFFGFDFHIIBGHFHIIIIIGGHJIGCBHIGHGIIJJFGIJIJHI
@4782139/1
gctgtgggttatatggtgattgatgccattcaactttgcatta
+4782139/1
<@?DDDDA<<CFDHIIEGHEHIEIIIHGDHJIDHGB4DHFGHI
@8524175/1
ctgagttagaataccaacctgaatttcagcaattttcttaatggatgcat
+8524175/1
CCCFFFFFHHHHHJJIJJJJJJJJJJJJJJJJJJJJJJJIJJJJJJJJJJ
@321894/1
atactccttgtcttacaggtaccggt
+321894/1
@@<DDBDDHHDHD@GIGIII@IFGEE
@8524384/1
ccatgatttattaaacccgatgctagctttcttaaatctggttctctaat
+8524384/1
CCCFFFFFHHHHHJJJJJJJJJJJJJJJJJJJJJJJJJJJJIJJJJJJJJ
@322800/1
tccaagttgtgaatcaatttcaggatacg
+322800/1
@CCDFA4;DFFADEGHGB@BFHIB@>AFH
@5895404/1
cccctctggtatccaaaggcactgttttcaccggagg
+5895404/1
@B@FFFFFGFFHHJJJGEEHJJDCH@FIEHCHEGGEG
@2561768/1
ctgaaggcttttgggtcgtgagaagctgcaacg
+2561768/1
@@CDFFE?BHHDFAF;@GGE@EEGIADHIGGGD
@879937/1
gctgagctttataaaatgcagtggccgacacatcaatattaagcatcatc
+879937/1
@@@<DD8DFFHHHJGGEGGG@EBGHGGGGHIG@BGGCECGHECFGHGIIJ
@1999599/1
atagtttttatgaaatgagtcagaattttcgtttggagcaaa
+1999599/1
@@@FB>DEFHHHD4EFFGIC>?FHEHGIF<GFFD1C@GEAFH
@3131915/1
gctcagttgtttttgcacagaactcagcaactctcggatc
+3131915/1
???ADDDDDA<DFBEEEGHCCFHGHIF9CFHEFGADHB;@
@3132404/1
tactaagggagttttcttgatcattttcgtttacccagagaggaaatagt
+3132404/1
CCCFFFDFGFHC;EHEGGHCHHIEIF4CDFHIGCE@DB?8?D;?D@GGI9
@8017515/1
ctgcaggaggtataaacaaacctatgggttttaccatcatttgctgctca
+8017515/1
@@@DDDDDFHAAFG@ACCFHDHGIE@FH:?CFHHGIGGIIGGIIIIIIII
@2562771/1
ccactatctaaataaatagctgcagctaatgattcaaataagt
+2562771/1
BB@FDFFFGDHGDGHGGIHGHHICFHHDEEGC@HGHI@H@?FD
@8526694/1
agctcatcaagcttcggtccgactg
+8526694/1
;?@=;AB84DHH?E>E:AEHGG8?C
@8017815/1
atttgtcttatcgacttgacaattttttcttttcttctttctgtatcaac
+8017815/1
CCCFFFFFHHHHHIIJJJJJJJJJJJJJJJJJJJJJJJJJJJJJJJJJJJ
@4783904/1
gcatctgttataaatgtaggaagttatca
+4783904/1
@@@DDFDDDDFHHCEGFHIIHEEF<FII:
@4253656/1
ctggatgaggaaatttttcataaagaagtcgaatactgttcttaggaata
+4253656/1
@CCFFFFFGFHH>FHGGIIIHIHGHIJIFHH<DHGGIIIIJJJJIJIIDE
@5358943/1
cttcaaatccagaattaaaagcttcttttccaattggttctaa
+5358943/1
@@@FDDFFHHBDHGGFGIEG@G<HGIICHHG9<FHIEHIDHGF
@882727/1
cttcttcatcagggaaattagttattccactccttttcccgtttttatta
+882727/1
@@CFFADFDHDAHIGJEBFCHFEG9@E?FHHGEBBCCFH3C?CDHECHHE
@4254580/1
gtctggagctggatgagtgacatcagcgccaacaacaatgacaggttttt
+4254580/1
C@CF??BAFFFDAHH@>CAEHGCHHCH>GHG:GHJIG?HGHIGII9DH7F
@2003369/1
atataagattacaattcttaacatttttctttaaacaaagaacattggat
+2003369/1
@@CFFFFFFFHHGD<FHBHIII?<FFHI>@HHIIGFGG@HGEHEAGGGGE
@4255654/1
atcattagcagaaatcctcattctttcaaaaaaaactattcgtaggagta
+4255654/1
CCCFFFFDFHHHHGGIFGHJGGHHIJHIGGIIIJBHIIGIIJGGEBFE3=
@323617/1
gtccaaaataatttttcttttttaataatatcttctggattcatatgact
+323617/1
@@@DADFDHHDDHIJJIJIIJJIHIJGEIIJDGIGIGGFEGGBGIGIDHG
@3134040/1
cgggacttgaaaagaaagaccttcccactggggt
+3134040/1
<@@DDFFFHDDDFBFGIFEHIFIIGGIIEEFGI:
@5897344/1
cctggtcatgcataattcttgtagaagaccaatagggttgcccatcatt
+5897344/1
CCCFFDDDF?FHHIJIGFAHGHHHGIEDEBHGGFHH@GE@BGIGHAEH@
@6453963/1
ctgggctacagatatctagaggttctgtatttcctg
+6453963/1
@BBBDFFEHFFDHDGIHIEIIIEGH@HIIGGG9FEH
@325821/1
aggctaccttgccgtaggaaataagaaagcaagagaaggaagtgagg
+325821/1
@@@F?FEFHDHDFIG<BEFHIIFGIIGDHG>FHIHDHGCG;FHG9BC
@8019563/1
gctccctccacctgaactagttcatatttcggagtcgtccctcttctgga
+8019563/1
@<@DFFFFHDHHHIIIIIIIEHHIIIIIHIIGHICDGFHIIIIIIIIIFF
@3704451/1
ggtaaatttatcgcaaggtaatgtaaaacaatatctattcaacaaaggaa
+3704451/1
B@?DDDFFDHHHHJIJI<EHGDHFHGI@DGHGGCCF@FEIIGGIEHIJIJ
@4256211/1
ggtaaatttatcgcaaggtaacgtaaaacaatatctattcaacaaaggaa
+4256211/1
?@:BDDDAFFFF3A@<CG?FHHIBBGEICFCFIII@GEIIFIE@EBD3?F
@4786625/1
gctgggaatcctttgtgagccacatcaatgttaaggaatggtttcc
+4786625/1
@@@DDDDDFAHF8DHFHIC3?:CBDHCHCHG9:C4?<;DHIG@DDF
@885128/1
gcttgcaagaggtaacttctgtcttgaaatctgtagcccaatatagatt
+885128/1
@@CFFFDDHBDFAEHEIGICEFGCHFEGCH4AFBG>@FGFGD9CGG@B@
@3135159/1
gtggttcttgcctttgcagctgttgtggtg
+3135159/1
@@@FDDDDFHF;FHHHIGGGGGBHIFHICC
@6454802/1
aggcaactcaggataactatagaggttcttctttccatcaaacgcaggaa
+6454802/1
@@@FDDFFHHHHBHGGIIHGHG<EHHGGEHGHJIIJAGHGIJIHGIFG6?
@5363312/1
cctggggagcatgttcttgcctttgttgctgctgtggtg
+5363312/1
?@@DDD?AHHHHHGHDIGCGFCFHEEEHGI9@DFF@>BB
@8021178/1
ctccaattgcattccctttcacactagggacatgaggtgaaattattggt
+8021178/1
@@;BDDDDHFHHFEFHIIIIIGDG>ACC@CCE@@FC@:?:DHBHBDFFH0
@8529240/1
gtatagatactgaacgtgtacacctcacatatgtatggcacaactgataa
+8529240/1
CCCFFFFFHHHHHJJJHIHHJJJJJJJJJJJJJIIJJJJJJJIJJJIJJJ
@1453466/1
gtggtctctgctgttgctgttgttgctgaggctgctgtgg
+1453466/1
@?@DDFFFGHFHDEEGHEH>DHDECCDGHCEFGE=AF<DG
@8529800/1
cttgcctttgttgctgctgtggtggttcttgcctttgcagctgttgtggt
+8529800/1
CCCFFFFFHHHHHJJJJJJIIJFHIGIJJJJJJJIJJJIIJJJHIJGIJ?
@7504237/1
gccacattccattccatgatttattaaacccgatgctagctttcttaaat
+7504237/1
CCCFFFFFHHHHHJJJJJJJJJJJJJJJJJJJJJJJJJJJJJJJJJJJJJ
@8021999/1
cattagcagagctcgctactaaggccttcaagatagaacccaattctggc
+8021999/1
CCCFFFFFHHHHHJJJIJJJJJJJJJJJJJJJJJIIJJJJJJJJJJJJJI
@8022136/1
cccttggcaacaaacagttgttttttcctgatatagctctaacttcaatt
+8022136/1
@@@DDDDBCDBBHHIBHCHG:C;CDEEDCHIIIGGEGIGIIGGIGHGEG<
@8022319/1
gtttaagaaagaccaaaggtttctgttgagctagtcatttgttcccctga
+8022319/1
CCCFFFFFHHHGHIJJJJJIJJJJJIGEIJIJGIGHIIJJJIGJGGGJGI
@8022401/1
ggccgatctgaggtctgtcaattcaccaggtgatatatttttgcacctgt
+8022401/1
BCCFFDFFHHHHHHHIJJJJJJJJJJJJJJCGGIJJJJJJJJJJJJJJJI
@3706314/1
tcctactccgacaaacgccatcctctcattcttagttgtaacaactaggg
+3706314/1
@CCF@DBDADHHDHHGGBGGIIAFGIGAGGCIIJIGGGHGIIJJJJEGGG
@5364464/1
ccgacaaacgccatcctctcattcttagttgtaacaactaggggcaccat
+5364464/1
CCCFFFDDHHFFAGGGIIGIFDGGHIIJEGIGFEFGIIGGHH=?DGGCGG
@6456384/1
agtcagcttacaagccttagtaagcataaatttatggaa
+6456384/1
@@;DD8BDFDAHFGFHGBHIEH?EHBFGIBGGHII<EF3
@5900572/1
ctgagatgaaggtggtctgctgggttgctggtcaccgggttgt
+5900572/1
@??DD4DDFH>3<AF?CECGCGGEADEH4CA9CFHEA>H88?F
@330288/1
tggctggttcctagaatcccacatggcaggaagtttt
+330288/1
??;DBDDDH<F?DDB9FBGDHF?BCGCGIIIII<<BG
@5901023/1
ggttgctgctaaatcttcaagtacatagtacataacttta
+5901023/1
C@CFFAEDB>FFDGGIGCHBBFC<FHEHFAGDBDHHGHH4
@4258648/1
caggtgaacatgggcaaatctggaggttgatgaggaggc
+4258648/1
@@@FDDBDHADHHHBGHGJJJJGHAF8A?EHECG@<D@C
@887956/1
gccacatcaatgttaaggaatggtttccaaccaataattgcagactggaa
+887956/1
@@@FFFFFGGHHHJJJIG9ADEHFHEHBHGCGG?AG@DIJIGIGICHG9F
@4258992/1
ctgtctataaaaatacaagaattcctaattggtagtattc
+4258992/1
@CCFFFDFHFHBHJGHHEEEECFFHCEEEHH<CEEBCFG9
@888513/1
gtagtctgtctgcatctgtatatgccctagcacgg
+888513/1
@@@DDDDDHBFFFII<<BICEHIHGIG@@FABEEH
@3707577/1
gcctcttttaccattgtacgagtttgagcatcattcattttcttcattgt
+3707577/1
@??DFFADAFHHGIIJIGIIIJFGHACHHGIFGEIGIJIGG<DCCEGI@F
@5368292/1
ccactatctaaataaatagctgcagctaatgattcaaataagtcaccaag
+5368292/1
C@CFFFFFHHFHGIIIGJIGJJEGEHJEEHIHICHAFHGIEHGFHGIIGG
@889319/1
ggcttctattagttcatctatattttttaaggaagtaagtgcaggggaac
+889319/1
CC@FFFFFHD?ACGICHIHGGCGHIGIIEIJIGCGI>DGCFGGGIGEGBG
@889421/1
ataaaatgaaactgggcacaaccattagaatcacctgctgctttaaaat
+889421/1
?<=BDADD=CFDDB>HGGFF>:CDEHEE9?FE9EDBGGB90:<D<?BF@
@3139687/1
ggaattctaagagggtacacaattcaggcactaatgtctcttcaaaatct
+3139687/1
@@;DDDDAFDFBFHB2CCA<FCHFG4AHIIIICGIGCFHBFHIG9?FHCI
@5369358/1
atcaaggaaaagtgcacccatcaaagcctcaaaacagttagccattgcat
+5369358/1
@CCFFF?DHHGHDFHIJJIJJIIJJJJJJJGGGIJJJ9GDBFFGGGHEHC
@2010482/1
ctttgatggaatttcataaacaactttcaaatccttaatatacgcaacaa
+2010482/1
@@@DFDDDFHHFHJDGBGEHHIID>HHGJ@HGEGHIIE??E<DFI1:8BB
@8532924/1
gtcgttggttcagattctattggtttgtttggtttaaattgtctaactac
+8532924/1
CCCFFFFFHHHHHJJJJJJJJJJHJJJHIJIJHIJIJJJJJJJJJJJJJJ
@2570223/1
cctatagtttctcctacggagactgtat
+2570223/1
@CCFFADDHGGFBFEGIG8FGHGGAC<A
@4260725/1
cgcacaacaaacacttggggagttaaatcaacatcagctgagatatactc
+4260725/1
@@@DFDFDHHHGHIEIJJJJB>1CFGGGGI<AD@DHAEDHHJ@A>BDGBH
@333018/1
gtctttttttaccaaaccggtattttccccttggcaacaaacagttgttt
+333018/1
@@?BDDDDHH<FFHBAG1?E:0?FEGGI9:B;9?DBFHGCGAAA@A=@EE
@890289/1
gggaagttttatttacattttttgcctgaacacattgggtcgccatacct
+890289/1
@@CDDF;DHBHFHGIEGG>IHGGGEHHIHIJGGHGCBGFHHEHCBGEGG@
@890944/1
gtctcttcaaaatcttcttcatcacgtcgtctttttttaccaaaccggta
+890944/1
@?<DFFFFHHHGGGEGBHIIIEG>GBAFGEBFHGIIIGEHFEEGHIEE5@
@1458813/1
agctgagtgagttaaaacagtacatcgcacaacaaacacttggggagtta
+1458813/1
<@@DBDD=A<DDFGIJJJEACE>FHHI?E1?DHBDEGIIGHD3?@EGF@=
@8026596/1
gttgaactaaacttggatcagtagtggtatcaatttcttctttaggtaaa
+8026596/1
CCCFFFFFHHHHHJJJJJJJJIJJHIJHIIJJJJJJJJJJJJJJJJHIJJ
@2011537/1
cgctaatttaaaaattgaatagtttttatgaaatga
+2011537/1
@@@ADDDDFFFFFIFEFBBHE3C:?CFGF4CF?CG:
@2571056/1
tgtcaattcaccaggtgatatatttttgcacctgttataaatgtaggaag
+2571056/1
@@@DFFFFHHHHBFDAE@HGIIIGHIJJF@FEHI>FHIG>FGE9?FFHCE
@4793326/1
tgtaagtggcaagacctccttcttcaagcctagggaaaaggtgaaataaa
+4793326/1
@@?DDFDDDFHHHGGGIJG9>F@AHGJIIJJGGEEGGGGII?3BDAGGG>
@2572212/1
ctccaaaattgtaaatccaggaacttcccagtcatcaggaataaagtcat
+2572212/1
CCCFFFDDHGBF?HHHIIGGBGG:FH>@GGGDGHGHICHD@D3?B9??DF
@2572269/1
ctaaaatattgttcaagttcacgaggagtattcttggaaacaattttata
+2572269/1
CCCFDDEDHGFHHJIIHFBCHIG@E6E=FGCGIG<B39CC?GDFHIIDEA
@1460916/1
cttttattgaatagaataggaatgtcaggtgcgttaacttttggtggctt
+1460916/1
CCCFFFFFHHGGHJIIGGIJIIFJHIH@GA<FD?GDCHIIIJJJGIDHGI
@7025329/1
gtgagtaacatcagctccgagaaatattacaggttcgttgaaaaccttcg
+7025329/1
@BCFFFFFFGHHHIJGJJIJJJIJJJIJIGIJIJIJIIDGGIIJJJJJJG
@891132/1
ctatgatttagacattactaccaatactttaagagcatttattgcagctt
+891132/1
@CCFFFFFFDADHIJJIJIJJHIJIGJJEEHEHGIGIIIGEHIDEEIIIH
@3710143/1
actgagttagaataccaacctgaatttcagcaattttcttaatgg
+3710143/1
@@;D=DBDB<FDHGGEGEIIG@FEHAHEFEBDG9DGFF>B>4?4C
@891487/1
gtagctttaatcatagttgatgtctgcatat
+891487/1
@@@?DEFDFHD>HHAF<?HH9II9IBFHGIJ
@8027625/1
gttgggtaatattttgataacgtggatgtagataggctggcctgcttgtg
+8027625/1
@=<DADADBFFBHIIGFHGGGGIIIDHIIGIAGHHHIGGIEHCEB9?@BD
@6460182/1
gtcttgcacgacctttggattgaatataagaccttgttgttttagggtaa
+6460182/1
<@@FDDFDAHACFFEF>GDDHC?E<?EAB>EFGAGD??DBFGIGG@9BBC
@4263399/1
atataagattacaattcttaacattttttcttaaa
+4263399/1
@@CDDFFDFBFFHDB>FFFB?F>EHGCB<GCECE4
@892431/1
gctccctccacctgaactagttcatatttcggagtcgtccctcttctgga
+892431/1
@@@DDDDDFBF?F;FB9<:CA9FC>B9CFHCGCD;C:FAG0B;BDHCDGG
@6460896/1
atacgactctaattgtaaaaatgttatccatttttgggttaataacgcca
+6460896/1
CC@FFFFDHGHGGIGHHGJGIJFHHBGEH9E>GIJGIFCFHIIGHFAGGG
@6461032/1
atgatactctcaaggtccctgattacttcttctcgagg
+6461032/1
CCCFFFFFHHHHGIIACFHJIAFHHJGHBHGGJJIIIG
@5374139/1
ggtaaatttatcgcaaggtaacgtaaaacaatatctattcaaca
+5374139/1
@@?DFFDADFBH8FGIJI:CHHG>>DGHHI=GGHGICGICGCAB
@8535674/1
cttcagcattcagtagcatcgtgatacgatgtaatattgaaggcaataaa
+8535674/1
CCCFFFDFHHHGHIJIIJJJJHJJJJJJIJJGIJJJJIIJJIJEGGJJJJ
@7507539/1
ctgtgttgttctttttctattttcttggctttgagatacctacgcctatc
+7507539/1
@@@DDDDDHDDFDIJIGJIJGIJBHIHJJJGIJGGGEIGHIGIGGHIIHI
@7508085/1
ggctttatgtttttgtattcttcaatggttgctgctaaatcttcaagtac
+7508085/1
CCCFFFFFHHHHHJJIJJJJJJJJJJJJIJJJJJJJJJJJJJJJJJJIIJ
@4263789/1
gtccattaatataaaatggttcaacttctttggtgtacagaaatatttcg
+4263789/1
@C@FFFFFHHHGFC9FHGEBHHJJCHGIBIHIIGEHHG@:CDFHCHCG@C
@3711946/1
ctagtcgctttatgcaaataaattggcatcccacttttatgaatgatttt
+3711946/1
@@BFDFFFHHHHGJIIJIGHGGIGGIJJJIJJJJFIIJIJIIIE@BHIHJ
@4794534/1
ataaacaaacctatgggttttaccatcatttgctgctcataaagcttatt
+4794534/1
@@@DDDD;FFHHHIIGHEEGHIII>AGHIGDEG<<F3:D@F?<BGGCCDH
@1462125/1
ggcgtcgttattgaaatcagctctcctaacaaggttgttaatctctcttt
+1462125/1
B@@DDDFDHDHFDHIIJJIGGIGHIIGIGDGIIJHIGFEG<@EGHGE@EH
@1462504/1
tgattacttcttctcgaggtggctgc
+1462504/1
CCCFFDDEGHHGDIIGIH>@FHHCGG
@2015688/1
ccacattccattccatgattattaaacccgatgctagctttcttaaatct
+2015688/1
C@@FFDFFHHGGHJIIJ@HJGICCJJJDGHIJIIJIIJJIIGIGIGCIGH
@8537359/1
gttaactttctagctaatagtccaatcttcaattgttttaaagcacattt
+8537359/1
CCCFFDFFHFBHFGFBGGECAECGIJIHHGHIIJJCHGGGHGDADFHIGG
@2016296/1
tttgtgtcttgcacgacctttggattgaatataagaccttgttgttttag
+2016296/1
CCCFFFDFHH?AHGEEGDH@D9@FFGHIGGGBCEGG<BG@ADF@98DFDE
@7508637/1
tggtattcctggagctgacttgggaggtttggtgcccgcccgccatattg
+7508637/1
BBCDFFFFHHHGHJJIJJJJJJJJHIJCGIJJHHIJJJJJJJJJIJJJJJ
@8538379/1
cagatgaatctgaactgtctcttctatgtctaggtttcctactgacagca
+8538379/1
BCCFFFFFHGHHHJIJJIJJJJJIJFJJJJJJJJHFHJJIJJIJIJJJJJ
@5908405/1
tgaggaagttggtgtagaggtgcaggctggccatgttgaatagcttgctg
+5908405/1
@@@FFFF?BFDHDFDBGGGD<CGGHGGGHEFFFGD?DD9BD@DE@4??DG
@5908613/1
ggcagttgaagacaacatacaattttaattttattattctcaatgatttc
+5908613/1
CCCFFDEFBHHHADGHGIGGAGFHGIF<ECIHJHHGCIGHIJIJIEGEIH
@3147128/1
ctttgtgagccacatcaatgttaaggaatggtttccaaccaataattgca
+3147128/1
@@@DDDDDHFHDFGG<?FC93A:?AB<9CFCHGAEF<EHF;FEB<BFEEC
@5378685/1
ctgtagtctgtctgcatctgtatatgccctagcacggcaagcagcg
+5378685/1
??@DDDDDAFBFHIHDCFGIFCDFF9CBF9EBCGAFG0?:FIHGCF
@339036/1
gttaaaacagtacatcgcacaacaaacacttggggag
+339036/1
@@@?DDFFGHDDFHHHGEEGGIJIIGHJGGBDEGIAD
@339364/1
gcctcttgttttgcttctttttttgacctacccttgccgacagca
+339364/1
BC@DFFFFDFHFADHIGEIH4AGGGGGJI>@BB@GCHDB.;;@FH
@339870/1
gggctatgtgcacgcttatcctcaaaaagatgtcttgtaattaggtaatc
+339870/1
CC@FFFFFCDDHDGHIG>HHHIIJAEHGHADGHGEGGF><@BGHI<D>FG
@3715016/1
gcagcttttacctcattttcactcagaagaaataatatctcagca
+3715016/1
@B@FFFFFHHFHFGAEGHGGGACHE@FGHDHCBAEHGGI<FEE@F
@8538547/1
gtgcatggtttaagaaagaccaaaggtttctgttgagctagtcatttgtt
+8538547/1
@@@FFFFFDHHDHDFHGIIJGGDHGJ<FHGHGFHIIGGIGIFGIIHGGIG
@1464518/1
tctccttcaacaatcgtcggtacaatgtaatatgagttttctttgttttc
+1464518/1
??@DDFFFHDFHHGIGAFHH@GHBGGHEI@GIGIIIGHIGGJIIFGGIHH
@2017055/1
gtttccttatcagtaatctcgaatctattat
+2017055/1
@@<DDDDFDHDHF9CAEF>FA<@9FG>FE>B
@1464847/1
gtcgctttatgcaaataaattggcatcccacttttatgaatgattttgat
+1464847/1
@@@DFFDFHH?HHFGGDFGIJJJJIJJJIJBGCCGGE@EDGGICIIGC1B
@8539360/1
ctcttgtttcatactttttgcaattactcttttttgatgatctagttgag
+8539360/1
CCCFFFFFHHHHHIIIIIGBFI9FC?:A<FHIIIGA@??99??9?GDBBG
@8032204/1
atagaggttcttctttccatcaaaggcaggaaatcgatttttgaaacac
+8032204/1
@@@DDABDCADFDHHIGGHGGGI@FEB?CC8??FFHIGGCGIIGIAH@F
@2577221/1
cagtaaataacaaagaatggaaggccaaaatttg
+2577221/1
1=@DDDDDHDHFFIIIEHIB3CGBED;C?;:EGC
@2018100/1
gtttgttttctcctactccgacaaacgccatcctctcattcttagttgta
+2018100/1
@@@DDDDDA<FFFBGIIID18:CCFGECDDGGIIGGH3BDHBEBD==FHI
@2577978/1
cttggcaacaaacagttgttttttcctgatatagctctaacttcaattaa
+2577978/1
B@<DA>DDH?DHHIIHGIFFFHEGHII>?D>C9DHIGGG@AGBH?DGGGG
@5909333/1
ccagagactcgtccaatcagattgaaaaaaacaagttgtataacacaatt
+5909333/1
@@@FFFFDHHHB;FF>FBFBADHGGICHIGHIJIG@>F?F@GFGEHIIIG
@5909975/1
cttgtggaattgtgacactttgatgttgtaaggtgctgaggcaagtgttg
+5909975/1
B@CDDFFFDDHHFIGIIFHIJIGHJHHJIEGHE?EFCEFHIFHH=FFIHJ
@3150072/1
atggcgtttctgtaccactataaatgtaatcggtggcgt
+3150072/1
@@@DFFDDFHFHHIIJJJGDEEEIIC?FHGEHG?DFC:8
@4798020/1
cttttaccattgtacgagtttgagcatcattcattttcttcattgtaact
+4798020/1
C@@FFFFD8FHDH>BGGIHGE@?GIIIF@HIIGEGGHHGGIIIIBHGAFF
@4268998/1
tccatttccaattatttcctttttctgacatcttcttgg
+4268998/1
CCCFFFFDBF?>DEAF>EHIIICHH@4<EBHAF>DFHGB
@5911278/1
caagctctggcattttcctgtgactgatttttcttcaacatcaacaaatg
+5911278/1
CC@DFADDHHFHAHCFFH9FEH>HHIGIECGBDHIIIIJJJIGEHGIIGG
@2021166/1
atcaccgatagtttccaaacgctccagattgatgc
+2021166/1
@@@FFDFFFGDCFFHGGHIIJJCGHIEGFHIJ<FB
@3717650/1
gtagaattacagaataactcatgaatgctttctaatg
+3717650/1
BB@FFFFFF>BFHIIIEHGIGGEDHIIJJGGEBH>DE
@8033544/1
ggcatttctttcagaccaaaatttctttgtaaacaagttagtaaaat
+8033544/1
CCCFFFFFHHHHHJJJJJJJJJJJJJJJJJJJJJJJJHHJJHIJJJJ
@341980/1
ctgtaattgcgataaggtttttcaggattgatagatacatcataatgatg
+341980/1
@@@FFDDDHDHGFBF9GFHICDE9B93CEEH<GGGAHD4DEGGBF@HGHA
@6466675/1
caaagatagaagtcgaattcagttggatgggtaattcccacatctactgt
+6466675/1
CCCFFFDFADHDHGGHAGHGCFD>HHIGIIDGGGDIHIIGHHIIIIJGEG
@7512994/1
gggaagttttatttacattttttgcctgaacacattgggtcgccatacct
+7512994/1
CCCFFFDEHHHHHJJJJJJJJJJJJJJJIJJIJJJJJJJHIJJJJJJJJJ
@5914023/1
ccgatgctagctttcttaaatctggttctctaatcatctgattagtagta
+5914023/1
CCCFFFFFFHFDHIJFJCHIIIJIIIIGIII9FGHGIIEGGIDIIFEGGC
@1469008/1
ctcctaacaaggttgttaatctctctttcccgatcaggcgc
+1469008/1
;?@DDD>DDHDD<CGDEFCBHFHFICHGC4AG>C:@F?:@6
@8543563/1
gtgtcttgcacgacctttggattgaatataagaccttgttgttttagggt
+8543563/1
B@BFFFFFHHHFHHIHIJJJGIIJIJJIJHIJHIIIJIFHIGHIIJJIG?
@2023132/1
gtccaataaaactgaagtctgtgacaacccaacgcaatcgcttaacctac
+2023132/1
C@@FFDFFHFDHHGHJJ>FEHFHIIJ>FEIHGIHGBEGGEFHHIIG>HB@
@5916355/1
attgaattgatttaaattcaaaataattggaacttaatttcatttacctt
+5916355/1
B@@DAEFFGHHGHIJJJJJIIJGGHIGHEEH9FGIGEIJJIGGEGI<<GH
@6468068/1
gtgacattgtaacattaaaaactagtaactcgtg
+6468068/1
?@@D?DDBF<DF?EFGII@<BGHEFH9CFCH=2:
@1470194/1
ggccaacatattactgacctcaaccgtacttctagcattag
+1470194/1
?7@ADDDFDH<DHGIBAEHEI@<CFG<;?FFBBH9F9DBB:
@8035934/1
gcaagaggtaacttctgtcttgaaatctgtagcccaatattgattcc
+8035934/1
CCCFFFFFFHHHHJJJJJJJJJJJJJJJJIJJJJJJJJJJJJJJJHI
@8036137/1
gtctgctgggttgctggtcaccgggttgttgcctaacaggaggtgcactg
+8036137/1
CCCFFFFFFFBFHIJGEGHHIJIFIEGIIIIIJIJJJIJJEGIBFHIJJJ
@7514600/1
cttaactttagtgaactggtcatcaactgagaggccaaactccttcaggc
+7514600/1
CCCFFFFDFHHFHJGIEGHAEHIIIIJIFHJDHG=GGHIHIIIJEGFHGI
@8036838/1
ggtaggacgtgctgtaccttgtatactagcatgactgactagatagaagt
+8036838/1
BCBFFFFFHHHHHJHHIJJJGHHIIJJJJJJJJJJHIIJJIJGJJJIIIB
@7515513/1
gttcgtggaagtaagaggtctttcatttaatgttttttgaaaagcctcac
+7515513/1
CCCFFFFFHHHHHJJJJJFHJJJJJJJJJJJJGJJJJJJJJJJJJJIJJJ
@1472188/1
cgtacttctagcattagaagtttcttctccagctaaggctgtatcatcaa
+1472188/1
@C@FFFFFHHFHDBHHCHG>AFGIGGGGHHHHEGEC9BGHHHGDGII@HI
@2581724/1
ctctatttcattgtgcattaatctatagaaaattttccaaacagtattta
+2581724/1
@<@FF<BDHHAFD<EG>E<>IGEIIDGDHIHE@C@GIIIGHDEHDCGGGC
@5920047/1
ctgctgttgttgttgttgctgaggctgctg
+5920047/1
@@@DDDDDH8DH?E:EEGB>HG?FHCGD:?
@4803684/1
cgacaaacgccatcctctcattcttagttgtaacaactaggggcaccatg
+4803684/1
@@@BDDFFDGFFHGIGIIJFGEGIEGF9EG<CDGGGJIJ@>?@FHIJII@
@4804089/1
catcaacgttcactgtctataaaaatacaagaattcctaattggtagtat
+4804089/1
CCCFFFFFBHHFHIIIJJIJIHIDGIJJIJGCGGIJJIJJIIGEDHGFGI
@3154345/1
ctttattatccctttcagtggacaatttacaggcagttgaagataacata
+3154345/1
@@@AAEFDHDFDHIG<<EA4?@:<?E@H>FHIECH7?4<4:?C<4?BB>F
@4804554/1
catggcaggaagttttctcgcaacttaggttatgcgaag
+4804554/1
@@?BA>B;DBBA2ACC:ECF??C:?C1:3?DEFHC6188
@2024796/1
gcaggtcttcttgtaacattgcagactctgtacttcctcc
+2024796/1
@@@DD?DDDHFHHHGGIHI<@CCHCBFC9C4CEEHAEE9?
@3721060/1
ctccacacaatcagcaatacttttgtcaggaatggaa
+3721060/1
@@?DDD>1DDF:AFEE@EBGHIIE9?F<?C9;??ED3
@6471151/1
ctccaagttgtgaatcaatttcaggatacgatc
+6471151/1
?@@D:=:=C??;?F>BGEGHEDHCED9FHGHGE
@8545582/1
cttcattggctgaatctttatttgtttcatcgtcagtatcatcagcatca
+8545582/1
BCCFFFFFHHHHHIJJJJJJJJJJJJJJJJJJIJJJGJJJJJJJJJJJJI
@902181/1
ttgtatactagcatgactgactagatagaagtctaattcagtagggtgag
+902181/1
@@@DDAFFHGFDFICGGBGIIHJIJJIJIIJGHI9CGHHHIEHIJIFF?F
@5922891/1
gttgaggagaaagttattgatatgtcatcaaacatagtcaaggagaaaaa
+5922891/1
@@@FFFFFHFGHGFH>GIJJJDGHFHCHHGIFG@HDHFGGIHIIJEGGGG
@5387329/1
gcttgttgctgtacttgaggctgagatgaagg
+5387329/1
@@@7D=BDA?DF>FGHE@EGGGFC;BHECHII
@348538/1
atttattaatttgctcaggagaaatttcaatttttgcaaa
+348538/1
@@?DDDDDFDHD><AG>DEA1A;EHGFEGGCC<AF<EG4?
@1475468/1
tcttgaagttggttcagctgtagtctgtctgcatctgtatatgccctagc
+1475468/1
CC@FFAB>DFAHDEEGHHIJAEAHHI@CEHH@GGHE>FECIEGIDAEAFG
@8546788/1
ggtatatataagattacaattcttaacattttttctttaaacaaagaaca
+8546788/1
BCBDFFFFHHHHHJJJJJ@IIJJJJJJJJJJJJJJJJJJJJJJJJJJJJJ
@7037399/1
ggcctatgactcccaagctgctatgagtactatcatcagctggtgtagaa
+7037399/1
CCCFFFFFHHHHHJJJJJJJJJJJJIJHIIJJJJJJJJJJJJJDHFHIII
@8039710/1
atttagtacactgctttttccttctccagctagttgatctttcatatttt
+8039710/1
@CCFFFDDHHHHHJJJJJJIJJJJJHJGHJIJJJJJHIIIJJJJ<DHGIJ
@4274527/1
gtaggaaataagaaagcaagagaag
+4274527/1
@<@=D?DDD?D<?GA@>AG@?ACC9
@7038118/1
gggagaattgagagaagctttactctgtagcattgtaatttcttgttctt
+7038118/1
CCCFFDFEHHHHHCHIIHGDHHE<FEH?AFHHIIIFFHCGHFFGHHEGHG
@7038352/1
gttcgtctcacccatgttaaattttttcagaatcatgtgattttttttcc
+7038352/1
C@CFFFFFHHHHHJJJJJJJIJJJJJJJJJIJJJJJJIIIJJJJJJJJJJ
@5387985/1
cttgtatttttttatttttctgcgactgtctgaatcagaatctgatttat
+5387985/1
CCCFFFDFHHGGHHIIHEHGHHHGFHIIEHGCG9@?FEFDGGEEDFHI9C
@2027436/1
gttccattgcttgaggtctggtaattggagcggctt
+2027436/1
@@@DDDFFHHHHGGBGCFEGHHIGIIB9FHEGBFGG
@2028561/1
cgctacagttgtgttttccacaaataaagcatgggatttgtgaagctgaa
+2028561/1
@@CFFFFFDFHFDBBGGDHHGIJBHIFIIJJJJJJEHIJJGIIBGGHGGI
@904623/1
ccttaactttagtgaactggtcatcaactgagaggccaaactccttcagg
+904623/1
CCCFFFDDDHHGHEHIIJIIIGIJIIHGJJDIIEHIIJJIIIEIIIIJCH
@8547083/1
cgtaggagtaaaacgtaagtggaagcataagctcccaattctttggtgat
+8547083/1
CCCFFFFFFHHHHJJHJJJHIJIIJJJJJJJJJJJJJJJJJJJJJJGHII
@5388932/1
cttttttatttttgcaaataatccgtgcagtatgttttccaacagtcata
+5388932/1
?@@=DDDADHBFA<EBDHEHIIGDGGIIGHDHIF?<FAGHIJD7GHIIJJ
@7517409/1
ggcacatccacgatttcggcagcttttacctcattttcactcagaagaaa
+7517409/1
CCCFFFFFHHHHHJJJJJJJJJJIJJJJJJJJJJJJJJJJJJJJHIJJJJ
@351136/1
gtaatttcttgttcttcttgttttttttctttaacatttctcacagaacg
+351136/1
@@<DDADEFFFHDADDBAGBCCGFCFAHGGIJBFD>DFEGA?D89D38=@
@7517680/1
tgtcaattcaccaggtgatatatttttgcacctgttataaatgtaggaag
+7517680/1
CCCFFFFFHHHHHJJCFHIIJIIJJJJJJJJJJJJJJJJJGIJGFIIIII
@7517778/1
ctaacaggaggtgcactggttacaggagatactggttgttgttgaggtgg
+7517778/1
CCCFFFFFHHHDFHIJJJJIJJJJJJJJJJIJJJJGIJHIJHIJJJJ?FH
@5924952/1
ggctgcagctcaaccattttatcggccaacatattactgacctcaaccgt
+5924952/1
@@@DDFFEHGHGHIIBHGAHIJJIIIJJEIJEGIIGHGIIIIIEHHIFIH
@3725590/1
gtccctcttctggaaagcagctcttgcagcattgacactggcgttttggt
+3725590/1
BBCDDDFFHFGHHIHGIIGI>GHHIGIGIJHGJI>F9BFHGAADG:F@HC
@4808473/1
gcacggaaagcagcgagatgagcataataggtag
+4808473/1
@@@FFFFFHGHDHJIBHBEG<CGFGEBB<@G?>@
@7039354/1
cagcaagtctggtaaatttatcgcaaggtaacgtaaaacaatatctattc
+7039354/1
CCCFFFFDHHHHFHIJJJJJJJJJJJJJEGHJJHHIJJJJJJJJJJJJJJ
@3726265/1
ctccattcaattgaagaagcaatttcttcgcagcctcttgttttgcttct
+3726265/1
C@CFFFDFHFHA8EGIGIHIIFGCHIJIFGEHHIIGHGCHFGEGHHIIEH
@905114/1
cccgtttttattatcgcttctaattttttctctcatttctgggattaaaa
+905114/1
@@@FD>DDHHGFAD<BFEHIBEEAFHEHBCHIBHFI9BGGHC3?FHHFHH
@2029159/1
aatgtttctagcctttcataattcataacgtcattagcagagctcgctac
+2029159/1
@@C?BDDFD><DFGIIHJIJFICIFHIGG7FE<>DFH9DG@HIIHB?;8?
@4277680/1
ctagataataatgcctcagagctaccttggcagctgctaatttt
+4277680/1
@@@FFFFDHFDH?HGBGB@FHIJI@GIGIEG3?FHECDAEHG>B
@1478347/1
atactccttgtcttacaggtaccggt
+1478347/1
@@@DD>DDHDBDHG>GII9AAIH?:<
@4278152/1
ctcatttgaaaacgtggatctccaaggtctccttgaacaaatttacctaa
+4278152/1
CCCFFFFDHGGHHIJ9FHIGIIJJJIJ?HHIJJI9DHIEGHDFG4<DHIG
@7518538/1
ccacatcaacatcgtcatatagcatcaataactctgtattagtctgc
+7518538/1
CCCFFFFFFHHHDGCFHGIJJGIJJIGIIGIHIIJIFIIJJJGIGII
@7518654/1
tcataagttggttgttttttaagtgcatgttgaacatattcatgcaaaat
+7518654/1
@@<DDDDBFDBCDFHHGIIIGI@EGG@EBCGHGEGGGHHFE@DF@DGCEB
@7519049/1
gtcctcctgccactcatcataatgaacaatatcttcttttggattagtag
+7519049/1
CCCFFFFFHHHHHJJJJJJJJJJJJJJJJJJJJJJJJJJJJJJJJJJJJJ
@5927414/1
gcacattgcagttgctatcatacattcttaatatctgtgtattaagcctc
+5927414/1
CCCFFFDDHGHFDGHJJJJJJIFIIJIIGGG@HIIID?FF9EEHIGBHCH
@3158217/1
gttgaggctgctgtggtctctgctgttgctgttgttgctgaggct
+3158217/1
@@@DADDDHHF<F<EH;CHGD@FGIFFGIGI?EGFC>F@F9BGGG
@8044058/1
ctctaactaaaaattcttttttaagtaacaaagcttcagtaaataacaaa
+8044058/1
CCCFFFFFHHHHHJJJJJJJJJJJJIGIIJJJJJJJJIJIIIIJJJJJJJ
@1479636/1
tggtagttgagtttggtgggtaggggtt
+1479636/1
@@@=D?DDH4AC>DHBCAFGGAEHCHF6
@354918/1
ctgattacttcttctcgaggtggctgcagtttccatatcatatta
+354918/1
@@@DDDD8A<ADF9BEB@G<FHIG@GI@;?BFAHGF?CBF>@@G4
@4279676/1
cctctgttgctgctgaggctgttgttgccactgctgctgctgaggctgtt
+4279676/1
CCCFFFFFHFHHF@FHIIIJGIBCGGGIGGGIGII9FHGHBH<DGDEE;?
@3159432/1
ggcaacaaacagttgttttttcctgatatagctctaacttcaattaattt
+3159432/1
@?@DFFDDHHFG?<ECGGA?AHGGHIGIC?FEHGHCCHGCBFG>F>GGCG
@4280410/1
ttggaaacaattttataattattggatatattcatgccacattccattcc
+4280410/1
@@@DDDDEBFHGAFBFE@ICDHH>FFHGIEHIIIG>FHIDGG>GH@>><D
@7041186/1
ccgtgatctaatatttgagcagaaggtgctggtgcatgtaatactttgta
+7041186/1
@CCDFFFFHHHHHJJJJIIJJJJJJJGHIJJJHHIIJJIJJJJJJJJJII
@7041589/1
cctatcctctggaggaattcctttaaactgatccatgatcaatctcatag
+7041589/1
@@@FFFFFHHHGFHIIJJJJIIJJJJJIJJIIGIGJICHIJJJIGIJJIE
@3729284/1
tacggggacacttatcaggttgtatactgatttcataatgatgtacgaaa
+3729284/1
CCCFDFFFHFFHHJJJCHIHEGHGGGGEIGGGBFGHIIJGC94?F?8BF6
@4280752/1
gcataattcttgtagaagaccaatagggttgc
+4280752/1
C@CFDDDADDAHFEGGBDGHGIHIII@BABEC
@2031563/1
ccctttttttttgttcctttttgaattgaaatcacctgctccaggtaatg
+2031563/1
@@@FDFFFDFGG<CFHAH@GHHIIC9<?FG<B<9BF38CHGF>CHD>=CG
@2031617/1
cttgttttctatgttctatttctgcttctctaggatcaacagcaggat
+2031617/1
@@C?DDDFHHHHGIJIIIIIIJJJIFJGGE<CEEBFIIFCHIIJJC1?
@4281442/1
gctgcttccatcttcagataatgaatctacttctttcagatcgctgccat
+4281442/1
@C@FFDDFCF??F>F@EEGEBHCEHG9EEGHGIIIHGIH4?BGD??@DBD
@4281742/1
acacagttgcagtcctgagctggtcttcagtcacccgattctatttcttg
+4281742/1
@CCFDFBDDHDHGJJGIGIIIJJ@HG>HIIIGHIFGI8DHDHCIDIIEII
@3160720/1
ggctggccatgttgaatagcttgct
+3160720/1
@@@DD?;D3;BD4A:AFEEHE4B:C
@3161271/1
gctctttctcaacaagatggtacctagctctaaatgccacaagatgggca
+3161271/1
CCCFFFFF>FHBHHGIIBHIAHHHCHIGJJGHGECDC9EFCHEG@@FCHH
@7522136/1
tggtgattgatgccattcaactttgcattaactttctgtagtatgtttac
+7522136/1
BCCDDFFFHHHHHJJJJJJJJJJJIJJJJJJJJJJJJJHJJIJJJJJJJI
@357419/1
gtggaatttttgcattttttataacttctttaatgctctccaaaattg
+357419/1
?@7DADDDHHHFHIDHIIDGEEF4AEF<D9CFC?@>?@GIGF9<B???
@7522925/1
ggagttttcttgatcattttcgtttacccagagaggaaatagtatttttt
+7522925/1
@@;DADDFHADHFGIIIIIIGIGHIIGIGHIGGHGGEHGHIIHGIIIIII
@8554874/1
atctggtctggagctggatgagtgacatcagcgccaacaacaatgacagg
+8554874/1
CCCFFFEFHHGHHGIJJJJJJJHHJJJJJJJJJJJJJJJJJJIJJJJJJJ
@357922/1
ctccagggctatgtgcacgcttatcctcaaaaagatgtcttgtaattagg
+357922/1
??=DDEADAFHBHH@E<CDCEF<E@FFGEHEDCF;@FDBG9BBDGGD@GG
@4282995/1
cattcattaagattagtattaactgttaatctaaatattcaaactgtcat
+4282995/1
??@?A??DD>CF?EBEGGEHGDCIEHB4AEHDEHBFFHF?CFH3:C?9CC
@4283550/1
agtaatctctgtatcaacaactgtaccagccggc
+4283550/1
@@?DDFFFHHGFDGD4EGGIGII?BFHGGEHI61
@6478891/1
ccaaaattgtaaatccaggaacttcccagtcatcaggaataaagtcatta
+6478891/1
@@@ABDFFFCDFHIIGIIEEFGGGIIIGIGIIHGHGEDD99CGIG@BBDC
@910025/1
ggcatattagctagaagatgacgaaatttcacatattctctccacgcttt
+910025/1
CC@FFFFFHHHGGJIJJFIECHHEIEGGGIIIGGHEGIIIJJCHGIGGII
@4284257/1
ctgtggtctctgctgttgctgttgttgctgaggctgctgtgg
+4284257/1
@@CDFFDEHFHHHIJHGHIIBHIGGHIGIIE?ACHGGEHH9B
@2591400/1
gtcgacaattgtaccaagctctggcattttcctgtgactgatttttcttc
+2591400/1
@=?DDDDDHFGCFAF>?FFHIIIIIECHIIGHD@::?9CGHFGCGAGGHH
@910498/1
cgttttttggagaggcaactcaggataactatagaggttcttctttccat
+910498/1
B@BDBDFFHGHGHGG?GGFFIIIIGDHGIEHIDIJJJ<DCHFHBBHIIJG
@1483723/1
ccttctgacacaccatctctgtaaaagaggatagcttgaggcttatacct
+1483723/1
@@@;B;DDH?DADBHGGDHGHCHIIFHCD=EBEFFH@B;3B=GFG@F>B?
@2592166/1
gctgctgctggggctgttgttgccactgctgct
+2592166/1
@C@FFFFFHGGDHAHHG<<AGAHGIEFHJBCFF
@8046948/1
gtggtctctgctgttgctgttgttgctgaggctgctgtggtctctgctgt
+8046948/1
@@@FFEFFFFFFDIIIJJJJFEHBFCBHIIJEIGHGGHH@?FBFHEGGCH
@7524680/1
aaaacttttatgccaagccaagacatgaacaacaatgctcctcttggacc
+7524680/1
@@@ADDFFHHGHGIEIJDGIJIJJJJFIJJJIIJIJIJJJJJIGGGGIJG
@5934446/1
gaggagtattcttggaaacaattttataattattggatatattcatgcca
+5934446/1
BCCFDD=BFFHHFIIFHEIGGHGDHGJIBI@GCHEEGGIIGGEGIIGHHI
@5935273/1
ctcctggaatacaggtcatgtcagattgtagttaagcatggacaaggact
+5935273/1
==?DDFFAHFHHDHIGIGHJHFEEH9AEEH@C4AFDBHGCAE>@BGE3BD
@4285424/1
ccaattttatgatttctcttctcttggtgttcaacaaatctcttaatgat
+4285424/1
@@@DFFADFDHHHJJJIIIFHIHJIDI4FFGIIJIGGGGHJJFEFGIIGC
@5397285/1
cgtatctccaaccctcttcacttcagcataaactggagtttt
+5397285/1
@@@DFBBDFFFHHGEGGGGBCHCH@BG@F@??FAH;DFC9D<
@4813750/1
ctttgaagttgaataagttattattcttctaggtccttttatcataatga
+4813750/1
CCCFFFFF?FHHHIGEHEFHIJIJIIJJJJJDIEHIIJIJJIIGIEGHID
@2593551/1
tcctactccgacaaacgccatcctctcattcttagttgtaacaactaggg
+2593551/1
CCCFFFFFHHDAHGGIDII>GGIJIIJJIJJIGCFGG>?FGFHIIIIIIE
@2593836/1
gtatatacaaccagattaattattatg
+2593836/1
@@@FFEFFHGHA?FEGIIGICDHCHHH
@913267/1
tcctgcaccgatgcaattaatactcatcttctttactaaaaagctacaca
+913267/1
@@@D?DDFFHFHFGDGIJIEHGIIIJJJFDIIJFGHIEHIGG<FHIGGII
@4814806/1
gttgcggttaaaccaagaacatgtggcctatcctctggaggaattccttt
+4814806/1
@@@ADFFDHHDHHHEHGB@EDHIGEGCGGIIHGIJJJIHIIGA>BDGHII
@4815727/1
caagaggagagcttttattgaatagaataggaatgt
+4815727/1
@@@DDDDDHFFFF9CFF44A3A@4CAA9E@ECCGG@
@8558583/1
gtcttgaacttcatttccaacaggtagtaagtgatcattaagttcgccga
+8558583/1
@@CFFFFFHHHHHJJJJJJJJJJJCHHHIIJIIIJJJJJJJJIJJJJJJH
@7526536/1
ctctgataaattagaatcatcccatagcaaatgatatttggtaggacgtg
+7526536/1
CCCFFFFFGGGFHIIIJJJJJJJJJJJJJJJJJJJJJJJJJIJJFIJJFG
@8050234/1
ctgggaccattttccaaaggtttaaaagcaggtattgcattggtataagc
+8050234/1
BCCFFFFFGHHHHJJJJJIJFHIJJIJIIJJJCFIIJJJJJJIGIIJJJI
@4288531/1
ctctggtatccaaaggcactgttttcaccggag
+4288531/1
@@@B?DAAC:C?CFGGDBFGE:E4AFCHA7?C:
@2595254/1
gctgaggctgctgtggtctctgctgttgctgttgttgctg
+2595254/1
CCCFFFFFBFHBHGCHGGHGGGGHI@FBEHC?ED3CF@FD
@4288631/1
cccgtccgccatattgtagctttggtgg
+4288631/1
@@@DDD6DA?<FFBBGH<HF@HGHDGE7
@7048040/1
gctggggaggtggacctctttgtgcccatgg
+7048040/1
1??D?B8BD<FFAEFFFBFHBF1?>FFECE@
@6481376/1
ctaacaaggttgttaatctctctttcccgatcaggcgctgacctggcgg
+6481376/1
<?@DDEFFDCD><C@D>E<CF9FHCE<FFGIIIDB??0:D6B@?;8;/5
@7048448/1
gtcgctttatgcaaataaattggcatcccacttttatgaatgattttgat
+7048448/1
@@@FFADDHHFHHIIHGHHCJHIGE>FFEHIAGGIG<GGIDDHDGEHDHI
@5400109/1
gtctttctttcaacaaacacaagagctaaattat
+5400109/1
@1=DDDD84CACDE<GBGGIGEGGH<4<FH>FD>
@6482374/1
ctttgatgctgctcaatttaccttcatccttgttttcaaagttgataaat
+6482374/1
@@@BDFBEHDDHHIIEHGGGH3CFEHIGHHH9<CFGIGGIGICAA>FEAF
@2597029/1
gtaggaaataagaaagcaagagaaggaagtgaggtacacagttgcagtcc
+2597029/1
@;?DDA8BFDHHFGGCFHFGF>3CGIIEI???B;?B?DH9B:BFBF>DFG
@8053091/1
ctcgaattctttagttagggtaattaaaccaagccctatttcctcagcga
+8053091/1
@CCDDDFFFHHFHGG@GGII3<FHIIIGGHIGIGGGFHIIIIIIGIIGFD
@363400/1
gaacaatgagtaagagcttgcaagaggtaacttctgtcttgaaatctgta
+363400/1
@CCFFFEFHFCBDBGGIGGFFFEHG>AEF>>GEGG@:?FBF9F>DGCAF4
@8562176/1
cccaaaatcataccattagatttattaatttgctcaggagaaatttcaat
+8562176/1
CCCFFFFFHHHHHJJJJJJHIJJJJJJJJJJJJJJJJJJJJJJJJJJJJJ
@4817133/1
gcttggtgtttgttttctccaactccgacaaacgccatcctc
+4817133/1
@@@FDD=BCFFFAFHI@DHHIIFF>FGIGGEEHG<AH7BGBB
@4817251/1
gtaaataacaaagaatggaaggccaaaatttgttcacactgttcctggct
+4817251/1
@@@FDFFFHHHGGIIIGHGGHGEJFEE9FDHGFEB<FHJD>9BGHCACEG
@3737892/1
caacaacaacagcagcaacaacaac
+3737892/1
@<@DDDDAD:?8DFFF3CEEF=BD@
@3737948/1
cgcgcattctgttgtatatttatgctcacttcaccaacattcatgaataa
+3737948/1
CCCFFFFFGFHF>ECGGBHGIHEFHIJ@HHHIIIIEIGGJ9DDGIIBIGI
@6483639/1
gtcgggacttgaaaagaaagaccttcccactgggg
+6483639/1
@@@FFFFDDHFFHGIIDGGCAF>FGBE>?FE9CEA
@7050332/1
ctcattacaacatccagggccattatcgcatcatacggaatctgccgagt
+7050332/1
CCCFFFFFHHHHHJJJJJJJJJJJJJHJJJJJIJJJJJJJJJJJJJJJJF
@2598426/1
ggccgcacatgtttgtgcttctgaagaggacat
+2598426/1
@@<DFFFDH8FCFGB<EHIE>E<CDDFHDCFHI
@3739407/1
ttcattacatatgtatttatactgacataatctcattaacagttttgcca
+3739407/1
CCCFFFDFHDDHDEHFHIIGHIIIIJGIIGJJJJIIJJJI@<C9EGGJJH
@3739633/1
cacggtcccattgtgtttaatacttctaaaaagtcatcaataatttcgaa
+3739633/1
BCBFDDDFHHGHGFGFHIIJGHIJJHHC?FHIIAFECHIGJEHGJIIJII
@3167981/1
ggtttctcaaaacatggagctggatgaggaaatttttcataaagaagtcg
+3167981/1
CCCFDDEDDHFHHIJEGGHGHGGHGG@HIGG@FG@DAHAFF><DGE>HHE
@2039430/1
acagcatgatgacattcatctataactaatagattgacacgagacaacgt
+2039430/1
@@@DDDDDDFHFBEG4:<B<FHGGIGGFHICGA9?EFBE?FGH8D?GHGH
@7531190/1
ccacggtcccattgtgtttaatacttctaaaaagtcat
+7531190/1
@@@DDDD?<C3CBG?:ACAFCHCEFHA<<41??D?9FF
@2039776/1
ttcaaaaaaaatatccccaatagaccatgttggag
+2039776/1
@@CD;DDDFHFFFGI9FHBHCHBGHFDGCFB>FHB
@4819059/1
ccctatacctatttacatgcctagacttgtgcaccagctaaagaagactt
+4819059/1
@C@D?DEDDHFGDFIIJBCFGHIGGGFHHEAF4AFEBC:D>??<BFHGII
@2040011/1
gggaattctaagagggtacacaattcaggcactaatgtctcttcaaaa
+2040011/1
CCCDDFDFHHHAA>F<AFFGCHHIFIIIGAHHFFGEIIIJGE9FEDH>
@7052136/1
ctgtaatgtaaaagcaccaaggctttgcgacaatttgttctcttctgttg
+7052136/1
CCCFFFFFHHHHHJJJJJJJJJJJJJJJJJJJJJJJJIJJJJJJJJJJJJ
@365626/1
cgccatcctctcattcttagttgtaacaactaggggcaccatgacaatag
+365626/1
@@@DDDADHFFHFEB2CF9EIIIGGEHGEGIIGB;EHIH=;DFHII<3DF
@5940078/1
ctcaacagtacttctagcattagaagtttcttctccagctaaggctgtat
+5940078/1
@@CFDDDEBDDAHIEGIHHJJJEHGG?@FGHIBFEHHGEHHE>FHIHGHI
@4292630/1
cttgacagccctatacctatttacatgcct
+4292630/1
@@@DB?DAADFHGIGF4C<AFGHH@F4FF4
@4292961/1
aacaactaggggcaccatgacgatagctttattctcattaaggaattccg
+4292961/1
@@BDDFADDDHFDHHHGGGIDHIIJJJ<EHGIGGIIJG4BBHH>FGGH?@
@4293402/1
gtatttttttatttttctgcgactgtctgaatcagaatctgatttatcat
+4293402/1
B@@FFFDFHGHHHJJJJBEHIIGGGIJJJBHICEH<EEHGBFGHGHIJ@F
@5402889/1
gtaggaaataagaaagcaagagaaggaagtgaggtacacagttgcagtcc
+5402889/1
@@CFDADFDHGFHJEIFEAGIJ@FHA8CFC?CFGH<D9?9FBGBDGEB;F
@5941153/1
ctatagtttctcctacggagactgtatacct
+5941153/1
@C<DFFDFHFHHHHGI>HDFHIHGHIG4?<F
@3741419/1
ctctgatttatctcatcttcatcatccaagccgtaatgaatggtgttgc
+3741419/1
@@@FFDDFDDHDDIJJEGIJI4CIFIGEGGHGH?FGG4???9<?:?18?
@4819833/1
ctctatttcattgtgcattaatctatagaaaattttccaaacagtattta
+4819833/1
@CCDFDDEHFDHB4AEGFFGH@IGEHBIIIJJIIEIG@GGGG<F?BC@GC
@5404031/1
agggtacacaattcaggcactaatgtctcttcaaaatcttcttcatcacg
+5404031/1
@@BFDDEFHHF>FGIIGIJIHGJIE?FHHHICGHCGIBHIIIIFFDAHI=
@5404469/1
atttgaaaacgtggatctccaaggtctccttgaacaaatttacctaaagc
+5404469/1
@@@BDDDDBCF?DHAB>D<FCFEC<CHHGG9EE3?CFF>GHAGFG<BB@D
@3742435/1
ctttcattatcgtaaattgtcacggtctcaacaagttccgttttttggag
+3742435/1
C@CFFDDDFHHHHJ9EHGGGHGIIIGHGIGGHIIHDG@@DG>G?FF<GHB
@5942546/1
ctttctttgtatctgcatgaacggtaatagctcgtgccattgcgccaggt
+5942546/1
@CCFDFFFG?FFDGGGGHI3CHHBGGGHGIIIII:=DCHIIIG@DHAHI3
@3170334/1
cctttgttgctgctgtggtggttcttgcctttgcagctgtt
+3170334/1
@@@DDDABHFFFDB@<@BE;1<<<9E>FA?FHFE<9?C?:?
@2600543/1
ggcacattgcagttgctatcatacattcttaatatctgtgtattaagcct
+2600543/1
C@@FFFFDAH<DFHBEFGHJIIE>FAHHIIIIIGGHIJEG@EGGGGHGIH
@7053328/1
actgtgtgtaataataatgctgtgacattgtaacattaaaaactagtaac
+7053328/1
BCCFFFFFHHHHHJJJJJJJJJIJJJJJJJIJJJJJJJJJIJJJJJHIJJ
@7532739/1
ctggatgttggtaaagcaacaccttttcgatttacatacctaggggtgag
+7532739/1
CCCFFFFFHHHHHJJJJJJJJJJJJJJJJJJJJJJJJJJJJJJJJJ?FHI
@2041562/1
ggccgatctgaggtctgtcaattcaccaggtgatatatttttgcacctgt
+2041562/1
C@@FF8ADFDHH<CCFADHHGEIICHIGGE93?D>FGH@CHIJJHIGCFB
@367709/1
ctgctgttgttgctgctgctgttgttg
+367709/1
@@@A=DDDDCFHA9C@CF3CFHEE:;C
@8057041/1
ccgctgtagtacaaatttctatttccgattatttttcctttgatgctgct
+8057041/1
CC@FFFFDHDFHHJJCIGJIJJJJJEHGHIIHIIIIJIEHJIEHDDG@FH
@7054732/1
gtcgtccctcttctggaaagcagct
+7054732/1
=?@DA=AABDFAFFFEGE3C3CE3C
@6488577/1
tgctgtggtctctgctgttgctgaggctgttgtggtctctgctgttgctg
+6488577/1
@@CFFDDBHFHF?EHGGGGHII@@CFEEHID@F7B:CBF>>FB9?BFGG>
@7055189/1
gtcatcagtttgagatactgtaatgcattgtaggccgcacatgtttgtgc
+7055189/1
CCCFFFFFHHHGHJJIJJIJJIJJIJJJJJIIJJJJJJJJJJJIIJJGIJ
@1494184/1
caggagtttatcagttgcttccaatactgtagaa
+1494184/1
@@@FDDFDHDF>FEFHEGEHGIEHHHHIJIGGIC
@8057575/1
gtctctgctgttgctgttgttgctgaggctgctgtggtctctgctgttgc
+8057575/1
@=?DDDDDFHDDHIIIAEICGEIGH@@FC;EF>>?DF:?C9?DFIIIBHG
@7534824/1
ctgtcttgaaatctgtagcccaatattgattccagaacttccggcataat
+7534824/1
CCCFFFFFHHHHHJJJJJJJJJJJJJJJJJJJJJJJJJJJJJJJJJJJJJ
@8058390/1
gatttcggcagcttttacctcattttcactcagaagaaataatatctcag
+8058390/1
@@CFFFFDHGHDHJIGIIIJIJIIJGGGCHHIGIIJJJJ@FHCIIIIJJI
@8565615/1
gctgctgctgctgttgttgttgttgaccccatggttgtcgaggaggtccc
+8565615/1
CCCFFFFFGHGHHGHIGEHGHIHIIIGEHIJIJJCGIGIIIJJJII6BCG
@3173821/1
ctccttccaaaaaaatacagcaagtctggtaaatttatcgcaagg
+3173821/1
CCCFFFFFHGGHHJJIJJIGGGAG?D>CF@GAHBIEIEHDIIJDG
@8566288/1
ctcatgaatgctttctaatgtttcttcatttaaaaccgctgtgtctcttt
+8566288/1
CCCFFFFFHHHHHJJJJJJJJIJJJJJJJJJJJJJJJJJJJJJIJJJJJJ
@4298776/1
gtgaaatctttaggctgcagctcaaccattttatcggccaacatattact
+4298776/1
@@@DDDDFFDFHFIJGGICB>FHFGGIIJCHIIGFHIDHBGHGC9<DDHH
@3174237/1
gctcaatttaccttcatccttgttttcaaagttgataaataatattaatg
+3174237/1
@@@DDDDDDH<FFBGGDFHEHHDHGGIBGAFFHEGB?CBEEHGIIIG@F9
@4825266/1
caatgctatccgtagtcgaggctgggctacagatatctagaggttctgta
+4825266/1
CCCFFFFAFDFF;CE?G>FHGAEGGHD;FGII@?GGIGGHGE9BFB9CEE
@2603693/1
ctctcgttgctttatgcaaataaattggcatcccacttttatgaatgatt
+2603693/1
CCCFFFDFHHDHGJJ<GBCHCG@FGI<>BCHAC?EHGIIC>BB9BDFBBB
@6490340/1
gccaggtgaaagatgccggaagtattt
+6490340/1
?@?:?D=BFAA?CH9B>@@EHEG9?FH
@921883/1
gctcaggagaaatttcaatttttgcaaattgt
+921883/1
@C@FDFA<DHFHDCGHIIGIIGI@GHGHGEGF
@1496666/1
tgttttttaagtgcatgttgaacatattcatgcaaaatgcaaatgt
+1496666/1
@C<DDDFDGFHHBHIJIHIGGJIGGGIJGGGGG@FEHD>EGEBGB?
@370147/1
tttgcaaataatccgtgcagtatgttttccaacagtcataataaattcat
+370147/1
@@@DB4ADDBAFFHB1C@AEHBH>FDEEDHB>;?;FFDGDEGCF4?<499
@5406483/1
ctctgctgttgttgttgttgctgaggctgctgtggtctctgctgttgctg
+5406483/1
@@@DFADDDHHDDGBGCFACH>FB=EGHGEIIGGG>FE>FGG<<DABCE4
@922381/1
gtttgttttctcctactccgacaaacgccatcctctcattcttagttgta
+922381/1
@@@FF;DD3DFHHIIJEGHIIHIIJGFIGE7FHAFHCHGE@HGGHCFFFE
@8059934/1
cactgactaaaatattgttcaagttcacgaggagtattcttggaaacaat
+8059934/1
CCCFFFFFHHHHHJJJJGIJJJJJJJJJJIJJJJCGHJJJJJJIJJJJIJ
@6491427/1
tagcattgtaatttcttgttcttcttgttttttttctttaacatttctca
+6491427/1
@<@DDFFD>>DDDEGHEIHHEDFDHGIGHIGIIFI>GHGGIJEFHGDD=C
@8060009/1
ctctatttcattgtgcattaatctatagaaaattttccaaacagtattta
+8060009/1
CCCFFFFFHHHHHJJJJJJJJJJJJJJJJJJJJJJJJJJJJJJJIJJJJJ
@4825973/1
gggaggtttggtgcccgcccgccatattgtagctttggtggtggcag
+4825973/1
@CC<DD=:CDFADEHEGGHIGIE6F3?BFFGHGCEHGB8?B67;FDA
@4300335/1
agataataatgcctcagagctaccttggcagctgctaattttgcttggtg
+4300335/1
@C@DFDDDBBFFBHBHDFHF?CFCH9EHIHIEH>GAD@F>9B490?D19B
@4300560/1
gggaattctaagagggtacacaattcaggcactaatgtctcttcaaaatc
+4300560/1
CCCFFFFFGHFHHIJBEFHGIGIEGHBH>EGHE@GGCGIIJIJJJGHEHI
@8060711/1
gctgtttacaccaacgataaaatcaggctttatgtttttgtattcttcaa
+8060711/1
CCCFFFFFHHHHHJJJJJJJJJJJJJJJJJJJJJIJJJJJIJJJJJJJGH
@4826703/1
aggcactaatgtctcttcaaaatcttcttcatcacgtcgt
+4826703/1
@@@DDB3=DFHA<EFF9?<EAIIIGIIEHGII?FGB;??:
@370284/1
gtggaagtaagaggtctttcatttaatgttttttgaaaagcctcacttgt
+370284/1
@@@FFFFACDFAF<AEBGHE>CHIIEEAF@HCGADGGGGIFICHGHG>F?
@4827984/1
ctcaatgatttcctccttccaaaaaaatacagcaagtctggtaaatttat
+4827984/1
CCCFFFDFHHHHHJFH>FEGGGIIIGGI<DFHBGHGBBDGHGG??BFGGI
@4828049/1
gtggaatttttgcattttttataacttctttaatgctctccaaaattgta
+4828049/1
CCCFFFFFHHHHHIIJJJJJDIEIIGIJIIJJJGCHIJJJIGG@HHICFF
@371272/1
gcatagggtgtcccacaatatcttgtttaagtggggaattaataggaagt
+371272/1
@@BFFFFD??DFDHEGGGIJDCFIIIGGGBB??EHAD@GGAHGIJJDGB/
@1498576/1
cccagcacctccatcagaagaatcagatgtttcagattctaaatatattt
+1498576/1
@C@FF>DD=DFHGFEHJIJGIIGBEGBF>?B<EFE>F>@FGCEHHGEGHG
@371406/1
ctggcgttttggtgggcatggcctgcagctccctttttgcagcttcttca
+371406/1
@C@FDA?DHHB>DGEGGJG@EHIJ=?3?FFFHIJJIGIII@<==FFHIIE
@3176467/1
ttctaacctgttcttcttgaagttggttcagctgtagtctgtctgc
+3176467/1
<@@DFFFFHHHDFIIIIIIEHD?<H>:CEFEHGB<FH@DG@DGH4?
@2046375/1
cttcaacgaatcaaattcactttgaggaactctctgatttatctcatctt
+2046375/1
CCCDDF>DFFBHHGI9GEBHCGH<EGCH>FHCHGHGIGCGGGGIGDEHII
@8061247/1
ctctaggaccagtttgcaaagggaagcgagcttgctgttgttgctgctgc
+8061247/1
@@@=DDB?FAFHAGBDGGGBAAFHIGBHHIIDGI;9BBFHBDH@>FAF<<
@8061976/1
ccggtttctcaaaacatggtgctggatgaggaaatttttcataaagaagt
+8061976/1
B@CFDFFFHHHHHJJJJJJFHHJJJJJJJJJJJJJJJJJJJJJJJJJJJB
@8062251/1
ctaggtttcctactgacagcaccacgagaactactatgagatcttcgccg
+8062251/1
?@@FFFFFFADFFHB?FGFHICGHHHGEH@FGGGDBGHADHGE@GCC0@A
@4828682/1
gttcttcttgaagttggttcagctgtagtctgtctgcatctgtatatgcc
+4828682/1
BB@FFFFFHFHHGHIEGDGGIBDHIAHCHGIIIBFGIJJIHGGHECAFDF
@372425/1
ctaatatcctaacgttatcaggttttgggtagttgggtaatattttgata
+372425/1
CCCFFFFFHHFHHFFIGEIIJECHHJJHICDGFHIJJ;DAEGI<GIGIBH
@5410276/1
gcccgttgttagttgtgaccctattttacgatatattttttatcaaatgt
+5410276/1
@@CFFFFFFFHHFEHFHCHIIJ?EHGI>HGIIGG<CGHGIHIJGJGGIAD
@5410501/1
ctaaaaacacggtcttttccttcccctggcaatgtg
+5410501/1
@CCFFD?DGHDHBHGEHIIEHIJJACEHGGIB;FD<
@3749294/1
ggccttcaagatagaacccaattctggcccaag
+3749294/1
@@@DDDFFFHHGDG<42CFFA>HH>F@GFIGGC
@925545/1
cccattttcagtagtgatgaaatctgaatttttgggtaagcaatcgtctt
+925545/1
CC@FFFFDDHFHHJHBDDH:IHHIIAHHGG@A?DHGBFGHGEGDG=DHII
@4304201/1
ggtcaaatccatctttgtaaataaaaaattaataacattaatatgaacaa
+4304201/1
@@@DDBD;DFHFDHIIHHHIGBHHIDHFHEHIJGIIIIFIIIIIIC@H9F
@2048337/1
gtcacaactaacaatgggccacaactcatattgatcgtcaaatgaaacat
+2048337/1
?=@DDDADAFHFGF>FHE;C;FGGB92:E4CFCGECDGGGGCDA4B@F>E
@4304820/1
ggaacgagaaccaatttcttttttaaaataatca
+4304820/1
@@@FD@DFFDHFHEEGHF@HIIEIIGEEIIBGFG
@3179595/1
ttctggtattatgagtgttacttctcatcctaggacgtccac
+3179595/1
<@@DAADAFFHFFII<<?:<F<F>HE@HI>>BDA@@<:FB?F
@8064537/1
ctgtgatcttgtctaagattgctttcgctgcggcatgctttgcttctttc
+8064537/1
@@@DB?DFDFHFDHGGGGGIIIJHEHIHGGGHJJJJIIIGIGIIIGIJIG
@8571802/1
ccaggaacttcccagtcatcaggaataaagtcattaaccttcaaaatttt
+8571802/1
CCCFFFFFHHHHHJJIJJJJJJJJJJJJJJIHJJJJJJJJJJJJJIIJIJ
@5952641/1
tttccaacagtcataataaattcattagactgtcgatgaagagggttaac
+5952641/1
@@@FADFFHFHFFGEHBGGHHG@HGIII<FHGIHCGGI<FAGCGGBGEHG
@7062366/1
tctctttctttttttgttagactgatttgatagagcacggaaggtggaat
+7062366/1
CCCFFFFFHHHHHJJJJJJJJJJJJJJJJJJJJJJJJIJJGIJJFHIIJJ
@8065387/1
cagcgaaattcttattcgattgaagtaaattgtaaaatgctaatatccta
+8065387/1
CCCFFFFFHGHHHJJJJJJJJJIJJHIJJJJJIIIJJJJJJJIJJJJJIJ
@8572979/1
agataataatgcctcagagctaccttggcagctgctaattttgcttggtg
+8572979/1
CCCFFFFFHHHHHJJJJIJJJJJJJJIJJJJJJJJJJJJJJJJJJJJJFH
@8573150/1
cctctgtcgaacagcttccacagcttgtctgtaattgcgataaggttttt
+8573150/1
CCCFFFFFHHHHGJJJJJJJJJJJJJJIJJJJJJJJIJJHIJJJJFHIJJ
@8573466/1
gctgggaatcctttgtgagccacatcaatgttaaggaatggtttccaacc
+8573466/1
CCCFFFFFHHHHHJJIJJJJJJJJJJJJJJIJJJJJJJJJJFHIIJJJJJ
@7540151/1
ctggatctgatcttaacaagccttaagagaaatcttagctgacatatact
+7540151/1
CCCFFFFFHHHHHJJJJJJJJJJJJJJJJJJJJJJJJJJJJJJJJJJJJJ
@926944/1
atactcttgttacaacatatttcaacatgtatccttttgggcggtaccat
+926944/1
@@@FFFFFHBHHHJJGGIGIJIIIDJJJJJCHGIJIIEEGFII8@BEHHG
@3750551/1
ggatacgtaaccaccattcctttaacttcatc
+3750551/1
@@@DDEDD?BDBD@@B<BEHIGCEHD><HDH?
@3751674/1
atttttttatttttctgcgactgtctgaatcagaatctgatttatcattg
+3751674/1
CCCFFFFFGHGGHIIGIIIIHGGGGGGHEIGGEIGEGIJGGIIEI9FHCE
@928376/1
gtaatattttgataacgtggatgtagataggctggcctgcttgtggaaaa
+928376/1
@C@FFFFFGHHFHIJFEFHICGGFEIEHIHGIJIJEIGGGGC<;BF9@FE
@4307010/1
tgagtacagtagaggtaagtagttatagcatacttaaggaaggaatcacc
+4307010/1
@@@DDDDDFBBFFGH@:CFEHIABFEGGIE@FHIGGIIIIIIFGBG@BHH
@5412238/1
tttttttgacctacccttgccgatagcaataaggcctttggctttaacct
+5412238/1
@C@FFF><;DDHHD3EFHIGHI6D@GHH4?BFGHIIIGEGIHHIIAD@CD
@376976/1
cgacaattgtaccaagctctggcattttcctgtgactgatttttcttcaa
+376976/1
@@@FFDDFDBFDHG@HGGEHI<:FEGHG<HHH@FFDEGHEIIFI9<FGGE
@1504466/1
ctccaatagtacttcttttgtgtgagcattaaatcttaaaatag
+1504466/1
@@@DFFF<DCDFFGBAHII@GC:CHH<@3ABED>DEC>B???DD
@6500780/1
gacctttggattgaatataagaccttgttgttttagggtaatcaaatttt
+6500780/1
@?@FFFFFHHHHHGG>GGECH@EHEFGG>GHGBHHIIHIEHIGG3BGGIH
@8576185/1
ggaggaatttgtttgtgattttttattgtatcccaatcaattatgatact
+8576185/1
CCCFFFFFHHHHHJJHIIJJJJJJJJJJJJJJJJJJJJJJJJJJJJJJJJ
@8067515/1
tgtatttcctgtgatcttgtctaagattgctttcgctgcggcatgctttg
+8067515/1
C@CFFFFFHHHHHHJJJIIIIJIGIJIIIJJJJGIGJIIIIGIJJJJJGH
@3753993/1
gtacgactaagtgagcacactaaatcaccacagacctgttctaacttaaa
+3753993/1
C?@DDFDAHFH<BHIC>GGG>9DGHGIIGGCH9DBGGGHGCGD?DGGHAE
@5955929/1
gcaacttagatttagggtcattccaatcttgatgcatgat
+5955929/1
@<;DDDD>?F4D<E<>@?B:A<:AB>DDBH@FC?@CGA:C
@7542481/1
atttgatatctatatttctcattttttctgctaaagcactaccttcagcg
+7542481/1
CCCFFBDDHHHHHJJJJJJJJJJJJJJJJJJJJIJJJJJJJJJJJJIJJJ
@4831614/1
ctatttttaaatttataatttatcttattttctaaaacatccaaagagcg
+4831614/1
@@@DDDDDAFFAFB4EF<IEH@HFHHEIHHBHEIIIHE3@@C9F4?1?;@
@4309741/1
gttgccttaaaacaatgtcaagagcttggattgcctcctgcggaccatta
+4309741/1
@@@FFFFFHHHFHEGGEAHFHHIHIHGGIEIIGHHCGI>GHHEGGH?CDF
@4309786/1
tcttgcacgacctttggattgaatataagaccttgttgttttagggtaat
+4309786/1
C@CFFFFFHHHHGDIGFBGHIIGHIJDGICGHJIJIJJAHHBAF3D8BFH
@4832480/1
attcaactttgcattaactttctgtagtatgtttacaaatgttgcagcat
+4832480/1
@@CFFFFFHHGDFHG>FBHCHGBHBFGEEEEHHEHIEHC>FGIHHIIG@H
@930052/1
cccccaactagttatgtgagggtgaaggtcctgtaaaatagcttgagaag
+930052/1
@@?FFDDDFHHBDHIJA<BIIEFFAGHEGHG@FHEFGIIGIIGCHD3?DF
@3184668/1
gtctttctttcaacaaacacaagagctaaattatcctttt
+3184668/1
@@@FDFAFH8DACFGGIGBHIGDF;CCHBHHEFGGII>9B
@4310274/1
aaccttaacttgcattaaatcacatcacattaccacatttctcaaattca
+4310274/1
CCCFFFFFFHGHFIIJGHJGIIEHIJIIJIIJIHIJJJJJJGIIIIIJJJ
@1507239/1
gaacggtattgctctgcagggaacggcgacataggtgtctgctcttcaca
+1507239/1
@<@FFDDDGHBHHJJ<EBHGIBFHGE8DHGGBHGGE@<;CGE@>EDD4@D
@7066818/1
cgtggaagtaagaggtctttcatttaatgttttttgaaaagcctcacttg
+7066818/1
B@BFFFFFFHHHHJJHHJJJJJJJJJJJJHIJJJJJJJIJGIJIJIJJJJ
@4833433/1
gctgctgtggtggttcttgcctttgcagctgttgtggtggttgttgcctc
+4833433/1
CCCFFFFBFHAFHFHGIGFHGGGHCGCHGIFG9FGHE?BG:?FF9@@FEG
@4833542/1
ctcagataatcccatatcattgagacattaacttgcgtagcatactttat
+4833542/1
@@@FDF<DHHHGDIJIFIIGGIJEJIJGHHEFF>H@EF7DFEGGDHDHB9
@8577267/1
acttcttctcgaggtggctgcagtttccatatcatattatacctgaaggc
+8577267/1
CCCFFFFFHHHHHJHIJJJJJJJHIJJJJJJJJJJJJJJJJJJJJJJJJJ
@2053334/1
cttttggactacaataaaagttattccaggtttataatctccttctaact
+2053334/1
CCCFFFFDHHHHGJGHGGIIFFEHHJIIGHFHEICEHI9?BFGGBH>FGG
@931931/1
ctgctgctggggctgttgttgccactgctgctgcggctg
+931931/1
CCCFFFFF?AFHHE>FHIGIIECACEHIGGBHIJ>GHFD
@5957352/1
gtcgcttatgtcaaattctacttctgaatga
+5957352/1
@<@FFDDF<CDFFFHBC@C@@HCHH<:<C4A
@2612300/1
gtgacattagtctagtttgatgagctgtagatcctatcgagaggctaata
+2612300/1
@@@FFFFAFFFHHIIHGIGIGIDFECHAHIGDHIIEGCHCE=FGBHHIHG
@3757342/1
ctcttgttttgcttctttttttgacctacc
+3757342/1
@@?DDDBD>FDFBCCFGGEGGIJFHGE398
@8070946/1
cgacctttggattgaatataagaccttgttgttttagggtaatcaaattt
+8070946/1
CCCFFFFFHHGHHJJJJJJJIJGHIIJJIJJHIJIJJJJDEHIGIIGIJI
@3187335/1
gccttaactttagtgaactggtcatcaactgagaggccaaactgcttcag
+3187335/1
CCCFFFFFHHFHDHIFGIBEGBFADHIBH>FHIIJ<;DBG9DF:DH9DGG
@2056629/1
cataattcgggccttaactttagtgaactggtcatcaactgagaggccaa
+2056629/1
@@CFFFFFGF8?F=EHEII@C@BHDBCEFH@?CCF@BGIIIEGGF??FGG
@4311946/1
ggctgttgttgccactgctgctgctgcggctgttgttgcctctgctgctg
+4311946/1
?<@FFBDDDFHHFIIJIJJJGJIIGHGH>FGHGG9?BFGG@FF9<=FC>F
@4313042/1
cagagactcgtccaatcagattgaaaaaaacaagttgtataacacaatta
+4313042/1
CC@FFFEEHFHGHIJEHEIGJIJHHGGG>DGHGIEGGFGIIEIAH=FHAF
@5960570/1
gttcaagttcacgaggagtattcttggaaaca
+5960570/1
?=?DAA?;DFFAAEEAHIBAHGH9CF>?FHHG
@5960643/1
ccctgttgttccattgcttgaggtctggtaattggagcggctt
+5960643/1
@<@FFAD?DAFFFB>@GG@C;EE3CEGBCD4CEGHEAC:F6:A
@2057156/1
gccacaactcatattgatcgtcaaatgaaacatacctcatacgactctaa
+2057156/1
CCCFFFFFHHHH?GIIJIJJGDHIJFIDCGGIJJJJJEIIGGGGIIIIJD
@6506090/1
ggcagtatgcaaatattgtggaccatcactttttaca
+6506090/1
@?<?D:;BF<2:ADBC@BC:?AF;<C3ACD4F9EDFE
@5961106/1
gggtgagtaacatcagctccgagaaatattacaggttcgttgaaaacctt
+5961106/1
@@CADDF??C?FHDIIJE:CFBHGBEGHI9FE<C>9BGE@9D?FBF8?FG
@2057951/1
atcatttacatcaccgtgatctaatatttgagc
+2057951/1
@@CFFDF;DHDFGEGAC;@EHCFGHHGIIIII<
@5416770/1
catcagtttgagatactgtaatgcattg
+5416770/1
@@@DDD:BF?FBD9:CE4AFHGIIH>HI
@7545207/1
cttaccactttgttctttcttgtcagcacagaataatcttgtatgatgtc
+7545207/1
CCCFFFFFHHHHHJJJJJJJJJJJJJJJJJJJJJJJJJJJJJJJJJJJIJ
@8580043/1
ttcaaatagtacttcaccaaaaactttgtcagccgcttctataccaccat
+8580043/1
CCCFFFFFHDHHHJJJJJJIJIJJJJJJJJJJJJJJJJJJJIJJJIJIJJ
@6507132/1
ttctgcaatttccaagaaactttacttttc
+6507132/1
@@@DDAD8FFH8F9@GIGGDB:C:A<CFE@
@7545779/1
atcagtttgagatactgtagtgcattgtaggccgcacatgtttgtgcttc
+7545779/1
CCCFFFFFHHHHHJJJJIJJJJJJJJJIJJJJJJJJJJJJGJJJIIJJJJ
@5962639/1
gtttggtagaagcaggatgacacttaggtcgtgcatggtttaa
+5962639/1
@@@DFD3:CFHGHIGIBDH@BHE9CH@C<E?C6DFGGI?B;F?
@934468/1
gtgaaatctttaggctgcagctcaaccattttatcggccaacatattact
+934468/1
CCCFFFFFGHHHFGFAGGGE<FBCGH@GCFIEGHEHGIIIEHIGHIGG@D
@4315981/1
atttcttgattattaatagtttcagctggatagtggtaggatag
+4315981/1
CCCDFFFFFHHGGGGGHBGHIIH@FHJGH?EDFFDCCFABC4??
@4316738/1
ctcaaacatgcaaatgtgacattattgactaaggccgatctgaggtctgt
+4316738/1
@@@DDFFFFHFHHIDHD>4C@ECCFHFGIEHIH9FBFHIIII9BD@FBFA
@4317494/1
cctagttcttctaatattgatgttttattttcag
+4317494/1
;=;?;2=D>?ADC><?EAG?FAAAEC4CHEH>9B
@6509031/1
aataagattacatttgggtagctcgatccc
+6509031/1
CCCFFFDEHBHHHIID@G;CABBHGFCGFF
@4837765/1
caaaatttgttcacactgttcctggctgagagtaattcgtcgcgc
+4837765/1
@CCFFFFFDF?DHIIIIIG@AICEGGGIJJIJ<E9H9E=?D@EHD
@4837786/1
tttcataattcataacgtcattagcagagctcgctactaaggccttcaag
+4837786/1
??@DDD;DDAFHAHGEHGIIIIGIGIIEHEFH<FBHBCCFFH3DHGFDBB
@5418794/1
ctccatactccttgtcttacaggtaccggtctttctcgataatcaagtgt
+5418794/1
?@@BDF?DHHFHFGH@HIIJJJJCFG9CD?FHGIG>DG<3DDH4?3?BBB
@3762325/1
cccttggcaacaaacagttgttttttcctgatatagctctaacttcaatt
+3762325/1
?@CFFBDDHHDFBGGGG@<<EBGHB6FADDCG9DHIGIIIIGHIIIIIIH
@6511006/1
tgggcttctattagttcatctatattttttaaggaagtaagtgcagggga
+6511006/1
C@@AFFFFHHHHFFEBGGJCJIJBHIJJFGHB>FH?CCDHI@<BDE9?D@
@8074249/1
ggcagttgaagataacatacaattttaattttattattctcaatgatttc
+8074249/1
@@@BDBD;B?DHFIIIGGGE@GHGIG>@HHIGIIICBHDGBCDHDEEHGH
@8581929/1
gtgcttctgaagaggacatccccgtaccataacaaactgctacaggtagt
+8581929/1
@@@DDDDDHHH<?A?FCBIBAFEECFGIII@BCFBGHGFGHIIEGEGDHB
@386270/1
tttcaacaaacacaagagctaaattatccttttt
+386270/1
?@7BB;BDD>;3FAE<2<<FEECH4A4E<BEDBF
@2616306/1
ctcagaagaaataatatctcagcaccaattttatgatttctcttctcttg
+2616306/1
@CCFDFFFHFHGHIJJEHGIJEIJIJJJIJIJGHEGHJJJGJJEGIGIJG
@2617133/1
gtatgtttacaaatgttgcagcattaagtcttctctgcactgtgacagtc
+2617133/1
??@DBDEDFFH?FAGFGFGHGGC>HGGH<EE<CCH@>:EC?CCF>FGDDC
@5420321/1
gcatgggtcactattaaagttgatttgtcttatagacttg
+5420321/1
C@CFFFFBF?D?FGGHEHI>IEBE>>HBHEGE@<A?FDEG
@5420332/1
gtttccttatcagtaatctcgaatctattatctcttggacaagttgttat
+5420332/1
C@CFFFFFHAFHF<DFEIG@GGGE@HEHIGEHIJEDH>FHIIC@FCGGIH
@7549607/1
cctccttccaaaaaaatacagcaagtctggtaaatttatcgcaaggtaat
+7549607/1
C@CFFFFDHGHHGIJJJJJIJJIGGGHIIEGGHGGIGIJJJJJJJIGEHE
@3194200/1
gtaggaaataagaaagcaagagaagga
+3194200/1
???DFDAEHHDFBGG@@@HIIEE>GBF
@3763594/1
ccttaatctagccacttcagccttatgcctctcaaactcaagctgtcgct
+3763594/1
?@@D7DEFGH<DHIIIGI<HGHII>ECGHIECHGGG>D<<DBHGIDH?E0
@8075358/1
ctctaattaagtaaaaactataaaaataataggctttttaaaataataca
+8075358/1
CC@DFDFFBCFHDGIIIIIFIICHGIIGF@HEHECFGHEHIIIIIIEHII
@1517328/1
gcctttcataattcataacgtcattagcagagctcgctactaaggccttc
+1517328/1
@@@FDFDDFHHFFIIJIEGIHHGGGIIBEHGHGGIIJJGGGHIEAED>GE
@8075750/1
ctgtaaagtgttgctaacttcataaatgcacagagtaggttattgtaagg
+8075750/1
@@CDDFFFHHHGHJJJIIJJJJJIJGJJIJJIJGI:EGG?FHIIIIIJHI
@7076943/1
atcggttcttcttcttttttccacgtgaaatctttaggctgcagctcaac
+7076943/1
CCCFFDFFHHHHHJJJJJJJJJJJJIJJJJJJJJJJHIIJJJJJJJJJJJ
@387918/1
gtctcttcaaaatcttcttcatcacgtcgtctttttttaccaaaccggta
+387918/1
@@@FFFFFHHGHFHJIJIBIIDHIEGAEGHGCFGGEGHJIIJJIGIGH;@
@388367/1
ggaatttttgcattttttataacttctttaatgctctccaaaattgtaaa
+388367/1
@C@FFFFFHGHDHIGIHGGIHIIIEGGIIIIJIIJJJIJJIJGFG@BFEH
@5967438/1
gcctcatgttataacattatgcagttcattacctaagatatttgttatga
+5967438/1
C@CFFFFFHFBHHIIJJIIIGHJFHABJIIGHHHGIGCEHGGICB3C<F<
@3765736/1
gttcataaggtctcatttgaaaacgtggatctccaaggtctccttga
+3765736/1
@?@DFFFADHADFHGIJJJIGEGGHDEE;FHH9GHEEGDDHHIGHCH
@7551252/1
gggtaatcaaattttatgacaaaattgcaattctttacatcaataccttc
+7551252/1
?@@ABDEFHHHHHIIIIIIIIIIEHGHHGEIIGHGIIIIIIGIIIIIIGE
@3765829/1
cgcacaacaaacacttggggagttaaatcaacatcagctgagatatactc
+3765829/1
?@@DD>???FFAFCCFG@?E;E19ED>DC?F><B<9?@F3?0?BGA9BBC
@4321211/1
ttcttcttcttttttccacgtgaaatctttaggctgcagctcaaccattt
+4321211/1
CCCFFFFFFHHHHJJJIJIICCFFCGIBGHAGBHGIGGCH>GHFG@AFGI
@388904/1
cttgaacttcatttccaacaggtagtaagtgatcattaagttcgccgatc
+388904/1
@C@FFBDFBFHGDGEEBHHCIGA@AEHIGHHFGEGGHDH<@FFD0@GHGG
@4321778/1
gcctttcataattcataacgtcattagcagagctcgctactaaggccttc
+4321778/1
@@@DDADDHDHDF9EE<AF=CDHCHB4?FHIDDFE@BDEEDGFHIIDBFD
@8585656/1
cagttgtgttttccacaaataaagcatgggatttgtgaagctgaattttt
+8585656/1
@BBDFFFFHHHHHJJJJJJJJJJJJJJJJJGHIJJIJJJJJJJJJJJJJJ
@940448/1
gctccaattgcattccctttcacactagggacatgaggtgaaattattgg
+940448/1
@@@DDDDFHGHDHCHGJJJDH9CAHIGHIGGGE9B@GC?FCE9DG>B9BD
@4842242/1
attgtaacattaaaaactagtaactcg
+4842242/1
;=@D?BBD?A?BACA22CCFHI<<AA;
@390470/1
cagtcttcaagcactgagttagaataccaacctgaatttcagcaattttc
+390470/1
CC@DDFFFHHFHHIHEGIGGGIIGIIGAGGIIJIJGCGGCBGHGHIIJJI
@4842547/1
ctgcgatctttgccatagcatagttcctgctttagggtttcttccgc
+4842547/1
8??BADD;CFF4:CG<DGCHFBHH<FHA<F9?FG>GD?C;?@<B@?D
@3197893/1
gttgtggaccagcttgtgcttgtcttccacccttttttttgttccttttt
+3197893/1
@@<1=DDDFFHFHIIIFHIIJGGIHEAEBDGGGHGGGGIIIEGC@@GHIE
@3766243/1
ctcaagagctgcaatgcgacgagacagcactttacta
+3766243/1
@@@DDAD8FHFDAFH@B1A<@GAFBBHEBGCGCD<FE
@3766865/1
caatagtacttcttttgtgtgagcattaaatcttaaaatagatacaatgt
+3766865/1
@@@AADDBFHFH?>F@<<F;@FHGIIHICAHHIIGI<EAHEEGI99:BFB
@4323791/1
ccagtcatcaggaataaagtcattaaccttcaaaattttt
+4323791/1
@@?DDDEFGGDDFIHGBBE<AEEIIHGHI@GHIGGCFE4C
@5425628/1
ctgtcaattcaccaggtgatatatttttgcacctgttataa
+5425628/1
@@@DDDDBH4CDC>GB:ADAAIGH>CHIDI4CFEF4CEF><
@8078335/1
gaaagaaacaaacattgcagaaagtctgacaataaagtaggcccttatca
+8078335/1
B@@FFFFFGHHHHIJIJIJJJJJJJJJJIJJJJIGHJHHHJJIJIJJJJI
@4324245/1
gcactataggtcgaccttctcggccaagattaggcctacgtggacaggtg
+4324245/1
@B@DFFDEHHDHFIHHEGDHIIIIDH9FFEEHCH9?D9DDBGHBGGGGCG
@2623127/1
cactgagttagaataccaacctgaatttcag
+2623127/1
@@CFFFFFHFDDHI@GAGCFEEFHA@B4AAD
@2065429/1
tctgtcgttggttcagattctattggtttgtttggtttaaattgtctaac
+2065429/1
@@@FDFFFHGHDHIGG@FGIIIIIIIFFGI@?FGGGGIJJJJIHHGGIHH
@2065604/1
gttttcttgatcattttcgtttacccagagaggaaatagtattttttctt
+2065604/1
@@@FFEFFH8<FFGGII4CCGF9:C>EE;GFGGBBADHG:DFFFEHEFCF
@3200677/1
gtaagatctgtgttttgatcgttctctgggtggtcttttgtcaaagctac
+3200677/1
@@@FFFFFHGDFDHIBH?HIIGGEIIJJIE3EG@FGGIIJIE@GGBFGGG
@5970646/1
cttgacaattttttcttttcttctttctgtat
+5970646/1
??;B;ADDH<BDFE>@EHEGGDHIGGII@?BC
@8588254/1
agaatttttaaccatttacacaatataaatgctccttcaacaccacactc
+8588254/1
B@CFFFFFHGHHHJJEHIJJJJJJJJJJJJJJJJJJJJJJJIJJJJJJJJ
@4324873/1
ctgctctgataaattagaatcatcccatagcaaatgg
+4324873/1
<@@BBDDD?HDDDHH<@B@I>BH9DFCDGIEE>?F?<
@7554914/1
ttctatatccatcggttcttcttcttttttccacgtgaaatctttaggct
+7554914/1
CCCFFFFFHHHHHJJEHIJJJJJJJJJJJJJJJJJHIJJIJJJJJJJIII
@5426264/1
cgttgatctggtctggagctggatgagtgacatcagcgccaacaacaatg
+5426264/1
@@@FFFFFHH>DFGHIIFIICEAHGGIHHGGGEIJFCHGIGHIIJJI?CA
@5426476/1
caggaaatcgatttttgaaacacctctgtcgaacagcttcc
+5426476/1
@@@FDFFFHHFHHJJJIIIIGHG?GHIJIJJ?FCHIJIIGG
@7084214/1
ctgtgaataagaaataaacagtaattgagcttagattagagttgttattt
+7084214/1
CCCFFFFFHHHHHJJJJJJJJIGJJJJJJJGHJJFIJIIIIFIIFGIJGI
@7084330/1
gtagttgggtaatattttgataacgtggatgtagataggctggcctgctt
+7084330/1
BBCFFFFFHDFHHIJJJJJJJJJJJHIJHJJGIIJJJJIIJJJJJJJIII
@2068019/1
gtcctcctgccactcatcataatgaacaatatcttct
+2068019/1
@@@DDFFFHGHHHGG9B<@FBHH9?FCFGGGDIIJG>
@4327078/1
gcctttgttgctgctgtggtggttcttgcctttgcagctgt
+4327078/1
@CCDFDF?FHGFHJEH2CCAB@<FHGGGHGCE@CD@DGBH<
@5972668/1
ttcatgagttccactttcacaatcaattaattgg
+5972668/1
@<@ADD?D=CBBHIGIIAFFGCBF9FF>AFH@CC
@4847405/1
tgttggtccattaatataaaatggttcaacttct
+4847405/1
@@?=DADDDFHFHI@EHECFHEHH<CHH<AHHG4
@5428214/1
cttcttcatcagggaaattagttat
+5428214/1
?8?:B4:?D4DD3:CEEEIE@3<<<
@5428384/1
ccacattccattccatgatttattaaacccgatgctagctttcttaaatc
+5428384/1
C@BFFFFFHGHGAHEGGHHIJJJJJJEGGHJIJJHBHIIGJFHIHCHGIH
@7086172/1
ctttttttaccaaaccggtattttccccttggcaacaaacagttgttt
+7086172/1
@@@BDFFFFFHADGBGGICFGGIIGIGGHIIIIIGE@DGH9FBFG@2=
@4328737/1
gggaattctaagagggtacacaattcaggcactaatgtctcttcaaaatc
+4328737/1
@@@DFFBDFHGHFBGIDFIEHIFIHGGGGD?;;FEG<9?CCFGGGGG@FA
@1527394/1
ctggcactaaactgtaaagggcttcactgcaaaagttt
+1527394/1
@@@DDDD>BFHDHIEFGHEIB;AFDA3EDHFEHDGEBC
@945248/1
ctacaaagatagaagtcgaattcagttggatgggtaattc
+945248/1
@@@DDDDDDHHAAEB<FH7CBBE<CCHGB<CEEE1?B???
@2069262/1
gccatttgattcgtcctttgtttttactcctttttcaaaaccttcttcca
+2069262/1
B@C?DDFFDHGHGGGHIIFGHGHII?HIJIIJIIIJJJIJIIGGEGHIJI
@3770330/1
gggatatctttcagttcttcaacaaaattatcttcatatatttcagtagg
+3770330/1
B@CFFFFFGGHHHJGGGGCHGIGIHJJJIJJJJFIJJIIIIGCFGGGFIJ
@945695/1
gtttcgtaggcaggtggaggccatcgcctgg
+945695/1
@?7DAD3=A??D7<C<F=3?8AE31?78C33
@3770527/1
ccacattacagttatattcgaaaacttagatttattgagc
+3770527/1
?@@FDDFDDHBDFGIHGHIJHJ?6FFHCH@F>?<EE<FD9
@2069529/1
acgagaaccaatttcttttttaaaataatcagcaaa
+2069529/1
?@@=BDDDHF?HDE?<EBC31<C9EFGGHG4::9?3
@945779/1
tgatttgttgtttattagggtagcatttggaggactgtcagatggttttg
+945779/1
@@<DFFFDFHFAFFHJJFGIF@BFBD@AH@FGCGHEHHIGGIIJJGG<GG
@3204144/1
cttttattgaatagaataggaatgtcaggtgcgttaacttttggtggctt
+3204144/1
<@@DFFFFDFDFF@GGHIJ@DEGGG>HEA4AGHGGGI:CG>F9A?GFIIH
@5974022/1
gtggctttattatattactcctaattgaagagccttttc
+5974022/1
C@CFFFFAHH8FHIBGHE44C@FHBEDHI<A@>9D:49C
@6521624/1
cttgactatgtttgatgacatatcaataacattctcctcaaccttttgta
+6521624/1
CC@FFFFFHHCFFGGDHDE9H<<CFG<HAGHIBFHIICEGHFGII@HIHG
@2628707/1
tccacccttttttttgttcctttttgaattgaaatcacctgctccaggt
+2628707/1
CCCFFBDFFFFADGIBHIIGEIJBHBHCFE>DBBBFDFFGCC<8@=3=.
@2072283/1
ctgctttcatcttcagaagaactggtagaagaactgctgtaataacgaat
+2072283/1
CCCFFFFFHGGHGIGIHGEGDDHIJ>CHCHG9CFEDHHIEGIJGBDHIBD
@948524/1
ccacattccattccatgatttattaaacccgatgctagctttctta
+948524/1
@@@FFFDDFHBHFIGJIIIFHAI>IIIIIGGGBHGII@HIIAGHIF
@2629756/1
cgtcatatagcatcaataactctgtattagtctgcagaaaccaagaccga
+2629756/1
;?=DDDADFD?AA@FGA>@?<FHDHHGGIGD<CEEEHEGCGGBFEHB???
@396190/1
atcggttcttcttcttttttccacgtgaaatctttaggctgcagctcaac
+396190/1
@@CFFDDFHGFHHGEGIJIJ@HCHI=EGGIIHG9DGC<<DFCGHIJICG<
@8593494/1
acttctcatcctaggacgtccacctcgaactgaaggagtgtgccttgaca
+8593494/1
CCCFFFFFHHHHHJJJJJJJJJJJJJJJJJJJJJJFJJFHHHJJJJJJJJ
@2631359/1
attttttaaggaagtaagtgcaggggaacgagaaccaatttcttttttaa
+2631359/1
CCCFFFFFFGFHBEAFECCAFHE>1?F6DFF@H<F;F2<DD=/BCCE>EH
@8594559/1
agcttctcttatagctgtcaactcatgttgcaaaacatgtaaaaattgac
+8594559/1
C@CFFFFFHHHHHIJJJJIIEIJIIJJIJJJJJJIJJJIJJJIJJJJGII
@7558425/1
gtagctttggtggtggcagaaccctacctcgaacttccatcatattgttt
+7558425/1
CCCFFFFFHHDHHHIJJJJJJJJJJJJJJJJJJJJJJJJJJJJJJJJJJJ
@1529262/1
aggtgcgttaacttttggtggctttattatattactcctaattgaagagc
+1529262/1
@@@DFFFFHFHHHEEIJJGGIIIGGFGGGIGIIDEGECGGHDI>GGDF<F
@3774280/1
atgaaactgaacgtgtacacctggtaaagaggtgacaaagatagtaagtt
+3774280/1
CCCFFFFD4CDFBGBBDFHHGFC>FAAHD>DGCG?CGDFADGG90?9??<
@7559037/1
agaaaattcaagcgagctgatgtatggtcaacatcaagaagaggctgcgt
+7559037/1
@?@DDFEFFHFHHIJGHJJIIIHHIIGGHGHGIIJDIJGGIJIGFHGJG;
@7088360/1
tctgaaaacatttgataaaaaatatatcgtaaaatagggtcacaactaac
+7088360/1
?@@DDFBECFDDHIDGIDHEIHCHGGGHGGHGDGIIBGG?DEHGDB?FGI
@1530012/1
ggtacacaattcaggcactaatgtctcttcaaaatcttcttcatcacgtc
+1530012/1
@@@DFFDFHHHGGIG9EH9GGHH<EHIII@HAHGGHH@EGDDHIGGCFBG
@397666/1
tgacatatcaataacattctcctcaaccttttgtaacatcgacaacaccg
+397666/1
@@<DFFDEHHHHFC@DHIIJJIJ@BAG9F9H>BFEEHIEHF9?@:D9B=F
@7559372/1
tttttcctttgatgctgctcaatttaccttcatccttgttttcaaagttg
+7559372/1
CCCFFFFFHHHHHJJJJJJJJJJJJJJJJJJJJJJIJIHIJJJJJJJHIJ
@950195/1
ctcttaaccagttcttcttcaaattgatta
+950195/1
CCCFFFFDHFBHDCGIFGGGII@HICBHGE
@6524106/1
ccacggtcccattgtgtttaatacttctaaaaagtcat
+6524106/1
@BCFFFDDHHFHFHGGBFCGEIIGH>HGGGGIIIDEFC
@6524291/1
cggcgatactgcaaacaagggatag
+6524291/1
CCCFFFFDDDHAHIIGBDEB;?B@C
@4333761/1
tttaagaggtttacaatacttagcactgg
+4333761/1
CCCFFFDFG<DAFGGHGIJGII@HJIECC
@3776311/1
gtctttgtgtcttgcacgacctttggattgaatataagaccttgttgttt
+3776311/1
@@CFFFADHBFDD@GGCHEGGIIEEE??DGIDHJEEHGEHGGH<FHI9DG
@8595554/1
atctggagctcatcaagcttcggtccgactgatgatttgaggttcttgtg
+8595554/1
?BBDFFFFHHHHHJJJJJJJJJJJJJJJJJJJJJJJJJJJJJHIJJJJJJ
@2634601/1
gcagctgctaattttgcttggtgtttgttttctccaactccgacaaacgc
+2634601/1
@@@FFDDDHHFFBEGHG>FCG<CCDGGHEGIGCHGICG@D<DGGIJBEB<
@3207051/1
cggcaatatgtttggcttgctgttttgtagaagccttaccttcagctgag
+3207051/1
@@@DADFFHGFHHJGFIIIDIIHEHGHJJJJIJJJIEEDDEHIIF<909?
@5976306/1
agttgcagtcctgagctggtcttcagtcacccgattctatttcttggtca
+5976306/1
@@@DDDDDDH<:CFHHGIBA@EECGHHGCHEII8DH@BEGHEIHIGEBF<
@4334679/1
gttcaagttcacgaggagtattcttggaaa
+4334679/1
@@CFFDDDFDAH?@EIBC:FHGCAGFGHGI
@6525596/1
ctttcatgatactctcaagatccctgattacttcttctcgaggtggctgc
+6525596/1
CCCFFFFFFHGHHJJIIJJGHHIJEIIIFGIIEIEGGEGGIBHGCHIIGG
@6525723/1
caggaggtataaacaaacctatgggttttaccatcatttgctgctcataa
+6525723/1
@CCADFDAFHHFH<GIDG@DG9EF@2A@GDHIGIIFIFIB>GDDFE?<B>
@3777539/1
gttttattaaagttggatcattagcagaaatcctcattctttcaaaaaaa
+3777539/1
@@@DDDDBD<D8CFFB9AEGE@H>3A:EDEHFGAED9?9?FFAE@9DGIF
@5977368/1
gttgtacaaataacaatctactcctgcaactgggcggcaattattga
+5977368/1
@@<BDDDB<B>4BFH>GGEHGIIIHA9EGAF9EG;0@F0@@@FCE;4
@3777986/1
cattatgggcttctattagttcatctatattttttaaggaagtaag
+3777986/1
C@@FFFFFF<FDHJCFGHGAIIHCHI>HE9?CFHG=DGGADEEGE?
@3778797/1
ctgctcttcacatactcttgttacaacatatttcaaca
+3778797/1
CC@FF?DBFFH>BFEEGIIF<FHIHIEEH>HGIGJ4E<
@2075573/1
ctccttcaacaatcgtcggtacaatgtaatatgagttttctttgttttca
+2075573/1
@@@DDDDDHHFH<G1AEHFFGIIIIH99CGE9@?DGAC9BFH<FFHII<D
@8084524/1
accaggtgatatatttttgcacctgttataaatgtaggaagttatca
+8084524/1
@BBFFFDDHHHHHJJJJJJJJJJJJJJJJJJJJJIIIJJJJHIJJJJ
@5436005/1
ctctatttcattgtgcattaatctatagaaaattttccaaacagtattta
+5436005/1
???DDDD4=D4?D22C2AFFCFFI>C:?:CE?AC4FFDFII;CD:BD@D>
@2636234/1
ctcttgttttgcttctttttttgaccta
+2636234/1
@@@DAA2A?FCFHGG@B>C3@C88CBDD
@8084855/1
gccagtacctatttctttgtgtcgaaatacaaggcaggaaatggtgaact
+8084855/1
BBBFFDEEHHHHHJIJIFIJJIJHIBFHGHIJJJIJJIAFDEGIBFHGII
@398792/1
ctgtgggttatatggtgattgatgccattcaact
+398792/1
@@@DD?D8CBFD4C42AEHIICFB?DAHEDH9::
@3208415/1
cttgcgtagcatactttatcgtaacgg
+3208415/1
?<1?1AD?FFBF8A?C9::<CAA3?8E
@3208579/1
ctcccgtgtgatatgatatgggttgctgtttacaccaacgataaaatcag
+3208579/1
CCCFFFDFFFFFHJIIIJIIIIGHIIIEEHEIJJJIICHIIIHIJ@FEHI
@4855132/1
ctcctgcggaccattagttgaagtcccagccctcagataatcccatatca
+4855132/1
@C@FFDB>1CDAFHIGIGHBEHC<BGHIGCBFHF;GGGEIAEHIGI@CG9
@4855407/1
gtagatgaggatactttaatctaatattatattgactaacaaaat
+4855407/1
@:8BDAB?CFFDFGG9ECHIII@@FFEHECHDFIGB<?EEH<8?:
@4337387/1
ctgggctacagatatctagaggttctgtatttcctgtgatcttgtctaag
+4337387/1
CCCFFFFFHHGGGIIIIBH>GGFAHEGCHHEHGGGGBFBGIIIIIIIIII
@953229/1
gcagcattaagtcttctctgcactgtgacagtcttcaagcactgagttag
+953229/1
CCCFFFDEHFFBHG@<?GGH@FDBFFHGICEHFFGCBGGGEGFBGFDFH>
@5978535/1
gaacaattctatcacctttgaagttgaataagttattattcttctaggtc
+5978535/1
@@CFFFFFDHFDHBHIIIJJJJIGGGECEFHIIJJHDFIGIJJIIGHCDH
@4338219/1
cttctctgcactgtgacagtcttcaagcactg
+4338219/1
@@@DDDADCFDABEF@?<?3ACBB@HHI;FHH
@954044/1
aacaaatctcttaatgatatcagtcagcttacaagccttagtaagcataa
+954044/1
@@@FFDDFHHGHGB@D>FGIIFBIHIGIIJJJJGGGIIGGI9<F>F<BDH
@1534585/1
ctttctaatgtttcttcatttaaaaccgctgtgtctctttcttttttttg
+1534585/1
@@@DDDDDBD4D<EFGHIGFD<IEEHFA<CHEDCFA4C4C?FHGIIIIID
@4856539/1
gcactggttacaggagatactggttgttgttgaggtggtagttgagtttg
+4856539/1
CCCFFFFDFHHDFIGIHGGIIGIEGHHIJICHDDE:CGDDHHIG?GG@GH
@7091694/1
catggtttcaatgatttccctgttgaccttacggggacacttatcaggtt
+7091694/1
CCCFFDEFHHHHHJJJJJJJJJJJJHIJJJJJJIJJGIJJJJJJJJIJFH
@5979615/1
ggagtttgacctctaggaccagtttgcaaagggaagcgagcttgctgttg
+5979615/1
@@@FDDDFHHFFDG@HGCGGHICHEEGEHGGIJGCFHGAEHG@FFGI@CC
@2637203/1
tcttgttttgcttctttttttgacctacccttgccgatagca
+2637203/1
CCCFFDEFHG?FHGJIGHEHHGHGCDDHHIGEEGCGEBHGCF
@3779504/1
gttagatataaaattgattcctcatttagataaatttattgttgttc
+3779504/1
C@@FFFF?FHGDBHIIAFHAIBEAHIIIGIH<CAAH>GHAAFHIFHE
@3210345/1
gcatctctgcccagccacaatgttacaaacctctagaggtagatatgtgt
+3210345/1
@CCFFFFFHHHHGIJEEHIJJJGIJJJIEGIIIIJJGIJFCHJJFGGHGE
@6529959/1
ctttgatgctgctcaatttaccttcatccttgttttcaaagttgataaat
+6529959/1
@C@FFFDBDHHFFHIIGIGCGIGIFFIJCHGGHHG@FECE>DGEHJGHGI
@4858219/1
cggccaagatcagccgtgtttggtagaag
+4858219/1
<@@FBDD?B8C>DGA:8E3A;A;8?4:<?
@955713/1
gtcctttactgtatgcatgacttttataattagggacaggatcatatcgt
+955713/1
CCCFFFFFGHHHGIIIIJJIJII@DHHEEFIIHCGHHEE7;FHGGGIGIC
@5980834/1
ctctttcattatcgtaaattgtcacggtctcaacaagttccgttttttgg
+5980834/1
CCCFFFFFHGHHHIFBHGGGGDHIIIEE?AHG9BGHHGIJDFDFGGIII>
@8088610/1
tagaggtgcaggctggccatgttgaatagcttgctgtggtggtacagcac
+8088610/1
CCCFFFDDHHHHHJJJJJIJJJJJJJJJJJJJJJJJJJJHIJIIJJJJJJ
@5437521/1
cttcattttcggtttcgtaggcaggtggaggccatcgcctggtcatgc
+5437521/1
@C@FFDDFFHDDFH@GGG@FBFGEHF@;?3?BFFGGGGG6?2BF@..=
@5437776/1
cgagacaacgtgatataactatgaagaatcatgtgataaaaaatagcagc
+5437776/1
@@CFFFFFHHFHHEGGIIIIICGHIGCEGB><ECE?F>FHHHGGIJFHII
@5437798/1
gtcaagagcttggattgcctcctgcggaccattagttgaagttccagccc
+5437798/1
@@@DBEFADDHFHJIIGGHIJFBGGEGHIF3?FFEHGGGGDFGGHDABEE
@8600559/1
gtgaagtttctgagagcatcttctctaactgtcctttgaggtgcaaaaca
+8600559/1
CCCFFFDFHHHHHJJJJJJJJJJJJJJJJJJJJJJJJJJJJHHJIJIIJJ
@4859763/1
ctcctgcggaccattagttgaagtcccagccctcagataatcccatatca
+4859763/1
CCCFFFFDHHHHFIJJJGIIG9FCDGIJIDIJIJ>FHDHIDHHJ<D3=FG
@1538245/1
cgccatcctctcattcttagttgtaacaactaggggcaccatgacgatag
+1538245/1
B@@FFFDFGHHGHJIJJJJJIJJEHIIGGIII@@EBHGGFEGHHI71FGG
@1538432/1
ctatgactcccaagctgctatgagtactatcatcagctgg
+1538432/1
@<?D7?BDDAFFDGHF3C3:B@<?<?D@CBEB>>F<EG9?
@6532431/1
atcatccaagccgtaatgaatggtgttgctttcgcagggtaagtctttca
+6532431/1
CCCFFFDFFHFHGIIJJIJJJIJCDGGI<EFGIEGGGEIBFIEF?FHI>G
@2080988/1
ggatagcactcaagggcacattatgttttctaacacttccttgccctaaa
+2080988/1
@@@FFFFFHHHFDHIEIJF3EEFH@BDIGHC4EGGGIIGG@@@FBG?BDE
@3783189/1
tttcgatttacatacctaggggtgagaaaattcaagcgagctgatgtatg
+3783189/1
@@@FFDBDHHHGFEGJJGIIII<CG>FGHHIEIIJ<FGH>BGIJIJFHCF
@3783254/1
accaactcatactgtcttcagcctcatg
+3783254/1
@;?DDFDAFBHHHIGDE<ECAFGH@FAH
@4342520/1
gccgtcttttggttgttccaggccttggtaaatttgggt
+4342520/1
?@?BB?3BFFDDDFG:EFD>EHICE@GC?@CGIIBFGA0
@2640604/1
cttcaacaccacactcctcaaggtacacccctataagggcttcgatagaa
+2640604/1
@@@DDFDFHGD8?BHIFHEGEEFFHHHGCHGIGIEAAA;GH?DH?DGA@D
@4860424/1
gtcgttattgaaatcagctctcctaacaaggttgttaatctctctttccc
+4860424/1
@@@FFDFFHHBFB<EBDF<?FBEHICFGICGCDGBHIEGHHIIGIE94DD
@5439562/1
gccaacatattactgacctcaaccgtacttctagcattagaagtttcttc
+5439562/1
@@@DDDADDF>D?G4AE;>BG3F>EG?DGDHGICEGEHI9DB?FGHGI@4
@403684/1
gttgctttcgcagggtaagtctttcagtctcatccacattttatgtgctg
+403684/1
@@CFFFFFFHHFDBGGCGH>FHG9FGCEHGGHIJJJIH3??@FHGIIIAD
@7097230/1
gttgttgccactgctgctgctgaggctgttgttgcctctgctgctgctgg
+7097230/1
CBCFFFFFHHHHHJJJJJJJJJJJJJJJJJJJJJJJJJJJJJJJJJJJJJ
@958177/1
gcagttcattacctaagatatttgttatgatctccggccaagatcagccg
+958177/1
@@@FFFFFFHFHHIIIIBFEHHI<EHHGGIHEEHIB6DF:DCHIII<GHG
@8091854/1
ctcaaactcaagctgtcgcttcaattcatccacttctccctgcagttcat
+8091854/1
CCCFFFFFHHHHHJJJJJJJJJJJJJIJJJJJJJJJJJJJJJJJJIIJJI
@1541257/1
ccaagaggagagcttttattgaatagaataggaatgtcaggtgcgttaac
+1541257/1
CCCFFFFD;FFHHIIJJJHCHICHI>HCHIFIGHBH>ADH@B@FFBFECG
@7565764/1
gccgatctgaggtctgtcaattcaccaggtgatatatttttgcatctgtt
+7565764/1
CCCFFFFFHHHGHGIIJJJJJJJJJJJJJHIIJIJJJJJJJJJJIJJJJJ
@404613/1
gcacattgcagttgctatcatacattcttaatatctgtgtattaagcctc
+404613/1
@B@FFFFFHGDFHEICGIHGJJCFHGJJIIJEIEIIGGGFHIHIHJEGCG
@404632/1
gtctttttttaccaaaccggtattttccc
+404632/1
@@@DDAB>?FF<DFEFF=:C0:DB>@FD9
@7566519/1
cgtcctcctgccactcatcataatgaacaatatcttcttttggattagta
+7566519/1
@BBFFFFFHHHHHJIJIJIJIJJJJJJIGIJIJIJJJJIJIIIIGJJJFI
@3213411/1
ctccttccaaaaaaatacagcaagtctgg
+3213411/1
B@@FFFFFHGHFGJFBHIEHGIEHEEGI@
@2082373/1
gctttctaatgtttcttcatttaaaaccgctgtg
+2082373/1
1:=B;DDDBAB<<<E4C<AB?C4?B<A@GEG:1:
@2082479/1
tattgactaaggccgatctgaggtctgtcaattcaccaggtgatatattt
+2082479/1
CCCFFFFFHHHFFIJGGIGIHIJ>FHIIICIIIJJGGIIIBG9BDG8?FG
@2082869/1
attacaattcttaacattttttctttaaacaaagaacattggattattct
+2082869/1
C@CDFFFDDHHHGJGGGGFHGIIJJDH<@FGCGGDEBFCGICGEHIIJIE
@7098879/1
ctgtacttgaggctgagatgaaggtggtctgctgggttgctggtcaccgg
+7098879/1
CCCFFFFFHHHHHIJIJIJJJJJJFGIIIJJJJJJJEHIJJJJIJJJJJJ
@4345281/1
gccgcttctataccaccatcaaggaaaag
+4345281/1
;=?DDDDDFB>F>BAGB@>GGH9>@D9?B
@4345773/1
cattcattttcttcattgtaacttggcccgcaacaattgtacacaactcc
+4345773/1
@CC@DFFFGAH>HIGHGEHIG@GI93ECFGEBHIIIIFGDDHGHHIHI<F
@1544119/1
agtcttcaagcactgagttagaataccaa
+1544119/1
?@?7?BDD4<F?FBH<?G9F<<CHEH<:9
@960938/1
cgggaaaattaatttttattaagaagccaaattgcacctcacacctggca
+960938/1
@@CD?DD?FHFHHGIJJHIIFIIIIIEHHIIJFIHGFEG@DBFHGGGIII
@4346489/1
ggcaggtggaggccatcgcctggtcat
+4346489/1
?@@7A@2AF=F1DFGCE:C@FGE?C>A
@1544624/1
gtacaatgtaatatgagttttctttgttttcaaaggctctaactaaaaat
+1544624/1
@?@FFFFDDBHHHIFCGGCHIIHGHJIJJJJGHA>FHCHEIIJIJ<FFCB
@405970/1
cagcttcttaatgcatctctgcccagccacaatgttacaa
+405970/1
?@@DFDFFHDFHHGICAHGIFGIGGBEFHGHEHF:BGGIE
@3215998/1
gttcttcttcttttttccacgtgaaatctttagg
+3215998/1
@@@DFADEDDHFFIIJI4CFFG=@CEGGIJIA@G
@2644321/1
tctttatttactagaaactgctcttcttttttaataagtttttttttggg
+2644321/1
@@@ADBDBCFHFHBGGEHHIIIIIBCEHGI@HH@H@GDDGGIGGBG6@EE
@962786/1
ctgcagttcatccataattcagaaagaatatacacaacagacaactc
+962786/1
CCCFFFF>FHHHHIIFIJIIJIFIGGAFCCHICAHGHIGGFGGIJJI
@6536495/1
tttgactcttatgaaaatataactatcactgcttttttagttttataggt
+6536495/1
@CCDFFFDBF>FFIJGIIGGJIIII9FHHGHI9CEHGHF9??BAC?GGD<
@2645572/1
cttcaatggttgctgctaaatcttcaag
+2645572/1
@@CADDFFFBBHHIJJDHGGHICHDCCH
@6537933/1
tggaatttttgcattttttataactt
+6537933/1
?@;D1=?DBB:D4CAEGIIED><FH4
@3786850/1
ggtagatgaggatactttaatctaatattatattgactaacaaagtatct
+3786850/1
;?;DDDD??AC?C9EGFHGC::AEFB9EBGGGEG<EED>B<CFH;9CGIF
@7100415/1
cttcaaatagtacttcaccaaaaactttgtcagccgcttctataccacca
+7100415/1
@@@DDDDDHFADHGGEBG?EEGGBGEHIGEEHHGBF?DDHEHHCFCFFFC
@5443782/1
catgtaatgaattcgtctgtctccatactctggctgccg
+5443782/1
@@?DBDDEHFDDFIIHIJIIJIICFH@GGIIBBGEG1?F
@5444643/1
ccttcagttaatatgctttaactgacaacattcaatgttctgtaattaat
+5444643/1
@@CFDDDDFHHFHGEGHGG<HHIIGEIAHGGGGHCG9C?FHEEIIGI@DG
@3221115/1
gttgttccaggccttggtaaatttgggtcccatgctatgggtgaa
+3221115/1
@@@DDFFFHHAHHCFGCACEHG>HHG>BFFHDHIHIJIGIIIIGG
@3787275/1
cacgtcgtctttttttaccaaaccggtattttccccttggcaacaaacag
+3787275/1
<@@BDA<DFDF>FEEHII<9CBFFGB@FHII?<DDGDGDGIAGA@GGA.=
@410831/1
tggacttcacaaagctctccaacaagaatttgtttttgttctaaattttc
+410831/1
@B@FFFFFHGHHGJIIGIIJJIIIIJG;HEIIEHIIJJGGGEIIJJIGGI
@4349551/1
ggatgaggaaatttttcataaagaagtcgaatactgttcttaggaatatt
+4349551/1
@@@FFFFFGB3CDEGIIIIIGIIGEE:EFGIIHCEDDAGGCGHHG<B<BB
@8096968/1
gtttctcctacggagactgtatacctaaaagtgggttcatgaattgctcc
+8096968/1
@@@FFFDDHDDFD@F@DHIFBBFHFHIGIGI:?AF?FBHIGIGHIGGIII
@3222342/1
ataaactcctctaattaagtaaaaactataaaaataataggctttttaaa
+3222342/1
CCCFFFFFHFHF?HGHIICBDEHIIGGGGGII@F>CFGGHGCHIG@FFGI
@1548944/1
ctccttttcccgtttttattatcgcttcta
+1548944/1
@@?DDDDDA2=CC>311AH4CH<A8C;6C?
@1548975/1
taaggaaaaggcactgactgtgtgtaataataatgctgtgacattgtaac
+1548975/1
@@@FFFFFHHGGHIIIBHIIEEHGIIIJIJJIIIJIBGGFIIGIEGHCGG
@4866630/1
atcacattaccatatttctcaaattcagtcttgaaatattatccattagc
+4866630/1
@@@DFFFFHFAHDGFHIJJJFIGIGGHF@FHGIIGGJIGIDIGGJJJIJJ
@6538556/1
tgaggctgctgtggtctctgctgttgctgttgttgct
+6538556/1
@@@BDDAAF<22A;ACCF::FFFC39CFE<<E?BBC4
@411199/1
ggagcatgttcttgcctttgttgctgctgtgg
+411199/1
@@@DFFFDHB?DDGGHBGHABEGEHAHHCE;F
@4351079/1
agcgaaattcttattcgattgaagtaaattgtaaaatgctaatatcctaa
+4351079/1
@CCFF>DDFADHHGGIGGJIIGCHCHDHGIHGHGCHGEBHIIHBHGGH@G
@5447298/1
attcgtcctcctgccactcatcataatgaacaatatcttcttttggatta
+5447298/1
?@;;;BDBFFBDCFBBBADHIE@HCH>HGABHGIG9??<:C?<9B0B9DG
@7103549/1
attggatctagataataatgcctcagagctaccttggcagctgctaattt
+7103549/1
@CCFFFFEHHHHHJJIIJIHIJIIJJGHIHIJJIHIJJJJJIJIHIJIII
@8606367/1
gtcattagcagagctcgctactaaggccttcaagatagaacccaattctg
+8606367/1
@CCFFFFDHHHHHJIJIFJIGIJJIGHIIJIIGIJCHIGHGIHIHIIJGI
@3788507/1
cgacaattgtaccaagctctggcattttcctgt
+3788507/1
@@@DDDAD>?FHGEIJJJFD9GEHJGEGIG<9C
@3788603/1
tttggattgaatataagaccttgttgttttagggtaatcaaattttatga
+3788603/1
@@@FFDFFGFHFFIEEIIIFDHIHBFCFGGIID;@FBFIGGIHG>G>FHI
@412606/1
gctccttgaatgaatttttcattcctccat
+412606/1
<;@DDADDA?<FFBC?@A<C@FDHHE@FHH
@3789539/1
gctttctaatgtttcttcatttaaaaccgctgtgtctctttctttttttg
+3789539/1
B?@DFFFFHFGHHFIJIJHIIJJIDEHGHIGHIG?FHGIJJ4?<FHIIIB
@966213/1
cacgatttcggcagcttttacctcattttcactcag
+966213/1
=?;?B3BDHD@FFHI@GEHH9CEGEGGG@GIEC>>E
@2649766/1
gtcaccaaggacctttggcccatccacgatttcggcagcttttacctcat
+2649766/1
?1=DAADB;D?FHFHEAAE3A19A;A@=:CFGA?006008?FCG>@=.=@
@3223711/1
cccaatcaattatgatactgtctccttcaacaatcgtcggtacaatgta
+3223711/1
@@@BDDFFGDGGHBG@HIHGH<:C<FH9@<FFGGIE@;86:?FGEGHH9
@3790327/1
caacaacacaattgtcggcagctgggaatcctttgtgagccacatcaatg
+3790327/1
@@@FDFFDHABHHIGHIH?EGI@@GEGDD@GHEBG9DBD;F@FHHGCHDH
@3224004/1
tatgactcccaagctgctatgagtactatcatcagctggtgtagaattac
+3224004/1
@C@DDFFF?FD??GGG<BHBF<DH:F9<@E9AFHI<<33DD;?<DABBGB
@4351560/1
tgcaattcttggttcaagatcattttaaactgtccttctgacacaccatc
+4351560/1
@@@FFFADHFHGBGHIJIGEHGJJJJIF@FGGCGCHIJJJBGH<DHCGIE
@1550328/1
ctcagagctaccttggcagctgctaattttgcttggtgtttgttttctcc
+1550328/1
CCCDFFFFHGGHGJJEHGIIGGG3CBFIIIJIGIII@FBHIJFHIFIJHI
@967057/1
cccatggttgtcgaggaggtccctgttgttccattgcttgaggtctggta
+967057/1
@@@DFFFAFHHGF@FHGGI;EFHEAHEHI?HIJDG@GHIEEFEBGHIIDG
@1550848/1
tgcaaatgtgacattattgactagggccgatctga
+1550848/1
;?<ADDDDB<DBBBGHIHDH4CEAC;3<8:CACF4
@7572577/1
tggaaaaataatcagaatatgaacggtattgctctgcagggaacggcgac
+7572577/1
CCCFFFFFHHHHHJJIJJJJJJJJJJFHJJJJJJJJJJJJJJIJJJIJJJ
@1551207/1
gtataactatcttattgagataagtatcttttgaaacaactacctc
+1551207/1
@@CAFFBADFDFDHGGGEI<HHHH@CFHGHC>FB>EF;B?<:9?DB
@7572696/1
gttcattgtgagttatatttgattcagtttcccgcttctttccaaatctg
+7572696/1
@@@FDDFFFHFGHHHIGGGIIIGIJJJIIJJJJ<FHJGJJIIJIIIIHII
@3790671/1
ggtaaagttttgcctataagaacaatgagt
+3790671/1
@@?DDDFFAAFF8CHGIGHC>EEGE>9CF9
@5988957/1
ggaatttctttaagagtaagaatgccaaaagcctgtggggccagttctgg
+5988957/1
@@@DDFF>FAF?FHECEHBEIG<FCGDHHBCAF?D9?3???@7B9?FEGG
@3791036/1
gagagtagcttgaggctcagaatcgag
+3791036/1
@<?B==DDH<FBFBHGBBHHI9HHG3C
@5989469/1
tgttggtccattaatataaaatggttcaacttctttggtgtacagaaata
+5989469/1
CCBFFFDFGBHHHGIIJJJIIIJIIIIIJJDIEHGIEGCFHHEGIFIIIG
@7106117/1
gtggaccatcactttttacatttaaagcatctccttcttctttttttcta
+7106117/1
BCCFFFFFHHHHHJJJJJJJJJJJIIJJIJJIJJJJJJJJJJJJJJJJJI
@1552819/1
ctctggttccaattctaacagttatctgatgggag
+1552819/1
CCCFFFD8FAHFHEIEIIEHGHI<?E?FBHEHI>D
@3792033/1
gtttacaattagaatttataagtgttgcggttaaaccaagaacatgt
+3792033/1
@@@FFFDDHGGHFGEIIIGICHBFFHIJIIGHIJ43CD8BD;DDEEB
@1552980/1
ctatttcattgtgcattaatctatagaaaatttt
+1552980/1
@@@FFF?DFHHAHIAGIBFAFHIFJJEIJIHIEG
@5990912/1
cacaactcatattgatcgtcaaatgaaacatacctcatacgactctaatt
+5990912/1
CCCFFFFFHFHHHIJIBHHIJIIIJIBFHJJJJGAHGHIIEEHDFHIJJI
@4353428/1
ccatcttcaacgaatcaaattcactttgaggaactctctgatttatctca
+4353428/1
?@@BD;DACDBFHIIIIIIICH44?@@F4;;<EH9D?CFG??<DGAG<F4
@4353746/1
tttgctttgacttctcatttcttgaagt
+4353746/1
CCCDFFDFFHB4:EFHGEF@HGHICGE<
@967805/1
ccaataattgttctttcatgatactctcaaggtccctgattacttct
+967805/1
@@CFFFAFHHFDHGFGIIJJJIJBFC@CHGDHAFDGHIIIGGEHG9F
@8608265/1
gttgctttaatgatatcaagaattctttttccaaaattggacaaagtgaa
+8608265/1
CCCFFFFFHHHHHJJJJJJJJJJJJJJJJJJJIJJJJJJJJJJJJJHHII
@4353976/1
cttgtaacattgcagactctgtacttcctcctcatagttccacaatgagt
+4353976/1
BCCFDDFFDHHHGIJJJIIGJEGIJIIJIII@HIGGJIGIGIIIGGGBDD
@968056/1
cttggctttgccgcttgttgctgtacttgaggctgagatgaaggtggtct
+968056/1
?=?DD>DDFFHF<GIBGGGGIIII>AGICHIBGAGFGC@>HGC@H<F:BF
@4355204/1
gcgacaatttgttctcttctgttgtttcaattttggca
+4355204/1
@@@ADD>DFH>?2<A?CG@?<CH<:FBAHDHE>BHIF>
@2087195/1
gcagctgggaatcctttgtgagccacatcaatgttaaggaatggtttcca
+2087195/1
@7?DD8??AC>8<<CCEGI<<:3ABFHDGE?:<9CB4B3C@<D<F9:9??
@8101374/1
ctcttgttttgcttctttttttttgacctacccttgccgatagcaataag
+8101374/1
CCCFFFFFHHHHHJJJJJJJJJJJJIJJJJJJIJJJJIJBHIHHHHHHFF
@4870283/1
ccatcactgacattactttgatccttgtc
+4870283/1
@@@FFFFDD>FBFGIIGEECEHIICGBD@
@2653148/1
cttctaacctgttcttcttgaagttggttcagctgtag
+2653148/1
CCCFFADD:BFHFIIIIIEGIAHH<@B@F<DCH>E<C4
@5991798/1
gctgacttgggaggtttggtgcccgcccgccatattgt
+5991798/1
@B@DFFDDDHFHBHFAFHIIIIJI>GHIJJJ>DABFF@
@7107951/1
cgactaagtgagcacactaaatcaccacagacctgttctaacttaaagct
+7107951/1
@CCDDFDEHHGHFIGGGIJIGGHIJGHIJGJJIHIIIJJJJJJIIIIGGI
@7576019/1
gatgatttgatatctatatttctcattttttctgctaaagcactaccttc
+7576019/1
BCCFFFFFGCFHFIJIJJJJJJIIIJJJJJJJJJJJJJJJJIJJJJIJJJ
@8101615/1
ctcttcctttttttggatctgaagggcggtcccctcttttgggtggaatg
+8101615/1
CCCFFFFFHHHHHJJJJJJJJJJJJJJJJIJJJJJHHHHHHFFACDDDDD
@5451439/1
ctagggacatgaggtgaaattattggtatttcttttttccaaattgcctc
+5451439/1
=?7B1B?DD3AF?;BAB@@FD>@GG<2CD?E@ED99EDD>BAFHF<?B>F
@2089088/1
ctccctttttgcagcttcttcaagagggatggg
+2089088/1
@@@?DDDFH<FDDI>GH>DHIC@DHIJGC;E18
@2089212/1
gcaagcttctcttatagctgtcaactcatgttgcaaaacatgtaaaaatt
+2089212/1
@@@DFDFFHGFDDH@HEGIIHGGEHIIIICEEHGHIGIIJEIJJIGIIII
@8102265/1
gacaggtttttgaaaaaattttggccaatagctgtgggttatatggtgat
+8102265/1
@<@DB=B?DBFDHIHIIIGEGHAGGEHGDGHG:DFFFD@GGHGBFG8/==
@3228595/1
ggtggttcttgcctttgcagctgttgt
+3228595/1
?@:BDDBFBBHFG@EEGIIEGCHHII3
@2654367/1
ctccaaacattctgcaaaactttattgtcttcaaatagtacttcaccaaa
+2654367/1
BCCFFFFFHHGHDGHJIJJIJII@HHIJFEIIJEIDGGHEGGFECFHCGG
@2654445/1
tcgcaaggtaacgtaaaacaatatctattcaacaaaggaatagcagattc
+2654445/1
@@CFDDFFHHGH7E;FEGGIBHGI<BHGGICFHCEGCHGDCGGG<B?FHB
@7576988/1
cctcagagctaccttggcagctgctaattttgcttggtgtttgttttctc
+7576988/1
CCCFFFFFHHHHHJJJJJJJJJJJJIJJJJJJJJJJJGGHGJGGHJJJIJ
@6542756/1
gttaacttttggtggctttattatattactcc
+6542756/1
@<@DDABBCDH1F7;<:A;FEFH@HGHIG<4?
@8103652/1
taaaccaagaacatgtggcctatcctctggaggaattcctttaaactgat
+8103652/1
@@@DDDDD??FBF<DCA?;GGGIII>2<F???E@?BHGH99?FDHBFFH<
@4357858/1
atctgtatatgccctagcacggaaagcagcgagatgagcataataggtag
+4357858/1
@@@FDBDDH>A:DFHIGG>FGHBEHGCHGI<@HGIEDGGDFCEFDGH8B@
@4873301/1
atctggagctcatcaagcttcggtccgactgatgatttgaggttcttgtg
+4873301/1
BB@FDFFFHGHHHGJGIICHGGGGG>FDGFHEB@9DFEGICGBFE9BFFG
@3795313/1
cattatcgcatcatacggaatctgccgagtccttccttctagtgcttctt
+3795313/1
CC@FFFF@HAFHHIIIIIIC@?EAE9FH<C>FEE4BFDHIGGDAC>BFGG
@3229479/1
caaaaactttgtcagccgcttctataccaccatcaaggaaaagtg
+3229479/1
CCCFFFFDHHHFHEGAHIJJIGIIIGJEFHGHJIIEIFEHG<3B?
@2657044/1
ctgataaattagaatcatcccatagcaaatgatatttggtaggacgtgct
+2657044/1
@@@FFDEFHHFBHEHGIJJGIJJJIBEEFGDIBGGHIIAFECH<DHIHDD
@2092522/1
aatgctttctaatgtttcttcatttaaaaccgctgtgtctctttcttttt
+2092522/1
CCCFFFFFHGHDHIFHEII@IJIIJIJJJIJJIHGFHIJJI@CHGHIJGG
@1558581/1
caatgtttctagcctttcataattcataacgtcattagcagagctcgcta
+1558581/1
CCCFDDDFHHHH<AFGIJGIIEHIIGIEBFGHHCHIHGGHDIEFHIIEAB
@3231252/1
gtggaagtaagaggtctttcatttaatgttttttgaaaagcctcacttgt
+3231252/1
BB@DDDDDFDFFHJGIJIIJJIJJJGIIHGGGIDEHIJFGCHIIGGGIID
@3231366/1
ctttttgaaattttttaatagttggaacaattctatcacctttgaagttg
+3231366/1
CCCFFFFDH4CD>GGJEGEIJFHIJ>EHGEGGICGCHGIGGGGIIGE9FG
@3797778/1
ctctgtacttcctcctcatagttccac
+3797778/1
@@@FFDFFHFGFHIIIJGCFBJFHGBC
@423015/1
cttcaagatagaacccaattctggcccaagaggagagcttttattgaata
+423015/1
CC@FF>DDBFF<FHHIIDIJIIEHCFD?FGF9@DHIJJG@E39BF4BFGI
@7579816/1
ctccatttccaattatttcctttttctgacatcttcttggtaacaagtat
+7579816/1
CCCFFFFFHHHHHJJJJJJJJJJJJJJJJJJJJJJJJJJJIIJJJJJFHI
@8106839/1
cttcaacaatcgtcggtacaatgtaatatgagttttctttgttttcaaag
+8106839/1
@CCDDFDFGFHDFGHIHHHHHIIGHBEHIJJEIJJJGIJJJHHJIGIJJG
@1560531/1
agcttctttctgtgcatcatttttag
+1560531/1
@<@FDDFFHHFFCEGHIIJGC@:?BA
@2660464/1
tcctggaatacaggtcatgtcagattgtagttaagcatggacaaggactg
+2660464/1
@@@DFEFFDFGG?FCBGEH4CHE<<EGHIEIIG4E>DHIICHJ?GCDFA;
@5998013/1
ctgggaccattttccaaaggtttaaaagcaggtattgcattggtataagc
+5998013/1
CC@FFDFDFFHHHBHGBFGCA<FHEEGDCEHI@D9E9CFIBAHDDHGEGI
@7113285/1
ggattttaatatttccatttgtttttcagtttgtttctgaaattcttcag
+7113285/1
BC@FFFFFHHHHHJJJJJJJJJHJJJJJJJIJJIJJJJJJJJJJJJJJJJ
@7580370/1
cgatttttgaaacacctctgtcgaacagcttccacagcttgtctgtaatt
+7580370/1
CCCFFFFFHHHHHJJJJJJJIJJGIJJJIJJJJJJIJJGIJIIIJGIIJI
@7114289/1
agagactcgtccaatcagattgaaaaaaacaagttgtataacacaattaa
+7114289/1
CCCFFFFFHFHHHIGIIJJJJJJJJJJJIJJJJHIJHIIJJGIJJJJJJJ
@6547118/1
ctatcaggtaagacaacaatcacaagttttacttcttctttaagacactg
+6547118/1
CC@FFFFAFFHHHCGIJGIJJJIIII<EHIEGJEHIGIIIIIJFGIIICG
@7114502/1
ggcctatcctctggaggaattcctttaaactgatccatgatcaatctcat
+7114502/1
CCCFFFFFHHHHHJHJJJJJJJJJJJJJJJJJJJJJJJJJJJJJJJJJJJ
@425763/1
ctccacacaatcagcaatacttttgtcaggaatggaatgctgagtaacaa
+425763/1
@?@DDFFFFFHHHJIIBHIIJIG<<AFHH>D>GHGGGGGIGFC@DCBB@F
@6547664/1
gtagtctgtctgcatctgtatatgccctagcacggaaagcag
+6547664/1
CCCFFDDDFDHF8F<CF<AA<EH>ECH>DHDHHBHIIDDGE3
@6548067/1
gcctcatgttataacattatgcagttcattacct
+6548067/1
@@<DDDFBCFFFHIFHGGIIIGIHFEBBHE<F4C
@3235859/1
gcctttcataattcataacgtcattagcagagctcgctactaaggccttc
+3235859/1
CCCFF>BBHFHDFHGIIIJIAHGICIG;H<B9;B>FH?1?@DG>D;=@FA
@4363211/1
gtcaacatcaagaagaggctgcgtggtattttgaatctgaataccatact
+4363211/1
@@@DDDDDHFHFB?FGHFIG?CF:EF:?9DC><DGEG9BDFEGCGGG8BG
@975774/1
ctcctcgactgccccgatgttggagcctat
+975774/1
@C@DD8DDHD:>FEF:GIIC9EFEC9CF>9
@975831/1
ctccactgaaccaaatcggctccttgaatgaatttttcattcctccatac
+975831/1
C@@DFFFFDHFDHIFH3CFBEHHEG>BB?CA4CDAFCDDEGGBBGIJI@D
@975961/1
gttgttgctgaggctgctgtggtctctgctgttgctg
+975961/1
@@@FDDFFHDHDAEHIIHCA;;9AAFGDGGHG3ED9D
@976715/1
cagcaatacttttgtcaggaatggaatgctgagtaacaagattatatggg
+976715/1
@@@FFFEDFBAFFGIJGGECDDEGFEG>CEC<D?BFGG<GDFADEH?FGA
@2662235/1
gccaagatcagccgtgtttggtagaagcaggatgacacttaggtcgtgca
+2662235/1
@@?ADDDDHGHHHH<@@3CFG3CE9E9FGDFH3C?>3DCABH>BGGGGGA
@1562421/1
cccgtttttattatcgcttctaattttttctctcctttctgggattaaaa
+1562421/1
@C@ADFFFHHHHG>F=DGIII@<FFA@FAF?<@3::FFGDHI9@3@DA<B
@8108626/1
cataaattcgataacaggctgagctttataaaatgcag
+8108626/1
@??DDD?4CB>?F?DGIGDHG9:3A9FDC?FHD?@9F9
@8108722/1
cttcactgcagcctgactggtgagaaccctcaccgctgtcatgctctttc
+8108722/1
@@@FDEFFFFHHGIEHEEB@HGDCBHCFHIGIFGEGIGIGIHGCGHHIGD
@5459349/1
ggtgatgattctttggaagaagaggcttttatgttttcttttttaaattt
+5459349/1
?@8DDDFF?FHDBEFIHGHGGH>F?EC>BCEFCCFCGGIIIIEHGDDHII
@4880020/1
gctgctgtggtctctgctgttgttgctgctgctgttgttgttgctgctgt
+4880020/1
C@@FDFFFHHBDHIJBG>BDGHIGIDICECAFGIHGEIGGGDFEEEGEBB
@8109674/1
ctgtgatcttgtctaagattgctttcgctgcggcatgctttgcttctttc
+8109674/1
BCCFFFFFHHHHHJJJJJJJJJJJJIJJJJJIJGGGHIIIJJJJJIJJJJ
@428880/1
ctatgatttagacattactaccaatacttta
+428880/1
@<<DDBDDBBFFD@GHHGEIDCDD:BBEC<F
@4880777/1
ctctaactaaaaattcttttttaagtaacaa
+4880777/1
@CCFFFFFHHBFHE9EGAFHGHA>F<<??CD
@7118007/1
ctttcatgatactctcaaggtccctgattacttcttctcgaggtggctgc
+7118007/1
CCCFFFFFHHHHHJJJJJJJHHIJJJJJJJJJJJJJJJJJIJJGHJJJJJ
@977651/1
ggagaatttttaaccatttacacaatataaatgcaccttcaacgccacac
+977651/1
@@@DDDDFGGFF3:?DEGGGAHIGFFHGIICGGHIIIIDFCHG:08@@D1
@4365286/1
attgaagtaaattgtaaaatgctaatatcctaacgtta
+4365286/1
@CCFFFFDHDFFD>FHGEEGGEEGGHIIGII4A8FAFD
@7584043/1
ggtctttctcgataatcaagtgttggtgcattcataattcgggccttaac
+7584043/1
@CCDDDFD?HHHGIIEHGGEAFHIGGCEEBCHBEDFDECFHEGFIIIIII
@7119547/1
ctttgttttccttcttttttatttttacaaataatccgtgcagtatgttt
+7119547/1
@CCFFFFFFHGHHJJJJJJJJJJJIJJJJIJGJJJJJIGGGGHJIJIFIJ
@6551493/1
ggcaggtcttcttgtaacattgcagactctgtacttcctcctcatagttc
+6551493/1
@CCFFFDFHHHHHJGHHJEGJJIJJJIIGGIEEFIICIGHIIGIGIIIEG
@8619500/1
ctccttccaaaaaaatacagcaagtctggtaaatttatcgcaaggtaatg
+8619500/1
CC@FFFFFHHGFHIJJJJIHEEGHEHGIIDFHHIJJIIJIIGBFG8BBFH
@5462137/1
tggcaacaacagcctcagcagcaacagaggc
+5462137/1
@CCAFDDFB;FHDHCHBGEHIIII@H>HG=D
@7584355/1
cttcttcatcagggaaattagttattccactccttttcccgtttttatta
+7584355/1
CCCFFFFFFFHFHIGGEHIHGFHHGHFHFEFHIIIIIJJIIHHJJJJJJH
@1564509/1
gtaactatgatttagacattactatcaatact
+1564509/1
@@@FFFADFDFAHGBEGGGGGI<IFEFG4F<<
@8111475/1
ggatcattagcagaaatcctcattctttcaaaaaaaactattcgtaggag
+8111475/1
CCCFFFFFHHHHHJJJJJJJJJJJJJJJJJJJJJJJJJJJIJJJIJJJJJ
@5462675/1
cccacttttatgaatgattttgatccaaccttctggtagcatttcaaaat
+5462675/1
@@CBDDDDBFHFHJJIEBH9E>HHI@HGIJIDGJGH?FHACIIIIII@EC
@2099346/1
cttctcttatagctgtcaactcatgttgcaaaacatgtaaaaattgac
+2099346/1
CC@DFFFFDHFHDGIJFGIIIJAGGIGI>FH9?FGGHHCGGHEHI<BF
@2665376/1
catgaattgctccctccacctgaactagttcatatttcggagtcgtccc
+2665376/1
?@?D7BDDHFDHFGGHGGIIID3C?FEHHGCEG9??E>F>@DD;DDCH0
@2665811/1
gtcaggaatggaatgctgagtaacaag
+2665811/1
@@@FFDBDHHHAD<<CED>G4CFEHHG
@6003288/1
cttgtttttcaggtcatggcagactctgagaacttttaacaatgactgac
+6003288/1
BCCDDDFFHHHHHFGGGJIIIGFGIIGIIIIBHIGIIFHIJJJJJJIEHI
@3803661/1
attaagaaaataataccagcatttcttaaagttgtgaaaatcgtgtacat
+3803661/1
CCCFFFDFHHGHGJIGFGHIIGEGJJIH>ECEH9EGEEGEGGGG@FHIJE
@432071/1
ctcgataatagatatgtaataagaatattgatgctttgcccgtcct
+432071/1
@@@FDDDBDBFHFGBFIG<B<B>EHIE9A?D4?<<@EC<DD8C10:
@981075/1
ctgagctttataaaatgcagtggccgacacatcaatattaagcatcatct
+981075/1
?@7BDEFFFHDDFEFFGIIG<DFEEAC:AA>>DHEI4DH>FDGAF9?DG9
@7120897/1
ggctgttgtggtctctgctgttgctgaggctgctgtggtctctgctgttg
+7120897/1
CCCFFEFFHHGHHJJJIJJJJJJJJJIJJJJIJJIEHJHGIIGIIJIHGH
@2667818/1
actcatcataatgaacaatatcttcttttggattag
+2667818/1
@@@DFFFFAFDF4CGCGHHGHGGG>H@HI4CA9CEH
@4883653/1
gctttctgcttaggtgtattcattacatatgtatttatactgacataatc
+4883653/1
CCCFFFFFHHGFHI@ECFGGIJFGJICJBI4AB<EFGII>@GHEGIIF?C
@2100545/1
ggtaaatttgggtcccatgctatgggtgaaagatcctcttcttcaaatcc
+2100545/1
@CBDFFFFHGAHFHGGHIGIGGGDIIFGG?FGGHIFIJACGEGIJIJJIJ
@4884207/1
aggggggaacgagaaccaatttcttttttaaaataatcagcaaaatccaa
+4884207/1
@CCFFFDBBBDBD@1CBDDDCDCCCDDCB?C@@DCDA@>CC@3>?C8ACC
@7122544/1
tctttatttactagaaactgctcttcttttttaataagttttttttggga
+7122544/1
CCCFFFFFHHHHHJJJJJJJJJJJJJJJJJJJIJJJJJCGIJJJIJJJJH
@3805765/1
gtttacaccaacgataaaatcaggctttatgtttttgtattcttca
+3805765/1
@@@DDDDDDFDFBEHEGACFFC<<@CCDBG<EGHICGDGHGHI>?F
@7123260/1
ccatttacacaatataaatgcaccttcaacaccacactcctcaaggtaca
+7123260/1
@<?A?D;A?BFF<FA<G?A<AE@;<F:F99A2???GG9:::??FGA0??F
@7123383/1
ccagagaggaaatagtattttttcttcatcgtcttgaacttcatttccaa
+7123383/1
BCCFDFFFHHHHHJJCGIJJJJJJJJJJJJJJIJJJJJJJJJJJJJJJIJ
@2670139/1
ctcatgttataacattatgcagttcattaccta
+2670139/1
@C@FF>;DDHHHFGG@GIFHB>FBHGHCBC>EH
@435903/1
cactgagttagaataccaacctgaatttcagcaattttcttaatgg
+435903/1
@CCFFFFDFFHFHGIJGG>EEEGAHIGGIDE<>EGHGG9C>4?DGB
@7124133/1
catggtttcaatgatttccctgttgaccttacggggacacttatcaggtt
+7124133/1
CC@FFBDFHHHHHJJJJGJIGGIJJIJIJJIJJJJJHJJJJIJJJJIIIJ
@6005378/1
gtttacccagagaggaaatagtattt
+6005378/1
@@@DDD;DF?A=AA12A?<C<EF<<D
@6006365/1
gtcgaagcaatggtgaaataggttctga
+6006365/1
?@@BA=DD>;>FAF9BC<AEHFEFHCHG
@2102360/1
atatcatattatacctgaaggcttttggg
+2102360/1
@@@DDDDDFAHDF4ADFHGA3BFDEEH6E
@5466572/1
ctatagtttctcctacggagactgtatacctaaaagtgggttcatgaatt
+5466572/1
@@@DDBDDABFHB4<EFFGHBGH9AEGIIGGGIDGDGIB9DGHCC>BHGC
@4885774/1
gcttggattgcctcctgcggaccattagttg
+4885774/1
CC@FFDDEADFDDFFC<E1C6F:@<DFFDAB
@7587000/1
ctcgccatctgcctattttggaaactatactgtcattaatggaattggga
+7587000/1
CCCFFFFFHHHHHJHIJJJJJJJJJJJJJJJJJJJJJJJJJJHIIJJJJI
@8114357/1
gttttcttccaactagtgaaatttgacttaagaaatatgaatcagtgttt
+8114357/1
@@@FFFFFDHHHHJJGHIJIJJJJIIIIIIJJHJJGIGHGJJGIJDGDBH
@8114493/1
ctacaatgtttagtgatatatttaatataaacactagaaaaactattatt
+8114493/1
CCCFFFFFHHHHHHIJJJJJJJJJJJEIJJJJJJJJJJJJIJJJJJJJJJ
@7125035/1
ctgctgggttgctggtcactgggttgttgcctaacaggaggtgcactggt
+7125035/1
CCCFFFFFHGHHHJIIJJJJJHGEHGIJJJJJJJJJJIHII8BFCHIJJF
@4886443/1
cccaatcaattatgatactgtctccttcaacaatcgtcggtacaatgtaa
+4886443/1
?@@DDEFBHFGGHIAFHIB9AFHIIIDGEEFB?9EGGFFD:DFGCGFB8B
@4372123/1
ggctgctgtggtctctgctgttgttgttgttgctga
+4372123/1
@<@FFFFDFHGFHIIJDHGIHGHGEIEE@CGGGCCD
@7587700/1
ctgctgttgttgttgctgctgttgttgttgttgaggttgattagaagccc
+7587700/1
?<@DADDDDFD:DGHHIFIEFHG>FCFCGDEEGGBACBD9????<DAB;F
@8115130/1
gttatttggaagtgatttgcacgaagcactataggtcgaccttctcggcc
+8115130/1
@B@FFFFFHFHHHHGIJJIIJJJJJJIBEGGFIIIIJIJJJJIJJJJICH
@1569160/1
gtggttgttgcctctgttgctgctgaggctgttgttgccactg
+1569160/1
@@@FDDDDFH?FBFGHGB@AFF<DGC?EGAC?<B??F>90:9B
@3248293/1
tgggcacaaccattagaatcacctgctgctttaaaatcaagatcaactaa
+3248293/1
@@BFFFFDHFHHHGGH@A?FEDFGDBDC>D4BFEH>F3?FGD?4<FHG>B
@8115556/1
tcattagcagagctcgctactaaggccttcaagatagaacccaattctgg
+8115556/1
CCCFFFFFHHHHHJJJJJJJJJJJJJJJJJJJJJJJJJJIJJJJJJJJJJ
@984999/1
tgggaacaagaatgctgttaatgcctccaa
+984999/1
@@@DDDDDFDBFHGBGHIE?:C<<ADCGCH
@6007893/1
gtgtcttgcacgacctttggattgaatataagaccttg
+6007893/1
@@CDFFDDDFHDDIIGHBFHBEF>?EFIGGIIIGIEDF
@6007908/1
attttcttcattgtaacttggcccgcaacaattgtacacaactccatagg
+6007908/1
CCCFFFFFGHDHH>@GDHGJGGHHGGIG>GGGI<FGDAHIAGHIEHGGIH
@2103940/1
agggaattctaagagggtacacaatt
+2103940/1
;@@?:3BDHFDHHII?F2CABEGGHC
@985634/1
aggtatagatactgaacgtgtacacctcacatatgtatggcacaactgat
+985634/1
@@@D?DDF84<DFEEEHGFG@FHICFHIFBAHGG@4C4C;DH9;;F@DAG
@5467718/1
cttctaaattctgctctgataaattagaat
+5467718/1
@@@DDDD4CFFH>CGEGDACDEE@HHCCCH
@3249131/1
ctttactaaaaggctacacaaacaatcacctgaatccttagaattcaaaa
+3249131/1
@<@ADDDDD?BDFGEHDBGGG@BEEHGE>@GGCAFH@FG4??:BB49B>B
@5467767/1
gcttcggccacttctttgaactaagtacagcgaaattcttattcgattga
+5467767/1
@@@DDDFFDHHGGIFEHIHE>HGGHBFIIIIIJJGII@<DGHCFGFI9BA
@6008681/1
tcttgtttaagtggggaattaataggaagtctaacagtgcaataatacat
+6008681/1
C@@FF?DFHGGDHIJIGIF@DHGCHGBGG:BFEGGIG:D4B@BGHGGGIC
@5468143/1
caacaacaacagcagcaacagcaacagca
+5468143/1
CCCFFFFFHFDHGJJJIG9CAGICFHIEF
@5468438/1
gcagattaaaatttttaagtacgactaagtgagcacactaaatcaccaca
+5468438/1
CCCDFDDEDHBDDGGIGEH<CCEG<FF>G<FCDGHIJIGGABGGGF;9?;
@2105105/1
ataagaactatttctttaagaatattttggatttcattgatagtatctga
+2105105/1
CC@FFFDFHHHGGIIIGA<I>F@FBEGHGGEG9CHEI<<GGCHC9CG<B:
@986845/1
cactgaaccaaatcggctccttgaatgaatttttcattcctccatactcc
+986845/1
@CCADFFFGHGDHG@AGBGCEHGGEAHIIIIFIHGEGCEG@>GGGAFGGG
@3809114/1
tgtcttacaggtaccggtctttctcgataatcaagt
+3809114/1
@@@=ADDDHFBD>GHE1C@@ECFHBD??BHEG??G4
@2672713/1
ggagctgcgacaccatctgatgcctggtgcggaggctaccttgccgt
+2672713/1
@7@ADEFD@FHHHJIGHIIBGGFGHHI::>FG68DFGGDFE;FG9B;
@6010516/1
acaggcagaagcatagcatgctggacaatatcgcacataatacctgttct
+6010516/1
CCCFFFDFDHFHHJIJIFCGI>FCHHGIIEIHCGII<B>FGIJ<?BBFGD
@3251627/1
ctcatgttataacattatgcagttcattacctaagatatttgttatgatc
+3251627/1
@C@DFFDEHHGHHJDGJJJJJIGEHGJJJJJJIBHIBGGGEHF>?FEHJJ
@4374352/1
ttctcccatctgcatccttcttttccggaaagaacctagtgtgatggcgt
+4374352/1
@@@FDDFFHHGGHJJ9DEHHGGGGJEGGF8@GFHIIGGGB<?D@FHI9FG
@7589496/1
cttgttttgcttctttttttgacctacccttgccgatagcaataaggcct
+7589496/1
CCCFFFFFHHHHHJJJJJJJJJJJJJJJJJJJJJJJJJJJJJJJJJJJJJ
@7589743/1
agcatttggaggactgtcagatggttttggagaattatcaaagagaatta
+7589743/1
CCCFFFFFHHHHHJJJIJJJJJJJFHIJJJIIIJJJJJJJJJJJJJJJJJ
@8117546/1
gtccacaagaaaaaaggttcttttacccccttcagaatataatagtttca
+8117546/1
CCCFFFFFHDHHHHGIJAFHGIJI@GEFFGHEIIIHIJJIJIIHIIGGEF
@990438/1
ctcaagttccatcctatcattgccaattggtagtggatctc
+990438/1
@@@ADDDDFHH>FGGGG<E<<IHIIIEAAEHHH9CBEEBGG
@8625856/1
ctctgctgttgttgttgttgctgaggctgctgtggtctctgctgttgctg
+8625856/1
CCCFFFFFHHHHHIIJJHIJJFJIJIIJJIIIIIJGIIJIIJIJGIIJJJ
@990496/1
ctgagttttccttcatgtatattttcatgagtacaatagagg
+990496/1
@@@DFDBD8:CFHEBBGCDACIBH9ECE?A?A@FFHGBFC<C
@7128430/1
tctttctgtatcaactgcagcctcttttaccattgtacgagtttgagcat
+7128430/1
C@@FFDFBDFHHFGGJIIJGIGIGGGGIIHHIIJGIGIIEGCFIIBFHJJ
@4375464/1
cttctttcttagatctaccagtgcccatggcagca
+4375464/1
?1?DDD;D<CA<C>C<EE4?3:34CG9F@>C;E81
@7128623/1
gtccgactgatgatttgaggttcttgtggaattgtgacactttgatgttg
+7128623/1
CCCFFFFFHHHHHJJJJJJJHHJJJJJJJJJJJJIJJJJJJJJJJJJJJJ
@2676168/1
cataaaatgaaactgggcacaaccattagaatcacctgctgctttaaaat
+2676168/1
<@@FFFFFDFHDHGIIIIGFGIGAGGAHG@FHJJIJIIEGGJG9FHGIII
@1572648/1
cctttgttgctgctgtggtggttcttgcctttgc
+1572648/1
CCCFFFEFHDHHDH@EE@CCGGGHEFG<FBDGG@
@7590632/1
gtacgctcaaacatgcaaatgtgacattattgactaaggccgatctgagg
+7590632/1
BB?DFFFFHHHHHJJJIJJJIHHJJJJJJJJJJJJJJJJJGIIJJJJJJJ
@3811870/1
ctgtggtggttcttgcctttgcagctgttgtggtggttgttgcc
+3811870/1
B@@BDFDDHAHHHGGFHIDIIECHIJGEHIGH7CFH@FG<DBBG
@6012458/1
ggggttgtttccctagactgtggttg
+6012458/1
@@@DBD@AFFDF??F9CCDC><CCB1
@6012585/1
gaactatttctttaagaatattttggatttcattgatagtatctgatttg
+6012585/1
CCCFFFFFHHHHGIJJJIIGHDJ<CDHHIJIGEHGCGEHFGIIGIIJIFG
@6558325/1
attctctccacgctttttgatattctggatttcccgcatagctcaactgt
+6558325/1
B@@DDFFFFBB=F@FEEHIF@HCHHJIIFGHCHJJJIBHJEII4BFFADB
@3812584/1
taggacgtccacctcgaactgaaggag
+3812584/1
@@@DABD@1A?<FHHGGIGIGC<C33;
@4376437/1
ctgctgtggtctctgctgttgttgctgctgctgttgttg
+4376437/1
CC@FFFDDFDFBFGIEBEB<HGGGEG>FGEGFE<EEDH@
@991730/1
gtttccatatcatattatacctgaaggcttttgggt
+991730/1
@@@DD>DDF??<CBGDHI<EDHE?3CBCECF@CA::
@7130102/1
cttaattcaccagcatatatattatgtctgattcccgatcgcttggcttt
+7130102/1
CCCFFFFFHHHHHJJJJJJJJJJJJJGJJJIJJJJJJJIJJJJJJJJJJJ
@2107807/1
cccaatgtttctagcctttcataattcataacgtcattagcagagctcgc
+2107807/1
@CCAB>DBD>FDFGGJJ<<FGCECHEHHII@GG98CGHGIHEI@GG@DHI
@992513/1
agaataccaacctgaatttcagcaattttcttaatggatgcat
+992513/1
@@@FFADDHFBHFIBGIGGHEHEHEFHBHIGGIICE@EGID@C
@1573849/1
ccatatcatattatacctgaaggcttttgggtcgtgagaagctgcaacgg
+1573849/1
CCCFFFFFHGHFDEGGIJIIIDCHGIAHHIJFFBGGCHCBDBFHIGIGE6
@6559336/1
cctgaatgtgatttttaatttcccagcacctccatcagaagaatcagatg
+6559336/1
@CCFDEDDFFHHGGIHI9BEEH>CBCFGBHGIGGIIII@BFGBFGIHCH4
@8628912/1
tccagggccattatcgcatcatacggaatctgccgagtccttccttctag
+8628912/1
CCCFFFFFHHHHHJJJJJJJJJJJJJJJJJJJJJJJJHJJJJJJJJJJIJ
@445630/1
gtggcctatcctctggaggaattcctttaaactgatccatgatca
+445630/1
@?@DFEDAFHFBC@FCFIJJACDGIEHCEBGEGEHGEEHGIB?4?
@446663/1
ggaccatggtttcaatgatttccctgttgaccttacggggacacttatca
+446663/1
@@@F=DDBFHFHHIIG>BHBCACEAFFHH9EB<EG@GGBHF0DBDGEBH>
@2111437/1
acactttttagtaccgggcttactaagggagttttcttgatcattttcgt
+2111437/1
CCCFFFFFGHHFDHHGDGEHFGHGGIIIEFG?DGIGHIFG>9DF>F@BFG
@2111656/1
ccaacttgaagacaaggtaaatgaggataccttaatttcattttgtattt
+2111656/1
@CCFFFDACFFFHDGHIAFHGCHHIIGBHGJJIIIJBIIGBDIGIIE4<<
@7593379/1
ttcaaatatgaattcatggtgatcatattcaatcacagtcggtgttttaa
+7593379/1
CCCFFFFFHHHHHJJJJJJHIJJJJJJJJJJJJJJJJJIJJJGHGHIJJJ
@7132493/1
catcaagagcacggcgatactgcaaacaagggatagcactcaagggcaca
+7132493/1
CCCFFFFFHGHHHJJJJJJJJJJJJJJJIJJJJJJJJIJJJJJJJJJJHH
@1577609/1
gttgtaacgattggaaaaataatcagaata
+1577609/1
?8=DDD?EHFHFAEHBGBFHIJGCHG@DHI
@7593693/1
ggggaacgagaaccaatttcttttttaaaataatcagcaaaatccaaaag
+7593693/1
CCCFFFFFHHHHHIJJGIJJJJJJIIHJIJIJJJJJJJJJJJJJJJJJJJ
@3814800/1
cccgcaacaattgtacacaactccataggaagcgccaaaggcttctctcg
+3814800/1
CCCFFFFDHGGHHIIJJJJFIGFEG@G9FGGGEHH@FE9DB2B=BFE<C8
@8121369/1
cccgattctatttcttggtcatcagtttgagatactgtaatgcattg
+8121369/1
@7?D<DBBFDHFAD>?GE<?I<CAFA3CDAGA9?E<FFD@>FA?FDA
@2680847/1
ctctatttcattgtgcattaatctatagaaaattttccaaacagtattta
+2680847/1
@@@DFFFFDHHGDIBGHIJIJJIIJJJEEF:CHEH@FFHEBGHGDDCFIG
@7594299/1
cgtttttattatcgcttctaattttttctctcatttctgggattaaaatt
+7594299/1
?@?DFFFFHHDHHIIIHIIIHJIIJJJJJIJJCGIIJJJIIJGHIIJIHJ
@994471/1
gcctaacaggaggtgcactggttacaggagatactggttgttgttgagg
+994471/1
BC@FFFFDHGBFHCFGGHIJIFHEHEHIGH9GBGGIIFFHIIIGCHHII
@6017393/1
ctcttgttttgcttctttttttgacctacccttgccgatagcaataaggc
+6017393/1
@@@FFFDFHH?HFIIIJDGGGB@EAFBFHGGIJGEG8FGHBGHIEIIGDB
@8631370/1
cctgaataccttgatggctacaaagatagaagtcgaattcagttggatgg
+8631370/1
CCCFFFFFHHHHHIJJJJJJJJJJJJJJJJJJGHJJJJJJJJJJJJJIJJ
@5476863/1
ccttctttgactaaatactcctgaaggagtgatatcggtgtttttgagct
+5476863/1
?@@DA:DDDFFHGGGIIIEHGGIHIFHGHCG<F<DHGGDB0BBGGIF<DH
@2112765/1
caggatttaagcaaacaataatatttcgctcacgaccagcat
+2112765/1
@@CFFDBBFHDHAGGCBF3CB@HH<H>FG>@CFHCAF?B;GD
@6563459/1
ccgtaatgaatggtgttgctttcgcagggtaagtctttcagtctcatcca
+6563459/1
@@@DDDDD4<ADDEGBEHIGI9EHFGIIG::BGBBGDBFEDDFBBGBEH@
@6563473/1
tgatgatttgaggttcttgtggaattgtgacactttgatgttgtaaggtg
+6563473/1
C@@?FDDDFHGHF@G4CBABGE>HGI@AC<CAEHDB@?CG@G>??DHG<?
@2113669/1
cttgtatactagcatgactgactagatagaagtctaattcagtaggg
+2113669/1
=??DBADD?D>:C?F@AEFCEHCGHDDH>EF4<A<F@FHFBACB<?F
@7594573/1
ccacattccattccatgatttattaaacccgatgctagctttcttaaatc
+7594573/1
CCCFFFFFHHGHHJJIEIIJJJJJIJJJJJJJJIFHJJJJJJJJJJJIJI
@4382012/1
gttctgtaaaatccttcactggaaac
+4382012/1
@?@DDDDBFADBHGIGH9EBC3:AF3
@7594866/1
ctcatattgatcgtcaaatgaaacatacctcatacgactctaattgtaaa
+7594866/1
CCCFFFFFHHHHHGHIJIJJJJJJJJJIJJJJJJJJJJJJJJJJJJJJJJ
@2683072/1
cacatttctcaaattcagtcttgaaatattatccattagcttatgttgct
+2683072/1
CCCFFFFDFHFABGGIGFHHHHIHBDHGHGFGI@HCGH@EHGEEEBFCHG
@8123012/1
atttcttttttccaaattgcctctccattcaattgaagaagcaatttctt
+8123012/1
?@<ABDEDHGHHDDHIGIIIGCHGGG@HIIIGIC<CFBD?BGC?FEHIII
@8123219/1
gctacacaaacaatcacctgaatccttagaattcaaaaattcaaacttaa
+8123219/1
@@@DFDFDDFHBDHJHJHIGGEIJGCBC@CEFDGEEGGGIJGHGIIGGHH
@7595701/1
gctcacttcaccaacattcatgaataatggaaaatcacatagcttcggcc
+7595701/1
CCCFFFFFHHHHHJJJJJJJJJJJJJJJJJJJJJJJJJJJJIJJJJJJJJ
@8632383/1
catctgcatccttcttttccggaaagaacctagtgtgatggcgtttctgt
+8632383/1
CCCFFFBEHHHHHJJJJJJJJJJJJIJJJJJJJHIGHJJJJJJHJJJJJJ
@6019992/1
gttaactttataatcaatcggcatttctttcagaccaaaatttctttgta
+6019992/1
@B@FFFFFHHHHGJIJJIJG8EHGEGIIJJIGIIIIIEBHIBGIIDGGIG
@8124873/1
gcagtaacaagattttcacatggctgtccctttattatccctttcagtgg
+8124873/1
BCCFDDFFHHHHHJJJJJJJJJJJJJJJJJJJJJJJJJJJJJJJJJJIJJ
@8125238/1
gtccaatcttcaattgttttaaagcacatttggctgcggtacatttagct
+8125238/1
CCCFFFFFHHHHHJJJGIJJJJJJJJJJJJJJJJJJJJJDGIJJJJJJJJ
@8633972/1
tgatgatttgaggttcttgtggaattgtgacactttgatgttgtaaggtg
+8633972/1
CCCFFFFFHHHHHFGIJJJIHJJJJIJGIIJJJJIJJIIJIGIJJJJJGI
@4895217/1
gcagcctcagcaacaacaacaacagc
+4895217/1
?<@D;:?DFADFDDDF=;F:@E?ADA
@7596315/1
ctatttctttgtgtcgaaatacaaggcaggaaatggtgaactgcctttca
+7596315/1
CCCFFFFFHHHHHHIJIHJJIJJJIJJJJJJJJJJJGHIEIJIIJJJJJJ
@1580439/1
ccgctaatttaaaaattgaatagtttttatgaactgagtcagaattttcg
+1580439/1
CCCFFFFFHGHHHJDHJICHI<HEAHGIIIJGI4?@<DCBFFHHIEIIBD
@3818308/1
caggggaacgagaaccaatttcttttttaaaataatcagcaaaat
+3818308/1
@@@DDDDDF>@F@CEEH8F??9?B9E@?D@GHEGFGEEE9B9DFB
@6566090/1
ccagcatccagaagttcaatctggtattctcta
+6566090/1
@@@DDDDBDFHDFEFBD<4CEG@??EHG<<?FC
@6566222/1
gtttgttttctccaactccgacaaacgccatcctctcattcttagttgta
+6566222/1
B@@FFDEFHGHHHIJJGJJIJIIICIIJIGHIIEGIIBGGIIIGIIDGFG
@3263291/1
tgtatatttatgctcacttcaccaacattcatgaataatggaaaatcaca
+3263291/1
CC@FFFFFHHGHHJJIJIIJJJIIJJDIGIGGH>F4?GIHIIJJJIHGFG
@4384661/1
agttcttctaatattgatgttttattttcagtataccttata
+4384661/1
@@<DDDFFHDFHHHIIIHHIJJJIEGDFHA>C@FHHICGIGA
@8635357/1
cactgaaccaaatcggctccttgaatgaatttttcattcctccatactcc
+8635357/1
CCCFFFFFHHGHHGGGHHGIGIJHHBEEHGIJIJGCIIGGGIIIJJJJJI
@6566451/1
gtcatttctttttcttgatctctttcattatcgtaaatt
+6566451/1
C<@DDDDDFHHDHEGGHE<CACEHDHFEIHGHHACEEGH
@4896462/1
atctgttataaatgtaggaagttatcaagaaatctaagattgc
+4896462/1
<@@DAADAFFA8FF4AAEA4A<:CHCEEECFCFF<<CF9?F<9
@7597704/1
ttcgtctcacccatgttaaattttttcagaatcatgtgattttttttcct
+7597704/1
@@@DDBDD?HFFBDGFBGHEAHHCHIIGG<BEGDHCDDEHIIGIBHII@=
@7138698/1
aagcagcgagatgagcataataggtaggtgcagggtatgaaactgaacgt
+7138698/1
CCCFFFFFHHGHHJJJJJJIIIJJCGHI?FHIIJJ?FHIJJJJIIJJJJB
@1583123/1
gttttcaccggaggaatttgtttgtgattttttcttgt
+1583123/1
@@@DA8DD>?FDFGGEEG9FFHGGII<BGFFGG99?9?
@7138844/1
gttgcttccaatactgtagaactatcttgttttttaacataatataaatc
+7138844/1
CBCFFFFFHHHHHJJJHJJJJJJJJJJJJIJJJJJJJJJJJJJJJJJJJI
@3266477/1
gtaccatggtataactatcttattgagataattatcttttgaaacaacta
+3266477/1
@@@BDBDFHBFHDIHI>GHHIAEHG9@BAD@FHGIFBHI9FAFAHB=?BF
@3266901/1
gtatcactaataatttacaaatatcactaatcttcaatacattggttttg
+3266901/1
B@@DFFFAHHFFBEHJGIJJIEHIIJJFIJJIHGIIGGGIIIJGI4;F=G
@7139365/1
gtaggaaataagaaagcaagagaaggaagtgaggtacacagttgcagtcc
+7139365/1
CCCFFFFFHGHHHJJJJJJJJJIJJJJJJGFIIJHFHIJJJHIJJJIHII
@4897470/1
cttgaagttggttcagctgtagtctgtctgcatctgtatatgccctagca
+4897470/1
CCCFF>DBBFBFBG9BEEHFIG@FGGGFHII>CC>E??CDGH<CB3BDHB
@8636043/1
ctcttgttacaacatatttcaacatgtatccttttgggcggtaccatggt
+8636043/1
CCCFFFFFHHHHHJJJJJJJJJJJJJGJJJJJJJJJJJJJJIJJJJJJJG
@7139662/1
gagtatcactaataatttacaaatatcactaatcttcaatacattggttt
+7139662/1
B@CDFFFFHHHHHJJJJJJJJJJJIJJJJJIIIIIJJJJJJJJJJJIGGI
@3267283/1
gccgtaggaaataagaaagcaagagaaggaagtgaggt
+3267283/1
?@@BADDB:C:<ACFB@?EBBGG9B3AA9FGE9?11?:
@8636950/1
cgcaacttaggttatgcgaagtacataactttctttgtatctgcatgaac
+8636950/1
CCCFFFFFHFHHHJIJJJIJIFIGGIJIHIJJJJJJJGIJJCIGGHGFGH
@3269300/1
gccgtaatgaatggtgttgctttcgcagggtaagtctttcagtctcatcc
+3269300/1
@<@FF>DD?HF?D<A:CFHGHGIEIGBHIF9?9DBD94?DAB??<D9?BG
@1001232/1
cttaactgtccttctaacctgttcttcttgaagttggttcagctgtagtc
+1001232/1
@@@DDFFDB??DFGIIIIIIGG@DEAFEIGA9FEH9<?FGHGGHI?FGBD
@6024869/1
ctgaactctaacagtagcagcatatcgact
+6024869/1
@CCFDFFFHFFFFGA@BGGIGGHIGIEFBF
@7140305/1
ctctggctattttagcatggaatgtgatctccaagttgtgaatcaatttc
+7140305/1
CCCFFFFFHHHHHJJJJJJJJJJJFJJJJJJJJJJGIJIJJJJJJJJJJJ
@4898950/1
tggaaactatcggtgattccttccttaagtatgctataactacttacctc
+4898950/1
C@CFDDFDHGA=FHGEGBHHIHJGGIG4F9EFGGG@GHGHIDIGGGIDGG
@6025550/1
acaaccattagaatcacctgctgctttaaaatcaagatcaactaattcta
+6025550/1
BCCFDDFFGHHGGJIJHGHHJJIIEIFIGHFEBFFBCDDFGGCIAEIIGH
@2119364/1
gtccttctaacctgttcttcttgaagttggttcagctgtagtctgtctgc
+2119364/1
BB@FFFFFHDHHHIIIJJJJIIEHCHDGHIFFGFHG<@BG@@DHIAHGFG
@6026105/1
ccaaaatcataccattagatttattaatttgctcaggagaaatttcaatt
+6026105/1
CCCFFFFFHHHHHIC@HE@HHEHGGHGEFG<HGEBFHIBBGHHIIIGBGH
@2119816/1
cctttttgcagcttcttcaagagggatgggctctgaaggttgtattgttc
+2119816/1
@@CFFFFFHHFDHCHIIGECFEGGD6GHB?DCFCFGCCHEGG@BGGI>FG
@3270710/1
cttggaaggaagacttcaggtaacgaaacataggctctacctgatctgga
+3270710/1
@C@FFDFFGHHHFGEIJGEE<CFCHIJJJJIIDHEGIGGIIEGE>GEHBF
@2688861/1
tggtcatcagtttgagatactgtaatgcattgtaggccgcacatgtttgt
+2688861/1
?@@DFDFFFHDFHJJJJIJIJJCEHIJIJJIIHHBHH@GGIJBHIGGHIH
@4899980/1
cacggtcccattgtgtttaatacttctaaaaagtcatcaataatttcgaa
+4899980/1
CCCFFBDDFDDFFHGAGBGGIGIIJJGE>FH9G3CFGI<FH<DG@BFGHI
@8638782/1
gcatggtttaagaaagaccaaaggtttctgttgagctagtcatttgttcc
+8638782/1
CCCFFFDFHHHHHJJJJJJJJJJJEHIJJJIJJJJJJJIHIJJJJJJJJJ
@457331/1
ctcgcaacttaggttatgcgaagtacataactttctttgtatctgcatga
+457331/1
CCCFFFDFHDFAF@EGAGGIHGG:?FB@FAGG@DHHGIFFEGGBABGFEH
@1004934/1
tataagaacaatgagtaagagcttgcaagaggtaacttctgtcttgaaat
+1004934/1
CCCFFFFFGHHFHIIDDGHHGIJJFGHC<BA??FHIJGIHGDB>HGBBDE
@8129431/1
ggcaagtgttgggattttgaccatcttcaacgaatcaaattcactttgag
+8129431/1
??<DDDDDE?DA1A@BEECFI3CFAF9CCD?E;;CAB?DDCDEA@99B<B
@7600934/1
gcaacaaagctttcacgttcataaggtctcatttgaaaacgtggatctcc
+7600934/1
CCCFFFFFHHHHHJJJJIJJJJJJJJHIJJJJJJJJJJJJJIJJJJJJJJ
@2120845/1
gtagcatactttatcgtaacggtcatttctttttcttgatctctttcatt
+2120845/1
CC@FFFFDHDFHFJIGGEHEHIHI:FHGEGGIIJEGCGGCHGIJJ@GGIE
@3823092/1
ccaacattcatgaataatggaaaatcac
+3823092/1
@@@DDDDD?BD:DFBGIG@AA?C;A33A
@2690894/1
cttttatgttttcttttttaaatttcttatgtggattgccataatcatat
+2690894/1
CCCFFFFFGGFHHIJIJJGIIJ>F<BDHGIIFHEH@FCEHIJHB>G<DCH
@8130459/1
caggagtttatcagttgcttccaatactgtagaactatcttgttttttaa
+8130459/1
@@@DDDFDHHGHHGHGGHEHIGEGEHIIHHHBBFHGEHHIJIFHIGIJJJ
@1588221/1
ttctatttcttttttcatcattctgtagtacaccttccaa
+1588221/1
<@@FDBDDFF>44C:GGE4:<E>ACF<B??E9EECFEBF4
@7143296/1
cttcacatactcttgttacaacatatttcaacatgtatccttttgggcgg
+7143296/1
??@DFFFDFHHHHIIGIGJIIIHIJIHGGDAGECHEFHHIIIGHEHJJJI
@4904092/1
gcctataagaacaatgagtaagagcttgcaagaggtaacttctgtcttga
+4904092/1
@@@FFFFAHHFHAHIIIFHJIICHHCCDHC<HIJCEDC9DGHHCGGAHEH
@7144935/1
cttccaaaaaaatacagcaagtctggtaaatttatcgcaaggtaacgtaa
+7144935/1
@@CFFFFFHHGHDHEHGIJGHHHIDHDGIIJJJJJJIIHGGEHHIHIHII
@8643273/1
gtggaagtaagaggtctttcatttaatgttttttgaaaagcctcacttgt
+8643273/1
BBCFFFFEHHHHHJEHIJJJJJJJIJJJIJJJJJJIJJJJJJJJJJJJJI
@1589364/1
gcttgttgttttgcagacaacatgccttggtattcgagctgac
+1589364/1
@C7BD>BD?FFHH<GGIIBGHHCHGHEHIHGGGGIGIGGHG<F
@7146246/1
cttgttgttttgcagacaacatgccttggtattcctggagctgacttggg
+7146246/1
@BCFFFFDHHGHHJJJJIJJJIJJJIIJIGHIIIJIJIIIJJJIIIIIIJ
@1590676/1
gggtagttgggtaatattttgataacgtggatgt
+1590676/1
@@@DDADBDFD2:EF<CDFHIGAFE3<<CF?G@F
@5488691/1
ggccgatctgaggtctgtcaattcac
+5488691/1
@@@7D??D;<CFFCEG@AAEFCAHIC
@7603896/1
ggtatatataagattacaattcttaacattttttctttaaacaaagaaca
+7603896/1
@@=DDEFDHHFDHJJJJJHCHIIJJJJIIJIJGIJJJJJJJJJJAHHIIH
@5488768/1
gagatgattagtttccacaacaatttctcttcctttttttggatctgaag
+5488768/1
@CCFFFDEFFDHHIIIIIC@FFFE94ADHGHIHIE9FBBEGEIHG<F<B3
@2694281/1
gctctgataaattagaatcatcccatagcaaatggtatttggtaggacgt
+2694281/1
C@@FFFDDHAADHGBHIIDDHFIGHEGC<BF;FFG<EHIGG4CDE?GHIG
@2694285/1
gtcgaatactctgagcttgctgagagactaatgccactgtgtccaca
+2694285/1
CCCFFFFDDHHDDGIIIIJJJIJJ4FCGHIJIIFJGIGEHFBGGIGI
@3825901/1
taagattacaattcttaacattttttctttaaacaaagaacattggatta
+3825901/1
@CCFFDFFHGGFHHHHFGIHIE@HJJJJJIIDHIJJDGGEEGGGICACHH
@461145/1
cctctacatcttcagcttcttcaccaactaagtagtactcttcactgatg
+461145/1
@@@FDAFABF<CDFAEFGGEFDIGG?GG3F9CHHH9EGHE><F@G9B3BD
@4906039/1
gttacaggagatactggttgttgttgaggtggtagt
+4906039/1
@?@DDF;D;;D?BHH<3<F?EF@FDH9<F9C78<DD
@3276458/1
cttgaggaagttggtgtagaggtgcaggctggccatgttgaatagcttgc
+3276458/1
@@@FFDDDHHCDHIEGADHIIH3CFHI@6CF<CGHEH?GHCCG@3B0??8
@1009242/1
gtgcaactgctcccttggcagtaacaagattttcacatggctgccccttt
+1009242/1
@@@FFFFFHHBFHJJJBFFAHHEEHIIED>FH>FHFHGID@HDCG?BDFE
@4906223/1
ctcagagctaccttggcagctgctaattttgcttggtgtttgttttctcc
+4906223/1
@C<DFFDAFHBFFGGHIJIFEHGGJJJ<CHHGIGII9CGG3DB>FGGIGI
@5489847/1
ctctgtacttcctcctcatagttccacaatgagtaatttcaatttttaat
+5489847/1
@@<DFFDDDHHHDFGGHICFIIIHDHGIIIII@HEIH@HFH9DDEGFHI9
@5490554/1
atggattttcacagcattatgacagtcttcaatgattagaaggtttattc
+5490554/1
@@@D?DD<?DA>F@EGGEGGEH9CE@FCHIFFEHGII>F<EGHF@F;?@D
@2125673/1
ccagagactcgtccaatcagattgaaaaaaacaagttgtataacacaatt
+2125673/1
@@@FFFFFHHHHGIBHJI@HHICHHGGIIEIJDIJ?FH<DGIJJEGEGEH
@5491957/1
gcaccatgacgatagctttattctcattaaggaattccggtttcctaaaa
+5491957/1
@C@FDFDFFHAFFIGIGEHIBHIGEI@HGGGGC3:?FHGIF6DGHC<BGH
@7604459/1
ggaatgtatgacgatgatttgatatctatatttctcattttttctgctaa
+7604459/1
BC@FFFDEHHGHHJIJIJJJJ<FHHIJJJIJJJJJJJJJJJJJJJJJJJJ
@4908010/1
catcaactgagaggccaaactccttcaggcatgggtcac
+4908010/1
<@?=BDEDBBDF<C=EBHGEEA@HH494::E3CB?D:39
@1009704/1
cttcatccttgttttcaaagttgataaataatattaatgaaactaaaaac
+1009704/1
CCCFFFDDF?DDFHIIGFIH@@EHHGCHEFHCEIHGIJHICBHGEGCHAH
@463707/1
ctctatttcattgtgcattaatctatagaaaattttccagacagtattta
+463707/1
@@@FFABDBHAFDFGH>FE>B9B>IF>BAH@?<EHGEFGHCE@FHGEA>?
@7605635/1
ctcacccatgttaaattttttcagaatcatgtgattttttttcctttcaa
+7605635/1
CCCFFFFFHHHHHJIJJJJJJJJJJJJJJJJIJGIJJJJJJJJJJJJJJJ
@6032497/1
cgtctttctttcaacaaacacaagagctaaattatcctttttgaaatttt
+6032497/1
@BCFFFFFFHHDFHGIJIIIJIDGHJIGGI@FGI<?G@GGIJJIEHIJIJ
@465121/1
aggaggtgcactggttacaggagatactggttgttgttgagg
+465121/1
CCCFFFDDHGHGFIGGIIIIGCG3CFHHGHFHIIIIGHH@GG
@3827087/1
gttgttgctgaggctgctgtggtctctgctgttgt
+3827087/1
??@D;DDAH8CDAD=G?@3ACGFHBFA4?4:1:?:
@5492228/1
ctcatacgactctaattgtaaaaat
+5492228/1
@@@DDDAADDHDFGDGG@CHAB?BA
@3827219/1
gttgcagttaaaccaagaacatgtggcctatcctctggaggaattccttt
+3827219/1
CCCFFDFD?FH?DHIBGH9C?HGFGI<E>AFEGGDGC9DBDBFHGEGHBG
@6576374/1
ggatcattagcagaaatcctcattctttcaaaaaaaactattcgt
+6576374/1
@@<DDDFBFHGFDHGHIJEHIJEHHIEGGBFE3;@@?@B<FH9?B
@3828004/1
ctccggccaagatcagccgtgtttggtagaagcaggatgacacttaggtc
+3828004/1
@C@FDFFFHHHGFJEIDHI<FGH@HGGGGGIIJIIDFGC3?BDHIGDGCF
@3828887/1
aaaacgtaagtggaagcataagctcccaattctttggtgataagaactat
+3828887/1
@@@DDDADFHHA><AFEH@H>EHGHEGGC@4?GHG@B1?G9DGH<GGDFH
@6578149/1
tggtaggacgtgctgtaccttgtat
+6578149/1
<@@BDBFFHFCFH?GGGGAB>ECEC
@1594693/1
gtctaggtttcctactgacagcaccacgagaactactatgagatcttcgc
+1594693/1
@?@FFFF=CBFFDGIG3CBFH;FHIIJGGGGGFHIEFBD@DAC9BCAHGB
@1594786/1
ctctgataaattagaatcatcccatagcaaatggtatttggtaggacgtg
+1594786/1
CCCDFEFFA?FHHGIJJIIJGGIIIIJIIIEIJIFHHAHFG?@FGCHD:?
@4910334/1
ccctttttgcagcttcttcaagagggatgggctctgaaggttgtattgtt
+4910334/1
CCCFFDFFFHHDFHGIIIIIIIIJGIEE?E9FFGEHBE3B9?F0?DBE4B
@1012924/1
aggaaatttttcataaagaagtcgaatactgttcttaggaatatttccaa
+1012924/1
CCCFFFFFGFHHHJJJJIGJIHHIIIJJJGJGCIJGIGGGCHIIJIJEHG
@6033415/1
ctgctcaatttaccttcatccttgttttcaaagttgataaataatattaa
+6033415/1
B@@FFFFD?FHGHGJJIJGIHIJHFHIJJIIJJGHIHEIIFGHIGIIGGI
@8648307/1
ggcagactctgagaacttttaacaatgactgactaggatgttcagttaac
+8648307/1
8?@BDDDDHFFDD?GFHIIIGGECGGHHHGICC<GEEGGGIADDGBD>D9
@2128946/1
cttctgtcttgaaatctgtagcccaatattgattccagaacttccggcat
+2128946/1
@CCFFDFFHHFBHFEGHJJEICGIJII@>44ABHAEEEFCH>G<CFH>AG
@2129903/1
tgcactgtgacagtcttcaagcactgagtt
+2129903/1
@@@FFFFDFGDHGEHIJGCCHIGH@F?FFH
@2699697/1
gacactttgatgttgtaaggtgctgaggcaagtgttgggatttt
+2699697/1
CCCFFA4BFFAHBBGEGH@GFGGE@E?BGGH7ECGBCCFGH9BF
@4911700/1
cctatacctttgaatgtccctttgccaaatacttcaactgtgactctaac
+4911700/1
CCCFFFFDHFHGDICBHGGGHHIEGIIJGJEHCGGG>EGECGBGGGIJBF
@4911856/1
catgactcatagcttggaggagatatgatttgtctctaaatgaataatgc
+4911856/1
@@@DDDDDHHBDDEGG;CCGG?AGFDF9EHGI4CC?C@CFA?DFHGG@BC
@469214/1
gtctgtaattgcgataaggtttttcaggattgat
+469214/1
@@@DDBEAFDDDHGEHIBD:CFCFGHG<?EBF9?
@4394733/1
ggttcatgaattgctccctccacctgaactagttcatatttcggagtcgt
+4394733/1
@@?DFFDDHDHH>EHIHBHHIJJGIIJJJJIJEBGG<@BDFI9GGGFHGD
@469322/1
atccacgatttcggcagcttttacct
+469322/1
@@CDAEA>FFH<CEE@FGHGAGDBD9
@6035616/1
cttcacacataaattcgataacaggct
+6035616/1
;?@FFBDDB??FFBFEE<?FFHHC@GA
@6036180/1
gtaacgattggaaaaataatcagaatatgaatggtattgctctgcaggga
+6036180/1
BB@DFFDDHAHDFIGGIIEIJJIJFIIIJIGIGJGDFHIJIJGJIB3BFH
@4913670/1
ggctgttgttgccactgctgctgctgcggct
+4913670/1
@@@DDDDDFFFF8FEEFF4CH>CCGB????C
@8138494/1
tggctctgggctgtaagatctgtgttttgatcgttctctgggtggtcttt
+8138494/1
CCCFFFFFHHHHGHGIJGJGIIFHHJIJGHFEAFHGJJIJIJ:?DFHIII
@2130253/1
gttgagtttggtgggtaggggttgtttccctagactgtggttgagac
+2130253/1
==?DBDBDHHFAFHG@4E=;@2@EDDAFEG9<9D>@F<?DDDGHGH>
@6579414/1
gtaaatttatcgcaaggtaatgtaaaacaatatctattcaacaaagg
+6579414/1
@@CFDDFFFHHFHIHGEC>FEE:EH9BHGDFBEHIBH><D<DFDDBB
@3831578/1
gtccttctgacacaccatctctgtaaaagaggatagcttgaggcttatac
+3831578/1
@@<DFFFFF?FCFGIGHIIIIIIECHH4?AFG;FEHIII<BHBCHEHGHA
@6579965/1
ggaccagtttgcaaagggaagcgagcttgctgttgttgttgctgctgctg
+6579965/1
@@CFFFFDD>FHHEHIGGIIGBFE<FGEGIIH<DHG?FBHIGIJJIJEIE
@8650772/1
cttgtttaagtggggaattaataggaagtctaacagtgcaataatacata
+8650772/1
BBBFDFFFHHFHHJJJJJJJJJJIJJJJGHJJJJJJGIHIJJJJJJJJJJ
@3283847/1
gttcgtctcacccatgttaaattttt
+3283847/1
?@@DABDDHHH>HEBE:CFCED>9EE
@1600221/1
cttcaattaatttctgatttttattaacaatagatt
+1600221/1
@@@FFDFBABDDHGI<<FACHFGIHIIFFC<@FFH9
@1017081/1
cacatttctcaaattcagtcttgaaatattatccattagcttatgttgct
+1017081/1
@@@FDFFFHHHDD@FGIIC@FHHIJFCHIICHIHHGGIGC>GEHG@GGDA
@6037749/1
gcgatgattccaaagcttcaaaaccagccaag
+6037749/1
@@?D??DDF<A:AAFEDHHBHFHEEEHEGBCG
@5495503/1
gcctataagaacaatgagtaagagcttgcaagaggtaacttctgtcttga
+5495503/1
@@CD?D;DB??D>9EFHIJGBEAHFFGGGHAHHEGIJJJJGIEIIIJJIG
@6038689/1
ctttgagatacctacgcctatcagcccatgaaacaaaatgtaatctctgt
+6038689/1
@CCDFDFFHGHHHGG>GGHJJIG@EGGEHIHAFHEIJDCEDEGEH49BGD
@473224/1
ctcctacggagactgtatacctaaaagtgggttcatgaattgctccctcc
+473224/1
@@@FDBFDDDDFD?EFFEF>EEHID3<CCCBFDECA>:?:D?@FBA;DHI
@8652694/1
cctgggtttaaaatcttcaataacattactcatttctgataggttctgca
+8652694/1
???;DD2=CDDDD@?EEAE?FFEE?EFEII>EEEIIEEDDBD;DDDAECD
@2704925/1
ccggtttctcaaaacatggagctggatgaggaaatttttcataaagaagt
+2704925/1
@@@FDDFFHHGGHDHCFHIGJIIJDHIJJJIJIDHIGHGHIIJEHEGIIC
@2134214/1
ctcatgttataacattatgcagttcattacctaagatatttgttatgatc
+2134214/1
CCCFFFFFHHHHHJIFIIJJGIIIGGGJIEHHHGHGEIIJJI@F@CFG@F
@6583987/1
ccgacaaacgccatcctctcattcttagttgtaacaactaggggcaccat
+6583987/1
@@@FFFFFHADHGIIJJIBHGJIIJIJB@GHGHIIGIGGGBH9DB<FGEF
@2705527/1
cctggctattataaatttcaggtggagtagaa
+2705527/1
@@@A?DDDHB>FDIJCGGHEEGEHIEIGGCEH
@2705558/1
ctccaaaattgtaaatccaggaacttcccagtcatcaggaataaagtcat
+2705558/1
CCCFFFFFGGGFHIIGGJEIDIGJJJJJIIIFIJGCEE@?BEHECGFGFC
@6584637/1
gttgttgaggctgctgtggtctctgctg
+6584637/1
@@@DFF?BDDHHHGA<ACGFHHEFDGA<
@1603591/1
ggtaagtctttcagtctcatccacattttatgtgctgctaacctcttggc
+1603591/1
BCBDFFEBFHHHGDBHGHGHIHHIJJIJIJJIGGDHIJIIHIGIFIJJII
@1020230/1
tgatgacattcatctataactaatagattga
+1020230/1
@@?DDDDDFHFHFI@ADHIBHCHIBHEGG>9
@473646/1
tttctgtatcaactgcagcctcttttaccattgtacgagt
+473646/1
@C@FFFBBDDHHHBBBBFCGHGHD4EHIGI99F?FG8@?:
@1605044/1
acgctttcctttaaagtaaacagcaacagtatataaacgagtgttagttg
+1605044/1
@@@DADFFHHHGDIGGC<HHIGI9G>FG@9<EC>FGGBD@G?BFDCEEGH
@474813/1
ctttcattatcgtaaattgtcacggtctcaacaagttccg
+474813/1
@@@?DD;AA4BF>?DF9FE3<AEGDFFB>9CF@;?CB:??
@3835548/1
ctttgatgctgctcaatttaccttcatccttgttttcaaagttgataaat
+3835548/1
@@@DDFFFD?DHGIGIIJIJBEFGGG9FBEFH@HG>GGH>FGGHIICHFG
@6041721/1
ctcatcttcatcatccaagccgtaatgaatggtg
+6041721/1
@CCFDDDFDHFFHF9<FA3F;GFGFHGIIIII?<
@8655540/1
ttcttttttccaaattgcctctccattcaattgaagaagcaatttcttcg
+8655540/1
CCCFFFFFHHHHGIJJJJJJJJJJIJJJJJJJJJIJJJJJJJJJJJJJJJ
@7158135/1
ctttgttgctgctgtggtggttcttgcctttgcagctgttgtggtggttg
+7158135/1
CCCFFFFFHHHHHJIJJHIJHIJJJJJJJJJJJIJIJJIJJHIJGHIHHG
@7158158/1
gtccggtcttcactgcagcctgactggtgagaaccctcaccgctgtcatg
+7158158/1
CCCFFFDDHHHHHIJJJJIJIJJJJJJJJJJJJJJJJIJJJJJJJJJJJJ
@7158164/1
gccacgcatgtcccatactccctggttgggaagtgcttgttgttttgcag
+7158164/1
CCCFFFFFHHHHHJJJJJJJJJJJJHJJJJJJJHIJJJJIIJIJJJIJJJ
@2707427/1
tctgatttatctcatcttcatcatccaagccgtaatgaatggtgttgc
+2707427/1
BC@FDDFDHHHGGGGCBE>IIGIJI4CGHEB<F@EH@AFGH@BBGCH@
@1607640/1
gccatgtcattagaccaagttcctatttccatccag
+1607640/1
?<?DDD=B?FFAF9BFFE@3AIFHE@H>EFEIHICF
@6042378/1
gctgggaacaagaatgctgttaatgcctccaagcttaacattgattttaa
+6042378/1
@<<DFDADHFHHHEGHIG4CEHGIHAEAFGCEGCHCEDHDHGGI4???FH
@2707779/1
ttcttctttaagacactgactaaagtattgttcaagttcacgaggag
+2707779/1
CCCDFFFFHHFHGJIGIIGEHHJI3HHIJBCHIIGAFEFIGFHGBHG
@6042799/1
gttttttggagaggcaactcaggataactatagaggttcttctttccatc
+6042799/1
@@@FFFFFGFHFHGIGHHHIIIGGGGHIGICHIEGGFGHGHEHIIIEGGI
@7158920/1
tgctgaggcaagtgttgggattttgaccatcttcaacgaatcaaattcac
+7158920/1
@@CFDFFDHHHHHGGHGHIECGHGGEHEHGIGEIDHGAHEHGHJIGECFH
@4400311/1
gtcctatacctttgaatgtccctttgccaaatacttcaactgtgactcta
+4400311/1
@@@DDBB:CAF8A<:BB@IGCH@BBHEHEEH@4CH?G<:CEB??4??D<B
@7159475/1
ctttttcttgatctctttcattatcgtaaattgtcacggtctcaacaagt
+7159475/1
BCCFFFFFHHHHHJJJJJJJJJJJJJJJJJJJJJJJJJJHIJJJJJJJJH
@7159508/1
gcacagaataatcttgtatgatgtctcttttggactacaataaaagttat
+7159508/1
CCCFFFDFHHHHHJJJJJJJIJJJJJIJJJIGGJJJIJJJJJIIIIFEIJ
@4400521/1
gtccctcttctggaaagcagctcttgcagcatt
+4400521/1
@@@DFFFFDDHH8BCGGGIJGIHHIIHHI<GHC
@6043359/1
acagaactcagcaactctcggatcttctatccttatctcatcaaatattg
+6043359/1
@BCFFFFFHGHFFGDHHGEHIIIJEIGICHHIEGEHGIHGIIJJJDDHII
@1609235/1
gactgatttgatagagcacggaaggtggaatttttgcattttttataact
+1609235/1
@@@DA?DDHDDFHIIG<BE@A1A1C2CBEE@GEGIIGIIIG@GGFHCGIC
@4918982/1
ctcaggataactatagaggttcttctttccatcaaacgcaggaaat
+4918982/1
@@@ADFDDFHFHDH?BBCDCFGEBFHIEHIIIII9EHA<B6@B9FF
@2136840/1
gccctttggcccctcttaaccagttcttcttcaaattgattacaaagact
+2136840/1
CCCFFFFDBHHDFJIIJBDFHHGHIIJGIJJIJFHIIIBIHCGIJII@HI
@6587572/1
ctgggttgttgcctaacaggaggtgcactggttacaggagatactggttg
+6587572/1
?@?D=2=DCFFBDGD>AGEFA8CAEFD?DDEDCFFFFE368?4BBFDB9C
@1611414/1
tccgttttttggagaggcaactcaggataactatagaggttcttctttcc
+1611414/1
@@@A?BDDHHHFFE@<C8CGEHIBDEAFFDHE>GIIECFDHADCBBFG4<
@7160573/1
cgcttatgtcaaattctacttctgaatgatgttctacgttatcatcaaca
+7160573/1
CCCFFFFFHHHHHJJJJJJJJJJJJJJJIJIHIJJJJJIJJJJJJJJJJJ
@477493/1
ataagaactatttctttaagaatattttggatttcattgatagtatctga
+477493/1
@@<DBDFADFHD>GFCHIGCHGDCDECGI89CBEH49?CFCC?C@BDA?9
@1612644/1
ttctgctctgataaattagaatcatcccatagca
+1612644/1
@@@DDB;DFFBH>GBGGI@<B@IB:?:A@@@G9?
@8657473/1
tatacctaaaagtgggttcatgaattgctccctccacctgaactagttca
+8657473/1
CCCFFFFFHHHHHIJJIIJJJJJJJJJJJJJJJJJJJJJJJJJJJJIJJJ
@3837926/1
aggaaaaccagattttggattgaggtgataacatatttcgg
+3837926/1
<;?B:ABDHFD;?:EGF@?EAAAFD2<9@GGE@FHBCB<:?
@3838013/1
tatagctctaacttcaattaatttctgatttttattaa
+3838013/1
@@@DDFDFHHFHHHIGBFHA@IG>FHIIBHI@HAECGC
@1023523/1
agtctgtctgcatctgtatatgccctagcacggaaagcagcgagatgagc
+1023523/1
@C@FFFBFHHGHDIIJGIIIBHIIIF?GHCIIG??@F3BGHHIJIDGGC<
@5501458/1
ctcatgttataacattatgcagttcattacct
+5501458/1
<1:DDDDD?HADDGGGGGA:F<FCCHHIGGC9
@4403415/1
tgatgatttgaggttcttgtggaattgtgacactttgatgttgtaaggtg
+4403415/1
C@CFFDBEHFGHHIHHJJJJIIGGEIJHIIJJIJJJJEHEBGG@GAHEBF
@5501544/1
attcaactttgcattaactttctgtagtatgtttacaaatgttgcagcat
+5501544/1
CCCFFDDFFHHGFGIBFHIJJJIIHCCFCHGFGGGBHICGHIF9BFGIHH
@6046740/1
ctcaggagaaatttcaatttttgcaaattgttcgtaatgaagaactgaaa
+6046740/1
@CCFDFFAFFHHHIIIBGGIGGH<@EEHIB>FEHH>?G>FGIGEGGHFHI
@8657909/1
ttattattctgatcatattcaactgaaaatgagctgcttccatcttc
+8657909/1
CCCFFFFFHHHHHJJJJJJJJJJJJJJJJJJJJJJJJJJJJJJJJJJ
@8658348/1
cccgtttttattatcgcttctaattttttctctcatttctgggattaaaa
+8658348/1
@CCFFFFFHHHHHJJJJJJJJJIJJJIJJGJJJJJJJJJJJJJGHIJJJJ
@4921105/1
gtctggagctggatgagtgacatcagcgccaacaacaatgacagg
+4921105/1
@;?DDDF??DHFFGEB>?CBECCGGDIGBF6FCDFADE3BDHAGG
@479975/1
ccacgatttcggcagcttttacctcattttcactcagaagaaataatatc
+479975/1
CCCFFFF<FHH@HIIIIIGI<HHEHGGCI@FGGIEDDHGCGFGH>FGIGC
@8145889/1
actgtgtccacaagaaaaaaggttcttttacccccttcagaatataatag
+8145889/1
CCCFFFFFHHHHHJIJJJJIJJHIJJJJJJJJJJJJJJIJJJJIJJIJII
@4921692/1
ccttcaacaatcgtcggtacaatgtaatatgagttttctttgttttcaaa
+4921692/1
@@@DDDFFHGFGHHIGI@FGEGIJBIG>EFDDDDDDGFHICHFHEGHIIA
@1024919/1
ctttgatgctgctcaatttaccttcatccttgttttcaaagttgataaat
+1024919/1
CC@FFFDDHHHHHGIGIIGJGJIIJJIJECGIFCBGFGEFH@D4?DHGIJ
@7164770/1
gcaaatgtgacattattgactaaggccgatctgaggtctgtcaattcacc
+7164770/1
@C@DBDDADFDBDDEEHGEHGEHE@3<@GFFGI9?D:DDF?DDHEGDHEH
@3840866/1
cactttgatgttgtaaggtgctgaggcaagtgttgggattttgaccatct
+3840866/1
@@@DDD8BFHADFEH>FG:FHGEHA:CFHII@FDG3D@DHICHIII9BFC
@4405039/1
cctcagagctaccttggcagctgctaattttgcttggtgtttgttttctc
+4405039/1
CCCFFFFFGF8DFHIBGIIJGIIDHHHEGGGGGGIID9DHE@CBFEGBBF
@1026126/1
cttgaacaaatttacctaaagcaacaacacaattgtcggcagctgggaat
+1026126/1
@BBDFDFFHBHHHIJJEFHGGHIHIGIJIJIEGCHHI>EIBEHIGID>CG
@6048970/1
tctgtcaattcaccaggtgatatatttttgcatctgttataaatgtagga
+6048970/1
CCCFDFFFHHHHGJAFHHIJIGABFFIIJD<DDHGII@>A@G@FCFH>G3
@6049372/1
cagcatgatgacattcatctataactaatagattgacacgagacaacgtg
+6049372/1
@@BFFFFFDFHHHIIJJGJGG@GIJEI>HHIIJIHGHGGEGGGH>GCGD@
@4406727/1
tgttaatgcctccaagcttaacattgattttaaggcaa
+4406727/1
?;=DDDB>B:C3CGEFEGFIIIIIIC4FEFIIIIIIFC
@3294207/1
ctgtctgaatcagaatctgatttatcattgctag
+3294207/1
@@@DDDDDFB<DF@GGEHB4<E9EHHEHIG<CHH
@6050791/1
gtttaatacttctaaaaagtcatcaataatt
+6050791/1
@@@DFADDDBDBFGIGIIDAAC4AA<<FC<E
@7617253/1
ccttggtattcctggagctgacttgggaggtttggtgcccgcccgccata
+7617253/1
CCCFFFBDHHHHHJJHIJJJIIJJJJJJJGGGGIJGGIJIJJJJJIJJJH
@481036/1
cacatttctcaaattcagtcttgaaatattatcc
+481036/1
@@@DDFDDDH<?CHBCEHHIIHGHE>EHEEFEDD
@7167588/1
gttaacttttggtggctttattatattactcctaattgaagagccttttc
+7167588/1
@??DDDDDH?AFFB@F?CGHGFCD@BBHHHIIEFGGI@DFGEGHHGBGCB
@7618456/1
cctagacttgtgcaccagctaaagaagacttatctttaaacggcagcttt
+7618456/1
CCCFFFFFHHHHHJJJJJJJJJJJJJJJIJJJJJJJJJJJJJJIJJIJJJ
@6591312/1
aggtaccggtctttctcgataatcaagtgttggtgcattcataattcggg
+6591312/1
@?@BDDFFF1DHHIJIIJGEDFHGG>GDE@GE=DEH>GGIIJEGGIE?FF
@4924585/1
gtttagaacgaagatgactgagttttccttcatgtatattttcatgagta
+4924585/1
@?@DDDDFHFFDFG>FBBGHHACCFH9CCFEABGGD@FHIIEG>FCGG:B
@6592285/1
gtaacattgcagactctgtacttcctcctcatagttccacaatgagtaat
+6592285/1
@@@DD4BDB?F>FFGGGICHGGJEGCCH@?EACHF4CGBE>BHGCC09B<
@5506946/1
gcgataaggtttttcaggattgatagatacatcataatgatgaataacca
+5506946/1
@7@BDDBDHHGDDIG@GE>G9?<FHGGEHCGHCBFDHBEE<B4:?<4DFB
@7170261/1
gccatatagccttaaaagggcaccccaactagttatgtgagggtgaaggt
+7170261/1
CCCDFFFFHFHHHIGHIGIIJJGIIJJIJJIIIIJJIIGIIHC?BGIJJ9
@6052807/1
accacaacaagctgtaatgcttggaaggaagac
+6052807/1
<=?BDDDFHHAH><:CE>FG@<?EFA?1:F3?E
@1623078/1
gtcgacaattgtaccaagctctggcattttcctgtgactgatttttctt
+1623078/1
@<?DAADDBF<F>AFDGG7?CECGFDGGBGHHAFBF4CDD3<DFGIGCH
@2145828/1
ctatcatcagctggtgtagaattacagaataactcatgaatgctttctaa
+2145828/1
CCCFFDFF?HFFHJJJHIIIIJJIJBAHCF<FHGCHEIIGGGHIIIH>GH
@8150574/1
ctccatactccttgtcttacaggtaccggtctttctcgataatcaagtgt
+8150574/1
@@?ADD;DBDHFHEHBFDHICB;FEHBEBCEFGIIECD>G@B?FGIB0?9
@1623391/1
cgggaaaattaatttttattaagaagccaaattgcacctcacacctggc
+1623391/1
?@@D=DDDD>FF4AGHIIG?C<FHC>EGHCHC9CB49CBFH3DFFFDFH
@4926054/1
aaactgttgctcagcagctatctcttgtaggaactggactgcattaaaat
+4926054/1
CCCFFFFDHHGHHGHJJJJIJIIJJJIHIIJG<FFHIJIJFHGEGDFGEG
@4411864/1
tccatactccttgtcttacaggtaccggtctttctcgataatcaagtgtt
+4411864/1
@C@FFFFFHHFFHBF@GIIGGF<FBHGI:FBCHIEI?GCDHG@EADBH4?
@6593590/1
aatcaacatcagctgagatatactcatattgaggataagaa
+6593590/1
@@@FDDFF>FFHGCHJIHGEH<@>FCHCA@EHFHE@A@<?C
@1624131/1
ccgtgatctaatatttgagcagaaggtgctggtgcatgtaatactttgta
+1624131/1
CCCFFFDEHHFHDGGIIGHIIIJ@BGEG@AFCEGEC>FHIIIEHHECGFF
@3847610/1
gtgatcttgtctaagattgctttcgctgcggcatgctatgcttctttctt
+3847610/1
@@@?DEFFF4=DFE@BAHBEEHGJIBGA:@GHIIGGE?DF9FFDA@F<=B
@3847637/1
ctgcatccttcttttccggaaagaacctagtgtgatggcgtttctgtacc
+3847637/1
CCCFFFFFHHHHHJJJJJJGIGJJJJJJJJIJIIIJJJGIIIJJJJJJJJ
@486116/1
gctgagatgaaggtggtctgctgggttgctg
+486116/1
@@@DFFDDD4DFF<ECFCBCF@HIIC7C9FB
@7172613/1
gtccttttatcataatgagatcaagtttttttcgaatcaaatgaagctgt
+7172613/1
CCCFFFFFHHHGHJJJJJJJJJJJJJJJJJJJJJJIJJJJJJJJJJJJJH
@8663696/1
gtacacaattcaggcactaatgtctcttcaaaatcttcttcatcacgtcg
+8663696/1
@@@DFDFAFHHGHJJJGIGIJJIJJGHHGIJIJJGHJGGJJJJGIIJFHG
@487262/1
taatctatagaaaattttccaaacag
+487262/1
@@@<DDADGDHDFEBG>D<@FG4C;F
@487371/1
ctgcttttttagttttataggttccttaatcatacaataattagcttaat
+487371/1
CCCFFFFDHGGHDHGGCAHGIHGHIIJJJJABE>DFCFIGGGCHEGIJ@H
@1627230/1
ggaccagtttgcaaagggaagcgagcttgctgttgttgctgctgctgctg
+1627230/1
@C@FFFDBFHHHHJIJIGCGIJJIBHIIJJFIF9<BGGIIJJGJJJJDGI
@6595105/1
ctgaaccaaatcggctccttgaatgaatttttcattcctccatactcctt
+6595105/1
@@@DDFFFDDAFBHIIJJJIGGGHIGIJJGIJFIIIIJJIJIJJJJJJI@
@4413584/1
cttcagtcacccgattctatttcttggtcatcagtttgagatactgtaat
+4413584/1
@C@DD;AD8DHDH<GBHI@GGGIHBH@9CC9EHCE4CB@GI4?FGB?DA@
@7623734/1
ggaagttggtgtagaggtgcaggctggccatgttgaatagcttgctgtgg
+7623734/1
CC@FFFFFHFHHHIIGGCGGIJIJJJJJJJIJIIHIJJIJIJGIGGIDHH
@6054940/1
ctttattatattactcctaattgaagagccttttcccaa
+6054940/1
@@7DDDD>4A<?DEABFHGGIIE>F94<F>GBGHGDDC3
@8664725/1
tgataatacacaaaatataattttggtaacataatagtaaaataaatgtt
+8664725/1
CCCFFFFFHHHHHJJJJJJJJJJJJJHIJJJJCCEHGGIIJJJJJIJJGI
@1032172/1
gcctcttgttttgcttctttttttgacctacccttgccgatagcaataag
+1032172/1
@@@DFFDFCFDDFGGGEEIGHEFG6F?DGGG3?<?FFHIG>AEEG>9CCC
@4414572/1
actatattcaccaaccgttaacggagtttgctgtcgaatactctgagctt
+4414572/1
CC@DDDDFHDAD>GEHBFCEHAC6@D1CDHD@GGFG8B3BBGHDG?DFGA
@488564/1
ccggtctttctcgataatcaagtgttggtgcattcataattcgggcctta
+488564/1
CCCFFFFFGHFHHIIIDHGDG@EDHH;@FFCGIIIIB4?G<B;DDHIIII
@4415294/1
cccgatgctagctttcttaaatctggttctctaatcatctgattagtagt
+4415294/1
CCCFFFFFGGGHHIIHGJJJFFIGGHHIIHHCGGIHGGEHG>GHJIH<EF
@3301515/1
cgtcctcctgccactcatcataatgaaca
+3301515/1
?@@D7DBDADD:<AE?EFGEE>?<EHHIG
@1628752/1
ctcaggagaaatttcaatttttgcaaattgtt
+1628752/1
@C@FFFFF=;DHBHHIIIJJJJIF>HBHIEHC
@3851536/1
cttggacaagttgttatattagtcacttt
+3851536/1
@@@DDDDAFHHBB:CB@<A@FHA3AE<E>
@3301896/1
tttattttcagtataccttataccgctatcatcctggctgttgccatttg
+3301896/1
@@@DDDADHFDDFI<4EGGIIE3CCF<FDGEFG?C<BDG=BEECHE><A>
@3851986/1
cttaatcatacaataattagcttaatattagaactcttaataaataggac
+3851986/1
CCCFFFFFHFGF?CFEGIIJEIA>?EEIIHIJJ<FHHGIG@CGABGFHIJ
@6596914/1
ctgaggcggaattagagcaattgctcccggagggactccaacaggacctg
+6596914/1
@C@DFFFFGHHFHEGBFHHIIGGG@HIGIJ8FGG>EECEHDFHDFF?=C@
@1629652/1
ggaatcctttgtgagccacatcaatgttaaggaatggtttccaaccaata
+1629652/1
@@@DDD84C?FDH@GHGGCCG<BEG9FBFHGEEGHGHIBFEGF@FED;DH
@4929666/1
cccattttcagtagtgatgaaatctgaatttttgggtaagcaatcg
+4929666/1
@@@FDFFDBFHHFICFFHAAA:EIH@EHGGGHGGAF?@C@DGFHDG
@6597617/1
gtcctgttggtccattaatataaaatggttcaacttctttggtgtac
+6597617/1
B@@FFFEFHGFFFBHFGEHIJIIGJIGEAFHIEGBHIGI@@?:DFAG
@4417005/1
ggaacgttgatctggtctggagctggatgagtgacatcagcgccaacaac
+4417005/1
@CCFFFDDFHGHGIJ>FHEI@?F@FFHEH>F?FCHGHIIH@H8GGDDGH2
@4417584/1
ctttttgaaattttttaataattggaacaattctatcacctttgaagttg
+4417584/1
@C<DDDDDHHF4DG@GHIIHIIJEGIIGEBCEHIJJHIG9D<F@HHEFHG
@8154465/1
atgactcccaagctgctatgagtactatcatcagctggtgtagaattaca
+8154465/1
@C@FDFFFHHHHGIIJJIJJDIFHIJJJIJJJJJJJJJDGFHIJIJIJIJ
@4417790/1
cacggaaagcagcgagatgagcataataggtagg
+4417790/1
BC<DF@FFGDHHHJIII7CFHEE>GEHGFHCGBH
@8668010/1
catgaaacaaaatgtaatctctgttcttttttgaaacgaaatagtttttt
+8668010/1
CCCFFFFFHHHHHJHIJJJJJJJGJJJJJJJJJJJJJJIJJJJJIJJJJJ
@1034563/1
agtgcttctgtaaaacgccaataattgttctttcatgatactctca
+1034563/1
@@@BDFFDFHHHDHIGGHIDA@G@DHDECGGHDHFIEABICCGEIG
@1034807/1
gtcactattaaagttgatttgtcttatcgacttgacaattttttcttttc
+1034807/1
B?@DFFDDHHHGHGHCHGG>IEHGIIJIJJBGCHGGG<FHHBHIGEGIJE
@1034859/1
aacaaatctcttaatgatatcagtcagcttacaagccttagtaagcataa
+1034859/1
@CCFFFFFDHHHGIIIIIIIJJIJI>HBHGHIJHGGGGEHA?DFFHGGHG
@3853013/1
caatgatttcctccttccaaaaaaatacagcaagtctggtaaatttatcg
+3853013/1
@@CFFF>DHHAFHIIIGHEEGGIIEAHII>9?DG<DBF@BAEG@C9BFH9
@1035506/1
tcatgttataacattatgcagttcattacctaagatatttgttatgatct
+1035506/1
@@@BDDDDHHHFDIIGIGA@DFIH4AHEFHBEGI<HC<EHCCEHG>@DGG
@1035525/1
ggattattcttacaaacagaatccttaactgtccttctaacctgttcttc
+1035525/1
@@;BDDAEDHDFHEI@HBG>C9HECF@>DGGFDEFH4BDFFG@B9BF@<4
@2149761/1
ggctgctgtggtctctgctgttgttgttgttgctgaggctgctgtggtc
+2149761/1
@@CFFFEF?FDFHGJJJIIGCFHHIIH=GHE@FI9:D8:BBF@?<BFE<
@1631309/1
gggaagcgagcttgctgttgttgctgctgctgctgttg
+1631309/1
B@@ADFFDHHFHFIBGGGGIIIGIIJII<G<9D<BBBD
@6599599/1
ccgctacagttgtgttttccacaaataaagcatgggatttgtgaagctga
+6599599/1
CCCFFFFFFHHDDHHHJJEGHJJIJFJFJIEGIIIDHHIJJ<FGIHIIII
@6059447/1
cttaatcatacaataattagcttaatattagaaatcttaataaataggac
+6059447/1
@@@BDDDDFFFDFIIFIF4CFHI9EHIFIIFEIFEDFFFIIBEGFDD9FD
@491894/1
gctgagagtaattcgtcgcgcattctgttgtatatttatgctcacttcac
+491894/1
@@@=DDFFDHDHFGEFHGJDIHHIDGAFGGHHIIGIGIIJJA>?FHHJDE
@8669159/1
gcactgagttagaataccaacctgaatttcagcaattttcttaatggatg
+8669159/1
CCCFFFFFHHHHHJJJJJJJJJJJJJJJJJIJJJJJJJJJJJJJJJJJJJ
@4419847/1
aggggaacgagaaccaatttcttttttaaaataatcagcaaaatccaaaa
+4419847/1
@@@DFFDFDHHDAHEH?GBHGEHGHIB3DFIGIEEE<DH<DBCHIJCHCF
@4420003/1
ggtctttctcgataatcaagtgttggtgcattcataattcgggccttaac
+4420003/1
<@@DFFDDGHHAHIGIJJIGHGGJJF@FGEGIECECCHGGGH@?GHJJD@
@2152424/1
gcatgttcttgcctttgttgctgctgtggtggttcttgcctttgcagctg
+2152424/1
CCCFFFFFGDFHGIGIJGGJIFIJJBAFEEFC:FFAHGGEBDGGGGABFC
@1631931/1
gcctgcaattcttggttcaagatcattttaaa
+1631931/1
CCCFDFFFHFHHFIJEHIIFIIJJHHIJ4CG9
@1632383/1
tagaagaccaatagggttgcccatcattcgctcctcgactgccccgatgt
+1632383/1
?@@DDADAHHDHFHII@GEAHF<3C<CDGF:FHG;GDFHAEA3?BABBGE
@3854987/1
ctaatttgtttctgcaagaggtgtcagagaggatgatggtgttgcctgtc
+3854987/1
?@@BDBDDFHFHFII@FF><?<?AFHGI@<BB?@FGG9?110?BDBH>??
@3305590/1
gtgcagtatgttttccaacagtcataataaattcattagactgtcgatga
+3305590/1
@@CFFFF?FF?FHIGAF@FHBCEHIICHGGIBHBHHEGGGEGG3CFCEG<
@7626926/1
ctgtcaactcatgttgcaaaacatgtaaaaattgaccttctgaaacacca
+7626926/1
BCCFFFFFHHHHHIJJJJJJJJJJJHJJJJJJJJJJJJJJJJJJJJJJIJ
@7626944/1
cttgttttgcttctttttttgacctacccttgccgatagcaataaggcct
+7626944/1
CCCFFFFFHHHHHJJJJJJJJJJJJJJJJJJJJJJJJJJJJJJJJJJJJJ
@8670280/1
gctcacttcaccaacattcatgaataatggaaaatcacatagcttcggcc
+8670280/1
@@@FFFFFHHHFHGIJJJIJGEHIJIJJIIJJJJJJJJJJJIIJJJIJJI
@4421287/1
ctggtattatgagtgttacttctca
+4421287/1
=?@D4AD?D<:???C:A4ABEC>F>
@4421335/1
ctccttctaacttaatgcaagcttctcttatagctgtcaactcatgttgc
+4421335/1
CCCFFFD?B<DFDIIJGEEG>DGDDBHIGIJIGGGGAFEHI>CBHIIGIE
@8671088/1
cttgcctttgttgctgctgtggtggttctt
+8671088/1
8?;DB?A==D:<DA?E?<FIGIGDG<<9<1
@6061277/1
cttcagcctcatgttataacattatgcagttcattaccta
+6061277/1
CCCFFFDFHHDFAGGBG@FHHGIIJFIIIGGIGHIJIFFF
@4422457/1
ggaacgagaaccaatttcttttttaaaataatcagcaaaatccaaa
+4422457/1
CCCFFFFFHHDHFIJIJGFHIJJGGGGGBGIIIG9FHIIIG<FHGI
@1633424/1
cgctgtagtacaaatttctatttccgattatttttcctttgatgctgctc
+1633424/1
@@@DDD8DDFADDE4AGFFGHGCDHIG=EACGDHACFHGIIIGHGGGC>F
@4422620/1
actacgagtcagattgcaagttgagtgtaaaatcgataagttaacaccac
+4422620/1
@@@FFFFDFFDDFG@HHI@G<FDHHHHIGIJ4?FHDCHGFFHIIJCGEBF
@1038002/1
ccccaatagaccatgttggagtcaagcgtgtgaaagtatcacttggaagt
+1038002/1
CC@FFFFFHGAHGJCFGGCBHFHCEHEHGIIHHHEI<DFGIHGEGBHIJC
@1038276/1
tgcttttttagttttataggttccttaatcatacaataattagcttaata
+1038276/1
@CCFFFDFGHGFHJJJJIIHFHIGIEEHIIIGEGGBHFHHGIGHJJJIFD
@8158720/1
gtctccttgaacaaatttacctaaagcaac
+8158720/1
@@<DD>D;CF?3::ABE<<:<HFFH9<CFH
@4933255/1
ccagagactcgtccaatcagattgaaaaaaacaag
+4933255/1
C@CFFFFFFFAD?FHG<D?F<BEFHIIDCBDD;B;
@4933386/1
ctctcattcttagttgtaacaactaggggcaccatgacgatagctttatt
+4933386/1
CCCFFFFFHHHHGGIIIHGEGGIJDHIIBEGHGI>FGHIHIJJJIIIDIJ
@8671939/1
cggcgatactgcaaacaagggatagcactcaagggcacattatgttttct
+8671939/1
CCCFFFFFHHHHHJJJJJJIIIJJJJJJJJJJJJJJJJIIIJJJHIJJJJ
@3308462/1
caatgtaatatgagttttctttgttttcaaaggctctaactaaaaattct
+3308462/1
?:@DD:B4AC<FDE@F@FHBHH9AB;E:ACHG?@BG9EFEGIIIIBGH?D
@3308576/1
ctcacacctggcactaaactgtaaagggcttcactgcaaaagtttgatca
+3308576/1
@@BFFFFDHDHHGIGHIIJJIGHJGIBGHHIIIGIIIBDDD>?FIGHHII
@4424536/1
cccagccacaatgttacaaacctctagaggtagatatgtgtgcttgtgct
+4424536/1
@CC@DFFFHHGHHGHHIIGEHIAGC@HH>FCFE<GIIIIEFGG9FB;DDH
@2725115/1
gttcttcttcttttttccacgtgaaatctttag
+2725115/1
@?;BDFBDHD?DDBGGBE<CE?;@F?CGHGFAF
@2159195/1
agggacatgaggtgaaattattggtatttcttttttccaaattgcctctc
+2159195/1
CCCFDFFFHHHHAE<@FG@HHIIEA<DHGIJF@GGIHHG>HDF?DGE@GG
@2726092/1
cgatggaatcttaaatgcgatactaaaacaggcagaagcatagcatgctg
+2726092/1
B@@DFDDFGGHGGGHGIJIJIJGIGIGGGIJHEHG?HIJIJIDGI@<FFH
@3858347/1
gctagcaatcatgctctcaccaaataccttcttttgtccc
+3858347/1
<@@FFFDFDHHHHIIAEGHD@9E?EEGGGEGEBHGIH<FH
@2726942/1
gtgggcttcagaggagtacaagggaaagagaagataaaaaactgcactat
+2726942/1
CCCFDFDDBHGFHJGI3AHG9CFGHHGIIJBGGIJIIIJIABFADDFC9F
@1040666/1
gtattatgagtgttacttctcatcctag
+1040666/1
@@@FFFF?HFDDFGEEEDHBFEHIFGAA
@6604044/1
gtccgactgatgatttgaggttcttgtggaattgtgacactttgatgttg
+6604044/1
@@CFFFFFHGGHDGHGIGIHAGHCEEFGGGIGJIHBGFIIGIGJGC9BDH
@2160786/1
cactgagttagaataccaacctgaatttcagcaattttcttaatggatgc
+2160786/1
@@?DDDF;FHDFGGIIIIICFFGGJ<C9EHGGGCGB4EF>DHEIIE<4:B
@2160874/1
aagaaatctaagattgcatcaccgaggaa
+2160874/1
CCCDDFBDADFHDGBBBGB4CDBC@A8:;
@7629923/1
caatgtttctagcctttcataattcataacgtcattagcagagctcgcta
+7629923/1
<8=BD:BDAFF?><CFF<<FBDI@9?BCHFGFIBG9?<;D>?D9D?FBEE
@3309877/1
ctccaattgcattccctttcacactagggacatgaggtgaaattattggt
+3309877/1
CCCFFFFFBFH?FIFGEGIJEIIJIIIDCGHIGCEGC:3:C4D9:BBH<?
@8160838/1
gatcattagcagaaatcctcattctttcaaaaaaaactattcgtaggag
+8160838/1
@@@FFDFDHFFFFGGHIAABBFFIJFEHJJGEDFEF<CHGG<FFHEHGG
@4426113/1
cttcacactcatcaagaacttggtaaactcttagatcttcattttgttgc
+4426113/1
CC@FFDFFGDBBF>@FEGGIIGGEHJIIIJJJIFJGIBHIEFIIGHAFGC
@2161920/1
gttgcatcctttgctcttgaggaagttggtgtagaggtgcaggctggcca
+2161920/1
@BCFFDFFHDHFHJJJJIJEIIEEHFGIIACFDHGI<CFHIICGCHG=FD
@7630859/1
gccgatctgaggtctgtcaattcaccaggtgatatatttttacatctgtt
+7630859/1
?;=DDDD?>FFHHGGEFG@@H>EHGIBGG:CEFGCHHFGEC=FE9B>FB>
@8161408/1
ctccaattgcattccctttcacactagggacatgaggtgaaattattggt
+8161408/1
CCCFFFFFHHHHHJJIJJJJJJJIJJIIIIIIJJIJGDGHGIHIJJIGJ9
@2729537/1
gttgctgttgttgctgaggctgctgtggtctctgctg
+2729537/1
@@@DDDDDHFH@FEB44<AEFCB<<AFE;<CFDG?43
@501712/1
ggggacacttatcaggttgtatactgatttcataatgatgtacgaaacct
+501712/1
@@@?DD;DFDHDHBG@?D9<CEHIIIHG@9AE>CEG?B><?F:?1BDD>@
@4428090/1
atctgcaacaactttgtcaacgacacattgctggcct
+4428090/1
@@@B??DDF>F83<<E<2<<?@18:8?1?E4BDF?;9
@6606615/1
atctaatatttgagcagaaggtgctgg
+6606615/1
@@@FA8DDFFFBAFFH@EGH3AAGHIF
@6607133/1
cacagttgcagtcctgagctggtcttcagtcacccgattctatttcttgg
+6607133/1
@CCFFFDFAHHB?EDF4EBIIGGGIGECGEFEFGGGAB;GEEECGH9?BD
@5520638/1
tatcaggttttgggtagttgggtaatattttgataacgtggatgtagata
+5520638/1
@@@D=DA=D<1CAA<4?<EHE129???9EGC>FH@DGH?DEBGF9B<?BB
@6607255/1
gtcaggtgcgttaacttttggtggctttattatattactcctaattgaag
+6607255/1
B@@FFDBDFHHHGJGJJJJFGAFGIJJFHIGGGGIJ>HEGGIII4?BBFF
@3311811/1
gagaggaaatagtattttttcttcatcgtcttgaacttcatttccaacag
+3311811/1
@@@DFADDFAFH?FHIBH9EGGGG<FHF?FA1CBGFGGDHIIGBD9FGD9
@5520992/1
ggagctgcgacaccatctgatgcctggtgcggaggctaccttgccgtagg
+5520992/1
CCCFFFFFFFHHGJJJJJJGHGIJEGICDHIJIGGIIIGIEHGDIJEHHH
@3861497/1
tggtttcaatgatttccctgttgaccttacggggacacttatcaggttgt
+3861497/1
@@@;DDDEH>DAFHIHJGGGDF>FEGEG4AC@AA8@GEDEGDGGGG<B@F
@7631908/1
gcttatacctagtgcttctgtaaaatgccaataattgttctttcatgata
+7631908/1
CCCFFFFFHHHHFHJJJJJIIJJIJJJJJIJJJEGIJHGIIJJJIJJJJJ
@3861705/1
gcatggtttaagaaagaccaaaggtttctgttgagctagtcatttgttcc
+3861705/1
@@@FFFBDHH?HHJGDCEGHIICHHGGIGHCHEHIIJIDFCGGIIIIFGE
@4937282/1
gaagttttatttacattttttgcctgaacaca
+4937282/1
@@@DDDD<?DF<4@C4CEAHGIIGE@F@??F@
@4937298/1
gcatcattcattttcttcattgtaacttggcccgcaaca
+4937298/1
?;?D?DEEHGHFGJJGGH@FHHHJHIEHD3:CEHBH>HE
@8162991/1
gctccctccacctgaactagttcatatttcggagtcgtccctcttctgga
+8162991/1
CCCFFFFFHHHHHJJIJJJJHHJJJJJJJJJIJJDGIHHIJJJIIJJJJI
@5522052/1
gttggagtcaagcgtgtgaaagtatcacttggaagtttagcacagtatct
+5522052/1
@@@DDDFDFFHHH=CGFGHIIHHHGGIJIJHCGHIIIJID@EFEHGGIJD
@5522073/1
ctcatccacattttatgtgctgctaacctcttggcaatttttttcgattt
+5522073/1
@@CDDDBDHGGHAGEIGGFGGIBHI@GIIGGHIGEGGGGCCGGI9DH9DC
@4429246/1
ctctaactaaaaattcttttttaagtaacaaa
+4429246/1
@@@ADDFFGHHHDFHD9CBCCHGGJDHHG>F3
@1044227/1
ctcatcttcatcatccaagccgtaatgaatggtgttgctttcgcagggta
+1044227/1
CCCFFFFFHHFHHIJIJJJJJIGIGIJEGIJJFHHIIJJJFIIJJIJJ=C
@1044425/1
cactgctgaggcttgaacaagcccttctgatagcctgcaattcttggttc
+1044425/1
CC@FDFFDHBFGHGDAGGGBGGH<EC9@?G@FGHJIIAG<BFAIGGF?DC
@2732371/1
ctcaaaacatggagctggatgaggaaatttttcataaagaagtcgaatac
+2732371/1
@BCFFDFFFFHGHIJIIEGHJEIIJJJGCHICEC<DGGH<FB9BFG1BED
@504351/1
ccacattctatcaagtaggcaccaatcaaggcctccacacaatcagcaat
+504351/1
@@?FDDEFDDDF>BGEG9@GHCHGIIFGC3CFCHGGCGHEHGHDHGEGIE
@2732747/1
ctgtactggtgatatcctcgggaaaattaatttttattaagaagccaaat
+2732747/1
@@@DFDFFBDHHGDIGGDHGAGCEEDHEIB111:C:CBGI<?DEBH3B;?
@504907/1
cccatgctatgggtgaaagatcctcttcttcaaatccagaattaaaagct
+504907/1
@@@FFFFFHHGHDCGBH>IBHHGHIJJJJGI4?EGGHGHEHGH@9FGAGH
@7186211/1
ttccggtttctcaaaacatggtgctggatgaggaaatttttcataaagaa
+7186211/1
CCCFFFFFGHHGGJIJIJIJICHHIJJJJJJJJIJIJJJJJJJJJJIJIG
@3862424/1
ctccattagttttcttccaactagtgaaatttgactta
+3862424/1
B@@DDADDHFH8DAHGIICGGHGFH?@<??FEAFCHAE
@3862899/1
cgaatactctgagcttgctgagcgactaatgccactgtgtccacaagaaa
+3862899/1
@B@DDFDFHGGHHIIJGBIIIHEHHGGJGEHIJICHIIIEHGGGCGIHAB
@3313552/1
ggctgctgtggtctctgctgttgctgttgttgctgaggctgctgtggtct
+3313552/1
CC@FFFFFHAHFHGG@GGCC?FEH@F@ECGEGGHIFHBGBFC>GBB<B<@
@5522866/1
gcatactttatcgtaacggtcatttctttttcttgatctctttcattatc
+5522866/1
@CCFFFFFHGHHGF9DHBEFCEDCE>FHBFHBGIJEGIGIJIIGGIJGG@
@2165238/1
tgttgttgccactgctgctgctgcggc
+2165238/1
@@@AD:BD?D<DCDE43CCFBD>31?:
@4939013/1
ctccaattgcattccctttcacactagggacatgaggtgaaattattggt
+4939013/1
CCCFFFFFHFGFGJJIIJJEEHEIJIIJG@FEH@B3??FHGEGBH9FHGB
@6070768/1
cagcagctcaatgtaggttaccacatcaacatcgtcatatagcatcaata
+6070768/1
CC@FFFFFHGHHHIIIJIIIIJJJJFIIIGADGIHGIJJIIIB>GGIGHJ
@8164172/1
tgctccaattgcattccctttcacactagggacatgaggtgaaattattg
+8164172/1
CCCFFFFFHHHHHJJJJJJJJJJJHGJJJJIHHIIJHII?HBGIEHIIJH
@4432008/1
tcggcatttctttcagaccaaaatttctttgtaaacaag
+4432008/1
@@CFFFFFHHHGFEGHIJ;EEGGGEGHH9B?@EA49CHH
@1048093/1
caggtttttgaaaaaattttggccaatagctgtgggttatatgg
+1048093/1
@@@FDDFDHFDFFIJDHGDEHBC<EHHCCGHG<DHB@BGGGCBC
@7634891/1
gcagtaacaagattttcacatggctgcccctttattatccctttcagtgg
+7634891/1
@@CFDDDFFDHHHIJJJEIGJJIGCDHIHIJJJJJJIIGIIIJJJJEIII
@5524576/1
cactgagttagaataccaacctgaatttcagcaattttcttaatggatgc
+5524576/1
CCCFFFFDHFHBFGIJIGIGIJGHJJIJJIJJI@H>FHIHGGIJJG>>F>
@506515/1
cccagcagctcaatgtaggttaccacatcaacatcgtcatatagcatcaa
+506515/1
BB@FFFFFFFHHHEFEGGHIHJIJJJJIJ@CHHDEGAFEGIJIIJ<FHIH
@3864537/1
ggtgtttttgagctcatacttaatccaatgacatggggaagtcaattgct
+3864537/1
?@=DDDFDHF;FFGGGHJJJGDFIIIIJII>DGGHIBHJGIHIEEIJJJI
@7635723/1
actgatggaatccaaaccatacttcacgaccacctccaagaggatggtag
+7635723/1
@@@BDADDBAFFDBFHEEEHGIIIIIAHEAFA;GHIGICGGGGGIGGIII
@1642596/1
tatttcattgtgcattaatctatagaaaattttccaaacagtatttagag
+1642596/1
@@@FFFFEFH4CFB@BHEHHGIFHCHIIIHGEHHDHGGGIFDHBFGGBD?
@1642656/1
caacagcagagaccacaacagcctcagcaa
+1642656/1
@C@DDDDFHBFFABGEEHIC>@;F9ECFE>
@7188439/1
gtgaagtttctgagagcatcttctctaactgtcctttgaggtgcaaaaca
+7188439/1
CCCFFFDFHHHHHJIJJJJJJJJIJJIJJJJIJJJJJJJJJHIJJJJJJJ
@1048518/1
tctatttcttttttcatcattctgtagtacaccttccaaacagtatctaa
+1048518/1
CCCFFDFFGHHHHIGGIIHIG<EHEH@BFGIICEIGIIIGIIGEGIIIII
@7189517/1
acggtctcaacaagttccgttttttggagaggcaactcaggataactata
+7189517/1
@@@DBDDBFHDFHIBGGHIFHIIII<FAFHGEEIIIGGHIH@GIIIIGGI
@8166357/1
ggccattatcgcatcatacggaatctgccgagtccttccttctagtgctt
+8166357/1
CCCFFFFFHHHHHIJJJJJJJJJJJJJJJJJJIJJJJJJJJJJJJIIJJJ
@5525494/1
ggcgttttggtgggcatggcctgcagctccctttttgcagcttcttcaag
+5525494/1
@@CFDFFFFDCFHJII<HIEHGIICFCGIJJJEIIIJGI@EEHHIIIGF=
@3316776/1
ctcatggacagatgtaacataccttcatctggaatcagaagacaatggtc
+3316776/1
CCCFFFAAAFHFHEFFHGGGEC;C:FHGGCHIHG9@4EHI@FHGAHGI>G
@8679749/1
gctcacttcaccaacattcatgaataatggaaaatcacatagcttcggcc
+8679749/1
@C@FFEFFBDHBFFFHGGGDFE@DHIFHIIEGIIIIIIDDDHIEGFHIGH
@508242/1
gtccttctgacacaccatctctgtaaaagaggatagcttgaggcttatac
+508242/1
@??DD8ADFFABCFGCGGCGH@FHIGGGGIDCGIICDGHG9DB;BGFGHG
@1050401/1
ctaaaatattgttcaagttcacgaggagtattcttggaaacaattttata
+1050401/1
CCCFFFFFGHGDGIJIIGIJIIJ=GIGGFHIIJJJJJJFGIGIGIIJIGG
@7637656/1
tgggcttctattagttcatctatattttttaaggaagtaagtgcagggga
+7637656/1
CCCFFFFFHHHHFHGIJJJJJJJIJJJJJJJJJJJJJIIJJIJJJJJJJJ
@3318079/1
tgagaggccaaactccttcaggcatgggtcactattaaagttgatttgtc
+3318079/1
@@@BDABAHDHFHIJIJJDHGBGGEHGG;FFCHGI9BD:D?DAGIFAG?B
@3318259/1
gttataaatgtaggaagttatcaagaaatctaagattgcatcaccgagga
+3318259/1
@@CFFFADFBFFAA2CGGIIIIFIGGIB>F9AECDCHFGGFDHHG?6:FG
@5530262/1
ctggctgagagtaattcgtcgcgcattc
+5530262/1
@@7DDBD8C<C:ACE@HEG?@FGCD0?0
@3319090/1
cttgaagttggttcagctgtagtctgtctgcatctgtatatgccctagca
+3319090/1
@C@DDFF;DHF?FDHGHIIBIEGIGHGGICCHHGIGHFHGCFHEHIJC<9
@509534/1
gttggagtcaagcgtgtgaaagtatcacttggaagtttagcaca
+509534/1
@@@DDDDDDBFDF=?CEB9:3CBAHHCEHECEF>ADB<FFCF99
@5530620/1
gtctggagctggatgagtgacatcagcgccaacaacaatgacaggttttt
+5530620/1
@@BFFDDFFFFGFIJIIGGHHGIFDHGHEGHIJJEB3?FHHIHIIHGIII
@2169470/1
cttcaagagggatgggctctgaaggttgtattgttctggtattatgagtg
+2169470/1
CCCFFFFDHFFHHJJGBHIEHEHGIGHIFGIIGIIIJIIFDHIIJIJDFH
@2169608/1
agtaagttcttttttttccttgactatgtttgatgacatatcaataacat
+2169608/1
?@<?DDDD>FFHHFEAGHJGGGHGIIGGGIGABA<DGIB<9?DCF9D>FB
@6616121/1
cctcagagctaccttggcagctgctaattttgcttggtgtttgttttctc
+6616121/1
CCCFFADFHFDHH3EFBHG=B3F9CH@FHHC4?DGCG?D@FGH;?F@BFD
@8168817/1
cttggctttgccgcttgttgctgtacttgaggctgagatgaaggtggtct
+8168817/1
C@CFFFFFHHHHHIJJJJJJJJJJIIJJJIJJJJJHIJJJJJJJ?FHFHI
@7192525/1
agcaactctcggatcttctatccttatctcatcaaatattgataaactag
+7192525/1
CCCFFFFFHHHHHIHHIEHHHIJJGFHIJIIJJIIIJJJJIJGGIGIJIJ
@2170035/1
tccttcttttccggaaagaacctagtgtgatggcgtttctgaaccactat
+2170035/1
CCCFFFFFHHHHHJJIIJJJJJJJJJJJJIJJJJIIGJJJJJJJJIJIII
@3869256/1
cagccctcagataatcccatatcat
+3869256/1
?@?BDDD?FHDDFGAEEG?AE9FEC
@1645411/1
ttgaattgaaatcacctgctccaggtaatggaaaatcctgaggagcatgt
+1645411/1
@@@DDFFAHGHHHJJDHIJ@EGIHIFHAABB9FAFE>FHE?>FHGE;B<B
@6077564/1
tttcttttttccaaattgcctctccattcaatt
+6077564/1
@@CDDBBDBF?FFBDDECDEGG<BGCHIIGGIG
@6617662/1
gtcctgttggtccattaatataaaatggttcaactt
+6617662/1
@@<DDDBDDBB?FHEDABIIEIIGGIG>A<AFGHG4
@1052865/1
atatttcggagtcgtccctcttctggaaagcagctcttgcagcattgaca
+1052865/1
CC@FFFFFGHHFBGFHGGEGIIIJIJFHFFCHHHIIFHGDGHIGIJIBGB
@1053127/1
cttgccctaaataataaggacggctaaaagtacagactctagtcgcttta
+1053127/1
@BCFFFFFGHFFHIGEIIIGGHIGBGGII9?CHAHIJIGGHGFGHJJIIG
@510482/1
ctagacttgtgcaccagctaaagaagacttatctttaaacggcagcttt
+510482/1
B@@DFFFFHBFFHIIGIIGGIIHIIJJJFIJIJFGHA4CDBGGEB7?DB
@511211/1
gccctgaataccttgatggctacaaag
+511211/1
::1ADD>8BC:2AE@A4A?CF>:C?F@
@1646803/1
gcctgaacacattgggtcgccatacctaa
+1646803/1
@@@DADDED?<CDC>GAGFAFFIGIIIHG
@7196205/1
ctcagagctaccttggcagctgctaattttgcttggtgtttgttttctcc
+7196205/1
CCCFFFFFHHGHHJJJJJJJJJJJJIIJJJJJJJJJDGHIJJIJJJJJJJ
@8684400/1
cggtggcgtgtaatcactgctgaggcttgaacaagcccttctgatagcct
+8684400/1
BBCBDFFFFFFHHIJJJJJJJGIJJJJJJIJJJJJJJJEIJJJIJJIGIE
@7197366/1
attgtgtttaatacttctaaaaagtcatcaataatttcgaaaggatcttt
+7197366/1
?@@;D;D?FH?FA<A<:CHEHGIEIB>ECHIGI9CFBFGB;C8B?DGGHC
@6619270/1
cacggtttcggcagcttttacctcattttcactcagaagaaataatatct
+6619270/1
CCCFFFFDFFFDHGIIIGHIIIHGIIEIIJIBFGG<<D>HAF9<FEI@F<
@1055246/1
caattcacgaaaataatatctagaggttatctgaccaaacagtgtactgc
+1055246/1
CC@FFFFFHFFHHJIIHJJJJJJIIJFHJGIIJDFIIJABEGDE?DFHII
@6619991/1
ggttaactttataatcaatcggcatttctttcagaccaaaatttctttg
+6619991/1
@@@DDDDDFCFH?4C?EFEHHEECGHAC4?GGI<FGDD?9B?3BG?@G<
@3322841/1
atcttctttactaaaaggctacacaaaca
+3322841/1
CCCFFD?BFAHFFGGII?CHC@A3CBEBD
@4439631/1
cttcatcacgtcgtctttttttaccaaaccggtattttccccttggcaac
+4439631/1
@@CFFFFFHHDHHIIIJIJJJBHIG>DFG7DG?DE@H@HEHIJICDCGII
@4439989/1
ggccaacatattactgacctcaacagtacttctagcattagaagtttctt
+4439989/1
CC@FFFFFFHGHGIGGIGHCHIJIIJ<@HFGICHI>FGIJJIG4CFI:?F
@3323533/1
gctgcagtttccatatcatattatacctgaaggct
+3323533/1
@@@DDDDD>?CF:B4:EAIIDGE@>AFG>AGHGII
@3871777/1
cattattcgtattgatatcacatttttgtaaacttaattcaccagcatat
+3871777/1
@@@FFFFFHFFHHGIIIIG4CEADFGEGHIIJJGGIJEGIEIC9BGCHEG
@2173097/1
gtcacttcaaactgttgctcagcagctatctcttgtaggaactggactgc
+2173097/1
@@@FDFEDDDFDFHF<<E@FGG@CGEFECHGIIFGH>DG<??DGI3?DG?
@7641831/1
ctcaggataactatagaggttcttctttccatcaaacgcaggaaatcgat
+7641831/1
CCCFFFFFGHFHHJIJIJGHIHIGIJJJJJIJJGIIJIIHHJJIIJIJJE
@1649293/1
agtctgtctgcatctgtatatgccctagcacggaaagcagcgagatgagc
+1649293/1
@@@FFFDDHFHGHIIIGDGHGIECDGIIGEHIGHGBHHGIJJIIIEG@FC
@7199160/1
aactccttcaggcatgggtcactattaaagttgatttgtcttatagactt
+7199160/1
CCCFFFFFHHHHHJJJJJFGIIIJJJJJJJHIJJJJJJGHJJJJJJHIIJ
@8686838/1
ctgaggcggttgttgccactgctgttgttgaggctgctgtggtctctgct
+8686838/1
CCCFFFFFHHHHHJJJJJJJJJJJIIJJJJJJJJJJIJIHIJCGIJJIJI
@5536985/1
gctttctaatgtttcttcatttaaaaccgctgtgtctctttctttttttg
+5536985/1
CCCADDDDHGHHHJJJJEIGGIJJGEHIGIIE:CCFFHEHHDHCHIJIII
@7200608/1
ctgtggtctctgctgttgctgaggctgttgtggtctctgctgttgctgag
+7200608/1
CCCDFFFFHHHHHJJIJJJJJIJJJJJIJJHIJJJJJJJIJJHIJJJJJJ
@3324810/1
cttgcctttgttgctgctgtggtggt
+3324810/1
=??BDDADDACDHGIIG9:<FFGEE@
@3325026/1
gtcgaattcagttggatgggtaattcccacatctactgtggtaccagctg
+3325026/1
BBCFFFFFHHHHGHI@>FHJFFGHIJJGIJEEFBFHEH<BHDEHC>BG>G
@3873265/1
ttttttgatgatctagttgaggaaacaaactttgtgagtgttct
+3873265/1
CCCFFFFDFHHHHJJJHGIGGHBGGII=GHIEB9?BBG@@GIEG
@4948170/1
cttgttttcaaagttgataaataatattaatgaaactaa
+4948170/1
@@@FFAFFGHHHA<FHGIGGHGGDCEFHE@H>EAFHH@H
@6080772/1
ggaaatagtattttttcttcatcgtcttgaacttcatttccaacaggtag
+6080772/1
@@@DDFFFCDFHGIIIIBHHIIID<?CFHIIIIHFGFDGCGCGHGGG@F?
@2175111/1
ctctgattagaccctaaagttaaattattgtaacccatactcctatcagt
+2175111/1
C@CDFFFFGADFHGIJI@DIIGHG@HBFHEHHIJGIIJGIGH9CBFEHHG
@3873991/1
ctagcacggaaagcagcgagatgagcataataggtaggtgcaggg
+3873991/1
@@@DFADDFHD@FGG@GEGBECGIEEHI<DFGGCBFGD?<?9?@A
@3874264/1
gacattattgactaaggccgatctgaggtctgtcaattcaccaggtgata
+3874264/1
CCCFFFFDD8ABDHGHIIIBGFFGFEHGE>G>FH9GG@:?FH<@D9BDAE
@7643492/1
attacttcttctcgaggtggctgcagtttccatatcatattatacctgaa
+7643492/1
CCCFFFFFHHHHHJJJJGIJJJJJJJIIJJJJJJJJJJJJJJJIJJJJJJ
@4949059/1
gtcagcttcttaatgcatctctgcccagccacaatgttacaaacctctag
+4949059/1
@@@A1BDFGF?HHIII@FIEFHFCC;C:;CCFEBGAGE@GC>DDBDD?DF
@5537845/1
gtaggagtaaaacgtaagtggaagcataagctcccaattctttggtga
+5537845/1
@?@DFDFBBAFDHGHIJJJIH<EHEIIIIGICGGGG@EHGGEGAH2BG
@5537851/1
gctggatgaggaaatttttcataaagaagtcgaatactgttcttaggaat
+5537851/1
CCCFF<8DHHFHHIEIIE@FGIIGDIIEE<FFF=ECH@GAGHGCHGEGCH
@1651619/1
ccagagaggaaatagtattttttcttcatcgtcttgaactt
+1651619/1
@@@FD?BDB?FADGH?FGHGG9@D9FAGGGCCFGIIG3B<@
@516766/1
gtgagttaaaacagtacatcgcacaacaaacacttggggagttaaatcaa
+516766/1
?@@FDDDFHHHGGJGBHCGIIIEGGEIGFEEHGGBCCHIGIGGHIJEGEG
@2176191/1
cttgtgcttgtcttccacccttttttttgttcctttttgaattg
+2176191/1
B@@BDFFFDFBFH@GGEEC@FGEGGIJGGGHBGG@FEG0;BEC>
@5538439/1
cgcctgtgttctgttgtttactagagaacttcttaataatgaaagatgcc
+5538439/1
CCCFFFBDCFDHF4AFGGIIIJFIEHHIJIIJIJCHGEEHHGEHIJGFGI
@8688196/1
gccacatcaatgttaaggaatggtttccaaccaataattgcagactggaa
+8688196/1
CCCFFFFFHHHHHJJJJJJJJJJFHJJJJIJJJJJJJJJJJJJJJJJJJJ
@8688592/1
caacagccccagcagcagcagaggcaacaacagcctcagcagcagcagtg
+8688592/1
C@@FFFFFHHHHHJJIIIJJGGGIIJJJJJJJJJJJJJJIJJJIIJJIHJ
@518852/1
cttcttcattggctgaatctttatttg
+518852/1
@@@FFADDF<DFDHIEGIAEGDACGIG
@6623220/1
gctgtaccttgtatactagcatgactgactagatagaagt
+6623220/1
@C@??BDFHHFHF>BHIHIIIDGA3B@EG9FHCHI99CA:
@3875472/1
ctctggtatccaaaggcactgttttcaccggaggaatttgtttgtgattt
+3875472/1
@CCF?ABADFFBHHGIIGIIJC@<FGGIEGGIIIA;BB@>?BGHA@8BGD
@4445498/1
cattgtaatttcttgttcttcttgtttcttttctttaacattt
+4445498/1
@@@DFDEDDDHHDGHGHJIEBBHHEHHHIIJJJICHGGICGIE
@4445613/1
catcttcagcttcttcaccaactaagtagtactcttcactgatgagatga
+4445613/1
@@@DDDDBCB<<F4?AAC?B@C>FAEH>H?FFEHEG<C:EDB9?<D:?DC
@7644808/1
gtttactaatgcagatcttaaatctgttaatgctccagggctatgtgcac
+7644808/1
@BCFFFFFHHHHHJIJJJJJJJJJJJJJJJJJJJJJJJIIIJIJJIJIJJ
@519802/1
ccaatcaattatgatactgtctccttcaacaatcgtcggtacaatgtaat
+519802/1
@@@DDDADFF>FDEBB>F@FIEG9AHHIGG>=9E7?EHB:0?DFFD??D>
@4447584/1
ggtccctgttgttccattgcttgaggtctggtaattggagcggctt
+4447584/1
@@;DBDDDB?D?CHG>>B@GC9:3?;9AABB?EEGE<EEEE>EB6?
@520591/1
ggcgtatttacagaagcaaggttggcctattattggcattccagcatcat
+520591/1
@CCFFFFFFHHGHDHJJGGIGIGIBGIJJIJJGJJIJEGIIJIGE<GIEG
@2181186/1
ctggtaattggagcggcttgtctaac
+2181186/1
@@@DDDDAAHFFFGGGGI<8?:1?D?
@6624477/1
gtctccttcaacaatcgtcggtacaatgtaatatgagtttt
+6624477/1
@@BFFFFDHFHHHFIJJIIJJHGEHGJJJJII><DFGFG9D
@3329990/1
gttgttgctgctgctgctgttgttgttgttgaccccatggttgtc
+3329990/1
@@@DDDEFD>FHHJIGIIEEGHIECGG>GFHGJIJJGHIFJIJIJ
@1654858/1
gcacattgcagttgctatcatacattcttaatatctgtgtattaagcctc
+1654858/1
@@@DFFFFHHHFHIJJEIIJJJJIIJIFJGIIC>HEHEGHIFGI9?FHEI
@1654999/1
gtagagaatagtatattcaatattaaacctaataactttgcatacaggca
+1654999/1
B@BFFFFFFHHHHIIIJJJIJJJEGHJJIJJIII@BHGICFHEIHGGGIE
@6083900/1
caacaaatctcttaatgatatcagtcagcttacaagccttagtaagcata
+6083900/1
@C@FDDDAHHHGG>DHCGHGEIJFIIH9<CF@HEHIJIJGIGEGC4?GFF
@6084610/1
atcaaaaacaggtttaaggtttccaaaaattttcgaataagcatggacca
+6084610/1
CCCFFFFFHHHGB@GHGHGGGBHHHJIIEGGGIJJFGJJCE<FGADHHEG
@4448137/1
gaactatttctttaagaatattttggatttcattgatagtatctgatttg
+4448137/1
CCCFFBFFFFHHFBFFDHG<EGGHEGEEGIIHIE9?FB41?EBBCBFFHF
@8177722/1
gcctcttttaccattgtacgagtttgagcatcattcattttcttcattgt
+8177722/1
CCCFFFFFHHHHHIJJJJJJGIHIJJGIJJJJJJJJJJJJJJJJJJJJJI
@4449566/1
cacctttgaagttgaataagttattattcttctaggtccttttatcataa
+4449566/1
@@CDFFFF8>CFDGIBGBFICDFBHHGIECH>BFEH<EGHB@FBHGEECH
@2747167/1
ctgtgatcttgtctaagattgctttcgctgcggcatgatttgcttctttc
+2747167/1
@CCFFDEBBA??FG9ADBIHGEIII4FEGB>GIIII909BB9?BDEGGGG
@1062266/1
agctgctcttgcagcattgacactggcgttttggtgggcatggcctg
+1062266/1
BC@FFFDEHH<?FHFIIIIJJJIJI9C<EFHEC??1DFFD3B>C@BF
@522801/1
gttttaattaaaaaattggtgggaggagaaatagtgattctgtagtgata
+522801/1
@?@DFFBFHHFHHJ>DGIDAGHI?FFGGGGGCGH?DGEFIGGIFGDFBCC
@5543544/1
ggaccatggtttcaatgatttccctgttgaccttacgggga
+5543544/1
?@?DBBDDF??DFDFEF9DHIIFFFEGA@BEFBF<FE8DF@
@5543595/1
gtcgtctttttttaccaaaccggtattttccccttggcaacaaacagttg
+5543595/1
@=@DDDDFHHHHGJJJIJJJIGI:DFGIEIADBFAFGHGGIGEFEGGEGC
@3880175/1
gatgaggatactttaatctaatattatattgactaacaaaatatctttca
+3880175/1
CB@FFFFFHHHHHIEGIIGGHGCHIBJCGGIGIIGIHIFGHIGHIIGIGE
@3880281/1
ccacaagaaaaaaggttcttttacccccttcagaatataatagtttcaat
+3880281/1
?:=DFFFFADH??EGCFEHGICGCGEGIGIJ@GGHE>FFGEGHGII@DHG
@3880354/1
cctccttccaaaaaaatacagcaagtctggta
+3880354/1
@@@DD?DDBFFF?EG<FE9CFGF3;11?BFFC
@4954293/1
accatcaaaaacaggtttaaggtttccaaaaattttcgaataagcatgga
+4954293/1
@@?BDDAADF8FHEEAB@G>>EBD<@DAD@FEHHED?8CD>F@FD99BB<
@4954628/1
gatatgatatgggttgctgtttacaccaacgataaaatcaggctttatgt
+4954628/1
@@@FFBDDHG<4CCGGGIIIEI9FEFGII<DGGGC@GBDG3<FFGGIIIG
@3881160/1
acgatttcggcagcttttacctcattttcactcagaagaaataatatctc
+3881160/1
@@@FFFFFFDDADGIIIJBHIGBGG@FGGGGHC3C3?D@FDF9DE?DD>B
@4954876/1
gccacttctttgaactaagtacagcgaaattcttattcgatt
+4954876/1
@@CFFFDFDHFBFGGII@CBIGGIIBFAE;EGCH9?DHFG@:
@3881650/1
aattgttctttcatgatactctcaaggtccctgattacttcttctcgagg
+3881650/1
1;?DDADD8DF4CCEEAFIEHDGE?:3<FFB3FC9CF>?<CBFFFCD<F0
@4450848/1
catccagtcacccttatctttatcatcttcttcattggctgaatctttat
+4450848/1
@@BDDFFFHHHDHIBHEGIJIJIIEIJJIFIEGHIIIGIIIJJIGHJJEC
@524164/1
ccttaactgtccttctaacctgttcttcttgaagttgg
+524164/1
@C@ADDAB<DHFAHI9@GGH<G@EH@FGGGICGHFE><
@6087906/1
ctacccttgccgatagcaataaggcctttggctttaacctcataactaaa
+6087906/1
;=:DD>DAA3CFDBE<AA4@EFHHGIII<@FDFH3B<BB@99?B9/9B<3
@524486/1
caaccttttgtaacatcgacaacaccg
+524486/1
@@@DD?DD?CAFFHGE<E;@CA;821:
@1064846/1
tggagacatgactacacaaccatttggtatattcatcctctcaaaataaa
+1064846/1
@CCFDDDEHAFHFIGGICHGIIDHEGGBAGEGGGFHIGGEGIGE3DGGII
@525088/1
gccactgctgttgttgaggctgctgtggtctctgctgttgctgttgttgc
+525088/1
CCCFFFFFHHHFHHGEEGEEEGICEEHHEGHGE<3DHEHHGDC?BFGGGG
@6088857/1
caacagtataacattcgtcctcctgccactcatcat
+6088857/1
@@@FFFFEHHHHGIIGIG1ACFDFGGGG@EFGGGFA
@2750276/1
tagaggtgcaggctggccatgttgaatagcttgctgtggtggtacagcac
+2750276/1
CCCFFA2BFHFHHDBHHGE@F@FHEGEHGGGJJGIGGGCBF;0?BFFCCG
@5543844/1
acggaaagcagcgagatgagcataataggtaggtgcagggtatgaaactg
+5543844/1
CCCFFDFFHGFFDGIIIIGFG@9ECCG>G@GIGGIHG>GB99BFEGGFH@
@4451443/1
tgcttctgaagaggacatccccgtaccataacaaactgct
+4451443/1
@@@DDDDDBDD8;@>;FHG>GFF?FDHG@EHIICGIIEG@
@7650358/1
gctgagtaaggagttgaaggattttctaaagccttgaattcataagttgg
+7650358/1
CCCFFFDEHHHHHHJJJJJJIJJJJJJJJJJJJJJJJJJJIJJJJJIJJJ
@1657928/1
aactgaacgtgtacacctggtaaagaggtgacaaagatagtaagttattt
+1657928/1
@<@DDADDFFF<AGAGBDFB<<FEH@GB<?DEFEG@3C?4B4?<DFGFIF
@4452130/1
cctatacctttgaatgtccctttgccaaatacttcaactgtgactctaac
+4452130/1
@???B?DDDBHHFGIC@:CFHE9<FCEEC>FGCGHFGGGGEBDHIEIB@<
@4955192/1
acgttatcaggttttgggtagttgggtaatattttgataacgtggatgta
+4955192/1
@CCDFFFFHHHFHHGIJICHGJHIGICFEIGFIIEIGBAGIB?DGGEIF@
@4955779/1
ctccctccacctgaactagttcatatt
+4955779/1
@@@DD?DDHDF<<CEF:?4:?CE<EAF
@3882444/1
gtctctgctgttgctgttgttgctgaggctgctgtggtctctgctgttgc
+3882444/1
?;1AD;?DBA:D<FGH@F@A;C9FDAEHGGHI@<999?@?BAHIFG4B4B
@8181148/1
gttcttgcctttgcagctgttgtggtggttgttgcctctgttgctgctga
+8181148/1
@@@DFFFFHHHHFIJGHHJHIJJIJAEGFGGDHIIIJIDHHJIGGGIJGH
@1065679/1
atttgctgctcataaagcttattcatttcactcc
+1065679/1
@@@FFDFFH<FHFIJGGGIGII@HHIJFI@GG@D
@6090438/1
ccgtgccataacaaactgctacaggtagtgtcgacaattgtaccaagctc
+6090438/1
@B@DADFFGHHGGDGIIIIJIIGIIFDEFHIJFJJFGIJJHGGGGDGGHI
@3333450/1
ctcaaggtccctgattacttcttctcgaggtggctgcagtttccatatca
+3333450/1
@@@?DFFBDFFDFHGGGEHIBGIIGGDGGIGIIAGGE@D?@DHHJF9BB4
@2750770/1
ctcagtttcacttaaatcttgaaagatattatcacagattgcccttatct
+2750770/1
@<@DDDDFHGDFFEGGHIJEIDCAHAE@HE>FH@HII;C?<?DBGGAD4?
@8696374/1
cattagcagaaatcctcattctttcaaaaaaaactattcgtaggagtaaa
+8696374/1
CCCFFFFFHHHHHJJJJJJJJJJJJJJJJJJJJJJJJJJJHIJJJJHIJJ
@5546520/1
cataataagtctaaatagaccttcaggg
+5546520/1
@@CFFFBDFHHHHIIIFIHCGGIJJJI9
@4957680/1
cccatgttaaattttttcagaatcatgtgattttttttcctttcaagaat
+4957680/1
@@@FFFFDFDFGHIIJIGGGGGGGGHFAFFIIJJGGHGEBB4=8BDGCDE
@1659591/1
ggccgcacatgtttgtgcttctgaagaggacatccccgtaccataacaaa
+1659591/1
@CCFFDDFAFHHHJIEHIIJIJIGIJCGGIIIIGIGHGHGGIJFGGHI>F
@3884917/1
ctgaggagcatgttcttgcctttgttgctgctgtggtggttcttgccttt
+3884917/1
@@@DFFE?BBHHFIIBHIIIGECEHGCHHIHHIGH9?DGEGIIBC<??99
@3885595/1
ggcatgggtcactattaaagttgatttgtcttatagacttgacaattttt
+3885595/1
@CCFDFDFHHGFFG>FB4AEI><BB<<<CFBFCEHIGGGIIGG44C><DH
@4959345/1
cattttttctgctaaagcactaccttcagcgggagacct
+4959345/1
CCCFFFDDDFFDHIGHGIIICEECHIG>?A<@G?@0078
@8696837/1
ccacccttttttttgttcctttttgaattgaaatcacctgctccaggtaa
+8696837/1
CCCFFFFFHHHHHJJIIJJJJJJJJHIJJJIJJJJJJJIIJJJJJJJFHI
@3335770/1
gttttattaaagttggatcattagcagaaatcctcattctttcaaa
+3335770/1
@@<DFFFFHD<?CFHABDG9C<BHIHIBH<4CF>EGGD><<D??B<
@1068308/1
gcccatttaaacatttgtaaataaactcatcttgtaatttagcacattca
+1068308/1
CCCFFFFFHHGHHJ@HHIJJJJIJCIIGHIJIJIFHDGGJIJI>F@HHI9
@8697865/1
ccgatagtttccaaacgctccagattgatgccatcgtttgcattagacat
+8697865/1
CCCFFFFDHHHHHJJJJJJJJJJJIJIJJJJJJJJJJJJJJJJJJJJJJI
@2752816/1
ttctgtatcaactgcagcctcttttaccatcgtacgagtttgagcatcat
+2752816/1
CCCFFDEDHGFHDGHJGIIJJIGGEEHGGE;CCBGIHBFGHED?FDHIJG
@4453786/1
catcacattaccacatttctcaaattcagtcttgaaatattatccattag
+4453786/1
CCCDFFFAHFHDHIGIIFIFHIIIGDAFHGGIGIIBHGIJIJIFGCGIII
@8698579/1
atttggaagtgatttgcacgaagcactataggtcgaccttctcgg
+8698579/1
@@@DDDDDBH8FDFH@@EHC@D?FGFC???FHHEG:@GGC?@F@1
@1069527/1
gtttggttccatcaggaaacgatggtctgtgttgttctttttctattttc
+1069527/1
B@@FFFDFDHHHHGEGBHHGEEHIIDHIJCBFCHGIJDHIIJIJIIIIE>
@527157/1
gcttggtgtttgttttctccaactccgacaaacgccatcctctcattctt
+527157/1
CC@FFFDDDHHHC@FGHIIFCHIJEGGDHIGIII@AF<FB>C>GIDHGGI
@5547256/1
gctctcctaacaaggttgttaatctctctttcccgatcaggcgctgacct
+5547256/1
CCCFFFFFHGFABFAFGIIJGGGIDDHFHIGHEE<FHIIIID8FFGHIFG
@8699524/1
tatagctctaacttcaattaatttctgatttttattaacaatagattggt
+8699524/1
BCCFFFFFHHHHHJJJIJJJJJJJJJJJJJJJJJJJJJJIIIJJJJJJJG
@1661477/1
ctttagcactgcatctacacaaagggccatcattcatttctcctggatca
+1661477/1
@@@DDDD?FBHFHIIIIIIIIII9FE@FEGEHIIIIIIGIDHIHBHGGIC
@1661611/1
cttgaagttggttcagctgtagtctgtctgcatctgtatatgccctagca
+1661611/1
@@@DDADBHF8ADHIIGG?CBHHIBHH<<FHIEIIG?<CCDGGHGDGCF@
@4962475/1
cggcataatgagtacatcatttacatcac
+4962475/1
@@@DD?DD<AFF<CABGFHCD>BEBHEGH
@6095762/1
gtcgcgcattctgttgtatatttatgctcacttcaccaacattcatgaat
+6095762/1
@@@DDDDA@DFFHEGI;AHHHHI>@DHGIGHIB9?DCECHIIFGCHCGFG
@6095942/1
gttggatcattagcagaaatcctcattctttcaaaa
+6095942/1
<@@DDDDDH?>FHHAAGHIGGIFIEEGGCB4B9FF@
@2188954/1
cttgcctttgttgctgctgtggtggttcttgccttt
+2188954/1
?@@ADFFDHBC;DBFHC?A<?EAEE??BAE?CCGHI
@6633596/1
ataaaatacaaggaagacagacagcc
+6633596/1
@@<DDDDAF4:C=ABEFBGGIGIGGG
@8184403/1
cagcctcttgttttgcttctttttttgacctacccttgccgatagcaata
+8184403/1
C@CFFFFFHHHHHJJIJIJJJJJJJJIIIJJJJJIJJJJJJJJIJIJJJJ
@3336014/1
ctcttctggaaagcagctcttgcagcattgacactggcgttttggtgggc
+3336014/1
C@CFFFFFHFGHHGEGBEHIIJJJGIGGGDCHGIIIIIFDFGIIHGHIIJ
@6634504/1
attctgtagtgatataatttatcagcattattcgtattgatatcacattt
+6634504/1
@<?BD?DDDACFBHGIIJFIJ4?DJ9C9CAH<C?EG>EG>FHG9CCC:DA
@1071574/1
ggcataatgagtacatcatttacat
+1071574/1
@@@DDD;DBDFBFEH><AC?HDC<H
@1071753/1
ctcctcatcaagagcacggcgatactgcaaacaagggatagca
+1071753/1
@@@DFFFFHHGHGI9EHBHA<:?@DGICGEGEHAG?CE>FF9C
@1072452/1
cacgagacaacgtgatataactatgaagaatcatgtgataaaaaatagca
+1072452/1
@@@DFFDDHGHFFHGEGIGJIIJJIIJEG<BCBDCFG@HIEGEHAD<D>9
@527285/1
cttcttcttttttccacgtgaaatctttaggctgcagctcaaccatttta
+527285/1
@CCFFFFFHHHGHIJIIJCA@FHEHGHIJFCHG>FGEGIIGGIHDBFIFH
@5549187/1
ctgttgttgaggctgctgtggtctctgctgttg
+5549187/1
@C@DFFDFHHFGHGGHGGIGIHIIGIEG4?FHI
@3888655/1
gctgctgctgcggctgttgttgcctctgctgctgctgctgctgaggcg
+3888655/1
@@CDDDEDGFD?DDFHE94@D9CGICHGIBCEG<B@DG>FGHGFHCD4
@6097916/1
ctttaatgaaattatctggagctcatcaagcttcggtccgactgatgatt
+6097916/1
CCCFFDDFFHG?FHIHIIJIIGGIJJIJBHIGIGGGIIJE@FGHEGGGHI
@7657350/1
gcacattgcagttgctatcatacattcttaatatctgtgtattaagcctc
+7657350/1
@@<=A?DA?>BA:A<CEHBFHBFHIE@HGIEIF>HHI?BHGII@41C@9:
@6098395/1
cagccaagagaaaagctaactccccttccgggtcatctacatgtcgaagc
+6098395/1
@@@DFFFFHBH8CGEGJJGIEHGHIIJGGGHE0@FDDDEHIGGDFGIBGG
@7658271/1
gtaggagtaaaacgtaagtggaagcataagctcccaattctttggtgata
+7658271/1
CCCFFFFEHHHHHJFHIJIHJHIJJIJJIJJJJJJJJJJJJJJJJDGHII
@1664585/1
gcttgctgttttgtagaagccttaccttcagctgagtgagtta
+1664585/1
@@@DBFFFHFFHHAHGE<@FHFEGEGBHC3A??:CGDFDGHG9
@3890176/1
gtaacaagattttcacatggctgcccctttattatccctttcagtggaca
+3890176/1
@@@FDEFBFFHHHIJIGIGDCDECGGIAHHIIG<GGD@FHIHIJ?FBGHC
@3338952/1
gtattgctctgcagggaacggcgacataggtgtct
+3338952/1
@@@DDDD4CFFDB@GFF3FFFBFFEB?BE9F@FFE
@6637284/1
gcctgatgctgggaacaagaatgctgttaatgcctccaagcttaacattg
+6637284/1
@CCFFFFFDHAHHIJJJEGIJJJJJIGIBGGII@FHIJIGFGEE9DFHJG
@1073842/1
cttcaaactgttgctcagcagctatctcttgtaggaactggactgcatta
+1073842/1
@C@DDEDDBBFHFGG@HCHEHIGIGGGHGJBE@F><FHI<?CFGGCEHIJ
@1073947/1
cgtggaagtaagaggtctttcatttaatgttttttgaaaagcctcacttg
+1073947/1
@@<DDFDDADHDFGFAEGHGJGGGIAEEHBHHFIG>HIIEFGCHIIIICC
@3340269/1
ccgggttgttgcctaacaggaggtgcactggttacaggagatactggttg
+3340269/1
CCCDFADDFFHHHIIEH@HEAC<?FHCFFD3?CCBDGIHII;DGGHFDBF
@1665576/1
tttttcttcaacatcaacaaatgtcacttcaaactgttgctcagcagcta
+1665576/1
@@@DDDDDFF44AEFG<BFF3<<C<BDHIIFE@FDECF44C1?;BD9@G4
@5550488/1
gcatctctgcccagccacaatgttacaaacctctagaggtagatatgtgt
+5550488/1
CCCFFFFFBD8BDFHIII@FHGHHIIFIIIGDEGIHIII:?BDADAB9?D
@8187264/1
gtaacttctgtcttgaaatctgtagcccaatattgattccagaacttccg
+8187264/1
CCCFFFFFHHHHHIJJJJJJJJJIJJJJJJJJJJJIJJJJJJIJJJJJJI
@4965110/1
tgtcaattcaccaggtgatatatttttgcacctgttataaatgtaggaag
+4965110/1
@C@FFFDDHHHHGJICDHGHG<HIGD@D<@FBGG>BFGIGCEGHIDG@?B
@4458719/1
gtcccatgctatgggtgaaagatcctcttcttcaaatccagaattaaaa
+4458719/1
@@@FFFDFFD?FFIDGIHGIG9FFAD3<CFDBHGH?<C99DAHDDGDFF
@4459123/1
gtcgaggctgggctacagatatctagaggttctgtatttcctg
+4459123/1
@@@FFFFFHDABFHIEHI<CD<EGGG@GI9BF9<4BF<<DGH4
@530350/1
ctctatttcattgtgcattaatctatagaaaattttccagacagtattta
+530350/1
@@@F=DDFBFFGDCDHDHJIIECHGDIHAHHCHJII@D>FCDHGC9FFGH
@4965753/1
gctctgataaattagaatcatcccatagc
+4965753/1
;8?DDBDDFCFDA4<CDFHEF>EEEAGHC
@7659007/1
ctgtatctccgagaaattctaacctctgattagaccctaaagttaaatta
+7659007/1
?@@DDDDDD:CC?FG>CB:<<F?ABEH@4E?G9FGIC9::9B:99D??9D
@1075350/1
gttgggtaatattttgataacgtggatgtagataggctgg
+1075350/1
@<@DDDDDHHHHFIIFB@FHGH3AFAAFH@BEFGCGCCFG
@6100355/1
ccatggagtttgacctctaggaccagtttgcaaagggaagcg
+6100355/1
@@CFFFFFD3<CDGGHCH@HGCABEECCHHHGI@FHB916?@
@6100604/1
gattttttattgtatcccaatcaattatgatactgtctccttcaacaatc
+6100604/1
C@@FFFFFFHHHCGHJGGIGIGHIJJIJ@CGGIJFGHEHGEGGIIIBF@G
@7660226/1
ctattattggcattccagcatcattactaattttttgcaattgttgagtg
+7660226/1
CCCFFFFFHHHHHJJJJIJIJJIJJJJJJJJJJJJJIJJJJJJJJJIJFG
@7660965/1
agcaattttcttaatggatgcataagtcattcctctatcaggtaagacaa
+7660965/1
@=@=DDDDHFFFHEGEEEHEGBIIII<F9FEHEHIIIII<C@C4?CBHGD
@6639022/1
gtccctcttctggaaagcagctcttgcagcattgacactggcgttttggt
+6639022/1
@@@FF>DFHGHHAHAGIGGIEGHI>H@FEHIIJGCEG>FEHGHIJIIG6=
@2758262/1
gtcctcctgccactcatcataatgaacaatat
+2758262/1
@@CFD8;?DFAHH>FGGGECHCFGH94BDHA<
@8189555/1
cacattaccacatttctcaaattcagtcttgaaatattatccattagctt
+8189555/1
CCCFFFFFHHHHHJJJJJJJJJJJJJJJJJJJJJJJJJJJJJJJJJJJJJ
@8705083/1
cccagccctcagataatcccatatcattgagacattaacttgcgtagcat
+8705083/1
CCCFFFFFHHHHHJJJJJJJJJJJJJJJJJJJJJJJJJJJJJJJIIJJJJ
@7661952/1
ctttttgaaattttttaataattggaacaattctatcacctttgaagttg
+7661952/1
@@@DDDDD?ACFH@?GBCH?CE229F???C??C4DHBFH9D9:FDFGIC@
@2760152/1
ctttaatgaaattatctggagctcatcaagcttcggtccgactgatgatt
+2760152/1
CCCFFFDFGHHHGIJJIJJIIJJJIHIIJJJIIIDBGFGGIIBHIJIBG<
@1671261/1
cctcttctggaaagcagctcttgcagcattgacact
+1671261/1
;@@=DBDDF3ADFFF>EE9FC:CFDCEGE4<11C<3
@2760979/1
tcaagatcattttaaactgtccttctgacacaccatctctgtaaaagagg
+2760979/1
C@CFFBDFHGGHHGIGIDIH@FDA@HEHIIJGGDEHEEHIHFGEGFGGH@
@534368/1
gccgtaatgaatggtgttgctttcgcagggtaag
+534368/1
@@CFDD?DH8<ADGFHGGGIIGE@@EA<A::?DD
@3893634/1
ccgatgctagctttcttaaatctggttctctaatcatctgattagtagta
+3893634/1
@@@DFFFFDFHHAA@GIIIIFHFHGHIJIJ><@DFH>FEHHGEGGCDGFG
@8706550/1
gccgatctgaggtctgtcaattcaccaggtgatatatttttgcacctgtt
+8706550/1
CCCFFFFFHFBHFHHJJJJJJJJJHGIIJFGHIJIEIIJJJJIJJIJJJJ
@7663200/1
cttcaacaccacactcctcaaggtacacccctataagggcttcgatagaa
+7663200/1
@@@FFFFDFFFHHHGGEEGIGDHGF<CHB?FH?GEA?<@F@DCGCGIIJE
@8707260/1
cgttgatctggtctggagctggatgagtgacatcagcgccaacaacaatg
+8707260/1
CCCFFFFFHHGGHJJJJJJJIJJJJJJFHJJJJJJJJJJJJJJJGJJJJJ
@2196256/1
cgctcctcgactgccccgatgttggagcctatgctatccgtagtcg
+2196256/1
CCCFF@DDAADDFGGGIFFFDEGGF@DDGG9<GGI<B?BCB;C6BA
@6104834/1
caccggaggaatttgtttgtgattttttatt
+6104834/1
C@@DFF<DDHDDHIBDE>EHE949EFGH39:
@8707784/1
gtggtagttgagtttggtgggtaggggttgtttccctagactgtggttga
+8707784/1
B@@FBDDDHHHHHIIJGGHIJCHHIJJCGHHIIJJJJJJIIJJHIJIIIC
@4464263/1
caatgtttctagcctttcataattcataacgtcattagcagagctcgcta
+4464263/1
C@@FFDEFHHGDA;EGGEGDFEHIIIIIJ9F@FICG4<EGHGEEGIE6BB
@535365/1
ggcgtatttacagaagcaaggttggcct
+535365/1
?@<DBDDDDHAFHIAG>BADFA4AC@F?
@4971247/1
ctccacctttctttccttttttgcccattattgtgtactatcttcaa
+4971247/1
CCCFFDDDHHHHHJJJJJIIJJIJGHEGEGIJJ@GHH4?BDFAGDGH
@4465000/1
cccgattctatttcttggtcatcagtttgagatactgtaatgcattgtag
+4465000/1
CCCFFF?DDHFDHIGGGGHIIIIGAFBCHGIJJEGDGHGIIJJIIJIBCF
@3345613/1
cacgtgaaatctttaggctgcagctcaaccattttatcggccaacatatt
+3345613/1
@@CFFFF?FHFFBHECGEEIIAFADHII9FHEHEGGGCFABGGGEEHBFC
@6105101/1
gacgacactttttagtaccgggcttactaagggagttttcttgatcattt
+6105101/1
@@@DADDDDHHGHIBCFGHHGIDGGHIEEHDH@FEBDFAHIC@FHIID;@
@6105241/1
ggcgtttctgtaccactataaatgtaatcggtggcgtgtaatcactgctg
+6105241/1
@@@DDDADH><CFGFHIGHCHHDGHJIJ@FGHGIDFGDGGCDH?DDB@GG
@7664865/1
ttacacaatataaatgcaccttcaacaccacactcctcaaggtacacccc
+7664865/1
<??DDDABBFFBFHDF<DIG@A@CHHHGGHHIGHGFFGG@HE::BFB3@D
@3896079/1
gttacaggagatactggttgttgttgaggtggtagttgag
+3896079/1
B;BDFFBDFBDBFHIJJEHHGGGHBHADE1?E?CFG>BAF
@3346737/1
cgtgagaagctgcaacggctgctatagatggaacgttg
+3346737/1
@@@DDDDDFHHFFG9EE1@GGIECC>@@DC@?BDBB92
@6106276/1
ctaatgtttcttcatttaaaaccgctgtgtctctttctttttttgtt
+6106276/1
@@CFFFD8?F?BB<>DB@AIH@DFE@C?F?F>4DGIEF@F@9?DHC<
@2198986/1
gtgtagaggtgcaggctggccatgttgaatagcttgctgtggtggtacag
+2198986/1
@@@DD>BDFHH?DFB:F>D;FFHCH>A@FEF>4CFHIIEH@D9BDG?DB<
@4465236/1
gccggcttttggttgttccaggccttggtaaatttgggtcccatgctatg
+4465236/1
CCCFF@DDHHGGAGIHIBFIIDIHIEHIFHDIIGE><D?FGHEE>>9CHE
@5557108/1
atctcataggatgtctattgacagcatgatgacattcatctataactaat
+5557108/1
?@=DDF>AFH<DDEGIIIG9BFIEGBGIIGGIEHGAAGCECCF4F>FCD?
@2763047/1
ctcagagctaccttggcagctgctaattttgcttgg
+2763047/1
CCCFFFFFHGHHHJJBHIIBHIFDHIIIIJIIIIEG
@2763818/1
gcgatgtcttcctctatttcttgattattaatagtttcagctggat
+2763818/1
@CCFFFDDADFHHII3CDGHGHIBHHIICHB>FE@EECH99<@GG>
@537017/1
gtggcgtgtaatcactgctgaggcttgaacaagcccttctg
+537017/1
@?@BDF:DDC>CFGHBAGCC93CEH>?;<D<C?9D??@G9D
@6107110/1
cttatagtaaaattttgtggtaagttttcttccacgtagagaatagtata
+6107110/1
CCCFFFDDHHAFGJIGGHGGGHHJJJIIJJCDHEGG?EHIJIJEI>B@FC
@3348054/1
atggaatttcataaacaactttcaaatccttaatatacgcaacaaagctt
+3348054/1
@@@FFFDFFGGHHGADHGDHGHI><DHIHGGIHGIJDIIFEHEEDAAHGH
@4466958/1
gccaactctttattatcaatcatcaatcctttttatgaatgagccagaaa
+4466958/1
@?@FF<BBDHBHHBFAEGIIIIIHCGHGDEHBAFCAF>EG?BD<BFFGEI
@1675954/1
taaaaagattattgtattttcttttagaactctttcaaagagtt
+1675954/1
@CCFFFDBHFFDGJFHEIGIHDGIGIIIJIHGIGIHCHG<DC?D
@4467538/1
cgcagattaaaatttttaagtacgactaagtgagcacactaaatcatcac
+4467538/1
@@@DDDDAFHF8?GEHDAHI:AEGHGIIIFCBCH<GHHIGEHIIBHABFH
@1676271/1
cttctggaagagggcaagtaagtaccatat
+1676271/1
@@@FFDDAHFHGHJEHGHHEIGACHH9?EF
@538728/1
gtctcaacaagttccgttttttggagaggcaactcaggataactatagag
+538728/1
CBCFFFFFGHGHDGGIFHHIJJJJICGCEGGIJJJIGBHIJEJJIAFGCH
@4973011/1
ccactgattgatgtcccaatggtccacacctttgtcaccactatattcac
+4973011/1
CCCFFFDFDHHFHIIIJEEHFGHCCFEHGHIGHEEHGCDDFGEF9FE<B>
@3350155/1
ccattttctatcaccagatggttcttcttcttgcaaaggatgtgga
+3350155/1
C@CFFFFFFFDDHDA9G<EE>FFHGHI>B?FEHEAFG>3CFAC9C:
@4973430/1
gctgttgccatttgattcgtcctttgtttttactcctttttcaaaacctt
+4973430/1
??@DDD?BDFAFAF<AAAACGGAHGEGE3AEGAG99CBHFDDG??BGBCH
@2765143/1
gtttccttatcagtaatctcgaatctattatctcttgg
+2765143/1
CCCFFFFFHHHHHFGIIIJJGG><FHHCGGGHJJEGCE
@8195473/1
gctgttgttgctgctgctgctgttgttgttgttga
+8195473/1
=;@D??D?FBHHHI<BFBDDH?FFEHIGBE;?EGH
@7669651/1
ctctaactcttcttccatccgctagtttttcaggtttactgaacttagct
+7669651/1
@@@FBFDDDHBDFGGGEAHGGIIIGIGCGCGGG<?FBAD?D<FGI>G>FH
@6646928/1
gccacatcaatgttaaggaatggtttccaaccaataattgcagactggaa
+6646928/1
CCCDFFFFGGHGHJIJIIAGGIJCDEHHIIIJCGIGIGGHCEHIIDGIEA
@5560520/1
atggtttcaatgatttccctgttgaccttacggggacacttatcaggttg
+5560520/1
@@CFDEFDHHHHFEIGGGHGGHGEGH@H@?FHGIIEH???FH@A<DH?B;
@5560544/1
cctcagataatcccatatcattgagacattaacttgcgtagcatacttta
+5560544/1
CC@FFFFFFHAHHGIJJJJJGHHGHJJGIGIJ9HEGJIDGHBG@4??<B<
@6647664/1
ccagaattaaaagcttcttttccaattggttctaaattgtcatcaagctc
+6647664/1
BCCFDFFFFFGDHIGIJEGGGHIJIEHJJFGHIDGEGGI>FHBHAFGH>F
@4975087/1
ctccattcaattgaagaagcaatttcttcgcagcctctt
+4975087/1
@@@DFFDBHFBDFGGEE@GGCH<<EAA<F38@@C?DDC>
@2766942/1
cgtgtaatcactgctgaggcttgaacaagcccttctgatagcctgcaatt
+2766942/1
@@@FDAFFFHHGHIJIGIIIJDEGEHEHIGCFGIEGGGHJ4BGGIEFCCF
@541593/1
gtataacacaattaaaaagtaatctgaaa
+541593/1
?<@DDD?BHFFA?F:AFE@FBBHG>EHG>
@4471230/1
gctaaatcttcaagtacatagtacataactttagctgtcgtctttctttc
+4471230/1
CCCFFFFAFHG<DHFE>FIEIII>IHIIIIDIIIIIECHCHBEHIIIIIF
@3352012/1
[truncated: 382,278 more chars]
