# Supplementary material for: Identification and comparison of key RNA interference machinery from western corn rootworm, fall armyworm, and southern green stink bug
Source: PLoS One. 2018 Sep 5;13(9):e0203160. doi: 10.1371/journal.pone.0203160 (PMC6124762; doi:10.1371/journal.pone.0203160)
Supplement: S2 File — (TGZ) [file pone.0203160.s012.tgz › data/fastq/sgsb/5_Third-instar_TI_Rep1_aligned.fq]

@1678784/1
tggatctccaaggtctccttgaacaaatttacctaaagcaacaacacaat
+1678784/1
@<?DDADDBBHD?GGGFGIJICGIBGIGGIC@?FAE@FEC;838DGADBC
@4281836/1
ggatacgatctggtttacaattagaatttataagtgttgcagttaaacca
+4281836/1
CCCFFFFFHHHHGHGIIJJJJJJJJJJJJJJJIJGIIIJJJJHIJJJJJI
@5264444/1
gtgttctaaagctacttttgcagcattcatttcagcttgctgaatgctat
+5264444/1
CBCFFFFFHHHHHJJJJJJJJJJJJJJJJJJJJJJIJIJJJJJJJJJJJI
@3300576/1
ctcggggtggctgcagtttccatatcatattatacctgaaggcttttggg
+3300576/1
CCCFFFFDHHHHHJJJIJJJJJJJJJJJIJJJJJJJJJJJJJIJJJJJJJ
@7711561/1
gggaattctaagagggtacacaattcaggcac
+7711561/1
@@CDDFFFH<BFDHHBGGIIICCHHIHEHCGB
@6732415/1
ctatgttctatttctgcttctctaggatcaacagcaggatctgcaatttt
+6732415/1
CCCFFFFFHHHHHJJJJJJJJJJJJJIJJJJJJJJJJJJJJJJJJJJJJJ
@565011/1
gttgattttcaaaatgaatatgacagtataaaaagcactaagttataca
+565011/1
1:?D?DDDDDDFHC@HCEHIGIE@EG>EBHE<EFD<@;EFCF?C99?44
@565138/1
gtcacttttggtcctgttggtccattaatata
+565138/1
?@=DDDD8B>C<<CBGADECBDG:??CHFGIA
@5751616/1
agaacaatgagtgagagcttgcaagaggtaacttctgtcttgaaatctgt
+5751616/1
@BCFFFFFHHHFHGIIJJJJJJJJIIJJHIFJJJJJJJJJJCHGIJJIJH
@6733385/1
caactgtcacttttggtcctgttggtccattaatataaaatggttcaact
+6733385/1
CC@FFFEFGHHHHJJJHIJJJJJJJJJJJJJJJJJJJJIJJJJFHJJJJJ
@2227324/1
gccaaaatttgttcacactgttcctggctgagagta
+2227324/1
CC@FFDFFFFFF3EEDHIGCDH@A@HCHHD<CGICD
@565974/1
gaggaaacaaactttgtgagtgttctaaagctacttttgcagcattcatt
+565974/1
@@@DDDDDFHFDHII>EHEH?FAEEHEH<CACG@AFGIHHHHB3D>CGEG
@3301013/1
ccaagctctggcattttcctgtgactgatttttcttcaacatcaacaaat
+3301013/1
CCCFFFFFHHHHHJJJJJJJJHIIJJJIJJJJJJJJJJJJJJJJJJJIJJ
@5752585/1
cctgaatgtgatttttaatttcccagcacctccatcagaagaatcagatg
+5752585/1
CCCFFFFFHHHHHJJJJJJJJJJJJJJJJJJJJJJJJJJJJIJJJJJIJJ
@7714438/1
cttgtcttacaggtaccggtctttctcgataatcaagtgttggtgcattc
+7714438/1
CCCFFFFFHHHHHGHIJJJIJJJJJJJJJJJJJJJJJHHFIJJFHH?FII
@2918/1
gtacaatgtaatatgagttttctttgttttcaaaggctctaactaaaaat
+2918/1
@@CFFFFFFHHHHIIJIGHJIGIJJFIIIIIHGIGIIIIIIBHGGG9?BG
@2228275/1
gtcgggacttgaaaagaaagaccttcccactg
+2228275/1
@@@FFF1A>BHHHGGHEDEBD??@CEHGCA3:
@7222657/1
ctgttattaaatgagggcattcatcttttcttttgtaaattacttcaagg
+7222657/1
CCCDFFFFHHHHGJJJJJIIIJJEGJJJJJJJJJIIJJIJJJJJJJIJJJ
@4774676/1
ctgttgctgttgttgctgaggctgctgtggtctctgctgttgctgttgtt
+4774676/1
@@@DDDDFDHGFHIIFIJGEGHHGIG@?@FHGGIIEIIIIE<D@EBFHDE
@2229633/1
ggtaggtgcagggtatgaaactgaacgtgtacacctggtaaagaggtgac
+2229633/1
@@@DFF4BFAFDH?BDF@FDEHH9HGF<?93:?EHGI;?A@@G>GB?FDG
@1128965/1
gatacaaaataattctatgaggcttgtagccaccggtacttttgtaaaa
+1128965/1
@C@FFFFF3AFBHIGIIIIGGHIBG1ACE@HEGEED:DEF@BFFD9?FF
@4776375/1
gtcatttctttttcttgatctctttcattatcgtaaattgtcacggtctc
+4776375/1
CCCFFFFFHHHHHJJJJJJJJJJJJJJJJJJJJHJIJJJJJJJJIJJJJJ
@6735677/1
aggagaaatttcaatttttgcaaattgttcgtagtgaagaactgaaagca
+6735677/1
CCCFFDFFHHHHHJJJJJJJJJIJJJJHJJJJIJHIJJJJJJJJJJJJJI
@7716628/1
caattgaaaatatttatatatttgagtaactatgatttagacattactac
+7716628/1
C@@FFFFFGFHDFFHEHIJJJJJJJJHIJIJIIEHGIJJJJIJIJJIIJH
@568663/1
gttcatgagttccactttcacaatcaattaattggtaacatggtaaaata
+568663/1
@?@DDDA?F?D<C<??EF:F<:CFGHCEHEH@H9CCGHHCEHEFHHC>GB
@2230171/1
ttctattagttcatctatattttttaaggaag
+2230171/1
;??DAD::CC<C?@2<EEBCC9FAEBDFE9;C
@6736041/1
ctcaaacatgcaaatgtgacattattgactaaggccgatctgaggtctgt
+6736041/1
@CCFFFFFHHHHHJJJGHJJJJJJJJJJJJJJJJJJJHJJJJIIJGIJJI
@5755405/1
ctggaagaaaccataccaaaggtcaagaccataaccaagatcaattactc
+5755405/1
CCCFFFFFHHHHHJJJJJJJJJFHHJJJJJJJJJJJJJJJJJJJJJJJJJ
@4285663/1
ctaatatttgagcagaaggtgctggtgcatgtaatactttgtagatatca
+4285663/1
CCCFFFFFHHHHHJJJJJJHIJJJJHIJJJJHJJJJJJJJJIJJJJJJJJ
@569576/1
tcattttaaactgtccttctgacacaccatctctgtaaaagaggatagct
+569576/1
@@@DDDDDHFF?F@FHGG<EHGIEHI>CGHCEHIICHHGIGEEIF9DAH>
@6737000/1
ggagcatgttcttgcctttgttgctgctgtgg
+6737000/1
@@@FFFBDDBDFHDDDF@IIAGFFHDABBHEA
@6737102/1
cttgactatgtttgatgacatatcaataacattctcctcaaccttttgta
+6737102/1
CCCFFFFFHHHHHJIJJJJIIHHJGHHIIJIHIJIIIJJIIJJJJJJJJI
@4836/1
gggcaccatgacgatagctttattctcattaaggaattccggtttctcaa
+4836/1
?@@FD?DDDDFHFD<DGGGGICHHAHFICEG>GE9CD>CC>G0?FCAHGC
@1682392/1
cttctcttggtgttcaacaaatctcttaat
+1682392/1
@C@FFFDFHHHHFHGBHFHCBFCHGIHE<E
@3794995/1
caccttcaacaccacactcctcaaggtacacccctataagggcttcgata
+3794995/1
@@@DFEFFHDHHHIIIIIIGGEBGHC9A?FEAGIIIIEIGGGFIIIIIGG
@569891/1
cctctatcaggtaagacaacaatcacaagttttacttcttctttaagaca
+569891/1
@@@FFFFFHBAAFHGIGHIH9FGGII9ADAEGGIIIGEIGEHIII4DEGG
@6737887/1
ggtattttgaatctgaataccatactttttgaggtaatagtcctcaaatg
+6737887/1
BCBDFFFFHHHHHJJJJJJJJJJJJJJJJJJIJJFHGJJJIJJJJJJJJJ
@570101/1
caataattgttctttcatgatactctcaagatccctgattacttcttctc
+570101/1
?@;DDF8BAFABFH<EEH4CFHEB>DD9FFBGB>FH>BFFGFGIEE@GEG
@7224426/1
cctctggtatccaaaggcactgttttcaccggaggaatttgtttgtgatt
+7224426/1
@@CFDFFBFHHHGJJIIFIJJJEGHIHGGGHHBHJFGGGGIFGIGHGCGI
@7224981/1
ccttaacttgcattaaatcacatcacattaccac
+7224981/1
?@@DDDF?FDBFHFEFGIAEHBIIDCAH?<<<<A
@4287111/1
ctcaggataactatagaggttcttctttccatcaaacgcaggaaatcgat
+4287111/1
CCCFFFFFHHHHHJJJJJJGHIJJJJJJJJJJJJJJJJJJJJIJJJJJII
@4287273/1
gtttacaccaacgataaaatcaggctttatgtttttgtattcttcaatgg
+4287273/1
CCCFFFFFHHHHHIJJJJJJJJJJJJJJJJJIJJJJJJIIJJJJJGIIJJ
@2232685/1
gttggatcattagcagaaatcctcattctttcaaaaaaaactattcgtag
+2232685/1
C@CFFFFAHFHDHGGGABAGHIJJIJIJIIJG4E>DFDGGEI@FBE;=CF
@7719382/1
agggacatgaggtgaaattattggtatttcttttttccaaattgcctctc
+7719382/1
@@@FBBDDFHHFAFDHEGBCHHIGFHIIIIIIEIIEGEHHIGGBHHEDGG
@5729/1
agaattatcaaagagaattattgaattcaatatagcaaacatttcttcta
+5729/1
@@@FFFFFHHGHHFJJIIGBAAAHHHGGGIJGJIIJJJEHGHGGICIGIH
@6386/1
ataagttgtaacagtaagttcttttttttccttgactatgtttgatgaca
+6386/1
CCCFFFDDHDHGDIIEIJJJJGH>IIIIJIIIGEGGGIIJIBIII@ECG@
@6391/1
ctatttcattgtgcattaatctatagaaaattttccagacag
+6391/1
CC@FFDFFFA>D<<CGGHD>I9BEFHIIBGGEHCHHFFGDE@
@6524/1
gtccttctgacacaccatctctgtaa
+6524/1
@@?DDFDAFHDHAHGGA9EHEIHI<F
@1684764/1
caccaattcactcccgggtggaaatactggtggtggaggatatgaagtat
+1684764/1
C@CFDFFDHHDDHJJIIJ@:ECDHHH@DGHGHGGGIC=F;F>GHCHG.@G
@5271142/1
ggctccttgaatgaatttttcattcctccatactccttgtcttacaggta
+5271142/1
CCCFFFFFHHGHHJJJJJJJJJJJJJJJJJJJJJJJJJJIJJJIJJIJGI
@5759830/1
attgatttgttagagctattagtacttccgtcaacactgctttcatcttc
+5759830/1
@@@D?DDDFFFFFBGHIGIGIIF<EECHGIFEHIIIIDDGGIEHAHEIGG
@7721209/1
caccaacattcatgaataatggaaaatcacatagcttcggccacttcttt
+7721209/1
CCCFFFFFHHHHHJJJJJJJJJJJJJJJJJJJJJJIJJJJJJJJJJJJJJ
@4290783/1
tgacgatagctttattctcattaaggaattccggtttctcaaaacatgga
+4290783/1
B@CFFFFFHGHHHJJJJJJJJJJJIJJJJJJJJJGHIJJJJJJJJIIJJB
@572851/1
gcagttcattacctaagatatttgttatgatcaccggccaagatcagccg
+572851/1
??@DDDFDFDFHF<CBG>HFGGIIFE>EGGGHBF?FFEF@DGGGIGHIEH
@573587/1
cacattgcagttgctatcatacattcttaatatctgtgtattaag
+573587/1
@@@DDDADHBFH?ED:EAD<E<CDHBHGE@FAH4ABHA:CGCB9D
@6250055/1
ggtattttgaatctgaataccatactttttgaggtaatagtcctcaaatg
+6250055/1
BBBDFFFFHHHHHJJIJJJJJJJJJJJJJJJIIJEHIJJJJJJJJJJJJJ
@6250114/1
gctgctgctgctgttgttgttgttgaccccatggttgtcgaggaggtccc
+6250114/1
CCCFFFFFHHHHHIJJIJJIJJIJJJJJJIIJJJDHIJJJJJJHJJGHIJ
@1134578/1
gcatgttcttgcctttgttgctgctgtggtggttct
+1134578/1
@@@DDFBDHHAHH<FGHHDDGGEHGGDAH3CF:??3
@7228381/1
ggtctctgctgttgttgctgctgctgttgttgttgctgctgttgttgttg
+7228381/1
@CBFFFFFHHHHHJJJJJJJJJJJJIIIJJJIJJIJJIJJJJIIIGGHIG
@6250837/1
ctccggccaagatcagccgtgtttggtagaagcaggatgacacttaggtc
+6250837/1
@@<DBDFDADDHDGHIIEGFFFEIHECGHIIGGIGGH>?FHGGIH@BFFE
@7723984/1
agcatactttatcgtaacggtcatttctttttcttgatctctttcattat
+7723984/1
CCCFFFFFHHHHHIHIJJJIHIIGJJJJJJJJJJJJJJJJJJJJJJJJJJ
@7229380/1
atggaatgtaatctccaagttgtgaatcaatttcaggatacgatctggtt
+7229380/1
CC@FFFFFFHDHDHEHEFGIDGABDBFHIIIGGHGGGGHIDHBEHIHIHI
@5274054/1
ttcatttaaaaccgctgtgtctctttctttttttgttagactgatttgat
+5274054/1
CCCFFFFFHHHHHJJJJJIJJJJJJJJJJJJJJJJJJJJJJJJJJJJJJJ
@11578/1
tccagagccagtaggtaaaaagattattgtattttcttttagaactcttt
+11578/1
CCCFFFFFGHHFDBG@GHGGGICHCHHIEFIIIJIJJJEHIIIJJJHIIJ
@6252554/1
gtcacaactaacaatgggccacaactcatattgatcgtcaaatgaaacat
+6252554/1
CCCFFFFFHHHHHJJJJJJJJJJJJJJJJJJJJJJJJJJJJJJJJJJJJJ
@6253022/1
gtgccatccattttatagctactctaaaaacacggtcttttccttcccct
+6253022/1
CCCFFFFFHGHHHJIJIJJJJJIJJIIJJIJJJJJGIIIJJIIJIJJJJJ
@4294057/1
cgtacgctcaaacatgcaaatgtgacattattgactaaggccgatctgag
+4294057/1
BC@DFFFFHHHHHJJJJJJJJJHIJIJJIJJJJIIJJJJJJJJHJIIJEH
@3310291/1
ggggaacgagaaccaatttcttttttaaaataatcagcaaaatccaaaag
+3310291/1
CCCFFFFFHHHHHJJGIIGJJJJJJJJJJIIJJJJJJJJJJIJJJIJJJI
@6745010/1
ctccaattgcattccctttcacactagggacatgaggtgaaattattggt
+6745010/1
CC@FFDEFGHFDFGEGHHIIIIICHGIECFEGEEFGHHIEAAGA@:DHH9
@2784194/1
tccacctttctttcctttttttgcccattattgtgta
+2784194/1
=@?B4ABDFD<DDGGHBHG?::::?::39?4DG?GDG
@2784298/1
ctccttccaaaaaaatacagcaagtctggtaaatttatcgcaagg
+2784298/1
@@?DFFFDFFFFFGIIJGG@@CGIGEGGI4?BBF9BDDHIH7@AF
@7232565/1
gtccttctaacctgttcttcttgaagttggttcagctgtagtctgtctgc
+7232565/1
?@@FADFFHFHFDHCFEHIJGGCHIICGHIGIIIBGCH?DGHHIJGHBGH
@3313104/1
cagtaatctcgaatctattatctcttggacaagttgttatattagtcact
+3313104/1
CCCFFFFFHHHHHJJJJJJJJJJJJJJJJJJJJHIJIIJJJJJJJIIJJI
@2784853/1
gccaatagctgtgggttatatggtgattgatgccattcaactttgcatta
+2784853/1
CCCFFFFFHDH?FAFCGGGDHGICHGIJIIJJJIJJIGGGIEII@HIBE9
@13473/1
tgggttcatgaattgctccctccacctga
+13473/1
<@@DDDDF<D<DDHDGB<CBFGIBG?B9?
@5765161/1
tgggaatcctttgtgagccacatcaatgttaaggaatggtttccaaccaa
+5765161/1
CCCFFFFFHHHHHJJJJJJIJJJJJJJJJJJJJJJJJIIHIIJJJJJJIJ
@5765500/1
ctcagagctaccttggcagctgctaattttgcttggtgtttgttttctcc
+5765500/1
CCCFFFFFHHHHHJJJJJIJJJJJJJJJJJJJJJJJHHHIJIGIJJJJJJ
@6256039/1
gtttttactcctttttcaaaaccttcttccagcatagcttcaatttcatt
+6256039/1
CBCFFFFFHHHHHJJJJJJJJJJJJJJJJJJJJJJJJJJJJJJJJJJJJJ
@6256195/1
agcagacgcagtaggacaagaacgtgtagagatgggttcatttaccttcc
+6256195/1
@@CFFFFFHHHAFGIHGIJJGJIJFHIIJIJHIIJG?FHIGIIJJIJIJJ
@7728332/1
ggtttcaatccaacccgggctggatagttgtaatatatcaaaaattcaat
+7728332/1
BCBFFFFFHHHHHJJJJJJJJJJHIIJJJJIJIJJJJJJJJJJJJJJJJJ
@1141501/1
ctccagcacctcttctttgtctccaacccctacctcttcctcgccatctg
+1141501/1
?@?DDDBDFDDHDGHGE>4:CEFFECE@FGGI@EHGH@BDBHFFA@DD4=
@3315137/1
gtcctgttggtccattaatataaaatggttcaacttctttggtgtac
+3315137/1
CCCFFFFFHHHHHJJJJJJJJJJJJJJJHHJJJJJJJJJJJJIJJJJ
@6748521/1
ctttcataattcataacgtcattagcagagctcgctactaaggccttcaa
+6748521/1
CCCFFFFFHHHHHJJJJJJJJJJJJJJJJJJJJJJJJJJJJJJJJJJJII
@3315965/1
ataccattagatttattaatttgctcaggagaaatttcaatttttgcaaa
+3315965/1
CCCFFFFFHHHHHJJJJJJJJJJJJJJJJJJIJJJJJJJJJJJJJJJJJJ
@3807041/1
cgcctggtcatgcataattcttgtagaagaccaatagggttgcccatcat
+3807041/1
CCCFFFFDFHHGHJJJIJJJJJJJJIJJJJIIIJJJGGGHGIIJJJJJIJ
@5766700/1
gcctgatgctgggaacaagaatgctgttaatgcctccaagcttaacattg
+5766700/1
CCCFFFFFHHHHHJJJJJJJJJJJJJIIJJJJJJJJJJJJJJJJJJJJJJ
@3807162/1
ccttctttgactaaatactcctgaaggagtgatatcggtgtttttgagct
+3807162/1
CCCFFFFFHHHHHJJJJJJJJJJJJJJJJFGIJJJJJJHHHJJJJJJJJJ
@5766961/1
cgcacaacaaacacttggggagttaaatcaacatcagctgagatatactc
+5766961/1
CCCFFFFFHHHHHJJJJJJJJIJJJJIJJIJJJJJJIJJJGJJJJJJJJJ
@5280503/1
tattttttaaggaagtaagtgcaggggaacgagaaccaatttctttttta
+5280503/1
CCCFFFFFHHHHDGIHJJJFHHIJJJJJJJIIJIIIIGJJJJIIJIJJJG
@2788930/1
gcattaatctatagaaaattttccaaacagtatttagagactttccacta
+2788930/1
@@CDFDADFDHBFGD>FE@GHCHE<CEHCHEGIII@F>???3?DADAHI@
@4299706/1
cagcctcttgttttgcttctttttttgacctacccttgccgacagcaata
+4299706/1
@@@DDA?BFF4DHHHGIGIGIIIIDIGIIIIIIIIIIIIIIIIIIGIGIG
@15994/1
gtgaaatctttaggctgcagctcaaccattttatcggccaa
+15994/1
??@DDDFFBDAFDEBG@GEHFEGC@GH1BE<F?11:CED@3
@3317034/1
caacaatcacaagttttacttcttctttaagacactgactaaaatattgt
+3317034/1
CCCFFFFFHHHHHHIJJJJJJJJJJJJJJJJJJIJJJJJJJJJJJJJJJJ
@3807710/1
ctccatactccttgtcttacaggtaccggtctttctcgataatcaagtgt
+3807710/1
CCCFFFFFHFDFHIGIHIIJIIJHIJGIJGIJJJJJEIIIJJJJIHIGHI
@5281485/1
ccttaactttagtgaactggtcatcaactg
+5281485/1
@@@DDDDBFHH?CEDFGFEFGHEE><<B<F
@3318691/1
gtcgaggctgggctacagatatctagaggttctgtatttcctgtgatctt
+3318691/1
@C@FDDDFHHHHHIEHGG@HHHEGCGEGG?DFGHFDFGGAGHGFHCFIGH
@7731556/1
gtttttaaattacaaagtagtaataccagaacttcaatgtcatatttcca
+7731556/1
@@@DDDDFHHHBHGHGBFCBAIHEFHHEGEDFHGECCFCFADHIIIIDGA
@1694601/1
ctctggtatccaaaggcactgttttcaccggaggaatttgtttgtgattt
+1694601/1
@@;DDDD:DFHBD<;CCF@DEF@EFEEH<E@F@FF8DGGA@;DF?F88B=
@1142833/1
accatggtttcaatgatttccctgttgaccttacggggacactta
+1142833/1
@@@FFED4CFHFABEFEIHD@GCGBG>4?CDHGGGGIGEIECH4B
@4302943/1
ccaaaatttgttcacactgttcctggctgagagtaattcgtcgcgcattc
+4302943/1
@CCFADFDFHDFHIIGIIIHIGBHEGHIIIDGIGGIIIFHIIIIIIIBFH
@4791189/1
cttcatcacgtcgtctttttttaccaaaccggtattttccccttggcaac
+4791189/1
BBCFFFFFHHHHHIJJJJJJJIJJJIJJJJJJ@GGIJJJJJJJJJJJJIJ
@4791589/1
gtcgtgagaagctgcaacggctgctatagatggaacgttgatctggtctg
+4791589/1
CCCFFFFFHHHHHJJJJJJJJJJIJJJJJGIIIIJIJHIIIJJJIIGIJI
@1144095/1
cccatcattcgctcctcgactgccccgatgttggagcctatgctatccg
+1144095/1
:?@DDDDDHHHHDIGHIGGGGIE9FBC0@D:??DB@FDD<84B4B=BFD
@579845/1
cccacatctactgtggtaccagctggt
+579845/1
@@@DDDDAHH8<?<C;AG@HEHBFG<A
@6752488/1
gccaacattgaccctaggcaaggtacagcctcaccacctcaaccgaacac
+6752488/1
??@DDD=AFBHF>FHEB@HIIIBHGF@EHGCEHEGGIIGCGIEDHEHGHI
@19303/1
aggaaataagaaagcaagagaagga
+19303/1
@@@DDDDDHFB:CDEH:CAGECE>8
@19489/1
cgataatagatatgtaataagaatattgatgctttgcccgtcc
+19489/1
CC@FFDDFFDAHDIAEHIGDGGCGGJJIG>BA4<FHG@9??D?
@3810899/1
tcatcaagagcacggcgatactgcaaacaagggatagcactcaagggcac
+3810899/1
CCCFFFBEHHHHHJJJJJJJJJJJJJJJJJJJJJJJJJJJJJJJJJJJJH
@6261947/1
cacggcgatactgcaaacaagggatagcactcaagggcacattatgtttt
+6261947/1
CCCFFFFFHHHHGJJJJJGHHIIIJIJJJJJJJJIJJIJIIJJJJIGHII
@1145521/1
cttctgatagcctgcaattcttggttcaagatcattttaaactgtccttc
+1145521/1
@@@DD8?BDB?DFIJIIJJJIJIJH?HEHIEGIGIGGEFACGEHGG9BGI
@7241159/1
aagaaaaaaggttcttttacccccttcagaatataatagtttcaactcat
+7241159/1
CCCFFFFFHHGDHIJJIJJJJJJJJJJIJGIJJJJJJJJFIIJIIJJJJJ
@2252316/1
ctcagcgacttttgtccgaatctcatcagcaagaagaagtgcattaagcc
+2252316/1
B@CFFDFFHFHHHIIJJJI<FGHHGIIIJIIBGDBG@>GBBDGHIJ4DFG
@22600/1
gttgttttgcagacaacatgccttggtattcgagctgacttgggaggttt
+22600/1
?=?DDDDFGFAHFGJJGIDHCEHHFHI<AHIGEIIADDHDHHHG=GI?28
@3811845/1
gtaaattgtaaaatgctaatatcctaacgttatcaggttttgggtagttg
+3811845/1
CBCFFFFFHGHHHJJJJJJJJJJJJJJJJIJJJJJIJGHJIJJJBFGGIJ
@23042/1
gccaacagtaagacatggtagatgaggatactttaatctaatattatatt
+23042/1
@<@FFFDFH?FHFGIHHIHIB9F<CFIBDEIEEGEEGGCHEGGIIEHIIG
@1147782/1
cctacgtggacaggtgaacatgggcaaatctggaggt
+1147782/1
@@<DDD3AFHHFHI:AE@HGABAEHII@>GFEE9???
@4794625/1
tgataaattagaatcatcccatagcaaatgatatttggtaggacgtgctg
+4794625/1
CCCFFFFFHHHHHJJJJIJGIJJIIJJJJJGIJIJIGGFHIGJJGHGHJI
@2793169/1
gtcatgaaaaagatgataaagaattttagcagtgaatctgttttcaacga
+2793169/1
@@@FDEDBF>FDFGIGHGHEGHC9AHBEGBEED9FG>4?HD>BDFGCH<?
@3812285/1
gtggaattgtgacactttgatgttgtaaggtgctgaggcaagtgttggga
+3812285/1
@BBFFFFFHHHHHJJJJJJIIJIJJHIJJJHIJJJJIJIJIJGGGGIJJC
@24272/1
aagaaaccataccaaaggtcaagaccataaccaagatcaattactctacc
+24272/1
@@@DDDFFFHHGFJJEGGHGEHJJIJIIIJIHGCGGGIIJIJJIJJJCH>
@1149801/1
gctgttgttgctgaggctgctgtggtctctgctgttgctg
+1149801/1
@@CFFFFDDFHAAEGHIIJIJGHIJEHIIBGGFG>FH>FH
@1149997/1
atcggttcttcttcttttttccacgtgaaat
+1149997/1
@@=DBBDBBF<FF:AFHBC<DHHI??DEGCE
@25483/1
ctttcatatggtgtttttacttttagtttttctatttgtactaaaagtac
+25483/1
@C@FFFFFHGHAD?FGGGIAGHHJIJHEHG?E>FFAGAED<FIHIIC?@F
@2255904/1
cacccatgttaaattttttcagaatcatgtgatttttcttcctttca
+2255904/1
C@CFFFFFFDFHDIEGGIJGIIIJJJFGBIHGIGJJJFHCGEFHGGH
@2794532/1
tgtagataggctggcctgcttgtggaaaaccaccacaaatccacttggaa
+2794532/1
@@?DDDFFDFHHHGGHCFIEHIFCCGHFHC@;DHI=DCHGCDGGGGI<@F
@6755649/1
cttgactatgtttgatgacatatcaataacattctcctcaaccttttgta
+6755649/1
CCCFFFFFHHHHHJJJJJJJJJJJJJJJJJJJJJJJJJJJJJJJIJJJJJ
@2794751/1
agataataatgcctcagagctaccttggcagctgctaattttgcttgg
+2794751/1
@@@F?DEFGHFDDDD>GH@GIEIHHEHIJJJFIJEGD9CFGECEHIFI
@7243890/1
cacattaccacatttctcaaattcagtcttgaaatattatccattagctt
+7243890/1
@@@FDDDF>FBFHIIIIDIIGIGGHIHGHHGFEHHC@GHGGCGHIGHIII
@1151790/1
ctcagagctaccttggcagctgctaa
+1151790/1
@@@DFFF?FHFHFHHGIECDGGIIH>
@3814991/1
cttcaaatatgaattcatggtgatcatattcaatcacagtcggtgtttta
+3814991/1
CCCFFFFFHHHHDGIJIJJJFHIJJJJJJJJJJJJJJIJHHJJCGHHIJH
@6265896/1
gttgttgttgctgaggctgctgtggtctctgctgttgctgaggctgttgt
+6265896/1
CBCFFFFFHHHHHJJJJJJJJJHIJIJIJJJJJJHJJJJJJIJJJJFHID
@584676/1
cctccttccaaaaaaatacagcaag
+584676/1
CCCFFD8DHF<CFGGGGHG99?9?E
@4315367/1
ctcatcttcatcatccaagccgtaatgaatggtgttgctttcgcagggta
+4315367/1
CCCFFFFFHHHHHJJJJJJJJJGHIJJJJJIJGHHIJJJIJJJJJJJJFH
@28223/1
gcagtatgttttccaacagtcataataaatt
+28223/1
@@@D;DDDDAAFF<FFG;?EEEHCHI9CHII
@1153288/1
cctaaagcaacaacacaattgtcggcagctgg
+1153288/1
@C@FFDDADFH>FA;AGIGG>D<C<FAHA>DD
@2261168/1
atagttatttggaagtgatttgcacgaagcac
+2261168/1
@B@F?DDDHHGHG<FEGCGJ@FGIJJBECCDG
@3816643/1
gtcacttcaaactgttgctcagcagctatctcttgtaggaactggactgc
+3816643/1
CCCFFFFFGHHHHFEHGIGIJIJIIJJEIJJJIJIJGIJJIJJJJJJJJJ
@5774171/1
gtcactattaaagttgatttgtcttatcgacttgacaattttttcttttc
+5774171/1
CCCFFFFFHHHHHFHIJJJJJJJJJJJJJHHHJJJJJJJJJJJJIJJJJE
@1703682/1
tctgtatcaactgcagcctcttttaccattgtacgagtttgagcatcatt
+1703682/1
BCCFFFFFFHHHGJJJIGIGIJJJJJJGHHHCIIIHIFHCGFIIJGD@FI
@5774260/1
gggccattatcgcatcatacggaatttgccgagtccttccttctagtgct
+5774260/1
CCCFFFFFHHHHHJJJJJJJJJJJJJJJJJJJJHIJJJJJJJJJJJHIJJ
@6757421/1
ctcctccatttccaattatttcctttttctgacatcttcttggtaacaag
+6757421/1
BB@FFFFFHHHHHJJJJJJJJJJJJJJJJJJJJJJJJJJJJJJHHJJJJJ
@2261747/1
acctttgaagttgaataagttattattcttctaggtcctt
+2261747/1
=::ADDBDBHDFHIFIHEIHHGEEI9CHGCH<<<C92:9C
@4318239/1
tgctgttgctgttgttgctgaggctgctgtggtctctgctgttgttgttg
+4318239/1
CCCFFFFFHHHHHJIJJJJJJJJJJJJJJGGIEHIJIGIIGIIIGIIHHG
@2797939/1
cagtaagttcttttttttccttgactat
+2797939/1
@@@BDDDDDFFD?EGEII?1?@EDHIEH
@7246387/1
ctcattttttctgctaaagcactaccttcagcgggagaccttggctttgc
+7246387/1
?BBFFFFFHHGHHJJGIJGIGJJJJJJJJJJIJJJIHIJJJIJJJJJJJJ
@5288227/1
gtggcctatcctctggaggaattcctttaaactgatccatgatcaatctc
+5288227/1
CCCFFFFFHHHHHJJJHIJJJJJJJJJJJJJJJJJJJJJJJJJJJJJJJJ
@2798305/1
ctgagctttataaaatgcagtggccgacacatcaatattaagc
+2798305/1
=@<=DD?DBFDD?>FGHG9DF3ABGCFEHGCFFCCC>?DBF4?
@6268499/1
aactaataacaatataaacaatacacaagtttaatcaaatagatattcta
+6268499/1
@CCFFFFFHHFHHJJIIJJJJJIJJGIIIHIIIJJJJJJGIIJJIJJJII
@6757959/1
gcataaccttactataacactttagcacagacatgttatttactattcat
+6757959/1
CCCFFFFFHHHHHJJJJJIJJJJJJJIJJJJJJJJIIIJJJJJJJIJJJJ
@7738258/1
cgttattgaaatcagctctcctaacaaggttgttaatctctctttcccga
+7738258/1
CCCFFFFFHHHHHJJJJJJJJJJJJJJJJGHJJJJJJJJJJJJJJJJJJJ
@6758117/1
ctacacaaacaatcacctgaatccttagaattcaaaaattcaaacttaaa
+6758117/1
CCCFFFFFHHHHHJJJJJJGHIHHJJIJJJJJJJJJJJJJJJJJJJJJJJ
@6758692/1
gtgcagaggaacgagaaccaatttcttttttaaaataat
+6758692/1
@@@DDDDB;?A?DGF<F<?C8C4E9:??:::DD@F@FGE
@5776592/1
ctctcaccagagcttgttttctgttatagtccagccagcattctacagta
+5776592/1
CCCFFFFFHHGHHJJJHIJJJJIGHIJJJIJJJJJJJJJJJJJJIJJJDI
@4321546/1
gccataaccgtacttcatatcattgataattactgtagatgagtaaggag
+4321546/1
CCCFFFFFHHHHHJJJJJJJJJJJJJJJHIJJJJJHIJJJJIJDHIIJIJ
@5777164/1
ttcatgaattgctccctccacctgaactagttcatatttcggagtcgtcc
+5777164/1
?@@DD>BD<:C?FEBBFF1FE;FFGCFH<4:C@FG@?<CC9?DAB3??6B
@5778094/1
ctctgtactggtgatatcctcgggaaaattaatttttattaagaagccaa
+5778094/1
CCCFFFFFHHHHHJJJJJJJJJJJHIJJJJJJJJJJJJJJJIJJJJJJJJ
@1155287/1
ccgctgtgtctctttctttttttgttagactgatttgatagagcacggaa
+1155287/1
@CCFFFDDFFBFFIIHHGIJJJIJICGEFGFEGCGIJIGFCCHGGGDGE?
@1708018/1
cttggctttgccgcttgttgctgtacttgaggctgagatgaaggtggtct
+1708018/1
@@@DDFFDHHHGHJJJBGGIIJHGG<EBHGHJDBG?FFHGGCCHFF?@GG
@1708069/1
gctatgagtactatcatcagctggtgtagaattacagaataactcatgaa
+1708069/1
CCCFFFFFDDFFFIIJJJIJJJIGGGFCHFDHFHBFGIEEHIJFHJJD?D
@1708072/1
gttattggtttccttatcagtaatctcgaatctattatctcttgga
+1708072/1
@@BFFFFFFFFHHIGIJJEJHDEEHGGJIGIEEHGGBACGICH9DE
@33183/1
tcataattcgggccttaactttagtgaactggtcatcaactgag
+33183/1
@C@FFDFFHFGFHIIJGEHIIJIJHEHGHEIEFHCGGIFHIBEG
@3818576/1
gtctaagcctaatgttttcgctagaactgctagatgttgattttgaacaa
+3818576/1
CCCFFDDDHHHHHIGHIIIGIIIJIJJJJJJIGHHGFHEIIIIGEAHIJG
@33266/1
ctctgctgttgctgttgttgctgaggctgctgtggtctctgctg
+33266/1
@@CFDFFFHDHFFIHIGGBFE@F<F=A3C?>DF;;1?DD9BD@F
@1156055/1
gtggaagtaagaggtctttcatttaatgttttttgaaaagcctcacttgt
+1156055/1
@@?DBDD?F8CCBFBFGGIIG@EHCAA>AEAFGFA:DG49B?@?F9<0/?
@3337315/1
cactattaaagttgatttgtcttatcgacttgacaattttttcttttctt
+3337315/1
CCCFFFFFHHHHHJJJJJJHJJJJJJJIIJJJIJJJJJJJJJIJJJJHJJ
@3819355/1
gttgatgaggaggctgaggcggaattagagcaattgctcccggagggact
+3819355/1
BBBFFFFFHGHHHJHJJJJIJJIIHHGIIJJGIDGIIJJJJJIJHFFDD@
@2264207/1
ctcatttagataaatttattgttgttcagaggcttaatacacagatatta
+2264207/1
@@@FFDFDHGHDHGGE9FCDAIIJGIIIHBGGFAGGGIGI>GE>F449E?
@34540/1
ctctgtatcaacaactgtaccagccggcacattcatatttct
+34540/1
@@7BDBDDHF>FHIG9FGAIG><@@:AE@GD?D?DFBB@BDH
@7248777/1
ctctcttgacagccctatacctatttacatgcctagacttgtgcaccagc
+7248777/1
CCCFFFFFHHHHHJJJJJJJJJJJJJJJJJJJJIJIJJJJJIIJJJJJJJ
@2264851/1
ctcttgacagccctatacctatttacatgcctag
+2264851/1
@@@ABDADFHFHHAGHGCAAH><CFHHEH?EH49
@2264873/1
gggaattctaagagggtacacaattcaggcactaatgtctcttcaaaatc
+2264873/1
BC@FFFFFHFHGFEIIDFHIGHFDHHGGDB@F9FB?DFCCGHGIGIGGEG
@7249171/1
tcctcatcaagagcacggcgatactgcaaacaagggatagcactcaaggg
+7249171/1
@BCFFFFFHHHHGIJJJIJJJJJJJIIGJJJJIJJJIJIJJJJIJJJJJJ
@5778845/1
gttctaacttaaagctgactttagtacatcgcctggagacatgactacac
+5778845/1
@?:DDDDDHHHF?FBHIIEHI@HHIGGDEFGGGAGG@GIHCGDCHIAGED
@3339552/1
ccataataagtctaaatagaccttcagggtcttcatgggcttctattagt
+3339552/1
CCCFFFFFHHFHHJJJJJJIIGHJJIJJJAGHIJJIIIJIIIJIJJJJJH
@36170/1
caaaatttgttcacactgttcctggctgagagtgattcgtcgcgcattct
+36170/1
@@@DDDDDH<FB<FB?CEFIHCEHIIBC3BEFEG>EGIIDHIIIB<@;=F
@5779773/1
ctgttgttgaggctgctgtggtctctgctgttgctgttgttgctgaggct
+5779773/1
CCCFFFFFHHHHHJIJJJHIJIJJJJJJJIHIJJJJGGGGIIGJJHIIIA
@37177/1
cccaattctttggtgataagaactatttctttaagaatattttggatttc
+37177/1
CCCFFDFAFDFFFBGHGGHJBEHGIJJJJJIJGICFEG>FFD?C@BF@?:
@1708726/1
ctccaatcgcattccctttcacactagggacatgaggtgaaattattggt
+1708726/1
CCCFFFAD?FHHHJIIJJJJJIFJIIH@BCHCHI@GH3DBG9FGIJIDH?
@1709144/1
gagacattaacttgcgtagcatactttatcgtaacggtcatttctttt
+1709144/1
<@<DBDD?D>CDFEBE8?D=HHGCFCHEE@;9?FHAA6009DGB<F?B
@7743329/1
caccaattcactcccgggtggaaatactggtggtggaggatatgaagtat
+7743329/1
C@@FFFFFHHHFHJJIJJ@FGGHGHJJIIIDGHFHIFHIEHIIJECHCFH
@37914/1
cggtcttttccttcccctggcaatgtgacctcaagttc
+37914/1
?@@=B<DBBFHFHBFDEHB;3ACDFFC?HIIIG<F?:?
@7743503/1
agcttcttcaagagggatgggctctgaaggttgtattgttctggtattat
+7743503/1
@<@DDADD>:DD<;;EFHEH=EHB;F@??91CDHHGGGIG<F<FDGIHIG
@4802972/1
ctgtggtctctgctgttgctgttgttgctgaggctgctgtggtctctgct
+4802972/1
CCCFFFDFHHGHHJJJJJJJJIIIGHIIJJIIJJJJJIJIJJGIJIJJJJ
@7250279/1
cataaccgtacttcatatcattgataattactgtagctgagtaaggagtt
+7250279/1
CCCFFFFFHHHHHJJJJJJJJJJJJJIJJJJJJJJJJJJHIGIJJJIIGI
@7250821/1
gtgcaggggaacgagaaccaatttcttttttaaaataatcagcaaaatcc
+7250821/1
@?@DFFFFDFHHFIGJIHJIJIJJJJGHDHIEGHIIJGCHJG@CCBBFHI
@2801756/1
ggcttgtctaacttgaccaacggtaaaagcaggaggttgttgcatccttt
+2801756/1
@CCFFFDDB?F<FHFGHHGIGHAB@C<CDHEGIGHH;BEHI9BCGDGGEH
@7251347/1
ggccattatcgcatcatacggaatttgccgagtccttccttctagtgctt
+7251347/1
CCCFFFFFHHHHHJJJJJJJJJJJJJJJJJJJIJJJJJJJJJJJJIIJJJ
@7251594/1
ggccttagtagaattataaaataaatacaaatacagaaacttagttgcca
+7251594/1
???:DDDDCCFHDCGFHGIGHFH@HEHHIGA<FECB:EEEDHDD:CD9FA
@4327047/1
tcttaaccagttcttcttcaaattgattacaaagactcaggagtttatca
+4327047/1
CCCFFFFFHHHHFHIJJJJIJJIJJJIJIJIIIHGIJJIIJGIFEHIJJJ
@5292840/1
caatagctgtgggttatatggtgattgatgccattcaactttgcattaac
+5292840/1
@@<DDDDBDCFFF@EHIAFHI<<AEHHIGIIGEBFHHIGHIIIIIIIGGG
@1710804/1
gcctcttgttttgcttcttttttttgacctacccttgccga
+1710804/1
CCCFFFDFD<FHFIJJBHIIFHHIGGCCEIJIJJFEGGBG;
@40772/1
taagaactatttctttaagaatattttggatttcattgatagtatctg
+40772/1
?@@F=DD?DDFHDGIIC@B@CHEEAHHABFHHEGIEG@@FGI4?F@HE
@4328300/1
gatgagcatccatggaacctacaacagctgctattgaaggctttttgtta
+4328300/1
@@@BDB?AADC?DH>?:CGFFDEBBBGHFE;E?EE@??C?8B?BBGH?F<
@4329296/1
gcagaaaccaagaccgacttaaacaaattgattccaagcttatcaggatc
+4329296/1
@@?DDDDB:C?D;??:?EHIIBBFBBD?FF>:?<DFGIGIGEIGFHGEEF
@2805590/1
ctacacaaccatttggtatattcatcctctcaaaataaaagaata
+2805590/1
CCCFFFFFGHGBHGGHAHHIIDII@CAHHCGGGHI@EI9GHIGIH
@5784004/1
ctgtatcatcaacttctaaaggtttccaataaacaccttttggaagcttt
+5784004/1
@CCFFFFFHHHGHJJJJJJJJJIIIJJJJJJJJJJJJJJJJJJJIJJIJJ
@3342534/1
ggatacgatctggtttacaattagaatttataagtgttgcagttaaacca
+3342534/1
CCCFFFFFHHHHHGHJJJJJJIJJGHIJJIIJJJIIIIIIIIJJJJJJJJ
@1712477/1
ctgctatagatggaacgttgatctggtctggagc
+1712477/1
<@@DB?DBH?BD3EG;FEAGG@AH@H@@A>A?DC
@1712836/1
ctaaaatattgttcaagttcacgaggagtattcttggaaacaattttata
+1712836/1
@@@DDDDD>FFFFII>EEHDH<FGIIBGFEHGFEFH9FEEBEHA<D@FIH
@2269099/1
ataagaccttgttgttttagggtaatcaaattttatgacaaaattgcaat
+2269099/1
@C@DDFFFHH<:DHGGIIBAHE<<FHHAHG@HIIIIIEEHEGGGIIGI<F
@1164670/1
cccgattatttttcctttgatgctgctcaatttaccttcatccttgtttt
+1164670/1
@@CFDFFFHHFHHIGIIIIDHHIDJEE>HIIHJEHGGICC<DAGHHEGEG
@6767626/1
ggtgagtaatctctgtatcaacaactgtaccagccggcacattcatattt
+6767626/1
CC@FFFDFHHHHHJJHJJJJJJJJJJJJJJJJJJJJJJJJJIJJJJJJJJ
@4808094/1
cttcccactggggtgtatgtcattgagggcaagtgcctcattacaacatc
+4808094/1
@CCFFFFFHFFGHEGHIJIIGIJIIIIIIHIIIDFHIGIIJGIGHIJIGI
@43986/1
gtaacatggtaaaataccttctttgactaaatactcctgaaggagtgata
+43986/1
@@<D;DDFGFBHHGGIFGIIGHIEGHJIFGHGCAB<FBGGGI9HFBBD<4
@1713483/1
ctttgaactaagtacagcgaaattcttattcgattgaagtaaattgtaa
+1713483/1
@@@DDFFD>DDHHIGIEIEHG1EA>HGEGHGAG@FGI9DFG<DG4<BDA
@6767944/1
cgaacagcttccacagcttgtctgtaattgcgataaggtttttcaggatt
+6767944/1
@CCFFFFFHHHHHJJJJJJJHIJJJJJJJJJJJJJJJJGHIJJJJJJIJJ
@2806323/1
gccaacaacaatgacaggtttttgaaaaaattttggccaatagctgtggg
+2806323/1
C@CFFFFDHHHHHGIGJI<EHDGEGDGICF9@G9B69BDGHC@DE98FGB
@5296055/1
tgtttcattccgcagattaaaatttttaagtacgactaagtgagcacact
+5296055/1
CCBFFFFFHHHHHJJJJJJJJJJJJJJJJJHIJJJJJJJJGIJJJJJJJJ
@6272055/1
tatgactcccaagctgctatgagtactatcatcagctg
+6272055/1
@?@?D:AD?CBD=GBGEIGI@CEH>F<<C92<2199::
@2806789/1
gcaccttcaacaccacactcctcaaggtacacccctataagggcttcgat
+2806789/1
?@;4BDB;D:AAFGGIIIIEA<FCFHI3:1?FHHIC=FE?BGCB2?D<CB
@5786426/1
ctcttgttacaacatatttcaacatgtatccttttgggcggtaccatggt
+5786426/1
CCCFFFFFHHHHHJJJJJJJJJJJJJJIGJJJJJJJJJJJJHIJJJJJJF
@1167175/1
aaagatagtaagttatttcttctaa
+1167175/1
@@@?=DD8CFA<CD4E>AEF4<CCI
@3345864/1
ggcatggcctgcagctccctttttgcagcttcttcaagagggatgggctc
+3345864/1
CCCFFFFFHHHHHJJJJJJJJJJJJJJJJJJJJJJJJJJJJJIJJJJJJJ
@6771017/1
atcgcatcatacggaatctgccgagtccttccttctagtgcttcttccaa
+6771017/1
CCCFFFFFHHHHHJJJJJJJJJJJJIJJJJJJJJJJJJIIJJJJJJJJJJ
@5298585/1
caatgaccatcaatcatcccttttctatgctactgttttccaattccaaa
+5298585/1
CCCFFFFFHGHGHJJJJJJJJJJJJJJJJJJJJJJHIJJJJJJJJJJJJI
@4811203/1
gataataatgcctcagagctaccttggcagctgctaattttgcttggtgt
+4811203/1
CCCFFFFFHHHHHJJJJJJJJJJJJJJJJJJJJJJJJJJJJJJJJJJDGH
@1715157/1
cctgtttagaacgaagatgactgagttttccttcatgta
+1715157/1
?@?;AD>ADF>DH>=FH>HCCCHDH<A?FEHBBEGDFD?
@1715266/1
ccctaggcaaggtacagcctcaccacctcaaccgaacacttctaggt
+1715266/1
@C@DFDDFH<FD:CFHCBGHEFGGEGGHGJB9B:A@@DG>4?DGGC<
@6274274/1
caacaatttctcttcctttttttggatctgaagggcggtcccctcttttg
+6274274/1
CCCFFDFFHHGHHJJJJJJJJJJIJJJJJJJJJJJJJJIHHHHFFFFEEE
@2809500/1
cctgcaccgatgcaattaatactcatcttctttactaaaaggctacacaa
+2809500/1
C@@FFFFFHHHFDGGHHIHG@ECHGHGJIEIGIEFGFHHIEBGHIHIJJJ
@46880/1
gccagagcttggtacaattgtcgacacta
+46880/1
?@@1D?3:?3?12AFF9AFHH:@:2@D<B
@1717382/1
gatacaaaataattctatgaggcttgtagccaccgg
+1717382/1
CCCFFFDAHHFBHIEHGB<B<<:CGEG@ECH9FEGE
@596747/1
ttcaactttgcattaactttctgcagtatgtttacaaatgttgcagcatt
+596747/1
@@@FFDFFHBFFABA>FECCIIBH<F@FHEF@BEHH>FHDCG9?D3CBGE
@1168467/1
ccagagccagtaggtaaaaagattattgtattttcttttagaactctttc
+1168467/1
CCCFFFFFHGFFHGBHGGHJJIIHGIDHBGIIJJHIDHI@EHDGIGHGCH
@7750215/1
gccaataattgttctttcatgatactctcaagatccctgattacttcttc
+7750215/1
CCCFFFFFHHHHHJJJJJJJJJJJJJJJJJJJIJJJJJJIJJJJJJJJJJ
@5299769/1
cacattttatgtgctgctaacctcttggcaatttttttcgatttgccagt
+5299769/1
@@@FFFFFGHGHFIIIFIHHIIDGEHEHGIIGGGGIIIGGIDGFCEFDBF
@5301371/1
gttgcagttaaaccaagaacatgtggcctatcctctggaggaattccttt
+5301371/1
CCCFFFFFHHHHHJJJJJJJJJJJJJJJJJJJJJJJJJHHJIIJJJJJJJ
@6771960/1
gttaacttttggtggctttattatattactcctaattgaagagccttttc
+6771960/1
@CCFFFFFHHHHFHJJJJJJJJJJJJJJJJJJJJJJJJJJJJJJJJJJJJ
@2810913/1
ggaggccatcgcctggtcatgcataattcttgtagaagaccaatagggtt
+2810913/1
@@?DDADDHFHHHDIIEHBHHHEGEHGGGEFGEAD>GGHIICGFGIEHDH
@6772944/1
gataactatagaggttcttctttccatcaaaggcaggaaatcgatttttg
+6772944/1
CCCFFFFFHHHHHJHIJJJJJJJJJJJJJJJJJJJGJIJIEIJJJJJJJI
@2811506/1
gcctgatgctgggaacaagaatgctgttaatgcctccaagc
+2811506/1
@@@FDFFFHFDFD@BEFEHCHGCHIE4CHGCGHCG>BB?CD
@49200/1
ggcaaggtacagcctcaccacctcaaccgaacacttctaggttacatagt
+49200/1
@@@FF??BFFFHGGHIGFHEIJJIJIEHAHIJDIIJIIEGF>B@FGEHIF
@49565/1
ctttttttgacctacccttgccgacagca
+49565/1
???D>DDDCBB>C>C822:?<C:?6@DD9
@50599/1
gtcgaatactgttcttaggaatatttccaatgaattcctctatttcattg
+50599/1
@@@ADDBAFHAFHIIIGIGICEGGGCH><F<F>H<GHGEEG3FDG@C?B<
@5304271/1
gggttcatgagttccactttcacaatcaattaattggtaacatggtaaaa
+5304271/1
@CCDFFFFHHHHHJJJJJJJJJJJJJJIJJJJJJJIJFGHIJJJJGIIJJ
@4816840/1
cagtaaataacaaagaatggaaggccaaaatttgttcacactgttcctgg
+4816840/1
CCCFFFFFHHHHHJJJJJJJJJJJJJJJJJJJJJIJJJJJJJJIJJJJJJ
@4817285/1
gtttactaatgcagatcttaaatctgttaatgctccagggctatgtgcac
+4817285/1
CBCFFFFFHHHGHJIJJJJJJJJJJJJJJJJJJJJJJJJJJJJJJIJJJJ
@4818059/1
ctagtgcttctgtaaaacgccaataattgttctttcatgatactctcaag
+4818059/1
BCCFDFFFGHHHHIJIJJJJJJJJJJJJIJIJJJIIJJJIIIJJJJJJJJ
@7754554/1
tgtagcgattggaaaaataatcagaatatgaacggtattgctctgcaggg
+7754554/1
BC@DFFFFHHHHHHJJIJJJJIJIIJJJIJCGGGEBGGHHGGEHDDGGGG
@1171863/1
atcccatatcattgagacattaacttgcgtagca
+1171863/1
@@@FD<>D8DFHB@GE;BDHHBE?F4AA<@7:EG
@52146/1
ccagaatcttttaagttcaagactaaatctcttaat
+52146/1
@@@DDDDDDHFBHH>CEGGFC:<<:<3FEH@DHHCG
@1172823/1
ctaatatcctaacgttatcaggttttggg
+1172823/1
CCCFDAEAHHF?;GFIBHGBHGH3FFAGB
@3831387/1
ctctgctgctgctggggctgttgttgccactactgctgctgcggctgttg
+3831387/1
@@<DDDDDDHHH?FGGIBEGGFHHHC>DDFHIIIE@DFH<?FGHIII;C@
@4819930/1
gctaaatcttcaagtacatagtacataactttagctgtcgtctttctttc
+4819930/1
CCCFFFFFHHHHHIHIJIJEICIHIJIJIJJJIIIIJGIIGIIJJIJJIG
@2812819/1
cttcttttgtgtgagcattaaatcttaaaatagatacaatgtcactagct
+2812819/1
CCCFFFFFHDHHFJJJJJFGDGGGIJJEHGHEH<FGIAGHIFG9FEIEHH
@2812861/1
cttgacaattttttcttttcttctttctg
+2812861/1
CCCFFFFAH>?DF:FABGIIIDHEDHC>>
@6280856/1
cagagaggaaatagtattttttcttcatcgtcttgaacttcatttccaac
+6280856/1
@CCFFDDFFHHHHJCGIJJJJJJJJJJJJJIJJJJ4DHIJJJJJJJJJIJ
@1723360/1
ccacgatttcggcagcttttacctcattttcactc
+1723360/1
@@@FFDFFGHGHGGGF3AHHGIEGG>FHIEBD>4B
@54167/1
tcccatctgcatccttcttttccgg
+54167/1
:=?B=DBAFDFF:AFHGGCCH<:A?
@600715/1
gccagagcttggtacaattgtcgacactacctgtagcagtttgtta
+600715/1
@7@DDFFDDHBFDGH:CCHAB>EHIHE@HGHBFDGAGGGDCBC;D4
@1723789/1
gtgatttgcacgaagcactataggtcga
+1723789/1
<?@DD4A::DB:CH;1CF?DAE<<CHG:
@54508/1
ggcaaatctggaggttgatgaggaggctg
+54508/1
@<@DDA;;DD>ADGFDA<C<A3CC@CFED
@3353575/1
gcctcttgttttgcttcttttttttgacctacccttgccgatagcaataa
+3353575/1
CCCFFFFFHHHHHJJJJJJJJJJJJJJJJJJJJJIJJJJJJJJJJJJJHH
@54837/1
ggaaggccaaaatttgttcacactgttcc
+54837/1
@@@DDD?D;3DFHBFHA@F><EAC>2<A9
@6281226/1
ctccagcaggtgggtgagtaacatcagctccgagaaatattacaggttcg
+6281226/1
@@@DDADDDHDBHIGG=GAFHBFFAGHIGBEDHGIIIICHGHIGIG?=FE
@4820885/1
atcagcgccaacaacaatgacaggtttttgaaaaaattttggccaatagc
+4820885/1
CCCFFFFFHHHHHJJJJJJJJIJJHHIJJJJJJJJJJJJJJJJJJJJJJJ
@5794457/1
attcagtttcccgcttctttccaaatctggacattatattgataagtgta
+5794457/1
?@@FFFDDHHHHDBHI@GGGIIIIIIEHHIGGCGHBH<FGE4BECDDGDB
@7260617/1
ccgtgtgatatgatatgggttgctgtttacaccaacgataaaatcaggct
+7260617/1
@CCFFEFFHGHHGJJJIJJHHIJJJJJJJJJJJJJJJJJJJJJJJJJJJJ
@4821797/1
gtccttctaacctgttcttcttgaagttggttcagctgtagtctgtctgc
+4821797/1
CCCFFFFFHHHHHJJJJJJJJJJIJJJJJJIIJJJJJJJJJJJJJJJJJI
@4821991/1
ctgagatatactcatattgaggataagaaatacggtgttgtacacagtat
+4821991/1
CCCFFFFFHHHHHIJJJJJJJJJJJJJJIJJJJJJIIJJJJJJJJJJGIJ
@5794844/1
ctcatttctgataggttctgcaatttccaagaaactttacttttcacaaa
+5794844/1
CCCFFFFFHHGHHJJHIJJJJIJJJJJJJJJJJJJJJJJJIJJJJJJJJJ
@3833014/1
tgattacttcttctcgaggtggctgcagtttccatatcatattatacctg
+3833014/1
C@CFFDDFFFHGHIGHJIICFHGGEG@DHIGJGFHEDEGGHIGGIIGIIG
@4822298/1
ttggaaaactgtttatcatagatccgacgacactttttagtaccgggctt
+4822298/1
?@@F?DDFBFHHFDIEGHIGHIGHEHFBGGIIBGHGHGHEIICBFEHIIG
@2279471/1
ataattcgggccttaactttagtgaactggtcatcaactgagaggccaaa
+2279471/1
@@@FFAFFDHGGFJIBGBHIIJCCEHECHE<DCEC9D?FEGFGEHBD@DF
@4822525/1
gttcttcttcttttttccacgtgaaatctttaggctgcagctcaaccatt
+4822525/1
CB@FFFFFHHHHHJJJJJJJJGIJJJJJJJJJGIHIJJJJJJJJJJJJJJ
@3833475/1
ggtacatttagctatcctgtagtttcgtcctatacctttgaatgtccctt
+3833475/1
@C@DFFFFHHHHHJJJJJJJJJJJJJJJIJJJJJJJJJJJJJJJIJJJJJ
@54912/1
ggctgttgttgccactgctgctgctgcggctgttgtt
+54912/1
@@@D?DD8?FDFBGGB@FCGCGGD<FAEH0?DB<@9?
@4822802/1
cgaggaattccagcctttgatagcaatcggtaaagttttgcctataagaa
+4822802/1
CCCFFFFFFFHHHIIJJJIJJJIJJJGIJIHIJIGGHIIJJJJJIJIGJI
@3353841/1
cttcattgtaaaaataataaggaagattatttacagtaaaaattataata
+3353841/1
CCCFFFFFHHHGHJJJJIGHIJIJJIJJIJJJJJIJHGJJHIIIJJIJJJ
@6283197/1
ctccaatcgcattccctttcacactagggacatgaggtgaaattattggt
+6283197/1
CCCFFFFFHHHHHJJJJJJJJJJJJJJJJIJJJJJJJHHIJJJJJJJJJB
@55473/1
ctcttgttttgcttctttttttgacctacccttgccg
+55473/1
@@@BDBDAFFB?:<AEFHHBG>AGEIIIEBDDBDEH0
@55594/1
agagatgggttcatttaccttccattatgtatcg
+55594/1
@?7DDDDBHFFBHEBB<4EB@>EC<<CF4<<E<C
@1724953/1
cttctgtaaaacgccaataattgttctttcatg
+1724953/1
@@CFFBBD>FHFDGDHBGGHIDG>BHEGE49<?
@2817252/1
cccaattctttggtgataagaactatttctttaagaatattttggattt
+2817252/1
@C@FDFADBAHFDCDHDIJGHJEGHICHIJJJD><EEE>HEHIJ63DFF
@5797769/1
cgttcataaggtctcatttgaaaacgt
+5797769/1
??1A:DDB<2A<:A:EEE?FFFBF?3<
@1726993/1
tgattttttattgtatcccaatcaattatgatactgtctccttcaacaat
+1726993/1
@@@D?BDDDFHHF<2CFG<FHHIAGIIIB>CD>GGGGDGHGGGFCHEIBH
@3356209/1
ctagctttcttaaatctggttctctaatcatctgattagtagtaacgatt
+3356209/1
CCCFFFFFHHHHHJIJJJJIIJJJJJJJJJJJJJJJJJJHJJIJJJJJJJ
@6286568/1
gctggtttcagaaggggtagaccaaatatacagcatcaattgatcct
+6286568/1
CCCFFFFFHHHFHJJJJCFHJJJJJJJJJJJJJJJJJJJJJJJJJJJ
@3357410/1
ctcctgccactcatcataatgaacaatatcttcttttggattagtagaaa
+3357410/1
@@@ADFFFGGFHHJGJIIIJHHIGFHH@FAHICEGHIJJFHIIIHIIIJH
@7761161/1
gcttctattagttcatctatattttttaaggaagtaagtgcaggggaacg
+7761161/1
CCCFFFFFHHHHGJJJJJJJJJJJJJJJJJJJJJHIJJIIJJJJJJJJJJ
@3357617/1
gccacaactcatattgatcgtcaaatgaaacatacctcatacgactctaa
+3357617/1
CCCFFFFFHHHHHJJJJJJJHIIJJIJIJJJJJJJJJJJJJJJIJJJJJJ
@7761378/1
gtcgctttatgcaaataaattggcatcccacttttatgaatgattttgat
+7761378/1
CCCFFFFFHHHHFIIJJJJJJJJJIJJJJJJJJJJJJJJIJJIJJJJJJJ
@7761629/1
caatgatttcctccttccaaaaaaatacagcaagtctggtaaatttatcg
+7761629/1
CCCFFFFFHHHHHJJJJJJJJJJJJJJJJJJJJJGHIJJGHIJJJJJJJJ
@5799446/1
gccactgctgttgttgaggctgctgtggtctctgctgttgctgttgttgc
+5799446/1
@C?DDFEFHFHFHGIGIIIGII?BHIHDEBFDFHIEHIGEGGEBFGFBEE
@5799515/1
accttttggaagctttacaactcctaatcctgtttcatccgcaattttct
+5799515/1
CCCFFFFFHHHHHJJJJJJJJJJJJJJJJJJJIIJJIJIJJJJIJIJJJJ
@3358725/1
cactgctgaggcttgaacaagcccttctgatagcctgcaattcttggttc
+3358725/1
B@CFFFFFHHHHHJJJJJJJJIJJJJJJJJJJJIJIJJJJJJJJJJJDGI
@4826779/1
atccacgatttcggcagcttttacctcattttcactcagaagaaataata
+4826779/1
CCCFFFFFHHDDFIEIGBGHIJIIIGIGGIJIIGGHIJIJJJHIJJJJJG
@1179444/1
cgagaaccaatttcttttttaaaataa
+1179444/1
??<DB:AB3AFHD<?C<GGIGHICH49
@1180502/1
gggtgatgattctttggaagaagag
+1180502/1
@<@BDABDBFHGHBHIIICGGAFH3
@7267850/1
acgaaaaataacaaaaacaaaaattataagatcaacatataatgacaatt
+7267850/1
CCCFFFFFHGGHHJJJJJIJJJJJJIJJJJJJJGIHIJJJJJJJJIIJJJ
@3360742/1
gttttctccaactccgacaaacgccatcctctcattcttagttgtaacaa
+3360742/1
CCCFFFFFHHHHHJJJJJJJJJJJJJJJJJJJJJJJJJJJJJJJJJJJIJ
@2284896/1
gtatgaaactgaacgtgtacacctggtaaagaggtgacaaagatagta
+2284896/1
@@@FFDFDHHHHHJ?EHDHHIIGHIJ<EFHGIJDEFH@GCH9BDGIDB
@3837879/1
gtcagcacagaataatcttgtatgatgtctcttttggactacaataaaag
+3837879/1
CCCFFFFFHHHHHJJJJJJJJJJJJJJJJJJJJJJJJJJJJJJJJJJJJJ
@1730949/1
cacatactaccgcctgtgttctgttgtttactagagaacttcttaat
+1730949/1
??@DFFFDDBD<:EHGFE4:CEHH4BC9??GCDC@>G3BG?G>F@4?
@61242/1
caatttgcaattcttttataataatattgccggcttttggttgttccagg
+61242/1
@CCFFFFFHHHHGJJJJIFHFG@DEIGHIJIGGIJIJJJIGBFGGGIIFD
@7766159/1
ggacaatttacaggcagttgaagataacatacaattttaattttattatt
+7766159/1
CC@FFFFFHGHHDEIJIHJFGIEHEHGIGIJJJJIGIJGGHGGIJJJGGI
@7270403/1
tgaggataagaaatacggtgttgtacacagtattcttgtagtgctccaat
+7270403/1
CCCFFFFFHHHHHJJJJJFGGHIIHIIJIJEHIJJJJJIIJIIJJJJJIJ
@2823874/1
cctcagagctaccttggcagctgctaattttgcttggtgtttgttttctc
+2823874/1
@@@FFFF?FHBHHGHBHHHIJGG@GCC<?EF@GG@GB1??DHH;B;GFGI
@609572/1
cagagaggaaatagtattttttcttcatcgtcttgaacttcatttc
+609572/1
@CCFFDAFDHAHHJGHHEIJIIIJIIGIJE?D=DHGCGHHICBGEE
@62556/1
tgaagaatcatgtgataaaaaatag
+62556/1
?@<DDDDB=CBD<CBG:ECDHE9FB
@5805453/1
tatcaggttttgggtagttgggtaatattttgataacgtggatgtagata
+5805453/1
BBBFFFFBFHHHHJAGGHGIGIGGIIJIJJJJJGIJJJGHIEIJGIIIJI
@610569/1
cttgttttgcttctttttttgacctacccttgccgatagcaataaggcct
+610569/1
CCCDDFFFHHHGHJJJJJJJJIJJJJJJGIDIJJIIGBHJJFIJGIBCCG
@1731313/1
ttcggcctgatgctgggaacaagaatgctgttaatgcctccaagcttaac
+1731313/1
@@@FFFFDDAFHBHI<DAGHGIIGGGCBFIGGGDH9?DBGGBFEGHJ@>?
@6787016/1
accaactcatactgtcttcagcctcatgttataacattatgcagttcatt
+6787016/1
@CCFFFFFHHHHHJJJJJJJIJJJJJJJJJJJJJIJJJJJJJJJJJJJJJ
@2288559/1
cttttctttaacatttctcacagaacggttgccatat
+2288559/1
@CCDDDD8DBCFBHBGGIIHHIGIIIH@CCADH<@GG
@2290029/1
ggcctatcctctggaggaattcctttaaactgatccatgatcaatctcat
+2290029/1
@@@FFD>DFFFFHGGGEG>GFHICHHEHCEHIGGGGHIGGHHHHCGAA<B
@2826020/1
cttaactttagtgaactggtcatcaactgagaggccaaactccttcaggc
+2826020/1
@@@FFEFFDFBA?E@FEGEFFFH@AF3FCHA9<??ECFGEGAGEHBDHDH
@613452/1
gagctgcgacaccatctgatgcctggtgcggaggctaccttgccg
+613452/1
@?@FDFFFHGGHD9FCFEFHGIBCGIFGDGJBGGIIDF9BCA;=A
@6788376/1
ggagctgcgacaccatctgatgcctggtgcggaggctaccttgccgtagg
+6788376/1
@@?BDDDEHHFHHHHIGGGEFFGFIEE:CDD@GGGIIGIIEHGIID4;CE
@3364414/1
cgcacaacaaacacttggggagttaaatcaacatcagctgagatatactc
+3364414/1
CCCFFFFFGHHHHJIJIJIIJJIIIIJJJJJJJJJJJJIIGIIIIJJJJJ
@7272990/1
tcctcatcaagagcacggcgatactgcaaacaagggatagcactcaaggg
+7272990/1
CCCFFFFFHHHHHJJJJIJJJJJJJJJJJJJJJJJJJJJIIJJJJIJJJJ
@6293840/1
ggaggtgaaaagaatgatcttccaactgtcacaaacctgttagcagctgg
+6293840/1
CCCFFBDFHHHHHJJJJJJJJJJJJJJJIJJJJJJJJJJJJJJIJJJJJJ
@7273337/1
atttcttctaaattctgctctgataaattagaatcatcccatagcaaatg
+7273337/1
<@@FFFFFGFHDDBEDFGGGIGHEBHIIIDGIGHIGHIIIIIIEDHG;DH
@6294906/1
gctctccaaaattgtaaatccaggaacttcccagtcatcaggaataaagt
+6294906/1
CCCFFFFFHHGHHJHICHIJIJJJIJJJJJJJJJHJIJJJJJJJJJJJJD
@6295450/1
ccgtacttctagcattagaagtttcttctccagctaaggctgtatcatca
+6295450/1
BCCDDFFFHHHHHBHIJIJIIIIIIJJJJJJIIJJIJIIJJIHIIJJJJJ
@5808298/1
ctgagatgaaggtggtctgctgggttgctggtcaccgggttgttgcctaa
+5808298/1
@@@DFFFFHHGHHGEFGIIGJJIIIIIJHIJGHIJJIJJ@FGHGJJJJJJ
@3843732/1
gtaatctctgtatcaacaactgtaccagccggcacattcatatttctccc
+3843732/1
CCCFFFFFHHFHHJJJJJJJJJIJJJJJJJJJJJJJJJJJJJJJJJJJJJ
@67118/1
aggcaacaaccaccacaacagctgcaaaggcaagaaccaccacagcagca
+67118/1
BB@DDFFF<HHDHGIIIGICHGIIJIBBFFG>;FF?@;GBFE92BGCG@@
@4833115/1
cctgttagcagctggttgccttaaaacaatgtcaagagcttggattgcct
+4833115/1
CCCFFFFFGHHHHJJGIJJJJJIJJJJJJJJJJIJJJJJJJJJIIJJJJJ
@3844428/1
ctccaatcgcattccctttcacactagggacatgaggtgaaattattggt
+3844428/1
CCCFFFFFHHHFHGIIJJIJJJJIGIHIJIHIGICHICFHEHIJIJIII9
@6791519/1
gtcactattaaagttgatttgtcttatcgacttgacaattttttcttttc
+6791519/1
CCCFFFFFHHHHHIIIJJJJJHHJJJJJJGIIJJIJJIIJJJJJHHJJJF
@5321299/1
aacaagttccgttttttggagaggcaactcaggataactatagaggttct
+5321299/1
@CCFDFEFHHHHHJJJJJJJJJJJJJJJJJJJJJJJJJJJJJJJJJFHIJ
@5322743/1
cttgaggaagttggtgtagaggtgcaggctggccatgttgaatagcttgc
+5322743/1
CCCFFFFFHHFHHJFHHIJJJJFGIIJJJIIJJJJJJGHIIJIJHEHHJJ
@7772245/1
ataagttgtaacagtaagttcttttttttccttgactatgtttgatgaca
+7772245/1
?@@DDDDDB4A=2AA<E@AEHCHEIFDFF9?DFEGCFBFDDFGC?DDFB8
@6299148/1
cctaggcaaggtacagcctcaccacctcaaccgaacacttctaggttaca
+6299148/1
CCCFFFFFHHGAFEGGAGIIIDHIIIIDHGA9DFHFGIGICCFHBHIEGF
@5323871/1
ggaagtaagaggtctttcatttaatgttttttgaaaagcctcacttgttt
+5323871/1
CCCFFDDFGHFHFHIIJJIIJJJJIJHIGIJJIIJJJIJJJIJJJJJIJJ
@1192194/1
atctttatttgtttcatcgtcagtatcatcagcatcag
+1192194/1
CCCFFFDDCDF>F@BHGDHFG=@?CHICEH@BEGGGD3
@4358342/1
ttaagaaagaccaaaggtttctgttgagctagtcatttgttcccctg
+4358342/1
CCCFFFFFHHHHHJJJJHIJJJJIJJJJJJJJJJJJJJJJJJHJJIJ
@5810758/1
ctagcatgactgactagatagaagtctaattcagtagggtgagtaatctc
+5810758/1
CCCFFFFFHHHHHJJJJIJJJJJJJIJJJJJJJJIJJJJCHHIDFHIJJJ
@6300203/1
ggcagctgggaatcctttgtgagccacatcaatgttaaggaatggtttcc
+6300203/1
CCCFFFFFHGHHHJJJJJJJJIIIJJJJJJJJJJGIJJGJJJJJJGIIJJ
@5811413/1
gtttaaattttttccgctgtagtacaaatttctattcccgattatttttc
+5811413/1
CCCFFFFFHHHHGJJJJJIJJJFGGGIFHIJIIJJJJJJJIIJJJJIJJI
@6794640/1
ctctgataaattagaatcatcccatagcaaatgatatttggtaggacgtg
+6794640/1
CCCFFFFFHGHHHJIJJJJJJJJJIJJJJJIJJHIJJJJJJJJJJJJJHI
@6794699/1
ctcattttcactcagaagaaataatatctcagcaccaattttatgatttc
+6794699/1
CCCFFFFFHHHHHJJJJJJJJJJJJJJJJJJJJJJJJJJJJJJJJJJJJJ
@5812156/1
ctctcatcctaaacctttttaaaacatcttcttgttttctatgttctatt
+5812156/1
CCCFFFFFHHHHHGIGIIIJJHIJJJJJJIHIJJFHIJJJEIFIIGIIJJ
@1739509/1
gtcgaccttctcggccaagattaggcctacgtggacaggtgaacatgggc
+1739509/1
@@@FFD<DFDFF?GH8EAEGE><FGEG@@GIEC=FGCHI9B8?FFF9C=;
@2294977/1
ttttgaaattttttaatagttggaacaattctatcacctttgaagttgaa
+2294977/1
@@<DDBBBFHHH?FGHHIEEGHGEHHIJIJ?@BF@GDHII9DDD9BFGEH
@1193055/1
gggccttaactttagtgaactggtcat
+1193055/1
?71AB1ADH<<AF<:<CAC@EC<CBFA
@1193141/1
ggctcgtctaacttgaccaacggtaaaagcagg
+1193141/1
@@@DDDDB;;FCFE4AFF:EFEBBG14??8?;3
@2295453/1
gcagcctcttgttttgcttctttttttgacctacccttgccgacagcaat
+2295453/1
@@?DDDDEHDBCFA@BG@ABHGIJIJJJDEGIEHGDGI<DFG6@FHGIEH
@5325489/1
cccatgttaaattttttcagaatcatgtgatttttcttcctttcaagaat
+5325489/1
CCCFFFEFHHHHHJJJJJJJJJJJJJJJJIIJJJJJJJJJJJJJIJJJJJ
@5325505/1
gtcagccgcttctataccaccatcaaggaaaagtgcacccatcaaagcct
+5325505/1
CCCFFFFFHHHHHJJJJJJJJJJJJJJIJJJJJIJJJJJJJJJJJJJJJJ
@6303575/1
caggaaatggtgaactgcctttcatgaggaaggccctcttcattttcggt
+6303575/1
BCCFFFFFHHHHHIJGHIJIGIIJEHGIJIJJIJJJGIJJJJJJGJJIID
@6795439/1
ggacctttggcacatccacgatttcggcagcttttacctcattttcactc
+6795439/1
@@@DFFFFHDFHHIJEGFIIIJJJGIBHHIJIGIEDD?FHGHIIJJCFHD
@5813652/1
ctgcaaacaagggatagcactcaagggcacattatgttttctaacacttc
+5813652/1
CCCFFFFFHHHHHJJJJJJJJJJJJJJJJJJJJJJJIJJJJJJJJJJJJJ
@72107/1
gtattgctctgcagggaacggcgacataggtgtctgctcttcacatactc
+72107/1
@@@FFFFFGHHHHIIAH3CFH1EDFEHIDGEFGG<BECECGHG@FGGII@
@3370156/1
ccatatcattgagacattaacttgcgtagcatactttatcgtaacggtca
+3370156/1
CCCFFFFFHHHHHJJJJJJJJJJJJJIJJJJJIJJJJJJJJIJJJJJFHH
@72252/1
gttgttgccactgctgctgctgcggctgttgtt
+72252/1
@@<DDFBDHHHHDGBHIIGHHEG8AA@0:D@9?
@5813852/1
aatactttaagagcatttattgcagcttctttctgtgcatcattttt
+5813852/1
CCCFFFFFHHHHHJJJJJJJJJJJJJJJJJJJJJJIJJJJJJJJJJJ
@72610/1
cctttttgaaattttttaatagttggaacaattctatcacctttgaagtt
+72610/1
BCCFFFFFHHGHHIIJJJIII<CHHIJGGCGIJIJJJJJJHIGAFGEIEG
@6796974/1
cctatccttagtcttcagttcagcttttggattagaatatacagcataag
+6796974/1
CCCFFFFFHHGHHIJIIHIJJIJJJJJJJJGIJIJGIIIIGIGGCHIIJJ
@2296849/1
ctttgccgcttgttgctgtacttgagg
+2296849/1
?@?=D>DD8CF72<AEBA?AH<BHECC
@2297303/1
acaggctgagctttataaaatgcagtggccg
+2297303/1
BC@FDFAEFFHHHIIIFJJIJCHG@FHHHII
@6307792/1
gcacaataaagaatgaattctctttagcttgtggatcaaaactcattaaa
+6307792/1
CCCFFDFFHFHHHJIEGIIHIJEHIJJJIIJIIIIHIJJIJJIIGGIGGG
@1195954/1
gtcatttctttttcttgatctctttcattatcgtaaattgtcacggtctc
+1195954/1
@CCFFFFFHGHHHJ@GFGGIIJJGJIJJIJJJJECFEECEGHGGJIHHGI
@5815694/1
ctccaagttgtgaatcaatttcaggatacgatctggtttacaattagaat
+5815694/1
CCCFFDDDHFFHGIIJGHHIIIIJFDHIJJJIFGHI?CGHGCHIIJIEGI
@5815771/1
cctggatctgatcttaacaagccttaagagaaatcttagctgacatatac
+5815771/1
CCBFFFFFHHHHHJJJJJJJJJJJJJJJJJJJJJJIJJJJIJIJJJJJJJ
@3371401/1
ggcaaatctggaggttgatgaggaggctgaggcggaattagagcaattgc
+3371401/1
CCCFFFFFHHHFHJFHIIJJJJIHJJJJJJJJJJJHHGGIJJJJIJJJHH
@3371857/1
aaaaattataataaaacaaaaattaactttttaatcacattggatct
+3371857/1
CCCFFFFFHHHHHJJJJJJJJJJJJJJJJJJJJJJJJJJJJJJHIJJ
@7281863/1
ggagttaaatcaacatcagctgagatatactcatattgaggataagaaat
+7281863/1
@@?DBDFFHHBFFIGHGE>@HBHICFH@HGGIIIFGIIDHIIBCHHGIGB
@5329052/1
atttgatagagcacggaaggtggaatttttgcattttttataacttcttt
+5329052/1
CCCFFFFFHHHHHJJJHIJJFGIGHJJJJJJJIJJJJJJJJJJJJJJJJJ
@1198242/1
gaggcaacaaccaccacaacagctgcaaaggcaagaaccacaacagcagc
+1198242/1
@??DDDDBDF?DFIIJ?DHIBE;FHHFGGGC9CFGHGJJIG;D?2=FHI<
@1198492/1
ttgtaacattgcagactctgtacttcctcctcatagttccacaatgagta
+1198492/1
@@CDDEFDBFFDHIIJIIIICHGGJJJIDGIJFGIJEIGGGG@=BDFGEG
@3851610/1
gccgatagcaataaggcctttggctttaacctcataactaaaacagggtt
+3851610/1
CCCFFFFFHHHHHIHJJIIIJIIJJIJJIIJJJJIIGIJJJIIJJIGIDG
@7282990/1
gcactggttacaggagatactggttgttgttgaggtggtagttgagtttg
+7282990/1
@@@DDDDDH>FFFGGG3E<?CHHCFFHIGHF?GII1?F:BFHIB9DGHFH
@7777522/1
gctgtggtctctgctgttgttgctgctgctgttgttgttgctgctgttgt
+7777522/1
CCCFFFFEHHHHHJJJJJJJJJJJJJJJJJJIJJIIJIJJJJJJJJJJJE
@2840162/1
aggacgtgctgtaccttgtatactagcatgactgactagatagaagtcta
+2840162/1
@CCFFFDFGFFHFGHCIDGGHIGEDHG<FG9FHHEHGFGGJIE@GGGII9
@6801336/1
caggaagttttctcgcaacttaggttatgcgaagtacataactttctttg
+6801336/1
CCCFFFFEHHHHHJJJJJJJJJIJHIIJJJJJJJGIIJJJJJJJJJJJJJ
@2302358/1
gacagcatgatgacattcatctataactaatagattgacacgagacaacg
+2302358/1
CCCFFDADHFDHHHGHIAIFHEGJGIGGGCHHI@GGIIEEG6:DAHGGIE
@2840931/1
gtggatctccaaggtctccttgaacaa
+2840931/1
@@;B=?BB?F<DA;CAGGCDI>HGHBH
@77147/1
gtaatctcgaatctattatctcttggac
+77147/1
@@@ABDDDFDFDBHGBFGFEE9?AAFAE
@6314644/1
aataagtctaaatagaccttcagggtcattatgggcttctattagttcat
+6314644/1
CCCFFFFFHCDAAEFGGGHIJJJJIGHIJJJJJJJIJJJJIJJGIHIJJJ
@1200582/1
ctccttctaacttaatgcaagcttctcttatagct
+1200582/1
@@@F?DDDFFHGHIII9A:C9EGHHAEHG<BHFH9
@1201384/1
gagtaatctctgtatcaacaactgtaccagccggcacattcatatttctc
+1201384/1
@@@DDADDDHHDFGGEHGIDGGAGGCHEIGBGI6CFHGIGHBHG<@FEAE
@4366815/1
ctgctgttgttgttgttgaggttgattagaagcccctgcttctccaggtt
+4366815/1
CCCFFFFFHHHHHJJJJJHIJFHIJJJJJJJIIJJIIJJJJIJJJIJJGH
@4844739/1
tttgcctataagaacaatgagtgagagcttgcaagaggtaacttctgtct
+4844739/1
CCCFFFFFHHHHHJJJJJJJJHIJJJJJJJJJJJJJJJGHIJJJJJJJJJ
@6803519/1
cacgttcataaggtctcatttgaaaacgtggatctccaaggtctccttga
+6803519/1
CCCFFFFFHGHHH<CGHIIJJJJJJIJGHIJJJJJJJJJJJHIJJJJIJJ
@7284837/1
tttcttttgtcttcgtaagacgattttggcatattagctagaagatgacg
+7284837/1
@CC@FDDDHCFFFGGCEBGGHIIGIGIIFIIIIIIIIGIIIIGHIHIGII
@6316315/1
cattaatctatagaaaattttccaaacagtatttagagactttccactat
+6316315/1
@@@DBBDDHFHFBBB?EEGGH>BAECDHEFDBHHCEGHIGGGEEHGEHGC
@6316849/1
acagaaatggactgtaaagacagctaagatgccacctaactattcatcaa
+6316849/1
CCCFFFFFHHHHHJJJJJJJJJJJJJJJJJJJJJJJJJJJJJJJJJJJJJ
@6316942/1
gagcataataggtaggtgcagggtatgaaactgaacgtatacacctggta
+6316942/1
@@BFFFFFHHGGFHIGCFHIJJI<AFGHIIIGGIJJJIJGIJJJJJJIFG
@5333613/1
ggccaatagctgtgggttatatggtgattgatgccattcaactttgcatt
+5333613/1
CCCFFFFFHHHHHIJJFIJJJJJJHHHIJJJJJJJJJJJJIJJJJJJJJJ
@3854924/1
tggtcctgttggtccattaatataaaatggttcaacttctttggtgtaca
+3854924/1
BCCDFFFFHHHHHJJJJJJJJJJJJJJJJJHHJJJJJJJJJJJJHJIJJG
@3855067/1
ggtttcgtaggcaggtggaggccatcgcctggtcatgcataattcttgta
+3855067/1
<@@FFFFFGFHGDBH:BFGGGGGHIGGGIIIIGCGHGGIGIGIIIIIGB@
@7285620/1
gtgtttttgagctcatacttaatccaatgacatggggaagtcaattgcta
+7285620/1
BBBDFFFFHHHHHJJJJJJJJJJIJJJJJJJJJJIJJJJJIJJJJJJJJJ
@5334695/1
gttctcttctgttgtttcaattttggcagtatgcaaatattgtggaccat
+5334695/1
CCCFFFFFHHHHHJIJJJJJJJJJJJJJJGIJJJJJJJJJJJJJJJJJJI
@7286473/1
ctgtatatgccctagcacggaaagcagcgagatgagcataataggtaggt
+7286473/1
CCCDFFFFHGHHHJJJJIJJJJIJJJJJJIJJJJJJJGHHGHIJJFHIJF
@6317245/1
caatagctgtgggttatatggtgattgatgccattcaactttgcattaac
+6317245/1
CCCFFFFFHHHHHGHIJJJJJHHJJJJJJJJJJJJJJJJJJJJJJJJJJI
@2844997/1
ggaagttttatttacattttttgcctgaacacattgggtcgccataccta
+2844997/1
C@@FFABDFDHH<BAEHHGIDIJGIIGAHGIB@DFHIG?G>HFEHCBHEB
@7287274/1
ctctatttcattgtgcattaatctatagaaaattttccaaacagtattta
+7287274/1
@@@FFFFFGHHHHJJJJJJJJJJJJJJJJJIIJJJJIJJJJJJJIIJJJJ
@3376779/1
cttgtaattaggtaaacttataatgtcttttagttcatcctttggaatca
+3376779/1
CCCFFFFFHHHHFHJJJJJJJJJJJJJJJJJJIIJJJJJJJJJJJIJJJJ
@6805708/1
agacatttcttcagggagaatttttaaccatttacacaatataaatgcac
+6805708/1
CCCFFFFFHHHHHJJJJJIIJJJJJJJHIIJJJJJJJIJJJJJJJJJIJI
@4847185/1
tcttgtttcttttctttaacatttctcacagaacggttgccatatagcct
+4847185/1
CCCFFEFFHHHHHJJJJJJJJJJJJJJJJJJJJJJJIJJJJJJJJJJJJJ
@3377637/1
gtttactaatgcagatcttaaatctgttaatgctccagggctatgtgcac
+3377637/1
CCCFFFFFHHHHHJJJJJJJJJJJJJJJJJIJJJJJJFHIJIJIJIJJII
@4847533/1
gggaggtggacctctttgtgcccatggagtttgacctctaggaccagttt
+4847533/1
CCCFFFADHHHHHJIJJJHIJJJJJJJIIHHIJJJJJJJJJJJJIIJDGG
@4847683/1
gaaaatataactatcactgcttttttagttttataggttccttaatcata
+4847683/1
CCCFFFFFHHHHHJJJJJJJJJJJJJJJJJJIJJJJJIJJJJJJJJJJJJ
@629038/1
tgtgtctctttctttttttgttagactgatttgatagagcacggaaggtg
+629038/1
?@@DDDEFFFHHHGGJGBGGHIIIIJIGDGAG<9FFH9G4?DH@?@AD8=
@1753878/1
gggaacgagaaccaatttcttttttaaaata
+1753878/1
@CCFF<DDA@FHHGEEG><DHIICHI@FHHI
@4371909/1
tctaacttgaccaacggtaaaagcaggaggttgttgcatcctttgctctt
+4371909/1
CCCFFFFFHHHHHJJJJIJIJJJJHIJHIJDGIJJJJIJJJJJJJJIJJJ
@629991/1
ataattcgggccttaactttagtgaactggtcatcaactgagaggccaaa
+629991/1
@C@DDFFFHGGHGJGHIJHI@EHHGIGGGGBBEHGJ>GGGAFF<60?2/B
@1207589/1
cattgtgttcgtggaagtaagaggt
+1207589/1
@@@DDDDDFHHHHGGEGDH<>EEC<
@1755060/1
cactaatcttcaatacattggttttgaataaaattaa
+1755060/1
@?@?DFFADHH8FHIH?EBH<CBFHGDA9FHG@BDAG
@4372406/1
cgataaggtttttcaggattgatagatacatcataatgatgaataaccat
+4372406/1
CCCFFFFFFHHHHJJJJIGIJJJJJJIIJIJIIIIJJIJJJIJJIJJJIJ
@4372571/1
cttgtagccaccggtacttttgtaaaacattatcaaaagttctctgacca
+4372571/1
CCCFFFFFHGDDHJGHIIJJJJGHGIJJJJJJJJIDHJJIIEIIJJIIIG
@5335258/1
gggatttgtgaagctgaatttttagaaaggcaattaatattatttttata
+5335258/1
CCCFFFFFHGHHHIJJJJJIJJJJIJJJJJEHIJJJIJJJJJJJJJJJJJ
@2310141/1
ctcatagcttggaggagatatgatttgtctctaaatgaataatgcagcga
+2310141/1
CCCFFFFFGHHGHGGGIECAHHHJIIJGIGG<EGHIJIIGIECHE@BD?@
@7780975/1
atctcttgtaggaactggactgcattaaaatccgaatcctttaatgaaat
+7780975/1
CCCFFFFFHHHHHJJJJJJJJJJJJJJJJJJJIJIJIJJJJJJJJJHIII
@5826655/1
atgctttgcccgtcctttactgtatgcatgacttttataattagggacag
+5826655/1
144=ADEFHHHHHJJJJJJJJJIJJJJJJJJJJJJJJJJIJJJJJJJJJJ
@6321007/1
gccgtaatgaatggtgttgctttcgcagggtaagtctttcagtctcatcc
+6321007/1
CCCFFFFFHHHHHJEHHIJJJJJJJJJJJJCGHJGIJJJJJJJJJJJJJJ
@5827308/1
cgctgtgtctctttctttttttgttagactgatttgatagagcacggaag
+5827308/1
@@@DD=DAC<CDFHGIB<EAGFAEHGIHICHGIIEH@GEHIGEDHD<@;F
@1210170/1
ttaggatataatcaggtgttctctaat
+1210170/1
<?<ABA;DDA<CFEDF@3AE@C?<AEE
@2310893/1
ttattttctaaaacatccaaagagcgatggaatcttaaatgcgatactaa
+2310893/1
@C@DDFD>FFHDHIIJGGIGGAFD@F6;FHIGCHJJIDH@49FD9:DEF>
@6322139/1
gtgctgctaacctcttggcaatttttttcgatttgccagtacctatttct
+6322139/1
@@@DDFFFHDDDHGGIIGFFAGHHHGIHGGFDHIFIGDGDFGIIGEIGII
@2311011/1
ctaattttcttttgtcttcgtaagacgatttt
+2311011/1
@@@DDDDDDAF4AFHEFEGHG>D@BD?1?;BF
@1210490/1
agtctgtctgcatctgtatatgccctagcacggaaagcagc
+1210490/1
?@@DDDBDDHHFHBBFA9JABCBFHIDE93C:EBF083??B
@7289386/1
atgataatacacaaaatatagttttcggtaacataatagtaaaataaatg
+7289386/1
CC@FFFFFHHHHHJJJJJJJJBHIGJJIGHIJJJGDDFHFIIIJJJJGII
@6809509/1
ggtaggtgcagggtatgaaactgaacgtgtacacctggtaaagaggtgac
+6809509/1
@CCDFFDDHHHGHEGHJIHGIIJJGJJJJJ3EFFHJJJHCGEGBGI?DFH
@6322950/1
cttcagaatataatagtttcaattcatttgatttatgcttaataagcatt
+6322950/1
CCCFFFFFHHHHHJJJGIJJJIJJJJJJJJJJJJJJJJJJJJJJJJJJJJ
@3381173/1
catccatcggttcttcttcttttttccacgtgaaatctttaggctgcagc
+3381173/1
CCCFFFFDHHHHHJJIGIGHIJJJIGIIJJHHFHIFHHHIIHGGIIFJI>
@2850128/1
atcatattatacctgaaggcttttggg
+2850128/1
@@@DDDFDFBDFBEFGB3<A33CE>GH
@3381838/1
gcctttgctcagcatctcgaggaaccaagtagcatggtggtagccaatta
+3381838/1
CCCFFFFFHHHHHJJJJJJJJJJJJJJJJIIJJJJJJHIJIJJJJJJJJJ
@83415/1
ctgttttcaccggaggaatttgtttgtg
+83415/1
<@@BDD?DACHH8:EFBEEEHI4CDFHG
@4378687/1
gtgcctggtgcggaggctaccttgccgtaggaaataagaaagcaagagaa
+4378687/1
CCCFFFFFHHHHHIJJJJJJJJJJJJJHIJJGJJJJJJJJJJJJJJJJJJ
@4852650/1
ctgtgacagtcttcaagcactgagttagaataccaacctgaatttcagca
+4852650/1
BCCDFFFFHFHHHJJJJJJJJIHJIJJJJJJJJIJJIJJJJJJJJJJJJJ
@83919/1
ctcagataatcccatatcattgagacattaacttgcgtagcatactttat
+83919/1
@@@FFFFFHGHHGFJB<EABHGHHFEHHICGGIDH9@:DD1?BDGEDC9?
@631974/1
gggtaatcaaattttatgacaaaattgcaattctttacatcaataccttc
+631974/1
@@CDDFFFGHFBBHIJJIJJCBHGGG@HGC?FB@DHIGIIJHJB9B?@DD
@5829093/1
ctcttgttttgcttctttttttgacctacccttgccgatagcaataaggc
+5829093/1
CCCFFFFFHHHFFIHHIJJJJJFBDHGIIEGGHIIGIIJBGGIIIIHIGI
@6810386/1
agtaatctctgtatcaacaactgtaccagccggcacattcatatttctcc
+6810386/1
<@?DFFFDDHFHGI@FBHFGIGGIEHCECGHGGIIGGGIIIIGIIIBEGH
@85349/1
cttaactttagtgaactggtcatcaactgagaggccaaactcct
+85349/1
@@CFFFFFGAH?FGGIIGGHHGIC@GFHEDFHEE?BG;D@BABF
@633095/1
ctcagcagctatctcttgtaggaactggactcatt
+633095/1
@@@A1DBD:CD?AGG94AFBC@9<FD:?EBGGGG4
@5340599/1
cttatagctactgcataagacagatgaaattctggattgttccaactaca
+5340599/1
;=@DDDDDFFD?AGFH@A:IEHB;AF@C<<FHHIG@G>CFHC<?D@?FDG
@6810827/1
cttcagttcagcttttggattagagtatacagcataagcagccataccaa
+6810827/1
BB@FFDFFHHHHGJJIJJEIIIIGHAFHIIIIIJJGIJIGIIIJJJJJIJ
@5830067/1
gtcctgttggtccattaatataaaatggttcaacttctttggtgtac
+5830067/1
BCCFFFFFHHHHHJJJJJJJJJJJJJJJEHHIJJJJJJJJJIGIIJJ
@7290872/1
gaacaccaatagagtcttcaaattttgtaagattttgtagcatctggtag
+7290872/1
CCCFFFFFHHHHHJIJJJJIJGJJJJJHIIJJJJJJJIJJJJJJJJIFHH
@6324386/1
tcttctggaagagggcaagtaagtaccatatctatgttgtacaaataaca
+6324386/1
CCCFFFFFHHHHHJJJIJJHIJJIIJJJJJJJJIJJJJJJIJJJJJJJJJ
@2314305/1
gttaactttataatcaatcggcatttctttcagaccaaaatttc
+2314305/1
@??BF<DDFDFDFHHGGGIF1?FEGEHC@FB<BB>D>?3?B<@B
@4380826/1
atcttgtacaacattttacatgcagttagtgcaactgctcccttggcagt
+4380826/1
CCCFFFFFHHHHGIJJJJJJIJJJJJIJJJJJJJJGHIJJJJJIIIJIID
@3384156/1
ctttctttccttttttgcccattattgtgtactatcttcaaagagaaaaa
+3384156/1
CCCFFFFFHHHHHJJJJJJJIJJJJJJGJJJJJJJJJJJJJIIJJJJJJJ
@6813100/1
cacgacctttggattgaatataagaccttgttgttttagggtaatcaaat
+6813100/1
CCCFFFFFHHHHHJJJJJJJJJJJJJJJJJHIJIJJJJJJJGHJJJJIJI
@6813406/1
ctcttgttttgcttctttttttgacctacccttgccgatagcaataaggc
+6813406/1
CCCFFFFFHHHHHJJJJJJJJJJJJJJJJJJJJJJJJIJJJJJJJJJJJJ
@635184/1
cccatcattcgctcctcgactgccccgatgttggagcctatgctatcc
+635184/1
@@?DFFDDHF>F?F>@GB>FFGFEHE@FHEDCHEEEBC3D<BD>A<FC
@6813697/1
ggccaatagctgtgggttatatggtgattgatgccattcaactttgcatt
+6813697/1
@CCFFFFFHGHGFHIJEGCEEHHHHHIIGIJIIIGIIGIJGIIJIGIIIJ
@635398/1
atctaatattatattgactaacaaaatatctttcaacagtagtttcactt
+635398/1
@@@DDDDDDHHA<FH<AEI9FEGIIDGFHIGHIIDGIIF>B>?B:9CGGF
@6326504/1
cttgtctaagattgctttcgctgcggcatgctttgcttctttctt
+6326504/1
@@@DDDDD<FHHHIIBDFD;@FB?D@F?FFFHHBA<DG@FHIIIB
@5833086/1
catgttcttgcctttgttgctgctgtggtggttcttgcctttgcagctgt
+5833086/1
@@CFFFFFHAHDHIIICFFHIIIIIHHI<FF?FGHIGGIICHGIIIIIIB
@7294193/1
aataatgcctcagagctaccttggcagctgctaattttgcttggtgtttg
+7294193/1
;?@DD?DBFH?DDCGGF?<CHD<@EBC=E@?CEEEHEIEGHGIGBB8BGD
@3867288/1
cttcaacatataaactgcagggaattctaagagggtacacaattcaggca
+3867288/1
@@CFFFFFHHHHHHIIJJJJJJHGIGJIIJIIIJI?FHIJIHGHGHIJJF
@5833531/1
attagtttccacaacaatttctcttcctttttttggatctgaagggcggt
+5833531/1
CCCFFFDFHHHHHJJJHHJIJJIJJJJHJJJJJJJJIJJJJHIJJJJJHD
@3867427/1
gttttcttgatcattttcgtttacccagagaggaaatagtattttttctt
+3867427/1
CBCFFFFFHHHHHJJJJJJIJJJJJJJJJJHIJHIJJJJHHIJJJJJJJJ
@6327730/1
ggacaatttacaggcagttgaagataacatacaattttaattttattatt
+6327730/1
@@CFFFFFHHGHHJIGIHIIGIJJJJGIJEHIGHIHJJIGHJJIJJJJJJ
@3868137/1
ggagaaatttcaatttttgcaaattgttcgtagtgaagaactgaaagcag
+3868137/1
CC@FFFFFHADFDHIJIJIIDHHHIIFHGDGGGCGGHGGIJJGEGIIGHH
@3385280/1
cttatgtctaacacttcacacataaattcgataacaggctgagctttata
+3385280/1
CCCFFFFFHHHHHJJJJJJJJJJJJJJJJJJJJJJJJJJJJJJJJJJJJJ
@7295544/1
catcctttgctcttgaggaagttggtgtagaggtgcaggctggccatgtt
+7295544/1
@CCFFFDEHHHHHIIHD>:AECEBE:AGHDHGG??GGGGGGGGCFII@?D
@3385677/1
ggggaagtcaattgctaatattgccatcaacgttcactgtctataaaaat
+3385677/1
CCCFFFFEHHHHHJJJJIJJJJJJJJJJJJJJHIJIJJJIJJIJIJJJJJ
@3385931/1
cttatcagtaatctcgaatctattatctcttggacaagttgttatattag
+3385931/1
CCCFFFFFHFFHHJJJJIIIIJJJJJJJJJJJJJJJIJHJIIIIJJJJJJ
@636594/1
ccacattccattccatgatttattaaacccgatgctagctttcttaaatc
+636594/1
@@@D=DFDBHHHGGGGICCHIHHHEGHHG?F@:@:@CFDFDCH4DACFHC
@6328833/1
ggaaaattaatttttattaagaagccaaattgcacctcacacctggcact
+6328833/1
CCBFFFFFHHHHHJJJJJJJJJJJJJJJJJJJJJJJJJJJJJJJJJJJJJ
@3387008/1
ggctttttaaaataatacagacaattatgaagttctagtgcttgtttttc
+3387008/1
<<@D=;D>FB>FDEHGEHGCC@EEHIGHF>B<<CBE<EC19DB@CFGACF
@6329357/1
gataataatgcctcagagctaccttggcagctgctaattttgcttggtgt
+6329357/1
CCCFFFFFHHHHHJJJIJJJJJJJJJJJJJJJJJJGHHIJJJJJJJJGHH
@5835018/1
ctatcttcaaagagaaaaagtgcaatactaaaattttattcagtatattc
+5835018/1
CCCFFFFFGHHHHJJJJJJJHHIIJIIJJJJJJJJJJJJJJJJJJJJJJJ
@2317998/1
ctggtttacaattagaatttataagtgttgcggttaaaccaagaacatgt
+2317998/1
@@@FDDFAFFB?B<AC:?FHG>CHIFHF<E<G>?0CDDFHC@DHIGGGIC
@2857572/1
ggatttcattgatagtatctgatttgttgtttattagggtagcatttgg
+2857572/1
@@?DDDFDFHFHHE9CD?IB4::?@CE>FC@GHB<HHIHID@GEEIIF>
@2318335/1
cattagcagaaatcctcattctttcaaaaaaaactattcgtaggagtaaa
+2318335/1
CCCFFDFFGHGHGJJIB<FEGDHEIJ>HIEGG6F>?GFICBGGBCHB8@F
@91668/1
ctcagagctaccttggcagctgctaattttgcttggtgtttgttttctcc
+91668/1
@@@FDFFFHBFH<BGFGECGCCH@<4CHCGGGHGEG?FDH>F?DGBFC?<
@6816947/1
gctggtcactgggttgttgcctaacaggaggtgcactggttacagg
+6816947/1
@;@BA==BACADDGGE@EFCECEFIFID>GF1?FFFCDEFF@FFFF
@4858349/1
gataaaaaatagcagcagtcatcaccaaaacctgatgattttcaagctct
+4858349/1
@CCFDDFFFHBBBGGHGHAEHHHIGIGIIIIIIGIIIGHIIIIIGIIIII
@5343827/1
ctttaatgaaattatctggagctcatcaagcttcggtccgactgatgatt
+5343827/1
@<??DDDDAFHDHC<B@B>BFEE@GHHI>G<ACA<:D@?:?AADFHI4?8
@2858977/1
ttacaacatatttcaacatgtatcctt
+2858977/1
@@@DDDFFFHF><EEGAF@@CCCH@CB
@5835494/1
gttgcggttaaaccaagaacatgtggcctatcctctggaggaattccttt
+5835494/1
CCCFFFFFHHHHHJJJJJJJJJJGIJJJJJJJJJJJJJIJJJJJJJJJJJ
@4384317/1
gggaacgagaaccaatttcttttttaaaataatcagcaaaatccaaa
+4384317/1
CCCFFFFFHHHHHJIIJJJJJJJJJJJJJJJIJJJJJJJJJJJJJJJ
@3870119/1
ctcttcctttttttggatctgaagggcggtcccctcttttgggtggaatg
+3870119/1
CCCFFDDFDHHHHJJJGIIGGEGHIJIJIIIJJGIGHHHHHFFACDBDDD
@639363/1
ctgttctgtaaaatccttcactggaaacagctatgg
+639363/1
?@@DDFFFBFHHBBFEGIE@HC<?:FHHCGBCGIIC
@4384991/1
cttctaacctgttcttcttgaagttggttcagctgtagtctgtctgcatc
+4384991/1
@@CFFFDEDFHHHJJJJJGGGGCGAHH2AFHIIJIJFIIIJJJIIDGIJI
@2319128/1
ataacattcgtcctcctgccactcatcataatgaacaat
+2319128/1
@@@DDADAFB?C?CB:E3CCGI<3?DADGHIGB4?E9;?
@4859479/1
ctgcggaccattagttgaagtcccagccctcagataatcccatatcattg
+4859479/1
CCCFFFFFHHHHHJIIJJJJIIJJJJJJJJJJJJJJJJJJJJJJJJJJJJ
@5346253/1
cttttccggaaagaacctagtgtgatggcgtttctgaaccactataaatg
+5346253/1
C@CFFFFDHHFHHJJIJIIIIGHHGJGCHHGHGGGGIIIHGGIHIIIJJJ
@2861687/1
ggcgttttggtgggcatggcctgcagctccctttttgcagcttcttcaag
+2861687/1
@@@FDDFFHHDHGIGEGGEGG9EHGEEEIA0?9DGH>BBBF@D@@D>BGG
@1764778/1
gcagactctgtacttcctcctcatagttccacaatg
+1764778/1
?=8DBDADDBCDHHIIII@GBG>4CH<F>HAHDBGG
@2320476/1
ctcgaatctattatctcttggacaagttgttatattagtcactttatatg
+2320476/1
@@@FDDDDFDBHHIJBHIJJIJIJJIFGGHGIGIIJBFFCDBD?FGIEE9
@7300258/1
ggtaggtgcagggtatgaaactgaacgtgtacacctggtaaagaggtgac
+7300258/1
@CBFF;DDHHHHHHHIJJJJJJJJJJJIJGHIJJJJJJHHJJJJJJBGHI
@1220371/1
ttttaaaataatacagacaattatgaag
+1220371/1
@@@FFADDDFFHHIEHEIIGGIDHEH4F
@3871927/1
tttgatggaatttcataaacaactttcaaatccttaatatacgcaacaaa
+3871927/1
CCCFFFFFHHHHHJJJJJJJJJJJJJJJJJJJJJJJJJJJJJJJJJJJJJ
@2863109/1
acgagtgttagttggacccatgcactgaatgactttatacactggtattt
+2863109/1
@@@FDDDDH?FBBFEHGHIIFACGGCG@F@CAFGGHEGCH49CFH??F>4
@6818747/1
gccatgttgaatagcttgctgtggtggtacagcacccggtcctggtccag
+6818747/1
CCCFFFFFHHHHHJJJJJJJJJIJIIJGHJJJJJJJJJJIJJJJJJJJJJ
@4387987/1
gtcggcaattgtaccaagctctggcattttcctgtgactgatttttcttc
+4387987/1
@?@FDDDFHGD?CFDFEGGIIGHGGGGGGEIIIIGFEHGIGIIGIGGGHG
@6819131/1
gattattcttacaaacagaatccttaactgtc
+6819131/1
@@@ADDD4=C:ACFD;ECHEF>EHI432C9F4
@2863888/1
aaggagttgaaggattttctaaagccttgaat
+2863888/1
?@@DDD;DDFBFDFE@DHG>IG@FGDG>ACFC
@3389717/1
cttcttcatcacgtcgtctttttttaccaaaccggtattttccccttggc
+3389717/1
=BBDFFFFHHHHHJJJJJJJJJJJJJJJIIJJJJJFHHJJJJIJJJJIII
@7790724/1
ccgtaatgaatggtgttgctttcgcagggtaagtctttcagtctcatcca
+7790724/1
CCCFFFFFHHHHHFHHIJJJJJJJJJJIJDFHIIIJJJJJJJJJJJJJJJ
@4388230/1
gttgccactgctgttgttgaggctgctgtggtctctgctgttgctgttgt
+4388230/1
@@@FAEFFHGHGGIJIJJJJJIIJJEG<FGEEHGHEGGHEGGGJIEBBH>
@3390748/1
tgtcaagaaaaattgctccagcaacagattcaaaaacatcacctagtgct
+3390748/1
@CBFFFFFHHHHHJJJJJJJJJJJJJJJJJJJJJJJJJJJJJJJJJFHII
@4388418/1
gtcactagctgtttcaactttgctacataaatctttctctagctgcttta
+4388418/1
@@@FFDFDHHDHHJGHGHJGGHIIJIJJIGHGGGIJIIGHJJJJJIIIEH
@4862492/1
ggtacacaattcaggcactaatgtctcttcaaaatcttcttcatcacgtc
+4862492/1
@CBFFFFFACFHHJJJIIJGIIJHHJIJJJIIIJGIIJJJJJJJIJJJIJ
@4863752/1
cactgattgatgtcccaatggtccacacctttgtcaccactatattcacc
+4863752/1
CCCFFFFFHHHGHJJJJJJJJHIJJJJJJJJJJJJJJJJJJIJIJIJJJJ
@2324721/1
ccattttatcggccaacatattactgacctcaaccgtactt
+2324721/1
@@@@DDDDHHDD6FHGHBB4<?FHBHHE3CFE3CBF;;1D4
@3391895/1
aacgattggaaaaataatcagaataagaacggtattgctctgcagggaac
+3391895/1
?@@FADDFFFHHHIIHIJJJIGIJJJIIIGGIHGIDHGJJIIGIGBGIJJ
@6334655/1
ctagataataatgcctcagagctaccttggcagctgctaattttgcttgg
+6334655/1
CCCFFFFFHGHHHJJJJJJJJJJJJJJJJJJIJJJJJJJJJJJJJJJJJJ
@7793893/1
ccacattccattccatgatttattaaacccgatgctagctttcttaaatc
+7793893/1
CCCFFDEEHHHHHJJCGHJJJIJJJJJJJJJJIIJIJJJIJJIIJIJJIJ
@5352687/1
cttggtgttcaacaaatctcttaatgatatcagtcagcttacaagcctta
+5352687/1
CCCFFDDDHHHHDIJBEHHIHGHHIDGIIIGIIJIJIEEHIIIJGADGII
@2325949/1
gtgcggaggctaccttgccgtaggaaataagaaagcaagagaaggaagtg
+2325949/1
CCCDFFFFHHHHHIJJIJJJJFHGHIHIGGHIGIJC9?DDGBGHIFIJ@C
@6335178/1
ctgcatttgggcaggtcttcttgtaacattgcagactctgtacttcctcc
+6335178/1
CCCFFFFFHHHHHJJGIJJJJJJIJJJJJJJJJJJJJJJJJJJJJJJJJJ
@6820788/1
gctgaactctaacagtagcagcatatcgactaggatgagcatccatggaa
+6820788/1
CCCFFFFFHHHHHJJGIJJJJJJJJJJJJJIJJJJJJIJJJJIJJJJJJJ
@7303212/1
gttcaacaaatctcttaatgatatcagtcagcttacaagccttagtaagc
+7303212/1
CBCFFFFFHHHHHJJJJJJJJJJJJJJJJIJJJJJJJJJJJJJJJIIJJJ
@1768855/1
cctatgactcccaagctgctatgagtactatcatcagctggtgtagaatt
+1768855/1
@@@DDDADFFFF:EBGEI;DHHI<BA?FFIIFGIIFBFFFIDF?BDGIEI
@5840290/1
ggtttcaatgatttccctgttgaccttacggggaca
+5840290/1
@@?DDDBDAFF>BAFEGGHE>HBEDEHIIGBH>CFG
@2869170/1
ctaccttgccgtaggaaataagaaagcaagagaagga
+2869170/1
@CCFFEFDGHH<AD7ECD9FHI<@GEEGDC@ED9DDC
@6335689/1
gttcatgaattgctccctccacctgaactagttcatatttcggagtcgtc
+6335689/1
@@@FFFFFGHGFDIGIIJJIJJGGHIJIJGHFHIIIIIJJGIIJJFHIGI
@647785/1
ctataatatggtatctccactttcttctgagaggattctgattccatgga
+647785/1
@@@DFFDDFDA=AEHIIGGGCIGIIHHFGCHIHIDG4CFGHGIFIIDGBC
@7797040/1
gaacgttgatctggtctggagctggatgagtgacatcagcgccaacaaca
+7797040/1
@CCFFDFFHHHHHJGHIJIJJJIJJJJJIJBFHIGIJIJIJJJJJJJIII
@5353581/1
ctcaggagaaatttcaatttttgcaaattgttcgtagtgaagaactgaaa
+5353581/1
CCCFFFFFHFHHHJGEHIJJJJJJIHEHHIGGIJJJJIIGHGIGGHJJJJ
@3877681/1
ccacctttctttccttttttgcccattattgtgtactatcttcaaag
+3877681/1
@@@FFFDDDFHHHGIJJJJJIIJIJJJIIJIJIJJIJIIIJJJIGGG
@5841469/1
ttgttgttgaccccatggttgtcgaggaggtccctgttgttccattgctt
+5841469/1
CCCFFFFFHHHHHJJJJJHIJIJJJJJJJJHIJIJJJJJJJJJJJJJJJJ
@2870893/1
ccttgaatgaatttttcattcctccatactccttgtcttacaggtaccgg
+2870893/1
@@?DADFDHGFGHIGEGGIIGC94ABHIIJCG@FEGHHIGHIEHJGBBG:
@1227192/1
ctttcacaatcaattaattggtaacatggtaaaataccttctttgactaa
+1227192/1
@@@FDDFFGHHFD>EB<EGGAFIIIJHHC@FHIFI<FGGHIGICGHIIHI
@6823530/1
ctacctcttgtattttgctcttctggaagagggcaagtaagtaccatatc
+6823530/1
CCCFFFFFHHHHHJJJJJJJJJJJJJJJJIJJJJJJJHIJJIJJJJJJJJ
@6824311/1
ggggagttaaatcaacatcagctgagatatactcatattgaggataagaa
+6824311/1
CCCFFFFFHHDHHJJJIJJJJIJJIIIIJJIJJJJJGIJIIIGGIJIIIJ
@3395443/1
gcttctattagttcatctatattttttaaggaagtaagtgcaggggaacg
+3395443/1
CBCFFFFFHHHHHJJJJJIJJJJJJJIJJJJJIJHIJJGHIIJJJJIJJJ
@4395463/1
aggaaaaccagattttggattgaggtgataacatatttcggcaacat
+4395463/1
@<<D;BDDDHBCB>E<C<EHC@C@><ADGDHIBBGGFIIC6AGIFIE
@4395664/1
catactttatcgtaacggtcatttctttttcttgatctctttcattatcg
+4395664/1
CCCFFFFFHHHHFIJJJJHIJJJJJJJJJJJJJJJJJJJJJJJIJJJJJJ
@7799079/1
tgctagattatcccttctgaagacaggactaggtgctgcaatgaccatca
+7799079/1
CCCFFFFFHHHHHJJIJJJJJJJJJJJJJJJJJFHIJJJJIJIIEHEFGI
@3879769/1
cactgtctataaaaatacaagaattcctaattggtagtattccaatctaa
+3879769/1
CCCFFFFFHHHHHJJJJJJJJJJJJJJJJJJJJJGGIGIIJIJIJJJJJJ
@5356487/1
cccaggtccacaattcaagatctaatttcatgctgttattattttccttc
+5356487/1
CCCFFFEFHHHHHJJJJJJJJJJJJJJJJJJJJJJIJJJJJJJJJJJIJJ
@6825577/1
gtgaagatagcaattaggagtgaagatggatctctgatcacaaaacagga
+6825577/1
B@CFFFFFHGHHHJJJJJIJCGHJJJJJJJJJJJJJJJJIJJIJIJIIIH
@4870816/1
tgagagtaattcgtcgcgcattctgttgtatatttatgctcacttcacca
+4870816/1
CCCFFFDDHHHHHIJJJJJJJJJJJIJJJJJJJJJJJJJJJJJJJJJJJJ
@4871073/1
ctccttttcccgtttttattatcgcttctaattttttctctcatttctgg
+4871073/1
CCCFFFFFHHGHHJJJJJJJJJJJJJJJJJJJJJJJJIJJJJJJJJJJJJ
@3396320/1
gggcaccatgacgatagctttattctcattaaggaattccggtttctcaa
+3396320/1
CCCFFFFFHHHHHJJJJJJJJJJJJJJJJJJJJJJJJJJJJJIIJJJJJJ
@652910/1
cctgggtttaaaatcttcaataacatta
+652910/1
@;=ADFBBFDFD?<<?C<ADHGCF<FGH
@3880978/1
ctttcacaatcaattaattggtaacatggtaaaataccttctttgactaa
+3880978/1
CCCFFFFFHHHFFIJIGIIJJHADHIJIJHIGIIJJJJJJJJJJJJJJIJ
@5845100/1
cccactcgaattctttagttagggtaattaaaccaagccctatttcctca
+5845100/1
CCCFFFFFHHHHHJJJJJIJJJJJGHJJJJJJJJJJJJJJJJJJJJJJJJ
@5845699/1
gcaccatgacgatagctttattctcattaaggaattccggtttctcaaaa
+5845699/1
CCCFFFFFHHHHHJJJJJJJJJJJJJJJJJJJJJIJJJJJFHJJJJJJJJ
@2874625/1
ccttaatcatacaataattagcttaatattagaaatcttaataaatagga
+2874625/1
CC@FFFDB>FBFAG4?FGHHIII@BAEHEHCACCBDFHIGEG@DFGHI<>
@6341388/1
taatcaaattttatgacaaaattgcaattctttacatcaataccttcttc
+6341388/1
CCCFFFFFHHHHHJJJIIIJJJJJJJJJJJJJJJJJJJJJJJJJIJJJJJ
@3883553/1
ccagtaaaaagtggcgaagtcaatcctaacactctaggattatttcc
+3883553/1
@CCFDFBDHGHCDGBGGGIGDDHGGEIIIIIIIHIGIIEHGHIIIIG
@2335377/1
agcatactttatcgtaacggtcatttctttttcttgatctctttcattat
+2335377/1
CCCFFFDFGFHHHGHHGIEGGIFIJJIIEGJIGJII@EAFGGGIIIII@H
@1776589/1
atattcatgccacattccattccatgatttattaaacccg
+1776589/1
C@CADFFDAFHHFB<F<B:I<FHH@HIIECG@HGHG>E7?
@4399496/1
gccaatagctgtgggttatatggtgattgatgccattcaactttgcatta
+4399496/1
CCCFFFFFHHHHHJJHIJJJJJJFHIJJIJJJJJJJJJJJJJJJJJJIJJ
@657309/1
ggcgatactgcaaacaagggatagca
+657309/1
?<8BD<?DD<BDDFEEGBCD@E>;4C
@1233487/1
cgtgcatggtttaagaaagaccaaaggttt
+1233487/1
@@?DDDDABCFDHEHI9FEBG>FGHJJ9FD
@1777657/1
ctccttgaatgaatttttcattcctccatactccttgtcttacaggtacc
+1777657/1
@@CFFDBEHDFHFEDHIID@HID>EHGEGHGGHGHIIGGBHGCBGIGIII
@1233993/1
gcctatgactcccaagctgctatgagtactatcatcagctggtg
+1233993/1
C@@DFFFFFBHHF@FGEBHECCDGEHI9@FH4CD<F@39CDGCD
@2877835/1
ctccacctgaactagttcatatttcggagtcgtccctcttctggaaagca
+2877835/1
@@@D?D:DAFBFFGIA<E4A<<ECHFBEABEFFFEEFFIFEBDECEA>D;
@5359068/1
ccgcagattaaaatttttaagtacgactaagtgagcacactaaatcacca
+5359068/1
CCCFFFFFHHHHHJJIJJJJJFHJJJJJJJJIJJJJJJJJJJJJJJJJJJ
@6829614/1
gtcctcctgccactcatcataatgaacaatatcttcttttggattagtag
+6829614/1
CCCFFFFFHHHHHJJJJJJJJJJJJJJJJJJJJJJJJJJJJJIJJJJIJI
@7312618/1
ctcatgttataacattatgcagttcattacctaagatatttgttatgatc
+7312618/1
CCCFFFFFHHHHHJJIJJJJJJIJJJJJJJJJJJJJJJJJJJJJJJJJIJ
@5359541/1
ccattctccagctgtaatggaaacgactgcatttgggcaggtcttcttgt
+5359541/1
CCCFFFFFHHHHHJHIJJJJJIJJJJJJJJJJJJJJJJIJJGIJJJJJJH
@7312994/1
ctggatgaggaaatttttcataaagaagtcgaatactgttcttaggaata
+7312994/1
@@@DDDDEHDFHHIIIIGIIIIGEHADHFB8EFGIIIIBFGHIGDHGEHI
@4402078/1
gttcttcttgaagttggttcagctgtagtctgtctgcatctgtatatgcc
+4402078/1
@@CFDFFFHHHHDFGHGDHIIGIIIHIIHHGIIGIIIEGHIGFGIIGGGI
@5361804/1
gtcgacaattgtaccaagctctggcattttcctgtgactgatttttcttc
+5361804/1
CCCFFFFFHHHHHJJJJJJJJJJJJJJJJJJJJJHIIJJJHJJJJJJJJJ
@7803995/1
cacaagaaaaaaggttcttttacccccttcagaatataatagtttcaatt
+7803995/1
@C@DDDDFFBDDFBF>FHFHHAFHGHI6DGGGIEGGCFEBGI@BB<DBBB
@106412/1
cttagattagagttgttatttatcttaaataatttacttgattgttaag
+106412/1
<@CBDADEBBF>BGIHGIIIGGGHII@HFGGEIIGCIIJI@HHHFCDCF
@6343717/1
gtcccattgtgtttaatacttctaaaaagtcatcaataatttcgaaagga
+6343717/1
CCCFFFFFHHHFHJJJJJJJJJJJJJJJJHIJJJJJJJIJJJJJJJJJJI
@6832073/1
ccttctccagctagttgatctttcatatttttaagttcatttgaataaaa
+6832073/1
CCCFFFFFHHHHHJHIJIJJJJJJJJJJJJJJJJJIIJIJJJJJJJJJJJ
@7314161/1
gtaccaagctctggcattttcctgtgactgatttttcttcaacatcaaca
+7314161/1
CCCFFFFFHHHHHJJJJJJJJJJJJJJJJJIJJJJJJJJJJJJJJJJJJJ
@3888596/1
caattcttggttcaagatcattttaaactgtccttctgacacaccatctc
+3888596/1
@@CFFFFFGHFHHIJIIJJGIJJJJJJIJJIJJJJIJIIIJJIJGHIJIH
@661381/1
catgagttccactttcacaatcaattaattggtaacatggtaaaatacct
+661381/1
??@?DDDDD4AFD@CA@FCE9FF>DD@@FH4<2<C@@GHG<FHCG?1???
@1780769/1
atttcattgtgcattaatctatagaaaattttccaaacagtatttag
+1780769/1
CC@FF?>BDFAHBGBHGBH>F>FHIID?FF@GCHIHIFECFE@GDDH
@3401707/1
caggaacttcccagtcatcaggaataaagtcattaaccttcaaaattttt
+3401707/1
B@CFFFFFHHHHHJHIHJJJJJJJJIJJJFHGIJJJIJJEIJJJJJJJJJ
@108326/1
tgtagaggtgcaggctggccatgttgaatagcttgctgtgg
+108326/1
?@=DDBDD?DFBHEGEFHGIIG<ABBHG<CDH>FCGC9?9B
@2339396/1
ctcatcaagaacttggtaaactcttagatcttcattttgttgccttaatc
+2339396/1
CCCFADDDD<DFHG@GCGGHGICFHJJFCII@FIGB<FGFHHJI@DF94B
@3402422/1
ctccaattgcattccctttcacactagggacatgaggtgaaattattggt
+3402422/1
@BCFFFFFHHHHHJJJJJJJJJJJJJJJJJJJJJJJJHHHHIHIJJJJJB
@3402919/1
ggagggactccaacaggacctggtg
+3402919/1
??;DDADD?A3<2A????:2<C<11
@2881920/1
ccgactgatgatttgaggttcttgtggaattgtga
+2881920/1
<@@DD:?;DHHD>:?CEBAFH9AEACCEHGIGG?B
@4402620/1
gggcaccatgacgatagctttattctcattaaggaattccggtttctcaa
+4402620/1
C@@DFFFFHGGHHIGHGGIJJHEEHGICHGIIGEHEDBFGGI@FFHIIJJ
@6345672/1
cacttggaaaactgtttatcacagatccgacgacactttttagtaccggg
+6345672/1
@@@BDDDD?B:DDG?BGFHEI4CHEF?CFCGFEFIFCEFIEI>FFIEFB<
@4402859/1
ctaaaatattgttcaagttcacgaggagtattcttggaaacaattttata
+4402859/1
CCCFFFFFHHHHHJJJIIJJJJJJJJJJHGHJJJJJJJJJJJIJJJJJJJ
@1783442/1
cggcagcttttacctcattttcactc
+1783442/1
B@CFDDF>BHFFFJJJJFIJFHGJGG
@4403433/1
cgtggatgtagataggctggcctgcttgtggaaaaccaccacaaatccac
+4403433/1
BBBFFFFFHHHHHJIGGIJJJJJJIGIJHIJEGIJJJJJJJJJJJJIIIJ
@2883156/1
ctttgaggtgcaaaacaagcgatcgcccagacccttatttcaacaccagt
+2883156/1
@@@DDDDDAFHH<F:FEHIICGFFHGFGGE@BFEAHIGIGIGIGCFG@8/
@5852865/1
gtcgggacttgaaaagaaagaccttcccactggggtgtatgtcattgagg
+5852865/1
C@CFFFFFHHHHHJJJJJJJJJJJJJJJIJIJJJJBFDGIJJJJJJJJIJ
@663760/1
gacattactaccaatactttaagagcatttattgcagcttctttctgtgc
+663760/1
@CCFFAEFDDHAFEGIICGIICDGHEE@HIJII>EF9FEC9D94CFH4:B
@6835013/1
gcctcttttaccattgtacgagtttgagcatcattcattttcttcattgt
+6835013/1
@@;;BBDDFHBBHHECGEHB;FAFF@4<AH@???EG<DGFH@GF<FDHE9
@664055/1
ctcaacaagttccgttttttggagaggcaactcaggat
+664055/1
@@@DBDEBFFFAHGGGGJFIEGEGGGGGCGGIIBD3FH
@2885128/1
gtctctttctttttttgttagcctgatttgat
+2885128/1
@@?BDDDDAA?DFHGHGIBBG4?BCBFG@CH<
@110012/1
tgtttgttgattttcaaaatgaatatga
+110012/1
@@@=DDDDHF>FD>4A9<:3??:<<A?3
@7317157/1
cactgaaccaaatcggctccttgaatgaatttttcattcctccatactcc
+7317157/1
@CCFFFFFHHHHHIJJIJJJJJJJJJJJJJJJJJIJJJIJJJJJJJJJJJ
@5367431/1
ggttaaaccaagaacatgtggcctatcctctggaggaattcctttaaact
+5367431/1
@CCFFFDFDHHHHIJJJJHEHGGGHHIJJIJJJHHJGHJJIHHIJFGIII
@4405264/1
caatttacaggcagttgaagataacatacaattttaattttattattctc
+4405264/1
CCCFFFFFHHHHHJJJIJJJJJJJJJJJJJJJJJJJGIJJJJJJJJJJJI
@2342547/1
aagaatatttataaattttctcagtttcacttaaatcttgaaagatatta
+2342547/1
@@@DDADDFHHGDGGGGGGIIGB>CH44EE@CCHIIJBH?F@BG@GGIHI
@1242619/1
gccattgctgttgttgaggctgctgtggtctctgc
+1242619/1
@CCFDFDFBHDDFE=FAF>GG;FEF9;EFBECE>F
@3892029/1
gtgtaatcactgctgaggcttgaacaagcccttctgatagcctgcaattc
+3892029/1
@@<DDDDDFHBFBGE?B;:?E8BG>FGBDGB@B9?F<D@4BFG3BGCGEC
@666918/1
gcttggtgtttgttttctccaactccgacaaacgccatcctctcattctt
+666918/1
@@<DFFBDHGHGCBBGHI9EAC@GIJIGII8?BAGH@DFGB@BBFHHDIC
@4406725/1
ggggaacgagaaccaatttcttttttaaaataatcagcaaaatccaaaag
+4406725/1
CCCFFFFFHHHHHJJJJJJJJJJJJJJJJJJJJJJJJJJJJJJJJJJJJI
@5369201/1
atgacattcatctataactaatagattgacacgagacaacgtgatataac
+5369201/1
@BCFFFFFFHHHHJJJJJJJIIJJJJJGHJJJIJGHIIIJJFHJGIIIIJ
@2887923/1
cactatattcaccaaccgttaacggagtttgctgtcgaatactctgagct
+2887923/1
CCCFFFFFGH?DFGGIIBFHEHIDFHHGHEFCB@4B@G<BGHGB>FE>FE
@4408128/1
ctctttcagaaggggaaataggatattttcgcattcattaagattagtat
+4408128/1
CCCFFFFFHHHHHJJHJJJJJJJJJJJJJJJJJJJJJJJJJJJJJJJGII
@6349991/1
tccacctttctttcctttttttgcccattattgtgtactatcttcaa
+6349991/1
CCCFFFFFGHHHHJJJJJJJJJJJJJIJJIJJJIJHIJJJJJJJJJJ
@110859/1
tttgatagcaatcggtaaagttttgcctat
+110859/1
@@@DADBDC?4CDFE:C:AF<?:EA9CD4A
@6350281/1
gataattagtatatccaagtaacttgtattgttctgtaattctcctggaa
+6350281/1
BCCFFFFFHHHHHJJJJJJJJJJJJJJJJJJJJJJJJJJJJJJJJJJJJJ
@111230/1
ccaacattcatgaataatggaaaatcacatagc
+111230/1
@7?D?=:BFDBC?CE>C<333<A;<DABF>?F>
@2343989/1
cagagaggaaatagtattttttcttcatcgtcttgaactt
+2343989/1
B@BADDFDHAFFHHFHGHGJFEGHIEGGGGCECGHGJDFC
@111599/1
attaaatcacatcacattaccacatttctcaaattcagtcttgaaatatt
+111599/1
CCCFDFDEDFFHFGIEGIIIEIGJIIFIHIIHJGCFFHFBCFDGIGCFIG
@1786531/1
cccggttctatttcttggtcatcagtttgagatactgtaatgcattgtag
+1786531/1
@@@FFDD?>HHHHJJIBGCEHGHEHHE@HCGFHIGIIGEIFG9FG<<?BB
@5855743/1
ctttggtggtggcagaaccctacctcgaacttccatcatattgtttgata
+5855743/1
CCCFFFDDHFHHHJJIHHJJJHJIJJJIFHIIJJJJJJJJJJJIIJJJJJ
@112646/1
agaacaatgagtgagagcttgcaagaggtaacttctgtcttgaaatctgt
+112646/1
CCCFFFFDDBDADH>BEHEGIJGGFEI<AEDCGHJI>HG@FE4DG9BFED
@3408458/1
acgaaaaataacaaaaacaaaaattataagatcaacatataatgacaatt
+3408458/1
CCCFFFFFHHHHHJJJJJJJJJJJJJJJJJJJJJJJJJJJJJJJJJJJJJ
@4409831/1
catcaccgaggaattccagcctttgatagcaatcggtaaagttttgccta
+4409831/1
CCCFFFFFHHHHHJJJJJJJJJJJJJJJJJJJJJJJJJJJJIJJJJJJJJ
@7810130/1
ctcagagctaccttggcagctgctaattttgcttggtgtttgttttctcc
+7810130/1
@@@BDDDDHGFHCEBBFGHGCHGAHCHCGCFCHDBF:?CDHHH;;FDHHG
@670421/1
gttgatgaggaggctgaggcggaattagagcaattgctcccggagggact
+670421/1
@@@FDFFFDHHHDGEHIIEIID@FG>DH9<4DEG><BFHIIJIF>>B/=>
@5371522/1
gccaactctttattatcaatcatcaatcctttttatgaatgagccagaaa
+5371522/1
CCCFFFFFHHHHHJGIJIJJJJJJJJJJJJIJJJJJJJJIJJJJJJJJJI
@670718/1
gagaatttttaaccatttacacaatataaatgcaccttcaacaccacact
+670718/1
??@DDFFFGHGFHCHEHIEIGGFED@HF9@<?HBH>F>EFEI>@FGICHG
@670766/1
tcctttttgaattgaaatcacctgctccaggtaatggaaaatcctgagga
+670766/1
@@CFFFDFAAFDHGEGHIIGIIIJGIIIGGICF@FGCECDEBEHHI<GHI
@670973/1
gatcatttcttcattttcagctctggctatttta
+670973/1
@?@BADFFHGHFDEE@AF@CFHGHGHGEHGE>DH
@6838916/1
cttccttctagtgcttcttccaaagcaaataatgaaacttgtgccatcca
+6838916/1
CCCFFFFFHHHHHJJJJJJJJIJJJJJJJJJJJJJJJJJJJJJJJJJJJJ
@6838921/1
aggtcttcttgtaacattgcagactctgtacttcctcctcatagttccac
+6838921/1
@CCDDFFFHHHHHJJJJJJJJJIJJJJJIJJJJJJJJJJJJJJJJJJJJJ
@3894960/1
gtttggtagaagcaggatgacacttaggtcgtgcatggtttaagaaagac
+3894960/1
C@CFFFDDHDHHFIJJJIJIJFIJIIEGIIIJIJGIIIIJIIJJIIJIIJ
@115488/1
ccagtaggtaaaaagattattgtattttcttttagaactc
+115488/1
?@@DBBDD:=DFDHIH94ACHGADHCHC9FACGEBF><CE
@3895494/1
agatgccggaagtatttatggagtccatatttaactgctagagaagcgaa
+3895494/1
CCCFFFFFHHHHFHIJJJIJJJJJJJJJJJJJJGHHJJJJJJJJJJJJJI
@3895563/1
gccacatcaatgttaaggaatggtttccaaccaataattgcagactggaa
+3895563/1
CCCFFFFFHHHHHJJJIJJJJJJHHJJJJJJJJJJJJJJJJJJIJJJJHH
@7810659/1
catcatcttccattgagaaggcctgacggactgatggaatccaaaccata
+7810659/1
CCCFFFFFHHHHHJJJJJIJJJJJJJJJJJJJJJJJJJJJJJJIJJJJJJ
@2890747/1
ctcttaaccagttcttcttcaaattgattacaaagactcaggagt
+2890747/1
CCCFFAFFH>FFFHIIEHDHII9FHGIJJIF<EAGEEE<?B>3;?
@4411291/1
gctcaaacatgcaaatgtgacattattgactaaggccgatctgaggtctg
+4411291/1
@C?DFFFFGHFHHJIJJJJIJIJJJJJJIIGIJIIIGGIJJIIGHIGHIH
@2891406/1
aaacaattttataattattggatatattcatgccacattccattccatga
+2891406/1
@@CF?DEDHGHGHIGCEHEGE<FCGCGIBAH?AF@GHIGID>FEHFC>DB
@3410310/1
atgtttttgtattcttcaatggttgctgctaaatcttcaagtacatagta
+3410310/1
BCCFFFFFHHHHHJJJJJJJJJIJJJJJJJJJJJJJJJJJJIIJJJJJIJ
@5857369/1
ggtccttttatcataatgagatcaagtttttttcgaatcaaatgaagctg
+5857369/1
CCBFFFFFHHHHHJJJJJJJJJJJJIJGJJJJJJJJJJJJJJJJJJJJJJ
@4884666/1
gccaacagtaagacatggtagatgaggatactttaatctaatattatatt
+4884666/1
CCCFFFFFHHHGHJJJJJIIJJJJJJJHIJJJJJIJJJJJJJJJJJJJJJ
@6841007/1
ggggccagttctggaggatgaagttttctacctcttgtattttgctcttc
+6841007/1
CC@FFFFFFHHDHGHIEGIIJJJHHFIGIJJIJJJJJGGIJJJJIJJIIE
@5857680/1
cacctttgtcaccactatattcaccaaccgttaacggagtttgctgtcga
+5857680/1
CCCFFFFFHHHHHJJJJJJJJJJJJJJJJJIJJJJJJJJIJJJJJJJJJJ
@4412710/1
gcccaatatagattccagaacttccggcataatgagtacatcatttacat
+4412710/1
CCCFFFFFHHHHHJJJJJJJJJJJJJJJJJJJJJJJJIJJJJJJJJJJJJ
@4412740/1
gggaaaaatatacttcaaacataacagaaaaaaaattgaaaataaggatt
+4412740/1
CCCFFFFFHHHHHJJJJJJJJJJJJJJJJJJJJJJJJJJJJJJJJJJIJJ
@6353886/1
gttgatgaggaggctgaggtggaattagagcaattgctcccggagggact
+6353886/1
@CCFDFFFFFFHHJJJJGICGGGGHHJHJGGHIGIGGHGIJIJIDIIIJG
@671908/1
atgctttctaatgtttcttcatttaaaaccgctgtgtctctttctttttt
+671908/1
<@@DFFFFGACDF<GBEGGIEHIIIIIIG7E>HGGH>DG>FGAHEGIIGD
@6354863/1
tgttgttgttgaccccatggttgtcgaggaggtccctgttgttccattgc
+6354863/1
CCCFFFFFHHHHHJJJJJJJHIJJJJJJJJJJHIJJJJJJJJJJJJJJJJ
@6842044/1
atgacttttataattagggacaggatcatatcgtacaataagattacatt
+6842044/1
CCCFFFFFHHHHHJJJJJJJJJJJJJJJJJJJJJJJJJJJJJJJJJJJJJ
@7812684/1
gtccacacctttgtcaccactatattcaccaaccgttaacggagtttgct
+7812684/1
BBBFFFFFHHHHHHIJJJJJJJJJJJJJJJJIJJJIJHIJJJIJHIJJJI
@5374390/1
gaggtgaaattattggtatttcttttttccaaattgcctctccattcaat
+5374390/1
@@@FAD?DHHHHHIIFGIIIIHFFHIIIGHGIIIIIIGIIIIIIIGIGII
@7813719/1
tgatcattaagttcgccgatcttgtacaacattttacatgcagttagtgc
+7813719/1
@C@DFFFFHHHFFGGEGBHH<GGGIGGGIIGHDGIIGGGIFIIIIIIGHC
@4415507/1
catggtttaagaaagaccaaaggtttctgttgagctagtcatttgttccc
+4415507/1
CCCFFFFFHHHHHJJJJJJJIJJJIJJJJIJJJJJJJJHIJJJJJIGJHI
@5374651/1
ataagattacaattcttaacattttttctttaaacaaagaacattggatt
+5374651/1
@@@FDABDFHHFHHG?@<EBHHGGIHIGHEIGGIGBHED@FD?DHFAGBB
@5859123/1
gatcatttcttcattttcagctctggctattttagcatggaatgtaatct
+5859123/1
@@@FFFFFHFHGFIJJJIEEGIJCEGIHIIJJJJJJJJJIIGGGFIIJIG
@6842445/1
ctccatactccttgtcttacaggtaccggtctttctcgataatcaagtgt
+6842445/1
@CCFFFBDDDHHHIIIICEH4A;HGGIIE:?CFHIEHBA?GHIBAHH9?B
@2348604/1
gcctcttttaccattgtacgagtttg
+2348604/1
@<@D??BB4=2<CDEDE9<C;?A;<C
@6842904/1
atcagtttgagatactgtaatgcattgtaggccgcacatgtttgtgcttc
+6842904/1
CCCFFFFFHHHHHJJJJJJJJJJJJJJJJJJJJJJJJJJJIJJJIJJJJJ
@3412230/1
gccctgaataccttgatggctacaaagatagaagtcgaattcagttggat
+3412230/1
?<<BDDDDBAF?DB<<CGCGH<FGG@9<9AFAF4EFGECDGDAF0?GHB<
@4416042/1
ttttgaataaaattaaggagtttcggaaacacgtttattattctgatcat
+4416042/1
CCCFFFFFHHHHGJJJJIJIHIJJJJJJJJJJJIJJJJJJJJJJJJJJJJ
@3412495/1
cctttttcaaaaccttcttccagcatagcttcaatttcattgtcgcttat
+3412495/1
@@@FFFDEFHGHHJJGGBFGHHIGGIIEBBEFFIGEEBGIGEIEGEHGIH
@120264/1
ggaaagaagacagaaaagatagtgatgtttaagctgaaagattcagaagt
+120264/1
C@CDFFDDHBHGHBIIIBH@H>DFHIHIIGDH>E49?FGDGC9FCHDH@0
@3900941/1
gtcgtctttctttcaacaaacacaagagctaaattatcctttttgaaatt
+3900941/1
1?@D:=?DFDFDFF<?FGFIFGIICABFEFFEFGIIGDGFEIIIIIBB@G
@120430/1
cctgtttcatccgcaattttctggcggagctcttcagcatttagcagcat
+120430/1
@@@FDAADBDH<DGE1:?BFGHCGGIIBGHBHGGIG>E@BGC>GIEECG;
@7814883/1
cccgatgctagctttcttaaatctggttctctaatcatctgattagtagt
+7814883/1
CCCFFFFFHHHHHJJJJJJJJJJJJJIJJJJJJJJJJJJJJJJJJJGIIG
@6356312/1
ccgctatcatcctggctgttgccatttgat
+6356312/1
CCCFFFFFHHHHHJIJJJIJJJJJJJJJGI
@121156/1
tcttatagctgtcaactcatgttgcaaa
+121156/1
@@CF?ADA<<DF>DHB>EGEGA>ADFD<
@673469/1
cggggatgtcctcttcagaagcacaaacatgtgcggcctacaatgca
+673469/1
@@?BDDADFDBFDG>EG@EGB:9FE>G:;C?CFF<GBH8BGEE88=F
@7815642/1
cgatgaagagggttaactttataatcaatcggcatttctttcagaccaaa
+7815642/1
?@?DDDBD?FFF<AE:EGBHEEFH<FBCHIIIAFGFIEIECF@GDFDIIF
@1795647/1
ttctggaaagcagctcttgcagcattgacactggcgttttggtgggcatg
+1795647/1
CCCFFFDDDAD?FIGHICHFIJJJIIGJHHJJHIIJ@FADHBBBBHE>FG
@121826/1
attcttgtagtgctccaatcgcattccctttcacact
+121826/1
@@@DD<DDAACFF9FGG3CGCGHG>GIFGGG>BHH<9
@6357173/1
atttgatttatgcttaataagcattacagcaataaacgtttttccagagc
+6357173/1
CCCFFDFFHHHHHJJIJJJJJJJJJJIJJJJIIJJIIIIGIJJJJJJHII
@7326888/1
tgaaggattttctaaagctttgaattcataagttggttgttttttaagtg
+7326888/1
CCCFFFDFHHHHHJEEHGJJJJJJJJJIJIIJHGIIHIJJJJIJJJJJIC
@673856/1
gcacaataaagaatgaattctctttagcttgtggatcaaaactcattaaa
+673856/1
@@@FFFFFHHHAHIIEHHGHIEHI@A>DGH;<<CCFEHGG>BFBGFGECB
@3414066/1
aacaacaatgacaggtttttgaaaaaattttggccaatagctgtgggtta
+3414066/1
CCCFFFFFHHHHHJJGHIJJJJJJJJJJJJJJJJJJJJJIJJJIJJJFHH
@1250706/1
cttctaacctgttcttcttgaagttggttcagctgtagtctgtctgcatc
+1250706/1
@@CDFDDEFHGAH>CFHJGH4E>CF>B8CHH>H>GGGJ>DDHI4C<GHII
@1251161/1
gctgctgtggtctctgctgttgctgttgttgctgaggctgctg
+1251161/1
CCCFFFD;F>CDAGEGGGIGIGA?FEA>AFC@9C4:7D3C???
@4887802/1
caacattttacatgcagttagtgcaactgctcccttggcagtaaca
+4887802/1
B@CFDFFFHHHHHJJJJJJJJJJJJJJJJJJJJJJIJJJJJJJJJJ
@4887944/1
gcactataagaagacggattggaaatgtaagcagcttaagaaaatgaaac
+4887944/1
CCCFFFFFHHHHHJJJJHJJJJJJJJJIIJJJJJJJJJJJJJJJIJJJJJ
@5862115/1
gccaacagtaagacatggtagatgaggatactttaatctaatattatatt
+5862115/1
CCCFFFFFHHHHHJJJJJHIJJJJJJJJJJJJJJJJJJJJJJJJJJJJJJ
@7329536/1
gtcgcgcattctgttgtatatttatgctcacttcaccaacattcatgaat
+7329536/1
CCCFFFFFHHHHHJJJIJJJJJJJJJJJJJJJJJJJIJIJJJJJJJJJJJ
@7329594/1
ctccttccaaaaaaatacagcaagtctggtaaatttatcgcaaggtaatg
+7329594/1
@B@DFFFFHHHHGIIIIJIGJIIIIJJGIDHGGIIJJJJJJIJJFHIIEH
@1797554/1
caaagatagtaagttatttcttctaaattctgctctgataaattagaatc
+1797554/1
@@@BD?BDHFBHH9CA<GFIC@IGCHHIIEEBFBGGC@GCECBEGGGGGF
@122151/1
gtccctatggatatgtgccacttcttggaatggtactgccatttctctct
+122151/1
C@CFFAFFHHHDFGGGHDIIIJJJBEGBG?HG<CDHIJJJEGHIJIJFIG
@7330436/1
gattcgtcctttgtttttactcctttttcaaaaccttcttccagcatagc
+7330436/1
@@@FDDDDBF?FFEGIGIGIIHHGGHGIIIIIIIIIIIIIIIIGIIIIII
@6359234/1
tggtaattggagcggcttgtctaacttgaccaacggtaaaagcaggagg
+6359234/1
@@@DDDDDHHHHHIIIII@C@E<G:BFB9BGBG@@G/?FHI<;BBG5@E
@674761/1
cgcagattaaaatttttaagtacgactaagtgagcacactaaa
+674761/1
@@@7B?DDHHDH?GEHGIAGA:C;1@C<@E<E<D@FFBH;BC9
@6847414/1
gcacaacaaacacttggggagttaaatcaaaatcagctgagatatactca
+6847414/1
CCCFFFFFHHHHHJJJJJJJIIJJJJJJJJJJJJJJJJJJJJJJJJJJJJ
@675151/1
cttcagaatataatagtttcaactcatttgatttatgcttaataagcatt
+675151/1
?@@DD>?AFHDHBACFGBIID?CH@HHHHHCEHGBCH@>EHCGI@F@BAD
@4889718/1
gtctttctttcaacaaacacaagagctaaattatcctttttgaaattttt
+4889718/1
CCCFFFFFHHHHHJJJJJJJJJJJJJJJJJJJJJJJJJJJJJJJIJJJJJ
@6360495/1
ctcagagctaccttggcagctgctaattttgcttggtgtttgttttctcc
+6360495/1
CCCFFFFFHHHHHJIJJIJJJJJJJJJJJJJJJJJJFGHIJJGHJJIJJI
@2898023/1
gtttggtgggtaggggttgtttccctagactgtggttg
+2898023/1
@@@DDFDDDHFFDIJB:@EEGIIIIIID<GFH3???6B
@2354605/1
ggccacttctttgaactaagtacagcgaaattcttattcgattgaagtaa
+2354605/1
@@CF7DDDDHHHFGBE<EGHGHGIIE<<EFGGGII49CFGEHIECEGAGE
@1800116/1
gcctagacttgtgcaccagctaaagaagacttatctttaa
+1800116/1
@@@FFFFFGGFHFCGGGE<FGEFDHGI33CHHJIIJIJII
@6361437/1
tgatagtatctgatttgttgtttattagggtagcatttggaggactgtca
+6361437/1
BC@FFFDFHHHHHJJJJHIJIJJJJJJJJJHIJJIJJJJIJJJJJJJJJJ
@1800657/1
aagaaaccataccaaaggtcaagaccataac
+1800657/1
@@CFFFDDHABFHGBEGD>BGG<FHGBCFGB
@2355926/1
caatgatttcctccttccaaaaaaatacagcaagtctggtaaatttat
+2355926/1
@@@FDF>DHHHHHJGIGJEGGGIJJJGCGHJJGH<FHIJGGDGGIIDA
@124633/1
tggcgtttctgaaccactataaatgtaatcgg
+124633/1
@@@FFDDFBHHAHGEHGG3CD9FHGHBCGEE<
@3904855/1
ataagaactatttctttaagaatattttggatttcattgatagtatctga
+3904855/1
?@@DDDDBDFDDF:2ACGHEEIIEBFDHF:GHEHFDEFIEI>DG@?FFEB
@678731/1
gtccctcttctggaaagcagctcttgcagcattgaca
+678731/1
@@@FFFD>FAFH8AE>A<AFBEAD3C<BFEF4?E>C?
@678964/1
ggtgtacagaaatatttcggcttctgcttccgttcc
+678964/1
?@:ADDDDHFDFFGEAFC3@@BGCG9FHG@?EC:19
@1254627/1
caccgcttgtgcggcaatatgtttggcttgctgttttgtag
+1254627/1
@CCFFFF?=FFHHIFEHI4C<CCG;FGCAA@EC9B>HGIGI
@5379795/1
cttgaggaagttggtgtagaggtgcaggctggccatgttgaatagcttgc
+5379795/1
CCCFFFFDFHFHHJHIIJJJJJFGIGJJJJJJJJJJJJJJIJJIGIIJJI
@125591/1
cattacctaagatatttgttatgatctccg
+125591/1
@@@DBDADHHHFF>@G<9:ACHH@HCH@H1
@1802480/1
cgagaaccaatttcttttttaaaataatcagcaaaatccaaaagatt
+1802480/1
@@?DDD?B;BBFA4CDGEHGGGF<FGCAFGDH93?;B@DGFEHHG3B
@2900819/1
tgttgttttagggtaatcaaattttatgacaaaattgcaattctttacat
+2900819/1
@@@FFBDFHFHFF2AGGIJGIJ@EBIIGGHIIJ?GEEGGCGHHGEHJ<FF
@3419570/1
ctggttgttgttgaggtggtagttgagtttggtgggtaggggttgtttcc
+3419570/1
BBCFBDFFHHHHGHIJAFH@FHFHHHIGIIJJFHIJ?DHIJJDFIIIJJJ
@6364638/1
gtcactttatatgttcttttaacactctttgatggaatttcataaacaac
+6364638/1
CCCFFFFFHHHHHHJIJJJJJJJJJJJHJJJJJJJJJJJJJJJIIJJJJJ
@6364879/1
ctaatatcctaacgttatcaggttttgggtagttggg
+6364879/1
?;?DDDB:=A?D2<AAE?FFCFFI<EF@E?EE?CDE>
@6365063/1
aggaattccagcctttgatagcaatcggtaaagttttgcctataagaaca
+6365063/1
@@@FDEEDDFFHBGEHGGHEFCHHIEGGHGHHHECFEIHBGGCGIIGGDE
@6853363/1
gcgacaccatctgatgcctggtgcggaggctaccttgccgtaggaaataa
+6853363/1
@;:DDDD?:BFFAEFIIBB<3<ABDFBEEGEEFIAFEFII@@F7>DEF@E
@2902475/1
tcttcctttttttggatctgaagggcggtcccctcttttgggtggaatgt
+2902475/1
C@@DDDEDDHHHHGBEEHI>FGG@GGBB:FBHHGHECAHEDB?6<?CDDD
@2902519/1
ctcagagctaccttggcagctgctaattttgcttggtgtttgttttctcc
+2902519/1
CCCFFFDFHHHHHIIGGFEGGGHIHCGGIIFBGGGGFGG=BDDFCDCFGI
@7823213/1
ctcatttgaaaacgtggatctccaaggtctccttgaacaaatttacctaa
+7823213/1
CCCFFFFFHHHHHIHIJIJJJJJJJJJIJJJJJJJJJJJJJJJJJJJJJJ
@7823917/1
gtcactttatatgttcttttaacactctttgatggaatttcataaacaac
+7823917/1
CCCFFFFFHHHHHHJJIIJJJIIJJJJIJJJIJJJJJJJJJIJJJJIJJG
@6854108/1
agctggtcaaccctgatagagcaaggttttttccctggatacgtaaccac
+6854108/1
@CCFFFDEFHHHHGIIJJIIJIIJJJAFHIIJIJJJIJIJIIJJIIJJJJ
@5869696/1
cttaatctagccacttcagccttatgcctctcaaactcaagctgtcgctt
+5869696/1
CCCFFFFFHHHHHJJJJJIJJJJJIJJJJJJJJJJJJJJJJJJJJJJJJJ
@3908554/1
atcaacaactgtaccagccggcacattcatatttctcccatctgcatcct
+3908554/1
@BBFFFFFHHGHHIJJJIJJJIJJJJJJJJIJJJJIJJJJJJJIJJJJJJ
@3908717/1
gcaggagcaggtatagatactgaacgtgtacacctcacatatgtatggca
+3908717/1
CCCFFFFFHHHAFHIJJHIJIJJJJJHGGHIJJJJIJJJIJJJFGHIJJJ
@3909404/1
ataattaaaattaattaaaagttaataatacaaataaataaacagaaaca
+3909404/1
CCCFFFFFHHHHHJJJJJJJJIIJJJJJJJJIJJJJJJJJJJJJJJJJJJ
@6367013/1
ctcggatctattatctcttggacaagttgttatattagtcactttatatg
+6367013/1
CCCFFFFFHHHHHJJJJJJJJJJJJJIIJJJHIJJJJJIJJJJJJJJJJI
@7826621/1
ctggaacatagttttaaactgacttgaacttcaccagatctagtaaatat
+7826621/1
CCCFFFFFHHHHHJJJJJJJJJJJJJJJJJJJJJJJJJJJJJJIJJJJJJ
@4428020/1
gcaggaggtataaacaaacctatgggttttaccatcatttgctgctcata
+4428020/1
CCCFFFFFADHFHJIJJJJJJJJJJICGHJJJJJJJJJJIJJJJJJJJJJ
@4428249/1
ctccaatcgcattccctttcacactagggacatgaggtgaaattattggt
+4428249/1
@CCFFFFFHHHHHJGJJJJIJJIJJIJJJGIIJJJJIIJIJJIIJJJIJD
@684765/1
caggggaacgagaaccaatttcttttttaaaataatcagcaaaatccaaa
+684765/1
@@@FD<:DHHHFFGFGHBGC9?CBGIBA;??DG9GIGEC3?B@@GGHGCD
@4896446/1
ggagttttcttgatcattttcgtttacccagagaggaaatagtatttttt
+4896446/1
BCCFDFFFHHHHHJJJJJJJJJJJJJJJJJJHIGIJHIJJJJDHIJJJJJ
@7826808/1
ttccacaacaatttctcttcctttttttggatctgaagggcggtcccctc
+7826808/1
@CCFDFFFHD?DFDHIIIIGIIIIIIIGIIAGHIIIHIIIIIIBDFFCEC
@7827345/1
cggccaagatcagccgtgtttggtagaagcaggatgacacttaggtcgtg
+7827345/1
CCCFFFFFHHHHHJJJFHGHIJJIJJJJJJJJJJJJJJJJJJIJIFGHGI
@6856815/1
atacagaataattctatgaggcttgtagccaccggtacttttgtaaaaca
+6856815/1
@BCFFFFFHHHHHJJJJIIIIIJJGEHIEIJJJJJGHJ@GIJJJJIIIJI
@1260219/1
gctgagtgagttaaaacagtacatcgcacaaca
+1260219/1
C@@FFFDDFHFBHIIIIIIEIGG9CGIIHIIII
@4429485/1
ctgcagtttccatatcatattatacctgaaggcttttgggtcgtgagaag
+4429485/1
@CCFFFFFHHHHHJJJJJJIJJJJIJJJJIJJJJJIJJJJHHIIJGIIJI
@132713/1
gtctcttcaaaatcttcttcatcacgtcgtctttttttaccaaaccgg
+132713/1
@@@FFFFFGFFHHJ4CFHIJJIIJIII?1???EFGGEHIIGHHD=@F<
@5872065/1
gtagcatactttatcgtaacggtcatttctttttcttgatctctttcatt
+5872065/1
CCCFFFFFHGHHHJJJIIJJJJHJIIJJJJJJJJJJJIJJJJJJJJJJJJ
@7338828/1
ctttgactaaatactcctgaaggagtgatatcggtgtttttgagctcata
+7338828/1
@CCFFFFFHHHHGJJJJJJJJJJJJGHHIJIIIJEGDHIIJJJJJIJJJI
@7338973/1
cactatctaaataaatagctgcagctaatgattcaaataagtctccaagg
+7338973/1
CCCFFFFFHHDHFHIEGGHIGIIIIIGIII@HIIIIIGHII<DHIIIIII
@686032/1
ctcttttttgatgatctagttgaggaaacaaactttgtgagtgttctaaa
+686032/1
@@@DF;DDDDF?DHEIJGIGIEIGIJIIGCI@GEGGGBGEI9BDG@FGEG
@1261902/1
cttcataataatctttgtttagtttcttttttga
+1261902/1
?@?=DDDDDA<4A42:C:CGIG<EBF4<4A@F88
@3911991/1
cgatgctagctttcttaaatctggttct
+3911991/1
@@@DDFFDFFHF?BFB?FHH4CA>EBAH
@3424886/1
ctttttttggatctgaagggcggtcccctcttttgggtggaatgtatgac
+3424886/1
@CCFFFFFHFFDDIJEDFGGBGHIIJJIGGGHIIIFH5=>?ACCDDCDDD
@1809804/1
cactattcttaacaagtctgttcaag
+1809804/1
@CCFFFFFDH>FHG>GAFAI?<E@DE
@7829147/1
gtgagaagctgcaacggctgctatagatggaacgttgatctggtctggag
+7829147/1
CBCFFFFFHHHHHJJJJJJJJJJJJJJJJJJJJJIJJJJJJJJGIIIJJJ
@7829312/1
ggaacttcccagtcatcaggaataaagtcattaaccttcaaaatttttcc
+7829312/1
CCCFFFFFHHHHFJJJJJJJJJJJJJJHHIGJJJJJJJJJJJJJJJJJJJ
@134249/1
cccatcattcgctcctcgactgccccgatgttggagcctatgctatccgt
+134249/1
@@@FFBBDHFHDFIGIGBCFDGGHIII6:GFHII@GBF>DB@FGC4CHIF
@1263028/1
cccaatgtttctagcctttcataattcataacgtcattagcagagctcgc
+1263028/1
@@CDFDF>FHDBDGEG<AHHDHBDE@>DHGE@G@CFHIGGDHIIHED?6?
@687585/1
ggctggccatgttgaatagcttgctgtggtggt
+687585/1
CC@FFFFFGHADDGHEGIG9EE@H<4A9;CGH?
@687644/1
gttcatctatattttttaaggaagtaagtgcaggggaacgagaaccaatt
+687644/1
@@@FFFFFGFHHGIGGHGHIIGC;2CEEHCHAD@FGIIIJGGEGECFGHG
@1263219/1
cccggaagcaccaccacaacaagctgtaatgcttggaaggaag
+1263219/1
B?@DFFFFFHHHFEHIIIHGGHJJIGC<CG9DFCA@>4DFGGB
@1263775/1
gttttctccaactccgacaaacgccatcctctc
+1263775/1
@??DFFFFFDDDD3CGDEGGBBFC@CD;FG>FC
@2366525/1
cttttttgcccattattgtgtactatcttcaaagagaaaaagtgcaatac
+2366525/1
C@CFFFFDFFHBBFEGGIFHCAFHGHAFEHIDGIDIGEIHB6BDDGHI@D
@2908699/1
gtagcatttggaggactgtcagatggttttg
+2908699/1
@@@DDDDAF=C:CC1EGHI9EHE@4CFDF@3
@5394060/1
gtacatatcctggggcactcggagtgaagcaattgaagaatggtggaggt
+5394060/1
BB@FFFFFHHHHHJJJJJJJJJJJHHIJJJJJJJJJJJIJJJJFHIIIJ7
@3914018/1
gccattcaactttgcattaactttctgtagtatgtttagaaatgttgcag
+3914018/1
CCCFFFFFHHHHHJJJJJJJJJJJJJJIIJIIJJJJJJ<FHJJJIJJJJJ
@3914082/1
ggtgcaggctggccatgttgaatagcttgctgtggtggtacagcacccgg
+3914082/1
@@:ADDB?@A??BG?A?:C:3C<<C<AB?F??G;:1:D::??D<B???:;
@5874488/1
attcaactttgcattaactttctgcagtatgtttacaaatgttgcagcat
+5874488/1
CCCFFFFFHHHHHJJJJJJJJJJJJJJHHJJIJJJJIJJJJFIJJJJJJJ
@1812338/1
agttagaataccaacctgaatttca
+1812338/1
@@?DDDDDBFFD>HEF@9FHBFB4A
@4434822/1
ttattctcaatgatttcctccttccaaaaaaatacagcaagtctggtaaa
+4434822/1
CCCFFFFFHHHHHJJJJJJJJJJJJJJJJJJJJJJJJJJJJHIJJJGHII
@4900875/1
tctctgctgttgctgaggctgttgtggtctctgctgttgctgaggctgct
+4900875/1
@@@FDDDDHBFHHICHIGB=CGDFIGIFHHGIIGF@?F9BG@?:?@2?BF
@6860108/1
ctgaggagcatgttcttgcctttgttgctgctgtggtggttcttgccttt
+6860108/1
CCCFFFFFHHHHHJJJJJJJJJJJJJJJJJJJJIJJHHJHHJJJJJJJJJ
@7344127/1
ctggagcagacgcagtaggacaagaacgtgtagagatgggttcatttacc
+7344127/1
CC@FFFFFFHFHDIHHIHIGGIGICHIIFHDGHHG9DDAEFGHHIGGICH
@5876389/1
caagaactcaagccgctgataacaatcagtgactctattaggagaatatg
+5876389/1
@@CDFFFFHHFDHHIHIEIJJJGHGIJII:BEGGGIGIDGIGIIJGIJJE
@1265956/1
gtatatataagattacaattcttaacattttttctttaaacaaagaacat
+1265956/1
@;@DDDDFDBC?F<CFEGGCIEIHGGIG@CFGGHIIJBEBEEGHIGIJIJ
@7344536/1
ctgcaaacaagggatagcactcaagggcacattatgttttctaacacttc
+7344536/1
@CCFFFFFFHHHHDGHHGIIJIFHGIJIJJJJJIIJGGGIGIGEGGHGGI
@5396122/1
ctgcaactgggcggcaattattgaggcaatttgcaattcttttataataa
+5396122/1
CCCFFFFFHGGHGFIJIJJJJJJJJJJJIJJJIJIHIJJJJJJJJJIJIG
@1266738/1
gaacgttgatctggtctggagctggatgagtgacatcagcgcc
+1266738/1
@@@FFADDAFDHDBBC<FGAE@GGE@FEGGBB4ECHHAE:D:6
@4437230/1
ccgtaatgaatggtgttgctttcgcagggtaagtctttcagtctcatcca
+4437230/1
CCCFFFFFHGHHHGHHJJJJJJJJJJJJIGHIJIIJJJJJJIJJJJJJIH
@7346466/1
caacaacagccgcagcagcagcagtggcaacaacagccccagcagcagca
+7346466/1
@@@FDFDFHBDHFIIFEFGGIGIIFHE@FHHIIGBGEIGIIIIIIIIIIG
@6862590/1
gtagatatcagacatttcttcagggagaatttttaaccatttacacaata
+6862590/1
CCCFFFFFHHHHHJJJJJJJJJJJJJJIIJJJJJJJIJIJJJJJJJJJJJ
@3916649/1
cctccttccaaaaaaatacagcaag
+3916649/1
:?@?ADD?CF?CCA8<FFB??:F9?
@2913679/1
cgatgtaatattgaaggcaataaag
+2913679/1
@@@FFDDDHDHBDGGIJGGH@FHJI
@2369590/1
ctcataactaaaacagggttcatgagttccactttcacaatcaattaatt
+2369590/1
@@@FFFFFHHFHGIG9FB3ACFAHHI<FHIBEG9FGEG9FGGHECB<GHH
@2369603/1
caggaacttcccagtcatcaggaataa
+2369603/1
@@@BDBBDHHDFACEAHFIEHF<?CG<
@7348321/1
tatggtgattgatgccattcaactttgcattaactttctgcagtatgttt
+7348321/1
CCCFFDDFHHHHHJJJJJJJJJJJIJJJJJJJJJJJJJJJJJJHJJJJIJ
@5880377/1
cacattcatatttctcccatctgcatccttcttttccggaaagaacctag
+5880377/1
CCCFFFFFHHHHHJJJJJJJJJJJJJJJJJJJJJJJJJJJJJJJJJJJJI
@1818729/1
gcactggttacaggagatactggttgttgttgagg
+1818729/1
<@@DDDDDDHDFAEBHEHGIIJIBAGGDHEIB@AG
@1269407/1
tagcagaaatcctcattctttcaaaaaaaactattcgtaggagtaaaacg
+1269407/1
@@1BDFF8FHFHHIDICGGGHHGGGAHBHAHGGIGGIGHIH<FBGBHCFA
@6865550/1
gcatggtttaagaaagaccaaaggtttctgttgagctagtcatttgttcc
+6865550/1
CCCFFFDFHHHHHJJJJJJJJJJJIJJJJJJJJJJJJJJJJJJJJJJJJJ
@7833879/1
attgattccagaacttccggcataatgagtacatcatttacatcaccgtg
+7833879/1
CCCFFFFFDHHHHJIIIJJJIJIJGIJIJHHIIGIJHIIJIJIJJJJJHI
@3433044/1
ctgttataaatgtaggaagttatcaagaaatctaagattgcatcaccgag
+3433044/1
??@:BD?>FFFF:AAEFGF:AF<?FH?DFGII<FFB@C9?CG@BDDGIFD
@7349619/1
atataagattacaattcttaacattttttctttaaacaaagaacattgga
+7349619/1
@@@DDBD?DBBF??CAAFIIAF@HHHEEEHIIIIGDGCGEDGGGDHGIIC
@7349762/1
ccgattatttttcctttgatgctgctcaatttaccttcatccttgttttc
+7349762/1
CC@FFFFFHHHHHJJJJJJJJIJIJIJJJJJJJIIIJJJJJIIGIHIJIJ
@1271323/1
ggctaaaagtacagactctagtcgctttatgcaaataaattggcatccca
+1271323/1
C@@FFFFFFDFHDHGHBHHIJHIGIJIJJGHGIIGHGGJFGHGGGGGIIJ
@6375502/1
tttgaattgaaatcacctgctccaggtaatggaaaatcctgaggagcatg
+6375502/1
CCCFFFFFHHHHHJJJIGJJIJJJJJFHHIJJJJJJIJJJJJJJJJJJJJ
@2917511/1
tcttactttaaaatcaaaattcttcatttctcccgatacaat
+2917511/1
@<@FFFA?BFHHFGGBE9CEHICGCGEIJIIBEAE1C:@DF4
@698354/1
tacgagtttgagcatcattcattttcttcattgtaacttggcccgcaaca
+698354/1
@@?DDD?BDB?FHGHG<B<<?EHHECHHHGEEG@GGGHGHGCD?D<:?DH
@2918937/1
ctagctttcttaaatctggttctctaatcatctgattagtagtaacgatt
+2918937/1
?@@D7BDEBFDDHGE4CEIGHIIJIJG>BCHCGGFBFFHEGGAGF4?FDH
@3434528/1
gcatgctttgcttctttcttagatctaccagtgcccatggcagcaaatct
+3434528/1
CCCFFFFFHHHHHJJJJJJJJJJJJJJJJJJJJJJJJJJJJJJJJJJJJJ
@4442282/1
ctgctttttccttctccagctagttgatctttcatatttttaagttcatt
+4442282/1
CCCFFFFFHHHHHJJJJJJJJJJJJJHHJJJJJJJIIJJJJJIJFHIGIJ
@1273357/1
ctattcgtaggagtaaaacgtaagtggaagcataagctcccaattctttg
+1273357/1
BCCFFFFDFHBBFAEFHGHICGIGHHCCHGHCGGA>GDGHGGAGIGIII@
@5403681/1
atcatttcttcattttcagctctggctattttagcatggaatgtgatctc
+5403681/1
CCCFFFFFHHHHGJIGIIJJJJJJJJJJJJJJJIIJIJJGHGJHGHHGGI
@2375814/1
gtagcattgtaatttcttgttcttcttgttttttttctttaacatttctc
+2375814/1
@??DFFFFHHA?HH@HIJJFCGGIIJJJEHCE=<DHGGIJIJHHGHEFGI
@7837004/1
gttttttaagtgcatgttgaacatattcatgcaaaatgcaaatgtagctt
+7837004/1
@BBFFFFFHHHHHJJJJJJJJJJJJJJJJJJJJJJJJJJJIJJJIJJJJJ
@699831/1
taacgattctccactgaaccaaatcggctccttgaatgaatttttcattc
+699831/1
<B@FFFDDDDHHHIJJJICHCGIJGGDHIEGGHHHGI94BDGCHIAH>C<
@2920862/1
ggtcactattaaagttgatttgtcttatcgacttga
+2920862/1
@@?DDFDDGGB8FHEE9@C<CH@BCBHGGBFEH1<C
@2376515/1
ggggcttttgttggccttagtagaattataaaataaatacaa
+2376515/1
<??=BDFFBFD>F?G@@CFHE<F<BHHE>ECGEGGGHCHGBD
@700421/1
gggtcccatgctatgggtgaaagatcctcttcttcaaatc
+700421/1
@@?DDDDDDB32<CAEG;C;F:CGGI9AFG@BE<EGB@DF
@1822658/1
ggtaaaacttttatgccaagccaagacatgaacaacaatgctcctct
+1822658/1
@@@DDDDBFFHFHII4AGGGGF>?CGCGEDEGGE9?FAA3?FCCGHH
@2379834/1
gttgctgttgttgctgaggctgctgtggtctctgctgttgctgttgtt
+2379834/1
C@@FFFFDHHFHHJJIHIDFGIJIG<CGEFFE9EGGE<?<?DFC340?
@4446837/1
ggtttccttatcagtaatctcgaatctattatctcttggacaagttgtta
+4446837/1
BCBFFFFFHHHHHJHJIJJJJJJJJJJJJJJJJJJJJJJJJJJJIJJJJI
@2380711/1
ggttgttgcatcctttgctcttgaggaagttggtgtagaggtgcaggctg
+2380711/1
@@@DDDFFHHHHDGGIG@GHIGG@GHECGIFI3?FD9<BAHDDFE4B@AH
@7840404/1
ctgcagtttccatatcatattatacctgaaggcttttgggtcgtgagaag
+7840404/1
BCCFFFDBHHHHHJJJJJJJJJJIJIJIGJJJJJJIJIJIGHIHIGIIJJ
@2924163/1
ccagcatatatattatgtctgattcccgatcgcttggcttt
+2924163/1
@<@DDDBDHA<FDHI@DACH4C?FCHBFGIIIGC=11BD;;
@147894/1
cgttcatagagagtaattcctttccattttcaggaagttcacgaacaaat
+147894/1
@@?DDBDDHDBBFAEHGIFIIIJJJJIIJJIHGH>ECEBGHIHGIGGHIG
@3926048/1
ttttccttcccctggcaatgtgacctcaagttccatcctatcattgccaa
+3926048/1
@CCFFFFFHHHHDGIIIIIIFFHIIJJJJJJJEIJJJJJJJJJJJJJJIG
@704863/1
gtcagcacagaataatcttgtatgatgtctcttttggactacaataaaag
+704863/1
CCCFFDFDHHHGFIIEIJIEHHHGGGJEG@HGGGGGIGIICGG9D>GHIH
@6877016/1
ctgttcttttttgaaacgaaatagttttttacaatactgctgtaatgtaa
+6877016/1
CCCFFFFFHHHHHJJJJJJJJJJJIJJJJJJJJJJJJJJJJJJIJJJJJJ
@5887356/1
aattgaagaagcaatttcttcgcagcctcttgttttgcttctttttttga
+5887356/1
CCCFFFFFHHHHHJJJJJJJJJJJIJJJJJJJIJJJJIJJJJJJJJJJGI
@1825439/1
ctctatttcattgtgcattaatctatagaaaattttccagacagtattta
+1825439/1
CCCFFFFFHGFHGEGIIJJIJJJIGGIGIGIGHGECEFIIIHIICDHID@
@3928018/1
ggtgattgatgccattcaactttgcattaactttctgcagtatgtttaca
+3928018/1
@@BDFEFFHGHHHJJJGGHIIIJJIJJJIJGIIJJIJIJJHIIIIEIGII
@7357005/1
aagaactatttctttaagaatattttggatttcattgatagtatctgatt
+7357005/1
CCCFFFFFHGHHHJJJJJJJJJJJJJJJIIIIJJJJJJJJJHIIIJJIJJ
@7357362/1
tccaggttgtctaccaccccctcctcctccacctttctttccttttttgc
+7357362/1
CCCFFFFFHHHGHJIJJJJJJJJJJJJJJJJJJJIJJJJJJJJJJJJJIJ
@1280744/1
gccatccattttatagctactctaaaaacacggtcttttccttcccctgg
+1280744/1
@@@DDD=AF8FH?FECGGGHGF<:<BF>GEHGDBBF@>9BFF9:9BFECG
@1826370/1
ctctgctgttgctgttgttgctgaggctgctgtggtctctgctgttgctg
+1826370/1
@@CFFFFFFHDHHIFHHHEFHGIG=FHEHIE<:C3DFGHGIDHEB:49?@
@7843608/1
gtccacaagaaaaaaggttcttttacccccttcagaatataatagtttca
+7843608/1
@@@DADDD?DD?CH@DDCFABFHIEC9:C:?:?BGBFHBB>GADGDFBHG
@149865/1
cattcaactttgcattaactttctgcagtatgtttacaaatgttgcagca
+149865/1
@@@FDFFFHHHHDGHIJIIHGIFIJEHIIIIJGIBEGIIIJI<FHIIIJJ
@1827303/1
cttttttgatgttacagagtttagtggctcttgtttcatactttttgcaa
+1827303/1
@@@DDDDD?CF<CFGIIGE9FEEHEG>GEF;FHG>@?FGDFHBCB3@G@@
@6879479/1
ggaatttttgcattttttataacttctttaatgctctccaaaattgtaaa
+6879479/1
C@@FFFFFGHHHHJJJJJIJJJJIJJJIJJIJIJJJJJJJIJJJJJIIJJ
@1282590/1
agtaggtaaaaagattattgtattttcttttagaactctttcaaagagtt
+1282590/1
@@@FFFDEHHFFHAFGAGIFAC@DHIG@HCHHIGGIIHGGHDI@FIBGHI
@1828613/1
ccacccttttttttgttcctttttgaattgaaatcacctgctccaggtaa
+1828613/1
CCCFFFFFFHGHGIGHCGHJIJJJJIIJJIJJEHIIAHGIGHGI<DHFHG
@1283774/1
ctctgcactgtgacagtcttcaagcactgagttagaataccaacctgaat
+1283774/1
@C@FFFFDHF>F<GEGFGDJFGIIBEC@F99AFGHJFIIGAC3:?;8BAB
@3443670/1
tctgtcaattcaccaggtgatatatttttgcacctgttataaatgtagga
+3443670/1
CCCFFFFFHHHHHJJJJFHIIJJJJJJJJIJJJJJJHJJJJJJJJGIIJH
@1284188/1
gaacagcttccacagcttgtctgtaattgcgataaggtttttcaggattg
+1284188/1
B@CF;DDEHFFHDH@HIGIHHDEHIIJGCEBA;D@AE4?FHGC9FCIGJD
@3443966/1
gttgttgttgttgctgaggctgctgtggtctctgctgttgctgaggctgt
+3443966/1
:1:BADDBFDAFFFI<FA@CG@CEFIGAG>?FGFCGAGIIFIIECCGFI8
@3444481/1
atctgttataaatgtaggaagttatcaagaaatctaagattgcatcaccg
+3444481/1
CCCFFFFFHHHHHJGIJJJJJHIIJJJJJJJJJJJJJJJJJJJJJJJJJJ
@6383442/1
gtatccttttgggcggtaccatggtataactatcttattgagataattat
+6383442/1
@=?DDDDDHBFFHDGIF@FGIIIC?DFGAHIGHGGGIIGCHHFHC=FFHC
@3929814/1
caggaacttcccagtcatcaggaataaagtcattaaccttcaaaattttt
+3929814/1
@@@D?D?DDDAFFIBEGG?CEEECEECAHHIFIHE?C<@DHGIIIFGHHF
@708863/1
gtacaaatttctatttccgattatttttcctttgatgctgctcaatttac
+708863/1
?;;DDDDBFFDFH<EDGGEGII?B?CEHGE9CHCCCEG9FHHII9BGIDB
@1286458/1
gaggataattcctgaattatttcttg
+1286458/1
@@@DDFFFD8C<4EB<4ABBHEGIHG
@5893733/1
gaagatagcaattaggagtgaagatggatctctgatcacaaaacaggatg
+5893733/1
CCCFFFFFHHHHHJJJJJGHJJJJJJJJJJJJJJJJHIJJJJJJJJJIJJ
@4921258/1
gttgctgttgttgctgaggctgctgtggtctctgctgttgctgttgttgc
+4921258/1
CCCFFFFFHHHHHJJJJJJJJJJJJHIJHHIJJJJJJJJJJJJJJJIJIF
@151940/1
gtaataacgaatttttttcttgttattttcttgatcagaacaatactcat
+151940/1
@CCFFFFFGHFHDIIIGIICCFGGGIGIGGGHI<@FBGFGGCG>FGHI@A
@5411573/1
ctccaattgcattccctttcacactagggacatgaggtgaaattattggt
+5411573/1
CCCFFFFFHHHGHJJJJJJJJJJJJJJJJJJJJJIIJDGHIJJJJJJJJD
@2930077/1
cagcagtggcaacaaccgcctcagcagcagcagcagcagaggcaacaac
+2930077/1
CCCDDFDAHFBFHGGDDHGIEFHFHCHJJG33BCAF@GEFBC1CFGEG;
@5411659/1
attgcttgaggtctggtaattggagcggcttgtctaacttgaccaacgg
+5411659/1
CCCFFFFFGHHCFHIJGIIJJIJIJJJJJIJ<?9D9D<?F898B?FCCF
@152176/1
cttatgtctaacacttcacacataaattcgataacaggctgagctttata
+152176/1
@@CFDFEF?FD?3EAEH>FAEG3CFFFDBCHAHIII9DFA>DFECDBD?B
@5411788/1
atcaatttcaggatacgatctggtttacaattagaatttataagtgttgc
+5411788/1
?BBFFFFFHHHHHJJJJJJJJJJIJJJJJJJJJJJJJJJJJJJJIAIIJJ
@5412020/1
ctcatcttctttactaaaaggctacacaaacaatcacctgaatcctt
+5412020/1
CCCFFFFFHHHHHJJJJJJJJJJJJJJJJJJJJJJJJJJJJJJJJJJ
@4922227/1
gctgctgctgctgttgttgttgttgaccccatggttgtcgaggaggtccc
+4922227/1
CCCFFFFFHGGHHHIJJJJIJJIIJJJIIJJIIIGHGIIGGGIIJIFGII
@1288180/1
gtagcagtttgttatggtacggggatgtcctcttcagaagcacaaacatg
+1288180/1
@@@FFFF4CFFDHGG@C<BFGHAE@1CC<DFG@H@D>AFEGGGGE@B@9<
@1288593/1
gcagcttcttcaagagggatgggctctgaaggt
+1288593/1
@@@DDDB:DBAF>9AFBHEEGA=B9CDFE?FE?
@6884322/1
ggtccgactgatgatttgaggttcttgtggaattgtgacactttgatgtt
+6884322/1
CCCFFFFFHHHHHJJJJJJJJHHJJJJJJIJJJJJJJJJJJJJJJIJJJJ
@1831880/1
catcagtttgagatactgtaatgcattgtaggc
+1831880/1
@?@DDDD>DDFDB@FE><A<FGIIG@C:3AB<3
@711114/1
ggtatttcttttttccaaattgcct
+711114/1
@@??DFFFHGDDFGGG@G9FGGHIJ
@1832598/1
atgaaactgggcacaaccattagaatcacctgctgctttaaaatca
+1832598/1
@@@DFFFFGFBFDBGHIJJJDHIJJJEEFHIIJGGEGGGIJJIEEH
@4925295/1
cactttcacaatcaattaattggtaacatggtaaaataccttctttgact
+4925295/1
@@@FFFFFFHHHHIGIIJJJIIJHHIIIJJJIIIJJJJJJJJJJJJJIGG
@2932631/1
ctctaattaagtaaaaactataaaaataataggctttttaaaataataca
+2932631/1
@@@D=DDFDCDDBH@ABFDHGCII<@DFCAHG3C3;?@F@99FFH@<?44
@5896702/1
gctcaaacatgcaaatgtgacattattgactaaggctgatctgaggtctg
+5896702/1
CCCFFFFFHHHHHJJJJIJJJJJJJJJJJJIIJJJJJJJJJJJHJJFGII
@6388499/1
catggacagatgtaacataccttcatctggaatcagaagacaatggtcaa
+6388499/1
@@@FDDDDDHHFHGGEBFBGIIJJJIIIIIBGGHEHIJIGHAGHHG?B?B
@154460/1
ctcagagctaccttggcagctgctaattttgctt
+154460/1
@@@DDDDD8F>DDB<EBGH7F>GG94AC4EFE>?
@6886023/1
gtcatttctttttcttgatctctttcattatcgtaaattgtcacggtctc
+6886023/1
@@CDDFFFHGFHHGGGJGJIJJJJIJJJJJIJIFHIGGIJDGIIJBFHII
@2391888/1
ctagactgtggttgagacacttgctggggaggtggacctct
+2391888/1
@@@DDADD?FDFHIIEHGC3A4AEHGGEH7FB1:DHF@BB?
@7365561/1
ctctaaaccttcatctttatcagtaatttctttaatatttgaagtttctt
+7365561/1
CCCFFFFFHHHHHJJJJJJJJJJJJJJJJJJJJJJJJJJJJIHIHIJJJJ
@5415465/1
aagagttttattaaagttggatcattagcagaaatcctcattctttcaaa
+5415465/1
CCCFFDEFHHHHHIIIJJJJJJJJJJJJJJJIJJJJJJJJJJJJJJJJJJ
@1291461/1
gggtaatcaaattttatgacaaaattgcaa
+1291461/1
?@@=DDDFBHHFGIIJIEEFEIEEGCH<ED
@715388/1
gcatgttcttgcctttgttgctgctgtggtggttcttg
+715388/1
@CCFFFFFHHHHHJIIJFEGG9CCDF<AC<C18?GFH<
@4457551/1
atcaatttcttctttaggtaaaacttttatgccaagccaagacatgaaca
+4457551/1
??8ADDD:CDDDDEEEBE<C?:C3CEFFEEE99AFEEEDDDIIEEIIDEE
@7851671/1
ggcatttctttcagaccaaaatttctttgtaaacaagttagtaaaat
+7851671/1
@@@FFFFFHHHGDHIIJIIIJJJJJJJAHHEDDHEGHIIJJCHCHHC
@6887898/1
cccgcaacaattgtacacaactccataggaagcgccaaaggcttctctcg
+6887898/1
CCCFFFFFHHHHHHIJJJJJJJJJIJJJJIJJHJJJJJJJJJJJJJJJJJ
@3936354/1
ctccactgaaccaaatcggctccttgaatgaatttttcattcctccatac
+3936354/1
?;@DDADD?BHDFHB><C@FHGAC:E@CFC@@?91:BFGGGH9B4DDHB3
@715576/1
cacgtcgtctttttttaccaaaccggtattttccccttggcaacaaacag
+715576/1
BC@FFF?DFHHHHFIGGIAFHGIIIE6DGII@GHGHIG@CGIIJIIIJHH
@5900796/1
ctcagagctaccttggcagctgctaattttgcttggtgtttgttttctcc
+5900796/1
CCCFFEFFHHHHHJJJJJJJJJJJJJJJJJJJJJJJGHIJJJIJJJJJJJ
@5901422/1
gtcctgttggtccattaatataaaatggttcaacttctttggtgtac
+5901422/1
CCCFFFFFHHHHHJJJJJJJJJJJJJJJHHJJJJJJJJJJJJGHIJJ
@5417171/1
ctcttcacatactcttgttacaacatatttcaacatgtatccttttgggc
+5417171/1
CCCFFFFFHHHHHJJJJJJJJJJJJJJJJJJJJJJJJIIJJJJJJJJJJJ
@4930508/1
tgttgttgttgaccccatggttgtcgaggaggtccctgttgttccattgc
+4930508/1
CCCFFFFFHHHHHJJJJJJJHIJJJJJJJJJJFHJIJJJJJIJJJJJJJJ
@717839/1
ccgggttgttgcctaacaggaggtgcact
+717839/1
???B;=D1<C::CEEE?33AFB6111?E?
@3453131/1
ctccttgaatgaatttttcattcctccatactccttgtcttacaggtacc
+3453131/1
CCCFFFFFHHHHHJJJJJJJJJJJJJJJJJJJJJJJJJJJJJIJJJIHIJ
@4460009/1
cacaccacggtcccattgtgtttaatacttctaaaaagtcatcaataatt
+4460009/1
CCCFFFFFHHHHHJJJJJJJJJJJJJJJJJJJJJJJJJGHIJJJJJIJJJ
@719110/1
gccataatcatatttcttataaattttttcttcataataatctttgttta
+719110/1
@B@FFFFFDHGHHJJIGJJIJAGJIIJJIIJBHCGGGDGIGJJGGFHGHI
@2937385/1
tctgaccatggaggataattcctgaattatttcttgacgatgttgctgaa
+2937385/1
@@@FFFFDHHHHHIIIIGCG9FHH>FFBHGH<@EHGBH>=A78B9DDGGG
@719850/1
aacttgcgtagcatactttatcgtaacg
+719850/1
=:?B1D;:0CDBBD4<DGH4A4C98;?:
@160005/1
gccaaaatttgttcacactgttcctggctgagagtaattcgtcg
+160005/1
@C@A=BDD>FBC;?AGFDGGFHGIEEHCH7?CG9C49@B?:?GD
@3940203/1
ctgcagtttccatatcatattatacctgaaggcttttgggtcgtgagaag
+3940203/1
CCCFFF?DFHFHHJJJGHIIJIGHGGHEIJIJGJEHHJJI?FFHIJIGIG
@720749/1
ctccaaaattgtaaatccaggaacttcccagtcatcagg
+720749/1
?@@BBDBDFHF?DG@@GGGIIHGE<CEECEEGBEEDHC>
@721105/1
attacaattcttaacattttttctttaaacaaagaacattggattattct
+721105/1
@CCDFFFFHHBHFIJIGDGEIIJJIIJJGIDGIIGEGGIIIIGI@GIEFI
@5418980/1
cccgattctatttcttggtcatcagtttgagatactgtaatgcattgtag
+5418980/1
C@CFFFFFHGHHHGIJEIIHIGIGIHIHIJIIGIGIIJIGIGJIIJGDGG
@4932705/1
gttcttctttccatcaaaggcaggaaatcgatttttgaaacacctctgtc
+4932705/1
CCCFFFFFHHHHHJJJJJJJJJJJJJJJJJJJJJJJJJJJJJJJJJJJJJ
@6890489/1
ctttattatattactcctaattgaagagccttttcccaaaatcataccat
+6890489/1
CCCFFFFFHHHHHJJJJJJJJJIJJJJJJJJJIJJJJJJJJJJJJJJJJJ
@3454668/1
gcctttgttgctgctgtggtggttcttgcctttgcagctgttgtggtggt
+3454668/1
CCCFDFDDHDHGHJJICGIAEDFGHHIJIIJJICEIGHCHBGIJEC?DF6
@5905922/1
tcatcatccaagccgtaatgaatggtgttgctttcgcagggtaagtcttt
+5905922/1
CCCFFFFFHHHHHJJJJJJJJJJJJHHIJJJJJJJJJJJJJFHJJIJJJJ
@3455040/1
gttgttgaggctgctgtggtctctgctgttgctgttgttgctgaggctgc
+3455040/1
CCCFFFFFHHHHHJIFGHGBEBHEGGIIJIIFIGIIGGGCDCHGHJGDGA
@7857850/1
ggacaatttacaggcagttgaagataacatacaattttaattttattatt
+7857850/1
@@CFFFFFGFHHHFIJGJJIGFHGGIJG?FHIC<EHIBHBGIJJ>FHIJJ
@7858202/1
gtttggagcaaatacaatgtatttgctgtctttgtgtcttgcacgacctt
+7858202/1
CCCFFFFFHHHHHJJJJJJIIJJJJJJJJJJJJJIIJJJJJIGIJIJJJJ
@6392403/1
ctccattcaattgaagaagcaatttcttcgcagcctcttgttttgcttct
+6392403/1
CCCFFFFFHHHHHJJJJJJJJJJJJJJJJJJJJJJJJJJJIJJJJJJJJJ
@3941426/1
aatgtttctagcctttcataattcataacgtcattagcagagctcgctac
+3941426/1
CCCFFFFFHHHHHJJJJJJJJJJJJJJJJJJJJJJJJJJJJJJJJJJJJJ
@3942097/1
ggcttgtctaacttgaccaacggtaaaagcaggaggttgttgcatccttt
+3942097/1
@CCFFFFFHGHHHJIIHIIJJJIHHIJJJJJJJJJJFHIIHJJGIJJJJJ
@6893335/1
tggattttcacagcattatgacagtcttcaatgattagaaggtttattcg
+6893335/1
BCCFFFFFHHHHHJJJJJJJJJJJJJJJJJJJJJJJJJJJJJGHJJJJJJ
@6893520/1
gtaacggtcatttctttttcttgatctctttcattatcgtaaattgtcac
+6893520/1
CBCFFFFDHHHHHJJJJJJJJJJJJJJJJJJJJJJJJJJIJJJJJJJIJJ
@6393750/1
catcaacgttcactgtctataaaaatacaaggattcctaattggtagt
+6393750/1
??@DDD;:<C;CDFFA@CEECHIIECHEHEAC;FF>BCFCEFC@FF4?
@2944500/1
gcagggaacggcgacataggtgtctgctcttcacatactcttgttacaac
+2944500/1
@C@FD<DDHHFDHF?DHIIH4DDCHIIG<FD>FHBEGHGJI@GFHGIGGI
@7370944/1
ctcaactatagtttaaaaaaacaaaacaagaatattctattgaattgatt
+7370944/1
CCCFFFFFHHHHHJJJJJJJJJJJJJJJJJJJJJJJJJJJJJJJJJJJJJ
@6394198/1
gtaaaacgtaagtggaagcataagctcccaattctttggtgataagaact
+6394198/1
CCCFFFFFHHHHHIJIIIJJJJJJJJJJJJJJJJJJJJJCGHIJJJJJJJ
@1299454/1
gctggatgagtgacatcagcgccaacaacaatgacaggtttttgaaaa
+1299454/1
?;@?DDD?FF<C<F@G3C@DD1EFGFE;@G3CE@FFFF3?DG@@7==@
@7371778/1
ctccaattgcattccctttcacactagggacatgaggtgaaattattggt
+7371778/1
CCCFFFFFHHGHHJJJJJJJJJJJJJJIJGIJJJGIJFHGGHIJIIJJJB
@2401676/1
catcatccaagccgtaatgaatggtattgctttcgcagggtaagtctttc
+2401676/1
@<@DDDDDFAD;BEC@<EABEH422ABGE<GE>FGF@FEF3?F3?<BBF=
@4934991/1
cttgtcttccacccttttttttgttcctttttgaattgaaatcacctgct
+4934991/1
BCCFFFFFHHHHHJJJJJJJJJJIJJJJJJJJJIJJJJJJJJJJJJJJJJ
@2946669/1
ccaggaacttcccagtcatcaggaataaagtcattaaccttcaaaatttt
+2946669/1
<@@DDBDBFFDF?GH@??ECAGHFGGIGIGG<CGIBFFHGGGHEGCHE4?
@7861125/1
ggaacggcgacataggtgtctgctcttcacatactcttgttacaacatat
+7861125/1
CCCFFFFFHHHHHJJJGHIIJJJJJJJJJJJJJJJJJJJIJJJJJJJJJJ
@6395178/1
tctaaatgaataatgcagcgatgattccaaagcttcaaaaccagcca
+6395178/1
CCCFFFFFGDHHHGGIIGIIJGDHIIGIIHJJJIGIJIJJJJIEGIJ
@4935454/1
gggctctgaaggttgtattgttctggtattatgagtgttacttctcatcc
+4935454/1
?;;DDADA?FD>DFHHGBBHHIIEDHHCHFBEHAHBGEGGHEIEIEGIGI
@7861484/1
gtagttgggtaatattttgataacgtggatgtagataggctggcctgctt
+7861484/1
?1:BDDBDDCF?FAFHGHGBHGHHBFDHFGIHIG@FHD9DDHEGCEHGIG
@723889/1
gcacgacctttggattgaatataagaccttgttgttttagggtaatcaaa
+723889/1
CCCFDDD?F8BBFG@FGHHHG@EEAHIIGGHHCE;D;??BFGDDBGGIJI
@6395677/1
ctactttgaaattgattactcaccaattcactcccgggtggaaatactgg
+6395677/1
CCCFFFFFHHHHHJJJJJJJJJJJJJJJJJJJJJJJJIDGIHGIIJJJJJ
@723968/1
ggcctacaatgcattacagtatctcaaactgatgaccaagaaatagaatc
+723968/1
C@@DDFE8FH?DBHGIIBFDGIGGGIIEGHEFGGCFB3CGIIFDHGG@C9
@6396360/1
gttgccttaaaacaatgtcaagagcttggattgcctcctgcggaccatta
+6396360/1
CCCFFFFFHHHHHJJJJJJJJJJJJJJJJJJJJJJJJJJJJJJIJJJJJI
@2404301/1
ctaagatgattttgtttgacaatatcaaacttcctcgtttcgcaattatc
+2404301/1
CCCFFFADDHHHHJ<CBGEEHCHEGGBDFHEDHDEH6:CBCG@DF<GDID
@2949306/1
gtaatattttgataacgtggatgtagataggctggcctgcttgtggaaaa
+2949306/1
@@BDFFFFHGGGFIIIHIFGGIGBHCHH@E<9?FF@DA7B@>D8B=39?F
@4937135/1
acacaattgtcggcagctgggaatcctttgtgagccacatcaatgttaag
+4937135/1
CBCFFFFFHHHHHJJJJJJJJJJJJJJJJJFIIJJJJJIJJJJJJJFIII
@164489/1
gtaaaataccttctttgactaaatactcctgaaggagtgatatcggtgtt
+164489/1
@CCFBBDDDHHHHAFEGIIICHEHIGIGHII<CFGBHCF@G@C9D<:??B
@2950881/1
ctcgtttcattttgctttgacttctcatttcttgaagtttattttcttta
+2950881/1
@CCFFFDFGFHHGIHIIIIHIGEIJJIJIIJJIIJCGGHIEIJJGFHGI@
@725510/1
cttcacactcatcaagaacttggtaaa
+725510/1
@@@D?DDAAAFFBGII@@FBH?33AEB
@5909884/1
ctaaataaatagctgcagctaatgattcaaataagtcaccaaggaccttt
+5909884/1
CCCFFFFFHHHHHIIJJJJJJJJJJJJJJIIHIJJEHIJJJJJJJJJIJI
@6399482/1
gcatcatacggaatctgccgagtccttccttctagtgcttcttccaaagc
+6399482/1
CCCFFFFFHHHHHJJJJJJJJJHIJJJJJJJJJJJJJJJJJJJJJJJJJJ
@5910439/1
ctgcaattcttggttcaagatcattttaaactgtccttctgacacaccat
+5910439/1
CCCFFFFDHHHHGFHGGIIGHIIJJJJJIIIJJIGEGIHIIJJIGIIGJH
@5910457/1
tgcaggctggccatgttgaatagcttgctgtggtggtacagcacccggtc
+5910457/1
?=@DB?:BF<;D?C?GHB:<CH??BEHGFHBC??8@1??0:D>B?BGIA7
@4468907/1
ctcatacttaatccaatgacatggggaagtcaattgctaatattgccatc
+4468907/1
CCCFFFFFHHHHHJJJIJJJJJJJJJJJJIIJJJJJJJJJJJJJIJJJJJ
@4938323/1
gctaaatcttcaagtacatagtacataactttagctgtcgtctttctttc
+4938323/1
CCCFFFFFHGGHHIGHIIJIIIHJJIJJJJJJJGIHIIIJIJJIJJIIJJ
@4938703/1
gatgggagatttcggaactttggtactaaattgttctatttcttttttca
+4938703/1
@@CDFFDFAFHFHIIIIIIJJJIEHFIIGHHIJHIGIIIJGGIJJJJFGI
@6400830/1
acctaagatatttgttatgatctccggccaagatcagccgtgtttggtag
+6400830/1
@CCFFFFFHHHHHJIJJJJJJJJJJJJJJJJJIJJJJJJJGHGIJJJIJJ
@1848256/1
gttttttggagaggcaactcaggataactat
+1848256/1
@?@FFFADFFBHDBD@>DGGB9;9DH@C@EF
@2408927/1
agagcttggtacaattgtcgacactacctgtagcagttt
+2408927/1
@@@DFFFFHF>FDGBHGHHBH<<FGGCGIG@DHIGFGAI
@6901899/1
ggatgcataagtcattcctctatcaggtaagacaacaatcacaagtttta
+6901899/1
CCCFFFFFHHHHHJJJJJJJJJJJJJJHIJJJJJJJJJJJJJJJJHIJJJ
@3457642/1
atcatttttagattttcctgcaccgatgcaattaatactcatcttcttta
+3457642/1
@@@DFADEDFHDCEGHEGIBEFCEG?C8EFE@GGI@FHHCHIIIIG@GGA
@7865666/1
ctgagagtaattcgtcgcgcattctgttgtatatttatgctcacttcacc
+7865666/1
@CCDFFFDABFHFIGGE<DHAGFEHIFGI?D@F?BE>FGGIGIIIIGGGG
@2951850/1
gctctttctcaacaagatggtacctagctctaaatgccacaagatg
+2951850/1
;@?ADDDFF>?FH9AC>FCEE@DF>FGHEGCHIIH<@BH@DBDFED
@6902644/1
agaaagaccaaaggtttctgttgagctagtcatttgttcccctgagattg
+6902644/1
@@CFFFDDBFFDB;<CEHEHCFHB@DBHIEFFEHFGIIHIIFIA@DGDDB
@5913374/1
gcaccatgacgatagctttattctcattaaggaattccggtttctcaaaa
+5913374/1
CCCFFFFFHHHHHJJJJJJJJJJJJJJJJJJJJJJJIIJJHIJJJJJJJJ
@6401573/1
cctatgactcccaagctgctatgagtactatcatcagctggtgtagaatt
+6401573/1
CCCFFFFFHHHHGJJJJJJJJJJJJHHIJJJJIJJJJJJJJDGHIIIJJJ
@3458701/1
cttggcaacaaacagttgttttttcctgatatagctctaacttcaattaa
+3458701/1
CCCFFFFFHHHHHJJHJIIIJJJJJJJJJJJJJJJJJJJJJJJJJJJJJJ
@3946293/1
ctccgacaaacgccatcctctcatttttagttgtaacaactaggggcacc
+3946293/1
CCCFFFFFHHHHHJJJJJJJJJJJJ>GHJGHHIIIIJJJJJJJJJJJJJJ
@5913847/1
gtctaagattgctttcgctgcggcatgctttgcttctttcttagatctac
+5913847/1
CCCFFFFFHHHHHJJJJJJJJJJJJJJJJJIJJJJJHIJJJJJJJJJIJJ
@4940357/1
ggtctctgctgttgctgttgttgctgaggctgctgtggtctctgctgttg
+4940357/1
CCBFFFFFHHHHHJJJJIJJJJJJJJJJJJJJJJJIJJIJIJIJIJJIII
@6402482/1
ccagtaggtaaaaagattattgtattttcttttagaactctttcaaagag
+6402482/1
BCCFDFFFFFHHHJJJJJJJJJIJJJJJJJJJJGGIJJJJJJJJJJJJJJ
@4941441/1
cacgttcataaggtctcatttgaaaacgtggatctccaaggtctccttga
+4941441/1
CCCFFFFFHHHHHGHJJJJJJJJJJJJJIJJJJJJJJJJJJHHJJJJJJJ
@166801/1
ccggaagcaccaccacaacaagctgtaatgcttggaaggaagacttcagg
+166801/1
@@@FADFFHHH?FCCFBGHEIIIIIIIIIGIIEI?FGIIDE;DHEG@D?B
@5427813/1
gagttttccttcatgtatattttcatgagtacaatagaggtaagtagtta
+5427813/1
BCCDFFFFHHHHHJJIIJJIJJJJJJIJJHHJJJJJJJJJFHIJHIIHII
@167483/1
ccaagaactcaagccgctgataacaatcagtgactctattaggagaatat
+167483/1
CCCFFFFFHHGGHJIGIJJJIJJJJGJJJJFGDGIGJIICGFDHEE9FG>
@5916261/1
cttcatctggaatcagaagacaatggtcaatgtttttaaattacaaagta
+5916261/1
@CCFFFFFHHHHHJIGHGJIIGHHJJFHHIGICGHIIIGIFDFDEG9BHC
@1850762/1
gtttgttttctccaactccgacaaacgccatcctctcattctta
+1850762/1
@@CFFDFFDFHHFEGHGEGGGGBHC8?D0?:3?DFAHBGHB>F9
@2409504/1
ggtacatttagctatcctgtagtttcgtcctatacctttgaatgtccctt
+2409504/1
B@?DDDFFHGHHGJIGIJJIIIGHGJJHIIIIIJJIGGIIGGBF:DDGH>
@3948914/1
gctgggaatcctttgtgagccacatcaatgttaaggaatggtttccaacc
+3948914/1
CCCFFFFFHHGHHJJJJJJJIIJJJJJJIJJIIIJJIJIIJ?BGIJJJJI
@3461693/1
gccgcttgttgctgtacttgaggctgagatgaaggtggtctgctgggttg
+3461693/1
CCCFFFFFHHHHHJJJJJJJJJJJJJIJJJJJJJJFHIGHIJJJJJJGIJ
@2410686/1
cagcatatatccgtctaagcctaatgttttcgctagaactgctagatgtt
+2410686/1
@CCFFFFFH?FH??EHDHIIIIGCHGBHHIIIIIII@HG>FH>GHIEHG9
@168991/1
tccttcttctttttttctagtttcctcctcatcaagagcacggcgatact
+168991/1
CCCFFDD?DHHFGHGIIJID<FHGG@?FHIIG@@FGIJIF?@F@A@GHBA
@3950953/1
gttcttcttcttttttccacgtgaaatcttta
+3950953/1
@1=DDDDDH>??FC?F@FHCGHGHIICH@BHG
@2411773/1
taatgattcaaataagtcaccaaggacctttggca
+2411773/1
@<@DB=BD:C<=ACDFACEECEEHEGD?FFEBFFF
@5916614/1
gatttttaatttcccagcacctccatcagaagaatcagatgtttcagatt
+5916614/1
@BBFFFFFHHHHHJJJJJJJJIJJJJJIHJJJJJJJJJJJJJJJJJJIJJ
@3951273/1
cgtcattagcagagctcgctactaaggccttcaagatagaacccaattct
+3951273/1
@@@FFFFFDBFFFIJJJJIJIIIJJIIFHIJJGJIIJJJIJJJIIJGIJJ
@5917158/1
ggggtgaccaaaacataggtctggaagaaagaataaccatgtctctctgg
+5917158/1
B@CFDFFFHHHHFHGIJJJIIIJJJJJJJJJJJJJJJJJJJIJJJJJJJI
@6906532/1
gggacttgaaaagaaagaccttcccactggggtgtatgtcattgagggca
+6906532/1
CCCFFFFFHHHHHIJJJJJJJJJJJJJJJJJJHHGIJJJJJJJJJJJJJJ
@5431857/1
caatactttaagagcatttattgcagcttctttctgtgcatcatttttag
+5431857/1
CCCFFFFFHHHHHJJJJJJJJJJJJJJJJJJJJJJJIIJJJIIJJJJJJI
@5919763/1
ctgttggtccattaatataaaatggttcaacttctttggtgtacagaaat
+5919763/1
CCCFFFFFHHHHHJJJJJJJJJJJJHIJJJJJJJJJJJJHIIJJJIJJJJ
@5919944/1
ggtatagatactgaacgtgtacacctcacatatgtatggcacaactgata
+5919944/1
BC@DFFFFHHHHHJJIIHHIJJJJJJGIIJJIJJIIIJJIJJJJJJJJJI
@6906851/1
ttatcatagatccgacgacactttttagtaccgggcttactaagggagtt
+6906851/1
@@@DDD?D?BBFFDFIIGIGIIGGCFHB:??FGEFEHBIGGIIIIGEG??
@7869229/1
ctttcatatttttaagttcatttgaataaaataaataatttttcgatagt
+7869229/1
CCCFFFFFHHHHHIJJIJJIIIJJGJJIJJIJJIJJJJIJJJJJHIJJJG
@732502/1
ggctgcagctcaaccattttatcggcc
+732502/1
?@@DDDBBHAFDFG<AE9AF@C<<C:C
@7869635/1
gtaagtgatcattaagttcgccgatcttgtacaacattttacatgcagtt
+7869635/1
@BBFFDFFHHHHHIJJJJJJIJIHJJJJJHGIIJJJJIJJJJJJJJIJIJ
@4945989/1
attgtgacactttgatgttgtaaggtgctgaggcaagtgttgggattttg
+4945989/1
@@CDDDEFHHFHDIIGGEFFACIHGAEGFHIGEGGII?FCGGBGIGGIGG
@3466293/1
cctgaatgtgatttttaatttcccagcacctccatcagaagaatcagatg
+3466293/1
@@@FDDEFHHHHHJJJJIJJJIJGIJJJJJIJIJIJJHIIJJJJIIJGJJ
@1852911/1
attagttcatctatattttttaaggaagtaagtgcaggggaacgagaacc
+1852911/1
@@@DFFB>DFHGHGGHGBHHIIGECFEGBG@EFGEBDH@0DECEFHAE9;
@733751/1
atcgcaaggtaacgtaaaacaatatctattcaacaaaggaatagcagatt
+733751/1
@@@FFFFFFADDHH@BGH@FHGIIEIIJIHIJIIIJBDGGGGI9<BFCGD
@4947385/1
ctcttaatgatatcagtcagcttacaagccttagtaagcataaatttatg
+4947385/1
CCCFFFFFHHHHHJJJIJJJJJJJJJJJJJJJJJIJJJJJJJJJJJJJJJ
@4947492/1
gttgttgccactgctgctgctgcggctgttgttgcctctgctgctgctgc
+4947492/1
?@@DDDFDDDF:CFBGGGIIGIJJJJIJD?@FGEHCGGC<3BFEG>FGH@
@6409010/1
ctcaatttaccttcatccttgttttcaaagttgataaataatattaatga
+6409010/1
CCCFFFFFHHHHHJJJJJJJJIIJJJJJJJIIJJJJJJJJJJJJJJJJJJ
@1308870/1
ggaacgagaaccaatttcttttttaaaataatcagcaaaatccaaa
+1308870/1
@@@FFDDDADHHGIIJJJIEHGIJIIIIG>@FGEHGEHEEDFHII>
@3467196/1
gggtagttgggtaatattttgataacgtggatgtagataggctggcctgc
+3467196/1
BBCADDFFHHHCFIJJJJJJJJJJJJIGIJJJJJJJJJJJJJIJJIJJJI
@735692/1
tggaaggggcttatagctactgaataagacagatgaa
+735692/1
@?7DD;B6FH?=BFEE>AFGBH4CEHGH@GGG@411:
@4948512/1
gtggaagtaagaggtctttcatttaatgttttttgaaaagcctcacttgt
+4948512/1
CCCFFFFFHHHHHJEHIIJJIIJJJJJJJIJJJJJJJJJJIJJJJJJJJI
@735767/1
tttatgtttttgtattcttcaatggttgctgctaa
+735767/1
<@@DDDD8CDFDHBGDDG<4I<E4BC?BGHA3?CF
@3468846/1
cttttatcataatgagatcaagtttttttcgaatcaaatgaagctgtatt
+3468846/1
CCCFFFFFHHHGHJJJJJIJJJHIJJJJJJJJJJJJJJJJJJJJIJHIJJ
@7872757/1
ctgcaatttccaagaaactttacttttcacaaataaatataaaaagaaaa
+7872757/1
?=?BBBDDBF<FDBDEHGGHEGGFDBHFHEHIGIBB<CGEDHGHADCGHI
@2959950/1
ccttatttcaacaccagtgaaaaattgtttgccacgcatgtcccatactc
+2959950/1
@<@DADDE?FBFFBGBH23CEGFHHB?CHE>G?EEGIB=FFGGD<<G>FH
@4949185/1
gtgagaagctgcaacggctgctatagatggaacgttgatctggtctggag
+4949185/1
CCCFFFFFHHHHHJJJJJJJJJJIJJIIJJJJIIGIJJJJJIJEHJJJIJ
@176292/1
cctctggtatccaaaggcactgttttcaccggaggaatttgtttgtgatt
+176292/1
@@@D?DF;D?HHH@F9FG@GFHHIGGDFFGH8GIHGEIII><DFHHD<B<
@2418345/1
gcataaccttactataacactttagcacagacatgttatttactattcat
+2418345/1
CCCFFFDBDHHHDIIGIJIJICEHCHJJJIIIGEIGIJBD@GEGIGBIIH
@6412030/1
caatgttaaggaatggtttccaaccaataattgcagactggaagaaacca
+6412030/1
CCCFFFFFHHHHHJJJFHIIJJJJJJJJJJJJJJJJJJJJJJJJJJJJJJ
@1856623/1
ttgaaggattttctaaagctttgaattcataagttggttgttttttaag
+1856623/1
@B@FFFFDDHGHFEHEHIIJGIJFHIIIJIIGIHHGHFC?:CCGGEGGG
@1310663/1
tcatgaataaaggtggtatatataagattacaattcttaacattttttct
+1310663/1
@@@FFFFFDFDFHEHIGGJIJIJIJIBA9CDFGIGBIGGIII@HIE>D;G
@2963528/1
cagctcttgcagcattgacactggcgttttggtgggcatggcctgc
+2963528/1
@@@FFFFF8DAFHBEHIIIDHGHICB@@GHGG?FH>GIDF?DFHIJ
@2418808/1
cggcaatatgtttggcttgctgttttgtagaag
+2418808/1
CCCFF>D?FDHHDBHAHG>3ACCFHIDGIIECG
@177742/1
ggaacgagaaccaatttcttttttaaaataatcagcaaaatccaaa
+177742/1
@@;DD@DDFFFFFDII<F9FCEE1CB9FG9CCGE>BFCG>39BB?F
@3471367/1
tgtcgcttcaattcatccacttctccctgcagttcatccataattcagaa
+3471367/1
CCCFFFFFHHHHHJJJJJJJJJJJJJJJJJJJHIJJJJJJJJJJJJJJJJ
@5438190/1
cttaactttagtgaactggtcatcaactgagaggccaaactccttcaggc
+5438190/1
CCCFFFFFHHHHHJJJJJJIJJJJJJJJJJJJJJJJJJJJJJJJJJJJJJ
@7383723/1
gcctgcaattcttggttcaagatcattttaaactgtccttctgacacacc
+7383723/1
CCCFFFFFHHHHHJJFHIJJJJJJJJJJJJJJJJJJJJJJJJJJJJJJJJ
@7874968/1
gcccttatcaacatacagagcaccaagaaaagcttctaaaagatcagccc
+7874968/1
C@CFFFFF?DFDCFFI>EHGGIIGGIIIIGAFEHGHHGIIGICHGIGBDD
@2420125/1
aggagtaaaacgtaagtggaagcataagctcccaattctttggtgataag
+2420125/1
@@CFFDEFHDFFHEHECEHIIIJJIHIIIJJJFGIIJJCGIJGIHGIIII
@5438691/1
agtaggtaaaaagattattgtattttcttttagaactctttcaaagagtt
+5438691/1
@CBFFFFFHHHHHJJJJJJJJIJJJJJJJJJJJJJJJJJJJJJJJJJJHI
@5926361/1
tctaaatgaataatgcagcgatgattccaaagcttcaaaaccagcca
+5926361/1
CCCFFFFFHHHHHJJJJJJJJJJJJJJJJJJJJJJJJJJJJJJJJJJ
@7876904/1
cgaggtttaaattttttccgctgtagtacaaatttctatttccgattatt
+7876904/1
CCCFFDFFHHHHHJJJJJJJJJJHJJIIJJJJJJJJJJJJJJJJHIJJJJ
@3961574/1
gcgtatttacagaagcaaggttggcctattattggcattccagcatcatt
+3961574/1
BCCDFFFFGHFHHJJJJJJIIJJGIIIIJIJJJJJJJIJJJJJIIJJJJJ
@739401/1
gcccatggcagcaaatctacttgat
+739401/1
@C@FFFFDCDHHHEFGGGIIIIH>?
@3962048/1
tgaaaacatttgataaaaaatatatcgtaaaatagggtcacaactaacaa
+3962048/1
@CCFFBEFHDHHHIJGIGGIJGGIHGIJGGIEIJJGHFHHIGHGIJJJJG
@6415137/1
ctctgctgttgctgttgttgctgaggctgctgtggtctctgctgttgctg
+6415137/1
CCCFFFFFHHGGHJJJGHGIIJJIJJJJJIIJEGHBGHIJJJJJDGHEII
@6415375/1
ccatcatattgtttgatatcgccagtccaaattcttggacataggcgtcg
+6415375/1
C@@FFFFFFHHHFIJGGIIIGEHGIEHGIIIIJGIGCHFGGII>AGIDGG
@6415795/1
gtacgctcaaacatgcaaatgtgacattattgactaaggccgatctgagg
+6415795/1
BBBFFFFFHHHHHJJJJJJJJHIJJJJJJJJJJJJJJJJJJJJJJJJJJJ
@1861437/1
ggtagttgagtttggtgggtaggggttgtttccctagactgtggttg
+1861437/1
@@?DF;DEDHFHHIJAGIAF>FFHG?FHHI@HIGGIHCCHCHIGDFH
@181345/1
ttcaatggttgctgctaaatcttcaagtacatagtacataacttta
+181345/1
@@@ADA;2=AFDFBAHGG<EICDHA:CFC4AF942?F9CGGGGEEI
@1861920/1
ctcttcctttttttggatctgaagggcggtcccctcttttgggtggaatg
+1861920/1
@@@AF?BDDHFFHIEFGIIBHG4EC@FGG6AGEHAHEHFEHFF;>:BA>@
@2422621/1
gctcttgtttcatactttttgcaattactcttttttgatgatc
+2422621/1
@C@FFFDDFDDFAEFGEGII:EEFGCCGGGGGIJ3?0?4B4D:
@182008/1
ctccttctaacttaatgcaagcttctcttatagctgtcaactca
+182008/1
?@?DD<D?CF?FFFGHBA4<EGFHDHCGCAFHEGBEC<EFEGD4
@6915438/1
cttccaaaaaaatacagcaagtctggtaaatttatcgcaaggtaatgtaa
+6915438/1
CCCFFFFFHHHHHEIIIIGIGFEHIGHGHHIJIJJJJJJJJJHHIIJIII
@7877644/1
atcaagaaatctaagattgcatcaccgaggaattccagcctttgatagca
+7877644/1
CCCFFFFFGHHHHIJIJIJJJJJJJJJJJJJJIIJJIJIJJJJJJJJIJJ
@6916374/1
attttctaaaacatccaaagagcgatggaatcttaaatgcgatactaaaa
+6916374/1
CCCFFFFFHHHHHJJJJJJJJJJJJJJJJJJJJJJJJJJJJIJJJJJJJJ
@6916573/1
ctttctggtgttcatgtaatgaattcgtctgtctccatactctggctgcc
+6916573/1
CCCFFFFFFFHHHJJJIIJJJJJJJJIJJJJJJJJJJJJJJJJJJJJJIJ
@7386821/1
ccacatttctcaaattcagtcttgaaatattatccattagcttatgttgc
+7386821/1
@;@DDDDDDBDDB@FHBBHAEFHE<@<CDHGHII@A@HDG;EEBFEHEBE
@4482232/1
cagagcttgtaggagaatggaaggactaggacctggatggccttccaatt
+4482232/1
CCCFFFFFHHHHHJJJJJJIJJJJJJJJJJJJJJGJJJJJJJJJJJJJJJ
@3964636/1
gggccattatcgcatcatacggaatctgccgagtccttccttctagtgct
+3964636/1
CCCFFFFFHHHHHJJJJJJJJJJJJJJJJJJJJHIJJJJJJJJJJJIIJG
@743758/1
acctgaactagttcatatttcggagtcgtc
+743758/1
?@@DDEDD?FH2CCFH>GAIEGEB@;DEGG
@1865319/1
cttcaacaatcgtcggtacaatgtaatatgagttttctttgttttcaaag
+1865319/1
CCCFFD?DBH>?FBGGDDFGCFEF9CGIDGIJEEGE@@@F>FHICG@BB@
@4483373/1
cgtacttctagcattagaagtttcttctccagctaaggctgtatcatcaa
+4483373/1
BCBFFFFFHGHHHJJJJJJJIJJJJJJJJJJJJJJJJJJJJHIJJJJJJJ
@2968704/1
ctctgctgttgttgttgttgctgaggctgctgtggtctctgctg
+2968704/1
CCCFFFFFDFH;FBEHED9FFHFHIIGFGICGDGB?BBAFHEB<
@1866093/1
tcttgttacaacatatttcaacatgtatccttttg
+1866093/1
@@@FFFFFHFHHFICGGIJJIHICHEBBHH<HEGG
@6418748/1
caacaacaatgacaggtttttgaaaaaattttggccaatagctgtgggtt
+6418748/1
@CCFFFFFHHHHHJJJGIJJJIJJJJJJJJJJJJJJJJJJJJJJHHJJBH
@5443461/1
agttagaataccaacctgaatttcagcaattttcttaatggatgcataag
+5443461/1
CCCFFFFFHHHHHJJJJJJJJJJJJJJJIJJJJJJJJJJJJJJJJJJJJJ
@2423900/1
ggccacttctttgaactaagtacagcgaaattcttattcgatggaagtaa
+2423900/1
@@@BDADFACFHCFHIGGIIJJJJJJIAEGGIJJGGCIGG>G<<3B?DAF
@744456/1
ctgcagctaatgattcaaataagtcac
+744456/1
;@@BDDDA8DFH?FGHEFAFDCDDHGD
@2425121/1
cttgcctttgttgctgctgtggtggttcttgcctttgcagctgttgtggt
+2425121/1
@CCFFBBEHHHHHJJGIGIDFEADG@GHGCHGIIIE>GE>D>FGHIGHID
@7881541/1
ctttatatttaaattgagatgattagtttccacaacaatttctcttcctt
+7881541/1
CCCFFFFFHHHHHJJJJJJJJIJJJJJJJJJJJJJIIGHIJJJJJJJJJJ
@6420361/1
ttcttctttaagacactgactaaaatattgttcaagttcacgaggagtat
+6420361/1
@<<D?DDDFBDD4CD?@<:AEIIFAH@A@FFHCD>C??C<B?GF6F=GG>
@2970958/1
cggtattgctctgcagggaacggcgacataggtgtctgctcttcacatac
+2970958/1
B@@DDDDFHGHHHI@BFGIGEGHIIGGIIJJI?B?F9FHIBHIJJIIE>C
@3968036/1
gtgatatcggtgtttttgagctcatacttaatccaatgacatggggaagt
+3968036/1
B@@FFFFFHHHGDHHIJIJJJJJIHHIIJJIJIJEGIJIIGIJJIIIJIF
@3478613/1
ctcattttcactcagaagaaataatatctcagcaccaattttatgatttc
+3478613/1
CCCFFFFFHHHHHJJJIJJJJJJJJJJJJJJIJJJJJJJJJJJJJIJJJJ
@7390110/1
gcatcatttttagattttcctgcaccgatgcaattaatactcatcttctt
+7390110/1
CCCFFFFFHHHHHJJJJIJJJJJJJIIHJJIJJJJJJJJJJJJIJIJJJJ
@3479093/1
cttaactttagtgaactggtcatcaactgagaggccaaactccttcaggc
+3479093/1
CCCFFFFFHHHHHJJJJJJIJJJJJJJJJJJJJJJJJJJJJJJJJJJJJJ
@4486786/1
ctcacttcaccaacattcatgaataatggaaaatcacatagcttcggcca
+4486786/1
CC@FFFFFHGHHHJJJJJJJJIJJJJJJJJJJJJJJJJJJJJJJJJJJJJ
@5446395/1
tggtgttcaacaaatctcttaatgatatcagtcagcttacaagccttagt
+5446395/1
?@@ADDFFDBHHHGHGIGHJJJJJJIGIIHEHGIGGHJGICEHGHCGIII
@4961459/1
cttaaaacaatgtcaagagcttggattgcctcctgcggaccattagttga
+4961459/1
@BCFFFFFHHHHHJJJJJJJJJJJJJJJJJJJJJJJJJIIJIJJHJIIJI
@5933537/1
caacaacaacagcagcagcaacaacagcagagaccacagcagcctcagca
+5933537/1
CCCFFFFFHHHHHJJJJJJJJJJJJJJJJJIJJJJJJJJJJJJJIJJJJJ
@6920817/1
ctgattacttcttctcgaggtggctgcagtttccatatcatattatacct
+6920817/1
CCCFFFFFHHHHHJJJJJJJEFGIIJJGJHGIIJIIHHIJGGIJGHJJJJ
@4961650/1
ctccattcaattgaagaagcaatttcttcgcagcctcttgttttgcttct
+4961650/1
CCCFFFFFHHHHHJJJJJJJJJJJJJJJJJJJJJJJJJJJHIJJJJJJJJ
@2973267/1
ctctaacttcaattaatttctgatttttattaacaatagattggttgtaa
+2973267/1
CCCFFFDFHHDDHBFFBGHGGIICGJGJJJJIJJJIJEBBCB9?:DCGFG
@2973444/1
gcggtagctttaatcatagttgatgtctgcatatcagtc
+2973444/1
@CCFDDFDHFHAHHGIG@I?FHEIJ@DGHIG@H>EAF@E
@4962555/1
gggtagttgggtaatattttgataacgtggatgtagataggctggcctgc
+4962555/1
BBCBDDDFHHHDHGIJJJJJJJJJJJJGHJJJJJJJJJJJHIJJJJJJJI
@186381/1
gtcctgttggtccattaatataaaatgg
+186381/1
@?@DB3DDHFFH?DAEBBF<@ID>HEG?
@1320582/1
tataaatgtaggaagttatcaagaaatcta
+1320582/1
@@@DBDDFDFDDDDD?FA:CF43:AAFAHH
@1320822/1
catcattcgctcctcgactgccccgatgttggagcctatgctatccgtag
+1320822/1
@@@FFFFFHHHHFGIJIJGICHGHIFGHHJGHIACHIJJJHBEHHGG;C@
@3969610/1
gcaggttggtgaagagtttcaaaaagctctgtataatataattcttacca
+3969610/1
?;@DDDDAFF?FHGCFGH@<AHGBBGBGHGC?CECABGIHCFHAFCBGI<
@3969833/1
gctgtagtctgtctgcatctgtatatgccctagcacggaaagcagcg
+3969833/1
CCCFFFFFHHHHHIJJJJJJIIJJJJJJJIJJJIJJJIEHIJJJJJJ
@1321487/1
gtaaaacgccaataattgttctttcatgatactctcaaggtccctgatt
+1321487/1
CC@FDDFDFDDGBHIJIGIH<FHHIIGGIIJ@>FCFHCCB9?FBD>?DD
@1321727/1
gcagggaattctaagagggtacacaattcaggcactaatgtctcttcaa
+1321727/1
@@CDDDD>FHHA>D><AF>F><?EGEGGGIIC;C@DGEEG@@?B9BB@D
@5448298/1
gggtattatcacaatcatctttattaactaattggttttcaactgactct
+5448298/1
BBCBDEFFHHHHHJJJJJJJJJIJJJJJJJJJJJJHIJJJJJJJJJJJJJ
@7393123/1
aatttcttctttaggtaaaacttttatgccaagccaagacatgaacaaca
+7393123/1
B@BDFFFFHGHHHIJCFFHIJJJJJJJJGIJJJJJJIJHJJJJJJJIJJJ
@3971982/1
tgcataagtcattcctctatcaggtaagacaacaatcacaagttttactt
+3971982/1
??@DFDDAFFHHFIBHHJGHFHIJCBHDFEHJJHGEHIDHGGFGIGHEEI
@4963169/1
gctgttgttgttgttgctgaggctgctgtggtctctgctgttgctgaggc
+4963169/1
BCCFDFFFHHHHHJJJJJJJJJJJJJJJHIJGIJJJJJJJHIJJJJFHII
@5935661/1
cctatccttagtcttcagttcagcttttggattagaatatacagcataag
+5935661/1
CCCFFFFFHHHHHJJJJJJGJJJJJJJJJJJJJJJJJJJJJJJJJJJJJI
@6922194/1
ctcattttcgctcagaagaaataatatctcagcaccaattttatgatttc
+6922194/1
CCCFFFFFHHHHHJJJ<FHIJJJJJJJJJJJJJJJJJJJJJJJJJJJJJJ
@4490696/1
gcttgttgctgtacttgaggctgagatgaaggtggtctgctgggttgctg
+4490696/1
@@CFFDDFHHHFFHIJGFHIIIJIGHIIHJIIEEHDHGHEGFFHGFFHHG
@1875854/1
ctacctctcaccagagcttgttttctgttatagtccagccagcattctac
+1875854/1
@@CFFFFDD>CFDFB?B9ECADAGH@HHIJIIG:1@?DG=FEFH@FHIEE
@1322643/1
ggctttgccgcttgttgctgtacttgaggctgagatgaaggtggtctgct
+1322643/1
@@@DDAD>FHDA?G>4ABDHCHGGHI<CGC9DDAG>E@9DC09B@DH@EG
@1877104/1
gtcctgttggtccattaatataaaatggttcaacttctttggtgtac
+1877104/1
@@BFFFDDHHDFHGHHIJJIJJIIGICG<AHHEIHGIIIGJE@DFHD
@2431300/1
ctattaatgctttaaacattaactagttgcacttttcacatacaacaaag
+2431300/1
CC@FFFFFFHHADDGGH@>@<<CAEGEHIIJIIDCBCHIEEHI9DDFD;B
@1324358/1
gtccgactgatgatttgaggttcttgtggaattgtg
+1324358/1
@@@?DFDDFHBFHEH@EHIIFGEDHGFGGHJBG9?4
@6427475/1
cccaggtccacaattcaagatctaatttcatgctgttattattttccttc
+6427475/1
CCCFFFFFHHHHHJJJJJJJJJJJJJJJJJJJJJJJJJJJJJJJJJJJJJ
@6427558/1
gttttgaataaaattaaggagtttcggaaacacgtttattattctgatca
+6427558/1
BBBFFFFFHHHHHJJJIJJJJHJJJJJIJJJJJICHIIJJJJJIJJJJJJ
@6427833/1
gctgggttgctggtcaccgggttgttgcctaacaggaggtgcactggtta
+6427833/1
CCCFFFDFHHHHHHIJJJJJJEHIHIJJJJJJJJJJJJJDFHIJJJJFHI
@4965663/1
cttcatttaaaaccgctgtgtctctttctttttttgttagactgatttga
+4965663/1
CC@?DDEDHHHHHGDEFFHGC>FHIDGGGAHIEHIIDGFHFHGICGEHIC
@5452849/1
gtcaatcctaacactctaggattatttccagaatcttttaagttcaagac
+5452849/1
CCCFFFFFHHHHHJJJJJJJIJJJJJJJJJJJJJJJJJJJIIIJJJJJJJ
@1879451/1
gccgtttgttgctgtacttgaggctgagatgaaggt
+1879451/1
=:===1A?:;C4AEDHE<E>@<FB@BADFCGE4?DF
@750924/1
aggggcaccatgacgatagctttattctc
+750924/1
?1?D?DADF3CAD>;AE@F><?CECGI<:
@5939000/1
gtcctgagctggtcttcagtcacccgattctatttcttggtcatcagttt
+5939000/1
CCCFFFFFHHHHHJJJJJJJJJJJJJHJJJJJJJJJJJJJJJJJJJJIJJ
@2432446/1
aaggagttgaaggattttctaaagctttga
+2432446/1
BCCDFDDFDFFDF?GG@EHCJJBHG3A@HH
@1326299/1
gcacatttggctgcggtacatttagctatcctgt
+1326299/1
CCCFFEFD>F8FFHFICGHGIIEGGCG<FHH>C?
@4493689/1
gccataaccgtacttcatatcattgataattactgtagatgagtaaggag
+4493689/1
CCCFFFFFHHHHHJJJJJJJJJJJJJJJJJJJJJJIIIIJIHIHIJJJIJ
@2432954/1
tcattttttctgctaaagcactaccttcagcgggag
+2432954/1
@@@DDDDDAFFFFI4CDF93AFFDGEFFCGEEFIEF
@3486288/1
tggaggtgaaaagaatgatcttccaactgtcacaaacctgttagcagctg
+3486288/1
CCCFFFDDHHHHHJJJJJJJJJJJJJJJJJJJJJJJJJJJJJJJJJJJJJ
@7396504/1
cttttattgaatagaataggaatgtcaggtgcgttaacttttggtggctt
+7396504/1
@@@=BBDDD?F?DF@@4C<EBIG@HIBH?F?EGFDE??FB?B<FBBB@8D
@2980560/1
ctttgcattaactttctgcagtatgtttacaaatgttgcagcattaagtc
+2980560/1
CC@FFFFFHFHHFGG4CFDCEF@BF<<F>>DHEBF9?EGCGGEE@C>D49
@2980661/1
gggcttactaagggagttttcttgatcattttcgttta
+2980661/1
@?<DB8DFHDB>F@=BA;AFHGC@B?C<EB4CF<C@DD
@2980690/1
ctcttcctttttttggatctgaagggcggtcccctcttttggg
+2980690/1
@@@DDDADD?BDFGHE>EGHC?4CAGH<<8A;CEG>H>CEC8<
@752935/1
cttggcaacaaacagttgttttttcctgatatagctctaacttcaattaa
+752935/1
CC@FFFDFDHGHHGIGH><BAGIFJJFJC>GEGGIJGIIEHE>GHGIIIH
@4495533/1
cctcaccacctcaaccgaacacttctaggttacatagtgtatgaaccgct
+4495533/1
CCCFFFFFHHHHHJJJJJJJJJJJJJJJJHIIIIJIJGHGHIJJJJJJJI
@194482/1
agctagttgatctttcatatttttaagttcatttgaataaaataaataat
+194482/1
;@:BDEDDDDF8F9>4CDHGCHBHG>43<EEHGII<>C4?CFD>DEG4?D
@3976889/1
ccaacatattactgacctcaaccgtacttctagcattagaagtttcttct
+3976889/1
CCCFFFFFHHHHHHIJJJJIJJJJHIIJJJJJJJJJJJJJJJIJIJJJJI
@2434508/1
cgtacttctagcattagaagtttcttct
+2434508/1
@@@D?BDDF8CD8<F9FGCG4FHE<DD4
@5455699/1
gtgaaaaattgtttgccacgcatgtcccatactccctggttgggaagtgc
+5455699/1
@@@DDBBBFHHFHGIEEGEHIFIIIIIEHIIIIIIIIIIIIIIIIIIBFG
@4498039/1
ggcaaatctggaggttgatgaggaggctgaggcggaattagagcaattgc
+4498039/1
CCCFFFFFHHHHHJEHIIJJJJJJJJJJJJJJJJJJIHJJJJJIIJJJHH
@2982475/1
agcaaatggtatttggtaggacgtgctgtaccttgtatactagcatgact
+2982475/1
C@@FFFFFHFDHHBHHIE@GGC6<EGIIG4CFGGG?GFGHHGCGCHB<DB
@6434720/1
gtggaagtaagaggtctttcatttaatgttttttgaaaagcctcacttgt
+6434720/1
@BCFFFFFHHHHHJGHJJJJJJJJJJJJJJJJJJJJJJJJIJJJJJJJJI
@1883228/1
cttcatgccactgatttatgtcccaatggtccacacctttgtcaccacta
+1883228/1
CCCFFFFFHHHHGGIGIIGIIHJJI@GGCFHIIGGEGIICHDFHGIGHIB
@5942488/1
aaaagcaggaggttgttgcatcctttgctcttgaggaagttggtgtagag
+5942488/1
CCCFFFFFHFHHFHJJIJJJIJJJJJJJJJJJJHIIGIIHIJJFGGHIJJ
@1883432/1
ggcaccaatcaaggcctccacacaat
+1883432/1
<@@FADDDHADFFGIIIDHIIBEB=<
@3978697/1
tctcatttgaaaacgtggatctccaaggtctccttgaacaaatttaccta
+3978697/1
C@CFFFFFHGHHHJJJJIJJJJJJJJIJFHHJJJJIGJJJIJJJJJJBHI
@3979005/1
tatatttctcattttttctgctaaagcactaccttcagcgggagaccttg
+3979005/1
CCCFFFFFHHHHHJJJJJJJJJIHIJJJJJJIJIJJJJJJJJHIIIJHJJ
@3979061/1
gctgtggtctctgctgttgctgttgttgctgaggctgctgtggtctctgc
+3979061/1
@@@DDDFBCDHHHIIG@FHG@HAFHAFEHIIIACGIIGII@FHGCHFHID
@2436311/1
cgaaacctcgaggcatagttatttggaagtgatttgcacgaa
+2436311/1
@@@FDDFFHGHHGBHIIDCHIC>9EFGFGGIGC>GHFGGGII
@6929756/1
tgttgttgctgctgctgctgttgttgttgttgaccccatggttgtcgagg
+6929756/1
@@@BDDBD?DFFHIIGI>EGDGHHGIFHDGHGG<?CFGBFG9?FHEB??F
@6929781/1
ctcaagttccatcctatcattgccaattggtagtggatctctagtataaa
+6929781/1
@@CFFFFFFFDHHIJIIIIJJGIGIGHIJJIJIHHIGIJGIIGEIIHCFH
@7893826/1
ctaaatgtcatggattcagcagaagtataaattaaactatggatttattt
+7893826/1
BCCFFFFDHHHHHIJJJJJJJJIGIFHIIJJJJJJJJJJJJJIJJJJJJJ
@6929844/1
gctcacttcaccaacattcatgaataatggaaaatcacatagcttcggcc
+6929844/1
CCCFFFFFHHHHHJJJJJJJJJJJJJJJIJIJJJJJJJJJJJJJJJJJJJ
@3490617/1
gtacaggtcaaatccatctttgtaaataaaaaattaataacattaatatg
+3490617/1
CCCFFFFFHHHHHIJJJJJJJJEIJIJJJJJJJIJJJJJJJJJJJJJIII
@2437553/1
caccacagacctgttctaacttaaagctgactttagtacatcgcctggag
+2437553/1
@@@DFFFD?AD?FGEHIIID:C@EHD<HHIGIIIIGGG>CDHGDHGG9B?
@7895308/1
tataagattacaattcttaacattttttctttaaacaaagaacattggat
+7895308/1
CCCFFFFFHGHHHIJJJJJJJJJGGJJJJJJJJJJJJJJIJJJJJJJIJJ
@7401779/1
ctcatgttataacattatgcagttcattacctaagatatttgttatgatc
+7401779/1
CCCFFFFFHHHHHJJJJJJJJIHJJJJJIJJJJJJIJJJIJIIIIJJJJI
@198694/1
gctgtgtctctttctttttttgttag
+198694/1
<@@D;BADHFHHHGICHB3E<FFHG@
@5944909/1
taataagtctaaatagaccttcagggtcttcatgggcttctatt
+5944909/1
@@@FFFFDHGDGFIGGCFGHHIBHIGC3AHHCGIJB1?CD?C@9
@757150/1
cgacaaacgccatcctctcattcttagttg
+757150/1
@@CFDAEDHHDH<GE3<AFGCHIIIIF?F4
@5944933/1
ccacgatttcggcagcttttacctcattttcactcagaagaaataatatc
+5944933/1
CCCFFFFFHHHHHJJJJJIJJJJJJJJJJJJJJJJJJJJJJJJJJJJJJJ
@6933013/1
cggtaccatggtataactatcttattgagataattatcttttgaaacaac
+6933013/1
BCCDFFFFHHHHHJJJJJJJJJJJJJJJJJJJJJJJJJJJJJJJJJJJJJ
@2985427/1
gtcctgttggtccattaatataaaatggttcaacttctttggtgtac
+2985427/1
CCCFFFFFHGBFFHGBFGHIJJEEEHIGHHJHIB>FHHGGCG3CFEF
@7895969/1
gctaaggctgtatcatcaacttctaaaggtttccaataaacaccttttgg
+7895969/1
CCCFFFFFHHHHHJJJJJJJJJJJJJJJJHJJJJJJJJJJJJJIJJJJJJ
@2985683/1
gggtaatcaaattttatgacaaaattgcaattctttacatcaataccttc
+2985683/1
?<7:BBDADBDA<?EB@A><E9EE>3<<FDFHHEG<HF>D?D9C??CGE3
@3492335/1
tgctgctaaatcttcaagtacatagtacataactttagctgtcgtctttc
+3492335/1
C@@DDFFFGFHDHGIJJFHIIJIJJHIFHIIFGDHHAEGFHEHIHIIIIH
@757848/1
gctctccaaaattgtaaatccagga
+757848/1
@@@BBDD?B?AD<EA:CEB>FFGCD
@5460582/1
attacatatgtatttatactgacataatctcattaacagttttgccattt
+5460582/1
@BBFFFFFHHHHHJJHGIJJJJJJJJJJJJJJJJJJJJJFHJJJJJJJJJ
@4505385/1
tgctgttgttgctgctgctgctgttgttgttgttgaccccatggttgtcg
+4505385/1
@C@FDFFDFHHGHJIIIJJJFIHHGIGHIHIHC?BHGBDFHHDGDFHFCG
@2439018/1
cagtcttcaagcactgagttagaataccaaactgaatttcag
+2439018/1
C@CFFFFFHFHHDGHIGG>B<BHGCGHFH>2A?@E9B4?CF>
@1885541/1
gtggaagtaagaggtctttcatttaatgttttttgaaaagcctcacttgt
+1885541/1
@@@FFDDAFF?:DBAEGGGIEIJ<FAHG@H@G?GHIGIJIJDHIJJIIJH
@1885681/1
gtgagaagctgcaacggctgctatagatggaa
+1885681/1
@@@FFDEFFHFFFEGGJIIJJJCEIG<FGABH
@3980653/1
ttcaatttgattgtttttttcatttctccctctggttgctttaatgatat
+3980653/1
CCCFFFFFHHHHHGIJJJJJJJJJJJJJJJJJJJJIJJJJJJJJJJJJJJ
@7898661/1
gtcacaactaacaatgggccacaactcatattgatcgtcaaatgaaacat
+7898661/1
?@@DDA?AF?CCCCHD?;ABFE@AFBCG<GD?111C;1:?:BG@<9DFB8
@3981198/1
gacaaggactgcatcttcttattatatcataactaatttattatatttac
+3981198/1
CCCFFFFFHHHHHJJJJJJJJJJJJJJJJJIJJJJJJJJJJJIIIJJJIJ
@1886719/1
gcattgtttcattccgcagattaaaatttttaagtacgactaagtgagca
+1886719/1
CCCFFFDFHHFGGHE@GEGIJJJJIIIJIJJIJIDFGGIIEAFGHFHIJG
@3981762/1
aacattctcctcaaccttttgtaacatcgacaacaccgcttgtgcggcaa
+3981762/1
CCCFFFFFHHHHHJJJJJJJJIIIJJJJJJJJJJJJJJJJJJJJJJJJJJ
@1331860/1
tggtcctgttggtccattaatataaaatggttcaacttctttggtgtaca
+1331860/1
@@@ADDBDHABA<BF@FCEHEHIIIGCH@?ACEHEHEGEHGIC@FHHGGI
@1331898/1
ccgctatcatcctggctgttgccatttgattcgtcctttgtttttactcc
+1331898/1
@CCDFFDFHFHHDG@GGGHGIII<F9EHB4EGE3CDGG<DDEGHCA@<BF
@5948471/1
gctcaatttaccttcatccttgttttcaaagttgataaataatattaatg
+5948471/1
CCCFFFFFHHHHHJJJJJJJJJIJGJJJJJJIIJJJJJJJJJJJJIJJJJ
@6936474/1
gtagaggtgcaggctggccatgttgaatagcttgctgtggtggtacagca
+6936474/1
@@@FDFFFHH>DFGG@BAHGGGHHGFHEFGHIHGGGGIGIFGH?FAHGII
@1333094/1
ctccaatcgcattccctttcacactagg
+1333094/1
@@<DAD8B;FFAHGIB4CEEGEAFFFFB
@4505698/1
gaccaatagggttgcccatcattcgctcctcgactgccccgatgttggag
+4505698/1
BBCFDDEFHHHFHJJJJJJJJJJJJJJJJJJJJJJJJJJJJIJJJJJJJJ
@758854/1
cttttattgaatagaataggaatgtcagg
+758854/1
@@1ADDBFHDF<BGB<FBAEEFGIHG>FH
@4506055/1
ctcatcaagagcacggcgatactgcaaacaagggatagcactcaagggca
+4506055/1
CCCFFFFFHHHHHJJJJJJJJJJJJJJJJJJJJJJJJJJJJJIJJJJJJH
@201148/1
ctcttgacagccctatacctatttacatgcctagacttgtgcac
+201148/1
@@@DDBDF>D;;CABEFBGIIIEGHCBHH<DE<ECE>>BC3:C3
@7404839/1
tatggattaaaaaattataataataataaatactgtagcctttcgatact
+7404839/1
@?@DFDDEBFHHGIIIIEGEHGHIIIIIEGGIIIIHIIIIGIGIIEIIIG
@5461907/1
gtcttctctgcactgtgacagtcttcaagcactgagttagaataccaacc
+5461907/1
CCCFFFFFHHHHHJJHJJJJJIJJJJJJJJJJJJJJHIJJJJJJJJJJJJ
@5462468/1
ccaagaggagagcttttattgaatagaataggaatgtcaggtgcgttaac
+5462468/1
CCCFFFFFHHHHHJJJJJJJJJJJJJIJJJJJJIJJJJJJJGHJJJJJJH
@202470/1
gcataagtcattcctctatcaggtaagacaacaatcacaagttttacttc
+202470/1
B@@FDEFBHHHHFGH@GIHIEEHIHGHGHIJIJJJJJJJIJHIIGGHJDH
@4975342/1
tgaaataggttctgaaagacttgtaaagtttactactatattctcgtcag
+4975342/1
CCCFFFFFHHHHHJJJJJJJJJJIHJJJHIJJJJJJJJJJJJJJJJHIJJ
@7900922/1
gtccttttatcataatgagatcaagtttttttcgaatcaaatgaagctgt
+7900922/1
@@@FFFFFHHHHGJJJGHIJJJJIGHIGHIJGIJGGIIJJGHJGGGEHG=
@5949790/1
gtcagcttacaagccttagtaagcataaatttatggaagccataccgtac
+5949790/1
CCCFFFFFGHHGHIIJJDHIJIJJBCHHGIGEHGHGHIJCHGIG@FEDDD
@3984918/1
gttaacttttggtggctttattatattactcctaattgaagagccttttc
+3984918/1
CBCFFFFFHHHHFHJJJJJJJJJJJJJJJJJJJJJJJJJJJJJJJJJJJJ
@1334827/1
gtcacttttggtcctgttggtccattaatataaaatggttcaacttcttt
+1334827/1
CCCFFFFDHHFCF>GIGGII=@EDGGHEIJIFIGG<@EDFFGFHGGIGIJ
@5951868/1
tttcttaaatctggttctctaatcatctgattagtagtaacgattctcca
+5951868/1
CCCFFFFFHHGHHJJJJJJJIJJJJJJJJJIJJJFHIIIIJJJJJJJJJJ
@3497311/1
cggtattgctctgcagggaacggcgacataggtgtctgctcttcacatac
+3497311/1
@BCDDFFFHHHHHIIJIJIIJJIIJJJJIJJIFFHIJJJJJJJJJJJJJJ
@3985785/1
gcttgctgttgttgctgctgctgctgttgttgttgttgaccccatggttg
+3985785/1
CCCFFFFFHHHHHJJJJJJJJJJJJJJJJJJJIJJJJJJJJIJIJJJGHH
@7407602/1
tgcaccttcaacaccacactcctcaaggtacacccctataagggcttcga
+7407602/1
CCCFFFFFHHHHHJJJJJJJJJJJJJJJIHIJJJJJJJJJJJJJIJJJJJ
@2991975/1
gttcaagttcttgatttgcagatgatctgaatctcattggaggatgcttc
+2991975/1
@@@FFFDFHHHGFEIGIIIIIIIHBHGGJHGGIIE@9E@F?DHFIHGDGH
@205093/1
tataagattacaattcttaacattttttctttaaacaaagaacattggat
+205093/1
C@@FFFFAFAHAFH@FGGHGHH<EBEDEDHIJCHGGIFG>??BBFFCF3B
@3988053/1
ggtgggtaggggttgtttccctagactgtggttgagacacttgctgggga
+3988053/1
@BBDFFDEHHHHDHIHIJJJJJJJJJJJHIJFHIIJJJJJJJJJJJJJJG
@1338115/1
caattgcattccctttcacactagggacatgagg
+1338115/1
@7;DDBDD?D<AC4C:AFHGIIGCFGADAHDEGH
@2993997/1
ctcaggaatacagacaacagacactattcttaacaagtctgttcaagttc
+2993997/1
@@@DDFFFGDHFHGAHBEHIBEGEEFGGHG>FCED4CCF?F<DDE@ABBG
@7903629/1
atctcatcttcatcatccaagccgtaatgaatggtgttgctttcgcaggg
+7903629/1
@@BFFFFDHHHHHJJJJJJJJJJIJJIJJJJIJJCGEHIJJJJJJJJJJJ
@4511627/1
ccttgtcttacaggtaccggtctttctcgataatcaagtgttggtgcatt
+4511627/1
C@CFFFFFHHHHHJHGIJJJIJJJJJJJIJJJJJJJJJJIIGJIHHJJJJ
@4985538/1
caattatttcctttttctgacatcttcttggtaacaagtattctaacgac
+4985538/1
@?@DA:=D?A?DFG<FFGE?F@:A9:43<:CAA?FFF@G?9E?FFDF7BF
@1891275/1
atatataagattacaattcttaacattttttctttaaacaaagaacattg
+1891275/1
@@@DDDD8F>D4<EA4CFHHEFC?C@ACFHIDF>FG?:CD@;?B@F?9BB
@2444155/1
cttgatactccctgggtttaaaatcttcaataacattactcatttctgat
+2444155/1
@;@DDFDDFHHHDGB=FGI:CH9EFHHGGIB?EHIGGGCID9C4BFHHII
@7904647/1
cagggagaatttttaaccatttacacaatataaatgcaccttcaacacca
+7904647/1
BCBFFFFFHGHHHJJJJJJJJJJJJJJJJJJJJJJJJJIIJJJJJJJJJJ
@7410789/1
gggtaatcaaattttatgacaaaattgcaattctttacatcaataccttc
+7410789/1
@@@=BDFFGHHHHJJJJJJGIIIJGGHJIIJJIJJJJJIJJJJJIJHIJJ
@2446845/1
ggcttgtctaacttgaccaacggtaaaagcaggaggttgttgcatccttt
+2446845/1
CCCFFDDDFGGFFIGGHIDGGIJ?EDGGG?GHI1BG1BGHG@HEGIDIHG
@1894118/1
cccatctgcatccttcttttccggaaagaacctagtgtgatggcgtttct
+1894118/1
<@@ADDDDA<DF?@F?@DCEG4AFFBHI@EGIHFD4B?FDFAGHG?D6B=
@3991696/1
gttttattttcagtataccttataccgctatcatcctggctgttgccatt
+3991696/1
?:=DD?DDD:C=?:?AF@EBFDIDD?FEFIIIFEEFFFCFDCGFCFFFFG
@207975/1
taaacttaattcaccagcatatatattatgtctgattcccgat
+207975/1
@@CFDDFDADHADHHI=EEHGIGCHGGJ4CH>EBE@FIG@A0D
@4989669/1
accggtctttctcgataatcaagtgttggtgcattcataattcgggcctt
+4989669/1
@@CDADFFHHHFHIJIGECHGGIIJJJIIJGEDHIIJJJHFBDHE0?FHI
@4989930/1
ctctttctttttttgttagactgatttgatagagcacggaaggtggaatt
+4989930/1
CCCFFFFFHHHHHJJHIIJJIJJIJJJJJJJJJJJJIJJIJJJBFHIIII
@1342015/1
gcattgtttcattccgcagattaaaatttttaagtacgactaagtgagc
+1342015/1
@@@FFFDAFFHHHIGI@FHE<EHH4ACFEH@HG@GIIIBAHAHHGBBFH
@767401/1
gtaagtagttatagcatacttaaggaaggaatcaccgatagtttccaaac
+767401/1
@@@FFDFFHD<AFABDGFDHGGGCFH3:CABEGGG9F:??8B?B??B4?B
@6946622/1
gccacatcaatgttaaggaatggtttccaaccaataattgcagactggaa
+6946622/1
@@@DFFFFHFHFHIIIHGHJJJJAHHGHHHJJIIGHJGIHHHIGGIJJIJ
@6946822/1
cgcacaacaaacacttggggagttaaatcaacatcagctgagatatactc
+6946822/1
CCCFFFFFHHHHHJJJJJJJHIHIJJJJJJJJJJJJJJJJJJJIJJJJJJ
@209976/1
cgaggaggtccctgttgttccattgcttg
+209976/1
?@@DFFDF;DBFBEAFGGHEHBHGGFHG9
@3503173/1
atataattcttaccatctagattgaaaaaagaatgcgaatcagtggaagg
+3503173/1
;?@DDDBDHDDDBFEFGHBH9CEC??CF@HHBFGGGHCEH@?F??B<?B@
@1342372/1
agaaagaccaaaggtttctgttgagct
+1342372/1
@@@FFFFDDDHBHGEDDFG>CC@FGF@
@1895724/1
aatactttaagagcatttattgcagcttctttc
+1895724/1
<@@FDDFFH<??<@@@FHHIB<@FHFGG<B<C<
@4515447/1
gtcgtgagaagctgcaacggctgctatagatggaacgttgatctggtctg
+4515447/1
@CCFDFFFDFHHHJJJJJIGIIJIGGGFGHIGGIGGIGIIGIHJIIFHJC
@3503703/1
gttgccactgctgctgctgcggctgttgttgcctctgctgctgctggggc
+3503703/1
CCCFFFFFHHHHHJJJJJJJJJJJJEIJIJIJJJIJJJJIJIIJJJJJIG
@4991928/1
cccgattctatttcttggtcatcagtttgagatactgtaatgcattgtag
+4991928/1
CCCFFFFFHHHHHJJ@GIJJJJJJJHIGJIJJJJJJJIJJJJJJJJJJJJ
@4992591/1
agcatatatattatgtctgattcccgatcgcttggctttagcactgcatc
+4992591/1
CCCFFFFFHHHHHJJJJIJJJJJJIJJJJJJJJJJJJJJIJJJJJIIJIJ
@1344046/1
tttgcacagaactcagcaactctcggatcttctatccttatctcatcaaa
+1344046/1
@@@DDADDB?FHH4AD3C;AF<CF<78819@<FGFHGB<<BB?B<DB<DB
@5963546/1
tgttgcctctgttgctgctgaggctgttgttgccactgctgctgctgagg
+5963546/1
CCCFFFFFHHHHGJJJIJJJJJJJIJIJJGGIIJIJJIIGIJJJJGIEFI
@3994633/1
tggtaattggagcggcttgtctaactt
+3994633/1
@@@ADDDDHFHHFIIIIIAFE@FHBAG
@211714/1
cccgtcctttactgtatgcatgacttttataattagggacaggatcatat
+211714/1
@CCFFFDDDHFHF>EBGGHFEHCGE@HGIG4AC@GGG9@BCGHIGDBAEG
@7415689/1
ggcttaagagagaaataaagagagaaatagaaaataaatatataaaaaaa
+7415689/1
CCCFFFFFHGHHHJJJJJJJJJJJJIIJJJJJJJJJJJJJJJJJJJJJJJ
@5963927/1
ccagagactcgtccaatcagattgaaaaaaacaagttgtataacacaatt
+5963927/1
CCCFFFFFHHHHHJJJJJJJJJJJJJJJJJJJJJJGHJIJJJJJJJJJJJ
@3507198/1
gcctgcaattcttggttcaagatcattttaaactgtccttctgacacacc
+3507198/1
CCCFFFFFHHHHHJJHIJJJIJJJJJJJJJJJJJJIJJJJJJJJJJJJJJ
@3507366/1
ggctgttgttgccactgctgctgctgcggctgttgttgcctctgctgctg
+3507366/1
CCCFFFFFHHHHHJJJJJJJJJJJJJJJJJJJIIJIJJJJJJJJJJJJJI
@6452316/1
tctgtatcaacaactgtaccagccggcacattcatatttctcccatctgc
+6452316/1
CCCFFFFFHHHHHJJJHJJJJJJJJJJJJJJJJJJJJJJJJJJJJJJJJJ
@6949465/1
ctgtatttcctgtgatcttgtctaagattgctttcgctgcggcatgcttt
+6949465/1
CCCFFFFFHHHHHJJJJJJJIIJJJJJJJJJJJJJJJJJJJJJJJJJJJJ
@5472833/1
gccacctaactattcatcaagttctttgccttctgaatcatacgcttctt
+5472833/1
CCCFFFFFHHHHHJJJJJJJJJJJJJJJJJJJJJJJJJJJJJJJJJJJJJ
@3001299/1
gggacttgaaaagaaagaccttcccactg
+3001299/1
@@@DDDDDDF?FFEGHGIBEGG?EFHE9C
@3508422/1
ctggttgttgttgaggtggtagttgagtttggtgggtaggggttgtttcc
+3508422/1
@@CFDFFDHHHHHIJIAFEGGHHIJIIIJJII?DEH@GHIJIDGIHIIII
@3508558/1
gcccactcgaattctttagttagggtaattaaaccaagccctatttcctc
+3508558/1
@C@FFFFFHHFHHJJJJIIHIIHJJCGHIJIJJJJJJJJJJJJJJJJJJJ
@4996750/1
cacaaatccacttggaaaactgtttatcatagatccgacgacacttttta
+4996750/1
CCCFFFFFDHHHHEEIGIGIIJJJJIJGIJJJIJJJJJJJIJJJIJJJJJ
@5474029/1
ctccacctgaactagttcatatttcggagtcgtccctcttctggaaagca
+5474029/1
@@CFDFFDDAFHFEFCEB?ABFHGGGGIIHGGHGHFHGIBGHCH>BCB>;
@4997688/1
cttgaggaagttggtgtagaggtgcaggctggccatgttgaatagcttgc
+4997688/1
@@@DDDBDFFADFFAF<EHEHF<CBFIEEIEEGFIIF@FBB?BBDFEFI@
@1347863/1
cttttatcataatgagatcaagtttttttcgaatcaaatgaagctgtatt
+1347863/1
CCCFFAFDDHFBFHICEDGHGBEFHGIFIJ8G;DCGBDD49<DFHGGCIB
@7911374/1
gccactgatttatgtcccaatggtccacacctttgtcaccactatattca
+7911374/1
CCCFFFFFHHHHHJIJJJJJJJJIJJJJJJJJJJJIJIJJJJJJJJJJJJ
@2453863/1
atagatccgacgacactttttagtaccgggcttactaagggagttttctt
+2453863/1
@@@DDDDDHDF6@FGHBGGBGCED<D@FA@:F=BEG<BFCGFE;D@AC9?
@774298/1
cttcatgtatattttcatgagtacaatagaggtaagtagtt
+774298/1
@@@DFFFAHBFHHGGGHIJG@?EHHAHAEHIJEGCFEG99<
@774305/1
cgtaaattgtcacggtctcaacaagttccgttttttggagaggcaactca
+774305/1
?;?DDBEDFFBBBGHHBFF4AECEC9C9<??@?1C@:@?;FH??;8=@FG
@774668/1
gtaagtgatcattaagttcgccgatcttgtacaacattttacatg
+774668/1
<=@DFDDDFHFHDIGGHEGIGHIIJB9F@GHGGJHGIGIJBGBFH
@7419043/1
aggaaacaaactttgtgagtgttctaaagctacttttgcagcattcattt
+7419043/1
@CCFFFFFHHHHHJJHIIIIHIJJJJJJJJJIJJJJJJJJJJJJJJJJJJ
@5475347/1
gtcacttcaaactgttgctcagcagctatctcttgtaggaactggactgc
+5475347/1
CCCFFFFFHHHHHJIJJJJJJJJJJJJJJJJJJJJJJJJJJJJJJJJJJJ
@3003529/1
ctctgctgttgctgttgttgctgaggctgctgtg
+3003529/1
@@@D=DDDHHFFF>:CBGI>EHCCGGH@AD9FGH
@1350953/1
gtgaagtttctgagagcatcttctctaa
+1350953/1
@@@?=B=BFF8FDDEH9E9EEE4CHEI@
@4524745/1
ggtatagatactgaacgtgtacacctcacatatgtatggcacaactgata
+4524745/1
@@@DD>DDHDHHDCCGGE?<EBCAFFEECHIC>F?BFAG;9?BG=FBFA?
@5000709/1
catattcttattctttatatttaaattgagatgattagtttccacaacaa
+5000709/1
B@CDDFFFHHHHHJJJJJJJJJJJJJJJJJJJJJJJJJHJJJJIIIJJID
@2456056/1
gtctccttgaacaaatttacctaaagcaacaacacaattgtcggcagctg
+2456056/1
<?@DFDFFHHHHGGGDIIIEHJBGGGIGIGEIHBGGG@BF@FGEGEI68B
@5001307/1
gctgggaatcctttgtgagccacatcaatgttaaggaatggtttccaacc
+5001307/1
@@@DD?BDHFDHHEIFGGGGGFHECHIJJIEHGHFIIJIGG?FCGGGEHE
@5001452/1
atcagattgatcatgttttaatcagtaggtgacattagtctagtttgatg
+5001452/1
CCCFFFFFHHGHFIJFHIJJJDHJJEGIIFFIJIIJIIHIJJJIJJJIII
@7914486/1
ggataactatagaggttcttctttccatcaaaggcaggaaatcgattttt
+7914486/1
CCCFFFFFHHHHHJJHIJJJJJJJJJJJJJJJJIJJJJIJJJJJJJJJJJ
@6953399/1
ggctgcagtttccatatcatattatacctgaaggcttttgggtcgtg
+6953399/1
CCCFFFFFHHHHHJJJJJJJJJJJJJJJJJJJJJJJJJJJJJHIJJJ
@1904195/1
ctgcagtttccatatcatattatacctgaag
+1904195/1
@@CFADADHDBDCGAFEHIHBHII<HGEHEC
@2457363/1
gtcattagcagagctcgctactaaggccttcaagatagaacccaattctg
+2457363/1
@BCFDDFFFBFFHJIIFIGCHIGGIGHIIFIJJFII<BFCBGGDHGIIHG
@5478340/1
gtcagcttacaagccttagtaagcataaatttatggaagccataccgtac
+5478340/1
CCCFFFFFHHHHHJJJJJJIJJJJJJJJJJIIJJJJJJJJJJJJJJJIIG
@3515028/1
caggagatactggttgttgttgaggtggtagttgagtttggtgggtaggg
+3515028/1
CCCFFFFFHHHHHGHIHIGJIJHIIAFGCEHFFHEHCFHIJ;DGG7BFHI
@2458072/1
ccttgaatgaatttttcattcctccatactccttgtctt
+2458072/1
@C@FFDFDFHHGHEII>B>BFGAHIIIIIIIIE4CCFHH
@3006567/1
agcaggatgacacttaggtcgtgcatggtttaagaaagaccaaaggtttc
+3006567/1
@@@FFFFFHFHFHGGIJF>H<3@;A@HCFHIGGGGEFH;DGGGCHCAFHH
@7420970/1
gcctatcctctggaggaattcctttaaactgatccatgatcaatctcata
+7420970/1
CCCFFFFFHHHHHHIJJJJJJJJJJJJJJJJJJJJJJJJJJJJIJJJJJJ
@7916513/1
ctgtggtctctgctgttgctgttgttgctgaggctgctgtggtctctgct
+7916513/1
CCCFFFEFHHHHHJJJJJJJJIJJIJJJJJJJJJJIJJJGGIHIJJJJJG
@1906271/1
gcccatcattcgctcctcgactgccccgatgttggcgcctatgctatccg
+1906271/1
CC@FFFBDFHBFF>FE>FEGIJEGEBDHFGHI@<D3@D0@FHCCE@D>3C
@3515844/1
ccttgtcttacaggtaccggtctttctcgataatcaagtgttggtgcatt
+3515844/1
CCCFFFFFHHHHHJHIJJJJIJJJJJJJJJJJJJJJJJIIIIJJHIJIJJ
@5004010/1
tagtaagtgatcattaagttcgccgatcttgtacaacattttacatgcag
+5004010/1
@@@BDEDDFDFHGIGGIIFIGIJIIIIJIJIGIIHGHIJGJIIGIIJGHI
@6458199/1
ctccaaaattgtaaatccaggaacttcccagtcatcaggaataaagtcat
+6458199/1
CCCFFFFFHHHHHJJJJJJJJJJJJJJJJJJIJJJJJJJJJJJJJJIJJJ
@780387/1
gccaacaacaatgacaggtttttgaaaa
+780387/1
@@@FFDDDFCDHGGG>FHFAFG@@7EGC
@6954688/1
agtaattcgtcgcgcattctgttgtatatttatgctcacttcaccaacat
+6954688/1
;=?DDDD;=2:<CEEAE8C?9C4CCDDD<DDDI9D?DDB<BDDDDDC;C=
@1353945/1
cctacaacagctgctattgaaggctttttgttatctccagcaggtgggt
+1353945/1
CCCFFDFFHGHHGIIGIJG9@HG?FHFHIG@?@BEDCGHHDBFG?BAF?
@1907901/1
caacacgttgaactaaacttggatcagtagtggtatcaatttcttcttta
+1907901/1
<@@FFFFDA?HF<F>EGHIIIIGGEGIDDG4CGBHGHGGEGIIICF>DHF
@3009598/1
atctggttgtatatactcctaacttttaagtttttaaatcttttatgaat
+3009598/1
@@@DD<=DFCAHFHH<@EA<FE3:@EHGEI@@HEEGIGGIEDEGF<F>FF
@6956228/1
cttggtgtttgttttctccaactccgacaaacgccatcctctcattctta
+6956228/1
CCCFFDDFHHHHHJJJJJJJJJJJJJJJJJJJJJJJJJJJJJJJJJJJJJ
@5974591/1
gccgcttgttgctgtacttgaggctgagatgaaggtggtctgctgggttg
+5974591/1
CCCFFFFFHHHGHJIIJJJJGIJIJJHHGGIJJJJCGHIJJIJIIJIFHJ
@782892/1
gagtaatctctgtatcaacaactgtaccagccggcacattcatatttctc
+782892/1
?=@A4ADEFFHHDHFHIBHBDHHAHGBEHGGHE?FGIIGEFIH@FFEEHI
@2462554/1
gtacaatgtaatatgagttttctttgttttcaaaggctctaactaaaaat
+2462554/1
:=;DD?BDHFHFFGG<FFDI>FHI>DHIIDFH@<<F?GDHD9DHC@CFBG
@5483776/1
acgagacaacgtgatataactatgaagaatcatgtgataaaaaatagcag
+5483776/1
?@@BDDDD?AF<2AEFFDEBHHH<BEH<FBFFFICB@GF>@BFFIF9<BD
@1910107/1
ccaccatctgtttgttgattttcaaaatgaatatgacagtataaaaagcc
+1910107/1
@@@FFD<DAHBHHBGHIIB<EHHEBEHB3CHEGIIIHIIG>CBAGFI>E>
@4533188/1
attaagtcttctctgcactgtgacagtcttcaagcactgagttagaatac
+4533188/1
C@CFFF?DFBAFFEHADGEHACHHIIDGHGGDHHFIIIIGGDHIIIIIII
@3519275/1
acttctttgaactaagtacagcgaaattcttattcgattgaagtaaattg
+3519275/1
CCCFFFFFHGHHHIJJFGIJIIJIJJJJJJJJJJJJJJJJJIJFHIIIJI
@6461347/1
ctcacttctttctgtggtgctagattatcccttctgaagacaggactagg
+6461347/1
@@@DDDDDFFHDBE:A@AEBBBEF<??CHHIGIBCCGHGHGEBHGEHEGH
@5485032/1
tattcaccaaccgttaacggagtttgctgtcgaatactctgagcttgctg
+5485032/1
@@@FFFFFFHHHHGIIGJJJIICFHIIIJJJGGIJJJJIIIIJJGGIJJG
@4008787/1
ctcgaggtggctgcagtttccatatcatattatacctgaaggcttttggg
+4008787/1
@@@DADD<ACFDBHGEFHIBHHIIIICFGHAFFGHHGE;DDDGGIIIIII
@1911314/1
gttgaagttccagccctcagataatcccatatcattgagacattaacttg
+1911314/1
CC@DFFFDDBHHDIBEHIBGDHGI4A?FCHHEHEGEG4?C9D<?BDF<@4
@7427325/1
ctcaggagaaatttcaatttttgcaaattgttcgtagtgaagaactgaaa
+7427325/1
CCCFFFFFGHHHHJJJJJJJIJJJJJJJJJJJJJHJJJJJJJJJJJJJJJ
@7921335/1
gcctatcctctggaggaattcctttaaactgatccatgatcaatctcata
+7921335/1
CC@FFFFFHGGHFGHIIGJJIJJJJJJJJJJJJJIIJIJJJJJIJJJIJG
@5009243/1
ccaacatattactgacctcaaccgtacttctagcattagaagtttcttct
+5009243/1
@@@DDDDDFHHHD@BGGH@FC>;EFHDGHGIE>FHGGIGIIGFEGGEIGI
@3520335/1
acttttggtcctgttggtccattaatataaaatggttcaacttctttggt
+3520335/1
??@BDDD?A?C?FAE@BHGFIIIIIIAFDDHIIG<?EEGCD?CGBCGFDF
@5976253/1
ctgctgctggggctgttgttgccactgctgctgctgcggctgttgttgcc
+5976253/1
CCCFFFFFHHHHHJJBHGIJJJJJJJIJIJJIJJIJJIIIGIFHGFHGEG
@6960343/1
ccactatctaaataaatagctgcagctaatgattcaaataagtctccaag
+6960343/1
CCCFFFFFHHHHHJJJJJJJJJJJJJJJJJJJJJJJCCFGFHGIIJJJJJ
@3014115/1
caatgtttctagcctttcataattcataacgtcattagcagagctcgcta
+3014115/1
C@@FDDDFAFFH8AAFHHIGBCGEEGGHIG?FCFHGGGIEHG<DHEAGEG
@7921921/1
ctcatttctgggattaatatttccaatgaagctttcgcagcagcaagttt
+7921921/1
CCCFFFFFHHHHHJJJJJJJJJJJJJJJJJJJJJJJJJJJJJJJJHIHIJ
@3521753/1
ctaagcctaatgttttcgctagaactgctagatgttgattttgaacaata
+3521753/1
CCCFFFFFHHHHHJIIJIJJJJIIIJJIJIGHIJGHIJJJJJJJJJJJJJ
@3521818/1
gtaattgcgataaggtttttcaggattgatagatacatcataatgatgaa
+3521818/1
@BCFFFFFGHHHHIJFHJJJJJIJHIIJIJJJJJJJJJJJJJIJJJJJJI
@6463371/1
ctttgatggaatttcataaacaactttcaaatccttaatatacgcaacaa
+6463371/1
CCCFFFFFHHHHHJJJJJJJJJJJJJJJJJJJJJJJJJJJJJJJJJJJJJ
@3016545/1
gttgttgctgaggctgctgtggtctctgc
+3016545/1
@@@DDD>DBFHF7FDEEE<EEBFGGHC9E
@786185/1
gctccaatcgcattccctttcacactagggacatgaggtgaaattattgg
+786185/1
@@@FFFFF?ABDHGIIEGBHEE4CFFECHHAC??B<FAF@??BF9?D94F
@4012363/1
gttgctttcgcagggtaagtctttcag
+4012363/1
?@<DDDA;DFFAF6@F:EBFF?C9AFG
@3018071/1
gccaacagtaagacatggtagatgaggatactttaatctaatattatatt
+3018071/1
@@@DDAFFAFFFDBDEHGF<BCHGG<ABEAF@FH@HGFHF>?FEHEHIB<
@5010445/1
atcgactaggatgagcatccatggaacctacaacagctgctattgaaggc
+5010445/1
CCCFFFFFHHHHHJJJIJJJJJJJJJJJJJJJJJJJJJJJJJJIIJJJJH
@3018257/1
gctttaaaatcaagatcaactaattctaatatttctttaaatagaaactc
+3018257/1
@@CFFFFFGGHHFJJ9CGGGCHG@HIIGIEGGIHHIGEHE>>GIJJ@9BF
@3018920/1
ggtaatcaaattttatgacaaaattgcaattctttacatcaataccttct
+3018920/1
@@?DDADE3DFHHGIEHIJIJJIIIJIGGGIBHIEIHGIJJEGIIBC>DE
@6465560/1
gcctcatgttataacattatgcagttcattacctaagatatttgttatga
+6465560/1
CCCFFFFFHHHHHJJJJJJJJJJJJJJJJJJJJJJJJJJJJJJJJJJJJJ
@7432057/1
tggtattatgagtgttacttctcatcctaggacgtccacctcgaactgaa
+7432057/1
BCCDDFFFHHHHFIIJJJJJJJJJJJJJJJJJJJIJJJJJJJJJJJIJJJ
@7432884/1
gttgctacaatgtttagtgatatatttaatataaacactagaaaaactat
+7432884/1
CCCFFFFFHHHHHJJJJIIJJJJJJJJJJJJJJJJJJJJJJJJJJJJJJJ
@4014319/1
tgacttggataccttggcttaagagagaaataaagagagaaatagaaaat
+4014319/1
CCCFFFFFHHHGHJJJJJJJIJJJJFIIHIJJJJJIIGIIJJJJJJJJJI
@4538624/1
ggaaggaagacttcaggtaacgaaacataggctctacctgatctggacca
+4538624/1
CCCFFFFFHHHHHJJJJGIIJJJJJJJJJJJJJJJJJJJJJJJJJJJJJI
@228191/1
ctaaaatattgttcaagttcacgaggag
+228191/1
@?<BDD>;4CA<<AEFB@4<4=AA8@EE
@4539065/1
ggggctgttgttgccactgctgctgctgcggctgttgttgcctctgctgc
+4539065/1
CCCFFFFEHHHHHJJJJJJJJJJJJJJJJJJJJJFHIHIIIJJGIJJDIG
@229313/1
gtacgctcaaacatgcaaatgtgacattattg
+229313/1
@@@DFF=DHFHHHA>BCF@EC<CCBHH4AA44
@3022348/1
catcattcgctcctcgactgccccgatgttggagcctatgcta
+3022348/1
@<@DBDDDHHH8FBFC<@BGBBFHBEHHE>9D9BB=GG99088
@5490733/1
gggaattctaagagggtacacaattcaggcactaatgtctcttcaaaatc
+5490733/1
CCCFFFFFHHHHHJJJEHIJJJCFHIJJJJJJJJJJJGIIJJJJJJJJHI
@1364089/1
gggtgagtaatctctgtatcaacaactgtaccagccggcacattcatatt
+1364089/1
@@@BDDFDBDHHHJJFGGGIIGGGJGGIHHGHFIDGIGFHIHHBEIGEIJ
@3524655/1
aatcactgctgaggcttgaacaagcccttctgatagcctgcaattcttgg
+3524655/1
CCCFFFFFHHHHHJJJJJJJJJJGJJJIJJIJJIJJJJJJJJJJJJJJJJ
@5013349/1
gtccttttatcataatgagatcaagtttttttcgaatcaaatgaagctgt
+5013349/1
CCCFFFFFHHHHHJJJJJJJJJJJJJGJJJJJJJJJJJJJJJJJJJJJJH
@3023619/1
ggtagtaagtgatcattaagttcgccga
+3023619/1
@@??DDDDH>FBC9EEFFHBF>DGIJIG
@790486/1
ctgttcttcttgaagttggttcagctgtagtctgtctgcatctgtatatg
+790486/1
B@@DFDFABDD8DF>H>FCEGGIIIIJ>FHDHGHEGGEGHCGIDIGGIH9
@7926266/1
ctgttgttgccactgctgctgctgcggctgttgttgcctctgctgctgct
+7926266/1
BCCDFFEFHHHHHJJJJJJJJJIJJJJJHJFIJGIJIIIJHJJIGIIIIE
@5493253/1
ctcagagctaccttggcagctgctaattttgcttggtgtttgttttctcc
+5493253/1
@BCFFFFFHHHHHIJJIIJJJJJJJJJIJJJJJJIJ?DGHIJIJJJJJJJ
@230846/1
ctctgataaattagaatcatcccatagcaaatgg
+230846/1
@@@DDDD4DFHFHGCEFFIEFH;CCF3A@AHH?F
@5493499/1
gcataagtcattcctctatcaggtaagacaacaatcacaagttttacttc
+5493499/1
@@@DFFDAADFHHGGIIBGG@CG<FEFGICFHCEHHIGIII?CHCIGGII
@2473906/1
attgaattcaatatagcaaacatttcttctataaaagaat
+2473906/1
@C@FDADDHHHAHEGIEGCFFG@HEFGFHIJJJIIIFHBB
@5494213/1
ccactatctaaataaatagctgcagctaatgattcaaataagtcaccaag
+5494213/1
CCCFFFFFHHFHHIJJJJJJJJJJJJJJJJJJJJJI??:CGHFHIJJJJJ
@4540810/1
ccctaggcaaggtacagcctcaccacctcaaccgaacacttctaggttac
+4540810/1
CCCFFFFFHHHHFHIJJJJJJJJIJJJJJJJJJJJJJJJJJJJJJJIIHG
@5981080/1
atttctttgtgtcgaaatacaaggcaggaaatggtgaactgcctttcatg
+5981080/1
CCCFFFFFHHHHHJJJJJJJJJJJJJJJIJJJJJHHJJJJJJJJJJJJJJ
@5015559/1
acggtattgctctgcagggaacggcgacataggtgtctgctcttcacata
+5015559/1
@@@FFFFDHDFHHHIGGIGGGGIJJJFIEGFCABCCC@F>FICGGEHIIG
@3025681/1
cggcagctgggaatcctttgtgagccacatcaatgttaaggaatggtttc
+3025681/1
@CCFADFFFAFDD>FHIIIIB?FD@GGGDEEIEHDFGHIGIED@DE9DGH
@791286/1
gtttccttatcagtaatctcgaatctattatctcttggac
+791286/1
@@@FDBD8BBAFAEDEB<CE@BEC=4CE9?E?4CBAG@>F
@7928490/1
ggctgctgtggtctctgctgttgctgttgttgctgaggctgctgtggtct
+7928490/1
CCCFFFFFHHHFHJJJJJJJIJJGJJIJJHJJJJJGIJJJJGIIDGIDGG
@3025791/1
ccaatagctgtgggttatatggtgattgatgccattcaactttgcattaa
+3025791/1
CCCFFFFDHBFHFIGECBHGCH@FFG@HHEIG>EFHJ4CFFHIAGFGGHG
@3525828/1
gccgtgtttggtagaagcaggatgacacttaggtcgtgcatggttta
+3525828/1
CCCFFFDFHHHHHJJJJJJJJIIJGHIJJJJJJGHIHIIJJJJGHII
@3526432/1
ctttttttgttagactgatttgatagagcacggaaggtggaatttttgca
+3526432/1
CCCFFFFFGHHHHIJIJHIJJJJJJJJJJJJJJHIJJFHIHGIJJJJJJG
@4543333/1
cgcagattaaaatttttaagtacgactaagtgagcacactaaatcaccac
+4543333/1
CCCFFFFFHHHHHJJJJJJJJJJJJJJJJIGIJJJJJJJIJJFIIGGGIJ
@4543425/1
gttgcctgtctgctatttgatttagcataagaaaagatctacttaactca
+4543425/1
@@@DBDEFCBHFDIIIGIGGIIIGIIIIIIIIIIIIEFGIIIIIIIIIIH
@7928847/1
ccacattccattccatgatttattaaacccgatgctagctttcttaaatc
+7928847/1
CCCFFFFFHHHHHJJIJJJJJJJJJJJJJJIIJGHIJIJJJJJJJJJJJJ
@2475579/1
ggctattttagcatggaatgtgatctccaagttgtgaatcaatttcagga
+2475579/1
CCCFFFFFGH<ACFHGIJHGFIHIIGGJJ<FBEFFGIJJJIGJIIEFG<A
@793221/1
catcaactgagaggccaaactccttcaggcatgggtcactattaaagttg
+793221/1
CCCFF>EFHBAHHJIIE?FEHIIIIGG>GH=FEFHICC<FHIIBIEG?BF
@3029784/1
ctcttggacaagttgttatattagtcactttatatgttcttttaacactc
+3029784/1
CCCFFDDFFFHHCH9EDHGGJJIIGGIJIIBGHGIBCCHHIIIJJG>FHI
@4020259/1
gccacatcaatgttaaggaatggtttccaaccaataattgcagactggaa
+4020259/1
CCCFFFFFHHHGHJIHJJJJIJJFHJJJJJJJHIJIJJIJJJJJJJIJJJ
@4544412/1
gggtcatctacatgtcgaagcaatggtgaaataggttctgaaagacttgt
+4544412/1
@CCDFFFFHHHHHJIJJIJJJJJJJJFHIJJJJJJHIJJJJJJJJJJJJI
@1369888/1
tgttgctgttgttgttgttgaccccatggttgtcgaggaggtccctgttg
+1369888/1
@@@FF>DEHHHHGGFEGABGG@GIGBHIJC9;F9CFGB@FFDFGHIGGEG
@2478604/1
ctgctatagatggaacgttgatctggtctgg
+2478604/1
@@@FFDFAHFHDH@FEACAFHIJJIFHCCGG
@5985007/1
ctatgactcccaagctgctatgagtactatcatcagctggtgtagaatta
+5985007/1
CCCFFFFFHHGHFHGHIJJIJIJJHHJJJJGIJJJGJIJJGIHGIIIIJI
@1371073/1
cttggacaagttgttatattagtcactttatatgttcttttaacactctt
+1371073/1
@@@DDDDDAHFHFH?GEIIGIGAE@FAH@HHEHG>HFGGGEEGHIIIIII
@4545483/1
cctatccttagtcttcagttcagcttttggattagaatatacagcataag
+4545483/1
CCCFFFFFHHHHHJJJIJJIJJJJJJJJJJIJJJJJJJJJJJJJIJJJJJ
@3031511/1
gctctgataaattagaatcatcccatagcaaatg
+3031511/1
@@@DD>DDFBFBFBFGEE4A4<AA?CGFAH9A9C
@3530278/1
cctgggtttaaaatcttcaataacattactcatttctgataggttctgca
+3530278/1
CCCFFFDFHHHHHJJJJJJJJJJJJJJJJJJJJJJJJJJJJJJGHIIJJJ
@1371990/1
gtattatcacaatcatctttattaactaattggttttcaactgactctgt
+1371990/1
<@@DFADF?AFHDCBFHGBHEF9:FHEGGGEHIGE@@GEHGHEFHIGHI<
@2479017/1
cactattaaagttgatttgtcttatcgacttg
+2479017/1
@@@FDDFDFHHFHGGGHGE?IHIJGIJFGIJI
@235250/1
cagcatttcttaaagttgtgaaaatcgtgtacataataataaataatc
+235250/1
CC@FFADBDHH>F<FF@FHIAIAHIJG8?CFFEFI@FCH>DCE>??DF
@2479251/1
ctgacccttcacactcatcaagaacttgg
+2479251/1
??@=DDEB3DHHGE>BGIIAH@>@F<FFG
@2479255/1
ctggttgctttaatgatatcaagaattcttttt
+2479255/1
=@@BADDDDFADF@HEH<CFHHII>4FHC9EGE
@3530951/1
gcatggtttaagaaagaccaaaggtttctgttgagctagtcatttgttcc
+3530951/1
CCCFFFDDHHHHHJJJJJJJJJJJHHJJJJIJJIJJJJJJJJJJJJJJJJ
@797129/1
ggcttctattagttcatctatattttttaaggaagtaagtgcaggggaac
+797129/1
@@@ADEDEGGDF>DHEGIJJJCHIJGGIGHIIHCH?4?F?DEHEGG6@FH
@5499447/1
cgtgagaagctgcaacggctgctatagatggaacgttgatctggtctgga
+5499447/1
@BBFFFFFHHHHHJJJJJJJJJJJJJJJIIJIJIJIIIIJJJJJFIIGIB
@2479713/1
cttccgttccaccctttctgctgcgatctttgccatagcata
+2479713/1
@@@FFFFAHHF?F6BAEHC4C@DF:1CEGC9<9D@<BFHGH4
@5499836/1
cattgtacgagtttgagcatcattcattttcttcattgtaacttggcccg
+5499836/1
CCCFFFFFHHHFHJJIJJJJJJJJJJJJJJJJJJJJJJIJJJJJJJJJJJ
@5499911/1
gtaacttctgtcttgaaatctgtagcccaatattgattccagaacttccg
+5499911/1
CCCFFFFFHHHHGJJIJJJJJJIJHJJJJJJIJJIIJJJJJJIIJJJJJG
@5499994/1
gttgttgttgccactgctgctgctgcggctgttgttgcctctgctgctgc
+5499994/1
C@@FFFFFHHHHHJGIIEHIIIJGIJJJJJIIIEFGHGIJJIJJIIJJII
@1928223/1
gcacctcacacctggcactaaactgtaaagggcttc
+1928223/1
;?;ABBDDHH<ADGIGIBF@EHFB<FEHEAH7B8CG
@2480499/1
catcattactaattttttgcagttgttgagtgaagtttctgagagcatct
+2480499/1
@@CADFAD?FHHGBFFGBH<CFEG<BBAHB?FG>BFFIBDHG4BBFGGCG
@5500307/1
ctccattcaattgaagaagcaatttcttcgcagcctcttgttttgcttct
+5500307/1
CCCFFFFFHGHHHJJJJIIJJJIJJJJJJJJJJJJJJJJIJJJJIJJJJJ
@236814/1
ctgcggcctcttttaccattgtacgag
+236814/1
?@?BD?ADFDHHAE<B?B@992C?CCE
@7932402/1
ggtatatataagattacaattcttaacattttttctttaaacaaagaaca
+7932402/1
@@BDFFFFHHHHHJJJIIGIJJJJJJJIJJIJJJJJJJJJJJJJJGIIHH
@6473537/1
ctattaaagttgatttgtcttatagacttgacaattttttcttttcttct
+6473537/1
CCCFFFFFHHHHHJJJJJJJJJJJJHJJJJIJJJJJJJJJGIJJJIJJJJ
@6473675/1
catcaactgagaggccaaactccttcaggcatggg
+6473675/1
<;?BDDDDFF?C?E7E@GI;AEG?DH??BBG@AEC
@6474201/1
gttttgaataaaattaaggagtttcggaaacacgtttattattctgatca
+6474201/1
CCCFFFFFHHHHHJJJJJJIJHIJJJJJJJJJJJHIJJJJJJJJJJJJJJ
@5020098/1
gagaaatggcagtaccattccaagaagtggcacatatccatagggacaca
+5020098/1
CCCFFFFFHHHHHJJJJJJIJJJJJJJHIJJJJJJJJJJJJJJJJJJJJJ
@6474471/1
atcatttttagattttcctgcaccgatgcaattaatactcatcttcttta
+6474471/1
@@@DDADAHFAAFGDHGGE@GGIII<EGEHIIIGIIGIGIGBDGGIGGIH
@237861/1
ctagtttcttcttcatcagggaaattagttattccactccttttcccgtt
+237861/1
@C@FFFFF<FHHGIIIGIEHGFEEGHEGEH>@BFF?CEHHBHIIJGGE;;
@1375874/1
ctggattttgaataggaaatttgataagtttggttccatcaggaaacg
+1375874/1
B@@FDDFFHHHHGJIJIJJJIIJ>FHGE@HIIIGI?FHGGEBHHHIJJ
@2481625/1
gatacgatctggtttacaattagaatttataagtgttgcagttaaaccaa
+2481625/1
@<@DD;DDBB4AA<EB:C<CEECHHAEDEH?AE9?FCFF?BDAA<FGBF;
@7443072/1
accgtacgctcaaacatgcaaatgtgacattattgactaaggccgatctg
+7443072/1
CCCFFFFFGHHHHJJJJJJJJJJJIJJJJJJJJJJJJJJJJJIIHHIJJJ
@5020716/1
caggagaaatttcaatttttgcaaattgttcgtagtgaagaactgaaagc
+5020716/1
CCCFFFFFHGHHHJJJJJJJJJJJIJJJJJIIGHJFHIJJJIJGIIJJJI
@6972106/1
ctctgataaattagaatcatcccatagcaaatgatatttggtaggacgtg
+6972106/1
CCCFFFFFHHHHHJJJJJJJJJJJJJJJJJIJJJJJJJJJJIJJJJJJIJ
@3533686/1
gctgagagtaattcgtcgcgcattctgttgtatatttatgctcacttcac
+3533686/1
C@CFFFFFFHHHHJJIIIJJJJJJJJJHIIHIJJJJJJJJJJIJJJIJIJ
@6973864/1
ctaacaggaggtgcactggttacaggagatactggttgttgttgaggtgg
+6973864/1
CCCFFFFFHHHFFHJJJJJIJJJJJJHIHIJJJJJHIJHIJJJJIJJ?FH
@240284/1
ctgttgttgccactgctgctgctgcggctgttgttgcctctgctgctgct
+240284/1
@@CFFFFFHHDFHHGJ<ECHGDIIHHBFH@?DHIJCGF4BB334DF>==8
@240540/1
tacgtggacaggtgaacatgggcaaa
+240540/1
?@@D::=:CC:A:<CGGF::;ECB22
@4024974/1
ctaatatcctaacgttatcaggttttgggtagttgggtaatattttgata
+4024974/1
@@CFFDFFHHHGHJHIIJJJIJFHHIJIJ?EFHIIJJGHIJIJJJJJJJJ
@4024979/1
ggccaacatattactgacctcaaccgtacttctagcattagaagtttctt
+4024979/1
?@@FFFFFDHHFHIGHIJJGHGIJJJAFGFFFGGIIIHIIJJJJ?BFFHI
@5989067/1
gcatactttatcgtaacggtcatttctttttcttgatctctttcattatc
+5989067/1
CCCFFFFFHHHHHGIJJJGHHIJIIIJJJJJJGIIJJJJJJJJJJJJJJI
@1380923/1
ctcagcaactctcggatcttctatccttatctcatcaaatattgataaac
+1380923/1
@@@DFFAFFFHFADHEGGCEHIEHCHGGGIJJIIIG@CBF@4BG@<BFGI
@4025906/1
gcattgtttcattccgcagattaaaatttttaagtacgactaagtgagca
+4025906/1
@CCFFFFFHHHHGJJJJIJJJJJJJJJJJJJJJJJJJJJIJJJJIJJJJJ
@4551301/1
ccacatttctcaaattcagtcttgaaatattatccattagcttatgttgc
+4551301/1
@@@FDFDEHFFHHJGGCHGIFDGIJJIFAHIIDIJIGJJJIJGGHHHGHC
@5990189/1
cccatgttaaattttttcagaatcatgtgattttttttcctttcaagaat
+5990189/1
CCCFFFFFHHHHGJJJJJJJJJJJJJJHHIJJJJJJJJJJIJJJJJJJJJ
@5024293/1
gtgccatccattttatagctactctaaaaacacggtcttttccttcccct
+5024293/1
CCCFFFFFHHHHHJJJJJJJJJJJJJJJJJJJJJJHIIJJJJJJJJJJJJ
@1932908/1
gcctgatgctgggaacaagaatgctgttaatgcctccaagcttaac
+1932908/1
<@7DBDDDDDFBFHIG@EGGEDGCGGHGIGII<>EGGGC9?<FD?B
@1933425/1
gctcttcatgccactgatttatgtcccaatggtccacacctttgtcac
+1933425/1
@@@DF?DDDDHHGGIJJJJGI9F<ACGHJ3A?CHHIGGGGG9DBD9BF
@3536105/1
agttagaataccaacctgaatttcagcaattttcttaatggatgcataag
+3536105/1
CCCFFDFFHGHHHJJJIJJIIJJIJJEHGIJJIGHIJIHIIGHIJJIJII
@2485087/1
atccataataagtctaaatagaccttcagggtcttcatgggcttctatta
+2485087/1
@@@DDDDDBFBFFHGID4CEHAC@<CEGGCCCEEFHGFH@HIEDADGIEE
@5024787/1
agataatcccatatcattgagacattaacttgcgtagcatactttatcgt
+5024787/1
CCCFFFFFHHHHHJJIJJJJJJJJJJJJJJJJJJJJIJJJIJJJJIJJJG
@5992746/1
cttgaggctgagatgaaggtggtctgctgggttgctggtcactgggttgt
+5992746/1
CCCFFFFFGGHFGJIIIIICFGEHHGIJJIIIGIJJJGBGIIJJJJGIGH
@5505262/1
gctgttgttgccactgctgctgctgcggctgttgttgcctctgctgctgc
+5505262/1
CCCFFFFFHHHHHJJJJJJJJJJJJJJJJJJGIJHJJIJJIJIIIIIIJG
@244398/1
ctccaatcgcattccctttcacactagggacatgaggtga
+244398/1
@@@DDDD;;FF?:E4?EAA:A:<BFBCA9E?1CGEG91?4
@803538/1
ctggctattttagcatggaatgtgatctccaagttg
+803538/1
@@@FFF3=?BBAB9A<E;CFIG<AB:C>EHE;3<9E
@5027268/1
attccaatcttgatgcatgatgaaatcatgaagtctaggaaagaaacaaa
+5027268/1
@@CDFFFFGGFHHIGIJJIJJJJJJJJJJJIJJIJJJJGEHGIIJJJIJJ
@6481712/1
tgagcttattttattttttgtggaccgttgctttataaatttcacactta
+6481712/1
@C@FFFFFHHHGHJJJJJJJHIJHIJJIJJJJJJJJIIJIJJIJJIIJJG
@1935853/1
gtaaaatagcttgagaagccctttgttttccttctt
+1935853/1
?@@DDFD8FFA>FEAAEFAFE9EBE<;G9<CDGDEF
@4031414/1
ctcttgttttgcttctttttttgacctacccttgccgatagcaataaggc
+4031414/1
@BCFFFDEHHHHHJIJJJJJJJJJJIJJJJJJJJJIJGIJIJJJJJJJJJ
@2487974/1
ctgtattataacatgacctaagagttttattaaagttggatcattagcag
+2487974/1
@?@BDBDDFHFDHGE9EFHGIG9@<ABBAFDEA>@FEHG<9DFFH4CEHG
@1936581/1
atctggttctctaatcatctgattagtagtaacgattctccactgaacca
+1936581/1
@CCFFDED:DFFFE9FGDDFHGEEBH4CHAFAE;C@EE4<<<DAHDDDB@
@6979054/1
aacaaagctttcacgttcataaggtctcatttgaaaacgtggatctccaa
+6979054/1
??@FFFFFHFHHHJJHIJIIIIIICHHIIJJJJJJJJJJFHGIEHIJJJI
@5027887/1
ctcattttcgctcagaagaaataatatctcagcaccaattttatgatttc
+5027887/1
CCCFFFFFHHHHHJJIJJJJJJJJJJJJJJJJJJJJJIJJJJJIJJJJJJ
@5027985/1
gataaggtttttcaggattgatagatacatcataatgatgaataaccata
+5027985/1
@@@AABBDFFH?F<EB@G@;EFDEH@HCHIBHHEGFHFHAEDFCG<GG>?
@4555735/1
tctcgatacaaaataattctatgaggcttgtagccaccggtacttttgta
+4555735/1
@CCFFFFFGHGHHJFEHIGIIGEIFGGIIIIGJJJJJJIIIGGGIFIGHI
@4033358/1
ggagagtgtttgtggggaagttttatttacattttttgcctgaacacatt
+4033358/1
@?@D?DDAFFD?2<<@:22<2A9?F????GDD??GCFA?B?FD@BFBBFA
@1937429/1
gttgaggctgctgtggtctctgctgttgctgttgttgc
+1937429/1
@@<DADDBFDB<<ACB2A??CE3AAEEH>91?C>?884
@806183/1
ggcctatcctctggaggaattcctttaaactgatccatgatcaatctcat
+806183/1
@@CFFFFFHGHHGIJJIJIIJJIJIGIIIGHGIIIEHIECHII9FGHIDI
@3042325/1
cgaatctattatctcttggacaagttgttatattagtcacttt
+3042325/1
CCCFFFDDFF?DHEHGGI@GIFDHAHHF=@CEGGB<CBFHG>D
@2490679/1
gtcctgagctggtcttcagtcacccgattctatttcttggtcatcagttt
+2490679/1
@@@DBEDA>FFHFHIJIDCCHHFHIIGGCEHI@FGIIGBHHCGHIGIGII
@5510284/1
gctggttcctagaatcccacatggcaggaagttttctcgcaacttaggtt
+5510284/1
CCCFFFFFHHHHHJJJJJJJJJJJJJJJIJJEHIJIJJJJJJJJJJJJIJ
@4035549/1
gttaaaggttttcgttgctcattgatatcccttatgtctaacacttcaca
+4035549/1
@BCFFFFFDFHHHJIJJJJJJJJJIIJJJJIJJJJIHHIJIJJJJJJJII
@6981317/1
ccggaggaatttgtttgtgattttttattgtatcccaatcaattatgata
+6981317/1
CCCFFFFFHHHHHHIJJGHHJJJJJJJJJJJJJJJJJJJJJJJJJJJJJJ
@4035812/1
cttggctttgccgcttgttgctgtacttgaggctgagatgaaggtggtct
+4035812/1
CCCFFFFFHHHHHJJJJJJJJJJJIJJJJJJJJJJJJJJJJJIIFHIHHJ
@1938118/1
ctcttctgttgtttcaattttggcagtatgcaaatat
+1938118/1
C@@FFFFFF<DDDGGJEIHC>HGGEE;FA@HGED4C<
@6981815/1
atacctatttacatgcctagacttgtgcaccagctaaagaagacttatct
+6981815/1
CCCFFFFFHHHHHJJJJJJJJJJJJIJJJJJJJJJJJJJJJJJJJJJJJJ
@252058/1
cagtaatctcgaatctattatctcttggacaagtt
+252058/1
@@CBDDFFDHACCGHJJEGE>HGHBHGHCAHII9?
@1940170/1
gctggttcctagaatcccacatggcaggaagttttctcgcaa
+1940170/1
CC@FFDDEHHGH>FHBGHIIIIIJJGJIFCGGGGHIIJGIG0
@3044844/1
atcaatattaagcatcatcttccatt
+3044844/1
@CCFFFA;<AD<B@GGE@AFHGAGIF
@5031488/1
gcaccttcaacaccacactcctcaaggtacacccctataagggcttcgat
+5031488/1
CCCFFFFFHHHHHJJJJJJJJJJJJJJGHIIIJJJJJJJJJJJJJJJJJJ
@4038528/1
gcaggaagttttctcgcaacttaggttatgcgaagtacataactttcttt
+4038528/1
CCCFFFFFHHHHHJJJJJJJJJJJJGHIJJJJJJJIIJJJJJJJJJJJJJ
@7451783/1
ataagtttggttccatcaggaaacgatggtctgtgttgttctttttctat
+7451783/1
<@?DFFFFHHHHFBHIIIIIIIIIIFHHIGAEBFGIIIHI<FHHIIFGFF
@7451905/1
tttcataattcataacgtcattagcagagctcgctactaaggccttcaag
+7451905/1
?@<BD?A;FBF<<AFGBGHBFCCH>HGEGD?@GGGHGEGDD>9?99?BG>
@6486577/1
cggtggtgtgtaatcactgctgaggcttgaacaagcccttctgatagcct
+6486577/1
@@CDDFDDFHHHGJIIIJJGJJIIJJJJIJJIIIIJJJJJIGEIJJJJJG
@7452389/1
agtaaataacaaagaatggaaggccaaaatttgttcacactgttcctggc
+7452389/1
@CBFFFFFHHHHHJJJJJJJJJJJJJJJJJJJJJJJJJJJJJJJJJJJJJ
@5512596/1
gtagcatttggaggactgtcagatggttttggagaattatcaaagagaat
+5512596/1
CCCFFFFFHHHHHJIJJJJJJJIJJJHIIJJJJJJJJJJJJJJJJJJJJJ
@5033097/1
agaaagaccaaaggtttctgttgagctagtcatttgttcccctgagattg
+5033097/1
CCCFFFFFHHHGHJHIJJJJJJJJJJJJJJJJJJJJJJGHJJJJJJJJJJ
@7946154/1
cctccttccaaaaaaatacagcaagtctggtaaatttatcgcaaggtaat
+7946154/1
CCCFFFFFHHHGHJJJJJJJJIJJJHIIJJHHIJJJJJJJJJJJJJBFG8
@4040191/1
acagaactcagcaactctcggatcttctatccttatctcatcaaatattg
+4040191/1
CCCFFFFFHGHHHJJJJJJJJ3<<ACEGHHGGIIDGIIJJJJJJJJJJJJ
@811215/1
ggttcatgagttccactttcacaatcaattaattggtaacatggtaaaat
+811215/1
@<?;DDDDD<FFHGIBG>H@EG9ABF@?E9FHIE@G@FAEHBGFBDFE<@
@1393000/1
cccaagaggagagcttttattgaatagaataggaatgtcaggtgcgttaa
+1393000/1
CCCFFFFFGHHGAHIIIIGHIIIGEIIGHHIJJGDGIHIGEE<DAEHEHI
@1393166/1
ccctaggctttgctttaggatcatcatctggattttgaataggaaatttg
+1393166/1
@@CFFDDFFHFDHEGCHEIIID;?HHEI@>FFEGIIHEDGHEIJ@EHGIC
@1393797/1
cacgcatgtcccatactccctggttgggaagtgcttgttgttttgcagac
+1393797/1
@@@DDFF7AFHHBEHII3AFHF=EEEG<CFFBFGHCHIIIG?HE>GHCGI
@5034168/1
cgtacttctagcattagaagtttcttctccagctaaggctgtatcatcaa
+5034168/1
@@?DDFFFHHHHHIJJGCCEHIJJJIHHIIJIEHGIIGJJJHGIIJJIEI
@1942459/1
ctcagagctaccttggcagctgctaattttgcttggtgtttgttttctcc
+1942459/1
@CCFDADEHHHHHJIEIIGIIFEIJIEIJIGGGICG@FDGHCD@BDFHJJ
@6985453/1
cccatagcaaatggtatttggtaggacgtgctgtaccttgtat
+6985453/1
1=?ADDABFFFB?:CCE@C:F:A?AA<111:E?GF>9:?:DDB
@4043577/1
atgtgtttgattctttgttctttatttgtatataatatccacagaaatgg
+4043577/1
@CCFFFFFHHHHHJJJJIJJJJJJJJJJIIIJCIJJJJJJJJJJJJJJJJ
@4562792/1
gttatcaagaaatctaagattgcatcaccgaggaattc
+4562792/1
???DD4DAD42CD?E@?EFEDFEEEIEE;?FEI>D@<9
@6003200/1
cttttcccaaaatcataccattagatttattaatttgctcaggagaaatt
+6003200/1
CCCFFFFFHHHHHJJJJJJJJJJJJJJJJJJJJJJJJJJJJJJIJJJJJJ
@4044243/1
gtaggggttgtttccctagactgtggttgagacacttgctggggaggtgg
+4044243/1
CBCFFFFDHHHHHJJJJJJIJJJIIIHIJJJJJJJJJJJJJIJJIIJGHI
@4563236/1
cacatcaatgttaaggaatggtttccaaccaataattgcagactgga
+4563236/1
CCCFFFFFHHHHHJJJJJJJJHIIJJJJJJJJJJJJJJJJJJJJJJJ
@7454505/1
tttatttatttgtattattaacttttaattaattttaattatgtaccatt
+7454505/1
CCCFFFFFHHHHHIJJJJJJJJJJJJJJJJJJJJJJJJJJJJJIJJJJJJ
@7947264/1
cctgccactcatcataatgaacaatatcttcttttggattagtagaaaat
+7947264/1
CC@FFFFFHHHHHJJJJJJJJJJJJJJJJJJJJJJJJIJJJJJIJJJJJD
@3047938/1
ctccaattgcattccctttcacactagggacatgaggtgaa
+3047938/1
@@@FFDEDDDHDFGIG@BHGECHIEHJIJJDIIFCHI?84:
@4045583/1
gctttctaatgtttcttcatttaaaaccgctgtgtctctttctttttttg
+4045583/1
CCCFFFFFHHHHHJJJJJJJJJJJJJJJJJIJHJHIJJJJJJJJJJJJJI
@1398123/1
gtccttttatcataatgagatcaagtttttttcgaatcaaatgaagctgt
+1398123/1
@@@DDFFDHHHHHJIIEHIGGEHJJIJIII>GEGIEIGGEGGCE?DEHDI
@6006015/1
gagccagtaggtaaaaagattattgtattttcttttagaactctttcaaa
+6006015/1
CCCFFFFDHHHHHIJJJJJJJJJJJIJJJJJJJJJJJJJJJJJJJJJJJJ
@6006075/1
ctagataataatgcctcagagctaccttggcagctgctaattttgcttgg
+6006075/1
@@@FDEDFHHDHHGIIIGHGGFFIIHIIH>GGHBGIDH?CDHIIHIIIGG
@5036308/1
cctcaaggtacacccctataagggcttcgatagaatctgcaacaactttg
+5036308/1
CCCFFFFFFHHHHJJJJJJJJJJJJJIJJJJJJJJJJJJJJJJJJJJJJI
@1944385/1
ctctgctgttgttgttgttgctgag
+1944385/1
C@CFFFFDH<FDH@EHB3FGCHF4?
@257988/1
cttttatttctttagtaaacttaacc
+257988/1
CCCFFFFFH?FAHIGHGGAHGHFCFH
@3549885/1
tgataaattagaatcatcccatagcaaatggtatttggtaggacgtgctg
+3549885/1
@@@?DDDD?DA<DC:EHIHGGGCFDC<FFGEEBEBFGCICHCDBG?FHII
@814491/1
acacaatcagcaatacttttgtcaggaatggaatgctgcgtaacaag
+814491/1
@@CDFFFA>DF:AFECFHHGICHBFIEIFIBHH>D<EF3C?;A;FGC
@2501352/1
cggcagcttttacctcattttcactcagaagaaataatatctcagcacca
+2501352/1
@<@D?DBDHDFDD><EDHIJI>HEGCHIBHG@FCHIEIIDIIICIGGGB9
@4565105/1
tgcttgtatttttttatttttctgcgactgtctgaatcagaatctgattt
+4565105/1
=:=ADEDD>FHHHJJFIIIJIGBAGHDGGIHGGI@HHHII@GGIHIGAGG
@259179/1
ttctggtgttcatgtaatgaattcgtctgtctccatactctggctgccga
+259179/1
<@@DDDBD;DHDHI<E<FHFFGI>GEHIHIHECGGG?CAD:9BBGFGB?@
@4047744/1
ggtcttcactgcagcctgactggtgagaaccctcaccgctgtcatgctct
+4047744/1
BCBFFFFFHHHHHIJJJJJJJJJHHIJIJJJJJJJJJJJJJIIIJJJJJJ
@4047790/1
ccacgatttcggcagcttttacctcattttcactcagaagaaataatatc
+4047790/1
CC@FFFFFHHHHHJJJJJJJJJJJJIJJJJIJJJJJJGJJIJJJJJJJJJ
@6491318/1
gcacagagtaggttattgtaaggttttgatgtgtttgattctttgttctt
+6491318/1
@@CFFFDDFFHDFHHJIJCEGIIHEGGGHEHHHEF@DGIIGHIGJFHIJJ
@6491502/1
ctctgattagaccctaaagttaaattattgtaacccatactcctatcagt
+6491502/1
@@@ADFFDFGHHBGIIIBDIDCHIIEIIIEHI>EDGGHIDBHIIGGIIIF
@6008436/1
ggaagttttatttacattttttgcctgaacacattgggtcgccataccta
+6008436/1
CC@FFEFFHHHHHJJJJJJJJJJJJJJJJJJJIJJJJJGIJJJIJJJJJJ
@6008605/1
gtttctcctacggagactgtatacctaaaagtgggttcatgaattgctcc
+6008605/1
CCCFFFFFHHHHHJJIHJJHIJJJJJJJJJJGHJJJJJJJJJJJJJJJJJ
@2501609/1
taacgattggaaaaataatcagaataagaacggtattgctctgcagggaa
+2501609/1
C@@FFDBBHGBDAFB@HIIGGC9EAHGIGAH>GFEHG@GIIGIJIJ>D1E
@6008929/1
gtcgtgagaagctgcaacggctgctatagatggaacgttgatctggtctg
+6008929/1
CCCFFFFFHHHHHJJJJJJJJJJJJJIJIIJJJJIIJIJJJJJJJJHIJJ
@5038701/1
ctgctgttgttgttgttgctgaggctgctgtggtctctgctgttgctgag
+5038701/1
CCCFFFFFHFHHHIIIJJIGIIIGIIIJDCECHEGGHIGIIJJGGIBIII
@5522697/1
ctttcagataaatttattgagctggaacatagttttaaactgacttgaac
+5522697/1
@@?DDD;DHHHGDIEEFGGGFEIDEGHEHEHCAFCFCFBCFHGDGGGHGG
@4049739/1
ttcataaacaactttcaaatccttaatatacgcaacaaagctttcacgtt
+4049739/1
CCCFFFFFHHHHHJJJJJJJJJJJJJJJJJJJJJJJJJJJJJJJJJJJHJ
@2502954/1
cttggataccttggcttaagagagaaataaagagagaaatagaaaataaa
+2502954/1
B<@FDBADHFHFHGEFBBFGDHHII>FCBHHCEG@;DFG<>FEHE;FEHI
@6494777/1
agaatttttaaccatttacacaatataaatgcaccttcaacaccacactc
+6494777/1
@B@FFFFFHHHHHIIGJJJJIIIGHIIEEHIIIJIIGIJJJJJJJIGIJI
@7952841/1
ggggaagtcaattgctaatattgccatcaacgttcactgtctataaaaat
+7952841/1
CCCFFFFDHHHHHJJJJJJJJJJJJJJJJJJJHIJJJJJIIJJJJJJJJB
@6010600/1
cttgttgctgtacttgaggctgagatgaaggtggtctgctgggttgctgg
+6010600/1
BCCFDFFFHHHHHJJJJJJJIJJJJJJJJJJFGIGHJJJJJJJEHIJJJJ
@6010846/1
aggattttctaaagctttgaattcataagttggttgttttttaagtgcat
+6010846/1
CCCFFFFFHHHHHJJJJJJGFIJJJJIJJEHGGHIIHIIIJJJIJHHJII
@1404324/1
ctgctaacctcttggcaatttttttcgatttgccagtacctatttctttg
+1404324/1
@@@F7DDEFHHBDBBEFGI9BHGIIIIGGGHIIIFGFCHIGGDG<FGDFG
@6990072/1
tgaaggcttttgggtcgtgagaagctgcaacggctgctatagatggaacg
+6990072/1
@@@FBDDFHDAFHICCGCF@G@EHIIIGHCB@@GD@FDHIGH@8=@GECA
@6990448/1
cgatgatttgatatctatatttctcattttttctgctaaagcactacctt
+6990448/1
CCCFFFFFHHCF?FHIIJJJJJJJJJJJJJJJJJJJJJJJIJJJJJJJJJ
@3052138/1
ggatgaggaaatttttcataaagaagtcgaatactgttcttaggaatatt
+3052138/1
CCCFFFB>DFDHHIIIIIJGEHCGGIECF1CHIIGIJJJIDDGHHIJEII
@6011462/1
gggcttatagctactgcataagacagatgaaattctggattgttccaact
+6011462/1
CCCFFFFFHHHHHJJJJJJJJJJJJJJJJJJJJJJJJJJJJJJJJJJJJJ
@7954209/1
ggccacttctttgaactaagtacagcgaaattcttattcgattgaagtaa
+7954209/1
CCCFFFFFHHHHHJJJJJJJHJJJJJJJIJJJJJJJJJJJIJJJIJJGHJ
@5526151/1
ctaaaatattgttcaagttcacgaggagtattcttggaaacaattttata
+5526151/1
@CCFFFFBFFHHGICBHHGHIIHIIJHJ9?FGIJGIGFEHJIIGHIIIJI
@6990947/1
gtatatttatgctcacttcaccaacattcatgaataatggaaaatcacat
+6990947/1
CCCFFFFFHHHHHJIJJJJIJJJJJJJJJIIJIIJJJJJIJJJIJJJJIJ
@5040757/1
ctggcgttttggtgggcatggcctgcagctccctttttgcagcttcttca
+5040757/1
CCCFFFFFHHHHHHJJJJJJJJJJJJJJJJJJJJJJJJJJJJIJJJJJJJ
@818219/1
cttttttatttttgcaaataatccgtgcagtatgttttccaacagtcata
+818219/1
CCCFFFDBHHHHHEIJIIIJGHIGEEHIIIJIJJGIJIGGG@HG@BFIHG
@4569149/1
ctataagaacaatgagtaagagcttgcaagaggtaacttctgtcttgaaa
+4569149/1
CCCFFFFFHHHHHJJJIJJJJJJJJJJJJJJJJFHIJJJJJIIJJJJJJJ
@5042165/1
ggtttaagaaagaccaaaggtttctgttgagctagtcatttgttcccctg
+5042165/1
@CBFFFFFHHHHHJJJJJJJHIJJJJJJJJJJJJJHJJJJJJJJJJJJJJ
@6497157/1
atataagattacaattcttaacattttttctttaaacaaagaacattgga
+6497157/1
CCCFFFFFHHHHHJJJJJJJJJJJJIJJJJJJJJJJJJJJJGJJJJJJJI
@4570378/1
gtaggtgcagggtatgaaactgaacgtgtacacctggtaaagaggtgaca
+4570378/1
CBCFFDDFHHHHFHIIJGIJIJFIJJHHJJIJJJJJJJJJJIIJJ?FGGI
@6992477/1
agggtgagtaatctctgtatcaacaactgtaccagccggcacattcatat
+6992477/1
??@ADDBD:BFC<GHDFGGHHDHHFIGIAHBD?F@EGBADHDFDHIGEHI
@264233/1
gtcattagcagagctcgctactaaggccttcaagatagaacccaattctg
+264233/1
@@CBDFFAHBACDCFGHJJIJIIGEFHHEI9CFGGADG@GGHA@FCEHC<
@3555357/1
attgaaaatatttatatatttgagtaactatgatttagacattactacca
+3555357/1
@@@DFFFFHHHFHEG@EEHHBEHEIGHI>FGHGIBHIGIGIG?GGIIIGI
@1406028/1
ctaaagcaacaacacaattgtcggcag
+1406028/1
@@@DDDD>CDFFDG7FEEF:AFFE6?:
@1951579/1
ctcattcttagttgtaacaactaggggcaccatgacgatagctttattct
+1951579/1
@@@DDDFF<FH<4C:AEHIDDD@F9BFGHIFGI9<DEHIGIG@FBDHGG>
@4051948/1
ggtaggacgtgctgtaccttgtatactagcatgactgactagatagaagt
+4051948/1
@@@DFFFFGDFFHIGHIJIJJFHIGIIJJJIJIIJJJJJJJJJJIJGIJB
@2508803/1
gtcttttccttcccctggcaatgtgacctc
+2508803/1
?:?ADDDDFFDDFGE;1A@GGC>AB<C9?E
@4053053/1
cagctggatagtggtaggatagagactttttctttga
+4053053/1
@?@DDDD;ADCFF>AAGF?FAG?C::EDFHEBGFIE<
@6498884/1
ccgatgctagctttcttaaatctggttctctaatcatctgattagtagta
+6498884/1
CCCFFFFFHHHHHJJJJJJJJJJJJJJIJJJJJJJJJJJJJJJJJHIJII
@4053151/1
ctccaatcgcattccctttcacactagggacatgaggtgaaattattggt
+4053151/1
CCCFFFFFHHHHHJJJJJJJJJJJJJJJJIJJJJJJJIIJJJJJJJJJJD
@3556489/1
ggcaccatgacgatagctttattctcattaaggaattccggtttctcaaa
+3556489/1
CCCFFFFFHHHHHJJJIJJJJJJJJJJJIJJJJJJJJJJJJGDHJJJJJJ
@4572724/1
gttcgtctcacccatgttaaattttttcagaatcatgtgattttttttcc
+4572724/1
CBCFFFFFHHHHHJJJJJJJJJJJJJJJJJJIJJJJJIJGIJJJJIJJJJ
@7957814/1
gctcttcatgccactgattgatgtcccaatggtccacacctttgtcacca
+7957814/1
@C@DDFADFHGHHIIIEBHDHHGIAHEGIIICA@GEHIGGHIG?GHIGGG
@6014670/1
atgctttgcccgtcctttactgtatgcatgacttttataattagggacag
+6014670/1
CCCFFFFFHGHHHIJJJIJJJIHHJJIIIJIIIJIIHIIJJJJIJJJJJJ
@269358/1
gttgcctaacaggaggtgcactggttacaggagatactggttgttgttga
+269358/1
@@BAFFFFHHFHFHGIEFEGHGGDHHGHGGIFHIB>FHF@DDB@GIBHI4
@821942/1
gtcccattgtgtttaatacttctaaaaagtc
+821942/1
CCCFFFFDFH4AAEEDHGCH>AFDE4FE<<9
@822198/1
ttccactttcacaatcaattaattggtaacatggtaaaat
+822198/1
@@@FDDDFHGHHHGIFDGGGEIEAEHCF@CFGII4?FHI9
@5045592/1
gccaacaacaatgacaggtttttgaaaaaattttggccaatagctgtggg
+5045592/1
CCCFFFFFHHHHHIJJJJAHHIJJIEHHGIJIIJJJJJIIGHIJJJIIJJ
@1408228/1
ggtttccttatcagtaatctcgaatctattatctcttggacaagttgtta
+1408228/1
=<<DDABDHDDFHGFE9FFIGB>FFHGCAHHCAHIFEGEEGFC9DHIIII
@5045838/1
ggtctgctgggttgctggtcactgggttgttgcctaacaggaggtgcact
+5045838/1
BCBFFFFFHHHHHJJJJJIJJJJJJJHIJJJJJJJJJJJJJJJJDFHIJJ
@1408881/1
cttgcaagaggtaacttctgtcttgaaatctgtagcccaatatagattcc
+1408881/1
@7;DD??DA8D?FHDGGGGGIHIIGHGBGFIGHI9CEFH@?CGHCEIII9
@3060024/1
atctggtttacaattagaatttata
+3060024/1
@@@DDDDD?ACFFHGGE<FGHECDF
@1409489/1
ctctgattagaccctaaagttaaattattgta
+1409489/1
@@?DFFAAFHFBAFGGGIICGHFH>HHGC49C
@6502096/1
cgagaaccaatttcttttttaaaataatcagcaaaatccaaaagattttt
+6502096/1
CCCFFFFFHHHHHJJJJJJJJJJJJJJJJJJJJJJJJJJJJJJJJJJJJJ
@7465164/1
tctcattcttagttgtaacaactaggggcaccatgacgatagctttattc
+7465164/1
CCCFFFFFHHGHHIJIJJJIIJJJIJJJJJJJJIJIJJGJIJJJJJJJJJ
@6016832/1
gttgctgtttacaccaacgataaaatcagg
+6016832/1
@@?D?D?A=DF?DE:CA;:?;FCH?A9C3<
@272179/1
ctcatgttataacattatgcagttcattacctaagatatttgttatgatc
+272179/1
@B@FFF?DHDFHHJJIEGJJJIHIHIEGEHG9DCHAFGBHEICF<?@DFC
@272307/1
gttgccactgctgctgctgcggctgttg
+272307/1
@@@7;DDBDHHB3:CDEGBD:DG:E1?F
@7465721/1
gatcaattactctaccaggtggaggtgaaaagaatgatcttccaactgtc
+7465721/1
CCCFFFFFHHHHHJJJJJJFHIJJJEHIIJJJJJJJJJJJJJJJJJJJJJ
@6017791/1
ctttggctttaacctcataactaaaacagggttcatgagttccactttca
+6017791/1
CCCFFFFFHHHHHJJJJJJIJJJJIJJJIIIEGIJJIJJIJJJJJJJJJH
@3558424/1
aggtgatatatttttgcacctgttataaatgtaggaagttatcaagaaat
+3558424/1
;@@;?;DDDHABFBF::AFGGII@F>HHICBEF@F>C>1:C@FGCHIIGG
@4574541/1
ctcagagctaccttggcagctgctaattttgcttggtgtttgttttctcc
+4574541/1
CCCFFFFFHHHHHJJJJJJJJJJJJJJJJJJJJJJJHIIJJJHIJJJJJJ
@7961603/1
cttatcagtaatctcgaatctattatctcttggacaagttgttatattag
+7961603/1
CCCFFFFFHHFHHJJJJJJJJJJJJJJJJJJJJJJJJJHIJHIJJJJJJJ
@7467078/1
ctcttcttcaaatccagaattaaaagcttcttttccaattggttctaaat
+7467078/1
CCCFFFFFHHHHHJJJJIJJJJJJJJJJJJJJJJJJJJJJJJHIJJJJJJ
@1413117/1
gcttctcttatagctgtcaactcatgttg
+1413117/1
@C@DFFFA>FDBF<C4AFFHHIIID@HB9
@6999703/1
cggtcatttctttttcttgatctctttcattatcgtaaattgtcacggtc
+6999703/1
CCCFFFFFHHHHHJJJJJJGIJJJJJJJIJJJJIJIIJJJJJGIIJJIII
@3062955/1
tgaccctattttacgatatattttttatcaa
+3062955/1
@@?DDDD33DFFFFEGGHG?CCAFH6@EH@H
@6504146/1
ctcatttgaaaacgtggatctccaaggtctccttgaacaaatttacctaa
+6504146/1
CCCFFFFFHHHHHJGHJJJJJIJIJJJIJJJJJJJIIJJJIJJJIJEHJJ
@4058486/1
cttggtattcgagctgacttgggaggtttggtgcccgcccgccatattgt
+4058486/1
CCCFFDDFHHHHHJJJJJJJJJJJJICFIIJGIJJJJJJJJJJJIJJJJH
@825699/1
caatactttaagagcatttattgcagcttctttctgtgcatcatttttag
+825699/1
CCCFFFFFFGBHFCGBG>HGHHEHHJIFDHGGIJEIIFICDD?DDHEIGG
@276178/1
gtttattagggtagcatttggaggactgtcagatggttttggagaattat
+276178/1
==@D;DADH<FACB>4CF@DH<FHG923AF><?EH<?:8??<>;9D9?DG
@826715/1
gttgaggctgctgtggtctctgctgttgctgttgt
+826715/1
@BCFFFDFFFBDDBHGAEHHGJJIIJAHI?B?CDC
@4576259/1
ctgtcgaatactctgagcttgctgagcgactaatgccactgtgtccacaa
+4576259/1
CCCFFFFFHHHHGJJJJJJJIJJJJJJJJJJJJJJJJJJJJIJJJJJJJJ
@277535/1
ggatgatatactgacccggtggtcttgttatttcgatacactcttaaac
+277535/1
@<?DDDDDDDHHHII@EGG?F@C39491?CDFGH>@F?:D<DHDG9DDB
@3064014/1
caacaacagcagcagcaacaacagc
+3064014/1
@CCBDDADBF;CAFEEHII>;FFCD
@7469525/1
ctgtaaaacgccaataattgttctttcatgatactctcaaggtccctgat
+7469525/1
C@@FFFFFGAFFHHGHBHHDEHIHICGDFHGGEGIGGIIIIHDFHIIIID
@7963288/1
agctcttgcagcattgacactggcgttttggtgggcatggcctgcagctc
+7963288/1
CCCFFFFFHHHHHJJIJJJJJJJJJIJJJJJHIJJJJJJJJJJJJJJJJH
@7963642/1
agaaaccataccaaaggtcaagacca
+7963642/1
@<1ADAD?FDF8F<A?<<<AB:3CG@
@4577792/1
cgaacagcttccacagcttgtctgtaattgcgataaggtttttcaggatt
+4577792/1
CCCFFFFFHHHHHIGIJJIJIJIIJJJJIGIIJJJGGJDDGIJIIGIGHJ
@4578121/1
ggcttgtctaacttgaccaacggtaaaagcagg
+4578121/1
<??DD:B?A<::<CE3:C@BF<1C3?D:93?D;
@4578358/1
ccagccacaatgttacaaacctctagaggtagatatgtgtgcttgtgctc
+4578358/1
CCCFFFFFHHHHHIJJJJJJJJJJJJIJJFGGIJGIIGIJJJJJJJJIJJ
@5535701/1
gggaggtggacctctttgtgcccatggagtttgacctctaggaccagttt
+5535701/1
CCCFFFDFHHHHHJJJJJJJJJJJJJJIJHIJJJJJJJJJJJJJJJJJJJ
@7965239/1
ctccataggaagcgccaaaggcttctctcgtgagccaacagtaagacatg
+7965239/1
C@CFFFBDD?B??GIIIDHCDGGGIGII@FDG@DEH;FDFC?DB@FF8.8
@281103/1
gcctaacaggaggtgcactggttacaggagatactggttgttgttgagg
+281103/1
CCCFFFD3CFDHGAGEHFHIJHIJIGIICHG?DGGII>FGFHB9?F4?B
@7471207/1
ctggatgaggaaatttttcataaagaagtcgaatactgttcttaggaata
+7471207/1
CCCFFFFFHHHHHJJJJJJJJJJJJJJJHIJJJJJJJJHIIIJJJJJJJJ
@281851/1
attttttattgtatcccaatcaattatgatactg
+281851/1
@@@FFFFDDBD<DBC4CBDCGDCBC9FA@FHGIB
@6507561/1
gttgttgctgaggctgctgtggtctctgctgttgctgaggctgttgtggt
+6507561/1
BBCFFFFFHHHHHJJJGJJGGIGIIJJJJJJHIJIJJJJJIJJHIIHEHD
@829776/1
gtacaatgtaatatgagttttctttgttttcaaaggctctaactaaaaat
+829776/1
@@@FFFFFGDDHDHJBGEDHGDEGCGHIBGE>HG@;@9FDGFFGH>DGB;
@5053237/1
tttaagaatattttggatttcattgatagtatctgatttgttgtttatta
+5053237/1
CCCFFFFFHHHHHJJJJJJJJJJJJJJJJHIJJJJHJJJJIJJIJJIJJJ
@1960528/1
gttacaacatatttcaacatgtatccttttg
+1960528/1
8:?D?DDDBF?FHGGIDBGG3<AAFG4EEEH
@6508869/1
aggaaataagaaagcaagagaaggaagtgaggtacacagttgcagtcctg
+6508869/1
CCCFFFFFHHHHHJJJJIJJGIJJJIJEHFHIE?DHHIHGIJJJJHJJJJ
@7003193/1
gtcgcggctcctgtttctgtttatttatttgtattattaacttttaatta
+7003193/1
CBCFFFFFHHHGHGGIJJIGHIFHIJGIJJJIHIIIJJGIIJJJJIJJJG
@6022889/1
gtcgtgagaagctgcaacggctgctatagatggaacgttgatctggtctg
+6022889/1
CCCFFFFFHHHHHJJJJJJJJJJJIJJJJJJJJJJIJGJIIJJJJJHIJI
@6023007/1
ttcagcattataaggaaaaggcactgactgtgtgtaataataatgctgtg
+6023007/1
CCCFFFFFHHHHHJJJJIJJJJJJJJJJJJHHHHGIJJJJJJJJJJJJJJ
@6509515/1
gtcgtgagaagctgcaacggctgctatagatggaacgttgatctggtctg
+6509515/1
@@@FDDDDFHHDHJIIJIIGEHHIJJJJGGEAG>GEHGEBFHAGDHGGGG
@4064596/1
cggtacttttgtaaaacattatcaaaagttctctgaccatggaggataat
+4064596/1
CCCFFFFFHHHHHJJJJJJJJJJJJJJJIJJJJJJJJJJJJJJJJHIJJJ
@2517279/1
aggtttttgaaaaaattttggccaatagctgtgggttatatggtgattga
+2517279/1
@@@ADBDDA?FHHIB>CGADBGCFHEHIGGHDEGGDFF?DFHI>FGG>4B
@1421333/1
aacaagttccgttttttggagaggcaactcaggataactata
+1421333/1
@C@FFFFDHGHDBEEGIIBGIIJIICGEBHGCHD@C@BABAF
@7471777/1
ctttaatgaaattatctggagctcatcaagcttcggtccgactgatgatt
+7471777/1
CCCFFFFFHHHHHJJJJJJJJJJJJJJJJJJJJJJJJJJJJJJJIJJJJJ
@1421433/1
caggaagttttctcgcaacttaggttatgcgaagtacataactttctttg
+1421433/1
C@CFFFFDFFH<FFEGGIFHCHDGGHIIJIJBGG?BBDIGHJGHHIGIJI
@2517967/1
gctttattctcattaaggaattccggtttctcaaaacatggagctggatg
+2517967/1
@@7DDFFFHFHHBHGGII>FHIFJJJIDIGIHIIEGHGHEDBDCHIJFAF
@2518636/1
ttatgatctccggccaagatcagccgtgtttggtagaagcagg
+2518636/1
CCCFFFEFFHAFFHEAHIGEGHAHHGGED;?DFFEGBD9DHAG
@4064662/1
ctgtcatgctctttctcaacaagatggtacctagctctaaatgccacaag
+4064662/1
BCBFFFFFGHHHHJJJJJJJJJIJJJJHIJJJJJJJJJJIJJJJJJJJJJ
@4065030/1
ctgatgctgggaacaagaatgctgttaatgcctccaagcttaacattgat
+4065030/1
CCCFFFFFHHHHHJJJJJJJJJJJIJJJJJJJJJJIJJJJJJJJJJJJJJ
@7967703/1
tcgggacttgaaaagaaagaccttcccactggggtgtatgtcattgagg
+7967703/1
CCCFFFFFHHHHHJJJJJJJJJJJJJJJJJJJJJBGHIJJJJJJJJJJJ
@7007560/1
attttctaaagctttgaattcataagttggttgtttttttaagtgcatgt
+7007560/1
@@CFFFFFHHHHHJJJIGIIJIIJJJIJJJGIIHIJJJJJJJJFGIJJJI
@7008211/1
cttagatcttcattttgttgccttaatctagccacttcagccttatgcct
+7008211/1
CCCFFFFFHHHHHJIJJJIJJJJJJIJJJJJJJJJJJJJJJJJJJJJJJJ
@7969329/1
tggatctccaaggtctccttgaacaaatttacctaaagcaacaacacaat
+7969329/1
CCCFFFFFHHHHHGHIJJJJJJJJJJJJJJJJJJJJJJJJJJJJJJJJJJ
@6513033/1
gtgggcttcagaggagtacaagggaaagagaagataaaaaactgcactat
+6513033/1
CBCFFFFFHHHHHJJJGIJJJJJJJJJJJJIJJJJJJJJJJJJJJJJJJJ
@6024001/1
tggctggttcctagaatcccacatggcaggaagttttctcgcaacttagg
+6024001/1
B@BFFFFDHHHHHJIJIJJJJJJIJJJJJJJJJCHIJJJJJJJJJJJJJJ
@6514041/1
ggaacgagaaccaatttcttttttaaaataatcagcaaaatccaaa
+6514041/1
CCCFFDFFHHHHHIJJJHGIJJJJJJDHIIJJIGHGJIIIJIJIJJ
@1966159/1
ttatcagttgcttccaatactgtagaactatcttgttttttaacataata
+1966159/1
@C@FDBEEF?DHBGHG@EEHHIIHIIEHH<HGGIGF>D@GGCEEHEHIIJ
@1425019/1
gtaatttcttgttcttcttgtttcttttctttaacatttctcacagaacg
+1425019/1
@@@DDFDDBFHFHJGGGIGGIIG@HGIJJI<EHIIJIIIJIIIGGHIIDF
@7474637/1
ctaagatatttgttatgatctccggccaagatcagccgtgtttggtagaa
+7474637/1
CCBFFFFFHHHHHJJJJJJJJJJJJJJJJJJJJJJJJJGIHIJJJHIIII
@6024955/1
ctcatacttaatccaatgacatggggaagtcaattgctaatattgccatc
+6024955/1
CCCFFFFFHHHHHJJJJJJJJIJIJIIJJHIJJJJJJJJIJJJJJJJJJJ
@3565994/1
cctgttcttcttgaagttggttcagctgtagtctgtctgcatctgtatat
+3565994/1
CCCFFFFFHHHHHJJJIIJJGIJJJIIJIIJIIIIHIJJJJJIJJJJJIH
@1425354/1
cttaatgatatcagtcagcttacaagccttagt
+1425354/1
@@BFFFFDHHGFDGHIIIJJJGHIJGIGEEEE@
@1425469/1
cccattttcagtagtgatgaaatctgaatttttgggtaagcaatcgtctt
+1425469/1
@@@DFDFFDDHDHG@AEFBCF:?FHII4EHGGIJBGC4DHGA;3?F?DAF
@6025993/1
ggaagttatcaagaaatctaagattgcatcaccgaggaattccagccttt
+6025993/1
CCCFFFFFHHHHHJJIIJJJJJJJJJJJJJJJJJJJJJJJJJJJJIJJJJ
@286612/1
gctgagagtaattcgtcgcgcattctgttgtatatttatgctcacttcac
+286612/1
@@@F<DFFA?FDDB1<?FGG6CD6DBF?BG3?FEHE@E<FHAC@FA@=8.
@3071027/1
ggggaaataggatattttcgcattcattaagattagtattaactgttaat
+3071027/1
@@@FD>DFHFFFHI@GFGFEIAEFHIJFJBGHIIGJI9F9@CFGIGIIB<
@5059048/1
atcagcgccaacaacaatgacaggtttttgaaaaaattttggccaatagc
+5059048/1
CCCFFFFFGHHHHJJIJIJGIIIJCFHHHHHGHIBFHGIGJJJIGIJIII
@4070119/1
actgtctataaaaatacaagaattcctaattggtagtattccaatctaat
+4070119/1
@CCFDFFFHHGHHJJJJIJIIGIJJJJGGIJJICCF?FFGIGGIIJIIJJ
@3569068/1
ggttgctgtttacaccaacgataaaatcaggctttatgtttttgtattct
+3569068/1
@@?DFFFFHHHHHJGGHIJJIJJGIJJJIJIJJIJJJGHIJJJJGIIJJJ
@7476636/1
ctaaattctgctctgataaattagaatcatcccatagcaaatggtatttg
+7476636/1
?@<BADFFHHHHHIIEHIIIIIII<HHHIIIGIGGHIIEHIIDHBBGGII
@4587818/1
gattatttttcctttgatgctgctcaatttaccttcatccttgttttcaa
+4587818/1
C@CFFFFFHHHHHJJJJJJJJJJIJJJJJJJJIJJJJJJJJJJIJJJJJJ
@4588878/1
ttcaacaccacactcctcaaggtacacccctatgagggcttcgatagaat
+4588878/1
@@@FFDDFHHHHDIJGJJJGIICCHHEGHGDHG9FHHIGIJJJBGGIJJJ
@3571394/1
ctggctattttagcatggaatgtgatctccaagttgtgaatcaatttcag
+3571394/1
CCCFFFFFHHHHDIJJJJJJIJFJIJJIIJJJGAGHEHHJJIHFGHHHII
@4589259/1
atgtatataacacacacacacatatatatataattaattcaattgaaaat
+4589259/1
BCCDFFFFGGHHHJJJJJJJJJJJJJJJJJJJJJJJJJJJJJJJJJJJJJ
@6026916/1
cagaaatatttcggcttctgcttccgttccaccctttctgctgcgatctt
+6026916/1
@@@?DDDDHHBFFGGGAGGC@HHECGHH@9EFH@@GIHGF?GGHHBFHHI
@1969097/1
gcactgaatgactttatacactggtatttctggctcac
+1969097/1
@<<?A:BDFHH8FHGHFE4CEC?C?:A4<FE<@?CFA@
@4589480/1
cgataatcaagtgttggtgcattcataattcgggccttaactttagtgaa
+4589480/1
CCCFFFFFGHHFFHIJJFHHACHHHJJHHIJIJJJJIJIJJJJJJJFGIJ
@837927/1
cccgatgctagctttcttaaatctggttctctaatcatctgattagtagt
+837927/1
?@@BD:DBHDDB<@GDGEGHEI<H@?AEH@HHIEGDDEGGGGGFHI?D9?
@5544499/1
ctttaatgaaattatctggagctcatcaagcttcggtccgactgatgatt
+5544499/1
@@CFFBEEHFHHHHIIGGIIJIIJGJIEHFGIIJHGHHGDGHHGIJGJJJ
@7478727/1
cttcggccacttctttgaactaagtacagcgaaattcttattcgattgaa
+7478727/1
CCCFFFFFHHHHHJJJJJJJJJJJHIJJJJJJJJJJJJJJJJJJJJJJJJ
@4589842/1
ctcttgttttgcttctttttttgacctacccttgccgatagcaataaggc
+4589842/1
CCCFFFFFHHHHHJJJJJJJJIJJJJJJJJJJJJJJJJJJJJJJJIIJJJ
@4072517/1
gtcagttttaatgcttccaacacgttgaactaaacttggatcagtagtgg
+4072517/1
CCCFFEFFHHHHHJJJJJJJJJJJHJJJFHIJJJJJJJJJJIJJGIIBGI
@1970113/1
gctgaattagagcaattgctcccggagggactccaacaggacctggtggg
+1970113/1
CC@FFFFFFAFFHGIIIGGII@FGBGGHGBH>GGADH;BGGG;CF2==;E
@7479587/1
ggaagtaagaggtctttcatttaatgttttttgaaaagcctcacttgttt
+7479587/1
CCCFFFFFHHHHFHIJJJJJJJJJJJIJJJJJJJJJJJJJJJJJJJJJJJ
@290619/1
ggcttgtctaacttgaccaacggtaaaagcaggaggttgttgcatccttt
+290619/1
@@@DDFDDH?FDFGGAFFHDIGB2<CFCBEHHG<BGBB?@FAG>DFECC@
@5544662/1
gtcccatactccctggttgggaagtgcttgttgttttgcagacaacatgc
+5544662/1
CCCFFFFFHHGHGJJJHIJJIIJJIIJJJJIJJGGIJJJJJIJIJJJJEE
@1430594/1
gttgcctctgttgctgctgaggctgttgttgccactgctgctgctgaggc
+1430594/1
@C@FFEFFHHFHDHIGEGII?EGF9CGHGGGIJJJEGIBEBGIIDBF=C?
@290961/1
ctttgttgctgctgtggtggttcttgcctttgcagctgttgtggtggttg
+290961/1
@CCFFDDFHHHHHJHEHGGGFGHGGIGHHIJIHGIJICEHG:BG?DD?@;
@7480776/1
cttctttttttctagtttcctcctcatcaagagcacggcgatactgcaaa
+7480776/1
CCCFFFFFHHHHHJJHJJJJJJJJJIJJJJJJJJJJJIJJJJJJJHHHHH
@7481180/1
ctaacaaggttgttaatctctctttcccgatcaggcgctgacctggcggt
+7481180/1
@BCFFFFFHFHHHJJJJJJJJJJJJJJJJJJJJJJIJJJJJJJJJJJJJ=
@3572583/1
ggcacatccacgatttcggcagcttttacctcattttcactcagaagaaa
+3572583/1
CCCFFFFFHHHHHJJJJJJJJJJJJJJIJJJJGIJJJJJJJJJJJJJJJJ
@4592300/1
gtaaatttatcgcaaggtaacgtaaaacaatatctattcaacaaaggaat
+4592300/1
CBCFFFFFHHHHHJJJJGHIJJIJJJJJJJJJJJJIJJJJJJJJJJJJJJ
@293663/1
cactgactaaaatattgttcaagttcacgaggagtattcttggaaacaat
+293663/1
CCCFFFFFFHH<FEGHHHGHFCEHHHHHIIBGHGDHEIIGIBD9B@BGH@
@5546304/1
ggacaatttacaggcagttgaagataacatacaattttaattttattatt
+5546304/1
BC@FFFFFHHHHHJIIJHIJIIJIIJJJJJJIIJJJJJHIIJJJJJJJJJ
@6030223/1
cttggctatgtttgatgacatatcaataacattctcctcaaccttttgta
+6030223/1
CCCFFFFFHHHHHJJJJJJJJJJJJJJJJJFIGJJJJJJJJJJJJJJJJI
@3078222/1
ctcatcaagagcacggcgatactgcaaacaaggg
+3078222/1
?<=DDDBABDFFA@?C@FEFEHGIJIIIG@2B@D
@1431187/1
ttccattccatgatttattaaacccgatgctagctttcttaaatctggtt
+1431187/1
@@@DDDDD>FFFFIEIGHIIGFE;:C@FGE?FE3CFGC<HHDGH99?4?F
@7484876/1
ccaagctctggcattttcctgtgactgatttttcttcaacatcaacaaat
+7484876/1
@<@DFFFFFHGGBGHHGJECHHIIJIHAEEHIIDGHGGGGIGIGIGBFHI
@5549015/1
aagattttgtagcatctggtaggattcaatccattttctatcaccagatg
+5549015/1
CCCFFFFFHHHHHJJJJJJIIJJIJJJJJJJJJJJJJJJJJJJJJJJJJJ
@6522507/1
gtgatcattaagttcgccgatcttgtacaacattttacatgcagttagtg
+6522507/1
CCCFFFFFHHHHHJJJJJJJJJJJJJJJJJJJJJJJJJJJJJJJJJJJIJ
@1432055/1
ctgcaattcttggttcaagatcattttaaactgtccttctgacacaccat
+1432055/1
@@@BDFFFHHGHD?AGGHJJHIJJJJIBEHHIFGDHII9E4DHIHBGGCA
@1973907/1
gcctcctgcggaccattagttgaagttccagccctcagataat
+1973907/1
@@@F=DBEGFHGHIJBECHCHGD>D<DG<4?FH7?FIIIBGE4
@1974715/1
gttgtggaccagcttgtgcttgtcttccaccc
+1974715/1
@@@DDDADH<A?BFB9A?FHC?CB><CBDF91
@1974731/1
gtcacaactaacaatgggccacaactcatat
+1974731/1
?=?DDB8BFDFDHC><<C;;:CC;AAF?<BF
@1975008/1
cttgactatgtttgatgacatatcaataacattctcctcaac
+1975008/1
CCCFFFADBHHHFGEG9F9?F@<DHADGB?FHIHGA9F>D>A
@4595986/1
gtgcgttaacttttggtggctttattatattactcctaattgaagagcct
+4595986/1
C@CFFFFFHHHHHIIJEGGGIIJJIJJGGIGFIIIIJIJJJJIJJJIJJJ
@7488240/1
ggaccatcactttttacatttaaagcatctccttcttctttttttctagt
+7488240/1
@C?DDFDDFDFFHGDHIIFCIEEFHEIGEIIGGHGGHGIIGEHIGII@D?
@6523823/1
attccaatgaccgaaaaaataatcaacgttactatcaatcacgaaaaata
+6523823/1
CCCFFFFFHHHHHJJJJJJJJJJJJJJJIJJJJJJJJJJJJJJJJJJJJJ
@1434422/1
tgcagcattaagtcttctctgcactgtgacagtcttcaagcactgagtta
+1434422/1
@C@FFFFFHHHFD@FHJJIIE3CGHECHHIJDCFHIG9CFHIICE>FHFD
@5065929/1
gaacaatgagtgagagcttgcaagaggtaacttctgtcttgaaatctgta
+5065929/1
CCCFFFFFHGFHHJJJJJJJJJJJIIJCGIJJJJJJJJJJJJJIJJJJIJ
@845461/1
ggtggttgttgcctctgttgctgctgaggctgttgttgccact
+845461/1
@@=D=8BD??FHHIIIIEECI<HGGHAFG@8DDEH?FFCH>GG
@1975374/1
gcctagacttgtgcaccagctaaagaagacttatctttaaacggca
+1975374/1
@@@DDD8DBHH?DBE<C@FGCG9E3:FEHG4CEG9E<94CDH???D
@845602/1
attggaacaattctatcacctttgaagttgaataagttattattcttcta
+845602/1
CCCFFFDFFDFHHGGIJIJJJJICEBHGHICCEFGG@F9CFDFBGHI><F
@6032698/1
gccctgaataccttgatggctacaaagatagaagtcgaattcagttggat
+6032698/1
@CCFFFFFHHHHHJJJIJJJJJJJJJJJJJJJJJCGIJJIJJJJIJJJJF
@6033700/1
ggccaaaatttgttcacactgttcctggctgagagtgattcgtcgcgcat
+6033700/1
CCCFFFFFHHHHHJJJJJJJJJJJJJJJJJJJJJJFHIJJJJIJJJJJJJ
@2532392/1
ctcgcaacttaggttatgcgaagtacataactttctttgtatctgcatga
+2532392/1
CCCFDDDDBHFDFGFHGGHIBGGDEFFDFGDD@<FHIJIFGGIJIGGI>>
@5067729/1
gtcttcagtcacccgattctatttcttggtcatcagtttgagatactgta
+5067729/1
;@@DB;BA==DF<AC8<CH@HIIB??<A<HHGCFHG::?<?8:D9BB?99
@7491632/1
gtttgttttctcctactccgacaaacgccatcctctcattcttagttgta
+7491632/1
C@CFFDFFHHHHHJJJJJJJJJJJJJJJJIJIJJJJJIJJJJJIJHIJIJ
@2532890/1
ctccataggaagcgccaaaggcttctctcgtgagccaacagtaagacatg
+2532890/1
@@@DBDAA8DF?FGGGHGI@9<9BG>GCDHE??@;F39?F;B<DHCB8==
@4599013/1
ggcctgcttgtggaaaaccaccacaaatccacttggaaaactgtttatca
+4599013/1
@@@D=DAEHBCDDGCDGEEGGEHEEGB?CFBFEIIG>BDHHGCDGHGHII
@3578480/1
caaggtacacccctataagggcttcgatagaatctgcaacaactttgtca
+3578480/1
CCCFFDDDHHHHHJJJJJJJJJJJJJIJJJJJJJJJJJJJJJIJJJJJJJ
@4079940/1
gtgaaagatgccggaagtatttgtggagtccatatttaactgctagagaa
+4079940/1
CCCFFFFFHHHHHJJJJGHHJJJIJJJJIJJJJJJJJJHHIJJJJJJJIJ
@847283/1
ctgtttcatccgcaattttctgacggagctcttcagcatttagcagcat
+847283/1
@@CBDAD<?FDDAHB:AAEHC?DFE<C:CBA>DEG<<DBDH9?9?BAHG
@6527784/1
gttccgggccttggtaaatttgggtcccatgctatgggtgaaagatcctc
+6527784/1
CCCFFFFFHHHHHJIJJJJJJJJJIJJJJJJJJJJJJJGHJJJJJJJJJJ
@5553239/1
ccagccacaatgttacaaacctctagaggtagatatgtgtgcttgtgctc
+5553239/1
CCCFFFFFHHHHHJJJJJJJJJJJJJHHJFHIJIIJJJIIJIJJJIJJJJ
@4600714/1
tcgtattgtcattcagccgagtaaaccaaaacaggatatgaatgaaaaac
+4600714/1
@BCDFFFFHGHGHIJJJJJIJIHGIJJJJJIIJAEIIIJGIJJJJIJIJG
@3085128/1
gtttttgagctcatacttaatccaatgacatggggaagtcaattgctaat
+3085128/1
@;?DFD@DHFGFGI9DHFHEBFHHFF9FHGGEEEGDF@?99DEGGIEIB9
@4083046/1
ggcatcatcacttatttgttgtttaaacgtcttcccttgatttcctccag
+4083046/1
@CCFFFFFHHHHGIJJJJJIGIJJJJJIIJJIIIJJJJGHJJJIJJJJJI
@4602376/1
gtttgttttctccaactccgacaaacgccatcctctcatt
+4602376/1
??;:DDDDD:<ACCAB?@@FF:88??@@@0?D?G9?988B
@3581282/1
aggaataaagtcattaaccttcaaaatttttccgaggtttaaattttttc
+3581282/1
@CCFFFFFGHHHHIJJJJIJJIIJJJJJJJJJJJGHGHIHIJJJJJJJJI
@6528313/1
gctggatgaggaaatttttcataaagaagtcgaatactgttcttaggaat
+6528313/1
CCCFFFFFHHHHHJJJJJJJJJJJJJJJJHIJJJJJJJJJJJJJJJJJJJ
@7029053/1
gtaatttcttgttcttcttgtttcttttctttaacatttctcacagaacg
+7029053/1
CBCFFFFFHHHHHJJJJJJJIJJJJJJJJJJJJJJJJJJJJJJJJJJJJJ
@5556933/1
taacgattctccactgaaccaaatcggctccttgaatgaatttttcattc
+5556933/1
CCCFFFFFHHHHHJJJFFGHIIJJIJJJJIJJJIJIIFIJIIJJJGHIJG
@300813/1
gtcaagagcttggattgcctcctgcggaccattagttgaagttccagccc
+300813/1
@@@FFFDEHHGHHICHEEHIIC9<?FH:@G;DHHGHIGEGAHIFCH9FFH
@6530223/1
gatactttaatctaatattatattgactaacaaaatatctttcaacagta
+6530223/1
@@@DFDFFHHHHHIIIJJJJEIHIJJJJJJJIJJJJIEGJJJJIIJJJFH
@6530549/1
cttgcctttgttgctgctgtggtggttcttgcctttgcagctgttgtggt
+6530549/1
CCCFFFFFHHFHHIJJJIJHHGGHIHIIJJGJJGHIIIJJJIGFHIHIG9
@4609198/1
gcagcattaagtcttctctgcactgtgacagtcttcaagcactgagttag
+4609198/1
CCCFFFFFHHHFHJJJJJJJJJJJJHIJJJJIJJJJJJJJJJJJJJHIJJ
@3584640/1
cttggaaaactgtttatcatagatccgacgacactttttagtaccgggct
+3584640/1
@@@DDDA?C=CFHDHCIIAEH<<4<CGGGGG@6@<BGC@BG?<BFFH>EB
@4609431/1
ctccagcaggtgggtgagtaacatcagctccgagaaatattacaggttcg
+4609431/1
CCCFFFFFHHFHHJDGIJHJJJJJJJJJJJJJHIHIJJJJJIHJJJGIJJ
@302466/1
gagtgagttaaaacagtacatcgcacaacaaacacttggggagttaaatc
+302466/1
?<@4ADD;<FFFFHIIA9CFGIC@F1FAF=;CFD8?FB3BD1D/?D@9<B
@1441164/1
gcctgatgctgggaacaagaatgctgttaatgcctccaagcttaacattg
+1441164/1
@C@FFFFFHHHHHH@EBEGGGHIIJIECHFHGGIGIGIEH<DHGEH@GG4
@6041162/1
tttctcgataatcaagtgttggtgca
+6041162/1
@C@FFFFFHGFHHIIJCHFFHGCFG9
@6041515/1
atcgtgatacgatgtaatattgaaggcaataaagtaaccttcaacatata
+6041515/1
CCCFFFFFHHHHHJJIJJJJJJJJJJJJJJJJJJHIJJJJJJJJJJJJJJ
@4090252/1
tcttttttccaaattgcctctccattcaattgaagaagcaatttcttcgc
+4090252/1
CCCFFFFFHHHHHJJJJJJJJJJJJJJIJJJJJJJJJJJJJJIJJJJJJJ
@5074254/1
ctgggtttaaaatcttcaataacattactcatttctgataggttctgcaa
+5074254/1
==:11ADDCB?D<C@FFE??EFECHHFCHB?CB9CGF<CD9::??<FGCD
@853108/1
gggaaaattaatttttattaagaagccaaattgcacctcacacctggcac
+853108/1
BCCDDFEAHHFHAGIJFIIIJJI@GAE3FE<FG4CECF@BGHEGGHIJ<H
@5075598/1
cttgacaattttttcttttcttctttctgtatcaactgcagcctctttta
+5075598/1
CC@DFFFFHGDHGIIIJJJJJJJJJJIJICBHGIGHFGIHJJJIGHGHJJ
@1443741/1
ggcaagtgttgggattttgaccatcttcaacgaatcaaattcactttgag
+1443741/1
CCCFFFDEDBAFHIIIJI<CHCGIDE9HDC4?CFBDHIII>@DAGEGGCG
@6043436/1
ggctgctatagatggaacgttgatctggtctggagctggatgagtgacat
+6043436/1
CCCFFFFFHHHHHJJIJJJIJJJJJJJJHIJJJJJJJJJJJJJJDHIIJJ
@5561953/1
atatcatattatacctgaaggcttttgggtcgtgagaagctgcaacggct
+5561953/1
@CCFFBDAFHHHDIIIIIIIEEEHIIIIBHDHHHEHHIIIIIGCHIG>HA
@854847/1
ccttgactatgtttgatgacatatcaataacattctcctcaac
+854847/1
;<@D?D?D?DHHHJG>@C<BDFHGBD@HGECHA9FHGEFEH3F
@6534049/1
cattaatctatagaaaattttccagacagtatttagagactttccactat
+6534049/1
CCCFFFFFHHHHHJJJJJJJJJJJJJJJJJJJJJJJJJJJJJJJJJJJJJ
@2541364/1
ctgtgggttatatggtgattgatgccattcaactttgcattaactttctg
+2541364/1
?@@?BDA8CFDDHGFEFG9EHHEGGHCGGIIGIIIDEHDGIIEHGIGHGI
@3589132/1
gctgtggtctctgctgttgctgttgttgctgaggctgctgtggtctctgc
+3589132/1
@@@FDDFDHHGGDCIJJJIIJIJHHJIEIJJIICHIJJGJBFHHIEIJII
@7503873/1
gtggaatgtatgacgatgatttgatatctatatttctcattttttctgct
+7503873/1
CCCFFEFFDHHHDHGGGGDHIJI<FBHHIIIGIIHIJIGJJJJGJIIIIJ
@7503974/1
gcagtatgttttccaacagtcataataaattcattagactgtcgatgaag
+7503974/1
??@DBDEFADAFBFHGGBH@FF9HDHIIIGGGDHHG4BF9CHEGFD@?DG
@1446468/1
catgaaacaaaatgtaatctctgttcttttttgaaacgaaatagtttttt
+1446468/1
@@@FFFDDFHHGHJHIF@HCHCGHIII<D>CGE=FHGHBEACHHBGHIEH
@1447538/1
gtcaagaccataaccaagatcaattactctaccagg
+1447538/1
?@@D;DEDDFFHHHIFIBFBHHHIEGIIJFGGEGAF
@1447576/1
ccactatctaaataaatagctgcagctaa
+1447576/1
@@@DDDDAAHHDHIB:CDED4CFGC3A4A
@856105/1
gtctctgctgttgctgttgttgctgaggctgctgtggtctctgctgttg
+856105/1
@BCFFFFFGHHFHJFIGGJJJIJJJEEEHDGFFHIEIDBGH@HGG@BFH
@856312/1
gcttatctctcttgacagccctatacctatttacatg
+856312/1
@C@FDA2BFFHHBFFE>E;?CFH9F>FCGFHEHF9B<
@7035958/1
cataccgtacgctcaaacatgcaaatgtgacattattgactaaggccgat
+7035958/1
CCCFFFDDHHHHHJJJJJJJJJJJJJJGIIJJJJJJJJIIJJJJJJJJII
@2542960/1
gattagtttccacaacaatttctcttcctttttttggatctgaagggcgg
+2542960/1
@@<DDEDEHGH?DGBE=CFHIICH?CHFFGGIGIIGF?DHGGEGG<:B<B
@310095/1
cccaatgtttctagcctttcataattcataacgtcattag
+310095/1
@@@FFDEFHH<<DFGFEG<CHGA@@CFH>HGFEEFH@HEB
@5563447/1
gtggaagtaagaggtctttcatttaatgttttttgaaaagcctcacttgt
+5563447/1
BBCFFFFFHGHGHJFGIJJJJJJJJJJJJJJJJIJJIJJIGIJJJJJIJH
@5564086/1
ggctgctgtggtctctgctgttgctgtt
+5564086/1
?1?;D?;BCDBDD<@:CEEE<?>F4:22
@1448262/1
tttggatttcattgatagtatctgatttgttgtttattagggtagcattt
+1448262/1
CCCFFDDDHHFHHEEHHH<@BCIIAEHIGEGGDAGCFEEEBGCA=BB@GG
@5080617/1
atagctgtcaactcatgttgcaaaacatgtaa
+5080617/1
@;<DDDDDFDHHFGHGBEFHIG?EA>CECFA<
@1988836/1
aggacgtgctgtaccttgtatactagcatgactgactagatagaagtct
+1988836/1
@@@DF>DBFFDDFBFHEHHGG4CBEHEHGHCG@HGII@GHDHEGB>DGF
@858517/1
gccacgcatgtcccatactccctggttgggaagtgcttgttgttttgcag
+858517/1
CCCFFFFFFHBHHIJJJIIJJIJJFIHIJEHIC??FIGHHEGCGHGEGIG
@1988880/1
gatgagcatccatggaacctacaacagctgctattgaaggctttttgtta
+1988880/1
@?@DDDFF>BDDFG?EAEHIEAFHIG9FFECA?EFD?CGGDH>FAC0?BB
@7505871/1
gtggaagtaagaggtctttcatttaatgttttttgaaaagcctcacttgt
+7505871/1
CCCFFFFDHGHHHJCGHIJJJJJJJJIIHIJJJJJIJJJJIJJJJJJJJH
@859399/1
atgttataacattatgcagttcattacctaagatatttgttatgatctcc
+859399/1
@@BFDFFFHGGGFIJJGFHH9FHBJIGC@BBEHEC9BFGDGCHHGAGEGF
@859872/1
ttctaatgtttcttcatttaaaaccgctgtgtctctttctttttttgtta
+859872/1
CCCFFFFFHHGHHIIJJJIG<IECGE8??CBGHIGIGGGGIIIGEGGGEG
@5564651/1
atataagattacaattcttaacattttttctttaaacaaagaacattgga
+5564651/1
CCCFFFFFHHHHHJJJJJJJJJJIJIJJJJJJJJJJJJJJJIIJJJJJJI
@2545911/1
cctatttctttgtgtcggaatacaaggcaggaaatggtgaactgcctttc
+2545911/1
@@@DDDAEFHHHFBBG>HG:ABHHGGGEFGBFGIIDH:BDHGGHGBAGGG
@1989915/1
gtaggggttgtttccctagactgtggttgagac
+1989915/1
@@@DDFFFDHHGFI@DG3CGHHEC9E9?CDF?F
@7038737/1
gcgttttggtgggcatggcctgcagctccctttttgcagcttcttca
+7038737/1
BCCDDFFFHFFHHJJHJJJJHIJJJJIIJJIIIJJJIIJJHIJIJJI
@861420/1
tggaagtttagcacagtatctgttaaccagcgtgatagaagaagacatat
+861420/1
@CCFDD?DHFFHHAFHFDHGHGEAHJFAFGGEFHHFGGHCBE3D>FH><B
@4619762/1
ctcatgaatgctttctaatgtttcttcatttaaaaccgctgtgtctcttt
+4619762/1
@C@DFDFDDB?FDHGBEEEGEHIGIJIDBDIBFFEIEHIIJGGDH@GGDG
@3592891/1
gtttccacaacaatttctcttcctttttttggatctgaagggcggtcccc
+3592891/1
@@@DDDDDBBDB;2<EG<EBIBHHIC?HFBGIDGEFDFCFDECBEFDBAC
@7997119/1
ctgttgttgttgttgctgaggctgctgtggtctctgctgttgttgttgtt
+7997119/1
CCCFFFFFHHHHHJJJJJIIJJJJJHIGHIDHGIJFIGGGHIHIIIIIDF
@7040616/1
gtgaaatctttaagctgcagctcaaccattttatcggccaacatattact
+7040616/1
@BBFFFFFHHHHHJJJJJJJJJJJJJJJJJJJJJJJJJJJJJJJJJJJJJ
@1452694/1
catttccaaggcctcctgatatcaactgacaattccagcaataattttaa
+1452694/1
BCCFFEFDFHGGGIIJIJJJJJJIJIIJIIIIJIGIIIJJJJGHFIGHG@
@7997690/1
ctcgaatctattatctcttggacaagttgttatattagtcactttatatg
+7997690/1
CCCFFFFFHHHHHJJJJJJJJJJJJJHJJJJJJJJJJJJJJJJJJJJJJJ
@1990618/1
ctttgttgctgctgtggtggttcttgcctttgcagctgttgtggtggttg
+1990618/1
B@CFDEFFHHHGFII<FEGEFDFHIGHCCHHIDGCGHEGGIDFB0BG<F=
@5083619/1
gctgctatagatggaacgttgatctggtctggagctggatgagtgacatc
+5083619/1
CCCFFFFFHHHHHJJJJJJJJJJJJJJHIJJJJJJJJJJJJJJHIJJJJJ
@2548457/1
ctgctgctgaggcggttgttgccactgctgttgttgaggctgc
+2548457/1
CCCFFFDDHDFFBBF?EFDDH@DAHGGCHCG>BDHI4CB=FI5
@865330/1
ctgtaaaacgccaataattgttctttcatgat
+865330/1
@@@D7??DAFA6F:GHGEECHHHIEIGI9?EA
@4623907/1
ctgctgctgctgcggctgttgttgcctctgctgctgctggggctgttgtt
+4623907/1
CCCFFFFFHHHHHJJJJJHJJIJJJJJJJJJJJJJIIJIJJJJJJCHIGI
@316168/1
ggtgagtaacatcagctccgagaaa
+316168/1
?@@DDE>DBHHGAEF@HBHGEB@C?
@7043313/1
ctccgctgaaccaaatcggctccttgaatgaatttttcattcctccatac
+7043313/1
@@@F=DDDDHFDDGHIGGGGEHIIIIICH9C<BFGHHG@GH?BFFBHIEG
@6542456/1
agagcttgcaagaggtaacatctgtcttgaaatctgtagcccaatat
+6542456/1
CCBFFFFFHHHHHJJEGIJ@HHJJJJJJJJJJJJJJIJJJJJIJJJJ
@6542740/1
atcagattgatcatgttttaatcagtaggtgacactagtctagtttgatg
+6542740/1
CCCFFFFFHHHHHIIIJJJIIJJJIHGIGCFHIJJJIJJJJIJIIJIIJJ
@6542815/1
gctccaattgcattccctttcacactagggacatgaggtgaaattattgg
+6542815/1
@@@FFBDAFHHDHGGGEFIGIGHGGIGHEFEFBFG?E@:??FCHG@GHGA
@1456056/1
cgggacttgaaaagaaagaccttcccactgggg
+1456056/1
@@@?DDD>FD8FBHGGGB>CBBCHIF9EGE3C?
@6543214/1
gaggaattccagcctttgatagcaatcggtaaagttttgcctataagaac
+6543214/1
CCCFFFFFHHHHHJJJJJJJJJJJJJJJJHIJJJHIJJJJJJJJJJJJJJ
@867951/1
ctccttccaaaaaaatacagcaagtctg
+867951/1
@@@B:ADDHDHFDHGIEIHHI?FE9CFF
@868089/1
atctatagaaaattttccagacagtatttagagactttccactatctaaa
+868089/1
CCCFFFDDHHHHGEIJJGHIIGIICDIICFCGCCCHHJJIFGIEHGIIHI
@316796/1
cttccttctagtgcttcttccaaagcaaataatgaaacttgtgccatcca
+316796/1
@@CFFAFFDDHCFH>FAFGGEGHIGHGCE9AFIEH9EGGCH4CGIEHIE?
@4626580/1
ctgttcttcttgaagttggttcagctgtagtctgtctgcatctgtatatg
+4626580/1
CCCFFFFFHHHHHJJIJJJIJJJJJJJIJJIIJJIIJJJJJJJJIJJIJJ
@2550311/1
gtccttttatcataatgagatcaagtttttttcgaatcaaatgaagctgt
+2550311/1
CCCFFFFFHHHHHIIDEIJGJIIGHFDHIJIJIGIJI?<?BBD<FCHCC=
@2550533/1
gctgctgtggtctctgctgttgctgaggctgtt
+2550533/1
@<@?DBDDH;A?BE9A?D?<C?EBA::<<F3?F
@5087099/1
gccaatagctgtgggttatatggtgattgatgccattcaactttgcatta
+5087099/1
:=;?DD?::?FCDFF@EFFHBFEHEHHIFHF<C?FFFFGBCDFIEIIGII
@3596222/1
gtttaaggtttccaaaaattttcgaataa
+3596222/1
@@<?:BB;FFFF<EFFFGFFBFF:?E9C@
@1994582/1
atttttcctttgatgctgctcaatttaccttcatccttgttttca
+1994582/1
@@@FFFFFDFDFDEDGEHEHI>BHGI@FECEHGJG<FHH?CFG4D
@6543455/1
gcagtcatcaccaaaacctgatgattttcaagctcttcatgccactgatt
+6543455/1
CCCFFFF?HHFDFGIGIIGGGIICAHIIEHIGBGIIIIGIIIGIIIIIGI
@6543682/1
ccacagcttgtctgtaattgcgataaggtttttcaggattgatagataca
+6543682/1
?@@BAB?DFH;AC@ABECBB@FCBFHDH:CCBFDF<???FFIIIB@DFD?
@6543760/1
ggcatgaacagagataaagctccaagggaggatgggatctcagctgaact
+6543760/1
CC@FFFFFHHHFHJJJJJJJJJJJJJIJGIJFHIJJJJJIJJJJJJJJJJ
@2551567/1
cataagttgtaacagtaagttctttttttt
+2551567/1
??@DDD?BFBD>FFGEGBHF9FIDHEGE@D
@3597121/1
cctgcaccgatgcaattaatactcatcttctttactaaaaggctacacaa
+3597121/1
CCCFFFFFHHHHHJJJJJJJJJJJJJJJJJJJJGIJJJJJJJJJJJJJJJ
@3597613/1
cttggcttaagagagaaataaagagagaaatagaaaataaatatataaaa
+3597613/1
CCCFFFFFHHHHHIJJJJJJJJJJJJJJJJJJJJJJJJJJJJJJJJJJJJ
@1457664/1
ccacattccattccatgatttattaaacccgatgctagctttcttaaatc
+1457664/1
@@@FFDDFH?FHGIGBHG@<??IH@4AF>FAH<GCGC9D9?FEG9DF>DG
@5572332/1
gcctcacttgttttgtcataagttgtaacagtaagttcttttttttcctt
+5572332/1
CCCFFFFFHHHHHJJIJJJJJJIGJJJIJJJHIIJIJJJJJJJJJJJIJJ
@6545610/1
cttaatccaatgacatggggaagtcaattgctaatattgccatcaacgtt
+6545610/1
CCCFFFFFHHHHHJJJJJJJJJJJJJJJJJJJJJJJJJJJJJJJJJJJJJ
@871739/1
ctaacctgttcttcttgaagttggttcagctgtagtctgtctgcatctgt
+871739/1
CCCFFFFFHGHHFIGHIEIIAEHGGCHHIJEHEEHHIIEEHI>GFGGHJF
@4102517/1
cagagaggaaatagtattttttcttcatcgtcttgaacttcatttccaac
+4102517/1
;?@D1DB;F;?CD@2ACGHIEBFFHFIIIIBFFFB>FFIIFEIAFFADFF
@7516136/1
ttcggcctgatgctgggaacaagaatgctgttaatgcctccaagcttaac
+7516136/1
CCCFFFFFGHHHHJJIJGGHJGJIJEIIIIJJIJJIJJJJJJJJJJJJIJ
@5088076/1
ctttgatagcaatcggtaaagttttgcctataagaacaatgagtgagagc
+5088076/1
@@@DD;AAACFFDEFG<CA?EAAEBGGBEHEFGIEBC?C?FGBGEBFGI;
@1458069/1
gctgaactatttttactataaacatctttcatgtcatcaacatttatgat
+1458069/1
@@@FDFFFDDHHHJJIIII<HHIEGIDCHIJIJJJJJJJJIGIEI@DG<D
@1458211/1
cttcattgtaacttggcccgcaacaattgtacacaactccataggaagcg
+1458211/1
@@CFDDFD4FFHHEII<FEHIBHIE<FCHEEGG0BGHIGGHIJEGC>2=F
@4103353/1
gaggaaatagtattttttcttcatcgtcttgaacttcatttccaacaggt
+4103353/1
BBCFDFFFHHDFHIJJJJJJJJJJJJIIJJIJJJJJJJJJJJJJJJIJJ9
@319878/1
ggaatgattgttaatcaagaaaaaactaatatctggagcagacgcagtag
+319878/1
@@@DDDDDHFHFHHFII>GEEGG?EEDE<EGBGHE@FCCE39DBDDG;BC
@4630743/1
ctcttttttgatgatctagttgaggaaacaaactttgtgagtgttctaaa
+4630743/1
:?@DBDDDHHDDCEBF?GFABFHB9A?3?EHEDH9?<GB??FGHII@BBD
@6548199/1
ctgctaatgattcaaataagtcaccaaggacctttggcacatcgacgatt
+6548199/1
CCCFFFFFHHHHHJFEFHIIIHIJJJJJJJJJJJJJJJJJJJJJJJJJJJ
@4630970/1
ggatgggatctcagctgaacttctgaagcaggttggtgaagagtttcaaa
+4630970/1
CCCFFFFFHHHHHJJJJIJJJJJJJJJJJIJJFHIJFHHJJHH?FGIIJJ
@1459034/1
gcgaataagtcatagctttatattaaccact
+1459034/1
81?BDDDEFHGHHIIGHIJBIE>FHI4A<<A
@1459158/1
ctcaggagaaatttcaatttttgcaaattgttcgt
+1459158/1
CC@FFFFFDHHHHFGBBDGIBHBFGHBHGEFGGIF
@1998256/1
ctccaatcgcattccctttcacactagggacatgaggtgaaattattggt
+1998256/1
CC@FFFF8FFFAH:CF>FGIEHIGIHEAH@GG@HCGGFCADHGFGHHIIE
@1459350/1
gtgcagtatgttttccaacagtcataataaattcattagactgtcg
+1459350/1
@@@DDBD>D82C4EFGH?FDDHHCCHEG?BCHCH<<F4C?EH>3?D
@6057917/1
cagctatctcttgtaggaactggactgcattaaaatccgaatcctttaat
+6057917/1
CCCFFFFFHHHHHJJJJIJJJJJJJJJJJJJJJJJJJJJIIJJJJJJJJJ
@7517601/1
aataaagtcattaaccttcaaaatttttccgaggtttaaattttttccgc
+7517601/1
CCCFFFFFHHHHHJJJJJGIJJIJJIJJJJJJIJGHJJJIJJJJJJJJII
@7049257/1
ctgttgttgttgttgaccccatggttgtcgaggaggtccctgttgttcca
+7049257/1
BBCDDFDFHHHHDBHIJHIIHJJJHIJHIEIIIDGE?BGHIIDHGGGIJI
@7049750/1
atttcattgatagtatctgatttgttgtttattagggtagcatttggagg
+7049750/1
CC@FFFFFGGHHFHIIGIFGJIJIJHIHJIJEHJIJIBFHJIJIIJJJII
@6548547/1
aagaacaatgagtgagagcttgcaagaggtaacttctgtcttgaaatctg
+6548547/1
CCCFFFFFHHHHHHJJIJJJJJJJJJJJJFGIJJJJJJIIJJJJJJJJJI
@5090611/1
ccatgttgaatagcttgctgtggtggtacagcacccggtcctggtcc
+5090611/1
CCCFFFFFHHHHHJJJJJJIIJJHIJHHIJJJJJJJJJIJIJJJJJJ
@3109331/1
ctcatttctgataggttctgcaatttccaagaaactttacttttcacaaa
+3109331/1
@@CFD?DDHAFHFGC<EFHIJIEEGIJJJJJCAHCA@9FHIDHIICH>G3
@2555413/1
caggatacgatctggtttacaattagaatttata
+2555413/1
@?@FDFFFGD?HFJJHGIGGGECHJCGH@FBCG@
@1461002/1
ataagaactatttctttaagaatattttggatttcattgatagtatctga
+1461002/1
CCCFFFFFGGHHHJJJJJJJCHIIIIIJEGCHHIJIEIIIIEHE<F?FHC
@6059055/1
attgacagcatgatgacattcatctataactaatagattgacacgagaca
+6059055/1
@BCDDFFFHHHHHJJJJJJJJIJIJGJJJJJJIIJJJJJJJJEGEHIIJI
@323941/1
gtcatgcataattcttgtagaagaccaatagggttgcccatcattcgctc
+323941/1
@@@DDEFFHHFGDDBBDGHC>EH;FFEHIDHDD?@?FBGGG@HHIJEGI?
@3601673/1
ctgcactgtgacagtcttcaagcactgagttagaataccaacctgaattt
+3601673/1
@C@DDFFFHHHGHJCGIGJIIIJJJIJIIFHHHHGIGGHHGIJJJJJJJJ
@1461744/1
gtcaggtgcgttaacttttggtggctttattatattactcctaattgaag
+1461744/1
@B@FDDDDFHHHFJHGIJFGGAGGIJIJIIJF@HDAHIIIJJCGIGEG??
@1999898/1
tcatcgtcttgaacttcatttccaacag
+1999898/1
@@@?DDFFHB8FHGGIGGHGFHBCHE;A
@3110666/1
ttggtgcattcataattcgggccttaactttagtgaactgg
+3110666/1
@@@F;DDDHHFDBH@FDHGHIIIIFGCIGIIG9?FF<4BF<
@3602552/1
gtcactattaaagttgatttgtcttatcgacttgacaattttttcttttc
+3602552/1
@@BFFFFFHGHHHGHJJJJJJJJJJIJJIIIJJJIJJJJJJIJJJJJJJE
@3602763/1
agtatgttttccaacagtcataataaattcattagactgtcgatgaagag
+3602763/1
CCBFFFFFHHHHHJJJJIJJJJJJJJJJJJJJJJJJJJJJJJIJJIJJJI
@3111905/1
gattaatcagtatgctgcaaaagcaacgctatg
+3111905/1
@<<DDD?DD<ABAEHHHIIIIG>A:CD<GEGAF
@1462742/1
taacaggaggtgcactggttacaggagatactggttgttgttgaggtggt
+1462742/1
@CCFFFFDHDDCFHIDIGHHIJ<EGEG?EEEGEHCDAFGEBHGCGGDFGA
@6551035/1
cccatgcactgaatgactttatacactggtatttctggctcacctccttc
+6551035/1
CC@FFFFFHHHDHIJEHHJJIJGIJIJJJFHHJIJJIGGHIJIHIGIIJI
@6059909/1
tgtttctagcctttcataattcataacgtcattagcagagctcgctacta
+6059909/1
CCCFFFFFHHHHHJJJJJJJJJJJJJJJIIJJJJJJJJIJJJJJJJJIJJ
@6551185/1
gtttttgaaaaaattttggccaatagctgtgggttatatggtgattgatg
+6551185/1
@@@FFFDFDHDFHBBFEGHGIIGECCGHIFHGI?DHHHGEG?DHHGIIII
@3112621/1
gcacaacaaacacttggggagttaaatcaacatc
+3112621/1
@@@FDDDDDFHFFE@BFFA1FFGIIBIJJDFG<F
@8010409/1
catcaacgtatcgaaccgcactgtttacaaacttctaattatcaatgaca
+8010409/1
CCCFFFFFHHHHHJJJJJJJJJJHIJJJJJJJJJJJIJJJJJJJJJJJJF
@326067/1
ttgtaggccgcacatgtttgtgcttctgaagaggacatccccgtaccata
+326067/1
@@CDDDBDCAD<ACAH?B?FHGIIG9CAHIIIIG@93DBGCFHHG;74=7
@2002043/1
ttgttgttgaggtggtagttgagtttggtggg
+2002043/1
@@<DDF;DDDFF?FBFFFCEE9@ADHIE?;1C
@1464230/1
cttcattttcggtttcgtaggcagg
+1464230/1
CCCFFFFFHGHHFHIJIHBHIGIGI
@4635656/1
gctggcctatgactcccaagctgctatgagtactatcatcagctggtgta
+4635656/1
CCCFFFFFHHHHHJJJJIJIJJJJJJJJJJFHHJJJJJJJJJJJJJDGGH
@4636087/1
tcctttagaataacacttaagaaatatgtgagatgaccctctccagatgg
+4636087/1
@@@DFFFFHFHGFFBHHIIGIIIEGEIIJIJIHIIHGGGGHEGIGH@FHI
@3115389/1
cctctatcaggtaagacaacaatcacaagttttacttcttctttaagaca
+3115389/1
C@@FFFFADHHDHIHGIEGFIJHFHG@EB<F?FHECGIJJJIIJJJC>DC
@7056186/1
cggctggtgccctgaataccttgatggctacaaagatagaagtcgaattc
+7056186/1
CCCFFFFFBDHFHIGIEIEHFHGIIIIHIIGGHIIIFHBEH>0?FHHII?
@7056496/1
ctcttttaccattgtacgagtttgagcatcattcattttcttcattgtaa
+7056496/1
@BBFFFFFHHHHHJIJJJHIHJJJJJJIJJJJJIJJJJJJJJJJJJJJJJ
@5581283/1
gtttctagcctttcataattcataacgtcattagcagagctcgctactaa
+5581283/1
CCCFFFFFHHHDHJJJJJJJJJJJJJJJJJJJJJJJJIJJJJJJJJJJJJ
@3606885/1
tcgtgagccaacagtaagacatggtagatgaggatacttt
+3606885/1
?<@ABDDDFHDHDFGEB24CFDE<C?<4CFBDG31C><D9
@6556218/1
gcagattcaactgtcacttttggtcctgttggtccattaatataaaatgg
+6556218/1
CCCFFFFFHHGHHGHGHIIJJJJFHIHIFHIIGHIJJIIJIJJJJJGIIJ
@1465604/1
gccaacagtaagacatggtagatgaggatactttaatctaatattatatt
+1465604/1
@@@FFFFFFHHGHJIJJIFHGGHIFGEEGIJJJIGGIIIGHIIIHFIIII
@5582630/1
gccctcttcattttcggtttcgtaggcaggtggaggccatcgcctggtca
+5582630/1
CCCFFFFFHHHHHJJJJHIJJJIJJJJJJIGIJJIJGIJJIGGIIJIHHE
@3117536/1
ctgtagtctgtctgcatctgtatatgccctagcacggaaagcagcg
+3117536/1
BBBDDFFFHHHHGJJJJJJJIJJJJJJJJJJJJJJJJIJJJJIJJJ
@879715/1
ccactatctaaataaatagctgcagctaatgattcaaataagtcaccaag
+879715/1
@@CFFADEHDH>FHIH@4CEHEGIGH@@HGGH9DAFG>>FCHA>GIEG<F
@8014810/1
gcactgcatctacacaaagggccatcattcatttctcctggatcattata
+8014810/1
CCCFFFFFHHHHHJJJJJJJJJJJJJEIJJJJJJJJJJJJJHJJJJJJJJ
@3118856/1
gtacacagttgcagtcctgagctggtcttcagtcacccgattctatttct
+3118856/1
CCCFFFFFFFDHHIHHIIJIIIHGJAHGIJIIEHHIJJIJIIICIHIIIH
@6064978/1
ggtataactatcttattgagataattatcttttgaaacaactacctcccc
+6064978/1
BB=BDDFFHFHHHIJFIJIJJJJIJIGIJHIFGHJJJJJJJFHIJGIJIJ
@2005124/1
ctcatcttctttactaaaaggctacacaaacaatcacctgaatcctt
+2005124/1
CCCFFEEFHDHHGIIJIJGA==E>GBBDHGEH;CGGHIGIGII>DGG
@330788/1
ccattttatagctactctaaaaacacggtcttttccttcccctggcaatg
+330788/1
CCCFFFFFGHHGHJIJIJDIGIIEHIJJH@FDGEEHIJJGFEGI<>FCGC
@1467757/1
ctggttcctagaatcccacatggca
+1467757/1
=@?DDDADDFHHAGCA<B@EE>AB;
@331562/1
ctcataactaaaacagggttcatgagttccactttcaca
+331562/1
CC@FFFFFGHHGFGEHGIFCGAHGGG@ECHIJJJJEDAB
@332153/1
ccctcttttgggtggaatgtatgacgatgatttgatatctatatt
+332153/1
CCCFFDDFFHFA<C:2CDGHIGIIGG7DGGI@EFFH@HEF><<FG
@4639116/1
ctgtggtctctgctgttgttgttgttgctgaggctgctgtggtctctgct
+4639116/1
CCCFFFDDHHHHHJJJJJGIJHIJHJJJJJJJJJJJJJJIJJJJJJJJIJ
@332361/1
ctggagctcatcaagcttcggtccgactgatgatttgaggttcttgtgga
+332361/1
B@@DBDDFFFHGHIGBHGJHIJJGI:CGHGGGG>AGI<FG;BGIG>HIJG
@4114583/1
gcttggtgtttgttttctccaactccgacaaacgccatcctctcattctt
+4114583/1
CCCFFFBDFHHHHIJJJJJJJJJJJJJJIJJJJIJJJJJJJJJJJJJJJJ
@7527883/1
actaggggcaccatgacgatagctttattctcattaaggaattccggttt
+7527883/1
CCCFFFFFHHHHHJJJJJIJJJJJJJJJJJJJJJJJJJIIIIJJJJJHJJ
@4640502/1
gttgggtaatattttgataacgtggatgtagataggctggcctgcttgtg
+4640502/1
CCCFFFDDHHHHHJJJJJJJIJHIJIJJGIIJJJJJJJJJJJIJJIIIFH
@6068075/1
gtaagttttcttccacgtagagaatagtatattcaatattaaacctaata
+6068075/1
CCCFFDFFHHHHHJJJJHIJJJJJJJJHIJJJJJJJJJJJJJJJJJJJJJ
@6562826/1
cccatgttaaattttttcagaatcatgtgatttttcttcctttcaagaat
+6562826/1
CCCFFFFFHHHHHJJJJJJJJJJJJJJJJJJJJJJJJJJJJJJJJJJJJJ
@8020384/1
cccaagaggagagcttttattgaatagaataggaatgtcaggtgcgttaa
+8020384/1
CCCFFFFFHHFHHIIGGIHIJIIJJIJJIJIGIIJGIHGEGGGHJGIDHG
@5100823/1
gtaaaacgtaagtggaagcataagctcccaattctttggtgataagaact
+5100823/1
@=??BDD@AAAAF?C<<::AF@C?<H<?ADFEEEHIIIBFCHIGIG>DFI
@334556/1
gtaattggagcggcttgtctaacttgaccaacgg
+334556/1
@@@DDDDDDHDHHIII<;E>?F4?DA?CC<DG=8
@8022095/1
ctcagagctaccttggcagctgctaattttgcttggtgtttgttttctcc
+8022095/1
CCCFFFFFHHHHHJJJJJJJJJJJIJJJJJJJJIJJDGIJIJFHIJIJJI
@6070329/1
ataggaatgtcaggtgcgttaacttttggtggctttattatattactcct
+6070329/1
CCCFFFFFHHHHHJFHIJJJJJJJJJJJJFHIJJJJJJJJIJJJIJJJJJ
@4117011/1
gcatactttatcgtaacggtcatttctttttcttgatctctttcattatc
+4117011/1
@@@FFFFFHHHFDCGGIIFEFHGHIHIIJJJHEHIIJGHGGGJGIJJJIG
@3123404/1
catagttatttggaagtgatttgcacgaagcactataggtcgaccttctc
+3123404/1
@@@DDDFFHGGGGGIGFGCBHJIJJGGIEEGFGHJJIJIDGABHEHIGJH
@2009081/1
ttttgagctcatacttaatccaatgacatggggaagtcaattgctaatat
+2009081/1
CCCFFFFFHDHDFHGJIFG><F>HGIIHIEHI<FC;?FFGCDGGEGH@GC
@7065412/1
ttgtattgttctggtattatgagtgttacttctcatcctaggacgtccac
+7065412/1
CCCFFFFFHHHHHJHHJJJJJJJHHJJJJJJJJJJJJJJJJJJJJJJJJJ
@7065784/1
cctgtataaaatacaaggaagacagacagcctgcctc
+7065784/1
188A4A:ADDDAB?<EI?FEFIC>?:A<C3BEBC@<:
@884895/1
atattcttattctttatatttaaattgagatgattagtttccacaaca
+884895/1
C@@FFFAADAADFEHIG>EHHJIJIJJJGBHG>?BBHFHHHHIJIBHC
@7066537/1
gccctgaataccttgatggctacaaagatagaagtcgaattcagttggat
+7066537/1
CC@FFFFFHHBFHGGIGABHIHGDEHGIHIG@GI?CB=FCGF@DBFFG?9
@1473278/1
gcctcatgttataacattatgcagttcattacctaagatatttgttatga
+1473278/1
@@@DFFFFAH>DFGGIIEGGAC:CBF@HEICHGII<GGHC??<FFGC9DD
@885970/1
gtgcgttaacttttggtggctttattatattactcctaattgaagagcct
+885970/1
@@CFF;DDHFHHGJJIEI<FEIGGIEIGGGG9<FGCHCH9<??BBB@FHI
@1473428/1
aaagttttgcctataagaacaatgagtgagagcttgcaagaggtaacttc
+1473428/1
@@@FDFFFHHGFHJIJIHCHEGHJEDCB<FDHHEGGGCCGIIG?DBFHIH
@5590344/1
ggtttaagaaagaccaaaggtttctgttgagctagtcatttgttcccctg
+5590344/1
BCBDFFFFHHHHHJJJJJJJCHIJJJIJJJJJJJJHIJJJJJJJJJJJJJ
@887142/1
ggcttgctgttttgtagaagccttaccttcagctgagtgagttaa
+887142/1
C@@FFFDDHDFHHIGEG@EGBFHIGG9BB9CDBFEGH<F>FGHC9
@3125018/1
ctgcaatttccaagaaactttacttttcacaaataaatataaaaagaaaa
+3125018/1
@@CFFFFFDHFAFB@CA<<CHHIIIICEHIGGCGCHEGIIC91:C?DFB?
@888076/1
cggtaaagttttgcctataagaacaatgagtaagagcttgcaagaggtaa
+888076/1
@@@DDFDFFAHFDGIJIJDGGIJGGEHIHHHHIBEFHHIFIF@DBDH<F<
@6567064/1
gctgctgctgttgttgttgctgctgttgttgttgttgaggttgattagaa
+6567064/1
CCCFFFFFHHHHHIJJIIJJJJJJJIJJJJJJJJJJIIJJHHJJJJJEGI
@7533212/1
catgcactgaatgactttatacactggtatttctggctcacctccttcca
+7533212/1
CCCFFFFFHHHHHJJJJJJJJJJJJJJFHIJJJJIJJJJJJJJJJJJJJJ
@6567358/1
catcaccgaggaattccagcctttgatagcaatcggtaaagttttgccta
+6567358/1
CCCFFFFFHHFHHJJJIIJIIJIIIGIIIIJJJJIJDHIJGFHIJJIGJI
@3618447/1
gtttcttcatttaaaaccgctgtgtctctttctttttttgttagactgat
+3618447/1
B@BFFFFFHHHHHJJJJJJJJJJJHHIIJJJIIJJIIJJIIJJIHIJJGG
@890771/1
tgtgaataagaaataaacagtaattgagcttagattagagttg
+890771/1
CCCFDDFBHDDFGGGEHGG@BDBHC?HEHIJIG44?C9?CC<B
@338657/1
ctccaattgcattccctttcacactagggacatgaggtgaaattattggt
+338657/1
?@@DBFFFHHFHDFEEHIGGGHIJGFGEAAC@FA4CF?G9FGFH<F9?FH
@6072708/1
ccgtgatctaatatttgagcagagggtgctggtgcatgtaatactttgta
+6072708/1
BCCFFFFFHHGHHJJJJIJJJJIJJJGHIJJJGHJJJJJJJJJJJJJJJI
@5106294/1
gtgaagtttctgagagcatcttctctaactgtcctttga
+5106294/1
@@@DB?DD?D8BD@DHHGIG9CHH?>EEHEBAF<9CBF@
@8027119/1
ctgcatctgtatatgccctagcacggaaagcagcgagatgagcataatag
+8027119/1
@@CFFDBDDF<?DFFDDBDHGCDHGE@GGG9FDGE@DHD@FGIBGB=FCF
@5107484/1
cttcaattcatccacttctccctgcagttcatccataattcagaaagaat
+5107484/1
CCCFFFFFHHHHHJJJJJJJJJJJJJJJJJJJJJJJJJJJJJJJJJJJJJ
@340183/1
cttgaacaaatttacctaaagcaacaacacaattgt
+340183/1
@@<DD:DAF;BDAAHE@GEHHCEH9E=BFAH1E@<9
@8027586/1
tgcctattttggaaactatactgtcattaatggaattgggaacttgacta
+8027586/1
CCCFFFFFHHHHHIJJJJJJIJJIIIIJJJJJJHJJJJJJIIJJJJIJJI
@7536443/1
acatagcttcggccacttctttgaactaagtacagcgaaattcttattcg
+7536443/1
CCCFFFFFHHHHHJJJJJJJJJJJJJJJIJGIIJJJJJJJJJJJJJJJJJ
@896564/1
cttttttccacgtgaaatctttaggctgcagctcaaccattttatcggcc
+896564/1
<@@DDD@DH?D;A@G@EAEDH@AHC9GGGI@D3?<DGGI<FAGGICAH>:
@896605/1
agagcttggtacaattgtcgacactacctgtagc
+896605/1
@@@DDDDD:2ABDEH>EAC8A@C@CCEFGE4CFA
@897031/1
gctggggctgttgttgccactgctgctgctgcggctgttgttgcctctgc
+897031/1
@?@DDDDDDA?C<E@FBEF?CGH@FFAEFG@@GGI>EB<FEIGCGEG@3.
@897068/1
ctcgaggtggctgcagtttccatatcatattatacctgaaggct
+897068/1
C@@FFFF6CBFHF?E3AC>A?BEEHDC>FCHH4E4DFCHIBB=B
@5597870/1
cacaagaaaaaaggttcttttacccccttcagaatataatagtttcaatt
+5597870/1
@@@FFFFDHHHHHIFHIIIEHDEHECGGIIEF>FGHGDHIEGGEHIIEHF
@7538391/1
gctgagagtaattcgtcgcgcattctgttgtatatttatgctcacttcac
+7538391/1
CCCFFFFFFHGHHJJHHIIIIJJIJJJJJJJIJIJJJJJIJJJJJJJJIJ
@7073119/1
gtcaaatgaaacatacctcatacgactctaattgtaaaaatgttatccat
+7073119/1
CCCFFFFFHHHHHJJJGJJJJJJJJJJJJJJJJJJJJJJEFDIIGGIGCH
@8029632/1
ctttcattatcgtaaattgtcacggtctcaacaagttccgttttttggag
+8029632/1
CCCFFFFFHHHHFGIGIIJJJGEHHIIIGGJJIIIDFHHGGGHIIJJJII
@7539520/1
aatagcttgagaagccctttgttttccttcttttttatttttgcaaataa
+7539520/1
CCCFFFFFHHHHHJJJJJJJJIIJJJJJJJJJJJJJJJJJJJJJJIJJJJ
@898811/1
agccttagtaagcataaatttatggaagccataccgtacgctcaaacatg
+898811/1
CBCFFFFDHHDBHGIJIIGGEHGGEGGDDEFGIIBGHHIEF:@AGIJIJG
@898986/1
atgcagttcattacctaagatatttgttatgatctccggccaag
+898986/1
@@<D7B2?FBDFHIIIDBGAH@B?B?<CB4C9<EEDEHGIIIDH
@6571967/1
gtggttcttgcctttgcagctgttgtggtggttgttgcctctgttgctgc
+6571967/1
CCCFFFFFHHHHHJJJJIIJJJIJJIJJCGGFHGEHIIIJJJJGGHIJJI
@900055/1
cttcaaatatgaattcatggtgatca
+900055/1
;=8D==D4=ABA4:C<B9<<:A@BCA
@6077482/1
cttgcctttgttgctgctgtggtggttcttgcctttgcagctgttgtggt
+6077482/1
CCCFFFFFHHHHHJJJJJJIIJFHIHIJJJJJJJJJJJJJJJJHJJFHI?
@343010/1
gcctgcaattcttggttcaagatcattttaaactgtccttctgacacacc
+343010/1
?@@DDDDDFHHHFIGIBHCDHIGEGBIFID9EHHGGGIGEEIF9GDGD@?
@901011/1
cattagtctagtttgatgagctgtagatcctatcgagaggctaatatgga
+901011/1
@@@FBDBDHHGFBG9E>DEFEH9AF4C:A3949CFG=HBHEE<FGD@GG9
@5111078/1
gggaggccttggctttgccgcttgttgctgtacttgaggctgagatgaag
+5111078/1
@CCFFFFFHHHHHJJJJJJJJJJJIIJJJJHIIJJJGJJJJJJJJJJJJI
@3626050/1
tactaattttttgcaattgttgagtgaagtttctgagagcatcttctcta
+3626050/1
CCCFFFFFHHHHHJJJJJIHHIJJHIJJJGIIJJJJJJJJJJJJJJJJJJ
@3626109/1
cgattggaaaaataatcagaataagaacggtattgctctgcagggaacgg
+3626109/1
CC@FFFFFHHHHHJJJJJJIJJJJJJJJJJHIJJJJJJJJJJJJJJJJIJ
@7074846/1
aaacaattttataattattggatatattcatgccacattccattccatga
+7074846/1
@BCFFFFDHHHHHJIJIIIIJIIJGJIIJIHIIJJJJHHIJJIHGIJDGI
@8031562/1
ggaacgttgatctggtctggagctggatgagtgacatcagcgccaacaac
+8031562/1
@@@DFFDDHBHHHIIG@FBCEGEHGGGEHIICFGGHIIIGIIIIIIIIIF
@7076805/1
ggagaatttttaaccatttacacaatataaatgcaccttcaacaccacac
+7076805/1
@CCFFFFFHHHHHHJJJJJJJJJJJJJJJJJJJJJJJJJJJJJJJJJJJJ
@7077213/1
aggttgaggcgggctgtgctgttaggatataatcaggtgttctctagttt
+7077213/1
@CCDFFFFHHHHHJJJFHIIJHIIJJGIJJJJJJJJH=ACHFFFFFFFEE
@902797/1
ctcatgttataacattatgcagttcattac
+902797/1
=@@?BFDEFDFFFE>?EC<FC9CBFEHHFG
@3627670/1
ggatcattagcagaaatcctcattctttcaaaaaaaactattcgtaggag
+3627670/1
CCCFFFFFHHHHHIJJJJJJJJJJJJJJJJJJJJJJJJJJJJJJHIHJHJ
@7545160/1
ctcgaacttccatcatattgtttgatatcgccagtccaaattcttggaca
+7545160/1
@@@B7DDDFF?CF?GB<FB<IHG;CHD:<2AFE?GFFIFDGGDD><D@BG
@2020300/1
cttcacatactcttgttacaacatatttc
+2020300/1
@@@DFFDDHDDFHIIJ@FDIIHGJIEII4
@6079958/1
ctcagcaccaattttatgatttctcttctcttggtgttcaacaaatctct
+6079958/1
CCCFFFFFHHGHHJJJJJIJJJJJJIJJJJJJJJFHGHJJJJJJJJJJJJ
@6574827/1
cttaactgtccttctaacctgttcttcttgaagttggttcagctgtagtc
+6574827/1
C@CFFFFFFHFHHIJJJHGHIIIHIIJJJIGGHFFGHIIIJJJJJJJJIH
@3137194/1
gccgtgtttggtagaagcaggatgacacttaggtcgtgcatggttta
+3137194/1
CCCFFFFFHHHHGJIGIIJJJGIIJIHIIJJJJFHHGHJGIJJGIGJ
@7546364/1
gcctttgttgctgctgtggtggttcttgcctttgcagctgttgtggtggt
+7546364/1
@@@DDDDDHHHHHIH@FE><CEFGFFHGHG>BEFHIIIIIHGHHH?0?D7
@5114972/1
ctttgcattaactttctgcagtatgtttacaaatgttgcagcattaagtc
+5114972/1
CCCFFFFFHHHHGJJJJJJJJIIJJIIJJIJJJJJIJJJJJJIJIJJJFG
@7081998/1
gttggtattatgctggtttcagaaggggtagaccaaatatacagcatcat
+7081998/1
C@CFFDEFHHHHHJJJHIJJJJJJJJJJEGIJJJJJJJJJJJJJJJJJJJ
@6081589/1
ggctattttagcatggaatgtgatctccaagttgtgaatcaatttcagga
+6081589/1
CCCFFFFFHHHHHJJJJJJJIJJJJJJJJJJHHJHIJJJJJJJIJJJJJJ
@4129970/1
ccagtaggtaaaaagattattgtattttcttttagaactctttcaaagag
+4129970/1
CCCFF4BDHHHHHJJJJJJJJJHJJJJJJJJJJJJJJJJJJJJJJJJJJJ
@5604455/1
atactttatcgtaacggtcatttctttttcttgatctctttcattatcgt
+5604455/1
CCCFFFFFHHHHHJJJJHIJJJJJJJJJJJJJJJJJJJJJJJJJJJJJJH
@4130553/1
tatcaatcacgaaaaataacaaaaacaaaaattataagatcaacatataa
+4130553/1
CCCFFFFFHHHHHJJJJJJJJJJJJJJJJJJJJJJJJJJJJJJJJJJJJJ
@1486791/1
ctcagagctaccttggcagctgctaattttgcttggtgtttgttttc
+1486791/1
@CCFDDFAFHFHHJHGHHGCFGHBHHGE@BHIEGGI<F;?>F?@;F9
@6578206/1
cctggatctgatcttaacaagccttaagagaaatcttagctgacatatac
+6578206/1
CCCFFFFFHHHHHJJJJJJJJJJJJJJIJJJJJJJJJJJJJJJJJJJJJJ
@3142349/1
ggcagctgggaatcctttgtgagccacatcaatgttaaggaatggtttcc
+3142349/1
@@CFFFFFHGHHHGBFIJIHFGHGHJJIJJJJJIIGIJIIJJIIJBGHII
@2023746/1
acatccacgatttcggcagcttttacctcattttcactcagaagaaataa
+2023746/1
@@@FFFFFGAHHGGGIIGDG9FHGGIB@?<FHIJGGDDGGI<FH3BFH9@
@6579052/1
gtggaattagagcaattgctcccggagggactccaacaggacctggtggg
+6579052/1
@BCFFFFFHHHHHJJJJJJJJJJJJJJJJIJJJJJJJJJJJJJIIIHHIJ
@3631499/1
gtagcatactttatcgtaacggtcatttctttttcttgatctctttcatt
+3631499/1
CCCFFFFFHHHHHJJJJJJJJJHIJJJJJJJJJJJJJJJJJJJJJJJJJJ
@7086108/1
gcacaactgataagttaagcattgcagttcatcagaatcaaaatggttgt
+7086108/1
CC@FFFFFGFHHHIGGIJJJJJJJIJJJJIIJJJJJJJJIJIJJJGBGHH
@4655819/1
gtgagttaaaacagtacatcgcacaacaaacacttggggagttaaatcaa
+4655819/1
@BCFFFFFHHHHHJFHIJJIIJJJJJJJJJJJJJJJJJJFGFHIJJIJIJ
@906885/1
cttaatttcattttgtatttgtctaagaaatacttagcaactgtacattc
+906885/1
<@@FFFDDHHFHHEIHBGHIGHHE>BCHCHEHICH@E@CCEE3?C@CF@<
@1488384/1
caagaaactttacttttcacaaataaatataa
+1488384/1
?;@B?AD=AF?D<C<9<A9FHIIGGGAHII49
@6581768/1
cttatgtctaacacttcacacataaattcgataacaggctgagctttata
+6581768/1
CCCFFFFFHHHHHJJJJJJJJJJJJJJJJJJJJJJJJJJJJJJJJJJJJJ
@7087875/1
cagctgtagtctgtctgcatctgtatatgccctagcacggaaagcagcga
+7087875/1
@<@;DDEEDFFHHIBHIIIIIIIHHIIIIIIIIIIIIIEIIIIIIIGHIE
@5606812/1
gtgcagtatgttttccaacagtcataataaattcattagactgtcgatga
+5606812/1
BB@FFFFFHHHHHJJJJIJIJJJJJJJJJJJJJJIJJJJJJJJIJJGIIG
@4657367/1
gggaagttttatttacattttttgcctgaacacattgggtcgccatacct
+4657367/1
@CCDFFEFHHHHHJJJJJJJJJJIJJJJIJJJJJJJJJJHIJJJJJJJJJ
@8038064/1
cccggaagcaccaccacaacaagctgtaatgcttggaaggaagacttcag
+8038064/1
CCCFFFFFHHHHHJJJJJJJJJJJJJJJJJJJJJJJJJJJJJJJJJJIJJ
@3144930/1
gtagaagcaggatgacacttaggtcgtgcatggtttaagaaagaccaaag
+3144930/1
CCCFFFFFHHHHHJIJJJJJJJJHIJIIIJJJJGIJJIJJJJJJJJJJJJ
@7552343/1
gttggatcattagcagaaatcctcattctttcaaaaaaaactattcgtag
+7552343/1
@@CDDFFFFHHGGFGGIIJGGIJGIGIGIIIHIIJIJJJIIIGIGIIJII
@2026769/1
aattacagaataactcatgaatgctttctaatgtttcttcatttaaaacc
+2026769/1
C@@FFDDDHHHHHJJJIDICHCHIIG@BH99FHHHCGGGIBGI9B:?CF?
@7553238/1
tgaatccttagaattcaaaaattcaaacttaaattcgtagcctaattgat
+7553238/1
?@@FFDDDHHFFFHGJJJGHIEHIIIIJJIIHIJIJIJIGIJIJIIIG@E
@5125319/1
catagttccacaatgagtaatttcaatttttaatccttttatttctttag
+5125319/1
CCCFDABDFHFHFEAEGIIGHGGFHIIGIGIGHIGB<DHCHIIIIIIIGG
@6085772/1
gttcttgcctttgcagctgttgtggtggttgttgcctctgttgctgctga
+6085772/1
CCCFFFFFHHHHHJJJIJJJJJHHIHGIGHIJJJJJIIIJIJJJJJJJJI
@8039142/1
ttaatcatacaataattagcttaatattagaaatcttaataaataggacg
+8039142/1
CCCFFFFFHHHHHJIHJJJHJJJJJJJJJJJJJJJJJJJJJJJJJJJJJJ
@6086325/1
ctctgctgttgctgttgttgctgaggctgctgtggtctctgctgttgctg
+6086325/1
CCCDFFFFHHFHHJGHIJJJJJJJJJIJJIJJFHJHGEHGGIIIJJIFI@
@7092273/1
cttactttttaccagtcccttcagttaatatgctttaactgacaacattc
+7092273/1
@CCFFAFFHGGHFGAEGGIIIIICHHIGIIIGIGGHIGIIIFIIIIGIBB
@6590163/1
cttaaagttgtgaaaatcgtgtacataataataaataatcaagtaaaaag
+6590163/1
CCCFFFFFFHHHHIJJJJJIIGGJIJJIJJJJJJJJJJJJJIIFHGIJJI
@6087267/1
agttatcaagaaatctaagattgcatcaccgaggaattccagcctttgat
+6087267/1
@CBFFFFFHHHGHJJJJJIJJJJJJJJJJJJJJJJJJJJJJJJJJJJJJJ
@2029845/1
tggtagttgagtttggtgggtagggg
+2029845/1
?@@1BDBDH4C<DAHH91CE@EEFAD
@354061/1
gccactgctgttgttgaggctgctgtgg
+354061/1
@@@FFFDFGHFHFGFGG@GGBH7CF<@@
@4659185/1
gtatgatgtctcttttggactacaataaaagttattccaggtttataatc
+4659185/1
C@CFFFFFHHHHHJJJIJJJJJJJJJJJJJJHIJJJJIJJJGHJJJJJJJ
@2029926/1
ctctgctgttgctgttgttgctgaggctgctgtggtctctgctgttgctg
+2029926/1
@C@FDDDDFHHDHIGIJ@=FG@HEBHH<GGIGEEH9D>CDFHIID>B4?D
@2029929/1
gtggttgttgcctctgttgctgctgaggctgttgttgccactgctgctgc
+2029929/1
@?@DDDD@?>FHDGGGEHEGHGIJBE;E1C88DFF38?F@DFBF4D?FGB
@2583963/1
gtacgctcaaacatgcaaatgtgacattattgactaagg
+2583963/1
?@@=?@ADFBBHHIFJGIIJGFEGGGIIIIJEGHEH@HG
@4659289/1
gcccatggcagcaaatctacttgatcctatagtttctcctacggagactg
+4659289/1
CCCFFFFDHHHHHJJJJJJJJJJJJJJJJJJJIJJJJJJJJJJJJJJIJJ
@5608725/1
tggtattcgagctgacttgggaggtttggtgcccgcccgccatattgtag
+5608725/1
BCCFFFFFFHHHHJIJIJJJJJIJFHIJJIJJIJJJJJJJJJJJJJJIIJ
@6591594/1
ctcgaatctattatctcttggacaagttgttatattagtcactttatatg
+6591594/1
CCCFFFFFHGHHFHIJJJIJJJJJIIHIJHHIJJJIIJIJGJJJJJJJIJ
@6591715/1
gctagagaagcgaatatagtgttgtttactaatgcagatcttaaatctgt
+6591715/1
CCCFFFFFHHHHHJJJJJJHHHIJIJJJJJJJJJJJJJJJJJJJJJJJJJ
@3638706/1
gtagaggtgcaggctggccatgttgaatagcttgctgtggtggtacagca
+3638706/1
BBBFFFFDHHHHHJJJJJJJJJIIJJJJJJJJJJJJJJJJHHJDFHJJJJ
@7557296/1
tggtgtttgttttctccaactccgacaaacgccatcctctcattcttagt
+7557296/1
@CCDDDFFFHHHHJJJIJJGIIJJJJJIIIJIJJIJJJJJJJJJJJJII@
@6593646/1
gtgtaatcactgctgaggcttgaacaagcccttctgatagcctgcaattc
+6593646/1
BCCFFFFFHHHHHJJJJJJJJJIJJJJJJJJJJJJJJJJIJJJJJJJJJJ
@2585659/1
tctcaaggtccctgattacttcttctcgaggtggctgcagtttccatatc
+2585659/1
?8=DDDB??<FFHIEGGGHEAG@EEHIE3C@:;D9C7D@;BGHCAB>F4D
@7558971/1
acaacaacagcagcagcaacaacagcagagaccacagcagcctcagcaac
+7558971/1
CCCFFFFFHHHHHJJJJJJJJJJJIIJJJIJJJJJJJJIJJJJJJIJIJG
@6593955/1
gcgtattactaggtgggcttcagaggagtacaagggaaagagaagataaa
+6593955/1
CCCFFFFFHHHGHHIIIJJJJJJIJJIIFHIEIJJJJJJJJJJJIJJJIJ
@6089359/1
gccaggtgaaagatgccggaagtatttgtggagtccatatttaactgcta
+6089359/1
CCCFFFDDFHHHHJIJJHJIJJEHIJJJHIJJJJJJJJJJJJJIHHJJJJ
@5132658/1
ggtaaaaagattattgtattttcttttag
+5132658/1
?;:AD8:D?:CFBGI?<EC<:A<4A<C?<
@356235/1
ggcaaatctggaggttgatgaggaggctgaggcggaattag
+356235/1
@@@FFBBDFFB<DG;EGHHHICFEHEGGGHJGBHIFH=FH>
@356325/1
gggacatgaggtgaaattattggtattt
+356325/1
@@@?DBDDFBD?F<9<2<E<EHDACF<9
@2033012/1
cctgaataccttgatggctacaaagatagaagtcgaattcagttggatgg
+2033012/1
@@@DDDDAFFHHHI<GHAAD3FGH?F3<FHGGEHIIGICFGIGGGGHI3D
@5133941/1
gctgctgttgttgttgttgaccccatggttgtcgaggaggtccctgttgt
+5133941/1
CCCFFFFFHHHHHJJJJJJJJJJJJJJJHIJIJJJJJJJJDGIIJIHIIG
@5134753/1
gtttaaggtttccaaaaattttcgaataagcatggaccatggtttcaatg
+5134753/1
@:?DDDDDHHHHHIEHIIE?FFHIGDIE?HGGIIIGGGHHII:BFGIICC
@358616/1
ccatgttaaattttttcagaatcatgtgattttttttcctttcaagaata
+358616/1
@@@=BADE?HHFFDEGCHGHEE>HIGFHF@H<GIFID;<DDBFH4=FHFG
@2033756/1
gtgaagatggatctctgatcacaaaacaggatgatatactgacccggtgg
+2033756/1
CCCFFFFFGHHHHJJJJJIJJJJJJJJJJJIJIIJJIJIJJJJ>GHJGHJ
@914589/1
ggccaagatcaaccgtgtttggtagaagcaggatga
+914589/1
@@@FF@FFH?DHG@GFGGHJIB@HEFHHGIGIEHGG
@4664956/1
ctgcgactgtctgaatcagaatctgatttatcattgctagaagaaaatct
+4664956/1
CCCFFFFFGHHHHJJJJJJJIJJJIHJJJJJJJJJJJJJJGJJJJJJJJJ
@3151466/1
attgatagtatctgatttgttgtttattagggtagcatttggaggactgt
+3151466/1
CCCFFFFFFHHHHJIIJJJHIJIJJJJJJJJJHHIIIJJJJJJJJHIJJG
@2035880/1
gtctattgacagcatgatgacattcatctataact
+2035880/1
@@@D<DDDDBB?=GBEB?EHIHIFCHIIF>BHHB<
@7100389/1
gtagtgaagaactgaaagcagatctaa
+7100389/1
??@DBDDFHHGHHIIIIIIII;FHHA2
@5136569/1
ctcatggacagatgtaacataccttcatctggaatcagaagacaatggtc
+5136569/1
CCCFFFFFHHHHHJHIJJJJJJJJIJJJJJJJIJJJJJJJJJJJJJJJGH
@363950/1
gttcatctatattttttaaggaagtaagtgcaggggaacgagaaccaatt
+363950/1
@@@FFFFFGHGFHFGEHGI<EHHGEHEEEDHFCHGGB<GBHD6D@GAFEG
@1500668/1
atcaaaactcattaaatatttctgtaagcgaagaactgaggtaaaaataa
+1500668/1
@@@DAEFEHAFAFHIIJGGIGJJJHJJID?8C@8DFGDIJIAAGECHCHH
@2037743/1
ttataacattatgcagttcattacctaagatatttgttatgatctccggc
+2037743/1
@CCFFFFFHHGDFCDBEDJBHICC??FGEHHIBHIIHHIIJHCDGHEGB<
@4142473/1
cgaggtttaaattttttccgctgtagtacaaatttctatttccgattatt
+4142473/1
@CBFFDEFHHHHHJJJJJJJJJJIJJIHIJJJJJJJJJJJJJJJJJJJJJ
@7564977/1
ataactatgaagaatcatgtgataaaaaatagcagcagtcatcaccaaaa
+7564977/1
CCCFFFFFHHHHHJJJJJJHIIJJJJJJJJJJJJJJJJHJJJJJJJJJJJ
@6094531/1
ataagaacaatgagtgagagcttgcaagaggtaacttctgtcttgaaatc
+6094531/1
CCCFFFFFHHHHHJEHGJGIJJJJJJJJIJJGHHJJJJJJJJJJJJJIJJ
@2592047/1
gctttatgcaaataaattggcatcccacttttatgaatgattttgatcca
+2592047/1
?@<DFFFFHHFFFECHB9IGI@HIGCGHGDHIHIHJEII>GI@FFH4:DD
@8047589/1
tgaagaggacatccccgtgccataacaaactgctacaggtagtgtcgaca
+8047589/1
CCCFFFFFDHHHHJJJJIJJJJJJJJJJJJIJJJJJJJJBGIHIIJJJJJ
@5137622/1
gacaattgtaccaagctctggcattttcctgtgactgatttttcttcaac
+5137622/1
CCCFFFFFHHHHHJJJJJJJJJJJJJJJJJJHIJJJJGIJJJJJJJJJJJ
@7566382/1
agctgagtgagttaaaacagtacatcgcacaacaaacacttggggagtta
+7566382/1
CCCFFFFDHHHHHJJJJJJJIHIIIJJJJJJJJJJJJJJJJJJJJJJHJJ
@1501474/1
gggaatgattgttaatcaagaaaaaactaatatctggagcagacgcagta
+1501474/1
@@@DDDDA?DFHHAGIIGEGG<FGHIFEEHIG94CC>CGDFFA2?6?@B@
@6096123/1
gtctccttcaacaatcgtcggtacaatgtaatatgagttttctttgtttt
+6096123/1
CCCFFFFFHHHHHJJJIIJJJFHIIIIIFIIJJJJJIHIIJJJJJJHIJJ
@1501912/1
cttgactatgtttgatgacatatcaataacattctcctcaaccttttgta
+1501912/1
CCCFFFFFHHHGFI>FBFEHGIHEEHGIIJBHHGIJJIIIJGGIJFGGHA
@1501931/1
ctccaagttgtgaatcaatttcaggatacgatctggtttacaattagaat
+1501931/1
CCCFFFFDHDFHFIIEI@>IGGDHHHGGIIGIIIICBGGIGHIGIIFHII
@7567226/1
gggacacttatcaggttgtatactgatttcataatgatgtacgaaacctc
+7567226/1
CCCFFFFFHGHHHJJEHGGHIIJJJJJJJJIJJJJJJJJIJJJIIJJJJJ
@6096710/1
gtggtctctgctgttgctgaggctgctgtggtctctgctgttgttgttgc
+6096710/1
CCCFFFFFHHHHGGJJJJJJJJJIJJJIHIJHIJJJIGIJGIIIIJIJIG
@5139272/1
cttaaaacaatatcaagagcttggattgcctcctgcggaccattagttga
+5139272/1
@;;DDDADDDAF<CCDHIBEHGGE@H@>4AABCCG@@@:DHGIGCG=CF=
@3648186/1
atggaatttcataaacaactttcaaatccttaatatacgcaacaaagctt
+3648186/1
@BCFFFFFHHHHHJJJJJJJJJJJJJJJJJJJJJJJJJJJJJJJJJJJJJ
@3648290/1
gtgagccaacagtaagacatggtagatgaggatactttaatctaatatta
+3648290/1
CCCFFDFFHHHHFEHIGIJIJJCEHHIIIIIIIJJJJJGHIGIGIJIJII
@6601206/1
cgtacgctcaaacatgcaaatgtgacattattgactaaggctgatctgag
+6601206/1
B@BDFFFDHHHHHJHIJJJJHIFHIIJIIIIJIIJHIJIJJJJIJIIJJJ
@7101867/1
agataatcccatatcatggagacattaacttgcgtagcatactttatcgt
+7101867/1
CCCFFFFFHHHHHJJJJJJJJJJJJJJJJJJJJJJJJJJJJJJJJIJJJH
@8048817/1
gctgtgggttatatggtgattgatgccattcaactttgcattaactttct
+8048817/1
@@@FDDDDDAFFHHBHCFEFGGG@HE?<H@>FEFEEGGHHG@CDFHGCFG
@919697/1
cgttttttggagaggcaactcaggataactatagaggttcttctttccat
+919697/1
@C@FDFFFHH<FHHIHAGGGGGEGCHIJIGGGHIJJIFAGIGIGGIGGIE
@3155314/1
cttcagggagaatttttaaccatttacacaatataaatgcaccttcaaca
+3155314/1
@CCFFFFFHHFHHJJJJJJIJJJJJIJJJJJJJJIJJJJJJJJJJJJIJJ
@7102554/1
tcttgttttgcttctttttttgacctacccttgccgatagcaataaggcc
+7102554/1
CCCFFFFFHHGHHJJJJJJJJJIJIJJJIIIJJIIJGIIIIJJIIGHHGE
@3156296/1
tctgtcaattcaccaggtgatatatttttgcacctgttataaatgtagga
+3156296/1
CCCFFFFFHHHHHJJJJCGHJJJJJJJJJJJJJJJJJJJJJJJJJIIJJI
@4145258/1
gtgagttaaaacagtacatcgcacaacaaacacttggggagttaaatcaa
+4145258/1
CBCFFFFFHHHHHJHHIJJJJJJJJJJJJJJJJJJJJJJJJHIIJJJJJJ
@367789/1
ggcaaatctggaggttgatgaggaggctgaggcggaattag
+367789/1
<@@DDDDFHHHBFIFE>;:FBE@AFE=C9?FED@DA>C9@C
@4669728/1
catttctttttcttgatctctttcattatcgtaaattgtcacggtctcaa
+4669728/1
CCCFFFFFHHHHHJJJJJJJJJJJJJJJJJJIJJIJJJGIJJJJGHJJJJ
@7568392/1
tgattagtttccacaacaatttctcttcctttttttggatctgaagggcg
+7568392/1
CCCFFFFFHHHHHJJJJJGIJJJJJJJJJJJJJJJJJJJJJJJJJJJJJJ
@2039025/1
gcacattcatctttgctgaggtttgtatctgttgcagta
+2039025/1
@<@DDDDDHDHAAEGI@FFB73AFHHGIIGIHCHHID94
@8049522/1
gccaacagtaagacatggtagatgaggatactttaatctaatattatatt
+8049522/1
CCCFFFFFHHHHHJJJJJHJJJJJJJJJJJJJJJJJJJJJJJJJJJJJJJ
@7569440/1
cacttttggtcctgttggtccattaatataaaatggttcaacttctttgg
+7569440/1
CCCFFFFFHHHHHJJJJJJJJJJJJJJJJJJJJJJJHHJJJJJJJJJJJJ
@1504253/1
cctatgactcccaagctgctatgagtactatcatcagctggt
+1504253/1
@@@?DADFD>FFHG=FBGGE9FGD<CCD@FFFBA?ECB<GA:
@1504375/1
caggtgcgttaacttttggtggctttattatattactcctaattga
+1504375/1
??<DD83@CFDFFG>CFE:AGGEEIDIEGFEH>CFCF4D9?DGEGC
@7103064/1
ccgctatcatcctggctgttgccatttgattcgtcctttgtttttactcc
+7103064/1
CCCFFFFFHHHHHIIJJJHIJIJIJJJJCHIJJIIJIIJJJJJJJJJJJJ
@8050539/1
ctttgtgagccacatcaatgttaaggaatggtttccaaccaataattgca
+8050539/1
CCCFFFFFHHHHHJJJJJJJJJJJJJJJJJJFHIJJJJJJJJJJJJJJJJ
@1505131/1
atcagtttgagatactgtaatgcattgtaggccgcacatgtttgtgcttc
+1505131/1
@@@DFFDFGBHDHGCIJFHGIGIIIJBFHGICHJJGIIIJAGGHIJGHGH
@368661/1
caggagatactggttgttgttgaggtggt
+368661/1
@@@DADAFFDFHGAFBFAGDEGA>D<CDE
@7103977/1
cttgtcttacaggtaccggtctttctcgataatcaagtgttggtgcattc
+7103977/1
@@@DDDDD?CAC>AFFEEHEHIIIIIIEBHIIIGI@F?FDGHBFHHIIGD
@8050872/1
aggtatagatactgaacgtgtacacctcacatatgtatggcacaactgat
+8050872/1
@CCDFFFFHHHHHJJJJJIJJIJJJJJJJJJJJJJIJJJJJJJJJJJJIJ
@2596330/1
atcagattatcggaagctagataagatggttttgaatacaggaatgccgg
+2596330/1
<@@D=DDDBDDFHF7CFHIGIGGIIGCHG??D=FCGEBHBDDDBFEH9@D
@7105366/1
tcagaatataatagtttcaactcatttgatttatgcttaataagcattac
+7105366/1
CCCFFFFFHHHHHJHIJJJJJJJJJJJJJJJJJJJJJJJJJJJJJJJJJJ
@5142739/1
ggccacttctttgaactaagtacagcgaaattcttattcgattgaagtaa
+5142739/1
@C@DFBDFGHHHGGCGGIGICIGHJIJIIGIIGHGIIJJIIJJJGCEIGH
@922733/1
ctaatgtttcttcatttaaaaccgctgtgtctctttctttttttgttag
+922733/1
CC@FFD=;CCDHDDGCGAIFEFHGIG<?F??FDGI@GHAHGDB?F2BC=
@923445/1
acccgatgctagctttcttaaatctggttctctaatcatctgattagtag
+923445/1
CCCFFD<DFHGDDBBHIBEH<HGG9FHC@<CDHCH9GB4D?C:BF<F9?B
@6604998/1
ctaaagcactaccttcagcgggagaccttggctttgccgcttgttgctgt
+6604998/1
CCCFFFFFHHHHHJJJJJJJJJHIHHIIIJJJJJJJJJJJJJJJJJJJJD
@7571880/1
tggaatttcataaacaactttcaaatccttaatatacgcaacaaagcttt
+7571880/1
CCCFFFFFHHHHHJJJIIJJJJJJJJJJJJJJJJJJJJJIJJJJJJJJJJ
@5619449/1
aggaaataagaaagcaagagaaggaagtgaggtacacagttgcagtcctg
+5619449/1
CCCFFFFFHHHHHJJJJJJJJJJJJJJFHIIJGGIIJJJHIJJJJJJJJJ
@6605548/1
caccatctaacctctacaattttgttttgtttctcctccatttccaatta
+6605548/1
CCCFFFFFHHHHHJJJJJJJJJJJIJJJJGIJJJJJJJJJJJJJJJJJJJ
@924778/1
ggactgcatcttcttattatatcataactaatttattatatttactagac
+924778/1
@@@DDADEHDHFHIIFGIEH<>JD><<CFDEHDB4C9?<C?EH>FFCG4?
@6101466/1
ctgcaatttccaagaaactttacttttcacaaataaatataaaaagaaaa
+6101466/1
@CCFFFFDHHGFHIEIIJJIJIGIJIJJIIJJJJIJJJJJJJEGIJJIJJ
@3653062/1
caatactttaagagcatttattgcagcttctttctgtgcatcatttttag
+3653062/1
CCCFFFFFHHHHHJJJJJJJJJJJJJJJJJJJJJJJIJJJJJGIJJJJJJ
@372076/1
gagtaatctctgtatcaacaactgtaccagccggcacattcatatttctc
+372076/1
@@@FDDFBFHGHDGIJJJJDGIGGFGGIGIIJIEGGGIHIFIGGGHIGII
@2600574/1
gcctcatgttataacattatgcagttcattacctaagatatttgttatga
+2600574/1
@@@FDDDDFCDHBGDBHG>CHBEHEAEEHGIIIDIC><FEFHHIIHH@4B
@6605790/1
tactaggtgggcttcagagcagtacaagggaaagagaagataaaaaactg
+6605790/1
C@@DFFF:DHGHGJJJGGIJJIJJIIGIIGGIJIEHFHHGGIIEHBHEIG
@372709/1
gtcacttttggtcctgttggtccattaatataaaatggt
+372709/1
C@@FFFFDHH6FFGGIGGHG@HGCCHABGCF>F<CF@>D
@3653681/1
gtcctcttcagaagcacaaacatgtgcggcctacaatgcattacagtatc
+3653681/1
@CCFFFFFHHGGHJJIJJIJIJGJFGIJJJJJGIJJJJJJJJJJJJHGHI
@1508642/1
gttgttgccactgctgctgctgcggctgttgttgcctctgctgctgctgc
+1508642/1
@@@DDFDFHHFFDGFHIIIFIIIJJI8F?BD?;FGGGEE<F<?DHGIIIG
@7108422/1
ggtcattatgggcttctattagttcatctatattttttaaggaagtaagt
+7108422/1
BCBFFFFFHHHHHJJJJJJJIJHIJJJJJJJJJJJJJJJJJJJJJHHII?
@8055224/1
gcatcattcattttcttcattgtaacttggcccgcaacaattgtacacaa
+8055224/1
CCCFFFFFHHHHHJJJJJJJJJIJJJJJJJJJJJJJJIJJJJJJIIJJJJ
@1509988/1
gtcgtgagaagctgcaacggctgctatagatggaacgttgatctggtctg
+1509988/1
C@CFFFFFHFHGGJJGEGIIGGHGGGGIGHIJIII@D?@DC>FFHI4CFF
@927345/1
caagcttctcttatagctgtcaactcatgttgcaaaa
+927345/1
=?@D=84BD4DDDEF9EC><FC<4FHCEHA9CE9DC?
@8056056/1
agcatttggaggactgtcagatggttttggagaattatcaaagagaatta
+8056056/1
CCCFFFFFHHHHHJJGIJJJIJJJHHIJJJJJJJJJJJJJJJJJJJJJJJ
@2603153/1
ctcaagttccatcctatcattgccaattggtagtggatctctagtataaa
+2603153/1
CCCFFADBDHGFGHGGIFHGEACHIFCE@FEEHE>>?CFA49CF4CGG><
@4675342/1
ggttgccttaaaacaatgtcaagagcttggattgcctcctgcggaccatt
+4675342/1
CCBFFFFFHHHGHJJJJJEHIJJJJJJJJJJJJJJJJJJJJJJJJJJJJJ
@5622136/1
cttgaggctgagatgaaggtggtctgctgggttgctggtcaccgggttgt
+5622136/1
CCCFFFFFHHFHHJJJGIJHIIFHIJJJJJIGGIJIJJGIGIJJIJIGEH
@4675792/1
ctcgtgagccaacagtaagacatggtagatgaggatactttaatctaata
+4675792/1
@CCF?DEFFHHGGIIFGHIJJJJIJHHIGIGGIGIGGIHIHJIGGIJJJG
@4151545/1
agcaggatgacacttaggtcgtgcatggtttaagaaagaccaaaggtttc
+4151545/1
CCCFFFFFHHHHHJJJJJIIJJJJJJJJIJJJJJJJJJJJJJJJJJFHII
@7110048/1
ggtaggggttgtttccctagactgtggttgagacacttgctggggaggtg
+7110048/1
BBBDFFFFFHHHHJJJJJJJJJHIIIJIIJJJJJJJJJJJJJJJJIJJFH
@1510966/1
gcttccgttccaccctttctgctgcgatctttgccatagcatagttcctg
+1510966/1
CCCFFFF?<FHAHFFHGIEHGCHGJIIJDHIIJJI>FGGGJIFIFHIICG
@3163706/1
cgtacttctagcattagaagtttcttctccagctaaggctgtatcatcaa
+3163706/1
BCBFFFFFHHHHHJJJJJJJJJJJJJJJJJJJJJJJJJJJJIJJJJJJJJ
@5623133/1
gcccatcattcgctcctcgactgccccgatgttggagcctatgctatccg
+5623133/1
CCCFFFFFHHHHHJJJJJJJJJJJJJJJHJJJJJJJJJJJJJJJJJJJJJ
@5149915/1
cattattcgtattgatatcacatttttgtaaacttaattcaccagcatat
+5149915/1
CCCFFFFFHHHHHJIJJJJJJJJJJJJJIIJJJJJJJJJJJJJIJJJJIJ
@5150099/1
ctccaatcgcattccctttcacactagggacatgaggtgaaattattggt
+5150099/1
CCCFFFFFHHHHHJJJJJJJJJJJJJJJJIJJJJJJJGHIJJJJJIJJJ?
@6107455/1
cgcaacaattgtacacaactccataggaagcgccaaaggcttctctcgtg
+6107455/1
CCCFFFFFHHFHHHJJJJJJJJIJJJIJJJIJJIJJIIIIJJJJJJJJJI
@3660300/1
gcatgttcttgcctttgttgctgctgtggtggttcttgcctttgcagctg
+3660300/1
CCCFFEFFHHHHHJJJJJJJJJJJJJHHJFGICGIJJJJJJJJJJJJJJJ
@2605722/1
gatttattaatttgctcaggagaaatttcaatttttgca
+2605722/1
@@7DFFFBFHHAAFHFBEHICFIGG9HHIIDIGIJI@FG
@3165824/1
ctagctttcttaaatctggttctctaatcatctgattagtagtaacgatt
+3165824/1
CCCFFFFFHHHHHJJJJJJJJJJJJJJJJJJJJJIJJJJIJJIJJJJJJJ
@5625191/1
ctcctgaccaacttgaagacaaggtaaatgaggataccttaatttcattt
+5625191/1
BCCFFFFFHHHHHJJJJJJJJJJJGIJJJJJJJJJJJJJJJJJJJJJJJJ
@6610218/1
ctgccgagtccttccttctagtgcttcttccaaagcaaataatgaaactt
+6610218/1
CCCFFFFFHHDFHJJJJJJIJEHGJJIJJJJEGIIJIIJJJJJJJJIJIJ
@7111842/1
ccagagaggaaatagtattttttcttcatcgtcttgaacttcatttccaa
+7111842/1
@@@FFFBDHAHHHEHHHIJIGIJJIJIJCHIEGHJJIIGGGIJIGHIIJI
@8059631/1
caactgagaggccaaactccttcaggcatgggtcactattaaagttgatt
+8059631/1
C@CFFFDFDHHDHIIBHGIIIIHGIEIHEHIIFFHGIJHGGICGDFGHHG
@8060148/1
ccctcttcacttcagcataaactggagtttttcccggaagcaccaccaca
+8060148/1
CCCFFFFFHHHHHJJJJJJJJJJJJJJCFHJJJJJJJJJJIJJJJJJIIJ
@4155704/1
gctgcagtttccatatcatattatacctgaaggcttttgggtcgtgagaa
+4155704/1
@@@DFFDDD?DFDGHGIIICHGEIIGHHH>EG>GGGIICAHDHGHGGIGI
@4155923/1
caatcgcattccctttcacactagggacatgaggtgaaattattggtatt
+4155923/1
CCCFFFFFHHHHHJJJJJJJJJJJJJHIJJJJJJIIJJJJJJJJJJGIJJ
@3663418/1
gcccgccatattgtagctttggtggtggcagaaccctacctcgaacttcc
+3663418/1
CCCFFFFFHFHHHJJJJJJJJJGHIFGIIJJJJJIIIIJJIIGIJGIJJJ
@2048984/1
agtaaataacaaagaatggaaggccaaaatttgttca
+2048984/1
@@?DDADDH>?CCABGEFEEG@ECA?@3:3C?E@EGH
@3166853/1
ctctgataaattagaatcatcccatagcaaatggtatttggtaggacgtg
+3166853/1
@@@FDFFDBHDHDHFEBFGBDGHHIGEFGF>@HG9CFHCHI:DFGHGG@G
@1514191/1
ctcatacttaatccaatgacatggggaagtcaattgctaatattgccatc
+1514191/1
CCCFFDFDFHFBHHJEEGCGG<F3CFA<AACACHIEEFHCHHIGCFH?DD
@1514246/1
gtaaggtgctgaggcaagtgttgggattttgaccatcttcaacgaatcaa
+1514246/1
<??DFFDDHFBHHECDGB<AAFGCGDGGH9<FGIDHGCGIJII<BFEE@F
@3664263/1
gtccttctgacacaccatctctgtaaaagaggatagcttgaggcttatac
+3664263/1
CCCFFFDFHHHGHJIIJJIJJJJJJJJGHEHIIJJJJJJJJJJJJJJJJG
@6110903/1
gtgcccatggcagcaaatctacttgatcctatagtttctcctacggagac
+6110903/1
CCCFFFFFHHHHHJJJJJJJJJJJJJJJJJJJJJIJJJJJJJJJJJIJIJ
@8060983/1
ctgtagtctgtctgcatctgtatatgccctagcacggaaagcagcg
+8060983/1
=<?A==DDBF22C<<C<A?CHHFII@BHFIA?9FD@?0CF>B?BAA
@6612232/1
ctatacctttgaatgtccctttgccaaatacttcaactgtgactctaact
+6612232/1
CCCFFFFFHHHHHJJJJJJJJJJJJJJIJIJJJJJJJJJHIJJJJJJJJJ
@5154061/1
gtcgtctttttttaccaaaccggtattttccccttggcaacaaacagttg
+5154061/1
@@@FDDFDFDHHFHHGGIGGHBH:@FFGGJJGIJIGIEIIHIJJJGGCDG
@938179/1
ccatagcatagttcctgctttagggtttcttccgctaatttaaaaattga
+938179/1
@@@FDDDDFDBH?FGEBFDCHII@GDGHGIIGHGDD@DE@DD>DG@DHCD
@3666847/1
agcatactttatcgtaacggtcatttctttttcttgatctctttcattat
+3666847/1
CCCFFFFFHHHGHJIIJJJJHHJJJJJJJJJJIJJJCGIIJJJJJJJJJJ
@1516435/1
gcccaatattgattccagaacttccggcataatgag
+1516435/1
@CCDFFFAHDFFAEEIHIGIIGG@HIIDGEGEHGII
@1516526/1
gaattacagaataactcatgaatgctttctaatgtttcttcatttaaaac
+1516526/1
@@@FFD;DFGF?DGGGID<@FGGI@9BHI@EE@@E4BD<BHE4?DEGIGF
@2051036/1
gtcacttttggtcctgttggtccattaatataaaatgg
+2051036/1
=1:B?D;BF<@B<EHIAFD9?F3C4A9CC?<?FEBGEH
@5628340/1
gctgcagctaatgattcaaataagtctccaaggacctttggcacatccac
+5628340/1
CCCFFFFFHHHHHJJJJJJJJJJJHIJJJJJJJJJJJIJIJJJJJJJJJJ
@4158017/1
gcatcatcttccattgagaaggcctgacggactgatggaatccaaaccat
+4158017/1
CCCFFFFFHHHHHJJJJJJJJJJJJJJJJJJJJJJJJJJJJJJJJJJJJI
@3667867/1
cttttttaaaataatcagcaaaatccaaaagatttttcattgtgttcgtg
+3667867/1
@@CFFFFFHHHHHIIGHJGIIJJJJJJJJJJHJJJJJJIIGIIHIJJJII
@6115307/1
ccataatcatatttcttataaattttttcttcataataatctttgtttag
+6115307/1
CCCFFFDDFHHHHJIJJJJJIJJJJJJJGJIIJJJJJHGGIIIIJHIJIJ
@7582816/1
ctgctaatgattcaaataagtcaccaaggacctttggcacatccacgatt
+7582816/1
CCCFFFFFHHHHHIA><EIHJJJJJJJJJJJJJJJJJJJJJJJJJJJJJJ
@6115929/1
tattttcaaatatttatctatcatatcctcctcgataatagatatgtaat
+6115929/1
CCCFFFFFGHHHHJJJJJJJJJJJJJJJJJIIJJJJJIIJJIJIJJIJJG
@381270/1
ggcagaagcatagcatgctggacaatatcgcacataatacctgttctgta
+381270/1
@@@DD?DDDHHFHIIIIFII<3AFHCFEGIIIIIIE<DGIIIEDGGHIC9
@6116306/1
cctagacttgtgcaccagctaaagaagacttatctttaaacggcagcttt
+6116306/1
CCCFFFFFHHHHHJJJJJJJJIJJJJJJJJJIJJJJJJJJJJJJJJJJJJ
@6614217/1
gtaaagtgttgctaacttcataaatgcacagagtaggttattgtaaggtt
+6614217/1
CBCFFFDFHHHHHJJJJJJJJJJJJJJJJJJHIFHHIHHIIJJJJJJJGI
@2610826/1
cgcagattaaaatttttaagtacgactaagtgagcacactaaatcaccac
+2610826/1
@CCFFFFFHDDFHGID>GCC:C<;FEHE3C:??C3?FHC3:?FGH@DDB/
@7584248/1
gtgtttttgagctcatacttaatccaatgacatggggaagtcaattgcta
+7584248/1
BB@DFFFFGHHHHJJJJJJJJJJJJJJJJJJJIJIJJJJJHJJJJIJJJI
@7116327/1
ggcaccatgacgatagctttattctcattaaggaattccggtttctcaaa
+7116327/1
CCCFFFFFHHHHHJJJJJJJJJJJJJJJJJJJJJJJJJJJJIJJJJJJJJ
@5156607/1
ctctgctgttgctgttgttgctgaggctgctgtggtctctgctgttgctg
+5156607/1
CCCFFFFFHHHHHJJJJJJJJJJJJJJJJJJJHIJHIJIIJJIJIIJJII
@5630051/1
cccaatgtttctagcctttcataattcataacg
+5630051/1
@@@DDB3DF<D4D<:;C??E<<F@F<HF@???D
@6117889/1
agctggatgagtgacatcagcgccaacaacaatgacaggtttttgaaaaa
+6117889/1
8=@B;BDDDHHABFGFIEHIIGGGFDEHIIEIGDHGHGC9?FHHGHGHGC
@7117662/1
ctgtatatgccctagcacggaaagcagcgagatgagcataataggtaggt
+7117662/1
CCCFFFFFGDHHHIJJJJJJJEGIJIJFIJJ>HHGIJEIIEHIJJHHIJC
@383521/1
ctcatacgactctaattgtaaaaatgttatccatttttgggttaataa
+383521/1
CCCFFFFFAAHHHJFIJGIEHGGGICC@HHIGHGIG@EDFGGEHIJJI
@8064105/1
gtcaagaccataaccaagatcaattactctaccaggtggaggtgaaa
+8064105/1
CCCFFFFFHHHHHJHIJJJJJJJJJJJIJJJJJIIJDFHGIJ?GGIG
@6118622/1
gcatcatacggaatctgccgagtccttccttctagtgcttcttccaaagc
+6118622/1
CCCFFFFFHGGFHIJJJJJJJIFFGGIJJJJJJJJIIIIIJIJJIJJGIG
@8065173/1
ggaagccataccgtacgctcaaacatgcaaatgtgacattattgactaag
+8065173/1
CCCFFFFFHHHHHHHJJJJJJJJJJJJIJJJJJGIJIIJJJJJJJJJIIJ
@4684623/1
agtaagacatggtagatgaggatactttaatctaatattatattgactaa
+4684623/1
@CBFFFFFHHHHFHJJJJJJJIJJJJJJJJJJJJJJJJJIJJJJIJJJJJ
@7585841/1
ctctatttcattgtgcattaatctatagaaaattttccaaacagtattta
+7585841/1
C@@FFFFFCFDHDHIIIJJJIIJJIIIJIJIHHGHGIIGGHIGHD?DDCH
@3670524/1
gttgctgttgttgctgaggctgctgtggtctctgctgttgttgttgttgc
+3670524/1
B@@FFFFFGHHHFIIIGHIIJJJIIEHIBGHEEIGGGFHIGGEFGGBHHE
@943192/1
ctacccttgccgatagcaataaggcctttgg
+943192/1
@@@DDADAHFF:@:A@HGEEHIH9FEFCG9@
@384836/1
gttttgaataaaattaaggagtttcggaaacacgtttattattctgatca
+384836/1
@@@FFEFFDHFHFGIDG@DHGG@EID8FCEHEIIGIJHGJGIJEHHBA<B
@7587651/1
ccattttatagctactctaaaaacacggtcttttccttcccctggcaatg
+7587651/1
CCCFFFFFGHHGHJJJJJJJJJJGGIGGFHJIJIIJJGIJJIIIHHEHIE
@4161687/1
ctttaagacactgactaaaatattgttcaagttcacgaggagtattcttg
+4161687/1
CCCFFFFFHHHHHJJJJJJJJJJJJJJJJJJIJJJJJIJJJJFHIJJJJJ
@5159791/1
gagaaatttcaatttttgcaaattgttcgtagtgaagaactgaaagc
+5159791/1
@@@=DBEFHHGABBBGFBC@HFHEFEHGGCFHIIDIGG?FGIBCBEH
@7120454/1
ctttattatattactcctaattgaagagccttttcccaaaatcataccat
+7120454/1
CCCFFFFFHAHHHJJJJJIJJJJJJJJJJJJJJJJJJJIJJJJJJIJIJJ
@7120567/1
cagatgtaacataccttcatctggaatcagaagacaatggtcaatgtttt
+7120567/1
CCCFFFEFHHHHHJJIJJJJJJJJIIIJJJJJJJJJJJJJDGHJJJGIJJ
@385977/1
cttcagtcacccgattctatttcttggtcatcagtttgagatactgtaat
+385977/1
CCCFFFFFDHFBFGIJIGJJIJ>FH@>FD@AGEGIDCEB1CFGGHC?4?<
@5632732/1
ctgcaatgaccatcaatcatcccttttctatgctactgttttccaattcc
+5632732/1
CCCFFFFFHHHHGJJJJJJIJJJJJJIJJJJJIIJJJJIJJJJJJHJJJJ
@3178753/1
agtacctatttctttgtgtcggaatacaaggcaggaaatggtgaactgcc
+3178753/1
CCCFFDDFHHHFHJJJJIHIJIJGIJHIJJJJJJJGGGIJJIJJJJIIII
@1521861/1
gcagggaattctaagagggtacacaattcaggc
+1521861/1
CCCFFFAEHHHH8FGGGHGCFHIJJ=EEHJJI?
@387534/1
agtaagtgatcattaagttcgccgatcttgt
+387534/1
@@@DFA?DD>8=CGCG<?4AEB@C>HBHIF9
@4163177/1
gccatcgtttgcattagacatagtcagagcttgtaggagaatggaaggac
+4163177/1
CCCFFFFFHHHHHJJJJJJJJJJJJJJIJJJJJJJJJJJJJJJJJJJJJJ
@944732/1
tggaatttttgcattttttataacttctttaattctctccaaa
+944732/1
?@@D1;DDBHHHHFIJIHGICCHE@ECFHFHDH>DGGD3CG3D
@945767/1
tccataggaagcgccaaaggcttctctcgtgagccaacag
+945767/1
@@@DD8D;:A:C:FGGIIDCGGGEHGGI>8C:?BDHGIII
@5161855/1
ggatacgatctggtttacaattagaatttataagtgttgcagttaaacca
+5161855/1
BBCFDFFFHHHHHEHIJJJJJJJJJJJJJJJJJJFHGIIJJJHIIJJJJJ
@389351/1
cgtacttctagcattagaagtttcttctccagctaaggctgtatcatcaa
+389351/1
@@<DDF8DFFDHB>FGGEEEIC9AB:EDE9EEC?@DCC3CFDGC:DAEG9
@3179315/1
gctgcgacaccatctgatgcctggtgcggaggctaccttgccgtaggaaa
+3179315/1
@<@?DDADDDDHBFGGIHGIIIAF?CFBEHIG=DHGGICEGBF;@DDEAE
@390641/1
taaacaaacctatgggttttaccatcatttgctgctcataaagcttattc
+390641/1
@CCFFADDHGHHGJIIF=FE>EHCEGHEIIJIEHGFGHIIJIJGFIICH9
@6125642/1
gggttcatgaattgctccctccacctgaactagttcatatttcggagtcg
+6125642/1
BCCDFFFFHHHHHJJJJJJJJJJJJJJJJJJJJJJJJJJJJJJJJJJIJJ
@4164673/1
ctctgtattagtctgcagaaaccaagagcgacttaaacaaattgattcca
+4164673/1
CCCFFDFFHHHHHJJJJJJJJJJJJJJIIJJIJJJGJJJJJJJJJJJJJJ
@4164726/1
ctgctttcatcttcagaagaactggtagaagaactgctgtaataacgaat
+4164726/1
CCCFFFFFHHHHHJJJJJJJJJJJJHJJJJJJJJJJJJJHJJJJJJJJGI
@3674432/1
ccgcagattaaaatttttaagtacgactaagtgagcacactaaatcac
+3674432/1
?8==DA??<CCCF?<EG<G>CHHED1@?FA<1?D9FE>9B>@FCDFFF
@947722/1
caggaataaagtcattaaccttcaaa
+947722/1
11:4:?DDHD<AF@FDEG<EFG3CE:
@7123840/1
gggcattcatcttttcttttgtaaattacttcaaggaaatcccagtccac
+7123840/1
CCCFFFFFHHHHHJJJJJJJJIJJJJJJJJJJJJJJJJJJJJJJJIJJJJ
@7123845/1
cgacaagtgtcattgataattagaagtttgtaaacagtgcggttcgatac
+7123845/1
CCCFFFFDHHHHHJJJJJJJJJJJJJJJJJJJJJJJJIJJJJIJJJJJJJ
@7593923/1
gtctgtaattgcgataaggtttttcaggattgatagatacatcataatga
+7593923/1
CC@FFDFDFHFFHFFGGHH<CBHHIJIIHIGGGGIIJIIIIGIIJJIGIJ
@5635681/1
ctcaaatgttttatagaagcttccaggaaaaccagattttggattgaggt
+5635681/1
CCCFFFFFHHHHHJJJJJJJJJJJJJJJJJJJJJJHJJJJJJHIJJIJJB
@2617799/1
gttcttctttccatcaaaggcaggaaatcg
+2617799/1
??@DDDBDHH8<DDH9??E;;:CGCHG@H?
@1524791/1
gccacattccattccatgatttattaaacccgatgctagctttcttaaat
+1524791/1
@CCFFFFFHHGHHIIIJJJJJJJJGIIGHHIJBHGIGGI@G@HAHGHFII
@950144/1
cagtaggtgacattagtctagtttgatga
+950144/1
@@@DA?DD8D?F8AE<4A:C?4<:CD9F4
@1525135/1
ggcttctattagttcatctatattttttaaggaagtaagtg
+1525135/1
@@CDDDADFHBHHGGG@EHHEG@<E4?AC@EG9BF<F@FDC
@950572/1
atggagtttgacctctaggaccagtttgcaaagggaagcgagcttgctgt
+950572/1
@@@DD?AD?FBHHGIGIIIGHIJIHCIIJGG<;?FD9CDE@F<@<F?BHH
@7125715/1
ctcaatgatttcctccttccaaaaaaatacagcaagtctggtaaatttat
+7125715/1
CCCFFFFFHHHHHJJJJJJJJJJJJJJJJJJJJJJJIIJJJGHJIJJJJJ
@396060/1
ccagccggcacattcatatttctcccatctgcatccttcttttccggaaa
+396060/1
@CCFFFFFGHHGHIIIIIJJJJJJJIJIJJIJIJGIIJIJIJIJIIIJJJ
@2059484/1
cttctttaagacactgactaaaatattgttcaagttca
+2059484/1
C@@F@>DDADFDHGIGG?CHHCHGEGEDHFGIHI9?GE
@5637898/1
cactcttaaacaatgatgtgggaaatccagattattttgtgattccaagt
+5637898/1
CCCFFFFFHHHHHJJJJJJIJJJJJJJJJJJJJJJJJJJIIJJJJJJJJF
@396668/1
ttccattgcttgaggtctggtaattggagcggcttgt
+396668/1
@C@FFDDDF?FHDIICE>FC=C@FAHHGIHIGIHIA0
@4691234/1
aatcagagctacaacatctattgttggaaaaatcaggggaaagaagacag
+4691234/1
@@CFFFFFGBFFHIJJJIJIJHIIJJJJJIIJJJJIIJIIJIGGEHIHIJ
@8071731/1
gtcattagcagagctcgctactaaggccttcaagatagaacccaattctg
+8071731/1
CC@FFDFDHHHFHIFFGIBDHGEEFHIFGIHHIGIGGDGI<GHHG9DGHH
@4691647/1
gctggttgccttaaaacaatatcaagagcttggattgcctcctgcggacc
+4691647/1
CCCFFFFFHHHHHJJJJJJJJJJJJJJIJJJJJJJJJJJJJJJIJJJJJJ
@4691690/1
caacaacaacagcagcaacaacaacagcagcagcaacaacagcagagacc
+4691690/1
CCCFFFFFHHHHHJJJJJJJJJJJJJJJJJJJJJJJJJJJIIIJJJIJIJ
@7126856/1
cggcaaggtagcctccgcaccaggcatcagatggtgtcgcagctcctgtt
+7126856/1
CCCFFFFFFHHHHJJJJJJJJJJJJJJJJJJJJJHHHIJJJJJJJJJJJJ
@4692579/1
gcaaagattggagagtgtttgtggggaagttttatttacattttttgcct
+4692579/1
CCCFFFFFHHHHHGIEFGJIJHIJJJHIIGHJJJJJJJJJJJJJJJJJJJ
@7596174/1
agttaaatcaacatcagctgagatatactcatattgaggataagaaatac
+7596174/1
CCCFFF?DHBFHHJIIGBFGGHIJJHJGIIJGIIGEGGD<FHJIHJFIIG
@1527933/1
ccaagctctggcattttcctgtgactgatttt
+1527933/1
??1BDD?DHFHFBEGHE>AC9:<:A4CA@BHC
@7596916/1
cttcatccttgttttcaaagttgataaataatattaatgaaactaaaaac
+7596916/1
@?@BDFFDHHFFHBFHHIIIIIIDHIIIIIIEIIIIIIGGIIGIIIIIII
@2620591/1
attgtttcattccgcagattaaaatttttaagtacgactaagtgagcaca
+2620591/1
?<@D1=DDDHF>FIIBHGI<F>FE@>FFGGII?EDAAF@@DGHGGIBCHI
@3677875/1
gtgcagtatgttttccaacagtcataataaattcattagactgtcgatga
+3677875/1
@@@DFDEFHHDHHIDHIIIIEAGHHIIIIIIIEHIFIIIIIDIFIIGIIH
@1528920/1
cgacgacactttttagtaccgggcttactaaggg
+1528920/1
CCCFF8@DHGHFHHICBFHIJIGGIIJFGJJJJD
@1529543/1
gttgggtcattagcagaaatcctcat
+1529543/1
@@<BBD?D>FF>FBHIIIEHEGEH9B
@1529568/1
taacagtaagttcttttttttccttgactatgtttgatgac
+1529568/1
@@@FFBBDBHDHCFHIIJIBEHCCG>DHI<FGF>BF?D@9B
@8074250/1
catcattcattttcttcattgtaacttggcccgcaacaattgtacacaac
+8074250/1
@<<DDDDDHFFHFFHGEGGGBHHEHIGCHCCDBHDHEHIIIIIIIEHGA?
@7599053/1
cttctattagttcatctatattttttaaggaag
+7599053/1
11=11ABD:A?FFGGCHIGGIGIHGIII@@BGD
@400360/1
atcgcacaacaaacacttggggagttaaatcaacatcagctgagatata
+400360/1
:;1=BBDDAFFDDIDFB>HCGE8EFGED>CFCDFFIII<FDFAE4?CFE
@5640205/1
atcacatcacattaccacatttctcaaattcagtcttgaaatattatcca
+5640205/1
CCCFFFFFHHHHHJJJJJJJJJJJJJJIJJJJJJJJJJIJJJJJJJJJIJ
@400593/1
gggtagttgggtaatattttgataacgtggatg
+400593/1
?<@=ADBA?DHFBFE4E4<EC;<9?CD98BB<3
@954178/1
aaggaagtaagtgcagaggaacgagaaccaatttcttttttaaaataatc
+954178/1
B@@FFFFDHGHFFGIIJIBHBGHEG1C@GIGHB94B>FFHBDDG><DCBH
@4694959/1
gctttttccgttgggattcattatccattctcccctaggctttgctttag
+4694959/1
CCCFFFFFHHHHHJJHIJJJJJJJJJJJJJJJJJJJJJJJJJJJJJJJJJ
@4695068/1
aggcacaataaagaatgaattctctttagcttgtggatcaaaactcatta
+4695068/1
?@@FBED?HDHBFBDEGGG4C@FFGHIFB>FHB8?FAFIADHGCHC>FFF
@1531248/1
caggtaccggtctttctcgataatcaagtgttg
+1531248/1
@@@FFADDFHHDHDIIIHCGHGC9C??@B<GGI
@4695204/1
aaagaaacaaacattgcagaaagtctgacaataaagtaggcccttatcaa
+4695204/1
CCCFFFFFHHHHHJJJJJIJJJJHHIJJJJJJJIJJGHGIJJJJJIJJJJ
@4695205/1
cttaatgatatcagtcagcttacaagccttagtaagcataaatttatgga
+4695205/1
CCCFFFFFHHHHHJIJJJJJJJJJJJJJJJJJJJJJJJJJJJJJJJJJJJ
@1531485/1
caattgaagaagcaatttcttcgcagcctcttg
+1531485/1
C@CFFFDFHGGHDIFIIJEIJG<32BCFHGDGC
@6625331/1
ctcagagctaccttggcagctgctaattttgcttggtgtttgttttctcc
+6625331/1
@@@DFDFDHHFHFIJJEIIIIGHIGFHHIJGGHJIECCDHBGDDHEGHFH
@3680985/1
ctgtaaaatagcttgagaagccctttgttttccttcttttttatttttgc
+3680985/1
CCCFFFFFHHHHHJJIJJJJJIJJJJJHIJJJIJJJJJJJJJHIJJJJJG
@2622553/1
gccacatcaatgttaaggaatggtttccaaccaat
+2622553/1
@<?BBDBDBAA>DFGGF>FDCC>HHDHACFGIIEH
@6132808/1
ctcctcctccacctttctttcctttttttgcccattattgtgtactatct
+6132808/1
BCCFFFFFHHHHHJJJJJJJJJJJJJJJJJJJJJJJJJJJJJJJJJJJJJ
@3681546/1
gaggaattcctttaaactgatccatgatcaatctcataggatgtctattg
+3681546/1
CBCFFFFFHHHHHJIJIJJJJJJIJJJJJIJJHJJJJJJJJJJIJJJJJI
@1532657/1
ggacctttggcacatccacgatttcggcagcttttacctcattttcactc
+1532657/1
@@@DDEFFAFHFHIHFFGIJECEGDGIJGIIJIGGDIJJIFIGIIJJGIE
@954575/1
ctgtaaaatgccaataattgttctttcatgatactctcaag
+954575/1
CCCFFFD8BFAF>GIGIGGG@EFABGHJJGEGH9F3?FGH3
@4170730/1
caacacaattgtcggcagctgggaatcctttgtgagccacatcaatgtta
+4170730/1
CCCFFFFFHHHHHJJJJJJJJJJJJJHJJJJJHIIJJJJJJJJJJJJIJI
@2624269/1
ctcaatttaccttcatccttgttttcaaagttgataaataatattaatga
+2624269/1
C@@DFFDFDHFHHHBDHIIIJHGIGIJF4FCHGBCGH>FFCH@GGEEG4?
@4696424/1
ctgttgttgaggctgctgtggtctctgctgttgctgttgttgctgaggct
+4696424/1
BCCDFFFFGHGHHJJIJJIIJGIIJJJJJIIJIIJIIIJIIIIIJIJJIH
@402617/1
ctagctttcttaaatctggttctctaatcatctgattagtagtaacga
+402617/1
@;=DDDDDFFD><EBFEE4:AFHACE>?CHCE2<4CHF3?4BC:?DD1
@2624835/1
gtacgctcaaacatgcaaatgtgacattattgactaaggccgatctgagg
+2624835/1
@@@FFFFFHGHHHIIIEHHJIEHHGGIEFGGCBHEGIGCHGIIIGGFEGG
@2625153/1
gggtgagtaatctctgtatcaacaactgtaccagccggcacattcatatt
+2625153/1
@@?DDFDDHHFHHIIJBGI@GIEGGIIGIG?FHEEGBGHHJIJBF@>DFE
@2625346/1
ctatcttcaaagagaaaaagtgcaatactagaattttattcagtatattc
+2625346/1
???DDDDDEA?DBE3?EEEE3ACDEFE39AE@EEC<@@DF<DFCCDC9?B
@2625470/1
agatgattagtttccacaacaatttctcttcctttttttggatctgaagg
+2625470/1
CCCFFFFFHDCFHJAFHGIJI;<HHEHHIFDBHGIJJIFEIGIGEGCGJI
@4172354/1
ctccaatcgcattccctttcacactagggacatgaggtgaaattattggt
+4172354/1
@CCFFFFFHHHHHJJJJJJJJJJJJJJJJJJJJJJJJIIJJJJJJJJJJF
@3685354/1
cgatttttgaaacacctctgtcgaacagcttccacagcttgtctgtaatt
+3685354/1
BC@FFFFFHHHHHJJJJJJJJJJIJJJJJJJJJJJJJJJJJJJJJGIJJJ
@5643594/1
gcacaacaaacacttggggagttaaatcaacatcagctgagatatactca
+5643594/1
CCCFFFFFHHHHGIIJJIIHHGHHIJIJJJJIJIIJIJIGJJJJFIJJJG
@8077340/1
tctccctgcagttcatccataattcagaaagaatatacacaacagacaac
+8077340/1
CCCFFFFFHGHHHJJJJIJJJJJJJJJJJJJJJJJJJJJJJJJJJJJIIJ
@2627913/1
atggctacaaagatagaagtcgaattcagttggatgggtaattcccacat
+2627913/1
CCCFFFFFHHGHHJIJIJFGHCHGIJJII?FHHF9GHE?FGIIJIGHDEG
@1537848/1
aaggcttttgggtcgtgagaagctgc
+1537848/1
@<@DBDDDH8F?F;GAGAHICH;D>3
@6136407/1
ctgcggaccattagttgaagttccagccctcagataatcccatatcattg
+6136407/1
CCCFFFFFHHHHHJJJJJJJIJJJJJJJJJJJJJJIJJJJJJJJJJJJJJ
@408001/1
gttgctgctgctgctgttgttgttgttgaccccatggttgtcgaggaggt
+408001/1
@?<DD8DDFDHHFIGEGGFFHI>BEHIJIIBH@C9?D:?BDGGGGI6FH<
@2067294/1
agggaattctaagagggtacacaattcaggcactaatgtctcttcaaaat
+2067294/1
@@@FDDF>DAFFBBG9E1CFBH>@E>HGCB?8;FC@@G?@DD<4?DDAG9
@3686503/1
ctctacatcttcagcttcttcaccaactaagtagtactcttcactgatga
+3686503/1
CCCFFFFFHHHHHJJJJJJJJJJJJJJJJJJIIJIJJJJJJJJJJJJJJI
@4699381/1
ctttgagaatctgttaaaggttttcgttgctcattgatatcccttatgtc
+4699381/1
CCCFFFFFHHCFHJJJJJJJIIJJJJHHHIJJJJJJJJJJJJJJJJJJJJ
@4699899/1
cacttcacacataaattcgataacaggctgagctttataaaatgcagtgg
+4699899/1
CCCFFFFFHHDFHJIIJJJJJJJJJJJHIJJJJJJJJJJJJJJJJJJJJJ
@5644542/1
ctttgagatacctacgcctatcagcccatgaaacaaaatgtaatctctgt
+5644542/1
CCCFFFFFHHHHHJJJJJJJJJJJJJIJJJJJJJJJJJJJIIJJJJJJJH
@958758/1
gtaccggtctttctcgataatcaagtgttgg
+958758/1
CCCFFDDAHFHGGEGIFGIG@B4AFFFC4?8
@4174326/1
tcctttttgaattgaaatcacctgctccaggtaatggaaaatcctgagga
+4174326/1
CCCFFFFFHHHHHJJJJJJJJJJJJJJJIJJGHJJJJJJJJJJJJJJJJE
@2629280/1
agcagctggttgccttaaaacaatgtcaagagcttggattgcctcctgcg
+2629280/1
<@@DFFFFFHADAEABHIGHHCHFEFFIIGGGI49C=CF@DFC>FDGIH@
@6139930/1
cttggcaacaaacagttgtttttttctgatatagctctaacttcaattaa
+6139930/1
CCCFFFFFHHHHHJJJJJIJJJJJJJJJGIIIIIJJJJJJJIJJJJJJJI
@2070796/1
gggaacgagaaccaatttcttttttaaaataatcagcaaaatcc
+2070796/1
@@@DAD?DDD<CFGBBGGAE9<@EG3?4CFHEGIGGGIIIF9?3
@7135444/1
ctcaatgatttcctccttccaaaaaaatacagcaagtctggtaaatttat
+7135444/1
CCCFFFFFHHHGHJJIJJJJJJJJJJJJJJJJJJJIJJJJJFGIIJJJJJ
@4702612/1
ctcgaacttccatcatattgtttgatatcgccagtccaaattcttggaca
+4702612/1
@@CFDDDDHHFDFIJJEHIIHIIJJJJJJIJJIIIGGIHIJJIJJIGHIJ
@412500/1
cactgactaaaatattgttcaagttcacgaggagtattcttggaaacaat
+412500/1
@@@FFFFDFHD?CFBHE<E>F<EA<@@HHI8@AF?B?<?BHEHEGCGAGE
@3688724/1
ggcagtatgcaaatattgtggaccatcactttttacatttaaagcatctc
+3688724/1
???DD2=A?DDD:CEEBCEFEAEFCECBFIIEEA8<CEDCEIIEEEDEDE
@3195621/1
ggtgaaaagaatgatcttccaactgtcacaaacctgttagcagctggttg
+3195621/1
BC@DFFFFGHHHHJJJJJJJJJJJJJJJJJIJJJIIIIIIJJJJJJJHIJ
@6631596/1
gtgagaagctgcaacggctgctatagatggaacgttgatctggtctggag
+6631596/1
CCCFFFFFHHHHHJJJJJJJJJJJJJJJJJJJJJIJJIJJJJJHIJJJJJ
@4703700/1
gttttctttgttttcaaaggctctaactaaaaatttttttttaagtaaca
+4703700/1
CCCFFFFFHHHHHJJJJJJJJJJJJJJIJJJJJJJ4EHIJJI;F;/=C=7
@4704686/1
gttagaatacaaacctgaatttcagcaattttcttaatggatgcataagt
+4704686/1
BC@FFFFFHH2AFHJJJJJJJJJJJJJFHIJJJJJJJJJJJJJJJJJJJG
@5649282/1
agcttcttactttaaaatcaaaattcttcatttctcccgatacaatttct
+5649282/1
CCCFFFFFHHHHHJJJJJJJJJIJJJJJJJJJJJIJJJJJJJJJJJJJJJ
@6632261/1
agcatttggaggactgtcagatggttttggagaattatcaaagagaatta
+6632261/1
CCCFFFFFHHHHFHIJIIJJJJJIHHIJJJIJHIIJJJJJJIJJIIJJJI
@7141232/1
atcagtttcccaggtccacaattcaagatctaatttcatgctgttattat
+7141232/1
CCCFFFFFHHHHHJHJJJJJIJJJJJJJJJJJIJJJJIJJJJJJJJJJJJ
@961949/1
gatgattttcaagctcttcatgccactgattgatgtccca
+961949/1
@@@DDFFFAFHHHIII<GH@E>9FFC9CBEEHGEEECHIB
@7612324/1
gctgctgctgctgttgttgttgttgaccccatggttgtcgaggaggtccc
+7612324/1
CCCFFFFFHHHHHIJJIJJIJJIJJJJJJJJJJJFHJJJJJJJJJJFHII
@1544600/1
ctctgctgttgctgttgttgctgaggctgctgt
+1544600/1
CCCFFFFFHFHHHJIJGGEHGJJBGHA8EB><9
@7612778/1
gtatcaactgcagcctcttttaccattgtacgagtttgagcatcattcat
+7612778/1
@@CFDFFFHHHGGBHHIIIIIIBHGHIGHGII:ECCFHFGHEHAHII@FG
@3691907/1
cacaagaaaaaaggttcttttacccccttcagaatataatagtttcaatt
+3691907/1
CCCFFFFFHHHHHJEGIJJJJJJIJJJJJJJJIJJJJJJJJJIJJJJJJJ
@3692184/1
ggttgttgttgaggtggtagttgagtttggtgggtaggggttgtttccct
+3692184/1
@CBFFFFFHHHHHJCGHEHHHIJHIHIIGIEGIJ@DGIJJ@FHIIJFHGG
@5178171/1
cttgaaatctgtagcccaatatagattccagaacttccggcataatgagt
+5178171/1
?@@DDFFFGDBHHGIIBEHEHHIEHGHHCHIIII@FHIIIIIIIEEECGB
@1546160/1
gcacagagtaggttattgtaaggttttgatgtgtttgattctttgttctt
+1546160/1
@@@FFFBDAFFBB>GGGIGEHHG<CHH@1CF9FDCHB<GCGGJIJE@?D@
@3198877/1
gtcctgttggtccattaatataaaatggttcaacttctttggtgtac
+3198877/1
CCCFFFFFHHHHHJJJJJJJJJJIJJJJFHIJJJJJJJJJJJGIIJJ
@6144258/1
ggaccacattctatcaagtaggcaccaatcaaggcctccacacaatcagc
+6144258/1
CCCFFFFFHHHHHJJJJJJIJJJJJJJIJJJJJJJJIJJJJJJJJJJJJG
@6144287/1
ccgcttgttgctgtacttgaggctgagatgaaggtggtctgctgggttgc
+6144287/1
CCCFFFFEHHHHHIJJJJJJJJIJJFHGIIIJJJCFHGGGJJJJJJGIJJ
@7143053/1
gccaatagctgtgggttatatggtgattgatgccattcaactttgcatta
+7143053/1
CCCFFFFFHHHHHJJGHIJJJJJFHIJJJJJJJJJJJJJJJJJJJJJJJJ
@5178886/1
ataagaactatttctttaagaatattttggatttcattgatagtatctga
+5178886/1
CCCFFFFFHHHHGJJJJJJJIJJGJJJJJJIIJJIIJJJJJJJHIJJJJH
@7143411/1
tagatataaaattgattcctcatttagataaatttattgttgttcagagg
+7143411/1
CCCFFFFFHHHHHJIIJJJJJJJJIJJJJJJJJJJJJIJIIJJIIJJGJJ
@2075933/1
ttattctttatatttaaattgagatgattagtttccacaacaatttctct
+2075933/1
@@@FFFFFHGHDHIJJGIGIECFHCEHE>HEEHHJJGIGGIGGHCGIJII
@5651708/1
tggtctctgctgttgctgttgttgctgaggctgctgtggtctctgctgtt
+5651708/1
BCCDDDFFHHHHHIIJJJJGJHIJJJJGJIJJIJIIDGEFHGIIJJIJHI
@5652006/1
ggccaaaatttgttcacactgttcct
+5652006/1
=?<?DDB3=F<CFBGBF@FIEF<BHH
@7144846/1
gctggttcctagaatcccacatggcaggaagttttctcgcaacttaggtt
+7144846/1
@BBFFDDFGFDFFIGJIJGHIIJHIIJIGDGFFIJJIIIJJGIGIE@B?C
@4707268/1
gctttctaatgtttcttcatttaaaaccgctgtgtctctttctttttttg
+4707268/1
CCCFFFFFHHHHHJJJJJJJJJJJJJJJJJJJHIHIJJJJJJJJJIJJJI
@965566/1
cagctgctaattttgcttggtgtttgttttctccaactccgacaaacgcc
+965566/1
@CCFFFFFG>FFHIJEGIJDBFGHGGCFCFGFHGEI9CGCG<FGBHEG:8
@965821/1
aggtgatatatttttgcatctgttataaatgtaggaa
+965821/1
@@<ADADDH<FFFGGBBBDHEI?FEHE<H>BC@A9DG
@8086005/1
ggaccagtttgcaaagggaagcgagcttgctgttgttgctgctgctgctg
+8086005/1
CCCFFFFFHHHHHJJJJJJJJJJIJJJJJJJJIJJIJIJJJJJJJJJJJJ
@5652715/1
ctttcttaaatctggttctctaatcatctgattagtagtaacgattctcc
+5652715/1
CCCFFFFFHHHHHJJJIJJJJJJJJJJJJJJJJJJHIJGIJJJJJJJJJJ
@3694365/1
cctcaaccttttgtaacatcgacaacaccgcttgtgcggcaatatgtttg
+3694365/1
CCCFFFFFHHHHHIJJJJJJJJJJJJJJJJJJJJIIJJJJJJJJJJHJJJ
@7145932/1
ttttccttaattttaaatttgtataatttcaagacaataaataagatagc
+7145932/1
@CCFFDFFGFHHHIJIJIJDHDIHIJJIJGIJHIIJGJIJIIJJJJJIHG
@416725/1
tgctgtacttgaggctgagatgaagg
+416725/1
@@@FDB;DDBFC?EHBEEAEDD>4B>
@2076967/1
cacctttctttccttttttgcccattattgtgtactatcttcaaagagaa
+2076967/1
@@CDFFDFGHHFFIJJJIJBHIJIEIC>4C?1:<FAGIEGIIGA<G>EEG
@2077081/1
gttgctgttgttgctgaggctgctgtggtctctgctgttgctgttg
+2077081/1
C@@FFFFADFFHDGHGHIJG?HGGHH9B?FGHEADFG?><B9FHCA
@7147145/1
ttctgttgtatatttatgctcacttcaccaacattcatgaataatggaaa
+7147145/1
CCCFFFFFHHHHHJJJJJIJJJJJJJJJIJIJJJJJJJJJJJJJJJIIJJ
@966858/1
caccatctcgatacagaataattctatgaggcttgtagccaccggtactt
+966858/1
CC@FFFFAHHDHHIIFB?CAACCHIDIGAHGIGIIDDBEB9DFGHDGFFE
@3202673/1
gttgttgttgttgctgaggctgctgtggtctctgctgttgctgaggctgt
+3202673/1
BBBFFFFFHHHHHJJJJJJJJJJJJHJJJJJJJJIJJJJJJJJGHJJJJH
@967750/1
cagatgttgatgataacgtagaacatcattcagaagtagaatttgacata
+967750/1
CCCDFFFFGHDFGJIJJJAFAGIIJIIJIIIJJCHE4CFGGHJGHGIHIJ
@3695575/1
cattaacagttttgccatttatcatttaatagatttatgaggattcctat
+3695575/1
CCCFFFFFHFHHHJJJJJJJJIJJJJJJJJJJJJJJJJJJJJJJJJJJJJ
@6147256/1
atcaagctctccccttccatgcaataaacggcatgtctcaagagctgcaa
+6147256/1
@CCFDFFEFFGFDFHIGHIIGIEIJJJIIHIBHGGGFGHJJFIGIGHJII
@7148490/1
ctgcagttcatccataattcagaaagaatatacacaacagacaactctgt
+7148490/1
@@?DDDBDFFFHFGHGEHGIIGCBEB;AEF<HDHIIACBC?DB?DDDDD?
@419339/1
gtcgaatactctgagcttgctgagcgactaatgccactgtgtccaca
+419339/1
@??DDFFFHHFGHEHHHIHGEIIDHG6FAGHGHI@GGGHC4?FE9BE
@8089244/1
gtcggcagctgggaatcctttgtga
+8089244/1
@@@DDDD>HHHHHI@@:EHIHHI?<
@3204385/1
ggcgtatttacagaagcaaggttggcctattattggcattccagcatcat
+3204385/1
@@CDDDFFHHHHGIJGIIGIJHHGGGFHIJJJGIHGHIJJHIGIIJJJEI
@3204764/1
gtcagaattttcgtttggagcaaatacaatgtatttgctgtctttgtgtc
+3204764/1
BB:ADEFFHHHHHIIJJJIJIJJJJJJJJJJHJJJJJJJJJJJJJJIIJJ
@7620993/1
gccaatagctgtgggttatatggtgattgatgccattcaactttgcatta
+7620993/1
CCCFFFFFHHHHHJJHIJJJJJJHHIJJJJJJJJJJJJJJJJJJJJJJJJ
@7621154/1
gcctatcctctggaggaattcctttaaactgatccatgatcaatctcata
+7621154/1
@<@FFFDDHHGGHHIIG9FHGHHHIIIAFGEHIIGGECGIII9DHIIEAD
@4184452/1
gcataatgagtacatcatttacatcaccgtgatctaatatttgagcagaa
+4184452/1
@@CFFFFFFFDFHJGGIIJIGIIHHIGIJHHAHFEHIGGHIIIGHIGIDC
@6641866/1
gctctgcagggaacggcgacataggtgtctgctcttcacatactcttgtt
+6641866/1
CCCFFFFFHHHHHIJIIHJJJJGIIFGDHIGIGIJGIIJJJJJJJIIGGI
@3207088/1
ctgtaattgcgataaggtttttcaggattgatagatacatcataatgatg
+3207088/1
CCCFFFFFHHHHHJJJJGHIJJJJJJJJJJJJJJJJJJJJJJJJJJJJJJ
@1553609/1
ctttagggtttcttccgctaatttaaaaattgaatagtttt
+1553609/1
@CCFDEDD3BBFFHIEDGIFBHII>GBG9FH>4:<D3?D4<
@975636/1
ctcagagctaccttggcagctgctaattttgcttggtgtttgttttctcc
+975636/1
@@@DFDAFHGHHFGFHIEEGGIJIIGGIII@EGEHEDGEHGIIGHIJEGG
@5185601/1
ccttaatctagccacttcagccttatgcctctcaaactcaagctgtcgct
+5185601/1
@<@DDDDDFFF>FFA>GBF<:C;F<CC<EHEDFFEBE99C@<C9?FC?=F
@424558/1
cttcagcattcagtagcatcgtgatacgatgtaatattgaaggcaataaa
+424558/1
@@@FFFFFGHGDHIJJFHIJJBHIIIJIBHGFGGCGCFHGECECEHHII@
@424991/1
gtcttgaacttcatttccaacaggtagtaagtgatcattaagttcgccga
+424991/1
CCCFFFFFHGHHHJJJIJI<GHGIEEGGBHIHIFJJEI>GIGIIIJJJIE
@8092261/1
gtaaaataccttctttgactaaatactcctgaaggagtgatatcggtgtt
+8092261/1
CCCFFFFFHHHHHJJJJJJJJJJJJJJJJJJJJJJJJEGIJJJJJJGHGI
@5187660/1
aaagaatgatcttccaactgtcacaaacctgttagcagctggttgcctta
+5187660/1
CCCFFFFFHHHHHJJJJJJJJJJJJJJJJJJJJJJJJJJJJJHIJJJJJJ
@8092531/1
ctcaaatttctttctatatccatcggttcttcttcttttttccacgtgaa
+8092531/1
:=@DD=BDFFHHHJJIJJJJJIJJJJFHIJJJJJJJJJJJJIIIIJHJGJ
@8092842/1
tgcaattcaaaatttattttttgtgataaatggcagtaatcacctacatg
+8092842/1
CCCFFFFFHHHHHJJJJJJJJJJHIJJJJIJJJJJJIJJJJJJJJJJJJJ
@4188838/1
gggagttaaatcaacatcagctgagatatactcatattgaggataagaaa
+4188838/1
CCCFFDFFHHHHHJJJJJJJJJJJJJJJJJJJJJJJJJJJJJJJJJJJJJ
@5660017/1
gagagtaattcgtcgcgcattctgttgtatatttatgctcacttcaccaa
+5660017/1
@@@FDADDFBFHHBIIIIIIIGIIFHIHGIDGHIHIGGGHGIIIGIGGIG
@5660054/1
cctgggtttaaaatcttcaataacattactcatttctgataggttctgca
+5660054/1
@@@FDBADBFFFHGIGIBHIHGGHHHIIGHBHGGH>FGGHIII?FHGIHI
@4189456/1
ctatgatttagacattactaccaatactttaagagcatttattgcagctt
+4189456/1
CCCFFFFFHHHHHJJJJJJJJJJJJJJJJJJJJJJJJJJJJJJJJJJJJJ
@5660393/1
gtacttgaggctgagatgaaggtggtctgctgggttgctggtcactgggt
+5660393/1
CCCFFFFFHHHHHIJJJJJJJJCGGGHIJJJJJJIJJJJJJHIIJJJJJB
@5660524/1
cccctcttttgggtggaatgtatgacgatgatttgatatctatatttctc
+5660524/1
CCCFFFFFHHHHHGHIHIJJHJIJJJJJJJIJJJJGHIIIJJJIJJJJJJ
@3701522/1
gttgggattttgaccatcttcaacgaatcaaattcactttgaggaactct
+3701522/1
CBCFFFFFHHHHHJJJJJJJJJJJJJJJJJJJJJJJJJJJJJJJHIJJJJ
@2083404/1
gtggctttattatattactcctaattgaagagccttttcccaaaatcata
+2083404/1
@B@DFFFFGHHHHHIJJJIJJIJIJIIIJGJJJJJIEHGGGIIGIIJJIJ
@426208/1
ctaatgtttcttcatttaaaaccgctgtgtctctttctttttttgtt
+426208/1
CCCFFFDF?FHHHF>>BBDC@A1?:6FFEFEHIEAHFHGIEEHBFFH
@4713750/1
gaatgttttacaaaaagattaatggaactaaagcatcatttaaagcactg
+4713750/1
CCCFFDFFHHHHHJJJIGIJJJJJJJJJJJJJJJJJJIJJJJJJJJJJJJ
@3209385/1
gcctttcatatggtgtttttacttttagtttttctatttgtactaaaagt
+3209385/1
CC@FFFFFHHHHHEFFGIJJJJFJJJJJHIGIJJJJJIJJHIIJIJJJJB
@3209633/1
cataaccgtacttcatatcattgataattactgtagctgagtaaggagtt
+3209633/1
@@@FFDEFFFFFHAHEIJIDHEGIJG@FHHIIIDHIGEHIJGHCDBDFBF
@2644749/1
cagcagcctcagcaacaacaacaacatcagag
+2644749/1
8?<ADDBD?C?FDAEECGC?FECAH@1?B?G9
@4192239/1
tgttaatgcctccaagcttaacattgattttaaggcaaagattggagagt
+4192239/1
CCCFFFFFHHHHHIGIJJJJJJJJJJJJJJJJJJJJJJJJJJJJJJJIJD
@5661706/1
ccatctttgtaaataaaaaattaataacattaatatga
+5661706/1
@@@D?AD?AF?B?ABE:EF:CA?CHDF3<E9EG@?F?9
@5661814/1
ttctcttatagctgtcaactcatgttgcaaaacatgtaaaaattgacctt
+5661814/1
CCCFFFFFHHHHHJJJJJJJJJJJJJJJJJJJJJJJIJIJIJJJJJJJJJ
@7628707/1
atcaacgttcactgtctataaaaatacaagaat
+7628707/1
???DD;@2<?DDF@2:<EB?EFDF9FA?EB9?:
@5190657/1
attgtaacttggcccgcaacaattgtacacaactccataggaagcgccaa
+5190657/1
@CCFFFFFHHHHHJJJJJJJJJJJJHIJJJJJJJJJJJJJJJJJJJJJJJ
@6646531/1
cctgctttagggtttcttccgctaatttaaaaattgaatagtttttatga
+6646531/1
?@@DDDDD?FDDDBG4CFHAF>GDGGEF?9C?DDG<DH@FD?BDEGGHC4
@6646647/1
cccttatcaacatacagagcaccaagaaaagcttctaaaagatcagccct
+6646647/1
CCCFFFFFHHHHHJJJJJJJJJJJJJIJJJJJJJJJJJJJJJJJJJJJJJ
@3705303/1
gctgctaattttgcttggtgtttgttttct
+3705303/1
;884:D?AA:AD?AF<AFCF<<BGG?FG@9
@431786/1
ggtctctgctgttgctgttgttgctgaggctgctgtggtctctgctgttg
+431786/1
CC@FFFFFGHHHHJIIJIIIIJJGIJD=GGHGGBGB@CGGG<<DFG@BDC
@431826/1
gcacattgcagttgctatcatacattct
+431826/1
;?<AD>DB44:2AEHIB>3<4A<?4?:E
@1559818/1
cactgaatgactttatacactggtatttctggct
+1559818/1
;@?DD?A>BDHFHGEGBCI@>FG4C?3A4?A@EA
@2648254/1
gaaacgactgcatttgggcaggtcttcttg
+2648254/1
@@@BDFDFAAFB8CFFF:GGAEB@GH<C@>
@5664522/1
gaggaggtccctgttgttccattgcttgaggtctggtaattggagcggct
+5664522/1
CCCFFFFDHHHHHHJJIIJJJJJJJJJIIIJEGIJJDHIJJJJJJJJJJG
@6648235/1
gcccggacccttatttcaacaccagtgaaaaattgtttgccacgcatgtc
+6648235/1
B@@FFFDFFFHGFIJJJIJIIJIJJGHDGIIIJJJFIIIIJIJJGGEGIG
@984055/1
gggaaagaagacagaaaagatagtgatgtttaagctgaaagattcagaag
+984055/1
@@@BFDBEFFHGHGBGEHIAEEC?FGGACFIG@HE@EFGEHC3DGAGBDG
@7632128/1
ctcgaatctattatctcttggacaagttgttatattagtcactttatatg
+7632128/1
@@CFFFFFHHHHHJGIHIGGEHIIIICHHHDHIGFIGGGGGIIIJJJJJJ
@7158135/1
atttctgataggttctgcaatttccaagaaactttacttttcacaaataa
+7158135/1
CCCFFFFFHHHHFHIIJJJJJIJJJJJJJJJJJJJJJJIJJJIIJJJJIJ
@4717955/1
cactgattgatgtcccaatggtccacacctttgtcaccactatattcacc
+4717955/1
CCCFFFFFHHHHHJJJJJJJJHIJJJJJJJJJJJIJJJJJJJJJJJJJJJ
@6159849/1
tggacttcacaaagctctccaacaagaatttgtttttgttctaaattttc
+6159849/1
CCCFFFFDFHHGHJJJJIJIJJGIIIJIIJJJJHIJJJGHHIIJGJGIGI
@1562645/1
cctcaaggtacacccctataagggcttcgatagaatctgcaacaactttg
+1562645/1
CCCFFFDDCFFHGGIBEGEGGBCEHI?EHHGGGGIGHGGHD>3BGIIB@D
@986610/1
ggtttttggttgttccaggccttggtaaatttgggtcccatgctatgggt
+986610/1
@@@DFDBDA;DFH@FG>BDHBGH@E?FGHGIII<G@FGGGE<?G9<BAC3
@6650571/1
tctaacttcaattaatttctgatttttattaacaatagattggttgtaac
+6650571/1
CCCFFFFFHHHHHJJJJJJJJJJJJJJIJJJJJJIJIJJJJJJJJJIJJJ
@2088452/1
cttaatttcatttacctttggcacattgcagttgctat
+2088452/1
@@@FDFFFGF?DHDGGGIEII3CCF9@FG9<<ABF9C9
@4197843/1
gtcgtgagaagctgcaacggctgctatagatggaacgttgatctggtctg
+4197843/1
BBCFFFEDHHHHHJJJJJJJJJJJJIJJJJJJIJJJJIGIGJJJIJGHII
@2650882/1
ggccgatctgaggtctgtcaattcaccaggtgatata
+2650882/1
@@CFFD<DDHDHGFBBEFHIIHIBGIJJJG:CGGI><
@2650995/1
cctgccactcatcataatgaacaatatcttcttttggattagtagaaaat
+2650995/1
B@CFBDDFDFDFFGHGGHIGGGGEIIHHHIJEH@FCHFAE<DDBADHIEG
@434673/1
ccgcagattaaaatttttaagtacgactaagtgagcacactaaatcacca
+434673/1
@@@DDDDDFHFFDHIIIII3:<EHBCEG:CF<C>DDEHGIDDD9FFHIGC
@434733/1
gggaacgagaaccaatttcttttttaaaataatcagcaaaatccaaa
+434733/1
@C@FFFFFGGAHDGBGIHEGHCFHGIJGIAGGDHJ<FBBBFIEHBDE
@3707383/1
gtggaatgtatgacgatgatttgatatctatatttctcattttttctgct
+3707383/1
BBBFFFFFFHHHHJJJJJIJJJJEHJIIJIJJJJJJJJJJJJJJJJJJJJ
@2651776/1
ctaggatgagcatccatggaacctacaacagctgctattgaagg
+2651776/1
?@@;D;D>?FADHEF?E>B3:?FG@>3FBAEGI@ADCGB?:9BF
@4199191/1
ggggaacgagaaccaatttcttttttaaaataatcagcaaaatccaaaag
+4199191/1
CCCFFFFFHHHHHJJJIJJJJJJJJJIJJJJJJJJJJJJJJJJJJJJJJJ
@4199239/1
ctctggttgctttaatgatatcaagaattctttttccaaaattgaacaaa
+4199239/1
CCCFFFDEHHHHGJJJJJJJJJJIJGHIJJJJJJJJJJJJJJJJIJJJJJ
@5668656/1
ggcacatccacgatttcggcagcttttacctc
+5668656/1
@@@DDDD>;<FA8CHGGHB<HE<C@A>G@FG9
@8100654/1
gcatggaccatggtttcaatgatttccctgttgaccttacggggacactt
+8100654/1
?<?B>D?D>3CCDEEEAB:CE4AEEEFC?3<C9CECFCE@?D?D6DD@BD
@4721150/1
gtcggtacaatgtaatatgagttttctttgttttcaaaggctctaactaa
+4721150/1
=:=DDDBDF??B<CCGFBHCC<AAFDF@HHAAGFFEHFEHIIIDDBGHII
@6652238/1
cttaaaacaatatcaagagcttggattgcctcctgcggaccattagttga
+6652238/1
CCCFFFFFHHHHHJJIJJJJJJJJJIJJIJJJJJJJJJJJJJJJJJIJJJ
@7160456/1
tcctttttgaattgaaatcacctgctccaggtaatggaaaatcctgagga
+7160456/1
CCCFFFFFHDFFFHEHIGBEEHGDFHIIHHH<EHIIIGIIFEHGIGGHG@
@8101604/1
ctatttcattgtgcattaatctatagaaaattttccagacagtattt
+8101604/1
CCCFFFFFHHHHHJJJJJJJJJJJJJIJJIJJJJJJJJJJJJIJJJJ
@7161027/1
ggcgtatttacagaagcaaggttggcctattattggcattccagcatcat
+7161027/1
@CCFDFFFHHHHHJIJJJIJJIJJJGIJIJJIJIJJGIIJJIJIIDIJJJ
@2652159/1
ctaatatcctaacgttatcaggttttgggtagttgggtaata
+2652159/1
@@@DDDDDFFDFBE?C?EFAI<B<4CF:??C;GB9DG6D>GH
@7634000/1
tggtaaaataccttctttgactaaatactcctgaaggag
+7634000/1
@@@BDDDBFFHFDHIIEHGCHGGBHIIICFBHADHBA?E
@2089494/1
gaaaacttttcgatttcggtattatggttttcttcagcatcagacgtatt
+2089494/1
@CCFFDDFGHHHDFGG@D<B3A>BCEG@FIGG4DFGC4?BDG9BFG1?DF
@435747/1
tgatcattaagttcgccgatcttgtacaacattttacatgcagttagtgc
+435747/1
@@@FFFFFHDH?FFIIIG@:F@FHDHIJ@GGGIGG<DBF4DBFBG?D<DH
@436627/1
gcagtaacaagattttcacatggctgcccctttattat
+436627/1
@??D?DE>FFFHHGG4EFGG>FGIIIGGIEIE>BG@FB
@2091067/1
gttcttcttgaagttggttcagctgtagtctgtctgcatctgtatatgcc
+2091067/1
???D1DD>?BCDFFHHG1CBDGEI>B<FBHGBHDFFGCEG9@<C41?DE0
@989889/1
gcctatcctctggaggaattcctttaaactgatccatgatcaatctc
+989889/1
?@@DD;D??FD>F9E1AEAEB:BFGGHCHBAEHGF9FA3C4?DG>@B
@7161771/1
catggtttcaatgatttccctgttgaccttacggg
+7161771/1
@@@D?DBDDFFB>A@EF>H?:?CH>A:AFEHAF<:
@1568383/1
gtttcattttgctttgacttctcatttcttgaagtttattttctttagcc
+1568383/1
CCCFFBDFHHFHFGIIGHCGF>HIJIJHHE<BFCF<FIGHIGCC>FG>A>
@6653691/1
ggggctgttgttgccactgctgctgctgcggctgttgttgcctctgctgc
+6653691/1
@CCFFFFFHHHFHIJJIIJJGGHGGIGGIJJJJIFHIFHHEHGCCHGIGG
@6653745/1
ccagtctatacagtttcaaattactaacctgtttagaacgaagatgactg
+6653745/1
CCCFFFFFHHHHHGIJJJJJJJJIJJJJJJJJJJJJJJJJJJJJJJJJJI
@4204279/1
cggttgttgccactgctgttgttgaggctgctgtggtctctgctgttgct
+4204279/1
@CCFFFFFHGHHHJJJJJJIGGIIGIIJIIGCHFGI?FHHIEIGHIIDHF
@1569256/1
ctgggaatcctttgtgagccacatcaatgttaaggaatggtttccaacca
+1569256/1
B@BDDFDEFHHHDIIEE@DGCFFFHCF9B4AHBGGDC9BD99?BBHGI6B
@2092599/1
gcccatcattcgctcctcgactgccccgatgttggagcctatgctatccg
+2092599/1
CCCFFFF?FDHHFIIJEBHIJIIICEEH>GBFEH=GHBGEEFHEGIJCHC
@6655075/1
gcagtatgttttccaacagtcataataaattcattagactgtcgatgaag
+6655075/1
@@CFDEFFHHHHGJJJJJJIIJGIJIIJJIIJIIJGIJIJIGIFGIGIIG
@6655472/1
gaagattatttacagtaaaaattataataaaacaaaaattaactttttaa
+6655472/1
CCCFFFFFHHHHHJJJJJJJJJJHJJJJJJJJJJJJJJJJJJJJJJJJJJ
@7164429/1
cctgcaccgatgcaattaatactcatcttctttactaaaaggctacacaa
+7164429/1
CCCFFFFFHHHHHJJJJIIJJJJJJJJJJJJJJJJJJJJJJJJJJJJJJJ
@2094486/1
actatattcaccaaccgttaacggagtttgctgtcgaatactctgagctt
+2094486/1
@CCFFFFFGHHHHIIIBEB;EGHG?FEHGGIIIC<FHIIGGIGHGIIGII
@5198092/1
gtacttctagcattagaagtttcttctccagctaaggctgtatcatcaac
+5198092/1
CCCFFFFFHHHHHJIJJJJHJJIJJJJIJGGJJIJJJJJJJJJJIJJIII
@8107966/1
caggtgatatatttttgcacctgttataaatgtaggaagttatcaagaaa
+8107966/1
B@CFDDFFHHHHHJJJJJIJJJJJJJJIJIGJIIIJJDHEHIJJJJJJJJ
@2656968/1
agcaggatgacacttaggtcgtgcatggtttaagaaagaccaaaggtttc
+2656968/1
@@<A?DDBD>?DF><E4:3C<?CG3C@>9C;DBFC4B<@DB3B=D<?F48
@6657706/1
atcagacatttcttcagggagaatttttaaccatttacacaatataaatg
+6657706/1
CCCFFFFFHHHHHJJJJJJIHIIJJJJJJJIGIJJJIJJJJJJJJJJJJJ
@440994/1
ctaacctcttggcaatttttttcgatttgccagtacctatttctttgtgt
+440994/1
CCCFFFAEFHF>FHEGHI9BFHHGEEH7?9?DD<?BEBBGGGGJFIFBB3
@6168161/1
cacatttccaaggcctcctgatatcaactgacaattccagcaataatttt
+6168161/1
CCCFFFFFHHGHHJJJJJJIIIJJJJJJJJJJJIJJJJIJJJJJJJJJJJ
@6168433/1
ctaggcaaggtacagcctcaccacctcaaccgaacacttctaggttacat
+6168433/1
@<@DDDDD=?DFFGG>@GFHIIGDGGGGHDGACABBBBGHD>??0=B=B4
@5201082/1
ctgttgttgaggctgctgtggtctctgctgttgctgttgttgctgaggct
+5201082/1
CCCDFFFFHGGHHJJJJJHHIHIJJJJJJJJJJJJIHHIIJJIJJIIJJI
@8111438/1
gttcaacttctttggtgtacagaaatatttcggcttctgcttccgttcca
+8111438/1
CCCFFFFFHHHHHJJFHHIJJIJJJJJJJJJJJJJJJJJJJJJJJIJIJJ
@3718532/1
ggaacgttgatctggtctggagctggatgagtgacatcagcgccaacaac
+3718532/1
CCCFFFFFHHHHHJJJJJJJIJJIJJJJJJJEHIIJJJJJIJJJJJJJJJ
@6659879/1
ctggaatacaggtcatgtcagatcgtagttaagcatggacaaggactgca
+6659879/1
@C@DFFFDHHHGHJJGDEFHHGH3<AFGEHHHIGIJJIJIGIJDBGHIIB
@6660012/1
ctgggttgttgcctaacaggaggtgcactggttacaggagatactggttg
+6660012/1
CCCFFDFFHHHHHJJJJJJJHJJGGHIJJJJGIJJJJJHIHIJJJJJHIJ
@2096775/1
caagaggagagcttttattgaatagaatagg
+2096775/1
??=D1D3D:2AFF?BB<EAADFFFIE<H4C?
@442094/1
gtttcgtaggcaggtggaggccatcgcctggtcatgcataattcttgtag
+442094/1
@@@FF?BDH?FHDIFEBBEGAGFI;FDBFGCCDHCHCDEGCBFEIIIIFF
@1574806/1
cggtattgctctgcagggaacggcgacataggtgtctgctcttcacatac
+1574806/1
BCCDDFFFHGHGGIIGDGFEHIGJJFGGIIIICFEGGIIECEHIIIIGGI
@6170172/1
gccgcttgttgctgtacttgaggctgagatgaaggtggtctgctgggttg
+6170172/1
CCCFFFFFHHHHHJGIJJJJJJJJJJGHHJJJJJJDFIGHIJJJJJJHII
@7640793/1
gtttcattttgctttgacttctcatttcttgaagtttattttctttagcc
+7640793/1
CCCFFFFFGFHHHFJJJJJJJJJIIJGHJJIGGHBHIGIJJJJJJJIGGG
@2098184/1
ggcctatcctctggaggaattcctttaaactgatccatgatcaatctcat
+2098184/1
<@BFFDDDGGDH>GFHIDGBGHHIIGIIGHIIIJJEGCGAGGGGICGHCC
@444046/1
ggttgctgctaaatcttcaagtacatagtacataa
+444046/1
B@@FFFFFHGHHHJJFIIDIE<FHJJJJIDICEG9
@7168990/1
ctcattttttctgctaaagcactaccttcagcgggagaccttggctttgc
+7168990/1
CCCFFFFFHHHHGJJJJJJJJJJJJJIJJJJJJJIIJGGIJJJJIJJJJI
@444364/1
ctctcctaacaaggttgttaatctctctttcccgatcaggcgctgacctg
+444364/1
CCCFFDDFFHHHHEEEHEGIJGIIIGEHEEFFGIGGJEGC36@0?;CGGG
@3722212/1
agggtgtcccacaatatcttgtttaagtggggaattaataggaagtctaa
+3722212/1
B@CFDDDFHHHHHJIJJJJJJJJJJJJHHJJJIIJJJJJJJJJJJIIJJJ
@2660977/1
cagggctatgtgcacgcttatcctcaaaaagatgtcttgtaattaggtaa
+2660977/1
@@@?DFDFBH:CFGBF6?FEGHIFEHIGIIGECDCGGC?BB:4?B?@4B<
@6660670/1
gtcaaattctacttctgaatgatgttctacgttatcatcaacatctgacc
+6660670/1
BBCFFFFFHHHHHJJJJJJJIJJIJJJJJJJHIIJJJJJJJJJJJIJJJJ
@8114649/1
cctctgctgctgctggggctgttgttgccactgctgctgctgcggctgtt
+8114649/1
@@@DBD?DBAACFI>?:@FGA<A22??DFGF9?FCFCFF@DFIB6@@FE@
@1577053/1
cctcaaccttttgtaacatcgacaacaccgcttgtgcggcaatatg
+1577053/1
@<@DFFFEDFHHDEE@CCD<CFGGEI9?;0CGGCFDGFA<FBACAG
@5677933/1
ccacactccattccatgatttattaaacccgatgctagctttcttaaatc
+5677933/1
CCCFFFFFHHFHHFHEIJIJIGJIGIFEGEIG@EHIGEHIIGIGJGJJJ@
@6173082/1
gctggatgaggaaatttttcataaagaagtcgaatactgttcttaggaat
+6173082/1
CCCFFFFFGHHGHJJJJJJJJJJJJJJJJIJJJJJJJJJIJJJJIJJJJJ
@4212781/1
cctgcaattcttggttcaagatcattttaaactgtccttctgacacacca
+4212781/1
CCCFFFFFHHHHHIIGJJJJJJJJJJJJJGIJJJJJJJJJJJJJJJJJII
@5205654/1
ctttcgctgcggcatgctttgcttctttcttagatctaccagtgcccatg
+5205654/1
CCCFFFFFHHHHHJJJJJJJJJJJJJJJJJGIJJJJJJJJJJIJJIJJJJ
@5206225/1
tgctgttgctgttgttgctgaggctgctgtggtctctgctgttgctgttg
+5206225/1
CCCFFFFFHHHHHJIJJJJJIJJJJJJJIHHJGIIJJJJJJGIJJJJJJI
@6174745/1
tgatactctcaaggtccctgattacttcttctcgaggtggctgcagtttc
+6174745/1
CCCFFFFFHHHHHJGHJJJJIJJJJJJJJJJJJJJJJGIJJJJJJJIJJJ
@3727709/1
ataagattacaattcttaacattttttctttaaacaaagaacattggatt
+3727709/1
CCCFFFFFHHHHHJIIJJJJJJJJJJJIJJJJJJJJJJJJJJJJJJJJJJ
@4214591/1
taagaacaatgagtgagagcttgcaagaggtaacttctgtcttgaaatct
+4214591/1
BCCFFFFFHHHHHCGHJJJJJJIJJJJJJJCFHJJJJIJIIJJJJJIJJG
@4730633/1
attaattattatgagagaagaattgataactaactgtgagactgagtaac
+4730633/1
CCCFFFFFHHHHHJJIIIJJJJJJJJJJJJJJJJJJGIJJHJJJJJHIJJ
@3727994/1
gttgttgccactgctgttgttgaggctgctgtggtctctgctgttgctgt
+3727994/1
CCCFFFFFHHHHHJIJIJJJJJJJJJJJIIJGHJFGIJJJIIJIIJIGHF
@7644448/1
gcagcattaagtcttctctgcactgtgacagtcttcaagcactgagttag
+7644448/1
CCCFFFFFHHHFHIJJJJJJGIIHJFHJJJJFFIIJJJJIJJIJJJFHIH
@4731623/1
ctctaactaaaaattcttttttaagtaacaaagcttcagtaaataacaaa
+4731623/1
CCCFFFFFHHHHHJJJJJJJJJJJJIIJJJJJJJJJJJJJJIHIJJJJJJ
@3729092/1
gtttagtttcttttttgatgttacagagtttagcggctcttgtttcatac
+3729092/1
@@CFFFDDHHHHHJIIIGGGHHGHJJJIDHHGEEAHBHGIJEHIIGDHI@
@7645189/1
attgtaacttggcccgcaacaattgtacacaactccataggaagcgccaa
+7645189/1
=?@FBBDD>FDBDHIEBHIFGIGICHGBGHIEGEHGEEDG>DCHA:AFHG
@6663971/1
cacagtattcttgtagtgctccagtcgcattccctttcacactagggaca
+6663971/1
CCCFFDFFHHHHHJJJIJJJJJJ3>FHJJJJJJJJJJJJJJJJJJJJIJI
@1581420/1
gttgctgctgctgctgctgctgttgttgttgt
+1581420/1
<??1BDBDDFFHHGFGGGCCEIIIIABFFDFH
@3228089/1
gtcttctctgcactgtgacagtcttcaagcactgagttagaataccaacc
+3228089/1
CBCFFFFFHHHHHJJIJJJJJIIJJJJJJJJJJJJJHIJJJJJJJJJJJJ
@7646870/1
gtcggcagctgggaatcctttgtgagccacatcaatgttaaggaatggtt
+7646870/1
@B@FFFFFHHHHHIJJJJJJJJJJIJJJJJJJJJJJJIJJJHJIJJJJHI
@5679176/1
cagggagaatttttaaccatttacacaatataaatgctccttcaacacca
+5679176/1
CCCFFDFDDHHHHJJIEGIIIIIJGGIIJJIJFGIGDEHIIIIIJJIJIG
@448525/1
ttttgaaattttttaataattggaacaattctatcacctttgaagttgaa
+448525/1
CCCFDB?DHHDFHJGIIIDHCGHGII8CDHGEIGIEGGIGGI<<?BFAHH
@448719/1
cttctaacctgttcttcttgaagttggttcagctgtagtctgtctgcatc
+448719/1
@@@FBDDFBHHFHJIEHGHIHIIFE@FHHIIB9FGGIJIIJJJJIGIGGH
@1000779/1
cgattggaaaaataatcagaatatgaacggt
+1000779/1
<@<D7BDAADFBFGB@EGGIIGGEG@@?FH1
@7649128/1
ccttctttgactaaatactcctgaaggagtgatatcggtgtttttgagct
+7649128/1
CCCFFFFFHGHHHJJJJJJJIJJHHIHJJGHEIIIJJJDF@GIIIJJJIJ
@449272/1
caacaatcacaagttttacttcttctttaagacactgacta
+449272/1
@@@7D3B?DBDB?<BDGGGFFHHHIIF@>E@<<31@?C?BB
@1583598/1
cttattctttatatttaaattgagatgattagtttccacaacaatttctc
+1583598/1
@@CDADAD>F?FFBHIAF9IHIJJBEGEHI>F@BFFF@?ECEF3D?DGIG
@7174985/1
ctcaggaatacagacaacagacactattcttaacaagtctgttcaagttc
+7174985/1
CCCFFFFFHHHHHJJJJJJJJJJJJJJJJJJJJJJJJIIJJHJJJJIHIJ
@1585401/1
cagggccattatcgcatcatacggaatctgccgagtccttccttctag
+1585401/1
@@@FFDFFHHGAA@GGGBA@HE9EB?CFEGB?0?00?DGED9FH<>F<
@2106711/1
gggagttaaatcaacatcagctgagatatactcatattgaggataagaaa
+2106711/1
@@@DD1BD?AFHHIIFGEHIGHE<CH@@FGHBGIEAGGEGGECGBHGCF>
@1003819/1
gccaataattgttctttcatgatactctcaagatccctgattacttcttc
+1003819/1
;1?DDDA;DDADDGGA<?IHEB?FFFH4A@EEGI>ECC>ECCF3?CDFF4
@5212254/1
gcaggaggtataaacaaacctatgggttttaccatcatttgctgctcata
+5212254/1
CCCFFFFFCFFHHJJJIJJJJJIIJJGHJJJJJJJJJJJGGJJIIFGGIJ
@3740720/1
tgacactttgatgttgtaaggtgctgaggcaagtgttgggattttgacca
+3740720/1
@CCBFFFFHGFHGJJJGGHJJIHIJJIJJJJJJJJFIGIJHGIJJCHIGG
@6671146/1
ccactacagcatctcctaggaattctaaacgttcattgtgagttatattt
+6671146/1
CCCFFFFFHHHHHJJJJJJJJJJJJJJJJJJJJJJJJJIJJJIIJJJJJJ
@1005003/1
accgcttgtgcggcaatatgtttggcttg
+1005003/1
?@<DDDD=2:?:DEGGB4C9?F@GG<BBB
@6672685/1
aggatttaagcaaacaataatatttcgctcacgaccagcatccagaagtt
+6672685/1
@BCFFFFFHHHHHJJJJJJJJJJJJJJJJJJJJJJJJJJJJJJJJJJJIJ
@7179568/1
gcctgatgctgggaacaagaatgctgttaatgcctccaagcttaacattg
+7179568/1
CC@FFDDFFHFHGBHIGIIEEHIEHHFHIJJIGGIGGHFHIIJJJJEHIG
@7179646/1
ggctggtgccctgaataccttgatggctacaaagatagaagtcgaattca
+7179646/1
CCCFFFFFHHHHHJJJIJJJJJJJJJJJJJJJJJJJJJJJJDHGGIIJJJ
@3744385/1
cttgaggtctggtaattggagcggcttgtctaacttgaccaacgg
+3744385/1
CCCFFFFDFHHHFHIJJJIHJJJJJJJ:?9::DB@F49?F8B76A
@4220214/1
catcagggaaattagttattccactccttttcccgtttttattatcgctt
+4220214/1
CCCFFFFFFHHHHFHCGAIHIJHJJJJJJJJJJJJIIJJJJJJIIGJJJJ
@454783/1
ctgttgttgttgttgaccccatggttgtcgaggaggtccctgttgt
+454783/1
@@@DD:BBCFBDD<C<A?EFG@FF<<F?EHGGD66@6BDD<@9?GC
@8125877/1
gaaggcttttgggtcgtgagaagctgcaacggctgctatagatggaacgt
+8125877/1
@<@FDFFFHGHGHCFHHIJJJJGIJIIJJFIIGIJJEHGGEDHEHHIJIG
@7658649/1
cttggaaggaagacttcaggtaacgaaacataggctctacctgatctgga
+7658649/1
CCCFFFFFHHHHHJJJJJJJFHIJJJJJJJJJJJJJJJJJJJJJJJJJJJ
@7658733/1
tctaggtttcctactgacagcaccacgagaactactatgagatcttcgcc
+7658733/1
CCCFFFDEHHHHHJJJIJJJIJJIHIIJJGGHIIJJJJJIIGGIIJIIIH
@5686191/1
gccatatttaacacacattttgtaaataattttctcgactttacacattt
+5686191/1
C@CFFFFFHHHGHJIGGIJJJJEHICHHGIJIIIJGGGGGIGJGHIEGIC
@1591039/1
gggcttactaagggagttttcttgatcattttcgtttacccagagaggaa
+1591039/1
?@1ADDFBDDFFHJFGFGCHHFFGEH@HGICGIE11CBFCHC=9DBDE@C
@6185013/1
ggtttctcaaaacatggagctggatgaggaaatttttcataaagaagtcg
+6185013/1
BCBFFFFFHHHHHJJJJIIJJJJIJJJJJJJJJJJJJJJJJJJJJJJJJJ
@2112981/1
gcacattgcagttgctatcatacattcttaatatctgtgtattaagcctc
+2112981/1
@CCFFFDFHFFHDHHIHIIGIGIJJJJJIFIBECI@HHBEFGGHIGIGGG
@6185768/1
gtcgtgagaagctgcaacggctgctatagatggaacgttgatctggtctg
+6185768/1
CCCFFFFFHHHHHJJJJJJJJJJJIJJJIIIJJJJIJHHGIIHJJJGHJI
@457301/1
ggtgatgattctttggaagaagaggcttttatgttttcttttttaaattt
+457301/1
@BBDDDDDDDHHDGIIEHG<DGIHJDIIIJIGIIIEIGEIEIJEEGHGHI
@6186035/1
atcatattatacctgaaggcttttgggtcgtgagaagctgcaacggctgc
+6186035/1
CCCFFFFFHHHHHJJIJJJJIJJJJJJGIJIJIIIIJJJJJJJJJJJJJI
@2113387/1
cttgtcaagctggtcaaccctgatagagcaaggttttttccctggatacg
+2113387/1
@@@DDDDD>DFFFE4?EBGIII3CDF9EBF9?E<E9DD@GFFIE=@AFEC
@8128432/1
gcccatcattcgctcctcgactgccccgatgttggagcctatgctatccg
+8128432/1
CCCFFFFFHHHHHJJJJJJJJJJJJJJJIIJGIJJIJJJJJJIJJJJJJJ
@8128909/1
cttaactttagtgaactggtcatcaactgagaggccaaactccttcaggc
+8128909/1
CCCFFFFFHHHFHIJJJJJIIJJJJJJJJJJJJJJJJJJJJJJJJJJJIJ
@1012193/1
ctgtgccataaccgtacttcatatcattgataattactgtagctgag
+1012193/1
@@@BDDDDHH?AFEFHIIIHGH<FCC@ECHHCFA9CF9BF>FGG93?
@8129669/1
gttcctttttgaattgaaatcacctgctccaggtaatggaaaatcctgag
+8129669/1
CCCFFFFFHHHHHJJJJJJJJJJJJJJJJJJJJFHJJJJIJJJJJJJJJJ
@8130047/1
ctttctaatgtttcttcatttaaaaccgctgtgtctctttcttttttttg
+8130047/1
CCCFFFFFHHHHHJJJJJJJJJJJJJJJJJJGIIIJJJJJJJJJJJJJJI
@458538/1
ctcagataatcccatatcattgagacattaacttgcgtggcatactttat
+458538/1
@CCFDDFFDFFHGGHIIHBHIBD9EFCHEEFGCGGG<FBA69?FHGIIGI
@1593051/1
ctccaatcgcattccctttcacactagggacatgaggtgaaattattggt
+1593051/1
C@BFFFFFFFFHFHHIIIEHIJJBFGGJEFHIIEHIIGHIIE>A>GGIID
@3748201/1
ctgaaccaaatcggctccttgaatgaatttttcattcctccatactcctt
+3748201/1
CCCFFFFFGHHHHJJJJJJJJJJJJJJJJJJJJJJJJJJJJJJJJJJJJJ
@1593380/1
atttcattgatagtatctgatttgttgtttattagggtagcatttggagg
+1593380/1
CCCFFFFFBHFADGBGHIJIFGIJAFGGBGHGHCD<F:BFHEFGHIGGGC
@3240795/1
tgtacataataataaataatcaagtaaaaagaaaagaaaaataaaataaa
+3240795/1
BCBDFFFFHHHHHJJJJJJJJJJJJJJJJJJJJJJJJJJJJJJJJJJJJJ
@3748902/1
aatgtttcttcatttaaaaccgctgtgtctctttctttttttgttagact
+3748902/1
@@@DFF;BFHHAFDGEFECDEHE@G??GEE9?:???DDFHI<?=;<C>F;
@2676945/1
tcttgcagcattgacactggcgttttggtgggcatggcctgcagctccct
+2676945/1
CCCFFFFFGHHHHJJIJIJJJJEAGG>8?CG<FHGGIJJJHICFGHHIC@
@3750720/1
gctgaggctgttgttgccactgctgctgctgaggctgttgttgcctctgc
+3750720/1
@C@FDDDDDHFFBEGIGIJIGFHHIIIJICDHIJJGIDFEBF??FGGBDF
@2116620/1
gaacgagaaccaatttcttttttaaaataatcagcaaaa
+2116620/1
@CCFFDDDFHGHAGIIJIJFGDHICHCGGIIJJIJ>9?F
@2116688/1
gcatccttcttttccggaaagaacctagtgtgatgacgtttctgtaccac
+2116688/1
CCCFFFFFHHHHHJJJIJJJJJJJJJJIIIIGHJIIJJIIJJJJIJJJJJ
@1013514/1
ccgtacttcatatcattgataattactgtagctgagtaaggagttgaagg
+1013514/1
@@@FF?DFDHHHGJEFGHIJGEGIIE>HFGHDGIHIFHIEG9DFEGCGHI
@8130935/1
gttgcatcctttgctcttgaggaagttggtgtagaggtgcaggctggcca
+8130935/1
CB@FFFFFHHHHHIJJJJJIJJGJJHJGIGIFHIJJJIEHIEIIJIJIJI
@1014479/1
tttctaatgtttcttcatttaaaaccgctgtgtctctttctttttttgtt
+1014479/1
@@@FFDDFHHFGGIGH>F@IIACHHG1:FG@B1?FEHGGHC@?DFHIIIA
@8131227/1
caagttgtgaatcaatttcaggatacgatctggtttacaattagaattta
+8131227/1
@@@DBDEDFHFHHIIIIIIFHIHGGIFEIIIIIICHHGHIIIIIEGE@FH
@7187365/1
atttgattcgtcctttgtttttactcctttttcaaaaccttcttccagca
+7187365/1
@BCFFFFFHHHHHJJJJHHIJJIHJJHHIJJJJJJIIIJIJIJJJJIJJI
@8131600/1
ctatgatttagacattactaccaatactttaagagcatttattgcagctt
+8131600/1
CCCFFFFFHHHHHJJJJJJJJJJJIIJJJIIJJJGIJJIJIJJIHIJJJJ
@3752009/1
atctttgaataacttcagctaggccaggtgaaagatgccggaagtattta
+3752009/1
CCCFFFFFHFHHHIJJJIJJIIIJIIJICFHIJJJCFHIJJIIJ?FIIJJ
@6680270/1
gtcctgttggtccattaatataacatggttcaacttctttggtgtac
+6680270/1
CCCFFFFFHHHHHJJJJJJJJJJ3<FHJHIJJJJJJJJJJJJHJJJJ
@1595205/1
gtaaatttatcgcaaggtaacgtaaaacaatatctattcaacaaaggaat
+1595205/1
@@@DFFFFHHGGGIABGCBEGGJJJIJIIIIIIIIIGGIICHHIGGCEHE
@8132817/1
ccttgactatgtttgatgacatatcaataacattctcctcaaccttttgt
+8132817/1
CCCFFFFFHHGHHJJIIIGGGHIHJGHHEHICEHIGIIJJIIJJJIJJJG
@3244093/1
gttgctgttgttgctgaggctgctgtggtctctgctgttgttgttgttgc
+3244093/1
CBCFFFFFHHHHHJJJJJJJJJJIJHIIFHIIIJJIJGIJIIIHII@GHB
@2117212/1
aagaactatttctttaagaatattttggatttcattgatagtatctgatt
+2117212/1
@@@DDDDDHHGGGIGG<FCDH>IIIIIGGCH>9?B>EEB4EFD>DGI4C<
@1595655/1
gtcgtgagaagctgcaacggctgctatagatggaacgttgatctggtctg
+1595655/1
C@@DFDFDHHGHFIII<DEBHGIJIJJJBB>FGCB9@2BGGGGGGI==BE
@5692952/1
cttcttgaagttggttcagctgtagtctgtctgcatctgtatatgcccta
+5692952/1
@CCFFFFFHHHHHJFHIJJJJJHHIIIHJJJJJIIIIJIHIIJJJJJJJJ
@7190808/1
ggttcatgaattgctccctccacctgaactagttcatatttcggagtcgt
+7190808/1
CCBFFFFFHHHHHJJJJJJJJJJJJJJJJJJJJJJJJJJJJJIJIJIIJI
@3245167/1
cctgttcttcttgaagttggttcagctgtagtctgtctgcatctgtatat
+3245167/1
:@14ADEFHHHHHJJJIJJJHJJJJJJJJJJJJJJJJJJJJJJJJGIJJJ
@7191001/1
cgcaaggtaacgtaaaacaatatctattcaacaaaggaatagcagattca
+7191001/1
CCCFFFFDFHHHHJJJJJJJJJJJJJJJJJJJJJJJJJJJJJJJJJJJJJ
@1597814/1
ctcatacttaatccaatgacatggggaagtcaattgctaatattgccatc
+1597814/1
CCCFFFFFHGHHHIJIHJJJJJEFGHIIIIJGIIIFGHHGEGEIIIGIJJ
@6682778/1
ccgcagattaaaatttttaagtaggactaagtgagcacactaaatcacca
+6682778/1
CCCFFFFFHHHHHJJJJJJJIFH:FHIIJJJIIJJJJJJJJJJJJJJJJI
@3246222/1
atatgaatcagtgttttcatttgactcttatgaaaatataactatcactg
+3246222/1
CCCFFFFFHHHFHFHIJJJJJJJJJJJJJJJJJJJJJJJJJJJJJJJJJJ
@3246235/1
ggcaccatgacgatagctttattctcattaaggaattccggtttctcaaa
+3246235/1
@@BFFFFFGGHGFIJJFIJJJJJJJJIJJJIIJJJJJJIJJAFHIJJJJJ
@7192481/1
cgacaaacgccatcctctcattcttagttgtaacaactaggggcaccatg
+7192481/1
CCCFFFFFHGGHFHHGHEHHGGHDEEHGIHCDDHHGIIIIHJJIIJJJII
@6683567/1
attgtgtactatcttcaaagagaaaaagtgcaatactaaaattttattca
+6683567/1
BCCFDFDFHHHHHJJJJJJJJJJHIJJJFHIJJJJJJJJJJJJJJJJJJJ
@7192814/1
ttttcatttgactcttatgaaaatataactatcactgcttttttagtttt
+7192814/1
CCCFFFFFHHHHHJJJJJJJJJJJJJJJJJJJJJJJJJJJJJJJJJIIJJ
@6193648/1
acttaatccaatgacatggggaagtcaattgctaatattgccatcaacgt
+6193648/1
?BBFFFFFGHHHHJJJJJJJJJJJIJIJJJJJJJJJJJJJJJJJJJJJJH
@3755568/1
ctttctaatgtttcttcatttaaaaccgctgtgtctctttctttttttgt
+3755568/1
@@@DDDD>CFDF>C@F@FHHGGGGII??@::??DGCGAGHFHGFHIGIA8
@6194093/1
caggattgatagatacatcataatgatgaataaccatattcttattcttt
+6194093/1
CCCFFFFFHHHHHJJJJJJJJJJJJJJJGJJJJJJJJIJJJJIIJJJJJJ
@5695869/1
ttctttaagacactgactaaaatattgttcaagttcacgaggagtattct
+5695869/1
@BCFFFFFHHHHHJIJJJJJJJJJJJJJJJJJJJJJJJJJJJJJIIIJJJ
@2121849/1
tcccaagctgctatgagtactatcatcagctggtgtagaattacagaata
+2121849/1
@@@DDDDDDDHHFGIIIGGHF?EAGBHHIJIJF:?GHJJGGHIJ@EGEII
@5225197/1
gtcgaatactctgagcttgctgagcgactaatgccactgtgtccaca
+5225197/1
CCCFFFFFHHHHHJJJJJJJJJJJJJJJJJJJJJJJJJJIIIJJJJJ
@6196132/1
atcgcattccctttcacactagggacatgaggtgaaattattggtatttc
+6196132/1
CCCFFFFFHHHHHJJJJJJJJJJJJJJJJJJJJIIJJJJJJJJJGIIJJJ
@6196658/1
taatcccatatcattgagacattaacttgcgtagcatactttatcgtaac
+6196658/1
@<?D;;;?BFD??EBFFB;?DB<EEE?FH@GGIFIDD9CBD:?D<BD@DD
@5226435/1
gtcggcagctgggaatcctttgtgagccacatcaatgttaaggaatggtt
+5226435/1
@?@FFFDFGHGHGJGIGGGIIJHIIJIIIGHIGCHHIDGGIGDHIEHIFH
@4755124/1
cgcagcctcttgttttgcttcttttttttgacctacccttgccgatagca
+4755124/1
CCCFFFFFHHHHHJJJJJJJJJJJJJJJJJJJJJJJJJJJJJJJJJHHHH
@1022640/1
cactgactaaaatattgttcaagttcacgaggagtattcttggaaacaat
+1022640/1
@?@BBFEDFHHGHDICGE4AFHHFHG>HHCADGF9?G9DC@GC9@F@BBD
@5227554/1
gtaggaagttatcaagaaatctaagattgcatcaccgaggaattccagcc
+5227554/1
CBCFFFFFFHHHHJJJJJJJJJJJJJJJJJJJJJJJJJJJIJJIJJJJJJ
@2682646/1
ctcacagttagttatcaattcttctctcataataattaatctggttgtat
+2682646/1
CCCFFFDFHHD?FGIGIGE>CIJIJJFFGCGHIEEIJJIIFGJIEFHGGG
@5228916/1
cttatttcaacaccagtgaaaaattgtttgccacgcatgtcccatactcc
+5228916/1
CCCFFFFFHHHHHJJJHIJJJJJJJJIJJJJJJJJJJJJJJJJJJJJJJJ
@3759171/1
gtaacttctgtcttgaaatctgtagcccaatatagattccagaacttccg
+3759171/1
@@@FDDFDDAACD>DG@FHG@HHIHBHEIIBGGIIB9FGDEH<DDHGD@?
@6200409/1
aatcaattatgatactgtctccttcaacaatcgtcggtacaatgtaatat
+6200409/1
?;?BDDDDHHHFHICGEDHHI@EIHIGIGBHDEFF@F@DFHHHHHIBBHG
@6687996/1
ctctatttcattgtgcattaatctatagaaaattttccagacagtattta
+6687996/1
CCCFFFFFHHHHHIJJJJJJJJJJIJJJJJJIJJJJJJJJJJJJIJJJJJ
@3759386/1
gtaacgattggaaaaataatcagaatatgaacggtattgctctgcaggga
+3759386/1
BBBFFFFFHFHGHGGJJJIIJGIIJJJJJGIIIJHHJJJIJJJIJJJJJI
@3251509/1
gtccctcttctggaaagcagctcttgcagcattgacactggcgttttggt
+3251509/1
CCCFFFFFHHHHHJJJJJJJJJJJJJJJJJJJJJJJJJJJJJJIJJJJJF
@6688081/1
cacatgtttgtgcttctgaagaggacatccccgtaccataacaaactgct
+6688081/1
CCCFFFFFHHHHHJJJJJJJJJJJJJJJJJJJJIJJJJJJJJJJJJJJJJ
@3759885/1
ccccaactagttatgtgagggtgaaggtcctgtaaaatagcttgagaagc
+3759885/1
CC@FFFFFHHHHHJIJJIJJIHHHGIIJIJJJJJJJJJJJJJJIJJJIJJ
@6688523/1
tataaatgtaggaagttatcaagaaatctaagattgcatcaccgaggaat
+6688523/1
C@CFFFFFHGHHFIJIJJIIJIEHIGIIIIJIHIJJIIJJIJIIIIIJJI
@469156/1
gccaacagtaagacatggtagatga
+469156/1
@@@DAFBDFDDDFCB?CBEB?EHBE
@6201528/1
caagttccatcctatcattgccaattggtagtggatctctagtataa
+6201528/1
@@@DDDDDBHHHFDF?FFF:FIHI@?:CA9F<<F??EG???DGH>GC
@469937/1
tcattagcagagctcgctactaaggccttcaagatagaa
+469937/1
@<<DFFFFF8F:<E?<CGBEBDDFEHHECHCB><CF<BE
@470730/1
cttttctttaacatttctcacagaacggttgccatatagcctta
+470730/1
CCCFFDBDD?>AA<FGG@I<CEHCGHB<EGIBGBGHIGGGCHIB
@7669969/1
ccttttatttctttagtaaacttaaccctttgagaatctgttaaaggttt
+7669969/1
CCCFFFFFHHHHHJIJJJJJJJJJJJJJJJJJJJJIJJJJJJJJIJJHII
@2685082/1
gcataagacagatgaaattctggattgttccaactacaggaggattgtgg
+2685082/1
CCCFFFFAHHGHHIGGGEHHHIEGHJJCGII@HHIFGHIJH@@BDDFB<@
@5231261/1
agtgcattaagcctgtataaaatacaaggaagacagacagcctgcctcca
+5231261/1
@@BFFFFFFHHHHJJJJJJIIJIJJJJIJIIJIJJJJJJJJJJJJJJJII
@2126429/1
ctgaggctgctgtggtctctgctgttgctgttgttgctgaggctg
+2126429/1
C@CFFFFFHHHGHCGCF@HICGEEBGB@G>?CE?FFEEG98DE9D
@6689430/1
ctcatgttataacattatgcagttcattacctaagatatttgttatgatc
+6689430/1
CCCFFFFFHHHHHJJJJIJJJJIIJJJJJJJJJJJIJJJJJJJJJJJJJJ
@4758536/1
aaaaagattattgtattttcttttagaactctttcaaagagttctgcttg
+4758536/1
@@CFDDBDFHHHDHGGHIIHIHHDHECHFHCF?CHGHAGCG??GIJIGIH
@6202365/1
ggcttctattagttcatctatattttttaaggaagtaagtgcaggggaac
+6202365/1
CCBFFFFFHHFHFHJJJJJJJJJJJJJJJJJJJJJHIJJFHJJJJJJJJJ
@7671242/1
gcagtaacaagattttcacatggctgcccctttattatccctttcagtgg
+7671242/1
CCCFFFFFHHHHHJJJJJJJJJJJJIJJJJJJJJJJJJJJJJJJJJJIJJ
@3253730/1
ggcacaaccattagaatcacctgctgctttaaaatcaagatcaactaatt
+3253730/1
CC@FFFFFHHHHHJIJJJJJJJJJJJIJJJIJJIJIIFGGIJJJJJJJIJ
@2686361/1
ctctgctgttgctgttgttgctgag
+2686361/1
@@@DADBDFFDFDI2CFBD9AE9FD
@1604903/1
ccctcttttgggtggaatgtatgacgat
+1604903/1
@@@DD>?D>DHD2<EF93FAFCHEFEEE
@2688049/1
gtatttgtctaagaaatacttagcaactg
+2688049/1
@??DDFFEHHDHHE<E4CFFD>HBD>@F;
@5233332/1
gggtacacaattcaggcactaatgtctcttcaaaatcttcttcatcacgt
+5233332/1
BCCDFFFFHDHFDHGIJGIJJJJGHHHJJJJEHHIGIJJIJJJJJJJJJH
@4761078/1
gcctttgttgctgctgtggtggttcttgcctttgcagctgttgtggtggt
+4761078/1
CCCFFFFFHHHHHJJJJJJFGIGHIIJJJJJJJJJJJJJJHIJHIJBFH@
@6204848/1
atgcctcagagctaccttggcagctgctaattttgcttggtgtttgtttt
+6204848/1
8BBFFFFFHHHHHJJJJJJJJJJJJJJJHIJJJJJJJJJJHGHJJJIJJJ
@7673004/1
ctccttcaacaatcgtcggtacaatgtaatatgagttttctttgttttca
+7673004/1
?BBFFFFFHHHHHJJIJJJGHIJJJJHJJJJJJJJIJJJJJJJJIJJJJJ
@3764215/1
cttggctttgccgcttgttgctgtacttgaggctgagatgaaggtggtct
+3764215/1
?@7?7?BACBB<?@8?EF?CC@HA<ECEDEE@;DF?B4?DG<DEFG<D@F
@3764227/1
gccataaccgtacttcatatcattgataattactgtagctgagtaaggag
+3764227/1
CCCFFFFFHHHHHJJJJJJJJJJJJJJJJJJJJJJIJJJJJHIGIJJJIJ
@3764303/1
gcggaggctaccttgccgtaggaaataagaaagcaagagaaggaagtgag
+3764303/1
CCCFFFFFHHHHHJJJJJIJJJJJJJJJJJJJJJJJJJJJJJJJJJHIJJ
@8144403/1
ccacatggcaggaagttttctcgcaacttaggttatgcgaagtacataac
+8144403/1
C@@DFDDFFHHDAHHIIIF@FBGECE@FGIIGDG@DGEII<F6?CAGFB=
@1605383/1
agttcttctaatattgatgttttattttcagtataccttataccgctatc
+1605383/1
@@@FFFFFHHBDDIGICIHHGIGGIIEGGBF@AG9FEHIJIHHGGGIEEH
@1605688/1
accttttggaagctttacaactcctaatcctgtttcatccgca
+1605688/1
?@?DDD3ADCFD=HG<A:CBFA<<AEE@HHBFCF91?BGHEII
@474988/1
ataagattacaattcttaacattttttctttaaacaaagaacattggatt
+474988/1
BCBFFDFDHHHFFGHGIJIJJIIJJJFIGIEHHGGGC;?DGHGBFHE>B?
@5704407/1
gtacgctcaaacatgcaaatgtgacattattgactaaggccgatctgagg
+5704407/1
BB@FFFFFHHHHHJJJJJJJJIIJJJJJJJJJJJJJJJJJGIIIJJJJIJ
@1029460/1
ttcactgcaaaagtttgatcaaataaacactatacaa
+1029460/1
@@@DDD>A:DHHDC<<CD4:FCF@4EFHEGI@FGGCF
@6693304/1
cgtgaaatctttaggctgcagctcaaccattttatcggccaacatattac
+6693304/1
BCBFFFFFHHHHHJJJJJJJJJJJJJJJJJJJJJJIIJJJJJJJJJJJIH
@6693338/1
ggtggctgcagtttccatatcatattatacctgaaggcttttgggtcgtg
+6693338/1
@@=DDBDDHFF?FHGIIIFIHHIFHHEGIGIIIBHHGGIGGIIIEFHGHI
@1606759/1
cacaaccatttggtatattcatcctctcaaaataaaagaataatagctag
+1606759/1
@@@BDFFFHBFHHBHI@GJCHGEHHGHDHHHIGJIIICHGIJIIEGIJJD
@3765640/1
gctgcaatgaccatcaatcatcccttttctatgctactgttttccaattc
+3765640/1
CCCFFFFFFHHHHJJJJJJIJIJJJJJJJJJJIJJJJJJHIJIHIJJJJJ
@4239052/1
cagcaataaacgtttttccagagccagtaggtaaaaagattattgtattt
+4239052/1
CCCFFFFFHHHHACGIJIIIJIIIIJJCGIJCFHIJJJJGIHJJIGIIJJ
@1030983/1
tttggcacatccacgatttcggcag
+1030983/1
@@@DDADDFD2C?E7@CFHHGGD:D
@3258315/1
tgttgtttcaattttggcagtatgcaaatattgtggaccatcacttttta
+3258315/1
@@@DDDDDDHHDHAHD?CFEIIFEEFHICDBHIIIIGGF@DD???BBDFD
@3258388/1
ctctaattaagtaaaaactataaaaataataggctttttaaaataat
+3258388/1
???DABDD?DB:AEEI@EFB<CD3<ACAFEFCEEEDECDBBFDCBBD
@5708139/1
atgacacttaggtcgtgcatggtttaagaaagaccaaaggtttctgttga
+5708139/1
CCCFFFFFHHHHHIJIIJJJJJHIIJJJJJJJJJJJJJJJIIJJJJJJJJ
@5236915/1
ctttggtgtacagaaatatttcggcttctgcttccgttccaccctttctg
+5236915/1
CCCFFFDDFHHHHIIIJJJJJJJIIIJIJJIIJJIJJGJJJIJJIJJJJH
@2132281/1
cctgttgttccattgcttgaggtctggtaa
+2132281/1
@CCFDFFDFFFBHGH<<@A9<E3<?FGF?4
@477062/1
gtagcattgtaatttcttgttcttcttgttt
+477062/1
@@@DDDADBFF4DFFFEGECE<@C>?@EBDC
@7678964/1
ggtgacattagtctagtttgatgagctgtagatcctatcgagaggctaat
+7678964/1
BC@FFFFFHHHHHJJJHIJJJJJJJJJJJJJJJJJJJJJJJJIJJJJJJJ
@4241132/1
gtcgggacttgaaaagaaagaccttcccactggggtgtatgtcattgagg
+4241132/1
BBBFFFFFHHHHHJJJJJJJJJJJJJJJJJIJJJJ@FFHIJIIJJJJJJJ
@7678983/1
ccggtcttcactgcagcctgactggtgagaaccctcaccgctgtcatgct
+7678983/1
@CCFDDFFFHGHFHIGIJIJIJIJIEFHIIGIIIJIJJJGIGIDGGIIGI
@3767452/1
ctcttgttttgcttctttttttgacctacccttgccgatagcaataaggc
+3767452/1
CCCFFFFFHHHHHJJJJJJJJJJJIJJJJJJJJIJJJIJJJJJJJJJJJF
@477405/1
ctcctctaattaagtaaaaactataaaaataataggctttttaaaataat
+477405/1
CCCFFFDF?HBDHGEHIIIBHGGIICIJIBHE9EB93?EHGGHJCCH>FH
@2132779/1
tgctgaggctgctgtggtctctgctgttgctgaggctgttgtgg
+2132779/1
@@@FFFFFAFHGAAD3ECHHBD9<CFFC4?E<9CDCG@8:DG1?
@7679268/1
gtggtctgctgggttgctggtcactgggttgttgcctaacaggagg
+7679268/1
B@BFFDFDFHFHHCFHIJJJFHIIJJIG??GGHGHIEHHGIGG8DB
@4241884/1
cctttttttggatctgaagggcggtcccctcttttgggtggaatgtatga
+4241884/1
BC@FFFFFHHHGHJIGIGGIJJJJJJJJJJJJJIJGHHBDDDEDD@CFDD
@4241912/1
cggtcccattgtgtttaatacttctaaaaagtcatcaataatttcgaaag
+4241912/1
CCCFFFFFHHHHHGIJIJJJJJJIJJJJJJJCGHIJJJJJIJJJJJJJII
@5709390/1
gatgatttgatatctatatttctcattttttctgctaaagcactaccttc
+5709390/1
@@@FBDFFH=DBFHGHIGGGIJJJIJJJJJJIJJJJIGIJJJJJIJJJIG
@7680020/1
cattgatagtatctgatttgttgtttattagggtagcatttggaggactg
+7680020/1
B@@DFFFFHDHHHJJIJJJJHJJGHJJIJJIJIFHHIIJJGGCIGIEGGI
@1031714/1
cttgtttcatactttttgcaattactcttttttgatgatctagttgagga
+1031714/1
BCCFDDDFHHHFHJIFJFIJJJJJJJIIGGIJGIIJJCGHIJIGIGIIGC
@7680720/1
cggaaagaacctagtgtgatggcgtttctgaaccactataaatgtaatcg
+7680720/1
CCCFFFFFHHHHHJIJIIJJJJJJIJJJJJJJJJJJJJJJJJJJJJJJJI
@1032419/1
gctgtctctggttccaattctaacagttctctgatgggagatttcggaac
+1032419/1
CCCFFFFFDFHDHGIFGHGIIIJHJGFCEIIJJGIIJE>FHGGGHBGHGG
@1609648/1
tgttgaggtggtagttgagtttggtgggtaggggttgtttccctagactg
+1609648/1
@@@DD>D?2CFFHG:CFCCCEHEH8CEG?CG<7D:?0DEIG8BF3BBCF9
@1032724/1
ggatgggtaattcccacatctactgtggtaccagctggtatatttcc
+1032724/1
@@?ADDD2A;FDDFGBGGIIJGGHIIACACFHGH<FAD:CG?9DFGG
@5239500/1
aggtggaggtgaaaagaatgatcttccaactgtcacaaacctgttagcag
+5239500/1
@BCDDFDDHFHFHIJIGIJJGIJIJIGDEHIJGGEGGIGJJJJGGGIDFH
@6696436/1
tggtgtttgttttctcctactccgacaaacgccatcctctcattcttagt
+6696436/1
BBBADDDFHHHHHJJIGIGFHGIGJIJJGHJJJJGGFHGHIJJJIGHIJG
@480700/1
gtctctttctttttttgttagactgatttgatagagcacggaagg
+480700/1
@?@DFDFE?BDCD3CAECC@EBF>FFGH@FFCH@9DFAFGIB?BC
@7205754/1
acacaaacaatcacctgaatccttagaattcaaaaattcaaacttaaatt
+7205754/1
CCCFFFFFHHHHHJJJJJJJICHJJJJJJJJJJJIIIJJJJJJJJJJJJJ
@1612043/1
attagtttccacaacaatttctcttcctttttttggatctgaagggcggt
+1612043/1
@@@DB4;?:<DFF9F;BABEFEC@HIIEHC>FBE6DDHGGIIGDEGCHF9
@1612155/1
atatataagattacaattcttaacat
+1612155/1
@@@FFAB;FBHHFGBFHGIIII@EHI
@4246169/1
ggctgcagtttccatatcatattatacctgaaggcttttgggtcgtg
+4246169/1
CCCFFFFFHHHHHJJJJJJJJJJJJJJJJJJJJJJJJJJJJJHHJHH
@7684423/1
cacaaatccacttggaaaactgtttatcatagatccgacgacacttttta
+7684423/1
@?@DDDDDBFD4<2AFE@FEA?FHHE@@CEFBHCC?E@FGDGIIIIIECC
@2690999/1
ctttactaaaaggctacacaaacaatcacctgaatccttagaattcaaaa
+2690999/1
C@@DFFDEHHGH?GGGIGIJIGB>FDGHIIF<ED>DGHGIIGIG4BFGHI
@5712623/1
gccactgattgatgtcccaatggtccacacctttgtcaccactatattca
+5712623/1
CCCFFFFFHHHHHJHIJJJIJGEBFHIJJJIJIJJJJJJJJIJJJJJJJJ
@3264253/1
cactttgatgttgtaaggtgctgaggcaagtgttgggattttgaccatct
+3264253/1
CCCFFFFFHHHHHIJJJJHHIJJJJJJJJJHIGJJJJIJJJJJJJJJJJJ
@1612908/1
ccacgatttcggcagcttttacctcattttcactcagaagaaataatatc
+1612908/1
??@FFFFFGFFDFIIJGIJIIEIGD<FDGHCBAEDGCGGG?D>FHE>GD>
@5713551/1
tgatctaatatttgagcagaaggtgctggtgcatgtaatactttgt
+5713551/1
?@@DDBDDHHHHFDEEGECFEFFHADH??EEGA?CCCCEH@DEEH?
@5714100/1
gttttttaagtgcatgttgaacatattcatgcaaaatgcaaatgtagctt
+5714100/1
CBCFFFFFHHFHHJJJJJJJJJJJJJJJJJJJJJJJJJJJJJJJIJJJJJ
@6701451/1
cttggctttgccgcttgttgctgtacttgaggctgagatgaaggtggtct
+6701451/1
@@CFFFFFHHHHHJJJJHGIIIJJJJIGIJGIJJJHIJJCHIII9BF?DG
@1038934/1
cggaggaatttgtttgtgattttttatt
+1038934/1
?@@7D1?DAB>DFEGI;C@E?DDEE@D?
@2145896/1
atttaaaaccgctgtgtctctttctttttttgttagactgatttgata
+2145896/1
@C@?BDD>FBDADF@DDFHGGIGHJEDFEEIG9DGGGGABGGCEHGG=
@6215536/1
ccctgggtttaaaatcttcaataacattactcatttctgataggttctgc
+6215536/1
CCCFFFFDHHHHHJJJJJJIJJJJJJJJJJJJJJJJJJJGIIJJGHIJJJ
@484772/1
tagataataatgcctcagagctaccttggcagctgctaattttgcttgg
+484772/1
@CCDD>DEDB?FBHDHHGBGGEGGH9?HH<F=F3?FHG>DFGG>>FEFE
@1615701/1
cttctattagttcatctatattttttaaggaagtaagtgcaggggaacga
+1615701/1
@@@DFDEBFFHFFHE?B>EHH>DIHIA@FEEGI9FGGDG@>FHGGB>;?F
@2692009/1
gaaaaaactaatatctggagcagacgcagtaggagaagaacgtg
+2692009/1
@@@DF?DDHHHHF@HEIBFFGHGGIIJGIIIJJBF2?;;D3DD9
@484908/1
ctgtaattgcgataaggtttttcaggattga
+484908/1
?@@FF>DF8AFFBFH@BEHHIGGGG>CFGG<
@2146628/1
gcacaaccattagaatcacctgctgctttaaaatcaagatcaactaattc
+2146628/1
@C@FFDFDFD8D4C>GEHGGGEFHCHG<FC>FFGCBEHCH4BBCGIJJF<
@8157218/1
ctttgctttaggatcatcatctggattttga
+8157218/1
??;DDADDHAFHHI@CF43AA<:F<<CBED;
@1039077/1
ttcttctttaagacactgactaaaatattgttcaagttcacgaggagtat
+1039077/1
C@CFFFFAHHDHHJJJJI>BHF>GIJEIGGFHIG<F?CGIII?FA>B;??
@1616516/1
ccttcttttccggaaagaacctagtgtgatggcgtttctgaaccactata
+1616516/1
CC@FFABDDHFFFGBGAFEEGH9FG>9EBGEGGIDG8DHIIJIG@HE;B=
@1039325/1
ggcttctattagttcatctatattttttaaggaagt
+1039325/1
@@@FFDFDHH<BDABEBBFAB9IHIIGGIGII>HE9
@1616684/1
ccttatctttatcatcttcttcattggctgaatctt
+1616684/1
@@@DDAD>F4CFDF:CCGGD9FAGHHG3FG93C<?E
@6216320/1
tgaggctgctgtggtctctgctgttgctgttgttgctgaggctgctgtgg
+6216320/1
CCCFFFFFHHHHHJHIJJJJJJJJJJIJJIIJIJJJJJJJJJIJIIIFHI
@8157394/1
atcattactaattttttgcaattgttgagtgaagtttctgagagcatctt
+8157394/1
C@CFFADFDHFHFGIJJJIJEHIGIJGHIIGBGGBG@GHH>D@FGIGIIG
@6217304/1
cttcttctatcacatcggaggcaaccaatatgttcgtctcacccatgtta
+6217304/1
CCCFFFFFHHHHHJJJJJJJJJJJJJJJJJJJJJJJIJJJJJJJJJJJJJ
@7210506/1
gggaggtggacctctttgtgcccatggagtttgacctctaggaccagttt
+7210506/1
BCCDFFDFHHHHHJJJJIJIJJJJJJJJJHIJJJJJJJJIIIJIIIJIIJ
@6218157/1
gtccgaatctcatcagcaagaagaagtgcattaagcctgtataaaataca
+6218157/1
CCCFFFFFHHHHHJJJJJJJJJJJJJHIIJJJJJJJJJJJJJJJJJJJJJ
@6704296/1
ttatgatctccggccaagatcagccgtgtttggtagaagcaggatgacac
+6704296/1
CCCFFFFFHHHHHJJJJIJIJJJJJJGIGIJJJJJJJJJJJJJHJJJJJJ
@6704311/1
cggggacacttatcaggttgtatactgatttcataatgatgtacgaaacc
+6704311/1
CCCFFFFFHHHHHJJJJHIJIJIIIIJIJJJIJJJJIJJJJGHIJJJJJJ
@2692765/1
cttcacttcagcataaactggagtttttcccggaagcaccaccacaacaa
+2692765/1
@@CFFFABBBFGHIJFIJIII@G?GEEGIJJIJHGIJIJIHIFIJEGBBA
@5716445/1
acctttctttccttttttgcccattattgtgtactatcttcaaagagaaa
+5716445/1
CCCFFFFFHHGHHJJJIJJJJJJIJIIIIHGGHIGGIIJJJJJJIIJJJI
@8159701/1
aatctattatctcttggacaagttgttatattagtcactttatatgttct
+8159701/1
@@@DFFFDADDFHGIAFG@EHGEFHFBBHBHFHFFHE?HFHIIIIDIIEI
@5716945/1
gcaccttcaacaccacactcctcaaggtacacccctataagggcttcgat
+5716945/1
CCCFFFFFHHHHHJJJJJJJJJJJJJJGCFHIJJJJJJJJJJJJJJJJJJ
@8160174/1
aattaattcaattgaaaatatttatatatttgagtaactatgatttagac
+8160174/1
CCCFFFFFHHHHHJJJJJJJJJJJJJJJJJJJJIHIIJJIJJIJIJJJJJ
@488045/1
cttcagcctcatgttataacattatgcagttcattaccta
+488045/1
@@@FFDFFHDDFDBHIJIIJFGGHC>F<FEHHGIJJJII>
@5244216/1
gaacggtattgctctgcagggaacggcgacataggtgtctgctcttcaca
+5244216/1
CCCFFFDFHHHHDIIJIJJJJJIIGIGIIJIJIJ3=FGGIIIIIIGIJJJ
@6708480/1
cagggaattctaagagggtacacaattcaggcactaatgtctcttcaaaa
+6708480/1
CCCFFFFFHHHHHJJJJJFHIJIIAHHIJJJIJIJHJJIGHJIJJJHIJJ
@8161312/1
gctgttgttgctgaggctgctgtggtctctgctgttgctgttgttgctga
+8161312/1
CCCFFFFDHHHHHEHJJJJJJIFGIIIGIJJIEIIJJIJHDGHFHIGGJC
@3269959/1
gggtaatattttgataacgtggatgtagataggctggcctgcttgtggaa
+3269959/1
BCCDDFFFHHHHHJIJJJJIIJJJJIIJJJJJJJJJIIJGGIIJGFHIIJ
@488692/1
cggctccttgaatgaatttttcattcctccatactccttgtcttacaggt
+488692/1
@@@DFDDDHBADF9FAGHIJJE<FCBECA@EHGHC9CFHIFHGIGGE<F3
@1622148/1
ttcaggattgatagatacatcataatgatgaataaccatattcttattct
+1622148/1
@CCFFFFDF?HDHJIIIGGJJGGCHHHJJAAEFHHIJF9EG9CFFEGEII
@489944/1
tgaggcggttgttgccactgctgttgttgaggctgctgtgg
+489944/1
@@@FFFFFFFHF=@FF9DHHEGDHI4B=;DFHCEGI<C<93
@5722268/1
ggctacaaagatagaagtcgaattcagttggatgggtaattcccacatct
+5722268/1
CCCFFDFFHHHHHJIJIGHIJJJJJJJIIJJIJJJJCDFHIJIJJJJJJI
@4251639/1
gggaattctaagagggtacacaattcaggcactaatgtctcttcaaaatc
+4251639/1
CCCFFFFFHHHGHJJJEHIJIJAFHIJJJJJIJJJJIHFGIJJIIIJJII
@4252159/1
gcaagaggtaacttctgtcttgaaatctgtagcccaatatagattcc
+4252159/1
CCCFFFFFDFHHGJJJJJJJJJJJIJIJJIJJJJJJGIIJJJGIIGI
@5248560/1
tttttaaaataatacagacaattatgaagttctagtgcttgtttttcagg
+5248560/1
CCCFFFFFHHHHHIIIIJJIIIIIJJEHHHHGGJIGIHIGHFHIJIIJHI
@2696447/1
ggtggttgttgcctctgttgctgctgaggctgttgttgcca
+2696447/1
B@?DFDDFHHGHHIJIGHHIIGGGGJF9FCCDFGCF=@9B9
@491883/1
attccattccatgatttattaaacccgatgctagctttcttaa
+491883/1
@<@D=DD>FDHHFHIB9DIE>HI<?<CB<DGB4CGGIGH@C<B
@3774465/1
ctcagagctaccttggcagctgctaattttgcttggtgtttgttttctcc
+3774465/1
CCCFFFDDHHHHDHGGGBGIHGIJGJJJGCDHGIJGHGFHIHDGGIIGGI
@2151830/1
cttctgatagcctgcaattcttggttcaagatcattttaaactgtccttc
+2151830/1
CCCFFFFFFDHFFGGGEIGIJJIGBFH@?<AGHGGGFGIJGGH<?FGGGH
@2152041/1
ctcaggactgcaactgtgtacctcacttccttctcttgc
+2152041/1
@@@DDDDDA;CBDH;FAFFC@3<:EF9AC?BGCG4EFA9
@2152615/1
ctaaataaatagctgcagctaatgattcaaataagtctccaaggaccttt
+2152615/1
CCCFFF<DF>FFFGFGI9FFIGEHGID<:CFBHHGFDG?FB3DE:?3B@F
@7215629/1
gcaccatgacgatagctttattctcattaaggaattccggtttctcaaaa
+7215629/1
@@CFFFFDFFHFBHIBBEGHIHIGEICIIGGCEHIGHIJJHGGBHHJJGH
@2152766/1
atgttaaattttttcagaatcatgtgattttttttcctttcaagaatata
+2152766/1
BCCDFFFFBHDHGIIEFHGGICACEHHAHGIIF8FDDGII?FCHEHHI<F
@5249946/1
ctatgactcccaagctgctatgagtactatcatcagctggtgtagaatta
+5249946/1
CCCFFFFFHHHHHJJJJJJJJJJJCJIJJJJJJJJJJIJJDHFHIJJJJJ
@5250276/1
caatggttgctgctaaatcttcaagtacatagtacataactttagctgtc
+5250276/1
@@@DFFBACBAA?BFGIIIIIGHIGBEHHIIECHGIGHIEGGHGIIIIGE
@4253664/1
cttcaacaccacactcctcaaggtacacccctataagggcttcgatagaa
+4253664/1
CCCFFFFFHHHHHJJJJJJJJJJIJIJJJJJJIJIJJJJIJJJJJJJJJJ
@7216432/1
ccgtaatgaatggtgttgctttcgcagg
+7216432/1
@@@DDDDDFFD?3C>A?A:CHGG=C<A1
@2153105/1
ctaacaggaggtgcactggttacaggagatactggttgttgttgaggtgg
+2153105/1
@@CFFFFF>FHDHICEHIDDAHGHEGEGHIBHCII>FG@GG>BDGGG9?F
@7694937/1
gtgacattattgactaaggccgatctgaggtctgtcaattcaccaggtga
+7694937/1
CCCFFFFFHHHHHJJJJJJJJJJJJJJJJJGHIJIJJJJJJJJJJJJDGH
@7695603/1
gtgcactggttacaggagatactggttgttgttgaggtggtagttgagtt
+7695603/1
C@@FFFFFGFHFHJJIJJJJGHHIGEHGIJJHHGGGIGHI@BFFEHDFDH
@494207/1
ctttttgaattgaaatcacctgctccaggtaatgg
+494207/1
@@@DDDDD???FBB@??:CC@F;:E?9CD1:CEEE
@5724728/1
ctttgctgaggtttgtatctgttgcagtagttacatggctaccactcact
+5724728/1
CCCFFFFFHHHFHIJIJJJJJIJJJJJHIJIJIJJJIIJJJJJJJJJJJJ
@7696083/1
gtgcaggctggccatgttgaatagcttgctgtggtggtacagcacccgg
+7696083/1
?@@?ADD<FFAABAC@FFFHEHBEAHHHEG9CB>18?0:<D<>DH2?D;
@1627406/1
ctgtggtctctgctgttgctgttgttgctgaggctgctg
+1627406/1
?@@DDF?DHHHGDEGICGHGIH3CECBHEI@G?A=3??:
@494952/1
catcatttaaagcactgatttagtgtgaagatagcaattaggagtga
+494952/1
@@@FFDDEHFBDFIJJIDIFEHIGF<ADHIBGHIHHIJIIJIEGFGI
@3274354/1
cgtgagaagctgcaacggctgctatagatggaacgttgatctggtctgga
+3274354/1
@CCFDFDDHHHHHIGIJJGIGIIEHGIBGHJIGGJGGGGEHJJJFHGGHH
@8168815/1
gttttttggagaggcaactcaggataactatagaggttcttctttccatc
+8168815/1
CBCFFFFFHFHGHJIJJJJJJJIJJJIJJGIJJJJIHIJJJJJJJJJJJJ
@3274461/1
ctttttgaattgaaatcacctgctccaggtaatggaaaatcctgaggagc
+3274461/1
CCCFFFFFHHHHHJJJJJJJJJJJJJJJJGHJJJJJJJJJJJJJJJJIJI
@8168941/1
ccactatctaaataaatagctgcagctaatgattcaaataagtcaccaag
+8168941/1
CCCFFFFFHHHHHJJJJJJJJJJJJJJJJJJJJJJGDCEGIIHHIJJJJJ
@6713162/1
ctcccatctgcatccttcttttccgtaaagaacctagtgtgatggcgttt
+6713162/1
CCCFFFFFHHHHHJJJJJJJJJJ3ACGHJIJJJJJJJJJIIIJJJJJHJJ
@3778729/1
gttgttgcctaacaggaggtgcactggttacaggagatactggttgttgt
+3778729/1
??@D;DADF?FHFEBAHBEACGGBHII?9CGIID@F9FCB<FHIGIIIAH
@3275673/1
ctcttgaggaagttggtgtagaggtgcaggctggccatgttgaatagctt
+3275673/1
CCCFFFFFHGHHHHHIHIIIIIJJFFHIJJJJJJJJIJJIIHIJJJIIJJ
@497100/1
cttctctgcactgtgacagtcttcaagcactgagtt
+497100/1
?@@DFDABAD?CDHDEHEF:BHFCBA<>E9FGC9EC
@3276851/1
attaagttcgccgatcttgtacaacattttacatgcagttagtgcaactg
+3276851/1
BCCFFFFFHHHHHJJJIJJHIIJJJJJJJJJJJJJJJJJJJJIIJJJJJJ
@8170017/1
atagttatttggaagtgatttgcacgaagcactataggtcgaccttctcg
+8170017/1
@B@FDFFFHHHHGIJHIIIIJJJJJJJJJJIIIJGGIJFHIJJJJJJJJJ
@2156738/1
cctccttccaaaaaaatacagcaagtctggtaaatttatcgcaaggtaat
+2156738/1
<;@?D;D;DAFBHEGBGE9F>FHB@BD@GHDFD<BGGGIIGI1@ABB8.=
@497776/1
gctattttagcatggaatgtaatctccaagttgtgaatcaatttcaggat
+497776/1
@CCFFFFFHHHGFHEECIIHIHGIGIJGHIHGGHGGIIJJIJBEHCGGC9
@2157067/1
ttcaccaaaaactttgtcagccgcttctataccaccatcaaggaaaagtg
+2157067/1
@@@DDFFFHHGFHGIJHHECCHE<EH>9DCBHHFEHIJIEHDFGGIIJGG
@5253324/1
ctgctgctgaggcggttgttgccactgctgttgttgaggctgctgtggtc
+5253324/1
CCCFFFFFHHHHHJJGHIIJJJJJJJIJJJIIIIIJIJJJJJIGGDEHCA
@6229854/1
tggtagttgagtttggtgggtaggggttgtttccctagactgtggttgag
+6229854/1
BCCDDFEFHHHHHJJJFHIIGHIGIIDHIIJJJGJJIJGGIJFHIJJJIJ
@1631070/1
attatgagtgttacttctcatcctaggacgtccacctcgaactg
+1631070/1
@C@FFFFF2AFFDABGCGHFEFH>EE@BFG<E1CGGG;GDGGDH
@2157604/1
tgaagatgaatctctgatcacaaaacaggatgatatactgac
+2157604/1
@@@BDBA?A?FDF?FBAECFGEHGGHEHFG9CE<BEHIG>@?
@501023/1
tgttcttcttgaagttggttcagctgtagtctgtctgcatctgtatatgc
+501023/1
@C@FFFFFHHGGHEIIJIGHIJIJFHGGIIGHGH<GGGIIJJJJGIIGHI
@8172368/1
gtacacagttgcagtcctgagctggtcttcagtcacccgattctatttct
+8172368/1
CC@FFFFFFHGHHIHIGGIJIGIGIFHHIIJIHHIJIJJDHIJJJJJJJI
@1050985/1
ccgatgcaattaatactcatcttctttactaaaaggctacacaaacaatc
+1050985/1
@@CFDADDFFHHDG9EBHIJE9CEDHHGEHEGCFHJFI>BECGGA;DA<B
@2159719/1
aaacaaagaacattggattattcttacaaacagaatccttaactgtcctt
+2159719/1
@@@DFFFFFGHFGIJJIIFIJJIJJG9CBB=GGEBGHJIJJJGGGE>DAA
@2160228/1
catcttctttactaaaaggctacacaaacaatcacctgaatccttagaat
+2160228/1
@@@DFFAEFFHDFFD><EFGIGJJIGCHHJJGHIHGGDD>FGDEG@GGCG
@2707581/1
tctcatttgaaaacgtggatctccaaggtctccttgaacaaatttaccta
+2707581/1
B@@DFFFFHHHHHIJ9EGECAHHGIJ>FACGFIIGHGHICFHI9BFEFGD
@3782772/1
tggtacaattgtcgacactacctgtagcagtttgttatggtacggggatg
+3782772/1
BBCDDFFFHHHHHJJJJJJJJJJJJJJJJJHJJJIIJJJJHIIJJJJJJJ
@2160933/1
ctatttcattgtgcattaatctatagaaaattttccagacagtatttag
+2160933/1
@@@DFFDDAH?AC4CAAH:IEGEECHCGHEHHDFHH4?@GGHHCHIFG<
@503318/1
cgttgatctggtctggagctggatgagtgacatcagcgccaacaacaatg
+503318/1
@@@DDDED<FFH<EEH<@DGEGEGHGGG9@DBFFEGHGIIG6B;@FAAFG
@2161168/1
catattcttattctttatatttaaattg
+2161168/1
@@@DDBDDHDHGFGJIIG>ADFH9F:C:
@1052373/1
tttcaccggaggaatttgtttgtgattttttattgtatcccaatcaatta
+1052373/1
CCCDFFFFHDHGFHIIBHFHEHHIIJIJJJJJJIJCIJJIGHGIJIIGIH
@2163681/1
cttcggccacttctttgaactaagtacagc
+2163681/1
@@<DBDD8CC:AACFF<4C<FDFEDDHE4C
@1634924/1
cgatttttgaaacacctctgtcgaacagcttccacagct
+1634924/1
@@@DDDDDFFHDFIBBG3F?CH=GG>6CGHIG9?D<0:B
@3783260/1
taaagttttgcctataagaacaatgagtaagagcttgcaagaggtaactt
+3783260/1
CCCFFDFFHHHHHJJJJJJJJJJJJJJHHJJJJJJJJJEIJJJJBGIJJJ
@1053143/1
gccacttgtaattaggtaaacttataatgtcttttagttcatcctttgga
+1053143/1
@@@FFDFDA<FBHGIE?EF?F>E@@BA9BA<<C9FGF<EGEHIEF?<<DB
@5731117/1
gccattcaactttgcattaactttctgtagtatgtttacaaatgttgcag
+5731117/1
CCCFFFFFHHHHHJJJJJIJJJJJJJJIJJIIJJJJJJJJJJJJJJJJJJ
@3784317/1
agtaaaacgtaagtggaagcataagctcccaattctttggtgataagaac
+3784317/1
BC@FFFFFHFHHHIJJJJJJJJJJJJJJJJJJJJJJJJJJGIJJJJJJJJ
@8175847/1
ctcatttgaaaacgtggatctccaaggtctccttgaacaaatttacctaa
+8175847/1
@@CFFFFFGDHBFBAFEB@BHHGIIIE?CGGGHGIFGGIGIIIGE9BDEG
@5732079/1
cttgttttctatgttctatttctgcttctctaggatcaacagcag
+5732079/1
@@@DDFFFHHHHHHHJJIJJIIJIJJJGHJGIGICHIIIJJIIJJ
@3785023/1
acctttgaagttgaataagttattattcttctaggtccttttatcataat
+3785023/1
??<DDDDDDD=DDA2C@ECCEFIIFICDFBEFEBEFFE@EEEIIEF@FDD
@4261694/1
tgggtgagtaacatcagctccgagaaatattacaggttcgttgaaaacct
+4261694/1
BBCFBDFFHHHHHJJJJJJJJJJJJJJJJJJJJJJJHJJJIJJJJIJJJJ
@7703380/1
ggtagaccaaatatacagcatcatattgatcctagaaaaattacatgagt
+7703380/1
B@@DDDFFFHHHHJJIJIGDHIJIIIJJGIGIIIJJGIGIJIJIGIIIIB
@506076/1
gatttattaaacccgatgctagctttcttaaatctggttctctaatcatc
+506076/1
@@CFDFFFHHAHHII6AGHGHIGGIIIIGEG9F@GFEDFFG@GEEG9B@F
@4263268/1
ctgctttagggtttcttccgctaatttaaaaattgaatagtttttatgaa
+4263268/1
CCCFFFFFHHHHHIIJJJJJJJJJJJJJIIJJJJIIJJJJFIJJJIJIJJ
@7704592/1
caggctggccatgttgaatagcttgctgtggtggtacagcacccggtcct
+7704592/1
CCCFFFFFGHHHHJJJJJJHIJJJJJJJJJJHIJHHJIJJJJJJIJHJII
@6718900/1
gtgcaggctggccatgttgaatagcttgctgtggtggtacagcacccggt
+6718900/1
CBCFFFFFHHHHHJJJIJJGJJJHIGIIJJDE?GHGG@DDGGHIIJJGGH
@5260317/1
gaactgtctcttctatgtctaggtttcctactgacagcaccacgagaact
+5260317/1
@@CFFFFFHHFHHJGIGHHJJIIJJHIIIJJJIIIIJGIIJJIHIGDGIG
@3786403/1
cttctgaaacaccatctcgatacaaaataattctatgaggcttgtagcca
+3786403/1
CCCFFFFFHHHHHIIJJJJJIIJIJIJJIIIJJJJJJJJJJJJJIJJJJJ
@6239473/1
cgcttatctctcttgacagccctatacctatttacatgcctagacttgtg
+6239473/1
CCCFFFFFHHHHHJJJJJJJJJJJJJJJJJJJJJJJJJJJJJJJJJJJIJ
@5735450/1
gttgttgctgaggctgctgtggtctctgctgttgctgaggctgttgtggt
+5735450/1
@@@FFFFFHGGHHJJJGGHCGEEGIIICFHG:EGIJICFGEGGEGGGGGB
@6239813/1
cccacttttatgaatgattttgatccaaccttctggtagcatttcaaaat
+6239813/1
CCCFFFFFHFHHHJJJHJJJJGEHJEGHIJJIIJGCHGAGGGGGIJJJHE
@507217/1
aatgatttcctccttccaaaaaaatacagcaagtctggta
+507217/1
CCCFFFFFH?FDFGGGHE<CGIGGBBFEI3?9?DFE?DD<
@4264148/1
caggtggaggccatcgcctggtcatgcataattcttgtagaagaccaata
+4264148/1
CCCFFFFFHHGHHJJJJJJJJGIJIJJJIJJIJJJJJJJJJJJJJIFFGI
@6240766/1
cccatggcagcaaatctacttgatcctatagtttctcctacggagactgt
+6240766/1
CCCFFFFFHHHHHJJJJJJJJJJJJJJJJJJGIJJJJJJJJJJJJJJGIG
@2167344/1
gttgtaacagtaagttcttttttttccttgactatgtttgatgacatatc
+2167344/1
?:?B?D>DDF4A?B@FFH@CIIGGHCGI@HGBC>B??FGD>>9F0888==
@2167863/1
cagcaacagcagagaccacagcagcctcagcaacaacaacaacagcagag
+2167863/1
@@@DFFFFDFF;BEGEGHIIJEGDHGCDHGHGGIGEHHDHAFGIC>AH>;
@2720127/1
tatgtctaacacttcacacataaattcgataacaggctgagctttataaa
+2720127/1
??@DDFDFFHHHGGGBGBEBFHEGHGAGH?EGEGC==CFDBGHCFHGCEC
@8179570/1
cataattcgggccttaactttagtgaactggtcatcaactgagaggccaa
+8179570/1
BBBFDDFFHHHHHJJJJJJJJJJFHIJJJJJFHIJJJIJJJJJJJJJJJJ
@510637/1
ccagcatcattactaattttttgcaattgttgagtgaagtttctgagagc
+510637/1
@@@=DDDF8DHDDEHBGBEHHFHIECFGH@?3?DF9DC9:?DGH4B@?BD
@510718/1
gggaaaatgaactgtatccattacgatgatt
+510718/1
@@@FFDFA<FHFFG<::AEBHGIHHGH?BEB
@5739285/1
ctcatttgaaaacgtggatctccaaggtctccttgaacaaatttacctaa
+5739285/1
CCCFFFFFHHHHHJHIJJJJJJJJJJJIJJJJJJJJJJJJJJJJJJJJJJ
@5739989/1
agtaagttcttttttttccttgactatgtttgatgacatatcaataacat
+5739989/1
BCBFFFFFHHHHHJJJJJJJJJJJJJJJJJJJJJJJJJJIJJJJJJJJJJ
@2171226/1
tgaaaatataactatcactgcttttttagttttataggttccttaatcat
+2171226/1
CCCFFBDFF>FFFIEIGHICHIGIJEHGGB@FEEGDFB1?FHGIIG>FHG
@2171504/1
ctccaattgcattccctttcacactagggacatgaggtgaaattattggt
+2171504/1
CCCFFFFFFFCFDHGIIGII9CFEGHAFG9EEEHGC9:DFD<<@DFGHI?
@7706880/1
cagttactcagtctcacagttagttatcaattcttctctcataataatta
+7706880/1
@@@D;DBD8FBFDEE>D<CCIEEF<@@<4EHHHIIEH@E>GF4CGEFIFG
@7706889/1
ctcctacggagactgtatacctaaaagtgggttcatgaattgctccctcc
+7706889/1
@@@DDDBDDHDCDHGCHIHDHGIECABE<FG8CGIIGCEHGHHGD9DHGI
@5741060/1
gtgccataaccgtacttcatatcattgataattactgtagctgagtaagg
+5741060/1
CCCFFFFFHHHHHJIIJJJJJJJJJJJJHIIJJJIJJJJJJJJCHDFHGI
@4268107/1
gtacgctcaaacatgcaaatgtgacattattgactaaggccgatctgagg
+4268107/1
CCCFFFFFHHHHHJJJJJJJJHIGJJJJJJJJJJJJJJJJIIJJJJJJJJ
@5742085/1
ggccaagatcagccgtgtttggtagaagcaggatgacacttaggtcgtgc
+5742085/1
CCCFFFFFHHHHHJIGHHIIJJIJJHIIJJJJHIJJJIJJJJJIGHIIIG
@2723182/1
ggaatgtgatctccaagttgtgaatcaatttcaggatacgatctggttt
+2723182/1
@@@FDA:4CDFABBGGIBHGCFGGIIAGAEFH>HCE>93??;?FG909?
@3285826/1
gtcagtttaaaacataataaaaatatctgtagaatgtatattcaaagtta
+3285826/1
CCCFFDFFHHHHHJJJJJJJJJJJJJJJJHIJIJJJIJJJJJJJJJJHIE
@8182795/1
gccaagatcagccgtgtttggtagaagcaggatgacacttaggtcgtgca
+8182795/1
CCCFFFDFFHGFFGFHIJJJJIJIIIGGGIEDGHIIIIIIEGHJJIJGIA
@4269547/1
ccaatgtttctagcctttcataattcataacgtcattagcagagctcgct
+4269547/1
CCCFFFDFHHHHHJJJJJIJJJJJJJJJJJJJHIJJJJIJJJJJJJJJJH
@5744759/1
gtcttgcacgacctttggattgaatataagaccttgttgttttagggtaa
+5744759/1
CCCFFFFFHHHHHJJJJIIIJJHJJJJJJJJJJJJJIJJHIJJJJJJDHI
@5745518/1
gtctattgacagcatgatgacattcatctataactaatagattgacacga
+5745518/1
CCCFFFFFHHHHHJJJJJJJJJJJJJJJJJJJJJJJJJJJJJJJJJGJJI
@2176645/1
gctgaggcaagtgttgggattttgaccatcttcaacga
+2176645/1
@@@FDFFDFHHHHBGB@BA9BACHIJGHGBHGGCCDBG
@8183910/1
cccgtttttattatcgcttctaattttttctctcatttctgggattaaaa
+8183910/1
CCCFFFFFHHHHHJJJJJJJJJIJJJJJJJJJJJJJJJJJJJJIJJJJJJ
@6725993/1
catattagctagaagatgacgaaatttcacatattctctccacgcttttt
+6725993/1
@@CFFFFFHHHHHJJFHGIIHJJJJJJJIJJJIJJHIJJJJJJJJIIJJJ
@8184861/1
ctcagagctaccttggcagctgctaattttgcttggtgtttgttttctcc
+8184861/1
@@CFFFFFHFHFHDFBGGGGHGIGHFHIJIIIIIJJ?DDGIIDHIIGHII
@2178033/1
gtcatagctttatattaaacacttatttccaaagtgttgtt
+2178033/1
@??D7AD<>A>F44A:C>H>>B>EAEACC<<@FG<A:?GH?
@8185168/1
ccaacattgaccctaggcaaggtacagcctcaccacctcaaccgaacact
+8185168/1
CCCFFFFFHHHGHJJJIJJJJJJHIJJIJJJJJJJJIJJJIJJJJIJJJJ
@2725601/1
ttctgacacaccatctctgtaaaagaggatagcttgaggcttatacctag
+2725601/1
@@CFFDFFHHHFHIJJJICA<CCE4CHGHG4EH4?F@DCCEGEH@FGGC>
@2725731/1
ccaataattgcagactggaagaaaccataccaaaggtcaagaccat
+2725731/1
@@@BDDDEDHHGH@HA@EHIG3AFHGGCHCEGGFE>BGEC39?:3B
@517801/1
tcccaatcaattatgatactgtctccttcaacaatcgtcggtacaatgta
+517801/1
@@@FFDEFHD<DFHG:CD<9BFEGH@CHEHHGI?GGG8DGHE9D<B?FED
@3287214/1
atccgacgacactttttagtaccgggcttactaagggagttttcttgatc
+3287214/1
CCCFFFFFHHHHHJJJJJJHJJJJJJJJJJJJJJJJJHIFHIJJJJJIHH
@6728063/1
atgctttctaatgtttcttcatttaaaaccgctgtgtctctttctttttt
+6728063/1
CCCFFFFFHHHHHGIJJJJJJJJAACFHIIJJJJHIIIJJJJJJJJJJJJ
@2180440/1
caatcaattatgatactgtctcctt
+2180440/1
@@@ABDD;FFHHADACBGH<FF:FH
@520114/1
gtgagaagctgcaacggctgctatagatggaacgttgatctggtctggag
+520114/1
@@@FFDFFDAHFFGEAHGBGHEGE<B<FEHCH><D9B@G<@A<?A>9@8.
@4273114/1
ctctgtacttcctcctcatagttccacaatgagtaatttcaatttttaat
+4273114/1
CCCFFFFFHHHHHJJJJJJJJIJJJJJJJJJJJHIJJJJJJJJJJJJJJJ
@2727672/1
gaataaagtcattaaccttcaaaatttttccgaggtttaaattttttccg
+2727672/1
@@@DDDDD:DCFFHBGBGAFAH@ACG<HHG@=@FHFFAD@FC9BFC6?DG
@1651227/1
ttcacactcatcaagaacttggtaaactcttagatcttcattttgttgcc
+1651227/1
CCCFFFFFHHHHH<GIJJGGGGHHHIIHG>>EE9FEHICIIBHEHDG>GG
@5748292/1
gtagtctgtctgcatctgtatatgccctagcacggaaagcagcgagatga
+5748292/1
CCCFFFFFHHHHHJJJJJJJJJJJJJJJJJJJJJJJJJJJJJJJIJJJJI
@521876/1
ctgcgtggtattttgaatctgaataccatactttttgaggtaatagtcct
+521876/1
@@@FFDF<:A?DAGIIIIIIIIIIIIHIIGGGIGGIIEDA?B@?GCDBDF
@8188078/1
gtaggcccttatcaacatacagagcaccaagaaaagcttctaaaagatca
+8188078/1
CCCFFFFFHHHHHJJJJJJJJJJJJJJJJJJJIJJJJJJJJJJJJJJJJJ
@2729802/1
gcaggatgacacttaggtcgtgcatggttt
+2729802/1
@@@DDFFFDFFFGGIHIEIGFHIECGDF<F
@2184025/1
cagcgagatgagcataataggtaggtgcagggtatgaaactgaacgtgta
+2184025/1
CC@FF<DDGGHHFJGGJGIIDEHII?CEGG>G@?@GCIGH4B?B@GGGGI
@524236/1
gttgggtaatattttgataacgtggat
+524236/1
@?@DFA2AFHBBDEE>G@FHBBCGGC9
@1654120/1
ggcataataggcaggagcaggtatagatactgaacgtgtacacctcacat
+1654120/1
@1?DDDFFHBBAFHGEFGED;<C4CHGBFHCIGI>HB30?<BFFCA3BFG
@5751102/1
tgggaatcctttgtgagccacatcaatgttaaggaatggtttccaaccaa
+5751102/1
CCCFFFFFHHHHHJJIIJJJGJJJJJIIHJJIIJJGIJJFHIJIJJIJJJ
@8191078/1
agcagctatctcttgtaggaactggactgcattaaaatccgaatccttta
+8191078/1
CCCFFFFFHHHHHJJIJJJJJJJJJJJJJJJJJJJJJJJJJIJJJJJJJJ
@1655293/1
attttatgatttctcttctcttggtgttcaacaaatctcttaatgatatc
+1655293/1
C@CFFADBDDFHH9FEDHDHIGII<EF=HHGIIIID<BCFA<CDG@4DCD
@2186585/1
cttatgtctaacacttcacacataaattcgataacaggctgagctttata
+2186585/1
@C@DFFDDFGGHGGGJIJIGJJJEGGHJIIJEEGIIGHIGGGIDH>FHII
@526122/1
ccaccatctgtttgttgattttcaaaatgaatatgacagtataaaaagcc
+526122/1
@CCFF3BDBHB?FHIBHFB@FFHIIGEABEHDFE>HHDACCGGBDG>FBD
@526537/1
ctctgctgttgctgttgttgctgaggctg
+526537/1
@@@DDDD?2CBFFHFHG;FADHFHE=;AC
@2187186/1
ctcgaggtggctgcagtttccatatcatattatacctgaaggcttttggg
+2187186/1
@CCDDDA<DFHHHJIJIEHFHHIIJJJIJFIJIIIGHGGHGDEGIIIGHI
@4276982/1
gtcgaacagcttccacagcttgtctgtaattgcgataaggtttttcagga
+4276982/1
C@CFFFFFGFHHGGGGBHIJIIGIIJCHIJIECHIJJJJIHIIIJJJJJI
@2733747/1
gcatggtttaagaaagaccaaaggtttctgttgagctagtcatttgttcc
+2733747/1
CCCFFF?DBFHHBGGCHGIJJCBGGHIIIJGIJIG@DEGEGIJIDIEE4D
@4277398/1
gggtgaccaaaacataggtctggaagaaagaataaccatgtctctctggt
+4277398/1
BB@DDFFFHHHFHGIIIIIHJIJGHIHIEHIGIJJIJJJJJJJJJIJJJH
@4277489/1
cctcattttcgctcagaagaaataatatctcagcaccaattttatgattt
+4277489/1
CCCFFFFFHHHHHJJJIJJIJJJJJJJJJJJJIJJJJJGIJJJJJIHJJJ
@528366/1
gttgccttaaaacaatatcaagagcttggattgcctcctgcggaccatta
+528366/1
CBCFFFFFHGHHHIJJIJJIJJJGIIJGHGGJJGFHEH>FCHIIIE?@@B
@2188945/1
ctccaattgcattccctttcacactagggacatgaggtgaaattattggt
+2188945/1
@CCDDDDFHHDFFEF<AFEFBHGE@EFHEHGIGIE>E?899??DF4:?FF
@8194210/1
taaggaattccggtttctcaaaacatggagctggatgaggaaatttttca
+8194210/1
BC@DFFFFHHHHHHIJJJJJIJJJJJJJIJJJJJHIJJJJJJJJJJJJJJ
@1660137/1
tctaactaaaaattcttttttaagtaacaaagcttcagtaa
+1660137/1
@@@DDDDAF<F?CD?BGE@FG;2?FE9FGHGEGCHIGB@?F
@1072092/1
ggatacgatctggtttacaattagaatttataagtgttg
+1072092/1
CCCFFFFDHGHHFFHEGI>?BHGGIIBHHIFGHGHIIEH
@3297202/1
gccggctggtgccctgaataccttgatggctacaaagatagaagt
+3297202/1
CCCFFFFFHFHHHJIIIJJJJJIJJIJJJJJJJGJJJIJJJJJIF
@1660909/1
ctcccctctggtatccaaaggcactgtt
+1660909/1
@@@DDA?@;<D<DEG@EG@?9AACFG<B
@2191940/1
ggatataatcaggtgttctctaatttgtttctgcaagaggt
+2191940/1
BC@FFFFFHGHGFAFEGHIHIIJGBFH?BEEHIJEGH@9E:
@2738982/1
ctccaattgcattccctttcacactagggaca
+2738982/1
@@@FDFFDBHHFFI4EFGHHIEGEHGGHE2AB
@2192745/1
atcggttcttcttcttttttccacgtgaaatctttaggctgcagctcaac
+2192745/1
@CCFFBDDHHHFDHIIJIIII9FEHGCIIJIHGBCBFGGEEG@@DFHHIJ
@2739232/1
gcttactaagggagttttcttgatcattttcgtttacccagagaggaaat
+2739232/1
@C@DDFADHHGHFH?AEFH@HG@H@HEGHIGBCFE=FGIGIGIHGH@;D@
@8198362/1
attgcttgaggtctggtaattggagcggcttgt
+8198362/1
CCCFFFFFHHHFHIIIEHIIIJJIIIIIJJJ:B
@8198497/1
atcggttcttcttcttttttccacgtgaaatctttaggctgcagctcaac
+8198497/1
CCCFFDFFHHHHHIJJJJJJJJIIJJIGIJJJGIJJGHIIGGHIJJIJIG
@2194090/1
cttcaaaatcttcttcatcacgtcgtctttttttac
+2194090/1
@@CFFFDEF?FBC<CCGH?FH=:F@8AEHHIIGGDF
@534119/1
ctttgctcagcatctcgaggaaccaagtagcatggtggtagccaattatc
+534119/1
@@@FFFFFGH3:D?<EGEGGCBE?DEG@EGIB@GG?FD?DF@BFGGGGEC
@1075391/1
cttcaattaatttctgatttttattaacaatagattgg
+1075391/1
@@@FDDDDDFFFFGGBHIJIJEGCHHCGH<FED<CHGG
@1664985/1
cttggattgcctcctgcggaccattagttgaagtcccagccctcag
+1664985/1
@@@AD>;??DHFHHGIIDIBGIJJJJJIJIJBF?BBCHE;?FF2?F
@1076928/1
ccaagaaaagcttctaaaagatcagc
+1076928/1
?=@B?>BD>;BFHBGFGBBDB>AEF<
@8201120/1
gggaattctaagagggtacacaattcaggcactaatgtctcttcaaaatc
+8201120/1
@CCFFFFFHHHHHJJJCGIJIIACHHIJJJJJJIJJFFIIJIJJJJIJIJ
@1665277/1
gtcctttgaggtgcaaaacaagcgatcgcccagacccttatttcaacacc
+1665277/1
@C@DADFF>CHADEHII;FHICEIIGGDEH>GHG?F2B3BD>FFG<=FEG
@8201349/1
gttatacaacttgtttttttcaatctgattggacgagtctctggaaccaa
+8201349/1
@???DADDFHFFFACDHGIIDIBGIIIIIGIGEG>:DF?FHEHEHDGHEG
@537407/1
ctgtggtctctgctgttgctgttgttgctg
+537407/1
@@@DDF?DFDHHHII>G>EEHHGGEEGH<@
@1667467/1
gtcagcttcttaatgcatctctgcccagccacaatgttacaaacctctag
+1667467/1
BB@FFDADHHGFDIBHGIHGGHIIHEGHDIIIFIJGIII<DCHF?HABGD
@2745166/1
gcagcattgacactggcgttttggtgggcatgg
+2745166/1
CCCFFFFDHFHHHI@GGBEFGIHBFCG>GGCGE
@2199119/1
ccgaggtttaaattttttccgctgtagtacaaatttctatttccgattat
+2199119/1
@@@DFFDDHFDFFEGGGE<FGG>GCDH?DGHIGI<DHBDAFIIE?GBAEH
@540157/1
cgcacaacaaacacttggggagttaaatcaacatcagctgagatatactc
+540157/1
C@@FFFFFHHGGAH>FGEGI?E?9EGHIIIBHG@GIIII@GHEEBGICEE
@2199909/1
gtcctgttggtccattaatataaaatggttcaacttctttggtgt
+2199909/1
@?@DF?BDFF;ADDGD@?DHIHCAEHHGDFDHGHEFGIID>FFH@
@1082011/1
cccacatctactgtggtaccagctggtatatttcc
+1082011/1
@@@DDFFDHGH?D<A>CB@EIG=3AFEHIE@HHIC
@541463/1
ctccttgaatgaatttttcattcctccatactccttgtcttacaggtacc
+541463/1
@@@FDFFFHFFHHJBGGGBHGCI9?CCB4FCDA9EDC@@E<FEH@;?0?B
@1670242/1
caatgtttctagcctttcataattcataacgtcattagcagagctcgct
+1670242/1
?@BDDEFDHHGHDIGGHHIJICCHGIJJEIGIIDHEI>FH<>FD9FGI?
@1671610/1
cccatagcaaatggtatttggtagg
+1671610/1
@@@DDD8DFHDHAH:CCGI<HAFHG
@1672086/1
ctcgggaaaattaatttttattaagaagccaaattgcacctcacacctgg
+1672086/1
CCCFFD>DFGHHHJJFIJIIGGJIFJJIIHIJECGG@F9FGHGEHIJG@F
@1673124/1
gttcatcagaatcaaaatggttgtcatcccataaaacatgataatgactt
+1673124/1
@CCFFFFFHHHHHJJJIJJJAHIJJJJF@ADHGEHEIJIJGIBH>BGHII
@546549/1
catcagtttcccaggtccacaattcaagatctaatttcatgctgttat
+546549/1
@@@FFFDAFHHGHJIAGHIIEGGIBEGGGHH9EFGAFEHEIGH@?3?4
@2752543/1
ggtccttttatcataatgagatcaagtttttttcgaatcaaatgaagctg
+2752543/1
@@@FFFFFG<FHHIFAFG<IEHI9<EBAAHGIIGGIGCG>FEHI<GD?@F
@2205976/1
gctgctgctgctgctgaggcggttgttgccactgctgttgttgaggctgc
+2205976/1
@@@DAED?HHFHHJJJJGGIIIDGIG2??BB>??DF>BDEBF<4@;EAE;
@1675448/1
acgtaagtggaagcataagctcccaattc
+1675448/1
@@7:ADDDHDAFHGI4AEHE<?:FGCGGG
@1675604/1
ggtggacctctttgtgcccatggagtttgacctctaggaccagtttgcaa
+1675604/1
@@BDFFFFFHHHGJGCHGGIG@FHJGGIIJJHFHIJJJIGJEHFC>FGIH
@2207245/1
tggtgatatcctcgggaaaattaatttttattaa
+2207245/1
<<@DDFDFHHHDF<FE6E:CFGDCHDHE<FHEF?
@548891/1
gcggtaccatggtataactatcttattgagataattatcttttgaaacaa
+548891/1
?@@DADDEBHFDAF<@GDEEHGHE?@DHBCCE@:EGGIGID4CG<>BHGG
@550605/1
gctggttcctagaatcccacatggcaggaagt
+550605/1
@C@FFFFFHDHGHJIIGGHGHEHGIJIIIGIF
@1091574/1
cccttatcaacatacagagcaccaagaaaagcttctaaaagatcagc
+1091574/1
@@@?DDFFFHHHHGIJJGIDGBGGIHGEHGI9<FGICGI<F1?DHBD
@2757484/1
gccaataattgttctttcatgatactctcaaggtccctgattacttcttc
+2757484/1
;?@DDFFDDHFDH9BGGHBIHICGI@DHI<FH@ECEGG9:DGEHG9FI9F
@2758182/1
cttgaatgaatttttcattcctccatactccttgtcttacaggtaccggt
+2758182/1
@B@FFFFFGDBHBHIGHGIIJEIJIIJIFGGCHIEAH@BHI<G:?DHI<0
@552372/1
cttcagttaatatgctttaactgccaacattcaatgttctgtaattaata
+552372/1
@@@BD?BD<FHDH?F>DBEHEHF3CCEEEGC>HGBF@FEHHDHA<C419B
@1093372/1
gctggaacaacatggacttcacaaagctctccaacaagaatttgtttttg
+1093372/1
CCCFFFFFHHHHDHCAGHIIJGHHGEGIJIIIGEIJIGI<FGEHBDGHGB
@2759339/1
cacagttagttatcaattcttctctcataataattaatctggt
+2759339/1
C@CDFEFF??FHF@G?EEHEHHIICG9CHHE>DEH<AFCGA>1
@2760423/1
atcaacaactgtaccagccggcacattcatatttctcccatctgcatcct
+2760423/1
CCCFFFADFHBFBAFHE=FFHIDHIJJFIGJBHIIIIFED??DGE>EH;8
@554712/1
ccagcattctacagtatatttgagtaccacccttacagctatagatctta
+554712/1
B@@DFDD?F>DFHBCFHGEIIJIJIJIIGIGIGBCGGGIHI>D9CGIIIF
@2761735/1
ctcagagctaccttggcagctgctaattt
+2761735/1
@CCFFDF?FBHHHBGHGJGIGEHICHIJ9
@1097378/1
ggttacaggagatactggttgttgttgaggtggtagttgagtttgg
+1097378/1
@@@DDDDDH?FDH9FGB@?@E?CFFFC<FF1CBFHIG@B4B<DHIG
@1098089/1
gttcgtctcacccatgttaaatttttt
+1098089/1
?=?1??DBFDFHHGCFAFH@FBH9C>F
@557549/1
ctaattaagtaaaaactataaaaataataggctttttaaaataatac
+557549/1
CCCFFDFDFFBFDFFHIGEGIGEEF>EDHHIJBFGE<EG9F@<FGHB
@2763841/1
gggttatatggtgattgatgccattcaactttgcattaactttctgtagt
+2763841/1
@@@DDDFFG?HDFE@FHHIIJGDGH<CCHIJJ>GIIJIJIJJIIICHIIF
@558042/1
ggaacgagaaccaatttcttttttaaaataatcagcaaaatccaaa
+558042/1
B@@FAFDDAHFDBAHIIGFCHHGI9FH9CDGGGG>B?DF9<D?@FG
@2764826/1
ctcaggagaaatttcaatttttgcaaattgttcgtagtgaagaactgaaa
+2764826/1
CCCFFFFDBBHAHGEGHIIBHGEHIIIIIIEEHHECEGGGEDGHIIJ@GI
@2765493/1
ctcgaatctattatctcttggacaagttgttatatttgtcactttatatg
+2765493/1
@CBFFFFFHGGHFEIIJJJJJG>EDEH@HHIIIBEG4CCB4DFA>FIIII
@2218442/1
aagaactatttctttaagaatattttggatttcattgatagtatctg
+2218442/1
CCCFDEFDGHDHDIGIIJIIEGIIDGIIED93CFGG9@@FGFGIIIC
@2766111/1
cctggatctgatcttaacaagccttaagagaaatcttagctgacatatac
+2766111/1
@@@DDFADAHHH>HGGEGCDD;EGHI4FHHCAGE@FHHB<:CGIGG@EBF
@1100991/1
gtttggtagaagcaggatgacacttaggtcgtgcatggtttaagaaagac
+1100991/1
@@@FFFDDFBFHAHHHGGIEHFHGIIGGFBGC@GG>GI<?FGHGIIJGEC
@2767989/1
gcctcatgttataacattatgcagttcattacctaagatatttgttatga
+2767989/1
CCCFFFFFHHHHHJJJDIIIIIJJ3AFEJGIFIJEGI9C>FAF@GGDHFE
@562255/1
gctggtttcagaaggggtagaccaaatatacagcatcatat
+562255/1
@@?DDDDDHFHFF<9<D8?FHII@FEEDGGE4931CD<F49
@562554/1
ccatgatttattaaacccgatgctagctttcttaaatctggttctctaat
+562554/1
CCCFFFE;FFA8DB>@CFFHGHI<<FHHIIEIICCACD@?BD>E@F@DGA
@2770837/1
ctctatttcattgtgcattaatctatagaaaattttccaaacagtattta
+2770837/1
@CCFFFFFHHHHHHHIGGIJGEHII@DEHGIGEGGHGJIIIGCEHIGGIH
@1106755/1
gccacgcatgtcccatactccctggttgggaagtgcttgttgttttgcag
+1106755/1
<@@DDDDD=FHH?GHHCFHFHHIGIECGGHDHGGCHIIGIIGFGFEIIII
@1114038/1
gatatctttcagttcttcaacaaaattatcttcatatatttcagtaggat
+1114038/1
@@@FFFDFGFHHHCHIIJGIEEEGHI>BCFHIJ@HIJBEA<BCDC<DACB
@1118880/1
gcatgggtcactattaaagttgatttgtcttatcgacttgacaatttttt
+1118880/1
@C@?DFFAF>FHAGGEGHG9D4CACFC4AEDGHHF@@=FGBC9FHCHBDF
@1121537/1
gttgttttttaagtgcatgttgaacatattcatgca
+1121537/1
??@DBADDHHHHF<EGI4CFF9F9<9CDGHE?499?
@1122101/1
ccaaaatttgttcacactgttcctggctg
+1122101/1
@@CFFFFDHF?FDH?FFHI<EHHGIIIII
@1123939/1
ctttaaagtaaacagcaacagtatataaacgagtgttagttgg
+1123939/1
@@<DADDDDHDFBAHGGIDGCH4CD<<BDGI@FBEFHAHCH9?
