# Supplementary material for: Identification and comparison of key RNA interference machinery from western corn rootworm, fall armyworm, and southern green stink bug
Source: PLoS One. 2018 Sep 5;13(9):e0203160. doi: 10.1371/journal.pone.0203160 (PMC6124762; doi:10.1371/journal.pone.0203160)
Supplement: S2 File — (TGZ) [file pone.0203160.s012.tgz › data/fastq/sgsb/2_Late-egg_LE_Rep2_aligned.fq]

@5985496/1
gatttttcttcaacatcaacaaatgtcacttcaaactgttgctcagcagc
+5985496/1
BB@FFFFFHHHHHJJJGIJIJJJJJHIJJJIJJJJJJJGHIIJJGGJJII
@1142498/1
ctttggctttaacctcataactaaaacagggttcatgagttccactttca
+1142498/1
B@CFFFFFGHHHDHGHJIIJIJG>H3AFF9GG9E<GHGGEGGID>G>BFH
@5478971/1
cttggtgtttgttttctccaactccgacaaacgccatcctctcattctta
+5478971/1
@C@DFEDFHDF:DHGGHIEGIIGIIEDFFH@DFHIGHEHIDFHI@A=CFG
@8018662/1
tatcatcctggctgttgccatttgattcgtcctttgtttttactcctttt
+8018662/1
CCCFFFFFHHHHHJIJJJJIJJJJFHJJJJJJJJJJIJJJJJJJJJJJJJ
@7511174/1
gttcaacaaatctcttaatgatatcagtcagcttacaagccttagtaagc
+7511174/1
CCCFFFFFGHHHHJJJJIJJIJJJJIJIJJJJJJIIJJJJJJJJJGIJJJ
@1143746/1
caggagaaatttcaatttttgcaaattgttcgtagtgaagaactgaaagc
+1143746/1
@@@FDDDDDFHFAGHGDHGGIIJ>HHIJG@HHGG?GHGIGHCHHIIEHFE
@1143847/1
gtgagggtgaaggtcctgtaaaatagcttgagaagccctttgttttcctt
+1143847/1
@?@;DD=BCDHAFC4AEHHDGFH>BB@HG9CEC4?F8??3?B?FDCBBGC
@7511521/1
atttcttttttccaaattgcctctccattcaattgaagaagcaatttctt
+7511521/1
CCCFFFFFHHHHHJJJJJJJJJJJJJJJJJJJJJJJJJJJJJAHIJJJJJ
@572585/1
cttctgacacaccatctctgtaaaagagg
+572585/1
@@@ABDA;FF?@D;AFBGF>:ABHG4?;B
@7511713/1
gcgcattctgttgtatatttatgctcacttcaccaacattcatgaataat
+7511713/1
CCCFFFFFHHHHHIJJJJJJJJJJJJJJJJJJJJJJJJJJJJJJJJJJJJ
@572928/1
gtcacaactaacaatgggccacaactcatattga
+572928/1
@@@DDDD1?<CBFGGIB>BGIIEHGIBFHBGGCH
@4463986/1
ggttcttcttcttgcaaaggatgtggaggataatttctccaaacattctg
+4463986/1
CCCFFFFFHHHHHJJIJJJJGJJHHIIJJIJJJJIJJIJJJJJJIGGIEH
@574053/1
cacgatttcggcagcttttacctcattttcactcagaagaaataatatct
+574053/1
@CCFFFFFABFHDHGIGCHEGJEHGHIJIC@GGGIII>DFCHIIIGGIBE
@4464738/1
gcatgggtcactattaaagttgatttgtcttatagacttgacaatttttt
+4464738/1
CCCFFFFDHHHHHJJJJJJIIJJJJJJHHJJJJIJHIGIJJJJJJJJJJJ
@3929377/1
atagcaataaggcctttggctttaacctcataactaaaacagggttcatg
+3929377/1
@@@DFFDDFFHGHIGFIIBGHCGHAHFGI<499ED>>3D??@G?9:??4B
@2823942/1
ggatctagataataatgcctcagagctaccttggcagctgctaattttgc
+2823942/1
@<?DDFDEAFA<F<EADCFHHGGIJHICHH<B?>AE@FDG>9CHG<DBDF
@5987097/1
ctttttttggatctgaagggcggtcccctcttttgggtggaatgtatgac
+5987097/1
@@@DDDDDFHHBHIG@?FBAFFH;AAFGH@DHDEHHFDDB=CCC>C@D>5
@4465551/1
ccttagtagaattataaaataaatacaaatacagaaacttagttgccaac
+4465551/1
C@CFFFDDFHHHHIJJIJJIIFGJIJJJIJJJJJJJJJJIIGHGHEGGGI
@1509/1
gcctgcaattcttggttcaagatcattttaaactgtccttctgacacacc
+1509/1
@<@DADDFDHAFHFGGEFHEICEHGHIGIGG4CFH@HIGGHDE@FFGGGB
@3930508/1
cctgattacttcttctcgaggtggctgcagtttccatatcatattatacc
+3930508/1
CC@FFFFFBHHHHCGCGGGHH@?B38CF3;?@@DAFBFAG<FEGHACFH>
@2825139/1
cattaatctatagaaaattttccaaacagtattta
+2825139/1
@@@DDBDDF?BA>FGAG<CH::ACE@FHHA2<CBF
@2267591/1
gccaaaatttgttcacactgttcctggctgagagtaattcgtcgcgcatt
+2267591/1
@@@F?DFDFF8F?FGGGGEHHHGGFH@H9EGEG@CFFGEFFDFGBBHAAG
@1704264/1
ccttcaacaatcgtcggtacaatgtaatatgagttttctttgttttcaaa
+1704264/1
<@@DDDD??FDFHGAG6@EC<HCG:?>EBHH9CF>CB9DA<4?09??DGB
@1704268/1
gttgagtttggtgggtaggggttgtttccctagactgtggttgagacact
+1704268/1
@@@DDFDEFH=D=@D@@A?EA@AB8DGDGCGFEDHI<DB?9BDGE=FGH;
@8019204/1
attgagaaggcctgacggactgatggaatccaaaccatacttcacgacca
+8019204/1
CCCFFFFFHHHHHJJJJJJJJJJJJJJJJJJJJJJJJJJJJJJJJJIJJI
@8019664/1
ccctcctcctccacctttctttccttttttgcccattattgtgtactatc
+8019664/1
CCCFFFFFHHHHHJJJJJJJJJJJJJJJJJJJJJJJJJJJJJJJJJJJJI
@8019983/1
tttgggtagttgggtaatattttgataacgtggatgtagataggctggcc
+8019983/1
B@@FFFDDHFHHFIEGHIIJJJJJDIGJIJGIJJJIGIJBFIGGJIJJGJ
@2826705/1
ggacaatttacaggcagttgaagataacatacaattttaattttattatt
+2826705/1
@@@FFFFDFBFHHIGGBEFHGHI@HGGGGGCHIGE>EEH3CGHIIIBCFG
@1144942/1
gttccagagactcgtccaatcagattgaaaaaaacaagttgtataacaca
+1144942/1
@@@DDDDDHDBHD=EHI1FEHGHBCEGHIIIIGGEG;DDBBD@D4BACGE
@2827318/1
gacaattatgaagttctagtgcttgtttttcaggtcatggcagactctga
+2827318/1
BBCDDFFFHGHHHEHGGGJFHIJJJHGGIGIJFGFHGGIGIJJGIJJIIJ
@4467700/1
gctaccttgccgtaggaaataagaaagcaagagaaggaagtgaggtacac
+4467700/1
CCCFFFFFHHHHHJJJIJJJJJJJJJJJIJJJJJIJJJJJFHIJJFHIJJ
@4468399/1
gtagtctgtctgcatctgtatatgccctagcacggaaagcagcgagatga
+4468399/1
CCCFFFFFHHHHHJJIJJIJJJJJJJJJJJJJJJJJJJJJJJJJJJGJJG
@2821/1
ctagcacggaaagcagcgagatgagcataataggtaggtgcagggtatga
+2821/1
@CCDFFFFDAFHGIJIJDBHCGHGHIAG>@GGDGDGEHDFH@GHG=@FCH
@3932452/1
ggaagttatcaagaaatctaagattgcatcaccgaggaattccagccttt
+3932452/1
CCCFDDD;FDHFHJGGEHJJIIJDGCHEEHICGHJJIGDHGJJIJ3B;DH
@4976037/1
ggaagtaagaggtctttcatttaatgttttttgaaaagcctcacttgttt
+4976037/1
CCCFFFFFHHHHFHIJJJJJJJJJJJJJJJJJJJJJJJJJJJJJJJJHIJ
@4468957/1
caatgagtgagagcttgcaagaggtaacttctgtcttgaaatctgtagcc
+4468957/1
BCCFFFFFHGHHHJJJJJJIJIIIFHIJJJJIIHHIJIJJJJJJIHIJJJ
@1707245/1
aggaggtataaacaaacctatgggttttaccatcatttgctgctcataaa
+1707245/1
@C@FFFADHHHHHIJIIIGJJJJJFGHHGFHIEHIIIEIJBH<FGGJJDG
@1707340/1
cttcgcagcctcttgttttgcttcttttttgacctacccttgc
+1707340/1
?@?:?@A:?=F?DFGIGE@AGDEAACGDGE6DEHI@GDDBE?8
@1707520/1
gtcttgaaatctgtagcccaatattgattcc
+1707520/1
@=?DDDFFDHHFHGEB@9EFHEGGBHAH9HG
@3934172/1
ctctaactaaaaattcttttttaagtaacaaagcttcagtaaataacaaa
+3934172/1
@BBFFDDDFHHFFIGBFBEHGIJIH@EH?<EECCC<FH>4?FFAGGDE@H
@574989/1
ctcagagctaccttggcagctgctaattttg
+574989/1
@@@DD??:<BFC<?FEAB;A<<EFH<EHA<<
@7005795/1
gggagagtagcttgaggctcagaatcgagtagcctttgctcagcatctcg
+7005795/1
CCCFFFFDFHHHHJJJJJJJJJJJJIJJJHHGIJIJJJJJJJJJIJJJJI
@2270487/1
gtaggaagttatcaagaaatctaagattgcatcaccgaggaattcca
+2270487/1
@@@FFFFFBD?FHGBHG@FHHHG<HCF<FHCCGHGA@D:DFCGGDGD
@575286/1
gccaatagctgtgggttatatggtgattgatgccattcaactttgcatta
+575286/1
CCCFFFFFHGGFHIIGHBGGIJJCFHHDG<GIIFGGI@>F<DDHIJJIIG
@3380365/1
tggtaaaataccttctttgactaaatactcctgaaggagtgatatcggtg
+3380365/1
@CCDDDEFGHHGG@GIFGFEE9FGGIGH@HFHGFI<EHGFGEGGGFGIB;
@5990693/1
cttgctgtggtggtacagcacccggtcctggtccagattcctgttgtgga
+5990693/1
CCCFFFFFHHHHHHHJJJJJJJJIJJJJJJJJJJJJJJJJJJJJJIJJIJ
@3380889/1
cagctaatgattcaaataagtctccaaggacctttggcacatccacgatt
+3380889/1
@@@DDFFBBFHGHJIIGBIIHGGHGIIIGGHADFGGEBFHFHIEB>D?FH
@5991933/1
ctggatcgtttttgtgtaagtcatgaaaaagatgataaagaattttagca
+5991933/1
CCCFFFFFFHHHHIHHIJJJHJCIJIIIGIJIJJJJDGIHIIIJJJJJJJ
@3934669/1
ccagagactcgtccaatcagattgaaaaaaacaagttgtataacacaatt
+3934669/1
@@@DFF?EHFHHHHIJIJJIBHIGGGFGE<F6FHEFGFBH@GGHGHG@FH
@5803/1
ggtaggtgcagggtatgaaactgaacgtgta
+5803/1
@@8DDD?DHFHHDCGHIGIIIGC<9CG8C:;
@1708034/1
gaaataagaaagcaagagaaggaagtgaggtacacagttgcagtcct
+1708034/1
@@@FFFFFHHHGGJBDEG@DGDDDGACHCGCBCEBFHE9?FF<:9BF
@4978540/1
tctgtctccatactctggctgccgaatgccacaattggtaagtgaatttc
+4978540/1
CCCFFFFFHHHHHJJJJJJJJJJJJJJJJJJJJJJJJJFHIJHHIJJJJJ
@6501968/1
cagctgagtgagttaaaacagtacatcgcacaacaaacacttggggagtt
+6501968/1
CCCFFFFFFHHHHIJJJIJJJHIJJJJJIJJIJJJJJJJJJJJJJJIJHH
@2272746/1
cggaaggtggaatttttgcattttttataacttctttaatgctctccaaa
+2272746/1
@@@BDDDDD=FFDIBHAHGG@FFH9EGHD<FC<C<4DGGCBBF@?<9D3F
@7825/1
ctttactaaaaggctacacaaacaatcacctgaatccttagaattcaaaa
+7825/1
@8?DADDB<AC?FG<E?<CGAFFBGHB<F;?BFF>49C9D?@?BEAFEF?
@8021898/1
gctgttgttgccactgctgctgctgcggctgttgttgcctctgctgctgc
+8021898/1
CCCFFFFFHHHHHJJJJJJJJJJJJJJJJJJIGIIJJJJII@HHGIIIJG
@577832/1
gctggggctgttgttgccactgctgctgctgcggctgt
+577832/1
@@<DDDDAH@C3<:33?C4AC<2<CGHF>GD3F@F6@9
@5993566/1
cttgtcagcacagaataatcttgtatgatgtctcttttggactacaataa
+5993566/1
CCCFFFFFHHHHHJJJJJJJJJJJJJJJJJIJJJJJJJJJJJJJJJJJJJ
@578727/1
ctttgttgctgctgtggtggttcttgcctttgcagctgttg
+578727/1
@@CADDDDDDHD>GFEA@FH3AHAFA@GHCGEICGGI<9CF
@5994209/1
gtggctgcagtttccatatcatattatacctgaaggcttttgggtcgtga
+5994209/1
@@@ADDDDHDDFHBEGFBG@FGGHHFHIGIHB@FDDC@GHI@ADGBHIIB
@5485457/1
aacgtgtacacctcacatatgtatggcacaactgataagttaagcattgc
+5485457/1
@CCFFFDDHHHHHJJJJJJJJHIJJJJJJJJJJJJJJJJIIJJJJJJJJI
@8631/1
ccttagtagaattataaaataaatacaaatacagaaacttagttgc
+8631/1
?@@DDDDDFBD8<GHFGGG@@H:?EHHBHBHH@HEHGD<C4CF4CC
@2832700/1
gtgattttttattgtatcccaatcaattatgatactgtctccttcaacaa
+2832700/1
=@@DFFFDFHHHHIIJIJJJIIIIBFHHGCEGGGGIJJIGIJIIJIGGHG
@4981911/1
gctgaggcaagtgttgggattttgaccatcttcaacgaatcaaattca
+4981911/1
@@@DDDDBFHFDBFHDHIGCGHGEEHGEFHHGGIIIGIICIGIGGIG<
@4981968/1
tttcatttgactcttatgaaaatataactatcactgcttttttagtttta
+4981968/1
CC@FFFFFHHHHHJJJIJIJIHIJJIJJIJJHIHHGIJJJJJJJJDHIJI
@7519877/1
ggctcacctccttccattgttctcaatgtaagacagcattgttgcaactt
+7519877/1
CCCFFFFFGHHHHJJJJJJJIGHJJJJJJJJIJJJJIGIJIIIGJIJJJJ
@10645/1
gtgcattaatctatagaaaattttccaaacagtatttagagactttccac
+10645/1
@@@DFFFFGHHHHEIJGDIAHHIIEHIJJJGHGIEEIJHIEIJJJJJIJJ
@7009789/1
agcatttggaggactgtcagatggttttggagaattatcaaagagaatta
+7009789/1
?@?DDEFFHHGHFHGIHIJJFGIJ<FGGIFFGGGIIGGHDGGHIIGIGH<
@4983049/1
tctaacttcaattaatttctgatttttattaacaatagattggttgtaac
+4983049/1
CCCFFFFFHGGFFJJJJJJJJJJJJJJJJJJIJIHJJJIJJJJHJJIIJJ
@580953/1
gccacattccattccatgatttattaaacccgatgctagctttcttaaat
+580953/1
@@@DDDDDFHHHHE<F4CFHHDHEGHGGFEH>C1ECGGHEGEICCI>H?4
@3384479/1
gccactgattgatgtcccaatggtccacac
+3384479/1
@@@DFF?D<AFF>DAFFBEHCE<A4<FBGB
@1152751/1
cagctaaggctgtatcatcaacttctaaaggtttccaataaacacctttt
+1152751/1
@CCFFFFFHGGHFGHIIGIIIGHJJJICHHGJJIIIJJGJFH>9CFIJJF
@3384668/1
aaatcctcattctttcaaaaaaaactat
+3384668/1
;?@D;D?BFDDDDFFDGEAFGIED@C?D
@7520938/1
tgaaattattggtatttcttttttccaaattgcctctccattcaattgaa
+7520938/1
@@@FFFFBHFHF<CFHGIIGIDIBI?CEHGBBBG@EFHBFFHBGHIGHIF
@6505675/1
tcttaggaatatttccaatgaattcctctatttcattgtgcattaatcta
+6505675/1
CCCFFFFFHHHHHJJJJJJJJIJJJJJJJJJJJJJJJJJJJJJJJJJJJJ
@8024305/1
ctccaaggtctccttgaacaaatttacctaaagcaacaacacaattgtcg
+8024305/1
CCCFFFFFFHHHHJJJJJJJJJJJJJJJJJJJJJJJJJIJJJJJJJJJJJ
@6506171/1
gtggacctctttgtgcccatggagtttgacctctaggaccagtttgcaaa
+6506171/1
CCCFFFFFHHHHHIJJJJJJJJJJJJJJJJJJJJJJJJJJJJHJJIJJJJ
@5997623/1
ccttgccctaaataataaggacggctaaaagtacagactctagtcgcttt
+5997623/1
CCCFFFFFHHHHHJJJJJJJJJJJJJJJJJJGHIJJJJJJJIJIJJJJJJ
@3385708/1
gcagcattgacactggcgttttggtgggcatggcctgcagctcccttttt
+3385708/1
CCCDFFDEHGHH?GHHGE@FGHCDA=D<GHI3?DFEAD;?BFAHC3@@CA
@1711852/1
gcatgggtcactattaaagttgatttgtcttatagacttgacaatttttt
+1711852/1
@@@DD>DAB8DHHIEBB9DIHHEB>FEFHEGGGIGIGGGCCFBDFDEGII
@1711975/1
gtaacgattggaaaaataatcagaataagaacgg
+1711975/1
@?@BDDDDDHFFHFGGBHIG9?H3<?<<C<CGGB
@6506637/1
taggaaataagaaagcaagagaaggaagtgaggtacacagttgcagtcct
+6506637/1
BBBDDFFFHH2AFHIJGIIIJIGJJIIIHGGHICDHIJJJHIJJIJFHII
@7521615/1
gctacaggtagtgtcgacaattgtaccaagctctggcattttcctgtgac
+7521615/1
CCCFFFFFCFHFHFHJIJJIIJJHIJJJJJIJJJJGJJJJJJIJIJBGGH
@2275340/1
ttgttgttttagggtaatcaaattttatgacaaaattgcaattctttaca
+2275340/1
@@@ADDDD?DFF<D<AFEDHG>HIH9HF49CH>F@FAFHCCCA4DD<BB4
@584099/1
ctgttataaatgtaggaagttatcaagaaatctaagattgcatcaccgag
+584099/1
@@@=DEFFBFH4AF<AEB>FBHIIIHIFFHGIICGAFA9@DAAGD3?G>H
@2276382/1
ccaaaatttgttcacactgttcctggctgagagtaattcgtcgcgcattc
+2276382/1
CCCFFBFFHHHGHJIIJJIJIJIIIIFJJEGJDEECGGGIIJJIJHIGJE
@5487498/1
cttaactttagtgaactggtcatcaactgagaggccaaactccttcaggc
+5487498/1
CCCFFFFFHHHHHJJJJJJIIJJJJJJJJJJJJJJJJJJJJJJJJJJJJI
@1153760/1
gttcgtggaagtaagtggtctttcatttaatgttttttgaaaagcctcac
+1153760/1
@BCFFDDDAFHHFIIBFG@HHGII@HGJIIBDEHIJJEIGIJJJIFIEEE
@1713905/1
cctgaataccttgatggctacaaagatagaagtcgaattcagttggatgg
+1713905/1
CCCFFFFFHHGGGJIIIJIIJEGBGBGIJJIGHII==CFHGHIII<>BFC
@5488776/1
catcattcattttcttcattgtaacttggcccgcaacaattgtacacaac
+5488776/1
CCCFFFFFHHHFHIJJJIJJCIIIEGIGGHIIIJJIIIIJIIDGIIHIIG
@2839548/1
gcatcgccgaggaattccagcctttgatagcaatcggtaaagttttgcct
+2839548/1
@@@DDDDDHH<FDGGGBFFE9CF>FAGGH>9BFEEHBDHCCGCGFHG>@9
@3388535/1
ctcccactataatatggtatctccactttcatctgagaggattctgattc
+3388535/1
@@;DDDDDDH4DBHGIGEHIIIADHCG@CDGIIEIGGHGI<G9?9?DFEG
@8026961/1
ttttgaaaaaattttggccaatagctgtgggttatatggtgattgatgcc
+8026961/1
CCCFFFFFHHHHHJJJJJJIJJJJJJJHIJJHHIJJJJJFHIJJJJJJJJ
@1715730/1
ggctgctgtggtctctgctgttgctgttgttgctgaggctgctgtg
+1715730/1
@CCFFFFFHGHFHBHHIJGGHHHGJIHIJCD@GGIBFED3D?FGD;
@4986293/1
cttctttccatcaaaggcaggaaatcgatttttgaaacacctctgtcgaa
+4986293/1
BCCFFFFFHGHHHJJIJJJJJFGIJJJGIJJJJJJIJJJJJJJJJJIJJJ
@4986619/1
ctcctcaaccttttgtaacatcgacaacaccgcttgtgcggcaatatgtt
+4986619/1
CCCFFFFFHHHHHJJJJJJJJJJJJJJJJJJJJJJJJJJJJJJJIJJJHI
@4478395/1
caatactttaagagtactaccaactcatactgtcttcagcctcatgttat
+4478395/1
CCCFFFFFHHHHHJHIJJJJJJJJJJJJJJJJJJJJJJJJJJJJJJIIJJ
@2278975/1
atgcagttcattacctaagatatttgttatgat
+2278975/1
@CCFFFDDFHHHGIFHEGEHIEGFCH>FHAFCF
@586531/1
cagaaatatttcggcttctgcttccgttcc
+586531/1
@@@DFFFDFFH<FEGIB9CC94CFHCC@CD
@2841234/1
ccttaactttagtgaactggtcatcaactgagaggccaaactccttcagg
+2841234/1
@@@DDDBD?B<BA4CGBFE;FH4FHH@AC?9<ECGEG?FBD<0BDDF9DA
@1716414/1
gtttggtttaaattgtctaactacttcaataagccgaagc
+1716414/1
@@@DDBB?F?>AFGHACG@:?CCCDHII94C3C?CFH<@6
@4990090/1
gtaaactcttagatcttcattttgttgccttaatctagccacttcagcct
+4990090/1
CCCFFFFFHHHHGJJJJJJJJJJJHJJJJJJJJJJJJIJJJJJJJJJJJJ
@6002678/1
gcagggaattctaagagggtacacaattcaggcactaatgtctcttcaaa
+6002678/1
CCCFFFFFHHHHHJJJJJJFHIJJJCFGIJIJJIJJGGHIBGIIIJJJIJ
@8029045/1
aggcacaataaagaatgaattctctttagcttgtggatcaaaactcatta
+8029045/1
CC@FFFFFHGHFHHIJIHHIJJJIJJJHIIIIJJJIBGHHIJIIJJJJJJ
@4990958/1
gtctttttttaccaaaccggtattttccccttggcaacaaacagttgttt
+4990958/1
@@@FFFFFHHFFFGEGGIGH?@DHIGFFFGGGIIJJJJJHCFDG@CGCEE
@8029688/1
accgatagtttccaaacgctccagattgatgccatcgtttgcattagaca
+8029688/1
CCCFFFFFFHHHHJJJJJJJJJJJJIJJJJJJJJJJJJJJJJJJJJJJJI
@5490884/1
gctcatacttaatccaatgacatggggaagtcaattgctaatattgccat
+5490884/1
CCCFFFFFHHHHHJJJJJJJJJJJJJJJJJIJJJJJJJJJJJJJJJJJJJ
@1158581/1
cccatggcagcaaatctacttgatcctata
+1158581/1
??@DDF>DH;DAHBEA<@B9A<?<??CACD
@6512570/1
gttaacttttggtggctttattatattactcctaattgaagagccttttc
+6512570/1
@@@DDDDDFDDCACG>GBEBBHCFGCH<C@A@ECCFDHHEFF?;8DFHI>
@588017/1
gttgcggttaaaccaagaacatgtggcctat
+588017/1
@@@DD?:DHDBH?FGGGF;F>9BBF@H??;9
@1159517/1
ttcaacagtagtttcacttttgttattggtttccttatcagta
+1159517/1
@@@?DDBDFDHGDBAEFDHHIICHFHGHIIIFHFHGJ<FHGD<
@2282482/1
agaactcagcaactctcggatcttctatccttatctcatcaaatattgat
+2282482/1
@@C?DFFFHDBHH9CGHHIICGEIEH@HHGGGIGHIDFHHE<:?<DHEFG
@3391072/1
gcaacaattgtacacaactccataggaagcgccaaaggcttctctcgtga
+3391072/1
???DDBDFHHHDFIFGBF@HH9CEGE@C>;@GBBDBG3D>EGGI9DA6B8
@6514036/1
cctataagaacaatgagtgagagcttgcaagaggtaacttctgtcttgaa
+6514036/1
CCCFFFFFHHFHHIIIJHIJJIJJJJJHIJJJJJIJJJJJJJJJJJJJJJ
@2282663/1
gaccatcactttttacatttaaagcatctccttcttctttttttctagtt
+2282663/1
B@@DFFDDHGGDBGIGHHHIGIEHFCFHGGIIIIDGI@>FGEHGG@GD?D
@7016551/1
atgttataacattatgcagttcattacctaagatatttgttatgatctcc
+7016551/1
CCCFFFFFHHHHHJJJJJJJJJJJJJJJJJJJJJJJJJJIJJJJJJJJJJ
@4482470/1
gctgtggtctctgctgttgctgttgttgctgaggctgctgtggtctctgc
+4482470/1
CCCFFFFFHHHHHJJJJJJIJJIJJIIJJJJJJJJJJIJJGHIHIJJJJI
@6004533/1
gtttgagatactgtaatgcattgtagg
+6004533/1
@?@DDDADDHAFA2AF@?FCBIGEHE9
@5491519/1
ggcttactaagggagttttcttgatcattttcgtttacccagagaggaaa
+5491519/1
@@@FFFFFHHHGHJJEFGIIJJIIJIIJIIIIIIHIIJIIGIIJIJIGHI
@3392425/1
caagcactgagttagaataccaacctgaatttcagcaattttcttaatgg
+3392425/1
CCCFFFFFFFDHHIGFGGGCHIGIIJIFCCGGCFHG<CFGIJGEIIFFG9
@5491707/1
ggcgtatttacagaagcaaggttggcctattattggcattccagcatcat
+5491707/1
=7@DDDDDAFFFD>?C9EB:<CHDFEGHIGHH<?FHA<?DDGBC@H@>?F
@4995300/1
atcaggaataaagtcattaaccttcaaaatttttccgaggtttaaatttt
+4995300/1
CCCFFFDFHGHHGJIJGGIGGHIIIIIIIIGIGHGGE@FHGHHIIIIJJI
@5491755/1
cttggctttgccgcttgttgctgtacttgaggctgagatgaaggtggtct
+5491755/1
@BBFFFFFHHHHHJJJJIJJJJJIIJJJJIJJJJJHIHIJJJJJ9DHHII
@3946754/1
gcttctattagttcatctatatttttttaaggaagtaagtgcaggggaac
+3946754/1
@@?DFEFDD>HCFFGBHG@HBIHHDCGIIIEE3?B<DE9?D9BDCGB>F;
@7017090/1
ttggtgttcaacaaatctcttaatgatatcagtcagcttacaagccttag
+7017090/1
BCCFDDFFHHHHHJJJJJJJJJJJJJJJJJJJJJJJJJJJJJJJJJJJJJ
@5491996/1
gttgagacacttgctggggaggtggacctctttgtgcccatggagtttga
+5491996/1
BCCFFFFFHHHHGIIIJGICHIEEHGGIGJJJJJJJIIIJJJJGIJJJJI
@3392921/1
gttagaataccaacctgaatttcagcaattttcttaatggatgcataagt
+3392921/1
@@CFDFFEHFDDAGIJIJJFGIJJJFIFIIIGIBHHHIII3DHIGIEIE?
@5492125/1
ctcaccttctttactaaaaggctacacaaacaatcacctgaatcctt
+5492125/1
@C@DDDFFHDHHGGGIIIIHJIJJJIJJJJIJIIJIGGIIGIJIIIE
@4995806/1
ctggcgttttggtgggcatggcctgcagctccctttttgcagcttcttca
+4995806/1
CCCFFFDFHHGHDGIIIJGJJIJJJJJJJJJJJJJJJJJIJJJJJJJJJG
@3947298/1
attggatctagataataatgcctcagagctaccttggcagctgctaattt
+3947298/1
@@?BDBADFHHGFGHCHGGGGJJJJEHIIJGIIIGCCHID1CFHGIIJJJ
@7017677/1
gtccttttatcataatgagatcaagtttttttcgaatcaaatgaagctgt
+7017677/1
@@CDFFFFHHHHHIGIIGIJJGHJJIIIIIIJIIIJJIFIJJJJJFIJG>
@8031786/1
cttctttgaactaagtacagcgaaattcttattcgattgaagtaaattgt
+8031786/1
CCCFFFFFHHHHHJJHIJJJJJJJJJJJJJJJJJJIJJJJJJHIJJ<GGG
@2283311/1
tggtattcgagctgacttgggaggtttggtgcccgcccgccatattgtag
+2283311/1
@@@DDEDFFGAFHIIIIIGACGHGEHHGGGGGHH<FHIGHIJIJJJCDDH
@6005949/1
ctattctgttcagaggtaaatgagttatcg
+6005949/1
::1===222=4=D@GH<:3ABIH@A?CHB?
@2283401/1
agtatctgatttgttgtttattagggtagcatttggaggactgtcagatg
+2283401/1
@C@DFFFFHFFFHFHIFHI4FCHGIIEHEIBHE9GHHIB=DH?:BDHGGI
@3393448/1
ccacttctccctgcagttcatccataattcagaaagaatatacacaacag
+3393448/1
@@@DBDDFHBDBDHGCGGIJIIJIIFG9HHHJIJIDA3C@>@HCC>BG??
@6517010/1
ctaacctcttggcaatttttttcgatttgccagtacctatttctttgtgt
+6517010/1
CCCFFFFFHHHHHJJJJJJJJJIJJJJJJIJJJJJJJJJJJJJJJJJJJI
@3394318/1
gttctgcaatttccaagaaactttacttttcacaaataaatataaaa
+3394318/1
?=?BDEADFDFHGH@FH@>GABHADDHEHE9EHGI@DG>EBFDFC?G
@6517142/1
gtacaacattttacatgcagttagtgcaactgctcccttggcagtaacaa
+6517142/1
@B@FFFFFHHHHHJJJJJJJIJJJJJJJJJJJJJJJJJJJJJJJIJJJJJ
@21303/1
aaatctcttaatgatatcagtcagcttacaagccttagtaag
+21303/1
CCCFFAFFGBHHFEGBHIG>CH@DEAHBHGDHEIGGBGIFB<
@6517513/1
cctcaacctcttgtaacatcgacaacaccgctt
+6517513/1
CCCFFFFFHHCFHIJJJJJJIJJJJJJ:HHIJJ
@4483478/1
caggaaaaccagattttggattgaggtgataacatatttcggcaacatag
+4483478/1
CCCFFFFFHHHHHJJJJJJHIJJJJJEGIJJJJJJJJJJJJJJIJJJJJJ
@6006343/1
ttgaaggattttctaaagctttgaattcataagttggttgttttttaagt
+6006343/1
CCCFFFFFHHHHHJJJJJJJJJJIJJJJJJJJJHIJJHJJHJJJJJJJJF
@4483541/1
gcctcatgttataacattatgcagttcattacctaagatatttgttatga
+4483541/1
CCCFFFFFHHHHHJJJJJJJJJJJJJJJJJJJJJJJJJJJJJJJJJJJJJ
@3948701/1
gatggttcttcttcttgcaaaggatgtggaggataatttctccaaacatt
+3948701/1
@@@FFADFFHHHHJJGI9FIIJG<FGB<F@HGEGIIDCIDFCHEBFBEFE
@3948760/1
ctgttgttccattgcttgaggtctggtaattggagcggcttgtctaa
+3948760/1
@@@DDDDDDH?HHIGJGGDEGCAFHGEEC4FHGGIEGI>HB6//9B@
@4997654/1
gtcgggacttgaaaagaaagaccttcccactggggtgtatgtcattgagg
+4997654/1
@BCFFFFFHHHGHJIJJJJJJJGIJJJIJJJJJJJ8DDGIIJJJJJJJJJ
@4484354/1
ggctgttgttgcctctgctgctgctggggctgttgttgccactgctgctg
+4484354/1
C@CFF?DBFHFHHJIGIIJIIEHHIJJJJIHJDDHICHGHIJJJJIIIJJ
@3949636/1
acctctaggaccagtttgcaaagggaagcgagcttgctgttgttgttgct
+3949636/1
@@?DDDDFA?FHAHABFGII@E@@B93FCF8DG>A@F99DDHHCH3C;BF
@3394831/1
tccgctagtttttcaggtttactgaacttagctgtctctggttccaattc
+3394831/1
CCCFFFDADDHGFFGEE<FFHIGICHIGFHEHHH4CCGHGIDHCFAC<FD
@3394903/1
gcagttcattacctaagatatttgttatgatctccggccaagatcagccg
+3394903/1
?<@FFFFDCDFHHEBH<EH>@><EAC9FH>FFGDD@FDF68:?94BBBF@
@5495102/1
ggttcttgcctttgcagctgttgtggtggttgttgcctctgttgctgctg
+5495102/1
@C@FFFFFGHHHHJJJJJJJIJJJJJCFHEEHEEHIIIJJJHJJJJJGHG
@2845673/1
ggaagccataccgtacgctcaaacatg
+2845673/1
@@@FDBADFHFFDC;CGHGDHIIEB@<
@2846167/1
ccgatcttgtacaacattttacatgcagttagtgcaactgctcccttggc
+2846167/1
@BBFFDFFHFDHHII?HIGJIHGGJIHEH<CHHE9E<CFGHHGIIGC;FG
@1164661/1
ccctatacctatttacatgcctagacttgtgcaccagctaaagaagactt
+1164661/1
@=@FDADDFFHHHHJIDGIGGIIIGHIGIIICHIIJIDEF>FCCHI<BBB
@2285656/1
gtcactattaaagttgatttgtcttatagacttgacaattttttcttttc
+2285656/1
?=@DFFDDDFDDD?EGGBDHC?CIH>HFBF@BHECGB<EBFHGGCHGHH9
@3950052/1
cataaggtctcatttgaaaacgtgga
+3950052/1
<??DD?8B4AADFHGID9BFA@AF1<
@1727581/1
gttcattacctaagatatttgttatgatctccggccaagatcagccgtgt
+1727581/1
@@@FDFFFHHGBHIJIJIIIIHJJIIFEJIEHIIIIIIBDHIIJJIJHIH
@2286612/1
tcaagaatatactcccgtgtgatatgatatgggttgctgtttacacc
+2286612/1
@@CBDFFFFHGGHGJBHGHGG4EFH9BF@HHCH;BF@HIGFE>DBHB
@7021509/1
gaggcaaccaatatgttcgtctcacccatgttaaattttttcagaatcat
+7021509/1
CCCFFFFFHHHHHJJGIJJJJJJJJJJJJJJJJJJJJJJJJJJJJJJJJJ
@6009988/1
ctctggttccaattctaacagttctctgatgggagatttcggaactttgg
+6009988/1
?@@DDDDDBBHBHIGGIGIEBAFEHGIG<HEGGGGEE<CFGE?D@GHGCH
@1164983/1
cgtcattagcagagctcgctactaaggccttca
+1164983/1
@C@FDE<DHHGGGGJII>FHD@AACGDHI@FGB
@595703/1
ggtgcgttaacttttggtggcttattatattactcctaattga
+595703/1
?@;:BDFDHDFA?FCGHFHIGII>H@HGC9FCFCHHGHGIBCH
@4488278/1
agacatttcttcagggagaatttttaaccatttacacaatataaatgcac
+4488278/1
8:=BDEFFHHHHHJJJHHHHIJJJJJJJJJJJJJJJJJJJJJJJJ<GHJJ
@1165361/1
gctttttaaaataatacagacaattatgaagttctagtgcttgtttttca
+1165361/1
@@@BDDDD8FFHHFIGIIDHGH3CFCGICCHEFHCH@CCFHIIDDDGI<E
@5001905/1
ggcatttctttcagaccaaaatttctttgtaaacaagttagtaaaat
+5001905/1
CCCFFFFFHHHHHJJJJJJJJJJJJJJJIJJJJJJJJJJJJJJJHIJ
@2847880/1
atataagattacaattcttaacattttttctttaaacaaagaacattgga
+2847880/1
@@CFFFFAHHHHDHIIFHIIJIIJJEBHIGGIJJIGHEFCHIIBGCGIGB
@3398285/1
caacaaatctcttaatgatatcagtcagcttacaagccttagtaagcata
+3398285/1
@@@FFDFFFHHHGIJIGBDGGIHIEHHHGFIEHI@HIICAFHEEHIJDGI
@5496219/1
ccgctgtagtacaaatttctatttccgattatttttcctttgatgctgct
+5496219/1
CCCFFFDFHHHHHJGIIJJJJJJJJJJJJJJJJJJJJJJJJJJJJJJJJ<
@3398741/1
cggcagctgggaatcctttgtgagccacatcaatgttaaggaa
+3398741/1
@<@DDDDDHFFHHGGIG@F<<?C4CDH3C3?<9DHAGF<9BB3
@6012592/1
gccataccgtacgctcaaacatgcaaatgtgacattattgactaaggccg
+6012592/1
CCCFFFFFHHHHHJJJJJJJJJJJJJJJJIJJJJJJJJJJJJJJJJJJJJ
@6013214/1
cctctaattaagtaaaaactataaaaataataggctttttaaaataatac
+6013214/1
CCCFFFFFHHHHHIJJJJJJJJJJJJJJJJJJJJJJJJJJJJJJJJJJJJ
@6013414/1
ccctatccttagtcttcagttcagcttttggattagaatatacagcataa
+6013414/1
CCCFFFDFHHHHHJJJJIJIIJIJJJJJJJJHIJJJIJJJJJJJJIJJJI
@7534380/1
ctttgtgtcttgcacgacctttggattgaat
+7534380/1
@C@FFDDDFHHHHGIJFHIHGIIJIIIJJJI
@1733827/1
tcttgttttgcttctttttttgacctacccttgccgata
+1733827/1
;1?DDDDDH3<DFBGEEI31@FCFHDFG:8<D3BBF66A
@6014216/1
ataagattacaattcttaacattttttctttaaacaaagaacattggatt
+6014216/1
CCCFFFFFHHHHHJJJJJJJJJJJJJJJJJJJJJJJJJJJJJJJJJJJJJ
@3955432/1
gctgtgtctctttctttttttgttagactgatttgatagagcacggaagg
+3955432/1
?@@A=DDA>CFFFGCG@GIIIIGIC>@GHBGFG??FCED99B<BF>01;=
@6014469/1
cttcatgccactgattgatgtcccaatggtccacacctttgtcaccacta
+6014469/1
CCCFFFFFHHHHHJJIJJJJJJJJJJJJIHHIIJJJJJJJJJJJJJJJJI
@2290431/1
ctctgtcgaacagcttccacagcttgtctgtaattgcgataaggtttttc
+2290431/1
CCCFFFDFD:CFHIJIJH>H>DHIIGGIJJGGGIGGEBHE0BA@FBEGGI
@6014980/1
gtcgtgagaagctgcaacggctgctatagatggaacgttgatctggtctg
+6014980/1
BB@FFFFFFHHHHJJJJJJJJJJIIGGIIHIJIGIJJCGGHEIIIJIGGE
@6015470/1
gtcagttttaatgcttccaacacgttgaactaaacttggatcagtagtgg
+6015470/1
C@CFFDDEHHHHFCIIGIEIIJEHHGIGIJIIIGBEGIJFIGIGFFH?DD
@3400667/1
gctccctccacctgaactagttcatatttcggagtcgtccctcttctgga
+3400667/1
@@@BDFDBF?ABHGBFBHGEHHG<FEHGG>CHII:DA0?FHCGG4?@BB>
@5498087/1
gtataactatcttattgagataattatcttttgaaacaactacctcccct
+5498087/1
@@<D=BDDCFF<F?EG<2ACHIEHDHIEHIFHFI>HEFIEGAFA?DDE:?
@3400959/1
gcatggtttaagaaagaccaaaggtttctgttgagctagtcatttgttcc
+3400959/1
@@@FF?BDHFH?BD@<EFEH3FGE?<CECEDH9@DDDFG?9?FHGGB3DD
@7026721/1
ctcctcgactgccccgatgttggagcctatgctatccgtagtcgaggctg
+7026721/1
@CCFFFFAHHHHHJJJHIHHIEGCHGHGHIGIIJJIIIDGIJJJHIGJIH
@6016461/1
atatataagattacaattcttaacattttttctttaaacaaagaacattg
+6016461/1
CCCFFFFFHHHHHJJJJJJJJJJJJJJJJJJJJJJJJJJJJJJIIJJJJJ
@6526657/1
tttgccagtacctatttctttgtgtcgaaatacaaggcaggaaatggtga
+6526657/1
CCCFFFFFHHHHHJJJJJJJJJJJJJJJJJJJJJJJJJJJJIJJJJJHII
@5499061/1
acttggaaaactgtttatcatagatccgacgacactttttagtaccgggc
+5499061/1
@CCFFFFFHHHHHIJJJJJJJJJJJJJJJJJJJJJJJJJJJIGIJJJJJJ
@7537016/1
gaaccaaatcggctccttgaatgaatttttcattcctccatactccttgt
+7537016/1
CCCFFFFFHHHHHJJJJJJJJJIJJJJJJJJJJJJJJJJJJJJJJJJJJG
@600986/1
gctgttgttgctgctgctgctgttgttgttgttgaccccatggttgtcga
+600986/1
@@<DDFAEH?HBFGIDBHG@F@<FGF;F;EGB@GCHIGHHHIIGHGGHBD
@6527287/1
cttcagaatataatagtttcaattcatttgatttatgcttaataagcatt
+6527287/1
CCCFFFFFHHFDHHIJFHHIHHGJIIIFFIHIJGIJGIJJJIIJIJJJJJ
@2852379/1
cttggctttgccgcttgttgctgtacttgaggctgagatgaaggtggtct
+2852379/1
CCCFFFFFHHHHHJJJJIIJJJJHJJJJJJJJJJJIJIJJIIJJBGHFHE
@6528175/1
gccatcaacgttcactgtctataaaaagacaagaattcctaattggtagt
+6528175/1
CCCFFFFFHHCFHJJJJHIJJJJJJJJ<HHIJJIJJJJJJJJJJJJIHIE
@4492942/1
gtcgaaatacaaggcaggaaatggtgaactgcctttcatgaggaaggccc
+4492942/1
CCCFFFFFHHHHGJJJJJJJJJJJHBGIJJJJJJJJJJJJJJJHJJJJJJ
@6528710/1
cccgattctatttcttggtcatcagtttgagatactgtaatgcattgtag
+6528710/1
CCCFFFFFHHHHHJJJJJIJJJJJJIJJJJJJJJJJJJJIJJJJJJJIJJ
@4493565/1
atctgatgcctggtgcggaggctaccttgccgtaggaaataagaaagcaa
+4493565/1
CCCFFFFFHHGHHIIJJJJJJJJJIJIJJJJJIJJJGIIIJJJJJIIFHG
@3958440/1
gttccattgcttgaggtctggtaattggagcggcttg
+3958440/1
@B@DF?DDHHGDFGGGAGGIIBHGEGGGGIIIIJ<@0
@6017621/1
gctgtgtctctttctttttttgttagactgatttgatagagcacggaagg
+6017621/1
CCCFFFFFHHHHHJJJJJJJJJIJJJJJJJHIJJJJJJJJJJJJJJIIIJ
@1738159/1
ctgaggcaagtgttgggattttgaccatcttcaacga
+1738159/1
@@C?DD?DD?ADDGEBGIHI@HFIHGGGGGEIGGIE=
@1738365/1
aagcaggatgacacttaggtcgtgcatggttt
+1738365/1
?;@DDDD?FD3?BHICGGE<D1FHHHID@C?;
@4494399/1
cttccgttccaccctttctgctgcgatctttgccatagcatagttcctgc
+4494399/1
CCCFFFFFHHHHHJJJJJIJJJJJJJJJJJJIIIIJJJJJIJJIIJJJJI
@4494524/1
cttcaagatagaacccaattctggcccaagaggagagcttttattgaata
+4494524/1
CCCFFFFFHHHHHJJJJJJJJJIJJJJJJJIJJJIHIJJJJJJJJIIJJI
@3403432/1
ataaaagaataatagctagctagaatatcaaataatagctgacttggata
+3403432/1
@@@DDBBDFHHDFHEII:FCEHB??EFFHEGFHHCFHGGGEGIICGGGI4
@5502464/1
gctcaaacatgcaaatgtgacattattgactaaggccgatctgaggtctg
+5502464/1
@CCFFFFFHFHFHJJJJFJIJIJJJJIJJJJJGGJGGHGIIIIHGIDGIH
@29197/1
tcctatttccatccagtcacccttatctttatc
+29197/1
@@@FFFFFHHGFFIIJ:AAICFGIGJJIBHCHG
@30330/1
gcctaattgatccataataagtctaaatagaccttcagggtcattatggg
+30330/1
@?@DBDFFHGHDHJIIGIIHJHGICH?CCHGIIJIIIHI@DGGIIGGHDH
@1174376/1
cattaatctatagaaaattttccaaacagtatttagagactttccactat
+1174376/1
@@@DDFFFHGFHDHIJJIJJIIJIDI9CA9CHHIGHG<?FGEHIIGIGFE
@1174457/1
gtttatgagaaaacatcgaatacccttcaaatatgaattcatggtgatca
+1174457/1
@@CFFFFDBFFFHJIIIIJJJIIGGEBGGIJJJAC@DBDHCIHIDDGGAB
@603927/1
cacacaatcagcaatacttttgtcaggaatggaatgct
+603927/1
@@@FFFADBHFHHDGGBGEG9AA@HHEDHIGICF3?<1
@1739124/1
cttggaaacaattttataattattggatatattcatgccacattccattc
+1739124/1
CCCFFFFFHHGDFIJGCEHHEGIJIIJJJIIGGIGGGIIJ<;CG@DFAGH
@1739625/1
gttcactgtctataaaaatacaagaattcctaattggtagtattccaatc
+1739625/1
CCCFFFFFFFHHGIJICEIIJJGJ9B?FHHIBFGF@FECHFDHHJICIJJ
@7540442/1
ggtagaagcaggatgacacttaggtcgtgcatggtttaagaaagaccaaa
+7540442/1
@C?DDDADF?DH;:C@EBF@HHGGIHIE?FBH>??DHIED<?DGGGGAED
@6021203/1
cacgatttcggcagcttttacctcattttcactcagaagaaataatatct
+6021203/1
CCCFFFFFHHHHHJJJJJJJJJJJJJJJJJJJJJJJIJJJJJJJJJJJJJ
@607777/1
gacatttcttcagggagaatttttaaccatttacacaata
+607777/1
<@@DDBD>FFADHIE@@?F<?FDFHIB@HGGHG4EGGIEG
@2296319/1
gtttgcaaagggaagcgagcttgctgttgttgctgct
+2296319/1
@;?DDDDDAD?BD>EFGEDA<D9B9??D9:?DHIIGH
@2855270/1
cttctttccaaatctggacattatattgataagtg
+2855270/1
@@<;DDDDDF?DCFEGGCB33:AFFH4F:ACFCBE
@1178624/1
cttccattgagaaggcctgacggactgatggaatccaaaccatacttcac
+1178624/1
<@@FFDAEHGHHBHBGHEGEHIIIIIGGICCHEGGII<D=DAGDGECECF
@3963314/1
gcttgtcttccacccttttttttgttcctttttgaattgaaatcacctgc
+3963314/1
CCCFDDD8FFHGHJJJJJIIJJIIIJJIIIJJJJF<BF9=CAAF>F=73@
@3963375/1
tataaatgtaggaagttatcaagaaatctaagattgcat
+3963375/1
@@;BDDDDHFD8?B@G@GHGGGIBGE>C><FHHI<<9?B
@1178953/1
gctgctgttgttgctgctgttgttgt
+1178953/1
@CC?BDBDD?CF?F9CEBEAEGG=><
@1742949/1
caatactttaagagtactaccaactcatactgtcttcagcctc
+1742949/1
@@CFFFFDHHF>FD<B>AFGAF@@EHBHG@HGFFAHHFE@;FE
@7029673/1
catcaacgttcactgtctataaaaatacaagaattcctaattggtagtat
+7029673/1
CCCFFFFFHHHHHJIHIIIJJIJJJJJIIIIGHHIJIIGIJJJIDFIFGG
@32779/1
tgctaattttgcttggtgtttgttttctccaactccgaca
+32779/1
@@@FADFFHF4AFH<E<CCBGGC;@CH>4C<BEC>@FG<D
@3414855/1
ggggaacgagaaccaatttcttttttaaaataatcagcaaaatccaaaag
+3414855/1
CCCFFDFFFA1CFGIB9FHGHIIIIJJIGICHCGEGHC@DCHA8DGGIIC
@6022432/1
ctagataataatgcctcagagctaccttggcagctgctaattttgcttgg
+6022432/1
CCCFFFFFHHHHHJJJJJJIJJJJJJJJJJJJJJJJJJIGIJJJJJJJJJ
@33269/1
cttcagctgagtgagttaaaacagtacatcgcaca
+33269/1
@@?DDDF>FF?AB4EF<A4CEFHEC@BF>HGE=GH
@5505076/1
ggctgctatagatggaacgttgatctggtctggagctggatgagtgacat
+5505076/1
CCCFFFFFHHHHHJJJJJJIJJJJJJJJIJJJJJJJJJJJJJJJJJJJJJ
@610476/1
gtaaaaagattattgtattttcttttagaactctttcaaagagttctgct
+610476/1
@@@DDDDDFHHHHIEA:CHHIIIICAH@GHG>DHCHC9ECAHHGHHCCHG
@8045139/1
cctggatctgatcttaacaagccttaagagaaatcttagctgacatatac
+8045139/1
CCCFFFFFHHHHHJJJJJJJJJJJJJJJJJJJJJJJJJJJJJJJJJJJJJ
@3415780/1
ctctgataaattagaatcatcccatagcaaatgatatttggt
+3415780/1
@@C?DF4BDFFHFCHHCE@ICIHI@HHHBH@DDCC9?E@FC?
@2298934/1
gtacaacattttacatgcagttagtgcaactgctcccttggcagtaacaa
+2298934/1
@@@FFDD=??FHFGEGGCFGAIAH4EEFEFHIGEHIEAG>BHADBFHG@G
@6024954/1
ccgtacttctagcattagaagtttcttctccagctaaggctgtatcatca
+6024954/1
@CCFFFFFHHHHHIJJJJJJJIJJJJJJJJJJJJJJJJJJJJGJJJJJJJ
@3417461/1
gctgagatgaaggtggtctgctgggttgctggtcaccgggttgttgccta
+3417461/1
CCCFFFFADHFGHCFGGHGGIIJIIHCHGIGBBDFH<DGAFGIGIBHH@;
@6535530/1
cttgttttttacttgttcctgtgccataaccgtacttcatatcattgata
+6535530/1
CCCFFFFFHHHHHJJJJJJJJIIJJJJJJJJJIIJJJJJJJJJJJJJJJJ
@6025615/1
gctggatgaggaaatttttcataaagaagtcgaatactgttcttaggaat
+6025615/1
CCCFFFFFGHGHHJJJJJJIJJIIJJGIIHIIIJJJIJIIIBHIGIIJIH
@3418181/1
ccaactcatactgtcttcagcctcatgttataacattatgcagttcatta
+3418181/1
@@1DDDDDHFDH?GGI4ABHIII93FHHHD@@E>?E>ECEGGI@FFHHCA
@1745632/1
gcaggaagttttctcgcaacttaggttatgcgaagtacataact
+1745632/1
CCCFFFBDADHDBHDGEFHEHGHE>CEGGGHGHGIIEIIHHGI9
@1746187/1
cacggtctcaacaagttccgttttttggagaggcaact
+1746187/1
@@@?DFFFDHADHGDBF?BCAFHEEAAHGDFF=F1BGA
@5507074/1
ccggtttctcaaaacatggtgctggatgaggaaatttttcataaagaagt
+5507074/1
@@@FFFFFFHHGHIGGHGIAEHEGIGGGHIIJJGIJJJEGIIGGGIIIJB
@3968927/1
gccgattagtgatatcagtcacctatcgtgataaagccgacaagtgtcat
+3968927/1
@CCFFFFDHFBHHJJJIIIJIJIGJIIJIEGIGIIJJIJG@DHHGFDFHI
@7032151/1
gggagttaaatcaacatcagctgagatatactcatattgaggataagaaa
+7032151/1
@@@DFDDEHHHHFGHIIGGIIIJEGHGGGGGIEEBEEFFHGGHGIFBFGD
@6027932/1
gcctgcaattcttggttcaagatcattttaaactgtccttctgacacacc
+6027932/1
CCCFFFFFHHHHHJJFHIJJJJJJJJJJJJJJJJJJJJJJJJJJJJJJJJ
@4502461/1
cagagactcgtccaatcagattgaaaaaaaacaagttgtataacacaatt
+4502461/1
B@BFDFFFHHFHHJJJJJJJJJJJJJJJJJJIIJJDHIHIJJJJJJJJJI
@3420979/1
gttctttcttgtcagcacagaataatcttgt
+3420979/1
@?@DDDDDFF?2A<EEFGFIFBFF::BEF<D
@4503616/1
gtggttgttgcctctgttgctgctgaggctgttgttgccactgctgctgc
+4503616/1
@@@FDDDDFHFHHJJIJJJJIEGHIIJIIIJJIJGIGDGGGHHGGIIGGE
@6029434/1
gtttacaattagaatttataagtgttgcggttaaaccaagaacatgtggc
+6029434/1
CCCFFFFFHHHHHJJJJJJJJJJJGJJJJJHIJJJJJJJJJJJJJJIJJJ
@610968/1
ggccacttctttgaactaagtacagcga
+610968/1
?8?ABDDAFDF4<CFE9CGI44AFC>EF
@5508395/1
gtaatatgagttttctttgttttcaaaggctctaactaaaaattcttttt
+5508395/1
CB@FFFFFHHHHHJJJJJJJGIJJJIJJJJJJJJJJJJJJJJJJJJJJJJ
@611167/1
cccgcttctttccaaatctggacattatattgataagtgtatttatacct
+611167/1
@@@B?DDDFDHFHEHIEGGGI<F>?<@FCHFHGCFABE9?@FHEHC94B<
@3972231/1
cacgtcgtctttttttaccaaaccggtattttccccttggcaacaaacag
+3972231/1
@CCFFFDDHHHDHJGJFGIIIGIIJJDHIJIIIHIIIFGIIGIHGGGIHH
@1183494/1
gggaggtttggtgcccgcccgccatattgtagctttggtggtggcagaac
+1183494/1
@@@DFF2BFFD<:CEAGEHIIIGIGA9DFHB>BGIIIIFGE7;;@HC?GC
@1183593/1
gtgagtaatctctgtatcaacaactgtacc
+1183593/1
@@BFDDDEFHHFFGHIIIFHICEHHI<EE>
@1183909/1
gggttcatgaattgctccctccacctgaactagttcatatttcggagtcg
+1183909/1
CCCFFFF?FHHHGIIIIIIIFHIIJJGJIIEEH<FII@DI>GIIDEHGHJ
@8048017/1
gtggaattagagcaattgctcccggagggactccaacaggacctggtggg
+8048017/1
BBCFFFFFHHHHHJJJJJJJIJJJJJJJJJJJJJJJJJJJJJJJJJIIJI
@38135/1
ctgttgttgctgaggctgctgtggtctctgct
+38135/1
@@@ADDDDDHHB?DEF@E;?E?F>A<2<BBD1
@3973428/1
gatgaaggtggtctgctgggttgctggtcaccgggttgttgcctaacagg
+3973428/1
@C@FFFFFFFFHFHGHHHIHCFHGGC9EFGGCHGHDFBHGCGIGHEHIGI
@1185004/1
tctatatttctcattttttctgcta
+1185004/1
@@CBDDDEBFAB?FF@DEBBGIDI>
@1186594/1
gctaaaagacgaatatgattaaactgaa
+1186594/1
@@@?DDBDAFDDABHHGA<EBAG9B<??
@3975802/1
gtgaaattattggtatttcttttttccaaattgcctctccattcaattga
+3975802/1
??@B1ADDDHFHHEHEEBJFGHIIJBH4EHCE<CE<FECE<<FEE4B>BB
@1748177/1
accaagttgagccatgtcattagaccaagttcctattt
+1748177/1
;?@DFFD>84AFBHGGHHGIGDFGGGGHIHH>HHGEH4
@6545585/1
gctattataaatttcaggtggagtagaaaacttttcgatttcggtattat
+6545585/1
CCCFFFFFHHHHHJJIJJHHIJJFHJJJJJJJJJJJJDHIJJJJGHIIJJ
@3976755/1
gccacatcaatgttaaggaatggtttccaaccaataattgcagactggaa
+3976755/1
C@BFFBEDHDHGHIIIJGGAFHIFGEBHAHHHGIIJCGDBG>@?DG@CBB
@3424221/1
cttctcttatagctgtcaactcatgttgcaaaacatgtaaaaattgacct
+3424221/1
CCCFFFFFFDF>FHEGH@HHGCCHEFIHIFHEHIGGHFEIIIGIIF<FGH
@1187940/1
ctcatgttataacattatgcagttcattacctaagatatttgttatgatc
+1187940/1
CCCFFFEFDHH?FGHG>HGDEFAFGGIIIGII<<G@G<FEFEFB?DHI@C
@38934/1
cgtgtttggtagaagcaggatgacacttaggtcgtgcatggtttaag
+38934/1
@@@DDBDFHDHHFC@GGICDFF<HHFHH<FH<FH@FAFHHE@GC?G>
@39103/1
cagtaggtaaaaagattattgtattttcttttagaact
+39103/1
??@ADD?=<DFHBB7CGGHGGBD@HGCEGIIIIGGGGE
@6035301/1
acgtgatataactatgaagaatcatgtgataaaaaatagcagcagtcatc
+6035301/1
?@@=?DDADFHFHF<FGGHFH@CHIG?FEC>FHHIDGGGGEHGIGFBFGE
@5511551/1
cttccttctagtgcttcttccaaagcaaataatgaaacttgtgccatcca
+5511551/1
CCCFFFFFHHHHHJJJJJJJJJJJJJJJJJJJJJJJJJJJJIJJJJJJJJ
@5512852/1
caatgtcaagagcttggattgcctcctgcggaccattagttgaagtccca
+5512852/1
C@CFFFDFFHHHHJJJJJJIIIJIJJGGIEGGIIJJGGGBGHJGIHIGGI
@2858526/1
tcagcattcagtagcatcgtgatacgatgtaatattgaaggcaataaagt
+2858526/1
C@CFFFDDHDHFDBHIA@GEGIJJGGAAGFCGIEF>GGGGEGEEHIIJI9
@8050964/1
catggctgcccctttattatccctttcagtggacaatttacaggcagttg
+8050964/1
BC@FFDFFHGHHHJJJJJJJIJJJJJJJJGHGGJJJJJJIJJJJJJJFHI
@41560/1
catttcttcattttcagctctggctattttagcatggaatgtaatctcca
+41560/1
CCCFFFDDHHGGHIJBGEEHEHIGIEGCGEDIJIIEGGCGIIIIIIGDAH
@1188859/1
gttttggtgggcatggcctgcagctccctttttgcagcttcttcaagagg
+1188859/1
B@@FFFFDAHFH?DGGAFGGFHHFGICHE@DFEEFGCGIIIIJIJGHGGI
@2859534/1
ctcttcttcaaatccagaattaaaagcttcttttcca
+2859534/1
@@@DDDDDFAHF?HGGGBFGIII9F?EGIGHGIGIGI
@5017945/1
gggaagttttatttacattttttgcctgaacacattgggtcgccatacct
+5017945/1
@@@DDDFFHGHHHJIIJJIIJJJJIJIIIIGGIJJGGGIFGHHGGGIIGH
@1750216/1
gttcaacaaatctcttaatgatatcagtcag
+1750216/1
@@@FDFDDGFBHHJIIJJI<DEDCHGGHHJJ
@6548892/1
taattgaagagccttttcccaaaatcataccattagatttattaatttgc
+6548892/1
CCCFFFFFHHHHHJJJJJJJJJJJJJJJIJJJIJJJHIJJJJJJJJJJJJ
@6038967/1
ctgttgttgccactgctgctgctgcggctgttgttgcctctgctgctgct
+6038967/1
1:??DD:ACCFF<CFEFIIICDGFHFIFEF@GGIIFFGA<A@DDFDFFE9
@2861959/1
acgagaaccaatttcttttttaaaataatcag
+2861959/1
=?;ABDADFB3ADGGIIII9EGEECGHGIIBG
@3428744/1
ctatcatcctggctgttgccatttgattcgtcctttgtttttactccttt
+3428744/1
@@@FFDFEHABHBBHCAE>3AFAFHC:CC;<?GGH>G<DDF?CGBCHI<G
@8054826/1
gttgaagataacatacaattttaattttattattctcaatgatttcctcc
+8054826/1
@@@DDDDDDHFF?:CGHFFFHIBFHHGGHIIIGIGICFCG>FEHIG@DFE
@3429441/1
aagagcttggattgcctcctgcggaccattagttgaagtcccagccctca
+3429441/1
@@@DBDDDFAFHDHI@AA?CF9@G:E<EHCFG?FH>GHH<FBF92BDH2=
@6550678/1
cactatctaaataaatagctgcagctaatgattcaaataagtctccaagg
+6550678/1
CCCFFFFFGHHHHJJJJJIIIJIIJGIGHJHIJIJEGIIIJIGHGGGIJI
@2863313/1
tctcgatacaaaataattctatgaggcttgtagccaccggt
+2863313/1
@@@FFFFFDHHAAH@GGGJGGHIEGEGI9GH>?CDGFGD66
@3984639/1
cgagaaccaatttcttttttaaaataat
+3984639/1
?:?BDDD??3<AC>FGIBBDCGDBEEII
@2863884/1
ttcacatactcttgttacaacatatttcaacatg
+2863884/1
@@@DDD<BH8DFD@:?<EECAGDE>FHCHH9E>3
@47506/1
ctcaacctcttgtaacatcgacaacaccgcttg
+47506/1
8=?=DDDBDF>F<C4C<C31<FG:CBG7@GB06
@6041406/1
cattagaccaagttcctatttccatccagtcacccttatctttatcatct
+6041406/1
@@@DDDDDH>FB2<EAC:AFCC?HHCHECCEHGF@CCEFHIIIDGGIHIE
@2310632/1
cgatttcggcagcttttacctcattttcactcaga
+2310632/1
@@<BDDEDHFFGAGEIBHG9FC@<?CEF<FG?C9C
@3986665/1
gttgttgaggtggtagttgagtttggtgggtaggggttgtttccctagac
+3986665/1
@@@FDDF4:?<CF:EGHIIIIHBEBEA;?FDBHIIG?6?.BFGH>DCBFE
@2310726/1
tctaactaaaaattcttttttaagtaacaaagcttcagtaaataacaaag
+2310726/1
@@@DFDEFGHHGHG<EGECHHI<4ADA4C>GIGIIB>BFE??BD<DDFGG
@47828/1
ctctgataaattagaatcatcccatagcaaatgatatttggtaggacgtg
+47828/1
CCCFFF>DD<A?FGIEGIIHFGGIDHHGIIIIIIIG><@GC?<FHIIGGG
@7558392/1
cttcagtcacccgattctatttcttggtcatcagtttgagatactgtaat
+7558392/1
<@@DDDDDFDF>?1EGIFIEHFFHII9FHFIEIIIFIFFF=BFFGCGIC<
@3430747/1
tgtaattgcgataaggtttttcaggattgatagatacatcataatgatga
+3430747/1
@C@FFFFFFHA?HHDHGEE=FHG@H9CFHGJGC<DEE4CFBGEEGGHGIB
@1752276/1
gaggaattccagcctttgatagcaatcggtaaagttttgcctataagaac
+1752276/1
@@@FDFFFGHFDHIJIIBACHGIGIIIAEC3?CG@GFHHGFEGGGIEEGG
@1752357/1
gtccttttatcataatgagatcaagttttttcgaatcaaatgaagctgta
+1752357/1
B@CFFFFFHHHGHGGFIGIIEGIJI>FCGGJIIIHGGIFIBEFGCHIIGI
@8056652/1
gccactgtgtccacaagaaaaaaggttcttttacccccttcagaatataa
+8056652/1
CCCFFFFFHHHHGJJJJJJJJJJJJHHIJJJJHIIJJJJJJJJIIIJJJJ
@7559124/1
cgctatcatcctggctgttgccattt
+7559124/1
?8?;DD?DD<AA<;::CA<<<HAFHI
@2311923/1
cggttgatgattttgacactccaatagtacttcttttgtgtgagcattaa
+2311923/1
@<1DDFFDAD?FBHGBACA@GG@GE3CHHACB@EGIII;D;DCGGCHDHG
@617316/1
gacgaattccaaaatgaactatttcaggatattttgggttcccatcactg
+617316/1
@@@DDDDDFHHF<GGHC9F@AFEHIEIDAHEHIIIEGGGH@GGIIG@H>@
@7559838/1
gacctttggcacatccacgatttcggcagcttttacctcattttcactca
+7559838/1
CCCFFFFFHHHGHJJIJIJIJJJJIIIGJIIJJJJJJJJJJJJJJJJJJJ
@2312938/1
gctgaggcggttgttgccactgctgttgttgaggctgctgtggtctctgc
+2312938/1
CCCFFFFFHHFFHIIHIHIGCEGIJIJIGG@?D@GHJIC;@@@7=7@4=D
@7560623/1
gataataatgcctcagagctaccttggcagctgctaattttgcttggtgt
+7560623/1
@@@FFDFFHDHHHIIEAAFHIIIIGGEHHGGIIIGGJHGHIHGIJJIBDD
@7043147/1
ctcttgttttgcttctttttttgacctacccttgccgatagcaataaggc
+7043147/1
CCCFFFDFHHHHHJJJJJJJJJJJJJJJJJJJJJJJJJJJJJJJJJJJJJ
@7043340/1
ggcctatcctctggaggaattcctttaaactgatccatgatcaatctcat
+7043340/1
CCCFFFFFHHHHGIFHIJJJJJJJJJJJJIJJJJJJJIJJJJJJJJJJGI
@3433878/1
tgctgctgctgttgttgttgctgctgttgttgttgttgaggttgatt
+3433878/1
<<@DFFFFHHGDDIHIGHHGHGIFIGGEE>FAGGIJIEGEG?DFHFB
@5517651/1
cctcacatatgtatggcacaactgataagttaagcattgcagttcatcag
+5517651/1
@@@DFDEDDHHFFIIHDGGGGEEHGIJJJJGJIJJJJJIIEHCFIIEGGI
@4510816/1
atttcttttttccaaattgcctctccattcaattgaagaagcaatttctt
+4510816/1
1?@DDDDDHFHFCADGHII@DHIGIIGGIFFBFGGIIIGHIIGBFEGIGI
@7562436/1
cactgactgtgtgtaataataatgctgtgacattgtaacattaaaaacta
+7562436/1
CCCFFFFFHHHFHHHJJIJJJJJJJJJHJJJJJJJJIJJJJJJJJJJJJJ
@1753972/1
attttgttttgtttctcctccatttc
+1753972/1
?;?D1BBD8DD?CE>E@4A3A<F@@<
@6042133/1
gtgtgatatgatatgggttgctgtttacaccaacgataaaatcaggcttt
+6042133/1
?@<A;DDDH?F>D?F<@EFFEA>HGHGHAA>F?CFAGEGEH>GF?>G?GF
@1192404/1
tgacagtcttcaagcactgagttagaataccaacctgaatttcagcaatt
+1192404/1
<@@FFFADHFHG<FGHIGICFHGDHCHGHHE?BEGGFB3?DFFHIDIGDG
@6042808/1
gacatttcttcagggagaatttttaaccatttacacaatataaatgcacc
+6042808/1
CCCFFFFFHHHGHJJGIHIJJJJJJJIJJJJJJJJJIJJJJJJJJJJJJJ
@5518763/1
cgggacttgaaaagaaagaccttcccactggggtgtatgtcattgagggc
+5518763/1
BCCFFDFFHHGGFIDGHGGIJJJIGIIJICFGGCFFGIIJIIJJCHIJIJ
@1756097/1
tccaattgcattccctttcacactagggacatgaggtgaaattattggta
+1756097/1
@@@DDDFFHGFHDIBGIGHHIIJFGFGHABG@DAHIBGFGGIIIIIH>DG
@6045481/1
ccttcaacaccacactcctcaaggtacacccctataagggcttcgat
+6045481/1
@@@FFFFFGGGFHIIIAC:CFEHI<AHGGIIGIIGGIHAFHHIIIIH
@3436570/1
cactgaaccaaatcggctccttgaatgaatttttcattcctccatactcc
+3436570/1
CCCFFDDFBHHHHIG>DHHJJJIJIGHGJBCDGHGCBFGBGGH>DFDGIE
@622733/1
tccttcttttccggaaagaacctagtgtgatggcgtttctgtaccactat
+622733/1
@?@DDFFADDHFDDGEGG@FFHIFHEHIGEDCGGEDFHIEGDDGIEIGHI
@7563489/1
tcatgttataacattatgcagttcattacctaagatatttgttatgatct
+7563489/1
CCCFFFFFHHHHHJJJJJJJJIJJJJJJJJJJJJJJJJJJJJJJJJJJJJ
@7563547/1
cttggcagtaacaagattttcacatggctgcccctttattatccctttca
+7563547/1
CCCFFFFFHHHHHJJHJJJJJJJJJJJJJIJJJJJJJJJJJJJJJJJJJH
@7563941/1
atttttattaacaatagattggttgtaacgattggaaaaataatcagaat
+7563941/1
CCCFFFFFHHHHHJJIIIJJJIFHIIJIJJIJJJJIJJJJJIJJJJJIJJ
@3437847/1
cacaaatccacttggaaaactgtttatcatagatccgacgacacttttta
+3437847/1
@<@FFFADHFFDH@GGGGEHJGEFHEBHI9BH4?FE@FFDHIAFHGCFCH
@2317824/1
ggcacgtccacgatttcggcagcttttacctcattttcactcagaagaaa
+2317824/1
CCCFFFBDHHHGGFIIIGFIAAG?BDEGBHGHFEHIIGIBGGAGHIIGII
@6047426/1
ggccgatctgaggtctgtcaattcaccaggtgatatatttttgcacctgt
+6047426/1
@@@BDD?DFDDDF?C<FHGGIGDHHHIIIG?FF@GIIIIGEGEEHGIIII
@7046113/1
gtcgctttatgcaaataaattggcatcccacttttatgaatgattttgat
+7046113/1
CCCFFFFFHHHHHJIJJJJJJJJJJJJJJJJJJJJJJJJJJJIJJJJJJJ
@6047528/1
ggacctttggcacatccacgatttcggcagcttttacctcattttcactc
+6047528/1
CCCFFFFFHHHHHJJJJJJJ1CGIJJJJIJJJJJJJJJJJJJJJJJIJJJ
@624969/1
gcacaacaaacacttggggagttaaatcaacatcagctgagatatactca
+624969/1
@@@BDFFFGGHGFHIHIJICGGGHGGEHGIEGHJIDIIEHHGEGEIEIIG
@6558078/1
ctgttgttgaggctgctgtggtctctgctgttgctgttgttgctgaggct
+6558078/1
@CCDFFFFHHHGHJJJGEFGGCFHIIJJJJHHIIJJHGHGGGGIEEIIID
@6049455/1
gcttgctgttgttgctgctgctgctgttgttgttgttgaccccatggttg
+6049455/1
@@@FFDDDHHHHBHHIIIIGHIJDGGIHIEHGCFHIEGEEAHHGHGC?DF
@3439044/1
cgccgatcttgtacaacattttacatgcagttagtgcaact
+3439044/1
@CCFFDDFHHHH<GH>@E@CC@H9?EHGFGCFCD9?GEGID
@626829/1
gtttttatgaaatgagtcagaattttcgtttggagcaaatacaatgtatt
+626829/1
@@CFFFFFHHGHHJJJJIIJJBHCHGHDGGFGG@EGI<FFCHHD@D9DF@
@3439166/1
tgcagttcattacctaagatatttgttatgatctccggccaagatcagcc
+3439166/1
@@@FFDEFHHHBCFHIFJIIIF9AHEBGII@FHGGGEIGJIIG@DHGCCF
@3439263/1
ctagcacggaaagcagcgagatgagcataataggtaggtgcaggg
+3439263/1
@@<7DDD?FFADDBBFFGGGIIIEAG9DD>??DAGGII4BDG<FH
@5521554/1
tctcttggtgttcaacaaatctcttaatgatatcagtcagcttacaagcc
+5521554/1
CCCFFFFFFHHHHJJJJJJJJJJJJJJJJJJJJJJJJJJJJJJJJJJJJJ
@4515881/1
ctttgatgctgctcaatttaccttcatccttgttttcaaagttgataaat
+4515881/1
CCCFFFFFHHHHHJJIIJJJJJJJJJJJJJJJHJJJJJJJJIIJJJJJJJ
@4516007/1
ataacgtcattagcagagctcgctac
+4516007/1
:1=DDBDDBB<A<E?<D@D:33<F?E
@7048935/1
cctgaacacattgggtcgccatacctaaaaccgtatctccaaccctcttc
+7048935/1
CCCFFFFFHGHHHJJHIJJJJJJJJJJJJJJJJHGHJJJJJJJJJJJJJJ
@5522126/1
ccttaatcatacaataattagcttaatattagaaatcttaataaatagga
+5522126/1
CCCFFFFFHHHGHJJIGIJHIHIJIIIIJIIIIIJJIIJJJGIJGIJJIG
@5523373/1
gcagtatgttttccaacagtcataataaattcattagactgtcgatgaag
+5523373/1
@CCFDFDDCFHHHJGJJJJFHIJJJGIJEHIJHJJJJIJIIEHHGIIHFG
@1197916/1
aacagctgctattgaaggctttttgttatctccagcaggtgggtga
+1197916/1
@C@FFFFFGGGGFCGII>AFHIHJIGIEGHEFCEFHGIJ9BAEAF=
@8063066/1
ggagaatttttaaccatttacacaat
+8063066/1
<?<DDDDD>F?2ACC9EFFBFDABFH
@6051574/1
gctgaggcaagtgttgggattttgaccatcttcaacgaatcaaattcact
+6051574/1
CCCFFFABBDHAFHFGHFGGHIIIGHIIIIIGIIIIIFGHIIGBFGHIII
@3992889/1
gtcttctctgcactgtgacagtcttca
+3992889/1
@@@FFBDFF8?BF@EBDGHHC<D9ECH
@7050644/1
agggaattctaagagggtacacaattcaggcactaatgtctcttcaaaat
+7050644/1
CCCFFFFFHHHHHJJJJCGIJJJCFHJJJJJJJJJJJJDGIIJJJIJJJJ
@3993532/1
ggcataatgagtacatcatttacatcaccgtgatctaatatttgagc
+3993532/1
<@@FFFFDHGHCFG@4A<CCIGAEHHGI@=C9?EEDCFEBAFI>D;B
@2319552/1
taaatgagggcattcatcttttcttttgtaaattacttcaaggaaatccc
+2319552/1
B@@FFDDDBFD?DEHIJEBHHGDHIFHIGIBFE9EH@GGGHI3?;?GEGH
@1760322/1
ataataagtctaaatagaccttcagggtcttcatgggcttctattag
+1760322/1
@@@DDDDB=CFDBG<EFDF::CCC@EBA<2CHCBFDFEGIG><G9B4
@6052924/1
gctttcgctgcggcatgctttgcttctttcttagatctaccagtgcccat
+6052924/1
CCCFFFFFHHHHHJJJJJJJJJJJJJJJJGIJJJJJJJJJJJJJJJJJJJ
@3994194/1
aaaatgaaactgggcacaaccattagaatcacct
+3994194/1
8?;D=DDD?B??FFBCFG9?F?3<FHB9A?D>C1
@4516866/1
aggacgtgctgtaccttgtatactagcatgactgactagatagaagtcta
+4516866/1
CCCFFFFFHHHHHJJJJJHIJJJJJJJJJJJJJJJJJJJJJJJJJJHIJJ
@5034281/1
gtggaattgtgacactttgatgttgtaaggtgctgaggcaagtgttggga
+5034281/1
CBCFFFFFHHHHHJJJJJJJJJJJJJJJJJHIIJJJJJJJIJGIIJJJJI
@4517188/1
tagcatttggaggactgtcagatggttttggagaattatcaaagagaatt
+4517188/1
CCCFFFFFHHHHHHIIJJJJJJJJJHIJJJJJJIIJJJJJJIJJJJJJJJ
@2321093/1
ctggatttcccgcatagctcaactgtggcggacga
+2321093/1
@@BDDFFFHHDHGIGBHH@HAFHGHHGEGI><67F
@6054014/1
tgctgggttgctggtcactgggttgttgcctaacaggaggtgcactggtt
+6054014/1
CCCFFFFFHHHHHJHIJJJJJJJJIJJJJJJJJJJJJJJJDGIJJJJJJJ
@2321363/1
cacctgaatccttagaattcaaaaattcaaacttaaattcgtagcctaat
+2321363/1
@@@DDED>FFAAHEIJIIBHGFIIG@GFHDHFHI<B?FA9;C?C@B>HGG
@5035717/1
gccaataattgttctttcatgatactctcaagatccctgattacttcttc
+5035717/1
@CCDDDFBHGAHHIIIIIIIIIIIDHIIIIIIGHIIIIEEGIIIIIIIII
@3442208/1
gcctcctgcggaccattagttgaag
+3442208/1
@C@FFFFDHFHHGIIII>A9?<CCB
@5524747/1
ctaacgttatcaggttttgggtagttgggtaatattttgataacgtggat
+5524747/1
@CCFFFFFHHHHHJHJIIJIJAEHFHIII?FHIJJJJJIGIIJIIHIIFI
@6054722/1
attgacactggcgttttggtgggcatggcctgcagctccctttttgcagc
+6054722/1
BCCFFFFFHHHHHHIJJJIDHIJJJJJJIJJJJJJJJIJJJJJJJIGIJI
@8064668/1
gcagcttcttgttttgcttctttttttgacctacccttgccgatagcaat
+8064668/1
BCCDDFFFHHHHHJJJJJJJJJJJJJJJJJJJJJJJJJJJJJJJJJJJJJ
@56521/1
gtcgtctttttttaccaaaccggtattttccc
+56521/1
<;?DFF?DHDDFDI>G>@FHHI@:?BBGGIII
@1760900/1
tttctttttcttgatctctttcattatcgtaaattgtcacggtctcaac
+1760900/1
@@@DABDF<DFBACFEBGEHIGEGGCHCFH?F@E@AF@9?C0:?F4B<9
@2874449/1
atccaaaggcactgttttcaccggaggaatttgtttgtgattttttattg
+2874449/1
?;@DDDDD?8DB8FGGGI4ACBFE8?D1:DE<D9?9??FC@FGEHB88=4
@8065606/1
cataattcttgtagaagaccaatagggttgcccatcattcgctcctcgac
+8065606/1
CCCFFFFFHHHHHJJJJJJJIJJJJJJHIJJJJJJJJJJJJJJJJJJJJJ
@2874637/1
gtgagtaacatcagctccgagaaatattacaggttcgtt
+2874637/1
@@@D?DDEFFFHHIGIF<EDD?EEAA?9?1:<F9?DDBD
@8065829/1
tccattccatgatttattaaacccgatgctagctttcttaaatctggttc
+8065829/1
CCCFFFFFHHHHHJJJJJJJJJJJJJIJJJJIJJJJJJJJJJJJJJJGHI
@8065841/1
gtgggcatggcctgcagctccctttttgcagcttcttcaagagggatggg
+8065841/1
CCCFFFFFHHHHHJJJJJJJJJJJJJJJJJJJJJJJJJJJJJJJJJJJJJ
@8066098/1
cctagacttgtgcaccagctaaagaagacttatctttaaacggcagcttt
+8066098/1
CCCFFFFFHHHHHJJJJJJJJJJJJJJJJJJJJJJJJJJJJJJJJJJJJJ
@1762810/1
cgattatttttcctttgatgctgctcaatttaccttcatccttgttttca
+1762810/1
@@@DDABDFH>DFGC@HGCHI<>HGC>GCGG@F?FEGGGIGIC99?BAGG
@1762998/1
ggtatatataagattacaattcttaaca
+1762998/1
?<=DDFDDBAFF>GHDFGGI@<IGGCHI
@5038220/1
gtttcattttgctttgacttctcatttcttgaagtttattttctttagcc
+5038220/1
BBBFFFFFHHHHHJJJGIJJJJJJJJJJJJJJJJHIJJJIJJJJJJIIIJ
@3444308/1
ccagcatttcttaaagttgtgaaaatcgtgtacataataataaataatca
+3444308/1
@C@FFDDDHHFGHIHC<BHFHBHGIJGHEEBFIDIIJJIJIJ@BDCIAGH
@637108/1
ttctaatattgatgttttattttcagtataccttataccgctatcatcct
+637108/1
@@@FDBDAFDHFDHFHIIGGGIDHIIEA>BH?ECHGHHHBHGBF9DEHII
@5039151/1
caggaacttcccagtcatcaggaataaagtcattaaccttcaaaattttt
+5039151/1
@@@FFFFEHDDFDGEFHGCHIJJEHGGIJHHIFEIHEEFGFFHHFGGBDD
@5039508/1
cgtggaagtaagaggtctttcatttaatgttttttgaaaagcctcacttg
+5039508/1
CCCFFFFFHHHHHJJEHIJJJJJJJJJJJIJJJJJJJJJJJJJJJJJJJJ
@3998133/1
cctcaaccttttgtaacatcgacaacaccgcttgtgcggcaatatgtttg
+3998133/1
@C@FFDDFHA>FFIIIIJEEHHIJJEB@E0CFGHBDEF6DAF@CCCCACC
@1764733/1
ggtatttcttttttccaaattgcctctccattcaattgaagaagcaattt
+1764733/1
BB;BDFFFHHHH<GEHHGGIEEGIEIIGJJJGIGI@FGB?CGIIIBBHFH
@7056256/1
tgcacagttgcagtcctgagctggtcttcagtcacccgattctatttctt
+7056256/1
CCCFFFFFHHHFGHIJIJJJJJJJJIJJJJIIIJJJJJGIJJJJJJJJJJ
@3446053/1
cattaatggaattgggaacttgactaataacctggctattataaatttca
+3446053/1
CCCFFDEFHFFHGJJGGG?E9FHIIH<?FHEG9EEGEIIGIGGEGH@DH@
@3446246/1
gtttcattccgcagattaaaatttttaagtacgactaagtg
+3446246/1
@@@FFFFDDFHHAGIIGIIHGIJJGJJIIEGEEIGJIJCBD
@4519781/1
ggtggctttattatattactcctaattgaagagccttttcccaaaatcat
+4519781/1
BCBDFFFFHHHHHJJJJJJJJJJJJJJJJJJJJJJJJJJJJJJJJJJJJJ
@3999087/1
gttccattgcttgaggtctggtaattggagcggcttgt
+3999087/1
<@@DDDDEDDHBFEGH>EHIE<C?FHHB9G@BG>@D08
@2875408/1
ccataataagtctaaatagaccttcagggtcttcatgggcttctattagt
+2875408/1
CCCFFFFFHHFHHJJJJJJJJIJJJJGHICFGHIJJJJJJJJJIIIGDG?
@5528802/1
gtaggaaataagaaagcaagagaaggaagtgaggtacacagttgcagtcc
+5528802/1
@BBFFFFFGHHHHJJJIIIJJIHIJJJJJHIJJJDHHJJJIGIIIJJHJJ
@2876051/1
gttcgccgatcttgtacaacattttacatgcagttagtgcaactgctccc
+2876051/1
@@@FFFFFFFHHDE?BGIGG?EGGGCIJJIJJJEGEDGHG>@FD93?FGF
@2324716/1
gttcttaggaatatttccaatgaattcctctatttcattgtgcattaatc
+2324716/1
@BCFFFDFHGHG?EHIIIIJICHH@HCBDGBCBEHDHGGJGHEGCDGEII
@3448413/1
tgaagaaacaagacaaagcaacaaaaaatgtctttcat
+3448413/1
@@@BBDB?FFAF3CD:C@9@9FEFAEEGG3CFGIDG??
@3448420/1
gccacgcatgtcccatactccctggttggga
+3448420/1
@=?DDADDBHHHDEDCGGHGGG3C;9:CHE=
@2877810/1
gcataatgagtacatcatttacatcaccgtgatctaa
+2877810/1
@@<DBDBDBD<DFDE@EBHCE@HFE9BF:F3AGHGHG
@2878267/1
tctttaagacactgactaaaatattgttcaagttcacgaggagtattctt
+2878267/1
@CCFFFDDFGBHGGGHIEGCIE@EFDC<BHHHDFHBHHEGH@FCE>FCHI
@3449845/1
gaggagtattcttggaaacaattttataattattggatatattcatgcca
+3449845/1
@@@FFFDDDHHHGBHJIGII;FHIGHIGF<HEIGJDGIDG>@FHHE>EGE
@6563248/1
ccttggcaacaaacagttgttttttcctgatatagctctaacttcaatta
+6563248/1
CCCFFFFFHHHGHJJJIJIHHIJJJJJJJJJJJJJJJJJJIJJJJJJJJJ
@639172/1
cattaatctatagaaaattttccaaacagtatttagagactttccactat
+639172/1
@@@FF4DDHHHHGBBGGBHEBEIA9HHIJI@HHEIHGH<FGHIHIHIIBG
@61645/1
ggcaagacctccttcttcaagcctagggaaaaggtgaaataaatgaattg
+61645/1
@@CDFFDDFAFAD>DEHIIHGIGE<FG;BCEEGICAGGH>BHGGIII>F<
@62967/1
gggcggtaccatggtataactatcttattgagataattatcttttgaaac
+62967/1
@@@FDAA@FDFDD@1?CGG?DEG>BCHHCAG98?@@B?4DFACG>@;B@C
@7059977/1
cttgtggaaaaccaccacaaatccacttggaaaactgtttatcat
+7059977/1
CCCFFFFFHHHHHJJJJJJJJJJJJJJJJJJJJJJJJIIJJJJJJ
@6058835/1
gtgcatggtttaagaaagaccaaaggtttctgttgagctagtcatttgtt
+6058835/1
@@@FDFDFCFHHGGGIIAHGGIIHHA22AHBFGHIIJJJIJIIIIBFIGG
@4522748/1
tgttgctgaggctgctgtggtctctgctgttgttgttgttgttgaggctg
+4522748/1
@BCFFFFFHHHHHJJJJIIJHJJJJJJJJIJIHJJHIIIIJHIJJJJJII
@4003873/1
cccaagaggagagcttttattgaat
+4003873/1
@@?DBA3B=FF:CEC::CFHEE4CC
@6564282/1
gattttcaagctcttcatgccactgattgatgtcccaatggtccacacct
+6564282/1
B@CFFFFFGHHHHJJJJJJJJJJJJJJJJJJJIIJIIJJHIGHJJJJIIJ
@3452977/1
ctgtaaaatagcttgagaagccctttgttttccttcttttttatttttgc
+3452977/1
CCCFFFFDDHHAFHJJIJEGHJJJDGIF@FHGEHGIJIJJJJJJIIDHHI
@3452998/1
ggccatcattcatttctcctggatcattataccacaattctggatgtaac
+3452998/1
@@@FFFFDFA>FAHIGIJIIJEGHHFHAFHIGHIIGIEGH>DFGHGEIII
@5535703/1
gagactcgtccaatcagattgaaaaaaacaagttgtataacacaattaaa
+5535703/1
CCCFFFFFHHHHHJJJJJJJJIJJJJJJJJJJFHIHHJJJJJJJJJJJJJ
@1767232/1
gtacacagtattcttgtagtgctccaat
+1767232/1
?:?D?DDACHA?FDBF4C4<ADHGECF9
@7060695/1
caggaacttcccagtcatcaggaataaagtcattaaccttcaaaattttt
+7060695/1
CCCFFFFFHHHHHJJJJJJJJJJJJJJJJIIJJJJJJJJJJJJIJJJJJJ
@4005444/1
gtaatctctgtatcaacaactgtaccagccggcacattcatatttctccc
+4005444/1
CCCFFFFFHHFHHJJJJJJJJJIJJIJJJJJJJJJIJJJJJIJJJJJJJJ
@6565328/1
gccatgttgaatagcttgctgtggtggtacagcacccggtcctggtcc
+6565328/1
@C@DFFDDHFFDBBEGGGIIIFGHCGG@EHCGGG>FFHG?:DGBCBDD
@3454297/1
ggaccatcactttttacatttaaagcatctccttcttctttttttctagt
+3454297/1
@@@FFFDDFHHFDIGIJCADGIIEHIJGIEGIII@FEHBDFGIG>FGIHB
@7061280/1
ctcttcacatactcttgttacaacatatttcaacatgtatccttttgggc
+7061280/1
CCCFFFFFHHHFHJJJJHIJJJJJJJJJJJJJJJJIJGIIJJJJJIJJIG
@642905/1
agctcttcatgccactgattgatgtcccaatggtccacacctttgtcacc
+642905/1
?@@FFFDDDHHHHIIE@BFG@GCCEGHGIIIII>GFHEGHHIGIJEGACH
@4006674/1
ctccaatcgcattccctttcacact
+4006674/1
CCCFFBDEHHGHDIIIIEGCGGBCF
@65008/1
ggctgctatagatggaacgttgatctggtctggagctggatgagtgacat
+65008/1
@@CDFFDDDHFF>FE<AEDHE9EEHGGBEEHII9BFFF@3<B>D:B?DFD
@7573477/1
tttggaagtgatttgcacgaagcactataggtcgaccttctcggcca
+7573477/1
CCCFFFFFFHHHHJJJJJJJJJJJJJJJJJJIJJJJJJJJJJJJJJJ
@643732/1
gcctagacttgtgcaccagctaaagaagacttatctttaaacggcagctt
+643732/1
C@CFFFFDHHGBA>ABFF=BH<C4CDBF>EAHEG9FGEDFG<?FHGFEII
@5045408/1
atcaggaataaagtcattaaccttcaaaatttttccgaggtttaaatttt
+5045408/1
CCCFFFFFHHHHHIIJJJJJJJJJJJJJJJJJJJJJJHIJFGHIJJJJJJ
@644161/1
atttcttcattttcagctctggctattttagcatggaatgtaatctcca
+644161/1
@C@FDDFDBHHHG<FBHHEH>GHG3:FFIIGCGEFHHEIG@GIIIJCC<
@5045551/1
caggctttatgtttttgtattcttcaatggttgctgctaaatcttcaagt
+5045551/1
CCCFFFFFGHHHHJJJIIJJIJJJIJJIJJHHJIJJJJJJJJJJJJJJII
@644993/1
ctcgtttcgcaattatccaatattatctatagaatatcagctgatatg
+644993/1
@?@DDF=DDAHFHGGCIBGHDGHE@B<FEHIIGHFGGCGICAD3?DCF
@645244/1
gacgacactttttagtaccgggcttactaagg
+645244/1
<@@DD?DDDADAHFGB<AFEEC@AHHIIC<D;
@1770581/1
cttcgcttatctctcttgacagccctatacctatttacatgcctagactt
+1770581/1
CCCFFFFFHHHHHIIJJIJFIJJIGIJIGGGGEGIEIIBIDHGEGGHFCH
@8072831/1
ctctgatttatctcatcttcatcatccaagccgtaatgaatggtgttgct
+8072831/1
BBCFFDEFHAHHHJJJJJJJJJJJJJJJJJJJJJJJIJJJJJJHHIJJJJ
@1771031/1
ctccaatcgcattccctttcacactagggacatgaggtgaaa
+1771031/1
C@CFDFFDH@F=FGIIIICGIIGFFFHDH>GGJJIIE@GHI<
@6566221/1
gcgataaggtttttcaggattgatagatacatcataatgatgaataacca
+6566221/1
@CCDFFFFHFFFGIJJJJIIJJJJGEHJJJJJIIJIIJJJJFIGIIEIJI
@7574849/1
ctagttcttctaatattgatgttttattttcagtataccttataccgcta
+7574849/1
CCCFFFFFHHHHHJJJJJJJJJJJJJJJJJJJIIIJJJJJJJJJJJJJJJ
@2882096/1
atcattactaattttttgcaattgttgagtgaagtttctgag
+2882096/1
<@@ADDD>FBHAF>EHIIDGHBEE<EGHGEF@DDC>DFEBFE
@2882345/1
atttcttctaaattctgctctgataaattagaatcatcccatagcaaatg
+2882345/1
@C@FFFFFFFGHFGHIIEIIIJIABHAHBFCHIHGIIGIJIIHEHHGJJJ
@4008158/1
gttttcttcttgaatggtaacaaatctttgaataacttcagctaggccag
+4008158/1
@@@DFFAD?FDHFHJJCF>CEFGHIGEGIIIIII>FGHEFH9<FGGGIII
@5048034/1
atattcatgccacattccattccatgatttattaaacccgatgctagctt
+5048034/1
CCCFFDBDHBFFHEGIIFIIIIEGHIGIIIIIIGGHHBHFHIIIIIIHII
@5048097/1
ctgtcttgaaatctgtagcccaatattgattccagaacttccggcataat
+5048097/1
?@@AA;B?<D4CAGFACBEFEFEGGDHAEEF>H@HIFG@F<9C@@G8?DD
@6063912/1
tgtcaagaaaaattgctccagcaacagattcaaaaacatcacctagtgct
+6063912/1
CCCFFFFFHHHHHJJJJJJJJJJJJJJJJJJJJJJJJJJJJJJJIJHIJJ
@647488/1
attatcagaataaccgctacagttgtgttttccacaaataaagcatggga
+647488/1
CCCFFFFFHDDHFHGGGGHHEHCHHFHEEHIEHCIIGGGIGCHIGHJGGF
@5539221/1
gctggtcaccgggttgttgcctaacaggaggtgcactggttacagg
+5539221/1
CCCFFFFFHHHHHGIJJJJIJJJJJJJJJJJGHIIJJJJJJJJJJJ
@6568268/1
gtatttttttatttttctgcgactgtctgaatcagaatctgatttatcat
+6568268/1
BBBFFFFFHHHHHJJJJJJJJGGIJHIJJJJJJJJJJJJJJIJJJIJJJJ
@3456724/1
cgacaattgtaccaagctctggcattttcctgtgactg
+3456724/1
CC@FFFF8?CFDFIBHGGGIEGI9F<DH@?<9:?<EFH
@1773677/1
gtttcgtaggcaggtggaggccatcgcctggtcatgcataattcttgtag
+1773677/1
CCCFFFFFHHHHHD;EHHHBGCHICGII6BFFHIB<DGC>@FEEH<FEGG
@6569015/1
tgataaattagaatcatcccatagcaaatgatatttggtaggacgtgctg
+6569015/1
CCCFFFFFHHHHHJJJJJJJJIJIJJJJJJIJJJJJJJGIJJJJJIJIJJ
@649074/1
ctccactgaaccaaatcggctccttgaat
+649074/1
@??DBB:::22D?FH@D;@FFA<3<B<9?
@2331224/1
acaactgataagttaagcattgcagttcatcagaatcaaaatggttgtca
+2331224/1
??@DFFDEBFHHHIEEGGGGDHGFHEHIBHGIFGHGHIG>AC9F9?;GGC
@5050542/1
tcgtgagccaacagtaagacatggtagatgaggatactttaatctaatat
+5050542/1
C@@FFDFFHHHHGGHIGIJJJJJJFHIHIJIJIJJJJIJJGIJJJJJJIJ
@4526427/1
acaaaaaataaaataagctcaactatagtttaaaaaaacaaaacaagaat
+4526427/1
CCCFFFFFHHHHHJJJJJJJJJJJJJJJIJJJJJJJJJJJJJJJJJJJJJ
@8073796/1
gagcatatattttcaaatatttatctatcatatcctcctcgataat
+8073796/1
@@@FFFFFGGHGHJIJJJJJJJIJJJJIJJJIIIJJJJJJJHIIJJ
@67123/1
ttttatttctttagtaaacttaaccctttgagaatctgtt
+67123/1
@@CFDEFFGFFHHDDEGGEGIHIIJG@EAHI=FICG>??9
@2884829/1
ctccactgaaccaaatcggctccttgaatgaatttttcattcctccatac
+2884829/1
CCCFFFFFG?F?HGI@FFHGHIGICFGFHACGBHGIGFGIJ@FDGIJJBH
@1212563/1
gttcaacttctttggtgtacagaaatatttcggcttctgcttccgttcca
+1212563/1
B@BFFFFFHGHHHJJ;FHHIJGGGGEGGJGG>GFHIJIJJIIGGICGFE>
@1212991/1
ggagtaaaacgtaagtggaagcataagctcccaattctttggtgata
+1212991/1
@@CDBDFFFH8ADCFAFHGGHIJIIGEH>GCC9FHIFGCG@FDF><F
@2886219/1
cagctctggctattttagcatggaatgtaatctccaagttgtga
+2886219/1
@@@FFFBDDDDFD>F@CGCHHHH<ECA<B9FH4AE@GEF<CB=D
@7578283/1
ggggaagtcaattgctaatattgccatcaacgttcactgtctataaaaat
+7578283/1
@@?DDFD=CFHDFHIIIGIGEHE@FHHIFHIGFGG@HGHHFHHGIHIIG@
@5051043/1
acttcttctcgaggtggctgcagtttccatatcatattatacctgaaggc
+5051043/1
CCCFFFFFHHHHHJEHIJJJJJJHIJJJJJJJJJJJJJJJJJJJJJJJJI
@1774785/1
gctcacttcaccaacattcatgaata
+1774785/1
?@8BDBBBC?C?DBHBGFFF4F4AF@
@651062/1
ggccaagatcagccgtgtttggtagaagcaggatgcaacttagg
+651062/1
@@@DBD=BFA<CFEH@:AF>CFA@G>4ECHH9CF>DFGHIGC9?
@5543191/1
ggcatgggtcactattaaagttgatttgtcttatagacttgacaattttt
+5543191/1
CCCFFFFFFHHHHJIJJJJJJHJJJJJJIJJJJJJJGIIJJIJIIJJJJJ
@5052772/1
tctcgatacaaaataattctatgaggcttgtagccaccggtacttt
+5052772/1
CCCFFFFFHHHHHJJJJJJJIIIJGFHIJIJJIJJJIJJIHIJJJI
@2887645/1
ggataactatagaggttcttctttccatcaaaggcaggaaatcg
+2887645/1
@@@DDFFFDDH?<EE<CBICHA@HEHDFCG@CHCHGEAG@FH<=
@2887826/1
ctaaaatattgttcaagttcacgaggagtattcttggaaacaattttata
+2887826/1
?@?DDDDA<FHBHGEIG<ADCHGE>A:F??@E<CEEGII<F>ADADGHGG
@70344/1
gtggaagtaagaggtctttcatttaatgttttttga
+70344/1
@@@FDDEDBAHHA:2AE>IGICHGCHIAAC9AFGGH
@4013978/1
ctgtcgaatactctgagcttgctgagcgactaatgccac
+4013978/1
@@@B;D3BDDF4AEEA@DCGHDHIII@EHHEIIHD4:99
@2889601/1
gtttggagcaaatacaatgtatttgctgtctttgtgtcttgcacg
+2889601/1
@?@?DDDDF8F>FFHIBHIDC9DHH@DFHI>CEHE;?FB9B??D?
@6068587/1
gccctcttcattttcggtttcgtaggcaggtggaggccatcgcctggtca
+6068587/1
C@@FFFFFHGHHHJIIIIIJJIIHIIHJJI?GHGGGFIGIHGGIE@F=@F
@4529183/1
gcctgatgctgggaacaagaatgctgttaatgcctccaagcttaacattg
+4529183/1
CCCFFFFFHHHHHJJJJJJIHJJJJJHIJJJJJJJJJJJJJJJJJJJJJJ
@8077955/1
ggaaataagaaagcaagagaaggaagtgaggtacacagttgcagtcctga
+8077955/1
CCCFFFFFHHHHHJJJJJJJJJJJJJGIJJJGHIJJJJHIJJJJIJJJJJ
@1216335/1
ggttcttcttcttttttccacgtgaaatctttaggctgcagctcaaccat
+1216335/1
?@?B???DFBCFF4EFF;CHGG;?E@D@?BEG@>D>FHIEGBGGIIBDD9
@1216373/1
ccactgctgttgttgaggctgctgtggt
+1216373/1
=88=DDA;FHHFFGBE:3?F@F9B429<
@5544565/1
ggcgtatttacagaagcaaggttggcctattattggcattccagcatcat
+5544565/1
CCCFDFFFHHHHHJJJJJJJJHIJJJJJJJJJJJJJJJJJJJJJJJJJJJ
@5053507/1
ccgaggaattccagcctttgatagcaatcggtaaagttttgcctata
+5053507/1
CCCFFFFFHHHHHJJJJJJJJJJJJJJJJJJHIJJJIIJJJJJJJJJ
@5545312/1
gttgaaggattttctaaagctttgaattcataagttggttgttttttaag
+5545312/1
CCCFFFFFHHHHHJJJJJJJJJJJJHHJJIJJJJIIJJFIIGHJJJJJJJ
@1217310/1
gctaattttgcttggtgtttgttttctccaactccgacaaacgccatcct
+1217310/1
@@@BDDFFHBFDHG7EFGGGI;EHII@HGGBDFGEG?@:8BDE@F@B=.@
@5054551/1
gggccattatcgcatcatacggaatctgccgagtccttccttctagtgct
+5054551/1
CCCFFFFFHHHHHJJJJJJJJJJJJJJJJJJJJHHIIJJJJJJJJJJIJJ
@2336257/1
agaaatttcaatttttgcaaattgttcgtagtgaagaactgaaagc
+2336257/1
C@@FFADDHGHGGIJBHIE<FIGGGIJIIIB@G?BF4?FAGG?FDG
@8079874/1
gttcttcttgtttcttttctttaacatttctcacagaacggttgccatat
+8079874/1
CBCFFFFFHHHHHJJJJJJJJJJJJJJJJJJJJJJJJJJJJIJJJJJJJJ
@8079931/1
aaaaattcttttttaagtaacaaagcttcagtaaataacaaagaatggaa
+8079931/1
CCCFFFFFHHGHHJIJJGIIJJJIJJJJJJJJJJJJJJJJJIJJJJJJJJ
@2336425/1
gagaaatttcaatttttgcaaattgttcgtagtgaagaactgaaagc
+2336425/1
@@@DBDFBFFD8BGBHIB@EHBCGCD<FHDG7EEHEIGDHEHHGAEH
@72877/1
ccgaggaattccagcctttgatagcaatcggtaa
+72877/1
@@@DDA@DDD:DFHJH@BDEFHHGECHEHGHCF=
@2336532/1
gagaaatgaagaattttgattttaaag
+2336532/1
@@CDDBDD??DF>>GHJIIGJBEAHGH
@654937/1
ggaaggaatcaccgatagtttccaaacgctccagattgatgccatcgttt
+654937/1
@@@DDDADHHGHGJEGIJGGIIGGGCGGGGIGDCE>FCBFHAH?GG<DEH
@6573729/1
ggtttaaaatcttcaataacattactcatttctgataggttctgcaattt
+6573729/1
@@?DDEDDAHFHHIIJJIGIJJJJJJJIJIJJJGIIIIJHHIJJJJIJJI
@7070476/1
cttctggtagcatttcaaaatgattatatcctagttcttctaatattgat
+7070476/1
CCCFFFFEHHHHHJJIJJJJJJIIJJJFJJJJHIHIIJJIJIHIJIJJII
@6071775/1
ggtattttccccttggcaacaaacagttgttttttcctgatatagctcta
+6071775/1
?@1BDAEFBFDFHGEH@FFDEDCFGBC@FHIIFCADDFHBDDHIIIIIIG
@8080197/1
tttcttttttccaaattgcctctccattcaattgaagaagcaatttcttc
+8080197/1
?@@ADDDDFF8ADEFBG>HEH@GGHFGGI@<EAFECB@GEGIIGCHDDHA
@5547611/1
ctcttatagctgtcaactcatgttgcaaaacatgtaaaaattgaccttct
+5547611/1
CCCFFFFFHHHHHJJJJJJJJJJJJJJJJJJJJJIJJJJJJJIJJJJJJJ
@4532474/1
tttggatttcattgatagtatctgatttgttgtttattagggtagcattt
+4532474/1
CCCFFFFFHHHHHJJJJJIJJJJJFIJJJJIJIJJHJJJJJJHHIJJJJJ
@5056897/1
ccttggcagctgctaattttgcttggtgtttgttttctccaactccgaca
+5056897/1
CCCFFFFFHGHHHJIJJJJJJJJJJJHIIJIIFHJJJJJJJJJJJJJJJI
@5548334/1
atatcattgagacattaacttgcgtagcatactttatcgtaacggtcatt
+5548334/1
CCCFFFFFHHGHHJJJJJJJJJJJHIGIJJJJJIJIJJJHHGIJIHHIIJ
@5057102/1
gcttgcaagaggtaacttctgtcttgaaatctgta
+5057102/1
=8?B?BD8?CFD2<C??G<IACCHH<?AH>EH411
@1221673/1
ccgtgatctaatatttgagcagaaggtgctggtgcatgtaatactttgta
+1221673/1
@@@DDDDFGHHGBBHHIIGGH@GIIGFEHIE@?EHGGI?C<FF?<FGIAE
@2338911/1
aatggaattgggaacttgactaataacctggctattataaatttcaggtg
+2338911/1
@@@DDBDDFF>BBGEGCAHDGGHC:<EG>AEECH3CDECFGFID@<DAFG
@7072796/1
cacttttggtcctgttggtccattaatataaaatggttcaacttctttgg
+7072796/1
C@CFFFFFHHHGHJIIGIFHEFHIJIIJJJIJJJJJHHIJJIIJJJIIJJ
@4019783/1
cttagatcttcattttgttgccttaatctagccacttcagccttatgcct
+4019783/1
CC@FFFEFBDHHDIJJIFH>CIIJFHIIJBEFG>AFHGEHIJJJJB4BAG
@658830/1
catactttatcgtaacggtcatttctttttcttgatctctttcattatcg
+658830/1
@CCFF?BDHGHF3AFGGGBGIEIIEC@FHIIFHG9?GGFHFGIII9DBBF
@4020294/1
cctggcaatgtgacctcaagttccatcctatcattgccaattggtagtgg
+4020294/1
@@@DDEDDFBDHHIJBHICFAHDH@EFG>EGHI@GHGCHGD?F@19??FH
@7073431/1
gctgctgcggctgttgttgcctctgctgctgctgctgctgaggcggttgt
+7073431/1
CCCFFFFFHHHHHIJJIJJJJJJJJJIIJIJJJJJJJJJJJJJJJJBHFD
@659616/1
aaatgaattgatgaaacaaattccactacagcatctcctagga
+659616/1
@@@FFEDDHHB?DGHF@CE@HHGEGHHGEE2A3EE9<CFC@@<
@1781985/1
catcatccaagccgtaatgaatggtattgctttcgcagggtaagtctttc
+1781985/1
CC@FFFFFHBDHHJIIBGIIEHIFCC@GCHIIIJGII@FGAGEHGGIIHJ
@1782010/1
gttggatcattagcagaaatcctcattctttcaaaaaaaactattcgtag
+1782010/1
CCCFFFFDHHHHHIIJJIIIIIIGHJJGIJEHIJIIJEBBGCCD>BFFHE
@5549637/1
ctgtattagtctgcagaaaccaagaccgacttaaacaaattgattccaag
+5549637/1
BBCDFFFFHHHHHJJJJJJJJJJJJJJJJJJJJJJJJIJJJJJJJJGIJJ
@4534293/1
gctcaatttaccttcatccttgttttcaaagttgataaataatattaatg
+4534293/1
CCCFFFFFHHHHHJJJJJJJJJIJJJJJJJJHGJJJJJJJJJJJJJJJJI
@1223351/1
gatctagataataatgcctcagagctaccttggcagctgctaatttt
+1223351/1
@@@DDDD>?DHDHEIGI><EGHGIDGEGGHIEGGHIG@F>GGGII9D
@7587701/1
gtggtctgctgggttgctggtcaccgggttgttgcctaacaggaggtgca
+7587701/1
BBCFDEFFHHHHHGIJJJJJIJIJJJJJGHIIJJJJJIIJJJJJJJCFHI
@1224530/1
aagaaatctaagattgcatcaccga
+1224530/1
@@@DFDEF?FDBHG>GHICGIFGGG
@5061357/1
gtggaggtgaaaagaatgatcttccaactgtcacaaacctgttagcagct
+5061357/1
CCCFFFFDFHHHHJJJJJJJJJJJJJIJJJJJJJJJJJJJJJJJJJJJJI
@3466671/1
ccttgaatgaatttttcattcctccatactccttgtcttacaggtaccgg
+3466671/1
@C<DDB?DBFDDDECIIIEGDHHEFFFHGIFG>F>?GEIIJGCCBDHB:@
@5552368/1
gttctttcatgatactctcaaggtccctgattacttcttctcgaggtggc
+5552368/1
CCCFFFFFHHHHHJJJJJJIJJJHJJJJJJJJJJJJJJJJJJJJJJDGIJ
@7588257/1
ttctaatgtttcttcatttaaaaccgctgtgtctctttctttttttgtta
+7588257/1
CCCFFFFFHHHHHJJJJJJJJJJJJJJJJGIHIJJJJIJJJJJJJJJHJG
@8083521/1
tgtgaatcaatttcaggatacgatctggtttacaattagaatttataagt
+8083521/1
;??DDDBBFB:FBGGGGBB@GEEHCHG@AFFEGEFHICGEHIIHIIIF@F
@2342588/1
caatcgcattccctttcacactagggacatgaggtgaaattattggtatt
+2342588/1
CCCFFFFFHHHBF?ECAEHIJJEHGIHBEGIGID3?9BEFH@GIIFG49B
@1226279/1
cttaacttgcattaaatcacatcacattaccacatttctcaaattcagtc
+1226279/1
@@@FDFDFHHHHGJBGHII>HIJJFIDEHIGGGIGGEEHIHI3?FGE>4?
@6075414/1
gccaacagtaagacatggtagatgaggatactttaatctaatattatatt
+6075414/1
@@CDDFDE?FFFBGHGIICDFEHI@GDGHHGGGGGCHBGDFIIJJJJJJJ
@2897700/1
gaccagtttgcaaagggaagcgagcttgctgttgttgctgctgct
+2897700/1
@@@=;BDBHDBFHCHIHEFEDEHGEIGEAFGGCC;D>@GGI?BG>
@77934/1
gcgacaatttgttctcttctgttgtttcaattttggcag
+77934/1
C@CFFFFF?DHDHGG9BF@>?FGIDHG9EBAHIGG<@F7
@7074992/1
gaggagatatgatttgtctctaaatgaataatgcagcgatgattccaaag
+7074992/1
CCCFFFFFHHHHHJJJIJJJJJJJJJJJJJJJJJJJJJJJJJJJJJJJJJ
@4022386/1
ccttgattggtgcctacttgatagaatgtggtccaagaggagcattgttg
+4022386/1
CCCFFFFFDBB:CFEHIJJEE4CD>HGI<FCEFG>CGHGIE?E3?FHFGH
@661641/1
ccactatctaaataaatagctgcagctaatgattcaaataagtctccaag
+661641/1
@@@DDDDDDFFFH9EHDG4FFEGHIIIEDDHGGDHGG>FEII>F>9CBF@
@662014/1
aggaaatcgatttttgaaacacctctg
+662014/1
CCCFDDDDDFFHHIGIGGHFGEGIII9
@4022809/1
gggacatgaggtgaaattattggtatttcttttttccaaattgcctctcc
+4022809/1
BB@DDDEFDFBFDEEGHIGGHEC?FHIHAHDAGHIHHEEHJE>??DHGBG
@662247/1
cttgatttcctccagcacctcttctttgtctccaacccctacctcttcct
+662247/1
@C@FDDDDHGHCFHBEGG?FHJDCH@HHEHBC>EHI:DH=7B@D@DHEHH
@6580808/1
gtttcttccgctaatttaaaaattgaatagtttttatgaaatgagtc
+6580808/1
CCCFFFFFHHHHHJJJJJJJJJJJJJJJJJGIJJJJJJJJJJJJJIJ
@4023631/1
ctttgttgctgctgtggtggttcttgcctttgcagctgttgtggtg
+4023631/1
@@@F?DFDAAFHAHGGIHE=@FFHHIGHI>ECF?<BGEHDHEAGDB
@663152/1
gttacattctctcatcctaaacctttttaaaacatcttcttgttttctat
+663152/1
@@@FFFFFHGDFHIJJBB<FGIF>FHHIG<F>HDB@FHDBGGFEECHG@D
@6581437/1
gtaaagaggtgacaaagatagtaagttatttcttctaaattctgctctga
+6581437/1
CCCFFFFFHCFDHIIJJJIJJJIIJHJJJIJJJJJJJGJJJGIIJJIJIG
@79453/1
ggagtcgtccctcttctggaaagcagctcttgcagcattgacactggcg
+79453/1
<@@DDDDDABDFHHGHE9FDHGE9FHIJJJCGGEG@ADHG@GHGG>GHI
@4024285/1
gggaattctaagagggtacacaattcaggcactaatgtctcttcaaa
+4024285/1
@@@D@DDDDHHH?BHI1CGHII?<FG>FAFHFHEGGG?94CFHIG9B
@1228408/1
atcaatttcaggatacgatctggtttacaattagaatttataagtgttgc
+1228408/1
CCCFFFFFHHHHGIIJDGIJJIIDHFGIC?HHIGIBGDE>FFA99DGHIG
@1228591/1
gagtaatctctgtatcaacaactgtaccagccg
+1228591/1
@<@BDDADFH?BCGH4EBEFGHDGG>4A?<3F6
@6077229/1
gcaaggtaatgtaaaacaatatctattcaacaaaggaatagcagattcaa
+6077229/1
?@@BDDDDDFDCFBHGIIIHIFGIGIHIGGIGDHIIGIIGEHGIIIGIGH
@7590360/1
caaaattgcaattctttacatcaataccttcttctatcacatcggaggca
+7590360/1
CCCFFFFFHHHHHJJJJJJJJJJJJJJIJJJJJJJJJJJJJJJJJJJJJJ
@2901909/1
gtcgacaattgtaccaagctctggcatgtcctgtgactgatttttcttca
+2901909/1
@@@DDDFDFGDFHDGGHIIJJJEHHGIIHGGEGFFGIHIHIJJGIGGIJF
@6078172/1
ctgcaggaggtataaacaaacctatgggttttaccatcatttgctgctca
+6078172/1
CCCFFFFFHHDFHJJJJJJJJJJJJJJJEHIJJJJJJJJJJJJIJJJJJI
@2345775/1
ggcaggtcttcttgtaacattgcagactctgtacttcctcctcatagttc
+2345775/1
CCCFFFDDBDFFDHIIDIIJICGGI9GGGGGII<EF4CFDDGGCEBD@GG
@2902422/1
ttaacattttttctttaaacaaagaacattggattattcttacaaac
+2902422/1
@CCFDDFFFHHHDGEGBBCH@HGIIIIIIIIIIIIIIIGGCHIII<=
@3469162/1
ctatgatttagacattactaccaatactttaag
+3469162/1
@@@DDDDDD?4DHFEB4CDFHICHEIGD9ADHH
@1785090/1
gacaggtttttgaaaaaattttggccaat
+1785090/1
@@@DF?D8DFHDDHBEFA;<CF419?CDE
@8086490/1
ctctggtatccaaaggcactgttttcaccggaggaatttgtttgtgattt
+8086490/1
CCCFFFDEHHHHHJJIJJJJJIJJJJIJJJJHHJDHIJJJIJJIHGHIIJ
@4026074/1
atcaaaagtaaaatcttttctatcttcatctgttattaaatgagggcatt
+4026074/1
CCCFFFAEFFHBFGGIIIEGCHHIFICCDGECHHEAHC>@FGGCHGGIIG
@4026654/1
cagctaatgattcaaataagtctccaaggac
+4026654/1
?7?DDDBBDBFHHIHHGIJGAIFF@EEIE8A
@81744/1
agcagattcaactgtcacttttggtcctgttggtccattaatataaaatg
+81744/1
@=@DABDFDDD?FFBEBDFGGB@1<C<4B<EA9?EE3?C?D@FHACB?B3
@5066516/1
catgagttccactttcacaatcaattaattggtaacatggtaaaatacct
+5066516/1
CCCFFFFFHHHHHJJJIIJGIIJJJJIIIIJJIJIJJJIJGEIJJJJJJJ
@5066570/1
cttactttaaaatcaaaatccttcatttctcccgatacaatttcttgttt
+5066570/1
CCCFFFFFHHHHHJJHGGIIJHHJJJJJJJJJJJIJJJJJJJJJJJJIJJ
@4027091/1
gcccaatatagattccagaacttccggcataatgagtacatcatttacat
+4027091/1
CCCFFFFFHGHHHGIGIJJIJIJJJJEHIGGIGJCGCFHIIJFGIIIJII
@7591739/1
cttccttctagtgcttcttccaaagcaaataatgaaacttgtgccatcca
+7591739/1
CCCFFFFFHHHDFIJJJJJJJJJJJJJJJJJJJJJJJJJJJHIJJJJJJJ
@5066705/1
ctccactgaaccaaatcggctccttgaatgaatttttcattcctccatac
+5066705/1
CCCFFFFFHHHHHJJJJJJJJJJJJJIJJJJJJJJJJIJJJJIJJJJJJJ
@666836/1
gtgtagaattacagaataactcatgaatgctttctaatgtttcttcattt
+666836/1
@@@DBF?8DBDDFC@?C9E@CEACGBHEFBCDHEHCC9914?<CFFCDFI
@5066831/1
ctttatgtttttgtattcttcaatggttgctgctaaatcttcaagtacat
+5066831/1
CCCFDEDBFFHHHEEHFGIIJJ>FEGCFGGBHGHJJJGIJJEIHIDGHHH
@3471735/1
ggctttattatattactcctaattgaagagccttttcccaaaatcatacc
+3471735/1
@@@ADEAEHBHGGJJIIHIGBEGIIFCAADGE;CF>EG@9;D@GH>GCFH
@8088300/1
gtcagcttacaagccttagtaagcataaatttatggaagccataccgtac
+8088300/1
CCCFFFFFHHHHHJJJJJJJJJJJJJJJJJJJJJJJJJJJJJJJJJJIJJ
@5558744/1
catcaatgttaaggaatggtttccaaccaataattgcagactggaagaaa
+5558744/1
CCCFFFFFHHHHHJJJJJJCIHIJJJJJJJIJJJJJJJJJJJJJHJJJJJ
@6584448/1
gacctttggcacatccacgatttcggcagcttttacctcattttcactca
+6584448/1
CCCFFFDFHHGHHJJGIJJJJJJJIJIJIJIJJIJJIJJJJJJJJJJJJE
@4027249/1
ggtgtacagaaatatttcggcttctgcttccgttccaccctttctgctgc
+4027249/1
@@@D1DBDBHGHDHEGGID6E;AEE@HHEH@EHGGEGDEFEDDGIGICD@
@5069266/1
tgttgttgttgttgttgaccccatggttgtcgaggaggtccctgttgttc
+5069266/1
CCBFFDDFHGHHHJIJJJJJJIIJJJHJJIHIJJJJJJGHIJJJIJIJJI
@2346708/1
caatactgtagaactatcttgttttttaacataatataaatcagctgga
+2346708/1
@@@DD;DDDF<C<FHEHGIGIH4AACHE<4EFGI@HGGGE<DFHGGGF>
@6079625/1
atgctctccaaaattgtaaatccaggaacttcccagtcatcaggaataaa
+6079625/1
C@@FFFDDFDHHHGIEFFJGGECEGGIEEFFAGCHEC?FHBCD?DHBHIJ
@4028584/1
gcctttgttgctgctgtggtggttcttgcctttgc
+4028584/1
@<@;DDD:AFDB?AEEAB;F:C?<?EE9919::EC
@1232080/1
gcaaggtaatgtaaaacaatatctattcaacaaaggaatagcagattcaa
+1232080/1
@CCFFD3A<BFHHI>GGBAFD9CBGEIGGHGIIDE>CBF>?>GH9BF@GI
@6080347/1
ggctttttaaaataatacagacaattatgaagttctagtgcttgtttttc
+6080347/1
CCCFFFFFHHHHHJJJJJJJJJJJJJIJJIIJIJJJJJIIJJJJIIJJJH
@2904924/1
gcctcatgttataacattatgtagttcattacctaagatatttgttatga
+2904924/1
@@CFFFFFBH>HHIJAFHHII<EI>BE>HI>HHHGGGI9?EGHIGH<>A<
@1233425/1
gttttcacaactgatactaatcccatcttttggggtattatcacaatcat
+1233425/1
@@@FFFFFGAD<FFIJJIJIIEHIIJIGJFIIIII?FGIGIJGHIFGIDD
@4541598/1
caacaaagctttcacgttcataaggtctcatttgaaaacgtggatctcca
+4541598/1
??@DDD?:CDCF<EBAGGIE?<F?<22ACE?H<:E?9C?:DG;BB?D?B?
@1233603/1
cattaatctatagaaaattttccaaacagtatttagagactttccactat
+1233603/1
CCCFFFFDHBFF>EHIIEGGGIHEGGFFGHGCDEHAH@CHCFHJGHH9DB
@8090335/1
gtttagaacgaagatgactgagttttccttcatgtatattttcatgagta
+8090335/1
@@CFFFFFHHGHHJJJJJJJJJIJJJJJJJJJJJJJJIJJJJJJJJJJHI
@4542430/1
caattaaaaagtaatctgaaaacatttgataaaaaatatatcgtaaaata
+4542430/1
CCCFFFFFHHGHHJJJIJIIJJJJJJJJJIJJJJJJJIJIJJIJIJIIJJ
@4543120/1
caggtagtaagtgatcattaagttcgccgatcttgtacaacattttacat
+4543120/1
BBBFDEFEHHHHHJJJJJJJJJJJJJJJJJJJJJJJJJJJJJJJJJJJJI
@86116/1
gaagaactgaaagcagatctaaatttctcaaatttctttctatatccat
+86116/1
??@D;;BD>C<FH93CEBFE>FCHIAE9E9CEFGHDE9@>>DGG@GHGG
@5071268/1
ctgaatccttagaattcaaaaattcaaacttaaattcgtagcctaattga
+5071268/1
CCCFFFFDHHHHHJJJJIJJJIIJJJJIJJJJIJJJJJJJIJJJIIJIII
@672150/1
cctacctcgaacttccatcatattgtttgatatcgccagtcca
+672150/1
;@@DD3BDAHFHBEG>A<ABC<:F<A?;AEECH4?F?C:?DGB
@8091157/1
gcttctattagttcatctatattttttaaggaagtaagtgcaggggaacg
+8091157/1
@?@FDEDEH?FDFGGIJIIJGIJJJJJIJJF>EHFGGIIIJJJJIJEBHJ
@4030643/1
gcttgatactccctgggtttaaaatcttcaataacattac
+4030643/1
?:=DB>A4A<3AD2AEEDFCG<@DF<FCC>FB<B:ED?D?
@2349229/1
tataagaacaatgagtgagagcttgcaagaggtaacttctgtcttgaaat
+2349229/1
BC@DF?DFHHHHGDH<C>HIID@GGGBFHIIICGHG@GG9CFD><BGGC?
@4031230/1
cataaccgtacttcatatcattgataattactgta
+4031230/1
CCCFFDBDABDDFFIC>4ACE@FHF@HGG@?CFGG
@8091921/1
gtcttgaaatctgtagcccaatatagattccagaacttccggcataatga
+8091921/1
CCCFFFFFHHHHHJIJJJJJJJJJJJJJJIJJJIJJJJJJJJJJJJJJJI
@2349969/1
gtctccttcaacaatcgtcggtacaatgtaatatgagttttctttgtttt
+2349969/1
@CCFFFFFHHDFFICIJBH@GFGGGGIIGIJGGGGHIIIDGGHGGD9BGI
@6082661/1
gctgtttacaccaacgataaaatcaggctttatgtttttgtattcttcaa
+6082661/1
CCCFFFFFHHHGHJJJJJJJJJJJIJJJJJJJJJJJJJJJIJJJHJJJJJ
@4544361/1
gccacatcaatgttaaggaatggtttccaaccaataattgcagactggaa
+4544361/1
CCCFFFFFGHHHHJJJIJJIJJJHIJJJJJJJGHIJIJJJJJJIJJJJGI
@7596185/1
tggagctcatcaagcttcggtccgactgatgatttgaggttcttgtggaa
+7596185/1
C@@FFFFFHHHHHIJJIJJIGHJJGHJJIJJIIIJJGHIDGGHHIFHHIG
@8093400/1
cctcaccacctcaaccgaacacttcta
+8093400/1
;?@AD?>DBAHDFGHG6C@DGGIEH4?
@5072475/1
gccgtaatgaatggtgttgctttcgcagggtaagtctttcagtctcatcc
+5072475/1
CCCFFFFFHHHHHJFHHIJJJJJJJJJJJJGHIJIJJJJJJJJJJJJJJJ
@5072671/1
tataaatgtaatcggtggtgtgtaatcactgctgaggcttgaacaagccc
+5072671/1
CCCFFFFFHHHHHJJHIJGHGHHGJJJJJJJJJJIJJJJJIJJJJJIJJJ
@87712/1
cttgaagttggttcagctgtagtctgtctgcatctgtata
+87712/1
@@@DFDABFBFFHIGIJFGCH<CBHEGEH9CHFBFBCFG9
@7082945/1
gagcaaagtgaatgcaattgcacagttttataaattttaataacaattca
+7082945/1
@@@DDFFBFDFBHHGGIIIHIIIIIHGIIIGGGIIGIIIIIIEHDHFHII
@7083931/1
ccagtctatacagtttcaaattactaacctgtttagaacgaagatgactg
+7083931/1
CCCFDFFFHHHHHGIIJJJGJJJJJJJJJIIJIJJJIJGIIJJJJJJJJJ
@5073989/1
ctgtttcatccgcaattttctggcggagctcttcagcatttagcagcatc
+5073989/1
CCCFFFFFHHHHHJJJJJJJJJJJIJIJJJJJJIJJJJJJJJJJJIJIJJ
@6084195/1
gttgagctagtcatttgttcccctgagattggggaggactcaatgccaac
+6084195/1
;8?DDD?DADFDF9FGFDGICGEIBFFHAHFCEI?@:DDDCFE4BE8BFE
@5074315/1
gctctcctaacaaggttgttaatctctctttcccgatcaggcgctgacct
+5074315/1
CCCFFFFFHHHGHJJJJJIIJIJGIIJIJJJJJIJEGJJIJJJIJJDICG
@2352249/1
tgtttcattccgcagattaaaatttttaagtacgactaagtgagcacact
+2352249/1
CCCDDFFD?DDFHBHBGGHGEHGGGGBA>@9:CFHIJIEIEC<B>FHIIH
@1240929/1
gctgtaataacgaatttttttcttgttattttcttgatcagaaca
+1240929/1
CCCFDFFFH?FHHGHGIIJGGIIIGCFHIJGIIHGGEGEIGCGHH
@1241080/1
ttacaattagaatttataagtgttgcggttaaaccaagaacatg
+1241080/1
@@@DA>DDDFFFFIDGHHA4:AACFHIGGHGG4?:?GB>DE;BB
@5075529/1
ttttatcataatgagatcaagtttttt
+5075529/1
CCCFFFDFHHHHHJJJJJJIHJIJJJJ
@4033101/1
ttctgatagcctgcaattcttggttca
+4033101/1
;?;D=>B??DFDH<GFHIEHI<FA;F9
@7598501/1
tggctattttagcatggaatgtaatctccaagttgtgaatcaatttcagg
+7598501/1
CCCFFFFFHHHHHIJJJJJJJIJJJJJJJJIJIIJHIJJJJJJJJJJIJJ
@6588929/1
ctttacatcaataccttcttctatcacatcggaggcaaccaatatgttcg
+6588929/1
CCCFFFFFHHHHGJJJJJJJJJJJJJJJJJJJJJJJJJJJJJJJJJIJJJ
@5564990/1
tcactattaaagttgatttgtcttatcgacttgacaattttttcttttct
+5564990/1
CCCFFFFFHHHHHIJJJJJJJJJJJJJJIJJJJIJJJJJJJJJJJJJJII
@1793797/1
ggctattttagcatggaatgtgatctccaagttgtgaatcaatttcagga
+1793797/1
???DFFFAAHHFBEHE@GCE@<@E9FHG9;F9BA?1<FGH>><DD@9?3?
@674773/1
ctaaattgttctatttcttttttcatcattctgtag
+674773/1
@@@BDDDDHB?:CFH?FBC>H9EHHI>FEHH<9C<F
@2912164/1
cattacagttatattcgaaaacttagatttattgagcgtgataagaccac
+2912164/1
CCCFFFFF>FFFAHIGIGCGIGHIIIFGIHHIGGHGHIIJGCIFIDD?BH
@3478902/1
cttgtaattaggtaatctagaactgcatcac
+3478902/1
?<?D;BDDBFDDCCDD9<:E4C?4:<F>F?E
@1795812/1
acgctatgtagtaagacatcaatattttaaataaaatatttctcttt
+1795812/1
@@@DFDADHHFFDBEEHBH:A<EHBHIIFFGGGIGH<<F>>GGI4CF
@2353323/1
agttcttctaatattgatgttttattttcagtataccttataccgctatc
+2353323/1
;?=DDFFFHHADDGIJGBHGGHJJJJFIGFJDHIGCHHICHGIEHJJEIJ
@3479681/1
cagagactcgtccaatcagattgaaaaaaacaagttgtataacacaatta
+3479681/1
@@@DFF?BFFB1CBFHIFGCDHHEEDHGE?GCDFDDH<B@FGHEEHCGGE
@2353473/1
ctaatttaaaaattgaatagtttttatgaaatgagtcagaattttcgttt
+2353473/1
@C?DFFFFGHFFGHEBGGECIJIBHGHJIGEGGGJGEFCHCEGG@GHGII
@2353664/1
gacaaagatagtaagttatttcttctaaattctgctctgataaattagaa
+2353664/1
CCCFDDFFHGDFFIJB@@AE4CIHIJJIIGGGIIEIGFCGGHCGEC@HAF
@3480517/1
cctgaactagttcatatttcggagtcgtccctcttctggaaagcagctct
+3480517/1
??@?DDEFHHHFHGII@>@IE1F6<CGHCHGG@GIBHI9BDGCD;BD@FB
@6591951/1
agcacggaaagcagcgagatgagcataataggtaggtgcagggtatgaaa
+6591951/1
CCCFFFFFHHHHHJJJJJJJJJJJJJJJJJJJHIJJHHJJJJJCHIJJJJ
@2354585/1
ccccaactagttatgtgagggtgaaggtcctgtaaaatagcttgagaagc
+2354585/1
@@@DD;D?AACBFIECFHIIG;E=FGGFEFCDHEHI>DCGDBG33D8BFG
@1243176/1
ccgcttctttccaaatctggacattatattgataagtgtatttatacctc
+1243176/1
<@@F@DDFFHDDHIJBFFHJHIGIJJIJJIIECH@E9CHIIIJI@FFFEG
@4547754/1
tgagaatctgttaaaggttttcgttgctcattgatatcccttatgtctaa
+4547754/1
CCCFFFFFHHHHHJJJJHIJJJJJJJJJJJJJJIJJJJJJJIJJJJJJJJ
@4547805/1
gtttcacttttgttattggtttccttatcagtaatctcgaatctattatc
+4547805/1
CBCFFFFFHHHHHJJJJJJIIJJJJJJJJJJIIGJJJJJJJJJJJJJJJJ
@2355021/1
ctatttttaaatttataatttatcttattttctaaaacatccaaagagcg
+2355021/1
C@@FFFDFHFDDHIBHEBJHJEGCHI9CJEHAFEHHIAEH>E@D>C;BFB
@7088591/1
gcaggagcaggtatagatactgaacgtgtacacctcacatatgtatggca
+7088591/1
CC@DFDFFHGHFDGGGEEHGCHG>F@FHAFDAHHBGGIGGCGDGHI>D?E
@3481543/1
gctccagcaacagattcaaaaacatcacctagtgcttttggtacctctac
+3481543/1
@@@DFDDFHHHHFIGIIJJJI<GG@BHEIBCEFCEIIGIIJGIJIJJICG
@7088801/1
cacctgaatgcttagaattcaaaaattcaaacttaaattcg
+7088801/1
@@<BD;DB8=<?FG>C<FEB<A?E3CAB2<4C9CF@B9C9?
@2355468/1
tacaaagatctttttccgccacatttccaaggcctcctgatatcaactg
+2355468/1
@@@FDFFDFFFFHF32CGGIIIIIIIIHIII<CGIHGEHC@GEGGHEHH
@3482175/1
gagtcgtccctcttctggaaagcagctcttgca
+3482175/1
?;?1AD;DFFHBAGHH><4CFBEDDE9<CGIGG
@2356314/1
cctcctcatagttccacaatgagtaatttcaatttttaatc
+2356314/1
CCCFFFFFDGFFHHIGHGIJIEEFHIGJCG@FIHIIJIIHC
@1245282/1
ctcaggataactatagaggttcttctttccatcaa
+1245282/1
@??DD3AD?FB>FEGH4E;<CCH@HGHICHCGBBF
@2915127/1
ctcaggagaaatttcaatttttgcaaattgttcgtagtgaagaactgaaa
+2915127/1
@@@DDDBDBFHHDG@FHHHGGHIBHIIIJGAAGHHH=DHGBFG3BFAFBD
@6593353/1
gggtcatctacatgtcgaagcaatggtgaaataggttctgaaa
+6593353/1
CCCFFFFFHHHHHJJJJJJJJJJJJJFHHIJJJJJJJJJJJJJ
@677237/1
catcagggaaattagttattccactccttttcccgtttttattatcgctt
+677237/1
@B@DDFDD<BFFHCHEGBH@I9HCHI>4FEHHGIIBEHIJDIGGB?DFGG
@2357943/1
gctaatttaaaaattgaatagtttttatgaaatgagtcagaattttcgtt
+2357943/1
@CCFFFFAHHHHFJJGG@IHHCJGIJDHHIGIIJIIGHIJIIICHIIFFH
@5080475/1
ccccgatgttggagcctatgctatccgtagtcgaggctgggctacagata
+5080475/1
CCCFFFFFHHHHHJIIJJJJJJJJJIJHIJJJJIJJJIJJJJJJJJJJJI
@7602212/1
gcagcctcttgttttgcttctttttttgacctacccttgccgacagcaat
+7602212/1
@CCFFFFDFHHHHIJIJJJEHJIIJJJIDIGIIJJGJJIJJBBGHGFIIE
@4039460/1
ggaatttgtttgtgattttttattgtatcccaatcaattatgatactgtc
+4039460/1
@@@DDDDDHFHH8EDHEBGGI3EHCDHII@GIECIIGIIIIIIIGIIGCF
@1248264/1
cgatgatttgatatctatatttctcattttttctgctaaagcactacctt
+1248264/1
CCCFFFFFGHHHHJJIAGGGJIIIIJGIJJJJJGHIGGHI@GIIGGIHHI
@2358880/1
agctttttccgttgggattcattatccattctcccctaggctttgcttta
+2358880/1
@C@DFDFFGFHHHGGBEHGG?FHCIIIGEEGCHEIIADEBDGB@9FADHD
@5080575/1
tttaagaaagaccaaaggtttctgttgagctagtcatttgttcccctgag
+5080575/1
?@;D??:BFD?F8?G?GFFFHFHIIAHAGEE9C9?EGFDD?D99?FDF>G
@4552578/1
gagaagctgcaacggctgctatagatggaacgttgatctggtctggagct
+4552578/1
CCCFFFFFHHHHHJJJJJJJJJJJJJIJJJIJFHIJIJJIJIJJJJIJJG
@7091573/1
gctggccatgttgaatagcttgctgtggtggtacagcacccggtcctggt
+7091573/1
CCCFFFFFHHHHHIJJJJJJJJIJIHIJFHIHIJJJIJJJGIJBHIJJIC
@5080907/1
cctgcagttcatccataattcagaaagaatatacacaacagacaactctg
+5080907/1
=?<;DDDD?ADBF4AEG>ABIGACF33CFHCCHA?FEFG?AHCEHEG?BD
@5081306/1
ggggcaccatgacgatagctttattctcattaaggaattccggtttctca
+5081306/1
CCCFFFFFHHHHHJJJJJJJJJJJJJJJJJJJJJJJJJJJJJJHJJJJJJ
@5081434/1
agaggatgatggtgttgcctgtctgctatttgatttagcataagaaa
+5081434/1
CCCFFFFFHHHHHIHIJJHIJJJJJJJIJJJJIJJJIJJJJIJIHIJ
@1799458/1
cgatgctagctttcttaaatctggttctctaatcatctgattagtagtaa
+1799458/1
@@?DDDDDHDFFFIGHGIJCG@HEEFHHD<HHICGCEG@HH>FG<D<9DH
@5081688/1
gtttggtagaagcaggatgacacttaggtcgtgcatggtttaagaaagac
+5081688/1
CCCFFFFFHHHHHJJJIIJJJJJJJJJJIIJIJJJJJJIJJJJJJJJJJJ
@5570984/1
ctccttccaaaaaaatacagcaagtctggtaaatttatcgcaaggtaatg
+5570984/1
CCCFFFFFHHHHHJJJJJIJJJIJHHIJJGHJIJJJJJJJJJJJJHIJJJ
@97664/1
atttatacctctctttctggtgttcatgtaat
+97664/1
<@<DDFFFDHC3?CF>B>>3AFFHGEFIH>?A
@4040288/1
gttgctttcgcagggtaagtctttcagtctcatccacattttatgtgctg
+4040288/1
@@@FFBD?FFAHFIBAAGDCHHIIG@F??FHEBHHEAA@DG9?FHBFACF
@6090361/1
ggggacacttatcaggttgtatactgatttcataatgatgtacgaaacct
+6090361/1
CCCFFFFFHHHHHJJJHIJIIJJJJJJJJJJJJJJJJJJJIJJJJJJJJJ
@1249591/1
cttgcctttgttgctgctgtggtggttcttgcctttgcagctgttgtggt
+1249591/1
@@C??BDFFBFDHGICGEFH>ECBG:F>F>99?EHEGADFGB@FFADDGB
@4040767/1
caacatataaactgcagggaattctaagagggtacacaattcaggcact
+4040767/1
CCCFFFFDFDAFHFDHIEGIJ<GHIICHGGGJ1CFHIDCC@G<BDG<G;
@7604363/1
cctaacaggaggtgcactggttacaggagatactggttgttgttgaggtg
+7604363/1
@CCFFFFFFHDDFBGFHHHIBHHHDDGIIIIGEGIFFHIHHCHGEGGIBF
@7093946/1
gtcgtctttttttaccaaaccggtattttccccttggcaacaaacagttg
+7093946/1
CBCFFFFFHHHHHJJJJJJJJJJCGIJJJJJJJJJJJJJJJIJJJJJGII
@7094014/1
cctgcttgtggaaaaccaccacaaatccacttggaaaactgtttatcata
+7094014/1
CCCFFFFFHHHHHJJJJJJJJJJJJJJJJJJJJIJJJJJJJHIJJJJJJJ
@6598217/1
gccacacatgtcccatactccctggttgggaagtgcttgttgttttgcag
+6598217/1
@<:BDDDDF?DHHEHHGGHHHCHIICEGHI<9DCBFECF?DAHGIIIBBH
@6598552/1
attgcttgaggtctggtaattggagcggcttgtctaacttgaccaacgg
+6598552/1
CCCFFFFFHHHFHIJJGIJJJJJJJJJJJJJ:?9@9BBFG<9BGDGEGG
@686153/1
ggcttctattagttcatctatattttttaaggaagtaagtgcaggggaac
+686153/1
CCCFFFDEHGHBHIAEHHIJJJJIICEGCGIIHGIHIIDA>G?B;@B?@B
@101102/1
tttcataattcataacgtcattagcagagctcgctactaaggccttcaag
+101102/1
@@@DFFDBFFFFFIJJFEHHIIEHDHID=FA3?FFGIIHJGG;B@FEHJI
@4556429/1
gcagcagtcatcaccaaaacctgatgattttcaagctcttcatgccactg
+4556429/1
CCCFFFFFHHHHHJJJJJJJJJJJJJHJJJJJJJJJJJJJJJJJJJJJJJ
@5573374/1
cctcgataatagatatgtaataagaatactgatgctttgcccgtccttta
+5573374/1
CCCFFFFFHHHHHJJJJIJJJJJJJJJJJJJJJJJJJJJJJJJIJJJJJJ
@7604875/1
ccgtgcagtatgttttccaacagtcataataaattcattagactgtcgat
+7604875/1
CCCDFFFFHHHHHJJJJJJJJJJJJJJJJJJJJJJJIJJJJJJJJJJJJJ
@101866/1
cttcaacaatcgtcggtacaatgtaatatgagttttctttgttttcaaag
+101866/1
@@@=?BDBBHHGFBFF<AC>CHH@BDGGHAGH@GCHEHGIFGG>@FH9FD
@7605199/1
cagcgaaattcttattcgattgaagtaaattgtaaaatgctaatatccta
+7605199/1
CCCFFFFFHHHHHJJJJJJJJJIJJIIIIIIJGIJJJJIJJIIJIJJJJJ
@5574057/1
gtgaaatctttaggctgcagctcaaccattttatcggccaacatattact
+5574057/1
@?@DDFFFHHHGDEDHJIGGEHIIEHGGIJJJJJHIIJJIJEBHGIJIGG
@687496/1
gctttaacctcataactaaaacagggttcatgagttccactttcacaatc
+687496/1
<?@ADDDDFFDFF4EFFFIFEF;EFE?F3AGFCGICGEIIFI@BDFG@<F
@2920229/1
aatgtttctagcctttcataattcataacgtcattagcagagctcgctac
+2920229/1
BCCFFFDDHHFHHJIJIIIIHIIIGIIDIJIIJJIJJJIJJJJEHIGHI<
@8103470/1
ggaatcctttgtgagccacatcaatgttaaggaatggtttccaaccaata
+8103470/1
CCCFFFFFHHHFHIIIJJJJIJIGHIHIJJJJJJIJICGBGHIJJJJJJJ
@2921265/1
ctttactaaaaggctacacaaacaatcacctgaatccttagaattcaaaa
+2921265/1
@@@FFDEABFFHHIGEG<BAGGEHIGCHIGIFC@A4?FEHHGHDGJ>GH@
@2362773/1
cccgtgtgatatgatatgggttgctgtttacaccaacgataaaatcaggc
+2362773/1
@CCFDD??FFHDBEH@E4?DCGGFHIHCHIGIGIC=DCGBFEHGIEDHAH
@3489647/1
gctgagatgaaggtggtctgctgggttgctggtcaccgggttgttgccta
+3489647/1
C@@FFFDFHFD4DAEGFEGAGIIIJHG<FEBFFF9FHIGF?BGHIGJFEG
@4557311/1
tcatgatactctcaagatccctgattacttcttctcgaggtggctgcagt
+4557311/1
@@@DDDDDB<ACFIEGIECBEHCBFE>HEBFHGGEH?9:F0:DGFA?BFF
@5085461/1
ctggtttacaattagaatttataagtgttgcggttaaaccaagaacatgt
+5085461/1
BCCFDFFFHHHHHJJIJJJJJJJJJHIGJJJJJIJJJJJJJJJJJJJJJI
@3490215/1
tctggttccaattctaacagttctctgatgggagatttcggaactttggt
+3490215/1
@@@FFFFDHDFDHIIFGIBGHJIFGIICGIIIIIGIEHGDE;DGFGGHIH
@1803848/1
ccaaaatccaaaggagcccactcgaattctttagttagggtaattaaacc
+1803848/1
CCCFFFFFHHHHHDI?GHIDHIIIGJGIFIJIIIIIJIGGDHGGGI>FGI
@4557918/1
ccctaggctttgctttaggatcatcatctggattttgaataggaaatttg
+4557918/1
@C@FFFFFHHGHHIIJGGGIIJIJIJJIJIGHIIHIGGIIJJIGGGHIIE
@1804137/1
tcttggtgttcaacaaatctcttaatgatatcagtcagcttacaagcctt
+1804137/1
@CCFDFADHDBBDIJGDGGIEIIGEEGDAE>@FFIIIIHIE4DGGGI7EF
@690487/1
gttaaaacagtacatcgcacaacaaacactt
+690487/1
@;=DADD?BF:DFGC:E;?C@GDBHCCDHEH
@4558160/1
gtaaaatagggtcacaactaacaatgggccacaactcatattgatcgtca
+4558160/1
CBCFFFFFHHHHHJJJJJJJJJJJJJJJJJJJJJJJJJJJJJJJJJJJJJ
@7097764/1
caaaagtttgatcaaataaacactatacaagtttggtcaaatatatatgt
+7097764/1
CCCFFFDEHHHHHJJJJJJJJIJJJJJJJJJHIJJJIJJJJJJJJJJJJI
@4559039/1
gtccaaaataatttttcttttttaataatatcttctggattcatatgact
+4559039/1
CCCFFFFFHHHHHJJJJJJJJJJJJJJJJJJJJJJJJJIJJJJJJJJJJI
@5087558/1
aattttcgtttggagcaaatacaatgtatttgctgtctttgtgtcttgca
+5087558/1
??@D?DDDDDFF?GGIIGCHGHIIIGHIA@EGHGGIIGGECHC?>FGG@<
@4044558/1
cttatgtcaaattctacttctgaatgatgttctacgttatc
+4044558/1
@<@ADDDDDHD4AEEF4C??F<B?FDCHCFHGHGHCF;@G?
@4044714/1
gtccttttatcataatgagatcaagtttttttcgaatcaa
+4044714/1
@@CFFFAABFHADBGH@FCICHIGHIEIIGIJJIAGHH>G
@5089173/1
gttataaatgtaggaagttatcaagaaatctaagattgcatcaccgagga
+5089173/1
CCCFFFFFHHHHHJJJJHIJJJJJJJJJJJJJJJJJJJJJJJJJJJJJJJ
@4046007/1
ctctctcagatgaatctgaactgtctcttctatgtctaggtttcctactg
+4046007/1
??@A1DDAF<FDDEBFG@BH9?CHHGGHHIEBHG>BEGH<9CCE<FBBDH
@1805840/1
gtctttctcgataatcaagtgttggtgcattcataattcgggccttaact
+1805840/1
@@@FFFBDHHAFHGIHGJCHHGEHI18E@HHG>FIEGCG1BDEGGBFDAG
@694411/1
accaactcatactgtcttcagcctcatgttataacattatg
+694411/1
@@CFDFFFDDHHHGCGEHB>BGGEGHEG<EHIHIIDHHAA<
@5577873/1
ctctttcattatcgtaaattgtcacggtctcaacaagttccgttttttgg
+5577873/1
CCCFFFFFHHHHHJIIJJJJJJJJJJJJIJJJJJJHHIJJJIGHIJJJJJ
@695728/1
ctttttgaaattttttaataattggaacaattctatcacctttgaagttg
+695728/1
@@@DFDDBHHGFFIII=EGHGDAHEGHII9EFHGGIJGIJIGF?BDF<BA
@7609880/1
tgagtgaagtttctgagagcatcttctctaactgtcctttgaggtgcaaa
+7609880/1
@B@FDFFFHHHHGIJIIGIJJJJIJJJJJIJJJIHIJIJJJHIIFHGGHI
@6603124/1
gtcgtgagaagctgcaacggctgctatagatggaacgttgatctggtctg
+6603124/1
CCCFFFFFHHHHHJJJJJJJJJJJJJJJJIJJJJJJJHJJJIJJJJFHIJ
@2924888/1
gcttttttagttttataggttccttaatcatacaataattagcttaatat
+2924888/1
@@@FFFFFHGFHFIIJHIJHHGGIIIJIJJJIIJJEIGGHIJJGII<HDH
@1256843/1
gttaacggagtttgctgtcgaatactctgagcttgctgagcgactaatgc
+1256843/1
C@@FFFFFFFDHHGGGEEHGGDFH<DGIIGGDG9DHHDIICGH@@AF<BF
@6097127/1
tctcatcctaggacgtccacctcgaactgaaggagtgtgccttgacaaac
+6097127/1
CCCFFFFFHHHHHJIJJJJJJJJJJJJJJJJJJJJFHIIJJJJJJJJJJJ
@7610728/1
ctgctcaatttaccttcatccttgttttcaaagttgataaataatattaa
+7610728/1
???DDDD;:CDD<:A@??93:CBAF:CBEFEII?FDFCBE>DDCFF?C?D
@5092810/1
taagattacaattcttaacattttttctttaaacaaagaacattggatta
+5092810/1
BCCFFFFFHHHHHJJJJJJJJJJJJJJJJJJJJJJJJJJJJJJJJJJJJJ
@6604560/1
tgctgctaacctcttggcaatttttttcgatttgccagtacctatttctt
+6604560/1
CCCFFFFFHHHHHJJJJJJJJJJJJJJJJJJJJJJJJJIJJJJJJJJJJJ
@5578567/1
gcttgctgagcgactaatgccactgtgtccacaagaaaaaaggttctttt
+5578567/1
?@?D7DDB<;DFAF:EDEBEGEIHC4::C9FFCBGCG;?FH:;8BFHC;F
@6604896/1
ctatagtttctcctacggagactgtatacctaaaagtgggttcatgaatt
+6604896/1
CCCFFFDFHHHHHJJJJJJJJJJJIIIJJJJJJJJICGHJFGIJIJJJJI
@698067/1
atgtcttcctctatttcttgattattaatagtttcagctggatagtggta
+698067/1
CCCFFFFFHGHGGJJJJIICFGHGIGIGIGICFHHGIFEG<BFHCCC9?D
@8108414/1
ggtggaggtgaaaagaatgatcttccaactgtcacaaacctgttagcagc
+8108414/1
BCBDFFFFDFHHHIJJIJIIIEIJIGIFIJJJJJJJIIJJJIJIJJJJJJ
@114803/1
ctttttttggatctgaagggcggtcccctcttttgggtggaatgtatgat
+114803/1
@@@FFFD?HFDHFGHGEIIGIJIIIIJIGGACCG9=<?<A<@CC@>B;@;
@2367599/1
cgtgtgatatgatatgggttgctgttacaccaacgataaa
+2367599/1
@@?A;BDBF?DH?AGBBBFCBHEEFFBACF3?EE1:CDA@
@4563363/1
cttgttttcaaagttgataaataatattaatgaaactaaaaacttcaaaa
+4563363/1
BBCFDFFFHHHHHHHJJJJJJJJJJIJJJJJJJJJJJJJJJJJIJJJJJJ
@700113/1
attaagcctgtataaaatacaaggaagacagacagcctgcctccaaagag
+700113/1
@@@FF8DDFFFHHGG@HIHHEGGGIE>9FFAE;F9:CGI33?BDDFG<D8
@1257971/1
gtggttgttgcctctgttgctgctgaggctgttgttgccactgctgctgc
+1257971/1
@@@FDFFA?FHHHJJGJJJJJG@HIJFIIJJGIIDDC<DGIGIFJJI@CH
@6098695/1
ccacaatatcttgtttaagtggggaattaataggaagtctaacagtgcaa
+6098695/1
@@@DDDDDF?FDFA2CB:CAICGAGEFGDEIFEFDBFCCGB??B?0?BB<
@2927056/1
gctgagagtaattcgtcgcgcattctgttgtatatttatgctcacttcac
+2927056/1
@@@FFFDACDHFH?EEA?FEGHIGIIGCG<?9DDGGIJJJJ>DCFGGF<F
@115938/1
tgtttatcatagatccgacgacactttttagtaccgggct
+115938/1
@@@DDDD>>DA4::<:A;?@?DH0:49CDDG4?<BG<<AG
@3495146/1
gtaggaaataagaaagcaagagaaggaagtgagg
+3495146/1
@@@DF?EDFFBHHI9DBFCHIGDFAAHCGDBF?C
@7612484/1
gaagaactgctgtaataacgaatttttttcttgttattttcttgatc
+7612484/1
CCCFFFFFHGHHHJJJJIJJJHJIJJJJJJJJIIJJJJJJJJJJJJJ
@6099106/1
gttgtaataagcttctatttttaaatttata
+6099106/1
?@@DD;DDDFFHBDHHIGHIEHHIIIIIIIG
@6606089/1
ttcggaaacacgtttattattctgatcatattcaactgaaaatgagctgc
+6606089/1
CCCFFFFFHHHGHIJIJJJJJJJJJJIJJJJJJJJJIJIIJJJIIJIJJI
@2368822/1
cctacctcttcctcgccatctgcctattttggaaactatactgtcattaa
+2368822/1
@@CFFDDEHHDHHJEIJJIIJJJGHHIIJJJFHGIGIIIIIIIIDEGECE
@8110071/1
ccataccgtacgctcaaacatgcaaatgtgacattattgactaaggccga
+8110071/1
CCCFFFFFHHHHHJIJJJJJJJJJJJJJIIIJJJJJJJJJJJJJJJGIJF
@3495612/1
ggggaagtcaattgctaatattgccatcaacgttcactgtctataaaaat
+3495612/1
@@@FFDFBFHHFF@<E>BDE@EBCFHE@E@GHGGGHGI@FG9BFDFIGG;
@3495749/1
gactgatttgatagagcacggaaggtggaatttttgcattttttataact
+3495749/1
C@CDFFEFHHHHGGBGG>GHIHCAGCGGGHCHEGIGB9DHHIJG@GE@CG
@1810102/1
ccttctttgactaaatactcctgaaggagtgatatcggtgtttttgagct
+1810102/1
CCCFF?DDFHGHHJEE<B@HIHIIJIGGHEF@BHIH<GDGGGG9DGGEDB
@5581851/1
ggtctctgctgttgctgaggctgctgtggtctctgctgttgttgctgctg
+5581851/1
BCBDDFDFHHHHHJIHIJJJJHIIGIFHICCEGGHHHIGHIFGIHGHHDG
@8111185/1
gtcgacaattgtaccaagctctggcattttcctgtgactgatttttcttc
+8111185/1
CCCFFFFFHHHHHJJJJJJJJJJJJJJJJJJJJJIJJJJJHIJJJJJJJI
@3496926/1
actttatatgttcttttaacactctttgatggaatttcataaacaacttt
+3496926/1
CCCFFFFFHHDHGIIJJJFCEBHJJJJIECEIGHCEHIJIGGGEHAFCG@
@8111595/1
ctttgcttctttcttagatctaccagtgcccatggcagcaaatctacttg
+8111595/1
@@@DFDDDFHFHFHGIECHIHBCHGCEGHDFHGECCBEGFE@GHIIIEII
@1811111/1
cccgattctatttcttggtcatcagtttgagatactgt
+1811111/1
@CCDDAAEHDFHGIII@DEGHCHCGHGHIGGGGGFHI<
@7614364/1
gttataaatgtaggaagttatcaagaaatctaagattgcatcaccgagga
+7614364/1
@@CDDEDDHHFFFEHGFAEIB@BHDFHEIHIHIHEG>FGGIIIIHGHGIG
@6606300/1
ttcaaatccttaatatacgcaacaaagctttcacgttcataaggtctcat
+6606300/1
B@@FFFFFHHGHHJJJJJJJJJJJJJJJJJJJJJJIJIIIGJJIFHHJJJ
@702378/1
agctggtcttcagtcacccgattctatttcttggtcatcagtttg
+702378/1
CCCFFDDDDD>FHGGGHGGHDGHIHGCG@FF4?GFCAHH9DBGGD
@6101114/1
cttatgtctaacacttcacacataaattcgataacaggctgagctttata
+6101114/1
CCCFFFDFHHHHHJJJJJJJJJJJJIJJJJJJJJJJJJJJJIJJJJJJJJ
@4050534/1
gttttctccaactccgacaaacgccatcctctcattcttagttgtaacaa
+4050534/1
C@CFFFFFFHDDFGI1EFGGEEGIIJIID9FHG>EII<?BD4BBBAB@=B
@4051190/1
gccgcttgttgctgtacttgaggctgagatgaaggtgg
+4051190/1
<@@FDA<BBFDDFGIBBFJCAHIGEB@E?@@@<9C?DC
@2931164/1
cccaattctttggtgataagaactat
+2931164/1
@@@;BDDBFDD>FG=9EDIACE>FE9
@6610410/1
gcaagtgttgggattttgaccatcttcaacgaatcaaattcactttgagg
+6610410/1
@<@DD:DDHFFFFHGIIGIIAFHGCGEFHHIIIIIIIHGEGGEGIII4DD
@4052855/1
caatgtttctagcctttcataattcataacgtcattagcagagctcgcta
+4052855/1
@@@DD?D;:=??8?EAGIGHHGIIECHG?<FGDDEECD<G99C9DGHGEC
@6610995/1
gtgaaataggttctgaaagacttgtaaagtttactactatattctcgtca
+6610995/1
CCCFFFFFGHHHHJJJIGIGGGICHHIJJHGFIJGIIJEHIIJJJEGGEH
@5099692/1
ctctgtcgaacagcttccacagcttgtctgtaattgcgataaggtttttc
+5099692/1
CCCFFFFFHHHHHJJJJJJJJJJJJJJJJJHIIJJJJJIJJJJJGHJJJI
@7104296/1
gtagaattacagaataactcatgaatgctttctaatgtttcttcatttaa
+7104296/1
CCCFFFFFHHHHHJJJJJJJJJJJJJJJJJJJJJJJJIGJJJJJJJJJIJ
@7104434/1
gttctgaaagacttgtaaagtttactactatattctcgtcagttttaatg
+7104434/1
CCCFFFFFHHHHHJJJIJJJJIJJJJJJJIJJJJJJJJJJJJIJJJJJJJ
@6102312/1
ccaatgtttctagcctttcataattcataacgtcattagcagagctcgct
+6102312/1
C@@DFAFBFAHDDEHEHGGGGGC>DHGIIGEG;EFGHDGGHCEHEGI@DD
@3499991/1
gccacttgtaattaggtaaacttataatgtcttttagttcatcctttgga
+3499991/1
@@@FFAFDBHDFHIFIHEHGGHIFGHHFHCFIIJI@GFHGJIIBFADFBD
@1814244/1
cataactatcaatactttaagagtactaccaactcatactgtcttcagcc
+1814244/1
@@@FDDDE4DHDHGEEG<CIHGIHEGIIEC<<EC<GCEEGHCFHGGAEHH
@7616847/1
gtggaagtaagaggtctttcatttaatgttttttgaaaagcctcacttgt
+7616847/1
C@@FFFFFFHHHHJHIIJJICGIIJIFIHIIJJIIEHIGIHIIJJJJJJJ
@4569438/1
aagaacaatgagtgagagcttgcaagaggtaacttctgtcttgaaatctg
+4569438/1
CCCFFFFFHHGHFHIJJJJJJJJJJJJJJIIJJJJJJJJJJJJIIJJJJJ
@5101340/1
gtccggtcttcactgcagcctgactggtgagaaccctcaccgctgtcatg
+5101340/1
CCBFFFDFHGHHHJJJJJJJJJJJIIJHHIJJIJJJJJJJJJJJIHIJJJ
@7107250/1
ataataataaataatcaagtaaaaagaaaagaaaaataaaataaaaattc
+7107250/1
CCCFFFFFHHHHHJJJJJJJJJJJJJJJJJJJJJJJJJJJJJJJJJJJJJ
@1263504/1
ttacaggtaccggtctttctcgataatcaagtgttggt
+1263504/1
@C<DFD<AFDHDFGHI<>HGCHGGG;FBB3?1CBFH<F
@7107879/1
cttttggaagctttacaactcctaatcctgtttcatccgcaattttctgg
+7107879/1
CCCFFFFFHHHHHJJJJJJJJJJJJJJJJJJJJJJJJJJJJJJJJJJJJJ
@2373896/1
tggtagttgagtttggtgggtaggggttgtttccctagactgtggttga
+2373896/1
B@@DDEDFHAFFBFHIAF?FEHHGEBEHG:GG4BFAFECDBFF9D3C7=
@3501488/1
cagtaaaataacatgccattaataattaaatgaaaaatgaaataggttaa
+3501488/1
@@C;DD:BDDFFDHI9B<EDFHHFGIIGICHICEGCF@G4C??C9C<BDC
@6614628/1
tgtttgttgattttcaaaatgaatatgacagtataaaaagcactaagtta
+6614628/1
@@@FFFFFGHAFHIIIIIIIIIGDEGIGHGGIGIIEIIGHCCHGHEFFFI
@6614701/1
cttccgttccaccctttctgctgcgatctttgccatagcatagttcctgc
+6614701/1
CCCFFFFFHHHHHJJJJJJJJJJJJIJJJJJJJJJJJJJJJJJIJJJJIJ
@2375498/1
cggtgttgtacacagtattcttgtagtgctccaatc
+2375498/1
???=B82AFD?F4B3E>B4<3ACFAE39FDC?GGB1
@7618262/1
ctcaaccttttgtaacatcgacaacaccgcttgtgcggcaatatgtttgg
+7618262/1
CCCFFFFFHHHHHJJJJJJJJJJJJJJJJJJJJIJJJJJJIJJJJJJJJJ
@5587439/1
gctgcagctaatgattcaaataagtctccaaggacctttggcacatccac
+5587439/1
CCCFFFFFHHHHHJJJJJIJJJJJIJJJJJJJJJJJJJJJJIJIJJJJJJ
@1817216/1
ccgacgacactttttagtaccgggcttactaagggagttttcttgatcat
+1817216/1
CCCFFFFDDFHHGEEHBAC<EEHIGIIGHIIEDFHEH;BFGGHIIIIIBA
@4059322/1
ggggaaataggttattttcgcattcattaagattagtattaactgtttaa
+4059322/1
@@@FDDFFHGGBFHII@@EGIEHICHHIHGII@D@FD:CF9D?DGIG>@9
@1817652/1
gcagggtatgaaactgaacgtgtacacctggtaaagaggtgacaaagata
+1817652/1
@<@FFAFFHHFFFIIGJJJFEBFHIJJBHIJFFD@DGIB@@HGG@CHHIJ
@8117095/1
agcaagagaaggaagtgaggtacacagttgcagtcctgagctggtcttca
+8117095/1
CCCFFFFFHHHHHJJGHJJJFGIJJJJHIJJJJIJJJJJJJJJJHIJJJJ
@5103843/1
gttatgatctccggccaagatcagccgtgtttggtagaagcaggatgaca
+5103843/1
CCCFFFFFHHHHHJJJJJJJJJIJJJJHIHJJJJIJJJJJJJJJJJJJJJ
@7109356/1
ctgctttagggtttcttccgctaatttaaaaattgaatagtttttatgaa
+7109356/1
CCCFFFFFHHGFHIJJJJJJJJJJJJJJIJJJJJJIIJJJHIJJJJJJJJ
@2376563/1
ctattgtttcaacatgtctttcagataaatttattgagctggaacatagt
+2376563/1
CCCFFFFFGHHGHJJIDHIGDFGGJEECGICGGIJIEGCFGIGIJDEHG@
@5590143/1
tctgctgttgctgaggctgctgtggtctctgctgttgttgctgctgctgt
+5590143/1
CCCFFFFFHHHHHJJJJJJJJJIJJFHIJIJJJJJJJIIIJJJJJJIIIF
@4062051/1
cttttatgttttcttttttaaatttcttatgtggattgccataatcatat
+4062051/1
@CCFFAEFFHH?HG>EEHIIIJI<EHG<?GH<E?CD9;BHFHI3?FHHI@
@7620127/1
ccttgactatgtttgatgacatatcaataacattctcctcaaccttttgt
+7620127/1
CCCFFFFFHHHHHJJIJJJJIIIJJJIJJJJIHHHIJJJJJJJJJJJJJH
@3505267/1
cagtggcgtatttacagaagcaaggttggcctattattggcattccagca
+3505267/1
@@@DDDDDAFFHF<FGI4<C>DG?E@@;FHIE>GBHGEDHHC@>FGGFHB
@6108658/1
ccataaccaagatcaattactctaccaggtggaggtgaaaagaatgatct
+6108658/1
CCCFFFFFHHHHGJJJJJJJJJJJJJIJJGHJJJJCGHIJJJJJJJJJJJ
@2378667/1
gctgtggtctctgctgttgttgctgctgctgttgttgttgctgctgttgt
+2378667/1
;@?DADBB<BDBDGHIGGE?EHEGCEGHBHEGIIEE@9?;?GCGE9DH@D
@4573628/1
ccttgccctaaataataaggacggctaaaagtacagactctagtcgcttt
+4573628/1
@@@DDD:BFFFHFGHEHIIG?EFDGIGIIII?DGGHGHIGHIIHGHIDGE
@1267066/1
taggagaatatgaagcatgactcatagcttggaggag
+1267066/1
@@@DBEDF?ADB?F??;CFIGGCGDGG3CHGHDDC?C
@3506648/1
cgcatcatacggaatctgccgagtcctt
+3506648/1
@@CDDDFFAFHHDGGEFEG<EFEE@EGH
@3506818/1
ctccaaaattgtaaatccaggaacttcccagtcatcaggaataaagtcat
+3506818/1
CCCFFFDDHBA?FHIDIIGIIJEGGGICEFHIGIJIJJIJJJJIIJ@D<B
@7110947/1
ccctcttcattttcggtttcgtaggcaggtggaggccatcgcctggtcat
+7110947/1
BCCFFFFFHHHHHJJJIJJJJJJJJJJJJFHIIJJIJJJJJJJJJJCHII
@127413/1
caggtggaggtgaaaagaatgatcttccaactgtcacaaacctgttagca
+127413/1
@@@F1BDBFFCDFGGGIGG>BAGF9CHH@EGIG@FGHIIIIGI?0?D>F>
@708802/1
gttcgtctcacccatgttaaattttttcagaat
+708802/1
@@@DA?;BFDFFHII@GA>C4CFEHG:F>9ECC
@6619520/1
cttcattttcggtttcgtaggcaggtggaggccatcgcctggtcatgcat
+6619520/1
@@CF?DDFHHHHHIJJJFIJJJJJJ;FHIIIEHIIIJFGGIIFHGJIIJH
@6110644/1
ggccttagtagaattataaaataaatacaaatacagaaacttagttgcca
+6110644/1
CCCFFFFFHHHHHJJJJJJJJJJJJJJJIJJJJJJJIJJJJJJJIIJJJJ
@3509980/1
ctagttcttctaatattgatgttttattttcagtataccttataccgcta
+3509980/1
CCCFDFDEFGDHHIIIGBIIIIHJJCEGIHICHHABAHGHIJJ<GGBGII
@4575327/1
ggctttttgtcatctccagcaggtgggtgagtaacatcagctccgagaaa
+4575327/1
CCCFFFFFHHHHHJJJJJJJJJJCHIJEGHIHIIJJJJJJJJJJJJJIBG
@4575525/1
ataaattcgataacaggctgagctttataaaatgcagtggccgacacatc
+4575525/1
@@@FDEFFHHFGHIJJIJJJJIIJJJJJJJIJIIJIJIJIJJIJIJIJIJ
@6112078/1
gcttggatcatttcttcattttcagctctggctattttagcatggaatgt
+6112078/1
CCCFFFFFHHHHHJJJJJJJJJJJJJJJJJJJJGIJJJJJJJJJJJJJIF
@4575700/1
ctcatgttataacattatgcagttcattacctaagatatttgttatgatc
+4575700/1
CCCFFFFFHHHHHJJJJJJJJJJJJJJJJJJJIJJJJJJJJJIIJJJJJJ
@4576036/1
gtcttcagcctcatgttataacattatgcagttcattacctaagatattt
+4576036/1
CCCFFFFFHHHHGIIHIIJJJJJJJJJJJJIHIIIIGIJJIJJIJIIJJI
@4576907/1
ggccatcgcctggtcatgcataattcttgtagaagaccaatagggttgcc
+4576907/1
CCCFFFFFHHHHHHIJJJJJJJJJJJJJJJJJJJJJJJIIJJJJJHHJJJ
@7112160/1
gtcggaatacaaggcaggaaatggtgaactgcctttcatgaggaaggccc
+7112160/1
CCCFFFFFHHHHHJJJJJJJJJJJHIJJJJJJJJJJJJJJJJJJJJJJJJ
@7112648/1
cccattattgtgtactatcttcaaagagaaaaagtgcaatactaaaattt
+7112648/1
@<@BDDBBDB=AFGGBGGHEEFIGBCGGIEGCHF1??GBG@AGCBB?DBH
@5108452/1
gctgctatagatggaacgttgatctggtctggagctggatgagtgacatc
+5108452/1
CCCFFFFFHHHHHJJJJJHIJJJJJJJIJJJJJJJJIJJJJJJFHIJJJJ
@711688/1
ccgcccgccatattgtagctttggtggtggcagaaccctacctcgaactt
+711688/1
CCCFFFFFFF=FFIHCFEHEEGGH:C?DGIIIIHJJGGI<GHGHI<3667
@3513041/1
ctgcgtggtattttgaatctgaataccatactttttgaggtaatagtcct
+3513041/1
@@@DA?DAA<F?DGGBEIGGHHG@:FHHCHEHCIIJGFHI:BBG<D<DBF
@1270260/1
aatgacaggtttttgaaaaaattttggccaatagctgtggg
+1270260/1
@@<DDDDFGACFHJEB?AF>EFHEG9F9F;?GCBA4B<@FG
@5109306/1
taggagtaaaacgtaagtggaagcgtaagctcccaattctttggtgataa
+5109306/1
@CCFFFDFHHHHHHIJJIJJJJJJEIJJJJJJJJJJJJJJJJJJGHIJJJ
@2940829/1
atgcattgtaggccgcacatgtttgtgcttctgaagaggacatccccgta
+2940829/1
@C@FFFDFFDBFHHDBBHIGI9FEB@F>B?FGIIIIFGFDHFHCGG7;@4
@2383263/1
gtggaatgtatgacgatgatttgatatctatatttctcattttttctgct
+2383263/1
@@CFDDDAA?FABGFBGIIFFFHG@FBD@CHHFGGGICCIIHHJI9D@EG
@1271665/1
gagtaatctctgtatcaacaactgtac
+1271665/1
@@@DFFFFDHGFFA<G4?FCHIGGHFE
@1824936/1
ctccactgaaccaaatcggctccttgaatgaatttttcattcc
+1824936/1
@@@DD?DBDFFF8F:C3C<?;FDHHGHIII<GG><<F>BCH4B
@5594566/1
ggcacatccacgatttcggcagcttttacctcattttcactcagaagaaa
+5594566/1
C@CFFFFFGGHHHJJJIJJIGGGIJIJEGGHIIJJJJJIIIIJJJEHEHI
@2385342/1
ggcagcttttacctcattttcactcagaagaaataatatctcagcacca
+2385342/1
@@CDFFADHHHGB93EHGGIGGHGIIG<>FFGA?F@AFHI@HE4CEGE@
@131516/1
ctccttccaaaaaaatacagcaagtctgg
+131516/1
@@@DDF:BFHHFHGGGB@DHIFHGEH9?D
@8125088/1
ctggtgttcatgtaatgaattcgtctgtctccatactctggctgccgaat
+8125088/1
BBCFBDDFHHHFHIIJJJJJJJJHJJJIIIJJJJJJJJII@HIJJJIIII
@4069710/1
ctgcagctaatgattcaaataagtctccaaggacctttggcacatccacg
+4069710/1
@@@DFFFDADHFHEIIIICH9E<FDHHIF9C=?EHGGBEGBDCCCGCDGG
@7115190/1
gcaacaaacagttgttttttcctgatatagctctaacttcaattaatttc
+7115190/1
CCCFFFFFHHHHHJHIJJJJJJJJJJJJJJJJJJJJJJJJJJJJJJJJJJ
@714594/1
agcttgctgtggtggtacagcacccggtcctggtccagattcctgttgtg
+714594/1
@C@FFFFFHAHHHGIGGIGJGEHIGJIHBBGHDHHJDHIBHIIIIEHHEG
@3518999/1
ccctaggcaaggtacagcctcaccacctcaaccgaacacttctaggttac
+3518999/1
C@CFDFFFBHGHAFHHHIGJIEGGEHI@CGIJHHGBFDF@ADH@BFCCFH
@714855/1
cctgagctggtcttcagtcacccgattctatttcttggtcatcagtttga
+714855/1
@@@DAAB?DDHFBBFAEEGCGEDHG1C@B9B<FCGIIGHGGGGHEG9DH>
@5112029/1
gtgatatgatatgggttgctgtttacaccaacgataaaatcaggctttat
+5112029/1
BBBFFFFFHHHHHJJIIJJJJJJJJJJJIHIJJJJJJIJJJJJJJJJJJI
@2385972/1
gtccctcttctggaaagcagctcttgcagcattgacactggcgttttggt
+2385972/1
CCCFFFFFGHGHHJDAGIJJJJJIIJIBFHGJIJIJJJ9FHIJGGIICH=
@2386140/1
ctctttcattatcgtaaattgtcacggtctcaacaagttccgttttttgg
+2386140/1
?@@FDADDAFDHHHCGFGHHDHCHA@AAFFHIDHI;??CCGHI>FD<:FG
@1273740/1
gtcttcagtcacccgattctatttcttggtcatcagtttgagatactgta
+1273740/1
@@CF?>DFDDHFFIHEGEIHEFGCIGGGGCECFGIIHG<FGGBGHEGG>F
@1827234/1
gataatcccatatcattgagacattaacttg
+1827234/1
8?@DDDDABDFFBB>AEHE<@GE>FH@E>4A
@2386633/1
ccctgttgttccattgcttgaggtctggtaattggagcggctt
+2386633/1
@@CDDEDDADBAD>GGGIJJHFCC<CEH<BB4CBB>FC@D0?D
@5597141/1
gcatgttcttgcctttgttgctgctgtggtggttcttgcctttgcagctg
+5597141/1
BCCFFFFFHHHHHJJJJJJJJJJJJJIJJGHIHIJJJJJJJJJJJJJJJJ
@4582325/1
tcctttctttggatctgaagggcggtcccctcttttgggtggaatgtatg
+4582325/1
CCCFFFFFHHHGHIGJIJIJJJIIJ@DHIGJIEHIGHIJCAG?CEECCFF
@715100/1
cctgttcttcttgaagttggttcagctgtagtctgtctgc
+715100/1
@@CDDDAACFFHHDB9B<@F;DFCG@HCA?CFHH<9?CFH
@1828506/1
ggccatcattcatttctcctggatcattataccacaattctggatgtaac
+1828506/1
B@CFDFFFFHHHHFIIGHIIBG;CEBHCHEBHIJJGEBHGGIIG9??BGC
@5597984/1
caatgaagttcctgcaggaggtataaacaaacctatgggttttaccatca
+5597984/1
CCCFFFFFHHHHGJJJJJJJJFHIJJJJJJJJJJJJJJJGIJJJJJJJJJ
@2388451/1
gtcgaatactgttcttaggaatatttccaatgaattcc
+2388451/1
@C@DDFADFFDFHE4AEBHHHEFHEGE4CCCF@AFBCA
@716049/1
ccatcatttgctgctcataaagcttattcatttcact
+716049/1
?;;DDEADFBHFDCHDBHECGIIHI9FAF@DE9<<E9
@134247/1
ctgagatgaaggtggtctgctgggt
+134247/1
C@CFFFEFHHFFDBGDH@GGIJIDE
@6117721/1
cttgaaatctgtagcccaatatagattccagaacttccggcat
+6117721/1
@@<DBDD?A?FFBG<C?:<C:FHIDHII<9<CGI@G?<?:?::
@6117822/1
ctcatcttcatcatccaagccgtaatgaatggtgttgctttcgcagggta
+6117822/1
BBCFFFFFHHHHHJIJJJJJJJHIJJJJJJJJEHHIJJJJJJJJJJJJGI
@2946750/1
caatataaatgcaccttcaacaccacactcctcaaggtacacccctataa
+2946750/1
@@@DDDADABAH8CFHIEIII>GIIIIGIIEHEGBHG?DF@@GGGGIIII
@1830589/1
tcttgcacgacctttggattgaatataagaccttgttgttttagggtaat
+1830589/1
@@@FFDFFGHHGGJGJJIIHDCHHHIBFGGIJICE?D>:B@FGEGH3B@G
@7629600/1
gcaggatgacacttaggtcgtgcatggtttaagaaagaccaaaggtttct
+7629600/1
CCCFFFFFGHHHHJJJJGIIIIJJJJJIIJJJJJJJJJJJJJJJJGHIJJ
@7629891/1
cgcattccctttcacactagggacatgaggtgaaattattggtatttctt
+7629891/1
CCCFFFFFHHHHHJJJJJJJJJIJJJIJJJIIJJJJJJJJJJFHIJJJJJ
@4587750/1
gcaaggtaatgtaaaacaatatctattcaacaaaggaatagcagattcaa
+4587750/1
@@@BBDAAABDDCGBHFGHAEHIIHGHG<BHGGEHIIIGIGBDCHICEGI
@7630381/1
gtgctgtaccttgtatactagcatgactgactagatagaagtctaattca
+7630381/1
CBCFFFDFHHHHHHIJJJJJJJJJJJJJJJJJJJJJJJJJJIHJJJJJJJ
@4588237/1
aatttcatttcaaaccctggatctgatcttaacaagccttaagagaaatc
+4588237/1
@@<DDBAACBFFHI@HDH@@AHHDHI@BFBAHE@G;?:?CC<DBGHIIIG
@718137/1
tccacaagaaaaaaggttcttttacccccttcagaatataatagtttcaa
+718137/1
@@CDFFDDDAFHGIJJEF9FEHCGCEHBFDBGEG<D9<BDGIHJB4BD8?
@7630930/1
gtccgactgatgatttgaggttcttgtggaattgtgacactttgatgttg
+7630930/1
CC@FFFFDHDFHFGIGGGIJCGGGHIIGIJIGGIJIIJJIIIJJJGGIJG
@7631321/1
tcacctagtgcttttggtacctctacatcttcagcttcttcaccaactaa
+7631321/1
CCCFFFFFHHHHHJJJJEAEHHHIJJJJJJJJJJJJJJJJJJJJJJJJJJ
@7631587/1
ttaatggatgcataagtcattcctctatcaggtaagacaacaatcacaag
+7631587/1
CCCFFFFFHHHHHJJJIJJJJJJJJJJJJJJJHIJJJJJJJJJJJJJJJJ
@7120654/1
cattcattaagattagtattaactgttaatctaaatattcaaactgtcat
+7120654/1
CCCFFFFFHHHHHJJJIIJJJJJJJHJJJJJJJJJJJJJJJJJJJJJJJJ
@4590355/1
tctttgtgtcggaatacaaggcaggaaatggtgaactgcctttcatgagg
+4590355/1
@CCFFFDDHHHHHIHGIIIIIIDHICEGGHIDGIDGHICGIIGEIIICEG
@4590438/1
gcattgtaggccgcacatgtttgtgcttctgaagaggacatccccgtacc
+4590438/1
CCCFFFFFHHHHHJJJJIJJJJJEHIJJJJJIIJJJJJJIJGIJJJHJIJ
@3524824/1
tggcaatgtgacctcaagttccatcctatcattgccaattggtagtggat
+3524824/1
@@@FFFFFDFHHFGIIJJEEJIGHGGGGHGIBGHIIEIG>FH?CDF?DED
@3525187/1
tgaaagacttgtaaagtttactactatattctcgtcagttttaatgctt
+3525187/1
@C@DFFFDHHHF8GHIGF>IHG<EHHDCFGFGIJG7BDFGIJE??D>DC
@1278579/1
ttccaacacgttgaactaaacttggatca
+1278579/1
<@@DFFFFGH>CF?BBHBAGADB@9B9FE
@4591611/1
gctcaaacatgcaaatgtgacattattgactaaggccgatctgaggtctg
+4591611/1
CCCFFFFFHHHHHJJJJHJJJJJJJJJJJJJJJJJJJJGHJJJHJJGIIJ
@4592101/1
tggtagttgagtttggtgggtaggggttgtttccctagactgtggttgag
+4592101/1
BBBBDFDDHFHHHJJJFHIJFHJJJJFHJIJJJIJJJJJJJJIJJHJFIJ
@5602139/1
ggccatcattcatttctcctggatcattataccacaattctggatgtaac
+5602139/1
CCCFFFFFHHHHHJJJJJJJJJJJJJJJJJJJJJJJJJJJJJJJJJJJJJ
@7634621/1
tggatgaggaaatttttcataaagaagtcgaatactgttcttaggaatat
+7634621/1
BCCFFFFFHHHHHJJJJJJJJJJJJJJJJJJJJJJJJJJJJJJJJJJJJJ
@139619/1
agcacggaaggtggaatttttgcattttttata
+139619/1
=??;:@D1AD=A?B=G>DHBC@:?FDEF@B;BB
@719726/1
ctctgtatcaacaactgtaccagccggcacattcatatttctcccatctg
+719726/1
?@@DBDDDBHGF>FHI@EIHA<CEGG6FHG<F><B?DD<DAGEEGGGEGI
@720196/1
caccaattcactcccgggtggaaatactggtggtggagg
+720196/1
??<B?D>DFHHGDE=CE?CFHGC<<CGI490:BFBGEHC
@7122381/1
ggataccttaatttcattttgtatttgtctaagaaatacttagcaactgt
+7122381/1
@C@FFFFFHHHHHIJIHIGJEFEHIJJJJIIEGGIIJJIJIJJJIGGHJ@
@5603640/1
taaataatcaagtaaaaagaaaagaaaaataaaataaaaattcatcaaat
+5603640/1
CCCFFFFFHGHHHIJIJJJJJJJJJIJIJJJJJJJJIJJIJJJJJJJJJJ
@2949941/1
ctccactgaaccaaatcggctccttgaatgaatttttcattcctccatac
+2949941/1
CCCDFFFAHHHHHJJJHGEEBCEGHGCGFEIIAGCHHG>GIIEC@BEGE?
@141350/1
caggatgacacttaggtcgtgcatggtttaagaaagaccaaaggtttctg
+141350/1
?<?DDDDFF<FFFGIEA?EDH7FHD?AEEGFH@<F9B;DCH<@>94BBDB
@2950123/1
ggtttttgaaaaaattttggccaatagctgtgggtt
+2950123/1
?<1A;?1??C4?<EFFIEIGEF9G3:CF>FFI96??
@5118277/1
catgaggtgaaattattggtatttctattttccaaattgcctctccattc
+5118277/1
C@CFFDDBFHDHHJGHJEIAEHHIGH@HIHGFEHIGGIJGGIIIIGHEGI
@2395194/1
tatgatctccggccaagatcagccgtgtttggt
+2395194/1
@@@DDDDD>FFHAGG3CFHHG3C@ECGD;BFH9
@720818/1
cgttaacggagtttgctgtcgaatactctgagcttgctgagc
+720818/1
@@<DD?DBFBADFHIGGI<F7FB@DFGGIIIB9:9CBEHIG<
@142740/1
cggtattatggttttcttcagcatcagacgtatt
+142740/1
@@@?DADFHFF<AFHIIBCHHE>FGCHGHICCEB
@4595096/1
gccctcttcattttcggtttcgtaggcaggtggaggccatcgcctggtca
+4595096/1
CCCFFFFFHHHHHJJJJGIJJJJJJJJJJJFHIIJJJJJJJJJJIJJCHG
@4595326/1
ctcagagctaccttggcagctgctaattttgcttggtgtttgttttctcc
+4595326/1
CCCFFFFFHHHHHJJJJJJJJJJJJJJJJJJJIJJJDGHIJJHIJJJJJJ
@721644/1
ataatctccttctaacttaatgcaagcttctcttatagctgtcaactcat
+721644/1
@@<DFFFFHGHHHJFIIIG<IHIGHHGGIFG9@CBEE9EGCHBFHEHJHB
@144478/1
cttgatttcctccagcacctcttctttgtctccaacccctacctcttc
+144478/1
CCCFFFFF<BFHDEHGJGFDHGEGIGGGEHGHIJGGGH<BB>@>D9FH
@3527408/1
gtgccatccattttatagctactctaaaaacacgg
+3527408/1
@?@FFFFFGFHHHJJJBHIGAHGJJJJCEGEH9CF
@8130855/1
ctgtattataacatgacctaagagttttattaaagttggatcattagcag
+8130855/1
CCCFFFFFHHHHHJJJJJJJJJIJHIJJJJJJIIJJJJJJJJJJJJJJJJ
@8131147/1
ccagaagcttcagctaaacgctttcctttaaagtaaacagcaacagtata
+8131147/1
CCCFFFFFHHHGHJJJJJHFGIJJJJJJJJJJJGHIJJJJJJJJJJHIIJ
@2398232/1
ctggtgccctgaataccttgatggctacaaagatagaagtcgaattcagt
+2398232/1
<?@ADFFFB?HF>FHIH9@E<<FAGEHGHIGII<?F@>FFA=;DAB49BB
@2951633/1
atctaatatttgagcagaaggtgctgg
+2951633/1
@@@DDDDDHH<8DGI4CCA>F:CFGEF
@8131696/1
gttgtttcaattttggcagtatgcaaatattgtggaccatcactttttac
+8131696/1
C@@FFFFFHHHHHJGIIJJIIJIJJIGIJJJJHIJJJIGJFGIIJJJJIG
@2399621/1
gctattttagcatggaatgtaatctccaagtt
+2399621/1
??@BDABDDHD>F@HD<EB<F>:BHCA@;CB9
@4596474/1
ggcacatccacgatttcggcagctttt
+4596474/1
CCCFFFFFHHHHHJJJJJJJJJJJIJJ
@723041/1
atcacattaccacatttctcaaatt
+723041/1
??@DDDDDBF8<?FF@F>E<CI::?
@723254/1
cagtattcttgtagtgctccaatcgcattccctttcacactagggacatg
+723254/1
CCCFFFFFHGHHGJIIJJJDHCIJJIJJDHHHFHGGIE<FGEHIIGGHJJ
@6124368/1
gaaaaaataatcaacgttactatcaatcacgaaaaataacaaaaacaaaa
+6124368/1
CCCFFDFFHHHHHJJJIJJJJJJJJJJJJJJIJIJJJJIJIJJJJJJJJJ
@6633930/1
cttcagcattcagtagcatcgtgatacgatgtaatattgaaggcaataaa
+6633930/1
@@CFFDFFFHHDHAEEEGCFHHHGGGGAHEGCEIEGGIGJIJJGGGHGGI
@723749/1
gcagattaaaatttttaagtacgacta
+723749/1
@@@DBAEAHDHFH<EBGC@:CDG;C<1
@146084/1
cttcagttcagcttttggattagaatatacagcataagcagccataccaa
+146084/1
<@@DDDA?FHH4DGGGIEGCEC?94CCHIBHCAB@CFGEDD?:?B3:?DH
@146483/1
cgttcataaggtctcatttgaaaacgtggatctccaaggtctccttgaac
+146483/1
@B@DFFFFHGFFFHIJJJJJJJJJJGGGGEGCHHECHIFGGGGIIICHGC
@6125855/1
gcagggaattctaagagggtacacaattcaggcactaatgtctcttcaaa
+6125855/1
CCCFFFDEHHHHHJJIJJJCEHIJHACFHJJJIGGIGHHH?DHHJJGIII
@6125883/1
gcgatggaatcttaaatgcgatactaaaacaggcagaagcatagcatgct
+6125883/1
CCCFFFFFHHHHHJJJJJJJJJJJJJJJJJJJJJJJJJJJJJJJJJJJJJ
@4079227/1
ttacctttggcacattgcagttgctatcatacattcttaatatctgtgta
+4079227/1
@@@DDDED8DHBDH<CGHEHGFCEGIBFC94CFFCGHEG9EBABDG<GH@
@5120631/1
ggtagtaagtgatcattaagttcgccgatcttgtacaacattttacatgc
+5120631/1
BCBFFFFFHHHHHJJJJJJJJJJJJJJJJJJJJHIJIJJJJJJJJJJIJJ
@3530070/1
aggaagttatcaagaaatctaagattgcatcaccgaggaattccagcctt
+3530070/1
C@@DFFBDFFFDFIDGEHIIIJIIJCGBHIEHHJJDIAFGIDBFEG9BDE
@8133042/1
ctctacctgatctggaccagtggcgtatttacagaagcaaggttggccta
+8133042/1
CCCFFFFFHDHHHJJIIJJJHGIIICGHGIJJJJJIJIJJGIJGIIIJIJ
@4079924/1
tcctaatcctgtttcatccgcaattttctggcgg
+4079924/1
;@@D?ADDHAHHHC9FGGA@FGDFGCHIB@HCDG
@7643876/1
ccgacacatcaatattaagcatcatcttccattgagaaggcctgacggac
+7643876/1
BCCDDFFFHHHHHJJJJJJJJJJJJJJJJJJJJJJJJJJJJJJJJJJJGI
@1284026/1
cggcaatatgtttggcttgctgttttgtagaagccttaccttc
+1284026/1
@C@FDFFDFFF8FHEHIJI9B<F@@G3CDCHGCEGIJGIICG:
@2953552/1
gcggcatgctttgcttctttcttagatctaccag
+2953552/1
@<<DDDDD:CBFF<BGIIFH4ADHC>@EHFDBBG
@2403543/1
aattcaccaggtgatatatttttgcacctgttataaatgtagg
+2403543/1
@@CDDADFDFHDFHE@9FGIGIJG9A<FBGEH<C@9B?EGCGD
@2403889/1
gtggaatgtatgacgatgatttgatatctatacttctcattttttctgct
+2403889/1
@;BDDDDFFFFHHIIIGGHHEHHFHGIHBFE@HHGIGIDIHIICHIGHJE
@3531839/1
cgtggaagtaagtggtctttcatttaatgttttttgaaaagc
+3531839/1
@@@DFDFFFBAHHGHFHAGEG@FIBGIBHCFHIJIGGEHJHG
@3532071/1
ccctaggcaaggtacagcctcaccacctcaaccga
+3532071/1
@@@DD38BDF;FAA@G<GGG9>ED9CBFCH3@:CG
@726034/1
atattcatgccacattccattccatg
+726034/1
CCCDDEBDHAFAHIIGIH@HCC>>EH
@7646363/1
aaaggtttctgttgagctagtcatttgttcccctgagattggggaggact
+7646363/1
@@@DD=DDFFHHHIIIIJIGHBHIIIJJGGIIHEGGDFFGIIG@GHG=AG
@4600252/1
atcagaataaccgctacagttgtgttttccacaaataaagcatgggattt
+4600252/1
CCCFFFFFHHHHHJJJJJJHIJHJJJJJJJJJJJJJJJJJJJJJJJHIJJ
@6637136/1
gctaatttaaaaattgaatagtttttatgaaatgagtcagaattttcgtt
+6637136/1
CCCFFFFFHHHHHJJJJJJJJIJJJJIJJIIJJJJJHIHIIJJJJJJJJJ
@7646674/1
gctttctaatgtttcttcatttaaaaccgctgtgtctctttctttttttg
+7646674/1
CCCFFFFFHHHHHJIJJJJJJJJJJJJJIJJJGIHHIJJJJJJJJJJIJI
@2407327/1
gttcagttaactttctagctaatagtccaatcttcaattgttttaaagca
+2407327/1
BB@FFFFFHHFFFEIJ>FHIIIIIJHEEGHCGIJIJIAICF>FEHICGFI
@4081324/1
ggctgctgtggtctctgctgttgctgaggctgttg
+4081324/1
CCCFFFFFF8BBFGDHGHEACF4EGI@ACEG>BE9
@2955990/1
ccggcacattcatatttctcccatctgcatccttcttttccggaaagaac
+2955990/1
CCCFFFFFHHHHHIJJJJJJJIJJJJJJJJJJJJJJJJJJJJIIBHIGIJ
@7648888/1
gctacataaatctttctctagctgctttatttgagcttcaacagaaccag
+7648888/1
CCCFFFFFHHHHHJJJJJJJJJJJJJJJJJJJJJJJJJJJJJJJJJJJJJ
@5123886/1
gagctgcgacaccatctgatgcctggtgcggaggctaccttgccgtagga
+5123886/1
CCCFFFFFHHHHHJJJJJJJJJJJJJHIJJJJJJJJJJJJJJJJJIIHHH
@6637889/1
gtgatatatttttgcatctgttataaatgtaggaagttatcaagaaatct
+6637889/1
B@BFFFFFHGHHHJJIJJJJJJJJJIJJJGHIJIJJHIIJJJJJJJIJJJ
@5124287/1
ggatttcattgatagtatctgatttgttgtttattagggtagcatttgga
+5124287/1
@@@DDDDD4C?DFFGD?FDHIIIIIGIHIHGIGIIIIIFICHIIIIIIIG
@6638564/1
cctcaaccgaacacttctaggttacatagtgtatgaaccgctgcattaaa
+6638564/1
CCCFFFFFHHHHGJIJJJJJIHHHIJJJJFIFFIJJJJJIJIIJIIJJJJ
@4083973/1
ggcctatcctctggaggaattcctttaaactgatccat
+4083973/1
@@?ADBBDBBFHFBHGGBEHHII@GGGHGGIIBFCED9
@6639439/1
ggtagtaaccgtcgggacttgaaaagaaagaccttcccactggggtgtat
+6639439/1
BCBDFEFFHHHHHJJJIJJJJJJJJJJJJJJJJJJJJJJJJJJJJBHHIJ
@4084507/1
gactaggatgttcagttaactttctagctaatagtccaatctt
+4084507/1
@CCADDFDDDFAFEHGGHGCH@EHIGHGGIGJ<CHI<FEBDH@
@2957961/1
ggctgctgtggtctctgctgttgctgttgttgctg
+2957961/1
?@@=;DDDF?BHHIG@<BC@DAFFHGHI<AE><CB
@2958141/1
ccacattttatgtgctgctaacctcttggcaatttttttcgatttgcc
+2958141/1
@<@DDDDDHHFFAH9@AE?A:FCCAHGDGGAG@GGGGGE3?@GHEEB>
@6132102/1
attgagcttagattagagttgttatttatcttaaataatttacttgattg
+6132102/1
???DDDDDDDDDDE4<:<<CEA:3AAFFIIIIAFFIFCEFIII>CD??9:
@7650225/1
tggatgaggaaatttttcataaagaagtcgaatactgttcttaggaatat
+7650225/1
BCCDFFFFHGHHHJJJJJJJJJJJJJJHIIJJJJJJIJIJJJJJJJJJJJ
@7651304/1
ccttaatctagccacttcagccttatgcctctcaaactcaagctgtcgct
+7651304/1
CCCFFFFFHHHHHJJJJJJJJJJJJJJJJJJJJJJJJJJJJJJJJIJJJJ
@2413912/1
cttggctttagcactgcatctacacaaagggccatcattcatttctcctg
+2413912/1
CCCFDEFBD?<DDGHI<B4CC4C<FC8BECFH7CFG9CGCBDDFGGHGCF
@5125748/1
tttagacattactaccaatactttaagagcatttattgcagcttctttct
+5125748/1
CCCFFFFFHHHHHJJJJJJJJJJJJJJJJJIJJJJJJJJIJJJJJJJJJJ
@7651464/1
acttgttttgtcataagttgtaacagtaagttcttttttttccttgacta
+7651464/1
CCCFFFFFHGHHHJJJJHIJJIJIHIHIIIIJJIIIJJJJJJIJJIJJJG
@6641009/1
gctaatttaaaaattgaatagtttttatgaaatgagtcagaattttcgtt
+6641009/1
CCCFFFFFHHHHHIJJJJJJJIJJJJJJJJJJJJJJIJIJJJJJJJJJIJ
@151312/1
tacgatgtaatattgaaggcaataaagtaaccttcaacatataaactgca
+151312/1
@C@DFDDDHDHBFIGBHGEHHG>FHGIHH4C@FGIJIIIIIIIBFFHGID
@731349/1
gtgcaggggaacgagaaccaatttctttttaaaataatcagcaaaatcca
+731349/1
CCCFFFAFFHFHHGHHBGHI8EGCHIJJIBBFGIIGB>D4?DFHIE@FG=
@151773/1
atctccttcttctttttttctagtttc
+151773/1
@@CFDDEDFAFB<GBHIDBHIHHIHI<
@7131232/1
atttcataatgatgtacgaaacctcgaggcatagttatttg
+7131232/1
@@@?=D>DFDHH?E?<C=GCABE@EBE@FBHICABDFG>F<
@3536864/1
gtgcaggctggccatgttgaatagcttgctgtggtggtacagcacccggt
+3536864/1
C@CFFFFFHGHGHHIGGGGGIIHEGIIEEHEGHBCFG@FGHGGGIJIJIB
@4088271/1
cctcagagctaccttggcagctgctaattttgc
+4088271/1
@@@ADD3D?DFFBBEHBH?DHCHI<<<FC>F9?
@8141084/1
gtccctcacacaatatcttgtttaagtggggaattaataggaagtctaac
+8141084/1
CC@FFFFFHHGGGGIJJJJIJFIIHCFHGIIFGHGGIIJJGHIGIJJJHI
@5613788/1
tagcattgtaatttcttgttcttcttgtttcttttctttaacatttctca
+5613788/1
CCCFFFFFHFHHHJJJJJIIJJJJJJJJJJJJJJJJJJJJJJJJJJJJJJ
@5614185/1
atgaacaaaattaaaaataacaattcttttgcattgtttcattccgc
+5614185/1
CCCFFFFFHHHHHJJJJJJJJJJJJJJJJJJJJJJJIIJJJJJJJJJ
@5614435/1
ggggaaataggatattttcgcattcattaagattagtattaactgttaat
+5614435/1
CCCFFFFFHHHHHJJJJJJJJJJJJJJJJJJJJJJJHIJJJJJJJJJJJJ
@8142350/1
ctaaaaacacggtcttttccttcccctggcaatgtgacctcaagttccat
+8142350/1
CCCFFFFFHHHHFIJJJJJJJJJJJJJJJJJJJJJJJJJJJJJJIJJJJJ
@6134117/1
gtaatgaattcgtctgtctccatactctggctgccgaatgccacaattgg
+6134117/1
@@@BDDBDFHDHFFFH<GHGDHHIGHHIIIIIIIIIGEHEHGGHIIIGGG
@6643013/1
gtttcggaaacacgtttattattctgatcatattcaactgaaaatgagct
+6643013/1
CCCFFFFFGHHHHJHHJJJJFHIJIJJJJJJJJJJJJJJJJJJJJIIIIJ
@6643023/1
gttttcgttgctcattgatatcccttatgtctaacacttcacacataaat
+6643023/1
B?@FFFFFHHHHHJJIJIIJJJJGJJGGIHIIIJIGIJIJJJJJIIJGIG
@2418642/1
gtggttcttgcctttgcagctgttgtggtggttgttgcctctgttgctgc
+2418642/1
@@@FFFFFHG<FBGGGI@GIIIIIGFHGFAHEEHDF9BGHIJIAHGGIJA
@7653271/1
ctccgctgaaccaaatcggctccttgaatgaatttttcattcctccatac
+7653271/1
CCCFFFFFHHHHHJJJJJJJJJJJJJJJJJIJJJJJJJJJJJJJJJGIJJ
@6134686/1
acgactctaattgtaaaaatgttatccatttttgggttaataacgccaac
+6134686/1
<@@DADDAHHFHHHGHGIJEGHHEFBB>FEFGGEGDCFHIFIGJJJIGGF
@4610351/1
gtaaagttttgcctataagaacaatgagtgagagcttgcaagaggtaact
+4610351/1
@@?DFFDDDDAAFHHGGHD@HFHHGGAH?@H>@CEGBHGGIIEHI?DFEH
@1292771/1
cccaggtccacaattcaagatctaatttcatgttgttattattttccttc
+1292771/1
@@<BDDEDFFFHHIIGHII9BFHHGIJGCCC@HHGFHEGCHGHGGIJIEI
@6645101/1
attgaccctaggcaaggtacagcctcaccacctcaaccgaacacttctag
+6645101/1
?BBFFFFFHHHHGJJIJEHIIIIJJJJJJJJJJJJJIJJIJJJJIJJJJJ
@3539680/1
ccaatgtttctagcctttcataattcataacgtcattagcagagctcgct
+3539680/1
CCCFFFDEAHFHG>@HFGIIEGIJFEDIIGIJBHHIGIJ@HHIIGIIIGH
@7132184/1
ctaaaatattgttcaagttcacgaggagtattcttggaaacaattttata
+7132184/1
@@@FDFFFHHGCCCFGAEFCEEEIGBEE?FGBCHHDG>GDBHFHDGIIGB
@5615639/1
tatattttcaaatatttatctatcatatcctcctcgataatagatatgta
+5615639/1
CCCFFFFFHHHHHJJJJJJJJJJJJJJJJJJJJJJJIJJJJJJJJJJJIJ
@1845412/1
cttggcagctgctaattttgcttggtgtttgttttctcctactccgacaa
+1845412/1
CCCFFFFFHFFHHEGHIIJJIJIGH<CFEHIFHIGGICIIICHIGHEDAH
@4612016/1
ggctttttaaaataatacagacaattatgaagttctagtgcttgtttttc
+4612016/1
CCCFFFFFHGHHHJJJJJJJJJJJJJJJJHEHHIJJJJIIJJJJHIJJJJ
@5616592/1
gaaattattggtatttcttttttccaaattgcctctccattcaattgaag
+5616592/1
BB@FFFFFHHHCFIJJJJJJJJJJJJJJJJJJJJJJJJJJJJJJJJJJJJ
@3541114/1
ctccaaaattgtaaatccaggaacttcccagtcatcaggaat
+3541114/1
CCCFF;DDHGGDHIJJJIIIJJJIHGCH@HDBGBFCEG>DBD
@6135686/1
acattatgcagttcattacctaagatatttgttatgatctccggcca
+6135686/1
@@CFFFDDFFHHHGHGHGIJJJJGIHHHIIEFGFEHEIHIGGHGIJI
@6645427/1
gctttcttaaatctggttctctaatcatctgattagtagtaacgattctc
+6645427/1
CCCFFFFFHHHHHJJJIIJJJJJJJJJJJJJJJJJJHIJJJJJJJJJJJJ
@734516/1
taaattagaatcatcccatagcaaatgatatttggtag
+734516/1
@@@DDDA;FD?DDHIEEE@DDH9<:A4AACBEH9<8?:
@2963438/1
gcagaaagtctgacaataaagtaggcccttatcaacatacagagcaccaa
+2963438/1
?@?DAEFFDDDFFEEGGIEHGEHE@GHGEEHI?CCHGCHHG>GHICHECH
@4615160/1
gtcgaatactctgagcttgctgagcgactaatgccactgtgtccaca
+4615160/1
CBCFFFFFHHHHHJJJJJJJJJJJJJJJJJJJJJJJJJJIJJJJJJJ
@7134471/1
gtacgctcaaacatgcaaatgtgacattattgactaaggccgatctgagg
+7134471/1
=:?BB@DDFHHFHIHIBA@<FHIIIIHIIIIIIGEGGDBDHIGHIIIIGC
@5617692/1
ccaatcaattatgatactgtctccttcaacaatcgtcggtacaatgtaat
+5617692/1
C@@FFFFFHHHHHJJJJJJIJJJJJJJJJJJJJJJHGIJ@FHGJJIFGIJ
@3541740/1
ttgaaggattttctaaagctttgaattcataagttggttgttttttaagt
+3541740/1
@@@DDFFBDBFHDGGFGHHHIGEFAHIHGEGCHCAGE1C=C;DG7?284B
@7134805/1
aggaattccagcctttgatagcaatcggtaaagttttgcctataagaaca
+7134805/1
CCCFFFFFHHHHHIJJJJJJJJJJJJJJIIJJJFHIJJJJJJJJJJJIJJ
@4092015/1
tcactgtctataaaaatacaagaattcctaattggtagtattccaatcta
+4092015/1
CCCFFFAEFGHGFHJIIJIIGIFEHIIIGIICIEGEFHE>GEGIGICEGH
@154546/1
gccaagatcagccgtgtttggtagaagcaggatg
+154546/1
@@@FDFEDDFF?HG?@EDHBHFHIIIIJIEIFHG
@5618875/1
ccctcttcattttcggtttcgtaggcaggtggaggccatcgcctggtcat
+5618875/1
CCCFFFFFHHHHHJJJFIJJJHIGIJHIG:?C?@GHGECDHIIIJJ=FII
@8146119/1
gtttttgagctcatacttaatccaatgacatggggaagtcaattgctaat
+8146119/1
CBCFFFFFHHHHHJJJJJJJJJJJJJJJJJJJJJJJJJGHJJJJJJJJJJ
@2426892/1
gccctttgttttccttcttttttatttttgcaagtaatccgtgcagtatg
+2426892/1
@B@FFAFFHHGGHIIIIJIBHHGGIBHFHGE9?1:?:CBGHDGEDGDHE4
@6137795/1
ctaatatcctaacgttatcaggttttgggtagttgggtaatattttgata
+6137795/1
CCCFFEFDBHDHBHFHDHICCGAEHGIIGEHIHIIIIHA@GGCIGGEIEF
@2428734/1
tcttcatcacgtcgtctttttttaccaaaccggaattttccccttgg
+2428734/1
C@@FFFFFHFGFDGH=DHE@HIHJIEHGIFBHE6:CD>BCHI3@ECH
@6139574/1
ctctcttgacagccctatacctatttacatgcctagacttgtgcaccagc
+6139574/1
CCCFFFFFGHHHHJJJGJJJJJJJJJIIIJJIJJJJIJJJJJJJJJJJJI
@2429802/1
caggttttgggtagttgggtaatattttgataacgtggatgtagataggc
+2429802/1
@BBFA>DFDHHADFFGIGFAFHIIJJDIGGEEG@F:BFC@G9DFDHEIEI
@7135720/1
gtacaatgtaatatgagttttctttgttttcaaaggctctaactaaaaat
+7135720/1
CCCFFFFFHHHHHJJJJIJJJJJJJJIJJJJJJJJJJJJJJJJJJJJIIJ
@737389/1
cagccttatgcctctcaaactcaagctgtcgcttcaattcatccacttct
+737389/1
@@@DF<DDHHHAHIJJIGGBEEHIHDEG<FGC?EH9FH@CGCGHCH4BF<
@157507/1
tgtgttgttctttttctattttcttggctttgagatacctacgcctatca
+157507/1
?@=D?DDBFHHHD>EFHEGEHIIBDHEGGFIIB??EBGFHGHG>ADH>B<
@157741/1
gtagtaagtgatcattaagttcgccgatcttgtacaacattttacatgca
+157741/1
@@CFDFFFFDHHHJJJIIJ@FHHIJ>GGIJIIFCIGICGDEGGIIJCHGH
@4094328/1
cgacaaacgccatcctctcattcttagttgtaacaactaggggca
+4094328/1
@@@DDDDDHF<FBHE?@>D3<<FGDHG<EE1?FHGGGEDCDD:DD
@158267/1
ctttcacaatcaattaattggtaac
+158267/1
@@@DADBD<DFB?FGEBHGGICHHA
@158298/1
ccgtgatctaatatttgagcagaaggtgctggtgcatgtaatactttgta
+158298/1
?@BADDFFGHHGGIIGIIGIJIJJJJEHIJJJGEHFGIGGIJIGEHGHII
@4094648/1
ccttaacttgcattaaatcacatcaca
+4094648/1
CCCFFFFDFDD>BF><CBDIGCA94CC
@5134040/1
ggctgcggtacatttagctatcctgtagtttcgtcctatacctttgaatg
+5134040/1
@@@DDDDF<CAFHGDHIBGHIDHGCHIIBGAGDHGGEDHHHGEHIG4?DH
@7658494/1
gcagtaacaagattttcacatggctgcccctttattatccctttcagtgg
+7658494/1
CCCFFFFFHHHHHJJJJJJJJJJJJJJJJJJJJJJJJJJJJJJJJJJIJJ
@737770/1
gcaacaaacagttgttttttcctgatatagctctaacttcaattaatttc
+737770/1
@@@FFDFADFFAFH<FHI71CEHICG>D?CD>DFGEG<FAE>FGA49?DB
@160297/1
gcacgagctaaaagacgaatatgattaaactgaacacca
+160297/1
@@@DDADDFFH?FIIIIBEE;EGGGHIICGGGGHCGC;F
@2434594/1
tgacacttaggtcgtgcatggtttaagaaagaccaaaggtttctgttgag
+2434594/1
CCCFFFFFHGHHHGGH1CDFECDGIDHGG9FGG>GGEEGFHIFGIHHFH>
@160984/1
catttcttcattttcagctctggctattttagcatggaatgtaatctcca
+160984/1
@@CFFFFFHHGHHIIJGIIIEIBHGJJJGHEH9<F@GEEDECAFICHI<B
@5136661/1
gcaccttcaacaccacactcctcaaggtacacccctataagggcttcgat
+5136661/1
CCCFFFFFHHHHHJJJJJJJJJJJJJJFHIIJJJJJJJJJJJJIJJJJJJ
@8153047/1
cccaaaatcataccattagatttattaatttgctcaggagaaatttcaat
+8153047/1
CCCFFFFFHHHHHJJJJJJJJJJJJJJJJJJJJJJJJJJJJJJJJJJJJJ
@5137229/1
agggaagagatgctgctgagtactgtccttactcatacctgacatgtcat
+5137229/1
@BCFFFFFHHHGGJJIJIJJIJJIJHIIIIIIJGJJJJJJIIGIJIBGGI
@4098354/1
aggagaaatagtgattctgtagtgatataatttatcagcattattcgtat
+4098354/1
CCCFFFDFDHFFHHIIIIIIGGIHH@HCEGIJGIIIEGIIJGCGEBGF>G
@7662848/1
caacattttacatgcagttagtgcaactgctcccttggcagtaaca
+7662848/1
@C@DDEFFHHHHHJJJIJIJJFHHIJJJGIGJIJJJJJGGIHHGIH
@740188/1
agttaaacaattagtaacaaaaaagatttaaattatttttttttttggtt
+740188/1
@@@D?DEDDHFBAHEHIIFEHGGHIJICGHEE>DFIGIG@DGG6B698;6
@1853133/1
ccaatgtttctagcctttcataattcataacgtcattagcagagctcgct
+1853133/1
@CCFDDDDFFHH>GHEHGGIJJEGBH@GIEHI?BGGGEGHCEGCIGG6@B
@4621076/1
cctgttggtccattaatgtaaaatggttcaacttctttggtgtacagaaa
+4621076/1
CCCFFFFFHHHHHJJJJ@JJJJJJJJFHJJJJJJJJJJJJHIIJJJJJJJ
@1299145/1
ggccgatctgaggtctgtcaattcaccaggtgatatatttttgcacctgt
+1299145/1
@BCFFFFDHHHHHDGIGGIJIIHIHIIHIJ1?GHIJIJIEGIIJBHJBDH
@4622468/1
cctttgaggtgcaaaacaagcgatcgcccagacccttatttcaacaccag
+4622468/1
CCCFFFFDHHHHHJJJJJJJJJJJJJJJJJJJJJJJJJJJJJJJJJJJJJ
@1300431/1
gctgcgatctttgccatagcatagttcctgctttagggtttcttccgcta
+1300431/1
CCCFFFFDFFHHHGBBHIIIJIII?HIICEG3CGIIFC?FHIGIGHFEGG
@4100283/1
cacggtcccattgtgtttaatacttctaaaaagtcatcaataatttcgaa
+4100283/1
CCCFFFFADDHDHIIIGHGJJJGGIGDIJJJ>E19CFGGGIGGI4DFGA2
@2970028/1
cagtatataaacgagtgttagttgg
+2970028/1
@@@DDBDFHDB<DC:<EEDG9FEA@
@2970140/1
ctgtcttgaaatctgtagcccaatatagattccagaacttccggcataat
+2970140/1
??@DDFFDGHHFHHGGGEGECFGCHJIGEIGGGIIJIIGIBDD6DBGGCC
@2970230/1
ctttttttgacctacccttgccgatagcaataaggcctttggctttaacc
+2970230/1
@C@FFFFFHHFHHIFJJJIIJJIIJBH9GHIC>DFHBHGGI3@CACHIAH
@7663650/1
actatgtttgatgacatatcaataacattctcctcaaccttttgtaacat
+7663650/1
CCCFFFFFHHHHHJJJJJJJJJJJJJJJJJJJJJJJJJJJJJJJJJJJJJ
@6654697/1
gtttcgtaggcaggtggaggccatcgcctggtcatgcataattcttgtag
+6654697/1
C@CFFFFFGHHHHJGHIJJJIJJJJJJJJJJFHJJJJJJJIJJJJJIJJJ
@8155003/1
gtatattttcatgagtacagtagaggtaagtagttatagcatacttaagg
+8155003/1
@BCFFFFFHHHHHJJHIJJJJJJJJJFHIJFIGIIJJJJJJJJJJJJJJJ
@163802/1
gcctttgttgctgctgtggtggttcttgcctttgcagctgttgtggtggt
+163802/1
@@CDDBDDFFHHHIII>GC<FGGGHIIDIIGHIHGIGCF@<DF?D=98;6
@2442176/1
ccttcaacaatcgtcggtacaatgtaatatgagttttctttgttttcaaa
+2442176/1
@@@DDDADDFDFFF3?E8CGA<@F@FB@@4DFGFFFFBBGBF?;G9<@BD
@164025/1
ggccttagtagaattataaaataaatacaaatacagaaacttagttgcca
+164025/1
@@@FFFFFFDFDFIBGDGGI>IHGIIIJFICCEIJIJB<CHD44:DDIGJ
@5140026/1
tgttaatgcctccaagcttaacattgattttaaggcaaagattggagagt
+5140026/1
?@@DFFFDFHHHHJHGIJJJIJJJFGIJIJJJIGIGGIEIGIJIJIGGG9
@5140078/1
gtcttgaacttcatttccaacaggtagtaagtgatcattaagttcgccga
+5140078/1
CBCFFFFFHHHHHJJJJJJJJJJJCHIHHIJIIJJJJJJJJJJJJJJJJI
@6145674/1
gagaatttttaaccatttacacaatataaatgcaccttcaacaccacact
+6145674/1
B@BFFFFFHHHHHJJJJJJJJJJJJJJJJJJJJJJJJJJJJJJJJJJJJJ
@2442623/1
gttaaatcaacatcagctgagatatact
+2442623/1
?=??DDAA?FAH?FGEGGGHFIIEG<><
@2972364/1
ttcattttgctttgacttctcatttcttgaagtttattttctttagcctc
+2972364/1
@;??DD;D>FD?F>?EHGH@HIG4ACFEHCGCHFHGG9DFHG1:D<D9D3
@7665153/1
gccaaaatttgttcacactgttcctggctgagagtaattcgtcgcgcatt
+7665153/1
BCCFFFFFHHHHHJJJJJJJJJJJJJJJJJJJJJGHIJJJJIJJJJJJJJ
@2443029/1
caggaataaagtcattaaccttcaaaatttttccgaggtttaaatttttt
+2443029/1
@@@DD?DDHAD:CFHEG4CCGGIGHHHHEG9CGCFAFB@FHGG@@F9?BG
@1855717/1
gtgaaaagaatgatcttccaactgtcacaaacctgttagcagctggttgc
+1855717/1
@@@DFFFDF>FHDAHGJJHGH@GH4FHHHIJDHGIIG9DGGHHGGB;BDC
@743021/1
cttcattgtaaaaataataaggaagattatttacagtaaaaattataata
+743021/1
CCCFFFFFFDHFHDHGEHIGIFIGIIGGIIGJIIJJFHHIGCEGCHEAGC
@3550802/1
taactatcaatactttaagagtactaccaactcatactgtcttc
+3550802/1
@@@BDBB?BCF?C?FH<EAADCFHEGFEEEHG9CFAD<FEHC>B
@7140767/1
gcctcatgttataacattatgcagttcattacctaagatatttgttatga
+7140767/1
CCCFFFFFHHHHHJJJJJJJJJJJJJJJJJJJJJJJJJJJJJJJJJJJJI
@4624194/1
atcaacgttcactgtctataaaaatacaagaattcctaattggtagtatt
+4624194/1
;BBFFFFFHHHHHJJJJJJJJJJJJJJJJJJJJJJJJJJJJJJIHJGIJJ
@2974128/1
gtaacggtcatttctttttcttgatctctttcattatcgtaaattgtcac
+2974128/1
@@<DBDD=FDHFH<CFGI@GIEH4?F>F<FEHHIB@E>;DG@@EB>F9BD
@7141296/1
gttgcggttaaaccaagaacatgtggcctatcctctggaggaattccttt
+7141296/1
CCCFFFFFHHHHHJJJJJJJJJJIJJJJJJIJJJJJJJHIJJJJJJJJJJ
@8156499/1
ctagtttcctcctcatcaagagcacggcgatactgcaaacaagggatagc
+8156499/1
@@@FFFFFHHHHHJJJJIIJIIIJIDIJJGGEIGIIIJIJJIJIIIJJJJ
@5141562/1
agttggacccatgcactgaatgactttatacactggtatttctggctcac
+5141562/1
@BBFFFFFHHHHHJJJJJJJJJJJJJJJJJJJJJJJFGHJJJJJJJJJJJ
@4102144/1
ctacctctcaccagagcttgttttctgttatagtccagccagcattctac
+4102144/1
@@CDFFFBDBFH?GHGIIJJHHEEHGABEG>4EGFHCBGG38DB>GGGHI
@2975891/1
ccaattttatgatttctcttctcttggtgttcaacaaatctcttaatgat
+2975891/1
@C@DADDFHFHBAHIJJIGHIJJIHGJHH?BEIIJIGAGGEIBHJJFHCH
@5142193/1
gtaaataacaaagaatggaaggccaaaatttgttcacactgttcctggct
+5142193/1
@@@FDDFDHHHHHEHEHGIIIIJJJIGGGJJJFGGIIJJIIDGIHIIEGE
@7666794/1
cctagacttgtgcaccagctaaagaagacttatctttaaacggcagcttt
+7666794/1
@@?DDDDFHHHFDEHIBEHGIIIGHBFAGHCFGG@HGGGIIEHBGEHEGH
@4102190/1
gctgtgtctctttctttttttgttagactgatttgatagagcacggaag
+4102190/1
??@DA3??DBFHFEAFFF@?EBHGII@EHGDGCC?<9BFGC<<?DHB7;
@6148858/1
gtttgttgattttcaaaatgaatatgacagtataaaaagcactaagttat
+6148858/1
CCCFFFFFGHHHHJJJJJJJJJJJJJJJJJIJJJJJJJJJJJJJJJIIJJ
@1303884/1
gctttctaatgtttcttcatttaaaac
+1303884/1
?@@DD?B?DBFDF<EE>FH@?B@HFE<
@5144330/1
gccagtaaaaagtggtgaagtcaatcctaacactctaggattatttccag
+5144330/1
CCCFFFFFFBHHHIJJJGGIIGHIJJIJGIJJIJJJJJJGI@FFIJHGJJ
@6150195/1
gatcattttcgtttacccagagaggaaatagtattttttcttcatcgtct
+6150195/1
@@@D;4DDAFFFFI@<ECGC3CGEGIIFGCD:?CG>GII>9?9DB<?8?8
@1305671/1
gttgcggttaaaccaagaacatgtggcctatcctctggaggaattccttt
+1305671/1
@BCFFFFDHHHGHIJIIIGIGGIIIIJJI>FHHJIIEGEHIGHIJIJFGG
@5145224/1
ttgtgcttctgaagaggacatccccgtaccataacaaactgctacaggta
+5145224/1
CCCFFFFFHHHGHJJJJIJJJJJIJJIJJIIJJJJJJIJJJIJIGIIJDH
@1859998/1
cagagactcgtccaatcagattgaaaaaaacaagttgtataacacaat
+1859998/1
@@CFFDDAHHD=FFEEEAFEGHHHEH@FGGGIIIFAHBEIG9DGHCB8
@2979449/1
ctagataataatgcctcagagctaccttggcagctgctaattttgcttgg
+2979449/1
CCCFFFFFGFFHGCGIIJFJIIIBEHHGG@>FH=EC?C<?G>4?F?BG9F
@168143/1
ctcttgcagcattgacactggcgttttggtgggcatggcctgcagctccc
+168143/1
CCCFFFFFHHHHHJJIBGGEHGGGIIEHGCGGGHCFFGDHGGEC@CHGIG
@7667677/1
cagcaacagtatataaacgagtgttagttggacccatgcactgaatgact
+7667677/1
CCCFFFFFHHHHHJJJJJJJJCGHJJJIJJJJJJJJJJJJJJJJJJJJJJ
@5629334/1
ccttaacttgcattaaatcacatcacattaccacatttctcaaattcagt
+5629334/1
CCCFFFFFHHHHHJJJJJJJJJJJJJJJJJJJJJJJJJJJJJJJJJJJJF
@4104731/1
ggcggacgaattccaaaatgaactatttcaggatattttgg
+4104731/1
@@@FF>?DA@?FHGGIGGBEGH9FGIJI@HHAD><?DH>><
@4630657/1
gtagaggtgcaggctggccatgttgaatagcttgctgtggtggtacagca
+4630657/1
CCCFFFFEHHHHHJJJJJJIJJJJJIJJJJJJJJJJJIJJGHJDGIJJJG
@8159849/1
cagagactcgtccaatcagattgaaaaaaacaagttgtataacacaatta
+8159849/1
CCCFFFFFHGHHHJJJJJJJJJJIJJJJJJJJJJGHJIJJJJJJJJJJJI
@7145321/1
cctttttgaaattttttaataattggaacaattctatcacctttgaagtt
+7145321/1
CC@FFFFFHHHHHGIJJIJIIGGHIIGIJJIGIIIJIJJIGIJJJGGCFH
@745363/1
ccggtttctcaaaacatggtgctggatgaggaaatttttcataaagaagt
+745363/1
@C@FDDFFHDH<FGIDGGH<FGGGIFHHIJEID@GIJIFGEG4D9<BDGH
@7145448/1
cagggaattctaagagggtacacaattcaggcactaatgtctcttcaaaa
+7145448/1
@<@DFFDEFHHHHIIIIICGHIIGAFHIIIIIIIIBAFHG?FGHIIII>D
@5630038/1
cgccatcctctcattcttagttgtaacaactaggggcaccatgacgatag
+5630038/1
CCCFFFFFHHHHHJJJJJJJJJJJIJJJJJIJJJIJIIJJJJJJIJJJJJ
@4105428/1
gtcccatgctatgggtgaaagatcctcttcttcaaatccagaattaaaag
+4105428/1
CC@FFFDFGHHFHJJAADGIJDGGJDIFHIBHHEHGIGJIGEHIGGHIGD
@6660448/1
gccaagagaaaagctaactccccttccgggtcatctacatgtcgaagcaa
+6660448/1
CCCFFFFFHHHHHJJJJJJJJJJJJJJJJJHIJJJJJJJJJJJJIJJJJJ
@6660727/1
caacaaatctcttaatgatatcagtcagcttacaagccttagtaagcata
+6660727/1
CCCFFFFFHHHHHIIIJJJJJJJJJJJJIIJJJJJJJJJIJJIJJJJJJJ
@747104/1
gcctttgttgctgctgtggtggttctt
+747104/1
@@@FFADFGHHGDEFHAA3C;DFGD9A
@7670053/1
gtcgaggctgggctacagatatctagaggttctgtatttcctgtgatctt
+7670053/1
@CCFDFFFHGHGFIJJIJIJJJIIJGIJJJIIJJHIJJJIIIGIJGGEII
@4106608/1
cgtgtaatcactgctgaggcttgaacaagcccttctgatagcctgcaatt
+4106608/1
@@@FDDDFHHGHGGJFGIGGG>GCGAHEGFHD3?DEHIGJDFGEHGG@D<
@4633136/1
taagggcttcgatagaatctgcaacaactttgtcaacgacgcattgctgg
+4633136/1
CCCFFFFFHHHHHJJJJJJJJJJJJJJJJJJJJJJJJJJJJJJJJJJJJJ
@2982044/1
ctgtagtacaaatttctatttccgattatttttcctttgatgctgctcaa
+2982044/1
@CCDDF:BFFBHHJIJJJJJJJJIJIJJCEIDCGGIJJIHG4?BDGIGID
@169717/1
gtacacagttgcagtcctgagctggtcttcagtcacccgattctatttct
+169717/1
CC@BDD?EHDH>F<CFHIH<BGIIIGIIIBHHHII4CEHDBDFGIIIDHI
@8161784/1
gtcacaactaacaatgggccacaactcatattgatcgtcaaatgaaacat
+8161784/1
CB@FFFFFHHHHGJJJIJIIHHJIJJJIJJJJIGIJIGHGIJJJJJIJJJ
@1862741/1
gtactatcatcagctggtgtagaattacagaataactcatgaatgctttc
+1862741/1
BBBDFDDFGDHHHJIJJFHFHIIJJDGHGHFGGHG3?CFHGIGJEEHIGG
@7146215/1
gtccaatcttcaattgttttaaagcacatttggctgcggtacatttagct
+7146215/1
@CCFFFFFHGHHGIIJGIIIJJEGHHIJJJIJIJJIGHG@FHIIJJJJJJ
@6661870/1
gttcaacttctttggtgtacagaaatatttcggcttctgcttccgttcca
+6661870/1
?:?DDDDBBBFDDFHIEAEHCEHDHHHHIF>C@EFEGHGIGG<?@BGDE?
@5151911/1
gttcatcagaatcaaaatggttgtcatcccataaaacatgataatgactt
+5151911/1
@B@FFFFDHHHHHIIJIJJJIGIIIGIJJJJJIJJJJJJJIIIJGGIJHE
@6152533/1
gtgagttaaaacagtacatcgcacaacaaacacttggggagttaaatcaa
+6152533/1
CBCFFFFFHHHHHJIJJJJJJJJJJJJJJJJJJJJJJJJHJHHIJJJJJJ
@6152597/1
gctgcagctcaaccattttatcggccaacatattactga
+6152597/1
11?DDBB==AC<D@FEFGCIB?A1<C:?@8D<?FF?G?9
@5152766/1
cattaatctatagaaaattttccaaacagtatttagagactttccactat
+5152766/1
CCCFFFFFHHGHGJJJIIJJJIJJJJJJJHIIIJJJJJJIIJJJJJJJJG
@1863570/1
ccagcatatatattatatctgattcccgatcgcttggctttagcactgca
+1863570/1
@@@F7DADBHGDD4A?EFIHH@BDI93CAAH1:DGE739?B><BBDCH<3
@4111651/1
cagagaggaaatagtattttttcttcatcgtcttgaacttcatttccaac
+4111651/1
@@@DD?=DFADHHE:<EFDHG6FADHGIEEDGEG9DGH@>DGBGHIDGII
@1310621/1
tgttgctgctgtggtggttcttgcctttgcagctgttgtgg
+1310621/1
@@@FFFFDHFHFHDGFHGGIE@CHHEGHGIJGI>FFGH;;6
@2453615/1
gcagtcctgagctggtcttcagtcacccgattctatttctt
+2453615/1
?;?DDDD??FBD>;CFEGIB><AA<B<3C?FF<GBFHG4::
@2985919/1
tgtgatatgatatgggttgctgtttacaccaacg
+2985919/1
@BBDFFFFGFFDDDHIEHIJJJJJJIIIIGGHEC
@4114011/1
gttgccactgctgctgctgcggctgttg
+4114011/1
@CCFDDFF3CD>FGG@GGGGEGGAH3D4
@6154922/1
ggcatgctttgcttctttcttagatctaccagtgcccatggcagcaaatc
+6154922/1
CCCFFFFFHHHHHJJJJIJJIJJJJJJJJJJJHHIJJIGJJJJJIJJJJJ
@4114368/1
gtaagacatcaatattttaaataaaatatttctc
+4114368/1
=:1AD?DDBHD>FIAF>@CF@C4BBAE:??F<B@
@4114729/1
cactgactaaaatattgttcaagttcacgaggagtattcttggaaacaat
+4114729/1
C@CFFFFDHHHHHIIJEGIHIIFCDJIIHGGEBH19CGHIJIJGIJCBBF
@4116005/1
cacggcgatactgcaaacaagggata
+4116005/1
@CCFFDFFFHHHACFHBHEG@BEIDC
@5635269/1
cccagccacaatgttacaaacctctagaggtagatatgtgtgcttgtgct
+5635269/1
CCCFFFFFHHGHHIJJJJJJJJJJJJJJJJEHIIJJJJIJIIJJJJJJJJ
@7676010/1
gtacatttagctatcctgtagtttcgtcctatacctttgaatgtcccttt
+7676010/1
CC@FFFFFHFHHHJHIJJIGHJJJJJHIHJGJJJJIJJJJIJJEGIIIJJ
@7150535/1
cttctattagttcatctatattttttaaggaagtaagtgcaggggaacga
+7150535/1
1=BDFFFFFFHHHJJJJJJIJJJJJJJJJIIJIFEHJIIJJJJJJJJJJI
@7150540/1
attacatatgtatttatactgacataatctcattaacagttttgccattt
+7150540/1
CCCFFFFFHHFHGJJJJJJJJJJJJJJJJJJJJJJJJJJJJJJJJJJJJJ
@6155240/1
tgagacattaacttgcgtagcatactttatcgtaacggtcatttcttttt
+6155240/1
CCCFFFFFHHHHHJBGIHIIJJJJJJJJIJJIJIIIJJJJIJJJIIJJJJ
@7150638/1
gttgggattcattatccattctcccctaggctttgctttaggatcatcat
+7150638/1
<BBDFFFFHHGHHJJIHIJJIJJJJJJJJJJJJJIFJIIIJJIIIJJIJI
@4117117/1
ctcaaccttttgtaacatcgacaacaccgcttgtgc
+4117117/1
@@@D?D;;FD>FF4C<G<FDE1?DEGDGBDF6DHG4
@753473/1
ctcctgaccaacttgaagacaaggtaaatgaggataccttaatttc
+753473/1
@?<DDFDFHHHFDHEHGIGCH>F=G>@FHIDII@G@GHDHI>FH@D
@3564090/1
gttcgccgatcttgtacaacattttacatgcagttagtgcaactgctccc
+3564090/1
@@@DDFDDDHHGFIHJG9F?EHGEIHHHIGGGIJEB4?<FGFGGA@4?<F
@177518/1
attcattcaaaatttgtgctgactgcttagcaaaatagcacattaagcat
+177518/1
@@CFBEFFFD<FA3EEGGGIIB@HIGIG93CHHIB>DFGEIE9CDGGGGG
@754782/1
gccttatgcctctcaaactcaagctgtcgcttcaattcatccacttctcc
+754782/1
CCCFFFFFHGFHBGIGIAE>IIJFGADGCHDFHGGIIGIC@<DGIGGII9
@1315644/1
ctataatatggtatctccactttcttctgagaggattctgattccatgga
+1315644/1
@@@DFDAE<FHB?AEGIH<BIEIIJBBCF@FCHDFFGBGI<GEHGA?D3?
@1315858/1
ctccctggttgggaagtgcttgttgttttg
+1315858/1
@@CFFDDDFFF<CFA=E9FFHAF>;1?;EE
@5157361/1
cttctggtagcatttcaaaatgattatatcctagttcttctaatattgat
+5157361/1
@@@FDD?=ADHHFGEHIBECDBIFGIDHHDHIBE?EHGIGIGHHDGBG@?
@1868882/1
gcggttgttgccactgctgttgttgaggctgctg
+1868882/1
@@@FD:@DFFAHFGIHEFHAAFHGIG3?1CDFFE
@2460437/1
attttagcatggaatgtaatctccaagttgtgaatcaatttcaggatacg
+2460437/1
CCCFFFFD8B>??DEGGFIIIIIIIFIFDEHHIIIIGGGGHHIDHGCHII
@4641035/1
attatgacagtcttcaatgattagaaggtttattcgactccaaacaatct
+4641035/1
@CCFFFFFHHHHHJJJJJJJJJJJJJJJGIJJJJJJJJJJJJJJJJJJJJ
@4641058/1
ccatcatttgctgctcataaagcttattcatttcactcctcaatttgtta
+4641058/1
CCCFFFFFHHHHHJJJJJJJJJJJJJJJJJJJJJJJJJJJJJIJJJJIJJ
@2461218/1
ctcatacgactctaattgtaaaaatgttatccatttttgggttaataacg
+2461218/1
CCCFFDFFHHHGHIIJJJJJJIHGIJGJJJCHIGDIIIIIJGEGGIIGIJ
@4120711/1
gtaacggtcatttctttttcttgatctctttcattatcgtaa
+4120711/1
@@@ADD6:C1CFHCHIIGGIIEHGEIIIFJJFBIGIIEGF3D
@7680310/1
cggtttcgtaggcaggtggaggccatcgcctggtcatgcataattcttgt
+7680310/1
BCCDFFFFHHHHHJJJHIJJIJIJJJJJJJJIJGHJJJJIJJJJJJJJIH
@758834/1
ccgcagattaaaatttttaagtacgactaagtgagcacactaaatcacca
+758834/1
CC@FFF@>FHFDDGIECA=G<A<CEGGFGI@:CDDHED>@FF@EGGGFHA
@4642726/1
tttctcttcctttttttggatctgaagggcggtcccctcttttgggtgga
+4642726/1
CCCFFFFFHHHHHJJJJJJJJJJJJJJJJJJJJJJJJHHHHFFFFDACD=
@4642786/1
ccaatatagattccagaacttccggcataatgagtacatcatttacatca
+4642786/1
CCCFFFFFHHHHHJJJJJJJJJJJJJJJJJJJJJGGHJJJJJJJJJJJJJ
@180414/1
cccgcaacaattgtacacaactccataggaagcgccaaaggcttctctcg
+180414/1
CCCFFFFFHFHHHIGIIJADHGIGHIIJIJGGFIJIBD??BGHG@HIBGG
@760354/1
gtaacatctcgtttcattttgctttgacttctcatttcttgaagtttatt
+760354/1
CCCFFFFFHHGHHIJJIJJJJJGJJJJJJJGEHGIJJJJJJBHIFGICHI
@4122258/1
gagaaatttcaatttttgcaaattgttcgtagt
+4122258/1
@@@BD8;DADCFHIII@AHIH9C<FHGH?F@8C
@5160293/1
gtaaagaggtgacaaagatagtaagttatttcttctaaattctgctctga
+5160293/1
CBCFFFFFHFHHHJJJJJJJJIIJJHJIJJJJJJJJJJJJJJJJJJJJJJ
@1871546/1
gtggaattgtgacactttgatgttgtaaggtgctgaggcaagtgttggga
+1871546/1
@@@FFFFFGHHG<@DFGGH@BFJHGHHCC92C@FHGGGIE@FGDDEE=GB
@4643279/1
ctgttgttccattgcttgaggtctggtaattggagcggcttgtctaactt
+4643279/1
CCCFFFFFHHHHHJJJJJJJJHIJJJHIJJJJJJJJJJJJJ098?8B=@G
@8171364/1
gtacgctcaaacatgcaaatgtgacattattgactaaggccgatctgagg
+8171364/1
BB@FFFFFHHHHHJJJJJJJJIJJJJJJJJJJJIJJJJJIJJIJJJJJJJ
@5161387/1
gcgaaattcttattcgattgaagtaaattgtaaaatgctaatatcctaac
+5161387/1
CCCFFFFFHHHHHJJJJJJJJJJHHJJJJJJJJJJJJJJJJJJJJJJJJJ
@3568139/1
gcagtaacaagattttcacatggctgcccctttattatccctttcag
+3568139/1
@@@FDDDFHH>3?AHCGC@E<FHIDEGGGGGGEHHGEFAH3?D@GG<
@4645099/1
gccaccggtacttttgtaaaacattatcaaaagttctctgaccatggagg
+4645099/1
@@@DDDDD@FFFDAGF:A?CFHI3ACBGII@F@1:??DBFFEF9?BF>DC
@763624/1
ctttagtaaacttaaccctttgagaatctgttaaaggttttcgttgctca
+763624/1
@@CFFFDDHBDFFIIIFHGHIIHHHJGGIE<E@@DH<?EHGGGHBHG4?<
@7156531/1
gctcaatttaccttcatccttgttttcaaagttgataaataatattaatg
+7156531/1
@C@FFFFFHHHHHJJJJJJJJJIJJJJJJJJHIJIJJJJJJJJJJJJJJI
@1319863/1
cggttcttcttcttttttccacgtgaaatctttaggctgca
+1319863/1
7@@DBDFFBHDHHGIGIII<EFIIAEF@E4EDHGHBEGG7;
@1872093/1
cacatagcttcggccacttctttgaactaagt
+1872093/1
@C@DFDDFDDAHAE6:FHCHHH<4C>EGEG3:
@8172006/1
ctcatgttataacattatgcagttcattacctaagatatttgttatgatc
+8172006/1
CCCFFFFFHHHHHJJJJJJJJJJJJJJJJJJJJJJJJJJJJJJJJJJJJJ
@1872495/1
gtttccttatcagtaatctcgaatctattat
+1872495/1
@@@FDFFFCDH4DGGEEF@CBGHGGIGC<FA
@6671651/1
cgctttttgatattctggatttcccgca
+6671651/1
@@@DBDD?DFFFCCEHIGCHD?BF<FDG
@1321164/1
gtcacaactaacaatgggccacaactcatattgatcgtcaaatgaa
+1321164/1
=:?14B;B?F<A<<<2?EGC;GDAF>9EG@C???GF1?B8@B<FG>
@5162713/1
cccatggcagcaaatctacttgatcctatagtttctcctacggagactgt
+5162713/1
CCCFFFFFHHHHHIIJJJJJJJJJIIJJJJJIJJJJJJJJJJJJJIJJJB
@6672619/1
gtggttcttgcctttgcagctgttgtggtggttgttgcctctgttgctgc
+6672619/1
@@@AFFFFHFHHHJJJGIIJIIFFFEGEGCGFHIFIGGIIIJIDGIJICH
@7684589/1
agctcttgcagcattgacactggcgttttggtgggcatggcctgcagctc
+7684589/1
CCCFFFFFHHHHHJJJJJJJJJJJJHIJJJJHJJJJJJJIIIJJJJJJJJ
@4646037/1
gccaaattgcacctcacacctggcactaaactgtaaagggcttcactgca
+4646037/1
CCCFFFFFHHHHHJJJJJJJJJJJJJJJJJJJJIJJJJJJJJJJJJJJJJ
@2998344/1
ccaagaactcaagccgctgataacaatcagtgactctattaggagaatat
+2998344/1
<@@DDDDDFADDCFEHG:FGEGHG>F9FF9F9DHIC9?<FHHB>GGAHCH
@5643174/1
cccgtttttattatcgcttctaattttttctctcatttctgggattaaaa
+5643174/1
BCCFFFFFHHHHHJJJJJJJJJJJJJJJJJJJJJJJJJJJJIIHIJJIJJ
@1874250/1
ctaaaatattgttcaagttcacgaggagtattcttggaaacaattt
+1874250/1
C@CFFFAD?DDB?EGGHDHHED@;<C@FBAF@DB4B<FCBGGIH@9
@768044/1
ctgtccttctaacctgttcttcttgaagttgg
+768044/1
@@CFFFDDHHHFGIHIDGHHCHGGGDGHDECD
@8173660/1
ccttcttctatcacatcggaggcaaccaatatgttcgtctcacccatgtt
+8173660/1
C@@DFFFDFFHFFIJJGIIGIIJJJJIIJJJGHCDFGIJJJIIJIIJIHJ
@2472011/1
gcacaccacggtcccattgtgtttaatacttctaaaaagtcatcaataat
+2472011/1
@C@FFFFFHHHBHIIJJJJJIHIJIIIJIJJJJIIIIGJDHHHIGGGICI
@6674257/1
tctagaggtagatatgtgtgcttgtgctcctgaccaacttgaagacaagg
+6674257/1
@@@DFBDDDFDFDHGGGGIFIIIDEGIEGIIGEIIIGIIGIIIGGIIIHG
@770532/1
cctccttccattgttctcaatgtaagacagcattgttgcaacttagattt
+770532/1
CCCFFFDFHGFDFHIIDFHHGIEJIJIJJIJIGI>GGCHICGAEH99?9E
@185079/1
tggagctcatcaagcttcggtccgactgatgatttgaggttcttgtggaa
+185079/1
@@@DFFFFFFHGBG>G>CGEHHEHIJJIIIJGGIJJIEH@BFG9DDGEGG
@770721/1
gtgaaattattggtatttcttttttccaaattgc
+770721/1
@?@FFDFFFHHGHE?CEBC?CHAFFEABHGHGFH
@6167549/1
gcacaacaaacacttggggagttaaatcaacatcagctgagatatactca
+6167549/1
CCCFFFFFHHHHHJJJJJJGIFHIJJJJJJJJJJJJIJJIJJJJIJJJJJ
@4126714/1
ctctatttcattgtgcattaatctatagaaaattttccaaacagtattta
+4126714/1
=?<;AAABA4C<C<EBEHB@4CAFHHEEFCFEHG9EFGGHIIG>?@DCG?
@7687284/1
gcctcatgttataacattatgcagttcattacctaagatatttgttatga
+7687284/1
CCCFFFFFHHHHHJJJJJJJJJJJJJJJJJJJJJIJJJJJJJJJJJJJJI
@185781/1
gtcctttgaggtgcaaaacaagcgatcgcccagacccttatttcaacacc
+185781/1
;8?BDD>D<DA2A<?DB>CG;?AFDG8CFGHEFGH28BB3?8BD>BF@G7
@186580/1
cttatgtcaaattctacttctgaatgatgttctacgttatcatcaacat
+186580/1
@C@DDBDFHGFHFG@FIIIIGIEGJHIIIIHGIIGEFDDHEGA>D4:D;
@2475582/1
ggagtttgacctctaggaccagtttgcaaagggaagcgagcttgctgttg
+2475582/1
@@@DB>DD<DFDHIIEEEACHGAABFEHG<GG@GE;DE@0@GG9;FGFE<
@6168987/1
gtagatatcagacatttcttcagggagaatttttaaccatttacacaata
+6168987/1
?:=ABD??BFHHHB<BEFHHGIIHAACDGHDHIICBC@DGGGHIII@DGH
@5166305/1
ggccaaactccttcaggcatgggtcactattaaagttgatttgtcttata
+5166305/1
CCCFFFFFHHHHHJIJJJGIIJIFHIIJJIJJJJJHHJIIIJJIIJJJJE
@8176433/1
gttcagttaactttctagctaatagtccaatcttcaattgttttaaagca
+8176433/1
CBCFFFFFHHHHGJJJJJJJJJJIJJJJJJJJJJJJJJJJHIIJJJJJJJ
@2476817/1
ccatcatttgctgctcataaagcttattcatttcactcctca
+2476817/1
@@@DD:B4DB<A4C?FE<?IDEAEHHCE4<<?<@HIIIIIEE
@5167499/1
cttagaaatctactttattcagttcagtccctgaactaggcaatgaagtt
+5167499/1
CCCFFFFFHHHHHJJJJJJJJJJJJJJJJJJJJJJJIJJJJJJJJJIJHI
@2477302/1
ggagtattcttggaaacaattttataattattggatatattcatgccaca
+2477302/1
?@@DBDEDC4ACDEBB??EHIIEH9D@H9FGEC9G>>FHHIIID4CDDC>
@5646498/1
tggatgcataagtcattcctctatcaggtaagacaacaatcacaagtttt
+5646498/1
CCCFFFFFHHHHHJJJJJJJJJJJJJJJHHIJJJJJJJJJJJJJJJGIJJ
@6171133/1
taggaatgtcaggtgcgttaacttttggtggctttattatattactccta
+6171133/1
@??DBDDBF?CDA<CCCACGGCHBEHFFHG?HGHIGGGHDBBG@BG@FGI
@1877446/1
attttcttgatcagaacaatactcatcagaagttgacattctatccaaag
+1877446/1
C@CFFDFFHDDHFEABAFGCHEGGH@CEGAE9AEBFHEGIHIEIJI>F9?
@4649147/1
ctcatcaagcttcggtccgactgatgatttgaggttcttgtggaattgtg
+4649147/1
BBCFFFFFHHHHHJJJJJJJIJJEIJJJJJJIIJFHIJIJHIJGIJJJJJ
@5167645/1
tggatgcataagtcattcctctatcaggtaagacaacaatcacaagtttt
+5167645/1
@CCDFFFFHHGHHIJJDGHJJIIIJJIJHIGIIJJGGGHIIHGGGH?DGI
@4129495/1
caggaacttcccagtcatcaggaataa
+4129495/1
=<@D1BDDDHF?:CFGIIIIIIEGII@
@1327368/1
gagctgcgacaccatctgatgcctggtgcg
+1327368/1
@BCDDFFFHGHGHJJGEIJIIEGIBE9CH@
@5648431/1
ggcgttttggtgggcatggcctgcagctccctttttgcagcttcttcaag
+5648431/1
BCCFDFFFGHHHGJHIHGIIHIHIJJJJJJJJJIDHJJJJJJJJIIIJJJ
@4651243/1
gccatatttaacacacattttgtaaataattttcttaactttacacattt
+4651243/1
CCCFFFFFHHHHHJJJJJJJJJIJJJJJJJJJJJJJJJJJJJJJJJJJJJ
@5648866/1
cttgactatgtttgatgacatatcaataacattctcctcaaccttttgta
+5648866/1
CCCFFFFFHGFHHIGIJIJJIJJIJIJJJJJJIJJJGIIJJIJJJJJGFH
@3004665/1
ataacaaactgctacaggtagtgtcgacaattgtaccaagctctggcatt
+3004665/1
@@@FDFEFHHHGHCICGIEGGGHIJICDFBHGIGAGHGIBCBFHE>F9<F
@3575649/1
attttgaataggaaatttgataagtttggttccatcagg
+3575649/1
@?@BDD;4=:BAFDBD?F<4C<A@EHF@BCEAGCGE>?B
@779013/1
gtattgttctggtattatgagtgttact
+779013/1
?@@?;4B?FF>8AC:C>EACHEHCHBEH
@7692026/1
agggaattctaagagggtacacaattcaggcactaatgtctcttcaaaat
+7692026/1
CCCFFFFFHHHHGJJJJEGHIHIAFHIJJJJIJJIJJJGGIJIJJJJJJI
@4652697/1
taatgctttaaacattaactagttgcacttttcacatacaacaaagtaac
+4652697/1
C@CFFFFFHHGGHJJJJJJJJJIJJJJJJJJJJJJJIGJJIJJIJIBFHI
@4652747/1
gtgcaggggaacgagaaccaatttcttttttaaaataatcagcaaaatcc
+4652747/1
CBCFFFFFHHHHHJJJJJJJJJJJJJJJJJJJJJJJJJJJJJJJJJJJJJ
@8177806/1
ggtaaatttatcgcaaggtaatgtaaaacaatatctattcaacaaaggaa
+8177806/1
BCBDFFFFHHHHHJJJJJFHIJJJJJJIJJJJJJJJJJJJIJJJJJJJJJ
@5169452/1
ctatagatggaacgttgatctggtctggagctggatgagtgacatcagcg
+5169452/1
CCCFFFFFHHHHHJHIJJJJJJJHJJJJJJJJJJJJJJJIIJJJJJJJJJ
@8178143/1
cctgagctggtcttcagtcacccgattctatttcttggtcatcagtttga
+8178143/1
CCCFFFFFHHHHHJJJJHIIGJJJIJJJJIIJJJJJJJIJJJJJJHIIIG
@7162951/1
gctgaactctaacagtagcagcatatcgactaggatgagcatccatggaa
+7162951/1
CCCFFFFFHHHHHJJHIJJJJJJJJJJJJJJJJJJJJJJJJJJJJJJJJJ
@6174024/1
gctgctgctgcggctgttgttgcctctgctgctgctggggctgttgttgc
+6174024/1
CCCFFFFFHHHHHJJJHIJIJJJJJJJJJJJJJJJJJJJJJJJHIJIIIG
@1329220/1
atgcattgtaggccgcacatgtttgtgcttctgaagaggacatccccgta
+1329220/1
@C@FFFFFHHHGFGIHIIGICAGIJJBHGGIJBB@BFHFAHHGGHGIG:A
@3576720/1
gccactcatcataatgaacaatatcttcttttggattag
+3576720/1
@@@DBD>BFFFG?FA?BF>I?<<EFFFHGIDHGB<?3C?
@3005122/1
ctggaacatagttttaaactgacttgaacttcaccagatctagtaaatat
+3005122/1
@@CFDDFDFDHDFIJEIIIIFEFGIHGHIJIIIGJIJJJJIEFH>DFHGG
@1881064/1
ggagaattgagagaagctttactctgtagcattgtaatttcttgttcttc
+1881064/1
@@<BD>4BD4CADGE33AC9:CHEGIGGHGIBH<4?<E><DAA?F4BDA4
@780360/1
gtgaaatttataaagcaacggtccacaaaaaataaaataagctcaactat
+780360/1
@@@FFFF>FFDHD4<CFFHGEH=<GHDHBHIIIIGIIIJBGC?FAGHGII
@7164438/1
gtgtgcttgtgctcctgaccaacttgaagacaaggtaaatgaggatacct
+7164438/1
@BBDFFFFHHHHHIJIJJJJJJJJJJJJJJJJJJJCHGIIJJJJJJJJJH
@1881713/1
aaaatagaataaggagaaggatcagttgtttttgcacagaactcagcaac
+1881713/1
@@@DDDDADFHAHE>B9EH<3AEHCHCE?3CGCE<FG<FHGG>F99D>DF
@3577961/1
cttaatttcatttacctttggcacattgcagtt
+3577961/1
@@@BDDD>DH<FHGGGIGFI<@ECEH@EH@GHH
@3006337/1
agtaggtaaaaagattattgtattttcttttagaactctttcaaagagtt
+3006337/1
BB;BDEDFHHHFHEIJGGJIIHGIIJJJJJJIDGIJIJJIJJIAD@F@FG
@192028/1
ccgctatcatcctggctgttgccatttgattcgtcctttgtttttactcc
+192028/1
@@@D=DDFHFHBFHEBHGIIIJIGEDECFGIIJHIJGHCHGGGJJDGGJE
@2483808/1
ctccaatcgcattccctttcacactagggacatgaggtg
+2483808/1
@@@DFDDFDFH?HGGGGB>E4CFHIGIJIFGA3?4?F3B
@193549/1
gcctcatgttataacattatgcagttcattacctaagatatttgttatga
+193549/1
@@@FFFFFFHHGFIIIGGGGGEIJBHCEBHGIIHGIICAFIFIGGHIIJJ
@7166345/1
caagagaaggaagtgaggtacacagttgcagtcctgagctggtcttcagt
+7166345/1
CCCFFFFFHHHHHIJJJJGIJJJJJIGJJJJJJJJJJJJJJJIJJJJJJI
@8182081/1
tttcataattcataacgtcattagcagagctcgctactaaggccttcaag
+8182081/1
CCCFFFFFHHHHHJJJJIJJJJJJJJJJJJJJJJJJJJJJJJJJJJJJJJ
@3578717/1
gctattttagcatggaatgtgatctccaagttgtgaatcaattt
+3578717/1
CCCFFFFDHHHGF@BGGGGHIG@EACFB:ABB<E;FCECHGC?D
@1330855/1
atttcttttttccaaattgcctctccattcaattgaagaagc
+1330855/1
@CCFFFFFHGHHHJIIIIBGHEGIIIFIDIGGIJJIGCEGGI
@5651769/1
cagcttgtctgtaattgcgataaggtttttcaggattgatagatacatca
+5651769/1
CCCFFFFFHHHHHJJJJJJJJJJJJFHIJJJJJJJJJJIJJJJJJJJJJJ
@1884258/1
cactgactaaaatattgttcaagttcacgagg
+1884258/1
C@@DDF8DFFFHDHIIBEHHG9<FCHICE?HE
@4654810/1
ggcgatactgcaaacaagggatagcactcaagggcacattatgttttcta
+4654810/1
CCCFFFFFHHHHHJJJJJJJJJJJJJJJJJJJJJJJJJJJJJJHIJJJJJ
@1331613/1
atcaacgttcactgtctataaaaatacaagaattcctaattggtagtatt
+1331613/1
@@@FF?DDDHAFAEEFHEHIIIJICE@@EIHIJJIEG<FHCEADGHGCEI
@4655301/1
gcctcatgttataacattatgcagttcattacctaagatatttgttatga
+4655301/1
CCCFFFFFHHHHHGIIJJJJJJJJHJJJJJJJJJJJJIJJJJJJIJJIJI
@4655734/1
gctacagatatctagaggttctgtatttcctgtgatcttgtctaagattg
+4655734/1
CCCFFFDDFHHHHJJJJJHHJJJJJJJJJJJJIJJJJJJJIJJJJJJJJJ
@4655949/1
cccgattctatttcttggtcatcagtttgagatactgtagtgcattgtag
+4655949/1
@CCFFFFFHHHHHJJJJJIIJJJJJJJJJJJJJJJJJIJJIIJJJJJJII
@5653324/1
ccgttaacggagtttgctgtcgaatactctgagcttgctgagcgactaat
+5653324/1
@@@DDDDEHFHHHGHHIJJEHHGIJIJIIJJIGIEHIIJJJGGHHIGIII
@5173861/1
gacaattttttcttttcttctttctgtatcaactgcagcctcttttacca
+5173861/1
CCCFFFFFHHHHHJJJ<GHIJJJJJJIIJJJJJJJJJJJJJJJJJJJJJJ
@3580934/1
ggaagttttatttacattttttgcctgaacac
+3580934/1
?@1DD;DBFDHHFDGCII4BCA:3CE@ECFB3
@1332965/1
gtttctagcctttcataattcataacgtcattagcagagctcgctactaa
+1332965/1
CC@FFFDDF?BDHJIEIDFHIDGGGHIIJIJJI>EAGGH9C9D?6BG9BF
@783154/1
ctctgttcttttttgaaacgaaatagt
+783154/1
@@<FD?DDABHBBG<DHIC@FC<8EE?
@6683510/1
ataagattacaattcttaacattttttctttaaacaaagaacattggatt
+6683510/1
CCCFFFFFHHHHHJJJJJJJIJJJJJJJJJJJJJJJJJJIJJJJJJJJJJ
@6178627/1
tacaccttccaaacagtatctaaagacatgccactgtcaagaaaaattgc
+6178627/1
CCCFFFFFHHHHHJJJHIJJJJJJJJJJJJJJJJJJIJJJJJJJJJJJJJ
@7166858/1
gctgcgacaccatctgatgcctggtgcggaggctaccttgccgtaggaaa
+7166858/1
@@@FFFFFHHHHHJJJJJJJJJIJHIJJIGIIJJIJJIIIJIJHIJJHEH
@2484959/1
gccacttctttgaactaagtacagcgaa
+2484959/1
@@@FDDFFBH>DAGGEHH3:CHGEGHG<
@7696481/1
taaaacagtacatcgcacaacaaacacttggggagttaaatcaacatcag
+7696481/1
CCCFFFFFHHHHHJJJJJJJJJJJJJJJJJJJJIJHHIJJJJIJJJJJJJ
@5654829/1
gccctcttcattttcggtttcgtaggcaggtggaggccatcgcctggtca
+5654829/1
CCCFFFFFHHHHHJJJJHIJJJJJJJJJJJDHIJJJJJJJJJIJIIJDHI
@6179287/1
gtaaaatgctaatatcctaacgttatcaggttttgggtagttgggtaata
+6179287/1
CCCFFFFFHHHHHJJJJIJJIJIJIJJJJIHJIIJJJBGGFGHIJGIJII
@6179635/1
ccagtaggtaaaaagattattgtattttcttttagaactctttcaaagag
+6179635/1
BCCFDFFFHHHGHJJIJJIJJJHIJJJJIJJJJJIIJJJHIJJJIJIGGI
@195782/1
gccctcttcattttcggtttcgtaggcaggtggaggccatcgc
+195782/1
=1::?D?AHDHFHIIEF;F6?FACEBDFH61?=D=@FGAA8??
@195828/1
gcagttcatcagaatcaaaatggttgtcatcccataaaacatgataatga
+195828/1
???DDDFFHFHHDHIEHGGGGHI<CFFHEIG9EGEGIIEHCGG9FG>@DD
@5174543/1
ctgcattaaaatccgaatcctttaatgaaattatctggagctcatcaagc
+5174543/1
???ADDDDHFHFHI@EHI=FHIIHCBC@HE<EGFHIGEEGAH?FGDHICG
@6683794/1
gggaacgagaaccaatttcttttttaaaataatcagcaaaatccaaa
+6683794/1
CCCFFFFFHGHHHJIJJJJJJIJJJJJIIJJJJJJJJJJIJJJJJJJ
@6684166/1
gttctttttctattttcttcgctttgagatacctacgcctatcagcccat
+6684166/1
CCCFFFFFHHHHHJJJJJJJJJJJJJJJJJJJJJJJJJJJJJJJJJJJJJ
@783802/1
cttgaagtttattttctttagcctctaattttcttttgtcttcgt
+783802/1
@@@DDBBDHHA<BBCEG<CA<<FEHEGF?FFCHH94CC?CBDE;C
@6684298/1
cattcagtagcatcgtgatacgatgtaatattgaaggcaataaagtaacc
+6684298/1
CCCFFFFFHHHHHJJIJJJJJJIJJJJJJJJJJJJJJJJJJIEIIIIJIJ
@5175383/1
cattctttcaaaaaaaactattcgtaggagtaaaacgtaagtggaagcat
+5175383/1
CCCFFFFFHHHHHJJJJJJJJJJJJJJJJJGHJJJJJHIJJGIIGIJJJI
@8183654/1
ggtctctgctgttgctgaggctgttgtggtctctgctgttgctgaggctg
+8183654/1
@@@FFDFFGDHHFIGIJJJGGEHHIIJIIHGIIICGGDHHHIIIIIIGGI
@6684957/1
tgatgatttgaggttcttgtggaattgtgacactttgatgttgtaaggtg
+6684957/1
CCCFFFFFHHHHHHIJJJJJJJIJJJJJJJJJJJJJJIJJJJJIIJJJFH
@3011503/1
cagctgggaatcctttgtgagccacatcaatgttaaggaatggtttccaa
+3011503/1
CCCFFFFFHHFGHJJIJGGJIIJJJJJIJJIJHJGIIIGJJJGDFHJJHB
@6182092/1
gttgtttttgcacagaactcagcaactctcggatcttctatccttatctc
+6182092/1
CCCFFFFFHHDHHJIGIFIIIIJEHHHHGIJJJIJJJJJIIGHGIIIIHG
@5656097/1
gcattcattaagattagtattaactgttaatctaaatattcaaactgtca
+5656097/1
CCCFFFFFHHHGGIJJJFIGJIJJJJCHHJGJJJJJJJJJIIJJJJJIJI
@197860/1
gcacctcacacctggcactaaactgtaaagggcttcactgcaaaagtttg
+197860/1
@@@FFFDDDHHHHEIJIIGJEGHGIHICIIAAHHEH4CFIICE9D99BGA
@4659669/1
aaacaaaaattaactttttaatcacattggatctagataataatgcctca
+4659669/1
CCCFFFFFHHHHHJJJJJJJJJIIHGHJJJIJJJJJJJJJJJJJJJJJJJ
@4660323/1
atacgatgtaatattgaaggcaataaagtaaccttcaacatataaactgc
+4660323/1
@CCFFFFFHHHHHJJJJJJJJJJJJJJJHHJJJJJJJJJJJJJJIIIJJJ
@8186135/1
agctcaaccattttatcggccaacatattactgacctcaaccgtacttct
+8186135/1
CCCFFFFFHHHHHJJJJJJJJJJJJJJJJJJJJJJJJJJJJJJJJJJJJJ
@1337435/1
cctacgtggacaggtgaacatgggcaaatctggaggttgatgagg
+1337435/1
@@CFFDDFHHHGHJFHCGIJIFCEGCHIGH@BCHGB0?DCHGAB;
@5177788/1
tttttttggttccagagactcgtccaatcagattgaaaaaaacaagttgt
+5177788/1
CCCFFFFFHHHHHJJJJIJJJJHJJIHJJJJJJJJJJJJJJJJIJHHHHE
@4140211/1
gtttcgtcctatacctttgaatgtccctttgccaaatacttcaactgtga
+4140211/1
@@@=ADDDH?HADHEG9EE:B>?:AFGIIGBHGCG>>F>?<4C<DF@?B?
@6688080/1
agctaaggctgtatcatcaacttctaaaggtttccaataaacaccttttg
+6688080/1
CCCFFFFFHHHHHJJJJJJJJJJJJJJJJJHIJJJJIJJJJJJJJJJJJJ
@4140351/1
gtagagatgggttcatttaccttccattatgtatcgtggatcaataataa
+4140351/1
@@CFFFFFFHHFHHIJIFIGIIGH?HGIJIDDGHHIEHE?FFDGGGGGGI
@6184559/1
cgacgacactttttagtaccgggcttactaagggagttttcttgatcatt
+6184559/1
CCCFFFFFHHHHHJJJHIJJJJJJIJJJJJJJJJHIHIJJJJJJHJJJJJ
@3586145/1
ataaacaaacctatgggttttaccatcatttgctgctcataaagcttatt
+3586145/1
@@CFFFFFHGHHGIJJJECHHGIIIEEHGGDH?FHGIIGGGEGCHEI4BD
@1893814/1
ccgctgtgtctctttctttttttgttagactgatttgatagagc
+1893814/1
@?@F?D@DHHFHFIGIIDHGEAD@FGHH4?FH<GIF<4DGFH9B
@788090/1
ccgctatcatcctggctgttgccatttgattcatcctttgtttttactc
+788090/1
CCCFFFFFHFGDHJIJBEF<D>3<FDEC@AGEEGG@G4DGGIJIICBHG
@8187933/1
gtacgctcaaacatgcaaatgtgacattattgactaaggccgatctgagg
+8187933/1
B@BFFFFFHHHHHJJJJJJJJJJJJJJJJJJJJJJJJJJIJJGJJJJJJJ
@3587221/1
gtagatatcagacatttcttcagggagaatttttaaccatttacacaata
+3587221/1
@@C@FBDAFHD?F>:ADGIIGBHIGIEFBHGG9F9EGGG<C9DHIIEGHG
@3587288/1
tggtgccctgaataccttgatggctacaaagatagaagtcgaattcagtt
+3587288/1
@@BDDFDFHH3CFHGFGIIIFIIHJIIIJIIGBF4CGIHIIE;3;D4BBF
@202866/1
cagagactcgtccaatcagattgaaaaaaacaag
+202866/1
CCCFFFFFHH>?=FHIGIJIIIIJIJIJIJ>HCF
@203003/1
ggtaggtgcagggtatgaaactgaacgtgta
+203003/1
???>?22=<DD?>?3CED<EEFEECECA;?3
@4662764/1
gcagcaagtttcgcttgttttttacttgttcctgtgccataaccgtactt
+4662764/1
CCCFFFFFFFHHHJJJJHIJJJJJJJJJJJJJJJJJJJJJJIJIJHIJIJ
@6689594/1
cctcaaggtacacccctataagggcttcgatagaatctgcaacaactttg
+6689594/1
CCCFFFFFFFFHHJJJJIJJJJJJJJJJJJJJJJJJJJJJJJJJJJJJJJ
@4141757/1
caatactttaagagcatttattgcagcttctttctg
+4141757/1
@@@DDBDDFHHDFGGGHH>E@HGHA:<CHEEFHHAG
@8190132/1
ccatcattcgctcctcgactgccccgatgttggagcctatgctatccgta
+8190132/1
CCCFFFFFHHHHHJJJJJJJJJJJJJHIJJJJJIJJJJJJJJJJJJJIII
@3016312/1
gcggaggctaccttgccgtaggaaataagaaagcaagag
+3016312/1
@@CFFFDFHHFFHI@GGHHHGJEEGGIGEGH>GIII@@B
@8190831/1
cgaggtttaaattttttccgctgtagtacaaatttctatttccgattatt
+8190831/1
BCBFFDEFHHHHHIJJIJJGJJJIIJIHIJJGIJJJJJJJJJJIJJJIIJ
@7705566/1
ggcatagttatttggaagtgatttgcacgaagcactataggtcgaccttc
+7705566/1
CCCFFFFFHHHHHJJJJJHHJJJJJJJJJJJJJGIIJJJJJHJJJJJJJJ
@1894813/1
ttcagctgtagtctgtctgcatctgtatatgccctagc
+1894813/1
@C@DFDDDDDDFHBGEGG>HEHIIDAEHHJCHIIG3C<
@5179835/1
gccaatagctgtgggttatatggtgattgatgccattcaactttgcatta
+5179835/1
CCCFFFFFHHHHHJJGHHHIIJJHHIJJJJJJJJJJJJJJJJJJJJJJJI
@3588996/1
gtgcttctgaagaggacatccccgtac
+3588996/1
?@@DFDFFHHHFFGIIIIEF?FEB@FH
@4663869/1
agcatttggaggactgtcagatggttttggagaattatcaaagagaatta
+4663869/1
@CCFFFFFHHHHHJJJJJJJJJJJHHJJJJJJJJIJJJJJJJJJJJJJJJ
@1895617/1
ctgagctttataaaatgcagtggccgacacatcaatattaagcatcatct
+1895617/1
@@@DDDDAFD?FHIGIIIII<E3CFG:EFIIGGHGI4B9D<?<@DFHGHC
@3589282/1
agctcatcaagcttcggtccgactgatgatttgaggttcttgtggaattg
+3589282/1
@@@D?DAEHFH?FGEGGCFGIIG>HGEEDCFCEGGIGHGIFHBDG39BG@
@3589311/1
caaaatcataccattagatttattaatttgctc
+3589311/1
???BDD>3ACFH>EB<:233CF4CBE@HDACD<
@5661649/1
ggtagttgagtttggtgggtaggggttgtttccctagactgtggttg
+5661649/1
@@=DDDFFFHDHBGHAEHGDHGIJIFHIGIIGIJJJGGIIJHIEFHG
@5180619/1
ttgcagcattaagtcttctctgcactgtgacagtcttcaagcactgagtt
+5180619/1
CCCFFFFFHHHHHGHIJJJJJJJJJIIHIJJJJIJIJIJJJJJJJJJJJJ
@205679/1
acttttctggatcaaaagtaaaatcttttctatcttcatctgttattaaa
+205679/1
@;?BDDDFHHH<B>BGGGHEEGHI9AHHHHGF@FH4C<?GEEC:?F>?<?
@2494646/1
gtggcgtgtaatcactgctgaggcttgaacaagcccttctgatagcctgc
+2494646/1
C@@FFFADHAFDHGGEIIJJJIIIFCHC>C<DGHJIIJCFF9DDD?B<BF
@3589805/1
cagctatctcttgtaggaactggactgcat
+3589805/1
@@@7DABBBFDDDDEAHACCCFECHGI99C
@5181011/1
ccagtaggtaaaaagattattgtattttcttttagaactctttcaaagag
+5181011/1
@CCFDFFFFHHHHJJHJIJJJIIJJJJJJJJJJIJJJJJJJJJJJJJJII
@4665373/1
cgtcggtacaatgtaatatgagttttctttgttttcaaaggctctaacta
+4665373/1
@@@AD>DDHHHHFE<@ACFEIIAHDHHIIIIEBGHGECBBA;GBBF@@DE
@8191691/1
aggaaatcgatttttgaaacacctctgtcgaacagcttccacagcttgtc
+8191691/1
@@@DDFFFHHHHGJJJJJJJJJIJJIJEHIJJJIIIJJJJIJEIIJJJHI
@7708184/1
cgacaattgtaccaagctctggcattttcctgtgactgatttttcttcaa
+7708184/1
CCCFFFFFHFHHGGJJJJJJJJJJJJJJJJGIHIIIJJIJJJJJJJJJJG
@790882/1
gcttgaggcttatacctagtgcttctgtaaaacgccaataattgttcttt
+790882/1
<@@DDAEFHHHH>GHJJJIJJFIJIHIHIGEIDIGGFHI@HGGIJICGCH
@6692182/1
ctgcctttcatgaggaaggccctcttcattttcggtttcgtaggcaggtg
+6692182/1
CBCFFFFFHHHHHJJJJJJJJJJJJJJJJJJJJJJCHIIJHIJJJJJJ8F
@8192554/1
tctttatttactagaaactgctcttcttttttaataagttttttttttgg
+8192554/1
@@@FFDDFFDDHHIIIIIEFCIHCHCH@FEHGGDFHBD9?BDFGGIGHFE
@7709295/1
caggaaaaccagattttggattgaggtgataacatatttcggcaacatag
+7709295/1
CCCFFFFFHHGHHIIJJJIGIJJHIJCHHJJJJJJJJJJJJJJJJJJJJJ
@206599/1
tctggatcgtttttgtgtaagtcatgaaaaagatgataaagaattttagc
+206599/1
CCCFFFDFHDDHHIG;EAFHI<HE>HIFIGJDHEEEGEDF?@;B4?FGD9
@1897017/1
caggaaaaccagattttggattgaggtgataacatatttcggcaacatag
+1897017/1
@@@FDDADHHFDBEHJIIBCCF9A<@AFGHE4CFGCEAII3:6FHFD?FF
@7175895/1
gttcttcttcttttttccacgtgaaatctttaggctgcagctcaaccatt
+7175895/1
CCCFFFFFHHHHHJIJGJJJJGHIJFIIJJJIEHGIIIJGIJJIJEIIGJ
@4144202/1
gtgccatccattttatagctactctaaaaacacgg
+4144202/1
?=?DDFEFFADBHIIIGGGCFHHIIGAE:AE=GGB
@6693102/1
gccctcttcattttcggtttcgtaggcaggtggaggccatcgcctggtca
+6693102/1
CCCFFFFFHHHHHJJJJHJJJJIIJJJJJJGHJJJJJJIIJJJJJJJFHI
@3021094/1
cctccttccaaaaaaatacagcaagtctggtaaatttatcgcaaggtaat
+3021094/1
@@@FFDFFHDHHHJJJJJJIIJC>@?@<?@:?FAHIIJJJ?@DGGGDBFG
@207977/1
ccttgtcttacaggtaccggtctttctcgataatcaagtgttggtgcatt
+207977/1
@@@FDABDHHHFDGCFGEEIF><HHCHF=F9DHEHIFH?FD@2;8?BB4<
@3594937/1
caacaatttctcttcctttttttggatctgaagggcggtcccctcttttg
+3594937/1
@CCF?DDDDFAFFGGGGEFGGFHHBD4?DG4?9DEFD/5:AEE;<;@>;@
@208255/1
ctatgatttagacattactaccaatac
+208255/1
?@@ABDDBFB?<DGC<CF@AEA<BEH@
@3022520/1
gtagtgaagaactgaaagcagatctaaatttctcaaatttctttctatat
+3022520/1
@?@FDDFFHHFFHIIGI@CGIHIIGEFFHIIGCHH<EAGGIIFGHH@G>D
@6190716/1
gctgtaatgtaaaagcaccaaggctttgcgacaatttgttctcttctgtt
+6190716/1
CCCFFFFFHHHHHJJJJJJJJJJJJJJJJJJJJJJJJJIJJJJJJJJJJJ
@8194827/1
tcggtgtttttgagctcatacttaatccaatgacatggggaagtcaattg
+8194827/1
@@@DDDADHHFHFHBHIGIGGHGEEHHGFH@BBB@GHGGIEIIHGIJGIJ
@8194874/1
ccggtttctcaaaacatggtgctggatgaggaaatttttcataaagaagt
+8194874/1
@@@DD8DBFFF?:CGBAEEFHBEFB3<A?FFEGIII@?DGF9:DDBDF@0
@1898671/1
gataagaactatttctttaagaatattttggatttcattgatagtatctg
+1898671/1
CCCFFFFFGHHGHJJJJGGIIIGHECIGIBDGHGIIGIJJGHDDFCFHJF
@5183471/1
tggtctggagctggatgagtgacatcagcgccaacaacaatgacaggttt
+5183471/1
@@CDDDFDHHHGFHIJIIIEHHHGIIII>GGEGIJIIIJGIGIIIJJEGH
@3596630/1
cttctttctgtatcaactgcagcctcttttaccattgtacgagtttg
+3596630/1
CCCFFFDD?DFHFHGEHIDHIGIIIII<HGIEGAGI@B9EG???FCG
@7177779/1
gccatcattcatttctcctggatcattataccacaattctggatgtaacc
+7177779/1
CCCFFFFFHHHHHJJJJJJJJIJJJJJJJJJJJJJJJJJJJJJJJJJJJJ
@2497908/1
ctcggatcttctatccttatctcatcaaatattgataaactagtttctt
+2497908/1
@@@FDFFDAFDDHJIEH9IEAGAEGHHBDABGGHEIGGGHIEECAGGD?
@4667720/1
gtcaagctggtcaaccctgatagagcaaggttttttccctggatacgtaa
+4667720/1
CCCFFFFFHHHHHJJJJJJJJJJJJJJJJJGIJJJJJJJJJJJJJJJHIJ
@5665112/1
tgcttttttagttttataggttccttaatcatacaataattagcttaata
+5665112/1
CCCFFFFFHHHHHJJJJJJJHIJJJJJJJJJJJJJJJJJJJJJJJJJJJJ
@7178940/1
ctttagggtttcttccgctgatttaaaaattgaatagtttttatgaaatg
+7178940/1
CCCFFFFFFFHHHJJJJJJ1FHHIGGJJJIJIIJJJJIIJJJIJFGIJJI
@4668625/1
ctggtattatgagtgttacctctcatcctaggacgtccacctcgaactga
+4668625/1
@@@DDBDFHHFDFEFFGII4CFHIIIHGIIIIIIEG6FFHIIIIIIBGHD
@1350437/1
cttttctatgctactgttttccaattccaaattctaatcatgggtcgggc
+1350437/1
CCCFFFFFHDFHHIBHFGHHGGIIIGHJJIGHGEGHJDH9?<9BDF6D<G
@6193478/1
gtcgatgaagagggttaactttataatcaatcggcatttctttcagacca
+6193478/1
CCCFFFFFHHHHHJEGIJJJJJJJJJJJJJJJJJJJJJJJJIIJJJJJJJ
@3026862/1
attaagttcgccgatcttgtacaacattttacatgcagttagtgcaactg
+3026862/1
@CCFDFDEHGFHF<<FGIIEBCFHHIIGIIG@GGGIGEHHEG9BFHI@B9
@1351997/1
cttttatcataatgagatcaagtttttttcgaatcaaatgaagctgtatt
+1351997/1
CCCFFDEDDDFDDGEHGGBHGFA<CEEGGEFG@GGIEHCGGGEHGCFG>G
@4148203/1
gtccttctaacctgttcttcttgaagttggttcagctgtagtctgtctgc
+4148203/1
CCCFFFFFAHBBBE:?F>HHGGHI>EHIIEGFHGGCHIH4?CGGGFH@H>
@3027687/1
gtccggtcttcactgcagcctgactggtgagaaccctcaccgctgtcatg
+3027687/1
@?@DDDDDHHHHBHFGFFGHGHIJBHG<3?3C4CFGEFH<F;D<F@DGDH
@7714916/1
cttcaggcatgggtcactattaaagttgatttgtcttatcgacttgacaa
+7714916/1
@@@FDFFFHHHHGHIJJIJGHIHHHHHGGHHIHIIJIGIIJIIJJJGIC@
@4669019/1
gtccgaatctcatcagcaagaagaagtgcattaagcctgtataaaataca
+4669019/1
CCCFFFFFHHHHHJJJJJJJJJJIJJHHJJJJJJJJJJJIJJJJJJJJJJ
@3027970/1
ctgtggtctctgctgttgctgagactgttgtggtctctgctgttgctgag
+3027970/1
@B@DDFDFHFFHHJIFHHG<HFH@HIGHEHEFGHHGGIGCGHCFGGCHFI
@2500181/1
gtaaaacgtaagtggaagcataagctc
+2500181/1
@@@D?D8DCFF?<FE33CA<EFAB34C
@2500198/1
ctcagcgacttttgtccgaatctcatcagcaagaagaagtgcattaagcc
+2500198/1
CCCFFFFFFGHHFIEHG?GGGGIIJ<FAGC@DHIEEHGH@?BDBFHCGIG
@6196908/1
agctgagtgagttaaaacagtacatcgcacaacaaacacttggggagtta
+6196908/1
@@<ADADBAFFCDFHG@F=H?CBFHDDGHHGC;DDGFEDFBHIIG@FCEE
@1354372/1
gcaccatgacgatagctttattctcattaaggaattccggtttctcaaaa
+1354372/1
@@@DDFFFDFHFFGGBBHH@FHHEE<<DCFAHGGGEHIBHHGIBFFBBC@
@3602373/1
tggagctggatgagtgacatcagcgccaacaacaatgacaggtttttgaa
+3602373/1
@@7DD8DDDFD8AB<C:C><<CFGFFBB61?FD=FC9BDFEB9DAFIBFE
@8198225/1
ctcacttctttctgtggtgctagattatcccttctgaagacaggactagg
+8198225/1
CCCFFFFFHHHHHJHIIGHIJJJJJJJJJJIJJJJJJJJJJJJJJJJJJJ
@6198289/1
cgtcagttttaatgcttccaacacgttgaactaaacttggatcagtagtg
+6198289/1
@@@FFDFAHHFDB@<CGGEEHIGIIEGGEHGIGIDGHI@D>FIDGBDCBF
@796644/1
cttcaaactgttgctcagcagctatctcttgtaggaactggactgcatta
+796644/1
C@CFFFABHFHHDHI@BEHHIHGEGAGGIHDHGIICG@@DEHIGIEHIIA
@6198358/1
ctgcaatttccaagaaactttacttttcacaaataaatataaaaagaaaa
+6198358/1
CCCFFFFFHHHHHJJJJJJJJJJJJJJJJJJJJJJJJJJJJIJJJJJJJI
@7715827/1
cctttgccaaatacttcaactgtgactctaactcttcttccatccgctag
+7715827/1
CCCFFFFFHHHHHJJJJJJJJJHICHHJJJHIIIJJJJJJJJJJJJJJJJ
@3604505/1
cacttatttgttgtttaaacgtcttcccttgatttcctccagcacctctt
+3604505/1
@@@DDBADH4CAF>?GH>HHBHIFIIIIICFCH<FGHHCHI>EHIHHBDH
@4150905/1
accaactcatactgtcttcagcctcatgttataacattatgcagt
+4150905/1
@@CFFFEFHHFDDHABFDC:FGIJGHCH>HCHICEHEGCGGHF99
@1357028/1
gcttgagggctggtaattggagcggcttgtct
+1357028/1
?;?DDDDD1CCD<?FGIGBEFA@ABEFE:?<F
@212279/1
ccaaaatcataccattagatttattaatttgctcaggagaaatttcaatt
+212279/1
?;?;DDDD>?D?C?C>BDG9FFBD>4ACBHHAE@DGE<13?FE??9?9?D
@3032210/1
gtaggccgcacatgtttgtgcttctgaagaggacatccccgtaccataac
+3032210/1
@@BDFD<DHHHHHJIGFHGGIFGIIIIGG4:?BFHGEGGHIEHI=C<C@C
@5187361/1
gttttgtagaagccttaccttcagctgagtgagttaaaacagtacatcgc
+5187361/1
@BBFFFFFHHHHHJJJJJJJJJJJJJJJJHHIJIJJJJJJJJHIJJJJJJ
@5669096/1
ggcttgtctaacttgaccaacggtaaaagcaggaggttgttgcatccttt
+5669096/1
CCCFFFFFHHHHHJJJJJJJJJJHJJJJJIJJJJJJFHIJJJJJJJJJJJ
@7182696/1
ctttctgtgcatcatttttagattttcctgcaccgatgcaattaatactc
+7182696/1
CCCFFFFFHHHHHJJIJJJJJJJJJJJJJJJJJJJJJJJJIJJJJIJJJJ
@6198870/1
gtaggcacaataaagaatgaattctctttagcttgtggatcaaaactcat
+6198870/1
@@@DDFFEHFHHHJJGGIJJCGHGJJJIHHJGGIIFGIFGHGGHEHIIGH
@7182848/1
gttggagatacggttttaggtatggcgacccaatgtgttcaggcaaaaaa
+7182848/1
CCCFFFFFHHHHHFHJJJJJFHIJJJJJJJJJJJJHIIJJJJJJJJJJJJ
@6199054/1
agctaggccaggtgaaagatgccggaagtatttgtggagtccatatttaa
+6199054/1
CCCFFFFFHHHHAFBHJIIIIBHHIIHHFGHIJJFHG@FFHGJJJJJJGI
@4152142/1
agtaggtaaaaagattattgtattttcttttagaactctttcaaagagtt
+4152142/1
@@@DFF?4DDHADHIJJGJJJIHIJ<HHIICEHH@EIH?<D>FHG4?G?F
@1359171/1
gtaacataccttcatctggaatcagaagac
+1359171/1
1?@DDDDDHDDFHIEIA94:FFAEG?CAFA
@6700780/1
gtgggtgtagataggctggcctgcttgtggaaaaccaccacaaatccact
+6700780/1
@@CFFADDFHHHHHHIIIIJJIIIGHGIIJJJJJIJJGIJJIJJJGIIII
@3035123/1
tgccactgctgttgttgaggctgctgtggtctctgc
+3035123/1
@@@FDDBDC?DDFBCFGIBFGIED<3<?9:@C@E1:
@213338/1
tcatcatccaagccgtaatgaatggtgttgctttcgcagggtaagtcttt
+213338/1
CCCFFFFFFDFFHIJ@GGHHIJIJGHHIJIJJJIEGIJJIJGGHBHIJJJ
@213464/1
agcctttgatagcaatcggtaaagttttgcctataa
+213464/1
@@CFFFFFHHGHHJGGGGIFEHIGHHIIIIJFH>?F
@4672265/1
gcacatatccatagggacacagcttctatggttggaaaatccttcgcaca
+4672265/1
CCCFFFFFHHHHHJJJJJJJJJJJJJJIJJJHIJJJJJJJJJJJJJJJJJ
@3608900/1
ctagaatcccacatggcaggaagttttctcgc
+3608900/1
@@@DFFFFGHFHHIIJEIIGIGG<EFHG<?8;
@800219/1
ctcacatatgtatggcacaactgataagttaagcattgcag
+800219/1
@@@BDDADF<<C:EEHGGHIFH9AA:C9CFCHIIIG@C@CA
@6200690/1
ctttacttgaaagttgcaagggaaaaatatacttcaaacataacagaaaa
+6200690/1
CCCFFFFFHHHHHFHIJIJJJJJJJJJJJJJJJJJIJJJIJJIJJJJIIJ
@2504177/1
tatgagttttctttgttttcaaaggctctaactaaaaattcttttttaag
+2504177/1
CBCFFFADFHHHGJIGGGIJJJIJHGCHIGGIGIJGIEGCEEHJJJJJJI
@5671017/1
ggcaagacctccttcttcaagcctagggaaaaggtgaaataaatgaattg
+5671017/1
CCCFFFFFHHHHHJJJJJJJJJJJJJJJJJJJJJFGIJJJJJJJJJJJJJ
@7183525/1
caccctttaaactcactcgtattgtcattcaaccgagtaaaccaaaacag
+7183525/1
CCCFFFFFHHHHHJJJJJJIJJJJJJJJJJJJJJJJJHIJJJJJJJJJJJ
@7719102/1
gtaagtggcaagacctccttcttcaagcctagggaaaaggtgaaataaat
+7719102/1
BBBDFDDFHHHHHJJJJJJJJJJJJJJJJJIJJJIJJJIJDHHJJJIJJJ
@3610117/1
gttttgaataaaattaaggagtttcggaaacacgtttattattctgatca
+3610117/1
CCCFFF?EDBFBFGGDIGHGGHIJJJIIGIIGEGCGGGGIJFGIGEGGJI
@3610241/1
cttcatttctcccgatacaatttcttgttttttatcatcctctttattta
+3610241/1
CCCFFFFFHHGHGGIGGIJJIJIJJJJIIJJJJJJIJIIGIJJ@GGIIJI
@4673747/1
ggaaataagaaagcaagagaaggaagtgaggtacacagttgcagtcctga
+4673747/1
CCCFFFFFHHHHHJJJJJJJJJJJJJGIJJJGHHIJJJHIJJJJIJJJJJ
@802062/1
ctttaaacaaagaacattggattattcttacaaacagaatccttaactgt
+802062/1
@@@DD>DDH=DH>GGIIIG<<FAHIEHIIIIFDCCFH@FH9CFEFGHGC4
@802248/1
ccttaacttgcattaaatcacatcacattaccacatttctcaaattcagt
+802248/1
CCCFFFDDHDCFF>4?CBAHFHIIGIG@BGGCIGHG4?F><DHGEF49B:
@1363493/1
ccttttgggcggtaccatggtataactatcttattgagataattatcttt
+1363493/1
@@@DFDFFHHGG?DHHIBGE?BBCGCFHBGCGHIGIGGEEGDFGEGGE9C
@1907062/1
ataagttgtaacagtaagttctttttttt
+1907062/1
@@CFDBDF4D>F8A??CG<CEIGEIC?EF
@7185173/1
acatttctcaaattcagtcttgaaatattatccattagcttatgttgcta
+7185173/1
CCCFFFFFHHHHHIJJJJJIJJJJJJJJJJJJJJJJJJJJJJJJIJJJJJ
@8201870/1
gggcattcatcttttcttttgtaaattacttcaaggaaatcccagtccac
+8201870/1
CCCFFFFFHHHHHJJJJJJJJHIJJJJJJJJJJJJJJJIJJJJJJIJJJJ
@7720735/1
gtgttgttctttttctattttcttggctttgagatacctacgcctatcag
+7720735/1
@BBFFFFFHHHHHJJJJJJJJJJJJJJJJJJJJJJJJJJJJJJJJJJJJJ
@802779/1
gtgtgatatgatatgggttgctgtttacaccaacgataa
+802779/1
@BBDDFFFHHHHGIJJJAFGCGHG9FAHG>BGIGIIJJH
@4155985/1
gttatttggaagtgatttgcacgaagcactataggtcgaccttctcggcc
+4155985/1
@1?DDDDDDDDH<E>FGGIGA>GGIEGH@GIIGG>DCGIE0DFHGBGGII
@5190401/1
ctcttcacatactcttgttacaacatatttcaacatgtatccttttgggc
+5190401/1
CCCFFFFFHFHHHJJJJIJJJJJJJJJJJJJJJJJJJGHJJJJJJJIIJJ
@6201361/1
ggcaaatctggaggttgatgaggaggctgagg
+6201361/1
@@@DDDDDHFFH?F2AAGGGEBFGEDGGB8;D
@1908461/1
ggcaacaaacagttgttttttcctgatatagctctaacttcaattaattt
+1908461/1
@@@FDDFDFHBHFFFA;CGIIIGGAGGGIIIGGIHHCE@GIBFIIICIIG
@6201807/1
gtttcttccgctaatttaaaaattgaatagtttttatgaaatgagtc
+6201807/1
@@CFDDDDDHFFHJIIHBAHEHHIDAHHIIJGGGIEGG>BDHGIGFF
@5191689/1
tgaagttgaaaagtttctgtgaataagaaataaacagtaattgagcttag
+5191689/1
@CCFFFFFHHHHHHJJJJJJIJJJJJJJIJJJJJJJJGIJJJIJJJJJJJ
@5191934/1
ctaacgttatcaggttttgggtagttgggtaatattttgataacgtggat
+5191934/1
CCCFFFFFHHHHHJGHJJJJIEHIHIJJJFHIJJJJJJJJJJJJJHIJIJ
@5192005/1
ggttcatgagttccactttcacaatcaattaattggtaacatggtaaaat
+5192005/1
CC@FFFFFHHHHHJJJJJJJJJJJJJJJJJJJJJJJGHJJJJIJHIIJJJ
@5671176/1
actatattcaccaaccgttaacggagtttgctgtcgaatactctgagctt
+5671176/1
CCCFFFFFHHHHHJJJJIJJJJJJJJFHIJJJJJJJJJJJJJJJJJJJJJ
@1364608/1
gcaacaaacagttgttttttcctgatatagctctaacttcaattaatttc
+1364608/1
@@@?DDDDFFH4CFAFA3CE?<?44?FCBGGAHHIIG9DFGGHHAFE9G@
@7722058/1
ataaaatcaggctttatgtttttgtattcttcaatggttgctgctaaatc
+7722058/1
@CCFFFFFGHHHHJJJJJHIJJJJHJJJJJJJJJIJJGIIJJJJJJJJJI
@7722307/1
catggagtttgacctctaggaccagtttgcaaagggaagcgagcttgctg
+7722307/1
CCCFFFFFHHHHHJJJJJJJJJJJJHIJJJJJJJJJJJJJJJJJIJJJJJ
@4675911/1
ccactatctaaataaatagctgcagctaatgattcaaataagtctccaag
+4675911/1
CCCFFFFFHGHHHJJJJJJJJJJJJJJJJJJJJJJIDEHHIIFHIJJJJJ
@7722873/1
ctgcaccgatgcaattaatactcatcttctttactaaaaggctacacaaa
+7722873/1
?BCFFFEFHHGHHJJJJJIJJJJJJIJJJJIJJJIIJIIJJJJJJEIJGG
@1911241/1
gattatttttcctttgatgctgctcaatttaccttcatccttgttttcaa
+1911241/1
@@@FBDADHFFFDIGII@F>@ICEI>GFHHAB>FGIIIFH@HHDHIGII9
@217705/1
gttgggtaatattttgataacgtggatgtagataggctggcctgcttgtg
+217705/1
<@@DD:DDHDFFFIHEEGGEEGICCG>BB@?F@GCFB@FAEDGIII@BDG
@8203804/1
ccgaatcctttaatgaaattatctggagctcatcaagcttcggtccgact
+8203804/1
@@@BDDD3A??FD<:F9FHHHG<<FBHIEAGH>FHIF?31?GGHGEGGB@
@7723842/1
cttgcattaaatcacatcacattaccacatttctcaaattcagtcttgaa
+7723842/1
BC@FFFFFHGHHHIJJIJJJJJJJJJJHIJJJJJJJJJJJJIJFIIJJJJ
@805325/1
ggcaggtggaggccatcgcctggtcatgcataattcttgtagaagaccaa
+805325/1
8@@DB<BAFHD?FG?FH@GGEHF?CFHE@GHIIGGBFE90BDGGIIIBFF
@6705300/1
gccgatcttgtacaacattttacatgcagttagtgcaactgctcccttgg
+6705300/1
@@@DDDADFFA:<2:A?EED?FFDHIIEBHIID?:?F<C??9DD?BFFD>
@1912917/1
gtatatataagattacaattcttaacattttttctttaaacaaagaacat
+1912917/1
@B@DDFBBDDFHHGEIIJGHCHHIECCFH@HIJHIHCGHBBB=DD>GIGI
@5193563/1
gtgcattaatccatagaaaattttccaaacagtatttagagactttccac
+5193563/1
@BBFFFFFHHHDHIJJJJJIIJJJJJJJJJJJIJJJJJJJJJJJJJJJJJ
@5193883/1
cctcatgttataacattatgcagttcattacctaagatatttgttatgat
+5193883/1
CCCFFFFFHHHHHJJJJJJJJJJJJJJJJJJJJJJJJJJJJJJJJJJJJJ
@6204791/1
cgtacttctagcattagaagtttcttctccagctaaggctgtatcatcaa
+6204791/1
@?=?DDDDFDFFDIII>4AHACF<AH9<?4AE@CF>FFEGFFG9DFFFDA
@6204798/1
gtgacattgtaacattaaaaactagtaactcgtgtttagacaaccaaatt
+6204798/1
CCCFFFFFHHHHHJJJJJJIJJJJJJJJJJJJJJJJJJJJJJJJJJJJJJ
@8205067/1
cgcacaacaaacacttggggagttaaatcaacatcagctgagatatactc
+8205067/1
CCCFFFFFHHHHHJJJJJJJJJGIIJJJJJJJJJJJJJJJJJJJJJJJJJ
@4676964/1
ccactttgttctttcttgtcagcacagaataatcttgtatgatgtctctt
+4676964/1
@@;BDD?DHFFH>F4CEEHAAHBEE@BACH>??E>F@94?@GHI@990?F
@217868/1
gtttacaattagaatttataagtgttgcggttaaacca
+217868/1
@=@DBD?DFBD:C<FBC?:A?<<<C4C:CG@?C<CFEB
@1366811/1
atggaatgtaatctccaagttgtgaatcaatttcaggatacgatctggtt
+1366811/1
?@@DA?B3CDFFDFFE@BC?BBCBEA?<C>9<CHFC<9<F?FFG?BHC:B
@218680/1
cggcgatactgcaaacaagggatagcact
+218680/1
;?@DD>DDHFHFBF4??EG?<33CGGIG@
@5673631/1
gggaacaagaatgctgttaatgcctccaagcttaacattgattttaaggc
+5673631/1
@@@FFFFEHHHHHIJJIJFIJJIGJJJGEFGIJJIJFJJJIJIJJIIIIJ
@1367750/1
ggcctttggctttaacctcataactaaaacaggg
+1367750/1
B@BFFFFFGHHHHJHIHIIIIIJIJJIIIGIJ<E
@3614950/1
ttcatctataactaatagattgacacgagacaacgtgatataactatgaa
+3614950/1
@@@FFDD;?B8DFHGGIB@I@BHHH>AD<HGGIGI?;@><GGFFIEE<4/
@1368074/1
gtttccttatcagtaatctcgaatctattatctcttggacaagttgttat
+1368074/1
@?@DFAABHBDAB<CBBGHGGGGIJIEICHGIJIHFGGIEEFACGGB;FB
@1368161/1
ggaattctaagagggtacacaattcaggcactaatgtctcttcaacatct
+1368161/1
@@@F@BDFHDFFFIIACEHHE;EHHHCEGCHG@FHIGIDIGHIII4??DG
@7189296/1
cccacatggcaggaagttttctcgcaacttaggttatgcgaagtacataa
+7189296/1
CCCFFFFFHHHGHGIJHIJIJIGIJIJIJJJJIGGGHJJJGJJBFHHCHI
@219722/1
tctaacttcaattaatttctgattt
+219722/1
<@@DA>;BBDFFD<<EFHCEHAGG:
@7189966/1
ggccacttctttgaactaagtacagcgaaattcttattcgattgaagtaa
+7189966/1
@@@DDDDDAFFHFEEHIII>I<HHCHGAGBEDHIGF??BGIIIIGDF9BF
@6707139/1
gtaggaaataagaaagcaagagaaggaagtgaggtacacagttgcagtcc
+6707139/1
@=?DDDDFHHHGGIIIIIIIIIJJGIJJC:?FE@:?GHDBCHFEBGFFHI
@6206092/1
ccattattgtgtactatcttcaaagagaaaaagtgcaatactaaaatttt
+6206092/1
CCCFFFFFHHHHHJJJJJJJJJJJJIJJJJJJJGHIJJJJJJJJJJJJJJ
@4160499/1
ggacgaattccaaaatgaactatttcaggatattt
+4160499/1
@@@BDDFFHGH?A9;E<EEHIICIIGGI>CF9CDC
@6707776/1
agaacaatgagtgagagcttgcaagaggtaacttctgtcttgaaatctgt
+6707776/1
CCCFFFFFHHHHHJJIJJJIIJJJJJJIHIJJJJJJJIJJIIJJJJJJJE
@5196619/1
ggcttgtctaacttgaccaacggtaaaagcaggaggttgttgcatccttt
+5196619/1
C@CFFFFFHGHHHJGIJIJIJIGGGGIJJIIJIIJJ;DFGGGIJJGHJII
@6206892/1
cctcattctttcaaaaaaaactattcgtaggagtaaaacgtaagtggaag
+6206892/1
@@@FFFFFHHGHHIIIGHHIJJCHIIIGIIJIIHHGIIIJEHIIGHICFG
@5197623/1
ccttctccagctagttgatctttcatatttttaagttcatttgaataaaa
+5197623/1
CCCFFFFFHHHHHJIJIHHJJJJJJJHJJJJJJJJHIJJJJJJJJJJJJJ
@3045387/1
ccgctgtgtctctttctttttttgttagactgatttgatagagcacggaa
+3045387/1
@?@DD6DEC>DFFEGGIIIIBIIBC3CFCGGGDFDGGGGEII9<FDBBBH
@8208040/1
atagatactgaacgtgtacacctcacatatgtatggcacaactgataagt
+8208040/1
CCCFFFFFHHHHHJIJJJJJJJJJJJJJJJJIJJJJJJJJJJJJJJJJJJ
@7727116/1
cgccgatcttgtacaacattttacatgcagttagtgcaactgctcccttg
+7727116/1
CCCFFFFFHHHHHJIJHJJJJJJJJJJJJJHIJJHHJJJJJJJJJJJJJJ
@3617136/1
ccaactcatactgtcttcagcctcatg
+3617136/1
<?@BD8D>C?DDA:E4:F?4:CGDCA>
@1917248/1
cttttttaaaataatcagcaaaatccaaaagatttttcattgtgttcgtg
+1917248/1
@CCFFFFDFFHDDGIIIGJDGEFGHJIIJIIGJJJJJJJJJIFHGGHBBF
@1917306/1
gccaataattgttctttcatgatactctcaagatccctgattacttcttc
+1917306/1
@@@FFFFFGHFHFGGIGFCFCGIIH>B9FB<FH@F@3CB;<<??DDG<?B
@2510843/1
gacataactatcaatactttaagagtactaccaactcatactgtcttcag
+2510843/1
CCCFFFFFHHHHFIDDGIDGIIJIGDHGGGHHGHJEEGHJGHIGHIIJBF
@7729168/1
ggaaataagaaagcaagagaaggaagtgaggtacacagttgcagtcctga
+7729168/1
@<;DBADDFF>BFFF:?C@B;:?FG?F<C93CCEGBD@FBFCEAF9???<
@5198495/1
ggtctctgctgttgctgttgttgctgaggctgctgtggtctctgctgttg
+5198495/1
@@BFFFFFHHHFHIJJJHIJHHIJJJJJEHIJEIJFHE:?DHGIIJIBG@
@3618807/1
ctctctttctggtgttcatgtaatgaattcgtctgtctccatactctggc
+3618807/1
@@@ADFDFDBBBFGIGIEEHHJFGIGGIGGHEBFGHHICFHGJIGHIGGI
@3618967/1
gctgctgtggtctctgctgttgctgttgttgctgagg
+3618967/1
@@@DDBDBBFFFDE<AEFH?CB>F43A@F@89??EC1
@1371041/1
ctggctattttagcatggaatgtaatctccaagttgtgaatcaatttcag
+1371041/1
@<@FFFAEDFDFHBGHGG9>HHHIBAFHHGEHIFHGGGIFHGGEIEIBDF
@5200055/1
ctggagctcatcaagcttcggtccgactgatgatttgaagttcttgtgga
+5200055/1
CCCFFFFFHHHHHJJJJJJJJHJJJJJJJJJJJJJJIJJJIJJJJJIJJI
@6209373/1
gtcgtgagaagctgcaacggctgctatagatggaacgttgatctggtctg
+6209373/1
BBCFFFFFHHHHHJJJJJJJJJJJJJJJJJJJJJJJJHIJJJJJJJHJJJ
@6209561/1
ctaacgacatgcccagcagcatagttcaatgtaggttaccacatcaacat
+6209561/1
CCCFFFDAHHHHHIJE@GHJJJJJEIIJEIIHHIIHHGGGGGIJJIGGIG
@811452/1
atcaagctctccccttccatgcaataaacggcatgt
+811452/1
@C@DDDBBHHFHHBGEFGGCEEHA?B?F3A;AG0??
@4164694/1
ggagaattgagagaagctttactctgtagcattgtaat
+4164694/1
@@@DDDADHD>;B?E>FEHGBC<FGFDFHGGGGC1:@1
@5678465/1
gcagtttccatatcatattatacctgaaggcttttgggtcgtgagaagct
+5678465/1
@@@F?BDFHHGFFIHIIIIIIIIIIIGHGIIIIGIIGIGHHGIHIIGIII
@5678487/1
ccaactctttattatcaatcatcaatcctttttatgaatgagccagaaag
+5678487/1
CCCFFFFFHHHHHJJJIIJJJJJJJJJJJJJJJJJJJJJIJJJJJJGIJJ
@5678770/1
ctgtggtctctgctgttgctgttgttgctgaggctgctgtggtctctgct
+5678770/1
BBCDFFDEHHHHHJJGIJJJJIJJGHIIJJIJJJJJIIIFEHFGIIIJIE
@2513190/1
ctcattcttagttgtaacaactaggggcaccatgacgatagctttattct
+2513190/1
@@@FDFFDFFDHHIIGGIIGHCFG<=EEHICG@FG@7A;FHGICB@GH?D
@811654/1
gtttagacaaccaaatttgcactggtttttgaatcacta
+811654/1
B@@FFFFFGFHBHGHIEFGBHHGGCHBFHIIGGIHIIFB
@5201986/1
gtagttatagcatacttaaggaaggaatcaccgatagtttccaaacgctc
+5201986/1
BBCFFFFFHHHHHJJJJJJJJJJJJJJJJJJJJIJJJGIJJJJJJJJJJJ
@2513891/1
actcactatactactttgaaattgattactcaccaattca
+2513891/1
CCCFFFDFG<FAHIFIJJ@HHCHGJJIJHJG4CGEEHF9?
@6211234/1
ccccttggcaacaaacagttgttttttcctgatatagctctaacttcaat
+6211234/1
CCCFFFFFHHHHHJJJJJIJJHJJJJJJJJJIJJJIJJJJJJJJJJJJJJ
@5679629/1
ggtacatttagctatcctgtagtttcgtcctatacctttgaatgtccctt
+5679629/1
BCBFFFFFHHHHHJJJJJJJJJJJJJJJJJJJJJJJJJJJIJJJJJJJJJ
@228904/1
cattaatataaaatggttcaacttctttggtgtac
+228904/1
@@<DDDDDHBHD>FGBEDGGCHGCGGIB@@F1AFG
@228915/1
cactgattgatgtcccaatggtccaca
+228915/1
@@@BADD?DF8DBCFDEH:<<FHBEF9
@229081/1
atacgactctaattgtaaaaatgttatccatttttgggttaataa
+229081/1
C@@FFFF?<CFAHBGEFHBHGHIIEIGIIDD>BHGGIIEGE<>DB
@7732692/1
tgaaattattggtatttcttttttccaaattgcctctccattcaattgaa
+7732692/1
BC@FFFFFHHHHDHIJJJJJJJJJJJJJJJJJJJJJJJJJJJJJJJJJJJ
@4682834/1
cttcatttaaaaccgctgtgtctctttctttttttgttagactgatttga
+4682834/1
?B@FFFFFGHHHHIJJJJJJJJJJIJJGHIJJJJJIIIEFGIIIIIIJII
@4165977/1
cactatctaaataaatagctgcagctaatgattc
+4165977/1
@<@D1?DDD>DH>ABFGHCEF9DGCBBFIIEE9F
@229509/1
ttccgattatttttcctttgatgctgctcaatttaccttcatccttgttt
+229509/1
@@@FFDDDDAHBHIGFHGCH>HHJIGH@HG9GGHHI9?@DGGI@@FH<BG
@5680358/1
gtcctcctgccactcatcataatgaacaatatcttcttttggattagtag
+5680358/1
CCCFFFFFHHHHHJJJJJJJJJJJIJJJJJJJJJJJJJJJJJIJJJJJJJ
@6712658/1
ttgtggggaagttttatttacattttttgcctgaacacattgggtcgcca
+6712658/1
BCCDFFFFFHHFHIJIJIJJJJJJJJJJJJJJIJJJJJJJJIIJGIJJJJ
@230150/1
cctgatatcaactgacaattccagcaataattttaatgaaacaaaagtcc
+230150/1
@@BFFFFFFDFHDIIJBBCHHHBHBEHGIJGBGIJEGEGHIIIJJGHBGF
@230412/1
gtataacattcgtcctcctgccactcatcata
+230412/1
@?@DBD?;FAC<A:???FEG9E>?FBDCHAE4
@230572/1
gatgatttgatatctatatttctcatttttt
+230572/1
@<<DDDADG4?AFEFFGIBHHIJGEA>EH?:
@2515580/1
gctagctttcttaaatctggttctctaatcatctgattagtagtaacgat
+2515580/1
C@CFDF<BFHHDHHGGHIJIGIIHGGEHIHEIGH9E<B>FFGIIIIHHHI
@1374936/1
gtccttctaacctgttcttcttgaagttggttcagctgta
+1374936/1
@:@DDD>DADDB>BAD:B:A?BFCGIFFDGACBEE<EFFF
@7196532/1
ggtacatttagctatcctgtagtttcgtcctatacctttgaatgtccctt
+7196532/1
@C@DFFFFHHHGHJJJJJJJJJHJIJJJJIJIJJJJJJJJJJJJIIIIHJ
@7196666/1
gtaagttttaacattcatttaattacataactttatttcatttataactt
+7196666/1
B@BFFEFFHHHHDFGHIJJJJJJJJJJJJJJJJJJJJJJJJJJJJJJJJJ
@1375616/1
ctttttttgacctacccttgccgacagca
+1375616/1
@@@DADDA?:AFCG9EFGGA>CAA?FF=@
@2516695/1
cttcattttgttgccttaatctagccacttcagccttatgcctctcaaac
+2516695/1
CCCFD?DFHAFF3CG@GHIIIEECHGF@D<E9HHEGE@GEIHIBBAEIGI
@3051673/1
ttcaagaatatactcccgtgtgatatgatatgggttgctgttt
+3051673/1
@@CFDBEFHHGHDGBHIIEEEB@BHIGIIGGIDI?CFGFHEGD
@815149/1
ccactgtcaagaaaaattgctccagcaacagattcaaaaacatcacctag
+815149/1
@@CFFFFFFHADHIIGHIIFJJGCGGBHIGHHIIGGGIII0DGEHB>FEE
@6214012/1
atccataataagtctaaatagaccttcagggtcttcatgggcttctatta
+6214012/1
CCCFFFFFHHHHHJJJJJJJJHIJIJJJJJJCAFHIIJJJJFHHIJFIID
@6214155/1
gaacaaatttacctaaagcaacaacacaattgtcggcagctgggaatcct
+6214155/1
CCCFFFFFHHHHHJJJJIIJJJJJJJJJJJJJJJJJJJJJJJJJJJJJJJ
@7736992/1
gcacatgtttgtgcttctgaagaggacatccccgtaccataacaaactgc
+7736992/1
CCCFFFFFHHHHHJJJJJJJJJJJJIJJJJJJJJIJJJJJJJJJJJJJJJ
@3624008/1
cacccaatgtttctagcctttcataattcataacgtcattagcagagctc
+3624008/1
C@@FFFB8DFHHHJJJIHHIJJEIGHEIIIIJGEHHCEGIGGGIIGGGDB
@1927453/1
atagcactcaagggcacattatgttttctaacacttccttgccctaaata
+1927453/1
@C@FDFFFHGDFDHGGHIJIGHHFGGHIGIAGCHAECGCGH<FFDFGCF9
@1927736/1
agatgattagtttccacaacaatttctcttcctttttttggatctgaagg
+1927736/1
@@@DFFDDHHHHHEHGIGHHIJIIIJIIII@BHGII9<FBGG9FGGDDGG
@8214023/1
cttctgaagaggacatccccgtaccataacaaactgctacaggtagtgtc
+8214023/1
CCCFFFFFHHGGHIJJIIJJJJJJJIJJJJIJIJJJJJJJJJJBFHHHIH
@3052056/1
gctgagtactgtccttactcatacctgaca
+3052056/1
@@@DDDDDFH84CEEBB<:CAEHHE@@AFF
@4169435/1
cttttacctcattttcactcagaagaaataatatctcagcaccaatttta
+4169435/1
?@@DDDEDDH?>FGIJJ<<?FGIHJI;AD>DHG@ECADE9?DB;C3:?DI
@2518155/1
cacttggggagttaaatcaacatcagctgagatatactcatattgaggat
+2518155/1
CCCFFFFFGHD:CGGHIHIIIJCFD>GGII?HIBGIIGHI@FDIIAHD@G
@5206461/1
caactgtcacttttggtcctgttggtccattaatataaaatggttcaact
+5206461/1
CCCFFFFFGHHHHJJJHHIJJIJJJHIIJJJIJJJJJJJJJJJGGIJJJJ
@236151/1
ctttcacgttcataaggtctcatttgaaaacgtggatctccaaggtctcc
+236151/1
@@CDDDDDDBFH8<@FGAFFI@HECIIIGIDF8?7@BCD<?<D?FBADGG
@5206599/1
gcaaggtaatgtaaaacaatatctattcaacaaaggaatagcagattcaa
+5206599/1
CCCFFFBDHHHHHIJJJJJJJJJJJJJJJJJJJJJJJJJJJJJJJJJJJJ
@1377399/1
cttgtttttcaggtcatggcagactctg
+1377399/1
@CCFD?DAHDFBFGHI<FHG@CAE3?C9
@4687000/1
gccataaccgtacttcatatcattgataattactgtagctgagtaaggag
+4687000/1
CCCFFFFFHHHHHJJJJJJJJJJJJJJJJJJJJJJIIJJJJHIGIJIJIJ
@1377636/1
gtgcagggtatgaaactgaacgtgtacacctggtaaagaggtgacaa
+1377636/1
C@@FFFFF??DFFIBHGBHIJDGCFGIIJI@DHHEGHJIGH9B>FEH
@8216105/1
ctccaaaattgtaaatccaggaacttcccagtcatcaggaataaagtcat
+8216105/1
CCCFFFFFHHHHHIJIJJJJJJJJJJJJJJJGHIIJJJJJJJJJJJDHHG
@236848/1
gctaattttgcttggtgtttgttttctccaactccgacaaa
+236848/1
@@@FDFFDFHHDHGHCDCGHIIJIDC<FFCHIH>@GEGHHG
@1928145/1
cttcagtcacccgattctatttcttggtcatcagtttgagatactgta
+1928145/1
@@@FFFEDBDFFHBD;CFHIIGJHIHH<C:9CFA<F4??D9???<@G4
@1378396/1
ccggtttctcaaaacatggagctggatgaggaaatt
+1378396/1
@@@FDDFFHGHDFIGJEEEEGHGBGBB?EFGHGIJG
@6215090/1
ccctgattacttcttctcgaggtggctgcagtttccatatcatattatac
+6215090/1
CCCFFFFFHHGHHJJJJJIJJJFHIIIJJJJIJJJJJJJJJJJJJJJJJJ
@4170815/1
ctccaatcgcattccctttcacactagggacatgaggtgaaattattggt
+4170815/1
CCCFFFAEHHFGHGIIGCH>E?<ABFAEGIHBEG9DDDDGGEH<?BD<99
@4171299/1
gtaaatttatcgcaaggtaatgtaaa
+4171299/1
@@@FFABDHHDFFE<GG3?AHH9B@B
@4687398/1
ctaattaatccataataagtctaaatagaccttcagggtcattatgggct
+4687398/1
14144==BFDFFHGGGGEIHIGHIBCHHEE@FHGIIJJCEFGGGIIIJJG
@3055157/1
gccagtaggtaaaaagattattgta
+3055157/1
@@@DFADDBCBHHA<@@FF4AAFA4
@6216484/1
gcctataagaacaatgagtgagagcttgcaagaggtaacttctgtcttga
+6216484/1
CCCFFFFFHHHHHJJJJJJIIJIJJJJJJJJJJJJGHIJJJJJJJJJJJJ
@239495/1
gaagattatttacagtaaaaattataataaaacaaaaattaactttttaa
+239495/1
CCCFDADDHHHHGJJGHJJEFGIHJDGGGICHI?FEHCHCHHBADHHHIJ
@2519700/1
gctccaattgcattccctttcacactagggacatgaggtgaaattattgg
+2519700/1
@@@FDFFDHFF?BGEGGJIJIDGHIGJEIGGICHHBC;:BDB<DDFDHCC
@4172493/1
gtgctgctaacctcttggcaatttttttcgatttgccagtacctatttct
+4172493/1
<?@D?DFFFFFHHIIGEHIJHGIEHGDAGEGGIIG>GGE<DGFHGGHGCH
@6217453/1
agtaacaagattttcacatggctgcccctttattatccctttcagtggac
+6217453/1
CCBFFFFFHHHHHJJJJJJJJJJIJJJJJJJJJJJJJJJJJJJJJIIJJJ
@6217763/1
ccagcatccagaagttcaatctggtattctctaggagtaaatgatttagt
+6217763/1
CCCFFFFFHHHHHJGHJJJJJJJJHJJJJJJIJIJJJHHIJJJIJIJJJG
@6218079/1
tggatgaggaaatttttcataaagaagtcgaatactgttcttaggaatat
+6218079/1
BCCDFFFFHHHHHJJJJJJJJJJJJJJIJJJJJJJJJIJJJJJJJJJJJJ
@7200616/1
tggtaaaataccttctttgactaaatactcctgaaggagtgatatcggtg
+7200616/1
CCCFFFFFHHHHHJJJJJJJJJIJIJJJJJJJJJJJJJJGHIJJJJJJHH
@7200649/1
ctttggtgtacagaaatatttcggcttctgcttccgttccaccctttctg
+7200649/1
CCCFFFDDFFHBBEHGIHBHH>@:EGGGGIIIIIBHGGGIGGIIDHIIHG
@4173517/1
cgatagtttccaaacgctccagattgatgccatc
+4173517/1
@<?DD@=DFDHH>CEGGGGEGHIDG3CEAEH<CA
@6218468/1
tcttggtgttcaacaaatctcttaatgatatcagtcagcttacaagcctt
+6218468/1
CCCFFFDDFHHHHIJIJJJJJJJJJJJJJIIJJJIJJIGJJJIIJJJJIJ
@5687379/1
ctttcttaaatctggttctctaatcatctgattagtagtaacgattctcc
+5687379/1
CCCFFFFFHHHHHJJJJJJJJJJJJJJJJJJJJJJHJJIIIJJJJJJJJJ
@6218940/1
cttcaaactgttgctcagcagctatctcttgtaggaactggactgcatta
+6218940/1
CCCFFFFDHHFHFIIJHIJJJJJJJIIJJIJGIJJIIJIIJJIJG>GIJF
@7201675/1
tattgctctgcagggaacggcgacataggtgtctgctcttcacatactct
+7201675/1
CCCFFFFFHHHHGIJIGIGIGHIIIJJCCHEHIGGGGGGHJCHDHIIIIJ
@6219294/1
gtcgatgaagagggttaactttataatcaatcggcatttctttcagacca
+6219294/1
CCCFFFFFHHHHHJFHIJJJJJJJJJJJJJJJJJJJJJJJJJJJJJJJJJ
@2522416/1
ggctgctgtggtctctgctgttgctgtt
+2522416/1
@@@DFFFFBDDDFCGHA<F9::C><FH9
@4688387/1
ccctgcagttcatccataattcagaaagaatatacacaacagacaactct
+4688387/1
CCCFFFFFHHHHHJJJJJJJJJJJJJJJJJJJJJJJJJJJJJJJJJJJJJ
@3626317/1
gtccgactgatgatttgaggttcttgtggaattgtgacactttgatgttg
+3626317/1
@@@DFADDDF?DCFGGIIHA;CFCHBH@C3?GEHHC>DGGCHCEH>@FA>
@817705/1
cataagttggttgttttttaagtgcatgttgaacatattcatgcaaaatg
+817705/1
@@<DFDABFHFHHF?GCHIJIEF>FGEI<FF?4???D?F49BAEH4?F@?
@4175221/1
gcaccttcaacaccacactcctcaaggtacacccctataagggcttcgat
+4175221/1
CCCFFFFFFHHGHJJIJHGJGJIJGI>::C9BB:F=GHIDGEDHEHII=F
@241057/1
cagagcttgttttctgttatagtccagccagcattctacagtatatttga
+241057/1
C@CFFFDFHFD?FIGIFHGGIBAFHHIIIIIIIB@FHBGHIGHIIIIIGC
@4175978/1
ctttggctttaacctcataactaaaacagggttcatgagttccactttca
+4175978/1
@<<DDBDDDHFHBCAHIB>FGGBE:?C9FGID>E<DH<D?CAAH4B@BDG
@819111/1
ttataatcaatcggcatttctttcagaccaaaatttctttgtaaacaagt
+819111/1
CCCFFFFFHGHHHIJJIJJJJIGCHJCHIJJFGIEEDFGIIHGIFFGIGB
@7744931/1
ctatcatatcctcctcgataatagatatgtaataagaatattgatgcttt
+7744931/1
CCCFFFFFHHHHHJJJJHIJJJJJJJJJJJJJJJJJJJJJJJJJJJJJJJ
@3057501/1
ctcatgttataacattatgcagttcattacc
+3057501/1
@@<DDBBDHD<FDBGB::<ACIA:<<AAEEC
@8218762/1
gttgttttagggtaatcaaattttatgacaaaattgcaattctttacatc
+8218762/1
?@@DBDDFFDDD<EFGEHGGGIIGCHIGIHFABFD?F<<BGGIJEIIJII
@5688629/1
gagatgctgctgagtactgtccttactcatacctgacatgtcatatatat
+5688629/1
CCCFFFFFHHHHHJHIJJJJJJJJJJJJJJJJJJJJJJJJIJJJJJJJJJ
@1382289/1
aggggaacgagaaccaatttcttttttaaaata
+1382289/1
C@@FFFFFHAHDFGBHGIGGGIEGGGGGG@DFC
@6220582/1
tcggaatacaaggcaggaaatggtgaactgcctttcatgaggaaggccct
+6220582/1
CCCFFFFFHHHHHJJJJJJJJJJHHJJJJJJJJJJJJJJJJJJJJJJJJJ
@2523435/1
atcttcaaagagaaaaagtgcaatactaaaattttattcagtatattcca
+2523435/1
@@@DFFFFHFBHHE;@GHEHGB>EHGIGI>FAGGG<FG4CBCAGG9FIIF
@5689395/1
caccttcaacaccacactcctcaaggtacacccctataagggcttcgata
+5689395/1
CCCFFFFFHHHHHJJIJJJJJJJJJJHCGHHIJJJJJJJJJJJJJJJJJJ
@8220109/1
ccacggtcccattgtgtttaatacttctaaaaagtcatcaataatttcga
+8220109/1
C@CFFFDDFHFHHIIIJJJJIJJJJJJJJJJJIJ@GIIIIIJGEHGIJJG
@2524431/1
caagctctggcattttcctgtgactgatttttcttcaacatcaacaaatg
+2524431/1
@@@FDEF8<?DFFEBEHHEGEGDGC<F4A4CHFFGF>GHBHI?FG<D9BB
@3059354/1
ggaggccatcgcctggtcatgcataattcttgtagaagaccaatagggtt
+3059354/1
CCCFFFDFFDFDFHIIDHIFIJIJIGEIJGCHJJJIGGHI9B?DEGHG?D
@7203392/1
gtgcagtatgttttccaacagtcataataaattcattagactgtcgatga
+7203392/1
CBCFFFFFHHHHHJJJJJJJJJIJJJJJJJJJJJJJJJJJJJJIJJHJJG
@4178986/1
attttttttcctttcaagaatatactcccgtg
+4178986/1
@@@@DFF?F;<DFD@DAE>;F>FADG@>FG@D
@6719551/1
tttagcttgtggatcaaaactcattaaatatttctgtaagcgaagaactg
+6719551/1
CCCFFFFFHFHGHJIJJIJJJJJJIIJJIJJJJJJJJJJJJJJIJJIIIJ
@4179305/1
actatcaatactttaagagtactaccaactcatactgtcttcagcctcat
+4179305/1
@@@DDDDDF8DHHIIIII9C?FGCHII9?EEEHGIACDEFBE<BHGE>FH
@819998/1
ctctaattaagtaaaaactataaaaa
+819998/1
@@@DDF;;?BBDF@BFEAF?EIGCHC
@3629829/1
ggttgccttaaaacaatgtcaagagcttggattgcctcctgcgg
+3629829/1
@@@BBADDBAFH?G;C:AIECBGB@FEEGHBF<9<99CD;3BFG
@5211296/1
ggaaaactgtttatcatagatccgacgacactttttagtaccgggcttac
+5211296/1
CCCFFFFFHHHHHJJJJJJJJJJJJJJJJJJJJJJJJJHIJJJIJJJJJJ
@6720290/1
gcctgcaattcttggttcaagatcattttaaactgtccttctgacacacc
+6720290/1
CCCFFFFFHHHHHJJHIJJJJJJJJJJJJJJJJJJJJJJJJJJJJJJJJJ
@821258/1
ctcaactatagtttaaaaaaacaaaacaagaatattctattgaattgatt
+821258/1
@@CFFFFFHHFHHEIIJJJIJJIDGGE=DFHGIIIIBDEI@BFADCFGIC
@4690414/1
gggtaatcaaattttatgacaaaattgcaattctttacatcaataccttc
+4690414/1
@CCDFFFFHHHHHJJJJJJJJIIJIJJJJJJJJJJJJJJJJJJJJJJJJJ
@821938/1
tgataaattagaatcatcccatagcaaatgatatttggtagga
+821938/1
@@@DDFFFGADFHJGGIIIGGCHDGHGGGIHGHIIJB<GHIII
@6721954/1
ctagataataatgcctcagagctaccttggcagctgctaattttgcttgg
+6721954/1
BC@DDEFFHHHHHJJIJJJIIJJIJGJJIIIGHGIJJJHHIJJJIJJIJJ
@245461/1
ctaagatatttgttatgatctccggccaagatcagccgtgtttggtagaa
+245461/1
@@@AFFFDDHDHHIIIJIIIGCHHIGIJ<EHHB9FHGEDHB@FD@FHIC>
@822419/1
tcctcatcaagagcacggcgatactgcaaacaagggatagcactcaaggg
+822419/1
C@@FFFFFGHHGD<<;FB@AFGGGIJGFGIGF?FGG=BDEF@GHCEHIIJ
@8223028/1
ttttcgtttacccagagaggaaatagtattttttcttcatcgtcttgaac
+8223028/1
CCCFFFFFHHHHHJIGHFHIGIJJJJFIIJJIJIJJJJJIJJIJJJIJJJ
@1384563/1
cccggtcctggtccagattcctgttgtggaccagcttgtgcttgtcttcc
+1384563/1
@C@;D@DAFBDHHIGGIC@>E<FC>?2C7FCC9DGGAFGG@AD>9<?D9?
@7206093/1
gtggaagtaagaggtctttcatttaatgttttttgaaaagcctcacttgt
+7206093/1
@@@DDFFADHFFFEAEFHIHEHIIJIJJIIHIJJEHIIJHBGEHIIJGHH
@7206323/1
ctttattctcattaaggaattccggtttctcaaaacatggtgctggatga
+7206323/1
CCCFFFFFHHHHHJJJIJJJJJJJJHIJJJJJJJJJJJJJGHIJJJIJJJ
@1385446/1
cttgtaacattgcagactctgtacttcctcctcatagttccacaatgagt
+1385446/1
@@@DDDFDHHHA8CDEHGIIIEEGGIAFG?FE@FGGE>FEHIIEG9BDD4
@5213590/1
ctggagctcatcaagcttcggtccgactgatgatttgaggttcttgtgga
+5213590/1
@@CFDFDEHHGHHJDFGHGGHHGGEHHIJIJIGIGIGECA?DGEFHFHID
@1385707/1
ctcttctttgtctccaacccctacctcttcctcgccatctgc
+1385707/1
@@@AFDDBFFDH<4?GGGEEFFDFHHGEHCGCFEHGGD;@@F
@2526618/1
cttgttacaacatatttcaacatgtatccttttgggcggtaccatggtat
+2526618/1
C@CFFADDFFDF>>FGGG>HHEGHHCH4CFGGAE<AGGHIFGFFB@>@FF
@5213905/1
caatgtttctagcctttcataattcataacgtcattagcagagctcgcta
+5213905/1
C@CFFBDFHHHHGGJJJJJJIJJJJJJJJJJIJJJJJIJIJJJJJIJIJJ
@4182919/1
ccagaaagtaattgtattgtaaccacatgataatacacaaaatatagttt
+4182919/1
@@@DDDDD<FHFDI4CFHIHA4IFHIGCH<B@FG@GHIIED?>FE<?D9?
@5214820/1
cttgttttcaaagttgataaataatattaatgaaactaaaaacttcaaaa
+5214820/1
BBCFFFFFHHHHHIJJJJJJJJJJJJJJJJJJJJJJJJJJJJJJJJJJJJ
@1386800/1
ctttagtaaacttaaccctttgagaatctgttaaagg
+1386800/1
CCCFFFDDDFHFDGGHIJG@GGGEFHGGGFIAFGGG@
@4692407/1
ctcccctctggtatccaaaggcactgttttcaccggaggaatttgtttgt
+4692407/1
CCCFFFFFHHHFFHJIJJJJJJJJJJHJJJJJJJJJJJJJJJJJJIIJJC
@247211/1
gctttatgtttttgtattcttcaatggttgctgctaaatcttcaa
+247211/1
@@@DFFEFF>FFHIDHHGGIHIGBC9CEH;CB<??EHIH<?@<C<
@4692920/1
ccactatctaaataaatagctgcagctaatgattcaaataagtcaccaag
+4692920/1
CCCFFFFFHHHHHJJJJJJJJJJJJJJJJJJJJJJJDCHHHJHIJJJJJJ
@6723263/1
gcctattattggcattccagcatcattactaattttttgcaattgttgag
+6723263/1
CCCFFFFFHHHHHJJJJJJJJJJJJJJJJJJJJJJJJJJJJJJJJJJJJJ
@7751269/1
ctaaattctgctctgataaattagaatcatcccatagcaaatgatatttg
+7751269/1
CCCFFFFFHHHHHJJJJJJJIIJJJJJJJJJJJJIJJJJJJJJJJJJJJJ
@824417/1
atgaggtgaaattattggtatttcttttttccaaattgcctctccattca
+824417/1
@CCDDEBDHGHHHIIGIBC<FHCHIIIEHIG@@FEGGI4CBFGEGIGGE9
@3634422/1
ctgtaatgtaaaagcaccaaggctttgcgacaatttgttctcttctgttg
+3634422/1
@@CDFFFDHDDFFEIGIJI?GAHGHHJJGD?DGDGA>GHDGHIAB4BD?D
@4184764/1
catgtaatactttgtagatatcagacattt
+4184764/1
@@@D=B;B?B4DFHGE4AFFDEICGEC4C<
@6724077/1
atatattcatgccacattccattccatgatttattaaacccgatgctagc
+6724077/1
@<@DDDFFHGHGHIHIGGGHECIGEHHIHGIIGGDC<FA?;DDF@FHAF9
@825146/1
agttaaaacagtacatcgcacaacaaacacttggggagttaaatcaacat
+825146/1
CC@FFFFFHGBFHIIFHIJIBGIIBGHD?CGHIICHHIBDGG8?@FHIGE
@7752330/1
cgacgacactttttagtaccgggcttactaagggagttttcttgatcatt
+7752330/1
CCCFFFFFHHHHHJJJHIJIJJJJJJJJJJJJJJIIFHIJJJJJIJJJJJ
@3635901/1
ctagtcatttgttcccctgagattggggaggactcaatgccaacattga
+3635901/1
@@@FADDFGHHDFII>DBHGFBAHGGCHGHBFGHGGGGCGG>?FECECD
@5693010/1
ccacatcaatgttaaggaatggtttccaaccaataattgcagactggaag
+5693010/1
CCCFFFFFHHHHHJJJJJJJJJFHHJJJJJJJJJJJJJJIJJJJJJJGJI
@8226246/1
gcaacaaagctttcacgttcataaggtctcatttgaaaacgtggatctcc
+8226246/1
CCCFFFFFHHHHHJJJJHGIIJJJJIHJJJGIJJIIJJIIIHIIJJIJII
@6226799/1
attagaatcatcccatagcaaatgatatttggtaggacgtgctgtacctt
+6226799/1
@CCFFFFFHHHHHJJJJJJJJJJJJJJJJJJJHIJJJJJIJJJJIJJJJJ
@3636630/1
tctgtgtggtcttttgtcaaagctactccttg
+3636630/1
@@@DDDDDHHHF<BHEGI@IIAAHGGFCCB9C
@6226884/1
gcaaaactttattgtcttcaaatagtacttcaccaaaaactttgtcagcc
+6226884/1
CCCFFFFFHHHHHJIJJJJJJJJJJHIJJJJJJJJJJJJJJJJJJJJJJJ
@2528993/1
agcaggtatagatactgaacgtgtacac
+2528993/1
<@<DDDBDFFDFF4FDAF>G33:3<4A9
@4185609/1
aattcccacatctactgtggtaccagctggtatatttccagacttaccac
+4185609/1
@C<DFFFBHFFDHDEBHC<FCAF9FBAGEC;FGEG9:?EGFDHIC@?3?F
@249857/1
ctatttctttgtgtcgaaatacaaggcaggaaatggtgaactgcctttca
+249857/1
@@7DDFDFFDHDFGBGHJIGEHGIIGAGE61?GHD99B@FIIII>F9DGD
@7753289/1
agcacatttggctgcggtacatttagctatcctgtagtttcgtcctatac
+7753289/1
CCCFFFFFHHHHHJJJJGIIJJJIJJJJJJJJJJJJJIIJJJIJJJJJJJ
@826946/1
gagcttttattgaatagaataggaatgtcaggtgcgttaacttttggtgg
+826946/1
B@@D?DFFDHHHGIJIGGGIIGEEEFE<CDHGC@?@;D??4:BBHEHBG7
@3065903/1
ctctaactaaaaattcttttttaagtaacaaagcttcagtaaataacaaa
+3065903/1
@CCFFDDFFHGHD>HIIJJIJD;BFHHGGGGIFCEFBGHIIIEGFHIGIG
@1940886/1
ttttgaaacaactacctcccctctggtatccaaag
+1940886/1
?1?DBB>BDFD?B??D<F3CG>EA<<???C1:3CA
@1941168/1
ctaaattgtcatcaagctctccccttccatgcaataaacggcatgtctca
+1941168/1
@CCFDDBDFFHHHJJGHHHIHIJJGJJJ>>HHHHIJBHHIIDH<BBFHIB
@8227713/1
gttataacattatgcagttcattacctaagatatttgttatgatctccgg
+8227713/1
CCCFFEDFHHHHHJHIJGIJFJJJJIIJJJJJJGIJJIJJJJJJJJJJJJ
@5694695/1
agcttgctgagcgactaatgccact
+5694695/1
8=?BDDDDCDAB?<CEA9?EDEEI3
@7210168/1
gtgaagtttctgagagcatcttctctaactgtcctttgaggtgcaaaaca
+7210168/1
CCCFFFEFHHHHHJJJJJJJJJJJJJJJJJJJJJIJJJJJIHIIJJIJJJ
@1390956/1
gcattccctttcacactagggacatga
+1390956/1
@@@FFFFFHGHHGGGGHBG3ACE=FG@
@3640990/1
cagcatgatgacattcatctataactaat
+3640990/1
@@@FDFFDFDBF?GGIIIEIH>9?ADEF9
@7755023/1
tagcaatcggtaaagttttgcctataagaacaatgagtgagagcttgcaa
+7755023/1
BCCFFFFFHHFHHJJIIJJJJJJJJJJJJJJJJJJJJHIJJIJJJJJJJJ
@1942994/1
agtgcttctgtaaaacgccaataattgttctttcatgatactctca
+1942994/1
?@;DDFFFDHHDFCGGGBGGGCCEHHGH>FEHIJ@GGIEIGCGEGD
@829202/1
gttggtgcattcataattcgggccttaactttagtgaactggtcatc
+829202/1
@?<;DBDFDBHDFGGDII@FCIIIGF<EF9FBEC9C4<?@A?9BFB9
@5218765/1
cttttttagttttataggttccttaatcatacaataattagcttaatatt
+5218765/1
CCCFFFFFHHHHHJJJJJHIJJJJJJJJJJJJJJJJJJJJJJJJJJJJJJ
@7756340/1
gtcattagcagagctcgctactaaggccttcaagatagaacccaattctg
+7756340/1
CCCFFFFFHHHHHJJJJJJJJJJJJJJJJJJJJJJJJJJJJJJJJJJJJJ
@3067501/1
ggcacatccacgatttcggcagcttttacctcattttcactcagaagaaa
+3067501/1
@CCFFFFFHHGHGIJJJJJIII=FHGEHAFBGEGGHIFHIIGI@?DHA8=
@5218948/1
gctagattatcccttctgaagacaggactaggttctgcaatgaccatcaa
+5218948/1
CCCFFFFFHHHHHJJJJJJJJJJJJJJJJJJJHIJJJJJJJJJJJIJJJJ
@3067590/1
cacgagacaacgtgatataactatgaagaatcatgtgataaaa
+3067590/1
@CCFFFFFHHGGDHIFIJEHIEGIJJJJJIIIIGGDGGHIIGG
@3642842/1
gtctcatccacattttatgtgctgctaacctcttggcaatttttttcgat
+3642842/1
@@CFFFFAHHHHFIIJJJIFJJJIJIJDHIIIGH@EDG>FHIIIJJJIIJ
@253146/1
cttttatcataatgagatcaagtttttttcgaatcaaatgaagctgtatt
+253146/1
CC@FFFFFFHHGD?FE<FGHGGGHDJEIG3C;B9BDFDAGHDAG3B9BBF
@253160/1
aaacaatgtcaagagcttggattgcctcctgcggaccatt
+253160/1
@@@DDDD8ACCDCG;EGAH?3C@<EFGGCFGEBGDG<DGG
@4697589/1
gaggccatcgcctggtcatgcataattcttgtagaagaccaatagggttg
+4697589/1
@@?BDFFFHGGHGGICFGIGIHEHIIGBHGEHIIGGIDIHFGHIIIGBFG
@4697771/1
atataagattacaattcttaacattttt
+4697771/1
@@@DDDDDFFFFFIIIII:CA:<IHIII
@7210921/1
cttgccgatagcaataaggcctttggctttaacctcataactaaaacagg
+7210921/1
CCCFFFFFHHHHHJJJJJJJJJJJJJJJJJJJJJJJJJJJJJJJJJJJJJ
@1943990/1
gctcaaacatgcaaatgtgacattattgactaaggccgatctga
+1943990/1
@@CDFFFFFDADDIG>GHDACECDGEG9CHCGGBEAGHDGGEDA
@3068787/1
gccgcacatgtttgtgcttctgaag
+3068787/1
@@@=DFFABHFHB9EDFGAEGIGI9
@5696684/1
caattgcattccctttcacactagggacatgaggtgaaattattggtatt
+5696684/1
CBCFFFFFHHHHHJJJJJJJJJJJJJIIIJJHHJHHHIJJJJJJJJHIIJ
@2531929/1
gcctcatgttataacattatgcagttcattacctaagatatttgttatga
+2531929/1
CCCFFFFFFHHGHJIJGIIGGFHAFGGIDEIHIG<AFHGIIGHIEHGIIJ
@8229912/1
gccagtacctatttctttgtgtcggaatacaaggcaggaaatggtgaact
+8229912/1
CCCFFDEFHHHHHJJJJJJHIIIIJJJJJJJJJJJJJJJJJIJJGHJJJJ
@1945849/1
gtacaggtcaaatccatctttgtaaataaaaaattaataacattaatatg
+1945849/1
@@@FDDDBD<FDHGEH<@IIJBFIGIIJCHEHIJIIJJIGEFDEDDDH>B
@6231520/1
caggataactatagaggttcttctttccatcaaaggcaggaaatcgattt
+6231520/1
CCCFFFFFHHHHHJJJJIJJJJJJJJJJJJJJJJJJIJJJIJJJJIIJJJ
@3070443/1
gatgaaatcatgaagtctaggaaagaaacaaacattgcagaaagtctgac
+3070443/1
@@BDFFFFFGGFHJJIIEIIHHIJGGCCCGEDHHEGIIIIJIIJDDCBB@
@4189817/1
cttcagggtcattatgggcttctattagttcatctatattttttaaggaa
+4189817/1
@CCFFFFFCF?FDIIIGIIIIID><CBFHBBHHECGE9CA<GDB=FGFDH
@6232033/1
tcttcttgtttcttttctttaacatttctcacagaacggttgccatatag
+6232033/1
CCCFFFFFHHHHHJJJJJJJJJJJJJJJJJJJJJJJJJJJJJJJJJJJJJ
@1394418/1
gccctttgttttccttcttttttatttttgcaaataatccgtgcagtatg
+1394418/1
<@@FFDFFHHHHHJJJIIIFIJGGBHCGG6EAHIJIJFIGIIIBHHBFHJ
@1394969/1
gttttttaagtgcatgttgaacatattcatgcaaaatgcaaatgtagctt
+1394969/1
@@@FFFFFHFAFFIIEHGHJJJIIJJJJE>G?EGBBDFIJIGHGAGC@GG
@3644266/1
attacttctaccatcaaaaacaggtttaaggtttccaaaaattttcgaat
+3644266/1
@@@FFFFFHFFF8EFGGIG<E=EGBE<C>FECBDGHIIHIIIBHIF@BGE
@2534120/1
gctattttagcatggaatgtaatctccaagttgtgaatcaatttcaggat
+2534120/1
CCCFFFFFHFHG?H>FHGI@FHIGHCIIDDHHGGGIEE9CFEGHIIJEIC
@1396319/1
atattgtttgatatcgccagtccaaattcttggacataggcgtcgttatt
+1396319/1
CCCFFFDFHDHHHFIGEBGGIJIIJJJJIJCHIGIJJIJJIEHHIGIIJG
@254249/1
cgacaaacgccatcctctcattcttagt
+254249/1
@;?DDDDDFHH>1;@<ECFHGG<E>GG1
@7213507/1
gcacgcttatcctcaaaaagatgtcttgtaattaggtaatctagaactgc
+7213507/1
CCCFFFFFHHHHHIJJJIJIIIGFFGIIHHJIJJJJDHIIGIJJJIJJJJ
@3071358/1
ggaaggtggaatttttgcattttttataact
+3071358/1
@@<DDFDAFAF?FG@FHEHFHFHHEIEFIJ>
@3071423/1
attacctaagatatttgttatgatctccggccaagatcagccgtgtttgg
+3071423/1
@B@DFFFFGHFHHJJJJEHHIGIJIJI@FHGGGHDA9FH<FFHDDD;CFH
@3645016/1
ccttaactgtccttctaacctgttcttcttgaagttggttcagctgtagt
+3645016/1
@@CFD>BBBCBFF>EDHIIJE>E4F4CHHGABA?GHE3CDGEB?F@B@99
@257174/1
gcctcttgttttgcttctttttttgacctacccttgccgatagcaataag
+257174/1
CCCFFFFFHHD?FHGGEGIIJIIJJIII>3D3DGGDFIGI8AEFGF;F@=
@5700064/1
ctcagaagaaataatatctcagcaccaattttatgatttctcttctcttg
+5700064/1
@CCFFFFF>DHHHJJJJJJJJJJIJJJJJJIJIJJEHIJJJIIIJJIJJJ
@257592/1
aggagtttatcagttgcttccaatactgtagaactatcttgttttttaac
+257592/1
@@CDDBDDDHGFDBFHCFCHEBFH@FHFC><4<?CE4CDBD4?CDAHEDD
@4701310/1
caaaggtcaagaccataaccaagatcaattactctaccaggtggaggtga
+4701310/1
CCCFFFEFHHHHHJJJJJJIJJJJJJJJJJJJJJJJJJJJJHHJHHJBGH
@258974/1
accaccacaaatccacttggaaaactgtttatc
+258974/1
@@@DBBDDFHDHHIGIGIDCA9FBDGIHGIID>
@259093/1
ctccaaaattgtaaatccaggaacttcccagtcatcaggaataaagtcat
+259093/1
@BCDFDFFHHDHHGJJHGIIEEGAAFHGEEGIGIIICHGGIIJJIG<D@4
@4702367/1
gacacttatcaggttgtatactgatttcataatgatgtacgaaacctcga
+4702367/1
CBCFFFFFHHGHFAGGHIJJJJIIJIJJJJJJJIGJJEIIJIJIJJGIJI
@7216542/1
gctgagagtaattcgtcgcgcattctgttgtatatttatgctcacttcac
+7216542/1
CCCFFFFFFHHHHJJHJJJJJJJJIJJIJJHIJJJJJJJJJJJJJJJJJJ
@834217/1
gtggttgttgcctctgttgctgctgaggctgttgttgccactgctgctg
+834217/1
?=?BDDFDFFHFHGHIHE>CBHGGIII?HGGEH>GIEGE>FB<B<DA<D
@6733090/1
ctaatgtttcttcatttaaaaccgctgtgtctctttctttttttgtt
+6733090/1
@CCDDFDDHHHHHFGIJIJJCHHIJJIGEHIGJIJJGHHJIIJIJJJ
@834590/1
gttcattacctaagatatttgttatgatctccggccaagatcagccgtgt
+834590/1
B@<DFFA8?DHFAF@GAFFJHFAFIIIFEHHJDG:F:F3?@FGEFF@?F=
@3646380/1
ctctatttcattgtgcattaatctatagaaaattttccaaacagtattta
+3646380/1
CCCFFFDFAFHGH:CDEGHHIJIIIEEEHH9ABEHHHIFJ4?CE4<DAAG
@5225783/1
ctgtgccataaccgtacttcatatcattgataattactgtagatgagtaa
+5225783/1
CCCFFFFFHHHHHJIJJJJJJJJJJJJJJJJJIJJJJJJJJJJJJJJGIJ
@5702514/1
cctcagagctaccttggcagctgctaattttgcttggtgtttgttttctc
+5702514/1
@@@DDFFDDBHHDIJG<EGGGGGGIE<FFHGHIJHJJGGBFFBBHGIJIE
@5226313/1
cataattcagaaagaatatacacaacagacaactctgtactggtgatatc
+5226313/1
?@@B?DBDFHFBDCGGGEFFBEGCDHG;FGBFG?EBFFF@B<>GEH<D>B
@5702660/1
gtataatataattcttaccatctagattgaaaaaagaatgcgaatcagtg
+5702660/1
CBCFFFFFHHHHHJJJJJJJJJJJJJJJJJJJJJJJJJJJJJIJJJJJFI
@5702709/1
gtgaggtacacagttgcagtcctgagctggtcttcagtcacccgattcta
+5702709/1
CBCFFFDDHHHHHJJJJJJIIJJJJJJJJJHIJJJJJIIJJJJJFHIJJE
@5702991/1
ctcatgttataacattatgcagttcattacctaagatatttgttatgatc
+5702991/1
CCCFFFFFHHHHHJJJJJJJJJJJJJJJJJJJJJJJJJJJJJJJJJJJJJ
@5703047/1
ggtgtagaggtgcaggctggccatgttgaatagcttgctgtggtggtaca
+5703047/1
BB?DDFFFHHHHHJJJJJJJJJJJJIJJIJJJJJJJJJJJJJJHIJGHJJ
@4703480/1
ctttcattatcgtaaattgtcacggtctcaacaagttccgttttttggag
+4703480/1
CCCFFFFFHHHHHIJJJJJJJJJJJJJJJJJJJIIHJJJJHIIJJJJJIJ
@6237860/1
ttcaagaatatactcccgtgtgatatgatatgggttgctgtttacaccaa
+6237860/1
CCCFFFFFHHHHHJJJJJIJHIJJJJJIJJJGIJFHIJJJJJJJJJJJJJ
@1951506/1
gttgctgttgctgctgctgttgttgttg
+1951506/1
@=@BDAD:CDFBFEDF33AAE9FFGFID
@1951538/1
ggggaagtcaattgctaatattgccatcaacgttcactgtctataaaaat
+1951538/1
@1?DFFFDHFHFHHEHGEGCCCHGHGGGIJHIGGJGDGCCFHHJGCIJIJ
@1402410/1
aagaaaaattgctccagcaacagattcaaaaacatcacctagtgctt
+1402410/1
@@CFDDDDF?<DFG>BC9EFIIGGDHCFDFG=EE?<?DDHGFFDEE9
@835575/1
cttttttccaaattgcctctccattc
+835575/1
CCCFFFFFFHHGHJJJJJIJIJIGIJ
@4703800/1
gttggttgttttttaagtgcatgttgaacatattcatgcaaaatgcaaat
+4703800/1
CCCFFDFFFHHHHJJJJHIJJJJJJJJJJJJJJJJJJJJJJJJJJJJJJI
@6734099/1
gtcagttttaatgcttccaacacgttgaactaaacttggatcagtagtgg
+6734099/1
C@CFFEDFFHHFBHIHIIJJJIIJIGHHIGGGJJIIGIIIJJJJEGIGHI
@4704210/1
gtttctcaaaacatggtgctggatgaggaaatttttcataaagaagtcga
+4704210/1
BBBFFFFFHHHHHJJJFHIJJJHACGHHJJJJJJJJJJJJJJJJJJGIJJ
@1403044/1
gcatgaacggtaatagctcgtgccattgcgccaggtgtccggtcttcact
+1403044/1
CCCFFFFFHFHHHJIGIIJIFHIJJJJGIIEIJJJDHCHIJJGGFHIJJB
@5703973/1
ccaaaatccaaaggagcccactcgaattctttagttagggtaattaaacc
+5703973/1
CC@FFFFFHHHHHJJJJJJJJJJJJIJJJJJJJJHIIJJJFGIJJJJJII
@7218605/1
ctttgatgctgctcaatttaccttcatccttgttttcaaagttgataaat
+7218605/1
@@@FDDFFBADFFIBBFDFEHGGIIJJJJJJJHIEIJJJIIDFGGIIIHG
@5704816/1
caattgttgagtgaagtttctgagagcatcttctctaactgtcctttgag
+5704816/1
CCCFFFFFHHHFHIJJHIJJJJJJJJJJJJJJJJJJJJJJJJJJJJJJJJ
@6735417/1
gtccttctgacacaccatctctgtaaaagaggatagcttgaggcttatac
+6735417/1
CCCFFFFFHHHHHJJJJJJJJJJJJJJJJJJJJJJJJJJJJJJJJJJJJJ
@263394/1
gcaacaacacaattgtcggcagctgggaatcctt
+263394/1
@@@DDD?ACFDHFE?<<FEHGAF3:9?FD>DH?D
@1954018/1
cttttgtcccagtctatacagtttcaaattactaacctgtttagaa
+1954018/1
@@<DDAAD?D8DFHJIBDHFHHCGECEHD<B<??C<CFE?EG>GDD
@3650116/1
gtccaatcagattgaaaaaaacaagttgtataacacaattaaaaagtaat
+3650116/1
@@CFFFFFHHGHHJIEGIJJJGG?GHGCCFIIEHGGGCHEGGGGGEDBBF
@1954505/1
ggtatatataagattacaattcttaacattttttctttaaacaaagaaca
+1954505/1
?@?DDDDEA?ACFHGBHIHIJHIFGGG@FHIIE6;C>BDCEBBF>FEEDB
@6240619/1
gggacatgaggtgaaattattggtatttcttttttccaaattgcctctcc
+6240619/1
CCCFFFFFHGHCDHGGHIIIJJIHHIIJIIJJJJJJIJIIJJIJJJGHII
@4706799/1
gctaaatcttcaagtacatagtacataactttagctgtcgtctt
+4706799/1
CCCFFFFFHHHHHJHIJJJJJJJJJJJJJJJJJJJJJJJJIJJJ
@4199239/1
ctggggtgtatgtcattgagggcaagtgcctcattacaacatccagggc
+4199239/1
;?@ADD0ADDA<D>FEGHH>DGDFID?9C?B@GGGEGICHG>DHCH>D1
@4199353/1
gctgtggtctctgctgttgctgttgttgctgaggctgctgtgg
+4199353/1
@@@DDDDDHHAHDBGB<CIII<<A<AG3A9BCB@DG;CDE9B3
@7220265/1
gccctcttcattttcggtttcgtaggcaggtggaggccatcgcctggtca
+7220265/1
CCCFFFFFHHHHHJIJJIJJJJJJJJJJJJHIJIIJFIIJHIIJJJJFGG
@1956649/1
atcaccagatggttcttcttcttgcaaa
+1956649/1
@<@DFDADDAF?<?9:EA@IGG>@@AB@
@264403/1
ccttcttccagcatagcttcaatttcattgtcgcttatgtcaaattctac
+264403/1
@@@DDDDD>?4CCGGH3CFAFHIGC@H>H9AE@C@G:DGBC<FH4??F>4
@7220529/1
ctcttgttttgcttctttttttgacctacccttgccgatagcaataaggc
+7220529/1
CCCFFFFFHHHHHJJJJJJJJJJJJJJJIGIJJJJJIJJJJJJJJJJIJI
@7766169/1
cctcccctctggtatccaaaggcactgttttcaccggaggaatttgtttg
+7766169/1
@@@BDDDDFHHD:AEFGIGIGCFGEIG<?FGFGHGIIBHD?F@?FBB=FH
@7220693/1
ccctaggcaaggtacagcctcaccacctcaaccgaacacttctaggttac
+7220693/1
@@@FFFDDHHFHDHIEHCCGDEIGGHEH@GIIGGDBHBHFIIGGHIF@CH
@264764/1
gtggtatcaatttcttctttaggtaaaacttttatgccaagccaagacat
+264764/1
?=@DBDDEH?FBHIJJIGHGIIFF@H@HFHJJFGGGGC@CEGGBHGBGGH
@839963/1
agtcccttcagttaatatgctttaactgacaacattcaatgttctgtaat
+839963/1
@@CFFDDACFACFGGGAABHE>?CBHHCI@A<FFHGGBBG>44?FEGB?F
@1405265/1
cctgttggtccattaatataaaatggttcaacttctttggtgtacagaaa
+1405265/1
CCCFFFFFDBHFHIGBAHIJ@HIEHCFEH9HC@>EH9<EC?D;DGI@??F
@265734/1
caacattttacatgcagttagtgcaactgctcccttggcagta
+265734/1
?@?DDFFFDFFDHHG3AAIGBADHBEEHAFH4EFH@?CHBH99
@5707445/1
ggccaggtgaaagatgccggaagtatttatggagtccatatttaactgct
+5707445/1
CCCFFFFAFHHHHJJJJJJJJJJFFGIIIIIJIJFHIIIIHIGIGGDGHH
@3652758/1
gtaggaaataagaaagcaagagaaggaagtgagg
+3652758/1
@@7DDDAD<BFFHIB<CGIGIIIIGCH9?:CGGG
@5707671/1
attgaataatagctggctggttcctagaatcccacatggcaggaagtttt
+5707671/1
@@@DDD?DDF>FHBEBCGC@<F>G<FAEDGDGDHIEHGGGHEG?GC9BFH
@1406191/1
ccattttcagtagtgatgaaatctgaatttttgggtaagcaatcgtcttg
+1406191/1
@@@A<DDFFHH><AEAFEHBCGHEE44EHGGHIIGEHE9BDG9DB?D2?9
@6241616/1
ctatttcattgtgcattaatctatagaaaattttccaaacagtattt
+6241616/1
CC@FFFFFHHHHHJJJJJJJJJJJJJJJJIJJJJJJJJJJJJHIJJJ
@841812/1
ctgcggttcatccataattcagaaag
+841812/1
?@@1BD:?CCDAFEIDGG@HEHHABD
@2543610/1
gtagaattacagaataactcatgaatgctttctaatgtttcttcatttaa
+2543610/1
C@CFFFFFHHGHHIJDGHGIGIEHDGHEJIIJI>FECBHEIDCHGCIGIG
@3654591/1
cttactttaaaatcaaaatccttcatttctcccgatacaat
+3654591/1
??@ADEDDHFDFCFEE<FHHFCHCGIGIIIBH>FD:0DH3?
@6244145/1
gcccaatatagattccagaacttccggcataatgagtacatcatttacat
+6244145/1
CCCFFFFFHHHHHJJJJJJJJJJJJJJJJIJJJJIJGHIJJJIIJJJJJI
@266183/1
ccgctgtgtctctttctttttttgttagactgatttgatagagcacggaa
+266183/1
@@@ABDDD4DFDHIB<<ACIEHGIC>CB4DG>B?DDF4???FC@DG<@BA
@7222035/1
aggcaggtggaggccatcgcctggtcatgcataattcttgtagaagacca
+7222035/1
CCCFFFFDHHHHHJJJJJJJJJJJGIJJJJJJJJJJJJJJJJJJJJJJJI
@4709262/1
cagacatttcttcagggagaatttttaaccatttacacaatataaatgca
+4709262/1
CCCFFFFFHHHHHJJJJIJHHIJJJJJJJJJJJJJJJJJJJJJJJJJJJJ
@267410/1
gttcaagatcattttaaactgtccttctgacacaccatctctgta
+267410/1
@;<DDDDD3DFDFF>GE>3A<A3<<CHH9CHE>GECE@GCD@>9:
@7769165/1
ggggaacgagaaccaatttcttttaaaaataatcagcaaaatccaaa
+7769165/1
CCCFFFFFHHHHGJJJJJJJJJJJIIJJJJJJJJIJJIJJJJJIJJJ
@2545735/1
tctgaaggttgtattgttctggtattatgagtgttacttctcatcctagg
+2545735/1
@@@ADBDFDFDAHEHBDFEGGI<?CDHIJIG4AC<BEFFDH?CD?D9FBF
@8241417/1
gcctagacttgtgcaccagctaaagaagacttatctttaaacggcagctt
+8241417/1
CCCFFFFFHHHHHJJJJJJJJJJIJJJJIJJJJJJJJJJJJJJJJJJJJJ
@5709147/1
agtatgttttccaacagtcataataaattcattagactgtcgatgaagag
+5709147/1
CCBFFFDFHHHHHJJJJIJJJJJJJJJJJJJJJJJJJJJJJJJJJJJJIJ
@6739901/1
gccaacaaatggtacataattaaaattaattaaaagttaataatacaaat
+6739901/1
CCCFFFFFHHHHFEHIJJJIJIJIJJHIJJIJJJJJFHGIJJJIJJIJII
@4205848/1
cttctctgcactgtgacagtcttca
+4205848/1
?=?DDDD?DDA??CGGGHIFB?H>F
@842223/1
gttacttctcatcctaggacgtccacctcgaactga
+842223/1
@@CFADFFFHHHGJGIC9EHG@FFHGEGG?FBHGED
@6740775/1
gtctattgacagcatgatgacattcatctataactaatagattgacacga
+6740775/1
CCCFFFFFHHHHHJJJJJJJJJJJJJJJJJJJJJJJJJJJJJJJJJJJJI
@3655598/1
tgaggaaacaaactttgtgagtgttctaaagctacttttgcagcattcat
+3655598/1
CCCFFFFDHHGD;FHIJGGI9<CBHHEIIJICEIIBHIHEDAH@;FGCB?
@3655600/1
agacatttcttcagggagaatttttaac
+3655600/1
@CCDDEEFFDA<CFBFG>:?BD@D@3A<
@6741210/1
ctttgactaaatactcctgaaggagtgatatcggtgtttttgagctcata
+6741210/1
CCCFFFFFHGHHHIJJJJJJJJJIJHHIJJJIIJIIGIJJJJJGIJJJJJ
@3656029/1
gttatgatctccggccaagatcagccgtgtttggtagaagcaggatgaca
+3656029/1
@@@DDEFDH::CDEADEFEDGACGIBF:D:BFHGGI@90?FCGFG<CBF@
@8244276/1
atggaatccaaaccatacttcacgaccacctccaagaggatggtagtaac
+8244276/1
@CCFDDDDDFHFFBGGHIIIJIIHFD<FECGHICDEGGEHIA;BBFBBGI
@7770000/1
gccatatagccttaaaagggcaccccaactagttatgtgagggtgaaggt
+7770000/1
CCCFFFFFHHHHHJJJJJJJJJJJJJJJJJIJIIIJJGIIIJJGHHHIJB
@4208206/1
cagtaggtaaaaagattattgtattttcttttagaactctttcaaagagt
+4208206/1
@C<DDEFDFHD<DA@DHGIJIIIDIIG>FHGIIECGGG<DEHF9B4C39:
@7224528/1
ctgggaccattttccaaaggtttaaaagcaggtattgcattggtataagc
+7224528/1
@@@DDBDDHHHHHGGHGGGIACFDAHBC;CFB:EDFDDHHFDHIGGIIII
@5235104/1
gttcatgaattgctccctccacctgaactagttcatatttcggagtcgtc
+5235104/1
@?@DDDDDFHHHHJJIIJHHIEEGGHHGHGHJAFEIJJGHJG>E>BGGHG
@6742314/1
cccacttttatgaatgattttgatccaaccttctggtagcatttcaaaat
+6742314/1
CCCFFFFFHHHHHJJJIJJJJJIJGHGJJJJJJJJJHIIIJIJJIJJJGI
@845031/1
gtaggggttgtttccctagactgtggt
+845031/1
@?@DDDDAFF<FHIIIIB3AC9C<EAB
@1961191/1
ctttaagagcatttattgcagcttctttctgtgcatc
+1961191/1
@C@FFFFFFHFFAFHG@EHIBGGHGGICFH>FCHEA?
@1961210/1
gttcttcatttctttagtcgtagaacaattgttcaaccgccatttgtcta
+1961210/1
@@@DF>AB4CFADHHIIIBFFCCEEH9;?FH@4:C?F9::@@F>D?8?/?
@847173/1
gaaaataataccagcatttcttaaagttgtgaaaatcgtgtacataataa
+847173/1
@??DBDA?BH?HHIIDGCHIJJD@AHFHFBFCIEHGDF3:8B4BGII9FD
@5713801/1
gctcaaccattttatcggccaacatattactgacctcaaccgtacttcta
+5713801/1
CCCFFFFFHHHHHJJJJJJJJJJJJJJJJJJJJJJJJJJJJJJJJJJJJJ
@3082666/1
caggtttaaggtttccaaaaattttcgaataagcatggaccatggtttca
+3082666/1
B@CFDFFFHHHFFIJJJJJJJJJJJJGGIIGJDGGJIIJHIIJIIDBFHG
@3082704/1
ggttttcgttgctcattgatatcccttatgtctaacacttcacacataaa
+3082704/1
@@=DDDDD?BADHIIIBAHHCHG4CGGIIDHG9EFH9<?CFD><<DHGHI
@3082792/1
gttttcaccggaggaatttgtttgtgattttttattgtatcccaatcaat
+3082792/1
@??DDDBEGHGDHGGIIJEGBGHHBFFIIIJG>BFFHGIC8?DEGIDEIG
@4209363/1
ctgtagtacaaatttctatttccgattatttttcctttgatgctgctcaa
+4209363/1
<@@BDA;BFFHDDFIIFD@III<FBHIIIC9FCFGGCHG<DH@D>FFHIG
@7225967/1
cttgaatgaatttttcattcctccatactccttgtcttacaggtaccggt
+7225967/1
@C@FFFFDHHFFHJIIJIJFFGIIJIJJJDHIHIIJJIJHDGIGDHIIIF
@5714855/1
ctttgtgtcttgcacgacctttggattgaatataagaccttgttgtttta
+5714855/1
CCCFFFFFHHHHHJJJJJJJJJJJHJJJFIJJIJJJIJJJJJHIJIJJJE
@4210774/1
gtcatcttttttcgtaggcacaataaagaatgaatt
+4210774/1
@C@DFDFFGGDFFGACAEFGHGHI@H4?FH>4CHDG
@3082913/1
cttcaacaccacactcctcaaggtacacccctataagggcttcgatagaa
+3082913/1
@@@FDBADFABHHJJIHGIH<EGFA?<FGFGHCCHHIE;DGI@@DHCHIC
@6249660/1
ccaatgtttctagcctttcataattcataacgtcattagcagagctcgct
+6249660/1
@@@BDDDDABDFBH<FD:C?:E:<<CCCFHDFBEHHGIICHA?BFHEIG?
@2550028/1
ggagaccttggctttgccgcttgttgctg
+2550028/1
@@<DFFDDHHGHGJJBGG<F<F7?EHC<F
@3083600/1
atctcgatacagaataattctatgaggcttgtagccaccggtacttttgt
+3083600/1
CCCFFFFDHHG<DGGBFEHIJIIIDFGGIBHB?<EGEHJ>:?FG>F>DEA
@6250409/1
atagtatctgatttgttgtttattagggtagcatttggaggactgtc
+6250409/1
@BCFDFFFHHHHHJJHIJIJJJJJJJIJFHIJJJJJJJJJJIIJIIJ
@1963378/1
cccggtggtcttgttatttcgatacactcttaaacaatgatgtggg
+1963378/1
@@@FDDFF8?DFHHID>D>@FGIIIGEHIGH@B91:?BGDEHGCEG
@2551049/1
ctagacttgtgcaccagctaaagaagacttatctttaa
+2551049/1
@CCFDFFF?FHFFG>FGGGGGIGEAH>FCH4?CGIJCG
@4711907/1
gcatcattcattttcttcattgtaacttggcccgcaacaattgtacacaa
+4711907/1
CCCFFFFFHHHHHJJJJJJJJJJJJJJJJJJJJJJJJJJJJJJIJJJJJJ
@5718345/1
gcctgcttgtggaaaaccaccacaaatccacttggaaaactgtttatcat
+5718345/1
CCCFFFFFHHHHHJJJJJJJJJJJJJIIJJJJJJJJJJIJJJJJJJJJJI
@8249358/1
gcaacaattgtacacaactccataggaagcgccaaaggcttctctcgtga
+8249358/1
@C@FFFFFHHHGHJIIIIJJJJJIHGBHIJIFHIIIIEIIJIIJJJJGHG
@4211082/1
tcttggacaagttgttatattagtca
+4211082/1
@@<?DDDFHDFFDI>GDFG?IEECEF
@1412800/1
gctgaactatttttactataaacatctttcatgtcatcaatatttatgat
+1412800/1
CCCFFFF8<DBFH@GIIIIIIHHIIEBFH>HB<A<HHIBD>BFH<@<G4D
@4712744/1
attagaatcatcccatagcaaatgatatttggtaggacgtgctgtacctt
+4712744/1
CCCFFFFFHHGHHJJJJJJJJJJJIJJJJJJJFIIJFIJHIIJIGIHIJI
@6746389/1
ggtacacagttgcagtcctgagctggtcttcagtcacccgattctatttc
+6746389/1
??@DDDDDDDDD?GHAGEE?BAACBEEFF?BDB??EHGBD?GHGEC?FDE
@4713393/1
cgctgtagtacaaatttctatttccgattatttttcctttgatgctgctc
+4713393/1
CCCFFFFFHHHHHIGJJJJJIJJJIJJJJJJJJJJJJJJJIJIJJJJJJJ
@5241082/1
ctggcatttaaaaaaaaaatcaaaagctagtagaccaattaagaactcaa
+5241082/1
CCCFFFFFHHHHHJJJJJJJJJJJJJJJJJHIJJJJJJJJJJJJJJJJJJ
@275656/1
ctgaggagcatgttcttgcctttgttgctgctgtggtggttcttgcct
+275656/1
@@@DDDDDHFFF<?CHHIHCHG<HHCFH>FDC@F9F?DC@DB@DED;B
@3661830/1
ttatgatctccggccaagatcagccg
+3661830/1
C@@FDEFFHADFHII6FHGIIIIIII
@4715114/1
cttggcaacaaacagttgttttttcctgatatagctctaacttcaattaa
+4715114/1
CCCFFFFFHHHHHJJIJIHIJJJJJJJJJJJJJJJJJJJJJJJJJJJJJJ
@2551177/1
gaggaatttgtttgtgattttttat
+2551177/1
@@CFDFDD>FFAH::C@FH@FGGGD
@6251670/1
gctccaatcgcattccctttcacactagggacatgaggtgaaattattgg
+6251670/1
CCCFFFFFHHHHHJJJJJJJJIJJJJJJJJHIJJJJJJIIJJJJJJIJJI
@3086109/1
gcgaagaactgaggtaaaaataaaatttaaaaatgttgctattgtttcaa
+3086109/1
@BBDFFFFHGHHGJIJJJIGIJIIGIJIFCHGGIIHIIJIIIIIGIJIGG
@4716057/1
gctttttaaaataatacagacaattatgaagttctagtgcttgtttttca
+4716057/1
CCCFFFFFHHHHGJJJJJJJJJJJJJJJIIIHIJJJJIJJJJJJJJJJJJ
@7778102/1
tgtatttcctgtgatcttgtctaagattgctttcgctgcggcatgctttg
+7778102/1
CCCFFFFFHGHHHGIIIJJJJJJIJIIJJJIJJIIJJGHGGGGIJJJJJG
@4716415/1
ggtgcatgtaatactttgtagatatcagacatttcttcagggagaatttt
+4716415/1
?@:DDDDEHDHGFGEHJGFHIGIIIIIGGGGIGGIJIIJIGGGGDHEHHI
@849666/1
caatgtttctagcctttcataattcataacgtcattagcagagc
+849666/1
CC@FFFFFHH>FHGJIJFEGEHIIIIJFEGH;EFHCHCCHHJII
@1967927/1
ggagaatggaaggactaggacctggatggccttccaattctggctggtga
+1967927/1
C@CFFF?BB?DBFEGIGIGCGH<FDCFDCH@DA9C?D4D?FGCFG7?B38
@8252323/1
ctttcatgatactctcaagatccctgattacttcttctcgaggtggctgc
+8252323/1
CCCFFFFFHHHHHJJJJJJIJJJJJJHJJJJJJJJJJJJJJJJGHGJJJJ
@6746904/1
gctcttcttttttaataagttttttttttgggattttaat
+6746904/1
CCCFFFFFHHHHHJJJJIIHIJJJJJJJJ<FI2=DHI;C7
@1969250/1
ctctaaaccttcatctttatcagtaatttctttaatatttgaagtttctt
+1969250/1
@C@FDFFDDFHFFIIIIJGEIEGA<FFGIID>D?FEEFIIDCHGHIGFCH
@5242689/1
cgaggcatagttatttggaagtgatttgcacgaagcactataggtcgacc
+5242689/1
CCCFFFFFHHHHHJJJJJJJJGHHIJJJJJJJJJJJIJIJJJIJHIJIJJ
@851362/1
ctctgatgggagatttcggaactttggtactaaattgttctat
+851362/1
@@@FFDEAFD3?CFHIJG>CFFCDAGE@FHI9DHEGHCHIEGG
@5243105/1
atgcataattcttgtagaagaccaatagggttgcccatcattcgctcctc
+5243105/1
@@@FFFFEHHFDHIGGHIJGGGEGGIHIGGEEGIJJJJIJIEFGFIJJIJ
@852010/1
gctaatttaaaaattgaatagtttttatgaaatgagtcagaatt
+852010/1
<@<DBDDE?FHD?FFG>FEAHCFCHG=9FBEBC@F@?C??F9?<
@4215395/1
ggcctatcctctggaggaattcctttaaactgatccatgatcaatctcat
+4215395/1
BB@FFFFDFGHHHEGIBHIGAHEHIGCHHIHGADF9CCDHGFGGIBFCGG
@7779796/1
ccggtttctcaaaacatggtgctggatgaggaaatttttcataaagaagt
+7779796/1
BCCFDFFFHHHHHJJJJJJHHIJJJIJJJJJJJJJJJJJJJJJJJJJJJD
@7779995/1
ggctattttagcatggaatgtaatctccaagttgtgaatcaatttcagga
+7779995/1
<<?DFFFDHHHDDFGHIECGHIEGH@H>FGHHGIIG<FGEHDFFGHFGGG
@3662669/1
ccgtgatctaatatttgagcagaaggtgctggtgcatgtaata
+3662669/1
@@@BDDDBBDFDFIJIIEGEGCEHH@?A2ACEHG??FGGC<4?
@7780342/1
gttcataaggtctcatttgaaaacgtggatctccaaggtctccttgaaca
+7780342/1
C@CFFFFFHHFHHJIJJJJIJJJJJGGGJJJJJJJJJJDGHJJGHIIIIJ
@4216195/1
ttaaaaaattggtgggaggagaaatagtgattctgtagtgatat
+4216195/1
<@@DDDDDFFFHFGEE3EE7;EF;1C410?DCHGHBDD9B>D<4
@277976/1
gttttcttttttaaatttcttatgtggattgcc
+277976/1
@@@FFFFFHGAFH3CGHIJJIIIDH<A@GGIJH
@5245090/1
caatggtccacacctttgtcaccactatattcaccaaccgttaacggagt
+5245090/1
@CCFDEDDHGHHHIJJJJIJJJJIIJIIJJJJGIJJJIJIFGHGGCEBHF
@8253588/1
gttgctgaggctgctgtggtctctgctgttgctgaggctgttgtggtctc
+8253588/1
CCCFFFFFHHHHHJJIIIJHHJIIIJJJHIIJGGFHGICHHIGIIJGGGG
@3088976/1
aaaaaaatacagcaagtctggtaaatttatcgcaaggtaatgtaaaacaa
+3088976/1
<B@FFDDDGDHGFCHIH4CHIFCCHDI@?BGHIJJGI?BCFHFD4?F8BE
@6254451/1
gtcttgaacttcatttccaacaggtagtaagtgatcattaagttcgccga
+6254451/1
CBCFFFFFHHHHHJJJJJJJJJJJEGHHIIJHIJJJJJJJJJIIJJJJJG
@4718505/1
gttcagctgtagtctgtctgcatctgtatatgccctagcacggaaagcag
+4718505/1
CCCFFFFFHHHHHJJJJJJJJJJJJJJJJJJJJJJJJJJJJJJJJJJJJJ
@6255047/1
cactggcgttttggtgggcatggcctgcagctccctttttgcagcttctt
+6255047/1
CCCFFFFFHHHHHJJJJIJJJJJJJJJJIJJJJJJJJJJJIJJJJJJJJJ
@8254771/1
ctcctcttggaccacattctatcaagtaggcaccaatcaaggcctccaca
+8254771/1
CCCFFFFFHHHHHJJJJJJJJJJJJJIIJJJJJJJJJJJJJJJJJJJJJJ
@1970830/1
gcccatcattcgctcctcgactgccccgatgttggagcctatgctatccg
+1970830/1
CCCFF?DDHGHH@HIGGIIIIJJIIGIGIIJCEGHEH9BG<FEHCCGHGG
@4718936/1
attgggtcgccatacctaaaaccgtatctccaaccctcttcacttcagca
+4718936/1
<@@DFFDDFAFFFHDDHIGHGHGIFHIGHFHHIIIIIIIIIIIGIG>FFE
@2554322/1
gtccttctaacctgttcttcttgaagttggttcagctgtagtctgtctgc
+2554322/1
@CCFFDDEFD?FHHGBHBIGHEGGEJIJB@FHHIGGCEIIIIIGIIII<:
@5723338/1
gccctgaataccttgatggctacaaagatagaagtcgaattcagttggat
+5723338/1
=?<?DD;DFFAFBGE4<CBG>CBFG9F;H<<@FFE<CD;CFGB<FD<D30
@3090655/1
gtattgctctgcagggaacggcgacataggtgtctgctcttcacatactc
+3090655/1
CCCFFDFDFHFHFI@H=FHI8GHHIBGGG<838<4B4=BFBFDGHHGGHI
@3664021/1
tgctgttgttgctgaggctgctgtggtctctgctgttgctgttgttg
+3664021/1
@@@FFBFFDADDHGGGIIIIHIJDHICF?FGCGBGFGH4DG0BDBBD
@7233616/1
gattattaatagtttcagctggatagtggtaggatagagactttttcttt
+7233616/1
C@CFFFFFHHHHHIJJJJJJJJIJJJIJJHHIJHIJIJJIJJJJJJJJJJ
@280176/1
atgttataacattatgcagttcatt
+280176/1
@@@D;D>DFHHH?GGG>EIA:A<<:
@3665371/1
gttccttaatcatacaataattagcttaatattagaaatcttaataaata
+3665371/1
@?@DDDDDFF4CFEHIGI><CCEGEHHHIIDCG>E@DHAHHCDAHHGGEG
@8258668/1
ggcagactctgagaacttttaacaatgactgactaggatgttcagttaac
+8258668/1
CCCFFFFFHHHHHJJJJJJJJIJJJJJJJJJJJJJIGGHGHEHHIIIGIG
@855401/1
gggaaagattgagtttatattagattagattggaatactaccaattagga
+855401/1
@C@FFFFDHHGGGDGHIIEEHHGIJJJGEEHHEIGGJIIEGGHGIIBFHC
@6256525/1
catttgaaaacgtggatctccaaggtctccttgaacaaatttacctaaag
+6256525/1
CCCFFFFFHHHHHJJJJJJJJJJJIGHJJJJJJJJJJJJJJJJJJJJJJJ
@4217380/1
tgaaaatataactatcactgcttttttagttttataggttccttaatcat
+4217380/1
@@@DF4DDFHBAFGIEF@HIAIGHF9@CDF4?GFG@<B?4?DABBDEGI4
@5723921/1
atttgattcgtcctttgtttttactcctttttcaaaaccttcttccagca
+5723921/1
BCCFFEFFHHHHHJJJJHJJIJJJJJJJJJJJJJJJJJJJJJJJJJJJJJ
@2554976/1
caccactatattcaccaaccgttaacggag
+2554976/1
<@@DDDDDH?DFF:2AGB1@EG=ECHI6;8
@1973951/1
ctttaagagtactaccaactcatactgtcttcagcctcatgttataacat
+1973951/1
CCCFFFFEDFDHGHHH@GGHIJIJIJJHIDCA?HGGEAHIHGHIIB@FGI
@2555825/1
ccacaatgttacaaacctctagaggtagatatg
+2555825/1
@@<?DB?8AC?FFGGHII93CFHGIEIIIIC>F
@282045/1
gtgtagaattacagaataactcatgaa
+282045/1
@@@DDD<DFFFFF:EFFAHF?EIE4E4
@2556168/1
atccataataagtctaaatagaccttcagggtcttcatgggcttctatta
+2556168/1
@@CFFFFFHHHHFGGHIIIGGIJIJIJJIIJFGHAGFGGH?FCEGE@HGH
@1975056/1
atttgattcagtttcccgcttctttccaaatctggacattatattgataa
+1975056/1
CCCFDFFFFHDCFEHFHIGGIBBHGIGIIJHIJIIIJIEE>DCGGHI9DE
@282894/1
cttcactgcaaaagtttgatcaaataaacactatacaagtttggtcaaat
+282894/1
@CCFFFFBHHFFFG<CGHIIIHIJJJGGG?F9?ECGEH@CCH9CFFFG@G
@3666150/1
cctcactggatgttggtaaagcaacaccttttcgatttacatac
+3666150/1
@@CDFFFFDFHHD<EEGFA@F>GHIHJG@BEEGIG9<CFGGECG
@7237297/1
agatctaccagtgcccatggcagcaaatctacttgatcctatagtttctc
+7237297/1
@@<DBDDDBFFHHB>BG>>GIHAEG?FGFBCDHFEDF4?C?DHIIIIBBH
@7237689/1
gtaggggttgtttccctagactgtggttgagacacttgctggggaggtgg
+7237689/1
CCCFFFFAFHHHHJJJJIJJJJJHIIGIJIJJJJJJJJJJJIJJCHI;FH
@3667005/1
ggacaatatcgcacataatacctgttctgtaaaatccttcactggaaac
+3667005/1
@@?DFFADDFAHFBGEFFEHEIII4FFII@?F@DFIJGEGGBBFGIHGD
@7785944/1
gtttggtagaagcaggatgacacttaggtcgtgcatggtttaagaaagac
+7785944/1
C@CFFFFFHHHHHJJJJJJJJJJJJJJJIHJHIJJJJJIJJJJJJJJJJJ
@285008/1
agcgacttttgtccgaatctcatcagcaagaagaagtgcattaagcctgt
+285008/1
@@@FFFFFHDDDHI?EGHGC@AHHEFHGJJBHIICGHHGGGICGDEADG?
@7786720/1
ttcttctaatattgatgttttattttcagtataccttataccgctatcat
+7786720/1
?@@FFFFEFHFHHJJJJJJJIGIJHIEGHEACCHGEHIIJDHGGHGIEHI
@6259564/1
tgtagaagaccaatagggttgcccatcattcgctcctcgactgccccgat
+6259564/1
CCCFFFFFHHHHFHGHJIGHIJJJIJJJJJJJJFJJIIIIJFIJJJJJGH
@4219403/1
gtaggaaataagaaagcaagagaaggaagtgaggtacacag
+4219403/1
?:=DDDEFHGHDDIIIIGGEBHAB;ADF;9CFEGDDHIHGF
@6259959/1
ggcaacaaacagttgttttttcctgatatagctctaacttcaattaattt
+6259959/1
CCCFFFFFHHHHHIIJJJJJJJJJJJJJJJJJIJJJIJJJJJIIJJJJJJ
@4219620/1
catgttataacattatgcagttcattacctaagatatttgttatgatctc
+4219620/1
??@D;DDDDFHDAHI@EHHIIIEEE4CHGGDGFIGIIIGCGDHHIIIIB?
@2558542/1
agccaacagtaagacatggtagatgaggatactttaatctaatattatat
+2558542/1
@C@FDFFF<:CFHBHGBHIB4FEEEE@3AE<C@EEHHE@HD<BFHIBB?@
@8262769/1
tacacaaacaatcacctgaatccttagaattcaaaaattcaaacttaaat
+8262769/1
CCCFFFFFHHHHHJJIJJFHIIJJJJICGHIGIJJGIJJJIIJIGIJJJJ
@6262076/1
gcatactttatcgtaacggtcatttctttttcttgatctctttcattatc
+6262076/1
CC@FFFFFGHGHHHIJJJJHIIJJJJJJJJJIJJJIGIIJJIJJJJJJJI
@8263250/1
ataaaaaatagcagcagtcatcaccaaaacctgatgattttcaagctctt
+8263250/1
C@CFFDDDHHDAFBFAGEDHFCFHIGHIEEDF?FDHCHHIIIIIIEGGHG
@5727604/1
aattgagagaagctttactctgtagcattgtaatttcttgttcttcttgt
+5727604/1
CCCFFFFFHHHHHJJJJJJJJJHIJJJJJJIIJJJJJJJJIJJJJJJJJG
@3669287/1
ctcatgttataacattatgcagttcattacctaagatatttgttatgatc
+3669287/1
=@1B;D:D?F?<DGEB?EH?EB@@DHAC>HEICFHIBFFCG@GGEHICCH
@8265818/1
gcaggatgacacttaggtcgtgcatggtttaagaaagaccaaaggtttct
+8265818/1
CCCFFFFFHHHHHJJJJHHIHIJJJJJHIJJJJJJJJJJJJJJJJGHJJJ
@1978886/1
agcatgactgactagatagaagtctaattcagtagggtgagtaatctctg
+1978886/1
CCCFFFFDHHGHGGGG@HCGG<AFIJJHIIG<ADHEG1?;G:FHHIJEGB
@5251490/1
gtagcatactttatcgtaacggtcatttctttttcttgatctctttcatt
+5251490/1
@@@FFFFFHGHHGJJJHGHJJJHIJJJJIIIJJJJJJJIJIIJJJJJIJJ
@288737/1
gtgcggaggctaccttgccgtaggaaataagaaagcaagagaaggaagtg
+288737/1
=??DDDD?:DCF8FFEB@@GF6FAADH<FH4??FG9B@D3D8=F@D7@==
@1979798/1
gcccatgaaacaaaatgtaatctctgttcttttttgaaacgaaatagttt
+1979798/1
@@CFBDDDHH<FFB=AG?B4:E4CDABF<<<>E9D:DFGDGAH@BCF4B@
@5730547/1
ctggtctggagctggatgagtgacatcagcgccaacaacaatgacaggtt
+5730547/1
BCCFDEEFHHHHHIJIJJJIDHGIJJJJJJJJJIJJJJJJFHIGIJJJFG
@1424964/1
ctcttgcagcattgacactggcgttttggtgggcat
+1424964/1
@@@DD?BDFDDDFEF<?CG>FGE:<?CGI;@1@FFD
@2560269/1
attgaagtaaattgtaaaatgctaatatcctaacgttatcagg
+2560269/1
@@@FFFFABDBFFIBCGGH@AB<BFEFEG@<EA3?<CFEB@DG
@5731354/1
gtaagttcttttttttccttgactatgtttgatgacatatcaataacatt
+5731354/1
CCCFFFFFHHHHHJJJJJJJJJJJJJJJJJJIJJJJIIIIJJJJJIJIIJ
@8266211/1
aggggaacgagaaccaatttcttttttaaaataatcagcaaaatccaaaa
+8266211/1
@@CFFFFFGHHHHJIIGGHHJJIJIIJIJIJIJJJJJIIIJJIIIIIIJJ
@5731543/1
gataaattagaatcatcccatagcaaatggtatttggtaggacgtgctgt
+5731543/1
CCCFFFFFHHHHHJJJJJJJJJJIJIIIJJAHHIJJJJJJIJJJJJJJJI
@3098956/1
gactcgtccaatcagattgaaaaaaaca
+3098956/1
@CCFFF8DHHHHHIJIIEHHECHGIJFG
@4725701/1
cccaattctggcccaagaggagagcttttattgaatagaataggaatgtc
+4725701/1
CCCFFFFFHHHHHJJHIHIJGIIIIJJJIGJJGHJJGHIJIJFJIJJJJI
@3099749/1
gctgaggcggttgttgccactgctgttgttgaggctgctgtggtctctgc
+3099749/1
@@@DDDDFFFDFAHGHIGBGGJJCGGEGHIEDG96=D@7.>@GE9DG@4;
@289276/1
ctgctatagatggaacgttgatctgg
+289276/1
@@@DADD;DFHF?B?CC@3A?@4E4E
@6754700/1
gaaatctttaggctgcagctcaaccattttatcggccaacatattactga
+6754700/1
CCCFFFFFHHFDHIIJJJJJJIJIJGIJJJJEHGIIJJJJIIIIJIJJJJ
@5733238/1
gaataatagctggctggttcctagaatcccacatggcaggaagttttctc
+5733238/1
@;=DBB=D?DDHHIIGGFFBEHIFBB<<AEGD@BE;?FB@1BD9BGIII4
@6755140/1
tgttgccactgctgctgctgaggctgttgttgcctctgctgctgctgggg
+6755140/1
CCBFFFFFHHGHHJJJJJJJHJJJJJIIIIJJJJJJJJJIJJJJIJIIIJ
@290430/1
cttttttaaatttcttatgtggattgccataatcatatttcttataaatt
+290430/1
@@@DDFFFHDHDHJJIBHBFHHBE>FGHGFCCFHE?FIG@D>BGICIACF
@290661/1
gcctttgatagcaatcggtaaagttttgcctataa
+290661/1
@@@DABADFHHBHD@CGIGGG@<:CH@>FECF?G<
@5733514/1
cttatcagtaatctcgaatctattatctcttggacaagttgttatattag
+5733514/1
CCCFFFFFHHHHHJJJJJJJJJJJJJJJJJJJJJJJJJIJJIJIJJJJJJ
@2560897/1
ccgtgatctaatatttgagcagaaggt
+2560897/1
?@@:DDDEDBBFFEFGH4AFHGIGGFA
@6755406/1
cgctcaaacatgcaaatgtgacattattgactaaggccgatctgaggtct
+6755406/1
CCCFFFFFHHHHHJJJJJIIJIJJIJIJJIIGGIIJGFHHIIIIIIIBFH
@290901/1
ccagccctcagataatcccatatcattga
+290901/1
@?@DDDD?DDHH8E<<DB9C<E4C@:<9E
@2561480/1
ctccttgaatgaatttttcattcctccatactccttgtcttacag
+2561480/1
<@@F=BBBDDHGC<FA9BGFHGIIIEHI@HEGG?EEHE3EFHII9
@1426773/1
gtgtgcttgtgctcctgaccaacttgaagaca
+1426773/1
?@<B7:BBFDHHHGIIGIIIDC@ADH@GBHFF
@292406/1
tttcatgtcatcaatatttatgatgctatctacaagt
+292406/1
CCCFDDFDFFHHDGG9FG>@HIDJEECHEIE@AF?92
@7241877/1
agttagtgcaactgctcccttggcagtaacaagattttcacatggctgcc
+7241877/1
@@@DFFFFFHHGGJJIEIIGIHGGIIIGIJJJJIJJIEIIJIIGHGIGGI
@292976/1
gcgatactgcaaacaagggatagcactcaagggcacattatgttttctaa
+292976/1
@@@;DAFFGHHFBGGBHGIEDGIIGGIECHGIEIGIGJDCIIGEGCGH<D
@293031/1
gtacacagttgcagtcctgagctggtcttcagtcacccgattctat
+293031/1
@@@DDDDFDFADFFC9EECGGFEEA<CDGEICB@?E3EH@DFEGAA
@4726680/1
acattaccacatttctcaaattcagtcttgaaatattatccattagctta
+4726680/1
CCCFFFFFHHHHHJJJJJJJJJJJJJIJJJJJJJJJJJJJJJJJJJJJJJ
@3101699/1
taaacagaaacaggagctgcgacaccatctgatgcctgg
+3101699/1
@?@FFFFDAAFHD9CBFFGC<CFGHIG@FG<DDHBDGI9
@862947/1
aatgacaggtttttgaaaaaattttggccaatagctgtgggttatatggt
+862947/1
@C@FFFFFGBFHFHGGCG>AEHGEHEGGIEIHGCBEEG@FBF=9BB9BC8
@863645/1
cctaacgttatcaggttttgggtagttgggtaatattttgataacgtgga
+863645/1
@@@FFFFFHHBCFHICGDHIJI;CGACFHI@AFIGDCADHGEGCFF88B1
@2562864/1
ccattgtacgagtttgagcatcattcattttcttcattgtaacttggccc
+2562864/1
@@@DFFDDFHD6:EFE@@EHGGHIGGIIIECHHEHGIIIADEGHHH<FHH
@6268904/1
atttcattgtgcattaatctatagaaaattttccaaacagtatttag
+6268904/1
CCCFFFFFHFHHHJJJJJJJJJJJJJJJJJJJJJJJJJJJHIJJJJJ
@3102854/1
ctttttcaaaaccttcttccagcatagcttca
+3102854/1
@@CFFFFFHGHHHIIJIJJIJJJCHJIJJJJJ
@3102898/1
ttaagaaagaccaaaggtttctgttgagctagtcatttgt
+3102898/1
@@@FFDFDFF?HHGFIIAA@EAFFCFC>BGGHB??C<C>@
@4728534/1
ctcctaacaaggttgttaatctctctttcccgatcaggcgctgacctggc
+4728534/1
CCCFFFFFHHHHHJJJJIJJJJJJJJJJJJIIJJJJIJIIJJJIJJIJJI
@295565/1
gttctgcaatttccaagaaactttacttttcacaaataaatataa
+295565/1
@@@FFADAHDDFHIJJIGGBBICAFGHC>HFHII@?CG>EH9FFC
@3103481/1
gtcgtctttttttaccaaaccggtattttccccttggcaacaaacagttg
+3103481/1
@@CFFDADHHHGHJIIJIGGIGB?FHGII>GEGGGJJJIEFHJGGEGGGG
@1984385/1
gtttacaattagaatttataagtgttgcggttaaaccaagaacatgtggc
+1984385/1
@@CFFFFFGHGHFGHIIEJGHIEJHIIEFGCGFGGI9FAG3BDGGGIIEG
@3103871/1
aactacctcccctctggtatccaaaggcactgttttcaccggaggaattt
+3103871/1
CCCFFFFFFHHHGII@HEGGHIFI>ACGHCHID@4C:?DDF@0?6<;CGA
@7247410/1
cctggaatacaggtcatgtcagattgtagttaagcatggacaaggactgc
+7247410/1
CCCFFFFFHHHHHFHIJJJIJJIJJJJJJJJJJJJJJJJJJJJJJJJJJJ
@5258914/1
tgctgctgttgttgttgttgaccccatggttgtcgaggaggtccctgttg
+5258914/1
@@CFFFFFHHHHHJGIJIJJJJJJJJJJJHIIJJJIJIHIIDFHIEHGII
@6270471/1
agtagggtgagtaatctctgtatcaacaactgtaccagccggcacattca
+6270471/1
CCBFFFFDHHHFHJJJJJJJJJJJJJJJJJJJIJJJJJJJJJJJJJJJJJ
@865673/1
tctgctgcgatctttgccatagcatagttcctgctttagggtttcttccg
+865673/1
B@CFFFFFHDDAFHIIFIIJGGIJJJFFIIGHIIJFHEHIJFGHIJGJJG
@297226/1
caagccaagacatgaacaacaatgctcctcttggaccacattctatcaag
+297226/1
<@@DFFDAFHGHFIEGHGBGCGIGGGICEEEEDH9FEBHG9DDHIIIII9
@866541/1
caacaacacaattgtcggcagctgggaatcctttgtgagccacatcaatg
+866541/1
CC@FFF?DHHFHFJI>GGBGGIIEGI<HICGEGGIEGGBHGIIGHHEH@H
@5261827/1
cttgttttttacttgttcctgtgacataaccgtacttcatatcattgata
+5261827/1
@BCFDFFFHHHHHJJIJJJJJJJ4CHIJJJJJHIIIJJJJJJJJJJJJJJ
@4228504/1
cagaagaactggtagaagaactgctgtaataacgaatttttttcttgtta
+4228504/1
CCCFFFFFHHHHHIJIJJJJJJJJJJHIJJJJJJJIJJJJJJJJJJJJJJ
@5262177/1
aattctttggtgataagaactatatctttaagaatattttggatttcatt
+5262177/1
CCCFFFFFHHFHHJJJJJJJJJJ3AFIJJJJJHIIJJJJJJJHIJJJJJJ
@298449/1
cctgcttctccaggttgtctaccaccccctcctcctccacctttctttcc
+298449/1
@@@FFD?BFHHGAAF9DBIGBGEEA8<@?8??FGCAH>F?8?8?FG>HHD
@5738797/1
aggcactaatgtctcttcaaaatcttcttcatcacgtcgtctttttttac
+5738797/1
CCCFFFFFHHHHFIIIJJJJJJHJJJJJJJJJJJJJIIJJJJJJJJJJJJ
@1434432/1
ctgtgactgatttttcttcaacatcaacaaatgt
+1434432/1
@@@DDDDDH<BDDEI;E9FHGIIEH>FGG=;F>B
@299148/1
cataaccgtacttcatatcattgataattactg
+299148/1
@@@FFDFAHBHHHDEFB><CHIIIGGJJID>EC
@3678258/1
gtctggagctggatgagtgacatcagcgccaacaacaatgacaggttttt
+3678258/1
CCCFFFFFHFHGFGDFEFHIJGEHICBHBHGEGIJIIIIGHIGGIBFHJI
@1435108/1
ctctaacttcaattaatttctgatttttattaacaatagattggttgtaa
+1435108/1
@@CDFDB>DFD>FGGFEG<EBHF?DFAHDFHB<HFHHGFFEGGG@GH??B
@1986873/1
ctcaaactcaagctgtcgcttcaattcatccacttctccctgcagttcat
+1986873/1
@@@DFFFFGDHHFFHIIJJJIIGHIIIFHI<?FHGAFC9DD>GF@9<FG9
@7799487/1
cttcagcatcagacgtattagagcatagatcagaattatttttattaatc
+7799487/1
CCCFFFFFHHHHHIIHIJJJJGJJIJJJIJJJIJJJJJJJJJJJJJJJJI
@2565781/1
caacaacagccgcagcagcagcagtggcaacaa
+2565781/1
???DDDDDDBDADEAE3<CEDEAD4?BD3DDD;
@2566010/1
gttgaccttacggggacacttatcaggttgtatactgatttcataatgat
+2566010/1
@@CDDDD8DFFHFGH<<G<ADD>EEFG<CFCFE<BDGFF>FHEHFDGBG>
@4730756/1
gggagagtagcttgaggctcagaatcgagtagcctttgctcagcatctcg
+4730756/1
CCCFFFFDHHHHHJJJJJJJIIIIJJJJJGGIIJJJJJJJJJJJJJJJJJ
@1987825/1
cacgatttcggcagcttttacctcattttcactcagaagaaataatat
+1987825/1
CCCFFDBFHGGAH6FHICHIIIIFBGIIIDCGIIFGB9F@GGHGIFIG
@1988143/1
ctgggtttaaaatcttcaataacattactcattt
+1988143/1
<??DBDDBFD4D8BEEG>@@>HGGGBF@D<@HI<
@5266452/1
ctacatcttcagcttcttcaccaactaagtagtactcttcactgatg
+5266452/1
CCCFFFDEHHGHGIIJIJJJGIJJJJJJJHIIJIJIIJIJGJJJIJJ
@5742009/1
caaatgttgcagcattaagtcttctctgcactgtgacagtcttcaagcac
+5742009/1
CCCFFFFFHHHHHJJJJJJIHJJJJJJJJJJJJIJJJJJHGJJJJJJJJJ
@1436179/1
tcgcaacttaggttatgcgaagtacataactttctttgtatctgcatgaa
+1436179/1
@?@FDFFFDB?>?<CDEH>EFHAEGGGGIIEIIIIIIIIIDCGGFHICBG
@8276414/1
gtcagatggttttggagtattatcaaagagaattattgaattcaatatag
+8276414/1
CCCFFFFFHFHHHJJJJCGHIJJJJJJJJJIJJJJJJJIJJJJIIJIIJI
@6275459/1
cctgaataccttgatggctacaaagatagaagtcgaattcagttggatgg
+6275459/1
CCCFFFFFHHHHHJJJJJJJJJJJJJJJJJJJHIJJJJJJJJIJIJJJJJ
@8277592/1
ggtgagtaatctctgtatcaacaactg
+8277592/1
?@:BBDBD>FHD?DHIIID>A;<;EGH
@1988475/1
gttttgaataaaattaaggagtttcggaaacacgtttattattctgatca
+1988475/1
@@@D7BD8?:ADCE@HEHG9;AEFFHBHGGEDHIHI>8DFDGHBAF9FGB
@301914/1
gccataaccgtacttcatatcattgataattactgtagatgagtaagg
+301914/1
@<@DFD?DFFFHHBHFHII<HDHB9<?@CACGGHGEGHBAC9D4CF9B
@870580/1
ctctgcactgtgacagtcttcaagcactgag
+870580/1
??@DDDFDFAFFHEGHFGFFAJIJJGIJCEE
@1990504/1
ctacctttatattcactgtaaaatcaactgatat
+1990504/1
@@@FFFFFHBHHHHIIDEICFHGID@@F>FEAH9
@4232283/1
tcgacaattgtaccaagctctggcattttcctgtgactgatttttcttca
+4232283/1
@C@FFFDFHHHHHIIIJJJJJJJJIJJJJJJJJHIIJJJHGIIJJJJJJJ
@3681545/1
cattcatatttctcccatctgcatccttcttttccggaaagaacctagtg
+3681545/1
CCCFFFDFHGHFDIIIJCGGIJJHGGGEGHIJGHGIGEHGIG9DDAHID<
@7252267/1
ctcagagctaccttggcagctgctaattttgcttggtgtttgttttctcc
+7252267/1
CCCFFFFFHHHHHJJJJJJJJJJJJIIJJJJJJJJIHGIJJJHIIJJJJJ
@4232834/1
agtttctgagagcatcttctctaactgtcctttgaggtgcaaaacaagcg
+4232834/1
@CBFFFFFHHHHHJJJJJJJJJJJJJJJJJJJJJJJJHIIJJJJJJJJJJ
@4734942/1
tatgtatttatactgacataatctcattaacagttttgccatttatcatt
+4734942/1
@CCFFFFFHHHHHJJJJJJJJJJJJJJJJJJJJJJJJJJJJJJJJJJJJJ
@6280316/1
tttccgattatttttcctttgatgctgctcaatttaccttcatccttgtt
+6280316/1
@@@DFDABFHFBHHIJGCHIIJIDHEAHHIJGGIII>DEEH@HIIIIIJI
@3108391/1
gtccttctgacacaccatctctgtaaaagaggatagcttgaggcttatac
+3108391/1
@@@DDEDBDHHHHEHGIJJJJICGGGHJEHIIGIGEHCHGIE;BFEDDEA
@7805746/1
gtccagccagcattctacagtatatttgagtaccacccttacagctatag
+7805746/1
CCCFFFFFHHHHHJJJJJJJHHJJJJJJIJHIJIJJJJJJJJJJJJJJJJ
@5745699/1
cctaggcaaggtacagcctcaccacctcaaccgaacacttctaggttaca
+5745699/1
CCCFFFFFHHHFHIJJIJJJJJGIJIJJJIJJJFIJJJJJJJJJJHIEIJ
@304173/1
gctccaattgcattccctttcacactagggacatgaggtgaaattattgg
+304173/1
BCCFFFFFFHHHHJJFJGIGIJJJJJEJIIJF7EEGGIHGGGIGIG9DGH
@304900/1
cgaggtttaaattttttccgctgtagtacaaatttctatttccgattatt
+304900/1
@@@DFADFHDHDHJJJJIJJIGJEEGABA@FFGFHIIIIGIJJGGIIJJI
@4736521/1
aaattataataaaacaaaaattaactttttaatcacattggatctagata
+4736521/1
CCCFFFFFHHHHHJJJJJJJJJJJJJJJJJJJJJJJIJJJJJJJJJJJJJ
@1992411/1
tttgagatactgtaatgcattgtaggccgcacatgtttgtgcttctg
+1992411/1
CCCFFFD?FHBHHHAGIGEACH<FCDEFHI<DGIGB>FGFHEBDCHD
@1441587/1
gtctaagattgctttcgctgcggcatgctttgcttctttcttagatctac
+1441587/1
CCCFFFFFHFGGDBHGIJJIFEFGFHCCAHGGHGIIFHGIJGGD@FG@GG
@7806686/1
cggcagcttttacctcattttcactcagaagaaataatatctcagcacca
+7806686/1
CCCFFFFFHHHHHJJJIJJJJJJJJJJJIJJJJJJJJJJJJJJJJJJJJH
@6284521/1
ggaaggactaggacctggatggccttccaattctggctggtgatcaaaac
+6284521/1
CCCFFFFFHHFHHJIJJJIJJJJJJJIJJJJJJJJIIJGGHHEHJJIJJJ
@1442853/1
cttgactatgtttgatgacatatcaataacattctcctcaacc
+1442853/1
@C@DDD8DFBDHH;4CACIHIDFCHEGBAFG<HHIIEHI@FBD
@4234832/1
gcatgggtcactattaaagttgatttgtcttatcgacttgacaatttttt
+4234832/1
@CCFFFFFHHHHHHEHGIIJIIGGHHHEHIIJJIJGIJJGEHIIBHIJJJ
@4738219/1
gcaacggctgctatagatggaacgttgatctggtctggagctggatgagt
+4738219/1
CCCFFFFFHHGHHJJIIJIJJJIJIJIJIJJIJHIJIJJJJJEIIIJJJ=
@7808173/1
ctggttacaggagatactggttgttgttgaggtggtagttgagtttggtg
+7808173/1
@@CFBDDFHHHHHGIGIIJIFHIHIJIIIIII:CG:BGDGHHG?BFHG8D
@1992933/1
tctgatttatctcatcttcatcatccaagccgtaatgaatgg
+1992933/1
@@CFFFFFBFFH<EE9EEI@CGE@CH@C3?F<?@?DFF9C9B
@1993179/1
accttaacttgcattaaatcacatcacattaccacattt
+1993179/1
@@@FFFFBHD?DDHGEFGHAE<ACEFGIIAHH<9A@<F:
@7255259/1
agaacaatgagtgagagcttgcaagaggtaacttctgtcttgaaatctgt
+7255259/1
CCCFFFFFHHHHHJJJJJJJJJJJJJJJCGHJJJJJJJJJJJJIIJJJJH
@5274329/1
gcagcattaagtcttctctgcactgtgacagtcttcaagcactgagttag
+5274329/1
@@@DDDDBFFDFFIII<?A3AFBHI:AAFHFCDHHCEFFFIIDFFE9BFA
@873715/1
ctcaaaacatggtgctggatgaggaaatttttcataaagaagtcgaatac
+873715/1
@@CFFFFFDHHFFDHCGH?HCHIJJI3CEHIJJIJE@HDGAFFGHIGIII
@8281401/1
tcgtgagccaacagtaagacatggtagatgaggatactttaatctaatat
+8281401/1
B@@DFD?FGGHHGJHHIJIHIIJIHHIIIIGIFCGGEHIIHHIIIGGGGE
@5275662/1
ttttcccggaagcaccaccacaacaagctgtaatgcttggaaggaagact
+5275662/1
CCCFFFFFHHHHHJJJJJJJJJJHIJJJJJJJJJJJJJJJJJJJJJJJJJ
@3112236/1
ggatgggtaattcccacatctactgtggtaccagctggtatatttcc
+3112236/1
B@@FFDDDFDDDFGIIGGEEEEGHHEC;DFEHECGGEF?FFIBGGBB
@4235239/1
ttcatgccactgattgatgtcccaatggtccacacctttgtcaccactat
+4235239/1
CCCFFFFFHHHHHJJJJJJJJJJJJJJJIJJIJJJJJJJJJJJJJJJJJJ
@306472/1
gctgaactctaacagtagcagcatatcgactaggatgagcatccatggaa
+306472/1
CC@FFDDFFFHHGJIIIDIIDIIJJIEH=FCEHIIGEE>GHIBGIIGGIJ
@3684973/1
gaaatatttcggcttctgcttccgttccaccctttctgctgcgatctttg
+3684973/1
@@CFFFDDHHHHFCADBGABHGIIGHA;9BE6C>DFD@GGG@DAFHHE@B
@6286492/1
ctgtaatgtaaaagcaccaaggctttgcgacaatttgttctcttctgttg
+6286492/1
BCCDFFFFHHHHHJJJJJJJJJJJJJJJJJJJJIJJJIJJJJJJJJJJJI
@5276447/1
ctctaactaaaaattcttttttaagtaacaaagcttcagtaaataacaaa
+5276447/1
CCCFFFFFHGHHHJJJJJJJJIJJJIIJJJJJIIJJIJJJIJJJIJJJJJ
@2575137/1
ggaggcaaccaatatgttcgtctcacccatgtt
+2575137/1
CCCFFFFFHH1DDEDEG>>GEF<9ACBHECH?G
@3112378/1
tcttgttttgcttctttttttgacctaccctt
+3112378/1
@@@FDDDFGDDFHJIJJFHGIE;GA@FG@;B?
@8283407/1
ctaagatatttgttatgatctccggccaagatcagccgtgtttggtagaa
+8283407/1
BCCFFFFFHHHHHJJJJJJJJJJJJJJJJJJJJJJJJJHIHJJJJJJJJJ
@7812310/1
ctctaactgtcctttgaggtgcaaaacaagcgatcgcccagacccttatt
+7812310/1
CCCFFFFFHHDFHIIIGHGJJJJJIIIJGJJJJIIIJJJJJIIIJJIJJI
@6768863/1
cagaaatatttcggcttctgcttccgttccaccctttctgctgcgatctt
+6768863/1
@@BDFFFFHHHGFIIGJJJJJIIHIJGHIJJJJIJIJIIIJIJGIHGIII
@876118/1
gctgctatagatggaacgttgatctggtctggagctggatgagtgacatc
+876118/1
@@@DFADFFDFFFIBEGGA@3AA3AHE<BHBHDE@BDH3?DFHBBFEHIB
@7812948/1
ttcaactttgcattaactttctgcagtatgtttacaaatgttgcagcatt
+7812948/1
CCCFFFFFHHGHHIJJJIJIIJJJJJIJJJIJJJIJJJJIHIJJIJJIJJ
@8285063/1
cactgctgaggcttgaacaagcccttctgatagcctgcaattcttgg
+8285063/1
@@@DDDDDFFHFHIHIIBGH;?CECG?FG@C<DAGHGGHIGHIIGGG
@1448129/1
cttcagtcacccgattctatttcttggtcatcagtttgagatactgtaat
+1448129/1
@CCFFFDFHHHHGIJBGHGHIIJBHGH>@>CF9FFAC>?FGHGB?D9DEG
@7813225/1
gtcgaagcaatggtgaaataggttctgaaagacttgtaaagtttactact
+7813225/1
C@CFFFDFHHHGHAFDHGIJJIEHGJJJJJJIGIIJJIJIJJJJIGIIEH
@1997974/1
gtcgaatactgttcttaggaatatttccaatgaattcctctat
+1997974/1
?@@FF<DD?8CDFGBGGBEEHCFHHI@D@FCGHGHGD>EFEDG
@4741685/1
catagttatttggaagtgatttgcacgaagcactataggtcgaccttctc
+4741685/1
CCCFFDFFHHHHHIIJGHJJJJJJJJJJJJJJJJJJJJJJJJJJJJJJJJ
@4741894/1
ttctgctctgataaattagaatcatcccatagcaaatgatatttggtagg
+4741894/1
CCCFFFFFHHHHHJJJJJJJJJJJJJJJJJJJJJJJJJJJJJJJJJHIJJ
@5751239/1
catgtatattttcatgagtacagtagaggtaagtagttatagcatactta
+5751239/1
@C@DFFFFHHGHDIIIJJJHIIJIHGIIJGGJEAHGFHIIIJJFIIJJJJ
@4742590/1
gcttcagtaaataacaaagaatggaaggccaaaatttgttcacactgttc
+4742590/1
CCCFFFFFHHHHHJJJJJJJJJJJJJJJIIJJJJJJJJIJJJJJJJJHIJ
@7258664/1
ggtacacagttgcagtcctgagctggtcttcagtcacccgattctatttc
+7258664/1
BCBFFFFFHHHHHJJIJJJJJJJJJJIJJJJJJIJJJJJJIJJJJJJJJJ
@4743081/1
cttctgtcttgaaatctgtagcccaatatagattccagaacttccggcat
+4743081/1
CCCFFFFFHHHHHJJJJJJJJJJJJJJJJJJJJJJJJJJJJJJJJJJJJI
@8285472/1
ccttctttgactaaatactcctgaaggagtgatatcggtgtttttgagct
+8285472/1
CCCFFFFFHHHHHJJJJJJJJJJJJJJJJGHIJJJJJJHHGIJJJIJJJJ
@7259634/1
ggaggtgcactggttacaggagatactggttgttgttgaggtggtagttg
+7259634/1
@CCFDDDBFHHFDIGHGGGEEEBEHHGI>FGE8CDGEE>GCFDDGGGIID
@878456/1
gtcgacaattgtaccaagctctggcattttcctgtgactgatttttcttc
+878456/1
@@@DDD8DHHHFFIG<GEHIHI<>CDF@F@FD4C?F@FC>HGI4?FDGHH
@6771625/1
gtgagccaacagtaagacatggtagatgaggatactttaatctaatatta
+6771625/1
@@@DDADDDBFHHGAEEBGHHE<CF>EHEHGEGHGIEIIHEII<<BEGHI
@8288209/1
cgctcaaacatgcaaatgtgacattattgactaaggccgatctgag
+8288209/1
?;?B?@AA:DDD<EEII@F43C?:<C:A<F4C??3:ECD::88900
@5752622/1
attatgagtgttacttctcatcctaggacgtccacctcgaactgaaggag
+5752622/1
@C@DDFDDACFDHHIIIJJGIIIJIIGGIJFHIJIIJJJJJJJIGIIGIH
@8288514/1
gcagcttttacctcattttcactcagaagaaataatatctcagcaccaat
+8288514/1
CCCFFFFFHHFFHGIHIJJJEHIIIJGIIJIIIIGGIIGIJJIJJGGGIJ
@4240157/1
ctcagaagaaataatatctcagcaccaattttatgatttctcttctcttg
+4240157/1
CCCFFFFFHHGHHJIIIJJIJIJJJJJIGJJIHHHIIGGIIIIJJIJIIJ
@4743398/1
ctatttctttaagaatattttggatttcattgatagtatctgatttgttg
+4743398/1
CCCFFFFFHHHFHFGIHIJJIIJJJJIIJJIIGIJJHHIIIJFIIJIHHG
@2577769/1
atttctttgtgtcgaaatacaaggcaggaaatggtgaactgcctttc
+2577769/1
@@@DDDDDFFDAFFI:?;HH>:F9ECFG;EG9FFFBF<FEIBDB>09
@6292287/1
gtattgttctggtattatgagtgttacttctcatcctaggacgtccacct
+6292287/1
CCCFFFFFHHHHHJJJJJJJJJIJJJJJJJJJJJJJJJJJJJJJJJJJJJ
@6292754/1
ccatcaaagcctcaaaacagttagccattgcatgcctcaactcaagatca
+6292754/1
CCCFFFFFHHHHHJJJJJJJIIJJJJJJJJJJJJJJJJIJJJJJJJJJJJ
@6293343/1
ccgtgatctaatatttgagcagaaggtgctggtgcatgtaatactttgta
+6293343/1
C@@DF7DEBHHHHIHHGGHHGHIIEE?CGH<GCFBCFFECEHEEGEIGBD
@313805/1
ggtctttctcgataatcaagtgttgg
+313805/1
@@=DFBDBDHHFDEGDBG>@?:A4AC
@2578698/1
gcagcgagatgagcataataggtaggtgcagggta
+2578698/1
@@@FDDDDFAFDFHGEABG<FC<FHGGIGIBBEBC
@313928/1
gcattttcctgtgactgatttttcttcaacatcaacaaatgtcacttcaa
+313928/1
CCCFFFFFHFAC8EGHGEFGHH>FGHIJFJJBCEBHIDHBGAGCIG9DFB
@5753614/1
ggccgatctgaggtctgtcaattcaccaggtgatatatttttgcacctgt
+5753614/1
CCCFFFFFHHHHHHHJJJJJJJJJJIJJJJFHIJJJJJJJJJJJJJJJJH
@8289769/1
cactgttttcaccggaggaatttgtttgtgattttttattgtatcccaat
+8289769/1
@@@DDDDDHDBDDDEDGBACDHIIHHIGFGGFBBDF@FHGIHBGHGGHAG
@8289976/1
ttcattttcagctctggctattttagcatggaatgtgatctccaagttgt
+8289976/1
CCCFFFFFHHGGHIEHGIJIIJJJGJJJJIIIIIJEHGIJJJJIIJJJJF
@2000581/1
atgtcattagaccaagttcctatttccatccagtcacccttatctttatc
+2000581/1
??<DDDDDEDDDDE3?EEA4CEAEF>ACEFFIDD@9EE;DE?BAD4BDD>
@5754654/1
tctcattcttagttgtaacaactaggggcaccatgacgatagctttattc
+5754654/1
BCBFFEFFHHHHFGIFHIJJJJIJJJJJJJJJJIJJJJJIJJJJJJJJJJ
@2002393/1
ctcttgttacaacatatttcaacatgtatccttttgggcgg
+2002393/1
@@?DF>ADBDHDHIIGIGGEHGGHJJH@HIGHIBHHBHDGB
@7262418/1
catcacattaccacatttctcaaattcagtcttgaaatattatccattag
+7262418/1
CCCFFFFFHHHHHJJJJJJJJJJJJJJJJIJJJJJJJJJJJJJJJJJJJJ
@8292231/1
gacattattgactaaggccgatctgaggtctgtcaattcaccaggtgata
+8292231/1
@@@FFDDFHHHGGJJJIGIIEHIGJIIJCGGIHIJJJJIJGIIJJHHGIJ
@2003244/1
ctcatgttataacattatgcagttcattacctaagatatttgttatgatc
+2003244/1
@C@FFFDBFHHBFHIJIJIIGJHIIIGGDHDHFHIBHGIIJIJDGEHEAG
@5284708/1
ctctaaaaacacggtcttttccttcccctggcaatgtgacctcaagttcc
+5284708/1
CCCFFFFFHHHHHJIJJJJJJJJJJJJJJJJJJJJJHJJJJJJJJJIJJJ
@5284822/1
gccaacagtaagacatggtagatgaggatactttaatctaatattatatt
+5284822/1
CCCFFFFFHHHHHJJJJJCIHJJHIJIGIIJJJJJIJJJJJJIJJJJJJJ
@314337/1
ggccaagatcagccgtgtttggtagaagcaggatgac
+314337/1
CCCFFFFFHGFFHJIFH@HHJGEHIGIJ<HGIG<D9B
@3118134/1
cgtcggtacaatgtaatatgagttttctttgttttcaaaggctctaacta
+3118134/1
@C@FFFDDHDHGHDFFGIHIGIGIGHIIJGIHHIGBGIEHEGIGHGHADF
@4241925/1
gcctttgttgctgctgtggtggttcttgcctttgcagctgttgtggtggt
+4241925/1
CCCFFFFFHHHHHJJJJJJGHIHIJJJJJJJJJJJJJJJJJJJJJJGHJD
@5285219/1
ggtctctgctgttgttgctgctgctgttgttgttgctgctgttgttgttg
+5285219/1
@CBDFFFFHHHHHJHJJJJJJJJIIJHIJIJJJJJJJJJIIGIJIIJIJG
@314603/1
ctgtgatcttgtctaagattgctttcgctgcggcatgctttgcttctttc
+314603/1
CCCFFFFFHHHHHJJ4CGIJJJJIJBHIIJJJJGGIJJCIHFGIJJJJJI
@7820536/1
cagcttcttcaagagggatgggctctgaaggttgtattgttctggtatta
+7820536/1
@CCFFFFFHHHHHJJIJIJJJJJJJJJFIGGGHIHIIJIFHIIJJFHJJI
@4242671/1
cactggcgttttggtgggcatggcctgcagctccctttttgcagcttctt
+4242671/1
CCCFFFFFFFHGHIHIIIJJJJJJJIJJJJJJJJJJCHIJJJJJJJJJJJ
@315586/1
gagccagtaggtaaaaagattattgtattttcttttagaactctttcaaa
+315586/1
CCCFFFFDHHHAFGGIJJCEHEIIGFCHGGAHGGGIIIJIJJIIJGIGGE
@881414/1
tcttgttcttcttgtttcttttctttaacatttctcacagaacggttgcc
+881414/1
@@<BDADDFHFHG9CHGHHIIIIIICHEHCGHIA@AGHCIEIEGI@GHHI
@316080/1
tggatgaggaaatttttcataaagaagtcgaatactgttcttaggaatat
+316080/1
CCCFFFFFGF?FHIJICIJJIIIJJJJBHGHGHIJJJIIEHHIBGGECGI
@1454783/1
gttttccaacagtcataataaattcattagactgtcgatgaagaggg
+1454783/1
@=?DDDADHFDH>EFFH@HICHG@FCCHCCFFHGHG7B?G@D>1C;F
@882543/1
ataaaacttaagagataaattcaaaaaaataaaaatttataaaaacttca
+882543/1
@@CDDDFAHFHHGBFGBGEH@EDIEHIEBFGEEGGIHE@GIGH9BAFA9D
@5756276/1
ggcgtatttacagaagcaaggttggcctattattggcattccagcatcat
+5756276/1
@<@DDDDDFHDDHGHIIGIGGF>FGIHIGIIIIIGGFGGIGGIGGEGIFI
@6775777/1
gccaataattgttctttcatgatactctcaagatccctgattacttcttc
+6775777/1
CCCFFFFFGHHHGJJJJJJJJJJJJJJJJJJJJJJJJJJJJJJJJJJJJJ
@2004846/1
gtcacaactaacaatgggccacaactcatattgatcgtcaaatgaaaca
+2004846/1
@@@DDDDDHHHFHIIIGGIFGH3A1?AF>>4?9?9?D?@8?99?<9B0?
@8294540/1
ccaatatagattccagaacttccggcataatgagtacatcatttacatca
+8294540/1
@@@DDFDFHHGHHIEHEIIGHCFHIEHIIIGHIICCGGGGIGGGIGBGGC
@5757694/1
gccaattatcatgcggctcaaatttgctagcaatcatgctctcaccaaat
+5757694/1
CCCFFFFFHHHHHJJJJJJJJJJJJJJJJJJJJJJJJJJJJJJJJJJJJJ
@7822244/1
ccaatactttaagagcatttattgcagcttctttctgtgcatcattttta
+7822244/1
CCCFFFFFHHHHHJJJJJJJJJJJJJJJJJJJJJJJJIJJJJJJJJJJJJ
@8296133/1
ctttaaagtaaacagcaacagtatataaacaagtgttagttggacccatg
+8296133/1
CCCFFFFFFHHHHJJJJJJJJHIJJJJJJJJJJHIIJJJIJJJJJJJJJJ
@8296135/1
ctcttctggaaagcagctcttgcagcattgacactggcgttttggtgggc
+8296135/1
CCCFFFFFHHHHHJJJJJJJJJJJIJIJJJIJJJJJJJJFHIJJJDGIJJ
@2007959/1
gcctttgttgctgctgtggtggttcttg
+2007959/1
=??DDDDDFHH>DB@FHB:3<<<CHH<H
@3695171/1
ctagcaatcatgctctcaccaaataccttcttttgtcccagtctatacag
+3695171/1
@@@FDBBDHBF8<F4CDBEHICEGGGGGCFH<B>GFHFGGGFGB<DHGG@
@6298297/1
gcgtatttacagaagcaaggttggcctattattggcattccagcatcatt
+6298297/1
CCCFFFFFHHHHGJJJJJJJIJJJJJJJJJJJJIJJJJIJJJJJIJJIJJ
@6298478/1
accacagcagcctcagcaacagcagagaccacaacagcctcagcaacagc
+6298478/1
CCCFFFFFHHHHHJJJJJJJJJJJJJJJJJJJJJJJJJJJJJJJJJJJJI
@6298857/1
attttttataacttctttaatgctctccaaaattgtaaatccaggaactt
+6298857/1
CCCFFFFFHHHHHJJJJJJJJIJJJJJJJJJJJJIHIIJJJIIJIIJJJJ
@3695808/1
cgccaacaacaatgacaggtttttgaaaaaattttggccaatagctgtgg
+3695808/1
@@@FDDBDHHGFBIIGBHBC@DG=?FC<CC@DH><?<B>;F3B4CBFDH@
@8296641/1
cacaactaacaatgggccacaactcatattgatcgtcaaatgaaacatac
+8296641/1
CCCFFFFFHHHHHJJJJJJJJJJJJJJJJJJJJJJHIJJJJJJJJJJJJJ
@8297176/1
gtgcttctgaagaggacatccccgtaccataacaaactgctacaggtagt
+8297176/1
@@@DBDDFFDHGFIDIEFHIEDHG@GHHGHGGGGIIIIIIEIGICH9BF?
@884474/1
taccattagatttattaatttgctcaggagaaatttcaatttttgcaaat
+884474/1
B@@FFFFDHHFHFGHHHGGCJIJIIGGGGIJJJGGIJ@BFIHIIIDGIIJ
@8297735/1
ctcataactaaaacagggttcatgagttccactttcacaatcaattaatt
+8297735/1
@@@FFDFFFBFDAEGIBB<CFHHHCGHEHHIIIEGICGGGHEEGGGIBGF
@6778857/1
cataattaaaattaattaaaagttaataatacaaataaataaacagaaac
+6778857/1
CCCFFFFFHHHHHJIJJJJJJJFHIIJIIIIJIJIJJGGIIJJJJJJIII
@4748384/1
ctgtggtctctgctgttgctgttgttgctgaggctgctgtggtctctgct
+4748384/1
CCCFFFFFHHHHHJJIJJJJJJJJJJJJJJJJJJJJJJJIIJHIJJJJJI
@4245653/1
tgagtaacaagattatatgggagagtagcttgaggctcagaatcgagtag
+4245653/1
BCCFFFFFHHHHHJJJJJJJJJJJJHHIJJJJJJJJJJJJJJJJJJJGHI
@1458501/1
ctcttctcttggtgttcaacaaatctcttaatgatatcagtcag
+1458501/1
@@@FFFDDDF?D?FGFHIHIJJEGEHCGA4C@EEG4:CB>1C@C
@3121300/1
ggcttgaacaagcccttctgatagcctgcaattcttggttcaagatcatt
+3121300/1
CCCFFDDBDFHHHII;BGGCHI4BEIGEEGIIGGIIGIFGIGGHEIFHII
@7825486/1
gcataattcttgtagaagaccaatagggttgcccatcattcgctcctcga
+7825486/1
CCCFFFFFHHHHHJJJJJJJJHHJJJJJHIJJJJJJJJJJJJJJJJJJJJ
@886754/1
gccgatctgaggtctgtcaattcaccaggtgatatatttttgcatctgtt
+886754/1
@@CFF>D>AFHH:CF>FDEFHCH@FEHIGC?EHD><9DGGIGJJFIGIHC
@4750308/1
gggaattctaagagggtacacaattcaggcactaatgtctcttcaaaatc
+4750308/1
CCCFFFFFHHHHHJJJEGIJJJJJJJJJJJJJJJJJJHGIHJJJJJGJFH
@321486/1
ggaggaattcctttaaactgatccatgatcaatctcataggatgtctatt
+321486/1
@@@DF=?DFFFHDHCHI9?FCGI<<EBADHIIGGGGGGBHCGEGD4?BFI
@2584051/1
cttaatctagccacttcagccttatgcctctcaaactcaagctgtcgctt
+2584051/1
@CCF?DBDFFF:?GHJGGGGI3CEFG<FE>GHHGIB>FEEIEC>B@7??@
@4247181/1
cttggcaacaaacagttgttttttcctgatatagctctaacttcaattaa
+4247181/1
CCCFFFFFHHHHHJJIJJHIJJJJJJJJJJJJJJJJJJJJJJJJJJJJJJ
@4750907/1
gatggtagtaaccgtcgggacttgaaaagaaagaccttcccactggggtg
+4750907/1
CCCFFEFFHHHHHJIJJJJJJJJJIIJIJGIJJJJJIJJJJJJEIJJJ@E
@887590/1
ccgtgatctaatatttgagcagaaggtgctggtgcatgtaatactttgta
+887590/1
CC@FFFBDBAFHDBFBEGH>BEHHCIG9G3CC?GEDHE9CGGCHIGGG@F
@4247522/1
aggtcttcactgcagcctgactggtgagaaccctcaccgctgtcatgctc
+4247522/1
@BCDFFFFHHHHHJIJJJJJJJJJJHJJJJJJJJJJJJJJJJJJJJJJJJ
@6299398/1
caggttttgggtagttgggtaatattttgataacgtggatgtagataggc
+6299398/1
<=@DDDDDHDA2<CCEA:CGICHHGHIDD;EF9CC:?6FBDBFGGAFF?3
@6300069/1
gtcagaattttcgtttggagcaaatacaatgtatttgctgtctttgtgtc
+6300069/1
CCCFFFFFHHHHHIJJJJHIJJJJJJJJJJJJJJJJJJJJJJJJJJJJJJ
@6300500/1
cacgttcataaggtctcatttgaaaacgtggatctccaaggtctccttga
+6300500/1
CCCFFFFFHHHHHCGIJJJJJJJJJJJJJJJJJJJJJJJJJGHJJJJJJJ
@2011041/1
gtcgtgcatggtttaagaaagaccaaaggtttctgttgagctagtcattt
+2011041/1
??@BDDD=FHGDBFHIIIIJGEIJEHJJD:CGGEE?CFHGGHGID9BGGI
@3123991/1
cgacgacactttttagtaccgggcttactaagggagtt
+3123991/1
<@@DADDDHGHGBGGIFGGHI8FGHGIIIBC@EHD@?;
@7268357/1
ccagaacttccggcataatgagtacatcatttacatcaccgtgatctaat
+7268357/1
@@;DDDD=<:20@FFGGBFCB?<CHEF?E9?@?:<D:?BDFFFI;BGBFE
@8302174/1
attttaaactgtccttctgacacaccatctctgtaaaagaggatagcttg
+8302174/1
@C@FFFFFGHGDFDHHIJGHHJGGIGGIIGHJJHGIJJJIIGCHIIJGIJ
@5762489/1
gtcgaatactgttcttaggaatatttccaatgaattcctctatttcattg
+5762489/1
CCCFFFFFHHHHHJJJJJJJJJJJJJJJJJJJJHIJJJJJJJJJJJJJJI
@6782310/1
tttatttctttagtaaacttaaccctttgagaatctgttaaaggttttcg
+6782310/1
CCCFFFFFHHHHHJJJJJJJJJJJJJJJJJJJJJJJJJJJIJJJGHIJJJ
@2012578/1
gctttcttaaatctggttctctaatcatctgattagtagtaacgattctc
+2012578/1
@@@DDDDD8BFHAHDGEGCF4FFC@HEG><FH@<EHEFEGGD?FFHI9F>
@2013543/1
ggccttagtagaattataaaataaatacaaatacagaaacttagttgcca
+2013543/1
@@@FFFFD?FFHHJIBGGIGGHIIIGIEEEHGGEGI4FAFIEH9DDHBFI
@6783671/1
gtcattagcagagctcgctactaaggccttcaagatagaacccaattctg
+6783671/1
CCCFFFFFHHHHHJJJJJJJJJJJJJIJJJJJJJJJJJJJJJJJJJJJJJ
@6303527/1
gtttaatacttctaaaaagtcatcaataatttcgaaaggatcttttttag
+6303527/1
@BBFFFFFHHHHHJJJJJJIIIJJJJJJIIJJJJJJJJJIJJJJJJJJJJ
@6304058/1
tggaaggccaaaatttgttcacactgttcctggctgagagtaattcgtcg
+6304058/1
CCCFFFFFHHHHHJJJJHJJJJJJJIJJJJJJJJJJJJJJGHIJJJIIJJ
@2585464/1
gtcgacaattgtaccaagctctggcattttcctgtgactg
+2585464/1
@@CFDFFDF?HD8EEFFBFGDEGCHIGCGDDFGGHHGI<4
@5296392/1
ctcatcaagcttcggtccgactgatgatttgaggttcttgtggaattgtg
+5296392/1
@@@DD>DD?HHDDE@HG@C:F8C?CDHGGGHEHGIGBGII09;3BFEGH@
@888093/1
cactgagttagaataccaacctgaatttcagcaatttt
+888093/1
1??DD?322AADAACGFICCE@AF9FE@H>FHF3E>FE
@3124571/1
ggactcaatgccaacattgaccctaggcaaggtacagcctcaccacctca
+3124571/1
@@CDDFFFDHHGFJIIJIGHIGIJJIIEHIIJHHCGIE?DHHIEGE;FG>
@324136/1
gttgaagttgaaaagtttctgtgaataagaaataaacagtaattgagctt
+324136/1
C@@FFFFFDA?D?HIHGGIIGEHBFIIJJJIGIJEGIIAHG@DFCCGHGI
@2586469/1
ggcgtatttacagaagcaaggttggcctattattggcattccagcatcat
+2586469/1
@@CFBD=?FDFFF>FEBH@GG3:FFC>EHGIH><FEHIIIGIIGEBDCFE
@2587075/1
gtcacttcaaactgttgctcagcagctatctcttgtaggaac
+2587075/1
??1BBDBBF?FDHIII9?FII@F<A;;?49CF4<99:E<D<;
@4753616/1
ctttgttctttcttgtcagcacagaataatcttgtatgatgtctcttttg
+4753616/1
CCCFFFFFHGHHHJJHHIJJJJJJJIJJJJJJJJIJJJJJJJJJJJJJJJ
@326382/1
cactaatgtctcttcaaaatcttcttcatcacgtcgtctttttttaccaa
+326382/1
@CCFFFFFHFHGHJJIJIIEIIGIFEGIIJJIJIIB@FHIGIJFJJJGDG
@890668/1
cttggtcatcagtttgagatactgtaatgcattgtaggccgcacatgttt
+890668/1
@@@FFDDEADAHFFGGGIHE>?FHEFDDDGGG>@FF@GG9D@DHIEG<D9
@7830785/1
tccttctccagctagttgatctttcatattttcaagttcatttgaataaa
+7830785/1
CCCFFFFFHHHHHIJIIJJJJJJJJJJJJJJJJJJJJJJJJJJJJJJJJJ
@7270695/1
gtagataggctggcctgcttgtggaaaaccaccacaaatccacttggaaa
+7270695/1
CCCFFFFFHHHHHJJJJJJJJIIJIJJJJJJJJJJJJJJJJIIJJJJJJJ
@6304958/1
gcattaatctatagaaaattttccaaacagtatttagagactttccacta
+6304958/1
@@@FFFFFHHHHHJJJGGHGHHJIJGIIIJFHIEHIHGHFIEHIFGGGGI
@4251028/1
gtcataagttgtaacagtaagttcttttttttccttgactatgtttgatg
+4251028/1
CCCFFFFFHHHHHJJIJHJJJIJJJJJJJJJJJJJJIJJJJJJJJJJJJJ
@7271097/1
tcttgttttgcttctttttttgacctacccttgccgatagcaataaggcc
+7271097/1
CCCFFFFFHHHHHJJJJJJJJJJJJJJJJJJJJJJJJJJJJJJJJJJJJJ
@7832796/1
ctaaaagtgggttcatgaattgctccctccacctgaactagttcatattt
+7832796/1
CCCFFFFDHHHHHJJJJJJJJJJJJJJJJJJJJJJJJJJIJIJJJJJJJJ
@2589724/1
ctccaatcgcattccctttcacactagggacatgaggtgaaattattggt
+2589724/1
C@CFFFFDBHFFHGGHGDGGIGGGIIGGGGI?D99D3CGCDHGGGGCIEB
@5299427/1
ctaaataaatagctgcagctaatgattcaaataagtctccaaggaccttt
+5299427/1
@@@DBDDDHDBBF@AC9EE@DIIBEEEDHHIHGHGHIBDE?@GCCBGA@G
@5767194/1
ctctatttcattgtgcattaatctatagaaaattttccaaac
+5767194/1
1=@DBDDFHHDHFCFGGGIGCHCGE>FGHBHCA?AF9CEG<:
@3703461/1
ggaggactgtcagatggttttggagaattatcaaa
+3703461/1
@@@F@DAEHFHHFIIIEAEGEH8E@FBFFGGGCBB
@4755619/1
ggttcttcttcttttttccacgtgaaatctttaggctgcagctcaaccat
+4755619/1
B@?DFFFFHHGHHJJJJJJJJJHIIIJJJJJJJFGHHJIJDEIJJJJJIJ
@5301118/1
gtcagcttacaagccttagtaagcataaatttatggaagccataccgtac
+5301118/1
C@@FFFFFHHHHHJJJJJIJJJJHHJJJJJJJJJJIJJJJJIJJJIJHHJ
@5301398/1
cccgtttttattatcgcttctaattttttctctcatttctgggattaaaa
+5301398/1
BCCFDFFFGHHHHIJJJJJJJJJJJJHIJIIJJJJJJJJJJJJJJJJJJJ
@5301564/1
cttcatcacgtcgtctttttttaccaaaccggtattttccccttggcaac
+5301564/1
:=@DFFBDHHDFFEHIIIIIIIICGHIHHGHF?DHEGGGGHIIIIIGIII
@6787154/1
tctatttctgcttctctaggatcaacagcaggatctgcaatttttccaac
+6787154/1
CCCFFFFFHHHHHJJJJJJJIJJIJJJJJJJJJJJJJJJIJJJJJJJJJJ
@7833271/1
cttggtgtttgttttctccaactccgacaaacgccatcctctcattctta
+7833271/1
CCCFFDDFHHHFHJJJJJJJJJJJJJJJ0DHIJJJJJJJJJJJJJJJJJJ
@330397/1
cttgttacaacatatttcaacatgtat
+330397/1
@<7DDADBDFF;F4<?G443<<?F3?:
@7834229/1
gcatcaccgaggaattccagcctttgatagcaatcggtaaagttttgcct
+7834229/1
CCCFFFFFHHHHHJJJJJJJJJJJJJJJJJJJJJJJJHIJJJIIJJJJJJ
@330597/1
gcaggaagttttctcgcaacttaggttatgcga
+330597/1
@@@FFFADDFFHBG@BDGEFGGGI9CAD3?F<;
@7834460/1
ctttgaagttgaataagttattattcttctaggtccttttatcataatga
+7834460/1
CCCFFFFFHHHHHJJJJHJJJJJJJJJJJJJJJHJJJJJJJJJJJJJJJI
@331315/1
gcacaataaagaatgaattctcttta
+331315/1
<<@DDADAFD4D3<B@BGEI4A<AC>
@7275284/1
gtacagtagaggtaagtagttatagcatacttaaggaaggaatcaccgat
+7275284/1
CBCFFFDFHGHHFHJJGHIJIJJJJJJJJJJJJJJJJJJJJJJJJJJJIJ
@4253663/1
gtacgctcaaacatgcaaatgtgacattattgactaaggccgatctgagg
+4253663/1
@@@FFFFFGGHHHJIIJJIJGFHHIJJIJJJIIIJJJJJEGGEGHIGIJG
@7836038/1
gggcgggcatttttactacaccatctaacctctacaattttgttttgttt
+7836038/1
CCCFFFFFHHHHHJJJJJJJJJJJJJJJJJJJJJJJHHHHHHDFFFF@EE
@2592450/1
gccgatctgaggtctgtcaattcaccaggtgatatatttttgcacctgtt
+2592450/1
@@C==DAEFHD72AEE?BEBFG>EH<E=11:?CF9?DF>DF:DHC;B3??
@3705329/1
cctagacttgtgcaccagctaaagaagacttatctttaaacggcagcttt
+3705329/1
CCCFFDEDHHDHDIHIJGHDHJIGJDHCAHBHG@FGIGHCCHGIDHJFGI
@8311761/1
gctgtttacaccaacgataaaatcaggctttatgtttttgtattcttcaa
+8311761/1
@@@FFEDDHHHHHIIBHHHGICHIG?BG@FHIGICDEGHHIIGGEIIIEH
@332882/1
gctgttgttgccactgctgctgctgcggctgttgttgcctctgctgctgc
+332882/1
CCCFFFEFHHGFDHIJJJJIJIIJJJBBGIJGG>9?FGHF3BBBFDBCGG
@4757462/1
ggtaagtgaatttcgagcatgatcaggattggttccaaaattttctctat
+4757462/1
@@=DDD=ACFHHFG;CEFIFDHBFEGFCHEHHGICGBFFDHIGDFFFDFD
@6787939/1
gtcgctttatgcaaataaattggcatcccacttttatgaatgattttgat
+6787939/1
BBCFFFFFHHHHHJJJJJJJJJJJJJJJJJJJJJJJJJJJJJJJJJJJJJ
@6310381/1
aatgatttccctgttgaccttacggggacacttatcaggttgtatactga
+6310381/1
CCCFFFFFHHHHHJJJJJJJJJJIJJJJJJJJJJJJJJJHIJIHIJJJJJ
@6789505/1
ggtaggtgcagggtatgaaactgaacgtgtacacctggtaaagaggtgac
+6789505/1
@CBFFFDDHHHHHCGHJJJJJJJJJJJGIIJJJJJJJJHHJJJIJJDGHI
@4759155/1
tcctgtttcatccgcaattttctggcggagttcttcagcattcagtagca
+4759155/1
?;?DDDDDBFHFFE@GFHIEGEHDFHIIEH?B9DDGIIIGHIIEGIII<F
@7277902/1
tgcaggctggccatgttgaatagcttgctgtggtggtacagcacccggtc
+7277902/1
CCCFFFFFHHHHHJJJIJJJIJGJJJJJJJIIJBGGGIJJJJJJJJJJIJ
@2021506/1
gggcttcactgcaaaagtttgatcaaata
+2021506/1
?<<A12AD>FH?FEGCE<3:CCDFDD><@
@8313548/1
ggcagttgaagataacatacaattttaattttattattctcaatgatttc
+8313548/1
CCCFFFFFHHHHHJJJJJJJJJJJJJJJJJJJJJJJJJJJJJJJJJJJJJ
@3707299/1
gctccagcaacagattcaaaaacatcacctagtgcttttggtacctctac
+3707299/1
@?@ADADFDH<FHHGE@EHIGCBHGGGIGGGE1CDFHE>DF3BFDG<BDE
@2023541/1
tagcatttcaaaatgattatatcctag
+2023541/1
?<@BADED<BBHFEG@GH@>IGEHIH@
@895826/1
gttggatataattcccttcagcattataaggaaaaggcactgactgtgtg
+895826/1
@@@FFDDBDFFAHIGE>GHGD@IGCGIGIGEHEIHGIIIGEHGGII3B9F
@7839531/1
gtcacggtctcaacaagttccgttttttggagaggcaactcagg
+7839531/1
CC@FFFFDFFHHHJGBFHHJIIHGIIJJJIJIGHGIJIGHIIJJ
@6312631/1
gctggttcctagaatcccacatggcaggaagttttctcgcaacttaggtt
+6312631/1
CCCFFDFFHHHHHJJJJJJJJJJJJJJJJJJFHIJJJJJJJJJJJJJJGH
@7278364/1
cttggaaggaagacttcaggtaacgaaacataggctctacctgatctgga
+7278364/1
CCCFFFFFGHHHHJJJJJJJFHIJJIIIJJJJIJGIJJJJJJJJJJJIJI
@6790786/1
ggtagcatttggaggactgtcagatggttttggagaattatcaaagagaa
+6790786/1
BC@FFFFFHHHHHJJGGIJJJIIEHIJFDHIJJJJIJJJIJJIHIIJIJJ
@3133994/1
agaaatatttcggcttctgcttccgttccaccctttctgctgcgatcttt
+3133994/1
@CCFFFFFHHDFHIIJJJIEGECGB@FFHIGEIECGIIC@DC<??DA;CA
@4761372/1
ccttaatctagccacttcagccttatgcctctcaaactcaagctgtcgct
+4761372/1
CCCFFFFFHHHHHJJJJJJJJJJJJJJJJJJJJJJJJJJJJJJJJJJJJJ
@4258638/1
tccgaatcctttaatgaaattatctggagctcatcaagcttcggtccgac
+4258638/1
CCCFFFFFHHHHHJJJJJJJJJJJJJJIJJJJJJJJJJJJJJJJJJJJJJ
@3134209/1
cttttggaagctttacaactcctaatcctgtttcatc
+3134209/1
@@@DDDDDFF3D4EGIIICHI<FGH4CBHH?FB49?9
@4761486/1
gtttctcaaaacatggtgctggatgaggaaatttttcataaagaagtcga
+4761486/1
CBCFFFFFHHHHGJJJFHIJJJJJJJJJJJJJJJJJJJJJJJJJJJJJJJ
@8318449/1
tcttggacaagttgttatattagtcactttatatgttcttttaacactct
+8318449/1
CCCFFFFFHGHHHIHIFHIJJJJGGJJJJJJJJJJJJJJJJJJJJJJJJJ
@4258930/1
gcctgatgctgggaacaagaatgctgttaatgcctccaagcttaacattg
+4258930/1
?@@D?DBADFBBHIGGGGB?EDHFCHIIEHEB>?CGFHEGEHGDBGBHCG
@6791506/1
cttacaggtaccggtctttctcgataatcaagtgttggtgcattcataat
+6791506/1
CCCFFFFFHHHHHJIIJJJJJJJJJJJJJJJJGHIIJJGHJIJJJIJJIH
@5306755/1
gagctttataaaatgcagtggccgacacatcaatattaagcatcatcttc
+5306755/1
CCCFFFFFHHHHHJJJJJHIJJJIJIJJJJJJJJJJJJJJJJJJJJJJJJ
@6314769/1
gtgttcaacaaatctcttaatgatatcagtcagcttacaagccttagtaa
+6314769/1
@B@FFFFFHHHHHJJJJJJJJJIJJJJIJJJJJJJJJJIJIJJJJJJIJI
@1472097/1
gatgctttgcccgtcctttactgtatgcatgacttttataattagggaca
+1472097/1
@@<DDFFFADFHFAGHIIBFCGHDFGHI<HB?FEAF@E9CFFCDHG3?FD
@6315444/1
ctctgatttatctcatcttcatcatccaagccgtaatgaatggtgttgct
+6315444/1
BCCFFDFFH>HHHIJJJJJJJJJJJJIJJJJJJIJJJJJJJJJGHHJJJJ
@6792343/1
tgcttgctgagcgactaatgccactgtgtccacaagaaaaaaggttcttt
+6792343/1
C@@FFDFFFHFDFHIIIJIIIIIJJCFHGFHIIGGIJIIEIEHIHGIIII
@7280200/1
ggccaaaatttgttcacactgttcctggctgagagtaattcgtcgcgcat
+7280200/1
BCCFFFFFHHHHHJJJJJJJJJJJJJJJJJJJJJJFHIJJIJIJJJJJJJ
@5308002/1
agctggatgagtgacatcagcgccaacaacaatgacaggtttttgaaaaa
+5308002/1
BBCFFFFFHHHHHJJJJJJJJJJJJIJJJJJJJIJJJJJHGJJJJIJIIJ
@4761690/1
ccggaaagaacctagtgtgatggcgtttctgaaccactataaatgtaatc
+4761690/1
CCCFFFFFHHHHHJJHJIIJJJJJJJJJJJJJJJJJJJJJIJJJJJJJJJ
@5309525/1
agcaacaacacaattgtcggcagctgggaatcctttgtgagccacatcaa
+5309525/1
CCCFFFFFHHHHHJJJJJJJJJJJJJJJJJJJJJJJJIJIJJJJJJJJJJ
@2026845/1
aactgaacgtgtacacctggtaaagaggtgacaaagatagtaagttattt
+2026845/1
CCCFFFFFHDFDFHIIJIGGFEHIGHGGADHIJ>EFFGEGHIJICEIGII
@5773557/1
gtcagttttaatgcttccaacacgttgaactaaacttggatcagtagtgg
+5773557/1
@@@BDBDDFHHHDGIIIIIIIIIIEFHIHGIGECFEGGGGGHGEIIIHII
@2028289/1
ctatttcattgtgcattaatctatagaaaattt
+2028289/1
@@<?D>BAHH<DFEGG:?>CD>DHEA@9EC929
@2597829/1
ctttcatcttcagaagaactggtagaagaactgctgt
+2597829/1
@@@FFFFF?<AFHBEFEEGFGH@FHB<FEGAHG>GD?
@2598131/1
ctttggcacattgcagttgctatcatacattcttaatatctgtgtattaa
+2598131/1
@7?DDFFFFH8FAEGIAFIGGEGGGEFGEIIHEH4CFICHIICD9BDI<F
@2598372/1
ctcgactgccccgatgttggagcctatgctatccgtagtcgaggctgggc
+2598372/1
@@@ADF?DHGHHFFHIIIGEHIJIIGFFHBA?DHGHIIEGH?EHIAC<;?
@6794938/1
ggcacatatccatagggacacagcttctatggttggaaaatccttcgcac
+6794938/1
CCCFFFFFHHHHHJJJJJJJJJJJIJIJHJJJHIJJJJJJJJJIJJJJJJ
@4262582/1
gctgaactctaacagtagcagcatatcgactaggatgagcatccatggaa
+4262582/1
CCCFFFFFHHHHHJJHJJJJJJJJJJJJJJJJJJJJJJJJJJJJHJJJIJ
@3713464/1
gcgtttctgtaccactataaatgtaatcggtggcgtgtaatcactgctga
+3713464/1
@C@FFFFFHFHHHJJGEEHHGII<AEHIEHECGGG@F?BGEFD<@FGEG9
@341554/1
gctctgataaattagaatcatcccatag
+341554/1
?@<ADDDDBDHFFGHB?@<AECB@DE;:
@3136843/1
cttcaagatagaacccaattctggcccaagaggagagcttttattgaata
+3136843/1
@@@DDDDFHHFHFEHBHGEHIII>F;FFGGFCGIGIJD>@GIH@GCEGDD
@3137123/1
gttgctttcgcagggtaagtctttcag
+3137123/1
<?@DDDDFHG:F?GGGDBBDHHE@CCG
@5775605/1
ctccactgaaccaaatcggctccttgaatgaatttttcattcctccatac
+5775605/1
CCCFFFFFHHHHHJJJJDHJJJJJJIJGEHIJJIJJJIJJJJIJJJJJJJ
@8323375/1
tatgagtgttacttctcatcctaggacgtccacctcgaactgaaggagtg
+8323375/1
CCCFFFFDHHGHHJGJJJJJJJI@HGIGFFGHIJJIGIGIIIJJIJJIBF
@902485/1
accgtacgctcaaacatgcaaatgtgacattattgactaaggccgatctg
+902485/1
@CCFDDFFH?FAFFFEHGIICAFHIIFGIIIG@HCGGFH>FHFGGD<FHI
@8323709/1
ctccctccacctgaactagttcatatttcggagtcgtccctcttctggaa
+8323709/1
CCCFFFFFHHHHHIIJJIJIJIHIIJJJJIJCGFHHHJJGIJJIJIIJIJ
@5313925/1
ccatggtataactatcttattgagataattatcttttgaaacaactacct
+5313925/1
CCCFFFDFHHGHHIJJJJJJJJHHJJJJJJIIIJJJJJGIJJJJJJJJJJ
@2031453/1
gtagcatttggaggactgtcagatggttt
+2031453/1
?@@D?4BDHAFD;@DGB;IHECA4CC228
@902996/1
ctaactaaaaattcttttttaagtaacaaagcttcagtaaataacaa
+902996/1
@@@BFFFFHF?HH4CGE@FHIIIIGCCGHHAGGGIEII<?DEHIFC>
@3138841/1
gttcattacctaagatatttgttatgatctccggccaagatcagccgtgt
+3138841/1
@@@FFFFFHGD?FGBHGG@ICDGHHGIG@EH@@DHHHIGIGIDG@FA7@E
@4263276/1
ccactgtcaagaaaaattgctccagcaacagattcaaaaacatcacctag
+4263276/1
@CCFFFDEHGHFDGHGGGHIHIGGIIJJJJJIJIJJIGJGHIIJJGIHGI
@4263281/1
tgactaaaatattgttcaagttcacgaggagtattcttggaaacaatttt
+4263281/1
CCCFFFFFHHHHHJGIIIJJJJJJJJJJJJJEGHJIJJJJIJJJJJJJJJ
@7283978/1
ctttacttgaaagttgcaagggaaaaaatatacttcaaacataacagaaa
+7283978/1
CCCFFFFFHGHHHHIIJJJJJJJJJJJJJJJJJJJJJIJJJJJJJIJJJI
@7284217/1
cttggaggagatatgatttgtctctaaatgaataatgcagcgatgattcc
+7284217/1
BCCFDFFDHGHFHIHIIIIJJIIJJHHGHIGGHIGGHJHIIIGGGEDIJH
@342956/1
gtggaatgtatgacgatgatttgat
+342956/1
@@@DDDDB2ADF?FFCE1ABF@G4<
@6320201/1
aactcatgaatgctttctaatgtttcttcatttaaaaccgctgtgtctct
+6320201/1
@@@FFFFFFDGHDGGGGIJJDHHGIGIIGEHIIGGGHGHHGJIIJGHIJJ
@7846775/1
atcatttcttcattttcagctctggctattttagcatggaatgtaatctc
+7846775/1
CCCFFFFFHHHGHJJJIJIIDHIJJJJIJJJJIIJJJJIIGGIHIJJIJJ
@3715394/1
gtttggtagaagcaggatgacacttagg
+3715394/1
@?@DDADAFHBHDH@EBG>>HEE>HC<3
@2600156/1
ccaatgtttctagcctttcataattcataacgtcattagcagag
+2600156/1
@C@DFFABHFFHGGIEIECCCDGII@@HIIECGIJCHEDGDHDG
@5777791/1
cttgtttaagtggggaattaataggaagtctaacagtgcaataatacata
+5777791/1
@@@FDDFFFFFAAHDDHHGHHIIIIIIIFGH>EHGEGHIGGGIGGCDGGG
@5777890/1
ctcatccacattttatgtgctgctaacctcttggcaatttttttcgattt
+5777890/1
@@?BDDFFHFHHFIGII?BFHHHIEDGGIFCEGGHIEHIIGIDIIIDGHG
@4766884/1
aggacctttggcacatccacgatttcggcag
+4766884/1
@CCFFFFFHFDHHJGIGGIGGGIIID;??:?
@2601330/1
gtggacaatttacaggcagttgaagataacatacaattttaatttta
+2601330/1
?=?DFDDD>ADDCFGGJBEGA<CC>DBEDFCCEE?C4?D4:?FF<?D
@904646/1
gttgctgaggctgctgtggtctctgctgttgttgctgctgctgttgtt
+904646/1
@@@DDDDD32ADHGFBDHDFC>F>H@EHHH<?FDBBDB<<99:DFAD=
@8326146/1
atccagtcacccttatctttatcatcttcttcattggctgaatccttatt
+8326146/1
CCCFFFFFHHHGHJIIJJJJIIJJJJJJJJJJJJJJJIIJHHIJJJJJJJ
@8326331/1
gttcgtcgatcttgtacaacattttacatgcagttagtgcaactgctccc
+8326331/1
CCCFFFFFHHHHHJHJJHJJJJJJJJJJJJJJJIJJJHIJJJJJJJJJJJ
@4266095/1
aaccttcttccagcatagcttcaatttcattgtcgcttatgtcaaattct
+4266095/1
CCCFFFFFHHHHHJJJJJJJJJJJJJJIJJJJIIJJJJJJJIJJJJJJIJ
@7285734/1
gtcgttggttcagattctattggtttgtttggtttaaattgtctaactac
+7285734/1
CCCFFFDFFHHHFGGHGIJJJCECGHEAFHGE:DFEGDDGHFHGIJIJJG
@1479710/1
gtgaggtacacagttgcagtcctgagctggtcttcagtcacccg
+1479710/1
@@??D;=:DFDHFIID<BE@FD<<@CDEC?C???E9?GHE?D?:
@349168/1
aatttcttgttttttatcatcctctttatttact
+349168/1
@CCFF;DAHF?HDGGBBHADHHJHHCHCCFEEIE
@5780002/1
ttcatgagttccactttcacaatcaattaattggtaacatggtaaaatac
+5780002/1
CCCFFFFFHHHHHJJJJJIJJIJJIJJJJIJJJJHHIJIJJJDFHIJJJJ
@2602725/1
ctcttgacagccctatacctatttacatgcctagacttgtgcaccagcta
+2602725/1
@@@DDB>DBFHGGIGBBHFGGGIGEAHEHIII<;GECBFD9FE9BDHGHI
@5317577/1
cacgagacaacgtgatataactatgaagaatcatgtgataaaaaatagca
+5317577/1
CCCFFFFFHHHHFGGIIJJJJJJHIIJIIJJJJJJJIGIIJJJJJIJJJJ
@5781602/1
gttggttgttttttaagtgcatgttgaacatattcatgcaaaatgcaaat
+5781602/1
CCCFFDFFFHHHHJJJJHJJJJJJJJJJJJJJJJJJJJJJJJJJJJJJJJ
@4770625/1
gaatttttcattcctccatactccttgtcttacaggtaccggtctttctc
+4770625/1
CCCFFFFFHHHHHJJJJJJJJJJJJJJJJJJJJJJJHIIJJJIJJJJJJJ
@351555/1
ggttcatgaattgctccctccacctgaactagttcatatttcggagtcgt
+351555/1
@@?DDEFFHHDHGGGFEEHGF9:<FG;EGE?4?EFGH@CGG@BFBF0B@?
@3718564/1
gctgcagctaatgattcaaataagtctccaaggacctttggcacatccac
+3718564/1
CCCFFFFBBFHDHGGCHIEHCIJJCFAHHHEGGA?EFGGIDEFIIIIGII
@4268468/1
gtcaaatccatctttgtaaataaaaaattaataacattaatatgaacaaa
+4268468/1
BBBFFFFFHHHHHJJJGIJJJJJJJJIIJJJIJJJJJJJJJJJJJIJJJJ
@1482157/1
ctggatgtaacctatcaggatgtgctttttttctttctaattcttcaagg
+1482157/1
?;@DDDDADFHDFFHHHIJEGIGJJBEDCGEHIJEIFIE4BGCHIIJBHB
@908214/1
gttgtaacgattggaaaaataatcagaataagaacggtattgctctgcag
+908214/1
B@@FDFFFHHHGGDGIIIJJFEHGEBFHJHGFHIJIIFGIIHHIGB>GIH
@908698/1
atttatttacaataaaaatgattgaaatcaatcaagctttctgcttaggt
+908698/1
CCCFFFFFHHFGHIGFI@CHEGEIIIIJJIGIGJJIEGHIHGHHGGEIIF
@5319716/1
taacagtaagttcttttttttccttgactatgtttgatgacatatcaata
+5319716/1
CCCFFFDEHHHHHIJJJJJJJIJHIIJJJJJJJJJJIJIGIJJJJJJJJE
@3150122/1
ccagtaggtaaaaagattattgtattttcttttagaactctttcaaagag
+3150122/1
@@@DFFFFFDFDBCGB<CFHIGEEHGEHHIIIIIIICEGIIGCHIIIIGE
@5320066/1
gtggcgtgtaatcactgctgaggattgaacaagcccttctgatagcctgc
+5320066/1
CCCFFFFFHHHHHJJJJJJJJJJAHIJJJJJJIJJJJJJJJJJJJJJJJJ
@8330785/1
attaatataaaatggttcaacttctttgg
+8330785/1
;?@DADDDAFD?D@E22AI9:A?HABAC;
@5320655/1
cttctcttggtgttcaacaaatctcttaatgatatcagtcagcttacaa
+5320655/1
CCCFFFFFHHCFFHCHIGHIIE@ACEHDH>HHHHCFEHGIICEHI>DDH
@4772340/1
ccatcattcgctcctcgactgccccgatgttggagcctatgctatccgta
+4772340/1
CCCFFFFFFHHHGJIIJJJJIGIJIIIJJG<DFHIGHHIGJJIIJJJJIJ
@1482549/1
ctcatttctgataggttctgcaatttccaagaaactttacttttcacaaa
+1482549/1
C@CFFFDDFFF?B@GEABHGG<EHHGIIIC@EGIIEHIIIIIIEGIIEC@
@4269134/1
cgccaacaacaatgacaggtttttgaaaaaattttggccaatagctgtgg
+4269134/1
CCCFFFFFHHHHHJJJJJJHHJJJJJJJJIJJJJJJJJJJJJJJJJJIJJ
@6328612/1
ttatgagaaaacatcgaatacccttcaaatatgaattcatggtgatcata
+6328612/1
CCCFFFFFHHFFHIJJJJJJJJJJJJJJJJJJJJJJJJJJJJDHIJJJJJ
@7289700/1
ggaccagcttgtgcttgtcttccacccttttttttgttcctttttgaatt
+7289700/1
CCCFFFFFGFHFHIIIFHHIGJJJJJJJJJJJJJJJHIIIJJJJJFGIJJ
@3720757/1
gctccaattgcattccctttcacactagggacatgaggtga
+3720757/1
@<@DD3BDFD>C<AFA3CEBAIFIIIFFE?BC?FGEGE?C<
@4270109/1
cttggtcatcagtttgagatactgtaatgcattgtaggccgcacatgttt
+4270109/1
CCCFFFFFHHHHHIIJJJJJJJJJJIJJJJIIJJJJJJJIJIJJJJJJIJ
@3721258/1
aatttttaaccatttacacaatataaatgcaccttcaacacca
+3721258/1
@CCDDFFFFHDFDIEIG9FHIIHGCA?@ECHEACEDGIJD@D3
@6329395/1
gtattttccccttggcaacaaacagttgttttttcctgatatagctctaa
+6329395/1
BB@FFFFFHHHHHJJJJJJJJJJJJHHIHIJJJJJJJJJJJJIJJJJJJJ
@355639/1
gccctcttcattttcggtttcgtaggcaggtggaggccat
+355639/1
@@@FFFFFF<<DFHIJJEEHIIEH=GCGGIBBCCHCB=FD
@7854856/1
cccagacccttatttcaacaccagtgaaaaattgtttgccacgcatgtcc
+7854856/1
CCCFFFFFHHHHHJJJJJJJJJJJHHJJJJJJJJIJJJJJJJJJJJJJJJ
@910793/1
cgtgagaagctgcaacggctgctatagatggaa
+910793/1
@@?BADDDBFHHG@FCG8FGGGIGHEAFEGB:C
@7855392/1
cactgaaccaaatcggctccttgaatgaatttttcattcctccatactcc
+7855392/1
CCCFFFFFHHHHHJJJJIJJGJJJJGGIIJJJJJJJJJJJIJJJJJJJJJ
@7290951/1
ggatagcttgaggcttatacctagtgcttctgtaaaatgccaataattgt
+7290951/1
CCCFFFFFHHHHHJJJJJJJJJJJHJJJJJJJJIJJJIJJJJJJJJJJJJ
@7291024/1
cttcagttcagcttttggattagaatatacagcataagcagccataccaa
+7291024/1
B@CFFFFFHHHHHJJJJJJJJJJJJJJJJJJJJJJJJJIJHIIJJJJJJJ
@356431/1
gccattcaactttgcattaactttctgcagtatgtttacaaat
+356431/1
@@@=BDDDDFH8:C9FH44CHHIGHE<HFEAC><FCAFA<DE>
@3722515/1
ttataacatgacctaagagttttattaaagttggatcattagcagaaatc
+3722515/1
C@CFFFD>FD>FDHIJJ@>HIHHGHGEF><F>H<GHEAGEFIE>D>DAFF
@356708/1
gccacttctttgaactaagtacagcgaaattcttattcgattgaagtaaa
+356708/1
CCCFFFFFGGHFGIGGI>BA@FGGJGGIIJGJJGIGEIIBGGG@<GBHIE
@356724/1
gacctgttctaacttaaagctgactttagtacatcgcctggagac
+356724/1
@CCFF?B>FHB?DEGIGGIIF<EDDHGG>AEGGG<?@@0CBAGHH
@7292002/1
gtcgacaattgtaccaagctctggcattttcctgtg
+7292002/1
@@@DDDAABFF<<?FFBBB@G?CGG92??9CB@@?9
@5323296/1
tgcataagtcattcctctatcaggtaagacaacaatcacaagttttactt
+5323296/1
@@@BDDBD=AFHHBFHIIEIIIIG<AHFAAAGGBHB?CB?GBH>CDHD@B
@6802929/1
tgctaattttgcttggtgtttgttttctccaactccgacaaacgccatcc
+6802929/1
@@@FFFFFHHHGHJJJACFHJJIJJJIJIJJJJJJJIJJJIJJJEGIIJJ
@911858/1
ccaatgtttctagcctttcataattcataacgtcattagcagagctcgct
+911858/1
CC@FFFDEDDFHHFGECHGIJJIG@4F>EBC@?FHHI>C3???F>9BFEF
@6334961/1
gccatgttgaatagcttgctgtggtggtacagcacccggtcctggtccag
+6334961/1
@@@FDDEFFFHDHGEHIGE@IHHHFGG:CEHIIJGIHDAG<GHGHHGHIG
@4775084/1
tatgactcccaagctgctatgagtactatcatcagctggtgtagaattac
+4775084/1
CCCFFFFFHHHHHJJJJJJJJJJHHJJJJJJJJJJJJJJFHFHIJIIJII
@8336711/1
ttgcaattgttgagtgaagtttctgagagcatcttctctaactgtccttt
+8336711/1
CCCFFFFFHHHFFIHHBBHHHJGIIIHGGGIJGHIGIJGHIJJJJJJIJJ
@4272437/1
tcttcagcctcatgttataacattatgcagttcattacctaagatatttg
+4272437/1
@@@DBD?BHHDHHIFGEBCFGGIIIIIIIIIIICHGIGIIGIG@FHHGII
@3725650/1
gtgaaatctttaggctgcagctcaaccattttatcggcc
+3725650/1
@BBFFFFBAHFFBHB>FHDDFGBHGII<FGH>FC?ED>A
@6337230/1
gataacgtggatgtagataggctggcctgcttgtggaaaaccaccacaaa
+6337230/1
CCCFFFFFHHHHHFHGJJIJGGIEHJIJIIIJJIEHHGIIJJJGIIIIIJ
@912403/1
ggggtgtatgtcattgagggcaagtgcctcattacaacatccagggccat
+912403/1
18;=4@0:::<D<::::23:FA1;2:?B4?@<FFCFD@DAFFF3?AEF68
@2609132/1
gccacgcatgtcccatactccctggttgggaagtgcttgttgttttgcag
+2609132/1
CCCFFFFFD=DHGJDGGGGHFH@E=<9E@FEECGCGEGGGGG>DADFF<B
@6803744/1
agggtatgaaactgaacgtgtacacctggtaaagaggtgacaaagatagt
+6803744/1
?@@FADDFHHHDHIJIJHAFHGJJJJJIJHIIIJJJD?DHHGIGHGIJJG
@6804122/1
gggaattctaagagggtacacaattcaggcactaatgtctcttcaaaatc
+6804122/1
CCCFFFFFHHHHGIJJCFHJJIFHIIIJIIJIJJJIJDGHIIIIHGCGHC
@6805671/1
ccattttccaaaggtttaaaagcaggtattgcattggtataagcatttgc
+6805671/1
CCCFFFFFGHHGHJHHIJJJJJJJJJFEIJJJIJJJJEHIJHIJIIJJJJ
@3158545/1
cttgtttcttttctttaacatttctcacagaacggttgcc
+3158545/1
@@C<DEDAHHHHHID@HEHGHIJIJ4CHGAFGGAGHGHII
@3727035/1
atgcataattcttgtagaagaccaataggg
+3727035/1
;?@DDDBD>4C>FFAE943<3<@<AA>HCC
@4274022/1
cagctgtagtctgtctgcatctgtatatgccctagcacggaaagcagcga
+4274022/1
CCCFFFEFHHHHHJJJJJJJJJJJJJJJJJJJJJJJJJJJIJJJJJJJJG
@2043440/1
gtgcattaatctatagaaaattttccaaacagtatttagagactttccac
+2043440/1
@@@DDFFBFHDDHIIIIIIAHG>EHHIEAEGEEHEBFFAGIAH3?@FEIE
@4275246/1
gcacggaaagcagcgagatgagcataataggtaggtgcagggtatgaaac
+4275246/1
CCCFFFFFHHHHHJJJJJJJJJJJJJJJJJJDHIJGHJJJJJBFIJJJJJ
@4275664/1
gtacgctcaaacatgcaaatgtgacattattgactaaggccgatctgagg
+4275664/1
CCCFFFFFHHHHHJJJJJJJJJJJJJJJJJJJJJJJJJJJJJIJJJJJJJ
@362074/1
ggaaataagaaagcaagagaaggaagtgaggtacacagttgcagtcctga
+362074/1
@@@DDDDDH?FHDDEHIBG9FAEGGG<FGCECGIGGFC9CDFG>?GGGC<
@362961/1
ctcagagctaccttggcagctgctaattttgcttggtgtttgttttctcc
+362961/1
CCCFFFADHDHHHGGGIDC?FGIIIIGHGIB>DAE=9?D;AED>AB49DG
@4779894/1
tcatgatgttctggaaaatatttatataaatattctgatgcaatcaactg
+4779894/1
CCCFFFDFHGHHGJIGIIJJJJJJIIJIJJJJJJJJIIIIJJJJJJJJJI
@6806858/1
ctcatgttataacattatgcagttcattacctaagatatttgttatgatc
+6806858/1
?@?=DDDDDHBFH@:CGA>ACCH?FHHCHH?FF><CFEFHGG>F:BDGHF
@7862262/1
catttacatcaccgtgatctaatatttgagcagaaggtggtggtgcatgt
+7862262/1
CCCFFFFFHHHHHJGHGIJJJJJJJJJJJJJJJJJIIHI;GHIGHIJJJG
@6806921/1
ccacgatttcggcagcttttacctcattttcactcagaagaaataatatc
+6806921/1
CCCFFFFFHHHGHJJJJJJJIIJJJIJJJJJJJJIJIIIJIJJJJJIIIH
@6807155/1
gtctgctcttcacatactcttgttacaacatatttcaacatgtatccttt
+6807155/1
CCCFFFFFHHHHHJJJJJJJJJJJJJJJJJJIJJJJJJJJJJJJJJJJJJ
@7862965/1
tgatgacattcatctataactaatagattgacacgagacaacgtgatata
+7862965/1
CCCFFFFFHHHHHJJJJJJJJJJJJJJJJJJJIJJJJJJJJJJHIJJJJJ
@6807652/1
gttgatctggtctggagctggatgagtgacatcagcgccaacaacaatga
+6807652/1
CCCFFFFFHHHHHJIJJJJJJJJJJJHHJJJJJJJJJJJJJJJJJJJJJJ
@3731216/1
gcagtctcttgttttgcttctttttttgacctacccttgccgatagcaat
+3731216/1
?@@DDADDH?ACFHIJIEHHGIIGJDHHHG3:?DCHEIIICHIJIFIDIJ
@2045915/1
gaaaagaatgatcttccaactgtcacaaacctgt
+2045915/1
@@@?=DDF?HF<ADGGHHCHII<E4AE>@EA>F<
@364930/1
taccattagatttattaatttgctcaggagaaatttcaatttttgcaaat
+364930/1
CCCFFFFAFAHFHHEIIIGIIIHGCGHBGHEFDGCGIIGGIACHBGIIIG
@7299996/1
gtttcgtcctatacctttgaatgtccctttgccaaatacttcaactgtga
+7299996/1
CCCFFFDFHHHHHJJJJJJJJJJJJJJJJJJJJJJJJJJJJJJJJJJJII
@7864084/1
ggcagcttttacctcattttcactcagaagaaataatatctcagcaccaa
+7864084/1
CCCFFFFFHHHGHIHGIJJJJJJJJIIGHHGIIJJJJJJJJJJIJJJIJJ
@4280981/1
cagttcattacctaagatatttgttatgatctccggccaagatcagccgt
+4280981/1
@@@:BDDDFFDFFFEIIFHIEHIAEBFD>@HFHFEIEGFFC?DDFFBFF?
@4281011/1
cttcattttcagctctggctattttagcatggaatgtaatctccaagttg
+4281011/1
CCCFFFFFHHHHHIJJJJJIJJJJJJJJJJJJJJJJHIIJJJJJJJJIJI
@8345110/1
aggtggaggtgaaaagaatgatcttccaactgtcacaaacctgttagcag
+8345110/1
CCCFFFFFHFFHHJJJJJJJJJJJJJJJJJJJJJJJJJJJJJJJJJJJJJ
@6345512/1
tttgaaacgaaatagttttttacaatactgctgtaatgtaaaagcaccaa
+6345512/1
CCCFFDFFHHHHHIGFHIJGIJJJJJJIIIJIIHGIJJJJJJJJJJEIIG
@7866624/1
gcactataggtcgaccttctcggccaagattaggcctacgtggacaggtg
+7866624/1
BC@DFFFFHHDHHIJJIJJJJJJJJJJIGJJJJJJJJJJJGGIJJJJJCE
@2047526/1
ctccttttcccgtttttattatcgcttctaattttttctctcatttctgg
+2047526/1
@C@FFFFFHHHHHGIEHGGHIIIDIIJIIABFGGGGGFHG@FB>FHIEII
@7302074/1
ctctgaccatggaggataattcctgaattatttcttgacgatgttgctga
+7302074/1
@@@FDDDFHHFFHII?BGGHIGGIIIIIIIIIIIIIIGIIIGGGHHIIIG
@918487/1
gctccaattgcattccctttcacactagggacatgagg
+918487/1
@@@FDFBDDDF?FHIEBGEIIIJIGHIIGHGE=BF?G@
@366214/1
ttcttctttaagacactgactaaaatattgttcaagttcacgaggagtat
+366214/1
@@;?DDFDH??FCGDHE9EFEHIIIIHGGHHIIHCGHID9F=FGI:D@;<
@366299/1
tgtagtaagacatcaatattttaaataaa
+366299/1
?7:?;DB4CFDHD:EAHACA<H@EGGHI<
@366711/1
gccaaaatttgttcacactgttcctggctgagagtaattcg
+366711/1
@@@FFDDEDHGHBGG<CEAHHICHIDIIIGCHDCFBHGGFC
@366865/1
gtcttccacccttttttttgttcctttttgaattgaaatcac
+366865/1
?1=DDDDDA?DAHEG9EG<6:D4?FHC@GGG@EHGCGGIIDB
@2049055/1
caacagccgcagcagcagcagtggcaacaacagccccagcagcagcagag
+2049055/1
@@CFDFFFADDFFEFH@F@DG<EGIGGGGGGIIIGIIIIG3BCFAHGGGG
@367065/1
ggccgacacatcaatattaagcatcatcttccattgagaaggcctgacgg
+367065/1
@@BFFFFFGGHHFHIJFIJGJICGHIIBGIIG>@FHF>3?BAGII<FAEG
@6346873/1
gtcccatactccctggttgggaagtgcttgttgttttgcagacaacatgc
+6346873/1
@CCFFFFFGHHHHJJGEGHJIGHIA??GHIFHHDCGGHB??@DGGIGFIJ
@5796168/1
ccacaactcatattgatcgtcaaatgaaacatacctcatacgactctaat
+5796168/1
CCCFFFFFHHHHHJJJJJJEGHIJJJJJJJJIIJJJIJHIJIJJJJJJJI
@5796567/1
gcggtagctttaatcatagttgatgtctgcatatcagtcagcttcttaat
+5796567/1
CCCFFFFFHHHHHJJJJJJHJJJJJJJJJJJJJJJJJJJJJIJJJJJJJJ
@7868824/1
tacacaaacaatcacctgaatccttagaattcaaaaattcaaacttaaat
+7868824/1
CCCFFFFFHHHHHJJJJJJJJJGJJIJJJJJJJJJJJJJJJJJJJJJJJJ
@7304048/1
ccctcttcattttcggtttcgtaggcaggtggaggccatcgcctggtcat
+7304048/1
CCCFFFFFHHHGHJJJCGIJIJJIJJJJJCGHJCHIJJJJJJJGIJCHIG
@7869888/1
cgactgtctgaatcagaatctgatttatcattgctagaagaaaatcttct
+7869888/1
C@CFFFFFFHFDHIIIDAHHHIEHIIIIIGGHIAHGIGHIGGHIIGIGHI
@3168965/1
gaaaagaatgatcttccacctgtcacaaacctgttagcagctggttgcct
+3168965/1
@@@DDDDDHCC4<<4ACA4C>CBF@FEE?<?;?CB>B?4D>EFH?BFFF?
@368757/1
tcaagatcattttaaactgtccttctgacacaccatctctgtaaaagagg
+368757/1
@C@FFFFFHHHHGJGIGIIICHGGIEGIIGJJIHIJIGHGIBHHCGEGGI
@1497191/1
ccagagaggaaatagtattttttcttcatcgtcttgaacttcatttccaa
+1497191/1
@CCFDDDFHCD?DGI<EHHIGGIIIBCHCGGIGH?GE@HGGIIIGCIIII
@921829/1
gcagcatatcgactaggatgagcatccatgga
+921829/1
CCCDFDDDFH?FHGHGHGHGCE@DC>G3?E;3
@1497552/1
tgtcttcctctatttcttgattattaatagtttcagctggatagtgg
+1497552/1
@@?DFFFFFHDBDGIIHII<DAEH@H@AGJGCE<FCD<<9CF9FCGE
@6349166/1
ctcataaagcttattcatttcactcctcaatttgttaataatagagtaat
+6349166/1
CCCFFFFFHHHHHJJJJJJJJJIJJJJJJIJJJJIJJJJJJJJJIJFIJJ
@3738483/1
cccttggcaacaaacagttgttttttcctgatatagctctaacttcaatt
+3738483/1
CCCFFDFDHHHDFIGHIGGEEGFHG>GGIFFGHGIGEIIIGJJEBFHI>G
@2619368/1
gtcataagttgtaacagtaagttcttttttttccttgactatgtttgat
+2619368/1
?=@=DDBDFAFFHJGGBDIFDHG9CEH>EHBEFFGDHHGGG@FG>DA?<
@8349827/1
ccagtggcgtatttacagaagcaaggttggcctattattggcattccagc
+8349827/1
@C@FFFFFGFHHHJJJIJGIIJJJGGFHIGGGHHIJIIIIEGEIJGHIHF
@2620858/1
ctagtgcttctgtaaaatgccaataattgttctttcatgatactctcaag
+2620858/1
@CCFDEFDHHHHBHIJIIFHIGGI<CHCH@HHGIIGIJIIBCHGIJIIGE
@1498579/1
cttccaacacgttgaactaaacttggatcagta
+1498579/1
CCCFFF?DFFHBFGEFGGEHDE<FC>AABHHCG
@4786574/1
gcctcagagctaccttggcagctgctaatt
+4786574/1
;<?DDDBDFF><F;<2<;3:CAF3<A??FH
@7874360/1
ctttaatgaaattatctggagctcatcaagcttcggtccgactgatgatt
+7874360/1
CCCFFFFFGHHHHJJJJJJJJJJJJJJJJIJJJJJJIIIJIGIJIJJIIJ
@4786975/1
ccaggtgaaagataccggaagtatttatggagtccatatttaactgctag
+4786975/1
CCCFFDFFHHHHHJJJJJJJJHHGJJJJJJJJIJJJJJJJJJHGGIJJJJ
@1499532/1
ccaaaatcataccattagatttattaatttgctcaggagaaatttcaatt
+1499532/1
@C@FFFFDFHHHHHIJIEHIJIIIIEIJEGIDHIIGGI=9:CFEIIBHIB
@4285409/1
gttcaagatcattttaaactgtccttctgacacaccatctctgtaaa
+4285409/1
CBCFFFFFHHHHHJJJJJJJJIJJJJJJJJJJJJJJJJJJJJJJJJJ
@1500316/1
accttttggaagctttacaactcctaatcctgtttcatccgcaattttct
+1500316/1
CCCFFFFFHHFHHHJIIJIJCGJJJJJGIHGIGAGGIAG9:F<AHGHJJJ
@4285840/1
ggcaccatgacaatagctttattctcattaaggaattccggtttctcaaa
+4285840/1
CCCFFFFFHGHHHJJJJJJJJJJJJJJJJJJJJJJJJJJJJHJJJJJJJI
@8351272/1
gtttggtagaagcaggatgacacttaggtcgtgcatggtttaagaaagac
+8351272/1
CBCFFFFFHHHHHJJJJJJJJJJJJJJJHIJIJJJJJJIIJJJJJJJJJJ
@4286103/1
tgcaaaactttattgtcttcaaatagtacttcaccaaaaactttgtcagc
+4286103/1
CCCFFFFFHHHHHJJHJJJJJJJJJJIGJJJJJJJJJIJJJJJJJJJJJJ
@925179/1
gggcaccatgacgatagctttattctcattaaggaattccggtttctcaa
+925179/1
@@@DFDFFFFDADFHB<DFHIEIBIHHEG@EG@ECDHIGGIB@0D4BDGH
@5799681/1
ggcctatcctctggaggaattcctttaaactgatccatgatcaatctcat
+5799681/1
CCCFFFFFHHHHHJIJJJJJJJJJJJJJJJJJJJJJJJJJJJJJJJJJJJ
@6352099/1
ccgttggtcaagttagacaagccgctccaattaccagacctcaagcaatg
+6352099/1
@@CDDFFDFHHHFHIIGGGIEGIIJJGGGIGJJJIJIJJJJJIGJIJIJJ
@8351653/1
tccacctttctttccttttttgcccattattgtgtactatcttcaaagag
+8351653/1
@@@FFFFEFFHHHIJGJJIJHEHIJGGGGIGE??:CFHIIIIJIEHJGEC
@8351721/1
gttcaagttcacgaggagtattcttggaaacaattttataattattggat
+8351721/1
CCCFFFFDHHHHHJJJIJFHIJJJJJJJJJJJJJJJJJJJJJJJJJJJJJ
@4788631/1
gactaagtgagcacactaaatcaccacagacctgttctaacttaaagctg
+4788631/1
CCCFFFFEHHGHHJJJJIJJJJJJJIJJJIJJJJJJIJJJJJJJJJJJJJ
@3742876/1
cggcagctgggaatcctttgtgagccacatcaatgttaaggaatggtttc
+3742876/1
@??DDADEHG=DFH@GHIJIGGGDIGIE@GIDGGGHEGEDFHIJII?DD<
@4789211/1
ctcatgaatgctttctaatgtttcttcatttaaaaccgctgtgtctcttt
+4789211/1
@BCFFFFFHHHHHJJJJJJJJJJJJJJJJJJJJJJJJJJJJIIHJJJJJJ
@7877637/1
tgcaagaggtaacttctgtcttgaaatctgtagcccaatatagattccag
+7877637/1
CCCFFFFFHFHHFIIJJJJJJJJJIJJIJJIIJIJIJJJIHIJIIJJJJJ
@5337801/1
agggggttaactttataatcaatcggcatttctttcagaccaaaatttct
+5337801/1
CCCFFFDDHHHHHJJJIJJJGJJIIJIJJJJJJJCHIJJJJJJJIJJJJJ
@2623289/1
gtagatgaggatactttaatctaatattat
+2623289/1
@@@DDDA?FFHFAFBEHFGG<EFB<EEH9C
@3172528/1
gttggtgcattcataattcgggccttaactttag
+3172528/1
@??DFDDF?A8CFEIEHEHJIFABF><DC@CHIG
@3172702/1
caatgtttctagcctttcataattcataacgtcattagcagagctcgcta
+3172702/1
?@@BD=ADFDFDHDFBHHEHBHEFEHI>FHE@FFB9EFHEG?@BFA@GCA
@1501015/1
gaagtaaattgtaaaatgctaatatcctaacgttatcaggttttgggtag
+1501015/1
@?@FDDDFHDH>D2AFGBIIIIHGIHGH<E@G?EEHCCI>EB<D@FE??F
@3744431/1
ttcatatttcggagtcgtccctcttctggaaagcagctcttgcagcattg
+3744431/1
CCCFFFFFHHFHDHHGIB1CFHGIGIJJJJIJJJGGGGGJIHGGGIJBII
@5801581/1
cgggacttgaaaagaaagaccttcccactggggtgtatgtcattgagggc
+5801581/1
CCCFFFFFHHHHHJJJJJJJJJJJJJJJJJJJJDHHHIJJJJJJJJJIJI
@4790463/1
ctgggagtaattcgtcgcgcattctgttgtatatttatgctcacttcacc
+4790463/1
CCCFFFFDHHHHHJIJIJJJJJJJJJJJJJJJJJJJJJJJJJJJJJJJJJ
@7306969/1
cttcatttaaaaccgctgtgtctctttctttttttgttagactgatttga
+7306969/1
@@?DFFFDHHHHHIHHFHFGHHCFIIJJIJGHIDGHIJJIGIIJFHIHIG
@5801925/1
gttcgccgatcttgtacaacattttacatgcagttagtgcaactgctccc
+5801925/1
CCCFFFFFHHHHHJJJJJJJIJJJJJJJJJJJJIJJJJJJJJJJJJJJJJ
@4791007/1
ggtatatataagattacaattcttaacattttttctttaaacaaagaaca
+4791007/1
BCBDFFFFHHHHHJJJJJJJJJJJJIJIJJJJJJJJJJJJJJJJJJIJJJ
@1502371/1
ggttgttgcctctgttgctgctgaggctgttgttgccactgctgctgc
+1502371/1
@@;DDDDEFHHGDGI@9D>HCHIIEF<EAG>E3CBHEGIGG@FGGIIF
@6354160/1
gcattcagtagcatcgtgatacgatgtaatattgaaggcaataaagtaac
+6354160/1
CCCFFFFFFHHHHJJJIJJJJJJJJJJIJJJJJJJJJJJJJJJJJJFHJJ
@927886/1
gagatactggttgttgttgaggtggtagttgagtttggtgggtagggg
+927886/1
@@@FFDFFHAFHHGIBCFEHCG:CFHCFFH@E@?GFCD;D=F?@B7FH
@7881633/1
gcctggtgcggaggctaccttgccgtaggaaataagaaagcaagagaagg
+7881633/1
CCCFFFDDHFHDFGHGIGGGIEHIIFEGIFGGGGIIIJIIHGGIGHIJIJ
@5338667/1
tgggttatatggtgattgatgccattcaactttgcattaactttctgtag
+5338667/1
CCCFFFFFHHHGFGGIGIJJIJJJJGHEHIIJJIJJJJJJJJJJJJIJGI
@3746860/1
cagttcattacctaagatatttgttatgatctccggccaagatcagccgt
+3746860/1
@@@DDEFDDFFDFGHIJJJI@>@FHG@CHHBE@FGEGGGGIFE@H@FHI6
@7307367/1
gcacataatacctgttctgtaaaatccttcactggaaacagctatggtaa
+7307367/1
@@@DDDBDDFF<F9FGEI>IBIFIIGACBE@HFHCCGGBGCBFGGCAGBF
@2624705/1
atgctctttctcaacaagatggtacctagctctaaatgccacaagatggg
+2624705/1
@@@FDDFFHHGFFGID?GEAH@EHDHIBGHHIIGIGEG43?GHII@9DGG
@3747319/1
ctcagcagctatctcttgtaggaactggactgcattaaaatccga
+3747319/1
@@@DDDDAHFHHHGHIIHE@4B3AF@GHGGG?FAFG@DG9DHEA=
@2625134/1
gttgctttcgcagggtaagtctttcagtctcatccacatt
+2625134/1
??<?1BDDB=ADF8E3C?CAC<HCED@FGA@F>BDBFIGE
@5339398/1
tccagcctttgatagcaatcggtaaagttttgcctataagaacaatgagt
+5339398/1
C@CFFFFFHHGHGGJGIJIJIIHIIIIHGEIIEIJIJJHGCHGIJGGHIH
@3747610/1
tctaactaaaaattcttttttaagtaacaaagctt
+3747610/1
@@@DDDDDFH8<?DF>4AE9GHEGC<EE>CGE9@F
@1503584/1
ggttgctggtcactgggttgttgcctaacaggaggtg
+1503584/1
@@@DFFFF?FFHDIGF;AFFEFHEHIIJ<?F3:?::?
@5803428/1
tttttgaaacacaatgtgagtacctactacctttatattcactgtaaaat
+5803428/1
CCCFFFFFHHHHHJJJIJJJHHJJJJJJJJJJJJJJJJJIJJJJJJJJJJ
@8356638/1
gacaggatcatatcgtacaataagattacatttgggtagctcgatccctt
+8356638/1
CCCFFFFFHHHHHJJJJJJIJJJJJJJJJJJJJJJJIJJJJJJJJJJJJJ
@1504591/1
aaatttctcaaatttctttctatatccatcgg
+1504591/1
?@1B=DDADHFHFGGHGGGGI>>CHE<CAEF:
@3748936/1
tggaaaatcacatagcttcggccacttctttgaact
+3748936/1
?@@;DDDDDCBDD9ACE<IFH:FEHHCCHGGIGGII
@4289383/1
cggtattgctctgcagggaacggcgacataggtgtctgctcttcacatac
+4289383/1
=@@ADDDBBDHDHIIGEFHGBF@@GGIIIIIIGIIG@CCGIEHCHGGGDH
@6817464/1
atcaagagcacggcgatactgcaaacaagggatagcactcaagggcacat
+6817464/1
CCCFFFFFHHHHHJJIJJJJJJJJJJJIIJJIIIJIIJJGJJJJIIJJHH
@4290794/1
gtgtaatcactgctgaggcttgaacaagcccttctgatagcctgcaattc
+4290794/1
CCCFFFFFHHHHHJJJJJJJJJJJJJJJIJJJJJJJJJJJJJJJJJJJJI
@7886350/1
cctcctgccactcatcataatgaacaatatcttcttttggattagtagaa
+7886350/1
B@CFFFFFHHHHHJIJJJJJJJIJJIJJJJJGJJGIJJJJJIJJJGHIJJ
@5340580/1
cgctaatttaaaaattgaatagtttttatgaaatgagtcagaattttcgt
+5340580/1
CCCFFFFFHHHHHJJJJJJJJJHJJJJJJJJJIJJJJIJIJJJJJJJJJI
@7886370/1
gtgaagtttctgagagcatcttctctaactgtcctttgaggtgcaaaaca
+7886370/1
CCCFFFEFHHHHHJIJJJJJJJJJJJJJJJIJJJJJJIJIIHIJIJJJJJ
@7309237/1
ctctgcactgtgacagtcttcaagcactgagttagaataccaacctgaat
+7309237/1
CCCFFFFFHHHHHJJJGIIJJJJJJJJJJJIHIJJJJJJJJJJJJJJJJJ
@3175962/1
ttttttggttccagagactcgtccaatcagatt
+3175962/1
@@@BDDAAF?FHFIII<GB@C1C@GBGHIA0?D
@4797040/1
atgaaactgaacgtgtacacctggtaaagaggtgacaaagatagtaagtt
+4797040/1
@@@ADDDDDHFFHFGF;GHIEBDGIGHG>HBEEADGHEIEHEFDHGIGIG
@4797236/1
caacaacagccccagcagcagcagaggcaacaacagcctcagcagcagca
+4797236/1
CCCFFFFFHHHHHJJJJJJJJJJJJJJIJJJJJJJJIJJJJJJIJJIJJI
@5341970/1
gtcctttgtttttactcctttttcaaaaccttcttccagcatagcttcaa
+5341970/1
B=@DFFFDHFHHHIJIIJJJJIJJJJJJGIIJJJJIIIIGIGGIIJGIIJ
@3176637/1
gttccactttcacaatcaattaattggtaacatggtaaaataccttcttt
+3176637/1
?=@DFFFFHHHGFEHIJJIJGIGGJEGHFHIGIIJ?GEGIIJHFCGGIIE
@4291628/1
ccttaatctagccacttcagccttatgcctctcaaactcaagctgtcgct
+4291628/1
@@@BDDEDBD<FD>GEGAEHCHGIBFHIGCCEGHGCCGHHIIIDIBFGII
@4291825/1
cactgctgttgttgaggctgctgtggtctctgctgttgctgttgttgctg
+4291825/1
C@CFFFFFHGHHGGJIJJJJJIJHIIBFHIIGIIJIIJIJJIGIGHGFIE
@6359366/1
gctctctttttgcagcttcttcaagagggatgggctctgaaggttgtatt
+6359366/1
CC@FFFFFHHHGHJJJJIJJJJJJJJJJGIGIJJJJJJJJJIJGHIGGIJ
@5343273/1
ggcctatcctctggaggaattcctttaaactgatccatgatcaatctcat
+5343273/1
CCCFFFFFHHGHHJIIJJJJJJJJJJJJJJJJJJJJJJJJIJJJJJJJJJ
@3177789/1
gctgacttggataccttggcttaag
+3177789/1
??@7?DDDBFFDBDFB@:CB@E?FC
@5343711/1
cctgcaggaggtataaacaaacctatgggttttaccatcatttgctgctc
+5343711/1
@@CDFFFFHHHACFGHIJIGJJJJGEGGH:EDGHIJIIIJGIJJJJJGIH
@4800705/1
gttgaaggattttctaaagctttgaattcataagttggttgttttttaag
+4800705/1
CBCFFFFFHHHHHJJJJJJJJJJJJJIJJIJIJJJJIIFHHFHIGJJJII
@4800780/1
cttgactatgtttgatgacatatcaataacattctcctcaaccttttgta
+4800780/1
CCCFFFFFHHHHHJJGJIIJJJJJJJJJJJJJJJJJJJJJJJJJJJJJII
@379882/1
gccatttgtctataaatgatttttttcgagttcttgaatgaaaacttcta
+379882/1
@<@DDFFFA?FDDFGIJIDHHGIGIIEHHIFDHH<FDGC<DEHGBBHE@G
@380615/1
ctgtaatgtaaaagcaccaaggctttgcgacaatttgttctcttctgttg
+380615/1
@@@FFFFFDHFHDIIGGIEEAHHIIJ<ACEGHAFCGCDFGGGEEGIJCGC
@7314086/1
gataataatgcctcagagctaccttggcagctgcta
+7314086/1
@<@DDDDBDHHDHIGH9CGBIHIIGF@CFFCECGCB
@8361423/1
gtgcattcataattcgggccttaactttagtgaactggtcatcaactgag
+8361423/1
@B@DADDFHHHDHIJJJJJJJJJJJJJJJJHJIJJJJJHIJJJJIJJJJJ
@5807441/1
ggcacattgcagttgctatcatacattcttaatatctgtgtattaagcct
+5807441/1
CCCFFFFFHHHHFIJIJIJJJJJJJJJJJJJJJJJJJJIIHIIJJJJJJJ
@8361453/1
cgctcaaacatgcaaatgtgacattattgactaaggccgatctgaggtct
+8361453/1
CC@FFDFFHHHHHJJIJJEEHGIJJJJIIIJIJJJIHIJBFFGHFHI?FH
@3179146/1
ctgtgactgatttttcttcaacatcaacaaatgtcacttcaaactgttgc
+3179146/1
B@@DFDFFD?FHFIGIIEHIJIJIGIJICHIICBG>FHIH<>DHIB?DD4
@932774/1
gggaagcgagcttgctgttgttgctgctgctgctgttgttgttgttgacc
+932774/1
C@CFFFFF1CFD8EE@@FEHGG>AAGGGCBDAD<BFF4?DEFEHII9BGG
@8362088/1
aggtgatatatttttgcatctgttataaatgtaggaagttatcaagaaat
+8362088/1
@??BDBDD<DDFHGIHGHEEFHIBA:?<AFF<ACH@CG:EGIDBGDCCHB
@8362305/1
tatacctagtgcttctgtaaaacgccaataattgttct
+8362305/1
=:?DDBDA?=22AB<2<EE<E4CEEEF<EC91CDD9?B
@6362367/1
tttcacaatcaattaattggtaacatggtaaaataccttctttgactaaa
+6362367/1
CCCFFDFFHHHGGJJIJJJJIJGHJHHGHHIJIJJJIIIIJJIJJGIJJI
@2065105/1
attcgtcgcgcattctgttgtatatt
+2065105/1
@@@DD;1@DFD:?ABGCE:??D<D@F
@381784/1
ctcttttaccattgtacgagtttgagcatcattcattttcttc
+381784/1
:1?DDD?DD2C2:4AFGG1CCFGGC@9HGEEGCC?:?9CGC9@
@5346620/1
aggacgtgctgtaccttgtatactagcatgactgactagatagaagtcta
+5346620/1
<??DFFDDHHHHHJJJJJJJJJJJJJJJJJJJGJJJJJJJJJJJIJHIJI
@4295884/1
tggatctagataataatgcctcagagctaccttggcagctgctaattttg
+4295884/1
BCCDFFFFHHHHHJJJIJJJJJJJIJJJJJJJJJJJJJJJJJJIIIJJJJ
@2631954/1
caattgttgagtgaagtttctgagagcatcttctctaactgtcctttgag
+2631954/1
CCCFFFFFHFFHA9EG@DIGII4C9EGFGGGGICHI>FFADFHIIGGDCD
@1510879/1
ggctgttgttgccactgctgctgctga
+1510879/1
@@@DFFFFFFFABGIADG>3A<FDHG>
@7895682/1
atatgatatgggttgctgtttacaccaacgataaaatcaggctttatgtt
+7895682/1
?BBFFFFFHHHHFIJJJJJJJJJJJJJJJJJJJJJJJJJJJJJJJJJJIJ
@8364370/1
aagggaagcgagcttgctgttgttgctgctgctgctgttgttgttgttga
+8364370/1
CCCFFFFFHHHHHJJJJJJIJJIJJJJJJJJJJJJJJJJJIJJJJIHJIG
@8364386/1
tgatagtatctgatttgttgtttattagggtagcatttggaggactgtca
+8364386/1
@C@FFFDDHHHHHJJJJHHIHIJIIJJJJJ?FHIJJJJJJJJIIIJJHII
@6828478/1
gtaagtctttcagtctcatccacattttatgtgctgctaacctcttggca
+6828478/1
CCCFFFFFHHHHHJJJJJJJJJJJJJJJJJJGJJJJJJJJJJJJJJJJJJ
@935694/1
caaaggtcaagaccataaccaagatcaattactctaccagg
+935694/1
?<<DD?:=DC?<FG@<E>FA<E:AC4CFCGC<B?FFGGB<G
@5810749/1
tcacactcatcaagaacttggtaaactcttagatcttcattttgttgcct
+5810749/1
CCCFFFFFHHHHHJIJJJJJJHIIJJJJJJJJJJJJJJJJJJJJJJJJJJ
@5810783/1
ctccatactccttgtcttacaggtaccggtctttctcgataatcaagtgt
+5810783/1
CCCFFFFFHHHHHJJIJJJJJJJHIJJJJIJJJJJJJJJJJJJJJJJIHH
@7896489/1
aacgagaaccaatttcttttttaaaataatcagcaaaatccaaaagattt
+7896489/1
CCCFFFFFHHHHHJJJJJJJJJJJJJJJJJJIJIJJJJJJJJJJJJHJJJ
@6364984/1
cctgccactcatcataatgaacaatatcttcttttggattagtagaaaat
+6364984/1
CCCFFFFFHHHHHJJJJJJJJJJJJJJJJJJJJJJJJJJJJJJJJJJJJJ
@6829271/1
caatcgcattccctttcacactagggacatgaggtgaaattattggtatt
+6829271/1
@CCFFFFFHHDFDIIJEFCGIJJIGIIJEGIGIFHIEGCDGIIHEG0?DI
@5349018/1
gccgtaatgaatggtgttgctttcgcagggtaagtctttcagtctcatcc
+5349018/1
@@@DDDDDHHFHFGACFGIIIIIA;EGHIIFCEHHGGIIGIIIGGIIIII
@5811149/1
agtcgtccctcttctggaaagcagctcttgcagcattgacactggcgttt
+5811149/1
@@@DFDFFHHHHHJJJJIJJJJJJJJJIJJJJJJJIJJJJJJIJJJJFGI
@1513128/1
cacaactgataagttaagcattgcagttcatcagaatcaaaat
+1513128/1
@@@DB=?DBBDHHHE<AB4C:CBHIH4C@E>42<E@FAF9C99
@2072178/1
ctggcaatgtgacctcaagttccatcctatcattgccaattggtagtgga
+2072178/1
@@@FFFDDF:C>FFBHII<IFHIGGC>HHGIIIJJFIIIGCDFDD<B>FG
@1514841/1
cctttggctttaacctcataactaaaacagg
+1514841/1
@<@DD83BFHDHHGAHGE@FDHDHCHIHH3A
@937741/1
ttctaacttaatgcaagcttctcttatagctg
+937741/1
@@@FFFDDFDDHDHGGBGHGIBHHEGHIJIIH
@8367338/1
gtctccttcaacaatcgtcggtacaatgtaatatgagttttctttgtttt
+8367338/1
CBCFFFFFHHHHHJJJJIJJJHJJJJJJFIJJJJJJJJJJJJJJJJIJJJ
@937988/1
gttgctggtcaccgggttgttgcctaacaggaggtgcactggttacagga
+937988/1
C@CFFFFFFHGHHJBG?@E?FDHFGICFC@?BGHB;FHH4?D4?CGGGJE
@6366971/1
cagaacttccggcataatgagtacatcatttacatcaccgtgatctaata
+6366971/1
CCCFFFFFHHHHHJIJJJJIJHHIJJJJJJJJJJIJJJJJHIIGIJJJIJ
@7898778/1
agctgcgacaccatctgatgcctggtgcggaggctaccttgccgtaggaa
+7898778/1
@@@DDDDDFFFFHIEFGEBHIHI>?:::CH@DHIIIIFDBH9FG54@E;?
@4298713/1
gtcacttttggtcctgttggtccattaatataaaatggttcaacttcttt
+4298713/1
C@CFFFFFHHHFHIJJIJJJHIIJJJJJJJJJJJJJJIDHIJJJJJJJII
@6367787/1
gcaccttcaacaccacactcctcaaggtacacccctataagggcttcgat
+6367787/1
CCCFFFFFHHHHHJJJJJIJJJJJJJJGGIJJIJJJJJJJJJJJJJJJJJ
@3764005/1
tacaggagatactggttgttgttgaggtggtagttgagtttggtgggtag
+3764005/1
@CCFFFDDBHHHHEEHHIHGBAEGGGDBEG?DFFGGAD@FCGG?FHI;FH
@3764025/1
gctggaacatagttttaaactgacttgaacttcaccagatctagt
+3764025/1
?@@D1:;;;FDC2<CDFFH<?D@FHCCCFBFCAD<BFI9<D4D9?
@387191/1
cctcactggatgttggtaaagcaacaccttttcga
+387191/1
@@@=DDDD<3DF?FGHEAEIH<DAH@GB999CCC=
@2635609/1
gtgagaagctgcaacggctgctatagatgg
+2635609/1
@?@AD?DDCA3CF9FHIIIAHGGCHGAC@>
@3764871/1
gggagttaaatcaacatcagctgagatatactcatattgaggataagaaa
+3764871/1
@@@FDD;DDHBFAGEBG9CAAE@BGCBE@EBHIHIEE4??@3?FHGGHIA
@2636284/1
gtcagatggttttggagaattatcaaagagaattattgaa
+2636284/1
@@CFF;DA?ADDHB@CGBCE>CCH@CHIGEHGJIECF@A9
@1515402/1
cccgatgctagctttcttaaatctggttctctaatcatctgattagtag
+1515402/1
@?@DADDAFDFHHB@GHIIAHCIIH@43<AFHGFICAHIG@AAGGI4B?
@5350663/1
agcacggaaagcagcgagatgagcataataggtaggtgcagggtatgaaa
+5350663/1
CCCFFFFFGHGHHJJIIJJJFEHIJJGDHIIIIIGIHIJIIIIFGIGIJJ
@3765256/1
ctcatgttataacattatgcagttcattacctaagatatttgttatgatc
+3765256/1
CCCFFFDDHFBHHIJIFJJIJJG>EHGICGJJJJIJGCCIEGGGII9HGG
@3765300/1
ctccataggaagcgccaaaggcttctctcgtgagccaacagtaag
+3765300/1
@C@FFFFFGGHHHEIJJIBHIJIJJJJIJJHIGIDGGGIEHHIJG
@1516033/1
gggacatgaggtgaaattattggtatttcttttttccaaattgcctctcc
+1516033/1
C@@DFFFFHGHDB:<FFGGIFIGBH<@HIFHIGGHIGDIGG9B9BFHEGI
@2077369/1
gtcctgagctggtcttcagtcacccg
+2077369/1
@@@DFF?DAFHGDEBHE4CFAHHI;F
@7318767/1
ggccaggtgaaagataccggaagtatttatggagtccatatttaactgct
+7318767/1
CCCFFFFDHHHHHGJIJIIJGIIGHIJIJJJJJJJJJIIIIJJJIJJFJJ
@5351940/1
gggattttgaccatcttcaacgaatcaaattcactttgaggaactctctg
+5351940/1
BC@DFFFFHHHHHJJJJJJIJJJJJJJJJJJJJJJJJJHIJ??GHIIJJJ
@6834983/1
catttgtctaagttaaacaattagtaacaaaaaagatttaaattattttt
+6834983/1
CCCFFFDFHHHHCGGGGHIGGIJIHIGJJJGGGGH=DEHJJIJEHHIGIJ
@3187050/1
gccgatctgaggtctgtcaattcaccaggtgatatatttttgcacctgtt
+3187050/1
@@@DFFFFHHHHDGHIHIIEHIIJBEHFGCFEG@CAIGIIIJJ<GGGHGE
@4808405/1
gttgaaggattttctaaagccttgaattcataagttggttgttttttaag
+4808405/1
CCCFFFFFFHHHHJJJJJJJJJJJHGHIJJJJJIIIIJFIIHJJJJJJJJ
@6835961/1
atatgatatgggttgctgtttacaccaacgataaaatcaggctttatgtt
+6835961/1
?BBFFFFFHHHHFHIJJJJJJJJJJJJJJJJJJJJJJJJJJJJJJJJJJJ
@5352321/1
gtcacaactaacaatgggccacaactcatattgatcgtcaaatgaaacat
+5352321/1
CCCFFFFFHHHHHJJJJJJJJJJJJJJJJJJJJJJJJIJJJJJJJJJJJJ
@2079657/1
caattctttacatcaataccttcttctatcacatcggaggcaaccaatat
+2079657/1
B?@DFFFFHHGGGJJJJ>FEGGIIIGJIIGIIGIGIIJIIIIGCGGDFHH
@8369690/1
gtggttcttcagtatgcatattaagttcttttcatgattatatatatgaa
+8369690/1
CCCFFFFFHHHHHJJJJJJJJJJJJIJJJJJJJJJJJJJJJIJJJJIJJJ
@2638242/1
cttgaggcttatacctagtgcttctgtaaaatgccaataattg
+2638242/1
@CCDFFFDH?BDDHHIIJAHGGIBHGJGEGBHGCG@BFGGDCE
@2080246/1
cagaaacaggagctgcgacaccatctgatgcctggtgcggaggctacctt
+2080246/1
CCCFFFFFHGFF@GIIIEIJJFHIJJJIHIJIEEICHIJJIJJJIIFICH
@6372278/1
agaacaatgagtgagagcttgcaagaggtaacttctgtcttgaaatctgt
+6372278/1
@CCFFFFFHHHFHJJJIJJJJJJJJJJJGHJIJJJJJJJJJJJJJJJJJI
@1518447/1
agcttggattgcctcctgcggaccattagttgaagtcccagccctc
+1518447/1
@@CDDEFFHHHHHDIDIB<DHBGBEAGICAFGGGI>F@>FG@BAB@
@5814182/1
gatgatttgatatctatatttctcattttttctgctaaagcactaccttc
+5814182/1
@@@DDDDBDFFFHHGII@FEG@IIIIIIGIGGEFHGDGGGGIDHEGCHHI
@2639278/1
tctagtttcctcctcatcaagagcacggcgatactgca
+2639278/1
@@@DDDDDFDHHFHG@E<@@DHCDGID@E<D@DG>FHG
@2080846/1
agtagaggtaagtagttatagcatacttaagga
+2080846/1
@@?DFBEFDHFBB<EEFG>I@HHE4CAHB>FDE
@6837638/1
caggagaaatttcaatttttgcaaattgttcgtagtgaagaactgaaagc
+6837638/1
CCCFFFFFGDHFFIJJJJJJJIJHHJIJIIJIHHIIJIJJJIJIJIJJJI
@5355760/1
acaggagctgcgacaccatctgatgcctggtgcggaggctaccttgccgt
+5355760/1
CCCFFFFFHGHGHJJJJJJJJJJJIJJJIIGHIJJIJJJJJJJJJJIJHB
@4304778/1
ctgcaaaagtttgatcaaataaacactatacaagtttggtcaaatatata
+4304778/1
@@@DDABDFHAC>HEFB?FEBIIECHGEBHDFBFIAFDD?CBDHGHCFEG
@2640245/1
atcacattaccacatttctcaaattcagtcttgaaatattatccattagc
+2640245/1
@@CDDFFBAFH?FEIIIIIDIG9CFGD>D>HA@@G><GGIII<BB<BFB9
@942455/1
gctagattatcccttctgaagacaggactaggtgctgcaatgaccatcaa
+942455/1
CCCFFFFFFGHHHDFHIIFDCEHGA?GGGHC;CAF?GHIIC3BDDAGHGI
@6373086/1
gattgaagtaaattgtaaaatgctaatatcctaacgttatcaggttttgg
+6373086/1
CCCFFFFFHHHFHIJHGIJIJJJIJJJJJIJJIGGIEGHIIIIJFHHIIJ
@943442/1
gctttttccttctccagctagttgatctttcatatttttaagttcatttg
+943442/1
B?@DFFFFHGHFHIJBHIJJFHI:CHIGEGGHHHHEHCHGDCHIJEIJJJ
@1519854/1
gtcattgataattagaagtttgtaaacagtgcggttcgatacgttgatg
+1519854/1
C@@FFFFFAHHBHHGGBG@FHIICGDEBAFEHGIFABGGDHGE?DAF9D
@3769633/1
gctagctttcttaaatctggttctctaatcatctgattagtagtaacgat
+3769633/1
@CCFFFFFHGHHHJIIIJIICFHJAHJEGID>FEDH>EEHCHG@HGICDF
@393981/1
gtcctgttggtccattaatataaaatggttcaacttctttggtgtac
+393981/1
@@@FDEDFHD?FFEGGI@I@HGEHICHGA<FCEHHIJJIJFHHBFF>
@5817339/1
gtgacactttgatgttgtaaggtgctgaggcaagtgttgggattttgacc
+5817339/1
CCCFFFFFHHHHHJIJJJJJJJIHJJJJJJJJJJHHIJJJJJJJJJJJJJ
@8374155/1
tttacttgttcctgtgccataaccgtacttcatatcattgataattactg
+8374155/1
CCCFFFFFHHHHHJJJJJJJJJJJJJJJJJJJJJJJJJJJIJIGJJJJJJ
@2084190/1
ttcttgtagaagaccaatagggttgcccatcattcgctcctcgactgccc
+2084190/1
@CCFDFDFHHD>CFHEHIJJGICDEEIIIIJGGGIII>=FFIIIJJHHDG
@7906750/1
gttttattaaagttggatcattagcagaaatcctcattctttcaaaaaaa
+7906750/1
CBCFFFFFHHHHHIIJHIJJJJJJJJJJJJJJJJJJJJJJJJJJJJJJJJ
@8374445/1
gtttgccacgcatgtcccatactccctggttgggaagtgcttgttgtttt
+8374445/1
@@@FFFFFHFHHHJEHHGHJJJJJIJJIGDHIJJGGIIIGJJJIGIDHII
@4813584/1
ggtaggtgcagggtatgaaactgaacgtgtacacctggtaaagaggtgac
+4813584/1
BCBFFFDEHHHHHEGIJJJJJJJJJJJHIGIJJJJJJJDGIJJIJJBGHJ
@395340/1
ctccactgaaccaaatcggctccttgaatgaatttttcattcct
+395340/1
?@=DDDEADAFD;E=FHEGGCFG9<<:944C4DDEF4?FDIC9<
@5357326/1
ttttgttctgagacgcaagaagcagctgaataatacaaccaaattcagaa
+5357326/1
CCCFFDFFHHHHHJJJJJJJJJJJJJJJJJJJJJJJJJJJJJJIIJHIJI
@5357445/1
gttttcttgatcattttcgtttacccagagaggaaatagtattttttctt
+5357445/1
CBCFFFFFHHHGHIJJJJJIJJIJJJIJIJHHIGHIIIJGIIJJJJJIJJ
@4815596/1
cctggatacgtaaccaccattcctttaacttcatcaacaagtttttgcca
+4815596/1
CCCFFFFFHHHHHJJJJJJJJJJJJJJJJJJJJJJGJJJJJGGIIJJJJJ
@8375775/1
ggcaggaagttttctcgcaacttaggttatgcgaagtacataactttctt
+8375775/1
CCCFFFFFHFHHHIIJIJJJJJJJJJEHIJJJJJJJFHIJIJJIJJJJJJ
@8375789/1
ggaatttgtttgtgattttttattgtatcccaatcaattatgatactgtc
+8375789/1
CCCFFFFFHHHHHIHJJJJJJJJJJIJJJJJJJJJJJJJJJJJJJJJJJJ
@6378406/1
gtaagacagcattgttgcaacttagatttagggtcattccaatcttgatg
+6378406/1
::1=:2=?A;;:2<ABA>F?AE<CFF@?F9AC;?E?>D9CC9::DBDD?9
@5819483/1
ctttgccgcttgttgctgtacttgaggctgagatgaaggtggtctgctgg
+5819483/1
@@;DDDDAH@HHFGIHIIAAFHHEGHCHGIGIEGGEBDBFDF?BBFFGCH
@6378834/1
gataaattagaatcatcccatagcaaatggtatttggtaggacgtgctgt
+6378834/1
CCCFFFFFHHHHHJJJJJJJJJJJJJJJJJCHIJJJJFHJJJJJHHIJJF
@7325814/1
gtcctgttggtccattaatataaaatggttcaacttctttggtgtac
+7325814/1
@C@FFFFFDFFHFIIII@IGJHIJJJJGAFGHGICIJGHJJJCFHII
@6846019/1
cggtcttcactgcagcctgactggtgagaaccctcaccgctgtcatgctc
+6846019/1
BCCDDFFFHHHHHJJJJJJIJJJJHIJJJJJJJJJJJIJJJJIIJJJJJJ
@5820512/1
gaaatattatccattagcttatgttgctacaatgtttagtgatatattta
+5820512/1
CCCFFFFFHHHHHJJJJJJJJJJJJJJJJJJJJJIIJIJHHHIJJJJJJJ
@1526044/1
ctgcccagccacaatgttacaaacctctagaggtagatatgtgtgcttgt
+1526044/1
@@@FDBDDHHHGHJBADFHIJJGEF3C?F<C3E<3CBB4D<0::?DF@D9
@3772707/1
gcagttcattacctaagatatttgttatgatctccggccaagatcagccg
+3772707/1
@@@DD>DDF?CFAFD?FAEEHIIG<FCEGAHHHH@<A<DF;DHDHIICGG
@7910312/1
cctcttttaccattgtacgagtttgagcatcattcattttcttcattgta
+7910312/1
@BCF:DDFHHHHHJJJJJJIJGHJJIJJJJJJJJJJJJJJJJJJJJJJJJ
@3193685/1
gcagcagtcatcaccaaaacctgat
+3193685/1
1??DFFDDH8DFHGECCEHGFCCGI
@2086757/1
gtccattaatataaaatggttcaacttctttggtgtacagaaatatttcg
+2086757/1
@@CFFFFFHHHHHJD>DHEIGIIGIIJIIJJIIEGGIEIJJJJJJIJJIE
@948143/1
gtttacccagagaggaaatagtattttttcttcatcgtcttgaacttc
+948143/1
@@CBDDDDHH8DDGEHGIEICCDHIJBHIJFG@CHIGGGGGBD<DHG4
@2646648/1
tggctttattatattactcctaattgaagagccttttccca
+2646648/1
?@;BDDDDHFHADFEGHIIIH>AHEDEHGII9AF94?FH9?
@2087512/1
atcattatcagaataaccgctacagttgtgttttccacaaataaagcatg
+2087512/1
<@@ADFDDFDHDB@G@FHBEEGGHAACE<E?FGCGH@GD=DFGF@<DEHI
@8378429/1
cttcttcatcagggaaattagttattccactccttttcccgtttttatta
+8378429/1
@CCFDFFFHDFHHGGE?GGHEF@HDHGIGIJJJHG?GHGIJCDEHJGIJF
@5360708/1
gcctttcataattcataacgtcattagcagagctcgctactaaggccttc
+5360708/1
CCCFFFFFHHHHHJJJJJJJJJJJJJJJJJJJJJJJJJJJJJJJJJJJJJ
@2088419/1
gagacaacgtgatataactatgaagaatcatgtgataaaaaatag
+2088419/1
@@?DFF>DADBFFI>GEHIIEEEG4FGHHFGGEGGCFFHIEHD@@
@6847555/1
cttatcaacatacagagcaccaagaaaagcttctaagagatcagccctat
+6847555/1
CCCFFFFFHHHHHJJJJJJJJJJJJJJJJJJJJJJJJJJJJJJJJJJJJJ
@6847690/1
ctgtagcattgtaatttcttgttcttcttgtttcttttctttaacatttc
+6847690/1
@BCDFFFFHHHHHJJJJJJJJIJJJJJJJJJJJGJJJJJJJJJJJIJJJI
@7328224/1
ggaacgagaaccaatttcttttttaaaataatcagcaaaatccaaa
+7328224/1
CCCFFFFFHHHHHJJJJJJJJJJJJJJJJJJJJJJJJJJJJJJJJJ
@6382141/1
atcacattaccacatttctcaaattcagtcttgaaatattatccattagc
+6382141/1
?@@DDEFFHHDFHGIIIIIIIIIIIIGGHGIIIIFGIIAGGHGHIIIGII
@3194464/1
gctcaatttaccttcatccttgtttt
+3194464/1
?@@7?3B?FDAFFEHGIFG>FGFHE@
@8381208/1
ggctattttagcatggaatgtaatctccaagttgtgaatcaatttcagga
+8381208/1
@@@DDDD?CDFAFAF@3EHHHEHICFEGHIIFFHAFGCFHGEH<DF@GGG
@2089337/1
ccaatcgcattccctttcacactagggacatgagg
+2089337/1
@@@DDDDFHH>?FGGHIECHGIJ@E9EE?CC3?B9
@2089756/1
gctgtggtctctgctgttgctgttgttgctgaggctgc
+2089756/1
@@@DD8>=AFDD<C@F4E9HHEFFEFG@HH94CB?C81
@3776250/1
gtttggtagaagcaggatgacacttaggtcgtgcatggtttaagaaagac
+3776250/1
@@@FFFDEAHHHHGIII@A<CFGGIGHI?FGIGIGGEG?FHEHCEEDG>B
@2647118/1
ctcatgttataacattatgcagttcattacctaagatatttgttatgatc
+2647118/1
CC@FFFFF<FBHFICHIGCH<@FIC<<?CFB4ABH9FBE<GF9CFHECHI
@7329305/1
cactatctaaataaatagctgcagctaatgattcaaataagtctccaagg
+7329305/1
CCCFFFFFHHHHHJJJJJJJJJJJJJJIJJIJJJJHHIJJJIIJJJJJJJ
@950742/1
gctctccaaaattgtaaatccaggaacttc
+950742/1
?;@DB3BDDB;??F<BCB4CF33A@CFGD<
@5823636/1
tgttttttaagtgcatgttgaacatattcatgcaaaatgcaaatgtagct
+5823636/1
BBBFFFFFHHHHHJJJJJJJJJJJJJJJJJJJJJJJJJJJJJJJJIIJJJ
@951737/1
cggtttctcaaaacatggtgctggatgaggaaatttttcataaagaagtc
+951737/1
?@@?DDDDHHFHF>FGG3ACHGIF@HHIIIIGAAFGGGHDHGDH>>8BGG
@2648767/1
gggaattctaagagggtacacaattcaggcactaatgtctcttcaaaatc
+2648767/1
@CCFFFAEHHFFHEGEE>E@HGICHHGI@DGHIJ9BCDBHGG<9?D9BDF
@5364131/1
ggctgttgttgccactgctgctgctgcggctgttgttgcctctgctgctg
+5364131/1
CCCFFFFFHHHHHJJJJJJJJJJJJJJJJJJJIIIIJJJJJJJJJJJIJG
@7330792/1
ctcagcgacttttgtccgaatctcatcagcaagaagaagtgcattaagcc
+7330792/1
@@@DDDDDFF;CFB:?:CGFG;B?EFBC<BBFEBD@ADFGA9FFIECD=8
@2649416/1
caggtagtaagtgatcattaagttcgccgatcttgtacaacatt
+2649416/1
<?@DADD3<B?ADB<CBFHIE>IIGCHIEE@DDDDEGFHFH?BA
@7331379/1
ctctaattaagtaaaaactataaaaataataggctttttaaaataataca
+7331379/1
@??DDDDDFBC<CGIEAHIGGGGB?EFHGHIGEGGHCHGHIIIGIIGHG<
@6849664/1
gttctttcatgatactctcaaggtccctgattacttcttctcgaggtggc
+6849664/1
CCCFFFFFHHHHHJJJJJJJJJJHIJJJJJJJJJJJJJJJJJJJJJIJJJ
@402864/1
gggagctaagatggttttgtttgacaatatcaaacttcctcgtttcgcaa
+402864/1
@@@DD<DDHHC?FH??FFECFHGGGC9@AFG9FAGHIDF@>@0??DGHIE
@6384991/1
gcctcttgttttgcttctttttttgacctacccttgccgatagcaataag
+6384991/1
CCCFFFFFHHHHHJJJJJJJJJJJJJJIJJJJJJJJJJJJJJJJIJJIJJ
@952729/1
gcagttcattacctaagatatttgttatgatctccggccaagatcagccg
+952729/1
@@@DDADFHHHFHE?DFGGGGHHCFGGIB>HH<@HAEIJ8GEGFAGIEIJ
@952770/1
ccacattccattccatgatttattaaacccgatgctagctttcttaaatc
+952770/1
CCCFFFFFHFHHHIIJJJJIJGIJJFJGIIJAEHFIIJFIJJIGII9:DG
@5365512/1
ttcaagatcattttaaactgtccttctgacacaccatctctgtaaaagag
+5365512/1
CCCFFFFFHHHHHJJJIJJJIJJJJJJJJJJJJJJJJJJJJJJJJJJJJJ
@5365956/1
cgagacaacgtgatataactatgaagaatcatgtgataaaaaatagcagc
+5365956/1
CCCFFFFFHHHHHJJJJJJJJJJJJJJJJJJIJIJJJJIJJJJJJJJJJJ
@1532408/1
gtacagtagaggtaagtagttatagcatacttaaggaaggaatcaccgat
+1532408/1
C@@FFFED84DA<EFGHCE4IHEHIIJFIGI<@EEHIEII>HGGIIGIAD
@6850907/1
gttgtcgaggaggtccctgttgttccattgcttgaggtctggtaattgga
+6850907/1
CCCFFFFFHHHHHGHJIJJJJJJJJJJJJJJJJJJJJGHIJJHHJJJJJI
@2652407/1
caacaacagcagcaacaacaacagcagcagc
+2652407/1
CCCFFFDABFDDFDHIIGGIECGGFGEG>DE
@3780986/1
cttaggaatatttccaatgaattcctct
+3780986/1
CCCFFFFFFHHHA?CGHBEDBAFHGIGD
@3200261/1
tcctgttggtccattaatataaaatggttcaacttctttggtgtacagaa
+3200261/1
C@CFFDEAFFHDDGHIJGJIIICHGIDFDGGIIHIGHFIIDD78?BGGGC
@2653641/1
ccgaggtttaaattttttccgctgtagtacaaatttctatttccgattat
+2653641/1
@@CBDFD?DF8DFGEGII@EHH8FCGEDAHGE>GIGIEFHIIIHDBCG;@
@7917424/1
gccgcttgttgctgtacttgaggctgagatgaaggtggtctgctgggttg
+7917424/1
CCCFFFFFHHHHHJHIJJJJHJJJJJIJJJJJJJJCGHHIJJJJJJJFHI
@6852141/1
catcaactgagaggccaaactccttcaggcatgggtcactattaaagttg
+6852141/1
@@@DDDDDFBHAHBBG@EGIIGIGIIGIIIIIGGGHIGGIFGEEFGCHHH
@6852547/1
cgtgcatggtttaagaaagaccaaaggtttctgttgagctagtcatttgt
+6852547/1
CC@FFFFFHDFHHJIJJJJIIJJIIJJHHIIJJIIIIIIJGI<FIGHIJG
@5827841/1
gtcctttactgtatgcatgacttttataattagggacaggatcatatcgt
+5827841/1
CCCFFDFDHHHHHIJJJJJJIIJJJIJIIJJJIJJJJJIJJJJJJJJJJG
@8387263/1
ggtgtagaggtgcaggctggccatgttgaatagcttgctgtggtggtaca
+8387263/1
@B?DDEFFHHHHHJJJJJJJJJIJJIJJIJJJJJJJJJJJGJJIIJFHIJ
@4824318/1
caaatattgataaactagtttcttcttcatcagggaaattagttattcca
+4824318/1
CCCFFFFFHHHHHJJJJJJJJJJJJJJJJJJJJJJIJJJJJJHIGIJJJG
@6390345/1
ctcgaatctattatctcttggacaagttgttatattagtcactttatatg
+6390345/1
=?@B?DBBDD?DHEAHGBC@<3CCBAHHGHC@HGEGGG?EDBHHGGI@F?
@7919142/1
gtaatattgaaggcaataaagtaaccttcaacatataaactgcagggaat
+7919142/1
CCCFFFFFHHHHHJJJJJJJJJHJJJJJJJJJJJIJJJIJJJJJJJJIJJ
@6390901/1
gtttggagcaaatacaatgtatttgctgtctttgtgtcttgcacgacctt
+6390901/1
CCCFFFFFHHHHHJJJJIIHHIJJJJJJJIJJJJJJGIJJIGIJJEHHIJ
@6391076/1
taagtctttcagtctcatccacattttatgtgctgctaacctcttggcaa
+6391076/1
BCCFDFFFHHGHHJJJJJJJIJJJJIJJJJIJJJJJJJJJJJJJJJJJJJ
@5369702/1
agaataccaacctgaatttcagcaattttcttaatggatgcataagtcat
+5369702/1
@B@FFFFFHHHHHJIJJJJJJJJJIIIJJJJJJJJJJIJJJJJJJJHIJJ
@6853976/1
catggtttcaatgatttccctgttgaccttacggggacacttatcaggtt
+6853976/1
CCCFFDFFHHHHHIJJJJJJJJJJJJJJJJJJJJJJJJJJJJJJJJJJHI
@5828066/1
ggctgagagtaattcgtcgcgcattctgttgtatatttatgctcacttca
+5828066/1
CCCFFFFFHHHHHJJJIJJJJJJJJJJJIJJJIJJJJJJJJJJJJJJJJJ
@6854466/1
cttacaaacagaatccttaactgtccttctaacctgttcttcttgaagtt
+6854466/1
CCCFFFFFHHHHHJJJJJJJJJJJJJJJJJJJJJJJJJJJJJJJJJJJJJ
@3784827/1
gcagggaattctaagagggtacacaattcaggcactaatgtctcttcaaa
+3784827/1
@@@DDFFFGHHDFI@CF=GD?F?FGGE>GH@>FEGGEGG<?FB9?DFHG<
@1537245/1
gcaggaaatggtgaactgcctttcatgaggaaggccctcttcattttcgg
+1537245/1
?;?DDDFFDFHBADG9EGG>@C>HHIII@BFDBEEACHG9GHIDGIIIGF
@5371017/1
tgtatatttatgctcacttcaccaacattcatgaataatggaaaatcaca
+5371017/1
CCBFFFFFHHHHHJJJJJJJJJJJJJJJJJJJJJJJJJJJJJJJJJJJJJ
@7920227/1
ctgttttccaattccaaattctaatcatgggtcgggcatttttactacac
+7920227/1
@CCDDDEDFHHHHIJJJJJJGGIHHHJGHHIGH6FB0DG@FIGEHGIJJJ
@2096529/1
gccaacagtaagacatggtagatgaggatactttaatctaatattatatt
+2096529/1
@;?DFDFFAHHHHJJGIICJHE<FHGIGDCCGIGGCHGHGHGAEHEGGEC
@4319957/1
gtcactattaaagttgatttgtcttatcgacttgacaattttttcttttc
+4319957/1
CCCFFFFFHHHHHHHJJJJJJHIJJJJJJGIHJJJJJJJJJJJJJJJJJI
@2096589/1
atcacgtcgtctttttttaccaaaccggtattttccccttggcaacaaac
+2096589/1
@@<BDD?DHFHH<F>EAFHGHGIFIIGGFEECHIGBHEACEC=7@DC@EE
@2096686/1
ctcgggaaaattaatttttattaagaagccaaattgcacctcacacctgg
+2096686/1
@BCFDDFFGFGHGJJJBHIGCHGIJJIJHFGI@D?DFAG3BDHGGGIGGC
@2097566/1
tgataaatggcagtaatcacctaca
+2097566/1
@@@D?DDFF?FBC2?CFIHIGBCGE
@7338076/1
gtctccttcaacaatcgtcggtacaatgtaatatgagttttctttgtttt
+7338076/1
CCCFFFFFHHHHHJJJJHIIJHJIJIJJIIJJJJJJJGHIJIJJJJIJJJ
@958163/1
gccagtacctatttctttgtgtcggaatacaaggcaggaaatggtgaa
+958163/1
CCCFFDFFFHDHHJ@HIIJHGGHIA@AGCBDHAH<GEG?;DCGG0BF3
@2656541/1
gttcttctttccatcaaaggcaggaaatcgatttttgaaacacctctgtc
+2656541/1
@@@FFFDFF>FAHD@HCGGHIJGGGCE<FFG=@GC@FFGGJJIIGGHEFG
@7338317/1
accgcctgtgttctgttgtttactagagaacttcttaataatgaaagatg
+7338317/1
CCCFFFFFHHHHHJJIJJJJJJJJJJJJJJJJJJJJJJJJJJJJJJJJJJ
@958402/1
cctcaaccgaacacttctaggttacatagtgtatgaaccgctgcattaaa
+958402/1
???DDDDD>DDAD:CEE9ECE2CBEEI@EDDEE9?DCCDII?D7=CA=CE
@7339054/1
ccatcattcgctcctcgactgccccgatgttggagcctatgctatccgta
+7339054/1
CCCFFFFFHGHHHJJJJJJIJJJJJJHJJJJJIIJJJJJJJJJJJJJJIJ
@6855389/1
gatagtatctgatttgttgtttattagggtagcatttggaggactgtcag
+6855389/1
C@BFDEFFHGHGHJJIEHIGHJIJJJGIJIJJGGGHIJJIGGDHGHIGJJ
@5372038/1
ggattttcacagcattatgacagtcttcaatgattagaaggtttattcga
+5372038/1
CCCFFFFFHHHHHJJJIJJJJJJJJJJJJJJJIJJGJJJJJFHIJJJJJI
@5372734/1
cttggtgtttgttttctccaactccgacaaacgccatcctctcattctta
+5372734/1
@@;DBDDADDBFDHIBGGEHIGHGEHIB@FHIGGEGIGEHG>H>B@GGEE
@7340239/1
cttcaaactgttgctcagcagctatctcttgtaggaactggactgcatta
+7340239/1
CCCFFFFFHHHHHJJJJJJJJJJJJJJJJJJHIJJJJJJJJJJJJJJJJJ
@6394406/1
ggcgtttctgtaccactataaatgtaatcggtggcgtgtaatcactgctg
+6394406/1
:??DAADD?AAA<CGEFHIBE?<A<CHGHGD?C??F?D@FHIGDGGGFGB
@1538769/1
cagattcaactgtcacttttggtcctgttggtccattaatataaaatgg
+1538769/1
@CCFFFDDDHHFFGGGGEHCHD:CGHIHG>G;FHAGIGGIGIBCADAHG
@5830742/1
atataggttacttcgcttatctctcttgacagccctatacctatttacat
+5830742/1
@@@ADFDADFFHFHGGIJDGHGJHHH>HCGIGHEDFGGIGIIIIIEIJGH
@3203663/1
gcagtatgcaaatattgtggaccatcactttttacatttaaagcatctcc
+3203663/1
?@@D=DEFGHFHHGGDH@ACHGIIG@ECDGIJH?HHIIEHG@BCF9@GCH
@960140/1
tcaaggtacacccctataagggcttcgatagaatctgcaacaactttg
+960140/1
@@@DDD:A?BFADEGIIIFHEFBDD;8CGB04??FGGB4BG@8?BBHG
@4324859/1
cgataatcaagtgttggtgcattcataattcgggccttaactttagtgaa
+4324859/1
@@CFFFFFGHH<AFFHGGGHGHICHHIGGIIICGAFIIJIJJJJJFGGIJ
@5373635/1
ctttgaattcataagttggttgttttttaagtgcatgttgaacatattca
+5373635/1
CCCFFFFFHHHHHJJIIJJGIIHJJJJJJJJIIJJJJJJIJJJJJJJJJI
@2100053/1
ggaggaattcctttaaactgatccatgatcaatctcataggatg
+2100053/1
@@@FFFFDDH?D?FGFDA4F@HEHGCGHGIEDEAEHFGIIGG99
@2100630/1
gtaatattttgataacgtggatgtagataggctggcctgcttgtggaaaa
+2100630/1
CCCFFFFFHHHGHJJHIJIJJGI@BFIFHIGHEFFEHIIJBHEBGE@DHI
@8393311/1
gctgctgctgttgttgttgttgaccccatggttgtcgaggaggtccctgt
+8393311/1
CCCFFFFFHHHHHIIIJJJHIGIJJIJGIIIEGIHIIGHIIJJGIJIJJC
@7343184/1
gcatactttatcgtaacggtcatttctttttcttgatctctttcattatc
+7343184/1
@@@FDFEEHFFHHHIGIGBEFGCDIJJGHIJJIJGCGIIJICHHGIGGID
@2660608/1
ctccctttttgcagcttcttcaagagggatgggctctgaaggttgtattg
+2660608/1
@C@FFFFFHHDHHGIGJJJEHHGHGHJJIGIJIIEGIIIGDGHDC0?FH>
@2100933/1
tttcattatcgtaaattgtcacggtctcaacaagttccgttttttgg
+2100933/1
C@CFFDFF?FHH;FBB9<A<@HG<CGF49CF@?F?DGF6FHFGGGBE
@7925600/1
gactgtgtgtaataataatgctgtgacattgtaacattaaaaactagtaa
+7925600/1
C@@FFFDFHHHHHJJJIJIEHHIJJJJJJJJIHIIJIIIJJJJJJJJIIJ
@2661210/1
ccataataagtctaaatagaccttc
+2661210/1
@@@FFD?DDHDH<EGHHIGHJIEDA
@3788130/1
gctgcagctaatgattcaaataagtctccaag
+3788130/1
@@<DDFDDFDDABEHIHHHHII@3CCHHIIE9
@960830/1
ggccgatctgaggtctgtcaattcaccaggtgatatatttttgcacctgt
+960830/1
@@<DB6D<FHFHFIGBHBHEGGEAEEHHCE<DDBFFHII9FCFDHGCAC?
@4326038/1
cgtggaagtaagaggtctttcatttaatgttttttgaaaagcctcacttg
+4326038/1
@@@=DBA?=?D?F?E<CA<BE:3AC<?<CFHFFFAGEFFFF>;@??FFFI
@5374971/1
gttctttttctattttcttcgctttgagatacctacgcctatcagcccat
+5374971/1
@@@FFDFFHGFHFHJIJJIJIJIIGEHEDGGHIJIDBGHIIJIEGIIIJI
@961816/1
gtcgaatactctgagcttgctgagcgactaatgccactgtgtccaca
+961816/1
@??DD?D?F<FBHH@DFHIIIGGEHBBGIGFG<DHIAFG@DA>GGGG
@5375637/1
ggcatgctttgcttctttcttagatctaccagtgcccatggcagcaaatc
+5375637/1
CCCFFFFFHHHHHJJJJJJJJJJIJJJJJJJJIJJJJJJJJIIJIIJJJJ
@5836365/1
ggtggttcttgcctttgcagctgttgtggtggttgttgcctctgttgctg
+5836365/1
BC@DFDFFHHHHHJJJJJJJJJJJJJIIJCGICGIHIIJJJJIIIJJJJI
@4327598/1
tgaaaacgtggatctccaaggtctccttgaacaaatttacctaaagcaac
+4327598/1
@@CFFFFFHHHHHGGEIBHIBCCEHIGHHHIIIIIGEDDFDDGICEDH@F
@7344728/1
gttttggtgggcatggcctgcagctccctttttgcagcttcttcaagagg
+7344728/1
@BCFFFFFHHHHHJJJJJJJJJJJJJJJJJJJJJJJJJJJJJJJJJJJJJ
@7927627/1
ctgcaaaactttattgtcttcaaatagtacttcaccaaaaactttgtcag
+7927627/1
CCCFFFFFHHHHHJJJIJJJJJJJJJJJIJJJJJJJJJJJJJJJJJIJJI
@2663309/1
tgctcttcacatactcttgttacaacatatttcaacatgtatccttttgg
+2663309/1
CCCFFADF>DDHHEBG@EHG@EHACGGGIIEGHIGI@FHFHIIICGEDHI
@8395992/1
ctttcgcagggtaagtctttcagtctcatccacattttatgtgctgctaa
+8395992/1
CCCFFFFFHHHFHIJHJJJJJJJJJJJJJJJJJJJJJJJJJJJJJJJJJJ
@2103958/1
ctttggtggtggcagaaccctacctcgaacttccatcatattgtttgata
+2103958/1
@@@?DDDDDF7;DFH?EDAE@CEGHGHBHGIH:DE>GGGHIII?DGIGIJ
@7345670/1
ttaagaaagaccaaaggtttctgttgagctagtcatttgttcccctg
+7345670/1
@BCFFFFFHHHHHJJIICIIIIJGJJJJJJJJGHIGIJIIJJJJJJJ
@5837758/1
cttatacctagtgcttctgtaaaacgccaataattgttctttcatgatac
+5837758/1
CCCFFFFFHHHHHJJJJJJJJJJJJJJJJJJJJJJJJJJJJJJJJJJJJJ
@3789767/1
ttatagtaaaattttgtggtaagttttctt
+3789767/1
@?@ADDAD?DFB>BGI@AD?AEHH9F<442
@2104410/1
gaaaagaatgatcttccaactgtca
+2104410/1
@CCDDFFDHGCBD@G9BAFC9EHEE
@7929079/1
ggaaatgggtgatgattctttggaagaagaggcttttatgttttcttttt
+7929079/1
BCBFFFFFHDFHHJJJJJJJJJJJJJJJJIJJJJJJJJJJIJJJJJJJJJ
@5376729/1
caggaaaaccagattttggattgaggtgataacatatttcggcaacatag
+5376729/1
@C@FFFFFHHBFFHIJJJI>HHJIJICGCFHGGIJJJJIIJIJIGFGEFH
@1544622/1
ggcttttgggtcgtgagaagctgcaacggctgct
+1544622/1
@CCDFF?BAHDDHHIIGGGJIGIJJ<CFHGBAGF
@4328631/1
ctgttaaaggttttcgttgctcattgatatcccttatgtctaacacttca
+4328631/1
CCCFFFFFHHFHHJJJJJJJJJJJJJJJJJJJJJJJJJJJJJJJJJJJJI
@8397414/1
gccgagtccttccttctagtgcttcttccaaagcaaataatgaaacttgt
+8397414/1
CCCFFFFFHHHHHJJJJJJIIJJJJJJJJJJJJJJJJJJJJJJJJJJJJH
@7930005/1
gcacaataaagaatgaattctctttagcttgtggatcaaaactcattaaa
+7930005/1
@CCFFFFFHHHHHIIIGJJJJJIIGGIJJGEH@BHIJJJIIIHIIGIIII
@5841674/1
cctatcctctggaggaattcctttaaactgatccatgatcaatctcatag
+5841674/1
@C@FFDFFHHHDCGHEHIGIJJJHJJJJJJIGGGIIGJIJJJJJJJJJJJ
@4832918/1
gtcttcagcctcatgttataacattatgcagttcattacctaagatattt
+4832918/1
@?@BDDFDDFHFDHIHGGGEBBECHIAHHIGEC?HEHHIDHIHGFFAHHI
@2106386/1
ttcagcattcagtagcatcgtgatacgatgtaatattgaaggcaataaag
+2106386/1
CCCFFFFFGHHHHJJJJIIIHIJJGIJJFIJ>G4EGIIJJHJJGJJGGII
@3791946/1
gtcaccactatattcaccaaccgttaacggagtttgctgtcgaatactct
+3791946/1
@C@DDFFFBHHGGHIJGHIFIDHHHG=FFB<FBDGF@DBGDH;FBFBBGG
@7347834/1
gtcacaactaacaatgggccacaactcatattgatcgtcaaatgaaacat
+7347834/1
CCCFFFFFHHHHHJJJJJJJJJJJJJJJJJJJJJJJJJJJJJJJJJJJJJ
@8399468/1
ctccagcaacagattcaaaaacatcacctagtgcttttggtacctctaca
+8399468/1
@@@FFFADHFFHDFHIJJIJIJJJFIEGGIIHEGIGIJJJFEEGEGIIJI
@7931520/1
accgaggaattccagcctttgatagcaatcggtaaagttttgcctataag
+7931520/1
CCCFFFFFHHHHHJJJJJJJJJJJJJJIJJJJHIJJJIIJJJJJJJJJJJ
@2107157/1
gtttttgaaaaaattttggccaatagctgtgggttatatggtgattgatg
+2107157/1
CBCFDFFDHGGBDIIJJJJJJJDIIJIJIGII8@FDEIIJJBEIGGDIID
@2107266/1
gtgctgactgcttagcatgatagcacattaagcattgacaacaagtgcat
+2107266/1
@?@DFDEFFFGHDGCGEE3?AEBEFCGIIJGGEGGCHGICCHBGG?DBF@
@3792332/1
tccactttcacaatcaattaattggtaacatggtaaaataccttctttga
+3792332/1
@<@FDD?3?FBB?EHBEEECHH<HG4AHHI>FH?F4<CHEGCF>DDBF@A
@417300/1
ctccttccaaaaaaatacagcaagtctggtaaatttatcgcaaggtaatg
+417300/1
@@C=DDADFHHH8FAFGIHGIIIG?FHIJFDGHCDHG>BGHHEHHC>GGD
@3792494/1
ccaaaatcataccattagatttattaatttgctcaggagaaatttcaatt
+3792494/1
CCCFFFFFDFHHHIJJGJ?EHHIIIEIIJFGIIGFHIBGHGCGIJICDGI
@417781/1
gtctccttgaacaaatttacctaaagcaacaacacaattgtcggcagctg
+417781/1
BBCFFFFFFGHGBGGIGIIJJJJIJJIIGIJJJJIJEIJFGADDGHIII9
@7348824/1
cggcacattcatatttctcccatctgcatccttcttttccggaaagaacc
+7348824/1
@@@D=D?DADHFDGDBGHI@EEHHI<CCHA2<<:B>BCFHF>06?BHHEG
@1547284/1
gacgacactttttagtaccgggcttactaagggagttttcttgatcattt
+1547284/1
@@@DA@DDFBDFF3<<AF4@EGDFDGIG49:DDD@FBFHCGG88BB4@77
@418257/1
cgctcaaacatgcaaatgtgacattattgactaaggccgatctgaggtct
+418257/1
@@@<DDD>FDH?DFFGAEA:4C?F<ADFDCGGH93CAGA6@F2D44B?BF
@5844797/1
ccttaacttgcattaaatcacatcacattaccacatttctcaaattcagt
+5844797/1
CC@FFFFDFHHHHJJJJJIIJJIJJIIIIIJJJJJGHIIJJJJJJIJJJG
@6863229/1
cacgacctttggattgaatataagaccttgttgttttagggtaatcaaat
+6863229/1
CCCFFFFFHHHGHJJJJJJJJJJJJJJJJIHJJJJJJJJJIFGIJJJJJJ
@6863701/1
cgggtcttaactttagtgaactggtcatcaactgagaggccaaactcctt
+6863701/1
@BCFDFFFHHHHHJJJJJJJJJJJJJJJJJJJJJJJIJJJJJJJJJIJJJ
@5845359/1
ggcataatgagtacatcatttacat
+5845359/1
@<;DDDDD?HHHBBGDHBIFI@ACD
@4834997/1
ggtgcgttaacttttggtggctttattatattactcctaattgaagagcc
+4834997/1
@@@FDDBDFHHHHIJJJHIIJFIIJGGGJGGGEGJGHIIJBICHGGCGIG
@8400198/1
ctggagctcatcaagcttcggtccgactgatgatttgaggttcttgtgga
+8400198/1
CCCFFFFFHHH?FHIIGJJIIHHIIDHIGHIHGIJJIGHIHGHHIIIIJG
@8400764/1
ggtgcggaggctaccttgccgtaggaaataagaaagcaagagaaggaagt
+8400764/1
BC@DFFFFHHGHHJJJJJGJJHIJIIJJJIJJIJIJJJFJIJIGIJIEHE
@1549796/1
gctgttgttgccactgctgctgctgcggctgttgttgcctctgc
+1549796/1
@@CFFFFDHHHFHCIDHDHIG3FFIB8GG>GHH@FDAA308DEE
@5381866/1
catgtcgaagcaatggtgaaataggttctgaaagacttgtaaagtttact
+5381866/1
CCCFFFFFHHHHHJJJHHIJJJJJJHIJJJJJJJIJJJJJJJJJJJJJJJ
@8402349/1
ctcattttcactcagaagaaataatatctcagcaccaattttatgatttc
+8402349/1
CCCFFFFFHGADHFCGIIBHICHGIBHAHBHH>HGEHBGGGGIIIIIIIE
@3211892/1
ttattctttatatttaaattgagatgattag
+3211892/1
@CCDFADDHDFDH@GBFHCEIAFBCF@@?4<
@8402602/1
ctgctgtggtggttcttgcctttgcagctgttgtggtggttgttgcctct
+8402602/1
@@CFFDDDHCFHFHJJJJJJJJJJJJJJJJHIJFGHCGH@FHGHJIJIIC
@968216/1
aggtctccttgaacaaatttacctaaagcaacaacacaattgtcggcagc
+968216/1
?@@DDDA8AFHBHGIBDGB@EI?@EGEEH@FBEH3C1?1CGH?F@FGG6C
@968339/1
ccactatattcaccaaccgttaacggagtttgctgtcgaatactctgagc
+968339/1
CCCFFFFFD>FHFFEGIGGHIGHHIDED??BGGIJJIJIBH?HHFGGIGG
@4332325/1
cacgatttcggcagcttttacctcattttcactcagaagaaataatatct
+4332325/1
CCCFFFFFHHHHHJJJJJJJJJJJJJJJJJJJJJJJIJJJJJJJJJJJJJ
@2111003/1
agttcattacctaagatatttgttatgatctccggccaag
+2111003/1
@@@FFDFDGH<FHII<GGHGCHIIIDAHGIGCE6FGB?BD
@968885/1
cttgactatgtttgatgacatatcaataacattctcctcaacctttt
+968885/1
@@CF<DFFHGHAFGEGCHFHGGEEFHGJBG3C?EIH<EEE<FGHCHI
@2111252/1
ggtacatttagctatcctgtagtttcgtcct
+2111252/1
@@@BDFFDFHFHFGJIJFEH9@B@ADEHGGI
@4332736/1
cttctttttttctagtttcctcctcatcaagagcacggcgatactgcaaa
+4332736/1
CCCFFFFFHGHHGIJFIJIJJIJJIJJJJJJJJJJJJJIIIJJJJHHHHH
@7935422/1
gttccagagactcgtccaatcagattgaaaaaaacaagttgtataacaca
+7935422/1
CCCFFFFFHHHHHJHIJJJJJJJJJJJJJJJJJJJJJJIJJIIJIJIJJJ
@7935434/1
gtgccatccattttatagctactctaaaaacacggtcttttccttcccct
+7935434/1
C@CFFFFFHHHHHJIJJJJJJJJJJJJJJJJJJJJFHIJJJJJIJJJJJJ
@1550167/1
ctcgaatctattatctcttggacaagttgttatatt
+1550167/1
@@CFFFFFFDAAB>?DGBGED9CFAG:CFFFHB@E4
@7351433/1
caaggctttgcgacaatttgttctcttctgttgtttcaattttggcagta
+7351433/1
CCCFFFFFHHHHHJJJJJJJIJJJJJJJJJIJJJJJJJJJJJJJJJJJII
@3212422/1
ctggtttacaattagaatttataagtgttgcggttaaac
+3212422/1
?@@D=:A?FBFFD>D:AC?<F4?CB?AAE8<CGCD:?1:
@7352087/1
catctttgtaaataaaaaattaataacattaatatgaacaaaattaaaaa
+7352087/1
??@DDDDDF??FDFHDGHGGBDDHBA9AEGGIHEDF4CFBGGCDA@G<?B
@7936776/1
cttcaccaacattcatgaataatggaaaatcacatagcttcggccacttc
+7936776/1
CCCFFFFFGHHHHJJJJJJJJJJJJJJJJJJJJJJJJJJJJJJJJJJJJJ
@3212650/1
tctgcatctgtatatgccctagcacggaaagcagcgagatgagcataa
+3212650/1
@@@FFFFFDHFHFIJHIFI>G@GGHIIEEBGGCHDG<?@1BDBF9B>C
@5383883/1
gttcacactgttcctggctgagagtaattcgtcgcgcattctgttgtata
+5383883/1
@@@FFFFFHHFHHJJIIGJIIJJJFHHJIJIHIGIJGIGFHJIFGGFHII
@423847/1
ctttcagataaatttattgagctggaacatagttttaaactgacttgaac
+423847/1
CCCFFFFFHHHGGEIIFIHGFHFIGGJJJJJJFEGHIGGIGIHDBHG>HI
@4334143/1
ggcacattgcagttgctatcatacattcttaatatctgtgtattaagcct
+4334143/1
@@@FFFFFDHHDFHGIJJJJJJJIJJJJGJJJGIIJJJEHFIIIHIJJJJ
@3796014/1
gtctaagattgctttcgctgcggcatgctttgcttctttcttagatctac
+3796014/1
CCCFF?DDFHHHHGGHGIJJIGEIIIIJIJJIIEHGGCHHIGIIGHFHEG
@3796018/1
atttacagtaaaaattataataaaacaa
+3796018/1
@@@DDD>DFDHHFG>FBHECC>H9EH9E
@5852632/1
cttttttatttttgcaaataatccgtgcagtatgttttccaacagtcata
+5852632/1
CCCFFFFFHHHHHJJIJJJJJJIJJEHHIJDHIIGIJIJJIJJJJIIIJJ
@3796729/1
ctctaactaaaaattcttttttaagtaacaaagcttcag
+3796729/1
CCCFFFFFHH<DFAB<CG<EFFHII9FEEHHD9C<9C?F
@1553943/1
gtggaagtaagaggtctttcatttaatgttttttgaaaagcctcacttgt
+1553943/1
@@@DDFFADDF4CACEGIIJEHIIJEG9CDHGEFD?DDF>>B?9B9BFHB
@7352603/1
ggtctttctcgatagtcaagtgttggtgcattcataattcgggccttaac
+7352603/1
BC@DFFFFHHHHHJ1EGHIJIIHIJIFGH2CFHIIFCFGHJJJIJJJIJJ
@5853298/1
gtgactgatttttcttcaacatcaacaaatgtcacttcaaactgttgctc
+5853298/1
@@@DDFFDFHHFHIJJIIJIIJIIJIIIIJECHGHIIGIIGJCGCFGHIJ
@4838072/1
cttggcaacaaacagttgttttttcctgatatagctctaacttcaattaa
+4838072/1
CCCFFFFFHHHHHJJJJJIJJJJJJJJJJJJJJJJJJJJJJJJJJJJJJJ
@2112655/1
ctaaattctgctctgataaattagaatcatcccatagcaaatgatatttg
+2112655/1
CC@FFFDFFA8FHIIJICEAG9FGHGEEHJGHHIFIJBHGDGHGII9BBG
@7938250/1
atgatctccggccaagatcagccgtgtttggtagaagcaggatgacactt
+7938250/1
CCCFFFFFHHHHHJJJJJJJJJJJHIHJJJJJJJJJJJJJJJJJJJJJJJ
@3797991/1
ctccagctaaggctgtatcatcaacttctaaaggtttccaataaacacct
+3797991/1
CCCFFFFFD>FFHIG?FEHIIJIJJIJGBEIIGHHGIGG>BGHIIGIJJ@
@2113583/1
ccttataccgctatcatcctggctgttgccatttgattcg
+2113583/1
@@@FFEFFHGHGHIGIJCHHDG@G7?CG>GHJBIGICGA=
@2675682/1
atacagcatatatccgtctaagcctaatgt
+2675682/1
<?@=D?8D?B<C8A:<CD@FH@??CBE4<C
@7354500/1
cggcagctttcctccattagttttcttccaactagtgaaatttgacttaa
+7354500/1
=BBFFFFFHHHHHJJJJJJJHIJJJJJJJJJJJJJEHJJJJJJJIJJJJI
@2676133/1
ctagataataatgcctcagagctaccttggcagctgct
+2676133/1
@C@FDDFFGGHHHIJ@GIBFCBFEGGIIGH>FGEHIJJ
@5854946/1
catcaactgagaggccaaactccttcaggcatgggtcactattaaagttg
+5854946/1
CCCFFFFFHHGHGJJJJJJJJJJJIJJJIJGIIJJHIJJJIJJJJJJFGI
@6869892/1
acggcgatactgcaaacaagggatagcactcaagggcacattatgttttc
+6869892/1
CCCFFFFFHHHHHJJIJIGHIIJJIIJJIIIIJJIIIJIGIJJJJFHGJJ
@427466/1
atttcattgtgcattaatctatagaaaattttccaaacagtatttag
+427466/1
CCCFFFFFGFAFDGHIII9EEFJHGEIGGGIIGICHEHJDEB>GGGB
@3216175/1
gttttctccaactccgacaaacgccatcctctcattcttagttgtaacaa
+3216175/1
B@@FFDDFFFHDHIIIGGHIGG>HGG<EHIJ>GGICIGIGJG@BF<CHIE
@429357/1
gcaggtattgcattggtataagcatttgcttctgattcttcttcatcagt
+429357/1
@@@?D=BDHHHHBHIIHIEH4<F?F9:CF9B<FHHFHGGGEEI>DGC9<D
@1555553/1
ggtggttcttgcctttgcagctgttgtggtggttgttgcctctgctgctg
+1555553/1
@@?DDDDAHF>DFGEGGE@FHIGHIBFHIHHIHI16DGGGHHIGB<F<GA
@4840715/1
atgcaccttcaacaccacactcctcaaggtacacccctataagggcttcg
+4840715/1
CCCFFFFFHHHGH<GIJJJJJJJJJJJJJHHHIJJJJJJJJJJJJJJJJJ
@3218307/1
gcagtatgcaaatattgtggaccatcactttttacatttaaag
+3218307/1
?@@FDDDFHFFDH>E<GABF<EFE9;DBHIIIG?FG>FADE<4
@3218565/1
aaaacgtaagtggaagcataagctcccaattctttggtgata
+3218565/1
@@@DFFADDFDHDGHAEBHAHHCGFHE;9EFHHIICE?HFAG
@6413667/1
gtcacaactaacaatgggccacaactcatattgatcgtcaaatgaaacat
+6413667/1
CCCFFFFFHHHHHJJJIJJIJJJJJJJJIJJJJJJJJIJJJJJJJJJJJJ
@431493/1
ctgggctacagatatctagaggttctgtatttcctgtgatcttgtctaag
+431493/1
@<@DDFFDBFHD?FHEEHIFHGGBHIDHHEIEHGIIGEF9<DGAFHI@GH
@7940713/1
ccactgtcaagaaaaattgctccagcaacagattcaaaaacatcacctag
+7940713/1
CCCFFFFFHHHHHJJJJJJJJJJJJJJJJJJJJJJJJJJJJJIJJJJJJJ
@972922/1
agaccatgttggagtcaagcgtgtgaaagtatcacttggaag
+972922/1
7@;DBDDDFFFDHG3C<@><FA@8?A??F:?F<DG<9CF>AF
@4842004/1
atcgcaaggtaatgtaaaacaatatctattcaacaaaggaatagcagatt
+4842004/1
@@?DD;@AFFB<FB<EGECE;CDHIEIEDHE<EFC=FFFD;FD@ACGGBF
@2678383/1
ttcaacttctttggtgtacagaaatatttcggcttctgcttccgttccac
+2678383/1
@@BFFDBFHHHGHIAEFHIEGFIIJJJJJBGEHIJGI@FGGCHE?DD>DG
@2116062/1
gcacattgcagttgctatcatacattcttaatatctgtgtattaagcctc
+2116062/1
CC@FFFDFDDFAF>FGGGIGGIIIHGG9FGHDED>FD?FGFGGIGCHIBA
@3800715/1
ctcattagcaagtacttctgatagttcacacggttgatgatttt
+3800715/1
@?@DD??::DAFFFH9CE:C<FHHI<?AAAFG@E1DFC?CBFG<
@4842323/1
gtcgaagcaatggtgaaataggttctgaaagacttgtaaagtttactact
+4842323/1
CCCFFFFFHGHHHHHJIJIIIFHIJJJJJJJEHIJJJJJJJDHIJIIJJI
@8409399/1
aggaaataagaaagcaagagaaggaagtgaggtacacagttgcagtcctg
+8409399/1
@@CFFFFFFGHHHIEIJIGI@HEEGHJIEHIIHGHIJIIHGJIJIFHIHG
@2679198/1
cttactttaaaatcaaaatccttcatttctcccgatacaatttcttgttt
+2679198/1
BBCFFFFFGHFHDIIJJIIIJGIJIIJIIIGJJI8CGGBHGIDGIGEHCH
@4842842/1
acagcttctatggttggaaaatccttcgca
+4842842/1
@@@DD?DAFD<DDFDDBGIIIG9E?HHHBH
@6874327/1
tatgattaaactgaacaccaatagagtcttcaaattttgtaagattttgt
+6874327/1
CCCFFFFFHHHHHJJJJJGIJJIJIICHIJJJJJIJJJJHHJJJJIJJJH
@4340817/1
gaggctgctgtggtctctgctgttgctgttgttgctgaggctgctgtggt
+4340817/1
CCCFFFFFHHHHHJJJJJJJJJJJJIJJHHIEHJJJJHHIIJJDII>BGB
@6875113/1
gtttctttattttcaatttcttgtttatttttttttaag
+6875113/1
@@@FDDDDFDDHDHHEBHBIICFCEHIIGIGFHGD<FD8
@5859811/1
atttattgcagcttctttctgtgcatcatttttacattttcctgcaccga
+5859811/1
CCCFFFFFHHHHHJJJJJJJJJJJJJIJJJJJJJJJJJJJJJJJJHIHJH
@4341122/1
ctcaaaacatggtgctggatgaggaaatttttcataaagaagtcgaatac
+4341122/1
CCCFFFFFHHHHFHJJJJJJJJJJJJIJJJJJJJJJJJJJJJHIJJJJJJ
@6416427/1
ccctcaccgctgtcatgctctttctcaacaagatggtacctagctctaaa
+6416427/1
CCCFFFFFHHHHHJJJJJJJJJJJJJJJJJJJJJJJHIJJJJJJJJJJJJ
@5395531/1
ctgctgctggggctgttgttgccactgctgctgctgcggctgttgttgcc
+5395531/1
CCCFFFFFHHHHHJJJJJIJJJJIJJJJIJJJJJJJJJJIIIGIIGIJIJ
@3801456/1
cgacaattgtaccaagctctggcattttcctgtgactgatttttcttcaa
+3801456/1
@@@DBDDDFHFB8ACG1AFC<BGHGIIDCH>C:C>CAHHI9DCDDI<9BF
@8413417/1
cctatacctatttacatgcctagacttgtgcaccagctaaagaagactta
+8413417/1
CC@FFFFFDHHHHJJJJJJJIJJJJJJJJJJIIIIJJJIJJIIHIGHIJG
@3801781/1
gtagaagcaggatgacacttaggtcgtgcatggtttaagaaagaccaaag
+3801781/1
B@<DBDDDHFAHFHJIGIIGJJECEGH<BHEGGCHIHIE<GH3BFF>F;B
@974969/1
gtgagtgttctaaagctacttttgcagcattcatttcagcttgctgaatg
+974969/1
@<@DDBDFGDFFHJJIEBHGGBIGIEHCHAGHIJIJIJ9EBA@CC@CDBF
@7943521/1
ccgctgtgtctctttctttttttgttagactgatttgatagagcacggaa
+7943521/1
@@@FDFDDFFFDHIIGIJEIHGGGIIJIDDHIBGHIIJJJJJJIGHIJ@G
@2118317/1
tctagataataatgcctcagagctaccttggcagctgctaatt
+2118317/1
?;@DDF4BDHH>AAGA9AFFAC>@H>FD>?CEHIB?E>FC<DF
@7944330/1
caaagattggagagtgtttgtggggaagttttatttacatttttttgcct
+7944330/1
CCCFFFFFHHHHHJFGHIJJHIJJJHIHHHJJJJJJJJJJJJJJJJJJJJ
@7358596/1
gtctaaatagaccttcagggtcttcatgggcttctattagtccttcatct
+7358596/1
CCCFFFFFHHHHHJJJJJJJAFHJJJIJIJFHIIJJJJIIHIIJJJJ>FG
@5396551/1
tcatgttataacattatgcagttcattacctaagatatttgttatgatct
+5396551/1
CCCFFFFFHGHHHJJJJJJJJJJJJJJJJJJJJJJJJJJJJJJJJJJJJJ
@3226795/1
tagcatagttcctgctttagggtttcttccgctaatttaaaaattgaata
+3226795/1
@BCFFFFFFHHHFJIJJIIJIIGGGHIJIGJIIGGGIIG9DFEDBGGCDG
@434876/1
tcatcttccattgagaaggcctgacggactgatggaatccaaaccatact
+434876/1
<@@DDDDDH<FABBGHGIGDI9@GHHG>GEH>>FGHEHGGCBHCGHGAFE
@5863473/1
ctacttctttggacagaaaggtaattatattataataatataatttaaca
+5863473/1
CCCFFFFFHHHHHJJJJJJJJHIEIJJJJJJJJJJJJJJJJJJJJJJJJJ
@5397608/1
attttctaaagctttgaattcataagttggttgttttttaagtgcatgtt
+5397608/1
8?@DDDDDDHDDHIIA94CFIGEAH<ABABGII1EBGHIIH9?BFGFHII
@976837/1
taagaaagaccaaaggtttctgttgagctag
+976837/1
@@?DDD?B>FD8AGGEFB>HCGAFBHIEC4C
@2119921/1
cagtaatcacctacatggagatctgtcaattgttttataagttctgcata
+2119921/1
@@CDFFFFHHHHHJIJJDEGGIIJFEH<FIGGHIGJGFB9DGFGIHIJJI
@2121063/1
cggctaaaagtacagactctagtcgctttatgcaaataaattggcatccc
+2121063/1
@@CFDFFDDHFFHEHDHIGIHD>HIFFHGGIIGGI4DEB@BDFHEEIEHH
@6419009/1
gcctcttgttttgcttctttttttgacctacccttgccgatagcaataag
+6419009/1
CCCFFFFFHHHHHJJJJJJJJJJJJJJJJJJJJJJJJJJJJJJJJJJJJJ
@7361711/1
caatgaagttcctgcaggaggtataaacaaacctatgggttttaccatca
+7361711/1
<@@DDDDB?DFFHGCGB>GBC3<AFEEFEHIDEDFFGDC0BFGGHCFHHG
@8416898/1
aggaaataagaaagcaagagaaggaag
+8416898/1
@@@DDADDFFHFDEDHG?FHIBB?FDF
@5865385/1
gtgctagattatcccttctgaagacaggactaggtgctgcaatgaccatc
+5865385/1
CCCFFFFFHHHHHJJJJJIJJJJIJJJJJJJJJJFHIJIJJGAHHHIEFH
@7363692/1
gtctattgacagcatgatgacattcatctataactaatagattgacacga
+7363692/1
CCCFFFFFHHHHHJJJJJJJJJJJJJJJJJJJJJJJJJJJJJJJJJJJJI
@2685567/1
agctgagatatactcatattgaggataagaaatacggtgttgta
+2685567/1
@CCFDDDFDHHGFIIIIIIGIIHIJJDEBHIFFGHI=9CFF;?>
@2685603/1
gtaaattgtcacggtctcaacaagttccgttttttggagaggcaactc
+2685603/1
<?@FBDEDFFHFH<?GGFFHIIGG4CAHE9?F<B<0@AG@FCCGGGBH
@1564323/1
gcagactggaagaaaccataccaaaggtcaa
+1564323/1
@CCDFFFDDCDFABFGFGEA<<EF3FH<<<9
@979081/1
ggggaacgagaaccaatttcttttttaaaataatcagcaaaatccaa
+979081/1
@@@FDFDDD1DFDIG9DEECHEHGIIIIBBGGEIGI>GCEC>DEDD@
@7947506/1
taaattttttccgctgtagtacaaatttctatttccgattatttttcctt
+7947506/1
CCCFFFFFHHHHHJJJIJJIJJJJJJJJJJJJJJJJJJJJJJJJJJJJJJ
@438431/1
gtggaattgtgacactttgatgttgtaaggtgctgaggcaagtgttggga
+438431/1
@@7ABDDDHH<F>EFABHBE4?FDCH>HH9CG3?C>EHI73?DFF4BDG?
@2122385/1
ccagcatccagaagttcaatctggtattctctagg
+2122385/1
@C@DFFFD?<DFDGBGEHIJAHHIE@?@CHHJHGG
@1564719/1
tgcaattaatactcatcttctttactaaaag
+1564719/1
??@:=DDDFBBDB>9C?F:?@HHEEFE9DH>
@979428/1
gtctggagctggatgagtgacatcagcgccaacaacaatgacaggttttt
+979428/1
@@@FDFFFHDDFHEHGG:?4:CEEHGD6EDD<DHGDHEHI<@GCE89BDH
@6882495/1
ccaacattcatgaataatggaaaatcacatagcttcggccacttctttga
+6882495/1
CCCFFFFFHHHHHJJJJJJJJJJJJJJJJJJJJJJJJJJJJJJJJJJJJJ
@979474/1
ggtaggtgcagggtatgaaactgaacgtgtacacctggt
+979474/1
@@?;DD:ADHHHFA@DGGGGEHCEHD3C;:?F<ECBGD1
@7364738/1
gtgctttttttctttctaattcttcaaggagtccttcatcttcttc
+7364738/1
CCCFFFFFHHHHHJJJJJJJJJJJJJJJJHJGIJIJJJJJJJJJJJ
@2686891/1
aggtgacaaagatagtaagttatttcttctaaattctgctctgat
+2686891/1
@@CABDFFDFHDDBH<C>D<AEHGIAAFHIDCFHGAIGGAHGGD9
@8417837/1
gtcacaaacctgttagcagctggttgccttaaaacaatgtcaagagcttg
+8417837/1
CCCFFFFFHGHHHJGGGICGIJGIIIIJFHEGHJIIJJJIJJGHHIJJJI
@8417863/1
gtcatttctttttcttgatctctttcattatcgtaaattgtcacggtctc
+8417863/1
CCCFFFFFHHHHHJJJJIJJJJJJJJJJJJJJJJJJIJJJJJJJJJJJJI
@5866447/1
cttcttttgtgtgagcattaaatcttaaaatagatacaatgtcactagct
+5866447/1
CCCFFFFFHHHHHJJJJJJJHIJJJJJJJJJJJJJJJJJJJIJJJJJJJJ
@2688818/1
tgtatttcctgtgatcttgtctaagattgctttc
+2688818/1
@?@DDFDFBFDA?:CGEH9FFCG>H<EHBHIA>9
@8419607/1
ggccacttctttgaactaagtacagcgaaattcttattcgattgaagtaa
+8419607/1
CCCFFFFFHHHHHJJJJJJJJJJJJJJJJJJJJJJJJJJJIJJJJIJHIJ
@2689761/1
cttgaatgaaaacttctatctctctcagatgaatctg
+2689761/1
??<DADF8D<FBHIEG9BCAHH9FDEG<9<EHGEG>E
@4347007/1
cctcaaccgaacacttctaggttacatagtgtatgaaccgctgcattaaa
+4347007/1
CCCFFFFFHHHHHJJJJJJJJHIJJJJJJGIIGIJJJJJJJJJJJJJJJJ
@7365367/1
catcgtgatacgatgtaatattgaaggcaataaagtaaccttcaacatat
+7365367/1
@CCFDDEAHADHDFGCECHFED@HEEGCHGIGHGF:CGBDHEGDGDDHFE
@1566843/1
cagataatcccatatcatggagacattaacttgcgtagcatactttatcg
+1566843/1
CCCFFFD8AFHHDEHIGBHHEIDGFEHIIEHGIIBFB<DDGEDDGGGIHI
@4850879/1
caatactttaagagcatttattgcagcttctttctgtgcatcatttttag
+4850879/1
@@@DDDFDHGFHDHGJJJIIGEHEIJIGIIJCHIJIGGGIJJJIJJJJJI
@2124731/1
ccttttcccaaaatcataccattagatttattaatttgctcaggagaaat
+2124731/1
@@@?DADFF?HHHIIIIIIIBHIIIBHGHIIIFIIIIGHGGGAF>FEGDG
@6884370/1
cttatcaacatacagagcaccaagaaaagcttctaaaagatcagccctat
+6884370/1
CCCFFFFFHHHHHJJJJJJJJJJJIIJJJJJJJJIJJJJJJJJJIIJIJJ
@7366212/1
ataagttgtaacagtaagttcttttttttccttgactatgtttgatgaca
+7366212/1
CCCFFFFFHHHHHJHIJJJJJJJJJJJJJJJJJJJJJJJJJJJJJJJJJJ
@6423153/1
gctagcaatcatgctctcaccaaataccttcttttgtcccagtctataca
+6423153/1
CCCFFFFFHHHHHJJJJJJJJJJJJJJJJJJJJJJJJJJJJJIJJJJJJJ
@4851994/1
gtagtgaagaactgaaagcagatctaaatttctcaaatttctttctatat
+4851994/1
BBBFFFFFHHHHHJJIJJJJJIJJJHHAHGIJHHJICFHHIIJJJJJJJJ
@1567324/1
ttggtgttcaacaaatctcttaatgatatcagtcagcttacaagccttag
+1567324/1
@@@FDFDDHDHFBFGGBHJIIGIIIHJDIIIGBG9<EGEHIFB<BF?FHG
@1568064/1
acacaaacaatcacctgaatccttagaattcaaaaattcaa
+1568064/1
@@@DDADDBHHH<ECFHFFGHEG:ACHFCE9<EFEHG>@4:
@3809638/1
gctcaaacatgcaaatgtgacattattgactaaggccgatctgag
+3809638/1
B@CDFFF?FHHHHIJFHCFGIGEHIEDFEHHIIJIGJIJJIBGCB
@3232526/1
cagtcccttcagttaatatgctttaactgacaacattcaatgttctgtaa
+3232526/1
@CCDDFFFGHDFHIJJJIJJJJJIJIJIJGHIAE?EECHGGCFGIGGHII
@5869029/1
gtaaaatagaataaggagaaggctcagttgtttttgcacagaactcagca
+5869029/1
CBCFFFFFHHHHHJJJJJHJIJJJJJJHJIHIJJJJJJJJJJJJJJJJJI
@5402960/1
tcataattcgggccttaactttagtgaactggtcatcaactgagaggcca
+5402960/1
CCCFFDDFHHHHHJJJIJJJJJJJHJJJJJJJIJJJJJJJJJJJJJJJJJ
@5403017/1
gtccttttatcataatgagatcaagtttttttcgaatcaaatgaagctgt
+5403017/1
CCCFFFFFHHHHHJJJJJJIJJJJJHJJJJJJJIJIJJJJIIJIJIIJJE
@5869688/1
caatgtttctagcctttcataattcataacgtcattagcagagctcgcta
+5869688/1
@@@DDBDDHDBFDBBEHHIIGEIHHHGIIGHFGGIIEFHIICGGGGHIID
@6423629/1
agtaaattgtaaaatgctaatatcctaacgttatcaggttttgggtagtt
+6423629/1
CC@FFFFFHHHHHJJJJJJJJJJJJJJJJJIJJJJJJJHHJJJJJDGHHI
@441730/1
ggccacttctttgaactaagtacagcgaaattcttattcgattgaagtaa
+441730/1
CCCFDDBDFHHHHIIIIIBEAEHGHEI<GGIGGGHHIIIIBHIIEBABGG
@4348356/1
gttgctttcgcagggtaagtctttcagtctcatccacattttatgtgctg
+4348356/1
CCCFFFFFHHHHHJIGFHIHHIJJIJJIIJJJHGIJJJJJIJIHGGIIII
@982106/1
ggaacgttgatctggtctggagctg
+982106/1
@@@DDD=??DDBDEEACEH;>BHFH
@6885808/1
cccaattctggcccaagaggagagcttttattgaatagaataggaatgtc
+6885808/1
@CCFFFFFHHHHHJJJJJJJJJJJJJJJJJJJJJJJJJJJIJJJJJJJIJ
@982885/1
aatagctgtgggttatatggtgattgatgccattcaactttgcattaact
+982885/1
@@@DDEBD4DFFDBHGGGGIHHG@4F@H4C9EFGHIGFHIIGBGEHC@FF
@443605/1
ttcatgatactctcaaggtccctgattacttcttctcgaggtggctgcag
+443605/1
@@@ADDDDFFHHHI3?GED4<CHHD@BHGEII@HHIIGGEGGCBGCHGDF
@983491/1
gtcactattaaagttgatttgtcttatcgacttg
+983491/1
@@@FFFFFHHGHGIEI9F>FG@@BCEGHG=FGGG
@2696317/1
gtggtcttttgtcaaagctactccttggcccatttaa
+2696317/1
8:=D=BDDFH8BBFEGGIGGIIID<CFA@9CA@4?9?
@7953246/1
gttgctgttgttgctgaggctgctgtggtctctgctgttgctgttgttgc
+7953246/1
BB@FFFFDHHHHHJJIJJJJJJIIIHGIFFIJJIJJJJJJFIJJJIIIIE
@2127714/1
gtggagtagaaaactttcgatttcggtattatggttttcttca
+2127714/1
@@@=D:2ADDFB:BF<EEECHH7?A1<A;@GCE39?FHCHI99
@5870365/1
ctgaatccttagaattcaaaaattcaaacttaaattcgtagcctaattga
+5870365/1
CCCFFFFFHHHHHJJJJJJJIHIJJJJJJJJJJJJIJJIJJJJJJJJJJH
@2128564/1
ctgtgttctgttgtttactagagaacttcttaataatgaa
+2128564/1
@@@DDBDA?FHHD;BB@ECFA9EHDFGB@BBHDEH9CC<F
@5870813/1
gtcctgttggtccattaatataaaatggttcaacttctttggtgtac
+5870813/1
CCCFFFFFHHHHHJJJJJJJJJJJJJJJHIJJJJGJJJEIJJHHIGJ
@2128850/1
acggaaggtggaatttttgcattttttataacttctttaatgctctccaa
+2128850/1
@CCFDFFDAFHFFGGIHJI>BHEH@HBGGGFAFIGE>CFEGI9DHIGJJ<
@2129142/1
ggaagttatcaagaaatctaagattgcatcac
+2129142/1
@@@DDD;?BFDDFHI@4C4?ECEED<F?<<E@
@8424119/1
ggcaccatgacgatagctttattctcattaaggaattccggtttctcaaa
+8424119/1
CCCFFFFFHHHHHIJJJJJJJJJJJJJJJIJJJJJJJJJJJGHJJJJJJJ
@5406468/1
acatcgcacaacaaacacttggggagttaaatcaacatcagctgagatat
+5406468/1
@@@DDDDDFFDFDAHHIGHIIGIG@FHIIGDGGHIIGHIIIIIIGGFHHI
@5407216/1
ctcagagctaccttggcagctgctaattttgcttggtgtttgttttctcc
+5407216/1
@CCFFFFFHHHHHJJJJJJJJJJJJJJJJJJJJJJJCGHJJJIJIJJJJJ
@5408132/1
ctgcatcacccaagaactcaagccgctgataacaatcagtgactctatta
+5408132/1
CCCFFFFFHHHHHJJJJJJJJJJJJJJJJJJJJJJJJJJIJIJJJJJJJI
@443850/1
ttgcgacaatttgttctcttctgttgtttcaattttggcagtatgcaaat
+443850/1
CCCFFFFFHGHGG<EGEHJFJJIHEHI?FGCCHHIFIIEHIIIIJII9?<
@4350258/1
gattgatgtcccaatggtccacacctttgtcaccactatattcaccaacc
+4350258/1
CCCFFFFFHHHHHJJJJIJJJJJJJJJJJJJJJJJJJJJJJJJJJJJJJJ
@6426008/1
gtacgagtttgagcatcattcattttcttcattgtaacttggcccgcaac
+6426008/1
CBCFFFFDHHHHHJJJJJJJJJJJJJJJJJJJJJJGJJIJJJJJJJJJJJ
@4856434/1
gggaattctaagagggtacacaattcaggcactaatgtctcttcaaaatc
+4856434/1
@CCFDFFFHHHHGIII<EHIIIDHIIIGIGEHIIIIIDGHIGGGGDFHHG
@4857002/1
gcagattcaactgtcacttttggtcctgttggtccattaatataaaatgg
+4857002/1
???D1D?DDDD?;EED:?<CD>AFC>A<<C9F;BDEFFDFDF>@DEIA>?
@4351103/1
atgaaactgaacgtgtacacctggtaaagaggtgacaaagatagtaagtt
+4351103/1
@B@FFFFFHHHHHGIHIJJJIJJJFEHHIHIICFGHIJJJJIJJIIJJHI
@4351273/1
gtaatgcattgtaggccgcacatgtttgtgcttctgaagaggacatcccc
+4351273/1
CCCFFFFFHHHHHJJJJJJJJJJJGIJJIJJJJJIJIJJJJJJJJJJJJJ
@984870/1
ccgtgtgatatgatatgggttgctgtttacaccaacgataaaatcaggct
+984870/1
CCCFFFFFGHHFFGIIII93:?@H@EHIIIIEFGBD?1?;DFAF?BGGG@
@3813458/1
ggaaggaatcaccgatagtttccaaacgctccagattgatgccatcgttt
+3813458/1
@CCFDFFFGHHHHJIIIIECH4CCC@GGIIDICFGDCGIGIGGIJHHFDC
@4351713/1
gtataactatcttattgagataattatcttttgaaacaactacctcccct
+4351713/1
@?@DDD;BHBDFDHGII>FGGGEGHIIGIIIIIIIIIIIEGIIEIIIIII
@1570830/1
tctgtcaattgttttataagttctgcataatactgaacagaagatttgtt
+1570830/1
CCCFFFFFDHDFHIJGIJGHHGIGJJJIHHGGHIEHIJJIIE@CGG4<:E
@1570976/1
tgaaatctgtagcccaatatagattccagaacttccggcataatgagtac
+1570976/1
@@@DDDDDFCDHFIGGGGFF9E?FEGF>EH@AEHCHA:D@F>GDD<DB?D
@3236165/1
gttcatctatattttttaaggaagtaagtgcaggggaacgagaaccaatt
+3236165/1
C@CFFFFFHGDHHJJDHIG9FAGG?FAHA4?EF9FHB<@F6FFEHHII9F
@5408548/1
cacatatatatataattaattcaattgaaaatatttatatatttgagtaa
+5408548/1
CCCFFFFFHHHHHJJJJJJJJJJJJJJJJJJJJJJJJJJJJJJJJJJHIJ
@5409069/1
tcttggacaagttgttatattagtcactttatatgttcttttaacactct
+5409069/1
CCCFFFFFHHHHHJIJJJJJJJJJJJJJJJJJJJJIIJJJJJJJJJJJJJ
@5873400/1
gttgccttaatctagccacttcagccttatgcctctcaaactcaagctgt
+5873400/1
@@@FDFFBFAFDH<GHIIIGIGEHHIHBFHCGHGHHBGFHGICHIA@FDH
@5410042/1
cttttttgaaacgaaatagttttttacaatactgctgtaatgtaaaagca
+5410042/1
=@@BDFFFHHHHHJIIGIIFHIIIJFIJIIJIJCHIJHIGJJIIIJFIGI
@7957078/1
gctgcagctaatgattcaaataagtctccaaggacctttggcacatccac
+7957078/1
CCCFFFFFHHHHHJJJJJDCIIIJJIJJJJJJJJJJJJJIJJJIJJJJJJ
@6889130/1
cgttgaactaaacttggatcagtagtggtatcaatttcttctttaggtaa
+6889130/1
CCBFFFFFHHHHHJJJJJJJJJHJJIHIFHGJJJJJJJJJJJJJJJJHGI
@4859782/1
gttgagacacttgctggggaggtggacctctttgtgcccatggagtttga
+4859782/1
CCCFFFFFHHHHHJJJJJJJJJHHJJJJJJJJJJJJJJJJJJJIJHIJJJ
@2699122/1
ttcaacaatcgtcggtacaatgtaatatgagttttctttgttttcaaagg
+2699122/1
CCCFFFFFHHHFHEI1CGEEHIEHIIGEIJIIGIIJIIJIBFHIJJEGEF
@5874766/1
tgtccttctaacctgttcttcttgaagttg
+5874766/1
1:=D:DDDF?DDDEA<<E<C>FD9A3F<C4
@6889714/1
tttgaattgaaatcacctgctccaggtaatggaaaatcctgaggagcatg
+6889714/1
CCCFFFFFHHHHHJJJJJJJJJJJJJGHJJJJJJJJJJJJJJJJJJJJJJ
@3238246/1
ttattgcagcttctttctgtgcatcatttttagattttcctgcaccgatg
+3238246/1
@@@FFFFFGHGGHEH><?EAIGIGGIEGHIIE@EHGIJJE4?DHHBF>HE
@4352154/1
gcacggaaggtggaatttttgcattttttataacttctttaatgctctcc
+4352154/1
CCCFFFDDHHDFHHIJJJIJJJJJJJJJJIJIJJJJJJJJJJJJJJJJJJ
@446230/1
tgctctccaaaattgtaaatccaggaacttc
+446230/1
@C@FADAEA;<BFGGH@EIEHGGCDDHH>E<
@7371861/1
ttcagaatataatagtttcaattcatttgatttatgcttaataagcatta
+7371861/1
CCCFFFFFHHHHHJJIIJJJJIJJJJJJJJJJJJJJJJJJJJJJJJJJJJ
@4861503/1
cttcagaatataatagtttcaattcatttgatttatgcttaataagcatt
+4861503/1
CCCFFFFDHGHHHIGHIIJJICIEIEIIIJHJIJJIJJJJIHJIJJJJJJ
@7372189/1
ctccatactccttgtcttacaggtaccggtctttctcgataatcaagtgt
+7372189/1
CCCFFFFFFFFHHJHIJJJJJJIHHHJIIIIIJIIJJJJJJJJIIBFIII
@8428144/1
ccatcattcgctcctcgactgccccgatgttggagcctatgctatccgta
+8428144/1
CCCFFFFFHHHHHJJJIJJJJJJJHJIJJIJJJJJIJJJJJJJJJJJJIJ
@7372442/1
cctgtagtttcgtcctatacctttgaatgtccctttgccaaatacttcaa
+7372442/1
@@CFFFFEHGHHFIJJJJJJJJJJJIJJIJJJJJJJJJIJJJIJIJIIIJ
@4862079/1
tccagcaacagattcaaaaacatcacctagtgcttttggtacctctacat
+4862079/1
@@CFFDFFGHGFDG@GIHIJJJJIIIIGEFHEFGD9CGH?9DDFHIJIJJ
@7372718/1
gtttgttttctccaactccgacaaacgccatcctctcattcttagttgta
+7372718/1
BBCFFDFFHHFHHJJJJJJJJJJIJJJJJJJJJJJJJJJJJJJJJHHIHI
@2701754/1
cttctttttttgacctacccttgccgatagcaataaggcctttggcttta
+2701754/1
C@CFFDFFHHAFHIGBEHIGGH@CGBEDGGIEEEHG8BG9C9@CFGIGGE
@448106/1
cttctgatagcctgcaattcttgggtcaagatcattttaaactgtccttc
+448106/1
@@@DFADDHDFFDBBHBHDGIIJJ9:BGBGH9F>EFCGGIEIIC<FGHJE
@1571927/1
caattctttacatcaataccttcttctatcacatcggagg
+1571927/1
?<?DDBAA>FF>F@BEBG9C<B@E@@?<CHHCF9BFF=<D
@448769/1
cttttcgatttacatacctaggggtgagaaaattcaagcgagct
+448769/1
@@@D?DDDDF7DFEHEGBHIIII81:8EG>AD4C4:BFHC?BD:
@3816522/1
gccatattgtagctttggtggtggcagaacccta
+3816522/1
CCCFFFFFGHDHHJJGIJEFIHHHG>GGFEEGH3
@2135012/1
tcctttttttggatctgaagggcggtcccctcttttgggtggaatg
+2135012/1
C@CFFFFFFHHDHIG>EEHGCFG8:;F@>GGAGGIH@H>5@>;@CA
@6431071/1
tgaggatactttaatctaatattatattgactaacaaaatatctttcaac
+6431071/1
CCCFFFFFHHHHHJJJJJJJJJJJJJJJJJJJJJJJJJJJJJIJJJJIIJ
@6890944/1
tctttgtgtcttgcacgacctttggattgaatataagaccttgttgtttt
+6890944/1
CCCFFFFFHHHGGIJJIIJJIIGIIJJJGGIIJJIJJIJJJJIJJJDHIJ
@6891309/1
caggaaatggtgaactgcctttcatgaggaaggccctcttcattttcggt
+6891309/1
CCCFFFFFHHDFHIGIJGIJJJIIJIJIIIJJJJJJJJJJJJJJIJJJJB
@2136044/1
gatgatttgaggttcttgtggaattgtgacactttgatgttgtaaggtgc
+2136044/1
@@@FD>DBHFH8<EGGII4CECE@9C9AAH9FECG<CF?CDF?DCC<:?F
@6891640/1
attagttttcttccaactagtgaaatttgacttaagaaatatgaatcagt
+6891640/1
CCCFFDFFHHHHHJJJJJJIJJJJJJJJJJJJJJJJIJJJJJJJJJJJJB
@988339/1
gctccaattgcattccctttcacactaggga
+988339/1
@@CDFFFEF?DHDGF<CFHIIJJJJIJEAE>
@4864437/1
tgtaccttgtatactagcatgactgactagatagaagtctaattcagtag
+4864437/1
@@@DDDFFDCCFH@G>AEEHHDBHH@BFGH<FHG>D?1?EFB?FHII?FH
@4355513/1
ttcttcttgaagttggttcagctgtagtctgtctgcatctgtatatgccc
+4355513/1
CCCFFFFFHHHHHJJIHIJJJJJJJJJJJJJJJJJJJJJJJJIJJJJJJJ
@8431837/1
actgtatccattacgatgattctggctgagaactacgagtcagattgcaa
+8431837/1
CCCFFFFFHHHHHJJJJJJJJJJJJJJJJJJJJJJJJJJFHIJJJJJJJJ
@1574367/1
ggtaggtgcagggtatgaaactgaa
+1574367/1
@7?DD<BDHBHBH:EFBDC@EIGBH
@7960685/1
ctagaggttctgtatttcctgtgatcttgtctaagattgctttcgctgcg
+7960685/1
@@@DDD?DDDDDCECEFBCAC:A<FBHH><CBHHA<?:?CGFI>8D@??6
@2136937/1
tgttgctgttgttgctgaggctgctgtgg
+2136937/1
B@BFFDDD?BFHFIIIIFEBFFHIIGEHC
@4866510/1
cttggcaacaaacagttgttttttcctgatatagctctaacttcaattaa
+4866510/1
CCCFFFFFHHHHHJJJJJHHIJJJJJJJJJJJIJJJJJJJJJJJHGJJJJ
@7374697/1
tatctcattagcaagtacttctgatagttcacacggttgatgattttgac
+7374697/1
@@@DFDFFHH?BFGHHHIIIIIGIIIIEHHDHHIII?DAFHGCGIGGEHH
@4867238/1
ctacataaatctttctctagctgctttatttgagcttcaacagaaccagg
+4867238/1
CCCFFFFFHHHHHJJJJJJJJJJJJJJJJJJJIJJJJJIJJJJIJJJJJJ
@7375033/1
ggacagaaaggtaattatattataataatataatttaacaaaaactt
+7375033/1
CCCFFFFFHHHFHIJJJJJJJJJJJIJJJJJJIJJJJJJJJJIJJJJ
@2138609/1
cacctttgtcaccactatattcaccaaccgttaacggagtttgctgtcga
+2138609/1
@@@DFDEDFHHGHBFGHIGGD@HIGHHBC<?FEGGCGIGIJIECCFHGHI
@7375466/1
cttttttaagtaacaaagcttcagtaaataacaaagaatggaaggccaaa
+7375466/1
CCCFFFFFHHFFHIJJJHIJJJJJJJJJJJJJJJJJJJJJJJJJJJJIJJ
@2139499/1
aggcaatgaagttcctgcaggaggtataaacaaacctatgggttttacca
+2139499/1
@C@FFFFFFBF>DDHIHJJJIGBEB@EFECGGIGGIBFEGIIEE1DGB<F
@2706214/1
gtaactatgatttagacattactatcaatact
+2706214/1
@@@FBADDFHGHDAG>BBE>@DHEHAH@D<A<
@6432924/1
ctcaaccgtacttctagcattagaagtttcttctccagctaaggctgtat
+6432924/1
CCCFFFFFHHHHHJJJJJJJJJJJJJJIJJJJJJJJJJJJJJJJJJJIJJ
@1577182/1
gtaacagtaagttcttttttttccttgacta
+1577182/1
?@@FDDFDFFHFDGBGGIIIJJJHEBBCGF@
@4868136/1
gctttttccgttgggattcattatccattctcccctaggctttgctttag
+4868136/1
@<@DDBD?DBFH?GGBHH3CFG?E<AHHIFEFHGED@;CAFH@:?FHEED
@7376047/1
ggacctctttgtgcccatggagtttgacctctaggaccagtttgcaaagg
+7376047/1
CCCFFFFFHHHHHJJJJJJJHHGHJJIJJJJJJJJJJJJJJJJJJJJJIJ
@2708788/1
ctgtatttcctgtgatcttgtctaagattgctttcgctgcggcatgcttt
+2708788/1
@C@FFFFFHHHHHIFIJJJJJIIJIJJIGJJJJIIIJJJ>FGGIJIJJIG
@7376691/1
agcctcttgttttgcttctttttttgacctacccttgccgatagcaataa
+7376691/1
8?@DDDDDHH?AFE<FH<<CEEHIIBHGGEBF@GGFBFCD@;A;FCHH=@
@4869056/1
gccgtaatgaatggtgttgctttcgcagggtaagtctttcagtctcatcc
+4869056/1
C@CFFDDFHHHGGD:CACBHHIEEHHGIIICFHGBGHIIIIIIIIGIIII
@454305/1
ctatgactcccaagctgctatgagtactatcatcagctggtgtagaatta
+454305/1
@CCFFFDD?FHDHEHGIJJFGHE<<AEF>F9EF<FEGHICCGDH@9DF?D
@6894251/1
ccaccacaaatccacttggaaaactgtttatcatagatccgacgacactt
+6894251/1
CCCFFFFFHFHHHJJJJJJJJJJJJJHIJJJIJJJJJJJJJJJIJJJJJJ
@454687/1
caggtttataatctccttctaacttaatgcaag
+454687/1
CCCFFFFDFFHBHEGGIHIEIIJB<EEHHI<FF
@7965599/1
cttaacttgcattaaatcacatcacattaccacatttctcaaattcagtc
+7965599/1
CCCFFFFFHHHHHJJJJJIHIJJIJJJJJJJJJJJJJJJJJJJJJJJJIJ
@3822214/1
tttctcctacggagactgtatacctaaaagtgggttcatgaattgctccc
+3822214/1
@@@DDDADDDDFFHGHGGHGFHHHDIIIGI?CAGHIGIGGH99B@CDFEC
@455719/1
cctatgactcccaagctgctatgagtactatcatcagctggtgtag
+455719/1
CCCFDDBEAFFFGIJJJEGI4FEHHGCCE>FHIIJI@FA>DFD;DB
@8435375/1
agttttccttcatgtatattttcatgagtacaatagaggtaagtagttat
+8435375/1
CC@FFFFFHHHHHJJJJJJJJJJJJJJJHHIJJJJJIJJCGHIGIIHIJI
@8435397/1
ttcttctcgaggtggctgcagtttccatatcatattatacctgaaggctt
+8435397/1
CCCFFFFFHHHHCGIIIJJJJHHHI@FIIGIIJJJJJJIIJJIJJJIIJJ
@6434488/1
ccacccttttttttgttcctttttgaattgaaatcacctgctccaggtaa
+6434488/1
C@CFFFFFHHHHHJJHHGGDGHIIGDFHIEEFEGGHIGGIIJJIEFC.=C
@8435930/1
gtttcgtaggcaggtggaggccatcgcctggtcatgcataattcttgtag
+8435930/1
@BCFFFFFHHHHHJEHIIJJJJJJJJJJJJJFHJJJJJJJJJJJJJJJJJ
@8436405/1
cttggcagtaacaagattttcacatggctgcccctttattatccctttca
+8436405/1
CCCFFFFFCFFHHJGBFFFEHIIHIJHJGFFDGHEHIIIGIGHGGGGIJG
@2710626/1
attaaatgagggcattcatcttttcttttgtaaattacttcaaggaaatc
+2710626/1
@@@DFEFFFGHBFGGIHI@EHGHIJIJG?FACFGECIJFIGGGGG>FEFG
@6896094/1
ctggagacatgactacacaaccatttggtatattcatcctctcaaaataa
+6896094/1
CCCFFFFFHHHHHJJJJJJJJJJJJJJJHHJJJJJJJJJJJJJJJJJJJJ
@2710933/1
cttctgatagcctgcaattcttggttcaagatcattttaaactgtccttc
+2710933/1
@@@FFAEDHGHHDHJIJEIJEJIIBBHICHEGIEIJGCEGIDHIGE>AGI
@7378674/1
ccactatctaaataaatagctgcagctaatgattcaaataagtcaccaag
+7378674/1
CCCFFFFFHHHHHJJJJJJJJJJIJJJJJJJJJJJIFGFHHIHIJJJJJI
@7378816/1
ccataataagtctaaatagaccttcagggtcttcatgggcttctattagt
+7378816/1
CCCFFDFDFHHHGHHJIIGGHBGHHIIIG22<FG?EGEH:?DFI<FGBFI
@2711734/1
gttatgatctccggccaagatcagccgtgtttggtagaagcaggatgaca
+2711734/1
C@@FFFFFHGHHGJJJJJIDGIGJJJJFHDHHIJHEH@HGHJJICHGIG>
@8438032/1
ccttcaacaccacactcctcaaggtacacccctataagggcttcgat
+8438032/1
CCCFFFFFHHHHHJJJJJJJJJJJGFHIIJJJJJJJJJJJJJJJJJJ
@4871445/1
cacaattcaggcactaatgtctcttcaaaatcttcttcatcacgtcgtct
+4871445/1
BBCFBDEFHHHHHJJHHIJJHHHJJJIHJJFGHHGHIJJJJJJJJJJJJJ
@7968323/1
cagtaggtaaaaagattattgtattttcttttagaactctttcaaagagt
+7968323/1
BCCFFFFFHHHHHJIJJJJJJHIJJJJJJJJJJJJJJJJJJJJJJJJJJG
@3245088/1
ccaaaatcataccattagatttattaatttgctcaggag
+3245088/1
C@@DFFDDDHGFHI@E>FGCGGGGEIDGGEGIGGI>?F1
@3245411/1
atccaaaggagcccactcgaattctttagttagggt
+3245411/1
@C@FFDFEHHDHFHIIBHDFHIIJJEHCHED94CFC
@1580268/1
ggcggtagctttaatcatagttgatgtctgcatatcagtcagcttctt
+1580268/1
@;?DD@?D?>FDFI<ABAEBHC?9ACBF4<9?B@<4<4CBAF39BFD<
@1580492/1
ccatggttgtcgaggaggtccctgttgttccattgcttg
+1580492/1
CCCFFFFFFD<DD:DHI>GGH3CFEEF?@DBDB@GB4?:
@2145444/1
ctctgttgctgctgaggctgttgttgccactgctgctgctgaggctgttg
+2145444/1
@CCFFFFFGHHGFGGIJIIJFHIGEFHIIIJIJIJJJJJIBBDCG=F@FA
@6436480/1
gtcattagcagagctcgctactaaggccttcaagatagaacccaattctg
+6436480/1
CBCFFFFFHHHHHJJJJJJJJJJJJJJJJJJJIJJJJJJJJJJJJJJJJJ
@2146500/1
gcaaaagtttgatcaaataaacactatacaagtttggtcaaatatatatg
+2146500/1
CCCFFDDEHGHHFJJGIJJ9FIHGIJJJIIJFGHIJFAEHIGBGEIIJJB
@7970527/1
taagtctaaatagaccttcagggtcttcatgggcttctattagtccttca
+7970527/1
BBCFFFFFHHHHHJJJJJJJJJJCFGHJJJJIJFHIJIHIJHIHIJJJJJ
@2147084/1
cttcaataacattactcatttctgataggttctgcaatttccaagaaact
+2147084/1
@@@FFFFDHFHHHDIIIFIJJIHHGIJFGEHIHJJEIIJJIIJIGIJJJ>
@7970592/1
ctcaggagtttatcagttgcttccaatactgtagaactat
+7970592/1
CCCFFFFFFHHHHJJJJGJJJJJIJJIJJIJIIJJJIJJJ
@7971383/1
caggaacttcccagtcatcaggaataaagtcattaaccttcaaaattttt
+7971383/1
CCCFFFFFHHHHHJIJJJJJJJJJJJJJJHIIJJJJJJJJJJJJJJJJJJ
@8438613/1
cttcaacaccacactcctcaaggtacacccctataagggcttcgatagaa
+8438613/1
@C@FFFFFHGHFFHJIGHGIIGI<AHHHGGIGHIIGEDDHHIGHHJJJJI
@3826222/1
gtaaatttatcgcaaggtaatgtaaaacaatatctattcaacaaaggaat
+3826222/1
@@@DFFDFHGHHDHBHGAFFHIHFIGGGHHGI<AHIJIGHIDHHGIDGIG
@7381802/1
attcaccaggtgatatatttttgcacctgttataaatgtaggaagttatc
+7381802/1
CCCFFFFFHHDFFIIJJJJJJJJJJJJJJJJJJJJJJJGHIJJJJHIJJI
@6898039/1
ggttaactttataatcaatcggcatttctttcagaccaaaatttctttgt
+6898039/1
??:A?DDDHHHGFIGDHIHCFGIIAGGDHIIIGIDGCBHHEGFIGC@BDH
@6437469/1
ctataagaacaatgagtaagagcttgcaagaggtaacttctgtcttgaaa
+6437469/1
CCCFFFFFHHHHHJIIEGHJIIJJJJJIJJIIJ?GGIJJJJJFHIIJJJC
@8440371/1
ttcagaatataatagtttcaattcatttgatttatgcttaataagcatta
+8440371/1
CCCFFFFFHHHHHJJFHIJJIJJJJJJJJJJJJJJJJJJJJJJJJJJJJJ
@2714005/1
ggatgagtgacatcagcgccaacaac
+2714005/1
?<?DDDDBCDCFBG>F:@::FEFEHI
@1582822/1
ctttgttgctgctgtggtggttcttgcctttgcagct
+1582822/1
@@@DA??2ACFDH>FBG@;FF=BHDFHHGIEHIG9@@
@1583478/1
accagatctagtaaatattggaaatggacaaaccttaggaatttctttaa
+1583478/1
@@@DFDDDHHHFA9BFC@FCHEG@AEDFEG=C;GIID>FG4CFGGCH<<D
@3248048/1
gttccagagactcgtccaatcagattgaaaaaaacaagttgtataacaca
+3248048/1
@B@FFFDFHDFHHIEGGIIIIIIDEH9FGCGI<F?DABB<4?@FGHIEBG
@5885599/1
gtctctgctgttgctgaggctgctgtggtctctgctgttgttgttgctgt
+5885599/1
CCCFFFFFGHHHGJJJJJJJJJJJJIIJHIIIIGIJIIIIFHIHIJIJJE
@1000454/1
gctccaattgcattccctttcacactagggacatgaggtgaa
+1000454/1
CCCFFFDDHHHHHIIGH>EGHGIJIIECE?EHG>DHDHDFEG
@6439767/1
gaggtgcactggttacaggagatactggttgttgttgaggtggtagttga
+6439767/1
BCCFDFFFHHHHHJJJJJJFHIJJJJJJFHIIJJIJJJJJBFHFHIFIID
@5886291/1
ctcgtttcattttgctttgacttctcatttcttgaagtttattttcttta
+5886291/1
CCCFFFFFHHHHHJJJJJJJJJJJJJIJJJJJJJIIIGIJIJJJJJJJJI
@5886539/1
gtcattatgggcttctattagttcatctatattttttaaggaagtaagtg
+5886539/1
BBBDFFFFHHHHHJJJJJJHJIHJJJJJJJJJIJJJJIJJJJJJGIJJDH
@5886891/1
gggacttgactaataacctggctattataaatttcaggtggagtagaaaa
+5886891/1
CCCFFFFFHHHHHJJJJJJJJJJJJJJJJJJJJJJJJJFHIIJHIJJJJJ
@5428548/1
cttcagaatataatagtttcaattcatttgatttatgcttaataagcatt
+5428548/1
CCCFFFFFHHHHHJJJHIJJJJJJJJJJJJJJJJJJJJJJJJJJJJJJJJ
@1001879/1
atgcataagtcattcctctatcaggtaagacaacaatcac
+1001879/1
@@@FFFF4C=CBBAHGGIIHIIG9F?:AA9CBBFHBGC3D
@461893/1
gtcacttcaaactgttgctcagcagctatctcttgtaggaactggactgc
+461893/1
@@@DFFFFHDDHHIEGGIIGCHIHJIAHHHIHEGIBHGJIJJGGEHDHFI
@2715494/1
ggaaaactgtttatcatagatccgacgacactttttagtaccgggcttac
+2715494/1
@@@DDDDEHDHH<CGH>BFH9?FEHI@@FGGCHHIG?GGHCCFHGI:D;C
@462516/1
ctaggaccagtttgcaaagggaagcgagcttgctgttgttgctgctgctg
+462516/1
@@@FFEFFGHHBBHGIJIGGCGGIII=GIIGIIIIHHBDFGHGGHG<FHH
@6441323/1
agcatacttaaggaaggaatcaccgatagtttccaaacgctccagattga
+6441323/1
CCCFFFFFHHHHHJJJJJJJJIJJJJJJJHIJJJJJJJJJIJJJJJJJJI
@7976382/1
gttttgccatttatcattaaatagatttacgaggattcctatgttagttg
+7976382/1
CCCFFFFFHHHHHJJJJJJJJJJJIJJJJJJJJJJIIJJJJJJJJJJIJH
@2717122/1
tgaacattctcagtaaaataacatgccattaataattaaatgaaaaa
+2717122/1
@@@DFFFFDHHHHBBGFGIGFGBHGIJJ>ABEGHEEI>?EGAGGHDB
@1003664/1
ttgttacaacatatttcaacatgtatccttttgggcggtaccatggtata
+1003664/1
@@@DDEFFBADFDIIHGIJFHGC@FEHCA@DFH18C:D:FHGFF>G.=FF
@5887387/1
aacacacacacacatatatatataattaattcaattgaaaatatttatat
+5887387/1
CCCFFFFFHHHHHJJJJJJJJJJJJJJJJJJJJJJJJJJJJJJJJJIJJJ
@6443828/1
gtagaattacagaataactcatgaatgctttctaatgtttcttcatttaa
+6443828/1
CCCFFFFFHHHHHJJJJJJJJJJJJJJJJJJJJJJJJJJJJJJJJJJJJJ
@5888810/1
gggggttgtttccctagactgtggttgagacacttgctggggaggtggac
+5888810/1
CCCFFDDFFHHHHJJJJJJJJGHJHHIJJJJJJJJJJJJJJJJIJ;CGHI
@1005378/1
tgctgaggcaagtgttgggattttgacc
+1005378/1
@@CFDDDDFDAB2C<EBFHF3CHHII9?
@7980491/1
attggtttccttatcagtaatctcgaatctattatctcttggacaagttg
+7980491/1
CCCFFDFFHHHHHJJJJIJJJJJJJJJJJJJJJJJJJJJJJJJJJJJIJJ
@1005646/1
caattatgatactgtctccttcaacaatcgtcggtacaatgtaatatgag
+1005646/1
CCCDFDDEFDFFHIJIJJGIJJCHJJGJJJFGHIIIEHEHG?DEGIC@DD
@6901319/1
tttctttgtgtcgaaatacaaggcaggaaatggtgaactgcctttcatga
+6901319/1
CCCFFFFFHHHHHGIJJJJIJJJJJJJIJJJJJEHIIJJJIJJJJJJIJI
@4876276/1
cctcatgttataacattatgcagttcattacctaagatatttgttatgat
+4876276/1
C@CFFFFFGFHFFIIGIJGHJJIJJIDHHIBHHFHG@FHIGIIEGIJJGG
@3829462/1
gtcattatgggcttctattagttcatctat
+3829462/1
@@@FDFAAFAFHDEGAHFG>@F<H>9FH<<
@6445005/1
gataagttaagcattgcagttcatcagaatcaaaatggttgtcatcccat
+6445005/1
CCCFFFFFHHHHHJJJJJJIJJJJJJJJJJJJJJJJJJHIJJJJJJJJJJ
@4366760/1
ttctaatattgatgttttattttcagtataccttataccgctatcatcct
+4366760/1
CCCFFFFFHHHHHJHIJJJJJJJJJJJJJJJJJJJJJJJJJJJJJJJJJJ
@2719357/1
ggtacacagttgcagtcctgagctggtcttcagtcacccgattctatttc
+2719357/1
@@@FDADFHHHDFIEAACDE@HGIEIEHGG9AB<F4C<DAD:DAH@AFBB
@4876875/1
ggctgggctacagatatctagaggttctgtatttcctgtgatcttgtcta
+4876875/1
CCCFFFFFHHHHHJJJJJJJJJJJHIJJJHIJJJJJJJJJIJJJJJIIJI
@7983517/1
gcttgttgttttgcagactacatgccttggtattcgagctgacttgggag
+7983517/1
CCCFFFFFHHHHHJJJJJ>HIJJJIJJJJJJJJJJJJJJJJJJJJJJJIJ
@8445537/1
cctttttgcagcttcttcaagagggatgggctctgaaggttgtattgttc
+8445537/1
@CBFFFFFHHHHHJJJJJJJJIJJJIJJJJJJJJJIJJJFHJHIJJJJJJ
@2155713/1
acctttgaagttgaataagttattattcttctaggtccttttatcataat
+2155713/1
@@@DDFF?:D=<DBGHIECCAEBCEHIB@A<9<9F<CG4CGIAEHI<FD:
@5890033/1
gtaggaaataagaaagcaagagaaggaagtgaggtacacagttgcagtcc
+5890033/1
@@@FDDFFHHGHGIGGEIIJJJIJJGGIIHIJJJHHIIIIIIJIJIJIJG
@2156748/1
gtgatctaatatttgagcagaaggtgctggtgcatgtaatactttgt
+2156748/1
@@@DDDFAHF?>>@@ECEA?FG3ACF>@EC9AGGEGFE9?CGAF9FD
@1008967/1
gctgttgttgctgaggctgctgtggtctctgctgttgttg
+1008967/1
@@@FDDFFHGFHHGGGIIICFE<3C?F<FGC3EG<DD1CD
@2720917/1
gttctgaaagacttgtaaagtttactactatattctcgtc
+2720917/1
@@@FFF;DF>CFACFEGEAHIEEHB@BHBEG@EFGHCGEB
@2721490/1
gccatccattttatagctactctaaaaacacggtcttttccttcccctgg
+2721490/1
@@@FFFF<HFFHFHIGGICGGFCFHBHGDGEHF;BD<D@BDHGGBHGHCE
@467560/1
tgcggttaaaccaagaacatgtggcctatcctctgg
+467560/1
@@@D7DADBHH;BFFHIHBHE<<3A;FH@CH4C@BC
@4368575/1
ccagccagcattctacagtatatttgagtaccacccttacagctat
+4368575/1
CCCFFFFFHHHHHJJJJIJHJJJJJJJJHHIJJJJJJJJJJJJJJJ
@1589828/1
gtcctgttggtccattaatataaaatggttcaacttctttggtgtac
+1589828/1
<@BDDFFFFD:DDHH@BGJJJEGJGEHF?@>4CAECEGIFCC8C:?4
@2722840/1
cttggtgtttgttttctccaactccgacaaacgccatcctctcattctta
+2722840/1
CCCFFDDDHHHHFGIEHGGHHIIIJIIIIJIIDHJJEGHIJIGIIIIJEH
@2723093/1
cctcacttgttttgtcataagttgtaacagtaagttcttttttttcctt
+2723093/1
@@@DADDDHHAFD?CGGGHGGHG@EHGICH4B@BE>GEGIEGGIII<AB
@2723261/1
cagctaaggctgtatcatcaacttctaaaggtttccaataaacacctttt
+2723261/1
CCCFFFFFHFHHHGGHIJAF>GHGIJIJJHI<FEGGIEICHIGIEHEDF>
@2723596/1
tctttaagacactgactaaaatattgttcaagttcacgaggagtattctt
+2723596/1
C@CFFFFFFBHGHJ@C@GHGEGHCAGC9BFHHFHIEG3?C:AH:BGIJJI
@2157614/1
aatcagtggaaggggcttatagctactgcataagacagatgaaattctgg
+2157614/1
@@@DDDADFDBBH6FGGEG>AFC9ECEG@HDGABDF;D?DHGGIGIIGFG
@5891769/1
gctcagcagctatctcttgtaggaactggactgcattaaaatccgaatcc
+5891769/1
CCCFFFFFHHHHHIJJJIIFHIJIIJJJJJJJJIIJJJJIJGHIJJJJJJ
@2157872/1
cctcctgcggaccattagttgaagtcccagccctcagataatcccatatc
+2157872/1
@@CFFFDBHHGHHIIJII>FCHIB<EDG@GI?A?BDHCHEEGHJD@FHGC
@5435755/1
ctcttgttttgcttctttttttgacctacccttgccgatagcaataaggc
+5435755/1
CCCFFFFFHHHHHJJJJJJJJJJJJJJJJJJJJJJJJJJJJJJJJJJJJI
@468716/1
tctcagatgaatctgaactgtctcttctatgtctaggtttcctactgaca
+468716/1
@C@FFFFDHAFBFGH@DGHI<IHIIIIIIIICICEGCFGIGIGIIFIIGF
@5892468/1
cccgatacaatttcttgttttttatcatcctctttatttactagaaactg
+5892468/1
CCCFFFFFHHHHHJJJJHJJJJJJJJJJJJJJJJJJJJJJJJJJIJJJJJ
@1592874/1
ctgtagtacaccttccaaacagtatctaaagacatgccactg
+1592874/1
?@@DDADAB?FBFEHFEBHEEH<?FHGCFDHF99EDHGDGII
@1010692/1
gcggttgttgccactgctgttgttgaggctgctgtggtctctgctgttgc
+1010692/1
@@@FD>?DF<FDDDGIEHJHHGFCHFGGEEGDB>B;FB>F4DBBD?BG>4
@2724056/1
atcagtttgagatactgtagtgcattgtaggccgcacatgtttgtgcttc
+2724056/1
@@@DDBD>FHAFDBD<EHIICFDHIIG<F>FG>@<D:GAFD4?F?BDEGB
@6451099/1
gggcaccatgacgatagctttattctcattaaggaattccggtttctcaa
+6451099/1
CC@FFFFFHFFHHJIJIJIJJIJJJJJJJJGIJJGGJGHIJJ@FHIJJJI
@7991611/1
tgatagttcacacggttgatgattttgacactccaatagtacttcttttg
+7991611/1
CCCFFFDEHHHHHJJFHIJJJIJJJJJJIJJJJJJJJJJIIJJJJIJJJE
@4370683/1
cctgaacacattgggtcgccatacctaaaaccgtatctccaaccctcttc
+4370683/1
CCCFFFFFHHHHHJJIIJJJJJJJJJJJJJJJJHIJJJJJJJJJJJJJJJ
@6905357/1
gctgcagctaatgattcaaataagtctccaaggacctttggcacatccac
+6905357/1
@@@DD?DD?CACFAFGHGB?:AAH3AAFHE>G8CGB;B@999?CD<FCHH
@1594318/1
tgaggctctaaatggcatgaacagagataaagctccaagggaggatggga
+1594318/1
B<BDDF?AFHF>FGIGGIIJHGGJEHEG9E4?CFAH@FFGE;DGEAHDGD
@8448533/1
gctcctcgactgccccgatgttggagcctatgctatccgtagtcgaggct
+8448533/1
CCCFFFFFHHHHHJJJJGIJJJJJJJJJJJJJJJJJJJJIJJGIIJJIJD
@3255665/1
caccagcatatatattatgtctgattcccgatcgcttggctttagcactg
+3255665/1
CCCDFDFFGFHFFGIJJIJGIJIIIIJFIIJGBCEGG7DBBCCHEHHCB;
@8449084/1
gcctcatgttataacattatgcagttcattacctaagatatttgttatga
+8449084/1
@<@BBDDFFDH?FHHGGIGIIEIBHHDEHIIIFIIIGEHHIGIICHGIGG
@7994734/1
gtcctgttggtccattaatataaaatggttcaacttctttggtgtac
+7994734/1
CCCFFFFFHHHHHJJJJJJJJJJJJJJJFHHIJJJJJJJJJJGHHIJ
@7995591/1
ggcagctgggaatcctttgtgagccacatcaatgttaaggaatggtttcc
+7995591/1
CCCFFFFFHGHHHJJJJJJHIJJJJJJJJJIJJJHGIJJJJJJJIFBGIJ
@8450397/1
gtaaggtgctgaggcaagtgttgggattttgaccatcttcaacgaatcaa
+8450397/1
@C@FD>B?D3CDFFEHIIHIGGEHFCBGGGIC???D?FGHGG96B6?FEH
@7995973/1
ggagatttcggaactttggtactaaattgttctatttcttttttcatcat
+7995973/1
CCCFFFFFGHGHGJJJJJJHHHIJJJIIJHIHGEIIGJJJJJJJJJJJJI
@1014089/1
tctcatttgaaaacgtggatctgcaaggtctccttgaac
+1014089/1
@@@FDDDFDHDBFFFAEDHIEAA<FEFGCHGFFEAGE<C
@1014298/1
gtccaatcagattgaaaaaaacaagttgtataacacaattaaaaagtaat
+1014298/1
B@CFFDDFHHHFHCDGHGHJJGG?HFAG9CFIIIEIHHIGGGIFGHCCHG
@2727423/1
gcgagatgagcataataggtaggtgcagggtatgaaactgaacgtgtaca
+2727423/1
@@@DFA?DBDFDFFGGGIG<CGGEH>FHIE?BEEGGGIGBGCGHDGCGGC
@4883361/1
aaacagattcctagaatggtggtgttaacttatcgattttacactcaact
+4883361/1
@@@FFFFFHDHFHIGIIGGIJFFGIG@DHBGEHGGHGHIHHG<FHG@GEE
@5438486/1
catcattcgctcctcgactgccccgatgttggagcctatgctatccgtag
+5438486/1
CCCFFFFFHHHHHJJJJJJJJJJJJIJJJJJJJJJJJJJJJJJJJJJJJJ
@4884121/1
gcgtagcatactttatcgtaacggtcatttctttttcttgatctctttca
+4884121/1
@?@BDDBEHGDHHIGIIIICEFHIGHGBGIIGIGIIIIIIIIIIIGIIGH
@3835906/1
gccaactaaatgtcatggattcagcagaagtataaattaaactatggatt
+3835906/1
@@@FFFFDAHHBHIIIBABFEDE?FHIICIGGIIGHGGCFHGH<BB>GCH
@3836232/1
gctccctccacctgaactagttcatatttcggagtcgtccctcttctgga
+3836232/1
@@@DDDDDFFFFDI<>CCCF?AF>H@A@HEG>FIEFF@GC<BGCEIFF>B
@2163385/1
gctaaggctgtatcatcaacttctaaa
+2163385/1
@@@BDDDDDHD4DEGCGDHIH<F<H>D
@2729249/1
cttttatttctttagtaaacttaaccctttg
+2729249/1
@@CDDDEDHFD<FH>C<4CIAD9ECHIIGHG
@476069/1
agcaaacatttcttctataaaagaatacacaacagtataacat
+476069/1
<?@D=D??3<CDFB?CF@>CE<FHGGG@C??FFHG?@<B>GB<
@6907705/1
cacttgttttgtcataagttgtaacagtaagttcttttttttccttgact
+6907705/1
@@??DDDDFFCCBGGIGGIIGFHHIIHAAADHGG@FHGIEDF?BDDA>FG
@476251/1
gaacacttctaggttacatagtgtatgaaccgctgcattaaatattaa
+476251/1
?@<DDDDEHHBHD4CGEFH9F4CFAHGI<<3CGHHAFBDGHGD9BG?D
@6908050/1
ataataatgcctcagagctaccttggcagctgctaattttgcttggtgtt
+6908050/1
CCCFFFFFHHHHHJIJIJJJJJHHJJJJJJJJJJJJJJJJJJJIIIHGGI
@6908191/1
ctcaaccttttgtaacatcgacaacaccgcttgtgcggcaatatgtttgg
+6908191/1
BC@FFFFFHHHHHIJJJIGHIIIIJIIJJJIJJFIJJJIIIJJIJFHIJJ
@476886/1
gccacttctttgaactaagtacagcgaaattcttattcgattgaagtaaa
+476886/1
C@@FFFDB<FHBFGGFHGIIHHIGHGE>H?DHDGGIDG>?BFBEGGG<DE
@477146/1
ggaggaattcctttaaactgatccatgatcaatctcatagg
+477146/1
@@@DFD;;?CFHAHHDHHIIH>EDHGGGIG<BHG<?<@?FH
@1599966/1
ctatgactcccaagctgctatgagtactatcatcagctggtgtagaatta
+1599966/1
CCCFFFFFHFFHHJIJIGGIICHJCFCI<EHCHHGHBCDD9?CDHIEGGG
@6455995/1
gctggttgccttaaaacaatgtcaagagcttggattgcctcctgcggacc
+6455995/1
@@@DDDDDFFFHDGHICHIIEBEBHFG?ECEGGEHI?DGHIII<D@DHD:
@7391373/1
cggggacacttatcaggttgtatactgatttcataatgatgtacgaaacc
+7391373/1
CCCFFFFFHHHHHJJJJFHJIJJJJJJJJJJJJJIIIGIJJIIIJJJIIJ
@7998855/1
ttaaggaattccggtttctcaaaacatggtgctggatgaggaaatttttc
+7998855/1
CCCFFFFFHHHHHJHIJJJJJJJJJJJJJIHIJJJIJJIJIJJIJJJJJI
@8453449/1
cctcagagctaccttggcagctgctaattttgcttggtgtttgttttctc
+8453449/1
CCCFFFDFHHHHHJJIJIJIJJJIJGFHIJJIIJIGIGHGIJJDGGGGIH
@5897845/1
ctctatttcattgtgcattaatctatagaaaattttccaaacagtattta
+5897845/1
@@@FDFFFHHDHFIIIIJIJIJJJGIIGIICHGGIIIGIJJJGIHIGIIJ
@8000553/1
cagcattcagtagcatcgtgatacgatgtaatattgaaggcaataaagta
+8000553/1
CCCFFFFFHHHHHJJJJJIJJJJJJJJJJJJJJJJJJJJJJJJJJJJJGH
@8000558/1
ccgatagtttccaaacgctccagattgatgccatcgtttgcattagacat
+8000558/1
CCCFFFFDHHHHGJIJJJJJJJJIIJJJJJJJJJJJHJJJJIJJJJEIII
@3259338/1
gtggaagtaagtggtctttcatttaatgttttttgaaa
+3259338/1
@@@FFFFDHFG<FE:CEGIIEH@E>BFHFEEDGGI14C
@2732627/1
gttcactgtctataaaaatacaagaattcctaattggta
+2732627/1
@@@DDDDDHAHH<FGA9D?H><<CA3FBD@FF94?@E11
@2733100/1
ctcaggagaaatttcaatttttgcaaattgttcgtagtgaagaactg
+2733100/1
@@@DDDDDACFDHGF<FEFHIIG3<EBFIHGGHCBFCFEHE9D@EEG
@1603484/1
gttcctttttgaattgaaatcacctgctccaggtaatggaaaatcctgag
+1603484/1
@@@FFADDFHHHFGG>GAHA3AFFFFHEBHGBG??FEGGG@F?DHGG@D9
@5441610/1
cttcagtctctgttaggatagcttccttaacatcagtaatcaaatcatca
+5441610/1
@CCFFFFFHHHHHJGIJJJJJJJJJJJJIIJJJJJJGHIJJJJJIJJJJJ
@6457883/1
ctcaaactcaagctgtcgcttcaattcatccacttctccctgcagttcat
+6457883/1
BCBDFFFFHHBFHJJJJJJJJJJJJJJHJJJJJJJJJJIJJIJJJJJJJJ
@2166312/1
gggcataataggcaggagcaggtatagatactgaacgtgtaca
+2166312/1
?71AD?DAFDAFFBHHAG9EEEFEIIFIDEBF<BBBBDF9?44
@3839338/1
tccacttggaaaactgtttatcatagatccgacgaca
+3839338/1
<<?D;:BBDF?3A;E@C?@<44F9<4<CHF?AFDGFF
@8001349/1
ttaagagagaaataaagagagaaatagaaaataaatatataaaaaaacaa
+8001349/1
CCCFFFFFHHHHHJJJJJJJJJJJJJJJJJJJJJJJJJJJJJJJJJJJJJ
@3839872/1
cgttaacggagtttgctgtcgaatactctgagcttgctgagcgactaatg
+3839872/1
BC@FDFFFHDDDDIGIGGCHHEHIJGGGHGHEGH9;@AFGCGHGIIECHG
@3260545/1
atgatactctcaagatccctgattacttcttctcgaggtggctgcag
+3260545/1
@@@FFFFA?FHAHIGBHH9<FFGEEAFHE@BHIIIGG<:?;?BG6?@
@5899815/1
tggttgggaagtgcttgttgttttgcagacaacatgccttggtattcgag
+5899815/1
;@@DFDDDBFHHFFDGHGEHFFHIIIIIIIIIIIIIGGIIIIGGIIDHGI
@3840142/1
gtgaaatctttaggctgcagctcaaccattttatcggccaacatattact
+3840142/1
@?@FDFFDHHAFCAGA>@>3ECBG?FHII@FH9EF<6FFFBC1?<BDEGB
@7393917/1
tttttatgaaatgagtcagaatttttgtttggagcaaatacaatgtattt
+7393917/1
@@@DFDFFFFBHHDGCFFIEAFHHIIIHGIGGCBHIGDHBFBFHIGGIGI
@3261337/1
gtctctttctttttttgttagactgatttgatagagcacggaaggtggaa
+3261337/1
@<@DFFFFHGFDHBHGHGGHBHGG9F>@F9<DGGD9GEEGE?BGH88;@A
@3262139/1
ggggaagtcaattgctaatattgccatcaacgttcactgtctataaaaat
+3262139/1
@@@DFFDFDFHFDIIIGGGII4CHEEE>C@CFB@GGC@CDFGIJICIEEF
@6911874/1
ctttggcacatccacgatttcggcagcttttacctcattttcactcagaa
+6911874/1
@@?DDDDDF>FDDHEHIIBEGGDB@<GEGBHBBFDHEGDGECHGGG;D9B
@6912447/1
cgataaggtttttcaggattgatagatacatcataatgatgaataaccat
+6912447/1
CCCFFFFFFHHHHJJJJJJJJJJJJJJJJJJJJJJJJJJJJJJJJJJJJJ
@1020939/1
ggcaccatgacgatagctttattctcattaaggcattccggtttctcaaa
+1020939/1
@CCFFFFFHHFFHGEE9EHHG>HHCEFH>HHGE?CFDHEHIGAD?BFEHG
@8459239/1
cctgtttagaacgaagatgactgagttttccttcatgtatattttcatga
+8459239/1
CCCFFFFFHHHHHJJJJJJJJJJJJHIJJJJJJJJJJIJJJJJJJJJJJH
@1607007/1
gtcacttcaaactgttgctcagcagctatctcttgt
+1607007/1
@@@FFDFEGHFHDFEDHGBEHG@<;FGH<<AFFEED
@1607156/1
ctcatcagaagttgacattctatccaaagaattttcattacattttttat
+1607156/1
@@@FFFBEFHGAAFHGIGHG@FHGFHB<CF3FHEGIJIJJCH<FIIBAEF
@4890273/1
cttctaacctgttcttcttgaagttggttcagctgtagtctgtctgcatc
+4890273/1
CCCFFFFFHHHHHJJJJJJJJJJJJJJIIJJJJJJHIJIIJJHIIJIJJI
@4890379/1
ctttttgaaattttttaataattggaacaattctatcacctttgaagttg
+4890379/1
@@@DDDD;A2<CFHBH@GHICEHAEGGFEGGBGHGI?9BECFGDH@GBGG
@4890471/1
gataaattagaatcatcccatagcaaatggtatttggtaggacgtgctgt
+4890471/1
CCCFFFFFHHHHHIJJJJJJJIJJJJJJIJAEHIIIIGHHJIJJGHJJJI
@4379697/1
caaagatagaagtcgaattcagttggatgggtaattcccacatctactgt
+4379697/1
CCCFFFFFHHHHHJJJJJJJJJJJJJJJJJJECHHJJJJJJJJJJJJJJI
@4891210/1
ccacattccattccatgatttattaaacccgatgctagctttcttaaatc
+4891210/1
CCCFFFFFHHHHHJJJJJJJJJJJJJJJJJJJJJJJJJJJJJJJJJJJJI
@3843754/1
ggaggattgagagaagctttactctgtagcattgtaatttcttgttcttc
+3843754/1
CCCFF7DDFFHHHIJJBD<HGGIJII>F>9FIHIEGHIIJECGH?FHIIH
@8461137/1
ctctggcattttcctgtgactgatttttcttcaacatcaacaaatgtcac
+8461137/1
CCCFFFFFHHHHHJJJIJJJJJIJJJJJJJJJJJJJJJJJJJJJJJJJJI
@3843820/1
gtggaatgtatgatgatgatttgatatctatatttctcattttttctgct
+3843820/1
CC@FFFFFFHFHHIJEGJCJHGIJIIGJIGIHEEEHIIJIEHIIGIIJGI
@7396888/1
gaccagtttgcaaagggaagcgagcttgctgttgttgctgctgctgctgt
+7396888/1
CCCFFFFFHHHHHJJJJIJJJJJJJJJJJJJJJJIJJJJJJJJJJJJJJI
@6913530/1
ccatgacgatagctttattctcattaaggaattccggtttctcaaaacat
+6913530/1
CCCFFFFFHHHHHJJJJJJJIJJJGIIJIJJIJJJJJFHIIIIJJJJJHF
@8004842/1
ctttgtcaccactatattcaccaaccgttaacggagtttgctgtcgaata
+8004842/1
CCCFFFFFHHHHHJJJJJJJJJJJJJJIJJJJJJJJDHIJJJJJJJJJJJ
@6913961/1
cactcctcaaggtacacccctataagggcttcgatagaatctgcaacaac
+6913961/1
@@@F=DDDFHFG<ACEFGHIGGIIIIIIIIIIIGGEGIEGIIIIIIIIIB
@6914041/1
ctctaattgtaaaaatgttatccatttttgggttaataacgccaacaaat
+6914041/1
CCCFFFFFHHHHHJJJJJJJJJJJJJJJJJJJGHJJJJJJJJJJJJJJJJ
@2740201/1
cataattcataacgtcattagcagagctcgctactaaggccttcaagata
+2740201/1
C@@FFFFFHHGGDHG?HGGGIJICGHIG9EA@HGGIFGDBHJFIJICGCC
@5904521/1
gcaccgttgagagctcaggagggaggtccttttgaaactcatcaccaagt
+5904521/1
CCCFFFFFHHHHHJJJJJJJJJJHJJFHJJJJJJJJIJIJJJJJJJJJIH
@485112/1
gcacttttcacatacaacaaagtaactaataacaatataaacaatacaca
+485112/1
CCCFFFDFGFHFHIJJJIJDHGCHJIJFICIGJCGGIIHGJIFGGGGJGI
@1022984/1
gttgcctaacaggaggtgcactggttacaggag
+1022984/1
@@@DFDFFDHHHFFHIEHGGHI9FHGGGIJIJI
@4891901/1
atcaaaactaaatgcgatgtcttcctctatttcttgattattaatagttt
+4891901/1
CCCFFFFFHHHHHJJJJJJJJJJJJJJJJJJJJJJJJJJJJJJJJJJIIJ
@8006871/1
cttggcttaagagagaaataaagagagaaatagaaaataaatatataaaa
+8006871/1
CCCFFFFFHHHHHJJJJJJJJJJJJIJJJJJJJJJJJJJJJJJJJJJJJJ
@4380907/1
atggaatccaaaccatacttcacgaccacctccaagaggatggtagtaac
+4380907/1
CC@FFFFFGHHGHI@GDGIGGIIIIIIGIGHGHHGIDHIFIIIIIFCFFC
@5445742/1
gctcatacttaatccaatgacatggggaagtcaattgctaatattgccat
+5445742/1
CCCFFFFFHHHHHJJJJJJJJJJJJJJJJJHIJJJJJJJJJJJJJJJJJJ
@4381139/1
gtccttttatcataatgagatcaagtttttttcgaatcaaatgaagctgt
+4381139/1
CCCFFFFFHHHHHJJJJJJJJJJJJJJJJJJJJJJJJJJJJJJIJJJJJH
@7399953/1
ctggatgaggaaatttttcataaagaagtcgaatactgttcttaggaata
+7399953/1
@@CFFFDFADFBDFDHEEHGF@H<BEEGIIG?FE=FHCCGEFAHIIIIIC
@8007610/1
gtagttgggtaatattttgataacgtggatgtagataggctggcctgctt
+8007610/1
@@?DDDDEHFHHHJIJIIIEIHIGICFGEFGFIIGGHIJIHIIBGBDEBF
@4381948/1
cccctcttttgggtggaatgtatgacgatgatttgatatctatatttctc
+4381948/1
CCCFFFFFHHHHGFHIIJJJFHIJJJJJJIIJJJJHHGIJJJJJJJJJJJ
@7400551/1
cctcacacctggcactaaactgtaaagggcttcactgcaaaagtttgatc
+7400551/1
CCCFFFFFHHHHHJJJJJJJJJIJJJJJJJJJJJJJJJJJJIJHIIJIJJ
@2173396/1
cgcacaacaaacacttggggagttaaatcaacatcagctgagatatactc
+2173396/1
@C@FFAEDHHH?FFGEHGIGGH1CGIAFEGB3?FGHFHGE>DHI@GF?BG
@5447076/1
gtaaaacgtaagtggaagcataagctcccaattctttggtgataagaact
+5447076/1
CCCFFFFFFHHHHJJHIJJJJJJJJJJJJIJJJJJJJJJHHGJJJJJJJJ
@3846223/1
cataaggtctcatttgaaaacgtggatctccaaggtctccttgaacaaat
+3846223/1
@@@FFFF:DF??FGHGHBGEHGCFGHIIIF??FFGC4CGGIBGICGHGGI
@3265340/1
cgagaaattctaacctctgattagaccctaaagttaaattattgtaaccc
+3265340/1
?@@D7DDDFFFFDIG9ACF>DFCH@EHHD3A99@CGHIIBGGHIBDFGHI
@2741714/1
gaggtaaaaataaaatttaaaaatgttgctattgtttcaacatgtctttc
+2741714/1
@@@DBDDEFDFFB>EHEG>HH@?EA<CFHHGEEHCGFDF9FDHICDFEGE
@2741869/1
gccaaattgcacctcacacctggcactaaactgtaaagggcttcactgca
+2741869/1
@@@DF?DBFFFFHIBIIIGICCGFGGFHB39??::???CEB;33<3BFED
@2742723/1
gccacattccattccatgatttattaaacccgatgctagctttcttaaat
+2742723/1
@;@DFFFFHFDAHIJJFIIGGGDF4AFHEGCHGGGIGCF:?DFECG>F<F
@6915998/1
cttttcccaaaatcataccattagatttattaatttgctcaggagaaatt
+6915998/1
CCCFFFFFHHHHHJJJJJJJJJJJJJJJJJJJJJJJJJJJJJJJJJJJJJ
@3266838/1
cttttttgaaacgaaatagttttttacaatactgctgtaatgtaaaagca
+3266838/1
B@@FFFFFFHHHHJGIJIGFHIIJJIIIEIJIIIIJIIIJIIF<FIIHIC
@2743280/1
cttaggtgtattcattacatatgtatttatactgacataatctcattaac
+2743280/1
@<@DDDDA<?DFHHGGGGIECHDAEHA4AHHIG@4?FHCH4?C?EB><CC
@3267173/1
gctgctgttgttgttgttgaccccatggttgtcg
+3267173/1
CCCFFDDDHHHFBDGGGJDEHEHHGIFGFGHDCH
@5906750/1
attagaccaagttcctatttccatccagtcacccttatctttatcatctt
+5906750/1
CCCFFFFFHHHCFHIIGIIIJJIJJJJJIIIIJJJJJJJJJJJJJJJJJJ
@3268275/1
ggcttactaagggagttttcttgatcattttcgtttacccagagagg
+3268275/1
???DD;DDDBDDD>E1AEFE@EA<4AFFEEEIDEIIIIDDDBD@98B
@5447813/1
ctcgataatagatatgtaataagaatattgatgctttgcccgtcctttac
+5447813/1
CCCFFFFFHHHHHJJJJIJJJJJJJJJJJJJJJJJJJJJJJJIIJJJJJJ
@4894535/1
gggattttgaccatcttcaacgaatcaaattcactttgaggaactctctg
+4894535/1
CCCFFFFFHHHHHJJJJJJJJJJJJJJJJJJJJJJJJJJJJIJJJJJJJJ
@3848788/1
gcacattgcagttgctatcatacattcttaatatctgtgtattaag
+3848788/1
CCCFFFFDGAHFDHICIGIIJJJDHIGHCGIJGGJJGIGGIEIEGI
@3269751/1
accaactcatactgtcttcagcctcatgttataacattatgcagttcatt
+3269751/1
@@@DF?DFFHHGFHHIJFIGIEIIEGIIGG@H<EFEDHFEHIHHHFEBCD
@7404743/1
gggtacacaattcaggcactaatgtctcttcaaaatcttcttcatcacgt
+7404743/1
BCCDFFFFHCDHHJJJJJJJJJJJHHIJJJJJJJJIJJJJJJJJJJJJJH
@7404877/1
gccgacacatcaatattaagcatcatcttccattgagaaggcctgacgga
+7404877/1
CCCFFFFFHHHHHJJJJJJJJJJJJJIJJJJJJJJJJJJJJJJJJJJJJH
@6917302/1
gttgttgctgctgctgttgttgttgttgaccccatggttgtcgaggaggt
+6917302/1
B@BFDFFFHHHHHIIJHHIHJJIIJIIIIIIJJJIGIGIJJJJJJJJII5
@7405277/1
ctttggcacatccacgatttcggcagcttttacctcattttcactcagaa
+7405277/1
@CCFFFFFHHGHHJJJIJJJJJJIIJJJJJJJIIIJJIJJJIJIIGGIFH
@4384790/1
gcggtacatttagctatcctgtagtttcgtcctatacctttgaatgtccc
+4384790/1
?@CFBDFFHGHHHJJJIIJIJHHHJHIJJFHIHIIIIIHIJJJJIIGGIG
@1612319/1
ccaacattgaccctaggcaaggtacagcctcaccacctcaac
+1612319/1
CCCFFFDFGFAFDFEHGA>DH;FB>FE3?;B9???D8DDH@9
@490249/1
ccaaaattgtaaatccaggaacttcccagtcatcaggaataaagtcatta
+490249/1
@CCFFDFFFFH?DHGGGEE=FHI<FHFFHEA@GCH>FHB9CG>B@FGDFA
@5908306/1
gtcagttttaatgcttccaacacgttgaactaaacttggatcagtagtgg
+5908306/1
CCCFFFFFHHHHHJJJJJJJIJJIIJJFHHIJJJJJJJJJJJIJGIJIIJ
@1613104/1
aggggaacgagaaccaatttcttttttaaaataatcag
+1613104/1
@@@FBADFGH?A<EDE=GHGIJJIJFG=FEGI@HCGDE
@3851816/1
tgtagaggtgcaggctggccatgttgaatagcttgctgtggtggtacagc
+3851816/1
@@BFADFDC;FBDGIGIHGAEGGBFHGGG@FCEEHEIIGICDFE0D@998
@4896321/1
gtctctgctgttgctgagactgttgtggtctctgctgttgctgaggctgc
+4896321/1
CCCFFFFFHHHHHJJJJJJIJJJJJHJJJJJJJJJJJIJJJJJJJIJJJI
@5450323/1
ctttgagatacctacgcctatcagcccatgaaacaaaatgtaatctctgt
+5450323/1
CCCFFFFFHHHHHJJJJJJJJJJJJJJJJJJJJJJJJJJJIJJJJJJJJI
@6465052/1
gggaattctaagagggtacacaattcaggcactaatgtctcttcaaaatc
+6465052/1
CCCFFFFFHHHHHJIJCFHIJJAFHIIIJHGIJEHIIDHIGJIJGIJJGH
@6919430/1
gctgagtgagttaaaacagtacatcgcacaacaaacacttggggagttaa
+6919430/1
CCCFFFFFHHHHHJJJJJJIJJJJJJJJJJJJJJJJJJJIJJJJGIHIIJ
@6920062/1
ttgtcgaggaggtccctgttgttccattgcttgaggtctggtaattggag
+6920062/1
??1=:ABD8D=A<C@E992<E<3C?B11:9CDCDE9BD4DA?B@B<D>9B
@4386966/1
ctttcatatggtgtttttacttttagtttttctatttgtactaaaagtac
+4386966/1
@@CFFFFFHHHAFEHHIJJIJJJJJJFHIIJJJJJJJJGIIJJJJJIBFH
@5908783/1
caccgatgcaattaatactcatcttctttactaaaaggctacacaaacaa
+5908783/1
CCCFFFFFHHHHHJJJIJJJJJJJJJJJJJJJJJJJIJJJJJJJJJJJJI
@2747182/1
gtaaattgtaaaatgctaatatcctaacgttatcaggttttgggtag
+2747182/1
@@@DDDDDHB?D4<FHHIIIFG<AFFHGEHAGG@???93CGHIB:?F
@7408607/1
gcagcttctttctgtgcatcatttttagattttcctgcaccgatgcaatt
+7408607/1
CCCFFFFFHHHHHJIJJJJJJJJJJJJJJJJJJJJJJJJJIJIJJJJJJJ
@1026384/1
ctcagcagctatctcttgtaggaactggactgcattaaaatccgaatcct
+1026384/1
C@CFFFFBHHFHHIGIGHHEGGIHIGE>GGFHIEDFGIIGFC9DF=BGHF
@492143/1
tctaacttcaattaatttctgatttttattaacaatagattggttgtaac
+492143/1
@@@FFFDF<FFADHCIIBHHH@H<E?FBFHGDEFHHI@4EHGHEHBF<GE
@1614937/1
agtgcattaagcctgtataaaatacaaggaagacagacagcctgcctcca
+1614937/1
@@@DFFFFABDH?EHGIG@FBHGGGFFGHG>FGHGHIEG@HHCGIJ@H;B
@3852922/1
gtagaattacagaataactcatgaatgctttctaatgtttcttcatttaa
+3852922/1
@CCFFFFFF?HFHGHIJGIHGIII<ABHIJFIHEFHHHIIIJJIIJAAFH
@3277671/1
cgccacatttccaaggcctcctgatatcaactgacaattccagcaataat
+3277671/1
CCCFFFEBHGHHGE>F@FEGG;FHF4AEHHGABGEH<FH<DBC<FGHIG9
@4387495/1
gcctcatgttataacattatgcagttcattacctaagatatttgttatga
+4387495/1
CCCFFFFFHHGHHIJIJJJJIJJIHIJJJJJJJJJIJJGIJJJJJIJJJJ
@6466645/1
ctaaattctgctctgataaattagaatcatcccatagcaaatggtatttg
+6466645/1
CCCFFFFFHHDHHJJIJIJJJJJJJJJIJJJJJ2241:CEHIJJFHIJJJ
@3277893/1
atttctttaagaatattttggatttcattgatagtatctgatttgttgtt
+3277893/1
CCCFFFFFHHHGHIIIJJJJIGIJJJJJEHIJGGHIJJJJGCEGGGIEEH
@2180897/1
gtgcaggggaacgagaaccaatttcttttttaaaataatcagcaaaatcc
+2180897/1
@@@FFFFFGGHHHIHHIIIJIIIE>DGGIJJIIJIIIGIJDBE@CCCHGG
@3279273/1
gttgagacacttgctggggaggtggacctctttg
+3279273/1
@@@FFDDDHHBDDAGAAHI;:FBBGHIHBGEGIC
@8012573/1
gtggctctgggctgtaagatctgtgttttgatcgttctctgggtggtctt
+8012573/1
CBCFFFFFHHHHHJHJJJIJJJJFHHHIJJGFGIHIJJJJJJJDFHGIHJ
@3854792/1
gacagccctatacctatttacatgcctagacttgtgcaccagctaaagaa
+3854792/1
@CCFFFFF?HFFFIIIIIBHGEGEHHIDIIG><E?EDIEICGGIAG@F9F
@6468494/1
ggtatatataagattacaattcttaacattttttctttaaacaaagaaca
+6468494/1
B@=BDFFFHHHHHIJJIGEIIJIJJIGHJIJJJJJJJJIJGIJJGJIFHF
@2181994/1
ggttaactttataatcaatcggcatttctttcagaccaaaatttctttgt
+2181994/1
;?=DFFFDB>FDD<FHIIJJB<FF6FBCHHGAFFDCGEAAECGEGGHI4?
@1029038/1
ctggagacatgactacacaaccatttggtatattcatcctctcaaaataa
+1029038/1
CCCFFFFFHHHHGJI@GIIJJCGIIHGI?DHGEIEGGFHHIJJJFEIIIG
@8014259/1
cacgatttcggcagcttttacctcattttcactcagaagaaataatatct
+8014259/1
CCCFFFFFHHHHHJJJJJJJJJJJIJJJJJJJJJJJJJJJJJJJJJJJJJ
@5454448/1
gctttcttaaatctggttctctaatcatctgattagtagtaacgattctc
+5454448/1
CCCFFFFFHHHHHJJJJJJJJJJJJJJJJJJJJJJJHJJIIJJJJJJJJJ
@6924560/1
aatgtcaagagcttggattgcctcctgcggaccattagttgaagtcccag
+6924560/1
@@CFFFFFHHHGHIJJFHHIGHJFIGGIGGIIGIJIHGFHIFHEFHHIFD
@8014748/1
cttgcctttgcagctgttgtggtggttgttgcctctgttgctgctgaggc
+8014748/1
CCCFFFFFHHHHHJJJJJJGIJCGHGHJHJJJJJJJJJJJJJJJJJHJJI
@5911585/1
cctagttcttctaatattgatgttttattttcagtataccttataccgct
+5911585/1
CCCFFFFFHGHHHJJJIJJJJJGGGJJJJJJJJJGHJJJJJJJJJJIJJJ
@2750296/1
cttcattgtaacttggcccgcaacaattgtacacaactccat
+2750296/1
@?@DDD;DCFHDFHECEFH:A1C?3??<3C?F>BFG1<FC<D
@7411199/1
gtttttgagctcatacttaatccaatgacatggggaagtcaattgctaat
+7411199/1
@@@DFFDFHGHGHJJIJJIIIJJJGIGIIJJJIIIGGIBFGIGIIIIJJI
@2750990/1
gctgtaccttgtatactagcatgactgactagatagaagtctaattcagt
+2750990/1
@@@F?DBEDHHBHIJJGGHGHGGHHHICHGHHIFBGHCH4?BHIIJIJFD
@3281429/1
gtttataatctccttctaacttaat
+3281429/1
@@@DDABDDDHD<:CF@CCHFII@:
@5912900/1
ggcacatccacgatttcggcagcttttacctcattttcactcagaagaaa
+5912900/1
CCCFFFFFHHHHHJIJJJJJJJJJJJIIIJJIIIJIJJIIJJFIHIJJII
@7411903/1
gttcatgagttccactttcacaatcaattaattggtaacatggtaaaata
+7411903/1
CBCFFFFFHHHHHJJJJJIJJIJJJJIJJJJJJJJHIGIJJJJFFHIIIJ
@6470254/1
gcaacaaagctttcacgttcataaggtctcatttgaaaacgtggatctcc
+6470254/1
CCCFFFFFHHHHHJJJJHJJJJJJJJHHIJJJJJJJJJJJJHIJJJJJJJ
@1030193/1
aggagatactggttgttgttgaggtggtagttgagtttggtgggtagggg
+1030193/1
@@@BDDDDHD4C<AEEBEAC3AFGAFCFE9?FF<C<?F@=?@G>D46B=:
@6470536/1
gctccagcaacagattcaaaaacatcacctagtgcttttggtacctctac
+6470536/1
CCCFFFFFHHHHHJJJJJJJJJJJJJJJJJJJHJJJJJJIJHIJJJJJJJ
@5458460/1
gatttgttgtttattagggtagcatttggaggactgtcagatggttttgg
+5458460/1
CCCFFFFFHHHHHJJJIJJGHIIJJJJJJIJJIIJJJJJJJJJIGGHIJJ
@8015862/1
gctgagctttataaaatgcagtggccgacacatcaatattaagcatcatc
+8015862/1
CCCFFFFFHHHHHJJJJJJJJHIJJJJJJJJJJJJJJJJJJJJJJJJJJJ
@8016029/1
ctcctgcaactgggcggcaattattgaggcaatttgcaattcttttataa
+8016029/1
CCCFFFFFHHHHGIIJJJJIJJJJJFJIJJJJJJJJJJJJJJJJJIJJJJ
@1031850/1
gcagactggaagaaaccataccaaaggtcaagaccataaccaagatcaat
+1031850/1
CCCFFFFFHH?FDGHIIICHIGIGGHI>@FGE9CF;BFFB@CHGE9@BF>
@4390909/1
gctgaggctgctgtggtctctgctgttgctgttgttgctgaggctgctgt
+4390909/1
@@@DDDADHHFBB<CF:AFHCHGAECFHCHEHG4EG@4FA>FGGHHEG>?
@8016554/1
gtattgctctgcagggaacggcgacataggtgtctgctcttcacatactc
+8016554/1
?=@?DD>D<?D<?;GE;?BFGIEBGFDDD8DFB<FFCF=BC>FC@FII@;
@2183292/1
ctttactaaaaggctacacaaacaatcacctgaatccttagaattcaaaa
+2183292/1
@?@DFFFFHAFBDDEEHEIGGHHGI3CEFH<C@?C?DGGHBHHGGHHGFH
@6926865/1
gtcctttgaggtgcaaaacaagcgatcgcccagacccttatttcaacacc
+6926865/1
CCCFFFFFGHHHHJIIJIJJJJIIJJJGIJJJJJJJJJJIJJJJJJJJIJ
@2183518/1
ctggcattttcctgtgactgattttt
+2183518/1
@@@DDDDFB?CFHI:?GHH>B>EEH9
@8473333/1
ccccttctccacagacaaatgatgactattgaggctctaaatggcatgaa
+8473333/1
CCCFFFFFHHHHHJIJJJJJIJJJJJJJJJIIIIIJJJJIJJJJJJJJJJ
@2184363/1
gctttcgcagggtaagtctttcagtctcatacacattttatgtgctgcta
+2184363/1
C@CFFFDFHHHG?BEHCFHIEIGGAHHIEF@GHJ9FGCHIIJ9DBGGIII
@4391984/1
tgtaacgattggaaaaataatcagaatatgaacggtattgctctgcaggg
+4391984/1
@@@DFFFFHGHFGIIJFEHBHIIJGIJEIIEDGFGDGHCIIGIIIGCHJG
@2185501/1
gtctccttcaacaatcgtcggtacaatgtaatatgagttttctttgtttt
+2185501/1
CC@DFFFFDFDBFHGGEBEFGFD@F@9F<F<DFGBAG9DGBGCGIADGBB
@3284965/1
cttcagcctcatgttataacattatgcagttcattacctaagatatttgt
+3284965/1
@CCF?FFFHHBDFGH>FGHGHIFH>HIIIHEADEGIIIBGICGH@@GEIC
@2754506/1
tgaatagaataggaatgtcaggtgcgttaacttttggtggctttattat
+2754506/1
<<@DDDDAF?F3BDFEG?4C9C<CFG1?:1CGIBG@D??G9DGC4?BBA
@5459157/1
cttgtttattttttttttaagacatcagccaaactccagccaaaatccaa
+5459157/1
@@@FDDFFHBHHDGIIJFIIJJJIIECHHJJJJJGI>GGGEHIJEHFEHE
@2186732/1
cttcttctatcacatcggaggcaaccaatatgttcgtctcacccatg
+2186732/1
@C@FFFFFHHHHDHIIIJHIAEGGIJIICHIJDEGH;DCGGEIEG@G
@5460137/1
agctggtgtagaattacagaataactcatgaatgctttctaatgtttctt
+5460137/1
@BCFFFEEHHHHHJJJJJJJJJJJJJJJJJJJJJJJJJJJJJJJJJJJJJ
@1033151/1
cacattccattccatgatttattaaacccgatgctagctttcttaa
+1033151/1
@@?ADD4BD8ADFH<@CEHIIIJF9BF3A@AE1E<??D9?CBC>B>
@498247/1
cattttgttgccttaatctagccacttcagccttatgcctctcaaactca
+498247/1
B@@FDFFDHHFHHJJIGIJIBIHG:FECCFHIIJJIIIJJJI@H@FDGD>
@2187994/1
cttctattagttcatctatattttttaaggaagtaagtgcaggggaacga
+2187994/1
CCCFFFFFGHFFFJJJIJJ><BFEGGHHIIBGGD@FGIJE4DGAEFGDB<
@1623125/1
gcccatggcagcaaatctacttgatcctatagtttctcctacggagactg
+1623125/1
@@CFDFFFHGHFH@FGHIGIJJJJIIJJFHIJIGGHGGIJFGBEHGGGIG
@1623130/1
cctctgttgctgctgaggctgttgttg
+1623130/1
CCCFFFDDDHFBBGHEHE3CEFF9C;;
@499951/1
aacaggagctgcgacaccatctgatgcctggtgcggaggctaccttgccg
+499951/1
@@BFFFADHHDFDEHGGHJIIGEHGIFIJIIGIIGE@;;FFA@EGGGGC/
@1623626/1
ccggcataatgagtacatcatttacatcaccgtgatctaatatttgagca
+1623626/1
@@@FFFFFHFHFFCFEHJIIJIIJJJEHGIIIEFGIJJIEIIIJJIEGII
@6474168/1
cgatactgcaaacaagggatagcactcaagggc
+6474168/1
CCCFFFFFHHCFHJIIJJJJJIJJJJJ9GIJII
@501744/1
gtcatcaagctctccccttccatgcaataaacggcatgtctcaagagctg
+501744/1
@@@FFFFFHHGHHIIIGGHGIJIGHIGJIHIHIFG>HIJJJIHIEG9FEH
@8478197/1
cagcatgatgacattcatctataactaatagattgacacgagacaacgtg
+8478197/1
CCCFFFFFHHHHGJJJJJJJJJJIJJJJJJJIJJJJJJJJFIIJJJJJII
@7417430/1
gcttgtctaacttgaccaacggtaaaagcaggaggttgttgcatcctttg
+7417430/1
CCCFFFFFHHHHHJJJJJJJJJHIJJJJJJJJJJJHIJJJJJJJJJJJJJ
@3861218/1
tgataaattagaatcatcccatagcaaatggtatttggtaggacgtgctg
+3861218/1
B@@DFDFFFDHFHJIJJIIIGHIFGGGIIBGAFHEHFG?FDDACHIGIGE
@6930979/1
gcgacttttgtccgaatctcatcagcaagaagaagtgcattaagcctgta
+6930979/1
@@?DDDDDHHFDDFIJJJJGIJIIIGIHIGGGIJIIIIIIJIIJCFHHHJ
@5462300/1
ctccaaggtctccttgaacaaatttacctaaagcaacaacacaattgtcg
+5462300/1
CCCFFFFFFHHHHJJJJJJJJJJJJJJJJJJJJJJJJJJJJJJJJJJJIJ
@2756853/1
tataaatgtaggaagttatcaagaaatctaagattgcatcaccgaggaat
+2756853/1
C@CFFFFFHBFHDHEHGGJEGHIIJJIGHIIJHBHCCEE9@DH?HB6?2B
@4394735/1
cgagctgacttgggaggtttggtgcccgcccgccatattgtagctttggt
+4394735/1
CCCFFFFFHHHHHJJJJEHIJJGHIJJJJJJJJJIHIJJJIIJJIJJJJ@
@6931552/1
gttgccttaaaacaatatcaagagcttggattgcctcctgcggaccatta
+6931552/1
@:=DBDDDD?CDFDEG?GBDE<F:AAACG<FF?9C<:;?:9:8D@FIII<
@2758133/1
aaggaattccggtttctcaaaacatggtgctggatgaggaaatttttcat
+2758133/1
@CCFFFFFBHHHFGIIJIJIIJJCHHJEGH@HEDGGIJJEHIIGIJJJJH
@5464012/1
gtttcggaaacacgtttattattctgatcatattcaactgaaaatgagct
+5464012/1
?@@BBDD?HFD>?DHBE@ED9CFHHIGHICFHIB@BGDHBBDHCDCGHGI
@1626459/1
ccctgattacttcttctcgaggtggctgcagtttccatatcatattatac
+1626459/1
CCCFFAAEADHHHJJJIJIE@G@F<GGIJFEHIJIEG>44BA4BAFIG@?
@504335/1
gctaattttgcttggtgtttgttttctccaactccgac
+504335/1
?@;DBDAD?AABFFDACC@E3CGHHEHHE4CC@9?1C@
@3288300/1
ttcattgtaaaaataataaggaagattatttacagtaaaa
+3288300/1
;?7DDDDDDH?FAA<<CGG4<B@F93A<AFH4CECGHG4?
@4908547/1
ggcctatcctctggaggaattcctttaaactgatccatgatcaatctcat
+4908547/1
?B@DFFFFHHGHHIFHIHIJJJIJJJJIJJJJJJJJIJJJJJJIJJJJII
@8481518/1
gtcaattcaccaggtgatatatttttgcacctgttataaatgtaggaagt
+8481518/1
CCCFFFFFHHHHHJFHIJJJJJJJJJJJIJJJJJJJJJJJJJIIJJJJJF
@3289486/1
ggctattttagcatggaatgtaatctccaagttgtgaatcaatttcagga
+3289486/1
@C@FADFFHFHHHBHEEAHGDHBECGGIGGGHFC4CFHEHGGDFGGDHGD
@3289489/1
ccaataacaatgacaggtttgaaaaaattttggccaatagctgtgggtta
+3289489/1
@@@FDDADHFGGFIGGDFBHICABFH:?GGEHBCCHHG?DBFHBHIB?;=
@2192905/1
gcaaggtaatgtaaaacaatatctattcaccaaaggaatagca
+2192905/1
C@CDFDB;<BF<B?BAFFHHIGCAFC4AE<2A;G3:BGG<DC<
@2193042/1
tgccataaccgtacttcatatcattgataattactgtagatgagtaagga
+2193042/1
C@@FFF3BFFHAFGEGHIJJJJIICGGI>DG@FGIJ@?GEGI>D:B4BDB
@3289778/1
gtaggaaataagaaagcaagagaaggaagtg
+3289778/1
@=?BDDDDFFFF?E;@BGG@:C@:CF@FGCE
@5920830/1
caggctttatgtttttgtattcttcaatggttgctgctaaatcttcaagt
+5920830/1
CCCFFFFFGHHHHJJJJIJJJJIJJJJJJGHHEGGGIIIJIJJJJGGGIB
@6933817/1
gtgaaatctttaggctgcagctcaaccattttatcggccaacatattact
+6933817/1
<=@DDDDAHBFF8ACEGHHFDCFFHIIGIGF<FHHIIGGIIIGGHDBFEI
@2759613/1
gcagcattgacactggcgttttggtgggcatggcctgcagctcccttttt
+2759613/1
@C@A?DFFDHFFDBGGGH@GHGIE8EG>DE>F?DACFGH9BFIGI@7@>@
@5465687/1
cggtgttttaattaaaaaattggtgggaggagaaatagtgattctgtagt
+5465687/1
BBCDDDDFHHHHHJJJJJJJJJJHHIJHJJIJJIJHIJGIHIJJJJIIJF
@3864384/1
gggaattctaagagggtacacaattcaggcactaat
+3864384/1
@@CDADDFDFDHDGGBAEDHIFIIJI@DBFGGGIA9
@6934152/1
catttctttttcttgatctctttcattatcgtaaattgtcacggtctcaa
+6934152/1
CCCFFFFFHHHHHJJHIJJJJJJJJJJJJJJIJJJJJJJJJJJJIJJJJJ
@3864721/1
cttaatcatacaataattagcttaatattagaaatcttaataaataggac
+3864721/1
@CCFF;DFHD>BHIIGEIEHBCGGHGJJBGEHGGGICGGHIIEHIDGBH@
@2194640/1
gttccactttcacaatcaattaattggtaacatggtaaa
+2194640/1
@C@FFDFFGFHDBFGGIGCIEE:FHHDBFHF@HGGC>BE
@2761172/1
ctagattatcccttctgaagacaggactaggtgctgcaatgaccatcaat
+2761172/1
@@@DDDDDFFFHHFGEHGIF4C?ABA;BE39CBFADGH9C?CF@BCAADH
@1039229/1
cggtgttttaattaaaaaattggtgggaggagaaatagtgattctgtagt
+1039229/1
@@@DDDDFHFGHHIJJFHGGIJJCGHIIGHGBFGGGHI?FGHEIDGF<F4
@1039367/1
ctgcactgtgacagtcttcaagcactgagttagaataccaacctga
+1039367/1
CCCFFFDFDHHHGIGIIJJIJJFGIIHIJHGGIIJIBECG@;GHHD
@8483569/1
gttgaagttgaaaagtttctgtgaataagaaataaacagtaattgagctt
+8483569/1
CCCFFFFFHHGHHJJIIJJJJHIIJIJJJJJIJJJIJJJGIIJJIIIJJJ
@8483944/1
tttctgcttaggtgtattcattacatatgtatttatactgacataatctc
+8483944/1
CCCFFFFFHHHHFGGHIIJJJJJJJJJJJHJJJJJJJJJJJJIJJJJJJJ
@508600/1
ctaacgttatcaggttttgggtagttggg
+508600/1
CCCFFFDDHHDHDI4CGGEH8?<AHF4?F
@5467105/1
cgaggagtattcttggaaacaattttataattattggatatattcatgcc
+5467105/1
@CCFFFF=DHHHHJGGHIJJJIJJJJGGIIJJJJJIFIJJJJIIIJIGHG
@5922852/1
gccatatagccttaaaagggcaccccaactagttatgtgagggtgaaggt
+5922852/1
CCCFFFFFHHHHHJGHGJJJJJIIJJGGGIHIFBHIIGIJIID?GHJHG?
@5922864/1
ctcattagcaagtacttctgatagttcacacggttgatgattttgacact
+5922864/1
CCCFFFFFHHHHFHJJIJJJJJJJHIJJJJJJJDHIJJIIJIJJJJJJJJ
@2761950/1
tgagtaatctctgtatcaacaactgtaccagccggcacattcatatttct
+2761950/1
BB@FDEFFDHHGGHGGIJGIG@GIIDHGHEG@HGIJFGGC>DGGIIICHH
@2762531/1
cctcaaggtacacccctataagggcttcgatagaatctgcaacaactttg
+2762531/1
B@C@FFF?CFADDFGIIDHHICHIJJJJD?FHG<DHIIIBHCGGHEHAHI
@2197772/1
ctgtgttctgttgtttactagagaacttcttaataatgaaagatgccctt
+2197772/1
@@C7DDFFHHFDHHBHIIGHH>BCFHIIIJIIJCHJGJFIGIG@AGHG<D
@6937058/1
gaccagtttgcaaagggaagcgagcttgctgttgttgctgctgctgctgt
+6937058/1
?;@DD>2AFFDBFGG>@EGGGBAFHGIGFIEFBB?DHBDBFF?BGGEICG
@8485407/1
gtcccagtctatacagtttcaaattactaacctgtttagaacgaagatga
+8485407/1
CCCFFFFFHHHHHJJJGHJJJJJJJJJJJJJJIJIIJJJJJJJJJJJIJJ
@1631847/1
aacagcctcagcagcaacagaggca
+1631847/1
=?@BB?D>?BF8DC;C:;3A3A?C1
@2763922/1
ggcaacaaacagttgttttttcctgatatagctctaacttca
+2763922/1
@@@DD?;DC3CDHEH@EBB@D9AC@@GEBFC><CBE@<@BF>
@8486099/1
ctctcgtgagccaacagtaagacatggtagatgaggatactttaatctaa
+8486099/1
CCCFFFDDHHHHHJJJJGHIJJJJJJJHHGIIIJJJJJJJJJJJJJJJJI
@8486587/1
gtacttgaggctgagatgaaggtggtctgctgggttgctggtcaccgggt
+8486587/1
@@@FFFFDHGHFFEHIDGGGGH<CFFHGIJJJIIIIIJEIJHIGICHIIG
@3869213/1
gctgagatgaaggtggtctgctgggttgctggtcaccgggttgttgccta
+3869213/1
@@@DADBDDDH?;E3:CDFHEHIIBFH>FGGIGG9FGHGH<?:72C=BG@
@2198986/1
accgatgcaattaatactcatcttctttactaaaaggctac
+2198986/1
?@@D7DDDH<FHFGG<4EECFHIEGEGC9EHFDFAA?DEC@
@6938334/1
caacaaatctcttaatgatatcagtcagcttacaagccttagtaagcata
+6938334/1
CCCFFFFFHHHHHJJJJJJJJJJJJJJJJJJJJJJJJJJJJJIJJIJJJJ
@6938545/1
ctggttgccttaaaacaatgtcaagagcttggattgcctcctgcggacca
+6938545/1
CCCFFFFFHHHHHJJJJJJJJJJJJIJJJJJJJJJJJJJJJJJJJJJJJH
@4401946/1
ctgtattataacatgacctaagagttttattaaagttggatcattagcag
+4401946/1
BCCDFFFFHHHHHJJJJJJJJJJJFJJJJJJJJJJIIJIIJJJJJJJJII
@8489068/1
ctcatgttataacattatgcagttcattacctaagatatttgttatgatc
+8489068/1
CCCFFFFFHHHGHIJIJJJJJJJJJJJJJJJJJJJIJJJJJJIGJJJJJJ
@6482467/1
ttggtgtttgttttctccaactccgacaaacgccatcctctcattcttag
+6482467/1
BBCFDDDFHHHHHJJJJJJJJJJJJJJJJJJJJJJJJJJJJJJJJJJJJJ
@4402463/1
cgtgagccaacagtaagacatggtagatgaggatactttaatctaatatt
+4402463/1
CCCFFFFFHHHHHIJJJJJJJJJHGJJJJJJJJJJJJJJJJJJJJJJJJJ
@7426305/1
ccttcccactggggtgtatgtcattgagggcaagtgcctcattacaacat
+7426305/1
CCCFFFFFHHHHHICGFGHGFHIJJJIJJJJIJJJIIIJJJJJJJJJJJJ
@2200578/1
ctccaattgcattccctttcacactagggacatgaggtgaaa
+2200578/1
@@@BDEFFHGHGHIGIGHIIGIGGI@GGGCDEFDGCCC@AFE
@4402660/1
ctgaaggcttttgggtcgtgagaagctgcaacggctgctatagatggaac
+4402660/1
BCCFFFFFHHHHHJJHIJJJJJJJJJJJJJJJJJJJJJJJJJJJJJJIJC
@7426713/1
ctctcattcttagttgtaacaactaggggcaccatgacgatagctttatt
+7426713/1
CCCFFFFFGHHHHHIJHIJJJJJJJJJJJJJIJIIJJJJJJJJIJJJIJJ
@4403015/1
gtcacttttggtcctgttggtccattaatataaaatggttcaacttcttt
+4403015/1
@@CFFFFFHFDAFHGHHGECBFHIJJEIJGIIEIGCDFCFCGIIGEIIIH
@7427087/1
ctccagcaggtgggtgagtaacatcagctccgagaaatattacaggttcg
+7427087/1
CCCFFDDEGGFFHGHIIICEFGBHEGGIIICEDHE@BDBBBD??BF8BFH
@4914380/1
atccataataagtctaaatagaccttcagggtcattatgggcttctatta
+4914380/1
BB=DDFFFHHHHHJJFGGIJIHIFFHJJJJJHHIJJJJJJJIJJJJIJJF
@4914527/1
ttcaaacataacagaaaaaaattgaaaataaggattccagtactactgaa
+4914527/1
CCBFFFFFGHHHHJJJJJJJJJJIJJJIJJIIJJJJJJJJJIJJJJJJJJ
@3300689/1
ggtcactgttgttccattgcttgaggtctggtaattggagcgg
+3300689/1
@@<ADFF?<DBHG<GGFGGGGB<FG9F@HHIB<@FG@>F>FD?
@7427539/1
ggcacattgcagttgctatcatacattcttaatatctgtgtattaagcct
+7427539/1
CCCFFFFFHHHHHJJJJJJJJJJJJJJJJJJJJJJJJJIIHIJJJJJJJJ
@6939123/1
cttggtcatcagtttgagatactgtaatgcattgtaggccgcacatgttt
+6939123/1
CCCFFFDAFHHAHIIAFHIIIIIIHGGHHGIIIIIIICGIIIBHGGGIII
@7428566/1
gccagtacctatttctttgtgtcgaaatacaaggcaggaaatggtgaact
+7428566/1
@C@DBEDFFFHGFHIIIIIHGIIIIEHIIIIGGG;FHAHFHHEGBDHHII
@5925947/1
tcaatttcttctttaggtaaaacttttatgccaagccaagacatgaacaa
+5925947/1
@@@DDBDEHHHHBG@FBACFGGFHHIIE?C@BECHICGGDGFEEHIIGHI
@5926013/1
accaactcatactgtcttcagcctcatgttataacattatgcagttcatt
+5926013/1
;BBFFFFFHHHHHJJJJJJJJJJJJJJJJJJJJJJJJJJJJJJJJJJJJJ
@6484967/1
ctcattttcactcagaagaaataatatctcagc
+6484967/1
CCCFFFFFHHDHHIJIJJJJJJJJJJJEJIIJJ
@1043726/1
cgtggaagtaagaggtctttcatttaatgttttttgaaaagcctcacttg
+1043726/1
@@?DD?DBC?2CFG<BEGEEBHE<CHCHCBH4?GGGGG49BF@<DB2</8
@3303711/1
atctgatttgttgtttattagggtagcatttggaggactgtcagatggtt
+3303711/1
@@@DDD?D4CFF?CGHIIFIIGGCBEGAEFDDBBB@ECCH9BGA<@9DBF
@5473621/1
ggtgcggaggctaccttgccgtaggaaataagaaagcaagagaaggaagt
+5473621/1
BCBFFFFFHHGHHGIJIIJJJGIIJIJIJIIJJIJJIJJJIIBHHIIIIG
@7429663/1
gagcataataggtaggtgcagggtatgaaactgaacgtgtacacctggta
+7429663/1
@@@FDFDDHHHFHIGIAFDEHHI<CFFHGHGIIIIIICDHGHGGGHGH?F
@4405784/1
gctgcagtttccatatcatattatacctgaaggcttttgggtcgtgagaa
+4405784/1
CCCFFFFFGHHHGJIJIJJIIJIJGJJIIJIHIJJJJJJJFHHHHGGIHG
@8490442/1
gctaatttaaaaattgaatagtttttatgaaatgagtcagaattttcgtt
+8490442/1
@BCFFFFFHHFGHJJJJIJJJIJJJJJJJJJJJJIJHHEHIJJJJJJJJJ
@7429931/1
gtaatgaattcgtctgtctccatactctggctgccgaatgccacaattgg
+7429931/1
CCCFFFFFHHHHHJJJJJJJJJJJJJJJJJJJJJJIJJJJJJJJJJJJJJ
@7430110/1
gttgctgctgaggctgttgttgccactgctgctgctgaggctgttgttgc
+7430110/1
BB@FFFFFHHHHHIGJEHIGGIIJJJHIJIJJHHIDHHHIIHIBGGHHHG
@1636260/1
ccagaacttccggcataatgagtacatc
+1636260/1
CCCFDFFFDFFHCEHIEI@H<F4?BFH@
@5927467/1
gtagaattacagaataactcatgaatgctttctaatgtttcttcatttaa
+5927467/1
CCCFFFFFHHHHHJJJJJJJJJJJJJJJJJJJJIJJJIJJJJJJJJJJJJ
@7430498/1
agggtaagtctttcagtctcatccacattttatgtgctgctaacctcttg
+7430498/1
@BCFDDFFHHHHHJJJIJJJJJIJJJJJJJJJJJHIGEHIJJJJJJJJJJ
@4916698/1
cctgttgttccattgcttgaggtctggtaattggagcggcttgtct
+4916698/1
CCCFFFFFHHHHHJJJJJJJJJCEHJJFHHIIJJIIIJIJJJ0?/8
@6942500/1
agctgctattgaaggctttttgttatctccagcaggtgggtgagtaacat
+6942500/1
@@CDDEFDF<DHHIJFHIGJJIJJJIGIIIIJICHICGHIFGGI?@GIID
@5476626/1
caatgagtgagagcttgcaagaggtaacttctgtcttgaaatctgtagcc
+5476626/1
CCCFFFFDHHHHHJJJJJJJJJJJGHJJJJJJJJJJJJJJJJJJJJJJJJ
@5476659/1
caacagtataacattcgtcctcctgccactcatcataatgaacaatatct
+5476659/1
CCCFFFEFHHHHHJJJJJJJJJJJJJJJJJJJJJJJJJJJJJJJJJJJJJ
@2769645/1
cttagctcccactataatatggtatctccactttcttctgagaggattct
+2769645/1
?@@DDD?DHBFBH@HIIICIHIBHGHHHI<E<F>GHIIIIGIF<D;GHGI
@6488430/1
gtacgctcaaacatgcaaatgtgacattattgactaaggccgatctgagg
+6488430/1
CCCFFFFFHHHHHJJJJJJJJIIJJJJJJJJJJJJJJJJJJJJJJJJJJJ
@4407907/1
ggctgctatagatggaacgttgatctggtctggagctggatgagtgacat
+4407907/1
@@@DD=DDDHDAFGF>GIGIIIGIGIIIHGIIGHEHIGGDHEHIFHFEHE
@3306534/1
aacttcaattaatttctgatttttattaacaatagattggttgtaacgat
+3306534/1
CC@FFFFFHHHHGJIIIFJIEHJJIIJJ<EH@FH>ADHCBHIJFHIGG=G
@6943629/1
tccaacaggacctggtggggccccacctcccgcaggagcaccagggggtc
+6943629/1
@CCFFFFFGFHHHJJHIIAEGIJIIJJJIIIJIJJJJJIJIJHHGGFD@B
@4918510/1
gccctcttcattttcggtttcgtaggcaggtggaggccatcgcctggtca
+4918510/1
CCCFFFFFHHHHHJJJJHIJJJIJJJJJJJFIJJJJJJJIJJJJJJJFHI
@7433452/1
gcatggtttaagaaagaccaaaggtttctgttgagctagtcatttgttcc
+7433452/1
CCCFFFDDHHHHGJJJJJJIJIIICHIGIIIJIJIIIJJJGGHCCGGIIJ
@1638901/1
gcccatggcagcaaatctacttgatcctatagtttc
+1638901/1
@@<BD;DD>;FFBFA:AFEB:A::D<?FFH4E9?<9
@6944302/1
tccagggctatgtgcacgcttatcctcaaaaagatgtcttgtaattaggt
+6944302/1
CCCFFFDFHGFHHEIJGIIJJJGGIIIJIIIJIJJJIJJJIIGIIGIEIB
@516264/1
ctgatggaatccaaaccatacttcacgaccacctccaagaggatggtagt
+516264/1
@@@DDDDDFHHF?CHIII<EGIEHHGIDG@FHIIIIGHBG8?FHICHIGF
@6944874/1
ccccttcagaatataatagtttcaattcatttgatttatgcttaataagc
+6944874/1
CCCFFFFFHHHHHJJJJJJJJJJJJJJJJJJJJJJJJJJJJJJJJJJJJI
@2772734/1
ggcataataggcaggagcaggtatagatactgaacgtgtacacctcacat
+2772734/1
@BCFFFFEGHDHD@FFEHC@HF>HG>F4?G>FGEFGGGAB<FGHHGGIBH
@2772784/1
ctttttagtaccgggcttactaagggagttttcttgatcattttcgttta
+2772784/1
CCCFFFFFDHHHG<E6FFCGIHD@HFAG:C@<DBDFGCGIIDIB>FCH?F
@1047439/1
cacacaatcagcaatacttttgtcaggaatggaatgctgagtaaca
+1047439/1
C<@DFFFFHHADFG@GGGIEIGDHGIJFGGBHGHBEGCGCF?BFF@
@7434498/1
gtcggcatcatcacttatttgttgtttaaacgtcttcccttgatttcctc
+7434498/1
CCCFFFFFHHHHHJJJJJJJJHIJJJJJJJJJJJJJJIJJJJJJJJJJJJ
@7434596/1
ggtttcgtaggcaggtggaggccatcgcctggtcatgcataattcttgta
+7434596/1
BCBFFFFFHHHHHJJEHIJJJJJJJJJJJJJJGIJJJJJJJJJJJJJJJJ
@6947391/1
ttcgtctcacccatgttaaattttttcagaatcatgtgattttttttcct
+6947391/1
?@@DBDDDDAHHDGDACBHFE<F@EHIIIIIGHIEIGIGGIIIIIII>CG
@8495935/1
taagaaataaacagtaattgagcttagattagagttgttatttatcttaa
+8495935/1
@@@FFFFFGHHHHJJJJJJIJIJJJIJIGHIJJIGHIHIJJJJJJJJJJJ
@2208773/1
gtcacaactaacaatgggccacaactcatatt
+2208773/1
=@<DDD8DHDDHABB>DE@GFHCAF<<DD9CF
@2209134/1
gttggtaaagcaacaccttttcgatttacatacctaggggtgagaaaa
+2209134/1
;=?ADDDEFABDHIJFIIJJHJGE9CGDHIJ<FGIIBGIG:@DBF<F3
@8496782/1
gcctgttgctgctgtggtggttcttgcctttgcagctgttgtggtggttg
+8496782/1
@@@DDDDDFHHHFIEFEAFD@FEIIGEGIIIIBHIIIIGHIFHGDHI6DG
@2210434/1
cattagtaccatatctctgcattgatttgttagagctattagt
+2210434/1
?@@DDDBDD?FFAHHIHGC:EE9FDIGGIGGI99CB@:<?BEE
@520396/1
aacgattggaaaaataatcagaataagaac
+520396/1
@@@DDB?DFB??;;?BA@FGAB@FH<FEHA
@6491916/1
gagaatagtatattcaatattaaacctaataactttgcatacaggcaaat
+6491916/1
@@@DDADDHHAFDB@EHAE@IAB@A:CC?HH4A9AC>9DB?BDHGGGG8F
@3874172/1
gccactgattgatgtcccaatggtccacacctttgtcaccactatattca
+3874172/1
C@CFFFFFGFHDHJ>FHIH@GHJG@GEEIIGGEH>EGEHIEHHCIGCHDI
@7435958/1
ctgatatagctctaacttcaattaatttctgatttttattaacaat
+7435958/1
CCCFFFFFHHHHHJJJJJJJJJJJJJJJJJJJJJJJJJJJJJJJJJ
@2777314/1
ctctggctattttagcatggaatgtaatctccaagttgtgaatcaatttc
+2777314/1
?@@A13BDBDFFCAEGDBHG>AF>CDHFHHHGIIEBC@9?D9991?D???
@2213162/1
ggcaacaacagcctcagcagcaacagaggcaa
+2213162/1
@@?BFFFFHHGDHFIIJIJIIIIGGCCHC?;D
@4927752/1
cggtttcgtaggcaggtggaggccatcgcctggtcatgcataattcttgt
+4927752/1
BCCDFFFFHHHHHJJJFHIJJJGJJJJJJJJIJFHJIJJJJJIJJJJJJJ
@3312651/1
ggtctctgctgttgctgttgttgctgaggctgctgtggtctctgctgttg
+3312651/1
@@@FFFDFHHHHAHF>D?FHHGJJIC@HCHGHCACF9D9?DGBEGIGF9B
@8497549/1
ctttaagagtactaccaactcatactgtcttcagcctcatgttataacat
+8497549/1
@@@FFFFFHFDFHJIIIIJJIJJIJJJJJHHIGIIEII@CGGGHIGGGEG
@6950591/1
cttcttcttttttccacgtgaaatctttaggctgcagctcaaccatttta
+6950591/1
CCCFFFFFHHHHHIIIJJIJJJJIJGIJIFHIJJIJJJJJJJJJIJJJIG
@6950606/1
ctgctcaatttaccttcatccttgttttcaaagttgataaataatattaa
+6950606/1
CCCFFFFFHHHHHJJJJJJJJJJJHJJJJJJJJHJJJJJJJJJJJJJJJJ
@6950794/1
caacaatttctcttcctttttttggatctgaagggcggtcccctcttttg
+6950794/1
CCCFFFFFHHHHHJJJJJJJJJJJJJJJJJJJJJJJJJIHHHHFFFFEEE
@4928967/1
gcgatgattccaaagcttcaaaaccagccaagagaaaagctaactcccct
+4928967/1
CCCFFFFFHHHHHJJJJJJIJJJIJJJJJJJJJIIJIJJJJJJJJJJJJJ
@4929484/1
ttattatattactcctaattgaagagccttttcccaaaatcataccatta
+4929484/1
BCBFFFFFHHHHHJJJJJJJJJJJJJJJJJJJJJJJJJJJJJJJJIJIJI
@528218/1
cttgaaaagaaagaccttcccactgggg
+528218/1
@7<DAD?DB?DFBFI;>EF@>B3C<3F?
@5935118/1
caaaatcttcttcatcacgtcgtctttttttaccaaaccggtattttccc
+5935118/1
@@@FFFFFHHFGFIHIIIIIIJGHIIIJGHIIJJJJIIJJJ@FHIGIIII
@4930867/1
ccagattactacttcttttaagcagtaacttctctgtacaaatatactga
+4930867/1
BCCFFFFFHHHFHJJJJJJJIIIJJHHIJJJJIJJJGIIJJJJIIJIJJI
@4931568/1
gtggcgtatttacagaagcaaggttggcctattattggcattccagcatc
+4931568/1
BB@DFFDFHHHHHJJJJIJJJJJHIIJJJJJJJJJJJJJJJJJJJJJJJJ
@2780633/1
ggtgcaggctggccatgttgaatagcttgctgtg
+2780633/1
@@=DDDDD:;CAC3CGF:CEA:<E@FHIECG??C
@2213957/1
aaattttttcagaatcatgtgattttttttcctttcaagaatatactccc
+2213957/1
<;=DDD?;CADF?FHECCDHCHGHAGGEGGIGAG@4DF44BFGHI4=@96
@532363/1
ctctatttcattgtgcattaatctatagaaaattttccagacagta
+532363/1
@@<DDDD4D<DFFIB<2C@HCEHIC@EAFC>FECEH9FBBCEE;@F
@8500902/1
cctcacacctggcactaaactgtaaagggcttcactgcaaaagtttgatc
+8500902/1
@@@FFFFFHDHFGGGABHHGEHGHHJIJG@@FB@FHIJIIJHF??@GEHI
@4416908/1
cagcaatacttttgtcaggaatggaatgctgagtaacaagattatatggg
+4416908/1
B@@FFFFFHHGHHJJJJIIIIJJJJJIIJFIIIFGIIIIJJJJJJIJIJJ
@8501292/1
agtctgtctgcatctgtatatgccctagcacggaaagcagcgagatgagc
+8501292/1
CCCFFFFFHHHHHJJJJJJJJJJJJJJJJJJJJIJJJJJJIIJJJIJJJI
@8501344/1
ccttgaacaaatttacctaaagcaacaacacaattgtcggcagctgggaa
+8501344/1
C@@FFFFFHHGHHJJJJJJIJJJJJJJIIIIIJJJJHJJIJJJJJJJIJJ
@8501401/1
gttcaagatcattttaaactgtccttctgacacaccatctctgtaaa
+8501401/1
BBBFFFFFHHHHHJJJJJJJJJJJJJJJJJJJJJJJJJJJJJJJJJJ
@533107/1
gcatgttcttgcctttgttgctgctgtggtggttcttgcctttgcagctg
+533107/1
@@@DADDBFFABFG@DFGH;FCEFGG<;;9AB:CF3CFHIEGGHIEH>HI
@533160/1
tctctttcccgatcaggcgctgacctggcggtagctttaatcatagttga
+533160/1
@CCFFFFFHGHGGDGGFDHDEHGH3?FGIGBAHGGGGHGFGHGCC@=EEE
@1648754/1
atgactacacaaccatttggtatattcatc
+1648754/1
?@?D=?DBBHDHDGIBBHIJ:C@HCFIHC4
@1649556/1
ggcgtcgttattgaaatcagctctcctaacaaggttgttaatctctcttt
+1649556/1
@<@DDAADFFH>FGCHDGGGGHGEGGC@<D>DGC?DGDECGGEG<DFEEG
@2216362/1
attatctcttggacaagttgttatattagtcactttatatgttcttttaa
+2216362/1
@@CFFFFDBHHFHJBEHFIIIHEGHBG9CFEIHHGFFCIIIIEGHGIIEI
@2216437/1
tcgataatagatatgtaataagaatatt
+2216437/1
7@@DDDD>FCBDDF@GIFEFH4C<C4AE
@3879503/1
catactcttgttacaacatatttcaacatgtatccttttgggcggtacca
+3879503/1
@@@ADFABFHHHHIDC:E>HHDHGIEFHIBHH94FBEGGI8D9DH<F@@=
@2217056/1
ctgacatatactaattaagatagcaacccacattggggcttttgttggcc
+2217056/1
@@@DAEFFB?FFDHHHG@FA>I<<F@E@CFEGEFBDFB@@DAHGHICG<B
@4933322/1
gtacctatttctttgtgtcgaaatacaaggcaggaaatggtgaactgcct
+4933322/1
BB7BDEFFHHHHHJJIJJJJJJJJJJJJJJJJJJIJJJJJHIJJJJJJJJ
@3880525/1
cttggcagtaacaagattttcacatggctgcccctttattatccctttca
+3880525/1
CCCFFFFFFFFFHIJBGHIDHIJIIJIFCFFHIIGGGIIJIJJJJJJIIG
@2784395/1
atcaggttttgggtagttgggtaatattttgataacgtggatgtagatag
+2784395/1
@B@DBEDDHHHGGABGGGGGGAEEFAGEIIIBFIGCF9BFC@FDEGGGIC
@6955134/1
cgtacttctagcattagaagtttcttctccagctaaggctgtatcatcaa
+6955134/1
@BBFFFFFHHHFGIIJIJJGHIJJJJIIGIIIJJIGIJJIJHIJJIIJJJ
@3317714/1
ccttctgacacaccatctctgtaaaagaggatagcttgaggcttatacct
+3317714/1
?@@F@DEFFADFH=F@FBFIEEFHAFH1;BF3?F@D>@><FGGBDF>DDD
@8502138/1
cctcgataatagatatgtaataagaatattgatgctttgcccgtccttta
+8502138/1
CCCFFFFFHHHHHJJJJIJJJJJJJJJJJJJJJJJJJJJJJJJIHJJJJJ
@3317803/1
actatcttcaaagagaaaaagtgcaatactaaaattttattcagtatatt
+3317803/1
@@@FD?DDHHHHBEEH9EGIEEHC@BEHHCHHIIECEGHGE4?C?D@DHI
@5941108/1
ccacattctatcaagtaggcaccaatcaaggcctccacacaatcagcaat
+5941108/1
CCCFFFFFHHHHHJJHIJJIJJJJJJJJJJJIJJJJJJJJJJJJJJJJJJ
@534777/1
ccacgatttcggcagcttttacctc
+534777/1
;@1BDDDDD4<C6E@2AABFE4CGF
@3319439/1
caccaacataactcttgataaaatacaacctatcctaaataattctgatt
+3319439/1
@CCFFFFFGDHFFIHGBEHIIIHHIIIJGFHCHHIIGIGJIG>FHIGICG
@5942034/1
acgttatcatcaacatctgacccttcacactcatcaagaacttggtaaac
+5942034/1
@@@BBBDDFDFBFDE?AFCCA:ADD@ACHB39CB<FBDDGDFGIAGCFAB
@535918/1
cttctttctgtgcatcatttttagattttcctgcaccgatgcaattaata
+535918/1
C@CFFFFFHHHGGIIIFJIIGIJI>DHCHHII@GHHBEFGBF<?FGGFEG
@5942192/1
ctagtataaagattacttctaccatcaaaaacaggtttaaggtttccaaa
+5942192/1
BCBFDFFFHHHHHJJJJJJJJJJJJJJJIJJJJJJHIJJJJJGHIJJJIJ
@1054241/1
aggatactttaatctaatattatattgact
+1054241/1
?@@?BA??=CC?FGEEBEEGHH<FIGE@EE
@3320300/1
ggcctatcctctggaggaattcctttaa
+3320300/1
@?@BD;DA3CA>F9<E;ED>?BCHG9?A
@2784858/1
gcccaatatagattccagaacttccggcataatgagtacatcat
+2784858/1
?@@DDDBDFHDHGB4?ED>FHIGIEH>GE6EF4FCACB4BG4?<
@2785232/1
gttgctgctaaatcttcaagtacatagtacataactttagctgtcgtctt
+2785232/1
?@@7DFFFFHA<DFHIIII<<FHGGI@CADFFEGC<FGGG>BFH>D@GGH
@2786135/1
tcataatgagatcaagtttttttcgaatcaaatgaagctgtattataaca
+2786135/1
CCCFFFFFHHHHHIGJBGJIJJJIIJJFGGIIIEIIJJGHJJIJGIIJJJ
@6956570/1
agaataggaatgtcaggtgcgttaacttttggtggctttattatattact
+6956570/1
@@@FFFFFHHHHHJJJJEHIJIJJJJJJJJJJFGIJJJJJJJIJJJJJJJ
@1055208/1
aggtacacagttgcagtcctgagctggtcttcagtcacccgattctattt
+1055208/1
@@@DDDFFHFBFHEGJFHEFHB;CEGE9CHHJFGCFAAGGE>H=GCG@EI
@3323074/1
ctcatcaagaacttggtaaactcttagatcttcattttgttgccttaatc
+3323074/1
@@@FDAEEHGHF8FHI?CDGHII@>EHCEHICHGEGGCGEHHHFG@BD>G
@6956871/1
tagtaagtgatcattaagttcgccgatcttg
+6956871/1
?<=4ADBDHF8BDG<EHB<CFCHEGEGHCHI
@7444823/1
agaatttttaaccatttacacaatataaatgcaccttcaacaccacactc
+7444823/1
BBBDFFFFHHHHHJJJJJJIJIJJJJJJJJJJJIJJJJJIIJJJJIJJJJ
@3883490/1
ctcatagcttggaggagatatgatttgtctctaaatgaataatgcag
+3883490/1
@@@DADD8FHDHFHIGCFGHGHIGIGJI<FH9?<EHG@CFBDEGHGF
@1656330/1
ccttaatctagccacttcagccttat
+1656330/1
@@CFFDFAFD?F>FGIIGI@E@E>?E
@5948838/1
tttggtaggacgtgctgtaccttgtatactagcatgactgactagat
+5948838/1
:?@DD=AA?F<CCFBEFGCF@EHF99CHDFGIIICA<GGDGFGE;FG
@6958393/1
ccaaactccagccaaaatccaaaggagccc
+6958393/1
11=DD?DD>?:DFG>BEEFF>EH3<C;;81
@3884768/1
cagctggtgtagaattacagaataactcatgaatgctttctaatgtttct
+3884768/1
@C@DFDFDHABHHIJJBHJEIIJEEHGIIJIJFIBGGC9DFGCFEGGGEH
@3885653/1
ccgtgatctaatatttgagcagaaggtgctggtgcatgtaatactttgta
+3885653/1
@CCFFAADFHFFDGIIGDGGGDFEGDCBBEFC@@CGG>CGH4HGFEEGDA
@5950581/1
atttctttgtgtcggaatacaaggcaggaaatggtgaactgcctttcatg
+5950581/1
CCCFFFFFHHHHHJJIJJJJJJJJIJJJGIJJJJGHIJJJJJJJJJJJJJ
@6959961/1
gcttaatattagaaatcttaataaataggacgaccaacacagcgataaaa
+6959961/1
CCCFFFFFHHHHHJJJJJJJJJJJJJJJJJJJJJJIJJJJJJJJJJJJJJ
@6960158/1
ccttcagttaatatgctttaactgacaacattcaatgttctgtaattaat
+6960158/1
CCCFFFFFHHHHHJJJJJJJJJJJJJJJJJJJJJJJJIJJJJJJJJJJJJ
@8509502/1
cttctgtaaaacgccaataattgttctttcatgatactctcaagatccct
+8509502/1
CCCFFFFFHHHHHJJJJJJJJJJJJJJJJJIJJJJJJJJJJJJJJJJJJI
@541927/1
cacgacctttggattgaatataagaccttgttgttttagggtaatcaa
+541927/1
@@@DF@?:<BFDBHGGCEHIGHHA>CHCH>E4C9DHGGGDC?DF4DG<
@5951694/1
ctccatactccttgtcttacaggtaccggtctttctcgataatcaagtgt
+5951694/1
@@@DDDADHBHHHICBBEHC<A3CFGGGAEGIGI?FDG@DH6DDD?99BB
@8509737/1
gtagcattgtaatttcttgttcttcttgtttcttttctttaacatttctc
+8509737/1
CCCFFFFFHHGGHJJJJJJFEHIIJJJJHHJJJIIIIJJJJIJIJJIIIH
@4939878/1
ctacagatatctagaggttctgtatttcctgtgatcttgtctaagattgc
+4939878/1
CCCFFFFFHHHHHJJJJGGIJJJJJJJJJJJJJJJJJJJJJJJJJJJJJJ
@5952644/1
ctgcagtttccatatcatattatacctgaaggcttttgggtcgtgagaag
+5952644/1
CCCFFFDFHHHHHIJIIJIJJJJJJIJJJJJJJJIJJJJJJJJIJIIGIJ
@544114/1
gaacgaagatgactgagttttccttcatgtatattttcatgagtacagta
+544114/1
@@CFFFFFHHHHHJJICDEHHIGGI4FHGFID<@?EE@AGHGICDG@GFG
@3327704/1
cttctctgcactgtgacagtcttcaagcactgagttagaata
+3327704/1
@@@DDDDDF>FDB??DHHD:?EF@EHEG@EGC>EC4C<C?CC
@1060180/1
gctatgtagtaagacatcaatattttaaataaaatatttctctttcagaa
+1060180/1
@CCFFFDFHHHF8EHIJJJGGHIJJIJJGI4CHB>FDHCHIGCGGIGIJ9
@2225455/1
gctattttagcatggaatgtaatctccaagttgtgaatcaatttcaggat
+2225455/1
@@CFFFFDFGFDHIG@FGGDIBHHDH@FDEAE<A7@BE4EA<F@?DDCCF
@4941375/1
cagtgaaaaattgtttgccacgcatgtcccatactccctggttgggaagt
+4941375/1
=@;DDFFFHHHHHIIJJJJJJJJJJJJJJJJJGIJJJJJJJIJJJJHHHC
@5953431/1
ttataagcaaaatattttaaatgacaattactgtcatataaactcctcta
+5953431/1
CCCFFFFFHHHFHJJJJJJEIJGJIIIJJHJJJFHEIJJIJJJJJIJJJJ
@6960559/1
gttgagtgaagtttctgagagcatcttctctaactgtcctttgaggtgca
+6960559/1
CCCFFFEFHHHDHIJJJJJ4FHIJJJJJJJIIJJJJJJIJJIIJJJIJJJ
@2792339/1
ccactatctaaataaatagctgcagctaatgattcaaataagtctccaag
+2792339/1
@@@DDDDDA?B>FEE@FBCFHIEG9CFB@FEABHICFGDE>DFF><C4B?
@3887235/1
caccatatcgatacaaaataattctatgaggcttgtagccaccggtactt
+3887235/1
@@@DFD3BFHHHHJGGGIEGIFEGHHCFEHIBHGGFEDHG3BFB<HG@DH
@4942512/1
cgtaaaatagggtcacaactaacaatgggccacaactcatattgatcgtc
+4942512/1
CCCFFFFFHHGGDFHIJJJIJJJJIHGGGEHIJJJIJJJIIJJIJJJJJJ
@1661176/1
gcctcttttaccattgtacgagtttg
+1661176/1
@@?BDFFD>FHDDGGD@F>@:<?EDH
@3887741/1
gcgccaacaacaatgacaggtttttgaaaaaattttggccaata
+3887741/1
CCCFFFFFAHHHGJJGJJIEAFHIIGGGGGGGGGGGIAEADEH9
@2794161/1
gtgaaatctttaggctgcagctcaaccat
+2794161/1
@@@FDB;DDA::D>EG9?F<<EC3:<A;<
@4425436/1
gtcactttatatgttcttttaacactctttgatggaatttcataaacaac
+4425436/1
CCCFFFFFHHHHHIJJJJJJJJJJJJJJJJJJJJJJJJJJJIJJJJJJJJ
@2228768/1
gccattcaactttgcattaactttctgtagtatgtttacaaatgttg
+2228768/1
<@@FDDDDFFHHDGDFEI@CIFICHEHIIIFCHCBDG9C??E?EEAA
@2228973/1
ctgtgatcttgtctaagattgctttcgctgcggcatgctttgcttctttc
+2228973/1
@@BFDFFDFAD<FBHIIIIIIDICHIIJGHHBG>F62BF>FCHB@GDDEH
@4943819/1
gtcagcttcttaatgcatctctgcccagccacaatgttacaaacctctag
+4943819/1
CCCFFFFFHHHHGJJJJJJJJJJJJJJJJJJJJJJJIIJJJJJJJJJJJJ
@2795800/1
gtccgactgatgatttgaggttcttgtggaattgtgacactttgatgttg
+2795800/1
@@@FDDDFHHHDBGAHHI?>CGHGIIFHICF>FH?BDFCC9DFEHI@DHA
@545207/1
ctctgataaattagaatcatcccatagcaaatggtatttggtag
+545207/1
@@@DD<BAD:DFDGHHIGIG<BFCHCEHG429F9::EBBGHFFE
@2797082/1
ctaggcaaggtacagcctcaccacctcaaccgaacacttctaggttacat
+2797082/1
CCCFFFFFDD?FHIGIIJIIGGEHIGGIJJJJDGGADGIGEIGHFFHIGG
@3329229/1
ctctgctgttgctgttgttgctgaggctgctgtggtctctgctgttgctg
+3329229/1
@CCFDABDDDFHBHIJIJJFCDEEFEFFHIGIGIJIIICBDHGBDBBB9?
@4945336/1
gccgcttgttgctgtacttgaggctgagatgaaggtggtctgctgggttg
+4945336/1
CCCFFFFFHHGHHJIIIJJIHHHJJJIJJJJJJJIHGHHHGIIJJJIFGI
@2229319/1
cagagaggaaatagtattttttcttcatcgt
+2229319/1
@@@DDDFFGGHHGJ?CD@JHIAFCE<@CG;3
@2798222/1
gtatacctaaaagtgggttcatgaattgctccctccacctgaactagttc
+2798222/1
@@CDFFFFFHHHGCGEFEHIIBHC>HIHIIIGFCHGIIHFHGGGDDEB?D
@4946542/1
aaaactgaagtctgtgacaacccaacgcaatcgcttaacctacccctcca
+4946542/1
@C@DFDFFDDFHFHEEGIJGIJIJJIIHJJIEIIJEGHIGAHGHGI@FC@
@1663997/1
gcctttgttgctgctgtggtggttcttgcctttgcagctgttgtggtggt
+1663997/1
CCCFFDDDHHHHHIJHEEHABGHHJIJEHGEHIGIGGHEIIICBDE?FGF
@2799499/1
ataagattacaattcttaacattttttctttaaacaaagaacattggatt
+2799499/1
@C@DF8DEHHGHGEHHJIEA9EC@EGIJIJJBGGIIEFFEGEHAGFHAHB
@1664708/1
ggggaaataggatattttcgcattcattaagattagtattaactgttaat
+1664708/1
@@<DAADD?FHHFEHGGGE<FHIJIJJIJ<EGG??CD@>GH@FH@<FFDE
@4947194/1
gaccattttccaaaggtttaaaagcaggtattgcattggtataagcattt
+4947194/1
CCCFFFFFHHHHHIJJCFGIJJJJJJJJEFIGGIJJJJJFHGIJIJJIIJ
@7450277/1
ccggtctttctcgataatcaagtgttggtgc
+7450277/1
@@@DFDFFFHHDHEFHGGGHFHHHFFEHF;E
@2231925/1
gccgacacatcaatattaagcatcatcttccattgagaaggc
+2231925/1
@CCFDFFFFAF>4CFHI4AFE@FD9FEGE4??ED9C@G<?FD
@4948013/1
cttatcagtaatctcgaatctattatctcttggacaagttgttatattag
+4948013/1
CCCFFFFFHHHHHJJJJJJJJJJJJJJJJJJJJJJJJJGIJIJJJJJJJJ
@1062820/1
gctggatgaggaaatttttcataaagaagtcgaatactgttcttaggaat
+1062820/1
C@CFFFFFHHHDFEHIJJJJIJJJJI?GHIII=GEGGEIGHIIEGGFHEC
@2801765/1
gtgggttatatggtgattgatgccatt
+2801765/1
@8?DDFFFGDDFFCGGFGICCGGH9@F
@1667035/1
ggcttctattagttcatctatattttttaaggaag
+1667035/1
@@@DFFABD<<<D>EH@EBFADIBHGH6;BEGE@G
@3332163/1
cgccatcctctcattcttagttgtaacaactaggggcaccatgacgatag
+3332163/1
@@@FFFFFHGDFHIIIIIIICHHD4CEEHAG>FBE:FHBBBAD@GCB@;:
@2803559/1
gttgcggttaaaccaagaacatgtggcctatcctctggaggaattccttt
+2803559/1
@@@FFFFDFDHBBEBEGIGECCHEGGGIIIJIJDGGEBFGGHG>D>DFGF
@3332363/1
gtcagaattttcgtttggagcaaatacaatgtatttgctgtctttgtgtc
+3332363/1
CBCFFFFFHHHGHGGHIDGGJJJIJJEHEIGGGCHIIJIGJJIFIIJJGI
@3332554/1
ctctggtatccaaaggcactgttttcaccggaggaatttgtttgtgattt
+3332554/1
?<@DDDEDFHGHHIIIGGH<DBFEH9BFHA@:@FFGCGD>9BBE;FGIBF
@549935/1
gtgtgtaatcactgctgaggcttgaacaagcccttctgatagcctgcaat
+549935/1
@?@DF?DEHHDHHGIIHDFGEE9:E9FHIEIJJ;GGE>FIGF<DAHIJJ@
@4950259/1
cataagtcattcctctatcaggtaagacaacaatcacaagttttacttct
+4950259/1
CCCFFFFFHHHHHJJJJJJJJJHIIJJJJIGIJJIJJIJIHIJJJJJJJJ
@5962996/1
gtgatatgatatgggttgctgtttacaccaacgataaaatcaggctttat
+5962996/1
?=@DDDBDF?F?FGI:AFHGHCDEGIIHGGIGDFCDGGE>FDGHGB@>F9
@1668392/1
cgtagagaatagtatattcaatattaaacctaataactttgcatacaggc
+1668392/1
@@@F?DE<FDFHCGHIIIGDF>AEGIIEHFHGCCG9EGICGHIIJGGEAH
@4951473/1
ctctaattaagtaaaaactataaaaataataggctttttaaaataataca
+4951473/1
CCCFFFFFHHHHHJIIJJJJJJJJGDHIJIJJJIJJJJJIIJJJIJJJJJ
@4952656/1
gtcggtacaatgtaatatgagttttctttgttttcaaaggctctaactaa
+4952656/1
CCCFFDDFHHHHFIJJJJJJJIJJJJJJJJHIJJJJJJJJJJJJJIJJJJ
@8522391/1
gctcacttcaccaacattcatgaataatggaaaatcacatagcttcggcc
+8522391/1
@<@DFFFFGHHFFIIIJIIIJJJJIJIIGIIGIIGJJGGIGIIIIJBGGG
@2237718/1
ctaggctttgctttaggatcatcatctggattttgaataggaaatttgat
+2237718/1
@@@FFFDFFDHF?GDFFA?FGIJIJGFG99FHE@ACECGI<<@@?BD>9?
@4953167/1
ctggtaattggagcggcttgtctaacttgaccaacggtaaaa
+4953167/1
@@@DDDDDHHHHHIIIIII<?B><CB9F4:DG?FB6@/8BGI
@3892709/1
gcccatggcagcaaatctacttgat
+3892709/1
??@D?DD?>3AF3AA2A4::<C:A<
@2806230/1
gtggctttattatattactcctaattgaagagccttttcccaaaatcata
+2806230/1
@CCFFFFF>F?BHII@<A?BFFGEHG>FHIGCCAGGIIHIDHGG=>DDGB
@5966380/1
cccccttcagaatataatagtttcaattcatttgatttatgcttaataag
+5966380/1
@@@DDDDD<F:DCFBFBEGCIIHGEIIIGGC@F?9ACG?GHCGGAFEEGB
@7457176/1
gtcttcttgtaacattgcagactctgtacttcctcctcatagttccacaa
+7457176/1
@@<DFBDDHHDDBBBFBCFEBDEFEEHGIGGCHIEEGGHEHHDCF?C?FG
@3893329/1
tttttttgttcctttttgaattgaaatcacctgctccaggtaatggaaaa
+3893329/1
@@@DDDDD;3A?D@EGHIFHCEBEGAECH39BG:3<B9DE<FFC<BA=DG
@3893350/1
aatgcattgtaggccgcacatgtttgtgcttctga
+3893350/1
CCCBFFFFDHFHFJJJJGHIJJIGHBGIJFIJEIC
@3893355/1
gtgactgatttttcttcaacatcaacaaatgtcacttcaaactgttgctc
+3893355/1
?=@DDEFBHFHGHJIIIGIJIJIJIGIJIJECDHIJJIJJJJGGCHHIJE
@7457355/1
tagcatttggaggactgtcagatgg
+7457355/1
8:8ADBDDD?:::EEGF:CCHIE@3
@1670001/1
ctctaactcttcttccatccgctagtttttcaggtttactgaacttagct
+1670001/1
@CCFFFFAFDADHGIE:EHEEC@GG>FHI;EEBHDHIGGIIDHF@D?DDH
@3893794/1
caatactttaagagtactaccaact
+3893794/1
@C@DF?DEH?HDHIBADF>CFDA?:
@5967544/1
tgatagtatctgatttgttgtttattagggtagcattaggaggactgtca
+5967544/1
CC@FFFFFHDFHDGEHBHGHFGHEFBHGGI<FFCFHGGICHGGADFDDGB
@5967559/1
gcctcatgttataacattatgcagttcattacctaagatatttgttatga
+5967559/1
@@@DFFDDDDDHFEHIIIIIHIIIHGGIIIIIIIIGGGIGGHIIGIGIGH
@555270/1
gcttaatattagaaatcttaataaataggacgaccaacacagcga
+555270/1
@CCFDD?DDHHFD<GE9GHGBIBDHI9@E9>?<GHBEE6BD;2@F
@7458208/1
cctaaacctttttaaaacatcttcttgttttctatgttctatttctgctt
+7458208/1
CCCFFFFFFHHHGJIJJJGIJJJIJJJIIGHHIIJJIIGHHIJJJJJJJJ
@3336589/1
cagcaagtctggtaaatttatcgcaaggtaat
+3336589/1
@@@DDB?DDFD8<CGGCGG>EBFHA:C?3?EG
@4955916/1
ggccaactaaatgtcatggattcagcagaagtataaattaaactatggat
+4955916/1
CCCFFFFFHHGHHIJJJJJJJJJJJJJJJJJHHJJJJJJJJJJJJJJJJJ
@3337817/1
ctcttcacttcagcataaactggagttttt
+3337817/1
@@?DDABFHDDDA@EHCGCIHDG>EBACBE
@5969618/1
gttttatagaagcttccaggaaaaccagattttggattgaggtgataaca
+5969618/1
@@@DDDDDHFBBFB<AAFB;FHBBE?FH?FHIIA:FBGBFBB0:?FHIAD
@5969869/1
gcaagaggtaacttctgtcttgaaatctgtagcccaatatagattcc
+5969869/1
CCCFFFDFHHHHHIJJJJJJGGHJGGIJJIIIFGIGIIGHJJJJJJJ
@3896943/1
ccgtagtcgaggctgggctacagatatctagaggttctgtatttcctgtg
+3896943/1
BCCDDFDDFFFDHIIGGGIDIJIJJ@EHGIJBHDBFHGIIGHJEGEGIJ>
@3897183/1
gtcgaatactgttcttaggaatatttccaatgaattcctctatttcattg
+3897183/1
@@@FFFFFHAHFFAGGHIEEGG@9FF<:FEABF>HGIIII@GI9FFFHDE
@557373/1
gtgccttgaataccttgatggctacaaagatagaag
+557373/1
?@?DDDDDFHDDHI9EEHF<AF?B<AFG>C9FEFGI
@1672694/1
ggctattttagcatggaatgtaatctccaagttgtgaatcaatttcagga
+1672694/1
@@@DFF?DHHHFDGIGBGCGE>EHII<HG99AEHGDGHEIIJGHIC9?DB
@4432023/1
cagcgatgattccaaagcttcaaaaccagccaagagaaaagctaactccc
+4432023/1
CCCFFFFFHHHHHJJJJJJJJJJJJJJJJJJJJJIIIJJJJJIJJJIJJJ
@4432133/1
gtttacaattagaatttataagtgttgcggttaaaccaagaacatgtggc
+4432133/1
CBCFFFFFHHHHHIJJJJJJIJEHIJJJJJIJJJJJJJJJJJJJJJIJJJ
@558428/1
gccgcttgttgctgtacttgaggctgagatgaaggtggtctgctgggt
+558428/1
C@@FFDDD?ADDFHHGIDHEHIGIJD>G>F3CGHIGHG@DFHCHI9?9
@6974117/1
gcttgatactccctgggtttaaaatcttcaataacattactcatttctga
+6974117/1
CCCFFFFFHHHHHJJJJGIJJJJJJJJJJJIJJIIJJJJJJJJJJJJJJI
@1068258/1
ctaacctcttggcaatttttttcgatttgccagtaccta
+1068258/1
@@@DFD?DHDDHHIIGIIIEHHIE=GCGIGFHIGCHGIE
@7462783/1
cagtattcttgtagtgctccaatcgcattccctttcacactagggacatg
+7462783/1
@@@?DDFDFHDHDGHHFIGGEHHIIIIIIBHDGHIIGHHGEGEHGHIBGG
@559808/1
gacgacactttttagtaccgggcttacta
+559808/1
@@CFFDA?FHFBFHH<EHBBHIBHDHG4D
@3899106/1
ggcctgatgctgggaacaagaatgctgttaatgcctccaagcttaacatt
+3899106/1
@C@FDFFDGGHHHIIIJIJJFHIJJGHEHGICGIFGIIJGEHGBHIGGCG
@1673092/1
gcagttagtgcaactgctcccttggcag
+1673092/1
@@@FDDADH<CFAGGG<C?BEAGGG3AE
@1673486/1
gtacacagttgcagtcctgagctggtct
+1673486/1
@<@DDD;DFFBBCBF>EE<FG?BGE<CH
@5973270/1
cagcattgttgcaacttagatttagggtcattccaatcttgatgcatgat
+5973270/1
CCCFFFFFHHHHHJJJJJJJJJJJJJJIJJJJJJJJJJJJJJIJJJJJJJ
@7464063/1
gttttcttcttgaatggtaacaaatctttgaataacttcagctaggccag
+7464063/1
CBCFFFFFHHHHHJJJJFJJJJJJJJJJJJIHIJJJJJJJJJJIJJJJJJ
@2250327/1
ctttaatgaaattatctggagctcatcaagcttcggtccg
+2250327/1
@?@FFFFFDHH?HIIIHHIJDBAHG>BEEFGIJ<FEFGGI
@562057/1
ccctcttttgggtggaatgtatgacgatgatttgatatctatatttctca
+562057/1
@@CFFFFAHGHGD6FEHGIJIIGHGGBFH<DCGGGCBFHGAFFFGBFI9<
@1674714/1
gtgcagggtatgaaactgaacgtgtacacctggtaa
+1674714/1
@@@7DADD3C2ABFHGG>ECHFCHIGEEHEGB>?:D
@6976336/1
gttggtcttgatttcggtaccaaggcatcacaacagcatcgttatacttt
+6976336/1
CCCFFFFFHHGHHJJJJIIJJJJJJJJJJJJJJJJJJJJIJJJJIIIJJJ
@2252044/1
aagacttgtaaagtttactactatattctcgtcagttttaatgcttccaa
+2252044/1
?@@BDDDD<F<BFEGHGEGGIHHII9EAED;CFGF:EEGGHGG<CDHEBE
@2813423/1
ggtagtgtcgacaattgtaccaagctctggcattttcctgtgactgattt
+2813423/1
@@CDFDFAFD8FFHHEEEHIG<F9FGGGECCFGGGCFCGGD3BFGIFGCG
@3346553/1
ccactatattcaccaaccgttaacggagtttgctgtcgaatactctgagc
+3346553/1
CCCFFFFFHHHHHGIBHIGIIIGIIIEHHHHIIIJJJIIDHDIGGIBHII
@3901807/1
ggcacatccacgatttcggcagcttttacctcattttcactcagaagaaa
+3901807/1
@@@DDD>B?BFB1CGHG>AGEGIF9DF?<DGCH>GE4?DB9BDDFAHHCB
@3901939/1
caaagatagtaagttatttcttctaaattctgctctgataaattagaat
+3901939/1
@;@DDFFBADFFBGHIJEBC@IHGEI>EHFACEBFGG@>ECFI<??FH@
@2253618/1
gctttatgtttttgtattcttcaatggttgctgctaaatcttcaagtaca
+2253618/1
CCCFFFAAAFHHHJHIIJJIB>DHIIGH>FG9?GCHJIJIBGGIJ@HEEG
@3347946/1
catccagtcacccttatctttatcatcttcttcattggctgaatccttat
+3347946/1
C@CFFFFD>FHGHJBIIIIIJ9HECHIGDGBFHGHGB>GH?HGEGHIIJI
@566326/1
accagatctagtaaatattggaaatggacaaaccttaggaatttctttaa
+566326/1
@?@DDDFFHHHHHJIIEHECEHDHHEFGFHHEHFHBFHEHGIIBGGCIG<
@3348995/1
cacagaactcagcaactctcggatcttctatcctt
+3348995/1
@@BDFDFDFHBB>BFHJFIHGHFH@G@>BHCFHHG
@2255225/1
cgccatcctctcattcttagttgtaacaactaggggcaccatgacgatag
+2255225/1
@@@FFDFAHHAHHFGGGGIIHJIGGIGEEG3C?@CEGGGIGII9DDHGEH
@3349209/1
gcacggcgatactgcaaacaagggatagcactcaagggcacattatgttt
+3349209/1
@C@FFFAD@FHAF99EB9?CCCFHIGIIIIGIEGIIEGGGCHFH@=7C>C
@3903463/1
gctggtcactgggttgttgcctaacaggaggtgcactggttacagg
+3903463/1
CCCFFFFFHGHHH;BGIIIIGIIJIJ>FGIG?DGGJEFGFHGIGGB
@5976837/1
cctgttgttccattgcttgaggtctgg
+5976837/1
<@@DDDDDFCFFDG?B:ED;FFIEFF<
@4963406/1
ttcaacagtagtttcacttttgttattggtttccttatcagtaatctcga
+4963406/1
@@?DDFFFFGHFGIJJEEGIHHIIIII>ECFHHHIIJIGHIGDEIGGIJJ
@4963720/1
ccataggaagcgccaaaggcttctctcgtgagccaacagtaagacatggt
+4963720/1
CCCFFFFFHHHHHJJJJJJJJJJJJJJJIIIJJJJJJJJHIJJJJJJJJC
@4963726/1
ctggtcttcagtcacccgattctatttcttggtcatcagtttgagatact
+4963726/1
@CCFDFFFHHGHHJJJJJIJJJJJJJJJJJJJJJJJJJJJJJJJJJJJJJ
@7468221/1
gtggtcttgttattttgatacactcttaaacaatgatgtgggaaatccag
+7468221/1
@BCFDFFFHHHHHJJJJJJJIJJJJJJJGIJIJJJJJJJJJJIGJJJJJJ
@7468457/1
gtgatttttaatttcccagcacctccatcagaagaatcagatgtttc
+7468457/1
@B@DFFFFHHHHHJJJJJJIJJJJJJJJJJJJJJJJJJJJJJJJJJJ
@3350717/1
ggaacgagaaccaatttcttttttaaaataatcagcaaaatccaaa
+3350717/1
@@@FDDFF<FHHH=GBHC>FHJJJJ@9?FHIIDFG>DEHHIIHIII
@4435803/1
taaggaagtaagtgcaggggaacgagaaccaatttcttttttaaaataat
+4435803/1
CCCFFFFFFHHHHIJJJJJJJJJJIJIJJJJJJJJJJJJJJJJJJJJJJJ
@1678401/1
cctcagagctaccttggcagctgctaattttgcttggtgtttgttttctc
+1678401/1
@@BFFEFFFHHGGEBEHJ<BGGHEHIGIIEFCFID9B?CFFGIGCGEGGI
@3351350/1
gtgctccaatcgcattccctttcacactaggga
+3351350/1
@8?DDDDDC:::AEGB>@C>HCHIG@CGG@GGE
@3351358/1
cgcattcattaagattagtattaactgttaatctaaatattcaaactgtc
+3351358/1
@C@FFFFFHGGHHJJIJBEIGIJIJIJEHICHIJIIGIJIGHIGDDICHG
@1073122/1
ctcagagctaccttggcagctgctaa
+1073122/1
@@@DADDDFFF:DFHFGGEE?CEHAH
@569544/1
cagcgagatgagcataataggtaggtg
+569544/1
?@<1DDDAHF?3CFEGGI:CA?FC?A9
@569757/1
ctaaaatattgttcaagttcacgaggagtattcttggaaacaattttata
+569757/1
@@@FFFFDHGD?DGE<EFIIJGG=EHBD?EFF>BHIIIGEHIGIIJJIJG
@1073652/1
gtctaaatagaccttcagggtcttcatgggctt
+1073652/1
81=BDD?DFFFFDBFBGFHF<<C4C<FE38EGC
@1679874/1
gcctcatgttataacattatgcagttcattacgtaagatatttgttatga
+1679874/1
CCCFFFFFHHHGGIIJGEHGIIIIHHCEIIJHG@<E9FBGIEGI>?ADHH
@4437294/1
cttggctttgccgcttgttgctgtacttgaggctgagatgaaggtggtct
+4437294/1
CCCFFFFFHHHHHJJJJJJJJJJJJJJJJIJJJJJJJJJJJJJJDFHDGH
@1073914/1
cttttgttattggtttccttatcagtaatctcgaatctattatctcttgg
+1073914/1
@BCFFFFFHGHBHGHJIIJIDHCHIHGIIIEIIIIEIJGIJJIIGGBGFC
@1073932/1
tgtatttcctgtgatcttgtctaagattgctttcgctgcggcatgctttg
+1073932/1
@@@DDDBDHHAFHAFGGGGIHIGIIIEGCHH@EHGHIGEGIGHIIJJIGF
@2815830/1
gggagttaaatcaacatcagctgagatatactcatattgagg
+2815830/1
@@@DDD?BFDH8DGEH>G<FCHHEHB>HGGGEHAFGGGIEHE
@5978522/1
ccgtgatctaatatttgagcagaaggtgctggtgcatgtaatactttgta
+5978522/1
CCCFFFFFHHHHHJJJJIGIJJJJJJDHHHIIJIIJJIHIJJJJJJJJEH
@571764/1
tccttatcagtaatctcgaatctattatctcttggacaagttgttatatt
+571764/1
?@@ADDDDF4AFAFF@F3C3CF>FHIIFFEBECHIIFEFFFFI@F?B?FD
@1076120/1
gtacttcatatcattgataattactgtagctgagtaaggagttgaaggat
+1076120/1
CBCFFFFDHHHHAHGHEIIII@HHJIBCH><FHH9EHHGGIIIDHGIGC>
@3355795/1
ctgtagtacaccttccaaacagtatctaaagacatgccactgtcaagaaa
+3355795/1
@@@DDDDDHHFFHGIIAECH;FHHGGCGG>FCHHGIE<ED>>DH@<BDDA
@5979812/1
cttggaaacaattttataattattggatatattcatgccacattccattc
+5979812/1
CCCFFFDFHHHHHJJJJJJJJJJJJJIJJJJJJJJJJJJJIJJJJJJJJJ
@2262562/1
cgttgggattcattatccattctcccctaggctttgctttaggatcatca
+2262562/1
@7=DD?<DHFHAHI9EBHIICHHIIIICDHHIIIEG@@GHII@BFG2BF@
@2262706/1
gtttgttttctccaactccgacaaacgccatcctctcattcttagttgta
+2262706/1
BB@FFDFFFGFHHJJJIIJJJIEIIGHAEGHJJIJJJJJJIIG4B8BF88
@4968706/1
ctctgctgttgctgttgttgctgaggctgctgtggtctctgctgttgttg
+4968706/1
CCCFFFFFHHHHHJHJJIJJJJJJJJJJJJJJHIJGHJIJJJJJHIJIJI
@4969034/1
cagcaaatctacttgatcctatagtttctcctacggagactgtataccta
+4969034/1
CCCFFFFFGHHHHJJGIJHGIGJIIJJJIJJJJIIJIGIIJJHGGJIIJJ
@4969113/1
ccttctttgactaaatactcctgaaggagtgatatcggtgtttttgagct
+4969113/1
@?@DDD?DHDFFHHDGGEAFHEHECGIGGCC?EHHIIFCGFEBDCBHIEG
@3357185/1
attggatctagataataatgcctcagagctaccttggcagctgct
+3357185/1
@@@DDDDDDHFFFHG>BB4EHGI9F9EGFG@DADEECHHGG9?FF
@2263844/1
tccgactgatgatttgaggttcttgtggaattgtgacactttgatgttgt
+2263844/1
@@@DFFF@FFHH?HGGIJC;FHCFH>G@@FGGG<A>FCCGIB>B>DG><D
@1077644/1
acgctatgtagtaagacatcaatattttaaataaaatatttctctttcag
+1077644/1
@@CFFFFFHHHDFE@GHIIHBEH>HDHFE39EHHEHG9?EHDAF9CDFBB
@3357901/1
gtttccttatcagtaatctcgaatctattatctcttggac
+3357901/1
@?@BDFFDHHHFHII9DGGI@E@CGG>HHGII<HEF93?3
@4970057/1
caggaatggaatgctgagtaacaagattatatgggagagtagcttgaggc
+4970057/1
CCCFFFFFHHHHHJJIJJIJJJJJJJJJJJJJJJJJJGIHIJJJJJJJJI
@4439487/1
aggaaatagtattttttcttcatcgtcttgaacttcatttccaacaggta
+4439487/1
CCCFFFFFHFHHHJJJJJJJJJJJJIIIJJJJJJJJJJJJJJJJJGIJBG
@7473254/1
gcttatacctagtgcttctgtaaaacgccaataattgttctttcatgata
+7473254/1
CCCFFFFFHGHHHIIIJJJIHIJJIJJJJIIJJJJJJGIJJJJJJJJJJJ
@1079372/1
aagataacatacaattttaattttattattctcaatgatttcctccttcc
+1079372/1
CCCDFFFDHHFHGIJIJBCDDGIEGIGGIGI@HCDHHJJJIIIGG3DFDB
@1684739/1
ttttaaaataatacagacaattatgaagttctagtgcttgtttttcaggt
+1684739/1
CCCFFFFFHGHGFIIIGIJIJIGJ@FHHHGIFIJGHHGI@EC@CHIFCG?
@7474216/1
ataactatcaatactttaagagtactaccaactcatactgtcttcagcct
+7474216/1
CCCFFFFFHHHHHJJJJJJJJJIHJJJJJJJJJJJJJJJJIJJJJJJJJI
@7474256/1
ccatgctatgggtgaaagatcctcttcttcaaatccagaattaaaagctt
+7474256/1
CCCFFFFFFGGHFHIIJJIJJIIJJJJJJJJJIIJJJJIJJJIJJJIJII
@3908806/1
gtggtctctgctgttgctgttgttgctgaggctgctgtggtctctg
+3908806/1
@@@FBDDEDBHHHGHIGIIHCHBGHGEH@HGJI<EG><C;?@GEHD
@4442333/1
ctatagtttctcctacggagactgtatacctaaaagtgggttcatgaatt
+4442333/1
CCCFFFDDHHGHHIJJJIGGFFHIHIIGIIJJJIJJDGHGDFHGGIJGHI
@1688174/1
cttatgtcaaattctacttctgaatgatg
+1688174/1
@CCFFFFFFHHFFGEHIIJJIGEGEHGHH
@3364245/1
cttgcctttgttgctgctgtggtggttcttgcctttgcagctgttgtgg
+3364245/1
?@@FBDBDHHHAAD?ACE<IHIEAE@DHGB4C344??DDGCGG<DG@;7
@1689241/1
ccgcagattaaaatttttaagtacgactaa
+1689241/1
@<@FFD<;CFHDDEE>BD=FHHEHGG@HA1
@3909661/1
gattacttcttctcgaggtggctgcagtttccatatcatattata
+3909661/1
@@@FFDFDFH>BFCHGGH@FEED=F>GFF>DC@DF>DAF9BG<D4
@3911784/1
ctatcatcagctggtgtagaattacagaataactcatgaatgctttctaa
+3911784/1
@@CFDFFFHHHHHGBFGFGEJJIGIJJIEIIGHIHHGGBGIIIJDIIGHH
@4445373/1
ccacaatgttacaaacctctagaggtagatatgtgtgcttgtgctcctga
+4445373/1
CCCFFFFFHHHHHJIIIIJJJJJJJHIIJJJIJFIIIJJJJJJJJJIJJJ
@1085450/1
cacgatttcggcagcttttacctcattttcactcagaagaaa
+1085450/1
@@@FFDFDHHDDFI@BFBF?A?DFC?CAECFGDFG9D<9B3D
@3369399/1
tatatataagattacaattcttaacattttttctttaaacaaagaacatt
+3369399/1
CCCFFFABDBAHDBGEAGHGHHICH9FGHIGGEHGGHDGGGHII>FFHIJ
@6986831/1
tgcttttttagttttataggttccttaatcatacaataattagcttaata
+6986831/1
CCCFFFFFHHHHHJJJJJJJIIJJJJJJJJJJJJJJJJGIIJJJJJJJJJ
@5984955/1
ctgtacttgaggctgagatgaaggtggtctgctgggttgctggtcaccgg
+5984955/1
CCCFFFFFHHHHHJJJJJJJJJJJHIGGHJIJJJIJHIJJJJJIJJJJJJ
@6987223/1
catcattcattttcttcattgtaacttggcccgcaacaattgtacacaac
+6987223/1
CCCFFFFFHHHHHJJJJJJJJJJJJJJJJJJJJJJJJJJJJIIIJJJJJJ
@6987893/1
ggtatatataagattacaattcttaacattttttctttaaacaaagaaca
+6987893/1
BCBDFFFFHHHHFIJJJJJIJJJJJJJHJJJJJJJJJJJJJJJJJJJJJH
@6987932/1
cagtgcccatggcagcaaatctacttgatcctatagtttctcctacggag
+6987932/1
CCCFFFFFHHHHHJJJJJJJJJJJJJJJJJJJJJJJJJJJJJJJJJJJJJ
@1088405/1
gttcttaggaatatttccaatgaattcctctatttcattgtgcattaatc
+1088405/1
@@@FFFDFAFDDHBEBBHHJJGIEHGGA@H>D<@HEGGCGHHG<CDDG<F
@1088855/1
gtgagccaacagtaagacatggtagatgaggatactttaatctaatatta
+1088855/1
@@@BDFFFHHDHFHGGIGBHIJC<FHGHHBGG@GHGCHE44CFCEIIJF@
@3373300/1
agcatatatccgtctaagcctaatgttttcgctagaactgctagatgttg
+3373300/1
CCCFFFDAD?FBHHGIGIIEHGGHJEHFIJIIEGGGIJGCHIIGHIGG@<
@1698129/1
tgagccaacagtaagacatggtagatgaggatactttaatctaatattat
+1698129/1
@@@FFFFFHHBDFHEHGGCHH4CEGGH9FDF9?CFCHII>DGIIBGGIJE
@6989247/1
ggatatattcatgccacattccattccatgatttattaaacc
+6989247/1
@;@DDDDDAFFH4:AFGGGGE@DHGID>HGBHIIIEIEGAD>
@1698552/1
ctctgtacttcctcctcatagttccacaatgagtgatttcaatttttaat
+1698552/1
CC@FDDDFGGDFHJJFCBF:CFAGHIJIGEHHFAEE>4?DEGHHIIJFEG
@7483392/1
gctggttcctagaatcccacatggcaggaagttttctcgcaacttaggtt
+7483392/1
CCCFFFFFHHHHGIJIIJIJJIIJJIJJJJIHGJJIIJJJEIJJJJJJDG
@3375514/1
ctccaagttgtgaatcaatttcaggatacgatctggtttacaattagaa
+3375514/1
@@@FFADBFF?FDEHGIIGH@HCHGGCFCCCGIEHECFCCC4D>FEGEA
@7485052/1
ctgggctacagatatctagaggttctgtatttcctgtgatcttgtctaag
+7485052/1
CCCFDDFFFHBHHGHGGGIJEGDFHGGIIHHIDFEGFHIIGIFGBDFFFE
@1092002/1
cttcaacaatcgtcggtacaatgtaatatgagttttctttgttttcaaag
+1092002/1
CCCFDFEDHGGGHJJJHGEHHHIEFIIDHIDGHGEGGCGIJIFGIIIJCD
@4452400/1
attgctctgcagggaacggcgacataggtgtctgctcttcacatactctt
+4452400/1
CCCFFFFFHHHHHJJJJJJJIJIIJJJJIJJIIJJJJJJJJJJJJIJJIJ
@6992090/1
gcccatggcagcaaatctacttgatcctatagtttctcctacggagactg
+6992090/1
CCCFFFFFHHHHHJJJJJIJJIIJIJJIJIJJIJJJJJJJJJJHJJGHJI
@6992688/1
gtcctgttggtccattaatataaaatggttcaacttctttggtgtac
+6992688/1
@C@FFDEFFHDHHJGGIIJJIFFIGHEGHEGIEGCGGHGCGC8DCDF
@3923602/1
gtttaagaaagaccaaaggtttctgttgagctagtcatttgttcccctga
+3923602/1
@@@FBDADFD8D?F>EAFEHCBAEB?CCHFH@4B19?9?F>FHEDGIIG>
@4454031/1
gtcacttttggtcctgttggtccattaatataaaatggttcaacttcttt
+4454031/1
CCCFFFFFHHHHHJJJJJJJJJJJJJJJJJJJJJJJJJHHJJJJJJJJJJ
@4455021/1
tgttggtccattaatataaaatggttcaacttctttggtgtacagaaata
+4455021/1
@@@DFDFFHFHHGIGIJIIJJJJJCHHHHJJJIJIJIJFHIJJJJJJJJJ
@6995036/1
gctcacttcaccaacattcatgaataatggaaaatcacatagcttcggcc
+6995036/1
@@CFFFFFHHHFHJIJJJIJJIJJJJIIIIIIHJJIIJJJJGIIJIIIIG
@1095724/1
cttgtttttcaggtcatggcagactc
+1095724/1
@@@DB?DDDHH?DCGBHI<E<FCF<F
@6996476/1
tgcaggctggccatgttgaatagcttgctgtggtggtacagcacccggtc
+6996476/1
CCCFFFFDHHHGGJJIIJFEIGIIJIJJJIIJIFGIIGGGIIJJJJJIFH
@1097231/1
cttctaacttaatgcaagcttctcttata
+1097231/1
@@7ADDDD<FC?F@?DHHCD4EC4AHGGD
@7490336/1
cttctttaatgctctccaaaattgtaaatccaggaacttcccagtcatca
+7490336/1
CCCFFFFFHHHHHJJJJJJJJJJJJIJJJJJJJJJJJJJJJJJJJJJJJJ
@3927855/1
atcaaattttatgacaaaattgcaattctttacatcaataccttcttcta
+3927855/1
@C@FFFFFGGGGFIGGIGAHHIGHIJEHBFGIIIHEIIIBDGEGHIJCEH
@6997668/1
gcccatcattcgctcctcgactgccccgatgttggagcctatgctatccg
+6997668/1
?;?DDD?DHFHFAFBFHHBGHA@?GGHHIIIIGEF>FEHIGCGGGGBFHG
@4457894/1
gtctttgtgtcttgcacgacctttggattgaatataagaccttgttgttt
+4457894/1
CCCFFFFFHHHHHJJJJJJJJJJJJJJJJJJJJJJJJJJJJJJJJJJHIJ
@4458172/1
atggcgtttctgtaccactataaatgtaatcggtggcgtgtaatcactgc
+4458172/1
CCCFFFFFHHHHHJJJJJJJJJJIJJHIJJJIJHIJJJJJIJJJJJJJJJ
@6998026/1
ctccaaaattgtaaatccaggaacttcccagtcatcaggaataaagtcat
+6998026/1
CCCFFFFFHHHHHJJJJJJJJJJJJJJJJJJHJJJJJJJIIJJJJJIIJJ
@1098602/1
gtcataagttgtaacagtaagttcttttttttccttgactatgtttgatg
+1098602/1
?=@DFAD>4CBCFGIDBBA@AIG@DFE>FCDHGHIIIE9<<D?F9?;94=
@6998317/1
aagaacaatgagtgagagcttgcaagaggtaacttctgtcttgaaatctg
+6998317/1
CCCFFFFFHHHHFHJJIJJJJJJJJJIJJGHIJJJJJJJJJJJJJJJJJJ
@6998347/1
tcttaggaatatttccaatgaattcctctatttcattgtgcattaatcta
+6998347/1
@@@ADADDDHBHHIEAF?FA:<AEH4CFA<CFHIHEEHCGGGG9CDHH@G
@7492948/1
gtaggaaataagaaagcaagagaaggaagtgaggtacacagttgcagtcc
+7492948/1
CBCFFFFFHHHHHJJJJJJJJJJJJJJIJEGIJJFFHIJJJIJJJJJIJJ
@6999453/1
cttctcttggtgttcaacaaatctcttaatgatatcagtcagcttacaag
+6999453/1
@@@DDDDDH?FB<EF<?EAGEEFADFHGACGGGHBGCEHGHIIIIIDFHI
@7494242/1
caaaattgtaaatccaggaacttcccagtcatcaggaataaagtcattaa
+7494242/1
@C@DDDEFBFDHFGGGHGIIGJJJIJJJFHHGGHGIDGHIGJIFGHHIJG
@4461103/1
ctccctttttgcagcttcttcaagagggatgggctctgaaggttgtattg
+4461103/1
CCCFFFFFHHHHHJJJJJJJJJJJJJJJJJJJJJJJJJJJJJGIIGIJJH
@4461305/1
ccttagtagaattataaaataaatacaaatacagaaacttagttgccaac
+4461305/1
CCCFFFEFHHHHHJJJJJJJJJJJJJJJJJJJJJJJJJJJJJJJJJJJJJ
@4462268/1
ctcagagctaccttggcagctgctaattttgcttggtgtttgttttctcc
+4462268/1
@@@DDA?DFHFHH>?C9CFBDC@EHHEHHI@AEFHE?CFHEHHGII@GHI
@1103424/1
tttactaatgcagatcttaaatctgttaatgctccagggctatgtgcacg
+1103424/1
@@@FADFFGHDFFEHGIIGG4CFCIIHGG@<CFB3C?3@FEG9FDHEH<6
@1105741/1
cctctggttgctttaatgatatcaagaattctttttccaaaattgaacaa
+1105741/1
@CCDFFFDFDHHG@CGHCAH>IHEHIC>ED<FEHIEGGIIEEEIBGGDD9
@7500450/1
ctggtattatgagtgttacttctcatcctaggacgtccacctcgaactga
+7500450/1
BCCFDDFFHHHHHGIJJJJJJJJJJJJJJJIJIJJJJJJJJJJJJJJJJJ
@7501700/1
gattttttttcctttcaagaatatactcccgtgtgatatgatatgggttg
+7501700/1
CCCFFFFFHHHHHJJJJJJJJJJJJJJJJJJGHFHIJJJJJJJJIJJFHI
@7502091/1
atttatcgcaaggtaatgtaaaacaatatctattcaacaaaggaatagca
+7502091/1
CCCFFFFFHHHHHHIJJJJJJJIJJJJJJJJJJJJIJJJJJJJJJJJJJJ
@7502607/1
gtcgaatactctgagcttgctgagcgactaatgccactgtgtccaca
+7502607/1
@CCFFDEADFFDHGGFHGGHGIFGBGEGHHH<DEDGEGHGHHCFGHI
@7503887/1
gtccttttatcataatgagatcaagtttttttcgaatcaaatgaagctgt
+7503887/1
?:?DDDFDFFHBFEFGGDFH@GAEGHBHHGDHEH?BCCHCGEBE>FEHI=
@7504857/1
gtcacggtctcaacaagttccgttttttggagaggcaactcaggataact
+7504857/1
@B@DFFFDFFHHHJIHHHEFHHFHHJGGIGCFBHIIJIJJIIIJFCGGHJ
@1113053/1
ctaatatcctaacgttatcaggttttgggtagttgggtaatattttgata
+1113053/1
@@@DDDAAFABHDHBE<G@G<<?CB=GF<CG;?DBB00?;09?BGEG@?F
@7504954/1
gataaatggcagtaatcacctacatggagatctgtcaattgttttataag
+7504954/1
CCCFFFFFHHHHHIJJJJJJJJIJJJJIJHIJJJIIJIJJJHJJJJJJJJ
@1114569/1
gagaaatttcaatttttgcaaattg
+1114569/1
;<@D=DDDHHF?DA>FG?<3:IFGH
@1120604/1
gccgtaggaaataagaaagcaagagaaggaagtg
+1120604/1
@BCFDDFFHHHHHIJJJIGAGCHGEHGGFCEHD?
@1120984/1
gttttttacttgttcctgtgccataaccgtacttcatatcattgataatt
+1120984/1
B@?DFFF@HHHFHIIEGGHJIJJJJIIJJEGGGIIIIGGGGII@<G>FII
@1122587/1
ctgctattgaaggctttttgttatctccagcaggtgggtgagta
+1122587/1
?@@7DDDDFFFFFG9EFGIDGF>HEEFHHF>BFA?DDF0?2BD4
@1125682/1
gaatgtatgacgatgatttgatatctatatttctcattttttctgctaaa
+1125682/1
@?@DFDFDHFHFDIIGBFFCEECGHIJ9FCHIJIJJCICIIBHJJBFGH<
@1125792/1
ctttttgaaattttttaataattggaacaattctatcacctttgaagttg
+1125792/1
CC@DFFDDHHDBDHBFG?AEHHHI9CBCGHG<49?F9DFBFD@F9DHGG@
@1127789/1
cgttcataaggtctcatttgaaaacgtggatctccaaggtctccttgaac
+1127789/1
BBBFFFFFDHHFFGIJJJJIHIIJJIGCEHEGGIJIIIIGHHIJICG?BE
@1127975/1
gcctatcctctggaggaattcctttaaactgatccatgatca
+1127975/1
@C@FDF>DHHGFBFG7C;EFHJJIIIJJIII@EBHCCG@D<F
@1133552/1
cttgtatactagcatgactgactagatagaagtctaattcagtagggtga
+1133552/1
@@CFBDFFHHFFFEDHI>FHHIGGIHEEFGAHBHGGGAFI>F:C@G?0B@
@8845346/1
ttataaatgtaggaagttatcaagaaatctaagattgcatcaccgaggaa
+8845346/1
CCCFFFFFHHHHGGIGGIIJJIJJJJJIJJIJIHGJIIGGIIJGGHIIJJ
@9059098/1
gccaggtgtccggtcttcactgcagcctgactggtgagaaccctcaccgc
+9059098/1
CCCFFFDEHHHHHFHJJJJJJJJJJJJJJJJJJJHIJJJJJJJJJJJJJJ
@8525704/1
cagtaatctcgaatctattatctcttggacaagttgttatattagtcact
+8525704/1
@@C?DABDHHF>BGHIIIIGIIIGIIIIEGIIIIIIIIIIIIIIGFFFHI
@8525752/1
ctttgttgctgctgtggtggttcttgcctttgcagctgttgtggtggttg
+8525752/1
CCCFFFFFHHHGHJHHICFH?GGHGHGIJJJGIIIJJJHHJGHI?DHDHG
@8954982/1
ccatagcatagttcctgctttagggtttcttccgccaatttaaaaattga
+8954982/1
@CCDFFFFFHFDHGIJJIIJJIGGIAGGDFHIIHGGIJIJJEIIEDGIIC
@9592836/1
ggctattttagcatggaatgtaatctccaagttgtgaatcaatttcagga
+9592836/1
CCCFFFFFHHHHHJJJJJJJJJJJJJJJJJJHIJIIJJJJJJJJJJJJJI
@9061702/1
tctatttcttttttcatcattctgtagtacaccttccaaacagtatctaa
+9061702/1
@C@FFFFDDFFHGJJIGHGHIGIIJGHCFIGEFGIJJJIEGGD:DHGIIG
@9061906/1
gcattcagtagcatcgtgatacgatgtaatattgaaggcaataaagtaac
+9061906/1
CCCFFFFFDFHHHEHIIJJIJIIJJIGFIIIGIHJJJJJJIIGGIJ?DHH
@9593604/1
acttgtaattaggtaaacttataatgtcttttagttcatcctttggaatc
+9593604/1
@?@FDDFFHGFD?GGGGGGFGICHGF<EFDCHIGHFIIIHIIIGIICHEE
@8741870/1
gtagaagaccaatagggttgcccatcattcgctcctcgactgccccgatg
+8741870/1
@C@FFFFFHFHHHIIJJGIIJEHHHGGHIJCHIJJJJIJJJJFHH7FGHG
@9593758/1
atcgtcttgaacttcatttccaacaggtagtaagtgatcattaagttcgc
+9593758/1
CCCFFFFFHGHHHJIGIJJJJJJJJJJCHHHJJIGIIGJJJJJJJIIIJJ
@9062534/1
cttgtagccaccggtacttttgtaaaacattatcaaaagttctctgacca
+9062534/1
CCCFFFFFHHHHHJJJJJJJJJJJJJJJJJJJJJJJJJJIJJJJJJJJJJ
@9594359/1
cttgttttgcttctttttttgacctacccttgccgatagcaataaggcct
+9594359/1
CCCFFFFFHHHHHJJJJJJJJJJJJJJJJJJJJJJJJJJJJJJJJJJJJJ
@9272818/1
attagaccaagttcctatttccatccagtcacccttatctttatcatctt
+9272818/1
CCCFFFFFHHHFHHIIAFIJJJJJJJJJIJJJJJJJJJJJJJJJJJJJJJ
@8742808/1
ctcagagctaccttggcagctgctaattttgcttggtgtttgttttctcc
+8742808/1
CCCFFFFFHHHHHJJJJJJJJJJJJJJJJJJJJJJJFHHIJJHJJJIJJJ
@9594960/1
gatacgatgtaatattgaaggcaataaagtaaccttcaacatataaactg
+9594960/1
CCCFFFFFHHHGHJJIJJJJIJJJJJJJJFHHIJJJJJJJJJJJJJJJIG
@10020418/1
agggtaagtctttcagtctcatccacattttatgtgctgctaacctcttg
+10020418/1
BCCFDEFFHHHHHJJJJJJJJJJJJJJJJJJJJJJJJJJJJJJJJJJJJJ
@9063610/1
gctctggctattttagcatggaatgtaatctccaagttgtgaatcaattt
+9063610/1
CCCFFDFFHGHHHJJJJJJIIIIJJHIJJJJIIJCIJJGIJJGGIJGJJJ
@10021519/1
agcatgatgacattcatctataactaatagattgacacgagacaacgtga
+10021519/1
?<;??A:BBFD>D<<<CCCHHEHEEHII@EHBHFFBFF@G<@?DFEF?D;
@8848985/1
ccaatcttcaattgttttaaagcacatttggctgcggtacatttagctat
+8848985/1
BCCFFFFFHHHHHJGIJJJJJJJJJJJJJJJJJJJJJHIJJJJJJJJJJJ
@10021805/1
atcgtcttgaacttcatttccaacaggtagtaag
+10021805/1
;@@DDD?D4DFFFGG:BDFAEIFC@3@2<FH9E@
@9701331/1
aacaaatctcttaatgatatcagtcagcttacaagccttagtaagcataa
+9701331/1
@CCFFFFFHHHHHIJJJJJIJIJJJJJIIJJJJIJJJJJJJJJJJJJJJJ
@9701426/1
ctttcataattcataacgtcattagcagagctcgctactaaggccttcaa
+9701426/1
BCCFFFFFHHHHHJJJJJJJJJJJJJJJJJJJJJJJJJJJJJJJJJJJJJ
@10128047/1
ctggctggtgccctgaataccttgatggctacaaagatagaagtcgaatt
+10128047/1
CCCFFFFFHHHHHJJJJJJJJJJJJJJJJJJJJJJJJJJJIJJGIIJIJJ
@8849622/1
attatgcagttcattacctaagatatttgttatgatctccggcca
+8849622/1
CCCFFFFDHFFHHIJJJIGIIJFIIJGGIEGIJGHIIIJGIJJIH
@10022936/1
gcctcttgttttgcttctttttttgacctacccttgccgatagcaataag
+10022936/1
CCCFFFFFHHHHHJJJJJJJJJJJJJJJJJJJJJJJJJJJJJJJJJJJJJ
@8956892/1
tgcttctctaggatcaacagcaggatctgcaatttttccaacagtgtatt
+8956892/1
CCCFFFFFHHHHHJJJJJJJJJJJJJJJJJJJJJJJJJIJJJJJGIGIJJ
@9487615/1
gaggtacacagttgcagtcctgagctggtcttcagtcacccgattctatt
+9487615/1
@@@DDDDFHFFDFDGFGGFGHHIIJJGIJIHHGIGHGHHIIJJIIJIIII
@8529823/1
caacaaatctcttaatgatatcagtcagcttacaagccttagtaagcata
+8529823/1
CCCFFFFFHHHHHJJJJJJJJJJJJJJJJJJJJJJJJJJJJJJJJJJJJI
@8747252/1
cagttcattacctaagatatttgttatgatctccggccaagatcagccgt
+8747252/1
BCCDDFFFHHHHHJJJJJJIJJGJIJJJJJJJJJIIIJGIJJJJJJIJI?
@8959341/1
gtgaaatttataaagcaacggtccacaaaaaataaaataagctcaactat
+8959341/1
B@@DDFFFHHHHHJJJJJJJJHHJJJJJJIJJJJJJJJIJJJJJJJJJJJ
@9598174/1
ctgattacttcttctcgaggtggctgcagtttccatatcatattatacct
+9598174/1
@CCFFFFFHHHHHJJJJJJJFHIJJJJJJJJJJJJJIJJIJJJJJJJJJJ
@9702635/1
gatttatttataataaaaatgattgaaatcaatcaagctttctgcttagg
+9702635/1
CCCDFFFFHDHFFBHIGHBHIHGIIIIIIEHHIIIIIIIIIIIIIIIIII
@10023925/1
ttggctttgccgcttgttgctgtacttgaggctgagatgaaggtggtctg
+10023925/1
CCCFFFFFHHHHHJJJIJJIJJHIIJJJJJJJJJIJJEHJJJJBGIFHHI
@10024096/1
gctgcgacaccatctgatgcctggtgcggaggctaccttgccgtaggaaa
+10024096/1
CCCFFFFFHHHHHJJJJJJJJIJJIJJJJJJJJJJJJJJJJJJFHIJHHH
@9598707/1
gcagttcattacctaagatatttgttatgatctccggccaagatcagccg
+9598707/1
CCCFFFFFHHGHHJJJJJJJJJJJJJJJJJJJJJJJIJJJJJJJJJJJJJ
@9068575/1
caatgacaggtttttgaaaaaattttggccaatagctgtgggttatatgg
+9068575/1
@@@FFFFFHGDFHIIJDEIIEGHIJJIJGIGHHGIJJGBFGGDGG@EFFC
@10129008/1
gtcctgttggtccattaatataaaatggttcaacttctttggtgtac
+10129008/1
CCCFFFFFHHHHHJJJJJJJJJJJJJJJHHJJJJJJJJJJJJHIJJJ
@10129194/1
gctctgcagggaacggcgacataggtgtctgctcttcacatactcttgtt
+10129194/1
CCCFFFFFHHHHHJJJIJIIJJJJJIJJJJJJJJJJJJJJJJJJJJJJJJ
@9068925/1
tcttctggaaagcagctcttgcagcattgacactggcgttttggtgggca
+9068925/1
CCCFFFFFHFHHHJIJJJIJJJJJJJJJJJJJJJJJJJDHIIJJHIJJJJ
@9068958/1
gttgcggttaaaccaagaacatgtggcctatcctctggaggaattccttt
+9068958/1
CCCFFFFDHHHFH@EHBGDHIIIHJIEIHHI?BGHCFHBF@FBGICBFGI
@10024956/1
gtggttgttgcctctgttgctgctgaggctgttgttgccactgctgctgc
+10024956/1
BBCFFFFFHHHHHJJJHJJJJJJJJIJJJJJGIJHJJJJJJJJJJJJJJI
@9811568/1
gtctataaatgatttttttcgagttcttgaatgaaaacttctatctctct
+9811568/1
C@@FFFFEHDHHHJJJJJBGHAHIGGHGGDHFIJJ<FFGGHEIIADGG@F
@9704406/1
cattagcagagctcgctactaaggccttcaagatagaacccaattctggc
+9704406/1
CCCFFFFFHGHHHJIJJJJJJJJJJJJJJJJJJJJJJJJJJJJJJJJJJJ
@9704749/1
ataaattagaatcatcccatagcaaatgatatttggtaggacgtgctgta
+9704749/1
CCCFFFFFHGHHHJJIJJGIIIIIJJGIJJIGIGIJEGHFHIJIGIIIGI
@8853415/1
ctctaactaaaaattcttttttaagtaacaaagcttcagtaaataacaaa
+8853415/1
CCCFFFFFHHHHHJJJJJJJJJJJJIIJJJJJJJJJJJJJJJJJJJJJJJ
@8750447/1
gttggatataattcccttcagcattataaggaaaaggcactgactgtgtg
+8750447/1
@BBFFFFFHHHHHJJJIJJIJIJJJJJJJJJJJJJJJJIJJGGIIJIJGH
@8960487/1
gcttgaggtctggtaattggagcggcttgtctaacttgaccaacggtaaa
+8960487/1
CCCFFFFFFHHHHGIJJJJJJJJJJJJJ@B>?<F@@F99BF8B;BF5=FG
@8853939/1
caatttcttctttaggtaaaacttttatgccaagccaagacatgaacaac
+8853939/1
@B@DFFFFHHHHHJJJHHIJJJJJJJJJJGIJJJJJJJJJJJJJJJJJJJ
@9599589/1
ggagatatgatttgtctctaaatgaataatgcagcgatgattccaaagct
+9599589/1
CCCFFDDDHHB?FHEFBEDIIJFHGJJIHHIIIJJJJFHIFGGIJJEFH?
@9600058/1
ggccaactaaatgtcatggattcagcagaagtataaattaaactatggat
+9600058/1
CCCFFFFFHHHHHIJIIIJGJJJJJJJJJJJIIJIIJJJJJJJIIIIJIJ
@9600136/1
atctggtctggagctggatgagtgacatcagcgccaacaacaatgacagg
+9600136/1
@@@DDD?DHHFHBGEEHGHHGIH@HIDBACBCGDFAHDGIGIIGIHIIGG
@8752257/1
gtacttctagcattagaagtttcttctccagctaaggctgtatcatcaac
+8752257/1
CCCFFFFFHHHHHJJJJJJJIJJJJJJJJJJJJJJJJJJJHIJJJJJJJI
@9916139/1
ctttcattatcgtaaattgtcacggtctcaacaagttccgttttttggag
+9916139/1
CCCFFFFFHHHHHIJJIJJHJJIJJIJJJJJJJDFFHIIHDHIJJJJJJI
@9916299/1
cttttatcataatgagatcaagtttttttcgaatcaaatgaagctgtatt
+9916299/1
CCCFFFFFHHHHHJJJJJIJJIJJJJJJJJJJJJJJJJJJJGIJJJHJJJ
@9384947/1
gatgagatgactgttttcttcttgaatggtaacaaatctttgaataactt
+9384947/1
CCCFFFFFHHHHHHIJJJJJJJJJHIJJJHIIJJJJIJJJJJJJJHJJJJ
@9491513/1
ctaatatcctaacgttatcaggttttgggtagttgggtaatattttgata
+9491513/1
CCCFFFFFHGFHHJIIJJIGHI<?CGIIIGBFGGGEIFBFGDHIIIIGHI
@9279728/1
gcgacgagacagcactttactaggcatagggtgtcccacaatatcttgtt
+9279728/1
CCCFFFFFHHHHGJJJJJJJJJJJJIJJJJJHHIJJJJJJJJJJJJJJJJ
@9706165/1
gctcaatttaccttcatccttgttttcaaagttgataaataatattaatg
+9706165/1
CCCFFFFFHHHHHJJJJJJJJJIIJIJJJJJIJJJJJJJJJJJIJJJJJJ
@8534069/1
cttttttccaaattgcctctccattcaattgaagaagcaatttct
+8534069/1
@CCFFFFFGFFDGIJJJIJJJJIGGGHIGHGHCHGIIIJDIIIII
@9492934/1
ctcatgaatgctttctaatgtttcttcatttaaaaccgctgtgtctcttt
+9492934/1
CCCFFFFFHHHHHJJJJJJJJJJJJJJJJJJJJJJJJJJJJIIIIJJJJJ
@10132154/1
ggtacctctacatcttcagcttcttcaccaactaagtagtactcttcact
+10132154/1
BC@FFFFFHHHHHJJJJJJIJJJJJJJJJJJJJJJGHIIHIJJJJJJJJJ
@9603792/1
ctttcattatcgtaaattgtcacggtctcaacaagttccgttttttggag
+9603792/1
CCCFFFFFHHHHHJJJJJJJJJJJIIJJJJJJJGIIJJJJIJJJJJJJJJ
@9603830/1
cggaggaatttgtttgtgattttttattgtatcccaatcaattatgatac
+9603830/1
CCCFFFFFHHHHFIJJJJHJJJJJJJJJJJJJJJJJJJJJJJJJJIJJIJ
@9387170/1
ccgctgtgtctctttctttttttgttagactgatttgatagagcacggaa
+9387170/1
CCCFFFDFHHHHHJJJJJJJJJJIJJJJJJJJJJJJJJJJJJJJJJJJII
@9494632/1
atcaattatgatactgtctccttcaacaatcgtcggtacaatgtaatatg
+9494632/1
@@CFDDFDHFHHHJGEHIIIBIIGHIGHGI;ECFEH:BGGIAFBGHGFGD
@8966093/1
ctgaggctgttgttgccactgctgctgctgaggctgttgttgcctctgct
+8966093/1
@@??D1BDHCFF?;E>BGGGG@BAGGHGGBGGGGI?G?G::BF>GH@?FB
@9604235/1
gtcaaatccatctttgtaaataaaaaattaataacattaatatgaacaaa
+9604235/1
CCCFFFFFHHHHHJJJIIJJJJJJJJJJJJJJJJJJJJJJJJJJJJJJJJ
@8755076/1
ctggatgaggaaatttttcataaagaagtcgaatactgttcttaggaata
+8755076/1
CCCFFFFFDFHFDFFGIGGAIIIIHEGHHIGIIIJJJJ?DGGGC@GHIJJ
@10031645/1
attctaaacgttcattgtgagttatatttgattcagtttcccgcttcttt
+10031645/1
@?<DDDDFHHFFHBBGIGGGGIIGHIIIIE>FBHHIEGGGHGGGEDHEHG
@8643992/1
cactctttgatggaatttcataaacaactttcaaatccttaatatacgca
+8643992/1
CCCFFFFFHFHHHJJJJJJJJJJJJJJJJJJJJJJJJJJJJIJJJJIJJJ
@8756986/1
cttgtatactagcatgactgactagatagaagtctaattcagtagggtga
+8756986/1
CCCFFFFFHHHHHJIJJJJJIJJIJIJIIEGHHIHIJJJJIHGIIJJBFF
@9077166/1
tgaggctgctgtggtctctgctgttgctgaggctgttgtggtctctgctg
+9077166/1
CCCFFFFFHHHHHJIJJJJJJJIIJJJJJIJJJJJIJJJIJHJIJGIIIG
@8644865/1
tactctaaaaacacggtcttttccttcccctggcaatgtg
+8644865/1
CCCFFFFFHHHHHJJJHIJJJJJJJJJJJJJJJJJJJJIJ
@9495172/1
ctttaaagtaaacagcaacagtatataaacgagtg
+9495172/1
::=DDDDDAD:CFAEEDBEFFCFCFFF<C>A6:??
@8538247/1
ggcttctgcttccgttccaccctttctgctgcgatctttgccatagcata
+8538247/1
CCCFFFFFHHHHHJHJJJJJJJJJJJJJJJJJJJJJJJJJIJJJJJJJIJ
@9495524/1
cgtgtttggtagaagcaggatgacacttaggtcgtgcatggtttaagaaa
+9495524/1
???DDDDD?<:A<A<EGFE7A@EDH@G@ECDCE:F>FGF@CGEEFEFC<B
@8538903/1
gcccattattgtgtactatcttcaaagagaaaaagtgcaatactaaaatt
+8538903/1
???=DBBDEEFB<<E:2AF:CF<FEEF;?F>FI>?1:CBD<D?BD<90B?
@9708995/1
gcctcatgttataacattatgcagttcattacctaagatatttgttatga
+9708995/1
CCCFFFFFHGHHGIGIGIJJIJJJHHJHJJIIJJJJJIJJJIIJJIIJJJ
@9709287/1
tttcacgttcataaggtctcatttgaaaacgtggatctccaaggtctcct
+9709287/1
CC@FFFFDHGFHHJJJEGHGGHJJJJJJJJJCFCBFHIIHHGHE?DGHGF
@9816656/1
attgcttgaggtctggtaattggagcggcttgt
+9816656/1
BCCFFFFDDAFHHIJIDHIJJGIJJEG<FF<@B
@9817168/1
cgacgacactttttagtaccgggcttactaaggg
+9817168/1
@@<DDDAAFHDFFII9CEHG@:?<DECC?D<?FH
@9607817/1
caccgatgcaattaatactcatcttctttactaaaaggctacacaaacaa
+9607817/1
CCCFFFFFHHHHHJJJJJJJJJJJJJJJJJJJJJJJJJJJJJJJJJJJJJ
@9608669/1
ctcatcttctttactaaaaggctacacaaacaatcacctgaatcctt
+9608669/1
BB@FFFFFHGHHHJJIIGJJJIJJJJJJJJJJJJIGIJJIJJJGGIJ
@9078370/1
tcgaatactgttcttaggaatatttccaatgaattcctctatttcattgt
+9078370/1
?=?DD?BDFB:AC:C?CC<E@EHHFB@<AHCCEHH???9:?BBCDF@B<:
@8539928/1
ctctcgtgagccaacagtaagacatggtagatgaggatactttaatctaa
+8539928/1
CCCFFFFFHHHHHIIJJFGHHJJJJGIIGJIJGFCHHIJIJJJGIIEFHG
@9610237/1
cttgcaagaggtaacttctgtcttgaaatctgtagcccaatatagattcc
+9610237/1
@@1BDA?DB8DFFBFBF<F@FHIE?FFCBECH?EF@FFEFAFFFCCFFIF
@10034530/1
ccgctgtagtacaaatttctatttccgattatttttcctttgatgctgct
+10034530/1
CCCFFFFFHHHHHJJJJJJJJJJJJJJIJJJJJJJJJJJJJIJJJJJJJJ
@9925245/1
tttggctttaacctcataactaaaacagggttcatgagttccactttcac
+9925245/1
CCCFFFFFHHHHHJJJJJJJJJJJJJJJJJGHIIJJJJHIJJIJJJJJJJ
@8759790/1
ctaacttcaattaatttctgatttttattaacaatagattggttgtaacg
+8759790/1
@C@FDFEAHHDHDGIIFHEEAGGIIIIIIICGD<FFCGGGDG?DB?DGFD
@9925380/1
ttcacgtcgtctttttttaccaaaccgg
+9925380/1
[truncated: 73,026 more chars]
