# Supplementary material for: Identification and comparison of key RNA interference machinery from western corn rootworm, fall armyworm, and southern green stink bug
Source: PLoS One. 2018 Sep 5;13(9):e0203160. doi: 10.1371/journal.pone.0203160 (PMC6124762; doi:10.1371/journal.pone.0203160)
Supplement: S2 File — (TGZ) [file pone.0203160.s012.tgz › data/fastq/sgsb/5_Third-instar_TI_Rep3_aligned.fq]

@4450222/1
gtccttctaacctgttcttcttgaagttggttcagctgtagtctgtctgc
+4450222/1
CCCFFFFFHHHHHJIJJJJJJJJGJJHHIJHIJJJJJJIJJIIJJIIIJJ
@6482830/1
gtcggtacaatgtaatatgagttttctttgttttcaaaggctctaactaa
+6482830/1
@?@FF@DFHBFHF?EGIGGAFAFHIGHEIIIGHCAC?9CGEHGGGI9DDF
@3941776/1
ctgttgttgccactgctgctgctgcggctgttgttgcctctgctgctgct
+3941776/1
@@@DDDDDD??FBDE<C@C<FFF>FEABHDFF9?DG9<BD9?D8?FEGE9
@3942178/1
gctcaatttaccttcatccttgttttcaaagttgataaataatattaatg
+3942178/1
CCCFFFFFHHHHHJJJJJJJJJJJJJJJJJJIIJIJJJJIJJJJJJJIJI
@5975871/1
ccgggttgttgcctaacaggaggtgcactggttacaggagatactggttg
+5975871/1
@@@AB0AAFFAHHEGIIIICFEG1?>B?FHGGHBDDFF?F?DHHFII?DF
@3409099/1
aaaagattattgtattttcttttagaactctttcaaagagttctgcttga
+3409099/1
@<@DDBDBFHH?FFG4<DHHC@EH;3CA@9F@FBH?F<GGGHHG@FC@GH
@1717420/1
cccgatgctagctttcttaaatctggttctctaatcatctgattagtagt
+1717420/1
@@@FFDFFH4DFHIJIIIDH@HHHHGIIJFGHIGIJGAFHI4DEGGGGHD
@1717492/1
gtctgtaattgcgataaggtttttcaggattgatagatacatcataatga
+1717492/1
@?@FFBBDHH8ADGGGAG><CBBCFEHHIFI9CFGGGHHIIE4?F<D<FH
@6486258/1
gtggcgtatttacagaagcaaggttggcctattattggcattccagcatc
+6486258/1
CB@FFFDFHHHHHJJJJJJJJJJJJJJJJJJJJJJJJJJJJJJJJJJJJJ
@8010768/1
cagtaatctcgaatctattatctcttggacaagttgttatattagtcact
+8010768/1
CCCFFFFFHHHHHJJJJJJJJJJJJJJJJJJJJJJJIJJJJJJJJIJJJJ
@5977607/1
gtagcatttggaggactgtcagatggttttggagaattatcaaagagaat
+5977607/1
CBCFFFFFHHHHHJJJJJHJJJJJJJHIJJJJJJJJJJJJJJJJJJJJJJ
@4452313/1
ctctaatttgtttctgcaagaggtgtcagagaggatgatggtgttgcctg
+4452313/1
CCCFFFFFHHHHHJJJJJJJJJJFHIIJJJJJJJJJJJJJJDGFHJJJJI
@7502293/1
catactccttgtcttacaggtaccgg
+7502293/1
@@@DDDD?<=AD?CCCECA93<<:C8
@4453698/1
attcaactgaaaatgagctgcttccatcttcagataatgaatctacttct
+4453698/1
CCCFFFFFGHHHHJIJJJJJJJJJJJJJJJJJJJJJJJIJJJIJIJJJII
@585211/1
aacaacaatgacaggtttttgaaaaaattttg
+585211/1
@@@FDDFFBF?FHB@CD?@DFHIGCGGGHHDD
@7504699/1
agctggttgccttaaaacaatgtcaagagcttggattgcctcctgcgg
+7504699/1
:=@BDDDDD?DFHGGGI@;ABAHA@FEHIGD??@<CGB?F>D?GIIIE
@5978108/1
gttgttttgcagacaacatgccttggtattcgagctgacttgggaggttt
+5978108/1
BBCFFFFFHHHHHJJJJJJJJJJJJJIJJJJJJJJJJJJJJJJJIJJHIJ
@3411222/1
gctgctgctggggctgttgttgccactgctgctgcggctgttgttgcc
+3411222/1
CCCFFFDFH<ABFHGIEHFGDH9FDG@GGEF@<CDHI6?D@B48=C;@
@4959683/1
agacagaaaagatagtgatgtttaagctgaaagattcagaagtaagtgta
+4959683/1
@B@FFFFFHHHGHJIHIIIIJIJJJJJJJIIJIJJJIGIIIIIICHIGDF
@4959856/1
atataagattacaattcttaacattttttctttaaacaaagaacattgga
+4959856/1
CCCFFFFFHHGGFIJJJJJJJJJJJJJJJJJJJJJJJJJJJJJJJJJJJH
@4960003/1
ccctgttgttccattgcttgaggtctggtaattggagcggcttgtc
+4960003/1
@CCDFDDEFHFHHFHIHEHIJJJAFHIIAFHGGIJJJIGJJHG0?@
@1161650/1
cctcattttcactcagaagaaataatatctca
+1161650/1
@<@D=D8DDHHDDIBE9E>>9@H@EHIHJJDC
@7506639/1
catccagtcacccttatctttatcatcttcttcattggctgaatccttat
+7506639/1
CCCFFFFEHFHHHJJJJJJJJIJJJJJJJJJJJJJJJJJJJIIJIJJJJJ
@5469603/1
attgttagttgtgaccctattttacgatatattttttatcaaatgttttc
+5469603/1
@CCFFFFFFHHDFHGIJIEHIIJIJJGHHIGIIIJJJIIGGGEGHIIJJF
@2845212/1
gcctaattgatccataataagtctaaatagaccttcagggtcattatggg
+2845212/1
@@?DFFFAF?BBH<EBED:FHCABFH>A<EEGF>?E@CEG;C3?DGIAFG
@2845306/1
ggatttgtgaagctgaatttttagaaaggcaattaatattatttttataa
+2845306/1
@C@FFFFDDF>HDGIG>F@HHG@FGGIIIDB@BFHGI9?CGEFGGC3BF@
@3949585/1
caattgaaaatatttatatatttgagtaactatgatttagacattactac
+3949585/1
CCCFFFFFHHHHHJJJJJJJJJJJJJHJJJJJJJJJJJJJJJJJJJJJJJ
@6996267/1
gtgaaatctttaggctgcagctcaaccattttatcggccaacatattact
+6996267/1
@@CFFFFFBFFFHHIIIIJGHJIJJJIGHIIJIIEAFEDAEGIJIIIIIE
@3415420/1
tgtaatatggaaggcaataaagtaaccttcaacatataaactgcagggaa
+3415420/1
@C@FFFFFFFD?DHHFFFEGBHCHHGHIAD<DHGHIEC4CFCDGCFFFGC
@5981527/1
tggggctgttgttgccactgctgctgctgcggctgttgttgcctctgctg
+5981527/1
CCCFFFFFHHHHHJJJJJJJJJJJJJJJJJJJJJJHJJJJJJJJJJJJIJ
@2283396/1
ggcataatgagtacatcatttacatcaccgtgatctaatatttgagc
+2283396/1
@@@D?DBDFD:2<AEBGFFF>AHF@CFFECFGC>EDB9CFFFFFFI9
@5982614/1
cttcaagatagaacccaattctggcccaagaggagagcttttattgaata
+5982614/1
8?@DDDBDFH<BHHGIIGGIAHB@EGHIIICB=CGC=B@B<FGHG9<BFH
@4964055/1
caacaatttctcttcctttttttggatctgaagggcggtcccctcttttg
+4964055/1
CCCFFDFFHHHHHJJJJJJJJJJJJJJJJJJJJJJJJJJHHHHFFFFEEE
@3950369/1
gctgagagtaattcgtcgcgcattctgttgtatatttatgctcacttcac
+3950369/1
C@@FFFFFHFHGFIJFHGIIJIIIJJJGHIIGGIIJJIIJJJIGIJJJJJ
@1723887/1
gcctcctgcggaccattagttgaagtcccagccctcagataatc
+1723887/1
?@@FFFA;DH61CGBAGHHFHDHGI?FGHIGHGIG2?D>4?DHD
@1724780/1
gctctccaaaattgtaaatccaggaacttcccagtcatcaggaataaagt
+1724780/1
@CCFFDFFHGHHHIFHIIJIDHGCHIDHGIJJJCEDC9CF@>DFHGEFGB
@3416401/1
gttgttgccactgctgttgttgaggctgctgt
+3416401/1
@@@DDDDDHHFFFGGGGGH;EH4:CF@GB?CE
@3416743/1
ggaggattgtggttcttcagtatgcatattaa
+3416743/1
@@?BB:D?CF?FFDGHGG@EAEH@A9E@FFHE
@7508941/1
ctagtgcttctgtaaaatgccaataattgttctttcatgatactctcaag
+7508941/1
BCCFFFFFHHHHHJJIJJJJJJJJJJJJJHGJJJJJJJJJJJJJJJJJJJ
@6999507/1
gcagttcattacctaagatatttgttatgatctccggccaagatcagccg
+6999507/1
CCCFFFFFHHHHHJJJJJJJJJJJIJJJJJJJJJIJJJJJJJJJJJJJJJ
@1164874/1
gattacaattcttaacattttttctttaaacaaag
+1164874/1
@@BFDDDDHBFFGIIJBGIJFIJGHJBHIJIGJ9F
@7509819/1
ctgcactataagaagacggattggaaatgtaagcagcttaagaaaatgaa
+7509819/1
CCCFFFFFHHHHHJJIJJJIJJJJIJJJJIIJJJJJJJJJJJJJJJJJJJ
@7000624/1
gggaattctaagagggtacacaattcaggcactaatgtctcttcaaaatc
+7000624/1
CCCFFFFFHHHHHIJJCGIIIJACHHJJJJHGIIJJICGIGIJJJJJIFH
@2285525/1
ctctaaaccttcatctttatcagtaatttctttaatatttgaagtttctt
+2285525/1
@@@DDFFFHHHH?HDGHIIEAFE4AFCHGIGIAGGA@GCGHFGIGGBG:9
@4965769/1
caggaaaaccagattttggattgaggtgataacatatttcggcaacatag
+4965769/1
CCCFFFFFHHHGHJJJIJIHIIIHHHFFHIIJJJIIIIIIIGEHJJJIJI
@5473215/1
gcccctcttaaccagttcttcttcaaattgattacaaagactcaggagtt
+5473215/1
CCCFFFFFHHHHHJJJJJJJJJJJJJJJJJJJJJJJJJJJJJJJJJIJHI
@3418397/1
ctcgtattgtcattcagccgagtaaacc
+3418397/1
:?@D=ABDHHHGGGIIEG>EFHHDHGGG
@6494468/1
ttcttgtttcttttctttaacatttctcacagaacggttgccatatagcc
+6494468/1
CCCFFFFFHHHHHJJJJJJJJJJJJ9FHJJJJJJJJJGIIJJIJJJJJJJ
@3954109/1
cctgcaccgatgcaattaatactcatcttctttactaaaaggctacacaa
+3954109/1
CCCFFFFFHHHHHJJJJJJJIJJJJJJJJJJJJJJJJJJJJJJJJJJJJJ
@7001898/1
cacaacaaacacttggggagttaaatcaacatcagctgagatatactcat
+7001898/1
C@@FFFFDFHHHHJIGIJJDFGHHGGHFEHIJGDF@GIJJEHEFHEGIJH
@7002831/1
gtgggagtaagaggtctttcatttaatgttttttgaaaagcctcacttgt
+7002831/1
CCCFFFBBFHHAHIHIIIIGBHGGIIIIHIIIIIIGIIGHGHIIGGIIIF
@5475162/1
gttcaagatcattttaaactgtccttctgacacaccatctctgtaaa
+5475162/1
C@CFFFFFHHHHHJJJJJJJJIJJJJJJJJJJJJJJJJJJJJJHIJJ
@7513059/1
cttctttctgtgcatcatttttagattttcctgcaccgatgcaattaata
+7513059/1
?@@BDD>?BA:ABACCGB@BIEHIIIIIC<?CB><??8?DH?4??BDDF@
@7513072/1
cggtcttttccttcccctggcaatgtgacctcaagttccatcctatcatt
+7513072/1
BBCBDDFFHFFHHIIJJJJJIFJJIGIJJIJJJIJJJJGGGHJJJIJDII
@9502/1
ccaatactttaagagcatttattgcagcttctttctgtgc
+9502/1
@@@DFFD?FHHHHIHDEHIHG9E<CA@ECHGIIJFCGB@@
@1728638/1
gttttcgctagaactgctagatgtt
+1728638/1
@?@FF?DFHGDFDHHIIIII?E>F4
@1728828/1
ctctgctgttgttgctgctgctgttgttgttgctgctgttgttgttgttg
+1728828/1
@@@FFFAEFAAFHIJGIJJJIDGA@HG3FF@9EFFGIGGEIIE<?F9BFE
@10294/1
ggaattccggtttctcaaaacatggtgctggatgaggaaatttttcataa
+10294/1
@BCFFFFFFFFHGJIJJJIIGGGIG?HCEGHHCGHGGIC3DGEGIHC<B@
@10584/1
gttgttgttgaggtggtagttgagtttggtgggtaggggttgtttcccta
+10584/1
@@@FF=DDFHBCF<<A<<:CHG4FBHHBB8?FHGBG;FGD0@FHA=DHG;
@2286575/1
aacaagttaaaacttatctactaattaatatagg
+2286575/1
@@?DDDDEFHFBAGGHGII@H<EECEHGI@HHDD
@2286619/1
ctgagttagaataccaacctgaatttcagcaattttcttaatggatgcat
+2286619/1
CCCFFFFFHDFHHIIGIJIIIGGJJIJJIJ<3CGIGCHGHEGIIJBH9DA
@7003599/1
tgctaatatcctaacgttatcaggttttgggtagttgggtaatattttga
+7003599/1
CCCFFFFFHHHHHJJJIJJJJJIJFHJJJJJCEGHIIJJBHIIIJJJJJI
@3420825/1
ccgctatcatcctggctgttgccatttgattcgtcctttgtttttactcc
+3420825/1
@CBDDDFFHHHHHHEGEHFHIJJ@HCHGEHIEGHDIHHCGCHCCHDGGI@
@2852572/1
cacattccattccatgatttattaaacccgatgctagctttcttaaa
+2852572/1
CCCFFFFFHFFHH<FHBHGBHGGGGHH9FGFH8CF><@DFF@@F>C9
@8018635/1
gtatccaaaggcactgttttcaccggaggaatttgtttgtgattttttat
+8018635/1
CB@FFFFFHHHHGJJJHJJJJJJJJJIJJGIJJJJIIJJIIHIIJIJJJJ
@593024/1
ccgttttttggagaggcaactcaggataactatagaggttcttctttcca
+593024/1
@C7DAAADHDADFHBHGIJEGIIEIGHIJGIGG<FEGHFHGCG@E9BGGD
@5475959/1
gcacgacctttggattgaatataagaccttgttgttttagggtaatcaaa
+5475959/1
@CCFFFFFHHGHGJJJJJJJJJJJJJJJJJJIJIGHIJIJIJFHIJIJIJ
@5476317/1
tgttgctgaggctgctgtggtctctgctgttgttgctgctgctgttgttg
+5476317/1
CCCFFFFFHHHHHJJJJGHIFHIJJJJJJHJJGIJJJJJJJJIIGIJ;GH
@595048/1
cagtaggtaaaaagattattgtattttcttttagaactctttcaaagagt
+595048/1
@@CFFFDDFFF?HEGCA9BBHBECFCGGIJIJJGIDFHFGGCHIIBEBDB
@12059/1
gtccaaaataatttttcttttttaataatatcttctggattcat
+12059/1
@B@FFFFFDHHGGEHIJ@HGGGIJIGIGI<DHGIII>CFGGGGG
@3957702/1
aggtagttgagtttggtgggtaggggttgtttccctagactgtggttgag
+3957702/1
@@@DDDDDH4A<CFFHAFHGIGD@GGFHGIIIGDGCBBDFIIGHEIIICH
@3958448/1
cataagttgtaacagtaagttcttttttttccttgactatgtttgatgac
+3958448/1
CCCFFFFFHFADHIIDHIJJJJIJIJGBHEHGIIGGGIJEBI9FFGCGIG
@3958669/1
caggaatacagacaacagacactattcttaacaagtctgttcaagttctt
+3958669/1
@@@FFFFFGHFHFIJJEIIJJJJDIJGGIEGIIIIHIHIDHIEIIHIIII
@1169911/1
cggtgtttttgagctcatacttaatccaatgacatggggaag
+1169911/1
B@CDD8DDDFHGHJJJGIJJGJFIJIIIIJIGH@HG?DEGII
@4464399/1
ggtaagacaacaatcacaagttttacttcttctttaagacactgactaaa
+4464399/1
BCBFFFFFHHHHGJJJJJJJHIJJJJJJJJJJJJJJJJJJJJJJJJJJIJ
@2289217/1
cttctaacctgttcttcttgaagttggttcagctgtagtctgtctgcatc
+2289217/1
CCCFFF;DFHHFHBHIIIGH9BHBAHIGIIIIIIGCFE?FHCHHCFHIHB
@1171436/1
tctgaatgatgttctacgttatcatcaacatct
+1171436/1
@?@DDA>DDHFAFHEGII:AE3EED@@GFE;FH
@7518578/1
atcggtaaagttttgcctataagaacaatgagtaagagcttgcaagaggt
+7518578/1
CCCFFDFFHHFHHJJJJJJJJJJJJJJJJJIJHIJJJJJJJJJIJJJJJH
@16687/1
tggtgtttgttttctcctactccgacaaacgccatcctctcattcttagt
+16687/1
@@@DDDDAD?FHHIIIJJEHGIGGGHIIJGIGIJCGAABBGGIEHIJIEH
@2293055/1
acaacagcaacagcagagaccacagc
+2293055/1
CCCFFFF3CDFHFBHGG@;CEE=8A?
@595799/1
gcaggaaatcgatttttgaaacacctctgtcgaacagcttccacagcttg
+595799/1
@@@DF?DDDHHFAHGGGIDIIIIIGBHIGHIIJJDGGD@9GHIGGHBGGH
@8021271/1
gtcccatactccctggttgggaagtgcttgttgttttgcagacaacatgc
+8021271/1
@BCBDFFFHHHHHJJJIIJJJJJJHIJJJJJJJGIIJJJJJJJJJJJJJJ
@7011227/1
gctgctgctgaggcggttgttgccactgctgttgttgaggctgctgtggt
+7011227/1
CCCFFFFFHHHHHJIJGHIEHJIJJGICHHGIJJHIJJIJJCCFEGHDG=
@3961123/1
cctttctttccttttttgcccattattgtgtactatcttcaaagagaaaa
+3961123/1
@@@BBDDDH4CFFFGGDFAFD<FGGGGGEGEFGHIIG>FHIHGGEGHIGH
@2855046/1
actgcagggaattctaagagggtacccaattcagg
+2855046/1
;?@;;;?3@FDD<CFF<GC@BHFHI4ADHC9CA4<
@3961445/1
ctctaactaaaaattcttttttaagtaacaaagcttcagtaaataacaaa
+3961445/1
@@@DD?BDHHDFBCEGBEEBHEH@HAFHG@EB?@FBDHG:BFHIIG@9DG
@3961461/1
ggacaggatcatatcgtacaataagattacatttgggtagctcgatccct
+3961461/1
CCCFFFFFHHHHHJJJHIJJJJJIJJJJJJJJJJIJJDGHJJJJJJJJJJ
@2856057/1
gctaatgattcaaataagtcaccaaggacctttggcacatctacgattt
+2856057/1
@CCDFFF;BFFHFIGGIJJEGHGIJJ<GGGGHHGIFIEIGIIGGB6DGI
@598730/1
agcattaagtcttctctgcactgtgacagtcttcaagcactgagttagaa
+598730/1
@?@DFFDFFDFHDGHIJJIJIEHEHGHCHABDHECBGIHJJ<?DDEG9BF
@4972433/1
tctgtatttcctgtgatcttgtctaagattgctttcgctgcggcatgctt
+4972433/1
BCCFDFFFHHHHHJJIJJJJJJJJJJJJJJJJJJJJJJJJJJJJJJJJJJ
@3962512/1
gtctgtaattgcgataaggtttttcaggattgatggatacatcataatga
+3962512/1
B?@FFDFFHHHHHGJJJJIIIJJIJJJJGGIJII9FHIJGIJIIJIJIJI
@5992312/1
gtttactaatgcagatcttaaatctgttaatgctccagggctatgtgcac
+5992312/1
CCCFFFFFHHHHHJJJJJJJJJJJJJIIJJJJJJJJJJJJJJJJJJJJJD
@3423685/1
atcaacgttcactgtctataaaaatacaagaattcctaattggtagtatt
+3423685/1
@CCFFFDADFFFFCHG@BFHH@FHEGGIJJCFGCE9FA4?DH9GGI?D>F
@7012033/1
ctcagagctaccttggcagctgctaattttgcttggtgtttgttttctcc
+7012033/1
CCCFFFFFHHHHHJJJJJJJJJJJIJJJIJJJJJJJDGHJJJGIJJJJJJ
@3424324/1
agtagtttcacttttgttattggtttccttatcagtaatctcgaatctat
+3424324/1
@@?DFFFFGF?FFIGII?FGIGC<CEF<CEAHEBHC9@EBBF>FDGBDFH
@8023502/1
ctccttcaacaatcgtcggtacaatgtaatatgagttttctttgttttca
+8023502/1
CCCFFFFFHHHHHJJIIJJHJJJJJJHGJJJJJJJIJJJJJJJJIJJJJJ
@1735801/1
ctaaatcttcaagtacatagtacataactttag
+1735801/1
@@@=BD;DFB?FH<:ACBI9IIHF@E?:A?F<C
@4973987/1
cttgcaagaggtaacttctgtcttgaaatctgtagcccaatatagattcc
+4973987/1
CCCFFFFFHHHDFHJJJJJJJJJJJJJJJJJJIJJJJJJJJJJJJJJJJJ
@4975744/1
gccactgattgatgtcccaatggtccacacctttgtcaccactatattca
+4975744/1
CCCFFFFFHHHHHJJJJJJJJJJHIJJJJJJJJJJJJJJJJJJJJJJJIJ
@7524920/1
agttgaaggattttctaaagctttgaattcataagttggttgttttttaa
+7524920/1
B@@FFFFFHHHHHJJJJJJJJJJJJJJJJJJJJJIIIJJGHIHIJJJJJJ
@600989/1
atgcagttcattacctaagatatttgttatgatctccggccaagatcagc
+600989/1
@@?BDDBDF?F>FE>>G>EHEHICHIBEDG>EHI<@EH10@GHBHEDBFH
@4469108/1
cttttttttgttcctttttgaattgaaatcacctgctccaggtaatggaa
+4469108/1
BCCFFFFFHHHHHJJJJJJJIJJJJJJJJJJJJJJJJJJJJJCGIJJJJJ
@4469204/1
ggcaaattttccaaaggtttatgagaaaacatcgaatacccttcaaatat
+4469204/1
CCCFFFFFHHHHHJJJJEIIJJJJJJJJHGIHJJJJJJJJJJJJJJJJJI
@7527125/1
gtggaggtgaaaagaatgatcttccaactgtcacaaacctgttagcagct
+7527125/1
@BBFFFFDFHHHHJJJJJJJJJJJJJJJJJHIJJJJJJJJJJJJIJJJII
@1737114/1
cctatttcctcagcgacttttgtccgaatct
+1737114/1
@<@BDDD?<BD??CGGIE;CHGCEBCE7FEC
@1737225/1
caacagcagcaacaacaacagcagcagcaacaacagcagagaccacag
+1737225/1
@C@FFFFFHFDFHGIIHJCEGGIIFEIIGGHJJJIIJJIDFFHGIGIC
@3965898/1
gccttttcccaaaatcataccattagatttattaatttgctcaggagaaa
+3965898/1
CCCFDEFFGADHHGIIIJGGIGJIGGHDEHCIIGIGIJIJJIIGDDHHEG
@5997163/1
aggaactggactgcattaaaatccgaatcctttaatgaaattatctcatc
+5997163/1
CCCFFFFFHHHHHJJJJJJJJJJJJJJJJJJJJJJJIIJIJJHIJJJJJJ
@3427037/1
ctccacctttctttccttttttgcccattattgtgtactatcttcaa
+3427037/1
@@BFFDBDHHDFAEEFGEGGIGDIIJJB<EGFGDAGFEC<D99DBFG
@8028138/1
tccacaagaaaaaaggttcttttacccccttcagaatataatagtttcaa
+8028138/1
C@CFFFFFHHHHHFIJEHIIJJJ??GHGGIIJJIJEHIIJGIIIHHIJIJ
@3967022/1
gtagcatactttatcgtaacggtcatttctttttcttgatctctttcatt
+3967022/1
@?@BDFFDDHFBHBGHEGHIGGIG?E@GIEGH>GGGGGEBGDHCCAFHGE
@3967473/1
tcttgaagttggttcagctgtagtctgtctgcatctgtatatgccctagc
+3967473/1
CCCFFFFFHHHHFIJJJJJJIJJJJJJJJJJJJJJJJIJJJJJJJJJJJJ
@1739933/1
gtaatttcttgttcttcttgtttcttttctttaacatttctcacagaacg
+1739933/1
@@@;?BDBA?<C?DABG>@H<EBBCHEG4AFGCFHGGCG@DHHIIACHHG
@4977483/1
gcccagacccttatttcaacaccagtgaaaaattgtttgccacgcatgtc
+4977483/1
@CCFFFDDFHHGFGGGHHJIJJIIIHHGIJIGGIJJJJJJIJJJJJJJGH
@1176811/1
caggaacttcccagtcatcaggaataaagtcattaaccttcaaaattttt
+1176811/1
@@@FDD?DF??FDHIIGIEEE@EGHDEGCA<AGIGGE3EG>??FG<0?DD
@3428914/1
ctaaagttaaattattgtaacccatactcctatcagtaaaagcacgagct
+3428914/1
C@@FFDDDBA4CFDDHBBFDHGGGGEHIIHG@HC@E<:F@FH;??@6DEH
@1177354/1
ctctgtcgaacagcttccacagcttgtctgtaattgcgataaggtttttc
+1177354/1
??<DDDDDDDDDAB:<CE9CE3AD3A29C<E>>:???:@8@DEDB4B6DD
@3429139/1
gtcccattgtgtttaatacttctaaaaagtcatcaa
+3429139/1
@@@DD8DDHD>CCBGA@G@?FCHEHG>DECF>F?9?
@7530095/1
gggaatcctttgtgagccacatcaatgttaaggaatggtttccaaccaat
+7530095/1
CCCDDDBDD<FFCFHBHGIGEHIHIGGFEHGHH>DFHH:FGEHIIIIIGI
@7530177/1
cagcctcttgttttgcttcttttttttgacctacccttgccgatagcaat
+7530177/1
CCCFFFFFHHHHHJJJJJJJJJJJJJJJJJJJJJJJJIJJJJJJJJJJHH
@2297205/1
gcggctcaaacttgctagcaatcatgctctcaccaaatacctt
+2297205/1
??@D?DDD>DHFHEICBF<?FH3BDAH<FEGGC;<3:B>:?D<
@24813/1
ctgagagtaattcgtcgcgcattctgttgtatatttatgctcacttcacc
+24813/1
CC@FFFFDHHHHFGFEHIIIGDEHGIEGH3BGGIDGBGGGIIBDG@C<8=
@2298904/1
gcggtaccatggtataactatcttattgagataattatcttttgaaacaa
+2298904/1
@?;BADDDFB?HC@DFEIIIIF>AHCHBDH9<H?E?CEHIEBFB;DDB??
@7022556/1
cttgttttgcttctttttttgacctacccttgccgatagcaataaggcct
+7022556/1
@@@DABDDHDHHDFHGGIGIDHBDHIGIIIIIIGHGGIGHGHGIIIIIII
@2299483/1
gggatctcagctgaacttctgaagcagg
+2299483/1
@CCFFDDFHGDFFIHGGGI<IEHIGEHJ
@7022912/1
gcatggtttaagaaagaccaaaggtttctgttaagctagtcatttgttcc
+7022912/1
?@@DBDDDFHHFFIFGGGDHFHCH<AFCHE?FEHEGGCDDDGHI9?FHDB
@1742527/1
ctctgctgttgctgttgttgctgaggctgctgtggtctctgctgttgctg
+1742527/1
CCCFFFFFHHFFHJEHIIGIGIIIBHHDHGIEF>FDG9<F>F@G4DE9DC
@606557/1
ggtctctgctgttgctgttgttgctgaggctgctgtggtctctgctgt
+606557/1
B@=DDFFDFFHFFFGIEECIEHEGGIIJGGGGEHCFHGFFAFHJJFI4
@6000384/1
ctctgctgttgctgaggctgctgtggtctctgctgttgttgctgctgctg
+6000384/1
CCCFFFFFHHHHHJJJJJJJJJJJJJGHJJJIJIJIIJJJJJJIJJJIJJ
@607851/1
ctgtggtctctgctgttgctgaggctgttgtggtctctg
+607851/1
?@7A1ADD?FHFFGGC?EFEIICFGEE;FEHEGEBDH@F
@3970971/1
taggaatgtcaggtgcgttaacttttggtggctttattatattactccta
+3970971/1
BCCFDFFFHHHHHFHIIJJJJJJJJJJJHHJJJJJHJJJJJJJJJJJJJJ
@5491116/1
gtgtaatcactgctgaggcttgaacaagcccttctgatagcctgcaattc
+5491116/1
BBCDFFFFHHHHHJJJJJJJJJJJJIJJJJJJJJJJJJJJJIHIIJJJJI
@3431985/1
gcaagggaaaaatatacttcaaacataacagaaaaaaaattgaaaataag
+3431985/1
@CCFFFFDGGFFFGIJJJHBHDHIJDIJID>FHIIIIEDCH@=FEGD@GH
@2300120/1
gccgatctgaggtctgtcaattcaccaggtgatatatttttg
+2300120/1
@@@FDFDEA?FB3C<C<EHGGGCB<C9C@?BEH?@>D9>GCH
@5491881/1
tggagaattatcaaagagaattattgaattcaatatagcaaacatttctt
+5491881/1
BCCFFFFFHHHHHJJJJJJJJJJJJJJJJJJJJJJJJJJJJJIJJJJJJJ
@4982609/1
ccgatgctagctttcttaaatctggttctctaatcatctgattag
+4982609/1
?@@DDDDAHFF<<FHHIGHGAHHHICEHHIDDGFHG?FGHIAGHI
@4983463/1
atttaacacacattttgtaaataattttcttaactttacacatttaagag
+4983463/1
?@@DDDDFHFFDHGGHIHAEGHHIJJJJCFEHIJIJIGGHJGHIJGBG9D
@3972714/1
gtcacaactaacaatgggccacaactcatattgatcgtcaaatgaaacat
+3972714/1
CCCFFFFFHHHHHJJJJJIJJJJJJJJJJJJJJJJJJJJJJJJJJJJJJJ
@6001535/1
ctttggtgtacagaaatatttcggcttctgcttccgttccaccctttctg
+6001535/1
CCCFFFDFHHHHHJJJJJJJJJJJJJJIJJJJJJJJIJJJJJJJJJJJJI
@609465/1
ctagataataatgcctcagagctaccttggcagctgctaattttgcttgg
+609465/1
@@@FF4B8CHDFHEBFEH>FGIIJIIGIJG3<CHEE@HDADFI<B9DGIA
@7535794/1
ctcgaatctattatctcttggacaagttgttatattagtcactttatatg
+7535794/1
@??DDDDDHDFFCE?CAEFIIBHAAF<ACAC?FHEHB?:E<?C@FHEBGG
@1747083/1
agcattgtaatttcttgttcttcttgtttcttttctttaacatttctcac
+1747083/1
CCCFFFFEHGGHHJGIJIJJJIIIIJIIJIJGIIJJJJIJI<BDIIFJIH
@8033333/1
acacaattcaggcactaatgtctcttcaaaatcttcttcatcacgtcgtc
+8033333/1
@CCFF=ADHHHHHJIJGHIJCHHGJJJJJGGFGHHIIJJJJJIIJJJJIG
@611287/1
gtgaaattattggtatttcttttttccaaattgcctctccattcaattga
+611287/1
?:?D?DADFAD<FGI@FHIIDGCHG<CE>BEGEHE<D>FDDD4?DG>DEG
@1181164/1
ctcatgttataacattatgcagttcattacctaagatatttgttatgatc
+1181164/1
CCCFFFDDFADFHDGHGIIIFEHAEEGHGIJIGGIIJDEGHIECG@HEII
@1181358/1
ccgcagattaaaatttttaagtacgactaagtgagcacactaaatcacca
+1181358/1
@@@DDD6DFDF?FG?EGIDG43AEGEHGGGH1?FBCAGAA@A>990?DD<
@5493365/1
tttctatgttctatttctgcttctctaggatcaacagcaggatctgcaat
+5493365/1
;=@BDAA42AAFDBCHGEEFAII@C<EC3:CFHEEC?BGBAHADEDEDBG
@6513457/1
ggctacacaaacaatcacctgaatccttagaattcaaaaattcaaactta
+6513457/1
@@@DDDEDFDFHDIIIGE;FFGCHGBB<FGGHAGHHGEGAHGAH@BBGGD
@4479230/1
ctctgataaattagaatcatcccatagcaaatgatatttggtaggacgtg
+4479230/1
CCCFFFFFHHHHHJJJJJJJJJJJJJJJJJJJJJJJJJJJJIJJJJJJIJ
@4479234/1
tccgacgacactttttagtaccgggcttactaagggagttttcttgatca
+4479234/1
CCCFFFFFHHHHHJJJJJHIJJJJJJJJJJJJJJJJJJCHHJJJJJIJJH
@1182090/1
ggaagttttatttacattttttgcctgaa
+1182090/1
;?<DDADABFAD<EBBA>@EH@FBHGGGF
@7539072/1
cctcatgttataacattatgcagttcattacctaagatatttgttatgat
+7539072/1
@@@DADDD>FHFFGDIIII@AEHIIHIIGIGGI<FHEGGIGHGGGGGI9D
@6004023/1
cttgttgttttagggtaatcaaattttatgacaaaattgcaattctttac
+6004023/1
CCCFFFFFHHHHHJJEHIJJJJJJJJJJJJJJJJJJJJJJJJJJJJJJJJ
@3436062/1
ggtgagtaacatcagctccgagaaatattacaggttcgttgaaaaccttc
+3436062/1
@BBDDFBDHHAFHGEFBFHFBGIJIEFF@FGIIJ<CFG1DCEGGGGGB4D
@30460/1
cttggcaacaaacagttgttttttcctgatatagctctaacttcaattaa
+30460/1
@@<DFADDF?FBBBHIIGDE;D;GGBFF?FC?DHGIEGEFGCGGCD4??B
@6516094/1
ctgagttagaataccaacctgaatttcagcaattttcttaatggatgcat
+6516094/1
CCCFFEFFHGHHHJIJJJJJJJJIJJJJJJJJJJJJJJJIIJJJIJJJJJ
@2306718/1
ggaagttatcaagaaatctaagattgcatcac
+2306718/1
@@<DFDFA<FFGBD3EGHIII@H<HGHHFGC>
@4987005/1
gtggtatcaatttcttctttaggtaaaacttttatgccaagccaagacat
+4987005/1
BBBFDFFFHHHHHJJJJJJJJJJIJGHJJJJJJJJJIJJJJJJJJJJJJJ
@32693/1
aagagttttattaaagttggatcattagcagaaatcctcattctttcaaa
+32693/1
@@@DD:?;BDAFFBGI@FHHGGGA>HHG9FEEHCEEFGCHH94DCCG>BF
@7542143/1
gaaatctttaggctgcagctcaaccattttatcggccaacatattactga
+7542143/1
@@@FFFDFGBCAFFGGHIEHGIGIIIIGIIDH>?@FEBDCDGIIGIIDFH
@2308125/1
ccgcagattaaaatttttaagtacgactaagtgagca
+2308125/1
@<@DFAFFDHHBHIGHIGIJI<ABFG@?EHED@@3??
@1751568/1
ctgtgccataaccgtacttcatatcattgataattactgtagatgag
+1751568/1
@@@DD8DAFFFHFG=FF?DCHHIGHFH9@EA<CHIFFGC?FA<DCEH
@5497257/1
gggagctaagatggttttgtttgacaatatcaaacttcctcgtttcgcaa
+5497257/1
@BCDFFFFHFCFHJGIJJJJJJJJJJJJJJJJJJJIJJJJJJIJJJJJJJ
@1752362/1
ctgctgttgctgttgttgctgaggctgctgtggtctctgctgttgttgtt
+1752362/1
??7DDD;DHADBFEG3AEF<F<C;FHEGC<?B;9CFDFFFEGGDHCCDF9
@614170/1
gtaatctctgtatcaacaactgtaccagccggcacattcatatttctccc
+614170/1
?:?DFFFFDHFFHJIIIEG=GGEGDHJGIIBHIIIGGIIJFIGFDAFEFG
@4989207/1
agtttctcctacggagactgtatacctaaaagtgggttcatgaattgctc
+4989207/1
144ADDFFHHHHHJJJIJJJJJJJJJJJJJJJGIJJGHJJJJJJJJJJJJ
@2867417/1
ggcaactcaggataactatagaggttcttctttccatcaaaggcaggaaa
+2867417/1
@@CFFFFFHFFFADHIEFIHGDFCACC@FGCECHE>?FGGCGEG@GBD2?
@4483003/1
caggagaaatttcaatttttgcaaattgttcgtagtgaagaactgaaagc
+4483003/1
@@CFDFDFHHHFCCGHJJIJIJIJJJIJHHIJGGIHHGGIIGJGHJJIII
@7543718/1
tatctctctcagatgaatctgaactgtctcttctatgtctaggtttccta
+7543718/1
CCCFFFFFHHHHHJJJJJJJJIIJJJJJJJJJJJJJJJJJJJJHIJJJJJ
@616076/1
ccctaggcaaggtacagcctcaccacctcaaccgaacacttctaggttac
+616076/1
@@@DDDADH;C7DFFHGHGIGIEF>DGGIIGH;@@F6FHG@D9DFE8BBD
@7031345/1
gtttggcttgctgttttgtagaagccttaccttcagctgagtgagttaaa
+7031345/1
?@?ABDBBBDFBB<CGEDHHBHGIIIIIGF>GHBHADEGA@0BGD?FHIE
@8038209/1
ctttttttggatctgaagggcggtcccctcttttgggtggaatgtatgac
+8038209/1
CCCFFFFFHHHHHJJJJJJJJJJJJJJJJJJJJJJHHDFDDEEEDEFEDD
@35852/1
gccacattccattccatgatttattaaacccgatgctagctttcttaaat
+35852/1
@CCFFFFDH?DFHGIJFGGHHIIGGC>HCG?G6F:G4?4?<F<BA>:4BD
@2311499/1
gctgtaccttgtatactagcatgactgactag
+2311499/1
@CCDDFFDH?ACFH:EFGGIGEB<FCEEFGGG
@5502409/1
cacgtcgtctttttttaccaaaccggtattttccccttggca
+5502409/1
@?@DBDDDHHHGGIIIIGGHCGGBFGGHIIGFHIIIIICCGD
@620224/1
gctgaactatttttactataaacatctttcatgtcatcaatatttatgat
+620224/1
@CCFFFFFAHFHGBHGGEHIBJIIIJIIJIJJFDGEEHIIIIGHIJJCHG
@1756905/1
ctgataaattagaatcatcccatagcaaatgatatttggtaggacgtgct
+1756905/1
@@@DDDDDHFFDF@GHGHIIIFG9FHAHHIHIIDHGGII@GFEFAEI6BB
@6520998/1
ctctaactaaaaattcttttttaagtaacaaagcttcagtaaataacaaa
+6520998/1
CCCFFFFFHHHHHJJJJJJJJJJJJGJJJJJJJJJJJJJJJJJJJJJJJJ
@3445578/1
ggcggttgttgccactgctgttgttgaggctgctgtggt
+3445578/1
?;<:;8:DD??DB<EEGDHIGG?A3E99@?BDBGG?3??
@8039502/1
ctctgctgttgctgttgttgctgaggctgctgtggtctctgctgttgttg
+8039502/1
@@CFFFFFHHHHHJHJJJJGJJJEIJJIJJJEHGIGIIJJIIGHDGF?FD
@2870601/1
cactgattgatgtcccaatggtccacacctttgtcaccactatattcacc
+2870601/1
@@@DDDDD8FFFB?DEB3CEG?CECEFHGFAEIFC9CEFGEIIGBHEGGH
@2870648/1
attacctaagatatttgttatgatctccggccaagatcagccgtgtttgg
+2870648/1
@@CDDFFFHHHHGAHGIDCEHHEI<HIEGIJGGEHEIIH<DGH:F?8=F=
@1192259/1
gccaataattgttctttcatgatactctcaagatccctgattacttcttc
+1192259/1
CCCFFFDFDBFAHGGGHHGGI9HIIIEHIHGG@AE9F3?@FGEGIIGGFB
@1759292/1
gctacacaaacaatcacctgaatccttagaattcaaaaattcaaactt
+1759292/1
C@<DF?DDHGDHDEEEEHGGEIDEHFHAH@AGHIDHHFC?GHGHFGGG
@37266/1
ctgttattaaatgagggcattcatcttttcttttgtaaattacttcaagg
+37266/1
CCCDFDFFGHFHHIIHJIIIJJJJJDGIJJJJIBGFGCDHHGIIJJG@EB
@6522908/1
agagactcgtccaatcagattgaaaaaaacaagttgtataacacaattaa
+6522908/1
CCCFFFFFHHHHHJIIJJIIJJIJIJJJJIJJJGHJGHJJJJJJJJJJJJ
@7034435/1
ccaccatctgtttgttgattttcaaaatgaatatgacagtataaaaagcc
+7034435/1
CCCFFFFFHHHHHJJJJIJJJJJJJJJIJJJJJJJJJJJIJJJJJJJJJJ
@4993486/1
gttcaatagtagaatgttacaaaaaagtaataagtaactttttttatata
+4993486/1
CCCFFFFFHHHHHJJJJJJJJJJJJJJHHJJJJJHIJJJJJJJJJJJJJJ
@7035070/1
gtttcgtaggcaggtggaggccatcgcctggtcatgcataattcttgtag
+7035070/1
BBCFFFDFHHHHHJHBHIJJIJIJIJIJJJIDHIIIIJJJJIIGGGIIGI
@3982507/1
tcatgttataacattatgcagttcattacctaagatatttgttatgatct
+3982507/1
CCCFFFFFHHHHHJJJJJJJJHIJJJJJJJJJJJJJJJJJJJJJJJJJJJ
@623876/1
gtgacaaagatagtaagttatttcttctaaattctgctctgataaattag
+623876/1
@@@DDDDDDBBH?4CBFB9DHCIG>FHHG4AFHHIBH<FAG?FH>DFEGG
@2313926/1
ggatgcataagtcattcctctatcaggtaag
+2313926/1
@@@FAADDDHGCDGGE@HII@<IHEIG?A<<
@7551884/1
gtaggacgtgctgtaccttgtatactagcatgactgactagatagaagtc
+7551884/1
CBCFFFFFHHHHHJJJJJJJIJJJJJJJJJJJJJJJJJJJJJJJJJJJHJ
@8041751/1
cctatcattgccaattggtagtggatctctagtataaagattacttctac
+8041751/1
CCCFFFFFHHHHHJJJJJIJJHIJJJJJJJJJIIJJIJJJIJJJJJJJJJ
@4490874/1
ctcattttcactcagaagaaataatatctcagcaccaattttatgatttc
+4490874/1
CCCFFFFFHHHHHJJJJJJJJJJJJJJJJJJJJJJJJJJJJJJJJJJJJJ
@40296/1
ctttttttgacctacccttgccgatagcaataaggcctttggctttaacc
+40296/1
@@@DFDFFADHHHIIGI?D>GHI<:A:DHGDGD<@@FGHHEGEIIEHICD
@6524922/1
cattaatctatagaaaattttccagacagtatttagagactttccactat
+6524922/1
CCCFFFFFHHHHHJJJJJJJJJJJJJJJJIJJJJJJJJJJJJJJJJJJJJ
@4996938/1
gttcactgtctataaaaatacaagaattcctaattggtagtattccaatc
+4996938/1
CCCFFFFFHHHHHJJJJJJJJJJJJIJJJJJJJJJJJGHIGIJJJJJIIJ
@7553093/1
ctacatcttcagcttcttcaccaactaagtagtactcttcactgatg
+7553093/1
CCCFFFFFHHHHHJJJJJJJIJJJJJJJJIIJHIJJJIJJJJJJJJI
@625868/1
agcttcttcaagagggatgggctctgaaggttgtattgttctggtattat
+625868/1
CCCFFBDFFFFB<AFEEF?F9EGE@HGFEBCD;?<?9??GDH>>0?FFGH
@627289/1
catcagtttgagatactgtaatgcattgtaggccgcacatgtttgtgctt
+627289/1
@@@FFFDDDF>FB<CFHIHGGHBHDE>FEHF>F9@FDH<DGICH39BFFG
@627291/1
gcctcttttaccattgtacgagtttgagcatcattcattttcttcattgt
+627291/1
<@@FDDFDHHDAFAFHCFHHIIHGH@EDHIJIJJF>4?DG@BFAHGCBD4
@40961/1
ctcagagctaccttggcagctgctaattttgcttggtgtttgttttctcc
+40961/1
CCCFFFDFHFHHFGGIJJJJJGIJIIJJJCGIJHGJFGBHCHEGEDAHFH
@7037585/1
actgctgttgttgaggctgctgtggtctctgctgttgctgttg
+7037585/1
@@@DFFDDFHHHFIGIEIIGGIGI32AHGHHB?DCD?<GHC>4
@41166/1
cctcctgccactcatcataatgaacaatatcttcttttggattagtagaa
+41166/1
@BBFFDFFHGDFHHGHGH@JEHEHHGGHIDEGDIHEICGEHIBHIBDGHF
@3986770/1
ctccatactctggctgccgaatgccacaattggtaagtgaatttcgagca
+3986770/1
@@@DD?DDDFBDD?DEHEDG@;BFH<CFCFGDE1?GE:?DH90?D?;D6?
@3453171/1
atagtttctcctacggagactgtatacctaaaag
+3453171/1
@@CFDDBDH>DDHGGIFHBCFECFHI@FHGIIII
@8047388/1
atcgcattccctttcacactagggacatgaggtgaaattattggtatttc
+8047388/1
CCCFFFFFHHHHHJJJJJJJJJJJHIJJJJJJJIJJIJJJJJJJFHIJJJ
@7556816/1
catggacaaggactgcatcttcttattatatcacaactaatttattatat
+7556816/1
CCCFFFFFHHHHHJJJJJJJJJJJJJJJJJJJJJJJJJJJJJJJJJJJJJ
@5000165/1
agctagttggagatccatagcgcaccattgagagctcaggagggaggtcc
+5000165/1
BCCFFFFFHHHHHJJJJJJJJJJJJJJJJJJJJJJJJJJJJJJJJJJFFH
@5511801/1
tcgtgagaagctgcaacggctgctatagatggaacgttgatctggtctgg
+5511801/1
CCCFFFFFHHHHHJJJJJJJJJJJGHGIGIIJJJJIGHIJJJJJJIJJIJ
@3455623/1
ctccgcctttctttccttttttgcccattattgtgtactatcttcaa
+3455623/1
@@@DDDD1DFFFFEF4CFFHBEBE@E<EEDFIFF90?BC<FFEFBE<
@5512621/1
cttagatctaccagtgcccatggcagcaaatctacttgatcctatagttt
+5512621/1
CCCFFFFFHHHHGJIJJIJJJJJJJIJIJJJJJJGJJIHIIIJJIIIIII
@7558312/1
ggtgattgatgccattcaactttgcattaactttctgtagtatgtttaca
+7558312/1
@@BDDFFFHGHHHJJJJJJIJJJJIIJJHIJJJJJJJJJJFIIIJJJIJI
@5512688/1
ccaggaacttcccagtcatcaggaataaagtcattaaccttcaaaatttt
+5512688/1
CCCFFFFFHHHHHJJIJJJJJJJJJJJJJJIIIJJJJJJJJJJJJJJJJJ
@7558658/1
ggtaaaataccttctttgactaaatactcctgaaggagtgatatcggtgt
+7558658/1
@@?DDBDEHHHFHIIIIIIIIG@GIIBHIGIHHIIIIIIIIGIGHCEHGF
@2877319/1
atcatatttcttataaattttttcttcataataatctttgtttagtttct
+2877319/1
CCCFFFFDHFHHFHIJ@HHIEGGGHICCFF@BF>BDG>FCGGEFEFGEIE
@631569/1
cttcccctggcaatgtgacctcaagttccatcctatcattgcca
+631569/1
:88:1DD32CF<BFEF@F<F?<F@3CFECEH>EDG@AFII>DFB
@4497228/1
gccatagcatagttcctgctttagggtttcttccgctaatttaaaaattg
+4497228/1
CCCFFFFFHHHHHJJJJJJJJJJJJJGHIJJJJJJJJJJJJJJJJJJJJJ
@4497310/1
gcttcggccacttctttgaactaagtacagcgaaattcttattcgattga
+4497310/1
BBCFFFFFHHHHHJJJJIIJJJJIJCHIIJJJJJIIJGIIIJJJJGIIJE
@4498137/1
gtggaatgtatgacgatgatttgatatctatatttctcattttttctgct
+4498137/1
@@@DB?DDHHHFFIIEGACIHIIDH9EHIIGCHGIIIHJJJJJJJHHGBF
@6020396/1
ggccattatcgcatcatacggaatttgccgagtccttccttctagtgctt
+6020396/1
CCCFFFFFHHHHHJJJJJJJIJJJJJIJJJJJJJIJJJJJJJJJJJJJJJ
@6020523/1
agacatttcttcagggagaatttttaaccatttacacaatataaatgcac
+6020523/1
CCCFFFFFHHHHHJJJJJIGJJJJJJJIIJJJJJJJJJJJJJJJJJJJJJ
@5514203/1
caatagctgtgggttatatggtgattgatgccattcaactttgcattaac
+5514203/1
C@@FFDADBHHFFGEIEEHD><A@FHIDHBHHGGGIIIIGIIGHGHIAHG
@5514904/1
tgacctaagagttttattaaagttggatcattagcagaaatcctcattct
+5514904/1
CCCFFFFFHHHDHIJIIJJJIIJHIJJJJJJJJJJJJJJJJHHIJJJJII
@1769757/1
gatgcataagtcattcctctatcaggtaagacaacaatcacaagttttac
+1769757/1
C<@FFFFF?HDDDEEEEHJDIIJIHCHGH>HHIIIIGIIIJCEHHE>CHI
@1204096/1
gttcaacttctttggtgtacagaaatattt
+1204096/1
@@@DDDDDDD<?F4CACAC>BE4CB>F>>H
@7560092/1
cactgttttcaccggaggaatttgtttgtgattttttattgtatcccaat
+7560092/1
CCCFFFFFHHHGHIJHHIHGEHJJCGGIFHIGIIJJJJJGIEHIJJJJIH
@5001370/1
acagcagcagcaacaacagcagagaccacagcagcctcagcaacagc
+5001370/1
@@CFFFFFHHHHHJJJJJJJJJIJIJJIJJJJIJJJIJJJJIJIJIG
@8052068/1
ctattttagcatggaatgtaatctccaagttgtgaatcaatttcaggata
+8052068/1
CCCFFFFFHHHHHJJJJJIJJJJJJJJJJJIJHHJJJJJJJJJJJJJJJJ
@1770447/1
catcatctggattttgaataggaaatttgat
+1770447/1
@CCFFFFFGHH?DGHIIGIECAAHF@HECAF
@4498973/1
gtcattatgggcttctattagttcatctatattttttaaggaagtaagtg
+4498973/1
@@@BDD?ACBCFB?CG:AEH<<AC?EHFEIDHHHCFFIIIIC@B:?GCGF
@49312/1
agcatgatgacattcatctataactaatagattgacacgagacaacgtga
+49312/1
@@@DDFFF>FHHFGEHIIIIFIGJIGFHEHHFEHCHI@FAAHIEGGEBBD
@1205392/1
ccggtcttcactgcagcctgactggtg
+1205392/1
@@@FDDFFBDHDDHICAHCHCG?CEBF
@3992908/1
ctccttgtcttacaggtaccggtctttctcgataatcaagtgttggtgca
+3992908/1
CCCFFFFFHHHHHJJJHHIJJJHIJJJJJJJJJJJJJJIJHIIJJJHHJI
@3993107/1
gccacttctttgaactaagtacagcgaaattcttattcgattgaagtaaa
+3993107/1
CCCFFFFFHGHHHJJJJJJJHIJJJJJJJJJJJJJJJJJIIJJJJIHIJJ
@3464709/1
ataaccaagatcaattactctaccaggtggagg
+3464709/1
@@@DDDDDFFDDHE<FG4?FI<EH>@;ACD=GD
@6534391/1
ctgtattataacatgacctaagagttttattaaagttggatcattagcag
+6534391/1
@CCDFFEFHHHHHIGEHGIGIGBEHIEGIHIHIGHBGEIDHHEHGDHFDH
@6534726/1
atcggttcttcttcttttttccacgtgaaatctttaggctgcagctcaac
+6534726/1
@@CFFDFFHHHHHJJJJJJJIJJJJJIJJJJJJJJJIJIJJJJJJJJJJJ
@3466086/1
gcctttgttgctgctgtggtggttcttgccttt
+3466086/1
@@@ADDDDBAHAFGBGEFGA1CCGG94A@EHEG
@5518060/1
ctttttgaattgaaatcacctgctccaggtaatggaaaatcctgaggagc
+5518060/1
BCCFFFFFHHHHHJJJJJJJJJJJJJIHICGHJJJIGHJJJJJJJIJIIG
@6023885/1
ctttaaactcactcgtattgtcattcagccgagtaaaccaaaacaggata
+6023885/1
CCCFFFFFHHHHHJJIIJJJIIJJJJJIJJJJJFHIJJJJJJJJJJJJIJ
@3467942/1
gctttcgctgcggcatgctttgcttctttcttagatct
+3467942/1
CCCFFFFFHHHHGJGJJIIGGCGGBGG<GIJFJJJJIG
@6535284/1
gtcctgttggtccattaatataaaatggttcaacttctttggtgtac
+6535284/1
CCCFFFFFHHHHHJJJJJJJIJJJJJJJHIJJJJJJJJJJJJFHGHI
@1773393/1
ttggggagttaaatcaacatcagctgagatatactcatattgaggataag
+1773393/1
@@?DFDDDFHFDBEGGFHIH>G@HBFBD@HEEGGIIEC@GIGHEG<FGGG
@6536935/1
gcgcattctgttgtatatttatgctcagttcaccaacattcatgaataat
+6536935/1
C@CFFFFFHHHHHHIIJJJJJJJJJJJJJJJJJJJJJIJJJJJJJJJJJJ
@5003843/1
ccgacacatcaatattaagcatcatcttccattgagaaggcctgacggac
+5003843/1
CCCFFFFFHHHHHJJJJJJJJJJJJJJJJJJJJJJJJJJJJJJJJJJJJJ
@6537527/1
cccttatcaacatacagagcaccaagaaaagcttctaaaagatcagccct
+6537527/1
CCCFFFFFHHHHHJJJJJJJIJJJIJIJJJJJJJJJJJJJJJJJJJJJJJ
@8054061/1
cggtggtgtgtaatcactgctgaggcttgaacaagcccttctgatagcct
+8054061/1
CCCFFFDDFHHHHJJJJJJJJJJJJJJJJJJJJJJJJJJJJJJJJJJJJJ
@52367/1
ctgaaggcttttgggtcgtgagaagctgcaacggctgctatagatggaa
+52367/1
B@C@DFFDHFHHFBGEEHHGDCFEEHGIJIIEBHGGFC>DGGHIJFACF
@2881357/1
cacgcatgtcccatactccctggttgggaagtgcttgt
+2881357/1
@@<DFFDDDBDHHBGB<F>F@FGAFCECGFA?DDDDF3
@637960/1
gctggggctgttgttgccactgctgctgctgcggctgttgt
+637960/1
@<@DFDFFAHHFFHIJEHDEEIECDGIEIE9?F6@?DFACF
@2883381/1
cctattaatgctttaaacattaactagttgcact
+2883381/1
<<@;DDDDDF4D>CCC@A:AC?F>:FH4F:AD?B
@54983/1
ctttaacctcataactaaaacagggttcatgagttcc
+54983/1
@@@DDDDDDFBAFGGGIGIGH9<FC3A;<<C<@FEEH
@2884277/1
gcccgcaacaattgtacacaactccataggaagcgccaaaggcttctc
+2884277/1
CCCFFFFD<?FDFEFH9FBFHGBCHFGG<?BFFFEG6:@E@;=8B3C4
@6538932/1
gtttcacttttgttattggtttccttatcagtaatctcgaatctattatc
+6538932/1
CBCFFFFFHHHHHJJJJJJIIJJJJJJIIJJIJJJJJJJJJJJJJJIJJJ
@1774828/1
aattaatataggttacttcgcttatctctcttgacagccctatacctatt
+1774828/1
CC@FFFFFHDGHAHIIFHFEHEGGGGIEHGFG@DHCCB;CGCEHG@G9D@
@56016/1
gcctttgttgctgctgtggtggttcttgcctttgcagctgttgtggtg
+56016/1
@@@DFF>2A?FDB<3E<CFACG<;FHGE>E4??FCA?D?DGI@BDC;B
@57148/1
cgaggagtattcttggaaacaattttataattat
+57148/1
@@<DFDDEDH8CDHIJJGGII?CEHEHHIG>C@B
@8057429/1
cattaatctatagaaaattttccaaacagtatttagagactttccactat
+8057429/1
@@@FFFFFHHHHHIJJJJIJJIJJJJJJJHIJJIIJJJJJJJJJIJJJJJ
@7568015/1
gttgccactgctgttgttgaggctgctg
+7568015/1
@?@DD>DD<?AD?AEBGF?:::ACC@3A
@5520688/1
ctccttccaaaaaaatacagcaagtctggtaaatttatcgcaaggtaatg
+5520688/1
CCCFFFFFHHHHHJJIJJJJJJJJHGIIJGHHIIJJIIJJJGJIJBCHHI
@5521093/1
agcaaatgatatttggtaggacgtgctgtaccttgtatactagcatgact
+5521093/1
@@@DDADDD<FFFIIICFIIG@F@CE@HBFFFGFGGCF@GFIIIFFE@BD
@7569249/1
ccgcagattaaaatttttaagtacgactaagtgagcacactaaatcacca
+7569249/1
CCCFFFFFHHHHHJJJJJJJJIIJJJJIIJJHIJJJJJJJJJJJJJJJJH
@2887945/1
gctttatgtttttgtattcttcaatggttgctgctaaatcttcaagtaca
+2887945/1
@@BFFFFFFHFHGJHI4EJIIJGEJJFHGGGCHIJDHIJ@GHJJIIJIIH
@2887989/1
cacgttcataaggtctcatttgaaaacgtggatctccaaggtctccttga
+2887989/1
@@BFBDFFHHHHGHIIGFEGEFHIIJGIIH7FEGIHHIGGGB?@DFCCEG
@642350/1
gtccttttatcataatgagatcaagtttttttcgaatcaaatgaagctg
+642350/1
@@@;BADD4DFDDFE>C><FIDG@FBHGA@A6DHC>G=9DFEH@DGG>D
@6028843/1
aataaacactatacaagtttggtcaaatatatatgtatcctattaatgct
+6028843/1
CCCFFFFFHHHHHJJJJHJJJJIJJJJJJJJJJJJIIJIJJJJJJJJJJJ
@6028961/1
gtaaggttttgatgtgtttgattctttgttctttatttgtgtataatatc
+6028961/1
BBBFFFDDHHHHHJHIHIJJIJJJJJJJJJJJJJJJJJJIIHIIJJJJJJ
@5522843/1
ggtgtttttgagctcatacttaatccaatgacatggggaagtcaattgct
+5522843/1
BBBDDDFFHGHHHJJJIJJJJJIJIJIIJJJJJJJIIJJIJFHIIJJJJI
@5522979/1
gaacgttgatgtggtctggagctggatgagtga
+5522979/1
@@@DDDDD?F<ACFHHIF9CEDHH<EH22?EBC
@6031655/1
gatatattcatgccacattccattccatgatttattaaacccgatgctag
+6031655/1
CCCFFFFFHHHHHJJJJJJJJJJJJJJJJJJJJJJJJJJJIJJJJJJJJJ
@2327158/1
ctgcaggaggtataaacaaacctatgggttttaccatcatttgctgctca
+2327158/1
CCCFFF>DHAABFHEHIEHIIHF<EDFDCDFCGIIGIIIB4??D9BFEGG
@1778617/1
atatatataattaattcaattgaaaatatttatatatttgagtaactatg
+1778617/1
CCCFFFFFHFDHHGGGJIHGCBHFHF>>FHBHGGI>H@HCG79?GGBHGG
@642996/1
gtaagtgaatttcgagcatgatcaggattgg
+642996/1
@;?DDADBFHHHBIDE<ECEF>FIHEFGHEE
@5526209/1
ggatgcataagtcattcctctatcaggtaagacaacaatcacaagtttta
+5526209/1
CCCFFFFFHHHHHJJJJJJJJJJJJJJJJJJJJJJJJJJJJJJJJHIJJJ
@3471573/1
cttcagggagaatttttaaccatttacacaatataa
+3471573/1
@@@DBDDAHA:?AA:AEEGE:3AAEAEFEHE?E@C?
@1780960/1
ggttgctgctaaatcttcaagtacatagtacataactttagctgtcgtct
+1780960/1
;;?DDDA?DDHHHIIEIG>E>?<DCHE@AFH4AFFGGGIEGGHE4?DDCC
@7574518/1
atggacttcacaaagctctccaacaagaatttgtttttgttctaaatttt
+7574518/1
CCCFFFFFHHHHHJJJJJJJJJJJJJJIIJJJJIJJIJJIIJJJJJJJJJ
@3472878/1
gtccttctgacacaccatctctgtaaaagaggatagcttgaggct
+3472878/1
;??;DEADDFHGDEFEAE>FFCCHGHEAF7?BDFC>G>A3DG3B:
@3472920/1
cctaacaggaggtgcactggttacagg
+3472920/1
@CCFDA?DHHD82<C<BFFFFACAA??
@1782578/1
gctctggctattttagcatggaatgtgatctccaagttgtgaatcaattt
+1782578/1
@@@DDDDDHFFFFIIIIGG>G@FHIHHIIFIGII>BGHIDHIIIIGIIII
@6543837/1
tcatgttataacattatgcagttcattacctaagatatttgttatgatct
+6543837/1
C@@FFEFFFFHHBFHHGHGHIJIIJJJJJJJIJGCHGIJJIIIJJJJJJJ
@643207/1
ctgcattaaaatccgaatcctttaatgaaattatctggagctcatcaagc
+643207/1
CCCFFFFFGFDFDEGGIG<EGIIBHGIIIEHIGCHIJJFIGGBEGD>DDB
@61610/1
gttgtgaatcaatttcaggatacgatctggtttacaattagaatttataa
+61610/1
@<@DDAADHHF?AHGIGGHDGHGIGIBGIF4?EGEHBDDCA1:BDHCCDF
@5011710/1
gtcctgttggtccattaatataaaatggttcaacttctttggtgtac
+5011710/1
CCCFFFFFHHHHHJJJJJJJJJJJJJJJHHJJJJJJJJJJJJHIIJJ
@643711/1
caacagtaagacatggtagatgagga
+643711/1
?=:DB:BDDDBDHEHIAC:C:CF??<
@8062589/1
tttggcacatccacgatttcggcagcttttacctcattttcactcagaag
+8062589/1
CCCFFFFFHHHHHJJJJJJJJJJJJJJJJJJJJJJIJJJJJJJJJJJJJJ
@2329733/1
cctgctttagggtttcttccgctaatttaaaaattg
+2329733/1
@@CFFFDDDFDDA@AGGH<<EFG6CDAHICHEAEGE
@7576132/1
ggatgcttccagtcactcaaaagtgggttcttaagtttgttgaagctgca
+7576132/1
CCCFDDFFDHDFCG@FHBF;@CEFCGG@<AF>EE<:CFGDFHHEGGGHIH
@6036221/1
ccatgatttattaaacccgatgctagctttcttaaatctggttctctaat
+6036221/1
CCCFFFFFHHHHHJJJJJJJJJJJJJJJJJJJJJJJJJJJJJJJJJJJJJ
@2331386/1
gtatcaactgcagcctcttttaccattgtacgagtttgagcatcattcat
+2331386/1
@@@FFDFFGHDFFHJ>HGHHCIIJIG<H?EGHH@E7DHFGBGIGCHIJHI
@5013752/1
ctcaggagaaatttcaatttttgcaaattgttcgtagtgaagaactgaaa
+5013752/1
@@@DD??D;<DFDBCFG@B<CHF@<ACHHF?CG@GFE?D?BGD?BDDF<G
@7055954/1
gctgttgttgttgctgctgctgttgttgttgttgaggttgattagaagcc
+7055954/1
CCCFFFFFHFHHHJJJJJJIIIHIIHIIHGGFHIGIJCFHIJJJJIJGIJ
@7577260/1
cccagtcatcaggaataaagtcattaaccttcaaaatttttccgaggttt
+7577260/1
CCCFFFFFHHHHHIJJJJJJHIJJJJJJJJJJJJJJJJJJJJJJHIJGHJ
@2891530/1
gtcctttgtttttactcctttttcaaaaccttcttccagcatagcttcaa
+2891530/1
@@@FFFAFFFAFDGGG@F9IGI3AF>DGC1BG9CGCC>DAFD>DIE99BG
@3476443/1
gcctagacttgtgcaccagctaaagaagacttatctttaaacggcagctt
+3476443/1
@CCFFFFFHGHHHII3CBGHICHGIIIB;F>FCEHHCCHIJIII?@HEHI
@644486/1
ctctaaaaacacggtcttttccttcccctggcaatgtgacctcaag
+644486/1
C@@FFF8DBFHHHHD;EBHHFHHHHGIGHI<FGGGCHADE9FGIGA
@1220261/1
ccggtttctcaaaacatggagctggatgaggaaatttttcataaagaagt
+1220261/1
@CCFDFFFHHFHGIJIJIIHGGAGHGIHGE@HEGGIIJJGEEIG9BGIHE
@645905/1
agtagtttcacttttgttattggtttccttatcagtaatctcgaatctat
+645905/1
@CCF?DDFDAFHHIIIHIEHDHBHGGIIIGIIFG<?FHHGGIGGEHIGA@
@6548942/1
ggcatttctttcagaccaaaatttctttgtaaacaagttagtaaaat
+6548942/1
CCCFFFFFHHGHHJJJJJJJJJJJJJJJJIJJJJJIHEHIJHIJJIJ
@6038089/1
taataatctttgtttagtttcttttttgatgttacagagtttagcggctc
+6038089/1
CCCFFFFFHHHHHJJJJHIJJJJJJJJJIJJJJJJJJIJHJJJJJJJJJJ
@4006281/1
ctgcaattcttggttcaagatcattttaaactgtccttctgacacaccat
+4006281/1
CCCFFFFFHHHHHHIJJJJJJJJJJJJJJJJJJJJJJJJJJJJJJJJJJJ
@2337857/1
gctgctaaatcttcaagtacatagtacataactttagctgtcgtctttct
+2337857/1
@BBDFFFFAHDHHIJJHEHJIIJHEHIBGJGGIGEEGICGGCCFGEAFHE
@4511362/1
ggtttttgaaaaaattttggccaatagctgtgggttatatggtgattgat
+4511362/1
BBBDFFFFHDHHHIJJJJJJJJJJJJIJJJFHIJFHIJJJJJDDHIJJJI
@6040186/1
ggccattatcgcatcatacggaatctgccgagtccttccttctagtgctt
+6040186/1
CCCFFFFFHHHHHJJJJJJJJJJJJJJJJJJJJJJJIJJJJJJJJGIJJJ
@4511585/1
ctggtgtagaattacagaataactcatgaatgctttctaatgtttcttca
+4511585/1
@BCFDEDFHHHHHJJJJJJJJJJJJJJJJJJJJJJJJJJJJJIJJJJJJJ
@2894618/1
cacgagacaacgtgatataactatgaagaatcatgtgataaaaaatagca
+2894618/1
@B@FFFDFHHHHFIFIIIIFGIHIIJJEIGI9GEGGHIIGDIGGEHFHHI
@7060581/1
cttgaaatctgtagcccaatattgattccagaacttccggcataatgagt
+7060581/1
CCCFFFFFHHHHHJJJJIJJJJJJJJJJJJJJJJJJJJJJJJJJJJJJJF
@2895875/1
tgagagtaattcgtcgcgcattctgttgtatatttatgctcacttcacca
+2895875/1
@@@FDFB;FFH?FBGIFFE@CFD>GDGI;DCAF>DFGHIBA@HGII4B==
@1222749/1
gtgaaagatcctcttcttcaaatccagaattaaaag
+1222749/1
@?@DDD4AFF3CDAEHCEECEHE@CHGBC<A4AF<E
@1222990/1
gcctcctgcggaccattagttgaagtcccagccctcagataatcccatat
+1222990/1
@@@FFFFDH>>@AHIHIJHFCGHGCCFHFFFHIHIG;;DEGFGIJEIGIE
@1223632/1
cgctaatttaaaaattgaatagtttttatgaaatgagtcagaattttcgt
+1223632/1
@@@DFDFFBF?FHEFHGGGE<FHGHGHI9FBD>FEG@?9B>FGHCC@>D?
@649179/1
cagcattcagtagcatcgtgatacgatgtaatattgaaggcaataaagta
+649179/1
CCCFFFFFHGHHFIJJJJHGEHIJJJJJFBHGFIIHGD>GBGCC@FGG@F
@6041359/1
gtacgctcaaacatgcaaatgtgacattattgactaaggccgatctgagg
+6041359/1
CBCFFFFFHHHHHIJJJJJJJHIJJJJJJJJJJJJJJJJJJJJJJJJJJJ
@1787896/1
ggagaattgagagaagctttactctgtagcattg
+1787896/1
@@@DADFDH<F;FGIBGGGGIE9FDFCEHIGBHC
@650610/1
cttcttccagcatagcttcaatttcattgtcgcttatgtcaaattctact
+650610/1
@C@FFDBDHBBBHHEECHGEHGJIGEGHHI<FHGGJIGGBHCBEHADHDE
@7584157/1
gcccactcgaattctttagttagggtaattaaaccaagccctatttcctc
+7584157/1
BCCFFFFFHFHHFIGIJGIJIIJJJHGHIIIJJIIJGIFIJJ@HIJIIJJ
@1225039/1
gcatcattcattttcttcattgtaacttggcccgcaacaattgtacacaa
+1225039/1
CCCFFFDFDFF?HIE>@F>JJHCD@HHIJBG@F1:8:DFDEGGHIJ<<BF
@1788686/1
gggaagcgagcttgctgttgttgctgctgctgctgt
+1788686/1
@CCFDADD?:CFDHIGG@B<<C?FGHG9D9B<FBF9
@2340557/1
gttgctgctgctgttgttgttgttgaggtt
+2340557/1
@@@DDABDC3<CB?BGHEGGED:C3<?32:
@4512770/1
ccggaaagaacctagtgtgatggcgtttctgaaccactataaatgtaatc
+4512770/1
CCCFFFFFHHHHHJIHHHHIJJJJJHJJJJJJIJJJJJIJJJJJJJIIJJ
@1789998/1
gtcagcacagaataatcttgtatgatgtctct
+1789998/1
??@D=8B>D8C8?FC4C>HHGHDH4?FFH>CA
@4513836/1
caaaggtcaagaccataaccaagatcaattactctaccaggtggaggtga
+4513836/1
CCCFFFDFHHHHHJJJJJJJJJJJJJJJJJJJJJJJJJJJJDHIGHIBFH
@4514993/1
gcagcttctttctgtgcatcatttttacattttcctgcaccgatgcaatt
+4514993/1
CCCFFFFFHHHHHJJJJJJJJJJJJJJJJJJJJJJJJJJJJJJJJJJJJJ
@3480682/1
ctagtcgctttatgcaaataaattggcatcc
+3480682/1
@@CDDFDA6FAHHJ@CGFGHEEHFHEAGHIJ
@4011180/1
caggtagtaagtgatcattaagttcgccgatcttgtacaacattttacat
+4011180/1
@CCFDFDA?FHHHGIIIJJJIIJIIJJJJIIIJJJIGGHIIJJJJJJJJI
@6046098/1
ctctccagatggtagaatggtaaatcagattgatcatgttttaatcagta
+6046098/1
@@@DDDADFFFBAE<CG<FFCFHI?EHIE4CCEFGFGE:EFFEFCFIEFF
@6553023/1
ggttcttcttcttttttccacgtgaaatctttaggctgcagctcaaccat
+6553023/1
@CBDFFFFHHHHHJJJJIJJJJJJJJJJJJJJJJJJJJJJJJJJJJJJJJ
@6553087/1
cttgcctttgttgctgctgtggtggttcttgcctttgcagctgttgtggt
+6553087/1
CCCFFFFFHHHHHJJJJJJHIJFGIGHIJJJJJJJJIJJJJJJJJJHIJ?
@4012451/1
ctcttgaggaagttggtgtagaggtgcaggctggccatgttgaatagctt
+4012451/1
CCCFFFFFHHGHFHJJGHIJJJJJHHIJJJJJIIJJJJJJJJIJJJJJJI
@1790551/1
gtttttactcctttttcaaaaccttcttccagcat
+1790551/1
@?<DFFFFFF>DD4C9A2CFCHEFHGG9C@@C;E<
@7585970/1
gccataccgtacgctcaaacatgcaaatgtgacattattgactaaggccg
+7585970/1
@<@AD>;DDC?;FF?CGBEHGAHGFB9?D?9??C4?D@GHII@HHID<@F
@2346112/1
tgtaacaactaggggcaccatgacgatagctttattctcattaaggaatt
+2346112/1
@C@FFDFFHGHGHJGGGEGGG@HGDEGGHB@F>9GHIIIFEIIEG9GH@F
@1232683/1
ccaactctttattatcaatcatcaatcctt
+1232683/1
=::4BBBDF><<CEEFF94<F933AF<D<A
@654294/1
cccgtttttattatcgcttctaattttttctctcatttctg
+654294/1
@@@DADDDHFHHHGIIJG?BEHGHJGIJIIGG@HEIDHCIE
@3485610/1
ggaacgagaaccaatttcttttttaaaataatcagcaaaatccaaa
+3485610/1
@@@FFDDDAAFH<BF>GHBAHGCHHCG><F@ECGIED>FGGIIIHE
@6049328/1
gtggtgtgtaatcactgctgaggcttgaacaagcccttctgatagcctgc
+6049328/1
BCCFDFFFHHHHHIJJJJJJJJJJJJJJJJJJJJJJJJJJJJJJJJJIJJ
@4014014/1
gtccaatcttcaattgttttaaagcacatttggctgcggtacatttagct
+4014014/1
@@;DDAB;DBHDFFEGAEFHED>HIIHGGIGIDEIIIGGHIEDCHE@??F
@5539474/1
cttcagtaaataacaaagaatggaaggccaaaatttgttcacactgttcc
+5539474/1
CCCFFFFFHHCFHJJJJJJJJJJHJJJGHHIJJJJJJJJJJJJJJJJJJJ
@2907233/1
tcgtagtgaagaactgaaagcagatctaaatttctcaaatttctttctat
+2907233/1
@B@DDDDDHHHGHJDHGEHHEGEBHCIHIJBIIJIJGGGCCHHG@HGJFG
@1237574/1
cttcattgtaacttggcccgcaacaattgtacacaactccataggaagcg
+1237574/1
B??DDDFFBHHDHIFGHIJJIIDHGAGG>F<GGIBCGCHGCBBF<@DFIH
@4014513/1
gttccagagactcgtccaatcagattgaaaaaaacaagttgtataacaca
+4014513/1
CCCFFFFFHHHHHJHJJJJJJJJJJJJIJJJJJJJJJJFIJHIJJJJJJJ
@3487070/1
ggaaatagtattttttcttcatcgtcttgaacttcatttccaacag
+3487070/1
@@@DFEFAFDDABGEBGAHE<C>C?FH;:C111?G9DHBAAEHGIE
@1792139/1
ctttgaggtgcaaaacaagcgatcgcccagacccttatttcaacaccagt
+1792139/1
@CCFDFDACFDDAAHEGGAAFEC?FCBAFEHCGA>D99DBFD>F>FHG2.
@6557824/1
cttctattagttcatctatattttttaaggaagtaagtgcaggggaacga
+6557824/1
CCCFFFFFHHHHHJJJJJJJJJJJJJJJJJIJJHIJJIIJJJJJJJJJJG
@2351381/1
ctccaattgcattccctttcacactagggacatgaggtgaa
+2351381/1
BC@FFDEDHHFFFHIJIIIGEGHIGCCEHGCFGBGCC:CA?
@2352617/1
gcttggtgtttgttttctccaactccgacaaacgccatcctctcattctt
+2352617/1
@@@FFFFFHHHFCGEG@FHGIFHGIIEDHG:DBGHEFHFFH</==DEHII
@75779/1
gttgcagttaaaccaagaacatgtggcctatcctctggaggaattccttt
+75779/1
@@@FFFFFGHGDHIGIGEGHGIGHEEFGGHIEH@HJIJJJJ<GGIJIDEG
@2907402/1
gttttcaccggaggaatttgtttgtgattttttattgtatcccaatcaat
+2907402/1
@<@DDDDDFHA?FHB>G3CC<CF9?FD>>DBHHGB4DFCHGFGD;CAFCG
@3488905/1
caaagatagaagtcgaattcagttggatgggtaattcccacatctactgt
+3488905/1
?@@DDDDD<:<BF4EBFEBAEFH<HGFHGBHIA;EGA4CFGF<FEDFBGF
@3490053/1
ttgttgttttagggtaatcaaatttt
+3490053/1
<@@?;DDFDDFHH@<A9CD:AB>CHD
@3490497/1
cgtgaaataagtctagttctcttatagtaaaattttgtggtaagttttct
+3490497/1
@@<=BDDAHDFDHHGHEFEI><<?EGDBBH4AEADCF?D7?FHHG>B?B?
@3490788/1
ttcagctgaactatttttactataaacatctttcatgtcatcaatattta
+3490788/1
CCCFFADDHHHHGGBGIJIJHIHIG9FHGGCBHGGA>?CFBHH@FEEGH4
@5542749/1
gcatggacaaggactgcatcttcttattatatcataactaatttattata
+5542749/1
CCCFFFDEDHHGFIGHIIIIIIJIIEHIJGGICGIDIEHEGGGGJJIIJI
@7072707/1
gctgttgctgttgttgctgaggctgctgtggtctctgctgttgctgttgt
+7072707/1
@@@DDDDFFHFHHHGIGHGIGGIJJIGIFCBFIGIJGIIEBDCHGIJGII
@8076058/1
ctgctgttgctgaggctgctgtggtctctgctgttgttgctgaggctgtt
+8076058/1
CCCFFFFFHHHHHJJJJJJJJHJJHIJJJJJJJJJIJJJJJJHJJJJJFH
@657895/1
ctgtatttcctgtgatcttgtctaagattgctttcgctgcggcatgcttt
+657895/1
@CCDDEF?HHFHFHIIIEIJHHIIJIGCEHIJJGIJIGIBGIJJGFHIII
@5543686/1
gccttctgaatcatacgcttcttcattcatgctttctagtatttttaacc
+5543686/1
CCCFFFFFHFHHHJIIJJJJHIHJIIIIJJJJJJJJJJJGIIJJJJJIJJ
@6056016/1
cttcggccacttctttgaactaagtacagcgaaattcttattcgattgaa
+6056016/1
CCCFFFFFHHHHHJJJJJJJJJJJIJJJJJJIJJJJJJJGIJJJIIJJII
@658790/1
ctcgaatctattatctcttggacaagttgttatattagtcactttatatg
+658790/1
@<BFFFFDHDDHDHIEHIJDGEIIFJFGIEEEIEC>FIEH>B9DFC@FGA
@6056931/1
ggtatatataagattacaattcttaacattttttctttaaacaaagaaca
+6056931/1
BBBDFFFFHHHHHJJJJJJJJJJJJIJJJJJJJJJJJJJIJIJJIIGJJH
@659974/1
ctgtagtctgtctgcatctgtatatgccctagcacggaaagcagcg
+659974/1
@@@DDFEFDHHFFGIJGJIJFHJ@DGJIJIHIGGEHBDGBHEGIII
@6561090/1
caatacattggttttgaataaaattaaggagtttcggaaacacgtttatt
+6561090/1
CCCFFFFFHHHHHJJJJJJJJJJJJIJJJJJHIJJIJIJJJJJJHIJJJJ
@3495241/1
gcttggtgtttgttttctcctactccgacaaacgccatcctctcattctt
+3495241/1
@@@A;DBD3C?D<CGCHDIIFIIIAACHF@ADHG6FEE@FGHHDCDFHC>
@4022228/1
cgactgatgatttgaggttcttgtggaattgtgacactttgatgttgtaa
+4022228/1
CCCFFFFFHHHHHJJJJHIIJJJJJJJJJJJJJJJJJJJJJHJJJJJJJJ
@8077453/1
gagcataataggtaggtgcagggtatgaaactgaacgtgtacacctggta
+8077453/1
CCCFFFFFGHHHHHJIIGGJJJJFHHIJJIJJJJJJJIIHIJJIJJJJFH
@3496204/1
ccttgatttcctccagcacctcttctttgtctccaacccctacctcttcc
+3496204/1
CCCFFDFFHHGFD<E9EHGDHHIGHE>HGIJBHGHIEGGGGGEGJEGEHG
@6060290/1
gccagagcttggtacaattgtcgacactacctgtagcagtttgttatggt
+6060290/1
CCCFFFFFHHHHFHJJJJJJJJJJJJJJJJJJJJJJJJJFHJJIJJJJJF
@5547409/1
cacggcgatactgcaaacaagggatagcactcaagggcacattatgtttt
+5547409/1
CCCFFFFFHHHHHJJJJJJJJJJJJJJIJJJJIJJJJJJJJIJJJJEHIJ
@662518/1
atgaacggtaatagctcgtgccattgcgccaggtg
+662518/1
==1ADDD6C?FF?>FGGHGHIIJIIIIBGFH<F<?
@6563914/1
acctgttcttcttgaagttggttcagctgtagtctgtctgcatctgtata
+6563914/1
@@CFFDEFHHHGHJIJJJAHICGIGJJIIIIJIIIJJGIIJGIIJJHIFF
@3497551/1
taattgaagagccttttcccaaaatcataccattagatttattaatttgc
+3497551/1
@@@DDDDDF>BDFBHDBGHH<A3A@FE>AEHCHI4E?CFHIBCEHIIFIG
@8078408/1
caatgtttctagcctttcataattcataacgtcattagcagagctcgcta
+8078408/1
CCCFFFFFHHHHHJJJJJJJJHIJJJJIIJJJJJJJJJJJJIJJIJJJJJ
@8078716/1
gtggaagtaagaggtctttcatttaatgttttttgaaaagcctcacttgt
+8078716/1
CCCFFFFFHHHHHJGHIJJJJJJJJJJJIJJJJJIJJJIJJJJJJJJJJH
@1799713/1
gccctcttcattttcggtttcgtaggcagg
+1799713/1
<@CFFDABFADHHGGG81<CFGGHEGGBG>
@5028770/1
gaggaattccagcctttgatagcaatcggtaaagttttgcctataagaac
+5028770/1
CCCFFFFFHHHHHJJJJJJJJIJJJJJJJFIJJJIJJJJJJJJJJJJJJJ
@3498159/1
ctttcacgttcataaggtctcatttgaaaacgtggatctccaaggt
+3498159/1
@B@FFFDFHHGHHJJJJIEGIJIIJDIIJJJIFDCD>AFFH99D70
@3498941/1
cgcaacaattgtacacaactccataggaagcgccaaaggcttc
+3498941/1
@@@DADFD?FHDAC4CBB7F>GC>FHGH9?88@<AGIGII9??
@7078886/1
cgcacaacaaacacttggggagttaaatcaacatcagctgagatatactc
+7078886/1
CCCFFFFFHHHHHJJJJJJJIIHIJJJJJJJJJJJJJJJJJJJJJJJJJJ
@5549377/1
ttccactttcacaatcaattaattggtaacatggtaaaataccttctttg
+5549377/1
CCCFFFFFHHHHHJJJJJJJJJJJJJIIJJJJJJJJJJJJJJJJJJJJJJ
@2361241/1
cataaccaagatcaattactctaccaggtggaggtgaaaagaatgatctt
+2361241/1
@@@DDD8DFH:C<FFHBHGCHHE@HCAH2A8CFH?CFFG<@EGGHI<4?F
@2361672/1
taggcaaggtacagcctcaccacatcaaccgaacacttctaggttacata
+2361672/1
?@?;D?>DB?CFHFCHGGHC>H;2<<A<C?C:?F<99?D4D998BEG=>C
@2361676/1
gctgctgtggtctctgctgttgctgttgttgctgaggc
+2361676/1
@@CFFFFFFFCFFBHE@EHHFAB@B?DHFED?@9?EFA
@1801001/1
cttgactatgtttgatgacatatcaataacattctcctcaaccttttgta
+1801001/1
C@@FFFFFGADHFIJIHIIIIGGIBDGICHIIIIBHGGIEGIIJBCHGIC
@1248759/1
cagtaggtaaaaagattattgtattttcttttagaactctttcaaagag
+1248759/1
C@CFFDFDHD<FHDGH@GGGIGGGHIEIEGEGGCG9EH@FHIFIJBD;B
@667271/1
agaaaaattacatgagtaacggaatattacc
+667271/1
@@@?D:BDFDAFFBEF42:<E1A=FDHFCEF
@4526472/1
gttttttacttgttcctgtgccataaccgtacttcatatcattgataatt
+4526472/1
CCCFFFFFHHHHHJJJJJJJJJJJJJJJJHIJJJJJJJJJJJJJJJJGJJ
@4526675/1
cttgtaattaggtaaacttataatgtcttttagttcatcctttggaatca
+4526675/1
@@CFFFDFHHHHDCFGIJIGHGGHICFIHHIJJFHHIJGEHHGICGGHGG
@6567525/1
gctgtctttgtgtcttgcacgacctttggattgaatataagaccttgttg
+6567525/1
@@@FDFDEDHHHHJJIJJIIIGEIIIHGG@GG@FBDIEFHEHAFHIIDGE
@83308/1
gccctcttcattttcggtttcgtaggcaggtggaggccatcgcctggtca
+83308/1
@<@DDDFDFD?FHGGBE<FDHFAFFAEGG6?DE=GE@6DGGGII:BA@>F
@7081998/1
ggcgtgtaatcactgctgaggcttgaacaagcccttctgatagcctgcaa
+7081998/1
@CCFFFFFHHGHHGIJJIIJJGIJJJJJJJIJJJIJIJJJIJIJJEGIII
@7082060/1
gctaatttaaaaattgaatagtttt
+7082060/1
??@DDDDDB<?C<?22C4CD:I<FH
@4030910/1
gaggtccctgttgttccattgcttgaggtctggtaattggagcggcttgt
+4030910/1
@CCFDFFFHHHHHJJJJJIIJJJJJIJJGIJJJGIJIJJJJJJIJJJI:=
@1251130/1
ggaagtaagtgcaggggaacgagaaccaatttcttttttaaaataatcag
+1251130/1
BB@FFDDFHHHGDCHIIIDEHBHFGGIEBAHIIJJFIIJG<>FHBH>BHE
@5035798/1
gtggaggtgaaaagaatgatcttccaactgtcacaaacctgttagcagct
+5035798/1
CCCFFFFDHHHHHJJJJJJJJJJJJJJJJJJJJJJJJJJJJIJJJJJJJJ
@2919146/1
ctagtgcttgtttttcaggtcatggcagactctgagaacttttaacaatg
+2919146/1
@@@DDFFDH<AB;FEDFGGIGEHHI<F@E3BEG9CGECGGG@FACGI4B?
@7603531/1
ggcatcccacttttatgaatgattttgatccaaccttctggtagcatttc
+7603531/1
CCCFFFFFHGHHHJJJJJJJJJJJJJJIJJJJJJIIJJJJIHIIIIJIJJ
@3502760/1
ctgcactgtgacagtcttcaagcactgagttagaataccaacctgaattt
+3502760/1
@@C@FFFFHHDHHEEGHIIIIJJDGIGGGFEF@FGIIJJIGIADGGBHHI
@3503479/1
ggttcttcttcttttttccacgtgaaatctttaggctgcagctc
+3503479/1
??8BDEFFHHHFHFHGG;FC9F;C@GBDEGFFD4CDG>HDGHG3
@2365467/1
tgcttctgtaaaacgccaataattgttctttcatgatact
+2365467/1
@@?BBBDBC>FBFIIHBGECGBHCHF:EFEABDAHIIIGG
@5554390/1
gttcctttttgaactgaaatcacctgctccaggtaatggaaaatcctgag
+5554390/1
CCCFFFFFHHHHHJJJJJJJJJJJJJJFHIIJJEGIJJJJJJJJJJJJJJ
@4033258/1
ctttttctgacatcttcttggtaacaagtattctaacgacatgcccagca
+4033258/1
CCCFFFFFHHHHHJJJJJJJJIIJJJJJHIJJJJJJJJJJJJJJJJJJJJ
@4033264/1
gcttgtgcttgtcttccacccttttttttgttcctttttgaattgaaatc
+4033264/1
CCCFFDFFHHHHHJJJJJJJJJJJJJJJJIIIJJJJJJJJGIJJHIJJJJ
@4033412/1
agcttggattgcctcctgcggaccattagttgaagtcccagccctc
+4033412/1
@CCAFFFFGFAHFHIIJJGHIHIIGHIHGHIGIJGHHIIIJJJGHG
@4034145/1
atgagttccactttcacaatcaattaattggtaacatggtaaaatacctt
+4034145/1
CCCFFFFFHHHHHJJJJJGIHIGIIIJIIJJFHGIJIGGHIJJJJJIJJI
@4531715/1
gtggaagtaagaggtctttcatttaatgttttttgaaaagcctcacttgt
+4531715/1
BBCFFFFEHHHHHJFHJJJJJJJJJJJJJGJJJJJJJJJJJJJJJJJJJH
@5037622/1
tgtcaattcaccaggtgatatatttttgcacctgttataaatgtaggaag
+5037622/1
BB=DDFFFHHHHHJJEHIJJJJJJJJJJJJJJJJJJJJJJJJJIIJJJJJ
@7608351/1
gttcttcttgaagttggttcagctgtag
+7608351/1
@@@?DEFDFBFA??EB32AEFCDFECAB
@675631/1
cattgaataatagctggctggttcctagaatcccacatggcagg
+675631/1
@@@DDDDDHFBH<A4CG1C1<:3?DHEH@H4C>GCA7D?9BF?0
@5557089/1
gacaaagatagtaagttatttcttctaaattctgctctgataaattagaa
+5557089/1
@C<DFFFFHH4CFHIFHIIIIIIIIIIHIIIIIIIIIIIIIIIIIIIIII
@6575413/1
gctgtggtctctgctgttgctgttgttgctgaggctgctgtggtctctgc
+6575413/1
B@CFDFFFHGHHHJJJJIGHJGIIGBGGIIIEFHGIGIGI?GHHGIJJII
@88988/1
gtggcctatcctctggaggaattcctttaaactgatc
+88988/1
@@@DDDD8:DDDBFBGF:E;F3FH9@FFACCFE>GE>
@8095998/1
tgagatatactcatattgaggataagaaatacggtgttgtacacagtatt
+8095998/1
?81BD8DDFFFDFFEEFE9BDFFCBFH>FEDCCE?F??F?DGICGFFDFE
@8096709/1
cagcataagcagccataccaagatcatcacatactaccgcctgtgttctg
+8096709/1
@@@DDDDDA<ABBDGIHGGEFCCGGGHB@EFHCHIDH?D@?@DHHICEBF
@3510417/1
ctcgataatcaagtgttggtgcattcataattcgggccttaactttagtg
+3510417/1
CCCFFFFAHDHFFAE<C=EEFHGACHIIDHHIIIIBBHGG@GIIIB?FDD
@1255386/1
ttctttttcttgatctctttcattatcgtaaattgtcacgg
+1255386/1
?@<BDF?DDAF8DEFCGECHI9IAH<F<ABFCHH@9EBFHH
@1808900/1
ctacgcctatcagcccatgaaacaaaatgtaatctctgttcttttttgaa
+1808900/1
C@@FFDF?FFHHHIIIBHIIIGIIIJ<HI@GF4DHEHHDBFCHH9FEBH9
@1808976/1
cttgttttcaaagttgataaataatattaatgaaactaaaaacttcaaaa
+1808976/1
C@CFFFFFHDBFFHHIGEHIECHIJIJJJJJJJJJJJIE9@CGGEH<GEH
@7611143/1
tggaggtggttggatataattcccttcagcattataaggaaaaggcactg
+7611143/1
CCCFFFBDHHHHHJJJJJJJJJJJJJJJJJJJJJJJJJJJJJJJJJJJJJ
@4533436/1
cttctttccaaatctggacattatattgataagtgtatttatacctctct
+4533436/1
CCCFFFFFHHHHHJJJJJJJJJJJJJJJJJJJJHHIIJJJJJJJJJJJJJ
@1258057/1
gtaaaacgtaagtggaagcataagctcccaattctttggtgataagaact
+1258057/1
CCCFFFFFFBHHBEEA@EEGGIGIFGEHGIJIJGI<4<?CBFGGIH?<?G
@7612917/1
ggcagttgaagataacatacaattttaattttattattctcaatgatttc
+7612917/1
CCCFFFFFHHHGFGIIGHJJJIJIJJJIJJIJJJJIIJIJJFIJIIJJJJ
@1259724/1
gctgtggtctctgctgttgctgttgttgctgaggctgctgtggtctctgc
+1259724/1
@CCFF?DDHHGAHHDGGH>CFHCHHIFEHHEHGIE=CGFG<>;?DGH@DE
@6579332/1
gccttacttgttttgtcataagttgtaacagtaagttcttttttttcctt
+6579332/1
CCCFFFFFHHHHHJJIJJJJJJHJJJJJJJJHIJJIJJJJJJJJJJJJJJ
@5043631/1
cgttgatctggtctggagctggatgagtgacatcagcgccaacaacaatg
+5043631/1
?@?DDDDAHAHADHG9CFDDEHEHBFE<FHCEHGIIFH?DHEFBEHGGGE
@6072569/1
cactgactaaaatattgttcaagttcacgaggagtattcttggaaacaat
+6072569/1
CCCFFFDAHHHFHIGIGABEEGGEFHH>GIGB>E:CBDGHEDABGI;FFF
@8098211/1
catagttatttggaagtgatttgcacgaagcactataggtcgaccttctc
+8098211/1
CCCFFDFFHHHHHIJJGHJJJJJJJJJGJJJJJJJJJJJHIJIJJJJJJI
@8098379/1
cttcagcctcatgttataacattatgcagttcattacctaagatatttgt
+8098379/1
@@@DDDDDB:A?CC@DF@HEFEE@BHHIIIEHIHGBHIIIIIIIIIEEG?
@8099110/1
ggttacaggagatactggttgttgttgaggtggtagttgagtttggtggg
+8099110/1
BCBDFFFFHFHFGJJJIJEFHHIJIJJHIJEFIFGHGIIEHGIIJJFFHJ
@8099199/1
gtttaagaaagaccaaaggtttctgttgagctagtcatttgttcccctga
+8099199/1
CBCFFFFFHHHHHJJJJJJHHIJJJIJJIJJJJJIJJJJJJJJJJJJJJI
@8099788/1
ctgctgctgaggcggttgttgccactgctgttgttgaggctgctgtgg
+8099788/1
@@@AD?DDBFDFFGEEF::F><?DCD?FG<??8/?CB@B;=A7@@G@C
@8100159/1
catagttatttggaagtgatttgcacgaagcactataggtcgaccttctc
+8100159/1
@@CFFDDFHHHHHIGJEHIJJJJJJJJJJJJJJJJJJJIBGIGIIJJJJJ
@7090518/1
ctttctttcaacaaacacaagagctaaattatcctttttgaaatttttta
+7090518/1
@CCDDEFFHGFHDEEGGGGGIGGHHIGEHGGIGGGHIJJIGEGHGIJJIC
@4038926/1
gccacttcagccttatgcctctcaaactcaagctgtcgcttcaattcatc
+4038926/1
CCCFFFFFHHHHHJJJJIIIJJJIJJJJJJGIJJIJJJJJJJJGIIJIHI
@684710/1
gctgttgttgctgctgctgctgttgttgttgttgaccccatggttgtcga
+684710/1
@@@FDDDBFHHHHGIJGGHIIEHHIHGEHGCFGAFCDGGBGHHAFHGIJ;
@2376354/1
tgtaccttgtatactagcatgactgacta
+2376354/1
@@@BDDDDDHHHHI>FH:AF93C<CGFFH
@6580449/1
ctagtgcttctgtaaaatgccaataattgttctttcatgatactctcaag
+6580449/1
BCCFDFFFHHHHHGIIJJJJJJJJJJJJJJJJJJIJJJJJJIJJJJJEHJ
@7615547/1
ctcagcgacttttgtccgaatctcatcagcaagaagaagtgcattaagcc
+7615547/1
CCCFFFFFHHHGHJJJJJJJJIJJJJIJJJIJJIIJJJJGHIJJJJJIJJ
@4536950/1
cccaatgtttctagcctttcataattcataacgtcattagcagagctcgc
+4536950/1
CCCFFFFFHHHHHJJJJJJJJJJJJJJJJJJJJHJJJJJJJJJJJJJJJJ
@6077745/1
ccgctgtagtacaaatttctatttccgattatttttcctttgatgctgct
+6077745/1
CCCFFFDFHHHHHJJJJJJJJJJJJJJJJJJJJJJJJJJJJJJJJJJJJI
@8101821/1
gtcctgtaaagtgttgctaacttcataaatgcacagagtaggttattgta
+8101821/1
C@BFFFFFHHHHGIJJJJIJIJJJIJJJJJJJJJGJGICGHIHIIJJJII
@5562149/1
gttctttcttgtcagcacagaataatcttgtatgatgtctcttttggact
+5562149/1
B@BFFFFFHGHHHIIJJJJJHIIIJGIIJIFHGIJGGIIIJJJFJGGHHJ
@3514846/1
ctctgctgttgttgttgttgctgaggctgct
+3514846/1
@@@DDDD?F>F;DGBHGHGGICE:8EHEHGG
@5563476/1
ggaccagtttgcaaagggaagcgagcttgctgttgttgctgctgctgctg
+5563476/1
CCCFFFFFHHHHHJJJJJJJJJJGIJJJJJJJJJJHJJJJJJJJJJJJJJ
@4539681/1
gtgatgattctttggaagaagaggcttttatgttttcttttttaaatttc
+4539681/1
BBCFFFDFHHHHHJJIJIIJJHIJJJJJJJJJIJJJJJJJJJJJJJJJJJ
@5563586/1
ctaaaatattgttcaagttcacgaggagtattcttggaaacaattttata
+5563586/1
CCCFFFFFHHFHHJJJJJJJJJJJJIJJ?FHJJJJJJIJJJJIJJJJJJI
@6080229/1
gagcatgttcttgcctttgttgctgctgtggtggttcttgcctttgcagc
+6080229/1
@C?DDE>AFFHHHEHGFIIHIGIIHGGHIIICFGEHEHIIIIIIIIFDHB
@7095581/1
ctgtaaaacgccaataattgttctttcatgatactctcaaggtccctgat
+7095581/1
CCCFFFFFHHHGHIJJJJJJIIJJJJJJJJJJJJJJJJJJJJIIJJJJJJ
@8103216/1
gcttccaatactgtagaactatcttgttttttaacataatataaatcagc
+8103216/1
CCCFFFFFHHHHHIJJJJJJJJJJJJHJJJJJJJJJJJJJJJJJJJJJJJ
@689090/1
tctcattcttagttgtaacaactaggggcac
+689090/1
@@@DDD>DA8DHDHEBGGHEBGEFCFGFF:?
@8104295/1
ctcaaggtacacccctataagggcttcgatagaatctgcaacaactttgt
+8104295/1
CCCFFFFDCFHHHIJIJJJJIIIJJJJJGIJJIIJJJJJJJJJJJJJJJG
@94640/1
ggcttctattagttcatctatattttttaaggaagtaagtgcaggggaac
+94640/1
CCCFFDFFHHGH<CFBGEGHJIJGGBHJGJAFHIEB?<@CFGHGHG>@<B
@690282/1
ccttgaacaaatttacctaaagcaacaacacaattgtcggcagctgggaa
+690282/1
@@CFFFFFGH8FHIIJIJIJIEIGJJJIJJJIJGIGIHGGBGIGIG<FDC
@8104950/1
ggaagttttctcgcaacttaggttatgcgaagtacataactttctttgta
+8104950/1
CCCFFDFFHHHHHJJJJJJJJJHIJJJJJJJJFHIJJJJJJJJJJJJJIJ
@5564270/1
cccacatggcaggaagttttctcgcaacttaggttatgcgaagtacataa
+5564270/1
@@CFFFFFHHFHHJIJFGIJIIJJJIIHHIJIJGGIJJJJJJGBGIJJJJ
@5564279/1
cccacatggcaggaagttttctcgcaacttaggttatgcgaagtacataa
+5564279/1
@?@DDDDDHHCD?CFGACHHFGIGEAGCDDGG>GBFHDBFHI>6=BGHGB
@5564415/1
tggttcagctgtagtctgtctgcatctgtatatgccctagcacggaaagc
+5564415/1
@CCDDFFFHHHHHIHIJIJJJJIJJJJJIIJJJJIJJJIIIJJJJIJJJH
@95534/1
cacgatttcggcagcttttacctcattttcactcagaagaaataatatct
+95534/1
@@@FFDFFHHGHHIGIDIJIIJIG>H>GBDHDFHIGFIIEGGGIJG@FFF
@96336/1
ccacattccattccatgatttattaaacccgatgctagctttcttaaatc
+96336/1
CCCFFFDFHHHGFGGHIJDFHIJJJJIFCHIG<FHGGHHGGGGGHIJJGG
@5565268/1
gttctttcttgtcagcacagaataatcttgtatgatgtctcttttggact
+5565268/1
CBCFFFFFHHHHHJJJJJJJJJJJJJIIJJHIJJJJJJJJJJJJJJJJJI
@6586868/1
agcttgctgagcgactaatgccactgtgtccacaagaaaaaaggttcttt
+6586868/1
CCCFFFFFHHHHHJJJJJIJJJJJJJHIIJJJJJJJJJJIJJIJBGHJJJ
@1818084/1
ttaggaatatttccaatgaattcctctatttcattgtgcattaatctata
+1818084/1
CCCFFFFFAA8FFFHBGGFG>CAF9EHGIIGIIGDBDEH>?EEHDEGCDA
@97704/1
actatattcaccaaccgttaacggagtttgctgtcg
+97704/1
@@@ADBDFAHD<FAA:FEDCCHGGGDCCAACGIG<F
@6084038/1
ggccgatctgaggtctgtcaattcaccaggtgatatatttttgcacctgt
+6084038/1
CCCFFFFFHHHHHHIJJJJJJJJJJJJJJJGHJJJJJJJJJJJJJJJJJJ
@7096967/1
aattcagaaagaatatacacaacagacaactctgtactggtgatatcctc
+7096967/1
??@DDFFFFFFFHIIIGIGGCEGHIIIGE@CFDC?FHIHI::?FFGIEDH
@2382791/1
gcatgttcttgcctttgttgctgctgtggtggttcttgcctttgcagctg
+2382791/1
@@CFDDDFGHHHFIIJJFHIFIJHHHHEEEFHHCFGGEEGGE@GDFHCGE
@8107241/1
caggtttttgaaaaaattttggccaatagctgtgggttatatggtgattg
+8107241/1
@BCFDFFFHHHGHJJJJJJJJJJJFFHHIJJJHIIJ?DGGIJJJDFHIIG
@8107283/1
cttgaggcttatacctagtgcttctgtaaaacgccaataattgttctttc
+8107283/1
@@@DDDDDFHFDFGI@EIDCHHIIIIIIIIIIIIIIIIIFIIGIIIIIII
@1820102/1
ccacctcaaccgaacacttctaggttacatagtgtatgaaccgctgcatt
+1820102/1
@CCDFFFDFFHA1EHGIJJJGEIJEGGHGHGIIGFDECGBGFGGDGIJIF
@7621217/1
ctttaaactaaatcgtattgtcattcagccgagtaaaccaaaacaggata
+7621217/1
CCCFFFFFHHHHHJJIJJJJIJJJJJJJJJJJIHIJJJJJIJIJIJJHIJ
@4545471/1
ctcacttgttttgtcataagttttaaca
+4545471/1
@CCFFFFFHHHHHHIJJJJJJIJJHIJJ
@2932128/1
atatttctcattttttctgctaaagcactaccttcagcggg
+2932128/1
@@<??B4DDD?82AA@FHC4AC@FHGBCCHIE<B@DD@000
@4546189/1
cctataagaacaatgagtaagagcttgcaagaggtaacttctgtcttgaa
+4546189/1
@C@DFFDDDFHHHIJHIAFIHHIJEHGGGHIIJIEFGIIIIJJGJJJIHG
@693847/1
cgcagtcagagctatagtagttgaatggctggttttcaccaacattcc
+693847/1
@@@FF=DDH?CDHIJIJJHH@HID>E@EHDGG39EDDCGGGHGIJF9B
@3519537/1
tcaggattgatagatacatcataatgatgaataaccatattcttattctt
+3519537/1
@@CDDF>BH>?BDEGIGEIEEGHIIHGGIIFIIBHIGHEHH>DHGHBFCB
@7099288/1
gctgttaatgcctccaagcttaacattgattttaaggcaaagattgg
+7099288/1
CCCFFFFFHHGBHHGAHIJJIJJEIJIIJJJJJFIGGIGIJ@HHIHG
@694349/1
ggtagctttaatcatagttgatgtctgcatatcagtcagcttctta
+694349/1
@@?DFDDDHGDDHGHEHE<<@D43:A?AE>?BEH<EE?CFGGHCDE
@3521134/1
cgatggaatcttaaatgcgatactaaaacaggcagaagcatagcatg
+3521134/1
@@@DDDFFH>FAFDGHICHGGIEHGHGGHA;EDA;DFGCB@9?BD@9
@7100733/1
agcatactttatcgtaacggtcatttctttttcttgatctctttcattat
+7100733/1
CCCFFFFFHHHHHJHIJJJJIJJJJJJJJJJJJJIJJJJJJJJJJJJJJJ
@102033/1
cttttattgaatagaataggaatgtcaggtgcgttaacttttggtggctt
+102033/1
CCCFFFFFHHBHFHHEHIIEIIIIHIJJ<CFHHGGIIEDIIGJIFHHGIJ
@1267887/1
caggagaaatttcaatttttgcaaattgttcgt
+1267887/1
@@<BBD=3A4CDDF:CGBHI1C9<ACEE?F9?C
@6087032/1
cagttcattacctaagatatttgttatgatctccggccaagatcagccgt
+6087032/1
@BCDFFFFHHHHHJJJJJJJJJJJJJJJJJJJJIJJIJIIIJJJJJJJJD
@8110219/1
cttcaataacattactcatttctgataggttctgcaatttccaagaaact
+8110219/1
CCCFFFFFDHHHHJJJJJJJJJJJJJJJIFHIJJJJGIJJJJJJJJJJJJ
@6592305/1
ctcacgaccagcatccagaagttcaatctggtattctctaggagtaaatg
+6592305/1
@@@FDDFFFFHHHIIJJJIIJHIGEIJJJGJFHIJJIJJIJGIJFGHIIJ
@2386659/1
aatcaattatgatactgtctccttcaaca
+2386659/1
??@DDDDDFBFFD<AE<FE9E?CEFB?CA
@5569808/1
atttcggagtcgtccctcttctggaaagcagctcttgcagcattgacact
+5569808/1
?@?DDFABF;CFFGBGHGIIIIDGHGHAHGHHIICHDIHIIGHDGHIIHI
@5570519/1
aggagaaatttcaatttttgcaaattgttcgtagtgaagaactgaaagca
+5570519/1
@@@DD=BDDHHHHGGIEBIEHHGEHIECHGHIIIIGGFEHGIIIGGIGCD
@5570778/1
gccctgaataccttgatggctacaaagatagaagtcgaattcagttggat
+5570778/1
CCCFFFFFHHHHHJJJJJJJJJJJJJJJJJJJJJHHJJJJJJJJJJJJJI
@695183/1
gggcttcactgcaaaagtttgatcaaat
+695183/1
@@<DDBDDD?FFA@F>BA@H>BDF<G<?
@3523521/1
gttgttgaggtggtagttgagtttggtgggtagggg
+3523521/1
@@@FDDD8CF<DHFE<AFG@GHHGGI2AFEDDHIGE
@7101537/1
gcccatcattcgctcctcgactgccccgat
+7101537/1
81?DBD;DFBCFA@?CFF@CFC6EG=G@G:
@3524334/1
atttctttcagaccaaaatttctttgtaaacaagttagtaaaatagaata
+3524334/1
CCCFFFEFHHDFFIJIJ9FHHGGECDCHCFHCBGBGCGEHHIEIIIBEHI
@5057565/1
gatatcagacatttcttcagggagaatttttaaccatttacacaatataa
+5057565/1
CCCFFFFFHHHHHJJJJJIJJJIJJJJJJJJJJIJJIJJJJIJJJJJJJJ
@4053067/1
actaggatgagcatccatggaacctacaacagctgctattgaaggctttt
+4053067/1
@@?BDDADFFFFFIIFIFAG?:CGGDGD>DFECEFIIIIIIECCD2BFGC
@4053424/1
ctggtcttcagtcacccgattctatttcttggtcatcagtttgagatact
+4053424/1
CCCFFFFFHHHHHJJJJJGHJJJJJJJJJJJJIIJJJJJHIJJJJHJJJJ
@108059/1
ccggtctttctcgataatcaagtgttggtgcattcataattcgggcctta
+108059/1
@@@FDDAFHHHHH<BHIIIJEIGCHACGCEFAGGCCGFGECGCHGHEDDF
@6089958/1
ggatactttaatctaatattatattgactaacaaaatatctttcaacagt
+6089958/1
CC@FFFFFHHHHHJJJJJJJJJJJJJJJJJJJJJJJJJJJJJJJJJJJJG
@7103197/1
ggaagtaagaggtctttcatttaatgttttttgaaaagcctcacttgttt
+7103197/1
CCCFFDDEHHGHCEGHJHJJJJJJIJFHJJJJJJJJJHJJIJJJGHIGIJ
@8114643/1
ccttcacactcatcaagaacttggtaaactcttagatcttcattttgttg
+8114643/1
CCCFFFFFHHHHHJJJJJJJJJJJHIJJJJJJJJJIJJJJJJJJJJJJJJ
@7103688/1
gtaaaacgtaagtggaagcataagctcccaattctttggtgataagaact
+7103688/1
@@@DDFFFHHFFDGI@FGGIGIIJJI@BHEIIJJJGIJB::?>FGIAEGA
@7626940/1
gtgtaatcactgctgaggcttgaacaagcccttctgatagcctgcaattc
+7626940/1
@@@DDFFFGGFAFHIIIJGIIIDHJIIGGJJEDFFGIIE4BGGHFIJGFH
@699117/1
gctcaatttaccttcatccttgttttcaaagttgataaataatattaatg
+699117/1
CCCFFFFFHHHDHIGJJFEGGGAFGIIJIHHHHIGGIEIIGHIBG@GHEG
@108556/1
ctggcctgcttgtggaaaaccaccacaaatccacttggaaaac
+108556/1
?@1:ADDD?FFFFE7A<C;A:;<A?3C;C:DC>:C9?3?FB>;
@2940292/1
gttgttgaggttgattagaagcccctgcttctccaggttgtc
+2940292/1
@@CDDDEEDHAFFGIIIHGCBBFHBHIGIEGGGIII@99:6B
@5060499/1
gtagtctgtctgcatctgtatatgccctagcacggaaagcagcgagatga
+5060499/1
CCCFFFFFHHHHHJJJJJJJJJJJJJJJJJJJJJJJJIJJJJJJJJJJJI
@5060584/1
ggcagcttttacctcattttcactcagaagaaataatatctcagcaccaa
+5060584/1
CCCFFFFFHHHHHJJJJJJJJJJJJJJJJJJJJJJJJIIJJJJIJJJJJJ
@5061143/1
cttgtggaaaaccaccacaaatccacttggaaaactgtttatcat
+5061143/1
CCCFFFFFHHHHHJJJJJJJJJJJJJJJJJJJJJJJJJJJJJJJJ
@111057/1
ctctcgtgagccaacagtaagacatggtagatgaggatactttaatctaa
+111057/1
C@@FFFDDD?>FHEHHGGGCHGCF>39?CFABFCHIGHIIHGG>GGEGGH
@6598604/1
cgttgaactaaacttggatcagtagtggtatcaatttcttctttaggtaa
+6598604/1
@CCFFFFFHHGHHJJJIDHHIIIJJEGICFHIJJJJJJJJJJJJJJJGHI
@2941358/1
gaccttctgaaacaccatctcgatacaaaataattctatgaggcttgtag
+2941358/1
B@@FFFFFFF>FHIIHIGHEGICCEHHIIIF@@FFC??DG@HHJJG08B9
@2942288/1
tgaacacattgggtcgccatacctaaaaccg
+2942288/1
@?@DDEEFHBFHF;EHHI=EHGGGGD@FECG
@6600384/1
ctcttgttttgcttctttttttgacctacccttgccgatagcaataaggc
+6600384/1
CCCFFFFFHHHHHJJJJJJJJJJJJJJJJJJJJJJJJJJJJJJJJJJJJJ
@1828615/1
gtattatgagtgttacttctcatcctaggacgtccacctcgaactgaagg
+1828615/1
@@@FFFDDDH<FFII4CGIGEHIGIGEAGGIJBGGGGGJ;G0?FHBGGGI
@6601727/1
ttcattttcagctctggctattttagcatggaatgtaatctccaagttgt
+6601727/1
CCCFFFFFHHHHHJJJJJJJJJJJJJJJJJJJJJJJJJJJJJJJJJHIJG
@7105010/1
cgtatctccaaccctcttcacttcagcataaactggagtttttcccggaa
+7105010/1
B@BFDFFFHHHHHJJJJJJJJJJJJJJJJJIJJJJJJJFFHIJJJJJJJJ
@703526/1
gaaggattttctaaagctttgaattcataagttggttgttttttaagtgc
+703526/1
CC@FFFDFHHGHHIGGIHDHEG@FJJIIIIG?HCG?@FD=HHGHHGCBD9
@7632224/1
ctaggcatagggtgtccctcacacaatatcttgtttaagtggggaattaa
+7632224/1
@CCFFFFFHHHHCGHIJIJJJJJJJJJIJJJJJHIIIIJGIIJJFHIJJJ
@2395485/1
ggcataatgagtacatcatttacatcaccgtgatctaatatttga
+2395485/1
@@@DBBBDH?FCFHGIGACFGHFCI@HBEFHCEIIGGIC<FECFH
@7106552/1
gtgattcttttttgaagtttttagtttcattaatattatttatcaacttt
+7106552/1
BB@FFFFFHHHHGJIJJHIJJJJJHHIJIJJJIJJJJJJJJJJJJJJIJJ
@1832082/1
ctgaggcggttgttgccactgctgttgttgaggctgctgtgg
+1832082/1
@@@DDF?DFDFHHIJEBHIGIE@DGGH>DHHGEGIG1<=FEA
@1279929/1
atcaacgttcactgtctataaaaatacaagaattcctaattggt
+1279929/1
???DDDFDGHFDFIGICF9EHGE?FHI<CFA??F<<4CE9F4C?
@8116398/1
tgtatactgatttcataatgatgtacgaaacctcgaggcatagttatttg
+8116398/1
CCBFFFFFHHHHHJJJJJJJJJJJJJIJJJJJJJJJJJJJJJJHIJJJJJ
@2944539/1
ccagtcccttcagttaatatgctttaactgacaacattcaatgttctgta
+2944539/1
@CCFDFFFHHHDDAFFHGIJIIIIIIJIGHIDEFGIIIIIIII4CFIGBF
@3530600/1
gtctctgttaggatagcttccttaacatcagtaatcaaatcatcagtttc
+3530600/1
@?@FFFF2:CDDBEFED>HGGHIGGG>4FHC<?FIIDCGH?BFHCIAGB0
@5579890/1
ctgataaattagaatcatcccatagcaaatggtatttggtaggacgtgct
+5579890/1
CCCFFFFFHHHHGIJJJJJJIJIIJJJJJIJJCHIJJJJHHIIIJJHHII
@4058883/1
ccttcttctatcacatcggaggcaaccaatatgttcgtctcacccatgtt
+4058883/1
CCCFFFFFHGHHHJJIGGIGGGIJIGIJGIIFIGGHIHHIGIJIJIIJGI
@6603827/1
gccttaaaacaatatcaagagcttggattgcctcctgcggaccattagtt
+6603827/1
CCCFFFFFHHHHHJJJJJJJHIJJJJJJJJJJJJJJJJJIJJJJJJJJIJ
@7636819/1
ctatatttctcattttttctgctaaagcactaccttcagcgggagacctt
+7636819/1
;?@?DDD?ADDDDFFFIIEFEEFD<CA9?FFEFEEFI>FIFFG?A@FFFA
@117933/1
gttgctgctgctgctgttgttgttgttgacccca
+117933/1
@@<DDFFFFHHHDHGIBFIEGICFGBCHIG<BGD
@7636998/1
agtaatctctgtatcaacaactgtaccagccggcacattcatatttctcc
+7636998/1
@@BFFFFFHHHHHJJJJJJJJJJIJJJJJJJJJJJJGJJJJJJJJJJJJJ
@2401247/1
ccttaactgtccttctaacctgttcttcttgaagttggttcagctgtagt
+2401247/1
@@@FFAEFDDF?DEGEGGHIIJJBIIGJJFHHGIGIIHFGIIDFHGD>GF
@119356/1
gccacattccattccatgatttattaaacccgatgctagctttcttaaat
+119356/1
C@CFFFFFGGHHGIIJIIIJJJJGJIJIJ>FHHGF=FGCHIJFIJGB9FG
@2402071/1
attttcttgatcagaacaatactcatcagaagttgacattctatccaaag
+2402071/1
?@@?DDDDF>:CBEF9E:FHFCFBFE@DFBBBH?CGCFE@FFCG93?B@D
@5067207/1
gcagtatgttttccaacagtcataataaattcattagactgtcgatgaag
+5067207/1
BCCFDFFFHHHHHJJJJJJIJJJJIJJJJJJJJJJIJJJJJJJJJJJJJJ
@7107744/1
atccaaagagcgatggaatcttaaatgcgatactaaaacaggcaaaagca
+7107744/1
CCCFFFFFHHHHHJJJJJJJJJJJJJJJIJJJJJIJJJJJJJJJJJJJJJ
@3532994/1
tttttttttaagacatcagccaaactccagccaaaatccaaaggagccca
+3532994/1
CCCFFFFFHH?AFGIEAHIGIICHCGEGF>BEFHGEFGGG9CGEGC?EEC
@119959/1
gtgggcttcagagcagtacaagggaaagagaagataaaa
+119959/1
@@@FFDADH<B<DB<EABHFFHJIEE3AEE:?CDHIGJI
@2946503/1
tgagtaaggagttgaaggattttcta
+2946503/1
@@@DABDBA3<DDGGIGB:CH><HH9
@7109528/1
taaaaatacaagaattcctaattggtagtattccaatctaatctaatata
+7109528/1
@CCDDEFFHHHADHGICHIIIHHGECFCHCEH>F@>?BGGGFGEHIIJCG
@1283854/1
gatacctacgcctatcagcccatgaaacaaaatgtaatctctgttctttt
+1283854/1
@CCFFFFFGGFHHDIJJJJIFIII<FHIAEGGIGGGIIIIJGCDFHGIFI
@709357/1
gaggtacacagttgcagtcctgagctgg
+709357/1
=;@BB>DACF>:C<:CGII3CH:FBC;B
@4062874/1
ctaggatgttcagttaactttctagctaatagtccaatcttcaattgttt
+4062874/1
@@@FFDDEFHFBHHGIIGHJJJIIGIIJGIJGHEGGIIIIIIJJ@FGFHI
@4556827/1
atttgtttttcagtttgtttctgaatttcttcagtctctgttaggatagc
+4556827/1
CCCFFDEEHHHHHEHGIHIIJJJJJIJJIJJJIJGHIJIJHIIJJJJJJF
@6100782/1
cagtcttcaagcactgagttagaataccaacctgaatttcagcaattttc
+6100782/1
@@@DDFFDHHHGHIIJJJFHGIJGGGIGHGGHGJIIJJJGGDHGDDGGIJ
@122277/1
ctttggcacatccacgatttcggcagcttttacc
+122277/1
@<<DDAFFGHHAF3<A@EGH>B6F@GF39D@@B0
@7642732/1
gtaaattgtaaaatgctaatatcctaacgttatcaggttttgggtagttg
+7642732/1
@@CDFFFFFDFFDHIJGJJJIIDIGEDFCGIIGHGIICFGHCHIFIIDFG
@5069176/1
cactgagttagaataccaacctgaatttcagcaattttcttaatggatgc
+5069176/1
@BCFFFFFHHHHHJJJIIJIJJJJIJIIJJJJJJJJJJJJJJJJJJJJJG
@4559401/1
gttgggattcattatccattctcccctaggctttgctttaggatcatcat
+4559401/1
B@CFFFDAHFHHHJJIJJJJIJJJJJJIIJIJIJJJJJJJJJGGJJJJGJ
@2948887/1
gttgtatactgatttcataatgatgtacgaaacctcgaggcatagttatt
+2948887/1
@@@FDDDDFF?<FGIGGEFGGIECAFI?CG@FDHGHG:DEGEAD@FFICC
@1841498/1
atagcgcaccattgagagctcaggagggagg
+1841498/1
?@;DDD?DDHGHHEEGEGHH@FE<@GHFGB>
@712327/1
accacaacaagctgtaatgcttggaaggaagacttcaggtaac
+712327/1
@@@DDDDFH=8?<CCGEGEFHFEBEEB;>?@GH9BG<@GDHIH
@5586122/1
ttataaatgtaggaagttatcaagaaatctaagattgcatca
+5586122/1
;??>7:::AA42<C2C:C<AF>EEEA<CFFIDB<?BEEC<4:
@4067330/1
gctgctatagatggaacgttgatctggtctggagctggatgagtgacatc
+4067330/1
CCCFFFFFHHHHHJJJJJIJJJJJJJJHIJJJJJJJJJGJJJJHIJJJJJ
@7646224/1
cacgagacaacgtgatataactatgaagaatcatgtgataaaaaatagca
+7646224/1
@@<DDDFDDDH6FFEFBHCCCHIBCCEGI;EBBFHD??49B4:?0DHDAH
@1288500/1
gtttgatgacatatcaataacattctcctcaa
+1288500/1
@?@FFFDDB?DHGCCFG9AEFD9CE<FD9FGG
@6608565/1
cctggttgggaagtgcttgttgttttgcagacaacatgccttggtattcg
+6608565/1
;=;DD=D:@:ABA<ADAFG<AF<?EEE@1?<FGIAGFB9BBGFE?DFFAF
@1289477/1
ctacctctcaccagagcttgttttctgttatagtccagccagcattctac
+1289477/1
CCCDFFFFHDHHHIJJIGIIFHIDGHEFEH<GAE<EGBD=GBFGIEG>DH
@7647808/1
ggaacgagaaccaatttcttttttaaaataatcagcaaaatccaaa
+7647808/1
CCCFFFFFHHHHHJJJJJJJJJJJJJJJJJJJJJJJJJIJJJJJJJ
@7647904/1
gggtttcttccgctaatttaaaaattgaatagtttttatgaaatgagtca
+7647904/1
BCCDFFFFHHHHHJJJJJJJJJJJJJJJJJJJIIJJJJJJJJJJJJJIII
@7648010/1
cggttcttcttcttttttccacgtgaaatctttaggctgcagctcaacca
+7648010/1
BCCDDFFFHHHHHJJJJJJJJJJIJIJJJJJJJJIJJIJJJJJIJJJJJH
@1842004/1
caggaaatcgatttttgaaacacctctgtcgaacagcttc
+1842004/1
CCCFFFFFHGDDFGHHHGEHGGHIBHIICBHCDGI@H>DG
@2405739/1
atcgtcttgaacttcatttccaacaggt
+2405739/1
?;=?:DBBB:AFFFAFEGIII<BFFFG9
@8125447/1
gttttcttcttgaatggtaacaaatctttgaataacttcagctaggccag
+8125447/1
BBBFDFFFGHHHHIJJJEHJJJIJJJJJJJIJHIJJJJJJJJIJJJJJJJ
@7114326/1
ccatgatttattaaacccgatgctagctttcttaaatctggttctctaat
+7114326/1
@@@FFA8DDFHFFD<FHHBDH>HGEHAGGIG<EFGCHHGGGEGGEIBFHG
@5587761/1
cggtaatagctcgtgccattgcgccaggtgtccggtcttcactgcagcct
+5587761/1
@BCDDFFFHHHHHIJJJIJJJJJJJIJJCGFGIJJFHGIJJJJIJJJJJI
@712646/1
ccaaaaactttgtcagccgcttctataccaccatcaaggaaaag
+712646/1
@CCFFFFDDHHHB9FHIH@GIEHCH4?EGEHGH>>FEBF;GEHC
@5073663/1
agcttcttcaagagggatgggctctgaaggttgtattgttctggtattat
+5073663/1
?BCFFFFFHHHHHIJJHIJJJJJJJJIIJJFHIHIJJJHJJJJJGHJJJJ
@4070002/1
gcgtttctgtaccactataaatgtaatcggtggcgtgtaatcactgctga
+4070002/1
@@@DDDFFGHHHHJIJJJJJIJJFHHIJJI@FGGIFHHHJIIGIJIIAFG
@7649020/1
gcagcattaagtcttctctgcactgtgacagtcttcaagcactgagttag
+7649020/1
CCCFFFFFHHHHHJJJJJJJJJJJJJJJJJJHIJJJJJJJJJJJJJHIJJ
@6612864/1
agttgaggaaacaaactttgtgagtgttctaaagctacttttgcagcatt
+6612864/1
CCBFFFFFHHHHHJJJJJJJHHJJHIIIJJJJJJJJJJJJJJJIJJJJJJ
@3536924/1
gcctggagacatgactacacagccatttggtatattcatcctctcaaaat
+3536924/1
CCCFF@DEFF>DAGIIIEG@F>GGIGHHIIH9GGIBGFGIGIIIIIE>DC
@7652434/1
atttgatatctatatttctcattttttctgctaaagcactaccttcagcg
+7652434/1
CCCFFDDDFHHHHJIJJJJJIJJJJJJJJJJJJJJJJJJJGHIJJJIJJJ
@4565621/1
cccggagggactccaacaggacctggtggggccccacctcccgcaggagc
+4565621/1
@@@DDDFFH:BDF>FHIDEFEHHDCG:BFH>DFHGHIIIIG=5ABC>?;2
@1848021/1
cctccattagttttcttccaactagtgaaatttgacttaagaaatatg
+1848021/1
=8:B?DDDH>=??BC4B?DDHCGIBAEH9?CBDFED>FAHF9CDFD9C
@2410513/1
gccttagtaagcataaatttatggaa
+2410513/1
@@CFFDADADH?FGIIIGDDH943?3
@2410787/1
ctctgataaattagaatcatcccatagcaaatggtatttgg
+2410787/1
@@@FFD4BDBDDHGGHHGI9:CFGCGAD>D?ABA?FE>DA4
@7117859/1
ccagagaggaaatagtattttttcttcatcgtcttgaacttcatttccaa
+7117859/1
CCCFFFFFHHHHGIJCGIJJJJJJJJJJJJJHIJJIJJJJJJJJJJJIJJ
@6615330/1
cgtctttctttcaacaaacacaagagctaaattatcctttttgaaatttt
+6615330/1
CCCFFFFFHHHHHJJJJJJJJJJJJJJJJJJJJJJJJJJJJJJJIIJJJJ
@4567796/1
cttgactatgtttgatgacatatcaataacattctcctcaaccttttgta
+4567796/1
CCCFFFFFHHHHHJJJJJJJJJJJJJJJJJJJJJJJJJJJJJJJJJJJJJ
@3539255/1
gcagcttaagaaaatgaaacaactcagaattcagaaccaatttggaatgt
+3539255/1
CCCFFFFFDHFBDGGEHFIJIIIJGIJHGE9HHGEFHJJ3??BB@?D<D@
@1294205/1
gcctcttgttttgcttctttttttgacctaccctatgccgatagcaataa
+1294205/1
@@@?DFFADFFHGIDGHEHIIAH>@FHIEIGJDHIIHIGBDBGBGGF9@C
@3540129/1
gtaccggtctttctcgataatcaagtgttggtgcattcataattcgggcc
+3540129/1
@C@FFFFDFAFHHJGICDGGEIHGF?99?D?:C?D>DBGCGGEGHAD@DA
@5592009/1
cttgtatactagcatgactgactagatagaagtctaattcagtagggtga
+5592009/1
CCCFFFFFHHHHHJJJJJJJJJJIJIJJJIIIHIJJJIJJJJIIGJJHIJ
@8128111/1
ggtgcactggttacaggagatactggttgttgttgaggtggtagttgagt
+8128111/1
BCBFFFFFHHHHHJJJJIJIJJJJJJHIJIJJIJJHJJDHH@GHGGIFHF
@5593307/1
ctttgatgctgctcaatttaccttcatccttgttttcaaagttgataaat
+5593307/1
CCCFFFFFHHHHHJJJJJIJJJJJJJJJJJJJHIJJJJJJJHIJIJJJJJ
@4078275/1
agcatgttcttgcctttgttgctgctgtggtggttcttgcctttgcagct
+4078275/1
@@@FFFFFHHHFDGIJJIIHIGE@HIJF@GEFGFEGIIGHIEEGIGJEGH
@128367/1
ccaatgtttctagcctttcataattcataacgtcattagcagagctcgct
+128367/1
@@BDFFFFGDFBCGHGHIJBIHGGJHIIJIIGIDHCECHIIIGCGB>AG?
@5078205/1
cttaagagagaaataaagagagaaatagaaaataaatatataaaaaaaca
+5078205/1
CCCFFFFFHHHHHJJJJJJJJJJJJJJJJJJJJJJJJJJJJJJJJJJJJJ
@6616222/1
tgcattcataattcgggccttaactttagtgaactggtcatcaactg
+6616222/1
?@<4ADDDHFDFHIJIJJIJGGHGIJIJJHIGGGHIIJIGIJJGIIE
@8128930/1
tctctttctttttttgttagactgatttgatagagcacggaaggtggaat
+8128930/1
CCCFFFFFGHHHHIIJJIIFIGIJJJJIIJIIJJJJIIIJBGHI=BDHHI
@7659763/1
gtagaggtgcaggctggccatgttgaatagcttgctgtggtggtacagca
+7659763/1
BBBFDFFDHHHHHJJJJJJGIJJJJHIJJJJJJJIJJIJJHIJGGICIII
@1295744/1
gtttagtttcttttttgatgttacagagtttagcggctct
+1295744/1
@@@FDFB?DHHGHIJJDBGIGHFHGIIE9CDFE@GGGBE9
@5594707/1
gccagttctggaggatgaagttttctacctcttgtattttgctcttctgg
+5594707/1
CCCFFFFFHHHHHJHJJJJIFHJJJJJJJJJJJJHHIJJJJJJJJJJJJJ
@5596289/1
gaggatatgaagtattataaggtacatatcctggggcactcggagtgaag
+5596289/1
@@@FDFFFDHGGCEGHGHFGEGHFHIIJGHIIJIJJIJJJJIF>EGGEIG
@5596454/1
gttatttcgatacactcttaaacaatgatgtgggaaatccagattatttt
+5596454/1
CCCFFFFFHHHHHJJJJJJJJJJJJIJJJJIJJJJJJJJJJJJJJJJJJJ
@1857434/1
gagttccactttcacaatcaattaattggtaacatggtaaaataccttct
+1857434/1
@@CDDAFFFHHBHGGHIIJEEHGHEHCHJCGHICE@BCFDEH4D@G<FGE
@4080760/1
accacactcctcaaggtacacccctataagggcttcgatagaatctgcaa
+4080760/1
:??DDDDD?>DF<C?B:ACB:<FEBEA:9??38:C@FDGFII@F@FFBB?
@5081230/1
cttcaacatataaactgcagggaattctaagagggtacacaattcaggca
+5081230/1
BBCFFFFFHHHHHIJJJJJJJJJJJJJJJJJJJJJDGHJJJBFHIJJJJI
@718624/1
cttcacatactcttgttacaacatatttcaaca
+718624/1
C@@FDA?DHHDB<DGFBFGIGIIDH<DFF?AE@
@131150/1
gatagagcacggaaggtggaatttttgcattttttataacttctttaatg
+131150/1
CCCFFFFFGHGHHJJJHFACHHIIIIGGGGJJJJJJJJIIGGIIJIGDHH
@2418067/1
cagcaacagattcaaaaacatcacctagtgcttttggtacctctacatct
+2418067/1
@@@BDDEFHHGHHIEIHGH;EH<EHEB<CFF?@DHBD?BFB>GHIGGEEE
@133735/1
gggtagttgggtaatattttgataacgtggatgtagataggctggcctgc
+133735/1
B@<ADDDDFHACFGIEIGIIIGHGGHIDA?8EGDEGIJI<?93BGAHEGD
@6110822/1
gagaaatttcaatttttgcaaattgttcgtagtgaagaactgaaagc
+6110822/1
CCCFFFFFHHHHHJJJJJJIIJJJJJJJJIJJHIJJJJJJJJJJJJJ
@5083318/1
gcatactttatcgtaacggtcatttctttttcttgatctctttcattatc
+5083318/1
CCCFFFFFHHHHHGHJJJJGIJJJJJJJJJJJJJJJJJJJJJJJJJJJJJ
@8132470/1
ccactatctaaataaatagctgcagctaatgattcaaataagtctccaag
+8132470/1
@@@FFDDEHHHHFFHGIJEHIGGGHGGGGHG>FIIIC?CEHHCGIJGGGI
@2419928/1
gcaccttcaacaccacactcctcaaggtacacccctataagggcttcgat
+2419928/1
@@@DDDFFHHGDAHEGGFHGIIIEIJEEHIGAFGIFGH4BFG9FD@DBG<
@6623588/1
gcactgttttcaccggaggaatttgtttgtgattttttattgtatcccaa
+6623588/1
CCCFFFEFHHHHHJIJHIJGGJJJJGIJJIIJJJJJJJJJJJIJIJIJJJ
@2963464/1
cttttcttttgtaaattacttcaaggaaatcccagtccacttggtttatg
+2963464/1
CCCFFFFFHGHGFGIIJJJJJJDH@HJG9<FGHGCFEGAHGGGGEBDAFF
@135119/1
ctcttgttttgcttctttttttgacctacccttgccgatagcaataaggc
+135119/1
@CCFFFBDFHDHGJHIEEIGGGIJICGHFGD@G@EHJJFIJFGGIIJDC@
@135640/1
ctaggtccttttatcataatgagatcaagtttttttcgaatcaaatg
+135640/1
@@BFDDDEHFHBD9FFGGGIFID>FHB@>FGHEC:DDHGIGHIJJ>D
@1303372/1
cttttttttattcctttttgaattgaaatcacctgctc
+1303372/1
@@@DDB:AFFD<ABBBADBFG<4:C<BFHBFDHHGEHF
@7665139/1
gtttgatatcgccagtccaaattcttggacataggcgtcgttattgaaat
+7665139/1
CCCFFFFFHHHHHJJJJJJJJJJJJJJJJJJJJJJIJIIJIJJJJJJJJJ
@2964608/1
aatgcctcagagctaccttggcagctgctaattttgcttggtgtttgttt
+2964608/1
@<@FDDDFGHHHGG@BHGGJG<GHECGE<F>BGGGC9@GGI:??B;DBFG
@1303598/1
tggaaaactgtttatcatagatccgacgacactttttagtaccgggctta
+1303598/1
@B@FFD?DFDFHHJIIJEIHGIIICHIGHGHJJJJJDG;?<?DGHGGB=E
@2420932/1
ccgacgacactttttagtaccgggcttact
+2420932/1
@<@DBDADA6DFFE@?3C?CFEBB6@DFFD
@2422787/1
ggctgctatagatggaacgttgatctggtctggagc
+2422787/1
C@@FFFD>FHBF?GGEGGGF;FAACEB4AF@GE?3:
@6626165/1
gctagctttcttaaatctggttctctaatcatctgattagtagtaacgat
+6626165/1
=@@DBBD?FFFBDHEGGIEIHHCHHH>HHI<A@HFDHHGECFH?DDBFAG
@2424103/1
gtcacggtctcaacaagttccgttttttggagaggcaactcaggataact
+2424103/1
@B@FFDFAFF??FEBFEAEEHCCAEGGDGIEG3BFCGHIIEGA;F3=@CF
@5604573/1
gcaaaagagatgggaatgattgttaatcaagaaaaaactaatatctggag
+5604573/1
CCCFFFFFHHHHHJJJJJJJIJJJJJJJJJJJJJJJJJJJJJJJJJJJIJ
@7129071/1
tgagaggccaaactccttcaggcatgggtcactattaaagttgatttgtc
+7129071/1
@@@FDFFFHGFFFIGGHIIGIGGHHGGIEGIIJEIJIGIHIGJJJJJIDG
@5605172/1
gaggtacacagttgcagtcctgagctggtcttcagtcacccgattctatt
+5605172/1
@@CFDDFFGHGHHIJJIJIHHIJIIIJJGHIJJJIDHIJIJI@FHIJJJJ
@7129793/1
ctgggtttaaaatcttcaataacattactcatttctgataggttctgcaa
+7129793/1
CCCFFDFFHHHHHJJJJJJJJJJJJJJJJJJJJJJJJJJJJJDGIIJJJI
@6116169/1
ggtaattggagcggcttgtctaacttgaccaacggtaaaagcaggagg
+6116169/1
@@@DDDDDHHHHHIIII???B9E??F<?DHBGECH6?FHI8;B@F5;F
@7670184/1
cccccttcagaatataatagtttcaactcatttgatttatgcttaataag
+7670184/1
88=?B@DDFA:C<?::CF<FCFDF>BEFH>HBDH@EFDAFD4CDF<CF??
@7131072/1
gtggatctccaaggtctccttgaacaaatttacctaaagcaacaacacaa
+7131072/1
CCCFFFFFHHHHHIFGIJJJJIJIIIJJJJJJJIJJJJJJJIJJJJJJJJ
@137823/1
atcctctcattcttagttgtaacaactaggggcaccatgacgatagcttt
+137823/1
CCCFFFFFHHHGH<EG?FHHIIJIJGJGGGAHIGHIJI@BFADGIFGIJI
@6627431/1
ataatctcattaacagttttgccatttatcattaaatagatttatgagga
+6627431/1
CCCFFFFFHHHHHJJJJJJJJJJJJJJJJJJJJJJJJIJJJJIJJJJJJG
@6119426/1
gtggcgtgtaatcactgctgaggcttgaacaagcccttctgatagcctgc
+6119426/1
CCCFFFFFHHHHHJJJJJJJJJJJJJIIJJIJIIIJIJJJJIJJJIJJJI
@725933/1
gttgctgttgttgctgaggctgctgtggtctctgctgttgt
+725933/1
?@@DBFFFAHFBDGIEIIIEB;BCFCEGHIGAFEEFGEE?9
@2970473/1
gtggaagtaagtggtctttcatttaatgttttttgaaaagcctcacttgt
+2970473/1
?;?ADDEFGHGF?>BFHBHIJJJFI@HIGCIJDHGIIIJI@EHDIGEGIH
@8137749/1
ctcttgttttgcttctttttttgacctacccttgccgatagcaataaggc
+8137749/1
CCCFFFFFHHHHHJJJJJJJJJJJJJJJJJJJJJJJJJJJJJJJJJJJJJ
@727511/1
attgatatcccttatgtctaacacttcacacataaattcgataacag
+727511/1
@@CFFF8DFHHGHJECEFHGGBGHBGDHIIIJ<HIGGFFGGIIIFD4
@1307274/1
caatagctgtgggttatatggtgattgatgccatt
+1307274/1
@@<DDADBABABF@;DFHGHE3<FAGEC<<@BCE4
@138946/1
tctcatttgaaaacgtggatctccaaggtctccttgaacaaatttaccta
+138946/1
CCCFFDDFHDH?FFGHBEHGCCCHIBFGAGEFHIGIC>GEFAGEGGGGGI
@1307830/1
tgctgttgttgttgttgaggttgattagaagcccctgcttctccaggttg
+1307830/1
@CCFFADDFHHCBG>AHEHHAGEA>HGHIIBHEEECGGHIGHGHCGGDDD
@6628910/1
ctccatactccttgtcttacaggtaccggtctttctcgataatcaagtgt
+6628910/1
CCCFFFFFHHHHHJJJJJJJJJJIIJJJJIJJJJJJJJIJJJJJJIIGHH
@140221/1
gggaattctaagagggtacacaattcaggcactaatgtctcttcaaaat
+140221/1
@@@FFADFHHGHAHIJCFHHGII3AHG@FHCH;B?DHAGGEGGAGEEEB
@1308849/1
gaagaatcatgtgataaaaaatagcagcagtcatcacca
+1308849/1
@@@DFFFDFFADF?<?@DHID@E9AEHGDEF>FEGDE;<
@5610457/1
ccgagaaattctaacctctgattagaccctaaagttaaattattgtaacc
+5610457/1
CCCFFFFFHHHHHJJJJJJJJJJJJJJJJJJJJJIIJJJJIJJJJIJJJJ
@1309045/1
ctcggatcttctatccttatctcatcaaatattgataaactagtttcttc
+1309045/1
?@?DFDFFHFHHH>FFGGIHG@CEEHHB>AGG@DGIGGHF@HGDC>DHG?
@6631201/1
ctttattatcaatcatcaatcctttttatgaatgagccagaaagtaattg
+6631201/1
CCCFFFFFHHGHHJJJJJJIJJJJJJJJJJIJJJJJIJJJIJJJHGIIJG
@6121630/1
ggaacctacaacagctgctattgaaggctttttgttatctccagcaggtg
+6121630/1
CCCFFFFFHGFHHJJJJJGJJIJHEHHGIIIIJIDGGIEGGHIIIGGI9B
@6121793/1
ctgttctaacttaaagctgactttagtacatcgcctggagacatgactac
+6121793/1
CCCFFFFFHHHHHJJJIJJJJJJJJJHAAFHIIJJJJJJIIIIJJJIJJI
@4579645/1
tgctgctgcggccgttgttgcctctgctgctgctgctgctgaggcggttg
+4579645/1
CBCFFFFFHHHHGIFHIIJJJJIJIJJJJJJJIGGIIIJEIGIIJIF<AB
@1311997/1
gtttgatatcgccagtccaaattcttggacataggcgtcgt
+1311997/1
@@@FFFFD?D7FF;C:AEA<F@HHI4EEC>@<FGHEB@GB@
@1312085/1
cttttctatgctactgttttccaattccaaattctaatcatgggtcgggc
+1312085/1
C@@FFF8D>FHHFG>FGD@FEHIGIIIJD?EFHF>FDDHG9D>FFHE:GF
@728413/1
gctacacaaacaatcacctgaatcctta
+728413/1
CCCFFFDEDHH?HHHHIIIIIDGIIGHC
@4092763/1
gttctatttctgcttctctaggatcaacagcaggatctgcaatttttcca
+4092763/1
CCCFFFFFHHHHHJJJJJJJJJJJJJJJGIJJJJJJJJJJJJJJJJJJJJ
@7136998/1
gtcgtgagaagctgcaacggctgctatagatggaacgttgatctggtctg
+7136998/1
CCCFFFFFHHHHHJJJJJJJJJJJJJJIJHIIJIJGIHIJIJJJIJE4BF
@143589/1
tgcttctgtaaaacgccaataattgttctttcatgatactctcaagatcc
+143589/1
CCCFFFFDDDAD>BEBHIIJJGIGIIGAEHHIIEGHG4?F9BGCG><D9E
@7675232/1
gttgtcgaggaggtccctgttgttccattgcttgaggtctggtaattgga
+7675232/1
CCCFFFFFHHHHHIJJJJJJJJJJJJJJJJJJJJHIJFHIJJGIJJJJJH
@2977866/1
ctcgaacttccatcatattgtttgatatcgccagt
+2977866/1
@@@FFBDDFFFHGFG9CGGGHGHGFGBHIGGBHGC
@2431150/1
gttgagtttggtgggtaggggttgt
+2431150/1
?=???2ADCDD?D1CC4CBF<@?ED
@4581657/1
agctgtagtctgtctgcatctgtatatgccctagcacggaaagcagcgag
+4581657/1
@CCFFDFFFHHHHJJIJJJJJJJJJJJJJJJJIGIJJJIJJJJJIIJJJJ
@1868995/1
ccggtttctcaaaacatggagctggatgaggaaatttttcataa
+1868995/1
@@@?AAD??FH?FIB?@<C?DDGIGG<9B@FBBGHBECGDCHCH
@2432253/1
ctgcggtacatttagctatcctgtagtttcgtcctatacctttga
+2432253/1
CCCFFF@DFH8DF>GG9ABF@DHH@E@FF<FBD?@FEGG>DBCB>
@1869682/1
gcaagggaaaaatatacttcaaacataacagaaaaaaaattgacaataag
+1869682/1
?<@D=DB=;DDF>GIIBG@@DHG>F>HHIIGGEGIIH?@;=4B4.8=FGE
@7139306/1
gtaatcactgctgaggcttgaacaagcccttctgatagcctgcaattctt
+7139306/1
CCCFFFFFHHHHHJJJJJJJJJJJJJJJJJJJJJJJJJJJJJJJJJJJJJ
@5613840/1
gtcggtacaatgtaatatgagttttctttgttttcaaaggctctaactaa
+5613840/1
@?@DF@DDHHHGFGIJIGGEHHHIIIIJJJIIIIGIJFIGCHIIJJIIJJ
@7140450/1
ggtatatataagattacaattcttaacattttttctttaaacaaagaaca
+7140450/1
BCBDFFFFHHHHHJJJJJJJJJJJJJJJJJJJJJJJJJJJJJJJJJJJJI
@5615554/1
ctttttttggatctgaagggcggtcccctcttttggg
+5615554/1
??@DDD?AFFBD?FHEDHID@HI@@GII@GD@AE@AE
@730699/1
gtaaaacgtaagtggaagcataagctcccaattctttggtgataagaact
+730699/1
??<?DDDDDFFBDHIIGGGCGEGBGDCGIBGH<GFGGG>CFAEA?FEHGE
@1870421/1
gacattactaccaatactttaagagc
+1870421/1
BCCFFDDFGGHGBHHIGIDHGGHECG
@2981707/1
gaacatattcatgcaaaatgcaaatgtagctttttccgttgggattcatt
+2981707/1
CC@FFFFFHFHFGJJIJIBIJJJIJJHIIJIGCHGJIFHGGHIJGI@><F
@3561740/1
tctaggaccagtttgcaaagggaagcgagcttgctgttgttgctgctgct
+3561740/1
@@@FFDDFDHFFHIIJJIJJGIIIIIGCFGEDHHFHHEH?BFHHGFHGJH
@6126325/1
ccctttggcccctcttaaccagttcttcttcaaattgattacaaagactc
+6126325/1
C@@FFFDFGHDHHIJGIJGJIJJJFHHHIJIJIIJJIJIIIIJJJIJIGG
@2982496/1
gtataactatcttattgagataattatct
+2982496/1
@?@FFAFFDDHHDB:4AEDHE<4<A4CFH
@2982908/1
gtcactattaaagttgatttgtcttatagacttgacaattttttcttttc
+2982908/1
@@@FF?DEHGDDB<C@EHGGHBHHGGIHGIIIIDCFGEFEHIIIBFH@EB
@2433433/1
ccttgaacaaatttacctaaagcaacaacacaattgtcggcagctgggaa
+2433433/1
@@@FFBAEDF?F8FFHGIBHHEHECG9FAEEGE<DCFHGBH<0BF9CDDD
@4583776/1
gtcaggtgcgttaacttttggtggctttattatattactcctaattgaag
+4583776/1
CCCFFFBDFHHHHJJJJJJJJHHIJJJJIJJJJJJJJJJJJJJJJJJJJJ
@8143638/1
ctcctaacaaggttgttaatctctctttcccgatcaggcgctgacctggc
+8143638/1
CCCFFFFFHHHHFHJJJJJJJJJJJJJJJJJJJJJJJJJJJJJJJJJJJJ
@8143808/1
cgcctggtcatgcataattcttgtagaagaccaatagggttgcccatcat
+8143808/1
CCCFFFFDHHHHHJJIIJJGJJJJJJJJJIJJGIIJJIIIIGIIJIJGIJ
@2984776/1
cctgaatccttagaattcaaaaattcaaacttaaattcgtagcct
+2984776/1
@@CFFFFD><CBFHGGIHIIJJJJGHBDFHGH@FG@FHBH@@G3B
@6636097/1
gtggaattgtgacactttgatgttgtaaggtgctgaggcaagtgttggga
+6636097/1
CCCFFFFFHHHHHJJJJJJIJJIJJIJEHGAADBFCHGEI@G9?G@GII<
@731703/1
gtctcaacaagttccgttttttggagaggcaactcaggataactatagag
+731703/1
@@@FDDDFAHFHHGBGHIGEHIDEGDGGDHIGI@EGHGD9DHI@BFHI@C
@733068/1
caagaattctttttccaaaattggac
+733068/1
@@@DDD?2=?FAFGIEI9E@FG>G3:
@733154/1
ggatgcataagtcattcctctatcaggtaagacaacaatcacaagtttta
+733154/1
CCCFFFFFGBHFDHIEIJFHEFJJJGHEH9ECHHGIIJIJJIIHDBCHHJ
@2986426/1
atcatttcttcattttcagctctggctattttagcatggaatgtgatctc
+2986426/1
@CCFFFFFGHFHGIJIJJJIIIJJIEI@FHJIIFHIJIJJIJDCBGGIEI
@6639543/1
gtacgctcaaacatgcaaatgtgacattattgactaaggccgatctgagg
+6639543/1
@B@FFFFFHHHHHJJJJJJJJHIJJJJJJJJJJJJJJJJHIIIIJJJJJJ
@6127319/1
gacgatgttgctgaactctaacagtagcagcatatcgactaggatgagca
+6127319/1
CCCFFFFFHHHHHJJJJJJJJJJJIJJJIJJJJJJJJJJJJJJJJJJJJC
@1873553/1
gtccttttatcataatgagatcaagtttttttcgaatcaaatgaagctgt
+1873553/1
@@@DDFFFHHHAHIB@GECIJJIIGFCIGGGEHIID9D<FEDHHCGHFCF
@3566104/1
cactttatatgttcttttaacactctttgatggaatttcataaacaactt
+3566104/1
@@?DDBDDFBFA?<<<<A<AE4A3AF?EFCE>D;<FE<GC?F?FG??839
@1874520/1
gataaaaaatagcagcagtcatcaccaaaac
+1874520/1
@@@B?DBBHHHBHIGBAGAAAF<2CA@D??;
@4587090/1
gctgaggctgctgtggtctctgctgttgctgttgttgctgaggctgctgt
+4587090/1
CCCFFFFFHHHHHIJJHIJJJJJJJJJJJJIHIJIIJIJJBDGHEIIGI8
@4587485/1
ctgagttagaataccaacctgaatttcagcaattttcttaatggatgcat
+4587485/1
CCCFFDDDHHHHHJBHIJJJJJJJIIIIJJJJJJJJIJJJJJJIJJIIJG
@152118/1
gttcatctatattttttaaggaagtaagtgcaggggaacgagaaccaatt
+152118/1
@@@DFFFFDFHHH9EBGIJFC<EHCEHIFG9GHIIGGHDHBDD<DFBGH<
@152279/1
ataaaatcaggctttatgtttttgtattcttcaatggttgc
+152279/1
CCCFFFAAFDHFDG;DAHFBDEFHGGBEHIIJECC4C?<C3
@6640178/1
ctaatatcctaacgttatcaggttttgggtagttgggtaatattttgata
+6640178/1
CC@FFFFDFHGFFGIHJGIGIEACHHGEG?CFFGFHEGIAGFIGGHHEHI
@5620308/1
tggtggtacagcacccggtcctggtccagattcctgttgtggaccagctt
+5620308/1
CCCFFFFDHHHHHJJJJJJJJJJJJJJJJJJJJJJJJJJJJJJJJJJJJJ
@5620374/1
cttcacactcatcaagaacttggtaaactcttagatcttcattttgttgc
+5620374/1
@CCFFFFFHHHHHJJJIJIJJIJHIIJIJJJJJJIJJJJJJJIJJIHIIH
@2988417/1
ggaacgagaaccaatttcttttttaaa
+2988417/1
7?<DBDD?F<FHD=<EFH9FHIIJDGG
@6129838/1
gtctaagattgctttcgctgcggcatgctttgcttctttcttagatctac
+6129838/1
BC@FFFFFHHHHHJJJJJJJJJJJJJJJJJJJJJJJJJJJJJJJJJJJJJ
@8146485/1
ccctcttcattttcggtttcgtaggcaggtggaggccatcgcctggtcat
+8146485/1
CCCFFFFFHHHHHJJJHJJJJHIJJJJJJGHJJJJIJJJJJJJJJJFHJI
@153470/1
gtgtagaattacagaataactcatgaa
+153470/1
?@?BDFADHFH?HBHGBH>GH@FGH<F
@3568749/1
aactatgatttagacattactatcaata
+3568749/1
?@?DDDDDH?FFHIIEGIG@JA@H@BHE
@5104057/1
tgacagtcttcaagcactgagttagaataccaacctgaatttcagcaatt
+5104057/1
CCCFFFDFHHHHHJJJJJJJJHGJJJJJJJJJJJJJJJJJJJJJJJJJJJ
@2438623/1
atctgaggtctgtcaattcaccagg
+2438623/1
@@7DDBDFD;C?CGEGGIH>F<FEH
@4102608/1
gggaattctaagagggtacacaattcaggcactaatgtctcttcaaaatc
+4102608/1
BCCFFFFFHHHHHJJJEHIJJJAHHIIJJJJJJGHIJHIIIJJJJJJJHH
@8152168/1
cttcagctgaactatttttactataaacatctttcatgtcatcaacattt
+8152168/1
CCCFFFFFHHHHHJJJJJJJJJGJJJJJJIJIJJJJJJJJJJJIJIJJJJ
@6643345/1
atttaatgttttttgaaaagcctcacttgttttgtcataagttgtaacag
+6643345/1
?@@DDEFFHDHFHGEEHIED>CFBCBGAGGHGIGBBBDDHHBBDB?<DBD
@3570145/1
cctaagttatacacagctctctgcgaaatgggaataccattgaaga
+3570145/1
C@@FFFDFBHFFHIIG@GHEIIIEIGEEF>F>FHGIGIFIGGEFII
@1880340/1
atttttttatttttctgcgactgtct
+1880340/1
@@@D@DDAA?FF>CD@@GFBEC01:?
@8154221/1
gataaattagaatcatcccatagcaaatggtatttggtaggacgtgctgt
+8154221/1
?<??DADDFDB<D??@FGHADDHI@<EGBEDDGAF@BGH@FHGH?;DGG9
@5105986/1
caatgtttctagcctttcataattcataacgtcattagcagagctcgcta
+5105986/1
CCCFFFFFHHHHHJJJJJJJJJJJJJJJJJJJJJJJJJJJIFHIIJJJJJ
@1881521/1
cttttccttcccctggcaatgtgacctc
+1881521/1
CCCFFDEFGDFFHDGEBFHICBFGHDHE
@1881707/1
cgatgattccaaagcttcaaaaccagccaagagaaaagctaactcccctt
+1881707/1
@C@FFFADBDAFB;@ABHIIB<AFI<GEDAEG@CDD??FGI<DCHCEIJE
@2995176/1
ctttcataattcataacgtcattagcagagctcgctactaaggccttcaa
+2995176/1
@@@DFFF?FDDBFH<HHIFEDGFCH@AG<AAB:EFH?@F<<DD9;<D>HH
@156650/1
ctcagctcaagatcatggcataaatctga
+156650/1
@@?;BDB>32ACFFG9F93CF9F>HAB<H
@2995821/1
ggcaaggtacagcctcaccacctcaaccgaacacttctaggttacatag
+2995821/1
@@CFDAADDHHH>EBGEGEIGEEHCIJ9FHEGGIIGHGBG<FGCGCAFC
@8156882/1
gctgttgttgccactgctgctgctgcggc
+8156882/1
:?1B==:D?2<A<?C3AE>AGC3?CF18C
@7149413/1
ggagctcatcaagcttcggtccgactgatgatttgaggttcttgtggaat
+7149413/1
CCCFFFFFHGHHHJJJJJJJGGGGIIIGGGIJJIJJJJFGHGJIHIIEHG
@3574984/1
gggtgagtaatctctgtatcaacaactgtaccagccggcacattcatatt
+3574984/1
??@=BDDAFHFHHEGGEGHF9BEG9CBFHFH<HFHI6FGGAD@>?8B<DB
@7684869/1
gctttttccgttgggattcattatccattctcccctaggctttgctttag
+7684869/1
CCCFFFFFHHHHHJJGJJJJJJJJJJJJJIJJJJJJJJJJJJJJIJJJJJ
@4593043/1
cacagcttgtctgtaattgcgataaggtttttcaggattgatagatacat
+4593043/1
CCCFFFFFHHHHHIIJJJJJJJJJJJJCGIJJJJJJJJJIJJJJJJJJJJ
@6134689/1
ggagaccttggctttgccgcttgttgctgtacttgaggctgagatgaagg
+6134689/1
@CCFDFFFHHHHHJJJJJJJJJJIJJJJJIJJJJJJJJJJJIJJIJJJJI
@7149917/1
atgacgatagctttattctcattaaggaattccggtttctcaaaacatgg
+7149917/1
CCCFFFFFHHHHHJJJJJJJJJJJJJJJJJJJJJJHJJJJJJJJJJJJJJ
@7685342/1
cccacatctactgtggtaccagctggtatatttccagacttaccactttg
+7685342/1
@@@DDDDDFFFFFFGIFGIF<C@3C?2<9<FHBFE<EA?DF<GE9BFGF@
@6643845/1
ctcatcctaaacctttttaaaacatcttcttgttttctatgttctatttc
+6643845/1
CCCFFFFFHHHHHJJJIJJJJJJJJJJJJJJJHIJJJJJJJIIIJJJJJJ
@4593802/1
cctgcaggaggtataaacaaacctataggttttaccatcatttgctgctc
+4593802/1
CCCFFFFFHHHDHIIJJJJJJJJJIHIJJGHIJJJJJJJJJJJJJJJJJJ
@6644247/1
gtcggcagctgggaatcctttgtgagccacatcaatgttaaggaatggtt
+6644247/1
@C@FFFFDHHHFFGIIJJIJJJFIIGIJJJJJJIJGIGHHIEGGIGII?F
@6644563/1
ggatatattcatgccacattccattccatgatttattaaacccgatgcta
+6644563/1
<@@FDDFFHDH?FBHIGIEHHCFEHIIFHIIIFCHHIIIHDEGG?FGGI?
@2443043/1
ctcatcttcatcatccaagccgtaatgaatggtgttgctttcgcagggta
+2443043/1
CCCFFFEFFHHHHGJIJEEGHIHEGIGC9EG9?DGBFFFGGGGI6FABBB
@5108818/1
cctggagacatgactacacaaccatttggtatattcatcctctcaaaata
+5108818/1
CCCFFFFFFHHHHJJJJIJJJJJJJJJJJEGHEGIIIJJJIJIJIJJJJJ
@743091/1
gggtgagtaatctctgtatcaacaactgtaccagccggcaca
+743091/1
?@@=BDDB<FFFHBEGGHCHIIJFFGIJHIII4FF?GEAF00
@6645934/1
cccccctataagggcttcgatagaatctgcaacaactttgtcaacgacac
+6645934/1
@@?BDDDBDDD<<FBHHHII>@@<C>:CFHCFHGDB>BFEFDHEIE7AHA
@1885108/1
ctgctaaatcttcaagtacatagtacataactttagctgtcgtctttctt
+1885108/1
CCCFFFFFHHFHFHIIGIJJJJHJIJJIFGAHIIIGGIIIJIHIGIIIDI
@3578522/1
ggagaaatttcaatttttgcaaattgttcgtaatgaagaactgaaagcag
+3578522/1
@@?DBDD4A?4DFHGG99CEDAHE@F<CHGCC9C91?<<DDHI@>?<;B9
@4595793/1
ttttatttttgcaaataatccgtgcagtatgttttccaacagtcataata
+4595793/1
CCCFFFFFHHHHHJJJJJJJJJGIJJJIJJJIIJJJJJJJJJJJJJJJJJ
@1330964/1
cacagaactcagcaactctcggatcttct
+1330964/1
@@@DDDBDFFDH3A@DABHGBD68CECDA
@4597786/1
gtcggcagctgggaatcctttgtgagccacatcaatgttaaggaatggtt
+4597786/1
@@@AD?DDFADHFG>@HHGIIIIG>FGGGEF>FHHGGDGCHIIGGGIG?F
@160855/1
cccatagcaaatggtatttggtagg
+160855/1
;??D=DDDHH?FH<A<ACIEG3CD=
@5625343/1
aagtgatcattaagttcgccgatcttgtacaacattttacatgcagttag
+5625343/1
@BCDFFFFHHHHGJJJJJJJJJJJJJJHJJIIJJJJJJJJJJJJJJIJJJ
@4598030/1
gtgggttcatgaattgctccctccacctgaactagttcatatttcggagt
+4598030/1
;1=?D@DD?FAD>DG@AF@GE@GHIAFHF9@FHGE<DGIHCGCBDB@DF?
@7152184/1
attgaagtaaattgtaaaatgctaatatcctaacgttatcaggttttggg
+7152184/1
:?@FADFFHHGHHIFHIIIIIGGIHIIGGGHGGIG@GGHIIHICDGHGGG
@5625795/1
acaccatctctgtaaaagaggatagcttgaggcttatacctagtgcttct
+5625795/1
@@CDBB:DFBDAAEHHGHIDGEDHGEHHIICGD;GHD<DGEHEBFGGHAF
@7153218/1
ataactatcaatactttaagagtactaccaactcatactgtcttcagcct
+7153218/1
<@@DDDDDBFBFFGIIIIIIIIIIIIICFGIIGIIIIGIIIIGIIIIIII
@1332762/1
cgcagcctcttgttttgcttctttttttg
+1332762/1
@@C?DFDDDBF<ADDEGBBFHHIIGGGBG
@1333139/1
ctctaactgtcctttgaggtgcaaaacaagcgatcgcccagacccttatt
+1333139/1
C@@FFFFDDD?DCFHIGHI9EEHGCFEDACEA;@ADHGG@8BFCFA3=<B
@1333179/1
gccaataattgttctttcatgatactctcaaggtccctgattacttcttc
+1333179/1
@@@FDFFFHHG?DFFHIIGIJGIJBGHEH>4C3AEFHGIGGGDGH9F>FG
@5627341/1
cttggcagtaacaagattttcacatggctgcccctttattatccctttca
+5627341/1
CCCFFFFFFHHHHJJJJJJJJJJJJJJJJHIJJJJJJJJJJJJJJJJJJJ
@747501/1
cctcaccgctgtcatgctctttctcaacaagatggtacctagctctaaat
+747501/1
@C@FFFFFHFDFDHGIBHEI9@HHHI9FHIIIIIE3?FHI@FIFGDCCAD
@5110509/1
ccaacattcatgaataatggaaaatcacatagcttcggccacttctttga
+5110509/1
CCCFFFFFHHHHHJJJJJJJJJJJJJJJJJJJJJJJJJJJJJJJJJJJJJ
@3000586/1
gtcctgttggtccattaatataaaatggttcaacttct
+3000586/1
@?@BDDDDHHDDB<?ACCDFH>A<BCDF2A<<FD<<CC
@6141292/1
gtcgacaattgtaccaagctctggcattttcctgtgactgatttttcttc
+6141292/1
CCCFFFFFHHHFHIIJJJJJJIJJJJJJJJJJJJIJJJJJIJJJJJJJJJ
@6141402/1
ctttgttctttcttgtcagcacagaataatcttgtatgatgtctcttttg
+6141402/1
CCCFFFFFHHHHHJJJJIJHIJJIGJJJJJIJIJIJJJIJJHIJJJJJJI
@6141409/1
atcgcattccctttcacactagggacatgaggtgaaattattggtatttc
+6141409/1
CCCFFFFFHHHHHJJJJJJJJJJJJJJJJJJJHIJJJJJJJJJJFHJJJJ
@1334303/1
ggaagtaagaggtctttcatttaatgttttttgaaaagcctcacttgttt
+1334303/1
@B@FDDFFHHHHDHHJJIHHIIGHGJDIDIIGGAGFHIGBGGEGIFIGGI
@2447902/1
cttcttctatcacatcggaggcaaccaatatgttcgtctcacccatgtta
+2447902/1
@CCFFFFFHGFGHDEHG@GIIIJJJIGIJIII4?G=DFFHCG2B??;=FC
@3582345/1
ggaaacaattttataattattggatatattcatgccacattccattccat
+3582345/1
@@CFFFFFFBFDHG>GEGD<IA9BEHGGIGGIJEHIJFHG@AHDIJIBD>
@3003409/1
tcataaacaactttcaaatccttaatatacgcaacaaagctttcacgttc
+3003409/1
@@@FFDDEBHAFHI<FGHJJJJGGGEIGIGI:8?FGIJJI9<@@9D?2?D
@2449403/1
aactaaaacagggttcatgagttcca
+2449403/1
@@@FFB3BC=F=DE;;BGECDAEHHE
@2449925/1
ccacgcatgtcccatactccctggttgggaagtgcttgttgttttgc
+2449925/1
@@@DFFFFFAHHFIJJJI>GHIJIJIIGGGIJEHGIIJGDFH=BGIG
@6649922/1
cttgttttgcttctttttttgacctacccttgccgatagcaataaggcct
+6649922/1
BCCFDFFFHHHHHJJJIJJJJJJJJJJIJJJJJJIJJIJJJJJJJJIJJJ
@1335631/1
cgcctggagacatgactacacaaccatttggtatatt
+1335631/1
@@@DDDDDGDHGFIIF4CBFGHGIJGH<CFH::?B<B
@4114140/1
gcgtatttacagaagcaaggttggcctattattggcattccagcatcatt
+4114140/1
CCCDFFFFHHHHHJJJJJJJIJJJJJJJJJJJJJJJJJJJJJJJJJJJJJ
@4114854/1
ttcacactcatcaagaacttggtaaactcttagatcttcattttgttgcc
+4114854/1
CCCFFFFFHHHDHBHIGJJIGHHIJIHIIIGIJIGGIIGBIHBFFHIEGG
@3007941/1
gtgtaatcactgctgaggcttgaacaagcccttctgatagcctgccattc
+3007941/1
?@?=BADDAHB?BHGGHGBEH13:AB;A@FBHH;DC9<?@<GGG<8009B
@2452932/1
gtgcagggtatgaaactgaacgtgtacacctggtaaagagg
+2452932/1
?8?DDDDD:DFDDFFII9@HE=3AA99<ACBFF<C<FFDFG
@2453233/1
ccttcttccagcatagcttcaatttcattgtcgcttatgtcaaattctac
+2453233/1
@<??B>BDHDHA?FDFHIBH@>AEEGHCHCH9FGAHG>4CDGGIIE9<?:
@5631098/1
atcaatttcttctttaggtaaaacttttatgccaagccaagacatgaaca
+5631098/1
@@CFFFFFFDHHDDGAFECHIEHDGIIIEEHHIIGEIIIGIGIIIIIIIE
@7696677/1
ggattttctaaagctttgaattcataagttggttgttttttaagtgcatg
+7696677/1
CCCFFFFFHHHGHJJJJJIIIJJJJJJJHIJJHIJIJJJJJJJJIJJJJI
@8165385/1
cttggctttgccgcttgttgctgtacttgaggctgagatgaaggtggtct
+8165385/1
CCCFFFFFHHHHHJJJJJJJJJJHIJJJJHIJJJJIJGIJJJJJFHIGIJ
@7696865/1
gctgcagctaatgattcaaataagtctccaaggacctttggcacatccac
+7696865/1
CCCFFFFFHHHHHJJJJJDFJIIJJJJJJJJJJJJJJJJJJJJJJJJJJJ
@752731/1
cctctgtcgaacagcttccacagcttgtctgtaattgcgataaggttttt
+752731/1
@@CDAFDFGFHHFIHGGHIJIHIHJIG9EHIJJIJFAGG<F:?FGHGCGG
@7160975/1
ctcagaagaaataatatctcagcaccaattttatgatttctcttctcttg
+7160975/1
CCCFFFFFHHHHGJJJJJJJJJJJJJJJJJJJJJJJJJJJIJJJJJJJJJ
@753464/1
gagtccaataaaactgaagtctgtgacaacccaacgcaatcgcttaacct
+753464/1
@CCFFFFFHHHDHJJBHGIGHHIIJIGBHEHIIJGIIHHDHGIJIGIHIH
@5116631/1
ccgaggtttaaattttttccgctgtagtacaaatttctatttccgattat
+5116631/1
@@@DD?FDHDFBHGIIIIIG@EHGGEEIE@FG9?DGHI?FHIEDFIIIII
@3587606/1
gtcagaattttcgtttggagcaaatacaatgtatttgctgtctttgtgtc
+3587606/1
BBBFFDD?ABHHFF;F=CGIGIHGE@CCDEG4:C9@FBB<DDCDEG>F;F
@3010134/1
gaaggcttttgggtcgtgagaagctgcaacggctgctatagatggaa
+3010134/1
@CCFFFFFGH<F>GEHGHJIAHGFJJIGDHBD::AB>?<CEH>8=;@
@1338522/1
cttttatcataatgagatcaagtttttttcgaatcaaatgaagctgtatt
+1338522/1
CCCFFFDDFBHHFIGIF4FGGFACHEDHIIIIFIIIGGIIIIE<DDD44=
@4603784/1
gtaggaaataagaaagcaagagaaggaagtgaggtacacagttgcagtcc
+4603784/1
CB@FFFFFHHHHHJJJJJJJJJJJJJJJJHIJJJFFIIJJJHJJJIJIJJ
@4605345/1
cactgatttagtgtgaagatagcaattaggagtgaagatggatctctgat
+4605345/1
CCCFFFFFHHHHHHIJJJJJJJJGHIJJJJJJFGIJJJJJJJJJJJJJJJ
@1895439/1
gtaaatttatcgcaaggtaacgtaaaacaatatctat
+1895439/1
?::??DDAFD>A<<CDD<F<?C<ADGEE@FG>@G?4?
@2455023/1
gtggtctctgctgttgctgaggctgctgtggtctctgctgttgttgctgc
+2455023/1
?@<D?DDB>FFHHG9EHEHEGCHGII3CHGD1?4:?BDDBBCG@FFHI9<
@7162756/1
ctttgatgctgctcaatttaccttcatccttgttttcaaagttgataaat
+7162756/1
CCCFFFFFHHHHHJJHIJJIJJJJJJJJJJJJHIJJJJJJJHIJJJJJJJ
@6652476/1
tccgactgatgatttgaggttcttgtggaattgtgacactttgatgttgt
+6652476/1
CCCFFFFFFHHGGJIIJIFCEGGIHCFGHJFGGIGIJJGJJJIHIGGGIB
@3590092/1
aggagggggtggtagacaacctggagaagcaggggcttctaatc
+3590092/1
@@CDFDFFH?FDAFFHIIFIIJJJII9FGIJIIIJF8CEEAE@@
@6149583/1
ccttgaacaaatttacctaaagcaacaacacaattgtcggcagctgggaa
+6149583/1
C@CFFDFADHFHFGGIJIJIIIJIIGHIHIIIIJEIGDDHGHGCFDHCBG
@3012672/1
ctcattttttctgctaaagcactaccttcagcg
+3012672/1
@@<DDFFFGH>DAFEHHEEEB;GHIIFIJI<EB
@1896872/1
ccagcatccagaagttcaatctggtattctctaggagtaaatgatttagt
+1896872/1
?@@FFFFFGGFHHJHHGIJJBHFHFHGIIFEGBGGIC;?CGHCGHIGGH<
@4120044/1
agctggtcttcagtcacccgattctatttcttggtcatcagtttgagata
+4120044/1
C@@FFFDDHHHHHJJJIGHIJJIJJJIJJHHGGGFFGGIIGFGGIJJJJJ
@4606629/1
gttttaattaaaaaattggtgggaggagaaatagtgattctgtagtgata
+4606629/1
CCCFFFDEFHHHDGGBGHEFGGGGGBBFHGHHIGDF<BFHGEIGGDFHGG
@4607765/1
gggaatcctttgtgagccacatcaatgttaaggaatggtttccaaccaat
+4607765/1
CCCFFFFFHHHHHJJJJJJJJJJJJJJJJJJJJJJJJJFHJJJJJJJJJJ
@1343554/1
atataagattacaattcttaacattttttctttaaacaaagaacattgga
+1343554/1
@@@DDAFDDHHHH@EBFHGIHAFHGEIGG9EHG@CFGCGGHIIJ@FCH@?
@8170100/1
ctattagttcatctatattttttaaggaagtaagtgcaggggaacgagaa
+8170100/1
CCCFFDDDHHGHHJJJJJIJJJJJJJJIIIHIIJGHIJJJJIFJJIHIIJ
@1344573/1
ggatctagataataatgcctcagagctaccttggcagctgcta
+1344573/1
@@@DFFFDCAHFH9<GHG@CFGFBGHAHGIIIGDGFGIGC;F@
@6654152/1
ctccgctgaaccaaatcggctccttgaatgaatttttcattcctccatac
+6654152/1
CCCFFFFFHGHHHIJJIEHGIJJEHIIGHHIIIJJJJIHIGIJIIJEIIJ
@4608067/1
ttataacatgacctaagagttttattaaagttggatcattagcagaaatc
+4608067/1
BCCFFFFFHHHHHJJJJJJCJIJJJGIIIJIIJJIJJJJJJJJJJIIJJJ
@5122305/1
ctccttttcccgtttttattatcgcttctaattttttctctcatttctgg
+5122305/1
CCCFFFFFHHHHHJJJJJJJJJJJJJJJJJJJJJJJJJJJJJJJJJJJJJ
@1899735/1
ggaccatcactttttacatttaaagcatctccttcttcttttt
+1899735/1
@@@DF??DFH>4DGGG>AIHAFHGG4<CF@FB>9FGHCEG@<?
@5123212/1
atatcgtacaataagattacatttgggtagctcgatcccttcttctagga
+5123212/1
CCCFFFFFHHHHHJJJJJJJJJJJJJJIJJJJJJJJJJJJJJJJJJJJJI
@5123293/1
ggctccttgaatgaatttttcattcctccatactccttgtcttacaggta
+5123293/1
CCCFFDEFHHFHHJJJIJJJIIJIIIJJIIJIJJJGHGJIJIJJGEIJFH
@6152456/1
cagcaataaacgtttttccagagccagtaggtaaaaagattattgtattt
+6152456/1
CCCDFFFFHHHHHJJJJHJJJIJJJJJJJJIIIJJJJJGHIJJJJJJJJJ
@1347200/1
acagcagcagcaacaacagcagagaccacagcagcctcagcaacagc
+1347200/1
@@<DBDEF3CFFBAFGIEGBG@>F@HGE3C;@A?FG;;9?DA;FBEG
@4121994/1
gcagctgggaatcctttgtgagccacatcaatgttaaggaatggtttcca
+4121994/1
CCCFFFFFHHHHHJJJJJJJJJJJJJJJJJJJJJJJJJJJJJJJFIJJJJ
@6655263/1
ctatgtacaaagatctttttccgccacatttccaaggcctcctgatatca
+6655263/1
;==BB2B?CFFFFB@EFF?AFBBBFFAFGIFCCEFF@;@F;BGDFGIFF<
@4122487/1
gcatggtttaagaaagaccaaaggtttctgttgagctagtcatttgttcc
+4122487/1
CCCFFFEFHHHHHJJJJJJJJJJJHIJJJJJJJJJJJJJJJJJJJJJJJJ
@7164761/1
gttgcagttaaaccaagaacatgtggcctatcctctggaggaattccttt
+7164761/1
CCCFFFFFHHHHHJJJJJJJJIJHGJJJJJJJJJJJJJFHIIJJJJJJJJ
@8171278/1
ctaatatttgagcagaaggtgctggtgcatgtaatactttgtagatatca
+8171278/1
@C<DFFFFHHHHHJJJJJJGHJJJJHIJJJJHJJJJJJJJJIIIJJJJJJ
@6155410/1
tgaggctgctgtggtctctgctgttgctgttgttgctgaggctgctgtgg
+6155410/1
CCCFFFFFHHHHHJEHIJJJJJJJJJIJIHHIHIJJJJGIJIJJIJJFHI
@8171778/1
ctctgcactgtgacagtcttcaagcactgagttagaataccaacctgaat
+8171778/1
BC?FFFFFHHHHHJJJHIJJJJJJJJJJJJJHIJJJJJJJJJJJJJJJJJ
@6155912/1
ctggtattatgagtgttacttctcatcctaggacgtccacctcgaactga
+6155912/1
BCCFDFFFHHHHHGHIIJJJJJJJJJJJJJJJJJJHIJJJJJJJJJJJJJ
@6155985/1
ctgattacttcttctcgaggtggctgcagtttccatatcatattatacct
+6155985/1
CCCFFFFFHHHHHJIJJJJICFHIIIIJJGHIIGIIJJJJJJJJJJJJJJ
@1347749/1
aggccatcgcctggtcatgcataattcttgtagaagaccaatagggttgc
+1347749/1
@@@DFFFFHHHHHFEFGGHHGGIJIIJIEIJIEGHGIJJIEFHCFF;F<F
@6156450/1
atcagtttgagatactgtagtgcattgtaggccgcacatgtttgtgcttc
+6156450/1
@CCFFFFFHHHHHIJJJJIJHJJIJJJJGJJJJJJJJJJJJJJJIJJJJJ
@8173061/1
caatactttaagagcatttattgcagcttctttctgtgcatcatttttag
+8173061/1
@@@DDDDDHHFD<GGHIAEIDEDHIB@BHGHIIFIIIIIIIIGHHIIIGF
@172088/1
cgtacttctagcattagaagtttcttctccagctaaggctgtatcatcaa
+172088/1
?@@DFDFDF?>AFHIHGIJ<CEBIIIGIIAHHHGHHI3?3?DCF?FFIHE
@761946/1
ccgcagattaaaatttttaagtacgactaagtgagcacactaaatcacca
+761946/1
@@@FFFDFGHHGFIJEIJIEHAFDHGGGIJFBGGGGHIIGGGCG<DGGCF
@172422/1
cttctaacctgttcttcttgaagttggttcagctgtagtc
+172422/1
@C@ADFDEHGHH<FC<<<IIGGGHCIGCF242<:CFEG:C
@172818/1
ctctggtatccaaaggcactgttttcaccggaggaatttgtttgtga
+172818/1
@@CFFB?DFB4C<?CDGGGJGGEGB<FFGHIGHIEI>>DEBGEHGF>
@2461822/1
ctgggctacagatatctagaggttctg
+2461822/1
@@@FFFF8DF>D>GBH@G9?EGCEDEC
@763190/1
cctcattttcgctcagaagaaataatatctcagcaccaattttatgattt
+763190/1
@@?DBBFFHHHHFJJIEIJJJGJIJFIEHIJJIIIIIIIJFGGIJJIGGG
@7166710/1
cttaatttcatttacctttggcacattgcagttgctatcatacattctta
+7166710/1
@@@DFFFFFFFDHIIIIIJGEHIJGIIGIGIGAAHGIGIEIIIGGIHGIG
@3597271/1
gtagaagcaggatgacacttaggtcgtgcatggtttaagaa
+3597271/1
@@@DDDAD?FA1D?CF@@GECF?ACG?:F=HF?:CD???BD
@7708534/1
cgtacttctagcattagaagtttcttctccagctaaggctgtatcatcaa
+7708534/1
CCBFFFFFHHHHHJJJIJJJHIJJJJJJJJIJJJJJIJJJJGHIJJJIII
@6161619/1
gttcgtctcacccatgttaaattttttcagaatcatgtgattttttttcc
+6161619/1
CBCFFFFFHHHHHJJJJJJJJJJJJJJJJJJJJJJJJIJIJJJJJJJJIH
@8175704/1
gccgcttgttgctgtacttgaggctgagatgaaggtggtctgctgggttg
+8175704/1
CCCFFFFFHHHHHJHIIJJJIGIJJJFHIIJGJIICFHDGHIIJJIJGII
@7168277/1
atactgtcttcagcctcatgttataacattatgcagttcattaccta
+7168277/1
CCCFFFDDHHFHHJJIJIIIJJIJIGIJJIJIIJJIHHIJIJIJGIH
@4126548/1
cacagacatgttatttactattcattcaaaatttgtgctgactgcttagc
+4126548/1
CCCFFFFFHHFHHJJJJJJJJJJJJJJJJJJJJJJIIJJJJJJJJJJJIJ
@6163525/1
ctggtctatgactcccaagctgctatgagtactatcatcagctggtgtag
+6163525/1
BBCFFFFFHHHHHJJJJJJJJJJJJJJJJHIIJJJJJJJJJJJJJGHHII
@8177333/1
cttaaaacaatatcaagagcttggattgcctcctgcggaccattagttga
+8177333/1
CCCFFFFFHHHHHJIJJJJJJJJJJJJJJJIJJJJJJIJJJJJJIJJJIG
@8177494/1
tcttactttaaaatcaaaattcttcatttctcccgatacaatttcttgtt
+8177494/1
CCCFFFFFHHHHHJJJJJFFHIIIJJJJJJJJJJJHGHGGGHHIIJJJGI
@1905046/1
gtagtctgtctgcatctgtatatgccctagcacggaaagcagcgagatga
+1905046/1
?;=BADDDFHHFHIIJGCHHBEHGIJJCI@HIDGGIFGG;B@BFDGEG@F
@5129869/1
ctcagataatcccatatcattgagacattaacttgcgtagcatactttat
+5129869/1
?:?DD;BDHHBHBEGFHGIEGCHE;F:CE<HGHIB1?GA??9D4BGGHD?
@8177855/1
cccgtttttattatcgcttctaattttttctctcatttctgggattaaaa
+8177855/1
CCCFFFFFHHHHHJHHIJJJJJJJJJJJJIIJIJJIGIJIJJJIJJJJIJ
@4128069/1
ttatgtctaacacttcacacataaattcgataacaggctgagctttataa
+4128069/1
@B@FFFFFGHHHHJJJJJJJJIGGIJJIJJJJIJJJIJIIIJJIJJJJJJ
@4128532/1
gttgagtgaagtttctgagagcatcttctctaactgtcctttgaggtgca
+4128532/1
@@@DBDBDFDHHHGGGGEHEGHCHFHGIEHIHEIIGIEEEFHHHBD?D?B
@8178863/1
ctcggatcttctatccttatctcatcaaatattgataaactagtttcttc
+8178863/1
@CBFF0=@CFFHCEHIIIIHIIGIJJJJJJJJJIJIIIGHHHIFIIIJJH
@4129197/1
ccgcaacaattgtacacaactccataggaagcgccaaaggcttctctcgt
+4129197/1
CCCFFFFFHHHHHJJJJJJJJJJJJJJJJJJJJJJJJJJJJJJJJJJJJF
@7712168/1
ctgggttgctggtcaccgggttgttgcctaacaggaggtgcactggttac
+7712168/1
BCCFFFFFHHHHHIJJJJIJFGHIJJJJJJJJIJJEII?DGEHGGHHIIJ
@4129450/1
ggaacggcgacataggtgtctgctcttcacatactcttgttacaacatat
+4129450/1
CCCFFFFFHHHHHJJJHIJJJJJJJJJJJJJJJJJJJJJIJJJJJJJJJJ
@3021046/1
gtaggggttgtttccctagactgtgg
+3021046/1
CCCFFFF?@DAAFACFGDHH@C<<E;
@1354543/1
ggttgagacacttgctggggaggtggacctctttgtgcccatggagtttg
+1354543/1
@B@DDFDDHHHHGJJJJIJGFHI8EH;CFHGCGBH?DBAFCHFCDHBGHI
@765487/1
tcattttcttcattgtaacttggcccgcaacaattgtacacaac
+765487/1
@@@DD?BAFHFFHCHIJCEAIH3CCFEBFGBGD9FCGIIIJD@B
@6164142/1
acgatttcggcagcttttacctcattttcactcagaagaaataatatctc
+6164142/1
@CCFFFFFHHHHHJJJJJJJJJJJJJJJJJJJJJJIJJIJJJJJJJJJJJ
@2464476/1
ctgtgatcttgtctaagattgctttcgct
+2464476/1
@<@DDDDDH?4C3CBA4<?FHG?FHG;E:
@7170857/1
ccaggaacttcccagtcatcaggaataaagtcattaaccttcaaaatttt
+7170857/1
CCCFFFFFHHHHGJJIIJJJJJJJGHIHCHAEGIJJGGHIIJJJJJJJJJ
@4617077/1
ggtttttgaaaaaattttggccaatagctgtgggttatatggtgattgat
+4617077/1
@CBDFFFFHHHHHJJJJJJJJJJJJJJJJJIIJJGHIJJJJJGHIJJJJJ
@5131885/1
cttctgaagaggacatccccgtgccataacaaactgctacaggtagtgtc
+5131885/1
CCCFFFFFHHHHHJJJJJJJJIJJJJJJJJJJJJJJJJJJJJJGHJHIIJ
@4133000/1
tataagaacaatgagtaagagcttgcaagaggtaacttctgtcttgaaat
+4133000/1
CCCFFFFFHHHHHJJHIJJIJJJJJJJJJJJJHHIJJJJJJIJJJJJJJJ
@3023013/1
ctttttttggatctgaagggcggtcccctcttttgggtggaatgtatgac
+3023013/1
CC@FFFFFHGHGHJEIJIIGIJG@FHIGFIGIGIEEE;BBCCCC>B@>CC
@176196/1
gcaactcaggataactatagaggttcttct
+176196/1
@<@DD3BD?AB<D@?CF<A4:A?CCH9EA4
@3023139/1
gcatgttcttgcctttgttgctgctgtggtggttcttgcctttgcagctg
+3023139/1
@@@FF>DFFGDFBHEGIGIJJIGHC<HHIFGH?E<FDGIIBHGGIGCFGG
@3023318/1
cttcacacataaattcgataacaggctgagctttataaaatgcagtggcc
+3023318/1
@@@DADDDHFFDF@FD?:IFGHG@CGG@CC3CGCHFF4CDGF<F<BFEGI
@6165786/1
cttcacttcagcataaactggagtttttcccggaagcaccaccacaacaa
+6165786/1
@CCFFFFFHHGHHJGGJJJJJGIGIJJJGIJGJHIIIGIGIJJJJJJJJJ
@7715108/1
gaactgcctttcatgaggaaggccctcttcattttcggtttcgtaggcag
+7715108/1
@CCFFFFFHGHHHIJJJJJJJJJJJJJJJJJJJJJJJJGHJJJJJJJJIJ
@3024233/1
tgacagtcttcaagcactgagttagaataccaacctgaatttcagcaatt
+3024233/1
CC@FFFFFGGHHGJFGGIJIIFHHJGIIIJJIJJIIIIEHHGIIJJIIGG
@1908943/1
gcttgtctaacttgaccaacggtaaaagcaggag
+1908943/1
@@@FFFFFAFDDFHIGG<FFE:CFHGID@EF@C;
@7171159/1
tctgtatttcctgtgatcttgtctaagattgctttcgctgcggcatgctt
+7171159/1
@@@FDDDAHHHHHFHIGDHHICIHIIIGIIIIIIIIIIGIEGGIIBHIHI
@4135589/1
cgactctaattgtaaaaatgttatccatttttgggttaataacgccaaca
+4135589/1
CCCFFFFFHHHHHJJJJJJJJJJJJJJJJJJJJJJHHIJJJJJJJJJJJJ
@5134387/1
gtgatcattaagttcgccgatcttgtacaacattttacatgcagttagtg
+5134387/1
CBCFFFFFHHGHFHJJJJJIIJJJJHIJIIJJJJJJJJJIJJJJJJJJIJ
@4620011/1
ggtcaaatccatctttgtaaataaaaaattaataacattaatatgaacaa
+4620011/1
:;:ABBAACBFD?<ACFHIGDHECCFB<F?FHIBH@BC?FDBB??<BHID
@4136204/1
ccgtgtgatatgatatgggttgctgtttacaccaacgataaaatcaggct
+4136204/1
BCCDFDDFHHHGHJIJJJIGIIJJJIIJJGIJJJJGIIJJIGJJJJJJJJ
@4620648/1
gtctttgtgtcttgcacgacctttggattgaatataagaccttgttgttt
+4620648/1
@@@FFFFFFHDHH@FGHGGIJJJIIJGIJJIJGJJIHGIIJIJIFHIIII
@4136636/1
cttgcctttgttgctgctgtggtggttcttgcctttgcagctgttgtggt
+4136636/1
CCCDFFFFHFHHHIJIIGJIBGCGIGHIJJJIIIIJIJFIGIGDFGIJJ?
@7716581/1
cttatttcctacggcaaggtagcctccgcaccaggcatcagatggtgtcg
+7716581/1
CCCFFFFFHHHHHJJJJJJFHIJJJJJJJJJJJJJJJJJJJHJJJFHGII
@6663028/1
ccgtgatctaatatttgagcagaaggtgctggtgcatgtaatactttgta
+6663028/1
@C@FFAEBHHGHDGIIIBEGGHGIGDHIIJEECFHGHIDGHGEIGGIIHI
@3603275/1
tgctgctgtggctgctgtggtctctgctgttgctgaggctgttgtgg
+3603275/1
@@@FDFBDAFBHBHG@GD>FGGDCGGHI@BF4CBC@EHD@G@GE??B
@7173411/1
ccctcttctggaaagcagctcttgcagcattgacactggcgttttggtgg
+7173411/1
@CCFFFDDHHADHGEBEGIEGHHIIIIIIIIIIFGGGIIIIHIIICB?FE
@3603371/1
caggagtttatcagttgcttccaata
+3603371/1
@@@DFD?DHFDHDHHIIIJJGIGGIB
@4139203/1
cctcattctttcaaaaaaaactattcgtaggagtaaaacgtaagtggaag
+4139203/1
@@@FFFFFHHHHFIJHIIEHHJJJJIJIJJIIJDHEHIGHBFHIJJJJII
@7720377/1
cagtcatcaccaaaacctgatgattttcaagctcttcatgccactgattg
+7720377/1
B@CDDFFFHHHHHJJJJJIIJJGIJJJIJJJJJJJJJJJJJJIJJJGHIG
@770483/1
aaagcaacaacacaattgtcggcagctgggaatcctttgtgagccacatc
+770483/1
@@?DFFDEFHHGFJIIJGCEEGHGEHIJ3B;D>DFAFGED?9?B?8=F<C
@5138330/1
gaacggtattgctctgcagggaacggcgacataggtgtctgctcttcaca
+5138330/1
CBCFFFDDHHHHHJJJJIJJJJJJJJJJJJJJJJJHIJJJJJJJJJJJJJ
@1914675/1
ccgctgtcatgctctttctcaacaagatggtacctagctctaaatg
+1914675/1
@@@?DDDDHFAHHJJIIHGECHIG@@BGHI3?E@4CFGGE@GHGH<
@771701/1
atttgatatctatatttctcattttttctgctaaagcactaccttcagcg
+771701/1
CC@FFDFFHHHFHHIGJIJGJGIGCCEHHAEEG<9BEFFFGG>FCEHIF0
@4623051/1
cgattatttttcctttgatgctgctcaatttaccttcatccttgttttca
+4623051/1
@@@F1BDDHHFFHGIHIIIGHIHAGIIEHIIEEHIIIIIIIIIGIIIIHI
@1362823/1
ctccatactccttgtcttacaggtaccggtctttctcgataatcaagtgt
+1362823/1
@@@F?DADDDFFAHEGGE9FHDGA?FHH6:1?CGFCEGH@HGEH@B30BB
@3029028/1
cttttttttgacctacccttgccgatagcaataaggc
+3029028/1
@@@DDDA??FFFHGGFH??CG@GDF@:DF?<=@C=8B
@182536/1
gttgcagcattaagtcttctctgcactgtgacagtcttcaagcactgagt
+182536/1
@@@FFB?DAHHGA<CEHIGDHI@ABBEH9F4@<F:CGGGEG4C3C@3B><
@4144976/1
atgacgatagctttattctcattaaggaattccggtttctcaaaacatgg
+4144976/1
@CCFFFDF?FDFFHEIIIJJIJGGIIJJIIIIDHGFHIIIIEIGGGDHII
@6666328/1
ctgcaccgatgcaattaatactcatcttctttactaaaaggctacacaaa
+6666328/1
CCCFFFFFHHHHHJJJJJJJJJJJJJJJJJJJJJJJJJJJJJJJJJJJJJ
@5139166/1
cttctataaaagaatacacaacagtataacattcgtcctcctgccactca
+5139166/1
CCCFFFFFHHHHHJJJJJJJJIJJJJJJJHHHJHIJJIHIJJJIGIJJJH
@8191361/1
agatcttaaatctgttaatgctccagggctatgtgcacgcttatcctcaa
+8191361/1
CC@FFFFFGDHHGIBHGGIJGIJIIEGHIIGIJEEEIJJGIIJCEHIGGD
@1364782/1
cctgcaccgatgcaattaatactcatcttctttactaaaaggctacacaa
+1364782/1
@<@DDB>DFAH>F2ACFHCCHGHIBDACFGE@GGCCHEEIGGIDGIC@DE
@8192421/1
gtcgggacttgaaaagaaagaccttcccactggggtgtatgtcattgagg
+8192421/1
CCCFFFFFHHHHHJJJJJJJJJJJJJJJIJIJJJJFGFHIJIJJJJJJJJ
@5654077/1
aacagcctcagcaacagcagagaccacagcagcctcagcaacaacaacaa
+5654077/1
CCCFFFFFHHHHHJJJJJJJJJJJJJJJJJJJJJJJJJJJJJJJJJJIJJ
@4150086/1
ggggaacgagaaccaatttcttttttaaaataatcagcaaaatccaaaag
+4150086/1
CCCFFFFFHHHGHIJHIJJJJJJJJJIJJJJJJJJJIJJJJJJIJJJJIG
@3033065/1
ttcatgaattgctccctccacctgaactagttcatatttc
+3033065/1
C@CFFFFF?F?DBHEHHEHGHIC@HGHJ<<CCGHC><?CG
@1366447/1
catatttaactgctagagaagcgaatatag
+1366447/1
@7;DDF?DHHDHHJJJIICFHHIE@ADE<F
@4150229/1
caatactttaagagcatttattgcagcttctttctgtgcatcatttttag
+4150229/1
CCCFFFFFHHHHHJJJJJJJJJJJJJJIJIJJJJJJGHJIJJJJJJJJIJ
@775427/1
ccgtgatctaatatttgagcagaaggtgctggtgcatgtaatactttgta
+775427/1
@@CDFFDFHHHHHIGGIIGFCGC@;EAE>HHB?9EFGH4??FHGEGIIFH
@4150797/1
aattcagaaagaatatacacaacagacaactctgtactggtgatatcctc
+4150797/1
@@BFFFFFHHHHHJJJJJIJJJJJJJJJJJJJJJJJJJJI?DHIIJJJGJ
@776010/1
gcagcagtcatcaccaaaacctgatgattttcaagctcttcatgccactg
+776010/1
@C@DFFF8=DFHFII9GIEHIIIIFIIBHGEGIFIIFGGIIIG9BDGIIC
@3611425/1
cttttgttattggtttccttatcagtaatctcgaatctattatctcttgg
+3611425/1
CCCFFFFFHHHGDGHJJJJJJIIIJIGGGHC4ABGCFFGICHEHHIIIIJ
@3611464/1
ctttgactaaatactcctgaaggagtgatatcggtgtttttgagctcata
+3611464/1
@@@FFDFAHGFFGHIGIBGHGHF@GE?FHIIGGI@FH;FFFD71BDHFDE
@1917521/1
gaagttatcaagaaatctaagattgcatcaccgaggaattccagcctttg
+1917521/1
CCCFFFAEHDFFFGIJIJJJJIIHIJIIIJJJJIIIEIJIJJJGICHHJJ
@4628087/1
gtgaaggtcctgtaaaatagcttgagaagccctttgttttccttcttttt
+4628087/1
@?@BDDDDHFDDHIFBHEIICIIBEFFHIIIGGGI<CAHEBG>FGIFDGI
@777673/1
attagcagagctcgctactaaggccttcaagatagaacccaa
+777673/1
@@@DFDFFGHHHHGGFGG9HHGEFDDGAGDFCGGGC>@3D6D
@1918182/1
ttcatccttgttttcaaagttgataaataatattaatgaaactaaaaact
+1918182/1
CCCFFFFFHHAHGGJJIHJIIDIDGGIIGGGGII4?@GIICEIIIIIDAH
@3035077/1
cgtcctcctgccactcatcataatgaacaata
+3035077/1
@<?DDDDBHDBA<@FGHABH9?DHH@HCEE9E
@3035118/1
gttctatttcttttttcatcattctgtag
+3035118/1
??<A1ADAD?B>D9?AEA@CHEC?FCHB9
@5656438/1
ggatgcataagtcattcctctatcaggtaagacaacaatcacaagtttta
+5656438/1
CCCFFFFFHGHFHJJJJJJJJJJJJJJHHJJJJIJJJJJJJJJJJFHIJJ
@7726241/1
gggaaatccagattattttgtgattccaagtagagaaaatgatgaagacc
+7726241/1
CCCFFFFFHHHHHJJJJJJJHIGJJJJJJJHIJIJIJJJJJJJJJJJJJJ
@190369/1
agctggttgccttaaaacaatgtcaag
+190369/1
?=8;D?DDAHHHHIBB<3?FHG<C?@G
@2480989/1
ggatctagataataatgcctcagagctaccttggcagctgctaattttgc
+2480989/1
CC@DFFFEHHHHGJGIGEGIIGHGI;F<FHHHGGGAHGC9FEFHIB9D4B
@190648/1
ggcttctattagttcatctatatttttta
+190648/1
?;1B?BDDDF?A2ABFFIIBBADDA<@F3
@8200159/1
gtgccctgaataccttgatggctacaaagatagaagtcgaattcagttgg
+8200159/1
CBCFFFFFHHHHHJJJJJJJJJJJJIJJJJJJJJJJHIJJJJJJJJIJJJ
@8200313/1
aggaagttttctcgcaacttaggttatgcgaagtacataactttctttgt
+8200313/1
@BCFFFEFHHHHHJJJJJJJJIJHHIJJJJJJJGHIJJJJJJJJJJJJJI
@8200319/1
gttgggtaatattttgataacgtggatgtagataggctggcctgcttgtg
+8200319/1
CBBFFFBDHHHHHJJJJJJJJJGHIIJJJJJJJJJIJJJJIJJIIIJJHI
@4629544/1
cggtattttccccttggcaacaaacagttgttttttcctgatatagctct
+4629544/1
BBCDDFFFHHHHHJJJJJJJJJIJJJJHIIGHJJJJJJJJJJIJJJJJJJ
@4629988/1
cactgattgatgtcccaatggtccacacctttg
+4629988/1
CCCFFFFFHHGHDHIIIIIHHIIGHIIIIIIIG
@2483982/1
cgcttgttttttacttgttcctgtgccataaccgtacttcatatcattga
+2483982/1
CCCFFFADHFDHFGGGGAFGIIDHEEHGGJIIHI;FHE<B9FIGE>FGCG
@6672684/1
ccagacccttatttcaacaccagtgaaaaattgtttgccacgcatgtccc
+6672684/1
CCCFFFFFHHHHHJJJJJJJJJJHIJJJJJJJJJJJJJJJJJJJJJJJJJ
@7181889/1
gattattgtattttcttttagaactctttcaaagagttctgcttgatact
+7181889/1
?::BDDDD=F?ADHIIGAEFCDEI@EFC?F<A@FDFEGBBBBEHII<?FH
@7727884/1
cattagcagagctcgctactaaggccttcaagatagaacccaattctggc
+7727884/1
CCCFFFFFHHHHHJJJJJJJJJJJJJIJJJJJJJJJJJJJJJJJJJJJJJ
@1920009/1
tggcagtatgcaaatattgtggaccatcactttttacatttaaag
+1920009/1
@CCFFF;DHGHFHJIGG@IEBG<FHDCHDCHGIGIICGFHCFGGE
@7182321/1
gtcgtgagaagctgcaacggctgctatagatggaacgttgatctggtctg
+7182321/1
BBCFFFFFHHHGHHJJJIJJJJGGIJJJJGGIJIIHGDDHGIBGGG=FHI
@7728545/1
gtgccatccattttatagctactctaaaaacacggtcttttccttcccct
+7728545/1
C@CFFFFFHHHHHJJJJJJJJJJJJJIJJJJJJJJHIJIJJJJJJJJJJJ
@3617559/1
gcttccaggaaaaccagattttggattgaggtgataacatattt
+3617559/1
@CCFDEFFGGB?HIGHGI@FEHE1ACE;CDG:CGHAHGDII9FG
@7729296/1
ggtatatataagattacaattcttaacattttttctttaaacaaagaaca
+7729296/1
?<=DDFD>FHFDAGGHGAF>@FGFHI<EHHIE4EGHIIIIIGH@;FBGC3
@3617666/1
cctcagagctaccttggcagctgctaattttgct
+3617666/1
@<@ADFDDHHHHGB?FB>@CHEFECH49AA9EG@
@5659427/1
gcttgtcttccacccttttttttgttcctttttgaattgaaatcacctgc
+5659427/1
@@@DFDDDFFHBFEEGHIIIIIIGFHHGIIIIIH;?FGIGIIIGHGGIII
@4157381/1
gggaccattttccaaaggtttaaaagcaggtattgcattggtataagcat
+4157381/1
CCCFFFFFHHHHHJJJJJIIIJJJJJJJJGCGIIJJJJJJJDGIJIJJJI
@3037809/1
gtaacgattctccactgaaccaaatcgg
+3037809/1
?:?;D=B;FHFFBFGIF:CFHEDG4<8?
@4632577/1
atcgttctctgggtggtcttttgtcaaagctactccttggcccatttaaa
+4632577/1
??@FDFFDHBFDDAEGHGHIIHIHIEIIJIIGIIHGHGIGGIJJIEIGII
@4158358/1
gctttctaatgtttcttcatttaaaaccgctgtgtctctttctttttttg
+4158358/1
:;?BBDDDDHBAF@BCAFBDHGEF@?FGEAHE??GHIEHDDDBGICHE@F
@4632872/1
gtccctcttctggaaagcagctcttgcagcattgacactggcgttttggt
+4632872/1
@@@FFFFEHHHHGJIJGGIJIIGIJIIJIJIJJJEDHIGIGEHFEHHHIF
@1922795/1
ggttcttgcctttgcagctgttgtggtggtt
+1922795/1
?@=D??DDHFADHHIJJIGIIJJEGHA?C8?
@6180129/1
ctttctatatccatcggttcttcttcttttttccacgtgaaatctttagg
+6180129/1
:BBFFFFFHHHHHJJJJGIIJJJJJJJJJJJJJJJJJJJJJJJJJJJJHI
@8206434/1
catgatcaggattggttccaaaattttctctataagatggatgagtt
+8206434/1
CCCFFFFFHHHHHJJFHIJJJJJJJJJJJJJJJJJJJJJJIJJIJII
@4634249/1
gttctgttgtttactagagaacttcttaataatgaaagatgcccttcatg
+4634249/1
CCCFFFFFHHHHHJJJJJJJJJJJJJJJJJJJJJJJJJJJJJJJJJJJJJ
@1373799/1
cttggctttgccgcttgttgctgtacttgaggctgagatgaagg
+1373799/1
@@@D?DDD?DFHHJDGGFG>AC<AEH<<<B?;D;CDEDDFCHJG
@193277/1
gtttctagcctttcataattcataacgtcattagcagag
+193277/1
?==DDE8DDHHGGEIGG?DHGG<FGHGH?;?FD4?DH>8
@6677805/1
gccacttctttgaactaagtacagcgaaattcttattcgattgaagtaaa
+6677805/1
@CCFFFFFGHHDFIBHGEHEIIIIEIIIIIICHIIIIGI>GIIIII<BFA
@5150149/1
cctttcaagaatatactcccgtgtgatatgatatgggttgctgtttacac
+5150149/1
CCCFFFFFHHHHHJJJJJJJJHIHIIJJJJJJJJJJJHHIJJJJJJJJJI
@1925020/1
ctttaagagcatttattgcagcttctttctgtgcatcatttttacatttt
+1925020/1
CCCFFFFFGDHGAGIJBDHIIIGJEGHGGC@4F<EFHIIIJ@GHC?@FEI
@5150779/1
ctcagttgtttttgcacagaactcagcaactctcggatcttctatcctta
+5150779/1
CCCFFDFEFHHHHJJJJJJJJJJJJJIJJJJJJJJJ1?:BFFHGIHJJJD
@5151219/1
cagtattcttgtagtgctccaatcgcattccctttcacactagggacatg
+5151219/1
B@CDFFFFHHHHHJJJJJJJJJJJJJJJJJJJJJJJJJJJJJJJJJIJJJ
@5661160/1
gtttttgagctcatacttaatccaatgacatggggaagtcaattgctaat
+5661160/1
CBCFFFFFHHHHHJJIJJJJJJJJJJJJJJJJJJJJJJIIJJJJJJJJJJ
@3620730/1
ggcgtttctgtaccactataaatgtaatcggtggcgtgtaatcactgctg
+3620730/1
BCCFDFFFHHHHHJJJJJJJJJJJJJIIJJJHIJJJHIJJIJJJJJJJJG
@8207092/1
gctgtacttgaggctgagatgaaggtggtctgctgggttgctggtcaccg
+8207092/1
BB@DDEEDHHHHHJIJJJJJJJEGICGHGGGIIJJJJFHIIIJJFGGIJG
@3041723/1
gcagcaacaacagcagagaccacagcagcctcagcaacagcag
+3041723/1
@@@DFFFFHGFBHGG<BFGIIGGHIG9:EGGGCCG@BDC?AHB
@5151949/1
cttttatttctttagtaaacttaaccctttgagaatctgttaaaggtttt
+5151949/1
CCCFFFFFHHHHHJJJJJJJJJJJJJJJJJJJJJJJJJJJJJJJJJGIJJ
@4164393/1
gtactatcatcagctggtgtagaattacagaataactcatgaatgctttc
+4164393/1
CCCFFFFFHHHHHJJJJ<CHGIIGJIHJJJJJJJIJJJJJIGIJJGCHII
@7733801/1
aagatagaacccaattctggcccaagaggagagcttttattgaatagaat
+7733801/1
CCCFFFFFHHHHHIJJJJJJJJJJJJIJIIJIIJJJJJJJJIIJJJIJJI
@5153260/1
ctgggttgttgcctaacaggaggtgcactggttacaggagatactggttg
+5153260/1
C@CFFBDFHHGHHJJJJGIEHHGEFHIIJIJIIJJIIJGIHGIIGHGFFB
@7734473/1
ggccttaactttagtgaactggtcatcaactgagaggccaaactccttca
+7734473/1
CCCFFFFFHHHHHJHIIJJJJJHJJJJJJJJJJJJJIIJJJJJJJJJJJJ
@2489966/1
ggtcctggtccagattcctgtggtggaccagcttgtgcttgtcttccacc
+2489966/1
@@@ADADFH?CABCFGHG9C?ED@B=CAEHGI@9D?>?FG9B?D9BGIIF
@1931415/1
gtttcttttctttaacatttctcacagaacggttgccatatagcctt
+1931415/1
??@FDFFFGH8DBGGHGHGIGEIJIAHHGC<F8EEHFGAC9D>BGDD
@3042674/1
ctttcatcttcagaagaactggtagaagaactgctgtaataacgaatttt
+3042674/1
CCCFFFFDHDBHHBG@EGIHIG9FDCCCCHIIEHAFFG@FHGG@D7DFDH
@3043143/1
gtctgaatcagaatctgatttatcattgctagaagaaaatcttctggaaa
+3043143/1
@?@DDDBBFHD8AGHGGIEH>?A:AEA>EHG>BA9CFF9?<?FHDHE4DG
@6182770/1
ctccatactccttgtcttacaggtaccggtctttctcgataatcaagtgt
+6182770/1
CCCFFFFFHHHHHJHJJJJJJJJHHJJJJHJJJJJJJJJJJJJJIJJIII
@1376225/1
gccacatttccaaggcctcctgatatcaactgacaattccagcaataatt
+1376225/1
@@@DDA?>FFFFHGHJBEHG?C??F9EEHIDHI3?EFCDAEC?GEHIG9D
@6184129/1
ggaagttatcaagaaatctaagattgcatcaccgaggaattccagccttt
+6184129/1
CCCFFDFFHHHHHJJJJJJJJJJIJJJJJJJJJJJJJJJJJJJJJJJJJJ
@3044832/1
gcagttcattacctaagatatttgttatgatctccggccaagatcagccg
+3044832/1
@@@FDDEDDF?DFIGE9FBCCDHBFGHHGG>HEH9??DFF?HGD4BCHD@
@6184782/1
gctgagtgagttaaaacagtacatcgcacaacaaacacttggggagttaa
+6184782/1
CCCFFFDFHHHHHJJJJJJIJJJJJJJJJJJJIJJJJJJJJJJJJJHIIJ
@196540/1
ctgcagcctcttttaccattgtacgagttt
+196540/1
<@@DDFFFBFFDHGH9@ECIHIGG;?CCE<
@6185353/1
ataaaaaatagcagcagtcatcaccaaaacctgatgattttcaagctctt
+6185353/1
CCCFFFFFHHHHHJJJJHIIJJJJJJIJJJJJJJJJJJJJJJIJJJJJJJ
@6186492/1
aactatcaatactttaagagtactaccaactcatactgtcttcagcctca
+6186492/1
;BBDFFFFHHHHHJJJJJJJIHIJJJJJJJJJJJJJJJIJJJJJJJJJJI
@5154712/1
gagcatcattcattttcttcattgtaacttggcccgcaacaattgtacac
+5154712/1
CCCFFFFFHHHHHJJJJJJJJJJJJJJJJJJJJJJJJIJJJJJJJJIJJJ
@7736155/1
caagaggagagcttttattgaatagaataggaatgtcaggtgcgttaact
+7736155/1
@@@D;BB?D;BDFGEH>EFGIEHB@<CAAFEE<G??<DHB?BF@0?0DD9
@2493290/1
tctttactaaaaggctacacaaacaatc
+2493290/1
@@@DD?DDFFF<A;BADBD3<CAAFE<3
@5156666/1
ggagtattcttggaaacaattttataattattggatatattcatgccaca
+5156666/1
BBCFDDFFHHHHHJJJJJJJJJJJJJJJJJJJJJJJJJJJJJJJJJJJIJ
@1936453/1
ctcatttagataaatttattgttgttcagaggcttaatacacagatatta
+1936453/1
@@CFFFFFHGGGFGGAHGIJJJJJGJJJIIEG1?FEGJEHGGIIJI@GGF
@5668176/1
cccaatgtttctagcctttcataattcataacgtcattagcagagctcgc
+5668176/1
C@CFFFFBFHHHHJJJJIJJJIJIIIJJJIIJJHHJJIIIGIIJIIJJEH
@1937430/1
ccaactctttattatcaatcatcaatcctttttatgaatgagccagaaag
+1937430/1
CCCFFFFDHHGHHEGGHBC9E@CICF9FFHIIII>F9CDEEGGGIC?FDG
@201262/1
tgatgattctttggaagaagaggcttttatgttttc
+201262/1
@@@FFFFFFBDDBE>F@D@E3CCGBECE4CF9:?C9
@5158116/1
gcttggattgcctcctgcggaccattagttgaagtcccagccctcagata
+5158116/1
BCCFFFFFHHHHHJJJJJJJJJJIJJJJIJIGIJGHJJJJJJJJJJJJJJ
@6189346/1
ggtaaaagcaggaggttgttgcatcctttgctcttgaggaagttggtgta
+6189346/1
CCBFFFFFHHHHHIJFHJJJJJJJJJJJJJJJJJJJIIJGHIHHIJFGFH
@4173088/1
ccttgttgttttagggtaatcaaattttatgacaaaattgcaattcttta
+4173088/1
CCCFFFFFHHHHHJJJCGIJJJJJJJJJJJJIJJJJIJJJJJIJJIJIJI
@1938873/1
tctatttcttgattattaatagtttcagctggatagtggtaggatag
+1938873/1
@@@DFFFDDHH>FHG@4HBJHGJIGEEC9FFI<FBHDGEAHG7DGEI
@2495185/1
gacgacactttttagtaccgggcttactaagggagttttcttgatcattt
+2495185/1
@@@DDD>DHHDD?F3<CF48CGGIIIIIFGIIGEHDF>CGHGIG4=FHGI
@5159275/1
ctttactaaaaggctacacaaacaatcacctgaatccttagaattcaaaa
+5159275/1
CCCFFFFFHHHHHJJJJJJJJJJJJJJJJJJJJGJIIJJJJJJJJJJJJJ
@2495594/1
catgacacaaaatgtaatctctgttcttttttgaaacgaaatagtttttt
+2495594/1
CCCFD3AAF7FA?E:?EGGHB@BC<FF@B4AGGHGBDFAD6?DGGGDHAF
@4642703/1
aatcggtaaagttttgcctataagaacaatgagtgagagcttgcaagagg
+4642703/1
CCCFFFDFHHHHHJJJJJJJJJJJJJJJJJJJJFHIJJJIJJJJJJJJJJ
@790344/1
atccacagaaatggactgtaaagacagctaagatgccacctaactat
+790344/1
@CCFFFFAHHHHHGCGHH>JGEHECIGHECFE>B4?FFCDGGCFDH9
@1380149/1
ggtctctgctgttgttgttgttgctg
+1380149/1
?<=DAEFFHGGFF@GGHGIG@@FADD
@1380282/1
ggtataactatcttattgagataattatcttttgaaacaactacctcccc
+1380282/1
@@CFFD:AFHHHFEBFHHCFEAD@BHHBHIIIFG=ECCGG?@BFDFGAGG
@6686896/1
cactttttagtaccgggcttactaagggagttttcttgatcattttcgtt
+6686896/1
CCCFFFFFHHHHHJJJIJIJJJJJJJJJJIDHIJJJJJJIJJJJJIJJJJ
@3628805/1
cggttgttgccactgctgttgttgaggctgctgtggtctctgctgttgct
+3628805/1
BB@DDFFFHHHHHJJJJJHIJIJJJJJJJJJEGFDGCFEHIIJ@EGIDEH
@1380829/1
taaaagacgaatatgattaaactgaacacca
+1380829/1
??@1ADDDFF6ADEFI9FB@@A<EHHIIEF=
@5671740/1
ctgagatgaaggtggtctgctgggttgctggtcaccgggttgttgcctaa
+5671740/1
CCCFFFFFHHHHDGIHHJJJJJJIHIJJJJJIJJJJJJJHIJJJJJJJJJ
@5672763/1
tctgtatcaacaactgtaccagccggcacattcatatttctcccatctgc
+5672763/1
B@@FDFFFHHHHHJJJJIIIGIIIJJJJJJJIJJJIJIJJJIIJJJJIJJ
@5672774/1
ttccttatcagtaatctcgaatctattatctcttggacaagttgttatat
+5672774/1
CCCFFFFFHHHHHHHJJJJIJJJJJJJIJJJJJJJJJJJJJIHIIJJJJJ
@205903/1
tgatgaggaggctgaggcggaattagagcaattgctcccggaggga
+205903/1
CCCFFFFFADHHHFGGFGGIIG?DDB4BFHDGHGCBCHAGHGHHFB
@5161955/1
ctactgtggtaccagctggtatatttccagacttaccactttgttctttc
+5161955/1
CCCFFFDFHFHHHJJJJJJFHHIJJJJJJJJJJJJJJJJJJJJJJJJJJJ
@4643750/1
ggatataattcccttcagcattataaggaaaaggcactgactgtgtgtaa
+4643750/1
CCCFFFFFHGHHFJJJJJIJJJJJJIIIHIJJJJJJJJIIJJJHIJJJII
@3629329/1
ggctggtgccctgaataccttgatggctacaaagatagaagtcgaattca
+3629329/1
CCCFFFDEGHHHHJJJJJJJJJIJIJJJJJJJJJJJJIHIJIJJIJIJJI
@1943744/1
gtcaagctggtcaaccctgatagagcaaggttttttccctggatacgtaa
+1943744/1
@@<DDFFFHHAFFGGG>HIGGIJIIGGHIEFCHGIEHIHCAFF9F<FHHI
@1944191/1
gtcgtgcatggtttaagaaagaccaaaggtttctgttgagctagtcattt
+1944191/1
@C@FDFFDHHDFBGG4A4FDFGA9EBE9F9C<?D@D9D@GDB>@DBF>G@
@1944212/1
atcagaagttgacattctatccaaagaattttcattacattttttatgct
+1944212/1
?@@DBDD?C4C>?FE@>G>DGHB<:C;?EE<AF9B>EHDG@CFCDGHAG@
@4645329/1
gttcgtggaagtaagaggtctttcatttaatgttttttgaaaagcctcac
+4645329/1
CCCFFFFFFHHHHIIJIJGGHJJJJJJJGIJJIIJJJJJJJGHHIJIJJJ
@207077/1
ccaactctttattatcaatcatcaatcctttttatgaatgagccagaaag
+207077/1
CCCFFAB?DFHHFJIGEHGHIJIJJJIIIJFGEHJIDIIGBGIE;F?DEA
@4646032/1
gagcatgttcttgcctttgttgctgctgtggtggttcttgcctttgcagc
+4646032/1
CCCFFFFFHHHHHJJJJJJJIJIJJJJJHHIBGIHIJIJJJJGIJJJJJJ
@4178013/1
ctaatatcctaacgttatcaggttttgggtagttgggtaatattttgata
+4178013/1
CCCFFFFFHHHHHJIJJJJIJJFHJJJIJFHJIJJJJ;FHIJJJJJIIJJ
@1946090/1
gtctctgctgttgctgaggctgctgtggtctctgctgttgttgctgctgc
+1946090/1
CC@FFFADHHBDHIGGGGGHJJEHC>FHFHIDHIJBEEHGIIJ@FHHAEG
@207695/1
cctcaactcaagatcatggcataaatctgaaccatgggcataca
+207695/1
@@@FDFAADD??<FHIBBCGGHI<A4C<EH9CFGEFEGI93B@9
@3633903/1
ctccatactccttgtcttacaggtaccggtctttctcgataatcaagtgt
+3633903/1
CCCFFFFFHHHHHJJJJJJJJJJHHIJJJJJJJJJJJJJJJJJJJJJHIH
@796207/1
gtcatgaaaaagatgataaagaattttagcagtgaatatgttttcaacga
+796207/1
@@@FDDDEAHAFDFG9EHEIGGGGGDHGGCC@:?GHGGIB<C<DFHG9?F
@1946387/1
tgagatgaaggtggtctgctgggttgctggtcaccgggttgttgcctaac
+1946387/1
BC@FDFADDHDCFHEHIIJJGIIH?FCHGJEE?GHCHI8BFHIIJJJBCH
@5166424/1
ctcatgttataacattatgcagttcattacctaagatatttgttatgatc
+5166424/1
CCCFFFFFHHHGHJJJJJJJIJJJJJJJJJJJJJJJJJJJJJJJJJJJJJ
@7199309/1
agcaggtatagatactgaacgtgtacacctcacatatgtatggcacaact
+7199309/1
CCCFFFDEHHHHHJJJJJJJJIJJJJJJJJJJJJJJJJIJJIJJJJJJJJ
@3636194/1
cagaagaaataatatctcagcaccaattttatgatttctcttctcttggt
+3636194/1
CCCFFFFFHHHHHJJJJJJJJJJJJJJJJJJJJJJJJJJJJJJJJJJJJB
@1387077/1
ttctttttcttgatctctttcattatcgtaaattgtcacggtctcaacaa
+1387077/1
<@?AADDEHFBHDCHIIIGDH>9BHHGI>A8FEH<???EGGDD6DHIEDH
@1947572/1
ctggggaggtggacctctttgtgcccatggagttt
+1947572/1
C@@FFDDDHFDDFHIJJJIJDHIIJEDFHIDG>;D
@1947665/1
cagcttttacctcattttcgctcagaagaaataatatctcagcaccaatt
+1947665/1
@@@FFFDFFADFGEGIGGJ8EHG8C<FHIGGIIGGGIE<FDDEHI<DHHI
@1387844/1
gtacgctcaaacatgcaaatgtgacattat
+1387844/1
@@@DB@1@<BFHDDHFGA:?A::AF>DGH@
@209206/1
gaaacttgtgccatccattttatagctactctaaaaacacggtcttttcc
+209206/1
C@@FFFDFFFHFHIEGIJICHCHGFHIJGGIJJFIJJJFGAHHBECGG@>
@2499814/1
ccgcagattaaaatttttaagtacgactaagtgagcacactaaatcacca
+2499814/1
@@@DDFDDDHHHDCEHI@@FGCB>CGEGHGG<?C<FG;DHGEIEHG9BFH
@6200943/1
tataagaacaatgagtaagagcttgcaagaggtaacttctgtcttgaaat
+6200943/1
CCCFFFFFHHHHHJJGHIJJJJJJJJJJJJIJFGIJJJJJJIHIJJJJJJ
@797750/1
cctcacttgttttgtcataagttgtaacagtaagttcttttttttccttg
+797750/1
B@BDFDDFHAHHHJIIJJIJJHCGHCJJD>F<AFCFGIIIIGIJIJGGGE
@1948754/1
ggggcaccatgacgatagctttattctcattaaggaattccggtttctca
+1948754/1
@@@DDADDDHA>FBGGEGG>HAE>HE<FGGHEFCB9DGI@GGIDGFGIII
@1388600/1
gcttctattagttcatctatattttttaaggaagtaagtgcaggggaa
+1388600/1
@BCFFFFFGHH?>GHIJJIJJIJIJJJIGIJGDIIGHJDC<FHHFHE>
@1949248/1
ctattttattttcactgtcatctaataattctttagcctctaaaccttca
+1949248/1
@<<BDB8DBHHH8EH4<:CHA>D>EFCH9EFC9EC9CC?E?@CADD>DD?
@798292/1
gttgctgctaaatcttcaagtacatagtacataactttagctgtcgtctt
+798292/1
@?@DDDDDFBBADAFFI9FFF4EAFFHHHH@FIEGHHFEFE<<DAFECG?
@210433/1
cttcgcttatctctcttgacagccctatacctatttacatgcctag
+210433/1
B@CFD>:BFBHDFIIGIJJCAGIGIJICH@F>AFFG9C@FCAHEI@
@210622/1
tgcaggaggtataaacaaacctatgggttttaccatcattt
+210622/1
@@@DDAB?D<CF><F9:A@;BGC9FGE;;?CFEH@FGEAG4
@6202341/1
gccggctggtgccctgaataccttgatggctacaaagatagaagtcgaat
+6202341/1
CCCFFFFFHDHHHJJIJJJJJJJJIIJJJIJJJIJJGHIJGHIIFHJGJJ
@6202834/1
ctcagataatcccatatcattgagacattaacttgcgtagcatactttat
+6202834/1
@CCFFFFFHHHHHIJJJJJJGIJJJJJJJJJJJJJJJJJJJIJJJJJJJJ
@6203423/1
tcataactaaaacagggttcatgagttccactttcacaatcaattaattg
+6203423/1
CCCFFFFFHHHHHJJJJFHIJJJJJJJJJJJJJJJJJJJJJJJJJJJJJJ
@4182364/1
gtaggagtaaaacgtaagtggaagcataagctcccaattctttggtgata
+4182364/1
C@CFFFFDHHHHHJHIJJJIJIJJJJJJJJJJJJJJJIJJJJJJJGHIJJ
@5168819/1
ctttgctcagcatctcgaggaaccaagtagcatggtggtagccaattatc
+5168819/1
CCCFFFFFGHGHHJJJJJJIJJJJJJIGHIJJIJJFHIGHIJJJJJJJIJ
@5677693/1
ctgtggtctctgctgttgttgttgttgctgaggctgctgtggtctctgct
+5677693/1
CCCFFFFFHHHHHJJIJJHIIHJJJJJJJJIJJJJJJJJIIJIJIJJJJI
@213966/1
ctctaattaagtaaaaactataaaaataataggctttttaaaat
+213966/1
@@CFAEDEFHG4CFFFBHIJBFHIIBF@A@4C9A@3C3CGHCHC
@800767/1
gtcgtgagaagctgcaacggctgctat
+800767/1
<@?DB:2A??AF<<:2A@AGBGEECE4
@6699906/1
cttctggtagcatttcaaaatgattatatcctagttcttctaatattgat
+6699906/1
CCCFFFFDHHHHHJJJJJJIJJHIJJJJJJJJJJHIJIJJJGGJJJJIJJ
@2504012/1
cttatcagtaatctcgaatctattatctcttggacaagtt
+2504012/1
@@@FFDDDFDHDHIIIDGI=FADIEGH>AFCHGEGIB@CA
@5678087/1
ccaagatcagccgtgtttggtagaagcaggatgacacttaggtcgtgcat
+5678087/1
@@@FDDEEHBHFFGHGHIIGCFHIGBEHG=@DCGG@GAFIIG?D@FHGHH
@5169637/1
cttcaacaccacactcctcaaggtacacccctataagggcttcgatagaa
+5169637/1
CCCFFFFFHDFHHJJJJJJJJIJFHIJJIJIJJJJJJIIIJIJJJJJJJI
@6207304/1
cctccattagttttcttccaactagtgaaatttgacttaagaaatatgaa
+6207304/1
CCCFFFFFHHFHHJJIJJJJJJJJJJJJJJJJJJJJJJJJJIJJJJJJIJ
@7750553/1
cttaaaacaatgtcaagagcttggattgcctcctgcggaccattagttga
+7750553/1
CCCFFFFFFHHGFIIIJJJJJJJJJJJGHIJJJIGIJJIIIFIJJJIHIJ
@4652857/1
gctaacttcataaatgcacagagtaggttattgtaaggttttgatgtgtt
+4652857/1
CCCFFFFFHHHHHIJJJIJGIGHACHHCHHIJIIIJHHCGHIJGHIGHGI
@216041/1
aataagtctaaatagaccttcagggtcttcatgggcttct
+216041/1
?@@DFFDDHGFABHIJJB>FHIIIIFGEDHH<FE=AFCGG
@4185308/1
ctctcgtgagccaacagtaagacatggtagatgaggatactttaatctaa
+4185308/1
CCCFFFFFGHHFHJJJJJJJJJIJJJJGIJJJJJJJHGHJJJJGIJIJIJ
@802350/1
gttgcagttaaaccaagaacatgtggcctatcctctggaggaattccttt
+802350/1
@;?DDDADHDHFHIGAGGAGBCGGIIGEHGGIGIEFGGGIFIJGIJB@GE
@4185699/1
gtgataacatatttcggcaacatagaaatactgtaaaatttacctgtggt
+4185699/1
?=?DDEFFHHHHHIIIIGGIIIIIIIGIIIIIIIFGIIIGEGGIGIIICH
@4185805/1
gaaaattttccagacagtatttagagactttccactatctaaataaatag
+4185805/1
CCCFFFFFHHHHHJJJJIIJJJJJJJJJJJJJJJJJJJJJJGGIJJJJJI
@802634/1
gtctcttcaaaatcttcttcatcacgtcgtctt
+802634/1
@?@DFFDDBBDCFIJEH<<FFGD?F7A;@@GHA
@6208548/1
cgcctggagacatgactacacaaccatttggtatattcatcctctcaaaa
+6208548/1
CCCFFFFFGHHHDHIGIEIJEHJGGGGIIIG:CGIJIDHIBHGCIIEFFD
@3059586/1
gccaataattgttctttcatgatactctcaagatccctgattacttcttc
+3059586/1
@@@DFFFFHHHFHHGGEAHHIICJEE<BFGGHGIIIHHHBGED<C<GEBD
@1397191/1
ctctgctgttgttgttgttgctgaggctgctgtggtctctgctgtt
+1397191/1
@@@DFFFFHHFHHBGGIFHAFFG@FAEHD@E3:?9?FCGG>DHIFE
@5680934/1
caattgttgagtgaagtttctgagagcatcttctctaactgtcctttgag
+5680934/1
CCCFFFFFHHGFHJJJGIJJJJJJJJJJJJJJJJJJJJJIJIIJJJJJJJ
@7753035/1
gtttacccagagaggaaatagtattttttcttcatcgtcttgaacttcat
+7753035/1
CBCFFFFFHHHHHJJIJJJJJHHJJJJJJJJJJJJJJIJJJJJJJJJJJJ
@4656468/1
ctgtacttgaggctgagatgaaggtggtctgctgggttgctggtcaccgg
+4656468/1
CCCFFFFFHHHHHJJGIIJJJJJIEGHAHHJJJJJJIIJJIJJGIIJJJJ
@3064370/1
cccctcttttgggtggaatgtatgacgatgatttgatatctatatttctc
+3064370/1
CCCFFFFFHGDAD?@GHH>ECACHECCGEGEABGB>GF@ABIBAIIADF?
@7207206/1
caacaacacaattgtcggcagctgggaatcctttgtgagccacatcaatg
+7207206/1
CCCFFFFFHHHHHJJJJJJJJJJJJEHD?GBGIBB??49D89???8B=88
@6210453/1
cttgtgcaccagctaaagaagacttatctttaaacggcagctttcctcca
+6210453/1
@C@DFD;BAFDDDIIGGIIGIGHIIIIIIIIIIGIIIFIIGGIIIIIIIG
@5683420/1
gttgttgttgaggttgattagaagcccctgcttctccaggttgtctacca
+5683420/1
CCCFFFFFGHGHGEGHGIJGIIGJIIEHIGGGHGICEIGIGHIGJJJGII
@2509707/1
ccttgatttcctccagcacctcttc
+2509707/1
@@@ADDD??DFA?G@H;GGHGC@EB
@6707877/1
cttgatttcctccagcacctcttctttgtctccaacccctacctcttcct
+6707877/1
CCCFFFFFHHGHHJJJJJJJJJJJJJJJJJJJJJIJIIJJJJIJJJJJJJ
@3645821/1
ctcattttttctgctaaagcactaccttcag
+3645821/1
?<@??DD;B?F>D<CFHD<D@EFF99CE;<<
@6211313/1
cttctatcacatcggaggcaaccaatatgttcgtctcacccatgttaaat
+6211313/1
CCCFFFFFHHHHHJJJJJJJJJJJJIJJJJJJJJJJJJJJJJJJIJJJJJ
@6211352/1
gttgggtaatattttgataacgtggatgtagataggctggcctgcttgtg
+6211352/1
CBCFFFDFHHHHHJJJJJJJJJGHIIJJJJJJJJJJIJJJJJJJJJJIHI
@3067408/1
gcgttaacttttggtggctttattatattactcctaattgaagagcct
+3067408/1
<@@DFFDFHHHHHB?A?CFA>EHIHBCGGGAFII@G>F>FCHIIIGEG
@6211775/1
agtaaataacaaagaatggaaggccaaaatttgttcacactgttcctggc
+6211775/1
CCCFFFFFHHHHHJJJJJJJJJJJJJJJJJJJJGHIJJJJJJGIJJJIJJ
@3646893/1
cacccgattctatttcttggtcatcagtttgagatactgtaatgcattgt
+3646893/1
CCCFFFDDHHHHHJJJJJJJIIJJJJJIIJIJJJJJIJJIJJJJJJJJJI
@807323/1
atcatttttagattttcctgcaccgatgc
+807323/1
@@@ADDDDFHF?FHHGIGHG<CG38@:81
@4192818/1
gtatctgcatgaacggtaatagctcgtgccattgcgccaggtgtccggtc
+4192818/1
C@BFFFFFHGHHHJJIIGGIJIIHIIHHIIIIJGIGHIIIJ?DFHIIJAE
@808544/1
ctcttaatgatatcagtcagcttacaagccttagtaagcataaatttatg
+808544/1
@@@FBDFEFHHA?BGHHHIJ?FAGIJDE3CD<FADFFAFEC<FFGB@FG4
@7756685/1
gatagcaataaggcctttggctttaacctcataactaaaacagggttcat
+7756685/1
@@@FFFFFFGHFGGIIGIGIIIIIEHCHIIGI>DGHGGHJIGEHJ?FFHG
@1960916/1
cccatgttaaattttttcagaatcatgtgattttttttcctttcaagaat
+1960916/1
@@CFFFDFHHDFHGGJIJIJIIJIFIHIGHICHE>@FHHEHIJGGGG>@G
@1961389/1
cttaacattttttctttaaacaaagaacattggattattcttacaaacag
+1961389/1
CCCFDFDEDDFFHIIIJJEIBH=DF9FDEHFGGGC<?FDCCGHGGGIJII
@7211526/1
agtatctgatttgttgtttattagggtagcatttggaggactgtcagatg
+7211526/1
B@@DFFFFHHHHHIIJIIIIJIIJJJFHEGGHHGIJIIIHJJJJIJIJJI
@2511357/1
cttcaattcatccacttctccctgcagt
+2511357/1
??@DAB?BFDB8<AF>FGCH9::EGGGG
@1961836/1
cttgttttttacttgttcctgtgccataaccgt
+1961836/1
?@CFF?DB;CFBFBGGAFFAHACA4C41?:EBC
@6709956/1
gtccgactgatgatttgaggttcttgtggaattgtgacactttgatgttg
+6709956/1
CCCFFFFFHHHHHJJJJJJJHIJJJJHIJJJJJJJJJJJJJJJJIJJJJJ
@5685748/1
tcctttttgaattgaaatcacctgctccaggtaatggaaaatcctgagga
+5685748/1
@@@FFFFFHGHHH@GHGHGHHEGDDCHFH3?1?CED<BGGGGGGF@F;6?
@4664345/1
aggaatttgtttgtgattttttattgtatcccaatcaattatgatactgt
+4664345/1
@@CFFFFFHFHGGGHHIJJJJJIGJJIIJIIIIDHIJJIJGIJJJIJIII
@3072574/1
gcaagatgtttggcttgctgttttgta
+3072574/1
CCCFFFFFHHDHHII;6CFHFFBHC<C
@7758507/1
ctcagagctaccttggcagctgctaattttgcttggtgtttgttttctcc
+7758507/1
CCCFFFFFHHHHHJJJJJJJJJJJJJJJJJJJJJJJFGHJJJIJJJJJJJ
@3648996/1
ctcaaggtacacccctataagggcttcgatagaatctgcaacaactttgt
+3648996/1
CCCFFFFDFFHHHJJJJJJJJJJJJJJJJJJJJJJJJJJJJJJJJJJJJH
@3649405/1
gtccttccttctagtgcttcttccaaagcaaataatgaaacttgtgccat
+3649405/1
@@@DFEFFHHHHGJHIJJJIIIJJIJJBEHICHHGGIJIIGCGHIDGHIH
@7760345/1
ggattttaatatttccatttgtttttcagtttgtttctgaaattcttcag
+7760345/1
BC@FFFFFHHHHHJIJHIJJIIJJJJJJIJIJJJJJGIIHHFDGHHIHJJ
@3074438/1
cttcatccttgttttcaaagttgataaataatattaatgaaactaaaaac
+3074438/1
CC@DFFFDHAFFAHIIJGEICHHGJIIIHIGCEGIIIIIGAHCFGCCIJB
@229097/1
ggcctatcctctggaggaattcctttaaactgatccatgatcaatctcat
+229097/1
@@@FFFFEHFHHGEGEHGGHGG>HCHEGG>FHCCGFGIH@FECH>?GGED
@7761001/1
cataggtcattcctctatcaggtaagacaacaatcacaagttttacttct
+7761001/1
<;=DDDDD?B=:2<22CC?:FEIB?A:AF?CCGED<?G??:CFII<G@?B
@7761002/1
cataagtcattcctctatcaggtaagacaacaatcacaagttttacttct
+7761002/1
CCCFDFDFHHHHHJJJJJJJJJFIJJJJJJJJJJJJJJJJGIJJJJJJJJ
@1965408/1
ctttgatagcaatcggtaaagttttgcctataagaacaatgag
+1965408/1
@@<D?DDDFFBDFF=6ACB@FH@FH9FBH>49EG>@ACD>EGH
@1404478/1
caggggaacgagaaccaatttcttttttaaaataatcagcaa
+1404478/1
@@@DFFFFGDHFDIIGIJJJJDGIGIJJJJJJJFIJJGIIEI
@8226938/1
cctcatcaagagcacggcgatactgcaaacaagggatagcactcaagggc
+8226938/1
CCCFFFFFHHHHHJJJJJJJJJJJJJJJJJJJJJJJJJJJJJJJJJJJJJ
@8228685/1
ctatcatcagctggtgtagaattacagaataactcatgaatgctttctaa
+8228685/1
BC@FFFFFHHHFHJEGFHIJJJJJJJJJJJJIJJJJJJIJJIJGIIIJIJ
@4199543/1
gtcctcaaatgttttatagaagcttccaggaaaaccagattttggattga
+4199543/1
CCCFFFFFHHHHHJJJJJJJJJJJJJJJJJHJJJJJJJHJJJJJJIJJJF
@1408698/1
caaccgttaacggagtttgctgtcgaatactctgagcttgctgagcgact
+1408698/1
CCCFFFFFHHHHHGIHGHJJEHHFGGGIJJIIGIDHIJJJIJJGI@@FHI
@5687300/1
caacgttcactgtctataaaaatacaagaattcctaattggtagtattcc
+5687300/1
@@?BDDBDF?AB<EBEAGHGDBHGE?>D?;CDGBEEGHEFECF?D?BDGA
@6215659/1
accaaatcggctccttgaatgaatttttcattcctccatactccttgtct
+6215659/1
@@@FFFFDHFGHHJGGIGIJFIIJIGIICHGGHGJIIJHIGIHHIIJGIJ
@7761873/1
ggcgggctgtgctgttaggatataatcaggtgttctctaatttgtttctg
+7761873/1
CCCFFFFFHHHHHJJJJJJJJJJJJIJJJJBFFHIIJIJJJJJJIIJJJI
@7214781/1
ctcagataatcccatatcattgagacattaacttgcgtagcatactttat
+7214781/1
CCCFFFFFHHHHHJJJJJIJIJJJGJJIJJJJJJJJJJJJJJJIJJJJJJ
@6216494/1
gcactgagttagaataccaacctgaatttcagcaattttcttaatggatg
+6216494/1
CCCFFFFFHHHHHJJJJJJJJJJJJJJJJJJJJJJJJJJJJJJJJJJJJJ
@232723/1
caggtttataatctccttctaacttaatgcaagct
+232723/1
@@@DDDDDAH<<CFEBBEE><EE9E<FH>4A?9?C
@3076903/1
gcgacaatttgttctcttctgttgtttcaattttggcagtatgcaaatat
+3076903/1
@<?DFADF>DFFFHHGGGHC>:CHDGHIIEE>GHGDGGFG>DFHHIGFFG
@1966234/1
gtaggagtaaaacgtaagtggaagcataagctcccaattctttggtgata
+1966234/1
C@@FFDFFGHDFFIFHHB<FGDCGCEFDHGGIGBHCEDHI<DB@DB=@@<
@4668786/1
attttcttcattgtaacttggcccgcaacaattgtacacaactccatagg
+4668786/1
?BCFFFFFHHHHHJJJJJJJJJJJJJJJJJJJJJIJJJJJJJJJJJJJJJ
@6219057/1
gctgcggctgttgttgcctctgctgctgctgctgctgctgaggcggttgt
+6219057/1
CCCFFFFFHHHHHIJJJJJJJJJJJJJJJJJJJJIIJJEH@FHGGI=A><
@6219338/1
ataatttcgaaaggatcttttttaggatcagggatatctttcagttcttc
+6219338/1
@CCFFFFFHHHHHJJJJJJJJJJJJJJJJJJJJJJJJJJJJJJJIIJJIJ
@6219455/1
attttcttttagaactctttcaaagagttctgcttgatactccctgggtt
+6219455/1
<BBFFFFFHHHHHJJJJJJJJJJJJJJHJJIJJJJJJJJJJJJJJJJJIJ
@4670036/1
gtgggtaggggttgtttccctagactgtggttgagacacttgctggggag
+4670036/1
CBBDFDDFHHHHHJHIJJ<FHIJJJJJIJJJIJJJJIJJJJJJJJJJIIG
@6220448/1
cttgaggcttatacctagtgcttctgtaaaatgccaataattgttctttc
+6220448/1
CC@FFFFFHHHHHJJIJJHHJJIJIJJGJGIIJJJIJIJIJJJFHIJJJH
@8230411/1
cggctggtgccctgaataccttgatggctacaaagatagaagtcgaattc
+8230411/1
CCCFFFFEFHHHFGIIJEIJGIGJJIJIGGGIHIHGGIIGGIHIJGGHIG
@3656799/1
gatgatttgatatctatatttctcattttttctgctaaagcactaccttc
+3656799/1
@@@FDFFFH:AFHIIHIJJJJJJIJJJJJIIIHGGIIEIGEGHGGHDHIJ
@3078126/1
cgatgatttgatatctatatttctcattttttctgctaaagcactacctt
+3078126/1
@CCFFFFFHHHA?GHIHGHI<B@IH<FH>EHGHIFGC4ECGGHDGEAFHI
@7217625/1
ctcatggacagatgtaacataccttcatctggaatcagaagacaatggtc
+7217625/1
CCCFFFFFHHHHHJIIJJJJJJJJJJJJJJJJHJJJJJJJJJJJJJJJHI
@1410936/1
ggggctgttgttgccactgctgctgctgcggctgttg
+1410936/1
@@@<DDDADDCFAGGIIGFE@FHFHE<@DFEGGD??D
@3079371/1
atttttcctttgatgctgctcaatttaccttcatccttgttttcaaagtt
+3079371/1
CCCFFFFFDFHHHGIIJICFFGHGIEGICEDHIIJGHIJE9;DGHIEHCE
@237050/1
ctcaaccgtacttctagcattagaagtttcttctccagct
+237050/1
@CCFFFFFDHHGHIGIJIIEHHJDHHHHFIGGGCHIIGGH
@2519499/1
gtcactttatatgttcttttaacac
+2519499/1
@@@FFF>DFBFHFHIJJIGIIGH<F
@237728/1
cgaacacttctaggttacatagtgtatgaaccgctgcattaaatattaaa
+237728/1
CCCFFFFFHHHDHGIJJIJJD@FCJEFGCCHGHGIIIJIIGGIFIJE>BF
@238338/1
ggctgttgttgcctctgctgctgctggggct
+238338/1
@@@DDDDDFDFHBG3A9C<B<FGFGGECE1:
@238655/1
ctttctttcaacaaacacaagagctaaattatcctttttgaaatttttta
+238655/1
@CCFFFFFHGHHHJIIJJIJIIIIGHIIGIIIIIJIJJJIJIJIJJJGGE
@238883/1
ctgcagggaattctaagagggtacacaattcaggcactaatgtctc
+238883/1
@@1DB3A@??CDFEGGGCAE:<CFHG3C@G4?EGCGDEFG@B?BG@
@3079696/1
ctcctatcagtaaaagcacgagctaaaagacgaatatgattaaactgaac
+3079696/1
@@@DFDDFHGBFFEGEHGIJBHHEGDGIEDEAE:D1?9B<FIEBH@@DCH
@1412118/1
ggaatttttgcattttttataacttctttaatgctctc
+1412118/1
@@@DDFDDFHHADF>@FHB@CHAHIGII>EFHIBD:DG
@4671575/1
ttcaaatatgaattcatggtgatcatattcaatcacagtcggtgttttaa
+4671575/1
CCCFFFFFHHHHHJJJJJJIIJJJJJJJJJJJJJJJJJIJJJFGDHIJJE
@7219282/1
caactcctaatcctgtttcatccgcaattttctggcggagttcttcagca
+7219282/1
CCCFFDDDDHFHHDGFHIIGIIIIIIIIIIIIIIIIIIIICFGIIIEIII
@3660263/1
gtctccttgaacaaatttacctaaagcaacaacacaattgtcggcagctg
+3660263/1
CCCFFFFFHGHHHJJJJJJJIJJIJJJIJJIJIIJJJJIJHIIIIIJJJI
@7220525/1
ccctcttttgggtggaatgtatgacgatgatttgatatctatatttctca
+7220525/1
CCCFFFFFHHHGDGHIJIIHJJJJJJIIJAHIJICFFIJIGIIIJJIJJG
@6224275/1
gccacatcaatgttaaggaatggtttccaaccaataattgcagactgg
+6224275/1
?<=B?DD?DBDFCGFHE?<FCBC3<C:<F?F????F??CDB?10:??;
@1971152/1
gagaagctgcaacggctgctatagatggaacgttgatct
+1971152/1
@<@DFDDD?FAHHI8GGBFGEEGGDFCH9D@FBFFDEA9
@240923/1
gtcattatgggcttctattagttca
+240923/1
;?@DD?;DHHBDHIAG9G>IHIDE:
@2522841/1
ggagcagacgcagtaggacaagaacgtgtag
+2522841/1
@@@DDD?EHHH1DCFH@GIGGGIJIB8CBDD
@6226088/1
ccatgatttattaaacccgatgctagctttcttaaatctggttctctaat
+6226088/1
CCCFFFFFHHHHHJJJJJJJ8FHIJJJJJJJJJJIJJJJJJJJJJJJJJJ
@7223179/1
attgaataatagctggctggttcctagaa
+7223179/1
@@@=DBDDHHFHDG9BBFE<ACEGHEGGE
@6227129/1
aacgattggaaaaataatcagaatatgaacggtattgctctgcagggaac
+6227129/1
BCCFFFFFHHHHHJJJJJJJJJJJJJJJJJJJEGIJJJJJJJJJJJJJJJ
@6227965/1
gatgattttcaagctcttcatgccactgattgatgtcccaatggtccaca
+6227965/1
CCCFFFFFHHHHHIJJJJJJJJJJJJJJJJJJJJJJJJJIIJJJIIJJJJ
@5187220/1
gtgaagagtttcaaaaagctctgtataatataattcttaccatctagatt
+5187220/1
CB@FFFFFCFHHHJJJGGIJJJJHIJIIIJJJJJJIJJIJJJJJJJIHII
@4205468/1
gctgaggtttgtatctgttgcagtagttacatggctaccactcactatac
+4205468/1
CCCFFFFDHHHHHJJJJIJJJJJHIJJJJJJJJJJJJJJJJJJIJJJJJJ
@4676336/1
ccccatggttgtcgaggaggtccctgttgttccattgcttgaggtctggt
+4676336/1
CCCFFFFFHHHHHJJJJJJJFHIGIJJIJHIJJJIIIJIJIFHIFHIJI8
@5695773/1
cctctggttgctttaatgatatcaagaattctttttccaaaattggacaa
+5695773/1
CCCFFFFFHHHHHJJJJJJJJJJJJJGIJJJJJJJJJJJJJJJJJJIJJJ
@1414982/1
ctcccgtctgcatccttcttttccggaaagaacctagtgtgatggcgttt
+1414982/1
CCCFFFDFGHHHHJJJJJJJJJJJIJJJJJJJJIJIIHIFGIJIIIIHIJ
@4207232/1
ctgtaatgtaaaagcaccaaggctttgcgacaatttgttctcttctgttg
+4207232/1
???DD;DBA222<CA?<AB<A::3<FFI<1CD:DBDDBD<DBDE@?DE@D
@5697113/1
agaaaattcaagcgagcagatgtatggtcaacatcaagaagaggctgcgt
+5697113/1
CCCFFFFFHHHHHJJJJJJGIIIJJJJGHIJJJJJJJJJJJIJJIJJIJ@
@1417129/1
ctccagcacctcttctttgtctccaacccctacctcttcctcgccatctg
+1417129/1
@C@FFFFFDFFDFIEG<EGHGFGHHC>AHGEFIB9CBBAGCEEFG?BF<=
@5698463/1
ctcgcaacttaggttatgcgaagtacataactttctttgtatctgcatga
+5698463/1
@@<DADDDFHF<DFF@FFAHHBGB>GGIIIIIIIGIIIIFEDDHGCEGHE
@5698568/1
caggtttataatctccttctaacttaatgcaagcttctcttatagctgtc
+5698568/1
@@@FDEFFHHBDHGIJJJIIIJJJJIJJIJIGHIJIJJJJIJIJIGGIFG
@244877/1
cgaggttacattctctcatcctaaacctttt
+244877/1
@@@BD?D:=DFF4C4:<CEEHBD<A@;FHC@
@5699111/1
ctataagaagacggattggaaatgtaagcagcttaagaaaatgaaacaac
+5699111/1
CCCFFFFFHHFHHJGHIJJIJJJJGGIJJJJJJJHIJJJJIJJJIJJJJJ
@245885/1
ggcttctattagttcatctatattttttaaggaagtaagtgcaggggaac
+245885/1
@CCFFADDH?HFCDDHDEED:CHGI<@AHGCED>GICFDCFHII<606DB
@5700701/1
gccaacaacaatgacaggtttttgaaaaaattttggccaatagctgtggg
+5700701/1
CCCFFFFFHHHHHJJJJJHGIJJJJJJJJJJJJJJIJJJJJIJJJJIJIJ
@8240256/1
gtcaaatatatatgtatcctattaatgctttaaacattaactagttgcac
+8240256/1
CCCFFFFFHHHHHJIJJJJJJJJJJJJJJJJJJJJJJJJJJJJJJJJJJJ
@4208053/1
gtacaaagatctttttccgccacatttccaaggcctcctgatatcaactg
+4208053/1
CCCFFFFFHHHHHJJJJJJJJJJJJJJJJJJJJJJJJJJJJJJJJJJJJJ
@7771874/1
cttttaccattgtacgagtttgagcatcattcattttcttcattgtaact
+7771874/1
CCCFFFFFHHHHHJJJIJHIIJHIJJIJJJJJJJJJJJJJJJJJJJJJJJ
@4678316/1
tgcaatttccaagaaactttacttttcacaaataaatataaaaagaaaat
+4678316/1
@C@FFFFFDHHHHJGJJJJJJJJJJJGGEHIJJIJIJJJGGIJJIGCHEI
@7772750/1
ggctattttagcatggaatgtgatctccaagttgtgaatcaatttcagga
+7772750/1
CCCFFFFFHHHHHJJJJJJJHJIJJJJJJGIIIJHIJJJJJJJJJJJJJJ
@249811/1
ctatttcattgtgcattaatctatagaaaattttccaaacag
+249811/1
@CCFFFDDHGGDFIJIIECGIEHGJJGGICHIGEIGGF9?:C
@7229441/1
ctttcttagatctaccagtgcccatggcagcaaatctacttgatcctata
+7229441/1
@@CBBDDDDH?FHIGCEBCFCBFAFHD@CGCDEGIIBGDCHCF?@BGGGI
@2528375/1
cttcaatggttgctgctaaatcttcaagtacatagtacataactttagct
+2528375/1
@CCFFDFFHHHHDIJJJBFIHGIJJJEHIEGIJIIGIJJIIDGIIJJ<FE
@8241653/1
ctcaaaacatggagctggatgaggaaatttttcataaagaagtcgaatac
+8241653/1
@@@DDDDDDHF;FHGBGGI?ADFGII9ACHGIFIGGIIICHI9?;BD<;D
@8242358/1
cgactaagtgagcacactaaatcaccacagacctgttctaacttaaagct
+8242358/1
CCCFFFFFHHHHHJJJJ3FHIJJJJJJJJJJJJJJHJJJJJJJJIJJJJJ
@8242439/1
ggttcgttgaaaaccttcggcctgatgctgggaacaagaatgctgttaat
+8242439/1
BC@DFFDFHHHHHJJJIJJIIJJJIIIIJIIJJJJJJJJJIJIIJGGIJJ
@5704772/1
ctcagtttcacttaaatcttgaaagatattatcacagattgcccttatct
+5704772/1
CCCFFDFFHHHHGJJJJJJJJJJJJJJJJJJJJJJIJJJJGGIJIJJJJI
@4211294/1
gctgagtgagttaaaacagtacatcgcacaacaaacacttggggagttaa
+4211294/1
CCCFFFDEDHFFHGEFGFEIJEGIGEGHJIJGHIIIJJJIJIDGHICFGH
@7774346/1
ggcagcttttacctcattttcactcagaagaaataatatctcagcaccaa
+7774346/1
CCCFFFFFHHHHHJJJJJJJJJJJJJJJJJJJJJJJJJJJJJJJJJJJJJ
@3668871/1
gtagcatttcaaaatgattatatcctagttcttctaatattgatgtttta
+3668871/1
C@CFFFFFHHGFFHIIJJJJJJJJJJJJHIJIJJJJJJJJJJJEIDHEHJ
@7775534/1
ctttgatagcaatcggtaaagttttgcctataagaacaatgagtgagagc
+7775534/1
CC@FFFFFHGHGHJJJGHGGHHHIJIIIJJJJIJIGIJIJIJIBGGGJJJ
@4680179/1
ccggtttctcaaaacatggtgctggatgaggaaatttttcataaagaagt
+4680179/1
@@CFFFFFHGGHHJJJJJJFHIJJJGIJJJJJJJJJJJJJJJJJIIIJJI
@1978361/1
ctaggaaagaaacaaacattgcagaaag
+1978361/1
@@?DDD?;DCFD???;<<CF<HE>A;F<
@6726774/1
gcctcctgcggaccattagttgaagtcccagccctcagataatcccatat
+6726774/1
CCCFFFFFHHHFFIEHJIHCGIIJJDFHIJGIJGIIIJJJJJJGGHEHIH
@6234782/1
aagaacaatgagtaagagcttgcaagaggtaacttctgtcttgaaatctg
+6234782/1
CCCFFFFFHHHHHHJJJJJJJJJJJJJJJFHIJJJJJJIJJJIJJJJJJJ
@6727158/1
gtacacagtattcttgtagtgctccaatcgcattccctttcacactaggg
+6727158/1
@@@FDDDDHDHDHIJIIIIHHCHGGGGIIJBHGGEHIHIFIIICHIEEGH
@5706329/1
gtcgtgcatggtttaagaaagaccaaaggtttctgttgagctagtcattt
+5706329/1
CCCFFFFFHHHHHJJJJJJJJJJJJJJJJHIJJJJJJJJJJJJJIJJJJJ
@8244091/1
gtttgccacgcatgtcccatactccctggttgggaagtgcttgttgtttt
+8244091/1
CCCFFFFFHHHHHJJJJJJJJJJJJJJJJHIJJJJJJHIIJJJIJJJJJJ
@7777077/1
gctcaatttaccttcatccttgttttcaaagttgataaataatattaatg
+7777077/1
CC@DFFFFFAFBHHIIII>FFFEBBFEHFGHIBBFGGIEGHIIIIGGHHG
@3086827/1
cgttgatctggtctggagctggatgagtgacatcagcgcc
+3086827/1
@@@DBDDFDFHFFADF9@BFBCFHIDC?FD9FC@FA@CDF
@7777659/1
gataatagatatgtaataagaatattgatgctttgcccgtcctttactgt
+7777659/1
BB@FFFFFHHGHHGHGJIIHGIIIJIJIJJJIJIJJJIJJJJJIIJGIIF
@2532272/1
gtcctgttggtccattaatataaaatggttcaacttctttggtgtac
+2532272/1
@?@DDFFFHFBBBIGDIEIGJJIIIIII9BH4EECHGGIGHGGI3BF
@6729576/1
cataattaaaattaattaaaagttaataatacaaataaataaacagaaac
+6729576/1
@@@DDFFFDHHGHGGHIIGIIIHHGEHIJJJIJJIJJIJIJJJJJGG@GG
@1982211/1
ccaagatcagccgtgtttggtagaagcaggatgacacttaggtcgtgcat
+1982211/1
BBCFFFFFGHGHHIIIJIIIGIJDGHHGHIBFEHIGIID4B?F<D?FHCE
@5194431/1
tgtaactattttattttcactgtcatctaataattctttag
+5194431/1
::=ADDDDFHFH<AEFEHCIA?CCHIBHIIIIHBAEHE>9:
@5195139/1
gcactgttttcaccggaggaatttgtttgtgattttttattgtatcccaa
+5195139/1
CCCFFFFFHHHGHJJJIJJIJJJJJGIJJFGFIJJJJJIIIJIIIJJJJI
@2533332/1
gtgagaagctgcaacggctgctatagatggaacgttgatctggtctggag
+2533332/1
@B@FFBEFGHGHBGIIJJJIIGEGIG?F>B9FHG@?GHEGI@GD@BAF@A
@5708177/1
cgtacgctcaaacatgcaaatgtgacattattgactaaggccgatctgag
+5708177/1
@@BFFFFFGHFHHJIIFIJJJJIJJIJJJEIIJJGCHGIIIJIIIIGHGI
@2534865/1
ctttggaagaagaggcttttatgttttcttttttaaatttcttatgtgga
+2534865/1
CCCDDF?DHDADFHIGHGG@FHH@HHIHII@GEHCGCHCGG<ACGGFGIC
@6730894/1
atcaaataaacactatacaagtttggtcaaatatatatgtatcctattaa
+6730894/1
CCCFFFFFBHHHHJJJJJJJIFHGHGEHHIIJIJIJJJJGGHIGHIJIHJ
@3675370/1
gtacgctcaaacatgcaaatgtgacattattgactaaggccgatctgagg
+3675370/1
CCCFFFFFHHHHHJJJJJJJJJJJJJJJJJJJIJJJJJJJJJJJJJJIJJ
@6240881/1
ggtatatataagattacaattcttaacattttttctttaaacaaagaaca
+6240881/1
B@?DDDFFHHGHDGIJIFIIIJIJJIJJJJJJJJJJJJIIJJJIIIHGGH
@5710635/1
ttttttttttcttctttctgtatcaactgcagcctcttttaccattgtac
+5710635/1
CCCFFFFFHHDHFDHIIEHGFDGGHHIGIGEHIIGFHIIIGIIFIIGCHG
@5710862/1
gcactgagttagaataccaacctgaatttcagcaattttcttaatggatg
+5710862/1
@@@FFFDDFHHDFIIJIHIIJGICEHIDGGECGDFFEHHGIDHGBCGGIG
@6241782/1
cttaggtgtattcattacatatgtatttatactgacataatctcattaac
+6241782/1
@C@FFFDDHHHHHJIJIJJJJJJDJHJJJJJJIIJIIJBHHIJJJJIJJJ
@3677403/1
tcatgatactctcaagatccctgattacttcttctcgaggtggctacagt
+3677403/1
CCCFFFFFHHHHHJJJJIJJIJJHHJGIJJJJJJJJJJJIFHIJJ@GIHB
@5201718/1
cttctaacctgttcttcttgaagttggttcagctgtagtctgtctgcatc
+5201718/1
@@@DDBDDDHFFFGGGHEAH<:ACH?<<CFD@CH@HEEIBDFFHIEAGII
@2536997/1
ctccatactccttgtcttacaggtaccg
+2536997/1
@@<DDDDDBHBBD@CFBE>H:AC3<<D6
@3090729/1
agaacaatgagtgagagcttgcaagaggtaacttctgtcttgaaatctgt
+3090729/1
@C@FFFDDBFHDFHIIIJJEIGIHJEAAA9EFHGIHIGGBHEE9FBEHIG
@2537013/1
tttgaattgaaatcacctgctccaggtaatggaaaatcctgaggagcatg
+2537013/1
@@@DDDDDFF4<DGEGGGH9@FEDFHAEHEHCEHEGHEG>D?9DDHA??D
@7784021/1
gttgttgaggtggtagttgagtttggtgggtaggggttgtttccctagac
+7784021/1
@B@FDFFFHHDFHCFHGHJHHHHJJJFHIJCGHIJJFHGIIJJJJJJJJJ
@4688217/1
gctgttgttgctgaggctgctgtggtctctgctgttgctgttgttgctga
+4688217/1
CCCFFFFFHHHHHIJJJJJJJJHIJHHJJJIIIJHIJIJJHIJHHIIJJD
@826742/1
ccgaggtttaaattttttccgctgtagtacaaatttctatttccgattat
+826742/1
@@@DDF@D?FDFHJJIGHGIFIJJFCG?DGGIFGIIJIIE@>HIGJGJ1C
@4221668/1
gtttctagcctttcataattcataacgtcattagcagagctcgctactaa
+4221668/1
CBCFFFFFHHHHHJJJIIIJJJJJJJJJJJJJJJJJJJJJJJJJJJJJJJ
@827417/1
gcctagacttgtgcaccagctaaag
+827417/1
<@@DDDDDHDHDDHGIBAE3EAEFH
@828821/1
gctcacttcaccaacattcatgaataatggaaaatcacat
+828821/1
@@@FFBDFDF?CBEEGHGCCC><@FHEEG@C<CHIF<??@
@4223244/1
ttcttaggaatatttccaatgaattcctctatttcattgtgcattaatct
+4223244/1
@@@FFFEFDFFHGJIDBGCGGIDIH<AFFHFHGIGJJIIGIIHIHHHIIJ
@7236509/1
ccaatactttaagagcatttattgcagcttctttctgtgcatcattttta
+7236509/1
CCCFFFFFHHHHHJJJJJJJJJJJJJJJJJJJJJJJJIJJJJJJJJJJJJ
@6245668/1
gttcagttaactttctagctaatagtccaatcttcaattgttttaaagca
+6245668/1
CCCFFFFFHHHHHJJJJJJJJJJJJJJJJJJJJJJJJJJJGIIJJJJJJJ
@7236737/1
gtagtgatgaaatctgaatttttgggtaagcaatcgtcttgttcatc
+7236737/1
@@@DDDDFHHHHGIJEBHIIIHGIIBFHGIJJJJGHGCHHGIIAAGG
@4223951/1
ctctatttcattgtgcattaatctatagaaaattttccaaacagtattta
+4223951/1
@BCFFFFFHFHHHDGIJJJJJJJJJJIJIGJJJJJIJEIJJGJJCFHIJJ
@3092417/1
gcaacaattgtacacaactccataggaagcgccaaaggct
+3092417/1
@@@DDDDD4ACCFHIIIIGIIIDG3CBCGIIIII<FG9?<
@1430431/1
gcccaatatagattccagaacttccggcataatga
+1430431/1
@@@FADDDFF>CFGHFBG?@EHGDAE8CEEHCG9<
@3093417/1
ccaataattgttctttcatgatactctcaaggtccctgattacttcttct
+3093417/1
@@@FFFFFDHDHHJJIIIICHIIGIFBHJJGGFE9FEAE@EFCDHGHJDF
@7785422/1
ccggtctttctcgataatcaagtgttggtgcattcataattcgggcctta
+7785422/1
CCCFFFFFHHGHHJJJIJJIIJAFHIHFFGIHIIJJJGGIIJIIJIIJJJ
@5713831/1
ccgattctatttcttggtcatcagtttgagatactgtaatgcattgtagg
+5713831/1
@<@DDD:DFFDFAFABG?A?EFBBHEHE@FFAEFEBGD<F@?GGFF?FEB
@3679683/1
tcgaacagcttccacagcttgtctgtaattgcgataaggtttttcgggat
+3679683/1
CCCFFFFFHHHHHJJJJJJJJGIJJIJJJJJJJJJJDHJFHIJJIJIJHI
@2537215/1
ggagctgcgacaccatctgatgcctggtgcggaggctaccttgccgt
+2537215/1
@@7DDFD>?<FFHIEGHIIGCGHIGIGCHGGG6@GIDCCHEGGIHE5
@5203348/1
taccaatactttaagagcatttattgcagcttctttctgtgc
+5203348/1
@@@FFFFAFDDFDHGEHIIIIIIIIGIIGHIIIGIIIIIHHE
@2537989/1
gtccttctgacacaccatctctgtaaaagaggatagcttgaggcttatac
+2537989/1
@@CFFFFFFHHDAFHGIGIIIIIAADHEHCHGCHHGIHDD>FHI?GCHHI
@5714715/1
cctataagaacaatgagtgagagcttgcaagaggtaacttctgtcttgaa
+5714715/1
CCCFFFFFHHHHHJJJJHIJJJJJJJJJJJJJJJGHIJJJJJJJJJJJJJ
@6736576/1
ccaatgtttctagcctttcataattcataacgtcattagcagagctcgct
+6736576/1
@@@DDDABFDDF?EBFEDGGHIIGHABHHGGIEGI>FBFEHGIHIGGDGE
@6736583/1
ctctcattcttagttgtaacaactaggggcaccatgacgatagctttatt
+6736583/1
CCCFFFFFHHHHHFFHFEEHJIGIGHGIIIJJJJIIIJJJJJIJJJJJJI
@6736824/1
ctctgctgttgttgttgttgctgaggctgctgtggtctctgctgttgctg
+6736824/1
CCCFFFFFHHHHHJIJJIJJJJJJJJJJJJJJIJJHHJJJJJJJJJJJJJ
@4690069/1
gttcaacaaatctcttaatgatatcagtcagcttacaagccttagtaagc
+4690069/1
CBCFFFFFHHHHHJJJJIJJJJJJJJJJJJJJJJJJJJJJJJJJJJJJJI
@4690659/1
taggggtgagaaaattcaagcgagctgatgtatggtcaacatcaaga
+4690659/1
CC@FFFDDFHHHHGIIIIIHJIJJJJJGGIBFIJGFHIIIJJIJJJJ
@7239764/1
agctcatcaagcttcggtccgactgatgatttgaggttcttgtggaattg
+7239764/1
@<@=DDADHBFFHI@EDDGHDG@:@FBFHI<BGG@F?9DFGBFGCF<=CD
@6248797/1
gtctgctgggttgctggtcaccgggttgttgcctaacaggaggtgcactg
+6248797/1
BBCFFFFFHHCFHIHIIJJIJJJJJHIJHHIJJJJJJIIGGIIGGHIIJI
@3095135/1
gtggcgtgtaatcactgctgaggcttgaacaagcccttctgatagcctgc
+3095135/1
@?@DDDDFDFHGHGIIJJC@HIIJDIBCGGGHEEIJE@DHH@EGEF@D@.
@7787648/1
ctggaggaattcctttaaactgatccatgatcaatctcataggatgtcta
+7787648/1
?@?D=D<DFHGGGIIGGDBHIEEIGHIJCHGGGIGIIJIIHGIGIGDDHH
@5205985/1
ctcaatgatttcctccttccaaaaaaatacagcaagtctggtaaatttat
+5205985/1
CCCFFFFFHHHHHJJJJJJJJJJJJJJJJJJJJJJIHIJJJFHIJJJJJJ
@1994120/1
ctcatactgtcttcagcctcatgttataacattatgcagttcat
+1994120/1
@@<DDDDFFBACBEFGIGAEHHGEE?CHGG@CB>B44E>?C?B<
@1994735/1
gtcatttctttttcttgatctctttcattatcgtaaattgtcacggtctc
+1994735/1
@@@FFFFFHDFHDIGIJE>FDHHHGIGHG9EAEF@EECHBEF<@@@GGGH
@8254511/1
gtagttgggtaatattttgataacgtggatgtagataggctggcctgctt
+8254511/1
BB@FFFFFHCFHHJJJJJJJJJJJJHHJJJJIJJJJJJHIJJJJJJJJIJ
@7241878/1
gcagcattaagtcttctctgcactgtgacagtcttcaagcactgagttag
+7241878/1
CCCFFFFFHHHHHJJJJJJJJJJJJJJJJJJHIIJJJJJJIJJJJJJJJJ
@4227876/1
ctttcacaatcaattaattggtaacatggtaaaataccttctttgactaa
+4227876/1
CCCFFFFFHHHHHIJIJJJJJFHEHJIJICHGGJIJJJJJIIIJJJIJJI
@2543425/1
ctcttgttttgcttctttttttgacctacccttgccgatagcaataaggc
+2543425/1
CCCFFDDAHHHHGIHG<FF>FGECG>DGGHGCGHGF0?D@FBDHIICA=@
@6250937/1
tgattagtttccacaacaatttctcttcctttttttggatctgaagggcg
+6250937/1
@@@DDFD=DHHHHIGEHECHHIIJJIIIIJIIJIIJJJJHHIJGGHGHIG
@4228681/1
gtgcagtatgttttccaacagtcataataaattcattagactgtcgatga
+4228681/1
?8?=DD=AAA2<AF?FA:AAC<<<AECB<?FAC>AFGFDBDFFDDD?FB4
@1434734/1
attaaatcacatcacattaccatatttctcaaattca
+1434734/1
@@@?DDDDBF:ACACFA@FCFHFHG>GBFEBEE49<1
@1435261/1
ccgctgtagtacaaatttctatttccgattatttttcctttgatgctgct
+1435261/1
CCCFFFDBHDHHGIGGGHJI@HIJJIJ6FGGICIIJFIJIJICFAFHGI@
@3098013/1
gtgcaggctggccatgttgaatagcttgctgtggtggtacag
+3098013/1
@@@FFFFDFFHGH@EH>FHEHDHHE@ACGEGCFH@BD:449B
@2544594/1
cactctttgatggaatttcataaacaactttc
+2544594/1
@@@F;DDDHHDH8CEBHIIB>B4F>EHEEG@<
@5210556/1
caacaaatctcttaatgatatcagtcagcttacaagccttagtaagcata
+5210556/1
@CCFFFDAHHHHHGIJJIIJJJJGHHGHHJJCGIGIIJJGIIGIIIIIJG
@838978/1
aaaatattgttcaagttcacgaggagtattcttgg
+838978/1
@CCFFFFFHHHHFGGCFHIJJIBHBC3FEHGIGII
@5720058/1
gtcggcagctgggaatcctttgtgagccacatcaatgttaaggaatggtt
+5720058/1
CCCFFFFFHHHHHJJJJJJJJJJJJJJJJJJJJJJJJJJJJJJJJJJJFH
@3098586/1
ttctaacctgttcttcttgaagttggttcagctg
+3098586/1
@C@FFFFFAFDHHIDIF><A@EF>H9CCEAEHHG
@7789299/1
ctccacacaatcagcaatacttttgtcaggaatggaatgctgagtaacaa
+7789299/1
CCCFFFFFHGHHHJGIJJJJJJJJJIJIJJJJJJJHIJJJJJJJIJIJEE
@4695714/1
aatgtttctagcctttcataattcataacgtcattagcagagctcgctac
+4695714/1
???BDDDADDD82AAEBDFICFFEFEFFIE?AEEFCFCED@B>D@@ADDD
@6746045/1
gcttgttttttacttgttcctgtgccataaccgtacttcatatcattgat
+6746045/1
CCCFFFFFHHHHHJJJJJJJJJJJJJJJJJJJJJJJJJJJJJJJJJJJJJ
@3683889/1
gtggaattagagcaattgctcccggagggactccaacaggacctggtggg
+3683889/1
?@@D?BD?<F:ACBAEHI9?FCB@C<CDG66?GI@0BBBB9BF=86C=;A
@6747384/1
ggaaaaatcaggggaaagaagacagaaaagatagtgatgtttaagctgaa
+6747384/1
@@@DDDFDHHA>FGGIIFIIIIGIIFII>CGBHGF<?BAHGHGGGGICGE
@1438339/1
gtagctttggtggtggcagaaccctac
+1438339/1
@@@DDDDDH>C1D?;E;DAG3<CECE?
@3101282/1
ctttattcagttcagtccctgaactaggcaatgaagttcctgcagg
+3101282/1
CC@FDFFBHHFHHIIDHIJF@FBG@DHHGIIJJGII@G><:CG>@B
@3101432/1
ggcatgctttgcttctttcttagatctaccag
+3101432/1
?@@1AD??>D?BD9:A4ECHCFH9EAFEHHG9
@1438775/1
cctcctcatagttccacaatgagtaatttcaattttta
+1438775/1
@@<DDB;DFB>AAEFBAGHB<AAA?FH9F>4?D@HGDB
@4698925/1
gaatgtatgacgatgatttgatatctatatttctcattttttctgctaaa
+4698925/1
@@@DBDD8D=?CF@F?EDHIHI4CAFHEHHEF@C<FFFIIIIFFFFFA?G
@2547425/1
ccaaagagcgatggaatcttaaatgcgatactaaaacaggcagaagcata
+2547425/1
C@CFFFDFGFFDHI<FGDGIHGIEIBFG3:C4C@<FEH3;@@FEIEA>8B
@3685341/1
ccctcttctggaaagcagctcttgcagcattgacactgacgttttggtgg
+3685341/1
@@@FFFFDHFHDHIEGIJJHHGJJHEHE@HHHIJJJJJJJJHGHJJHDFG
@6256008/1
cctgatctggaccagtggcgtatttacagaagcaaggttggcctattatt
+6256008/1
CCCFFFFFFHHHHJIFHHGIHIJJJJJJJJJJJIJJIIIJJJJJJJIJJJ
@842126/1
gcacaacaaacacttggggagttaactcaacatcagct
+842126/1
@@@DDDDBDFF?C9E@EGG7:2:?@?FFHEFH<GHHGG
@6256378/1
caggaggtgcactggttacaggagatactggttgttgttgaggtggtagt
+6256378/1
@@CFDDDDHHFHHJIGIJJIJIIIHHGIJJICEGHIIDBHIGG9?F?FDH
@5212720/1
cctggatctgatcttaacaagccttaagagaaatcttagctgacatatac
+5212720/1
CCCFFFFFHHHHHJJIIJJJIJJJJJJJJJGJJJJJJJJJJJIJJJJJJJ
@7792749/1
cttgactatgtttgatgacatatcaataacattctcctcaaccttttgta
+7792749/1
CCCFFFFFHHHHHJJJJIJJJJJJJJJJIJJJJIJJJJJJJJJJJJJJJJ
@6257481/1
ttaaaacaatgtcaagagcttggattgcctcctgcggaccattagttgaa
+6257481/1
@@CFFFFFHHHHHJIGIIIDGGHCHJDHIJGIIJJJIIHIEEHHAFGHGJ
@4233782/1
cagcattaagtcttctctgcactgtgacagtcttcaagcactgagtt
+4233782/1
CCCFFFFFHHHHHJJJJJHJJJJJJJJJJJIJJJJJJJJJJJJIJIJ
@271182/1
gttcactgtctataaaaatacaagaattc
+271182/1
?=;D?DD8CF<FFBE<FEF>EHG::C<EC
@844173/1
tagataataatgcctcagagctaccttggcagctgctaattttgcttggt
+844173/1
CCCFFDDDFFHBDGIJJJEGHIGJIJI@3CFHGE<EAEGIEI<GHBGGE?
@8259873/1
gggaaagagaagataaaaaactgcactataagaagacggattggaaatgt
+8259873/1
CCCFFFFFHHHHGJIJJJJJJJJJJJJJJJJJJJJJJJJHJJJJJJJJJG
@7794111/1
ggtaggtgcagggtatgaaactgaacgtgtacacctggtaaagaggtgac
+7794111/1
@C?DDDDDDFHDF<CFGIJIJJJJJJJGHEEHHIJJGGHEHGGGII?DGG
@6750502/1
gttgttgctgctgctgttgttgttgttgaccccatggttgtcgaggaggt
+6750502/1
BBCFFFFFHHHHHJJJIJJHIIJJJIJJJJJJJIJJJHIJHIJIJJHIJ;
@3103353/1
ctaaagcaacaacacaattgtcggc
+3103353/1
CCCFFADDBDBCAGBFAHEHGIB@:
@2552075/1
ctccaattgcattccctttcacactagggacatgaggtgaaattattggt
+2552075/1
?@@FADFBDDFHGGCDAGDHGBHCHIGIG>F1CF>C>1?4CFGDFGCAH9
@4701832/1
gctcaatttaccttcatccttgttttcaaagttgataaataatattaatg
+4701832/1
CCCFFFFFHHGHHJJIJJJJJJFHJJJGGGJIIJJJGHIIIGIJJJJJJC
@3104137/1
gttcacactgttcctggctgagagtaattcgtcgcgcattctgttgtata
+3104137/1
@@CFFFFFHFHFHEIJI9FEFGIG<FHGIG7ECHIIIGIEGHIGCDGIIC
@6258856/1
cccatggagtttgacctctaggaccagtttgcaaagggaagcgagcttgc
+6258856/1
CCCFFFFFHHHHHJJJJJJJJJJJJJJIJJJJJJJJJJIJJJJIJJJJJI
@273190/1
gcccatggagtttgacctctaggaccagtttgcaaagggaagcgagcttg
+273190/1
CCCFFFFFGGFDFEEDGGIJIJIIJD@DFGCFFC<FHIC@GG9@FGFGGI
@4237055/1
gttgccttaaaacaatgtcaagagcttggattgcctcctgcggaccatta
+4237055/1
C@@FFFFFFHGFHJIJIJJJJJJJJGIJIIJJJJJJJJIJJIIHIIIIJI
@2002266/1
gccacttctttgaactaagtacagcgaaattcttattcgattgaagtaaa
+2002266/1
@C@FBEFFHDHDF>HGHEGCFHJBDBEH6EBC>CFG<?;?BCEGBD9??<
@7249525/1
ctttgactaaatactcctgaaggagtgatatcggtgtttttgagctcata
+7249525/1
CCCFFFFFHHHHHJJJJJJJJJJJJFHHJJJJJJHHHIJJJJJJJJJIJJ
@5218195/1
tgactaaatactcctgaaggagtgatatcggtgtttttgagctcatactt
+5218195/1
CCCFFFFFHHHHHJJJIIJJIJFGHIIJJIJEFFHIJJJJJJJJJJJJJJ
@6754189/1
ctcccctaggctttgctttaggatcatcatctggattttgaataggaaat
+6754189/1
CC@FFFFFGHFFHIIIFIIIEHHHGIIIIJJIIGFGHIIJCHGJJI@HHI
@5219546/1
ctgcagggaacggcgacataggtgtctgctcttcacatactcttgttaca
+5219546/1
CC@FFDFDDHGAFBEGGIEGGCGIDGHGIIICGIGIEHIIGFHIG=FHII
@6260475/1
tttttttgacctacccttgccgatagcaataaggcctttggctttaacct
+6260475/1
@@@DDFFFFBDHHGHBGHHGGIIIIFEIGGIIGGAEGIIHEHIIGGEDCG
@5725195/1
ctcgaatctattatctcttggacaagttgttatattagtcactttatatg
+5725195/1
CCCFFFFFHHHHHJJJJJJJJJJJJJIJJIJJJJJJJJJJJJJJJJJJJJ
@849213/1
cctgcaccgatgcaattaatactcat
+849213/1
:??B=B:DF@?DHIADAF>HC<?FGE
@1442165/1
gtccctcttctggaaagcagctcttgcagcattgacactggcgttttggt
+1442165/1
B@?DDDDFFHHHHJJIJGGGGIJFIJIJJFGIJJIJIIIHGCDDHGGCB8
@2004341/1
gtgaaattattggtatttcttttttccaaattgcctctccattcaattga
+2004341/1
B@BDDFFFHHHHHGE>HGJCHIFEIJJIGHIIJIJFIJIHGDHIIEGIGG
@3106224/1
gtgaaattattggtatttcttttttccaaattgcctctccattcaattga
+3106224/1
?@@F<BDEGHD8D?<BFHGGGGGGIHAGHC<?C>B?DFHIIIII@>AHDF
@7252778/1
ttacaattcttaacattttttctttaaacaaagaacattggattattctt
+7252778/1
@@CFFDDDDFHDFBHBFHIJIDHJHIGJIIHEE@GDDFGHG>DHCFFCEG
@7798059/1
tagtgctccaatcgcattccctttcacactagggacatgaggtgaaatta
+7798059/1
BCCDFFFFHHHHHJJJJJJJJJJJJJJJJJJJJJHIJJJJJJIIIJJJJI
@4705827/1
ctttcacactagggacatgaggtgaaattattggtatttcttttttccaa
+4705827/1
CCCFFFFFHHHHHJGHJJJJJJCGHIIJJJJJJJCFHJJJIJJJJJJJJJ
@3108027/1
ctcccatctgcatccttcttttccggaaagaacctagtgtgatggcgttt
+3108027/1
@@@DDFDFGHGGHBFEGIIIJJJGGFFGBBHIJIFHI>GBHHIII@FGEG
@6755406/1
gctctgataaattagaatcatcccatagcaaatgatatttggtaggacgt
+6755406/1
CCCFFFFFHHHHHJJJJJJJJJJJJJJJJJJJJJJJJJJJJJIIJJJJJH
@6262831/1
gctggctggttcctagaatcccacatggcaggaagttttctcgcaactta
+6262831/1
CCCFFFFFHFHHHJGIHIJJJJGJJJJJJJJJIIIHIGJGIIJGFHJJJI
@5728099/1
gaggaatttgtttgtgattttttattgtatcccaatcaattatgatactg
+5728099/1
CBCFFFFFHHHHHJIJIJJJJJJJJJJJJJJJJJJIJJJJIJJJJJJJJJ
@5728133/1
tctgaatcatacgcttcttcattcatgctttctagtatttttaacccaaa
+5728133/1
BCCFFFFFHHHHHJJJFHHIHIJJIJJJJJJJJJJGIJJJJJJJJJJJJJ
@8266762/1
gcaagacctccttcttcaagcctagggaaaaggtgaaataaatgaattga
+8266762/1
CCCFFFFFHHHHHJJJJJJJJJJJJJIJJJJJJDGGIJJJJJJJIJJJJJ
@2005682/1
gttcaagttcacgaggagtattcttggaaacaattttataattattggat
+2005682/1
@@@DFFF?FHHHHIIJIGFGDEABHIGEIEHIJDEDHIBG@?FGGGEEII
@4240830/1
ctgctcttcacatactcttgttacaacatatttcaacatg
+4240830/1
@@<?BDDDDH<BA?FG<EFIHBCEHCHF?<<AH>H4E>1?
@7254756/1
gtcgaggaggtccctgttgttccattgcttgaggtctggtaattggagcg
+7254756/1
BBCFFFFFHHHHHJJJGHJIJJJJJJJJJJJIJJGFHJJGHJJJJJIJJJ
@6265259/1
gtaacgattctccactgaaccaaatcggctccttgaatgaatttttcatt
+6265259/1
CCCFFFFFHHHHHJJJJJJJJJJJJJJJJJJJJJJJGHIJJJJJJJHJJJ
@5221847/1
attgtaacttggcccgcaacaattgtacacaactccataggaagcgccaa
+5221847/1
?@@DADD>BF<F>G@@::CFGA?FG:D@GDB?:D@B:9DB?GF?F@FAAF
@3692928/1
tttcataattcataacgtcattagcagagctcgctactaaggccttcaag
+3692928/1
CC@FFFFFHGHGHJJJJCGIJJJJJJJGJGHJIIGIIJIIIIJIIJIJJI
@2008906/1
gccattatcgcatcatacggaatct
+2008906/1
?1=D;BDD==1A1@::CCF1:A;9E
@2561764/1
ctccttccaaaaaaatacagcaagtctggtaaatttatcgcaaggtaatg
+2561764/1
@@@DDDA;FFHHFIIIIDIGD;FEHEFB@??F>4?DGGIDHIIII38BA<
@1446407/1
gctgctgctgcggctgttgttgcctctgctgctgctggggctgttgtt
+1446407/1
@@@FFFFFGHG<FHHGGEAFGH?GHIJIG9FHIHHG<<BEG:A8BCH9
@1446582/1
ctcttgttttgcttctttttttgacctacccttgccgatagcaataaggc
+1446582/1
B@@DDFDFHHFHHIIIJIGCHGHIDGIJIJJJJ@GH<6@EEHGGIIB;=C
@854722/1
gaggtggacctctttgtgcccatggagtttgacctctaggaccagtttgc
+854722/1
?B@DDFFDFFHHFGDIGHGIII@H@GH<DGECGGEHGHGEC>GE@BB@9D
@7256418/1
gtaaagttttgcctataagaacaatgagtgagagcttgcaagaggtaact
+7256418/1
@@@FDEBDAHHHGJJJIJIJGJJIJJGIHHIIEIIIDHGIJIHGIGEIJJ
@4242778/1
caactgcagcctcttttaccattgtacgagtttgagcatcattcattttc
+4242778/1
CCCFFFFFHHHHHJJJJJJJJJJJIJJJHJGHJJJJJJJJJJJJJJJJJJ
@5732663/1
cttttatcataatgagatcaagtttttttcgaatcaaatgaagctgtatt
+5732663/1
CCCFFFFFHGHHHJIJJJJJJJIHJJJJIJIIJJIJIJJJJJJJJJJJJJ
@8272118/1
gtatattttcatgagtacagtagaggtaagtagttatagcatacttaagg
+8272118/1
@@BFFFFFHHHHGDIHHIIJIGIHIIHGHGJIIIIIIJIIJJJJJJJJJI
@2009701/1
tcgtaggcaggtggaggccatcgcctggtcatgcataattcttgtagaag
+2009701/1
@@@DDA;DFBADF?@3AFFEGH?GIGCG<<FHCGFGHIIGGEG@BD<<?=
@4243421/1
gtgggttatatggtgattgatgccattcaactttgcattaactttctgta
+4243421/1
@@<DD==BFFFF?F<FFGECA4CBDBC9CEFCDFFFF@?E<?DFFBEG<B
@3112256/1
gggtttcttccgctaatttaaaaattgaatagtttttatgaaatgagtca
+3112256/1
@@CDDFFFHGHHHJJIGGHBCCHIBGCEIGIHCDHIJFIGJGGEEGI>GH
@2012374/1
ggtgtgtaatcactgctgaggcttgaa
+2012374/1
?<=DDDBD<D<CB@DEH?DAFGGGIII
@7806440/1
ctcgaggtggctgcagtttccatatcatattatacctgaaggcttttggg
+7806440/1
CCCFFFFDHFHHGJJJIJJJJJJIJJJJJJJJJJJJJJJJIJJJJJJJJJ
@2566610/1
gcctatcctctggaggaattcctttaaactgatccatgatcaatctcata
+2566610/1
@@@F?DDBHAHHHIIE@EGGGEHGG4CFC9F>GGB>FH>FIF9F<FGGGG
@5733760/1
acttccgtcaacactgctttcatcttcagaagaactggtagaagaactgc
+5733760/1
CCCFFFFFHHHHHJJJJJJJJJJJJJJJJJJJJJJJJJHJJJJIJJJJJJ
@6761748/1
cttcattgtaacttggcccgcaacaattgtacacaactccataggaagcg
+6761748/1
CCCFFFFFHHHHHJJJJJJJJIJJJJJJJIIJJJJJJJJJJJIJJJJJJI
@6761857/1
ctgcactgtgacagtcttcaagcactgagttagaataccaacctgaattt
+6761857/1
CCCFFFFFFHHHHJHIJJJJJJJJJJJJJHIJJJJJJJIIJJJJJJJJJJ
@1449615/1
gttgtaacgattggaaaaataatcagaatatgaatggtattgctctgcag
+1449615/1
@@@FF>DDFHAHDH<GBHGJGHICHJIIIHIGDHGI9??GCGDGGIHGI;
@1450265/1
gttgcagttaaaccaagaacatgtggcctatcctctggaggaattccttt
+1450265/1
@@@FF?DFHGFGDEHGHDGHC@GFGEGHIJIEEEGACE@FF;DF9BDHHG
@6762792/1
agcatgatgacattcatctataactaatagattgacacgagacaacgtga
+6762792/1
@C@DFFBDHDHDHIJGIHIJIGGGIGGEHIIIGHJGJJJIJJJIIIIIIJ
@4711419/1
tgatttgatatctatatttctcattttttctgctaaagcactaccttcag
+4711419/1
CCCFFFFAFHHHHJJJJJJJJJJJJJJJJJJJJJJJJJJJJJJJJJJJJJ
@5229254/1
tttttgttagactgatttgatagagcacggaaggtggaatttttgcattt
+5229254/1
@@CFFFEDHHFDAFCHHDGHGGBECHGDAE:@CD?BGBFGGHEGG3??DA
@5229276/1
gtggcacatatccatagggacacagcttctatggttggaaaatccttcgc
+5229276/1
@CCFFFADHHDBBGHGG?FHIGIIEGHGHGCEHDHHIIBFGB@B@?D9B6
@5230318/1
attatcaatcatcaatcctttttatgaatgagccagaaagtaattgtatt
+5230318/1
@BCFFFFFHHHHHJJJJJJJJJJJJJJJJJJJJJJJJJJJHJJJJJHIJJ
@2571898/1
ccttgactatgtttgatgacatatcaataacattctcctcaaccttttgt
+2571898/1
@C@FFDFFHGACDGBBHJHICCCHIJGGIIJJJCGGIIDGEHFD>FCEHE
@8277595/1
ggcaaggtacagcctcaccacctcaaccgaacacttctaggttacatagt
+8277595/1
CCCFFFFDHHHHHJJJJJJJJJJJJJJJJJJJJJJJJJJJJHIJJJJJJF
@4715164/1
ggttgagacacttgctggggaggtggacctctttgtgcccatggagtttg
+4715164/1
BCBFFFFFHHHHHJJJJJJJIJJCGIIJJJJJJJJIJJJJJJJJHIFHJJ
@7811146/1
ccacattccattccatgatttattaaacccgatgctagctttcttaaatc
+7811146/1
CCCFFFFFHHHHHJJJJJJJJJJJJJJJJJJIJJJJIJJJJJJJJJJJJJ
@4716361/1
ctagttcttctaatattgatgttttattttcagtataccttataccgcta
+4716361/1
BBBFFFFFHHHHHJJJJJIJJJIJJJJJJJJJJIJJJJJJJJJJJJJJJJ
@289567/1
ggagagtagcttgaggctcagaatcgagtagcctttgctcagcatct
+289567/1
B@@FFFDDBHAHHIJIIIIGEIFCEGCHEEHDIIJIEEHD9FEGGHF
@4252824/1
ataaatgtaggaagttatcaagaaatctaagattgcatcaccgaggaatt
+4252824/1
@@CFFFFDHHHHHJJJJIJGEGGGHEHIIJJJHEIGI@GHIJIJIIJJIG
@3699286/1
gttctttcttgtcagcacagaataatcttgtatgatgtctcttttggact
+3699286/1
@@@DDFFFFHFHFIGIIAGGIEGHIIFGEHIIIIDHCEHBFHGGIGIAGI
@4254672/1
atagcaaatggtatttggtaggacgtgctgtaccttgtatactagcatga
+4254672/1
CCCFFFFFHHHHHJJJJJJJJJJJJIJJJJJJJJJJJIJJJJJJJJJJJI
@3116738/1
gcctagacttgtgcaccagctaaagaagacttatctttaaacggcagctt
+3116738/1
CCCFFDFFHFFHFIIJIJIJJIGGIIGG;FHHDHIJJIJIFGGIIJJIII
@2018329/1
aaaccaagaacatgtggcctatcctctggaggaattcctttaaactgatc
+2018329/1
B@CFDFFFAHFFHHFBAHIGHIIIJIIJIEGI;DBG?CDG9DEGG<A39B
@292099/1
cggtaccaaggcatcacaacagcatcgttatacttttctggatcaaaagt
+292099/1
@@CDDDFBAFHDFIHDHGHHGHIGHIBGIDGGGG9DHIGJI@FHGHJJJ<
@1454323/1
cccaagaggagagcttttattgaatagaataggaatgtcaggtgcgttaa
+1454323/1
CC@FF?BDHGHFHIGHIIJGIED<EHIG@HE3CG@<F@DGGD:D>DBG6?
@6766492/1
gtgattttttattgtatcccaatcaattatgatactgtct
+6766492/1
BBBFFFFFHHHHHJJJJJJJJJJJJJJJJJJJJJJJJJJJ
@1455411/1
catcaacatctgacccttcacactcatcaagaacttggta
+1455411/1
@@<DDDD3?<AA<@9?:2A:A?CBG>C?CBG4CEHBBG9?
@6767414/1
gaggcttatacctagtgcttctgtaaaacgccaataattgttctttcatg
+6767414/1
@@@FDDDFFHHHHIIAEBDIGIGIIIGHGHIIIIIGHGECGHIHIIIIII
@8282357/1
gataataatgcctcagagctaccttggcagctgctaattttgcttggtgt
+8282357/1
CCCFFFFFHHHHHJJJIJJJJJJJJJJJJJJJJJJ4CGIJJJJJJJJFGF
@5742034/1
gaggaaatagtattttttcttcatcgtcttgaacttcatttccaacaggt
+5742034/1
BBBFDFFFHHDFHJJJJJJJIJJJJJJJJJJJJJJJIJJJJJJJJJJJJB
@3118722/1
ccaacaggtagtaagtgatcattaagttcgccgatcttg
+3118722/1
@@@FDDEF<?DFHHIA:2A:AB9FBAF9EHEBHEIAD<G
@2019347/1
cccatgttaaattttttcagaatcatgtgatttttttttcctttcaagaa
+2019347/1
@@@DDDDDFACFH<4ADFBFHCHHBHHIE<ECGGHBHHGCHGC;;==@E>
@2575734/1
ccagagactcgtccaatcagattgaaaaaaacaagttgtataacacaatt
+2575734/1
@@@FFFFFHHHDB=GIHGHEFHG@BGCGA@FHGHA?DGECFCHHGIGI>=
@868829/1
catgactacacaaccatttggtatattcatcctctcaaaataaaagaata
+868829/1
@@@FFFFDHHGHH7E?GEHHHEHIBADHEGDBFGCHIC39DDBF9BACAE
@869448/1
gtcgggacttgaaaagaaagaccttcccactggggtgtatgtcattgagg
+869448/1
@@@FDAFDHF>DFGGEHBG>CG;FGCGCEGH3CG68?@@F@BCBB>>FGH
@1459385/1
gaaagaaacaaacattgcagaaagtctgacaataaagtaggcccttatca
+1459385/1
@@@FFDDFHHHDFGEHIIEABEHIBFCGHHG9GHEHCCDF>DAD?;BFHF
@1459788/1
cgacgacactttttagtaccgggcttactaagggagttttcttgatcatt
+1459788/1
CCCFFFFFHGFHHIB;EGIGIIDIJIEIIGDIIG2?DFEEGGEFHEH>FH
@6773824/1
catgaaacaaaatgtaatctctgttcttttttgaaacgaaatagtttttt
+6773824/1
CCCFFFDFGHDDHHHGHHHGGIIBEEEHJIJJJJJJJJJJJIII?BFHIG
@294125/1
gaaatatttcggcttctgcttccgttcc
+294125/1
@@CFFFDDFAFFDGBIG@HGBEE<CFEC
@7814283/1
gttgctgctaaatcttcaagtacatagtacataactttagctgtcgtctt
+7814283/1
@CCFFFFFDHBHHIIIGIHFACFHEH@FHFHIIGIGBGIHHGD?DFDBGI
@870581/1
ctccaattgcattccctttcacactagggacatg
+870581/1
@@@DDDA>?HHFBHGHEHEDACE3FD>@HCH7<E
@5243709/1
agcttggattgcctcctgcggaccattagttgaagtcccagccctc
+5243709/1
CCCFFFFDHF?FHGEHIGGGIIIIIIIIIGGECHIGIIIIIIIIIG
@5243879/1
ctcttcttttttaataagttttttttgggattttaatatttccatttgtt
+5243879/1
CCCFFFFFHHHHGJJJJJHIJJJJJJJJJIJJJJJIJJJJJJJJJJJJHJ
@6277220/1
ctcaaccttttgtaacatcgacaacaccgcttgtgcggcaatatgtttgg
+6277220/1
CCCFFFFFHHHHHJIJJJJJJJJJJJIHIJJJJIJJJJJJJJJJJIJJJJ
@6277676/1
gtcagttttaatgcttccaacacgttgaactaaacttggatcagtagtgg
+6277676/1
@@@DDDDDH?A:A<BEBAHGICFGHBFGHBBGCBGIHG<FH@GH49?09?
@4258152/1
aatattttgataacgtggatgtagataggctggcctgcttgtggaaaacc
+4258152/1
CCCFFFFFHHHHHJJGHJJJJIJJJJJIJJJJJJJJJJJJJIJJJJJJJJ
@4258367/1
attgagttgaaatattttcaaattctggatcgtttttgtgtaagtcatga
+4258367/1
@@CFFFEFHHHHHJJIJJJIJJJJJJJJHGIHGIJJJJIGIGIJEFGIIG
@7814536/1
ggaatcttaaatgcgatactaaaacaggcagaagcatagcatgctggaca
+7814536/1
CCCFFDFFHHGHGIIIGIJJGJJJIGGEHHIGIJJJJIGGIJJIIJJJJI
@2577715/1
aatcgcattccctttcacactagggacatgaggtg
+2577715/1
CCCFFFFDHFF3ADFHEH>B@FGHGEAC?EGHIG9
@6278690/1
gggaacgagaaccaatttcttttttaaaataatcagcaaaatccaaa
+6278690/1
CCCFFFFFHHHHHJJJJJJJJJJJJJJJJJJJJJJJJJJJJJJJJJJ
@2578233/1
ccttcttttccggaaagaacctagtgtgatggcgtttctgtaccactata
+2578233/1
@??DDDDFGHHHF:DGGCGIGHEGACC91?E@GEDA?DGHFIGGGGICFF
@6279531/1
gataaattagaatcatcccatagcaaatgatatttggtaggacgtgctgt
+6279531/1
@C@DDDDFHBFFHGIIIIIIIIIGIIGIIGHIIIIIGGEEHBGIGIIIID
@3122515/1
gtgtttttgagctcatacttaatccaatgacatggggaagtcaattgcta
+3122515/1
@@@DDEFFGDDHFIGEGAEHHGGDAD@HGGIE9?DA7;FDHG@BDIG@DG
@872942/1
ccacaatgttacaaacctctagaggtagatatgtgtgct
+872942/1
@@7DBDDDH>CDFG?B@;;<FDFAA<2A9E?E>:??FEE
@1463264/1
ctcattttcactcagaagaaataatatctcagcaccaattttatgatttc
+1463264/1
CCCFFFFFHFFHFGIHIGGIJIGIJJEJICHIIIDGCCGIIBHHIGIDII
@6281203/1
ctgagagagattggttggtattatgctggtttcagaaggggtagaccaaa
+6281203/1
CCCFFFFFHHHHHJHIJJHHJJJJJJJJJGHJJJJJJJJJJ@GIJJJJJJ
@7816311/1
gttgagtttggtgggtaggggttgtttccctagactgtggttgagacact
+7816311/1
BB@FDFDFHHHDFHIGHIJJJ@GHIJJJGHJIJJIJJHIIBGGHJIIJJI
@1464566/1
atttctttgtgtcgaaatacaaggcaggaaatggtgaactgcctttcatg
+1464566/1
@CCFFFFFHBHHHJIGIIGICHEHCHIGGIGIGIJJGIIEHIIIJJJJIE
@1464592/1
ctcaggataactatagaggttcttctttc
+1464592/1
CCCFFFFFGHHHHIJIIJIJJHIIIJJBH
@2579059/1
cagcattcagtagcatcgtgatacgatgtaatattgaaggcaataaagta
+2579059/1
@@@FFADDFHHAHIDA<FGHIIGIIEGBCFIIDGIIJJF<DAB;FFHI4B
@1464690/1
ctgctgttgctgaggctgctgtggtctc
+1464690/1
@CCFDFDDFBHHBHIIIBFBGAFHAF9C
@5245422/1
gctggttcctagaatcccacatggcaggaagttttctcgcaacttaggtt
+5245422/1
CCCFFFFFHHHHHJJJJJGIJJJJJJJJJJJHJJJJJJJJJJJJJJIJHH
@7816764/1
cttaggaatatttccaatgaattcctctatttcattgtgcattaatctat
+7816764/1
CCCFFFFFHHHHHJJJJJJJJJIJJJJJJJJJJJIJJIIIJJJJJJJJJJ
@2579747/1
gctttttccgttgggattcattatccattctccccta
+2579747/1
<<@FF?DDDFFB;C:<CDGIGHHHIBEGC<EFF::3?
@7817171/1
gggtgatgattctttggaagaagaggcttttatgttttcttttttaaatt
+7817171/1
BBCDDFFFHHHHHJJJJIJJHJJIIJJJJJJJJJIJJJJJJJJJJJIJJJ
@7271525/1
ctttcttaaatctggttctctaatcatctgattagtagtaacgattctcc
+7271525/1
@@@DFDFFDDFDHHHHBHHGCEGIDHHIGI>BHHIIEBFHIGGIBGDFHH
@5247280/1
gaataaaattaaggagtttcggaaacacgtttattattctgatcatattc
+5247280/1
CCCFFFFFHHHHHJJJHIIJJJJJJJJJJIJJJJJJJJJJJJJJJJJJJJ
@7271612/1
gttttgaataaaattaaggagtttcggaaacacgtttattattctgatca
+7271612/1
@@@DDBDDADFHFGHEGBG>FCGBHGGGGGIIIE?DFGIGGIEGIECHHG
@8293133/1
gatcattagcagaaatcctcattctttcaaaaaaaactattcgtaggagt
+8293133/1
CCCFFFFFGHHHHJJJJJJJJJJJJJJJJJIJJJJJJJJJJJJFHJJJJF
@875284/1
gcgaaattcttattcgattgaagtaaattgtaaaatgctaatatcctaac
+875284/1
C@CFF>DDBHFHHIIDHIIII9CABHIIIIIHGGIIIIIIII>FEHE?<?
@6283458/1
cctcttttgggtggaatgtatgacgatgatttgatatctatatttctcat
+6283458/1
CCCFFFFFHHHFHJIJJJHIJJJJJJJJHIJJJCGGGIJJJJIJJJJJJJ
@4263330/1
cttttggactacaataaaagttattccaggtttataatctccttctaact
+4263330/1
@@@@DFDDFFHBBGHIGEHD?CBHIGEHIIFHBGGGEGEGEIFIIIAGEC
@6284019/1
ctgtattataacatgacctaagagttttattaaagttggatcattagcag
+6284019/1
CCCFFFFFHHHHHIJJJJJJJJJJFHIJJJJJIJIIIJJIJJJJJJJJJJ
@7819409/1
ccttaatctagccacttcagccttatgcctctcaaactcaagctgtcgct
+7819409/1
CCCFFFFFHHHHHJJJJJJJJJJJJJJJJJJJJJJJJJJJJJJJJIJJJJ
@2582341/1
ggaagtgatttgcacgaagcactataggtcgaccttctcggccaagatta
+2582341/1
@@@ADA3?DBFHFHIHGHGIEDGGG>>@C?E0CDDGE@FGDD<088=>@;
@8293728/1
gtggacaatttacaggcagttgaagataacatacaattttaattttatta
+8293728/1
BBCFFFFFHHHHHJJJJJJHIJJJJJIJJJJJJJJJJJJJJJIJJJJJJI
@2582605/1
cctcattttcgctcagaagaaataatatctcagcaccaattttatg
+2582605/1
CCCFFDEFGHHHHIJJ<FGGGIDIIIIIGGBGG@FGFG9FFHHCE>
@3712297/1
ctcagagctaccttggcagctgctaattttgcttggtgtttgttttctcc
+3712297/1
CCCFFDDDHFFFHG<EHIGIIGEHBHIJGGHGGHIIDGFGHIJJJJIIGD
@301120/1
gtcggcagctgggaatcctttgtgagccacatcaatg
+301120/1
<?@DDDAA;FBFBH9@GEGHGGEG<FG3?DF3CDG4?
@5753254/1
gtaaaacgtaagtggaagcataagctcccaattctttggtgataagaact
+5753254/1
CBCFFFFFFHHHHIJIJJJJJJJJJJJJJJJJJJJJJJJGHJJJJJJJJJ
@2584271/1
gttccactttcacaatcaattaattggtaacatggtaaaataccttcttt
+2584271/1
@@@FFADDBHHHHGCG9@EHGHIJ@HIBHHHGEGGEBHGGECDFGGIJHI
@301972/1
ggcagttgaagataacatacaattttaattttattattctcaatgatttc
+301972/1
@@@ADDDDHD>FFI@GIGC@>BC4C<4EGI>F9EA9BGGF9@4CFD<BCD
@3127472/1
catttaaaaccgctgtgtctctttctttttttgttagactgatttgatag
+3127472/1
CCCFFFFF?<?DHIJ>EFHEEHIIEGBDFEIIHF>DFHGIG9BCFGFIIG
@3715186/1
ccataaccaagatcaattactctaccaggtggaggtgaaaagaatgatct
+3715186/1
CCCFFFFFHHHHHJJJJJJJJJJJJJJJJGIJJJJGHIJJJJJJJJJJJJ
@6784001/1
cccttggcaacaaacagttgttttttcctgatatagctctaacttcaatt
+6784001/1
?:=DABDAHHFHHIIEH?F><AEFHIIGIE9DBCFDFHHGGEAGCFAFHI
@880758/1
ccgctatcatcctggctgttgccatttgattcgtcctttgtttttactcc
+880758/1
@@@DDDDFFHHHHFGI9EBGF@B@4CAH@FHIIBDBGGGIBEDHH=GGHG
@3129036/1
gaacacttctaggttacatagtgtatgaaccgct
+3129036/1
@@@DD;B?FB:D?2AGGEHF9::A<B<D>H31CG
@4733865/1
aatgtatgacgatgatttgatatctatatttctcattttttctgctaaag
+4733865/1
@BCFDFFFHHHHHJHJJJJIJHHIJJJGJJJJJJJJJJJJJJJJJJJJJJ
@306228/1
cacaactccataggaagcgccaaaggcttctctcgtgagccaacagtaag
+306228/1
@CCFDFFFHHHGFIGIG?FFBGHI?EFCFF>FG@@?;FG9F;DFICGIJG
@5252880/1
ctatgactcccaagctgctatgagtactatca
+5252880/1
CCCFFFFFHGHHGJIJJJJJJJIJHGHIJIJI
@3717147/1
tttatcattaaatagatttatgaggattcctatgttagttgtcttcaaaa
+3717147/1
CCCFFFFFHHHHHJJJJJJJJJJJJJJJJJJJJJIIJJHIJHJJJJJJJJ
@4266135/1
gtttgttttctccaactccgacaaacgccatcctctcattcttagttgta
+4266135/1
?=:DDBDDD>FDCCB>D?CF<F:EEBHIBDE?FEHDFCGEHGGE88CDBF
@5755065/1
cctgcaattcttggttcaagatcattttaaactgtccttctgacacacca
+5755065/1
CCCFFFFFHHGHHJGHIIIJIJJJJJJJJJIJJJJJJJIJJJJJJJJJGI
@5755236/1
accgtacgctcaaacatgcaaatgtgacattattgactaaggccgatctg
+5755236/1
@CCFFFFFHHHHHJIJJJJJJJJJIIGJJJJJJJJJJJJJJIIIIGIJJJ
@6787341/1
cacttgttttgtcataagttgtaacagtaagttcttttttttccttgact
+6787341/1
@CCFFFDFHHHHHIJJIJJJIIJJJJJHIIIJJJJJJJJJJJIJJIJJJJ
@5254424/1
ctgcagctcaaccattttatcggccaacatattactgacctcaaccgtac
+5254424/1
CCCFFFFFHHHHHJJJJJJJJJJJJJJJJJJJJJJJJJJJJJJJJJJJIJ
@7278529/1
gaaagaaacaaacattgcagaaagtctgacaataaagtaggcccttatca
+7278529/1
CCCFFFFFHHHHHJHJJIJJJJJJEHIJJJIJJJJJIGIJJJJJJJJJJJ
@307658/1
ctttcaagaatatattcccgtgtgatatgatatgggttgctgtttacacc
+307658/1
@@@DFDFFGHGDFGGHIIJJFHFGHGGHHGHJJFCHB;:C<FF<DCHGC;
@1474481/1
ttgtcttccacccttttttttgttcctttttgaattgaaatcacctgctc
+1474481/1
@@C?DDFFFHFGDHG@GDHGIGHGGHAGHBC<DHGIDFHIB=CF@GGCGA
@8299801/1
tctgttgctgctgaggctgttgttgccactgctgctgctgaggctgttgt
+8299801/1
@@@DBDDDHDHDB4<AE@FGCGAFEA?9<?G<CC@D<<CF9D;DHE8BH0
@1475249/1
ggaagccataccgtacgctcaaacatgcaaatgtgacattattgactaag
+1475249/1
BB@FFFFFHHFFHIIJIIIEHGIIIEHGIICEHGGDDHDHE@BFEGHIED
@3721115/1
tcaaactcaagctgtcgcttcaattcacccacttctccctgcagttcatc
+3721115/1
CCCFFFFFHHHHHJJJJJJJJJHGJJJ4FHIJJJJJJHJJJJIIIJJJJJ
@7279386/1
caccaggtgatatatttttgcacctgttataaatgtaggaagttatcaag
+7279386/1
CCCFFFFDHHHHHJJJJJJJJJJJJJJJJJJJJJJIGJJJJIHIJJJJJJ
@2589886/1
gtttggtagaagcaggatgacacttaggtcgtgcatggtttaagaaagac
+2589886/1
@B@DFFBDHHHHFHJJGGIJHCGHEIBC?FHFHGHIIJHIIIHJIJJJGI
@309725/1
gactgatttgatagagcacggaaggtggaatttttgcattttttataact
+309725/1
CCCFFDEFFHGGFIGIEF3EH@FEHAFDFGGDAECGEFG9DIGG9DBFHG
@7826176/1
tcttggtgttcaacaaatctcttaatgatatcagtcagcttacaagcctt
+7826176/1
CCCFFFEFHHHHHIJJIJJJJJJJIJIJJJJJJJIHIJJJJJJJJJIJJJ
@8304704/1
cgaggaggtccctgttgttccattgcttgaggtctggtaattggagcggc
+8304704/1
C@CFFFFFADFDFIGEGBHIIB@HHGGIIIIE1?GGGCFHIIHEEHIIGG
@6290150/1
gcgcattctgttgtatatttatgctcacttcaccaacattcatgaataat
+6290150/1
CCCFDFDFHHFHFGIJJJJJJJJJJGGGHHIJFIEEGHGHIGIICGGGBE
@310771/1
gtctattgacagcatgatgacattcatctataactaatagattgacacga
+310771/1
@@@FFFFFDHHAFCGGHCHIIIFIIJ<F@HCHIHIIJJIIJFGIJ@DIHD
@8305360/1
catctgtatatgccctagcacggaaagcagcgagatgagcataataggta
+8305360/1
CCCFFFFFHHHHHJJJJJJJJJJJJJJJJJJJIJJJJJJJJJJJJJJJHI
@7827529/1
gtcctgttggtccattaatataaaatggttcaacttctttggtgtac
+7827529/1
CCCFFFFFHHHHHJJJJJJJJJJJJJJJHHJJJJJJJJJJJJGHHJJ
@4737807/1
gccattcaactttgcattaactttctgcagtatgtttacaaatgttgcag
+4737807/1
CCCFFFFFHHHHHJJJJJJIJJJJJJJJJJHJJJIJJGIHHIJJIJJIJJ
@4271156/1
gcgtggtattttgaatctgaataccatactttttg
+4271156/1
@?@DDDD?FHFFAHIIEHG@HH@H?@FHFHFBEH:
@8307226/1
ctttgttgctgctgtggtggttcttgcctttgcagctgttgtggtggttg
+8307226/1
@C@FFFFFGHHHHJ:CFFHIJJJGIGIJIIJJIGHIJJIJIHIJFGI?FH
@5258973/1
ctttaaacaaagaacattggattattcttacaaacagaatccttaactgt
+5258973/1
CCCFFFFFHHHHHIJJJJJJJJIJJJJJJJJJJJJJJJJIJJJJJJJJJH
@4271615/1
gtcctgttggtccattaatataaaatggttcaacttctttggtgtac
+4271615/1
CCCFFFFFHHHHHJJJJJJJJJJJJJJJHGIJJJJJJJJJJJFHIJI
@3135412/1
gcattgtaggccgcacatgtttgtgcttctgaagaggacatccccgtacc
+3135412/1
@C@FDDDDDF8DDHII>GHHHIEEDAEHGIBG>BHDC3?DGHGGIFGEGC
@8308507/1
gtcccatgctatgggtgaaagatcctcttcttcaaatccagaattaaaag
+8308507/1
CCCFFFFFHHHHHJJGHJJJJJJJJJJJJJJJJJJJJJJJJJJJJJJJJI
@5260436/1
gtaacagtaagttcttttttttccttgactatgtttgatgacatatcaat
+5260436/1
CCCFFFFDHHHHHJJJJJJJJJJJJJJJJJJJJJJJJJJJJJJJJJJJJJ
@6792493/1
gctgtagtctgtctgcatctgtatatgccctagcacggaaagcagcg
+6792493/1
CCCFFFFFHHHHHJJJIJIIJJJIJJJJJJJJJJJJJJIIJJJJJJJ
@6792512/1
caacaaatggtacataattaaaattaattaaaagttaataatacaaataa
+6792512/1
@@@FFFEEFFCFHGGIJJGIIIJIIIGIJHHJGGHGGGIGGIHIGGGGEH
@8309677/1
ggtgctgaggcaagtgttgggattttgaccatcttcaacgaatcaaattc
+8309677/1
@C@DDDDFHHGFAGIIIIIGJGHGIDGGHDHGGID@GEHGGHIJJIJICB
@888113/1
ctgtggtctctgctgttgttgttgttgctgaggctgctgtggt
+888113/1
@@CDFFFFDFFDFGIAHIEHIGI>:;?AFHBEGH=D@DGGCG9
@8311909/1
aacagccccagcagcagcagaggcaacaacagcctcagcagcagcagtgg
+8311909/1
<BBFFFFFHHHHHJJJJJJJJJJJJJJJJJJJJJJJJJIJJJIIJJIFIJ
@5261909/1
ggcttgctgttttgtagaagccttaccttcagctgagtgagttaaaacag
+5261909/1
CCCFFFFFHHHHHJJJJJJJJJJJJJJJJJIJJJJJJHIIJJJJJJJJJJ
@4742054/1
gcatccttcttttccggaaagaacctagtgtgatggcgtttctgaaccac
+4742054/1
CCCFFFFFHHHHHJJJJJJJJJJJJJJJGIHIIJJJJJJJJJJJJJJJJJ
@4742283/1
tcacaactaacaatgggccacaactcatattgatcgtcaaatgaaacata
+4742283/1
?@@FFFFFHFGHHGBABGHGGGEEHHGIEDBDGCBF?FHAG@?GHEDDEH
@2034620/1
ctttgcgacaatttgttctcttctgttgtttcaattttggcagtatgcaa
+2034620/1
CCCFFFDDFF<?FGH<FECFGIJHGCD>B=FEECG9GGH><DGGHGBHGG
@4742501/1
atgacgatgatttgatatctatatttctcattttttctgctaaagcacta
+4742501/1
CCCFFFFDHHFHHIACHHIHHJJJJIJJJJJGJJIJJJJJIJIJJIJJJJ
@3725519/1
ggccgcacatgtttgtgcttctgaagaggacatccccgtaccataacaaa
+3725519/1
CCCFFFFFHHHHHJJIJJJJJJJJJJJJJJJJJJJJJJJJJJJJJJJIJJ
@7829954/1
caccgatgcaattaatactcatcttctttactaaaaggctacacaaacaa
+7829954/1
BCCFFFDFHHHHHIJIJJHIJJJIJIHGJJIIIJIJIIIHIJJJJJJJJJ
@3726063/1
gtacgctcaaacatgcaaatgtgacattattgactaaggccgatctgagg
+3726063/1
CCCFFFFFHHHHHJJJJJJJJIJJJJJJJJJJJJJJJJJJJJJJJJJJJJ
@4274890/1
gctccaattgcattccctttcacactagggacatgaggtgaaattattgg
+4274890/1
CCCFFFFFHHHHHJJJIJJJJJJJJJJJJJJJJJJIJJFHHGIJJJJIJJ
@1480828/1
cctactccgacaaacgccatcctctcattcttagttgtaacaacta
+1480828/1
?@1BB?B3ACFHHFG@GFHBBB3CGCGGFIGB>GDBD@ADGCFFHE
@3726842/1
tataagaacaatgagtaagagcttgcaagaggtaacttctgtcttgaaat
+3726842/1
CCCFFFFFHHHHHJJHIJJJJJJJJJJJJJJJFHIJJJJJJJIJJJJJHH
@8315150/1
cggctcttgtttcatactttttgcaattactcttttttgatgatctagtt
+8315150/1
CCCFFFFFHHHHHJJJJJJJJJJJJJJJJJJJJJJIJJJJJJJJJJJJJJ
@5263064/1
gttgattagaagcccctgcttctccaggttgtctaccaccccctcctcct
+5263064/1
CCCFFFFFHHHHHJJJJJIJJJJJJJJJCGHCCF@FGIHIJJGFHIIJJI
@5762593/1
ccacattccattccatgatttattaaacccgatgctagctttcttaaatc
+5762593/1
CCCFFFFFHHHHHJIJJIJJJJJJJJIJJJJIJJJJJJJJJJJJJJJJJI
@4743787/1
gtatcaatttcttctttaggtaaaacttttatgccaagccaagacatgaa
+4743787/1
CBCFFFFFHHHHHJJJJJJJHHIJJIHJJJJJJIIJJJJJJJJJJIJJJJ
@3138747/1
gtaaagtgttgctaacttcataaatgcacagag
+3138747/1
?=;D;BDDD?FDHIIIDEIGIG>DHFHGGHGEE
@4744003/1
gcctagacttgtgcaccagctaaagaagacttatctttaaacggcagctt
+4744003/1
CCCFFFFFHHHHHJJJJJJJJJJJJJJJJJJJJJJJJJJJJJJJJJJJJJ
@2036439/1
cttctaacttaatgcaagcttctcttatagctgtcaactcatgttgcaaa
+2036439/1
@@@DDDDFFGHHDFFHEHGG4EAHIJEGBHEH9ACGGIIH9F>?D4?9?G
@5764855/1
gtctccttcaacaatcgtcggtacaatgtaatatgagttttctttgtttt
+5764855/1
CCCFFFFFHHHHGIIJJGHIJGHIIIJJJJJJJJJIJHIJJIIJJJGIHJ
@8319574/1
tccacttggaaaactgtttatcatagatccgacgacactttttagtaccg
+8319574/1
CCCFFFFFHHHHHJJJIJJJJJJJJJJJJJJJJJJJJJJJJJJJJIJJJJ
@4278261/1
gctgttgttgcctctgctgctgctggggctgttgttgccactgctgctgc
+4278261/1
?@@D=DDDDHAFFBHGIFGGHEHHHII6:EAGH<9CD>DDFFHGGF>GH@
@1483528/1
tcttctcttggtgttcaacaaatctcttaatgatatcagtcagcttacaa
+1483528/1
@@@DDDDDBHF<DCEFHIG9FFHIIIIECHGIIGGHGGG44CHB<?FBHG
@1483677/1
gttatagtaaggttatgcctgtactgtaaaca
+1483677/1
@@@FFFF4:A<DC<CA@EHGBFIIGIFF<BD@
@5766129/1
caggtagtaagtgatcattaagttcgccgatcttgtacaacattttacat
+5766129/1
@@@FDDFDHFG<DDEHIJIIIIJJGIJIJEDGIEIFHIIGHIJJJIJJJC
@5266907/1
gagaaattctaacctctgattagaccctaaagttaaattattgtaaccca
+5266907/1
@<@FDFFDHDHHHGIIIIIIDHGGIGGFFFHGHIBHIIDHIIIHGIIAGI
@893345/1
atcagtaatctcgaatctattatctcttggacaagttgttatattagtca
+893345/1
@@@DFDD8FHHDBHEHHGH@ICG9HHGGHIEHHBGH@?:?FH9FHHHEGD
@893662/1
cttggctttgccgcttgttgctgtacttgaggc
+893662/1
@@BFDFFFHHDFHGEGGEEEGIDGHCEGB>GI1
@7287749/1
cgacaaacgccatcctctcattcttagttgtaacaactaggggcaccatg
+7287749/1
@@@FFFFFFDHHHIIIJJJIIJJEIIIEGGGHGIGIIGGHGHGHGJJDHG
@5267987/1
gctttctaatgtttcttcatctaaaaccgctgtgtctctttctttttttg
+5267987/1
CCCFFFFFHHHHHJJJJJJJBJIJJJJJJJJJGIHHJJJJJJJJJJJJJJ
@7287866/1
gggtaatcaaattttatgacaaaattgcaattctttacatcaataccttc
+7287866/1
@@@DDFFFHHHHHJJJJJJJIJIIJJJJJJIIJJJJJJIJJJJJJJIJII
@8322791/1
atataaactcctctaattaagtaaaaactataaaaataataggcttttta
+8322791/1
@BCFFFFFHHHHHJJIJJJJJHJJJIJJJIJJJJJJIJJJJJIJJJJJJJ
@5767555/1
tagcatttggaggactgtcagatggttttggagaattatcaaagagaatt
+5767555/1
CCCFFFFFHHHHHGGIJJJJIGIJJHHIJJJJJIIJJJJJJJJJJJJJJJ
@7290683/1
ggaacgagaaccaatttcttttaaaaataatcagcaaaatccaaaagatt
+7290683/1
CCCFFFFFHHHHHJJJJJJJJJJJJIJJJJJJJJIJJJJJJJJJJJJIJJ
@6299743/1
gcttgtgcttgtcttccacccttttttttgttcctttttgaattgaaatc
+6299743/1
@@@FFDFFHHH?FHIIGIGGGHIJIFGIGG>FHGIIIGIIFHHIDCHHC@
@4748212/1
ctcatttgaaaacgtggatctccaaggtctccttgaacaaatttacctaa
+4748212/1
CCCFFFFFHHHHHJJJJJJJJJJJJJJHIJJJJJJJJJJJJJJJJJJJJJ
@5270690/1
ctggggctgttgttgccactgctgctgctgcggctgttgttgcctctgct
+5270690/1
@@@DDDDDAHHFCEGEGIFGGIIIIEDGHIIIGBHGI@DHGGEBFG=;@;
@5270698/1
gtggaatgtatgacgatgatttgatatctatatttctcattttttctgct
+5270698/1
@BBFFFFFHHHHHJJJJJHJJJJFJHHIJJJIIJJJJJJJJJJJJJJJJJ
@896154/1
ggaacgttgatctggtctggagctggat
+896154/1
;@<D7DBDFDBF4AF?FHIEEGI<G9C@
@8326252/1
aacggagtttgctgtcgaatactctgagcttgctgagcgactaatgccac
+8326252/1
?@@DDDDAACD<CFHEAEEG@AFEHEHIEHGHDHBFD3?GDDH<FDH<CH
@6800484/1
ccacatggcaggaagttttctcgcaacttaggttatgcgaagtacataac
+6800484/1
@@@DDDDDDF?<F:CFEGFF>BF=G6F9DECAC9@BDEBEHG?DCFGHEC
@3732786/1
gattgatgtcccaatggtccacacctttgtcaccactatattcaccaacc
+3732786/1
BCCDFFFFHHHHHJJJJGIIHIJJJJJJJJJJJJJJJJJJJJJJJJJJJJ
@4749323/1
gtgatatgatatgggttgctgtttacaccaacgataaaatcaggctttat
+4749323/1
==?DDEFFDHHGFIEAEGHBE<CHHIIIIIGFHIGGGIIIGIIEGFHFIG
@897154/1
cacaaacaatcacctgaatccttagaattcaaaaattcaaactta
+897154/1
@@@DDDDDHDHHH93AFGHG3FEHHH9CAE4CGH;FGGC@@GD?<
@7294388/1
ctccactgaaccaaatcggctccttgaatgaatttttcattcctccatac
+7294388/1
@@CFDBDFHHHHFGIIFHGGGIIIIFGFGGIIJJIIIEGEGGFGEGCIGB
@897607/1
ctgctattgaaggctttttgttatctccagcaggtgggtgagtaacatca
+897607/1
CCCFFFDFGBFF;GHEIGGGAHEICHIJJIICGAEBHI@FDH@G9F>FFE
@5770766/1
gcttgtctaacttgaccaacggtaaaagcaggaggttgttgcatcctttg
+5770766/1
@CCFFDDDFHHDHIGGEHHIIIHJJIDADHIIGGG;DHHHIBHIIIIGIG
@5274337/1
gcactgagttagaataccaacctgaatttcagcaattttcttaatggatg
+5274337/1
CCCFFFFFHHHHHJJJJIGJIJJJJJJJJJJJJJIJJJJJJJJJJJIJJJ
@5274410/1
cggttcttcttcttttttccacgtgaaatctttaggctgcagctcaacca
+5274410/1
BBCDDFFFHHHHHJJJJJJJJJJIJIJJJJJJJJJJJJJJJJJJJJJJJJ
@898718/1
acgaaacctcgaggcatagttatttggaagtgatttgcacgaagcactat
+898718/1
@@@FFFFFGHGHAAGBHIJHICHGIJGIIJDFCGEIJJJEDIIIHEHIIJ
@899045/1
accgctgtgtctctttctttttttgtt
+899045/1
?;??A@:0AA2A<CDAA<BHIIIIIDD
@2042757/1
gcattttcctgtgactgatttttcttcaacatcaacaaatgtcacttcaa
+2042757/1
@@@F@D?DDFHFHCHJIGGIIIGG@FF94FEHHCHGGGGGH4DFCFGII@
@1487333/1
aactgagaggccaaactccttcaggcatgggtcactattaaggttgattt
+1487333/1
@@@DDDADFFFFDFIIEFI9CDFH3CCGGEFFFEF9FAFIB49B>099?B
@2043548/1
tgaacgtgtacacctcacatatgtatggcacaactgataagttaagcatt
+2043548/1
@@CFAB?DFHFHHIDGJFGIIGJEG9CGHGAF:?FDDFFHH<4?GG9FFC
@4751687/1
ggcacattgcagttgctatcatacattcttaatatctgtgtattaagcct
+4751687/1
CCCFFFFFHHHHHIJJJJJJJJJJJJJJJJJJJJJJJJIJIJJJJJJJJJ
@7837474/1
ggccaacatattactgacctcaaccgtacttctagcattagaagtttctt
+7837474/1
BCCFFFFFHHGHHIJJJJJJJJJJJJGIIJIJJJJJJJJJJJJJJJJJJJ
@1489091/1
ctgcttttttagttttataggttccttaatca
+1489091/1
@@@DFFDFGHG?BGGHJIGGC<4?CDHGFA9E
@4753310/1
ctgctaacctcttggcaatttttttcgatttgccagtacctatttctttg
+4753310/1
CCCFFFFFHHHHHJJJJIJJJJJJJJJJJJJJJJJJHIJJJJJJJJJJJJ
@2607552/1
cttctagtgcttcttccaaagcaaataatgaaactt
+2607552/1
@@@DDDD4CC><<CFHIIGBGGIII9AHCHCC>H<B
@5773858/1
caggtagtaagtgatcattaagttcgccgatcttgtacaacattttacat
+5773858/1
@BCFBDFFHHHFHGIJJJJJJJJJJJJJJJJJJJJJGJIJIIJJJJJIJJ
@6302943/1
ggaagttttatttacattttttgcctgaacacattgggtcgccataccta
+6302943/1
@@CDDADEHHHHHIGHIIIIIIFHIHHHHGIIIIIGHAGDHEHHIEIGGI
@5774016/1
gccgtaatgaatggtgttgctttcgcagggtaagtctttcagtctcatcc
+5774016/1
=<@BDFDDFFHHDBHEBEFFHGIHG>8?8:?C>FHGCGHA9999BDFF?A
@323212/1
ctgcagggaacggcgacataggtgtctgctcttcacatactcttgttaca
+323212/1
@@@AFDAFGGFA::FGIIGFHHGGIG9DHGDGHJEIGGGHEGHIIJIGGI
@7838483/1
ccctgttgttccattgcttgaggtctggtaattggagcggcttgtctaa
+7838483/1
@@CDFFFFHHDFDGBHGIIIGIICFHIIAEGHGIIIIIIIIII0/.=/=
@1490149/1
caagctctggcattttcctgtgactgatttttcttcaa
+1490149/1
@@;;D>DED?FCDHEFFDGIEFHC?BAEE@E4EEFIHC
@323646/1
ccttcttctatcacatcggaggcaaccaatatgttcgtctcaccc
+323646/1
@@@DADDD>DFDDH@BHG<FH@CFH9EBAA9DGACBE?DD@GGC@
@2609107/1
gcacggaaagcagcgagatgagcataataggtagg
+2609107/1
@@@DDDDDDF?DFGH1:E=CGEEBF>DB9B90?<D
@6304095/1
ccacgatttcggcagcttttacctcattttcactcagaagaaataatatc
+6304095/1
CCCFFFFFHHHHHJJJJJJJIJJJJJJJJJJJJJJJJJJJJJJJJJJJJJ
@3146481/1
gttgtttattagggtagcatttggagg
+3146481/1
@@CFDBBAADHHFIHIJI9FFGHIHG?
@6304381/1
agtcccttcagttaatatgctttaactgacaacattcaatgttctgtaat
+6304381/1
BC@FFFFFHHHHHIJJJJJJJJJJJJIJJJJJJJJJJIJJJGIJJJHIIJ
@901191/1
ctctgtcgaacagcttccacagcttgtctgtaattgcgataaggtttttc
+901191/1
@@@DD>DDFFHDHD<EH<@F<GEAAHE<GF>EFHCHIGBGG?FCBA@FGG
@5277492/1
cagagctatagtagttgaatggctggttttcaccaacattccagctagtt
+5277492/1
BBCFFFFFHHHHHJJJJIIJJJJJJJGHJJJJJJJJJJJJJJJJJJJJIJ
@4756324/1
gaaaagaatgatcttccaactgtcacaaacctgttagcagctggttgcct
+4756324/1
CCCFFFFFHFHGHEIJJJJJJJIJJJJJJJJJJJJJJJJJJJJJEIJJJJ
@901794/1
gtcccatactccctggttgggaagtgcttgttgttttgcagacaacatgc
+901794/1
CCCFFFDFHHHHHGHIGGGIJFHC<CGGGHGGIFIGIJJIIBGGIIIGIH
@4756447/1
gccacatcaatgttaaggaatggtttccaaccaataattgcagactggaa
+4756447/1
CCCFFFFFHHHHHJJJJJJJJJJHHJIJIJJJIJJJJJJJJJJIJJJJGJ
@5278384/1
gcctagacttgtgcaccagctaaagaagacttatctttaaacggcagctt
+5278384/1
@@?DDDDDHHFFBEGHBGGIGHEGIEHIGIIIGIGGIIGIGIEHGHEEEH
@3737598/1
ccaaacattctgcaaaactttattgtcttcaaatagtacttcaccaaaaa
+3737598/1
CC@FFFFFHHHHHJJIJIIJJJJJJJJJJJIJJJJICFIIIIJJJJIJJJ
@5279058/1
atacgatgtaatattgaaggcaataaag
+5279058/1
?@@BDD=D?DFDF94::CHGAFEEH@HD
@5775654/1
cttggaaggaagacttcaggtaacgaaacataggctctacctgatctgga
+5775654/1
@CCFFFFFGDHHHIJJIIIJHGIJIIJIIJJIJJJIJJIIJJICHIIIIG
@3148273/1
cttcttctttaagacactgactaaaatattgttcaagttcacgag
+3148273/1
@@@DFFDFGHFFGJG?FD>DGHGBHECECGDH@HCII?EEEBFF6
@325139/1
gccgatcttgtacaacattttacatgcagttagtgcaactgctcccttgg
+325139/1
@@BFFDFFHGDHFHIIJJJIJIJJIIIIJIJJIHGIIFHDGHIJIJJIHI
@7839604/1
ctcatcttcatcatccaagccgtaatgaatggtgttgctttcgcagggta
+7839604/1
CCCFFFFFHHHHHJJJGIIJJJIIIIJJJJJJIJJJJIJJIJJJJJJJBF
@7839624/1
gtggaattgtgacactttgatgttgtaaggtgctgaggcaagtgttggga
+7839624/1
CCCF?DFFFFDHHIIIIEIEGE<FHHIIIIBEHHGIIIIE;;BFHIIIIG
@6805752/1
cttaggaatatttccaatgaattcctctatttcattgtgcattaatctat
+6805752/1
CCCFFFFFHHHHHFHIJJIJIJHGGHHJHIJJJJHHIGHIJJIJJJJIJI
@5280891/1
ggaaaagtgcacccatcaaagcctcaaaacagttagccattgcatgcctc
+5280891/1
@BCFFFFDFHHHHJJJJJJJJJJIJJJJJIJJIJJJIEIJJIHIGIJJJJ
@2611506/1
ttataccgctatcatcctggctgttgccatttgattcgtcctttgttttt
+2611506/1
CCCFFFFFDAFFHIEGGEH9EGICHEGJJIEFG49CFDHAGHIEB?FGGG
@4760684/1
cacgacctttggattgaatataagaccttgttgttttagggtaatcaaat
+4760684/1
@CCFFFFFHHHHHJJJJJJJJJJJJJJJJJHJJIJJJJJJJBGIJJJJJI
@3741405/1
catcaactgagaggccaaactccttcaggcatgggtcactattaaagttg
+3741405/1
CCCFFFFFHHHHHIIIJIJJJJJJJJJJJJJIJIJHIIIIJJJJJJIIIJ
@6308209/1
gttgctgaggctgctgtggtctctgctgttgttgttgctgttgttgttgc
+6308209/1
CCCFFFFFHHHHHJJJIIJFHIJJJJJJHIJHIJIJJJJJIJJIJJIIJI
@3149570/1
catggctgtccctttattatccctttcagtggacaat
+3149570/1
@@@FFF>D;AC?BDGGGI4FIFHDHEGEE2AFHHGGG
@2047211/1
cgcaacaattgtacacaactccataggaagcgccaaaggcttctctcgtg
+2047211/1
@@<DDDFFGGBDFGIIJIIIIJGHIGJIIJC@BGIGBDHIIJIJIIGGIA
@5283545/1
ggactgtcagatggttttggagaattatcaaagagaattattgaattcaa
+5283545/1
CC@FFFEFHHHHHIIJJJIIJIIGIJJIJIJIJJJJIIJJJIJJIJJJJI
@1494038/1
acaggagatactggttgttgttgaggtggtagtt
+1494038/1
@@@FADFDHAFHGIEEGH9FAD>CGG9CGAEGFE
@5779911/1
gctaatttaaaaattgaatagtttttatgaaatgagtcagaattttcgtt
+5779911/1
CCCFFFFFHHHHHJJJJJJJJJJJJJJJJJJJJJJJHIJJJIJJJJJJJJ
@326735/1
aatctcgaatctattatctcttggacaagttgttatattagtcactttat
+326735/1
CCCFFFFDHDHGHEIEFGHHJFJJIHIIC?BH4CBFIHIEBHFGGCFGGI
@2613228/1
atcagtaatctcgaatctattatctct
+2613228/1
;?<DAB42A?>A3CB<;ECFEAFC@CF
@2613985/1
gctcacttcaccaacattcatgaataatggaaaatcacatagcttc
+2613985/1
?@@DDFDFGHH<?@GGGC?I<FDHIGIGF9@AFGEBGEHDHCGIG?
@329047/1
gcggttgttgccactgctgttgttgaggc
+329047/1
@@@FDFFDHDHHHIIEBF@FFH@F>HGDE
@8341582/1
gttcaacttctttggtgtacagaaatatttcggcttctgcttccgttcca
+8341582/1
BCCFFFDFGHHHHJJFHHIIJJJJJJJJIJGGIJJJJJJJIIIIJJJIGE
@2614767/1
gtccttctaacctgttcttcttgaagttggttcagctgtagtctgtctgc
+2614767/1
C@@FFFFFHGHFGIHIIJJJJJJIDDEIIFCFGCHGIBGFHEGAFHGGI<
@2049728/1
cagcaacagcagagaccacagcagcctcagca
+2049728/1
@@@FFF8DFH3<DHH<ACFGGIEGGI9:??F?
@3152682/1
catcaacgttcactgtctataaaaatacaagaattcctaattggtagtat
+3152682/1
@@@FDDDF<DFHHBGAEBHIIGCCFICGHICGFEHFHCEHHI9BB<B?B<
@5781030/1
ggaacgttgatctggtctggagctggatgagtgacatcagcgccaacaac
+5781030/1
CC@FFFFFHGGHHJJJIJIIIIDHIJDGGIJCGGHGIJIIJIIIJIJIIJ
@1498234/1
tgataaattagaatcatcccatagcaaatgatatttggtaggacgtgctg
+1498234/1
@@@FFFDDHDD?FGC>FHIJIIJG9ABFFEGBEHIGID@GGCG@?6DGHI
@6808479/1
cttaactgtccttctaacctgttcttcttgaagttggttcagctgtagt
+6808479/1
CCCFFFFFHHHHHJJJJJJJJHIJJJJJJJJJJHIJJHIJJJJJJHJJI
@1499374/1
gttcactgtctataaaaatacaagaattcctaattggtagtattccaatc
+1499374/1
@@@FDFF?<F>AFIIIB<CF9HIECFAHFHGFGGCHBFHICDG9CG@GHH
@3745667/1
gcagggaattctaagagggtacacaattcaggcactaatgtctcttcaaa
+3745667/1
@@@DDDDDHHBFHIGGGHBC?CHGHEHHIGGGI@FHI<GGIHIHHGGGGG
@5783467/1
cgtgcatggtttaagaaagaccaaaggtttctgttgagctagtcatttgt
+5783467/1
BCBFFFFFHHHHHJJJJJJJJJJJJJJHIJJJJGJJJJJJJJHIJJIJJI
@6311893/1
agcatgttcttgcctttgttgctgctgtggtggttcttgcctttgcagct
+6311893/1
CCCFFFFFHHHHHJJJJJJJJJJJJJJHIJHGIHIJJJJJJJJJJJJJJI
@4764919/1
ccatctgcatccttcttttccggaaagaacctagtgtgatggcgttt
+4764919/1
CCCFFFFFHHHHHJJJJJJJJJJJJJJJJJJJJJIJIIJJJJJJIJJ
@4766770/1
gtattagagcatagatcagaattatttttattaatcatttctggaaactt
+4766770/1
@@@DFFDDFHFFFIGGGHJHGHIIJJJIIJJJJJJHIJJIIJIFGFIIII
@3153874/1
gcaattctttacatcaataccttcttctatcacatcggaggcaa
+3153874/1
@<@;7?;DFHBFFDHH4CEFEHGGEIIGB9A2C<AC;?@?06?;
@333998/1
gtggaagtaagaggtctttcatttaatgttttttgaaaag
+333998/1
@@CFBED;CFHH>EAGHIGGIIGIIBHIHB4?EEEH<BFD
@4767350/1
gaggaaacaaactttgtgagtgttctaaagctacttttgcagcattcatt
+4767350/1
CCCFFFFFHHHHHIJJIJJJIIJJJJJJJJJJJJJJJJJJJJJJJJJJJJ
@2052312/1
gctggttgtgcgaaggattttccaaccatagaagctgtgtccctatggat
+2052312/1
@@@1DAD?FHHHDIFBG@HHIG4?E9@GHEGGHGGAHG@FBFDDBFGC9B
@5285782/1
ctcttctatgtctaggtttcctactgacagcaccacgagaactactatga
+5285782/1
@@@DDDDDHHHHHIIIGHBHE:AC:A33<A8AFDF;C:?F:???????DB
@1499787/1
ccactttgttctttcttgtcagcacagaataatcttgtatgatgtctctt
+1499787/1
<@@DFFFFFHHDF>BGIJHHIIIGGC@?FG4FHEGGEC?EFHI@1C?BFG
@3155381/1
cactgctgctgctgcggctgttgttgcctctgctgctgctggggctgttg
+3155381/1
@@@FFFFAHFFHHEEGIHHA8CHH<DCBFGGIGGFDH<FCCHFGHAG;F>
@909091/1
gcccactcgaattctttagttagggtaattaaaccaagccctatttcctc
+909091/1
C@@FFFFFGDDFHGGHHGEC4FGIGCGHIGCHJIICBFE=DH>FDDIE>C
@1501505/1
aacaaacacttggggagttaaatcaacatcagctgagatatactcatatt
+1501505/1
CCCFFFDDDDHHHGHGGHHGGIGHEIGGIGIGIIJJFEEGGIGJIA<<BG
@3747593/1
ggcatttctttcagaccaaaatttctttgtaaacaagttagtaaaat
+3747593/1
CCCFFFFFHHHHHJJJJJJJJJJJJJJJJJJJJJJJJIJJJIIJJJJ
@4768791/1
gttgccactgctgttgttgaggctgctgtggtctctgctgttgctgttgt
+4768791/1
CCCFFFFFHHHHHJJJHJJJJJJJJJJJIJJHIJJJIJJJIJJJJJIIIF
@5785974/1
ggctggtgccctgaataccttgatggctacaaagatagaagtcgaattca
+5785974/1
CCCFFFDEHHHHHJJJJJJJJJJJJJJJJJJJJJJEHIJJJFGIIJJJJJ
@6317637/1
gtgcagtatgttttccaacagtcataataaattcattagactgtcgatga
+6317637/1
BBBFFFDFHHHHHJJJJJJJJIJJJJJJJJHJJJJJJJJJJJJJJJHJJI
@6317753/1
ctaatatggattgcgaccattactttgtggtccaaaatcagagctacaac
+6317753/1
CCCFFFFFHHHHHGEHIIEGGGIJJJCEGGCFHGJJJGGGEHGBFHIIIA
@335963/1
gtgatctaatatttgagcagaaggtgct
+335963/1
?8=ADDDFFDBFDHIAHIEF3ABGFBCD
@909395/1
ctcagataatcccatatcattgagacattaa
+909395/1
@@@FFDFFHHGH>GGEI>IHIIEHCGGH9F<
@2053897/1
taggaagttatcaagaaatctaagattgcatcaccgaggaattccagcct
+2053897/1
C@CFFFFDFBHHFEHIIJIJJIEIGHCHIIIIGGGGIGIAG>DHIJ9BF;
@1502021/1
aatgtttctagcctttcataattcataacgtcattagcagagctcgctac
+1502021/1
B@@FDEDFFDHGGFIGIDHIIIJGIGIGGJIHGGDCFG<F?DGHIJID=D
@5286904/1
ccaatgtttctagcctttcataattcataacgtcattagcagagctcgct
+5286904/1
CCCFFFEFHHHHHJJJJJJJJJJJJJJJJJJJIIJJJJJJJJJJJJJJJJ
@6812224/1
caattgaaaatatttatatatttgagtaactatgatttagacattacta
+6812224/1
CCCFFFFFHHHHHJJJJJJJJJJJJJHJJJJJJJJJJJJJJJJJJJJJJ
@5287067/1
ctcagaagaaataatatctcagcaccaattttatgatttctcttctcttg
+5287067/1
CCCFFDFFFHFHHJIJJIJJIJJIJJIGIJIIIJJFIJJIGGIJJJJJJI
@2054689/1
cccgattctatttcttggtcatcagtttgagatactgtaatgcattgtag
+2054689/1
@@@F=ADFHGFHGIIJJIAHAADGGHCB<<FD>DB>?C@F@D@DD<FG4<
@6812885/1
ctgaattatttcttgacgatgttgctgaactctaacagtagcagcatatc
+6812885/1
CCCFFFFFHHHHHJJJJJJJJJJJJJJJJJJJJJJJJJIJJJJJJJJJJH
@4772661/1
ctggagtttttcccggaagcaccaccacaacaagctgtaatgcttggaag
+4772661/1
@C@DDEAB<?CDHHGEHIDGHIIIIIIIIIIIIIIII?FHGIIHIIFIGD
@6813702/1
caccttccaaacagtatctaaagacatgccactgtcaagaaaaattgctc
+6813702/1
@@CDFDFFGHGHHIJJIJJJJJJGHIJIJJIIJJJJIJJGGHGIGIJIJJ
@912851/1
tgcaggggaacgagaaccaatttcttttttaaaataatcagcaaaatcca
+912851/1
<@?ADDDDHAFHDIGDGEH9CFHICEDHIJJJEBC9?F?FHIJGG3FF9@
@6814559/1
taaagttgatttgtcttatagacttgacaattttttcttttcttctttct
+6814559/1
BBCFFEFFHHHHHIJJJJJJJHIJJJJJJJJJJJJJJJJJJJJJJJJJJF
@1502861/1
cctcattacaacatccagggccattatcgcatcatacggaatctgccgag
+1502861/1
BC@FFFFDHHHHGJIJIDEDGIJGGHIEGEGIECHFG>DHIIJIGGCFBH
@1503197/1
ctgctgctgcggctgttgttgcctctgctgctgctggggctg
+1503197/1
CCCFFFFFHHHHF>EGHEH?GGC<DGEE>F@B>?>DHEGHBB
@2624368/1
cccgattctatttcttggtcatcagtttgagatactgtaatgcattgtag
+2624368/1
@@@FADDEHHFHFEGGE<CHFCHFGIHGHHGIJGIGIHHG@HBCIICHHI
@3158453/1
gttcatgagttccactttcacaatcaattaattggta
+3158453/1
@@7DDBB4D??FDGE>:CIIG<C>FGGHGI>CHGE?@
@3158908/1
gtcattagcagagctcgctactaaggccttca
+3158908/1
?@;DDDD?FD:CF;EHAGHGEG4A3?1?<?C<
@3750796/1
gcgataaggtttttcaggattgatagatacatcataatgatgaataacca
+3750796/1
CCCFFFFFHFHHHJJJJJJJJJJJJJJJJJJJJJJJJJJJJJJJJJIJJI
@8351294/1
ccacattccattccatgatttattaaacccgatgctagctttcttaaatc
+8351294/1
CCCFFFFFHHHHHJJJJIJJJJJJJJJJJJJIJJJJJJJJJJJJJJJJJJ
@2627688/1
aggaaatagtattttttcttcatcgtctt
+2627688/1
<?@1B??D82=::?G>:FEBFD4CGCBB7
@1505626/1
tctgtatcaacaactgtaccagccggcacattcat
+1505626/1
@?@DBDDDFDFFDDBGEF<HAG<FH1:DDE>FB?D
@4303391/1
caggagctgcgacaccatctgatgcctggtgcggaggctaccttgccgta
+4303391/1
CCCFFFFFHHHHHJJJJJJJIJIJJJIJJHHIIJJJJJJJJJJJJJJJEH
@342330/1
cactggttacaggagatactggttgttgttgaggtggtagttgagtttgg
+342330/1
@@@DDDBDAF<:CFEGGGCEHF?EC:FFGHEDGG>FC@F<?DG@D49?<F
@343515/1
ctccaattgcattccctttcacactagggacatgaggtgaaattattggt
+343515/1
@@@DDDB?DHFDBF>FGI9FH><FA@EGD?FHHEDFHFFE>?@44BGHI?
@6820630/1
gtcacttcaaactgttgctcagcagctatctcttgtaggaactggactgc
+6820630/1
CBCFFFFFHHHHHJGIJJJJJJJJJJJJJJJJJJJIJJJIJJIJJJJJJI
@6322602/1
gctggtgcatgtaatactttgtagatatcagacatttcttcagggagaat
+6322602/1
CCCFF?DFHHGHHJJIJIIJIHHJIJJJIIIIIJJJJJJJJJJJIJHHGG
@7316816/1
gtattataacatgacctaagagttttattaaagttggatcattagcagaa
+7316816/1
B@@FFFFFHGHHHJJJJIIIIHCHHIHIJIIJJHIIIGJJIJJJJIIJHJ
@2629856/1
gttcttcttcttttttccacgtgaaatctttaggctgcagctcaaccatt
+2629856/1
CCCFFFFFHDHHGGGEHIJIIHJJIIJJIGICHGG<;FFFGCIIIIJDG<
@7851467/1
caccttttggaagctttacaactcctaatcctgtttcatccgcaattttc
+7851467/1
CCCFFFFFHHHHHJJJJJJJJJJJJJJJJJJJJJJJJJJJJJJIJJJJJJ
@4777561/1
ggtggttcttgcctttgcagctgttgtggtggttgttgcctctgttgctg
+4777561/1
BC@DFDFFHHHHHJJJJJJJJJJJJJFHJDGHFGHHIJJJJJJJFHIIJI
@5797183/1
cctgttgttccattgcttgaggtctggtaattggagcggcttgt
+5797183/1
@@@DDD;AFFFBFDEEHHDGG9GGGG@<<CCDHBEF>6FEHG@D
@5797534/1
attagaaatcttaataaataggacgaccaacacagcgataaaacctcttc
+5797534/1
CCCFFFFFHHHHGJJJJJJJJJJJJIIJJJJJJJJJJJJJJJJJIIJJJJ
@5293963/1
ctctaacttcaattaatttctgatttttattaacaatagattggttgtaa
+5293963/1
CCCFFFFFHHHHHJJJJJJJJJJJJJJJJJJJJJJJJJJJJJJJIIJIIJ
@8355385/1
ctccactgaaccaaatcggctccttgaatgaatttttcattcctccatac
+8355385/1
CCCFFFFFHHHHHJJJJJJJJJJJJJJIIIJJJJJJJIIJJJJJJJJJJJ
@2061584/1
cactgctgaggcttgaacaagcccttctgatagcctgcaattcttggttc
+2061584/1
@<@DDDDDFD7DBHB3?AFGGDHIIIIGGGGCGGIIIFCHIIBGECC4?D
@1510647/1
tggacttcacaaagctctccaacaag
+1510647/1
@@@DDABDAF8BFDGAEEHEEHFH9E
@5799170/1
ctttcattatcgtaaattgtcacggtctcaacaagttccgttttttggag
+5799170/1
CCCFFFFFHHHHHIIJJIJHJJJJJIJIJJJJIEGHHIJIIJGIJJJJJJ
@6821784/1
cttcattgtaacttggcccgcaacaattgtacacaactccataggaagcg
+6821784/1
CCCFFFFFHHHHHJGJJJJJJJJJJJJJJGGHIHJJIGIHJIJJJGIJHI
@8356745/1
cggataattctatacagaaactttaggatactcttttgaaattacttcaa
+8356745/1
CCCFFFFFHHHHHJJJJJJJJJJJJJJJJJJJJJJJJJJJJJJJJJJJIJ
@4778921/1
gcccaatattgattccagaacttccggcataatgagtacatcatttacat
+4778921/1
CCCFFFFFHHHHHJJJJJJJJJJJJJJJJJJJJJJJHHIJJJJJJJJJJJ
@8357339/1
caggaatggaatgctgagtaacaagattatatgggagagtagcttgaggc
+8357339/1
CCCFFFFFHHHHHJJJJJHJJJJJJJJJJJJJJJJJJJJJIIHJJGIJJJ
@345761/1
gtctcaacaagttccgttttttgga
+345761/1
<@@?D>:3?FDHD>?<GHEGIA@:3
@7318195/1
gccacatcaatgttaaggaatggtttccaaccaataattgcagactggaa
+7318195/1
CCCFFFFFHHHHHJHIIJJJGJJCHIJJJIJJIJJJJJJJJIJJJIJJJJ
@3164875/1
ggtcattatgggcttctattagttcatctatattttttaaggaag
+3164875/1
@B?DDDFFGDFAHIJJJ>FGHJECHI@HHBHGGGIJJJFHCHBH?
@6325016/1
ttatcattgctagaagaaaatcttctagaaatgggtgatgattctttgga
+6325016/1
@@@D?DDDFFFF<:E:?CABEAAHFIIFB>EHEF@FFGIF@>FFEFIIII
@347722/1
ctcctgaccaacttgaagacaaggtaaatgaggataccttaatttcattt
+347722/1
CC@FFF>DHHGGGIIIGJGCBFHI3AFHIJJIDG;GGG@GIBB@D@EFGE
@6328499/1
ctggcatttaaaaaaaaaatcaaaagctagtagaccaattaagaactcaa
+6328499/1
CCCFFFFFHHGGHJIJJJJIIIJJJHIIIJDFGHJIJIIIIJIJJJJJJJ
@1511557/1
cttctgttgtttcaattttggcagtatgcaaatattgtggaccatc
+1511557/1
@@@DDFFFFHHGGGDEG>FHGH<E:FHI9F4AEECG4?EGGGCEG3
@2063671/1
tagctttttccgttgggattcattatccattctcccctaggctttgcttt
+2063671/1
@@@FFFFFHHHHHIJIIHIJIFCGIIJJJJIJIBHIICBGGIJJJJJJIF
@7855245/1
gttacaggagatactggttgttgttgaggtggtagttgagtttggtgggt
+7855245/1
CBCFFFFFHHHHHJJJJGIJIJJJJJIJJCGHGHJJIJHIIIJJJGHIJ@
@351377/1
catggtttcaatgatttccctgttgacctt
+351377/1
@@@DDDDD<CCD8CFHGII@@CFG<<3CEF
@1514716/1
gtcgaatactgttcttaggaatatttccaatgaattcctctatttcattg
+1514716/1
@@@FDDDDDAFB?BEHAAEH@GGFGGHIBHH<<CDHHBHIFG>>B?F@4?
@352255/1
gctgtcaactcatgttgcaaaacatgtaaaaattgaccttctgaaacacc
+352255/1
@@@DDDD?FHHHFG?EFBHGHIGGGICHGD@FGHEEH@HEDGHG4DFEHE
@918859/1
gtgcttttggtacctctacatcttcagcttcttca
+918859/1
@@@;DE>DHA:?D<CFFHIG>CHCHGHII@H?FGE
@919254/1
gtcgttattgaaatcagctctcctaacaaggttgttaatctctc
+919254/1
@@@FFFDDH8DHBIJIJJIJFJJJJJI9BEFDHG0??DC@@CFH
@6824658/1
cccaattctggcccaagaggagagcttttattgaatagaataggaatgtc
+6824658/1
CCCFFFFFHHHHHJJJJJJJJJJJJJJJJJJJJJJJJJJJJJJJJJJJHI
@2635655/1
ggtgtttttgagctcatacttaatccaatgacatggggaagtcaattgct
+2635655/1
@@?DDDFFHHH<DHGIE@FHHIGIGHGIJJHGIIDGFE@DG<DGFGGGII
@5297519/1
gcttgctgttgttgctgctgctgctgttgttgttgttgaccccatggttg
+5297519/1
CCCFFFFFHHHHHJJJJJJJJJJIJJHJJJJJIIJCBCFHBBBBGCHIEI
@6328754/1
atcgacaacaccgcttgtgcggcaatatgtttggcttgctgttttgt
+6328754/1
CCCFFFFFHHHHHJJJJHGIIIJJJJJIIIIIJJJJJIIJJFHGIGH
@3758060/1
ttttcatttgactcttatgaaaatataactatcactgcttttttagtttt
+3758060/1
CCCFDFFFHHDHHJIJIIGGIGHIJJIIJJGHHGGJJGJJJJJJJJJIJJ
@4782335/1
gaaatctttaggctgcagctcaaccattttatcggccaacatattact
+4782335/1
@?@DDDF>FDHBF<CEGIJFHIIIGIHHDFEGICFDGIGHI>FBDBFF
@5804974/1
cctcacttgttttgtcataagttgtaacagtaagttcttttttttccttg
+5804974/1
@@@DDBDACHFDFICGDFHGICFGIIIIEGBCHEGCDHGIIIGHHHGH>=
@4314044/1
gtgtttttgagctcatacttaatccaatgacatggggaagtcaattgcta
+4314044/1
BBBDFFFFHHHHHJJJJJJJJJJJJJJJJJJJJJJJJJJJJJJJJJJJJJ
@1516250/1
gcagcgagatgagcataataggtaggtgcagggtatgaaactgaacgtgt
+1516250/1
@7@FFFDFFDB<FHG@@CHGII<AFB<EGCHBF10BDBFFHDEH4/8BFB
@8366351/1
gttcgtggaagtaagaggtctttcatttaatgtttttttgaaaagcctca
+8366351/1
BBBFFDDFHHHFHIJHHJHHJJJJJJJJJJJJGIJJIJJJIJJIIJJJJI
@5807807/1
ctccaatcgcattccctttcacactagggacatgagg
+5807807/1
?@?BDDDDH@BF@GFCHBGHCEHGIIIIF3CC?D@?G
@2070007/1
cccgatgctagctttcttaaatctggttctctaatcatctgattagtagt
+2070007/1
@@@DDDDD8DF8DEFGHHIII9CHHHAHEGHIGGGICGDEHG9B<399?:
@4783386/1
caggtttttgaaaaaattttggccaatagctgtgggttatatggtgattg
+4783386/1
B@CFDEFFHHHHHJJJJJJJJJJJJJJJJJJJFHIJ?FHIJJJJDGHJJJ
@2071816/1
ctcaatgatttcctccttccaaaaaaatacagcaa
+2071816/1
@@@D=BDBD?A>DFG@D@FEE<C;F1E@9BDAD9D
@5299453/1
gtcgtgagaagctgcaacggctgctatagatggaacgttgatctggtctg
+5299453/1
CCCFFFFFHHHHHJJIJJJJJJJJIJJJJJJJJIJJJHIJIJJJJJGJJI
@3759789/1
ggataactatagaggttcttctttccatcaaaggcaggaaatcgattttt
+3759789/1
CCCFFFFFHHHHHIJHIIJGJJJJJIJJIFJJJJIIIFJIJIFHIIIIJJ
@2637695/1
ctctgcactgtgacagtcttcaagcactgagttagaatac
+2637695/1
CCCFFFFFHHFHGIJIEFHIIAFGE;FHGHG<EAEACHII
@5300655/1
gcccagacccttatttcaacaccagtgaaaaattgtttgccacgcatgtc
+5300655/1
CCCFFFFFHHHHHJJJJJJJJJJIJHIJJJJJJJJIIIJJJJJJJJJIJJ
@2073566/1
ctatagatggaacgttgatctggtctggagctggatgagtgacatcagcg
+2073566/1
@@@FDFFFDHHHHA@BGIIJJFIIJEIIJGHJIIGGHIIGIJGJJGGG@H
@5301433/1
cctcaagttccatcctatcattgccaattggtagtggatctctagtataa
+5301433/1
CCCFFFFFHHHHHJJJJJJJJJJJJJJJJJJHHIHIJHIJJJJJJHIJJJ
@6332824/1
ctttgatgttgtaaggtgctgaggcaagtgttgggattttgaccatcttc
+6332824/1
CCCFFFFFFHGHHIIICFHIJJJIJJIIHHHIIJJBGIJJIIJGIIIGII
@4314807/1
tggtggaggatatgaagtattataaggtacatatcctggggcactcggag
+4314807/1
@@CDFFDDHFHHHJJJJIIJIIJJJIGHIIIJJJIJJJJJJJJIIJJIGI
@3169512/1
tgttgaggctgctgtggtctctgctgttgctgttgttgctgaggctg
+3169512/1
?@<DBDFFHHGH>GBHBAFHH<HGIIGIECEF9?F9CCFHG4?BB@B
@6334108/1
caaagatagtaagttatttcttctaaattctgctctgataaattagaatc
+6334108/1
CCCFFFFFHFHHHHIJJJJJJJJJJJJJJJJJJJJJJJJJJJJJJJJJJH
@6334472/1
caagaccataaccaagatcaattactctaccaggtggaggtgaaaagaat
+6334472/1
CCCFFFFFHHHHHJJJIIJJJJJJJJJJJJIGIIIJIGIGHHIJJJIJJJ
@923427/1
gctcacttcaccaacattcatgaataatggaaaatcacatagcttcggcc
+923427/1
CC<DFFFFHFFDDEIIJBDF@CCFGHEECHGBHEGGCBHGIGE4BFHGI:
@5303989/1
gttgcaacttagatttagggtcattccaatcttgatgcatgatgaaatca
+5303989/1
@@@DDDDDHFHDDGIIAB9BFHGCGEEFHDHGIGEEHGIFIBACFD?BFG
@4786352/1
ggctacaaagatagaagtcgaattcagttggatgggtaattcccacatct
+4786352/1
CCCFFDFFHHHHHJJJJHIJJJJJIIJIGJJIJJJJFEGIIHIIJJJJJJ
@923901/1
gtgtaatcactgctgaggcttgaacaa
+923901/1
?=@DDD?DAFFHHIEH<=FGEF3EGHE
@3763517/1
gcacattcatctttgctgaggtttgtatctgttgcagtagttacatggct
+3763517/1
@@;BDDDFGGHHHIIIIIIIDGHGIBFHHIIHHIIIIGGGIHEFEGGIGI
@361365/1
tgtcaattcaccaggtgatatatttttgcacctgttataaatgtaggaag
+361365/1
@@@DFFFFFFHHHGBAEFHBGEHGGJIJIGIGGIFFFICD><@FBGIDC?
@361806/1
aatttgattgtttttttcatttctccctctggttgctttaatgatatcaa
+361806/1
@@@FFDEFHHFHHIIIIHGIIEGIBHEIGJIGIJFIEGIIIHI>FDGGGG
@6827485/1
ataatacacaaaatatagtttttggtaacataatagtaaaataaatgttt
+6827485/1
CCCFFFFFHHHHHJJJJJJIJJJJGGFHIJJEEGIIDHIIIJJJJJJFII
@1520406/1
cactgactaaaatattgttcaagttcacg
+1520406/1
C@@FFFFFHHGDHAHIEFGICG9EH<BHH
@5810688/1
ctccaaggtctccttgaacaaatttacctaaagcaacaacacaattgtcg
+5810688/1
CCCFFFFFHHHHHJJJJJJJIJJJJJJJIJJJJJJJJJJJJJJJJJJIJJ
@362906/1
ctttcttagatctaccagtgcccatggcagcaaatctacttga
+362906/1
@<@DDDDDFFHHHE@CGG4CH43ACFG<F@B>GEBE9F9D>F9
@5810938/1
gtacttctagcattagaagtttcttctccagctaaggctgtatcatcaac
+5810938/1
CBBFFFFFHHHGHJJIJJJHIJJJJJJJJJJJJJJJJJJJHJJJJJJJJI
@5810971/1
acttctttgaactaagtacagcgaaattcttattcgattga
+5810971/1
<?@DD:DACDABFDFG:AFHHEF:@F;BG@B>ECGGDGI?3
@1521153/1
cattttatagctactctaaaaacacgg
+1521153/1
@<?BDBDDADHDDEIEG9CF<<F@F1@
@6335166/1
ctggtattatgagtgttacttctcatcctaggacgtccacctcgaactga
+6335166/1
BCCFDDFFHHHHHGHJJJJJJJJJJJJJJJJJJJJJJJJJJIJJJJJJJI
@1523321/1
gtcgtgagaagctgcaacggctgctatagatggaacg
+1523321/1
@BCFFFDFDDHHHJJJEGGII6EGBGGHIIGIJJJFH
@1523523/1
tgtttcattccgcagattaaaatttttaagtacgactaagtgagcacact
+1523523/1
@@?DDFFDHFHFHGIIFIIDGIGDIIBEG9:?FHIGIGG@4DC9FHICGG
@7327270/1
ttctaacctgttcttcttgaagttggttcagctgtagtctgtctgcatct
+7327270/1
CCCFFFFFHFHHHIJIJJJHEHJJGGFFHIIGIIIIIHHHIIGHGIHIII
@3172100/1
gttattgaaatcagctctcctaacaaggttgttaatctctctttcccgat
+3172100/1
@B@FFFFFHHGFFGBAFHGGIIIJJJJI<@AEHGIJIIIIJGIGI>FGGF
@3172706/1
caccaattcactcccgggtggaaatactggtggtggaggatatgaagtat
+3172706/1
@@@DFFFDFHGGBEFBFE1C<;<BGDFHIGB@CHA?BC17=9=@<8CDHF
@5304343/1
accttggcagctgctaattttgcttggtgtttgttttctccaactccgac
+5304343/1
CCCFFFFFHHHHHJJJJJJJJJJJJJJCHGIJJHIJJJJJJJJJJJJJJJ
@6338611/1
gtggtctctgctgttgctgttgttgctgaggctgctgtggtctctgctgt
+6338611/1
@@CFFFFFHHGHHJJEHIJIJJHJJIIIGIIJJJJGIFFHDGGHJIIJJG
@2644029/1
ctaaacttggatcagtagtggtatcaatttcttctttaggtaaaactttt
+2644029/1
@@@DD?DDDHCFHGG4<E<FHCAGH>CDH>H<FHCHI9?BF@CCGCGIIG
@4787219/1
gtggaagtaagtggtctttcatttaatgttttttgaaaagcctcacttgt
+4787219/1
@@@FDFDDFFFFHGGHGHGGIGIGJIJGJJJIJJIJGCGGIGIGGGE@HD
@5813208/1
gctgctttatttgagcttcaacagaaccaggttcaactttacagccagta
+5813208/1
CCCFFFFFHHHHHJJJJJJJJJJJJJJJJJJHIJJJJJJJJJJJJJJJHH
@4790111/1
gtgtttttgagctcatacttaatccaatgacatggggaagtcaattgcta
+4790111/1
BBBDFFFFHHHHHJJJJJJJJJJJJJJJJJJJJJJJJJJJIJJJJJJJJJ
@3766578/1
ggcataatatgcaggagcaggtatagatactgaacgtgtacacctcacat
+3766578/1
CCCFFFFFHHHHHJJIJJIJJFHJJJJJJJJJJJJJJJIIJJJJJJJJJJ
@4321948/1
cattagcagaaatcctcattctttcaaaaaaaactattcgtaggagtaaa
+4321948/1
CCCFFFFFHHHHHJJJJJJJJJJJJJJJJJJJJJJJJJJJHIJJJJFHJJ
@4321958/1
gtatatataagattacaattcttaacattttttctttaaacaaagaacat
+4321958/1
CB@FFFFFHHHGHJJJJJJJJJJJJJIIJJJJJJJJJJJJJJJJJHIJJJ
@1531462/1
cttatacctagtgcttctgtaaaatgccaataattgttctttcatgatac
+1531462/1
C@@FFFFFHFH<FHIJHGIHCHFIIC>GHGIGJIGIHDIJBGICGH<BGD
@5816297/1
caaaatcttcttcatcacgtcgtctttttttaccaaaccggtattttccc
+5816297/1
CCCFDBDDHHGHHJJJIJJJJJJJJJJJJJJJGJIJJJJJIFHIJIJJJJ
@7866441/1
gttgctgctaaatcttcaagtacatagtacataactttagctgtcgtctt
+7866441/1
CCCFFFFFHHHHHJJJJJJJJIJJJJIJJJJJJJJJJJJJJJJJJJJJJJ
@3176216/1
atataagattacaattcttaacattttttctttaaacaaagaacattgga
+3176216/1
CCCFFFFFF?FFH>BBGBCHGCAHGHHIGHGIGIJDGF9D@B;DFIFAG9
@931054/1
gtttggtgggtaggggttgtttccctagactgtggttgagacacttgctg
+931054/1
@?<DFD3AB>1ADFHI@EFG=BCDHCGGHIGG<??BDF9B?3BB3B8=;F
@6834080/1
aattaattcaattgaaaatatttatatatttgagtaactatgatttagac
+6834080/1
CCCFFFFFHHHHHJJJJJJIJJJJJJJJIJJJJJFHHIIJIJIIJJJJIJ
@3768137/1
gttcgtctcacccatgttaaattttttcagaatcatgtgattttttttcc
+3768137/1
CBCFFFFFHHHHHJJJJJJJGIJJJJJJJJJJJJJJJIHIJJJJJJJJJH
@3768825/1
agcacggaaggtggaatttttgcattttttataacttctttaatgctctc
+3768825/1
@@@FD@?DHD=DFHABFCHIIGAEFHGGIGADFFEHDGFHIIEFDFEFHB
@5308948/1
tgataagtttggttccatcaggaaacgatggtctgtgttgttctttttct
+5308948/1
@@CFFFFFHHHHHJJJJJJJJJJJJJJHIJJFGIJHIIJJIJJJJJJJJJ
@6343370/1
gttgctgttgttgctgaggctgctgtggtctctgctgttgctgttgttgc
+6343370/1
CCCFFFFFHHHHHJJJJJJJJJJJJHIJHIJJJJJJJHJJJIJGHIDGHI
@5309319/1
atcagtttgagatactgtaatgcattgtaggccgcacatgtttgtgcttc
+5309319/1
1414ABDFHHHHHIJJJJIJJJJIJJJJJJJJGIGIJJIIFIIJHJJJJJ
@6345081/1
gtccgactgatgatttgaggttcttgtggaattgtgacactttgatgttg
+6345081/1
CCCFFFFFHHHHHJJJJIJJHHJJJJIJJJJJJJJJJJJJJJJJIJJJJJ
@7867869/1
gtcttttttttaccaaaccggtattttccccttggcaacaaacagttgtt
+7867869/1
CCCFFFFFHGHHHJJJJJJJJ?FHJJJJJJJJJJJIJJJJJJJJJHIJGH
@6346413/1
gcatgactcatagcttggaggagatatgatttgtctctaaatgaataatg
+6346413/1
CCCFFFFFDHHHHIJJJIIJJJJJJIJJIIJJJHIJJJJJIHIJEIJJIJ
@3769065/1
tttttggatctgaagggcggtcccctcttttgggtggaatgtatgacgat
+3769065/1
?@@DDDADHDHDAC?9@GHG@???DHEADFG>:FFAACEEE;;??;;B=A
@2078619/1
gggaagttttatttacattttttgcctgaacacattgggtcgccatacct
+2078619/1
??@BDDDEGGFHGJGIFFHC>D@CGFFGHIIJJICGGIG;>FHGGGEGBG
@2078916/1
ggtggttcttgcctttgcagctgttgtgg
+2078916/1
@@?DF<DFHHDHHIIFII<3CGHHHD3AD
@367123/1
ctagctttcttaaatctggttctctaatcatctgattagtagt
+367123/1
@@@BD?4?BDA><E<EE@F:ADHHG:A>??HE@CFHDGGC@4:
@3178113/1
caccacaaatccacttggaaaactgtttatcatagatccgacgacacttt
+3178113/1
C@CFFDFFHHFDFGIGHG@FHHGGHBHID<HIIEGIEE>DGD0?FHBHCG
@2648462/1
tggtagttgagtttggtgggtaggggttgtttccctagactgtggttgag
+2648462/1
B@CBDFEFHHDHDIJJGGGIBGIIIHFHBFHC@CHEHGIJJJIIIG=BGH
@1535355/1
gcgtattactaggtgggcttcagagcagtacaagggaaagagaagataaa
+1535355/1
@@@DDDDD4C:C><3C:<AF?EECFIIF4EFFIEIG9BFC3BB;D@F4<F
@368743/1
gcagactctgtacttcctcctcatagttccacaatgagtaatttcaattt
+368743/1
@@@DBDDEGDBFHIIGFGEGGIJIII>FBGIIIIJCEIC@AED4D@GHJJ
@7333024/1
cagtaatttctttaatatttgaagtttctttattttcaatttcttgttta
+7333024/1
BCCDFFFFHHGHHJJJJJJJJJJJJJJJJJJJJJJJJGHIJJJJJJJJJG
@7333084/1
aggtatgtttcatttgacgatcaatatgagttgtggcccattgttagttg
+7333084/1
?@@ADDFFHDDHHIJIJJEDHIJGEIHIHGCHHGHIGGIHIIIGIIJFHI
@8374941/1
ctatttacatgcctagacttgtgcaccagctaaagaagacttatctttaa
+8374941/1
CCCFFFFFHHHHHJJJJJJJJHIJJJJJJJJJJJJJJJJJJJJJJJJJJJ
@2649774/1
aaaaaattataataataataaatactgtagcctttcgatactgagatttt
+2649774/1
@@CDFFFFFHHGGICHA?CHIJGIDGGIG4<CGEGI7?DHIIGEGG@FCH
@6348483/1
ctaacacttcacacataaattcgataacaggctgagctttataaaatgca
+6348483/1
@@@DDDDDH?FF?EGGHBGHFHHGIIIIIIEGHH9GEHIIIHGII>D>GE
@2651564/1
ccaaacaatcttttcagcacttatccaatgagca
+2651564/1
@@<DFFFFHHHGHJGICHEHJ@FHHHIIGGHCCF
@6840459/1
ctctgtatcaacaactgtaccagccggcacattcatatttctcccatct
+6840459/1
CCCFFDFFHHHHHJJJJIJGIJJJJJJJJJJJJJJJJJJJJIJJJJJJI
@4335047/1
tcttgttacaacatatttcaacatgtatccttttgggcggtaccatggta
+4335047/1
CCCFFEFFHHHHHJJGIJJGIJJJJIIJJJIJJIGJIJJGHHIIGIIJCF
@1537539/1
gtagtttcacttttgttattggtttccttatcagtaatctcgaatctatt
+1537539/1
@@@FFFFFHFHFHJJJIJIGEHFGGIBHHHIGIE<E@F@HHIIJI=FECD
@1537596/1
ctcctgccactcatcataatgaacaatatcttcttttggattagtagaaa
+1537596/1
C@CFFFDFHDB;FEBEGEAHAAHIFFHCHHIFGGGEGGBHIGGD@GGHGI
@1537813/1
ttcatgccacattccattccatgatttattaaacccgatgctagctttct
+1537813/1
@@@DDADDHD;FFBFE4:CHIGC@HF>DFHGBHH9C:1?8?<B:?@B>F<
@6841711/1
gtaaatttatcgcaaggtaacgtaaaacaatatctattcaacaaaggaat
+6841711/1
CCCFFFFFHHHHHJJJJEHHJJJIJJJJJJJJJJJJJJJIJJJJJJJJJJ
@372234/1
actggatgttggtaaagcaacaccttttcgatttacatacct
+372234/1
??<=DDDFBFH@D>@AEAEHIHGGG@HHIE@G98?C>@4<DF
@372655/1
aagcattacagcaataaacgtttttccagagccagtaggtaaaaagatta
+372655/1
C@CFFFFFBFHAHIEHEHGIFFFFHIIEG3C@FDHCD>F4D@9?BG73?4
@373094/1
accagatctagtaaatattggaaatggacaaaccttaggaatttctttaa
+373094/1
@B@DFDFFHGHFF>EHHCHIEHHHIJJJGGGGIIJEE?DGDCHIIJJFI<
@5316028/1
gtaaaaattataataaaacaaaaattaactttttaatcacattggatcta
+5316028/1
CCCFFFFFHHHHHJJJJJJJJJJJJJJJJJJJJJJJJJJJJJJJJJJJJI
@8380451/1
gcgataaggtttttcaggattgatagatacatcataatgatgaataacca
+8380451/1
CCCFFFFFHFFHHJJJJJIJJJJJJJJJJJJJJJJJJJJJJJIJJJJJJJ
@6352006/1
gcttccttaacatcagtaatcaaatcatcagtttcccaggtccacaattc
+6352006/1
CCCFFFFFHHHHHJJJJJIJJJJJJJJJJJJIJJJJJIJIEGIIJJGJJI
@4801456/1
gttcaagttcacgaggagtattcttggaaacaattttataattattggat
+4801456/1
CCCFFFFFHHDFHIGIHIGEIIJIJIGGGGIFGIIJIEIIEIGIIIIFIJ
@4801957/1
cggaaagaacctagtgtgatggcgtttctgaaccactataaatgtaatcg
+4801957/1
CCCFFFFFHHHGHJHIHIHJJJIIIJJJJJIJJJIIJGHIJJJJCHIJJJ
@5318602/1
ccaatactttaagagcatttattgcagcttctttctgtgcatcattttta
+5318602/1
CCCFFFFFHHHHHJJJJJJJJJJJIJJJJJJJJJJJJIJJJJJJJJJJJJ
@3775513/1
agtctaaatagaccttcagggtcttcatgggcttctattagtccttcatc
+3775513/1
<BBDFFFFHHHHHJJJJJJJJACFHJJJJJJFHHIIIJJGHHJIIJJJJJ
@7338808/1
gtttcctcctcatcaagagcacggcgatactgcaaacaagggatagcact
+7338808/1
CC@FFFFFHHGHGJJEHGEHGGGIIIIDIIJJJIJIIIGIJICHIIJGIH
@7338851/1
gccattcaactttgcattaactttctgtagtatgtttacaaatgttgcag
+7338851/1
@@@BDD4BFF??D<CFFF<IHIIIIBHH@EEHFAHHEHG@BFFFFFIDFI
@936816/1
gcctcatgttataacattatgcagttcattacctaagatatttgttatga
+936816/1
CC@FFDDFFHGDFIGEHGIBGIGIHGIJJGIGHJCEHGI<CCIEH>FC@D
@1540350/1
ggcagttgaagataacatacaattttaattttattattctcaatg
+1540350/1
@@@DD>DD>BH>?>BCFF@E3A:FGIHBG9EHGIGGHIIIH<EGC
@2084922/1
cctatgactcccaagctgctatgagtactatcatcagct
+2084922/1
@@@DDDDD<FFAAFGIG93@F4C<FCHEHEIG@G<EF9F
@937257/1
ctcggggtggctgcagtttccatatcatattatacctg
+937257/1
@@@DDDD:CAFFHAFF<?FHGDFABD>CG@CFGHIII9
@7340280/1
tagcatttggaggactgtcagatggttttggagaattatcaaagagaatt
+7340280/1
CCCFFFFFHHHHHFHIJIIJJIIJJEHIJJJIJIJJJJIJJJJJJJIJJJ
@5322003/1
ccgtgatctaatatttgagcagaaggtgctggtgcatgtaatactttgta
+5322003/1
BCCDFFFFHHHHHJJJJJJJJJJJJJHHIJJJHIJJJJHIJJJJJJJJII
@3181512/1
caggttttgggtagttgggtaatat
+3181512/1
?@;DBBDBBHH<DD2A@GGACGCGG
@8382040/1
cttgttgttttagggtaatcaaattttatgacaaaattgcaattctttac
+8382040/1
BCCFDFFFHHHHHJJEGGIJJJJJJJJIJJJJJIIJJJJJJJJJJJJIJJ
@4338474/1
gtgcactggttacaggagatactggttgttgttgaggtggtagttgagtt
+4338474/1
@@<DFFFFGFHHHJJJGH@GGIJDH<FHHHGHIGFHG?DG??DFADBB9B
@5826485/1
gtggcgtgtaatcactgctgaggcttgaacaagcccttctgatagcctgc
+5826485/1
CBCFFFDFHHHHHJJJJJJJJJJJJJJIJIJJJJJJJJJJJJJJJIIIII
@4803813/1
ccggtttctcaaaacatggagctggatgaggaaatttttcataaagaagt
+4803813/1
CCCFFFFFHHHHHJJJJJJJJJJJJJJJJJJJJJJJJJJJJJJJJJJJJG
@8384320/1
agcaaatggtatttggtaggacgtgctgtaccttgtatactagcatgact
+8384320/1
@CCFFFFFGFFFHIJGEFHIIJJCEHGGGHIJIJIIIJJJJJJJJIIGIH
@4805550/1
tatactcctaacttttaagtttttaaatcttttatgaatccatggaatca
+4805550/1
CCCFFFFFHHHHHJJJJJJJIJJJJIJJJJJJJJJJJIJJJIJJJIJJJJ
@939215/1
ctcagagctaccttggcagctgctaattttgcttggtgtttg
+939215/1
<@@DDFF<FHHHGIII:EGHGG@@EHEEGGGGGGII<DDC3;
@1541752/1
gttcttcttcttttttccacgtgaaatctttaggctgcagctcaaccat
+1541752/1
@@@=ADAAF?ADFB<FHIEFGDFGG9FC4?9@C>9<DH@BGE????FB@
@3184019/1
gtttctcaaaacatggtgctggatgaggaaatttttcataaagaa
+3184019/1
@=?DDD4BDFFDBFGEEFEF<@:A9FAF@@?E<G@CECFFIIDD@
@8386456/1
gttgcatcctttgctcttgaggaagttggtgtagaggtgcaggctggcca
+8386456/1
CCCFFFFFHHHHHJJJJJJIIJHJJHHIJGHGIJJJJFHIIJJJJJJJJG
@3184471/1
gtacgctcaaacaagcaaatgtgacattattgactaaggccgatctgagg
+3184471/1
@@<DFFFFGDFGDGHG@BEFE@F4CFHICBH@>GH>GGEFHGD6DC8DGB
@8386619/1
tactaaaaggctacacaaacaatcacctgaatccttagaattcaaaaatt
+8386619/1
=?@ADDDDFBFDDHIGHIEGDBFFB9AEHAHIE<DDGGICFHHGGGGIII
@5328155/1
gtgtaatcactgctgaggcttgaacaagcccttctgatagcctgcaattc
+5328155/1
CCCFFFFFHHHHHJJJJJJJJJJJJJJJJJJJJJJJJJJJJJJJJJIJJI
@2088161/1
gtatatataagattacaattcttaacattttttctttaaacaaagaacat
+2088161/1
@@@DFFE<DHF?FEGIIF4IH<@IHECEDBAEECGI>FDCFG<BBB@GFH
@7343580/1
cctcaaaacagttagccattgcatgcctcaactcaagatcatggcataaa
+7343580/1
CCCFFFFFHHHHHJA>GHIJJJIJIJIJIJJJJJIJJIIIIGIDHIIIII
@5831025/1
gttaacttttggtggctttattatattactcctaattgaagagccttttc
+5831025/1
CCCFFFFFHHHHFHJJJJJJJJJJJJJJJJJJJJJJJJJJJIJJJIJJJJ
@7343646/1
gtgggtaggggttgtttccctagactgtggttgagacacttgctggggag
+7343646/1
CCCFFDDDHGH?DGHJJJJJJJJJHIG?FEIIIIIJJJJJGIJJJJJJGG
@8387387/1
ttgtggaattgtgacactttgatgttgtaaggtgctgaggcaagtgttgg
+8387387/1
@CCFFFFFHHHHHJJJJJJJJJJJJJJGIJJJEHIJJJJIJIJJHIJJFJ
@1544152/1
tgctgctgttgttgttgttgatgttgaccccatggttgtcgaggaggtcc
+1544152/1
@C@DFFFFHDHCFHGEFEGIGIICEI?HHGIDEHFBBFFGHGHJI=BC>C
@1544784/1
tgaggagcatgttcttgcctttgttgctgctgtggtggttcttgcctttg
+1544784/1
@@CFDADDHAHHHGIIIJJJJIJEHJJJGGFI<BC9CH@GBDF@HHII<A
@6356765/1
ccacagacctgttctaacttaaagctgactttagtacatcgcctggagac
+6356765/1
@@@DDABDDBFHHGG@FBEHIEIEHIEFEDHGFD??B9C?FHDHHDAFG=
@6356925/1
agctcatcaagcttcggtccgactgatgattt
+6356925/1
=@?DADDDBDH3CFEAACGGGAAAFFHE<DG4
@3786560/1
agggaagagatgctgctgagtactgtccttactcatacctgacatgtcat
+3786560/1
@@1DBDDDFDFDFIHIIIGIAFHHIBDFHGEHGHGIICGCFBFFHHDHII
@2658488/1
gtaaaacgtaagtggaagcataagctcccaattctttggtgataagaact
+2658488/1
B=BBDDEFHGFGH@GEBEDGCFGIII<GHGAGEFIGGII?F4DFDGGI9B
@5832240/1
ctcatcaagagcacggcgatactgcaaacaagggatagcactcaagggca
+5832240/1
CCCFFFFFHHGDHIJJJIJJJJJJJJJJJJJJJIIJJJJJJJJJJJJJJH
@4810231/1
gttttgatgtgtttgattctttgttctttatttgtgtataatatccacag
+4810231/1
CBBFFFFFHHHHHJJJJJJJJJJJJJJJJJJJJJJJIIJJJJJJJJJJJJ
@943245/1
ctttatcgtaacggtcatttctttttcttgatctctttcattatcgtaaa
+943245/1
CCCFFFFDADFHFI;FEHHICHEGIGFHHJCAEDFDCHJEIIJIGE>>2;
@6850255/1
gtaggacgtgctgtaccttgtatactagcatgactgactagatagaagtc
+6850255/1
CCCFFFFFHHHHHIIJJJJJJJJJJJJJJJJJJJJJJJJJJJJIJJJJGI
@8388974/1
ctgcactgtgacagtcttcaagcactgagttagaataccaacctgaattt
+8388974/1
CCCFFFFFHHHHHJGIJJJJJJJJJJJJJIJJJJJJJJIJJJJJJJJJJJ
@2094250/1
ctaaaatattgttcaagttcacgaggagtattcttggaaacaattttata
+2094250/1
@@@FDFFFHDFCFHGGIIIFI>EDFIGF:CFEGCAHBDEHGIGBHG>GGH
@944622/1
ccttcttccagcatagcttcaatttcattgtcgcttatgtcaaatt
+944622/1
?@@DFFFDHGA<F<>GHJGGB@AABHE>@FH@FHEEGBD4?<D@FB
@7880519/1
cgctgtgtctctttctttttttgttagactgatttgatagagcacggaag
+7880519/1
CCCFFFFEHHHHHJJJJJIJJJJIJJJJIJJJJJJJJJJJJJJJJJJIJJ
@5835961/1
ccaatactgtagaactatcttgttttttaacataatataaatcagctgga
+5835961/1
CCCFFFFFGBDHHIJJGIJJIIFHIIJJHIIIIJIIJJIJJIJIIIJIJG
@5836477/1
aggaaatcgatttttgaaacacctctgtcgaacagcttccacagcttgtc
+5836477/1
@<@BDB?BF?FDFGFGIIGEHICGHFGHIC<DDGGGIG@BDCE@F<FBHG
@7881308/1
gttcaacttctttggtgtacagaaatatttcggcttctgcttccgttcca
+7881308/1
@=?DDDDDHDBFBGDHBHBIHC?FG@EEHIE@GEHHID::DDBDF<D?DB
@5334563/1
tgttgctgaggctgctgtggtctctgctgttgttgttgctgttgttgttg
+5334563/1
CCBFFFFFHHHHHJJJJHIJFHIJJIJJJIJJHIIHHIIIIEHIGIIGHH
@6362756/1
cttggcagtaacaagattttcacatggctgcccctttattatccctttca
+6362756/1
@C@DFFFFDFHHHJIGIJIJJJJJJIGIIGGIIIJIGIJJJIIGGIIGHA
@7348042/1
cgtgatataactatgaagaatcatgtgataaaaaatagcagcagtcatca
+7348042/1
@@CFFFFFFHFHHIGIIJIGIGGHIJIGIEIGIJJIEEHJGIJIIJJJJE
@4344487/1
ctccaattgcattccctttcacactagggacatgaggtga
+4344487/1
CCCFFFFFGHHHHJJJJJJJJJJJJJJJJIJJJJJJJHHH
@4813820/1
ctctgctgttgctgttgttgctgaggctgctgtggtctctgctgttgctg
+4813820/1
CCCFFFFFHHHHHJIJJJJJJJJJJJJJJJJJGIJFHIJGIJJJHIJIJI
@3191740/1
tcgcattccctttcacactagggaca
+3191740/1
@@@D=DAD4:ADDCGHEBGB@>E@;E
@7349694/1
ggtggttgttgcctctgttgctgctgaggctgttgttgccactgctgctg
+7349694/1
?@@?;=BDHHFDHHGE<<C<BFF>F?<@B@GHFGDGDD<FFFBD<?FGAF
@4346687/1
cttaactgtccttctaacctgttcttcttgaagttggttcagctgtagtc
+4346687/1
CCCFFFFFHHHHHJJJJJJJJJJJJJJJJJIJJJJJJJJJJJJJJJJJJJ
@1551876/1
ctcaacctcttgtaacatcgacaacaccgcttg
+1551876/1
?@@DB?D;AD>FB@FBHBBGCHGGEGCHGE?FD
@6852149/1
cttgaagttggttcagctgtagtctgtctgcatctgtatatgccctagca
+6852149/1
CCCFFFFFHHHHHJJJJJJJJJIJJJJJJJJJJJJJJJJJJJJJJJJJJF
@1552854/1
cttctgcttccgttccaccctttctgctgcgatctttgccatagcatagt
+1552854/1
CCCFFDFFDHHGFIGHHHHJJJJJJJIJI?EBGGGEGGIGBDGIIIB>>?
@4815702/1
cggacgaattccaaaatgaactatttcaggatattttgggttcccatcac
+4815702/1
CCCFFFFFHHHHGJJJJJJJJJJJJJJJJJJJJJJJJJIJHIJJJJJJJJ
@5336295/1
gcataatgagtacatcatttacatcaccgtgatctaatatttgagcagaa
+5336295/1
<<<BDD>AFH=CFEH9F<IHHGGB<FEB;28<C?FE<41CD>4:?F>>G9
@3790453/1
caccgctgtcatgctctttctcaacaagatggtacctagctctaaatgcc
+3790453/1
B@CFDFFFHGHHHHIJJJJJJIIGHGGHIIIFEFHCGHHIIIJJJJIDGI
@5337330/1
ctttgagatacctacgcctatcagcccatgaaacaaaatgtaatctctgt
+5337330/1
CCCFFFFFHHHHHJJJJJJJJJJJJJJJJJJJJJJJJJJJJJIJJJJJJI
@5841447/1
cgatacaaaataattctatgaggcttgtagccaccggtacttttgtaaaa
+5841447/1
@CCFFFFFHHHHHIIJJJJIIIJJJJIGIJJJIJJJJ<@FDIJJIIGJIJ
@5338149/1
gcactgttttcaccggaggaatttgtttgtgattttttattgtatcccaa
+5338149/1
?<@DDFBDHFHHDIGE:EHCGGEFGIHGC?B<BFIGHIBBHGFHGB====
@7886211/1
ggtacatttagctatcctgtagtttcgtcctatacctttgaatgtccctt
+7886211/1
BCBFFFFFHHHHHJJJJJJJJJJJJJJGJJJJJJIJJJJJIJJJIJJJJJ
@7886256/1
gcctaatgttttcgctagaactgctagatgttgattttgaacaatagctg
+7886256/1
CCCFFFFFHHHHHJJJJJIJJJJJJJJIJIJJJJJJJJJJJJJJJJJJJJ
@1553619/1
ctatcctctggaggaattcctttaaa
+1553619/1
@<@DA:DDHFHBHHDB?CCBHDG@EE
@6854983/1
aggaacttcccagtcatcaggaataaagtcattaaccttcaaaatttttc
+6854983/1
@CCFFFFFHHHHHHHIJIJJJJJJIJJJHGIIJJJJJIJJIJJJJJJJJJ
@948320/1
ccggtctttctcgataatcaagtgttggtgcattcataattcg
+948320/1
@1?DDDDA4DCAFIIIGBBAFF:CCHGG?FC>G<?C>CA@BB;
@3195089/1
actatcaatactttaagagtactaccaactcatactgtcttcagcctcat
+3195089/1
@@CFFFDDF<FBHJJAHHG<<CDJG>9CGHIIGH>FBDHI<AHGHIJAA4
@949056/1
ggtgcattcataattcgggccttaactttagtgaactggtcatca
+949056/1
@@@DFFABBDHFHGIHGB@CCFHJIJIFIIICFH<GGDDD9B<F<
@385971/1
ctgttcctggctgagagtaattcgtcgcgcattctgttgtatatttatgc
+385971/1
@@@DFDDF?FHGH93AGA?EADHFFHGGIIFIEIICFGFFGBCEAEGIIF
@4350433/1
tatatggtgattgatgccattcaactttgcattaactttctgtagtatgt
+4350433/1
CCCFFFFDHHHHHJJJJJJJJJJJJJJJJJJJJJJJJJJJJJGJJHIJJJ
@4350545/1
ctctgtcgaacagcttccacagcttgtctgtaattgcgataaggtttttc
+4350545/1
CCCFFFFFHHHHHJJJJJJJJIJIJJIIJJJJJJJJJJJJJJJJGHIJJJ
@1555936/1
ctccatactccttgtcttacaggtaccggtctttctcgataatcaagtg
+1555936/1
@@@DDD?DHHBAAE<EHH>FHG33AFCG1CGGCD?4DBDECFGFBF3?D
@4351315/1
ccactgaaccaaatcggctccttgaatgaatttttcattcctccatactc
+4351315/1
CCCFFFFFHHHHHJJJJJJJJJJJJJJJJJJJJJJJJJJJJJJJJJJJJJ
@8398187/1
tggtgatcaaaactaaatgcgatgtcttcctctatttcttgattattaat
+8398187/1
BCCDFFFFHHHHHJJJJIJJJJJJJIJJJJJJJIIJJJJJJIJJJJJJJJ
@4351621/1
gtggaagtaagaggtctttcatttaatgttttttgaaaagcctcacttgt
+4351621/1
CCCFFFFDFHHFHJEFGHIJIJJJJJJIIJIIJJIJJJJJGIJJJJJIJI
@387897/1
gcatccttcttttccggaaagaacctagtgtgatggcgtttctgtaccac
+387897/1
@@CFDDFFHHHG8FCEHGDHIICHIIDHGH4?9DF@FGHIIHIIGIII@C
@388084/1
ctcaaccgtacttctagcattagaagt
+388084/1
@@@DDDDDFAHFFGIIIE3FH>DGGGC
@4818965/1
aataggttctgaaagacttgtaaagtttactactatattctcgtcagttt
+4818965/1
CCCFFFEFHHHGHJJJJJJJJJJJJHHJJJJJJJJJJJJJJJJJJJJJJJ
@5844193/1
ttataacattatgcagttcattacctaagatatttgttatgatctccggc
+5844193/1
CCCFFFFFHHHHHJJJIIJJJJJJJIJJJJJJJJJJJJJJJJJJIJJJIJ
@5844636/1
caacttctttggtgtacagaaatatttcggcttctgcttccgttccaccc
+5844636/1
@@@DDADDHFHD<CGGFGGIJIIIIFIEIEEFAF>CDHIIJJBDFHGIJJ
@3795127/1
cctgggtttaaaatcttcaataacattactcatttctgataggttctgca
+3795127/1
CCCFFFDDHHHHHJJJJJJJJJJJJJJJJJJJJJJJJJJJJJJHIJJJJJ
@3795902/1
ctctgctgttgctgttgttgctgaggctgctgtggtctctgctgttgctg
+3795902/1
CCCFFFFFFHHHHJGIJHIJJJJJIIJIJGHJGHIGHJJJJIGIEGIIHH
@3795965/1
ctcttgttttgcttctttttttgacctacccttgccgatagcaataaggc
+3795965/1
CCCFFFDFHHHHHJJJJJJJJJJJJJJJJJJJJJJJJJJJJJJJJJJJJJ
@2667164/1
aataactctgtattagtctgcagaaaccaagagcgacttaaacaaattga
+2667164/1
@@@FFFFFGADBB9EG@AIHHIEGHIGEGA38B>CGAGEEDDDHCHCH<9
@1558344/1
caagaaaaaaggttcttttacccccttcagaatataatagtttc
+1558344/1
@@@DFFFDGHAAFE?EBE@DCHHHEFCAACEHEFGGGI9?99?9
@6368046/1
gtgtttttgagctcatacttaatccaatgacatggggaagtcaattgcta
+6368046/1
@@@DFFFDHGHHHJIJJIJGIJJJIJGJJJAHHBHHIJEGBFHIJJJGHE
@1558753/1
cgtaggagtaaaacgtaagtggaagcataagctcccaattctttggtgat
+1558753/1
BB?DDDFDCCFHFIIFEGFHEIEEGEEEEGG9?CGHIGHGHIGGIGGHEB
@3798300/1
ggagtaaaacgtaagtggaagcataagctcccaattctttggtgata
+3798300/1
@@@DDDDDBCFACGGFHGG?CFGHIDHCGHGGGEIHGII@DH8BBHI
@7354204/1
cggccacttctttgaactaagtacagcgaaattcttattcgattgaagta
+7354204/1
CCCFFFFFHHHHHJJJJJJJJIIJJJJJJJJJJJJJJJJJJIJJJJJJII
@4821035/1
ctcatacttaatccaatgacatggggaagtcaattgctaatattgccatc
+4821035/1
CCCFFFFFHHHHHJJJJJJJJJJJJJJJJJJJJJJJJJJJJJJJJIJJJJ
@2101003/1
ttctgctctgataaattagaatcatcccatagcaaatggtatt
+2101003/1
@@@FFFFFFGDHBBGBEFHIJJIB?DEGGGGEHGEHIIF9BAG
@2668908/1
gtttggtagaagcaggatgacacttaggtcgtgcatggtttaagaaagac
+2668908/1
BB@FFFBBHBDHHGHJJB>EHFDEHIHIHEG:0?CFGADDHCCE@GIEBH
@5849370/1
ttttttttttggatctgaagggcggtcccctcttttggg
+5849370/1
@@@DDDDDFDDD8B?BGFCGIB6@A=BDDD;9@CCBBBB
@2101556/1
gtcgtgagaagctgcaacggctgctatagatggaacgttgatctggtctg
+2101556/1
@@@FDDBDHHHHFGIGEGGIIGE7EDGI>FGGI<DFIH;D?FGDGEFGCH
@6860064/1
ctggtgtagaattacagaataactcatgaatgctttctaatgtttcttca
+6860064/1
BCCFDEDDHHHHHJJJJJJJJJJJJJJJJJJJJJJJJJJJJJIIJJJJJJ
@1560137/1
acgaggagtattcttggaaacaattttataattattggatatattc
+1560137/1
CCCFFFFDCFFHFDHIIJJJGIJJJF@FEEFIG4CHHGEHIHGGG@
@1562668/1
cacatttctcaaattcagtcttgaaatattatccattagcttatgttgct
+1562668/1
@CCFFFFFHHGHFGDGGG?FHGI@BEFGDHIGIGIJIIG@HHJJJGCCGG
@5348413/1
cgactaagtgagcacactaaatcaccacagacctgttctaacttaaagct
+5348413/1
@C@FDDFEDFHHDGGHIIJBHHHGIGGGIGAEGGDC@FFIJDGGICFGGE
@7891926/1
cccatgttaaattttttcagaatcatgtgattttttttcctttcaagaat
+7891926/1
CCCFFFFFHHHHHJJJJJJJIIJJJJJIIJJJJJJJJJJIIJJJJJJJJJ
@6369478/1
gcgctgacctggcggtagctttaatcatagttgatgtctgcatatcagtc
+6369478/1
CCCFFFFFDHFGFIGHIGHIGHIIJJGEIJFDAGGHJIDFDHJDHIGGHG
@7892037/1
ctcataactaaaacagggttcatgagttccactttcacaatcaattaatt
+7892037/1
CCCFFFFFHHHHHJJIJBCCGHIIDIHIIIJJJCHJIIJJJJDHGIJJJJ
@6369527/1
gcatcatttaaagcacagatttagtgtgaagatagcaattaggagtgaag
+6369527/1
CCCFFFFFHHHHHIIIIIHIIJHHFHIHHIIGGGIIJIJIJIIHIFHGII
@7357048/1
aggagaaatttcaatttttgcaaattgttcgtagtgaagaactgaaagca
+7357048/1
@CCFDDFFHHHHHJJJJJJJJIJHJJJHJIJHIJJJGJJJIJJJIJJJII
@391824/1
ctagtataaagattacttctaccatcaaaaacaggt
+391824/1
@@@DD8DDHA<4A@9?@F<CCEADDE<3:F;?;EGH
@8402582/1
cttcttttgtcccagtctatacagtttcaaattactaacctgtttagaac
+8402582/1
@@<:AADDFDF<DFB<<?CAAIEB<FBECFEEB<EHDA?FEGFGFEDD@B
@4356297/1
agacatttcttcagggagaatttttaaccatttacacaatataaatgcac
+4356297/1
CCCFFFFFHHHHHJIIGIHHJJJJJJJIJJJJJJJIIJJJIJJIJJJIJI
@8403798/1
agcgggagaccttggctttgccgcttgttgctgtacttgaggctgagatg
+8403798/1
CCCFFFFFHHHHHIJJJJJIJJJJJJJJIJJJJHIJIJJIJJJJJIJJII
@1563056/1
ctttgccgcttgttgctgtacttgaggctg
+1563056/1
?@@?18DDFHDH;FHGEBHHI>C>H<>@=F
@4357989/1
cattccattccatgatttattaaacccgatgctagctttcttaaatctgg
+4357989/1
CCCFFFFFHHHHHJJJJJJJJJJJJJJJIJJJJJJJJJJJJJJJJJJJJJ
@2106381/1
ccatctttgtaaataaaaaattaataacattaatatgaacaaaattaaaa
+2106381/1
CCCFFFFDGAB<DBHGGJIGBHGGIIJIH>EHGJGJDIIGGEHIGGGGEF
@955413/1
taggagaatatgaagcatgactcatagcttggaggagatatgatttgtct
+955413/1
B@BFFFFFHHHHGIJIJIEGICHGJIJIIJEIICGFEGF4??@FH9?9EF
@3803628/1
ctcaaggtacacccctataagggcttcgatagaatctgcaacaactttgt
+3803628/1
CCCFFFFDFHHHHJJJJJJJJJJJJJJJJJJJJJJJJJJJJJJJJJJJJI
@5851288/1
gttcataaggtctcatttgaaaacgtggatctccaaggtctccttgaaca
+5851288/1
@@@=DDDD??=4AA@FGGGIIIIIHBGE@F<EEFE3?@FHIBDHGGDDHH
@956146/1
ccatatcatattatacctgaaggcttttgggtcgtgagaagctg
+956146/1
@@@D7DEDHAFFFGIIJJJBBGIIJGEECFBEFG0@;G@4BB3B
@1565753/1
gtgagtaatctctgtatcaacaactgtaccagccggcacattcatatttc
+1565753/1
@@@FFDDFHGDF?BEHICGHJJGE@HFEHG4C@EGGGG8FFGGDHGGGJE
@2108104/1
ctttgactaaatactcctgaaggagtgatatcggtgtttttgagctcata
+2108104/1
CCCFFFFFHFD?CGHIIEG4CHHFEE;FHGHIII@?DF@FIFGGIIIEEE
@6864460/1
cttgaggcttatacctagtgcttctgtaaaacgccaataattgttctttc
+6864460/1
CCCFFFFFHGHHHIGIJJIJJIIIIIJJJIIJJIIIGGHGHGIJJHGIIJ
@6373006/1
cctgaacacattgggtcgccatacctaaaaccgtatctccaaccctcttc
+6373006/1
CCBFFFFFHHHHHJJHGIIJJIJJJJJJJJJJJGHIIJJJIJJJJJJJJJ
@6865044/1
gtcctgttggtccattaatataaaatggttcaacttctttggtgtac
+6865044/1
@?@BDFFFFDHHAGCHIIIIIGIEHIII<CBHFFHEIDGGEEGE1BB
@8406200/1
gcgatactgcaaacaagggatagcactcaagggcacattatgttttctaa
+8406200/1
CCCFFFFFHHHHHJJJJJJJJJJJJJJJJJJJJJJJJJJJGHFIIJJJJJ
@3805686/1
ctgctaacctcttggcaatttttttcgatttgccagtacctatttctttg
+3805686/1
@@@DDFBDHFHHHIIIIIJEIIJJJGGGGEEDAGEGFFHGHCGHEHIIGE
@957772/1
gtgaaatctttaggctgcagctcaaccattttatcggccaacatattact
+957772/1
B@@FFFFFGGHGHIIGGIFI9EFGIGHJJIFHIIICGHEGFHGDEHICFG
@5351656/1
gtctgctcttcacatactcttgttacaacatatttcaacatgtatccttt
+5351656/1
C@@FFFFFHHHGHIIIIJJJJJJGIJJGGIJIJJJEHGGJJJCIIIJIIJ
@4827392/1
gcctggagacatgactacacaaccatttggtatattcatcctctcaaaat
+4827392/1
CCCFFFFFHHHHHJJJJJJJJJJJJJJJIJHHIJJJJJJJJJJJJJJJJI
@2674859/1
gccctagcacggaaagcagcgagatgagcataataggtaggtgcagggta
+2674859/1
@?@DFFFFBHHF<G>HGIJIJE:CHGGHJI<GGH<FHBGHH@DGCHIIFH
@2675355/1
cagagactcgtccaatcagattgaaaaaaacaagttgtataa
+2675355/1
@@@DBDDD<FAD<<EFHIIDFHE3AHHB@F@FHEH999?F@?
@2675394/1
gccctgaataccttgatggctacaaagatagaagtcgaattcagttggat
+2675394/1
@@@FFFFAHDBHHIBHGCG@9ECEHIIH9FHHBGCEGHEHJJIIG@FEBD
@6374134/1
tccacacctttgtcaccactatattcaccaaccgttaacggagtttgctg
+6374134/1
CCCFFFFFHHHHHJIJJJJJJJJJJJJJIIIJIIJGJIGGJGIHIJJJIJ
@7360250/1
gctgaggcttgaacaagcccttctgatagcctgcaattcttggttca
+7360250/1
CCCFFFFFHHHHHJIJIJJJJJJJJJJJJJJJJJIJJJJJJJJGHJJ
@395162/1
gctttcgctgcggcatgctttgcttctttcttagatctaccagtgcccat
+395162/1
@@@FFFFFHHHGDFEG;GHIJJJJJB9DDHEHGIJIJICGGCF@DEEGHG
@2676868/1
ctcagataatcccatatcattgagacattaacttgcgtagcatactttat
+2676868/1
@C@DFEFFFHFHHGBBGIIIGIDHFGIHBFH>H9E?EFGH<GH@BFEE?B
@6867633/1
ctgcagggaacggcgacataggtgtctgctcttcacatactcttgttac
+6867633/1
CCCFFFFFHHHHHJJJJJJJJJIJJIJJJJJJJJJJJJJJJJJJJJJJJ
@1569667/1
cagagaggaaatagtattttttcttcatcgtcttgaacttcatttccaac
+1569667/1
@CCDFDFFHGBHFB<CGIIIIJJEIJJIEHHIIIGGGFDH>BFIFHIIII
@3809956/1
ctgattacttcttctcgaggtggctgcagtttccatatcatattatacct
+3809956/1
BCCDFFFFHHHHHJJJJJJJFGHIJJJIIHIGGHIJIIJJJIJIJJJJJJ
@4363890/1
ggctgttgttgcctctgctgctgctggggctgttgttgccactgctgctg
+4363890/1
CCCFFFFFHHHHHJJJJJJJJJJJJJJJJJJJIJJJJJJJJJJJJJJIJI
@7362327/1
gtcattagcagagctcgctactaaggccttcaagatagaacccaa
+7362327/1
CCCFFFFFHHHHHJJJJJJJJJJJJJIJJJJJJJJJJJJJJJ<GI
@5857702/1
tttggaagtgatttgcacgaagcactataggtcgaccttctcggcca
+5857702/1
CCCFFFFFFHHHHJJJJJJJJJJJJJJJJJJHIJJJJJJJJJJJJJJ
@2679896/1
cagagactcgtccaatcagattgaaaaa
+2679896/1
@@@DDDDDFHAFF7BCBAFGEEH>HGBC
@3207054/1
gttatatggtgattgatgccattcaactttgcattaactttctgtagtat
+3207054/1
@@@FFFFFGCFHHIIJIIJI<FGBE9DAHGAHGCH<DGIJJJI9CF>DDI
@6868917/1
agctgatatgtggggaaaatgaactgtatccattacgatgattctagctg
+6868917/1
@CCFFFFFHHHHHJJJJJJJJJJJJJIJJJJJJJJJJJJJJJJJJJJJJJ
@6869154/1
cagacctgttctaacttaaagctgactttagtacatcgcctggagacatg
+6869154/1
<?@<BDEFHFFHGJJIGJFEHHEFIIJIIJCAFHIIJIIBGFFCGIGDDC
@960479/1
cttctcttggtgttcaacaaatctcttaatgatatcagtcagcttacaag
+960479/1
CCCDFFAFGDFFHGGCGC>FE<@HEC<<ACHCGGGAHBF>DBBGG4?>GG
@2680750/1
ctgtggtctctgctgttgctgttgttgctgaggctgctgtggtctctgct
+2680750/1
@CCFFFDFFFFHHHHHIDIIJCEHBFGIIJGIGGEGC>G43DFDG@HGCH
@960942/1
cacgagacaacgtgatataactatgaagaatcatgtgataaaaaatagca
+960942/1
@C@FFDFFHBHF?FCFBFGBEFIIBHIGEE<@CCB?@>FD@9D3?;B9DA
@1571255/1
gccctcttcattttcggtttcgtaggcaggt
+1571255/1
@@@FFFFFFHFAHIBHG:<CEH;??8:CFGG
@7899656/1
cccgcaacaattgtacacaactccataggaagcgccaaaggcttctctcg
+7899656/1
CCCFFFFFHHHHHHHJJJJJJJJJJJJJJJJJJJJJJJJJJJJJJJJJJJ
@7900038/1
gctttctagtatttttaacccaaataatccagcaacttagtattttcact
+7900038/1
CCCFFFFFHAFHHJJJJJJJIJJJJJIIIJIJJJJJIJIICGGHIIJGGG
@398365/1
ctagactgtggttgagacacttgctggggaggtggacctctttgtgc
+398365/1
@@CFFDEDHHGAFHIGAHGIEICH@HHGH=GEHHG?FHEBFHICFCG
@7900318/1
cgggacttgaaaagaaagaccttcccactggggtgtatgtcattgagggc
+7900318/1
?@@DDDDDHHHHHIBGGHIGGGGGHIIIIIIII?DDGAGDGHGHIIIIIB
@7900361/1
gtaattgaaacaagtcagggaagagatgctgctgagtactgtccttactc
+7900361/1
BBBFFFFFHHHHHJFGHJJJJJJJJJGIHGIIGIJJDGHIJHIIGIIJHI
@2116198/1
ctcgtttcgcaattatccaatattatctatagaatatcagctgatatgtg
+2116198/1
@@@DDDFEHDH@FIJJGGIHHJJJJJGHAEIIGHJ9?FDFCDD<DCCFFG
@5858362/1
tttcatttgactcttatgaaaatataactatcactgcttttttagtttta
+5858362/1
?@@ADDBDHAFADA>GHEGHCEFDF<AEH@DHHCGHBFH?CGHIF0?BG?
@3814144/1
cctctatttcattgtgcattaatctatagaaaattttccaaacagtattt
+3814144/1
CCCFFFFFHHHHHJIJJJJJJJJJJIJJJJJJJJJJJJJJIJJJJHIJJJ
@5357381/1
ctaagatatttgttatgatctccggccaagatcagccgtgtttggtagaa
+5357381/1
CCCFFFFFHHHHHJJJJJJJJJJJJJJJJJJJJJJJJJHIHIJJJJJJJJ
@4835470/1
cttatcagtaatctcgaatctattatctcttggacaagttgttatattag
+4835470/1
CCCFFFFFDHHHHJJJJIIIHHIJJJJJJJJJJIJJIIHHGFHIJJJJJG
@5858962/1
ctcggagtgaagcaattgaagaatggtggaggtggttggatataattccc
+5858962/1
CCCFFFFDHHHHGJJJJJJJJJJJJJFHIIJJ?FHGIJJIJJJJJJJJJJ
@6379920/1
catagcatgctggacaatatcgcacataatacctgttctgtaaaatcctt
+6379920/1
CCCFFFFFHHHHHJJJJJJJJJJJJJJJJJJJJJJIJJJJJJJJJJJJJJ
@6380652/1
gtaaattgtaaaatgctaatatcctaacgttatcaggttttgggtagttg
+6380652/1
@@@DFDFFHHHFFIIJJIJJJJJJJJJJJGHHIJJJJFFHIIJJBFFDGG
@2685789/1
gtcaaatccatctttgtaaataaaaaattaataacattaatatgaacaa
+2685789/1
@;@BDDDDDDFFHEEHHI<>EECIIH:AAFHCI>B<?9@94D>@CC@A;
@3815539/1
tttcacaatcaattaattggtaacatggtaaaataccttctttgactaaa
+3815539/1
@C@DFFFFHFHHHJIIJJJIHFHIJJJIIJGADHEGHJJIJJJJJIJJIJ
@3815649/1
gtagcatttggaggactgtcagatggttttggagaattatcaaagagaat
+3815649/1
CCCDFFFFHHGHHJIIIJHJIIFHHICFHIJIFHHIIICGHIIJJJJIJJ
@3816327/1
ctgagttagaataccaacctgaatttcagcaattttcttaatggatgcat
+3816327/1
CCCFFEFFHHHHHIIJJJJJJJJJJJIIJJJJJJIJJJJJIJJJJIIJJJ
@2119101/1
ctcataactaaaacagggttcatgagttccactttcacaatcaattaatt
+2119101/1
CCCFFDFF<FDHA@EH?FAEGDHGHHDEFGCCHEIJJCH>FHGIIJJBGH
@7902886/1
atggaatttcataaacaactttcaaatccttaatatacgcaacaaagctt
+7902886/1
CCCFFFFFGHHFHIJGIIEGGIHGIJJHIIIJHJJIGIJIIJJIGDHGGI
@1575477/1
ctgagctttataaaatgcagtggccgacacatcaatattaagcatcatct
+1575477/1
@@?DDD>DBHFGHIIIJIJBE:AFFGAFAFHFFGEGIGECIGEGICF9<E
@2119800/1
ggtaggtgcagggtatgaaactgaacgtgtacacctggtaa
+2119800/1
@@?DDF=BDHHFFC@F9DHIJFIJJJGHEF@GAFFFGH3?B
@6381847/1
cgctaatttaaaaattgaatagtttttatgaaatgagtcagaattttcgt
+6381847/1
CCCFFFFFHHHHHJJJJIJJJJHIJJJJJJJJJJJJJHHIJJIJJJJJJH
@6382784/1
ccgacgacactttttagtaccgggcttactaagggagttttcttgatcat
+6382784/1
CCCFFFFFHHGHHJJJJFHIJJJJJJJIJJJJJIJIIBHIJJJJJIJJJJ
@4370141/1
acatcgcacaacaaacacttggggagttaaatcaacatcagctgagatat
+4370141/1
@@@FFFFFHHHHHJGEHJIJIIIJGICGHIIJJJJJIJFIGIEHGIIJJI
@6875921/1
atcggttcttcttcttttttccacgtgaaatctttaggctgcagctcaac
+6875921/1
?BBFFDDFGHHHHJJJJJJJIJJJJHGIIJJJJJJG>FHGIJJJJJIII.
@4838091/1
cgactaagtgagcacactaaatcaccacagacctgttctaacttaaagct
+4838091/1
CCCFFFFFHHHHHJJJJJJJJJJJJJJJJJJJJJJIJJJJJJJJJJJJJJ
@2690714/1
aaaagacgaatatgattaaactgaacaccaatagagtcttcaaattttgt
+2690714/1
@@@?DDDFH:FFDCHIGJGJJFIHHIIGIJJJGGGI94BFH<9?DFHIIB
@1577483/1
gtcgaaatacaaggcaggaaatggtgaactgcctttcatg
+1577483/1
@@@FFDFFFHHGDFFHB@EGHEEHAFGBFFGECGIJEE>9
@3819674/1
tgctgggttgctgtacttgaggctgagatgaaggtggtctgctgggttgc
+3819674/1
CCCFFFFFHHHHHIGIIJJJJIJJJHJIJJIGJJCGIIIJJJJJJJHIJI
@3212231/1
ggggctgttgttgccactgctgctgctgcggctgttgttgcc
+3212231/1
??@DFDDADFFFDAGEFGH9FHIH>AEH<6ADFGEG>?@9@B
@8416942/1
cttgaggcttatacctagtgcttctgtaaaatgccaataattgttctttc
+8416942/1
CCCFFFFFHHHHHJJJIJIJJJJJJJGJJJJJJJJJJJJJJJJIJJIJJJ
@6384152/1
catttacacaatataaatgctccttcaacaccacactcctcaaggtacac
+6384152/1
CCCFFFFFHHHHHJJJJJJJJJJJJJJJJJJJJJJJJJJJJJJJJHFHJJ
@7369346/1
cggctggtgccctgaataccttgatggctacaaagatagaagtcgaattc
+7369346/1
CCCFFFFAFFHHGJJJJJJJIJIIIJJJJJIIIJJJIIIIJG@GGHJGJI
@2694350/1
gtattgatatcacatttttgtaaacttaattcaccagcatatatattatg
+2694350/1
?=@DFFFDHDHDHHEHEGGHCHHIEHIJJJJIIGFE;C;<BD<G@HIEB>
@3823265/1
ccacagacctgttctaacttaaagctgactttagtacatcgcctggagac
+3823265/1
@CCFFFFFHGHHHGIJJJIJJJJJJJJIGIJJJIHHIIJGIJI6FGGECI
@4843616/1
gttcatgagttccactttcacaatcaattaattggtaacatggtaaaata
+4843616/1
@@CF?DFDFFDHDFFHIIG@HHDHFAHIIEHHIGCEHCHIIGGIGCHGID
@7370164/1
gcagggaattctaagagggtacacaattcaggcactaatgtctcttcaaa
+7370164/1
CCCFFFFFHHHHHJJJJJJFHIJJJGHIJJJJJIIJIHJJHIJIJJJIHI
@8421657/1
agatggttcttcttcttgcaaaggatgtggaggataatttctccaaacat
+8421657/1
BBCFFFDDHHHHHJJJJJJJJJJJJIJEHHIIJJJJJJJJJJJJJJJJJG
@7907947/1
ctcacatatgtatggcacaactgataagttaagcattgcagttcatc
+7907947/1
@@@FD?DDHHHDHHEBGIIGIGFGHGGIIIIIIGIIGGIAGCFGGFG
@4375440/1
cttcatttctttagtcgtagaacaattgttcaaccgccatttgtctataa
+4375440/1
CCCFFFFFHHHHHJJJJJJJJJJJJJJJIJJJJJJJJJJJJJJIIJJJJJ
@2126172/1
tggttgccttaaaacaatgtcaagagcttggattgcctcctgcgg
+2126172/1
@CCFF1BDDDFFHIEHGGHCFHGGI>E>@F=:EHIDEB>9???@>
@5867731/1
cctaacgttatcaggttttgggtagttgggtaatattttgataacgtgga
+5867731/1
CCCFFFFFHHHHHJJFHIJJJJFHHHIJJJCFHJJJJJJJJJJJJJGHIG
@5369046/1
cttctttctgtgcatcatttttacattttcctgcaccgatgcaattaata
+5369046/1
CCCFFFFFHHHHHJJJJJJJJJJJJJJJJJJJJJJJJJJJJJJJJJJJJJ
@5369217/1
gtttgccacgcatgtcccatactccctggttgggaagtgcttgttgtttt
+5369217/1
CCCFFFFFHHHHHJJJJJJJJIIJJJJJJIJJIJHIIIIJJJJIJJHIIJ
@971273/1
gcagttcattacctaagatatttgttatgatctccggcca
+971273/1
@@@DDDDDHH<D>D:<CGCFEAAFAFGECH@ECCFGGE:F
@6880536/1
tttcattccgcagattaaaatttttaagtacgactaagtgagcacactaa
+6880536/1
CCCFFFFFHHHHHJJJJJJJJJJJIJIJHIJJJJJJJJIJJJJJJJJJJJ
@3825893/1
gatttatttacaataaaaatgattgaaatcaatcaagctttctgcttagg
+3825893/1
CCCFFFFFHGHHHJJJJJJJIIJJJJJIJJJIJIJJJIJIJJJIJJJJJI
@1583858/1
ctctatttcattgtgcattaatctatagaaa
+1583858/1
@@@DDDDABBDFDCEH<<:A?CIIHIIDE><
@6390885/1
ggtgagtaatctctgtatcaacaactgtaccagccggcacattcatattt
+6390885/1
@C@DFFDFHHHHHJJFGIJJJJJJJJJJJJJJIJJJJJJJJJJJJJJJJJ
@407536/1
ggatatattcatgccacattccattccatgatttattaaacccgatgcta
+407536/1
@@@FDF8DHHDBHCG>EHCH9E?F9BHHG@F9<FHHGIII<BEFEH6DFI
@3221329/1
gcactggttacaggagatactggttgt
+3221329/1
@?@D1;DDHHHDFGEBFB?FB@>HEEG
@7372947/1
ctccagcaggtgggtgagtaacatcagctccgagaaatattacaggttcg
+7372947/1
CCCFFFFFHGCFHICFHIIGHHGIIJJIJJJJIJJIJJJJJIHGGIGHII
@6393450/1
gtccaaaatcagagctacaacatctattgttggaaaaatcaggggaa
+6393450/1
CCCFFFFFHHGHHJJJJJJJJJJJJJJJJJJJJJJJJJJJJJJJJJJ
@7911000/1
cttctttctgtggtgctagattatcccttctgaagacaggactaggtgct
+7911000/1
CCCFFFFFHHHHHHIJJJJJJJJJJJJJJJJJJJJJJJJJJJJJJJHIJJ
@4379351/1
ccacaaaaaataaaataagctcaactatagtttaaaaaaacaaaaca
+4379351/1
@@@DDDBDBFF?FHIGDHGH?AGF;FGGHGFHIE<:D>DHGB=FFFH
@7911167/1
gtcaagagcttggattgcctcctgcggaccattagttgaagttccagccc
+7911167/1
C@CFFFFFHHHHHIJJIIJIJJJJJJJGIJHIJGIJIJHHHHHGIJJJJJ
@3826519/1
tttgtgtcttgcacgacctttggattgaatataagaccttgttgttttag
+3826519/1
@@CFDFEFGHGHHJIIJJJJJIIIJJJIJJJJJJJJJJJJJIIJHHIJHI
@3826977/1
gctggtgcatgtaatactttgtagatatcagacatttcttcagggagaat
+3826977/1
CCBFFFFFHHHHHIJJJJJJJIJJJJJJJJJJJJJJJJJJJJJIJIIIJJ
@5870098/1
gtgctgaggcaagtgttgggattttgaccatcttcaacgaatcaaattca
+5870098/1
@@@FFFADFFDFFFBHIEGHJJJIJGDFFFHHJGIJEA@CHIIIJJFIGG
@3222807/1
cactattaaagttgatttgtcttatagacttgacaattttttcttttctt
+3222807/1
CCCFFFFFHGHFFC9EHGIFHHGBHIGHIGGCF>CFAGCHGDEHIIG<FH
@5371758/1
cttttttttgttcctttttgaactgaaatcacctgctccaggtaatggaa
+5371758/1
BCCFFFFFHHHHHGIJJJJIJIJJJIJJJIJJJJJJJJJIJIGHHIIIII
@5372843/1
cttagattagagttgttatttatcttaaataatttacttgattgttaagc
+5372843/1
CCCFFDFFHHFHHIJHIJJJJJJJJJJIJJJJJJJJJJJJIFIJGHJJJI
@3224503/1
gtgatggcgtttctgtaccactataaatg
+3224503/1
@;BDBFDDDDAFHDGBHIJJJIGIEGGGG
@409494/1
gtaaagttttgcctataagaacaatgagtgagagcttgcaagaggtaact
+409494/1
??@DFFDBFBDHFIFICGIIJIIIGHEHDEG@HHGIIGHI<BC>DB>FGH
@6883329/1
ctcattttcactcagaagaaataatatctcagcaccaattttatgatttc
+6883329/1
BCCFFFFFHHHHHJJJJJJJJJJJJJJJJJJJJJJJJJJJJJJJJJJJJJ
@3226855/1
gtcctcttcagaagcacaaacatgtgcggcctacaatgcattacagtatc
+3226855/1
@CCFFFFFAHAFFG@HIJGIIIGH@HGHCGGIJJJEGIJJFI>FHG<BGC
@2699147/1
ctaaaatattgttcaagttcacgaggag
+2699147/1
@@@FFFFAAFHDHIJJJGE@HHGF>DFE
@2699300/1
gtcactttatatgttcttttaacactctttgatggaattt
+2699300/1
@?@BDDDBF>?BFHGCEIJGGIHIGG9EF>?4?9ABBF<E
@6885825/1
tgctccaattgcattccctttcacactagggacatgaggtgaaattattg
+6885825/1
CCCFFFFFHHGGHJJJJJJJJJJJJJJJIJJGIJJJIIIDGHIJJJJIJH
@7375755/1
tcttcatttaaaaccgctgtgtctctttcttt
+7375755/1
??8=B?D>?FB:<FAAA:<FCC<FHIIA9??D
@6887475/1
ggtggtcttgttattttgatacactcttaaacaatgatgtgggaaatcca
+6887475/1
@@@DDFDEHHHHHJJJJIIJGJIIJJJJJIGHGHJIJJICGIIGIIJJIJ
@5874398/1
ctccaatcgcattccctttcacactagggacatgaggtgaaattattggt
+5874398/1
CCCFFFFFHHHHHJJJJJJJJJJJJJJJJIIJJJJJJJIJJJJJJJJJJF
@4384251/1
gttcattacctaagatatttgttatgatctccggccaagatcagccgtgt
+4384251/1
CCCFFFFFHHHHHJHJJJJJJJJJJJJJJJJJJJJJJJJJJJJJJJJHIF
@3227690/1
caataattgttctttcatgatactc
+3227690/1
@@<DDDD?F<CHAHBH<4C>FHH4A
@4384882/1
ctgggtttaaaatcttcaataacattactcatttctgataggttctgcaa
+4384882/1
CCCFFFFFGHHHHIJJJJIJJJJGIJIJJJIJJJJIJJJJJJHIJIJJJI
@412588/1
gctgctatagatggaacgttgatctggtctggagctggatgagtgacatc
+412588/1
@@@AAD?DFHDHAGGGGGGIGAEEIG49AHGHCG3FGH<@BB@?<BBFHG
@2135532/1
ataaattagaatcatcccatagcaaatgatatttggtaggacgtgctgta
+2135532/1
@@@DDFFDHAAADHI<EHGICHGGCFHGEHFHFFH>:<ECECHFGHG<DC
@4855173/1
gcacaacaaacacttggggagttaaatcaacatcagctgagatatactca
+4855173/1
CCCFFFFFHHHHHJJJJJJJJJJJJJJJJJJJJJJJJJJJJJJJJJJJJJ
@3229002/1
ctcaaccttttgtaacatcgacaacac
+3229002/1
?@?DDD;DHAFF;FHEA?@?9C8@CA?
@3229645/1
cagggcaattagttattccactccttt
+3229645/1
@@@DB:ADFFAF<CGEB4?DH9FGBC@
@2136315/1
ctctttcattatcgtaaattgtcacggtctcaacaagttccgttttttgg
+2136315/1
CC@ADBDDHGD?BGCDHDHG9CCFHHHGIG9C<EG=F<D>FF?FCG;@BF
@2702444/1
tggaggtgaaaagaatgatcttccaactgtcacaaacctgttagcagctg
+2702444/1
??7AD1=BCDH?F<DBHIGI>FCFHEHGA?EFEHI3?DBCD4D<<BGGFG
@5378024/1
gctaaggctgtatcatcaacttctaaaggtttccaataaacaccttttgg
+5378024/1
CCCFFFFFHHHHHJJJJJJJJJJJJJJJJHIJJJJJJJJJJJJJJJJJJI
@5876022/1
cataattcagaaagaatatacacaacagacaactctgtactggtgatatc
+5876022/1
CCCFFFFFHGHGHJJJJJJJJJJJIJJJJJIJJJJJJIJIJJJFHIJJJJ
@2702956/1
tgaaggtggtctgctgggttgctggtcaccgggttgt
+2702956/1
B@CFFFBDHHHBHIGIHDEGEGGGICFHIGGHF0?FG
@8434184/1
ctcttaaccagttcttcttcaaattgattacaaagactcaggagtttatc
+8434184/1
CCCFFFFFHHHHHJJJJJJJJJJJJJJJJJJJJJJJIJJJJJIJFHIJJH
@2137765/1
gttgttgttgaggtggtagttgagtttggtgggtaggggttgtttcccta
+2137765/1
@@@FDFDFHH<DC<AE@GAFHGD9<FFH=CEGG@<;B=ADHHBEA4B=C;
@4388528/1
cggtaaagttttgcctataagaacaatgagtgagagcttgcaagaggtaa
+4388528/1
@@@?DDBD=ABF?<EE4EB<AICHHI@BH@2AFH?CE<9:?DFE9?;0?D
@2138782/1
ctgatgcaattcaaaatttattttttgtgataaatggcagtaatcaccta
+2138782/1
@@@DFFF:CFFHHI@HIJIIJFIIEII3EGGGGFIIIGHBGGG@GGIJJ8
@6890719/1
cttcacactcatcaagaacttggtaaactcttagatcttcattttgttg
+6890719/1
CCCFFFFFHHHHHJJJJJJJJJJFHGJJJJJJJJIJJJJJJJJJJJIJJ
@8435733/1
tctttctgtatcaactgcagcctcttttaccattgtacgagtttgagcat
+8435733/1
@@@FFFFFHHHFFGGGHIIJIGIGHIIIJIJJFIIFHGIFGCGIIIJIJJ
@3832085/1
tatactcctaacttttaagtttttaaatcttttatgaatccatggaatca
+3832085/1
@CCFFFDDHHHHHDEHJJIEHHIJGFCHHIHEEHJIGDFHGGHIED@GGG
@4858069/1
tcttgcacgacctttggattgaatataagaccttgttgttttagggtaat
+4858069/1
CCCFFFFFHHHHHJJJJJJJJJJJJJJJJJJJJJJIJJHIJJJJJJDHII
@5380885/1
cggcttgatgctgggaacaagaatgctgttaatgcctccaagcttaacat
+5380885/1
???DADDD4?DDD>BEEDEI39A?<@EEEEEEB@@?D9DCEEDIIIIIID
@416625/1
ctcaatgatttcctccttccaaaaaaataca
+416625/1
@@@DDDDD<?FHFIJEB>HCGGGGG6CF9<4
@4390898/1
gtgtagaggtgcaggctggccatgttgaatagcttgctgtggtggtacag
+4390898/1
@@@DBA>D;2A?DDE:A@:?FA9FAFA9???9??DCD??BBD::8DB9B9
@981575/1
ggcacaaccattagaatcacctgctgctttaaaatcaagatcaactaatt
+981575/1
=1?7DDADFDFDHB@::E:E:AF@FHEHIIGEGE?E@9?BF<@FCE@DDH
@6402571/1
gaggataccttaatttcattttgtatttgtctaagaaatacttagcaact
+6402571/1
CCCFFFFFHHHHHJJJJJJJJJJHJJJJJJJJJJJJJJJJJJJJJJJJJJ
@7383351/1
cagtgttttcatttgactcttatgaaaatataactatcactgctttttta
+7383351/1
@BC?DDEFHHHHHJJJJJJJJJJIIJJIJJJJJJJIJJIIJJJJJIIJJI
@6403775/1
gtctggagctggatgagtgacatcagcgccaacaacaatgacaggttttt
+6403775/1
@?@DFADDHHGGFIIGGCBHEHGHGIJJJGEHGIIIIIJJJIGGGDFHIJ
@6894598/1
gggaggtggacctctttgtgcccatggagtttgacctctaggaccagttt
+6894598/1
??@7B122<?FFBFFFEEEFHIFFGFF9:CAGFDBGFGEDFB@BFF@?D<
@6894763/1
cttccaacaggtagtaagtgatcattaagttcgccgatcttgtacaacat
+6894763/1
CCCFFFFFHHHCFHGHIJJJJJJJJJJJJJJJJJJJJJJJJJJJJJJJJJ
@3836746/1
gcttctattagttcatctatattttttaaggaagtaagtgcaggggaacg
+3836746/1
?@@=DDDDDBAHHIIDHGGGHGGH@?EEGHGCCE??BFC@D@G>FGB6D:
@5881739/1
ggctgttgttgcctctgctgctgctgctgctgaggcggttgttgccactg
+5881739/1
CCCFFFFFHHHHHIIJJJIJJJJJJJJJJJJIIJIJJIFHHGGIGIJJJI
@3235089/1
gtgctccaattgcattccctttcacactagggacatga
+3235089/1
@?@DDDED?F4?FB99CGGHEGIGG9BGHC9C2C=<39
@984072/1
acgagtttgagcatcattcattttcttcattgtaacttggcccgcaacaa
+984072/1
<@CFFDDD<CFDFEHGHIGIGECIHIDH?FFGHGGBDE9?D?;:AF@F@F
@7386510/1
gcagagaccacagcagcctcagcaacaacaacaacagcagagaccacagc
+7386510/1
CCCFDFFFHGHGHJIJIIEHGGIGHAFIJGIJIIIJGGGIIJGEGIGIHG
@7387088/1
gctgacttggataccttggcttaagagagaaataaagagagaaatagaaa
+7387088/1
@?<=DB?:==D?D:C?AFGI9CFD@9EAEDCFE?FGC4CEB=@FFI@DFG
@5883196/1
gggtgagtaatctctgtatcaacaactgtaccagccggcacattcatatt
+5883196/1
BBCBDFFDHHHHHJJJIJJJJJJJJJJJJJJJJJJJJJIJJJJJJJJJJJ
@2708204/1
cttagatctaccagtgcccatggcagcaaatctacttgatcctatagttt
+2708204/1
@@@FBBDFGDDHDHBGIIJI9FCHEBDF@;?GAFFEFF?@B@FFF9<:<<
@2143246/1
ggtagttgagtttggtgggtaggggttgtttccctagactgtggttg
+2143246/1
@@@DFDEFHHFFHIIFHIG:FGIIEEGH6BFGGIJ>DAGHG3BFEGA
@4395382/1
ccaatgtttctagcctttcataattcataacgtcattagcagagctcgct
+4395382/1
CCCFFFFFHHHHHJJJJJJJJJJJJJJJJJJIIJJJJJJJJJJJJJJJJJ
@3235892/1
cagagactcgtccaatcagattgaaaaaaacaagttgtataacacaatta
+3235892/1
C@@FFDDDHHHHFGIJGEH@AFGAHIJ<GHIGDHHIJDGIIGIIAFCFGI
@7388573/1
cttcattgtaacttggcccgcaacaattgtacacaactccataggaagcg
+7388573/1
CCCFFFFFHHHHHIJJIJJJJJJJJJJJJHIJJIJJJJJJIIJJJIJJIJ
@1597190/1
agtctaaatagaccttcagggtcttcatgggcttctattagtccttcatc
+1597190/1
CC@FFFA;D>FHHGFIIGHCGAAFFGGCHGCGIGIFIEGBFBEGEGFGIG
@985224/1
gctccaatcgcattccctttcacactagggacatgagg
+985224/1
CCCFFFFAFFHFHJIBDGHIGCHEGGGB;?:CDDGEED
@3236500/1
tattttggaaactatactgtcattaatggaattgggaacttgactaataa
+3236500/1
CCCFFFFFFFHGA<FEIHGHHIGICGHGIGHCEHI;EFH>FHGIECECH<
@7389532/1
aagggcttcgatagaatctgcaacaactttgtcaacgacgcattgctggc
+7389532/1
@CCFFFFFHHFDHHJJJJJIJJJIJJJJJJIIIJJJJJJJJJJJJIJJII
@6406950/1
ctcccatctgcatccttcttttccggaaagaacctagtgtgatggcgttt
+6406950/1
CCCFFFFFHHHHHJJJJJJJJJJJJJJJJJJJJJJJIFGBFF@GGDF0@F
@5885627/1
agctgggaatcctttgtgagccacatcaatgttaaggaatggtttccaac
+5885627/1
@@CFDFFFGHHGHIIGCFGGIJIGIIIHGJGIJJJIJIIIHG:?DHGGIJ
@5886036/1
agtaagttcttttttttccttgactatgtttgatgacatatcaataacat
+5886036/1
@CBFFFFFHHHHHJJJJJJJJJJJJJJJIJJJJJJJJJJJJJJJJJJJJJ
@986836/1
ctaaaatattgttcaagttcacgaggagtattcttgg
+986836/1
CC@FFFFFDHHBHGGHHGCHIDEHHDHH?EFFHHEH@
@3238759/1
ggtacttttgtaaaacattatcaaaagttctctgaccatgg
+3238759/1
@@@DDDDDDFFFF@GG;GIEII4AFFGDEHIIGHIIEEECH
@8444003/1
tcaacatcgtcatatagcatcaataactctgtattagtctgcagaaacca
+8444003/1
?@@FFDFFFHHDFEGGIGGDGHHIIIGIIGI?EGIEBFGBFGHBHHGEH?
@7923835/1
ctagcatgactgactagatagaagtctaattcagtagggtgagtaatctc
+7923835/1
CC@FFDFFDHHHFIIGHHIHHIJJFHHGIJJEHGIGIGGCGIICDHIGGI
@2145494/1
gcttggtgtttgttttctcctactccgacaaacgccatcctc
+2145494/1
?<<BA?ADAF8C;F3;A:EEBFAF@CEFB@FFFEIIIIE>BC
@988365/1
cagaataaccgctacagttgtgttttccacaaataaagcatgggatttgt
+988365/1
?@@DDDDADHHHGGIGEIIJFGFCF@DGI@<CFCHIGIIC>??29?BG9?
@8444573/1
gctgagtgagttaaaacagtacatcgcacaacaaacacttggggagttaa
+8444573/1
CCCFFFDDHHHHHJJJJJJIJIJJJJJJJJJJJJJJJJJJJJJJJJIIJJ
@3239956/1
gctgctgaggctgttgttgccactgctgctgct
+3239956/1
@@@FFFFFGGHFHFGEGAGGIAHIIJIIICHIG
@3840841/1
gttataaatgtaggaagttatcaagaaatctaagattgcatcaccgagga
+3840841/1
@@@FFDDEFHAFHIIIGHDGBIIIGHGEHIGHIECFFFHIIIDHIGIF<F
@989052/1
cattttttctgctaaagcactaccttcagcgggagaccttggc
+989052/1
@@@DDB?DFDFD>DEIB>33A3AG@EA??B@AD@F@DF<<4.=
@424648/1
ctaaataaatagctgcagctaatgatt
+424648/1
??<DDDDDB>DB:<A2CBFCFE<A@DA
@5390358/1
cgcaacttaggttatgcgaagtacataactttctttgtatctgcatgaac
+5390358/1
CCCFFFFFHHHHHJJJJJJJJGIIJJJJJJJJJJJJJJJJJJJJJJJIJJ
@6411852/1
cgactgatgatttgaggttcttgtggaattgtgacactttgatgttgtaa
+6411852/1
CCCFFFFFHHHHHJIJJGHJJJJJJJJJJJJIJJJJJJJJJJJJIJJIJJ
@1602275/1
ctcctgcggaccattagttgaagtcccagccctcagataatcccatatca
+1602275/1
CCCFFFDFGDHHDHIJJIJIGIIGGIIGGJGHGIHIIGCFHGIGIE@GI@
@2712392/1
cctcatgttataacattatgcagttcattacctaagatatttgttatgat
+2712392/1
@@CDDFDDHHGHGJFIJFEI@AFBHHHGIJJIFIJIJJJIJIIGIGHHHH
@5888669/1
ctgggtttaaaatcttcaataacattactcatttctgataggttctgcaa
+5888669/1
CCCFFFFFHHHHHIJJJJJJJJJJJJJFHIJJJJJJJJJJJIHIJJJJII
@8446257/1
ctgtgatcttgtctaagattgctttcgctgcggcatgctttgcttctttc
+8446257/1
BCCDFFFFHHHHHJJJJJJJJJJJJJJIJJJJJJJJJJJJJJJJJJJJJJ
@7926662/1
gttctatttcttttttcatcattctgtagtacaccttccaaacagtatct
+7926662/1
BBCFFFFFHHHHHJJJJJJJJJJJJJIJJHIIIJIJJJJJJJJJJGIJJJ
@6413751/1
ccagctaaggctgtatcatcaacttctaaaggtttccaataaacaccttt
+6413751/1
CCCFFFFFHHHHGHIJJJJJJJJJJGHIJHIJHIIJJJIJJJJJJJJJIJ
@4869641/1
ttcagctgtagtctgtctgcatctgtatatgccctagcacggaaagcagc
+4869641/1
CCCFFFFFHHHHHJJJJJJJJJJJJJIJJJJJJJJJJJJJJJJJJJJJJI
@429507/1
ggccaagatcagccgtgtttggtagaagcagg
+429507/1
@@;DD3B;DFFFHIF<FGIGEH=FFHFEIEE@
@4870646/1
gctcccaattctttggtgataagaactatttctttaagaatattttggat
+4870646/1
CCCFFFFFHHHHHJJJGGIIJJJJJJJJJJJJJJJJIJHIJJJJJJJJFH
@2713968/1
ctcttgttttgcttctttttttgacctacccttgccgatagcaataagg
+2713968/1
@@;BD;A;DDHFFIIIIIID<F?FFH<DD@;D@FHHFHEFHHGHICA@D
@7396960/1
gcttctattagttcatctatattttttaaggaagtaagtgcaggggaacg
+7396960/1
@;?DDD;DF:CAFFFGDFIIHCFIIIIIIEEEIIIIIFIIIEGIIDFIED
@6901440/1
ggcatttttactacaccatctaacctctacaattttgttttgtttctcct
+6901440/1
@@@DDDDDHBCFDHHIGGIIIBCEDHGHEFE9CGIIIIIIGCHEDBFDFG
@6901540/1
gttcgccgatcttgtacaacattttacatgcagttagtgcaactgctccc
+6901540/1
CCCFFFFFHHHHHJHJJJJJJJJJJJJJJJJJJJJJJJJJJJJJJJJJJJ
@3245226/1
caataattgttctttcatgatactctcaa
+3245226/1
???DDBDAA2?DBB9EB4:CBFDCFIIIE
@1605707/1
agctcaaccattttatcggccaacatattactgacctc
+1605707/1
@@<DDD<3CFHFBHIIIB1F@EFEGECEH<DGFGCHEG
@5397813/1
ggatcattagcagaaatcctcattctttcaaaaaaaactattcgtaggag
+5397813/1
CCCFFFFFHHHHHJJJJJJJJJJJJJJJJJJJJJJJJJJJJJJJIJJJJJ
@1606623/1
cggtacaatgtaatatgagttttctttgttttcaaaggctctaactaaaa
+1606623/1
@@@DDDFDHHHHFIBHGICAFECEHIGHDGIGGH@EFGBGGGE<GGHGEG
@6417188/1
ccacgtgaaatctttaggctgcagctcaaccattttatcggccaacatat
+6417188/1
@CCFFDFFHGHGHJIJJJJJJJIGIJJJJJJJIJIJIIHEHJJJJJJJIJ
@1607394/1
cggttcttcttcttttttccacgtgaaatctttaggctgcagctcaacca
+1607394/1
@@@DFFFD<FHDHIGIEI;FFG=BCGEHIHBHHA@C9BGHGGIIII>@DB
@995150/1
ccggtctttctcgataatcaagtgttggtgcattcataattcgggcctta
+995150/1
@@CFFFFFDBHHFHGEHJIJG@?DHHGGGHCIGHHEIEGHIGHEDIGEH@
@996475/1
aggtggtctgctgggttgctggtcaccgggttgttgcctaacaggaggtg
+996475/1
@@@ABDDDHDDHHIJ;=EGH>>BDHGGGGI:?0?2DFH<@<B<B=BBE;@
@3850462/1
cttggaaaactgtttatcatagatccgacgacactttttagtaccgggct
+3850462/1
CCCFFFFFHHHHHJJJJJJJJJJJJJJJJJJJJJJJJJJJJHIJJJJJJJ
@4874692/1
cggcacattcatatttctcccatctgcatccttcttttccggaaagaacc
+4874692/1
CCCFFFFFHHHHHJJJJJJJJJJJJJJJJHIJJJJJJJJJJIJJJJJJJJ
@1609083/1
agtcaagcgtgtgaaagtatcacttggaagtttag
+1609083/1
@C@DDADDFA:<3CAE@<CDHHIIIIDCH;CFCC9
@8450436/1
agataggctggcctgcttgtggaaaaccaccacaaatccacttggaaaac
+8450436/1
@@@FFFDFGHHFDHGGDFGEEGFFHGGIIGIJIIGGGGIJGAEDFBFHHC
@6420269/1
gccataccaagatcatcacatactaccgcctgtgttctgttgtttactag
+6420269/1
C@CFFFFFHHHHHJJIJJJIJJJJJJJIJJJJHJIIJJJIJJJJJJJJJJ
@8450827/1
caagaggagagcttttattgaatagaataggaatgtcagg
+8450827/1
@<@DBDA;DHHDD@F<?FEHHEFFGDHIHIG?C?EGD@GG
@8450886/1
ctccttcaacaatcgtcggtacaatgtaatatgagttttctttgttttca
+8450886/1
CCCFFFFFHHHHHJJJJJJGHJJJJJHIJJJJJJJJJJJJJJJJIJJJJJ
@7401542/1
ctctgctgttgctgaggctgctgtggtctctgctgttgttgctgctgctg
+7401542/1
CCCFFFFFHHHHHIHJJJJJIIIGIIGHHHIIIIIHIBFHDHIIJJJJJE
@6420925/1
gcccattgttagttgtgaccctattttacgatatattttttatcaaatgt
+6420925/1
@C@DDFFFFHDDAEGFGIIGGIEEHIIIIGFEHEGHIIIIIGIIIIIIII
@8451954/1
gccactgctgttgttgaggctgctgtggtctctgctgttgctgctgttgc
+8451954/1
@CCFFFFFGHHHHHIJGGHIJJGJICDHCFHEHEHJIJJBHIJ3BGBFGD
@996896/1
ggaatttgtttgtgattttttattgtatcccaatcaattatgatactgtc
+996896/1
BC@BDDDDBFHHDGIJJIJIJJIFIHIIGG@GEHHEGGDDAGGCGGGGHH
@2717400/1
caaagatagtaagttatttcttctaaattctgctctgataaattagaatc
+2717400/1
CCCFFFFDFFHBFHIJGIIIIJIJIJJJJJJJJJJJIJIJGIGGIJIJEI
@5896736/1
ctcttgacagccctatacctatttacatgcctagacttgtgcaccagcta
+5896736/1
CCCFFFFFHHHHHJJJJJJJJJJJJJJJJJJJJJJJJJJGHIJJJJJJJJ
@3247267/1
ctctgcattgatttgttagagctattagtacttccgtcaacactgctttc
+3247267/1
CCCFFEDFAFHHHJIBGGGEGGIBFEGIHGIJJCHIGGHDHHBEGGGGHG
@5401825/1
gtaaatttgggtcccatgctatgggtgaaagatcctcttcttcaaatcca
+5401825/1
CCCFFFFFHHHHHJJJJJJJJJJJJGHIIJJHIJJJJJJJJJJJJJJJJH
@6905607/1
attgaatataagaccttgttgttttagggtaatcaaattttatgacaaaa
+6905607/1
CCCFFFFFHHFHGJJJJIIFIFHIIGJFG<EFHGGFIIIIJJJIGJIGGF
@4405479/1
cctcattttcgctcagaagaaataatatctcagcaccaattttatgattt
+4405479/1
CCCFFFFFHHHHHJJJJJJJJJJJJJJJJJJJJJJJJJGJJJJJJJJJJJ
@3248947/1
gctgttgttgccactgctgctgctgaggctgttgttgcctctgctgctgc
+3248947/1
BCCFDADBFFDDHJJJJDDFGHGHIBGIJJJFHBFGGICAFGGG><BEH@
@4406903/1
tgaggctgctgtggtctctgctgttgctgttgttgctgaggctgctgtgg
+4406903/1
CCCFFFFFHHHHHJHIJJJJJJJGIJIJJHHIHIIJIJFHIIIJIJIDBH
@4406946/1
gcagcaacaacaacagcagcagcaacaacagcagagaccacagcagcctc
+4406946/1
CCCFFFFFHHHHHJJJJJJJJJJIJJJJJJJJJJJJJJJIJJJJJJIJJJ
@3853867/1
cggtacttttgtaaaacattatcaaaagttctctgaccatggaggataat
+3853867/1
CCCFFFFFHHHHHJJJJJJJJJJJJJJJHIJJJJJJJJJJJJJJJGIIIJ
@4878646/1
ggaatgtcaggtgcgttaacttttggtggctttattatattactcctaat
+4878646/1
CCCFFFFFHHHHHJJJJJJJJJJJJJFHIJJJJHJJJJJJJJJJJJJJJJ
@3249770/1
attatgagtgttacttctcatcctaggacgt
+3249770/1
?@@DD8B;2A?F>G@9EFGE@?BEF@>GH>F
@7402103/1
cttttatcataatgagatcaagtttttttcgaatcaaatgaagctgtatt
+7402103/1
CCCFFFFFHHHHHJJJJJJJJJJIJJJJJJJJJJJJJJJJJJJJJJHJJJ
@3854581/1
ctgttgttgttgctgctgctgttgttgttgttgttgaccccatggttgtc
+3854581/1
CCCFFFFFHHHHHJJJJJJJJIJJIJJIJJIJJJJJJJJJJJJJJHIJJJ
@8452749/1
taatatcctaacgttatcaggttttgggtagttgggtaatattttgataa
+8452749/1
CCCFFFFFHHHHHHIJJJJJJFHJJIIJFHHEFHJJDHIJJJJJJJJJJJ
@1613664/1
ctgtataaaatacaaggaagacagacagc
+1613664/1
@@@DDDDAFDFBHIJGIAEGGEHHGHI@H
@7403001/1
tctgctgttgctgttgttgctgaggctgctgtggtctctgctgttgctgt
+7403001/1
CCCFFFFFHHHHHJJJJJJJJJIIJJJJJJJFHIGIIJJJJJJHHIIIID
@5899057/1
ggtcattatgggcttctattagttcatctatattttttaaggaagtaagt
+5899057/1
@C@DFFFFHHHGHIJJJJJJHHHHJJIJJJJIJJJJJJIJJJIJJGIJJF
@7403288/1
gatgatttgatatctatatttctcattttttctgctaaagcactaccttc
+7403288/1
BBCFDFFFH2ACFHIIIGGJJGJJJJJJJJJJJJJJIJJJIIJJJJJJJI
@7933953/1
atcaacgttcactgtctataaaaatacaagaattcctaattggtagtatt
+7933953/1
CCCFFFFFHHHHHJIJJJJJJJJJJJJJJJJJJJJJJJJJJJJGIJGIIJ
@3251711/1
catggtataactatcttattgaggtaattatcttttgaaacaactac
+3251711/1
@@@DFD>DDHBHDIIIGEHC?ECFFGCH<C4CAAA<HIGIBGI<FGB
@6421751/1
gctcacttcaccaacattcatgaataatggaaaatcacatagcttcggcc
+6421751/1
CCCFFFFFGHHHHJJJJJJJJJJJJJJJJJJJJJJJJJJJJJJJJJJJJJ
@6907251/1
cgactgatgatttgaggttcttgtggaattgtgacactttgatgttgtaa
+6907251/1
CCCFFFFFHHHHHJJIJHHIJJJIJJJJJJJJJJJJJJJJJJIJIIJJJJ
@2721199/1
gtaagttttcttccacgtagagaatagtatattcaatattaaacctaata
+2721199/1
@@BFFDDDAFFHHIIGIIJJFIII>HHEHGIIIJJIIGDGIJJJJJEIIE
@6422431/1
acgttatcaggttttgggtagttgggtaatattttgataacgtggatgta
+6422431/1
?@?BD>BBFHFDHIIGIHIIGDGG@A?EGHCGGIGIIGGGIGFH<=GDFA
@4409155/1
gctgctgtggtctctgctgttgctgttgttgctgaggctgctgtggtctc
+4409155/1
=??DDDDDFADFHCGBFFHCFH@EHCEGGICGGHEECHGGGGIDGEFEE9
@5900653/1
gtcactattaaagttgatttgtcttatagacttgacaattttttcttttc
+5900653/1
CCCFFFFFHHHHHHHIIJJJJIJJJJJGJIIJJIHIJJJJJJJJEHJJJ@
@7404182/1
caccattctaggaatctgtttacgttcggtttttcattcatatcctgttt
+7404182/1
CCCFFFFFHHHGHJJJJIIGIIJJIIJJJGHIIJJIJJJJGIJJJJJIJI
@4881666/1
ccataataagtctaaatagaccttcagggtcttcatgggcttctattagt
+4881666/1
CCCFFFFFHHHHHJJJJJJJJGHJJJJJJAAFHIGGJJJFHHIIGIJFFF
@7935640/1
gtggaagtaagaggtctttcatttaatgttttttgaaaagcctcacttgt
+7935640/1
?@@FDDFDHDHBHJHIJG?FHHHIGIJGHIEIIJJJJIJJIGIGIJCHI<
@1002729/1
gctcaaacttgctagcaatcatgctctcaccaaataccttcttttgtccc
+1002729/1
CCCFFFFAHHHHHJIEGIIIJJEGIIIIJJIEH;FHIIBBEHJJIJAGII
@8455047/1
ccttgaatgaatttttcattcctccatactccttgtcttacaggtaccgg
+8455047/1
CCCFFFFFHHHHHJJIIIIJJJJJJIJIJJJIJJJJJJIGIJIGGFGGGG
@1618422/1
gtgacattattgactaaggccgatctgaggtctgtcaattcaccaggtga
+1618422/1
@@@DDDDD<FHHHGHIB<D@FHGHGIBCGGC@D;GGHBFGCFGGHGIDCE
@7405970/1
ctccaatcgcattccctttcacactagggacatgaggtgaaattattggt
+7405970/1
CCCFFFFFHHHHHJJJJJJJJJJJJIJJJHIJJJJJIHGHIIJIJJJJIB
@1618823/1
caaaaattttcgaataagcatggaccatg
+1618823/1
@@@DFDADFHFHDF<1A:AF@CF<C32<9
@6423968/1
tctgcattgatttgttagagctattagtacttccgtcaacactgctttca
+6423968/1
CCCFFFFFHHHHHJIJJJJJJJJJJJJHJJJJJJJJJJJJJJJJJJJJJI
@7406640/1
ccactatctaaataaatagctgctgctaatgattcaaataagtcaccaag
+7406640/1
CCCFFFFFHHHFHJGJJGHIJGIIJIIIHHGHGIGHIFIHIJFIIIIIJE
@5408134/1
cccgattctatttcttggtcatcagtttgagatactgtaatgcattgtag
+5408134/1
@@@FBDDFGDHHHJJJJJGIIIJJJIGJIEHJIJJJJFIIJJJJJIJGHI
@4885096/1
cctgccactcatcataatgaacaatatcttcttttggattagtagaaaat
+4885096/1
CCCFFFFFHHHHHJJJJJJJJJJJJJJJJJJJJJJJJJJJJJHIIJJJJI
@4413106/1
accatgacgatagctttattctcattaaggaattccggtttctcaaaaca
+4413106/1
@@@DFFFFHHGFHIJJIJJJIJJIJIJJJIJJJJJJJIHGHIJJJJGJJI
@2161049/1
cgtcattagcagagctcgctactaaggccttcaagatagaacccaattct
+2161049/1
@@<DFDFFHHHGFIJJJ>HIIJJIIIDIIICE@FHEG9?DHGHJB?GIIG
@3859558/1
caacaaatctcttaatgatatcagtcagcttacaagccttagtaagcata
+3859558/1
CCCFFFFFHHHHHJJJJJJJJJJJJJJJJJJJJJJJJJJJJJJJJJJJJJ
@3258107/1
caatatgttcgtctcacccatgttaaattttttcagaatcatgtgatttt
+3258107/1
CCCFFFFDDHHHHJJJJJJJJBHGGIEHGIJIGHGGGIIJJJJFGGG@GH
@1004735/1
aactgaacgtgtacacctggtaaagaggtgacaaagatagtaagttattt
+1004735/1
@CCFFFDEHFADFIIJ>GEHGHGEH4CF9EFCGC@GEH<<?BFFFEGIHI
@2162364/1
gcagttcattacctaagatatttgttatgatctccggccaagatcagccg
+2162364/1
@@CFFFFFHFHDDICEGGCIEGHI?FHCF4<4AHHGEGJID3DGEHCGEG
@6426319/1
gtaagtagttatagcatacttaaggaaggaatcaccgatagtttccaaac
+6426319/1
CCCFFDFFHHHHHIJIJJJJJJJJJJJJJJIJJJJJJJJJIGIHJJJJJI
@1005594/1
ctcttgaggaagttggtgtagaggtgcaggctggccatgttgaatagctt
+1005594/1
@@@DDD8DF>FH??EF;BAEBFHECEHHG>ADG>CGIGEEG9D<GII<F9
@1005863/1
gggttgtttccctagactgtggttgagacacttgctggggaggtggacct
+1005863/1
@CCDDFDFFGGHHIIIHGIHHIIIED<EGGEHBD9CFG=DD:A?FCB>F@
@5902739/1
cttcagcatttagcagcatcgtgatacgatgtaatattgaaggcaataaa
+5902739/1
CCCFFFFFHHHHHGIJIJJJJEHGHADFIJGGIIIEHGEIJIJIGEHDAG
@7940219/1
gggcttatagctactgcataagacagatgaaattctggattgttccaact
+7940219/1
CCCFFFFFHHHHHJIJJJJJJJJJJJJJJJJJJJJJJJJJJJJJJJJJJI
@1008044/1
agcatagttcctgctttagggtttcttccgctaatttaaaaattgaatag
+1008044/1
@@@DFFFBDBDF?3BBFHBHICGGDHGI@FGGGBHHG?<@DB9B@B9B@C
@4416303/1
cttccaaacagtatctaaagacatgccactgtcaagaaaaattgctccag
+4416303/1
CCCFFFFFHHHHHJJJJJJJJJJJJJJJJJJJJJJJJJJJJJJJJJJGIJ
@7941781/1
ggtgagtaatctctgtatcaacaactgtaccagccggcacattcatattt
+7941781/1
??=DDDDD?AACBDFAEHEHIECFH@FAFCBFDBFB<DHGIICDGIEIIC
@8461185/1
gttgctgttgttgctgaggctgctgtgg
+8461185/1
@@<DADD4=D:CDE@B@BFFEGA992<C
@3259959/1
gcaccttcaacaccacactcctcgaggtacacccctataagggcttcgat
+3259959/1
@@@FFFFAFHHHGBGHBGG9FHIACGA?DGG9FGHB7GE@EFCGIIJDEH
@2726900/1
gttactatcaatcacgaaaaataacaaaaacaaaaattataagatcaaca
+2726900/1
CCCFFFFFHFFDCFFGFHEGI<EHGGJG=FHIJGHFEHGJFIIJGIIGI@
@5411376/1
cacgtagagaatagtatattcaatattaaacctaataactttgcatacag
+5411376/1
BCCFDFFFHHHHHJHHIJJJJJJJJJJJJJJJJJJJJJJJJJJJJJJIJJ
@8462241/1
ctccagcaggtgggtgagtaacatcagctccgagaaatattacaggttcg
+8462241/1
CCCFFFFFHGDFHJHIJJHEHIJGJIJJJJJJFIIJJIJJJIHJIEGIJI
@5413109/1
ccgcccgccatattgtagctttggtggtggcagaaccctacctcgaactt
+5413109/1
CCCFFFFFHHHHHJJIJJJJJJJJHHIGGIJJJJJJJJJJJJJJJJJJJJ
@3261799/1
gtagctttaatcatagttgatgtct
+3261799/1
@?@D?DABFFHADBEEGHBH4433C
@6430027/1
ctaccgcctgtgttctgttgtttactagagaacttcttaataatgaa
+6430027/1
CCCFFFFFHHHHHJJJJIJJJJJJJJJJJJIJJJJJJJJJJJJJJJJ
@6430813/1
aaataatacagacaattatgaagttctagtgcttgtttttcaggtcatgg
+6430813/1
C@CFFFFFHHHFHJJJJHIGHHIJJIJGGCFHIIIGIJJJIJIJDGHIJI
@4889228/1
ctctgtatcaacaactgtaccagccggcacattcatatttctcccatctg
+4889228/1
CCCFFFFFHHHHHJJJJIJJJJJJJJJJJJJJJJJJJJJJJJJJJJJJJJ
@448374/1
gggaatcctttgtgagccacatcaatgttaaggaatggtttccaaccaat
+448374/1
@@@FDDDFHG?FDGGEGG@HHG>CFCHHGIGHFGGGIE4CDHIIJJFCG@
@6433057/1
caacaaatggtacataattaaaattaattaaaagttaataatacaaataa
+6433057/1
CCCFFFFFHHHHHJJJJJJJJIJJJJIJJJJJJJHIJJJJJJJJJJJJJJ
@6433189/1
gttgttgttgaggtggtagttgagtttggtgggtaggggttgtttcccta
+6433189/1
BCCFFFFFHHHHHCFHEGHFHHHIHIIIJEGIJCGIJJJDGHHIJJJJJH
@4891049/1
atcaacgttcactgtctataaaaatacaagaattcctaattggtagtatt
+4891049/1
@@@FFFFFHHFHHIHIJIIGIIJJJIJIGIIEGGGGIGIGGGI?DG?DFI
@4892283/1
gaatataatagtttcaattcatttgatttatgcttaataagcattacagc
+4892283/1
CCCFFFFFHHHHHJJJJJJJIJJJJJJJJJJJJJJJJJJJJJJJJJJJJJ
@451406/1
gtcacttcaaactgttgctcagcagctatctcttgtaggaactggactgc
+451406/1
C@CFFDFFF<FH?ACFGIGIIJGIJJJGIIH@FGGHEHIBGIEG3?FGFG
@3867621/1
cgcattcattaagattagtattaactgttaatctaaatattcaaactgtc
+3867621/1
CCCFFFFFGHHHHJJJJJFIHIJIJJJFHJIJJJJJJJJJJJJIHHIJII
@3867705/1
aggaaataagaaagcaagagaaggaagtgaggtacacagttgcagtcctg
+3867705/1
CCCFFFFFHHHHHJJJJJJJJJJJJJJHHJJJHGIJJJJHIJJJJIJJJJ
@5909236/1
ggcactcggagtgaagcaatagaagaatggtggaggtggttggatataat
+5909236/1
@@@DDDDD;DFCFGFIIIII:FEFEGFIIIFGIIII:BG@DGIIIIIIIF
@2165342/1
cagtttgcaaagggaagcgagcttgctgttgt
+2165342/1
@@CFDDEFFBHHDGJ<EFGHIGII@GIIGHID
@1623786/1
cttgcctttgttgctgctgtggtgg
+1623786/1
@@@FFFADHFBBHID>FCAEDE3<F
@4420580/1
ctgctcttcacatactcttgttacaacatatttcaacatgtatccttttg
+4420580/1
;BBFFFFFHHHHHJJJJJJJIJJJJJJJJJJJJJJJJJJJJJJJJJJJJI
@4420682/1
gtttttattatcgcttctaattttttctctcatttctgggattaaaattt
+4420682/1
@;?DDDDDHHD?;?AEGG@HHGBHHGHHIGIEGHIIIGGGGGHGCBFHEH
@2730584/1
cttctattagttcatctatattttttaaggaagtaagtgcaggggaacga
+2730584/1
@C@FFADFHHCFFFGI@GHIIIBGGHGHICC;D1CCHHGGGIBFHHIEGH
@3266282/1
cagctggttgccttaaaacaatatcaagagcttggattgcctcctgcgga
+3266282/1
@@@FDED:CDDFFHBBHGHAGEE@E<9A<F@<CGII9BFB????B3BA:@
@5416350/1
catgaatgctttctaatgtttcttcatttaaaaccgctgtgtctctttct
+5416350/1
CCCFFFFFHHHHHJJJJJJIJJJJJJJJJJJJJJJJJJJIJIJJJJJJJJ
@5416639/1
gttgagtttggtgggtaggggttgtttccctagactgtggttgagacact
+5416639/1
@BCFDFDFHHHCFIJBFHJJJCGIHIJJJGIJJJJJJHIJFEGIIJJGJJ
@455444/1
taagtgatcattaagttcgccgatcttgtacaacattttacatgcagtta
+455444/1
@@CFADADDFHHDGEFHG1FGBFE<FHJIDHIIGIIJDGJJD@ACDE<FB
@455932/1
acaggagatactggttgttgttgaggtggtagttg
+455932/1
@C@FFADDFHHDBCCDH?EBHHIEGEAD78?<?<@
@4895815/1
cttctttctgtatcaactgcagcctcttttaccattgtacgagtttgagc
+4895815/1
CCCFFFFFHHHHHJJJJJJJJJJJJJJJJJJJJJJJJJJJJIIHIIJHIJ
@6918183/1
atgattttcaagctcttcatgccactgattgatgtcccaatggtccacac
+6918183/1
CCCFFFFFHHHHHJJJJJJJJJJJJJJJJJJJJJJJJJJJJJJIJJJJJJ
@5417780/1
ggaagttttatttacattttttgcctgaacacattgggtcgccataccta
+5417780/1
CCCFFDEFHHHHHJJIJJJJJJJJJJJJJJIJJJJJJJHIJJJJJJJJJJ
@5417858/1
cttcatttctttagtcgtagaacaattgttcaaccgccatttgtctataa
+5417858/1
CCCFFFFFHHHHHJJJJHGHIJJJJJIJHHJJJJJJJJIJJJJJIJJJJJ
@458031/1
gtaaaaagtggtgaagtcaatcctaacactctaggattatttccagaatc
+458031/1
@@<DADDDD:CADGEEBE4CEHIGCGGIICHGI9DFDADDFIIGIGGIBB
@3872819/1
ctgcaattcttggttcaagatcattttaaactgtccttctgacacaccat
+3872819/1
CCCFFFFFHHHHHEHIJJJJJJIJJJJJJGJJJJJJJJJJJJJJJJJJJJ
@5418597/1
tttgagaatctgttaaaggttttcgttgctcattgatatcccttatgtct
+5418597/1
@@@DDFFFHHHFHGIIJJJCFIIIIIEHGCGIJGJJJIJIIJJIGIIDGI
@5913098/1
cccgattctatttcttggtcatcagtttgagatactgtaatgcattgtag
+5913098/1
@@CFBDDDHHDFHIJIJIJIJJIGGCHHEIGEHIGGJGGGHFHHIJIJHG
@7415588/1
gcatcattcattttcttcattgtaacttggcccgcaacaattgtacacaa
+7415588/1
CCCFFFFFHHHHHJJJJJJJJJHJJIJJJJJJJJJIJJJJJJJJJJJJJJ
@1627955/1
cattcctctatcaggtaagacaacaatcacaagttttacttcttctttaa
+1627955/1
CCCFFFFFHHHGGIIBEHIDIIJIJJIJIJGIIBHHGGGDIJIJEIGGGG
@1017048/1
tacaagtgtgacacaatttctattctgttcagaggtaaatgtgttatcgt
+1017048/1
CC@FFEBDCFHBFGHJGIJJFJGIEGIEHHIJEGBFGGHIJ4DFHIDI??
@461577/1
gttacttctcatcctaggacgtccacctcgaactgaagg
+461577/1
??@?AEBDFDHG<<?@?C<A<C6C;3AE>FD3?:?9BD>
@3270980/1
ggaagtaagaggtctttcatttaatgttttttgaaacgcctcacttgttt
+3270980/1
@@@DDBBDBAFHAH:B<?A:CFEE9FA@H@BE<AFA?@0?909BB<BFFB
@5419472/1
ctccatttccaattatttcctttttctgacatcttcttggtaacaagtat
+5419472/1
CCCFFFFFHHHHHJJJJJJJJJJJJJJJJJJJJJJJJJJJIJJJJJJHIJ
@4423546/1
cgtttctgtaccactataaatgtaatcggtggcgtgtaatcactgctgag
+4423546/1
BC@FFFFFHHHHHJJIJJIIIJHJDIIGIFGHIIIHFHGIJJJJJJIIIJ
@1018369/1
ggctgctgtggtctctgctgttgct
+1018369/1
@@@DFFFD<DB?DEGGGIBGH@HCG
@7949336/1
gctattttagcatggaatgtgatctccaagttgtgaatcaatttcaggat
+7949336/1
@@@DBDDDHDFHBEGHIBC:CCFFHED@EFAFCHE<FGDBFHGBDFHHI@
@2173986/1
ggcagctgggaatcctttgtgagccacatcaatgttaaggaatggtttcc
+2173986/1
@@@DFFF83CFHGFBGC@ICBHC@FGIGGEGIGHHFHGEI<GGBHGHHG@
@6921153/1
gtcgtgagaagctgcaacggctgctatagatggaacgttga
+6921153/1
1:?D?DDDAD3DDEBBFEIBG6@GD?FEFI4CAGG@?09??
@4901199/1
ctccttcaacaatcgtcggtacaatgtaatatgagttttctttgttttca
+4901199/1
CCCFFFFFHHHHHJJHIJJFHIIJJJHIJJJJJJJHJJJJJJJJHJJJJJ
@7950606/1
ctttgatggaatttcataaacaactttcaaatccttaatatacgcaacaa
+7950606/1
CCCFFFFFHHHHHJJJJJJJJJJJJJJJJJJJJJJJJJJJJJJJJJJJJJ
@5421099/1
ctgactaaaatattgttcaagttcacgaggagtattcttggaaacaattt
+5421099/1
CCCFFFFFHHHHHJJIJJJJJIJJJJJJJJJJFHIJJJJJJJJJJJIIJJ
@5421973/1
ctcttcttcaaatccagaattaaaagcttcttttccaattggttctaaat
+5421973/1
CCCFFFFFHHHHHJJJJJJJJJJJJJJJJJJJJJJJJJJJJJIJJJJJJJ
@3273349/1
gtcgacaattgtaccaagctctggcattttcctgtgactgatttttcttc
+3273349/1
@@@DDDDFGHHDDIGGHEHGIJGEGGHGGHGIG@D9FDGHD4FHIBE<F?
@4425695/1
tttctatgttctatttctgcttctctaggatcaacagcaggatctgcaat
+4425695/1
CCCFFFFFHHHHHJJJJJJJJJJJJJJJJJJJJJJJJIJJJIJJJJJJJJ
@1019744/1
ctcttgttttgcttctttttttgacct
+1019744/1
@@@DDDADF?DD?<C>EGFG?FEEGHD
@3876802/1
ggggaggtggacctctttgtgcccatggagtttgacctctaggaccagtt
+3876802/1
@@@FDFDDHDFHFIHGIGI4CEHHIHII<DDGEGEBHIIIGHDBHHGGFD
@1631043/1
gcctgcttgtggaaaaccaccacaaatccacttggaaaactgtttatcat
+1631043/1
@@@F@ADFAFFFHHIEHDI=AFHHIGGGIEDEFG@GHII>FFFBHCCABD
@7952377/1
tatagtagttgaatggctggttttc
+7952377/1
???:?DD:2CDD:CEBEEE<F@F=E
@6923861/1
ggagagtgtttgtggggaagttttatttacattttttgcctgaacacatt
+6923861/1
CCCFFFBDFHHHHHJJJGHIHIJJIJJJJJJJJJJJJIJJIJJJJJJJJJ
@3877688/1
actggttacaggagatactggttgttgttgaggtggtagttgagtttgg
+3877688/1
CCCFFDFFHHHHHJJJEHJIJCHGGHGHIIGII?DG:?DBGHDEHGGII
@1021957/1
cttccttctagtgcttcttccaaagc
+1021957/1
@CCFFDFFDDBFFHFHHGGIIIJCII
@7954308/1
tctgtgttctgttgtttactagagaacttcttaataatgaaagatgccct
+7954308/1
BCCFFFFFHHHHHJIJJJJJJJJJJJJJJJJJJJJJJJJJIJJJJJJJJJ
@6925966/1
gtggaatttttgcattttttataacttctttaatgctctccaaaattgta
+6925966/1
@@@FDFFFHGHHGIIIGIJGFHIIGIIIHGIGGAGHHIGGIGHEHIJJBB
@6443928/1
cttcaaaaaaaatatccccaatagaccatgttggagtcaagcgggtgaaa
+6443928/1
BB@DFFFFGHHGGJJJJJJJJJJIJJJIIJHIJJJJFHGIJJJJJ;BHHH
@3274045/1
ctcttgttttgcttctttttttgacctacccttgccgatagcaataaggc
+3274045/1
CC@FFABDHHGHGIIEGIIIBHGHIGDEGIIEGGBGI8BGIGGACGA>EH
@6444105/1
gcagtatgttttccaacagtcataataaattcattagactgtcgatgaag
+6444105/1
BCCFDFFFHHHHHJJIJJJIGIJJIJJJIJJJIJJJJJJJJIJIHIJGIJ
@4427813/1
tccactttcacaatcaattaattggtaacatggtaaaataccttctttga
+4427813/1
@??DDDDDBHDHHIGG<EHFHIIIIHIII>HGIHI@DFHIAGIGIIICEH
@4905293/1
ttcacactcatcaagaacttggtaaactcttagatcttcattttgttgcc
+4905293/1
CCCFFFFFHHHHHJJJJJJJJJHHJJJJJJGIJJJJJJJJJJJJJJJJJJ
@7420003/1
gctggtcaccgggttgttgcctaacaggaggtgcactggttacagg
+7420003/1
@CCDDDDDHFFGH@FHGHIIIIIIIIGEEHI;BFGGHIIFEGGIGI
@8480282/1
cgtggaagtaagaggtctttcatttaatgttttttgaaaagcctcacttg
+8480282/1
CCBFFFFFHHHHHJJFHIJJJJJJJJJJJIJJJJJJJJJJJIJJJJJJJJ
@3880238/1
aggacgtgctgtaccttgtatactagcatgactgactagatagaagtcta
+3880238/1
CCCFFFFFHHHHHJJJJJIIJJJJJJJJJJJJJJJJJJJJJJJJJJFGIJ
@6926886/1
gacagtcttcaagcactgagttagaataccaacctgaatttcagcaattt
+6926886/1
@@CFFFDFHHHGHJGHIIJJJIJJJJJJIJEHGGIGHGIJHJGIJIAGHD
@3880852/1
tgttgctgaggctgctgtggtctctgctgttgttgctgctgctgttgttg
+3880852/1
BC@FFFFFHHHHHJJJJHIJFHIJJJJJJIIIHIJJJIJJJIJJHGGGIG
@6927768/1
ctcagagctaccttggcagctgctaattttgcttggtgtttgttttctcc
+6927768/1
CCCFFEFFHHHHHJIIJJIGJJJEHGHGIJEGGIGIGGFHHIGHIJJJIG
@3881444/1
taacagttctctgatgggagatttcggaactttggtactaaattgttcta
+3881444/1
CCCFFFFFHHHHHHJJJJJJGIJJJJIJGIJJJJJGIIIIHIHJJIIJJI
@3882630/1
gtaactatgatttagacattactaccaatactttaagagcatttattgca
+3882630/1
@@@FFFEFFDHHGJIHIIIJIJJIJIIIJJJJJJJIJIIJJJJJJJJJII
@2181183/1
gcatcaccgaggaattccagcctttgatagcaatcggtaaagttttgcct
+2181183/1
CCCFFFFFGHHGFGIEGGIHEHIIIJEHCIIJJJJJF=GGIIIIJJIJII
@2181266/1
ccttaacttgcattaaatcacatcacattaccacatttctcaaattcagt
+2181266/1
@@@FFFFFGHDDFFGCBGIHIICHGCEGCEH4?F=FHCIH?BA@DHHIE<
@7955694/1
ctgttgttgctgaggctgctgtggtctctgctgttgctgttgttgctgag
+7955694/1
CCCFFFFFHHHHHJJJJJJJJHIJHIJJJJJIJHJJIJIIIJHIJIJJII
@8480804/1
ggagttaaatcaacatcagctgagatatactcatattgaggataagaaat
+8480804/1
CCCFFFFFHHHHHJJJJIJJJJJJJJJJJJIJIJIJJJJIJJJJJJIJII
@7956181/1
aggattgatagatacatcataatgatgaataaccatattcttattcttta
+7956181/1
CCCFFFFFHGHHHJJJJJIJJJJJJJJJJJJJJJIJIJJJJJIJIJJJJG
@7956414/1
ggcatcatcacttatttgttgtttaaacgtcttcccttgatttcctccag
+7956414/1
@CCFFFFFHHHHHJJJJJJJJIJJJJJJJIJJJJJJJJJJJJJJJJJJJJ
@7956580/1
cttcagcctcatgttataacattatgcagttcattacctaagatatttgt
+7956580/1
CCCFFFFFHHHHHIIJJJJJJJJJJJJJJJJJJJJJJJJJJJJJJJJJJI
@7421700/1
tttagggtttcttccgctaatttaaaaattgaatagtttttatgaaatga
+7421700/1
CCCFFFFDHFHHHJJJJJJJJJJJJJJJJJIJJJJJHIJJJJJJJJJJJI
@8481688/1
gccgatctgaggtctgtcaattcaccaggtgatatatttttgcacctgtt
+8481688/1
C@CFFFFFHAFHFGIIJJGIJJGJIHHHICFHIJJJIJJJJJJJJJIJIJ
@3883903/1
cacgcatgtcccatactccctggttgggaagtgcttgttgttttgcagac
+3883903/1
C@@FFFFFHAFHHIIBHIGHIICACDGGGB::CFDFGGEG?BDGGCHGGH
@3279002/1
ctccattagttttcttccaactagtgaaatttgacttaagaaatatgaat
+3279002/1
CCCFFFDDFHHHHJFIJJGJFF@G<CEHGHAHHJGHIJJIBFHEIIIJIJ
@1635572/1
gctaaatcttcaagtacatagtacataactttagctgtcgtctttctttc
+1635572/1
@@@FFFEDF?FDHCEHIF>HGEAEHCCACEEGHGCH>GHHGJEIBDFE>:
@1635964/1
gtcggtacaatgtaatatgagttttctttgttttcaaaggctctaactaa
+1635964/1
C@CFFDADHHGHDGHJJJJJIIGBHJIIIHH@9EDED4EF?<CD?<FDGI
@7958229/1
ctggggagatggacctctttgtgcccatggagtttgacctctaggaccag
+7958229/1
CCCFFFFFHHHGHJJJJJIJJJJJJJJJJJIJIJJJJJJJJJJJJIJJJJ
@5429428/1
ttcaaaagaagataaacaattcaagagaccattgaataatagctggctgg
+5429428/1
CCCFFFFFHHHHHJJJJJJJJJJJJJJJJJJJJJJJJJJJJJJJJJJJJJ
@6448059/1
tcggagtcgtccctcttctggaaagcagctcttgcagcattgacactggc
+6448059/1
@@@DDDDDHFDD@FAFG@C@H>GGEHICHHCGFHHGGCGAD@DG?GHICG
@4907493/1
cttcaacaccacactcctcaaggtacacccctataagggcttcgatagaa
+4907493/1
CCCFFFFFHHHHHJJJJJJJJJJHHIJJJJJJIJJJJJJJJJJJJIJJJJ
@4907520/1
caagcttcggtccgactgatgatttgaggttcttgtggaattgtgacact
+4907520/1
CCCFFFFFHHHHHJIGIJJJJJJJJJIJJGHIJJJIIIGIHJIHIJIIJJ
@7423343/1
tcttgcacgacctttggattgaatataagaccttgttgttttagggtaat
+7423343/1
@CCFFFDDFDHHFGGGIGIIGHIIIIJEHGIJIJJGIIBFGHIIJJFFHG
@5924398/1
ggggaaagaagacagaaaagatagtgatgtttaagctgaaagattcagaa
+5924398/1
CCCFFFFFHHHHHJJJJJJJIJJJIIIJJGJJJJJJJJJJJJJJJJJJJJ
@3886171/1
gagaaatttcaatttttgcaaattgttcgtagtgaagaactgaaagc
+3886171/1
CC@FFFFFHGHHHJJIJJJIIGIJJJJJJIIJIIIJJJJJJJIJJJJ
@470487/1
gccatcgcctggtcatgcataattcttgtagaagaccaata
+470487/1
???DDFADH@HHFHIBHIIEE@??E>FHBE4?<DB93;3?3
@3281606/1
ctctgctgttgttgttgttgctgaggctgctgt
+3281606/1
@@@DDABA=DH;BAAC;AFGHIBC;A@EDFH>D
@6449918/1
ctgcagggaacggcgacataggtgtctgctcttcacatactcttgttaca
+6449918/1
CC@FFFFFFHHHHIIJIJJJJJGGIJJIIIIJIIGGIGIJJJJJJIJIII
@6934148/1
gctgaggcaagtgttgggattttgaccatcttcaacgaatcaaattcact
+6934148/1
CCCFFFFFHHHHHIJJJJJJJJJJJJJJJJJJJJJJJJJJJJJIJJJJJJ
@7424590/1
cacgtcgtctttttttaccaaaccggtattttccccttggcaacaaacag
+7424590/1
CCCFFFFFHHHHHJJJJJJJJJJJJJBGHJJJJJJJJJJJJJJJJJJJHH
@7425533/1
gggaacgagaaccaatttcttttttaaaataatcagcaaaatccaaa
+7425533/1
CCCFFFFFHHHGHJIJJJJJJJJJJJJJJJJIJJJJJJJIJJJJJJI
@7964666/1
cctcagagctaccttggcagctgctaattttgcttggtgtttgttttctc
+7964666/1
CCCFFFFFHHHGHJJJJJJJJJJJJJJJJJJJJJJJJFHHIJJHIIJJJJ
@475500/1
gtcattatgggcttctattagttcatctatatttttta
+475500/1
?=@DDA>?FHFBF;FG@BECH44?CBFEHIB9C9BD<;
@4433276/1
ctatgctactgttttccaattccaaattctaatcatgggtcgggcatttt
+4433276/1
CCCFFFFFHHHHHJJJJJJJJJJJJJJJJJJJJJJJJJJFHGIJJJJJJJ
@3282226/1
cttctaacctgttcttcttgaagttggttcagctgtagt
+3282226/1
@@@DDDDDFF?DBFE@FFHF<3A?<CF@EHH<?FEEF4C
@4433588/1
tccagacttaccactttgttctttcttgtcagcacagaataatcttgtat
+4433588/1
@@BFFDFFHHHGGGIIJJHGGJJJJJJJJIJJIJJJGGIGIGHHGGIFDE
@8486368/1
caaattgttcgtagtgaagaactgaaagcagatctaaatttctcaaattt
+8486368/1
CCCFFFFFHHHHHJIJJIJJJJJJJJJJJJJIJJJGC?DGHGGHIJBGHH
@6936774/1
gcacagaataatcttgtatgatgtctcttttggactacaataaaagttat
+6936774/1
CCCFFFDFHHHFDIGIGHJJGIJCEIIJIJJGIGGIIJJIJJJGIIB?FF
@5930039/1
cttgaatgaatttttcattcctccatactccttgtcttacaggtaccggt
+5930039/1
CCCFFFFFHHHHHJJIHHIFHHIHJJJJJIIJJJJJJJIIGGIFHIIIJG
@3283999/1
ctctgctgttgctgttgttgctgaggctgctgtggtctctgctgtt
+3283999/1
CCCFFFDFFDHFHJGBGAEHGEHDHHIIGGCGBDH@D>BGGBBD0?
@1033008/1
gttcgtctcacccatgttaaattttttc
+1033008/1
@@@DDDDDH4:CF@D;F<AH>BF<C@DE
@6454552/1
ctggagctcatcaagcttcggtccgactgatgatttgaggttcttgtgga
+6454552/1
@C@FDFDFHGHGHIJIJIJJIHIGHFHIJIIIIIIIJDHEIIIJIIIGIB
@7965917/1
gcattgtttcattccgcagattaaaatttttaagtacgactaagtgagca
+7965917/1
CCCFFFFFHHHHHJJJJJJJJJJJJJJJJJJJJJJIJJJJJIJJIIJJJJ
@7428660/1
ggatttcattgatagtatctgatttgttgtttattagggtagcatttgga
+7428660/1
BC@FFFFFHHHHHJJIJJJJJIJJJJJIJJJJHJIIJJJEGIJIJJJJJF
@7966110/1
gaggaattccagcctttgatagcaatcggtaaagttttgcctataagaac
+7966110/1
CCCFFFFFHHHHHJJJJJJJJJJJJJJJJGHIJJHIJJJJJJJJJJJJJJ
@2750990/1
ctcttgttttgcttctttttttgacctacccttgccgatagcaataaggc
+2750990/1
@CCFFFDDDHHGHIHIIJIIIJGGIIIIJICCHEIIJGFH<<CAGIG>>C
@2751800/1
cctcatacgactctaattgtaaaaatgttatccatttttgggttaataac
+2751800/1
@CCDF?DEHFHHAG><FHIHBHIJBHEIE<FD>DAGGGI8BHHECGGEHH
@7430023/1
gtggcgtgtaatcactgctgaggcttgaacaagcccttctgatagcctgc
+7430023/1
CCCFFFDFHHGHHJJJJJJJJJJJJJJIIJIIIJJJJJJIJEIHJJJIJG
@1033442/1
gttcatatttcggagtcgtccctcttctggaaagcagctcttgcagc
+1033442/1
@?@DFDDDHDFAFBG2AEF;CEA;FGEHGGCDAF99F@BBFGHHGFE
@4913050/1
ggctttgcgacaatttgttctcttctgttgtttcaattttggcagtatgc
+4913050/1
CCCFFFFFHHHHHJJJJIJJJJJJJJJJJJJJJJJJJJJJJJJJJIJJJJ
@6940061/1
gtttggttccatcaggaaacgatggtctgtgttgttctttttctattttc
+6940061/1
@@@FFFDDFDHFFH<FBFHBHCGCHCFHGFGEGH@FDF>?FHIJJIJIJD
@3893175/1
gtcgtgagaagctgcaacggctgctatagatggaacgttgatctggtctg
+3893175/1
CCCFFFFFGHHHHJJJJJJJJJJJJIJIIHIJJGIHHFIJIIIJJJFHII
@3893182/1
ctcatacttaatccaatgaaatggggaagtcaattgctaatattgccatc
+3893182/1
CCCFFFFFHHHHHJJJJJJJJJJJJJJJJFHIGJJJIIJJJJJJJJJJJJ
@2192865/1
agctaaggctgtatcatcaacttctaaaggtttccaataaacaccttttg
+2192865/1
@C@FFFFFGGGHHHG>@HI<A?FCHGEIGIHIIJIGGIGGGGH?FGHH>B
@2756142/1
caacagtaagacatggtagatgaggatactttaatctaatattatattga
+2756142/1
@@@?DD=DHF<FAG<2AGII@HHCCEFBFHEHC>EB?DEEGG@DGBC??F
@6457002/1
caacaaagctttcacgttcataaggtctcatttgaaaacgtggatctcca
+6457002/1
CCCFFFFFHHHHHJJJJJJJIJJJJHIJJJJJJJJJJJJJIJJJJJJJJJ
@2756379/1
tgctgaactagaatattaacaaatgg
+2756379/1
?;@7DDD?FHD?C?CB><FE4C;AA<
@7432313/1
cagcagcatagttcaatgtaggttaccacatcaacatcgtcatatagcat
+7432313/1
CCCFFFFFHHHHHIJJJJIJJJIJJJIIIIIEHIJJGHIFGGIJJIIIIG
@7433123/1
gtccttctaacctgttcttcttgaagttggttcagctgtagtctgtctgc
+7433123/1
CCCFFFFFHHHHHJJJJJJJJJJIJJJJJJIJJJJJJJJJJJJJJJJJJJ
@481665/1
cagactggaagaaaccataccaaaggtca
+481665/1
?@@AF<DDFHH<FH9FBDHI@DAG@DFHG
@3286980/1
ctggaggaattcctttaaactgatccatgatcaatctcataggatgtcta
+3286980/1
@@@DBDD7FHD?FGD9G>HFHIEHIIGIIEIH@BEFHGGE9CGIIICGIC
@3288148/1
gtccttccttctagtgcttcttccaaagca
+3288148/1
@<<DBDDDF8D>D<:C<CEHCI<AFH9BF>
@4438140/1
cttaatagatacctcatatcttaaaaaagataccataatgcttaaaaaag
+4438140/1
CCCFFFFFHHHHHJJJJJJJJJJJJJJJJJJJJJJJJJJJJJJJJJJJJH
@1035452/1
gttctttttctattttcttggctttgagatacctacgcctatcagcccat
+1035452/1
@@CFFFFFHGGHGIEGGGJGIFGGH@9EHIIJEGBCGHHCEHJBIIGGGG
@2193922/1
tctggctattttagcatggaatgtaatctccaagttgtgaatcaatttca
+2193922/1
@C@DFFFFGHFDHHEIIJIIGGHGIIDIBHHDGICADBBDFHBDGG>B?F
@2193982/1
agacatttcttcagggagaatttttaaccatttacacaatataaatgcac
+2193982/1
@@@FBDADHBHHFGIIGI?C>H@@HHFBDHCC>BGGH@HEGGDGIFIJJH
@3897733/1
ctctttcattatcgtaaattgtcacggtctcaacaagttccgttttttgg
+3897733/1
CCCFFFFDHHHHHJIJJJJJJJJJJJJJJJJJJJJIJIIJJJIJJJJJJJ
@7434383/1
cgatacaatttcttgttttttatcatcctctttatttactagaaactgct
+7434383/1
CCCFFFFFHHHHHJJHIJJJJJJJJJJJJJJJJJJJJJJJJJIJJJJJJJ
@1037188/1
gtctaagattgctttcgctgcggcatgctttgct
+1037188/1
@@@FDDDDAHFHH>E9FFAGGEE>EHG<G>GEGA
@3899196/1
ctggattttgaataggaaatttgataagtttggttccatcaggaaacgat
+3899196/1
@?@DA?DDFFAHFIIIIBGDFBFBHGGHFHHHICEHBFFFHIECGDHIGI
@6942051/1
ctccgatcgcattccctttcacactagggacatgaggtgaaattattggt
+6942051/1
CCCFFDFFHHHHHJJIJIJJHIGIIJIIFIJIIDDEGFHGIJJJJJJJJB
@2759796/1
caatactttaagagcatttattgcagcttctttctgtgcatcatttttag
+2759796/1
@<<DDFA?DH>FDEGIJCHCGGIJGI9F>HHBDHEGGCEBFG<D<C<B;F
@483866/1
cggcacattcatatttctcccatctgcatccttcttttccggaaagaacc
+483866/1
CC@FFDDFFGFHFIJJBHEHIIIIJGJBHEBHGFHHIJIE@GGHGEHHIG
@2760234/1
ccgaggaattccagcctttgatagcaatcggtaaagttttgcctata
+2760234/1
@@@DDDFDHHABDHGGG>HHIEIIIGGGEIIDG?GDHHGI9FHGGG>
@8491263/1
ctcttctggaaagcagctcttgcagcattgacactggcgttttggtgggc
+8491263/1
CCCFFFFFHHHHHJJJJJJJJJJJJJJJJJJJJJJJJJJHIJJJJGIJJJ
@5936717/1
agttcatctatattttttaaggaagtaagtgcaggggaacgagaaccaat
+5936717/1
BB@FFFFFHHHHHJJJJJJJJJIJJHIJJGGIIJJJJJJJJJJJJJJJIJ
@5442380/1
ctgtgactgatttttcttcaacatcaacaaatgtcacttcaaactgttgc
+5442380/1
@@CDDFFFHDHFHJIGHIHJJJIJGIJJIIJJJHJGJJJJJJJJJIJJJJ
@4440160/1
ggagttaaatcaacatcagctgagatatactcatattgaggataagaaat
+4440160/1
BCBFFFFFHHHHHJJJJJJJJJJJJJJJJJJJJJJJJJJJJJJJJJJJJJ
@4918749/1
ctcaccgctgtcatgctctttctcaacaagatggtacctagctctaaatg
+4918749/1
CCCFFFFFHHHHHJJJJJJJJJJJJJJJJJJJJJIIJJJJJJJJJJJJJJ
@1038173/1
gtgctccaatcgcattccctttcacactagggacatgaggtgaaattatt
+1038173/1
@@@FFFF<FBHHFBHIIGIIGGIIGHIDEHBAGGGFIGDC0:4?BBB4BA
@4918902/1
cagggaattctaagagggtacacaattcaggcactaatgtctcttcaaaa
+4918902/1
CCCFFFFFHHHHHJJJJJCGIJJJCFHIJJJJIJJIIIJDGIJJJJGJIJ
@7974587/1
cattacagtatctcaaactgatgaccaagaaatagaatcgggtgactgaa
+7974587/1
CCCFFFFFHHHHHJJJJJJJJJJJJJJJJIJJJJJJIIJJJJDGEHHJHI
@7436733/1
tatatataagattacaattcttaacattttttctttaaacaaagaacatt
+7436733/1
CCCFFFFFHHHHHJJJIIJJIJJJJIJJIJJJJJJJJJJJJJIJIJJJJJ
@7974910/1
gccatacctaaaaccgtatctccaaccctcttcacttcagcataaactgg
+7974910/1
CCCFFFFFHHHHHJJJJJJJJJJJJJJJJJJJJJJJJJJJJJJJJJJJJJ
@8491879/1
ggaacgagaaccaatttcttttttaaaataatcagcaaaatccaaa
+8491879/1
CCCFFFFFGHHHHJJJJJJJJJJJJJJJJJJJJJJJJJJJJJJJJJ
@2197470/1
gtacaattgtcgacactacctgtagcagtttgttatggtacggggatgtc
+2197470/1
@@@FFADAHFBDFHGIGHGI@HFHI@H>?4?C3CF>@GBGIIGGHGFEFG
@1651100/1
ttttcatttgactcttatgaaaatataactatcactgcttttttagtttt
+1651100/1
@C@DFDEFGHDHGHIIIGGHGHIJJJJJGIIGG@EHGGAGGIIEAF4<FE
@6943875/1
taatctatagaaaattttccagacagtatttagagactttccactatcta
+6943875/1
CCCFFFFFFHHHHJIJJJJJJIGJJJHIIJIJJJJJJJJJJJJJJJJJJJ
@6944200/1
cttctctgcactgtgacagtcttcaagcactgagttagaataccaacctg
+6944200/1
CCCFFFFFHHHHHHJJJJJIIJJJJJJJJJJJIJIIJJJJJJJJJJJJJJ
@8493836/1
ctctcaccaaataccttcttttgtcccagtctatacagtttcaaattact
+8493836/1
CCCFFFFFHHHHHJJJJJJJJJJHJIJJJJJJJJJJJJGIJJJGGHHJJJ
@4920445/1
gtaacaagattttcacatggctgcccctttattatccctttcagtggaca
+4920445/1
CBBFFFFFFHHHHJJJJJJJJJIJJJJJJJJJJJJJJJJJJJJJIIJJJJ
@5443662/1
gcctgcaattcttggttcaagatcattttaaactgtccttctgacacacc
+5443662/1
CCCFFFFFHHHHHJJGIJJJJJJJJJJJJJJJJIJJJJJJJJJJJJJJJJ
@7440121/1
gttcagaggtaaatgagttatcgtattctttgttttcacaactgatacta
+7440121/1
CCCFFFFEHFHHHJJIIHJJJJJGIJJJJJJJJJJJJJJJJJJJJJJJJJ
@2202012/1
cttgcctttgttgctgctgtggtggttcttgcctttgc
+2202012/1
@@@DDBDDFFFFDIB4AE:<ADEEFD1F9<F49:CBCE
@5940289/1
ctgaagaccagctcaggactgcaactgtgtacctcacttccttctcttgc
+5940289/1
CCCFFFFFHHHHHJJJJIJJJJJJJJJHIH:?ECGHIIJJJJJJJJJJIJ
@6949410/1
acctttctttccttttttgcccattattgtgtactatcttcaaagagaaa
+6949410/1
CCCFFFFFHHHHHJJJJJJJJJJJIJIJJIIHIJJJIJJJJJJIJIIHIJ
@6950292/1
cgtacttcatatcattgataattactgtagctgagtaaggagttgaagga
+6950292/1
?B@DFFFFHHGHHJIIIIHIJJGJJIJFFIIHIEHCHHIJJJJJJJIJJH
@3906271/1
caacttctttggtgtacagaaatatttcggcttctgcttccgttccaccc
+3906271/1
?@@?BDDD?BDHABFGEGHEH@FDFDB<B@?FD:?4DBFBFA?B9BDFB7
@7980416/1
tagcaaacatttcttctataaaagaatacacaacagtataacattcgtcc
+7980416/1
1==DDA>;DBH<<CFFIGDHIEHHGG:3AHC@1C@B:CD@?FF4BD@FFG
@490549/1
cttatgaaaatataactatcactgcttttttagttttataggttccttaa
+490549/1
@@@FDDFF4DFHGJJJ@FCGIGEHGE9BF<FG>9CCFF@FDGA>G@DH99
@5943418/1
ccaagaaatagaatcgggtgactgaagaccagctcaggactgcaactgtg
+5943418/1
CCCFFFFFHHHHHJJJJJGHIJJHIIJJJJJJIJJJJJIJJJJJJJJJJI
@6950796/1
ctttttgaattgaaatcacctgctccaggtaatggaaaatcctgaggagc
+6950796/1
CCCFFFFFGHGFHJIGHIJEIIJIJJIJJJIGJIIGIEGIIGHIGGGIGI
@2203028/1
gtttccacaacaatttctcttcctttttttggatctgaagggcggtcccc
+2203028/1
@BBFFFFFHHF?DEGGHIJJGHIJJIGG@FHIGIFJG@9BEDFHAABEED
@6952897/1
cgctcctcgactgccccgatgttggagcctatgctatccgtagtcgaggc
+6952897/1
CCCFFFFFDAHHHIIIIIGIHIIFIIIIIIIIIFIIIIIIGIIHIIHGGH
@8501019/1
ctcattttttctgctaaagcactaccttcagcgggagaccttggctttgc
+8501019/1
CCCFFFFFHHHHHJJJJJJJJJJJJJJJJJJJJJJJJHHIIJJJJJJJJJ
@2767756/1
ctgcagcctcttttaccattgtacgagtttgagcatcattcattttcttc
+2767756/1
@@@DDDFD8DDCF9:E>DG>B<?C=FC<8CFHHDG<?FB9BB?F@9BEC<
@4449831/1
ccttatcagtaatctcgaatctattatctcttggacaagttgttatatta
+4449831/1
CCCFFFFFHHHHHJJJJIJJJJJJJJJJJJJJIJJJJJJIJJIJJJJJJJ
@4449922/1
ccacattctatcaagtaggcaccaatcaaggcctccacacaatcagcaat
+4449922/1
=@:AD=2=DF?DFBG<AGEDEECGG?GGCEFD;:?ECFDGFI?FGIEGDF
@1045524/1
cccgattctatttcttggtcatcagtttgagatactgtaatgcattgtag
+1045524/1
CCCFFFFFHHGHFJFIHGECHAHCHEHEHDGGIIIJI?FFEFH@BCGBFG
@491601/1
ctagctttcttaaatctggttctctaatcatctgattagtagtaacgatt
+491601/1
@C@FFFDDDHFFHIJI9<C<EIGGIIIIJIBHICHIIIGC?FCBC>DHHA
@1656497/1
atattcaccaaccgttaacggagtttgctgtcgaatactctgagcttgct
+1656497/1
@@@DDDD?<DHFHI?EFE>F<AF8?@@BHH4?F9F3B94BBFFH84BGGC
@6468986/1
ctctcgtgagccaacagtaagacatggtagatgaggatactttaatctaa
+6468986/1
CCCFFFFFHHHHGJJJJHIIJJJJJJJHIJJJJJJJIJJJJJJJJJJJJJ
@1656874/1
gtacgctcaaacatgcaaatgtgacattattgactaaggccgatctgagg
+1656874/1
CCCFFFFFDFH?FGGDHIIIII@<FHIG@EE<EFEGHJI9DHHEEG@4EB
@1047522/1
cgtggaagtaagaggtctttcatttaatgttttgaaaagcctcacttgtt
+1047522/1
CCCFFFFFFHHDDAHHHIJIJAFGFHIGGFHEGIIBFGCHIICAFHJJIC
@1657105/1
ccaggtttataatctccttctaacttaatgcaagcttctcttatag
+1657105/1
@@@FFDFFHH4ADFHHGGIIIGGHGIIIIIBGHFID@GEHGHADHF
@7446492/1
tgtagaggtgcaggctggccatgttgaatagcttgctgtggtggtacagc
+7446492/1
?@@?ADDFFDBADBH>GHGIBHGFHF>DH9@<EEAEHGDF@?BFDHEC@F
@3299441/1
ctcttctggaaagcagctcttgcagcattgacactgg
+3299441/1
@CCFFFFFBDHFD?EGDHHHGGHJEHAHHGBEDGGGB
@7447025/1
aatcaattatgatactgtctccttcaacaatcgtcggtacaatgtaatat
+7447025/1
CCCFFFFFHHHHHJJJJJJJJJJJJJIJJJJJJIJJJDHJJJJJGHIIJJ
@4930008/1
gtaggtgacactagtctagtttgatgagctgtagatcctatcgagaggct
+4930008/1
CCCFFDDEHHHHHJHJJIJJJJJIJJIJJJJJJJJJJJJJJJJIJHIIJJ
@6956612/1
tccgacgacactttttagtaccgggcttactaagggagttttcttgatca
+6956612/1
@@?DFDFFGFHHHJGHIGEFGGHIGEEEGEGIIIIGEH5@CHHIJGAHH?
@1048054/1
cttctaggttacatagtgtatgaaccgctgcattaaatattaaagtattg
+1048054/1
@@@ADDBDDHHHHEHG<CFHGGHJFFGGA@DFD@>BDGFHGII@4?BAG@
@5455776/1
ccttataccgctatcatcctggctgttgccatttgattcgtcctttgttt
+5455776/1
CCCFDEFEFDHHDGGHIIGIJJJIDCGGIJGDHIGIHIIIBDEHJJIFGI
@1660442/1
gcatccttcttttccggaaagaacctagtgtgatggcgtttctgtaccac
+1660442/1
C@@FFFDDFHBBBB>C>E<CFBCEGH@EHGGG>ADCFGGEF>DDBFHGCH
@7450666/1
ctcagataatcccatatcattgagacattaacttgcgtagcatactttat
+7450666/1
CCCFFFFFHHHHHIJJJIJIJIIIFIIIIIIJEHIIJHIJJJJIJJJJIH
@2768369/1
cgttaacttttggtggctttattatattactcctaattgaagag
+2768369/1
@@CFFFFFDFHHDDE7;FAGIEEIHGHBHGBHEHEEFIECCA>3
@2768803/1
cacggtctcaacaagttccgttttttggagaggca
+2768803/1
@@@DF;DDHB<CFIGHHEG6<<EHI8FF<FB6BF1
@6471427/1
gcccattgttagttgtgaccctattttacgatatattttttatcaaatgt
+6471427/1
@@CFFFFFHHHHFGIHHIJIJJGGJHIGGIIIJJIIJJJJJIJJIJJJJF
@2205301/1
ctccaaaattgtaaatccaggaacttcccagtcatcaggaataaag
+2205301/1
@@@?DFF=F?HDFEGGBHCHIC>CDGGIIJEHGIGHG<ECEHG9DF
@5947864/1
ctttgactaaatactcctgaaggagtgatatcggtgtttttgagctcata
+5947864/1
@CCFFFFFHHHHHJIIHGIHIIJGGHHFHBHGGG:?:CGEHIJJJJJGGH
@3302746/1
atatttctcattttttctgctaaagcactaccttcagcggg
+3302746/1
@@@FBADFHDFDHHGHH@HHI@CFHEGFH>FEGB@??DGBH
@5457945/1
atctgatttgttgtttattagggtagcatttggaggactgtcagatggtt
+5457945/1
@@CFFFFFHHCFHGHGHIEHIIGHICHIHIIJI?GEHIIFGGHH9?FH?D
@497307/1
aggtagtaagtgatcattaagttcgccgatcttgtacaacatt
+497307/1
@@<BDBADFF:AFE@FAAHG>AI<DD<F<CGHEHD@B4BFEG>
@498401/1
cctgctttagggtttcttccgctaatttaaaaattgaatagtttttatga
+498401/1
B@@FFFFFHHHHDEGGIJJIJJJGIGIJJJJIIJIIJIGJICICCHEHGI
@1663346/1
accaggtggaggtgaaaagaatgatcttccaactgtcacaaacctgttag
+1663346/1
@?@FFFADFDA?DGGIGE@DHIIGGCGHJFIJJIB?FHBC>FGHGEG>GD
@498754/1
cttggctttgccgcttgttgctgtacttgaggctgagatg
+498754/1
<@<DAABBH?DH?GBHGABDCEH?BEDH9:E>FGGBCGI@
@1051213/1
ccaaaaactttgtcagccgcttctataccaccatcaaggaaaagtgc
+1051213/1
@CCDFF@DHHH>?GHEDEHEGBHGB44CGDGBFGCHG3?B9BG??D>
@6959098/1
tgagtgagttaaaacagtacatcgcacaacaaacacttggggagttaaat
+6959098/1
BB@FDFFFHHHHHJJJJGGIIHHIIJJJJJJJJJJJHJJJIJJIDHFHJG
@6472878/1
cttttatttctttagtaaacttaaccctttgagaatctgttaaaggtttt
+6472878/1
CCCFFFFFHHGHHJJJJIIJJJJGIHIJJJICHHHHIJJJJJGIIJ?FHI
@1664966/1
tccaattgcattccctttcacactagggacatgaggtgaaattattggta
+1664966/1
@@@F??DEHFDHGIIIIIIIAHHGIGIIEBGAEEHHFG>>BGCGFH@HFG
@2773434/1
actgacagcaccacgagaactactatg
+2773434/1
@@<DDDDDHFH=FHHB@1@FHE>HGG<
@5950653/1
gctgttgttgaggctgctgtggtctctgctgttgctgttgttgctgaggc
+5950653/1
CCCFFFFFHHHHHJJJJIJHIJGHIJJIJJIGIJJIJIIIHIIJJJIJJG
@6473176/1
tggtcttttgtcaaagctactccttggcccatttaaacatttgtaaataa
+6473176/1
?@@ADDFFHFHHHJFHEHHJIIIJJIHBDHFHHIG@GGHHIJJHGHIGGH
@6473538/1
cgctaatttaaaaattgaatagtttttatgaaatgagtcagaattttcgt
+6473538/1
CCCFFFFFHHHHHJJJIJJJJIHGJJJJJJJJJJJJJGHHHJJJIJJJJH
@4935474/1
gccatccattttatagctactctaaaaacacggtcttttccttcccctgg
+4935474/1
CCCFFFFFHHHHHJJJJJJJJJJJJJJJJJJJJHIJJJJJJJJJJJJJJJ
@6475826/1
cctttttgaattgaaatcacctgctccaggtaatggaaaatcctgaggag
+6475826/1
@C@DDFFFDDFHFIGBHCHGGIGCHEIIIIEGGEGHGIFIIGGIIGHF>G
@5463192/1
ctctgtatcaacaactgtaccagccggcacattcatatttctcccatctg
+5463192/1
CCCFFFFFGHHHHJJJJGJIJJJJJJJJJJJJJJJJJJJJJJJIJJIJJG
@3305591/1
ctttgttttccttcttttttatttttgcaaataatccgtgcagtatgttt
+3305591/1
;?@DFDDD;DFHDGFHIGGIDGGC@HGGDBEE<?F>GGED6DABGHIGHH
@1665689/1
ctgggaacaagaatgctgttaatgcctccaagcttaacattgattttaag
+1665689/1
@CCFFFFFHHHHFIIHIGHG9:ABHFHGA@3?BAHGBH>@F@44BFGI9D
@3913418/1
tgattacttcttctcgaggtggctgcagtttccatatcatattatacctg
+3913418/1
CCCFFFFFHHHHHJJJJJJGIJJJJJJJHJJJJJJJJJJJJJJIJJJJJJ
@3915106/1
gcatggtttaagaaagaccaaaggtttctgttgagctagtcatttgttcc
+3915106/1
CCCFFFDFHHHHHIJJJJJJJJJJHIJJJJJJJJJJJJJJJJJJJJJJJJ
@5952707/1
ctctaattaagtaaaaactataaaaataataggctttttaaaataataca
+5952707/1
CCCFFFFFHHHHHIJIIJJJJJJJGJJJJJJJJJJJJJJJJJJJIJJJJI
@8510411/1
cagctggttgccttaaaacaatgtcaagagcttggattgcctcctgcgga
+8510411/1
<@@FFFFFHHGHGIIJJJJIJJJJJJJJIJJJGIJHJJFHIJJJJJJJIH
@8510992/1
cagagctagaacatctattgttggaaaaatcaggggaaagaagacagaaa
+8510992/1
CCCFFFFFHHHHHJJJJJJJJIJJJJJJJJJJJJJJJJJJJJJJJJJJJJ
@5464526/1
ctgcatccttcttttccggaaagaacctagtgtgatggcgtttctgtacc
+5464526/1
@C@FBFFFHHHHD>GGEHGIEICEDGDFFHGH:??DCFGG@GGIIGGECF
@5464542/1
gccttagtaagcataaatttatggaagccataccgtacgctcaaacatgc
+5464542/1
CCCFFFFFHHHHHJJJJJJJJJJJJJJJJJJJJJJJJJJJJJJJJJJJJJ
@3306648/1
gcctttgttgctgctgtggtggttcttgcctttgcagctgttg
+3306648/1
C@C?DDADBHHB?><E:CF<;E@;43ECAGF9E@FHIGGC4B9
@7461475/1
agcagctggttgccttaaaacaatatcaagagcttggattgcctcctgcg
+7461475/1
CCCFFFFFHHHHHJJJJJIJJJJJJJJIJJJJJJJJJJJJJJJJJJJJJJ
@6477985/1
acccgatgctagctttcttaaatct
+6477985/1
@@@DDDDDHHH?>GEHIGC@FGHGG
@1055697/1
ggttttaccatcatttgctgctcataaagcttattcatttcactcctcaa
+1055697/1
@B@FFFFFAFHHGIJJJGIHFGHHIGIDIIJED@FGG4HGIIIIIIIIBH
@1056192/1
ccctatccttagtcttcagttcagcttttg
+1056192/1
@CCFDD8DFDHBAAGHIGECBF>HIE@E<E
@1669536/1
gcaagttgtaataagcttctatttttaaatttataatttatcttattttc
+1669536/1
CC@FFDADDFH:A@EGGIJEEHGJJEHGGCCDHCCEHIIEG4E9DGHCI<
@1058626/1
aatcagaatcctctcagaagaaagtggagataccatattatagtgggagc
+1058626/1
<@@FFFFFHBHDHIEGIBDCAGICFBB9CF9?CEA>9DGCHGGD>DHBGE
@2778867/1
tcataattcgggccttaactttagtgaactggtcatcaactgagaggcca
+2778867/1
@=@FFFFFFHHFH8BGIGHBGHIIBBFD>BB@?DHGHI9@FCHIDA;B@D
@1059802/1
ctaataatttacaaatatcactaatcttcaataccttggttttga
+1059802/1
@@CFDAEDHHHFHEGGGHAEIIB><FHE@HGCHH3CGF?9CGGIG
@2780672/1
attttttttcctttcaagaatatattcccgtgtg
+2780672/1
<@<DDDADFAD>D4CA<EF31?BB<?4CDBHEFD
@503480/1
gcttaatattagaaatcttaataaataggacgaccaacacagcgataaaa
+503480/1
@CCFFFFDHHHGHIGIJJCHGJGJDGCHEHHIDGGIIIJJJJIJIIACHD
@1062067/1
gttgaacatattcatgcaaaatgcgaatgtagctttttccgttgggattc
+1062067/1
?=8:BDB>DFDFAFAFGEFEGG9F@?FEHFCBCAGIGIIEGIGAAG;>DH
@1062366/1
cccagtcatcaggaataaagtcattaaccttcaaaatttttccgaggttt
+1062366/1
@@@FDEFDHDBB>DGGEGGICHHIGI9CAFHGGIHG3?EHIIGGGHH0B<
@7465140/1
gtagtttcgtcctatacctttgaatgtccctttgccaaatacttcaactg
+7465140/1
@@@DDDDDH?DDHHII@@DFHIHIIGAAB9EEEAHEGEGHCHGIIGHIII
@6967219/1
atctatagaaaattttccaaacagtatttagagactttccactatctaaa
+6967219/1
CCCFFFFFHHGHHJJJJJJJJJJJHJJJJJJJJJJJJJJJJJJJJJJJJJ
@4945574/1
catcattcattttcttcattgtaacttggcccgcaacaattgtacacaac
+4945574/1
CCCFFFFFHHHHHJJJJJJJJJJJJJJJJJJJJJJIJJJJJIIIIJJIIJ
@3310357/1
gatacaatttcttgttttttatcatcctctttatttactagaaactgctc
+3310357/1
@@@DDEFDFFHGGIF>>GHEE9<DFHGH@>DH>F9?@C<?DCBDE@DF@F
@504185/1
ctttgaagttgaataagttattattcttctaggtccttttatcataatga
+504185/1
@@@FBDFDH?FBA@G>A?EADEGIIGEI9?DEHE@BHGGGBFGCCD<?CD
@6969851/1
cctgcgggaggtataaacaaacctatgggttttaccatcatttgctgctc
+6969851/1
CCCFFFFFHHHDFIIJJJJJJJJJJIIJJDHIJJJJJJJJJJJJIJJIJI
@3311236/1
atccataataagtctaaatagaccttcaggg
+3311236/1
@@@FFFFFHHFHDFBE:CDIIIGIJ@HGCD3
@6970933/1
gtgaagatagcaattaggagtgaagatgaatctctgatcacaaaacagga
+6970933/1
C@CFFFFFHHHHHJJJJJJJGHJJJJJJIJIJJJJJJJJJJJJJIIJJJH
@2784745/1
ggccattatcgcatcatacggaatc
+2784745/1
?<@DB?DDFHBF7CA<FEHGA;FAE
@6971638/1
ccagcatcattactaattttttgcaattgttgagtgaagtttctgagagc
+6971638/1
CCCFFFFFHHHHHJJIJJJJJJJJJJJJJIIJJJIIJJJGIJJJJJJIHI
@6972053/1
ggtcttttgtcaaagctactccttggcccatttaaacatttgtaaataaa
+6972053/1
??=B?BDFFDHHFGIIEGHGIIGIEAFDEHIICHEEFH@CBDFHGFGDHG
@6972354/1
cgtaaattgtcacggtctcaacaagttccgttttttggagaggcaactca
+6972354/1
@C@DFFEFFFDHHEHIIJJIJIIDEHHGHGIJIJJJGG9?FBFEGIIIIC
@507511/1
gtgagggtgaaggtcctgtaaaatagcttgagaagccctttgttttcctt
+507511/1
C@@DFFF?FFDHHHGIIJJJJJIJIDHIIJIGII9BGHGIIGGHGIJIBG
@3923546/1
gcaacaaagctttcacgttcataaggtctcatttgaaaacgtggatctcc
+3923546/1
CCCFFFFFHHHHHJJJJIJJJJJJJJHHIJJJJJJJJJJJJJJJJJIJJJ
@507706/1
ccgtgatctaatatttgagcagaaggtgctggtgcatgta
+507706/1
??@ADD8DBF8BFHD>HEC<CGCB9;<C3F<EFEFC@D?C
@1063496/1
ctgcagtttccatatcatattatacctgaaggcttttgggtcgtga
+1063496/1
???DDD=:D?BDDIIEI<<FAAB:C?CAF>E@F<;EEEDI190@DD
@1671922/1
catggtataactatcttattgagataattatcttttgaaacaact
+1671922/1
CCCFFBDDDDHGFIFGGHEIIIDDGI@<BJ@CFCHECGHGEG3CF
@507878/1
atgaaatctgaatttttgggtaagcaatcgtcttgttcatcagacaaaag
+507878/1
@@@ADDEFHHF<HHGIEEG8BF:EBFHIIIAGCBDGCGHF>030BBDFB;
@8001607/1
ccatatcattgagacattaacttgcgtagcatactttatcgtaacggtca
+8001607/1
CCCFFFFFHHHHHJJJJJJJJJJJJJIJJJJJJJJJJJJJJHIJJJIHIG
@8002680/1
gtgatatgatatgggttgctgtttacaccaacgataaaatcaggctttat
+8002680/1
BBCFFFFFHHHHHJJGIJJJJIJJJJJJIJJJJJJJJJJJJJJJJJJJJJ
@8002733/1
cttaatgatatcagtcagcttacaagccttagtaagcataaatttatgga
+8002733/1
@BCFFFFFHHHHHJJJJJJJJJJJJJJJJJJJJJJJJJJJJJJJJJJJJJ
@6973966/1
ctccaattgcattccctttcacactagggacatgaggtgaaattattggt
+6973966/1
CCCFFFFFHHHHHJJJJJJJJJJJJJJJJHIJJJIJJCHGIJJJIIJJJF
@6975756/1
cttaacttgcattaaatcacatcacattaccatatttctcaaattcagtc
+6975756/1
CCCFFFFFGHHHHGHHIGIIHJJIJJJJJGIIGJJJJIJJIJJJJJJJIJ
@511123/1
cgatacaatttcttgttttttatcatcctctttatttactagaaactgct
+511123/1
@CCFFDFDDGFHHIEGHBHJIGGFHHH<9CAGEGCH@FGHIEHBDG>GG>
@4950477/1
gttgctgaggctgctgtggtctctgctgttgctgaggctgttgtggtctc
+4950477/1
@BBFFFFFHHGGHJJJGHIHIIJJJJJJIIJIJJIJJJJHGIEDHIIIJI
@2788432/1
gagaaatttcaatttttgcaaattgttcgtagtgaagaactgaaagc
+2788432/1
@@@DDDBDDCBFAFHBHGCI@<>HH4C@8<E1CGFGCADG<0BFBF9
@8006501/1
cccttttctatgctactgttttccaattccaaattctaatcatgggtcgg
+8006501/1
@@;DDDDDFADFFECFGEEHFC:<:ACHF@FEHH?BCFF@F?FEG=CD?D
@5960621/1
gcaagaggtaacttctgtcttgaaatctgtagcccaatatagattcc
+5960621/1
CCCFFFFDFHHHHJJJJJJJIIJJJJJJJJIJJJJJJJJIJJJJJJJ
@3928047/1
cactgttttcaccggaggaatttgtttgtgattttttattgtatcccaat
+3928047/1
CCCFFFFFHHHHHJJIJJJJJJJJJJJJHIIJJJJJJIJJJIIIJJIJGI
@4954330/1
ctttgtgagccacatcaatgttaaggaatggtttccaaccaataattgca
+4954330/1
CCCFFDDFDBFHHGHHIIIIIIIIGIIIIIIFGGBHIIIIGIGGDHGIIF
@3928790/1
ctatttcattgtgcattaatctatagaaaattttccaaacagtattt
+3928790/1
CCCFFFFFHHHHHJJJJJJJJJIJIJJJJGJJJJJJJJJJJJHIJIJ
@3928820/1
gaggaattccagcctttgatagcaatcggtaaagttttgcctataagaac
+3928820/1
CCCFFFFFHHHHHJJJJJJJJJJJJJJJJHJJJJIIJJJJJJJJJJJJJJ
@1071494/1
cttggctttgccgcttgttgctgtacttgaggctgagatgaagg
+1071494/1
<@@DDEFFFAHHFGIJICDEGD?EGEGE9CEDDADAGGDD?D>9
@7469962/1
catggtttcaatgatttccctgttgaccttacggggacacttatcaggtt
+7469962/1
CC@FFDDFHHHHHIJJJJJJJJJJJJJJJJJJJJJJJJJJJJJJJJJJGH
@7470152/1
cagagactcgtccaatcagattgaaaaaaacaagttgtataacacaatta
+7470152/1
CCCDFFFFHHHHHJJJJJJJJJJIIJJJJJJJJJGIJHIJJIJJJJIJJG
@5962759/1
ggtctttcatttaatgttttttgaaaagc
+5962759/1
@@@FFFFFBFFHHGIGEFHIJJIFFHGIH
@6978317/1
gtagcatactttatcgtaacggtcatttctttttcttgatctctttcatt
+6978317/1
CBCFFFFFHHHHHJJJIIJJJJIJJJJJJJJJJJJJJJHIJJJJJJJJJJ
@6979488/1
ccgctgtagtacaaatttctatttccgattatttttcctttgatgctgct
+6979488/1
CCCFFFFFHHHHHJJJJJJJJJJJJJJJJJJJJJJJJJJJJJJJJJJJJJ
@516641/1
cctgccactcatcataatgaacaatatcttcttttggattagtagaaaat
+516641/1
?BBFFEFFFGHHHJJIJIJGJJIJGHHJGGIGIJIGGHDIGG<BFGGGII
@2790003/1
cagagaggaaatagtattttttcttcatcgtcttgaacttcatttccaac
+2790003/1
@@@DFDDDBHFFBHCFGHI9FGGE>H@EIHFHGIFEIHCGG@FHCIIIII
@2232361/1
gtttccttatcagtaatctcgaatctattatctcttggacaagttgttat
+2232361/1
C@CFFEFFFFFHHIIGGGCHIBBGGIDGGHIHJEHGHG9DGGIEHGDFHI
@3319855/1
gccgatctgaggtctgtcaattcaccaggtgatatatttttgcatctgt
+3319855/1
@@@DDDDDDB4AD:EHFHGE>F9F@C<@B<?EHCGB>DCA><AG4?9?D
@4956954/1
agctactctaaaaacacggtcttttccttcccctggcaatgtgacctcaa
+4956954/1
CCCFFFFFHHHHHJJJJJJFIJJJJJJJJJJJJJJJJJJJJIJJJJJJJJ
@522179/1
ccagtttgcaaagggaagcgagcttgctgt
+522179/1
@@@?DADADFBDA9B@GGGGGHFA9GGD@C
@7472523/1
tggtaaactcttagatcttcattttgttgccttaatctagccacttcagc
+7472523/1
BCCDFFFFHHHHHJJJJJJJJJJJJJJJJJJJJJJJJJJJJJIJJJJJJJ
@1076351/1
ctttgaagttgaataagttattattcttctaggtccttttatcataatga
+1076351/1
CC@FFFADFHHHHJJIIGIJJJJIJJJJJJIJIFGIGHJ@HIIGIJEHIH
@3319997/1
gtccttttatcataatgagatcaagtttttttcgaatcaaatgaagctgt
+3319997/1
<BBFDFFFFFHGHGJFHAFHHIIJJFBGJIGGJGEGEHHGGGGGCHIDEB
@3933671/1
ccagaacttccggcataatgagtacatcatttacatcaccgtgatctaat
+3933671/1
C@CFFFFFHHHHHJJJJJJJJIFHHIIIIIJJJJJJJJJJIJIJJJJJJJ
@3933841/1
aagagttttattaaagttggatcattagcagaaatcctcattctttcaaa
+3933841/1
CCCFFDEFHHHHHJJJHIJJIJJJJJJJIJJJJJJJJJJJJJJJJJJJJJ
@3934469/1
cagtaagttcttttttttccttgactatgtttgatgacatatcaataaca
+3934469/1
CCCFDDFFD<FFFHHIGJIJJJGHIIGICHGIJJIJIEBFGGGE4B/BC=
@3321707/1
cacgctttttgatattctggatttcccgcatagctcaact
+3321707/1
@@@FBA?=FFACFG>FH4CF>4A<<AAFAAG7FB<@AH39
@1682247/1
gttgaagataacatacaattttaattttattattctcaatgatttcctcc
+1682247/1
@BCFFFFFGHGHGJCHGGIGGIJJIJJJJIJJBHHGIJIIIGIIIGIEBF
@3322406/1
cttgtcagcacagaataatcttgtatgatgtctcttttggactacaataa
+3322406/1
@@@FFFFFGGGGHGGGHIJJJJHBFIGHIIHGFCHJBHHIEGIHEHIJ><
@3936787/1
ctccaagttgtgaatcaatttcaggatacgatctggtttacaattagaat
+3936787/1
@CCFFDDDHDFFHGHIIIIGGJJIJBHDHIIIIGEHHHIJICGHIJIGIE
@6983738/1
ccggtttctcaaaacatggtgctggatgaggaaatttttcataaagaagt
+6983738/1
BCCFDDFFHHHHHJJJJJJHHIJJJHGIJJJJJJJJJJJJJJJIJJJJJH
@6983852/1
cgtgctgtaccttgtatactagcatgactgactagatagaagtctaattc
+6983852/1
CCBFFFFFHHHHHJIJJJJJJJJJJJJJJJJJJJJJJJJJJJIJJJJJJJ
@2793321/1
ggatctgcaatttttccaacagtgtattgagttgaaatattttcaaattc
+2793321/1
@@@DDDDDF<DDBFFIIIIIIFED3AEEEFEFDFEFEFFABEFFA9GDGI
@525293/1
cttctttctgtgcatcatttttagattttcctgcaccgatgcaa
+525293/1
@@@DDFEFGHDDFGBHEGGEGIJJGIIIJGEIHIDHEEBGGG9?
@6985242/1
gttcgtctcacccatgttaaattttttcagaatcatgtgattttttttcc
+6985242/1
CBCFFFFFHHHHHJJJJJJJJJJJJJJJJJJIJJJJJIHIJJJJJJJJJJ
@7475551/1
ctatacctatttacatgcctagacttgtgcaccagctaaagaagacttat
+7475551/1
@@@DDEDFHHHHBFGHABDHHCFEFEHHEGDHHGGIIIHIA<FFGHIICD
@6986827/1
ctcttctggaaagcagctcttgcagcattgacactggcgttttggtgggc
+6986827/1
CCCFFFFFHHHHHJJJJJJJJJIJJJJJJJJIJJJJJJIEIIJIJDHHJI
@1080949/1
cataccgtacgctcaaacatgcaaatgtgacattattgactaagg
+1080949/1
@@@FFB?DFFFAAGHEIECHG<H<@F??FCDBGBG@GEEHGGIE>
@1081077/1
ccagtcatcaggaataaagtcattaaccttcaaaatttttccgaggttta
+1081077/1
@@CFDDEFGHGHGJIIJJJEFHEGIIHJJIIGIJJJGIIIJJEIJI@GHI
@1081610/1
gtagtaagtgatcattaagttcgccgatcttgtacaacattttacatgca
+1081610/1
@B@FFFFFDFDDAFHIIIJJJJIJJIJJJFIJHGIIJJJFIGIG@GC>FH
@2239570/1
caaatctcttaatgatatcagtcagcttacaagccttagtaagcataaat
+2239570/1
@@@DDDDD4AFAHGGIGBFHI:FH:ACH@3?CF?GG>EGADBGH@BBFGG
@2799006/1
aggaaatcgatttttgaaacacctctgtcgaacagcttccacagcttgtc
+2799006/1
@BCDDFFFHFHGHGGIJIIIII?BHHEEGGHB@FHJGGG9@DFDFGEHGG
@3328292/1
gctcaaacatgcaaatgtgacattattgactaag
+3328292/1
CCCFFDDDD?FDDGI9FHECBECFFIHG@CAHBF
@2240969/1
aattaatataataactacttctttggacagaaaggtaatt
+2240969/1
@@@FFBDDDDHFFGGG9EE@HGGCHIGI@?BB3A??EECH
@1084282/1
ctataaatgatttttttcgagttcttga
+1084282/1
@@?DDDDDA?B:B@A@?CFH@1?FFDCH
@2241588/1
gcctcatgttataacattatgcagttcattacctaagatatttgttatga
+2241588/1
@CCDDFDFDFHHHGIIGHIB>HHGFHEEBEEHBEHI?@EAHCAHIGGIGI
@1684859/1
gtgaagatgaatctctgatcacaaaacaggatgatatactgacccggtgg
+1684859/1
@@@DFFD?HFGHHIHIIEH9ECGIIFGIGIFHGIGGEIIII<?@GHG8@B
@3940413/1
gttcttaggaatatttccaatgaattcctctatttcattgtgcattaatc
+3940413/1
C@CFFFFFHHHHHJJIJJJJJJJJIJJJJJJJJIJJIIJJFGIJJJJJJI
@1685596/1
gccgagtccttccttctagtgcttcttc
+1685596/1
???D?D:?B2<ACCA@?BE<@4?EFC44
@1085715/1
gtttggtttaaattgtctaactaattcaataagccg
+1085715/1
@@@=DD?DH8FH?<C<CBFIECH>H<CB@H9CC??E
@6987905/1
cggctgttgttgcctctgctgctgctgctgctgaggcggttgttgccact
+6987905/1
@@@FFFFFAC;FFHGIICGHIGEGEHIHIIGIEA=AGHA7@A5CCA7CE>
@1686700/1
tgttgtggtctctgctgttgctgaggctgctgtggtctctgctgttgttg
+1686700/1
@B@BDDFFHFDHHJFGEDHBHG4FHIIBGIBH@FFCFHHJEHG9@D<;?D
@2800949/1
gaacaaatttacctaaagcaacaacacaattgtcggcagctgggaatcct
+2800949/1
??@ADBD>FFDHHJIFEHIIII@9FHIGGEFHHIJGGFGJIIAB?CFGCH
@7479920/1
ggattgaatataagaccttgttgttttagggtaatcaaattttatgacaa
+7479920/1
@@@DBDBDFHHBDHBFDEHHECGAEFA9CBE1C?EEHBHEIIGIGGGGCE
@6989801/1
tcatgttataacattatgcagttcattacctaagatatttgttatgatct
+6989801/1
@@CFFDFFHHGHHJJIIIJJJIIJJJJJJJJIJIJJIJJJIFHIJIJJJJ
@3332728/1
ggtagttgggtaatattttgataacgtgg
+3332728/1
?11BD=DDHF?DFGI9GGGGG<FHACHC1
@2801578/1
cttggcaacaaacagttgttttttcctgatatagctcta
+2801578/1
@@@FFAFAHGFD;FECDEAC>GFGEH@HIGAB9CDHIC4
@2801633/1
gttttttaagtgcatgttgaacatattcatgcaaaatgcaaatgtagctt
+2801633/1
@@@FFFFFGHHFAHJIHICEGIJIJIIIDIFECGGICGIIGGEHB<DFAF
@7480713/1
atcggttcttcttcttttttccacgtgaaatctttaggctgcagctcaac
+7480713/1
CCCFFBDDFHHHHJIIJJJIHIJJICFHIJFGDFFGFHGFHHHGGGGIJJ
@7480840/1
cttttatttctttagtaaacttaaccctttgagaatctgttaaaggtttt
+7480840/1
CC@FFFFFGGHHGJIIIJIJJJIJIJJJGHGHGHIJJIIGIIJJJJGIIJ
@3333821/1
tggaaatggacaaaccttaggaatttctttaagagtaagaatgccaaaag
+3333821/1
@@@DFFFFFHHHHJJIGGFEGEH<B9F?<FDFFHI9CD?CB<?<GHGFID
@2802850/1
gtattatcacaatcatctttattaactaattggttttcaactgactctgt
+2802850/1
@C@DDF?DDHHHGIGGGII>FGG4FFBAHGGCGAF>HEEHIEIGG<>G>B
@2243675/1
cctgaatccttagaattcaaaaattcaaacttaaattcgtagcctaattg
+2243675/1
@CCFFFFFFDFDHIBHIJGIIJHJJJIJGIIIICHGIGICGFDFEHICCH
@531579/1
ctttaagacactgactaaaatattgttcaagttcacgaggagtattcttg
+531579/1
@@@DDDDDDF8C?FA>E:CH9FCGHDCH<EDACAE<F8C@?FGFHIDG4B
@7482944/1
aggaggtataaacaaacctatgggttttaccatcatttgctgctcataaa
+7482944/1
CCCFFFDDHHHHHJJJIJJJJJIEGGIJJJJJJJJJJJIJJIGJJIJJJE
@3335075/1
gttccattgcttgaggtctggtaattgg
+3335075/1
@@@FFBDBHFFDHHFHCGE;GEADH@<<
@1088013/1
gtgagtaacatcagctccgagaaatattacaggttcgttgaaaaccttcg
+1088013/1
B@BDADEFFFHAHIGGFGGBHEHIDECFGEI>@FGCHIIGFH<D@D>BBC
@1088144/1
cttcttctttaagacactgactaaaatattgttcaagttcacgaggagta
+1088144/1
@@@DDF?DHGFGHBHEHG3ADIDHCAHHECHEHB4<EDGG9CGGB60B9?
@3335550/1
agaaatttcaatttttgcaaattgttcgtagtgaagaactgaa
+3335550/1
@@@FFDF<FF?DHGGEDGGIIIIJGFGG@GGBGEEHA3?DH3D
@1688643/1
attgatagtatctgatttgttgtttatta
+1688643/1
?@@DB?DDHDHFA>GGGA@E3CFHIIIII
@3336004/1
ccctaggcaaggtacagcctcaccacctcaaccgaacacttctaggttac
+3336004/1
<@@@FFFDDFHDFGDEBGICHGIJI=DFHCFHHGEIID@@?F<FHG>FBF
@1089695/1
aactatttctttaagaatattttggatttcattgatag
+1089695/1
=@<D1BD8CB>DD<@BG4CE><F9F9CE99?D<9<E?4
@3338261/1
cttgtaaatcatgtatctcattagcaagtacttctgatagttcacacggt
+3338261/1
@CCFFDD>FHHHGJJJJJJJJG>FFDHG@HHIHHGCHCH<?F>AGF>HH@
@2804333/1
ccacaacagcctcagcaacagcagagaccacagcag
+2804333/1
@CCFDFDFDDAFHGIIGGHJIIIG?8C?EFHHG3?F
@535795/1
ctcttgttttgcttctttttttgacct
+535795/1
?<@DD3D4=C2C::<CFF<ADC<@D3C
@7488371/1
ctgcaatttccaagaaactttacttttcacaaataaatataaaaagaaaa
+7488371/1
CCCFFFFFHHHHHJJJJJJJJJJJJJJJJJJJJJJJJJJJJJJJJIIJJJ
@7488600/1
ctcttgttttgcttctttttttgacctacccttgccgatagcaataaggc
+7488600/1
CCCFFFFFHHHHHIIJJJJJJJJFHIJJJJJJJJJJJIJIJJJGGHJJJJ
@7488682/1
ctaacgttatcaggttttgggtagttgggtaatattttgataacgtggat
+7488682/1
@@@FDFEFHFDHGIEHGHIIG2AEHIGGH?CFDHFIJIIIIIGFGDGEGI
@1693018/1
gttgttgttgctgctgctgctgttg
+1693018/1
@@@DBB8=CD?D?BE@GIEBD3CF:
@1094142/1
gtggagataccatattatagtggga
+1094142/1
??@DDD?>FDHHGGGIJBGGHHDA?
@1094266/1
caggaacttcccagtcatcaggaataaagtcattaaccttcaaaattttt
+1094266/1
@CCFFFDDFFBDHGIJDDHEI@EHIJCIEAFFGHC@@DH4?FD?D?FF@>
@1097128/1
cccacatctactgtggtaccagctggtatatttccagacttaccactttg
+1097128/1
=?;D=DEDHFHDFCEGFGHGB<CBFE<??CGGEGGGHGDGGCHG<FCGGG
@1097263/1
gttacaggagatactggttgttgttgagg
+1097263/1
B@@FFFFFFFDBFIJII4CGFHIHIG>FH
@2250158/1
ggctattttagcatggaatgtgatctccaagttgtgaatcaatttca
+2250158/1
@@@FDDBEHHGFDEHHIGEHEG@9CBHIIGGGIHE7EGGHI@>DB<F
@2251555/1
ctttgttgctgctgtggtggttcttgcctttgcagctgttgtggtgg
+2251555/1
CCCFF?DED?FHBG<FGDHGHIGIJIGIJJEAEEGIHCGII;:@9BH
@7495125/1
gcatctcctaggaattctaaacgttcattgtgagttatatttgattcagt
+7495125/1
@@@DDFFFDHHHHIIIJJJIIIJHIJIIIJHHJJEDHGGGIHIBGGGIGH
@1100674/1
gcccattattgtgtactatcttcaaagagaaaaagtgcaata
+1100674/1
?@@FFFA>>FHDHGGGHIIIGHI9B9FCDHIGGGGFGIIDI4
@1101230/1
ctccaattgcattccctttcacactagggac
+1101230/1
@@@FFDEAHHHHGAFHHDGIEG9FEH<;DFH
@2809941/1
gtcctcctgccactcatcataatgaacaatatcttct
+2809941/1
@@@DFFFF>F?DH9EFHGJGIHGGIHEEGG<<<FA?4
@7497730/1
cctcttttgggtggaatgtatgacgatgatttgatatctatatttctcat
+7497730/1
CC@FFFFFHHHHHJJIIJHHIJJIJIJJDIIJJ:DGGGHIJIIJJJJJIJ
@7499598/1
ctctgataaattagaatcatcccatagcaaatggtatttggtaggacgtg
+7499598/1
CCCFFFFFHHHHHJJJJJJJJJJJJJJJJJJJJJGIIJJJJIJJJJJJHI
@3348729/1
acctttgtcaccactatattcaccaaccgttaacggagtttgctgtcgaa
+3348729/1
CC@DFFFFFFF<CF@F9EBFGIIGGIIHGCGHIEGBGF6BGGGH><3?F;
@543023/1
cttcatcacgtcgtctttttttaccaaaccggtattttccccttggcaac
+543023/1
CCCFFFFFHFFHACGHHJJIIIJIIIGJHIJJ?FHIIIIJIIJIIJJJDH
@1697404/1
ctcagagctaccttggcagctgctaattttgcttggtgtttgttttctcc
+1697404/1
@<@DDEAEHGFHFHG3CCFG@GGGCFEHIIEIIIIEF@D7BBGCGIFCFG
@2816544/1
gtctctttctttttttgttagactgatttgat
+2816544/1
@<@DFFDFGGHHGJJII;CHHBFG>FEFGCIJ
@1698586/1
ccaaaattgtaaatccaggaacttcccagtcatcaggaataaagtcatta
+1698586/1
@CCFFFFFHGHD?EHHJJJIGHGIIFCEGC@FGC>BGDFHIIIIB4BGHI
@2817886/1
cctccatactccttgtcttacaggt
+2817886/1
CCCFFFFAHHFHHGIHGI>?H<B@3
@1110439/1
catcttttttcgtaggcacaataaagaatgaattctctttagcttg
+1110439/1
@@@DB?DDBFHFHB7C<EDA;CEG>FEEHEG9DEEGGFG>DBC9B?
@1698964/1
ggtgcgttaacttttggtggctttattatattactcctaattgaagagcc
+1698964/1
@@?DDADFDFFDHJI@BAFHHIIIEGIJI>GHIGIGIGG4BGHEHIIDGB
@1110567/1
tttaagaaagaccaaaggtttctgttgag
+1110567/1
@CCFFDFAFFFHFIJGGD3CHHIE9@@C9
@1111085/1
cctatttacatgcctagacttgtgcaccagctaaagaagacttatcttta
+1111085/1
@@CDDFFFGF8?FIE@G@E<FACGGEHHEDFGGG<EHDDCGGGGIJIBGE
@547453/1
cttggacaagttgttatattagtcactttatatgttcttttaacactctt
+547453/1
@@@DDFFFDDDFH<CDAE>@IGBHD<FH@BHG<AA9E9?G>FGFGFD@HG
@3352296/1
ctcgaatctattatctcttggacaagttgttatattagtcactttatatg
+3352296/1
CCCFFFFFHFDFGI>DAEHDHIJGIIHEHHHHCEFEIIEHGICGH9GIJF
@1699931/1
ctcctgccactcatcataatgaacaatatcttcttttggattagtagaaa
+1699931/1
@@@FFFFFHGGHHGGIJEGFJAHGIIIIII@HGIBGIFGBGGGEHJ9DHG
@2819429/1
caggggaacgagaaccaatttcttttttaaaataatcagcaaaatccaaa
+2819429/1
@@@FFDDFHHFHFIJGGIIIJEIJFGEHEFHJIAGIGJGFGGGGHGEHDH
@1112939/1
ccgggtcatctacatgtcgaagcaatggtgaaataggttctgaaa
+1112939/1
=?=DDDDD4AFHH4CDCFEBAAHG;CGH4?FEAGGHI?9@@<DBF
@549664/1
cttaagagaaatcttagctgacatatactaatt
+549664/1
@@@D?D;B;DADFEADB:?CA>F9B4<:<?449
@2258766/1
gtccttttatcataatgagatcaagtttttttcgaatcaaatgaagctgt
+2258766/1
@@@FFFDFFDHFDGGG<DHIIIGGHE@HFGIEHAFFGI>?BFHBFGGGCD
@1114740/1
ctcagagctaccttggcagctgctaattttgcttggtgtttgttttctcc
+1114740/1
CC@FFFDFFHHHDEFGCEHGIIFJICE@ADBFCEH79CD@FHDH9??D<B
@551228/1
gattatttttcctttgatgctgctcaatttaccttcatccttgttttcaa
+551228/1
@@BFFFEFAAFHBHEGEGGI@C@AF@FGGIIJIIDCHIIDHDFHHIFI>@
@1116475/1
ctccaatcgcattccctttcacactagggacatgaggtgaaattattggt
+1116475/1
@@@DFEAFHGHGAGGIG<FCFEFHGAFF<3CFGGGDG?GAB?4?DCGI99
@2825513/1
gttcaacttctttggtgtacagaaatatttcggcttctgcttccgttcca
+2825513/1
@@?DD>BDHF?BHHGBE?CHA>>FHIEHIII<?EHEGCGG9B?FHBGEGD
@2262902/1
ctccttgtcttacaggtaccggtctttctcgataatcaagtgttggtgca
+2262902/1
@@?BBD>A?:?AFG9AF@EDF<F<G@FEE>EGEIIDIBE?B<:?F2?FFG
@555154/1
ctcatagttccacaatgagtaatttcaatttttaatccttttatttcttt
+555154/1
CCCFFFFDFHHHHFEIHGGAEFHGJII>HGIIJGHGGIEFHCBDDFIIII
@2263967/1
ctccaaaattgtaaatccaggaacttcccagtcatcaggaataaagt
+2263967/1
@CCBDABAFFHD>EHGB3AEEGHCGEEIIADDF>9?ECDGCG>FE40
@556219/1
cagcagtcatcaccaaaacctgatgattttcaagctcttcatgccactga
+556219/1
?@@DDDD?B<B>DFDE=EFECF3?F>ECHGGECEGIHEEG9DGHEFBEG9
@3359406/1
ctcacttgttttgtcataagttgtaacagtaagttcttttttttccttga
+3359406/1
@@@FFDADDDBDDGG>AEIIHIG?@BHGHEFDECHGHHCFHGGHIIIFED
@2829176/1
gctgagagtaattcgtcgcgcattctgttgtatatttatgctcacttcac
+2829176/1
;?@DBDDDACHFHIHHF8G>FDDEC4:B?F@DH<BFIGIHJBEEGGIJ4B
@2829343/1
ctcatacttaatccaatgacatggggaagtcaattgctaatattgcca
+2829343/1
@@CFFFFDBF>>FIGBGHIIIBC9FHEGG@B4?B4CG>AGH@A<B9??
@2829425/1
gcctcagagctaccttggcagctgctaattttgcttggtgtttgttttct
+2829425/1
@CCFDDDFHHGGHGGIIF;EA=EGHIIIGJJIJD4CGAFHD1DGDDFB?F
@1122620/1
ctcaatttaccttcatccttgttttcaaagttgataaataatattaatga
+1122620/1
CCCFFFFFGHHGHJIJJEGCIHHIJJFIGHHHIIGIIJDIEHIIIIIJJI
@3360106/1
cagggaaattagttattccactccttttcccgttttt
+3360106/1
CCCFFDEFH8<F:EDG<BFEG@GGGII9EE3@@D@GH
@2267426/1
atttcggagtcgtccctcttctggaaagcagctcttgcagcattg
+2267426/1
@@@DB>@DH?CAFH7@AA39CAEFCG<@AGAEC<DF3:BFEGGII
@2830715/1
attacttcttctcgaggtggctgcag
+2830715/1
@@@FFAFFDHHHHIEDEEADE<FGBH
@559254/1
gtagatatgtgtgcttgtgctcctgaccaacttgaagaca
+559254/1
B@CFFFFFDHHFHGHIJGIHIJIBGIJCHHIEGHIBGGFH
@1124580/1
gtgcattcataattcgggccttaactttagtgaactggtcatcaactg
+1124580/1
@@@FFFADHHGHGIJIJBFHIJJIJIF9EG?EFGIJJJ@GBDB@4BBD
@2268962/1
ggtaattggagcggcttgtctaacttgacca
+2268962/1
@@@DDDDDFFHDHIIII:C@949:<F<@GB<
@561050/1
gtcccatactccctggttgggaagtgcttgttgttttgcagacaacatgc
+561050/1
@@BFFFFDFGHHHGJJIJJJIIIJHHIJJICGGDHGBGGIIJJJJJJGHH
@1705997/1
ctttaaactcactcgtattgtcattcagccgagtaaaccaaaacaggata
+1705997/1
@@@FFFD?HFDFHGBE=GII?EHADG>CFHIG@;;??BHIGIIGGHGG@G
@1706002/1
cacacaatcagcaatacttttgtcag
+1706002/1
@;;DDD;3ADFAD;EG2<CFE<?<A@
@2833038/1
atacaaaataattctatgaggcttgtagcc
+2833038/1
CCCFFDFFADHHHJJG@HEHI=EH<AF>EH
@561823/1
cttgcgtagcatactttatcgtaacggtcatttctttttcttgatctctt
+561823/1
@@@DDFDDFDFH?FGIHIGIIDH?CEGGEGHGC>DHGIIIGGHECHHHIG
@1707018/1
ctccaattgcattccctttcacactagggacatgagg
+1707018/1
CC@FFFFFHDHFHJHJEACEHHGFCH@BAB;@GC?FE
@562360/1
tctgaatcatacgcttcttcattcatgctttctagtatttttaacccaaa
+562360/1
@CC?DFFFGHFHFGIEIGHIIIIJJJJI>FCCFIIGIIGBIIICGIDA;F
@2834306/1
ctggtcatcaactgagaggccaaactccttcaggcatgggtcactattaa
+2834306/1
@@@FD?DEHGAHHFGIJIBGHIJ@GEHCGIE@DHFCHGIJHGBGCGGGII
@1127204/1
ctctgcactgtgacagtcttcaagcactgagttagaataccaacctga
+1127204/1
:8=BDDDDHCDB?<FE2<<<IBHE<:<C;@<2ABF<EEEC99C?DF33
@2834669/1
cctccatactccttgtcttacaggtaccgg
+2834669/1
@@@FADDFFH<CFEGGG@EFHIHCCFE?:F
@3363193/1
ctctttatttactagaaactgctcttcttttttaataagttttttttggg
+3363193/1
?@@FFFAEDDAFHIGHAGGHIHJJJIE<HIJEIIJJAFG>FHGIEIIJJJ
@2835157/1
gttccactttcacaatcaattaattggtaacatggtaaaataccttcttt
+2835157/1
@B@ADDDDHFGGHIGGHGFIIF9FHE@<CFIGAFBHECAGIBGI9DGHGG
@2835983/1
cttggcaacaaacagttgttttttcctgatatagctctaactt
+2835983/1
@@C@B?DDFFHDBHJHHICCEEEE9@GGGHIGBFHGDDECI>?
@2274027/1
accgcttgtgcggcaatatgtttggcttgctgttttgtagaag
+2274027/1
@@@FFFFFDFFHDHE>BGGI4E9FHIEHEEIID<DGHC9D9?F
@1711639/1
cttaactttagtgaactggtcatcaactgagaggccaaactccttcaggc
+1711639/1
@@@D1DDFHHGFDE4E>?@AEIHHG<FH@B@BBGH7C8CBFEGF<FF>@F
@1711942/1
ctttgactaaatactcctgaaggagtgatatcggtgtttttgagctcata
+1711942/1
@@CFFDDFHFFHDGHGIJJJJGGCACFCGC@F=E?D?GGHGGB=GEIG>F
@2839079/1
gccacttctttgaactaagtacagcgaaattctt
+2839079/1
@@@FFFFB8<FFHFEBGEHAIDHHIGAGGEAFH>
@2839430/1
agagccagtaggtaaaaagattattgtattttcttttagaactctttcaa
+2839430/1
@@@DDDFFFFDHC>@ACFGHIJ@E>FCE>FIC?C@FG@@FDCGHIJ9GGD
@2276454/1
gtggattgccataatcatatttcttataaattttttcttcataataatct
+2276454/1
@B@FDFFFHHHHHBGGCHEBJIIIJIJIJJGIIJJIGGFFCHCHGG@DHH
@1132430/1
agaaacaggagctgcgacaccatctgatgcctggtgcggaggctaccttg
+1132430/1
@@@DDDDDHBFFDFDE:EAHHGGHGIBDHEECEIFFGIG8F8A;=CDHG@
@1132497/1
ccagaaagtaattgtattgtaagcacatgataatacacaaaatatagttt
+1132497/1
@@@DDDDDBFFD>EHIGG@:A<<DDEH>FGCHEGHBDFBF>F@@GGIHHE
@1132663/1
gagccagtaggtaaaaagattattgtattttcttttagaact
+1132663/1
@@@DDDDD4CDFH<BBDCE9F?<4CH9FCHG@BB>@4?EHBC
@1133067/1
ctttgatagcaatcggtaaagttttgcctataagaacaatgagtaagagc
+1133067/1
@@CFD?DFHFHHBEGG;FGEHEFFBABFC4CEGBEGEB>FGFGH<DC4?0
@1133384/1
ggatgcataagtcattcctctatcag
+1133384/1
?@@D72BDFBB?<<CEG>F>CHE<?<
@3367034/1
ctccatactccttgtcttacaggtaccggtctttctcgataatcaagtgt
+3367034/1
@@@FFFDDDBBDDG:C9<CEHHGA?BF@C:8??FGIE?GBGE4BGCG9?4
@2841589/1
cttttccggaaagaacctagtgtgatggcgtttctgaaccactataaatg
+2841589/1
CCCFFFFFAFHGHIIJJIIJJEAD<FHHI0CFEGHJIGIJGJGIIGACEG
@3367439/1
gggtcccatgctatgggtgaaagatcctcttcttcaaatccagaattaaa
+3367439/1
@@@DFFFDFFFHHJGBCFEHHGI:EBH@HHIIGGFBGHIIHDGHGEGAFA
@3368167/1
gggcttactaagggagttttcttgatcattttcgtttacccagagaggaa
+3368167/1
@@@FDFFFH<BHHIII;BHIICHG>HHGIGIIIF3BBHHCBEHI?9?;?D
@572269/1
gccgtgtttggtagaagcaggatgacacttaggtcgtgcatggttta
+572269/1
@@@FDDDDHFFADEGGIIIJII<FHFCHHGIJI9<D?DHC@FH4??B
@573621/1
cctgcaccgatgcaattaatactcatcttctttactaaaaggctacacaa
+573621/1
CCCFFFF;DFADD@FEHJJJIJJIJIJIJI>FCD>FFGAF<BFBGIIJHI
@576202/1
ctgtggtctctgctgttgctgttgttgctgaggctgctgtggtctctgct
+576202/1
@@@DFD3BDFDFCHIEHEHIJHHGIGIHEHC9FF;B?CGCDB:::9??<9
@1140688/1
ccaatattgattccagaacttccggcataatgag
+1140688/1
CCCFFFFFGFHHGIJIJEGGIDHHHJIEGIIIDH
@1141007/1
ggggaacgagaaccaatttcttttttaaaataatcagcaaaatccaaaag
+1141007/1
@@@FDFFF?AFHHIFGIG@FGIIJIGGHGGCCAH4BFH<D39B<F>FHJG
@1141139/1
ctagttcttctaatattgatgttttattttcagtataccttataccgcta
+1141139/1
@@@DBBDDDHHHHE?EGGHHIIEHIGGGCH>FEFHEHA>C@>FE?G6@G<
@1141365/1
gcctaatgtcctgtaaagtgttgctaacttcataaatgcacagag
+1141365/1
@@CFBFFDFHHGHHCBGDIHF@CHFIGIH<ABDF<F4CC@FGBD;
@577247/1
ctcttgaggaagttggtgtagaggtgcaggctggccatgttga
+577247/1
CCCFFFFFG3CFFEHFEHEGHHHCFBEGIIDHII?DCEHB<?<
@579497/1
gctggcctgcttgtggaaaaccaccacaaatccacttg
+579497/1
@@;D?DDDDF?C8EAEB@HEE?F?7;?@F>FFIEEFA>
@1144097/1
aagaactatttctttaagaatattttggatttcattgatagtatctgatt
+1144097/1
@@@FDFFFDHHHHGIJGII<IBHEIHIBFGCHBEHI@GICI?GGHGHGGG
@3376287/1
gctggtcttcagtcacccgattctatttcttggtcatcagtttgagatac
+3376287/1
@CCFFDDDHFHFHFIJIIJHE1ACFHIGIIJJI<FGHGG@9?GHCDB>D9
@1146352/1
ctccaatcgcattccctttcacactag
+1146352/1
@@@BBEF?;;<;D9@GGC>HEE@9CA<
@3377316/1
gctccaatcgcattccctttcacactagggacatgaggtgaaattattgg
+3377316/1
@@@FFFFFGDFDHGHIEGGIEHGGDGAGHHH?HGEGGIBDFHJIJG>99@
@3377621/1
ctccttcaacaatcgtcggtacaatgtaatatgagttttctttgttttca
+3377621/1
?@@;DDDDFFHGHIIFGGIHGIGGI>FGGGGIGGAFGDGGIIEGBDAB4?
@1147424/1
agaattatcaaagagaattattgaatt
+1147424/1
;?@FDA8DFHBHBFG@DHIIIICAFHI
@1147454/1
atccttcttttccggaaagaacctagtgtgatggcgtttctgtacc
+1147454/1
@B@F@DDDHFHHFBBGJJJIDFHHIHGCEE9CDG9@?@DFGDD89D
@3377978/1
gtctcacccatgttaaattttttcagaatcatgtgattttttttcctttc
+3377978/1
@;=DDFFFHFFHGJJJIIGC9ADFBHGGEHIJJGGGEGHHIEH6.==@GG
@3382082/1
gtggcttttcagccctagccctttggcccctcttaaccagttcttcttca
+3382082/1
???DDDDD?F8B?GEGE:<CCDHIIIIGGGEGIECHII@GHGIIIIGGII
@3382269/1
ccggaaagaacctagtgtgatggcgtttctgaaccactataaatgtaatc
+3382269/1
@?@?DDA<DHFHB<BC<<AECEEGGHIFIIEEHAH>FB9FA@DAHGIEIG
@1152733/1
gcattcagtagcatcgtgatacgatgtaatattgaaggcaataaagtaac
+1152733/1
CCCFFFFFHDHHHJHGIGGCHGHHIIEEHIIGICHBH<GIDHJJIJ4B@D
@3386978/1
gtcacttttggtcctgttggtccattaatataaaatggttcaacttcttt
+3386978/1
@@@DFFFFGHFHHIICGEH?@HGGIIGIIIIEGE>DHHFIGH<GFCHGEH
@3387684/1
gctggatgagtgacatcagcgccaacaacaatgacaggtttttgaaaaaa
+3387684/1
CCCFFFFFDBDBFGIIJGIACGHHGJIJI?3CFC<BFEFBBFHIBFE@C@
@3390468/1
ctcttgttttgcttctttttttgacctac
+3390468/1
@CCFFFABDFHFHICGHEHJJIEG>>GDG
@3390810/1
ggaatgtatgacgatgatttgatatctatatttctcattttttctgctaa
+3390810/1
<@@DFFBDHHHHHFFGF@AD<FFIGCIHGGGII@EH4CCCIGGG@9FGF@
@3391853/1
catcggttcttcttcttttttccacgtgaa
+3391853/1
@@@FFFADAFDF?HHIIICGE9HDGEFEG7
@3397048/1
gctgctgctgctgaggcggttgttgccactgctgttgttgaggctgc
+3397048/1
CCCFFFFFGHHHGJHDIIIDEHIIDDGBG@GGIIHIG>BB8;CDH>;
@3398807/1
attttcttcattgtaacttggcccg
+3398807/1
@@@DFDF?FH?DF>>BB9EH9E@BG
@3401186/1
ctcagagctaccttggcagctgctaattttgcttgg
+3401186/1
@@@DDD>DDDD;3<<CGFFF;BF3FH<4?99?:CBE
@3402092/1
ctgtgatcttgtctaagattgctttcgctgcggcatgctttgcttctttc
+3402092/1
@CCFFFFFHHHHHIIJJIIIIFIIGJIIJGDGGIEGGHIJCADHHHHBDF
@3407680/1
ccactatctaaataaatagctgcagcta
+3407680/1
@@@FF<DAFDBDF9AFE9CHG@33CG@4
@3407968/1
cggaaagcagcgagatgagcataataggtaggtgcagggtatgaaactga
+3407968/1
@@@DDDDDADHH:C<EGCFCHI4EFBHIDFGGCGGE@EF9DCHBGIGG9B
@3408627/1
gcatactttatcgtaacggtcatttctttttcttgatctctttc
+3408627/1
@@<DBDD>F:CFBE>F;CDBC@?ACCF9FFEBGICFGC4CGHEI
@8551553/1
gtcaggtgcgttaacttttggtggctttattatattactcctaattgaag
+8551553/1
CCCFFFDFHHHHHJJJJJJJJHIJJJJJJJJJJJJJJJJJJJJJJJIJJJ
@8552479/1
tctgaagggcggtcccctcttttgggtggaatgtatgacgatgatttgat
+8552479/1
CCCFFFFFHHHGHJJJIJJJJJJJJJDGIHIIJIIIJJJJHHHHHHFF;B
@8660140/1
gttccattgcttgaggtctggtaattggagcggcttgtctaacttgacca
+8660140/1
CCCFFFFFHHHHHJJJGHIJJHHJJJJJJJJJJJJJ<B3B8B?@F8.=F8
@8517462/1
ctcaaggtccctgattacttcttctcgaggtggctgcagtttccatatca
+8517462/1
CCCFFFFDHHHHHJJJJJJJJJJJJJJJJJGIJJJJJJJHIJJJJJJJJJ
@8908463/1
ctccaaaattgtaaatccaggaacttcccagtcatcaggaataaagtcat
+8908463/1
CCCFFFFFHHHFHJJJJJJJJJJJJJJJJJJGIIJJJJJIJJJJJJGIIJ
@8801144/1
aacaattctatcacctttgaagttgaataagttattattcttctaggtcc
+8801144/1
CCCFFFFFHHHHHJJJJJJJJJIJJJJJJJJIJJJJJJJJJJJJJJIIIJ
@8623771/1
ttgtaatttcttgttcttcttgtttcttttctttaacatttctcacagaa
+8623771/1
BCCFFFFFHHHHHHJJJJJJJJIJJJJJJJIJJJJGJIJJJJJJIJJJJJ
@8623810/1
gtccttctaacctgttcttcttgaagttggttcagctgtagtctgtctgc
+8623810/1
CCCFFFFFHHHHHJJJJJJJJJJJJJJJJJIJJJJJJJIIJJJJJJJJJJ
@8874289/1
ctggctattttagcatggaatgtaatctccaagttgtgaatcaatttcag
+8874289/1
CCCFFFFFHGHHHJJJJJJIJJIIIJJJJJJJIHHJIJGIJJJJJJJJJJ
@8624736/1
gcatggtttaagaaagaccaaaggtttctgttgagctagtcatttgttcc
+8624736/1
CCCFFFDFHHHHHJJJJJJJJJJJHHIJJJIJJJJJJJJHJJJJJJJJJJ
@8946390/1
caagaacgtgtagagatgggttcatttaccttccattatgtatcgtggat
+8946390/1
CCCFFFFFHHHHHJJJJJJIHIJJJJJJJJJJJJJJJJJJIIJJJIJJJJ
@8518678/1
gatcatcatctggattttgaataggaaatttgataagtttggttccatca
+8518678/1
CCCFFFFFHHHHHHIJJJJJJIIJJHJJJJJJIIIJJGJJJJJJJJJJJJ
@8946932/1
gtcacttttggtcctgttggtccattaatataaaatggttcaacttcttt
+8946932/1
@@CFFDFFHH@HHIIIIICHC@FHHFHIHIIGGEHICHCDFBBDFFBDDH
@9016804/1
gccacatcaatgttaaggaatggtttccaaccaataattgcagactggaa
+9016804/1
@C@DDDFDHFFFCCEHGGIJJJIAFBHFEFFHGIICHGGGEHGGHIIE?B
@8519215/1
cacacataaattcgataacaggctgagctttataaaatgcagtggccgac
+8519215/1
CCCFFFFFGGHHFHJDFHIJAHGGGGJIJIJJJIIJJJFFGHIIEFHIEG
@9017727/1
gtttttgaaaaaattttggccaatagctgtgggttatatggtgattgatg
+9017727/1
@@@DDFFDDFDHHIIIJJIIGGEGIEGIIGIJIGFAHIIIJDDDFEGIGE
@8661117/1
gttgagtttggtgggtaggggttgtttccctagactgtggttgagacact
+8661117/1
BBBFDDEFHHHDHIJCGHJJJFGIIJJJJJJJJJJJJJJJIJJJJIJJJJ
@8768817/1
cctagacttgtgcaccagctaaagaagacttatctttaaacggcagcttt
+8768817/1
CCCFFFFFHHHHHJJJJJJJJJJJJJJJJJJJJJJJJJJJJJJJJJIJJJ
@8555974/1
agtgtgatgacgtttctgtaccactataaatgtaatcggtggcgtgtaat
+8555974/1
@BBFDFFFHHHHHJJJJJJJJJJJJJJJJJJJIJJJJJJHIJJJHHHIIJ
@8522187/1
gttgtttactaatgcagatcttaaatctgttaatgctccagggctatgtg
+8522187/1
BBCFFFFFHHHHHJJJJJJJJJJJJJJJJJJJJJJJJJJJJJJJIJJJJJ
@9019788/1
gcagctcaaccattttatcggccaacatattactgacctcaaccgtactt
+9019788/1
CCCFFFFFHHHHHJJJJJJJJJJJJJJJJJJJJJJJJJIJJJJJJIJJJJ
@8522365/1
gtttcttccgctaatttaaaaattgaatagtttttatgaaatgagtc
+8522365/1
CCCFFFFFHHHHHJJJJJIJJJJJJJJJJJIJJJJIJJJJIJJJJIJ
@8985322/1
ccaatgtttctagcctttcataattcataacgtcattagcagagctcgct
+8985322/1
CCCFFFDFHHHHHJJJJJJJJJJJJJJJJJJJHIJJJJJIJJJJJJJJJJ
@9021085/1
ccaatgtttctagcctttcataattcataacgtcattagcagagctcgct
+9021085/1
CCCFFFADDHDHHHIEHIIEIGHGGHIDHGGIGGHIBHHIIGGGG?DHII
@8524518/1
atcagaatcaaaatggttgtcatcccataaaacatgataatgacttggcc
+8524518/1
CCCFFFFFHFFDFHHIGHJHIJJIJJJJJJJGIIIJJJJJIIIJJJIIJJ
@8950484/1
aagagagaaataaagagagaaatagaaaataaatatataaaaaaacaaaa
+8950484/1
CCCFFFFFHHHHHJJIIGIIEFHIIJJJJJJJJJJJJJIJJJJJJJIJJJ
@8664833/1
atcggttcttcttcttttttccacgtgaaatctttaggctgcagctcaac
+8664833/1
;BBDFDDFHHHHHJJJJJJJJJJJJIJJJJJJJJJJHIJJJJJJJJJJJJ
@8664934/1
cagcatttagcagcatcgtgatacgatgtaatattgaaggcaataaagta
+8664934/1
@C@DDFDFHHHGHGIEHIHGGIGHIIJIGIIIJIIIIIDGIJJJJIJIGH
@8629222/1
cggctgttgttgcctctgctgctgctgctgctgaggcggttgttgccact
+8629222/1
CCCFFFFFHHHHHJIJJJJIJJJJJJIJJJJJJIJJJJJFHIHHGHIIJF
@8879158/1
ctccaattgcattccctttcacactagggacatgaggtgaaattattggt
+8879158/1
CCCFFFFFHHHHHJJJJJJJJJJJJJJJJJJIJJHIJCGGGJJJJJJJJD
@8561327/1
ctgattacttcttctcgaggtggctgcagtttccatatcatattatacct
+8561327/1
@@@ADEDEDHFFFGIIEBFIEGHGIJJIIFHGIIIIGGIJJJIJIGGEGH
@8771534/1
cgcacaacaaacacttggggagttaaatcaacatcagctgagatatactc
+8771534/1
CCCFFFFFHHHFHJGHIJJIIIFHIIJJIJIIIIJJJJIIJJJJIJJJGI
@8701561/1
tgtcacttttggtcctgttggtccattaatataaaatggttcaacttctt
+8701561/1
CCCFFFFFHHHHHJJJJJJJJIJJJJJJJJJJJJJJJJJGIJJJJJJJJJ
@8986895/1
cgtaggagtaaaacgtaagtggaagcataagctcccaattctttggtgat
+8986895/1
BCBFFFFFHFHHHJJHIIJHHIHIJJJJJJIJJJJJIGIJJJJJJJHHHI
@8701721/1
ctcttgttttgcttctttttttgacctacccttgccgatagcaataaggc
+8701721/1
CCCFFFFFHHHHHJJJJJJJJJJJJJJJJIIJJJJJJJJJJJJJJJJJJJ
@8773328/1
cttggaaacaattttataattattggatatattcatgccacattccattc
+8773328/1
CCCFFFFFHHHHHJJJJJJJJJJJJJJJJJJJJJJJJJJJJJJJJJJJJJ
@9021940/1
gactatgtttgatgacatatcaataacattctcctcaaccttttgtaaca
+9021940/1
CC@FFFFDHHHDHJJJIJJJIJJJJJIJJJIIJIJJJIJJIJJJJJFIIJ
@8525727/1
gtgtaatcactgctgaggcttgaacaagcccttctgatagcctgcaattc
+8525727/1
B@CFFFFFHHHHHJJJJJJJJJJJJJJHJJJJJJJJJJJJJJIJJJJJJJ
@8525807/1
tgaggctgagatgaaggtggtctgctgggttgctggtcaccgggttgttg
+8525807/1
BCCFFFFFHHHHHIJJJCFHGHIJJJJJJHJJJJJJJJJJJJJJ?FHHJJ
@8739747/1
ccaaaaaaatacagcaagtctggtaaatttatcgcaaggtaatgtaaaac
+8739747/1
@@@DDDDDDDHBABEB<E<CFGG9CFCGGHGIIDEFGEHHEAHFBBBFCH
@8844107/1
accgggcttactaagggagttttcttgatcattttcgtttacccagagag
+8844107/1
CCCFFFFFHHHHHJJJJJJGHIJJJJJJJJJJJJJJJJJJJJJJJJIJIJ
@8527168/1
gagctttataaaatgcagtggccgacacatcaatattaagcatcatcttc
+8527168/1
CCCFFFFFHHHHHJJJJJIJJJJJJJJJJJJJJJJJJJIJJJJJJJJJJJ
@8917149/1
cctatcattgccaattggtagtggatctctagtataaagattacttctac
+8917149/1
CCCFFFFFHHHHHJJIJJIIJIIJIJJJJJJJHIJJJJJJJJJJJJJJJJ
@8845439/1
tttatttgtgtataatatccacagaaatggactgtaaagacagcta
+8845439/1
CCCFFFFFHHHHHJJJJJJJJJJJJJJJJJJJJJIJJJJJJJJJJJ
@8632166/1
cttgaagttggttcagctgtagtctgtctgcatctgtatatgccctagca
+8632166/1
?@@DFFBBDCDCDHDHAHEHGDFGEBBEHHIIIIGIEFHIIGGIIIIIDC
@8632684/1
gttagcagctggttgccttaaaacaatatcaagagcttggatt
+8632684/1
@@@FDADEAHFFHIGEHGGIGHIIFGIEFEDDHHI;DFF=FHI
@8632737/1
ggaagaaaccataccaaaggtcaagaccataaccaagatcaattactcta
+8632737/1
CCCFFFFFHHHHHJJJJJJJHHIJJJJJJJJJJJJJJIJJJJJJJJJJJJ
@8811528/1
gtcgcttatgtcaaattctacttctgaatgatgttctacgttatcatcaa
+8811528/1
@@CBFDFFFHDBDBFGHIGIEHIIGH@CHDH@<AECCFECCFHHDHGDFD
@8774259/1
ccactgtgtccacaagaaaaaaggttcttttacccccttcagaatataat
+8774259/1
CCCFFFDFHHHHHJJJJJJJJJJJHHJJJJJFHIIJJJJJJJIJJJJJJJ
@8847328/1
agctggatgagtgacatcagcgccaacaacaatgacagg
+8847328/1
?@@BDBDDDAHHDED>G<AAAE:FHCFDD??F@B9BHII
@8920436/1
cagcaacaacaacagcagcagcaacaacagcagagaccacagcagcctca
+8920436/1
@@?DDDFDDHHHFGGIGGEEHEHHHGIIHIIIIFIGIGHIGDCBFHDHII
@8567369/1
gtcttgcacgacctttggattgaatataagaccttgttgttttagggtaa
+8567369/1
CCCFFFFFHHHHHJJJJJJJJJJJJJJJJJJJJJJJJJIIJJJJJJJFHI
@8568938/1
gttgggaagtgcttgttgttttgcagacaacatgccttggtattcgagct
+8568938/1
@C@DFFFFHDFDDHIJJJJIIJJJIIJJJJJIJJJJGIGIBGHJIIGHGI
@8569888/1
ttgtaatttagcacattcatctttgctgaggtttgtatctgttgcagtag
+8569888/1
@BCFFFFFHHGHHJJJJJJJJJJJJJJJJJJGHIJHIJHJJJJJJJJJJI
@8957353/1
ttcaaatagtacttcaccaaaaactttgtcagccgcttctataccaccat
+8957353/1
@CCFFFFFGCFHHJJJJJJJJJJIJJJIHIIJIJJJJJJJJJJJIJJJJI
@8635418/1
catgaataatggaaaatcacatagcttcggccacttctttgaactaagta
+8635418/1
CCCFFFFFHHHHHJIHHJJJIJJJJJJJJJJJJJJJJJJJJJJJJJJJJJ
@8849498/1
gtgagtaatctctgtatcaacaactgtaccagccggcacattcatatttc
+8849498/1
C@BFFFFFHHHHHJIJJJJJJJIJJJJIJJJJJJJJIJJJJJJJJJJJJI
@9065549/1
gccattatcgcatcatacggaatctgc
+9065549/1
@@<BDDDDD;DFDEFFGIE?;<CABF9
@8922265/1
gctgggaatcctttgtgagccacatcaatgttaaggaatggtttccaacc
+8922265/1
CCCFFFFFHDFHHDHGGIFGGGJIJIIIJIIJIGGIGIIGG??DHGGIJG
@8670799/1
cgatgatttgatatctatatttctcattttttctgctaaagcactacctt
+8670799/1
CCCFFFFFHHCFFHIJJJJJJJJJJJJJJJJJJJJJJJJJJJJJJJJJJJ
@8886111/1
gcccattattgtgtactatcttcaaagagaaaaagtgcaatactagaatt
+8886111/1
@CCFFFFFFFH?BGGEGFIGGGB<EDHCDCGIIA1:@@FB?FG@GDDEHG
@8996323/1
ctgctgggttgctggtcaccgggttgttgcctaacaggaggtgcactggt
+8996323/1
CCCFFFFFHHHGHIIIIJJJJIJFHIHJJJJJJJJJJJIJJ;CHIJJJJH
@8997149/1
aagagttttattaaagttggatcattagcagaaatcctcattctttcaaa
+8997149/1
CCCFFDFFHHHHHJJJJJJJJJJJJJJJJIJJJJJJJJJJJJJJJJJGII
@8780918/1
cccagacccttatttcaacaccagtgaaaaattgtttgccacgcatgtcc
+8780918/1
@@@DFFDFFFHFHEHIIIIIGDGGHFHHGGEGHHIIIGHIIIIIIGEH>?
@8601295/1
ggttcttcttcttttttccacgtgaaatctttaggctgcagctcaaccat
+8601295/1
BCBDFFFFHHHGHJJJJJJJJJHIJJJJJJJJJFHHIJJJJIJJJJJJII
@8601589/1
gtattgtcattcagccgagtaaaccaaaacaggatatgaatgaaaaaccg
+8601589/1
@@@FFFEFHGGFFGHIJIIFFHIJJJJIIJJJIIBHGIJIJJJIIGGHEG
@9034112/1
ccgtacgctcaaacatgcaaatgtgacattattgactaaggccgatctga
+9034112/1
@@@DDFD@D>F?DFGHGBGIGGEFF>BFCEGIHGHIAGHID;FE0@FDGB
@8960198/1
catttacacaatataaatgctccttcaacaccacactcctcaaggtacac
+8960198/1
CCCFFFFFHHHHHJIGJJJJJIIJJJJHJIJJJJIJJJJJJIJJIIHHII
@8853333/1
gtgtcagagaggatgatggtgttgcctgtctgctatttgatttagcataa
+8853333/1
BBBFFFFDHFHHHIJIJJJHHHJJJJJJHJJIIJIIJJJHIJJIJJJJIJ
@8571257/1
catggtttaagaaagaccaaaggtttctgttgagctagtcatttgttccc
+8571257/1
CCCFFFFFHHHHHJJJJJJJJJJHJJJJJIJJJJJJJJGIJJJJJJJJJJ
@8744091/1
cattactaccaatactttaagagcatttattgcagcttctttctgtgcat
+8744091/1
CCCFFFFFHHHHHJJJJJJJJJJJJJJJJJJJJJJJJJJJJJJJJIJJJJ
@9068198/1
gttcttttaacactctttgatggaatttcataaacaactttcaaatcctt
+9068198/1
B@CFFFFFHHHHHJJJJJJJJJJJJJJJJJJJJJJJJJJJJJJJJJJJJJ
@8744540/1
tcctggatcattataccacaattctggatgtaacctatcaggatgtgctt
+8744540/1
CCCFFFFFHHHHHJJJJJJJJJJJJJJJJJJJIJJJJJJJJJIJJIIIJJ
@9068460/1
ctgcaatttccaagaaactttacttttcacaaataaatataaaaagaaaa
+9068460/1
@@@DDDADFHHD>CGEC:<CIHHGHHI<FHHIIDEC<F@GHGIIGF7BBF
@8673943/1
attggagagtgtttgtggggaagttttatttacattttttgcctgaacac
+8673943/1
@CCFFFFFHFHHHJJGHJJJGHHGIJJJJJJJJJJJJJJJJIJJJJJJIJ
@8962734/1
ggtcaaatccatctttgtaaataaaaaattaataacattaatatgaacaa
+8962734/1
@@?DDDFFHFHFHJIIGIJGGJJIGGGHHIJIJIIGHHIIGJIJJGHGHG
@8998893/1
gtcacaactaacaatgggccacaactcatattgatcgtcaaatgaaacat
+8998893/1
CCCFFFFFHHHHHJJJJJJJJJJJJJJJJJJJJJJJJIJJJJJJJJJJIJ
@9034686/1
ctttaaagtaaacagcaacagtatataaacgagtgttagttggacccatg
+9034686/1
@@@BDDDBFHFAFAHI;B?FC<:ABHCDFD@:ECGCG@C?CFGIEBHCHH
@8603556/1
cgtacgctcaaacaagcaaatgtgacattattgactaaggccgatctgag
+8603556/1
CCCFFFFFHHHHHJJJJJJJJJHIJJJJJJJJJJJJJJJJJJJIJJJJIJ
@8603594/1
cctccacacaatcagcaatacttttgtcaggaatggaatgctgagtaaca
+8603594/1
CCCFFFFFHHHHHJJJJJJJJJJJJJIJJJJJJJJJJJIJJJJJJHHIJJ
@8604116/1
atcaacatcgtcatatagcatcaataactctgtattagtctgcagaaacc
+8604116/1
CCCFFFFFHHHHHJJJJJJJJJJJJJJJJJJJJJJJJJHHJJJJJJJJJJ
@8676891/1
ggaaggtggaatttttgcattttttataacttctttaatgctctccaaaa
+8676891/1
CC@FFFBDHFHHHJJJJJJJJJJJJJJJJJJJJJJJJJJJJJJJJJJJJJ
@8782514/1
ctccaattgcattccctttcacactagggacatgaggtgaaattattggt
+8782514/1
CCCFFFFFHHHHHJJJJJJJJJJJJJJJJIJJJJIJJDGHGIIJIJJJJB
@8534737/1
gcttcagtaaataacaaagaatggaaggccaaaatttgttcacactgttc
+8534737/1
CCCFFFFFHHHHHJJJJJJJJJJJJJJJJJJJJJJJJJIJJJJJJJJHIJ
@8605158/1
cctgtttcatccgcaattttctggcggagctcttcagcatttagcagcat
+8605158/1
BCCFFFFFHHHHHJJJJJJJJJJJJJJJJJJJJJJJJJJJJJJJJJJJJJ
@9000975/1
aagcaggatgacacttaggtcgtgcatggtttaagaaag
+9000975/1
@@@DFDFDBHBHBIGGEHGIIGDGGEFHGEHIIGGGIII
@8606401/1
ctcagataatcccatatcattgagacattaacttgcgtagcatactttat
+8606401/1
CCCFFFFFHHHHHJJJJJJJJJJJJJJJJJJJJJJJJIJJJJJJJJJJJJ
@8964330/1
attggaaatgtaagcagcttaagaaaatgaaacaactcagaattcagaac
+8964330/1
CCCFFFFFHHHHHJJJJJJJJJJJJJJJJJJJJJJJJJJJJJJJJJJJJJ
@8715629/1
ccataccgtacgctcaaacatgcaaatgtgacattattgactaaggccga
+8715629/1
@CCDDDDFCFHHHJJJJJIJIIIIIIGJGHIJJFEHHGGJGGHIJGEEHF
@8966183/1
gtctcaacaagttccgttttttggagaggcaactcaggataactatagag
+8966183/1
CCCFFFFFFHHHHJIIFHIIIJJJJEGIJJJJJJJJJJIJJJIJJJJJJI
@8577854/1
cctcacttgttttgtcataagttgtaacagtaagttcttttttttccttg
+8577854/1
@@@??DDDBFBFHFA?AFGFFHH>HEFG>EHGHI?FFFHIIGIIIDDBF8
@9075066/1
ggtttctgttgagctagtcatttgttcccctgagattggggaggactcaa
+9075066/1
CCBFFFFFHHHHHJJJJHJJJJJJJJJJJJJJJJJJJJJJJJJJJJJJJJ
@8929581/1
cagcatcattactaattttttgcaattgttgagtgaagtttctgagagca
+8929581/1
CCCFFFFFHHHHHJIJJJJJJJJJJJJJJIJJJHIJJJHIJJJJJJJJJJ
@8855583/1
ctcagagctaccttggcagctgctaattttgcttggtgtttgttttctcc
+8855583/1
@C@DFFFFHHGGDB@@FHGEHEGDHFHGIGBGEGHG:CCBDFBFHIIIII
@8856662/1
tggggctgttgttgccactgctgctgctgaggctgttgttgcctctgctg
+8856662/1
CCCFFFFFHHGHHJJJJJJJJJJJJIJJJIJJJJJIJJJJIGHIIIIJJI
@9077352/1
ctttgatggaatttcataaacaactttcaaatccttaatatacgcaacaa
+9077352/1
CCCFFFFFGFHHFIIJJJJJJJJHJIIIIJJGEHIGIJJJJJIJJJJJJJ
@8856737/1
ggtaggggttgtttccctagactgtggttgagacacttgctggggaggtg
+8856737/1
BCBFFFFFFHHHGJJJJIJJJJJJIIJIIIIJJJJJJJJJJJJJJHIJ@F
@8817178/1
cactgattgatgtcccaatggtccacacctttgtcaccactatattcacc
+8817178/1
@@@DDDDBHFF?FADDGBE<C?AFHIGEEH@GHBFGIGGHFHIGGG9DDC
@9077854/1
ctgtcgaatactctgagcttgctgagcgactaatgccactgtgtccacaa
+9077854/1
CCCFFFFFHHHHHJJJJJJJJJJJJJJJJJJJJJJJJGJJJIIJJJJJJJ
@8931649/1
ctttgatagcaatcggtaaagttttgcctataagaacaatgagtgagagc
+8931649/1
CCCFFFFFHHHHHJJJIJJJJHHJJJJJJJJJJJJJJIJJJJJHHDHHHI
@9078505/1
tctctttctttttttgttagactgatttgatagagcacggaaggtggaat
+9078505/1
CCCFFFFFHHHHHJJJJJJJJJJJJJJJJJJJJJJJJJJJGIIJBGIIJJ
@8932154/1
accgtacttcatatcattgataattactgtagatgagtaaggagttgaag
+8932154/1
@@@FFFFFHHHHHJJIIJIIJJIJJJJJJIIIGIIHIEHIIIGHFHHIII
@9039366/1
cgctaatttaaaaattgaatagtttttatgaaatgagtcagaattttcgt
+9039366/1
CCCFFFFFHHHHHJJJJIJJJIHJGJJIJJJIIJJHJGHIJIHIIJJJJH
@9039560/1
catgttataacattatgcagttcattacctaagatatttgttatgatctc
+9039560/1
@<1ADDDDFFFDHHGBF@HH@?EEBHHCHIG@DGGIGBHIFHHHHHDGHH
@8608856/1
caggaaaaccagattttggattgaggtgataacatatttcggcaacatag
+8608856/1
CCCFFFFFHFADHBHIIJJ@HGIIHIAFEBIEGGGIGIIJJJGIIGIIJJ
@9079302/1
cagaaaggtaattatattataataatataatttaacaaaaacttagaaat
+9079302/1
CCCFFFFFDHHHHJJJJJJJJJJJJJJJJJJJJJJJJJJJJJJJJJJJJJ
@8893264/1
gcctcttgttttgcttctttttttgacctacccttgccgatagcaataag
+8893264/1
CCCFFFFFHHHHHIJJJJJJJJJJJJJJJJJJJJJEHJJJJJJJJJJIJH
@8858212/1
ctcttgaggaagttggtgtagaggtgcaggctggccatgttgaatagctt
+8858212/1
CCCFFFFDBBDFCGHIHHHIJHIGCDBHGIJIGIIIDGIGIGHIJGGGGH
@9080445/1
atccacattttatgtgctgctaacctcttggcaatttttttcgatttgcc
+9080445/1
CCCFFFFFHHHGHJIIJJJJJJJJJJJJJJIJJJJJJJJJIJJJJJJJJJ
@8786447/1
gggaattctaagagggtacacaattcaggcactaatgtctcttcaaaatc
+8786447/1
CCCFFFFFHHHHHJJJCGIJIIAFHHIJIJJJJJJJIFHIJJJJJJJJIE
@8896062/1
cgcatgtcccatactccctggttgggaagtgcttgttgttttgcagacaa
+8896062/1
CCCFFDFFGHGHHIHGIEIJJFHIIJIJICGGGEGGGGIHHIJJJGEGGC
@8749223/1
ccagcattctacagtatatttgagtaccacccttacagctatagatctta
+8749223/1
CCCFFFFFHHHHHJHHJIJJIJJJJIJJJJJJJJJJJJJIJJJJJJJJJJ
@8862187/1
ctggtgtagaattacagaataactcatgaatgctttctaatgtttcttca
+8862187/1
BCCFDDDFHHHHHJJJJJJJJJJJJJJJJJJJJJJJJJJJJJHIJJJJJH
@8934671/1
agtaggtaaaaagattattgtattttcttttagaactctttcaaagagtt
+8934671/1
CCCFFFFFHHHHHJJJJJJJIIIJJJJJJJJJGIJJJHHJJJJJJJJJHI
@8580842/1
ctctttattatcaatcatcaatcctttttatgaatgagccagaaagtaat
+8580842/1
CCCFFFFFHHHFGJIJJJJJIJJIJJJJJJJJIJJJJJIIJIIJIJGHJJ
@8718860/1
gtcccgtcctttactgtatgcatgacttttataattagggacaggatcat
+8718860/1
CCCFFFFFHHHHHJJJJJJJJJJJJJJJJJJJJJJJJJJJJJJJIGHJJJ
@9041565/1
gttgggtaatattttgataacgtggatgtagataggctggcctgcttgtg
+9041565/1
@@@DB@=DD?HBBGGHD<EHB?<AEFDGE?B@HB<F@CFG7:DB89?<89
@8969503/1
agaacaatgagtaagagcttgcaagaggtaacttctgtcttgaaatctgt
+8969503/1
CCCFFFFFHHHFHJJJJJJJJJJIJJJIFHIJJJJJJJJJJJJJJJJJJI
@8643026/1
ccttgaacaaatttacctaaagcaacaacacaattgtcggcagctgggaa
+8643026/1
CCCFFFFFHHHHHJJJJJJJJJJJJJJJJJJJJJJJIJIJJJJJJJJJJJ
@8582938/1
gccgcttgttgctgtacttgaggctgagatgaaggtggtctgctgggttg
+8582938/1
CCCFFFFFHHHHHJIIJJJJIIJJJJHIHJJJJJJDGHGHIJJJJJJFHI
@8582962/1
cctccatactccttgtcttacaggtaccggtctttctcgataatcaagtg
+8582962/1
BCCFFFFFHHHHHJJIJJJJJJJJHHHIIJHJJJJJJJJJJJJJJIIJHI
@8535534/1
tctaaagctacttttgcagcattcatttcagcttgctgaatgctatgacc
+8535534/1
CCCFFFFFHGHHHJJJJJJJJJJJIIJJIJIJJJJJJIHIIIJJIJJHIJ
@9083943/1
caatgtttctagcctttcataattcataacgtcattagcagagctcgcta
+9083943/1
@@@DDDDD?D<FDFEGGHIDHGBHIIIIIIIEHAFHAHGHGAGIIIIIED
@9003990/1
ctaaatgaataatgcagcgatgattccaaagcttcaaaaccagccaagag
+9003990/1
CCCFFFFFHHHHHJJJJJJJJJJJJJJJJJJIJJJJJJJJJJJHBGGIJJ
@9085318/1
cgcagattaaaatttttaagtacgactaagtgagcacactaaatcaccac
+9085318/1
CCCFFFFFHHHHHJJJJJJJHHJJJJJIJJHGGIJIJJJJJJIJJJJJJJ
@9004600/1
gttatttggaagtgatttgcacgaagcactataggtcgaccttctcggcc
+9004600/1
<@@DDDBDD>DFCFECHIIHGBGBGEIDG>GEHD<1?DFGIBGGCHGEGE
@8819565/1
ccttcttttccggaaagaacctagtgtgatggcgtttctgtaccactata
+8819565/1
CCCFFFFFHHGHHJJJJJJJJJJJIJGHIJJJJJGIIIJJIIJJJJGIGI
@9005691/1
ggggaagtcaattgctaatattgccatcaacgttcactgtctataaaaat
+9005691/1
CCCFFFFDHFHHHJJJJJJIJJJJJJJJJJJJIIJJJJJHJJJJIJJJII
@8609547/1
gtacacctcacatatgtatggcacaactgataagttaagcattgcagttc
+8609547/1
CCCFFFFFHHHHHJJJHIJJJJJJJJJJJJJJJJIIJJJJJJJJJJJIJJ
@8721532/1
ttcaccaaaaactttgtcagccgcttctataccaccatcaaggaaaagtg
+8721532/1
CCCFFFFFHHHHHJJJIIIJJJIGEHIJJJJIIJJIJJJJJIJJJJIJHH
@8644965/1
ctcatacttaatccaatgacatggggaagtcaattgctaatattgccatc
+8644965/1
CCCFFFFFHHHHHJJJJJJJJJJJJJJJJIJJJJJJJJJJJJJJJJJJJJ
@8821150/1
cccaatgtttctagcctttcataattcataacgtcattagcagagctcgc
+8821150/1
CCCFFFFDHHHHHJJHIJJJJJJIJJJJJJJJJIJJJJJJJJJJJJJJJJ
@8821942/1
cctaagttatacacagctctctgcgaaatgggaataccattgaagaagaa
+8821942/1
CCCFFFDFHHHHHJJJJJJJJJJJJJJJJJJJIJJJJJJJJIIJJJJJHI
@8646426/1
ctctttcccgatcaggcgctgacctggcggtagctttaatcatagttgat
+8646426/1
@@@DDDDDHFDFAEHG;GGGH:D?GHEGHG@6@<CFG@CGCHG@=CDDA;
@8584102/1
cccagccctcagataatcccatatcattgagacattaacttgcgtagcat
+8584102/1
<<@DDABAFDHHHAGCGI?AGF@HGBFEEHIHHIIIFEG@CDGDHIEI@G
@8790707/1
ggggaagtcaattgctaatattgccatcaacgttcactgtctataaaaat
+8790707/1
CCCFFFFDHHHHHJJJJJJJJJJJJJJJJJJJIIJJJJJJJJJJJJJJJI
@8791056/1
gttttgtagaagccttaccttcagctgagtgagttaaaacagtacatcgc
+8791056/1
CCCFFFFFHHGHHJJJJJJGJJJJJJJIJHHIJJJJJJJJJJIIJIJJJI
@8752686/1
gtcgcgcattctgttgtatatttatgctcacttcaccaacattcatgaat
+8752686/1
CCCFFFFFHHHHHJJJIJJJJJJJJJJJJJJJJJIJJJJJJJJJJJJJJJ
@8684014/1
gtaaaaagattattgtattttcttttagaactctttcaaagagttctgct
+8684014/1
CCCFFFFFHHHHHJJHIJJJJJJJJJJJIJJJJJJJJIJIJGIIIJJJJJ
@9045529/1
ggctgttgttgccactgctgctgctgaggctgttgttgcctctgctgctg
+9045529/1
@<@DDDDBF=FF<EFHIIIIIDGEEHIIGIDGIIGGGGCGIHIEG<9DDF
@8611908/1
attttttctgctaaagcactaccttcagcgggagaccttggctttgccgc
+8611908/1
;BBDFFFFHHHHHJJJJJJJJJJJJJJJJJJJJJJJJJJJJJJJJJJJJJ
@8724917/1
gtcgtgagaagctgcaacggctgctatagatggaacgttgatctggtctg
+8724917/1
CCCFFFFFHHHHHJJJJJJJJJJJJJJJJGJIJJJIJFHIJJJIJJCHII
@8865520/1
ctgcagtttccatatcatattatacctgaaggcttttgggtcgtgagaag
+8865520/1
@@CFFFFFHHFHFIIIJJJIJIJJIGHIJJJIJJJJJJJJHHGIIEFHII
@9047349/1
cccaatggtccacacctttgtcaccactatattcaccaaccgttaacgga
+9047349/1
CCCFFFFFHHHHFIJIJJJJJJJJJJJJJJJJJJJJJIIJJJIIJJJJJG
@8822748/1
ggcagaagcatagcatgctggacaatatcgcacataatacctgttctgta
+8822748/1
BBCFFFFFHHHHHJJJJJJJJJJJJJJJJJJJJJJJJJJJGIJIJJJJJJ
@8822853/1
gtaagattttgtagcatctggtaggattcaatccattttctatcacc
+8822853/1
CCCFFFFFHHHHHJJJIJJJJIIJJHJJJJJJJJJJJJJJJJJJJJJ
@8822886/1
cccccttctccacagacaaatgatgactattgaggctctaaatggcatga
+8822886/1
CCCFFFFFHHHHHJJJJJJJJJJJJJJJJJJJIJJJJJJJJJJJJJJJJJ
@8974228/1
gttggagatacggttttaggtatggcgacccaatgtgttcaggcaaaaaa
+8974228/1
CCCFFFFFGHHHHHIJIJJJHHJJJIJIJJJJJJIJJHIIJJJJIJJJJJ
@8792165/1
gctgctgctgctgaggcggttgttgccactgctgttgttgaggctgctgt
+8792165/1
@@CFFDFFBHBFFGIIIIIAEGDHHGBBBFGGCGIGIDFIIIIEDH;DE7
@8615631/1
gggaattctaagagggtacacaattcaggcactaatgtctcttcaaaatc
+8615631/1
CCCFFFFFHHHHHJJJCGHJJJFHIIJJJJJJJJJJIFIIJJJJJJJJJJ
@9011829/1
caacaacacaattgtcggcagctgggaatcctttgtgagccacatcaatg
+9011829/1
@CCFFFDDHHGHHFDGGEHIJGIH@GCGHIGIHG@GGGIIJIGHIJGG=F
@9011950/1
cttggcagtaacaagattttcacatg
+9011950/1
@@<D?BDADFFHFIA>DFAHHC?B@:
@8939761/1
acacagtattcttgtagtgctccaatcgcattccctttcacactagggac
+8939761/1
CCCFFFDFHHHHHJJJJJJJJIJJJJJJJJJJJJIJJJJJJJJJJJJJJJ
@8867396/1
tgaggaaatttttcataaagaagtcgaatactgttcttaggaatatttcc
+8867396/1
CCCFFFFFHHHHHJJJJJJJJJJHIIIJJJJJJIJJJJJJIJJJJJJJJI
@8900476/1
gtgctccaatcgcattccctttcacactagggacatgaggtgaaattatt
+8900476/1
CCCFFFFFHHHHHJJJJJJJIJJJJGJJIGEIGHIIJJIJGGEHI<DGII
@8942051/1
atacagttcattttccccacatatcagctgatattctatagataatattg
+8942051/1
CCCDFFFFHHGGHGIIGGIGHIIJJGBEHGHIIICIIGIJJEIGEFHHIE
@8901299/1
cttggctttgccgcttgttgctgtacttgaggctgagatgaaggtggtct
+8901299/1
CCCFFFFFHHHHHJJJJJJJJJJHIJJJJJJJJJJGIIJJJJJJ?FHFHI
@8756203/1
ctcattctttcaaaaaaaactattcgtaggagtaaaacgtaagtggaagc
+8756203/1
CC@FFFFFHHHHHJJJJIJJIIJJJJJIJIIGFHIJIJJGHIIHIJJJII
@9049135/1
taaaagatcagccctatccttagtcttcagttcagcttttggattagaat
+9049135/1
CCCFFFFFHHHHHJJJJJJJJJJHHGIJIIIGJIJJJJJJJJGJJIJJIJ
@8826828/1
cttctttccaaatctggacattatattgataagtgtatttatacctctct
+8826828/1
CCCFFFFFHHHHHJJJJJJJJJIJJJJIJJJIJFHFGIJJJIJJJJJJJJ
@8901833/1
gaaaagaatgatcttccaactgtcacaaacctgttagcagctggttgcct
+8901833/1
CCCFFFFFHHHHHJJIJJJJJJIJJJJJJJJJJJJJJJJJJJJJIJJJJJ
@9049354/1
gctgaggctgctgtggtctctgctgttgctgttgttgctgaggctgctgt
+9049354/1
CC@FFFFFHHHHFHIJGHIJIJJJJJJEHJJGHGGGIFJJIGIIJJCADF
@8869465/1
gtcattagcagagctcgctactaaggccttcaagatagaacccaattctg
+8869465/1
CCCFFFFFHHHHHJJJJJJJJJJJJJJJJJJJJJJJJJJJJJJJJJJJJJ
@8648955/1
tctgtatcaacaactgtaccagccggcacattcatatttctcccatctgc
+8648955/1
CCCFFFFFHHHHHJJJJJJJJJJJJJJJJJJJJJJJJJJJJJJJJJJJJJ
@8827780/1
cactgtgacagtcttcaagcactgagttagaataccaacctgaatttcag
+8827780/1
CCCFFFFFHHHHHJJJJJJJJJIJJJHJJJJIJJJJJJJJJJJJJJJJIH
@8975463/1
ctcaaccattttatcggccaacatattactgacctcaaccgtacttctag
+8975463/1
CCCFFFFDHHDDDB@FB@HHGEHIIIIIE@DEGEEEHIIHDDGHGGIIIG
@8869795/1
gatttattaaacccgatgctagctttcttaaatctggttctctaatcatc
+8869795/1
@@CFFFFFHHHHHIHEEGGJIJIIIIIJIJIGIIIIJIIIGIJJIJJFII
@8942448/1
catggtttcaatgatttccctgttgaccttacggggacacttatcaggtt
+8942448/1
CCCFFDFFHHHHHJJJJIIJJIJJIIJJJJJJJJJJJJJJJJIJJJJJFI
@8728423/1
gttacaggagatactggttgttgttgagg
+8728423/1
@@@DDDD?BFDHFGHGGGHB<AFGDEHI;
@8871343/1
ttgtggtctctgctgttgctgaggctgctgtggtctctgctgttgttgct
+8871343/1
CCCFFFFFHHHHHJJIJJJJJJJJJJJJJJHGIAGIJIIJIIEHGHIIII
@8651052/1
gattacttcttctcgaggtggctgcagtttccatatcatattatacctga
+8651052/1
BBCFFFFFHHHHHJJJJJFHGIIIJIJDHGIJIJEIJIJIJGJIJJJJJJ
@8796780/1
ctaaaatattgttcaagttcacgaggagtattcttggaaacaattttata
+8796780/1
CCCFFFFFHHHHHJJJJHIJJJJJJJJJCGIJJJJJJJJJJJJJJJJJJI
@8652409/1
gccctaaataataaggacggctaaaagtacagactctagtcgctttatgc
+8652409/1
CCCFFFFFHHHGHJJJGIJJJJJJJIJGHIIJJJJJJJJHJJJJJJJJJJ
@8548947/1
gctgtggtctctgctgttgctgttgttgctgaggctgctgtggtctctgc
+8548947/1
CCCFDFFFHHHHHJJJHIJJJJHJJJJJJJJJJJJJJJJJHIIEGGGIJI
@8903705/1
cggttcttcttcttttttccacgtgaaatctttaggctgcagctcaacca
+8903705/1
B@CDDFFFHHHHHJJJJJJJJJJHIJJJJJJJJJJJJJJJJJJIJJJJJJ
@8763058/1
tgatctaatatttgagcagaaggtgctggtgcatgtaatactttgt
+8763058/1
CC@FFFFFHFHHGGAHGHIIIGGCFGEIGHHIGGGFEIIGGIIJJJ
@8656850/1
ggaacgttgatctggtctggagctggatgagtgacatcagcgccaacaac
+8656850/1
CC@FDFDFGHHHHJIIJJJJJJJJJJJIJJJFHFHIJIIJJJGGGIJJJG
