# Supplementary material for: Identification and comparison of key RNA interference machinery from western corn rootworm, fall armyworm, and southern green stink bug
Source: PLoS One. 2018 Sep 5;13(9):e0203160. doi: 10.1371/journal.pone.0203160 (PMC6124762; doi:10.1371/journal.pone.0203160)
Supplement: S2 File — (TGZ) [file pone.0203160.s012.tgz › data/fastq/sgsb/8_Adult-female_AF_Rep4_aligned.fq]

@3604215/1
tcttaatgatatcagtcagcttacaagccttagtaagcataaatttatgg
+3604215/1
CCCFFFFFHFHHHJJHIJJJJIJJIJJJJIJJJHIJJJJJJJJIJJJJJJ
@3604369/1
cccatgcactgaatgactttatacactggtatttctggctcacctccttc
+3604369/1
@@@DDDDDHH>FFBAEGGGIIIII>GCEEAFGGBFHCCGGGGGIIGEGDD
@5139870/1
gtctccttcaacaatcgtcggtacaatgtaatatgagttttctttgtttt
+5139870/1
CCCFFFFFHHHHHJJJJIIJJGHIJJJJHIJJJJJJJIJJJJJJJJHIJJ
@4116369/1
cgttaacttttggtggctttattatattactcctaattgaagagcctttt
+4116369/1
@@@DDDDDFHDHGEEHFIAGHIGGIGJJJGIIGIIBGIGGIIIIJGGIIE
@6671737/1
ctcatcaagagcacggcgatactgcaaacaagggatagcactcaagggca
+6671737/1
CCCFFFFFHFDHHJGIGEIJJJJJJJJJJIIIIJJJGGIIJJIGIGEGIE
@1039210/1
cagaaatatttcggcttctgcttccgttccaccctttctgctgcgatctt
+1039210/1
CCCFFFFFHHHHHJJJJJJJJJJJJJJJJJJJJJJJJIJJJJJJJJJJJJ
@1039477/1
cgtttctgaaccactataaatgtaatcggtgg
+1039477/1
@@@DFDFDFHHHFGHIIBGEJJIGHIJCGFGG
@1040051/1
gaaatctttaggctgcagctcaaccattttatcggccaacatattactga
+1040051/1
CCCFFFFFHHDHHJJIFJJJJJCHJGHIJIJJJJJJIJJJIIJIJJJJJJ
@1043260/1
gcaccatgacgatagctttattctcattaaggaattccggtttctcaaaa
+1043260/1
CCCFFFFFHHHHHIJJJJJJJJJJJJJJJJIJJJJJJJJJGHIJJJJJJJ
@2574120/1
tgatgctgggaacaagaatgctgttaatgcctccaagcttaacattgatt
+2574120/1
@C@DFFDFFHDFFGIGBFHGGHIJGGJJIGGDHGGBBADHGHHCHEHAHH
@2574395/1
ctttgactaaatactcctgaaggagtgatatcggtgtttttgagctcata
+2574395/1
@@CFFFFFGHHHGGIHGIJIIIJGGCFHIEGIJIFFDEHIJJIIIJJIFH
@2574837/1
tagtgcttctgtaaaacgccaataattgttctttcatgatactctca
+2574837/1
@@CDDFFFHHHHHJJJJJJJJIJJJJJJHHIJIJJJJJJJJJJJJJJ
@6673133/1
ccggaaagaacctagtgtgatggcgtttctgaaccactataaatgtaatc
+6673133/1
CCCFFFFFHGHGHIIIJGHHGIIIJHIIJJJJJJJIJJIJJIIJJH@FGG
@6674093/1
gtccaaaataatttttcttttttaataatatcttctggattcatatgact
+6674093/1
@@@DDFFFHGDFHGIJIJJIJJJFIJGEGHGIIIIIJICGIIIIJJJGHI
@4628893/1
gcagtttccatatcatattatacctgaaggcttttgggtcgtgagaagct
+4628893/1
CCCFFFFFHHHHHJJJJJJJJJJJJJJJJJJJJJJJJJHIIHIIJIJJJJ
@7180927/1
ctaaattttctcttttggctctcttcgtttcctcac
+7180927/1
=8?=?DBBB8DBFFI<?EE3<C>FH4AF>B9EFCBE
@4629228/1
gtcgcgcattctgttgtatatttatgctcacttcaccaacattcatgaat
+4629228/1
BBCFFFFFHHHHGIJJJJJJJJJJJJJJJJJJJJJJJJJJJJJJJJJJJJ
@3090200/1
gtttacaattagaatttataagtgttgcggttaaaccaagaacatgtggc
+3090200/1
@@@D?DB?FHCBH>B?EFIHDBHA:A3:@6CGD>@9:CG@B@BGCGIB<;
@3090768/1
gggaacgagaaccaatttcttttttaaaataatcagcaaaatccaaa
+3090768/1
CCCFFFFFHHHHHJJJJJJJJJHHJJJJJJJJJJJJFHI>GHIJJJJ
@1551684/1
gtgatataactatgaagaatcatgtgataaaaaatagcagcagtcatcac
+1551684/1
CBCFFFFFHHHHHJJJJJJJJJJJJJJJJJJJJJJJJJJJJJJHJJJJJJ
@1552190/1
attacaattcttaacattttttctttaaacaaagaacattggattattct
+1552190/1
@@CFFFFFGHHGHJIEHIIJJJJJJIJIJJJJIGHIIEHJJIIIGHHIGI
@1553177/1
ctctatttcattgtgcattaatctatagaaaattttccaaacagtattta
+1553177/1
=@@?:BDDFHADDF<E9EHGGGIIBHHHAHIE<3?FD<GBB:?DFHGIIE
@5143776/1
gtttttgagctcatacttaatccaatgacatggggaagtcaattgctaat
+5143776/1
CBCFFFFFHHHHHJJJJJJJJJJJJJJJJJJJJJJJJJIJJJJJJJJJJJ
@6676194/1
ccttgaacaaatttacctaaagcaacaacacaattgtcggcagctgggaa
+6676194/1
C@@FFFFDFH?HHIJIIJJGJGIIIIJCHIGJGIJJJIIJIJJ=FFGII<
@3607815/1
atctagataataatgcctcagagctaccttggcagctgctaattttgctt
+3607815/1
@CCFFFDFFDHHHJJJJJIJJIJJJJJJJIJJIJIIJJJJHIHJIGHGIJ
@4629381/1
gcactggttacaggagatactggttgttgttgaggtggtagttgagtttg
+4629381/1
@@<DFFFDFDHHHJGIIJJJIJJFHHHJJIIJIHI?FH?<FDFHFGDDGH
@4629503/1
gctctgataaattagaatcatcccatagcaaatggtatttggtaggacgt
+4629503/1
CCCFFFFFHHHHHJJJJJJJJJJJJJJJJJJJJJJGIIJJJJIJJJJJJG
@6157115/1
gtttttccagagccagtaggtaaaaagattattgtattttcttttagaac
+6157115/1
@@@FDFFFHFAH<EBGEHIGHCGCEHA8CDGIIICGGEFHG?CCGHCDHD
@4630919/1
ctcatcttcatcatccaagccgtaatgaatggtgttgctttcgcagggta
+4630919/1
CCCFFFFFHHHHHJJJJJJIJJHIJIJJJJJJCFFHIJJJJJJJJJJJFH
@6677670/1
cagcaacaacaacagcagcagcaacaacagcagagaccacagcagcctca
+6677670/1
@@@FDDFDHBD;DH>FFGIIDGDDBGGE?;CFFGG@BFGHGBGGEGEFHB
@2062318/1
aagatatttgttatgatctccggccaagatcagccgtgtttggtagaagc
+2062318/1
CCCFFFFFHHHHHJJJJJJJJJJJJIJJJJJJJJJJGIIJJJJJJJJJJJ
@522697/1
gtcattcacttacttttaccagtcccttcagttaatatgctttaactgac
+522697/1
CCCFFFFFHHHHHJJJJJJJJJJJJJJJJJJIIJJJJJJJJJJJJJJJJI
@1046358/1
gctgttgttgcctctgctgctgctgctgctgaggcggttgttgccactgc
+1046358/1
CCCFFFFFHGGFHJJJJJJJJJJJJJJJIIJJJJJJJFHIJJJIJJJGHG
@4632744/1
gctgctgctgcggctgttgttgcctctgctgctgctgctgctgaggcgg
+4632744/1
@C@FFFFFHHHHHJJJGGHFCFHHEIGGIGGIIJFIIF@HGIJJJIIJG
@5146484/1
aacaagttccgttttttggagaggcaactcaggataactatagaggttct
+5146484/1
BCCFDFFFHHHFFIJIJJJJJHJIIJJGGHIJJJJIIJJJJJIGHJBFGG
@3096042/1
atcgtcttgaacttcatttccaacaggtagtaagtgatcattaagttcgc
+3096042/1
@?@FDDBDFDFF>FGIIIIICHIGHGIAEGBHGI?BGHGIEIIIIFHIII
@3096170/1
ctaattcatccataataagtctaaatagac
+3096170/1
??<:ADB:A2=FD?<<<AFH@?F@AA<<AH
@7187211/1
gcctataagaacaatgagtaagagcttgcaagaggtaacttctgtcttga
+7187211/1
@@CFFFFFGHHHHJJJIJEHHHGHIJJJJJIIIJJFDGIJJIJJFIIIJG
@7187345/1
accaacttgaagacaaggtaaatgaggataccttaatttcattttgtatt
+7187345/1
B@CADFFFGGHHFGIGIIBHHIJJIFGGIEBFHJJGIJJJJCGGIHGHII
@4633821/1
cacaactgataagttaagcattgcagttcatcagaatcaaaatggttgtc
+4633821/1
CCCFFFFFHHHHHHJJJJJJJJJJJIGIJIJJIIIJJJIIIJJIJHIHII
@7188253/1
cttgtatactagcatgactgactagatagaagtctaattcagtaggg
+7188253/1
=?@DBDDDHF<B?FHIGGICBGDGGGGGIICHA?AEDHIIEE?:DGE
@8932/1
ccctgatagagcaaggttttttccctggatacgtaaccaccattccttta
+8932/1
@@CFFBDFHHHGGIJJCFHGIIGFFHGDHIJIJJEIHGHIGIJJJIGJIJ
@7188887/1
ggtagctttaatcatagttgatgtctgcatatcagtcagcttcttaatgc
+7188887/1
@C@DFFFFHHGHHIJJJIJJIJJJIJJJJIJJJJJIIGHJJIJIGIJIIJ
@9561/1
taacaggaggtgcactggttacaggagatactggttgttgttgaggtggt
+9561/1
CCCFFFFFHH<DDHHIIGHHIJJJJGHHHJJJJECGHGHGIIJIGIDDH7
@5652398/1
cagtaaataacaaagaatggaaggccaaaatttgttcacactgttcctgg
+5652398/1
@<<DFBDDHAFABCE9FFHDCDECCGIIIFBFGCDGHEEGGGEHGIEI<E
@526944/1
gttgaggttgattagaagcccctgcttctccaggttgtctaccaccccct
+526944/1
BBBDDDFDFHHHHJJJJHIGJJJJJJJJJJGJJJFGIJIJJJIJJGJGHG
@5652947/1
ctcacttcaccaacattcatgaataatggaaaatcacatagcttcggcca
+5652947/1
<@?DDDDDHDHDH;EFHGHGHIAGGC@HHGIIIGIIGEHGHHIIIIHIGG
@5148533/1
gttcttcttcttttttccacgtgaaatctttaggctgcagctcaaccatt
+5148533/1
@B@FFFFFHHHHHJJJJJJJJHIJIIJJIJJJEHIJIIJJIJJJJJJJJJ
@527461/1
gcagggtatgaaactgaacgtgtacacctggtaaagaggtgacaaagata
+527461/1
CCCFFFDDHHHHHJJJJJIIGHHIJIJJJJJHHJJJIJIBGHHHJJJJJJ
@6162094/1
ctggttacaggagatactggttgttgttgaggtggtagttgagtttggtg
+6162094/1
@@CFFFFFGHFBFGGBGIIIHGGICHCGGIIG:CGCBFDFF?DDB?BA?D
@4123632/1
atctgttataaatgtaggaagttatcaagaaatctaagattgcatcaccg
+4123632/1
@@@FD?DDFHFFHIHGGGFCH<AFGHIIIHBHIGIHIIIDHHFIGIIHI@
@6682361/1
gaatgattgttaatcaagaaaaaactaatatctggagcagacgcagtagg
+6682361/1
CCCFFFFFHHHHHJJJJJJJJJJJJJJJJJJJJJJGJIIJJJJJJJHJJJ
@3612567/1
gtttggtgggtaggggttgtttccctagactgtggttgagacacttgctg
+3612567/1
CBCFFFBDHHDHHJJJGGIIJIJJJJIJJJJIIJIIIJIJJJJJJIJJJJ
@2584072/1
gcacatccacgatttcggcagcttttacctca
+2584072/1
@@@DA4;BFADFHGGIEGGI6?CGH?<4D@<?
@2066393/1
gttgccttaaaacaatgtcaagagcttggattgcctcctgcggaccatta
+2066393/1
CCCFFFFFHHHHHJJJJHJJJJJJJJJJJJJJJJJJJJJJJJJJJJJJJI
@7190132/1
gtgcagtatgttttccaacagtcataataaattcattagactgtcgatga
+7190132/1
@BBFFFDFHHHHHJJJJJJJJIJJJJJJJJJJJJIJJJJJJJJJJJIJJI
@5654374/1
cttttctttaacatttctcacagaacggttgccatatagccttaaaaggg
+5654374/1
CCCFFFFFHHHHHIJJJJJJJJJJJJJJIJJJJIJJJJJJJJJIIIJJJJ
@5151194/1
ccttctgatagcctgcaattcttggttcaagatcattttaaactgtcctt
+5151194/1
CCCFFFFFHHHHHJJJJJJJJJJJJHIJJJJJJJJJJJJJJJJJJJJJJJ
@5151850/1
tttggaagtgatttgcacgaagcactataggtcgaccttctcggcca
+5151850/1
CCCFFFFFHHHHHIJJJJJJJJJIJIJHJJJHIIHJJJJJJIJJIJG
@3098941/1
gttcaacttctttggtgtacagaaatatttcggcttctgcttccgttcca
+3098941/1
CBCFFFFFGHHHHJJHIIJJJJIJJJJJJJJJJJJJJJJJJJJJJGGJIJ
@5153153/1
ctctgtcgaacagcttccacagcttgtctgtaattgcgataaggtttttc
+5153153/1
CCCFFFFFHHHHHJJJJJJJJJJJJJIJJJIIJJJJJJIJJJIJDHIIJJ
@7192071/1
gtcccattgtgtttaatacttctaaaaagtcatcaataatttcgaaagga
+7192071/1
@@@?BDEFH<DFAHGIIIIIGGIGHIIIGEHHIIIIIIIIIGIIIIEHHG
@6683780/1
cattaatctatagaaaattttccaaacagtatttagagactttccactat
+6683780/1
C@CFFFDFHHHGHJJJGJJIJHIJJJIJIJJJJJIIEEBHIHHCHIJJJJ
@2587967/1
tgtttctagcctttcataattcataacgtcattagcagagctcgctacta
+2587967/1
CCBFFFFFHHHHHJJJJJJJJJJJJJJJJJJJJJJJJJJJJJJJJJIIJJ
@2588200/1
gttgagtttggtgggtaggggttgtttccctagactgtggttgagacact
+2588200/1
@@@DDDDAHHFHDBG<EF@BD<CEHIIGIGICFCHED9?DDF?;F=FGDF
@531564/1
gtcacttttggtcctgttggtccattaatataaaatggttcaacttcttt
+531564/1
B@@FFFFFHGHFHGIIJJJIJJJIJIIJJJJIGIJIIICFHGEDIGDHIJ
@2588458/1
ctacaattttgttttgtttctcctccatttcc
+2588458/1
@<@DD;BBB4?<:EABAF9FHHI>:C929C<9
@7192980/1
gtcactttatatgttcttttaacactctttgatggaatttcataaacaac
+7192980/1
@@@A;ADDHAB>?CE<FECDBHCII@3FDHGCEHHI<FAAFHHECGHG@?
@2589430/1
gtcaagaccataaccaagatcaattactctaccaggtggaggtgaaa
+2589430/1
CCCFFFFFHHHHHJIJJJJJJJJJJJJJJJJJJJJJHIJJJJFGIJJ
@4640025/1
ctgttatgaatgtaggaagttatcaagaaatcta
+4640025/1
CCCFFFF2AFHHFHIJJJJHHJJJJIIJJJJJJJ
@2590900/1
gtcactattaaagttgatttgtcttatagacttgacaattttttcttttc
+2590900/1
@@@FFEBDF?CHFCBGEHAHIHIEIAEBHFE<FH9EGGGIHIG<9:BFH@
@7195332/1
cggtctttctcgataatcaagtgttggtgcattcataattcgggccttaa
+7195332/1
@CCDDFFFHHHHHJJJJJJJJFHHIJJGHF?EGIJJJDFIJJJJJJJJJJ
@1052997/1
gcccttatcaacatacagagcaccaagaaaagcttctaaaagatcagccc
+1052997/1
CCCFFFFFHHHHHJJJJJJJJJJJJJJIJJJJJJJJJJJJJJIJJJJJJJ
@1053003/1
acctagtgcttttggtacctctacatcttcagcttcttcaccaactaagt
+1053003/1
CCCFFFFFHFHDFGJFHIEAHHJIJIIJGIIJFIJJIGHIJGHIGIGIJF
@4128093/1
gcttgaacaagcccttctgatagcctgcaattcttggttcaagatcattt
+4128093/1
@@@DBDFDDFHDHEHIIIIIIIICFHHGIIIIIIIHIH?FGAFFDGIIHI
@7196427/1
ccggaaagaacctagtgtgatggcgtttctgtaccactataaatgtaatc
+7196427/1
CCCFFFFFHHHHHJJJIHIIJJJJJJJJJJJJJJJJJJJJJJJJJIIHJJ
@7197170/1
tctgtatcaactgcagcctcttttaccattgtacgagtttgagcatcatt
+7197170/1
CCCFFFFFHHHHHJIJJJJJJJJJJJJJJJJJJIJEHGHIJHJJIJJJJI
@12712/1
gttgctgtttacaccaacgataaaatcaggctttatgtttttgtattctt
+12712/1
CCCFFFFFHHHHHJIJJJJJJJIJJJJJJJJJJJJJIIJJJJJIJJJJJJ
@2070310/1
ataagaactatttctttaagaatattttggatttcattgatagtatctga
+2070310/1
;??D7DDDHDFFH<AFBEFHAIDAHF<F>G9AEHGHGGHICH>::C9DFF
@4129520/1
gccaggtgaaagatgccggaagtatttgtggagtccatatttaactgcta
+4129520/1
CCCFFBDFDDHHGIIIIGGHBHFHEHIIHGHIIFHB@GHIIIGGBHHIIB
@13566/1
gcggaccattagttgaagttccagccctcagataatcccatatcattgag
+13566/1
CCCFFFFFHHHHHIIJIJHIJIJJJJJJJJJIIJJJJJJJJJIJJJJJJJ
@5657492/1
attacaattcttaacattttttctttaaacaaagaacattggattattct
+5657492/1
C@@FFDDDHHFBDF@EEGGCF<GHIGIICIGIIIBCFDFHEEFDGIIICB
@5657755/1
ctcatgttataacattatgcagttcattacctaagatatttgttatgatc
+5657755/1
CCCFFFFFHHHHHJJJJJJJJJJJJJJJJJJJJJJJJJJJJJJJJJJJJJ
@7703304/1
gttaacttttggtggctttattatattactcctaattgaagagccttttc
+7703304/1
CCCFFFFFHHHHFGIJJJJJJJJJJJJJJJJJJJJJJJJJJJJJJIJJJJ
@6164886/1
gctgtgtctctttctttttttgttagactgatttgatagagcacggaagg
+6164886/1
BCCFDFFFHHHHHJJJJJJJJJJJJJJJJJIJJJJJJJJJJJJJJJHJJJ
@7704663/1
ctcccaagctgctatgagtactatcatcagctggtgtagaattacagaat
+7704663/1
CCCFFFFFHGHHHIIJIJHHIJJJJJJJIJJJJJCECFHIJJJJIJJIII
@2592237/1
acggtattgctctgcagggaacggcgacataggtgtctgctcttcacata
+2592237/1
@BCFDFFFHHHHHJJJJJJJJJJJJJJJIJJIIHJEHIJJJJJJJJJJJJ
@6165928/1
ccttaactttagtgaactggtcatcaactgagaggccaaactccttcagg
+6165928/1
CCCFFFFFHHHHDGIIIJIJHHJJJJJJJJIGFFGIGIGHIIJJIIIFII
@3618742/1
ggcacatccacgatttcggcagcttttacctcattttcactcagaagaaa
+3618742/1
@@@FFFEFHHHHHGHGDGFGHIIFIIIHGJJJJGGIJGGGIHHGGIBGHG
@534892/1
ctttcacaatcaattaattggtaacatggtaaaataccttctttgactaa
+534892/1
CCCFFFFFFHHHHJJJJJJJJFHGHGIIJIJIJGEIJJIIJIJJJIIJJI
@535749/1
gcttctattagttcatctatattttttaaggaagtaagtgcaggggaacg
+535749/1
BB@DFFFFHFHFHIIJJJJJJIIIJIJIJIIJJIFFHIGHIIJIIIJJJI
@4130910/1
gctgttgttgctgaggctgctgtggtct
+4130910/1
=;?DDD:DBBDADB;ACCF?<CAFE<<4
@7199645/1
gcagcaaatctacttgatcctatagtttctcctacggagactgtatacct
+7199645/1
CCCFFFFFHHHHHJJJJJJJJJJJJJJJJJJJJJJJJJJIIJJIIJJJJJ
@7705667/1
tctgaaggcatattatagcttcttactttaaaatcaaaattcttcatttc
+7705667/1
CCCFFFFFHHHHHJJJGIIJJIIJJJIJJHIGHIIIHGEEGGGIHIIJJJ
@6689936/1
ctcatgttataacattatgcagttcattacctaagatatttgttatgatc
+6689936/1
@CCFDDDFHHHGFEHIJJJJIIGHEFEGGHIGIIGEGGGGEIFHIJJIJI
@1056140/1
gataagaactatttctttaagaatattttggatttcattgatagtatctg
+1056140/1
CCCFFFFFHGGHHJJJJJJJJIJJJJJJJJJHIJJJIJJJHIJJIIIJJJ
@2072770/1
gtcactttatatgttcttttaacactctttgatggaatttcataaacaac
+2072770/1
@@@BDFDFHHGHGHHIJJJJICGIJIIIJIIIIIBGEIHIGEIIJJJIHG
@538468/1
tgaggctgctgtggtctctgctgttgctgttgttgctgaggctgctgtgg
+538468/1
CCCFFFFFHGHHHJFHIIGIIIJGHIJJJHIJIIJIEIGIJGEIGHIDFI
@2595990/1
gcgctgacctggcggtagctttaatcatagttgatgtctgcatatcagtc
+2595990/1
CCCFFFFFHHHHHJJCFHJJJJIJJJJJJJGGIJJJJJJIJJIIJJJJJJ
@6166562/1
ggacgtgctgtaccttgtatactagcatgactgactagatagaagtctaa
+6166562/1
@@@DDDADBD<DHGGDFHII<HHE?FHIIGIIEFGGEECG@HEHHHIHEI
@5659698/1
cttggctttgccgcttgttgctgtacttgaggctgagatgaaggtggtct
+5659698/1
;?@=D;DDDFBHFGIGGIGHHCHCHEGBG?EG?BG9BBG>DEGG@GEH??
@4132792/1
cggtttctcaaaacatggagctggatgaggaaatttttcataaagaagtc
+4132792/1
@@@=DDDBFBHFFHGIIDDEHHGGGHEHCBEGGBCFFHIIIIIEEHIEGG
@5158437/1
gtcagaattttcgtttggagcaaatacaatgtatttgctgtctttgtgtc
+5158437/1
CCCFFFFFGHHHHIJJIIJJJJJJJIJJJJJHIIIJJJJJJJJJJJJJJJ
@4645457/1
gcagcagtcatcaccaaaacctgatgattttcaagctcttcatgccactg
+4645457/1
CCCFFFFFHHHHHJJJJJJJJJJJJJJJJJJJJJJJJJIJJJJJJJJJJJ
@6167837/1
ccgactgatgatttgaggttcttgtggaattgtgacactttgatgttgta
+6167837/1
@@?DBD@DFD<<FBBEGIIIIIIFHGGGG@F>FGIGGIIIIIGEIFEGIA
@2073829/1
tggacctctttgtgcccatggagtttgacctctaggaccagtttgcaaag
+2073829/1
CCCFFFFFHHGHHJJJJJJJJJJHIJJJJJJJJJJJJJJJJIJJJJJJJJ
@6168216/1
attggatctagataataatgcctcagagctaccttggcagctgctaattt
+6168216/1
@CCFFFFFHHHHHJIIIJIJJIJJJJJJJJJJJJGIIJJJJFJJIHIIJJ
@2075674/1
cctgttagcagctggttgccttaaaacaatgtcaagagcttggattgcct
+2075674/1
BCCFFFFFHHFHHJJGIJJJJJJIJJJJJIIIJJJJJJJJGJIJJJIJIJ
@16528/1
ggtagcatttcaaaatgattatatcctagttcttctaatattgatgtttt
+16528/1
BCBFFFFFHHHHHIHIJIJJJJJJJJJJJHJJJJIJIGHHIJJJIIIIJJ
@4133630/1
cacagttgcagtcctgagctggtcttcagtcacccgattctatttcttgg
+4133630/1
CCCFFFFFHHHHHJJJJJJJJJIJJJJJJJJJJJJJIJJJJJJJJJJJJI
@3624092/1
cagtattcttgtagtgctccaatcgcattccctttcacactagggacatg
+3624092/1
<@@?ADFFHDD:CFFGIEEEHIDGEGBG@EA@<EEEGGBGGGHHGBGBFF
@2598316/1
ggctgttgttgccactgctgctgctgcggctgttgttgcctctgctgctg
+2598316/1
B@BFFFFFHHHHHJIJJJJJIEHJJIJIJIJIGIIJJIJJJIIJGIJIDG
@1059843/1
gtcacttttggtcctgttggtccattaatataaaatggttcaacttcttt
+1059843/1
@@@DDFFFHHHHHGIGEBHGFFFHJIGIIGIIGIIIGDFCDGII>FHIJI
@3626016/1
gtccaaaatcagagctacaacatctattgttggaaaaatcaggggaa
+3626016/1
@B@FFFFFHHHHHJJHIJJIJJIGHGHIIIIIIJIJIIGHIIJJJJJ
@2599400/1
gtctctgctgttgttgctgctgctgttgttgttgctgctgttgttgttgt
+2599400/1
@BCFFFFFHHHHHJJJJJJJJJJJJHJJIIJIJJJJJJIIIJJIJJIJJH
@3107492/1
ctaacttaatgcaagcttctcttatagctgtcaactcatgttgcaaaaca
+3107492/1
CCCFFFFFHHFHHIIIEIHIJFIJJJEHIJIIIJJJGIHJJJIJJIIJJJ
@4645954/1
gtatatataagattacaattcttaacattttttctttaaacaaagaacat
+4645954/1
@@@FFFEFFFHFFEGIGBEE@EIJJHEHGGIJJCHGEHHCCHFGEDGGGI
@2600689/1
aacatattactgacctcaaccgtacttctagcattagaagtttcttctcc
+2600689/1
CC@FFFFDHHHDDIIHIIIJJGCEHIHIIJEDFGIGEHEG?DGGHHIBF@
@2603072/1
aggcgctgacctggcggtagctttaatcatagttgatgtctgcatatcag
+2603072/1
@C@FFFFFDFBHHJJJJ@GHJJJJIJJIJJIJIIJIJJIJIJJJJJJJJI
@7710757/1
cacattccattccatgatttattaaacccgatgctagctttcttaaatct
+7710757/1
@C@DFFDDHHHHHJJIFGHIHHJHIJJIJJEIIIIIJEIIJJJJJIEIII
@5661404/1
gtagcatactttatcgtaacggtcatttctttttcttgatctctttcatt
+5661404/1
?:?DDDBAADFDDFHH;EFAEGBFEHAFGCG@G<FDG><?B>FB<DCFHI
@1567754/1
acacacatatatatataattaattcaattgaaaatatttatatatttgag
+1567754/1
CCCFFFFFHHHHHJJJJIIJIJJJJJJJJJGJJJJJJJJJJJJIJJJJJJ
@6693903/1
ggctaccactcactatactactttgaaattgattactcaccaattcactc
+6693903/1
CCCFFFFFHHHHGJJJJJJJJJJJJJJJJJJJJJJJJJJJJJDHIIJIJJ
@7711224/1
gtccttctaacctgttcttcttgaagttggttcagctgtagtctgtctgc
+7711224/1
CCCFDFFFHGHHDIIIJJJIJJIIJJGHHICFHIIGIJHIBCFIIHBFDG
@7206688/1
gcccattattgtgtactatcttcaaagagaaaaagtgcaatactagaatt
+7206688/1
@@@?BDDDFDFHFHBBGIIEHGGIGIH@CCFGHE@1?EGHGEDBGG@FFE
@7206727/1
gcctgcttgtggaaaaccaccacaaatccacttggaaaactgtttatcat
+7206727/1
CC@FBADDFGHFFEEGBGHGCHIGEFFFIIGGICC3CDDHCH<BGEG@B>
@6170696/1
cctcttgttttgcttctttttttgacctacccttgccgatagcaataagg
+6170696/1
CCCFFDFFHHGHFEHGHIEIJJIEHGIJJEDDGIIJFGHIEIJIJJG@@G
@7206891/1
cttttttccaaattgcctctccattcaattgaagaagcaatttcttcgca
+7206891/1
B@CFFFFFHHHHHIJJIIJJJJJJJJHIIJJJJJIIJJJJIJJJJIJJJJ
@1569088/1
aaaccaagaacatgtggcctatcctctggaggaattcctttaaactgatc
+1569088/1
@@@FDDDE;DHHHJGEHGGHGIGGIJIJFDFHC@FHGHIGIIJFIJJ>DG
@3627353/1
ggatgcataagtcattcctctatcaggtaagacaacaatcacaagtttta
+3627353/1
@@@FFFADDHFAFFEHHGIJJIGHJEGFCHHIHGDHIIGGEGDGIFHIJI
@19246/1
ctcgaatctattatctcttggacaagttgttatattagtcactttatatg
+19246/1
CCCFFFFFHHHHFIIJGGJIJEIIJJIIJJJJIIIJGIHHGIJJJGIHIH
@6171480/1
agggtttcttccgctaatttaaaaattgaatagtttttatgaaatgagtc
+6171480/1
BCCFDFFFHHHHHJJJJJJJJJJJJJJJJJJJJGIJJIGJJIJJJJJJHI
@5160581/1
ctggctgagagtaattcgtcgcgcattctgttgtatatttatgctcactt
+5160581/1
CCCFFFFFHHHBFGIEHIFHIJJJJJJIIJIIIHGJJIJJJJJJIIJJIJ
@3109088/1
ctttaatcatagttgatgtctgcatatcagtcagcttcttaatgcatctc
+3109088/1
@@@FFFFFHGHHHHIFIIIIJIJJJJJJJJIIGGJJIJFIFGIIJJGHJJ
@1065127/1
agtaggtaaaaagattattgtattttcttttagaactctttcaaagagtt
+1065127/1
@CBFFFEFGHHHHJJJJJJJJIJJJJJJJJJJJJJJJJJJJJJIIJIJHI
@1065444/1
aagtgatcattaagttcgccgatcttgtacaacattttacatgcagttag
+1065444/1
@CCDFFFFHHHHHJJJJJJJJIJJJJJJJJJJJJJJJJJJJJJJJJIJJJ
@1066180/1
ggaatgtatgacgatgatttgatatctatatttctcattttttctgctaa
+1066180/1
CCCFFFDFHHHHHIJJIJJJJAHHHHJJJJJJJJIJJJJJJJJJJJJJJI
@4137896/1
ccgcaacaattgtacacaactccataggaagcgccaaaggcttctctcgt
+4137896/1
C@CFFFFFFFFFDGHHGHFGGGG?FEGCHGHGIIIIIIHIFIIGIEGIG@
@1066884/1
ttgataacgtggatgtagataggctggcctgcttgtggaaaaccaccaca
+1066884/1
CCCFFFFFHFHHHJJGHJIIJIGCHIJJIIIJJJIHGIIJJJJJJJJIGH
@2081749/1
caacaaagctttcacgttcataaggtctcatttgaaaacgtggatctcca
+2081749/1
CCCFFFFFHHHHHJJJJJJJJJJJJHIJJJJJJJIJJJJJIJJJJJJJJJ
@4649512/1
aggaatggaatgctgagtaacaagattatatgggagagtagcttgaggct
+4649512/1
@@CFFFFFFHHHHJJGHFHIJJHHHIJJJJJJJJHHFH1?FHGIIGJJIH
@6695118/1
ggacctctttgtgcccatggagtttgacctctaggaccagtttgcaaagg
+6695118/1
CC@FFFDDHHHHDGIEHJIEHJIGHHIIIHGJGEHHGGIJIGIIII@FFH
@7208268/1
ggtctcaacaagttccgttttttggagaggcaactcaggataactat
+7208268/1
CCCFFFFFGHHHHIJJIHIJJJJJJIJIJJIJJJJJJJIJIJJJJJJ
@7712690/1
gtggttgttgcctctgttgctgctgaggctgttgttgccactgctgctgc
+7712690/1
BB@FDDFFHHGHGJJJFHHHGJJJJJJJJJJHIJGJIJJJJJJJJJJJJI
@544913/1
tgcttgctgtggtggtacagcacccggtcctggtccagattcctgttgtg
+544913/1
CCCFFFFFHHHHHIIIIJIJJJIJIJJJJJJJJJJJIJHIJJJJJIIJJI
@7209005/1
catctccttcttctttttttctagtttcctcctcatcaagagcacggcga
+7209005/1
@;?DABEFFFDFFIIGIIIBEGEHBGHGHHCBEGIGBGIIGGEB?DG:A4
@1571237/1
gccacattccattccatgatttattaaacccgatgctagctttcttaaat
+1571237/1
CCCFFFFFHHHHHJJJJJJJJJJJJJJJJJJJJJJJJJJJJJJJJJJJJJ
@7211160/1
cttctttaagacactgactaaaatattgttcaagttcacgaggagtattc
+7211160/1
@@CFFFFFGHHHHJJJJJJJJJJJJJJJJJJJJIFHGCGIHIJJJHIJJJ
@7211359/1
cagggtatgaaactgaacgtgtacacctggtaaagaggtgacaaagatag
+7211359/1
@CCFFBDFHHHHHJJJJJJHIHHJJIJIJJFGIJJJJJCGHIJJJJJIII
@7211360/1
ggcaactcaggataactatagaggttcttctttccatcaaaggcaggaaa
+7211360/1
@@;=DDDD<FFB?@GBBEH<EDH;G?@H>HHICGGIG>?GHI9BFC:1DF
@4652244/1
cataagtcattcctctatcaggtaagacaacaatcacaagttttacttct
+4652244/1
CCCFFFDFHHHHHJJJJJJJJJIJJJJJJJJJJJJJJJEIGHJJJJJJJJ
@4652791/1
cgatgtaatattgaaggcaataaagtaaccttcaacatataaactgcagg
+4652791/1
CC@FFBDDFBHHHJJIJJJIIJIJJAFHHIGIJJIIJJEEHHHJIIIJJG
@547273/1
tgtagaggtgcaggctggccatgttgaatagcttgctgtggtggtacagc
+547273/1
?<@DDBDA=CF>CHBIGGEGII@CFHEAAEBCGI3:?FG;906??BFGHG
@4140197/1
gcagttcatcagaatcaaaatggttgtcatcccataaaacatgataatga
+4140197/1
B@@FDEFFHHGHGGIIIJEFHIEEHGGHIJJIIIJIIJJJEGGIIJIIJJ
@22241/1
agcacagaataatcttgtatgatgtctcttttggactacaataaaagtta
+22241/1
@@CFFFFFHHHHHIGHIGGIJJJIJJIJJJJJJIIIHGIJGIJGGGGFHG
@2084648/1
acctagtgcttctgtaaaacgccaataattgttctttcatgatactctca
+2084648/1
CCCFFFADHGGHHJJIIIIJIJJIJJJIJJJHIJJJJJIIIJIIJJJJJJ
@23250/1
tgtcaattcaccaggtgatatatttttgcacctgttataaatgtaggaag
+23250/1
CCCFFFFFHHHGHJIFHHJIJIJJJJJIIJJJJJIHGIHIJJIIHIJJJI
@5163894/1
gtttggtagaagcaggatgacacttaggtcgtgcatggtttaagaaagac
+5163894/1
CCCFFFFFHHHHHIJJIIJJJJJJJJJJHHIHIJJJJJIJJJJJJIJJJJ
@24165/1
gccctcttcattttcggtttcgtaggcaggtggaggccatcgcctggtca
+24165/1
CC@FFFFFHHHHHJJJJHIIJJJIJJJIJJCFHGGIEHIHHIIIIJI=FF
@1071192/1
gtcgtatgaggtatgtttcatttgacgatcaatatgagttgtggcccatt
+1071192/1
@@@FDFFFFDHAFHGHGGJJJGJGIJJJGIGCGGIIEHHHHDGCHHJGII
@1072423/1
aggctaccttgccgtaggaaataagaaagcaagagaaggaagtgaggtac
+1072423/1
CCCFFFFFGHHHHJFIJJIJJJJJJJJJJJJJJHIJJJJJJJDHIJJFGI
@1073027/1
tcttgcctttgcagctgttgtggtggttgttgcctctgttgctgctgagg
+1073027/1
CCCFFFFFHHHHHJJJJJJJIJJGHIFIJGIJJJJJJIJJJJJJJJJJJJ
@2087217/1
tgtaagtggcaagacctccttcttcaagcctagggaaaaggtgaaataaa
+2087217/1
CCCFFFFFGGHHHJJJJJJJJJJJJJJJJJJJJJJIJJJJJGHIJJJJJJ
@3113047/1
gcaccttcaacaccacactcctcaaggtacacccctataagggcttcgat
+3113047/1
CCCFFFFFHHHHHJJJJJJJJJJJJJJHFHIJJJJJJJJJJJJJJJJJIJ
@2088018/1
gtgcattcataattcgggccttaactttagtgaactggtcatcaactgag
+2088018/1
=BBD=ADFHHHFHIJJJJJJJJJJJJJJJJHIJJJJJJIJJJJJJJJJJJ
@25382/1
ctcagcagctatctcttgtaggaactggactgcattaaaatccgaatcct
+25382/1
CCCFFFFFHHFHHJJJJJFHIIJIJIJJIJJJJJJJJJJIIJJJJIJJJJ
@2088389/1
gtaggaagttatcaagaaatctaagattgcatcaccgaggaattccagcc
+2088389/1
@B@FFFFFHHHHHJJJJJJJJJJJJJJJIIJJGIJJJJJJJJJJJJJIIJ
@3113892/1
gctgcgacaccatctgatgcctggtgcggaggctaccttgccgtaggaaa
+3113892/1
CCCFFFFFHHHGHJJGIJJJJJJJ@GHHGJJIIIGGIIJJJJIIIJJFHG
@25898/1
gcctatcctctggaggaattcctttaaactgatccatgatcaatctcata
+25898/1
CCCFFFFFHHHHHGHIHIJJJJJJJJJJIIIJJJIIJJIJJJIJJJJJJI
@26014/1
atctggtctggagctggatgagtgacatcagcgccaacaacaatgacagg
+26014/1
CCCFFFFFHHHHHJJJJJJJJJHHJJJJJJJIJJJJJJJJJJJJJJJJJJ
@7212801/1
cttggctttgccgcttgttgctgtacttgaggctg
+7212801/1
@@@DFFFFHBHHHIBFHHIGEHFBHEGBC1??;DG
@6699430/1
cttgaatgaatttttcattcctccatactccttgtcttacaggtaccggt
+6699430/1
@@@FFFDFFDFFDIIGEGGCHJHIGIJJIGGIJJHJJJGIIIIDFDFHJG
@2089104/1
atcacattaccacatttctcaaattcagtcttgaaatattatccattagc
+2089104/1
C@CFFFFFHFFDDFHGGGHEGGCHIIIIHIIIEEHBHCHGGIHDFHGHGI
@3114567/1
gtgcattcataattcgggccttaactttagtgaactggtcatcaactgag
+3114567/1
??@B=ADDDHD:AFGIJIJIJJJIIIHIIIIHEIJJJJHDGHIIIIJJIJ
@550080/1
agacatttcttcagggagaatttttaaccatttacacaatataaatgcac
+550080/1
B@@FDEFFHHHHHGIIHHHGJIJJJJJJJJJJJIJJJIJJJJJJIJGHHE
@4654285/1
tgctgctgctggggctgttgttgccactgctgctgctgcggctgttgttg
+4654285/1
@@@DFFFFDHHDFGIIIGGECGGHIEICHGI@CCDDHG<FBDGGBFA8=6
@4142234/1
caaatttctatttccgattatttttcctttgatgctgctcaatttacctt
+4142234/1
B@@DDDDDHHGFHJJJIIJJIJIGHHHHJJGFH<?EBDHIJGIJIIGIJJ
@6700537/1
ggtggttcttgcctttgcagctgttgtggtggttgttgcctctgttgctg
+6700537/1
@@?BBDDDHFFHGGJGHIGGHIJDGGIGICFH?DCFGHIJEIIG@GCGHE
@7215219/1
gttcttcttcttttttccacgtgaaatctttaggctgcagctcaaccatt
+7215219/1
@@@FDEFFGDHFHGIEHIGGEDEHCHIIIIIHDGGHGGEGDAADGEDFHD
@6702528/1
gccacatcaatgttaaggaatggtttccaaccaataattgcagactggaa
+6702528/1
CCCFFFFFHGHHHIIJAGIJJJJBHHIJJJJJJJJIJJJIIJJJJIHJJJ
@2609750/1
cccgtaccataacaaactgctacaggtagtgtcgacaattgtaccaagct
+2609750/1
BCCFFFFFHHHHHJJJJJJIJJJIJIFHIFGHIJJIJJJJJHIIJIJJJJ
@5167009/1
tgctggcctatgactcccaagctgctatgagtactatcatcagctggtgt
+5167009/1
@CC?DDADHDFH?GGICFHGDDFBHAAHE<C:CFGIGI@GF@DGEGI:B?
@4655886/1
gccgcttgttgctgtacttgaggctgagatgaaggtggtctgctgggttg
+4655886/1
CCCFFFFFHHHHHJFHJIJJJJJJJJHHIIJJJJJDGI0?DGGIJJIFGI
@1577754/1
cttacaggtaccggtctttctcgataatcaagtgttggtgcattcataat
+1577754/1
CCCFFFFFHHHHHIIIJJJJJJJJJJJJJJIIFHIIJJIIHFGIJJJIGH
@1578136/1
gtcactattaaagttgatttgtcttatcgacttgacaattttttcttttc
+1578136/1
CCCFFFFFHHHHHGHJJJJJJJJJJJJJJGIJJJJJJJJJJJJJIJJJJF
@1578415/1
tggatatattcatgccacattccattccatgatttattaaacccgatgct
+1578415/1
CCCFDDFFGGHGHJJGGHIJJJJJFHHGIIJIIGIIJJJJJIJGI?GHIA
@2093137/1
cttgactatgtttgatgacatatcaataacattctcctcaaccttttgta
+2093137/1
CCCFFFFFGDDDDFGHGEEHGHIIGHHGHIAH>HGHGIIEAFFGDFBBGE
@6177737/1
caactgtcacttttggtcctgttggtccattaatataaaatggttcaact
+6177737/1
CCCFFFDFGHHHHJJJHIJJJJJJJJJJJJJJJJJJJJIJJJJHIJJJJJ
@3114982/1
gtcattagcagagctcgctactaaggccttcaagatagaaccc
+3114982/1
?@?DDD?4=DHDFBG<CFEHIF<<F???CGG??BGH<BB9?BA
@1579792/1
cccatagcaaatggtatttggtaggacgtgctgtaccttgtatactagca
+1579792/1
?@@FFFFFGHHHHJBHIIJIIHIJIIIEHIIGI?FGIDFDFGGIGIIGG<
@1580726/1
ggttgctgtttacaccaacgataaaatcaggctttatgtttttgtattct
+1580726/1
CC@FFFFFHHGHGJJJJJIJJJIJJJIJJJJJIJJJJJIJIJJJJJJJJJ
@7722040/1
gcagtttccatatcatattatacctgaaggcttttgggtcgtgagaagct
+7722040/1
BCCFFFFFHHHHHJJJJJJJJJJJJJJJJJJJJJJIJJHIJJIIJIJJJJ
@1075688/1
gctccaatcgcattccctttcacactagggacatgaggtgaaattattgg
+1075688/1
CCCFFFFFHHHHHJJJJJJJJJJJJJJJJJIJJJJJJJIIHIIJJJIJJJ
@7722556/1
ggaacgttgatctggtctggagctggatgagtgacatcagcgccaacaac
+7722556/1
CCCFFFFFHHHHGIJGGIJIIIJJJJEHIIHFHHIJJIIJGIIGGHJJGI
@1581905/1
gttgttttttcctgatatagctctaacttcaattaatttctgatttttat
+1581905/1
@@CFBDFFHDHDHGEIIBHBEHGIIIGIGGDCFIIGGCBFHFGAFBEGEH
@554364/1
ggaccattagttgaagtcccagccctcagataatcccatatcatggagac
+554364/1
CCCFFFFFHHHHHJIJIIIIIIGIJIJJJJIIIJGIJFIIJJJIJIIJJJ
@31091/1
gcactaaactgtaaagggcttcactgcaaaagtttgatcaaataaacact
+31091/1
CCCFFFFFHHHHHJJJJJJJJJJJJJJJJJJJHGIJIJJJJJJJJJJJJJ
@1078468/1
gctcaaccattttatcggccaacatattactgacctcaaccgtacttcta
+1078468/1
@@@BDDD>??AD<?C4C1?E@FHIICGEE@F<BGFGBGGDFF687DFDCG
@1078577/1
gtggaagtaagaggtctttcatttaatgtttttttgaaaagcctcacttg
+1078577/1
@?@FFFEFHHHFHI?CEHIJIIIIIGIJE@HHIIJGEHHFFGGIIIJFIJ
@6703089/1
cacatggctgcccctttattatccctttcagtggacaatttacaggcagt
+6703089/1
@@@DDDDDDHDFHIIII@FHBHEHHIGGGGGEFCFHIIIIIIIIIIGGGH
@32021/1
gtaaaacgtaagtggaagcataagctcccaattctttggtgataagaact
+32021/1
CCCFFFFFHHHHHIJIJJJJJJJJJJJJJJJJJJJJJJJGIJJJJIIJJI
@6179102/1
gtgagttaaaacagtacatcgcacaacaaacacttgggg
+6179102/1
:=;7=2ABC?B?;E<<<CA?C:FGIIFEGE=GC<CB?3?
@4149745/1
tgtacaaagatctttttccgccacatttccaaggcctcctgatatcaact
+4149745/1
CCCFFFFFHHHHHJJJJJJJJJJJJJJJJJJJJJJIJJJJJJJJJJJJJI
@6706253/1
aacaaatctcttaatgatatcagtcagcttacaagccttagtaagcataa
+6706253/1
CCCFFFFFGHHGHJGIIIJJJJJJJIIGJHIJIJIJIIJIIJIJJJJJJJ
@5672291/1
ctcgaatctattatctcttggacaagttgttatattagtcactttatatg
+5672291/1
@@CFFFDFGHGDFBHIEIGHIGGIGIIGBECGEGHGI>:CFHBBFHGJCF
@6180133/1
cctggcactaaactgtaaagggcttcactgcaaaggtttgatcaaataaa
+6180133/1
@@CFFFFFFHFHHJJEGGHIIJJJJJJGIJJJJJJJ?FHIHJIJGIJJIJ
@6180522/1
tgttggtccattaatataaaatggttcaacttctttggtgtacagaaata
+6180522/1
@CCFFFDDFHGGHJIBHEJGHJJGHIHGIDHIJIJIJJCDFEHGICAHID
@1080271/1
ctcaaacatgcaaatgtgacattattgactaaggccgatctgaggtctgt
+1080271/1
CCCFFFFFHHHHHIJJIJJJIJJJJJJJJJJJJJJJJIIJJJIJJGIJJI
@7220456/1
gttttctccaactccgacaaacgccatcctctcattcttagttgtaacaa
+7220456/1
CCCFDDFFGGFFHGIIIIEDFHGIIIGHGIIIIIGIIFH<F8B@GGIIII
@1080469/1
ctcatgttataacattatgcagttcattacctaagatatttgttatgatc
+1080469/1
BC@FFFFFHHHHHJJJJJJJJIFHIJIJIJJJJJIJIIJJJJHGIJJIII
@1081196/1
gttgttgcctaacaggaggtgcactggttacaggagatactggttgttgt
+1081196/1
@@BFFFFFHHHHHJJJIJJHGGJJJJJIIJJJJJJJJJJJJJJFHIJJII
@7221491/1
gacaatttacaggcagttgaagataacatacaattttaattttattattc
+7221491/1
CCCFFFFFHHHHHJJJIIJIJJIIJJJJJJJJJJJJJJJJJJJJJJJJJI
@1081486/1
caccacaacaagctgtaatgcttggaaggaagacttcaggtaacgaaaca
+1081486/1
CCCFFFFFHHHHHJJJJJJJJJJJJJJJJJIJJJJJJJJJGHIJJJJJJJ
@6182460/1
gtcgtgagaagctgcaacggctgctatagatggaacgttgatctggtctg
+6182460/1
??=AADDDHHGHDEHBFHGGGGIGCBGH?DG@AHDFHBBFH<DGEHHCGI
@6183576/1
gtcgtctttctttcaacaaacacaagagctaaattatcctttttgaaatt
+6183576/1
@@@DBDADHHGDGIHGIIIIIIIEGGHGGIIIEHGEGIIGIIIIGIIIII
@6706881/1
ggaacgttgatctggtctggagctggatgagtgacatcagcgccaacaac
+6706881/1
CCCFFFFFGHHHHJJGIJJGHIJJJJJJJJJGHIJJIJJJJJJIJJJJJH
@6707748/1
agttaaatcaacatcagctgagatatactcatattgaggataagaaatac
+6707748/1
CCCFFFFFHHHHGJJJJJJIJJJJJJIJJJJIIJJJJJJJJJJJIJJJJJ
@4661384/1
gcctgatgctgggaacaagaatgctgttaatgcctccaagcttaacattg
+4661384/1
CCCFFFFFHHHHHJJJJJJJJJJJJJJJJJJJJJJJJHIIJJJJJJJJJJ
@34590/1
aggaaatcgatttttgaaacacctctgtcgaacagcttccacagcttgtc
+34590/1
CCCFFFFFHBBFHIJGHHHEHIHIJJIIJJJJJIIIJIJGIHFEHIIJCG
@3644313/1
gttgtggtctctgctgttgctgaggctgctgtggtctctgctgttgttgc
+3644313/1
CBCFFFFFHHHHHJJJHJJJJJJJJJJJJIJFHJDHGIJJJJJIJJGIJI
@5676528/1
caactcaggataactatagaggttcttctt
+5676528/1
:==DD?DAHBBF?CEH:A9<E<FGHAACHF
@3646079/1
cccgcttctttccaaatctggacattatattgataagtgtatttatacct
+3646079/1
CCCFFFFFGHHHHJJJJJJJJJJIJJJJJJJJIJJJJFFCFIJJIJJJIG
@3121543/1
gcatgactgactagatagaagtctaattcagtagggtgagtaatctctg
+3121543/1
;<@DD8?A<ADAFEBB<A?CFHB@BC@E>AF9AC3C?;CGGH9?<DHHH
@558447/1
cttttcccaaaatcataccattagatttattaatttgctcaggagaaatt
+558447/1
@CCFFFFFHHHHHJJJJJJJJJJJIJJJJJJJJJJJJJJJJJJJJJJJJJ
@7725941/1
ccacatcaatgttaaggaatggtttccaaccaataattgcagactggaag
+7725941/1
CCCFFDFFHHHHHJJJJJJJJJCHIJJJJJJIJJJJJJJIJJJJIIIHIJ
@1082545/1
aaacacggtcttttccttcccctggcaatgtgacctcaagttccatccta
+1082545/1
CCCFFFFFFHHHHJIIJIJJJJJJJJJJJJIIIJJJJJJJJJJJJJJJJI
@1083493/1
gctatgtagtaagacatcaatattttaaataaaatatttctctttcagaa
+1083493/1
CCCFFFFFHHHHHJJJJJJJJJJJJJJJJJJJJJJJJJJJJJJJIJJJJI
@2616343/1
tttcttgatcattttcgtttacccagagaggaaatagtattttttcttca
+2616343/1
@@@;BDD;FABBFGI>FFFCFH@FFF9FCC?8:1CD>C>DFFFEFFEEFF
@1083931/1
gcaacaacacaattgtcggcagctgggaatcctttgtgagccacatcaat
+1083931/1
CCCFFFFFHHHHHJIIJIJJJJIJJJJJJJJJJJJJFHIJJJJIIIJJJJ
@7727418/1
gtcactttatatgttcttttaacactctttgatggaatttcataaacaac
+7727418/1
CCCFFFFFHHHHHIJJJJJJJJJJJJJJJJJIJJJJGHJJJJJIIJJJJJ
@4153630/1
gcagcttttacctcattttcactcagaagaaataatatctcagcaccaat
+4153630/1
@@@FFFFFHHHGHGIGHJIGHGIJJJIIIGGHIJJIIIGGJJG@HICEHI
@6708728/1
cgttttttggagaggcaactcaggataactatagaggttcttctttccat
+6708728/1
@BBFFFFFHHHHHJJIJJJJJJJJJJJJJJJJJJJJJHIJJJJJJJJJJJ
@2617697/1
gtcagcttcttaatgcatctctgcccagccacaatgttacaaacctctag
+2617697/1
CCCFFFFFGHHHHJJJJJJJJGIJGIJJIIJHIIIJJJJIJGHJIJJJII
@5676870/1
gcagcctcttgttttgcttctttttttgacctacccttgccgacagcaat
+5676870/1
?<;?DD??FHHFFGDG?FC@BABH>:FD<B?99B98?D9B@:@A4@A>=7
@6708930/1
ggaatcctttgtgagccacatcaatgttaaggaatggtttccaaccaata
+6708930/1
BC@FFFFFHHHDHIIJJJIIGIJJIJJJIJJJJJGIJCGHIJJJJJIJJJ
@5677119/1
gttgaggcgggctgtgctgttaggatataatcaggtgttctctaatttgt
+5677119/1
CCCFFFFFHHHDFHFHGHGGHIJJJEEHGIIIGIJ=CCHEHGFFFFFFFA
@2099082/1
gtcggtacaatgtaatatgagttttctttgttttcaaaggctctaactaa
+2099082/1
C@CFFDBDHHHHDHIJGHIJIIHIJIJJJGFHIJGHIGIJIGIJIGGIIJ
@1587219/1
gggaattctaagagggtacacaattcaggcactaatgtctcttcaaaatc
+1587219/1
CCCFFFFFHHHHHJJJAGHIIIACHIJJJIIIJJIJJGIIJJJJIIIIHG
@6710194/1
ttcttttttccaaattgcctctccattcaattgaagaagcaatttcttcg
+6710194/1
CCCFFFFFHHDFHJIIJIJJJJJFIJJJIHJIDGGIIIIJJJIEIJGIJH
@5679298/1
caggaaacgatggtctgtgttgttctttttctattttcttggctttg
+5679298/1
CCCFFFFFGAHHHGHIJHGHIIDHGIJJJJJJIJJJJJIJJIIJJJJ
@7729219/1
cctcccctctggtatccaaaggcactgttttcaccggaggaatttgtttg
+7729219/1
@@@FFDDDDFHDFFCGHIIDFB:FH;FCFHEGCHEGGIB@BDDF9B=BF>
@6711135/1
tccagggccattatcgcatcatacggaatctgccgagtccttccttctag
+6711135/1
@BBFFFFFHHHHHJJJJJJJJJJJJJJJJJJJJIJJJGHGIJJJJJJJIJ
@4154293/1
tcttcattagtaccatatctctgcattgatttgttagagctattagtact
+4154293/1
@@CDFFFFFGFDHDGFHEHJGIGBGEIEEIIGEECHCDEGFHDCHFCFHD
@4154601/1
gtttcatccgcaattttctggcggagctcttcagcatttagcagcatcgt
+4154601/1
C@CFFFFFHFHHHJJIGHIHHJJIJIIJIGIJIJJIJIJIIJIJIJJJJH
@2102867/1
gcctcaccacctcaaccgaacacttctaggttacatagtgtatgaaccgc
+2102867/1
CCCFFFDDHHGGGIJJJIJJIGIJJGIIGGHHHJJJIHGCFIHIJJHIEG
@6190405/1
agcatgttcttgcctttgttgctgctgtggtggttcttgcctttgcagct
+6190405/1
CCCFFDDFDHFFDHEEEGHDECHEFHC9CFEFDCDFGIJIIEHIGGIJJH
@3124265/1
aggaagttatcaagaaatctaagattgcatcaccgaggaattccagcctt
+3124265/1
==@ADDDBCCDD>BBDB<3CHDFHIGBHHIGIGICGGGA3?9<9?BBD>D
@6190448/1
gttacaacatatttcaacatgtatccttttgggcggtaccatggtataac
+6190448/1
CCCFFFFFHHHHHJJJJJJJJHJJJJJJJJJJJJJJFHIJJJJIHHIJJJ
@6190939/1
gcaaaacaagcgatcgcccagacccttatttcaacaccagtgaaaaattg
+6190939/1
@CCFFFDFFBAHDIIAGHIGBHIGIIIGGHIIIIGIIIGEGHGGIIGIGI
@4664710/1
cccatctgcatccttcttttccggaaagaacctagtgtgatggcgtttct
+4664710/1
CCCFFFFFHHHFHJJJJJJJJJJJJJJJJJJJJJJJJJJJJJJJJIJJJJ
@6191514/1
tgaaagacttgtaaagtttactactatattctcgtcagttttaatgcttc
+6191514/1
<:;D=:BADF??<<:AEEBHHHB@ABE<<H>CHBFCB?9???D<<D4B9:
@3125601/1
gtggttatatggtgattgatgccattcaactttgcattaactttctgtag
+3125601/1
BBBFDFFFHHHHFHHIJJIJJJJJJJJJJJJJJJJJIJGIJJJJJJJJIJ
@6192471/1
gtcctcctgccactcatcataatga
+6192471/1
C@CFFFFFDHFHHEIJJJJIIIIJJ
@6193613/1
tcataactaaaacagggttcatgagttccactttcacaatcaattaattg
+6193613/1
CCCFFFFFHHHHHJJJJEHHIJJJJHIJJJJJJJJJJJJJJJJJJJJJJJ
@1589974/1
gttgttgttgctgaggctgctgtggtctctgctgttgctgaggctgttgt
+1589974/1
CCCFFFFDHFFHGJJIJGIJGIFHIGIIEGHIIGGHDHJIFHJGJJFHGG
@1590011/1
ccactttgttctttcttgtcagcacagaataatcttgtatgatgtctctt
+1590011/1
CCCFFFFFHHHHHJJJJJJJJJJJJJJJJJJJJJJJJHIJJJJJJJJJJJ
@3649295/1
ctttttcttgatctctttcattatcgtaaattgtcacggtctcaacaagt
+3649295/1
BBCFFFFFHHGHHJJJJIJIJJJJJJGIGHIIIHIJJJJIJJJJJJJ;FE
@1086699/1
gtctctgctgttgttgctgctgctgttgttgttgctgctgttgttgttgt
+1086699/1
CBCFFFFFHHHHHIJJIJJJJJJJJHIJIJJJIJJIIJJJIIJIIJJJII
@3650521/1
gccaagatcagccgtgtttggtagaagcaggatgacacttaggtcgtgca
+3650521/1
@<@DDDDB>FHFHG@EC:CGBCF>BBGGGADH@DFGHEEHI@B9B@@@CE
@6712517/1
gtgaaaagaatgatcttccaactgtcacaaacctgttagcagctggttgc
+6712517/1
CC@FFDFFHHHHHJJGIJJEIJJIHHHIIIIJJJJIIIGJJGIJIJHEHG
@7733239/1
ctgcagtttccatatcatattatacctgaaggcttttgggtcgtgagaag
+7733239/1
CCCFFFDFHHHGG@GHIIJJJJJIJJJJJHJJGGHIJJIIDGIIIIIGIH
@4156687/1
ccggtctttctcgataatcaagtgttggtgcattcataattcgggcctta
+4156687/1
BCCFDDFFHHHHHJJJJJJJJJIIIIJJGHGCFHIJJIBFIIIJJJJJJJ
@4157014/1
ctgcagtttccatatcatattatacctgaaggcttttgggtcgtgagaag
+4157014/1
@@CFFFFFFDFHHGGGHHIIGHHIGIIJGHHIJJIJGIHIJIIFGGIGGI
@6194814/1
agctaatgattcaaataagtctccaaggacctttggcacatccacgattt
+6194814/1
CCCFFFFFHHHHGECEHIJJHIJJJJJJJJJJJJJJJIJJJJJJJJJJJJ
@6195108/1
ctaaaatattgttcaagttcacgaggagtattcttggaaacaattttata
+6195108/1
@@@ADDDDHBACFIG@A<C:<C@BEG>F1@FAFFGGHHIGGIFEBBG<GD
@4669358/1
cggtattttccccttggcaacaaacagttgttttttcctgatatagctct
+4669358/1
BCCDDFFFHHHHHJJJJJJJJJJJJJJIJHHIJJJJJJJJJJJJJIJJJJ
@6195962/1
ggaacgagaaccaatttcttttttaaaataatcagcaaaatccaaa
+6195962/1
CCCFFFFFHHHHHJJJJJIJJJJJJJJJJIJJJJJJJJJJJJJJJJ
@1089504/1
caccagatggttcttcttcttgcaaaggatgtggaggataatttctccaa
+1089504/1
CCCFFFFFHHFHHJJJIJIIJJJJJJJJJJIHGIEHJGIJIIJJJJJJJJ
@2107214/1
ggctccttgaatgaatttttcattcctccatactccttgtcttacaggta
+2107214/1
CCCFFFFFHHHGHJJJJJJIJGIJIGJJJJJIJJJJJJJJJJJJJJJJII
@1090094/1
gttgctgctgttgttgttgctgctgttgttgttgttgaggttgattagaa
+1090094/1
CCCFFFFFHHHHHJJJJIJJJJJJJJJJHIIIIJIJIIIJBGGIJJIJIJ
@7734208/1
caagtgtgacacaatttctattctgttcagaggtaaatgagttatcgtat
+7734208/1
@@@FDEDDHHGHHJJJJJJJJJJJJJJJGIHHIFHIIJGIJHGHEIGIII
@1090354/1
gctgttaatgcctccaagcttaacattgattttaaggcaaagattgg
+1090354/1
@@@DDDDEHDFBFFEFACEFHGHGHHHGIEFIFGHIIIGGEFHGBGH
@6715433/1
ctttggctttaacctcataactaaaacagggttcatgagttccactttca
+6715433/1
CCCFFFFFHHHHHJJJJJJJJJJJJJJJJJJGIJJJJJJJJJJJJJJJJH
@565684/1
gtcccagtctatacagtttcaaattactaacctgtttagaacgaagatga
+565684/1
?:?D:?A=222:CEEIIIAA:3C<:FBAFCE?<?29:CFDF@?:?DA@DI
@2623302/1
ttctctatttgcacttagttactcagtctcacagttagttatcaattctt
+2623302/1
@@@DDFFFHHHHGIEIEGFHJIIGHGHIEIIGIHFHGGCFDGHI?DG9?D
@6716027/1
tatttgttcaatagtagaatgttacaaaaaagtaataagtaacttttttt
+6716027/1
CCCFFFDFHHHHGJHIJJJJJJJJJIJJJJIJCFHIJIJFHIJJJGJJJJ
@6716068/1
ccatcctctcattcttagttgtaacaactaggggcaccatgacgatagct
+6716068/1
CCCFFFFFHHHHHJJJGJIJJIJJJJJJJJJJJJJJIJJJJJJJHIIJJJ
@6716248/1
gtgcattcataattcgggccttaactttagtgaactggtcatcaactgag
+6716248/1
?=@D=ADEDHDACGIIJJIIJIIIJJJJJJIIIDHIIJDHHGGIGIIJIE
@6716912/1
ctttagtgaactggtcatcaactgagaggccaaactccttcaggcatggg
+6716912/1
@@@FFFADHHHHHGFEHIIJJJJIJIHGIJIIJJJJCGIHICGGIEHIIJ
@6197642/1
ctggttctctaatcatctgattagtagtaacgattctccactgaaccaaa
+6197642/1
?@?;BDDFDFHDHGGDCFFHIGEHC>DHIGEH?GEGIII@?DGCB9B?D;
@1092878/1
gtctccttcaacaatcgtcggtacaatgtaatatgagttttctttgtttt
+1092878/1
CCCFFFFFHHGHHJJJJJIJJGHIHIJJIIJJJJJJJHIJJJJJJJIJJJ
@2110639/1
ttggaagtgatttgcacgaagcactataggtcgacctt
+2110639/1
CCCFFFDFHGHHGIIJIGGEHGGIJJJ<E??<:0C@D?
@565846/1
ggatgaggaaatttttcataaagaagtcgaatactgttcttaggaatatt
+565846/1
CCCFFFFFHHHGGEIIGGGGHGIHFHEHIFGGGGIICFDGHIIJGGIJJJ
@1595227/1
ctaagattgctttcgctgcggcatgctttgcttctttcttagatctacca
+1595227/1
CCCFFFFFHHHHHJJJJJJJJJJJJIJJJJJJJJJJJJJJIJJJJJJJJG
@43350/1
cctgcaccgatgcaattaatactcatctctttactaaaaggctacacaaa
+43350/1
CCCFFFFFHHHHHJJJJJJJJJJJJJJJJJJJJJJJJJJJJJJJJJJJJJ
@2112396/1
gttgagtttggtgggtaggggttgtttccctagactgtggttgagacact
+2112396/1
CCCFFFDFHHHFHJJFHIJJJFGIIJJJJJJJJJJJJHIJIJJJIJJJJJ
@7231318/1
gtatgaaccgctgcattaaatattaaagtattgagcaaagtgaatgcaat
+7231318/1
CCCFFFFFFHHHHJIJJJJJJIJJJIIJIHIJJIJJJJIJJJJGGGIIJI
@1596030/1
ccggtttctcaaaacatggagctggatgaggaaatttttcataaagaagt
+1596030/1
BCCFDDFFHHHHHIIIJIJIJJJJIHIJIJIJJIIIJJJJJJJIIJIIGG
@6199969/1
gcatgggtcactattaaagttgatttgtcttatcgacttgacaatttttt
+6199969/1
CCCFFFFDHHHHHJJJJJJJIIIJJJJIIJJJJJJJJJJJJJJJJJJJJJ
@1096040/1
ggcctgcttgtggaaaaccaccacaaatccacttggaaaactgtttatca
+1096040/1
CCCFFFFFHHHHHHIIJJJIJJIIJJJJIGJJJJJJJIIGIJJGIIGIJI
@6200621/1
ctctgataaattagaatcatcccatagcaaatggtatttggtaggacgtg
+6200621/1
CCCFFFFFHGHHGJJJJJIJJIJJJIJJJGJIIJIIJJJJJHIGGIJJHG
@6200718/1
gccgtaatgaatggtgttgctttcgcagggtaagtctttcagtctcatcc
+6200718/1
C@CFDFFFHHHHHJGHJIJIJJJJJJJJJJHIJJIIJJJJJJIIJIJJJJ
@4672830/1
gtcactattaaagttgatttgtcttatagacttgacaattttttcttttc
+4672830/1
@@@DDDDDHDBFCHG?GCAA<IBHFDHDD?CHDHECACFHIIGI?9?GBF
@6201349/1
aaattgtcacggtctcaacaagttccgttttttggagaggcaactcagga
+6201349/1
@@@FFFFFGHFHFHGIIGIIGGICEHHHIJJJBFDHEGHGIGGIIIEHHG
@4673472/1
cttgtttcttttctttaacatttctcacagaacggttgccatatagcctt
+4673472/1
CCCFFFFFHHHHHJJJJIJJJJJJJJJJIJJJJJJIJJJJIJJJJJJJJJ
@7737672/1
aggagaaatttcaatttttgcaaattgttcgtagtgaagaactgaaagca
+7737672/1
CCCFFFFFHHHHHJJJJHJJJJIJJJJHIJJIJJJJJJJJJJJJJJJJJJ
@7737769/1
gctggatagtggtaggatagagactttttctttgaagatttaggtataat
+7737769/1
CCCFFFFDHFFHCFHHEGHIJII;EHGGIEHIIGJJDIIIIDGGGDCGI@
@5687740/1
gcctcttgttttgcttcttttttttgacctacccttgccgatagcaataa
+5687740/1
@@@DFDDDHDDHHGGFGGFGGGJJGGHGGHGIGIIGIGHHJJEGGIJHEH
@5182798/1
tctctggtttgatgtagattgtgcaacaaccacagaagtaaaaaaacaac
+5182798/1
CCCFFFFDHHDHHJHIIIIJJGGEJJJJJGJIIJIGGIHHGHJJIGIGGH
@567989/1
gggaacgagaaccaatttctttttttaaaataatcagcaaaatccaaaag
+567989/1
CCCFFFFFHFHHHJJJJJJJJJJJJJIIJIJJJJIJJJIJJJJJJJJJJJ
@7739079/1
gttgttgctgctgctgctgttgttgttgttgaccccatggttgtcgagga
+7739079/1
BB@FDFFFHHHHHJJJJJJIJJJJJJJIJJJJJJJIJJJJHIJIJJIJJG
@7739993/1
gtttacaattagaatttataagtgttgcgg
+7739993/1
?@<DAD?BF?HDBE?@GCG@HH3AF>33<<
@1598033/1
cttggctttgccgcttgttgctgtacttgaggctgagatgaaggtggtct
+1598033/1
CCCFFFFFHHHHHJJJJIJJJJJJJJJJJIIJJJJGHHJJJJJJDHIGHG
@2115812/1
gggtgagaaaattcaagcgagctgatgtatggtcaacatcaagaagaggc
+2115812/1
??@=AABBDHBDDEFF@?AAGD?EEFB:CBFD:?FDF@HBHFGIGDBFEE
@3133745/1
ccttgactatgtttgatgacatatcaataacattctcctcaaccttttgt
+3133745/1
CCCFFFFFHHHHHJJJJJJJJJJJJJJJIJJJJJJJJJJJJIJJJJJJJI
@6720463/1
ctgattacttcttctcgaggtggctgcagtttccatatcatattatacct
+6720463/1
CCCFFFFFHHHHHJJJJJJJHIJJJJJJJHIJJJJJJJJJJJJJJJJJJJ
@7234182/1
ctctgctgttgctgaggctgctgtggtctctgctgttgttgctgctgctg
+7234182/1
CCCFFFFFHHHHDIIIIIJIJJJDHIHIIIJIJJJGIIFHGIIJIEHIII
@5689674/1
ggtacatttagctatcctgtagtttcgtcctatacctttgaatgtccctt
+5689674/1
@@BDDDFFFFFHHEHIJIIIIJIJJDGHGIJJJJJJJIJJ>GHJGIIIIJ
@6722405/1
tggttcagctgtagtctgtctgcatctgtatatgccctagcacggaaagc
+6722405/1
@@CDFFFFHHHHHIIIJJJJJJJJJJJJJJJJJJJJJJJJJJJJJIJJJI
@4161987/1
ctattgacagcatgatgacattcatctataactaat
+4161987/1
???BD4:BDD3<CEAE?ACEEEE@4AFECAC9C4C4
@6723354/1
aaattgttcgtagtgaagaactgaaagcagatctaa
+6723354/1
@?@DADDDHHAFHEHGIIHGGIIIEIGCIIGHIH@?
@5691958/1
gggcggtaccatggtataactatcttattgagataattatcttttgaaac
+5691958/1
CCCFFFDDHHHHHJGIJJJJJJJJJJJJJJJJIJJJJJJJJJJJJJJIIJ
@569620/1
ggcagttgaagataacatacaattttaattttattattctcaatgatttc
+569620/1
CCCFFFFFHHHHHJJJJJJJJJJJJJJJJJJJJJJJJJJJJJJJJJJJJJ
@7742199/1
ctcagagctaccttggcagctgctaattttgcttggtgtttgttttctcc
+7742199/1
CC@FFFDFHGHHHHGEHJJGIJIGCHIIFHJJGIIJFGFDHGBGIIJJJJ
@2629262/1
catcaatgttaaggaatggtttccaaccaataattgcagactggaagaaa
+2629262/1
CCCFFFFFHHHHHJJIJJJIJJJJJJIIIJJJJJJJIIJJJJJIIIJIIJ
@4678243/1
gcaggtattgcattggtataagcatttgcttctgattcttcttcatcagt
+4678243/1
CCCFFDFFHHHHHJJJIJJJJJJJJJJJJJJJJJIJJJJJJJJJJJJJJG
@3135025/1
tcatacgactctaattgtaaaaatgttatccatttttgggttaataacgc
+3135025/1
BBCDFFFFHHHHHJIJJHHIJJJIJHIIIJJJJJJJJJJJFHFIIIJJJJ
@7236873/1
gcaattctttacatcaataccttcttctatcacatcggaggcaaccaata
+7236873/1
@CCFFFFFHHHHHJIIJJJIJIJJJJJJJJJJJJJJIJJJIIHIIJJJJI
@3136012/1
ctagataataatgcctcagagctaccttggcagctgctaattttgcttgg
+3136012/1
@@<DD?DDFHDHHIGAHGD<FBE:EDHI>E;F=B@@FBH9FEFG@GIIC?
@571310/1
gcagctaatgattcaaataagtctccaaggacctttggcacatccacgat
+571310/1
CCCFFFFFHHHHHJJBACIHIJJJJJJJJJJJJJJJJJJJJJJJJJJJJJ
@2629861/1
ccattgcttgaggtctggtaattggagcggcttgtctaacttgaccaac
+2629861/1
CCCFFFFFHHHGH?EHII@IHIIIIIIIIIIII:?3?<FD4B8<BC=F;
@7744165/1
cctcatgttataacattatgcagttcattacctaagatatttgttatgat
+7744165/1
CCCFFFFFHHHHHJJJJJJJJJJIJJJJJJJJJJJJIJJJJJJJJJJJIJ
@3136488/1
gttgctttcgcagggtaagtctttcagtctcatccacattttatgtgctg
+3136488/1
@?=ADDDD?F<FA<ECGEGECHHIIGIDHIGHCDHIHD@BFAFGGHGDBB
@1600305/1
gttgtttattagggtagcatttggaggactgtcagatggttttggagaat
+1600305/1
CCCFFFFFHGHHFB:CGGCHIIIIGGJEFIGEHGGAFHGDGDHEGCHIGG
@5695583/1
gattccatcagtccgtcaggccttctcaatggaagatgatgcttaatatt
+5695583/1
CCCFFFFFHHHHHJJJJJJJJJJJJJJJJJJJIJJJJJIJJJJJJJJJJJ
@1602121/1
gaacaaatttacctaaagcaacaacacaattgtcggcagctgggaatcct
+1602121/1
CCCFFFFFHHHHHJJIJJJJJJIJJJJJJJJJHIJJJIJJJJJJJJJIJI
@1602287/1
ctcagttgtttttgcacagaactcagcaactctcggatcttctatcctta
+1602287/1
CCCFFFFFFHHHHJJJJJJJJJJJJJJJJJJJJJJJJJJJJJJJJJJJJI
@1603029/1
gaactatttctttaagaatattttggatttcattgatagtatctgatttg
+1603029/1
CCCDFFFFHHGGHJEGHGIIJJJJJJGHGHIGGIJCIGIJJHIIIGIGID
@1603502/1
ctttaatgaaattatctggagctcatcaagcttcggtccgactgatgatt
+1603502/1
CCCFFFFFHHHHHJJJJJJJJJJJJJJJJJJJJJJJJJJJJJJJJJJJJJ
@573669/1
gtttcgtaggcaggtggaggccatcgcctggtcatgcataattcttgtag
+573669/1
CCCFFFFFHHHHHJDGHIIJIJJIIIJJJIJBGHIIIGIHIGIIJJJIJG
@3136987/1
cctcctcatagttccacaatgagtaatttcaatttttaatccttttattt
+3136987/1
@CCFFFFFHGHFFGGGHBGIIHGHDHDIIC<<FIJJJJIJJEFEHIFHJI
@5189721/1
ggtctctgctgttgctgttgttgctgaggctgctgtggtctctgctgttg
+5189721/1
@@=BDDFDDFHFHGGFFCFBAFGCHIIIG;?BAFHHIGIG4??B<F9DE@
@3138103/1
gcacattcatatttctcccatctgcatccttcttttccggaaagaaccta
+3138103/1
CCCFFFFFHHGHHJJJJGIIJEIIIIIJIGGIIIJJIIGIEIGEGGHIJJ
@50495/1
gctggttcctagaatcccacatggcaggaagttttctcgcaacttaggtt
+50495/1
CCCFFFFFHHHHHJJJJJJJJJJJJJJJJJJGHIJJJJJJJIJJJJJJFH
@4166188/1
tggatgaggaaatttttcataaagaagtcgaatactgttcttaggaatat
+4166188/1
CCCFFFFFHHHHHJJJJJJJJJIJJJJIJJJJJJJJJIJJIJIJJJIIJJ
@5699638/1
cattcattttcttcattgtaacttggcccgcaacaattgtacacaactcc
+5699638/1
CCCFFFFFHHHHHJJJJJJJJJJJJJJJJJIJJJJJJJJIIIJJJJJJJJ
@7746699/1
gagcatcattcattttcttcattgtaacttggcccgcaacaattgtacac
+7746699/1
8?=BD?BAF:AAF?FAGBHEBFAC?AE@HFH<9CFC:FA?FGIF@GFEEB
@6728216/1
agcttgctgtggtggtacagcacccggtcctggtccagattcctgttgtg
+6728216/1
1:;BDD;DADF?FF1@:EAABA?B?:1?C:BF90:DD99???>FAB<.8;
@5191531/1
ggtatatataagattacaattcttaacattttttctttaaacaaagaaca
+5191531/1
B@?DFFFFHGHHHIJIJIIJJJJJJJJIJJJJJJJJJJJJJJJJJJIJJJ
@52341/1
ctttggctttaacctcataactaaaacagggttcatgagttccactttca
+52341/1
==@DBDBDFHHDH@EE@HFCGHGGCGIB@CBCFCHEGEGHGCHIGAFDF>
@5702035/1
gttcaacaaatctcttaatgatatcagtcagcttacaagccttagtaagc
+5702035/1
@CCFFFFFGGHHHIJJJGIJGJJJJJJIIJIGIJIIIJJJJIJJIJJJJJ
@7240573/1
gtcgtctttttttaccaaaccggtattttccccttggcaacaaacagttg
+7240573/1
CCCFFFFFHGHGHIIJIIGIJJJ?FHIJJJJJGJJIJIEHHEHIJIICCG
@5702415/1
gcttgctgagcgactaatgccactgtgtccacaagaaaaaaggttctttt
+5702415/1
CCCFFFFFHHHHHJJJJJIJJJJJJIJJJJJJIJJIJIIIIJJFHIJJJJ
@2123737/1
atctgatcttaacaagccttaagagaaatcttagctgacatatactaatt
+2123737/1
CBCFFFFFHHHHHJJJJJJJJJJJJJJJJJJJJJJJJJJJJJIJIJIIJJ
@1606744/1
gccacattccattccatgatttattaaacccgatgctagctttcttaaat
+1606744/1
CCCFFFFFHHHHHJJJJJJJJJIJJJIJJJJJJJJJJJJJJJJJJJJJJJ
@54346/1
atcaactgagaggccaaactccttcaggcatgggtcactattaaagttga
+54346/1
@@@FFFFDBHHHGIIIE>FDEEHICGHGIGHIIICGHGIEGEFHGGBFHG
@2124066/1
ggctgctgtggtctctgctgttgctgttgttgctgaggctgctgtggtct
+2124066/1
@<@DFFFDCFHHFHGGEBDEHICDHG<FBAGHIAEGADHHECEF?@@09B
@2124730/1
cttaactttagtgaactggtcatcaactgagaggccaaactccttcaggc
+2124730/1
@@@FDFDDFDHDF>EDHIIHHHGIJCCHICGIGEGECGHGIGEGJEGIJI
@2124909/1
ctcagaagaaataatatctcagcaccaattttatgatttctcttctcttg
+2124909/1
CCCFFFFFGHHHHJJJJJIJJJJJJJJJJJJJJJJIJJJJJJJJJJJJJI
@55892/1
caccttcaacaccacactcctcaaggtacacccctataagggcttcgata
+55892/1
@@@FFFFFHHDDHBGHIGJIGHGFHEG?CHIJGHIIIEGEHIGGIJJEGI
@56016/1
gaactatttctttaagaatattttggatttcattgatagtatctgatttg
+56016/1
C@CFFFFFBHHHHGGIIIIGHIJJJJHGIIGIIIJAGDFHGEIGHCEHGI
@7749311/1
ggcagctgggaatcctttgtgagccacatcaatgttaaggaatggtttcc
+7749311/1
B@CFFFFFHHHHHHIJJJJJJJJJJJJJJJJJJJIIJJJJJJJJJFGIJJ
@7749470/1
ccacacctttgtcaccactatattcaccaaccgttaacggagtttgctgt
+7749470/1
CC@FFFFFHG>FHIJIIJJJJJIJJJJJJBGGIIJJJIGBFIIJJJJJJH
@3669191/1
aggcagaagcatagcatgctggacaatatcgcacataatacctgttctgt
+3669191/1
B@@FFFFFHHHHHJJIJJIIIJGIJJJJJJIJJJJJJJJJJJJJJJJJJH
@7241784/1
gtacgctcaaacatgcaaatgtgacattattgactaaggccgatctgagg
+7241784/1
CCCFFFFFHHHHHJJJJJJJJHIJJJJJJJJJJJJJJJJJIJJJJJJIJJ
@58289/1
gttaaatcaacatcagctgagatatactcatattgaggataagaaatacg
+58289/1
CCCFFFFDHDDFHGIGBHIIIIGGDHHGIGGGGGIGHIIIIGGDFHIHGD
@2125749/1
ggaatcctttgtgagccacatcaatgttaaggaatggtttccaaccaata
+2125749/1
@@<DDDDDFH<AFE9CGEHIIIIGGIGGIBHHIIICHC9DBFHGCGHICG
@1106057/1
ggctgttgttgcctctgctgctgctgctgaggcggttgttgccactgctg
+1106057/1
@@@?DDDEHDFDHEFGIIBFEGBHGIIEBADGGIG0@F;FHIGHI37CGC
@1608360/1
gggctgttgttgccactgctgctgctgcggctgttgttgcctctgctgct
+1608360/1
CC@FFFFFDHHFFIGGIGHDFHGIIGGHGGHEFFDEHIDIIDCFGGCFED
@1106113/1
gtggaggtgaaaagaatgatcttccaactgtcacaaacctgttagcagct
+1106113/1
BBCFFFFDFHHHHJJJJJJJJJJJJJJJJJJJJJJJJJJJJJJJJJJJJJ
@7243356/1
atctaacctctacaattttgttttgtttctcctccatttccaattatttc
+7243356/1
@@@DBDDDHF?<DEHDEIIIFG?DHHIIIIIIGEGCFGEEHHGHIBDFHG
@7243583/1
cagaagttgacattctatccaaagaattttcattacattttttatgcttg
+7243583/1
CCCFFFFFHHHHHJJJJJJJJJJIJJJJJJJJJJJJJJJJJJJJJJJJJJ
@3670568/1
gccttagtaagcataaatttatggaagcc
+3670568/1
@@@DDDDDHD<DHI>BBFFGGH@<DFHGB
@2636984/1
cacgttcataaggtctcatttgaaaacgtggatctccaaggtctccttga
+2636984/1
@@C?D;DEHHDFFCBEHGIIHCDHIICF?BG@BBCFDDHEHIGEEGHIIG
@5706644/1
ctcagagctaccttggcagctgctaattttgcttggtgtttgttttctcc
+5706644/1
CCCFFFFFHHHHGJJJJJJJJJJJHJJJJJJJJJJIDFHHJJFHIJJJJJ
@7244496/1
cactgaaccaaatcggctccttgaatgaatttttcattcctccatactcc
+7244496/1
@@@DDDDDFFFFBDGGIIGHGGD>CEECDFGHDCF??FGGIGCFE<BGGC
@2638260/1
gttctctaatcatctgattagtagtaacgattctccactgaaccaaatcg
+2638260/1
@@@?DBDBD?F<F?FFEFIEII><<FH:?;EE9FGF<3E<FGDFFE?D9D
@579533/1
gataaattagaatcatcccatagcaaatggtatttggtaggacgtgctgt
+579533/1
@@@FFEFFDHHDDGHIEGDHIEHHHGIJJJBEFHHIGEHEHIGHFHHHHB
@1107821/1
ccacgatttcggcagcttttacctcattttcactcagaagaaataatatc
+1107821/1
@CCFFFFFDFHFH@@?GHHHCBBFEGGEHGDGEHEEIIIII>GHEDGHGG
@1107897/1
gctcaaacatgcaaatgtgacattattgactaaggccgatctgaggtctg
+1107897/1
@@CFDFFFGHHHFGIJJIJIHIJJIJJJGIIIIJJIFHHIJHJGIJJJIJ
@4171809/1
ccttgactatgtttgatgacatatcaataacattctcctcaaccttttgt
+4171809/1
CCCFFFFFHHHHHJJJJJJJJJJJJJJJJJJJJJJJJJJJJJJJJJJJJH
@2128761/1
atgaatgattttgatccaaccttctggtagcatttcaaaatgattatatc
+2128761/1
CCCFFFFFHHHHHJJJIJJJJJJJJJJIIJJJJJJJJJJJJJJJJJJJJJ
@7751745/1
gctttattctcattaaggaattccggtttctcaaaacatggagctggatg
+7751745/1
C@@FFFFFGFDHDEHEGIJIIJJJIJHIJJJIIIGHIIHIJGGIJIJGGI
@6215356/1
gtccttttatcataatgagatcaagtttttttcgaatcaaatgaag
+6215356/1
@@@DDDEFDHHHHIJJGIBHHIIJJDHIIIJIIE;DCHII>DDFCH
@2130476/1
ggctttattatattactcctaattgaagagccttttcccaaaatcatacc
+2130476/1
CCCFFFFFHHHHHJJJJJJJJJJJJJJJJJJJJJJJJJJJJJJJJJJJJJ
@1109642/1
gccactgtcaagaaaaattgctccagcaacagattcaaaaacatcaccta
+1109642/1
CCCFFFFDHHHHHJJIJJJJJJJJJJJJJJJJHIHIJJJJJJJJJJJJJJ
@580806/1
ccatagcatagttcctgctttagggtttcttccgctaatttaaaaattga
+580806/1
CCCFFFFFHGHHHJJJJJJJJJJJJFHIIIJJJJJJJJJJJJJJJJJJJI
@3143102/1
gtcgtgagaagctgcaacggctgctatagatggaacgttgatctggtctg
+3143102/1
BBCFDFFFHHHHHJJJJJJJJJJJJJJJIGGJJIJJJHIJIJIJJJCHIJ
@3144497/1
gggagatttcggaactttggtactaaattgttctatttcttttttcatca
+3144497/1
CCCFFDFFHHHHFIJJJJJJHIJJIIJIJHHIIJGIIJJJJJJJJJJJJJ
@5196499/1
ggcactgttttcaccggaggaatttgtttgtgattttttattgtatccca
+5196499/1
CCCFFFFFHHHHHJJJJHJJGHIJJJIJJJHIHJJJJJJJJJJJJJJJJJ
@4175260/1
agcctttcataattcataacgtcattagcagagctcgctactaaggcctt
+4175260/1
@@@FFFFFHHHHHIIJJGIIIJJJJIIHIJJIIGGIJJICHIJJIJIIIJ
@2639435/1
aggtttttgaaaaaattttggccgatagctgtgggttatatggtgattga
+2639435/1
@CCDDFFFHHHHHJJJJJJJJJJ1CHIJJJJHIJJHIJJJJJJFHIJJJH
@2134115/1
gctgtaccttgtatactagcatgactgactagatagaagtctaattcagt
+2134115/1
@CCFDDFDHFHFHGDHIJIIGHGHJHCHGHIGGIJ<EEG9CGHGHIIIII
@4175437/1
agcatactttatcgtaacggtcatttctttttcttgatctctttcattat
+4175437/1
CCCFFFFFHHHHHJHIJJJJHJJIIJHIJJJJJJJJFHIIIJJJJIJJJJ
@7250074/1
ggtgtttttgagctcatacttaatccaatgacatggggaagtcaattgct
+7250074/1
@@BDDFFDHHHHGIIJJJJJJJJJJGEHIJJJJHHIDIGIIHIIGIEHIJ
@67628/1
cttctgcttccgttccaccctttctgctgcgatctttgccatagcatagt
+67628/1
CCCFFFFFHHHHHJJJJJJJJJJJJJJJJJJJJJJJJJJJJJJJJJJJJI
@5710761/1
ctcctgcggaccattagttgaagtcccagccctcagataatcccatatca
+5710761/1
CCCFFFFFHHHHGJJHJHHIIIJEHIIIJJJJJJJJJJJJIJJJJJJJJJ
@5711277/1
gtttctgtttatttatttgtattattaacttttaattaattttaattatg
+5711277/1
CBCFFFFDHHHHHJIJJJJHIJJJJJJJJJJIJJJJJJJJJJJJJJJJJJ
@5711281/1
ctttttttctagtttcctcctcatcaagagcacggcgatactgcaaacaa
+5711281/1
CCCFFFFFHHHHHIIGIJJJJJJJIIJJGGGIIIIIJBGFHJJGJGHFCE
@5711494/1
atgatctccggccaagatcagccgtgtttggtagaagcaggatgacactt
+5711494/1
CCCFFFFFHHHHHJJJJJJJJJJJHIHIJJJIJJIJJJJJJJJJJJJJJJ
@5198647/1
ctgctaaatcttcaagtacatagtacataactttagctgtcgtctttctt
+5198647/1
CCCFFFFFHHHHHGIIEFHIJGCIGGEIIJJIGIIIJIJHIIHHIJJIIJ
@7251086/1
ctgctgaggcttgaacaagcccttctgatagcctgcaattcttggttcaa
+7251086/1
CCCFFFFFHGHHHJJJJJIJJJJJJJIIIJJIJJJJIJJJIJJIJGIJJJ
@3675684/1
tgttgctgctgtggtggttcttgcctttgcagctgttgtggtggttgttg
+3675684/1
@@@FDDDFHHHFHIGFGHIJCGIIGIIIHIDHIJJHHCHIJDFGGG?DEH
@585206/1
ctcgaatctattatctcttggacaagttg
+585206/1
?@<DDADB4CFFFF@FG@<F9CF<@<3<F
@4178007/1
tttcggtttcgtaggcaggtggaggccatcgcctggtcatgcataattct
+4178007/1
CCCFFFFFGGHFFHIIIJIGHJIJIIJGIIGIIIGG?FFGGGBHIJIIGI
@5199823/1
tcggtttcgtaggcaggtggaggccatcgcctggtcatgcataattcttg
+5199823/1
CCCFFFFFHHHHHJJJJDHJJIJIIJIIJGJGIIFGGHIIJJJIIJIJ4C
@586411/1
aaatttatcgcaaggtaatgtaaaacaatatctattcaacaaaggaatag
+586411/1
@@@DDDDBDHFDAHE2AC<FEF:C<C=EFHEGHGIIECHGIE@DHGB<D<
@586503/1
gtgcattcataattcgggccttaactttagtgaactggtcatcaactgag
+586503/1
=@<:4ADDDH<CCG@GHGGDGGIHIIIIIICE@FHHDHGDHH><BDFF@F
@4689833/1
gttgctgttgttgctgaggctgctgtggtctctgctgttgctgttgttgc
+4689833/1
CCCFFFFFHHHHHIJIJIIJJIDEHCEFHGIIJACHIEHHIHHGGHGHE<
@3678164/1
gaccagtttgcaaagggaagcgagcttgctgttgttgctgctgctgctgt
+3678164/1
CCCFFFFFGHHHGJIJJJJJJJIIIGIJJJJIJJFHIJIJIJJJJJJJJI
@3678274/1
aacaggagcgtattactaggtgggcttcagagcagtacaagggaaag
+3678274/1
@C@DDFDDDFHHHIEFIBGEHIIIEHIGIIGIIIGHIJGGIIJIJGG
@1114107/1
gtaatttcttgttcttcttgtttcttttctttaacatttctcacagaacg
+1114107/1
@?@DDEFDFBDDFGHEBHDHIIIGGBEHGIIJJJHHIFE<GHHGIGIIHH
@4691530/1
gaggaaatagtatttttttcttcatcgtcttgaacttcatttccaacagg
+4691530/1
B?BFDFFFHHDFFGJJJJIGIJJIIJIIIJJJJJIJJGIIIJIIJIIIJJ
@2136474/1
ctttgactaaatactcctgaaggagtgatatcggtgtttttgagctcata
+2136474/1
CCCFFFFFHHHHHJJJJJJJIJJJJFGHIJJJJJCFHGIJJJJJIJJJJJ
@2136806/1
gccgtttgttgctgtacttgaggctgagatgaaggtggtctgctgggttg
+2136806/1
CCCFFFFFFHHHHJIJJJJJJJJJJJJJJJJJJJJDHIHHIJJJJJJGHJ
@5713651/1
catgaatgctttctaatgtttcttcatttaaaaccgctgtgtctctttct
+5713651/1
CCCFFFFFHHHHHJJJJJJJJJJJJJJJJJJJJJJJJJJIJHJJJJJJHI
@6220687/1
gcaggatgacacttaggtcgtgcatggtttaagaaagaccaaaggtttct
+6220687/1
CCCFFFFFFFGHHJGGECIGHIFJJJJJJJIJJJJJJCGGEHIIIDFHIJ
@6735147/1
cagagactcgtccaatcagattgaaaaaaacaagttgtataacacaatta
+6735147/1
CCCDFFFDHDFFBDGIIGGECEEDHIGGGGGEGIHDFBFHDCG@FEGHIH
@2137687/1
ctctaactaaaaattcttttttaagtaacaaagcttcagtaaataacaaa
+2137687/1
CCCFFFFFHHHHGJJJJJJJJJJJJIJJJJJJJJJJJJJJIJJJJJJIJJ
@68890/1
ctttggatctgaagggcggtcccctcttttgggtggaatgtatgacgatg
+68890/1
CCCFFFEFHHHHHJJJJJJIJJJJJJJJJJJJJFHIHHIGEHHHHHGFFF
@4179089/1
tactgatttcataatgatgtacgaaacctcgaggcatagttatttggaag
+4179089/1
CCCFFFFFHHHHHJJJJJJJJJJJJJJJJJJJJJJIJJIFIIJJJJJJJJ
@4179178/1
ggaggccatcgcctggtcatgcataattcttgtagaagaccaatagggtt
+4179178/1
@@@FDDFDHDHFDHEH?DHHIIGGHCBB?GGIGIB@GIEEHHHBB>BDFH
@3148060/1
ccaactcatactgtcttcagcctcatgttataacattat
+3148060/1
@@@DDADAFFHHHF@DAFIAI><ACBFHCDE9FHGEGH@
@588212/1
caggtttttgaaaaaattttggccaatagctgtgggttatatggtgattg
+588212/1
@@@FDDFFHHHHHJIIJJJJJJJJIIIIIIIJFHJJ?FHIJJIIGHGIIG
@589099/1
gttgcctaacaggaggtgcactggttacaggagatactggttgttgttga
+589099/1
CCCFFFFFGHGFFDHJCEHHIJJJHHHIJJJIIHIJGGIIGGHHIIHHIF
@4180910/1
cctataagggcttcgatagaatctgcaacaactttgtcaacgacgcattg
+4180910/1
CCCDFFFFHHHHGGIIJJJJJJJIJIJJGIEGGEGIBDIJJJIIJIGIIG
@6736394/1
cagggttcatgagttccactttcacaatcaattaattggtaacatggtaa
+6736394/1
CCCFFDFFHHHHHJJJJJJJJJJJJJJJJJJJJJJJJJJIIJJJJJJHJJ
@3149388/1
ccaattctggcccaagaggagagcttttattgaatagaataggaatgtca
+3149388/1
@@@FFFFFHGHHHGGGHIIGIBHIJHIJIIJGHJIJIJGIJJI?FHIGGF
@5200413/1
cccaatgtttctagcctttcataattcataacgtcattagcagagctcgc
+5200413/1
CCCFFFFFHHHHHJJJJJJJJJJGIJJJJJJJJJJIJJJJJJJJJJJJJJ
@3150151/1
ctctttctcaacaagatggtacctagctctaaatgccacaagatgggcat
+3150151/1
<@@DDDB?FDFF?FFH@EGCIHIIDGACDHGHGI@@FHDFGH;?DGHGIA
@4692679/1
gtgaaatctttaggctgcagctcaaccattttatcggccaacatattact
+4692679/1
CCCFFFFFHHHHHJJJJJJJJJJJJJJJJJJJJJJJJJJJJJJJJJJJJJ
@4692805/1
gcggtaccatggtataactatcttattgagataattatcttttgaaacaa
+4692805/1
BCCFDFFFHHHHHJJJJJJJJJJJJJJJIJJJJJJJJJJJJJJJIIJJJJ
@4692974/1
gcttctattagttcatctatattttttaaggaagtaagtgcaggggaacg
+4692974/1
@=@DFFFFHFDAFHIIIIIIGGHCGHJIGGHIEHCEGHDGHCHIEHIJGI
@2644400/1
ctgaggctgttgtggtctctgctgttgctgaggctgctgtggtctctgct
+2644400/1
@@@DDBDDDHFHHI@G?CDHG<FDFGA@E@BE=;GDGHGDBH3DGHGCGG
@2644599/1
atgtttacaaatgttgcagcattaagtcttctctgcactgtgacagtctt
+2644599/1
:=?=ABABCFFD>2ACE@BEGI?:F<3<ACB9<A91::?C1:?99?1?GF
@5715001/1
cttttccttcccctggcaatgtgacctcaagttccatcctatcattgcca
+5715001/1
@CCFFFFFHHHHHJJJJIJJJJJJJJJJJIJFHJJJJJJIJJJJJJ9FGI
@5715025/1
cctgttcttcttgaagttggttcagctgtagtctgtctgcatctgtatat
+5715025/1
@@@FFDBDHHHGBHIE?BDEGGHEGCGEHHIIIIAFGIIGEIHIIBHH@H
@6738524/1
gcctgatgctgggaacaagaatgctgttaatgcctccaagcttaacattg
+6738524/1
@@CFFFFFHHHGHJJJJJJIGIJIJJHIGJJJJJIJJJGIIJIIJJJJJJ
@71565/1
ctaccttcagcgggagaccttggctttgccgcttgttgctgtacttgagg
+71565/1
@@<D?DDDDADHFGEF<;EGF>3DFHGBB<D@FEHHIGCGE87=FHIFCC
@5202091/1
cttttcccaaaatcataccattagatttattaatttgctcaggagaaatt
+5202091/1
@@CFFFFFHHHHHJJIJIJJJJJJFHEDHIJJJIIIIJJIJJIJJIIJII
@73656/1
ggcaactcaggataactatagaggttcttctttccatcaaacgcaggaaa
+73656/1
CCCFFFFFHHHHHJJJJJJIJJJJIJJJJIJJJJJJJJIJJJJIJJJIJJ
@2141102/1
cgactgatgatttgaggttcttgtggaattgtgacactttgatgttgtaa
+2141102/1
@@@D?DBDDFBHHGIGGHIIIGHAFHHHHGIBGGGFHEHGIBDFGHIIEI
@7254202/1
gggcaagtaagtaccatatctatgttgtacaaataacaatctactcctgc
+7254202/1
CCCFFDDEHHGFHIEGGGGIJJIHHHJJJGIJJJJIGIGHGIIIIIIIGG
@1617847/1
caataacattctcctcaaccttttgtaacatcgacaacaccgcttgtgcg
+1617847/1
B@CFFFFFHHHHHJJJJJJJJJJJJHJJJJJJJJJIIIIIIJJIJIJJJJ
@7255565/1
aggaaataagaaagcaagagaaggaagtgaggtacacagttgcagtcctg
+7255565/1
CCCFFFFFHHHHHJJJJJJJJJJJJJJGIIJJIGHJJJJIIIJJHIJJJI
@3150564/1
ggctttgccgcttgttgctgtacttgaggctgagatgaaggtggtctgct
+3150564/1
CCCFFFFFHHHHHJJJJJJJIIJJJJIJJJJJJJHIJJJJJBGGGGIJII
@1619425/1
tcttgttttgcttctttttttgacctacccttgccgatagcaataaggcc
+1619425/1
@@CFFFFFHBFGFEHJJIJJJIIJGIIJFHGGJJJJIIJJJJIGIJIIIJ
@1619530/1
aggagaaatttcaatttttgcaaattgttcgtagtgaagaactgaaagca
+1619530/1
@@@FFFDDFHHGHJJJJJIJIJIJIIJHIIIGIIIIJIIHIIHJEHJJIH
@1619839/1
catcggttcttcttcttttttccacgtgaaatctttaggctgcagctcaa
+1619839/1
CCCFFFDDHHHHHJJJJJJJIIJJJJIJJJJJJJJJJHIJJJJJJJJJJJ
@75710/1
cacaattcaggcactaatgtctcttcaaaatcttcttcatcacgtcgtct
+75710/1
@BBFADDFHHHHHJIIIJJHGJJIJJJJGIIJJJJJJJJJJJJJHIJIJJ
@5204315/1
gtgcattaagcctgtataaaatacaaggaagacagacagcctg
+5204315/1
=:=A;4B4?4<?CBE:EFBIH>HHGB@ECHEHE?9:8?;:?DD
@5205210/1
ttccagcatagcttcaatttcattgtcgcttatgtcaaattctacttctg
+5205210/1
CCCFFFFFHHHHHJJJIJJJJJJJIIJJJHGIIJIIIIJHGIIJJJJJJI
@6224695/1
gcactggttacaggagatactggttgttgttgaggtggtagttgagtttg
+6224695/1
@@;DB?B22AA?DG;CBF:CHIF<AA<FG:?FGEEGDA:?B0?FFE99?<
@5205828/1
gtatatataagattacaattcttaacattttttctttaaacaaagaacat
+5205828/1
CBCFFFFFHHHHFJJJIJJJJJJJIJJJJJJJJJJJJJJJJJJJIHIIJJ
@5206170/1
tctaaaccttcatctttatcagtaatttctttaatatttgaagtttcttt
+5206170/1
CCCFFFFDHHHHHJJJJJJJJJJJJJJJJJJJJJJJJJJJIHIHIJJJJJ
@6225988/1
gtcggcagctgggaatcctttgtgagccacatcaatgttaaggaatggtt
+6225988/1
CCCFFFFFHHHHHJIIGHIIJJHIJIJJJJJJJJJJJJJJJJJJJJJJBH
@5206866/1
tatataacacacacacacatatatatataattaattcaattgaaaatatt
+5206866/1
@@@DDDDDFHAF?GGGIG=FF@?9CFC>GDHIGD?FIGHHIIEGC9DGII
@2142569/1
actgttttcaccggaggaatttgtttgtgattttttattgtatcccaatc
+2142569/1
@@CFFFFFHHHHHJGIJIJJJJJHIJJHIHIJJJJJJJJJIJJJJJJJJI
@3152796/1
ctccaattgcattccctttcacactagggacatgaggtgaaattattggt
+3152796/1
CCCFFFFFHHHHHJJJJJJJJJJJJJJJJJJJJJIIJDHHHIJJJJJJJB
@6740208/1
gtccgaatctcatcagcaagaagaagtgcattaagcctgtataaaataca
+6740208/1
@??DFAFFHHHHHIIIIJJJIJJGCIBEEEIHIJJGHIHIJIGIFIJJJI
@3154205/1
tcctgcggaccattagttgaagtcccagccctcatataatcccatatcat
+3154205/1
CCCFFFFFHHHHHI@@FGH>?E:CFGGIIG;GEG9?BG4FHIGHIIIGH<
@7762021/1
gttttgtagaagccttaccttcagctgagtgagttaaaacag
+7762021/1
@@@A;?D>F>D8DAFGGE@BBDABDHFDBF@<B1??FGBEG@
@1119692/1
ctgtggtctctgctgttgctgaggctgttgtggtctctgctgttgctgag
+1119692/1
@?@BDDBBDFFAFD?2:CBBIEBA;AFAFH9?E?D?FCCF@DDDGDCHII
@3156085/1
gcctgcttgtggaaaaccaccacaaatccacttggaaaactgtttatcat
+3156085/1
@CCDFDFFGDHFGEBGGIIJJIJIG>>GGIHGIIGGGIGGIIB@HEIIIH
@1120523/1
gagacacttgctggggaggtggacctctttgtgcccatggagtttgacct
+1120523/1
C@@FDFFFHHHHHIJJGIJCFFHGGHGIJJJJJJGG>FGEHHIJJJGGFH
@7258324/1
ggttgctggtcactgggttgttgcctaacaggaggtgcactggttacagg
+7258324/1
@<@=DDDDFDFFBGGGE<FGHIBAHDGGGECHGDE?BBGGGGG?>DBGCC
@1121030/1
aatttttccaacagtgtattgagttgaaatattttcaaattctggatcgt
+1121030/1
@@@FFFFFHHHHHIHIJIIJJHIFJIGJGJIJJJJIJIIIJJJJJHIIIF
@6741205/1
caaacatagtcaaggaaaaaaagaacttactgttacaacttatgacaaaa
+6741205/1
CCCFFFFFHHHHHJJJJJJJJJJJJJJJJJJJIJJJJJJJJJJJJIJJJI
@5716887/1
gtaactatgatttagacattactatcaatactttaagag
+5716887/1
@;?B;DDDHD4:DGG@FHIIEHGGDEDEHEEHHGIGGIC
@6741712/1
ctcatgttataacattatgcagttcattacctaagatatttgttatgatc
+6741712/1
@BCFFFFFHHHHHIJJJJJEHJIIIJJGGJJJGJIJIAHGHGIJIJIDII
@3683683/1
gtttccttatcagtaatctcgaatctattatctcttggacaagttgttat
+3683683/1
CCCFFFFFHHHHHGHIJJJJJJJJJJJJJJJJJJJJJJJJJJJHGJJIII
@593247/1
ctccctttttgcagcttcttcaagagggatgggctctgaaggttgtattg
+593247/1
CCCFFFFFHHHHHJJJJJJJJJJIGIJJHIIJJJJJJJIIIJHIIHIJJJ
@4696517/1
caagaaaaaaggttcttttacccccttcagaatataatagtttcaattca
+4696517/1
CCCFFFFFHHHHFHIJJJJIJJJJJJJJJJJJJJJJJJJJIJJJJJJJJG
@5208498/1
ctctgctgttgctgttgttgctgaggctgctgtggtctctgctgttgctg
+5208498/1
CCCFFDDFHHDFB?AFCHABIFEBEDDHGDAEHBCFFHA?B9BD?B@DD4
@7259250/1
taagattacaattcttaacattttttctttaaacaaagaacattggatta
+7259250/1
@CCFFFFFHHHHHJJJJJJJJJJJJJJJJJJJJJJJJJIJJIJJJJJJJJ
@4697407/1
ggaacttcccagtcatcaggaataaagtcattaaccttcaaaatttttcc
+4697407/1
CCCFFFFFHHHHHIHHIJJIJIJJJJJCHHIIJJJJJIGHIJJJJJJJJJ
@4697536/1
ccggtttctcaaaacatggtgctggatgaggaaatttttcataaag
+4697536/1
CCCFFFFFHHHHHJIJJIIHIJIJJIJIIIIJJJJJJIJJJJJJJI
@594837/1
aacaaaatgtaatctctgttcttttttgaaacgaaatagttttttacaat
+594837/1
??@DBDDBFFDFDEHGHHHG>EHDHBHHFHIIFDDDHII<BGFHHIGCHB
@79392/1
cgaggaggtccctgttgttccattgcttgaggtctggtaattggagcggc
+79392/1
@@@DDDDD?CFHHIFHCEE?FFHIGGIIIGHEFCGI>?GGGEDA?BFHIB
@7260003/1
cttctatcacatcggaggcaaccaatatgttcgtctcacccatgttaaat
+7260003/1
CCCFFFFFHHGHHGGHGJEIIGGIGIGJJHHIIJGGIJIHGIIJJJJGFF
@4186152/1
ggtaacatggtaaaataccttctttgactaaatactcctgaaggagtgat
+4186152/1
BCBFFFFFHHHHHIJIJJJIJJJJJJJJJJJJJJJJJJJJJJJJJJFGHI
@3157598/1
gcttgtgctcctgaccaacttgaagacaaggtaaatgaggataccttaat
+3157598/1
CCCFFEFFHHHHHJJJJJJJJJJJJJJJJJJHHIJJJJJJGIJJJJJJJJ
@5720225/1
cttcattgtaacttggcccgcaacaattgtacacaactccataggaagcg
+5720225/1
CCCFFFFFHHHHGJJJJJJJJJJJIJJJJIIJJJJJJJJJJJJJJJJJJJ
@2148672/1
gttcgccgatcttgtacaacattttacatgcagttagtgcaactgctccc
+2148672/1
CCCFFFFFHHHHHJFHIIJJIJJJJJJJIJJJJHIJJGIJIJJJJJJJJJ
@2148696/1
ctctgataaattagaatcatcccatagcaaat
+2148696/1
:=@DDDDD?A?FDBEFA4ID9?FAFCF>?992
@6743702/1
gcactgtttacaaacttctaattatcaatgacacttgtcggctttatcac
+6743702/1
CCCFFFFFHHHHHJJJJJJJJJJIJJJJJJJJIJJJJJJJJJJJJJJJJJ
@4698059/1
tattgaaatcagctctcctaacaaggttgttaatctctctttcccgatca
+4698059/1
@@CFFFFFHFHFFGFHHEIIIIJIIJFHJGIIIJJGIIIGIJJJIFGII?
@5211601/1
ggagcatgttcttgcctttgttgctgctgtggtggttcttgcctttgcag
+5211601/1
@@@DDD??AADFHIEFDFIHFHCBBFHIIAGA:C??DHHDDBB?GCBG?D
@6230104/1
gcatgttcttgcctttgttgctgctgtggtggttcttgcctttgcagctg
+6230104/1
CCCFFFFFHHHHHJJJJJJIJJJJJJJJJHIJHHJJIJJJJJJJJJJJJJ
@596037/1
gccagtaggtaaaaagattattgtattttcttttagaactctttcaa
+596037/1
CCCFFFFFHHHHHJJJIIJIJJJHJJJJJJJIJJJJJJJJIJJJJJJ
@4699298/1
gctgagtgagttaaaacagtacatcgcacaacaaacacttggggagttaa
+4699298/1
CCCFFFDDHHHHHJJJJJJIJJJJJJJJJJJJJJJJJJJJJJJJHIGHIJ
@5213543/1
ctgcaattcttggttcaagatcattttaaactgtccttctgacacaccat
+5213543/1
CCCFFFFFHHHHHFHIJJJJJJJJJJJJJJJJJIJJJJJJJJJJJJJJJJ
@6745238/1
ggttgtaacgattggaaaaataatcagaataagaacggtattgctctgca
+6745238/1
BC@DFDDDHGHHHJJIIJJJJJJJJJJJJJJJJJJJJJGHIJJJJJIJJI
@1623771/1
gcggttaaaccaagaacatgtggcctatcctctggaggaattcctttaaa
+1623771/1
@@@DDDD??FD:AFGBFBFHBBCGHIGEBEEHGEI4CD7:?<FGGHIIII
@7261321/1
gccaccggtacttttgtaaaacattatcaaaagttctctgaccatggagg
+7261321/1
@?@AD>8?F:@DDEBC:CH@@CGHEGEG><DFG:?DDE>:DBBDB@DEDF
@2651128/1
gcccgcaacaattgtacacaactccataggaagcgccaaaggcttctctc
+2651128/1
?<?:B6AD:FFFFFAEEEHEFEEDFDFC<G<FCDFEFFB9FFFAFFEFFF
@82573/1
taagaacaatgagtgagagcttgcaagaggtaacttctgtcttgaaatct
+82573/1
CCCFFFFFHHHHHHIJJJJJJJJJJIJJJJFHIJJJJJJJJJJJJJJJJJ
@5215066/1
ctcccatctgcatccttcttttccggaaagaacctagtgtg
+5215066/1
???DDADB>C>:22<CED<<CF43<1<1?E>;3CCDDEED<
@4187879/1
attggagcggcttgtctaacttgaccaacggtaaaagcaggagg
+4187879/1
@@@DDDDDFFFFF:<C?4C?CF>B?FBGC;D0?FFI<??BF6@F
@2652026/1
cggctttatcacgataggtgactgatatcactaatcggcaatgtcagttt
+2652026/1
CCCFFFFFHHHHHJJJJIHHIJJJJJJJJIJJJJJJJJJJJJJJJJJJJJ
@1125292/1
gttgtaacgattggaaaaataatcagaataagaacggtattgctctgcag
+1125292/1
@?@FDFEFGDFHHJGGIJJJJIIIJJIJCHIJJGIGG1BFGEEGHGHIIC
@4188612/1
atcatattcaactgaaaatgagctgcttccatcttcagataatgaatcta
+4188612/1
@C@FFFFFHHFHHJJJJJJGIJJJJJJJJJJJJJIIJJIJJJJJJJJJJJ
@4189229/1
ggctgttgttgccactgctgctgctgcggctgttgttgcctctgctgct
+4189229/1
@@@DBDDDHFFDFIIIFEH>F?<CBACC<FG@DFG9D@9DGGEIBHEBE
@3688594/1
caggttttgggtagttgggtaatattttgataacgtgtatgtagataggc
+3688594/1
@@BFDEFFHHHAFHFHIJJADGIIGJJJJGIJIIJGHHJJJIIJJJJJJI
@598502/1
aacaatgagtgagagcttgcaagaggtaacttctgtcttgaaatctgtag
+598502/1
@CCFFFFFHHHHHJJJJJJJJJJJJJFHJJJJJJJJJJJJJJJJJJJJJJ
@1624718/1
gtcctttgtttttactcctttttcaaaaccttcttccagcatagcttcaa
+1624718/1
@@?DDDEFHGHGHIGGA;EIHIIECHHIF;CFAGGIGIEHGEGDGGGHG<
@1625090/1
gttctgtatttcctgtgatcttgtctaagattgctttcgctgcggcatgc
+1625090/1
BCCFFFEFHHHHHJJJJJJJJJJJJJJJJJJJJJJJJJJJJJJJJJJJJJ
@6747828/1
cttgaagttggttcagctgtagtctgtctgcatctgtatatgccctagca
+6747828/1
BBCFFFFFHHHHHJJJJJJJJJIJJJJJJJJJJJJJJJJJJJJJJIJJJI
@6232958/1
tgtgatatgatatgggttgctgtttacaccaacgataaaatcaggcttta
+6232958/1
@@@DFFFFFFHBFIIJFDGGHHHHJEHGEECHAGCGIIGCIJGIIIJJGG
@6748708/1
gtacttctagcattagaagtttcttctccagctaaggctgtatcatcaac
+6748708/1
@?@;ABDDD?8<FG@:2AC<?EEDEHHBGDCEGD@CE9?F?DC9DBGAFH
@2153838/1
gagatactggttgttgttgaggtggtagttgagtttggtgggtaggggtt
+2153838/1
C@CFFFFFHHFHHHIJJJJJJJCHHFHHHIJIIGIIJJGHIJDHIIJJAG
@7770632/1
gctagtcatttgttcccctgagattggggaggactcaatgccaacattga
+7770632/1
C@@FFDDDBHHFBHGHIIIIFGEGGGIEHGGF?FFCFHIJGHIII;BGEF
@3690217/1
caacaaatctcttaatgatatcagtcagcttacaagccttagtaagcata
+3690217/1
CC@FFFDDDHHGHIGIIFIJJJIJHHCIIJJIIJCHIIJIJI9CGGIIEH
@5726594/1
ctcatgttataacattatgcagttcattacctaagatatttgttatgatc
+5726594/1
CCCFFFFFHHHHHJJJJJJJJJIJJJJJJJJJJJJJJJJJJJIJJJJJJJ
@3164626/1
gtcatttctttttcttgatctctttcattatcgtaaattgtcacggtctc
+3164626/1
@@@1B?DBHHHA<CBDEHHDHGAC3AEHIID?FFFDBEEHGHIEIGICEF
@86301/1
gtgaaatctttaggctgcagctcaaccattttatcggccaacatattact
+86301/1
@@@FFFEDFHFHHHIIDAFGGGHCHIIJIJJIJIGGIIBHIIIJIJICHI
@5222881/1
gctaaaagtacagactctagtcgctttatgcaaataaattggcatcccac
+5222881/1
CCCFFFFFFHHHHJJJJJIJJIJJJJJJJJJJJJJJJJJJJJJJJJJJJJ
@1628313/1
caacaaggaactcttgtaaatcatgtatctcattagcaagtacttctgat
+1628313/1
@CCFFFFFGHHHHJIIEHJJJJIHGEGIJJJIJIJJJIJJIJJJJJJJJI
@4191256/1
ctcttgtttcatactttttgcaattactcttttttgatgatctagttgag
+4191256/1
@@@DDDDDFDDBHBFHHGGEH<AFHGEHHIIIICHG@DHGGGGGI?DHII
@4704459/1
cctcatagttccacaatgagtaatttcaatttttaatccttttatttctt
+4704459/1
CCCFFFFFHHHHHJJJJJJJJJIJJJJJJJJJJJJJJJJJJJJJJJJJJJ
@3691785/1
acgaggagtattcttggaaacaattttataattattggatatattcatgc
+3691785/1
CCCFFFFFCFHHHJJJJJJJJJIJJJJIIIBGCGIGIHGGGCEIG?BGHI
@4704887/1
cttttcttctttctgtatcaactgcagcctcttttaccattgtacgagtt
+4704887/1
CCCFFFFFHHHHHJJGIIJJJJGHIJJJJJJJJIIJJJJJIJIIIJGHII
@1127235/1
cttgtcttacaggtaccggtctttctcgataatcaagtgttggtgcattc
+1127235/1
CCCFFFFFHHHHHGHJJJJJJJJJJJJJJJJJJJJJJHHHIJJGHIJJJH
@7773769/1
gccgacacatcaatattaagcatcatcttccattgagaaggcctgacgga
+7773769/1
CCCFFFFFHHHHHJJJJJJJJJJJJJJJJJJJIJJIJIJJJJJJJJJJJG
@603327/1
ctctaacttcaattaatttctgatttttattaacaatagattggttgtaa
+603327/1
CCCFFFFFHHHGHIJJJJJJJJGHJJJJJJJJJJJIJIJJJIJJHIJIGI
@1129765/1
ctttgttgctgctgtggtggttcttgcctttgcagctgttgtggtggttg
+1129765/1
CCCFFFFFHHHHHJJIGHGIFFFGHGIJHIIJJGIJJJDGIJJIFFH@F?
@6750395/1
gtcgtgagaagctgcaacggctgctatagatggaacgttgatctggtctg
+6750395/1
CC@FFFFFHFHGGIJGIIGEIJGIGGEEIBGCG<GEGFDDGGEIICFHII
@5728459/1
gttcttgtggaattgtgacactttgatgttgtaaggtgctgaggcaagtg
+5728459/1
@@@FBFBDHHDDFBGDGGIEDHGIIHIGAFGCCBFGGGHIIGIH;DHHHI
@4193594/1
gttgttgctgaggctgctgtggtctctgctgttgctgaggctgttgtggt
+4193594/1
@@@DDDDDFHDHHIGIII>ACFFGGHIIFIIGGGHIHDFGGBHGHCDHG?
@1630782/1
gttgttgttgaggtggtagttgagtttggtgggtagggg
+1630782/1
@@@DDDDDFF??D2A@CEAHHEA<CHHGHCBAG?FE;FE
@7266747/1
tgatactctcaagatccctgattacttcttctcgaggtggctgcagtttc
+7266747/1
@@@;DDDDHDDFHI>FGEFGFBHHIIIIIIEAHDCHID?FHCDHHI?BGI
@1631717/1
ctcaggagaaatttcaatttttgcaaattgttcgtagtgaagaactgaaa
+1631717/1
<??DDDEFDHGGHIIGI@IGEHGHGIIIIIFHGIFHEFGEIBGIIGIGGI
@2659333/1
cttttaacactctttgatggaatttcataaacaactttcaaatccttaat
+2659333/1
B@BFFFFFGGHHHJJIJIJIIIJJJJIJJGJJJIGJJJJJJJJIIJJJGI
@1131569/1
agcagattcaactgtcacttttggtcctgttggtccattaatataaaatg
+1131569/1
@@?DF?DFHHHGHIHIIGHHGGHDEHGHHFGIGFHGCDHHEGHHGCDEGE
@2659947/1
ctcttgtaggaactggactgcattaaaatccgaatcctttaatgaaatta
+2659947/1
@@@FDFDDFHHHGJJJJJIIJJJJJJIGGIJJIJJJJIJJGIJJIIJGJJ
@4707334/1
gcagttcatcagaatcaaaatggttgtcatcccataaaacatgataatga
+4707334/1
BCCFDFFFHHHHHJJJJJIIJJJHIJJJJJIJJJJJJJJJJJJJJJJJJI
@7268717/1
aggcagttgaagataacatacaattttaattttattattctcaatgattt
+7268717/1
C@@DFFFFDFHDDFHHIJJGHDBFHHGIGGGIICFEGGHHIHEHIIGIGI
@7269574/1
ggatcatcatctggattttgaataggaaatttgataagtttggttccatc
+7269574/1
CCCFFFFFHHFFDDADGHHHECHIC><FE@HHGCG@GEEFHGI8?GIGIJ
@7270079/1
ggtttccttatcagtaatctcgaatctattatctcttggacaagttgtta
+7270079/1
CCBFFFFFHHHHHJJIJJJJJJJJJJJJJJJJJJJJJJJJJIJJJJIIJH
@2157463/1
gttgaccccatggttgtcgaggaggtccctgttgtt
+2157463/1
@@;;DDD>F;AD?CC?FGFIEF1?@GG@DE3:<BD?
@5733089/1
ggttcatgaattgctccctccacctgaactagttcatatttcggagtcgt
+5733089/1
@C@DDFFFHHGHHIJIIGGIJIGJIIHGHHIJGIJJJJJJJIGIGGBFGI
@4196315/1
cacgcatgtcccatactccctggttgggaagtgcttg
+4196315/1
@C@DFFFFHHHHGIJIJIIIJIJHHIJJHIIFFHHIJ
@4197717/1
ggttcttcttcttttttccacgtgaaatctttaggctgcagctcaaccat
+4197717/1
@@@FFFFFHGHGHJJGHGIJIGEGIIHIIIGIIIGGGGGHGEHIJIHGGH
@4197787/1
gttgctgctgctgttgttgttgttgaccccatggttgtcgaggaggtccc
+4197787/1
@@CFFFFFGGGHHIJJJGIGGIII@HHIIIGIIEHIJJGIDHHHEE;8=C
@92055/1
ggctggcctgcttgtggaaaaccaccacaaatccacttggaaaactgttt
+92055/1
CCCFFFFFHHHHHJHIJJJJJJJJJJJJJJJJJJJJJJJJJJJJJJJIJJ
@5735448/1
ccagagaggaaatagtattttttcttcatcgtcttgaacttcatttccaa
+5735448/1
@C@FFFADHDFDHHIEBGIHIIIGIDHIIIGFHIGIJIIFGFFGIGDH@D
@610241/1
gcaccttcaacaccacactcctcaaggtacacccctataagggcttcgat
+610241/1
CCCFFFFFHHHHHJJJJJJJJJJJJJJEFHIJJJJJJJJJJJJJJJJIIH
@5735615/1
attacttcttctcgaggtggctgcagtttccatatcatattatacct
+5735615/1
?;?D?;DB?:AD8?3@1@FBE3A;?CCEE@BEE4CDFD?9BD>?9:9
@1635084/1
atcaggttttgggtagttgggtaatattttgataacgtggatgtagatag
+1635084/1
CCCFFFDFGHHGHCGHGGGIJCHGIJJJIJJIJJJIHGHHIIHHGIIJJH
@1636755/1
ctcccaagctgctatgagtactatcatcagctggtgtagaattacagaat
+1636755/1
CCCFFFFFHHHHHJJJIJHHIIJJJJJJJJJJJJEHFHHIJJJJJJJIJI
@1636962/1
gcctagacttgtgcaccagctaaagaagacttatctttaaacggcagctt
+1636962/1
CCCFFFFFHHHHHJJJJJJJJJJJJJJJJJJJJJJJJJJJJJJJJJJJJJ
@7271279/1
gcctttgttgctgctgtggtggttcttgcctttgcagctgttgtggtggt
+7271279/1
CCCFFFFFHGHHHIJIHGI?EHFGHHIIJIGEHGIJJIJJJJJIIJ?DF?
@1135802/1
tgacactttgatgttgtaaggtgctgaggcaagtgttgggattttgacca
+1135802/1
CC@DFFFFFHDHFCGHAGCHI<CDHIIIIHIGICEHFHIIDECHGGIIGG
@3170692/1
ccaataattgttctttcatgatactctcaaggtccctgattacttcttc
+3170692/1
@@@DDDDDHFADFGIIE:FHIGI<<FHII>BHIIIGGICGHHEBH9FGH
@2664397/1
ctctgattagaccctaaagttaaattattgtaacccatactcctatcagt
+2664397/1
@CCFFFFFHGBHHIJJJJJIIJJIJJGJJJIIJIIJJJJGIJJIHJJJJI
@4710200/1
cttgtatactagcatgactgactagatagaagtctaattcagtagggtga
+4710200/1
@CCFFFFFHHHHHJJJGIJJIJJIJJIIJJJJHIJJJJGGJJHIJJJGHI
@2665490/1
ccttggcaacaaacagttgttttttcctgatatagctctaacttcaatta
+2665490/1
?;:=DBD;D?222<AAEEB<:<CCE?:ECEIBEID9:::B990B<BB<D?
@3700683/1
gttttatttacattttttgcctgaacacattgggtcgccatacctaaaac
+3700683/1
CCCFFAEFDH>FHGIIGI@FGCBBFFBFFGHADDF?DEHAH@GGBHGII>
@2665881/1
gaacatagttttaaactgacttgaa
+2665881/1
?8=B1BDDF?DFB3:2<CBCBB:CF
@3702101/1
ctttaagagtactaccaactcatactgtcttcag
+3702101/1
;=;BD4=2=D:AD:EEIB;F:FAFDF9F@?<F<A
@7784134/1
ggatactttaatctaatattatattgactaacaaaatatctttcaacagt
+7784134/1
CCCFFFFFHHHGHJJJJJJJJJJJJJJJJJJJJJJJJJJJJJJJJJJJJH
@4204005/1
attttttctgctaaagcactaccttcagcgggagaccttggctttgccgc
+4204005/1
@@@BDDDDHFHFHIIBEAFDFHEECFGG9GEEDH6DGACBGG@FGEB;@;
@6242727/1
ccaatgtttctagcctttcataattcataacgtcattagcagagctcgct
+6242727/1
CCCFFFDDHHHHHIGIGGIJJJIJIJJIGEHIEGIIIGGIGIJIJIJJI@
@613725/1
gtcaggtgcgttaacttttggtggctttattatattactcctaattgaag
+613725/1
CCCFFFEFGHHHHJJJJJJJJFHIJJJJJJJJJJJJJJJJJJJJJJJJJJ
@3172309/1
cccacttttatgaatgattttgatccaacctt
+3172309/1
@@@DDDDDHFHHFIIAGEGG<F7FBHHHE@>?
@1141175/1
atttctttttcttgatctctttcattatcgtaaattgtcacggtctcaac
+1141175/1
CCCFFFFFHHHHHIGIJJJJJJJJJIIJJJJJJIIJJJJJJJIJJJJGGI
@615162/1
tcctcctccacctttctttccttttttgcccattattgtg
+615162/1
==:BDDDEHHHHHJJJJJJIJJJJJJJJJJJJIJJJJJIJ
@5230594/1
gtcgtgcatggtttaagaaagaccaaaggtttctgttgagctagtcattt
+5230594/1
@@@DDDFDFDFCFHGIJEAHHDEDHIGHA?EFGGIGEF<BBGBGIGEGIG
@4206159/1
ttcacaatcaattaattggtaacatggtaaaataccttctttgactaaat
+4206159/1
CCCFFFFFHHHHHJJJJJJHIJJJJJJHIJJJJJJJJJJJJJJJJJJIJJ
@3172809/1
cgctaatttaaaaattgaatagtttttatgaaat
+3172809/1
@@CDDDDDFHDBBG@BD?D>IHHHHDCHG4FA?E
@7785259/1
gttagactgatttgatagagcacggaaggtggaatttttgcattttttat
+7785259/1
CCCFFFFFHFHHHJJJJJJJJJJJJHIIJCFHGIIJJJJJJJJJJJJJIJ
@4207285/1
caccacctcaaccgaacacttctaggttacatagtgtatgaaccgctgca
+4207285/1
CCCFFFFFHGHHHJIJJJJIJJIIJJFGIJJJJJIIJJJJJJIJJJJJJJ
@4207887/1
gtcactttatatgttcttttaacactctttgatggaatttcataaacaac
+4207887/1
@@@FFFFFHHHHGFHHGIIJJIIIJEHHJJJIJIJJJJJGJEIIIJIIIF
@3704882/1
tcttcatgccactgattgatgtcccaatggtccacacctttgtcaccact
+3704882/1
@@?DDDDFFDBHHABEHBHII?H9FHCH@GAEFAEHDHB?DHBFIHDGGI
@5233211/1
ctcagataatcccatatcattgagacattaacttgcgtagcatactttat
+5233211/1
CCCFFFFFHHHHHJJJJJJJJIJJJJJJJJJJJJJJJHIJJIJJJJJJJJ
@5234016/1
gttcttttaacactctttgatggaatttcataaacaactttcaaatcctt
+5234016/1
@@@DFDDBFHFHFIGGGHFHJJIJIGDGIGHEBDFHICEGHHIGHGBGFI
@1639096/1
gttttcttgatcattttcgtttacccagagaggaaatagtattttttctt
+1639096/1
@@CFFFFFHFHGHIJJJJJIGIIHIJIJCGHIJDHHIHJFGIIIJJJGIG
@7789756/1
ggcaaatctggaggttgatgaggaggctgaggtggaattagagcaattgc
+7789756/1
CCCFFFFFHGHHHJFHIJJJJJJIJJJJJJJJCHHHFFFHHGIJJJJJJJ
@1639726/1
gtaaattgtaaaatgctaatatcctaacgttatcaggttttgggtagttg
+1639726/1
BBBFFFFFFFHHHIJJJIJJJJJJJJJJJFHHIIIJJCGHIJJJ?FHDHI
@7789922/1
gtgtaatcactgctgaggcttgaacaagcccttctgatagcctgcaattc
+7789922/1
??@DDDFDHHGFAFDHBFEGBHA<CDBC?C?CCDCD?GA<FDF???FHC?
@96354/1
aagttaaacaattagtaacaaaaaagatttaaattatttttttttttggt
+96354/1
@BCDFFFFHHHHHJJHGJJJJJJJJJJJJJJJJJJJJJJJIJJJJHFFAA
@96417/1
actaaaatattgttcaagttcacgaggagtattcttggaaacaattttat
+96417/1
@BCFFFFFHHHHHJJJJJJJJJJJJJJJJEHIJJJJJJJJIJJJJJJJJJ
@7790359/1
gtttggtcaaatatatatgtatcctattaatgctttaaacattaactagt
+7790359/1
@?@DDDBDDFFF?EEEEGICECIFHIIIGHIGIIIABCEDFHGIIIIIIE
@5738908/1
caccaccacaacaagctgtaatgcttggaaggaagacttcaggtaacgaa
+5738908/1
=?@ADDDDC;F?C@GBC:F?AA?FHIGIA?CB39??;D<G@B90?B@B60
@2670171/1
cctctttgtgcccatggagtttgacctctaggaccagtttgcaaagggaa
+2670171/1
@8=AD8ADD3DBFIFB:33FGHB@C>AC9AFGF98?B:??CD49BF;10?
@4714564/1
ggtggtagttgagtttggtgggtaggggttgtttccctagactgtggttg
+4714564/1
BC@DFDFFFHHHGHHJJICFHICHHIJJFHJJJJJJJJJJJIJJGIIHJI
@4210334/1
gatgacgtttctgtaccactataaatgtaatcggtggcgtgtaatcactg
+4210334/1
:;8AD>DB?DFFDEAE:A?EBAH94:FHCA?<CFE;:FG068BF<D?FFD
@3705356/1
ggttgctggtcaccgggttgttgcctaacaggaggtgcactggttacagg
+3705356/1
CC@FFFFFHHHGHJJJJHIIJJIIIJIJJIJJHIIFFHGIIJJHIIIIIJ
@5236501/1
tttaagctgaaagattcagaagtaagtgtatcagattatcggaagct
+5236501/1
BCCFFFFFHHHHHJJJJJJIJJHIJJJHJIJJJJIJJJJJJJDHIJJ
@4210980/1
atcattcgctcctcgactgccccgatgttggagcctatgctatccgtagt
+4210980/1
CCCFFFFFHHHHHJJJJJJJJJJJHJJJJJJJJJJJJJJJJJJJJJHIJH
@6761509/1
ggaatcctttgtgagccacatcaatgttaaggaatggtttccaaccaata
+6761509/1
CCCFFFFFHHHHHJJJJJJJJJJJJJJJJJJJJJJJJGHIJJJJJJJJJJ
@4211637/1
ctagattatcccttctgaagacaggactaggtgctgcaatgaccatcaat
+4211637/1
CCCFFFFFHHHHHJJJJJJJJJJJJJJJJJJFHIJJJJJJJJIJJIJJJJ
@3707664/1
ggcacattcatatttctcccatctgcatccttcttttccggaaagaacct
+3707664/1
C@CFFFFFHHGHHHIHIIIJJFIGHGJ@HHIGIGJIJJJJJIJJJJJIJI
@4213281/1
cccaatgtttctagcctttcataattcataacgtcattagcagagctcgc
+4213281/1
@@@DDDDBFFFHDFG@FHGHGGH@BEHBDHEIACGHIGIGBHHHCCGGHG
@4214186/1
gtaatcactgctgaggcttgaacaagcccttctgatagcctgcaattctt
+4214186/1
C@CFFFFDBFFDFIJIIJIJ>BFGGGGEGIIGIICGGDGII8DGBHGGGH
@3711246/1
ctctgctgttgttgctgctgctgttgttgttgctgctgttgttgttgttg
+3711246/1
@@@DDD;DHFFFFBEIBDG9HHHICCHCAGCGBBDC>BGIG;GFFHHII<
@5741708/1
tctctttctggtgttcatgtaatgaattcgtctgtctccatactctggct
+5741708/1
CCCFFFFFHHHHGHHHHEIJJJJJJJGIJJJJJJIIJJIJIJJJJJIIJI
@2672784/1
gtttacaaatgttgcagcattaagtcttctctgcactgtgacagtcttca
+2672784/1
C@CFFFFFHHHHHJJJJJJJJJJJJJJJJJJJJJJJJJIJJJJJHIJJJJ
@2166444/1
gcggttaaaccaagaacatgtggcctatcctctg
+2166444/1
@<@AD?A>:D3AFC;<CGI>?F?;AACF@?9?99
@3177793/1
tgggttcttaagtttgttgaagctgcaaaagagatgggaatgattgttaa
+3177793/1
BCCFDFFFHHHHHJJJGIJJIJJJJJJJJJJIJJJJJJIJJJJJJJJJJJ
@100865/1
ggaatttgtttgtgattttttattgtatcccaatcaattatgatactgtc
+100865/1
:=@D;;DDAFADFF?EDBEEGHIIDCFHHBBHIEHIIIIBHDG@@DCE<B
@620534/1
cgcagattaaaatttttaagtacgactaagtgagcacactaaatcaccac
+620534/1
@CCFFFFFHHHHHFIJJJIIHHHIGIJJJJFHIIJJJJJIIJJJGJJJJJ
@3181886/1
ggagaattgagagaagctttactctgtagcattgtaatttcttgttcttc
+3181886/1
BB?DDADDHFHHHIEIIJJJGIJJJJEHIIGIGIF4?HFIIIIJGIJJJI
@6763526/1
ggatgatatactgacccggtggtcttgttatttcgatacactcttaaaca
+6763526/1
@C@FFFFFHGHFFBFBHHIIJJHIHIJIIIIJJJIJJJJIJJJJJIJJJI
@2672980/1
gggaacgagaaccaatttcttttctaaaataatcagcaaaatccaaa
+2672980/1
CCCFFFFFHHHHHJIIIJJJJJJ2<FGIIJJJJIIIIJJJJJIJJJI
@1146882/1
ctcagagctaccttggcagctgctaattttgcttggtgtttgttttctcc
+1146882/1
@@CFFDFFHGHGHJIIIJJJJJJJGJJJIJJJJJJJDGGHJIHIIIIJIJ
@2673212/1
ctcttgttttgcttcttttttttgacctacccttgccgatagcaataagg
+2673212/1
CCCFFFFFHHFHHJJJJJJJJJJIJJJJJJJJJJJJJJIJIJJJJJJIHG
@3712209/1
gctgtctttgtgtcttgcacgacctttggattgaatataagaccttgttg
+3712209/1
CCCFFFFFHHHHHJJJJIIJJHIJJJJJJGIJIGIGHGHGIHIJJIIIJI
@6251953/1
gctttctaatgtttcttcatttaaaaccgctgtgtctctttctttttttg
+6251953/1
@@CFFFFDFGHCFHBFGGGHIIIJJIEGGGIIIJFHHDHIIBGHGGGJGG
@6764713/1
cacccatcaaagcctcaaaacagttagccattgcatgcctcaactca
+6764713/1
CCCFFFFFHHHHHJJJJJJJJIJJJJJJJJJJIIIIIJIJJJJJJJJ
@5745308/1
taacgattggaaaaataatcagaataagaacggtattgctctgcagggaa
+5745308/1
@@@AB=DDD?<DFHHAHIEEGHGGGIFD4<CFG:DFGE@FBBEHGGG6DD
@5745475/1
gtagtctgtctgcatctgtatatgccctagcacggaaagcagcgagatga
+5745475/1
@@@FDDDDHHHHHJJIGIJIJCJIJIIGIGIGHIJEHBEHHIIIGIGHGE
@624384/1
ctccagcaggtgggtgagtaacatcagctccgag
+624384/1
@@@DDDD?CDFAF6<8CD<<?C9F?F3941C?C@
@4717994/1
catcacattaccacatttctcaaattcagtcttgaaatattatccattag
+4717994/1
CCCFFFFFHHHHHJJJJJJJJJIJJJJJJIJJJJIIJJJJJJJJJJJJJJ
@2168067/1
tagatgttgattttgaacaatagctgctctgtaagtggcaagacctcctt
+2168067/1
@<?BDDADDB<FDGH;E@HCHGEIHEEHEHHHHGIIEEEDHIDFECG8BD
@4718347/1
atctagttgaggaaacaaactttgtgagtgttctaaagctacttttgcag
+4718347/1
CCCFFFFFHHHHHIJJJJJJJJJJJJJJIIJIJJJJJJJJJJJJJJJJJJ
@2674675/1
atttaaaaaaaaaatcaaaagctagtagaccaattaagaactcaaaaact
+2674675/1
CCCFFFFFHHHHHJIIJJJJIJJJJGHGEIIIIJIIIIJJJJJIJJJJHH
@6767358/1
gtggtctctgctgttgttgttgttgctgaggctgctgtggtctctgctgt
+6767358/1
CC@DFFFFGHHHHHHGJIGGGIIIIIJGHIJGIGIGICGGGHAGH@DHGB
@103484/1
gcataagtcattcctctatcaggtaagacaacaatcacaagttttacttc
+103484/1
B@<DFFFDHHHHHIJIJJJJJJIHGJJJJJJJJJIJIJJJJFHIJJGIJI
@626070/1
ctcaagatccctgattacttcttctcgaggtggctgcagtttccatatca
+626070/1
CCCFFFFFGGHGHJJJEIGIHGIJJJIJJJFHIJJIIHIIJJJGDHHGEG
@5241568/1
ctgggtttaaaatcttcaataacattactcatttctgataggttctgcaa
+5241568/1
CCCFFEFFHHHHHJJJJJJJJJJJJJJJJJJJJJJJJJJJJJHIIJJJJJ
@3714179/1
ccttctttgactaaatactcctgaaggagtgatatcggtgtttttgagct
+3714179/1
@@@DD>BBCFHHGFFGFEHIIGIGGIGA8<AHFHAAAF:C0??FGBGBBH
@3714860/1
cacaaatccacttggaaaactgtttatcatagatccgacgacacttttta
+3714860/1
?<?=DDDD?BDBFGGAEBBGEH3AE<4<C9FHE@F@GGGAHG@@CAFGHE
@1647877/1
gggtttcttccgctaatttaaaaattgaatagtttttatgaaatgagtca
+1647877/1
@CCDFFEDHGHHHJJJJJJHHGIIIIJEEGGHJGIJJJIJIGIJJJGGGI
@2169900/1
tctccagctaaggctgtatcatcaacttctaaaggtttccaataaacacc
+2169900/1
@@@DD?D??FDFBHIAEHGHHIIH@CHBCHBCBFGHG?ECHIBGGICHFD
@4722603/1
ctgtggtctctgctgttgctgttgttgctgaggctgctgtggtctctgct
+4722603/1
CCCFFFFFHHHHHJJJJJJJJJJJJJJJJJHIJJJJJJJHGIHGIIIJJI
@4724341/1
ccttgaatgaatttttcattcctccatactccttgtcttacaggtaccgg
+4724341/1
CCCFFFFEHHHHHJJJGGHJJJJGIIJJGIJJJJIIJJJJJJGGCDGIII
@3186300/1
ctatttcctcagcgacttttgtccgaatctcatcagcaagaagaagtgca
+3186300/1
@@CDFFDFHGGFDIJBHIIIDFHEHGGGBF@FHIGHEFGGHIIJGG9?CF
@1650179/1
cctgattacttcttctcgaggtggctgcagtttccatatcatattatacc
+1650179/1
CCCFFFFFHHHHHJJJJIJJICHIIJJJJJFHJJIJJJJJJJIJIJJJJJ
@3186350/1
cttgaatgaatttttcattcctccatactccttgtcttacaggtaccggt
+3186350/1
@<@DBDDA<C?F<<:E<:<<EI?EHBF>?FCGCGHGH<BB?D?DFGIIHF
@4724755/1
gcagtaacaagattttcacatggctgcccctttattatccctttcagtgg
+4724755/1
BCCFDFFFHHHFHJJJJJJJJJJJJIJJJJJJJJJJJJJJJJJJJJJHIJ
@1151228/1
cacgctttttgatattctggatttcccgcatagctcaactgtggcggacg
+1151228/1
CCCFFFFFHHGHHJJJIIIJIIJJJIJBHIJJIGIJJJJJIGIJJJJ@4:
@3187369/1
ttggtgcattcataattcgggccttaactttagtgaactggtcatcaact
+3187369/1
BCCFDFD=CFHGHJFHIIJJJJJJJJJJJJJJJGIJJJJJJIIJJJJJJI
@1152490/1
ggcaggaagttttctcgcaacttaggttatgcgaagtacataactttctt
+1152490/1
CCCFFFFFHHHHHGIGEHHIJHJIIJFHEIJGIJJJIIGEIJIIHGJJJJ
@6255998/1
ccggcataatgagtacatcatttacatcaccgtgatctaatatttgagca
+6255998/1
CCCDDDFFFHHHFHEHGHFFGIIIEHIGDGGHEFHGGIIJGGIFIIDGEG
@6771443/1
gtttttcagtttgtttctgaaattcttcagtctctgttaggatagcttcc
+6771443/1
BBCFFFFFHHHHHIJJJJJJJJJJJJJJJJJJJJJJJJJJJJJJJJJJJJ
@628222/1
gacgacactttttagtaccgggcttactaagggagttttcttgatcattt
+628222/1
CCCFFFFFHHHHHIJIIJIJJIJJJJJIIIJJIJJ?FHIJJJJJIJJJJJ
@6771477/1
cccatagcaaatggtatttggtaggacgtgctgtaccttgtatactagca
+6771477/1
CCCFFFFFHHFHFIGHIJJJJFHHIGJIIJIJGJJJIJIIJJJGIIJJIJ
@5243672/1
gtacgctcaaacatgcaaatgtgacattattgactaaggccgatctgagg
+5243672/1
CBBFFFFFHHHHHJJJJJJJJHIJIJJJJJJJJJJJJJIIJIIJJJJJJJ
@630328/1
ttttgttattggtttccttatcagtaatctcgaatctattatctcttgga
+630328/1
@@@FFDDFDHHHDGHHIJIDHJBFBECHEHGCHFGCHEGIHJJJIIJJGG
@630601/1
gtttaaaatcttcaataacattactcatttctgataggttctgcaatttc
+630601/1
CCCFFFFFHHHHHJJJJGHJJJJJJJJJJJJJJJJJJIGHIJJJJIJJJJ
@5244489/1
ccttaactgtccttctaacctgttcttcttgaagttggttcagctgtagt
+5244489/1
@@CFDFFBHCFFDHIIGIIEHIIIIGGHIIICDHFGGIBBGDCGDGHHHD
@1651616/1
cataccattagatttattaatttgctcaggagaaatttcaatttttgcaa
+1651616/1
C@CFFFFFHDHAFIJJJJJBJIJJJJJIJJJJGIJJJJIIJJJJJJJJJI
@1652568/1
gggtaatcaaattttatgacaaaattgcaattctttacatcaataccttc
+1652568/1
@BCDDEFFHHGHHJJJJIJJJIJIJJJJIHIIJIJJJJJJJJJJIIGIJJ
@1153772/1
tcttgatctctttcattatcgtaaattgtcacggtctcaacaagttccgt
+1153772/1
CCCFFFFFHHHHHJJJJJJJJJJJJJJJJJJJJJJJJJJJJJGHIIJJIG
@1653626/1
acacaattcaggcactaatgtctcttcaaaatcttcttcatcacgtcgtc
+1653626/1
CCCFF;DEHFHHHJJJJGGIFHHIJGIICEGCGHIJJJJIJJEIJIJJII
@3189693/1
tttctaatgtttcttcatttaaaaccgctgtgtctctttctttttttgtt
+3189693/1
CCCFFFFFHHHGHJJJJJJJJJJJJJJJJJHIHIJJJJJJJJJJJJJJIJ
@5751613/1
cagaaccaggttcaactttacagccagtaaaaagtggtgaagtcaatcct
+5751613/1
CC@FFFFDFHDHHJJJJIFIJJFJIGICHHGIEH?DFCFGGHGHIJIJJG
@7800392/1
agtaggtaaaaagattattgtattttcttttagaactctttcaaagagtt
+7800392/1
@@;DDDEFFHHGAAFHIJGEIAHIGIAHGJI@FGEIHBGDHIJG@FFHFH
@4225541/1
gttgagtttggtgggtaggggttgtttccctagactgtggttgagacact
+4225541/1
@CCFFFDBFBFDFHGEFEHEE@DGGIGIIJJGHIHGHBFEHIIJJIIGIG
@4225761/1
ctgtggtctctgctgttgttgttgttgctgaggctgctgtggtctctgct
+4225761/1
@CCDFFFFHHHHHJJJJJJJIHIJIJJJJJIJJJJJJJJIIIIJJJJIJI
@4226254/1
ctggcactaaactgtaaagggcttcactgcaaaagtttgatcaaataaac
+4226254/1
@@@FDFFFHHHGHJHGIJIIIJIJJJJJJJJGIIJIGIIIJIJJIJJIJI
@5752482/1
ggtatatataagattacaattcttaacattttttctttaaacaaagaaca
+5752482/1
@@?BDD??F?CFHCGBCHA>>FHGGC@4FHHGGHGHIIIGHIFEGGGHI@
@7801868/1
ctctgctgttgttgttgttgctgaggctgctgtggtctctgctgttgctg
+7801868/1
CCCFFFFFHHHHHJIJJJJJJJJJJJJIIJJJGIIHIJIJIJJIIIIIJI
@4729110/1
gcgtattactaggtgggcttcagagcagtacaagggaaagagaagataaa
+4729110/1
@CCDFFFFHHHHHEHIJJJJJJJJJJJJIJJIIJJJIJIJIJIJJIJJJJ
@2173354/1
ccatcattcgctcctcgactgccccgatgttggagcctatgctatccgta
+2173354/1
CCCFFFFFHHHHHJJJJJJJJJJJJJHIJIIJJJJJJJJJJJJJIJJJHI
@2683047/1
ggaacgagaaccaatttcttttttaaaataatcagcaaaatccaaa
+2683047/1
CCCFFFFFHHHHHJJJJJJJJJIJIIIJIJJJIIIJJJJJIJIJJJ
@2683091/1
cttcagcctcatgttataacattatgcagttcattacctaagatatttgt
+2683091/1
@?@1=BDDFHHDHIIAE@BE?IDHHDFHEI@EEHF9CGD?CBFB?CFCFB
@1656196/1
cgattatttttcctttgatgctgctcaatttaccttcatccttgttttca
+1656196/1
?@;DD=DD?F?FFFDFGHIIG><FDECDHGIID@HGIEAGD@CED?DGDC
@633285/1
gggacatgaggtgaaattattggtatttcttttttccaaattgcctctcc
+633285/1
CCCFFFFFHHHFHHIJJJIJJJJHHIJJJJJJJJJJJJJJJJJJJJJJJJ
@2684398/1
ggagaccttggctttgccgcgtgttgctgtacttgaggctgagatgaagg
+2684398/1
@@@DDDDDFFHHDGHDGGEDGDEFGHHIEGCHGIGIIIIIFGGGIIIE@F
@1656829/1
gtcgtgagaagctgcaacggctgctatagatggaacgttgatctggtctg
+1656829/1
CCCFFFFFHHHHHJJJJJJJJJJJJIJIIGIIJIJJJHIJGIIJJJHIJH
@1657559/1
gctccctccacctgaactagttcatatttcggagtcgtccctcttctgga
+1657559/1
?<@DFDFDADDAHD@FEGHE?FGIIIHGGCBGIII@FFDEHHG;FGHIGI
@1658553/1
gtctccttgaacaaatttacctaaagcaacaacacaattgtcggcagctg
+1658553/1
CCCFFFFFHHHHHJJJJJJJJJJJJJJJJJJIJJJJJJJJJJJJJJJJJJ
@1658774/1
cttgtacaacattttacatgcagttagtgcaactgctcccttggcagtaa
+1658774/1
BCCFDFFFHHHHHJJJJJJJJJJJJJJHHJJJJJJJJJJJJJJJJJJHIJ
@5246817/1
ccttatttcaacaccagtgaaaaattgtttgccacgcatgtcccatactc
+5246817/1
C@CFFDFFHHHHHJIJIJJJJJJGGIJIIJJGIIJJIJIIHIJIJJIJJI
@3193184/1
tgttgttgttgaccccatggttgtcgaggaggtccctgttgttccattgc
+3193184/1
@@@DDFDDFDFHDGIIHHDF:ACEDEIIIIIABFGHGHHGGIECHEIGGG
@4731993/1
gccactgattgatgtcccaatggtccacacctttgtcaccactatattca
+4731993/1
C@@FFFAFHHFAFGHEGHIJIGHIIEGGIGGHGGGJJJIIIJJGGIGGIJ
@7804172/1
ggaaacaaactttgtgagtgttctaaagctacttttgcagcattcatttc
+7804172/1
@@??D8?DBCD?DD:EBA<AAAFFIDDE@?AEEH>BEEBBDGHEGFEIGB
@5248517/1
gttgttgcctctgttgctgctgaggctgttgttgccactgctgctgctga
+5248517/1
CBCFFFFFHHHHHIJJJJGIJJIJJJJJJJIJJJJIIJJJIJJJIJJJI>
@6778040/1
gcttgaggcttatacctagtgcttctgtaaaacgccaataattgttcttt
+6778040/1
@@@DDDD<7BBC<FB<FHE<<:CHBHFACEHHA@?C:D?DHHII09DHII
@6778226/1
tgtcattcagccgagtaaaccaaaacaggatatgaatgaaaaaccgaacg
+6778226/1
CCCFFFFFHHHHHJJGHIJJIJJJJJJJJJJJJJJJJJJIJJJJJJIGIJ
@5249696/1
atttacatgcctagacttgtgcaccagctaaagaagacttatctttaaac
+5249696/1
@@@DDDFDDFBBCF@FGDGFGHHIIIIGICFDGHEE@G>D@CGGCGDDHE
@1660304/1
gtgctccaatcgcattccctttcacactagggacatgaggtgaaattatt
+1660304/1
@@?7BDB;DDFFFGIGI<<FDB?BECHGIFHIBCBDDEEFFHGEAFCFDG
@1156836/1
gtgtagaattacagaataactcatga
+1156836/1
@@<DDD>DCDF<<AF:E@F?F@:?@4
@1157027/1
caggtaccggtctttctcgataatcaagtgttggtgc
+1157027/1
@@@F?DEEHH@FHJIIIJJHHIJJIJJJEGCFHGGHE
@112588/1
gcgttaacttttggtggctttattatattactcctaattgaagagccttt
+112588/1
@@CDDFBDFFHHFEAEHEDFHGGIHGGGIIIIIJIGGIEDBDC@CGGEHG
@112694/1
caaatattgtggaccatcactttttacatttaaagcatctccttcttctt
+112694/1
CCCFFFFFGHHFAHIJIIJGGIIHIIGCIIIJJFHGHIIIIGIJJJJJII
@3195183/1
gctgttgttgctgctgctgctgttgttgttgttgaccccatggttgtcga
+3195183/1
CCCFFFDBBFDFHHJJGJIJJJIGHIIIGHGGGIIJJIGIJIIEGIIIGG
@6262898/1
agcacatgataatacacaaaatatagtttttggtaacataatagtaaaat
+6262898/1
@@@FFFFFHGFHHJGEGEGHGIJIDHHGIGIHIGEIJIJFCDGGFHBGHJ
@3196753/1
ataaaaaatagcagcagtcatcaccaaaacctgatgattttcaagctctt
+3196753/1
@@@FFFFFHFGHGGHIJ?FHIJJJJJIJJIJJIJFHIIEIIDHIJFGHII
@2686164/1
ctgcaattcttggttcaagatcattttaaactgtccttctgacacaccat
+2686164/1
?@@DFDFFGDDDA?:EEGFHIIIEFCHHIIICGGHHIIEHDGGGGGEHIA
@2687526/1
gctcttcacatactcttgttacaacatatttcaacatgtatccttttggg
+2687526/1
@@CFFFFFHHHHHJJJJJHIIJJJJIJJJJJJJIJJJJGJJJJJJJJJJJ
@636860/1
ctgtacttgaggctgagatgaaggtggtctgctgggttgctggtcactgg
+636860/1
CCCFFFFFHHHHHJJJJIJJJJJJCGHFHIJJJJJJGIJJJJJIJJJJJJ
@114438/1
gcgttaacttttggtggctttattatattactcctaattgaagagccttt
+114438/1
@@CFFFFDFHHHHGCBDFHIJJIIJIBFIIGIJGIA@HCCGIGFFHHJCH
@2176477/1
ataagattacaattcttaacattttttctttaaacaaagaacattggatt
+2176477/1
@CCFFFFFHHHHHJJJJJIJJJJJIJJJJJJJJJJJJJJIJJJJJJJIJJ
@2176520/1
gttgtttaaacgtcttcccttgatttcctccagcacctcttctttgtctc
+2176520/1
@@@DDDDAFDCFCFGGFEDDHIEH9FH<BHHGDCHIIEHGIIIIIGHGGG
@7806273/1
ccagatctagtaaatattggaaatggacaaaccttaggaatttctttaag
+7806273/1
CCCFFFFFHHFHHJJJJIJJJJJJJJJJJJJJJJJJJJJJJJJJJJJJJJ
@2176941/1
gtcactttatatgttcttttaacactctttgatggaatttcataaacaac
+2176941/1
CCCFFFFFHGGHGHIGHIIJJJJIIJIJJJJGHHIHIIJIIJJJHIIJIF
@3198530/1
gtctgctgggttgctggtcaccgggttgttgcctaacaggaggtgcactg
+3198530/1
@BCFFFFFHHHHHJJJGGIJJJJJJHIJJJJJJJJJJJIJIIJGGHHIJJ
@4737066/1
cgcctatcagcccatgaaacaaaatgtaatctctgttcttttttgaaacg
+4737066/1
CCCFFFFFHHHHHJJJJJJJJJJJJJIIJJJJJJJGJJJJJJJJJJJIJJ
@1162297/1
ctcattttttctgctaaagcactaccttcagcgggagaccttggctttgc
+1162297/1
?@@DFFFFHHHFHJJJJIJJJIGGGIIIJIJJJJIEHJIJ@FHGIJAHGI
@3199649/1
tggaaggccaaaatttgttcacactgttcctggctgagagtaattcgtcg
+3199649/1
CCCFFFFFHHHHHJJJJIJJJJJJJJJJJJJJJJJJJJJJDGIJJJJIJI
@4235393/1
ggctttgccgcgtgttgctgtacttgaggctgagatgaaggtggtctgct
+4235393/1
CCCFFFFFHHHHDHIJIIIJEEGIJJGIIJJJFHHIJJJJJFGHFGGIJD
@5760104/1
ggggcaccatgacgatagctttattctcattaaggaattccggtttctca
+5760104/1
CCCFFFFDHHHHHJJJIJJJJJIJJJJJJJJIGHIIJIJJJGJBHIGIIJ
@1163367/1
atttacacaatataaatgcaccttcaacaccacactcctcaaggtacacc
+1163367/1
CCCFFFFFHHHHHJIJJJGHJIGIIGIIJJJJJJJJIJIJJJJIDGGHJG
@1164524/1
gctgcgacaccatctgatgcctggtgcggaggctaccttgccgtaggaaa
+1164524/1
@@@DDD0A@DFFDEI@G<<AG>DA1::8?:DE?B?CBF<CAF8A4CCE;A
@642007/1
gtgtttttgagctcatacttaatccaatgacatggggaagtcaattgcta
+642007/1
B@BDDFFFHHFHGJIJJJJJJJJJEIIJJJJJJJJJJIGIJJJJJJIJJJ
@5254073/1
gcccttcatgatgttctggaaaatatttatataaatattctgatgcaatc
+5254073/1
CCCFFFFFHHHHHIIJJJJIIJJJJJJJJJJJJJJJJJJJJJJJJJJJJJ
@115446/1
gcctttgttgctgctgtggtggttcttgcctttgcagctgttgtggtggt
+115446/1
BCCFFFFFGHHHGJJJIJJCHIFHGIJJJJJIJJJIIJIIFGIEHIBGH?
@1665218/1
ctgttgttccattgcttgaggtctggtaattggagcggcttgtctaactt
+1665218/1
CCCFFFFFHHHHHJJJJJIJJFGIIIFHIJJJJJJJJJJJJ00884BC8C
@1165763/1
catattgtttgatatcgccagtccaaattcttggacataggcgtcgttat
+1165763/1
CCCFFFFDHHHHHJJJJJJJJHIJJJIJJJJJJJJJJJJJJJJIJJHIJJ
@6266750/1
catcatattgtttgatatcgccagtccaaattcttggacataggcgtcgt
+6266750/1
?=?DDBD??FHFFIF<GDBHHGHGBCAF@E?DFAFAHGG???FBGF@DG;
@5760983/1
ctcccctctggtatccaaaggcactgttttcaccggaggaatttgtttgt
+5760983/1
8?@DFFFFHGGHFGBHIIIIIIIIIIHHGIAHIGEHGHDGHIIIIIIIIG
@6785702/1
cttttaccattgtacgagtttgagcatcattcattttcttcattgtaact
+6785702/1
@@@FFDDDFFHHHIHGIJCGHIHFGGIJJJJJJJJIJJJIJJJIIGHJJJ
@6785975/1
gttatcaagaaatctaagattgcatcaccgaggaattccagcctttgata
+6785975/1
@@@FDFDFFGDFB@H@EFIGIHIGI9E?CFHGGGDGIEHIC>FHGIIIII
@4237276/1
agaccttgttgttttagggtaatcaaattttatgacaaaattgcaattct
+4237276/1
CCCFFFFFHHHHHJJJJJJFHIJJJJJJJJJJJJJJJJIJJJJJJJJJJJ
@3722431/1
ctctaattaagtaaaaactataaaaataataggctttttaaaataataca
+3722431/1
CCCFFFFFGHHHHJJIJJJJJJJIJJJJJJJJJJJJJJJJJJJJJJJJJI
@3722951/1
ctcccttggcagtaacaagattttcacatggctgcccctttattatccct
+3722951/1
@@@FDEDFDHHHAGHIIBG@FHGIIIIIIHGIIADFEHGGGIIGIIIIII
@643981/1
ctcccatctgcatccttcttttccggaaagaacctagtgtgatggcgttt
+643981/1
CCCFFFFFHHHHHHIJJJJJJJJJJJHIJJJJJJJIJIHIIIJJJJJHJJ
@2690499/1
gttgccttaaaacaatgtcaagagcttggattgcctcctgcggaccatta
+2690499/1
@@@DDDAB?D4CBFF<BCHFFEE;FE<B;B9EFE?EFIEA?6DDDF=FFA
@3202569/1
tttctcgataatcaagtgttggtgcattcataattcgggccttaacttta
+3202569/1
CCCFFFFFHHHHHJJJHHJJJJHHJIJJJJJJJJJJJJJJJJJJJJJJJJ
@7809637/1
gtgccataaccgtacttcatatcattgataattactgtagctgagtaagg
+7809637/1
BBBFFFFFHHHHHJJJJJJJJJJJJJJJJJJJJJJJJIJJJJJGHGIIJJ
@7809765/1
gttcctttttgaattgaaatcacctgctccagg
+7809765/1
@8;DDDAD?FFFA?@GHBCEGGBFC?ACBE9?E
@645842/1
ctgcaattcttggttcaagatcattttaaactgtccttctgacacaccat
+645842/1
CCCFFFFFHHHHHFHIJJJJJJJJJJJJJJJJJHHIJJJJJJIJJJJIJJ
@1167388/1
aggaattccagcctttgatagcaatcggtaaatttttgcctataagaaca
+1167388/1
CCCFDFFFHDHHDIIJJIJGJIIJJJJJIIIHJJJIJJJGJJJJJJJJJG
@2692480/1
ggtgagtaatctctgtatcaacaactgtaccagccggcacattcatattt
+2692480/1
@CBDDFDFHHHHHJJJJJJJJJJJJJJJJJJJJJJJIJJJJJJJJJIJJJ
@2181389/1
ccacacctttgtcaccactatattcaccaaccgttaacggagtttgctgt
+2181389/1
@@@DFFFFHHFHGGHHGGGIEHIJEIBHHEEHEGHCHGDEIIFCHHEGIF
@6786815/1
gtaaaacgtaagtggaagcataagctcccaattctttggtgataagaact
+6786815/1
CCCFFFFFHHHHHJJJJJJJJJJJJJJJJJIJJJJJJJJDGHJJJJJJJJ
@2182836/1
ggtggtcttgttatttcgatacactcttaaacaatgatgtgggaaatcca
+2182836/1
@@BDFDEFHHHHHJIJIIEHGIIIJIJJJJJJJJJJJIJGHIIIJJEHHI
@6789244/1
ggaacggcgacataggtgtctgctcttcacatactcttgttacaacatat
+6789244/1
@@@DDA<8C<AFFH@9CFHE9CFH@FGIIIICFGEE@GFHIGIGGHEHFH
@5764136/1
gttctttcatgatactctcaagatccctgattacttcttctcgaggtggc
+5764136/1
@@@DDFFDHHHHHJJJIGEGEHGHIJGGI@HHGHGHIJJGHIEIGIHG=F
@5764680/1
gcttctattagttcatctatattttttaaggaagtaagtgcaggggaacg
+5764680/1
@?@FFFDFHFHHHIIJJIJEGGGIFIJJJIIGGIIEHIFFHHHGJJJIIG
@119004/1
gagcataataggtaggtgcagggtatgaaactgaacgtgtacacctggta
+119004/1
C@@FFFFDHDFD?EFHFHGGIII;FHHEHIGGGGDFGGGIIIIIIGGGIG
@7813661/1
gttctgttagatataaaattgattcctcatttagataaatttattgttgt
+7813661/1
::8BDDADBD<FBFEDDEE>BFDCHDHI@BDE9FA?EEEDEHGHHBHIGC
@3726731/1
gtaaaacgccaataattgttctttcatgatactctcaagatccctgatta
+3726731/1
CCCFFFFFHHHHHJIJJJHIIJJJJJJJJJJJJJJJIIJIJJJGJJIJJJ
@119416/1
ctgatagcctgcaattcttggttcaagatcattttaaactgtccttctga
+119416/1
C@@DFFFFFFHGBGGIJJJIIFHIIIIGHHGHIIGJGIGIJJJEGHGIJI
@6791258/1
attaagtcttctctgcactgtgacagtcttcaagcactgagttagaatac
+6791258/1
@@@DDDAB:?CF:CFFIIH>C>D?FCCGHICE<E<EEGFEFDGG<GEIIB
@5259767/1
ttgatagagcacggaaggtggaatttttgcattttttataacttctttaa
+5259767/1
@@@DDEFDHHHGHGGGGHAFDADHGIIGIIIFIIGIIAFHGIIGIIIIIF
@5766397/1
ggtgataagaactatttctttaagaatattttggatttcattgatagtat
+5766397/1
@@@DDFFFHHHHHGIIIJIIIHJGHGIJJJGJJJGIIJIGGHI@HFIIJJ
@5260462/1
gttcttttacccccttcagaatataatagtttcaattcatttgatttatg
+5260462/1
CCCFFFFFHHHHHJJJJJJJJJJJJJJJJIJJJJIIJJJJJJJJJJJJJI
@4241328/1
gcctagacttgtgcaccagctaaagaagacttatctttaaacggcagctt
+4241328/1
CCCFFFFFHHHHHJJJJJJJJJJJJJJJIJJJJJJJJJJJJJIJIGJJJJ
@6273309/1
gtgaatttcgagcatgatcaggattggttccaaaattttctctata
+6273309/1
CCCFFFFFHHHHHJJJJJJJJJJJJJJHIJJIJJJJJJJJJJJJJJ
@4241977/1
gttgagtttggtgggtaggggttgtttccctagactgtggttgagacact
+4241977/1
BBCFDFDFHHHCFIJCGIIJJFHIIJJHIJJJJJJJJIJJGIJIJIJJJJ
@7297799/1
gtaacagtaagttcttttttttccttgactatgtttgatgacatatcaat
+7297799/1
C@CFFFFDHGHHHGIJJJJJJJJIJJJIJJJJJJJGIJJJJJJIJJJIJJ
@3205015/1
cgaacacttctaggttacatagtgtatgaacc
+3205015/1
??1=A?;DD<A:A32<A?FF<F:CFF>ED<@3
@6792882/1
ccaagctgctatgagtactatcatcagctggtgtagaattacagaataac
+6792882/1
CCCFFFFFHHHHHIICGHIIJJJJJJJJJJJFHGHIJJJJIJJJHIJJJJ
@6792899/1
atcatttacatcaccgtgatctaatatttgag
+6792899/1
1:1:?DB?4C::2<<?2A133<C@:AEDFA4A
@5263102/1
atttcattgatagtatctgatttgttgtttattagggtagcatttggagg
+5263102/1
CCCFFFFFHHHHHGHIJJJIJJJJJJIJJJIJJJJJJGHIJIJJJJJJJJ
@1676159/1
acaattcttaacattttttctttaaacaaagaacattggattattcttac
+1676159/1
CCCFFFFFHHHHHJIJJJJJJJJJJJJJJJJHIIIJJJJIJJJJJJJJJJ
@2695659/1
ctgctgttgttgaggctgctgtggtctctgctgttgctgttgttgctgag
+2695659/1
CCCFFFFFHHHGHEGEIIGJJFHGHIJJJFIJJIJIGJJHGIDGIJIJGH
@5768227/1
gtgaaatctttaggctgcagctcaaccattttatcggccaacatattact
+5768227/1
CCCFFFFFHHHHHIIJIJJJJJJIJJJJJJIJIIJIJIJIJJJJJJJJJJ
@2187243/1
ggtctcaacaagttccgttttttggagaggcaactcaggataactat
+2187243/1
@@@DAEFFHD?FFHGHIFEFHIIIIGIH=CGHEIIEHHE@??FAGII
@6278454/1
cccacatatcagctgatattctatagataatattggataattgcgaaacg
+6278454/1
CCCFFFFFHHHHHJJJJJJJJJJJJJJJJJJJJJJJJJJJJJJJJJJJJJ
@653309/1
gctgagatgaaggtggtctgctgggttgctggtcactgggttgttgccta
+653309/1
CCCFFFFFHHHHHAFHFGHIJJJJJFIJJJJJDGIJJJJJGGIIJJJJJJ
@1174578/1
cctgggtttaaaatcttcaataacattactcatttctggtaggttctgca
+1174578/1
CCCFFFFFHHHHHJIJJJIIIIJJJJJJJJJJJJJJJJJFHIJGHIJJJJ
@4246045/1
gcaggctggccatgttgaatagcttgctgtggtggtacagcacccggtcc
+4246045/1
CC@FFFDDDFHFFIFIJGIEECFFHIGIJGGI?FG0?BFCG@GGGIIFGG
@7302164/1
ggcctatcctctggaggaattcctttaaactgatccatgatcaatctcat
+7302164/1
@C@FDEFFAHHHHEHHEDHFHGGGHIGFCEH@GFB<FCGDHIIDBD@BDE
@7816874/1
gtttcgtaggcaggtggaggccatcgcctggtcatgcataattcttgtag
+7816874/1
B@@FFFDFHHHGHJ<EHHHIIIHGIIJIJIJDGHJJGIJIIIIIJJJGIJ
@7302753/1
ccatattcttattctttatatttaaattgagatgatt
+7302753/1
;=?DDBDACFHFHIAH>BFBEDAGA4E>D>B9FH9<?
@6278922/1
atttcttctaaattctgctctgataaattagaatcatcccatagcaaatg
+6278922/1
<@@D?D>DHDB?FHF>AGHHEGGH4C<FGGEG@FDFGGGCFH>CCDHGCG
@6280225/1
acccgatgctagctttcttaaatctggttctctaatcatctgattagtag
+6280225/1
CCCFFFDFHHHHHIIJIJJJJJIJHIJIJIJJJJJJJJJJJJJIJIJFGI
@2190258/1
gtaatactttgtagatatcagacatttcttcagggagaatttttaaccat
+2190258/1
@CCADDFFHHHFDHIJJIJGG>HGHHGHGEIGIFIHFGIJ>FHCGGGHHF
@2190721/1
gatttagacattactaccaatactttaagagcatttattgcagcttcttt
+2190721/1
@<@DFDDFHHFFDGGDGHIIJGGIIIJGJJIJJJIJGGIGHIIIJJJJJJ
@5266826/1
atcacattaccacatttctcaaattcagtcttgaaatattatccattagc
+5266826/1
CCCFFFFFHHDHHJJJJIJJJIIJJJHIJJJJJIJJJJJJJJIGIJJJJH
@1174659/1
gcctcatgttataacattatgcagttcattacctaagatatttgttatga
+1174659/1
C@@DFDFFCFDBFFGFGHGICEIHCHGIHGEGIIIIIIIIIIIH?HHEGE
@3208611/1
gcttatacctagtgcttctgtaaaacgccaataattgttctttcatgata
+3208611/1
CCCFFFFFHHHHFIJJJGIJJGHJJJJJJJJJJJJIJHIJJJJJJJJJJJ
@3208818/1
attttacgatatattttttatcaaatg
+3208818/1
@@<DBDBD:DD<:EHFEHIEHIBH@??
@3208975/1
accacctcaaccgaacacttctaggttacatagggtatgaaccgctgcat
+3208975/1
CCCFDFFF3AFFHIIIIIGGIID?F?GHIIIII3B?FHHHIIII>AFGGA
@125874/1
ctcacccatgttaaattttttcagaatcatgtgattttttttcctttcaa
+125874/1
@@@DFFFDDDFHHIDHCIIDGJIGIEHIIGGFHHDGIHGGIIJCHGIIEF
@3735839/1
ccctaggcaaggtacagcctcaccacctcaaccgaacacttctaggttac
+3735839/1
CCCFFFFFHHHHCGHIJJJJJJJJJJJIJJJJJJJJJJJJJJJJJJFHHF
@3736122/1
gacactgactaaaatattgttcaagttcacgaggag
+3736122/1
@<@DFFEFHHHHFIIGGEEIHGIJI@HICHHEHJGH
@657264/1
ccataaccgtacttcatatcattgataattactgtagctgagtaaggagt
+657264/1
C@CFFFFFGFHHHBHGFAHHIHIIIIIGIHIIHG?BGGIIBG??FGGGH?
@3736764/1
cttaatgatatcagtcagcttacaagccttagtaagcataaatttatgga
+3736764/1
CCCFFFFFHHHHHJIJJJJJJJJIJJJJJJJJIJIJJJJJJJJJJJJJJI
@3737793/1
gcctatgactcccaagctgctatgagtactatcatcagctggtgtagaat
+3737793/1
B@@FFFFFHGHHHIEFHIIIGIIJJJHHIGIJIIIGJJJJJIDHDDFHIE
@4750668/1
cgacaaacgccatcctctcattcttagttgtaacaactaggggcaccatg
+4750668/1
CCCFFFFFHHHHHJJJJJJJJJJJJIIIIJJJJJJJJJJJJJJJJJIJJJ
@4751182/1
ggtaaatttatcgcaaggtaacgtaaaacaatatctattcaacaaaggaa
+4751182/1
@@@DFFFFHGHHHJJIIICEHIJHIG?HGIBBGHCH>GDHGIIEIGGGHJ
@1679400/1
gcctctgttgctgctgaggctgttgttgccactgctgctgctgaggctgt
+1679400/1
@@@DFFDDHFGHHIJIGIIGIJHIIJJGJGIJGIGIJJJIGIIGGEGIID
@7304167/1
gaatggctggttttcaccaacattccagctagttggagatccatagcgca
+7304167/1
@<=DDDA?FACBBF4AA@H;EFIB9?AFCB?E?ED@BFFIFB?9??306?
@2700492/1
ctttttgaattaaaatcacctgctccaggtaatggaaaatcctgaggagc
+2700492/1
@@@DDBDDFHHHFEHEBGII9ECFHIGII9?F>FGDH9CFFGIHHIIIII
@3210375/1
ggttgctggtcactgggttgttgcctaacaggaggtgcactg
+3210375/1
@@?DD?BAFC?DBEEGB<ACCGHGDHEFHIA;FHB::BDD4D
@4249981/1
atataagattacaattcttaacattttttctttaaacaaagaacattgga
+4249981/1
CCCFFFFFHHHHHGIIJJJJJHIJJJJJJJJJIJIJIIIIJHIIJJJJJC
@2701100/1
cggccacttctttgaactaagtacagcgaaattcttattcgattgaagta
+2701100/1
@@@FFFFFHGHHHIIIIJIJJIIIJIIIJIIJJIJJIIJGJJJJJHII?F
@6282038/1
cacagaataatcttgtatgatgtctcttttggactacaataaaagttatt
+6282038/1
@@<DFFFFFHDAHGIGGGHIEHIHEGGHEHCFGIIAHEIDGGJHEDEGIE
@128648/1
gttattggtttccttatcagtaatctcgaatctattatctcttggacaag
+128648/1
CCCFFFFFHHHHHJJJJJJIHJHIJJJIJJJJJJJJIEHIJJJIGIJJJJ
@2192888/1
gagtaattcgtcgcgcattctgttgtatatttatgctcacttcaccaaca
+2192888/1
CCCFFF;DDHHHHIIIIGEHIIIIIIIIGIGIIFGHGEIIIIGIGHGIGG
@4250976/1
gttgctgttgttgctgaggctgctgtggtctctgctgttgctgttgttgc
+4250976/1
CCCFFFFFHHHHHGIIGIJIGJGGIHGGBFGCFCFDHGHHEGIDHG9BFG
@2701680/1
gcagcattaagtcttctctgcactgtgacagtcttcaagcactgagttag
+2701680/1
@@@FFFFFFHHFHIIJJJJIIJJJJIFJJJJHGHIEIHIJJJEIHJHIGI
@5267803/1
ctggagctggatgagtgacatcagcgccaacaacaatgacaggtttttga
+5267803/1
CC@FFFFFFHBHFGICEBFHIIIEFGGIGHHGGIGDDHIICHIHIGIII@
@6282539/1
gctagctttcttaaatctggttctctaatcatctgattagtagtaacgat
+6282539/1
CCCFFFFFHHHGHJJJJJIJJJJJJJJJJJJJJJIJJJJIGIIHIJJJJJ
@5268397/1
ggaaaattaatttttattaagaagccaaattgcacctcacacctggcact
+5268397/1
@@@BDFFDFGFDHIJJIIIJIJJJJJIIGGHFGGHEGEIIEFGGGGIJGI
@2195147/1
ctttttgcagcttcttcaagagggatg
+2195147/1
:?;?D>?D<FDHA:EABFFH<A;:@<A
@1682188/1
cttgcctttgttgctgctgtggtggttcttgcctttgcagctgttgtggt
+1682188/1
C@@DFFFFGHHGHJJJJIIEGHCGG@EEHIIGIGBHIJGHIEIGIGBFG/
@7822005/1
gttggccttagtagaattataaaataaatacaaatacagaaacttagttg
+7822005/1
CCCFFFFFHHHHHJJJIJJJJJJJJJJJJJJJJJJJJJJJJJJJJJJJJJ
@5774812/1
ggctattttagcatggaatgtaatctccaagttgtgaatcaatttcagga
+5774812/1
?@@B=DEDFFHDDGFCGBHGIFIHIE>DFFG?FEHGBGCEGHEEHIEDAB
@6284439/1
ctcagagctaccttggcagctgctaattttgcttggtgtttgttttctcc
+6284439/1
<?@DDBBB8ADDHBF;GCG=G?B:EH@HAEB:?GCH?C:?DBFE9?9BD@
@1176681/1
cgcacaacaaacacttggggagttaaatcaacatcagctgagatatactc
+1176681/1
@CCFFFFFDFDDDG@HGEGGAGFFHFGIIJJJIGIJJJFIIGGIIJGGII
@3213370/1
ggcacatccacgatttcggcagtttttacctcattttcactcagaagaaa
+3213370/1
@@@D?DDDHFHHHGG1F;E?CFFDHGHHIIICDHIIIIIG>FHIBHII@G
@1177763/1
tctcattcttagttgtaacaactaggggcaccatgacgatagctttattc
+1177763/1
CCCFFFFFDFFH?FHCGEEHHHIGHBBGGGGIIIIEIDAFFEEHGGGIEH
@2703653/1
ggagcagacgcagtaggacaagaacgtgtagagatgggttcatttacctt
+2703653/1
CC@FFFFFHHHHHHJJJIIJJJJJJJIJIJJJJJJJJJGHJJJIJJJJJJ
@5775801/1
atagctactgcataagacagatgaaattctggattgttccaactacagga
+5775801/1
CCCFFFFFHHHHHJJJJJJJJJJJJJJJJJJJIJJJJJJJJJJJJJJJII
@1178248/1
cagagaccacaacagcctcagcaacagcagagaccacagcagcctcagca
+1178248/1
CCCFFFFFHHHHHIIJJJJJJJJJJIJJJJJJJJJJJJJJJJJJJJJJJI
@2198360/1
ctggagctcatcaagcttcggtccgactgatgatttgaggttcttgtgga
+2198360/1
C@CFFFFFGHHHGJJJJJJJJHHIJJJJJHJJJJIJJJJJHIHIJJHJJG
@2705984/1
gagaatttttaaccatttacacaatataaatgctccttcaacaccacact
+2705984/1
@@@DDFFFHGHHHGIJJJJJJJJJJJIJJJJJIJIJJIIJJJJJJJJJJJ
@2707358/1
gccacatcaatgttaaggaatggtttccaaccaataattgcagactggaa
+2707358/1
CCCFFFFFHHHHHJJJJJJJJJJCHHJJJJIJJJJJJJJJJJJJIJJJJJ
@2708715/1
ctttcaagaatatactcccgtgtgatatgatatgggttgctgtttacacc
+2708715/1
@BCFFFFFHHHHHJJJJJJJHIFFHIJJJJIJJGJIFHIJJJIIIJJJIG
@2708842/1
gctgagatgaaggtggtctgctgggttgctggtcactgggttgttgccta
+2708842/1
CCCFFFFFHHHHHFHIHIJJJJJJJIJJJJJJJJJJJJJJFHIIJJJJJJ
@4253346/1
ttgctgtctttgtgtcttgcacgacctttggattgaatataagaccttgt
+4253346/1
@@@FDFFDDHGFFIGGGICEHIIDHIGIGIGIGHGHIFDEGIIIIIIIII
@7823551/1
gcaggtattgcattggtataagcatttgcttctgattcttcttcatcagt
+7823551/1
CCCFFDFFHHHHGJJJHGJJJIJGJJJJJJJJJJIJJGIJJJJJJIJJJG
@3740337/1
gatctaatatttgagcagaaggtgctggtgcatgtaatactttgtagata
+3740337/1
CCCFFFFFHHHHHJJJJJJJJJFHIJJJJIJJJJGIIJJJJJJJIJJIII
@7823890/1
cagctggttgccttaaaacaatgtcaagagcttggattgcctcctgcgga
+7823890/1
CCCFFFFDHHHHHJJJJJJJJJJIIJJIIJJJJJJJJJIJIJJJJJJJJI
@7824275/1
tatatataagattacaattcttaacattttttctttaaacaaagaacatt
+7824275/1
CCCFFFFFHHHHHJJJJJJJJJJJJJJJJJJJJJJJJJIJJJJJJJJJJJ
@3740920/1
ccaacagtaagacatggtagatgaggatactttaatctaatattatattg
+3740920/1
@@CFFFFEHHFHHJIIJCIHDHIJJDDHGIJJIGEGIJJGIJJJIJJIJG
@6803448/1
ctttctttttttgttagactgatttgatagagcacggaaggtggaatttt
+6803448/1
CCCFFFFFHHHHHJJJJJJJJIJIJJJJJJIJJJJJJJJJJBFHGIIJJJ
@132101/1
cttctaacctgttcttcttgaagttggttcagctgtagtctgtctgcatc
+132101/1
@@@DDDD??CFF<CFGFDFHHEBHIECCFAHEECFDFFIIFFGGGIIIIF
@5777828/1
gtggtctctgctgttgctgaggctgctgtggtctctgctgttgttgctgc
+5777828/1
@@?BDFFFHFAHDCCFGHGIGEEEGGFCCE@9:9??FGGGDDFF@FHIDE
@3742039/1
atgcctcagagctaccttggcagctgctaattttgcttggtgtttgtttt
+3742039/1
@C@DFFFFHBHHHJJGHIJIJIGIHIJJIHIGIIGIIIIICDGCGGHHHI
@6806464/1
cttatctctcttgacagccctatacctatttacatgcctagacttgtgca
+6806464/1
@@@DFFDEHHGHFIIJGIIJJJGGHHHGHJJIIIJIJGIBECHEDFGEHH
@4254903/1
gccactgctgctgcggctgttgttgcctctgctgctgctggggctgttgt
+4254903/1
CCCFFFFFHGHHGJJJJJJFHJHIIIIIJGJJGIIJIJJIJJJJIIGIFG
@4254949/1
ggagaatggaaggactaggacctggatggccttccaattctggctggtga
+4254949/1
CCCFDFFFHGHFDIJJGGIIJIJJJIJIIIJJGGIGIJIIJJIHIJJFHB
@1685464/1
gggaattctaagagggtacacaattcaggcactaatgtctcttcaaaatc
+1685464/1
@@@DDEFFHDHHFIII<<EGGEGHGJIIJJFGIDDFBDFGGGGGBEFFHG
@7306930/1
gtcatggtctcaacaagttccgttttttggagaggcaactcaggataact
+7306930/1
CCCFFFFDFHFHGIJGGIIHIHFGHIJIJIIJFHIJGIIJJIJGIIJJIJ
@3214732/1
ctttatcgtaacggtcatttctttttcttgatctctttcattatcgtaaa
+3214732/1
C@CFFFFFHFHHHIHIJJIJIIJJJJJJJJHJIJJJJJJJJJIJJJJJII
@4255656/1
caacaaatctcttaatgatatcagtcagcttacaagccttagtaagcata
+4255656/1
CC@FFFFDFFDFFIGIGDHIGIIJJIJIEIJGGHIJIGIIIHHIGHHDHI
@661655/1
gggcttactaagggagttttcttgatcattttcgtttacccagagaggaa
+661655/1
???DDDDDDDADDE:C<CFEEFEBCFEFEIIIIIIIICCDDEIDDDDDII
@134296/1
ctgataaattagaatcatcccatagcaaatggtatttggtaggacgtgct
+134296/1
CCCFFFFFHHHHHJJJJJJJJJJJJJJJJJJJHIIJJJJHIJJJJJIJJJ
@662775/1
aggctgttgttgccactgctgctgctgaggctgttgttgcctctgctgct
+662775/1
@C@DDFBDHDFFBC<C?CDFBFHB@GD9AECGGFGF?D@DGIGIAGII>3
@4755220/1
ccacgatttcggcagcttttacctcattttcactcagaagaaataatatc
+4755220/1
@@;B?DDDHH??:@FE@@FHGDE?:EGI?F?GBFCFE30?DFEGHIGIG?
@6286107/1
ctgctgttgctgttgttgctgaggctgctgtgg
+6286107/1
@@@DDDDDABFFHIGEFFAIGEH;:AABBBEFH
@7826052/1
ctccactgaaccaaatcggctccttgaatgaatttttcattcctccatac
+7826052/1
CCCFFFFFHHHHHJJJJJJJJJJJJIJIGJJIJJJJJJIJJJJJJJJJJJ
@5271771/1
cttccaaaaaaatacagcaagtctggtaaatttatcgcaaggtaatgtaa
+5271771/1
@@CFFFFFHHHHHIGIIIJJJJIJIIHGIGIJJIJJIIIGIJDFHJJGIJ
@1182999/1
gctgcgacaccatctgatgcctggtgcggaggctacct
+1182999/1
@@@DDAADH0<CDEGEIE<FGECC@CFFBAG:D?B=CB
@4756845/1
gggaagttttatttacatttttgcctgaacacattgggtcgccataccta
+4756845/1
BCCFFFDEHHHHHJIJJJJJJJIJJJJJJJHIIFGIIJGGGHJIHIJJJJ
@1687967/1
gtttccacaacaatttctcttcctttttttggatctgaagggcggtcccc
+1687967/1
CCCFFFFFHGHGFHIIJJJJJJJJJJJJJJJJJJJJJIJJJJJJHHFFED
@6287847/1
tgacccttcacactcatcaagaacttggtaaactcttagatcttcatttt
+6287847/1
CCCFFFFFHHHHHJJJJJJJJJJJJJJJHHIJJJJJJJJJJJJJJJJJJJ
@7309421/1
tccaattgcattccctttcacactagggacatgaggtgaaattattggta
+7309421/1
CCCFFFFFHHHHHJJJJJJJJJJJJJJJJJJJJIJIEHHIJJJJJJIIGH
@1185409/1
tctagcctttcataattcataacgtcattagcagagctcgctactaaggc
+1185409/1
CCCFFFFFHHHHHJJJJJJJJJJJIIJJJJJJJJIJJJJJJJJJJJJJJI
@4757486/1
ttattatattactcctaattgaagagccttttcccaaaatcataccatta
+4757486/1
@@@FFDDBHFDDFDHIIEDIFGIEECGHIGIHIIJGGFEDHJJIIGGGJJ
@4757923/1
cttgcctttgttgctgctgtggtggttcttgcctttgcagctgttgtggt
+4757923/1
CCCFFFFFHHHHGIJJJJIJIIEHIIHIIJJJJJJJIIHHIIIFIGIIJ9
@2710227/1
ctgctgctggggctgttgttgccactgctgctgctgcggctgttgttgcc
+2710227/1
CCCDFFFFHHHHGJIFHHHICHGHHJGGEGHJJJJJJJJHHIGCHBGHJJ
@1690125/1
ggtgcgttaacttttggtggctttattatattactcctaattgaagagcc
+1690125/1
?@=DDFDDFHFHHIJJIIJIIJGIIJJJJGIIGEHIJJIJJIJJJJIGIG
@2205020/1
cttatgtctaacacttcacacataaattcgataacaggctgagctttata
+2205020/1
C@CFFFFFHDBHGIJJIGIIJGIJJJJJHIAHHEIGHIGHE@HEGHIGIJ
@1690789/1
gtcggcagctgggaatcctttgtgagccacatcaatgttaaggaatggtt
+1690789/1
@@@FFFDDHFBBDDH?FHGIGCHGGEGAFBFHGBHFFHIIIIIIIGIGHG
@3219787/1
gggaggtggacctctttgtgcccatggagtttgacctctaggaccagttt
+3219787/1
@C@BDD2BDBFBHGHIIFAFCHDHGIIHHC@@H>CDHDHIIIAB2@FHGI
@6810568/1
aatataatagtttcaactcatttgatttatgcttaataagcattacagca
+6810568/1
??;DDAAD:DFBFFFFF9<A<AE<CFHII9HFFFEBFCEAA4CEGEFG9C
@667793/1
caagaggagagcttttattgaatagaataggaatgtcaggtgcgttaact
+667793/1
C@@FFFFFHHHGHJJJIIIJJIJJJGGHIJJJIJJGIJJJDGHHGHIJIG
@3746890/1
cgacctttggattgaatataagaccttgttgttttagggtaatcaaattt
+3746890/1
CCCFFFFFHHGHHJJIJJJJJJIJJJJJFHIFHIJJJJICFGIJJJIJJJ
@669043/1
ctgtcaattcaccaggtgatatatttttgcatctgttataaatgtaggaa
+669043/1
CCCFFFFFHHHHHJJJCGIJIJJJJJJJJJJJJJJJJJJJJJJJIIJJIJ
@669352/1
gtcctgttggtccattaatataaaatggttcaacttctttggtgtac
+669352/1
CBCFFFFFHHHHHJGIJJJJJJJJJJJJHHJJJIJJJJJJJIHIIJJ
@1186940/1
gtcgtgagaagctgcaacggctgctatagatggaacgttgatctggtctg
+1186940/1
@@CFFFFFGHHHHJJJIGGEGFAGG@?9:9?FGFHBGGHIDIDDGG8BFF
@7829598/1
catactccttgtcttacaggtaccggtctttctcgataatcaagtgttgg
+7829598/1
CCCFFFFFHHHHHJJJJJJJIIJJJJIJJJJJJJJJJJJJJJJJGHIIJJ
@1187661/1
ccaggtgatatatttttgcatctgttataaatgtaggaagttatcaagaa
+1187661/1
CCCFFBDDHHHHHIIIJJJJJJJIJJIJJIIJGCHGEGHIBGIIIIIJII
@3748195/1
gctttttttctttctaattcttcaaggagtccttcatcttcttcagattc
+3748195/1
CCCFFFFFHHHHHJJIJIJJJJJJJJJJJGHJJJJJJJJJJJJIJJJJJJ
@3748730/1
ggaagtaagaggtctttcatttaatgttttttgaaaagcctcacttgttt
+3748730/1
C@CFFADDFHHFAAGFHEAHGGGGIIIIGIIIIIIIIIBHGHGHHHHIII
@143072/1
acccaatgtttctagcctttcataattcataacgtcattagcagagctcg
+143072/1
?8:4AD>DC?C??:CEEECFIEEEEIIIEEEAFF@EDCD@DEICDCDCBD
@4764651/1
ctgctgtggtctctgctgttgttgctgctgctgttgttgttgctgctgtt
+4764651/1
CCCFFFEFHHHHHGHIIIHIJIGJJIJJJJJJJFHIIIIGEHIJIGIIHI
@3751261/1
gccactgctgttgttgaggctgctgtg
+3751261/1
@7@;?B:B<BA:DGFEFBD@;:?<FH3
@145495/1
gttataaatgtaggaagttatcaagaaatctaagattgcatcaccgagga
+145495/1
BB@FFFFFHHFHHJJJJCFJJIJIIIJJHHHHIIIHIIIIGHIJJJGIIJ
@1188184/1
gttgctggtcaccgggttgttgcctaacagg
+1188184/1
@??=D>=AC=AAD@6F<ACGF>9?B?@CF?;
@1188931/1
catgacaatagctttattctcattaaggaattccggtttctcaaaacatg
+1188931/1
BCCFDFFFHHHHHJJJJJJJJJJJJJJGJIJJJJJJHIJJIJIJJJJIJJ
@6813325/1
gtcactattaaagttgatttgtcttatcgacttgacaattttttcttttc
+6813325/1
CCCFFFFFHHHHHFHIJJJJJJIJJJJJJJJJJJJJJJJJJJJJJJJJJG
@2206879/1
ggtagctttaatcatagttgatgtctgcatatcagtcagcttcttaatgc
+2206879/1
;81:ADDBFFB?<<CEGIIIDHFAC@BEAEHFHDHHCBFC<@CCB?D9FB
@4263094/1
gctcaaacatgcaaatgtgacattattgactaaggccgatctgaggtctg
+4263094/1
CCCFFFFFHHHHHJJJJJJJJJJJJJJJJJJJJJJIIJJJJJJIJJIIJI
@7312730/1
tgttgctgttgttgctgaggctgctgtggtctctgctgttgctgttgttg
+7312730/1
@@CFFDEFDFFFHIIIGIEGIIEGHGHGICGHIHGHDHFHGHHE?FEBFF
@2714885/1
tcgcagcctcttgttttgcttctttttttgacctacccttgccgacagca
+2714885/1
CCCFFFFFHHHHHHHIJJJ@HHIJJIJJJJIJJJJJJJJJJJJJJJJJJH
@7313209/1
gttgtaacgattggaaaaataatcagaataagaacggtattgctctgcag
+7313209/1
@B@FDFFDHHHHHJJIJJJIJJJIJJGGJIIIIIJJJGHIIJJIJJIJJI
@7313785/1
ggcactcggagtgaagcaattgaagaatggtggaggtggttggatataat
+7313785/1
CCCFFFFFHHHFHIJJJJJJJJIJJIJJJJFHJIJJDGIHIJJJJJJJJI
@6294107/1
gttcatccataattcagaaagaatatacacaacagacaactctgtactgg
+6294107/1
CCCFFFFFHHHHHJJJJJJJJJJJIJJJJJJJJJJJJJJJJIJJJJIJJJ
@3222881/1
ctgttttgtagaagccttaccttcagctgagtgagttaaaacagtacatc
+3222881/1
@CCFFFFFHHGHHJJJJJJJIJIIJJJJJJJEHIIIIJJJJJIJIIJGIG
@5785136/1
gtctccttcaacaatcgtcggtacaatgtaatatgagttttctttgtttt
+5785136/1
CCCFFFFFHHHHHJJJIGHJJFHIJJJJIJJJIJJJJHIJJJJJJJGIJJ
@2715626/1
aggtgaaattattggtatttcttttttccaaattgcctctccattcaatt
+2715626/1
@BCFFFFFHFHFHJJCGHJJIJJJJJJGGIGIIIIIJJJJJIGIIIIIJJ
@671985/1
gaaataagaaagcaagagaaggaagtgaggtacacagttgcagtcctgag
+671985/1
CCCFFFFFHHHHHJJJJJIJJJJJJGHJJJGDHJJIJIJJJJJJJJJJJJ
@7833079/1
gcagcttcttcaagagggatgggctctgaaggttgtattgttctggtatt
+7833079/1
CCCFFFFFHGHHGGDHIDHGIGGGJIIJIGJGCFHGIJIIBGIJJIFHGH
@7833144/1
ggagaccttggctttgccgcgtgttgctgtacttgaggctgagatgaagg
+7833144/1
@B@DFFFFHGHFHJJJIJJJJEHGIJJJJJJJIIJJIJIJJGG@GGJJJJ
@3752262/1
ttatatttgattcagtttcccgcttctttccaaatctggacattatattg
+3752262/1
@@@DBDFFGFHHFIJJIJIJIJIIJGGHIGIICDHHIEHHIEEEIIIIIG
@7315159/1
ggggttgtttccctagactgtggttgagacacttgctggggaggtggacc
+7315159/1
@@CFDDFDHDHGHJJJJGIJHHJIJJIJJJJJJIIJIJJJJHJIFIIIJJ
@145818/1
aggggaacgagaaccaatttcttttttaaaataatcagcaaaatccaaaa
+145818/1
CCCFFFFFHDFFFIJJIHIIIIJJJJJIJJJJJJJIJJIIJJJIJJJJJJ
@6295222/1
catttcttcattttcagctctggctattttagcatggaatgtgatctcca
+6295222/1
CCCFFFFFHHHHHJJJJJJJJJJJJJJJJJJJJJJJJJJJJIJJJJJJJJ
@1191801/1
ctctaactaaaaattcttttttaagtaacaaagcttcagtaaataacaaa
+1191801/1
CCCFFFFFHHHHHIJIJJJJJJJJJGJJJJJJJJJJJJJJJJJJJJJJJI
@7315712/1
gcgaagtacataactttctttgtatctgcatgaacggtaatagctcgtgc
+7315712/1
CCCFFFDFHHHHHJJJJJJJJJHJJJJJJJJJJJJJJHIJJJJJJJJGJJ
@4766143/1
gtcttcctctatttcttgattattaatagtttcagctggatagtggtagg
+4766143/1
CCCFFFFFHHHHHIJIJJJJJHJJJIJJJCJIJJIIJJJJJJJHIIDHIJ
@6296007/1
gctgaggctgctgtggtctctgctgttgctgttgttgctgaggctgctgt
+6296007/1
@@@DBBDFHGGFHIHJGGGIIGGFGD<AEFA?CG?FGGHBF3?@;;DG>9
@5786645/1
gtccacttggtttatgccattgtcatcttttttcgtaggcacaataa
+5786645/1
@@@D?DFFHH?CFFGHIDHHHIIGIIEHGGIIGIIBBFD<FFBGHHI
@5280735/1
cgtttttattatcgcttctaattttttctctcatttctgggattaaaatt
+5280735/1
B@@FFFFFHHHHHJJJJJJJIJJJJJJJJJJJJJJJJJJJJIIJJJJJJJ
@3227923/1
caacaacagccccagcagcagcagaggcaacaacagcctcagcagcagca
+3227923/1
CCCFFFFFHHHHHJJJJJJJJJJJIJIJJJJIJIIJJJIJJJJJJJJJII
@149598/1
gcttgtctaacttgaccaacggtaaaagcaggaggttgttgcatcctttg
+149598/1
@@@DDDDDA=CFFEEGDECFBFFH;EHHEHBHBCGHCB:FEGCHDGBDBH
@5282390/1
ccacgatttcggcagcttttacctcattttcactcagaagaaataatatc
+5282390/1
@@<BDDDDFFFFFFG1CGII@CEE<EF@@G??FGF;GGFCDFCGFFIICB
@4767270/1
gctgctgctgctgttgttgttgttgaccccatggttgtcgaggaggtccc
+4767270/1
CCCFFFFFFHHHGIFIGIJJIJ?FFGIGIIGHHICFDGHEDGI?FH7=B@
@6296366/1
gtaacttggcccgcaacaattgtacacaactccataggaagcgccaaagg
+6296366/1
@=@DDFBDHHDFHGGHIII?FGHEEHGIIIGGHHDGGHIIICHGIGIEHE
@7317332/1
cgtacttctagcattagaagtttcttctccagctaaggctgtatc
+7317332/1
@@@D?BBDFD<FDGDF?<<A<3CCAHH>?FCAFFI99EG?81:11
@4266513/1
tataagaacaatgagtgagagcttgcaagaggtaacttctgtcttgaaat
+4266513/1
?;?BDDDDHD?ADCB<E>BEFGCHCGH>9C??EEHGIBB?DHIG>BF@>F
@5283387/1
gaggtgaaattattggtatttcttttttccaaattgcctctccattcaat
+5283387/1
B@CFDDEFHHHHHJJJEHHJJJJJJJJJJJJJJJJJJJJJJJJJJJJIIJ
@4769428/1
gggtgagtaatctctgtatcaacaactgtaccagccggcacattcatatt
+4769428/1
@CCDFFFDHHHHHJJJIJJJJJJJJJJJIJJJJJJJJJJJJJJJJJIIJJ
@7318319/1
ctgattacttcttctcgaggtggctgcagtttccatatcatattatacct
+7318319/1
CCCFFFFFDHFHHJJJJJID@CFHGJIJJJIJJBCIIJJIBGIIIJJJJJ
@2720963/1
gtaacggtcatttctttttcttgatctctttcattatcgtaaattgtcac
+2720963/1
CCCFFFFFHHHHHIJJJJJJJJJJJJJGIJJJJJJIIIIIIIJGJJJJJJ
@4769973/1
atcaacaactgtaccagccggcacattcatatttctcccatctgcatcct
+4769973/1
CCCFFFFFHGHHGJDHGIJJJJJIJJJJIIGIJIJJJIJJIJJJJJJGIG
@5284368/1
gtcatttctttttcttgatctctttcattatcgtaaattgtcacggtctc
+5284368/1
CCCFFFFFHHHHHJJJJJJJJJJJJJIJJJJJJIJJJJJJJJJJJJJJJJ
@151785/1
gtcgggacttgaaaagaaagaccttcccactggggtgtatgtcattg
+151785/1
@@@DDD?DFBDFD<4CBEF@AG;E??ECBFG@9DFFA0B8<8==<FC
@2213374/1
caattgttgagtgaagtttctgagagcatcttctctaactgtcctttgag
+2213374/1
@@CFFFDBHHHADHHF<AIHCHHGGG?@GFGFDBFGCBEEC@FCFHIC@F
@675387/1
gttgctgctgctgttgttgttgctgctgttgttgttgttgttgaggttga
+675387/1
@@BFFFFFHGHHHGIIIHIHIIJJJIJJHGDIBHHJBCGDGGBBDF9B;?
@7838890/1
ggcaggtggaggccatcgcctggtcatgcataattcttgtagaagaccaa
+7838890/1
@C@FFFBDFHHAAHIGHBGIIJFHIJJJJIIGIIIIIIJJGGIJJJJGIJ
@7839296/1
ctcttctgttgtttcaattttggcagtatgcaaatattgtggaccatcac
+7839296/1
@@@FFFFFHHHHGI>EFGHGHJIJJJJIIIIIJJJJIIIJIGGHIJJIJG
@677197/1
cttcttctatcacatcggaggcaaccaatatgttcgtctcacccatgtta
+677197/1
@@@FD?EDHBHHHIEHIIDHHIIB@?BBGC@@FEBEECC>BBGH;DF8BG
@677224/1
ctaatattgatgttttattttcagtataccttataccgctatcatcctgg
+677224/1
CCCFFFFFHHHHHJJJJJJJJJJJGJJJJJJJJJJJJJJJJJJIJJJJJJ
@1196922/1
gtaagacaacaatcacaagttttacttcttctttaagacactgactaaaa
+1196922/1
@@@ABDDDBHDFDHEA:<CECFHEA@HCFHCHIGA>CEFGGHE<?BGEHG
@678220/1
ctgtggttgagacacttgctggggaggtggacctctttgtgcccatggag
+678220/1
@CCFFFDDGFHHHJJJJJJJJJJJIJIHIJEIJJJIJJJIHGGIIIJIGI
@3756268/1
gcggagctcttcagcatttagcagcatcgtgatacgatgtaatattgaag
+3756268/1
BCCFDFFDHHHHHJJIIIJIIIIJJIIGICGHJIIJIIEIIIJIIJGGEH
@4269628/1
cagagaccacagcagcctcagcaacaacagcaacagcagagaccacagca
+4269628/1
@@@FFFFFHHGHHJJDHHGGIIIIIGIIJIIIJJJIJGIJIIIIJIJCGI
@2723808/1
caaacacttggggagttaaatcaacatcagctgagatatactcatattga
+2723808/1
CCCFFFFFHHHHHIIEHHDHGIJJJJIGJJIJJIIJJJJGIIIJJJJJJH
@2215465/1
atattactgacctcaaccgtacttctagcattagaagtttcttctccagc
+2215465/1
@@@DDDDD<CDFFEEGIB8FFFIIIIIHIIIIIEFFDGIIFGIIIFEEFE
@2724782/1
ctcattttcactcagaagaaataatatctcagcaccaattttatgatttc
+2724782/1
CCCFFFFFHHHHHJJJJJJJJJJJJJJJJJJJJJJJJJJJJJJJIGIJJJ
@6302390/1
ggtcatttctttttcttgatctctttcattatcgtaaattgtcacggtct
+6302390/1
BCBFFFFFHHHHHIJJJJIJJJJJJJJJIJJJJJJIJJJJJJJJJJJJJJ
@155438/1
gtgacagtcttcaagcactgagttagaataccaacctgaatttcagcaat
+155438/1
BBBFFFFDHHHHHJJJJJJJJJHGHJJJJJJJJJJJJJIJJJJJJJJJJI
@7321593/1
cgagacaacgtgatataactatgaagaatcatgtgataaaaaatagcagc
+7321593/1
CCCFFFFFHHHHGJGIIEHIJJIJIIJIJJJJJGHIJFHGIJJJJIAHIG
@3760587/1
gctaatatcctaacgttatcaggttttgggtagttgggtaatattttgat
+3760587/1
CC@DFFAFFHFDDHIHIGHIHEHFFHHIII??EDGGGI?BFHIIGIJJIJ
@4272482/1
gctcacttcaccaacattcatgaataatggaaaatcacatagcttcggcc
+4272482/1
CCCFFFFFHHHHHJJJJJJJJJJJJJJJJJJJJJJJJJJJIJJJJJJJJJ
@4776658/1
ccttgaacaaatttacctaaagcaacaacacaattgtcg
+4776658/1
@@@DAD:=?DB<C:<<<EBFHE>GDFE=3CCFBF<C1:C
@4776908/1
atcttcatcatccaagccgtaatgaatggtgttgctttcgcagggtaagt
+4776908/1
@@@BDDFFHBFFAHGCBFHHGIJEHGGHFGDFHDHIGHEHGIIE<088=8
@4776926/1
ggtatttcttttttccaaattgcctctccattcaattgaagaagcaattt
+4776926/1
BBBDDFFFHHHHHJJIIIIJJJJJIJJJJJJJJJJJJJJJJJIJJIIJJJ
@4777153/1
tgaaccaaatcggctccttgaatgaatttttcattcctccatactccttg
+4777153/1
CCCFFFFFHHHHHJJJJJJJJIIJJIJJJJJJIJJJJJJJJJJJJJJJJJ
@6302890/1
cctgttcttcttgaagttggttcagctgtagtctgtctgcatctgtatat
+6302890/1
CCCFFFFFHHHHHJJJJJJJIJJJJJJJJJJJJJJJJJJJJJJJJJJJJJ
@2217012/1
ctcgataatcaagtgttggtgcattcataattcgggccttaactttagtg
+2217012/1
CCCFFFFFHHHGHFHHIJJIIHFHIIIIIEHIJJJJIJJJJIJJJJJJHI
@2726428/1
gttgctgtttacaccaacgataaaatcaggctttatgtttttgtattctt
+2726428/1
CCCFFFFFHHHGHGIIIIJIJJJIJJJJJJJJJJJJJIIJJJJHIJJJJJ
@2218014/1
cccgattctatttcttggtcatcagtttgagatactgtaatgcattgtag
+2218014/1
81=DD6DDHFFDH>D>F>EFCHFHE:EH@GGG>FGE>9C@FHBHEEGBGD
@1198893/1
cctcaaccgaacacttctaggttacatagtgtatgaaccgctgcattaaa
+1198893/1
@C@DDDFDDDHFFGGIIIFHCAFDHGGDEHG?FDGFCEHIGAEEEHGHGG
@2219189/1
ggcactaaactgtaaagggcttcactgcaaaagtttgatcaaataaacac
+2219189/1
CCCFFFFFGHHHCGGIJJJJGIIIIGHHGIJJIEEEGGHIIIGJGIGIIJ
@2220835/1
ctgcacaccacggtcccattgtgtttaatacttctaaaaagtcatcaata
+2220835/1
CC@FFFFFFHHFHGHIJJJIIHHFHIJJIIJJJJJJJJJJJBCGGIIJJJ
@5292615/1
ccacattccattccatgatttattaaacccgatgctagctttcttaaatc
+5292615/1
8?@DDDFFHHFFHGIGIJIIJGHHGGFGIJIAHAGGHHGIEGGIIIIJGG
@5292943/1
caagaaaaaaggttcttttacccccttcagaatataatagtttcaattca
+5292943/1
CCCFFFFFHHHHFHIJJJJIJJJJJJJJJJJIJJJJJJJJGHIJIJJJJJ
@683049/1
ggaacgagaaccaatttcttttttaaaataatcagcaaaatccaaa
+683049/1
@@@FDDFFAH?FDHHHGFHGEHGIAHIIGEFGCEHIIEBGEHIIGG
@160684/1
accaaatcggctccttgaatgaatttttcattcctccatactccttgtct
+160684/1
???DDDD3D@FD?DGB@EFFGID@HHICFHDDAEHFIGEHCEFAFD@?DF
@2727929/1
ctggtcatcaactgagaggccaaactccttcaggcatgggtcactattaa
+2727929/1
@C@DFDFFHGHHHIJJIHGBHGIGIHIIIIFHHIJJGIJFGFHGJIHIHI
@2728059/1
cctcattacaacatccagggccattatcgcatcatacggaatctgccgag
+2728059/1
=B@FFFFFHHHHHJJJJJJIJJJJJJJIJJJJJJJJJJJJJIJJJJJJJJ
@4274767/1
gttaaaacagtacatcgcacaacaaacacttggggagttaaatcaacatc
+4274767/1
CCCFFFFFGHHHHJJJJJJJJJJJJJJJJJJJJJJIIJJJJIJJIHIJJJ
@3235371/1
ctggtttcagaaggggtagaccaaatatacagcatcatattgatc
+3235371/1
@@@DDA;D>DACBDHI8?BFFHGA=HIIHIIG>GFHHGIIIGCF:
@6305038/1
gtctggagctggatgagtgacatcagcgccaacaacaatgacaggttttt
+6305038/1
CCCFFFFFHHHHFJJJJGHEHIJJJJJJJGIJJJJJIIJJJJJJJDHIIJ
@1706740/1
tcaggatacgatctggtttacaattagaatttataagtgttgcagttaaa
+1706740/1
;@8ADADD?D:DDEDB<?FEFHC?<?F?<FEFBHEFH4CGGG<9BBF@BG
@5791512/1
aggatacgatctggtttacaattagaatttataagtgttgcggttaaacc
+5791512/1
CCCFFFFFHGHHHIFHJJJIHJJJJGJJJJJJIIJGHIIJJJJIJJJJJJ
@1201948/1
gtttttattatcgcttctaattttttctctcatttctgggattaaaattt
+1201948/1
B@CFFFFFHHHHHJIJJIJJJJJJJJJJJJJJJJJJJJJJGIJJIJJJJJ
@7842730/1
gccaataattgttctttcatgatactctcaagatccctgattacttcttc
+7842730/1
@@@D;BD;?BBAFGHCBECGHIGEGAHG?B4A?BD:CDB;??DGDD<BBH
@5294500/1
cacggaaggtggaatttttgcattttttataacttctttaatgctctcca
+5294500/1
CCCFFFFFHCFHHJJJJJJJJJJJJJJJJJJJJJJJJJJJJJJJJJJJJJ
@3762630/1
gttgattagaagcccctgcttctccaggttgtctaccaccccctcctcct
+3762630/1
@@@DDDDDD8FHFIEHIE;ACE@AHFDDEFGIH<FBC<:66@D@DGCGHI
@3762667/1
atatattcatgccacattccattccatgatttattaaacccgatgctagc
+3762667/1
CCCFFFFFDHHHHJJJJJJJJJJJIJJIIJIJJJJJIGJJJJFGIJJJJI
@5295044/1
gctctgataaattagaatcatcccatagcaaatggtatttggtaggacgt
+5295044/1
CCCFFFFFHHHHHIJJIJJJJJJJJJJIJIIJJJJHIIJJJJHGIJIJJH
@7843599/1
ctagataataatgcctcagagctaccttggcagctgctaattttgcttgg
+7843599/1
CCCFFFFFHHHHHJJJJJJIJJJJJJHJJJJJJJJJJJIJJJJJJJIJJJ
@7845266/1
ccacacctttgtcaccactatattcaccaaccgttaacggagtttgctgt
+7845266/1
@@@DDBDAHHDF?:C@BCE?EEBDCDFHH?CEDDDBCFGABF?D<DFEGB
@2729586/1
cgctaatttaaaaattgaatagtttttatgaaatgagtcagaattttcgt
+2729586/1
CCCDFDDFGHFHHJIIIGHJJJCEFHGFFHGIJJIDG?DDHEEHGIIJEH
@4782378/1
tccatactccttgtcttacaggtaccggtctttctcgataatcaagtgtt
+4782378/1
@CCFFFFFGHHHGHIJJIIJJJHGHHIIHGEIGJJJJJJIJJJJIJFHHI
@7327652/1
caggtttataatctccttctaacttaatgcaagcttctcttatagctgtc
+7327652/1
BBCFDDFFHHFHHJJJJJJJJJJJJJJJJJJJJJJJJJJJJJJJJJJJJJ
@5792591/1
gttctaacttaaagctgactttagtacatcgcctggagacatgactacac
+5792591/1
@@@DDFDDFFABH>BHIEDDGHIJIEEHIDCFGIB@@D>D@GGBDDFGBD
@686391/1
atttctatttccgattatttttcctttgatgctgctcaatttaccttcat
+686391/1
CCCFFFFFHHHHHJJJJJJJJIJJJJJJIJJJJJJJJJJJJJJJGJJJJJ
@7328306/1
cctccttccaaaaaaatacagcaagtctggtaaatttatcgcaaggtaat
+7328306/1
@@CFFFFFHHHGGJGGIIIIJJIGGHGHIIHHIJJJJJJJIJJIIJCEGG
@6829816/1
attatacctgaaggcttttgggtcgtgagaagctgcaacggctgctatag
+6829816/1
@@@AD?BDDDDFHIIIIIGHAECGGHGGHFDHIFGBCDHGGIIIIF@HCD
@3767031/1
agaatttttaaccatttacacaatataaatgcaccttcaacaccacactc
+3767031/1
?BBDFFFFHHHHHJJJJJJJJJIJJJJJJJJJJJJJJJJIJJJJJJJJJJ
@7846646/1
gtttagaacgaagatgactgagttttccttcatgtatattttcatgagta
+7846646/1
@@@DDDADD8DFB::C<@HHFCHFCHIDH@:CGG:CDGF>GBF???9?0:
@3767202/1
ctccttttcccgtttttattatcgcttctaattttttctctcatttctgg
+3767202/1
@BCFFFFFHHHHFHGHIHIJJJIGIIJJJIJJJJGHIGGIJJJJJIJJEG
@3240414/1
gggtggaatgtatgacgatgatttgatatctatatttctcattttttctg
+3240414/1
?@@=BDDDDHCFDHIGGIDF<<CHG?FCCGIGIEGIIIIGBHIIIIIIFI
@4783320/1
taagaactatttctttaagaatattttggatttcattgatagtatctgat
+4783320/1
C@CFFFFFHHHHHJJJIJJJIIJJJJJJJJJJJJIJJJJJJJFHIIJJGI
@4783600/1
caatgtttctagcctttcataattcataacgtcattagcagagctcgcta
+4783600/1
C@@FFDDFFFHF>F@FHDHHGDHIHCAEHGAHFH<FF@9DGGCGC??:BF
@2225067/1
gccatgtcattagaccaagttcctatttccatccagtcacccttatcttt
+2225067/1
@@@DDDDDFDHBDGIII3CEF?HH:CDHIIIIHE>GFECGDHEHIDGGGG
@5300741/1
gcggaggctaccttgccgtaggaaataagaaagcaagagaaggaagtgag
+5300741/1
CCCFFFFFFHHHHJJJJJIIIIGJJJJIJJJJIJJJGIHHGGJHJJCFGI
@3241740/1
gccgcttgttgctgtacttgaggctgagatgaaggtggtctgctgggttg
+3241740/1
???DADD=CBDDAE2<:AFD3A:CFECEIACEDED::?0?0?@??@?9?D
@4785575/1
cacacaatcagcaatacttttgtcaggaatggaatgctgagtaaca
+4785575/1
CCCFFFFFHHHHHJJJJJJJJJJJIIIJJJJJJJJJJJJIJDGIJJ
@3244378/1
cttcacaaagctctccaacaagaatttgtttttgttctaaattttctctt
+3244378/1
CCCFFFFFHHHHHJJJJIIJJJJIIJJIEGIJJIGHJIJIGIIJIJJJJJ
@5300993/1
ggcgtatttacagaagcaaggttggcctattattggcattccagcatcat
+5300993/1
BCCFDFFFHHHHHJJJJJJJJJJJJJJJJJJJJJJJJJJJJIJJJIJJJJ
@5301142/1
gtgaaatctttaggctgcagctcaaccattttatcggccaacatattact
+5301142/1
1=BDFFFFHHGHHIIJJJJJJJJJJJJJJJJJJJIJJJIJJJJJJJJJJJ
@2225801/1
ataatatccacagaaatggactgtaaagacagctaagatgccacctaact
+2225801/1
CC@FFFDDFHHHHGIHIB@<GHHHEHIIIIIIDIGHGGI>DH@FGHIEGD
@4787321/1
gtagttgggtaatattttgataacgtggatgtagataggctggcctgctt
+4787321/1
BBCFFFFFHDFHHJJJJJJJJJJJJHIJJJJIJJJJJJIJJJJJJJJIJJ
@5302765/1
gttccaactacaggaggattgtggttcttcagtatgcatattaagttctt
+5302765/1
CCCFFFFFGGHHHJGGJJJJJJIJJJJJJJIJJGIJJJJIIJIGIGIJIJ
@4279555/1
tctccttcaacaatcgtcggtacaatgtaatatgagttttctttgttttc
+4279555/1
@@@FDDE?FHGHDGHII;EECFHIIIICDHGGIIIG@@GHHFHICHGIIE
@7329574/1
ccaatatagattccagaacttccggcataatgagtacatcatttacatca
+7329574/1
@@@F?DDDFHFHDEEGICHEHHGEGEH?CG?FFHDDGGDHIHG<BGIHHI
@4279645/1
ggtttaagaaagaccaaaggtttctgttgagctagtcatttgttcccctg
+4279645/1
@?@FFFDDHHFHBHIGEHGG<FFHGIHIIIIIIIIGIIIIIIIIIIIIII
@4280332/1
ggctattttagcatggaatgtaatctccaagttgtgaatcaatttcagga
+4280332/1
@CCFFFFFHHHHHJJJJJJJIJJJJJJJJIJIJJIJIJJJJIJJJJJJII
@3244902/1
atcaacgttcactgtctataaaaatacaagaattcctaattggtagtatt
+3244902/1
CCCFFFFDHHHHHJHHIIJJJJJJJJJJJJJJJJJJJJJJJJJFHIHHIJ
@3772799/1
gttcataaggtctcatttgaaaacgtggatctccaaggtctccttgaaca
+3772799/1
C@@FFFFFHGCDHIJJJJJIJIJJJHJJIJJJJJIIIGFGIJIJJJIJJI
@3245213/1
gtcctgttggtccattaatataaaatggttcaacttctttggtgtac
+3245213/1
CCCFFFFFHHHHHJJJJJJJJJJJJJJJJJJJJJJJJJJJJJFHHIJ
@3245874/1
cttctttaatgctctccaaaattgtaaatccaggaacttcccagtcatca
+3245874/1
@@@DDDEDFFFFHEHIIJJIJJJDEHGGGHGIJEHGCHIIGIJCGCHGH<
@3773739/1
cagcgagatgagcataataggtaggtgcagggtatgaaactgaacgtgta
+3773739/1
CCCFFFFFHHHHH<GHJJJJJHHIJHIJJJJJCGHIJJJJJJJJJJHIHH
@5798374/1
gatttctcttctcttggtgttcaacaaatctcttaatgatatcagtcagc
+5798374/1
CCCFFFFFHHHHHJJJJEGHGIJJJJHIJJJJJJJJJJJJJJJIJIJJJI
@5798410/1
ccatgttaaattttttcagaatcatgtgattttttttcctttcaagaata
+5798410/1
CCCFFFFFHHHHHJJJJJJIJJJJJJJJHJJJJJJJJJJJJJJJJJJJJJ
@7332916/1
aacagccgcagcagcagcagtggcaacaacagccccagcagcagcagagg
+7332916/1
@@@DDDADHHHFDHIE@;<:EBDHGGEHIGGI<BFAGICHGHGGA=6=CH
@6834134/1
ggctgctgtggtctctgctgttgttgctgctgctgttgttgttgctgctg
+6834134/1
CCCFFFFFHHHHGJJIJJJICFHHHGEIBCCFHIEEFHDFDHGHHGIGG9
@4280731/1
ctaacgttatcaggttttgggtagttgggtaatattttgataacgtggat
+4280731/1
CCCFFFFFHHHHHJEHIJJIJEHHHIJJJDHIJJJJJJJJJJJJJHIJJJ
@6834341/1
aaggaaaagtgcacccatcaaagcctcaaaacagttagccattgcatgcc
+6834341/1
@@@FFFFAFFBBHGGGGIIIJJIGJJIIJJIJJIJGGIEHIJJIFIEGEG
@6834620/1
aatatgtttggcttgctgttttgtagaagccttaccttcagctgagtgag
+6834620/1
CCCFFFFFHHHHHJJJJJIJ@HIJJJJJJJJJJJJJJJJJJJJJJJHIIJ
@5305403/1
ccgctatcatcctggctgttgccatttgattcgtcctttgtttttactcc
+5305403/1
@CCFFFFFFHHHHIIJJIGHIIJJJJJIBGGHGFHGEHIJIGIIJGCHJJ
@2228701/1
ggaaagaacctagtgtgatggcgtttctgaaccactataaatgtaatcgg
+2228701/1
CCCFFFFFGHHHHIHEHIJJJJJJJJJJJJJJJ@HIJJJJJJJIIJJJJJ
@167251/1
ggcagcttttacctcattttcactcagaagaaataatatctcagcaccaa
+167251/1
CCCFFFFFHHHHHJJJJJJJJJJJJIJIJJJJJJJJJJJJJJJJJJJJJJ
@1206831/1
cctgaaggcttttgggtcgtgagaagctgcaacggctgctatagatggaa
+1206831/1
CCCFFFFFHHHHHJJJHHIHIJJHIIFIJJJJJJJJIJIIIJIJGIIJII
@1207005/1
ctatagtttctcctacggagactgtatacctaaaagtgggttcatgaatt
+1207005/1
CCCFFDFFHDHHHIGFEFBFAGHIHGHGGGGGE@FHCCGHIIICFGCGIG
@5799475/1
gttatatggtgattgatgccattcaactttgcattaactttctgtagtat
+5799475/1
@?@ADFFFG=CFHIGGBHHIIIIIIIIGGIGIIIIIIIIIIIIIIIG?AG
@7333921/1
ccgaggtttaaattttttccgctgtagtacaaatttctatttccgattat
+7333921/1
CCCFFF@DHGFHGJJJJJJIIIJJFEIFFGIHHIJJJIIJJJJJJFIIGG
@7335124/1
gtccttctaacctgttcttcttgaagttggttcagctgtagtctgtctgc
+7335124/1
CCCFFFFFHHHHHJJJJJJJJJJJJIJJJIIIJJJJJJIJJJJIJJJJJJ
@5801483/1
atagatccgacgacactttttagtaccgggcttactaagggagttttctt
+5801483/1
CCCFFFFFHHHHHJIJJJJJJJJHIJJJJIJJJJJJJIJJJII@EIIHHH
@1207100/1
cggggatgtcctcttcagaagcacaaacatgtgcggcctacaatgcatta
+1207100/1
CCCFFFFFFHHHHJJJJJCHIIJJJJJJJIIIIJJIJJJIJJGGIHGHJG
@6313982/1
gtccctcttctggaaagcagctcttgcagcattgacactggcgttttggt
+6313982/1
@C@DDDDBFBFDF??CGCGGGEEA@@D@FDCGHBBHGECCFIDHGHI>;8
@5305906/1
gaggttcttgtggaattgtgacactttgatgttgtaaggtgctgaggcaa
+5305906/1
B@@FDEFFHHHHHGIJJJHHJGGJGIJIEHIJJIJJJJIDGGIJJJJIII
@692059/1
tgataaaaaatagcagcagtcatcaccaaaacctgatgattttcaagctc
+692059/1
CCCFFFFFHHHHHJJJJJJHIJJJJJJJJJJJJJJJJJIJJJJJJJJJJJ
@167895/1
ggttacaggagatactggttgttgttgaggtggtagttgagtttggtggg
+167895/1
CCBFFFFFHHHHHJJJJJIIIHIJIJJIIJCGIDHHHIJHIHIIJJDGIJ
@2736550/1
gcagggaacggcgacataggtgtctgctcttcacatactcttgttacaac
+2736550/1
CCCFFFFFHHHHHIIIJJIIIJJJJJJJJIJJJIJJJJJJJJJJJJJJJJ
@167958/1
catgttataacattatgcagttcattacctaagatatttgttatgatctc
+167958/1
B@CFFFFFHHHHHJJJJJJJJJJJJJJJJJJJJJJJJIJJJJJJJJJJJJ
@5307057/1
ctcttgaggaagttggtgtagaggtgcaggctgaccatgttgaatagctt
+5307057/1
CCCFDFDFHHGHFHGIHIIHIHIJEGGIIGHIIIIIGHHHIIJIJEDHHJ
@1715295/1
gtagtgctccaatcgcattccctttcacactagggacatgaggtgaaatt
+1715295/1
BCCFDDEFHDHFHJIIIIJIJJJJIJJJIJJJIJJIIGIJJJJGHHIIHH
@4283776/1
gtcactattaaagttgatttgtcttatcgacttgacaattttttcttttc
+4283776/1
CCCFFFFFHHHGHFHIJJIJJJJJJJJJIGIJJJIJJJJJJJJJHIJJJE
@4284066/1
gtataacattcgtcctcctgccactcatcataatgaacaatatcttcttt
+4284066/1
CCCFFFFEHHGHHJGIIJJJGGEHJJJIJGIIIIIJGIJJIIJJJBHIHI
@4284296/1
taagattgcatcaccgaggaattccagcctttgatagcaatcggtaaagt
+4284296/1
CCCFFFFFHHHHHJJJJJJJJIIJJJJJJJJJJIJJJJIJJJJJHIJJJF
@3250487/1
agtaacaagattttcacatggctgcccctttattatccctttcagtggac
+3250487/1
@CBFFFFFHHHHHJJJJJJJJJJIIJJJJJJJJJJJJJJJJJJHIGHIJJ
@6315267/1
caaagatagtaagttatttcttctaaattctgctctgataaattagaatc
+6315267/1
@@@DDDDDFFDHHHIGIII>EFHGHGGBFEHGGGHHIIIGGGAFHIIIIE
@5803842/1
ctctaattttcttttgtcttcgtaagacgattttggcatattagctagaa
+5803842/1
CCCFFFFFHHHHHJJJIJJJJJJIJJJJJIIJJJJJJIJJIJJJJJJIIJ
@6315428/1
ggttcttcttcttttttccacgtgaaatctttaggctgcagctcaaccat
+6315428/1
B@:DDDEFHGHHHIJJJJJIJJEFGGIHHHEIGDDFFGGIJJIJJJJJJ<
@1716433/1
ggtcatttctttttcttgatctctttcattatcgtaaattgtcacggtct
+1716433/1
CCBFFFFFHHHHHJJJJJHJJJJJJJJJJJJJJJJIIJGJJIJJJJJJJJ
@2231317/1
cccaatgtttctagcctttcataattcataacgtcattagcagagctcgc
+2231317/1
CCCFFFFFHHHHHJJJJJJJJJJJJJJJJJJJJIJJJJJJJJJJJJJJJJ
@3781365/1
gaactatttctttaagaatattggatttcattgatagtatctgatttgtt
+3781365/1
CCCFFFFFHGHHHIJIJJIIJJJJGIJJJJJJJHIIJGHHIJJEGHIIIJ
@6837354/1
tgaaaacatttgataaaaaatatatcgtaaaatagggtcacaactaacaa
+6837354/1
CCCFFFFFHHHHHJJJJJJJJJJJJJJIJJJJJJJJJIIJJJJJJJJJJJ
@4791978/1
ctttgaatgtccctttgccaaatacttcaactgtgactctaactcttctt
+4791978/1
@@?D?D;BBCFF<ECC4?<<FF@H@FE?FEHFFI@F?EFFEIFFC@FFF>
@5805410/1
gcctcttttaccattgtacgagtttgagcatcattcattttcttcattgt
+5805410/1
CCCDFFDDHFFHHIIGFHGGCFAFHHGHGHGGGHIGGHIHIIIIIIIIIG
@4286012/1
ctaacctctacaattttgttttgtttctcctccatttccaattatttcct
+4286012/1
CC@FFFFFHHHHDHEHJIFHIGIJJJIHIJJJJJJJJJJEIIIIIJJHHG
@4287503/1
ggagatactggttgttgttgaggtggtagttgagtttggtgggtaggggt
+4287503/1
@@@DDB?BFHFCFFEHIEHHEEI9AFFCDFHI>GDGGGI?DDG?DFHGI;
@5310227/1
accttcaacaccacactcctcaaggtacacccctataagggcttcgatag
+5310227/1
CCCFFFFFHHHHHJJJJJJJJJJJJGHIJJJJJJJJJJJJJJJJJJJJJJ
@7858947/1
gggaattctaagagggtacacaattcaggcactaatgtctcttcaaaatc
+7858947/1
CCCFFFFFHHHHHJGJ?FHIGGFFHHIFIJEEHEGHBIJIDGHHGGGABF
@7859657/1
gttcaagatcattttaaactgtccttctgacacaccatctctgtaaa
+7859657/1
BBCFFFFFHHHHHJJJJJJJJHIJJJJJJJJJJJJIJJJJJJJIJJJ
@5311776/1
gaggtacacagttgcagtcctgagctggtcttcagtcacccgattctatt
+5311776/1
B@@FDDFFDHHHHIGIIGGGHHJJIIJJHIIJJJJGHJJJJJ@GHJJJJJ
@1719214/1
cttcagataacgaatctacttctttcagatcgctgccatttagtacactg
+1719214/1
CCCFFFFFGHHGHIIIJJJIJJJJIJJJIIJIIGGJJGIIJIGDHIIJJG
@5312680/1
ggcttgtctaacttgaccaacggtaaaagcaggaggttgttgcatccttt
+5312680/1
CCCFFFFFHHHHHJJJJIJIJJJEHIJJJEIJJHIJBGHHIJIIJJJJJJ
@1211002/1
gcttgctgtggtggtacagcacccggtcctggtccagattcctgttgtgg
+1211002/1
@@?DDDDBAF3CCG<CGDHICDDHBD?@GIAGDGGGADFHIGIGIII=;F
@1211016/1
ggagaattatcaaagagaattattgaattcaatatagcaaacatttcttc
+1211016/1
CCCFFFFFHHHHHJJJJJJJJJJJJJJJJJJJJIJJJJJJJJJJJJIIJI
@5313225/1
gttatcaggttttgggtagttgggtaatattttgataacgtggatgt
+5313225/1
CCCFFFFFHHHHHJIJAFHHHIJJCHHIJJJJJJJJJJJIHIJJJJI
@1211456/1
aatgtttctagcctttcataattcataacgtcattagcagagctcgctac
+1211456/1
@@@FDFFFHGHHHIJIJGJIHIIIGJJIJJHIIJJJEIGIJJJJJJJJJI
@1211628/1
ggtaggacgtgctgtaccttgtatactagcatgactgactagatagaagt
+1211628/1
@@@D?DFFHFHDFHJJIJJGIEHIIJJJIIIIJJIGIIIIJEJIJIJJG?
@5807576/1
tctagtttgatgagctgtagatcctatcgagaggctaatatggattgcga
+5807576/1
CCCFFFFFHHHHGJJJJJJJJIJJJJJJJGHGIJJJIJJJJJJIJJIIID
@3253328/1
tgttgttgcctctgctgctgctggggctgttgttgccactgctgctgctg
+3253328/1
?@@DFDBDFFFHBFHGHIGGIIDHHEHIG?@DGECGBDGG@FDCGECH@F
@3253655/1
cagtaaataacaaagaatggaaggccaaaatttgttcacactgttcctgg
+3253655/1
@@@DBDDDHFHHGIIGIGIIGEGHGIGIDH@FEHFHJGIIJJIGIIJEGI
@5808078/1
ctgtacttgaggctgagatgaaggtggtctgctgggttgctggtcaccgg
+5808078/1
@@@DDDFDHFFFHHEFHEHIIIGJCFFGHDFEIIJJHGGIEBHBFDEHII
@172387/1
ataaattagaatcatcccatagcaaatgg
+172387/1
@@@DDDDA><DD<<A<E=EGG@G>?CBEE
@5808857/1
cgtaggaaataagaaagcaagagaaggaagtgaggtacacagttgcagtc
+5808857/1
BC@DFFFFGHHHHEIJJIJJJHIIJHIIJJIIJJI@FHIIJJJIJIJJJJ
@6840517/1
ataactatgaagaatcatgtgataaaaaatagcagcagtcatcaccaaaa
+6840517/1
CCCFFFFFHHHHHJJJJJJJJJJJJJJJJJJJJJJJJJHJJJJJJJJJJJ
@2233665/1
gggatctcagctgaacttctgaagcaggttggtgaagagtttcaaaaagc
+2233665/1
C@@DDDDFHGGHFIJGIIJJIIIIJIIIFHIJIIGGHIIHIJIIJJJIHH
@2233878/1
agaacaatgagtgagagcttgcaagaggtaacttctgtcttgaaatctgt
+2233878/1
CCCFFFFFHHGFHIJIIJJJJJJJJJJJHIJJJJJJJJJJJJJJJJJJJJ
@2740767/1
catggtttaagaaagaccaaaggtttctgttgagctagtcatttgttccc
+2740767/1
@C@FFDDDHHFFDGIIJJJJGIJHHIIGIJGIIIJJIJIJIJJJJJJJII
@2236229/1
ataaggtctcatttgaaaacgtggatctccaaggtctccttgaacaaatt
+2236229/1
@?@DFFDDHHHHDGGICDGIIAAFEEFHICGIIJIIIJIIIIIIGIIIFC
@5316465/1
gtcgtgagaagctgcaacggctgctatagatggaacgttgatctggtctg
+5316465/1
CCCFFFFF>FHGHEEGHHGAHIIIICHGIFEGIIIIBHICAHGGGI8CHE
@3255170/1
caatactttaagagtactaccaactcatactgtcttcagcctcatgttat
+3255170/1
@@@DDBA4CBFBFE<<EFEI3AB=EFA<@B<@9CFDFFIIIDDF?DB@4?
@701026/1
accggtctttctcgataatcaagtgttggtgcattcataattcgggcctt
+701026/1
@B@FFFFFHHHHHJJJJJJJJJJIHIIJJHHIJJJJJJJJJJJJIJJJJJ
@2237113/1
ccttgaacaaatttacctaaagcaacaacacaattgtcggcagctgggaa
+2237113/1
?@CFFFFFHHFHHJIJJJJJHAFHIIIIIJJIIGGFDGHGII:DHIGHGI
@2238314/1
gtctttttttaccaaaccggtattttccccttggcaacaaacagttgttt
+2238314/1
@B@FFFFFHHHHHJJJJIJJ?FHIJJJJJIJJHICHGIHIGIJIFHHFGI
@2238415/1
tattcattacatatgtatttatactgacataatctcattaacagttttgc
+2238415/1
@@@DDDDDHBDHHGAH@4ACFHDGEGIEGIIGEGHIIGGH@E<??CFHIG
@1213620/1
tcatactgtcttcagcctcatgttataacattatgcagttcattacctaa
+1213620/1
<@;BB8BDHAFDDG>FH>D>BDACHGEEHIIEEHC4:CF?E>FHCECCGG
@7346004/1
gggttatatggtgattgatgccattcaactttgcattaactttctgtagt
+7346004/1
B@CDDFFFHHHHHIJJJJJJJJJJJJJJJJJJJJJJJJJJIJJJJJIJJI
@1214105/1
gtctccttcaacaatcgtcggtacaatgtaatatgagttttctttgtttt
+1214105/1
C@@FFFFFGHHHHJJJJHHIJGHHIHIIHIJJJIJHGHIIJJJJJIFHII
@1214178/1
gcttgtcttccacccttttttttgttcctttttgaattgaaatcacctgc
+1214178/1
@@@7DABD:A?FF?<C>:F@FEEB?FE>DFB??D?DFIFFEE@8C===7=
@1214652/1
gttcctttttgaattgaaatcacctgctccagg
+1214652/1
@@@;AA:==D@F?GDCGBCIIIBA:<8FH<1:3
@5318395/1
ctggtaattggagcggcttgtctaacttgaccaacggtaaaagcaggagg
+5318395/1
@@@DDDDDHHFHHIIIIII:C<B<F<FG99BF<F@FG?BFII<;;=G5@E
@1214964/1
atacgatctggtttacaattagaatttataagtgttgcagttaaaccaag
+1214964/1
@@@;B;DDFBHFBGGII@CE@EF>FHGGGEGE?4@EGAD?CDDEGIAAAD
@7867954/1
gttgttgcctctgttgctgctgaggctgttgttgccactgctgctgctga
+7867954/1
CCCFFFFFHDFHHIJJJJIIJIEHJIGIEHIJJJIGGIIJJJJJGIJJJ4
@5320247/1
gaaatctttaggctgcagctcaaccattttatcggccaacatattactga
+5320247/1
CCCFFFFFHHHHHJJJJJJJJJJJJJJJJJJJJJIJJJJJJJJJJJJJJJ
@7869893/1
gcctcatgttataacattatgcagttcattacctaagatatttgttatga
+7869893/1
@@CFFFFFHHGHHIJJJJJJJIJJJJIIJJJJJJJJJJJIJJJJJJIIIJ
@7346990/1
gctcaatgtaggttaccacatcaacatcgtcatatagcatcaataactct
+7346990/1
@?8DDDDDFDDF<ACEGFFCFIFFFEBGFACEFF>>?BFFIIEFFF3BDG
@2240006/1
cacgatttcggcagcttttacctcattttcactcagaagaaataatatct
+2240006/1
@CCFDFFFGHGFGIJIIIIGIJJJIJIIJJICHIJDDHI@HIIIICIJII
@4291871/1
cggctggtgccctgaataccttgatggctacaaagatagaagtcgaattc
+4291871/1
CCCFFFFDHHHHHJGJIIJJJJIHHIJJJGJJJJIIJJIIJIFHIIJJJI
@2240416/1
cttcatttctttagtcgtagaacaattgttcaaccgccatttgtctataa
+2240416/1
CCCFFFFFHHHHHIIJJJIJJJJJJJJJIJJJJJJJJJJJJJJJIJJJJJ
@7348866/1
gcagggtatgaaactgaacgtgtacacctggtaaagaggtgacaaagata
+7348866/1
@@<ADDBAD?FABAF9?E<A3AAFAFHG@GIGGGGGIIC:BBGGGIIBGI
@7349012/1
cgtgagaagctgcaacggctgctatagatggaacgttgatctggtctgga
+7349012/1
@@@DFFFFHHHHGFGIIIFEIIJGIGIGIGHEGFFDGHCFHHFHIJI@@C
@6323476/1
ctaaattgtcatcaagctctccccttccatgcaataaacggcatgtctca
+6323476/1
@@@DB?DDCB?:CFFB9CF:FEEGFFFIFFECEE@EGFFEEEFABFFFFD
@705087/1
atccacgatttcggcagcttttacctcattttcactcagaagaaataata
+705087/1
@CCFFFFFHHHHHJJJJJJJJJIJJJJJJJJJJJJJJJJJJJJJJJJJII
@2743942/1
atcaggttttgggtagttgggtaatattttgataacgtggatgtagatag
+2743942/1
CCCFFFBDHHHGHAFHIIHIECHHHJJJIIIGIIIJE?FGIIIDHEHIGG
@2743959/1
ctaagattgctttcgctgcggcatgctttgcttctttcttagatctacca
+2743959/1
@CCDFEFFBFFHHGBBHGIBEA@:DGGIGGEGB<BFHCHGGIII@GDFGB
@2744595/1
cctctatcaggtaagacaacaatcacaagttttacttcttctttaag
+2744595/1
@??BDDDDDFB<?EBEGDFHH;FHIIECFEFHHD9EG>GHG<GHA<<
@4799185/1
cttgaggcttatacctagtgcttctgtaaaacgccaataattgttctttc
+4799185/1
@@@DD8:B3DFD><?B<E?AFA>AECBHHGCH<E@FHHBG@CGBFBG9B@
@6845696/1
gctttttccgttgggattcattatccattctcccctaggctttgctttag
+6845696/1
?@@FFFDFHAAFDHE9GHHIGIIIEIIGFGHGHGHHHIIIB@@GGD<BGA
@3787011/1
taaggtttttcaggattgatagatacatcataatgatgaataaccatatt
+3787011/1
@@@FF=DDFHGFHIGHIGGJJJCGHEHGHIJJEHGGIIIGIGIIIIJHHI
@1730593/1
cttgcctttgttgctgctgtggtggttcttgcctttgcagctgttgtggt
+1730593/1
CCCFFFFFHHHHHJJJJJJJJIHIJJJJJJJIJJIJJJJJJJJGIJIIIB
@7872914/1
gcaccatgacgatagctttattctcat
+7872914/1
?@@DDDDA>FAHHEBAHGHDHHB@D@A
@1731184/1
gattacttcttctcgaggtggctgcagtttccatatcatattatacctga
+1731184/1
@<?DD?=BFDFDBB;?GH@:ABEAFAC::CEC@BHHHIGHI@HDH@?BDH
@7873468/1
gtacacagttgcagtcctgagctggtcttcagtcacccgattctatttct
+7873468/1
CCCFFFFFHHHHHJIJJJJJJJJJJHIJJJJJJJJJJJJJJJJJJJJJJJ
@6327079/1
agctttcttaaatctggttctctaatcatctgattagtagtaacgattct
+6327079/1
@CCFFFDDHHBFFGICHE@HHIG@FGHHBHAEG?FDD:EF?BGGIDGHHB
@6327616/1
gtcgaatactctgagcttgctgagcgactaatgccactgtgtccaca
+6327616/1
@@@DFFFFBHBAD:A?@FCBEHCFA@GGIIIIGEIGCHBGGFGGIIG
@4801200/1
tttggtgataagaactatttctttaagaatattttggatttcattgatag
+4801200/1
CCCFFDDFHHGFFIJJJJJJJIJJJGHCFHGHIIJIJDFIIJIJJJJIJJ
@1219139/1
tcacttactttttaccagtcccttcagttaatatgctttaactgacaaca
+1219139/1
CCCFFFFFHHHHHIJJJJHIJJIJJIJHGIIJJJJJJJJJJIJIIIIJJI
@5322964/1
ttctaacttaatgcaagcttctcttatagctgtcaactcatgttgcaaaa
+5322964/1
CCCFFFFFHHHHHJJJJJJJJJJJJJJIIJIJGHIJJJJJIJIJJJJHJJ
@4294930/1
ggtcatttctttttcttgatctctttcattatcgtaaattgtcacggtct
+4294930/1
BC@FFFFFHHHHHJJJJJJJJJJJJJJJIIJIIIHIJGIJJHIJJIIHII
@4295018/1
aaaagttctctgaccatggaggataattcctgaactatttcttgacgatg
+4295018/1
@B@FFEFFHHHHHJJJJJJJJJIJJJJJIJJJJJJJJJJJJJIJIJJIJJ
@5323480/1
gatgagcatccatggaacctacaacagctgctattgaaggctttttgtta
+5323480/1
@<@D?DDFDDHFD@@CE@BCDGGCFF>AFGHIGGEDDDD3:DFBGDHFD8
@4295344/1
cttgaagttggttcagctgtagtctgtctgcatctgtatatgccctagca
+4295344/1
CCCFFFFFHHHHHJJJJJJIIJFJGJJJJJJIJJJJIJJJJJJJJJJJJJ
@7352047/1
ctgctttagggtttcttccgctaatttaaaaattgaatagtttttatgaa
+7352047/1
@@@FDDDFHHFDHGGIEHHIGGEHIJGIBFGEHIGGHGEGFI@BHGGHFI
@7352597/1
cgctctttctcaacaagatggtacctagctctaaatgccacaagatgggc
+7352597/1
@@@DDDDDFHDDF@EFHIII@HGIGEHGEHIIICHI@9DEGI;@GHGIII
@6850291/1
ctaatgtttcttcatttaaaaccgctgtgtctctttctttttttgtt
+6850291/1
CCCFFFBBFDHFHBFGHIGIEIGECHI?C?EHEIIIIIGGIEHIGBF
@5819758/1
gctgtttacaccaacgataaaatcaggctttatgtttttgtattcttcaa
+5819758/1
=@@DDFFFGHH?HIHIJJIIGJIIJIBGIJIJGHFGIGJJJGIJGGJGEF
@5819962/1
gcttccacagcttgtctgtaattgcgataaggtttttcaggattgat
+5819962/1
CCCFFFFFHHHHHJJJJJJJIJJJIJHIJJJJGIJJJJJJJJJJIJJ
@2751314/1
catcaatcatcccttttctatgctacttttttccaattccaaattctaat
+2751314/1
8??DDDDDBDHFDHCHGDIIJJIGIIJJIJIIJB?FDDHHJIEGIHG@GI
@179786/1
ggggttgtttccctagactgtggttgagacacttgctggggaggtggacc
+179786/1
@@CFDDDDHHFHFIJGHIEIJGFGEFHIIIGGDFHGIJIGHEHIFHEIII
@4802929/1
gctgacttggataccttggcttaagagagaaataaagagagaaatagaaa
+4802929/1
@@@FFFFFDHHHHIJJJJIIIJJIIIGJGIJJJIJJJEIJGIHJIJIJJI
@707705/1
ggcttctattagttcatctatatttttttaggaagtaagtgcaggggaac
+707705/1
@<<DFFDDBH8CFGH>GGGCIGIIIIIGIGGI>GH9?BB?DHEHGDF@AG
@707731/1
ctggtatccaaaggcactgttttcaccggaggaatttgtttgtgattttt
+707731/1
BCCFDFFFHHHHHJJJJJJIJJJJJJJJJJJJIJJJJJGIJJIJJJJJJJ
@5325975/1
ggagtttgctgtcgaatactctgagcttgctgagcgactaatgccactgt
+5325975/1
@@@DDDFFHHHHHJIIJGGHJGHCHIJIGGJJIGEDBHGIJJJIJIJIJJ
@1221302/1
ctcgaggtggctgcagtttccatatcatattatacctgaaggcttttggg
+1221302/1
@@CDDDDDADFDDFGGIGGHIHIEHGIEGIIIDHGGIGIIGADDDFFCBB
@5327893/1
gtgaaaaattgtttgccacgcatgtcccatactccctggttgggaagtgc
+5327893/1
C@@FFFFFHHHHHJJIIJIIGJJJHIJJJIJJJJJJJJJHIIJIHIIIII
@709791/1
catactttatcgtaacggtcatttctttttcttgatctctttcattatcg
+709791/1
CCCFFFFFGHGGHIJIJJGIHIJIIGHIJJGIIIBGEHHIJJJJJIJJJJ
@5820573/1
gtcgtgagaagctgcaacggctgctatagatggaacgttgatctggtctg
+5820573/1
CCCFFFFFHHHHHJJJJJJJJJJJJJJJJIJIJJJJJJJJJJJJJJIJJJ
@5820981/1
caatgtttctagcctttcataattcataacgtcattagcagagctcgcta
+5820981/1
@CCFFD>DFDHFHIBGGFEGCEHIJJIJIIJGHGGHGJIEHDGGGGIIJG
@3263558/1
ctaatatcctaacgttatcaggttttgggtagttgggtaatattttgata
+3263558/1
@CCFFFFFHHHHHIGHIJJGHGCBHIHIE@@FHIIIJ@GHGHIIJJJIJJ
@6852453/1
ggcaaatctggaggttgatgaggaggctgaggcggaatta
+6852453/1
?@<BDDDDDHBAA=HGII@<FFG9@FEG8@E7@FE<FGFE
@3263872/1
ccgacgacactttttagtaccgggcttactaagggagttttcttg
+3263872/1
;@;DDDD<FDFHFIIFCCEHCFBBDGHIIGBH>AGDE78@GGCF@
@6852554/1
cagttcattacctaagatatttgttatgatctccggccaagatcagccgt
+6852554/1
=?@BDDDEB?FBFHGHEEGGHFHHIIIFIGCEIEB8BHIGHDIBCHIGIH
@5822611/1
cttatttgttgtttaaacgtcttcccttgatttcctccagcacctcttct
+5822611/1
CCCFFFFFHHHHHJJJJJJIJJJJJJJJJJJJJJJJJJJJJIJJJJJJJJ
@2245249/1
ctatgactcccaagctgctatgagtactatcatcagctggtgtagaatta
+2245249/1
CCCFFFADFHHGHIJJJJJJJJIJBHHIJJJJJIIJIJJIGG@GIIIJJE
@7880133/1
gttcttcttcttttttccacgtgaaatctttaggctgcagctcaaccatt
+7880133/1
=:?DDDDD>FFHHICH;?FBD?FAFIIGGGI9:DG9?BGDGG?9BFHHGG
@7880149/1
gcagttcattacctaagatatttgttatgatctccggccaagatcagccg
+7880149/1
CCCFFFFFHHHHHJJJJJJJJJJJIJJJJJJJJJJIJJJJJJJJJJJJJJ
@7880243/1
gcaccttcaacaccacactcctcaaggtacacccctataagggcttcgat
+7880243/1
?;@DBDDDHB<DFDGGGE@CAF@H>@F??:??;:DBFH>??9069;;DHG
@3792215/1
ctcatcttcatcatccaagccgtaatgaatggtgttgctttcgcagggta
+3792215/1
?@@DFFFDDDDDDHBEBHGGII@GAFHEIGGIHG@FHGHIGABGIIGI8C
@2752046/1
cctcaaccgaacacttctaggttacatagtgtatgaaccgctgcattaaa
+2752046/1
@CCFFFFFHHHHHJJJJJIJJHHGIIJIJGIIJJJJJJJJJJJJJJJJJJ
@1736819/1
gaacaatgagtgagagcttgcaagaggtaacttctgtcttgaaatctgta
+1736819/1
CCCFFFFFHHHHHJJJJJJJJJJJJJJFFHIJJJJJIJJJJJJJJJJJHI
@3793863/1
gacctctttgtgcccatggagtttgacctctaggaccagtttgcaaaggg
+3793863/1
CCCFFFFFHHHHHJJJJJJIJJJJJJJJJIIIJJIJJJJIJIJJJJJJIJ
@4803502/1
gtaaggtgctgaggcaagtgttgggattttgaccatcttcaacgaatcaa
+4803502/1
@@@?DADD>FHHHIIIIIAA:ACFH?@BFGIEHGGGIIIGIIEHCHIGII
@4804049/1
gcactaccttcagcgggagaccttggctttgccgcttgttgctgtacttg
+4804049/1
CCCFFFFDHHHHDGGIIEHEHGFFHJIJJJJJJJJIJIGGIJIGCEGIJD
@2754767/1
cctagacttgtgcaccagctaaagaagacttatctttaaacggcagcttt
+2754767/1
@@@DD3ADDADFHG@@GB;@HB>9F;EFEG@F<EG?EHEIHGGBHGBHED
@4298969/1
ttcaacttctttggtgtacagaaatatttcggcttctgcttccgttccac
+4298969/1
CC@DFFFFHHHHHJEEFHHJIGHIJJJJJJIIIJJIGGEIIIJIFGHIJG
@6854608/1
gctgtggtctctgctgttgttgttgttgctgaggctgctgtggtctctgc
+6854608/1
CCCFFFFFHHHHGIIIFHIIJJJJJGDHJIIFHJGGICGDFGIJJGGIHB
@1224828/1
tccacccttttttttgttcctttttgaattgaaatcacctgctccaggta
+1224828/1
<@@DFAFFHHGHHIGGFHHHGGHHHIDHGGGGHCHGGDGDHG<FGCHG=C
@3266247/1
ccggcacattcatatttctcccatctg
+3266247/1
@@@DD8A?FFFF<EFGIIIHFFGHEIE
@2245800/1
ctgttgttgctgaggctgctgtggtctctgctgttgttgttgttgctgag
+2245800/1
@@<ABBBBFHFDBG<=AFH>FCGGGGCH<E9EFDHG@BCFGG?BFHGE?F
@3795115/1
tctggttctctaatcatctgattagtagtaacgattctccactgaaccaa
+3795115/1
CCCFFFFFHHHHHJJJJJJJJJJJJHJJJJJJJIJJJJJJJJJJJJJJJJ
@3267166/1
gctcatacttaatccaatgacatggggaagtcaattgctaatattgccat
+3267166/1
@<;DDDBDHFDHHGAA3AAEF<HHI?DADGCHIIGIIIGCHD??<D@FIF
@3795738/1
ctgtggtctctgctgttgctgttgttgctgaggctgctgtggtctctgct
+3795738/1
@@@DDFBDHHGFHJJJIJIGGFHHIJJJJJIDHHIIIGIJJI;BHHHCDC
@3268801/1
cacggtctcaacaagttccgttttttggagaggcaactcaggataactat
+3268801/1
CCCFFFFFHHHHHIIIIJJHHIJJJJJJIJJJJIJJJJJIIJIIJIJJJI
@712054/1
tttgaataaaattaaggagtttcggaaacacgtttattattctgatcata
+712054/1
CCCFFFFFHHHHHJJJJJJIIJJJJJJIJJJIHJJJJJGIJJJJJJJIJG
@2755425/1
gcttgctgagcgactaatgccactgtgtccacaagaaaaaaggttctttt
+2755425/1
@@@DDDDD>BFD:C@G<E?CGEIEEI>1CFGFIIEDFDBFI@B8=BFIEF
@2755621/1
ccgacgacactttttagtaccgggcttactaagggagttttcttgatcat
+2755621/1
@?@ADD@?FHFBHFGE@<ED9CGGHBGHGGIHEHD;@;=FAEGIGGHCDE
@1738669/1
gttcttgcctttgcagctgttgtggtggttgttgcctctgttgctgctga
+1738669/1
CBCFFFFFHHHHHJJJJJJIJJHHJCGIGHJIIJJJJJJJIJJIIJJJJG
@5329238/1
gtaatctctgtatcaacaactgtaccagccggcacattcatatttctccc
+5329238/1
CCCFFFFFHHHHHJJJJJJJJJJJJJJJJJJJJJJJJJJJJJJJJJJJJJ
@7359013/1
atatataagattacaattcttaacattttttctttaaacaaagaacattg
+7359013/1
CCCFFFFFHHHHHIIIIJJJJIIJIJJJJJJJJJJJJJJJJJJHIJJJJJ
@185797/1
gtgtttttgagctcatacttaatccaatgacatggggaagtcaattgcta
+185797/1
CCCFFFFFHHHHHJJJJJJJJJJJJJJJJJJIJJJJJJJJIJJGJJJJJJ
@7359149/1
gttgccttaaaacaatgtcaagagcttggattgcctcctgcggaccatta
+7359149/1
B@@FDFDDHHHHHJJIJCFHIHIGGEDFHGCGHHIIJJHIJJJJIGIDCH
@7360066/1
ggtctctgctgttgctgttgttgctgaggctgctgtggtctctgctgttg
+7360066/1
@@BFFFFFHHHHHJJJJHJJIJJJJJJJJJJJJJJHIICGHIJIJJJEII
@1225783/1
ggccgacacatcaatattaagcatcatcttccattgagaaggcctgacgg
+1225783/1
?8;=B1@@@;???B?EAAAF9<9A9:11:::D?DB9:?80:?2098??@:
@6338349/1
ctaggctttgctttaggatcatcatctggattttgaataggaaatttgat
+6338349/1
C@@FFFBDDHHF?BDBHEGGECAAAFHGIIGIIGI??FCFGCDFHIIEBD
@4301054/1
gtgcactggttacaggagatactggttgttgttg
+4301054/1
???1DDDB;=A?CEED3CEE><CF@2<?@:;C:?
@1227694/1
ctcccctaggctttgctttaggatcatcatctggattttgaataggaaat
+1227694/1
@@@BDFFDHFHGHIHJGJJJJJIJJIJJIJJJII<FGIIBDGHCHID>AG
@4811492/1
ctccagcacctcttctttgtctccaacccctacctcttcctcgccatctg
+4811492/1
==@DDD3==<<<FGFB?AFI@BHHIBCG@C??C??G@BGIEGIEF?FIDD
@2759856/1
acttgaggctgagatgaaggtggtctgctgggttgctggtcactgggttg
+2759856/1
CCCFFEFFHHHHHJJJJJJJAFGFHHJJJJJJGGIJJJJIIJJJJJJFHI
@713301/1
ggaacgagaaccaatttcttttttaaaataatcagcaaaatccaaa
+713301/1
CCCFFFFFHHHHHIIJJJJJJJJJJJJJJJJJJJJJJJJJJJJJJJ
@7885503/1
gccttaccttcagctgagtgagttaaaacagtacatcgcacaacaaacac
+7885503/1
@@@DDDDDBF?FFGIB<D3A?F??DFDCDHDABGGGIIIIIAGGIFICHI
@714233/1
gagtaattcgtcgcgcattctgttgtatatttatgctcacttcaccaaca
+714233/1
B@CDFFFFHHHHHJJJJJJJJJHJJHJJJJJJJJJJJJJJJJJIJJJJJI
@186993/1
gctttttttctttctaattcttcaaggagtccttcatcttcttcagattc
+186993/1
@CCFFFFFHHHHHJJJJJJJJJJIJJIJJGGIJJJJJJJJJJJJJIJJJJ
@1743594/1
gtttccatatcatattatacctgaaggcttttgggtcgtgagaagctgca
+1743594/1
CCCFFFFFGHHHHJJJJJJJJJJIJJJIJIJJJJIIJIIIJJJJJJIJJJ
@7887386/1
ctgaggcggttgttgccactgctgttgttgaggctgctgtggtctctgct
+7887386/1
@CCFFFFFFCFHHGHIIJIJJFIEHIGDGC@GEHGACFGAHHHADCH>A;
@7887480/1
tcaacatgtatccttttgggcggtaccatggtataactatcttattg
+7887480/1
CCCFFFFFHHHHHJJJJJJJIIJFHIIJIJJGIIIIJJJJJJJJJJJ
@7888157/1
ccacattccattccatgatttattaaacccgatgctagctttcttaaatc
+7888157/1
CCCFFFFFHHHHHJJJJJJJJJJJJJJJJJJIIJJJJIJJJJJJJJJIJI
@4304057/1
gctgctgctgctgctgaggcggttgttgccactgctgttgttgaggctgc
+4304057/1
CCCFFFFFHFGFDGGEHDGCDG?DFDHGHE?DDGCHF=CF=FA7=@5@E=
@4304187/1
atcatttttagattttcctgcaccgatgcaattaatactcatcttcttta
+4304187/1
CCCBDFFFHHFHHGGHIIGIIGIJIJIGIGGIJJJIIJFIJIJGIIICGH
@4305439/1
ctcagagctaccttggcagctgctaattttgcttggtgtttgttttctcc
+4305439/1
CCCFFFFFHHHHFGHJJJJJGIIHIIJJJJJJIJJJ?HFGIHFHJJJJJJ
@716133/1
ttttatttctttagtaaacttaaccctttgagaatctgttaaaggttttc
+716133/1
CCCFFFFFHHHHHIGGHIIJIIIIJJGCHIIJIJIJJJHIJJIIIDHHHI
@1746139/1
atgcataagtcattcctctatcaggtaagacaacaatcacaagttttact
+1746139/1
=??DDADDDC4CDC<<2CIIEB@DFFHCEHAD9;FEFIFIIFCIECF>9F
@1746317/1
gcagcattaagtcttctctgcactgtgacagtcttcaagcactgagttag
+1746317/1
CCCFFFFFHHHHHJJJJJJJJJJJJJJJJJJIIJJJJJJJJJJJJJIIJJ
@191217/1
gccgcttgttgctgtacttgaggctgagatgaaggtggtctgctgggttg
+191217/1
CCCFFFFFHHHHHJIJJJJJHIJJJJIJJJJJJJJDHHGHIJJJJJJHJJ
@2762338/1
ctttaaactcactcgtattgtcattcagccgagtaaaccaaaacaggata
+2762338/1
@@@FFFDFHHGHHIIHJJJJIIIIJJJJJIJIJGGHJJGIGIIIIGHEHJ
@3272974/1
aaccaaatcggctccttgaatgaatttttcattcctccatactccttgtc
+3272974/1
CCCFFFFFHHHHHJJJJJJJJJJJJJJJIJIJJJJJJJJJJJJJJJJJJJ
@7361879/1
cttctaacctgttcttcttgaagttggttcagctgtagtctgtctgcatc
+7361879/1
CCCFFFFFHHHHHJJJJJJJIIJIIJJJJJJJJJJJJJJJJJJJJJJJJJ
@2763069/1
ctgtacttgaggctgagatgaaggtggtctgctgggttgctggtcaccgg
+2763069/1
CCCFFFFFFHHHHJJGIJJJJJJJAHHFHIJJJJJJFGIIIIJIIJJJJJ
@7362653/1
gtcacaactaacaatgggccacaactcatattgatcgtcaaatgaaacat
+7362653/1
CCCFFFFFHHHHHJJJGEGIJJJJJJJJJJJJIJJJJHIIJJJJJJJJJI
@6859126/1
ggagagtagcttgaggctcagaatcgagtagcctttgctcagcatctcga
+6859126/1
CCCFFFDDHHHHHJJJJJJJJJJJJJIJEHIHJIJJJJJJJJJJIJIJIE
@193399/1
ccatgtcattagaccaagttcctatttccatccagtcacccttatcttta
+193399/1
CCCFFFFFHHHHHJJJIJFIHIJCHHGJJIJJJJJJJIIJJJJJIJJJJE
@6340680/1
ggcacatccacgatttcggcagcttttacctcattttcactcagaagaaa
+6340680/1
CCCFFFFFHHHHDIGIIIJJJJGGGIIIHGIJJIJIJHIHGIGHHJJIGI
@5832751/1
agcacggaaagcagcgagatgagcataataggtaggtgcagggtatgaaa
+5832751/1
CCCFFFFFHHHHGJJJJJJJJJIIIJJJJIJJGHIIBFHGJIJ=CHIIJJ
@2253147/1
gctgggaacaagaatgctgttaatgcctccaagcttaacattgattttaa
+2253147/1
@@@DDD?AFBF?>BG>EFGEBC<?F@EHGBG?DGEHIGFGEDGDBB<9DB
@7893622/1
tgaataatagctggctggttcctagaatccca
+7893622/1
@@@BDDDAHHFH?:A3CCAFAGHH:CBDFB?E
@1747737/1
cctatcagcccatgaaacaaaatgtaatctctgttcttttttgaaacgaa
+1747737/1
CCCFFFFFHHGHHJJJIIJIJJJIEHHIJIIJIGIIIJJJJJJJJIIGIJ
@6860149/1
agtaatctctgtatcaacaactgtaccagccggcacattcatatttctcc
+6860149/1
=??DDEDDHDFHHJEEHGEHEEEHDEF@GGGGB<GGGIGIIGFDHIGGII
@4814930/1
gtccacaagaaaaaaggttcttttacccccttcagaatataatagtttca
+4814930/1
@CCFFFFFGHDFFIGIIFEGHHIJCCHIGGIJJJJJJJIGIGIIIFGGIH
@4815042/1
ctttgaagttgaataagttattattcttctaggtccttttatcataatga
+4815042/1
?@@FFFFFC<DDFGGIIIGEHGGIIIHIIFCDD<?CBHHI>GCBFDCHID
@196424/1
tgcagctaatgattcaaataagtctccaaggacctttggcacatccacga
+196424/1
BCCFFFFFHGHHHJJGCAAEIHIHJIGHJJGHIJJJIIIIGGIJJIJJJI
@719844/1
ccacgatttcggcagcttttacctcattttca
+719844/1
18??BDDADDDDDCABEIIC9??ECBDEID9:
@3801838/1
gccaatagctgtgggttatatggtgattgatgccattcaactttgcatta
+3801838/1
@CCFFFFFHHHHHJJFGHHGIIIAFHIIIHGGIIGJJJJJJJHIIJJJJI
@4307102/1
cctcagagctaccttggcagctgctaattttgcttggtgtttgttttctc
+4307102/1
CCCFFFFFHHHHHJIJJJJJJJJJJJHHIJJJJJJJJHGHGJIGIJJJJJ
@3802044/1
cctttgttgctgctgtggtggttcttgcctttgcagctgttgtggtggtt
+3802044/1
CCCFFFFFHHHGHJJFHICGIFHIGIJJJEIJIJIJJJJHIJGGIBGIGG
@7364858/1
aattaattcaattgaaaatatttatatatttgagtaactatgatttagac
+7364858/1
=??1B;BDDDDBDE:CCEE<E@FBCFIEFBE?CE22A9CC@D>>@BDD1:
@5341289/1
gcaaggtagcctccgcaccaggcatcagatggtgtcgcagctcctgtttc
+5341289/1
@@CFFFDDHHHFHIBHJJIJIIFJIJFGGHIEDB?FGIIHIIIJIIJJJC
@5341860/1
gttgtctaccaccccctcctcctcc
+5341860/1
?@@D;ADDHBHHH<GHIGGAF93CE
@2767071/1
ccatagcaaatggtatttggtaggacgtgctgtaccttgtatactagcat
+2767071/1
CCCFFFFFHHHHGEGHIJJIIJJJJJIHGIJJIJJJJIJIJJIJJJJJIJ
@2767100/1
gggttgctggtcaccgggttgttgcctaacaggaggtg
+2767100/1
@@<DDADD<BCFHGIIDGEFHGH@BHICGF3?FG@@8B
@7367680/1
ctttatttactagaaactgctcttcttttttaataagtttttttttggat
+7367680/1
CCCFFFFFHHHHHJJJJJJJJJJJJJJJJJJIJJJIIIJJJJJJJJIJCH
@5835681/1
ccgaggtttaaattttttccgctgtagtacaaatttctatttccgattat
+5835681/1
?@@=DA<DF?F<FDEAFF?<?EHG::?9?CFHIADHEDHEBG@8??B@FH
@6865382/1
gttgatctggtctggagctggatgagtgacatcagcgccaacaacaatga
+6865382/1
CCCFFFFFHHFFHIJJIJJJIJJJJJIIJJJJJJJJJIJGJJJJJJJIJG
@2255621/1
gagaggaaatagtattttttcttcatcgtcttgaacttcatttccaacag
+2255621/1
<=<=B;?:?BF<FGFGGIIBGHHFCGGFFEE=49B<@GH>F@F@G??;D@
@1749701/1
cttcagcattcagtagcatcgtgatacgatgtaatattgaaggcaataaa
+1749701/1
CC@FFFFFHHDHFIJIIIIGGEFICHIGGHIGIG@GGIEHIJIIJJGGHH
@1234828/1
gtctaacttgaccaacggtaaaagcaggaggttgttgcatcctttgctct
+1234828/1
CBCFFFFFHHGHHJJJJIHHGIIIIJJIGIJCGHHJJJIJJIJJJJJJJJ
@5343843/1
agaattttcgtttggagcaaatacaatgtatttgctgtctttgtgtcttg
+5343843/1
@B@DFFFFHHHHHJJIJJJJJJJJJJJJHGJJJJJJJJJJJJJJJJJJJJ
@3803003/1
gccaatagctgtgggttatatggtgattgatgccattcaactttgcatta
+3803003/1
B@CFDFFFHHGHHJJFHGIIJJJHHHJJJJJIJJJJJJJJJJJJJJJJIJ
@3803167/1
ccatactctggctgccgaatgccacaattgg
+3803167/1
@@@DD?B?FBBFBIBDF@C8CA9<?F3?EBC
@6348774/1
ctgtattataacatgacctaagagttttattaaagttggatcattagcag
+6348774/1
@@CDDFFFHGHHDGG@GHIGGIGGAFHHGIJJGIIHHIICHEIIGHICDH
@2767794/1
ggctaaaagtacagactctagtcgctttatgcaaataaattggcatccca
+2767794/1
CCCFFFFFHFHHHJJJJJJJJJJJJJJJJJJJJJIJJJJJJJJJIJJJJJ
@2767880/1
gtaacgattctccactgaaccaaatcggctccttgaatgaatttttcatt
+2767880/1
@@@DBDA;FAFHHJEBGEHGGGGGGGGIIJGGGCFBGEBFDHDGDBB8BB
@2768716/1
gttcctttttgaattaaaatcacctgctccaggtaatggaaaatcctgag
+2768716/1
CCCFDFDFFHFDHGIJGGHFFHDFGFFHFH@F>??DHIGAHIIJIGIJGI
@1234922/1
cagaattttcgtttggagcaaatacaatgtatttgctgtctttgtgtctt
+1234922/1
CCCFFFFFHHHHHJJJJJJJJJJJJJJJJHGIJJJJIJJJJJJJJ;FHEG
@1750541/1
ctcttctgttgtttcaattttggcagtatgcaaatattgtggaccatcac
+1750541/1
@@CDFFFFHHDHDGGGGGGGBFGGCGGHIHIIIIF@BFG?DCHHGD?FGI
@6866951/1
aggagatactggttgttgttgaggtggtagttgagtttggtgggtagggg
+6866951/1
CCCFFFFFHHHHFHJHIJJJJHIJAFH?EGGIIIIHIJJJDHHI@GHJJJ
@7898243/1
gctgcggctgttgttgcctctgctgctgctgctgctgaggcggttgttgc
+7898243/1
CCCFFFFFHHHHHGIJJJJJJJJJJJJJIJJIIJJIJDHIIJJGFGFFFE
@6867800/1
gtcaggtgcgttaacttttggtggctttattatattactcctaattgaag
+6867800/1
@?@DDF?D<FHHDHEHHGCDFHGHIGGGIIIIIIIJEGDHIJGIGHBDGD
@1236202/1
ttcagctgagtgagttaaaacagtacatcgcacaacaaacacttggggag
+1236202/1
@CCDFFFFGHHFHGIIGGGHIHG<CFHHHGHCFHIBFGIIIIIHIIIIDI
@6868303/1
attcatgccacattccattccatgatttattaaacccgatgctagctttc
+6868303/1
CCCFFFFFHHHHHJJJJJJJJJJJJJJJJJJJJJJJJJJJIJJJJJJJJJ
@7899970/1
cctcttgttttgcttctttttttgacctacccttgccgatagcaataagg
+7899970/1
CCCFFFFFHHHHHJJJJJJJJJJIJJJJJJIJJJJJJJJJJJJJJJJJJJ
@6869581/1
gttcctttttgaattgaaatcacctgctccaggtaatggaaaatcctgag
+6869581/1
?@@D?D8DFF?1?CG<CGFHC3CC3?BFFFIIF9CD>??CCFFCDABBBE
@6869814/1
ggtttaagaaagaccaaaggtttctgttgagctagtcatttgttcccctg
+6869814/1
@@=DDFDDFHDBHIFGBGHGFHCEFHJIDDFGEGI9CFGGGCHHAGGCII
@724671/1
gtaaaacgtaagtggaagcataagctcccaattctttggtgataagaact
+724671/1
@@CBDDEAFHHD?GHIGG=EFGIIEEHDBDHGIIIEFFB??GEFE@@FHI
@4821907/1
gaagtaaattgtaaaatgctaatatcctaacgttatcaggttttgggtag
+4821907/1
BCCFFFFFHHHHFIJJJJJJJJJJJJJJIJJJHJJJJJJJEGIJJJJDHI
@1752010/1
catactttatcgtaacggtcatttctttttcttgatctctttcattatcg
+1752010/1
CCCFFFFFHHHHHJGJJJIJJJJJJJJJJJJJJJJJJJJJJJJJJJJJJJ
@5838893/1
cttggctttgccgcttgttgctgtacttgaggctgagatgaaggtggtct
+5838893/1
CC@FFFFFHHHHHJJJJHJJJJJGIJJIJJJJJJJJIJJIJJJJ?DHDHH
@1753168/1
ggaagttatcaagaaatctaagattgcatcaccgaggaattccagccttt
+1753168/1
@CCDFDDDH?FFHIJIJGHEHGI@HGGII@?EHIIBGDG<DBDHIJDHHI
@1754609/1
cctgttagcagctggttgccttaaaacaatgtcaagagcttggattgcct
+1754609/1
CCCFFFFFDHHHHJJJJJIJIJJIJJJJJIJJIJJJIJJIIJJJJJEEHI
@725402/1
gtacaatgtaatatgagttttctttgttttcaaaggctctaactaaaaat
+725402/1
CCCFFFFFDFHHFIGEHGHIIGIJIIJGJGIEGHFGIJIJGJJGIIJGGG
@6351717/1
gttcttcttcttttttccacgtgaaatctttaggctgcagctcaaccatt
+6351717/1
CBCFFFFFHHHHHJJJJJJJJIIJJJJJJJJJIJJJJJJJJJJJJJJJJJ
@6351732/1
ttcacactcatcaagaacttggtaaactcttagatcttcattttgttgcc
+6351732/1
CCCFFFFFHHHHHJJJJJJJJJIIJJIJJJIIJJJJJJJJJJJJJJJJJJ
@6352537/1
ctttcattatcgtaaattgtcacggtctcaacaagttccgttttttggag
+6352537/1
@CCFFFFFHHHHHJJJJJJJJJJJJIJJJJJJJJJJJJJIHIJJJJJJIJ
@2259690/1
acaattcttaacattttttctttaaacaaagaacattggattattcttac
+2259690/1
@CCFFFFFHHHHHJJJJJJJJJJJJJJJJJJIJJJJJJJJJJJJJJJJJI
@3282857/1
gcctcatgttataacattatgcagttcattacctaagatatttgttatga
+3282857/1
@<@FFDDDFHHHFGHIGJIIFGGHJJIEHGIIIGEEGGBDEFHFDHGHCB
@1239370/1
gttctttttctattttcttcgctttgagatacctacgcctatcagcccat
+1239370/1
CCCFFFFFHHHHHJIJJJJIJJJIJJJJIJJJJJJIJJJJJJJJIJJJJJ
@1239417/1
atcgtcatatagcatcaataactctgtattagtctgcagaaaccaagacc
+1239417/1
CCCFFFFFHHHHHJJJJJJJJJJJJJJJJJJJHGJJJJJJJJJIJJJIJH
@4311193/1
cctaacaggaggtgcactggttacaggagatactggttgttgttgaggtg
+4311193/1
CCCFFFFFHHHHFGIJJJJJHJJJJJJHIHGIJIJJHIJGIJJJJFHJBF
@1241302/1
gttgagtttggtgggtaggggttgtttccctagactgtggttgagacact
+1241302/1
@B@FDDDDHHHDFIJEGHHJJIIJJJJJJIJJJJJJJHIJFIGIJJIJJJ
@204139/1
gatacaaaataattctatgaggcttgtagccaccggtacttttgtaaaac
+204139/1
CCCFFFFFHHHHHJJJJJJJJJJJJJHIJJJJJJJJJJJJJJJIIJIJJG
@5841498/1
ggaccagtttgcaaagggaagcgagcttgctgttgttgctgctgctgctg
+5841498/1
CCCFFFFFHHHHHJJJJJIJJJJJJJJJJJJJIJJJJJJJJJJJIJJIJI
@4825297/1
ctcttctcttggtgttcaacaaatctcttaatgatatcagtcagcttaca
+4825297/1
=@?BDDDDB<:22A2AA?FDGIII@AFEH>ACEFGIFBCFGIED99?DGB
@2260569/1
cctggggagcatgttcttgcctttgttgctgctgtggtggttcttgcctt
+2260569/1
CCCFFFFFHHHHHIJJJJJJJJJJJJJJJJJJJJHIJFHIIIJJJJJJJJ
@5349591/1
agtacctatttctttgtgtcgaaatacaaggcaggaaatggtgaactgcc
+5349591/1
B@?DDFFFHHHHHJIJEGHHIJIIIIJIIGGIGJJIJJIHHFHIHIJJGI
@2772464/1
gtttacaattagaatttataagtgttgcggttaaaccaagaacatgtggc
+2772464/1
@CCFFFFFGHGHHJJJJJJJJIEHHHJIJJHJGGIJGICGIIJIJGHGIG
@7906055/1
ctgggaatcctttgtgagccacatcaatgttaaggaatggtttccaacca
+7906055/1
CCCFFFFFHHHHHJIJJJJJJJJJJJJJJJJIIJJJJJJJFGIJJJJJJJ
@7906638/1
ctgtacttgaggctgagatgaaggtggtctgctgggttgctggtcactgg
+7906638/1
CCCFFFFFHHHHHJJIJJJJJJJJFGIBHIJJJJJJHDGIJJJHIIJJJJ
@3809963/1
cctccacacaatcagcaatacttttatcaggaatggaatgctgagtaaca
+3809963/1
CCCFFFFFHHHGHIJJJJJJJJJJJJJJJJJJIJJJJJJJJJJJJIIJJI
@3810808/1
cctgaaggcttttgggtcgtgagaagctgcaacggctgctatagatggaa
+3810808/1
CCCFFFFFHHHHHJIIHIJJJJIGHIJJJIEHJJIJJJGIHHIJGIIJGJ
@7376550/1
ctcacttgttttgtcataagttgtaacagtaagttcttttttttccttga
+7376550/1
CCCFFFFFHHHHHJJJJJJJJJJJJJJJJHGJJJJJJJJJJJJJIJJJJJ
@2777310/1
ctccagctagttgatctttcatatttttaagttcatttgaataaaataaa
+2777310/1
@@CFFFFDHDHHFAEHHGHCIIIIIIJJJJFDHHIHIIIJIJIIGIJIJG
@2263901/1
gccataatcatatttcttataaattttttcttcataataatctttgttta
+2263901/1
CCCFFFFFHHHHHJJJJJJJJJJJJJJJJJJJJJJJJJJJJJJJJJJJJI
@6359509/1
caaacatgcaaatgtgacattattgactaaggccgatctgaggtctgtca
+6359509/1
CCCFFFFFHHHHHJHJJJJJJJJJJJJJJJJJIIJJIJJJJJJFGGIHIJ
@6876026/1
cgagaaatattacaggttcgttgaaaaccttcggcctgatgctgg
+6876026/1
?<?DDDD<DFDA4EBB<<<F:<A3A9A?1CF@?FF<GFBD><FD>
@1757847/1
cacgacctttggattgaatataagaccttgttgttttagggtaatcaaat
+1757847/1
@@@FFFFFGHHHHJJJIJJGJIJJIJIIIIFGIHHIIGGIJHHJJIJIJI
@206586/1
gttcaacttctttggtgtacagaaatatttcggcttctgcttccgttcca
+206586/1
CCCFFFFFGHHHHIJEHEIGHHIJJJJIJJIJIJJJJJJJJJJIIGGIII
@731272/1
ctgtacttgaggctgagatgaaggtggtctgctgggttgctggtcaccgg
+731272/1
BCCFFFFFHBHHGIJGIHIJJIJJAFHEHHIIIJJJGIIIJGJIJJJIJI
@2779418/1
tctatttcattgtgcattaatctatagaaaattttccaaacagtatttag
+2779418/1
@@@BDDDDHDBFFGHI??BIGGHEIIIIIEE@GHEHGEEGEFHGHAFIDG
@2780972/1
cactgactaaaatattgttcaagttcacgaggagtattcttggaaacaat
+2780972/1
@@@FFDFFHFHFHGFH@EHFHGHFGHGHGIIGJG9?FIFHGIGGG@FDFH
@2267845/1
ccttgactatgtttgatgacatatcaataacattctcctcaaccttttgt
+2267845/1
@@@FFFFEDFFDFGIJJIJJJIGHDFGHEHHGIHEHHGGHGIGGHIIJJF
@3290198/1
gtaggaagttatcaagaaatctaagattgcatcaccgaggaattccagcc
+3290198/1
@@@FFDDFHDFHHJGHHGEHGJJJIEAHG<CHAGFHIJJIGDHGIIIG@B
@4830118/1
gctgagagagattggttggtattatgctggtttcagaaggggtagaccaa
+4830118/1
CCCFFFFFHHHHHJJHIJJFHIJJJJJJJJHIIJIJJJJJJJ?FHIJJJJ
@207948/1
ccctcttttgggtggaatgtatgacgatgatttg
+207948/1
@@@=DDDDDFHD<CGIG@E<AC??AFHGHIDFDH
@5847716/1
gttgcagcattaagtcttctctgcactgtgacagtcttcaagcactgagt
+5847716/1
@=@DBEFFHHFFFFHHI@FIHIGIGIHH<EBBEH?G?GHGHIIECF@@FI
@4831824/1
cttgtctgtaattgcgataaggtttttcaggattgatagatacatcataa
+4831824/1
BCCFDEFFHHHHHIIIIIIJJJAHHIJJGJIIIGGEIIIIIJGGJJJJJJ
@5354690/1
ggctgctatagatggaacgttgatctggtctggagctggatgagtgacat
+5354690/1
?;?DADDDBF<FFDBE@FGEFBG<9CBBHFIFE9?CEBGDFFEE4?<BBF
@6360321/1
ccttgtcttacaggtaccggtctttctcgataatcaagtgttggtgcatt
+6360321/1
CCCFFFFFHHHHHJIGJJJJIIJJJJJJJJJJJJJIJJHHHIJJFGHJIJ
@6877305/1
cttcaggcatgggtcactattaaagttgatttgtcttatagacttgacaa
+6877305/1
@@@BDD?DFDDFF?<CAF@EEGGIGHHHBHDCCFDE@BDGHHIIIIECD?
@4832025/1
actgttttcaccggaggaatttgtttgtgattttttattgtatcccaatc
+4832025/1
CCCFFFFFHHHHHJIJJJJJJJJIJJJHIHJJJJJJJJJJIJJJJJJIJJ
@5848792/1
cttaactttagtgaactggtcatcaactgagaggccaaactccttcaggc
+5848792/1
CCCFFFFFHHHFFHIJJJIJJJJJJJJJJJIIIIIJIJIJJJJJJJJJII
@4832307/1
ctgtctttgtgtcttgcacgacctttggattgaatataagaccttgttgt
+4832307/1
CCCDFFFFHFHHHJJJJFHEBHGEGGHGCHIIGGIEIJJIGIGDHDHIIF
@1759702/1
gtaacttggcccgcaacaattgtacacaactccataggaagcgccaaagg
+1759702/1
CCCFFFFFHHHHHJJJJIJJJJHHIJJJJJJJJJJJJIJJJJJJJJJIJJ
@1760016/1
tggtagttgagtttggtgggtaggggttgtttccctagactgtggttgag
+1760016/1
@BCDFFFFHHHHHJJJGIJJHHIJJIHIJIJJIJJJJJJJJJJJJIGJGI
@6879392/1
aaaacatggtgctggatgaggaaatttttcataaagaagtcgaatactgt
+6879392/1
CCCFFFFFHHHHHJJGIIHIIJJJJJJJJIJJJIIHIIIGHIJIJJGHIF
@3290987/1
ggtcgtgagaagctgcaacggctgctatagatggaacgttgatctggtct
+3290987/1
?@??D@DDF<FFD?FFFI?F<:EFEFEGEGFCG@BF@@FEE;@D@B@.=<
@3291556/1
gcctttgttgctgctgtggtggttcttgcctttgcagctgttgtgg
+3291556/1
CCCFFFADHABHF@GI?@;AC=FHHHGDHDEGDC@GIIGIFHIHII
@2784809/1
gtttttgagctcatacttaatccaatgacatggggaagtcaattgctaat
+2784809/1
CBCFFFFFHHHHHJJJJJJJJJJJJJJJJGIJIJJJJJIIGIJJJJJJJI
@210295/1
gctgctgctgcggctgttgttgcctctgctgctgctgctgctgaggcggt
+210295/1
CCCFFFFFHHHHHJIJIIJGIJIJJJJIIJIIGJJGIIJIGEGDHIGIH9
@4318348/1
gtttgatatcgccagtccaaattcttggacataggcgtcgttattgaaat
+4318348/1
C@CFFFFFHHGHHJJHJJJJJJJJJJJJJIJJJJJGIIIJJJJJJJJJJI
@6364627/1
catggtataactatcttattgagataattatcttttgaaacaactacctc
+6364627/1
@@@DFFFFGFHHHIJIIGHIIHHEHIIGIGIJJJIJJGHJJIIGHGIFII
@6365272/1
gacagatgtaacataccttcatctggaatcagaagacaatggtcaatgtt
+6365272/1
CCCFFFFFHHHHHJJJJJJJJJJJJJHIJJJJJJJJJJJJJIHHIJJJIJ
@1765124/1
agtgaagaactgaaagcagatctaaatttctcaaatttctttctatatcc
+1765124/1
CCBFFFFFHHHHHJJJJJJFHIIFA3AFHIIIJG@FFGHIHIJJJJJJJJ
@6365650/1
cttctatcacatcggaggcaaccaatatgttcgtctcacccatgttaaat
+6365650/1
CCCFFFFFHHHHHJJJJJJJJJJJJJJJJJJJJJJJJJJJJJJJIJJJJJ
@5850898/1
ctcaggagaaatttcaatttttgcaaattgttcgtagtgaagaactgaaa
+5850898/1
@@CFDDEFHHHHHJ@FGEGEHCGHHHIIJIHCCE?DG:CDFBDHGIFFHI
@1250974/1
ctaggcaaggtacagcctcaccacctcaaccgaacacttctaggttacat
+1250974/1
@@@FFFFDHGFHHIGIGIJJIFFHHIFIIHGGGGIGHBHIJJCGHI@FHI
@1251199/1
gtagaattataaaataaatacaaatacagaaacttagttgccaactcttt
+1251199/1
@CCFFDEEHFBHHGDHIIFGIIBBHHBHE>@?FBG@FGHHIIIBFGHIIC
@1251757/1
ggttgagacacttgctggggaggtggacctctctgtgcccatggagtttg
+1251757/1
CCBFFFFFHHHHHJJIIIIJIJJCGIIIJJJJJJJIJJJJJJJJIIGIJI
@2272276/1
tgtaacttggcccgcaacaattgtacacaactccataggaagcgccaaag
+2272276/1
@@BFFFFFHHHHHJJJJJJJJJJIGJJJJJJJJGJJJJIJJJJJJJJJJG
@6366576/1
gaaattattggtatttcttttttccaaattgcctctccattcaattgaag
+6366576/1
BB@FFFFFHHHFHIIJGHIJJJJIJIIJJJJJJGGIJIFIJGIIJJJJJJ
@1766343/1
tctaggaccagtttgcaaagggaagcg
+1766343/1
8?@BDD3=DFDAFGE@A@HFFIICG=?
@7383309/1
ctttttcttgatctctttcattatcgtaaattgtcacggtctcaacaagt
+7383309/1
CCCFFFFFHHHHHJJJJJJJJIJJJJFHJJJJJJJIJJJIJJJJJIJIID
@7917241/1
agcatagttcctgctttagggtttcttccgctaatttaaaaattgaatag
+7917241/1
CCCFFFFDHGHHGJJIJJJJIGIHHIJIGIGIEHHIJIIGEGGGIGIIHE
@5359477/1
ccacattacagttatattcgaaaacttagatttattgagcgtgataagac
+5359477/1
@@@DDDDD?F?2<<E:CGBFHIEFIIICCHIIBGEBGI<1:0?0:???90
@215734/1
cctgaactaggcaatgaagttcctgcaggaggtataaacaaacctatggg
+215734/1
CCCFFFFFHHHHHJJJJJJJJJJJJJJJJJJJ?FHIJJJJJJJJJJJJJJ
@6884780/1
tagtaagtgatcattaagttcgccgatcttgtacaacattttacatgcag
+6884780/1
@@@DDFDDFFGHHJIJJJIFGGIIJGGJJJIDGHIJJFJIJGGIGIHIGI
@5360150/1
gatttgatagagcacggaaggtggaatttttgcattttttataacttctt
+5360150/1
C@CFFFFFHHHHHJJJJHIIJAFHHHIJJJJJJIJJJJJJIJJJJJJJJJ
@216906/1
ggctgctgtggtctctgctgttgctgaggctgttgtggtctctgctgttg
+216906/1
CC@FFFFFHGHHHJIJJJJJJIJIJJHIIIJJHHIGGIHIJJJIJIJHHH
@7919520/1
cagtaatctcgaatctattatctcttggacaagttgttatattagtcact
+7919520/1
CCCFFFFFHHHHHJJJJJJJJJJJJJJJJJJJJIIJJJJJJJJJJHIJJJ
@1253103/1
gcctcatgttataacattatgcagttcattacctaagatatttgttatga
+1253103/1
CCCFFFFFDHHHHJJJJJJJJJJJHEHJJJJJJJJJJJJJJJJJIIJJJJ
@2274117/1
ggttatatggtgattgatgccattcaactttgcattaactttctgtagta
+2274117/1
??:BDDFFHFFHDHIIJJJJJIJIJJJGHIIJIIIHEHIJJJJJIGIJJI
@4323015/1
gtttggtagaagcaggatgacacttaggtcgtg
+4323015/1
??@D11ADD<BC>EFE?GGIIIIIIDEEEHF?F
@4839835/1
gtcacaactaacaatgggccacaactcatattgatcgtcaaatgaaacat
+4839835/1
CCCFFFFFHHHHHJJJJJJJJJJJJJJJJJJJJJJJIHJIIJJJJJJJJJ
@4323261/1
ctctctttcccgatcaggcgctgacctggcggtagctttaatcatagttg
+4323261/1
CCCFFFFFHHHHHJJJJJJJJJJJJJJJJJJJAHIJJJJJJJJJJJJHHH
@1768048/1
ccagagactcgtccaatcagattgaaaaaaacaagttgtataacacaatt
+1768048/1
@@@BFDDDDHHDDGGGIEFHDFHGIGIIGIIGEEDIHBH@GGHGIIGIEG
@5852773/1
gggatatctttcagttcttcaacaaaattatcttcatatatttcagtagg
+5852773/1
CCCFFDFDFHDHGIHIGIIICIJJJJDHIJJJIIICIJIIGIJAGHGIGI
@2788588/1
gcagcattaagtcttctctgcactgtgacagtcttcaagcactgagttag
+2788588/1
@@<?DDD?HAFDD?GBCBEEG<FHHCHBE>FBGHHFEF@AFF@F3??DFF
@2276920/1
gcagtttcgtcaagagggatgggctctgaaggttgtattgttctggtatt
+2276920/1
@CCFDFFF:CFHHIHIJJIIIJJJJJJJIJJJFHIIJJJJJJJJJJHGIJ
@2789342/1
tgtaacttggcccgcaacaattgtacacaactccataggaagcgccaaag
+2789342/1
BC@FFDFFHGHHHIJJJJJJJJJHGIJJJJJJJIJJIJJJGICGIIJJGI
@5854638/1
agcatactttatcgtaacggtcatttctttttcttgatctctttcattat
+5854638/1
C@@FFFFFHHGHGJGHIIIIHGIHIIGIIJJJJJJIFHHGIIJIIIIJJJ
@6367290/1
ccagaacttccggcataatgagtacatcatttacatcaccgtgatctaat
+6367290/1
???DDDD:DDDDDAAEEEDEEB2CB<E9E<?ED<DDBDDDADDBDCDDE@
@2279894/1
gtggaagtaagaggtctttcatttaatgttttttgaaaagcctcacttgt
+2279894/1
C@@FFFFDFFHDHIAEGGHIHIJJJGHIIJJJIJJFGIJIIFGGGIIIJB
@2280115/1
cttttttcctagatctaccagtgcccatggcagcaaatctacttgatcct
+2280115/1
8???;DDB:CA:CEABAB4C:32C9CE?@>>9DCDDEEIIC?>DDAD>>D
@4841765/1
ctttcgtggaggacattggtatggtggcttttcagccctagccctttggc
+4841765/1
@@@DDD=D?A?FDEHEHGGACEFHHGCFHIFIGGHIIGEHEEGIIHII@G
@219671/1
aatctcgaatctattatctcttggacaagttgttattattagtcacttta
+219671/1
@?@DDD?ADHDDHGBBG?<IDDDHIIEGGAEF?FDD?FG@GI?C@?DBG>
@742504/1
cactgttttcaccggaggaatttgtttgtgattttttattgtatcccaat
+742504/1
BCBFFDFFHHHHHJJGIJFHHIJJIJJJHIHJJJJJJJJJJJJJJIJJJJ
@220639/1
cagggctatgtgcacgcttatcctcaaaaagatgtcttgtaattaggtaa
+220639/1
CCCFFFFFHHHHHJJJJJJJJJJJJJJJJJJJJJJJJJJJJJJJJJJFHH
@6887363/1
ggtttctcaaaacatggtgctggatgaggaaatttttcataaagaagtcg
+6887363/1
@@@FFFDDFADHFHFFHGIGIIG;?FFBGIEHD<?E?FF@BD@FIHI?:?
@744066/1
ccatgttgaatagcttgctgtggtggtacagcacccggtcctggtcc
+744066/1
@@CFFDFFDHFHHIJIIGGIIJI@FHFHIJJIIIIJIHDGHEHHFDG
@1257856/1
cttgactatgtttgatgacatatcaataacattctcctcaaccttttgta
+1257856/1
CCCFFFDFHHHHHJGHIGIIIHIJJIJIGJIJJIGJGIJJJIJIGIJJGG
@1258082/1
ctcttgttttgcttctttttttgacctacccttgccgatagcaataaggc
+1258082/1
CCCFFFFFHHHHHJJJJJJJJIIIJJIJJIJIJJJJJJIJJJJJJJGIJJ
@2792527/1
ggcggtcccctcttttgggtggaatgtatgacgatgatttg
+2792527/1
@@@DDDD@FBDA?CGEHGG8?FDGDHHCBFFHGDCGFDGIG
@3298129/1
cctgggtttaaaatcttcaataacattactcatttctgataggttctg
+3298129/1
@<@D=B=DFFFFDG<BC?IDFFB:FBBA9CAA<?CCE?G9DB@G?0:?
@3298207/1
gtttaaaatcttcaataacattactcatttctgataggttctgcaatttc
+3298207/1
CCCFFFFFFHHHHGJJHJJIHGHJGIJJHHIGIGIIGHFHGFGEHGHIJG
@1259651/1
cacacctttgtcaccactatattcaccaaccgttaacggagtttgctgtc
+1259651/1
CCCFFFFFHHHHHJJJIHIJJJJJJJJJJJJJJJJJJJJJJGIJJJJJHH
@6889096/1
cgctgtagtacaaatttctatttccgattatttttcctttgatgctgctc
+6889096/1
CCCFFFFFHHHGHJJJJJJJJJJJJJIJJJJJJJJJJJJJJIJJJJJJJJ
@6889855/1
ctcaaccgtacttctagcattagaagtttcttctccagctaaggctgtat
+6889855/1
CCCFFFFFHHHHHJJJJJJJJJJJJJIJJJJJJJJJJJJJJJJJJJJJJI
@744850/1
gctgtttacaccaacgataaaatcaggctttatgtttttgtattcttcaa
+744850/1
@@@DDDDDHF?CFH;DGGIIGIGEHGCGIHIEGIIHDGGHBDFHIBGGI@
@3821356/1
ctggagctggatgagtgacatcagcgccaacaacaatgacaggtttttga
+3821356/1
@B@DDEFFHHHHGJIHGEIJIIIIFJIIIIIEIIJJJJIIGIJGIGJJJH
@1773693/1
gcatgttcttgcctttgttgctgctgtggtggttcttgcctttgcagctg
+1773693/1
CCCFFFFFHGHGGIIJIJJJJJJIJJHIJFHIIIIIIIIIJJJJIHHIJJ
@2280748/1
cgcaacaattgtacacaactccataggaagcgccaaaggcttctctcgtg
+2280748/1
CCCFFFFFHHHHHJJJJJJJJJJJJJJJJJJJJJJJJJJJJJJJJJJJHI
@3300853/1
tggtcatcaactgagaggccaaactccttcaggcatgggtcactattaaa
+3300853/1
@@@FDFDEDDHHHJGFEHHG@HHIGIIGHGJIIJJ@GFGIGGGF@GHGGG
@3300997/1
acagtcttcaagcactgagttagaataccaacctgaatttcagcaatttt
+3300997/1
@BCFDDDDHFHHGJJJJGHDHHHGGJJJGHCHIJJGIJJIGIIJIGIJJI
@6374388/1
ggctgctatagatggaacgttgatctggtctggagctgg
+6374388/1
@;7:A?BAF?FFFFBBGEEIFGFFIHEB2<F>F?D@;F>
@6374934/1
cttcatttaaaaccgctgtgtctctttctttttttgttagactgatttga
+6374934/1
CCCFFFFFHHHHHJJJJJGHJIJJJIJJJJJJJJJJJIJJJIJJEIIJJI
@6375196/1
ctctgcagggaacggcgacataggtgtctgctcttcacatactcttgtta
+6375196/1
CCCFFFFFHHGGHJJJJJJJJJJIHIIIJJJJJJJJJJJJJJJJJJJIJI
@6890894/1
gaaaaccagattttggattgaggtgataacatatttcggcaacatagaaa
+6890894/1
CCCFFFFFHDHHHJJJIJIJHIJFFHIJJJIJJJJJIIJIIJIJGIIIII
@3301119/1
ctttctttttttgttagactgatttgatagagcacggaaggtggaatttt
+3301119/1
@BCFFFFFHHHHHHJJGIJJJFHGJJIJJJIJJJJIJGHIJ?FGHIHJJJ
@7929328/1
caggttttgggtagttgggtaatattttgataacgtggatgtagataggc
+7929328/1
BCCFDFFFHHHDFHHIJJJCHIIIJJJJJJJIJJJIJJHIJIJJJJJJJI
@3302455/1
gtagaattacagaataactcatgaatgctttctaatgtttcttcatttaa
+3302455/1
@@@DD8DD>?FHAF<EB>AB9AIAAHH4F4?E?CBE??F><FEGEFHGEH
@5857867/1
atggaatttcataaacaactttcaaatccttaatatacgcaacaaagctt
+5857867/1
@@@DFADDHDFHHGIIIB?EDIH?FHCBHFGHHEHGIGEEHIGGIFDFBH
@5857968/1
ccataaccaagatcaattactctaccaggtggaggtgaaaagaatgatct
+5857968/1
CCCFFFFFHHHHHJJJJJJJJJJJJJJJJHHIHIJ?FGIJJJJJIJJJJJ
@4330531/1
ctctaattaagtaaaaactataaaaataataggctttttaaaataataca
+4330531/1
CCCFFFFFHGGHHJIBHGIJIJIIGIJIJJJIJJIIIJJJIIJJIJJJJE
@2796188/1
ccctcttttgggtggaatgtatgacgatgatttgatatctatatttctca
+2796188/1
@@@DDDDBHFFA<@@?GHGDCH>ABEBEFDHD@F::9??BFEHG@@<D@?
@224789/1
agtacatcatttacatcaccgtgatctaatatttgagcagaaggtgctgg
+224789/1
<@@ADDDDBCFHHEDGEFHEHED@EHHGEHEFCGIIGCCHGED?:DFAGF
@4846281/1
cactgaaccaaatcggctccttgaatgaatttttcattcctccatactcc
+4846281/1
CC@FFFFFHFDHHIJIHIIJIJJJJGIJIGIJJIJIJIIIJJJJJIJJII
@750925/1
gctgaggcaagtgttgggattttgaccatcttcaacgaatcaaattcact
+750925/1
CCCFFFFFHHHHHIJJJIHJJJJJJJJJJJJJJJJJJJJJJJGIJJJJJJ
@1262661/1
ggagaatggaaggactaggacctggatggccttccaattctggctggtga
+1262661/1
CCCFFFFFHHHHHJJJJJJJJJJJJIIGIIJJJJJIJIJIJJJJJIJDGF
@7931178/1
gcttctaaaagatcagccctatccttagtcttcagttcagcttttggatt
+7931178/1
@@@DDD?DDH<F>EEHDFE;GCEFEIIIIIEGH@FCCEEDEHIGIIBHCH
@6892469/1
ccttgaatgaatttttcattcctccatactccttgtcttacaggtaccgg
+6892469/1
CCCFFFFFHHHHHJJJJHIJJJJJJJJJJJJJJJJIIIJJJJJJGHIJJJ
@3304657/1
caggctttatgtttttgtattcttcaatggttgctgctaaatcttcaagt
+3304657/1
@@@FFFFFFHHFFGEHIADHHBBHGCDHGHCHCFHIEGHEBGFGIIIIGI
@7931842/1
cttggctttgccgcttgttgctgtacttgaggctgagatgaaggtggtct
+7931842/1
@@@DFFFFHHHHHIJJJHIJIJJCHIJIJJJIJJJGIHIIJJJIBFHDFH
@6892779/1
gccagtacctatttctttgtgtcggaatacaaggcaggaaatggtgaact
+6892779/1
CCCFFFFFHHHHHJJJJJJJJIJJJJJJJJJJJJJJJJIJJJJJHIIJJG
@3823987/1
gttcgtagtgaagaactgaaagcag
+3823987/1
?@@DDADBAAC?DH@FGHGGCCEHG
@2798800/1
ttataacatgacctaagagttttattaaagttggatcattagcagaaatc
+2798800/1
@@CFFFDDHHHHFIIIEGE<AEHGIJIBHGHHB>BDBFGHGEEHIJIJJJ
@4332013/1
ttttgaattaaaatcacctgctccaggtaatggaaaatcctgaggagcat
+4332013/1
@CCFFDFFHHHHHJJJJIJJJJJJJJICHHIJJIIJJJJJJJJJJJJJJJ
@4332146/1
ctcttctcttggtgttcaacaaatctcttaatgatatcagtcagcttaca
+4332146/1
CCCFFFFFHHHHFHHIJJJJJJJJJJJJJJJJJJJJJJJJJIJJJJJJJJ
@6378138/1
gttgttgttgaggtggtagttgagtttggtgggtaggggttgtttcccta
+6378138/1
@@@DDDDDHFFHH<CF<ACAFH:FHHHHG:?BDGHFHEH6?FHCFDEDG@
@6378358/1
cacccctataagggcttcgatagaatctgcaacaactttgtcaacgacac
+6378358/1
@@@DB@AADHFFFHEIGEHGDGGHIGGH@D?FB>GEEAH@H9<DB?DE6;
@4333590/1
cttcagctaggccaggtgaaagatgccggaagtatttatggagtccatat
+4333590/1
CCCFFFFFHGHGHJJIFHIIIJIJJIJJJIJJFGIJJJJJJIJGIIGJJJ
@753177/1
gaggaattccagcctttgatagcaatcggtaaagttttgcctataagaac
+753177/1
@@@DFDFFDHFHGGHGGHGGIDGIGIFGH;EEHGCCAHGIFIIIJGIJJI
@753855/1
ggtggctgcagtttccatatcatattatacctgaaggcttttgggtcgtg
+753855/1
@<@DA;BDFFHHHIGIIIIIIIIGIGGIIIIIG>FEGGGIGIIIGHIHGG
@7932543/1
tgctgctgctgctgaggcggttgttgccactgctgttgttgaggctgctg
+7932543/1
@@@ADDDDHHFDFG?EEFGGDGIHHIGIIIGIGIIGGGGF@=FHGHHEGE
@1780682/1
aaattgtttgccacgcatgtcccatactccctggttgggaagtgcttgtt
+1780682/1
@@<DDDBDFBFDH?FBFG=CH@GCHGGEGGGGGAFHGFEAFDDFFBEHFC
@1780741/1
gggaattctaagagggtacacaattcaggcactaatgtctcttcaaaatc
+1780741/1
@@@DDEFFHDHFHGIIHGIJHG<ABHIHHIG@FCFFFGEFBFEGEGIGFD
@3305672/1
tggatctagataataatgcctcagagctaccttggcagctgctaattttg
+3305672/1
@@CDBDDFHFHHHGIBHGGGGBFHIIIIHCGHGEFGIIIIGHHIIIIIIE
@4848819/1
tggtgctagattatcccttctgaagacaggactaggtgctgcaatgacca
+4848819/1
B@CDDFFFHHHHHJJJJJJJJJJJJJJJJJJJJJJJCGHIJJJGIIGHIJ
@1264440/1
caacagcagagaccacagcagcctcagcaacaacaacaacagcagagacc
+1264440/1
CCCFFFFFHHHHHJJJJJJJJJJJJJJJJJJJJJJJJJJJIJJIJJJIJJ
@7394484/1
cctcatcaagagcacggcgatactgcaaacaagggatagcactcaagggc
+7394484/1
@@CFFFFDHHHHHJIGGGIIIBEGIGHJJJJ@HEHI>G@EC;@C@FECDG
@7933399/1
gtctctctggtttgatgtagattgtgcaacaaccacagaagtaaaaaaac
+7933399/1
CCCFFFFFHHHHHJJJJJIJJJJJHJJJJJJJJJJJJJJJJHHJJJJJJJ
@3824885/1
cctcctgccactcatcataatgaacaatatcttcttttggattagtagaa
+3824885/1
CCCFFFFFHGFGHIJJIJGIJIHJJJGJJIIJJJJJIJJJJGGIBGHGHG
@7395789/1
actggaagaaaccataccaaaggtcaagaccataaccaagatcaattact
+7395789/1
CCCFFFFFHHHHHJJJJJJJJJJFHIJJJJJJJJJJJJJJJJJJJJIJJJ
@231333/1
gtttacaattagaatttataagtgttgcggttaaaccaagaacatgtggc
+231333/1
@BBFFFFFGHHHHIJJJJJJIJJJIJJJJJHIJJJJJJJJJJJJJJIJIJ
@2801395/1
ctgtacttgaggctgagatgaaggtggtctgctgggttgctggtcactgg
+2801395/1
@CCFFFDFFDFFFGHJIGIJJIIGGIGFHHIEAFGIDFHGGIIIIBHIJI
@231379/1
ccactgattgatgtcccaatggtccacacctttgtcaccactatattcac
+231379/1
@@@D7AD;B?:::CFG@GHIE9AFC9FGH=FGG@EG>F9<D@GGE@F??F
@233039/1
tattgctctgcagggaacggcgacataggtgtctgctcttcacatactct
+233039/1
CCCFFFFFHHHHHJJJJJJJJJJJJJJJIHIJIJJJJJJJJJJJJJJJJJ
@6381012/1
atagagagtaattcctttccattttcaggaagttcacgaacaaatcttgg
+6381012/1
CCCFFFFFFHGHHJJJJJJJJJJJJJJJIHIIGIIJIJFIGGIIJJJJJJ
@754835/1
gccgcttgttgctgtacttgaggctgagatgaaggtggtctgctgggttg
+754835/1
CCCFFFFFHHHHHJJJJJJJJJJIJJGJJJJJJJJHIJHHIJIJJJJGIJ
@6382284/1
atggtttcaatgatttccctgttgaccttacggggacacttatcaggttg
+6382284/1
BCCFDFFFHHHHHJJJJJJJJJJJIJJJJJJJJJJIJJJJJJJJJJJHIJ
@2289723/1
ctcaatgacttcctccttccaaaaaaatacagcaagtctggtaaatttat
+2289723/1
CCCFFFFF2>DFHJJJJJJJJIJJJJJJJJJJJIJJHJIJJFHJIHIJJJ
@6898251/1
ctgattacttcttctcgaggtggctgcagtttccatatcatattatacct
+6898251/1
CCCFFFFFHHHHHJJJJJJJFGIJJJJJJIJJJJJIJJJJJJJJJJJJJI
@1782884/1
gtttggtagaagcaggatgacacttaggtcgtgcatggtttaagaaagac
+1782884/1
@?@DFDFFFFHHGJJIIJJGHHIHIGFECFHEHIIIJJDHHHIIJIIGGI
@1783055/1
ataagaactatttctttaagaatattttggatttcattgatagtatctga
+1783055/1
CCCFFFFFHHHHHJJJJIJJJJJIJJJJJJIJJJJJJJJHIJJIIJJJJF
@1266219/1
tctttttcttgatctctttcattatcgtaaattgtcacggtctcaacaag
+1266219/1
CCCFFFFFHHHHHJJJJJJJJJJJJJJIJJJJJJHJJJJJJJJJJJJJJJ
@4341244/1
gtcgtgcatggtttaagaaagaccaaaggtttctgttgagctagtcattt
+4341244/1
@=@DBDDBFDBFFHGEDBHGGHIDIBBGHIIIHIEFFGCDDGGGIIIIII
@4342342/1
gctcttgcagcattgacactggcgttttggtgggcatggcctgcagctcc
+4342342/1
CCCFFFFFHGHHHJJJJJJJJJJJHIJJJJFHJIJJJJJJJJJIJIIJJJ
@7398502/1
tgctcctgaccaacttgaagacaaggtaaatgaggataccttaatttcat
+7398502/1
CCCFFFFFHHHHHJJJJJJJIJJJJJFHGJIJJJJJJJJJJJJJJJJJJJ
@7935571/1
caagtacttctgatagttcacacggttgatgattttgacactccaatagt
+7935571/1
B@CFDFFFHHHHHJJJJJJJJJJJJIJJJJJIIJJJIJIJJJJJJGIIID
@2291551/1
cagagcttggtacaattgtcgacactacctgtagcagtttgttatggtac
+2291551/1
CCCFFFFFHHFHHIIIJIJJJJJJJJGGHHIGGIJJIHGIIHIIGIIGHH
@3309349/1
gccacattccattccatgatttattaaacc
+3309349/1
=;?BD?DDHFFHHEBDEGFEHHEHHCCB>@
@6900383/1
agaagaaataatatctcagcaccaattttatgatttctcttctcttggtg
+6900383/1
@@<DD?DDHHFADAEGGIIIB?E3<3AE?CAF>1CEFHHGGIEIIBFI?D
@759088/1
gtcgaatactgttcttaggaatatttccaatgaattcctctatttcattg
+759088/1
CCCFFFFFHHHHHJJJJJJJJJJJJJIJJJJIIIIJHJIJJIJJJJJJJJ
@5865497/1
tgtttctagcctttcataattcataacgtcattagcagagctcgctacta
+5865497/1
@CBFFFFFHHHHHJIJIJJJJJJJJJJJGGHIIJJJJJJJJHIIIHGIIJ
@240449/1
aggcaaggtacagcctcaccacctcaaccgaacacttctaggttacatag
+240449/1
CCCFFFFFFHHHHJJJJJJJJJJJJJJJJJJJJJJJJJJJJJIIIJJJJJ
@242484/1
ctaaattctgctctgataaattagaatcatcccatagcaaatggtatttg
+242484/1
CCCFFFFFHDHHHJJHIJJJJJJJJIJHIJHIJIJJJIJJJJJJDHIIII
@762519/1
attacagaataactcatgaatgctttctaatgtttcttcatttaaaaccg
+762519/1
@CCFFFFFHHHFGIHEHIGIIJJIIIIJJIJJHGIJJJIIJJJHIJJJJJ
@3829939/1
tgaacaaatttacctaaagcaacaacacaattgtcggcagctgggaatcc
+3829939/1
CCCFFFFFHHHHHJJIJJJJJIIJJJJJJIJJJJGHJJIJJJJJJJIJII
@763097/1
gcaacaaacagttgttttttcctgatatagctctaacttcaattaatttc
+763097/1
CCCFFFFFHHHHHIHIJJJJJJJJJJJJJJJJJJJIJJJJJJJJJJJJJJ
@5867355/1
gtgtagaggtgcaggctggccatgttgaatagcttgctgtggtggtacag
+5867355/1
BBBFFFFFHFHHHJJJJJJIJIJJHIIHHHGHIJJIIJIIJJIGJGGIIJ
@5373499/1
cccatactccctggttgggaagtgcttgttgttttgcagacaatatgcct
+5373499/1
CCCFFFFFHHHHHJIJJJJJJJHIJJJJJJJJJJJJJJJJJJI9FHJJJJ
@4851647/1
gcttcggccacttctttgaactaagtacagcgaaattcttattcgattga
+4851647/1
@@<DDDDDHHHHHIIIIIIIEHIGIFGGGGGIGHABGFGHFHGHI>FHID
@6904124/1
cttgaaatctgtagcccaatatagattccagaacttccggcataatgagt
+6904124/1
@@<FDDEDHHFADFHEHIFIIAHGHHE@FEHIIGGHIEGHGBHEHGIGI?
@6385875/1
ggccattatcgcatcatacggaatctgccgagtccttccttctagtgctt
+6385875/1
C@CFFFFFHHHHHJIGIJJJJJJJJJJIJJJGHIIGJJJJJJJJGGHIIJ
@2299648/1
gtgtaatcactgctgaggcttgaacaagcccttctgatagcctgcaattc
+2299648/1
BBCFFFFFHHHHHJJJJJJJJJJJJJJGIJJIJJJIJJJJIJIJJIIJJI
@244219/1
cttcacactcatcaagaacttggtaaactcttagatcttcattttgttgc
+244219/1
C@CFFFFFHGHHHIJJJJJJJJJFFJGIJJJJJJJJJJJJIJJJJIIJJJ
@1272808/1
ctctgctgttgttgttgttgctgaggctgctgtggtctctgctgttgctg
+1272808/1
CCCFFFFFHHHHHIJIJHIJJJJJJJJJJJJJIJIGJIJGJJJIHIIJJI
@246893/1
gtcactattaaagttgatttgtcttatagacttgacaattttttcttttc
+246893/1
@@@DFFFFHHHHGEHIIIJJIHIIJIJIJGHHJIIIJIGHIIIJHIJJG?
@5374752/1
aaaagaatgatcttccaactgtcacaaacctgttagcagctggttgcctt
+5374752/1
CCCFFFFFHHHHHJJJJJJJJJJJJJJJJJJJJJJJJJJJJJJJJJJJJJ
@1788563/1
catcatccaagccgtaatgaatggtgttgctttcgcagggtaagtctttc
+1788563/1
@C@FFADDFHHGHIFHIEHHIEHIAF?GGHAHHIIIGGII9DFGBCFDGH
@6905632/1
gggccattatcgcatcatacggaatttgccgagtccttccttctagtgct
+6905632/1
?@@?B?DDFF<FAFGGI>HGGEGGIGI<BGEED?DH@BGEGCHHI<FHHF
@1789192/1
aggaattctaaacgttcattgtgagttatatttgattcagtttcccgctt
+1789192/1
CCCFFFFFHHHHHJIJJJIJJIHIJIJJJJJJJJJJJJJJIJHIJJIIGI
@7403640/1
ctgcagctccctttttgcagcttcttcaagagggatgggctctgaaggtt
+7403640/1
CCCFFFFFHHGHHJJJJIJJJJJJJJJJJJIJJJGIJJJJJJJJIIIJFH
@6906457/1
gttcgtagtgaagaactgaaagcagatctaa
+6906457/1
@@@AD=BDDFBHHFGIIIIHGGIII9EECHD
@1275009/1
cacggtctcaacaagttccgttttttggagaggcaactcaggataactat
+1275009/1
CCCFFDDDDBDHFAECEHFHGEFGIGIIIJDGIGGIHHIGGIGIJIJJIJ
@4350255/1
gtaaagttttgcctataagaacaatgagtgagagcttgcaagaggtaact
+4350255/1
CBCFFFDFHHHHHJJJJIJJJJIJJJJJFHIJIJJJJJJIJJJJJIIIJJ
@249755/1
cctgttcttcttgaagttggttcagctgtagtctgtctgcatctgtatat
+249755/1
CCCFFFFFHHHHHHJJJJJJFHIJJJJJIJJJJJJJJJJJJJJJJIJJJI
@6908121/1
caacagcctcagcagcaacagaggcaacaaccaccacaacagctgcaaag
+6908121/1
CCCFFFFFHHHHHJJJJJJJJJJJIJIJJJJJJJJJJJJJJJJJJJJJJJ
@4353597/1
tggtaattggagcggcttgtctaacttg
+4353597/1
@@@BDDDDFFFFFIIIIIA?3C?C4CF<
@6910546/1
gggaggtggacctctttgtgcccatggagtttgacctctaggaccagttt
+6910546/1
@CCDDFFFHGHHHJJJIJJJJJJIJII?FEFHGIGJIEIHIIHIJIIHHI
@5376578/1
ggttcttcttcttttttccacgtgaaatctttaggctgcagctcaaccat
+5376578/1
@@@DFFFAFHHGHIIIIGCHHHGECAGGIFEEEGIGGHIIIIIIIIIIII
@4857427/1
atcactgctgaggcttgaacaagcccttctgatagcctgcaattcttggt
+4857427/1
CCCFFFFFHHHHHJJJJJJJJJIIJJJJJJJIJJJJIJJJJJJJJJJIJB
@5377034/1
gctgaactagaatattaacaaatggaagaatcctattaacttatttaacc
+5377034/1
CCCFFFFFHDFHHJJJIEDHGJIDCFHHHIJGIIIIJIIJIIJJIJIJJJ
@1277916/1
ctgggtttaaaatcttcaataacattactcatttctgataggttctgcaa
+1277916/1
@<@DDDDFHGHHGAGGGBDIDFAHHICHEH<AFFAHHGGIGB:DBDGF@F
@7404416/1
attccattccatgatttattaaacccgatgctagctttcttaaatctggt
+7404416/1
CCCFFFFFHHHHHJJJJJJJJGIIJJJIJJJJJJIJJJJJJJJJJJJJJH
@7404767/1
gctcaatttaccttcatccttgttttcaaagttgataaataatattaatg
+7404767/1
@7?DBAD?8F:A2<C<E@HDAEE@FC:CF<A9<A??F9GGED@9C9<@??
@5873755/1
gcctataagaacaatgagtgagagcttgcaagaggtaacttctgtcttga
+5873755/1
CCCFFFFFHHHHHJJJJJJJJJIJJJJJJJJJIJJEHIJJJJJJJJJJJH
@5876021/1
gtcggcagctgggaatcctttgtgagccacatcaatgttaaggaatggtt
+5876021/1
CCCFFFFFHHHHGJJJJJJJJJIJJJJJJJJIJJJJJJJJJJJJJJJJFH
@769992/1
tgtctttgtgtcttgcacgacctttggattgaatataagaccttgttgtt
+769992/1
C@@FFFFFHGHGHIFGIIJEHIGIGGIHGEHHJJGGIIGGHIIJGEHGBF
@7946222/1
gcatcattcattttcttcattgtaacttggcccgcaacaattgtacacaa
+7946222/1
@@@DDBDDFHFFHGGGGGHGHIJIGGCFHGGBHAFDGHGGGEFIGGIIII
@7946325/1
gtgaaaaattgtttgccacgcatgtcccatactccctggttgggaagtgc
+7946325/1
@@@ADDDBDHFFHIE>CFE@EHEFCFHIIGEGHEEIIIEHIHIDDEG=F>
@3317340/1
gctaatttaaaaattgaatagtttttatgaaatgagtcagaattttcgtt
+3317340/1
@@@DDDDDFAFDHGHI@AEHCACDBHHGD<EAFGGF?EFEGBFHIGIA:?
@1791949/1
ccttaatatacgcaacaaagctttcacgttcataaggtctcatttgaaaa
+1791949/1
CCCFFDFDDFDFFGIDFGBFIGIIGAHGCFEBFIEGGBGHGCDFGIIGHI
@1278845/1
ggcggttgttgccactgctgttgttgaggctgctgtggtctctgctgttg
+1278845/1
CCCFFDFFHHHHHJJIJJJJHGIJJJGIIIJJFIIDGGFEGIIGIIJIGE
@770134/1
gcaaattgttcgtagtgaagaactgaaagcagatctaaatttctcaaatt
+770134/1
BCBFFFFFHHHHHIJIJJJJJJJJJJJJJJJJHIJJGC1?CHIHIGG?DG
@4859669/1
cttgttacaacatatttcaacatgtatccttttgggcggtaccatggtat
+4859669/1
CCCFFFFFGHHHHIJJJJJJJJJJJIJJJJJJJJJIJJJHIIJJJJJGHI
@1793377/1
gcggttgttgccactgctgttgttgaggctgctgtggtctctgctgttgc
+1793377/1
@BCFDDFFHHHHHJIIJIJHHIIJJJJJJJJIIJGIJDGHIGHGGGHGIF
@7407946/1
cttatgtcaaattctacttctgaatgatgttctacgttatcatcaacatc
+7407946/1
CCCFFFFFHHHHHJJJJJJJJJJJJJJJJJJJJJJJJJJJJJJJJJJJJJ
@6912027/1
gcagaaatcctcattctttcaaaaaaaactattcgtaggagtaaaacgta
+6912027/1
@@@FFFFAFFDFBHIGFIGIIGIGGGGFGIGH>DGDHIGCH3CFAEGGCF
@1795791/1
caggtagtgtcgacaattgtaccaagctctggcattttcctgtgactgat
+1795791/1
@CCFDDDDFHFDHIGHIJDHIEHIGIFJIJEIJCHIEIGIIIFHBHDICH
@2813874/1
tgctgttgttgctgaggctgctgtggtctctgctgttgctgttgttgctg
+2813874/1
CC@DFEFFHHGFFGGHJIJJJGIEGHHHHIGGIJJGHIIFIDEHFEHIJI
@254348/1
ccggtctttctcgataatcaagtgttggtgcattcataattcgggcctta
+254348/1
@@CFFFFFHHHHFGHGIJIIIHCEIIIIFFHJIJIJIGHIJJJJJJJJIH
@2304381/1
gcagcctcttgttttgcttctttttttgacctacccttgccgacagcaat
+2304381/1
@C@FFDFFHFDFHIJGJGJEIIHIJJGIIJGIIIIJII>DBHIGAEGGGH
@254925/1
gtctccttgaacaaatttacctaaagcaacaacacaattgtcggcagctg
+254925/1
CCCFFFFFHHHHHJJJJJJJJJJJJJJJJJJJJJJJJJJJJJJJJJJJJJ
@771996/1
gcttgaggtctggtaattggagcggcttgt
+771996/1
CCCFFFFFHFHHHGIJJJJJJJJJJJJJ??
@772065/1
acttctttgaactaagtacagcgaaattcttattcgattgaagtaaattg
+772065/1
CCCFFFFFHHHHHJJJHGJJJJJJJIJJJJJIJJIJHIJJJIJFGHHIJJ
@772089/1
gacactttgatgttgtaaggtgctgaggcaagtgttgggattttgaccat
+772089/1
CCCFFFFFHHHHHIJHIGIJFGHJJJJIGIGIHIIIIJJHGIJIGGHJJJ
@772254/1
gctttctaatgtttcttcatttaaaaccgctgtgtctctttctttttttg
+772254/1
C@CFFFFFHFHDHGIGGIJJIJIGGHJIJJEHEGHIIGJJIJJJJJJIIG
@255780/1
gctgcaatgcgacgagacagcactttactaggcatagggtgtcccacaat
+255780/1
CCCFFFFFGHHDHIIJIIIIGJJJIIIGHIGIIFIIGJIBFFEGIIGIIJ
@5381782/1
ctccttgtcttacaggtaccggtctttctcgataatcaagtgttggtgca
+5381782/1
CCCFFFFFHHHHHJJJHIJJJJIJJJJJJJJJJJJJJJJJGHIJJJHIJI
@4861418/1
gtgggcatggcctgcagctccctttttgcagcttcttcaagagggatggg
+4861418/1
B@@FFFFFHHFFHIJIIJJIJJJJJJJJJJJJJJJIJIJJIGIJJIIIJJ
@6913736/1
gccataaccgtacttcatatcattgataattactgtagctgagtaaggag
+6913736/1
CCCFFFFFHHDHHHJJJJJJJJIJJJIIEIIHIIIJIIIJJJJDGGGGHH
@3839580/1
ctgtcttcagcctcatgttataacattatgcagttcattacctaagatat
+3839580/1
CCCFFFFFHHHHHJJJJJJJJJJJJJJJJJJJJIJJIJJJJJJJJJIJJJ
@3839583/1
gtgagtaatctctgtatcaacaactgtaccagccggcacattcatatttc
+3839583/1
CCCFFFFFHHHHHJJJJJJJJJJGIIJJJJJJJJJJJJJJJJJJJJJJJG
@3839622/1
tctgtatcaacaactgtaccagccggcacattcatatttctcccatctgc
+3839622/1
CCCFFFFFHHHHHJJJJJJIIJJJJJJJJGIJJJJJJJJJJJJJJJJJJJ
@6913881/1
aatgtatgacgatgatttgatatctatatttctcattttttctgctaaag
+6913881/1
@@@DBDDBD>FFF@CGAEB<A4CD<AAAEEHG<HGGGIGIDHGCFBBBG3
@1281648/1
ctgtacttgaggctgagatgaaggtggtctgctgggttgctggtcactgg
+1281648/1
CCCFFFFFHHHHHJJJJJJJJJJJCGIGHIJJJJJJIJJJJJJJJJJJJJ
@6913986/1
ggctgtgctgttaggatataatcaggtgttctctagtttgtttctgcaag
+6913986/1
@<@BDDBDFFBFAEHAF@CHGGGIGB@GCF@HHFGGGIIH?HFGHHIIED
@6914140/1
ggtaatagctcgtgccattgcgccaggtgtccggtcttcactgcagcctg
+6914140/1
?@:DDFFFFFHHFGGIGJJJJJGIJGJ?DGHIJJHJJIIJIJJJIIEIJJ
@1281874/1
ctcaaccgaacacttctaggttacatagtgtatgaaccgctgcattaaat
+1281874/1
CCCFFFFFHHHHHJJJJJJJJJIJJJJJIIIJJJJJJJJJJJJJJJJJJJ
@6914678/1
gcagcattaagtcttctctgcactgtgacagtcttcaagcactgagttag
+6914678/1
CC@FFFFFGHHFHJJIJJJJJFIJFAAHHGHCFHIIJJIIIIJJJJDHGH
@2816771/1
aaaaaaatacagcaagtctggtaaatttatcgcaaggtaatgtaaaacaa
+2816771/1
@CCFFFFFGHHHHJIJEFHHIFEHHGHJGHGEHJJJJFGIIJDGGHIJJJ
@773285/1
gtgctgtaccttgtatactagcatgactgactagatagaagtctaattca
+773285/1
CCCFFFFFHHHHHIJJJJJIJJJJJJJJJGHJJJJIJJJJJJJIIIJJIG
@4862251/1
caatactttaagagcatttattgcagcttctttctgtgcatcatttttag
+4862251/1
CC@FFFFFHHGHHJJJJJJJJJJJJIJJJIJJJJJJIJJJJJIJJIJJJJ
@7953040/1
ctctgataaattagaatcatcccatagcaaatggtatttggtaggacgtg
+7953040/1
CCCFFFFFHHHHHJJJJJJJJIJJJJJJJJJJJJCGIJJJJHIJJJJJHI
@1283353/1
cactaatgtctcttcaaaatcttcttcatcacgtcgtctttttttaccaa
+1283353/1
@@CFFBDD=DFFHJJIEGDFGHIIIJIJJJJJIGHIJJJJJJJJJJIJJJ
@3321145/1
ctggtaattggagcggcttgtctaacttgaccaacgg
+3321145/1
@@CFDEFFHGHHGIIIIII1:<?@G@DGCDGHDHA?F
@7953188/1
ctccttctaacttaatgcaagcttctcttatagctgtcaactcatgttgc
+7953188/1
@CCFFFFFHHHAFIIGIFIJJDIIEIIIJIJJHCHJJIJJJJIJIJFGII
@6396009/1
agtaggtaaaaagattattgtattttcttttagaactctttcaaagagtt
+6396009/1
@CBFFFEFFHHHHHIJJJJJHJIJJJJJJJJJIJJJJJJJJJJJJJJJIJ
@7412274/1
gtcgaccttctcggccaagattaggcctacgtggacaggtgaacatgggc
+7412274/1
@@@BBDDDFFHGFGGIFFHIGGI<FHIJJIECAFDDCGD?DF>FGHIJIG
@6397856/1
gggagaccttggctttgccgcgtgttgctgtacttgaggctgagatgaag
+6397856/1
CCCFFFFFHHHFHJJJJJIIIJGGAHIIIJIJJIJJIIIJGHGIFGEIIG
@2818903/1
cgctagaactgctagatgttgattttgaacaatagctgctctgtaagtgg
+2818903/1
CCCFFFFFHHHHHJJJIIHIJIIJJJIJIJIJJIJJJIJJIJIIIIGIJJ
@6916017/1
ctcagagctaccttggcagctgctaattttgcttggtgtttgttttctcc
+6916017/1
@@@BBDDDDAFF?A<CFHEHCGIDEECHIIIGCGGH:CDHGHHHIIIICH
@2819366/1
atcagtaatctcgaatctattatctcttggacaagttgttatattagtca
+2819366/1
CCCFFFFFHHHHHJJJJJJJJJJJJJJJJJJJJJJIJJHIJJJJJJJHJJ
@2819918/1
gcctgcaattcttggttcaagatcattttaaactgtccttctgacacacc
+2819918/1
CCCFFFFFHHHHHJJGJJJJIJJJJJJJJJJJJJJJJJJJJJJJJJJJJJ
@1799485/1
ctcttgttttgcttctttttttgacctacccttgccgatagcaataaggc
+1799485/1
CCCFFFEFHHHFHJJJJJJJJJJJJJJJJIJJJJJJJIJIJJJJJJJJJJ
@2820377/1
ggtaagtagttatagcatacttaaggaaggaatcaccgatagtttccaaa
+2820377/1
@CBFFFDEHHHHHJJJJJJJJJJJJJJIJJJJJJJJJJJJJJHIJJJJJJ
@2820806/1
ctccaaaattgtaaatccaggaacttcccagtcatcaggaataaagtcat
+2820806/1
@@@DDDDDHHHHFEEGAEGHIGFGHG@BGHIGGHIFGHIEHH@ECD?DGG
@4359166/1
ccatccgctagtttttcaggtttactgaacttagctgtctctggttccaa
+4359166/1
CCCFFFFFHHHHHJJJJJJJHIJJIJJJJJJJJJIJJJJJJJJJIIJJJJ
@4864755/1
gcctttgttgctgctgtggtggttcttgcctttgcagctgttgtggtggt
+4864755/1
CCCFFFFFGFHHHJJJHJGFHGHHDFHBEHGJIIIIJIIJJGHHGCBDGG
@3323225/1
ctggagacatgactacacaaccatttggtatattcatcctctcaaaataa
+3323225/1
CCCFFFFFGHHGGJJJJJJIIGHHGIJJEGDHIIEIIJAGHGIGHGJGIG
@2310579/1
tttgcattaactttctgtagtatgtttacaaatgttgcagcattaagtct
+2310579/1
CCCFFFFFHHHHHJJJJIJJJJJJJJJJJJJJJJIJJJJJJIJJJJJHIJ
@2311662/1
gcatgttcttgcctttgttgctgctgtggtggttcttgcctttgcagctg
+2311662/1
@@@DFDDAFHHFDGGIBCBFHG<C@<A?C9AEHGIGDHAGHEEFD@F@FC
@260783/1
aaaataccttctttgactaaatactcctgaaggagtgatatcggtgtttt
+260783/1
@@@FFB?DFBHHDHIEGIGGIIGGGGGHGIDGHEFFFFHEHCB@?DFHHG
@1287535/1
tattagttcatctatattttttaaggaagtaagtgcaggggaacgagaac
+1287535/1
B@CFDDDDHHHHHJJJJJJIIIIIJJGJIEGIIIIJJJJIJJIJJIIBHI
@7414672/1
gacagcatgatgacattcatctataactaatagattgacacgagacaacg
+7414672/1
CCCFF?EFHHHHHIIGHBDIJIGJIGGHHCHHIIJCEGHGE@GHEGGIGA
@1289113/1
ctcatcttcatcatccaagccgtaatgaatggtgttgctttcgcagggta
+1289113/1
CCCFFFFFHHHHHJJJJJJJJJJJIJJHJJJJFFHIIIJJJHIJJJJJBF
@6917345/1
gtgggttatatggtgattgatgccattcaactttgcattaactttctgta
+6917345/1
@?@DFDDFHFHHD<AEGEHJIIEHIDIIEIIJIJGGIIJGBGGDHGGIJJ
@3325104/1
agctttataaaatgcagtggccgacacatcaatattaagcatcatcttcc
+3325104/1
?@<DFEDFDHDBFG>GECCBFEE@GDFHHICDHCHGGGEGEHIGIGHHHG
@1291966/1
ctaggatcaacagcaggatctgcaatttttccaacagtgtattgagttga
+1291966/1
CCCFFFFFHHGHHJJJJIJIIJJJIJJJJJIJJJJIIJJIIIJJGIJGHJ
@262241/1
atcaactgagaggccaaactccttcaggcatgggtcactattaaagttga
+262241/1
<B@FFFFFHHHHHJJJIJIIJIIIJJJJJJJJJIIIJJJIIJIIGHDGID
@1801223/1
cgatcaggcgctgacctggcggtagctttaatcatagttgatgtctgcat
+1801223/1
CCCFFFFFHHHHHJJJJJJJIJDHIIJIJJJIJJJJJGIIJJJJJJIJJJ
@1801370/1
ctttgttgctgctgtggtggttcttgcctttgcagctgttgtggtggttg
+1801370/1
@@@DFDDDFCFFFHACGCGH<FHHHIIG@CGIIBHHGH?FHFFH9BG?BF
@3845794/1
gtcgtctttttttaccaaaccggtattttccccttggcaacaaacagttg
+3845794/1
CCCFFFFFHHHHHJJJJJJJJJJCGIJJJJJJJJJJJJJJJJJJJJJHIJ
@5391719/1
gtttggtcaaatatatatgtatcctattaatgctttaaacattaactagt
+5391719/1
C@@FFDFDFHGGHIGIEIGHHIHJJIIIIIJIJIJJJGGHHIJJGIIGEF
@7415858/1
caacgcaatcgcttaacctacccctccaatcgcga
+7415858/1
@<?BDDD<FDHAHIIEAFHGG@?CGGEIGGIIEHG
@4359735/1
gggcttcagagcagtacaagggaaagagaagataaaaaactgcactataa
+4359735/1
CCCFFFFFHHHHHJHIJJJJJJJJIJJJJJJJIJJJJJJJJJJJJJJJIJ
@7416736/1
gtcaagaccataaccaagatcaattactctaccaggtggaggtgaaa
+7416736/1
C@CFFFFFHHHHHJJJJJJJJJJJJIJJJJIJJJJJIHJIJJDHIJJ
@7416748/1
gttggtgtagaggtgcaggctggccatgttgaatagcttgctgtggtggt
+7416748/1
@@@7A?ABDD8DAFA@DEFEDGGGH@G@GGF>DDC?9CGEGGBFBB?FG7
@6401008/1
gtagaagcaggatgacacttaggtcgtgcatggtttaagaaagaccaaag
+6401008/1
@@@DDADDDFD=DEF>CEFF9F>3AFGFDFGIIFFEEEFEFFA;BFAFD>
@6401504/1
ggctgttgttgccactgctgctgctgcggctgttgttgcctctgctgctg
+6401504/1
7???BBDDHHDFBB99CGF<:FC>G<EHI<06D9BFHIGHDECHICB@FB
@3325847/1
gcggcaatatgtttggcttgctgttttgtagaagccttaccttcagctga
+3325847/1
CCCFFFFFHHHHHJJJJJJJJJJHIIJJJJJJJJJJJJJJJJJIJJJJJG
@2824965/1
gcgatctttgccatagcatagttcctgctttagggtttcttccgctaatt
+2824965/1
@<@BFFFFHHGHHJJIGGJIHJJGIJEEHIIGHCHCFHHIIJGDDGHIJJ
@779650/1
caccagtgaaaaattgtttgccacgcatgtcccatactccctggttggga
+779650/1
CCCFFFFFHHHHHJJJJJJJJJIJIJJJJJJJJJJJJJJJJJJJHHJJJI
@2825136/1
ccgagaaattctaacctctgattagaccctaaagttaaattattgtaacc
+2825136/1
CCCFFFFFHHHHHJJJJJJJJJJJJJJJJJJJJJJJJJIJJJJJJJJJJJ
@779761/1
gctgcagtttccatatcatattatacctgaaggcttttgggtcgtgagaa
+779761/1
@?@FFDDDHHHHHIBGH@IIIIIGGGEHGEHEG?HICEEA@?CEDDEEHI
@7957420/1
cttaaaacaatgtcaagagcttggattgcctcctgcggaccattagttga
+7957420/1
@@@DB?BBFFFFAFGHIIIGGGIIIIIEFGHGHFIGDFGGEGGGIIIGHI
@3847677/1
cgaggaattccagcctttgatagcaatcggtaaagttttgcctataagaa
+3847677/1
@@@DDDDFFFHHDIGIGGIGDH@FAHGHGEFHCDDHIJJDBGHGIEIDCH
@4869414/1
ccaagttgtgaatcaatttcaggatacgatctggtttacaattagaattt
+4869414/1
@C@FBBDAFAFB:CGBHIGHIGIGII<C?CEGGA?@FHDHBHIHGGBFEH
@1804889/1
agaaatttcaatttttgcaaattgttcgtagtgaagaactgaaagc
+1804889/1
CCCFFFFFHHHHHJJJJJIJJIJJIJJJJJJJJJJJJJJJJIJJJJ
@1292722/1
ttacacaatataaatgcaccttcaacaccacactcctcaaggtacacccc
+1292722/1
CCCFFFFFHHHHHJJJJJJJJJJJJJJJIJJJJJJJJJJJJJIBDHGGIJ
@5886020/1
gccacttctttgaactaagtacagcgaaattcttattcgattgaagtaaa
+5886020/1
CCCFFFFFGHHHHJJJJIJIJJJJJJJJJJJJJJJJJJIIJJIIJIIJJJ
@4362455/1
gttttgggtagttgggtaatattttgataacgtggatgtagataggctgg
+4362455/1
CBBFFFFFCFHHHIJJCGIJJJJJJJJJJJIJGHJHJJIJIIJJJJJJJJ
@264980/1
gctggatgaggaaatttttcataaagaagtcgaatactgttcttaggaat
+264980/1
CCCFFFFFHHFHHJHJGJJJJIIIIHJIGHHIGIIIGDG?HGGEGIJJJD
@5393925/1
cctttttcaaaaccttcttccagcatagcttcaatttcattgtcgcttat
+5393925/1
@B@FFFFFHHHHHJJJJJJJJJJIJJJJJJJJJIJJJJJJJJJJIJJJJJ
@5394049/1
ctgagatgaaggtggtctgctgggttgctggtcactgggttgttgcctaa
+5394049/1
CCCFFFFFHHHHFHIHHJJJJJJJIJJJJJJJJJJJJJJHIJJJJJJJJJ
@6403666/1
cacagcagcctcagcaacaacaacaacagcagagaccacagcagcctcag
+6403666/1
CCCFFFFFFFHHGJIJJIEIIEGIIIGJIGGIBHIJGCHIGIIJ@FHGII
@6920134/1
gtgtaatcactgctgaggcttgaacaagcccttctgatagcctgcaattc
+6920134/1
@@@DDADDDHGDHJJJIJJJIJIEHGGGGJII@GIEGICH@GGE@9B@FF
@7419042/1
tcacactgttcctggctgagagtaattcgtcgcgcattctgttg
+7419042/1
@@@DBDDDDDFFFI>ADB3CBE<<CBFEI9CCDF>G<FEFFEFE
@4869678/1
ggttgtttccctagactgtggttgagacacttgctggggaggtggacctc
+4869678/1
@@@DD@DDHBDCCGFHIIAIHFFG@C9FFHEFGGIIIIFII<FC?=BCFG
@4871027/1
accgtacgctcaaacatgcaaatgtgacattattgactaaggccgatctg
+4871027/1
BCCFFFFFHHHHHJJJJJJJJJJJIJJJJJJJJJJJJJJJJJIJJJJJJJ
@266699/1
ctgtaccactataaatgtaatcggtggcgtgtaatcactgctgaggcttg
+266699/1
BCCDFFFFHHHHHJJJJIJJJJJJHIJJJIIJJJJJJJJJJJJJJJJJJG
@267390/1
ggatcattagcagaaatcctcattctttcaaaaaaaactattcgtaggag
+267390/1
@@<DFFFFHHHFHGGHIJJJJIJJGJIJFGIJJIGIIIIGGIIJCFCEHG
@2827179/1
tgaggcggttgttgccactgctgttgttgaggctgctgtggtctctgctg
+2827179/1
CCCFFFFFFHHHHIIJJJJJJJJGHIGIIGHHIJJGIEDGGFDG@E=@CA
@6406875/1
gtcggtacaatgtaatatgagttttctttgttttcaaaggctctaactaa
+6406875/1
CCCFFDFFHHHHHGJJJJJIIHHJJHJJJIHIJJJJJJJJJJJJIJJIJJ
@2319072/1
gtcgacactacctgtagcagtttgttatggtacggggatg
+2319072/1
@@@DDADDHB?AFAABE<F@FHDEHE@HBG??GE:???6?
@1808349/1
ctctggctattttagcatggaatgtgatctccaagttgtgaatcaatttc
+1808349/1
CCCFFFFFHHHHHJJJJJJJJJJJJJJJJJJJJJJHGJHIJJJJJJJJJJ
@4873391/1
ctctaacttcaattaatttctgatttttattaacaatagattggttgtaa
+4873391/1
1=?B7;ADB:CFAEBE9BE@HH9ABEEHAHEFHFEFE9?<1?E;:C@?FF
@4873517/1
atttttaatttcccagcacctccatcagaagaatcagatgtttcagattc
+4873517/1
@@@DDDFDFH?DFIIGGGGIJIIGIJJJGIIGHHEFHHICIICHGJIHII
@4366305/1
ctggtttacaattagaatttataagtgttgcggttaaaccaagaacatgt
+4366305/1
BCCFDEFFHHHHHJIHIIIJJJJJJHHJJIJJJHIHJJIJIJIJJJJJJI
@5891325/1
gcctaacaggaggtacactggttacaggagatactggttgttgttgaggt
+5891325/1
@@<DDEFFFHHHH<EGHJGIGHBAGEEGGHEGGFGHHFHIIEDGGGEDG8
@7424070/1
gtggttgttgcctctgttgctgctgaggctgttgttgccactgctgctgc
+7424070/1
BB@FFFFDHFHHHIJJIJIJIJIIJHIIIJJJIFIG;GHIJJJFIJJIJE
@7964053/1
ctaaataataaggacggctaaaagtacagactctagtcgctttatgcaaa
+7964053/1
@@@BDEFFHFGHHFIIJI:FHGIJFHGHJCIIIIJFDFGGIIIIIJJIGG
@2321263/1
ctgcaatttccaagaaactttacttttcacaaataaatataaaaagaaaa
+2321263/1
@CCFFDFFHHGHGIJEIIIJIIJHIIGIIJJJFGIIIIJJJIGJGJIJJJ
@786397/1
gagtaatctctgtatcaacaactgtaccagccggcacattcatatttctc
+786397/1
@@@FDDF?FHFHDHFFHGIGHIJGIJIDCEHE@:FHIEHGDIIIIIJEHH
@3332317/1
gctctgataaattagaatcatcccatagcaaatggtatttggtaggacgt
+3332317/1
B@CFFDDDHHHHHJJGGIGGIGJJIJJIGGIJGJIGIHHIJJGHIJJJJJ
@5402031/1
ctctgtcgaacagcttccacagcttgtctgtaattgcgataaggtttttc
+5402031/1
CCCFFFFFHHHGHJJIJJJJHIIGJJHHGJGIIIJIJJJIJIJJDGHJJI
@2831172/1
ccttaatctagccacttcagccttatgcctctcaaactcaagctgtcgct
+2831172/1
C@@FFFFFHHHFFGGGBHEHCEFHFIGIEEHIIII@GHCGIIIIIIIG=G
@3857435/1
atgatgacattcatctataactaatagattgacacgagacaacgtgatat
+3857435/1
CCCFFFFFHHHHHJJJJJJJJJJJJJJJJJJJJJJJJJJJJJJJHIJJJJ
@7426917/1
aatgatttcctccttccaaaaaatacagcaagtctggtaaatttatcgca
+7426917/1
CCCFFFFFHHHHHJJJJJJJJJJJJJJJJJJJGHIJJGHJIJJJJJJJJJ
@7427256/1
gcatgggtcactattaaagttgatttgtcttatagacttgacaatttttt
+7427256/1
CCCFFFFDFHHHHJJJJJJJIJJJJJJIHJJGJJGFHHJGHJJBIIJJJJ
@6925443/1
gaggaattcctttaaactgatccatgatcaatctcataggatgtctattg
+6925443/1
@@BFFFFFHGHHHJJJJJIJJIJJJIIJJGEIGIIIIJIJJJJIIJJEII
@1813311/1
taacattcgtcctcctgccactcatcataatgaacaatatcttcttttgg
+1813311/1
CCCFFFFFHHHHHJJJJJJJJJJJJJJJJJJJJJJIIJJJJJJJJJJJJJ
@6925883/1
gccctagcacggaaagcagcgagatgagcataataggtaggtgcag
+6925883/1
<;=DAA?3:A<C1CEGEEGB>FEFGFCECFFCBFE9D9?B@/?DF<
@2323693/1
gctcaaccattttatcggccaacatattactgacctcaaccgtacttcta
+2323693/1
@@CFFFFFGHHDBGHJJFGIIJJJEHIFIGJHIJGJJJIJGGB??FGIJJ
@1813992/1
gtagtctgtctgcatctgtatatgccctagcacggaaagcagcgagatga
+1813992/1
CCCFFFFFHHHHHIJJJJJIIIJIIIGJIJJJIJIHGIJJJJIJIIIJJE
@3333938/1
aacaaggttgttaatctctctttcccgatcaggcgctgacctggcggtag
+3333938/1
CCCFFFFDHHHHHJIJJJJJJIJJJIJJJJJJIJJIGIHGHGGGGHI>EF
@3334214/1
cagggaagagatgctgctgagtactgtccttactcatacctgacatgtca
+3334214/1
CCCFFFFFGHHHHIGIIIIHIFHIIIIJJJJJJJHJJJJJJJIIIJJJJI
@4370699/1
cgtgagccaacagtaagacatggtagatgaggatactttaatctaatatt
+4370699/1
@@@FFFFFHGHHHHIJJIJJJJJHGIJIIJJJJJJJJJJJJJJJJJJJJJ
@4371343/1
tgatagcaatcggtaaagttttgcctataagaacaatgagtgagagcttg
+4371343/1
CCCFFFFFHHHHGGHIIIHIJJJJIIIJJJIIGHIIJJEIGHGJJJJIJI
@5894178/1
ccaaaatcataccattagatttattaatttgctcaggagaaatttcaatt
+5894178/1
@@@DDD?DDADB8?FG@GDDIGBHEH<HEHGGI<B;9:C@DHHIIECGGE
@3335575/1
gcctcctgcggaccattagttgaagttccagccctcagataatcccatat
+3335575/1
@@@FFFFFFHHAHIHIIIHIIIGHHHGIIIIGJJIJJJIJGJJJIJJJIJ
@4877305/1
gtcacaactaacaatgggccacaactcatattgatcgtcaaatgaaacat
+4877305/1
==?;DDADD?<BDFGE<E@GIFIIFFEFIFFFDGBFGFECFFIE<BDBDE
@789212/1
gctgtggtctctgctgttgttgttgttgctgaggctgctgtggtctctgc
+789212/1
BCCFFFFFHHHHHJJJIIJIJJGIJGJJJJJJJJJJJJJJIJJIJJJJJJ
@7967964/1
gtccacaagaaaaaaggttcttttacccccttcagaatataatagtttca
+7967964/1
CCCFFFFFHHHHHJJJJHIIHJJJJJIJJJIJJJJGIJJJJJJJJIIJJJ
@6927570/1
ataaaacctcttcaaaagaagataaacaattcaagagaccattgaataat
+6927570/1
CCCFFFFFHHHHHJJJJJJJJJJJJJJJJJJJJJJJJJJJJJJJJJJJJJ
@4373310/1
ctcagaagaaataatatctcagcaccaattttatgatttctcttctcttg
+4373310/1
@@@?D?:;FHHDABF4C<AAA>A<C:EG<99CDEA9?@BBFD@D<DGG>F
@4880276/1
cactgctgctgctgcggctgttgttgcctctgctgctgctggggctgttg
+4880276/1
CCCFFFFFHHHHHJJJJJJJGHIHIJJJJIIJJJJJJJJIIIJJIDIHII
@274719/1
atttttcctttgatgctgctcaatttaccttcatccttgttttcaaagtt
+274719/1
@<?ADAD>4F??BF<FEFFIFCG@A>FEHBHIC9FGGDFIIDBCF@FFBD
@7430345/1
ggttcttaagtttgttgaagctgcaaaagagatgggaatgattgttaatc
+7430345/1
@C@DFFFFHHHHHJGHJJJJJJJJJJJJJIJIJJJJJJJJJJJJGIIJJJ
@3862334/1
cctcagagctaccttggcagctgctaattttgcttggtgtttgttttctc
+3862334/1
@@@FDFDFHHGHH@EGGGGIIJDHIGGHIHIHIJJIGCF?GHJIJJJGIC
@6414051/1
ggaattctaagagggtacacaattcaggcactaatgtctcttcaaa
+6414051/1
@@@DDEFFHGHHHGG<<EFGG<ACHBFHIFIIEGGIFHCBDHGHHI
@4376716/1
gccacattccattccatgatttattaaacccgatgctagctttcttaaat
+4376716/1
C@@DDFFDDBBFFFGGEFIHGIGIGBFFBHHDF?:CBFEHIGGIGHGGFC
@2834619/1
gcatggtttaagaaagaccaaaggtttctgttg
+2834619/1
??@DD>=BADFD<GFIBD3AFF;:2<A?F@GF<
@6932057/1
cgttgatctggtctggagctggatgagtgacatcagcgccaacaacaatg
+6932057/1
@@@D?DDD<CFADBG>>@?CB@ECB@AHGGHFHEE@DGH@FHIIGGIHDH
@2836209/1
caacaacaatgacaggtttttgaaaaaattttggccaatagctgtgggtt
+2836209/1
CCCFFFFFHHHHHJJJCFIJJJJIJJJJJJJJJIJJGHIIJJJJGHJJGI
@3343585/1
ctctgctgctgctggggctgttgttgccactgctgctgctgcggctg
+3343585/1
???DBDDBDDD82A@1C@A?:CD<C??<?EEEADCE@DA@D@DDDDD
@5898068/1
gtagatatgtgtgcttgtgctcctgaccaacttgaagacaaggtaaatga
+5898068/1
CCCFDDFFFD>FFIHJIEGCHIIJGIHGHJIGIGGIJIEHIII?DDDFC@
@2331493/1
cctttttgaaattttttaataattggaacaattctatcacctttgaagtt
+2331493/1
CCCFFFFDDHHFDFHDFBGIJJIGFGGIIJEGHHHIFDFHIIJIGGGIHJ
@4882582/1
atcaacaactgtaccagccggcacattcatatttctcccatctgcatcct
+4882582/1
CCCFFFFFHHHHHJIIIJJJJJJJJJJJJJJJJJJJJJJJJJJJJJJJJJ
@4379457/1
ggaagttatcaagaaatctaagattgcatcaccgaggaattccagccttt
+4379457/1
CCCFFFFFHHHHHJJJJJJJJJJJJJJJJJJJJJJJJJJJJJJJJJJJJJ
@4379521/1
ctctgctgctgctggggctgttgttgccactgctgctgctgcggctgttg
+4379521/1
CCCFFFFFHHHHHJJIJJJJIJJJJJJJJJJJJJJJJJJJJJJJJFGGIA
@7431415/1
atggtttcaatgatttccctgttgaccttacggggacacttatcaggttg
+7431415/1
?@@DADDBHHHHAEHIIHIIJJIJIIIJIJIJJIJEBFEHIGJJJFG@FH
@2332871/1
gacttggataccttggcttaagagagaaataaagagagaaa
+2332871/1
?@@ABDB3CBBD<BGFIFFEAFAHEFIFCII>9C?FF;C?0
@2332904/1
cctcgactgccccgatgttggagcctatgctatccgtagtcgaggctggg
+2332904/1
<@?BDDDDFFD?DHHFGIHGEIIFGBGEHGFHEEDBFEFFFEC<AH=EAE
@6414664/1
gccaatagctgtgggttatatggtgattgatgccattcaactttgcatta
+6414664/1
CCCFFFFFGFFDFHJCFHIIJJJDHIFIIGIJIIIJIJIJJJJJIJJJJJ
@792629/1
ccgacaagtgtcattgataattagaagtttgtaaacagtgcggttcgata
+792629/1
CCCFFFFFHHHHGJHIIJJJJJJJJJJHHIJIIJJJJJFHIJJIIJJJJJ
@276454/1
ctggcctatgactcccaagctgctatgagtactatcatcagctggtgtag
+276454/1
CCCFFFFFHHHHHGBGIJGGIIIIJIIJJJJJIIGIJGHHHIJIIBFDFG
@3863891/1
gtttcaatgatttccctgttgaccttacggggacacttatcaggttgtat
+3863891/1
@B@DDFFFHHHHHJJJIIIJJJIJIJIJJJJIJJJJIHEGIIJJFGHDEI
@5900269/1
ggcataatgagtacatcatttacatcaccgtgatctaatatttgagc
+5900269/1
CCCFFFFFHHHHHJJJJJJJJJJJJJJJJJHIIJJJJJJJJJJJJIJ
@1818479/1
caggtgatatatttttgcatctgttataaatgtaggaagttatcaagaaa
+1818479/1
?<@D=BDDFDHHHIGEGGHHFHC@ECHHIHIHHIIIIEIGEGI?GHIIII
@7971217/1
gctgctgctgctgttgttgttgttgtt
+7971217/1
?@;BB;BAHHHFCGHEEGAFF@HH3CH
@7972333/1
gtaggggttgtttccctagactgtggttgagacacttgctggggaggtgg
+7972333/1
CCCFFFFFFHHHHJJJJJJJJJJJJJJJJIJJJJJJJJJJJIJJIJJ@GI
@5900651/1
ggtaaaataccttctttgactaaatactcctgaaggagtgatatcggtgt
+5900651/1
@@@DAD:AAFFAFDEGHBAFFHDGFBFHGGHIACBBEH9?CDGFCGHHH@
@3345268/1
gttagcagctggttgccttaaaacaatgtcaagagcttggattgcctcct
+3345268/1
CCCFFFFFHGHHHJJJJJJJJJJJIJJJJJJJJJJJIJJJJJJJJJJJJI
@4381535/1
gtttcttccgctaatttaaaaattgaatagtttttatgaaatgagtc
+4381535/1
BCCFDFFFHHGHHJJJJJJIJIJJHGGIJJIJJJJIIJIIJJJGHHH
@1819309/1
ctccagcaggtgggtgagtaacatcagctccgagaaatattacaggttcg
+1819309/1
@@@DDDDDFFCFFF12ACH@HIIH<FGEFEE@DDA>DFIBFDFFFIFFCF
@2837550/1
ctcaaatttctttctatatccatcggttcttcttcttttttccacgtgaa
+2837550/1
=?@FD2ABFFHHHJJJJJJJJJJJJJFHIJJJJJJJJJJJJJJJJJGIJJ
@3865374/1
gatctggtctggagctggatgagtgacatcagcgccaacaacaatgacag
+3865374/1
CCCFFFFEHHHHHJJJJJJJJJJFHIJIJJJJIJJJJJJIJJJJJJJJJJ
@1305840/1
gtcatcaactgagaggccaaactccttcaggcatgggtcactattaaagt
+1305840/1
CCCFFFFFHHHHHJJJJJJJJJJJJJJJJJJJJJJJJGHJJJJJJJJJIG
@2335341/1
gcctcttttaccattgtacgagtttgagcatcattcattttcttcattgt
+2335341/1
@@@FDDDEHDHHHGIGEHIH;F:F>?AF39:?EHGGI>GGA?FH9?DB>B
@3866291/1
cttttttccaaattgcctctccattcaattgaagaagcaatttcttcgca
+3866291/1
?@@FFFFFAFHHHGGIIJJJJIJJGHGGGIGIHHIIHAFFHEHIJIIIIJ
@794041/1
ctttaagacactgactaaaatattgttcaagttcacgaggagtattcttg
+794041/1
CCCFFFFFHHHHHJJJJJJJJJJJJJJJJJJIJJJJJIJJIIFHIJJJJJ
@4381815/1
cgttgatctggtctggagctggatgagtgacatcagcgccaacaacaatg
+4381815/1
CCBFFFFFHHHHHJJJJJIJJJJJJJJIIJJJJJJJJJJJJJJJJJJJJJ
@4885366/1
cccacttttatgaatgattttgatccaaccttctggtagcatttcaaaat
+4885366/1
CCCFFFFFHHHHHJJJJJJJJJJJJJJJJJJJJJJIGIJJJJJJJJJJJH
@4885375/1
gtggtagttgagtttggtgggtaggggttgtt
+4885375/1
?@@D=;DDFDC?CCCEA2<AE2<AFBB1:?:B
@4382131/1
tgaaactgaacgtgtacacctggtaaagagatgacaaagatagtaagtta
+4382131/1
@CCFFFFFHHHHHJHIIJJJJJJJJJJJJJIJIJJIGIJJIJIDGIJFII
@7434708/1
ttggaaaaataatcagaataagaacggtattgctctgcagggaacggcga
+7434708/1
@@@DFFFDFHHFDHEAGEEIIIGEHDBAFFHIEBDF<DHGHEAFD@@@@8
@4886057/1
ccaggaacttcccagtcatcaggaataaagtcattaaccttcaaaatttt
+4886057/1
CC@FFFFFHHHHHJJHJJJJJJJJJJJJJJHHIJJJJJJJJJIJIJJIJJ
@280635/1
ataagaacaatgagtgagagcttgcaagaggtaacttctgtcttgaaatc
+280635/1
@CCFFEFFGFHHHIHEHGHEGEGEHGFHEGH<CEHHIIJIJJJJJGIGGG
@7975372/1
agaatttttaaccatttacacaatataaatgcaccttcaacaccacactc
+7975372/1
@B@FFFFFHHGHHJJJJJJIIJJJIJIIIGIJJJHIJGIGHIJJJJIJCH
@6937688/1
ttttgaattgaaatcacctgctccaggtaatggaaaatcctgaggagcat
+6937688/1
@@@FDDDDHD8FHGHGGIEII@EFAFC<AFBCGGICGGGBFCDEHEIDEG
@1306515/1
ctgatgctgggaacaagaatgctgttaatgcctccaagcttaacattgat
+1306515/1
CCCFFFFFHHHHHJJJJJJJJJJJJJJJIJJJJJJJJJJJIJJJJJJJIJ
@5411628/1
gtggaattgtgacactttgatgttgtaaggtgctgaggcaagtgttggga
+5411628/1
CCCFFFFFHHHHHJJIJJJIJJJJJJJJJJFHIJJJJJJJJJGHHIJJJG
@2338250/1
gttttccaacagtcataataaattcattagactgtcgatgaagagggtta
+2338250/1
CCCFFFFFHHHHHJJJJJJJJIJJJJJJJJJJJJIJJJJJIJJJJJJGHI
@6419662/1
ctcagagctaccttggcagctgctaattttgcttggtgtttgt
+6419662/1
1=?DD;:2AFD?3AG93ABC?ADCF>FAFHCFD@9C1??FG9B
@1823717/1
ccttccaaaaaaatacagcaagtctggtaaatttatcgcaaggtaatgta
+1823717/1
@@@ADDDBFA:CD22AB<<AEE???EBFEEGFFIIFDF??D@D?CF>FB=
@4384735/1
gtttgatatcgccagtccaaattcttggacataggcgtcgttattgaaat
+4384735/1
CCCFFFFFHHHHHJJIJJJJJJJJJJJJJJJJJJJIJJJJJJJJJJJJJJ
@796528/1
gtttttgaaaaaattttggccaatagctgtgggttatatggtgattgatg
+796528/1
CCCDFFFFHHFHDHCFGHIGIGEIJJJJFHIIJDFHIJJJJGFGGIIJJG
@4385860/1
gtcattagcagagctcgctactaaggccttcaagatagaacccaattctg
+4385860/1
CCCFFFDFDHHHHIJIJJJJJJIJJGIJJJJJJJIIJIJIGIGIJJJJJJ
@3349482/1
gtgtatttatacctctctttctggtgttcatgtaatgaattcgtctgtct
+3349482/1
BBBDFFFFHHHHHJJJJJJJJJJJHGHIJJJJJJJJJJJJJJJJJJJJJJ
@1309908/1
gttgctgtacttgaggctgagatgaaggtggtctgctgggttgctggtca
+1309908/1
CCCFFFFFHHHHHIJJJJJJJJJJJJJJAFHHHJJJJJJJHIJJJJJIJI
@6941262/1
aatcacctgaatccttagaattcaaaaattcaaacttaaattcgtagcct
+6941262/1
@@@DADEDFHHFDGG>EHEIIIJJJIGIIGGIIIJJJIIIJIIJGHGCHI
@6941637/1
atttcattgtgcattaatctatagaaaattttccaaacagtatttag
+6941637/1
BCCDFFFFHFHHHJJJJJJJJIJIJIJIJJJJCEIHIJIGIIIIDIE
@2844156/1
ggcttgtctaacttgaccaacggtaaaagcaggaggttgttgcatccttt
+2844156/1
CCCFFFDBFHDFDHGHBFFHGIJGGEHIGGIJIJIIGIJGEBHIIJJGIJ
@6942176/1
gcctaatgtcctgtaaagtgttgctaacttcataaatgcacagagtaggt
+6942176/1
@@@FFBB:DFHHDFDGIGIIIHIIGCHIFGI>FHAGIEB<C?FBG9C?B?
@5413532/1
cttttgggcggtaccatggtataacgatcttattgagataattatctttt
+5413532/1
CCCFFFFFHHHFHGIGJJJDGGIIJDHGIJJJJJJIIJIJJJIJJJJJJJ
@3871293/1
tgatttccctgttgaccttacggggacacttatcaggttgtatactgatt
+3871293/1
??;BDDBDFFBC<ED@A2CC?E?1@8CFGDGIIEIII?:DGEAFFI?<BF
@3871296/1
gtctgctgggttgctggtcaccgggttgttgcctaacaggagg
+3871296/1
??@DDABAFAAD@?AC?CACGCHIGIGF@D?>D?DGD@B@;FG
@284678/1
cacggaaagcagcgagatgagcataataggtaggtgcagggtatgaaact
+284678/1
CCCFFFFFHHHHHJIJIJJJJJJJJJJJJJGHJJHHIJJJJBFHJJJJJJ
@3351318/1
tcgtaggcaggtggaggccatcgcctggtcatgcataattcttgtagaag
+3351318/1
@@@DFFFFHHGAFHEHIIJJIIJJIJJI:DHIJJJJIIJJJJJIJIJJJI
@3351335/1
ggctggccatgttgaatagcttgctgtggtggtacagcacccggtcctgg
+3351335/1
CCCFFDBDHDHHHIEHGGEDGICGGHHCHIIIEHIIIJJJIJIGIJIJFG
@285466/1
agttgaataagttattattcttctaggtccttttatcataatgagatcaa
+285466/1
CCCFFFFFHHHHHJJIJJJJJJJJJJIIJJJJJJJJJJJJJJJJJJJJJI
@3872186/1
ccttctccacagacaaatgatgactattgaggctctaaatggcatgaaca
+3872186/1
CCCFFFFFGHHHHJJJJJJJJJJJJJJJJJJJJJJJJJJJJJJJJJJJJJ
@1312756/1
cttggctttgccgcgtgttgctgtacttgaggctgagatgaaggtggtct
+1312756/1
@?@FFFFFHFFHHGICGEGHIIJIGIHIIHJJIJJGHHIGJJIJ=BGAHG
@2845805/1
atggttttggagaattatcaaagagaattattgaattcaatatagcaaac
+2845805/1
@@@FBDFFHDFHHIIHBHGGEHIIIJIJJIIGGCGHHJDHIEHFCGGGDD
@2846563/1
gcgcattctgttgtatatttatgctcacttcaccaacattcatgaataat
+2846563/1
CCCFDFFFGHDFHGHIJGIJJJJJJIJJJIIJJJJIHJJIJIJJJJIJJJ
@286205/1
tgacaggtttttgaaaaaattttggccaatagctgtgggttatatggtga
+286205/1
@C@FDFFBDHHHA@EHIGGDFHGDGIIIFFEFHIIHIGH?FHGIIIG=FD
@800884/1
ggctgttgttgcctctgctgctgctgctgctgaggcggttgttgccactg
+800884/1
CCCFFFFFHHHHHJIIJJJJJJJJJJJIJJJIIJJJJJFHEFGGCHHIIE
@800952/1
atccataataagtctaaatagaccttcagggtcttcatgggcttctatta
+800952/1
@@CFFFFFHHHFCGHFHIIIIIIBGIHIIHIC3CEHIIG@C?FGEH<GG<
@2344942/1
caagaaactttacttttcacaaataaatataaaaagaaaataaaaaatca
+2344942/1
@@@BDFFDFFFHFIG>FGHIGHIGCCHBDHFGIIGGCHEHIFII4BAHDH
@2344964/1
cgataaggtttttcaggattgatagatacatcataatgatgaataaccat
+2344964/1
?@<;ADDD=?BFFG@FGF?C:?CHGGGHGHBCHHIGBDFGHEBF?FEE<:
@6944481/1
tcactattaaagttgatttgtcttatcgacttgacaattttttcttttct
+6944481/1
CCCFFDFFHHHDHHGIBGHIIFHIIIJIDGIJECGIIIJJJGIHJJIJJJ
@2345338/1
atttcattgtgcattaatctatagaaaattttccaaacagtatttag
+2345338/1
@@CFFFFFHFBFHGIJIIJJIJJIJJJDGHJJJIIJJJJIGIJJJIJ
@5414721/1
gtttacaaatgttgcagcattaagtcttctctgcactgtgacagtcttca
+5414721/1
CCCFFFFFHHHFHJJJJJIIJJJIJJJJJJJJJJJJJJIJIJJIIIIJIJ
@4387419/1
cataactttagctgtcgtctttctttcaacaaacacaagagctaaattat
+4387419/1
CCCFFFFFHHHHHJJJJJJJJJJJJJJJJJJJJJJJJJJJJJJJJJJJJJ
@4892425/1
catgttataacattatgcagttcattacctaagatatttgttatgatctc
+4892425/1
CCCFFFFFHHHHHJJJJJJJIJJIJJJJJJJJJJJJJJJJJJJJJJJJJJ
@1317833/1
cggggacacttatcaggttgtatactgatttcataatgatgtacgaaacc
+1317833/1
CCCFFFFDFHHFHIGGIEHIJEGEGGIIJIIIIGGEHJJJJJIGHJGEIG
@4893047/1
aggaaatcgatttttgaaacacctctgtcgaacagcttccacagcttgtc
+4893047/1
BBCDFFFFHHHHHJJJJJJJJJJJJJJJJJJJJJJJJJJJJJJJJJJJJJ
@1825843/1
ccatcattcgctcctcgactgccccgatgttggagcctatgctatccgta
+1825843/1
CCCFFFFFHGHHHJIJJJJJJJJJJJIJJIJJJJJJJJJJJJJJJJJJII
@5415037/1
ctctgctgttgctgttgttgctgaggctgctgtggtctctgctgttgctg
+5415037/1
CCCFFFFFHHHHHJHIJJJIJJJIJIJJJIGIEGGHHHGJFIJJGHIIIG
@1827769/1
ggcagtaccattccaagaagtggcacatatccatagggacacagcttcta
+1827769/1
@<@DDDDDHFFHHGH<AEEFAB<GHCGGEHGHEHIIIIIGGICDGGGGI@
@5908754/1
gattgatgtcccaatggtccacacctttgtcaccactatattcaccaacc
+5908754/1
@CCFFFFFHHHHHIJJIGIIJJJJJJIJJIGJJIGIJJJJJIJJIJJIJJ
@5911120/1
gcagcattaagtcttctctgcactgtgacag
+5911120/1
@@@DDD?BF??ADGGIBHHEEDG@D:CAEBB
@5913025/1
aaattattggtatttcttttttccaaattgcctctccattc
+5913025/1
?=8BD?DDFD2<CGGHII@HHHI@BEGHIDG@FH@9DDB9C
@7442874/1
ggcttgtctaacttgaccaacggtaaaagcaggaggttgttgcatccttt
+7442874/1
CCCFFFFFHHHHHJJGHJJJJJJGIIIJJJJIJDGIBGHHIJHGIIIHIJ
@7443966/1
ggaacgttgatctggtctggagctggatgagtgacatcagcgccaacaac
+7443966/1
@CCFFFFFHGHHGJJGHIJIIIJIJIJCEGIBFCHHIJJIJJIJIGIGGI
@289403/1
gttgttgttgttgaccccatggttgtcgaggaggtccctgttgttccatt
+289403/1
@=@BDDADDDHFDEEG@BBDF;HGEDEFGH<<BGD?FBBBBDBF?FEHGI
@802973/1
acaatgtttagtgatatatttaatataaacactagaaaaactattattcc
+802973/1
CCCFFFFFHHHHHJJJJJJJJJJJIJJJJJJJJJJJJJJJJIIIJIJJJJ
@3357079/1
cctcaactcaagatcatggcataaatctgaaccatgggcatacagcatat
+3357079/1
@??DDADDFBDD<CCEG@FHEHDGHIIGE9FEGBE9;3CFFFBG<GGIII
@1321361/1
aacagtagtttcacttttgttattggtttccttatcagtaatctcgaatc
+1321361/1
@<?DD=DDHHFFBHIIIIGIIBBBEHACFHGEDFHGHIHB@GGHIIGEGH
@3875865/1
gaggcaagtgttgggattttgaccatcttcaacgaatcaaattcactttg
+3875865/1
@@CFDFFFFDFFHIJFHIFGIGGGGJJIIJJGIJEHIJJEGHIGIJIJJG
@4896905/1
gttttgatcgttctctgtgtggtcttttgtcaaagctactccttggccca
+4896905/1
CCCFFFDDHHHHHJJJJIIHIJHJJJJJJJJJJJJJJJJJJJJJJJJJJJ
@4897753/1
atccgacgacactttttagtaccgggcttactaagggagttttcttgatc
+4897753/1
CCCFFFFFHHHHHJJJJJJHIIIJJJIJIJJJJIJJJHHBGHIJJJJIHF
@6427171/1
ataagaactatttctttaagaatattttggatttcattgatagtatctga
+6427171/1
CCCFFFFFHHHHHJJJJJJJIIJJJJJJJIHIJJJJJJJIJJJHHIIJJH
@3878845/1
atttgttctcttctgttgtttcaattttggcagtatgcaaatattgtgga
+3878845/1
CCCFFEDFHHGHHIJIJJJJJJJJJJJJJJJIJGIIIJJJIJJIJJFIIG
@6949948/1
ctgtcgaacagcttccacagcttgtctgtaattgcgataaggtttttcag
+6949948/1
??@=DDDDHDDHHEHEGHGCCHIIFGGGIICGII@FA9DGCGBFGGGEDE
@5914722/1
ataagaaatacggtgttgtacacagtattcttgtagtgctccaatcgcat
+5914722/1
CCCFFFFFHHHHHGHHJJJJJJJJJHIJJJJJJIJJIIJJJJJJJJJJJJ
@6951136/1
gcagcagtggcaacaacagcctcagcagcaacagaggcaacaaccaccac
+6951136/1
CCCDDEFFHHGHFIJJEIJIJJJJJHEHGGHIEHEFEGIJJIJJJIEHII
@2853131/1
ctttttttgacctacccttgccgatagcaataaggcctttggctttaacc
+2853131/1
CCCFFFFFHHHHHJJJJJJJJJJJJJJJJJJJJJJJJJJJJJJJJJJJJJ
@6429389/1
ggcaactcaggataactatagaggttcttctttccatcaaacgcaggaaa
+6429389/1
?@@FFFFFHHHHHJJJJJJJJJJIFGIJJGIJJJJJJJIJJJJJIJJJJJ
@2853213/1
agatatttttattatgttttaaactgacattgccgattagtgatatcagt
+2853213/1
CCCFFFFFHHHHHJJJJJJJJJJJJJJJJJJJJJJHIJJJHIIJJJJJJI
@1832278/1
ggacctttggcacatccacgatttcggcagcttttacctcattttcactc
+1832278/1
CCCFFFFDHDHHHJJJJIJJGJJJJIIJJJJIJJJJJJJJJJJJJJIJJJ
@1323590/1
ggggcttatagctactgcataagacagatgaaattctggattgttccaac
+1323590/1
@C@FFFFFHGHHHIJJJIJJIEHIJJJJJJJJJJJIGIIJJJJJJJJJIJ
@4900971/1
gccgatctgaggtctgtcaattcaccaggtgatatatttttgcacctgtt
+4900971/1
?<@FFFFFHDFACCEGHEHGHIIIIIIGI:?CFFG?FGI>HDGFDHHGII
@4901405/1
ccaaaatcagagctacaacatctattgttggaaaaatcaggggaaagaag
+4901405/1
CCCFFFFFHHHHHJJJJJJJJJJJJJJIJJJJJJJJJJJJJJJJIJJJJJ
@5916960/1
cctctctgtgcccatggagtttgacctctaggaccagtttgcaaagggaa
+5916960/1
CCCFFFFFHFHHHJJJIJJJIEGIJJJJJJJGIIIJJEHIJJGIJIJIIH
@3358161/1
cagtattcttgtagtgctccaatcgcattccctttcacactagggacatg
+3358161/1
CCCDFFFFHHHHHJHIJJJJJJJJJJIJJJJJJJJJJJJJJJJJJIIJJJ
@4901937/1
tgctaatatcctaacgttatcaggttttgggtagttgggtaatattttga
+4901937/1
CCCFFFFFHHHHHIJJJJJJJJJJFHJJJJJCGHGEHIJDHIJJJJJJJI
@6956002/1
accaactcatactgtcttcagcctcatgttataacattatgcagttcatt
+6956002/1
CCCFFFFFHHGHHIEHHGHGGCGEIGIJJJHIGGJIIJJJJJIIGIIJJJ
@5917555/1
cctcatttagataaatttattgttgttcagaggcttaatacacagatatt
+5917555/1
@CCFFFFFHGFHHJIHJJJJJIHHJJJJHJIIIJJJJJJJJIIIJJJIJI
@1836400/1
gccaactaaatgtcatggattcagcagaagtataaattaaactatggatt
+1836400/1
CCCFFFFFHGGHHIJJJIJJJJJJJJJIJIHIJJJJJJJIJJJJJIIIJJ
@2855470/1
gtgtgcttgtgctcctgaccaacttgaagacaaggtaaatgaggatacct
+2855470/1
B@CFFFFFHHHHHJJJJJJJJJJJJJJJJJJJJJJFGIJJJJJJIJJJJJ
@4393121/1
tgtaaaacgccaataattgttctttcatgatactctcaagatccctgatt
+4393121/1
CCCFFDEFGGHDHIJIIIJHIHIIIJJJIJEIGIJJIIJJIJGEHGIIII
@4393294/1
cctcttgttttgcttctttttttgacctacccttgccgatagcaataagg
+4393294/1
CCCFFFF?AFFF>GGADHGHIIAGCGIGIG8?BGGIAE@FFHGGGIIIID
@4393410/1
gtcactttatatgttcttttaacactctttgatggaatttcataaacaac
+4393410/1
CBBFFFFFHHHHHIJJJJJJJJJJJJJJJJJJJJJJJJJJJJJJJJJJJJ
@5421975/1
ctgaaccaaatcggctccttgaatgaatttttcattcctccatactcctt
+5421975/1
C@@BDEFFGGHDHIIJJIJJIIHHCIJIJIJJIGIJDGGGGIIJIIIJHI
@5422162/1
gaccagtttgcaaagggaagcgagcttgctgttgttgctgctgctgctgt
+5422162/1
CCCFFFFFHHHHHJJJJIJJJJIIIJJJJJJIJJHJIJJJIJJJJJJJJF
@7449740/1
actgttttcaccggaggaatttgtttgtg
+7449740/1
@@8DA:BB4ABDF>:188;FDG<EFE???
@1325938/1
tcctgccactcatcataatgaacaatatcttcttttggattagtagaaaa
+1325938/1
CCCFFFFFHHHGGJJJJJJJJJJJJJJIJIJJJJJJJIIJIJJIIIJJII
@6961559/1
caacagccccagcagcagcagaggcaacaacagcctcagcagcagcagtg
+6961559/1
CCCFFDEFHHHHGIJGIGHJJCHIGIJJJJGIGIJIJJIJJIGIHGIJCF
@6434495/1
gcagattaaaatttttaagtacgactaagtgagcacactaaatcaccaca
+6434495/1
C@@FFFFFHHHHGJJJJJGHHIGEGIJIGIIEIGJJJIJJJJJJCHHIIJ
@6962723/1
tactcttgttacaacatatttcaacatgtatccttttggg
+6962723/1
?7?D=?B>FFF?F?FGF@<F?HH?<?F@2AF@9<AB>EF<
@804981/1
gccgtgtttggtagaagcaggatgacacttaggtcgtgcatggttta
+804981/1
CCCFDFFFHHHHHJJJJJJJJGIJIJJJJJJJJIHIFGHHIIIDGGI
@6434858/1
aggtggtctgctgggttgctggtcaccgggttgttgcctaacaggaggtg
+6434858/1
@@CDDFFFHHHHHJJIJIIJJJHIIJJJJJGIIJIJJJJJJJJJIIJJCH
@1328192/1
ctaatatttgagcagaaggtgctggtgcatgtaatactttgtagatatca
+1328192/1
@@CFFFFFHGHGHGIIHEE<<EHDGACHHIIEFEIJHEEIIFCFGIIIHC
@3361431/1
agataggctggcctgcttgtggaaaaccaccacaaatccacttggaaaac
+3361431/1
CCCFFFFFHHHFHIIIIJJHIIGIIIJJJIJJJJIJIEHIJJJIJJJJJI
@7451015/1
cacgttcataaggtctcatttgaaaacgtg
+7451015/1
@@@DD8DDFHHHF<ACFGHIGGGIHHIEA?
@7452893/1
ccactatctaaataaatagctgcagctaatgattcaaataagtctccaag
+7452893/1
@CCFFDFFHGHFFJIIIGBEHHGEFEHIGEHBHIJJGIJJJJHGGIJJGG
@5918690/1
ccttttatcataatgagatcaagtttttttcgaatcaaatgaagctgtat
+5918690/1
CCCFFFFFHHHHHJJJJJJJJJJHIJJJJJJJJJJJJJJJJJJJJIJIJJ
@3361892/1
gcaggctggccatgttgaatagcttgctgtggtggtacagcacccggtcc
+3361892/1
CCCFFFFFHHHHHJIJJIJJJJJJJJJJJIJJHHIGIJJJJJJJJJJIJJ
@6436177/1
gttgttgaccccatggttgtcgaggaggtccctgttgttccattgcttga
+6436177/1
@@@FDFF?FCFFDGIIEGHIIIBFHGIJ?FGGGGJJIHIIGIIJJJJIJH
@6436806/1
gtcgtgagaagctgcaacggctgctatagatggaacgttgatctggtctg
+6436806/1
@@@DFF<DDFDHHIGEIJJFIIEGGBFIBC>DG>FHFF@FHIGHCIJBGG
@7987752/1
cctgttcttcttgaagttggttcagctgtagtctgtctgcatctgtatat
+7987752/1
BCCFFFFFHHHHHJIIIJJJFGIJJJJJJJJJHIIGGJJIIIJJIGIJII
@6964569/1
ggtcatttctttttcttgatctctttcattatcgtaaattgtcacggtct
+6964569/1
@@@DBDFFFHHHHEHGAGHJIJJFGHHGIIIGIIFEHGIJIJEGIGHBFA
@1840123/1
gtgagttaaaacagtacatcgcacaacaaacacttggggagttaaatcaa
+1840123/1
CCCFFFFFHHHHHJIIJJJJJJJJJJJJJJJJJJJJJJJJJIHJJGIJJJ
@4395422/1
tttgtatctgcatgaacggtaatagctcgtgccattgcgccaggtgtccg
+4395422/1
@CCFDFFFHHHHGJIJJJJJIIJJIIJJJIJJJJJJJJJJJGGG?BFIII
@294016/1
caattttgttttgtttctcctccatttccaattatttcctttttctgaca
+294016/1
CCCFFFFFFHHHHJJJJJJJJJJJJJJJJJJJJJJJJJJJJJJJJJJJJJ
@6965251/1
acattattgactaaggccgatctgaggtctgtcaattcaccaggtgatat
+6965251/1
<@@D?D>BBDAD?FGHFHEGIGII>FGIIDGFEEGE@@FGCDD@FF4?BB
@5424546/1
gtgtgatatgatatgggttgctgtttacaccaacgataaaatcaggcttt
+5424546/1
CBCFFFFFHHHHHJJJJIJJJJJJJJJJJJIHJIJJJJJGIJJJJJJJJJ
@3883537/1
aggtttttgaaaaaattttggccaatagctgtgggttatatggtgattga
+3883537/1
BBCDDFFFHHHHHJJJJJJJJJJJJJJJIJJIIJJGHIJIJJJHHIJJJI
@7987971/1
gcctcacttgttttgtcataagttgtaacagtaagttcttttttttcctt
+7987971/1
CCCFFFFFHHHHHJJHIIIIHIHHIJJIJJJHIIIIJJJJIJJJJGHIGI
@3364258/1
catgaggtgaaattattggtatttcttttttccaaattgcctctccattc
+3364258/1
@@@FDEE2=?DHHHCGBHEIEHHGHIIIFIIIII@ABG>FGHIIEGGIIE
@5922147/1
tttttgttagactgatttgatagagcacggaaggtggaatttttgcattt
+5922147/1
CCCFFFFFHHHHHJJJJJJJJJJJJJJJJJIJJJCGIIJJJJJJJJJJJJ
@2858828/1
ctccaatcgcattccctttcacactagggacatgaggtgaaattattggt
+2858828/1
CCCFFFFFHHHHHJJJJJJJJJJJJJJJJIJJJJJJJFHIIJJJJJJJJB
@4398341/1
gcctcacttgttttgtcataagttgtaacagtaagttcttttttttcctt
+4398341/1
CCCFFFFFHHHHHJJJJJJJJJIJJJJJJIJHIJJJIJJJJJJJJJJJJJ
@2858893/1
ataagaacaatgagtgagagcttgcaagaggtaacttctgtcttgaaatc
+2858893/1
@@CFFADDDDDHDGGHGHGGHIJJIJIJIIG:CFHIJJJ@FGADGCEIGI
@2360737/1
cactgctgttgttgaggctgctgtggtctctgctgttgctgttgttgctg
+2360737/1
@@@DDDDBFH8AFFBHIIF@BCEEF>FFDEAHI99CEFG@GHIIIIBHB@
@810877/1
ggtaattggagcggcttgtctaacttgaccaacggtaaaagcaggagg
+810877/1
@@@DDDDDHHHHHIIII@C<?9CD@F@9CG9DBAG/8DHI=98=C5;F
@811002/1
ggaacgagaaccaatttcttttttaaaataatcagcaaaatccaaa
+811002/1
CCCFFFFFHHHHHJIJJJJJJJJJJJJJJJJJJJJJJIJJJJJJJJ
@811966/1
gccataccgtacgctcaaacatgcaaatgtgacattattgactaaggccg
+811966/1
CCCFFFFFHHHHHJJJJJJJJJJJJJJJJIIJJJJJJJJJIJJJJJJIIJ
@297528/1
cttgaacttcatttccaacaggtagtaagtgatcattaagttcgccgatc
+297528/1
@@CFFFFFGFHHHJJJJJJJJIHHGHHHIIJCIIGIJJJJIIIIHHJIJJ
@7989490/1
gcacaacaaacacttggggagttaaatcaacatcagctgagatatactca
+7989490/1
CC@FFFFFHHHHHJJJJJJDHHIJJJJJJJJJJJJJJJJIJJJJJJJJJI
@3365526/1
ggaatgtcaggtgcgttaacttttggtggctttattatattactcctaat
+3365526/1
CCCFFFFFHHHDFIJIJJJJJJJJJJGIJJJJJIJJJJJJJJJJJJJJJJ
@1843575/1
gtcaaatccatctttgtaaataaaaaattaataacattaatatgaacaaa
+1843575/1
@@?DDDDD>FFBDIIGCGECHDHIHGEEHGBFCFHIIEHGIGGGHGIIIF
@4399478/1
gtttccatatcatattatacctgaaggcttttgggtcgtgagaagctgca
+4399478/1
CCCFFFFFGHHHHJJJJJJJJJJIIJIIJIJJJJJHIJJJIJHIIJJJJJ
@6967044/1
gcagggtatgaaactgaacgtgtacacctggtaaagaggtgacaaagata
+6967044/1
@@@DBDEDHFGDHHIGGIIIDGFHHJIIJIIJJIIECHI?B<BFIAGGIJ
@5427054/1
cttctgtaaaacgccaataattgttctttcatgatactctcaagatccct
+5427054/1
CCCFFFFFHHHHGJIJJJJJIJJHHIIIJGIIIEGIIIGIJJJIGIGGGI
@816111/1
taaaacagtacatcgcacaacaaacacttggggagttaaatcaacatcag
+816111/1
CC@FFFFFHHHGHHGIJIIIJIJIJIIEGIIGG;G?DGIGIJJIGIJJDE
@2862320/1
gtgtttttgagctcatacttaatccaatgacatggggaagtcaattgcta
+2862320/1
BBCDFFFFGHHHGJJJJJJJIJJIJJJJJJJJJJJIJJJJJIJJJJJJJJ
@3888678/1
ctgcggaccattagttgaagttccagccctcagataatcccatatcattg
+3888678/1
CCCFFFFFHHHHHJIJJIJJHJJJJJJJJJJJJJJJJJJJJJJJJJJJJJ
@2862547/1
tcttgaagttggttcagctgtagtctgtctgcatctgtatatgccctagc
+2862547/1
@@?DFDFFCFDDFHI>FAHGEFECH<DHHGAGHGIIIIIIIGGEIIGGEE
@7991676/1
ctccaatcgcattccctttcacactaggg
+7991676/1
@?@??D??ADFFD<A<EHGHEHGII@@CF
@818292/1
gcagggaattctaagagggtacacaattcaggcactaatgtctcttcaaa
+818292/1
CCCFFFDFHHHHHIGGIJIEAGDDAACGIHGEHJIJEB9<B4?<FFH?BD
@818333/1
tcctgaggagcatgttcttgcctttgttgctgctgtggtggttcttgcct
+818333/1
CCCFFFFFFBFFHIIJJJIJJJJJJJIIEIIJJJJGHJGGHGHIHIGIII
@4911254/1
gtctgtaattgcgataaggtttttcaggattgatagatacatcataatga
+4911254/1
CBCFFFFFHHHHHJJJJJJFHIJJJJJJJJJJJJJJJJJJJJJJJJJJJJ
@5428042/1
gcatcattcattttcttcattgtaacttggcccgcaacaattgtacacaa
+5428042/1
CCCFFFFFGFFDHGIJJJJJJJJIJJJJIJIJJIIJJGIGIIIGIIJJJI
@2363797/1
gggaaaattaatttttattaagaagccaaattgcacctcacacctggcac
+2363797/1
@@@;D?DDFDABHBEHIGIIIIIGHG?EHG@HIIIICDHG;BGH?FCG9B
@2365047/1
gtttaatacttctaaaaagtcatcaataatttcgaaaggatcttttttag
+2365047/1
1=?:DD;AFFDDD>GFIIIIBIHIIFIIHIFIIIIIIIIA3CFGFFIIEI
@6971751/1
cttttggtcctgttggtccattaatataaaatggttcaacttctttggtg
+6971751/1
CCCFFFFFHHHHHIJJIJJJIJJJJJJJJIJJJJFIJJJJJJJJJJJJIH
@6972002/1
aaaacaatgtcaagagcttggattgcctcctgcggaccattagttgaagt
+6972002/1
BCCFDFFFHHHHHJJIIIJJJJGIJJJJJJJJJJJJJJJJJIIIJJIIIF
@1847965/1
cctcacttgttttgtcataagttttaacagtaagttcttttttttccttg
+1847965/1
CCCFFFFFHFHHHJJJJJJJJIJJJJJJJJHIJJIJJIJJJJJJJJIJJJ
@5924577/1
gtgttttaattaaaaaattggtgggaggagaaatagtgattctgtagtga
+5924577/1
@C@DFFFFHHHHHJIIGIIIICGHJEIJFGGHG>FGBGIGGIJEGGIIHD
@4912535/1
tcttcatcacgtcgtcttttttttaccaaaccggtattttccccttggca
+4912535/1
B@BFFFFFHGHFHIHIIJJJJIJJIJJIIJJJIJFGIJIJJJJIJIEEHC
@4912680/1
ctcataactaaaacagggttcatgagttccactttcacaatcaattaatt
+4912680/1
CCCFFFFFHHHHHJJJJJHIJJJJJIHIJJJIJJJJJJJIJJJJJJJJJJ
@2367090/1
ctttcatgatactctcaagatccctgattacttcttctcgaggtggctgc
+2367090/1
@@@?DD??DFDBCAF?EGIECEEGF@;FH9CA9CFFGHHG@GB?D=;;BB
@1343075/1
gtacgctcaaacatgcaaatgtgacattattgactaaggctgatctgagg
+1343075/1
CCCFFFFFHHHHHJJJJJJJJHIJJJJJJJJJJJJJJJJJJJJJJJJIJJ
@3369440/1
cattctttcaaaaaaaactattcgtaggagtaaaacgtaagtggaagcat
+3369440/1
CCCFFFFFHHHHHGIJJJJJJJJJHJJJJJFHIJJJIHIJJHHIGIIHJJ
@7996628/1
ccttgactatgtttgatgacatatcaataacattctcctcaaccttttgt
+7996628/1
CCCFFFFFHHHHHJJIJJJJJJJJJJJJJJJJJJJJJJJJJJJJJJJJJH
@1851050/1
atacgatctggtttacaattagaatttataagtgttgcggttaaaccaag
+1851050/1
@C@DFFFFHHHDHIJJJJJJJJJJJJJJJJJJIIIIJJJJIJJJJJJJII
@823717/1
ctcctaacaaggttgttaatctctctttcccgatcaggcgctga
+823717/1
@@@DDFFFHFFD?CGCE@BHHI@HCHHGGECHHH:69?36?DD?
@4402748/1
ggttacaggagatactggttgttgttgaggtggtagttgagtttggtggg
+4402748/1
BCBFFFFFHHHHHJJJJJHIJHIJIJJIJJCHHCGHHIJHHGIJJJBFHJ
@4403501/1
ctggcattttcctgtgactgatttttcttcaacatcaacaaatgtcactt
+4403501/1
CCCFFFFFHHHHHJHJIJJJIJJJJJIJJJJJJJJJJJJJJJJJIJJJJJ
@304013/1
cttctttgactaaatactcctgaaggagtgatatcggtgtttttgagctc
+304013/1
CCCFFFFFFFFHHJJGIIGIJGIIIIIIFFHIJJHIJHHHGIIJIIJIJI
@3890787/1
ctaacgttatcaggttttgggtagttgggtaatattttgataacgtggat
+3890787/1
@@@DDD:A=ADHBH2ABEHIFADGFEDCE1CCGEGFHIIDHGGEHBFGCD
@1852458/1
gaacggtattgctctgcagggaacggcgacataggtgt
+1852458/1
@??ADDDDBDHDHEHIECHCHIIIEGE@F>?F8CC=F=
@7998119/1
ctttgttgctgctgtggtggttcttgcctttgcagctgttgtggtggttg
+7998119/1
CCCFFFFFHHHHHJGIJEGIHIJJJJJJIIJJJJJJIJHJJFHIBGH@GG
@2867497/1
gtgggcatggcctgcagctccctttttgcagcttcttcaagagggatggg
+2867497/1
B@BFFFFFHHGHHJJJJJJJJJJJJJJJJJJJJJJJJJJJJJJJJGIJJJ
@7998242/1
ctcttctggaaagcagctcttgcagcattgacactggcgttttggtgggc
+7998242/1
C@@FFFDFHDHGHFIIGHIJGIIGHCHHIGHJIJJIJEHHIJJJFHIJJC
@6447245/1
ccacattccattccatgatttattaaacccgatgctagctttcttaaatc
+6447245/1
CCCFFFFFHHHHHJJJJIJJJJJJIJJJJJJJJJJJJJJJJJJJJJJJJJ
@7999057/1
gttgagtttggtgggtaggggttgtttccctagactgtggttgagacact
+7999057/1
BBBFFFDFHHHFHIJFHIIJJCGIIJJJJJJJIJJJJIIJIIJIJGIIII
@6447532/1
cttttgggcggtaccatggtataactatcttattgagataattatctttt
+6447532/1
CCCFFFFFHFHFFHIJIJJGGIJJJIIJJIIJJJIJJIJJIIIIIJJJJJ
@6447882/1
gctccctccacctgaactagttcatatttcggagtcgtccctcttctgga
+6447882/1
C@CFFFFFHHHHFIJJJIJIHGHHIIIJGIJIJJDFHGHGJHHIJHIJJJ
@4404523/1
ggtctctgctgttgctgaggctgctgtggtctctgctgttgttgctgctg
+4404523/1
B@BDDFEFHHHHHJJJJJJJJJJJHJFHIFGGHGJJIJGIJHJJJIIIHH
@4917344/1
ttttttttttgttagactgatttgatag
+4917344/1
@@@DDDDDHF:FB@?:?<B9BG@94988
@825995/1
gtggaggtgaaaagaatgatcttccaactgtcacaaacctgttagcagct
+825995/1
B@BFDFFDFHHHHJJJJJJJJJJIJIJJJJIJJJJJJJJJJJJIJIIJIJ
@5431843/1
cagttcattacctaagatatttgttatgatctccggccaagatcagccgt
+5431843/1
?<=ADDDDFFFHHE>G>FGEHIIEGHGGEEGEGHGFIBHIIIIGFGGIID
@7463499/1
ggccacttctttgaactaagtacagcgaaattcttattcgattgaagtaa
+7463499/1
CCCFFFFFHHHHHJJJJJJJIJHIIJJGGIJJJJJJJJJJGIJIHJIGHI
@7463663/1
cgtccctcttctggaaagcagctcttgcagcattgacactggcgttttgg
+7463663/1
BC@FFFFFHHHHHJJJJJJJJIJJJJJJJJJIJJJJIGJJJJJJGIIIJI
@8002551/1
ctgcagggaacggcgacataggtgtctgctcttcacatactcttgttaca
+8002551/1
@@@?;?DA12<<CFI<?FGG<9BFF399FEEAF@BFFECFFFFI@CFADE
@827599/1
ggcaacaaacagttgttttttcctgatatagctctaacttcaattaattt
+827599/1
CCCFFFFFHHHHHJHEGIJJJJJJJJJJJJJJJJJJJJJJJJIJJJJJJJ
@8003027/1
cttggctttgccgcttgttgctgtacttgaggctgagatgaaggtggtct
+8003027/1
CCCFFFFFHHHHHJJJJGIJJJJIIJJJJJJJJJJIJJJJJJJJBGIFFA
@3894073/1
ttcctttcaagaatatactcccgtgtgatatgatatgggttgctgtttac
+3894073/1
BCBFFFFFHHHHHJJJJJJJJJJIIHIIJJJJJJJJJJJHHJJJJJJJJJ
@1858300/1
gttgctgtttacaccaacgataaaatcaggctttatgtttttgtattctt
+1858300/1
CCCFFFFFHHHHHJJJJJJJJJJJJJJJJJJIJJJJJIJJJJJIJJJJJJ
@309087/1
gcactaatgtctcttcaaaatcttcttcatcacgtcgtctttttttacca
+309087/1
BBCDFDEFHFHHHJJJJJJJHIJJJJJJJJJJJJJJJIJJJJJJJJJJJJ
@309176/1
attttccccttggcaacaaacagttgttttttcctga
+309176/1
:??D=A2BDD<:3CB?CFDFFEG?CBF<EE;FFIIE<
@5435080/1
ctaaaatattgttcaagttcacgaggagtattcttggaaacaattttata
+5435080/1
CCCFFFFFHGHHHJJJJJJJIJJHIJJJEHHIJJJJJHIJIJHIJJJJIG
@5928734/1
gccatttgtctataaatgatttttttcgagttcttgaatgaaaacttcta
+5928734/1
C@CFFFFFHHHGHJJJJJJIJJIIJJIJJJHIHGIJJJIJJICDHHIJJI
@4407524/1
cttcccagtcatcaggaataaagtcattaaccttcaaaatttttccgagg
+4407524/1
@@@FFFFFFHHGFEIIGDGGIJEAFHIIJIIJJIJIIEIJIIIJJIIIII
@827701/1
cacaacaatttctcttcctttttttggatctgaagggcggtcccctcttt
+827701/1
@<@DDBADFFHDHIIG<AIIIHGIGHHCFBGGDDCF>D<@EHA@DF9@CC
@3895736/1
tctctttcccgatcaggcgctgacctggcggtagctttaatcatagttga
+3895736/1
CCCFFFFFHHHHDIJJJJJJJJJJJIJJJJGFIIIJJJJIIJJIJJHAHH
@1859769/1
gcggtaccatggtataactatcttattgagataattatcttttgaaacaa
+1859769/1
CCCFFFFFHHHHHJJJJJJJJJJJJJJJHIIJJJJJIGJJJJJJIHJJJJ
@8004128/1
ctgtaatgtaaaagcaccaaggctttgcgacaatttgttctcttctgttg
+8004128/1
BCCDFFFFHHHHHJJJJJJIJJJJJJJJJJJJJJJJJJJJJJJJJJJJJJ
@8004600/1
cgacactttttagtaccgggcttactaagggagttttcttgatcattttc
+8004600/1
CCCFFFFFHHHHHIJJJJJIIJIGGIIIJJJGHFHIJIJIJJJJJJJIJ<
@313577/1
cagctgggaatcctttgtgagccacatcaatgttaaggaatggtttccaa
+313577/1
@@@DDDDDHGHHHII<HCGHGGHIGGEFHIIICEHGFHHDHII?BFGICF
@3897514/1
ctcatttgaaaacgtggatctccaaggtctccttgaacaaatttacctaa
+3897514/1
CC@DFFFDHFHHDECEFDEHHIGIGHIGIHIJEIJJIGGGIGJJIJJIJI
@314119/1
ggtccctgttgttccattgcttgaggtctggtaattggagcggcttgt
+314119/1
CCCFFFFFHHHHHJJJJJJJJJJJJJHGIJJFGIJJJJJJJJJJJJ0=
@6980179/1
ataaaaaatagcagcagtcatcaccaaaacctgatgattttcaagctctt
+6980179/1
CCCFFFFFHHHHHJJJJHIJJJJJJJJJJJJJJJJJIJJJJJJJJJJJJJ
@314489/1
gttaaaccaagaacatgtggcctatcctctggaggaattcctttaaactg
+314489/1
C@BFFFFEHHGHHJFIIIHIIIGIIJIGJJJGHHFDFIIJJJJJIJJJJJ
@3898140/1
accatgacgatagctttattctcattaaggaattccggtttctcaaaaca
+3898140/1
CCCFFFFFHHHHHJJJJJJJJJJJJJJJIJJJJJJJJJIJIJJJJJJJJJ
@315164/1
gcttctgtaaaacgccaataattgttctttcatgatactctcaagatccc
+315164/1
?@CBD?BAACBFFGHGIEDEHGDEBCGIABBGHCHDGDHFHIIGIE<BGD
@2875717/1
cttttatcataatgagatcaagtttttttcgaatcaaatgaagctgtatt
+2875717/1
CCCFFFFFHGFHHJGGJJJIJIHIIJIJJJJIJJJJJJJIHIJJJJFHII
@2374651/1
ctcagagctaccttggcagctgctaattttgcttggtgtttgt
+2374651/1
@@@DD?;ABHFDAAEAG>E?GADFH@B@BFHGDE@C:?:8?B0
@2375831/1
cttctgaatcatacgcttcttcattcatgctttctagtatttttaaccca
+2375831/1
CCCFFFDEHHGHHIJIJJGHIJJJJJJJJJJJJJJJJIIIJJJJJJJJJJ
@2376140/1
cctgatatagctctaacttcaattaatttctgatttttattaacaat
+2376140/1
CCCFFFFFHHHHHJJIIJJJJJJJJJJJJJJGHIJJJJIIJJIHJGH
@4411390/1
tgttgctgtacttgaggctgagatgaaggtggtctgctgggttgctggtc
+4411390/1
@CCFFDFFHHGHHGGHHGAGHGCGGHHCFCFD?DEFHIIGGIIGGGIJBF
@2376661/1
gcccatcattcgctcctcgactgccccgatgttggagcctatgctatccg
+2376661/1
CC@FFFFFHHH>FEEFGBFGFGEHD@?C6:DHG@BBD3BF38=88=CFIA
@2376911/1
ggcaggtggaggccatcgcctggtcatgcataattcttgtagaagaccaa
+2376911/1
@@@DB>DDA:DD7CEEG=@GFCF9:9?CAGG9??DGIIIIEIEIF@FIFF
@6980490/1
gcagagaccacagcagcctcagcaacaacaacaacagcagagaccacagc
+6980490/1
@CCFFDDFHHHHHIGGIJIIDHIGHGIJGIIGIIIIHGIGIGIIJJJJEH
@6980562/1
gttgatgtctgcatatcagtcagcttcttaatgcatctctgcccagccac
+6980562/1
@CCFFFFFHHHHHJGJIGHEHHIEIJJIIJJJJJJIIAHHHJJIIGIJGH
@3901095/1
ctctgcactgtgacagtcttcaagcactg
+3901095/1
8?@D=?DAF>A???CE?>IDBHG93F>AC
@7468253/1
ctcaaggtccctgattacttcttctcgaggtggctgcagtttccatatca
+7468253/1
BCCFFFFDHHHHHIIJJJJJJJJJJJJIJJHIIIJJJJJIJIIJJJJJJI
@3373911/1
gtggtagttgagtttggtgggtaggggttgtttccctagactgtggttga
+3373911/1
BBBFDFFDHHHHHIJJJEGHJCHHJJJCGHIJJJJJJJJJJIJJJJHIJG
@7469466/1
gcataagtcattcctctatcaggtaagacaacaatcacaagttttacttc
+7469466/1
C@CDFFFDHGHHGGIJJGIIJIGIIIIGIJJJGIHIJJIIGFHIJJJJG@
@6451459/1
atcatttttagattttcctgcaccgatgcaattaatactcatcttcttta
+6451459/1
CCCFFFFFHHHHHJJJJJJJJJJJJJIJJJJJJJJIJJJJJJJJJIJJJJ
@3374119/1
cccatcattcgctcctcgactgccccgatgttggagcctatgctatccgt
+3374119/1
?;?ADD;BDBDDD?DEEII:C8<?CEDAD?DD9DBDDDD<CEEEII8A=@
@316414/1
caattccaaattctaatcatgggtcgggcatttttactacaccatctaac
+316414/1
CCCFFFFFHHHHHJJJJJJJJJJHIJJJJJJJJJJJJJJJJJJJJJJJJJ
@3374981/1
acctgttcttcttgaagttggttcagctgtagtctgtctgcatctgtata
+3374981/1
@<?=?BADB?DFFB<3:C?4A<CB:E@4AE9922??C?E4D>FDFFD@FG
@6452968/1
tatatacaaccagattaattattatgagagaagaattgataactaactgt
+6452968/1
CCCFFFFFHHHHHJJIJJJJJJJJJJJJJJIJJIJIJJIIJJJJJJJJJI
@2377381/1
gttgtcttcaaaaattagttctactacctcatggacagatgtaacatacc
+2377381/1
BC@FDFFFGGFHHIJJGHHIIJIIIJJIJJIGIJIIIIEGGGIJEEGIEH
@1352260/1
gtgcaggctggccatgttgaatagcttgctgtggtggtacagcacccggt
+1352260/1
CCCFFFFFHHGHHIIJHIIIJIJJJJJGIJIGHG?FHFHIIIJJJJJIJG
@6983176/1
gcatgggtcactattaaagttgatttgtcttatcgacttgacaatttttt
+6983176/1
C@CFFFFDHFHHHIJJIIIJIIJJJJJJJIJIJJJIIJJJIJJIIJJJJJ
@6983919/1
cgtacttctagcattagaagtttcttctccagctaaggctgtatcatcaa
+6983919/1
@C@FFFFFHHHGHJJJJJJJJJJJJJJJJJJJJJJJJJJIJHJJJJJJJJ
@1352979/1
gctgcggctgttgttgcctctgctgctgctggggctgttgttgccactgc
+1352979/1
CCCFFFFFHHHGHIJJJJJJJJJJJJIJJJJJJJIJJJJJIIIIJJJJJI
@1353567/1
ggaattccagcctttgatagcaatcggtaaagttttgcctataagaacaa
+1353567/1
CCCFFFFFHHHHHJJJJJJJJJJJJJJGIJIIIIJJJJJJJJJJJJJIJJ
@5440090/1
aaagaggtgacaaagatagtaagttatttcttctaaattctgctctgata
+5440090/1
CCCFFFFDFHHHHJJIJJJIHIJIJJJJJIJJJJIIIJGIJJJJJJJJJJ
@7472436/1
gttgtaacagtaagttcttttttttccttgactatgtttgatgacatatc
+7472436/1
@?<DD?;B4CDFHIEHGDHIIIGG:FH<D4?:9B?<BEHIIIIF3DFDC/
@3903611/1
gtagaattacagaataactcatgaatgctttctaatgtttcttcatttaa
+3903611/1
CB@FFFFFHHHHHJJJJJJJJJJJJJJJJJJJJJJJJIJJJJJJJJJJJJ
@1354299/1
aacatatttcaacatgtatccttttgggcggtaccatggtataactatct
+1354299/1
@CCFFBFFGFGHHIIIIHEIHI>DHIHEGGI@FGEIIIIIIGGCHGIIIG
@2379095/1
tcttgttttgcttctttttttgacctacccttgccgatagcaataaggcc
+2379095/1
@CCFF=BDFFHHHJJJGCFHDEHEGEFE@8?D3BFHI@A;CCHIJGA;>E
@3377597/1
ttatgatctccggccaagatcagccgtgtttggtagaagcaggatgacac
+3377597/1
CCCFFFFFGHHHGJJJJIJIJJJJJJIJHIJIJHIIIJIIJIJIJJJJJJ
@1354967/1
ggtcattatgggcttctattagttcatctatattttttaaggaagtaagt
+1354967/1
BCBFFFFFHHHHHJJJJJJJJJHHJJJJJJJJJJJJJJJJJJJJJHIJJD
@2878446/1
gcctcatgttataacattatgcagttcattacctaagatatttgttatga
+2878446/1
@@C?DDFDAFDHHIIIEHIHH@HIIDHIIGIGIHHHIIHIIIIIIIIGHI
@4928957/1
gctcacttcaccaacattcatgaataatggaaaatcacatagcttcggcc
+4928957/1
CCCFFFFFHHHHHJJJJJJJJJIJJJJJJJJJJJJJJJJJJJJJJJJJJJ
@2880090/1
gcgaatcagtggaaggggcttatagctactgcataagacagatgaaattc
+2880090/1
CCCFFFFFHFHHHIJIJJJGIJJJJIJJIJJGIJJIJJJJJJIGJJJJJJ
@834560/1
ggtggttgttgcctctgttgctgctgaggctgttgttgccactgctgctg
+834560/1
?@:DB@?D@DCFHGGHIEGIIIHIGCAEEHECCBG@D@>BDF><D?<BAG
@7474133/1
ctgtggtctctgctgttgttgttgttgctgaggctgctgtggtctctgct
+7474133/1
CCCFFFFFHHGGHJJIJJEHHBHIHIIJJJIJJJIJJJJFGIHIGIJJIJ
@2881236/1
tcacttactttttaccagtcccttcagttaatatgctttaactgacaaca
+2881236/1
@@@FA>DEHHHH<FHGGIEB>FHIE@?CHHIGHGGIHIIGCDGG>GHIDD
@4931070/1
cagagaggaaatagtattttttcttcatcgtcttgaacttcatttccaac
+4931070/1
@CCDFFFFHHHHHJHHIJJJJJJJJJJJJJHHIJIIJJJJIJJJJIIIJJ
@2381927/1
cggtttctcaaaacatggtgctggatgaggaaatttttcataaagaagtc
+2381927/1
@@@DDFFFHHHHHIHIIIAEHHIB@CGHHIGIEHIIIIGGIIIIIGIIIH
@319837/1
gtggatctccaaggtctccttgaacaaatttacctaaagcaacaacacaa
+319837/1
CCCFFFFFHHHHHJGIJJJJJJJJJJJJJJJJIIJJJJJJJJJJJJJJJJ
@3379190/1
ctaggaccagtttgcaaagggaagcgagcttgctgttgttgctgctgctg
+3379190/1
@C@FFDDDHHHDHGIGIIIIIEIGDEGGIIIEHIIHIGIIIIIIIIIIII
@3908672/1
attcgattgaagtaaattgtaaaatgctaatatcctaacgttatcaggtt
+3908672/1
@@@FDDFFHFHFHJJJIIJJIJJIIGFIJJIIFIIIIGGGHHIJIIGIDF
@6455027/1
gtagcattgtaatttcttgttcttcttgtttcttttctttaacatttctc
+6455027/1
@@CFDEFDBFF?FHIJJJJEFGGIGGCHCAFDGHHJIJIJIJJFIIEGII
@5934754/1
gcctcctgcggaccattagttgaagtcccagccctcagataatcccatat
+5934754/1
@BCFFFFFHHFAHGGIJJJGHIIJIHIJIIIHIIJJIJGIIJGIHJJJJJ
@6455273/1
gctggatgaggaaatttttcataaagaagtcgaatactgttcttaggaat
+6455273/1
CCCFFEFFGHHHHHIJJJJJJIJIJJJJJIJJIGIIGIJJJIIJJJJIJJ
@5935001/1
gtctgtctgcatctgtatatgccctagcacggaaagcagcgagatgagca
+5935001/1
@@@FFFFFHGFGHJIGGIGGHIJJJGGGIJJJGJIJIIGJJIJGIIGGGG
@3909508/1
gcttggatcatttcttcattttcagctctggctattttagcatggaatgt
+3909508/1
CCCFFFFFHHHHHJJJJJJJJJJJJJJJJJJJJJJJJJJJJJJJJJJJJG
@1356345/1
cttcatcagggaaattagttattccactccttttcccgtttttattatcg
+1356345/1
CCCFFFFFHHHHHJIIGHIH<CHIIHHHIJJJJJJJJJGHIJJJJJJJIJ
@837086/1
tttcaagaatatactcccgtgtgatatgatatgggttgctgtttacacca
+837086/1
<@@DDFADBHDHAHHDBGGHIFHCHIIIFIHI>GEGGHHIIHIIECCHGI
@5936373/1
gtcgtgagaagctgcaacggctgctatagatggaacgttgatctggtctg
+5936373/1
?@@BDA?A4DBFB@:AE<F@GGE=DHCCGIBA3?B@@??G;?FADE8C<B
@838511/1
gagccacatcaatgttaaggaatggtttccaaccaataattgcagactgg
+838511/1
CCCFFFFFGHHGGGGIIIIIJJJIFAHHIJIJJIIJIJJIIIIIJJJIIF
@4418370/1
ataagttgtaacagtaagttcttttttttccttgactatgtttgatgaca
+4418370/1
CCCFFEFFHHHHHJCFHGJIGHIJJIIJIJIJJJJJJIIJJJJJIJJJJI
@7475658/1
gtgacattagtctagtttgatgagctgtagatcctatcgagaggctaata
+7475658/1
CCCFFFFFHHHHHIJHIJJIJJIIIJJHHJJJJJJJIJJIJHIJJIJJJI
@1865213/1
gtccacttggtttatgccattgtcatcttttttcgtaggcacaataa
+1865213/1
CCCFFFFFHHHHHJJJJJJJJJJJJJJJJJJJJJJJJJJJJJJIJJI
@6456481/1
cctgcaccgatgcaattaatactcatcttctttactaaaaggctacacaa
+6456481/1
@<@DFDBA@FDDDHDGIFBH@BFGFGH>@FFG>@@FGGA9G=GHIIIIHE
@4933184/1
agattacaattcttaacattttttctttaaacaaagaacattggattatt
+4933184/1
@B@FFDFFFHHHFIGIHIJJJJJJJJJIIGHGJIJHEGIJGGIGIIHGGI
@8013199/1
ggaaagaagacagaaaagatagtgatgtttaagctgaaagattcagaagt
+8013199/1
@CCFFDDFHHHGHIJJIJIHJJHII@HAHIGHEHIJIGJIJJ@DEGGEIB
@8013441/1
caacaatttctcttcctttctttggatctgaagggcggtcccctcttttg
+8013441/1
CCCFFFFFHHHHHJJIIJJJJIJJJJJJJJJJJJJGIJHIJHJJJJIJJG
@8013854/1
ccgtgtgatatgatatgggttgctgtttacaccaacgataaaatcaggct
+8013854/1
BCCDFFFFHHHHHJJJJJJHIJJJJJJJJJJJIIJJJIJJJJJJJJIJJJ
@321740/1
gaaaactgtttatcatagatccgacgacactttttagtaccgggcttact
+321740/1
CCCFFFFFHHHHHJJJJJJJJJJJJJJJJJJJJJJJJIJJJJJJJJJJJJ
@7477730/1
ggagaaatttcaatttttgcaaattgttcgtagtgaagaactgaaagcag
+7477730/1
CCCFFFFFHHHHHJJJJJIJJJJJJJJJJJHIIHIIJJJJJJJJJIJJJJ
@3911140/1
ataatattaatgaaactaaaaacttcaaaaaagaatcacccaatgtttct
+3911140/1
@@@DDEFFHHHFBEHIIJJJJIJJFIJGIGHHICEHGIGIDHIJIGGIIG
@2881866/1
aaaagaagataaacaattcaagagaccattgaataatagctggctggttc
+2881866/1
CCCFFFFFHHHHHEHIEGIJIEHGDH@@F@EGGIGIJGEGHJIJBHGFHG
@6459047/1
cgtacttctagcattagaagtttcttctccag
+6459047/1
@@8B?DD<DF?<DFGEH>B@EII<?EFH<C<3
@3383670/1
tcttcattttcggtttcgtaggcaggtggaggccatcgcctggtcatgca
+3383670/1
CCCFFFFFHHHHHGIJJJHIJJJJJJEHIJJJIJJJJJJJJJJCHIJJJJ
@6460347/1
gtgaaatctttaggctgcagctcaaccattttatcggccaacatattact
+6460347/1
B@@FFFFFHHHHHJJ<GHIJJJJJJJIJJJJJJJJJIJJJJJIJIEIJJJ
@6460502/1
ctgggttgctggtcactgggttgttgcctaacaggaggtgcactggttac
+6460502/1
CCCFFFFFGHHHHJJJJJJJIJJJJJJJJJJJJJJJJJ?DHIIJJJIJJJ
@7478258/1
gctccaatcgcattccctttcacactagggacatgaggtgaaattattgg
+7478258/1
@CCFFFFFHHHHHJJJJJJJJJJJJJJIJJIIJJJJJJGHIIJJJJJJJJ
@1866160/1
ggtctctgctgttgctgttgttgctgaggctgctgtggtctctgctgttg
+1866160/1
@@?DDEEFHFFDFHIJHFHIHIGGHHIFIJHJGHJCFGBGGHHJGHGHID
@7479537/1
tcccagtccacttggtttatgccattgtcatcttttttcgtaggcacaat
+7479537/1
CCCFFFFFHHHHHJJIJJJJJJJJJJJJJJJJJJJJJJJJIJJJJJJJJJ
@323452/1
cttcttccagcatagcttcaatttcattgtcgcttatgtcaaattctact
+323452/1
CCCFFFFFHHHHHJJIJJJJIJJJJJJJJJJIIGIJJJHHJJJJJJJJIJ
@3912202/1
ggcacatccacgatttcggcagcttttacctcattttcactcagaagaaa
+3912202/1
CCCFFFFDHHHHGJJJIIIIIJIJJJJJGIJJIIIJJFHIGGHJEHIIIG
@842319/1
gtggttgttgcctctgttgctgctgaggctgttgttgccactgctgctgc
+842319/1
@@?ADD7DF;:CFCA:AE>ECEHIGGIG<EHEHGHD99:9DFHD9D9DFD
@6460836/1
gtcattatgggcttctattagttcatctatattttttaaggaagtaagtg
+6460836/1
@@<BDDDAD?ADFBHIIIFIII9FGHAEHHDHBFHHGHI4F>FE?FHI4B
@3388798/1
caatgtttctagcctttcataattcataacgtcattagcagagctcgcta
+3388798/1
CCCFFFFFHHHHHJJJJJJJJJJJJJJJJJJJJJJJJJJJJJJJJJJJJJ
@8017386/1
ctttgactaaatactcctgaaggagtgatatcggtgtttttgagctcata
+8017386/1
@@CFFAEFGHHGHJJIJJJGHGIGGACHFGIGEG?FCFHIIIIGGIJIJJ
@1361784/1
atgaaactgaacgtgtacacctggtaaagaggtgacaaagatagtaagtt
+1361784/1
CCCFFDFFFHGHHFHIJJJJJJGIAHHJIJGIEHHIJJJJJJJJJDHHGH
@6462654/1
gcttgaggtctggtaattggagcggcttgtctaacttgaccaacgg
+6462654/1
CCCFFFFFFFFFHEGIJJJJGGIJJJJJBBBB?D9?D<?FH@F;@F
@4935945/1
cttgatttcctccagcacctcttctttgtctccaacccctacctcttcct
+4935945/1
CCCFFFFFHHHHHJJJJJJJJJJJJJJJJJJJIGJJJIJJJJJJJJJJJI
@7481464/1
cttttttccaaattgcctctccattcaattgaagaagcaatttctt
+7481464/1
@@@?BDDD8CDFF9C>CE@EDF4CHHH>CDCAFAFCEEGIFDG9<D
@2387230/1
gtacaatgtaatatgagttttctttgttttcaaaggctctaactaaaaat
+2387230/1
CCCFFFFFHHGHHIJIJJJJJJJJJJHJJJJJJJJJJJJJIIJJJJJJJJ
@3914630/1
aggtttttgaaaaaattttggccaatagctgtgggttatatggtgattga
+3914630/1
@CCDDFFFHHHHHJJJJJJJJJJJJJJJJJJIJJJGHIJJJJJGHJJJJJ
@3914908/1
ggaatgtcaggtgcgttaacttttggtggctttattatattactcctaat
+3914908/1
CCCFFFDDHHHCFGIHJJJJJJJJJJGHIJJJJIJJJJJJJJJJJJJJII
@5446215/1
ctgctctgataaattagaatcatcccatagcaaatggtatttggtaggac
+5446215/1
?@<DB?DD<A=CDFHHICHIEF<<ABFB;FH@HIGHC:?BDGCG:?:?BH
@5446618/1
gcctatgactcccaagctgctatgagtactatcatcagctggtgtagaat
+5446618/1
CCCFFFFFHHGFHJJJJIIJJHGIIJIIJJJJJJJJJJJJJJDGDHIIJG
@1870187/1
cgcaacaaagctttcacgttcataaggtctcatttgaaaacgtggatctc
+1870187/1
CC@FFFFFHHHFFHIIGIHIJJJIJIIHHIIGHIGAGGGHIJHGGGEIII
@6463817/1
gccaaaatttgttcacactgttcctggctgagagtaattcgtcgcgcatt
+6463817/1
B@CFFFFFHHFFHGIJJIJJIJJJIGIJGJJIJICGHIJJJ@FFGHIFHG
@6991573/1
gtttccttatcagtaatctcgaatctattatctcttggacaagttgttat
+6991573/1
@@BFFFFFGHGHGHGHGIGIJJJJJJIJIJJJJJJIIIGIIJIDHHHIJJ
@2388248/1
gcactaaactgtaaagggcttcactgcaaaag
+2388248/1
@<@DDDDBDHHA<EF@C?FHCGHHHGHHIG?C
@2389028/1
ctcttctgttgtttcaattttggcagtatgcaaatattgtggaccatcac
+2389028/1
CCCFFFFFHHHHHJJJJJJJJJJJJJIJJJJJJJJJJJJIJJJJJIJJJJ
@6993222/1
gtagaagcaggatgacacttaggtcgtgcatggtttaagaaagaccaaag
+6993222/1
CCCFFFFFHHHHHJJJJIJJJJJHJJHIJJJJJHIJJJJJJIJFJJJJJJ
@4938101/1
ggtctttctcgataatcaagtgttggtgcattcataattcgggccttaac
+4938101/1
@@@FDFFFHFFDHIGIIG@A?EHHEGAED9CEGHIIFFHG;?@@FGHGB?
@3916554/1
gggaaaattaatttttattaagaagccaaattgcacc
+3916554/1
@@@DDADDFF8:DDF@FFF:<?CH;::A;9FFGGI<?
@1871302/1
gcctcttttaccattgtacgagtttgagcatcattcattttcttcattgt
+1871302/1
CCCFFFFFHHHHHFJGHIJJJJFGIJJJJJJJJJJJJJJJJJJJJJJJJJ
@3917439/1
gttatcaagaaatctaagattgcatcaccgagg
+3917439/1
@@@DDDD>FF;CDFGHBG<AB<<CH@BB9<C@0
@3917673/1
ctttctaatgtttcttcatttaaaaccgctgtgtctctttctttttttgt
+3917673/1
@@CFFFFDHGFHDIEIIIIIJHHIIGIEEHGHACFGFH?D>DHIIIGHGH
@6993710/1
cgaggaggtccctgttgttccattgcttgaggtctggtaattggagcggc
+6993710/1
CCBFFFFFFHHHHJJJJJJJJJJJJJJJJJJJFHIJJGHJJJJIJJJJJJ
@4429390/1
ggctgctatagatggaacgttgatctggtctggagctggatgagtgacat
+4429390/1
BCCFFFFFHHHHHJJJJJJGJJJJJJJJIJJJJJJJJJJJJIGIDHFHIJ
@1365192/1
ccgttttttggagaggcaactcaggataactatagaggttcttctttcca
+1365192/1
@BBDDFFFHHHGHHIJJJJJJJJJJJJJJJJJJIIIJJGHIJJIJJJJJE
@3394104/1
ccagacccttatttcaacaccagtgaaaaattgtttgccacgcatgtccc
+3394104/1
???A;=AD:ADBDA:A4EFCB:A3AE>F2:C?<9?BD<BDEIDDCD<D@<
@1872128/1
ggtaggtgcagggtatgaaactgaacgtgtacacctggtaaagaggtgac
+1872128/1
BC@FFFDFHGHHHEHIJJJJJJJJJJJGHHJJJJJJJJHJJJJJJJBGHJ
@3394877/1
ctccatactccttgtcttacaggtaccggtctttctcgataatcaagtgt
+3394877/1
@CCFFFFFHHHHHIHIIJIJGHIFHGIJJGHIJJJJJJGIIJJC?BGHHF
@3395252/1
cgggttgttgcctaacaggaggtgcactggttacaggagatactggttgt
+3395252/1
BCCFDFFFGHHHHJJJJJIGHJFHHIJJJJHIIJJJJGIHIGIJJJHHJG
@8022191/1
gcctataagaacaatgagtaagagcttgcaagaggtaacttctgtcttga
+8022191/1
@@@D=BBDHHD?>HHHHGFBHGH9;?EC?HDEG;B:CB<CFIGHBFHE?D
@6466851/1
ttgtatttttttatttttctgcgactgtctgaatcagaatctgatttatc
+6466851/1
@@CD;DDDGHFGHIIIIGBHGHIEIIIFDHICHIGGGAFGGGGEIIIIIH
@7484157/1
cttcagtcacccgattctatttcttggtcatcagtttgagatactgtaat
+7484157/1
CCCFFFFFHHHHHGHIJJJJJJJJJJJIJJJJJJHIJJJJJJJJJJJJIJ
@4939966/1
gcctatgactcccaagctgctatgagtactatcatcagctggtgtagaat
+4939966/1
@CCFFFFFGHGHHJJJIJJJJJJIEIIIJJJJJJJJJJJJJJFGDFHIJJ
@5946119/1
gtaggaagttatcaagaaatctaagattgcatcaccgaggaattccagcc
+5946119/1
CB@FFFFFFFHHHIIJIJJGGIIJIIJHIJJJJJJJJIJEFHIJJIIIJJ
@4432581/1
ccaacttcaagaagaacaggttagaaggac
+4432581/1
?<@ADBDFHHHFHHEGIGGHFHHHJGGFCE
@327489/1
ggtctctgctgttgctgaggctgttgtggtctctgctgttgctgaggctg
+327489/1
@CCFFFFFHHHHHJJJJIJJJJJIJJJJJJJJJJJJJJHIJJJJJIJJJJ
@3918669/1
ttgctttataaatttcacacttatttagttaaaattatttgtttgataat
+3918669/1
;@?DDDDAH?FHFEGBDBHGIGGGIIIG<CFHAHIIIAH@E:??:9DB>@
@1366632/1
ggccattatcgcatcatacggaatctgccgagtccttccttctagtgctt
+1366632/1
?@@DDDDDDBBHHI@FAH@A;EGHHIB@<EGGBEAFHIIIII>BDDDDHD
@3920536/1
cttgaggcttatacctagtgcttctgtaaaacgccaataattgttctttc
+3920536/1
CCCFFDFFHHGHHJJIIIHIJJJJIJJJJJJJJJJIJIJJIJJFGGIIJG
@1367562/1
ccatctgcatccttcttttccggaaagaacctagtgtgatggcgtttctg
+1367562/1
@@@DDD::CDFFAB@EEEEHF=DFHGIIA?BGHI<FDA4:BB?@0?DGHD
@3920838/1
ctcagagctaccttggcagctgctaattttgcttggtgtttgttttctcc
+3920838/1
CCCFFFFFHHHHHJJJJJJJJJJJIJJJJJJJJJJJFGHIJIHIJJJJJJ
@1873392/1
aaaacatgataatgacttggccggctggtgccctgaataccttgatggct
+1873392/1
?@@DDDFAHDFFFDGHGGHCCHFB?@A<?C<?FGEGGIEIIHIB<FAAFC
@1873575/1
gtacgctcaaacatgcaaatgtgacattattgactaaggccgatctgagg
+1873575/1
CCCFFFFFHHHHHJJJJJJJJJJJJJJJJJJJJJJJJJJJJJFIJJJIJJ
@3397299/1
tgggtgagtaacatcagctccgagaaatattacaggttcgttgaaaacct
+3397299/1
@BCFDDFFHHHHHJJJJJJJJJJJJJJJJJJJJJJJHIJJJJJJJJJJJJ
@3397557/1
gtcactattaaagttgatttgtcttatcgacttgacaattttttcttttc
+3397557/1
@@@FFFFFHGFHHHHIIJIIIIGGIIIIIFGHIIGHGIJIGIIJJIJIID
@2890233/1
gccaagtaatctcccctgaatgtgatttttaatttcccagcacctccatc
+2890233/1
??@DDD=2=CDHFIGGIBBGHAABC?HHEGG?CFHIIIEHCGEBFFDCGG
@328918/1
gccaaaatttgttcacactgttcctggctgagagtaattcgtcgcgcatt
+328918/1
CCCFFFFFHHHHHJJJJJIJHJJJJJJJJJJJJJEGHIJJJGHIJJJJJI
@7486998/1
cttcagaatataatagtttcaattcatttgatttatgcttaataagcatt
+7486998/1
CCCFFFFFHHGHHJJJFHIJIGIIJJJJJJGIJJJJJJJJJJJIJJJJJJ
@8026858/1
tgttggtgcattcataattcgggccttaactttagtgaactggtcatcaa
+8026858/1
???DFFDDB2ADHFHIGGGIGGGHIIIJGGIHCHIFHIGFIJIGIICDHB
@2391569/1
catcgcacaacaaacacttggggagttaaatcaacatcagctgagatata
+2391569/1
CCCFFFFFHHHGHJJJJHGIFIIIG;DGEDGGIGGGGIGGGGFGGIJGCB
@4434556/1
ggttacttcgcttatctctcttgacagccctatacctatttacatgccta
+4434556/1
BB@DFFFFFHHHHJIIJIIJIJGEIIGCHGIJIJIIIGIJGGGDGEHIGD
@5948843/1
atcataatgagatcaagtttttttcgaatcaaatgaagctgtattataac
+5948843/1
@@<DDDDDBHFAHGIGGHHG9FGIIIIIHGBFGIEGCHGIIGGGIIIFGH
@4941736/1
ctggatagttgtaatatatcaaaaattcaatattaactttgaatatacat
+4941736/1
CCCFFFFFHHHHHJJJJIJJJJJJJJJJJJJJJJIIJJIJJJJJJJJJJJ
@8027340/1
ggagctgcgacaccatctgatgcctggtgcggaggctaccttgccgtagg
+8027340/1
CCCFFFFFHHHHHJJJJJJJJJJJIJJGIIJJEIIJIJJJJJJJJJHGHH
@6470621/1
tcttgcctttgttgctgctgtggtggttcttgcctttgcagctgttgtgg
+6470621/1
CCCFFFFFHGHHFIIIJJJJIHIGGHFEHJJJIJJJJJIIJJJJGIIIIG
@8028651/1
cagcagtcatcaccaaaacctgatgattttcaagctcttcatgccactga
+8028651/1
CCCFFFDFHHHHHJJJIIJJJJJJJIJIJJJJGIJJJJJJJJJJJJJJJJ
@8028859/1
ggtaattggagcggcttgtctaacttgaccaacggtaaaagcaggagg
+8028859/1
@@@DDDDDHHHHHIIII@C3EBF??F@<DHDHGBH6?DHI<;==F;;F
@3399541/1
atccttttgggcggtaccatggtataactatcttattgagataattatct
+3399541/1
CCCFFFFFHHHFGJJIIGGIIJIIJJJJIIJJJJIIIFFHIJJJIIJIJJ
@8030121/1
gtattcttcaatggttgctgctaaatcttcaagtacatagtacataactt
+8030121/1
CBCFFFFFHHHHHJJJJJJJJJJJJJJJJJJIJHIJIIIIIJJJIIJJIJ
@4437749/1
ggtaaaaagattattgtattttcttttagaactctttcaaagagttctgc
+4437749/1
B@?DFFFFHHHHHJJJGHJJJJJJJJJJJJJJJJJJJJJJJJJJFIHIJJ
@1876358/1
ctttcacaatcaattaattggtaacatggtaaaataccttctttgactaa
+1876358/1
CCCFFFFFHHHHHJJJJJJJJIHJJJJJJHJJJJJJJJJJJJJJJJJJJJ
@2393006/1
ctatcagcccatgaaacaaaatgtaatctctgttcttttttgaaacgaaa
+2393006/1
@@<D?DDDFHDFHGEHGG@DFDHACBHEHHIGEHGGIIIIIGHIEAHG@B
@7489303/1
ggttaaaccaagaacatgtggcctatcctctggaggaattcctttaaact
+7489303/1
BC@DFFFFHHHHHJJJJJJIJJJJJJJJIJJJJGHIJJJJJJJJJJIIJJ
@330152/1
ggcgtgtaatcactgctgaggcttggacaagcccttctgatagcctgcaa
+330152/1
CCCFFFDFHHHHHJJJJJJJJJIJJ7HHIIIIJJHJJJJJJJJJJHJJJJ
@5455578/1
gtctgaatcagaatctgatttatcattgctagaagaaaatcttctagaaa
+5455578/1
CBCFFFFFHHHHHJJJJIJJJJJJJJJJJJJJJJJJJJJJJJJJJJJJJJ
@3925779/1
cttaactttagtgaactggtcatcaactgagaggccaaactccttcaggc
+3925779/1
@@@FDEDFHFDHHBCFDFHHAFFHEDEHIDGEHEFG=;?D3DBGDD?BGC
@5949356/1
ggtgaaaagaatgatcttccaactgtcacaaacctgttagcagctggttg
+5949356/1
BC@DFFFFHHHHHIJJJJJJJJJJJJJJJJJJJJJJJJJJJJJJJJJGHI
@852967/1
caatgtttctagcctttcataattcataacgtcattagcagagctcgcta
+852967/1
CCCFFFFFHHHHHJHIIJJJJJJJJJJJJJJHIJJJJJJJJJJJJJJJJJ
@2396889/1
gtacgctcaaacatgcaaatgtgacattattgactaaggctgatctgagg
+2396889/1
CCCFFFFFHHHHHJJJJJJJJJJJJJJJJJIJJJJJJJJJJJJJJJJJJJ
@5949967/1
cctgggtttaaaatcttcaataacattactcatttctgataggttctgca
+5949967/1
CCCFFFEFHHGHHJJJJJJJJIJJJJJJIJJJJIJIJJJIIJJHIIJIJI
@853231/1
tactcatcttctttactaaaaggctacacaaacaatcacctgaatcctta
+853231/1
@CCFFFFFH?DFHGHGIIDAHFADFGIIIGGGIIIIIIGEBEFEGF9BFF
@853535/1
ggagaatttttaaccatttacacaatataaatgcaccttcaacaccacac
+853535/1
BCCDDEFFHHHHGGIIGIJJJJJJJJJJJJJJJJJIIIIJJJJIIIJIJJ
@5950337/1
gccagtaggtaaaaagattattgtattttcttttagaactctttcaa
+5950337/1
?@@DDDDFH?FFBGEGDIHICGH<FHHGHIIIIGIBHIIHIIGCHGI
@2397628/1
tataagattacaattcttaacattttttctttaaacaaagaacattggat
+2397628/1
CCCFFFFFHHHHHIJJJJJJJJJJJJJJJJJJJJJJJJJJIJIJJJJJHI
@5951182/1
gagccagtaggtaaaaagattattgtattttcttttagaactctttcaaa
+5951182/1
@@@FFFFDHDHHHJJIGIIEHGIJJFIHJIHGIIGIJIDHJIIIJJJJJF
@7491344/1
ggatcattagcagaaatcctcattctttcaaaaaaaactattcgtaggag
+7491344/1
@@<==DDDBDDDFIIHGEGIIEEFHGIIIGGIGGB@AEGGGHIGGE=GHE
@3401945/1
gtctgctcttcacatactcttgttacaacatatttcaacatgtatccttt
+3401945/1
CCCFFFFFHHHHHJJJJIJJJJHIJJJJJJJJJJJIJJJJJJIIIJJJJJ
@6476311/1
ccatcattcgctcctcgactgccccgatgttggagcctatgctatccgt
+6476311/1
@@@?1B;DBFDADGEEG1CGGFAFGDC@<BD?=3B9BA?DEGDGGEGG1
@3403184/1
tgatagcctgcaattcttggttcaagatcattttaaactgtccttctgac
+3403184/1
CCCFFFFFHHHHHJJJJJJJIJJJJJJJJJJJJJJJJJIJIJJJJJJJJJ
@334361/1
tgggcttctattagttcatctatattttttaaggaagtaagtgcagggga
+334361/1
CCCFFFFFHHHHBGFHIIJIJIJJJJJJJJIIJJGJJFGHIIGIJJIIJI
@4945669/1
caatcaattatgatactgtctccttcaacaatcgtcggtacaatgtaata
+4945669/1
@@@FFFFFHGGHHBHIBHIIFIIEHHIIIIIIIIFHIIEHGHIIIHIIIH
@5458327/1
gccacatcaatgttaaggaatggtttccaaccaataattgcagactggaa
+5458327/1
CCCFFFDFHHHHFIEHIJJJIJJACHIJJIJJJIIJJIJIJJIIJJJJIJ
@5460511/1
caatactttaagagcatttattgcagcttctttctgtgcatcatttttag
+5460511/1
C@CFFFFFHHFHFIJGIJJIJJIIIGHJIJIGIIIJIHHGIJJJJJJJJI
@4439609/1
gacaatttgttctcttctgttgtttcaattttggcagtatgcaaatattg
+4439609/1
@@@DDDDDF?DHH?EGBAHFCHIGIGDGIIGIIIIIIFGHICHHEGIIII
@854682/1
gaaagatcctcttcttcaaatccagaattaaaagcttcttttccaattgg
+854682/1
:<??=>DD8CDFFBFBGF??EFFII9BHHI<ADE>F>AG@FD4CB@F<B9
@4439880/1
gttaatctctctttcccgatcaggcgctgacctggcggtagctttaatca
+4439880/1
@?@FDDDFDHGHFHEHGE@FHGGCGHIEHEFCG?DGFHAGHIIIIIIGGH
@4440696/1
gtccgactgatgatttgaggttcttgtggaattgtgacactttgatgttg
+4440696/1
@@@@DFFFGHHHGJIGGFFHHGIIJIHIIJIIIJGEDFHIIIIIHJJJJI
@6478015/1
ctttatatttaaattgagatgattagtttccacaacaatttctcttcctt
+6478015/1
@@@DFFFFHHGBFIEHGHG@@>IGIIBFHIIGH<AEG=BDHIIIDG4BFH
@7004473/1
tctcacccatgttaaattttttcagaatcatgtgatttttttttcctttc
+7004473/1
@?@DD>DD1AAFFG@EGHG>EBHGG@BGHGII?FDFHHBEGEHIH;@GH@
@3404163/1
aggaaaaccagattttggattgaggtgataacatatttcggcaacat
+3404163/1
CCCFFFFFHHHHHJJJJJIJJJJJJFGGIJJJJJJJJJJJIJJJJJJ
@6479155/1
gtttctgagagcatcttctctaactgtcctttgag
+6479155/1
=?@DB?A;AF<FF>EDGBEI<:3FHHAB<A9??4:
@340952/1
ctcagcaccaattttatgatttctcttctcttggtgttcaacaaatctct
+340952/1
CCCFFFFFHHHHHJJJJJJJJJJJJJJJJJJJJJHIIJJJJJJJJJJJJJ
@5953823/1
agctttttccgttgggattcattatccattctcccctaggctttgcttta
+5953823/1
?;?;?DDDFHDFHEEG?DCFG@F9A?<AEFDB<4CDGEGIIGFHDIGII<
@3929439/1
ggtaaatttatcgcaaggtaatgtaaaacaatatctattcaacaaaggaa
+3929439/1
BC?DFFFFHHHHHJJJJJGIJJJIIJJJJJJJJJJJJJJJJJJJJJJJJJ
@4442909/1
gcaaggtaacgtaaaacaatatctattcaacaaaggaatagcagattcaa
+4442909/1
CCCFFFDDHHHFHIJJJJJJJJJJJJJJIJJJJIJJJJJJJIJJJJIJJG
@1372391/1
gtttgacctctaggaccagtttgcaaagggaagcgagcttgctgttgttg
+1372391/1
@@@DDDDDHH?FFIHHG;FAEFHACEEHHI?HHDIGGFGHIGIIHHIIIE
@857565/1
catttctttttcttgatctctttcattatcgtaaattgtcacggtctcaa
+857565/1
1=?DBDD:DDDDABE@EEBFED<B:CFCEEIBEFEEFF?ECFIDDDII>B
@8040418/1
caccctttaaactaaatcgtattgtcattcagccgagtaaaccaaaacag
+8040418/1
CCCFFFFFHFHHHJJJJJJJJJJJJJJJJJJJJJJJJHIJJJJJJJJJJJ
@344777/1
gtaacgattctccactgaaccaaatcggctccttgaatgaatttttcatt
+344777/1
CCCFFFFFHHHHHJJJJJJJJJJJJJJJJJJJJJJJJJJJJJJJJJJGIJ
@3407050/1
gtacacagttgcagtcctgagctggtcttcagtcacccgattctatttct
+3407050/1
CCCFFFFFHHHHHIIHGIJJJJJIIHHIJIJJJJJJJJJIJJJJGJJJJJ
@6481814/1
cctcatcaagagcacggcgatactgcaaacaagggatagcactcaagggc
+6481814/1
C@CFFFFFHGHD>GGHGHJIIIGIJICHJJJJJGI?EHIGIJJGIIIJJI
@4951521/1
gcccgcaacaattgtacacaactccataggaagcgccaaaggcttctctc
+4951521/1
CCCFFFFFHHHHHJIIJJJJJJJJJJIJJJJJJJJJJJJJJJJJJJJJJJ
@8041624/1
gctgttgttgctgaggctgctgtggtctctgctgttgctgttgttgctga
+8041624/1
@@@BDDBADHFHAH;DEBCABFAA<FEBHGFGHI?DA<DHHGG?B2B??4
@3409098/1
atttattaatttgctcaggagaaatttcaatttttgcaaattgttcgtag
+3409098/1
CCCDFDEFHHDHFJJJIGIGDECGHHICHDHIIJJIJHGGDHIGHGGHGG
@5466238/1
ggcactaatgtctcttcaaaatcttcttcatcacgtcgtctttttttacc
+5466238/1
B@CFDFFFHHAFHIJIJGJJGHIJJJJJHIIIIIIGHIHIIJJJJJIIJJ
@7007358/1
gttccattgcttgaggtctggtaattggagcggcttg
+7007358/1
@@@DDDDDFHFHBGGG<CIGG4CEHIHIIIIBGGII0
@3932378/1
gtgtgcttgtgctcctgaccaacttgaagacaaggtaaatgaggatacct
+3932378/1
<@@DDDBDFC??CEECC?EDHHEHBE@EBBGHIAHDHHG>C<FD@H@GEH
@2899990/1
ctctttctttttttgttagactgatttgatagagcacggaaggtggaatt
+2899990/1
CCCFFFFFHFHHGJJJJIJJIJJIJJJJJJIIIJJJJJJIIIJBFHGHIJ
@2901064/1
gtggttcttgcctttgcagctgttgtggtggttgttgcctctgttgctgc
+2901064/1
@@@DDBDFGG>FFIJIIFHIJJIIIHGFAD=?;BHIEIIJJJJ>GHIJII
@7497591/1
gccactgtcaagaaaaattgctccagcaacagattcaaaaacatcaccta
+7497591/1
CCCFFFFFHHHHHJJJJJJJJJJJJJJJJJJJJJJJJJJJJJJJJJJJJJ
@5467738/1
gtaaaataccttctttgactaaatactcctgaaggagtgatatcggtgtt
+5467738/1
@@CFADFFHGFHGIJJIJJJGIJJJJJJIJJHIJIJEFGHIJJIJJIHGG
@8043942/1
agcatgttcttgcctttgttgctgctgtggtggttcttgcctttgcagct
+8043942/1
CCCFFFFFHHHHHJJJJJJJIJJJJJJIIIGHIGHIIJIJJJJIJJGHHG
@6488507/1
cttcagaatataatagtttcaattcatttgatttatgcttaataagcatt
+6488507/1
CC@FFFFBHDGFHJIJEHIIGHHJJIIIJJJIGIBIIGGJJJJGIEGCFA
@7013959/1
gctgaggcggttgttgccactgctgttgttgaggctgctgtggtctctgc
+7013959/1
B@CFFFFFHHDHHGHGIJJJGHIJIDFHEHIIIIIJIGGIFGG@CEHIEG
@7014613/1
gctctggctattttagcatggaatgtgatctccaagttgtgaatcaattt
+7014613/1
1=@DDDDB=DFHFGBEAG<F3?GEEHFH4AHEHHEHCFGCGGBHGGCEDG
@2902613/1
tcttggtgttcaacaaatctcttaatgatatcagtcagcttacaagcctt
+2902613/1
??@AD>B=DFFFDBEGGBGIIBHHGA>CEHFG???FHEEGGIIIGGGHAH
@2903210/1
gttctttttctattttcttggctttgagatacctacgcctatcagcccat
+2903210/1
CCCFFFFFHHHHHJJJJJJJIIJJJJJJJJJJJJJJJJJJJJJJJJJJJI
@7015309/1
catgactcatagcttggaggagatatgatttgtctctaaatgaataatgc
+7015309/1
CCCFFFFFHHHHHJJJJIJJIJJJJJJJJJJJGJJJJJJJJIJJJJJJJJ
@2903324/1
cctcgataatagatatgtaataagaatatt
+2903324/1
?;;1B8BD1C::<ACEF<<ACEHE4CA:2<
@6490578/1
atataagattacaattcttaacattttttctttaaacaaagaacattgga
+6490578/1
@@@DFFFAFDHF?FGIIJGHHBFHHHEBECBFGHIGIIE;FDGGICE>DG
@6491187/1
gtacacagtattcttgtagtgctccaatcgcattccctttcacactaggg
+6491187/1
=1=ADDD?D?<DDD?A2CC3<E??AAFDF??EB???E<:9?9C:D?D<98
@2903990/1
agcttattttattttttgtggaccgttgctttataaatttcacacttatt
+2903990/1
@<@ABDDDHFDF>EGEGGHIIIGGGFHIGIGGCDGIECEGCEGHHGHID?
@7499864/1
gtttcattccgcagattaaaatttttaagtacgactaagtgagcacacta
+7499864/1
CCCFFFFFHHHHHJJJJJJIJJJJJJJJJHIJJJIJJIJGIJJIIJJJJJ
@4449653/1
cacacctttgtcaccactatattcaccaaccgttaacggagtttgctgtc
+4449653/1
C@CFFFFFHHHHHJJJJJJJJJHJJIJIJIJJHIIIIJIJJ?FEHIIJJJ
@7500206/1
caggattgatagatacatcataatgatgaataaccatattcttattcttt
+7500206/1
?@@7;BDBF>DFDGBGIIIEHIFHGGGDE?FHGCC>EG?EFHGGGBDGII
@4450712/1
tgactaacaaaatatctttcaacagtagtttcacttttgttattggtttc
+4450712/1
C@CFFFFFHHGHHIGEGIIHHEHBFCBHFFHHEEHIIIIIIIIIIIIIII
@864082/1
gctcaatttaccttcatccttgttttcaaagttgataaataatattaatg
+864082/1
CCCFFFFFGHHHGJJJJJJIJJIIJJIIIJJHHJIJJJJJIJIIIJGGIH
@3936691/1
cttgaaatctgtagcccaatatagattccagaacttccggcataatgagt
+3936691/1
CCCFFFFFHHHFHJJJJIIIJIJJJJJJJJJJJJIJJJJJJJJJJJJJJB
@2406312/1
gggaacgagaaccaatttcttttttaaaataatcagcaaaatccaaa
+2406312/1
CCCFFFFFHHHHHJJJJJJJJJJJJJJJIJIJJJJJJJJJIJJJJJJ
@2406313/1
gtcagcacagaataatcttgtatgatgtctcttttggactacaataaaag
+2406313/1
C@CFFFFFHHHHGJJIIJJJJJIJGJJFHIIJHIGHJIGEGIJIIJGIGI
@5471056/1
cacccatgttaaattttttcagaatcatgtgattttttttcctttca
+5471056/1
CCCFFFFFHHHHHJJJJJJJJJIJJJJJJIGHIJJJJJJJIHHIJJI
@2407337/1
cttgaatgaatttttcattcctccatactccttgtcttacaggtaccggt
+2407337/1
CCCFFFFFHHHHHJJJJJJJJJJJIJJJJJJJJJHIJJJJJJJDHHIIJD
@6491380/1
attttatcggccaacatattactgacctcaaccgtacttctagcatt
+6491380/1
C@CDFFFFFFHGFGIIJGHIHGHBFHGHIIIIIJIIIIJJJJJIJGI
@2904260/1
ctctatttcattgtgcattaatctatagaaaattttccaaacagtattta
+2904260/1
@@@FFFFFHGGGDFHIIGGGGEHGDHCH@HHECFCGIGIIJJIGFHIIJE
@4955306/1
ttttaccattgtacgagtttgagcatcattcattttcttcattgtaactt
+4955306/1
CCCFFFFFHHHHHJJJJGIIJIJJJJJJJJJJJJJJJJJJJJJJJJJJJJ
@3937846/1
ctatctaaataaatagctgcagctaatgattcaaataagtctccaaggac
+3937846/1
CCCFFFFFHHFHGIGHIJIIJJJJJJJJIIIJJCCEGGHEHIJJJJJJJJ
@6493814/1
aataagaacggtattgctctgcagggaacggcgacataggtgtctgctct
+6493814/1
CCCFFFDEHHGFFHIGGIIJIGIGGGGGIJGJJIGIIJJGIIEHHIIIEE
@5471443/1
ggtctcaacaagttccgttttttggagaggcaactcaggataactat
+5471443/1
CCCFFFFFHHFFFHIJIFHIIJJJJGIGIJIJJJJJJJIIJIJJJJJ
@865071/1
tctatagaaaattttccagacagtatttagagactttccactatctaaat
+865071/1
@@<?DDB;FFFAF<FAAAHCFGDHEHAHFED<<<:?CFEGE@FG?F?G9?
@8050570/1
ctctatttcattgtgcattaatctatagaaaattttccaaacagtattta
+8050570/1
CCCFFFFFHHGHHJJJJJJJJJJJJJJJJIIGIJJJIJJJJJJJIIJJIJ
@7503009/1
gggaaagaagacagaaaagatagtgatgtttaagctgaaagattcagaag
+7503009/1
CCCFFFFFHHHHHJIJJJJJJJJHIJJJIJJJJJJJJJJJJJJJJJJJIJ
@3940272/1
attgaataatagctggctggttcctagaatcccacatggcaggaagtttt
+3940272/1
CCCFFFFFHGHHHIIIIJJJEHIJJJJJIJJIJHHHIIGIJJIIJJDHIJ
@3940576/1
cttctttactaaaaggctacacaaacaatcacctgaatccttagaattca
+3940576/1
CCCFFFFFHHHHHJJJJJJJJJJJJJJJJJJJJJJJJJJIIJJJJJJJJJ
@4455993/1
gttgttgttgaggtggtagttgagtttggtgggtaggggttgtttcccta
+4455993/1
BBBFFFFFHHHHHCFHCFHHIJFHHIIJJGHIJCGHIJJDGIJJJJJJJJ
@1888215/1
gattgaagtaaattgtaaaatgctaatatcctaacgttatcaggttttgg
+1888215/1
CCCFFFFFHHHHHJJIJJJJJJJJJJJJJJJJIJJJHJJJJJIJFHIJJJ
@4457004/1
ggcacaactgataagttaagcattgcagttcatcagaatcaaaatggttg
+4457004/1
@@CFFFDFFHDFHIIHHIGGJGHIIJJIHGJJJJJJIIJJIIGIIIIGHG
@5474331/1
tgaccaacttgaagacaaggtaaatgaggataccttaatttcattttgta
+5474331/1
CCCFFFFFHHHHHJJJJJJJFHJJJJJJJJJJJJJJJJJJJJJJJJJJJJ
@5474647/1
gttgctgtttacaccaacgataaaatcaggctttatgtttttgtattctt
+5474647/1
CBCFFFFFHHHHHJIJJJJJJJJJJJJJJJJJJJJJJIJJJJJGIJJJJJ
@5474786/1
ctagattatcccttctgaagacagg
+5474786/1
@@@DDBDAHBFFHIID<GBCEH>?<
@8050810/1
cttggctttgccgcttgttgctgtacttgaggctgagatgaaggtggtct
+8050810/1
<11ADBBBFDDFDFD1CCH9F<F?DFCF@FFCEGEFIB<FD@BFFF?@D9
@4458873/1
ctttcatgatactctcaagatccctgattacttcttctcgaggtggctgc
+4458873/1
BCCFFFFFHHHHHIIJIJJFEEGGIIHIIGHHIIGIJJJJIIIGHIIGIJ
@7019886/1
ggatacgtaaccaccattcctttaacttcatcaacaagtttttgccactt
+7019886/1
CCCFFFFFFHHHHIIJJJJJIIJIIJIJIJJGIJJJJJJJJJJJIJJJJI
@5961313/1
ctccagctaaggctgtatcatcaacttctaaaggtttccaataaacacct
+5961313/1
CCCFFFFFHHHHHJJHJJJJJJJJJJJIIJJJJIFGGHIJJJJJJJJIJJ
@7020350/1
tgtgtctctttctttttttgttagactgatttgatagagcacggaaggtg
+7020350/1
@BBFFFFFHHHHHJJJJJJJJJJJJJJJJJJJJJJJJJJJJJJJJJJJ@F
@1889662/1
aacggtaatagctcgtgccattgcgccaggtgtccggtcttcactgcagc
+1889662/1
CCCFFDFFHHHGHJJIJIJJJJJJJJJIJJIHGIJJJGIIJIJJJJJJID
@6494852/1
ccgatgctagctttcttaaatctggttctctaatcatctgattagtagta
+6494852/1
CCCFFFFFHHGHHJJJJJJIJJJGGJJIJIIJJJIJJJIJJJIJIDHIHI
@2907687/1
ccgcatagctcaactgtggcggacgaattccaaaatgaactatttcagga
+2907687/1
CCCFFFFFHHHHHJJJIJJJJJC@@@A8B8B8CGI<8=F=@;@EH>@CH7
@6495492/1
tcccagtccacttggtttatgccattgtcatcttttttcgtaggcacaat
+6495492/1
<?@BDFDDD?FHFHIFHHICGFHGIIGIHHGIIGEGHIIIIIGIIIICFI
@8052757/1
ttctatttttaaatttataatttatcttattttctaaaacatccaaagag
+8052757/1
CCCFFFFFHHHHHJJJJJJJJJJJJJJJJJJJJJJJJJJJJJJJJJJJJJ
@7020907/1
atgcataagtcattcctctatcaggtaagacaacaatcacaagttttact
+7020907/1
CCCFFFFFGFHHHJIJJJJIJJJIJEHIJIJJJIJIJJJJJIJHIJIJJJ
@7020927/1
ggccaatagctgtgggttatatggtgattgatgccattcaactttgcatt
+7020927/1
CCCFFFFFHHHHHIJJGHHIIJJJHHIJJJJJJJJJJJJJJJJJJJJJJJ
@4461642/1
attttaaatttgtataatttcaagataacaaataagatagcttttgttct
+4461642/1
CCCFFFFFHGHHHHJJJJIJJDHGHJIJJIJJJJJJJJJJJJJJJJGHIE
@1383824/1
gtattgctctgcagggaacggcgacataggtgtctgctcttcacatactc
+1383824/1
C@@FFFFFHHHHHJJJJJJJJJJJJJJJJJHJJJJJJJJJJJJJJIJJJJ
@1384775/1
cttctaacctgttcttcttgaagttgg
+1384775/1
@@@DD??BFFF<AE?FFFF@:FCHBHI
@6497050/1
ctttaagacactgactaaaatattgttcaagttcacgaggagtattcttg
+6497050/1
CCCFFFFFHGHHHJJJJIIJJIIIJJDJJICCHIIJEHIGJJ>FGGIGCH
@7505548/1
ggacaatttacaggcagttgaagataacatacaattttaattttattatt
+7505548/1
CCCFFDFFHHHHHJJJJIJJJJJHJJJJJJJJJIJJJJJJJJJJIJJJJJ
@4464014/1
ccggtttctcaaaacatggagctggatgaggaaatttttcataaagaagt
+4464014/1
@CCFDFFFHHHHHJJJJJJHHJJJJGIIJJJJJJJJJJJJIJJIJJIJJH
@1891209/1
ggaaaattaatttttattaagaagccaaattgcacctcacacctggcact
+1891209/1
@C@FFFFFHHHHHJJJJJJJJJJJJJJIJJJJIIJJIJIJIGIIIJJJJJ
@7505881/1
aattattatgagagaagaattgataactaactgtgagactgagtaactaa
+7505881/1
@@@DFDDB?FB:AFE>FCGGG@DHGAEHBHC9CCCFHGGEHHCFDBGGCF
@1891506/1
cagcagctcaatgtaggttaccacatcaacatcgtcatatagcatcaata
+1891506/1
CCCFFFFFHGHHHHIGIGHIJJJJJIIJJJJJJJIIJJJIJIJJJJJJJI
@5963367/1
ggccacttctttgaactaagtacagcgaaattcttattcgattgaagtaa
+5963367/1
CCCFFFFFHHHHHJJJJJJJJJIJJJJJJJJJJJJJJJJJIJJJJJJHIJ
@3419634/1
gtgaaatctttaggctgcagctcaaccattttatcggccaacatattact
+3419634/1
CCCFFFFFHHHGFHHIIJJJJJJJJJJJJJJJJJJJJJJJJJJJJJJIJG
@870131/1
gttgcggttaaaccaagaacatgtggcctatcctctggaggaattccttt
+870131/1
CCCFFFFFHGHHDGGGHEHHEGIIJIBFHHGGIDGIJC9B??DGGAFHGE
@7023956/1
ctcgaatctattatctcttggacaagttgttatattagtcactttatatg
+7023956/1
@@@FDFDFBHGGGDGIJGGGIFJIJECACACFGIIJIEFEIIJIGHIGGH
@7023957/1
ggatataatcaggtgttctctagtttgtttctgcaagaggtgtcagagag
+7023957/1
@B<DFFFFHGDHHFGGHIJJJJJCHIJHIJJJIJIJIIJJFGHIIJEHFH
@4465922/1
gcgataaggtttttcaggattgatagatacatcataatgatgaataacca
+4465922/1
CCCFFFFFHCFHHJJIJJJJJJIJJJJJJJJJJJJJJJJIJJJJJJJJJJ
@6498348/1
agcatttcaaaatgattatatcctagttcttctaatattgatgttttatt
+6498348/1
CCCFFFFFGHGHHJIJJJJJJJJJJJHIJJJJJIJJJJJJJJJJIJJJJJ
@870234/1
cttaccttcagctgagtgagttaaaacagtacatcgcacaacaaacactt
+870234/1
CCCFFFFFHHHHHJJJHGGJJIJJJJJJJHHJJJJJJIJJJJJJJJJJJJ
@3420263/1
ctcaagatccctgattacttcttctcgaggtggctgcagtttccatatca
+3420263/1
CCCFFFFFHHHBFIJIJJJJJJGIJIGGIGGICHGHGFHBGHIGGIGHIJ
@3420443/1
agatactgaacgtgtacacctcacatatgtatggcacaactgataagtta
+3420443/1
CCCFFFFFHHHHHJIJJJJJJJJJJJJJJJJJJJJJJJJJJJIJJJJIJJ
@4466954/1
gtcatgtcagattgtagttaagcatggacaaggactgcatcttcttatta
+4466954/1
@?@DFDFDDDDFDEEGBEFEFHGIFA9BFHCEFBGHGGGHGGDEGIIIII
@2911508/1
ggcagcttttacctcattttcactcagaagaaataatatctcagcaccaa
+2911508/1
CCCFFFFFHHHHHJJJJJJJJJJJJJJJJJIJJJJJJJJJJJJJJJJJJI
@1386042/1
gcggaccattagttgaagtcccagccctcagataatcccatatcattgag
+1386042/1
BCCFFFFFHHGHHJIIJJHIJJJJJJJJJJJJJJJJJJJJJJJIJJJJJJ
@3946028/1
aggtttttgaaaaaattttggccaatagctgtgggttatatggtgattga
+3946028/1
@BCDDFFFHHHHHJJJJJJJJJJJJJIJJJJHJIJGHIIIJJJFHIJJJG
@871639/1
gataaaaaatagcagcagtcatcaccaaaacctgatgattttcaagctct
+871639/1
CCCFFFFFHHHHHJJJJJFHIIIJJJJJJJJJJJJIJIIJJJJJJJJJJI
@5480915/1
gagaatttttaaccatttacacaatataaatgcaccttcaacaccacact
+5480915/1
B@BFFFFFHHHHFIJJJJJJJJJJJJJJIJJJJJJJJJJJJJJJJJJJJJ
@5481063/1
cgccaacaaatggtacataattaaaattaattaaaagttaataatacaaa
+5481063/1
@CCFFFFFHHHHHEFHJJJJJJJJJJJJJIJJIJJJIJJJIJJJIIJJJI
@7026871/1
catcaataccttcttctatcacatcggaggcaaccaatatgttcgtctca
+7026871/1
C@CFFFFFHHHHHJJJJJJJIJJJJJJHJJJJJJJJJJJJJGIJJHIJJJ
@5967161/1
gtcgaaatacaaggcaggaaatggtgaactgcctttcatgaggaaggccc
+5967161/1
@@@FFFFFHHHHHJJJJJIJIJJJHIJJJJJJJIJJJIJJGHIGGIIJJJ
@6502324/1
gctaattttgcttggtgtttgttttctccaactccgacaaacgccatcct
+6502324/1
@@@FADFFHGFHAG?FG;GHGEAGGDHGAHEGEIDGEFDFFG<DHHGIDG
@4469767/1
cctcgactgccccgatgttggagcctatgctatccgtagtcgaggctggg
+4469767/1
?<@D?DDDA?FD;CGGBHI@CFDDFGIIGIGCFDBBGDFHC@CFBADE8;
@4469915/1
tcctgaccaacttgaagacaaggtaaatgaggataccttaatttcatttt
+4469915/1
@@@FFFFDDDGHFIHIGHGIGIJEHEHGHBHIGIHIJDHE@FGHIFGIIG
@4470137/1
gcctcacttgttttgtcataagttttaacagtaagttcttttttttcctt
+4470137/1
@@CFFFFFGFHGHIIDEGIIJJDEHCGIIHGCFFGGIGGIBFEEFGHIBB
@7507692/1
gtgaggtacacagttgcagtcctgagctggtcttcagtcacccgattct
+7507692/1
@@<ADDD;CFFFHIIBHFHHD<EHB>?<?EFEFGGDHE>DGC@DFHGG9
@6502722/1
atttcattgtgcattaatctatagaaaattttccaaacagtatttag
+6502722/1
;=<;;?DDHBDB8F@EHGGE@E@BEEHI9CFHHEHBB@FHCCDC>@F
@6503204/1
gggtaatcaaattttatgacaaaattgcaattctttacatcaataccttc
+6503204/1
@@@ADFEFHHGHHJJIIIEGGHCDHFHIGEIDHGGIIDEIHIDHIIJIIG
@4966133/1
gcagcattaagtcttctctgcactgtgacagtcttcaagcactgagttag
+4966133/1
CCCFFFFFHHHFHIJJIJJJIIJJJHIJJIJHIJJJJJJJJJJJJJFHII
@2415759/1
cctcagataatcccatatcattgagacattaacttgcgtagcatacttta
+2415759/1
CCCFFFFFFFHHHJJJJJJJJJIJJJJJJJJJJJIJJJIIIIJJJIJJJI
@4472015/1
agataataatgcctcagagctaccttggcagctgctaattttgcttggtg
+4472015/1
@@@FFFFFHGHGHIIJIIIIGHIJJHHIIJIJJJJJJJIIIIDIIIJIGH
@1389395/1
gcctttgttgctgctgtggtggttcttgcctttgcagctgttgtggtggt
+1389395/1
CCCFFFFDHFHHGJJJHGGCGHEHIJIIJJJJJJIJJJJJIIIFGGBFG7
@6504604/1
accatcatttgctgctcataaagcttattcatttcactcctcaatttgtt
+6504604/1
@@@?DDDDHDHGDHGEHGBDEF<CHG@HHFGGHIGBCFHGGI@DDFIHDH
@2416687/1
ccgatcgcttggctttagcactgcatctacacaaagggccatcattcatt
+2416687/1
CCCFFFFFHHHHHJJJJJJJJJIJJJIJJJGIJJJIIJJIJJIJJJJJJJ
@1389978/1
aatgtttctagcctttcataattcataacgtcattagcagagctcgctac
+1389978/1
@BCFDFFFHHHHHJJJJJJJIJJJJJJJJIHJJJJJJJIJJJJJJJJJJJ
@874765/1
gctcacttcaccaacattcatgaataatggaaaatcacatagcttcggcc
+874765/1
C@@FDDFFDFDDFHIIHIGGHIGGIBHIHIEIIJIIGGIJGGGIJFGBGH
@5483009/1
ccgtgtgatatgatatgggttgctgtttacaccaacgataaaatcaggct
+5483009/1
BCCDDDFDHHHHHJJJJJJIJJJJJHIJJJJJIIJJJJJJJJJJJJJJII
@4473133/1
tcatgttataacattatgcagttcattacctaagatatttgttatgatct
+4473133/1
CCCFFFFFHHGHHJJJJJJJIHIJJJJJIJJJJJJJJJJJJJJJJIJJJJ
@5970166/1
tgtctgcatctgtatatgccctagcacggaaagcagcgagatgagcataa
+5970166/1
CCCFFFFEHHHHHIJJIJJIIIGJJJJJJIGGIJJEHIIJIJGGHIJIGG
@361390/1
gcctcatgttataacattatgcagttcattacctaagatatttgttatga
+361390/1
@@@FADEDHGGHDGGEBHCIGGEHHC?HHGGIIDAEHHEFGGII??CFEE
@4473573/1
tgataaattagaatcatcccatagcaaatggtatttggtaggacg
+4473573/1
?@@DDDBBFH><<<:FBF@E@:C<<FHBCFB2<9?<::1?CEA<:
@361924/1
cttggctttgccgcttgttgctgtacttg
+361924/1
???;DD:2CCDD@EE@@ACB@FEFC@<9:
@7029792/1
ggttcatgaattgctccctccacctgaactagttcatatttcggagtcgt
+7029792/1
CCBFFFFFHHHHHJJJJJJJJJJJJJIJJJJJIIJJJJJJJJJJJJIJJJ
@7029808/1
cttatcagtaatctcgaatctattatctcttggacaagttgttatattag
+7029808/1
CCCFFFFFHHHHHJJJJJJJJJJJJJJJJJJJJJJJJJIJJIJJJJJJJJ
@5971272/1
cttacaggtaccggtctttctcgataatcaagtgttggtgcattcataat
+5971272/1
@@@FFFFFACFFH@GHEFHEHGGIIIEGGGGIGGFIEH:BGFGGHEGGIG
@1897863/1
ctattgaaggctttttgttatctccagcaggtgggtgagtaacatcagct
+1897863/1
@C@FFFFFHGHFHJJJDFHJIJJJGIJJIEI?EHI:DFGDHIIDHDHHEC
@1898008/1
ttccattccatgatttattaaacccgatgctagctttcttaaatctggtt
+1898008/1
<@@DD?DBFHHHAHIEEHCEIE<GHA6@@EGIEEHBDFGF@??@BDH<00
@2917051/1
gccagtaggtaaaaagattattgtattttcttttagaactctttcaa
+2917051/1
CCCFFFDDDFHFGJGHAFHIIJJHCHIIIIIIJJJJIGIIIIIJJIJ
@2417721/1
ctcacagttagttatcaattcttctctcataataattaatctggttgtat
+2417721/1
CCCFFFFFHGGCBAEEFEEIAEBBHGHGHHEHCHGHIGGIGEHDCBDDDH
@1898834/1
atctctgtatcaacaactgtaccagccggcacattcatatttctcccatc
+1898834/1
CCCFFFFFHHHHHJJJJJJIJJIGJJJJJJJJJJJJJJIJJJJJJJJJJI
@4474729/1
actggttacaggagatactggttgttgttgaggtggtagttgagtttggt
+4474729/1
@@@FDDDEHHGHGJIIJIIIICHFFHIIJJGIJ:CGG?FFGDFHJIJIJ?
@1393246/1
ctccatactccttgtcttacaggtaccggtctttctcgataatcaagtgt
+1393246/1
@@CDBDD?>FFFBHHDFFEHIGEHDGHGG:CFCEHGEEGAHGFBFEH9?F
@1395465/1
cttatacctagtgcttctgtaaaacgccaataattgttctttcatgatac
+1395465/1
@@C?DDDBHFHDFGGAHIIHIG@BE?EGGH>FHIIIGGIGGGGGGGHEGG
@2419027/1
gctgctgctgctgaggcggttgttgccactgctgttgttgaggctgctgt
+2419027/1
CCCFFFFDHGGBDBGIJJJGHEHCGDGIJJGHIGIGIIJEHGHADE1@E=
@7030617/1
gtcgtgagaagctgcaacggctgctatagatggaacgttgatctggtctg
+7030617/1
?@@DADDDD?F?F@FH<BEF@?FEE@FC<?BDHGI;?0??DFH@B>8B<F
@3423314/1
gtcactttatatgttcttttaacactctttgatggaatttcataaacaac
+3423314/1
B@CFFFFFHHHHHBGGIJIJJJIJJJJJJJJIJJJIJIJJJIIJIJJJJI
@877647/1
ctcctccatactccttgtcttacaggtaccgg
+877647/1
;=@BAABDCFCCAA?:AG@IAF<?F:3C<FG<
@877807/1
cttctaacctgttcttcttgaagttggttcagctgtagtctgtctgcatc
+877807/1
CCCFFFFFHHHHHJJJJJJJGHIHGJJEDHIIIJJHIIIIIJJJIJJJJJ
@877932/1
gtggacaggtgaacatgggcaaatctggaggttgatgaggaggctgaggc
+877932/1
CBCFFFFFHDHHHJJJJJJJJIJJJJJJGHJEGIIJIIJJIJJJJJIJJI
@2420333/1
ggccaagatcagccgtgtttggtagaagcaggatgacacttaggtcgtgc
+2420333/1
CCCDDDDDHFB?DGH@CAEGHEH@FCG<?BGG8CB>B9?B99?B0?F7@C
@5486168/1
attcagttggatgggtaattcccacatctactgtggtaccagctggtata
+5486168/1
CCCFFFDEHHHHHJJCEHFJJJJIJIIIHIIFHCGHFFHJJIIGHI?DFH
@2420674/1
ggaatttcataaacaactttcaaatccttaatatacgcaacaaa
+2420674/1
@@<DBDEDHDFAFHFFEHIJIGGEC<?E><A<F9??CAEFHC=;
@7033538/1
cattcattttcttcattgtaacttggcccgcaacaattgtacacaactcc
+7033538/1
@@@D?DDDHH?H?EAGEDIIEHG<EG>E?CCFHE>BGHCBG<DDBGGI@B
@3954104/1
ctgggtttaaaatcttcaataacattactcatttctgataggttctgcaa
+3954104/1
CCCFFFFFHHHHHJJJJJJJJJJJJJJJJJJJJJJJJIJJJJHIIJJJJI
@7514153/1
ttcatctatattttttaaggaagtaagtgcaggggaacgagaaccaattt
+7514153/1
@@CFDFEDHFHFFIJJGHIJJIJEHHHCHHHIGIIIIGIIJGIJJIGGGG
@3954129/1
tctaattttcttttgtcttcgtaagacgattttggcatattagctagaag
+3954129/1
CCCFFFFFHHHHHJJJJJJJJJJJJJJIFGGHJJJJJJJJJJIJIJJJJH
@880371/1
gtcaaattctacttctgaatgatgttctacgttatcatcaacatctgacc
+880371/1
@@@FFFFFHHGHGIIJGHEJJGIJJJIIGIJFGGEGGIGGGIIIGIGGII
@881432/1
tctaaatgaataatgcagcgatgattccaaagcttcaaaaccagcca
+881432/1
CCCFFFFFHHHHHJJJJJJJJJJIJJJJJJJJIJJJJJJJJJJJJJJ
@881707/1
ggcacattgcagttgctatcatacattcttaatatctgtgtattaagcct
+881707/1
CCCFFFFFHHHHHJJJJJJJJJJJJJJJJJJIJJJJJJJJHJJJJJJJJJ
@4476361/1
ggcttctattagttcatctatattttttaaggaagtaagtgcaggggaac
+4476361/1
BBBDDFFFHHHHFHIIJIJIJJJJJJJJJJJIJIJHIIIIJJIJIJJJJI
@4972014/1
ctcattagcaagtacttctgatagttcacacggttgatgattttgacact
+4972014/1
CCCFFFFFHHHHHJJJJJJJJJJJJJJJJJJJJHIJJJJIJJJJJJJJJJ
@4972243/1
gcctttgttgctgctgtggtggttcttgcctttgcagctgttgtggtggt
+4972243/1
CCCFFFFFHHHHHJJJGHJHHJFHIIJJJJJJJJJJJJJIIJJHHIBGH@
@5974901/1
tcgaggtggctgcagtttccatatcatattatacctgaaggcttttgggt
+5974901/1
CCCFFFDDHHHHHJJHJIJJJJJJJJJJJJJJJJJJJJJJJJJJJJJJJF
@4972878/1
gttgctgctgctgttgttgttgctgctgttgttgttgttgaggttgatta
+4972878/1
CCCFFFFFHHHHHJJJJJJHJJJJJJJIGIIIJJGIIIIGIIIGHIIJJI
@1903573/1
gctgttgttgctgaggctgctgtggtctctgctgttgctgttgttgctga
+1903573/1
CCCFFFFFHHHHHJIJJJJJJIHHIHHIIJJJJJHIIGIIDFH?FHIIJ9
@1904542/1
caggaatggaatgctgagtaacaagattatatgggagagtagcttgaggc
+1904542/1
CCCFFFFFHHHHGJIJJJIJIJJJJJJJJJIJJIJJJIICDHIIJIIFJI
@3954969/1
cctgttggtccattaatataaaatggttcaacttctttggtgtacagaaa
+3954969/1
CCCFFFFFHHHHHJJJJIJGHIGIJGFFHEHIIJJJIJIIIIIJIIIGII
@8063005/1
ggaggttgatgaggaggctgaggcggaattagagcaattgctcccggagg
+8063005/1
CC@FFBDDHHHHHJJJJJJJIJJJIJIJEGHHGIIIIGIIJJJJJJHHFD
@365520/1
cttgttttcaaagttgataaataatattaatgaaactaaaaacttcaaaa
+365520/1
@CCFDFFFHHHHHIJIJJJJJJJJJJJJJJJJIJJJJJJJJJJIJJIJIJ
@3955741/1
ccgtaatgaatggtgttgctttcgcagggtaagtctttcagtctcatcca
+3955741/1
CCCFFFFFHGHHHCGGHJJJJJJJJJJJJDHIJIJJJJJJJJJJJJJJJJ
@4476500/1
cagtattcttgtagtgctccaatcgcattccctttcacactagggacatg
+4476500/1
@?@DDFFFHHFHGIIIJJGIIGIIGIIIJIJJGIIJBHBHCFGEE>FGIJ
@4476588/1
tttttggagaggcaactcaggataactatagaggttcttctttccatcaa
+4476588/1
@@@DDDDDFDFB=G?<CEDFCDGIDFFIIIIEIF@FIFIIIIFEFIII@D
@6509611/1
acatcatttacatcaccgtgatctaatatttgagcagaaggtgctggtgc
+6509611/1
CCCFFFFFHHHHHJJJJJIJJJJJIJJJJJIJIJJIHIHIJFHGJJJHHI
@5978930/1
cttatcagtaatctcgaatctattatctcttgg
+5978930/1
@@@DBB?DDF<FDGAG3<:AIAHE?A<:CEFB9
@7516027/1
tcctgcaccgatgcaattaatactcatcttctttactaaaaggctacaca
+7516027/1
@@@FFFFFGHHGHIEIGGGGGIIFGIIHEEHIGIJGIIJEHEFEGGEEDG
@8065028/1
gcttggattgcctcctgcggaccattagttgaagttccagccctcagata
+8065028/1
CC@FFFDFHH>HHGGIEGIIIGGIJJHIGGEIFHBFIEIGJIJJJGHIIJ
@8065359/1
ccttcaacaccacactcctcaaggtacacccctataagggcttcgat
+8065359/1
CCCFFFFFHHHGHGGIJJJJJIJIAFHEHJJJJJJJIIJJJJJJJIJ
@8065398/1
caacaagttccgttttttggagaggcaactcaggataactatagaggttc
+8065398/1
@@@DDBDDAFFHFGHJJJJEHGGHCGHGFHFFGIGHBGHFIJIJIIJ=BF
@8065457/1
atgttataacattatgcagttcattacctaagatatttgttatgatctcc
+8065457/1
CCCFFFFFHHHHGIIJJJJJJJJJJJJJJJIJIJIJIJIIJJJJJJJIJJ
@3429644/1
cccaatgtttctagcctttcataattcataacgtcattagcagagctcgc
+3429644/1
CCCFFFFDHHHHHJJJJJJJJJJJJJJJJJJJJIJJJJIHJJJGIJJJJJ
@2925223/1
ctctgtatcaacaactgtaccagccggcacattcatatttctcccatctg
+2925223/1
CCCFFFFFHHHHHJJJJJJJJJJJJJJJJJJJJJJJJJJJJJJJJJJJJJ
@886783/1
gttcatcagaatcaaaatggttgtcatcccataaaacatgataatgactt
+886783/1
@@CFFFFFDFDHH>@EGGEHHGHHIJGHGHJFIJJGHIHIHGGIIEGIII
@887508/1
ggccgatctgaggtctgtcaattcaccaggtgatatatttttgcacctgt
+887508/1
@CCADDADHHHBFHGHJEIIFHIJJIGHIG???GIGIIIIIGJIJIJIGH
@1905936/1
gcccgcaacaattgtacacaactccataggaagcgccaaaggcttctctc
+1905936/1
CCCFFFFFHHHHHJIJJJJJJJJJJJJJJJJJJJJJJIIJJJJJJJJJJJ
@4478907/1
ctggtgtagaattacagaataactcatgaatgctttctaatgtttcttca
+4478907/1
@@@D=BDDHDDHHIEHDHIICGGHIHIIICGECHHIIIIIIICFGGEIIG
@4978827/1
gaaatttcaatttttgcaaattgttcgtagtgaagaactgaaagc
+4978827/1
@@@BDFFDFHHDHIIIJGIIIIIHJJJJJJIJEGJJGHIJIJJJI
@371791/1
ctgtagtacaccttccaaacagtatctaaagacatgccactgtcaagaaa
+371791/1
@CCDFFFFHHHHHIJGJJIJJJHJGJJJJIIIJJJIJJJJJJIJJJJIJJ
@2433667/1
tgctgttgctgttgttgctgaggctgctgtggtctctgctgttgctgttg
+2433667/1
CCCFFFFFHHGHHJJIJJJIIJJJJJIJIHHJEHIIIIJJJGIJJJJDHG
@4981381/1
gcagctcaaccattttatcggccaacatattactgacctcaaccgtactt
+4981381/1
CCCFFFFFHHHHHJJJJJJJJJJJJJJJJJJJJJJJJJJJJJJJJIJJJJ
@4982058/1
gtggaattgtgacactttgatgttgtaaggtgctgaggcaagtgttggga
+4982058/1
BBBFFFFFHHGHHJJJJJJJJIJGJJJJJJHHIJJJIJJJJJHIIJJJJI
@374564/1
gtcttgaacttcatttccaacaggtagtaa
+374564/1
@@@DADDBFA>DDEG4?E@@AFGF<C<FB?
@374677/1
atcttcatcatccaagccgtaatgaatggtgttgctttcgcagggtaagt
+374677/1
CCCFFFFFGHHHHJJJJJJIIJJJIJJIJHHHJJJJJJJJJJJJIDFHJF
@3432016/1
cgcatcatacggaatctgccgagtccttccttctagtgcttcttccaaag
+3432016/1
@CCFFFFFGHHGGJJIGJJJJJJJJJIJJJJJJJJJJJJJIGIJJJJJJI
@4482096/1
ccaatactttaagagcatttattgcagcttctttctgtgcatcattttta
+4482096/1
CCCFFFDFHHHGGGIGIJIHIIJJJJJJJJJJIJJJIIIJJJJIJJIIJI
@3433040/1
taaagttttgcctataagaacaatgagtgagagcttgcaagaggtaactt
+3433040/1
CCCFFDDEHHFHHIIJJIIIIJJIJJJEHHJJJJIIIIJIJIIJDGIJIJ
@7043808/1
ccaactcatactgtcttcagcctcatgttataacattatgcagttcatta
+7043808/1
B@BFFFFFHHHHHJJJJIJJJJJJJJJJJJIJIIIJJJJJJJJIJJJJII
@7520413/1
ctctacctgatctggaccagtggcgtatttacagaagcaaggttggccta
+7520413/1
@CCAFDFFGHFHHBAFHG?FEGGIGHIGIGEHGIAHIIIGII9DAGHIIH
@6512933/1
cagttcattacctaagatatttgttatgatctccggccaagatcagccgt
+6512933/1
BCCDFFFFHHHHHJIJGJGIHJJJJJJJJJJJIJJJJJIJJIJJJJJJJF
@889995/1
cagagactcgtccaatcagattgaaaaaaacaagttgtataacacaatta
+889995/1
CCCFFFFFGHHHHJJIJIJ?FHHEIIIJJJEEHIHIGHGGJJIJIJJIJG
@2926217/1
cggcttctgcttccgttccaccctttctgctgcgatctttgccatagcat
+2926217/1
CCCFFFFFHHHHHJIJJJJJIJJIJIJJIJJJJJIJIJIJJIIJJGIJIG
@6513775/1
ctttaaactaaatcgtattgtcattcagccgagtaaaccaaaacaggata
+6513775/1
?@@FFEFFGFHHFII?AFHHBHIIIEFGEHIII?DFGGGEHIIIIIFGHC
@8068598/1
cttgaggaagttggtgtagaggtgcaggctggccatgttgaatagcttgc
+8068598/1
@CCFFFFDHHFFFJEHGHIGIJCEHIJJJJJIIIIJIJJIHGJJJJJJFH
@8069844/1
tttttttccttgactatgtttgatgacatatcaataacattctcctcaac
+8069844/1
CCCFFFFFHHHHHJJIJJJJJJJJJJJJJIJJJJJJJJJJJIJJJJJJJJ
@3964320/1
cgtgagaagctgcaacggctgctatagatggaacgttgatctggtctgga
+3964320/1
CCCFFFFFHHHHHJJJJJJJJJJJJJJJJJJJJJJHJJJJJJJJFIJIII
@7523077/1
gttcatgagttccactttcacaatcaattaattggtaacatggtaa
+7523077/1
?@@;DDDDF?DFFIIIIIACHH?AAG:A<AFFCF@GEEECFDC:D>
@7523248/1
cggcatgctttgcttctttcttagatctaccagtgcccatggcagcaaat
+7523248/1
@C@FFDDFHGHHHJIIHJIGEHIIJIIGJIIIJBGGIGEGGIIIDDDHHF
@3434102/1
cagcaacaacaacaacagcagagaccacagcagcc
+3434102/1
@CCFFFFFGGHHFIJJJJJJJJJIIJJJJIIJJJJ
@3434174/1
gttcagcttctttggtgtacagaaatatttcggcttctgcttccgttcca
+3434174/1
CCCFFFFFHHHHHJIHJIIJJJJJJJJJJJJJJJJJJJJJJJJJJJIJJG
@7524641/1
ctgttgttgcctctgctgctgctggggctgttgttgccactgctgctgct
+7524641/1
@CCDFFFFGHHHHJJJJIIJJFGIEIF6GGIIJIGIGHGIIJIIIIIGIE
@5493572/1
ctcaggagaaatttcaatttttgcaaattgttcgtagtgaagaactgaaa
+5493572/1
C@CFFFFFHHHHHIJJJJGJJJJJJIIIJJIJJJIJJGIIIJJJJJJJJG
@1406763/1
gttcttaagtttgttgaagctgcaaaagagatgggaatgattgttaatca
+1406763/1
CCCFFFFFHHHHHIJJJJJJJJJJJJJJIIHIIJJJJJJJJJJJJJJJJJ
@2437188/1
cctgttcttcttgaagttggttcagctgtagtctgtctgcatctgtatat
+2437188/1
;??DDDDDBDHFBEHEEEEGBG@FCFH>CHEFHHEHHIIIEBFDFFHIGI
@4485518/1
gtcgggacttgaaaagaaagaccttcccactggggtgtatgtcattgagg
+4485518/1
CC@FFFFFHHHGHGEHGHJIGIIIJIJICHGJJIJDHFHIJHIIJGDGGI
@7046175/1
tcttatgaaaatataactatcactgcttttttagttttataggttcctta
+7046175/1
:?@D=DD;ACFHDE?EEGIIIAIFHI@ECAHDEE9DEHIIIGI?BBBDB?
@7046630/1
cagaaacaggagctgcgacaccatctgatgcctggtgcggaggctacctt
+7046630/1
CCCFFFFFHHHHHIJJJJJJJJJJJJJJJJJJJJJHHIJJIJJJJIJJHH
@4984486/1
gcactaaactgtaaagggcttcactgcaaaagtttgatcaaataaacact
+4984486/1
CCCFFFFFHHHHHJJJJJJJJJIJJJJJJJJJGIIJJJJJJJJJJJJJJJ
@7526562/1
ctgcaatttccaagaaactttacttttcacaaataaatataaaaagaaaa
+7526562/1
@@@?DDFDDFHAAFGGHGGGIICECAEHBCEEHEIIECEFGGCBDEFCDH
@4985567/1
tccctcttttgggtggaatgtatgacgatgatttgatatctatatttctc
+4985567/1
CCCFFFFFHHHHHEHIIJJJHIJJJJJJJJIJJJJ:D?HHIIIIJJJJJI
@5987325/1
attataacatgacctaagagttttattaaagttggatcattagcagaaat
+5987325/1
CCCFFFFFHHHHHIJFIGIJF@HHIIJJIEEHHIGEIIHGGIGIJIGIHH
@5987509/1
gcctggtgcggaggctaccttgccgtaggaaataagaaagcaagagaagg
+5987509/1
BCCDFFADHHHHGJJHIIJGIHIJJGHJJJJJIIJJJIJJJJIJIJGIJJ
@8071513/1
aagaaaaaaggttcttttacccccttcagaatataatagtttcaattcat
+8071513/1
@@@AFFFDDDBFFH@GHEBEBGHGIIIIFIIIIIIIIIF?DFBHGEBBFE
@3968125/1
gtactatcatcagctggtgtagaattacagaataactcatgaatgctttc
+3968125/1
CBCFFFFFHHHHHJJJJGHHIJJJJJJJJJJJJJJJJJJJJJJJJJJJJI
@3436505/1
gaaaaaattttggccaatagctgtgggttatatggtgattgatgccattc
+3436505/1
@@@DDFFFFHHGAHIIJJJGIGHHGIJFGDHIIGI?BGFIIIJJIJJJIH
@377916/1
ccgggcttactaagggagttttcttgatcattttcgtttacccagagagg
+377916/1
CCCFFFFFHHHHHJJJJJFHGJJJJJJJJJJJJJJJJJJJJJIIJIJIII
@895639/1
gttctcttctgttgtttcaattttggcagtatgcaaatattgtggaccat
+895639/1
??BDFFFFHHHHHJGIIJIJIIJJJJJIIHIIDIHIJJIIIIHIJGIJHH
@895883/1
gtacgctcaaacatgcaaatgtgacattattgactaaggccgatctgagg
+895883/1
C@@DFFFFHHHHHJIJJJJJIFHIJJJIIIJJFGIJIIICHHEHIIEEDG
@1410120/1
gtcacttcaaactgttgctcagcagctatctcttgtaggaactggactgc
+1410120/1
CCCFFFFFHHHHHJJJJJJJJJJJJJJJJJJJJJJIJJIHIJJIJJJJJJ
@896136/1
ctggtctggagctggatgagtgacatcagcgccaacaacaatgacaggtt
+896136/1
BCCFFFFFHHHHHJJJJJJJHIJJJJJJJJJJJJJJJJJJJJJJJJJJFI
@379344/1
atgtttctagcctttcataattcataacgtcattagc
+379344/1
?@@DDDAD:ABFFBHHEGE<CFG<E<FEGIH=G?@<;
@7530640/1
cctcaaccttttgtaacatcgacaacaccgcttgtgcggcaatatgtttg
+7530640/1
:;8DDDDD;DFDHCFGGFBFFAFEACBFGG:?F??DEBBGIA7@@7@47@
@4988434/1
gccacatcaatgttaaggaatggtttccaaccaataattgcagactggaa
+4988434/1
C@BFFFFFGHDHHIJJHJIIJIJHHIJIIIIEHJJJJJJJJIIJIJFIHJ
@4988631/1
ctcgaatctattatctcttggacaagttgttatattagtcactttatatg
+4988631/1
;1?7;B?D4D:<A2?:2<ACEEAACA3AC2C@B?E4?E9???D@>DIADB
@7531881/1
gcgtgtaatcactgctgaggcttgaacaagcccttctgatagcctgcaat
+7531881/1
CCCFFFFFHHHHHJJJJJJJJJJJJJJJJJJJJGIJJJJJIJJJJJJJJI
@4989284/1
ggtgagtaatctctgtatcaacaactgtaccagccggcacattcatattt
+4989284/1
BBBDFFDDHHHHHJJHIJJJJJJJJJJHIJJJJJJJJJJJJJJJJJJJJJ
@3968645/1
ggaagtaagaggtctttcatttaatgttttttgaaaagcctcacttgttt
+3968645/1
CCCFFFFFHGGGAFHIIGGHIIGHIIJGJIJIIJJJJIIJIIIJJJJDHI
@4990547/1
ccttctttgactaaatgctcctgaaggagtgatatcggtgtttttgagct
+4990547/1
CCCFFFFFHHHHHJJJJJJJJJJJJJJIJFFHIJJJJJCHDHIJJJJJJI
@2931190/1
cttttgggcggtaccatggtataactatcttattgagataattatctttt
+2931190/1
@@@BDDDDFFD00:1CGB9B9:?@?G99?B9B9FF99D?.=.888BFI;8
@6517734/1
cgaaaaaataatcaacgttactatcaatcacgaaaaataacaaaaacaaa
+6517734/1
CCCFFFFFGDFHFIJIIIJJJJJJJJJJJJJJJJJJJIJJJJIIGIIIJJ
@6518477/1
cgccgatcttgtacaacattttacatgcagttagtgcaactgctcccttg
+6518477/1
CCCFFFFFHHHHHJJJJIJJJJJJJJJJJJJJJJJJJJJJJJJJJJJJJJ
@382500/1
gcatggtttaagaaagaccaaaggtttctgttgagctagtcatttgttcc
+382500/1
CCCFFFDDHFGHGGIJIJIIJJJIBHHIJJIIIHIJJIIGHIGGIIIIHF
@1913210/1
cctcaaccttttgtaacatcgacaacaccgcttgtgcggcaatatgtttg
+1913210/1
C@CFFDFDHHHFFJJJJJJIJIJJJEGIEFGGHIDFEHIIIJJJGGIIHG
@8074540/1
gcattaatctatagaaaattttccaaacagtatttagagactttccacta
+8074540/1
CCCFFFFFHHHHHJJJJJJJJJIJIJJJJJHIJJJJJJJJJJJJJJJJJI
@898632/1
gcctttgttgctgctgtggtggttcttgcctttgcagctgttgtggtggt
+898632/1
CCCFFFFFHHHHHJJJIJJGFIFHJJJJJJJJJJJJJJJJJJJGHIFFH?
@1914544/1
tcttgcctttgttgctgctgtggtggttcttgcctttgcagctgttgtgg
+1914544/1
@C@FDFEEHDADFEBGGGIGC<CCEDHHH@FC<EFBGIGCDGGGBFCHII
@1914565/1
tggggctgttgttgccactgctgctgctgcggctgttgttgcctctgctg
+1914565/1
CCCFFFFFHHHHHJJJIJJJJJJJJJJJJJJJJJJHJJIIJIJJJJJIIJ
@3439875/1
agtaaattgtaaaatgctaatatcctaacgttatcaggttttgggtagtt
+3439875/1
BBBDFFFFHFFHHJJJJJJDIIJJJJJJJJHJJJJJJJHHJJIJJHIJGH
@5993186/1
gctagcaatcatgctctcaccaaataccttcttttgtcccagtctataca
+5993186/1
CCCFFFFFHHHHHJJIIJJJJJJJJJJJJJJJJJJJJIJJIJFHIIJJJJ
@3440750/1
cttggctttgccgcttgttgctgtacttgaggctgagatgaaggtggtct
+3440750/1
@C@DFDDFHFDHHFGGHEHIIJJEHIGCD<GHCGICBGGHHHGFDGH?DF
@5994576/1
gtcttgaacttcatttccaacaggtagtaagtgatcattaagttcgccga
+5994576/1
CCCFFFFFHHHHHJJJJJJJJJJJFHJIJJJHGJJJJJJJJJJJJJJJJI
@5994655/1
ctttaacctcataactaaaacagggttcatgagttccactttcacaatca
+5994655/1
CCCFFFFFGHHHHJJIIJJJJJIJJAGHIIIIJJJJJJIJJIJJJJGHIJ
@4492274/1
gttcgtggaagtaagtggtctttcatttaatgttttttgaaaagcctcac
+4492274/1
@@;DDAADHHFAFDHGHIDHBHHHHIIIEGGIFHGIIIG=DGIICFHGDG
@899448/1
atataattcccttcagcattataaggaaaaggcactgactgtgtgtaata
+899448/1
@@@DDDDD?DHHHDBGHHIHDCIA@BDEEHH<FGGIGIGHGDDHHFGGFD
@384286/1
gccaataattgttctttcatgatactctcaagatccctgattacttcttc
+384286/1
CCCFFFFFHHHHHJJJJJJJJJJJJJJJJJJJJJJJJJJJJJJJJJJJJJ
@3972657/1
ataaaattgattcctcatttagataaatttattgttgttcagaggcttaa
+3972657/1
@@@FDFFFHHHHFGGJGHJHJGGGIGGIGIHHIEFHEFHGIIIIEIJJIJ
@385488/1
gccttaccttcagctgagtgagttaaaacagtacat
+385488/1
@@<DBDBEFHBFF<GABAA><BHHGIBHHGDGFG?<
@7535965/1
gctctgtataatataattcttaccatctagattgaaaaaagaatgcgaat
+7535965/1
CCCFFFDFHHHHHJJJJJJJJJJJJJJJJJIJIIIJJJJIJJJJJJIJJI
@5503031/1
ctggtcatcaactgagaggccaaactccttcaggcatgggtcactattaa
+5503031/1
CCCFFFFFHHHHHJJJJJJJJJJJJJJJJJJJJJJJJJJJHHIJJJJJJJ
@5503556/1
gccatccattttatagctactctaaaaacacggtcttttccttcccctgg
+5503556/1
CCCFFFFFHHHHHJJJJJJJJJJJJJJJJJJJJEHGIIJJJJJJJJJJJI
@3974133/1
ctccctctggttgctttaatgatatcaagaattctttttccaaaattgga
+3974133/1
CCCFFFFFHGHHHJJJJJJJJJJJJJJJJJJJJJJJJJJJJJJJJJJJJJ
@1416585/1
ctctatttcattgtgcattaatctatagaaaattttccagacagtattta
+1416585/1
C@CFFFFFFGFHHGHIJJIH@GIJIIIJJIIGHIIJJGIIIIJIFHIIIC
@8078507/1
gtagataggctggcctgcttgtggaaaaccaccacaaatccacttggaaa
+8078507/1
@@@DDDD?>DHHF;FHH;@DEBCE@DHGIGGIHEIDIGIIIEI@BGDIII
@5504007/1
gtgattgatgccattcaactttgcattaactttctgcagtatgtttacaa
+5504007/1
BBBDFFFFHHHHHIJJJJJIGIJJJIJJJJHJJJIJJJJEGGIIIJHJJJ
@7536897/1
gcgaaggattttccaaccatagaagctgtgtccctatggatatgtgccac
+7536897/1
@@@DB?@BBFBB42:<CFGFHEAFH@DA?C:CFEFEEDEFE9FEFC990?
@5996569/1
gcctgatgctgggaacaagaatgctgttaatgcctccaagcttaacattg
+5996569/1
CCCFFDDFHHFBFFGHIJGGEIGJJJHHGIGG@DEEHGIJJJIGEGHIJJ
@1918235/1
ctctgctgttgctgttgttgctgaggctgctgtggtctctgctgttgttg
+1918235/1
@C@DFFFFHHFHHIHHIFHGGHGGHJJIJJEBG@@??DHIA>FFD>AFFG
@2937316/1
gctgcaacggctgctatagatggaacgttgatc
+2937316/1
@<@DFFFDFAFHHBED>BHGIIGGEGGD??BF>
@2938801/1
gcatcacccaagaactcaagccgctgataacaatcagtgactctattagg
+2938801/1
CCCFFFFFHGHHHIJJJIJJJJJJJJJJJIJJJJJJJHHGJJJJJJJJJI
@2939271/1
ctccactgaaccaaatcggctccttgaatgaatttttcattcctccatac
+2939271/1
?<@D;DDAFHB?DAGFIEGD;?FA?E>GGG<BFFHIFI<DHBDHIIBEAF
@1419802/1
gttgttgaccccatggttgtcgaggaggtccctgttgttccattgcttga
+1419802/1
@C@DDDDDHDHDHJIGFHEHGEHIGHEGDCBFHHDHHGGIGGGGCHIIAG
@6525206/1
ctttctgtatcaactgcagcctcttttaccattgtacgagtttgagcatc
+6525206/1
CCCFFFFDHHHFHEGHJIGIJHHIIJJIJJJIJGIIJICHDGHH@HIJIJ
@2940097/1
gtccttctaacctgttcttcttgaagttggttcagctgtagtctgtctgc
+2940097/1
1??D?DDBHFFHHG?C?9FA@H<ECB?E9>G89EDBAF4CCDD?CB@D>B
@388237/1
aagaacaatgagtgagagcttgcaagaggtaacttctgtcttgaaatctg
+388237/1
@;@DDDDDFHFHACAFC??EEFHAFHGIGGFH@FGE@FCFHGGHFB??BF
@4997957/1
cttttccttcccctggcaatgtgacctcaagttccatcctatcattgcca
+4997957/1
CCCFFFFFHHHHHIJJJJJJJHJJJJJJJJJJJJJJJJJJJJJJJJJJJJ
@3975808/1
gctgagatgaaggtggtctgctgggttgctggtcactgggttgttgccta
+3975808/1
:?@?=;;DFHAHHACFEFGGIIII@22:EBGHFEHG@G<?::6?DBFB<D
@2445310/1
cttcttttttccacgtgaaatctttaggctgcagctcaaccattttatcg
+2445310/1
CCCFFFFFHHHHHJJIJJJJJJJJJIIJJJJJJJJJJ9DHIJJJJJJJJJ
@2446815/1
gaaggcttttgggtcgtgagaagctgcaacggctgctatagatggaacgt
+2446815/1
@@@FDFFFHHFFHHHIGEHGIIJJHGHEHIG>HBGGGIIIHIGGH@FFG@
@1420871/1
ctctcgtgagccaacagtaagacatggtagatgaggatactttaatctaa
+1420871/1
CCCFFFFFDDFHHIJGIFFHGHIGIGEFBFGGEEHGCGHGGJIJGDHIEG
@906143/1
ctttgatgctgctcaatttaccttcatccttgttttcaaagttgataaat
+906143/1
CCCFFFFFHHHHHJJIJJJIIIJJJJJJJJJJJJJJJJJJJIIJIIJIIJ
@2941071/1
gtcacttcaaactgttgctcagcagctatctcttgtaggaactggactgc
+2941071/1
CCCFFFFFHHHHHJIJJJJJJJJJJJJJJJJJJJJJJJJIJJJJJJJJJG
@1421253/1
cgacgacactttttagtaccgggcttactaagggagttttcttgatcatt
+1421253/1
@C@FFDDFGHFFHGDHAFHHBE>AAHGHGGIGGGEE?BGIGGIIICGHGG
@4999531/1
cttttgttattggtttccttatcagtaatctcgaatctattatctcttgg
+4999531/1
CCCFFFFFHHHHHHIJJJJJJJJJJIJJJJJJJJJJJJJJJJJJJJJJJJ
@4999955/1
tctgctgttgctgaggctgttgtggtctctgctgttgctgaggctgctgt
+4999955/1
CCCFFFFFHHHHHIJJJJJIIJIJJJJJJJJJJJJJIJJJJJJJJJJJID
@907532/1
cactgaaccaaatcggctccttgaatgaatttttcattcctccatactcc
+907532/1
CCCFFFFFHHHHHIIJJJJJGIJICHHGIJJIJJGHGGGIIIIHIIJJJJ
@7054120/1
gtgagaagctgcaacggctgctatagatggaacgttgatctggtctggag
+7054120/1
CCCFFFFFHHHHHJJJJJJJIJJJJJIJJJJJIJHIJJJJJJJHIIJIJI
@5000391/1
cagagactcgtccaatcagattgaaaaaaacaagttgtataacacaatta
+5000391/1
@CCFFFFFHHFHFEHGIIIHEHGEEHIDIG>AGGHIGJIIJIGIIEHIEH
@5000426/1
ctttttgaaattttttaataattggaacaattctatcacctttgaagttg
+5000426/1
CCCFFFFFHHHHHJJJJJJJJJJJJJJIJIJJJJJJJIJJJJJJIJJHJJ
@1922685/1
caaacatgcaaatgtgacattattgactaaggccgatctgaggtctgtca
+1922685/1
B@CFFFFFHHHHHJIJJJJJJJJJJJJJJJJJJJJIJJJJJJJIHJJJJJ
@1922695/1
ggcatttttactacaccatctaacctctacaattttgttttgtttctcct
+1922695/1
CCCFFFFFHHHHHJJJJJJJJJJJJJJJJJJJJJJJJHIJJJFHIIJJJJ
@6000365/1
gcaccttcaacaccacactcctcaaggtacacccctataagggcttcgat
+6000365/1
CCCFFFFFHHHHHJJJJJJJJJJJJJJGHJJJJJJJJJJJJJJJJJJJJJ
@8081496/1
caggcatgggtcactattaaagttgatttgtcttatcgacttgacaattt
+8081496/1
CCCFFFFFHHHHHJJJJJJIJJHHJIJJJJGJJJJJJJIJJJJIJJIIJJ
@8081619/1
cacaaatccacttggaaaactgtttatcatagatccgacgacacttttta
+8081619/1
CCCFFFFFGFFHHIIIIIIGJJHIJJJJJJJJJJJIIIIJJJJJIJJJJH
@3978949/1
gttctcttctgttgtttcaattttggcagtatgcaaatattatggaccat
+3978949/1
CC@FFDBBBFDCDEEAECBHEFFHCD@BBCBEEDB@??GHFFHFDGBHII
@392011/1
ctccaattgcattccctttcacactagggacatgaggtgaaattattggt
+392011/1
CCCFFFFFHHHHHJJIJJJJJJJIJJJIIDGGIIJJJFGHEGHIHIJIJ?
@393667/1
gtgaagggtcagatgttgatgataacgtagaacatcattcagaagtagaa
+393667/1
???ABDDD2ADD8AAEFFFEIADEFEGACC?EC>B:?FGIIEFFGFADD<
@4500296/1
cctggatggccttccaattctggctggtgatcaaaactaaatgcgatgtc
+4500296/1
;=8DDD;DFFFFF::<EGFAD@?F>BDFA<EFGF>FCFEFG<FG@BGE9?
@1421794/1
cggaaagcagcgagatgagcataataggtaggtgcagggtatgaaactga
+1421794/1
@C@=BDDDFFBFFI@FGBA?FHAHH9CE:CFG?<>DGIBBFHIIGG>DEC
@1923523/1
atgtttctagcctttcataattcataacgtcattagcagagctcgctact
+1923523/1
==?AB;B:AFBD8<AFHGB?CFAFHHGG@CEDC9EC3C4:13CBFH=DGB
@3981620/1
gccatcctctcattcttagttgtaacaactaggggcaccatgacgatagc
+3981620/1
@@@DDBDDDDHABGGHE@EHHD?C<ABFHDGHICHDACDGEHBFBDDFD>
@394470/1
ctgatttttcttcaacatcaacaaatgtcacttcaaactgttgctcagca
+394470/1
@@@?DEDFHFHGFIIGIIIEGGGAGEFIGIGIGGG<GIGGGHIIIGDGGH
@907804/1
ctgacatcttcttggtaacaagtattctaacgacatgcccagcagctcaa
+907804/1
CCCFFFFFHHHHHJJIIJJGIJHHIJJJIJJJJJIJIIJJJJJJIJJJIJ
@6528247/1
cactgctgttgttgaggctgctgtggtctctgctgttgctgttgttgctg
+6528247/1
@@@?DFFFBHHFHGIGIJGGIIICDF9FFHIJJEHDHEGHGGFEGGJJII
@6528534/1
tctaggaccagtttgcaaagggaagcgagcttgctgttgttgctgctgct
+6528534/1
@@@DD;3BFFFADBDFGIIIFA@C8A:??DDFEEEBF??0?BFI@F@CFF
@2943365/1
gctgaggctgctgtggtctctgctgttgctgaggctgttgtggtctctgc
+2943365/1
CCCFFFFFHGGHHHIGIEHHIGCHHHIIIIEDGIIIJIGIHHGEHIEHGG
@5509146/1
ggtaggtaaaaagattattgtattttcttttagaactctttcaaagagtt
+5509146/1
BC@FFFEEHHHHHJJJJJJJHJJJJJJJJJJJJJJJJJJJJJJJJJIJHJ
@2449692/1
cttcttctatcacatcggaggcaaccaatatgttcgtctcacccatgtta
+2449692/1
CCCFFFFFHHGDHIJGEHIJIJIEGHIGGGEGFGICGHIJJJJIIJJGIJ
@6530001/1
gtaacgattggaaaaataatcagaatatgaacgg
+6530001/1
@@@DFFDFHHDADIGIIICHHBBHFHDHHAGGHI
@910658/1
gttcaacaaatctcttaatgatatcagtcagcttaca
+910658/1
@@<D??:DFFB?<A:CGF4IIBE4A:<<FDE<?A4EB
@5512595/1
ctgaggtggaattagagcaattgctcccggagggactccaacaggacctg
+5512595/1
CCCFFFBDHHHHHJJJJJJJJJJJJJJJJJIJJJJIJJJJJJJJJJJJJI
@3446029/1
gcagtaacaagattttcacatggctgcccctttattatccctttcagtgg
+3446029/1
CCCFFFFFHHHHHJJJJIJJJJJJJJJJJJJJJJJJJJJJJJJJJJJIJJ
@1925796/1
gccaacagtaagacatggtagatgaggatactttaatctaatattatatt
+1925796/1
CCCFFFFFFHHHHJGIJIFHIIJJJJJIJIJJJJJJGIJHJJJJJJJJII
@4503219/1
agccaacagtaagacatggtagatgaggatactttaatctaatattatat
+4503219/1
CCCFFFFFHHHHHIJJJJJHHIJJJIJJJIIJJJJJJJJJJJJJJJJJJJ
@1424914/1
ccttaaaacaatgtcaagagcttggatt
+1424914/1
=:=ADBDDFF;DC<<EG>I3:CGI@3<<
@1425044/1
cactgactaaaatattgttcaagttcacgaggagtattcttggaaacaat
+1425044/1
CCCFFFFFHHHHHJJJJHJJJJJJJJJJJJJJJJHHIJJJJJJJJJJJJJ
@6531208/1
agatggttttgaatacaggaatgccggataattctatacagaaactttag
+6531208/1
@@@DBDDDHFDADG<ECDHCB?<A????@@DBF@GGCGHGGDHDEGIIEH
@6532443/1
agaaattctaacctctgattagaccctaaagttaaattattgtaacccat
+6532443/1
CCCFFFFFHHHHHJJJJJJJJFIGJJJJJIJJIJIJJJIDIJGIJJJJJH
@3447108/1
acccatcaaagcctcaaaacagttagccattgcatgcctcaactca
+3447108/1
CCCFFFFFHHGHHIIJJJJHJJIJJIJJJJJJJGIIJJJJJIIJJJ
@3448727/1
cttctatcacatcggaggcaaccaatatgttcgtctcacccatgttaaat
+3448727/1
CCCFFFFFGHHHHJJFIJJJIJJJJJJGGIIIIHIIGGIHIJJJHIJJHI
@4505921/1
ctgtttcatccgcaattttctggcggagctcttcagcatttagcagcatc
+4505921/1
@@@DDFFFGHHHHIJIJJJJJGJGDFHIIJJIJJIIJIIHJGEHIJGIJI
@7547879/1
ctccctttttgcagcttcttcaagagggatgggctctgaaggttgtattg
+7547879/1
CCCFFFFFHHGHHJJJJJJGIJJJGIJAGGHGIJJIJJGIII?DHDFFII
@1426534/1
taaagcactaccttcagcgggagaccttggctttgccgcgtgttgctgta
+1426534/1
CCCFFFFFHGHHHJJJIJJJJGIIJJIJJJJJJJJIJJJJFHIHHHHHHE
@3988660/1
caacgataaaatcaggctttatgtttttgtattcttcaatggttgctgct
+3988660/1
B@CFFFFFHHHHHJJJJJJJJJJJJJJJJHJJJJJJJJJJJJJJJJJJJJ
@2454886/1
agctaccttggcagctgctaattttgcttggtgtttgttttctcctactc
+2454886/1
CCCFFFFFHGGHHJIJJJJIIJJJJJIJIIJFGGHJJIJJJJJJJJIJJI
@2454912/1
gccacaactcatattgatcgtcaaatgaaacatacctcatacgactctaa
+2454912/1
CCCFFFFFHHHGHJJJJJJJJIJJJJJJJJJJJJJIJJJJJJJJJJJJJJ
@5004566/1
gcagctgggaatcctttgtgagccacatcaatgttaaggaatggtttcca
+5004566/1
CC@FFFFFGGHHHGIIIJJIIIIIGIGIIJJIIGIIIGGIGIHG?BDFHH
@914318/1
ctttgtgagccacatcaatgttaaggaatggtttccaaccaataattgca
+914318/1
CCCDFDDFGHHHHJIJJJJJIJJIHIJIGIIFGIGIJIJJIJJIJIGHII
@914476/1
ccaagatcaattactctaccaggtggaggtgaaaagaatgatcttccaac
+914476/1
C@@FFAEFFHHHHJJIJIIJIIJAFH@FG:EFEGIGHIJIIJJIJIGIGI
@6008128/1
ccagtttgcaaagggaagcgagcttgctgttgttgttgctgctgctgttg
+6008128/1
BCCFFFFFGHHHHJJIJJJJIJJJJJJJIJJJIJJHIIIJJGJJJIJIJJ
@2457086/1
gtaacaagattttcacatggctgcccctttattatccctttcagtggaca
+2457086/1
@@@FFFDFFHGHFGIGIIGGIJFBGIIJJJJJJJJJGIIIJIEIFBDGII
@6008770/1
aacttctttaatgctctccaaaattgtaaatccaggaacttcccagtcat
+6008770/1
CCCFFFFFHHHHHHEIGJGIAIIIDGFHIJJJIJJIJJJDGGIIII?DGF
@6008932/1
gagtgaagtttctgagagcatcttctctaactgtcctttgaggtgcaaaa
+6008932/1
@<@BDDFFHFHFFGIGGGDGHGGGGFHHHGIICHFHGGIIIIF:?DGIBD
@915029/1
cctgcaccgatgcaattaatactcatcttctttactaaaaggctacacaa
+915029/1
CCCFFFFFHHHHHJJJJJJJJJJJJJJJJJJJJJJJJJJDHIIJJJJJJJ
@7058885/1
cttgtatactagcatgactgactagatagaagtctaattcagtagggtga
+7058885/1
@@<DDDDDHBCBFGF@EFHDEBHCGIGFHG?H2A<CFGGGHE?@DBF0?@
@5006302/1
gctccaattgcattccctttcacactagggacatgaggtgaaattattgg
+5006302/1
CCCFFFFFHHHHHJJJJJJJJJJJJJJJJJJJJJJIJJHHIIJJJJJJJJ
@8088556/1
cacgacctttggattgaatataagaccttgttgttttagggtaatcaaat
+8088556/1
CCCFFFFFHHHHHJJJJJJJJJJJJJJJJJIIJIJJJIJJJFHIJJJJJJ
@7551657/1
ctaactaaaaattcttttttaagtaacaaagcttcagtaaataacaa
+7551657/1
@C@FFFFFHHHHHBHIJJJJJIIFHIIGHIGGIJJJIGGIGHIIJJJ
@2460361/1
ccctttcacactagggacatgaggtgaaattattggtatttcttttttcc
+2460361/1
@@<DBFFDHDFHHBGBBGG@@GHG2AFCCBEHGIGE?DFHHGGGEGEHGC
@7552222/1
gcggcttgtctaacttgaccaacggtaaaagcaggaggttgttgcatcct
+7552222/1
CCCFFFFFFDHFHGJIGFHIEIGGH?FHIJGGIIIDBF8BDFHGFGDHH>
@7061008/1
gtaataacgaatttttttcttgttattttcttgatcagaacaatactcat
+7061008/1
CCCFFFFFHHHHHJJJJJJJJJIJJJJJJJJJJJJJJJJJJJJJJJJJJJ
@7552600/1
cggtattgctctgcagggaacggcgacataggtgtctgctcttcacatac
+7552600/1
@@@DDDFDFFFDHE@EEHAFGB@@G@DHGC@BG>FBFB>CBFFGI@F=EA
@3992072/1
cgctgtacttgaggctgagatgaaggtggtctgctgggttgctggtcacc
+3992072/1
@?@DDDD?HDHBDBFDFHIE>HHE<G<CE8?EFBDFGGGGAGDD>?DDFH
@7064023/1
caagcactgagttagaataccaacctgaatttcagcaattttcttaatgg
+7064023/1
@@@B?BADA>FHBHIGHIIIFIIIICBBFHEGIICEEGGGECHIGGGGII
@401755/1
ctccaaaattgtaaatccaggaacttcccagtcatcaggaataaagtcat
+401755/1
CCCFFFFFHHHHHJJJJJJJJJJJJJJIJJJIJJJJJJJJJJJJJJHIJJ
@5515944/1
gccacctaactattcatcaagttctttgccttctgaatcatacgcttctt
+5515944/1
CCCFFFFFHHHHHJJIJJJJJJJJJJJJJJJJJIJJIJJIJJJJJJIJIJ
@5516046/1
ggcgttttggtgggcatggcctgcagctccctttttgcagcttcttcaag
+5516046/1
CCCFFFFFHHFHHJJJJJJGIHIJJJIJJJJJJJJJJJJJJJJJJIIIJJ
@5008984/1
caagaggagagcttttattgaatagaataggaatgtcaggtgcgttaact
+5008984/1
@C@DFFFFBBDDHEHIEHIEEGHF@FHBBEFHIIGEFHGIGBFG;FFG?D
@8090456/1
gccacatcaatgttaaggaatggtttccaaccaataattgcagactggaa
+8090456/1
@@@DADDAFFFBFGHHGGHGFCGCADHEIIFI=GGIIIIGIIIGIEHIIE
@7555492/1
ctccattcaattgaagaagcaatttcttcgcagcctcttgttttgcttct
+7555492/1
CCCFFFFFHHHHHJJJJJJJJJJJJJJJJIJJJJJJJJJJIJJJJJJJJJ
@5516814/1
ctccaaaattgtaaatccaggaacttcccagtcatcaggaataaagtcat
+5516814/1
CCCFFFFFHHHHHJJJJJJJJIJJJJJJJJJIJJJJJJJJJJJJJJGIII
@2947191/1
ctctaattaagtaaaaactataaaaataataggctttttaaaataataca
+2947191/1
CCCFFFFFHHHHHJJJJJJJJJJJJJJJJJJJJJJJJJIJJJJJJJJJJJ
@8092109/1
cctgaacacattgggtcgccatacctaaaaccgtatctccaaccctcttc
+8092109/1
8??B;B:A;2CBDEB22<<CFCEE@E<C39C8D:BD9999?99D@;=B9A
@8092148/1
ctggtttacaattagaatttataagtgttgcggttaaaccaagaacatgt
+8092148/1
?@@DDDDDFDDHHII9EHCI?BDHHGFAFHGHGIIIGGBFHE>@BFFHI8
@5517120/1
cacccttttttttgttcctttttgaattgaaatcacctgctccaggtaat
+5517120/1
CCCFFFFFHHHHHJJJJJJJJJJJIIJJJJJJJJIJJJJJJJIHIJFHII
@5518043/1
cccgcaacaattgtacacaactccataggaagcgccaaaggcttctctcg
+5518043/1
BCCFFFFDHHHHHIJJJJJJJJJJJJIJJJJJIJJJJJJJIJIJJJJJJI
@919490/1
gagctggatgagtgacatcagcgccaacaacaatgacaggtttttgaaaa
+919490/1
CCCFFFFFHHHHHIIJJJJJJJJJJJJJJJJIJJJIIJJJIJJJJJIIJJ
@919594/1
aggtgatatatttttgcacctgttataaatgtaggaagttatcaagaaat
+919594/1
@BCDDFFFDHHHHJIJJJJJJJHJJJJJJJJHFIJJIIHJIJIIJJJJJI
@8093300/1
ctgaggtctgtcaattcaccaggtgatatatttttgcacctgttataaat
+8093300/1
CCCFFFDFGHHHHJJJIGGIIJJCGHJJJJJJJJJJJIIIIJHJIJJIIJ
@8093326/1
ctttattatattactcctaattgaagagccttttcccaaaatcataccat
+8093326/1
@CCFFFFFGDHHHIIIGIIJJJIJEHIIJGIJIIIEBGHHGHGGHEGGHI
@405675/1
cttttttatttttgcaaataatccgtgcagtatgttttccaacagtcata
+405675/1
BB@FFFFFHHHHHJIJJJJJJJJIJJJJIJHIJJGIJJJJJJJJJFHJJJ
@405991/1
atggaatcttaaatgcgatactaaaacag
+405991/1
1==DDAD8<B8DHGGBGBCGEH9HDH3FF
@6539053/1
cattcgtcctcctgccactcatcataatgaacaatatcttcttttggatt
+6539053/1
CCCFFFFFHGHHHJJJJJJJJJJJJJJJJIIJJJJGJJJJJJJJIJIJIJ
@920455/1
gtctgctgggttgctggtcactgggttgttgcctaacaggaggtgcactg
+920455/1
@?@FFFFFGHFHHIIJJGHGIJJJJGIIJJJJJJJJJJJJIIJFDHHIII
@6011838/1
gtagcattgtaatttcttgttcttcttgtttcttttctttaacatttctc
+6011838/1
@@@FFFDFHCFBHHHFHIJHGIIJJJJJGJJIIIJIJIJJJIJJJJJJJG
@6012228/1
cactgactaaaatattgttcaagttcacgaggagtattcttggaaacaat
+6012228/1
CCCFFFFFHHHHHIIJJIJJJJIJJJJJIFHGHICGHIJJIGGGHIJJIJ
@4515461/1
ctcttgttttgcttctttttttgacctacccttgccgatagcaataaggc
+4515461/1
CCCFFFFFHHHHHJJJJJJJJJJJJJJJJJJJJJJJJJJJJJJJJJJJJJ
@5519613/1
caatactttaagagcatttattgcagcttctttctgtgcatcatttttag
+5519613/1
C@@FFFFFHHHHHJJJJJJJJIJJIJIJIIJJJJJJHIIGIIJIIJGIJJ
@1935737/1
gtgctccaattgcattccctttcacactagggacatgaggtgaaattatt
+1935737/1
CCCFFFFFHHHHHJJJJJJJJJJJJJJJJJJJIIIJJJJJHIGHGIJJJJ
@3456468/1
ggacctttggcacatccacgatttcggcagcttttacctcattttcactc
+3456468/1
CCCFFFFDHHHGHIGIGGIIIHIJIIIJJIEGIGIGJJIJJJJJJIIIJG
@3995776/1
gctgtctttgtgtcttgcacgacctttggattgaatataagaccttgttg
+3995776/1
CCCFFFFFHHHHHJJJJJJJJJJJJJJJIHJJJGJJJJJJJJJJJJJIIH
@3456847/1
tctttttttgttagactgatttgatagagcacggaaggtggaatttttgc
+3456847/1
CCCFFFFFHHHHHJJJJJGIIJJJJJJIJJJJJJHIIJFHIIIJJJJJJJ
@6013300/1
tgttgctgctgtggtggttcttgcctttgcagctgttgtggtggttgttg
+6013300/1
?@@B;DDDD?D<2<AEDFF<CEE9?<<FC9?<9CB:CCGCG?;;08B.?=
@7069853/1
gtgattttttattgtatcccaatcaattatgatactgtctccttcaacaa
+7069853/1
@;@DFFFFHHHHGJHGIJJJJJJJJJJJJJJIIJJIJJJJJJJJJJJJJJ
@6014257/1
gtaacgattggaaaaataatcagaataagaacggtattgctctgcaggga
+6014257/1
B@BFFFFFHHHHGIIJJJJJJJJIIJJJJJJJJJGHIJJIJJJJJJJJJI
@5520644/1
ccagctagttgatctttcatatttttaagttcatttgaataaaataaata
+5520644/1
CCCFFFFFHHHHHJJJJJJJJJJJJJJJJIJJJIJJJJJJJJJJJJJJJJ
@1433903/1
gctggtcactgggttgttgcctaacaggaggtgcactggttacagg
+1433903/1
CCCFFDFFHHHHHGIJJJJJJIJJJJJJIJJHFHIJJJJFHIJJJJ
@2467262/1
gttcgtggaagtaagaggtctttcatttaatgttttttgaaaagcctcac
+2467262/1
CB@FFFFFHHHHHJJJJJCGIJJJIJJJIJJIIGJJJJJIIJJJJJJJJJ
@1435214/1
ctaatgttttcgctagaactgctagatgttgattttgaacaatagctgct
+1435214/1
@@@FFFDEHHHGHJJJIIJJJJJIJGJIHHJIGIIIIJIJJJJJJIIJJJ
@411002/1
acgtgatataactatgaagaatcatgtgataaaaaatagcagcagtcatc
+411002/1
@C@FFFFFFHGHHIGDGGEHHIHJIAFHHFHCHGHICH@HFHIJIDFHII
@411501/1
tacctcccctctggtatccaaaggcactgttttcaccggaggaatttgtt
+411501/1
CCCFFFFFHHHHGJHIJJJJJJJJJJJJJGIIJJJJJJJHIJFHHIJJHI
@5015588/1
cctatgactcccaagctgctatgagtactatcatcagctggtgtagaatt
+5015588/1
CCCFFFFFHHHHHJJJJJJJJJJJJHIJJJJJJJJJJJJJJFHHJJJJJJ
@1436227/1
ctgtaattgcgataaggtttttcaggattgatagatacatcataatgatg
+1436227/1
@CCFFFFFHGHHHJJJJAHHIJJJJJGIJJJJJJIFIJIJIJJJJJJJJJ
@2954846/1
gcagggtatgaaactgaacgtgtacacctggtaaagagatgacaaagata
+2954846/1
CCCFFFBDHHHHHJJIJJJJHIIIJJJJJJJHIJJJJJJIJIJIIJJJJJ
@922766/1
aggtggtatatataagattacaattcttaacattttttctttaaacaaag
+922766/1
BBCDDFDEHHHHHJJJJJJJJJJJJJJJJIJJJJJJJJJJJJJJJJJJJJ
@4518622/1
gtttattattctgatcatattcaactgaaaatgagctgcttccatcttca
+4518622/1
BBBFFFFBHHHHHJJJJJJJJJJIJJJIJJJJJJJJJJJJJJJJJJJJJJ
@6015118/1
cgaatatgattaaactgaacaccaatagagtcttcaaattttgtaagatt
+6015118/1
@CBDFFFFHHHHHIJJEIJJJJJJJJJJJJHHIJJJJJJJJJJJIIIJJI
@3458257/1
gataaattagaatcatcccatagcaaatggtatttggtaggacgtgctgt
+3458257/1
CCCFFFFFGHHHHEIJJIIJJJJJJJJIJJADCHIIIFEHGIJJJJJJJH
@415153/1
gggtaatattttgataacgtggatgtagataggctggcctgcttgtggaa
+415153/1
BCCDDFFFHHHHHJJIJIIHIIGIJIJJJJIJJJFJJIJJICFHGBGHHI
@3458704/1
cttctatcacatcggaggcaaccaatatgttcgtctcacccatgttaaat
+3458704/1
CCCFFFFFHHHHHJJIJJJIJJJJJIJIJJJJJHIIJJJJJJJJJJIJJJ
@5522046/1
gtaatggaaacgactgcatttgggcaggtcttcttgtaacattgcagact
+5522046/1
@@@7DDEDHHFHDAFHGEHIGICHGFFCCGGIIADFHI>FEBAFGGHHGH
@3997598/1
gcagcatagttcaatgtaggttaccacatcaacatcgtcatatagcatca
+3997598/1
CCCFFFFFHHHHHJJJJJJJIIJJJJJJJJJJJJJJJJJJJJJJJJJJJJ
@3997754/1
ggtatatataagattacaattcttaacattttttctttaaacaaagaaca
+3997754/1
@B@DDEFEHHHHFIGIJIJJJIGIJIIJJJJJIIIJIIIJIGIFGHGGHD
@416094/1
ataaaaatacaagaattcctaattggtagtattccaatctaatctaatat
+416094/1
CCCFFFFFHHHHHIIJJIIJJJJJJIJHJHIJJIIIJJJJJJJIJJJJIJ
@927576/1
caacaaatctcttaatgatatcagtcagcttacaagccttagtaagcata
+927576/1
CCCFFFFFGHHHHJJJJJJJJJJJJJJJJJJJJJIJJJJJJJIJJJJJJJ
@418043/1
cgtatgaggtatgtttcatttgacgatcaatatgagttgtggcccattgt
+418043/1
@@?DDFDFGDFFHBDEGGIGDHIIICFFGGHGEHEHCFGIIIIIGIGIEG
@2957826/1
gtttttgagctcatacttaatccaatgacatggggaactcaattgctaat
+2957826/1
@@@DDDF?HHGFFIIIIIEIGIIIIIIGGCGGGEGGG1BFGIGGGIIIGH
@419290/1
ctatttcttgattattaatagtttcagctggatagtggtaggatagagac
+419290/1
@C@FDFDFHHFHFHGJIJJJJIJJGGIGIJJEGIJIHIEHGIGIIJFIIB
@1938605/1
ggcaccatgacgatagctttattctcattaaggaattccggtttctcaaa
+1938605/1
@@@DDDABF?DF;EFHDEHGGCHIGGIGGH@BGEEFHIIIID@GGHGGHB
@8099722/1
tcttgttacaacatatttcaacatgtatccttttgggcggtaccatggta
+8099722/1
CCCFFFFFHHHHHJJJJJJJJJJJJJIIJJJJJJJJJJJJIIJJJJJJHJ
@4521477/1
cttcagttcagcttttggattagaatatacagcataagcagccataccaa
+4521477/1
BB@FFFFFHHHHHJJJJJHJJJJJJJJJJJJJJJJJJIJJJJJJJJIJJJ
@3998705/1
gggcggtcccctcttttgggtggaatgtatgacgatgatttgatatctat
+3998705/1
CCCFFFFFHGHHHIJJJJJJBGGIJJJIIJJJIJGIIHIJJJ@EGHHHHH
@4521698/1
atctctgtatcaacaactgtaccagccggcacattcatatttctcccatc
+4521698/1
CCCFFFFFHHHHHJJJJJJIJJJJJJJJJJJJJJJJJJIJJJJJJJJJJJ
@3461233/1
ggtctctgctgttgctgttgttgctgaggctgctgtggtctctgctgttg
+3461233/1
@@@FFFFDHHHFFHIGE4C<GBEEGHBFHFIIIIHB>;?CAFDDGG@FBB
@5524406/1
gttgaagtcccagccctcagataatcccatatcattgagacattaacttg
+5524406/1
CCCFFFFFHHHHHJJJJJJJJJJJJJJJIJJJJJJJJJJJJJJJJJJJJJ
@1440170/1
ccgggtcatctacatgtcgaagcaatggtgaaataggttctgaaagactt
+1440170/1
CCCFFFFFHHHHHJJJJJJHHIIJJJJJFGHIJJJJJHIJJJIIJJJJIJ
@6018572/1
cgtaggcaggtggaggccatcgcctggtcatgcataattcttgtaga
+6018572/1
CCCFFFFFHHHHHJJJJJJJJJJJJJJFHJJJJIJJJJJJJJJJJJJ
@8100886/1
cttctaacctgttcttcttgaagttggttcagctgtagtctgtctgcatc
+8100886/1
@CCDFF?DAH>ADBGGIIIHEDDCHCGGH<FEGIGFGGHFBDGHIIIGHG
@3461632/1
cattattgactaaggccgatctgaggtctgtcaattcaccaggtgatata
+3461632/1
@@@DDDDBDBFFH@?:AC@CCC<<?EGDEHFDD<?G?DDHBBB0???FD?
@3461805/1
cataaggtctcatttgaaaacgtggatctccaaggtctccttgaacaaat
+3461805/1
CCCFFFFDHHHHHIJJJJJJJJJJJJIJIJJGHIJFFIJJIJJJIJJJII
@421352/1
agattagagttgttatttatcttaaataatttacttgattgttaagcgtg
+421352/1
CCCFFFFDHHFHHHIIJIIJGJJIJGJJJJJEIIJIHEHIHIIJJIJJJJ
@8101433/1
ctccttgtcttacaggtaccggtctttctcgataatcaagtgttggtgca
+8101433/1
CCCFFFFFHHHHHJJJGGIJJJHIJJJJJJJJJJJJJIIJGHIGJJGHHH
@8101452/1
ggcacattcatatttctcccatctgcatccttcttttccggaaagaacct
+8101452/1
@1?DD??DBF8<FGCFEFC>CH?<FCECHEFH@HBFF<?800?D@3B??F
@2471807/1
cagggatatctttcagttcttcaacaaaattatcttcatatatttcagta
+2471807/1
@@@FFFFFHHHHHJJJHIIJJJJJJJJJJJJJJJJJIJJJJJJJIJJJJJ
@2473089/1
gtcacttcaaactgttgctcagcagctatctcttgtaggaactggactgc
+2473089/1
C@@FFFFFHHFHHJJJJFGIJGGGGGDHIJGHIIIFIIGHFHIGGIIHGG
@3462924/1
gagttttcttgatcattttcgtttacccagagaggaaatagtattttttc
+3462924/1
B@BDDFFFHHHHHJJJJJJJJJJJJJJJCHHJIIJIJJJJJGIJJJJJJJ
@4523282/1
tttttttttttcttctttctgtatcaactgcagcctcttttaccattgta
+4523282/1
@@@DDDDDHHH>FF<FHGBD@9?@BGHGAEGEAGG;=CHIGCHGAHEA?E
@6021481/1
ctcagataatcccatatcatggagacattaacttgcgtagcatactttat
+6021481/1
CCCFFFFFHHHHHJIJJJJJJJJJJJJJJJJJJJJJJIJJJJJIJJJJJJ
@4001022/1
caacaagttccgttttttggagaggcaactcaggataactatagaggttc
+4001022/1
CCCFFDFBHFHHHJJJJJJJJJJJJJJJJJJJJIIJJJJJJJJJJIJ@FH
@7075444/1
gcctagacttgtgcaccagctaaagaagacttatctttaaacggcagctt
+7075444/1
CCCFFFFFHHHHHJJJJJJJJJJJJJJJJJJJJJJJJJJJJJJJJJJJJJ
@1443989/1
ggcgtatttacagaagcaaggttggcctattattggcattccagcatcat
+1443989/1
@C@FFFFFGFHGFIIJJJJJJHIIJJIJIJJGJHIIJIIJJIIJJEHJJJ
@5526835/1
gttcttcttgtttcttttctttaacatttct
+5526835/1
@@@DB;DDDF2C?ACAFG>IDHEDHBFHHBE
@2963649/1
ccaatagctgtgggttatatggtgattgatgccattc
+2963649/1
@@CFFDDFHHHFGJIIIGHJJGCHEEIGHIGIFIIJA
@8104976/1
atggaatgctgagtaacaagattatatgggagagtagcttgaggctc
+8104976/1
CCCFFFFFHHHHHHHGIJJJGJJJJJJJJIJJJJDHIJJJJJJJJJJ
@933361/1
ctcgaatctattatctcttggacaagttgttatattagtcactttatatg
+933361/1
@@CDDDEFHHGHGJGGGIEFABFHIG<CF?GHAHGAFG?FDGHGIIIGGI
@934793/1
gaattatgaatgcaccaacacttgattatcgagaaagaccggtacctgta
+934793/1
C@@FFFFFHHHHGIJJJJJGIJJJJIIJIJJJJGGIIIGIIJHIIJJJDH
@935651/1
gttaaattttttcagaatcatgtgatttttttttcctttcaagaatatac
+935651/1
B@BFFFFFGFHHHHIHIIJJJJHHIEHIIEIJJIIJJIJIIGIGIJIIJG
@6024819/1
caacaacacaattgtcggcagctgggaatcctttgtgagccacatcaatg
+6024819/1
@@@FFFFFHHDCDDHIIIIGJGJJFHGHIIIJJGGFFGFGIIIGGIJIGG
@4002593/1
ctctgctgttgctgaggctgttgtggtctctgctgttgctgaggctgctg
+4002593/1
CCCFFFDEFHHFHJGIIIIIBCHBHGBHGFGGGHHFGHIIJFIJJIJIAB
@7076879/1
acgagtttgagcatcattcattttcttcattgtaacttggcccgcaacaa
+7076879/1
@@CDFDDFHFFFFIJIIIHJJJJJGIJJJJIJGJJJGGIGGIGHJJIJIH
@937564/1
gcagtttccatatcatattatacctgaaggcttttgggtcgtgagaagct
+937564/1
CCCFFFFFHHHHHJJJJJJJJJJJJJGHGIJJJJJJJJIGHHIIIHIIJI
@2474468/1
gaccagtttgcaaagggaagcgagct
+2474468/1
@@@D?D2:FBFHHBDEBGHIIGHAFF
@2474958/1
ctatgactcccaagctgctatgagtactatcatcagctggtgtagaatta
+2474958/1
CCCFFFFFHHHHGJJJJJJJJJHIHIJJJJJJJJJJJJJIFHGIIJJJJI
@2475432/1
ccggtctttctcgataatcaagtgttggtgcattcataattcgggcctta
+2475432/1
C@CFFFFFHFHDHJIGGICEDGACFHGCGGGGGGGIG@FGEIGDGEIIIG
@8106748/1
gtacgctcaaacatgcaaatgtgacattattgactaaggccgatctgagg
+8106748/1
@@@FFDDFGFHFDDB3EHICA?EHHEHIHDFEEHIIIIIIIEIIIIIBCG
@938875/1
gcccattgttagttgtgaccctattttacgatatattttttatcaaatgt
+938875/1
CCCFFFFFHHGFHJJFHGIIJJIIJIJIIJ8?CFEHIJIJIGIJIIJJJF
@1947372/1
agattcaactgtcacttttggtcctgttggtccattaatataaaatggtt
+1947372/1
@@@FFFFFHHHHHJJJJJJJJGIJJJIIJJHIJJJJJJJJJIIJJJJJHI
@8108171/1
gtcagcttcttaatgcatctctgcccagccacaatgttacaaacctctag
+8108171/1
CCCFFFFFHHHHHJJJJJJJJJJIJJJJIJJJJJJJJJJJJJIJJJJJII
@2477550/1
gcaaccaatatgttcgtctcacccatgttaaattttttcagaatcatgtg
+2477550/1
@@@FFFDFHH?DDGHGIIIGIJJJJJJGIIJIIIJJJJJJJJGIIGIJIH
@8109248/1
cttcaaatagtacttcaccaaaaactttgtcagccgcttctataccacca
+8109248/1
CCCFFFFFHHHHHJJJJJJJJJJJJJJJJJJJJJJJJJJJJJJJJJJJJH
@6025436/1
tctaggaccagtttgcaaagggaagcgagcttgctgttgttgctgctgct
+6025436/1
@;?DDD?>CDAD?EBC<<EAA1@3?<CGFGGFDCFFFBBFDCFFD9?CEE
@2964895/1
gaatagcttgctgtggtggtacagcacccggtcctgggccag
+2964895/1
@<?D?DDDH:AFDHGGFHDGDEGH@FHICGDCAFHGC8B8DE
@1445807/1
caggaggtgcactggttacaggagatactggttgttgttgaggtggtagt
+1445807/1
CC@FFFFBFHHHHJJFHJJJJJGIIIJIJJJFAHGHIIJJHIIGHG@FHD
@2480136/1
ctcctgcggaccattagttgaagtcccagccctcagataatcccatatca
+2480136/1
CCCFFFFFHDHHHGGIIHIJJJJHHJJJIJJJJJJJJJJJIJIJJJJJJH
@1446424/1
gagacacttgctggggaggtggacctctttgtgcccatggagtttgacct
+1446424/1
C@CFFFFFHHHHHJJJIJJFGGJJJJJJIJIGIJJJJIIJGGGEHJIJJJ
@1447025/1
cttcaattcatccacttctccctgcagttcatccataattcagaaagaat
+1447025/1
1=?BDBBDF?DH8F:EGHIIE>D<::<FH>HHGGIIGGGCDF4CDG3DHH
@2481425/1
gtgtagaggtgcaggctggccatgttgaatagc
+2481425/1
?1=B:B?BB=;DDIAE?EEEEF;F<CE<E>BDA
@944508/1
gttaggatataatcaggtgttctctaatttgtttctgcaagaggtgtcag
+944508/1
CCCFFFFFHHHHHJJJJEHIHIJJJJJJJJJJJJJJJJJJJIJJCHIIIJ
@945690/1
ttatcataatgagatcaagtttttttcgaatcaaatgaagctgtattata
+945690/1
CCCFFFFFHHGFHGJJJIJJIIJJJIJJJIIJJJJIJJJJJIIIIIJJJI
@2483110/1
cgaaaaaataatcaacgttactatcaatcacgaaaaataacaaaaacaaa
+2483110/1
@C@FFFFDHFDHHIJJJIJJGIGGHGBHHIIIIEBBDGGIJIIGAHHJJJ
@8112651/1
ctggtaaagaggtgacaaagatagtaagttatttcttctaaattctgctc
+8112651/1
BCCFFFFFHHHHDGIIJJJJIJJJHJJJIIIJJJJJJJJJJJJJJJJJJJ
@425118/1
caacatataaactgcagggaattctaagagggtacacaattcaggcacta
+425118/1
C@@BFFBEBBDFHGGHEHHJIJGGIJJIJGGG:CFEIJHHHGIIIIJ@FG
@7570868/1
gtacaaatttctatttccgattatttttcctttgatgctgctcaatttac
+7570868/1
CCCFFFFFHHHHHJJJJJJJJJJJJJJJJJJJJJJJJJJJJJJJJJJJJJ
@1450707/1
ggcaaatctggaggttgatgaggaggctgaggcggaattagagcaattgc
+1450707/1
CCCFFFFFHHHHHJEHIIJJIJJJJJJJJIJJIJJJIIIJIJJJJJIJHH
@949098/1
ccgtgcagtatgttttccaacagtcataataaattcattagactgtcgat
+949098/1
@@CDDADECFFHHGHJIJJJIEGHIGIBDCIG@GGHHBGGBHHHIJJIIJ
@1452808/1
gcttgaacaagcccttctgatagcctgcaattcttggttcaagatcattt
+1452808/1
BCCFFFFFHGHHGJJJJJJJJJJIJJJJJJJJJJJJJHIJJJJJJIJJJJ
@949724/1
agttagagcaagttgtaataagcttctatttttaaatttataatttatct
+949724/1
@C@DFFFFHGGHHIGDFGIDEFHGHIIJJIJJJIIEIEIIIJJIIJJJIJ
@7574822/1
ggtatatataagattacaattcttaacattttttctttaaacaaagaaca
+7574822/1
?@=DDDEFFHHHBHIJIJEIIJJJJJGGHIJJJIIJJJEHIIJIIIIGGH
@5529543/1
gagatgagcataataggtaggtgcagggtatgaaactgaacgtgtacacc
+5529543/1
BCCDDFFFGHHHHJJJJJIJIHIIJJJIEGHIGIJJIIJJIJIJJJJJJJ
@6552104/1
gccactgctgttgttgaggctgctgtggtctctgctgttgctgttgttgc
+6552104/1
CCCFFDDFHHHHHJGIJJIIGFIDE?EDGEEGEFGCHHHEGB?BB@?BBD
@6552521/1
ctttggcacattgcagttgctatcatacattcttaatatctgtgtattaa
+6552521/1
1??1ABBDD?DBDEEICEF>FEF:?CFFCEA9BE9?EEEIDE?<D<DDEI
@1950168/1
aaaagaatgatcttccaactgtcacaaacctgtta
+1950168/1
@@@D?BDE?BFDDFEGHGCF>CF<FD>;8<C?CF@
@951509/1
ccttaatctagccacttcagccttatgcctctcaaactca
+951509/1
CCCFFFFFHHHHHJJJJJJIJJJJJJJIJJJJJJIJJJJJ
@1951641/1
cactgactaaaatattgttcaagttcacgaggagtattcttggaaacaat
+1951641/1
CCCFFFFFHHHHHJJJJJJJIJJJJJJJJJJJJJCGHIJJJJJIJJJJJJ
@7080674/1
gtgaaatctttaggctgcagctcaaccattttatcggccaacatattact
+7080674/1
@@@D??DDFFHHHEHIIHIEGIECEHIIIIIGEHGBGGHIIIIGGHIIIE
@6553744/1
caaaactttattgtcttcaaatagta
+6553744/1
;??DBD?DDF<::ABEEIEIE<::3A
@6554157/1
ttccagcatagcttcaatttcattgtcgcttatgtcaaattctacttctg
+6554157/1
CCCFFFFFHHHHHJJJJJJJJJJJJJJJJJJJJJJJJJIJJJJJJJJJJG
@428554/1
gttgctgctgtggtggttcttgcctttgcagctgttgtggtggttgttgc
+428554/1
@CCFFFFFHHHHHCGHCFIJJJJJJJJIIIIJJJIIIHGJ?FH?FHHIIJ
@1953231/1
cagctggttgccttaaaacaatgtcaagagcttggattgcctcctgcgga
+1953231/1
@@@DDDA=AFFFDEHIIIGGGGICEHGEHAGIGGBFGGDHHHIIGHGGII
@1454726/1
ctcttgttttgcttctttttttgacctacccttgccgatagcaataaggc
+1454726/1
?@@BBDBDHDCBFHIEHHGIIGIIIIFGGBFIGII>GFHGGFHHII@C@E
@429426/1
gcttgagaaaatgaaacaactcagaattcagaaccaatttggaatgtttt
+429426/1
CCCFFFFFHHHHHJJJJJJJJJJJIJJJJJJJJJJJJJJJJJJJJJHJJJ
@4006314/1
ccagaatcttttaagttcaagactaaatctcttaatggatggattttcac
+4006314/1
?@@DDD4BBA?FB@A<2:A?EHEICCFFICCFEF9CCD?9?C3??FFECD
@429990/1
catggattcagcagaagtataaattaaactatggatttatttacaataaa
+429990/1
CCCFFFFFHHHHHJJJJHIJJJIJJJJJJJJJJJJJJJJJJJJJIIJJIJ
@7577639/1
cttaatgatatcagtcagcttacaagccttagtaagcataaatttatgga
+7577639/1
??@DADBDHHHHFB:<EBFFC:<AH<CD?BF<<21?<@@?F<BDHD??FG
@1955772/1
gcttgcaagaggtaacttctgtcttgaaatctgtagcccaatattgattc
+1955772/1
CCCFFFFFHHHHFHIJJJJJJJJJJJJJJIJJJIIJJJJJJJJJJJIJJI
@1955858/1
aggggaacgagaaccaatttcttttttaaaataatcagcaaaatccaaaa
+1955858/1
<@@FFFFFDAFAFGIIIHGGEHEHIIGGGEHIJJJIJIJJIEHIJJIIJJ
@431461/1
ctgcagggaattctaagagggtacacaattcaggcactaatgtctcttca
+431461/1
@@@DFFDAFFHFHIIIGGIIIC@B?<F?EFG>CHDGGGGGI>:??DFFDB
@1955970/1
cttgaggaagttggtgtagaggtgcaggctggccatgttgaatagcttgc
+1955970/1
@C@FADFDBFFHHFAFG@IEHI?FEHIIIIIJIIIJIGHIJIGIGJJJID
@2486265/1
tgggcataataggcaggagcaggtatagatactgaacgtgtacacctcac
+2486265/1
?@?DADDDDF8D>AG@:DBGA>F8A4AFGFFI@@B?:CGFDG@FGCF9DC
@1956790/1
gttgcatcctttgctcttgaggaagttggtgtagaggtgcaggctggcca
+1956790/1
CCCFFFFFHHHHHJJJJJJJJJIJJGHJJHIJJJJJJCHHIJJJJJJJJG
@2486753/1
gtgatcattaagttcgccgatcttgtacaacattttacatgcagttagtg
+2486753/1
@@@FFFFFFHHHDH<CGAGEGHIIIDEIIIICFGIIEGGFGGGGFHGJGI
@6032887/1
agtattcttgtagtgctccaatcgcattccctttcacactagggacatga
+6032887/1
@@@BDADDHHACB:<CCAEGCHFGIIIIHGII>GGGIGGIGEDE;DGDH>
@2488645/1
ctttatcgtaacggtcatttctttttcttgatctctttcattatcgtaaa
+2488645/1
CCCFFFFFFHHHHJIJJIJJJJJJJGIJJJIJJJIIIIJJJJJJJJGIHI
@1457342/1
atcagattgaaaaaaaacaagttgtataacacaattaaaaagtaatctga
+1457342/1
@7<A?DDDFDHH>FDFG@BEGFHIIEHGDB?B=FF><499??.=8BCHEH
@431776/1
ccgacgacactttttagtaccgggcttactaagggagttttcttgatcat
+431776/1
CCCFFFDFHGHFHGIGGGBEGGGBHBHGIJDDHGGBFFGIJHHJHAHHJJ
@432084/1
ggaggaattcctttaaactgatccatgatcaatctcataggatgtctatt
+432084/1
B@@FFFFFHHHHHJJJJJJJJJIIIJIJJIIJJJJIJJJJJJJJGHIJIJ
@432524/1
ctcacttctttctgtggtgctagattatcccttctgaagacaggactagg
+432524/1
CCCFFFFFHHHHHJFHIHHIJJJJIJJJIJJJJJJJJJJJJJJJIIJIJJ
@7578132/1
gtggaatgtatgacgatgatttgatatctatatttctcattttttctgct
+7578132/1
CCCFFFFFHBHHFIJJJJHIGIIHHEFHIFHFHHIGGGGHIJJJJGHGIJ
@1459461/1
gccttttcccaaaatcataccattagatttattaatttgctcaggagaaa
+1459461/1
@CCFFFFFHHGGGJHIJJJJJIJJIIGIJJJIJJIGIJIGIIIIIIIEGG
@4008038/1
gtttgtggggaagttttatttacattttttgcctgaacacattgggtcgc
+4008038/1
@B@FFDEFHHHHHHIJJJJJJIJJJJJJJJJJJHJJJJ9?BFDHIIFHJJ
@954960/1
gttcattacctaagatatttgttatgatctccggccaagatcagccgtgt
+954960/1
:?@ADDDD>?D:CDFF4EHEBHGFHD<FFHHE8?<GGDAFEAF9?BFEEI
@8118477/1
ctcaggagaaatttcaatttttgcaaattgttcgtagtgaagaactgaaa
+8118477/1
CCCFFFFFHHHHHJJJJIJJJJJJJJJJJJHIJJIJJHIJJJJJJJJJJJ
@3474629/1
gatatcctcgggaaaattaatttttattaagaagccaaattgcacctcac
+3474629/1
@@@DDDDDFFHHDIBHHIIAHIIIIIIIIGIFGEIIIIGIIIGIHGGIII
@6556793/1
gggacttgaaaagaaagaccttcccactggggtgtatgtcattgagggca
+6556793/1
@@<DDDFDFBDBH<BBEGIIGIIEG9EFHCGG0?DDGG9BBGIIGCHGGH
@1958929/1
ctaaaatattgttcaagttcacgaggagtattcttggaaacaattttata
+1958929/1
CCCFFFFFHHHHHJJJJJJJIJJGIJJICFGIIJJIJJJJJIGIJIJJJI
@1959428/1
agctgtagtctgtctgcatctgtatatgccctagcacggaaagcagcgag
+1959428/1
@@@BDDDBHHHFHJIIHEIJJIIEGIJGG?FHEHIIIJJJIJIJIIGIGI
@1461668/1
gttggacccatgcactgaatgactttatacactggtatttctggctcacc
+1461668/1
@B@FFFFFHHHHHJJJJJJJJJJJJJJIIJIJJJJFHJJJJJJJIJJJJJ
@6559192/1
tgttaatgcctccaagcttaacattg
+6559192/1
1=??BDBDBHFD8B>AEB@HG944A?
@1461926/1
cctgcagctccctttttgcagcttcttcaagagggatgggctctgaaggt
+1461926/1
CCCFFFFFHHHHHJJJJJJJJJJJJJJJJJJHJJJJIJJJJJJJJIIIJB
@435396/1
tttgcattagacatagtcagagcttgtaggagaatggaaggactaggacc
+435396/1
@@@DDDFFHFFFFIGGGFHGGGIJJIHIGIJJEIIJI>FHIFEEGGCHGG
@3475141/1
cccttcatgatgttctggaaaatatttatataaatattctgatgcaatca
+3475141/1
CCCFFFFFHHHHHJJJJJJJJJJJJJJJJJJJJIJJJJJJJIIJJJIJJJ
@7085892/1
ctctggtatccaaaggcactgttttcaccggaggaatttgtttgtgattt
+7085892/1
@@@DFDDDDHGFFIGHFIJIIJEHGHIGIJEEGDIJJJJGDFHIDADGII
@1961707/1
cagatatttttattatgttttaaactgacattgccgattagtgatatcag
+1961707/1
@??DF>BDHHDAFCGFHDIHGHIGHIGGII>FHHEE<FGECFGEB?FHHE
@957967/1
ccggtttctcaaaacatggtgctggatgaggaaatttttcataaagaagt
+957967/1
@@@FBDDFHHGHHJIEHJIHIIJJIFEHGJJJJIGGHIGHGGHIJJIGHH
@4537087/1
gtgcattcataattcgggccttaactttagtgaactggtcatcaactgag
+4537087/1
B=@DDDFFHGGFHIIIJIJJJJJJJJCGIJFGHGHIIGDFGGIJJJJIJG
@4537606/1
aggcaaccaatatgttcgtctcacccatgttaaattttttcagaatcatg
+4537606/1
@@@@DADDD=FDFIIIIIIIGIGD;CAEGFHHIADBDDHI@GABG?BDDG
@4537774/1
gtaggcaggtggaggccatcgcctggtcatgcataattcttgtagaagac
+4537774/1
CCCFFFFFHAFHHIJIIJGGIIJJIJCGGGGIJIIJIJJJJJJIGGIGHI
@959074/1
cttccatttgctgagagagattggtaggtattatgctggtttcagaaggg
+959074/1
?@@DDDDB?::CFF;?CECD9CFGEFCFBDHHEFBAFGCGIIE<@9B;;:
@2491924/1
gtggaatgtatgacgatgatttgatatctatatttctcattttttctgct
+2491924/1
B@BFFFFFHHHHHJJJJJHJJJJAHEFHIJJJJJJJJJJJJJJJJJJJJJ
@6037619/1
gggtgagtaacatcagctccgagaaatattacaggttcgttgaaaacctt
+6037619/1
B@@BDFFFHHHGHIIJJJJJGGGIIJIJGIIJIJJ@GHJIJJJIJGIJGI
@5030521/1
ctgtcttcagcctcatgttataacattatgcagttcattacctaagatat
+5030521/1
@@?=BADDB4BC?BG<AGCFI?FFHFIBHE?<C<?99E@GED?G@F@FGF
@5031107/1
catcaacgttcactgtctataaaaatacaagaattcctaattggtagtat
+5031107/1
CCCFFFFFHHHHHJJHIJJJJJJJJJJJJJJJJJJJJJJJJJJIHIJHBD
@437675/1
ctccaatcgcattccctttcacactagggacatgaggtgaaattattggt
+437675/1
BCCFFFFFGGFHHIJHGIJJJJIJJJIGIHIIHGDGG?D?DHGHGIIIIF
@8121103/1
cattcacttactttttaccagtcccttcagttaatatgctttaactgaca
+8121103/1
CCCFFFFFHHHHHJJJJGHJJHIJIJJJIJIIJIJJJJJIJJJIJJJIIJ
@5032638/1
tcgtggaagtaagaggtctttcatttaatgttttttgaaaagcctcactt
+5032638/1
CCCFFFFFHHHHHJJJEHIJJJJJJJJJJJJJJJJJJIJJJJIJJJJJJJ
@3479781/1
cctccttccattgttctcaatgtaagacagcattgttgcaacttagattt
+3479781/1
CCCFFFFFHHHHHIIJJJJJJJJJJJJJJJJJJJJIJJJJJJJJJJJJJJ
@5033406/1
gctgctaaatcttcaagtacatagtacataactttagctgtcgtctttct
+5033406/1
CCCFFFFFHHHHHJJJJHGJIJJJJJJJJJJJJJJJJJJJJJJJJJJJJJ
@1466580/1
ggaggctaccttgccgtaggaaataagaaagcaagagaaggaagtgaggt
+1466580/1
CCCFFFFFHHHHHJJJGIJJJJJJIJJJJJJJJJJJJIJJJJJJHIJJJB
@1963308/1
ggagtattcttggaaacaattttataattattggatatattcatgccaca
+1963308/1
BCCFDDFFHHGHHJJJJIJJJJJJJJIJJJJJJJJJJJJJJJJJJIJIJJ
@7584458/1
gatttattaaacccgatgctagctttcttaaatctggttctctaatcatc
+7584458/1
CCCFFFFFHHHGHJIIJJJJJJJJJJJJJJJJJJJJJJJJJJJJIJJJJI
@3481134/1
ctccaatcgcattccctttcacactagggacatgaggtgaaattattggt
+3481134/1
CCCFFFFFHHHHGJJJJJJJJJJJJJJJJGIJJJJJJJIIJIJJJJJJJD
@3481192/1
gctgtggtctctgctgttgttgctgctgctgttgttgttgctgctgttgt
+3481192/1
BCCFDEFDFHHHHJJJIJCEHIJJGHIEHIIJJJIJJJIIGIIIJIGGD?
@7087726/1
gatttattaaacccgatgctagctttcttaaatctggttctctaatcatc
+7087726/1
CCCFFFFFHHHGHJJJJIIJFIIJIJJJJJJJJJJJIGHGHJJJJGIJJJ
@5540503/1
gcctagacttgtgcaccagctaaagaagacttatctttaaacggcagctt
+5540503/1
CCCFFFFFHHHHHJJJJJJJJJIJJJJJJJJJJJJJJJJJJJJJJJJJJJ
@2499959/1
acaagaaaaaaggttcttttacccccttcagaatataatagtttcaattc
+2499959/1
CCCFFFFFHHFHHJJGIJJJGIGIJJJJJJJJIJJJJJGII?FGHG8?FH
@8124406/1
ctatattcaccaaccgttaacggagtttgctgtcgaatactctgagcttg
+8124406/1
@@CFDFFFHFFHFIHIHEIJIGHIJCDFBFIGFHGJIIIIGJGE@EGGGG
@441374/1
gaccagtttgcaaagggaagcgagcttgctgttgttgctgctgctgctgt
+441374/1
@@@FDADFHDFDHEHGII>FHAGIIGHEG@FCFB9DF>DB@B?BFCHDG8
@2501342/1
gagaggatgatggtgttgcctgtctgctatttgatttagcataagaaaag
+2501342/1
CCCFFFFFHHHGHHHHIJJJJJHJJJJJJJJJJJJJJJJJJJJJJJIJJJ
@442348/1
gctcttgcagcattgacactggcgttttggtgggcatggcctgcagctcc
+442348/1
CCCFFFFFHHHHHJJJJJJJJJJJHIJJJJHIJJJJJJJJJJJJJJJJJJ
@2976726/1
ggaacttgactaataacctggctattataaatttcagctggagtagaaaa
+2976726/1
CCCFFFFFHHHHHJJJJJJJJJJJJJJJJJJJJJJJJ?BFHIJIIIJJJJ
@3484290/1
cttctgatagcctgcaattcttggttcaagatcattttaaactgtccttc
+3484290/1
CC@FFFFFHFHHHIJJJJJIJJIJFHJIHIHGJJJJJJJIJIJIIJGHII
@964709/1
ggtttcaatgatttccctgttgaccttacggggacacttatcaggttgta
+964709/1
@@@FFFFFHHHHHJIIJJIIIIEGGIIJJGGEBHGHHHGIGIJIGGFHIG
@964730/1
gtggcgtatttacagaagcaaggttggcctattattggcattccagcatc
+964730/1
@?@DFF@DFHHHHJJJJIJJJJIFAFGGIIIGIJJIIIJIIJJJIJGJJJ
@7090381/1
gtaggaagttatcaagaaatctaagattgcatcaccgaggaattccagcc
+7090381/1
CBCFFFFFHHHHHJJJIJJJJJJJJJIJJJJJJJJJJJJIJJJIJJJJJJ
@443543/1
ccctgttgttccattgcttgaggtctggtaattggagcggcttgtctaac
+443543/1
CCCFFFFFHHHFGIJJJJJJIIIFHJJJFHIJJJIGHIIGHIJ:?8B<F@
@5034844/1
ggtaaaaagattattgtattttcttttagaactctttcaaagagttctgc
+5034844/1
B@CFFFFFHHGHHJJJHIJJJJJJJJJJJJJJJIJJJJJJJJJJFHIJJI
@966428/1
gccaattatcatgcggctcaaacttgctagcaatcatgctctcaccaaat
+966428/1
?7=DDDDDHHFHD?CGIGIIGH<9CFDHEHGIFHIIFBDDFBHGHHEGGD
@5544647/1
gttgttgctgaggctgctgtggtctctgctgttgttgttgttgctgaggc
+5544647/1
CC@FFD?DFFHHHIGGGFGIIGCHHIIGGIJHGHHIJJIDGHHIIED=F?
@2503393/1
ctctgctgttgctgttgttgctgaggctgctgtggtctct
+2503393/1
???4=BDB:A4?C<ECACFG9?@H9BFA3?CE1?9?FGG9
@4015832/1
gtgatcattaagttcgccgatcttgtacaacattttacatgcagttagtg
+4015832/1
CCCFFFFFHHHHFIIJJJJJJJJJIDHIIJJJJJIIJJIIIJJJHIIIFG
@4016601/1
gtaatcaaattttatgacaaaattgcaattctttacatcaataccttctt
+4016601/1
C@CFFFFFHHHHHJJJJJJJJJJJJJJHIJJJJJJJJJJIIJJJJJJJJJ
@5547519/1
ggatgcataagtcattcctctatcaggtaagacaacaatcacaagtttta
+5547519/1
@C@FFFFFHFHHHIIJJJGIICGGIJICFHIIJJHIIJJJFIJGGFGIIJ
@4017149/1
ccctcagataatcccatatcattgagacattaacttgcgtagcatacttt
+4017149/1
CCCFFFFFHHHHHJJJJJJJJJJIIJJJJJJJJJJJIJJHIJJJJJJJJJ
@967145/1
atttgatttatgcttaataagcattacagcaataaacgtttttccagagc
+967145/1
@@@DFFFFFHDFFIIGGIGHIIIIJIEHH?FAEFFFEGCDGHIJJIGHGD
@2978748/1
gtttttgaaaaaattttggccaatagctgtgggttatatggtgattgatg
+2978748/1
CCCFFFFFHHHHHJJJJJJJJIIJJJJJJIJJJHIJJIIJJGHIJJJJJJ
@5037205/1
aatcgtagctcattaagaaaataataccagcatttcttaaagttgtgaaa
+5037205/1
CCCFFFFFHHHHHJJJJJJJJJJJJJJJJJGJJJJJJJJIJJIIIIJJIJ
@2979914/1
cttcaacaatcgtcggtacaatgtaatatgagttttctttgttttcaaag
+2979914/1
CCCFFFFFGHHHFHJJHIJJJIJIIJIIJJIJBGHJG@HGIHIJIIJJII
@7587862/1
cttggcaacaaacagttgttttttcctgatatagctctaacttcaattaa
+7587862/1
CCCFFFFFHHHHHJJIJJIIJJJJJJJJJJJJJJJJJJJJJJJJJJJJJJ
@4542572/1
ggcagcaaatctacttgatcctatagtttctcctacggagactgtatacc
+4542572/1
C@CFFFFFGHHHHIJGIFIIHGIIIIHEGGIJIJJJIJIIGHGIGGIIJJ
@6043827/1
accagtttgcaaagggaagcgagcttgctgttgttgttgctgctgctgtt
+6043827/1
@@@FFDFFHHHHHJJJIGIIJIIEEHHIIIDHHJIGFBGHIIIGIJGGDH
@4542814/1
atcgcaaggtaatgtaaaacaatatctattcaacaaaggaatagcagatt
+4542814/1
CCCFFFFFHDHHHJIGJJJJJJJJJJJJJJJJJJJJJJJJJJJJIIJIJJ
@5038488/1
ggaatcctttgtgagccacatcaatgttaaggaatggtttccaaccaata
+5038488/1
CCCFFFDDHHHDFGIJGHGIJJJIJJJGIFIJJJJGIGGHGHIIGJIGHJ
@1472698/1
tcttgaggaagttggtgtagaggtgcaggctggccatgttgaatagcttg
+1472698/1
@CCFFDEDFHHCFFHAEFHHIIGGFHIJIGIJIGGGHGDHIFGGEGEIIJ
@4543990/1
gttgtaaggtgctgaggcaagtgttgggattttgaccatcttcaacgaat
+4543990/1
@@@FDFFFHAFHFICHIGIJJFHIGIJIGHHGIJIJJJJJJJIJJJJIJJ
@5039729/1
ctctgctgttgctgaggctgctgtggtctctgctgttgttgctgctgctg
+5039729/1
CCCFFFFFFHHHHJJJJJIJJJJHIIHIJJJJJJJGIJGIJJJJJJIJJI
@5548180/1
gccacatcaatgttaaggaatggtttccaaccaataattgcagactggaa
+5548180/1
@CCFFFFFHHHHHIIJIIJJJJJHIJIIJGIIJJJJJJJJJJJGIJJJJI
@5548797/1
cctcaaccttttgtaacatcgacaacaccgcttgtgcggcaatatgtttg
+5548797/1
CCCFFFFFHHHHGJJJJJJJJIIIJIJJIEHGIGGIIJJJJIJGIGGIIE
@7588323/1
gctctacctgatctggaccagtggcgtatttacagaagcaaggttggcct
+7588323/1
CCCFFFFDHBFFHIGEGHGGIHGGHG@EGCIIIIJJIJJJJIJFHGGGHF
@7092725/1
gttttattaaagttggatcattagcagaaatcctcattctttcaaaaaaa
+7092725/1
B@@FFFFFGFHHHIJIJJJJJJJJGIIJJIHJJIJJJJJJJJJIJJIJJJ
@448015/1
cttctgcttccgttccaccctttctgctgcgatctttgccatagcatagt
+448015/1
CCCFFFFFHHHHHIJIJJJJJJJJJJJJJIIJJJJJJJJJJJJJJJJIJJ
@7590461/1
gctgttgttgcctctgctgctgctgctgaggcggttgttgccactgctgt
+7590461/1
@@@DFEDEHHDFHJGGIJEIJJGIJGIGBFHEIH7@@6BF>@FHGIJD@7
@6566975/1
cttcttgaagttggttcagctgtagtctgtctgcatctgtatatgcccta
+6566975/1
@?@DDD?DDFDH?EHIII@DHIHIJIJHE9CHHGAGEG>HIIIHGFFGGI
@7095560/1
aatgatttcctccttccaaaaaaatacagcaagtctggtaaatttatcgc
+7095560/1
C@@FFFFFFHHDHIGHGGDFHJGGGIGHGGIFIHGIIIGHIIIJJGJIII
@8128910/1
ttcaacaatcgtcggtacaatgtaatatgagttttctttgttttcaaagg
+8128910/1
CCCFFFFFHHHHHJJEGHIJJJIIJJIGIJIIIJJJJJJJHIJJJJIIII
@3489189/1
cctggatggccttccaattctggctggtgatcaaaactaaatgcgatgtc
+3489189/1
CCCFFFFFGGHHHGHIGEHHGHHGIEIIICIIJJJJJJIJIJIJJJJJIE
@4022758/1
cttcagcattcagtagcatcgtgatacgatgtaatattgaaggcaataaa
+4022758/1
@?<AD;BDFBDFA?CC<EE@?3<ACCBC=;C:?FHGG>DFEFGGHIIIIG
@3490432/1
ctaatatttgagcagaaggtgctggtgcatgtaatactttgtagatatca
+3490432/1
CCCFFFFFHHHHGJJJJJJCGIIJJIHJIJJHIJJJJJJJJJJJJJJJJJ
@7591371/1
gtctctttctttttttgttagactgatttgatagagcacggaaggtggaa
+7591371/1
CBCFFFFFGHHHHJJJJHIJJJJJJJJJJJJJJJJIJJJJJJJJJFFHGI
@2509137/1
atattttttaaggaagtaagtgcaggggaacgagaaccaatttctttttt
+2509137/1
CCCFFFFFHHHHHIJIIJJJIIJJJJJJJJJJJHHGIJIIIJJJJJJJJJ
@450715/1
tgataaattagaatcatcccatagcaaatggtatttggtaggacgtgctg
+450715/1
CCCFFDFFHHHHHJJJJJJJJJJIFJJJJJJ?EHIIJJEGIIJIJIBCGE
@6045794/1
cagctgagatatactcatattgaggataagaaatacggtgttgtacacag
+6045794/1
@;?DDDDDC:CF22CCG@FI@@<CGFF>HIFIEEEICEGDDFFFFEFIED
@6570997/1
gggcattcatcttttcttttgtaaattacttcaaggaaatcccagtccac
+6570997/1
CCCFFFFFGHBFHJJJIJJJJBFGIIIJJIDHGIGHIIJJIJJJJIIIJH
@6571336/1
atggacttcacaaagctctccaacaagaatttgtttttgttctaaatttt
+6571336/1
CC@FFFFFGHGHGJIIIIIJIJIJJIJIJJIJHFHIIJJIJIJJIIJJJJ
@452805/1
ctatgactcccaagctgctatgagtactatcatc
+452805/1
@@<DDDDDBBD>A;AFGGGIIGHI<<CFCH4<CC
@5552950/1
ctccaattgcattccctttcacactagggacatgaggtgaaattattggt
+5552950/1
CCCFFFFFHGHHHGIIIJJJHJJJJJJJJEGHIIIIJIIE@DHIHIIFI?
@7101057/1
gccatcctctcattcttagttgtaacaactaggggcaccatgacgatagc
+7101057/1
CCCFFFFFHHHHHJJJJIJIJJHIIJIIJJJJJJJJJJJIJJJJJIJJJJ
@5042603/1
gttagactgatttgatagagcacggaaggtggaatttttgcattttttat
+5042603/1
CCCFFFFFHHHHHJJJJJJJJJJJJIJJJCGIHIIJJJJJJJJJJJJJIJ
@1977283/1
gttcgtggaagtaagtggtctttcatttaatgttttttgaaaagcctcac
+1977283/1
CCCFFDFFHHHHHIJHIJFHIJJJIJJJJJJJIIJJJJJIJJJIIJJJII
@3492710/1
atatataagattacaattcttaacattttttctttaaacaaagaacattg
+3492710/1
CCCFFFFFHHHHHJJJJJJJJJJJJJJJJJJJJJJJJJJJJJJJIJJJJJ
@8131580/1
ggaggactcaatgccaacattgaccctaggcaaggtacagcctcaccacc
+8131580/1
@<@DDDAD?:DC2?<<?AEBC@H?<?E91::31C81?D<D<B?B98;?F;
@5554336/1
gctggcctatgactcccaagctgctatgagtactatcatcagctggtgta
+5554336/1
@??ADDFFFFHD><FEBFAFFGEEHHII>G??EFA9?BCFHIIDBH?BDD
@4025483/1
atgaggtatgtttcatttgacgatcaatatgagttgtggcccattgttag
+4025483/1
BBCDDFFFGHHHHIJJJIJJIJGHIFIIGJIFHHIJGGIJJJIIJIHGIJ
@3493538/1
tttcacaatcaattaattggtaacatggtaaaataccttctttgactaaa
+3493538/1
CCCFFFFFHHHHHJJJJJJJHHIJJJJJHIJJJJJJJJJJJJJJJJJJJJ
@3494121/1
agctgacttgggaggtttggtgcccgcccgccatattgtagctttggtgg
+3494121/1
C@CFFFFFHHHHGIJFHIJJIIJJJJJJJJJJJJJJJJJJJJJJJJJCGI
@4552153/1
ccacctttctttccttttttgcccattattgtgtactatcttcaaag
+4552153/1
CCCFFFFFFHHHGBGHHIJIHIIIHJJEIJIJIGGIIJIJIJJIIGH
@6051343/1
ggagttttcttgatcattttcgtttacccagagaggaaatagtatttttt
+6051343/1
?=;==ADADHBFAE<CEFCEGHIIG@FHIEH=F9?=;DDDBGIGGIGEBF
@3495201/1
gttggtattatgctggtttcagaaggggtagaccaaatatacagcatcat
+3495201/1
@BBFFDFFHHHHHJJGFHIJJJIJIIII<CFGIJJJJJJJJJIJIJJJII
@1481303/1
gtccttttatcataatgagatcaagtttttttcgaatcaaatgaagctgt
+1481303/1
CCCFFFFFHHHHGIIJJJJJJJJIJFHJJJJJJJJJJJJJJJJJIJJJJF
@4552666/1
cttctgacacaccatctctgtaaaagaggatagcttgaggcttataccta
+4552666/1
CCCFFFFFHHHHHJJJJJJJJJJJJJJIJJJJJIJJJJJJJJJJJJJJJJ
@1482482/1
ctcaaccgaacacttctaggttacatagtgtatgaaccgctgcattaaat
+1482482/1
@@@?BADDAAHD:ACFFGHICC?CGECH?CC?F<DFI@@08@FBC====@
@1483145/1
ctccaattgcattccctttcacactagggacatgaggtgaaattattggt
+1483145/1
CCCFFFFFHHHHHJJJJJJJJJJJJJJJJHIIJJJJJDGGHJIJIJJJJ?
@1483219/1
gccaagatcagccgtgtttggtagaagcaggatgacacttaggtcgtgca
+1483219/1
CCCFFFFFHHHGHJIIGIIJJIJJJJJJJJJJJJJJJJJJJJJFHIHIJJ
@8135082/1
taaatcaacatcagctgagatatactcatattgaggataagaaatacggt
+8135082/1
CCCFFDDFHFHHHIIGGHBABCEGIIJGHCIIGIGJJJIEGGIJIGADGD
@7598621/1
gtgaagtttctgagagcatcttctctaactgtcctttgaggtgcaaaaca
+7598621/1
@CCFDDFFGHFHHJIIJJJJJJHJJJIJJJJIIGEEHIIII?CFHGIIIG
@4030467/1
ggagagtagcttgaggctcagaatcgagtagcctttg
+4030467/1
????DFA?CDFHHAB;GFEGGHHICC;82CCF3?FFG
@4553760/1
gctgttttgtagaagccttaccttcagctgagtgagttaaaacagtacat
+4553760/1
CCCFFFFFHHHHHJJIJJJJJJJJJJJJJJJJHHJJIJJJJJJJJHIJJJ
@4553989/1
aggagcatgttcttgcctttgttgctgctgtggtgg
+4553989/1
CCCFFFFFGHFHHGIFGHIIF?DFBEBHGCCFHFCF
@3496968/1
ctgcaatttccaagaaactttacttttcacaaataaatataaaaagaaaa
+3496968/1
CCCFFFFFHHHGHJJJJJJJJJJJJJJJJJJIJJJJJJJJJJJIJJIJJJ
@1485148/1
ccagaacttccggcataatgagtacatcatttacatcaccgtgatctaat
+1485148/1
CCCFFFFFHHHHHJJJJJJJJJFFHJJJJJJJJJJJJJJJJIJJJJJJJJ
@1981500/1
gcaacaacagcaacagcagagaccacagcagcctcagcaacaacagcaac
+1981500/1
CCCFFFFFHHDFHFHIIIGIIICHIGIIGIIIDGIIGIIIGIGIDHIIG;
@976086/1
gcttggtgtttgttttctccaactccgacaaacgccatcctctcattctt
+976086/1
CCCFFFDDFHHHFHIJJJJJJJJJJJJJJJJJJIJJJJJJJJJJJIJJJI
@1486072/1
aacaatcacaagttttacttcttctttaagacactgactaaaatattgtt
+1486072/1
@@@ADEFFAAHA<EGGIIEIAAAHEGHDHH<<FEFEEBCBGHGFHHIIDD
@3497872/1
agtagaaaacttttcgatttcggtattatggttttcttcagcatcagacg
+3497872/1
@CBFFFFFHHHHHJJJGIJJJJJGHIJJJJIIJJJJJJJJJJJJJJJJJJ
@976295/1
ccctgttgttccattgcttgaggtctggtaattggagcggcttgt
+976295/1
CCCFFFFFHHHHHJJJJJJJFHIFHHJJCGHIJIJHIIIIJJJ09
@456366/1
aatagctgtgggttatatggtgattgatgccattcaactttgcattaact
+456366/1
CCCFFFFFDFHGFHJIJJJJFHIIIIIJJIJIIJJJJJJIGHJIJJJJJJ
@8139361/1
ttattgaatagaataggaatgtcaggtgcgttaacttttggtggctttat
+8139361/1
CCCFFFFDDDBFDFDGGIGGGFGEHG?B@FCFHG@FHGHGGBDEIIGGGI
@1487352/1
gaccagtttgcaaagggaagcgagcttgctgttgttgctgctgctgctgt
+1487352/1
CCCFFFFFHHHHHJJJJJJJJJHJJJJJJJJJJJJJJJJJJIJJJJJJJE
@4555418/1
gttgagtttggtgggtaggggttgtttccctagactgtggttgagacact
+4555418/1
CCCFFFDFHHHBHIJCFEHJJFHG<GHGIGIJJIGHGIJIIIICI<CEHI
@1487539/1
ctttttttggatctgaagggcggtcccctcttttgggtggaatgtatgac
+1487539/1
CCCFFFFFHHHHHJJJJJJJJJJJJJJJJJJJJJJHHDFDDEEECFFEDD
@8139932/1
ggtaggtgcagggtatgaaactgaacgtgtacacctggtaaagaggtgac
+8139932/1
@C@FFFDDHHHHHGHIJJJJJJJJJJJHIHJJJJJJJJIJJJJJIJFGIJ
@457224/1
cggccacttctttgaactaagtacagcgaaattcttattcgattgaagta
+457224/1
@@CFDDFFHDHHGGIDHIIIICEHHHHIGIIGEDHICDEHGIGIIIIGBG
@8140574/1
tctggttctctaatcatctgattagtagtaacgattctccactgaaccaa
+8140574/1
CCCFFFFFHHHHHJJJJJJJIJIJJHJIIIIJJIJJJJJJJJJJIJJIIJ
@7601776/1
agcttggattgcctcctgcggaccattagttgaagtcccagccctc
+7601776/1
@BCFFFFFHHHHHJJJJJJJIIJJJJJJJJJJIJJHJJJJJJJJJJ
@1488718/1
cggcagctttcctccattagttttcttccaactagtgaaatttgacttaa
+1488718/1
CCCFFFFFHHHHHJJJJJJJHIJJJJJJJJGJJJJHIJIJJJJJIIJJIJ
@1489165/1
ctttttgcagcttcttcaagagggatgggctctgaaggttgtattgttct
+1489165/1
BCCFFFFFGHHHHIIIJJGIJJIJIJGIIEIIJJJGGGDFGHIIGJIIJJ
@4033028/1
atgctgctcaatttaccttcatccttgttttcaaagttgataaataatat
+4033028/1
@B@FFFFFHHHHHJJJJJJJJJJIJIJJJJJJJIIJHIIHJJHIGIGHII
@7603098/1
gcctttgttgctgctgtggtggttcttgcctttgcagctgttgtggtggt
+7603098/1
?@@DDDDFDDBFHEHIEBBGGI<FHGGIEG@HFFDHGHIIFGEIIDBDD6
@2991975/1
agtcatcaggaataaagtcattaaccttcaaaatttttccgaggtttaaa
+2991975/1
BC@FFFFFFHHHHJJJJHIIJJJJIJIJJJJJJJJJJJIJJGIIHIJJJJ
@976765/1
tcaagatcattttaaactgtccttctgacacaccatctctgtaaaagagg
+976765/1
C@@FFFFFFHFHHIBBFGHEHB@HHHIEHEDCABFGGHHIIEHHCCFGII
@976771/1
tctaacttcaattaatttctgatttttattaacaatagattggttgtaac
+976771/1
CCCFFFFFHHHHHJJJJJJJJJJJJJJJJJJJJIJJJJJJJJJHIJJJJJ
@977171/1
atataagattacaattcttaacattttttctttaaacaaagaacattgga
+977171/1
CCCFFFFEFHHGFIJJJJJIIGCJIJIJIJIIJGGHIIGHHIIGGHGIJH
@6053971/1
cctaagagttttattaaagttggatcattagcagaaatcctcattctttc
+6053971/1
CCCFFDDFHHBFDGGIJJGIIIFGHGI@HHGC@HGIIGEHGEGDIHGGHG
@5048640/1
tttcaattttggcagtatgcaaatattgtggaccatcactttttacattt
+5048640/1
@@@FFFFFHHHGHIGFGHIGHIHIIJJJFHHGEFFGIGIJFGJJIJIJII
@5049795/1
gctgttgttgccactgctgctgctgcggctgttgttgcctctgctgctgc
+5049795/1
CCCFFFFDHHHHHIJJGAHHIJJIIIJGHGIBGGDFHGGDHGIIHIIIII
@5050696/1
gtcgtctttctttcaacaaacacaagagctaaattatcctttttgaaatt
+5050696/1
C@CFFFFFHHHHHIJJIJJIJJJJJIGIIIIJIIIIJJJJJJJJJJJJJJ
@8144912/1
gctgctgcggctgttgttgcctctgctgctgctgctgctgctgaggcggt
+8144912/1
CCCFFFFFHHHHHIJJIIIJJJJJJJJJJGIIJJJJJJIJJIIIJJJIH<
@5051821/1
ttataataaaacaaaaattaactttttaatcacattggatctagataata
+5051821/1
CCCFFFFFHHGHHJIJIJJJJJJJJJJIJJJJJJJJJJHIHJJJJJJJJI
@7604179/1
gtgggcatggcctgcagctccctttttgcagcttcttcaagagggatggg
+7604179/1
@@@DFFFFHGHGHGEIHIIIJJIJJJIJJGGGHIIGHGEGGEGHGFFGCH
@6054511/1
gtctggagctggatgagtgacatcagcgccaacaacaatgacaggttttt
+6054511/1
CCCFFFFFHHHHHJJJJGIIJJJJJJJJJJJJJJJJJIJJJJJJJDHIJJ
@2519898/1
gctctgcagggaacggcgacataggtgtctgctcttcacatactcttgtt
+2519898/1
CC@FFFFFHHFHHJJJJJJJJIJHHGHFGIHIJJJJJJJJJJJJJJJJGI
@7106734/1
ctacaaagatagaagtcgaattcagttggatgggtaattcccacatctac
+7106734/1
@C@DDFDF?FFFDHGBFEGGGGGGGGFHIGHIDG:?CFGHGGGGIBHHCH
@5560659/1
cctgcaccgatgcaattaatactcatcttctttactaaaaggctacacaa
+5560659/1
CCCFFFEFGHFHHJJJJJIJJJJJJIJJJJIJIIHJJJGIIJIJJJJJJJ
@7606347/1
atattcaccaaccgttaacggagtttgctgtcgaatactctgagcttgct
+7606347/1
@@@DDDDDBH;FFGGBGGFHHG@C@?DFHEFEFEHIG@FGEADHGIHEGI
@2997121/1
gcctttgttgctgctgtggtggttcttgcctttgcagctgttgtggtggt
+2997121/1
CCCFFFFFHHHHHJJIJJJFGIFGIIJJJIJJJJIIJJJJIJJJJJDFGF
@2998130/1
caggagatactggttgttgttgaggtggtagttgagtttggtgggtaggg
+2998130/1
@@@FFDFDDHDDDACBHIEHGEDFG<C@G>DHICHH?:?FDBDCGIIE=@
@4562391/1
gagctgcgacaccatctgatgcctggtgcggaggctaccttgccgtagga
+4562391/1
CCCFFFFFHHHHHJJJJJJJJJJJIIIJJJJJJIIJJJJJJJJJJIJHHH
@8148873/1
gtggtctgctgggttgctggtcaccgggttgttgcctaacagg
+8148873/1
?@?AABDBA??:<FGDBAACHBACCGE>0:???B<F??FH898
@462837/1
caaccgttaacggagtttgctgtcgaatactctgagcttgctgagcgact
+462837/1
CCCFFFFFGHHHHHIHJJJJJJIJIIJJJJJJJJJJJIJJJJJJJIJJJJ
@4562915/1
tttggctttaacctcataactaaaacagggttcatgagttccactttcac
+4562915/1
C@@FFFFFHHHHHJIJJIJJJJJJJJJJJJFEGIJJJIJJJJIJJJJJJJ
@5053234/1
cttcattgtaacttggcccgcaacaattgtacacaactccataggaagcg
+5053234/1
CCCFFFFFHHHHHJJJJJJJJJJJJJJJJHIIJJJJJJJJJJJJJJJJJJ
@1491408/1
gtagaagcaggatgacacttaggtcgtgcatggtttaagaaagaccaaag
+1491408/1
@@@DB??BH?D;CGHGEBGIIIEAF:GHGGHIDDGFGGGDH@F>ABGFGG
@5053532/1
ccaatgtttctagcctttcataattcataacgtcattagcagagctcgct
+5053532/1
CCCFFFDFHHHHHJJJIIJJJJJJJJJIJJJJHIJJJJJIJJJJIIJJJH
@6581954/1
gctaccttggcagctgctaattttgcttggtgtttgttttctccaactcc
+6581954/1
CCCFFFFFHHHHHJJJJJJJIJJJJJJJJJEHHIJJHIJJJJJJJJJJJJ
@1986872/1
catggtttaagaaagaccaaaggtttctgttgagctagtcatttgttccc
+1986872/1
CCCFFDFFHHHHHJJJJJJJIJJIIJJJJJJJIJJJJJHJJJJJJJJJJJ
@5054001/1
gtttgatgacatatcaataacattctcctcaaccttttgtaacatcgaca
+5054001/1
CCCFFFFFHHHHHJJJJJJJJJJJJJJJJJJJJJJJJJJJJJJJJJJJJJ
@1987557/1
ctgggttgctggtcactgggttgttgcctaacaggaggtgcactggttac
+1987557/1
CCCFFFFFHHHHFGIJJJJJJJJIJGJJJJIJIIIFHIDFHHIIJJGHIJ
@979875/1
gcagcattaagtcttctctgcactgtgacagtcttcaagcactgagttag
+979875/1
CCCFFFFFHHHHHJJJJJJJJJJJJJJJJJJHJJJJJJJJJJJJJJHIJJ
@980612/1
gctgaggctgttgttgccactgctgctgctgaggctgttgttgcctctgc
+980612/1
CCCFFFFFHHHHHJJJJJJJJJJJJJJJJJJJJJJJJHIJJJJIJJJJJI
@4563115/1
gttgttgccactgctgctgctgcggctgttgttgcctctgctgctgctgc
+4563115/1
C@CFFFFFHHHHHJIJJJJJJJJJJJJJIJJGIIGIJJJJJJJJJJJJJG
@4563514/1
ctgagatgaaggtggtctgctgggttgctggtcaccgggttgttgcctaa
+4563514/1
BCCFFFDFHFHHCGHGFHIIJJJJGHIJJJJFHIJJJJJDGHHIJJJJJJ
@7112467/1
gttcatatttcggagtcgtccctcttctggaaagcagctcttgcagcatt
+7112467/1
C@@DFFFFHHFHFHJFHHIIIIHGHHIIGDHIHFGHJIIIJJFGHIJIJJ
@984484/1
cagtattcttgtagtgctccaatcgcattccctttcacactagggacatg
+984484/1
BCCDFFFFHHHHHJIIJJJJJJJJJJJJJJJJJJJJJJJJJJJJIHHIJJ
@8150249/1
cggtttcgtaggcaggtggaggccatcgcctggtcatgcataattcttgt
+8150249/1
?@@DDDDDDHFDGGGG?FHJIIJJFHJDE<DGH?DFHIJJJJJFIGHIJI
@3504564/1
cttaactttagtgaactggtcatcaactgagaggccaaactccttcaggc
+3504564/1
CCCFFFFFHHHHHIJJJJJIJJJJJJJJJJJIJJJJJJJJJJJJJJJJJJ
@7612821/1
ctggtattatgagtgttacttctcatcctaggacgtccacctcgaactga
+7612821/1
BCCFDEFFHHHHHHIIIGJJJJJJIJJJJJJJJJJJDIJJJJJJJIJJJI
@1494666/1
cttgaatgaaaacttctatctctctcagatgaatctgaactgtctcttct
+1494666/1
CCCFFFFFHHHHHJJJJJJIJJJJJJJJJJJIJJJJJIIJJJIJJJJJJJ
@8150955/1
gcactgagttagaataccaacctgaatttcagcaattttcttaatggatg
+8150955/1
CCCFFFFFHHHHHJJJJIIJJJJJJGIJJJJJJJJJJJJJJJJJJJJJJJ
@1495555/1
ggattttctaaagctttgaattcataagttggttgttttttaagtgcatg
+1495555/1
CCCFDFFFGBHFHIIGGG@HHII@HCHGIIGGFGGCGIIIIFGGHHDEHI
@3506633/1
gcaggatgacacttaggtcgtgcatggtttaagaaagaccaaaggtttct
+3506633/1
CC@FFFFFGHHHHJJJJIJJHHIIIJJEHIHIIJJJIIJJJJJJJGHIJJ
@1497055/1
gttcttttacccccttcagaatataatagtttcaactcatttgatttatg
+1497055/1
CCCFFFFFDFHHHJJJJJJJJJJJJIJJJIIIJJJJJJJJJJJJIJJJJI
@1497605/1
atgcataagtcattcctctatcaggtaagacaacaatcacaagttttact
+1497605/1
CCCFFFFFHHHHHJJJJJIJJJJJJHHJJJJJJJJJJJJJJJJFHIJJJJ
@7614132/1
gtcacaactaacaatgggccacaactcatattgatcgtcaaatgaaacat
+7614132/1
CCCFFFFFHHHHHHIJJJGHJJJGJIJJGGIJIIEIJJJIJIGGGIIJJI
@7615776/1
gtggaggtgaaaagaatgatcttccaactgtcacaaacctgttagcagct
+7615776/1
CBCFFFFDFHHHHJJJJJJJJJJJJJJJJJIJJJJJJJJJJJJJIIJHJJ
@2528081/1
gccacatcaatgttaaggaatggtttccaaccaataattgcagactggaa
+2528081/1
CCCFFFFFHGHHHJIIEIIIIIJFHJJJJJJJJJJJIJJJJJJJJJJJJI
@3000656/1
ctggatacgtaaccaccattcctttaacttcatcaacaagtttttgccac
+3000656/1
CCCFDFFFHFHFFIJIIIJJJJJJJJJIJIIJJJGIJJJIFHIJJJGIHI
@985096/1
agtaacaagattatatgggagagtagcttgaggctcagaatcgagtagcc
+985096/1
BCBFFFFFHGHHHJIJJJJJJJJHHIJJJJIJJJJJJJJJJJJJJGIIJJ
@7116638/1
ctgcagggaacggcgacataggtgtctgctcttcacatactcttgttaca
+7116638/1
CCCFFFFFHHHHHIJGIJJJJIIIJIJJJJIJJJJJIIIIJJIIIIJJJJ
@3002027/1
gtatatgccctagcacggaaagcagcgagatgagcataataggtaggtgc
+3002027/1
=:=B44B:ADDADDE>EE6EAEIIIDD6?0BDDEEBD>909BDDDCCEAD
@3511018/1
ccggtctttctcgataatcaagtgttggtgc
+3511018/1
B?@DDDFFHHHHGJJJIJIIJIHGIGDGHHC
@6060995/1
gttgccactgctgttgttgaggctgctgtggtctctgctgttgctgttgt
+6060995/1
CCCFFFFFHHHHHJJJJJJJJJJJJJJJHIJHIJJIIJJJIJGIJJHGIH
@7119588/1
cttcagctgagtgagttaaaacagtacatcgcacaacaaacacttgggga
+7119588/1
BCCDFFFFHFDHHIIJIGGIJJJJJJIJIIIIIJJGJJJJJJJGHJIGIE
@6062375/1
ggtgagtaatctctgtatcaacaactgtaccagccggcacattcatattt
+6062375/1
@@?DDDBBFHHHHJIGGIHIIIGIIJJGEHGEEFHE>FHGDFGIIJIGED
@7618210/1
cccgatacaatttcttgttttttatcatcctctttatttactagaaactg
+7618210/1
CCCFFFFFHHHHHJJJJIJJJJJJJJJJJJJJJJJJJJJJJJJJJJJJJJ
@5060173/1
ctacagttgtgttttccacaaataaagcatgggatttgtgaagctgaatt
+5060173/1
@@@BDADD?DDFFGGAAAEFAHHIEBF<@FHHEHIII4D?9D@FFCHGII
@1499519/1
gatacgtaaccaccattcctttaacttcatcaacaagtttttgccacttg
+1499519/1
C@CFFFFFGHHHHIJJJGHHHJIJJJJJJIHGJJJJJEHIJJJIJEIJIJ
@4570913/1
atagaagtctaattcagtagggtgagtaatctctgtatcaacaactgtac
+4570913/1
CCCFFFFDHHHHHJGGIHJJJJFHIJHIIJJJJJJJJJJJJJJJJJJIJJ
@4047303/1
ggaagttttatttacattttttgcctgaacacattgggtcgccataccta
+4047303/1
CCCFFBDDDDHHFCGHHIIIIIIGIIEGGIIIIIGGIGFGIIEGGGHGGG
@8154812/1
gtaaggtgctgaggcaagtgttgggattttgaccatcttcaacgaatcaa
+8154812/1
CBCFFFDDHHHHHJJJJJIIIJJJJIJJJJJJJJJJJJJJJJJJJIIJJJ
@7619902/1
caggaacttcccagtcatcaggaataaagtcattaaccttcaaaattttt
+7619902/1
CCCFFFFFHHHHHJJIIJJJJJHJJJJIJEFHIIJIGIJJJIJIGJIJJJ
@4048233/1
ctcagataatcccatatcatggagacattaacttgcgtagcatactttat
+4048233/1
@@@FFFFFHFHAFIHIJIJIJJGIIGIGHIGHIGIIHDFFGGGHGGHIHG
@6587071/1
gcacagacatgttatttactattcattcaaaatttgtgctgactgcttag
+6587071/1
@@@DFFFFBHHHD@FGGHHIGBDBHFHIIIEHGG@BEFHGEGHIGEBFGC
@1993144/1
cttttatgaatgattttgatccaaccttctggtagcatttcaaaatgatt
+1993144/1
@@@FFDFFFHHGFGHGGGIIEEGGGGCHGHHIEEIIIIIGIIJJIIIIII
@1993636/1
gctcaaacttgctagcaatcatgctctcaccaaataccttcttttgtccc
+1993636/1
@CCFFFFFHHHHGJJHIJJJJJJJJJIJJJJJJJJIJIIJIIJJJGJJII
@6063870/1
gtgagtaatctctgtatcaacaactgtaccagccggcacattcatatttc
+6063870/1
CC@FFDEFHHHHHJHIJJJJJJJJJJJJJJJIIIJJJGIJJIJJJGIJII
@1502446/1
ctattttagcatggaatgtaatctccaagttgtgaatcaatttcaggata
+1502446/1
CCCFFFFFHHHHHJJJJJJJJJJJJJJJJHIJIJJJJJJJJJJJJJJJJJ
@4049227/1
ggcttatacctagtgcttctgtaaaacgccaataattgttctttcatgat
+4049227/1
CCCFFFFFHHHHHIJJIJJJJJJJJJJJJJJJJJJJJJHJJJJJJJJJJJ
@4049272/1
agtagtttcacttttgttattggtttccttatcagtaatctcgaatctat
+4049272/1
@??DDABDADHHHIFCHGIHH>FAEFBHEHCD??@GHIGHDDD?FGDHCF
@4572743/1
cttggctttgccgcttgttgctgtacttgaggctgagatgaaggtggtct
+4572743/1
@@@DFDEFHFDDDGIIIGHIDGGDHIIIIDGHIIGFC@DGHGIIBGIGDI
@7123613/1
gtgaaatctttaggctgcagctcaaccattttatcggccaacatattact
+7123613/1
CCCFFFFFHHHHFIIJJJJJJJJJJJJJJJJJIJJJJJJJJJJJJJJJJJ
@991379/1
ctcttcttcaaatccagaattaaaagcttcttttccaattggttctaaat
+991379/1
CCCFFFFFHHHHHJJJJIJJJJIJJJJJJJJJJJJJIGJJJJIIIIJJJJ
@4573585/1
ctctggttgctttaatgatatcaagaattctttttccaaaattggacaaa
+4573585/1
CCCFFFFFHHHHHJJJJJJJJJJJJJJJJIJJJJJJJJJJJJJJJJJIJI
@4574623/1
ggttcttcttcttttttccacgtgaaatctttaggctgcagctcaaccat
+4574623/1
@CBDFFFFHGHHHJJJJIJJJJIJJJJJJJJJJGIIJIJJJJJJJJJJJJ
@8157635/1
gatgattccaaagcttcaaaaccagccaagagaaaagctaactccccttc
+8157635/1
CCCFFFFFHHHGHJIJIJJJJJGJJJJJJJIJJJJIJJJIJJJJJJJJJJ
@6588670/1
cactgctgaggcttgaacaagcccttctgatagcctgcaattcttggttc
+6588670/1
@@CFFADDHHHHHIIJIIJGIGJIGGIJIICHIJFIIIJJAFHFIHI?FE
@6066170/1
ggctattttagcatggaatgtaatctccaagttgtgaatcaatttcagga
+6066170/1
CCCFFFFFHHHHGIIIGGIJHIGIGIJJIGIIIJJIJIJJJJJJIJJJJI
@6066760/1
cttcttctttttttctagtttcctcctcatcaagagcacggcgatactgc
+6066760/1
CCCFFFFFHHHHHJJJJJJJJJJJJJJIJJIJJJJJJJJJJJJJJJHHHH
@1996517/1
cttgcacgacccttggattgaatataagaccttgttgttttagggtaatc
+1996517/1
CCCFFFFFHHH?FIJJJJJJJJJJJJJJJJJJJJHIJIJJJJIIJDHIII
@1996747/1
cgaatactctgagcttgctgagcgactaatgccactgtgtccacaagaaa
+1996747/1
CCCFFFFFHHHGHJJJJJJJJJJJJJJJJJJJJJJJJIJIIJJJJJJJJJ
@1996828/1
aatctctgtatcaacaactgtaccagccggcacattcatatttctcccat
+1996828/1
CCCFFFFFHHHHHJJJJJJJIIJJJJJJJJJJJJJJJJJJJJJJJJJJJJ
@1504321/1
cttgaagttggttcagctgtagtctgtctgcatctgtatatgccctagca
+1504321/1
CCCFFFFFHHHFFHJJIJJJGJHIJJJJJJJJJJJJIIGIJIJJIIJJJJ
@7124315/1
tataagaacaatgagtgagagcttgcaagaggtaacttctgtcttgaaat
+7124315/1
CCCFFFFFHHHHHJJGIJJJJJJJJJJJJJJJHIJJJJJJJJJJJJJJJJ
@4051778/1
attggagagtgtttgtggggaagttttatttacattttttgcctgaacac
+4051778/1
CCCFFFFEHAFFHIJHIJJJHIIFHJJJJJJJJJJJJJJJIJJJJJJJGF
@993778/1
ctcattttttctgctaaagcactaccttcagcgg
+993778/1
@@?7DD?DHHHHBHFH>GE<AE>@GGCH>??@0?
@4052482/1
gcagctgggaatcctttgtgagccacatcaatgttaaggaatggtttcca
+4052482/1
@<?DDDDD?>FHDGHHEHHIIICHIGGGD?EGIGHGCHIIGIII?DGFGI
@8158176/1
gttcttctaatattgatgttttattttcagtataccttataccgctatca
+8158176/1
@?@DDDDDHAHDHF9BF?3<CFIE@9FCHHEHH4CEH9AEHGHA:FGGCI
@4576669/1
ctgcagtttccatatcatattatacctgaaggcttttgggtcgtgagaag
+4576669/1
CCCFFFEFHHHGHIJJJJJJJJJJJJJJJIJJIJJJJIJJHIJJJEIJIJ
@6069359/1
ttgctgtctttgtgtcttgcacgacctttggattgaatataagaccttgt
+6069359/1
CCCFFFFFHHHHHJHIJJJJJJJJJJJJJJJIJJJJJJIJJJJJJJJJJH
@5577770/1
aaggcttttgggtcgtgagaagctgcaacggctgctatagatggaacgtt
+5577770/1
CCCFFFFFHHHHDHHFHIJJJJJJJJJJJJJJJJIJIJJIIJIJIJGJHI
@3517929/1
ctgtggtctctgctgttgctgaggctgttgtggtctctgctgttgctgag
+3517929/1
CCCDFFFFHHHHHGIIJJJJIHIJJJJHJIGHJJJJJJJJJJGIJJJJGH
@477372/1
gtacaatgtaatatgagttttctttgttttcaaaggctctaactaaaaat
+477372/1
BBCFFFFFCHGHFIIJJJIJJJJIJIHHJJJJJJJIJJJJJJJJJIIJIJ
@3519049/1
ttaagtttgaatttttgaattctaaggattcaggtgattgtttgtgtagc
+3519049/1
CCCFFFFFHHHHHJJJJJJJJJJJJJJJJJJIJJEGGIJJIJJJIIJJJJ
@7624898/1
atgttataacattatgcagttcattacctaagatatttgttatgatctcc
+7624898/1
@BCFFFFFHHHHHJJJJJJJJJJJJJJJJJJJJJJJJJJJJJJJJJJJJJ
@996131/1
cttgaatgaatttttcattcctccatactccttgtcttacaggtaccggt
+996131/1
CCCFFFFFHHHHHJJJIJJJJJJJJJJJJJJJJJJJJJJJJJJHDFGHIF
@996379/1
gttaaatcaacatcagctgagatatactcatattgaggataagaaatacg
+996379/1
B@BFFFFFHHHFHJJJJJJJJJJJJJJJJGIGIJJJJJIJJIIGIJFIJJ
@7625807/1
tatagaggttcttctttccatcaaacgcaggaaatcgatttttgaaacac
+7625807/1
CCCFFFFFFFFHGJIJIIIGIIIJJIEGHGIGHGIJIIJIJJJJIIGGHG
@7625926/1
atttattaaacccgatgctagctttcttaaatctggttctctaatcatct
+7625926/1
CCCFFFFFHHHHHJIIJJJJJJJJJJJJJJJJJJJJJJJJJJJIJJIJJJ
@6070617/1
ctaggaccagtttgcaaagggaagcgagcttgctgttgttgctgctgctg
+6070617/1
CCCFFFFFFHHHHGGIGEHIJJIJJJHIIIJJJJGGHIHEGHGJIGHGIG
@4578641/1
gtgaaagataccggaagtatttatggagtccatatttaactgctagagaa
+4578641/1
@?@DFFFABBHDHHIIJIIIGIIAHIIIFGIIJJJIJJCBFFFEIEIJG>
@2538331/1
ccatggtataactatcttattgagataattatcttttgaaacaactacct
+2538331/1
CCCFFFDDHHFDH<GHIIGJHHHHHHCHJJIJHJIIJJFFEHACCGEHJJ
@7126782/1
gctccaattgcattccctttcacactagggacatgaggtgaaattattgg
+7126782/1
CCCFFFFFHHHHHJJJJJJJJJJJJJJJJJJJJJJIJJGHGIJIIJJJJJ
@480367/1
attattggtatttcttttttccaaatt
+480367/1
=;8:BBDD=DA:DE4?CFEA@C>4?ED
@3519582/1
gtggaagtaagaggtctttcatttaatgttttttgaaaagcctcacttgt
+3519582/1
CCCFFFFEHFHHGJCGHIJJJJJJJJJJHIJJJJJJJJJJGIJJJJJJJI
@3011696/1
aattctttggtgataagaactatttctttaagaatattttggatttcatt
+3011696/1
8?@DDDADFBAC>G<F>AEFBEFGGIGEB@BBC<CFG>E?9?DBFBB<?B
@1510529/1
gtaaaaataaaatttaaaaatgttgctattgtttcaacatgtctttc
+1510529/1
CCCFFFFFHHHHHJJIGHGGHIJJIJJJJJJIIIJJJJJJJJIJJJJ
@1511353/1
gtcacaactaacaatgggccacaactcatattgatcgtcaaatgaaacat
+1511353/1
CBCFFFFFHHHGHIJJJJJJJJJJJJJJJJJJJJJJJHIIJJJJJJJJJI
@6597325/1
tcagcctcatgttataacattatgcagttcattacctaagatatttgtta
+6597325/1
<@@DD?DDHHHHHIJGIGJGIIGEF@ECHG>HI?EHFEGGGIGHHIJHIJ
@6598090/1
ctccactgaaccaaatcggctccttgaatgaatttttcattcctccatac
+6598090/1
CCCFFFFFGHHHHJIJIJJIIIJGJJJGIIEIJJJJJJDEIIIIJJIJEH
@6598109/1
agcacagaataatcttgtatgatgtctcttttggactacaataaaagtta
+6598109/1
@C@FDDDFHHDHHIIJGCHHJGJJIJJJJGGHGBFHGGHGGGIIJJIGGJ
@4054806/1
cgtgcatggtttaagaaagaccaaaggtttctgttgagctagtcatttgt
+4054806/1
CCCFFFFFHHHHHJJJJJJJJJJJJJJJJJJJJJJJJJJJJJJJJJJJJJ
@4579378/1
ctcttgttttgcttctttttttgacctacccttgccgatagcaataaggc
+4579378/1
@??DDDDAD;B3CFBGHGHI>HIGG?CF?:0<DD3?DABGGHGIIECFGH
@7628192/1
gcctcatgttataacattatgcagttcattacctaagatatttgttatga
+7628192/1
CCCFFFFFHHHHHJJJJJJJJJJJJJJJJJJJJJJJJIJJJJJJJJJIJI
@999376/1
gtttctcctacggagactgtatacctaaaagtgggttcatgaattgctcc
+999376/1
CC@FFFFFHFHHFJJJJJIHIEGIJJJJIJJHIIJCGHIJJIJJIIGIJJ
@7629104/1
agagactcgtccaatcagattgaaaaaaacaagttgtataacacaattaa
+7629104/1
@@BFFFFFHDHFHJJJJJJJJJIJIJJJJIIJJFHGIJJIHDGHGJJJGI
@7629288/1
gtcaccactatattcaccaaccgttaacggagtttgctgtcgaatactct
+7629288/1
@@BFFFFFGHHHGGIIJIJIJJJFHGJJIIHH?FHHIIGFFGHIGIGIHH
@7629652/1
gtggaggtgaaaagaatgatcttccaactgtcacaaacctgttagcagct
+7629652/1
CB@FFFFDFHHHHIJIGIJJJJIJJJJJJJIJJJJJJJJJJJJJIIJJII
@7630627/1
atcgtttttgtgtaagtcatgaaaaagatgataaagaattttagcagtga
+7630627/1
@CCFDFFFHHHHHJJJIJJJJJJJJJJJJJJJJJJJJJJJJJJJJJJGHI
@5070481/1
gtgcagggtatgaaactgaacgtgtacacctggtaaagagatgacaa
+5070481/1
CCCFFFFFDHHHHJJJJJJJJJIIHIJJJJJJJIJJJJJJIJJJJJJ
@6073264/1
gacaggtttttgaaaaaattttggc
+6073264/1
=??DBB=B?<C:C?FEG6AAED?:G
@1000084/1
gttcttcttcttttttccacgtgaaatctttaggctgcagctcaaccatt
+1000084/1
@@@FFFFFFHHGHGGGIJFIIHIJIIJIIIIGCGIJIIJIDIIIIJJGIJ
@5071628/1
tggatctgatcttaacaagccttaagagaaatcttagctgacatatacta
+5071628/1
CCCFFFFFHHHHHJJJJJJJJJJJJJJJJJJJJJJIJJJJJJJJJJJJJI
@483385/1
gcgacaatttgttctcttctgttgtttcaattttggcagtatgcaaatat
+483385/1
CCCFFFFFHHHHHJJJJJJJJJJJJJJJJIJJJJJJJJJIJJJJIJJJIJ
@4056463/1
taaatgtaatcggtggtgtgtaatcactgctgaggcttgaacaagccctt
+4056463/1
CCCFFFDFHHHHHGHJFHHHIJJJJJJJJJJJJJJJJJJJJJJJJJJJIJ
@4056723/1
gacagtcttcaagcactgagttagaataccaacctgaatttcagcaattt
+4056723/1
CCCFFDDFHHHHHJJJJJJJIJJJJJJJJJJJJJJJJJJJJJJJIJJJJJ
@4056917/1
ggtggttgttgctgttgctgctgaggctgttgttgccactgctgctgctg
+4056917/1
BC?DFDFFFHHHHJJJJJIJJJJHIIJJJIJJJJIHJJJJJIGIJJJIJI
@5072613/1
ctccaattgcattccctttcacactagggacatgaggtg
+5072613/1
?@81A32==<BBFF<A:AFAHHIBG::<A?F?F?:C;18
@2005203/1
atcataatgagatcaagtttttttcgaatcaaatgaagctgtattataac
+2005203/1
CCCFFFFFHHHHHJJJJHIJJJJJJJJJJJJJJJJJJJJJJIJJJJJJJI
@4057747/1
aatatacgcaacaaagctttcacgttcataaggtctcatttgaaaacgtg
+4057747/1
C@CFFFFFFHHGHJJJJJGIIIJJFHIIIJIJJHIIJJJJJJEGEHJIHG
@7633637/1
caaaggtcaagaccataaccaagatcaattactctaccaggtggaggtga
+7633637/1
CCCFFFDFHHHHHJJJJJJIJJJJJJJJJJJJJJJJJJJJJHIJJJJFHH
@2005542/1
gtcgcgcattctgttgtatatttatgctcacttcaccaacattcatgaat
+2005542/1
BBCFFFFFHHHHHJJJHJJJJJJJJJJJJJJJJJJJJJJJJJJJJJJJJJ
@4058532/1
gcaccttcaacaccacactcctcaaggtacacccctataagggcttcgat
+4058532/1
@CCFDDDDFFHHFJJGGIIJIGHGGHGIGIJIGIGIEGGGGGIIIGIIEF
@1514226/1
ggtagttgagtttggtgggtaggggttgtttccctagactgtggttg
+1514226/1
B@@DDEFFHHDHHJJEHIJCHHJJJFHIJJJJJJJJJIJJJFHGHIJ
@3015926/1
ctccaattgcattccctttcacactagggacatgaggtgaaattattggt
+3015926/1
@??DDDFDHF?DFDFCGDHGCHBECFFDE;EEFHC?F?CF<?BD?DF<?0
@6599557/1
gttgcggttaaaccaagaacatgtggcctatcctctggaggaattccttt
+6599557/1
CB@FFFFFHHGHHJIIIIJJJJJJJJIJJJJIJJGIIDAGIGIJJJJJJJ
@2007463/1
ggcttttgggtcgtgagaagctgcaacggctgctatagatggaacgttga
+2007463/1
CCCFFFFFHHHHHJJJJJJJJJJIJJJJJJJJJJJJJJIJJJGJJJHIJI
@2008339/1
cttcaacaatcgtcggtacaatgtaatatgagttttctttgttttcaaag
+2008339/1
CCCFFFFFHHHHHIIJEHIIJJJEEIJJJJIJHIJJJJJJJHGIJJJJJG
@2008732/1
ccataaccaagatcaattactctaccaggtggaggtgaaaagaatgatct
+2008732/1
CCCFFFFDDHHHHJJJJJJJJJJJJGIIIEGGHJIFHIIIIGJJJJIJJI
@6602026/1
cttgcgtagcatactttatcgtaacggtcatttctttttcttgatctctt
+6602026/1
@@@FDFDFHHHF?BBHIGIGGGHGCGG?CDGIJIGEIJGIGGIGHIJJJJ
@6075323/1
catacttaaggaaggaatcaccgatagtttccaaacgctccagattgatg
+6075323/1
@CCFFFFFHDHHGJJJIJJIIJJIIIJCFIJIFGJJGIIJIJIICGEDHB
@485634/1
cttttatcataatgagatcaagtttttttcgaatcaaatgaagctgtatt
+485634/1
@CCFFFFFGHGHHJJJJJJJJJHIJJJJJIJJJJJIJJJJJIJJJJGHHJ
@7636060/1
gtttggtagaagcaggatgacacttaggtcgtgcatggtttaagaaagac
+7636060/1
CCCFFFFFGHHGHIJJIIJJJGIJJJJJHIJGHIIJJIFEHIJJJGIIIJ
@8165522/1
ctcctgcggaccattagttgaagtcccagccctcagataatcccatatca
+8165522/1
@@@BDDDDDHHFHIGGGFD@GGG9??>FDADDBFGGGIIBHECFHIEIII
@8165682/1
gtcaactcatgttgcaaaacatgtaaaaattgaccttctgaaacaccatc
+8165682/1
CCCFFFFFFHFHHIJJJJJJGIICII@HIIIIJEEGIJJIGJJIJIJGJG
@3017740/1
ctctcattcttagttgtaacaactaggggcaccatgacgatagctttatt
+3017740/1
BC@FDFFFHHHHHIJJJJGHJJJJJIJJJIJJJJJJGGGGEHGHJJJIIH
@3018821/1
gtcgtctttttttaccaaaccggtattttccccttggcaacaaacagttg
+3018821/1
@@@FFFFFFHHDFHIJJJJJJJICGHIIGIJIJHGIIJJIIJJIJJJ7CG
@6604310/1
gtcgaatactgttcttaggaatatttccaatgaattcctctatttcattg
+6604310/1
@?@DDFFBFDDCFGGHDHIF<?GBEFDH@CF@@HGHCCFFHFGCHIAFGD
@6604671/1
aactgaacgtgtacacctggtaaagaggtgacaaagatagtaagttattt
+6604671/1
@@@DFDADDHFD>EHID>GH<F@>A@FBF?HIG@GE;@BDDFECFFGIBH
@6604780/1
cctaggcaaggtacagcctcaccacctcaaccgaacacttctaggttaca
+6604780/1
@@@DA3BDFF?2A4BA@FECCC>EEEH<GHH>DHHIGAH@DHCEE=FHGI
@7134951/1
gtactatcatcagctggtgtagaattacagaataactcatgaatgctttc
+7134951/1
CCCFFFFFGHHHHJJJJHIJJJIJJJIJGIJIJIIJJGGIHHIIJJJIJI
@7136093/1
cagcagagaccacagcagcctcagcaacagcagagaccacaacagcctca
+7136093/1
@C@FDFDD?FHHDEIGAHGHIEDEFDB?EHIII@3?BGHGHIBD@?FC>>
@8166902/1
gtggaatgtatgacgatgatttgatatctatacttctcattttttctgct
+8166902/1
CCCFFFFFHHHHHJJIJJHIJJJAFCHHIHIJJJJJJJIJJJJJJJIJJI
@6606522/1
gtggaatgtatgacgatgatttgatatctatatttctcattttttctgct
+6606522/1
@@CFDFFDFDHGAFIHGGHIJIJ<CHHIDHHIIIJEIIEHGIIJIJIJEH
@1003923/1
gtttccttatcagtaatctcgaatctattatctcttggacaagttgttat
+1003923/1
@@<DADDDA??BH@>FEGHC;BFHGE?F>DHHCBHH9<@?FDA11?DBDE
@7137768/1
gtcgggacttgaaaagaaagaccttcccactggggtgtatgtcattgagg
+7137768/1
@BCFFFFFHFHGGFGIHJJJJJJJJJJJJJJJJJI@FFHIJIJJJJJIJJ
@8168449/1
tagagactttccactatctaaataaatagctgcagctaatgattcaaata
+8168449/1
@CCFFFFFGHHHHJJIJJJJJIJIGJJIJJJJFGJIJGIIJGIIJE?::?
@2015795/1
gtccttctgacacaccatctctgtaaaagaggatagcttgaggcttatac
+2015795/1
CCCFFFFFHHHHHJJIJJJJJJJIJIJJJIIJGIGJJJJJJJIJJJIJJJ
@485895/1
ctcatttcttgaagtttattttctttagcctctaattttcttttgtcttc
+485895/1
8?<DAEDEDFDDFEFDDFACHIFGDH>CFHIIIHIGCCH?F>CAGHBEDG
@4061058/1
agctggttgccttaaaacaatgtcaagagcttggattgcctcctgcggac
+4061058/1
CCCFFFFFHHHHHJJJJJIJJJJJJJJJJJJJJJJJJJJJJJIJJJJJHI
@5585647/1
gctcacttcaccaacattcatgaataatggaaaatcacatagcttcggcc
+5585647/1
CCCFFFFFHHHHGJJIJJJJJJIIJJIJJJJJIIJGIIJJJIIJJJJJJJ
@486571/1
atcgcattccctttcacactagggacatgaggtgaaattattggtatttc
+486571/1
CCCFFFFFHHHHHJJIJJIJJJJJIIJJJIJJGHGHJIJIIJJJDHHJJJ
@6608753/1
ctcatgttataacattatgcagttcattacctaagatatttgttatgatc
+6608753/1
CCCFFDDEDHHHHIIIJJJJJJIIJJJJJIJIJJIJJJJIJJJJJJIJJI
@4589289/1
gtctcaacaagttccgtttttttggagaggcaactcaggataactat
+4589289/1
@@;DDDDD??C2AEFEEEB?FFFGBDFFGFE;BFEFIICDCFCFFFF
@2017484/1
gtggatctccaaggtctccttgaacaaatttacctaaagcaacaacacaa
+2017484/1
@B@FFFFFHHHHGDGHIIGIJIGIJJJJJJJJJDIIIJJJJIJJJJJJJI
@5587792/1
agacatgttatttactattcattcaaaatttgtgctgactgcttagcatg
+5587792/1
CCCFFFFFHHHHHJJJJJJJJJJJJJJJJJJJJJJJJJJJJJJJJJJJJJ
@2017978/1
attttcttgatcagaacaatactcatcagaagttgacattctatccaaag
+2017978/1
?@@FDBDDFHHHGIJIIJJIFIIIIIGIIJIEFGHGDFHGGHEID@GGHG
@1007713/1
ctccgatcgcattccctttcacactagggacatgaggtgaaattattggt
+1007713/1
@?@DDDDDF@DHHE<?AFH@EE4EGBFFFHB?:?DAAFE49?DBGEHBA.
@7641969/1
agtagtttcacttttgttattggtttccttatcagtaatctcgaatctat
+7641969/1
?<=DDDFFHHHHDIJIIJGIJJJABGHGJJJIIJJGEEHIHGHGGGHEHH
@6081296/1
gcactgagttagaataccaacctgaatttcagcaattttcttaatggatg
+6081296/1
CCCFFFFFFHHHHJJJJHIIJJJJJJJJJJJJJJJJJJJJJJJJJJJJJJ
@2018270/1
cgattatttttcctttgatgctgctcaatttaccttcatccttgttttca
+2018270/1
@@7BBDDAHHH?FE>FHHA>A><CFHA9@HHGGB?CGEGGE9DEHGGGHG
@1523842/1
ccacattccattccatgatttattaaacccgatgctagctttcttaaatc
+1523842/1
@@@DBD;D???FD?FGHGGCIEGIIG@HIIGDHIIIGIIIGIIIGGGHIE
@490239/1
gaggataattcctgaattatttcttgacgatgttgctgaactctaacagt
+490239/1
@@BFFFFFHFHHHJJJJJJJJJJJJIIJJIJJIJJJIJIJJIJJGJJJJC
@490245/1
ctccactgaaccaaatcggctccttgaatgaatttttcattcctccatac
+490245/1
CCCFFFFFFHHHHJJJIJIIIIIHJIJIIHIIJJJJJIGIJGIJJJIJJJ
@3021569/1
gtcttttccttcccctggcaatgtgacctcaagttccatcctatcattgc
+3021569/1
CCCFFFFFHHHHHJJJJJJJJJJJJJJJJJJJJJJJJJJJJJJJJJJJJJ
@5078880/1
gtgtcttgcacgacctttggattgaatataagaccttgttgttttagggt
+5078880/1
CCCFFFFFHHHGHJJJJJJJGGIIHIJJIIJJJJJJJJIIIHIJJJIJJB
@2020169/1
gtcactattaaagttgatttgtcttatcgacttgacaattttttcttttc
+2020169/1
CCCFFFFFHHHHHHIJJJJJJJJJJJJJJIIJJJJJJJJJJJJJJJJJJG
@4066258/1
ccgatcttgtacaacattttacatgcagttagtgcaactgctcccttggc
+4066258/1
CCCFFFFFHHHHFIIJJJJJJJJJJJJJIIJJIJJJJJJJJJJJJJJJJJ
@3024892/1
ctcagtaattgaaacaagtcagggaagagatgctgctgagtactgtcctt
+3024892/1
CCCFDDEFGHGHHJJJJJIIIJJJIJJJJIJJJJJJJJJJIGIJJIIJJJ
@4066936/1
ttccgttccaccctttctgctgcgatctttgccatagcatagttcctgct
+4066936/1
CCCFFFFFHHGGHJJJJJJJJJJJJJJJJJJJJJJJJJJJGIIIJJJJJJ
@4067341/1
gatctctttcattatcgtaaattgtcacggtctcaacaagttccgttttt
+4067341/1
CCCFFFFFHHHHHIJJIHIIIJGIHJIIJGIJJJJJJIHIGHIJJHIJJJ
@3026166/1
agagaggatgatggtgttgcctgtctgctatttgatttagcataagaaaa
+3026166/1
?@?DDDFDHHHHGGHGIIIIIIAEGHIGIIIIIIEGCHGIIEHICGGGHG
@4591760/1
atataagattacaattcttaacattttttctttaaacaaagaacattgga
+4591760/1
CCCFFFFFDDFHHEFGIGIJJJIIJJJJJJJJJGEHGGGCGDGGIIJIIA
@7643474/1
ctggaacatagttttaaactgacttgaacttcaccagatctagtaaatat
+7643474/1
CCCFFFFFHHHHHHIJJJIJJJJJJIIIIJJJIJIIIIJJJJIGIJJJJC
@5590376/1
ttttggtggctttattatattactcctaattgaagagccttttcccaaaa
+5590376/1
CCCFFFDFHHHHHJJJJJJJJJJJJJJJJJJJJJJJJJJJJJJJJJJIJJ
@7644547/1
tcttggacaagttgttatattagtcactttatatgttcttttaacactct
+7644547/1
CCCFFFFFHHHHHJJJGIJJJJJJJJJJJJJJJJJIJJJJJJJJJJJIJJ
@2554532/1
atttctttttcttgatctctttcattatcgtaaattgtcacggtctcaac
+2554532/1
CCCFFFFFHHHHHJIJIJJJJJJJJJJJJJHIJJJJJJJJIJJIIJJIJJ
@3532163/1
gagttaaatcaacatcagctgagatatactcatattgaggataagaaata
+3532163/1
@@@DDFFFHHHHHJIIGHEIIGIGGHJJJIIIEFHIJFGGHIJJJIJIJI
@5082072/1
cggcaatatgtttggcttgctgttttgtagaagccttaccttcagctgag
+5082072/1
CCCFFFFFHHHHHJJJJJJJJJIJJJJJJJJJJJJJJJJJJJJJJJJJJJ
@493849/1
gactgatggaatccaaaccatacttcacgaccacctccaagaggatggta
+493849/1
@<@DDD;DHHHD?FHIIHIIDFC>HIIIIDIIIHGIIIGIIGHEIGHECH
@6613056/1
atcaactgagaggccaaactccttcaggcatgggtcactattaaagttga
+6613056/1
@??DFDDFDFFHHGBFGIEFHIIIEBGIIGHIIIHHEECBFEGIIHBGHG
@494230/1
ctatcatcctggctgttgccatttgattcgtcctttgtttttactccttt
+494230/1
CCCFFADFFBHHHIICGGHIHIIJJEHECEGGEHHIJ@GHIEHIJGGGHJ
@3028676/1
gcagtaacaagattttcacatggctgcccctttattatccctttcagtgg
+3028676/1
@@@DFBDDHHD;CDFEAFIIIGEHJBDFGIHIGEGIIIIIGGIIGGH?DH
@2023131/1
ctactacctcatggacagatgtaacataccttcatctggaatcagaagac
+2023131/1
CC@DDFDBHFBHHGGBGHIIIHAHCHDHHIIGGIDHIIFBFGGIIHGGHI
@4069782/1
gtcaaatccatctttgtaaataaaaaattaataacattaatatgaacaaa
+4069782/1
C@CFFFFFFFHHHGIJGIGIGJJJJIJJGIJJJJIIJJJIJJJGEGHIIJ
@1011759/1
cattttcactcagaagaaataatatctcagcaccaattttatgatttctc
+1011759/1
@CCFFFFFHHHHHIJJJJJJJJJJJJJJJJJJJJJJJJJJJJJJJJJJJJ
@7149008/1
ctcttcttccatccgctagtttttcaggtttactgaacttagctgtctct
+7149008/1
CCCFFFFFHHHHHJJJIJJIJJJJJJJJEHIJJJJJJJJJJJJJJHIIJI
@2024045/1
tgtatttcctgtgatcttgtctaagattgctttcgctgcggcatgctttg
+2024045/1
@@@FFFFDHHFFFIJJJJGIHIIJJJJJIHIJJIGIJJJJGGIJJJJIIH
@7149087/1
caatcgcattccctttcacactagggacatgaggtgaaattattggtatt
+7149087/1
<@@D;DDDFHHFHG@GGEEEFHIIHB>FGHIIGGCFHIIEEGGGGGG9DF
@5084089/1
ctttctaatgtttcttcatttaaaaccgctgtgtctctttcttttttttg
+5084089/1
CCCFFFFFHHHHHJJJJJJJJJJJJJJJJIIHHDHGIJJJJJJJJJJIJF
@2555824/1
ctggtatccaaaggcactgttttcaccggaggaatttgtttgtgattttt
+2555824/1
B@@FDDDDHGFFFIGIIIJIHJJJJJIGIJFIIJJJJJGHIIGHIJIGIJ
@2556706/1
attgtaacttggcccgcaacaattgtacacaactccataggaagcgccaa
+2556706/1
@@CDDBDDFFDADEGGBHBFEIGGHFGIGGIJGIIGEIIDGGGIIIGEFH
@7648375/1
ataaattagaatcatcccatagcaaatggtatttggtaggacgtgctgta
+7648375/1
CCCFFFFFHHHHHJJJJIJJJJJIHJIJJAHHJJJJHIJJIJJJJJJJJJ
@2557098/1
tattgatcgtcaaatgaaacatacctcatacgactctaattgtaaaaatg
+2557098/1
@CCFFFBDHHHFFGGGIIEGIEHHCHICHCBEFHDIGICG4DBG@DGHHH
@6086403/1
gaaatctttaggctgcagctcaaccattttatcggccaacatattactga
+6086403/1
C@CFFFFFFDHFFHJJIEHIIJJJJJJJJIJJIIIJJJJIIIJIGJIJGI
@5086672/1
cagatatttttattatgttttaaactgacattgccgattagtgatatcag
+5086672/1
@?@BDADDBFAHDHFDGBHHEBEFB<B<@F@EH@F???B?3??BG<BBFH
@6087355/1
ggagaattatcaaagagaattattgaattcaatatagcaaacatttcttc
+6087355/1
CCCFFFFFHHHHHJJJJJJJJJJJJJJJJJJJJJJJJIJJJJJJJJJIJJ
@6087511/1
tggtattcgagctgacttgggaggtttggtgcccgcccgccatattgtag
+6087511/1
CCCFFFFFHHHHHJJJJJJJJIIJHIJJJIJIJJJJJJJJJIJJJJJJIJ
@5087745/1
gttgcctctgttgctgctgaggctgttgttgccactgctgctgctgaggc
+5087745/1
CCCFFFFFHHHHHIIJIJJ>FEFHIFHHBFD?GEGHIJJJFJGIJGBDGG
@3032817/1
aggaagtaagtgcaggggaacgagaaccaatttcttttttaaaataatca
+3032817/1
CCCFFFDAAFFHFIIJIFHGHIGHDHIJJCHIIIIJGGHHIGIJJJJJIJ
@1529690/1
cttctatccttatctcatcaaatattgataaactagtttcttcttcatca
+1529690/1
CCCFFFFFHHHHHJJJJJJJJJJJJJJJJJJJJJJJHJJJJJJJJJJJJI
@1015995/1
ctgagagtaattcgtcgcgcattctgttgt
+1015995/1
@@@DDDD2ADFFAAFFB8F:1:?D<<?B9:
@7149586/1
ctattatctcttggacaagttgttatattagtcactttatatgttctttt
+7149586/1
CCCFFFFFHHHHHJJJIJJJJJIJJJIJJGIIJIIJJJJJIJJIJJJJIJ
@4073834/1
tctaaatagaccttcagggtcttcatgggcttctattagtccttcatcta
+4073834/1
CCCFFFFFHHHHHJJJJJJAAHHJJJJJJCHHJIHHG?DFHIJJJIJJJJ
@495936/1
gcctcttttaccattgtacgagtttgagcatcattcattttcttcattgt
+495936/1
@@@DDDDDHHDF?GHBACEE:EACFFFEDHIG?FEFFGGIIIIGGIIIGI
@2558772/1
gtcactattaaagttgatttgtcttatcgacttgacaattttttcttttc
+2558772/1
CCCFFFFFHHHHHEGIIJJJJHHJJIJJJIJJJJJJIJJJJJJJJJJJJI
@2559069/1
gttgccatatagccttaaaagggcaccccaactagttatgtgagggtgaa
+2559069/1
CCCFFFFFHHHGHJIJJJJFIIJIIJJIGGIIJGHIIGHIBHGHJJ?DDE
@2559269/1
ctttttgcagcttcttcaagagggatgggctctgaaggttgtattgttct
+2559269/1
@@@DD?DDHHHHDDGIIH@ABG?GGBECFG?CFFFHHJGG>FHIIJIJGE
@5594905/1
gttgttgctgaggctgctgtggtctctgctgttgttgttgttgctgaggc
+5594905/1
CCCFFFFFHHHHHJJJIJJHJJHIJJJJJJJIJJGIJIIJIIJJIJHIII
@6615368/1
gcctataagaacaatgagtgagagcttgcaagaggtaacttctgtcttga
+6615368/1
CCCFFFFFHHHHHJJJJJIJJJJJJJJJJJJJJJJFHIIJJJJJJJJJJJ
@6615736/1
gtggttgttgcctctgttgctgctgaggctgttgttgccactgctgctgc
+6615736/1
BBBFDDFDHHHHHJJJJJJJJJJJJIJJJJJIJJIJJJJIJJJJJJJJJI
@7651848/1
gtctcacccatgttaaattttttcagaatcatgtgattttttttcctttc
+7651848/1
CBCFFFFFHHHHHJJJJJJJJJJJJJJIJJJJJIJIIJJJJJJJGHIJJJ
@6616358/1
ctttcatgatactctcaagatccctgattacttcttctcgaggtggctgc
+6616358/1
CCCFFFFFHHHHGIJJGIJIHIIIIJIGGJJIJJJIJJJIJJIHIJIIJI
@4597730/1
ccaccctttttttttgttcctttttgaattgaaatcacctgctccaggta
+4597730/1
CCCFFFFFHHHHHJJJJJIIJIIJJJHIJJIGIIJGIJJJ=8=CHHGI=A
@7652987/1
gttctttcatgatactctcaagatccctgattacttcttctcgaggtggc
+7652987/1
CCCFFFFFHHHHHJJJJJJJJJJJJJJJJIJJJJIJJJJJJJIGIJHIJG
@7653042/1
agagcttgcaagaggtaacttctgtcttgaaatctgtagcccaatat
+7653042/1
CCCFFFFFHHHHGJJGHIJJJJJJJJJJJJJIJJJJJJJJJJJJJJI
@2561771/1
gtggaggccatcgcctggtcatgcataattcttgtagaagaccaataggg
+2561771/1
@?@DDD?AFDHBHGGIGBHGBHEGEG?GFFCGHG?FCHCFIG;BBBFEGG
@2561900/1
cagtggacaatttacaggcagttgaagataacatacaattttaattttat
+2561900/1
@@@ADFDEFFHFHGJIGEIGIHGIEAHG@EHEFHIIBDGHHIIJJIJIJH
@4074790/1
gcctctgttgctgctgaggctgttgttg
+4074790/1
@@@DDDD2CF?FCEG9FGFA;CCBA<CG
@6619377/1
accttgtatactagcatgactgactagatagaagtctaattcagtagggt
+6619377/1
C@CFFFDFHHHHHJIJJJGJJJIJJJJJJIJHIGIIIJGIIHIIDGIIIG
@4075609/1
gtttgagcatcattcattttcttcattgtaacttggcccgcaacaattgt
+4075609/1
?@@?:BDBFHBFFGFAHIGIF@DEEEHGHHEGHEGICHHFGGIGDF<DG?
@6619866/1
ataaattcgataacaggctgagctttataaaatgcagtggccgacacatc
+6619866/1
;1?;DBBB=4CDFEAG3EGFFBFHIIE@CDEEAEGFD?CGEF<FFI<BFA
@4076274/1
ggtgcagggtatgaaactgaacgtgtac
+4076274/1
@@@DDDDDDDDF3<:EDHIGIGG;FCC<
@3035243/1
ggaaactatactgtcattaatggaattgggaacttga
+3035243/1
CCCFFFFFHHHHHIIJJJIJJJIJJJJIJJJJJJJJJ
@6089785/1
ctcatacttaatccaatgacatggggaagtcaattgctaatattgccatc
+6089785/1
@<@DDD?DF>BHHIIGI>H?HBA??@A@?9119?9?<D9?GCGBD?FB??
@7654628/1
catcaactgagaggccaaactccttcaggcatgggtcactattaaagttg
+7654628/1
@@@FFFFFF?FHFIIEHGIHIGGHIFGIIIIIIIIDFGHICGIIIGGBFH
@6092268/1
ctggtattatgagtgttacttctcatcctaggacgtccacctcgaactga
+6092268/1
BCCFDFFFHHHHHFHHIJJJJJJJJJJJJJIJHIJIJJJJJJJJIIJJIJ
@4600842/1
cagactctgtacttcctcctcatagttccacaatgagtaaattcaatttt
+4600842/1
B@BDDFFFHFHFHJJJJIJIJJGIJJJJJIIJIIJIJIHG1CGHIIJJJJ
@6092598/1
gctctggctattttagcatggaatgtaatctccaagttgtgaatcaattt
+6092598/1
CCCFFFFFHHHHHJJJJJJJJJJJJIJJJJJJJIJJGIJHGJJJJJIJJJ
@7656433/1
tcttttttgaaacgaaatagttttttacaatactgctgtaatgtaaaagc
+7656433/1
@@@ABDDDFF??:F?1@F?D9?FFFI;?BDFBABDFFG?DE<DBCFIDFE
@8183043/1
ctaacctctacaattttgttttgtttctcctccatttccaattattttct
+8183043/1
CCCFFFFFHHHHHIJJJJHIJJJEGIJJJJJJJJJJJJJHIJJJJJJJJJ
@4077811/1
tccctcttctggaaagcagctcttgcagcattgacactggcgttttggtg
+4077811/1
@CCFFFFFGHHGHIJJIJJJIIJJIJJIJGJJJIIGIIIHHIHIIIIGAG
@4077879/1
cttttctatcttcatctgttattaaatgagggcattcatcttttcttttg
+4077879/1
@@@DDD?DHHHHHBE<CFDFAEBFC?CHIEC?HCEF@BG9F@DG<CHIGD
@4078281/1
cccttcagcattataaggaaaaggcactgactgtgtgt
+4078281/1
???DDDB4AD:A?AAE?::<3<A1;222<AE49E4C3:
@1533797/1
ctttttttggatctgaagggcggtcccctcttttgggtggaatgtatgac
+1533797/1
CCCFFFFFHHHHHJJJJJJJJJJIIJJJJJJJJJJHHBDDCEEECFEEDD
@8185221/1
taataatgcctcagagctaccttggcagctgctaattttgcttggtgttt
+8185221/1
CCCFFFFFHHHHHJJJJJJJJIJJJJJJJJJJJJJJJJJJJJJJJFGGIJ
@7155197/1
ggcacatatccatagggacacagcttctatggttggaaaatccttcgcac
+7155197/1
@@CFFFFFHFHHHJGJIJJFIIIHIIIJGGIIB?GFHIJIEHF@>98@DD
@5092092/1
ccggtctttctcgataatcaagtgttggtgcattcataattcgggcctta
+5092092/1
CCCFDDFFHHHHHJJJJJJJIIHIIJJJGHIJJJJJJJJJJJJJJJJJJJ
@5092365/1
gcaattcttggttcaagatcattttaaactgtccttctgacacaccatct
+5092365/1
CCCFFDDDGHGFHIGIJIIIGEFHIIGGJHGAFGHGIG@@EFGHIDEFGG
@501222/1
gtgaagaactgaaagcagatctaaatttctcaaatttctttctatatcca
+501222/1
CCCFFFFFHHHHHJJJJJGIJJFC<CHIIIHJH?EFHHIJJJJJJJJJJG
@501426/1
gtgggtaggggttgtttccctagactgtggttgagacacttgctggggag
+501426/1
CBCFFDFFHHHFFJIJJJJJJJJJJJJJJJHIJJJJJJJJJJJJJJJJII
@7657900/1
ccttcacctttctttccttttttgcccattattgtgtactatcttcaaag
+7657900/1
@@BFFFFFHHHHHJJJJJJJJJJJJJJIIJJJJJIIHIJJGJIJJJIJIJ
@5093587/1
cctaacaggaggtgcactggttacaggagatactggttgttgttgaggtg
+5093587/1
CCCFFFFFHHHHFGHIJJJJHJJJJIJGHGHIJJJJHIJIIJJJIIJIEG
@502515/1
gaaaagaatgatcttccaactgtcacaaacctgttagcagctggttgcct
+502515/1
@@@BDDFDHADHFDHDBGIEIGHHGHIGIGGEFEFGBCHIIGGGHIIIII
@2031838/1
ctcgataatcaagtgttggtgcattcataattcgggccttaactttagtg
+2031838/1
CCCFFFFFHHHGHEGEHIJDEABFGIEHH?FHIFGJJJJJJJJJJIJJBF
@6094210/1
gtggttcttgcctttgcagctgttgtggtggttgttgcctctgttgctgc
+6094210/1
@?@DDDFDHGBHFIIIIIIIIIHIIIIICFGCGEHIEIGGHIGCHEHGGE
@7156805/1
cccatggttgtcgaggaggtccctgttgttccattgcttgaggtctggta
+7156805/1
CCCFFFFBFHFHHGIJJJJIJIIIIHIJIJJJJIJIIJJIHHIFHIIGBD
@2032962/1
atcaatttcaggatacgatctggtttacaattagaatttataagtgttgc
+2032962/1
@?@DDA;;<FHAFGGEH;GHB<<:<A99AFBFI>C?FACFEBDB:9?93B
@8185737/1
ggatactttaatctaatattatattgactaacaaaatatctttcaacagt
+8185737/1
CCCFFFFFHHHHHJJJJJJJJJJJJJJJJJJJJJJJJJJJJJJJJJJEIH
@8186092/1
gctcctttttgcagcttcttcaagagggatgggctctgaaggttgtattg
+8186092/1
@C@DFDDBHHHHHIJIJJIIJICHFHHGIGHIJIIGJJJGII?BF@AHHH
@3541657/1
gctaatttaaaaattgaatagtttttatgaaatgagtcagaattttcgtt
+3541657/1
CCCFFFFFFDHHFIIGICFJIHJHIIJIGIIGIJGGEFFEHFGIIJGIJF
@3541856/1
cctctccagatggtagaatggtaaatcagattgatcatgttttaatcagt
+3541856/1
CCCFFFFFHHHHFAFH>D>IGHHIJJJIIJIJFIJJJJJGIJJGIJJIID
@8186354/1
ctaattgaagagccttttcccaaaatcataccattagatttattaatttg
+8186354/1
CCCFFFFFHHHHHJJJJJJJJJJJJJJJJJJJJJJJJJJJJJJJJJJJJI
@4603093/1
tatatccatcggttcttcttcttttttccacgtgaaatct
+4603093/1
?@1ADDFFHHHHHIJJIHIJBHIJJJJFGIGHGHIIIJJJ
@6623054/1
gctcagcagctatctcttgtaggaactggactgcattaaaatccgaatcc
+6623054/1
@@@DADDDHFHHDIII>GEHIE>?FH>CGEGEGGIIIIIIIEGDDHCEFG
@7660327/1
ctttttttgacctacccttgccgatagcaataaggcctttggctttaacc
+7660327/1
@@@DDDDDHACDFE@8CFGBD?D@FFGEG9F??BFCGHEHE<FGHGGH@E
@7660498/1
agtaggtaaaaagattattgtattttcttttagaactctttcaaagagtt
+7660498/1
@B@FFF:BFHHHHIGIJIIJIIIJJJJJGIJIIGIJJJIJIJJJJJJJBG
@4083263/1
ataaatttatggaagccataccgtacgctcaaacatgcaaatgtgacatt
+4083263/1
CCCFFFFFHHHHHJJJJJJJJJJIIJJJJJJJJJJJJJJJJJIIJJJJJJ
@4083588/1
catgcctagacttgtgcaccagctaaagaagacttatctttaaacggcag
+4083588/1
CCCFFFFFHGHHHJIJJJJJJJJJJJJJJJJJJJJJJJJJJJJJJJJJJJ
@7661703/1
gcatggtttaagaaagaccaaaggtttctgttgagctagtcatttgttcc
+7661703/1
CCCFFFDDHHDFHHIEGHJJGJIBBFHGIIHHIGIJIJJDHHJIJJFBFD
@1536734/1
gccactgctgttgttgaggctgctgtggtctctgc
+1536734/1
=;?DADD?DD:DDE;E?CFBEF1C92<??::?E49
@8188840/1
gagttttccttcatgtatattttcatgagtacaatagaggtaagtagtta
+8188840/1
@@CDFFFFHHHHHIJHIHHJJJJIGIJIIHFHEIIIJJJDCGHIFIJJIE
@1539154/1
attttcagctctggctattttagcatggaatgtaatctccaagttgtgaa
+1539154/1
CCCFFFFFHHHHHJJJJJJJJJJJJJJJIJJJHIJJJJJJJJJIJJHJJJ
@6099111/1
gtcggcagctgggaatcctttgtgagccacatcaatgttaaggaatggtt
+6099111/1
CCCFFFFFHHHHGJJJJJIIJJEFGIIIIJJJJIIJJIGFIHEGIGEH?D
@7663303/1
ctccgcacaatcagcaatacttttgtcaggaatggaatgctgagtaacaa
+7663303/1
CCCFFFFFHHHHHJJJJJJJJJJJJJJJJJJJJIJIIJJJJJJJHIJJII
@7663375/1
gggaattctaagagggtacacaattcaggcactaatgtctcttcaaaatc
+7663375/1
CCCFFFFFHHHHHJJJCGHJJJACHIJJJJIIIIIJJDGGIIJJIJIJHD
@4606160/1
ccacattccattccatgatttattaaacccgatgctagct
+4606160/1
CCCFFFFFHHHHHJJJJJJJJJJJJJJJJJJIJJJJJIJJ
@6625016/1
ggtatccaaaggcactgttttcaccggaggaatttgtttgtgatttttta
+6625016/1
@@?AD?D?BFFHFIBGHEICFDEEHIEAC?FB@FHH?DDBF;?FGG9DGA
@2034523/1
cataatgagatcaagtttttttcgaatcaaatgaagctgtattataacat
+2034523/1
CCCFFFFFHHHHHJJHIJJJJJJJJJJJJJJJJJJJJJJHJJJJJJJJJJ
@4606583/1
gttgccttaaaacaatgtcaagagcttggattgcctcctgcggaccatta
+4606583/1
CCCFFFFFHHHHHJJJJJJJJJJJJJJJJIJJIIJJJJJJJJJJJJJJJJ
@5096925/1
gggtcacaactaacaatgggccacaactcatattgatcgtcaaatgaaac
+5096925/1
BCCDFFFFHHHHHJJJJJJJJJJJJJJJJJJJJJJJJJJIJJJJJJJJJI
@4608615/1
actctttgatggaatttcataaacaactttcaaatccttaatatacgcaa
+4608615/1
@B@FFFFFHHHHHIIJJJJJJJJJJJJJJJJJJIJIJJJJJJJJJJJJJJ
@5097881/1
caatgtttctagcctttcataattcataacgtcattagcagagctcgcta
+5097881/1
@@@DFDFFGHHGHIJJJJJJJGIIIIJJIJJFGIJJJJJIJJJJIJIIII
@1026424/1
caggtgaacatgggcaaatctggaggttgatgaggaggctgaggcggaat
+1026424/1
BCCDFFDDHFHHHJJJIEHIJJJHIJAEGGHGGHIGIJIJJGHGCHJ@:A
@510603/1
cttggcaacaaacagttgttttttcctgatatagctctaacttcaattaa
+510603/1
CCCFFFFFHHGHHJJIJJHHJJJJJJJJJJJJJJJJJJJJJJJJJJJJJG
@511603/1
gacaatttacaggcagttgaagataacatacaattttaattttattattc
+511603/1
@@@DADEFGGHFHIDGIGI>@E>HEHIGGHGGIIIIICAGIIIIIIIGGI
@3044149/1
gaaggcttttgggtcgtgagaagctgc
+3044149/1
@=<D=DDDDDFF8CF>@EFFHGGGE33
@3045249/1
atttgatttatgcttaataagcattacagcaataaacgtttttccagagc
+3045249/1
CCCFFFFFHHHHHJJJJJJJJJJJJJJJJIJJJJJJJHGHJJJJJJJJJJ
@1539431/1
gcactggttacaggagatactggttgttgttgaggtggtagttgagtttg
+1539431/1
CCCFFFFFHHHHHJGIHIJJJJJHIIHIJIHJIIJCDH@GGDHICEFFII
@2036625/1
tgacaaagatagtaagttatttcttctaaattctgctctgataaatt
+2036625/1
@C@FFFFFDHFHDFGH@EHHHIFIIHIIHIIGGIIGIIJJHIGEHGI
@1539741/1
gtcggcagctgggaatcctttgtgagccacatcaatgttaaggaatggtt
+1539741/1
CCCFFFFFHHHHHJIHHJIJJJHIIJJJIIJJJJJJJJJJJJJJJIJJBG
@1028730/1
caatggtccacacctttgtcaccactatattcaccaaccgttaacggagt
+1028730/1
CCCFFFDEHHHHHJJJJJJIJJJJJJIJIJJJJJJJJIJJIJJJJJIGIF
@5606182/1
cacatactcttgttacaacatatttcaacatgtatccttttgg
+5606182/1
;??;DDDD<2AB:C:::AF:C?EEA?FBD>F@ABBBFDFC??0
@1542002/1
cagatgatctgaatctcattggaggatgcttccagtcactcaaaagtggg
+1542002/1
CCCFFFFFHHHHHJJJJJJJJJHJJHJJJJJJJIJJJJJJJJIJIJDGHI
@4611191/1
gtagtttcacttttgttattggtttccttatcagtaatctcgaatctatt
+4611191/1
CCCFFFFFHHHHHJJJJJJJJIIJJJJJJJJJJIIJGIJJJJJJJJJJJJ
@3547599/1
gttgctgaggctgctgtggtctctgctgttgctgttgttgctgaggctgc
+3547599/1
@@@FFFDFFHHHDGI@EHGEFHCHGGBHHHBAFHFGGIIIIICCFGHEHE
@3046734/1
gtccttttatcataatgagatcaagtttttttcgaatcaaatgaagctgt
+3046734/1
CCCFFFFFHHHHHJJIJJJJIJJJJJJJIIJJJIIIJJJJIJJIJIJIJH
@3548690/1
ctttatatgttcttttaacactctttgatggaatttcataaacaactttc
+3548690/1
CCCFFFFDHFGHHJJJJJJIJIIIIJJJJIGFJIJJJJGJJJJIJIJJJJ
@3548820/1
gttataacattatgcagttcattacctaagatatttgttatgatctccgg
+3548820/1
CCCFFFFFHHHHHJJJJJJJJJIJJJJJJJJJJJJJJJJJJJJJJJJJJJ
@1542955/1
gcccatcattcgctcctcgactgccccgatgttggagcctatgctatccg
+1542955/1
CCCFFFFFHHHHHJJJJJJJJJJJJJJJHJJJJJJJJJJJJJJJJJJJJJ
@3048826/1
gcatccttcttttccggaaagaacctagtgtgatgacgtttctgtaccac
+3048826/1
@@CDDDDEHHHHHIEIGGBGHIEBD@GHHG<DEGHIGIFGIIJJHGBFG@
@1543925/1
gctgtgggttatatggtgattgatgccattcaactttgcattaactttct
+1543925/1
@CCFFFFFHHHHHJJJGHIIJJJJJJJJJJJJJJJJJJJJJJJJJJJJJJ
@4092496/1
atactccttgtcttacaggtaccggtctttctcgataatcaagtgttggt
+4092496/1
CCCFFFFFHHHHHJJJJJJIIIJJJHIJJJJJJJJJJJJJJJJHHHIJJF
@1545053/1
gccaatagctgtgggttatatggtgattgatgccattcaactttgcatta
+1545053/1
CCCFFFFFGHHFHJJEFGIIIIJIIIJJJJIIGIJIJHIIJJJJJJJJJI
@6104718/1
acggagagcagcgagatgagcataataggtaggtgcagggtatgaaactg
+6104718/1
CCCFF:DDGHHHGJJJJJJJJJJJJJJJJGIJJFGIGJJJBGIJJJJJJJ
@5609526/1
gtggaatgtatgacgatgatttgatatctatatttctcattttttctgct
+5609526/1
@@@FDFFDHGDHHIIGGBD@HEHAA:FCIHIHIIJEGJIJJJJJJIJIHJ
@3051106/1
gtgataagaccaccaacataactcttgataaaatacaacctatcctaaat
+3051106/1
@?<BDDDDD>BBHFGGAGI@HHI9FHCFEGAGHGCG?<F=FC>FFHCH3B
@7164074/1
gttgagacacttgctggggaggtggacctctttgtgcccatggagtttga
+7164074/1
@CCFFFDFHHHGHJJJJJJFHJFHGGIIIGIGIIHIDHGGJJJGIHGGIG
@516126/1
agataataatgcctcagagctacctcggcagctgctaattttgcttggtg
+516126/1
CCCFFFFFHHHHHJJIJIJJJJJJI3FGHJJJJJJJJJJJJJJJJJJJFH
@8195939/1
ggtcattccaatcttgatgcatgatgaaatcatgaagtctaggaaagaaa
+8195939/1
CCCFFFFFHHHHHJJJJJJJJJJJJJIJJJJJJJJIJHIIIIJIJIJIJJ
@516946/1
cttcacactcatcaagaacttggtaaactcttagatcttcattttgttgc
+516946/1
CCCFFFFFHHHHHJJJIJJJJJJHIIJJJJJJJJJJJJJJJJJJJJJJJJ
@4612923/1
gccgcacatgtttgtgcttctgaagaggacatccccgtaccataacaaac
+4612923/1
CCCFFFFFHHHHHJHIJJJJJJJJJJJJJJIJJJJJJJJJJJJJJJJJJJ
@1032157/1
gtcacaactaacaatgggccacaactcatattgatcgtcaaatgaaacat
+1032157/1
CCCFFFFFHHFHHEHII@EGIJJJGGGHIGIIDGIJJIJJJIIIJIIEHC
@4613067/1
gctgagagtaattcgtcgcgcattctgttgtatatttatgctcacttcac
+4613067/1
1??DDD>:CDADD<EEE<@EE:DD>DD?@D?DADDIIEI9BDDBDDE3BB
@7672219/1
gctgagagtaattcgtcgcgcattctgttgtatatttatgctcacttcac
+7672219/1
CCCFFFFFFHHHHJJJJJJJJIJJJJJIIJHIJJJJJJJJIJIJJJJJJJ
@4094849/1
cttaatttcattttgtatttgtctaagaaatacttagcaactgtacattc
+4094849/1
@@CFFFFFHHHHHJJHIFIJJJIIIJJJJFIJGIJJJJJGIJJIHIGGII
@5104459/1
gtttttgagctcatacttaatccaatgacatggggaagtcaattgctaat
+5104459/1
CBCFFFFFHHHHHJJJJJJJJJJJJJJJJJJJJJJJJJJJJJJJJJJJJJ
@4095532/1
gcccgcaacaattgtacacaactccataggaagcgccaaaggcttctctc
+4095532/1
CCCFFFFFHHHHHJHHJJJJJJJJJJJJJJJJJJJJJJJJJJJJJJJJJJ
@7675450/1
ggcatttctttcagaccaaaatttctttgtaaacaagttagtaaaat
+7675450/1
?@@DBDDDDDFHHGHI;?EEEHCFDEDCECDH@GBHH9?FFBGFDFH
@5106421/1
ggaagtaagaggtctttcatttaatgttttttgaaaagcctcacttgttt
+5106421/1
CCCFFEFFHHHHFHIJJJJJJJJIJJJJJJJJJJJJJJIJJJJJJJJHIJ
@2045502/1
catcaatgttaaggaatggtttccaaccaataattgcagactggaagaaa
+2045502/1
CCCFFFFFHHHHHJJJJJJIIJJJJJJJJJJIJJJJJJJJJJJJJJJJJJ
@2046033/1
cctccttccaaaaaaatacagcaagtctggtaaatttatcgcaaggtaat
+2046033/1
CCCFFFFFHHHHHJJJJJJJJJJJJIIJJJHHJIJJJJJJJJJJJJFHII
@6633041/1
ctttgttgctgctgtggtggttcttgcctttgcagctgttgtggtggttg
+6633041/1
CCCFFFFFHGHHHJHIICFHFHIJJIJJJJJJIJJJJJJJIIJJBFG?DG
@5613051/1
ggttattgtaaggttttgatgtgtttgattctttgttctttatttgtgta
+5613051/1
BCBFFFFFFHHHHGGIJJHIJHGJIJJJJJJJJJJJJJJJJIJJJJIJII
@7169023/1
gctaatttaaaaattgaatagtttttatgaaatgagtcagaattttcgtt
+7169023/1
CCCFFFFFHHHHHJJJJJJJJEHIJJJJJJJJIJJJGGEGHJIIJJJJHJ
@6635797/1
gtcaagaccataaccaagatcaattactctaccaggtggaggtgaaa
+6635797/1
@@<AADDDD?DFAF3CFEHGGGIGGCDHHHIIDHBCCFG@BF0??FD
@3052319/1
gttgtgaatcaatttcaggatacgatctggtttacaattagaatttataa
+3052319/1
BBCFDFFFHHHGHJJGJJIIJJHGCHGHIIIJJJIJEGHGJH<DFHEIGH
@4617215/1
ctctgtatcaacaactgtaccagccggcacattcatatttctcccatctg
+4617215/1
CCCFFFFFHHHHHJJJJIJJHHIJJJJJJJJJJJJJJJJJJJJJJJJJJI
@4617481/1
gaatgaaaacttctatctctctcagatgaatctgaactgtctcttctatg
+4617481/1
CCCFFFFFHHHHHJJJJJJJJJJJJJJJJJJJJJIJJJJJJJJJJJJIJI
@4101317/1
cttgtcttacaggtaccggtctttctcgataatcaagtgttggtgcattc
+4101317/1
CCCFFFFFHHHHHFFHIJJHHIJJJJJJJJJJJJJIJFGHIJJGHIIJJJ
@5109470/1
cacttcaccaacattcatgaataatggaaaatcacatagcttcggccact
+5109470/1
@@@FFFEDHHGHHJJIGGIJGHIJIGIIIJJEIIJJIIIIIJIIJJJIJJ
@4101920/1
gttgttgctgctgctgttgttgttgctgctgttgttgttgttgaggttga
+4101920/1
CCCFFFFFHHHHHJJJJJJIIJHJJIJIJJJIJJHIIHIJIIICGIGIIE
@4102204/1
ggttaaaccaagaacatgtggcctatcctctggaggaattcctttaaact
+4102204/1
BCBFFFFFHGHHHJJIJJIJJJJJJJJJJJJJJJJJJJJJJJIJJJIJJJ
@3553384/1
gccaataattgttctttcatgatactctcaagatccctgattacttcttc
+3553384/1
@@@FADDDFHFFHIIIHGGIIIIIIIEIIIIIIGGIIIFIGIGIIICGIH
@5109966/1
ctctgataaattagaatcatcccatagcaaatggtatttggtaggacgtg
+5109966/1
CC@DFFFFDHHFHJJJICHHICGIIJJIIADBBE??FIIGGDFHIIHI@F
@3554960/1
cggtctttctcgataatcaagtgttggtgcattcataattcgggccttaa
+3554960/1
CCCFFFFFHHHHHJJJJJJJIHHJJJJHIJJJJJJJJIIJJJJJJJJJJJ
@3555251/1
ctaaaatattgttcaagttcacgaggagtattcttggaaacaattttata
+3555251/1
@CCDFFFFHHHHHIJIIJJJGIJIIJII?EFHIGJGCGIJGIDHIIEHGJ
@3058739/1
gttttgtagaagccttaccttcagctgagtgagttaaaac
+3058739/1
@@@D@?ABFHD?:CFEHI3C<??DEG<2A<AFBF?BBB:9
@5615865/1
gtgctagattatcccttctgaagacaggactaggtgctgcaatgaccatc
+5615865/1
CCCFFFFFHHHHHJJJJJJJJJJJJJJJJJJIJJGIJJJJJHIJGHIJJJ
@5617151/1
cgactgatgatttgaggttcttgtggaattgtgacactttgatgttgtaa
+5617151/1
CCCFFFFDHHFGHIJIIHIJIJJHIIIJJIJGHGGGHGGGIDHHGIJGFH
@7173335/1
ctttgcttctttcttagatctaccagtgcccatggcagcaaatctacttg
+7173335/1
CCCFFFFFHGHHHJJJJJJIJIJJJGHJJJJJJJJIJJJJJJJJJIIJJI
@7173748/1
ctccaattgcattccctttcacactagggacatgaggtgaaattattggt
+7173748/1
CCCFFFFFHHHHHIJJIJJJJJIJJJJJJHIJIJIIIFHHHIIJJIJJJB
@3061135/1
gcaggatgacacttaggtcgtgcatggtttaagaaagaccaaaggtttct
+3061135/1
CCCFFFFFHHHHHIJJGCHHDFHIJJIIIJJJIJJJJGIJIGIJJHHHJI
@3556271/1
cacacctttgtcaccactatattcaccaaccgttaacggagtttgctgtc
+3556271/1
CCCFFFEFHHHHHIJJJIHHIHHJJJJJJJIJEHHGJGBHGBGHIGIJIJ
@3557275/1
gttgctcattgatatcccttatgtctaacacttcacacataaattcgata
+3557275/1
CCCFFFFFHHHHHIJJJJJJJJJJJJJJJJJJJJJJJJJJJJJJJJIJJJ
@3558332/1
ctaatatttgagcagaaggtgctggtgcatgtaatactttgtagatatca
+3558332/1
CCCFFFFFHHBHHJJIJJJEHGGJJJGIJJJHIIIGIJJJJHIIIJJJJI
@5112557/1
cggtattgctctgcagggaacggcgacataggtgtctgctcttcacatac
+5112557/1
@@@DDFFFHHHHHJIIGGGGIGIGIIIIJJIEBFDFGGGIIJJJIJHIGG
@3063924/1
agtaactatgatttagacattactaccaatactttaagagcatttattgc
+3063924/1
BCBFFFFFHHHHHJJJJJJJJJJJJJJJJJJJJJJJJJIJIJJJJJJJJJ
@2053925/1
ctgagatgaaggtggtctgctgggttgctggtcactgggttgttgcctaa
+2053925/1
@@@BD;DDB?F><CC8AGBHDCFCHHA@CHGIE<CGE@BGHE@BDHBGGI
@4106524/1
gttcttcttgaagttggttcagctgtagtctgtctgcatctgtatatgcc
+4106524/1
1?@DDFDFHDABCGIEAHIGAEHIIHIGIIIIIGEFGIIIIGIGIIIIII
@3064267/1
cttgactatgtttgatgacatatcaataacattctcctcaaccttttgta
+3064267/1
@@@DDDEFHBFHHIGGHG@ACIGGDHEDDDCEDHIIGDGHCGGHGIIGDD
@4107612/1
ctcatccacattttatgtgctgctaacctcttggcaatttttttcgattt
+4107612/1
CCCFFFFFHHHHHJJJJIJJJJJJJJIJJJJJJJJJJJJJJJJJJJJJJJ
@3065563/1
gctgctgctgcggctgttgttgcctctgctgctgctgctgctgaggcggt
+3065563/1
BC@FFEFFHHHHHJGIFGGCGHIIFHEGHFHHFHHFHGBGHFHJIJJIH5
@6115517/1
ctggagctcatcaagcttcggtccgactgatgatttgaggttcttgtgga
+6115517/1
@@@FFFDFHHGHHGBHIIIBFHIFG<EH@BDB<DGDFEGCHGBBDHHG?F
@2056277/1
ctataagaacaatgagtgagagcttgcaagaggtaacttctgtcttgaaa
+2056277/1
CCCFFFFFHHHHHJJJIJJJIJJJJJJJJJJJJHIJJJJJJJJJJJJJJJ
@3068088/1
gccactgtgtccacaagaaaaaaggttcttttacccccttcagaatataa
+3068088/1
CCCFFFFDHHHHHJIJIJJJIJH<ECD<GHIE:??BFHIJIIIGHIHGIJ
@3564428/1
gtaaggtgctgaggcaagtgttgggattttgaccatcttcaacgaatcaa
+3564428/1
CCCFFFDEHHHHHJJJJJHIIJJJJJJJJJJJJJJJJJJJJJJJJJJJJJ
@6640217/1
gctgactttagtacatcgcctggagacatgactacacaaccatttggtat
+6640217/1
C@@FFFFFHHHFFGIIGGGGIGHIIJIJGIGIIJJGIJJJGIGGGIGIHI
@4623759/1
gtagtgaagaactgaaagcagatctaa
+4623759/1
@@@DDDADHFBHHIEDGGBEB:AGE<<
@7684908/1
tgacagtcttcaagcactgagttagaataccaacctgaatttcagcaatt
+7684908/1
CCCFFF?DHHHHHIGJJJJIJIIJJJJJIJHJIHGHIJHIJJIJIIJJJJ
@4624933/1
ctccatactccttgtcttacaggtaccggtctttctcgataatcaagtgt
+4624933/1
CCCFFFFFHHHHHJJJJJJJJJJHHJJJJHJJJJJJJJJJJIJJIIJHHG
@3070279/1
gtggctttattatattactcctaattgaagagccttttcccaaaatcata
+3070279/1
@@@FFFFFDDHHHGHGBAFEHGIIIIGDFFGEEHIHIJIIGIFGGIIIIF
@7686161/1
ctgtattataacatgacctaagagttttattaaagttggatcattagcag
+7686161/1
@CCFFFFFHHHHHJJJIJJJJJJJCHIJJJJJGEHIHIJHIIJIJJIJJJ
@4625626/1
gctgttgttgccactgctgctgctgcggctgttgttgcctctgctgctgc
+4625626/1
?@@ADDDDH??FFGBFG<<<CGED@DGEHII;FGF=BEHD@<FDBH@FHD
@6642623/1
tggttcttgcctttgcagctgttgtggtggttgttgcctctgttgctgct
+6642623/1
@?@DFFFFFFGHHJIJEIIGHCG?G7;CFH?BBFEHH<FHGEFHGGIBHB
@4625909/1
gttgttgctgaggctgctgtggtctctgctgttgttgttgttgctgaggc
+4625909/1
CCCFFFFFHHHHHJJJJJJIJJHIJJJIJJJJJJIJJGIGEHIIIIGGIE
@6117325/1
caggtttttgaaaaaattttggccaatagctg
+6117325/1
:?:A4==B;@:C:4:CD3C<22?CE9:C??<C
@3072531/1
gctaaatcttcaagtacatagtacataactttagctgtcgtctttctttc
+3072531/1
CCCFFDFBFFHHHJHHHJJHIBFGIGIJGIIJGIJJEBFGEGHIIHIIHG
@6118809/1
cccgatgctagctttcttaaatctggttctctaatcatctgattagtagt
+6118809/1
CCCFFFFFHGHHHJIJJJJBHIJJJJJJJJJJJJJJJJJJJJJJJJHIJG
@5113923/1
gtagaattacagaataactcatgaatgctttctaatgtttcttcatttaa
+5113923/1
@@@FFFFFHHHFDIGIIJIIIIDEHIIGIIGIGHIIIJIGEHIJHGIIIJ
@7178380/1
ggcctatcctctggaggaattcctttaaactg
+7178380/1
@<@BDDDDDFHBD?<CEDEDAAFDGG@FA<FD
@7178553/1
cttgtatactagcatgactgactagatagaagtctaattcagtagggtga
+7178553/1
CCCFFFFFHHHHHJJJJJJJJJJJJJJJJJJJIIIJJJJJJJIJJJJBGG
@4109958/1
gatgatttgaggttcttgtggaattgtgacactttgatgttgtaaggtgc
+4109958/1
CCCFFFFFHHHHFHIJJJJJJJJJJJJJJJJJJJJJGJJIJJJJJJJHHI
@4110662/1
tacaacattttacatgcagttagtgcaactgctcccttggcagtaacaag
+4110662/1
@BCFDEFFHHHHHJIJIIJIJJIHJJGHIGEHIIIIIJJEEHIJJIJJIJ
@4110825/1
gcccgcaacaattgtacacaactccataggaagcgccaaaggcttctctc
+4110825/1
CCCFFFFFHHHHHJIIJJJJJJJJJJJJJJJJJJJJJJJJJJJJJJJJJJ
@7179761/1
ggtagttgagtttggtgggtaggggttgtttccctagactgtggttg
+7179761/1
?@:AD;DDAFCDHIICABH<CGHII@@F?BGHDGIGG><?BBDC;FC
@4111975/1
gtttattagggtagcatttggaggactgtcagatggttttggagaattat
+4111975/1
C@CFFFFFHHHDHIJJJJJJJJJJHHJJJJJJJJJJGGIJJJJJIJIIJJ
@6643544/1
ccgcaacaattgtacacaactccataggaagcgccaaaggcttctctcgt
+6643544/1
CCCFFFFFHHHHHJJIJIJJJJJJJJJJJJJJJJJJJJIJJJJJJJJJJG
@5117556/1
catgttataacattatgcagttcattacctaagatatttgttatgatctc
+5117556/1
CCCFFFFFHHHHHJJJJJJJJJJJJJJJJJJJJJJJJJJJJJJJJJJJJJ
@3075642/1
cagcattaagtcttctctgcactgtgacagtcttcaagcactgagtt
+3075642/1
@@CDFADDHACFHFGIIIE9FGFFCHEHHHADEHIIIIIGIIGIIHH
@6644436/1
atttctttttcttgatctctttcattatcgtaaattgtcacggtctcaac
+6644436/1
?@@DDFFFHHHHHJGHIIDHHHICHIBH?CAFHEDGGFEI<FHDCG>FCA
@7688885/1
cggttcttcttcttttttccacgtgaaatctttaggctgcagctcaacca
+7688885/1
=@@ABBDADBCHFEFHEB?:CHE@B;1?@?BD>9:9@GCGFHIGDHHIGG
@5627006/1
ccagtttgcaaagggaagcgagcttg
+5627006/1
<?@DDBDAHHFBH<CE>FGECGGDH?
@6645080/1
gatgcataagtcattcctctatcaggtaagacaacaatcacaagttttac
+6645080/1
CCCFFFFFHHHHHJJJJJJJJJJJJJJJJJJJJJJJJJJJJJJIHIJJJH
@6645921/1
atcattttcgtttacccagagaggaaatagtattttttcttcatcgtctt
+6645921/1
CCCFFFFFHHHHHJJJJJJJJHIJGIJJJJEHIJJJJJJJJJJJJJIJJJ
@7690316/1
gcctagacttgtgcaccagctaaagaagacttatctttaaacggcagctt
+7690316/1
@@@FFDDFHHFFHHIJIIIIJJEHGHGIJJGGGIIGIJHEGGDFGHHIBE
@3571038/1
gttatatggtgattgatgccattcaactttgcattaactttctgtagtat
+3571038/1
CCCFFFFFHFHHHJJJJJJJJJJJJJJJJJJJJJJJJJJJJJJJGIJGIJ
@3571723/1
catcttcaacgaatcaaattcactttgaggaactctctgatttatctcat
+3571723/1
@@@FFFFFHHGHHJIGIJJIJJIIJIJEEH:CFFFHIGIGIGJGIIJJII
@6121608/1
cttcaacaatcgtcggtacaatgtaatatgagttttctttgttttcaaag
+6121608/1
CCCFFFFFHHHHHIJJEGHIJJJGIIIJJIJJIJJJJJJJJHGIJJJJJJ
@3571944/1
cttcagagcagtacaagggaaagagaagataaaaaactgcactataagaa
+3571944/1
@@@DDD;=:DBHFDGGF?C=?GEBFGFHAAGI<@DDBB>GE@GGHF@@<F
@6122929/1
ctccaaaattgtaaatccaggaacttcccagtcatcaggaataaagtcat
+6122929/1
CCCFFFFFHHHHHJIJIJJJJJIJIJJIJJJIJJJJJIJGJJJIJJHHII
@3573371/1
cgacaaacgccatcctctcattcttagttgtaacaactaggggcaccatg
+3573371/1
?@@?DDDDDAHHHBAFHIIEFGIIHCH?9CF@GG9??FFAC??@EECEH>
@6123358/1
aggaggtataaacaaacctatgggttttaccatcatttgctgctcataaa
+6123358/1
CCCFFFBDHHHHHJJJJJJJJJIJHHJJJJJJJJJJJJJJJJJJJJJJJJ
@6649726/1
gatgcataagtcattcctctatcaggtaagacaacaatcacaagttttac
+6649726/1
CCCFFFFFHHFHHJJJJJJJJJJIJJDHHJJJIJJJJJJJJIJJDHIJGH
@5627192/1
ggtgtagaggtgcaggctggccatgttgaatagcttgctgtggtggtaca
+5627192/1
BBBDDFFFHHFHHJJJIJJJJJJJJJJJIJJJJJJJIJJJJJJGHIBHII
@4115039/1
agagactcgtccaatcagattgaaaaaaacaagttgtataacacaattaa
+4115039/1
CCCFFFFFHFDHHJJJJJIJHIFIJJJJJIJJJDHIGIJJJGIIJJJJIJ
@6650618/1
ggaagccataccgtacgctcaaacatgcaaatgtgacattattgactaag
+6650618/1
CCCFFFFFGHHHHIJJJJJJJJJJJJJJJJJJJGIJJJJJIJJJJJJJJJ
@6124563/1
ttcaatggttgctgctaaatcttcaagt
+6124563/1
@@@=DDDFCFFHFIIIIGHH@HIIHID?
@7179873/1
gggaagtcaattgctaatattgccatcaacgttcactgtctataaaaata
+7179873/1
@?@DDDD?FDDF?FBCEHACAA4:?B@BD??FHIIAGEFAGADDAF@FII
@5628464/1
ttgattctttgttctttatttgtgtataatatccacagaaatggactgta
+5628464/1
C@CFFFDFBHHHGIGHFGIGCD<CGHGGIIIFC4CAHH@G@FHHGDHID>
@5628588/1
ctggtgtagaattacagaataactcatgaatgctttctaatgtttcttca
+5628588/1
?@@FABDEHHHHHIJIGEIIJJGIIIIJJJJJIJIGJJIIIIIIIHIJJI
@5119221/1
tatgatctccggccaagatcagccgtgtttggtagaagcaggatgacact
+5119221/1
CCCFFFFFHHHHGIJJJGIJJJJJJGHGHGHJGIIGCHGJJJJJJGJCHJ
@3082199/1
cttgaacttcatttccaacaggtagtaagtgatcattaag
+3082199/1
@@7BDDDDFD:A<A@FADHIFCHE?3AFH2<B<CFEDDGH
@5119478/1
ggagaattatcaaagagaattattgaattcaatatagcaaacatttcttc
+5119478/1
CCCFFFFFHHHHHJJJJJJJJJJJJJJJJJJJJJJJJJJJJJJJJJJJJJ
@5120739/1
tgatgccattcaactttgcattaactttctgtagtatgtttacaaatgtt
+5120739/1
CCCFFFFFHHHHHJJJJJJJJJJJJJJJJJJIJJIJJJJJJJJJJJJJIJ
@3083623/1
ttcagcattcagtagcatcgtgatacgatgtaatattgaaggcaataaag
+3083623/1
CCCDFFDFHFFDHGIDDEFFBFDGHIGE;DBDHGEIIFDFHAD?BHH>D@
@5121144/1
tatttttcctttgatgctgctcaatttaccttcatccttgttttcaaagt
+5121144/1
CCCFFFFFHHHHHJJJIJJJJJJIJJJJJJJJJJJJJJJJHIJJJJJJJG
@5630664/1
ctcaacaagttccgttttttggagaggcaactcaggataactatagaggt
+5630664/1
CCCFFFFDFHHHHIGIJJJJJJJJIJJJJJJJJJJJIJJJJJJJJJJJJF
@3083990/1
gcctccacacaatcagcaatacttttatcaggaatggaatgctgagtaac
+3083990/1
CCCFFFFFHHHHHIJJIJJJJJJJJJJJJJJIIIJJJJIJJJJJJIFHIJ
@6654329/1
ctttgatggaatttcataaacaactttcaaatccttaatatacgcaacaa
+6654329/1
@@@FFFFFFHHHHJJGJJIIJJJCEHGHGIEGGHGIGGGGIIGDFGEHJJ
@3574920/1
gttgccttaaaacaatgtcaagagcttggattgcctcctgcggaccatta
+3574920/1
CCCFDFFBFHHAFBBBEHHGIEHGGGEEHIJGIJGGGIJBDDBDAF=CEC
@5633454/1
atgcagttcattacctaagatatttgttatgatctccggccaagatcagc
+5633454/1
@@@DDDBDADBH?GGGAEE:I<CFGHAFHAHGHIBGHHIGGGIIEBFHGI
@6656783/1
ctgtagtacaaatttctatttccgattattt
+6656783/1
@@@DDD;:DFFFFIE::CIDIB?;F:CGHI9
@3086893/1
gtgtaatcactgctgaggcttgaacaagcccttctgatagcctgcaattc
+3086893/1
@BBDDFFFHHHHHJIJJJJJJIIJIJJJJJJJJJJJJJJJJIJJIJIJJJ
@6658110/1
ttcattttcagctctggctattttagcatggaatgtaatctccaagttgt
+6658110/1
@@@FFFFFHHHHHIJEGIJJJJJJGJJJJJJJJJJGHIIHJHGIIGIJJE
@6132076/1
agcattaagtcttctctgcactgtgacagtcttcaagcactgag
+6132076/1
;:;AD4B;DFFDFEEGIIE@FDE<CE@<?E9AFHIEF<CB1?F@
@5635209/1
ctcgaattctttagttagggtaattaaaccaagccctatttcctcagcga
+5635209/1
CCCFFFFFHHHHHJJJJJJJFHIJJIIIIJJJJJJJJJJJJJJJJJJJJI
@3088450/1
ggaagtaagaggtctttcatttaatgttttttgaaaagcctcacttgttt
+3088450/1
@CCFDFFFFBHGAEFEGIEGHJIGIIEFHIJJJGIJJIGIIJJGIGIDHI
@6659169/1
tgctgggttgctggtcactgggttgttgcctaacaggaggtgcactggtt
+6659169/1
CCCFFFFFHHHHHJHIJJJJJJHIJJJJJJJJJJJIJIJIHGIIJJJJGI
@5636146/1
ctccttgtcttacaggtaccggtctttctcgataatcaagtgttggtgca
+5636146/1
CCCFFFFFHHHGHJJJGGIJJJHJJJJJJJJIJJJJJJJJGHIJJJGHIH
@6660219/1
cattcttagttgtaacaactaggggcaccatgacgatagctttattctca
+6660219/1
CCCFFFFFHHHHHIJJJJIIIJJJIJJJJIJJFIJIJJIIJJJJJJJJJJ
@3579668/1
ctcttttaccattgtacgagtttgagcatcattcattttcttcattgtaa
+3579668/1
@@@AA?BAF<CFF>CFFEBB<FEH<8CEB<3CE?FGEIEBEFBF@F9BF<
@5638580/1
atgatttattaaacccgatgctagctttcttaaatctggttctctaatca
+5638580/1
CCCFFFFFHHHHHJJJJJJJJJJJJJJJJJJJJJJJJJJJJJJJJJJJJJ
@6135558/1
cagcaacagcagagaccacagcagcctcagcaacaacagcaacagcagag
+6135558/1
CCCFFFFFHHHHHJJJJJJJJJJJJJJJJJJJJJIIJJJJJJJJJJJJJJ
@5638869/1
cgataatcaagtgttggtgcattcataattcgggccttaactttagtgaa
+5638869/1
CCCFFFFFHHHHHHHIJGHHGHIJJJIHHJJJJJJJJJJJJJJJJJHIII
@6136433/1
gacatttcttcagggagaatttttaaccatttacacaatataaatgcacc
+6136433/1
CCCFFFFFHHHHHJJJJHIJJJJJJJIJJJJJJJJJJJJJJJJJJJJJJJ
@5126179/1
cgtacgctcaaacatgcaaatgtgacattattgactaaggccgatctgag
+5126179/1
CCCFFFFFHHHHHJJJJJJJJJIJJJJIJJJJJJJJJJJJJJJIJJJJJJ
@5126614/1
gttcttcttcttttttcgacgtgaaatctttaggctgcagctcaaccatt
+5126614/1
CBCFFFFFHHHHHJJJJ1HHIIJJJJJJJJJJGJIJJJJJJJJJJJJJJJ
@6138054/1
ctctgaccatggaggataattcctgaattatttcttgacgatgttgctga
+6138054/1
@C@FFDFFHGFHHIICGHIIJGIIIIHGJJJJJJFIIGGIJIGFIEIJJI
@6140245/1
ttttattatgttttaaactgacattgccgattagtgatatcagtcaccta
+6140245/1
CCCFFFFFHHHHHJIJJIJIGIIIJIIJIJJJJJDDIJJJJJJJJJIJJJ
@3585587/1
ctttactaaaaggctacacaaacaatcacctgaatccttagaattcaaaa
+3585587/1
CCCFFFFFHAHFHJIJIJJIIJIJJIIJIJJJIIGIIJIIJJJJIJJJJI
@5129701/1
gtcacaactaacaatgggccacaactcatattgatcgtcaaatgaaacat
+5129701/1
CCCFFFFFHHHHHJJJJJJJJJJJJJJJIJJJJJJJJJIJJJJJJJJJJJ
@5130215/1
tagataataatgcctcagagctaccttgg
+5130215/1
:=?DD?ADBHHBFEE?EB3C3CFDBCGBG
@3586297/1
gccaggtgaaagatgccggaagtatttatggagtccatatttaactgcta
+3586297/1
@@CAFFADFHGGHGIIIIIGEGCBGGGIIIICEDEGIGIIEIIEB@FHIA
@6662633/1
gtgggcttcagagcagtacaagggaaagagaagataaaaaactgcactat
+6662633/1
@BBFFFFFHHHHGJJIHIJIJHIJFGIIIIGJJIIJIJJJJJJJJJJJJJ
@5130875/1
ccagtcatcaggaataaagtcattaaccttcaaaatttttccgaggttta
+5130875/1
@@CFDFFDHHHHGJIJJJJIHHIJIJJJJJJJJIIJJIJJIJJHIJDGGI
@6663586/1
gggctgttgttgccactgctgctgctgcggctgttgttgcctctgctgct
+6663586/1
CCCFFFFFHCHFHIIJEHHIJIGIIGGIIJIIJBHEBGEIHGGIIGFHBA
@6664262/1
ctgaactagttcatatttcggagtcgtccctcttctggaaagcagctctt
+6664262/1
CCCFFFFFHFHHHJJJJJJJIIJIIJJJJJIJJJJJJJJJJJJJJIJJJJ
@6664515/1
ccctggatacgtaaccaccattcctttaacttcatcaacaagtttttgcc
+6664515/1
C@CFFFFFHHGHFIJJJIGJJJIIJJJJJJJJJJJJJIJJJJHIJJJJJJ
@6144282/1
gctgagagtaattcgtcgcgcattctgttgtatatttatgctcacttcac
+6144282/1
CCCFFFFFFHHHHJJIJJJJJJJJJJJJJJIJJJJJJJJJJJJJJJJJJJ
@6146333/1
gtgaaaagaatgatcttccaactgtcacaaacctgttagcagctggttgc
+6146333/1
==;DDADBF?FBHIG@HIABHIGFCDFFD>GC?F>CBHFDHIII@E9?DE
@5135092/1
gctgttgttgctgaggctgctgtggtctctgctgttgctgttgtt
+5135092/1
@@@DFFDBHFGHGIIIIIEGG@<A;GAEEAFCFAGGCFB<FGB:B
@5135700/1
tcgcacaacaaacacttggggagttaaatcaacatcagctgagatatact
+5135700/1
CCCFFFFFHHHHHJJJJJJJJJJIIJJJJJJJJJJJJJJJJJJJJJJJJJ
@5136225/1
aaaagaatgatcttccaactgtcacaaacctgttagcagctggttgcctt
+5136225/1
@<@BDD?BFFBHFE<EGIDGHHGH>B<FFGHCH>DBBDB@;BB:?B@AG>
@3594436/1
gtggaagtaagaggtctttcatttaatgttttttgaaaagcctcacttgt
+3594436/1
CCCFFFFEHHHHHJFHIJJJJJJJJJJJHIJJJJJIJJJJJJJJJJJJJI
@8202750/1
caggtttttgaaaaaattttggccaatagctgtgggttatatggtgattg
+8202750/1
B@CFDEFFHHDHHIJJJJJJJJJJJIJIJJJJHIJJGHHIJJIJFHIIJI
@8203072/1
ctctttgtgcccatggagtttgacctctaggaccagtttgcaaagggaag
+8203072/1
CCCFFFFFHFGHHIJIDHFEGGHGJIIIGJJJJIIIEGGIJHHEHIJIIJ
@10251576/1
cttgaagttggttcagctgtagtctgtctgcatctgtatatgccctagca
+10251576/1
CCCFFFFFGHHAFGHIGJJHIIIJJJIIIJIGIIIJIJJIHIJJJHIJIG
@8203502/1
ccagtcatcaggaataaagtcattaac
+8203502/1
@?<?DDBDFFD3CF<2A<:I<EHHII<
@13776959/1
ggaaggaagacttcaggtaacgaaacataggctctacctgatctggacca
+13776959/1
@@CFFFADFDFHHJJIICFIIJJJJJIIJEGCHIJJIIJIJJJJJGEGIG
@8715025/1
gccaattatcatgcggctcaaacttgctagcaatcatgctctcaccaaat
+8715025/1
@@@DDDD>HD<FHGIDGEEGBHDGGHBGBFGIGIGIIEGIGIGEI?FC;D
@8715045/1
cactattaaagttgatttgtcttatcgacttgacaattttttcttttctt
+8715045/1
@?@DBDDDDHHHHIIGIIIHGIEIEHEHHHIGIEB@FHHGCHFHHIGGCF
@11762601/1
atttcttgttttttatcatcctctttattta
+11762601/1
CCCFFFFFHHHHHJJJJIJJJJJJJJJJJJJ
@13272401/1
gtctaagattgctttcgctgcggcatgctttgcttctttcttagatctac
+13272401/1
CCCFFFFFHHHHHJJJJJJJJJJJJJJJJJJJJJJJJJJJJJJJJJJJJJ
@8204468/1
gctctatataatataattcttaccatctagattgaaaaaagaatgcgaat
+8204468/1
@@@DDDDDHB?FDACCGIEIIHAHB<GADA:CF@HGC@FB:0:9?:DHD@
@8205579/1
gatcattttcgtttacccagagaggaaatagtattttttcttcatcgtct
+8205579/1
?7?:==B;==C<C;;<EBFFBCGFB?;CGG@?:?@C4B@GD940?4BF=F
@13273796/1
ggtagctcgatcccttcttctaggacagaagtagctataacgaggttaca
+13273796/1
@@=DBDDDHAFHHIIJJJGHIHJJGIIICGECGGIIJIJJJJIIG@FGGF
@8206035/1
cttcttgcaaaggatgtggaggataatttctccaaacattctgcaaaact
+8206035/1
CCCFFFFFGFHGGGGIEGEDHIJJJJCIJIIJEIIEIJJGJJIGIIIJJJ
@8715816/1
cttatgtctaacacttcacacataaattcgataacaggctgagctttata
+8715816/1
CCCFFFDFHHHHHJJJJJJJJJJJJJJJJJJJJJJJIJJJIJFJJJJJJJ
@14786995/1
aagaggacatccccgtgccataacaaactgctacaggtagtg
+14786995/1
???BDDDDDDDDBEE8CECF4AFFDCDEBE<DIIIEIDDDD>
@11764533/1
gggtgaaggtcctgtaaaatagcttgagaagccctttgttttccttcttt
+11764533/1
BCCDFFFFHHHHHJJJJJJJJJJJJJJJJIJJJJJJJJHIJJJJJJJJJJ
@10254037/1
agggatagcactcaagggcacattatgttttctaacacttccttgcccta
+10254037/1
CCCFFFFFHHHHHJJJJJJIJJJJIIIFIGJJJJJJJIJJJJJJJJIIJJ
@12771593/1
ctctccagatggtagaatggtaaatcagattgatcatgttttaatcagta
+12771593/1
@CCFFFFFHHHHHIJJJJJJJIJJJJJJIJJJJJJJJJJJJJJIJJJIIH
@11765999/1
tgggtgagtaacatcagctccgagaaatattacaggttcgttgaaaacct
+11765999/1
BBCFDDFFHHHHHJJJJJJJJJIJHJJJJJJJJJJJHIJJJJJJIJJJJJ
@10254807/1
gtttacaccaacgataaaatcaggctttatgtttttgtattcttcaatgg
+10254807/1
@BCFFFFFHHHHHJJJJIJJJJJIJJJJJJJGIIIJJIIIJHIJJJJJJJ
@14787159/1
cttctaacctgttcttcttgaagttggttcagctgtagtctgtctgcatc
+14787159/1
@@@DDDDDD<BAFGGHDEGGG<CHHHIGBD<FBGE9?EE?9CDBDFD9?B
@11766306/1
atcaggttttgggtagttgggtaatattttgataacgtggatgtagatag
+11766306/1
@CCFFFDDHHHHHFFFHIGIIGHGHHIJIJJEHGJJJHIJIJIFGGGIGC
@9234075/1
gcgaaattcttattcgattgaagtaaattgtaaaatgctaatatcctaac
+9234075/1
CC@FFFFFHHHHGJJJGIJJJJJFHJJIHJIJJJJJIIJJJJJJJJJGIJ
@13275559/1
gttaacttttggtggctttattatattactcctaattgaagagccttttc
+13275559/1
@@BFFFFFHHHHCGIIJJJJJJJJJJJIJJJJJJJJIJJJJJJJJJJJJI
@10256979/1
atggaatttcataaacaactttcaaatccttaatatacgcaacaaagctt
+10256979/1
@@@DAFFFFHDDFBGGHIHGGIIIGIIGGHCGEHIIFGGGIEIIIEFCGG
@9235138/1
gctgggaatcctttgtgagccacatcaatgttaaggaatggtttccaacc
+9235138/1
CCCFFDDEF8DFHIIDFHHGGIIIIIEHIIIIIIIGIIHIIDFGIGIIII
@15790116/1
gtgacattagtctagtttgatgagctgtagatcctatcgagaggctaata
+15790116/1
@BBFFFFFHHHHHJJHIJJJJJJJJJJIJJJJJJJJJJJJJJJJJJJJJI
@11768048/1
ctgtattataacatgacctaagagttttatt
+11768048/1
@<@ADDDDHF?FFIIBFGHEEF@BACHHGGA
@8207501/1
tagtgctccaatcgcattccctttcacactagggacatgaggtgaaatta
+8207501/1
BCCFFFFFHHHHHJJJJJJJJJJJJJJJJJJJJJJJJJJJJJIIJJJJJJ
@8207717/1
caacaagttccgttttttggagaggcaactcaggataactatagaggttc
+8207717/1
CCCFFDEEFHHHFHIIJJJIJIIJJJIJJJJJJJGIIIIJJJJJJJJHJJ
@9748214/1
ggaacgagaaccaatttcttttttaaaataatcagcaaaatccaaa
+9748214/1
CCCFFFFFHHHHHJIJJJJJJJJJJJJJJJJJJJJJJJJJJJJJJJ
@9748425/1
catgtctctctggtttgatgtagattgtgcaacaaccacagaagtaaaaa
+9748425/1
BC@DFFFFHHHHHAGIJJIJHJJJIJJAHHGIIJJJJIJJJEIJDGIJJJ
@9748559/1
gtagcatttggaggactgtcagatggttttggagaattatcaaagagaat
+9748559/1
B?@FFFFFHHGADGFFHIIIJIEHIIIIIIIIIJGIIJFGIIIIJJIJJI
@10761257/1
ggctattttagcatggaatgtaatctccaagttgtgaatcaatttcagga
+10761257/1
@C@FDFEFFDFFBGIIIIJFEIIIGIHJGJJHHIIIJJJJJJIIJJIJJB
@9749960/1
gctccctccacctgaactagttcatatttcggagtcgtccctcttctgga
+9749960/1
??@BDBBDFFDHHEAFHEFB?CHG@FDBHBF@?FCDGHGDGBDBGEHDGD
@15289806/1
tgagaaggcctgacggactgatggaatccaaaccatacttcacgaccacc
+15289806/1
CCCFFFFFHHHHHJJJIJJJJJJJJJJJJJJJJJJJJJJJJJJJJJJJJJ
@10761990/1
atataagattacaattcttaacattttttctttaaacaaagaacattgga
+10761990/1
CCCFFEFDHHGHFJJJJJJJJJIJJJJJJJJJJJIGJJIGJIIJJJJJJJ
@10762020/1
cctaacgttatcaggttttgggtagttgggtaatattttgataacgtgga
+10762020/1
CCCFFFFDHHHHHJJFHIJJJIFGHHHIJJCFGIIJJJJJIJJIIIFHIG
@9236906/1
ctcagataatcccatatcattgagacattaacttgcgtagcatactttat
+9236906/1
@@CFFFFFHHGHHIIEGIJFJIGEHIIIJEGGHIGJIDFDDFIGICHIGI
@13782686/1
ggaacgagaaccaatttcttttttaaaataatcagcaaaatccaaa
+13782686/1
CCCFFFFFHHHHHJJJJJJJJJJIJJJIJJJJJJJJJJJJJJJJJJ
@11265412/1
caaataatccagcaacttagtattttcactt
+11265412/1
CCCFFFFFHHHHHJJJJJJJIHJJJJJJJJJ
@8719016/1
agaaatacttagcaactgtacattcaacagtctgcccattctccagctgt
+8719016/1
CCCFFFFFHHHHHJJJJJJJJJJJJJJJJJJJJJJJJJJJJJJJJJJJJF
@14287670/1
ggacaagaacgtgtagagatgggttcatttaccttccattatgtatcgtg
+14287670/1
CCCFFFFFHHHHHIHIJJJJJJJHIJIJJJJJJJJJJJJJJJJIIJJJHI
@11772365/1
gtcactattaaagttgatttgtcttatcgacttgacaattttttcttttc
+11772365/1
CCCFFFFFHHHHHHHIJJJJJJJJJJJJJGIJJJIJJJJJJJJJIJJJJD
@8720172/1
attttatgatttctcttctcttggtgttcaacaaatctcttaatgatatc
+8720172/1
CCCFFFFFHHHHHJJJJJJJJJJJHHHJJJJJJJJJJJJJJJJJJJJJJJ
@8720249/1
gcctgcaattcttggttcaagatcattttaaactgtccttctgacacacc
+8720249/1
CCCFFFFFHHHHHJJGHIJJJIJJJJJJJJJJJJJJJJJJJJJIJJJJJJ
@14790804/1
gtaccggtctttctcgataatcaagtgttggtgcattcataattcgggcc
+14790804/1
@@BFFFFBFHFHHIIJJJJJJJJJJGGFIJJGHIIJJIJIIHIJJJIIJJ
@9752290/1
tgatactctcaagatccctgattacttcttctcgaggtggctgcagtttc
+9752290/1
@@@DFFFBHHH?FHF@GEHBHHIBDCAHEHHIEH>CFFHGIIIIIGBFBB
@10762561/1
cttgtctaacttgaccaacggtaaaagcaggaggttgttgcatcctttgc
+10762561/1
CCCFFFFFHHHHHJJJJJJJIHIJJJJJJJJJJJGHIJJJJIJJJJJJJJ
@9752964/1
ctgctctgataaattagaatcatcccatagcaaatggtatttggtaggac
+9752964/1
CC@FFFFFHHHHFIJJIIIIIIJJGGIJJIIIJJJJJ?GHIJJGHIIJIH
@10763572/1
gcttgtaggagaatggaaggactaggacctggatggccttccaattctgg
+10763572/1
CCCFFFFFHHHHHJJJJJJJJJJJJJJJJJJJJJJJJJJJJJJJJJJJIJ
@10260439/1
ctcataactaaaacagggttcatgagttccactttcacaatcaattaatt
+10260439/1
@@@FFDFEHBHHFGDEAA3CFADFFFAFHIEHDB??GHCBBHGIGABDB?
@10261277/1
gtgcattcataattcgggccttaactttagtgaactggtcatcaactgag
+10261277/1
BB@FABDDHGHADGGIJIJJJJJJJJJIJJFHIJJJJJJJJJJJJJJJIH
@11266002/1
gtcctgttggtccattaatataaaatggttcaacttctttggtgtac
+11266002/1
CCCFFFFFHHHHHJJJJJJJJJJJJJJJHIJHIJJJJJJJJJHIJJJ
@13281260/1
agggtatgaaactgaacgtgtacacctggtaaagaggtgacaaagatagt
+13281260/1
@@CFBDFFHHHHHJJJJJHIHHIJJJJJJHIIJJJJJ?FHIJJJJIJJJG
@9754057/1
ctacagtatatttgagtaccacccttacagctatagatcttaattatata
+9754057/1
CCCFFFDFHHHHHJJJHIJJJJJJJJJJJJJJJJJJJJJJJJJJJJJJJJ
@9754223/1
ctccaaaattgtaaatccaggaacttcccagtcatcaggaataaag
+9754223/1
@@CFFFFFHHHFHIIJJIJIJJJJJJJJIIJHIJJJIIIIJJJIIJ
@8721979/1
cactgatttagtgtgaagatagcaattaggagtgaagatggatctctgat
+8721979/1
CCCFFFFFHHHFHHHIJJIJJJJJJJJJJJJJFFHIJJJJJJJIJJJJJJ
@11268092/1
cagtttgcaaagggaagcgagcttgctgttg
+11268092/1
@@BDDDFFHHHHHIGJJIGFGIIJJJJJIJI
@14791708/1
ctcgaggtggctgcagtttccatatcatattatacctgaaggcttttggg
+14791708/1
@@@DDFFAFFFHHEIIIEIIIIIEHIIGIIIIIIGIIIIIIIIGHIGIII
@14291023/1
gcggtcccctcttttgggtggaatgtatgacgatgatttgat
+14291023/1
@C@FFFDBCFAFHGII8@FFGFHE@?<D?C@HBGE9?FGG<D
@8211961/1
tattcttacaaacagaatccttaactgtccttctaacctgttcttcttga
+8211961/1
CCCFFFFFHHHGHJJIJJIGIJIHJGJHIJGIJJIHIIIJHGIJJJJJJH
@15292362/1
gctcacttcaccaacattcatgaataatggaaaatcacatagcttcggcc
+15292362/1
@CCFFFFFHHHHHJJJJIIJHIJJJJIJIIGIIIEIIJIJIJJIIIIIIJ
@11775936/1
ggcttgtctaacttgaccaacggtaaaagcatgaggttgttgcatccttt
+11775936/1
C@BFFFFFHHDHHJJJJJJJJJJGHIIJIIJ1?FFHGIFHHIHGIJJJJJ
@14792963/1
ctttggattgaatataagaccttgttgt
+14792963/1
@@@=D?DDDHD?FEDGGI<HD?:<3A?9
@12280893/1
ccatactccctggttgggaagtgcttgttgttttgcagacaacatgcctt
+12280893/1
CCCFFFFFHHHHHJJJJJJIJIJJJJJIJJHIJJIHIJJJJJJJJJJJJJ
@8724310/1
atggagtttgacctctaggaccagtttgcaaagggaagcgagcttgctgt
+8724310/1
?@?D1BADFHHHHIGGAHCHCGHGGHHIIHHIICHIADGGBF:??DBE@B
@13283009/1
gcagcctcttgttttgcttctttttttgacctacccttgccgacagcaat
+13283009/1
CCCFFFFFHHHHHJJJJJJJJJJJJJJJJJJJJJJJJJJJJJJJJJJJJJ
@9758127/1
ctcgaacttccatcatattgtttgatatcgccagtccaaattcttggaca
+9758127/1
@CCFFEFFHHHHHGGIIJJJIJJJJJJJIGIJIJJJJJJJJJJJJJJJJI
@8213945/1
gacctctttgtgcccatggagtttgacctctaggaccagtttgcaaaggg
+8213945/1
@@@FFFDDHHFDDGEHHHGHE??CDHGIHIIGGCGHIGIA?DFGFGIIII
@12778381/1
ctcttcctttctttggatctgaagggcggtcccctcttttgggtggaatg
+12778381/1
C@@FFDFADFDHDIGDFHGIEDHGBAEGG?FDFDFH;CGGHII;;<9@DD
@15298871/1
agggttcatgagttccactttcacaatcaattaattggtaacatggtaaa
+15298871/1
BCCFDFFFHHHHHJJJJJJJJJJJJJJJJJJJJJJJJJHHIJJJJJGHIJ
@15299167/1
tatatataagattacaattcttaacattttttctttaaacaaagaacatt
+15299167/1
CCCFFDFFFFFDHIIIEGGGHGGEHEEHGHIIIIJGJJGIIEHIDHIHGG
@15299860/1
ctcttgaggaagttggtgtagaggtgcaggctggccatgttgaatagctt
+15299860/1
@@CDDDDD?DDFCFGGACCEHBHCGIIIIGG;F<@DGGGCGE<DH@GHGA
@15300001/1
caactaacaatgggccacaactcatattgatcgtcaaatgaaacatacct
+15300001/1
CCCFFFFFHGHHGJIJIJJJJJJJJJJJJJJJJGIJJJJJIJJIJJIJIE
@11270843/1
ttcttctatcacatcggaggcaaccaatatgttcgtctcacccatgttaa
+11270843/1
@@@FFBBD?BA?FFAGGFHIEBE8CF?F:9??BGG0:B@DFFGGIG>BFB
@11786301/1
ctttgatggaatttcataaacaactttcaaatccttaatatacgcaacaa
+11786301/1
CCCFFFFFHHHHHJJJJJJJJJJJJJJJJJJIJJJIIJIJJJJJJJIIJJ
@11786332/1
gtaatattttgataacgtggatgtagataggctggcctgcttgtggaaaa
+11786332/1
BBBFFFFFHHHHHJJIJGIJJJJJJJJJJJJJJJJJJIGGEGIHIIGIJJ
@8215918/1
gaagtaagaggtctttcatttaatgttttttgaaaagcctcacttgtttt
+8215918/1
CCCFFEFFFHHDFFHJJEHGIJJJJIIJJJJFIIIJJJJJJJJJJJJJJJ
@13789330/1
gttttcttgatcattttcgtttacccagagaggaaatag
+13789330/1
@8??DDDDDFFFFBFEE?EG9FGFBDFFI;EE@FDGGG>
@10767650/1
gtagatgaggatactttaatctaatattatattgactaacaaaatatctt
+10767650/1
CBCFFFFFHHHHHJJJJJJJJJJJJJJJJJJJJJJJJJJJJJJJJJJJJJ
@11788235/1
caagatcattttaaactgtccttctgacacaccatctctgtaaaagagga
+11788235/1
CCCFFFFFHHHHHJJJJJIJJJJJJJJJJJJJJJJJJJJJIJJJJJJJJI
@10264344/1
gtctgctcttcacatactcttgttacaacatatttcaacatgtatccttt
+10264344/1
CCCFFFFFHHHHHJJJJJJJJJIJJJJJJJHJJJJJJJJJJJIIJJJJJJ
@11788481/1
gcatactttatcgtaacggtcatttctttttcttg
+11788481/1
=@@DBDBDHBHHFDFGGHGFGGIIIIIIIIICGI9
@11271853/1
gcgtttctgtaccactataaatgtaatcggtggcgtgtaatcactgctga
+11271853/1
CCCFFFFFHHHHHJJJJBJJJJJJJJJJJJIJJJJHIIIJJJJJJJJJJJ
@9762606/1
gttcttcttcttttttccacgtgaaatctttaggctgcagctcaaccatt
+9762606/1
C@@FFFFFHHHHGIJJJIJJICHIIJJJJJGIBGGIIEGGGIGGIIJJIJ
@11272417/1
gggtttcttccgctaatttaaaaattgaatagtttttatgaaatgagtca
+11272417/1
?@@ABDFFHHFGHIGJIJIIHJI@FBEGGEHI?FIHIGIIIJGIIIIBAD
@11272498/1
tgctaaagcactaccttcagcgggagaccttggctttgccgcttgttgct
+11272498/1
@@@DFFFFHBHHD:CGHIIIIHIIIIGGGIIGHBGGIGIEIGGIGIIIIG
@14298712/1
caatgggccacaactcatattgatcgtcaaatgaaacatacctcatacga
+14298712/1
@@@DDD?DHHFFHEGEEHIG@FFGGGBEHB>EEDCGGGGGGGHEGIGGIG
@15305935/1
ggatcattagcagaaatcctcattctttcaaaaaaaactattcgtaggag
+15305935/1
@C@FFFFFGGHHHGIHJIIJIGIIHIIIGGGIIJJEGGHIGIGIHGIJGH
@13790061/1
gttgttgttgttgctgaggctgctgtggtctctgctgttg
+13790061/1
@@@DADDDD;FBFFII4CDGB38AE2?BEED4CF9G9?3:
@9763553/1
ctgataaattagaatcatcccatagcaaatggtat
+9763553/1
@@@DDDDD<FHBCGH@FHGG;<CBEDHEE@FBA<F
@11791330/1
gtccacaaaaaataaaataagctcaactatagtttaaaaaaacaaaacaa
+11791330/1
CCCFFFFFGHHHHJJJJJJIIJJJJJJJJJJGFIIIIJJIJJJJJJJJJJ
@14300400/1
ggaacgttgatctggtctggagctggatg
+14300400/1
??<BADD;:A2<DE@EB:AF?FF:22AA9
@13791081/1
attggatctagataataatgcctcagagctaccttggcagctgctaattt
+13791081/1
CCCFFFFFHHHHHJJJJJJJJJJJJJJJJJIJIJJJJJJJJJJJJJIJJJ
@11792107/1
ctgtgatcttgtctaagattgctttcgctgc
+11792107/1
BCCDFFFFHHHHHJJJJBJIJJJJJJJJJJJ
@8725879/1
ctttaagacactgactaaaatattgttcaagttcacgaggagtattcttg
+8725879/1
CC@FFFFDDFBHHIJIGIIJJGIIJIIIJJIHGEHIJEGEHHHGIIJICE
@12781955/1
aatatagattccagaacttccggcataatgagtacatcatttacatcacc
+12781955/1
CCCFFFFFHHHHHJJJJJJJJJJJJJJJJJJJHHJHIIIJJJJJIJJJJJ
@12288465/1
ataccgtacgctcaaacatgcaaatgtgacattattgactaaggccgatc
+12288465/1
CCCFFFFFHHGHHJJJJIJJIJJJJJGHIIJJJIJJJIJJIJJJIIHHIG
@8727099/1
cagcattgttgcaacttagatttagggtcattccaatcttgatgcatgat
+8727099/1
CCCFFFFFHHHHHJJJJJJJJJJJJJJHIJJJJJIJJJJJJIJIJJJJII
@15310162/1
cagtaatctcgaatctattatctcttggacaagttgttatattagtcact
+15310162/1
CCCFFFFFHHHHHJJJJJJJJJJJJJJJJJJJJHIJJJJJIJJJJIJIJJ
@9244325/1
ctggtgtagaattacagaataactcatgaatgctttctaatgtttcttca
+9244325/1
BBCFDDDDHHHHHJJJJJJJJJJJJJJIJJJJJJJJIJIJJJIJJJJJJE
@9765664/1
ggtgagtaatctctgtatcaacaactgtaccagccggcacattcatattt
+9765664/1
@@?DDDDDHHDHFHICCG:?@A<A?F?F<E@9<;CA<@?@GGIF@FHIGI
@13286887/1
gtagttgagtttggtgggtaggggttgtttccctagactgtggttgagac
+13286887/1
@@@DBDEDHCDFHGIIFE:FGEEEGHGIIIA?:FFGIIEGHHIEGGG=@>
@11275658/1
tggttgttgcctctgttgctgctgaggctgtcgttgccactgctgctgct
+11275658/1
BBCDDFFFHHHHHJJIJJJJJJJJIJJJJJGCFFHHHIIJJJJJJJIJJG
@13287205/1
gtggaagtaagtggtctttcatttaatgttttttgaaaagcctcacttgt
+13287205/1
C@CFFFFDFHF?DBEGIJGIHIJJJIIIGFIGGHIIJJIJGIIHIHIJJG
@8220304/1
agttaaaacagtacatcgcacaacaaacacttggggagttaaatcaacat
+8220304/1
@CBFFFFFHHHHHJJJJJJJJJIJJJJJIJIJJJJJIHGHIJJJJJJJIJ
@14303222/1
gctggatgagtgacatcagcgccaacaacaatgacaggtttttgaaaaaa
+14303222/1
CCCFFFFFHHFHHJJJJJJIJJJJIJJJJIJJIJJJJJDHIJJJGIJIJG
@8729100/1
cctttctttccttttttgcccattattgtgtactatcttcaaagagaaaa
+8729100/1
@CCFFFFFHHHHHJJJJJJJJJJJJJJJJJHIJJJJJJJJJJJJIJIJJJ
@11277425/1
ctcagataatcccatatcattgagacattaacttgcgtagcatactttat
+11277425/1
CCCFFFFFHHHHHJJJJJJJJJJJJJJJJJJJJJJJJIIJJJJJJJJJJJ
@11279344/1
ggctgttgttgccactgctgctgctgcggctgttgttgcctctgctgctg
+11279344/1
CCCFFFFFHHHHHJJIJJJJJJJIJJJJIJJGGHIHHIJJJJJJJIIIJG
@13291332/1
gctacacaaacaatcacctgaatccttagaattcaaaaattcaaacttaa
+13291332/1
CCCFFFFFHHHHHJJJJJJJJJJJJJJJIJJJJJJJGIIJJJJJJJIJJJ
@11795783/1
ggggcaccatgacgatagctttattctcattaaggaattccggtttctca
+11795783/1
=8??DDBDHFBDBGFEGDHIGGEHGGHEDGII@BBGEHGICGH?GHEGGG
@10267216/1
ctttgaagttgaataagttattattcttctaggtccttttatcataatga
+10267216/1
CCCFFFADFDACDEDFHAIHHGIGIIIIDHICCC<??FGIIICEEGGHG@
@9245817/1
cagttcattacctaagatatttgttatgatctccggccaagatcagccgt
+9245817/1
@?@:A?BDDBBFFIEEGGC>HAE?F@H@@FHHIIE>GDEHIEGFEECHGF
@11796727/1
cccatatcattgagacattaacttgcgtagcatactttatcgtaacggtc
+11796727/1
CCCFFFFFHHHGGJJJJJJJJJJJJJJHGHIJJIJIJIHIGIHHGIIIGG
@10770682/1
ctggatgaggaaatttttcataaagaagtcgaatactgttcttaggaata
+10770682/1
@@BFDFEDFHHHGJJJJJJJJJIJJJJJHIIIJJJJJJDHIJJJJJJJIG
@8730524/1
gtctaacttgaccaacggtaaaagcagg
+8730524/1
@@@=AD>BF>FBCCC?@DFFGBFGGIB=
@9247091/1
caacaattgtacacaactccataggaagcgccaaaggcttctctcgtgag
+9247091/1
@CCDFFFEDDDFFHGGIJIJJJJGEE?BFHIIBGGEEGGHGCHHGIIBEG
@9247111/1
aggcaatgaagttcctgcaggaggtataaacaaacctatgggttttacca
+9247111/1
@C<FFFFFHGHHHJIJJJJJJJJJFGIJJJJJJJJJJJJJJBFHIJJJJI
@11280647/1
gtcctgttggtccattaatataaaatggttc
+11280647/1
CCCFFFFFHHHGHJJJJJIJJJIJJIJJHIJ
@14304666/1
gacactttttagtaccgggcttactaagggagttttcttgatcattttcg
+14304666/1
CCCFFFFFHHHHHIJJJJJJJJJJJJJJJJJJHIJJJJJJJJJJJJJJJJ
@9770123/1
gagaggaaatagtattttttcttcatcgtcttgaacttcatttccaacag
+9770123/1
BBBFFFDFHHHHCFHIJJJJJJJJJJJJIIIIJJJJJJJJJJJIIJJJJJ
@10270120/1
gtcacttcaaactgttgctcagcagctatctcttgtaggaactggactgc
+10270120/1
CCCFFFFFHHHHHJIJJJJJJJJJJJJJJJJJJJJIJJJIJJJJJJJJJJ
@13796164/1
taatatcctaacgttatcaggttttgggtagttgggtaatattttgataa
+13796164/1
CCCFFFFDHFHHHGJJJIGGGAEGGIJJEHHGIHGGDGHIJIIFIJIFII
@12786237/1
aaatgaataatgcagcgatgattccaaagcttcaaaaccagccaagagaa
+12786237/1
CCCFFFFFHHHHHJJIJJJJJJIJJJJJJJJJIJIGGIIIJIJJJJIIGG
@12786361/1
ggttgttgcctctgttgctgctgaggctgttgttgccactgctgctgctg
+12786361/1
??1=DDDBBFDDFBAF:<F?<EB?ACAAF??E9DGA??BFFEAF<GBFG<
@12786588/1
ggtggttcttgcctttgcagctgttgtggtggttgttgcctctgttgctg
+12786588/1
??:B=DAADDFDHIFEHI>BFHCCFFHGI?EE?D::?;@BF@D@FG?BFB
@11802304/1
catggtttaagaaagaccaaaggtttctgttgagctagtcatttgttccc
+11802304/1
@@@DDBDDBFFFDHGIGGBHIECHBH@HHG<<EBC?DF:??CCFGB@BBF
@13796559/1
gattatcggaagctagataagatggttttgaatacaggaatgccggataa
+13796559/1
@@@FDEFDDCHHFIJIGEAAHIB@GEHGHIBEHGGIGIIGIIIIFIIJJI
@14308715/1
cagcttacaagccttagtaagcataaatttatggaagccataccgtacgc
+14308715/1
@@@DDD?BFD<DAGBCC2CA??<AFH<FHCAAF@G99ED??CG3?0?6?@
@14800058/1
gtgactgaagaccagctcaggactgcaactgtgtacctcacttccttctc
+14800058/1
??@DDFFAHHFHHIGIGIIIIH@FEEHGIII:C9:??@HHIIIGHIGIII
@10774914/1
cttgtaggaactggactgcattaaaatccgaatcctttaatgaaattatc
+10774914/1
CCCFFFFFDFHHHIIGGIJGGHIJIEHIIIJIJIJJJJHIHIJIIJIJJJ
@15317376/1
cttccgtcaacactgctttcatcttcagaagaactggtagaagaactgct
+15317376/1
@@@FBDDDBAHHGI@GGHHIGIIH>EBHIGGGGGHIHHAGCIGCDFDGHH
@14800561/1
gtccgactgatgatttgaggttcttgtggaattgtgacactttgatgttg
+14800561/1
@@BFDDDFHHHHHIJIJHIJCGHIIJFHHFHIGJIHGIJJIJJGBHHFGG
@12787124/1
ggtggacctctttgtgcccatggagtttgacctctaggaccagtttgcaa
+12787124/1
@CBFFFFFHHHHHIFHJJJJJJIHIGHGIIJJJJJJJIIIHHIHJGJJJJ
@8223333/1
gctttaatcatagttgatgtctgcatatcagtcagcttcttaatgcatct
+8223333/1
CCCFFFFFFDFHFFGIGHGHGHEGHIIGIIGIHGHGJGIJJJJEEIJGIJ
@9772007/1
atgtaatatgagttttctttgttttcaaaggctctaactaaaaattcttt
+9772007/1
@C@DFDDEHHHDDDHHGIIGIHIJJJJIGGDFHIIJJGGJJJGJIIBGIH
@13296834/1
cctgtataaaatacaaggaagacagacagcctgcctccaaagagaagctg
+13296834/1
@CCFFFFFHHGHHJJJJJHIJJJJJJJIIIIIIIJJJJJJJIIJJJJJJJ
@10776722/1
gggaattctaagagggtacacaattcaggcactaatgtctcttcaaaatc
+10776722/1
BCCDFFFFHHHHHJJJHJJJJJCFHIIJJJJIIHIJJGIIIJJJJJJJHH
@13297348/1
tatagctctaacttcaattaatttctgatttttattaacaatagattggt
+13297348/1
CCCFFFFFHHHHHJJJJJJJJJJJJJJJJJJJJJJJJJJJJJJJJJJJJG
@11806181/1
tggatgaggaaatttttcataaagaagtcgaatactgttcttaggaatat
+11806181/1
@CCBDFDFHHHHHIIIIIIIIGGIIIIIIIIIIIIIIHIIIIGIGIIIII
@15816348/1
cttcaaaatttttccgaggtttaaattttttccgctgtagtacaaatttc
+15816348/1
CCCFFFFFHHHHHJJJIIJGHJJJJJJJJJJJJJJJJJJJJJJIJJJJJJ
@10272185/1
ggaacgagaaccaatttcttttttaaaataatcagcaaaatccaaa
+10272185/1
CCCFFFFFHHHHHJJJJJJJJJJJJJJJJIJJJIJJJJJJJJJJJJ
@13798140/1
gtacgctcaaacatgcaaatgtgacattattgactaaggccgatctgagg
+13798140/1
CCCFFFFFHHHHHJJJJJJJJIJJJJJJJJJJIJJJJJJIJJIJJJJIJJ
@11287017/1
gtgaaatctttaggctgcagctcaaccattttatcggccaacatattact
+11287017/1
CCCFFFFFHHHHHJJJJJJJJJJJJJJJJJJJJJJJJJJJJJJJJJJJJJ
@14802511/1
ccacattccattccatgatttattaaacccgatgctagctttcttaaatc
+14802511/1
CCCFFFFFHHHGHJJJJJJJJJJJJJJJJJJIJIJJJJJJJJJJJJJJJJ
@12791836/1
gttaactttataatcaatcggcatttctttcagaccaaaatttctttgta
+12791836/1
CCCFFFFFHHHHHJJJJJJJJJJJJJJJJJJJJJJJJJJJJJJJJJJJJJ
@9774882/1
gctccaattgcattccctttcacactaggg
+9774882/1
@@8DDDDDFFA:DCF<:C?:II><A<C?F?
@15318655/1
agagaggaaatagtattttttcttcatcgtcttgaacttcatttccaaca
+15318655/1
@@@DDDFFGHFDD2ACGHHGIGHHHHFGGFEHGE?FHDFGCIEIEIIJIC
@11289163/1
cctaacgttatcaggttttgggtag
+11289163/1
?;?:;2ADFD=DFBDFEDFFI82<1
@10778620/1
gccacttctttgaactaagtacagcgaaattcttattcgattgaagtaaa
+10778620/1
CCCFFFFFHHHHHIJJJJJIJJJJJJJJJJJJJJJJJJJJJJJGJIGIJJ
@10778684/1
ctcctgccactcatcataatgaacaatatcttcttttggattagtagaaa
+10778684/1
CCCFFFFFHGHHHIIJJIJGIIIJGJHGHHGHIJJJIIBHGHHIFGHJJJ
@10779209/1
tttttttgttcctttttgaattgaaatcacctgctccaggtaatggaaaa
+10779209/1
CCCFFFDFHHHHFIJJJJHIJJIHIJ<FHHIIJJJJJJJJFHIJJJJIIJ
@15818124/1
gctggcctgcttgtggaaaaccaccacaaatccacttggaaaactgttta
+15818124/1
@@@DDBDFFHGDDHIGBFEHIIGHIIIIDFHECACBF?BBEHGIEEFFGG
@10780268/1
gttttattaaagttggatcattagcagaaatcctcattctttcaaaaaaa
+10780268/1
CBCFFFFFHHHHHJJJIJJJJJJJJJJJJIJJJJJJJJJJJJJJJJJJJJ
@15819213/1
caggcatgggtcactattaaagttgatttgtcttatagacttgacaattt
+15819213/1
CCCFFFFFHHHHGJJJJJJJIJIJJJJIJJIIIJJJJJIIJJJIJJJJJJ
@15320831/1
gcttggattgcctcctgcggaccattagttgaagtcccagccctcagata
+15320831/1
@@@DFFDEHHHDHIIIIIGG@GFGGHIIIHFFHIDDGHGEIGIGGIDEIH
@8736833/1
ctccaattgcattccctttcacactagggacatgagg
+8736833/1
@@CDDDDDHFBD?FEBGDDE@DEHIDE?@;EFFGGFC
@9252605/1
ggaacaagaatgctgttaatgcctccaagcttaacattgattttaaggca
+9252605/1
CCCFFFFFGHHHGJJHIJJJJJJJJJJJJJJJJJJIJJJJJJJJJJIJJJ
@8227487/1
cttcattgtaacttggcccgcaacaattgtacacaactccataggaagcg
+8227487/1
CCCFFFFFHHHHHJJJJJJJJJJJJJJJJJJJIJJJJJJJJIJJJJJJJI
@9776367/1
gttgttgctgaggctgctgtggtctctgctgttgctgttgttgctgaggc
+9776367/1
@@@FDDDEHHDFFIIDHICHIICHHGH9???:EFDFECB:0BBGBHDFH@
@12795952/1
gtgtaatcactgctgaggcttgaacaagcccttctgatagcctgcaattc
+12795952/1
@BCFFFFFHHHHHJJJJJJJJJJJJJIIIJJJJJJJJJJJJJJJJJJJJG
@12796067/1
cttttgggcggtaccatggtataactatcttattgagataattatctttt
+12796067/1
CCCFFFFFHHHHHJJJJJJHIJJJJJJJJJJJJJJIJIJIIJJIJJJJJJ
@11292029/1
ggcgtttctgtaccactataaatgtaatcggtggtgtgtaatcactgctg
+11292029/1
CCCFFFFFHHHGHJJIJIHIJIIJEJHIJJJHIJGGDGIJJJIIJIJJJJ
@12300913/1
aacagcagcagcaacaacagcagagaccacagcagcctcagcaacagcag
+12300913/1
@@@DAFFDHAHHFIJIJJJECHIJJJIGGGIIJIIIIJIIIIIIJGGHII
@15324168/1
cctattaatgctttaaacattaactagttgcacttttcacatacaacaaa
+15324168/1
CCCFFFFFHHHHHJJIJJIJGIJJJIJJJJJJJJJJJJJJIJJIJJJJIJ
@15324858/1
gtttactaatgcagatcttaaatctgttaatgctccagggctatgtgcac
+15324858/1
@@@DDDDABFHHDE?BCEECD?HHGIHIIIAHEBHGGCFG@GEDGBDHDE
@14314549/1
caggagctgcgacaccatctgatgcctggtgcggaggctaccttgccgta
+14314549/1
@CCFDBDFHFDFHIIIJJGIGGICCDFFHCGFGGIIGDGIGJIHGGD8:A
@13799820/1
atgacattcatctataactaatagattgacacgagacaacgtgatataac
+13799820/1
CCCFFFFFGHHHHJJJJJJJJJJJEIGIIJJJJIIEH>GGHGHHEIIJII
@11811431/1
ggaggactgtcagatggttttggagaattatcaaagagaattattgaatt
+11811431/1
CCCFFFDFHHHGHIJJJHIJJJJJJJJJJJJGJJJJJJJIJJJJJJJJJJ
@12301558/1
gtggttcttgcctttgcagctgttgtggtggttgttgcctctgttgctgc
+12301558/1
@@@BBADFHFFFAEGHGIDHIIEEHFGID;@?D;C=;DEHIDBHGEIIII
@12303397/1
gcttgatactccctgggtttaaaatcttcaataacattactcatttctga
+12303397/1
CCCFFFFFHHHHHJJJJGHIJJJJJJJJJIIHIJIIJIIIEGIIJGIJII
@12303619/1
cagaagcttcagctaaacgctttcctttaaagtaaacagcaacagtatat
+12303619/1
CCCFFFFDFHHHHJJIJICGIJJHHJIJIJJJFHJJIJJJJIGIJBGIJJ
@14805751/1
ttcataaacaactttcaaatccttaatatacgcaacaaagctttcacgtt
+14805751/1
CCCFFFFFHHGHHJJJJJJJJJJJJJJJJJJJJJJJJJJJJJJIJJIJHI
@12798432/1
gctgaactctaacagtagcagcatatcgactaggatgagcatccatggaa
+12798432/1
CCCFFFFFHHHHHJJJJJJJJJJJJJJJJJJIJJJJJJJJIJJJJJJJII
@13800846/1
cttccaaaaaaatacagcaagtctggtaaatttatcgcaaggtaatgtaa
+13800846/1
CCCFFFFFHHHHHFIIJFIGHCFIHICDHGJJJJJIJJJJJJFHIJJHGI
@14316621/1
caggtaccggtctttctcgataatcaagtgttggtgcattcataattcgg
+14316621/1
BBCFDEFFHHHHHJJJJJJJJJJJJJJIFGHIJJHHIIJJJJJJJJJJJJ
@12305842/1
tggtagatgaggatactttaatctaatattatattgactaacaaaatatc
+12305842/1
BCCDDFFFHHHHHJJJJJJJJJJJJJJIJJJJJJJJJJJJJJJJJJJJJI
@12799395/1
aattttggcagtatgcaaatattgtggaccatcactttttacatttaaag
+12799395/1
CCCFFFFFHHHHHJJJJIIIIIJIHHIIJJJJJJJJJIJJJJJJJJJJJJ
@15328880/1
gggttcatgagttccactttcacaatcaattaattggtaacatggtaaaa
+15328880/1
@@@DDFFFHHHHHIJJJJJJJIIIJJJIJJJIJJJJIHIJIJJJJIJJGH
@8234708/1
gcttggattgcctcctgcggaccattagttgaagttccagccctcagata
+8234708/1
CCCFFDFFHHGHHJJJIJJJJJJJJJJJHIJIJIHIJJJJJGIBHIIGGH
@11297785/1
ctcagtttcacttaaatcttgaaagatattatcacagattgcccttatct
+11297785/1
C@CFFFFFHHGHHJJJJIJJIEHHJJEHJJIIJJIJJIFIGGHIJIJJJI
@8235410/1
gcccatcattcgctcctcgactgccccgatgttggagcctatgctatccg
+8235410/1
CCCFFFFFHHHHHJJJJJJIJJJJJJJJHJJJJJJJJJIJJJJJJJJJJJ
@9778928/1
ctcatcaagagcacggcgatactgcaaacaagggatagcactcaagggca
+9778928/1
CCCFFFFFHHGHFHIGHIJIJIHIJJJJIJHIIJIIGIBHEHIIGIJJIG
@8235862/1
gtaatattttgataacgtggatgtagataggctggcctgcttgtggaaaa
+8235862/1
@?@FFDFDHHFFFGHFGEGGEDDHGJCHCGGGHHIGHGHHGHHIGG@DFH
@11298302/1
agatggtagaatggtaaatcagattgatcatgttttaatcagtaggtgac
+11298302/1
@B@FFFDDHHHHHJHJJJJJJJHJJJIJJJJ4CHIJJJJJJJJJJJFHII
@9779234/1
cagggaattctaagagggtacacaattcaggcactaatgtctcttcaaaa
+9779234/1
?@@=ABBDBDHHBHGEHIAEGGHIGGIIIGIDGGGDH@G?@FHGIIIIEC
@12306244/1
atcgtcttgaacttcatttccaacaggtagtaagtgatcattaagttcgc
+12306244/1
@CCFDFFFGHHHHJJJJJJJJIJJJJJFHHIIJJGHIJJJJJJJIIIIJF
@14808474/1
gtggaccagcttgtgcttgtcttccacccttttttttgttcctttttgaa
+14808474/1
B@BFFFDFGHGHHHIJJIJIJIJIJGIJJJJJIIIJIIGHGIJJIJJIGH
@9780342/1
ctcttgttttgcttctttttttgacctacccttgccgatagcaataaggc
+9780342/1
@@@DDD:DFFB???ECBCIBGBHIEDBE>DEFFFGEAHH::=CFGC@8C@
@11814437/1
cttcagcctcatgttataacattatgcagttcattacctaagatatttgt
+11814437/1
CCCFFFFFHHHHHJJJJJJJJJJJJJJJJIJJJJIJJJJJJJJJGIJIJI
@12801319/1
gcagggaattctaagagggtacacaattcaggcactaatgtctcttcaaa
+12801319/1
C@@FFFFFHHHGHJIJIBIAFGGGG<AFHGGCGEHIJJIIFGDDHHHIGG
@9780773/1
gttcgtctcacccatgttaaattttttcagaatcatgtgattttttttcc
+9780773/1
@@@DDFFFHFDFHIIBFGHGAHIIGIGIIEICFEH@GHHFHDDFGEHIF@
@15333272/1
ttttgaaattttttaataattggaacaattctatcacctttgaagttgaa
+15333272/1
CCCFFFFFHHHHHJJJJJJJJJJJJJJJJGIIJJIIJJJJJJJJJGHIJI
@9257008/1
ccgtgatctaatatttgagcagaaggtgctggtgcatgtaatactttgta
+9257008/1
@@@DDDFFDHHHHIIIG@HDCGGBHGCFHIIIHGCCHGGCEFGIFHID:?
@15826241/1
gtgtagaggtgcaggctggccatgttgaatagcttgctgtggtggtacag
+15826241/1
@BCDDFFFGCDDFHIJIJIJIGIJIJICGHFGGHIJJJBFGEGHI?FHII
@10787716/1
cctaagatatttgttatgatctccggccaagatcagccgtgtttggt
+10787716/1
CCCFFFFFHHHHHJJJJJJJJJJJJJJJJJJJJJJJJJJGHHIJJJJ
@14319745/1
ctgtacttgaggctgagatgaaggtggtctgctgggttgctggtcaccgg
+14319745/1
CCCFFFFFHHHHGJJGIGIGIIJJJIJHJJJJJJJJIJJJJJJHIJJJJJ
@13313521/1
ctgctgctgctgcggctgttgttgcctctgctgctgctgctgctgaggcg
+13313521/1
CCCFFFFFHHHHHJJJJJIIJGIIJJJJIJJJJJJJJJJIIJIIIGIJJJ
@12801702/1
attacttcttctcgaggtggctgcagtttccatatcatattatacctgaa
+12801702/1
CCCFFFFFHHGHHGIJIJBEHGHGIGFGICGGIIHIEIGGIIGGGHCHCA
@15827375/1
gtcctgttggtccattaatataaaatggttcaacttctttggtgtac
+15827375/1
CCCFFFFFHHFHHIJJJJJJJJJJJJJJJJJJJJJJJJJJJIHIJJJ
@8745003/1
gccacattccattccatgatttattaaacccgatgctagctttcttaa
+8745003/1
@?;BDDDDFDDBFFGH9?E<?FHCI:EC??;FF@EA:?B@>GGG<BE?
@12802391/1
gctgttgttgcctctgctgctgctggggctgttgttgccactgctgctgc
+12802391/1
;@@ADBBAD?FFHFBGAGDHGHCBG>E:<?C?D:?:?9BG@HC>@<FD@?
@11302610/1
cttccgttccaccctttctgctgcgatctttgccatagcatagttcctgc
+11302610/1
CCCFFFDFHHHHHJJJJJJJJJJJJJJJJJJJJJIJIIJJJIJHIJJJJI
@13805861/1
aggaagttggtgtagaggtgcaggctggccatgttgaatagcttgctgtg
+13805861/1
@@@DDFDDHHDFFGIIJJHIIJJIJJJJJJGIJJIJIJJCHIJJJGIJHI
@13805898/1
gtgctagattatcccttctgaagacaggactaggtgctgcaatgaccatc
+13805898/1
CBCFFFFFHHHHHJJJJJJJJJJJJJJJJJJJJJEHIJJJJJJJJJJJJJ
@13315784/1
caggaacttcccagtcatcaggaataaagtcattaaccttcaaaattttt
+13315784/1
CCCFFFFFHHHHHJGHJJIJJIIIJJJJJJJJJJIIJJJJJIJJIIIHJJ
@15828407/1
cttttttccaaattgcctctccattcaattgaagaagcaatttcttcgca
+15828407/1
@<@DDDFF<??>?9FBGHCBH@BCH@@HGD?EGHIB;9C?DBFGDF?0??
@8745467/1
gacagtcttcaagcactgagttagaataccaacctgaatttcagcaattt
+8745467/1
???ADDD?DCFFHEHIII:CFFFHIIBFHIGII??EH@DFBHFG<B;DFG
@10789152/1
ggctgttgttgcctctgctgctgctgctgctgaggcggttgttgccactg
+10789152/1
CCCFFFFFHGHHHJJJJJJJJJJIJJJJJJJJHJJJJJ@GHBHIGIIJGI
@10281465/1
ggcttgtctaacttgaccaacggtaaaagcaggaggttgttgca
+10281465/1
?7;BD<D>?DD8ACEEEE33CFEEFDE9:;EC>D;0?;?DD248
@10789522/1
gctgtcaactcatgttgcaaaacat
+10789522/1
8=?DBBDB?DDADBEEB4:<3:A3<
@13316654/1
cttctttctgtatcaactgcagcctcttttaccattgtacgagtttgagc
+13316654/1
CCCFFFFFHHHHHJJJJJJJJJJJJJJJJJJJJJJJJJJJJIIHIJJGII
@10790225/1
aaaattaattaaaagttaataatacaaataaataaacagaaacaggagct
+10790225/1
@<?D?DD?FFDDFEGEFEDHIIIFFHHAHGHAHABHGGGGGGHGIGGBBG
@14814343/1
gctccaattgcattccctttcacactagggacatgaggtgaaattattgg
+14814343/1
?<?DBDDDHHFF?CFHDGHGI<IGBB;F@D;CC@GEHI:??9BFGEGFEG
@15336447/1
ggtggttgttgcctctgttgctgctgaggctgttgttgccactgctgctg
+15336447/1
BB=DDDDFFHHHHJIJIJIIJJJJIJGIJJJIJJJJIJIJJJJJJJJJJJ
@14814587/1
cactcatcaagaacttggtaaactcttagatcttcattttgttgccttaa
+14814587/1
CCCFFFFFHHHHHJJJJJIIJJJJJJJJJIJJJJJJJJJJJIJJJJJJJJ
@11304452/1
gccaataattgttctttcatgatactctcaagatccctgattacttcttc
+11304452/1
CC@FFFFFHHFHHGHJJJJIJJJIJJGHIJJIGEHIJJIIJFHGIGHIJI
@10792427/1
gtcactttatatgttcttttaacactctttgatggaatttcataaacaac
+10792427/1
CCCFFFFFHHHHHIJJJJJJJJJJJJJJJJJJJJJJJJJJJJJJJJJJJJ
@13317067/1
cataaggtctcatttgaaaacgtggatctccaaggtctccttgaacaaat
+13317067/1
CCCFFFFDHHHGHJJJIIJJJJHJJIIJEIJIJIJFHGIIJJIIGIJJIJ
@9786950/1
ctgttgttgctgaggctgctgtggtctctgctgttgttgttg
+9786950/1
?@@;;:A=DF<?FFFE@GE:<CFEF9CBGFAFG9CDB@?9?D
@12806609/1
ggcaatgtgacctcaagttccatcctatcattgccaattggtagtggatc
+12806609/1
CCCFFFFFHHHHHJJJJJJJJJJJJJJJJJJJJJJJJJJJJIIJHIJIIJ
@13809232/1
aagtcccagccctcagataatcccatatcatggagaca
+13809232/1
11?=4A;B>FF;FEFE@:BHEB@G9FCHAHHFIEIFE;
@8241669/1
ccatttgattcgtcctttgtttttactcctttttcaaaaccttcttccag
+8241669/1
CCCFFFFBHHHHFHGHHJJJJJJIJJJHHIIIJJJJIGIGGHIJJJJIIG
@14324298/1
ccttgactatgtttgatgacatatcaataacattctcctcaaccttttgt
+14324298/1
@@@FDDFFHDHFHFHIEEFHGGBFEIGIAEFEHIGIHGGEEHIIJIJJIG
@11307741/1
ctaaaatattgttcaagttcacgaggagtattcttggaaacaattttata
+11307741/1
CC@FFFFDHGHHHIIGIIIGIGHEHIHGFDHIBGIIGIJIIGHIJJJGIE
@13811111/1
ggccaatagctgtgggttatatggtgattgatgccattcaactttgcatt
+13811111/1
C@@FDBDFFDFDHFGIDEGHEGGH<AFGFGI<FCBGGEIIGHGDGGGGGE
@12314697/1
agctcttgcagcattgacactggcgttttggtgggcatggcctgcagctc
+12314697/1
@@@FFFFBAHDFDBEGGGHIFCHHHHGIIIIFHGIIIFBG@BFHDFB@F@
@9262593/1
gccctcttcattttcggtttcgtaggcaggtggaggccatcgcctggtca
+9262593/1
CCCFFFFFHFHHHIIJJFHIIJHIJJJFIJFFHIIJIJJGIIIJIII@CF
@11309597/1
gccattcaactttgcattaactttctgtagtatgtttacaaatgttgcag
+11309597/1
@CCFFFFFHHHGHJIGIJCHIIIJGGJHIJHIIJIIGIJJJJJIFGIIJH
@14326225/1
ggagtcaagcgggtgaaagtatcacttggaagtttagcacagtatctgtt
+14326225/1
BCCFDFFFHHHHHHIJJJJGIJJJJJJJJJJJHIJJJJJJJJHJJJJJIJ
@11821827/1
gataagaactatttctttaagaatattttggatttcattgatagtatctg
+11821827/1
@@@DDFADDHHGGGFHIIJIIIJIIIIIIJJCGHJJIJIIGIIGDGFHII
@15833238/1
cctttgcagctgttgtggtggttgttgcctctgttgctgctgaggctgtt
+15833238/1
?@;D;4ADFBFFFEGHIIACFEGGHCGHCCFGGCGHIGEHIG4BBFHIGG
@15833243/1
ccatgacgatagctttattctcattaaggaattccggtttctcaaaacat
+15833243/1
CCCFFFFFHHHHFJJJJJJIJJIHJGIIJGJIJJJIJGGIIJGIJJJJIJ
@8242933/1
gttgccactgctgctgctgcggctgttgttgcctctgctgctgctggggc
+8242933/1
CCCFFFFFHHHHHJJJJJJJJJJJJHIJIJJJJJJIIIJIJGJIJJJJJI
@8242980/1
gctgctgctgctgttgttgttgttgaccccatggttgtcgaggaggtccc
+8242980/1
CCCFFFFFHHHHHHJJHIJHJJIJJJJJJJJJJJIJJJJJJJJIJJCHIJ
@9789934/1
ctccgatcgcattccctttcacactagggacatgaggtgaaattattggt
+9789934/1
CCCFFFDFGHHHHJJJIJJJJJJJJIJJJHIJJIJJJFG@GHIADGIIJF
@12810078/1
ctttgatgctgctcaatttaccttcatccttgttttcaaagttgataaat
+12810078/1
CCCFFFFFHHHHHJJJJJJJJJJJJJJJJJJJIJJJJIJJJHIJJJJJJI
@9264436/1
gtgctgtaccttgtatactagcatgactgactagatagaagtctaattca
+9264436/1
@@BFFFFFHHHHHGHJIJFHJIJJJIIJJIIJJIIJIJJJJHHIJJJJJI
@9265288/1
gcctcatgttataacattatgcagttcattacctaagatatttgt
+9265288/1
;??BBDB>DF:CBEFFEHGC@FBIEACGCHGH>?C<99C@FEHGC
@13319943/1
cttatacctagtgcttctgtaaaacgccaataattgttctttcatgatac
+13319943/1
@@@?DDBDFHDHHIIGIGIHCHICHGGIDHEHIBFHEBBGCHDCGHGBHH
@15834874/1
gtttccttatcagtaatctcgaatctattatctcttggacaagttgttat
+15834874/1
CBCFFFFFHHHHHHIJJJJJJJJJJJJJJJJJJJJJJJJJJJJHJJJJJJ
@10794927/1
ataagattacaattcttaacattttttctttaaacaaagaacattggatt
+10794927/1
CCCFFFFFHHHHHJJJJJJJJJJJJJJJJJJJJJJJJJJJIIIIJJJJIJ
@8246181/1
ggtaagacaacaatcacaagttttacttcttctttaagacactgactaaa
+8246181/1
BCBBDFFFHGHHGJJJJJIJFHIJIIIJJJJJJJJJJJIIIJJJJJIJIJ
@10796033/1
cctaacaggaggtgcactggttacaggagatactggttgttgttgaggtg
+10796033/1
CCCFFFFFHHHHCFHIIJJJHJIJJJJHIGIJIJJJGIJIJJJJJHIJ?F
@13813268/1
taacttttggtggctttattatattactcctaattgaagagccttttccc
+13813268/1
CCCFFFFFHHHHHJJJJJJJJJJIJJJIJJJIIJJIJJIJJJJJJJJIJG
@11822175/1
gtaaagttttgcctataagaacaatgagtgagagcttgcaagaggtaact
+11822175/1
CBCFFFDFHHHHHJJJJJJJJJJJJJJIIJJJJJJJJJJJJJJJJFGIJJ
@10796344/1
ggagaggcaactcaggataactatagaggttcttctttccatcaaaggca
+10796344/1
@C@FFFFFHHHHHJJJIGIIJJJJIJJJJCEFGIIIJIIJIJJJJIJJJH
@12316118/1
agcaacaacagcaacagcagagaccacagcagcctcaacaacagcagtgg
+12316118/1
<?8BDDDD?DFFF9CFI;C<?FE>@ECDF=FFD;DF<D?DDF8?@B;B3;
@14818648/1
ctccatactccttgtcttacaggtaccggtctttctcgataatcaagtgt
+14818648/1
@@CDBEBFFHFDFIIEHH@@DHB:C?EE:?EGHHIIID>?;BFB9DH9BB
@8750677/1
tcatcaactgagaggccaaactccttcaggcatgggtcactattaaagtt
+8750677/1
CCCFFFFFHHHHHIJJJJJJJJGIJIIIGIJJIJII9BGHGIJJJJGIBF
@11314592/1
cttcagtaaataacaaagaatggaaggccaaaatttgt
+11314592/1
CCCFFFFFHHHHHJJJJJJJJJJJJJJJJJJJJJJJJG
@14329739/1
gcacctcacacctggcactaaactgtaaagggcttcactgcaaaagtttg
+14329739/1
@@@FFFFFHHHHHJHIJJJJJJJJJJHIIIIJJEGIGIGHIJJIJJBDFG
@10799492/1
cttatacctagtgcttctgtaaaacgccaataattgttctttcatgatac
+10799492/1
CCCFFFFFHHHHHJJJJJJJJJJJJJJJJJJJIJJJHIJJJJJJJJJJJJ
@11316367/1
ggcccattgttagttgtgaccctattttacgatatattttttatcaaatg
+11316367/1
@?@DABDDDHHHHIIHBF>FIGBFFHCHF@CG=GGGHHIIIGGEGGGGGH
@8249801/1
gccaataattgttctttcatgatactctcaagatccctgattacttcttc
+8249801/1
CCCFFFFFHHHHHJJJJJJJIJGBHHIJJIGHFIIJJJJHGHHGIIGHGJ
@12318902/1
cagtatttagagactttccactatctaaataaatagctgcagctaatgat
+12318902/1
CCCFFFFFHHHHGJJJJJJJJJJJJJJJIJJJIJJJJJJJJIJJJIJJJJ
@11317359/1
gtttttccagagccagtaggtaaaaagattattgtattttcttttagaac
+11317359/1
@@?DDDEFFHAFHIIGIGGIDDGHGCEGIGJJIJ:?FF?GHIGJJJ;GH4
@8250567/1
gttgccttaaaacaatgtcaagagcttggattgcctcctgcggaccatta
+8250567/1
CCCFFFFFHGHHHJJJJIJJJJJJIJIJJJJJGJJJJJJGIJIJJJIJJJ
@10290633/1
ctcgaatctattatctcttggacaagttgttatattagtcactttatatg
+10290633/1
BBCFFFFFHHHHHJJIIJJGIIJJJJJJJJJIJIJJJJHHIJJJJGJIIJ
@9271202/1
ctgggtttaaaatcttcaataacattactcatttctgataggttctgcaa
+9271202/1
CCCFFDDDFHHHHIJJJIIIEIHHIJJJIJIJIIJJJJJIIJFHIJJJJI
@10292202/1
cgtatttacagaagcaaggttggcctattattggcattccagcatcatta
+10292202/1
BCBFFFFFHHHHHJJJJJJHIJIJJJJJJJJJJJJJJJJJJJJJJJJJJJ
@9271521/1
ggcctgcttgtggaaaaccaccacaaatccacttggaaaactgtttatca
+9271521/1
CCCFFFFFDHHHHJJJJJJJGIJJJJJJJJIJJIJJJIJJJIJJJJJJJI
@12818581/1
gttggttgttttttaagtgcatgttgaacatattcatgcaaaatgcaaat
+12818581/1
CCCFFFFFFHHHHJJJJHIJJJJJJJJJJJJJJJJJJJJJJJJJJJJJJJ
@13324080/1
ctgcatctgtatatgccctagcacggaaagcagcgagatg
+13324080/1
8?@??D;;C2=DFEAF@;E;F>ED@EEBG9DEH<D<661?
@12819674/1
ctttaaaatcaagatcaactaattctaatatttctttaaatagaaactcg
+12819674/1
@@@DDDADHHD?8@B@BHIGG@GHI@H:BAFFHEFGIGEGHFADDHIH>F
@9795979/1
caccacactcctcaaggtacacccctataagggcttcgatagaatctgca
+9795979/1
CCCFFFFFHHHHHJJJJHHHHIJJJJJJJJJJJJJJJJJJJJJJJJJJJJ
@15342908/1
gtcgaaatacaaggcaggaaatggtgaactgcctttcatgaggaaggccc
+15342908/1
@@?BDDDDDBDD>?GB??:C?<<F<FBFEED?CG@DGB?G9GB>DGDF@F
@13819130/1
tctagcattagaagtttcttctccagctaaggctgtatcatcaacttcta
+13819130/1
@@CFADAEHHFFFIIGIJIIIIGGHHIJIGGIJFEFGIIJJJJJGIGGIJ
@10806175/1
ggtaggacgtgctgtaccttgtatactagcatgactgactagatagaagt
+10806175/1
CCBFFFFFGFFGHJHIJJIIJGIJJJJIJJJJIJJIJEIJJJGIIIJJJH
@15839382/1
tgctgttgctgaggctgctgtggtctctgctgttgttgctgctgctgttg
+15839382/1
@<@DDDDBFHFDHIGEGIBH?FG?F@<<AFCF?BF?CFH>BFAFF@FF<D
@10806424/1
catcaactgagaggccaaactccttcaggcatgggtcactattaaagttg
+10806424/1
CCCFFFFFHHHHHJJJJJJJJJJJJJJJJJIJJJJGHIJJIJE<GIJHHI
@13820168/1
gttgcggttaaaccaagaacatgtggcctatcctctggaggaattccttt
+13820168/1
@8?DDDDDHFBDFGG=CGIHIE@?C<FHIFDFAFH@DA4?DG@F9?FHII
@11829539/1
gcaccttcaacaccacactcctcaaggtacacccctataagggcttcgat
+11829539/1
@@@FFFFFHHHHHIIJJJJJJJJJJJIFHIIJJJJJIJJJJJJIJJJJJJ
@12820801/1
ccttggctatgtttgatgacatatcaataacattctcctcaaccttttgt
+12820801/1
C@CFFFFFHHHHHJIIGIJJJJIJJJJJJJJJJJJJJJJJJJJJJJJJIH
@14336818/1
attagtttccacaacaatttctcttcctttttttggatctgaagggcggt
+14336818/1
CCCFFFFFHHHHHJJJGIJJJJJJJJJJJJJJJJJJJJJJJJJJJJJJHE
@14823531/1
gtcggcagctgggaatcctttgtgagccacatcaatgttaaggaatggtt
+14823531/1
@?@DDD@DFAFDHBGEEHGIIIIICEHIGGGEHGIIHGHFHIIIHDHC9?
@9274191/1
gctcaatttaccttcatccttgttttcaaagttgataaataatattaatg
+9274191/1
CCCFFFFFHHHHHJJJIJJJJJIIJIJJIJJIJJJJJJJJJIJJJJJJJJ
@14824441/1
ccctgttgttccattgcttgaggtctggtaattggagcggcttgt
+14824441/1
CCCFFFFFHHHHHIJJJJJJIIJGHJJJFHGJJJJJJJJJJJJ09
@15840871/1
cacaaatccacttggaaaactgtttatcatagatccgacgacacttttta
+15840871/1
CCCFFFFFHHHHHJJJJJJJJJGJJJJJJJJJJJJJJJJJJJJJJJJJJJ
@15841560/1
ggaacgttgatctggtctggagctggatgagtgacatcagcgccaacaac
+15841560/1
CCCFFFFFHHHHHJJHIJJJJJJJGJJJJJJIJJJJJJJJJJJJJJJJJJ
@12321225/1
ggagctggttgtgcgaaggattttccaaccatagaagctgtgtccctatg
+12321225/1
CCCFFFFFHHHHHJIIIJJJIJJJJJIJJJJJIJJJJJJJJIJIJJIEHI
@11318778/1
gcatctctgcccagccacaatgttacaaacctctagaggtagatatgtgt
+11318778/1
CCCFFFFFHHHHHJIJJJJJJJIJJJJJJJJJJJJJIIJCGHJJJJJIIG
@10298425/1
ggctgcgtggtattttgaatctgaataccatactttttgagg
+10298425/1
????DDA88?22AEADEBEFECCACBF?BEEAED@?DEDDCB
@12822236/1
ctatctaaataaatagctgcagctaatgattcaaataagtctccaaggac
+12822236/1
@@@DFFFFFHABFHGGIIDGHGCA:EHGIGCHH<CEFFA?<@C?GFGH9G
@11831253/1
ctttgccaaatacttcaactgtgactctaactcttcttccatccgctagt
+11831253/1
CCCFFFFFHHHHGIJIJHJIJEHEHJIJGHIJJJJGIJGIJJJIJJJIJF
@11831285/1
ccaacagtaagacatggtagatgaggatactttaatctaatattatattg
+11831285/1
CCCFFFFDHHHGHIJJGIIJEIIGJJHGIIIJJIJJIJJJJIIIGIIIJG
@9275180/1
caggtttttgaaaaaattttggccaatagctgtgggttatatggtgattg
+9275180/1
BCCFDEFFHHHHHJJJJJJJJJJJJJJJJJJJHIJJGGHIIJJIHIGGIG
@14338012/1
gtcagttttaatgcttccaacacgttgaactaaacttggatcagtagtgg
+14338012/1
CCCFFFFFHHHHHJJJJJJJJJJJIJJIGIJJJJJJJJJJJJIJIJJIIJ
@15842439/1
atgttttatagaagcttccaggaaaaccagattttggattgaggtgataa
+15842439/1
@CCFFFFFHHHHHJJJJJJJJJJJJJJJJJIJJJJJJHJJJIJJGHIJJJ
@15347058/1
gcctttgttgctgctgtggtggttcttgcctttgcagctgttgtggtggt
+15347058/1
C@CFDDFDBDHBHE@DBEHGGG<AC@<BEEGGGHGGEG@HBDG;DH9DF?
@9276003/1
cttccaaaaaaatacagcaagtctggtaaattatcgcaaggtaatgtaaa
+9276003/1
@@@FF?DDHHGDHIGCHIDGGDFGGG?F>GGGHHI?AGHGE?BFGIH@FG
@9799760/1
gtgtaatcactgctgaggcttgaacaagcccttctgatagcctgcaattc
+9799760/1
CCCFFFFFHHHHHJJJJJJJJJIJJJJJJJJJJJJJIJJIJJIIIJJJJI
@12323090/1
ctctatttcattgtgcattaatctatagaaaattttccagacagtattta
+12323090/1
CCCFFFFFHHHHHHJJJJJJJJJJJJJJJJJJJJJJJJJJJJJJIJJJJJ
@8255648/1
ccggtctttctcgataatcaagtgttggtgcattcataattcgggcctta
+8255648/1
CCCFDFFFHHHHHJJJJJJJJJHHHIJJGHG?EGHIJIDHIJJJJJJJJJ
@9800486/1
acccgatgctagctttcttaaatctggttctctaatcatctgattagtag
+9800486/1
@CCDFDDFFBFFDGGEHGHIGHIHHI?CBHHIHIJGDGGIGHHHGIIDDH
@15844023/1
ggagtattcttggaaacaattttataattattggatatattcatgccaca
+15844023/1
@@CFDDEFGHHBHFHHIIIJJJJJJJJIJIHGGICHJHIIHGHFEGIHCF
@15844210/1
ggatgcataagtcattcctctatcaggtaagacaacaatcacaagtttta
+15844210/1
CCCFFFFFHHHHHJJJJJJJJJJJJJJHHJJJJJJJJJJJJJJJJHIJJJ
@13825685/1
aagaaatctaagattgcatcaccgaggaattccagcctttgatagcaatc
+13825685/1
@C@FFFFFGHHHDGHFIGIEGGHHGIJJIHIGGIGIGHIJIGGGHGICHI
@13826733/1
tcacactgttcctggctgagagtaattcgtcgcgcattctgttgtatatt
+13826733/1
@@@DDBDFHHHGGJJJJJIIIJFEGHIGIHGIJIIFHIGIIGIIHGGAGH
@10811002/1
gctgttgtggtctctgctgttgctgaggctgctgtggtctctgctgttgt
+10811002/1
CCCFFFFDHHHHFGFHIB@HIIGHIHEHHGIIIIFHHFGEGHGHGBHIE?
@14339240/1
gctcaatttaccttcatccttgttttcaaagttgataaataatattaatg
+14339240/1
@?@DBDFDHAHAHIIGGGGIEFEHIEHGI<CHGHEHIGIIIGHIIHIIID
@12824525/1
cattaaccttcaaaatttttccgaggtttaaattttttccgctgtagtac
+12824525/1
CCCFFFFFHHHHHJJJJJJJJJJJJJIIIJJJJJJJJJJJJJJJIJJHII
@10302667/1
cagtaatctcgaatctattatctcttggacaagttgttatattagtcact
+10302667/1
@CCFFFFFHHHHHJJJJJJJJJJJJJJJJJIIIHHIHIJJJJJJJJJJJJ
@14340026/1
gccaacagtaagacatggtagatgaggatactttaatctaatattatatt
+14340026/1
CCCFFFFFFHDHHHHIJIEEHGHIJJJBHIJJJJJJJJJJIJIIGGIJIJ
@12824834/1
ctgaatccttagaattcaaaaattcaaacttaaattcgtagcctaattga
+12824834/1
CCCFFFDDHHHHHIJJJJIJJJJJJJJGIIJIJJJJJJHGJIJJJIJGJI
@14340119/1
gtttttgtgtaagtcatgaaaaagatgataaagaattttagcagtgaatc
+14340119/1
CCCFFFFFHHHHHHJJIJHJJJIIGIIIIJJJJJIIJJJJJJIJJJIHIF
@14340302/1
gggaggtggacctctttgtgcccatggagtttgacctctaggaccagttt
+14340302/1
@@@DDDBB:BFFFGHGIIHIGHECHHIG@?9EHCGEHIDGBGAHGGIDFH
@9276364/1
gcttgaggcttatacctagtgcttctgtaaaacgccaataattgttcttt
+9276364/1
CCCFFFDFHHGGHIJIJGGIIIJJJJIJJIJJJJJIJGHIIJJGGIIGGJ
@9801746/1
gtggttgttgcctctgttgctgctgaggctgttgttgccactgctgctgc
+9801746/1
@@@FDBDFHGGGHJHGCGHHEGGEHIGGGEHEHHFGGIJJJEBGBFGD@F
@14341813/1
gccactgctgttgttgaggctgctgtggtctctgctgttgctgttgttgc
+14341813/1
CCCFFFFFHHHGHHIIIIJJJIJJJHIJHIJJJGJJIJJJIIIHIIHIIF
@15845197/1
gcctgaacacattgggtcgccatacctaaaaccgtatctccaaccctctt
+15845197/1
@CCFFFFFHHHHHJJJGGJJJJJJJJJJJJJJJJHJJJJJJJJJJJJJJJ
@14827051/1
gctctaacttcaattaatttctgatttttattaacaatagattggttgta
+14827051/1
CCCFFFFFHHGHHJJJJJJJJJJIJJJJJHIIJJIJIHHIEHGIIIJJJJ
@13328860/1
gttttccttcatgtatattttcatgagtacaatagaggtaagtagttata
+13328860/1
@@@DDD?DHHDHHCFH@CIACFBF?ABHGHEGHHHGHH:?CC?FHIHIFC
@15846016/1
gttgttgttgaggtggtagttgagtttggtgggtaggggttgtttcccta
+15846016/1
@@@FFFFEHHGHHAEHFHIIIJIJEGIIJ?EHI?DGIGI@FHGIJIIJII
@15846859/1
caggaacttcccagtcatcaggaataaagtcattaaccttcaaaattttt
+15846859/1
CC@FDFFFHHHHHGCFEGIJJJJJIJJIJHHFGIJJJJIJJJJJJJJIJJ
@13830057/1
aatgcctcagagctaccttggcagctgctaattttgcttggtgtttgttt
+13830057/1
1=1=BDDDAFFFFI<DFFCHDE<FFFFCF9FGF@F@BGAC@0:?6BF90?
@9802633/1
ctttattctcattaaggaattccggtttctcaaaacatggtgctggatga
+9802633/1
;@@FFD?DHDDAF@HHGEFCEDH@EHIGGG@?EEHGGEHAD9DFFHDHII
@15350318/1
gataagaactatttctttaagaatattttggatttcattgatagtatctg
+15350318/1
CCCFFFFFHHHHHJJJJJJJJJJJJJJJJJJGIJJJJJJJHIJJHIIJJJ
@14342841/1
gttgcggttaaaccaagaacatgtggcctatcctctggaggaattccttt
+14342841/1
CCCFFFFFHHHHHJJJJJJJJJJJJJJJJJJJJJJJJJJJIIJJJIJIJJ
@15351813/1
aatgcattgtaggccgcacatgtttgtgcttctgaagaggacatccccgt
+15351813/1
@?@?BDDEFCFDA?DGEGIICHCCHCGGEHIIIIIICGHECHIG?BFHH<
@9804315/1
cgactgatgatttgaggttcttgtggaattgtgacactttgatgttgtaa
+9804315/1
CCCFFDDFHHHHGJIJJGHGJJJIIJGHIJJGIHJJJJJJIEIJGHFIIJ
@14343850/1
tcccaatcaattatgatactgtctccttcaacaatcgtcggtacaatgta
+14343850/1
CCCFFFFFHHHHHJJJJJJJJJJJJJJJJJJJJJJJJIJJJGIIIJJJHI
@15847503/1
gtcttgcacgacctttggattgaatataagaccttgttgttttagggtaa
+15847503/1
CCCFFFFFHHDHHIJJIGGHIIIEIIIJJJIJJIJJGIIDHIJJGIJ?FH
@13332858/1
ccataatcatatttcttataaattttttcttcataataatctttgtttag
+13332858/1
CCCFFFFFHHHHGJJJJJJJJJJJJJJJJJJJJJJJJIJJJJJJJJJJIJ
@15847996/1
gatctctttcattatcgtaaattgtcacggtctcaacaagttccgttttt
+15847996/1
@?@DDFDFHHHHHJJIJFEHGJJIHIGIJJIHIGHGGHEHHIGIJHJJJI
@8262980/1
ctctggtatccaaaggcactgttttcaccggaggaatttgtttgtgattt
+8262980/1
@@CFFFDFHHHHHJJJIJJIIJJIIJJIGIJIIIFHJJJIIIJJFIHIIJ
@15352547/1
cttggattgcctcctgcggaccattagttgaagttccagccctcagataa
+15352547/1
CCCFFFFFHGHHHIJIIJJJIIGIIGIIHJIJJHHJJJJJIJGIJJIJIJ
@15352999/1
ctcaaaacagttagccattgcatgcctcaactcaagatcatggcataaat
+15352999/1
@@@FFFFDD>FFHHGHJIIIIGGECEHEIAEHIGEDCBHEGEDGHGJCCG
@8264439/1
gcacggaaagcagcgagatgagcataataggtaggtgcagggtatgaaac
+8264439/1
@CCFFFFFHHHHHJJJJJJJJJJJJJJJJJJ?FHJBFHIJJJ?DGHIIJJ
@8265520/1
tgccaattggtagtggatctctagtataaagattacttctaccatcaaaa
+8265520/1
[truncated: 324,688 more chars]
