# Supplementary material for: Identification and comparison of key RNA interference machinery from western corn rootworm, fall armyworm, and southern green stink bug
Source: PLoS One. 2018 Sep 5;13(9):e0203160. doi: 10.1371/journal.pone.0203160 (PMC6124762; doi:10.1371/journal.pone.0203160)
Supplement: S2 File — (TGZ) [file pone.0203160.s012.tgz › data/fastq/sgsb/5_Third-instar_TI_Rep4_aligned.fq]

@2365602/1
gcattttcctgtgactgatttttcttcaacatcaa
+2365602/1
?@@DBD>D?<4ABEHGGB@GC<4<CEFFDCG3AB9
@5405968/1
actgactaaaatattgttcaagttcacgaggag
+5405968/1
@@@DDDDDHHAFFGE@AAIGDGIHGHIGBE@@@
@956/1
agctttggtggtggcagaaccctacctctaacttccatcatattgtt
+956/1
@C@FFFFFCFFFFDHEBGHGHJIIGB3?EFGIIJEG@EHCHCEHEFF
@3703010/1
cttaaatctggttctctaatcatctgattagtagtaacgattctccactg
+3703010/1
CCCFFFFFGHHHHJJJJJJJJJJJJJJJJIJHIJIIJJJJJJJJJJJJJJ
@2368803/1
cttttcccaaaatcataccattagatttattaatttgctcaggagaaatt
+2368803/1
@@@FFF>DDBFDFEGGDHGGGCCHGGFEHFEH@HHH>GH4<?FHBHGGHG
@2369516/1
ctaacgttatcaggttttgggtagttgggtaatattttgataacgtggat
+2369516/1
@CCDFFFFHGFHFEBGGIIJ88CFFHEHG8??DDFFHIICGIJJI9DD?G
@485334/1
ctcagcgacttttgtccgaatctcatcagcaagaagaagtgcattaagcc
+485334/1
CCCFFFFF1@BFDI;CE=AFEHGD>GDGGGG9BBGH9DG?BB@BBADH9;
@3705581/1
gcattccctttcacactagggacatgaggtgaaattattggtatttcttt
+3705581/1
CCCFFFFFHHHHHJJJJJJJJIIJJJIJJFGGGIGIJIJJJDHIJJJJJJ
@1900894/1
tctgtatcaacaactgtaccagccggcacattcatatttct
+1900894/1
??@ADD>DFD;3BEHCGGII@GIIIG:FFEH<FHE@B?B90
@3707143/1
gtggatctccaaggtctccttgaacaaatttacctaaagcaacaacacaa
+3707143/1
CCCFFFFFHHHHHJJIIJJJJJJJJJJJJJJJJJJJJJJJJJJJJJJJJJ
@3707324/1
acgtgaaatctttaggctgcagctcaaccattttatcggccaacatatta
+3707324/1
CCCFFFFFHHHHHIGIIJJJJJJJJJJJJJJJJJJJJJJJJJJJJJJJJJ
@3707445/1
gaggctgttgtggtctctgctgttgctgaggctgctgtggtctctgctgt
+3707445/1
CCCFFFFFHHHHHJJJJJJJJIHJJJJJJJJJJJJJJHIIDFGGGIJIID
@3277926/1
gtgctccaatcgcattccctttcacactagggacatgaggtgaaattatt
+3277926/1
CCCFFFFFHHHHHJJJJJJJJJJJJJJJIJJJGIIJJJJJJIIIJJJJJJ
@3288/1
ggttgctggtcaccgggttgttgcctaacagg
+3288/1
???DDBDDD?DHFHG6E<AEF;FBBCDHGGI3
@3606/1
ggagaatggaaggactaggacctggatggc
+3606/1
CC@FFFDDDF?DF@FHGIHIAFG9F;CFF1
@4050/1
ctgggtttaaaatcttcaataacattactcatttctgataggttctgcaa
+4050/1
?@@DDDDDFBFFDIGBGIGIIIIIIEHIGGC@@FHDD9EBB9DBBF<>4:
@1429642/1
acattccattccatgatttattaaacccgatgctagctttcttaaatct
+1429642/1
@@@DFFFDDDFFHBH<FG4FIEHE@CDGG<1@DFHG>49:DEHC>@GE:
@4927/1
catgttataacattatgcagttcattaccta
+4927/1
B@@FDFFDHHHHHGHIHGEII>HGGCEHGEC
@3281607/1
ccatactccttgtcttacaggtaccggtctttctcgataatcaagtgttg
+3281607/1
CCCFFFFFHHHHHJJJJJJJJHIJJJJIJJJJJJJJJJJJJJJJJIHIJJ
@1430956/1
atccagtcacccttatctttatcatcttcttcattg
+1430956/1
??;DD>?DAFHFHIIIGIGCIBE@HFHHIGGHGE>E
@6686707/1
gaagaactggtagaagaactgctgtaataacgaatttttttcttgttatt
+6686707/1
CCCFFFFFHHHGHIJIJJJJJJJJHIJJJJIJJJJIJJJJJJJJJJJJJJ
@1433317/1
catcatttacatcaccgtgatctaatatttgagcagaaggtgctg
+1433317/1
@@CFFFA?FHDFAE<GH?FFE@FHHCCHIJICDHCGHGGEH9<<<
@2843340/1
tgtagcattgtaatttcttgttcttcttgtttcttttctttaacatttct
+2843340/1
@@@FDFBDHF>?B>GGEHHEIGIGEHH<FCHCHIHG4CF@G4CBFHFGGE
@2844311/1
ggcagcttttacctcattttcactcagaagaaataatatctcagcaccaa
+2844311/1
@@CFFFFFD3<FFGHICEGHIIFIHIEHBBAAFB<>G>AHF@D4CD8BFG
@2844317/1
gtcatcagtttgagatactgtaatgcattgtaggccgcacatgtttgtgc
+2844317/1
CCCFFFD8A?FDHBGI<BHGDIECHG>HHIECHGGAFBAG0BF<FED?;/
@960729/1
gccgcttgttgctgtacttgaggctg
+960729/1
?@@D?ADAADBFHEGFHIACG33CE;
@5411037/1
gccggctggtgccctgaatacctggatggctacaaagatagaagtcgaat
+5411037/1
CCCFFFFFHFFFHIIIIIHIJJI4BFHHIJJJGGIJGHIIGHIIFHHGII
@961332/1
ctccactgaaccaaatcggctccttgaatgaatttttcattcctccatac
+961332/1
??@?DDD3C:A;DF;EGEDE8C@DFGIII@>GF?D<<BDF4?D?99B9BE
@2370796/1
tgttcttcttgaagttggttcagctgtagtctgtctgcatctgtatatgc
+2370796/1
@@;DBEFFHHDBDGHIBHDEHIJIIGB<CCEGIEGCF@?EFHHHIJJFFH
@4133139/1
ctgtagtacaaatttctatttccgattatttttcctttgatgctgctcaa
+4133139/1
@BCDDDDFGGHDHIJIJIIIJIJIGIIIJJJGGFIIIIJJJIJJJFIHIG
@5411828/1
cttcagtaaataacaaagaatggaaggccaaaatttgttcacactgttcc
+5411828/1
CCCFFFFFHHGHFJIJIEHIIGI<AEEFAHIJJJIGIGIIGIIJJJDGCC
@962972/1
gtccttttatcataatgagatcaagtttttttcgaatcaaatgaagctgt
+962972/1
@=@DDDB?4ABHDEGGGFHIIIIEG?@@C1?FFFEEHGGGE9D>D<DB<8
@6263270/1
accttttggaagctttacaactcctaatcctgtttcatccgcaattttct
+6263270/1
?@@FFFAAHDFFFHIIIJEEHHGGGIJJ>HGGGHHCGGBCFGIGIGGGIJ
@6263518/1
tttatgtttttgtattcttcaatggttgctgctaaatcttcaagtacata
+6263518/1
CCCFFFFFHHHHHJJJJJJJJIJJJIJJJJJJJJJJJJJJJJIJIJJIJI
@2374129/1
atctgtatatgccctagcacggaaagcagcgagatgagcataataggtag
+2374129/1
@@@?DDA;<D>DCEG?A@IHBGGB:C?:EAH8@6DEF@B<DFDFGGGH9=
@3712436/1
gtttacgttcggtttttcattcatatcctgttttggtttactcggctgaa
+3712436/1
@?@DFFDDHHHGHIEHGBCFHHHJJIHGFDCGHIJGBFHGIGGCEGGGA<
@6263756/1
gtagaggtgcaggctggccatgttgaatagcttgctgtggtggtacagca
+6263756/1
@@@FFFFACFHFHIJJJJIGCHIIGJJJIICHGGHIJFDF?FHFGHJIJJ
@6265247/1
catgagttccactttcacaatcaattaattggtaacatggtaaaatacct
+6265247/1
CCCFFFDFHHHHHJJHJJJJIIJJJJJJJJJJFHHIJGIJFIIJJIJJJI
@5415065/1
actcaggataactatagaggttcttctttccatcaaaggcaggaaatcga
+5415065/1
CCCFFFFFHHHHHJJJIIJJHHIHHJJJJJJJJ>GHIJJIIJJHIJJJJG
@3282982/1
gttgctttcgcagggtaagtctttcagtctcatccacattttatgtgctg
+3282982/1
CCCFFFFFHFHHHJJEHIJHIJJIJJJIJJJJJGJJJJIJJJJJJIIJJJ
@5416776/1
ccttcttctttttttctagtttcctcctcatcaagagcacggcgatactg
+5416776/1
CCCFFFFFHHHHHJJJJJJIJJJJJJJJJJJJJJJJJJJJJJJJJJJHHH
@1435665/1
gtcattagcagagctcgctactaagg
+1435665/1
?@@BDDDDFFAF3EFDFFFFED<CFF
@2846594/1
gtagatatcagacatttcttcagggagaatt
+2846594/1
?;?DBDADBDFF>GHID9ACF>4FBGE:?<F
@3286892/1
tctgcatctgtatatgccctagcacggaaagcagcgagatgagcataata
+3286892/1
CCCFFFFFHHFHHJJJJJJJJJJJJJJJJJJJJJJJJJJJJJJJJJJJJJ
@4561147/1
ccgatgctagctttcttaaatctggttctctaatcatctgattagtagta
+4561147/1
CCCFFFFFHHHHHJJJJJJJJJJJJJJJJJJJJJJJJJJJJJJJJIJJIJ
@2847519/1
gctgtttacaccaacgataaaatcaggctttatgtttttgtattcttcaa
+2847519/1
CCCFFFFFHHHFHJIIFGIIGGCHBDGIIDEHGGGHGGG>DEEFBGBG>@
@3287928/1
gttgctgttgttgctgaggctgctgtggtctctgctgttgttgttgttgc
+3287928/1
CCCFFFFFHHHHHJJJJJJJIJJJJCGIGHIIHIJJIEHIAHHFHIGHII
@3712830/1
acatcaatgttaaggaatggtttccaaccaataattgcagactggaagaa
+3712830/1
CCCFFFFFHHHHHJJJJJJJIIJJJJJJJJJJJJJJJJJJJJJJJJJJJJ
@4563190/1
catggtttaagaaagaccaaaggtttctgttgagctagtcatttgttccc
+4563190/1
@;@BDD>DFDBFD93?CGFGFGEHHEFCHEHFF>D>FA9?D@GFFF@DAD
@5839209/1
gcttctattagttcatctatattttttaaggaagtaagtgcaggggaacg
+5839209/1
@?@DDEDFHFHHFIGEHJIJHJJIJJIIJIJIGJHGIIDHIEHJJJBHJJ
@9032/1
ccatggttgtcgaggaggtccctgttgttcc
+9032/1
@?<DDFDDDDDDBHG1CE1CDE?FFCHABGI
@10290/1
gctcaatttaccttcatccttgttttcaaagttgataaataatattaatg
+10290/1
@@@FFFFFBHFFFICGCGEIJGFC>FFHHHIAEHBCCHIBEHID@B@DHG
@5841598/1
gctccaattgcattccctttcacactagggacatgaggtgaaattattgg
+5841598/1
@7?DDDDDFFBDDGFHCGHICHEGEH>DGFFHIHECGG?CDHHDB>FBGG
@10719/1
gctaatttaaaaattgaatagtttttatgaaatgagtcagaattttcgtt
+10719/1
@<?AADFFGHABDGCHCGCHG<IHIIIJJIIEGGG>??CGIEI@9BFHGH
@3716757/1
cttctttctgtatcaactgcagcctcttttaccattgtacgagtttgagc
+3716757/1
CC@FFDDDHD?DBCFDBFHCHIGGHGIGIIEHHHGIIFHGIBEGHGIHIH
@11278/1
tctgttgttgctgaggctgttgtggtctctgctgttgctgaggctgctgt
+11278/1
@@@FFDFEGHGDH?;BEGHCF<C;FFH@FEGGG@BGIIII<8?F2?DDE?
@6693741/1
ggatcttctatccttatctcatcaaatattgataaactagtttcttcttc
+6693741/1
?@;ABDDDHHHDAGGBEGEDFHHBHHHIFGHHGIIIFGGH??C??DFDHG
@6693971/1
ccgaggtttaaattttttccgctgtagtacaaatttctatttccgattat
+6693971/1
@??ABD8BFFHFFGIII@BBGGGI?GGFDBDHGCECGCHGHGHEGDDDHG
@3289017/1
gaagaaataatatctcagcaccaattttatgatttctcttctcttggtgt
+3289017/1
CCCFFFFFHHHHHJIJJFIJIIIIJIIIJJJIIJJJJGIJJJJFIJJFGF
@5420755/1
cgataaggtttttcgggattgatagatacatcataatgatgaataaccat
+5420755/1
@C@FFFDFFDHHGGGIJIJJJEHEHIGGGIIGJJIGIIIFGHGGIGEGGG
@1437967/1
gttgtgaatcaatttcaggatacgatctggtttacaattagaatttataa
+1437967/1
@@@DBDDFHHDDDIIIJJEIBHEFIIIIIJCBGGG4?D??FG@GDHHHDD
@2380332/1
ggctgttgttgccactgctgctgctgaggctgttgttgcctctgctgctg
+2380332/1
@<@DDDDDHDHHHEI>EDH<?FHF>AB<??DFH9?DA30?BDHHFI<D?B
@968836/1
gcattcagtagcatcgtgatacgatgtaatattgaaggcaataaag
+968836/1
@@@FDDFFF<DDHCBGBECGIJCEHI;FEGGIBIGGIIJD?G@9?B
@498549/1
tgatgattctttggaagaagaggcttttatgttttcttttttaaatttct
+498549/1
@@@FFDFFFFBHHDI4C<FHAEHGH<FHHGIHDEHBGEHGII;<G>A<FH
@4569555/1
tattcatgccacattccattccatgatttattaaacccgatgctagcttt
+4569555/1
CCCFFFFFHHHHHJJJJJJJJJJJJJJJJJJJJJJJJJJJJJJJJJJJJJ
@4990611/1
cttccgccaatttaaaaattgaatagtttttatgaaatgagtcagaattt
+4990611/1
CCCFFFFFHHHHHJJIJJJJJHJJJJFIJJJJJJIJJJJJJJJIJIIJIJ
@4991189/1
catgttataacattatgcagttcattacctaagatatttgttatgatctc
+4991189/1
CCCFFFFFHHHHHJJJJJJJHIJJJJJJJJJJJJJJJJJJGIJJJJJJJJ
@5845012/1
atcaacgttcactgtctataaaaatacaagaattcctaattggtagtatt
+5845012/1
CCCFFFFFHHHHHJJJJJJJJJJJJJJJJJJJJJJJJJJJIJJIIJHIJJ
@4992279/1
ataactacttctttggacagaaaggtaattatattataataatataattt
+4992279/1
@@@ABDFEHBHHHIIFIBFGHBAGGHGHCFHEHHEFGIGICFBFG@BDFH
@3720003/1
ctgataaattagaatcatcccatagcaaatgatatttggtaggacgtgct
+3720003/1
CCCFFFFFHHHHHJJJJJJJJJJJJJJJJJJIJJJJJJJHIJJJJJHIJJ
@3720392/1
ctagataataatgcctcagagctaccttggcagctgctaattttgcttgg
+3720392/1
CCCFFFFFHHHHHJJJJJJJJJJJJJJJJJJJJJJJJJJJJJJJJJJJJJ
@3720718/1
gcacgacctttggattgaatataagaccttgttgttttagggtaatcaaa
+3720718/1
CCCFFFFFHHHHHJJIJJJJJJJJJJJJJJJHIJHIJJIJJJDHIJJIJJ
@6700033/1
atttctttcagaccaaaatttctttgtaaacaagttagtaaaatagaata
+6700033/1
@C@FBDEFHHFHBCCC=CDCHEDHDHADHIBDAFHHEHBBGFF:?BDDHI
@6700680/1
gcaggatgacacttaggtcgtgcatggtttaagaaagaccaaaggtttct
+6700680/1
CCCFFFFFHHHHHJJJJFIIIJJJJJJGHIJJJJJJJJJJJJJJJGHIJJ
@6700770/1
ggcaaatctggaggttgatgaggaggctgaggcggaattag
+6700770/1
CCCFFFFFHGHDHJFHIJJJIJIJJJJJJJJJJJJIJIJJI
@3724615/1
cctccatactccttgtcttacaggtaccggtctttctcgataatcaagtg
+3724615/1
@?@FFDDDFGBFH<EHHGIHIIII@ABBFAGGHHDEGGFCHIIIE9FE49
@502287/1
gtcagcttacaagccttagtaagcataaatttatgga
+502287/1
@?@DFFFA?3CFAEGGEHIH@CHHIE<AHI4CB?FEH
@503299/1
gcttctattagttcatctatattttttaaggaagtaagtgcaggggaacg
+503299/1
C@@FFFFFHHHAFHGIJJFJIIJIIJJJCHDHEEEDGGDGGAHIGBHGHH
@4577127/1
cttggaaacaattttataattattggatatattcatgccacattccattc
+4577127/1
CCCFFFFFHHHHHJJJJJJJJJJJJJJJJJJJJJJJJJJJJJJJJJJJJJ
@1914804/1
cttttatcataatgagatcaagtttttttcgaatca
+1914804/1
CCCFFFFDAFHGDHBGEHIGGGJHHGIIIIHIFH1B
@1915465/1
gtttgttttctcctactccgacaaacgccat
+1915465/1
@<@DDBD?FF>DDH@<DDGGIGIEE1:CCFF
@16412/1
ccactgaaccaaatcggctccttgaatgaatttttcattcctccatactc
+16412/1
@@@DFFFFFDDHAH@FGIJIIJIIIA>BEEF4DHGIJI4<DGD39BDH>D
@3296196/1
agcgagatgagcataataggtaggtgcagggtatgaaactgaacgtgtac
+3296196/1
CCCFFFFFHGHHHJJJJJJJHHJJCHIJIJJGHIJJJJJJJJJJJHJHIJ
@3297270/1
gtcataagttgtaacagtaagttcttttttttccttgactatgtttgatg
+3297270/1
@CCFFFFFHHGHDGGGIFHJJJJIIIJJJJJJIIJJIJJJJJJIJJIJJJ
@6281191/1
gtcgtccctcttctggaaagcagctcttgcagcattgacactggcgtttt
+6281191/1
CCCFFFFFHGHHHIIBGHIIIIIEHIIIIIIIIHHIIGIIIIIIIIIIII
@2385583/1
ctctaacttcaattaatttctgatttttattaacaatagattggt
+2385583/1
@1?DD?DDFAF><B<@FDBIE<EBC9FFEH@@<CHA9F<FGC<?9
@2385725/1
aaattgtcacggtctcaacaagttccgttttttggagaggcaactcagga
+2385725/1
@@@DFFADBDD<CEF@CCFH@AAED?CFECGCGB<<FGGDIAGG><=C=3
@4993108/1
cactgaaccaaatcggctccttgaatgaatttttcattcctccatactcc
+4993108/1
CCCFFFFFHHHHHJJJJJJJJJJJIJJJJJJJJJJJJJJJJJJJJJJJJJ
@5423087/1
gcaacaacagccgcagcagcagcagtggcaacaacagccccagcagcagc
+5423087/1
CCCFFFFFHHGHHJJJJIJJJJJFHHIJJJJJJJJJIJIIJJJJJJJJJI
@2387371/1
caatactgtagaactatcttgttttttaacataatataaatcagctggag
+2387371/1
CCCFFFFFHBHHHIJHIJJJJIIIJJEBFHGIG@GGGBCEGAFHI<<D??
@2388033/1
gctcaatttaccttcatccttgttttcaaagttgataaat
+2388033/1
@@@F?ABDBHG8DFHGI>HHIHIIFGIGHGICEHDAGH>@
@2858602/1
cacataaattcgataacaggctgagctttataaaatgcagtggccgacac
+2858602/1
CCCFFD>DDFFFHBFHGIEEAGCGHIJIEFFC9BFEB>CDFE>?B@@DAG
@505793/1
ccttgaacaaatttacctaaagcaacaacacaattgtcggcagctgggaa
+505793/1
@CCFFDFFGHGHHJFJBDHIG@EHGJJIGDHIGJJDHID::8?1;?BFCB
@4581737/1
ggctttttaaaataatacagacaattatgaagttctagtgcttgtttttc
+4581737/1
@@@DBBDDFHHHHIIFHDFIGHGGIIIEHIIICCBEFGGHIHIIC@FEGH
@4995969/1
ggccagttctggaggatgaagttttctacctcttgtattttgctcttctg
+4995969/1
CCCFFFFFHHHHHJJJJJJJJHIJJJJJJJJJJJJIJJJJJJJJJJJJJJ
@506885/1
gctggccatgttgaatagcttgctgtgg
+506885/1
@CCFFFFFGDBF?D@FEHBGIC?HHIG9
@2861041/1
gtgaaagataccggaagtatttatggagtccatatttaactgctagagaa
+2861041/1
C@@FFAFDGBCDFIFGH<AEFFGEHGE>@C:E<DGGDIG4<?FHGG>GGH
@6700781/1
gtgaagtttctgagagcatcttctctaactgtcctttgaggtgcaaaaca
+6700781/1
@B@FFFFFFHHHHJJJJJJJJJJJJIGJJJJIJIJJJJJIJFHIIJHHIJ
@4584865/1
gcatcctttgctcttgaggaagttggtgtagaggtgcaggctggccatgt
+4584865/1
CCCFFFFFHHHHHJJJJJJIJIHHJJHHHIJJJJEHIJJJJJJJJJJJJI
@6701902/1
attagtttccacaacaatttctcttcctttttttggatctgaagggcggt
+6701902/1
@C@FFFFFHHFHHJJIHHEHHIIJJJJJJJJJJJJIGIJJIGGIJJIJHB
@3302351/1
cctttggattgaatataagaccttgttgttttagggtaatcaaattttat
+3302351/1
?1??ADDDFFA<DHHGFGCAECF@@<FGCCGD<FCE?FEBFGECBF9DDE
@4146287/1
agggacatgaggtgaaattattggtatttcttttttccaaattgcctctc
+4146287/1
@CCFDFDFHDFHCGHEIIIJJJJJAHHJJIJJJJIJIIJJJIJIJJJIIJ
@5425860/1
ccgcagattaaaatttttaagtaggactaagtgagcacactaaatcacca
+5425860/1
CCCFFFFFHHHHHJJJJJJJJIJ<CGIJJJJIJJJJJJJJJJJJJJJJJJ
@19222/1
tatctcttgtaggaactggactgcattaaaatccgaatcctttaatgaaa
+19222/1
@C@FFFDFDHHHGGGIHEGGIGHGJJIFGI@DGIIGEIJIGCECI9BDHG
@2390015/1
cttcatcatccaagccgtaatgaatggtgttgctttcgcagggtaagtct
+2390015/1
@@@DDDFFHBDCFAB@F@F:EEHCHH91C?18CE?4<@GGG>F?;FF=F<
@2390321/1
gctgctgctgctgcggctgttgttgcctc
+2390321/1
@@@ADFFFGHBDDIBBGHGBFHF?HC9CD
@5427958/1
gggtaatcaaattttatgacaaagttgcaattctttacatcaataccttc
+5427958/1
BBCDDFFFHHHHHJJJJJJJJJJ:CHIJJJJJJJJJJJJJJJJJJJJJJJ
@975800/1
caatgatttcctccttccaaaaaaatacagcaagtctggtaaatttatcg
+975800/1
CCCFFFFFGHHHGGIBHIIIEGIIEGGIJIGJBHDHIE9?FEHIJJJGGD
@3727794/1
gcaattctttacatcaataccttcttctatcacatcggaggcaaccaata
+3727794/1
CCCFFFFFHHHHHJJJJJJJJJJJJJJJJJJJJJJJJJJJJJJJJJJJJJ
@978100/1
ggtggttcttgcctttgcagctgttgtggtggttgttgcctctgttgctg
+978100/1
@@?DFFFDHHGGHJ@EHIIIIGGHII>FHGIIDB=FF9BDDGHGCDAGI@
@6286497/1
tgtagaggtgcaggctggccatgtt
+6286497/1
8=?DBBDB=ADD<EFGE>GEFICBH
@978660/1
gataggttctgcaatttccaagaaactttacttttcacaaataaatataa
+978660/1
@@@DDD=;4ADCFGCGHHDGEH@EGIIIIII@HIIIIBHIICHG@FGI@G
@978977/1
gtgtttttgagctcatacttaatccaatgacatggggaagtcaattgcta
+978977/1
B?BDFFFFHHHFGIIIIJIJEHCEHFHBFHJJJEE3DB<FD9FGIEGHGG
@1451340/1
ccggtcttcactgcagcctgactggtgagaaccctcaccgctg
+1451340/1
CC@DFFFDADHF<EABFHGGG;@FG9CD3?DGC:BCF9GDHG:
@5857629/1
gccttaccttcagctgagtgagttaaaacagtacatcgcacaacaaacac
+5857629/1
@@@FDADAFHHDFEGE@GAFGCCHDHGGEGHFHGHGIGCHFHG@=GHIEI
@1451720/1
gccggataattctatacagaaactttaggatactcttttgaaattacttc
+1451720/1
CCCFFFFFDHHGHII>GHIIIEHIIIIFIIGHHGHHIIIIIIGHIFHGIH
@1917361/1
atcactgcttttttagttttataggttccttaatcatacaataattagct
+1917361/1
@@C?DDFDBFBFHIEGIFIIIGGE9?EFCGIBEHDFEHIIIB>@GHGB>F
@1917593/1
tcccactataatatggtatctccactttcatctgagaggattctgattcc
+1917593/1
@@@DDDDDHFA??FH9EG<F>HHEA>FGEEHIIB9<BDFG?4CDGG9FGG
@4586267/1
atttctttcagaccaaaatttctttgtaaacaagttagtaaaatagaata
+4586267/1
?<;:=BDAHF?FBG@GIICBEEHHII<E9A@DHHII<?G><DGHH@:DFE
@511699/1
attttcagctctggctattttagcatggaatgtgctctccaagttgtgaa
+511699/1
@CCFF?DFGGAFDHIFIDH<IHGIIIJDCGHDFG4EGIJJJ3DFIGEDGG
@511762/1
ggcagtaatcacctacatggagatctgtcaattgttttataagttctgca
+511762/1
@C@DFBEFDHHHGJEGEGEGAG>AFCHFHIDHHHBEEGGIDIFCHGGIJG
@4587422/1
atcaggtaagacaacaatcacaagttttacttcttctttaagacactgac
+4587422/1
CCCFFFDEHHHHHJJJJJJJJJJJHIJJJJJJJJJJJJJJJJJJJJJJJJ
@512198/1
agttaaaacagtacatcgcacaacaaacacttggggagttaaatcaacat
+512198/1
@C@FFFFDDHGFDBFFF7FH@FGEHGGJHCDFBGGEGEDDEHCHIC8BFE
@4998460/1
gcatactttatcgtaacggtcatttctttttcttgatctctttcattatc
+4998460/1
@CCFFFFFHHFHHGBEHIJHJJJJJIJJJJJIJJIGIIJJJJJIIJJGHE
@4999091/1
ctcctcaaccttttgtaacatcgacaacaccgcttgtgcggcaatatgtt
+4999091/1
CCCFFFFFHFFHHIIFHHJJJJIJJJJJJIGHIJJJJJJJIJJJJIJDHI
@4999282/1
ggaatacaaggcaggaaatggtgaactgcctttcatgaggaaggccctct
+4999282/1
CCCFFFFFHHHHHJJJJJJJJHHJJJJJIJJJJJJJJJJJJJJJJJJJIJ
@515527/1
ggagttttcttgatcattttcgtttacccagagaggaaatagtatttttt
+515527/1
@@@DDDFFHGFHBG@GBDEHE>3AFHGGGFCFG?D@F>@GHIIG??DDHI
@5431507/1
agcaacaacagcaacagcagagaccacagcagcctcaacaacagcagtgg
+5431507/1
CCCFFFFFHHHHHJJJJJJJJJJJJJJJJJJJJJJJJJJJJJJJJJJHIJ
@4154282/1
gcttgcaagaggtaacttctgtcttgaaatctgta
+4154282/1
=881?D?2AAD=AE?E<EEFEA@F:A49CFDDFEC
@5433627/1
ggttttgggtagttgggtaatattttgataacgtggatgtagataggctg
+5433627/1
B@?DDFFFGAFFHIJJIFHHJIJJJJIJJJJJJHHIJJJHHIJJJJFIJI
@5433902/1
gtacgactaagtgagcacactaaatcaccacagacctgttctaacttaaa
+5433902/1
CCCFFFFFHHHHHJJJJJJJJJJJJJJJJJJJJJJJJJIIJJJJJJJJJJ
@2398394/1
ctcatttgaaaacgtggatctccaaggtctccttgaacaaatttacctaa
+2398394/1
@@@DDDDDHHHHHIFG<1C<FEII@EGCFHGIIGIIIIGHIBECABBGB@
@6290187/1
aataggtaggtgcagggtatgaaactgaacgtgtacacctggtaaagagg
+6290187/1
@@CFFDDFHGFHHIIIICFHGIFIJJJIGEHFGCFGGGJFHI9DD@FHIJ
@28217/1
gcctcttttaccattgtacgagtttgag
+28217/1
@?@DDDD;FHDHHC<CC?@;;CFC@HG;
@28469/1
gttagaataccaacctgaatttcagcaattttcttaatggatgcataag
+28469/1
@@BFFFFFGHDFHGHHGGIBFHIH><BFCCHGH>>GIIGG@FHDEDDFD
@6290686/1
gttgttgctgctgctgttgttgctgctgttgttgttgttgttgaggttga
+6290686/1
CBCFFFFFHHHHHJJJHHJIJJJJJJJJIJJIJJIIIIJIIIIIIIFHEF
@28859/1
gtctctgctgttgctgttgttgctgaggctgctgtggtct
+28859/1
@@@?DDBDGHD?BEGGIIIGHI@BHEH<FBGHC@EEGGIB
@1453339/1
ggtaggtgcagggtatgaaactgaacgtgtacacctggtaaagagg
+1453339/1
@@?DBDDDHHHDAEEDFGHG>FHHCEH=@FHAHGHEC31?FA?D;;
@5859521/1
aggagaaatttcaatttttgcaaattgttcgtagtgaagaactgaaagca
+5859521/1
<@@DFDDFGHHHGIIIGIHII>FHGGHHGHIGIICFIIIGCIIICGEGDF
@5861666/1
gttaaaacagtacatcgcacaacaaacacttggggagttaaatcaacatc
+5861666/1
@@@DDDFFHGHAFHIIGGGIEHIGIIIGHIIGGDIGGIIIEHIIGCGHEH
@6293278/1
gggaattctaagagggtacacaattcaggcactaatgtctcttcaaaatc
+6293278/1
BCCFFFFFHHHHHJJJEHIJJI@CHIJJJJIJJGHIIDDHGIJJJIJJHI
@1456901/1
gtatactgatttcataatgatgtacgaaacctcgaggcatagttatttgg
+1456901/1
@@?BDADDFDHHBHEA><EEHEI?IF1CDDGDH71::@:?DGED@B@<DE
@1457351/1
gtcaagaaaaattgctccagcaacagattcaaaaacatcacctagtgctt
+1457351/1
@@@FFF?DF8DHDHHIIIEIGIIGGI9HEHGGIIGIFGGI<G@FC?DCG@
@981283/1
gctgactttagtacatcgcctggagacatgactacacaaccatttgg
+981283/1
CCCFFDDDDDFAC@>DGECHEIGGIIIIIEIEHIIIIGDE6BFGG<F
@4594129/1
cttgaggcttatacctagtgcttctgtaaaatgccaataattgttctttc
+4594129/1
CCCFFFFFHHHHHJJJJJJJJJJJJIJJJJIJJJJJJJJJJJJHIJJJJJ
@983755/1
gttaaaacagtacatcgcacaacaaacacttggggagttaaatcaacatc
+983755/1
@@@DBDDDHHCFDFGGIIG<FGEHBECEHG<FHDG@F6BFIJ9FHGIIEG
@2869268/1
caggaacttcccagtcatcaggaataaagtcattaaccttcaaaattttt
+2869268/1
@CCFFFDDHHHHHFCBGGIIJJFGIJIH<AFHCHBGGGEGGI9DCHIJ@<
@2398855/1
gtcgcttatgtcaaattctacttctgaatgatgttctacgttatcat
+2398855/1
@;@FFFDDFD<BHGGHGHEIEDBH@EHIIH>EAHDH@DEFDCD8D>D
@5002398/1
caacaactgtaccagccggcacattcatatttctcccatct
+5002398/1
11=B:A:BDDDD>AADE1:FD@DAAADDC1CDDECAD39DE
@1924405/1
cgatagtttccaaacgctccagattgatgccatcgtttgcattagacata
+1924405/1
CC@FFFEFHHGGGIIB6BEHEHGIIGI@GFGEGIJ=EDHHGC>F>BGEH<
@2871123/1
ctgaggagcatgttcttgcctttgttgctgct
+2871123/1
@@@DDADDHDDHHDFGHBEGG9EHHGDE4CFG
@1924785/1
ctttttcttgatctctttcattatcgtaaattgtcacggtctcaacaagt
+1924785/1
@CCFFFFFFHHFHIJJGIGIJIJFHI@FAFIGIHE@FHG7D@FGIIGGHB
@4156374/1
gtctcatttgaaaacgtggatctccaaggtctccttgaacaaatttacct
+4156374/1
CCCFFFFFHHHHHJJJHJJJIJJJJJJJJGGIJJJJJIJJJJIJJJJJJJ
@4156441/1
ttcttctttaagacactgactaaaatattgttcaagttcacgaggagtat
+4156441/1
@@@FFFFFHGHGDGGIIIIIIIJIJJHJJIGIJIEEIJGIICEGGGGBGH
@5435797/1
gcacgacctttggattgaatataagaccttgttgttttagggtaatcaaa
+5435797/1
CCCFFFFFHHHHHJJJJIJJJJJJJJJJJJJHJJHIJJJJJJGHJJJJJJ
@1926185/1
gtcagaattttcgtttggagcaaatacaatgtatttgctgtctttgtgtc
+1926185/1
CCCFFDFFHGHHHGGIGIHBCGEG9FHGCCGG<FIIJJJIHJECFGGGHJ
@1926246/1
cgttaacttttggtggctttattatattactcctaattgaagagcctttt
+1926246/1
CCCFFFFFHHGHGAEGGGGIDAH<HDGGDE4CEAEEHJBDC<9DCHEC9F
@5436134/1
cctttatattcactgtaaaatcaactgatatatatatataacgtgctgaa
+5436134/1
@CCFFFFFHHHHHJJJJJJJJJJJJJJJJJJJJJJJJJJJJJJIIJIJJJ
@5436242/1
gccaatagctgtgggttatatggtgattgatgccattcaactttgcatta
+5436242/1
CCCFFFFFHHHHHJJEHIJIJJJCHIJJJJJJJJJJJJJJJJJIJJJJJJ
@5437379/1
gcactgttttcaccggaggaatttgtttgtgattttttattgtatcccaa
+5437379/1
CCCFFFFFFHFDHGGIGHIECHJJIFGIJGIGGIIIJJHIJJFIIJJHGG
@5437452/1
cattattgtgtactatcttcaaagagaaaaagtgcaatactagaatttta
+5437452/1
CCCFFFFFHHHHHJJJJJJJJJJJJJJJJJJJFHIJJJJJJJJJJJJJJJ
@3309855/1
gttgctgaggctgctgtggtctctgctgttgttgttgttgctgaggctgc
+3309855/1
CCCFFFFFGHHHHJJJHIJHJJIJJIJJGHIHIJHHGHIIIJIEGGGIJC
@2875727/1
agcagctggttgccttaaaacaatgtcaagagcttggattgcctcctgcg
+2875727/1
??@DDFFDADAHDFHIIHIJIGGHG4AHHGGGEAGGCHGG9DGGBEDEHH
@6294259/1
atcaacaactgtaccagccggcacattcatatttctcccatctgcatcct
+6294259/1
CCCFFFFFHHHHHJIJJJJJJJJJJJJJJJJJJJJJJJJJJJJJJJJJJJ
@5439801/1
tacatcaataccttcttctatcacatcggaggcaaccaatatgttcgtct
+5439801/1
CCCFFFFFHHHHHJJJJJJJJJJJJJJJJIJJJJJJJJJJJJJHIJJGJJ
@5863627/1
gcctcttttaccattgtacgagtttgagcatcattcattttcttcattgt
+5863627/1
CCCFFFFFHHHHHJJJHIJJJJFHIIIJJJIJIJJJJJJJJJJJJGIIJI
@5003869/1
ctctggctattttagcatggaatgtaatctccaagttgtgaatcaatttc
+5003869/1
CCCFFFFFHHHHHJJJJJJJJJJJHJJJJJJJJJJJIJIJJJJJJJJJJH
@5004460/1
ccataatcatatttcttataaattttttcttcataataatctttgtttag
+5004460/1
BCCDDFFFHGHHHJJIJJJJJIJJJFJJJJJJJJJJJIIJIGGIIHIJIJ
@31723/1
ctgcatatcagtcagcttcttaatgcatctctgcccagccacaatgttac
+31723/1
@@@DBDDFBHB<DG>FHJIIGI>BFHAHAF@HHHG3C;???FHDHIGE>B
@3740777/1
tataagattacaattcttaacattttttctttaaacaaagaacattggat
+3740777/1
CCCFFFFFHHHHHJJJJJJJJIJJJJJJJJJJJJJJJJJJJJJJJJJJJJ
@32741/1
caccagtgaaaaattgtttgccacgcatgtcccatactccctggttggga
+32741/1
@@@BDDFDABHDDGIIFDHHJIIIIE:FHIID@DHIGG?FCDBADB7<FC
@5866110/1
ccgtgcagtatgttttccaacagtcataataaattcattagactgtcgat
+5866110/1
BCCFFFFFHHHHFGIJJJIJJJJJJJJJJIJJJJFIIGIJIJJJIIJJIJ
@1459815/1
cttggtattcgagctgacttgggaggtttggtgcccgcccgccatattgt
+1459815/1
CC@FFDDEDHC><8@EGHEIJIFGGHD>C;FDDG?FHEIIJJJIGG@@@7
@5867665/1
gttggatcattagcagaaatcctcattctttcaaaaaaaactattcgtag
+5867665/1
CCCFFFFFHHHHHJJJGIJJJJJJIJJIJIJJJJJIJIIIJJJIJIIJII
@5867838/1
aatgtttctagcctttcataattcataacgtcattagcagagctcgctac
+5867838/1
BCCFDDFFHFHGHJJJJJJJJIJIIJJJGJGHIIIEIIJJJJJJIJJJJJ
@4164895/1
tctcaaaacatggtgctggatgaggaaatttttcataaagaagtcgaata
+4164895/1
@@CFFFFFHHHHGIIJJJJJGIJJIIIJJIJIIJJJJGHHIGIFH=DGGI
@4595965/1
cttcaacatataaactgcagggaattctaagagggtacacaattcaggca
+4595965/1
CCCFFFFFHHHHHJJJJJIJJJHJJJJJJJJJJJJCGHIJJIJJJJJJJJ
@2404914/1
cgataaggtttttcaggattgatagatacatcataatgatgaataaccat
+2404914/1
@C@FFFDDCAFHHIGGGBHI9EHC@CGHHI9CFGHGCGG9DGFHGG9<FD
@2405413/1
taatgatatcagtcagcttacaagccttagtaagcataaatttatggaag
+2405413/1
CCCFFFFFHHHHAGIIGIJFAH>CFGEGEIIJJJIDHIIGIIIIGJEGFH
@1462972/1
ggcgtatttacagaagcaaggttggcctattattggcattccagcatcat
+1462972/1
@@@DBABDF<FDF9FF32CFGCBGFIIFI@GDEFC>C>GECG<FFFC@EF
@5006834/1
gccacattccattccatgatttattaaacccgatgctagctttcttaaat
+5006834/1
CCCFFFFFHHHHHJJJJJJJJJJJJJJJIJIJIJIJIJIIIJJJIJJJJJ
@4598493/1
ggaaagaagacagaaaagatagtgatgtttaagctgaaagattcagaagt
+4598493/1
CCCDFDDDFHHHGFHIIJIIIJAHHIIEHIGIICHIJIGJJGIIJIJJIG
@2407108/1
tccttttatcataatgagatcaagtttttttcgaatcaaatgaagctgta
+2407108/1
@@@DFFFFGFHHFGH<4C4CFHG?:CCHAHGHIGGIEAHADHGCA>BCFE
@2407210/1
ccgtcctttactgtatgcatgacttt
+2407210/1
@@@=DDA>DFH8:<E@AF9IBHFGAB
@2876135/1
ttccattccatgatttattaaacccgatgctagctttcttaaatctggtt
+2876135/1
CC@FFDDDAFHF?4EHGGG@IE<B@EAEGHIHHIGDH49FC@90:B?BFH
@5008695/1
attaaccttcaaaatttttccgaggtttaaattttttccgctgtagtaca
+5008695/1
@@@?DDDAFDF:::EFFGIIEFFBFDB@@FFIBECFF;9?@@F;FDFBFC
@5009405/1
gaagttttatttacattttttgcctgaacacattgggtcgccatacctaa
+5009405/1
BBCFDEFFHHHHHJJJJJJJJJJJJIJJJJJIJIJJJHGIIJJJIJJJJI
@2877761/1
tctaacttcaattaatttctgattt
+2877761/1
@@@DDDDDAF<<ABF>FAA<:FA:C
@6712852/1
cctttgtgagccacatcaatgttaaggaatggtttccaaccaataattgc
+6712852/1
BCCFFFDEHHHGGJIGIIIJJIJJJJJIIHGICFFHGGIIJJJIJJGGHG
@6712935/1
ttcttctatcacatcggaggcaaccaatatgttcgtctcacccatgttaa
+6712935/1
@@@DDDADFFFDDAGBGEFGGGHGIIIIG>C?DDFBDDHGGBF;FHEHGI
@6296224/1
atgttataacattatgcagttcattacctaagatatttgttatgatctcc
+6296224/1
CCCFFFFFHHHHHJJJJJJIJJJJJJJJJJJJJJJIJJJJJJJJJJJJJJ
@6714560/1
gtttctgtaccactataaatgtaatcggtggcgtgtaatcactgctgagg
+6714560/1
CCCFFFFFHHHHHJJJJJJJJJIJJJJJHIJJJIJJJJJJJJJJJJJJJJ
@3313331/1
catccttcttttccggaaagaacctagtgtgatggcgtttctgaaccact
+3313331/1
CCCFFFFFHHHHHJJJJJJJJJJJJJJIHIIIJJJIJIJJJJJIJJJIJJ
@6297321/1
atatgatatgggttgctgtttacaccaacgataaaatcaggctttatgtt
+6297321/1
CCCFFFFFHHHHFHIIJJIJJJJJJJIJJJJJJJJJJJJJJJJJJJJIIJ
@4165072/1
ctatgtttgatgacatatcaataacattctcctcaaccttttgtaacatc
+4165072/1
CCCFFFFFHHHHHJJJJJJJJJJJJJJJJJJJJJJJJJJJJJJJJJJJJJ
@5868810/1
cgcaacaattgtacacaactccataggaagcgccaaaggcttctctcgtg
+5868810/1
CCCFFFFFFHHHHIJJIJJJJJJJJJJGIJJIJJJJJIIIJJJJJJJJHJ
@5869128/1
tgttgccactgctgctgctgcggctgttgttgcctctgctgctgctgggg
+5869128/1
CCCFFFFFHHHHHJJJJJJJJJJJJJIJJIJJJJJJJIIJJJJJJJJJJJ
@5869332/1
gtccttttatcataatgagatcaagtttttttcgaatcaaatgaagctgt
+5869332/1
@BCFFFFFHHHHHJJJJJJJJJJJJIJJJJJJJJJJJJJJJJJJJJJJJG
@4167733/1
gattatttttcctttgatgctgctcaatttaccttcatccttgttttcaa
+4167733/1
CCCFFFFFHHHHHJJJJJJIJJJJJJHJJJJJJJJJJJJJJJJHJJJJJJ
@989676/1
ggtgcgttaacttttggtggctttattatattactcctaattgaagagcc
+989676/1
@C@DDFDFHGFHBIIG:<CFHHIIEIJJJJJIJCGHIED<GIIJIJGIJJ
@3745014/1
gcgtagcatactttatcgtaacggtcatttctttttcttgatctctttca
+3745014/1
CCCFFFFFHHHHHJJJJJIJIJJJGIJJJJJJJJJJJJJIJJJJJIJJJJ
@990002/1
ccatctcgatacaaaataattctatgaggcttgtagccaccggtactttt
+990002/1
@@CFD?D?HFFHFBHFIGCHHICHIGEHEHGIFHGHHGGIJBEHIBDFHC
@1465936/1
cggagggactccaacaggacctggtggggccccacctcccgcaggagcac
+1465936/1
CCCFFFDDBDFHHJJJFI;BHAGHFHGIJBHDGIFFFHCGEIEHFFF=AC
@5871890/1
ggggagttaaatcaacatcagctgagatatactcatattgaggataagaa
+5871890/1
@@CFFFFFHHHHHIBGHIIGHIIICHIGIGBGFGGHIIIGGHIHGHIIII
@5872372/1
ccacattccattccatgatttattaaacccgatgctagctttcttaaatc
+5872372/1
CCCFFFFFHHHHHJJJJJJJJHIJJJJJJIJJJIJJJJJJJIJJJJJIJJ
@4169123/1
caatagctgtgggttatatggtgattgatgccattcaactttgcattaac
+4169123/1
@CCFFFFFHFHHHHIJJJJJJHHIJJJJJJJJJJJJJJJJJJJJJJIJJJ
@3746601/1
ggctattttagcatggaatgtgatctccaagttgtgaatcaatttcagga
+3746601/1
CCCFFFFFHHHHHJJJJJJJHJJJJJJJJJJHIJIJJJJJJJJJJJJJJJ
@5873220/1
tgggtaatattttgataacgtggatgtagataggctggcctgcttgtgga
+5873220/1
BCCFDEFFHHHHHJJIJJJJHHJHJJIJJJJJJJJJJJJJJJJJJJGIJG
@6715664/1
tgttgttgttgctgctgctgttgttgttgttgaccccatggttgtcgagg
+6715664/1
?@??DDDDHAFFDGI@BBFG?<<ACBCFAFHEGG3DFC;FH4?FHGGIAA
@4601730/1
cgaaaaaataatcaacgttactatcaatcacgaaaaataacaaaaacaaa
+4601730/1
CCCFFFFFGHHHHIIJJJJIJJJJJJJJJJJJJJJJJGJJJJJJJJJJJJ
@3748113/1
cagtaaataacaaagaatggaaggccaaaatttgttcacactgttcctgg
+3748113/1
@CCFFFFFHHHHHJJJJJJJJJJJJJJJJJJJJJJJJJJJJJJJJJJJJJ
@2882848/1
aggtttttgaaaaaattttggccaatagctgtgggttatatgg
+2882848/1
??@ADDFFHHHGHJIIJIIJIJHIHIICHJJHEIE?BDHIECA
@6718234/1
ggcgtgtaatcactgctgaggcttgaacaagcccttctgatagcctgcaa
+6718234/1
??@DDFFBCFFHBGEEGIGIFIIIGIII@HGAFHHIGGHIIGEGHEGGEB
@2411656/1
ggtgagtaatctctgtatcaacaactgtaccagccggcacattcatattt
+2411656/1
@@@DDDBDHFH8FCGDFGHGEIJIIEHHGHGGHIDGGHHIBHEGG@FG@H
@5448356/1
ctacatcttcagcttcttcaccaactaagtagtactcttcactgatg
+5448356/1
CCCFFFFFHHHHHJJJJJJJJJJJJJJJJHIJIIJJJJJJJJJJJJJ
@2884470/1
cccctctggtatccaaaggcactgttttcaccggaggaatttgtttgtga
+2884470/1
BCCFFFDFGDFFHI>FECHIGIJIFDHGIGGF?G0@F@G3B4DFHGGIF=
@4604490/1
attttgaataggaaatttgataagtttggttccatcaggaaacgatggtc
+4604490/1
@CCFFDDAFFBHHIEI@FHGGGEHHHIIIGGHIIIIIFICGHIGHHCDHI
@2412563/1
tcttggtcatcagtttgagatactgtaatgcattgtaggccgcacatgtt
+2412563/1
@@<DAD2ACFFBD@FGGEGIICHEHHEEH@CHCAFFGGG<EAG6@?@F<F
@5449106/1
gcagcagtcatcaccaaaacctgatgattttcaagctcttcatgccactg
+5449106/1
CCCFFFFDHHHHHJJJJJJJJJJJJJJJJJJJJJJJJJJJJJJJJJJJJI
@4605108/1
gggtaatcaaattttatgacaaaattgcaattctttacatcaataccttc
+4605108/1
1?@DFFEDHHHHGIIIICHHIIGCHIIIIHIIIIGIIIIIIIIIIIHIIG
@1933043/1
gcctaacaggaggtgcactggttaca
+1933043/1
@??=B8DDFH>C?<:ACE9B9<C<E?
@6300238/1
gtctaaatagaccttcagggtcttcatggg
+6300238/1
@@@B?DBEHHHDAHDDEEIH<<CCEDCFCC
@5011049/1
cttctgttgtttcaattttggcagtatgcaaatattgtggaccatcactt
+5011049/1
@CCFFFFFHHHHHJJJJJJJJJJJIJJJJJJJJJJJJJJJJJJJJJJJJJ
@1468472/1
gcgcattctgttgtatatttatgctcacttcaccaacattcatgaataat
+1468472/1
C@@FFFFFHHDFHEGHIJJJIDGGJHCH>FH>EFHGIGHGICIGEHGI<D
@1934842/1
tgagctttataaaatgcagtggccgacacatcaatattaagcatcatctt
+1934842/1
?1?BDBADF?FDFFAF<EH@B3;3@GFFIBFI<<<D4?<<DBB?9?DEIC
@1472089/1
caagaatatactcccgtgtgatatgata
+1472089/1
@@@FFADDHHHD?GHB<1?CHA@FDI9B
@5875950/1
ctcataactaaaacagggttcatgagttccactttcacaatcaattaatt
+5875950/1
CCCFFFFFHGHHHJJJJJHIIJJJJJGJJJJJJJJJIJJJIJJGIIJJJJ
@1473983/1
ctcatgttataacattatgcagttcattaccta
+1473983/1
@@@DDD;B<FDHHGGH@B99FH:CEAFHGGHHE
@3751788/1
agggtatgaaactgaacgtgtacacctggtaaagaggtgacaaagatagt
+3751788/1
@@CFDFFFGHGHHIIIBDHHIJJJIGIIGFHGEHIGCDGBGHIEFEHDF9
@1475537/1
cttcaagatagaacccaattctggcccaagaggagagcttttattgaata
+1475537/1
@@CFDFFDFDHHHGIIIIJJJDHHJJIEIEDAC?BEAFAFHHGGHGAGG9
@4170355/1
gcgttttggtgggcatggcctgcagctccctttttgcagcttcttca
+4170355/1
?<<BDDFDHFDDDHIBEGGIIIIBEIGHCFHIGCGGHIIIGIHGCBG
@4170368/1
gctcacttcaccaacattcatgaataatggaaaatcacatagcttcggcc
+4170368/1
CCCFFFFFHHHHHJJJJJJJJJJJJJJJJJJJJJJJJJJJJJJJJJJJJJ
@3754167/1
gcactgagttagaataccaacctgaatttcagcaattttcttaatggatg
+3754167/1
CCCFFFFFHHHHHJJJJJJJJJJJJJJJJJJJJJJJJJJJJJJJJJJJJJ
@994532/1
gtagtgtcgacaattgtaccaagctctggcattttcctgtgactgatttt
+994532/1
B@@FDFDFHHHGGGIGEHGIGGIJIFEGIJIJGIGHHIIJIIIGHGIFIE
@532334/1
cgaatactctgagcttgctgagcgactaatgccactgtgtccacaagaaa
+532334/1
@@@DDDDDHH>C<<E>CDEHGHGI<FFGHIB?@>>3B:?DH>GBBG9;89
@3322712/1
gcaaataatccgtgcagtatgttttccaacagtcataataaattcattag
+3322712/1
CC@DFFFFHHHHHFHJJFGIIHIIJJHIJJJIDHHHIJJJJJJJJJJJIG
@1938248/1
gtcattagcagagctcgctactaaggccttcaagatagaacccaattctg
+1938248/1
@@CFFFFFHHHFHIIIIJBAG>FHFGGCGGHGHIEEHICHEGII;FGGIG
@40767/1
ggcagctgctaattttgcttggtgtttgttttctcctactccgacaaa
+40767/1
@@C=DDFFHH<BFAGHIGGIII<FFHIIEGHEDBBDDDHGEHII<?:?
@5019005/1
gccacgcatgtcccatactccctggttgggaagtgcttgttgttttgcag
+5019005/1
CCCFFFFFHHHGHJJJJJJJJJJJJIJJJJIJJHIJJJJIJJIIJJJJJJ
@3323606/1
ataaatctttctctagctgctttatttgagcttcaacagaaccaggttca
+3323606/1
?B@FFFFFHHHHHJJJJJJJJJJJJJJJJJJJJJJJJJJJJJJJJJHIJJ
@4174987/1
caataattgttctttcatgatactctcaagatccctgattacttcttctc
+4174987/1
CCCFFDFFHHHHHJJJJIJIJJJJJJJJJJJJJJJJJJJJJJJJJJJJJJ
@5021692/1
tttcattgtgcattaatctatagaaaattttccaaacagtatttagagac
+5021692/1
CCCFFFFFHHHHHJJJJJJJJJJJJJJJJJJJJJJJJJJFIIJJJJJJJJ
@4175652/1
gagttaaatcaacatcagctgagatatactcatattgaggataagaaata
+4175652/1
CCCFFFFFHHHHHJJJJJJJJJJJJJJJJJJJJJJJJJJJJJJJJIJJJJ
@5459149/1
cgccgatcttgtacaacattttacatgcagttagtgcaactgctcccttg
+5459149/1
CCCFFFFFHHHHHJJJJJJJJJJJJJJJJJJJJJHIJJJJJJJJJJJIJJ
@1943054/1
gctgctgtggtctctgctggtgttgttgttgctgaggctgctg
+1943054/1
@@?DDABDB?C3AEDDBAD3CFDE=B;;CFEG>DEH:C3BD@B
@45445/1
attacttcttctcgaggtggctgcagtttccatatcatattatacctgaa
+45445/1
CCCFFFFFHHFDHEE:@@EC>E=FGIIJIGIGGHIJIGHIGEA4?FFGGI
@4177988/1
taatggaattgggaacttgactaataacctggctattataaatttcaggt
+4177988/1
CC@FFFFFHHHHGFHIIJIJJJJIIIIIIGIGHHGHJJJJJGIJJGIGGF
@4178081/1
gtcagcacagaataatcttgtatgatgtctcttttggactacaataaaag
+4178081/1
C@CFFFFDHHFHHJHIHIIJHEHIHIIIGHHGIIHJIFIIGICGIJIJJH
@5461002/1
gtgcattcataattcgggccttaactttagtgaactggtcatcaactgag
+5461002/1
CCCFFFFFBDH??EGIJJJJJJJCHHGIIJJIGJGIJIGGCHEFBGIJJG
@536934/1
cttttttttattcctttttgaattgaaatcacctgctccaggtaatggaa
+536934/1
CC@FFFFFH?DDAFHIEDGB=BDGEGIJICHC@AFGFC@GGI>FE@DCGF
@3756021/1
cttgtttcttttctttaacatttctcacagaacggttgccatatagcctt
+3756021/1
BCCFDFFFHHHHHJJJJJJJJJJJJJJJJJJJJJJHIJJJJJJJJJJJJJ
@998616/1
atccataataagtctaaatagaccttcagggtcttcatgggcttctatta
+998616/1
@CCFFFFFFAFH?FGI<FBIH@:C@HBFHEGE9F<@GIEGI3DHCCB?D?
@3756571/1
gtggcgtgtaatcactgctgaggcttgaacaagcccttctgatagcctgc
+3756571/1
CCCFFFFFHHHHHJJJJJJJJJJJJJJJJJJJGIIJJJJIIJJJJJJJJJ
@999157/1
accaacattcatgaataatggaaaatcacatagcttcggccacttctttg
+999157/1
@@@<DDAFBHGGFGHAHDHGIBHJIIGGFDFCHGICGDGAF0?39?FHII
@4613679/1
gcatgggtcactattaaagttgatttgtcttatagacttgacaatttttt
+4613679/1
CCCFFFFEHHHHHJJJJJJHIJJJJJJIIJJJJJJHIIJJJJJJJJJJJJ
@1000610/1
gcggaggctaccttgccgtaggaaataagaaagcaag
+1000610/1
@@@DDFFFDDFDF4EAGGC:EH>?B?9CGCF9BGCF9
@1001052/1
gcaccttcaacaccacactcctcaaggtacaccccta
+1001052/1
@@@FDDDFGHDDD@A=FGAFHGIEAEF@FHG9FBG7B
@3326774/1
ctggccatgttgaatagcttgctgtggtggtacagcacccggtcctggtc
+3326774/1
@@?DDFDFFFHGAHGGGGHGGIGGHGHEGGCCFHIBHAHGGIIFIJJBFH
@6725730/1
gctcaatttaccttcatccttgttttcaaagttgataaataatattaatg
+6725730/1
CCCFFFFFHHHHHJJJJJJJJJIIJJJJJJJHIIIJJJJJJIIIIJJJJI
@3327430/1
atttacatcaccgtgatctaatatttgagcagaaggtgctggtgcatgta
+3327430/1
CCCFFFFFHHHHHHIJJJJJJJJJJJJJJJJJJJJJEHIJJJIIJJJJHJ
@6726469/1
ggttacaggagatactggttgttgttgaggtggtagttgagtttggtggg
+6726469/1
BC@FFFFFGHGHHJHJJIHHGHIJHHIGCE:EH?DFFGHDHGIIIJ?FHG
@6310475/1
gggtcgggcatttttactacaccatctaacctctacaattttgttttgtt
+6310475/1
B@CDDDFFHHHHHJJGJIIJJIIIJJJIJJJJJJIJJIJJJJJIJJJIFH
@5882167/1
cacacctcacatatgtatggcacaactgataagttaagcattgcagttca
+5882167/1
CCCFFFFFHHHHHJJIJJJJJJJJIJJJJJIJJJJIJJJJJJJJJJJJJJ
@3329918/1
ggacggctaaaagtacagactctagtcgctttatgcaaataaattggcat
+3329918/1
CCCFFFFFHHHHHGGIJJJJJJJJJIJJJJJJJJJJJJJJJJJJJJJJJJ
@6311343/1
cttcattgtaacttggcccgcaacaattgtac
+6311343/1
@@7DD?:4CDFFBA?<EDE@?@E1CEBD>GB?
@542784/1
attaaacccgatgctagctttcttaaatctggttctctaatcatctgatt
+542784/1
CCCFFFFFGGHGHI<GHGIIIIIIIIJJJFIGAGHJIJIIGIIIJGJIJJ
@48484/1
cctcatacgactctaattgtaaaaatgttatccatttttgggttaataac
+48484/1
@@CFFFAFFHDHGIGGEIIJHIJIG>HFIEGHFIIHI<FGIG@FG<?F<F
@48819/1
cagtaaataacaaagaatggaaggccaaaatttgttcacactgttcctgg
+48819/1
@@@DFFEDBDH?FGGEHIGI<GHGHGIJEIGGE9?BDFBGGIFHEGED@G
@544424/1
caaggtctccttgaacaaatttacctaaagcaacaacacaattgtcggca
+544424/1
@@@DDDDDFDDHFG3EG;FE@HGDGHG@D9FGIIGIHECHC@FGF4?:@?
@5885125/1
tctgtaattgcgataaggtttttcaggattgatagatacatcataatgat
+5885125/1
BCCFFFFFHHHHHJJJJJHIJJJJJJJJJJJIJJJJJJJJJJJJIJJJJJ
@544777/1
cttaacttgcattaaatcacatcacattaccacatttctcaaattcagtc
+544777/1
?@?:BDDDDFHHHIIIIICFG><F<EFDEHICGEHB?DGCG@<?CDBGBB
@545124/1
gccaacagtaagacatggtagatgaggatactttaatctaatattatatt
+545124/1
@@@BBDDDCFAH?BE@CF<BEEHADGF3F9<EHBGHGHFGHII@FIIEI>
@3331305/1
tacaaatttctatttccgattatttttcctttgatgctgctcaatttacc
+3331305/1
CCCFFFFFHHHHHJJJJJJJJJJJJJJJJJJJJJJJJJJJJJJJJJJJJJ
@4181310/1
gaagttttctcgcaacttaggttatgcgaagtacataactttctttgtat
+4181310/1
BBCFDDFFHHHHHJJJIJJJJFHHGIJJJJJDGHJJJIJJJJJJJJJHII
@4181564/1
ctgttataaatgtaggaagttatcaagaaatctaagattgcatcaccgag
+4181564/1
CCCFFFFFHHHHHHJJJJJHIJJ4FHJJJJJJJJJJJJJJJJJJJJJJJJ
@5026678/1
gccacgcatgtcccatactccctggttgggaagtgcttgttgttttgcag
+5026678/1
CCCFFFFFHHHHHIJJIJJJJJIJJGHIJJIIJGHIGIIIIJIIJJJJII
@5462099/1
gcatactttatcgtaacggtcatttctttttcttgatctctttcattatc
+5462099/1
CCCFFFFFHGHHHHIIJFHGHJIHFIIJJJJJJIJEGIJJJJJJJJIGIH
@1004402/1
gggcactcggagtgaagcaattgaagaatggtggagg
+1004402/1
@C@?DFFFDHHH?FFC>GGECEHGFHGFGGIHHEDFH
@1479972/1
gtctgcatctgtatatgccctagcacggaaagcagcgagatgagcataat
+1479972/1
@@CFFFFFFHHFHIIIDIHEHECGAEGII?AFHGG>DEH0BEGAFHI<BB
@1004532/1
caaagagcgatggaatcttaaatgcgatactaaaacaggcagaagcatag
+1004532/1
CCCFF;DD?DFDFI@FEFHIHIII9C@=FA@F@ADGBAGGCH7BFE@<@=
@1480147/1
tgacattattgactaaggccgatctgaggtctgtcaattcaccaggtgat
+1480147/1
CCCFFFFFFHBHFEIIIBECDGBHEEE>DCDADFFC@HGDDDHIGG??AB
@5028009/1
cgccgatcttgtacaacattttacatgcagttagtgcaactgctcccttg
+5028009/1
CCCFFFFFHHHHHJIJIJJJJJJJJJJJJJJJJJIJJJJJJJJJJJJJJJ
@1480572/1
gttgttgctgaggctgctgtggtctctgctgttgttgttgttgctgagg
+1480572/1
@@@FFDFFBHAHGIGGBHICCFCFGECGHEA?9<?F91?BBGEDHI9?F
@1481774/1
gtacacagttgcagtcctgagctggtcttcagtcacccgattctatttct
+1481774/1
@CCFDFFFHHHD?FFBFCHIJIJFBHIJJJJJGHIIJI<?DE@GIBAGHI
@4617045/1
gggcttactaagggagttttcttgatcattttcgtttacccagagaggaa
+4617045/1
;1:DDDDDAFFFFEBFAEFHIEEH<FHEEDHFFFIFIICFFFB;8BFF@B
@4617177/1
gtcgtgagaagctgcaacggctgctatagatggaacgttgatctggtctg
+4617177/1
@?@FFDDDCAFBHGEGIIBGGEH1EBEGGGIEG9BDGFGG?GGHGGCFHG
@547170/1
ctcatcttcatcatccaagccgtaatgaatggtgttgctttcgcagggta
+547170/1
CCCFFFFFHFHHGEEHIIGIJFFHHCHG9CGG?F?GE@><BGGIEHIBBB
@1948970/1
ctgtaatgtaaaagcaccaaggctttgcgacaatttgttctcttctgttg
+1948970/1
;?<?DEA>FFHHDGGGIIHGGFFGCI9HHGHGIHCF>BECHDB<DD9DG4
@3762470/1
cccatgttaaattttttcagaatcatgtgattttttttcctttcaagaat
+3762470/1
CCCFFFFFHHHHHJJJJJJJJJJJIJJIJIJJJJJJJJJJJJJJJJJJJJ
@548658/1
gtacacagttgcagtcctgagctggtcttcagtcacccg
+548658/1
@@@DDDD3?DDF?CFEEEIBFDCBFD>H9>DC?GE@GFF
@5887060/1
tctcaaggtccctgattacttcttctcgaggtggctgcagtttccatatc
+5887060/1
CCCFFFFFFHHHHJIJJJJJJJJJJJJJJJJGIJJJJIJJHIJJJJJJJJ
@5887225/1
gtggggaagttttatttacattttttgcctgaacacattgggtcgccata
+5887225/1
CCCFFFDFHFHHHIJJJJJJJJJJJJJJJJJJJJJJJJJJJJHIJJJJJJ
@550335/1
ctgttttcaccggaggaatttgtttgtg
+550335/1
=?@::BDBF?F1@CG@@EAH<D?99?:?
@1951833/1
gaaatctgtagcccaatattgattcc
+1951833/1
@@@D?DABDD<FDHEGHIGHIGBCD:
@3334445/1
gtccattaatataaaatggttcaacttctttggtgtacagaaatatttcg
+3334445/1
CCCFFFFFHHHHHJJJJJJIHJJIJJJJJJJJJHIHIJJJJJJJJJJJJJ
@5890845/1
ggaacgagaaccaatttcttttttaaaataatcagcaaaatccaaa
+5890845/1
CCCFFFFFHGHHHJJJJJJJJJJJJJJJJJJJJJJJJJJJJJJJJJ
@5891003/1
ctcattcttagttgtaacaactaggggcaccatgacgatagctttattct
+5891003/1
@CCFFFFFHGHHFIIHIJJJJJJJGJGGHJJJIIIICHHIJIJJJIGJJH
@3335522/1
taagagttttattaaagttggatcattagcagaaatcctcattctttcaa
+3335522/1
@@@FDB=BFDHFHIIIIIIIIDHHCHHIEHIBGHIIGGGIIIIIIICGED
@6734470/1
gatttgaggttcttgtggaattgtgacactttgatgttgtaaggtgctga
+6734470/1
CCCFFFFFHHHHHJJJJJJJJJJIIJJJJJJJIJJJIIJJJJJJHIJJJI
@4186034/1
attgtaacttggcccgcaacaattgtacacaactccataggaagcgccaa
+4186034/1
@@@BDDDAFHBHHHBAF@<EEHIIICFGHCEIFHC>@GD<FEE;BF@FFE
@2431189/1
ccagcatagcttcaatttcattgtcgcttatgtcaaattctacttctgaa
+2431189/1
CCCFFFFFGHHFGBHEGIGHGHIGIIFIIIIICHIJEHGGIGHHIGGHGI
@1007790/1
atacggaatctgccgagtccttccttctagtgcttcttcca
+1007790/1
C@@FFFDDA>B?BFG@FCF>BHHCHCFBA4?CFFHGC@DD@
@5031700/1
agaattttcgtttggagcaaatacaatgtatttgctatctttgtgtcttg
+5031700/1
@BBFFFFFGHFHHJGGGIIGIJJJJJIIGIJJJIJJIIIJJJCFGIJJJF
@3338013/1
ggaaaatgaactgtatccattacgatgattctagctgagaactacgagtc
+3338013/1
CCCFFFFFHHHHHIIJJJJJJIJJJIJIJJJJJJJJJIJJJJJJJJJJIJ
@3339171/1
gcaccttcaacaccacactcctcaaggtacacccctataagggcttcgat
+3339171/1
CCCFFFFFHHHHHJJJJJJJJJJJJJJGGHIJJJJJJJJJJJJJJJJJJJ
@555918/1
gtaacatggtaaaataccttctttgactaaatactcctgaaggagt
+555918/1
@@@DFFDAFBFFHEGGHJJEIGGGJEGHGGGGGH>@CFGEE99@B?
@1011593/1
cctaacaaggttgttaatctctctt
+1011593/1
@@@DDDDDHFA<D@;AAGIIIAFH9
@3340830/1
ctctaggaccagtttgcaaagggaagcgagcttgctgttgttgctgctgc
+3340830/1
CCCFFFFFHHHHHJJJJJJJJJJJJJJJIJJIJJJJJIJJHIIJJJJIJJ
@556948/1
atctagtaaatattggaaatggacaaaccttaggaatttctttaagagta
+556948/1
CCCFFFDFFHHGHIIIGI<IHIEIIJJIICIE>F>DHIFBFHIJJJEHBF
@1486487/1
cttctgtaaaacgccaataattgttctttcatgatactctcaagatccct
+1486487/1
@@@DDFBDHHAHHIIDHID<EFAAFEHH@HG@GIEEGGIIBEEHH@GCFA
@3767889/1
gtaccatggtataactatcttattgagataattatcttttgaaacaacta
+3767889/1
CCCFFFFFHHHHHJJJJJJJJJJJJJJJJJJJJHIJJJJJJIIJJJJJJJ
@4188942/1
gtaatttcttgttcttcttgtttcttttctttaacatttctcacagaacg
+4188942/1
@@<BDEBFDHGFHGIIIIIJHHHGIJJJJGIGIIIGJIJJJIJJJJIJJG
@1486745/1
tccacgatttcggcagcttttacctcattttcactcag
+1486745/1
@@CFFFFFGHHHGJI6ADHGIGHJGCGGIGJJJICFAH
@559227/1
gtcactagctgtttcaactttgctacata
+559227/1
@@BFFFFDHFGHGGIGHIJJIJGGG?E>A
@559510/1
ggctgctgtggtctctgctgttgttgctgctgctgttgttgttgctgctg
+559510/1
@CCFDDDEHHFCFAGICIJIFA<@AFIE9H??GGGFH<@FAFGIECEHGH
@559585/1
gtggaagtaagtggtctttcatttaatgttttttgaaaagcctcacttgt
+559585/1
@CCFFFFDHFD4C@:AGHGICGEGEH@<AFFHGIEGIGIB9GE9BDG948
@3768602/1
gtacgctcaaacatgcaaatgtgacattattgactaaggccgatctgagg
+3768602/1
@C@FFFFFGHHFHDHIIGHHIFHHIIIJJICHEFHGIGG@HGAGHHIDEH
@3768690/1
gcagtatgttttccaacagtcataataaattcattagactgtcgatgaag
+3768690/1
@@@FADDFFHHFHBHIIIIIIIIEHIIIGHIIIIHIIIIGIGGIDGIIII
@3769055/1
ggtacacagttgcagtcctaagctggtcttcagtcacccgattctatttc
+3769055/1
BCBFFFFFHHHHHJJJJJJ<IHJJJJIJJJJJJJJGJJJJGIJJJJJJJI
@4190414/1
gatagtaagttatttcttctaaattctgctctgataaattagaatcatcc
+4190414/1
CCCFFFFFHHHHHJJJJJHIIJJJJJJJJJJJJJJJJJJIGIJJJIJJJJ
@2432491/1
gtttacaattagaatttataagtgttgcggttaaacc
+2432491/1
@@@DADDDFHD8DGFGIGICHIB?CCF9FGC@EDF9?
@2433163/1
gggcattcatcttttcttttgtaaattacttcaaggaaatcccagtccac
+2433163/1
@C@DFFFBFHF8<GHB<F<DECCEGCECFE4AF@>FIEGGGHGF>D<FGB
@3771425/1
ttttttttttgttagactgatttgatagagcacggaaggtggaatttttg
+3771425/1
@@CFFFFFHGAFHEBDDGEEHHIEBB@B?DEFCHGACEH7@H=CEHFFF6
@3771806/1
cgcacaacaaacacttggggagttaaatcaacatcagctgagatatactc
+3771806/1
CCCFFFFFHHHHHJJJJJJJHIIIJJJJJJJJJJJJJIJJHIIJJJJJJJ
@1488435/1
ggttcttcttcttttttccacgtgaa
+1488435/1
;??1BDADHH<DB4E3@F?4A@AFG@
@6322294/1
tggtagttgagtttggtgggtaggggttgtttccctagactgtggttgag
+6322294/1
@@CDDFDEHHHHHJJJEGHJHGHJJJFHIIIJJGIIJJIJJJHHIJJIGI
@6322611/1
gtgcagggtatgaaactgaacgtgtacacctggtaaagaggtgacaa
+6322611/1
CCCFFFFFHHHHHJJJJJJJJJGIIJJJJJJJJHJJJJJJJBHHIJJ
@3773335/1
ctgaacgtgtacacctggtaaagaggtgacaaagatagtaagttatttct
+3773335/1
CCCFFFFDHHHHHJJJJJHIJJJJJIFFHIIJJJIJJJIIJJIJJJJJJJ
@560935/1
cagagctatagtagttgaatggctggttttcaccaacattccagctagtt
+560935/1
@@@FFFDFD>FCFGB<@CBIGG@DFG;E>@F@GHIE;D3CFADEDDHG<B
@1015401/1
attcgagctgacttgggaggtttggtgcccgcccgccatattgtagcttt
+1015401/1
@@CFDDDDDHGHFGCGIIJJ7CEF?EFG<FGHGH6DGBHHDHI@FGG@;D
@1491408/1
ctaatttaaaaattgaatagtttttatgaaatgagtcagaattttcgttt
+1491408/1
@CCFFFFDDDHHHJIBEGIIDJCJGJIJEGHCAHCCFGGGGFGAFH<F>B
@1016344/1
gtaatggatacagttcattttccccacatatcagctgatattctatag
+1016344/1
@;@DDFDBDBHHDFHBF@HEGGHHIIII@4CBEGEHIEGCF>F@GCFG
@4625957/1
cctaggaattctaaacgttcattgtgagttatatttgattcagtttcccg
+4625957/1
CCCFFFFFHHHHHJJJJHIJJJJJJJJJIJIJJJJJJHGJJJJIJJJIJJ
@1016570/1
ctttactctgtagcattgtaatttcttgttcttcttgtttct
+1016570/1
@@7BDDEFDFDDHIIIJ9CDEH@HIDHB:C?HHIHC@??E4B
@1492431/1
ggaaagaaacaaacattgcagaaagtctgacaataaagtaggcccttatc
+1492431/1
?@@DDDDFFCF=FHIJIIIJIIJJI@FEHHGIHHH>GG<FHIDGGIGJID
@3345561/1
gttctgtatttcctgtgatcttgtctaagattgctttcgctgcggcatgc
+3345561/1
CC@FFFDBHHFHHGIJJJJJIJIJGGGIGJIIJIIJIJJIGIGIJJJIII
@1960752/1
cttacggggacacttatcaggttgtatactgatttcataatgatgtacga
+1960752/1
@@@FFFFFGHHHDHGGGGIEHE9F?EGBFI<FCFIGIGEHEGGIHBHII<
@1961743/1
tggtgttcaacaaatctcttaatgatatcagtcagcttacaagccttagt
+1961743/1
?@@=BDDFHGHFDGGGGHJJIGGICC@HGHHFHGCGIIGIIJ<3BFHIJE
@58422/1
cggcagctgggaatcctttgtgagcc
+58422/1
@@<DDDBD>AF>DBDB@FECDG>FG<
@1021541/1
aatgtttctagcctttcataattcataacgtcattagcagagctcgctac
+1021541/1
@@BDDDFFHHDDHCGIIJIIIHIJJJEIGEFHCGHGGIBHHEFHGIIICH
@3773675/1
gtaaaatccttcactggaaacagctatggtaacatctcgtttcattttgc
+3773675/1
CCCFFFFFHHHHHJJIJJJJJJJJJJIJJHIHIEHIJJJHJJJIJIJJJI
@5037138/1
gtttgttttctccaactccgacaaacgccatcctctcattcttagttgta
+5037138/1
CBCFFDFFHHHHHJJJJJJJJJJJJJJJJJJJJJJJJJJJJJJIJIJJIJ
@3774459/1
ctcagtaattgaaacaagtcagggaagagatgctgctgagtactgtcctt
+3774459/1
CCCFFFFFHHHHHJJJJJIJJJJJJJJJJJJJJJJJJJJJHIJJJJJJJJ
@5037512/1
gttgcctctgttgctgctgaggctgttgttgccactgctgctgctgaggc
+5037512/1
CCCFFDFFHHHHGGGGJJJHIIJJJIIIJJJJGGGJIIIIIJIJJGFEHG
@5475681/1
cttgttttgcttctttttttgacctacccttgccg
+5475681/1
?;?=:?BD3C:??DA<FGA@:F<9C9CF;DFGF90
@5038813/1
cataccgtacgctcaaacatgcaaatgtgacattattgactaaggccgat
+5038813/1
CCCFFFFFHHHHHJJJJJIJJJJJJJJGIJJJJJIJJJJJJJJJJJIJJJ
@6741172/1
ctaaaagacgaatatgattaaactgaacaccaatagagtcttcaaatttt
+6741172/1
@@@DFDDDHHHFBADGIIGGHGIEDDHIIIIIGHBFCG:?GHIIIIIIII
@2437150/1
ccttaatcatacaataattagcttaatattagaaatc
+2437150/1
:?@?:BDDDFHHBFHGF@<HGG4:<AFHH<FHDHBB?
@2437306/1
gccacattccattccatgatttattaaacccgatgctagctttcttaaat
+2437306/1
@@<DDDDDBHD<<FF?>FGCHHEGGGIGCEHI>FHII<GGAGEG@AHGIG
@5040626/1
cttcattgtaaaaataataaggaagattatttacagtaaaaattataata
+5040626/1
CCCFFFFFHHHHHJJJJJJJJJJJJJJJJJJJJJJJIJJJJJJJIIJJJI
@6326290/1
ggaggaattcctttaaactgatccatgatcaatctcataggatgtctatt
+6326290/1
CCCFFFFFHHHHHJJJJJJJJJJJJJJJJJJIJJJJJJJJJJJJIIJJJJ
@3349784/1
cttcaacaccacactcctcaaggtacacccctataagggcttcgatagaa
+3349784/1
CCCFFFFFHHHHHJJJJJJJJJJHHHJJJJJJJJJJJJJJJJJJJJJJJJ
@3351106/1
gcattaagtcttctctgcactgtgacagtcttcaagcactgagttagaat
+3351106/1
CCCFFFFFFHHHHJJJJJJJJJHIIJJJFHIIJJJJJJJIGJJGGIJJJI
@569152/1
tttcataattcataacgtcattagcagag
+569152/1
@CC?DDFDAF?DHIEGIGEEHEHIIHIEI
@4630403/1
tctacatcttcagcttcttcaccaactaagtagtactcttcactgatgag
+4630403/1
CCCFFFFFHHHHHJJJJJJIJJJJJJJJJJIIJIJJJJJJJJJJJJJJJJ
@4631322/1
gcccgcaacaattgtacacaactccataggaagcgccaaaggcttctctc
+4631322/1
CCCFFFFFHHHHHJIIJJJJJJJJJJJJJJJJJJJJJJJJJJJIJHJIJJ
@3352593/1
ctgggaatcctttgtgagccacatcaatgttaaggaatggtttccaacca
+3352593/1
CCCFFFFFHHHGHJJJIIJJJIGIJEIGHHJJJIJJIJJJCGIJJJJJJJ
@1026179/1
ggatcataacgatggtcaacaaggaactcttgtaaatcatgtatctcatt
+1026179/1
@@@7BD?DDD;FDHIH@GGHIGIGGIIIIBGIFD<?9DGEGHEGGIIIIB
@1026481/1
accaggttcaactttacagccagtaaaaagtggtgaagtcaatcctaaca
+1026481/1
CCCFFF?BHFHHDBHHGJJIJJJ>HEAD<<CG@FHEGEDCI@HHIC9<D@
@571202/1
actttattcagttcagtccctgaactaggcaatgaagttcctgcaggagg
+571202/1
CCCFFFFFHHGD>FEGEECHIIIJJJJIFHIEIJI9E?FIICG@BGGGGE
@4632866/1
cctgcttctccaggttgtctaccaccccctcctcctccacctttctttcc
+4632866/1
CCCFFFFFHHHHHJHIJJJJJJJJJJJJJJJJJJJJJJJJJJJJJJJJJJ
@5901169/1
atgaaatcatgaagtctaggaaagaaacaaacattgcagaaagtctgaca
+5901169/1
;?@DDDD;BCDFHECDFHIBA?EFHIGIIIIEEE4?E4C@F@DGDGEGII
@2915324/1
tctgctgttgctgttgttgctgaggctgctgtggtctctgc
+2915324/1
CCCFFFFDFBHHHIJJHIJJGIHIEH=FEGG<?C:?DF<<<
@4634015/1
gttgcatcctttgctcttgaggaagttggtgtagaggtgcaggctggcca
+4634015/1
CCCFFFFFHHGGGGJJJJJHHIFGIFHGIHGCFHIIJHHIIIIIGJJIIH
@5902206/1
gtatcaactgcagcctcttttaccattgtacgagtttgagcatcattcat
+5902206/1
@@@FFFFFHHHHHIIJJJIJJIJJJJJJIIJIGHCFHIEHIIJJJIJJJI
@61318/1
tgttgttgctgctgctgctgttgttgttgttgaccccatggttgtcgagg
+61318/1
@@@FDDDEDHHFHII<EFHGCGG?3CCF99CFHICHGEEBEFHE@FHEBG
@6742928/1
cttcttttgtgtgagcattaaatcttaaaatagatacaatgtcactagct
+6742928/1
@@@DDDDDHFFCCF@B@FIGA@EEHIIHGCEEGDDEHIGEGD<DG@@BED
@5041540/1
ccacttctttgaactaagtacagcgaaattcttattcgattgaagtaaat
+5041540/1
CCCFFFFFHHHHHJJJJJIJJJJJJJJJJJJJJJJJJJHIJJJJJHIJJJ
@5476670/1
ccacttctccctgcagttcatccataattcagaaagaatatacacaacag
+5476670/1
CCCFFFFFHHHHHJJJJJJJJJJJJJHIJJJJJJJJJJJJJJJJJJJJJJ
@1027390/1
atttttagattttcctgcaccgatgcaattaatactcatcttctttacta
+1027390/1
C@@FFFFFGHHHFIGG9GGGIJGIEEE@FH4?C<CDBGGIEAHGGIJJH@
@6327795/1
ccttgaacaaatttacctaaagcaacaacacaattgtcggcagctgggaa
+6327795/1
BCCFFFFFHHHHHJIJIJJJIIIIJJJJJJJJJJJGJJJJJIJJIJJJJJ
@2441509/1
gtcatcagtttgagatactgtaatgcattgtaggccgcacatgtttgtgc
+2441509/1
@@@FFFFFFFFHDGIJJJEGFJHJHICGHHHHGIICHEGHIE30?DFD;8
@3356257/1
tggcacaactgataagttaagcattgcagttcatcagaatcaaaatggtt
+3356257/1
CCCFFFFFHHHHHIJJJJJJJJJJJJJJJHHJJJJJJJJIJJJJJJJJFH
@6328106/1
acctgttcttcttgaagttggttcagctgtagtctgtctgcatctgtata
+6328106/1
CCCFFFFFHHHHHJJJJJJJJGHJJJJJJJJJIJJJJJJJJJJJJJJJJJ
@6329627/1
cctttaaagtaaacagcaacagtatataaacgagtgttagttggacccat
+6329627/1
@CCFFFFFHHHHHJJJJJJJJJIIJJJJJJJJJJHHHIJJJJJJJJJJJJ
@3358193/1
ggttacaggagatactggttgttgttgaggtggtagttgagtttggtggg
+3358193/1
BCBFFFFFHHHHHJJJJJHIIGIJIIJHJJCGHDGHHIJDGGGIJJDFIJ
@1030515/1
cttaacttgcattaaatcacatcacattaccacatttctcaaattcagtc
+1030515/1
@@@DDDDFFHHHHGFBGHEHEHJJJIDEGGEGE@?EGGGHHGCHCHIHII
@1030926/1
atgtttctagcctttcataattcataacgtcattagcagagctcgctact
+1030926/1
@@@DDFFEHHDBDHEEBGDBDHII<DHHIAGCG>GHIIIGGCDC?DDHII
@3359251/1
aataactctgtattagtctgcagaaaccaagagcgacttaaacaaattga
+3359251/1
114ABDFFHHHHHJJJJJJJJJJJJJJJJJJJJJJJJJJJJJJJJJJJJJ
@2445224/1
gccaatagctgtgggttatatggtgattgatgccattcaactttgcatta
+2445224/1
@@CFFFBFHDADFHGGIH>HEHICFHGHJI@CGFHCGIIGCEGIIDCGII
@1498761/1
gctagataagatggttttgaatacaggaatgccggataattctatac
+1498761/1
CCCFFFFFGBFHHJAFFHIIIIIJIIDEFHIGIJJJBFHGGI@GIJG
@1032448/1
agcagcctcagcaacaacaacaacagcagagaccacagcagcctcagcaa
+1032448/1
@@@DDFFFHGHHGGIGGGICHIB=;G?;CBFDEG9FIJJD92BF>9?BCC
@2445984/1
catgaaacaaaatgtaatctctgttcttttttgaaacgaaatagtt
+2445984/1
@@@DDFFFBHFDFGFGEFJIJIJHGEGHCB3C?FCGHCH;DDF9BB
@5903599/1
gtcactattaaagttgatttgtcttatcgacttgacaattttttcttttc
+5903599/1
CBCFFFFFHHHHHHHIJJJJJJJJJJJJJIIIJJJJJIJJJJJJIJJJJI
@5043284/1
gctaccactcactatactactttgaaattgattactcaccaattcactcc
+5043284/1
CCCFFFFFHHHHHJJJJJJJJJJJJIJJIJJJJJJJIJJJJJJJJJJJJJ
@5904517/1
gggcttactaagggagttttcttgatcattttcgtttacccagagaggaa
+5904517/1
CCCFFFFFHHHHHJEHHIJJJJJJJJJIJJJJJJJIJJJJJIJIJHIIDH
@5044127/1
gtggaagtaagaggtctttcatttaatgttttttgaaaagcctcagttgt
+5044127/1
;??:D3?D?DD<<;A<22A<AFAAA?<A<CFDFED7C<DECC<BB30?9B
@62424/1
gaaatctttaggctgcagctcaaccattttatcggccaacatattactga
+62424/1
@@CFDFFDGGFHGEIIIIGGIIGGCDHGIIIEECGFHEIEGB<DGIHGDF
@5044590/1
caacaactgtaccagccggcacattcatatttctcccatctgcatccttc
+5044590/1
CCCFFFFFGHBHFIIJJJJDGIJIJJIIHIJIGIIGJIJIIJJIHGGIJI
@4636355/1
gttcagttaactttctagctaatagtccaatcttcaattgttttaaagca
+4636355/1
CBCFFFFFHHHHHJJJJJJJJJJJJJJJJJJJJJJJJJJJGIJJJJJJJJ
@3781053/1
gggtaatattttgataacgtggatgtagataggctggcctgcttgtggaa
+3781053/1
BBCDDFFFHHHHHIJJJJJGHIJJJHJJJJJJGGJJJJJJJIJJJGHIHJ
@5478133/1
tggtaaaataccttctttgactaaatactcctgaaggagtgatatcggtg
+5478133/1
BBCDFFFFHHHHHJJJJJJJJJJJJJJJJJJJJIHIJIJGGGIJJJJJFH
@6745782/1
ggtaggggttgtttccctagactgtggttgagacacttgctggggaggtg
+6745782/1
BC@FFFFFFHHHHJIJIJIJHGJJHIJHIJJJJJJJJJJJIJIIJIJJGH
@577664/1
gtttgagatactgtaatgcattgtaggccgcacatgtttgtgcttctgaa
+577664/1
@?@ADBDDAFHGBEGEEHGIJIIGCGIIIECGGCCBBD>@DGHCGCGHA4
@5907322/1
ggtaatcaaattttatgacaaaattgcaattctttacatcaataccttct
+5907322/1
BCBDFFFFHHHHHJJJJJJJHJJJJJJJJJJJJJJJJJJJJIJJJJJJJJ
@5480361/1
ataagaacaatgagtaagagcttgcaagaggtaacttctgtcttgaaatc
+5480361/1
@@@FDFFFADDFDFHIIIIIIIGIIGIGIDH?E?GFGGHCHEIIIGIIIC
@5482402/1
ggttcttcttcttttttccacgtgaaatctttaggctgcagct
+5482402/1
@@?BBDDBF>ACFGIIE:AF?GAE??:?EHFGBG>CF?7??3?
@1034897/1
gtaacatggtaaaataccttctttgactaaatactc
+1034897/1
@@@DDDDB>DBFF44<EBCHF>:A::<B<ACD<F?<
@1035581/1
aggagatactggttgttgttgaggtggtagttgagt
+1035581/1
@@<DDDDDFFD32AE@GF3:FEE@<CBCFFAAA@D:
@2446889/1
caacaacaacaacagcagagaccacagcagcctcagcaacaacagca
+2446889/1
B@@DFDDDHDFHGIBHIJIGEIJIIJEBFEIIGGGE@FD?@D@;>08
@1970774/1
gtgatacgatgtaatatggaaggcaataaagtaaccttcaacatataaac
+1970774/1
C@BFFFFDGHHAFGHIJJJIJGEFEGGJFIJ>F9C?BGEHCGII>GHCGC
@5050181/1
tctcaaactcaagctgtcgcttcaattcatccacttctccctgcagttca
+5050181/1
CCCFFFFFHHHHHJJJIJJJJJJJJJJJJIJJJJJJJJJIIJJJIJFHIJ
@5050462/1
ggtgcatgtaatactttgtagatatcagacatttcttcagggagaatttt
+5050462/1
BCBFFFFFHHHHHJJJJJJJJJJIJJJJJJJJJJJJJJJJJJIJIIJJJJ
@5050760/1
acataattaaaattaattaaaagttaataatacaaataaataaacagaaa
+5050760/1
CCCFFFFFHHHHHJJJJJJJJJJIIJJJJJJJJJJJJJJJJIIIIJJJJJ
@6749237/1
gaaaccaacagaattttaaataaaagtttaaaaacaaacaaaaaaaaaat
+6749237/1
CCCFFFFFHHHHGJJJJJJJJJJJJJHIJJJJJJJJJJJJJJJJJJJJHH
@1037121/1
cttgttttgcttctttttttgacctacccttgccgatagcaataaggcct
+1037121/1
B@@DDEFDHGBDHIGI<F<GIIIIGIGIGDGHHJGGGBHEHGG93@3@27
@5908932/1
cttgtaattaggtaatctagaactgcatcacccaagaactcaagccgctg
+5908932/1
CCCFFFFFHHHHFHJJJJJJJJJJJJJJJJJJJJJJJJJJJJJJJJJJJJ
@5909915/1
gaacacttctaggttacatagtgtatgaaccgctgcattaaatattaaag
+5909915/1
CCCFFFFFHDFHHGHIIJJJJFHFHIGJIIJIIIIJJJCGHGICGIGGJI
@2925500/1
cacgcatgtcccatactccctggttgggcagtgcttgttgttttgcagac
+2925500/1
?@@DDFFFBHFHDB3EEEHHGHCCBDBEADA:?FIIDBGHB2DHEHHGCF
@2926452/1
cccaatgtttctagcctttcataattcataacgtcattagcagagctcgc
+2926452/1
CC@FDDFFHHGDGIFIIIBHEGHAHIIGGIIIFGIIIIIICHIIG9DFEA
@582016/1
ctcgaatctattatctcttggacaagttgttatattagtcactttatatg
+582016/1
@@CFFEFFHHGHFGGGIIIJFCHEFEHHGHGHGGGEC@CFHDHIJCGGII
@6335454/1
cccgattctatttcttggtcatcagtttgagatactgtaatgcattgtag
+6335454/1
CCCFFFFFHHHHHJJJJJJJJJJJJIJJJHIIJJJJJJJJJJJJJJJJJJ
@66200/1
ctttaagagcatttattgcagcttctttctgtgcatcattttt
+66200/1
?:=DADEBDFFHHA>HI<FIEGBHGGIHHB@H4CFFGHGIGH9
@582725/1
cctccttccaaaaaaatacagcaag
+582725/1
@@@BADFAHFDDDHDFH@HHHIEGG
@3365582/1
ggcttgtctaacttgaccaacggtaaaagcaggaggttgttgcatccttt
+3365582/1
CCCFFFFFHHHHHJJIJJJJJJJHJJJJJJJJJFHJFHIIIJJJJJJJJJ
@5913976/1
cccgattctatttcttggtcatcagtttgagatactgtaatgcattgtag
+5913976/1
CCCFFFFFHHHHHJJJJJIJJJJIJJJJJHJIJJJJJJIJJJJIJJJIJJ
@1506132/1
ccggttggtgccctgaataccttgatggctacaaagatagaagtcgaatt
+1506132/1
@@CFDFDD;;DFFIIDEHEGHEHFAHCEH;FDB@GGBC>D9?G?B=?BDH
@4640344/1
ctctgtatcaacaactgtaccagccggcacattcatatttctcccatctg
+4640344/1
CCCFFFFFHHHHHJJJJIJJJJJJJJJJIJJJJJJJJJJJJJJJJJJJJJ
@3790588/1
ctttttttaccaaaccggtattttccccttggcaacaaacag
+3790588/1
;:?=;DDD=DHAHIIGGG18?GGHGI@HE@F9??<F>FG=CF
@1972411/1
ccaacagtaagacatggtagatgaggatactttaatctaatattatattg
+1972411/1
CCCFFFFDHF8DFHCGBDCHGEH@HGIIIIJJDGIJBGGGGEHIJJJBI9
@3791136/1
gctgcgtggtattttgaatctgaataccatactttttgaggtaatagtcc
+3791136/1
@<@DDFDFFFH?DHIIGIGGHGCHHGGGGGHEFGHGIBHB@HHHGHC??B
@1038451/1
gtgcattaatctatagaaaattttccagacagtatttagagact
+1038451/1
@?@DBDFADHAHDEGGGEEHAGBEDHIHIGIIGHGGGCHGE?9C
@5485710/1
agcgaaattcttattcgattgaagtaaattgtaaaatgctaatatcctaa
+5485710/1
CCCFFFFFHHHHGJJJJJJJJFIJCHHIIIJIGIJIJJJGIIJJJIIIIH
@2929269/1
ctcgcaacttaggttatgcgaagtacataactttctttgtatctgcatga
+2929269/1
CCCFFFFFHHGHDGHIFGJJJFHGGHIBIIJGIJIGGGEBBFIIJJFGJI
@4643720/1
ataaattagaatcatcccatagcaaatggtatttggtaggacgtgctgta
+4643720/1
CCCFFFFFHHGHHJJJJJJJJJJIECFHIFIIJJJJGIJJJJJJJJJJJJ
@4644309/1
ggcctatcctctggaggaattcctttaaactgatccatgatcaatctcat
+4644309/1
CCCFFFFFHHHHHJHHJJJJJJJJJJJJJJJJJJJJJJJJJJJJJJJJJJ
@4206537/1
gtttttgtattcctcaatggttgctgctaaatcttcaagtacatagtaca
+4206537/1
BB@FFFFEHHGHHJJIJJJJHHIJJJJJJJJJJJJJJGIFHJJJJJIGJJ
@1042784/1
ttaaattcaaaataattggaacttaatttcatttac
+1042784/1
@@@?B;DDHHFDHEFBBHIGIIIII@FBHEG9E<C?
@4207905/1
atgcagttagtgcaactgctcccttggcagtaacaagattttcacatggc
+4207905/1
@B@FFFFFHHHHHJJJJJJJJJJJJJJJJJHIIJJJJHJJJJJJJJJJJI
@5490181/1
gcctatcctctggaggaattcctttaaactgatccatgatcaatctcata
+5490181/1
CCCFFFFFHHHHHFHIIIJJJJJJJJJJJJJIIJIHGGIJJJJJJJJIII
@6757105/1
tgctgctgcggctgttgttgcctctgctgctgctgctgctgaggcggttg
+6757105/1
CCCFFFFFHHHHHJIJJHIJJJJJJJJIJJJJJJJJIJJIJHIJIJJ=BB
@3372784/1
gctccaattgcattccctttcacactagggacatgaggtgaaattattgg
+3372784/1
CCCFFFFFHHHHHJJJJJJJJJJJJIJJJJJJJJJIJJHHIJIJJJJIJJ
@6340856/1
ctgtacttgaggctgagatgaaggtggtctgctgggttgctggtcaccgg
+6340856/1
CCCFFFFFHHHGHJJHJJJJJJJJFHIHIJJJJJJJHIJJJJJIJJJJJJ
@5916687/1
tgacgatgttgctgaactctaacagtagcagcatatcgactaggatgagc
+5916687/1
CCCFFFFFHHHHHJJJJJJJJJJJJHIJJJJJJJJJJJJJJJJJJIJJJI
@5917725/1
ctagaatcccacatggcaggaagttttctcgcaacttaggttatgcgaag
+5917725/1
@@@DDDD?F?F?FHHAHICGFGEHIIIEE?CEEHAGHCF@BFGHEFEHG>
@4646157/1
gctccggcaacagattcaaaaacatcacctagtgcttttggtacctctac
+4646157/1
CCCFFFFFHHHHHIJJJJJJJJJJJJJJJJJJHIJIJJJJJJJJJJJJJJ
@5918115/1
accatgacaatagctttattctcattaaggaattccggtttctcaaaaca
+5918115/1
@CCFFFFFHHHHHJJJJJJJJJJJJJJJJJJJJJJJJJGIJJJJJJJJJJ
@2934972/1
ttttttttctttctgtatcaactgcagcctcttttaccattgtacgagtt
+2934972/1
CCCFFFFFHHHHHIJJIIIIJIIJBHEHIGIIJJJJIJJDIIHIIIBEHH
@5491016/1
gccattcacaagatcatttgtaataattatgagtttttaaaatattttgt
+5491016/1
@<?BDBDAABFDHI@GGHGGBFIGDEDGHIEEHCFDH?HIGIIDH@B?FH
@4647989/1
tctcatttctgggattaatatttccaatgaagctttcgcagcagcaagtt
+4647989/1
@@@FFFFFHHHHGIGHIJJIGHGHEIJGCHIJEHHEGIGIIJJGGGEGBF
@4649212/1
ggaccagcttgtgcttgtcttccacccttttttttgttcctttttgaatt
+4649212/1
CCCFFFFFHHHHHJJJJJJJJJJJJJJJJJJJJJJJHJJJJJJJJIGIJJ
@5055505/1
gatcattataccacaattctggatgtaacctatcaggatgtgcttttttt
+5055505/1
?;;?DDDAHFBFHGGBFHCGHECHGHHGGDHHIGI@<B?:DFACDGAB:?
@3374713/1
ctccaattgcattccctttcacactagggacatgaggtgaaattattggt
+3374713/1
CCCFFFFFHHHHHJJJJJJJJJJJJJJJJJJJJJJJJFHHHIJJJIJJJE
@68667/1
ccatactccttgtcttacaggtaccggtctttctcgataatcaagtgttg
+68667/1
C@@FFFDFHHGHFHIIIJJGIBHCHEHGHICHIIGIIIIJIJGEH<DDFG
@6342323/1
gtaggatagagactttttctttgaagatttaggtataatatctgaaggca
+6342323/1
CCCFFFFFHHHHHJJJJJJJJJJJIJJIJJJJJHIIIIJIJJJJJJJJJJ
@69395/1
gtttttgagctcatacttaatccaatgacatggggaagtcaattgctaat
+69395/1
@@@DFFFFHGGHGGGGIIFGEHGHEGGGIJIIJEGIGADFDFCIII@FE>
@69423/1
gcatttggaggactgtcagatggttttggagaattatcaaagagaattat
+69423/1
CC@FFFDFBHGGGHIIIGIAHI9<FCH@EHIIBHIGGGGIIIIGGGGE?@
@69671/1
gtggcgtgtaatcactgctgaggcttga
+69671/1
@?@FFFFDFFHFAGGHIA4EEHHGGI6:
@4211506/1
cacttgttttgtcataagttgtaacagtaagttcttttttttccttgact
+4211506/1
B@CFFFFFHHHHHJJJJJIHIIGGJIFHJIIJIGGIJJJJJJJIJJJIJJ
@5058574/1
gctgggaatcctttgtgagccacatcaatgttaaggaatggtttccaacc
+5058574/1
CCCFFFFFHHHHHJJIJJJJJJJJJJJJJJJJJJJJJJJJJFIJJJJJJJ
@5058611/1
agcatcattactaattttttgcaattgttgagtgaagtttctgagagcat
+5058611/1
CCCFFFFFHHHGHGJJEIJJJJJJJIIHIIJGFGEEGHHIJJIJIFHGII
@3377408/1
ggagctgcgacaccatctgatgcctggtgcggaggctaccttgccgtagg
+3377408/1
CCCFFFFFHHHHHJJJJJJJJJJJJJJGIJJJJJJJJJJJJJJJJJIJHH
@4651071/1
ggaagttatcaagaaatctaagattgcatcaccgaggaattccagccttt
+4651071/1
CCCFFFFFHHHHHJJJJJJJJJJJJJJJJJIJJJJJJJJJJJIJJIJJIJ
@2938573/1
gtctcacccatgttaaattttttcagaatcatgtgatttttcttcctttc
+2938573/1
@@@FFDDDHFHHD@HGGBHHIHGHGIG>F@EHIIIEGIJFIHGI?@GIHD
@589801/1
ggttacaggagatactggttgttgttgagg
+589801/1
@@;DDDFFBFDFHJIIBG?BGAG<FFHGCG
@1051815/1
ggtttttgaaaaaattttggccaatagctgtggg
+1051815/1
CC@DFBDDHF8:DHGHIDCFEGEBB3:CH9?C>@
@1515889/1
gttgctgctgtggtggttcttgcctttgcagctgttgtggtggttgttgc
+1515889/1
B@@FFFFFGFHGGF=FGGHIJJJJJGIIGIJJIGFFEHII>GH:FGHBGH
@2940342/1
cgatgaagagggttaaatttataatcaatcggcatttctttcagaccaaa
+2940342/1
@@@F@EDFHHGFFBEEHEGIJDGIIHIIJIIJJIIIIIIFJJJGJJHIJJ
@1516254/1
gaacaatgagtaagagcttgcaagaggtaacttctgtcttgaaatctgta
+1516254/1
BCCFFFDDFFDDFGDIJJIIHI<FHF=EFHIIJJFDFGIJIJIIBHI<<D
@2940528/1
gtctcaacaagttccgttttttggagaggcaactcaggataactatagag
+2940528/1
@@@DDDADFHHCDHBAA3AA@D:?3?BCGGF@DGDDHIGA@BBHIGIIEF
@1516731/1
cactattaaagttgatttgtcttatcgacttgacaattttttcttttctt
+1516731/1
?;?BB8DAFFFFFFE4?FB:C:EHHHDFBGCHEGEECGB><DFGIIID9D
@1053575/1
cataactaaaacagggttcatgagttccactttcacaatcaattaattgg
+1053575/1
@@CFFFFDFBDHHHJIHGGIIGCFHIGJIHCGHGGCHBHICCFF@GCGIH
@1053923/1
gttgttgaggtggtagttgagtttggtgggtaggggttgtttccc
+1053923/1
@@@DDDDD<;2AFCGECGH9C:F<9@8AEG:?FHEG<FHIBHBHE
@4214426/1
gtttacagtacaggcataaccttactataacactttagcacagacatgtt
+4214426/1
CCCFFFFFHHHHHJJJJJJJJIJJJJJJJJJIJJJJJJIJJJJJJJJJII
@1517720/1
cctcacttgttttgtcataagttgtaacagtaa
+1517720/1
@<?DDDDA?AFHFECG94A44<C@FHHH99A<<
@5920842/1
gttgaggctgctgtggtctctgctgttgctgttgttgctgaggctgctgt
+5920842/1
CCCFFFFFHHHHHHIJFIJJJJJJJHGGIIJHIIIJJJJIIIIIIIGGGF
@3798737/1
ccgaggtttaaattttttccgctgtagtacaaatttctatttccgattat
+3798737/1
BCCDFFDDHHHHHJJJJJJJJJJJHJJIIJJJJJJJJJJJJJJJJHIJJJ
@2943999/1
cccatctgcatccttcttttccggaaagaacctagtgtgatggcgtttct
+2943999/1
CCCFFFFFHHHHHJJJJJJJJJJJJJJJJJJJJJJIJIIIJJIJJIJJJJ
@69885/1
gtcaggtgcgttaacttttggtggctttattatattactcctaattgaag
+69885/1
@C@DFDEFHGDFDIIIJJGGGAFEHIIEHIGGJJGHHGIFHIFIG@GHGG
@70119/1
ctctgcactgtgacagtcttcaagcactgagttagaataccaacctgaat
+70119/1
BCCFDBEFAHFFHGIIFFHHEBHHIIIGGHIFCH@4C<EHGGGHGHIGEH
@6346151/1
tttttgaaattttttaataattggaacaattctatcacctttgaagttga
+6346151/1
CCCFFDFFHHHHHJJIJIJGJIJIEGHIJIJJJJJGIIGIIJIGIIIIAG
@1520508/1
gtaaaacgtaagtggaagcataagctcccaattctttggtgataagaact
+1520508/1
@@7A;DDDDDBHFGIFHHCCGIEIG@?EH99;CB49?FF?BBDBHHGGHC
@1520756/1
ggaatgtatgacgatgatttgatatctatatttctcattttttctgctaa
+1520756/1
?@<DFFFDHHGGFDHIGGGGG<EEJGGCDAF>FIEGFGGIF<F9DF9FBG
@4655896/1
tagaagcaggatgacacttaggtcgtgcatggtttaagaaagaccaaagg
+4655896/1
@@CFDDDFHDHDHIGIIIIIIGADFHGIGIGI<DFHIIIIIIIIIIIIGI
@5063571/1
ctctgataaattagaatcatcccatagcaaatgatatttggtaggacgtg
+5063571/1
CCCFFFFFHGHHGIJJJGJJJJIGEEGEEGGHG@EFHIGIE??F@C?D:;
@5498064/1
ctctgctgttgctgttgttgctgaggctgctgtggtctctgctgttgttg
+5498064/1
CCCFFFFFHHHHHJHJJJJJJJJJJJJJJIJJEFHGGIIJIGHIGIGGHH
@3380273/1
gcccatcattcgctcctcgactgccccgatgttggagcctatgctatccg
+3380273/1
CCCFFFFFHHHHHJJJJJJJJJJJJJJJHJJJJJJJJJJJJJJJJJJJJJ
@6348654/1
gccacttctttgaactaagtacagcgaaattcttattcgattgaagtaaa
+6348654/1
@<=DD;DDHH??A?FEBGHIBI?ADHA@GIGBFC9DDDB?DBB??DHBG9
@3380776/1
atgtaatcggtggcgtgtaatcactgctgaggcttgaacaagcccttctg
+3380776/1
BBCFFFFFHHHHHJJHJIJJJJJJJJJJJJJJJJJJJJJJJIJJJJJJIG
@6762690/1
cccctacctcttcctcgccatctgcctattttggaaact
+6762690/1
@@@DDDBDHHF>FBGAE?ECGBDEEFD9CF>D>F@?DEC
@2944378/1
atgacacttaggtcgtgcatggtttaagaaagaccaaaggtttctgttga
+2944378/1
;11BDBDDFHFBHGHIIIGGIIIIGIGHIIGHIGHHIIGEBFGHIGGIGC
@4218949/1
aattagaatcatcccatagcaaatgatatttggtaggacgtgctgtacct
+4218949/1
CCCFFFFFHHHHHJJJJJJJJIJIJHJJJJJJIHIJIJJJIJJIIIJJIJ
@2946035/1
tagataataatgcctcagagctaccttggcagctgctaattttgcttggt
+2946035/1
CCCFFFFFHHHHHJJJJJJJJJJJJJJJJJJJJJJJJIJJJJJJJJJJJB
@5924031/1
gttaactttataatcaatcggcatttctttcagaccaaaatttctttgta
+5924031/1
CCCFFFFFHHHHHIJJJJJJJJJJJJIJJIJJIJJJJJJJJJJJIJJJII
@2946271/1
ctcttttgggtggaatgtatgacgatgatttgatatctatatttctcatt
+2946271/1
CCCFFFFFGHCFHHHIIGIJJJJJJJJJIIJJ?DFGIJHIIEIIJIJIIJ
@3381991/1
cttctctgcactgtgacagtcttcaagcactgagttagaataccaacctg
+3381991/1
CCCFFFFFHHHHHHIIIIJIIIJJIIIIJIJJIIGHIIJIIJJJJJIIII
@5925792/1
gttccagagactcgtccaatcagattgaaaaaaacaagttgtataacaca
+5925792/1
CCCFFFFFGHHHGJHGHIJJIIJJGGHEHGIIIJGIIJDCHBFDHCHIIJ
@3382951/1
atatgatatgggttgctgtttacaccaacgataaaatcaggctttatgtt
+3382951/1
CCCFFFFFHHHHDHGIGGHHGHHIIBEEGHEHGCHGIHGGGGIJJGIIJJ
@6766657/1
acaatttcttgttttttatcatcctctttatttactagaaactgctcttc
+6766657/1
?@1=A;BDFDD<AFGFIIIIFIHIIFBECGIFIEC@GGIFFGE@DFFGIE
@5499938/1
agctattagtacttccgtcaacactgctttcatcttcagaagaactggta
+5499938/1
CCCFFFFFHHHHHJJJJJJJJJJJJJJJJJJJJJJJJJJHIIIJJJJJJJ
@3384010/1
gggtatgaaactgaacgtgtacacctggtaaagaggtgacaaagatagta
+3384010/1
B@CDDFFFHHHHHJJJJFHHIJJJJJJJGHJJJJJJCGIIJJJJJJJJGI
@5067888/1
ctttaatcatagttgatgtctgcatatcagtcagcttcttaatgcatctc
+5067888/1
CCCFFFFFHHHHHJJJIJIJJJJJJJJJJJJJJJJJJJJJJJJJJJJJJJ
@4221863/1
gtgcattcataattcgggccttaactttagtgaactggtcatcaactgag
+4221863/1
=BBD=ADFHHHFHGIJJJJJIIGIJJJJGIHIIIIGHIGIJJJJIJJJJJ
@6351615/1
ggcttgtctaacttgaccaacggtaaaagcaggaggttgttgcatccttt
+6351615/1
@@?A=@DA4ADFDD>CE>HIIIB8?EE9@@9CB8:?0BBF@?F39BF@<C
@4223620/1
ctcaaccgtacttctagcattagaagtttcttctccagctaaggctgtat
+4223620/1
CCCFFFDFDHHHHIIJJHIEHIIGGHIJJJJJJJHGCHHIJIJFGIJGGI
@4223718/1
gaatataatagtttcaactcatttgatttatgcttaataagcattacagc
+4223718/1
@@CFFFFFHHHFHIIJIJIJJJJJJGIJJJJJJJJJJJJJJJJJJIIJJJ
@4223983/1
tcattttcggtttcgtaggcaggtggaggccatcgcctggtcatgcataa
+4223983/1
CCCFFFFDDHCFHFHIGIIIGGGCFGIIHIGHEGIFIIIIHIGGHGGHIJ
@73342/1
ctcctcatagttccacaatgagtaatttcaatttttaa
+73342/1
@@?DDD>DFBDFBGIIGIIIICBH4CFAGGCDBCFC:E
@73356/1
ctttttcaaaaccttcttccagcatagcttcaatttcattgtcgcttatg
+73356/1
@<@D7D>DFHHGD>FHBGDDH9:CFHI<BHF4E9EEGBGG@FDB@:FEHG
@4659925/1
cttccttaacatcagtaatcaaatcatcagtttcccaggtccacaattca
+4659925/1
CCCFFFFFHHHHHJJHIJJJJJJJJJJJJJJJJJJJJJJGIJJJJJJJJJ
@4660938/1
gttcaagatcattttaaactgtccttctgacacaccatctctgtaaa
+4660938/1
@C@FDFFFHDFHHIGGIIJJIHHGIIGIIIGIIIJHGIGIJJIIIJI
@6768895/1
ttcatccttgttttcaaagttgataaataatattaatgaaactaaaaact
+6768895/1
CCCFFFFFHHFHHIJJJJJHEICHIGIJJJJJJJJIFIIIJIGIIIJIIJ
@2950925/1
ggcatgggtcactattaaagttgatttgtcttatcgacttgacaattttt
+2950925/1
CCCFFFFFFHHHHHIJGJIIEHIJJJIIHIIEIJJJHHHIJJIGEHIIIJ
@1060651/1
ctctaccaggtggaggtgaaaagaatgatct
+1060651/1
@<<BDDDDD:2<D9;FCC?EHCFGE<EHHIE
@3387548/1
gtaatattttgataacgtggatgtagataggctggcctgcttgtggaaaa
+3387548/1
BBCFFFFFHHHHHJJJJHIJJJJHJJJJJJIJJJJJJJIGJJIHHIEIIJ
@5928887/1
ccgcttgttgctgtacttgaggctgagatgaaggtggtctgctgggttgc
+5928887/1
CCCFFFFFHHHHHIJJJJJJJJJJJJJJJJJJJJDHIGGIJJIJJJHIJJ
@74698/1
gtttttgaaaaaattttggccaatagctg
+74698/1
@@@FD?DDFDDDFAEEBHECCCG>D<GDF
@75459/1
agaaatttcaatttttgcaaattgttcgtagtgaagaactgaaagc
+75459/1
@@8DDDAAH4DFADHCAE@H??EDAFHCEFHGGB<E4C??CDEH4?
@5506111/1
gtcaaatatatatgtatcctattaatgctttaaacattaactagttgcac
+5506111/1
CCCFFFFFHHHHHJHGIIJJJJJJJJJJJJJJJJJJJJJJJJJIHIIJJJ
@5506664/1
cttttttcgtggaggacattggtatggtggcttttcagccctagcccttt
+5506664/1
@@CFFFFFHHFDFHJIIHGIGJGGIJJIJJHGHCGGIJJIGGHHIIGIEI
@5073858/1
cctgcaccgatgcaattaatactcatcttctttactaaaaggctacacaa
+5073858/1
CCCFFFFFHHHHHJJJJJJJJJJJJJJJJJJJJJJJJJIJJJJJJJJJJJ
@3812862/1
ctgaggctgctgtggtctctgctgttgttgttgctgttgttgttgctgct
+3812862/1
CCCFFFFFHHHHHIIHHIJJJJJJHIJGHJIJJJJJHIJJJIIJIJJIJI
@1987584/1
gccaacaaatggtacataattaaaattaattaaaagttaataatacaaat
+1987584/1
@@@DDDDADHFFAF<<GGHG@HGGHFEDDBFBGHGB?@>B<C49CDHIGD
@609161/1
cctaaagcaacaacacaattgtcggcagctgggaatcctttgtgagccac
+609161/1
@@CFDDEEFHBFFGIIIGIII4CHIGDHGCADHC3DGGI@EG4?F>B=C=
@3388969/1
gtttgtggggaagttttatttacatttttttgcctgaacacattgggtcg
+3388969/1
CCCFFDDFHHDFHHIJJIJJJJJJJJJJJIJIJJJJIJJJJJJJJJJJIJ
@610124/1
agacatttcttcagggagaatttttaaccatttacacaatataaatgcac
+610124/1
@<@D?DADH>FH?BF>F<EFGHJJIEGIJI<EHGGGIIGGG91BB@F><D
@2954341/1
accaggtgatatatttttgcacctgttataaatgtaggaagttatca
+2954341/1
@BBFFFDDHHGHHJJJJJJJJJJJJJJJJJJIJJIJIJJIIHIJJJJ
@1992115/1
ttcttcttgaagttggttcagctgtagtctgtctgcatctgtatatgccc
+1992115/1
B@CDFFFDHFFFDGGDCFIHGHFHHEGCFBC?<>FGB9FGEI<FFHIJEH
@5934768/1
ctaaattctgctctgataaattagaatcatcccatagcaaatggtatttg
+5934768/1
CCCFFFFFHHHHHJJJJJJJJJJJIIJJJJJJJJJJJIJIJIJJGIIJJJ
@77280/1
gctgagctttataaaatgcagtggccgacacatcaatattaag
+77280/1
@CCF?DE?BBFDDIB<@EEEEFCC@FG@G8FGHB@GHHG@BF?
@77326/1
gccatatagccttaaaagggcaccccaactagttatg
+77326/1
@@@FFFDDDBBDFI?FGEIBEHIICHGGEC>DCFD?<
@5510620/1
gtacacagttgcagtcctgagctggtcttcagtcacccgattctatttct
+5510620/1
CCCFFFFFHHHHHJJJJJJJJJJJJIJJJJJJJJJJJJJFHIJJJJJJJJ
@4228950/1
gtgtttttgagctcatacttaatccaatgacatggggaagtcaattgcta
+4228950/1
BBBDFFFFHHHHHJJJJJJJJJJJJJJJJJJJJJJJJJJJHIJJJJJJJJ
@5511208/1
ctctttgtgcccatggagtttgacctctaggaccagtttgcaaagggaag
+5511208/1
CCCFFFFFHFHHGGIIIIJIJIJCGIIJIIIJJJBHIIJJJJJJJIIJJI
@6773839/1
ggctgctatagatggaacgttgatctggtctggagctggatgagtgacat
+6773839/1
CCCFFFFFHHHHHJJJJJJJJJJJJJJJIJJJJJJJJJJHIJJJHIJJJJ
@4229735/1
gtcctggtccagattcctgttgtggaccagcttgtgcttgtcttccaccc
+4229735/1
CCCFFFFFHHHHHJJJJJJJJJJJJJJJJJJJJJJJJJJJHJJJJJIJJJ
@5512822/1
gccattcacaagatcatttgtaataattatgagtttttaaaatattttgt
+5512822/1
?@?DFBEDBHHFHIGHGIGGCIHIGIGDHHEFGHHGIIIGEHIDHGBFFH
@615252/1
cccaatgtttctagcctttcataattcataacgtcattagcagagctcgc
+615252/1
@C@FFDABBFHFFI@E@FI>EEFHHHGGIJIII>?@GGIIGGG9BGFGGB
@3815926/1
gtaacatcagctccgagaaatattacaggttcgttgaaaaccttcggcct
+3815926/1
CCCFFFFFHHHHHJJJJIJJJJJJIJJJJHJJJJJJJJJJJJJJJJJJJJ
@616812/1
ccttaccttcagctgagtgagttaaaaca
+616812/1
@@@D@DDAF?>2CB@3A<:CGAH?<<C<G
@1996218/1
ctgcggtacatttagctatcctgtag
+1996218/1
@@@DDDDDHHHFDGIIGC@:3AFFGI
@1996615/1
ctctgctgttgctgttgttgctgaggctgctgtggtctctgctgttgctg
+1996615/1
CCCFFDDFBFHFHJFHEHGGGH@DHBGHGEHJG>F1?BDGHIFEDFFG<?
@4669705/1
gtctaaatagaccttcagggtcttcatgggcttctattagtccttcatct
+4669705/1
CCCFFFFFHHGHFHIJHIJJ<3CFHJJJJJDGHIICGI?DFHIIJJIJJJ
@1533538/1
tggacaagttgttatattagtcactttatatgttcttttaacactctttg
+1533538/1
CCCFFFFDFHDHHJGEHE<FB9IDCC<EHIJI>FE9<E???GFDDHIGD9
@618573/1
aaaagatcagccctatccttagtcttcagtt
+618573/1
@@@DDDDDD3C3DF9EF3CCD>CBFFCHFH9
@1065570/1
cttgaacttcatttccaacaggtagtaagtgatcattaagttcgccgatc
+1065570/1
C@CFFFFFHHFGHGG9ACGIGEC>FH>FCDGIJCEGGGGHHEIGEH:DAG
@1066758/1
tgatagtatctgatttgttgtttattagggtagcatttggag
+1066758/1
@@@FFFDBHB<<?EHGHGGECBFBDFGHBC<AFH9EGGDEC>
@79559/1
catggattcagcagaagtataaattaaactatggatttatttacaataaa
+79559/1
@@<DB?DBFFAFFGHIJFGI@FHGGGGGECHHI94?EHGGGICHCCHHGI
@3396667/1
ggcgttttggtgggcatggcctgcagctccctttttgcagcttcttcaag
+3396667/1
CCCFFFFFHHHHHJJJJJJIJJJJJJJJJJJJJJJJJJJJJJJJJJJJJJ
@5940731/1
ataatgagtacatcatttacatcaccgtgatctaatatttgagcagaagg
+5940731/1
CCCFFFFFHHHHHJJJJJJJJJJJJJJHJGJJJJJJJJJJJJJJJJJJJJ
@5081286/1
ccgggcttactaagggagttttcttgatcattttcgtttacccagagagg
+5081286/1
CCCFFFFFHHHHHJJJHIHHIJJJJJJJJJJJJJJJHIJJJJJJIHJHIJ
@6775218/1
tctctgctgttgctgttgttgctgaggctgctgtggtctctgctgttgct
+6775218/1
<@CFFFF;CFHDBDHGFHFHBHIGCGHIBEHFA9CDFGGDG@FFCBBB4?
@6775413/1
tggaggtgaaaagaatgatcttccaactgtcacaaacctgttagcagctg
+6775413/1
@@@DDFADFHHFHIIJIIJJJIJGIIJJIIGIIJJJJGEHDHHGGHEHHJ
@6363748/1
gttttttggagaggcaactcaggataactatagaggttcttctttccatc
+6363748/1
@@@DDDDDDF?2<CFE>BFEHGB?CGHIG?BFBGFB?DFFEIBBFBBGGE
@6364079/1
ccccaatagaccatgttggagtcaagcgtgtgaaagtatcacttggaagt
+6364079/1
CCCFFFFFHHHHHJJJJJJIJHIJJJJJJJJJJJJJHIJJJJJJJJJJJE
@621588/1
gataaattagaatcatcccatagcaaatggtatttggtaggacgtgctgt
+621588/1
@@@DDDDD<FFHAGIIIII<BGIGCCHECFFHIBEGGGF<?BFG:FGGDD
@6364889/1
gtgcaggggaacgagaaccaatttcttttttaaaataatcagcaaaatcc
+6364889/1
CCCFFFFFHHHHHGIGIJJHIJJJJJJGIJJIIIGIJJJGIIJJIIIIII
@1070578/1
gcacaacaaacacttggggagttaaatcaacatcagctgagatatactca
+1070578/1
@?@FFFFADHHFFIJIJIFIIIIBIGGDDHEIIIIJJ<G@GGGIGBFGF>
@3400930/1
ggctattttagcatggaatgtgatctccaagttgtgaatcaatttcagga
+3400930/1
CCCFFFFFHHHHHJJJJJJJHIJIJJJJIJJHIIHHJJJJJJJJJJJJJI
@2968979/1
ctcagagctaccttggcagctgctaattttgcttggtgtttgttttctcc
+2968979/1
CCCFFFFFHHHHHJJJJJJJJJJJJJJJJJJJJJJJGHGIJJHIJJJJJJ
@83575/1
ggtgtttgttttctccaactccgacaaacgccatcctctcattcttagtt
+83575/1
@@?DDDFEFHHHH9FDEHGE<CFHIIIIGIIIIIIIIIEBFFFCAHE@GG
@5085889/1
gcactaatgtctcttcaaaatcttcttcatcacgtcgtctttttttacca
+5085889/1
CCCFFFFFHDFHHIJJIJJJIIJJGJJJJJJJJJJJJJJJJJJJJJJJIG
@3401572/1
gtagttgggtaatattttgataacgtggatgtagataggctggcctgctt
+3401572/1
B@CFFFFFHCFHHGIJIIJIIIJJJGIJIGIEHIIJJIGGGJJIJGGEFH
@6365588/1
gtaaagttttgcctataagaacaatgagtaagagcttgcaagaggtaact
+6365588/1
CBCFFFFFHHHHHJJJJJJJJJJJJJJJHHJJJJJJJJJJJJJJJHHIJJ
@3825837/1
ctgtggtctctgctgttgctgttgttgctgaggctgctgtggtctctgct
+3825837/1
CCCFFFFFHHHHHJJJJJJJJIIJHJJJJJIIJJJJJJJFFHGGGGIJII
@6777650/1
cctatttcctcagcgacttttgtccgaatctcatcagcaagaagaagtgc
+6777650/1
CCCFFFFFHHHGHJJIJJJJJJGIJJIJJJJIJJJJJJIJJJJJJJJDHH
@6778303/1
atcacatcggaggcaaccaatatgttcgtctcacccatgttaaatttttt
+6778303/1
?@@DDDBDHDDD@EFFDHHEBCHCCCCFHHEHBFED@?DDBFG>DFHBCA
@625369/1
tgtaattgcgataaggtttttcaggattgatagatacatcataatga
+625369/1
<@@DA>>DHFDDFIGGC4CGEHCHH@DGGEE<F?BDFEIEIEHIIIC
@6779362/1
atcacattaccacatttctcaaattcagtcttgaaatattatccattagc
+6779362/1
CCCFFFFFHHHHHJJJJJJJJJJJJJJJHIJJJJJJJJJJJJJIIIJJIJ
@3828016/1
gcctgtataaaatacaaggaagacagacagcctgcctccaaagagaagct
+3828016/1
CCCFFFFFHHHHHJJJJJJJJJJJJJJJJJJJJJJJJJJJJJJJJJJJJJ
@5524120/1
aacaaagcttcagtaaataacaaagaatggaa
+5524120/1
@<@DDDDDHDCF:AEHFGC>EFHE@ABDCG><
@626420/1
caacaactgtaccagccggcacattcatatttctcccatctgcatccttc
+626420/1
@@@FDD;DDFDFDEG9FA>GFBGGGFBF?DFGGCGHDFGGI?FCEGHG>B
@3829053/1
gtacgctcaaacatgcaaatgtgacattattgactaaggccgatctgagg
+3829053/1
CCCFFFFFHHHHHJJJJJJJJHIJJJJJJJJJJJJJJJJJJJJJJJJJJJ
@626564/1
gccaaattgcacctcacacctggcactaaactgtaa
+626564/1
@<@FDDF?BCFBHGGGGFGGGBG@;F3ACGHIH>9@
@3829236/1
atttgatttatgcttaataagcattacagcaataaacgtttttccagagc
+3829236/1
BBCFFFFFHHHHHJJJJJJJJJIJJJJJJJJJJJJJJJGHIJJJJJIJJJ
@5525043/1
ccacctcaaccgaacacttctaggttacatagtgtatgaaccgctgcatt
+5525043/1
@@@D;DDDFFFD?BEGIFEIIE<EG?EDGC@GFFGGIIIEGIIIEFIIII
@6366423/1
gcccaatattgattccagaacttccggcataatgagtacatcatttacat
+6366423/1
CCCFFFFFHHHHHJJJJJJJJJJJJJJJJJJJJJJJGHJJJJJJJJJJJJ
@84525/1
gcatggacggtaatagctcgtgccattgcgccaggtgtccgg
+84525/1
CCCDDDFFFHCFHHIIGHI:EHDEGBD>@FDGG0B9??F@?@
@2008404/1
ttggtattcgagctgacttgggaggtttggtgcccgcccgccatattgta
+2008404/1
B@@FDDDFHHHFFIJJIJIJFGGIIFHIIE@GHIJJIJIIJGBHEGCCC>
@2970688/1
ctttcacaatcaattaattggtaacatggtaaaataccttctttgactaa
+2970688/1
CCCFFFFFHHHHHJJJJJJJJHIJJJJJJHIJJJJJJJJJJJJJJJJJJJ
@85243/1
gtcgtccctcttctggaaagcagctcttgcagcattgacactggcgtttt
+85243/1
@@CFDFFFHHHFFJIHHICFGIJHHJB@GIE@EDEGGDEEHCHIBF7@FD
@4676221/1
gatgtagataggctggcctgcttgtggaaaaccaccacaaatccacttgg
+4676221/1
BCCFDDFFHHGHHJJJJJIJJIGJGIIIIJJJJJJJJJJJJIIJGIGIIJ
@5086486/1
cagaattttcgtttggagcaaatacaatgtatttgctgtctttgtgtctt
+5086486/1
CCCFFFFFHHHHHJJJJJJJJJJJJJJJJHIJJJJJJJJJJJJJJJJJJJ
@1538450/1
cccgatgctagctttcttaaatctggttctctaatcatctgattagtagt
+1538450/1
CCCFFDFFFF?FFGGGHIGGHIIJDEEEHGBHIICHAGGGG9FEB@GHIG
@1538463/1
cggcatgctttgcttctttcttagatctaccagtgcccatggcagcaaat
+1538463/1
@7?DFFBDBHHAHBFBHGGIEHIGEDHBEAF9CEE<BGH3CB;D1?@FGF
@6782122/1
agctgagtgagttaaaacagtacatcgcacaacaaacacttggggagtta
+6782122/1
@CCFFFFDHHHHHIIJJJJJIJJJJJJJJJJJJJJIJJIJJJIIJJJHGI
@5528069/1
ctcaaaacatggtgctggatgaggaaatttttcataaagaagtcgaatac
+5528069/1
CCCFFFFFHHHHFHIJJJIJJIJJJJJJJJJJJJJJJJJJJJJJIIJJJJ
@2971375/1
ctcatgttataacattatgcagttcattacctaagatatttgttatgatc
+2971375/1
CCCFFFFFHHHHHJJIJJJIIIIJJIIJIIJJJJJJJIJJJJJIJJJJJI
@3404443/1
ggcgtatttacagaagcaaggttggcctattattggcattccagcatcat
+3404443/1
@@@D:@DDFHDFFGGBHHGHIFHEIHIIGIIEIGGGGHIIGHGGIEFFGH
@2972381/1
ggtccctgttgttccattgcttgaggtctggtaattggagcggcttgtct
+2972381/1
CC@FFFFFHHHHHJJJJJJJJJJJJJHHJJJGIJJJJJJJJJJJJJ0=8=
@628883/1
acccaatgtttctagcctttcataattcataacgtcatta
+628883/1
@@@FFDFFDHHHGJJJIJJJJHIBJCI<ACB4<8?9?C49
@4677064/1
aactgataagttaagcattgcagttcatcagaatcaaaatggttgtcatc
+4677064/1
C@CFFFFFHDDFHGEGIIGHIJI@HGI@FFHIIIJJIG@GGACGG@GGGI
@4240643/1
gtcagcttacaagccttagtaagcataaatttatggaagccataccgtac
+4240643/1
CCCFFFFFHHHHHGIJIGHFIJGJJJIGGGIIHHIGIJIIJGHIIGIFGF
@5089897/1
cttctgtcttgaaatctgtagcccaatatagattccagaacttccggcat
+5089897/1
CCCFFFFFHHHHHIJJJJIIJJJJJJJJIJJJJJIJJJGIJIJJIHJIJI
@3833966/1
ggtatatataagattacaattcttaacattttttctttaaacaaagaaca
+3833966/1
BBBDFFFFHHHHHJJJJJJJJJJJJJJJJJJJJJJJJJJJIJJJJJHIJJ
@4679449/1
tcttgcctttgttgctgctgtggtggttcttgcctttgcagctgttgtgg
+4679449/1
?;@?BDBDDFHDDHE@FEHE<C@3ABGH?CF@@@GGHGB?DDGEHEGBBD
@88773/1
agaacggttgccatatagccttaaaagagcaccccaactag
+88773/1
@@@FFFABFFHHHIGGFHIIGGHHIJIJJIHIGIJIBGEGH
@3834504/1
gttgcagcattaagtcttctctgcactgtgacagtcttcaagcactgagt
+3834504/1
CCCFFFFFHHHHHJIJJJJJJJJJJJJJIJJJJJHIIJIJJJJJJJJIIH
@5531095/1
gcagggaattctaagagggtacacaattcaggcactaatgtctcttcaaa
+5531095/1
CCCFFFFFHHHHHJJJJJJCGIJJJCFHIJJJJJJJJJJJHIIJJJJIJJ
@1542766/1
ctttattatattactcctaattgaagagccttttcccaaaatcataccat
+1542766/1
CCCFDDEFHGGHDHIJIJ<HEGIIGH<FGGIGJGIGIGJJ=F@GH>BBBG
@1076383/1
ctgtttacaccaacgataaaatcaggctttatgtttttgtatt
+1076383/1
@CCDFFFFFADHHJGGHHGIJGAHIGIIGCGII@DIIGIDGIJ
@4241565/1
ctctgtcgaacagcttccacagcttgtctgtaattgcgataaggtttttc
+4241565/1
CCCFFFFFGFGHHJGIJIJJJJJJIIHHIJGGIJIIJG@DAHII?FHIJI
@3837228/1
ggtccctgttgttccattgcttgaggtctggtaattggagcggcttgt
+3837228/1
CCCFFFFFHHHHHJJJJJJIJJIHJJCFHIIEFGHIJJJJJJJJIJ0.
@1544495/1
cattaatctatagaaaattttccaaacagtatttagagactttccactat
+1544495/1
CCCFFFFFHHHHGIJJJIGHGIIIHHJ3<<9FHHIGGHEGGCHGIIGHIC
@1077819/1
ccttcagcgggagaccttggctttgccgcttgttgctgtacttgaggctg
+1077819/1
@@<?BADDDDHF6@F;?EGEGH3BFHEHIBGEGI9DBAD<=C@FHE7@;E
@1545085/1
ggagtaaaacgtaagtggaagcataagctcccaattctttggtgata
+1545085/1
@@@DDFDFHGD?CC;EBGGIGII<9FHGHIIEH9CFHIAF@D?BDDF
@2468019/1
ggatctgaagggcggtcccctcttttgggtggaatgtatgacg
+2468019/1
@C@FFFFFGF3DFAE8CFHI9AGHHJIID@AGGGHDGGGGJAA
@6788819/1
atcaggttttgggtagttgggtaatattttgataacgtggatgtagatag
+6788819/1
CCCFFFDDHHHHHCGGHHIJJFHIJJJJJJJJJJJJJGHIIGIJJJJJJJ
@631722/1
gccacattccattccatgatttattaaacccgatgctagctttcttaaat
+631722/1
@@CDFFDFFGHHHGHEIIIIJFEGEFCGHGGB?FGEH9?@GIJIJIGIGG
@1545841/1
cactgattgatgtcccaatggtccacacctttgtcaccactatattcacc
+1545841/1
;@@ADBDDFFHD>A@B@:;AFBHIGGGI@F9BEECAFFAADFFGGE9DDA
@2010751/1
ggtaaaataccttctttgactaaatactcctgaaggagtg
+2010751/1
?<8BBDA>FCDDFGHIIGABCCA:ACEECEEG9@DED;11
@6789439/1
tgagatgactattttcttcttgaatggtaacaaatctttgaataacttca
+6789439/1
CCCFFFFFHHHHHJJJJJJJJJIJJJJHHJIJJJJJJJJJJJJJJJJJJJ
@2011237/1
cctctgtcgaacagcttccacagcttgtctgtaattgcgataaggtttt
+2011237/1
CCCFFFADHDFA?F9AF@EECBGGGIHHI<?EAAFF@DHECGGE39?D7
@3409900/1
caatactaaaattttattcagtatattccaatgaccgaaaaaataatcaa
+3409900/1
CCCFFFFFHHHHHJJJJJJJJIJJJJJJJJJJJJJJJJJJJIIJJJJGIJ
@5947555/1
gtcactttatatgttcttttaacactctttgatggaatttcataaacaac
+5947555/1
CCCFFFFFHHHHHIJIJJJIJJJIJJJJJJJIGGJJJJJJJJJIJJJJJI
@2013932/1
accaagaacatgtggcctatcctctg
+2013932/1
;??BDD;DHHFFAA<FD3?4FDBE9A
@4682695/1
taacgattctccactgaaccaaatcggctccttgaatgaatttttcattc
+4682695/1
CCCFFFFFHHHHHJJJJJJJJJJJJJJJJJJJJJJIHIJJIJJJJJIEIH
@3410952/1
cgacaattgtaccaagctctggcattttcctgtgactgatttttcttcaa
+3410952/1
CCCFFFFFHHHHHJJJJJJJJJJJJJJJJJJJIIIIJJFHJJJJJJJJJJ
@3838365/1
gtacgctcaaacatgcaaatgtgacattattgactaaggccgatctgagg
+3838365/1
@B@FFFFFHHHHHJJJJJJJJHIJJJJJJJJJJJJJJJJJJHFHJJJIJJ
@2015816/1
ctataactaatagattgacacgagac
+2015816/1
@@CDDBDFFFFAHEDEHHGICFIGE>
@2468892/1
gtaggaagttatcaagaaatctaagattgcatcaccgaggaattccagcc
+2468892/1
@@@FF?BDAFBHFIHIIIII@GIDEG>HE@D9AGGGIIGGH;39B4?BD;
@5536403/1
gtcttgaacttcatttccaacaggtagtaagtgatcattaagttcgccga
+5536403/1
BCCFFFFFHHHHHJJJJJJIJIJJFHIHGIIIIIJJJJJJJJIIJJJJJH
@4245398/1
cttcatgccactgattgatgtcccaatggtccacacctttgtcaccacta
+4245398/1
CCCFFDFFDDFHHGIIBBGDEHIGGIIHFHHIIICFIIIIGGHHIFIDEI
@5947723/1
atctggtctggagctggatgagtgacatcagcgccaacaacaatgacagg
+5947723/1
CCCFFFDDHHHBHHHBHIIIIIHGGIIIIIIEEBHEHIIIIIIIIIIIII
@1547617/1
caatttcaggatacgatctggtttacaattagaatttataag
+1547617/1
@C@DFFFFHG>FHGBGIGIG@4CEGHE?BHCAEAFGGGHEHI
@4245912/1
gtgtttttgagctcatacttaatccaatgacatggggaagtcaattgcta
+4245912/1
@BBDDFFFHHFHHJJJJJJJJJJGHIJIJJHJHHIJIGHIFGGHHGIIJI
@5948195/1
agtatgtttacaaatgttgcagcattaagtcttctctgcactgtgacagt
+5948195/1
@CBFFFFFHHHHHJJJJJJJJJJJJJJJJIIIJJJJJJJJJJJHIJJJJF
@1548331/1
gtgccctgaataccttgatggctacaaagatagaagtcgaattcagt
+1548331/1
@CCFDF?DHHHFHIJG>E@HIIIHC9BBFFFFH<EE1?CFD>FHD@F
@2978520/1
gctaaacgctttcctttaaagtaaacagcaacagtatataaacgagtgtt
+2978520/1
CCCFFFFDHHHHHJJJJJJJJHHJJJJJJJJJJJGHIJJJJJJJJJFHIJ
@4684195/1
gtcaattcaccaggtgatatatttttgcatctgttataaatgtaggaagt
+4684195/1
CCCFFFFFHHHHHJEGHJJJJJJJJJJJJJJJJJJJJJJJJJHIJJJJJD
@4685507/1
atttttttatttttctgcgactgtctgaatcagaatctgatttatcattg
+4685507/1
CCCFFFFFHHHHHJJJJJJJJJJHIJJJJJJJJJJJJJJIJJJJJJJJJJ
@633152/1
gctgtaataacgaatttttttcttgttattttcttgatcagaacaat
+633152/1
?1?BBDD8CFBF<<EFHEGIIEEE@4??9C?F@HEG4D>>BDCDHGA
@634145/1
ctcattcttagttgtaacaactaggggcaccatgacgatagctttattct
+634145/1
CCCFFFFFHGGDFGGGCEGHHIIGIBGGIHGIBGGGGHDEF9BFAHHIJI
@634790/1
tattcttgtagtgctccaatcgcattccctttcacactaggg
+634790/1
@@@DDDDDDDF:CGHIGFHE:CGGEGHIIEGHHEG4DDBGDG
@6794128/1
ctcatgttataacattatgcagttcattacctaagatatttgttatgatc
+6794128/1
CCCFFFFFHHGHHJJJJJJJJJJJJJJJJJJJJJJJJJJJJJIJJJJJJJ
@6796647/1
gcagggaattctaagagggtacacaattcaggcactaatgtctcttcaaa
+6796647/1
CCCFFFFFHHHHHJJJJJJFGIIJJGIEIJJIJJJJJJJJGBGHIFG@DH
@1083861/1
tgagaggccaaactccttcaggcatgggtcactattaaagttgatttgtc
+1083861/1
@@@DFABAFHGF?GEHJJJIDHEBHGGD?FEEHEGGIG9B:??FHB>4?D
@637712/1
ggaagaagaggcttttatgttttcttt
+637712/1
@@@DD?DDFF3ACC>EEHIH<:;FECD
@1084779/1
attataacatgacctaagagttttattaaagttggatcatta
+1084779/1
CCCFFFFDHHFBHIGIEIHJCEB<HEGIIB<AFCF@CFAFF9
@638353/1
gtcgtctttttttaccaaaccggtattttccccttggcaacaaacagttg
+638353/1
@@CFDFFDHHHHHJJ<EGGGGDHFDEIGGHGIJJJDIIJJIGGGJJJHII
@96428/1
caacatatttcaacatgtatccttttgggcggtaccatggtataactatc
+96428/1
@CCDFFADFFFFHGIIEDEHEJIIGIJIIF>D@6DFFBGEFFHEHGGIEE
@2981446/1
ggttatctgaccaaacagtgtactgcacttgagatgtatctctgactgag
+2981446/1
BCBFFFFFHHHHHJJJJJIIIIJJJJJJJJJJJJJJIJJJJJJJJJJJJJ
@4688329/1
ttttggaagctttacaactcctaatcctgtttcatccgcaattttctggc
+4688329/1
BCCFFFFFHHHHHJJJJJJJJJJJJJJJJJJJJJJJJJJJIJJJJJJJJJ
@2019399/1
gctgagatgaaggtggtctgctgggttgctggtcaccgggttgttgccta
+2019399/1
@@@FFFFFAHFHHEEBHGGIIJIIECHIGIGEHIIIIIBB@FEGG@FG@D
@4688888/1
ccgctatcatcctggctgttgccatttgattcgtcctttgtttttactcc
+4688888/1
CCCFFFFFHHHHHJJJJJJJJJIJJJJJHIJJJGHJJJJJIJJJJJJJJJ
@4689185/1
cttggctttgccgcttgttgctgtacttgaggctgagatgaaggtggtct
+4689185/1
CCCFFFFFGHHGGGIJEIIGHIIIJIJJG@D@DHGGJFHGIGGG9BF?BD
@6381126/1
tgttgccactgctgttgttgaggctgctgtggtctctgctgttgctgttg
+6381126/1
@C@F?BDFHGGBFIHHGEBGAGHGI;A<C:EEG>G>9?FHIB?@BGH?F9
@5540441/1
agcgagatgagcataataggtaggtgcagggtatgaaactgaacgtgtac
+5540441/1
CCCFFFFFFHHGGIIIIIIIEBEIAF@FEIIIIGIEGIIIGIHIIGIIIA
@6383034/1
cccagccacaatgttacaaacctctagaggtagatatgtgtgcttgtgct
+6383034/1
@CCFDFFFHHHHHJJJJJJJJJIJJJJJJJHHIJJJJJJJHJJJJJJJJJ
@1086005/1
cttaacttgcattaaatcacatcacattaccacatttctcaaattcagtc
+1086005/1
CCCFF?DDHBHHHJIIJEE>HHIIIIICFHICBFHEFAIGEEADH>G9:?
@6383286/1
ccgctatcatcctggctgttgccatttgattcgtcctttgtttttactcc
+6383286/1
CCCFFFFFHHHHHJIJJJJJJJIHHIJJEIJIHIIJGIJJHJJJJGHIIJ
@4252684/1
aaaacgtaagtggaagcataagctcccaattctttggtgataagaactat
+4252684/1
CCCFFFDDHHHHGGHDHEGHIJJJJJIIHEGIIJJII?FHIIDHGGGIJJ
@3843612/1
atttcgagcatgatcaggattggttccaaaattttctctataagatggat
+3843612/1
CCCFFFFFHHHHHJJJJJJJJJJHHJJIJJJJJJJJJJJJJIJJJJJJJI
@4253523/1
agttgaggaaacaaactttgtgagtgttctaaagctacttttgcagcatt
+4253523/1
CCCFFFFDDHGGGJIFGJJIGGHIHIGIJIJJJJJICHIGIHIIIIJJJJ
@5103210/1
ctaaattgttctatttcttttttcatcattctgtagtacaccttccaaac
+5103210/1
@BBFFFFFFHHHHJJJIIJJJJJJJJJJJIJJJJJIIIJJJJJJJJJJJJ
@4254044/1
gtttcttcttcatcagggaaattagttattccactccttttcccgttttt
+4254044/1
@@@FDDFDHHHHFHEHFGIGGIHIGIJGCHGGIGHHGHIGIIGGGDBDHI
@4255354/1
gtcatcaactgagaggccaaactccttcaggcatgggtcactattaaagt
+4255354/1
CCCFFFFFHHHHHIJJJJJJJJJJJJJJJJJJJJJJJGIJJJJJJJJJID
@6800983/1
cttaatccaatgacatggggaagtcaattgctaatattgccatcaacgtt
+6800983/1
CCCFFFDFHH4DFHEHIGHIJIJJJIIIIJJJJIIJIJJJJGHJIJJJHG
@639449/1
cttggcttaagagagaaataaagag
+639449/1
?@@D?DDDF<D<BA?FEEFIII>C:
@4692937/1
gtgctccaatcgcattccctttcacactagggacatgaggtgaaattatt
+4692937/1
CCCFFFFFHHHHHJJJJJJJJJJJJJJJJJJJJJJJJJJJHIJJJJJJJJ
@2023355/1
cctgaatgtgatttttaatttcccagcacctccatcagaagaatcagatg
+2023355/1
CCCFDFDFHADH?>FHGHGCAGGGGI3CE?;3EFGGGHFGIICH@EGEG9
@640338/1
cggcgatactgcaaacaagggatagcactcaagggcacattatgttttct
+640338/1
?@@F<DDDFBHAFGGHGBAF7CFGGGGGG9DED@1BF8D44?BF4=CBFA
@99231/1
ctttaacctcataactaaaacagggttca
+99231/1
@@@DDDDDD8FDH<FFH3?I>DGGH3EE9
@1087770/1
agtaatctctgtatcaacaactgtaccagccggcacattcatatttctcc
+1087770/1
<@?DFFFFHHGFHDFHEHGGFGGHJGFAGG?GDDGH@:BAFHGFDFIEGG
@3846815/1
ccaataattgcagactggaagaaaccataccaaaggtcaagaccataacc
+3846815/1
CCCFFFFFHHHHHJJJJJJJJJJJJJJJJJJJJJJJGHIJJJJJJJJJJI
@6385427/1
gaccaattaagaactcaaaaactttgtttacagtacaggcataaccttac
+6385427/1
@@CFDDFDDFHHHJIIIGHEHGIFHDHIIIJII?F@GGBGHCHGIGGEFH
@6386659/1
ctacgcctatcagcccatgaaacaaaatgtaatctctgttcttttttgaa
+6386659/1
CCCDFFFFHGFHHIIIJHIGGGEFHIGHGIGEFDHDGHIIIIHIEIGFIJ
@3848617/1
ggtgtttttgagctcatacttaatccaatgacatggggaagtcaattgct
+3848617/1
BBBDDDFFHHHHHJJJJJJJJJJJJJJJJJJJJJJJJJJJJHIJJJJJJI
@5546962/1
ggagagtgtttgtggggaagttttatttacattttttgcctgaacacatt
+5546962/1
CCCFFFBDFHHHFHJJJGHHGHJJIJJJJJJJJJJJJIJJJJJJJJJJJJ
@6387611/1
cattaatctatagaaaattttccaaacagtatttagagactttccactat
+6387611/1
CCCFFFFFHHHHHJJJJJJJJJJJJJJJJIJJJJJJJJJJJJJJJJJJJJ
@3849530/1
ctcctgcggaccattagttgaagtcccagccctcagataatcccatatca
+3849530/1
CCCFFFFFHGHHHJJJJJJJJJJIIJJJJJJJJJJJJJJJJJJJJJJJJI
@3849610/1
tgaggcggaattagagcaattgctcccggagggactccaacaggacctgg
+3849610/1
CCCFFDFFHDHFHIIIJJIIHIGIAHIJIDHIJ/@GCHIFHHHF@DDECC
@6388212/1
ggcctatcctctggaggaattcctttaaactgatccatgatcaatctcat
+6388212/1
CCCFFFFFHHHHGJGIJJJJJJJJJJIJJJJJIJJJJJJIIIGHJJJJIJ
@5956355/1
ggcgtttctgtaccactataaatgtaatcggtggcgtgtaatcactgctg
+5956355/1
CCCFFFFFHHHHHJJJJJJJJJJJJJIJJJJHJJJJHIIIJJJJJJJJJJ
@3850200/1
gtccttctaacctgttcttcttgaagttggttcagctgtagtctgtctgc
+3850200/1
CCCFFFFFHHHHHJJJJJJJJJJJJJJJJJFGIJJJJJHJJGIJJJJJJJ
@5548518/1
gttgaccttacggggacacttatcaggttgtatactgatttcataatgat
+5548518/1
CCCFFFFFHHHHHJJJJJJJJJJJIJJHIIIJJJJJJJJJJJJJJJJJJJ
@5106326/1
cacttctccctgcagttcatccataattcagaaagaatatacacaac
+5106326/1
CCCFFFFFHHHHHJIHIJJJJJJJJJJJJJJJJJJJJJJJJJJJJJJ
@4698624/1
gttcactgtctataaaaatacaagaattcctaattggtagtattccaatc
+4698624/1
BBCFFFFFHHHHHJJJJIJJJJIJJIJJJJJJJJJJJGFHDFHIIJIEHI
@4257341/1
ctctgctgttgctgaggctgctgtggtctctgctgttgttgctgctgctg
+4257341/1
CCCFFFFFHHHHHJJJJJJJJJJJJJGIJIJJJJJHIJHIJJJIJGIJJI
@5107371/1
tcttttaacactctttgatggaatttcataaacaactttcaaatccttaa
+5107371/1
CCCFFFFFHGHHDIGIIHGIJJIJJJJJJIJJJIJJJJJJJJJJJJJIIG
@642305/1
cgaggaaccaagtagcatggtggtagccaattatcatgcggctcaaactt
+642305/1
@C@?DDDEHHHFBF@GHGGIHEC:CFHEFFEEFGGGC@B6@DDHDGGHEG
@4699988/1
ccacattccattccatgatttattaaacccgatgctagctttcttaaatc
+4699988/1
CCCFFFFFHHHHHJJJJIJJJJJJJJJJJJJJJJJJJJJJJJJJJJJJJJ
@6801538/1
ctttgttgctgctgtggtggttcttgcctttgcagctgttgtggtggttg
+6801538/1
CCCFFFFFHHHHHIIJJEFHGGHIIJJJIJJJJIJJIJIJJIIJDFIHIE
@5107990/1
catcaactgagaggccaaactccttcaggcatgggtcactattaaagttg
+5107990/1
@@@FFFDEFBHBFIDHIIGGCDGHGGHGGGIGGGI?DFHIDHIIGAFHHG
@1091785/1
ggatcatcatctggattttgaatagga
+1091785/1
@@@DDDF?8FFHHDFH>@BHGHGCCG@
@6390399/1
gtattactaggtgggcttcagagcagtacaagggaaagagaagataaaaa
+6390399/1
@@@BFEFFFFH<<EGGHHEEGFGEIIAHFIFGHGEHIGB??FDGHIGIII
@6391172/1
gcctacgtggacaggtgaacatgggcaaatctggaggttgagaggaggct
+6391172/1
@@CFFDFDHAHGHHIIIDIIHJJEIJJJHGGGIJCHIBFBDHCHEHD:FH
@5551832/1
gctgaggctgttgttgccactgctgctgctgcggctgttgttgcctctgc
+5551832/1
@@@DFDDDHGFHDHHGGGCGGIJIJIJFIIHIJHGGIFH>DG;@FHIIJG
@6392124/1
ctggattttgaataggaaatttgataagtttggttccatcaggaaacgat
+6392124/1
@?<DD?DDDBDBBFBE@GHIIECBHHGGCBAE@?EB?FHIII>GFGGHEF
@5960902/1
atgtagtaagacatcaatattttaaataaaatatttctctttcagaaggg
+5960902/1
@@CDDDFFHFGHHJJJIJIJJJJJJIJJJIIIIGIJIJJJJJJCHCFHIJ
@5961077/1
ataaaactgaagtctgtgacaacccaacgcaatcgcttaacctacccctc
+5961077/1
CCCFFFFFHHHHHIJJIJJJJIJJJJJJJJJJJJJJJJJJJJJJJJJJJJ
@3852094/1
tgagtgagttaaaacagtacatcgcacaacaaacacttggggagttaaat
+3852094/1
BCCFDEFFHHHHHJJJJHHJJJJJJJJJCHIJJJJJJJJJJJJJHIIJJJ
@5554635/1
gctgttgttgctgaggctgctgtggtctctgctgttgttgttgttgctga
+5554635/1
CCCFFFFDHHHHHJIJJJJJJJHHIGIIIJJIJIFIGCGHDGFDHGGED<
@105559/1
ggctgttgttgccactgctgctgctgcggctgttgttgcctc
+105559/1
@?@DADBDBFHHHHIJIIBGGCCH@FHGGIII?FHBC>GGGG
@6804118/1
gtttcccaggtccacaattcaagatctaatttcatgttgttattattttc
+6804118/1
@B@FFFFFHGHHHJJJJJIJJJJGJJJHIJJJJIJJIJJJJJIJJJJIJI
@3853675/1
ggaatgtatgacgatgatttgatatctatatttctcattttttctgctaa
+3853675/1
@@@DDFDDHHHGHBGGIIGIEHGBHCAHH<FFHHIGAFHIIIIIIIIIE@
@105938/1
gctatagatggaacgttgatctggtctggagctg
+105938/1
@C@DDFFFDDDHHBHG@FEEHEFG:CCEGIIII<
@106084/1
cagtaattgaaacaagtcagggaagagatgctgctgagta
+106084/1
@@@B7DDD?<C?>@DGFHFF;3?B=FEFHC4?EF31?F<4
@5109304/1
tttttgaattgaaatcacctgctccaggtaatggaaaatcctgaggagca
+5109304/1
CCCFFFFFHHHHHJJJJJJJJJJJJJJJHIJJJJJJJJJJJJJJJJJJJI
@5109888/1
gccacatcaatgttaaggaatggtttccaaccaataattgcagactggaa
+5109888/1
CCCFFFFFGHHHHIIIGIJICHICHHHIJIJJIJJIIIJJJJJGIIGIII
@5110127/1
aggggaacgagaaccaatttcttttttaaaataatcagcaaaatccaaaa
+5110127/1
CCCFFFFFHHHHHIJJJJJJJJJJJJJIIIIIJJJJJJJJJJJJIJIIIJ
@5110649/1
tagtgatatcagtcacctatcgtgataaagccgacaagtgtcattgataa
+5110649/1
?@@BDDFFGHGHFIJJJJIJJJFGHJJJIJIGIHHIIJFGIIGIIJJJIH
@2477781/1
gtgggttatatggtgattgatgccattcaactttgcattaacttt
+2477781/1
=11:B@;:AACFAGE@HG>EH9CCHC@4CE@ADEFDBFHCB?<C?
@108387/1
aaaatttctttgtaaacaagttagtaaaatagaataaggagaaggctcag
+108387/1
@?<DDDDDHHFGDHIEGIGICHGH<FHFCFHG@4ACFHEHE@;FHGHGIG
@5111062/1
cgattggaaaaataatcagaatatgaacggtattgctctgcagggaacgg
+5111062/1
@@@FFFDBHGHHAEFHGEEHEDCFFEHHII?@CGBFCGEHGBBBADGID>
@2987485/1
tgctgttgttgctgctgctgctgttgttgttgttgaccccatggttgtcg
+2987485/1
CCCFFFFFHHHHHJIJJJJJJJJIIJHIIHIIIJIIJJJJIJIJBHIIIJ
@2987656/1
gtcaaatccatctttgtaaataaaaaattaataacattaatatgaacaaa
+2987656/1
=1:ADDDDFB?D>F9C<?DH9?C>@AG8<9C9:?EAF4CCHAGGHGG9DF
@4261140/1
cccatgttaaattttttcagaatcatgtgattttttttcctttcaagaat
+4261140/1
CCCFFFFFHFHHHJIIIJJJJIIJGHJIJHGIIJJJJJFHIJIGGGEHGI
@645330/1
gtcgaatactgttcttaggaatatttccaatg
+645330/1
@=?;;?;?D8<CD@BB4?3<?ABHFHC><BCE
@5556232/1
gcatactttatcgtaacggtcatttctttttcttgatctctttcattatc
+5556232/1
@@@DFFFFHHHDDIIGIJGFDEHHIBHDGHIIGHHIIJIGIIIFBHIEBG
@6394606/1
ctaatatcctaacgttatcaggttttgggtagttgggtaatattttgata
+6394606/1
CCCFFFFFHHFHHJGHJJJJIICEHIIJJ?EHIIJJJBFHIJJJJJJJJJ
@4262854/1
gttacttctcatcctaggacgtccacctcgaactgaag
+4262854/1
@;?DDDDDFDF?:CCFDAA<@@@CCC38?:?F?BGDF?
@5557127/1
gtgaaaagaatgatcttccaactgtcacaaacctgttagcagctggttgc
+5557127/1
CCCFFFFFHHHGHJJJJJJJJJJJJJIJJJJJJJJHIJJJJJJJJJFHGI
@2031544/1
gttaaaccaagaacatgtggcctatcctctggaggaattcctttaaactg
+2031544/1
@CCFFDBDD?DHFIJJJBFEGIIFJJFIJJ@GIGHIIIGHJJJIJJIGH<
@6398005/1
cttcttgaagttggttcagctgtagtctgtctgcatctgtatatgcccta
+6398005/1
=@?BDDD;AF?CD<G?EBHIEGF>DHECFA@HHHHEEBCEC??CGHIII@
@6807670/1
ctcaaggtacacccctataagggcttcgatagaatctgcaacaactttgt
+6807670/1
CCCFFFFBDFHHHJJJIJJIJJIIIIIJJJJJJJJJIJJJIJJJJJIJJI
@6807738/1
catcaacgttcactgtctataaaaatacaagaattcctaattggtagtat
+6807738/1
@@@FDDFFHHDDHEHIIIIIJJIGGGAGIICFAFHGJIJEHEHG?BD:9B
@1097276/1
ctctatttcattgtgcattaatctatagaaaattttccagacagtattta
+1097276/1
@@@DDBDBDFFHGFDGGBGIIIJGHGHIII>FGHHGIIJ@EIIJGGHIII
@6807838/1
ggtaattcccacatctactgtggtaccagctggtatatttccagacttac
+6807838/1
@C@FFFFFHHHHHJJJJJJJJJJFHJJJJIJJJFGIIJJJJJJJJJJJJJ
@113661/1
cctatgactcccaagctgctatgagtactatcatcagctggtgtag
+113661/1
CCCFFFFFHFHH>FHGIEGGGI@FHFBHHHIIGJJEGIJDGCFDGC
@2479746/1
gcactgtgacagtcttcaagcactgagttag
+2479746/1
?<?DDBDB>F>:<CABFEFC@FFHC<<<EHG
@114040/1
gcaccttcaacaccacactcctcaaggtacacccctat
+114040/1
@@@F;DDBH?ADFHHGGGHIGHIIIIIFHIIGGHBHGI
@6809641/1
ctttgcagctgttgtggtggttgttgcctctgttgctgctgaggctgttg
+6809641/1
CCCFFFFFHHHHHJGIJ<FHFGIHIJJJJJJJJJJIJJJJIHIJJJJGIH
@2480168/1
cattgcttgaggtctggtaattggagcggcttgt
+2480168/1
@@@FFFFFHGFG3EDEDCHIEI4<?GE@AHGG00
@4263791/1
gcatggtttaagaaagaccaaaggtttctgttgagctagtcatttgttcc
+4263791/1
@@<DDBBBFFHHDA@EEEECCEFBA<FHBCEGHEIIIIIHGEBHG@GGFD
@6398969/1
ccgacaaacgccatcctctcattcttagttgtaacaactaggggcaccat
+6398969/1
CCCFFFFFHHHHHJJJJJJJJJJJJJJJIJJIJJJJJJJJJJJJJJJJJJ
@1565095/1
cacaaccattagaatcacctgctgctttaaaatcaagatcaactaattct
+1565095/1
@@@FFFFFHD<?FH@HIJGGHJJJJIJIJFIEHIIJJ@FGIGHGGIIICD
@4265204/1
cacgatttcggcagcttttacctcattttcactcagaagaaataatatct
+4265204/1
@?<DDDDD?DA8:EFACA99A<<CGFFDFCFA?D@FDGFI9DFFEC>DEB
@2481572/1
cagcctttgatagcaatcggtaaagttttgcctataagaacaatgagtaa
+2481572/1
@C?DDDDDGHHA?H<FHIGDFHGGIGI@AFHG>HIFIGGIIIHIJIGBBA
@4265367/1
aatgtttctagcctttcataattcataacgtcattagcagagctcgctac
+4265367/1
CCCFFFFFHHHHHJJJJJJIJJJJJJJJJJIJJJJJJJJJJJJJJJJJJJ
@4265796/1
atactgtctccttcaacaatcgtcggtacaatgtaatatgagttttcttt
+4265796/1
C@CDDDFDHHBFHEHBFHIIIEAFGHFBFIGGIBFHIIFHAGGDFDDHGG
@2481986/1
gcttgctgtggtggtacagcacccggtcctggtccagattcctg
+2481986/1
@@@DBDD?BF3<CA@BEHG9E;CE@E?DEHB9DCG9DB9DGEF?
@4705151/1
gtagaattacagaataactcatgaatgctttctaatgtttcttcatttaa
+4705151/1
BBCFFFFFHHHHHJJJJJJJJJJJJJJJJJJJJJJJJIIJJJJJJJJJJJ
@6400715/1
ccttgaacaaatttacctaaagcaacaacacaattgtcggcagctgggaa
+6400715/1
CCCFFFFFHHHHHJJJJJGIJJIJJJJJJJJJJJJJJJJJJJJJHJJJJJ
@5966821/1
cccgatgctagctttcttaaatctggttctctaatcatctgattagtagt
+5966821/1
CCCFFFFFHHHGHJJJIJJIIIJJHIJJJJIIJJJJJJJJJIHHHIHGGH
@6402159/1
gcactggttacaggagatactggttgttgttgaggtggtagttgagtttg
+6402159/1
CCCFFFFDHHHGHJJJJJJJJJJHHHFHIHIJJIJ?FHDFFBBGEHHGIJ
@3427615/1
gctcaaccattttatcggccaacatattactgacctcaaccgtacttcta
+3427615/1
CCCFFFFFHHHHHJIJJJJJJJJJJJJJIJJJJJJJJJJIJJHIJJJJJJ
@6810221/1
ggtgcgttaacttttggtggctttattatattactcctaattgaagagcc
+6810221/1
BCBFFDFFHHHHGJJFIGHGIIJJJIGIGGJJJJJIJJIGIFHJIGGIJI
@3428223/1
aggagatactggttgttgttgaggtggtagttgagtttggtgggtagggg
+3428223/1
@BCDFFFFHHHHHIJHIJIIJHHICFHCGHHIJGIHIJJIGHIJDGHHIJ
@3428416/1
aagaggtctttcatttaatgttttttgaaaagcctcacttgttttgtcat
+3428416/1
@@CFFFDDHHHFDIEHDEHFIIIIIIBGGHIIIIIIIIIIIGIGGCEHHI
@2484738/1
gtttacaattagaatttataagtgttgc
+2484738/1
<@@BDDDD>><BBBF<EH4C>D?ACCBA
@3856819/1
tggggctgttgttgccactgctgctgctgcggctgttgttgcctctgctg
+3856819/1
@@@DDFDDHHFHHIIIJJJJIGHGIIIIIIIIIIIDHBF?FCGHGHFHG@
@3856963/1
gcagggaattctaagagggtacacaattcaggcact
+3856963/1
@@@D?A=BDFDFFEIEIIIEE<E492<1?FG33?C;
@5561552/1
gtcggcagctgggaatcctttgtgagccacatcaatgttaaggaatggtt
+5561552/1
CCCFFFFFHHHHHJJJJJJJJJIJJJJJJJJJJJJJJJJJJJJJJJJJGI
@4267070/1
ttcaacgttcactgtctataaaaatacaagaattcctaattggtagtatt
+4267070/1
CCCFFFFFHHHHHJIJJJJJJJJJJJJJJJJJJJJJJJJJJJJGHIHIIJ
@116868/1
gtagctttttccgttgggattcattatccattctcccct
+116868/1
?@@FFFD?DHFDDGGIHDF:CCEHAGCCF@GHGHIDHII
@5968784/1
tttttttttttttctagtttcctcctcatcaagagcacggcgatactgca
+5968784/1
CCCFFFFFHHHHHBFGGGHJGIGHGCAGGGIJG@CCCEDF>BBBBDDEDD
@1566718/1
aaattagaatcatcccatagcaaatggtatttggtaggacgtgctgtacc
+1566718/1
CCCFDFFFGHHHHEHIIJIBG@EGIIIHGICIG<CDFFGID:DGIIFG@F
@4706466/1
gtcaaatccatctttgtaaataaaaaattaataacattaatatgaacaaa
+4706466/1
@@?DDDDDBDFDHIEFCCEHDEFEHEIEIIGDFHIGIGIIIIIIGIGICA
@4268616/1
tctggctattttagcatggaatgtgatctccaagttgtgaatcaatttca
+4268616/1
CCCFFFFFHHHHHJJJJJJJJJJHIJJJJJJJJJHJJIIJJJJJJJJJJJ
@6403733/1
gtaatctcgaatctattatctcttggacaagttgttatattagtcacttt
+6403733/1
C@@FFFFFHGHHHIJIIGHGJEGHIECGBDGDFGHHIJJIGIIGHCHIIJ
@5118338/1
caggtttttgaaaaaattttggccaatagctgtgggttatatggtgattg
+5118338/1
@?@FADDDFHGHDIEHGGIIIIIIIJEIIIGG?FGGFGDGGIGDFGHIIH
@117506/1
cttggctttgccgcttgttgctgtacttgaggctgagatgaaggtggtct
+117506/1
@C@FFFFFHHGHHIGGGIJJJII>HFFGGGGIIGEGIGGIFGGGDEG:EF
@5971677/1
gttgaggctgctgtggtctctgctgttgctgttgttgctgaggctgctgt
+5971677/1
CCCFFFFFHHHHHIIJHJJJJJJJJIJJIJJIJJHIIJIJGIJIJJJIJD
@3860929/1
cctataagggcttcgatagaatctgcaacaactttgtcaacgacgcattg
+3860929/1
CCCFFFFFFHHHHJJJJJJJJIJJJJJJJJJJJJJJJJGIJJIJJJJJJJ
@119654/1
ggcttatacctagtgcttctgtaaaacgccaataattgttctttcatgat
+119654/1
@@@ADFFDFHFBHHGBGEHHHIIGIDGHGGGGHEHIICBEEGGE@FGGIH
@3433315/1
ctcctcgactgccccgatgttggagcctatgctatccgtagtcgaggctg
+3433315/1
CCCFFFFFHHHHHJJJIJJJJJJJJJJJJJJJJJIJJJIJJIJJJJJJJH
@1571018/1
ggcgttttggtgggcatggcctgcagctccctttttgcagcttcttcaag
+1571018/1
@@@D:@DA:1AADGGGGIGIIIICHGIIIGF;4?FAEEGG@HG><FGCF@
@5972593/1
gtagtctgtctgcatctgtatatgccctagcacggaaagcagcgagatga
+5972593/1
@@BFFFFFHHHHHJJJJJJIJJJJJJJIJJJJJJJJJJJJJJJJJJJJJG
@4270382/1
gttcatgaattgctccctccacctgaactagttcatatttcggagtcgtc
+4270382/1
CCCFFFFFHHHHHJJJJJJJJJJJJJDGHHIHJJJJJJJJJJJJJIJJJJ
@2996734/1
gtcacttttggtcctgttggtccattaatataaaatggttcaacttcttt
+2996734/1
CCCFFFFFHHHHHJJJIJJJIJJJJJJJJJJJJJJJJIGIJJJJJJJJJJ
@6410222/1
atattttttaaggaagtaagtgcaggggaacgagaaccaatttctttttt
+6410222/1
@@@DFDFFFFFDBGGBFHHHAFD@FBGIJGIGAFIIJIGIIIGHIIGHGI
@4711383/1
cttgtcttacaggtaccggtctttctcgataatcaagtgttggtgcattc
+4711383/1
CCCFFFFFHHHHHHHIJJJIJJJJJJJJJJJJJJJJJGHIJJJHHJJJJJ
@4271129/1
gtataccttataccgctatcatcctggctgttgccatttgattcgtcctt
+4271129/1
@B@FFFFFHHHHHJJJJJJJJJJJJJJJJJGIJJJHJJJJBGHIJGHJJJ
@3433783/1
ctttagtgaactggtcatcaactgagaggccaaactccttcaggcatggg
+3433783/1
CCCFFFDFHHHHHJIJJJJJJJJJJJJJJJJJJJJJJJJJJJJJJJJJJJ
@654564/1
gctgaggctgttgttgccactgctgctgctgaggctg
+654564/1
@@@DDDDDHF3CF?C3:CDFF3AACHAHHCE9:?GHG
@5564185/1
ctagctttcttaaatctggttctctaatcatctgattagtagtaacgatt
+5564185/1
@@@DDDFBHHHFFIGIJIJHEFIIIJIIIIICHIGJGIGFGGFFHIIJGI
@6815333/1
agatactgaacgtgtacacctcacatatgtatggcacaactgataagtta
+6815333/1
CCCFFFFFHGHHHIHIJJJJJJJJJJJJIIIJJJJJJJJJJJJJJJJIJJ
@1572714/1
attataacatgacctaagagttttattaaagttggatcattagcagaaat
+1572714/1
@CCFFFFFHHHHGJIGJJFEFHIGAHJIHIIFGHFFGDEHIIIGCH;DG>
@1105485/1
ggtagtgtcgacaattgtaccaagc
+1105485/1
@@?DDFFFGHHHDGGGB?F@DHEC1
@5120798/1
gtcctgttggtccattaatataaaatggttcaacttctttggtgtac
+5120798/1
CCCFFFFFHHHHHJJJJ<JJJJJJJJJJGHJJJJJJJJJIJJGHHJJ
@4274594/1
ctggatgaggaaatttttcataaagaagtcgaatactgttcttaggaata
+4274594/1
CCCFFFFFHHHHHJJJJJJJJJJJJJJJIJJJJJJJJJIJJJJJJJJJJJ
@5122083/1
tttcttttttccaaattgcctctccattcaattgaag
+5122083/1
@@@DDDDDFDBCBC?F@:ACE<?FC?A@??<FFE@FG
@6411003/1
gggttatatggtgattgatgccattcaactttgcattaactttctgtagt
+6411003/1
BCCDDFFFHHHFHIJJJJJJJJJJJJJJJJJJJIJJJJJJJJJJJJJJJH
@6411137/1
ggctggcctgcttgtggaaaaccaccacaaatccacttggaaaactgttt
+6411137/1
CCCFFFFFHHHHHJIJJJJJJJJJJJJJJJJJJJJJJJJJJJJJJJJIJJ
@2041535/1
gtacgctcaaacatgcaaatgtgacatta
+2041535/1
@8?DD@DDFHHFFHHBEE4FCF@FHIG>H
@6816349/1
gcttggattgcctcctgcggaccattagttgaagttccagccctcagata
+6816349/1
CCCFFFFFHHHHHJJJJJJJJJJJJJJJJJJJJJHIJJJJJJJIJJJJJJ
@3865007/1
ggcatattagctagaagatgacgaaatttcacatattctctccacgcttt
+3865007/1
CCCFFFFFHHHHHJIJJJJIJJJJJJJJJJJJJJIIJJJJJJJJJJJJJJ
@3437973/1
gcctcatgttataacattatgcagttcattacctaagatatttgttatga
+3437973/1
CCCFFFFFHHHHHJJJJJJJJJJJJJJJJJJJJJJJJJJJJJJJJJJJJJ
@3438147/1
gcggtgccatggtataactatcttattgagataattatcttttgaaacaa
+3438147/1
BB@FDDDFHHGHHJJIJJJIJIJJIIJIHIGIJIJJJJJJJJJJGIIGHJ
@2999689/1
tgagaggccaaactccttcaggcatgg
+2999689/1
=1?DD:DBFDF?:E<A?ECGHBBGGF3
@3439265/1
ctgtgtctctttctttttttgttagactgatttgatagagcacggaaggt
+3439265/1
CCCFFFFFHHHHHJJJJJJJJJJJJJJJJIJJJJJJJJJJJJJJJHGIJ8
@656926/1
tgctaattttgcttggtgtttgttttctccaactccgacaaacgccatcc
+656926/1
@@CFB?DDHHHDDEHICCFHEHAGGG@B<F>FDDDHEGGGJJJGIBBHGI
@3439539/1
cctagacttgtgcaccagctaaagaagacttatctttaaacggcagcttt
+3439539/1
?;?DADD?<?=ABGEB@@GEHFHEGAGBE@<FH>GGGEIBGFIIHG=@D<
@3000234/1
cccaagaggagagcttttattgaatagaataggaatgtcaggtgcgttaa
+3000234/1
CCCFFFFFHHHHHJJJJJJJJJJJJJIIIIJJJGJJJIIIJJ?GIIDHGI
@3441459/1
ggcttactaagggagttttcttgatcattttcgtttacccagagaggaaa
+3441459/1
CCCFFFFFHHHHHIJGHIJJJJJJJJJJJJJJJJJJJJJJJJJJHIJJJJ
@3441502/1
cgcacaacaaacacttggggagttaaatcaacatcagctgagatatactc
+3441502/1
CCCFFFFFHHHHHJJJJJJJJJIJJJJJJJJJJJJJJJJJJJJJJJJJJJ
@659532/1
tccactttcacaatcaattaattggtaacatggtaaaataccttctttga
+659532/1
=<?DDDFFDFHABHIJGIGGCFGCGAFDHIIIE<EB>BGHIGCHGHG?4?
@6820857/1
ctcctgcggaccattagttgaagtcccagccctcagataatcccatatca
+6820857/1
CCCFFFFFGFHGHHIGIEHG@GGFGIIGHJHJJJJJFCHJGGAHGIJGII
@1107828/1
gcgtgtaatcactgctgaggcttgaa
+1107828/1
@<@AD@D?DHDDFECG9A:CEFF:FC
@4719247/1
tcttcacttcagcataaactggagtttttcccggaagcaccaccacaaca
+4719247/1
CCCFFFFFHHHHHJJJJJJJJJJJFGIJJJIJJJJJJJJJJJJJJJJJJJ
@4719336/1
tggacaagttgttatattagtcactttatatgttcttttaacactctttg
+4719336/1
CCCFFFFFHHHHHIJJJJJJIJJJJJJJJJJJIJJJJJJJJJJJJJJJJJ
@6822829/1
gctgctgtggtctctgctgttgctgagg
+6822829/1
?<1BDD3=3C<A:ED?D?EFF<4<<:AC
@128364/1
gaagaatcatgtgataaaaaatagcagcag
+128364/1
@@;1=D>;?ADFDBGF>4:C@G>4AFGGE9
@1110237/1
gacaattgtaccaagctctggcattttcctgtgactgatttttcttcaac
+1110237/1
@@@FFFFFFDHAHDHIGIIJICGGGGHHGGIIDEEHEGGGCHBG@<9?FH
@1582024/1
gctccaattgcattccctttcacactagggacatg
+1582024/1
818AD>:A<?B:A@<2A?CG>FIEFC@EFE;@1C3
@1110842/1
gcttggtgtttgttttctcctactccgacaaacgccatcctctcattctt
+1110842/1
@@@DDD=B;DFFDBFECGIGI<FECEIB1?@DFF@?DDBBCGG3==/=@A
@1582691/1
gccaacagtaagacatggtagatgaggatactttaatctaatattatatt
+1582691/1
C@CFFFFFHFHHGJFHEBCJDGGHGIIGIIJF@FHIFJIIIGHGIICII<
@2496702/1
ggccgcacatgtttgtgcttctgaagaggacat
+2496702/1
@@@DDDDAH?FDDGI;C?C9CFHBGHBC9DGG3
@5983106/1
gtggcacatatccatagggacacagcttctatggttggaaaatccttcgc
+5983106/1
C@@FFFFFHHHHHJJIGGHEIJIIIIJJJJGIIIIHIIIJIJJJJJJJJI
@5983137/1
cttttatcataatgagatcaagtttttttcgaatcaaatgaagctgtatt
+5983137/1
CCCFFFFFHHHHHJJJJJJJJJJJJJJJJJJJJJJJJJJJJJJJJJHJJJ
@2497182/1
ctcagagctaccttggcagctgctaattttgcttggtg
+2497182/1
C@CFFFADHHHHHIIIFGGHHIGGHA9?B@FECAEC4;
@2497186/1
gcctatgactcccaagctgctatgagtactatcatcagctggtgtagaat
+2497186/1
@@@FDDEDHFD>FEHIDG?FFIEGGEFAHEGG>@FGE@BDEA1::BG@GH
@3867835/1
gttggtgtagaggtgcaggctggccatgttgaatagcttgctgtggtggt
+3867835/1
@?@FFDDBDFBFH2AEFHIIIIIIGEFEBDHIGGGEEFEBFHI?GG9DG.
@5125814/1
aggagaaatagtgattctgtagtgatataatttatcagcattattcgtat
+5125814/1
CC@FFDFDB<AFBCFHIIGIEGAFGHEHHDHHIGHGHIEFCHHGIG@FGG
@3002193/1
ccagtctatacagtttcaaattactaacctgtttagaacgaagatgactg
+3002193/1
CCCFFFFFHGHHHIJJIJIIJJJJJJJJJJJJJJHIJJIJJJJJJJJIJI
@4279930/1
gtccggtcttcactgcagcctgactggtgagaaccctcaccgctgtcatg
+4279930/1
BBCFFFDDHHHHHJHIJJJJJIJIIJIFFHIIGHHIJIJGJJJIIHIIGH
@3002286/1
ggcgtatttacagaagcaaggttggcctattattggcattccagcatcat
+3002286/1
@@@DDDDDHFDD?FHGDGHGAGHCECFECGHIGGGIDGDECGGDIEDHDH
@3443212/1
ccgatcttgtacaacattttacatgcagttagtgcaactgctcccttggc
+3443212/1
CCCFFFFFHHHHHJJHIJJJJJJJJJJIJJJJHIIJJJJJJJJJJJJJJJ
@6415256/1
ctgcatttgggcaggtcttcttgtaacattgcagactctgtacttcctcc
+6415256/1
CCCFFFFFHHHHHJJGHIIJJJJIJJJJJJJJJJJJJJJJHIJJJJJJJJ
@4280616/1
gcacatatccatagggacacagcttctatggttggaaaatccttcgcaca
+4280616/1
CCCFFFFFHHHHHJJJIJJJJJJJJJJJJJJHIJJIIJJJIJJJJJJJJJ
@3870184/1
gactaggtgctgcaatgaccatcaatcatcccttttctatgctacttttt
+3870184/1
@@@DBDAD<?F>DBGI@2I@:AB@<CHBBEEAEGFE@DFFBAGECFGIII
@659984/1
gtgatcttgtctaagattgctttcgctg
+659984/1
??=BDD>4D=AC?><2A<<ACB4C1@1F
@6825210/1
ctttattctcattaaggaattccggtttctcaaaacatggtgctggatga
+6825210/1
CCCFFFFFHHHHHJJJJJJJJJJJJIIJJJJIJJJJJJJJFHIJJJHIJJ
@4722491/1
atataagattacaattcttaacattttttctttaaacaaagaacattgga
+4722491/1
?BBFFFFFGHHHHJJJJJJJJJJJJJJJJJJJJJJJJJJJJHJJJJJJJH
@131471/1
gccaaaatttgttcacactgttcctggctgagagtaat
+131471/1
@?@FDBDDAFHDFDFFIHB>ACEHEHCG@GACDH9C49
@5985024/1
gtccttttatcataatgagatcaagtttttttcgaatcaaatgaagctgt
+5985024/1
@@CFFFFFHHGHBHIGG@EHGHGGG@HFEIHEHEEIIIIIIIFGGIIIIC
@1112444/1
ggtaaatttatcgcaaggtaacgtaaaa
+1112444/1
?@@DDDADBB<?3;?<C:AF>CCGGIGC
@4725565/1
aggatgttcagttaactttctagctaatagtccaatcttcaattgtttta
+4725565/1
@@@DDADDHHHHDG@?:AFBFHHF@H@HI932A<9<A<EEGH<<DH@FG>
@3003680/1
ctctgctgttgctgttgttgctgaggctgctgtggtctctgctgttgctg
+3003680/1
CCCFFFFFHFHHHJGIJGIIHIGDHJJ?GHIJBGIDFCHHGIIIJJEAHG
@4725907/1
tgtatcaacaactgtaccagccggcacattcatatttctcccatctgcat
+4725907/1
=@:BDDFDHFHFFGC@BEEGIJJFIBHHIIJJIGIJJJDGIJJJGH@GCG
@132941/1
caggtttttgaaaaaattttggccaatagctgtgggttatatggtga
+132941/1
?@@F?DDDHDFHDIJIIFGIGHG>GG>FGHBG?BCHEHDCGBGF?44
@6831159/1
catttgaaaacgtggatctccaaggtctccttgaacaaatttacctaaag
+6831159/1
@@@DDD8DFFF?<AGAFAH9DHIIIFHIHICFFCEFFIIFIIBEGFIII<
@5128739/1
gccaaaatttgttcacactgttcctggctgagagtaattcgtcgcgcatt
+5128739/1
@CCFFFFFHHHHHJIJJJJJIJJJJJJJJJIJJJEHIIJJJIJJJJJJJI
@3448528/1
aataatgcctcagagctaccttggcagctgctaattttgcttggtgtttg
+3448528/1
CCCFFFFFHHHHHIJJJJJJIJJJJJJJJJJJJJJJJJJJIJJJBDDHIJ
@3007080/1
gtccttctgacacaccatctctgtaaaagaggatagcttgaggcttatac
+3007080/1
CCCFFFFFHHHHHJJIJJJJJJJJJJJJJJJJJJJJJJJJJJJJJJJJJJ
@1118669/1
cctgggtttaaaatcttcaataacattactcatttctgataggttctg
+1118669/1
CC@FFFADHHGHGIIIJIEEHIIGE<HHII<HGIIBGCHGHEC?DD@H
@3873616/1
gtatttttttatttttctgcgactgtctgaatcagaatctgatttatcat
+3873616/1
@@;DDFFFDAHFHGGIGI@FHDHIGFGIJIJCHG?DGIIIDGIGGGJJII
@4286925/1
aggtaacgtaaaacaatatctattcaacaaaggaatagcagattcaactg
+4286925/1
@CCDFFFFHHHGHJJIJJJJJJJJJJJJJJJJJJJJJJJJJJJJJJIJJJ
@4287224/1
gttaaaacagtacatcgcacaacaaacacttggggagttaaatcaacatc
+4287224/1
CCCFFFFFHHHHHJJJJJJJJJJJJJJJJJJJJIJIJHIIJJJJJJJJJJ
@3875174/1
tagatatcagacatttcttcagggagaatttttaaccatttacacaatat
+3875174/1
CCCFFFFFHHHHHJJJJJJJJJJJIIIIJJJJJJJIJJJJJJJJJJJJJJ
@4733132/1
gtcggcagctgggaatcctttgtgagccacatcaatgttaaggaatggtt
+4733132/1
CCCFFFFFHHHHHJJJJJJJJJIJJJJJJJJJJJJJJJJJJJJJJJJJFH
@6833378/1
ccattttccaaaggtttaaaagcaggtattgcattggtataagcatttgc
+6833378/1
CCCFFFDFFFDHGJBFGGFHIGJIBECEHIGIHIJIIGHIIIIJJIIIIJ
@5991809/1
cagtcagcttacaagccttagtaagcataaatttatggaagccataccgt
+5991809/1
CCCFFFFFHHHHHIJJJJJJJJJJJJJJJJJJJJJJJJJJJJJJJJJJJH
@138878/1
acaacatatttcaacatgtatccttttgggcggtaccatggtataactat
+138878/1
@@CDFFFDHHBHHGIJJIGIHIJIFAEHH>AHG@FHGHJJJAHDHH9@D@
@5129739/1
acacaattcaggcactaatgtctcttcaaaatcttcttcatcacgtcgtc
+5129739/1
CCCFF=ADHHHHHIIIIIJJHHIJJJIIJJJHIIIIIJJJJJIJJIJIIG
@5993363/1
caagaggagagcttttattgaatagaataggaatgtcaggtgcgttaact
+5993363/1
CCCFFFFFHFHHFIJJJJJIIJJJJIGGIJIIJJJFGIJJHIIIIIJJJJ
@6835867/1
gcggtcccctcttttgggtggaatgtatgacgatgatttgatatctatat
+6835867/1
B@BFADFFHHHHHJJJJJHGIIIJIHIJJIIJGIJIJJJJBFFGIIJJJJ
@2501938/1
atcagattatcggaagctagataagatggt
+2501938/1
@@@DD3BDAFFDFI=:GGIE<?H<3A4AC:
@1119657/1
ggaacgttgatctggtctggagctggatgagtgacatcagcgccaacaac
+1119657/1
@@?DFDFFHBDFFIJHFHGHGCEFHJJGHGHEHGHGIEE<?DHG:@GGIG
@3008610/1
gtaaagtgttgctaacttcataaatgcacagagtaggttattgtaaggtt
+3008610/1
CCCFFFFFHHHHHJJJJJJJJJJJJJJJJJJIJFHIJGHJJJJIJJJJHH
@3008649/1
gaaccaaatcggctccttgaatgaatttttcattcctccatactccttgt
+3008649/1
CCCFFFFFHHHHHJJJJJJJIHIJJJJJJJIIJJIJJJJJJJJJJJJJJH
@4735780/1
gttttttacaatactgctgtaatgtaaaagcaccaaggctttgcgacaat
+4735780/1
@BCFFFFFHGGHHJJJJJJIIIJGIJJJJJJJJJJIJJJJIIJJJGIIIG
@3009180/1
agagcaaggttttttccctggatacgtaaccaccattcctttaacttcat
+3009180/1
CC@FFDEDFHHHAGHIGGJJGEHIIJGHJJEFHHIJJGIIIJIJGGJIIJ
@3454854/1
gttgttgctgaggctgctgtggtctctgctgttgctgttgttgctgaggc
+3454854/1
CBCFFFFFHHHHHJJJJJJIIJIJJJJJJJJIJJIJJGIIIIIGIGGIIC
@1122320/1
atcaactgagaggccaaactccttc
+1122320/1
=??;A:DD?D4ADEEBEDBB3A<CF
@6838619/1
ctccaattgcattccctttcacactagggacatgaggtgaaattattggt
+6838619/1
C@@DDEFFHHHFFHBB>FHCFHHIDFFAEIIHEIH?E:CBDDBF4BGIG0
@1122632/1
gtatatataagattacaattcttaacat
+1122632/1
@@@D?DDDFHFDDGACF9:<FHGGEIG<
@6840511/1
cagtaagttcttttttttccttgactatgtttgatgacatatcaataaca
+6840511/1
B@BDDFFDHHHHHJJJJJJJJJJJJJJJJIJJJJJIIJJIJJJJJJJJJI
@6840644/1
ctagatagaagtctaattcagtagggtgagtaatctctgtatcaacaact
+6840644/1
CC@DFDADHAFFBEEGGGCG@AE@AEC@8CC9EH?FHGDFEHAFCGHIIC
@5993909/1
ctacctgatctggaccagtggcgtatttacagaagcaaggttggcctatt
+5993909/1
@@@DDDDDFFHHDIIIIB<CBFECFECFHGGIIIEEHIIHDGBDCFGFEH
@5584082/1
cgacaatttgttctcttctgttgtttcaattttggcagtatgcaaatatt
+5584082/1
CCCFFFFFHHHHHJJJJJJJJJJJJJJJJJJJJJJJJJIJJJJJJJJJJJ
@3879252/1
ctggtattatgagtgttacttctcatcctaggacgtccacctcgaactga
+3879252/1
@CCFDDDEHGHGH:CCFFGGHIJJJJJJJCEGCGGGHIGIIIJJIJIIGG
@3879295/1
cttcaagatagaacccaattctggcccaagaggagagcttttattgaata
+3879295/1
CCCFFFFFHHHHHIJJJJJJJIIJJJIJJJJJJIJIIJJJJJJJJJJJIJ
@5585112/1
gcctgcagctccctttttgcagcttcttcaagagggatgggctctgaagg
+5585112/1
CCCFFFFFHHHHHJIIJJJJJIIJJIIJJJIIIJJJGGIHHGJJJJGHGJ
@3881177/1
ggtctttctcgataatcaagtgttggtgcattcataattcgggccttaac
+3881177/1
@@BFFFFFGHHHHHHJJIJJCHCHHJFFHEGIHCIGJJJGEHGIIIJIEB
@142555/1
gctttctaatgtttcttcatttaaaaccgctgtgtctctttctttttttg
+142555/1
@<1ADDDBH<DCFFD4BA<FHDFH?F@CGGGBDH:?@FGGHAFFCDEHB<
@4290773/1
agctgaacttctgaagcaggttggtgaagagtttcaaaaagctctatata
+4290773/1
CCCFFFFFHHHHHJJJJJJJHHJJHIJJJJJFIIJJJJJJJJJJJJJJJI
@4290931/1
gaatatgattaaactgaacaccaatagagtcttcaaattttgtaagattt
+4290931/1
CCCFFFFFHHHHHJJJJJJJJJJJJJJJJHHIJJJJJJJJJJJIGJHJJJ
@144499/1
gctgctgaggctgttgttgccactgctgctgctgaggctgttgttgcctc
+144499/1
@C@FFFEDHGHFB?BBDGEHEGG>FFECGIEH9@FDD?8D8BFF=G9?DA
@4738711/1
gtaacatggtaaaataccttatttgactaaatactcctgaaggagtgata
+4738711/1
CCCFFFFFHHHHHJJJJJJJJJJJJJJJJJJJJJJJJJJJJJJJJIHIJJ
@3011999/1
cgtacttctagcattagaagtttcttctccagctaaggctgtatcatcaa
+3011999/1
CCBFFFFFHHHHHJJJJJJJIJJJJJJJJJJJJJJJJJJJJIJJJJJJJI
@2062458/1
gcggaggctaccttgccgtaggaaataagaaagcaagagaaggaag
+2062458/1
@<@DDAD7AFFFHEFGGI8CF?>FHEGGHI93BDHCADFF@DHA;B
@3459904/1
ctcagagctaccttggcagctgctaattttgcttggtgtttgttttctcc
+3459904/1
CCCFFFFFHHHHHJIJJIJJJJJJHIIJJJJJJJJJCFHIJJIJJJIJJJ
@3460341/1
ataagattacaattcttaacattttttctttaaacaaagaacattggatt
+3460341/1
CC@FFFFFHHHHHJJIIJJJJJJJJJJJJJJJIJJIIJIJJIIIJIJHII
@5131864/1
aattagagcaattgctcccggagggactccaacaggacctggtggggccc
+5131864/1
CCCFFFFFHHHHHJJJJJJJJJJJJJJJJJJJJJJJJJJJJJHJJJJIHH
@5132177/1
gtggaagtaagtggtctttcatttaatgttttttgaaaagcctcacttgt
+5132177/1
BBBFFFFDHHHHHJHIJJJJJJJJJJJJHJJJJJJJIJJJJJJJJJJIII
@1126478/1
gcttcttcaagagggatgggctctgaaggtt
+1126478/1
@@@FAEFEHHGHH9:1EBGEGEGIBGG<BG>
@5133013/1
gcatgtaatactttgtagatatcagacatttcttcagggagaatttttaa
+5133013/1
CCCFFFFFHHHHHJJIJJJJJJJJJJJJJJJJJJJJJJJJJJJJJJJJJJ
@3887567/1
ttctcatcctaggacgtccacctcgaactgaaggagtgtgccttgacaaa
+3887567/1
@@?DDDDDFDDDFAFEC@GIHBBBFHBGHIBDFH3D:B9?DHIADHID?@
@6844685/1
tgatctggtctggagctggatgagtgacatcagcgccaacaacaatgaca
+6844685/1
CCCFFFFFFHHHHJJJJJJJJJJJJIJJJJJJJJJJJJJJJJJJJJJJJJ
@145886/1
ccaatgtttctagcctttcataattcataac
+145886/1
@?@D?DDDDFFD><AAFECBA4C:<3:CBFB
@678167/1
ccactataaatgtaatcggtggtgtgtaatcactgctgaggcttgaacaa
+678167/1
C@CDFFFFHFHGAHIJIGJFFE@BGHCGIII@BGEFEAHI=BDEHEG@HH
@3889036/1
gccggctggtgccctgaataccttgatggctacaaag
+3889036/1
@@;DDDDDA<A>CFA;<AF>DGB4?BGF@FCG3BBBF
@5587672/1
ggtcgtgcatggtttaagaaagaccaaaggtttctgttgagctagtcatt
+5587672/1
BCBFFFFFHHHHHJJJJJJJJJJJJJJJJJHHIJJJJJJJJJJJJIJJJJ
@6846245/1
cactgatgagatgactgttttcttcttgaatggtaacaaatctttgaata
+6846245/1
C@@FFFFDDHHHHI>FHFHHGHGIHHIJHEHHG<?9?FH>F9DFAFHGIJ
@678696/1
aatactttaagagtactaccaactcatactgtcttca
+678696/1
???DDEFFGDFDBCEFFHICGFHIIIIIIHGIII>FF
@6846440/1
aattgtaccaagctctggcattttcctgtgactgatttttcttcaacatc
+6846440/1
CCCFDEFFAHHDHIIIEGGGIIIIIIIIEGHHIIIIGHIIGIIIIIGIII
@679079/1
ttctgaagacaggactaggtgctgcaatgaccatcaatcatcccttttct
+679079/1
@@@FFFA>FHBFHGDHIJIHGJJCGHHEIAEC<FFFGIIGAGF:DAHIBG
@3890122/1
ggccacttctttgaactaagtacagcgaaattcttattcgattgaagtaa
+3890122/1
CCCFFFFFHHHHHJJJJJJJJJJJJJJJJJJJJJJJJJJJIJJJJJJHJJ
@679832/1
ggtctgctgggttgctggtcactgggttg
+679832/1
;?8BDDDEHFGHHIJIJBCBHGGGEH@E1
@679923/1
gcttggaggagatatgatttgtctctaaatgaataatgcagcgatgattc
+679923/1
?;?DDD;D;<DCFGEHI<H><<CDEEIGIIIGGE@B@<:DHG<DHI??BF
@6003105/1
gtcccctcttttgggtggaatgtatgacgatgatttgatatctatatttc
+6003105/1
@@@DFFFFHHHHHJJEGIGGJJFIIGIJJJJJIIJJJDCGIIIFHIIIJJ
@6003157/1
gtggaattgtgacactttgatgttgtaaggtgctgaggcaagtgttggga
+6003157/1
CCCFFFFFHHHHHJJJJJJJJIHJJIJJJJHHJJJJJJJJJJIGJJJJJJ
@5589959/1
gttgtaacagtaagttcttttttttccttgactatgtttgatgacatatc
+5589959/1
@CCFFFFFHHFHGIIJFHIJJJJJJIGIJJIJIGHGIJJJJJJIJGIIIE
@4295118/1
ctgctgctggggctgttgttgccactgctgctgctgcggctg
+4295118/1
@??D=BBDDF?DDHIGHIDFEHI9@G<<E9ED?<?D@GGGEG
@6421770/1
taccaatactttaagagcatttattgcagcttctttctgtgcatcatttt
+6421770/1
@@CFFDFFHHHHHJIIJJJJJIJJIIIJJJJJGIJIGJGIJIJIJIJJJJ
@4742189/1
gtaaatttatcgcaaggtaacgtaaaacaatatctattcaacaaaggaat
+4742189/1
CCCFFFFFHHHHHJJJJGHIJJIJJJJJJJJJJJJJJJJJJJJJJJJJJJ
@4295704/1
tgatgcaattcaaaatttattttttgtgataaatggcagtaatcacctac
+4295704/1
CCCFFFFFHHHHHJIJJJJJJJJJJJIJJJJJJJJJJIJIJJJJJJJJJJ
@2505902/1
gtgcattcataattcgggccttaactttagtgaactggtcatcaactgag
+2505902/1
@?@DD>DDDFHHDEBBGEGIJJIJIIGIGIGHHHBDCABBFGGI@AFHIB
@4295963/1
gctaaaagtacagactctagtcgctttatgcaaataaattggcatcccac
+4295963/1
CCCFFFFFDFHHGJJJJJJJHGIJJJJJIIJIJIJIJIJJJJJIJJJJJJ
@3464774/1
gtggaggccatcgcctggtcatgcataattcttgtagaagaccaataggg
+3464774/1
@C@FDDBDFHHFDGIIGBGHHGIIIJGEIGIIJIHIGIJJJIIGBHGHCI
@1128917/1
ggcttactaagggagttttcttgatcattttcgtttacccagagaggaaa
+1128917/1
CCCFFDEFHGGHHHGGEHIGHEHHGGHIIIFGGHIEEHGGHHBFGHCHIG
@3015791/1
tccagctaaggctgtatcatcaacttctaaaggtttccaataaacacctt
+3015791/1
CCCFFFFFHHHHHJHIJJJJJJJJJJJJJJJJJGIIJJJJJJJJJJJJIJ
@3018330/1
gttgttgaggctgctgtggtctctgctgttgctgttgttgctgaggctgc
+3018330/1
@@@FDDFFFHHHHGIGGIBCHHGIJGGBHG@CEFFDHCDGDEADDD?B27
@4296657/1
atttgttagagctattagtacttccgtcaacactgctttcatcttcagaa
+4296657/1
8?@DD?B?DFHADDGHGDIH9AEAHIICE@<?CGG@GEHFHGI@DFE<4:
@2507395/1
gtttcaatgatttccccgttgaccttacggggacacttatcaggttgtat
+2507395/1
@@@FFFFFHHGGHIIIBHGIIEHIIJEHI8FBHIJII9@A>DAHA>DFHG
@4297630/1
ataacattcgtcctcctgccactcatcataatgaacaatatcttcttttg
+4297630/1
CCCFFFFFHHHGHJJJJJJJJJJJJJJJJJJJJJJJJJJJJJJJJJJJJJ
@152542/1
cttcaacaatcgtcggtacaatgtaatatgagttttctttgttttcaaag
+152542/1
C@@FDFDFHHGHFIIIFGGHJJJFIJJIIIFHGGGGHIJJIJIJGIII>D
@6424389/1
tggaggtgaaaagaatgatcttccaactgtcacaaacctgttagcagctg
+6424389/1
@@CFFFDBFHHHHFHIIIIEHHGHIIGGIIIIEHIFHIIIDHIGCEHGGE
@6424742/1
atcatttgctgctcataaagcttattcatttcactcctcaatttgttaat
+6424742/1
@CCFFFFDBFDHHGCGIGIIICIHGIJJIHIGIIIGEEHIJJIIHJHJII
@5139978/1
ctcatgttataacattatgcagttcattacctaagatatttgttatgatc
+5139978/1
@@@DD?DDFHDFH?GEEB?CIBIIGE@BHGHDEFD@HEBEHGHIGIEDDD
@4745240/1
cttcagcctcatgttataacattatgcagttcattacctaagatatttgt
+4745240/1
CCCFFFFFHHHHHJJIJJIJJJJJJJJJJIJJIJJJJJJJJJJJJJJJJJ
@4746145/1
gtggaatgtatgacgatgatttgatatctatatttctcattttttctgct
+4746145/1
CCCFFFFFHHHHHJJJJJIJJJJCHFFHIIIIGJJJJJJJJJJJJJJJJJ
@3020033/1
ccaaaggcttctctcgtgagccaacagtaagacatggtagatgaggatac
+3020033/1
@@@DDD3=CDFD<ED>FBBEF;<?CD>:C9:4<?C?3?B9B9BBFGIFEE
@1131545/1
gatgaggatactttaatctaatattatattgactaacaaaatatctttca
+1131545/1
@@@FFFFDHGFDHIJIIGHJ<<AHHCHIEIIIIIIDBD>GEIEGGIIJJC
@3021331/1
ctgtggtggttcttgcctttgcagctgttgtggtggttgttgcctctgtt
+3021331/1
BCCDFFDDHHHHHJJJJJJJJJJJJJJHIJHIJDGIFHIIJJJJJJJJJJ
@1132953/1
gtttttcccggaagcaccaccacaacaagctgtaatgcttg
+1132953/1
?=;BD=DDFFFDFJIJJBHGHIEEII?ABF3B:B?09??D8
@3022080/1
gcctcttttaccattgtacgagtttgagcatcattcattttcttcattgt
+3022080/1
CCCFFFFFHHHHHJJJHHJIIJCGIJJJJJIIJIJJJJJJJJJJJJJJJI
@5596004/1
gcgggagaccttggctttgccgcttgttgctgtacttgaggctgagatga
+5596004/1
CCCFFFFDHHHHHJJJJJJJJJJJIJJJJJJJJJIJJJIIJJJJHIHIJI
@2077014/1
tgggaacaagaatgctgttaatgcctccaagcttaacattgattttaagg
+2077014/1
@;?;DAFD8FH?F@E4EFHIGCAFCGC?G3?@?<C<CA4C>?<4BGD3:?
@3024491/1
gccattatcgcatcatacggaatctgccgagtccttccttctagtgcttc
+3024491/1
CCCFFFFFHHHHHJJJJJJJJJJJJJJJJJJHJJJJIJJJJJJJIJJJJJ
@5598254/1
ctgtagtctgtctgcatctgtatatgccctagcacggaaagcagcg
+5598254/1
@BCDFFFFHHHHHJJJIJJJJGJJJJIJJJJJJJJJJGIJJJJJJI
@3472907/1
ctgcaattcttggttcaagatcattttaaactgtccttctgacacaccat
+3472907/1
CCCFFFFFHHHHHGIIIJJJJJJJJJJJJJJJJJJJJJJJJJJJJJJJJJ
@6427241/1
gctcaatttaccttcatccttgttttcaaagttgataaataatattaatg
+6427241/1
CCCFFFFFHHHHHJJJJJJJJJJJJJJJJJJJJJJJJJJJJJJJJJJJJJ
@6428146/1
ctttttagtaccgggcttactaagggagttttcttgatcattttcgttta
+6428146/1
C<@DFFFFHFHHHIJIJJGIJJJJJICHGHIJJJJIIJJIJJJJJJIJJJ
@6009519/1
ccattttccaaaggtttaaaagcaggtattgcattggtataagcatttgc
+6009519/1
CCCFFFFFHHHHHJGHIJJJJJJJJJFHIJJJJJJJJHIJJJJJJJJJIJ
@2511285/1
ggcatgggtcactattaaagttgatttgtcttatcgacttgacaattttt
+2511285/1
@<@DD3BB=ADF??EEF4CIIFHCFHFBCDCFECBECADE>?DECBGFEI
@4302295/1
gtcaagaaaaattgctccagcaacagattcaaaaacatcacctagtgctt
+4302295/1
CCCFFFFFHHHHHJJJJJJJJJJJJIIJJJJJJJJJIJJJJJIJJIIJJJ
@2079937/1
atatcctaacgttatcaggttttgggtagttgggtaatattttgataacg
+2079937/1
=?@DDEF?HHFBBBHHHCC<CHHIEA?9C9FAFF?DHIIHIGGH69BDH;
@1139599/1
gctaatttaaaaattgaatagtttttatgaaatgagtcagaatt
+1139599/1
C@CFFFFFFHHFFHGDGGFDGI@HGCHEAGADEBH4FGF@@DDA
@1612898/1
cgagacagcactttactaggcatagggtgtcccacaatatcttgtttaag
+1612898/1
@CCFFFDDFHHHHIIIJJEIIJEIHIGAFFHIIGIJHII@HIFIEHIEIG
@3030463/1
gtcattagcagagctcgctactaaggccttcaagatagaacccaattctg
+3030463/1
CCCFFFFFHHHHHJJJJJJJJJJJJJJJJJJJJJJJJJJJJJJJJJJJJJ
@6859102/1
gcagtcctgagctggtcttcagtcacccgattctatttcttggtcatcag
+6859102/1
CCCFFFFFHHHHHJJHJJJJJJJJJJJJJJJJJJJJJJJJJJJHJJJJJJ
@4749634/1
ccggtttctcaaaacatggagctggatgaggaaatttttcataaagaagt
+4749634/1
BCCFDFFFHHHHHJJJJJJJJJJJJJJJJJJJJJJJJJJJJJJJJJIJJG
@5146039/1
gtggaggtgaaaagaatgatcttccaactgtcacaaacctgttagcagct
+5146039/1
CBCFFFFBFHHHHJJJJJJJJJJJJJJJJJHIJJJJIJJJJIJJJJJJII
@5602790/1
ggggaagttttatttacattttttgcctgaacacattgggtcgccatacc
+5602790/1
@CCFDDDEHHGHHJGIJJJGJJIGGJJJIIJJIJJGIGIIGHIGJJJJJJ
@3901809/1
ggggcaccatgacgatagctttattctcattaaggaattccggtttctca
+3901809/1
CCCFFFFFHHHHHJJJJJJJJJJJJJJJJJJJJJJJJJJJJJJHIJJJJJ
@158638/1
ctgaggctgctgtggtctctgctgttgctg
+158638/1
?@@?BDDAHCBDCCFBHEE<@BH>HHE@A@
@158668/1
gcagggaattctaagagggtacacaattcaggcactaatgtctcttcaaa
+158668/1
@@<BDD=DFFDH?F9<AEA@DHHIC1CGGH<@AGEHE9??:BDD>DF>9F
@6431821/1
gttcgtctcacccatgttaaattttttcagaatcatgtgattttttttcc
+6431821/1
CCCFFFFFHGHHHJJJJJIIIJJJJJJJIJJJJJIJJIJJJJJIJJJJJI
@159230/1
ctctaacttcaattaatttctgatttttattaacaatagattggttgtaa
+159230/1
CCCFFFFFGHDFHIGBIGHJJJJIGEJJECEFGIGCGD<F<EGB@FE6DF
@1615107/1
cctgattacttcttctcgaggtggctgcagtttccatatcatattatacc
+1615107/1
@CCFFFFFDFFFBIIJJIIIJHIIGGGI<FGHIGIIGHIJDIJJDHGIIH
@6433718/1
tgacaattttttcttttcttctttctgtatcaactgcagcctcttttacc
+6433718/1
CCCFFFFFHHHHHJJJJJJJJJJJJJJIIJJJJJJJJJJJJJJJJJJJJJ
@2083436/1
gactaaaatattgttcaagttcacgaggagtat
+2083436/1
@@@BDDDEBFDHFABGEGGHGIGGGGGHI=1:9
@3031535/1
acgagtttgagcatcattcattttcttcattgtaacttggcccgcaacaa
+3031535/1
?@@;B=BDHFFHAHBDGE:AFFGH>HAD?FHEIGCDB?HFGG?DHGBAEE
@3903024/1
gcatactttatcgtaacggtcatttctttttcttgatctctttcattatc
+3903024/1
CCCFFFFFHHHHHEFGIIIGHIJJJJIJJJJJJJJJJJJJJIJJJIIJIJ
@5604669/1
ggctgttgttgccactgctgctgctgaggctgttgttgcctctgctgctg
+5604669/1
@@@DDDD8=AFB?FHDHIIIEFIIGIFCHDGHGHECF@4???FGEGIIII
@6435678/1
ctaaaatattgttcaagttcacgaggagtattcttggaaacaattttata
+6435678/1
CCCFFFFFHHHHHJJJJIJJJJJIJJJJHHIJJJJJJIJJJJJJJJJJJJ
@6013365/1
caatactttaagagcatttattgcagcttctttctgtgcatcatttttag
+6013365/1
CCCFFFFFHHHHHJJJJJJJJJJHHJIJJHIJJFHIIJGHGHGGIJJJHI
@2083996/1
ggtggttgttgcctctgttgctgctgaggctgttg
+2083996/1
@@?D;0BDFFHBD@DHDGI@FAHEAFHGEG3C?<C
@3031794/1
aatagctgtgggttatatggtgattgatgccattcaactttgcattaact
+3031794/1
CCCFFFFFHHHHFHJJJJJJHHJJJJJJJJJJJJJJJJJJJJJJJJJJJJ
@1143234/1
cggaggaatttgtttgtgattttttattgtatcccaatcaattatgatac
+1143234/1
CCCFFDFDHFHH?FGI>GFHIGIBGIGII>DCDDG@HHGGIICGIFFEIG
@2516912/1
gctggggctgttgttgccactgctgctgctgcggctg
+2516912/1
C@@FFFFDHHHHHJBGHIJE@BB@AH<DHIEGJJJD>
@3483367/1
gtaattcgtcgcgcattctgttgtatatttatgctcacttcaccaacatt
+3483367/1
CCCFFFFFHHHHHJIJJJJJIJJJJJJJJJJJJJJJJJJJJJJJJJJJJJ
@2517527/1
ggctgttgttgccactgctgctgctgcggctgttgttgcctc
+2517527/1
@@@ADDDDDFFFH<GEHHBEHF9H?<@@8?0?:B4?@DF@BB
@4751760/1
atcctctcattcttagttgtaacaactaggggcaccatgacgatagcttt
+4751760/1
C@CFFDFFHHHFHIIJJIJFHHIGGIIGJGIIGHGJJJJJIIGHHHGIJI
@3484785/1
ggcatagggtgtccctcacacaatatcttgtttaagtggggaattaatag
+3484785/1
CCCFFFFFHFFHHJJJJJJJJJJJJJJJJJIJJJIJHIJJJHIJJIIJJJ
@1146340/1
tgcctctgttgctgctgaggctgttgttgccactgctgctgctgaggctg
+1146340/1
CCCFDDFFFDHAHIHGGGJGDGIHGGHIGGGGIICGHGGHE@FE9DGI@G
@4753043/1
caaaggtttaaaagcaggtattgcattggtataagcatttgcttctgatt
+4753043/1
CCCFFFDDHHHHHJJJJJGIJJJJJJJJJHHJJJJJJJJJJJJJJJJJJJ
@1146737/1
gtgatataactatgaagaatcatgtgataaaaaatagcagcagtcatcac
+1146737/1
@=@DDDFFHHHHGJJGGIIIIJHJEHIGJJJJ>GIIJIJJIJI@GFHIHC
@5608050/1
cataaccgtacttcatatcattgataattactgtagatgagtaaggagtt
+5608050/1
CCCFFFFFHHHHHJJJJJJJJJJJJJJJJJJIJJJJIJJIJHGIIJHIGI
@1147400/1
gtcgacaattgtaccaagctctggcattttcctgtgactgatttttcttc
+1147400/1
@@BFFFA?FHHHFHIEGGCHHEDGHGEFEAGHIH<FCGGIIIGEH4BDDF
@5152883/1
ctccactgaaccaaatcggctccttgaatgaatttttcattcctccatac
+5152883/1
CCCFFFFFHHHHHJJJIJJJJJJIJIJJIJJJJJJIJJJJJJJJJJJJJJ
@1618834/1
gcacgagctaaaagacgaatatgattaaactgaacaccaat
+1618834/1
@CCFFADDDHHHHBDFHGGIJEIGEADCGFHFG9<B?GA29
@1618856/1
cacgatttcggcagcttttacctcattttcactcagaagaaataatatct
+1618856/1
CCCFFFFFHGHFDEHHIFCHIBHHIHIJEG<DHGIEFDHEIIGIIIGIII
@692704/1
cctgggtttaaaatcttcaataacattactcatttctgataggttctgca
+692704/1
@@@FADDDHAFDDHEHIH9<FEHIIHIIIEGG@ACGF@DH>DED<DFA<B
@693305/1
atcgactaggatgagcatccatggaacctacaacagctgctattgaaggc
+693305/1
@C@DFD;DHHFGHBHIGDGH>EH<DGCGGIIJ<DDG>DFF@FIGH<9DAB
@2520334/1
tggatatattcatgccacattccatt
+2520334/1
<@CFFFFFDHHFFHBCGGIIIGC3CC
@2520815/1
gatatattcatgccacattccattccatgatttattaaacccgatgctag
+2520815/1
@CCFFDDFFGFHGFEHGIIJJEGGIFHGIJJJI>FHE<FHEGHFAGGIJI
@5154167/1
gttcaacaaatctcttaatgatatcagtcagcttacaagccttagtaagc
+5154167/1
CBCFFFFFHHHHHJJJJJJJJJJJJJJJJJJJJJJJJJJJJJJJJJJJJI
@5610378/1
aggaaaaccagattttggattgaggtgataacatatttcggcaacat
+5610378/1
CCCFFFFFHHHHHJJJJJIJJJJJJFHHJJJJJIJJJJJIJJIIJJJ
@1149819/1
gctggtgccctgaataccttgatggctacaa
+1149819/1
@<;BAAB;FAFC>FGEE>E<CCH<ECH>F<?
@164318/1
gcacgagctaaaagacgaatatgattaaactgaacacca
+164318/1
@<@DFFAAFDFAHHGHIIFBCB9?<FFFGGC??DCFDFE
@2521985/1
attgacagcatgatgacattcatctataactaatagattgacacgagaca
+2521985/1
CCCFFFDFHFHDHGGIIGIIGIICHGCGGHHGIIGGCAIBGGIJIEH:?F
@6442355/1
gcagggaattctaagagggtacacaattcaggcactaatgtctcttcaaa
+6442355/1
CCCFFFFFHHHHHJJJJJJFGHJJJJJJJJJJJJJJJJJJJJJHIJJJJJ
@3489454/1
cggcagctttcctccattagttttcttccaactagtgaaatttgacttaa
+3489454/1
CCCFFFFFHHHHHJJJJJJJHIJJJJJJJJJJJJJIJJJJJJJIIJJJJI
@6442717/1
gaggtacacagttgcagtcctgagctggtcttcagtcacccgattctatt
+6442717/1
B@CDDDFFF?FFFHIJJFHGHJIJIJGIFHGIJJII>FEGGGDE=9BD>F
@695432/1
ggggctgttgttgccactgctgctgctgcggctgttgttgcctctgctgc
+695432/1
@CCFFFFDDB;FHIIIJGIIJIJIJJJIIGIGIIHG>DGGEBBD>BB=F@
@1622895/1
caccagagcttgttttctgttatagtccagccagcattctacagtatatt
+1622895/1
@@@FFFFDGDDHFHIGIJGIIIJGGCFHIIIJGHIJCBFHGIGGFIIGDG
@5612339/1
gaacaatgagtgagagcttgcaagaggtaacttctgtcttgaaatctgta
+5612339/1
CCCFFFFFHHHHHJJJJJJJJJJJJJJFHGJJJJJJJJJJJJJJJJJJJJ
@2090510/1
ccttgaacaaatttacctaaagcaacaacacaattgtcggcagatgggaa
+2090510/1
@@CFDDADHFDFDEEGHGIJHIJJICHGBFHGGAFIEDGE<GI6?F@GHH
@695991/1
gttgccatttgattcgtcctttgtttttactcctttttcaaaaccttctt
+695991/1
@@@DFFFFHHHDFIJIDHI7FEFEGGIHI<FG@EIIFIDIBF@GGHIIIJ
@1151749/1
cttctttctgtatcaactgcagcctcttttaccattgtacgagtttgagc
+1151749/1
@@CFFDDDHBHHGJIGIJJIJBIGJJGIBHDHHEFHIFGGGGGH?HIEG<
@696749/1
gttttcgtaggcaggtggaggccatcgcctggtcatgcataattcttgta
+696749/1
@?@DDFDAFH<FHGIAECCHIFE9F?DEGED9??4BG>C4DAGIGEF4.8
@696805/1
caggaatggaatgctgagtaacaagattatatgggagagtagc
+696805/1
CCCFFDDDB?FHGII@>FIEHGI<9A@HHHEEIIBEGG=9?B?
@1152196/1
cttaatgatatcagtcagcttacaagccttagtaagcataaatttatgga
+1152196/1
CCCFFFFFGFDHHJGIIJGIGIIGJIIIIIIJE@GEEHGGGIIJEHHGII
@1152479/1
cttcattgtaaaaataataaggaagattatttacagtaaaaattataata
+1152479/1
@BCFFFFFHHHFFGHGIGIBHFHGE9DHHHA9CCFGBEGIIACE@CEG@9
@6445765/1
ggaggtggttggatataattcccttcagcattataaggaaaaggcactga
+6445765/1
CCCFFBDDDHHHHJJJJJJJJJJJJJJJJJJJJJJJJJIJIJIJJIJJJH
@6871103/1
gtattgctctgcagggaacggcgacataggtgtctgctcttcacatactc
+6871103/1
CB@FFFFFHHHHHJJJJJJJJJJJJIJJJIHIIIIJJJJJJJJJJJIJJI
@168800/1
cttgactatgtttgatgacatatcaataactttctcctcaa
+168800/1
?@@DDAE?BBFDABGICEHBI9I@HE@B>BGFFFHGHCGE3
@1623428/1
ggcaaggtacagcctcaccacctcaaccgaacacttctaggttacatagt
+1623428/1
C@@FFFA=DHHFFIIFIIGGJGJJJIJJJJJE?FHIJJJCDFBGHICGEB
@4759591/1
tttgaattgaaatcacctgctccaggtaatggaaaatcctgaggagcatg
+4759591/1
@@CDBDFBAHHHFBDBHGHIIIGIFDCFHAEHI@EHIIIIGEEEGIGIIE
@6018701/1
tcgcattcattaagattagtattaactgttaatctaaatattcaaactgt
+6018701/1
CCCFFFFFHHHHHJIJJJJIJJJJJJJJJJJJJJJJJJJJJJJJJJJJJH
@1624130/1
gctgcaacggctgctatagatggaacgttgatctggtctggagctggatg
+1624130/1
CC@DFDEFGHHDDGGEIFCAHEIIJII;FHIEHBGGDH9B?FGFHJJG>C
@2524699/1
attggatctagataataatgcctcagagctaccttggcagctgctaattt
+2524699/1
CCCFFFFFHFFHHEGHJFGFDFIG@EDEHHAFHICH@FDD;FA?B4?FII
@5160813/1
ataagaacaatgagtaagagcttgcaagaggtaacttctgtcttgaaatc
+5160813/1
@@CFFDEFFBDFDHGHGHIAGHJJIGGGHIECFHIJIGHJIHIHIEGCHG
@2095261/1
gcctcatgttataacattatgcagttcattacctaagatatttgttatga
+2095261/1
@@@DBDBEFFHHHGIJJJEIJJJI4EFGGIIJIHGHI@GHHIIHIFIJJG
@3914883/1
atcaacgttcactgtctataaaaatacaagaattcctaattggtagtatt
+3914883/1
CCCFFFFDHHGHHJJJJJJJJJJJJJJJJJJJJJJJJJJJJJJHHIIIJJ
@2095923/1
ggaatgtatgacgatgatttgatatctatatttctcatt
+2095923/1
@<?DDDDDFDDFDE;CEFDHG4CHACHDBDE<FD@<GCA
@2096182/1
atcaacatcagctgagatatactcatattgaggataagaaatacggtgtt
+2096182/1
CCCFFFFFAFHFHIHIB@FIIIGIHGGEDHH>;@FHAEHHBFED;F@F@F
@6872785/1
ccatagcaaatgatatttggtaggacgtgctgtaccttgtatactagcat
+6872785/1
CCCFFFFFHHHHDHIJJJJJFHIJJJJIIJIIJJJJJJIJJJIJIHHIGI
@6447240/1
atctgttataaatgtaggaagttatcaagaaatctaagattgcatcaccg
+6447240/1
CCCFFFFFHHHHHJHIJJJJJIJJJJJJJJJJJJJJJJJJJJJJJJJJJJ
@3918183/1
ctgcaattcttggttcaagatcattttaaactgtccttctgacacaccat
+3918183/1
CCCFFFFFHHHHHGIJJJJJJJJJJJJJJJJJJJJJJJJIJJJJJJJJJJ
@4761310/1
cggtattgctctgcagggaacggcgacataggtgtctgctcttcacatac
+4761310/1
@@@BDD:BC?FHHGIGDHECFGB<GHG:DHIDBBDAFHG8=FCHIGHHII
@170364/1
ttcaagatcattttaaactgtccttctgacacaccatctctgtaaaagag
+170364/1
CCCFFFDFGBFFHIIIIIIG:CEHEHIEGHGIGH@FHHGIIIIBH@GIDG
@3493383/1
tgcaccttcaacaccacactcctcaaggtacacccctataagggcttcga
+3493383/1
CCCFFFFFHHHHHJJJJJJJJJJJJJJJGHIJJJJJJJJJJJJJJJJJJJ
@6021252/1
ctcctcaaccttttgtaacatcgacaacaccgcttgtgcggcaatatgtt
+6021252/1
CCCFFFDFHDFBFGGBGGHIEGHIJHIHIJJGGIIJDFGGHGEIGICHIJ
@171588/1
gttgtgaatcaatttcaggatacgatctggttta
+171588/1
?88B1BDADAH8F<BFGIHEHICF:CEE<<AC?C
@2098168/1
atttgattcgtcctttgtttttactcctttttcaaaaccttcttccagca
+2098168/1
@B<DDDDDHHFDHIJGIHGIIJIIGFGEHAGECF>D>?DEHH@GGGCECF
@4317804/1
ccactgtgtccacaagaaaaaaggttcttttacccccttcagaatataat
+4317804/1
CCCFFFFFHHHHHJJJJIJJJJJJHIJJJJJIIJJJJJJJJIIIJJJJIJ
@2099612/1
ctttaatgaaattatctggagctcatcaagcttcggtccgactgatgatt
+2099612/1
CCCFFFFFHHGDHIIFGHIGIJIJJJIJJFIIIIEGHGGBGIGIIJJ<DG
@703427/1
agactgtcgatgaagagggttaactttataatcaatcggcatttctttca
+703427/1
@@@DBEDFHFGGFFHGIF6CECHIBHDCD9?@<FGDGGC:FEHBFGIG?8
@3922071/1
gtcattagcagagctcgctactaaggccttcaagatagaacccaattctg
+3922071/1
CCCFFFFFGFHHFGGGIGIBHFFEFGEFFGFHEGEEHEFFCFG;8B@D?F
@6876870/1
ggtatatataagattacaattcttaacattttttctttaaacaaagaaca
+6876870/1
@@?DFFFFGHHHDHIJJEFGIJJJIJJJJJJJJIIJJJJJIHIIGGGIJJ
@172413/1
ggaagttggtgtagaggtgcaggctggccatgttgaatagcttgctgtgg
+172413/1
@C@FFDFFHFFFFHGI@<CGHIIJJ<FHHIJIEC<D>FCHEFECGIIDCE
@4322130/1
ctctaactaaaaattcttttttaagtaacaaagcttcagtaaataacaaa
+4322130/1
CCCFFFFFHHHHHJJJJJJJJJJJJIIJJJJJJJJJJJIIJIJJJJIJJJ
@6022972/1
ggattgcctcctgcggaccattagttgaagtcccagccctcagataatcc
+6022972/1
CCCFFFDFHGHGBHGEHIIGIJGIGIJIIGIJIIJGIGIJJJJIJJJJJI
@2101762/1
cttccatccgctagtttttcaggtttactgaacttagctgtctctggttc
+2101762/1
CCCFFFFFDF?AFHHJJDIHGFGCHCGHCGHIEIJII<GHBF4DHIEHHI
@5164879/1
gggaagttttatttacattttttgcctgaacacattgggtcgccatacct
+5164879/1
@@@DFFDDHFGHHJJGGIGIJJIGFIIIJIGHIGGIGGI?FGHIJIIIIG
@1631932/1
ctgtaccactataaatgtaatcggtggcgtgtaatcactgctgaggcttg
+1631932/1
@@@DFFDFFFDDDAHHJGIIII=@<CGHIHGIGFHIJJJEIBDHIJ?GIH
@706510/1
gcctcttttaccattgtacgagtttgagcatcattcattttcttcattgt
+706510/1
@CCFFFFFHHHHGGGIIEGHEHFE@HGCIFHIIJJJDIIIJJIGBIEGGF
@4322892/1
ggacggctaaaagtacagactctagtcgctttatgcaaataaattggcat
+4322892/1
CCCFFFFFHHHHHGGIJJIJJJJJJIIJJJJJIJJJJJJJJJJJJJJJIJ
@173165/1
gtacagaaatatttcggcttctgcttccgttccaccctttctgctgcgat
+173165/1
CC@FFFFFHGHHGJGIEIBEB<FGEHEHIJJIIEH@FGIIIJEGH3?F@F
@173573/1
ctctgtacttcctcctcatagttccacaatgagtaatttcaatttttaat
+173573/1
C@CFFFFFGHHHHJJIJJJIGHGIIIIIHEIJJIGGIIIJEHIJGIJFEA
@173688/1
ccttgactatgtttgatgacatatcaataac
+173688/1
@?@DDDDDAF?<CDEF:?<C<AEBHHHIGE<
@5167213/1
aatataaatgcaccttcaacaccacactcctcaaggtacacccctataag
+5167213/1
@@@BBD;?F?DFFAFGFIIHFCFGDBCB<?EF?DD3?CGFB:?DFFFCF>
@6879305/1
gataagaactatttctttaagaatattttggatttcattgatagtatctg
+6879305/1
@@@DFFFFGFHHHIIIGIEGHCDHEHIGHGFDHHIGGHGC@GII<HHGID
@3045719/1
ctcttctcttggtgttcaacaaatctcttaatgatatcagtcagcttaca
+3045719/1
CCCFFFFFHHHHFHHIJJJJJJJJJJJJJJJJJJJJJJJJJJJJJJJJJJ
@6024473/1
ttcatctatattttttaaggaagtaagtgcaggagaacgagaaccaattt
+6024473/1
CCCFFFFFHGHHHJJJJJJIIJIGHIJHIIJIJJJIJJJJJJJJJJIJJJ
@5617315/1
gcttggtgtttgttttctcctactccgacaaacgccatcctctcattctt
+5617315/1
CCCFFFDDHHHHHJJJJJJJJJJJJJJJJJIIJJJJIJJJJJJJJJJJJJ
@4767584/1
gcttggattgcctcctgcggaccattagttgaagtcccagccctcagata
+4767584/1
CCCFFFFFHHHHHJJJJJJJJJJJJJJJJJJJJJIIJJJJJJJJJJJJJJ
@2530284/1
ctaaattctgctctgataaattagaatcatcccatagcaaatggtatttg
+2530284/1
CCCFFFFFHHFFDHIIJIJI@JIGDEHG9AEHHGEIHIHIEGHFDFHIA@
@3496789/1
gcagtttccatatcatattatacctgaaggcttttgggtcgtgagaagct
+3496789/1
CCCFFFFFHHHHHJJJJJJJJJJJJJJJJJJJJJJJJJHIJIJJJJGJJI
@5617718/1
gcccatggcagcaaatctacttgatcctatagtttctcctacggagactg
+5617718/1
C@CFFFFFHHHHHJIJJIJJJJJIJJJJJJJJHIJJJJJJJJJJIJHIJJ
@5618437/1
ctggtccaagaggagagcttttattgaatagaataggaatgtcaggtgcg
+5618437/1
CCCFFFFFHHHHHJJIJJJJJJJJJJJJJJJIJJIJJIJJJJJJJJBGIJ
@6026498/1
gaaaaattacatgagtaacggaatattacccaccatctgtttgttgattt
+6026498/1
CCCFFFFFHHHHHJJGHIJJJJJJJJJJJJJJJJJJJJJIJJJJJJJJJJ
@6027042/1
cacatcaatgttaaggaatggtttccaaccaataattgcagactgga
+6027042/1
CCCFFFFFHFHGHHIJJJJIIIIIIIIJJJJJJJIJJJJJIJJJIIJ
@5619730/1
gtcgtgagaagctgcaacggctgctatagatggaacgttgatctggtctg
+5619730/1
@CCFFFFFHHHHHJJJJJJJJJJJIIJJIIJJJHJIIHIIHJJIJJFGII
@5619751/1
ctatatttctcattttttctgctaaagcactaccttcagcgggagacctt
+5619751/1
CCCFFFFFHHHHHJJJJJJJJJJJIJJJJJJJJJJJJJJJJJJHJHIJIJ
@3498828/1
gcccaagaggagagcttttattgaatagaataggaatgtcaggtgcgtta
+3498828/1
CC@FFFFFHHHHFHJGIIJJJJJJJJJIGIHIJIIJJIHHGIIHGGHIJF
@6454251/1
ggcttctgcttccgttccaccctttctgctgcgatctttgccatagcata
+6454251/1
@@CFFFFFHGHFDH>FHGIIIIHIIIIHGIIC@FHIIIGCGHIIIHIIII
@3499583/1
gtaaatttatcgcaaggtaacgtaaaacaatatctattcaacaaaggaat
+3499583/1
@@@FFFFFHHHHGIJJJHGIJIIJJIJJJJJIJJJJJIJGIJIGIIJJJI
@5622235/1
agcaggtgggtgagtaacatcagctccgagaaatattacaggttcgttga
+5622235/1
CCCFFFDDHHFHHJIJJJJJJJJJJJJJJJIJJJJJJJJJJJIJJJIJJI
@2530945/1
ccttgactatgtttgatgacatatcaataacattctcctcaaccttttgt
+2530945/1
C@CFFDFFHHHDFG@HIIFGHCEGHJJJIHGGIJBFEH?EEHF@FGHC@D
@4326860/1
gtttggtagaagcaggatgacacttaggtcgtgcatggtttaagaaagac
+4326860/1
CCCFFFFFHHHHHJJJJJJJJJJJIJJJHIJIJJJJJJHIIJJJJJJJJJ
@5171036/1
ggttcttcttcttttttccacgtgaaatctttaggctgcagctcaaccat
+5171036/1
BBBDFFFFHHHHHJJJJJJJJJHIJJJJJJJJIEIIJJJJJJJJJJJJIJ
@4327060/1
tcccttggcagtaacaagattttcacatggctgcccctttattatccctt
+4327060/1
@@@DADBDFHHCDHBHIGGIIGIGHHBHGCCGEGHGDFGGIIGIIICCHF
@2531289/1
cgctcaaacatgcaaatgtgacattattgactaaggccgatctg
+2531289/1
=@:==@?DFADFAB@BG4AHGHHHE4B<>>D9<:?CCGF0?@?B
@1637045/1
ggctgaggtggaattagagcaattgctcccggagggactccaacaggacc
+1637045/1
@@@DDDDD>FHFHIFBGHG9G33AF4CBF@C6DAHHI<DGHIIII=F>GH
@178558/1
gtttgttttctcctactccgacaaacgccatcctctcattcttagttgta
+178558/1
@@?DD;DDHDHD<CB?BBCEGE<??FHGE:BF??GG;DCDFG49?<BFE@
@1638161/1
ggttggcctattattggcattccagcatcattactaattttttgcaattg
+1638161/1
@@BFFFFFGGHGHJIFGIJJIIG:AFHHJIJIIJJJGIIIDHIJJIGIJE
@1638240/1
ctatgactcccaagctgctatgagtactatcatcagctggtg
+1638240/1
BBCFAEFFGHGFHIGEABGIII:CDFHIIJG<F<?E@EAFFG
@4329345/1
gtctctttctttttttgttagactgatttgatagagcacggaaggtggaa
+4329345/1
CCCFFFFFHHHHHJJJJJJJJJJJJIIJJJIJIJIJJJJJJDHHIFHIGI
@3927055/1
gcctgcaattcttggttcaagatcattttaaactgtccttctgacacacc
+3927055/1
CCCFFFFFGHHHHIJAGHIJIIHHIIGJJGHIJJJJIJJJIIIGJFGGAC
@3049537/1
tgttatattagtcactttatatgttcttttaacactctttgatggaattt
+3049537/1
CCBFFFFFHHHHHJJJJJJJJJJJJJJJJJJJJJJJJJJJJJJJJJJJJJ
@708578/1
gcctcatgttataacattatgcagttcattaccta
+708578/1
?;@D;DD>?F>A?BD3AD9<@HHG4AA<FGCCFF9
@5622341/1
gttgttgctgctgctgctgttgttgttgttgaccccatggttgtcgagga
+5622341/1
@@BFDFDFHHHHHJJJJJJHIIHHIIIIGIJJJIJJJJJJDGIIJJHJJG
@3052146/1
tcataattcgggccttaactttagtgaactggtcatcaactgagaggcca
+3052146/1
CCCFFDDFHHHHHJJJJJJJJIJJHIJJJJJJFHJJJJJJJJJJJIJJJJ
@4331441/1
atcagtaatctcgaatctattatctcttggacaagttgttatattagtca
+4331441/1
@CCFFEFFHFHHHJIIIIIJJJJJJJGJJJIJIIJHIJJJJJGJIHIJJG
@1169764/1
caattctggcccaagaggagagcttttattgaat
+1169764/1
@@@DBBDFFHDDAGBI<??EACCHGEHGHCDFAF
@4333721/1
cttcggccacttctttgaactaagtacagcgaaattcttattcgattgaa
+4333721/1
CCCFFFFFGHHHHJJJJIJJJJJJHIJJJJJJJJJJJJJJJJJJIJJJII
@4334067/1
ggcaagacctccttcttcaagcctagggaaaaggtgaaataaatgaattg
+4334067/1
CCCFFFFFHHHHHJJJJJJJJJJJJJJJJJJJJJDGHJJJJJJJJJJJJJ
@5625941/1
gccatttatcattaaatagatttatgaggattcctgttagttgtcttcaa
+5625941/1
CCCFFFFFHHHHHJJJJJJJJJJJJJJJJJJJJJJJIJIJHJJJJIJJJJ
@3505253/1
ggaatgtatgacgatgatttgatatctatatttctcattttttctgctaa
+3505253/1
CCCFFFDEHHHHHJJJHIJJJFHIIIJJEIIJJJJJJJJJJJJJJJJJJJ
@2107658/1
ccatcatttgctgctcataaagcttattc
+2107658/1
?@;DDDADA?FFFFIFADH>HHEHE4CF<
@3506331/1
ctcctgcggaccattagttgaagtcccagccctcagataatcccatatca
+3506331/1
CCCFFFFFHHHHHJJJJIJJIJJHIJIJJJJJJJJJJJJJJJJJJJJJJJ
@6034273/1
ctcttctcttggtgttcaacaaatctcttaatgatatcagtcagcttaca
+6034273/1
CCCFFFFFHHHHFGHIJJJJJJJJJJJJJJJJJJJJJJJJIJJJJJJJJJ
@3930088/1
gtggaagtaagaggtctttcatttaatgttttttgaaaagcctcacttgt
+3930088/1
@CCFDFDDFGFDFIAACACBHBHDFHIIHHEGDFFDBDEE@DGEHIGIG?
@3056483/1
ctcttctcttggtgttcaacaaatctcttaatgatatcagtcagcttaca
+3056483/1
CCCFFFFFHHHHHIJJJJJJJJJJJJJJJJIJJJJJJJJJIIJJJJJJJJ
@184357/1
ccataccgtacgctcaaacatgcaaatgtgacattattgactaaggccg
+184357/1
@@<DDAFFBFF6@EBDHEHCHEDGI@GEFD9C?F@GDHHGIIICCDDEI
@1172477/1
gccttttcccaaaatcataccattagatttattaatttgctcagg
+1172477/1
<@@DBBDDHH?F?=FH3C<EHICCH<<EHHGE4C?EDGGIG>G>D
@1172773/1
cttgcattaaatcacatcacattaccatatttctcaaattcagtcttgaa
+1172773/1
?@@DFDDFFHHHHGG>DHGCCCBHI4CE@HEGGGIIEEAGCFCDFGHGCE
@185637/1
ggggaacgagaaccaatttcttttttaaaataatcagcaaaatccaaaag
+185637/1
@@@FFF;DDHD<BHGGG@HBHDHEHIGH?DCCH@B4B<@G?@38?DFF@C
@2537187/1
ggttcctagaatcccacatggcagg
+2537187/1
@@?DDDDFGH>DHGEHEHIIGGGAH
@186678/1
gacgacactttttagtaccgggcttactaagggagttttcttgatcattt
+186678/1
@@@DDFA?FFHHHGGFBDEHJAGHGGGIE<BDE8?DDCGDCAC4=F4=@G
@6463484/1
cttatcaggttgtatactgatttcataatgatgtacgaaacctcgaggca
+6463484/1
CCCFFFFFHFHHHIJJJJJIJJJJJJJJJJJJJJJJJJJJJJJJJJJIJJ
@5627765/1
tcctcatcaagagcacggcgatactgcaaacaagggatagcactcaaggg
+5627765/1
CCCFFFFFHHGHHJJJJJJJJJJJJJJJJJJJJJJIJJJJJJJJJGIIJJ
@2109743/1
tcattcttagttgtaacaactaggggcaccatgacgatagctttattctc
+2109743/1
@?@ADFFFGHB>FDHIIFIIIIII@DGGDGI@GEGEHI=D999BGIIIHG
@5175685/1
gcctatgactcccaagctgctatgagtactatcatcagctggtgtagaat
+5175685/1
CCCFFFFFHHHHHJJJJJJJJJJJJJFHIJJJJJJJJJJJJJCGFHHIJI
@187692/1
ctctcaaactcaagctgtcgcttcaattcatccacttctccctgcagttc
+187692/1
@<@DDDD?FA<DBFG?C:CFGE9FDA9F>9CF<CB<DD<D<?B<D3?FF>
@1644166/1
cttacaggtaccggtctttctcgataatca
+1644166/1
@@CDDFDF3AADAGFHGIJJIGHCCFHIB9
@187830/1
gtaggaagttatcaagaaatctaagattgcatcaccgaggaattccagcc
+187830/1
@??ADD??FHBHHJFG4CEDGHICFCHHHHJGHGIG?FHIED>DGH>D?B
@2110893/1
ggcacatccacgatttcggcagcttttacctcattttcactcagaagaaa
+2110893/1
@@@DDDDDFHFH>GB@C3FBGIIIIBHCD@F@FE9?<999BBA@FGC9=F
@188317/1
cataaccgtacttcatatcattgataattactgtagatgagtaaggagtt
+188317/1
@@@FDFFF=FHHFGIIIG@HCFHHIGHIGIHIBFIGIIG@C19?DG@CBF
@6035497/1
gtacaatgtaatatgagttttctttgttttcaaaggctctaactaaaaat
+6035497/1
CBCFFFFFFHHHHJJIJJJJJJJJJJJJJJJJJJJJJJJJJJJJJJJJJJ
@3509224/1
gttttgaataaaattaaggagtttcggaaacacgtttattattctgatca
+3509224/1
CCCFFFFFHHHHHJJJJJJJJIJJJJJHIJJJJJHIJJJJJJJJJJJJJJ
@4337133/1
acttcaattaatttctgatttttattaacaatagattggttgtaacgatt
+4337133/1
CCCFFFFFHHHHHJJJJJIIJJJJJJIJJJJJJJIJJJJJJJIJIJJJJJ
@3059069/1
ctgtagtctgtctgcatctgtatatgccctagcacggaaagcagcg
+3059069/1
CCCFFFFFHHHHHJJJJJJJIJJJJJJJJJJJJJJJJIJJJJJJJJ
@4337526/1
ctcatcttctttactaaaaggctacacaaacaatcacctgaatcctt
+4337526/1
@@@DFDFFFHHHHGIIGIJHGHGCGGHJIIIIDDHHIIFGGEHGIIC
@6036632/1
gtacacagttgcagtcctgagctggtcttcagtcacccgattctatttct
+6036632/1
@CCFFFFFFHHHHJIIJJJIJJJJJFHJJJIJIJJJJJIHHIJJJJJJJJ
@6037443/1
aaggagttgaaggattttctaaagctttgaattcataagttggttgtttt
+6037443/1
@@@FDFDDFHDHHJJJIJJJIJIGJGGIIEHIIJJJJGIGGIIFGIHIJI
@4774101/1
gctaaatcttcaagtacatagtacataactttagctgtcgtctttctttc
+4774101/1
CCCFFFFFHHHHHJHJJJJJJJJJJJJJJJJJJJJJJJJJJJJJJJJJJH
@3060337/1
ggtatattcatcctctcaaaataaaagaataatagctagctagaatatca
+3060337/1
BC@DFDEFHHHGHJJJJJJIJIJJJJJIJJJJIJJJJJJJJJJJJJIJJJ
@1175499/1
catgaaacaaaatgtaatctctgttcttttttgaaacgaaatagtttttt
+1175499/1
@@CFFFFFHGDFHIH@AEHEHGIIFJ>FGIDG<G>G9DFADHI9BBDFIG
@6891571/1
ctttagtgaactggtcatcaactgagaggccaaactccttcaggcatggg
+6891571/1
CCCFFFDFHHHHHJIJJJJJIJJJJJJJJJJJJHJIJJJJJJJJJJJJJI
@3061235/1
ggcttgtctaacttgaccaacggtaaaagcaggaggttgttgcatccttt
+3061235/1
CCCFFFFFHHHHHJJIIIJJIJJIIJJJJJJJJFHIGHIIJJIJJGIJJJ
@2540090/1
tattagttcatctatattttttaaggaagtaagtgcaggggaacgagaac
+2540090/1
@?@FFFDDHFHHHIJIJJDIGIIJBE@?ACF9FC@C@GCHIG<AFBGA@F
@1177119/1
agcaataaacgtttttccagagccagt
+1177119/1
@@@FFFFFHHFBBFG=EGFAHHIJHIE
@4339081/1
ctttgccaaatacttcaactgtgactctaactcttcttccatccgctagt
+4339081/1
@CCFFFFFHHHGHIJJIFIJJFEDHHHHIIIJIHIGIGHFIIJIIGAHGF
@4339442/1
gtgacattattgactaaggccgatctgaggtctgtcaattcaccaggtga
+4339442/1
CBCFFFFFHGHHHIJJJJJJJJJJJJJJJJHHIJIJJJJJJJJJJJJBFH
@4339583/1
gaggaatttgtttgtgattttttattgtatcccaatcaattatgatactg
+4339583/1
CBCFFFFFHHHHHJIIIJJJJJJJJJJJJJJJJJJJJJJJJJJJJJJJJJ
@2542818/1
actatattcaccaaccgttaacggagtttgctgtcgaatactctgagctt
+2542818/1
<@@FDDFFHDFHHJJGGA=FGCHICG?CFH<<BGIE????DBDAGG>AA@
@5177428/1
ctgctatagatggaacgttgatctggtctggagctggatgagtgacatca
+5177428/1
CCCFFFFFHHHHHJJJJIJJJJJJJJHIJIJJJJJJJJJJJIHHJJJJJJ
@717256/1
ctgtgtctctttctttttttgttagactgatttgatagagcacggaaggt
+717256/1
BCCDFDFFHHHHGJJJJJIJDHIGGGIIGIGIIGEHIBHGI>GGGGHDG8
@4341272/1
cttctatcacatcggaggcaaccaatatgttcgtctcacccatgttaaat
+4341272/1
CCCFFFFFHHHHHJJJJJJJJJJJJIJJJJJJJHJJJJJJJIJJIIJJIJ
@1647206/1
aaacgtttttccagagccagtaggtaaaaagattattgtattttctttta
+1647206/1
@@@F?BDDHDHDFHI=GGIIGGCHGCHJDIHCBFCGIGIDFHIB>F<B<F
@1179804/1
ggaaagaacctagtgtgatggcgtttctgaaccactataaatgtaatcgg
+1179804/1
B@BFFFFFHHHGHGGGIIIJJIIIJJIIJIJJJFIIJJIJIJJGG@HIII
@4776954/1
gttcaagttcttgatttgcagatgatctgaatctcattggaggatgcttc
+4776954/1
BBCFFFFFHHHHHJJJJJJJJJJJJJJJJJJJJJJJJJJJJJJJJIJJJJ
@6894274/1
cctcagataatgccatatcattgagacattaacttgcgtagcatacttta
+6894274/1
CCCFFFFFHHH?FHIJIJJJJJJJJJJJJJJJJJJJJIIIJJJJJJJJJI
@3939806/1
ctcgataatagatatgtaataagaatattgatgctttgcccgtcctttac
+3939806/1
C@CFFFFFHHHHHJJJIJJJJJJJJJJJJJJJJJJJJJJJJJHIJJJJJJ
@1181936/1
gctccaattgcattccctttcacactagggacatgaggtgaaattattgg
+1181936/1
CCCFFFADFGGDHIJIJJJJIJEJJJDGIG>FGGIEDHCFBEGGID@GHE
@3514267/1
agctgtagtctgtctgcatctgtatatgccctagcacggaaagcagcgag
+3514267/1
CCCFFFFFFHGHHJIJJJJJJJJJJJJJJJJJJIJJJJJJJJJJIJJJFI
@3514463/1
aaattattggtatttcttttttccaaattgcctctccattcaattga
+3514463/1
@@CFFFFFHHFHHJJJJJIIJJJJJJIJJJJJHHIIJJGIJJJJJJJ
@3940694/1
actgactaaaatattgttcaagttcacgaggagtattcttggaaacaatt
+3940694/1
CCCFFFFFHHHHHJJJHJJJJJJJJJJJJJJIJGIIJJJJJJJJJJJJIJ
@6470745/1
ttacaattagaatttataagtgttgcagttaaaccaagaacatgtggcct
+6470745/1
CCCFFFFFHHHHHJJJJJJJJJJJJJJJJJJJJJJJJJJIJJJJJJJJJJ
@195568/1
ccactatctaaataaatagctgcagctaatgattcaaataagtctccaag
+195568/1
CCCFFFFFFFHBDHIJJGIGIGFG9FHGIC>D9<E<EFEGH>?CFH<?;D
@3941558/1
aaaaagattattgtattttcttttagaactctttcaaagagttctgcttg
+3941558/1
@C@FFFFFGFHHHHIJGJJJJIJJJJJIJIHJJJIJJIJJJJJJJIJJII
@6896991/1
ataagattacaattcttaacattttttctttaaacaaagaacattggatt
+6896991/1
@@@FFBEDDFHBDEDDEHHGFIEGIIGHIIGGGHHIGFHIIIIIIIIGII
@2543982/1
atcggttcttcttcttttttccacgtgaaatctttaggctgcagctcaac
+2543982/1
@B@FFBDDHHFFDGJIJFIJIHCHIGHIGCCDGII@4?FAFHIBB;?DFH
@720766/1
ggttacttcgcttatctctcttgacagccctatacctatttacatgccta
+720766/1
@@BDFFFDHHHGGIJJIGIJIIIHIJIIGGJEICHHIJIIIIIEDBHIII
@2545321/1
ctcaaacaagcaaatgtgacattattgactaaggccgatctgaggt
+2545321/1
@??DBDDFD?DHFB>A::I@AHIGFD4<EH9F<:C3C0@:FC9D10
@5632020/1
ctgtagtacaaatttctatttccgattatttttcctttgatgctgctcaa
+5632020/1
BCCFFFFFHHHHHJJJJIJJJJJJJJJJJJJJJJJJJJJJJJJJJJJJJJ
@197163/1
gtttagcacagtatctgttaaccagcgtgatagaagaagacatatcaaca
+197163/1
@@@FFFBDHHHCFHGIEGGGCAHIGBF;FHII4?FGGGDHIGHG9FHGIG
@2114927/1
ctgagttagaataccaacctgaatttcagcaattttcttaatggatgcat
+2114927/1
@CCFFDEDHFDDAA3<<BEGGEEGGIHIHDIGAGGBGG9G>9DA>@F9BE
@3066931/1
tcttggacaagttgttatattagtcactttatatgttcttttaacactct
+3066931/1
CCCFFFFFHHHHHJIJIJJJJJJHJJJJJJJJJJJIIJJJJJIJJJJJJJ
@3515602/1
ccacttttatgaatgattttgatccaaccttctggtagcatttcaaaatg
+3515602/1
@@@DDDDDHHHFDGHJIIGHIJJGGHGHIGGIIIIIGEGIEFHEIHIGHH
@5180116/1
cgcagattaaaatttttaagtacgactaagtgagcacactaaatcaccac
+5180116/1
CCCFFFFFHHHHHJJJJJJJIJHIIJJIIJJJJJJJJJJJJJJJJJJJJJ
@3944039/1
cccacttttatgaatgattttgatcgaaccttctggtagca
+3944039/1
???AADDDB:CC<C4A?<AFBI;F?::CAEGI;FBCC9:D9
@5180735/1
tggtagatgaggatactttaatctaatattatattgactaacaaaatatc
+5180735/1
CCCFFFFFHHHHHJJJJJJJIJJJJJJJJJJJJJJJJJJJJJJJJJJJJI
@4777578/1
ggaatttgtttgtgattttttattgtatcccaatcaattatgatactgtc
+4777578/1
@@@BDFFDDFDFHEAFHGGIHDHAFCEGBHGI@@@D?FHEDFBGFGHFFF
@4777579/1
ggaatttgtttgtgattttttattgtatcccaatcaattatgatactgtc
+4777579/1
CCCFFFFFHHHHHJHIJJJJJIJJJJJJJJJJJIIJJJJJJJJJJJJJII
@5181100/1
gcagcttcttcaagagggatgggctctgaaggttgtattgttctggtatt
+5181100/1
CCCFFFFFHHHHHJJJJJIJJJJJJJJJIJJJHIJIJJJIJJJJJJHIJJ
@6041828/1
atggtagatgaggatactttaatctaatattatattgactaacaaaatat
+6041828/1
@CCFDFFFHHHHHJJJJJJJJJJJJJJJJJJJJJJJJJJJJJJJJJJJJJ
@5181432/1
gcctgcttgtggaaaaccaccacaaatccacttggaaaactgtttatcat
+5181432/1
CCCFFFFFHHFHFIFJJJJJJJJJJJJJJJJJJJJIJIIJJJIJJIJJJJ
@5181721/1
cttctcgaggtggctgcagtttccatatcatattatacctgaaggctttt
+5181721/1
@@@DADDDDF8C?AFEIIF<EHHB?FFGFFFEFFFCCFCECFFFIIFIII
@5182074/1
gtgcggaggctaccttgccgtaggaaataagaaagcaagagaaggaagtg
+5182074/1
CCCFFFFFHHHHHJJJJJJJGIIJJJJJJJJJJJJJJJJJJIJJJJJJFI
@1649786/1
gtcgtgagaagctgcaacggctgctatagatggaa
+1649786/1
@@@DDFBDFHHHGFIHEHIIIHIIC>4C9DFH@B<
@4342950/1
ggtacatttagctatcctgtagtttcgtcctatacctttgaatgtccctt
+4342950/1
BCBDFFFFHHHHHJJJJJJJJJJJJJJJJJJJJJJJJJJJJJJJIJJJJJ
@3068444/1
ctcccgtctgcatccttcttttccggaaagaacctagtgtgatggcgttt
+3068444/1
CCCFFFFFHHHHHJJJJJJJJJJJJJJJJJJJJJJJJHJGHIJJJIJHJJ
@4343652/1
gcatgttttaagaaagaccaaaggtttctgttgagc
+4343652/1
??7;?2A:3A?C4CAEEBEFEIEFBFFFI42:9?EC
@3069358/1
gtcatgctctttctcaacaagatggtacctagctctaaatgccaca
+3069358/1
CCCFFFFFHHHHHJJJJJJJJIJJJHIJJJJJJJJJJJJJIIJIJJ
@6898695/1
atattcttattctttatatttaaattgagatgattagtttccacaacaat
+6898695/1
BCBFFFFFHHHHHJJJJJJJJJJJJJJJJJJJJJJJJIJJJJJJJJJJHJ
@2546869/1
catcgaatacccttcaaatatgaattcatggtgatcatattcaat
+2546869/1
@C@FFFFFADDF3EH<FB<CDHEFBH<FAHGFC@GFEH4?DF9D<
@1184157/1
gtttttaaattacaaagtagtaatac
+1184157/1
@@@FFFFEHG>?FEAGHGH9CBHBE<
@1184571/1
gcaacaaacagttgttttttcctgatatagctctaacttcaattaatttc
+1184571/1
CCCFFFFDHHFHHIIJJJJJFHIJIJGIJDGHIGGIHIIIIGIIGCIGIJ
@2116050/1
gtttttgaaaaaattttggccaata
+2116050/1
@@@FFFDDDAF?AAHII@H9<E;C@
@2116063/1
ctgtacttgaggctgagatgaaggtggtctgctgggttgctggtcaccgg
+2116063/1
@@@DDFAEHHHHD;CFGGDGCHDHAFHHHHGG@HGG9DFHGBBBFHHGI6
@724581/1
ttgatcattttcgtttacccagagaggaaatagtattttttcttcatcgt
+724581/1
B@@DFDFDFBFGHGGHJIJJFG@FCAFBBA9?F?CDD?<FEFGGG>D9BF
@724843/1
cccagagaggaaatagtattttttcttcatcgtcttgaacttcatttcca
+724843/1
CCCFFFFDHHFFHHIJEEHHGIJJJJ<EGGGIDHGGGGFBHIEADFIGI@
@199096/1
tgatggcgtttctgtaccactataaatgtaatcggtggcgt
+199096/1
@?@DD??DHHFHGIGIIIJJIEH?FHIIIFDFFFECAGA60
@725291/1
ctaatatcctaacgttatcaggttttgggtagttgggtaatattttgata
+725291/1
CCCFFBEFFHDFHJHHEEIJCHCHHHHEDCFFFIIFI@<D4BBGHG>;FF
@3517115/1
ctccaatcgcattccctttcacactagggacatgaggtgaaattattggt
+3517115/1
CCCFFFFFHHHHHJJJJJJJJJJJJIJJJIIIIIJJIFHIJJIJJJJJIF
@3517139/1
tgagagtaattcgtcgcgcattctgttgtatatttatgctcacttcacca
+3517139/1
@@@=BD:B?FDBFF?CGGIFHGGIGH@G??D@BGHHIGIIIIIII3/8BC
@199551/1
ggcagttgaagataacatacaattttaattttattattc
+199551/1
@@@FFFFDABBFDA>FHHECHHCHGGG<CDDGGAEDEF9
@3517202/1
gccgatcttgtacaacattttacatgcagttagtgcaactgctcccttgg
+3517202/1
CCCFFFFFHHHHHJJJJJJJJJJJJJIJJJJJJIJJJJJJJJJJJJJIJJ
@3071394/1
gttcttctaatattgatgttttattttcagtataccttataccgctatca
+3071394/1
@@@FFFFFFHHHHJJIJIIGJIGJJJJJGIJIJHIJIJJJIJIBFIJJJI
@6473231/1
ggttggtattatgctggtttcagaaggggtagaccaaatatacagcatca
+6473231/1
@CBFFFDEHHHGHJJJJGIJJJJIJJJJJGGIJIJJJJJJJJJJJJIJJJ
@200531/1
catcagtttgagatactgtaatgcattgtaggccgcacatgtttgtgctt
+200531/1
@B@FFFFFGFFFHEIJEGHGGIIIJJIFGIC9GHBHIIDIEBBFGHIJHC
@1190468/1
cttctctgcactgtgacagtcttcaagcactgagttagaataccaacctg
+1190468/1
CCCFFFFFGHHHHEHIJJGEHHIIJHEHIJGCHG?F>FEGGHIIBHIIII
@5184402/1
agtgaagaactgaaagcagatctaaatttctcaaatttctttctatatcc
+5184402/1
@CBFFFFFHHHHHJJJIIJEHGHA33AEHHFHIH?CEGGGIIJJJJIJJJ
@5186482/1
gtcgtgagaagctgcaacggctgctatagatggaacgttgatctggtctg
+5186482/1
CBCFFFFFHHHHHIJJJJIJJJIJJJIJJJJJJIIIIDGIIGIIIIFHIJ
@2549885/1
cttatcagtaatctcgaatctattatctcttggacaagttgttatattag
+2549885/1
CCCFFFFFADHHGIJJJJJJJGIJJJIHIJIJJJJJIGEGIDGHI<GGCH
@727614/1
ctcacttgttttgtcataagttgtaacagtaagttcttttttttccttga
+727614/1
@CCDFFFFFHHHHGIJBFHIHIBHIDIGI<FGH<FAHBGAHGIDEE@FHF
@2118370/1
caccgcttgtgcggcaatatgtttggcttgctgttttgtagaagccttac
+2118370/1
?@@;DDFFHHHHHHBEEHDFHFBD@GHIGIGIIIGIIIGEGIFAHHIBCF
@6049034/1
gtcacggtctcaacaagttccgttttttggagaggcaactcagg
+6049034/1
C@CFFFFDHHFBHJJIGJHJGGCGIJJIHEIGHEGGIGEHIJIJ
@5636472/1
gaaaactgtttatcatagatccgacgacactttttagtaccgggcttact
+5636472/1
CCCFFFFFHHHHHJJJJJJJJJJJJJJJJJJJJJJJJHJJJJJJJJJJJJ
@202911/1
ccgcaacaattgtacacaactccataggaagcgccaaaggcttctctcgt
+202911/1
@@@FFFFFHHHGDGHJJIIJJIGIGJ?DFHGGH@@DHGAFGHEGGIJJG5
@728397/1
ttatagacttgacaattttttcttttcttctttctgtatcaactgcagcc
+728397/1
CCCFDFFFHHHHHIGCGIIIJIJIJJJJIIJIIGGICGIIJ<DGEIIHG?
@1652159/1
gtcactgggttgttgcctaacaggaggtgcactggttacaggagatactg
+1652159/1
@@@BDFDDFC?FADEAEEAEBFGE@HDEFHFI@CGB@B:DG<DAAABDHB
@728968/1
ctggttcctagaatcccacatggcaggaagttttctcgcaacttaggtta
+728968/1
BCCFDEFFHHHHHGGIGHGHHGIJIIF=GHBGGGGGHE?HGGEGG<FBFF
@2120985/1
gcattaaatcacatcacattaccacatttctcaaattcagtcttgaaata
+2120985/1
@?@DDDDAHGFFFFGBEI<HHG>EDBGGGDIGH4CGDBE?F4CFGGGH<4
@4348495/1
gttcttcttcttttttccacgtgaaatctttaggctgcagctcaaccatt
+4348495/1
CCCFFFFFHHHHHJJJJJJJJIJJJJJJJJJJGIIJIJJJJJJJJJJJJJ
@2121658/1
tccgacgacactttttagtaccgggcttactaagggagttttcttgatca
+2121658/1
@C@FFFFFAA<<DHIJIJCHHEIEGEBEEHGGC?BBBFHG<CHGCEE<EE
@1652858/1
cctaacaggaggtgcactggttacaggagatactggttgttgttgaggt
+1652858/1
CCCDDFFFAFHHDC@FGIIG>HG@<?D>D?DFGHGI:<F@DFHGG/?F8
@5639662/1
gttcgtggaagtaagaggtctttcatttaatgttttttgaaaagcctcac
+5639662/1
@BCFFFFFHHAHHIJIJJFHHJJJJJJJJJJJHIJJJJJJJJJJJJJJJJ
@6903357/1
tcttgcctttgttgctgctgtggtggttcttgcctttgcagctgttgtgg
+6903357/1
CCCFFFFFHHHHHJJJJJJJJJJHHJIIJJJJJJJJJJJJJJJJJJJIIJ
@6050466/1
gtcccctcttttgggtggagtgtatgacgatgatttgatatctatatttc
+6050466/1
@CCFFFFFHHHHHJJEHIJ3CFFIIJIJJIJJGIJJJDGFGIJIJJJJJJ
@6906029/1
cttcatctggaatcagaagacaatggtcaatgtttttaaattacaaagta
+6906029/1
CCCFFFFFHHHHHJJJJJJJJJJJJJHIJJJJIJJJJJJJJJJJJJJJHI
@6478837/1
ataattcagaaagaatatacacaacagacaactctgtactggtgatatcc
+6478837/1
BCCDFFFFHHHHHJJJJJJJJJJJJJJJJJJJJJJJHJIJJJDGIJIJJJ
@731720/1
gtttggtagaagcaggatgacacttaggtcgtgcatgg
+731720/1
@?<DB?DBHA>DFH@FCE@@93C9CCE>DFBHHIGI9F
@2553907/1
tctgtaattgcgataaggtttttcaggattgatagatacatcataatgat
+2553907/1
CCCFFFFFHFFGFIIIIIHCH7FFGHGIICHGBIIIJJJEHJEGC?DGEG
@4350634/1
gtgaagacaattatttacaaaatgtgtgttaaata
+4350634/1
??@A::?DAFAF??F@FFF>F=<CAFHE;C<E?<F
@4784043/1
cagcttttacctcattttcactcagaagaaataatatctcagcaccaatt
+4784043/1
CCCFFFFFHHHHHJJJJJJJJJJJJJJJJJJJJJJJJJJJJJJJJJJJJJ
@6909682/1
cacccaatgtttctagcctttcataattcataacgtcattagcagagctc
+6909682/1
;@@DDDDDF:C??F?EFEFHI<CFFHIHI>HCE3EDGFIFIID@DDF;BF
@4784842/1
ggctccttgaatgaatttttcattcctccatactccttgtcttacaggta
+4784842/1
?7?DDDDDHHHA?CGHIB@BECHACGDFGGHGGHGHHHB9C:?DGGC?0?
@2123928/1
tctcgatacaaaataattctatgaggcttgtagccaccggtacttttgta
+2123928/1
CCCFFFDFHHHHGGHB>GIIJEEGIJJFGIJIJGCFH<:DDGHIJGIFCG
@6483512/1
caggttttgggtagttgggtaatattttgataacgtggatgtagataggc
+6483512/1
BBCFBDFFHGHCFHHGIJJCHHIIIJJJIGIJJJJGIHEHIHIJIJIIGA
@4786212/1
gccaagatcagccgtgtttggtagaagcaggatgacacttaggtcgtgca
+4786212/1
CCCFFFFFHHHHHJHIGIIJJIJJJJJJJJJJJJJJJJJJJJJGHIHIJJ
@2126000/1
caatgatttcctccttccaaaaaaatacagcaagtctggtaaatttatcg
+2126000/1
CCCFFDFFFHGHHIIIJIIIJJFGGIGIC@GGIGGEGEHFGGIJJFGCBD
@4351074/1
cctccttccaaaaaaatacagcaagtctggtaaatttatcgcaaggtaat
+4351074/1
CCCFFFFFHHHHHJJJIJJJJJJJJGHIIJDFIJJJIJJJJJJJJJGHII
@1196068/1
cgtacttcatatcattgataattactgtagctgagtaaggagttgaagga
+1196068/1
CCCFFFFFFBHFHGGIDHIJJIGGGFHHFHGEGEHGHCHEGIDF4?FDB?
@1196186/1
gctgaggctgctgtggtctctgctgttgctgttgttg
+1196186/1
@CCFFFFFHHDFHDFF;EHEGBBGGGGG9EE?GHBFB
@4351857/1
ctcacttgttttgtcataagttgtaacagtaagttcttttttttccttga
+4351857/1
@@@DADDDCFAHBAEHGIDFAFEHAEHAFAC<FF>EFHIIEDHGFGHCDH
@735748/1
gtaacagtaagttcttttttttccttgactatgtttgatgacatatcaat
+735748/1
?:?DDBFD<FDFHGIGI<HGHB@94CFF@DDH@?0:B9?D9F>?<@8BFF
@4788232/1
gttcaatagtagaatgttacaaaaaagtaataagtaactttttttatata
+4788232/1
CCCFFDEDHDHFDEGGHGGFHIEIIJICGFIIJIIIJDFEGIJJGGIDCH
@4788249/1
gtcacttttggtcctgttggtccattaatataaaatggttcaacttcttt
+4788249/1
BBBFFFFFHHHHHJJJIJIJIIJJJJJIJJJJJJJJJJGHHIIJJJJJJJ
@3958120/1
ctctgctgttgttgttgttgctgaggctgctgtggtctctgctgttgctg
+3958120/1
=@@BDDDDHF>FDFHBBFG>EHFFHHIG3CGAHFBDAFHBDEIGGCCGH>
@6911674/1
cacgttcataaggtctcatttgaaaacgtggatctccaaggtctccttga
+6911674/1
CCCFFFFFHHHHHHIJJJJJJJJJJJJJIJJIJJJJJJJJJGIIJJJJJI
@1198362/1
ctgttgttccattgcttgaggtctggtaattggagcggctt
+1198362/1
CCCFFFABDHDHHGGHIJIJIDDHHIFHIIJIBEGIFDGGB
@3958509/1
gcccaatattgattccagaacttccggcataatgagtacatcatttacat
+3958509/1
CCCFFFFFHHHHHJJJJJJJJJJJJJJJJJJJJJJJHHIJIJJJJJJJJJ
@738065/1
gggttgtttccctagactgtggttgagacacttgctggggaggtggacct
+738065/1
@@@DADDDFHHHFG93CEHHAFGIC>9FE>FHIIEAHD=F0?008B2<=@
@3077617/1
caggaataaagtcattaaccttcaaaatttttccgaggtttaaatttttt
+3077617/1
CCCFFFFFHHHHHJJJJJJJJJJJJJJJJJJJJJJHIJGHIJJJJJJJJJ
@211763/1
gccatccattttatagctactctaaaaacacggtcttttccttcccctgg
+211763/1
?88?DDEDHHHHHIIIGIIIGFIIIGGGGIGIGHE<GHIGGGCFFGHIFC
@212153/1
ctctgatttatctcatcttcatcatcca
+212153/1
@C@FFFF8DH8DF@F9FFEGHCA@ADFE
@3525919/1
cttgttttgcttctttttttgacctacccttgccgatagcaataaggcct
+3525919/1
BCCFDFFFHHHHFJJJJJJJJJJJIJJIJJJJJJJIJIJJJJJJJJIJIJ
@1657921/1
gcctatgctatccgtagtcgaggctgggctacagatatctagaggtt
+1657921/1
CCCFFFFFFHGHHJFHIEJGIIIIJD8FG@9GHEB@BFFEHDBFH>>
@5193690/1
ctcaatgatttcctccttccaaaaaaatacagcaagtctggtaaatttat
+5193690/1
CCCFFFFFHHHHHJJJJJJJJJJJJJJJJJJJJJJJHIJJJGGIJJJJJJ
@6483888/1
gtgaaattattggtatttcttttttccaaattgcctctccattcaattga
+6483888/1
BBCFFFFFHHHHHGIJJJJJJJJJJJJJJJJJJJJJJJJJJJJJJJJJJJ
@3526996/1
cgagtttgagcatcattcattttcttcattgtaacttggcccgcaacaat
+3526996/1
BBCFDFFFHHHHHJJJJJJJJJJJJJJJJJJJJJJJJJJJJJJJJJJJIJ
@6056774/1
gtatatataagattacaattcttaacattttttctttaaacaaagaacat
+6056774/1
BB@FFFFFHHHHHJJJJJJJJJJJJJJJJJJJIJJJJJJJJJJJJIJJIJ
@3527116/1
ataagattacaattcttaacattttttctttaaacaaagaacattggatt
+3527116/1
CCCFFFFFHHHHHJJJJJJJIJJJJJJJJJJJJJJJJJJIJJJJJJJJJJ
@5195128/1
ggcaaagattggagagtgtttgtggggaagttttatttacattttttgcc
+5195128/1
CCCFFFFFHHHHHJJJCFHHIJHJJJJEHHDFIJJJJJJJJJJJJJJJJJ
@1660963/1
ctctttctttttttgttagactgatttgatagagcacggaaggtgg
+1660963/1
@C@FFDA?FADFDHGGGHJEIGICH@FHG>G>B@DFG:@6?F==FF
@1661222/1
caatgtttctagcctttcataattcataacgtcattagcagagctcgcta
+1661222/1
CC@DF?BDHDF<FHGIEBHGEIBIFEBCH>B?FFH4E<?FFAFHIB0?;?
@4356901/1
gccacattccattccatgatttattaaacccgatgctagctttcttaaat
+4356901/1
CCCFFFFFHHHHHJJJJJJJJJIJJJJJHJJJJJJJJJJJJJJJJJJJJJ
@4357832/1
atccgacgacactttttagtaccgggcttactaagggag
+4357832/1
@CCFFFFFHHHHHJJJJJJHGHJJJJJIIJJJJJJJJCH
@4358130/1
gtacgctcaaacatgcaaatgtgacattattgactaaggccgatctgagg
+4358130/1
CBCFFFFFHHHHHJJJJJJJJCHIIIJJJJJJJJJJJJJJJJIJJJJJJJ
@6057607/1
gtcgaattcagttggatgggtaattcccacatctactgtggtaccagctg
+6057607/1
CBCFFFFFHHHHHJJJJJJJGHIJJJJJJJJJJJJJJJIJJGIJJJJJJJ
@3528623/1
gcctcatgttataacattatgcagttcattacctaagatatttgttatga
+3528623/1
??@A?DD>FDB?FFEBFFHDGCIHHGI<FF<E?A?<EGEAED<FCFF>FB
@2560547/1
gttgccactgctgctgctgcggctgttgttgcctctgctgctgctgc
+2560547/1
@@@FFFFFHGHGHIIGIJJJIIIJJGIIIIIEHIJGGFEGGEII@H@
@212493/1
cttctttgactaaatactcctgaagg
+212493/1
@@@DDD<DDA?DAFHHE<3:CE9B@;
@2560613/1
gtggttgttgcctctgttgctgctgaggctgttg
+2560613/1
??@DDDFDDDHHBA:ECBHGG@9FHEEH11:1?9
@1663376/1
gtaaagtgttgctaacttcataaatgcacag
+1663376/1
@?@DDF4B:?FF?FEFD9HHE>HEFH@HE93
@6486127/1
caacaatttctcttcctttttttggatctgaagggcggtcccctcttttg
+6486127/1
@@@ADBBDFDHGHGIEHIGIIIGGIDHEHHIIIIGIGGAAEHFBEFFEE>
@3531798/1
gtggaggtgaaaagaatgatcttccaactgtcacaaacctgttagcagct
+3531798/1
C@CFFFFBFHHHHJJIJJJJJJJJJJJJJJJJJJJJJJJJJJJJJJJJJJ
@5649477/1
gcccaatatagattccagaacttccggcataatgagtacatcatttacat
+5649477/1
CCCFFFFFHHHHHJJJJJJJJJJJJJJJJJJJJJJJGHIJJJJJJJJJJJ
@215731/1
gattgttccaactacaggaggattgtggttcttcagtatgcatattaagt
+215731/1
C@@FFADDFFHGHFIIIBD?C;DHHEH@;EBDDHII4?DHEEA?@GCCCF
@2129905/1
agctgcgacaccatctgatgcctggtgcggaggctaccttgccgtaggaa
+2129905/1
CCCFFFFFHHHHDBHIJJJIJIIGIGIIJI6@FHGIGECGGGIII6DECF
@1205734/1
agctaatgattcaaataagtcaccaaggacctttggcacatccacgattt
+1205734/1
@CCFFFBEFHFG?BAC:AFHIEH@CFHIII9GHGGEHIG9CD@3DF62DC
@2130765/1
gaccttctgaaacaccatctcgatacaaaataattctatg
+2130765/1
@@CFDE?BFHHGHHGFEGHA>>DHEGBEGCFC<@BFGG@F
@743376/1
ctaacctgttcttcttgaagttggttcagctgtagtctgtctgcatctgt
+743376/1
@B@FFFFFDHHHHJJIIJGIHGEFA@H<FEHJHIGIIGHHIGGIIIJGGF
@4360014/1
catcaactgagaggccaaactccttcaggcatgggtcactattaaagttg
+4360014/1
BCCFFFFFHHHHHJJJJJJJJJJJJJJJJJJJJJJHIIJJJJJJJJJGHI
@217769/1
ctctaacttcaattaatttctgatttttattaa
+217769/1
@@@?DDADAHHFFGD:CG@H<F<F4ADHGGCE@
@217805/1
tcaacgttcactgtctataaaaatacaagaattcctaattggtagtattc
+217805/1
CCCFFFFDHGFAHHIJIIJIGDGGIGEIIIJFJEGGADC4CH?F@D<HEG
@6058803/1
gcctcttttaccattgtacgagtttgagcatcattcattttcttcattgt
+6058803/1
CCCFFFFFHHHHHJIJIJIJIJCGHIHIIGJJJJJGGIJJJJJJIIJJJG
@3962874/1
gggtaatattttgataacgtggatgtagataggctggcctgcttgtggaa
+3962874/1
@BCADFFFHHHHHJJJJJJGHJJJJHJJJJJJJJJJJJJJJJJJJGIJHJ
@3082660/1
tcttgttacaacatatttcaacatgtatccttttgggcggtaccatggta
+3082660/1
CCCFFFFFHHHHHJJJJJJJJJJJJJJJJJJJJJJJJJJIHJIJJJJJJJ
@3963069/1
ggataccttggcttaagagagaaataaagagagaaatagaaaataaatat
+3963069/1
@C@DDFDDHHGFDFFIGDHFEBGEG9FEF@FHIGEDGGIIIIIGGIGGHG
@4361358/1
ctcagataatcccatatcattgagacattaacttgcgtagcatactttat
+4361358/1
CCCFFFFFHHGHHJJJJJIIJJJJIJJGIJIJJJJJJGHGIIIJIJIJII
@3084885/1
caatcaattaattggtaacatggtaaaataccttctttgactaaatactc
+3084885/1
C@@FFDDDHBFFHGICFHIIIHIFHFIGHGGIGEGIGGEIIIIGGIGIHI
@5200326/1
ggtcattccaatcttgatgcatgatgaaatcatgaagtctaggaaagaaa
+5200326/1
CCCFFFFFHHHHHJJJJJJJJJJJJJJJJJJJJJJJJIIJJJJJJJJJJJ
@3085255/1
gccacatcaatgttaaggaatggtttccaaccaataattgcagactggaa
+3085255/1
CCCFFFFFHHHHHJJJJJJJJJJHHJJJJJJJJJJJJJJJJJJJJJJJJJ
@3533380/1
gttgttgcctctgctgctgctgctgctgaggcggttgttgccactgctgt
+3533380/1
CCCFFFFFHHHHHIJJJJJJIIJJJJIJJJJJJJ?FHIIJJJJJIIJJJG
@3533701/1
ggctgttgttgccactgctgctgctgcggctgttgttgcctctgctgctg
+3533701/1
CCCFFFFFHHHHHJJJJJJJJJJJJJJJJJJJGIIIJJJJIIJJIGIIII
@6917949/1
ctccactttcttctgagaggattctgattccatggattcataaaagattt
+6917949/1
CCCFFFFFHGHHGJJJJJJJHIIJJJJJJJIIJJIIJJJIJJJJJJJJJJ
@1207429/1
atcaactgagaggccaaactccttcaggcatgggtcactattaaagttga
+1207429/1
CCCFFFDFHHHHGGGEHIJJJJJIJIGIH@GEGG>DGF>GGGIGIJBBFG
@1208321/1
cccgtaccataacaaactgctacaggtagtg
+1208321/1
<<@ADDD?FAB<?FB;:A<BFCBC3;CC<1?
@3088270/1
agctaaaagacgaatatgattaaactgaacaccaatagagtcttcaaatt
+3088270/1
CCCFFFFFHGHHFIIIIJGIJJJJJJIEIJIIGIJJIIGIIIIJGGIJJJ
@3088529/1
gcatggaatgtgatctccaagttgtgaatcaatttcaggatacgatctgg
+3088529/1
CC@FFFDFHGHGHJIIIIJIIHIIHIIHIJJJJJJJJJJJJJIJJJJJJJ
@3088893/1
gcctatgactcccaagctgctatgagtactatcatcagctggtgtagaat
+3088893/1
CCCFFFFFHHHHHJJJJJJJJJJJJJFHJJJIJJJJJJJJJJDGFBFIII
@3089025/1
ttctaatgtttcttcatttaaaaccgctgtgtctctttctttttttgtta
+3089025/1
CCCFFFFFHHHHHJJJJJJJJJJJJJJJJHIIJJJJJJJJJJJJJJJIJG
@3537238/1
cttgctgttttgtagaagccttaccttcagctgagtgagttaaaacagta
+3537238/1
CCCFFFFFHHHHHJJJJJJJJJJJJJJJJJJJJJJHIJJHIJJJJJJJII
@6060757/1
ccgtacttctagcattagaagtttcttctccagctaaggctgtatcatca
+6060757/1
CCCFFFFFHHHHHJJJJJJJJJJJJJJJJJJIJJJJJJJJJJIJJJJJJJ
@4363855/1
ctaagatatttgttatgatctccggccaagatcagccgtgtttggtagaa
+4363855/1
CCCFFFFFHHHHHJJJJJJJJJJJJJJJJJJJJJJJJJGHHIJJJIJJJJ
@4364604/1
gttcttgcctttgcagctgttgtggtggttgttgcctctgttgctgctga
+4364604/1
CCCFFFFFHHHHHJIJJJJHIHHHIHHIFHIHIJIIIJJGIJJJJJIJID
@6491466/1
gtagaggtgcaggctggccatgttgaatagcttgctgtggtggtacagca
+6491466/1
@@@DFEFAADHGHIIIIIIIIFIIGFHIGGHIIIIIIGIIBFFFHGIIII
@6062915/1
gctaatttaaaaattgaatagtttttatgaaatgagtcagaattttcgtt
+6062915/1
CCCFFFFFHGHHHJJJIJJJJHJJJJJJJIJIJJHIHIHJHIJJJJHHIJ
@6062985/1
cttgctgagcgactaatgccactgtgtccacaagaaaaaaggttctttta
+6062985/1
CCCFFFFFHHHHHJJJJJJJJJJJIJHHJJJJJJJJJJJJJJ?FHJJJJJ
@2134073/1
ctagttcttctaatattgatgttttattttcagtataccttataccgcta
+2134073/1
@@<A?DDBHFHDHHE>EGGIG44IGAHGIIIIFHFHGHIE99C<EEAHE@
@2134391/1
gggaattctaagagggtacacaattcaggc
+2134391/1
@@CDFFFDHBDD?3EHEGHHHGG@HGCBFC
@745704/1
ctactccttggcccatttaaacatttgt
+745704/1
@@@DABDDBC3AFGFEID<@9FFECBD2
@4367121/1
gttccatcctatcattgccaattggtagtggatctctagtataaagatta
+4367121/1
CCCFFFFFHHHHHJJJJJJJJJJJJHJJHHJIJJJJJJJIJJJJJJJJJJ
@2135127/1
acaacaaacacttggggagttaaatcaacatcagctgagatatactcata
+2135127/1
@@@DFDFF?HFFDEHGGBCC@CBCDHIC3CG99?34?FF?9B<GD<BF>?
@1211519/1
tccgtctaagcctaatgttttcgctagaactgctagatgttgattttgaa
+1211519/1
@@@?DADDAADFDIGEHGHEHIIIJJIIIGIIIIGIE@F?DHFEGG9BBD
@3090800/1
ctcttcacttcagcataaactggagtttttcccggaagcaccaccacaac
+3090800/1
CCCFFFFFHHHHHJJJJJJJJJJJJHJJJJJJJJJJJJJJJJJJJJJJJJ
@3967595/1
gttctgtatttcctgtgatcttgtctaagattgctttcgctgcggcatgc
+3967595/1
@?@DDDBDFFHFHGGCGAHHIIICHHECHGHGIHCHHGIGIAFHG@FF@A
@6921615/1
cataaccgtacttcatatcattgataattactgtagatgagtaaggagtt
+6921615/1
CCCFFFFFHHHHHJJJJJJJJJIJJJIJJIJJJHGHIIIHJHIJIJIJGH
@5658549/1
cacttttcacatacaacaaagtaactaataacaatataaacaatacacaa
+5658549/1
CCCFFFFFHHHHHJJJJJJIJFHHJJJJJJJJJJJJJJJJJJJJJJJJJJ
@6492898/1
gtttggtagaagcaggatgacacttaggtcgtgcatggtttaagaaagac
+6492898/1
CBCFFFFFHGHHHIJGGHGIJJJJJJJJHIJFGIIJJJGIIJJJJJJJJH
@225343/1
gctctgataaattagaatcatcccatagcaaatggtatttggtaggacgt
+225343/1
@<@DDDA??B:A?E3<<AA@IH>FF@;B<<AFFF31?E9EG@DBG?@E68
@1212598/1
caaatatatatgtatcctattaatgctttaaacattaactagttgcactt
+1212598/1
@@@DBDDBFFHBDFHEEBHCFGEIEEGIFICH<FH@<F@FCEH419:CF@
@2136494/1
gccacattccattccatgatttattaaacccgatgctagctttcttaaat
+2136494/1
;@@DDDDDBF8FDGGG>GE4CE4CDE>CHGGGGG@D@4C?@?4DAGG>DF
@226276/1
cggaaagaacctagtgtgatggcgtttctg
+226276/1
@@@DDDDDF8CH?F?FADGGGIFB8:8?GG
@2137295/1
gctccaattgcattccctttcacactagg
+2137295/1
??@A;;?;?DCBHEH:EHFG>FHDGIFCC
@3094485/1
gcaccttcaacaccacactcctcaaggtacacccctataagggcttcgat
+3094485/1
CCCFFFFFHHHHHJJJJJJJJJJJJJJHCEHHIJJJJJJJJJJJJJJJJJ
@2138340/1
gttttatttacattttttgcctgaacacattgggtcgccatacctaaaa
+2138340/1
@B@FFFFDH>FBAGGHJIIJHHGIGGJH9GEGAGHGEDDGGE>FGGC@B
@3095558/1
tctgcattgatttgttagagctattagtacttccgtcaacactgctttca
+3095558/1
CCCFFFFFHHHHHJIJJJHIJJJJJJJIJJJJJJJJJJJJJJJJJJJJJI
@1214017/1
agacaacgtgatataactatgaagaatcatgtgataaaaaatagcagcag
+1214017/1
@@@FFFDFFFDDFIGJJJJJIGIIGIJJJIJ>FFGBDCGCHIII4B>GIH
@4802183/1
ctgacaataaagtaggcccttatcaacatacagagcaccaagaaaagctt
+4802183/1
@CCFFFFFHHHHHIIJJJJJJJJJJJJJJJJJJJJJJJJJJJIJJJJJJJ
@3096631/1
cctttgttgctgctgtggtggttcttgcctttgcagctgttgtggtggtt
+3096631/1
CCCFFFFFFGHHHJJHIIGHIGHGIIIJJJJJJJGJJJJGHIJGIDFEHH
@4802431/1
gtgaaatctttaggctgcagctcaaccattttatcggccaacatattact
+4802431/1
CCCFFFFFHHHHHJJJJJJJJJJJJJJJJJJJJJJJJJJJJJJJJJJJJJ
@1672689/1
gttctaacttaaagctgactttagtacatcgcctggagacatgactacac
+1672689/1
@@@=DFDFDBD<FHIIIIIIIIII<FEHGIIHII<GHG@GG9BBDGGHG9
@3541832/1
ccttgactatgtttgatgacatatcaataacattctcctcaaccttttgt
+3541832/1
CCCFFFFFHHHHHJJJJJJJJJJJJJIJJJJJJJJJJJJJJJJJJJJJJI
@227603/1
gctgttgttgcctctgctgctgctgg
+227603/1
@@@DDFDDHD?FHE:<?EDC?ECGC3
@3542516/1
accataaccaagatcaattactctaccaggtggaggtgaaaagaatgatc
+3542516/1
CCCFFFFFHHHHHJJJJJJJJJJJJJJJJJGHJJJJDGIJJJJJJJJJJJ
@2140490/1
tctataaaaatacaagaattcctaattggtagtattccaatctaatctaa
+2140490/1
@@CFFDFFHGGHFIIEEEHIIIJJJHHGCHEHHIJJGGGEECGHBDBGB9
@751336/1
ataaaatgaaactgggcacaaccattag
+751336/1
@C@DDFDDDHBBHIGGII1CGFHIGADC
@2569430/1
gaaggaagtgaggtacacagttgcagtcctgagctggtcttcagtcaccc
+2569430/1
@@@FFFFF<FFDD<CFEGIGFECHEE>FGHGHE>AG99CHIFCHDFAG@D
@1218082/1
gtcatcactatattcaccaaccgttaacggagt
+1218082/1
@?@DDDBFHBHHHBHIGHIGHG><A??F1?BB1
@1218457/1
ggccaactaaatgtcatggattcagcagaa
+1218457/1
C@CF@D=DFHFH>FGGIJICHGIGG4AGCH
@6495872/1
ctccttccaaaaaaatacagcaagtctggtaaatttatcgcaaggtaatg
+6495872/1
CCCFDFFFHHHHHJJJJJJJJJJJHIJJJFHIJIJJJJJJJJIJJIJJIJ
@754106/1
gtaaaacgtaagtggaagcataagctcccaattctttggtg
+754106/1
@@@D1DDADF?FA<EE:EGEEE@BEHECEI9FF<GBGI<8B
@3543553/1
atacgatgtaatattgaaggcaataaagtaaccttcaacatataaactgc
+3543553/1
CCCFFFFFHHHHHJJJJJJJJJJJJJJJHIJJJJJJJJJJJJIJJJJJJJ
@2142371/1
cttcaacatataaactgcagggaattctaag
+2142371/1
?@@DDD;BFFFFFIFE<CEGBEFE;<9A<FE
@5212191/1
agattaaaatttttaagtacgactaagtgagcacactaaatcaccac
+5212191/1
CCCFFFFFHHHHHJJJJIJJJJJJJJJIJJJJJJJJJJJJJJJJJJJ
@3976043/1
gttgttttttaagtgcatgttgaacatattcatgcaaaatgcaaatgtag
+3976043/1
BBCFDFFFHHHHHGHJJJJJJJJJJJJJJJJJJJJJJJJJJJJJJJJIJJ
@3976424/1
tcttgaagttggttcagctgtagtctgtctgcatctgtatatgccctagc
+3976424/1
CCCFFFFFHHHH<EHIJJJJIJJJJJJJJJJJJJJJJIJJJJJJJJJJJJ
@6928122/1
tggaaggaagacttcaggtaacgaaacataggctctacct
+6928122/1
CCCFFFFFHHHHHJJJJJIIJJJJJJJJJJJJJJJJJJJJ
@3545420/1
cttttttccaaattgcctctccattcaattgaagaagcaatttcttcgca
+3545420/1
@@@DDDDDFFFFFIBG@GECGC2C?FAEFFFGIEIIIFIBGGIFCGIFFF
@4375520/1
tgctgctgtggtggttcttgcctttgcagctgttgtggtggttgttgcct
+4375520/1
CCCFFFFFHHGFFIIIJJJJIJJIJIJJIGIGCGHHHIGEIFHG@HCGIE
@1219577/1
ctccaattgcattccctttcacactagggacatgaggtgaaattattggt
+1219577/1
@@@FFF>DHHFFDCHGGHCHHIII>DGFHGGCHHAGI:CGB@FDD4<BG9
@4375930/1
ggcagactctgagaacttttaacaatgactgactaggatgttcagttaac
+4375930/1
CCCFFFFFHHHHHJJIIJJJJJJJJJJIJJJJIJJJJJJJJJJJJIJIJJ
@1220061/1
cttcagtaaataacaaagaatggaaggccaaaatttgttcacactg
+1220061/1
@@@DFADFGFFDDCHIGGIGIIGGIIDGCFGFCFHGHGAHIG9FDF
@1220564/1
gctgctatgagtactatcatcagctggtgta
+1220564/1
@?@DDDDDAHFHDGG4E<B9>BB9@GI;GHB
@5666938/1
ttggtagaagcaggatgacacttaggtcgtgcatggtttaagaaagacca
+5666938/1
BCCFFFFFHHHHHIJJJJJJJJJJJJEHIIJJJJJJHIIJGIJIIJJJJJ
@234314/1
tcagtatgctgcaaaagcaacgctatgtagtaagacatcaatattttaaa
+234314/1
<@@DFFDDHDHAHIEHIJIEIGDGCGE4E9:??GGD3?GGIIGEIGGGIH
@234360/1
cttcagttcagcttttggattagaatatacagcataagcagccataccaa
+234360/1
@BCFDF?DDFFADHGIIGCGIGIJJIIJJIIGBFHGGGEHGIJGGCFHJG
@6072659/1
gcatactttatcgtaacggtcatttctttttcttgatctctttcattatc
+6072659/1
@@@FFDFDHDFHDCEHHGE:CGGGIHIIDFHGIIIEHGGEH>GGIIIEGF
@3977172/1
taaaaaattataataataataaatactgtagcctttcgatactgagattt
+3977172/1
@@CFFFFFHHHHFIJJJJIJJJJJJJJIHIIIIIGIJIIHIJJJJIIGGG
@6928409/1
tttcagaaggggaaataggatattttcgcattcatta
+6928409/1
CCCFFFFFHHHHHJJJJJJJJJJJJJJJJJJJJJJJJ
@756411/1
gtctttttttaccaaaccggtattttccccttggcaacaa
+756411/1
@@@DDDDDH?FB<CCEGG1:?@FG>?BBCHCEHGED@G?F
@5215356/1
gtaaggtgctgaggcaagtgttgggattttgaccatcttcaacgaatcaa
+5215356/1
CCCFFFDEHGHHHJJJIIIJIJIJJIIJJJIJIJJJIJJGIJJJJJJJJJ
@6498383/1
ctaacgttatcaggttttgggtagttgggtaatattttgataacgtggat
+6498383/1
CCCFFFFFHHHHHJGHIJJIJEHIJJJJJGIJJJIJJJJJJJJHJHIJHH
@6930410/1
gttcttctttccatcaaaggcaggaaatcgatttttgaaagacctctgtc
+6930410/1
CCCFFFFFHHHHHJJJJJJJJJJJJJJJJJJJJJJJJJJJ?DHIJJJJJJ
@5667519/1
ataataggtaggtgcagggtatgaaactgaacgtgtacacctggtaa
+5667519/1
?BBFFFFFDHHHFHIJJJJHGIJJJJJJJJJJJJJHJJJJJJJJGGI
@3548311/1
cctgctttagggtttcttccgctaatttaaaaattgaatagtttttatga
+3548311/1
CCCFFFFFHHHHHIJJJJJJJJJJJJJJJJJJJJJJJJJJJFIJJJJJJJ
@1677754/1
taaaaggctacacaaacaatcacctgaatccttagaattcaaaaattcaa
+1677754/1
CCCFFFFFHHHGHGGAFHIIIII?FBFHG@FHGG@D9?FHEII@FHHJII
@1221433/1
gcatgactgactagatagaagtctaattcagtagggtgagt
+1221433/1
@@@DDADD<FDFDFHIE9:BF:FDECHCH@BAFFA;CCCC?
@4810057/1
ctcagagctaccttggcagctgctaattttgcttggtgtttgttttctcc
+4810057/1
CCCFFFFFHHHHHJJJJGIJJJJJJJJJJIJJJJIJDHGIJJJJJJJJJJ
@5217177/1
ctgggaccattttccaaaggtttaaaagcaggtattgcattggtataagc
+5217177/1
CCCFFFFFHHHHHJJJJJJIFHIJJJJJJJJJCGHIIIJJJIJHHJJJJG
@3106073/1
ctttctaatgtttcttcatttaaaaccgctgtgtctctttcttttttttg
+3106073/1
CCCFFFFFHHHHHJJJJJJJJJJJJJJJJJJGIHHJJJJJJJJJJJJJJG
@3106469/1
caaaataatttttcttttttaataatatcttctggattcatatgactgat
+3106469/1
CCCFFFFFHHHHHJJJJJJJJJJJJJJJJJJJJJJIJJJJJJJJJJJJJJ
@6932313/1
gtgcattcataattcgggccttaactttagtgaactggtcatcaactgag
+6932313/1
BBBFFFFFHHHHHJJJJJJJJJJJJJJJJJJJJJJJJJIJGHHIHJJJJI
@760099/1
ttgatatctatatttctcattttttctgctaaagcactaccttca
+760099/1
;?7ADDDDBBFF?BGHIGIIGHJEB>DC>9FBGHJF;CG;G>F9D
@3551838/1
ggctgttgttgccactgctgctgctgcggctgttgttgcctctgctgctg
+3551838/1
CCCFFFFFHHHHHJJJJJJJJJJJJJJJJJJJGIIGIIFHIGHIJIJIII
@4379688/1
ccttcttctttttttctagtttcctcctcatcaagagcacggcgatactg
+4379688/1
:@@DDDADFFFFFFG:A9<<CH<9???CFGBGIE?9??0?DFIEIIIEF>
@3552944/1
cagaacaatactcatcagaagttgacattctatccaaagaattttcatta
+3552944/1
CCCFFFFFHHHHHJJJJJJJJHIJJJJJJJJJJJJJJIJIJJJJJJJJJJ
@237235/1
catttcttcattttcagctctggctattttagcatggaatgtgatctcca
+237235/1
CCCFFFFFH<FHHJJ@EEHJGGIJDCAHHIJIGIIJDGIJJIIDEGIEII
@1680189/1
ccccttcagaatataatagtttcaattcatttgatttatgcttaataagc
+1680189/1
CCCFDF?BFFFHGIJJJJJJIIBIJJJJCACHICFED?G@CGGIJI@D9F
@1680311/1
gttaagcatggacaaggactgcatcttctt
+1680311/1
@@@DD>D;FHB<<3C?;FGDFH@A>?<42A
@2148496/1
cttgactatgtttgatgacatatcaataacattctcctcaaccttttgta
+2148496/1
CC@FFAEFFHBHBFGIIE9<FA@EHHIIIAF@C9FAGHH>CHEEE>DEB@
@6502841/1
atccacttctccctgcagttcatccataattcagaaagaatatacacaac
+6502841/1
@CCDFFFFGGHHFJEHEHCHGIHIJIJJDHIJJGHIIIGGHIJJJJJIII
@6075825/1
ctgtacttgaggctgagatgaaggtggtctgctgggttgctggtcactgg
+6075825/1
@@@DDFFFFHGHGIIJJIIGFHIJACGFHHIIJJJIFHIIIIJJFIIJJG
@3554095/1
gtgacatcagcgccaacaacaatgacaggtttttgaaaaaattttggcca
+3554095/1
@?@FFEFFAHAHDIIIIIIGC@FEEBHIID9?DHGGDEGGBHGGHIIIIG
@2149622/1
caactgtcacttttggtcctgttggtccattaatataaaatggttcaact
+2149622/1
<@7BDDDDHFBFDGCFHFHI@CE9<A9?FEGGG<FEG9C?CF9:?BDGGH
@6933822/1
ccttaactttagtgaactggtcatcaactgagaggccaaactccttcagg
+6933822/1
CCCFFFFFHHHHFIJJJJJJIJJJJJJJJJJJJJJJJJJJJJJJJJJJJJ
@3554945/1
ctcctcatagttccacaatgagtaatttcaatttttaatccttttatttc
+3554945/1
@C@FFFDEGGHHHJJJJGJIJJ?FHIGIJIIIJIJJGGIIHIJJIJJIJE
@3555749/1
gcagtatgttttccaacagtcataataaattcattagactgtcgatgaag
+3555749/1
@@@DBDEFHHBBFEHGBGHIIJHIGIGIJEIIJDIGIJIIJGFHHGHGHI
@1224791/1
gtaatattgaaggcaataaagtaaccttcaacata
+1224791/1
<?@D:BDACADA8;CEEECG>?CAEBFCGCBHAE>
@1681388/1
gcagtaacaagattttcacatggctgcccctttattatccctttcagtgg
+1681388/1
@CCFFFFFGFFHDHIIJIGDGGIIAF?A;FFCG@DH9BBFHEHIGHJC>G
@2151743/1
ttctgaaacaccatctcgatacagaataattctatgaggcttgtagccac
+2151743/1
@@@DDDDDDHAFFGG><FHGG<F<AEACFGGGIBF?FA?FDH6B@DGG9B
@6506016/1
gactatgtttgatgacatatcaataacattctcctcaaccttttgtaaca
+6506016/1
CCCFFFFFHHHHHIGJIJGIIJJJIIJJJJJJJJJJJJJJIJJJJGIIJG
@6506988/1
accaatactttaagagcatttattgcagcttctttctgtgcatcattttt
+6506988/1
@CCFFFFFHHHHHJJJJJJJJJJJJJJJJJJJJJJJJJIIJIJJJJJJJJ
@2579252/1
ctataagaacaatgagtgagagcttgcaagaggtaacttctgtcttgaaa
+2579252/1
CC@FFFFDHGBDFG@GBGGGCEH>>F<GGHFGI<EGGDFEEH9BBFEHIJ
@1682938/1
gatataactatgaagaatcatgtgataaaaaatagcagcag
+1682938/1
CCCFFFFDBFDFBGII>@C@BB<CFGEG@H@@;<9?DA?B?
@2579790/1
ggaacgagaaccaatttcttttttaaaataatcagcaaaattcaaa
+2579790/1
@CCFFFFFGHGHGJJJJJJIHHJJJDGGGIIIEGH9<FGGGIIJJI
@1684054/1
ccggcataatgagtacatcatttacatcaccgtgatctaatatttgagca
+1684054/1
@??DDDAEGHGHHCFF@FHIJJIJIIGCHICF8C8?FGCHGGEGGC46BF
@3986107/1
tgctattgtttcaacatgtctttcagataaatttattgagctggaacata
+3986107/1
CCCFFFFFHHHHHJJJJJJJJJJJJJJJJJJJJJJJJJJJJJJJJJJJJJ
@239682/1
tcaaaatcttcttcatcacgtcgtctttttttaccaaaccggtattttcc
+239682/1
@@@DFDDDHHHHHJGBFEGIBGIIGGHGI9DFGGCAHGBFAGGHGIFEHG
@1227781/1
gtttccttatcagtaatctcgaatctattatctcttggacaagttgttat
+1227781/1
@CCFF<DFGHFBFDHG@EHEGG>GIICGIIIGGIIJJFBEC3DF:?DGIC
@5221835/1
gcccattattgtgtactatcttcaaagagaaaaagtgcaatactagaatt
+5221835/1
@@@DDDDDHHHBDEDHE?F<FHEBAHCGGGIIBIG?CEGEGIIIHA@FGG
@5222292/1
ggcgtttctgtaccactataaatgtaatcggtggcgtgtaatcactgctg
+5222292/1
BCCFFFFFHHHHHJJJJJJJJJJJJGJJJJJHJJJJIIIJJJJJJJJJJJ
@6079380/1
gctcttcatgccactgattgatgtcccaatggtccacacctttgtcacca
+6079380/1
CCCFFFFFHHHHHJJJJJJJJJJJJJJJIGIJJJJJGIJJJJJJJIIJII
@766271/1
atcaacgttcactgtctataaatatacaagaattcctaattggtagtatt
+766271/1
@@@FFFFBHDHHFIHIJIJJJJJJIGIIJFDAHGGHHIIDEFFDGDB<<F
@6081091/1
atttcttctaaattctgctctgataaattagaatcatcccatagcaaatg
+6081091/1
@BCFFFFFHHHHHJJJJJJJJJJIJJJJJJJJJJJJJJJJJJJJJJJJJJ
@5674368/1
ttaaaatcttcaataacattactcatttctgataggttctgcaatttcca
+5674368/1
CC@FFFFFGHHHFGIJIIJJIJIJIJIJJIJIJIIJGGGFHIHGIIHIIJ
@4383980/1
gcacaacaaacacttggggagttaaatcaacatcagctgagatatactca
+4383980/1
@CCFFFFFHHHHHJJJJJJHIHHIJIJJJJJJJJJIJJJJJJJJJJJJJJ
@4385152/1
gccgagtaaaccaaaacaggatatgaatgaaaaaccgaacgtaaac
+4385152/1
CCCFFFDEHHHHHJJJJJJJJJJJJJJJJJJJJJJJJJJJJIIJJJ
@1687423/1
gtacgagtttgagcatcattcattttcttcattgtaacttggcc
+1687423/1
@@@??B<BCDFB;D::CFBF<CFHIC@9<<ABC>GG>F@44?BC
@768809/1
attgttctttcatgatactctcaagatccctgattacttcttctcgaggt
+768809/1
@@BFFFFFGGDAHGGHIGGIIIJGIC@HGGDG>HCCGHHIJHHHE=DF60
@3114399/1
ctcatacgactctaattgtaaaaatgttatccatttttgggttaataacg
+3114399/1
CCCFFFFFHHHHHJJJJJIIJJJJJJIJJJJJJJJJJJJJJHIJJJJJJJ
@4820837/1
taacatggtaaaataccttctttgactaaatactcctgaaggagtgatat
+4820837/1
CCCFFFFFHHHHHJJJIJJJJJJJJJIJJJGIIIJJJJIJJJIG?DHIII
@6510957/1
acttctttctgtggtgctagattatcccttctgaagacaggactaggtgc
+6510957/1
@CCFFFFFHHHHHIEEHIJIJJJJJJJJJJJJJHIGGJIHGGHFGHIDHI
@769975/1
cggcataatgagtacatcatttacatc
+769975/1
CC@FFFFFGHFHDHFFEGCIHIGEJJJ
@3989486/1
gtcgaggaggtccctgttgttccattgcttgaggtctggtaattggagcg
+3989486/1
CCCFFFFFHHFHHIJJJJJJJJJJJJJJJJJJJJHHIJJGIJJJJJJJJJ
@6939885/1
gtggttgttgcctctgttgctgctgaggctgttgttgccactgctgctgc
+6939885/1
@CCFFFFFHGHHHJJJIJJJJJJJIGGGIIJDGGHIJIGJIGIIGIGGDG
@770551/1
ggtagaagcaggatgacacttaggtcgtgca
+770551/1
?@??DDDFHBHBFHIIGGIGECEG<FB1??C
@2585383/1
gggagttttcttgatcattttcgtttacccagagaggaaatagtattttt
+2585383/1
@?@BDDDDHFHFD@@EFEHHICFA>B8CFH@@FH9DB?B@HGH<4BFFEB
@4822399/1
cagcagctatctcttgtaggaactggactgcattaaaatccgaatccttt
+4822399/1
CCCFFFFFFHHHHJJJHJJIIJJIJJIJJIJJJJJJJJJJIJJJIJJJJJ
@5676290/1
cggctggtgccctgaataccttgatggctacaaagatagaagtcgaattc
+5676290/1
CCCFFFFDHHHHHIJJJIJDHHIIJIJJJJJJJJJIJJGHJJHIIGIIIG
@3116314/1
cttcgatagaatctgcaacaactttgtcaacgacgcattgctggcctatg
+3116314/1
CCCFFFFFHHHHHJJJJJJJJJJJJJJJJJJJJJJJJJJJJJJJIJJJJJ
@3116349/1
cttgttttcaaagttgataaataatattaatgaaactaaaaacttcaaaa
+3116349/1
?@@FBDFEFHDBHHGIEGIGIGGIIIIIIIGHIIIIIIIIIGGEGICGGG
@1689193/1
cctccatactccttgtcttacaggtaccggtctttctcgataatcaagtg
+1689193/1
<?@FFDDEHFHGFEH<GGFHEGHC<CFHHIHGGCHA9DGEGIE@F??F@B
@2157804/1
cggtcatttctttttcttgatctctttcattatcgtaaattgtcacggtc
+2157804/1
@@CFFFFAHHGFHIJGGEHGGIIGIIIGJGEGIFGHIEHIIFB>FHGHHE
@1231976/1
gttgtggtctctgctgttgctgaggctgctgtggtctctgct
+1231976/1
@@@FDFFFHHHH?DEH?G>FHIIIIIIIFI3?FFFD<FHBEF
@4388346/1
gctgaggctgctgtggtctctgctgttgctgttgttgctgaggctgct
+4388346/1
@@@DDDDDHA??<<ACAEHFA@>BBHHIIFD?F?:??9?<4??FH;F3
@6085589/1
atgagttccactttcacaatcaattaattggtaacatggtaaaatacctt
+6085589/1
CCCFFFFFHHHHHJIJJJJJJJJJJJJJJJJHIJJJJJJIJJJJJJJJJJ
@6512841/1
gtcgggcatttttactacaccatctaacctctacaattttgttttgtttc
+6512841/1
CCCFFFFFHHHHHJJJJJJJJJJJJJJJJJJJJJJGJJJJJHJJJJJJJH
@5678102/1
caacgacgcattgctggcctatgactcccaagctgctatgagtactatca
+5678102/1
CCCFFFDFHHGHHJIGIIGIJJIIIIJJIJIIIJJIIJIIJIFFIJJJGI
@2586361/1
agcattagaagtttcttctccagctaaggctgtatcatcaacttctaaag
+2586361/1
B@@FFFFFHGGAHIGGHGGIHHHJGICHAGABGGGC>HHFHGCDDGH4?B
@1235053/1
ctgtgttgttctttttctattttcttggctttgagatacctacgcctatc
+1235053/1
BBCDDDFFFHFHFIJJJJJJJFIIJIJFIIBHIGICHGIJGCFHIJIFIH
@3117101/1
atttgatatctatatttctcattttttctgctaaagcactaccttcagcg
+3117101/1
BCCFFDDEHFDHHIIJJJIJIJGJJJJJJJIJIIIIJIJJIIIJJEHJIJ
@3565249/1
aggtttttgaaaaaattttggccaatagctgtgggttatatggtgattga
+3565249/1
B@CBDFFFHHHGHJJJJJJJIJJJJJJJJIJIJJJIIJJIGIJBFHIJIJ
@3565254/1
cggagggactccaacaggacctggtggggccccacctcccgcaggagcac
+3565254/1
CCCFFFFFHHHHHJJJJJJJJJJJFHIJJJIJIIJJJJJJIJGHFFFDDE
@773493/1
ctttcattatcgtaaattgtcacggtct
+773493/1
@@@DADDDH<DHDHIEFHCHCH<E>8A8
@6941782/1
ggctgctgtggtctctgctgttgctgttgttgctgaggctgctgtggtct
+6941782/1
CCCFFFFFHHHHHJJJJJJJJIJJJJIJJJJJJJJGIJIJJJIJGIJDHI
@4389908/1
gcagtagttacatggctaccactcactatactactttgaaattgattact
+4389908/1
CCCFFFFEHHHHHJJJJJJJJJJJJJJJJJJJJJJJJJJIJJIJJJJJJJ
@5227930/1
gtgtaatcactgctgaggcttgaacaagcccttctgatagcctgcaattc
+5227930/1
@BCFFFFFHHHHHIJJJJJJJJJJJJJIIJJJJJJJJJJJJJJJJJJJJI
@4390777/1
cttctatgtctaggtttcctactgacagcaccacgagaactactatg
+4390777/1
CCCFFFFFHHHHHJHIIIJJJJJJJJJJJJJJJJJJJJIJIJJJJJJ
@6943521/1
cgaatactctgagcttgctgagcgactaatgccactgtgtccacaagaaa
+6943521/1
CCCFFFFFHHHHHJJJJJJJIJJJJJJJJJJJGIJJJJJJJIJJJJJJJJ
@5682178/1
gccatatttaacacacattttgtaaataattttctcgactttacacattt
+5682178/1
CCCFFFFFHHHHHJJJIJJIJJHIJJJJJJJJJJJJJJIIJJJJIJJJJJ
@6516511/1
aggtttttgaaaaaattttggccaatagctgtgggttatatggtgattga
+6516511/1
BCCDDFFFHHHHHJJJJJJJJJJJJJJJJJJIJJJHHIJJJJJHHIJJJI
@774355/1
ctttaagagtactaccaactcatactgtcttcagcctca
+774355/1
@@@DF?;D?D>?FFEBGIGIIB@BHHC>?CCHAHGEHG>
@2588774/1
gtttcaatgatttccctgttgaccttacggggacacttatcag
+2588774/1
@@@DFDDDFHHHHJI3EFFHE@CGBH@G=B1CDBBDADCEGDC
@774993/1
gctgttgttgctgctgctgctgttgttgttgttgaccccatggttgtcga
+774993/1
@@CFFFFFFHFHHFIIJI@HIJD?HFGGFG@;FAGEHEFCFGIGGGGIEG
@2588944/1
gtgcagaggaacgagaaccaatttcttttttaaaataatcag
+2588944/1
@@@FDFADCADD?E<F@F9;8FAGIGECGGDHG9??4B44?8
@1238380/1
gctccaattgcattccctttcacactagggacatgagg
+1238380/1
@@@FFFDD4=CDFFHHGGHEA?EFGIG@FHECC1:9CB
@4392078/1
cttctgacacaccatctctgtaaaagaggatagcttgaggcttataccta
+4392078/1
CCCFFFFFHHHHHJJJJJJJHIJJJJGIJJJJJJJJJJJJJJJJJJJJJI
@1239265/1
cgcttgttgctgtacttgaggctgagatgaaggtggtctgctgggttgct
+1239265/1
@@@ADDB:DF>C:CF@CG:ADFCHEGAEFGHBC?EGBDEEF9DH?0?DHA
@1239540/1
gctcaatttaccttcatccttgttttcaaagttg
+1239540/1
@@@DADDDFD?B4AE>FDA3AHA<<;DEE9F9?4
@1239751/1
ggggttgtttccctagactgtggttgagacacttgctggggagg
+1239751/1
<@@F:DADD8CDHIIIGHIIHGHA?ECCECC@<<DG4D<?06?0
@5683575/1
gtccaatcagattgaaaaaaacaagttgtataacacaattaaaaagtaat
+5683575/1
@?@DDFFFHFHHGIIIIIIIIIIIEFGGIIIIGGGIIIIIIIIIII?BGH
@4393548/1
ctcttgctttcttatttcctacggcaaggtagcctccgcaccaggcatca
+4393548/1
CCCFFFFFHHHHHJJJJJJJJJJJJJJJJGGIJJJJJJJJJJJJJJJJJG
@3997980/1
gcttaatattagaaatcttaataaataggacgaccaacacagcgataaaa
+3997980/1
C@@FFFFFHGHHBGIJJGIJJJIGJIJIIGIIGGIHJIJIJIFGIIIJJJ
@250765/1
cccagacccttatttcaacaccagtgaaaaattgtttgccacgcatgtcc
+250765/1
@@CFFFFDBAFDHIEHJJJEIJ?GFHGIIJDGGG<FE>FEGIJIGCC<<F
@6092840/1
aatgtttctagcctttcataattcataacgtcattagcagagctcgctac
+6092840/1
CCCFFFFFHHHHHJJJJJJJJJJJJJJJJJIJJJJJJJJJJJJJJJJJJJ
@3122124/1
gttaaaccaagaacatgtggcctatcctctggaggaattcctttaaactg
+3122124/1
CCCFFFFFHHHHHJJJJHIJJJJJJJJJJJJJGHJJJJJJJJJJJJJJJJ
@1697464/1
accacattacagttatattcgaaaacttagatttattgagcgtgata
+1697464/1
BB<?D8?BFFHHHJIHGGFGHJIJJJJGEGCEFHCGB@F<GGFGGGI
@3570626/1
ggtattatgagtgttacttctcatcctaggacgtccacctcgaactgaag
+3570626/1
BCBDFFFFHHHHHIJJJJJJJJJJJJJJJJJJJJJJJJJJJJJJJJJJJJ
@2593251/1
cgtacgctcaaacatgcaaatgtgacattattgactaaggccgatctgag
+2593251/1
@C@DFADFFHDHHIIGIIEIGIBFHIIGEIGGIGGCGFGGI<@0?D;4=C
@4829574/1
cctttttgaaattttttaataattggaacaattctatcacctttgaagtt
+4829574/1
CCCFFFFFHHHHHJJJJJJJJJJJJJJJJJJJJJJJJJJJJJJJJJJJJJ
@252105/1
ccaatagaccatgttggagtcaagcgggtgaaag
+252105/1
@C@DF?8DAAHF<CA@3A;<<FADG1@A?DCACF
@1243349/1
cttctatcacatcggaggcaaccaatatgttcg
+1243349/1
?<@;DDFFGHHGFJGI>AAGGIBGGGEH@CFF1
@1243829/1
ggtgataagaactatttctttaagaatattttgg
+1243829/1
@@?DDDAEDGFFFIIEGIJIJJCEIGHEJJ@DHG
@4000349/1
cgactaagtgagcacactaaatcaccacagacctgttctaacttaaagct
+4000349/1
@CCFFFFFHHHHHIGJJGIJIHGIIJJJJIJIJIIFHHIJJJJJJGIHII
@4000375/1
ggcaattattgaggcaatttgcaattcttttataataatattgccggctt
+4000375/1
?@<DFFDFHHHHDHIIIGIIIGIIIIIIIIIHHHIIIIIIIIIIGIIIIG
@6522978/1
ctttgatagcaatcggtaaagttttgcctataagaacaatgagtaagagc
+6522978/1
CCCFFFFFHHHHHJJJFHIJJHIJJJJJJJJJJJJJJJJJJIJHIJJJJJ
@5233419/1
gttataacattatgcagttcattacctaagatatttgttatgatctccgg
+5233419/1
CCCFFFFFHHHHHJJJJIJJJJJJJJJJJJJJJIJJJIIJJJJJJJJJJJ
@3574703/1
cacgtcgtctttttttaccaaaccggtattttccccttggcaacaaacag
+3574703/1
CCCFFFFFHHHHHJJJJJJJJJJJJJ@GIJJJJJJJJJJJJJJJJJJJHH
@4835197/1
atttcttctaaattctgctctgataaattagaatcatcccatagcaaatg
+4835197/1
CCCFFFFFHHHHHJIJJJJJJJJJIJJJJJJJJJJJJJJJJJIJJJJJJJ
@1700771/1
catattcttattctttatatttaaattgagatgattagtttccacaacaa
+1700771/1
@@<B?DA>F?FH4CG9EHB9CAIGHCEHIGG>HGIEH@FHG9CBFH9FHH
@2597352/1
cactgattgatgtcccaatggtccacacctttgtcaccac
+2597352/1
CC@FFFD?HFA>:CGHEFGGG<CE@<:CAF<GGGGEHEH;
@255297/1
gttttattttcagtataccttataccgctatcatcctggctgttgccatt
+255297/1
B@@FFFFFAHHHHGIJIJJI@HHGG@EFEHGGIGIGICGGIGGIJHJIFI
@255674/1
cagtaatctcgaatctattatctcttggacaagttgttatattagtcact
+255674/1
@@@DDBBDFFDFHHIH9FGEIHIIBHHEGIG?FFGIEAHEFAGDG?@FGB
@6096453/1
ggcttatacctagtgcttctgtaaaatgccaataattgttctttcatgat
+6096453/1
@@CDDFFFHHGHAFHIIIBHGHGAHHIIIIEGGBHHHIDGGIIIGHFGHI
@2599171/1
ccgaggtttaaattttttccgctgtag
+2599171/1
@@@DDDDDFHFDFI4CFHGHHBGGI>G
@4837615/1
cagtcttcaagcactgagttagaataccaacctgaatttcagcaattttc
+4837615/1
?@@D?DDFHHHHHJJJIHFIHIJGIIJJJIJJGGIJJEIJJJJGGGIJJG
@4399671/1
ggcctatcctctggaggaattcctttaaactgatccatgatcaatctcat
+4399671/1
CCCFFFFFHHHHHJHIJJJJJJJJJJJJJJJJJJJJJJJIJJJJJJJJJJ
@4838467/1
ctctaggaccagtttgcaaagggaagcgagcttgctgttgttgctgctgc
+4838467/1
CCCFFFFFHHHHHJJJJJJJJJJIJJJJJJJJJJJJIIJJIIJJJJJJJI
@2174021/1
agctgcgacaccatctgatgcctggtgcggaggctacctt
+2174021/1
@;@=DDD>AHH1<ED@<ACFD>C@GBEFADDBBH2C@FCH
@5689305/1
cccatctgcatccttcttttccggaaagaacctagtgtgatggcgtttct
+5689305/1
CCCFFFFFHHHGHIJJJGIJGGIJIIJJGIJJIIGJJJJIJGGIIGHGIF
@4839283/1
gctgggaatcctttgtgagccacatcaatgttaaggaatggtttccaacc
+4839283/1
CCCFFFFFHGDHHJJHIJJIJJJJJJJJJJIJJJJJJJJJJDHIJJJJJJ
@4005321/1
ccctgttgttccattgcttgaggtctggtaattggagcggcttgtct
+4005321/1
CCCFFFFFHHHHHJJJJJJJJJJHHJJJFHIJJJJJJJJJJJJ:?3=
@258549/1
gcagcgatgattccaaagcttcaaaaccagccaagagaaaagctaactcc
+258549/1
@@@BB:DDH:DBFEHGBGHIJGCEHBHCGHJ7FGGE>DDH3?DBDG3BF?
@5236342/1
gcgtagcatactttatcgtaacggtcatttctttttcttgatctctttca
+5236342/1
CC@FFFFFHHHHHJIJJJHJJJJJJIJIJJHIJJJJJJJJGIJIJJJJJI
@5691158/1
ggtatatataagattacaattcttaacattttttctttaaacaaagaaca
+5691158/1
BCBFFFFFHHHHHIJJJJJJJJJJJJJJJJJJJJJJJJJJJJJJJJJIJJ
@3580142/1
gtcacaactaacaatgggccacaactcatattgatcgtcaaatgaaacat
+3580142/1
CCCFFFFFHHHHHJJJJJJJJJJJJJJJJJJJJJJJJJJJJJJJJJJJJJ
@1705688/1
ctttcagtggacaatttacaggcagttga
+1705688/1
@@@DDDD4ADHBF=FFGGIC9EFFGHC<<
@1705730/1
ggggagttaaatcaacatcagctgagatatactcatattgaggataagaa
+1705730/1
@@@ADFFDFH>DFIGIHGEHIHGGJGEG?FAGGHGGHEFHHGIIII>FHI
@5236875/1
gtcgtgagaagctgcaacggctgctatagatggaacgttgatctggtctg
+5236875/1
@@?DDAEDHFDDHGIGGEHGGDEGGFEHI@GEGAG;?GHHEIIIIHBFHE
@5691906/1
cttgactatgtttgatgacatatcaataacattctcctcaaccttttgta
+5691906/1
@@@DADA;FHBFHEB@FBHFEGEEEHHHCGHEHECHDHFEGD@DHAFHFG
@1706297/1
gtctccttgaacaaatttacctaaagcaacaacacaattgtcggcagctg
+1706297/1
@@?DDDFFGHGHGD3AAGGCHHGJGFIEHHIGGIIIGCG>BFG:?FHGJI
@6530401/1
tctgcactgtgacagtcttcaagcactgagttagaataccaacctgaatt
+6530401/1
CCCFFFEFGFDHHJIGHHIGHHIGJIJJGHFHHIIGJFIIGIJIIJIJJJ
@6953569/1
cgtcttgaacttcatttccaacaggtagtaagtgatcattaagttcgccg
+6953569/1
=@?DFFFFHHHHHJJJJJJJJJJJJ@FHFHIJIIIJJJJJJJJIJJJJJG
@5693217/1
cctttggattgaatataagaccttgttgttttagggtaatcaaattttat
+5693217/1
====D?A:CD?::E?AA<C<C?:3<<C?2221CC?;111:D???:DE??9
@5693909/1
atcatttcttcattttcagctctggctattttagcatggaatgtaatctc
+5693909/1
CCCFFFFFHHHHHJJJJJJJJJJJJJJJJJJJJJJJJJJJJJJIJJJJJJ
@2604360/1
gcccggacccttatttcaacaccagtga
+2604360/1
?@;D=D:?@F?:::<C4<<A9C:8C?DC
@5694040/1
gttcataaggtctcatttgaaaacgtggatctccaaggtctccttgaaca
+5694040/1
B@@FFFFFHGFHHJJJJJJJJJJJJGHIJIJJJJJJJJIJJJIJJJJJJJ
@1248600/1
ccttcttttccggaaagaacctagtgtgatggcgtttctgaaccactata
+1248600/1
@@@FFFFFHHHGHIA@GGIII>CEGFB@FHFGEG@FF@FGGGG;DGHGB<
@4008468/1
ccgcaattttctggcggagctcttcagcatttagcagcatcgtgatacga
+4008468/1
CCCFFFFFGGHHHJJJJIJIJIJJJIJJIIJJIJIIGJJJJJHHJJJJJI
@6101785/1
gttgtatatttatgctcacttcaccaacattcatgaataatggaaaatca
+6101785/1
@@@FDDFFGHGGHIIHFHIJJJGJJJJJJJJJIGIJIJJJJJJGJJJJJJ
@1708179/1
ccaattctggcccaagaggagagcttttattgaatagaataggaatgtca
+1708179/1
<@BDFFFF>DDHFIJIJJGHIFIIBHIJIFBDFGHFGG@HGHG@H3??DD
@2176867/1
cggtgttgtacacagtattcttgtagtgctccaatcgcattcactttcac
+2176867/1
@@@:DDDDHDFHDGB@B>@CFHJAHIHHGIHEGGCHG;DD@E9DFHG@E9
@5695555/1
gtggaatttttgcattttttataacttctttaatgctctccaaaattgta
+5695555/1
B?BFFFFFGHHHHJJIJIIJGIJJIJJJJJJIIJJJJJJJJJJJJIJIGG
@4843630/1
gttgttgcatcctttgctcttgaggaagttggtgtagaggtgcaggctgg
+4843630/1
CCCFFFFFHHGHHJJJJJIJJJHIJFHHGHIJGHGHIIJJCGIJJJJJJJ
@6956096/1
cgcttatctctcttgacagccctatacctatttacatgcctagacttgtg
+6956096/1
CCCFFFFFHHHHHJJJJJJJJJJJJJJJJJJJJJJJJJJJJJJJJJJJII
@262287/1
gtgggtgagtaacatcagctccgagaaatattacaggttcgtt
+262287/1
??@DADD=C?A:CFB?@EEGEFGA:??E?FHC><:?::?B?0?
@262659/1
atcttgtctaagattgctttcgctgcggcatgctttgcttctttctt
+262659/1
CC@FFFEFHHHHHJJIGHIJJJJJJGJJJJJJFGGIIIIIIIJJIJD
@2177983/1
gttcatagagagtaattcctttccattttcaggaagttcacgaacaaatc
+2177983/1
@?@DDEFFGGBFDFHGIIJJFGIJJIIIGGHJJJGGGIHHIF?@FGFHIJ
@2607019/1
ctggagctggatgagtgacatcagcgccaacaacaatgacaggtttttga
+2607019/1
@C@FDDDDDBHHFGCDHBHHII>>GIG1?FHCHGC39B>FEGDFHIG;@C
@1252807/1
gccaatagctgtgggttatatggtgattgatgccattcaacttt
+1252807/1
@CCFFA>AFH?FBGH@@EHI>H>C@4AEHHEGG>?C4D@H9C>F
@6956792/1
tcgcatcatacggaatctgccgagtccttccttctagtgcttcttccaaa
+6956792/1
CCCFFFFFHHHHHJJJJJJJJJJJHJJJJJJJJJJJJIJJJJJJJJJJJJ
@5696900/1
tgttaggatagcttccttaacatcagtaatcaaatcatcagtttcccagg
+5696900/1
BCBFFFFFHHHHHJJJJJJJJJJJJJJJJJJJJJJJJJJIJJJJJJJJJJ
@6104495/1
gaaaaaattttggccaatagctgtgggttatatggtgattgatgccattc
+6104495/1
CCCFFFFFHHHHHJIJJJIIIJJJJJJJIJIGIJIGHHJIJIJJJJJJJI
@6534935/1
gggaagttttatttacattttttgcctgaacacattgg
+6534935/1
BBBDDDDDHHGHHJJJJIIIJJIJIJJJJJJJJJIJJI
@6957846/1
atattcttattctttatatttaaattgagatgattagtttccacaacaat
+6957846/1
@C@FFFFFGHFBHGJIJIIJJJJJJJJFIIJJJJJJJGIDIGGHJIJIAH
@5241010/1
gtcatttctttttcttgatctctttcattatcgtaaattgtcacggtctc
+5241010/1
CCCFFFFFHHHHHJJJJJJJJJJJJJJJJJJJJIJJJJJJJJJJJJJJJJ
@2608637/1
ctctgatttatctcatcttcatcatccaagccgtaatgaatggtgttgct
+2608637/1
CCCFFFFFHHHHHJI<GFEGIIHJIIIJIGHJJDHGBCHGGGCEGEHIII
@4847182/1
cattaataattaaatgaaaaatgaaataggttaaaatcactttttaacaa
+4847182/1
CCCFFFFFHHHHHJJJJJJJJJJIEFCFHIHHJJJJJJJJJJJJJJJJJJ
@4847244/1
ctctgctgttgctgaggctgctgtggtctctgctgttgttgctgctgctg
+4847244/1
CCCFFFFFHHHHHJJJJJJJJJIFHJFHIIIIIGIGIHHIIJIJJIJIIF
@266059/1
tgatatcggtgtttttgagctcatacttaatccaatgacatggggaagtc
+266059/1
@@@FFFFFG:C8CFHJHIBEHIIJIGFGIGIJJJIGA4DDHIIIEIGIAC
@4012822/1
ggtcatttctttttcttgatctctttcattatcgtaaattgtcacggtct
+4012822/1
CCBFFFFFHHHHHJJJJJJJJJJJJJJJJJJJJJIJJJJJJJJJJJJJJJ
@1713296/1
ccttggcttaagagagaaataaagagagaaatagaaaataaatatataaa
+1713296/1
CCCFFFFDBHFHHIGFGHIGHHIG@?FEEHFDE9B9CDC@BFHFCHCBBD
@789827/1
cccaatgtttctagcctttcataattcataacgtcattagcagagctcgc
+789827/1
@C@DFDE?FHHDDGGGHIJFGBHCIGBGJJGEGHGBDF>FCAFI3?DDGE
@6536783/1
ctgcctttcatgaggaaggccctcttcattttcggttccgtaggcaggtg
+6536783/1
CCCFFFFFHHHHHJJJJJJJJJJJJJJJJJJJJJJHIDGIHIJJJJJJCG
@3136437/1
ccacacctttgtcaccactatattcaccaaccgttaacggagtttgctgt
+3136437/1
CCCFFFFFHHHHHJJJJJJJJJJJJJIJJJJJJJJJJJJJJJHIJJJJJI
@5700275/1
gtggttcttgcctttgcagctgttgtggtggttgttgcctctgttgctgc
+5700275/1
BBCFDFFFGHHHGJJIJJJJJJJJJHIIFHIGHIHIJJJIIJEHGGGGHI
@3137160/1
atcacgtcgtctttttttaccaaaccggtattttccccttggcaacaaac
+3137160/1
CCCFFFFFHHHHHJIJJJJJJJJJJJJJDEHIJJJJJJJJJJJIGIIIHH
@6960727/1
gggagaccttggctttgccgcttgttgctgtacttgaggctgagatgaag
+6960727/1
CCCFFFFFHHHHHJJJJJJJJJJJJJJJJJHIJJJJIJJJIJIIGIJJJJ
@6960854/1
tattgctctgcagggaacggcgacataggtgtctgctcttcacatactct
+6960854/1
CCCFFFFFHHHHGJJJJJJJJJJJJJJJJJJJJJJJJJJJJJJJJJJJJJ
@3137942/1
ctcattttcactcagaagaaataatatctcagcaccaattttatgatttc
+3137942/1
CCCFFFFFHHHHHJJJJJJJJJJJJJJJJJJJJJJJJJJJJJJJJJJJJI
@6961199/1
ctgtcttcagcctcatgttataacattatgcagttcattacctaagatat
+6961199/1
CCCFFFFFHHHHHJJJJJJJJJJJJJJJJJJJJJJJJJJJJJJJJJJJJJ
@790259/1
gttcgtggaagtaagaggtctttcatttaatgttttttgaaaagcctcac
+790259/1
@@@DFFBACDHCDHIIJJAEA<F<AHHCIIIE?EIIJFIGEGF9?D9F3;
@267764/1
agctgagtgagttaaaacagtacatcgcacaacaaacacttggggagtta
+267764/1
@@@FFEF;FFHHGJGIJJJJGGGGCHEGEHGHGHIGJJIIDHJIGCGACF
@790694/1
gttgttgccactgctgctgctgcggctgttg
+790694/1
BB@DFFFFFHHHGGGIGEEIGJDB1:1C:C4
@791311/1
tggctgttgccatttgattcgtcctttgtttttactcctttttcaaaacc
+791311/1
CCCFFFFFBHHHGIIGGGJJFGIGFGEGHHDGIJJJIHIJIAHGGIICD1
@1714868/1
ccctcttctggaaagcagctcttgcagcattgacactggcgttttggtgg
+1714868/1
C@@FFFFFFHGBB@EGGIJEHEHJJJJIIIICBEBGBFGGG:@FHGDFBG
@4409690/1
gtatatataagattacaattcttaacattttttctttaaacaaagaacat
+4409690/1
CCCFFFFFHHHHHJJJJJJJJJJJJJJJJJJJJJJJJJJJJJJJJIIJJJ
@4851056/1
caggaataaagtcattaaccttcaaaatttttccgaggtttaaatttttt
+4851056/1
@<?BDDDDBBF2<:EEHI@EH@FDE?A?FHGHGB=HHF?DDCGG@@GHEB
@6963331/1
cttcagcctcatgttataacattatgcagttcattacctaagatatttgt
+6963331/1
CCCFFFFFGHDFHHJIJJJJJJJJJJJJJJJJJJJJJJJJJJJJJJJIJI
@793654/1
ggtacttttgtaaaacattatcaaaagttctctgaccatggaggataatt
+793654/1
@@@DDFDFHHHGGIIG<GGHJGGBHHH?CFG>HEH@@EHIGGGCDFD@FH
@2186580/1
atataacacacacacacatatatatataattaattcaattgaaaatattt
+2186580/1
@@@FFFF8AFFHHGBHIEGDGIFCIIIF@?CEEHHGGGIGCCHGCHDHHH
@6110738/1
gagagtgtttgtggggaagttttatttacattttttgcctgaacacattg
+6110738/1
CCCFFBDDHHHHHIJJHIIHHJJJJJJIJJJJJJJJJJJJJJJJJJJJJJ
@2186757/1
gcaccaatcaaggcctccacacaatcagcaatacttttgtcaggaatgga
+2186757/1
CCCFFFDDHHHD?CGGHIGIJJGHIHICGIGGCHDFCGE;FGGCGID3?D
@4017001/1
cagaaaggtaattatattataataatataatttaacaaaaacttagaaat
+4017001/1
CCCFFFFFDFHHFFDFHBDBIFFHAEEEHCFHEHGHIIIIGBH9?DGHD<
@3592765/1
ctcctgaaggagtgatatcggtgtttttgagctcatacttaatccaatga
+3592765/1
@BCFFFFFHHHHHHHHIJJJJGHHIJJJJIJJJJJJJJJJJJJJJJJJJJ
@6542347/1
cccaggtccacaattcaagatctaatttcatgctgttattattttccttc
+6542347/1
?<?DDDAA=C3ACEEEB@FEEAF:<CFE4CBCEEEIEICDBDD<DC<?DE
@6111725/1
cttttggtggctttattatattactcctaattgaagagccttttcccaaa
+6111725/1
CCCFFFFDHHHHHJJJJJJJJJJJJJJJIJJJIJJJJJJJJJJJJJJJJJ
@1263538/1
gaataaaattaaggagtttcggaaacacgtttattattctgatcatattc
+1263538/1
@=@DDB;DHDHFHFEE:A>HGC=@@F3?G?DHG@C?FHEIGG>?BC9BBG
@272832/1
ccctgggtttaaaatcttcaataacattactcatttctgataggttctgc
+272832/1
@@@DDFD=CFFHHGGHIJJEGGHJJCHIJJJJGIIB4?FD<FGG?@DGGD
@1718480/1
gtgcccatggcagcaaatctacttgatcctatagtttctcctacggagac
+1718480/1
?1:ADDD3=CFF?;EEHEBHI<FFCBD@9C?FGHI@F4??D<FGGHCHGH
@1264598/1
atgacacttaggtcgtgcatggtttaagaaagaccaaaggtttct
+1264598/1
@@@DDBDBFHBB:AE??EEHHG@GGIBG?FBG>FGEHII<?DDHI
@6965158/1
atatcggtgtttttgagctcatacttaatccaatgacatggggaagtcaa
+6965158/1
BCBFFFFDHHHHHJJJJJJJJJJJJJJJJJJJJJJJJJJJJJJJJJJJJJ
@6965397/1
aggtgcgttaacttttggtggctttattatattactcctaattgaagagc
+6965397/1
B@CBDFFFHHHHHJJJJJFHIJJJJJJJJJJJJJJJJJJJJJJJJJJJJI
@6113721/1
gtatctatcaatcctgaaaaaccttatcgcaattacagacaagctgtgga
+6113721/1
@BCFFFFFHHHHGJJJJJJJIJJJIIIJIJJIIJIJJJJJJIJJJJGIIH
@3143877/1
gtttggtagaagcaggatgacacttaggtcgtgcatggtttaagaaagac
+3143877/1
CCCFFFFFHHHHHJJJJJJJJJJJJJJJHIJEGIJJJJHIJJJJJJJJJJ
@3143948/1
ctctttctttttttgttagactgatttgatagagcacggaaggtggaatt
+3143948/1
CCCFFFFFHHHHHJJHIIJIJJJGIGJIJJIIJJJJHIJJJJJ=CHEHII
@2617829/1
cggtctttctcgataatcaagtgttggtgcattcat
+2617829/1
@@@ADD?DHBFCFEEHEHGG>ABAFH?A;CEFF>FA
@4019351/1
gccacatcaatgttaaggaatggtttccaaccaataattgcagactggaa
+4019351/1
CCCFFFFFHHHHHJJJJJJJJJJHIJJJJJJJJJJJJJJJJJJJJJJJJJ
@4019916/1
cataatgagatcaagtttttttcgaatcaaa
+4019916/1
88?BDB?:C422CE?2CB<<C8CEE@?D9CD
@4856559/1
ggtggttgttgcctctgttgctgctgaggctgttgttgccactgctgctg
+4856559/1
BB:DDDDFHHHHHIJIJHIJJIJJJJIJJJJJGIJHHHJJJJHJJHIIHI
@797300/1
ctctgctgttgttgttgttgctgag
+797300/1
?;?;DDDDFDF?;FDH@C3A4CBCD
@1267320/1
atattaaacacttatttccaaagtgttgttactttagaataacacttaag
+1267320/1
@@?DFDDFDDFHA<FHIIBEHBEHHHHHEHGHE@<GII<GFFEEHIIGCG
@2190225/1
gccctcttcattttcggtttcgtaggcaggtggaggccatcgcctggtca
+2190225/1
CCCFFFFFHDFHAHIJIHGEIIIGIIJIJFCHEGCF<GHEGIAHBHIC>7
@1719788/1
gtctctttctttttttgttagactgatttgat
+1719788/1
@@@DDDDD<D><DGGBBAFD@@@GD?CGGG9B
@1719837/1
ggttcatgaattgctccctccacctgaactagttc
+1719837/1
???DDFFD?DF?F<GHH=GGCEFHBGI>G<BGD<F
@799920/1
gcgggctgtgctgttaggatataatcaggtgttctctaatttgtttctgc
+799920/1
@@@DDFFFHAHDHEDGGGIIDHHIJIJIFGEDBDGGEIGHGE@BGIHJGF
@3146405/1
gcccgcaacaattgtacacaactccataggaagcgccaaaggcttctctc
+3146405/1
CCCFFFFFHGHHHJGGGJJJJJJJJJJJJJIJJGIJJJJJIJIJJJJJJI
@6967875/1
cttcaacaatcgtcggtacaatgtaatatgagttttctttgttttcaaag
+6967875/1
CCCFFFFFHHHHHJJJHIJIJJJHIJJJJJIIIJJJJJJJJHJJJJJJJJ
@800313/1
ggaatgctgagtaacaagattatatgggagagtagcttgaggctcagaat
+800313/1
C@@FFFFFHFHFFHGIEIGCGIIJIGD@9F<C9:CFGIJIJJIFHCFGI<
@4023222/1
gccacattccattccatgatttattaaacccgatgctagctttcttaaat
+4023222/1
@BCFFFFFHHGHHJJJJJJIJJJJJJJJJJJJJIJIIJJJJJJIJJJJJI
@4023450/1
aggtcatgtcagattgtagttaagcatggacaaggactgcatcttcttat
+4023450/1
BBCFFFFFHHHHHJJJHIIIJJJIJJJJJJJJJJJJJJJJJJJJJJJJIJ
@2622141/1
cctgccactcatcataatgaacaatatcttcttttggattagtagaaaat
+2622141/1
@<7?DAD3CDFAH?EFGIGH@:AA??CAHHHCEFGBC@BFF>@<4BB<DH
@2191251/1
tggagaattatcaaagagaattattgaattcaatatagcaaacatttctt
+2191251/1
@@@DDDFFHGHHHIJDI<E:FHHIJJIIIIJJG9EFGGGGIEHJIJJJJI
@6118353/1
gtaagtgcaggggaacgagaaccaatttcttttttaaaataatcagcaaa
+6118353/1
CCCFFDFFHHHHHJJJJJJJJJJJJJJJJJJJJJJJJJJJJJJJJJJJJJ
@3149517/1
gctgctgctaatgattcaaataagtcaccaaggacctttggcacatccac
+3149517/1
@@?DFFFDFHHHHIGIIGAAACCCCHIIGHJGHIIJGFHIJIJJJBGGHJ
@1271510/1
gtgccatccattttatagctactctaaaaacacggtcttttccttcccct
+1271510/1
@?@DFFEFHFDBHIIGIIIIIIGAGHEGIDGHIBHDGBHHECFHGA3?;?
@4860254/1
cgaggtttaaattttttccgctgtagtaca
+4860254/1
@@@FFDDBFFDFFB?FHDDFAEG?CFFEGD
@3595712/1
ccttaatatacgcaacaaagctttcacgttcataaggtctcatttgaaaa
+3595712/1
CCCFFADFHBHHGIGIIIEGEHIII>HHHIIIIIIIIHIIIIIIIGCHHH
@3152404/1
ctgttttccaattccaaattctaatcatgggtcgggcatttttactacac
+3152404/1
CCCFFFFFHHHHHJJJJJJJJJJJJJJJJJJHHIJJJJJJJJJIJJHIJJ
@805795/1
ataaattagaatcatcccatagcaaatggtatttggtaggacgtgctgta
+805795/1
CCCFFFEFHBHHHJIIGIGIJGGHJJGB9AFH@HIG?FEG@ABDGHGCGH
@6121057/1
gccctagcacggaaagcagcgagatgagcataataggtaggtgcagggta
+6121057/1
CCCFFFFFHHFHHJJJJJJJJJJJJJJJJJJJJJJJJDGIJFHIJJJJCH
@4421675/1
tttggctttaacctcataactaaaacagggttcatgagttccactttcac
+4421675/1
@@@D7DEFDHHGHGIIGBFHHGIEHGIIHGEGIIGECHGGGHIIECHIIG
@3153604/1
cgttaacttttggtggctttattatattactcctaattgaagagcctttt
+3153604/1
BC@FFFFFHHHHHCGGIJJJJJIIJJJJJJIJIJJJJJJIIIIJIJJJJJ
@6546824/1
cctaaagcaacaacacaattgtcggcagctgggaatcctttgtgagccac
+6546824/1
BCCFFFFFHHHGHJJJJJJJJJJJJJJJJJJJIJJJJJJJJJJJJJJJJJ
@6121765/1
gcctgcttgtggaaaaccaccacaaatccacttggaaaactgtttatcat
+6121765/1
CCCFFFFFHHHHHJJJJJJJJJJJJJJJJJJJJJJJJIJJJJHJJJJJJJ
@2623268/1
gtcatcaactgagaggccaaactccttcaggcatgggtcactattaaagt
+2623268/1
??@DD?DDHFHHFECFE=BDE33CBCHHIHBFBDEHI3B;F>DGBDGBDD
@4027654/1
gtaatattgaaggcaataaagtaaccttcaacatataaactgcagggaat
+4027654/1
CCCFFFFFHHGHHJJJJJJJJJIJJJJJJJJJIJJJJIIJJJJJJJJIIJ
@4861479/1
ttttttttgatctctttcattatcgtaaattgtcacggtctcaacaagtt
+4861479/1
@@@ADADA?;CFHBEFEGCDB<DHH98?FGG<FHIIEHGB:F@FHH6=8C
@2625050/1
aataagtctaaatagaccttcaggg
+2625050/1
@@CFDFDDHFFFBFGFHCHCH<CFH
@2625059/1
cttctttccatcaaaggcaggaaatcgatttttgaaacacctctgtcgaa
+2625059/1
CCCFFFDFHDDFFIIGHGBHIIIIGHIG@CGHIGIGHIJHECBH>FGI?H
@4861793/1
ggcacatatccatagggacacagcttctatggttggaaaatccttcgcac
+4861793/1
CCCFFFFFHHHHHJJJJJJJJJJJJJJJJJJJHIJJIJJJIJJJJJJJJJ
@4862158/1
ggggaaagaagacagaaaagatagtgatgtttaagctgaaagattcagaa
+4862158/1
CCCFFFFFHHHHHJJJJJJJHJJJHIIIJJIJJJJJJJJJJJIIJJJJJJ
@6122708/1
cttgactatgtttgatgacatatcaataacattctcctcaaccttttgta
+6122708/1
CCCFFFFFHHHHHJIGIJJIJJJJJJJJJJJJIHIIJJJJJIJJJJJJJJ
@5255377/1
gtggatattatacacaaataaagaacaaagaatcaaacacatcaaaacct
+5255377/1
CBBFFFFFHHHHHJJJJJJJJJJJJJJJJJJJJJJJJJJJJJJJJJJJJJ
@1724119/1
gtgaaatctttaggctgcagctcaaccattttatcggccaacatattact
+1724119/1
B?@DFDFFHHHDFHIIJJJJJEIICGICEBGGICHGGIBF;DGII9FDF@
@808293/1
ctctgctgttgctgaggctgctgtggtctctgctg
+808293/1
@@?DDFDDDH?BH9CEC7FBG<FC@DAC>F9?E><
@6975273/1
gtcgcttcaattcatccacttctccctgcagttcatccataattcagaaa
+6975273/1
CBCFFFFFGHHHHJJJJJJJJJJJJIJJJIJIJJJJJJJJJJJJJJJIJJ
@5256892/1
gcttggatcatttcttcattttcagctctggctattttagcatggaatgt
+5256892/1
CCCFFFFFHHHHHJJJJJJJJJJJJJJJJJJJJJJJJJJJJJJJJJJJJH
@3156388/1
ctccacacaatcagcaatacttttgtcaggaatggaatgctgagtaacaa
+3156388/1
CCCFFFFFHHHHHJJJJJJJJJJJJJJJJJJJJJJJJJJJJJJJHIIJJJ
@2626146/1
ccactcactatactactttgaaattgattactc
+2626146/1
@@?DFBDD<BFDA>HBGBBEGHEAHG@A4A3CE
@6548966/1
cttgtagtgctccaatcgcattccctttcacactagggacatgaggtgaa
+6548966/1
@@@FDDAAFHDHHIGIEEHEHDHEHIIIGIGIIIIIID?DF>GGG>FHHH
@4862913/1
gtcgacaattgtaccaagctctggcattttcctgtgactgatttttcttc
+4862913/1
CCCFFFFFHHHHHJJJJJJJJJJJJJJJJJJJJJHIJJJJEIIJIJIJJJ
@4863006/1
gccgtaatgaatggtgttgctttcgcagggtaagtctttcagtctcatcc
+4863006/1
CCCFFFFFHHHHHJFHGIJJJJJJJJJJJJFHIJIJJJJJJJJJJJJJJJ
@5715512/1
ggagaatttttaaccatttacacaatataaatgcaccttcaacaccacac
+5715512/1
BC@FFFFFHHHHHIJJJJJJJJJJJJJJJJJJJJJJJJJJJJJJJJJJJJ
@4864487/1
ggtctctgctgttgttgttgttgctgaggctgctgtggtctctgctgttg
+4864487/1
@C@DFFFFHGHHHIIIIJEIIJJJJIJJIIJIIJECGGHCGGIJIGIGII
@1275767/1
gttttcttgatcattttcgtttacccagagaggaaatag
+1275767/1
@?@DDEDFG<BDDGFG@GIFDGEHGEHGHC:?F>?GG>B
@5258651/1
ctcatcttcatcatccaagccgtaatgaatggtgttgctttcgcagggta
+5258651/1
@@@DBDDDD?BAFIII<DHGIIDFGGHEFGGBEGBFCGGG>DHGBHIID;
@2627933/1
gctctaactaaaaattcttttttaagtaacaaagcttcagtaaataacaa
+2627933/1
?=@BBDADHHDHBABDBB4:IAEGG9EFGGIGIIJ@>BC@9BFG4?D<FG
@5259234/1
gccattcaactttgcattaactttctgcagtatgtttacaaatgttgcag
+5259234/1
CCCFFFFFHHHHHJJJJJJJJJJJJJJJJJHJJJIIJJJJJJJJJJJJJJ
@6550897/1
gtttgttttctccaactccgacaaacgccatcctctcattcttagttgta
+6550897/1
???ADD?DHHDDDGGGGGGHHA@@GHIDGGDDHGI@BFGGIGCBEFGAFH
@3601299/1
ctttaatctaatattatattgactaacaaaatatctttcaacagtagttt
+3601299/1
CCCFFFFFHHHHHJJJJJJJJJJJJJJJJJJJJJJJJJJJJJJJJJJHIJ
@2200395/1
cattaatctatagaaaattttccagacagtattta
+2200395/1
<@@DDDDDDD?FFGHHIA>DDF4A<BFH@DC4FFB
@1728432/1
cagtggcgtatttacagaagcaaggttggcctattattgg
+1728432/1
@@@DDAAA8<BDB@EHHHGDG<ED7?CBEGGCGHH9?BFH
@1728681/1
cgcacaacaaacacttggggagttaaatcaacatcagctgagatatactc
+1728681/1
@@@FDDEFGHHFHHDGGBH<GIGCFHJG@FAGIHI@HCE<GG9FHCDFDA
@1279100/1
ggtgtgttaacttttggtggctttattatattactcctaattga
+1279100/1
@B@DDFEEGHDDFGGIBAFHIDGCGDAHHGIGIIJIJGDGG<9<
@3160170/1
cagtaccattccaagaagtggcacata
+3160170/1
@?<?B?DD??BDHG@FIGI<@FEHFFB
@3160650/1
cccacatctactgtggtaccagctggtatatttccagacttaccactttg
+3160650/1
=@?DDDFDDHBAHIIIHGHGAEEHGE<FCHIDGIIDG>EGEHIIEFFEFB
@1280106/1
ctgcttttttagttttataggttccttaatcatacaataattagcttaat
+1280106/1
@CCFFDFFGH=HFGIJICGIGHGIJIJIJJJIJJJJJJIJJJJJJJIGIJ
@3160931/1
gcatgtcccatactccctggttgggaagtgcttgttgttttgcagacaac
+3160931/1
CCCFFFFFHHHHHJJJJJJIHIIFJHIJHHHJJJIJJIIJJJIJIIJGHH
@4865320/1
ctccttcttctttttttctagtttcctcctcatcaagagcacggcgatac
+4865320/1
CCCFFFFFHHHHHJJJJJJJJIJJJJJJJJJJJJJJJJJIJJJJJJJJHH
@811246/1
cttgactatgtttgatgacatctcaataacattctcctcaaccttttgta
+811246/1
@@@DDDDDHFCFHIIBG<E3CGBF@FHIIIIDGF<AGGHI?FHIIGEADG
@4866583/1
cagatctagtaaatattggaaatggacaaaccttaggaatttcttta
+4866583/1
@CCFFFFFHFHHHJJJJJJJJJJJJJJJJJJJJJJJJIJJJJJJJJJ
@5260520/1
ggaaaaaatatacttcaaacataacagaaaaaaattgaaaataaggattc
+5260520/1
CCCFFFFFHHHGHJJJIJIJJJJJJJJIIJJJJJJJJHIJJJJJJJJJJI
@2203179/1
cttgaatgaatttttcattcctccatactccttgtcttacaggtaccggt
+2203179/1
BC@FFFEDHGDHDIIEADHEHHIJIGJJIEGIEGGIGGGHGJJ9?FGGD?
@2203954/1
ggaacgttgatctggtctggagctggatgagtgacatcagcgccaacaac
+2203954/1
@@@DDDDEHFHBFHB4CC9CE>FHGG@EGFHEHEDGIC9CA:?DD:FHIG
@4867654/1
cattagaccaagttcctatttccatccagtcacccttatctttatcatct
+4867654/1
CCCFFFFFHHHHHJIJH<FHJJIJJJJJJIIIIJJJJJJJJJJIJJJJJJ
@814167/1
gtagctttttccgttgggattcattatccattctcccctaggctttgctt
+814167/1
@@@FDDDD?DHHHIIJJBFIIIGIEECACFGEGBFGE<G=9BDHGGIIGI
@2631042/1
tggatcatttcttcattttcagctctggctattttagcatggaatg
+2631042/1
@@CFFD;DHHGHGDGGGDHHHGJJGGIGJGBGHGFIG@GGGGA@G9
@4432471/1
cgccgatcttgtacaacattttacatgcagttagtgcaactgctcccttg
+4432471/1
CCCFFFFFHHHHHJJJJJJJJJJJJJJJJJJJJJIJJJJJJJJJJJJHJJ
@3164862/1
ccgctgtgtctctttctttttttgttagactgatttgatagagcacggaa
+3164862/1
CCCFFFDFHHHHHJJJJJJJJJJJJJJJJJJJIJJJJJJJJJJJJJJJJJ
@1283889/1
gcatttcaaaatgattatatcctagttcttctaatattgatg
+1283889/1
@C@FFFDFHHDFD<G9AGCHHGH4CCBBF@9BEDBA?B<?1?
@1284204/1
gtagtctgtctgcatctgtatatgccctagcacggaaagc
+1284204/1
@@@FFADDFHAFHGHIJHACEFHC<EFHGDE3CGEF?DD3
@290492/1
ataagaactatttctttaagaatattttggatttcattgatag
+290492/1
@CCFADDDFHFDGIIFGGGHHIIE4FHCGFFB9?EFB>9CCC>
@6554951/1
ttttttctccttgactatgtttgatgacatatcaataactttctcctcaa
+6554951/1
CCCFFFFFHHHHHJJJJJJIJJJJJJJJJJJJJJJJJJJJJJJJJJJJJJ
@4868479/1
ggacaatttacaggcagttgaagataacatacaattttaattttattatt
+4868479/1
CCCFFDFFHGHHFIJIJIIJJIJJIJIIJIJJJIIJJJJJJJJJJJJJJJ
@6555478/1
ttcaattcatttgatttatgcttaataagcattacagcaataaacgtttt
+6555478/1
CCCFFFFFHHHHHJJJJJJJJJJJJJJJJJJJJJJJJJJJJJJJJJHIJJ
@2633584/1
ctataaatgtaatcggtggcgtgtaatcactgctgaggc
+2633584/1
?@<DD;?;?=ADFB@<CC:;@G<:B?C>EFCDF@EGGGG
@4037338/1
gctgggttgctggtcactgggttgttgcctaacaggaggtgcactggtta
+4037338/1
C@CFFFDDHHFFGHHIIJJIJFHHFHHIJJJIIGIJIIJGFFGIJIIIII
@3165819/1
cattcattaagattagtattaactgttaatctaaatattcaaactgtcat
+3165819/1
CCCFFFFFHHHHHJJJGHJJJJJJJJJJIJJJJJJJJJJJJIIJJJIJIJ
@6982187/1
cttgttacaacatatttcaacatgtatccttttgggcggtaccatggtat
+6982187/1
CCCFFFFFHHHHHJJJJJJJJJJJIJJJJJJJJJJJJJJIJJJJJJJIJJ
@4437129/1
ataactatgaagaatcatgtgataaaaaatagcagcagtcatcaccaaaa
+4437129/1
CCCFFFFFHHHHHJJJJJJJIJJIJJJJJJJJJJJJJJIJJJJJJJJJJI
@1285587/1
ccttggtaaatttgggtcccatgctatgggtgaaagatcctcttcttcaa
+1285587/1
CCCFFFDDHAHFFIJGEHIIGJJICDGHCH9CBHEHBGGGGHCHIGIFII
@1285911/1
gccagtaaaaagtggtgaagtcaatcctaacactctaggattatttccag
+1285911/1
?@@?DDDDFGDD<CEEGEGHFDFAEA9@ECGEA9EGAFBFGGGGGGIEFD
@6131861/1
gcttgctgagcgactaatgccactgtgtccacaagaaaaaaggttctttt
+6131861/1
CCCFFFFFHHHHHJJJJJJJJJJJJIIHIJIJJJJJJJJJJIJCHIJJJJ
@3168780/1
gtggaggtgaaaagaatgatcttccaactgtcacaaacctgttagcagct
+3168780/1
@@@FDFFADFDHGIIGGIGIJJJEHIJGJIJIJJJJGJIJIJIIIIJGII
@818172/1
gggaagttttatttacattttttgcctgaacacattgggtcgccatacct
+818172/1
@@@?ADEEDDDBF@@FEGHGIEH:FHGFCHGBGCGCGG<6:F@FGGGIFE
@292584/1
gagatgaaggtggtctgctgggttgctggtcactgggttgttgcctaaca
+292584/1
@@CFFFAAHFAFBHGGBGDHIIGIJGIIJEEGHGBHIFHIBHGHFGIJGE
@818707/1
cagtaggtaaaaagattattgtattttcttttagaactctttcaaagagt
+818707/1
@@@DDDA=CFFBHIIIIJJBCF@HGGIJJIJGIEHGG<GHGJJ<H4DCHF
@818781/1
gctgaggtttgtatctgttgcagtagttacatggctaccactcactatac
+818781/1
?;?1==;2AFB;?E?FHGI?<<F<E?FH>H<9FEHGI>;FDB?FGGG>A?
@3169720/1
gtgtttttgagctcatacttaatccaatgacatgggg
+3169720/1
@@@B?DDA8;<CFCB:AAHEACF4FEEE@EA?FB?B;
@3608145/1
gccctcttcattttcggtttcgtaggcaggtggaggccatcgcctggtca
+3608145/1
CCCFFFFFHHHHHJJJJGHJJJIJJJJJJJFHIIIJJJJJJIJJJJJGGI
@2636532/1
cgcaacaattgtacacaactccataggaagcgccaaaggcttctctcgtg
+2636532/1
CC@FFFFFHHHHHJJJIJIIJIIIIIIIEH;FFHJI<GHIGIIJJJGIGG
@6133661/1
agggacatgaggtgaaattattggtatttcttttttccaaattgcctctc
+6133661/1
==BDBDDDHHHHCFGGIJJJJJJJCFHIJGIIJIJJJIIJJJJIIIJJJJ
@2206256/1
gtagtctgtctgcatctgtatatgccctagcacggaaagcagcgagatga
+2206256/1
@?@FFFDFHHHFAHHHGIEII@>IEGGFH>EHGJIJIJG@HCGHIII=<F
@6985741/1
tttcggtttcgtaggcaggtggaggccatcgcctggtcatgcataattct
+6985741/1
CCCFFFDFHHHHHJJIJJJFHJIIJJJJJJJJJJJJHJJJJJJJJJJJJJ
@4440637/1
tccatactccttgtcttacaggtaccggtctttctcgataatcaagtgtt
+4440637/1
CCCFFFFFHHHHHHJJJJJJJJHHJJJJIJJJJJJJJJJJJJJJJJFGGI
@4870822/1
gccataatcatatttcttataaattttttcttcataataatctttgttta
+4870822/1
@@@DD;=AA=AA<EAAGEDFIIIFFIIIIFIFIFFFDFDFFEGFFFDFFF
@1288591/1
ctaaaccttcatctttatcagtaatttcttta
+1288591/1
@@@FFDFFFHHHFIJ<FG>EHJIJGIIIJIEG
@3609486/1
gctgaatccttatttgtttcatcgtcagtatcatcagcatcagattcttc
+3609486/1
CCCFFFFFHHHHHIIJIIJJIJJJIJJJHGIIIJJJJJJJIHICFHGII<
@6134629/1
ctgtttacaccaacgataaaatcaggctttatgtttttgtattcttcaat
+6134629/1
CCCFFFFFHHGHHJJJJIJJIIHJJJIFIJJJJJJJJJJIJJJHIIGIJJ
@3171771/1
tgaagggcggtcccctcttttgggtggaatgtatgatgatgatttgatat
+3171771/1
CCCFFFFFHHHHHJIJJJJJJJJJ?FHEGIJIFIJIJJEIGAGIHHAE?E
@4872962/1
gcgatctttgccatagcatagttcctgctttagggtttcttccgctaatt
+4872962/1
CCCFFFFFHHHHHJJJJJJJJJJJJJJJJJJJJJJGHIJJJJJJJJJJJJ
@4873053/1
gttgttgttgaggtggtagttgagtttggtgggtaggggttgtttcccta
+4873053/1
@BCFFFFEHHHHHCFH@FHFHIGIHGIJJCGIICFHGJJGHIHGIIJJJJ
@6561593/1
gccttaaaacaatgtcaagagcttggattgcctcctgcggaccattagtt
+6561593/1
CCCFFFFFHHHHHJJJJJJJJJJJJJJJJJJJJJJJJIJJJJJIJJJJJJ
@2207856/1
ctcagagctaccttggcagctgctaattttgcttggtgtttgttttctcc
+2207856/1
@C@FDDFFFHFFHG@EEEGGII9FGGICH@EEGGGG@FCFGH0:DGCHGI
@5268314/1
ggtctctgctgttgctgttgttgctgaggctgctgtggtctctgctgttg
+5268314/1
CCCFFFFFHHHHHJJJJHIIJJJIIIIHIIGGIGGIIIGIHGJFJIJGIG
@4874142/1
gctgaggcaagtgttgggattttgaccatcttcaacgaatcaaattcact
+4874142/1
CCCFFFFFHHHHHIJJJJJJJJJJJJJJJJJJJJJJJJJJJJJJJJJJJJ
@4042968/1
agcatcaataactctgtattagtctgcagaaacc
+4042968/1
=;<=B>DD<A<AB4CBD4CD>EFDFC:?EECE;A
@1738307/1
tgcctttcatatggtgtttttacttttagtttttctatttgtactaaaag
+1738307/1
BB@FDFFFHGHHDI>FBHIICGIJJBHGI??EDGGIJJJIJIIIJEGG?@
@2639744/1
ccaggatttaagcaaacaataatatttcgctcac
+2639744/1
?@<D<BDFBHHA8?3AFBFCHHHHIIEAF@D=GC
@4875163/1
cttcagaatataatagtttcaactcatttgatttatgcttaataagcatt
+4875163/1
?@@BDDDDFFHBFGIGCFIHEIIIIEGHIEDDHFHIHIHIGGHHIIGAGG
@5269403/1
gcaattcttggttcaagatcattttaaactgtccttctgacacaccatct
+5269403/1
CCCFFFFFHHHFHJJJJJJJJJJJJJJJJJJJJJJJJJJJJJJJJJJJJJ
@5733987/1
cttgttcttcttgtttcttttctttaacatttctcacagaacggttgcca
+5733987/1
CCCFFFFFHHHHHHJJJJJJJJJJJJJJJJJJJJJJJJJJJJJJHIJJJH
@3172849/1
gtctcttttggactacaataaaagttattccaggtttataatctccttct
+3172849/1
CCCFFFFFHHHHHJJJJJJJJJJJIJJJJJJJJJGIIJJJJJJJJJJJJJ
@3611764/1
tgtatatttatgctcacttcaccaacattcatgaataatggaaaatcaca
+3611764/1
B@@DFFFFHHHHHJJJJJJJJJIJJJJJJJJJJIIGJIJJJJJIGIJJJJ
@1291373/1
atcctatcattgccaattggtagtggatctctagtataaagattacttct
+1291373/1
?@@DDDD3:AAFFIFBFFA?3ABCF>FEE<<EEF::EFFFCF<D9DDFID
@5270530/1
gtagctttaatcatagttgatgtctgcatatcagtcagcttcttaatgca
+5270530/1
CCCFFFFFHHFHHIJIDHIGIJHJJJJIGHIJGIJJJJJJJJJJJJJJIJ
@2210925/1
gtttgtatctgttgcagtagttacatggctaccactcactatactacttt
+2210925/1
@??DFDBDFGHHHJJII>BGCHIJGGEEEHGHEGGIG>FFHGGGJ<HGIG
@1738999/1
caggttttgggtagttgggtaatattttgataacgtggatgtagataggc
+1738999/1
@@@FDDDAHHHCDG@GHIIAEHEGIFHJJDEG@H?;?DBEHFIHGH98B?
@1739681/1
gcacaactgataagttaagcattgcagttcatcagaatcaaaatggttgt
+1739681/1
@@CFFFF?FDD?BEHGGAEHIEGHGII?CHEDHGGF4EGCHJCGE<DB;D
@2640716/1
gaggaatttgtttgtgattttttattgtatcccaatcaattatgatactg
+2640716/1
C@@FFDFFFHA8DFFEGBHGFEGEHJIF<@FEGCEEIEG@GHGCHIFGII
@297384/1
gcaccttcaacaccacactcctcaaggtacacccctataagggcttcgat
+297384/1
@@@ADDFF>F?FHGGIIHGHIEIGIIIFHGEEHGGIIIICHGGGGGGG<D
@4044877/1
gccaaaatttgttcacactgttcctggctgagagtaattcgtcgcgcatt
+4044877/1
@@@DFFFDDDDFFGGGGGEHHIIIIGGHII@FEIIGIGHEHFGGFIIEHG
@4877577/1
cttttaacactctttgatggaatttcataaacaactttcaaatccttaat
+4877577/1
CCCFFFFFGHHHHJJJJJJJJJJJJJJJJJJJJJJJJJJJJJJJJJJJJJ
@3174492/1
gttgcagttaaaccaagaacatgtggcctatcctctggaggaattccttt
+3174492/1
CCCFFFFFHHHHHIIJJJIJIJJFHIIJJJJIJJJJJJHIJIJJJJJJJJ
@3613332/1
gttaacttttggtggctttattatattactcctaattgaagagccttttc
+3613332/1
CCCFFFFFHHGHHIIIJJJJJJJJJJJJJJJJJJJJJJJJJJJJCIJJJJ
@825400/1
gtaagttcttttttttccttgactatgtttgatgacatatcaataacatt
+825400/1
B?@DDDD4DAFHHDGIAG@HIGIJIIIJIFGICHEFHIIJJJIGIECDFH
@2212292/1
gggcattcatcttttcttttgtaaattacttcaagga
+2212292/1
@@@DFD?DB<D>FGGF@EHIIGHGGBHHEAHBHIBE8
@2212569/1
cggtttctcaaaacatggtgctggatgaggaaatttttcataaagaagtc
+2212569/1
@@CDFFEFFFHHHJIGIH<FHGJJHJIJIIGIIJJIIIIGIII<F4BBBF
@5737023/1
gggattcattatccattctcccctaggctttgctttaggatcatcatctg
+5737023/1
BCCDFFFFHHHHHJJJJJJJJJIJJJJJJJJJJJJJJJIJJJJJJJJJJJ
@2642943/1
ttctgaagcaggttggtgaagagtttcaaaaagctctgtataatataatt
+2642943/1
???DDD:BDDDD;EED;EB?F>E2AEFCEEIEADIACC?B9?BDAC>4BD
@6992570/1
gcttgcaagaggtaacttctgtcttgaaatctgtagcccaatattgattc
+6992570/1
BBBFFFFFHHHHAGHJJJJJJHHIJJJJJJJJJIJJJJJJJJJJJJJJJI
@300258/1
aacgtatcgaaccgcactgtttacaaacttctaattat
+300258/1
<@@DDADFFFDDFBGF>BGHG9E<:?GF>AF4B?BGCH
@3615493/1
gacaattatgaagttctagtgcttgtttttcaggtcatggcagactctga
+3615493/1
CCCFFFFFHHHHHIIJJJJJJJJJJHJJJJIJJJHIJJJJJJJJJJJJJI
@3177830/1
ctaaattctgctctgataaattagaatcatcccatagcaaatgatatttg
+3177830/1
CCCFFFFFHHHHHJJJJJJJJJJJHHJJJJJJJJJJJJJJJJJIJJJJJJ
@6140614/1
gctgttgttgctgctgctgttgttgttgctgctgttgttgttgttgaggt
+6140614/1
CCCFFFFEHHHHHIJIJJJJJJIIJIJIIIJJJJIIJHIJJJJIJIFHI?
@3179074/1
cttggttcaagatcattttaaactgtccttctgacacaccatctctgtaa
+3179074/1
@@@FADDFFFDD?FHIHIHIGEHIEHHIIIGHICHGIIEGCHIGHIIIGI
@6994677/1
agaaagaatatacacaacagacaactctgtactggtgatatcctcgggaa
+6994677/1
CCCFFFFFHHHHHJJJJJJJJJIJIJJIIGIJJIIEGHIIJJJJJJJJHI
@304418/1
acgctcaaacaagcaaatgtgacattattgactaaggccgatctgaggtc
+304418/1
C@CFFFDDHHHDHI@HEECACAAHEIGFEHGIIIG@?GHEB@DDAB?FDH
@6995200/1
gtccacaaaaaataaaataagctcaactatagtttaaaaaaacaaaacaa
+6995200/1
CCCFFFFFHHHHHJJJJJJJJJJJJJJJJJJJIIIJJJJJJJJJJJJJJJ
@6995215/1
cagaaaccaagagcgacttaaacaaattgattccaagcttatcaggatcc
+6995215/1
CCCFFFFFHHHHHIJJJJJJJJJJIJJJJJJJGIJJJJJJJJJJJJJJIJ
@305500/1
ggttcctagaatcccacatggcaggaagt
+305500/1
?@?ADEFDAFHHHID@:EF@;;EHBFCG9
@6142635/1
gtggaatgtatgacgatgatttgatatctatatttctcattttttctgct
+6142635/1
BBCFFFFFHHGGHJJJJJIJJJJHHIIIJJJJJJJJJJJJJJJJJJJJJJ
@829582/1
caacaatcgtcggtacaatgtaatatgagttttctttgttttcaaaggct
+829582/1
@@@FFFFFDFFHDGEGI>HIAFHIIIJJEFIEDHGGGB?GGHIJ9BG3BD
@4451206/1
tgtcaattcaccaggtgatatatttttgcacctgttataaatgtaggaag
+4451206/1
CCCFFFFFHHHHHJJEHIJJJJJJJJJIJJJJJJJJJJIIJIIHIJJJJJ
@4050563/1
ggcctatcctctggaggaattcctttaaactgatccatgatcaatctcat
+4050563/1
@@CFFFFFGHHHGIGHIJJJGIIIIJJJJIIGGIJJJIJJJJJJJJJJIJ
@4884282/1
gcagtattgacactggcgttttggtgggcatggcctgcagctcccttttt
+4884282/1
@BCFFFFFHHHHHJJJIJHIIJIJGHIJJJJJJIJJJJJJHJIJJJIJJJ
@1298134/1
ctttttttggatctgaagggcggtcccctcttttgggtggaatgtatgat
+1298134/1
BCCFFFFFGHGHHFIEGIJJIIGFAGEEEHJIIGEHGBDDBCCC>BC>3>
@1298346/1
acccatgttaaattttttcagaatcatg
+1298346/1
@<@FF3:BFHHG>E4<B1AFCAA<EEHC
@3619794/1
gtagtttcacttttgttattggtttccttatcagtaatctcgaatctatt
+3619794/1
BBCFFFFFHHGHHJIIJJJJJJJIJJJJJJJJJJJJJJJJJJJJJJJJJJ
@3181108/1
gatggaatttcataaacaactttcaaatccttaatatacgcaacaaagct
+3181108/1
@@CFFFFFHHGHHJJJJIGHIGIJJIIJIJIJJJJIJJIIIIIJGIIIJJ
@1298765/1
cttcagggtcattatgggcttctattagttcatctatattttttaaggaa
+1298765/1
@@@DDDDD3ADD<BCGDE;G9C<:<CDF?FHHHDFEHIECGGGGEGHI@H
@3620334/1
cttccatcttcagataacgaatctacttctttcagatcgctgccatttag
+3620334/1
CCCFFFFFHHHHHJJJJJJJJJJJJJJJJJJJJJJJJJJJJJJJJJJJJJ
@6142964/1
cgaaattcttattcgattgaagtaaattgtaaaatgctaatatcctaacg
+6142964/1
CCCFFFFFHHHHHJJJJJJJJJHJJJJJJIIJJJJJJJJJJJJJJJIJJJ
@308642/1
catagggtgtcccacaatatcttgtttaagtggggaattaataggaagtc
+308642/1
CC@FFFFBFHHFHFIGIJGEEDFH<BCABBCFGHH;@GGIJJGIEFDGDG
@6996954/1
gccactgtgtccacaagaaaaaaaggttcttttacccccttcagaatata
+6996954/1
C@@FFDFEBHDHHGGIIIGDHIBHDC1?::?BB9:9??@@GEFBHE@F@=
@6143861/1
ctttaatgaaattatctggagctcatcaagcttcggtccgactgatgatt
+6143861/1
CCCFFFFFHHHHHJJJJJJJJIJJJJJJJJJJIJJJIIJJIJJJHJJFIJ
@6997232/1
gttttgtagaagccttaccttcagctgagtgagttaaaacagtacatcgc
+6997232/1
CCCFFFFFHHHHHJJJJJJJJJJJJJJJJIIJJIIJJJJJJIGIIJIJJJ
@5276726/1
atccataataagtctaaatagaccttcagggtcttcatggg
+5276726/1
CCCFFFFFHHHHHGHJJJJIIJJHJIIIIJJ<ACFGIJCHD
@6998064/1
gtaattgcgataaggtttttcaggattgatagatacatcataatgatgaa
+6998064/1
@B@FFFFFHHGGHIICGGIJGIIGGIJJJJIJGIIIICHGIGIIJJIJJI
@2219164/1
ggctattttagcatggaatgtgatctccaag
+2219164/1
=8;DD>;DFADFBGGHFEEH?C>HHGGGH;D
@4886208/1
gcacatttggctgcggtacatttagctatcctgtagtttcgtcctatacc
+4886208/1
BCBFFFFFHGHHHJJJFHIJJJJJJJJJIJJJJJJJJJJJJJJIIJJJJJ
@6145157/1
ctgtatcaacaactgtaccagccggcacattcatatttctcccatctgca
+6145157/1
@@CDFFFFHHFHHIIEFGIJJIJIJIIIGGHIGIGGIIIIJJIGIJIIJI
@4051805/1
agtatgttttccaacagtcataataaattcattagactgtcgatgaagag
+4051805/1
BCBFFFEFHHHHHJJJJIJJJJJJJJJJJJJJJJJJJJJJJJIJJJJJJI
@4886854/1
gtcactattaaagttgatttgtcttatcgacttgacaattttttcttttc
+4886854/1
@C@FFFFFGHHHGHHGIJIIIJIJIHGJJHHIIIIGJJJJJIIJDHIJIG
@311060/1
atgcattacagtatctcaaactgatgaccaagaa
+311060/1
@@@FFFFADHHFFGHHGGADF>EHEIGG>BABEF
@3183342/1
ctttgactaaatactcctgaaggagtgatatcggtgtttttgagctcata
+3183342/1
CCCFFFFFHHHHHJJJJJJIJJJJJFHHIJJJJJGHGHIJJJJIIJJJJJ
@311429/1
gctggtcttcagtcacccgattctatttcttggtcatcagtttgagatac
+311429/1
@@@DF>DDHHDDHIJICHIDHGGIHBAHIFGCGDGGE4?D@@<DDF3BB<
@3183535/1
ctataaaagaatacacaacagtataacattcgtcctcctgccactcatca
+3183535/1
CCCFFFFFHHHHHJJJIJJJJHIJJJJJJJJJGIJJJJJJJJIJJJJJJJ
@4052352/1
gtatgacgatgatttgatatctatatttctcattttttctgctaaagcac
+4052352/1
CCCFFFFFGHHHHJJJCGHJIJIJJJJJJJJJJJJJJJJJJJJJJJJJJJ
@1748821/1
ccaacttgaagacaaggtaaatgaggataccttaatttcattttgtattt
+1748821/1
CCCFFFFFHHHGFGGIIIIJHII@HHHGIJJIIIIGGIIJIEEEHGGGHI
@5743402/1
cgtttctgtaccactataaatgtaatcggtggcgtgtaatcactgctgag
+5743402/1
CCCFFFFFHHHHHJJJJJJJJJJJJJIJJHIJJJIIIJJJJJJJJJJJJJ
@1749196/1
cctaattcatccataataagtctaaatagaccttc
+1749196/1
@@@DDADDHHFFF@FEGH<EA<:I@4C:CBHC99A
@1749643/1
atatcattgagacattaacttgcgtagcatactttatcgtaacggtcatt
+1749643/1
@C@FDDEDAFH=FHEEFHIIJFDBEHGFEI<FHGG9CGIHHFGCGD=AA4
@1749645/1
gctccgatcgcattccctttcacactagggaca
+1749645/1
?@@DDFFFADFDD<CFHG@B4ADBGHA3??DA1
@1300920/1
catgcctagacttgtgcaccagctaaagaagacttatctttaaacggcag
+1300920/1
CCCFFFFFHHHHHGEIJJJIIJJJIJGGHGH@HIEIIJJJGIIEIIIJIJ
@1749814/1
agcctcttgttttgcttctttttttgacctacccttgccgatagcaataa
+1749814/1
@@@DDDD>FFDBAHII9D9<@FHDHGGDFGHIGCGHEHIFF0@8@FHFGC
@4453670/1
ccggaggaatttgtttgtgattttttattgtatcccaatcaattatgata
+4453670/1
@CCFFFFFGHHHHGIJJHIGJJJJJJJIJJJJIJJJJJIJJJJIJJJJJJ
@4052807/1
ctctatttcattgtgcattaatctatagaaaattttccagacagtattta
+4052807/1
CCCFFFFFHHGHHJIJJJJJJJJJJJIJJIJJJJJJJJJJJJJJIIJJJJ
@1302026/1
cagagactcgtccaatcagattgaaaaaaac
+1302026/1
@@@DDBDDF?DDDBGGBEGH<FGHIGEB<F6
@6149395/1
agcaagtctggtaaatttatcgcaaggtaatgtaaaacaatatctattca
+6149395/1
CCCFFFFFHHHHHJJJJJJJJJJJJJJGIJJJJJJJJJJJJJJJJJJJJJ
@834553/1
cttcaacaccacactcctcaaggtacacccctat
+834553/1
@@@DDDBD;B:CFHGHDEHACB>3C4E4??FFE<
@1750695/1
caggtagtaagtgatcattaagttcgccgatcttgtacaacattttacat
+1750695/1
@@@F;BDDHGHFHDEHIHIIGIJGFGIIEGGIIIJFCHIIIGIJJI@FCF
@5745347/1
cttggataccttggcttaagagagaaataaagagagaaatagaaaataaa
+5745347/1
CCCFFFFFHHHHHJJJJJJJJJJJJJJJJJJJJJJJJJJJJJJJJJJJJJ
@316048/1
cttcaccaaaaactttgtcagccgcttcta
+316048/1
@@@DDDDDF8DF<G>FEBI4C33@11:1CB
@5745952/1
gctgtgtctctttctttttttgttagactgatttgatagagcacggaagg
+5745952/1
CCCFFFEFHHHHHJJJJJJJJJJJJJJJJJJJJJJJJJJJJJJJJJHIIJ
@4889749/1
ctctaattaagtaaaaactataaaaataataggctttttaaaataataca
+4889749/1
@@CF@FFFHFHHFGIJIJIJIJIJJIIIJIII<GHGIJJJGGFIGIJIGI
@6573201/1
ctgtgacagtcttcaagcactgagttagaataccaacctgaatttcagca
+6573201/1
@@@DDDFFGHHGGJJIGIIJJJGIHHGIIJIJJJJIJJJJJJJJJGFIJI
@3625096/1
gttgtggaccagcttgtgcttgtcttccacccttttttttattccttttt
+3625096/1
CCCFFFFFHHHHHJJJIJJJJJIJJJJJIJJJJJJJJJJJGJJJJJJJJJ
@4890385/1
ccgtgatctaatatttgagcagaaggtgctggtgcatgtaatactttgta
+4890385/1
CCCDFFFFHHHHHJJJJJJJJJJJJJHHIJJJHHIIJJIIJJJJJJJJIJ
@2650276/1
gtgcattcataattcgggccttaactttagtgaactggtcatcaactgag
+2650276/1
BB@FDEFFHGGHHJJJJDGFHIJIJJJIIG?EFGGIJJH@B@FEGGIJHG
@2650447/1
gctcttcatgccactgattgatgtcccaatggtccacacctttgtcacca
+2650447/1
@@@DFDFDHFDHAG9FBHICEHHGDF<F9FE><FC?FGEDDD99?FFEEE
@2223146/1
tacaaacagaatccttaactgtccttctaacctgttcttcttgaagttgg
+2223146/1
@@@FBADFFBDFHGGHIGHIGIIJJH<HHGGIIIGIGHIJIDIHF>DDED
@2651213/1
gcttctattagttcatctatattttttaaggaagtaagtgcaggggaacg
+2651213/1
CCCFFB>DDDAFAGEHGIJGDJIBHEIIHI@CDHEHGCFE@FIDEIJGG>
@318785/1
atcttctctaactgtcctttgaggtgcaaaacaagcgatcgcccagaccc
+318785/1
@@@DFFFFGFHBFIBFFFHIIJBHB=FAHIJCHCFHIJJIGI6FE=FIEH
@5282009/1
acagtattcttgtagtgctccaatcgcattccctttcacactaggg
+5282009/1
=@;?:BBABD?<DDHGBBEFCG>HCBGE?GGGIIDGFHCFHB93?8
@319732/1
aatgaatggtgttgctttcgcaggg
+319732/1
@@@DBDDFHD8C7FDGEGG?6CEE<
@320662/1
caccgatgcaattaatactcatcttctttactaaaaggctacacaaacaa
+320662/1
@@@DDDDAF?HD8CAEFH@<4FAHGH4CEFGGEFHHD?C@GHIIF?GG@F
@3627363/1
ggcaggtcttcttgtaacattgcagactctgtacttcctcctcatagttc
+3627363/1
CCCFFFEFHHHHHJHJJJJJJJJJJJJJJJJJJJJJJJJJIIJJJJJJJI
@5748143/1
ctcttaaccagttcttcttcaaattgattacaaagactcaggagtttatc
+5748143/1
CCCFFFFFHHHHHJJIJJJJJJJJJJJJJJJJJJJJJJJJJJHIHIIJJI
@6154008/1
cattcattaagattagtattaactgttaatctaaatattcaaactgtcat
+6154008/1
CCCFFFFFHHHHHJJJGIJJJJJJJJJJJJJJJJJJJJJJJJJJJJJJJJ
@6575615/1
gtacagaaatatttcggcttctgcttccgttccaccctttctgctgcgat
+6575615/1
CCCFFFFFHHHHHJJJJJJJJJJJJJJJJJJJJJJJJJJJJJJJJJJJJJ
@4458825/1
gcctcttgttttgcttctttttttgacctacccttgccgatagcaataag
+4458825/1
CCCFFFFFFHHHHJJJJJJJJJJJIJJJJJJJJJJJJJJJJGHJJJJJJI
@4892935/1
gtcctgagctggtcttcagtcacccgattctatttcttggtcatcagttt
+4892935/1
@C@FFDDFFDHD<CCCDHHHEAHHHIGGEAACGF@GGGIG?DHIIII?FH
@7005138/1
ggcgttttggtgggcatggcctgcagctccctttttgcagcttcttcaag
+7005138/1
CCCFDFFFHHHHHJJJJJJJJJJJJJJJJJJJJJJJJJJJJJJJJJJJJI
@4893035/1
ggcaaatctggaggttgatgaggaggctgaggcggaattagagcaattgc
+4893035/1
CCCFFFFFHHHHHJCFFIJJJGIIIIJFGIJIJJJBFAGHGIDCHIIJGH
@2653234/1
gttcaacttctttggtgtacagaaatatttcggcttctgcttccgttcca
+2653234/1
@C@FFFADHBAHFIIGFHIEHHHIIIJJIJJJJJJIIJIEEIIJJJJIJH
@2653898/1
tgactaaaatattgttcaagttcacgaggagtattcttgga
+2653898/1
@<<DFFFFGHFGHDHIIB4<IFEDGGGGGIICEHGG@H>3?
@2654051/1
caatgtttctagcctttcataattcataacgtcattagcagagctcgcta
+2654051/1
CCCFFDBDHFHA<AEBHIIECHHIEFDHGIBF9F3EFHCBFA?FG3:DCG
@4056698/1
ccgtgatctaatatttgagcagaaggtgctggtgcatgtaatactttgta
+4056698/1
CCCFFFFFHHHHHJJJJIJIJJJJJJHIJJJJEHIJJJHIJJJJJJJJJJ
@2225572/1
cttgtatttttttatttttctgcgactgtctgaatcagaatctgatttat
+2225572/1
@@@ADBDAB?DHAHIIGIIHE@>GIIIGGGIIIICBFGGIIIBH9DF>CB
@3192290/1
caacaaatctcttaatgatatcagtcagcttacaagccttagtaagcata
+3192290/1
CCCFFFFFHHHHHJJJJJJJJJJJJJJJJJJJJJJJJJJJJJJJJJJJJJ
@5285883/1
gtgcggaggctaccttgccgtaggaaataagaaagcaagagaaggaagtg
+5285883/1
CBCFFFFFHHHHHJJJJJJJHIJJJJJJJJJJJJJJJJJJJJJJJJJJ@G
@323786/1
gttgctgctaaatcttcaagtacatagtacataactttagctgtcgtc
+323786/1
@?@DFDAEFBF8F@DFH>FA<FDD><DAFEDFGG9CHGEHG>E?C???
@324772/1
ggttgttgcctctgttgctgctgaggctgttgttgccactgc
+324772/1
@@?D78?DBH4?C9EHHF<AFEG9A<F=?1:?3:?DCD@ABC
@5286854/1
cttcaacaatcgtcggtacaatgtaatatgagttttctttgttttcaaag
+5286854/1
CCCFFFFFHHHHHJJJGIJJJJJIJJJJJJJJIJJJJJJJJHJJJJIJJJ
@4058460/1
caattctttggtgataagaactatttctttaagaatattttggatttcat
+4058460/1
@CCFFFFFHHHFFGIJJJIIJJJJJJJJJJJJJJJJIJJJJIIIJJJJJJ
@5287380/1
gtctattgacagcatgatgacattcatctataactaatagattgacacga
+5287380/1
@@@DDDDABFFA?GIECDCEH?D?HCFHFGCEHIGGIIAHBHIEEICGD@
@3632331/1
ctccaatcgcattccctttcacactagggacatgaggtgaaattattggt
+3632331/1
C@@FFFFFHFDHHIEHIIBHEHGGGGHFEHIIIIFGGEGCFDFHGGGHFD
@3632408/1
gcccaatattgattccagaacttccggcataatgagtacatcatttacat
+3632408/1
CCCFFFFFHHHHHJJIJJJJJJJJJJJJJJJJJJJJIJJIJJJJJJJJJG
@5287720/1
tgagtaatctctgtatcaacaactgtaccagccggcacattcatatttct
+5287720/1
BCCFDFFFHHHHHIJJJJJJJJJJJJJJJJJJJJJJJJJJJJJJJJJJJJ
@4059038/1
gttttatttacattttttgcctgaacacattgggtcgccatacctaaaac
+4059038/1
@CCFFFFFHGHFHJJJJJIJJJJJJJJJJJJJJJJIHIJJJJJJJJJIII
@4462310/1
gtgaaatctttaggctgcagctcaaccattttatcggccaacatattact
+4462310/1
@@C?DFFFHHHHDHHIJJJJIJJIJJJJJJJJJJJJJIJJIJIIIJJJJJ
@326167/1
cccgattctatttcttggtcatcagtttgagatactgtaatgcattgtag
+326167/1
@CCFDFFEHFDGFIJJEGFHGGHGIHGGEBDEGGFHEFICH<<DHIIGHD
@843132/1
gttttctttgttttcaaaggctctaactaaaaattcttttttaagtaaca
+843132/1
CCCFFF<BHHFHBHIJEGGGHGHGHG@GIJIJGCI<CBHHHG8BDBDHJI
@7009966/1
cttaatatacgcaacaaagctttcacgttcatagggtctcatttgaaaac
+7009966/1
CCCFFFFFHHHHHJJJJJJJJJJJJJJJJJJJJJJJHIJJJJJJJJJJJJ
@1309394/1
ggaaaaatcaggggaaagaagacagaaaagatagtgatgtttaagctgaa
+1309394/1
@@@FFFFFGH>FFEHIID3CC;EEGHI@FFGGCEBGBFEGGBGGGIGDDG
@327046/1
gacatttcttcagggagaatttttaa
+327046/1
<@@DFDABBFHHBHIHFGIHBCB<FH
@5755723/1
gcctcttgttttgcttctttttttgacctacccttgccgatagcaataag
+5755723/1
CCCFFFFFFHHHHJJJJJJJJJJJJJJJJJJJJJJJJJJJJJIJJJJJJI
@4462610/1
tttcgatttgccagtacctatttctttgtgtcgaaatacaaggcaggaaa
+4462610/1
CCCFFFFFHHHHHJIJJJJGIJJJJJJJIJJJJJJJJJJJJJJJJJJHJJ
@1758190/1
tccactttcatctgagaggattctgattccatg
+1758190/1
<@?DDDDFBDB?FHDHGG?BHIIFICIIGJ9FH
@6158274/1
caagaggagagcttttattgaatagaa
+6158274/1
CCCFFFFFHH<CFIJJJJJJJJJJJJJ
@6582499/1
ccttgactatgtttgatgacatatcaataacattctcctcaaccttttgt
+6582499/1
CCCFFFFFHHHHHJJJJJJJJJJJJJJJJJJJJJJJJJJJJJJJJJJJJI
@6582626/1
cttctttcttagatctaccagtgcccatggcagcaaatctacttgatcct
+6582626/1
?@@FB>ADHHFH<CFHGBDHHHDHDGBFEG;FEGGGGEHHH?GHIIGIIH
@5290400/1
ataacattatgcagttcattacctaagatatttgttatgatctccggcca
+5290400/1
@@@DDDDDDDHHHGAFHGDCICII@GBHDAAHB9<AE9?BGGFEDHDA@D
@2657531/1
cccaatgtttctagcctttcataattcataacgtcattagc
+2657531/1
<@?DDFABF8DCFBFBGHGHF?C4CHCBGHHIGFGGCGHF9
@4898053/1
aaccgaacacttctaggttacatagtgtatgaaccgctgcattaaatatt
+4898053/1
CCCFFFFFHHHFHGGJJFHIJIIIJHIHHIJJJJJJJJJJJIJJIGIJJJ
@3634083/1
ggaacgagaaccaatttcttttttaaaataatcagcaaaatccaaa
+3634083/1
CCCFFFFFHHHHHJJJJIJIJJJJJJJJJJJJIJJJJJJJJJJJJJ
@3634286/1
gtctcaacaagttccgttttttggagaggcaactcaggataactatagag
+3634286/1
@@@DBFDFACDDFHGH:CEGHBEEHGEHDEGEBBDGGGBFHIIICEIDHG
@3634679/1
ggttcttcttcttttttccacgtgaaatctttaggctgcagctcaaccat
+3634679/1
@CBDFFFFHHHHHJJJJJJJJJHIJJJJJJJJJJJJJJJJJJJJJJJJJJ
@3196167/1
cttttttttgttcctttttgaattgaaatcacctgctccaggtaatggaa
+3196167/1
@@@FFFFFFFHHFIIJJIJGGGIJJIIGHGIIHJIGIIIGGH=FHIIJID
@328762/1
gtagaagcaggatgacacttaggtcgtgcatggtt
+328762/1
B<BDD;DFHHGDHGGHJFIGIJIFHD:EFH@GG4<
@3196525/1
cttgttcttcttgtttcttttctttaacatttctcacagaacggttgcca
+3196525/1
CCCFFFFFHHHHHGIJJJJJJJJJJJJJJJJIJJJIJJJJJJJJFHIJJJ
@2659608/1
gccaccggtacttttgtaaaacattatcaaaag
+2659608/1
C@CFFDDDFFFHHIJIJGIFGCHI>FG9BFCGA
@5292086/1
ggtttttgaaaaaattttggccaatagctgtgggttatatggtgattgat
+5292086/1
@@BDFFFFGHHHHJJJJJJJJJIIJIJJJJHIJJFHIJJJJJFHJJJJJJ
@4464860/1
ctgtggtctctgctgttgctgaggctgttgtggtctctgctgttgctgag
+4464860/1
BCCDFFFFHHFHGJIHGIJJIGJGIJJJJEIGGHIGHIGGJJJJIIJGE2
@4465045/1
gcatactttatcgtaacggtcatttctttttcttgatctctttcattatc
+4465045/1
CCCFFFFFHHHHHFHEIJJHIJIIJIJJJJJIJJJJJJJJJJJJJJJJJG
@6585772/1
ctgcattaaaatccgaatcctttaatgaaattatctggagctcatcaagc
+6585772/1
CCCFFFFFHHHHHJJJJJJJIJJJJIIJJJJJHIIJJJJJJJJJJJJJJJ
@6586129/1
ccctcttcattttcggtttcgtaggcaggtggaggccatcgcctggtcat
+6586129/1
@?@FDFFFBHDHHGHGHHIEEHGHIHIIG?FFBGG;BGIEHIIGGGGDHF
@4466986/1
gctccaatcgcattccctttcacactagggacatgaggtgaaattattgg
+4466986/1
CCCFFFFFHHHHHJJGIJJJJJJJJJJJJJHIJJJJJJIHIJJJJJJJJJ
@1763064/1
tatatataagattacaattcttaacattttttctttaaacaaagaacatt
+1763064/1
CCCFFFFFHHHGHJJJG@HHGEHJFIJC@HGHIFGAHGGICGGFFDGHHI
@2233918/1
cttgaatgaatttttcattcctccatactccttgtcttacaggtaccggt
+2233918/1
@C@FFFFFFFFFFIGHE>JJIIFGCA>CH>;CBHEEEBEHGGCCDF?@G?
@7016259/1
ctgtaaagtgttgctaacttcataaatgcacagagtaggttattgtaagg
+7016259/1
BCCDFFFFHHHHHJJJJJJJJJJJJJJJIJJJJHI?EGIEGHIIIIJJJI
@7016273/1
caatactttaagagcatttattgcagcttctttctgtgcatcatttttag
+7016273/1
CCCFFFFFHHHHHJJJJJJJJJJJJJJJJJJJJJJJIJJJJJIIJJJJJJ
@5761202/1
gttttgtagaagccttaccttcagctgagtgagttaaaacagtacatcgc
+5761202/1
CBCFFFFFHHHHHJJJJJJJJJJJJJJJJFHIJIIJJJJJJJHGIJJJJJ
@6587341/1
ggcaaatctggaggttgatgaggaggctgaggcggaattagagcaattgc
+6587341/1
CCCFFDFFHHHHHJFHIJJJJJJJJJJJJJJJJJJJJJJJIJJIJJJJHH
@6587425/1
atccattttatagctactctaaaaacacggtcttttccttcccctggcaa
+6587425/1
?@7DDADDBFDBFEBFFEGHIHH<A8AAEB1?FFGI<DC?FBFCFFAFC>
@6587677/1
gtctgattcccgatcgcttggctttagcactgcatctacacaaagggcca
+6587677/1
CCCFFFFFHHHHHJJJJJJJJJJJJJJJJJJJJJJJJJJJJJJJJJJJJJ
@4467495/1
cagcagtcatcaccaaaacctgatgattttcaagctcttcatgccactga
+4467495/1
CCCFFFEFHHHHHJJJJJJJJJJJJJJJJJJJJJJJJJJJJJJJJJJJJJ
@4467546/1
cttcagaatataatagtttcaattcatttgatttatgcttaataagcatt
+4467546/1
CCCFFFFFHHHHHJJJIJJJJIJIJJJJJJIJJJJJJJJIJJJJJJJJJJ
@4902699/1
ctccaattgcattccctttcacactagggacatgaggtgaaattattggt
+4902699/1
CCCFFFFFHHHHHJJIJJJJJJJJJJJJJIIJJJIIGCGHHJJIHIIJJB
@1764996/1
tatagatggaacgttgatctggtctggagctggatgagtgacatcagcgc
+1764996/1
@CCFD?DFDDHHDIGEGEHGII@HHGGIIJJJDHCHH<:CDHIIJDIGGI
@2663528/1
tctggtttacaattagaatttataag
+2663528/1
1:?DB2A?DDFFF@:CE9CBE@AH>>
@4066362/1
ggttgagacacttgctggggaggtggacctctttgtgcccatggagtttg
+4066362/1
CCBFFFFFHHHHHJJJJJJJJIJCGIJJJJJJJJJJJJJJJJJJIJIIJ=
@7018038/1
ctctgtcgaacagcttccacagcttgtctgtaattgcgataaggtttttc
+7018038/1
CC@FFFFFHHGHHJJJJJJIIJJJJJHHIGGGGIIIIIIIIJJJGGHGIE
@7018571/1
agtgtcgacaattgtaccaagctctggcattttcctgtgactgatttttc
+7018571/1
@@@FDFDFGFFHHJEHGHGEIGGGGIGIHGGIJIGGGGEIJIIGDHIGGF
@4904476/1
gtttcacttaaatcttgaaagatattatcacagattgcccttatcttgag
+4904476/1
CCCFFFFFHHHHHJJJJJJJJJJJJJJJJJJJJJJJJJJJJJJJJJJJIJ
@6588680/1
tcataattcataacgtcattagcagagctcgctactaaggccttca
+6588680/1
CCCFFFFFHHHHHJJIIJJJJJJJJIJJJJJJJJJJJJJJJJJJJJ
@6588844/1
ctttctttcaacgaacacaagagctaaattatcctttttgaaatttttta
+6588844/1
CCCFFFFFHHHH1CFIIIIIIJJJIIIJIJFIIGIJIJJJGI@GHHJJJJ
@4067667/1
attgaaacaagtcagggaagagatgctgctgagtactgtccttactcata
+4067667/1
@@@DDDFFHHDHHJJIGDHHGIGEHHGGIHIGICGHIIIIJJJJIJJIIJ
@3203290/1
gttcatctatattttttaaggaagtaagtgcaggggaacgagaaccaatt
+3203290/1
CBCFFFFFHHHHHJJJJJJJJIJIHHIJHIJJJJJJJJJJJJJJJJJJJJ
@3203577/1
agagaggaaatagtattttttcttcatcgtcttgaacttcatttccaaca
+3203577/1
BCCFDFFFGHHHHEHHIJJJJGJJIIJJIHGIJIGIJIJIJJJJJJIIIJ
@6590393/1
ggactgtcagatggttttggagaattatcaaagagaattattgaattcaa
+6590393/1
@@@FFFFDFDHGD@GHGHGGDCBGIIGIIIGHGGCGHCHDDGGGIGGHII
@1314788/1
gtcccatactccctggttgggaagtgcttgttgtt
+1314788/1
@@@A?DDDFF<DFDG?A<1CCHH?@GHE??C4?DA
@333193/1
gctgttgttgccactgctgctgctgcggctgtt
+333193/1
?@@DBDADBFFHGJIJFEDHGHIJICA1C0:83
@1767450/1
gccgtaatgaatggtgttgctttcgcagggtaagtctttcagtctcatcc
+1767450/1
@@CFDDDDDHBHHFBFGGEHIGIHHIDHIJ@GCBFEGI@FHGBGHICFGE
@333766/1
gccgcttgttgctgtacttgaggctgagatgaa
+333766/1
@@@DDFD=BDHDFBHI?EHIFEDHEHHI<E9G@
@3641008/1
gtagcccaatattgattccagaacttccggcataatgagtacatcattta
+3641008/1
CCCFFFFFHHHHHJJJJJJJJIJJJJJJJJJIJJJJJJJHIJJJJJJJJI
@2239129/1
ctttgactaaatactcctgaaggagtgatatcggtgtttttgagctcata
+2239129/1
@@@DDD?DDFDD<DH<?@@FHFGEF:AFF9BH=E1CD@B9BFHG<48BFG
@3204672/1
ggttgccttaaaacaatgtcaagagcttggattgcctcctgcggaccatt
+3204672/1
@CBFFFFFHHHHHJJJJJIJJJJJJJIJJJJJIIIIJJJJIJJJIIJJJJ
@2241257/1
cctgttgaccttacggggacacttatcaggttgtatactgatttcataat
+2241257/1
CCCFFFDFGHHGDGIIIIHJJIJJIIFGEI?DHFGEGHJJ<FGGGFJIII
@4071221/1
ggctattttagcatggaatgtaatctccaagttgtgaatcaatttcagga
+4071221/1
@@@AFFFFHDFHHIIHCDIGIIGHBHIIGIIA<EAFEGHIDHHIIDFDFB
@5766081/1
ccatgttaaattttttcagaatcatgtgattttttttcctttcaagaata
+5766081/1
CC@DFFFFHHHHHJJJJJJGIIJIJJHHGGIJJJJJJB?FHIGGIIJGIG
@2667658/1
ggcaatgtgacctcaagttccatcctatcattgccaattggtagtgg
+2667658/1
@@@7=DDDDAHHFH3EGFIIIIIIICHBDFEAEHGHEECHG9CD<DD
@4470557/1
gtttggtttaaattgtctaactacttcaataagccgaagcactttaggtg
+4470557/1
CBCFFFDFHHHHHJJJJJJJJJJJJJJJJJGIJJJJJJJJJJJJJJJJIJ
@3206933/1
ctgtacttgaggctgagatgaaggtggtctgctgggttgctggtcactgg
+3206933/1
BCCFFFFFHHHHHJJIJIJJJIJJCGIFHGJIJJJJHHJJJJJHIJJJJJ
@3643691/1
atcacctttgaagttgaataagttattattcttctaggtccttttatcat
+3643691/1
CCCFFFFFHHHHHIIJJJJJJJJGJJJJJJJJJJJJJJJJJJJJJJJJJJ
@4075174/1
ggactacaataaaagttattccaggtttataatctccttctaacttaat
+4075174/1
CCCFFFFFHHHHGJJHIJJJJJJJJHJJHJICFHGJJJJJJJJJJJJJJ
@1318106/1
gggccattatcgcatcatacggaatctgccgagtccttccttctagtg
+1318106/1
@C7DFFDDHHBF?EHGGIGCBG1CGHGIIDFG@DBDGEEEHGGECC49
@5301670/1
gttcctgcaggaggtataaacaaacctatgggttttaccatcatttgctg
+5301670/1
CCCFFFFF;FFHHIEFHIGIIIGIIIIIIIIIFHIIIIIIIGIIIIIIIG
@3644215/1
gacgtgctgtaccttgtatactagcatgactgactagatagaagtctaat
+3644215/1
CCCFFFFFHHHHHJJJJJJJJJJJJJJJJJJJJJJJJJJJJJJJIJJJJJ
@6170342/1
ggctgctatagatggaacgttgatctggtctggagctggatgagtgacat
+6170342/1
CCCFFFFFGHHHHJJJJJJIJJJJJJJJIJJJJJJJJJJIIJJJGHIJJJ
@5766198/1
gttcgtctcacccatgttaaattttttcagaatcatgtgattttttttcc
+5766198/1
B@@FFFFFHHHHHJJJJJIIJJJJJJJJEIGIJIGHIFHHIJJJJJJJGG
@5304740/1
gctgtacttgaggctgagatgaaggtggtctgctgggttgctggtcaccg
+5304740/1
CCCFFFFFHHHHHJJJJJJJJJJIJFHIHIJJJJJJJHIJJJJJIJIJJJ
@3212544/1
tcaagatcattttaaactgtccttctgacacaccatctctgtaaaagagg
+3212544/1
CCCFFFFFHHH<FHJJJJJJJJJJJJJJJJJJJJJJJJJJJJJJJJJJJJ
@3212619/1
ctgagctttataaaatgcagtggccgacacatcaatattaagcatcatct
+3212619/1
CCCFFFFFHHHHHJJJJJJJIJJJJJJIJJJJJJJJJJJJJJJJJJJJJJ
@6173196/1
ctttgactaaatactcctgaaggagtgatatcggtgtttttgagctcata
+6173196/1
CCCFFFFFHHHHHJJJJJJJJJJJJGGHIJJJJJFGGIJJJJJJJJJJJJ
@7024639/1
ctagcacggaaagcagcgagatgagcataataggtaggtgcagggtatga
+7024639/1
CCCFFFFFHHHHHJJJJJJJJJJJJJJJJJIJJJBGIJDGHIJJJFHJJJ
@4078330/1
ctcaatttaccttcatccttgttttcaaagttgataaataatattaatga
+4078330/1
CCCFFFFFHHHHHJJJJJJJJJJJJJIJJJIJJJJJJJJIJJJJJJJJII
@3213119/1
acaccatctctgtaaaagaggatagcttgaggcttatacctagtgcttct
+3213119/1
CCCFFFFFHHHHHJJJJIJJIJJJJJJJJJJJJJJJJJJJJJIHIJJJJJ
@5305735/1
ataagaacaatgagtaagagcttgcaagaggtaacttctgtcttgaaatc
+5305735/1
@CCFFFFFHHHHHJEHIJJJJJJJJJJJJJJGHIJIJJJJJJJJJJJIJJ
@336960/1
gctggatgaggaaatttttcataaagaagtcgaatactgttcttagg
+336960/1
CC@DFDFDFHGGHFGHHIIIIJGCEGGIJJDGEH?;DGIFHHJIIIB
@337134/1
gtccacaattcaagatctaatttcatgctgttattattttccttctttgc
+337134/1
@@@DDDDDFHHHAGCG9?FHIEBCBDFG@HHD4EHIIGIGJ@?CGGGHHB
@2669368/1
ctgtattataacatgacctaagagtttatttaaagttggatcattagcag
+2669368/1
@@@BDEDFHHFHGEIFADHGCHGJDH>@HH@ACBFBHGG?GBGGIFFBGH
@4909553/1
gtgagttaaaacagtacatcgcacaacaaacacttggggagttaaatcaa
+4909553/1
CCCFFFFFHHHHHJHIJJJJJJJJJJJJJJJJJJJJJJJGIHIJJJJJJJ
@2670566/1
cccaactagttatgtgagggtgaagg
+2670566/1
CCCFFFFFDFHBHIGIHDHGAFG<HF
@2245776/1
tgagaaaacatcgaatacccttcaaatatg
+2245776/1
@@@DDD?DHFHFHGGGG9C@<E3C?CBH>4
@6176319/1
ccactatctaaataaatagctgcagctaatgattcaaataagtctccaag
+6176319/1
@B@FFFFFHHFHHJJIIHIIGIJGJJGIJJJIJJHGDEEGHGDHIJJIJI
@1322074/1
ctgaatccttagaattcaaaaattcaaacttaaattcgtagcctaattga
+1322074/1
@@BFFFEFGFHGHIGGJJJIGGIIJIIIFHJIHCHIJIHEJGGGJEHHIE
@1322099/1
cgtggaagtaagtggtctttcatttaatgttttttgaaaagcctcacttg
+1322099/1
@@@DFFFDFBFHDGGIIJGJIIEIIHIIDFCIGIJEHGGIGIJJIJIHHH
@2247128/1
gctagctttcttaaatctggttctctaatcatctgattagtagta
+2247128/1
=@@B1:?DFDFFDGEBBGE43C<FGHFIII@DEC>HDFHEGEF4?
@1773157/1
ctggtatccaaaggcactgttttcaccggaggaatttgtttgtgattttt
+1773157/1
@CCFFFFFHADFHGIJEIJHIGIJEJFIGFGI=FFGGHGEIGGGCHIJII
@2670980/1
cactgactaaaatattgttcaagttcacgaggagtattcttggaaaca
+2670980/1
@C@FDEFDFD<DFGEDGGHHIAAFHHEHEEG6@11::?FABGGC@B;9
@6599706/1
accttttggaagctttacaactcctaatcctgtttcatccgcaattttct
+6599706/1
?@@FF?DEFAFFFEFGIGICGHGGGGGHCHHIEHCADGD@GGIEEHEGII
@2671427/1
ctgcaaacaagggctagcactcaagggcacattatg
+2671427/1
@@@D=DB>FADHF13ACDE?ACEFA3?=?1?<CF?F
@4476368/1
gtttggtagaagcaggatgacacttaggtcgtgcatggtttaagaaagac
+4476368/1
CCCFFFFFHHHHHJJJJJJJJJJJJJJJIJJIIJJJJJHIJJJJJJJJJJ
@1773931/1
tcctagaatcccacatggcaggaagttttctcgcaacttaggttatgcga
+1773931/1
C@CFFFDFFHHGHIBHIIJJIJIJF>FHD>BFCGHGDFCGGGG@AGGBHE
@856529/1
ggcttgtctaacttgaccaacggtaaaagcaggaggttgttgcatccttt
+856529/1
CC@FFFBDHHFHGGI@3CGI?EEAF@FHBEGDC?GB1B@GE9BFG9?C@F
@3215753/1
cacagaacggttgccatatagccttaaaagggcaccccaactagttatgt
+3215753/1
CCCFFFFFHHFHHIJJIIJIIJIGIGHIJJIJJJJJJIGIIJIJFGHIJC
@3216388/1
cgttgatctggtctggagctggatgagtgacatcagcgccaacaacaatg
+3216388/1
@@BFFFFFHHHHHJJJJJJJJJIJJJJIIJJJJJJJJJJJJJJJJJJJJJ
@4080561/1
tcttgttttgcttctttttttgacctacccttgccgatagcaataaggcc
+4080561/1
CCCFFFFFHHHHHJJJJJJJJJJJJJJJJJJJJJJJJJJJJJJJJJJJJJ
@2248359/1
ctcacttgttttgtcataagttgtaacagtaagttcttttttttccttga
+2248359/1
CCCFFFFFHHHHGGEIIJGIJHHHGHIGIHIGGHHIIGHIGJIGFBDHGG
@6600380/1
ggtaaaataccttctttgactaaatactcctgaaggagtgatatcggtgt
+6600380/1
CCCFFFFFGHHHHJJJJJJJJJJJJJJJJJJJIJJJGIDGFHGIJIJFGD
@7027104/1
caatactttaagagcatttattgcagcttctttctgtgcatcatttttag
+7027104/1
CCCFFFFFGHHHHJIJJJJJIJJJJJJJJJIJJJIJIIIJJJJJJJJJJJ
@4081904/1
caatgatttcctccttccaaaaaaatacagcaagtctggtaaatttatcg
+4081904/1
CCCFFFFFHHHHHJJJJJJJJJJJJJJJJJJJJJHIJJJHHIJJJJJJJJ
@1324628/1
cctagttcttctaatattgatgttttattttcagtataccttataccgct
+1324628/1
@CCFFFFFFHHHHEGGHJJDIGFIIJJJIGHIJIAFHIIJJGEGGGIJJJ
@2250203/1
cacaagaaaaaaggttcttttacccccttcag
+2250203/1
@@@DD>DD?FHDAHEFHGHII99CBCG@FHGC
@1324819/1
cagcatcattactaattttttgcaattgttgagtgaagtttctgagagca
+1324819/1
@CCFFFFDHHBFHGIIEIIIJJIGFHEIIJJGD?DGHHBDEGCC<DDBF>
@1775818/1
cttggcaacaaacagttgttttttcctgatatagctctaa
+1775818/1
@@<DDDFDFFFDBGGFBEIHIJIIGIEHGHC9CDF?BGG>
@2673654/1
tgcaggggaacgagaaccaatttcttttttaaaataatcagcaaaatcca
+2673654/1
@@@FFFDDFFHHF6F@FHCGHJFICHGGIGGC9??@F@/?D@CDDCHFGG
@4913228/1
catggtttcaatgatttccctgttgaccttacggggacacttatcaggtt
+4913228/1
CCCFFDFFHHHHHJJJJJJJJJJIJIJJJJJJIJJJIJJJJIJJJJJJDH
@4478694/1
cactgtctataaaaatacaagaattcctaattggtagtattccaatctaa
+4478694/1
;8=4A222C?D<?<<AA<FDBBF<FCCHIIBHIIGE91?F9::9FCF90B
@3650430/1
gattttttattgtatcccaatcaattatgatactgtctccttcaacaatc
+3650430/1
CBCFFFFFHHHHHJJJJJJIJJJJJJJJJJJJJJJJJJJJJJJJJJJJJJ
@341946/1
gcttgctgttttgtagaagccttaccttcagctgagtgagttaaaacagt
+341946/1
CCCFFDEA:DHFHHIIGDGHII@BFEHIIDHIIBGGCGHGAGCFHCGC99
@5309039/1
ggctgttgttgccactgctgctgctgcggctgttgttgcctctgctgctg
+5309039/1
CCCFFFFFHHDHGIEEGGJIJJJIJICHIDEEGGGIIIGIIJJJGHEIIJ
@5772880/1
gagtaacatcagctccgagaaatattacaggttcgttgaaaaccttcggc
+5772880/1
BBCDFFFFHHHHHJJIJJJIJJJJJJJJJJJHIJJHIJJJIJIJJJJJJI
@5772931/1
tttttttcttctttctgtatcaactgcagcctcttttaccattgtacgag
+5772931/1
<??DD<DBDHHFHG?GEA@FCDHCGEDEGDDDCFFCFGGEGHFB?BGE6@
@7028803/1
cccagccacaatgttacaaacctctagaggtagatatgtgtgcttgtgct
+7028803/1
@@CFDFFFGHFHHHIEHHCHGHIHIIGHHEFGIIJIHEIJJGHGIGHHIG
@6179604/1
gcatactttatcgtaacggtcatttctttttcttgatctctttcattatc
+6179604/1
CCCFFFFFHHHHHHHIJJJHIJJJJJJJJJJJJJJJJJJJJIJJJJJJJJ
@342990/1
gtttttgaaaaaattttggccaatagctgtgggttatatggtgattgatg
+342990/1
?1?DDDFDFHHGHFIIDGHHG@FHG@EEE@9GD@HGCIIGGC>4BD>C=F
@5773660/1
gtcactattaaagttgatttgtcttatcgacttgacaattttttcttttc
+5773660/1
CCCFFFFFHDBFHIHGHJJGGIHHIHIIIEHGIEHIJCHGIJJJIIJIJD
@3217526/1
caactgtcacttttggtcctgttggtccattaatataaaatggttcaact
+3217526/1
B@@FFFFFDHHHHJIJGHIJJIIJIJGIEHHJJJIIJJIJIJJDHHIJJJ
@4084864/1
tatacctatttacatgcctagacttgtgcaccagctaaagaagacttatc
+4084864/1
<8;BDBD;D??DAEEE>:3<FAEEFA?CF><ADF3??<EDC;11??BAD9
@4085047/1
ggtctgctgggttgctggtcactgggttgttgcctaacaggaggtgcact
+4085047/1
BCBFFFFFHHHHHJJJJJHIJJJJJJFHIJJJJJJJJJJJJJJJBFHGIF
@4085867/1
gctctgataaattagaatcatcccatagcaaatggtatttggtaggacgt
+4085867/1
CCCFFFFFHHHHHJJJJJIJJJJJJIJJJJJJJJJ@FHIIJJDGIJJJJ@
@4086253/1
tctgtatcaacaactgtaccagccggcacattcatatttctcccatctgc
+4086253/1
CCCFFFFFHHHHHIJJIJJJJJJJJJJJJJJJJJJJJJJJJJIJJJHJJI
@2252876/1
cctcagagctaccttggcagctgctaattttgcttggtgtttgttttctc
+2252876/1
??@D?DDFHDBHFGII>9CGE@3AGEAHIIBGGGH@GGEFHGGDCH@GEG
@2675074/1
attttttataacttctttaatgctctccaaaattgtaaatccaggaactt
+2675074/1
@@CFFFDBHFDFHIEHII>HCCHH@EAGHI<BECD?4C4CFDG?9?FFHE
@1327527/1
gtagcatttggaggactgtcagatggttttggagaattatcaaagagaat
+1327527/1
C@@FFFFFDDGFFIGGHJGGHHGGGI@HHIIGHEGHCGHICIEIBGIGGI
@1327631/1
ctagtataaagattacttctaccatcaaaaacaggtttaaggtttccaaa
+1327631/1
C@@FFFF>F>FHFIIGIIIIGFEFGII@F@EFIGFGHEED@E<FHGGEGI
@4479497/1
caatgtttctagcctttcataattcataacgtcattagcagagctcgcta
+4479497/1
CCCFFEFFHHHHHJJJJJJJJJIJJJJJJJJHIJJJJJJJJIJJJJJJJG
@3655650/1
ctccagcaggtgggtgagtaacatcagctccgagaaatattacaggttcg
+3655650/1
CCCFFFFFHHFHHJFHIJHIJJJJJJJJJJJJIJHJJJJJJJJJJJFIJJ
@861380/1
aggacgtgctgtaccttgtatactag
+861380/1
@C@DF?DDDF>CFGCFHGHIGHIDCH
@5777109/1
ggtctctgctgttgctgaggctgctgtggtctctgctgttgttgttgctg
+5777109/1
CCCFFFFFHHHHHIJJIJJJJJJJJJHGIGGGJIJIJIHIJIJIIIJJJI
@5777618/1
cgttgctttataaatttcacacttatttagttaaaattatttgtttgata
+5777618/1
@@?DFFFFGHHHHJJJIJJJJJJIJJJJJJHIIJIJJJIJJJJJJJJJIJ
@7032236/1
gtgccctgaataccttgatggctacaaagatagaagtcgaattcagttgg
+7032236/1
CCCFFFFFHHHHHJJJJJJJJJJJJJJJJJJJJJJJHJIIJJJJJJJJJJ
@3219615/1
caactgtcacttttggtcctgttggtccattaatataaaatggttcaact
+3219615/1
CCCFFFFFHHHHHJIJGHIJJJJJJHIJIJJJJJJJJIIJJJJHIJJJJJ
@2256311/1
gtctttctcgataatcaagtgttggtgcattcataattcgggccttaact
+2256311/1
CCCFFFDFHGDF8EGHBFGDDEEG?A8DA<?CEG?ECB?BHBHGHIED?B
@3657343/1
tctcaaggtccctgattacttcttctcgaggtggctgcagtttccatatc
+3657343/1
CCCFFFFFHHHHHJJJJJJJJJJJJJJJJJJGHIJJJJJJHIJJJJJJJJ
@4918074/1
ctccaatcgcattccctttcacactagggacatgaggtgaaattattggt
+4918074/1
CCCFFFFFHHHHHJJJJJJJJJJJJJJJJJJJJJJJJJJIJJJJJJJIJB
@2257626/1
cacaactgataagttaagcattgcagttcatcagaatcaaaatggttgtc
+2257626/1
??@DBDDDFFD>FB@::EHCE93CFABGI<9DBAG>4CFG?DAGB9BF:B
@1331554/1
gttcattacctaagatatttgttatgatctccggcca
+1331554/1
<?@DD;DBFFHHDHE>@GEHGFCFIIEG4?22<E6DG
@6185534/1
gggcggtcccctcttttgggtggaatgtatgacgatgatttgatatctat
+6185534/1
CCCFFFFFHHHHHJJJJJJIGHIJJJJHIJJIJJJIJJJJJJEGGIJHHH
@1332276/1
ctataaaagaatacacaacagtataacattcgtcctcctgccactcatca
+1332276/1
CCCFFFFFHF>BFGEHGGHIIIJII9ADHBG@FHGDCCGGEIII>B>4?4
@1332442/1
cttgtctgtaattgcgataaggtttttcaggcttgatagatacatcataa
+1332442/1
??;DDDDFHHBHDBCFGIBGIGABHH=FAH<?CCHAFFGGIIEE4BFHEG
@864640/1
atcggttcttcttcttttttccacgtgaaatctttaggctgcagc
+864640/1
@@@FFB?DDHFFHGEBCG3C;EFDC88;DD9D<BGGE<<D96;?A
@6186415/1
ctttcctttaaagtaaacagcaacagtatataaacgagtgttagttggac
+6186415/1
CCCFFFFFHHHHHHIJJJJJJJJJJJHIJJJJJJJJJJFHGIIJIJJJJJ
@6607332/1
ctcttctatgtctaggtttcctactgacagcaccacgagaactactatga
+6607332/1
CCCDDFFDHHC?FBEHHAHEHHHIHGGIIIIIIIIIGEG<FHGGGIGHHB
@3661727/1
atgccattcaactttgcattaactttctgcagtatgtttacaaatgttgc
+3661727/1
CCCFFFFFHHHHHJJJJJJJJJJJJJJJJJJJHJJJIJJJJJJJJJIJJJ
@7038029/1
ccttgtcttacaggtaccggtctttctcgataatcaagtgttggtgcatt
+7038029/1
CCCFFFFFHHHHHJHIIJJJHIJJJJJJJJJJJJJIIJFHHIJJHHJJJJ
@5315585/1
aggagaaatagtgattctgtagtgatataatttatcagcattattcgtat
+5315585/1
CCCFFFFDHHHHHHJJJJJJJJJJJJJJJJJJJJJJJJJJJJJJJJJIJJ
@866046/1
ggatcattagcagaaatcctcattctttcaaaaaaaactattcgtaggag
+866046/1
?@@DDABDHFGHFHG@DF3<CBHGIIIEIIIE9EG@FFAEGHHCFHHGFC
@1781531/1
cttcaataacattactcatttctgataggttctgcaatttccaagaaact
+1781531/1
@C@FFFFFHGHGGJJIFIIGJIIJ<EH9EAFHCHGIEGHGCHGIEGJDIH
@352412/1
cccgatgctagctttcttaaatctggttctctaatcatctgattagtagt
+352412/1
:?8ADDDFHH?3AGHIIIGIIICG@FBHFHGIIG>FEGIII4BFECFABD
@3662235/1
ctgtgcatcatttttagattttcctgcaccgatgcaattaatactcatct
+3662235/1
BCCDDFFFHHHHHJJJIJJJJJHJJIJJGGI1DHGGIIJJJJJIJJJJJJ
@1336610/1
gcatatattttcaaatatttatctatcatatcctcctcga
+1336610/1
@@CFFFFFFHHHF@GADFGH@:AFCIGGHIDGCDEHIE68
@7039067/1
ataattcagaaagaatatacacaacagacaactctgtactggtgatatcc
+7039067/1
@CCFFFFFHGHHHIJIIJJJJJJIIIJJIJJJJJJJDHGHIIDGIIJIIJ
@7039799/1
cttccaaaaaaatacagcaagtctggtaaatttatcgcaaggtaacgtaa
+7039799/1
@CCBDFBDFHHHHEHHEGHB?EC<?;?:CDHGGAHEGHIDEH?BF@FHEA
@3664497/1
gttgaggcgggctgtgctgttaggatataatcaggtgttctctaatttgt
+3664497/1
CCCFFFFFHHHFHJJJIIGFHGII@FHCGIIJJJJ=C?EAEEDEDFFFFD
@3664657/1
attagaatcatcccatagcaaatgatatttggtaggacgtgctgtacctt
+3664657/1
CCCFFFFFHHHHHIJJGJJJJJJJIIJJJJJJGIJJJJJHJJJJIJJJJJ
@1336856/1
ctccaagcttaacattgattttaaggcaaagattggagag
+1336856/1
@<:DDDFFHHBFBFHHHBHECIIEG<@CEHG9FGII3?:;
@4095711/1
ctctgataaattagaatcatcccatagcaaatggtatttggtaggacgtg
+4095711/1
?@@DDDFDHHHFHIIEHGIIIIIEGHIGIGDHII?CGGHIHHIHG<DFGI
@4925081/1
gtatatataagattacaattcttaacattttttctttaaacaaagaacat
+4925081/1
CCCFFFFFHHHHHJJJJJJJJJJJJJJJJJJJJJJJJJJJJJJJJJJIJJ
@4098083/1
gtagtgtcgacaattgtaccaagctctggcattttcctgtgactgattt
+4098083/1
BBCFDFFFHHHHHJJJIJJJJJJJJJJJJJHJJJJJJJJIJJJJJIJJJ
@7042007/1
gtaccaagctctggcattttcctgtgactgatttttcttcaacatcaaca
+7042007/1
@CCFDEFFGHGHDGHJIIJIJJJJHHCGHBFEHHIIIIJJIGJJJJJJJJ
@6610806/1
ctcgaatctattatctcttggacaagttgttatattagtcactttatatg
+6610806/1
CCCFFFFFHHHHHJJJJJJJJJJJJJJJJJJJJJJJJJIJJJJJJJJJJJ
@7042170/1
caggttttgggtagttgggtaatattttgataacgtggatgtagataggc
+7042170/1
B@BFDEFFHHHCFIHIJJJGHIJJJJJJJJJJJJGHIJJJJHIJJJJJIJ
@5319431/1
gtgctagattatcccttctgaagacaggactaggtgctgcaatga
+5319431/1
@?@DBDDDDDHH>D<BE?EHEGGC@GDE>EHGEC9C3DF@FIIH9
@5319868/1
gctgctgctgttgttgctgctgttgttgttgttgttgaggttgattagaa
+5319868/1
CC@FFDFFGHHGHHGIJJICHIHGIGIJHIIJJGGIGGGHHHIJJJIJFI
@7042896/1
ggcgatactgcaaacaagggatagcactcaagggcacattatgttttcta
+7042896/1
CCCFFFFFHFDHDBFIDHEHIIIGGJIIJDHGIDGIGIIJIIJGGHIIHI
@7043313/1
atcattagcagaaatcctcattctttcaaaaaaaactattcgtaggagta
+7043313/1
@@BFDFFFHHHHHJJJJJJJJJJJJIJJJJJJJJJJJJJJJJFHIJJJCH
@4487149/1
taaagcaacaacacaattgtcggcagctgggaatcctttgtgagccacat
+4487149/1
;?;DDD?ADFDF=FFF@G<HHEIIEE=BCF;;FGCFFFFFI@CFIFFIEF
@1787307/1
caggtgcgttaacttttggtggctgtattatattactcctaattgaagag
+1787307/1
@@CFDFFFHHHHGIIIJJJEFGHG8CFGGIIJJIIJJJJJJFHIIJFIJI
@4488621/1
gttcatgagttccactttcacaatcaattaattggtaacatggtaaaata
+4488621/1
BBCFFFFFHHHHHJJJJJJJJJJJJJJJJJJJJJJGHIJJJJJJJJJJJJ
@357391/1
ggaggttgttgcatcctttgctcttg
+357391/1
@<@BDBDBHHH?DFB@EBHBEHCCH3
@5785875/1
agggatagcactcaagggcacattatgttttctaacacttccttgcccta
+5785875/1
CCCFFFFFHHHHHJJJJJJJJJIJJJIIJJJJJJJJJJJJJJJJJJJJJI
@6193619/1
cgctaatttaaaaattgaatagtttttatgaaatgagtcagaattttcgt
+6193619/1
CCCFFFFFHHHHHJJJJIJJJJHJJJJJJJJJJJJJJIJJJJJJJJJJJI
@4927757/1
gctgttgttgttgttgaccccatggttgtcgaggaggtccctgttgttcc
+4927757/1
CCCFFFFFHHHHHJJJJJJJJJJJJHIJJJJJJJGJJGHIJJJIJJJJJJ
@3230357/1
tacaattagaatttataagtgttgcagttaaaccaagaacatgtggccta
+3230357/1
BCCFFFFFHHHHHJGJIJIIIJJJJJJHIJJJJJJJJJJJIJJIEIJJJH
@1340719/1
ctgcagggaacggcgacataggtgtctgctcttcacatactcttgttaca
+1340719/1
@@@FDD<DFBHHHIGHGDEFHBBFGHEIGGIIJIGG>HAFGFAHG>GEGD
@4490947/1
gttcaacttctttggtgtacagaaatatttcggcttctgcttccgttcca
+4490947/1
C@@FFFFFHHHHHJJFHGIIJIJJJJIJJJJJJJJJIJJHGIJJJHIIJI
@359203/1
gtctgctcttcacatactcttgttacaacatatttcaacatgtatccttt
+359203/1
@@@FFDDFHHGGHIJBHHJEH@HGGG<HIDEHD>?GGHIIJFICGCCDEH
@4492089/1
agatgaaggtggtctgctgggttgctggtcaccgggttgttgcctaacag
+4492089/1
@@<DFFD?DBFFFHIHIEHIHGHIGIGECFGEFHIE6BAD=FGIIIIIII
@4492553/1
tggtcttcagtcacccgattctatttcttggtcatcagtttgagatactg
+4492553/1
BBCDDFFFHHHHHGIII<CGGIHIIJJJIJJHIJJJJJHIJJIJJIHHJG
@4492574/1
cttggtgttcaacaaatctcttaatgatatcagtcagcttacaagcctta
+4492574/1
@@CBDDFFHFDHFBBHHDHIIG@HBE@HDFDHGIGEGGIGFIICHGFFII
@4492581/1
gttccactttcacaatcaattaattggtaacatggtaaaataccttcttt
+4492581/1
CCCFFFFFHHHHHJJJJJJJJJJJJJIJJJJIJJJIJJJJJJIJJJJJJJ
@361160/1
gccactgctgttgttgaggctgctgtgg
+361160/1
C@CFFFFFHHFDHHIJJGIC?FH9FCFH
@4928890/1
caacaatgacaggtttttgaaaaaattttggccaatagctgtgggttata
+4928890/1
CCCFFFFFHHHHHGHIJJJJJJJJJJJJJJJJJJJJJJJJJFHJJFHIJI
@362248/1
cttgaggctgagatgaaggtggtctgctggg
+362248/1
CCCFFFFFHHGHB4EEHHIFCGADHH@<CFG
@2688949/1
caccatctctgtaaaagaggatagcttgagg
+2688949/1
?@@DDDDDGGHDHGF>@;??;C:CCFGGG3A
@4930051/1
gtggaagtaagaggtctttcatttaatgttttttgaaaagcctcagttgt
+4930051/1
@@@DDDDDHHA>DG2AE@DHGEHGBHIIACHHEEG@DHGEGEIIGGBDFD
@1342360/1
gggagttaaatcaacatcagctgag
+1342360/1
CCCFFDDFHHHGFGGIEGIGIGECF
@7046680/1
gtcacttcaaactgttgctcagcagctatctcttgtaggaactggactgc
+7046680/1
CCCFFFFFHHHHHJJJJJJJJJJJJJJJJJJJJJJIJJJJJJJJJIJJJJ
@1794451/1
cttgtatttttttatttttctgcgactgtctgaatcagaatctgatttat
+1794451/1
@@@DDADAFDDD89DDHGJ@FHEHBEG0?FH4DHGGHBGCHG<FBF@FEH
@875608/1
atcctgaggagcatgttcttgcctttgttgctgctgtggtggttcttgcc
+875608/1
@C@FFFFFHFGBD<CF@G<FCGGGG>HEGIGIHGH>FEGIGG?BE>FHIG
@875994/1
ctctatttgcacttagttactcagtctcacagttagttatcaattcttct
+875994/1
CCCFFFFFHHGHGJJIHIHIIIJJHHGJIJJIGIJJIEGGAC@DG<FFHH
@3234222/1
gccaataattgttctttcatgatactctcaagatccctgattacttcttc
+3234222/1
CC@FFFFFHHHDFGGIJJIHIIGJIJJIJJJIGGHGIJIGIIJJJJJJJH
@4931703/1
gttcagaggtaaatgtgttatcgtattctttgttttcacaactgatacta
+4931703/1
CCCFFFFFHFFHHJJHIIIJJJJJJJJJJJJJJJJJJJJJJJJJJJJJJJ
@3234551/1
ctagatagaagtctaattcagtagggtgagtaatctctgtatcaacaact
+3234551/1
CCCFFFFFHHHHHJJJJJJJJHJJJJFGHJHHJJJJJJJIJJJJJJJJJJ
@3234560/1
cgtctttctttcaacaaacacaagagctaaattatcctttttgaaatttt
+3234560/1
CCBFFFFFHHHHHJJJJJJJJJJJJJJJJJJJJJJJJJJJJJJJJJJJJJ
@876601/1
ctttctaatgtttcttcatttaaaaccgctgtgtctctttctttttttgt
+876601/1
CCCFFFFFHHHFHJGJHGEGIJJJJJIJJ>G?FFGGIGGDE@GGDDEG>B
@5792192/1
attacatatgtatttatactgacataatctcattaacagttttgccattt
+5792192/1
CCCFFFFFHHFHHJIJJJJJIGIJJGHJIJIJJJGJJJIJJJJIFIJJII
@4932205/1
ccacgatttcggcagcttttacctcattttcactcagaagaaataatatc
+4932205/1
CCCFFFFFHHHHHJJJJJJJJJJJIJJJJJJJJJJJJIJJJIIIIJJIJJ
@6618820/1
gtccttctaacctgttcttcttgaagttggttcagctgtagtctgtctgc
+6618820/1
CCCFFFFFHHHHHIHIHHJJJJJIJJH<FHFHHIHIIJEGIHGHIGGEII
@5792924/1
ggacaggtgaacatgggcaaatctggaggttgatgaggaggctgaggtgg
+5792924/1
@C@FFFD2AFHHHJJIJJJGHIJJEH>EHEGHJJIIIJJHIJJJDGGBFH
@2275222/1
ctcagagctaccttggcagctgctaattttgcttggtgtttgttttctcc
+2275222/1
CCCFFDDFGGHGHJJ@GIFGIFEDH<BCBHHGGHGIGBF??FBBHHGEGI
@2692040/1
caacattttacatgcagttagtgcaactgctc
+2692040/1
;@@DD?BD8?AC?>FHICAAHCH4FH3C@9CC
@2275671/1
cttctaacctgttcttcttgaagttggt
+2275671/1
@@@F=DBDFHHHFEHIHIGCCAHHEE@E
@3236932/1
tcacggtctcaacaagttccgttttttggagaggcaactcaggataacta
+3236932/1
CCCFFFFFHHHHHJJJGEHGGEHIJJJJIIJIJJJJJJJJJJJJJJJJJJ
@3237140/1
tgtgctcctgaccaacttgaagacaaggtaaatgaggataccttaatttc
+3237140/1
CCCFFFFFHHHHHJJJJJJJJJJJJJJJHIJJJJJJJJJIJJJJJJJJJJ
@879798/1
actaggatgagcatccatggaacctacaacagctgctattgaaggctttt
+879798/1
@@@FDADBFHFHDEHBHIJEC?AFF>F>@CFGEEEHIFIDGGFDE=3BFH
@5326600/1
ctgtgttgttctttttctattttcttggctttgagatacctacgcctatc
+5326600/1
CCCFFFFFHHHHHJJJJJJJJJJJIIJJJJJJJJJJIJJJJJJFJJJJJJ
@2275871/1
ggaatttcataaacaactttcaaatccttaatata
+2275871/1
<@@DDDD>FHHDD>@GICDH>BBCHE:C?<BHE@G
@5327275/1
tctctttctttttttgttagactgatttgatagagcacggaaggtggaat
+5327275/1
CCCFFFFFHHHHHJJJJJJJJJJJIJJJJJJJJJJJJJJJHIIJBGIIIJ
@2693241/1
gattcaaataagtcaccaaggacctttggcacatccacgatttc
+2693241/1
@@CFFFDDCDFFHGEAFAAFFGIIEJGEHGIGCG9FHGIBGIIG
@4500361/1
gtcactattaaagttgatttgtcttatcgacttgacaattttttcttttc
+4500361/1
@CCFFFFFHHHHHGHIIJJJJJJJJJJJJJJIJIHIIIHIJJJJIJJJJG
@1346048/1
gtccttttatcataatgagatcaagtttttttcgaatcaaatgaagctgt
+1346048/1
@@@FFFDEHGGHDEGIIG@H@GIIIHGIIJJIJ>CHGHI@GAEHIJGIHB
@4501892/1
ctatttctttgtgtcgaaatacaaggcaggaaatggtgaactgcctttca
+4501892/1
CCCFFFFFHHHHFJJJJJJJJJJJJJFHIJJJJJJJIIJJJJJJJJJJJJ
@1346537/1
gcctttgttgctgctgtggtggttcttgcctttgcagctgttgtggt
+1346537/1
CCCFFFFFFHHGDIGIGIJGFG?GHID@GHIJCFHCDHCD>BBFCC;
@1803701/1
gatatgatatgggttgctgtttacaccaacgataaaatca
+1803701/1
@@@DBD?D>AF>CAEDBGGG?HCHGIGFFEG78:::D90:
@4502861/1
atcggttcttcttcttttttccacgtgaaatctttaggctgcagctcaac
+4502861/1
@@CFFDFFHHHHHJJJJJJJJJJJJGGIJJJJJJJJGIHIJJJJIJJJJJ
@4504040/1
ccaggaacttcccagtcatcaggaataaagtcattaaccttcaaaatttt
+4504040/1
CCCFFFFFHHHHHJJIJJJJJJJJJJJJJJHIJJJJJJJJJJJJJJJJJJ
@4504648/1
agtaaaacgtaagtggaagcataagctcccaattctttggtgataagaac
+4504648/1
@CBFFFFFHFHHHHIJIJJJJJJJJJJJJJJJJJJJJJJJFHJJJJJIJJ
@5797984/1
gttgaagataacatacaattttaattttattattctcaatgatttcctcc
+5797984/1
C@@FFFFFHHHHHJJJJIJJJJJJJJJJJJJJJJJJJJJJJJJJJJJJJJ
@4505420/1
gtgtccacaagaaaaaaggttcttttacccccttcagaatataatagttt
+4505420/1
CCCFFFFFHHHHHJJJJJJHHJJJJJEHHHJJJJJJJJJJJJJJJJJIJJ
@4108625/1
agttcattacctaagatatttgttatgatctccggccaagatcagccgtg
+4108625/1
CCCFFFFFHHHHHJJJJJJJJJJJJJJJJJJJJJJJJJJJIJJJJJJJHJ
@2695520/1
ctatattcaccaaccgttaacggagtttgct
+2695520/1
@<7BDDDDBDHHD?1EHI?F4?@?<:CDBD<
@4109064/1
ctctaaatgaataatgcagcgatgattccaaagcttcaaaaccagccaag
+4109064/1
@@@FFFFFDHHHHHDHIJGJJIJJIJJIEFDFHAHIIJJJJJJJIEEGIG
@5798686/1
gcctcacttgttttgtcataagttgtaacagtaagttcttttttttcctt
+5798686/1
CCCFFFFFHHHHHJJIIJJJJJIJJJJJJIJHIJJJJJJJJJJJJJJJJJ
@1804291/1
gcatgggtcactattaaagttgatttgtcttatcgacttgacaatttttt
+1804291/1
@@@DFFFADHHHGJJJIGBDDHHDICGDHIBHGEHII?F3?CDCGGGIIJ
@5329946/1
ggcggcaattattgaggcaatttgcaattcttttataataatattgccgg
+5329946/1
CCCFFFFFHHGHHIJJJIJIJFJIJJIJJJJJJIJJIJJIJJFIHIJJJJ
@5330021/1
gtaggagtaaaacgtaagtggaagcataagctcccaattctttggtgata
+5330021/1
CCCFFFFDHHHGHIFHJJJIJHIJJJJJJJJJJJJJJJJJJJJJJDHIJJ
@6622680/1
ggtaagacaacaatcacaagttttacttcttctttaagacactgactaaa
+6622680/1
@CBDDFFFHHHHFGIJJJJIIIJJJJIJJJJJJJJJJJJJJIJJJJJJIJ
@3677001/1
ctatagtttctcctacggagactgtatacctaaaagtgggttcatgaatt
+3677001/1
CCCFFFFFHGHGHJJGIFHJGIIIFHJJJJJJIJIJ:DGHGEIIJIIIIJ
@3677060/1
ctttaatctaatattatattgactaacaaaatatctttcaacagtagttt
+3677060/1
CCCFFFFFHHHHHJJJJJJJJJJJJJJJJJJJJJJJJJJJJJJJJJJJJJ
@4506179/1
ctcagagctaccttggcagctgctaattttgcttggtgtttgttttctcc
+4506179/1
CCCFFFFFHHHHHJJJJJJJJJJJJJJJJJJJJJJJFGHIJJHJJJJJJJ
@6206716/1
tgttaatctctctttcccgatcaggcgctgacctggcggtagctttaatc
+6206716/1
CCCFFFFFHHHHHJJIJJJJJJIJJIJJJJIJIJJJJJJHHIJJJJJHHH
@6207486/1
cagtaggtaaaaagattattgtattttcttttagaactctttcaaagagt
+6207486/1
@@@DD?DDFHHBFEBGEHGIGAFHHBHGIIIIGCGGHGGEGFFEHEIHG0
@3243654/1
ctggagacatgactacacaaccatttggtatattcatcctcttaaaataa
+3243654/1
@@@?DDDDBHDHHIIBGG@GG@FDEHIIIGIBFI>GI@GCFHIICGHIDB
@5331733/1
gttgctggtcactgggttgttgcctaacaggaggtgcactggttacagga
+5331733/1
@C@ADDDEADHD?BEAFHIIHGEGHBHGDHICGE1?FAGB;@GHHEHIHB
@4939770/1
aatgttttcgctagaactgctagatgttgattttgaacaatagctgctct
+4939770/1
@@CFDDFFHHHHHJJJJJJJJJJIJIIIJJJJJJJJJJJJJJIIJJJJJJ
@6624224/1
attcacttactttttaccagtcccttcagttaatatgctttaactgacaa
+6624224/1
@@CFFFFFGHHHHJJJJGGIHIJJJJJJJIIIJJJJJJJJJJJJJJJJJJ
@3679241/1
accgctgtcatgctctttctcaacaagatggtacctagctctaaatgcca
+3679241/1
=8:=BD:DHFD?DBBGHICE>?ACDFB@FB<FBFGIGGIIFFEA@GFGGH
@7055071/1
aagaggagagcttttattgaatagaataggaatgtcaggtgcgttaactt
+7055071/1
CCCFFFFFHHHGHJJJJJJJJJJJIHJIJJJIJJIJJJJCFHIHIJJJJJ
@7055293/1
gttgaggctgctgtggtctctgctgttgctgttgttgctgaggctgctgt
+7055293/1
CCCFFFFFHHHHHFIIHGIIJJJGIJJJJIJHGIGIJIJJGIJIIIJII8
@3244914/1
gccacattccattccatgatttattaaacccgatgctagctttcttaaat
+3244914/1
CCCFFFFFHHHHHJJJJJJJJJJJJJIJJJJJJJJJJJJJJJJJJJJJJJ
@3679992/1
gtacgctcaaacatgcaaatgtgacattattgactaaggccgatctgagg
+3679992/1
@BBFFFFFHHHHHJJJJJJJJHIJJJJJJJJJJJJJJJJHIJJJJIJJJJ
@2281494/1
cactgctgttgttgaggctgctgtggtctctgctg
+2281494/1
@@@DDDDDHFF??G4EBBGCB::<CFBHHB>F>?F
@3245107/1
cccgatgctagctttcttaaatctggttctctaatcatctgattagtagt
+3245107/1
CCCFFFFFHHHHHJJJJJJJJJJJJJJJJJJJJJJJJJJJJJJJJJIJJI
@1352439/1
tcttgttttgcttctttttttgacctacccttgccga
+1352439/1
CCCFFEFFFHHHGIEHGGHIGGGGCGGF>@FGIABFH
@6209414/1
ctggtcatcaactgagaggccaaactccttcaggcatgggtcactattaa
+6209414/1
CCCFFFFFHHGHHJJIGIGIJJJJJJJJJIJJJIJJJJJJGHGHJGHIIG
@2282010/1
ctcctcaaccttttgtaacatcgacaacaccgcttgtgcggc
+2282010/1
@@@DADDBDDFH8GGII4BFH<C;EA<CAGC>GI<B8?>F<F
@3680543/1
gcgttttggtgggcatggcctgcagctccctttttgcagcttcttca
+3680543/1
@@@FFFFFFCFFHIBHDGGIIGGIDGHGHCGCDHIIIIIIGIIIGIE
@3245346/1
cctcatagttccacaatgagtaatttcaatttttaatccttttatttctt
+3245346/1
CCCFFFFFHHHHHJJJJJIJJJEIIJJJGIIGIJJIJJIJJJJJJJIIJJ
@2282802/1
cacatccacgatttcggcagcttttacctcattttcactcagaagaaata
+2282802/1
B@@DDDDDFADDFHGHIFIJIHFGGIHGCGG<4BFGHHEFH@GHGE?9B<
@4508710/1
caacaatttctcttcctttttttggatctgaagggcgg
+4508710/1
;:?BD;A;???DD:<FGEGEEHH<<>FHII<?B?6D@;
@6212168/1
ctctgctgttgctgaggctgctgtggtctctgctgttgttgttgctgttg
+6212168/1
CC@FFFFFAFFHHIEEGEAGGEE:A;<CHGEGGGIACDDFGDGGGIIIG>
@374839/1
aaacttaattcaccagcatatatattatgtctgattc
+374839/1
;?7DBD?BF<<?FEGGBD@BC<FHGD<EA<A<F<4C4
@6626780/1
atttgatttatgcttaataagcattacagcaataaacgtttttccagagc
+6626780/1
CCCFFFFFHHHGHIJJJJJIGIIIJIJJJJJIIIDHCFCFHJJJIJJHHH
@1806887/1
gccgtgtttggtagaagcaggatgacacttaggtcg
+1806887/1
;@@DDDDDDH<FHGBBHG;FGGGG<FGHIBG9DFG8
@4941850/1
gcatcattcattttcttcattgtaacttggcccgcaacaattgtacacaa
+4941850/1
BC@FFFFFHHHHHJJJJJJJJJJIIJJJJIIJIJJJJJJIJJIJJJIJII
@1807443/1
ctctttctcaacaagatggtacctagctctaaatgccacaagatgggcat
+1807443/1
@@?DFFFAF?DBDBH?FE:<AFHBHH9ECHBAHD@BGBHDCDDHGI8099
@4509216/1
tgcaccttcaacaccacactcctcaaggtacacccctataagggcttcga
+4509216/1
C@CFFFFFHHHGFIGIGGGIJIJJJJGG?EHGHHIIIIJJJJHIIJJJJI
@1807895/1
tcctgatatagctctaacttcaattaatttctgatttttattaacaatag
+1807895/1
@C@FFFFFGDFHAHBHIIIHJJJIGIGGIJ>HH9<BEHJGIF?FIIAFAG
@4112748/1
cttctatcacatcggaggcaaccaatatgttcgtctcacccatgttaaat
+4112748/1
@B@FFFFFHGFHHIIGHIGHGIIHHGIEIFGIJDGGHIHJJIGHIIIJGI
@1808296/1
gcatcattcattttcttcattgtaacttggcccgcaacaattgtacacaa
+1808296/1
@@CFFFFFHDHHHIEIJJJJIGF@DJIJI>BGEGGAFIIEGI<FH<FHCG
@2285607/1
cagcattcagtagcatcgtgatacgatgtaatattgaaggcaataaagta
+2285607/1
@@@FFDFFHHHGFJIIIGIIJGADECGGFIJJ9FHHGEHEHBGIHG4DDA
@1357258/1
gataggctggcctgcttgtggaaaaccaccacaaatc
+1357258/1
@@CF?B>BFDDAAEHC9>;FD<ECEE???C?11:BD:
@5803784/1
ctcagagctaccttggcagctgctaattttgcttggtgtttgttttctcc
+5803784/1
?@@FBDDDHBHDDBCFDFHGEHEHBDHICDHCBGFE:CD@DDHBDHGDHG
@7062542/1
cagaattttcgtttggagcaaatacaatgtatttgctgtctttgtgtctt
+7062542/1
CCCFFFFFHHHHHJJJIIJIIJJJJJJJICHIIJJJJJHIJIIJIJJJJJ
@7062847/1
aataaaagttattccaggtttataatctccttctaacttaatgcaagctt
+7062847/1
@B@FFFFFFHHHHIIIJIIJJGIJJIIJJJJJJJJIJJJJJJJGHIJFJJ
@6632864/1
gctttctaatgtttcttcatttaaaaccgctgtgtctctttctttttttg
+6632864/1
C@CFFFFFGHGFFHIIIJIJIJJJJJIHIIHIEGCFHGHHGIJJJIJIIG
@3685895/1
cttttatcataatgagatcaagtttttttcgaatcaaatgaagctgtatt
+3685895/1
CCCFFFFFHHHHHIJJJJJJJJIHJJJJJJIJJJJIJJJJJJJJJJHJJJ
@376753/1
ctcatcttcatcatccaagccgtaatgaatggtgttgctttcgcagggta
+376753/1
@@C7DDD?FD?4DHEHIIGIHIFCF@HCHGGIFGEHHB4?BFHIHIGHB;
@376868/1
tatagatggaacgttgatctggtctggagctggatgagtgacatcagcgc
+376868/1
B@CDFFFF<FDHFGIGGGHIIIEHGJIGECFCAFGGHC4CBGGGBGICEB
@5806845/1
catttgtcaataaatgatttttttcgagttcttgaatgaaaacttctatc
+5806845/1
BCCFFFDEHHHHHIJJIJJJJJJJJJJJGHIJJIJJJJJJIGIIIJJJJJ
@1811104/1
gtcccttcagttaatatgctttaactgacaacattcaatgttctgtaatt
+1811104/1
@@@DFFFFFAFDHEGI@<ICHIIJHACFGGII;BGHG@FGHHIIIHG>GG
@2703484/1
gttctttggtgtacagaaatatttcggcttctgcttccgttccacccttt
+2703484/1
@@@FFFFFFCFHHJJJIJIIJJCGGGIIGEADHIIAHHIGEHJG>GHGEH
@894797/1
caatactttaagagcatttattgcagcttctttctgtgcatc
+894797/1
@@@FFFFFGDDBDGGIIGIEHJIJBG<CB@BHGEII>4ECFF
@4946210/1
gctccaattgcattccctttcacactagggacatgaggtgaaattattgg
+4946210/1
CCCFFFFFHHHHHJJJJJJJJJJJJJJJJJJIIJJIJJGHHIJIJJJJJJ
@378896/1
gccggcttttggttgttccaggccttggtaaatttgggtcccatgctatg
+378896/1
@@?DDDDFHHDFHEE:=FHGD>BDEHFF:?CGHHEICF@FHGD4BGIECG
@1812868/1
ggtctctgctgttgttgctgctgcggttgttgctgctgttgttgttgttg
+1812868/1
CC@FFFFDHHHHHJIIIIIIIGIH1CFHHIGCGBDDHIEIGDFIGHIIIG
@4516072/1
tttttgaattgaaatcacctgctccaggtaatggaaaatcctgaggagca
+4516072/1
CCCFFFFFHGHHGIJJIJJIIJJIJJJIIJEGJJJJJJJJJJIJJJIIJJ
@3252507/1
cttatcagtaatctcgaatctattatctcttggacaagttgttatattag
+3252507/1
CCCFFFFFHHHHHJJJJJJJJJJJJJJJJJJJJJJJJJIJJJJJJJJJJJ
@5808949/1
gttcaacaaatctcttaatgatatcagtcagcttacaagccttagtaagc
+5808949/1
CCCFFFFFHHHHHJJJJJJJJJJJJJJJJJJJJJJJJJJJJJJJJJBIIJ
@6216813/1
taatggaattgggaacttgactaataacctggctattataaatttcaggt
+6216813/1
CCCFFFEFHHHHHJJJJJJJJJJJJJJJJJJJJJJJJJJJJHIJJJJJJB
@6639709/1
gttgccttaaaacaatgtcaagagcttggattgcctcctgcggaccatta
+6639709/1
CCCFFFFFHHHHHJJIJHJJJJJJJJJJJJIIJJJJJJJJJJJJIJJJII
@4950092/1
gttgcagcattaagtcttctctgcactgtgacagtcttcaagcactgagt
+4950092/1
@BCFFFFFGHHHHIGHJJJJJJJJJJJJFHIJJJGIJJJJJJJJJJJJJG
@2706442/1
gtccttctaacctgttcttcttgaa
+2706442/1
@C@DDDA?8FDFBGHGGGEEEBHH9
@4950284/1
atgattttcaagctcttcatgccactgattgatgtcccaatggtccacac
+4950284/1
CCCFFFFFHHHHHJJJJJJJJJJJJJJJJJJJJJJJJJJJJJJIIJJJJJ
@2707353/1
ctcatgttataacattatgcagttcattacctaagatatttgttatgatc
+2707353/1
@CBFFFFFHHHHHIIFEHHGHIIJIGIJGH?F<EH9CFGI<HE>?FGII?
@3691363/1
gtcgaggctgggctacagatatctagaggttctgtatttcctgtgatctt
+3691363/1
CCCFFFFFHHHHHJJJJJJJJJJJJJJJJFHIJIHIJJJJJJJIJJJJJJ
@7066357/1
gcactggttacaggagatactggttgttgttgaggtggtagttgagtttg
+7066357/1
<<;BDDDAFBHHHC@EHB?EHHDHHG<AECAF9?F1?D?FDH@FGE9BFF
@7066764/1
tcacttgttttgtcataagttgtaacagtaagttcttttttttccttgac
+7066764/1
CCCFFFFFHHHHHJJJJJJHJJJJJJJJHIJJIJJJJJJJJJJJJJJJJJ
@4117254/1
caatcatcccttttctatgctactgttttccaattccaaattctaatcat
+4117254/1
CCCFFFFFHHHHHJJJJJJJJJJJJJIJJJJJJJJJJJJJJJJJJJJJJJ
@898278/1
gtcatttctttttcttgatctctttcattatcgtaaattgtcacgg
+898278/1
@?@DAEDFHDHFHIGC@::BD>IGEHIIIEHCGGEC?BEGCDHEH0
@3693050/1
ctaacaggaggtgcactggttacagg
+3693050/1
@@@DDBBA:AC2<CGFFBC<<<AF@<
@5811210/1
gtgaagtttctgagagcatcttctctaactgtcctttgaggtgcaaaaca
+5811210/1
C@CFFFDFHHHHGJJJJJIJJJJJJJIJIJJIJJJJJJGGJIIJJIIJJJ
@3694008/1
gctgaggctgttgtggtctctgctgttgctgaggctgctgtggtctctgc
+3694008/1
CCCFFFFFHHHHHIJJJJJJJJJJJJJJJJJIJJJJJJIJGHJFHJJJJG
@1364942/1
gctgttgttgctgctgctgctgttgttgttgttgaccccatggttgtcga
+1364942/1
@CCFFFFFBHFHHIHIIJJIJIEGIFHIEGGHGEEHIHIJIJI<FHGHG?
@4119474/1
cttcacttcagcataaactggagtttttcccggaagcaccaccacaacaa
+4119474/1
CCCFFFFFHGHHHJJJJJJJJJJFHJJJJJJJJGIJJJJJJJJJJJJJJJ
@4120094/1
cttgtctaacttgaccaacggtaaaagcaggaggttgttgcatcctttgc
+4120094/1
@BCFFFFFHHHHGHIGJJJIIHHIJIJJIIICGIHHGGHG>FIIJJJIEG
@1365850/1
cctataagaacaatgagtaagagcttgcaagaggtaacttctgtcttg
+1365850/1
B@@DFFFFHHFBFHIGGGAHIIGII9FHIG@AHC9?DECDGGGE@BF<
@5338904/1
ggcttttatgttttcttttttaaatttcttatgtggattgccataatcat
+5338904/1
@@@FDFFFHFDHHJJJJIIJIIJJJJJJIJJJIGIDHCHIGIIIIIIIGH
@4121333/1
tttttattcctttttgaattgaaatcacctgctccaggtaatggaaaatc
+4121333/1
CCCFFFFFHHHHHJJJJJJJJJJJJIJJJJJJJJJJJJCGHJJJJJJJJJ
@6643128/1
ccgcagattaaaatttttaagtacgactaagtgagcacactaaatcacca
+6643128/1
CCCFFFFFHHHHHJIJJJJJJHIJJIJJJJJIJJJJJJJJJJJJJJJJJJ
@5340322/1
gccggctggtgccctgaataccttgatggctacaaagatagaagtcgaat
+5340322/1
CCCFFFFFGDFFHIIGGIJGIJFIJGHGHIIGGIIJIHJJIGHJFGFGG@
@1818571/1
gtcagcacagaataatcttgtatgatgtctcttttggactacaataaaag
+1818571/1
CCCFFFFDHHGFHEIJEHHDHHIG@HGFHEEHICHGGGIJIJG<BFDGGI
@2294379/1
cactgactaaaatattgttcaagttcacgaggagtattcttggaaacaat
+2294379/1
CCCFFFFFHHGDHEHIJJIDFHCGIJIGGGHGIIDFBGGGF>FHIJIJJC
@5812841/1
cagcattaagtcttctctgcactgtgacagtcttcaagcactgagtt
+5812841/1
@@@FDDEDFA?FHEI@EGIJIGHCCG>HCBFFHBHHEGEGGIDHGCF
@5812867/1
caggaacttcccagtcatcaggaataaagtcattaaccttcaaaattttt
+5812867/1
CCCFFFFFGHHHGJHHEIIJJJIJJCHGGHIIJJHICGIGIIGHIGHIIJ
@5812874/1
agtaatctctgtatcaacaactgtaccagccggcacattcatatttctcc
+5812874/1
@@?DDDEFHGHHDHBCEEGIGIIIFHEHIIIIIIIICGIIIIIIIIHIGI
@5813338/1
gtcagaattttcgtttggagcaaatacaatgtatttgctgtctttgtgtc
+5813338/1
CBCFFFFFHHHHHJJJJJGIIJJJJJJJJJJHIJJJIJJJIJJJJJIJJJ
@5813658/1
catgtctctctggtttgatgtagattgtgcaacaaccacagaagtaaaaa
+5813658/1
@@@DDEFFHGHHHHHIJIIJEHEIIIEFHIJJJJJJGIIJJJJJFFGHIJ
@5814736/1
ggtaggtgcagggtatgaaactgaacgtgtacacctggtaaagaggtgac
+5814736/1
BC@DFFDFHHHHHGHIJJJJJJJJJJJHIIIJJJJJJJHIJJJJJJBGHJ
@4125242/1
ggtgtttttgagctcatacttaatccaatgacatggggaagtcaattgct
+4125242/1
@@BDDDFFHHGHHJJJJJJJJJJJJJJIJJJJJJJIIJIJJFHGIJIJJJ
@2297216/1
attgctctgcagggaacggcgacataggtgtctgctcttcaaatactctt
+2297216/1
@@@DDA:B?FF8::C@FE::FFIF:<4?BFDDFFIF9CBA<F>F4@FF>D
@5815521/1
gctcaatttaccttcatccttgttttcaaagttgataaataatattaatg
+5815521/1
CCCFFFFFHHHHHJJJJJJJJIIHIIJJJJJHIJJJJJJJJJJJJIIJIH
@6645864/1
taataatttacaaatatcactaatcttcaatacattggttttgaataaaa
+6645864/1
@@@FFFFFHHFHGEBEHIIJHIIEHEIIG<<FBDHIHGCEDGGGIJIJIJ
@902730/1
ctcattttttctgctaaagcactac
+902730/1
???DDDDEDFDDHFGAH>BHIIGGI
@6646858/1
ctctatttcattgtgcattaatctatagaaaattttccagacagtattta
+6646858/1
CCCFFFFFHHHHHJJJJIJJJJJJJJJJJJJJJJJJJJJJJJJJHIJIJJ
@2298609/1
ctttctttcaacaaacacaagagctaaattatcctttttgaa
+2298609/1
@@@DDBDFHHGFDHEBF@BA;B3CEAFBFBBHGCH91CB@GH
@5817407/1
ctgtaattgcgataaggtttttcaggattgatagatacatcataatgatg
+5817407/1
@@CDFFFFGGHFHJJIIHHHGHIGHJGEHGGHHGIJJCHJGGIJJJJJFG
@5817797/1
gtacacagttgcagtcctgagctggtcttcagtcacccgattctatttct
+5817797/1
C@BFFFFFHHHHHJJJJJJJJJJJJJJJJJJJJJJJJJJJJJJJJJJJJJ
@2299756/1
ttctaacctgttcttcttgaagttggttcagctgtagtctgtctgcatct
+2299756/1
@C@FFDFFDGHHAH>FGBIHEHJECE3AA@HH@AFCFFFGH>DEEEGIHI
@7082625/1
gagtgtttgtggggaagttttatttacattttttgcctgaacacattggg
+7082625/1
BC@DDFFFHHHGHJJJJHIJJJIJJICHIJJJJGGHJIJJJJJJJJIGEG
@5343415/1
gtgcagaggaacgagaaccaatttcttttttaaataatcagcaaaatcca
+5343415/1
CCCFFFFFHHHHHJJJJJJJGIJJJJJJJJJJJJJJJJJJJJJJJIJJJJ
@4522578/1
cttgaacaaatttacctaaagcaacaacacaattgtcggcagctgggaat
+4522578/1
CCCFFFFFGHHHHJJJIJJJJJIJJJJJJJJJJJJIJJJJJJJJJJJJIJ
@1823536/1
cttgactatgtttgatgacatatcaataacattctcctcaaccttttgta
+1823536/1
@@CFFFFFHHFBDGBH>EGECBHIHG@CEH?FGIIHCDGGG@;DDDHG;B
@2300277/1
ccttgactatgtttgatgacatatca
+2300277/1
?<@FFFDF?DFBHBEHIGCBIIJE<A
@1373332/1
actatcttcaaagagaaaaagtgcaatactagaattttattcagt
+1373332/1
@@@FFDFFFHFHGGBHIIGCGBHHGE9CGHICHGIJIIJEIII>F
@4957571/1
gaataagaacggtattgctctgcagggaacggcgacataggtgtctgctc
+4957571/1
@@@DDDD8FFDH:CEGHGHGGHGHIEGGGGDA:@@FBFGGG;=7;CCAEA
@1826268/1
cggttcttcttcttttttccacgtgaaatctttaggctgcagctcaacca
+1826268/1
@@CBDDDFFHFDCFGGHIGJGEIBHHJIGIGIGFGGGGCHGHJJIGIJDH
@4958544/1
gttcaagatcattttaaactgtccttctgacacaccatctctgtaaa
+4958544/1
BB@FFFFFHHHHHJJJJJJJJIJJJJJJJJJJJJJJJJJJJJJIJJJ
@6226179/1
gctactgttttccaattccaaattctaatcatgggtcgggcatttttact
+6226179/1
CCCFFFFFHHHHHJIIJJJJJHIJJJJJJJJJJJJHIIJJIIJJJJJHGI
@383983/1
cttttttccaaattgcctctccattcaattgaagaagca
+383983/1
@@@DDDDDFH?FFGI>:CFCCFHDCH>EEH<BCB9FFA;
@384030/1
gtttcttttctttaacatttctcacagaacggttgccatatagccttaaa
+384030/1
B@@DFFDADHBHAAEGGGIIEFGGHGGGEHGHBCAF@DGCHGEHIJF@<B
@4127435/1
gccgatcttgtacaacattttacatgcagttagtgc
+4127435/1
@@@FF>DFFHHFHGIIIGIIIIIIBEGFHFEDEDFE
@6227942/1
gttgcctaacaggaggtgcactggttacaggagatactggttgttgttga
+6227942/1
@@@FFFFFHHFHHEDHAEHHIJJIHHGJIJIFGHIJJJJJDGHIJJGHEF
@385693/1
gtttccaaaaattttcgaataagcatggaccatggtttcaatgatttccc
+385693/1
@B@DFDFDBFF?FGIIGGCHG<FHGGH>?@GG94D:CGHJ@GG@F4?FDB
@386958/1
ggagaattgagagaagctttactctgtagcattgtaatttcttgttcttc
+386958/1
@@@FDFAEHBDFHGGGEGCEHGGICH>CHF@9FDCDCFDGGGHI<DBHEG
@3701246/1
ggaagttggtgtagaggtgcaggctggccatgttgaatagcttgctgtgg
+3701246/1
@@?DDDDD?AFDHHAFBAC?EDAA@FHEHCGH:D??GG>?9D@FGH?0?B
@2302820/1
ggaaaattaatttttattaagaagccaaattgcacctcacacctg
+2302820/1
@@@DDFFFFFHHHIIBHFG@DHEGBEE>F<DCHHGII@GGEHGII
@909104/1
cattattgtgtactatcttcaaagagaaaaagtgcaatactaaaatttta
+909104/1
@@<DDDDBDACFBEG@AGIIFIC4ABG>FE?:2:?99?B>4?CFGIIGEH
@4527727/1
cctcagagctaccttggcagctgctaattttgcttggtgtttgttttctc
+4527727/1
CCCFFFFDHGHGGHIIIGIJIJJIJIJJGJGIGIJII?DCCHIHHJJJJJ
@1829753/1
gggttgtttccctagactgtggttgagacacttgctggggaggtgg
+1829753/1
@@CBDDDDHGHDHGGFGHIDHCGHIIDHHIIJGIIIGGGGFGH?;;
@2715411/1
gatgcctggtgcggaggctaccttgccgtaggaaataagaaagcaag
+2715411/1
@@@BDFFFH3?DFIHEGGGGIJC>GGDH@@7FFGH@AGFHGIIIIGG
@388674/1
cgcagattaaaatttttaagtacgactaag
+388674/1
@@@@AA?BD?D?DHGG@G@4AFAHFHGAFA
@1830856/1
gcacaacaaacacttggggagttaaatcaacatcagctgagatatactca
+1830856/1
CC@FFFFDHH8?BGIIGIAGHEHIIGGHEDHGCHGCG9DDEG>BGFGGGC
@5346958/1
gcctttgttgctgctgtggtggttcttgcctttgcagctgttgtggtggt
+5346958/1
<?@DFFDBDCFHHGGGIGIACECEHIII<1CE4?4CCCBGGBDGGCHGCF
@5347949/1
ctttctaatgtttcttcatttaaaaccgctgtgtctctttctttttttgt
+5347949/1
@@@FFDDFHFDDHIJGIJIGGHIGIJJIJHGGHHHCHIIIIIJIGGIJII
@5824860/1
gtcgggacttgaaaagaaagaccttcccactggggtgtatgtcattgagg
+5824860/1
CCCFFFFFHHHHHJJJJJJJJIJJJJJJJJJJJJJDHHHJJIJJJIJJJJ
@1831059/1
ggcgtgtaatcactgctgaggcttgaacaagcccttctgatagcctgcaa
+1831059/1
@C@FDDDDHHHHHJJJIJJIIJJJJJIHGIIGCEHIIIJJJIJJFGIGIF
@1831481/1
gtttccttatcagtaatctcgaatct
+1831481/1
@@@DDFFDAHHHFIIBHA<<CAACAB
@6231829/1
ggaatttttgcattttttataacttctttaatgctctccaaaattgtaaa
+6231829/1
CC@FFFFFHHHHHJJJJJJJJJJJJJJJJJJJJJJJJJJJJJJJJJJJJC
@2719362/1
ctccatactccttgtcttacaggtaccggtctttctcgataatcaagtgt
+2719362/1
CCCFFFFFGHHAFIHHGJJIGIBFFHEGB?EF@HG@GIEGIJI<FHBBGI
@4962727/1
gcaccttcaacaccacactcctcaaggtacacccctataagggcttcgat
+4962727/1
CCCFFFFFHHHHHJJJJJJJJJJJJJJFCEGGIJJIJJJJJIJIJJJJJI
@393804/1
gccaataattgttctttcatgatactctcaaggtccctgattacttcttc
+393804/1
@CCDFDFFHDHADGIIIHIGHIGAHHIIIIGI<ACFGGEEH9:D4CDHG@
@2307680/1
gcgtagcatactttatcgtaacggtcatttctttttcttgatctctttca
+2307680/1
?@@D;D?DHBFDD9CEH?AFBFIB<AEGF>CFEHI9FFG9<D>BG<BFAA
@7095444/1
ccaaaatcataccattagatttattaatttgctcaggagaaatttcaatt
+7095444/1
CCCFFFFFHHHHHIJJIJIIJJJJJJJJJJIJJJJJJJJHIJJJJJJJJJ
@7096317/1
ctttggctttaacctcataactaaaacagggttcatgagttccactttca
+7096317/1
CCCFFFFFHHHHHJJJJJJJJJJJJJJJJJJHIJJJJJJJJJJJJJJJJI
@4532118/1
cagggaattctaagagggtacacaattcaggcactaatgtctcttcaaaa
+4532118/1
CCCFFFFFHHHHHJJJJJCGIJIJ@HHIJJJJJJJJIJJCGIIJJJJJJJ
@7097083/1
cacatccacgatttcggcagcttttacctcattttcactcagaagaaata
+7097083/1
CCCFFFFFHHHHHJJJJJJJJJJJJJJJJJJJJJJJJJJJJJIJJJJJJJ
@4533094/1
ctgtacttgaggctgagatgaaggtggtctgctgggttgctggtcaccgg
+4533094/1
CCCFFFFFHHHHHIJHHIIIIJJJFGHIGIJIIJJJGHJGJJIIJJJJGI
@395918/1
actgatttcataatgatgtacgaaacctcgaggcatagttatttggaagt
+395918/1
@?@DFDEDHDDHHGGGGHGCHHGG6FFHG7FFDBGEEH@>DFHEGGHGG9
@3267109/1
ccgacaaacgccatcctctcattcttagttgtaacaactaggggcaccat
+3267109/1
CCCFFFFFHHHHHJJJJJJJJJJJJJJJJJJIIJJJJJJJJJJJJJJJJJ
@4535066/1
gtaaaatccttcactggaaacagctatggtaacatctcgtttcattttgc
+4535066/1
CC@FFFFBHHDHHJGIJJIIHIJJJJIJJHHHIIGIJJJGHJIJJJJIIJ
@397454/1
tgttctttttctattttcttggctttgagatacctacgcct
+397454/1
CCCFDFFFFGGF>GIIHIGEHGEGID@JECFG<EF@FEG?G
@398279/1
ctgcatccttcttttccggaaagaacctagtgtgatggcgtttctgtacc
+398279/1
B@BFFFFFFHGHHJJIGHGGGIGGIJJIIJFGIIJI@GGBHIJIIJEGIG
@1386291/1
gttggatcattagcagaaatcctcattct
+1386291/1
C@CFFFFFHHGHHIIHIFHGCE@HHEH@H
@1387004/1
aataattctttagcctctaaaccttcatctttatcagtaatttctttaat
+1387004/1
@C@FFFFFHDHFHGIIJJJJJIHGGJGHIIGEIIJIBFFGCHHGIGGEHI
@917867/1
aggtaaaaagattattgtattttcttttagaactctttcaaagagttctg
+917867/1
@@@DDFFAHHAFHGHHGFGGGJJJJ<HEGE@EHIIIGGAGG@FGDHCFAD
@6234060/1
agtaggtaaaaagattattgtattttcttttagaactctttcaaagagtt
+6234060/1
@@@FDFDDFHFHHHGJJJJIBHHIIJIJJJJJGGGIGGIJJIGGIIIEBF
@6234276/1
gggcggtcccctcttttgggtggaatgtatgacgatgatttgatatctat
+6234276/1
CCCFFFDFHHHHHJJJJJJJHGIIJJJFIIIJJJIJJHJJJJGGGHIHFH
@6234379/1
attttgaataggaaatttgataagtttggttccatcaggaaacgatggtc
+6234379/1
CCCFFFFFHHHHHJJJJJJJJJIJHJJJJHIJJJJJJJJJJJJJIJJJFH
@6657803/1
ccacattccattccatgatttattaaacccgatgctagctttcttaaatc
+6657803/1
CCCFFFFFHHHHHJJJJIJJJJJJJJJJJIJJJJJJJJJJJJJJJJJJJJ
@2723076/1
gtaggggttgtttccctagactgtgg
+2723076/1
@?@FFD<@A:FHF@4CFGGGHHHHEC
@1840913/1
atcgtttttgtgtaagtcatgaaaaagatgataaagaattttagcagtga
+1840913/1
@@@FD?DA?FCC2AEHFGGAHIIGGIH?EGE>CBGGFG>9BFHCGFBE<9
@5357033/1
gctgaggctgctgtggtctctgctgttgctgaggctgttgtggtctctgc
+5357033/1
@BBFFFFFHGHHHHIIGGIJJIJJJIJJJJIBGIIJICHGGGIIEHGIGH
@7102042/1
gtcattagcagagctcgctactaaggccttcaagatagaacccaattctg
+7102042/1
C@CFFFFFHHHHHJJJJJJJJJJJJJIJJJJJJJJJJJJJJJIJJJJJJJ
@5358145/1
ggtgaacatgggcaaatctggaggttgatgaggaggctgaggtggaatta
+5358145/1
BCBFFFFFHHHHHIIJJJJJJHHJFGIIJJJJJJJJJJJJIIDGIGIIII
@403406/1
cagttaatatgctttaactgacaacattcaatgttctgtaattaatataa
+403406/1
@C@DFFFFHGHGDIIIGGIHHIJFHJIJDEHIGFICIHHIIJ@CHIC><C
@3272857/1
tggaacaattctatcacctttgaagttgaataagttattattcttctagg
+3272857/1
CCCFFFFFHHHHHJJJJJJJJJJJJHJJJJJJJJIJJJJJJJJJJJJJJJ
@3272861/1
ggaggactcaatgccaacattgaccctaggcaaggtacagcctcaccacc
+3272861/1
B@@FFFFFHHGHHJJJJJJJIJJJJJJJJJJJIJJDGIGJIJJJJJJJJJ
@404089/1
cccatagcaaatggtatttggtaggacgtgc
+404089/1
@@@DDDDDB4A<B>ACBC<4:<CH7FHC8CF
@922110/1
ggttgttgcctctgttgctgctgaggctgttgttgccactgctgctgctg
+922110/1
BBBFFDDDHHHHAGGIIIIJIJFFGGIIIBHGEGIGID9FGGCE?<@@BB
@2726377/1
cattaagaaaataataccagcatttcttaaagttgtgaa
+2726377/1
@<;B=AB>FD;D82ABGIGCD3EHIGEECEA9AC>CEE:
@4540505/1
cttgaggcttatacctagtgcttctgtaaaatgccaataattgttctttc
+4540505/1
@@@?BDDD?CFHHIHFDDAEHGGDHECHGBCHBFGFGHIICHG9?<??FA
@4971042/1
gtagctgagtaaggagttgaaggattttctaaagctttgaattcataagt
+4971042/1
B?@FFFFDHFHHGJJGGGIEIJIJJIJJIJJJIJJJJIIEGIIIIIGCHH
@4971080/1
cttctataaaagaatacacaacagtataacattcgtcctcctgccactca
+4971080/1
CCCFFFFFHHHHHJJJJJJJJIGJHIIJJJJJJJJIIIIJJIJJJJJJJI
@4971177/1
ggcagttgaagataacatacaattttaattttattattctcaatgatttc
+4971177/1
CCCFFFFFHFHFHIJJJJJJJIIJJJJGIIJJJJJJJJIIIHHJJJJJJI
@2726677/1
ttttagttcatcctttggaatcaaaagttttgaactattcaataaataac
+2726677/1
@@@FFFDFGHHHDGHBEAC@<GEFFHIHICE;DDFFAB>G@DGGG<DFC3
@2726761/1
tgctggcctgcttgtggaaaaccaccacaaatccacttggaaaactgttt
+2726761/1
@@@DDB<D?<CD>AAGEHHIIIDEHHCFGG@GHIGI@EGIIIG@;FEEGH
@4541060/1
cgacaatttgttctcttctgttgtttcaattttggcagtatgcaaatatt
+4541060/1
CCCFFFFFHHHHHJJJJJJJJJJJJJJJJJJJJJIJJJIJJJHJJJJJJJ
@1390586/1
agaagaccaatagggttgcccatcattcgctcctcgactgccccgatgtt
+1390586/1
CCCFFFFFBBFHHIIIIGGGIIJJFGIICAAFGFHGGGI>G92?0<FECH
@4971928/1
tggctattttagcatggaatgtgatctccaagttgtgaatcaatttcagg
+4971928/1
@@@FFFFFDHH?FGIIGEHIIHGGIIIIIGGHHHEFFHGIIIGIGIIIII
@7104181/1
cattaatataaaatggttcaacttctttggtgtacagaaatatttcggct
+7104181/1
CCCFFFBEHHHGHJJJHIJJJJJJJJJJJJGHIJJJJIJJJJJJJJJJJJ
@6661273/1
atagtacttcaccaaaaactttgtcagccgcttctataccaccatcaagg
+6661273/1
@CCFDDFAHFHHFGIEIIGEHGGHHGI9FHIIJIIIHFEHJIJJIIJJIH
@4972522/1
gggctgttgttgccactgctgctgctgcggctgttgttgcctctgctgct
+4972522/1
=?@DDDDDHCCF8AGFEBHCEHEEGEHGGI<GG:B9??DHHEHII@@=F3
@5360462/1
cccacttttatgaatgattttgatccaaccttctggtagcatttcaaaat
+5360462/1
CCCFFFFFHHHHHJJJJJJJJJJJJJJJJJJJJJJJHIJJJJJJJJJJJJ
@6240792/1
ggcacattcatatttctcccatctgcatccttcttttccggaaagaacct
+6240792/1
@@CFFDEDHBBDDGGGGGGIIJEIIIIHJGIJIIJJJJHCGIIIJJIIGD
@1394346/1
tctttgtgcccatggagtttgacctctaggaccagtttgcaaagggaagc
+1394346/1
<@?DAD4A<DFFFFFFF:AFHE4FHFHI4<CGGAF4CFCC@FEGID2BD@
@2320323/1
gcatcatcacttatttgttgtttaaacgtcttcccttgatttcctccagc
+2320323/1
@C@DDFADHHFFHJJIJJBGGIBEGGG?FDF??CECFGFH@HCGHGIJIH
@5361992/1
tcttggtcatcagtttgagatactgtaatgcattgtaggccgcacatgtt
+5361992/1
C@CFFFFFHHHGHHIJJJJGIIJJIIJIJJJIJJJJJIJJJJJIJJJJFH
@1395782/1
tatgttgtttgttatttaactcctttctttatcgtttttaaacattttat
+1395782/1
@@@FDEDDHHFHHI@HIIGIIGEGJJJIJJJIIGGGIIJGCDFFHIJJJJ
@2731683/1
caataacattctcctcaaccttttgt
+2731683/1
@@@DFEABBFFAFIGBEBGGIIEC>@
@4545168/1
cctacgtggacaggtgaacatgggcaaatctggaggttgatgaggaggct
+4545168/1
@@@DFFEDDHFFAACEFFGBHFHIII@FGGDHGFC@?DDCDGGIIGEHCE
@1396466/1
gctgttgttgccactgctgctgctgcggct
+1396466/1
@@;BDD8=CD?F:AF?C<<A::C?GCFGA6
@4974549/1
gaacaattctatcacctttgaagttgaataagttattattcttctaggtc
+4974549/1
@@@DDDD>DFFHABBGBFICH@H<CEHDHF9A9ADFGIIGIGCEGH<A1B
@2732337/1
atcagacatttcttcagggagaattttta
+2732337/1
@@@DDDFFFBH?FB9@F33:@?3<?<CH=
@5363535/1
ctaggatgagcatccatggaacctacaacagctgctattgaaggcttttt
+5363535/1
CCCFDFFFHHHDFHIIJJJJJJJJJJJJJJIJJIJJJJJIJJJIIJJJJJ
@4546978/1
cagtcttcaagcactgagttagaataccaacctgaatttcagcaattttc
+4546978/1
@CCFFFFFFDHFFIGGJJHIJJFIIIHEGHIGIJIIJJJJIJIGGHIJJG
@1847837/1
gcaaatgtgacattattgactaaggccgatcggaggtctg
+1847837/1
;@@ADDD2:CDB?DEEGGIGIJ>FEEEEBEG6DDHI6??B
@408227/1
ccagtcccttcagttaatatgctttaactgacaacattcaatgttctgta
+408227/1
@CCDDFFFFFD?BEHIII<JEHIJC>FHHCHEGEHAAF@F@F?FGIJDFF
@4975332/1
gtaatattgaaggcaataaagtaaccttcaacatataaactgcagggaat
+4975332/1
@@@FFFFFDHHHHJJJIJJJJEHHGIJIJJJJJIJJJIJJJJJJJIIIJJ
@4549460/1
caatagctgtgggttatatggtgattgatgccattcaactttgcattaac
+4549460/1
CCCFFFFFHHHHHIIJJJJJJHHIJJJJJJJJJJJJJJJJJJJJJJJJJJ
@1849983/1
gcatcctttgctcttgaggaagttgg
+1849983/1
@@@DDD3=?FD8AFBF9CFG;F3CF<
@5364608/1
ggctgctgtggtctctgctgttgctgaggctgttgtggtctctgctgttg
+5364608/1
CCCFFFFFHHHHHJJJJJJJJJJJJJHIJJJJIJJJJJIJJJJJJJJJJI
@4550353/1
gctgcaatgaccatcaatcatcccttttctatgctactgttttccaattc
+4550353/1
BCBFFFFFHHHHHJJJJJJJJJJJJJJJIJJJJJJJJJJHHJJJJJJJJJ
@4976628/1
cctgtgttctgttgtttactagagaacttcttaataatgaaagatgccct
+4976628/1
CCCFFFEFHHHHHJJIJJJJJJJJJJJJJJJJJJJJJJJIIJJJJJIJJI
@7109258/1
cacgagacaacgtgatataactatgaagaatcatgtgataaaaaatagca
+7109258/1
@BCFFFFFHHHHFHIJJJJJJJJJJJJJJJJJJJJGHIJJJJJJJJJJJJ
@1401600/1
ccgatctgaggtctgtcaattcaccaggtgatatatttttgcacctgtta
+1401600/1
@CCFDFFFHFHHH@G<FHG>CEFHJFH?<CE?BFF9DAGADCEGE>FD>@
@6245629/1
gtacacagttgcagtcctgagctggtcttcagtcacccgattctatttct
+6245629/1
BBBFFFFFFHHHHJHHHJJJJJJJJHJJJJJJJJJJJJJFHGIJJIJJJJ
@1850702/1
acatatcagctgatattctatagataatattggataattgcgaaacgagg
+1850702/1
@@CFFFFFHGAH?G4CFHEDD<HGGC?>FCIIB@<FHG49C6:C:@F@F>
@6246019/1
gcactggttacaggagatactggttgttgttgaggtggtagttgagtttg
+6246019/1
@@@DDDA:CDF<CEGFBBF><?C:AF@CFBEFFAG:?D::?9?F<D?BD@
@932991/1
ctaggacgtccacctcgaactgaaggagtgtgccttgaca
+932991/1
CCCFFFFFHGHBHG9?FFHIIIIGHGEH;?FHHIIG>FGI
@411751/1
ctgcaactgggcggcaattattgaggcaatttgcaattcttttataataa
+411751/1
BBCDFFFAHGD<DEHJIGCEEGHHIIBCHGJII9F9CGHIGIJIJJEH9C
@411933/1
caggaataaagtcattaaccttcaaaatttttccgaggtttaaatttttt
+411933/1
@@CFDEDFHHH>DFGEHBHFIIJIICHHIJIIEIHBHBDCGFGG4BFEEG
@1852376/1
ggcctatcctctggaggaattcctttaaactgatccatgatcaatctcat
+1852376/1
CCCFFFFFHHHHGJEHIIJIJHGJIIJJJJJIIIIGEHIEHJHFHGJIJJ
@1853393/1
cgcttcttcattcatgctttctagtatttttaacccaaataatccagcaa
+1853393/1
@C<DFFFFFDDBHHIJIJIIJIIIEGGIEGHIHGHHG9GHHHCIJHJEII
@1853480/1
tttctttttcttgatctctttcattatcgtaaattgtcacggtctcaaca
+1853480/1
CC@FFFFFHHHHHIJEIJBGIJCIIEGJFFGGCHIIHGIEGFHGI4?BG@
@413697/1
gttgggattcattatccattctcccctaggctttgctttaggatcatcat
+413697/1
@@CFDF<BHAF??FHCGGGGHHEHIICHCHEI@GEGCEHE43<FDHII@G
@414227/1
gctgctgtggtctctgctgttgctgttgttgctgaggctgctgtggtctc
+414227/1
CCCDFFFEHHDHHJGJJEGGHIFIJEHJHCHBBGFEGGGEBGDHCCGF@E
@415101/1
atcgtaaattgtcacggtctcaacaagttccgttttttggagaggcaact
+415101/1
@@@DDEF?FFDHB@GG:AGGCHE@GDGI@GHGFGFE7??D<DG@AHGECG
@2742646/1
ataaaaaatagcagcagtcatcaccaaaacctgatgattttcaagctctt
+2742646/1
@@@D?DDDHHHFHIIDIE3C<FBE93CGCHEE@FCGIIIGIIII@FCG@?
@1855166/1
ggaaaaatatacttcaaacataacagaaaa
+1855166/1
<@@ADD?8<4AFFGGBEE@C3:<<FE?GH3
@415534/1
gttaactttataatcaatcggcatttctttcagaccaaaatttctttgta
+415534/1
@@@FDDDFFGHFHIHGIII;EHE@3CH<EHGGI4?DE@CAGIFAE<DGFF
@936871/1
gtaaaacgccaataattgttctttcatgatactctcaagatccctgatta
+936871/1
@CCFFD<DCDFHFDBGIJIIJJJEHIGIGGGHIJIIB@3?GHGDGGGCGC
@2743395/1
gagaaaattcaagcgagcagatgtatggtcaacatcaagaagaggctgc
+2743395/1
CCCFFF>DDFHFGJIGGIGCGH@ACHCGEGGIJI3DFHGCG@B;B7BD?
@4979223/1
ggtgcgttaacttttggtggctttattatattactcctaattgaagagcc
+4979223/1
BCBDFFDFHHHHHJJJJHIJJJJJJJJJJJJJJJJJJJJIJJJJJJJJJJ
@2326926/1
cctgttagcagctggttgccttaaaacaatgtcaagagcttggattgcct
+2326926/1
@@CFFFBEHHHHGIGGGEGIIJJJIJEGIJJJJJJGGGIJJGGJIFIGCD
@6669544/1
attcagtcttgaaatattatccattagcttatgttgctacaatgtttagt
+6669544/1
@C@FFFDDHHHHHJIJJJJJJIIJJIJJJJJJJJIJJJJJIJJJJJJJJC
@1409024/1
caggatcatatcgtacaataagattacatttgggtagctcgatcccttct
+1409024/1
@@@ADDDDDFFDFGIGIJJIEGHIGHJFIGGHIICGGEGIGIGGGGGG;<
@418461/1
cttgaatgaatttttcattcctccatactcctt
+418461/1
@7@1BDDDHD?FFEGGGAB4AAGAFHGHE>BAC
@418707/1
taacacaattaaaaagtaatctgaaaacatttgataaaaaatatatcgta
+418707/1
??@DBDDD???C8FF:<<EFHEEEDH@>3C@FG9CGHGICGGGG>9?D?D
@2745550/1
ggaacttcccagtcatcaggaataaagtcattaaccttcaaaatttttcc
+2745550/1
@@@FFFFFHGGHCF<CFFGFGG@>FHECHHHEG9FFGGGII4?DFH<B@F
@940184/1
cagcattatgacagtcttcaatgattagaaggtttattcgactccaaaca
+940184/1
??@=?DDDFHFFH@<CGIIDG94AFHH@FAEAEDHCBAF94??FDHGIII
@1410323/1
ctggtttacaattagaatttataagtgttgcggttaaaccaa
+1410323/1
@@?DDADBFHFFF>EBBBIBDC9AHCFFH??DEED0CDG3?B
@940257/1
gtaaagtgttgctaacttcataaatgcac
+940257/1
@@@DDDDDF>F?F<<AAFB<EFGGCEC:<
@1857464/1
gtggctgcagtttccatatcatattatacctgaaggcttttgggtcgtga
+1857464/1
@@CFFFFFHF?FHGHGGHGIGHCFFIGCIJIJJEIEIGBDHCHIDFHHE@
@1857554/1
atctggagctcatcaagcttcggtc
+1857554/1
@@@FAE4DFHDHGIFG>F9IIDGA@
@420062/1
ggcaccatgacaatagctttattctcattaaggaattccggtttctcaaa
+420062/1
@CCFFDFFHHGGGJJJJIJIJIH@HHGHIJJIEHECGHIJJAGIIJJJBF
@1858017/1
gctgctgttgctgctgctgttgttgttgctgctgttgttgttgttgaggt
+1858017/1
CCCFFFFFB?BFAHI<BGEHHGEHEGEFC@BCE9E>FHGCEHJJGEGHFG
@1411527/1
gcctcaccacctcaaccgaacacttctaggttacatagtgtatgaaccgc
+1411527/1
@CCFFFFDDHGHHJJJDIIIJEIIGHHHCA@FHGGHBHFCFBDGHJJJHI
@2331191/1
ccgaggtttaaattttttccgctgtagtacaaatttctatttccgattat
+2331191/1
@@CDDFADFHGGFGIIJJJJBHIJHJIGGIEGGIGEHG@CAAGIJDHIGI
@2747297/1
cactctttgatggaatttcataaacaactttcaaatccttaatatacgca
+2747297/1
?@?FFFFDFFFDDGEAFHHAHE9EHHGHGGEHJJ<B?<EH>@GHCGCAGC
@421877/1
cacacaatcagcaatacttttgtcaggaatggaatgctgagtaaca
+421877/1
CCCFFFFFHHHHGJJJIJCG9FGHGHJIFGIICEEHJBH@9:D>GB
@2747608/1
cccatgttaaattttttcagaatcatgtgatttttcttcctttcaagaat
+2747608/1
;@@D7DD?FB<DFGI9@;CAH>D@<AEA?FGI>FEGCHDG>FGCHB<B;?
@2748051/1
ctttattctcattaaggaattccgg
+2748051/1
8=?DDBDDD<AC4<4?F<AD9FHF8
@1414219/1
ggtatatataagattacaattcttaacattttttctttaaacaaagaaca
+1414219/1
@@@DDDDBBFAFHEGIG>HHIIIJJJJIIGIGIIG>>GH<<BGEBDGGIE
@2335526/1
ggatttcattgatagtatctgatttgttg
+2335526/1
@@?DDFFBHH8FD4CCD><CEBDF9E:CA
@2750881/1
acacagttgcagtcctgagctggtcttcagtcacccgattctatttcttg
+2750881/1
CCCFFFDEBHDHBCBHHIGDGJHHHIIEEIIGICH@6:1?DFHC>F@GC>
@2337985/1
gatggaatttcataaacaactttcaaatccttaatatacg
+2337985/1
@CCDFA8DHGBDHJIHGHBCFHHIJG4CFGEE4C<EGIHG
@2752353/1
cgcaacaattgtacacaactccataggaagcgccaaaggcttctctcg
+2752353/1
<@<BDF?DBD>D>FGE3?FHGBCEBEFGIGHGI<FE@>DGHGI>G>F:
@2752666/1
ccttcttctatcacatcggaggcaaccaatatgttcgtctcacccatgtt
+2752666/1
@?@DDDEFHHFHGII@FA?F>AEF>GF8DGG@?DFC70?BDFHFH?BGB<
@424158/1
cgggcttactaagggagttttcttgatcattttcgtttacccagagagga
+424158/1
@@@DDAD>HFHFHJDBDACFGEIE>>EC@GGGIE<C@88BGG>=FFEGG@
@946816/1
ctttatcgtaacggtcatttctttttcttgatctctttcattatcgtaaa
+946816/1
CC@FFDFFBFFDHIHIJJCHHJGEIJJJIJIJFIGICBDHIIIGDIDH>B
@6249317/1
gcaggatgacacttaggtcgtgcatggtttaagaaagaccaaaggtttct
+6249317/1
CCCFFFFFHHHHHJJJJGIJHIJJIJJIJJJJJJJJJJJJJJJJJFHIJJ
@6249438/1
gctgacttggataccttggcttaagagagaaataaagagagaaatagaaa
+6249438/1
@@@FFFFFDAHFFIIIJGFGGIJJJIIIJGGIHIIIGHIJDIIIJJEIJJ
@1424433/1
gtggaggtggttggatataattcccttcagcattataaggaaaaggcact
+1424433/1
BB@FDFFBFHDFAGHIDH>FGHHIGIIIGGII>FHIEIEEEH@AGH<;DG
@5374729/1
gctgagctttataaaatgcagtggccgacacatcaatattaagcatcatc
+5374729/1
CCCFFFFFHHHHGJJJJJJJJIIJIJJIJJJJJJJJJJJJJJJIJJJJJJ
@1425580/1
gctgctgctgttgttgctgaggctgctgtggtctctgctgttgctgttgt
+1425580/1
@C@FFFFFGFFGHBFGHIIJJJJIBHGGCHI??CF>CFGIGHDGJGDGCG
@949171/1
gccaactctttattatcaatcatcaatcctttt
+949171/1
@CCDFFDDDFHHHIIJIJ@HIIEHGIBHC9EHG
@1864853/1
tataagattacaattcttaacattttttctttaaac
+1864853/1
@@?DD?>B?<3:AE?EEGHHHD9:FFBBFF?CE>F<
@1426475/1
atgattctttggaagaagaggcttttatgttttcttttttaaatttctta
+1426475/1
@@@BDDDFFFHFDIJAEGB>GGCHHIIFCFHIEIJGIJIIIIIIJJG@CB
@6251782/1
ggcttctattagttcatctatattttttaaggaagtaagtgcaggggaac
+6251782/1
CCCFFFFFHHHHHIJJJJJJJJJJJJJJIJJJJJJFHIJHHIJJJJJIJJ
@5377046/1
aacaggagctgcgacaccatctgatgcctggtgcggaggctaccttgccg
+5377046/1
CCCFFFFFHHHHHJJJJJJJJJJJJJJJJJJHHIJJEIJJJJJJJJIJJH
@1428136/1
gaattacagaataactcatgaatgctttctaatgtttcttcatttaaaac
+1428136/1
@@@FFFFFHBHHHJIJBBBHGDEAHHIJJJA<FH@HHIGCEHIIIJGI>F
@6253484/1
ggcagctgggaatcctttgtgagccacatcaatgttaaggaatggtttcc
+6253484/1
CCCFFFFFHHHHHJJJJJJIJJJJJJJJJJJJJJJJJJJJJJJJJHHIJJ
@429543/1
gtgttgttctttttctattttcttggctttgagatacctacgcctatcag
+429543/1
BB@FFFDDHHGHGJJJIIIIIJHJHEIIJJIII3CGHHDHHJJJJFJIIG
@953435/1
gctagctttcttaaatctggttctctaatcatctgattagtagtaacgat
+953435/1
CC@FFFFFHHHHHJG@FGGI>HHFHG4CCEF4CH9@<FEG?<B?9CGADF
@956307/1
ggagctgcgacaccatctgatgcctggtgcggaggctaccttgccgtagg
+956307/1
@@@FFFFFHHDF@BGHGJC94B>EE3??DDGF@GEGC@BBHEEIIHB@EH
@432998/1
ccttatttcaacaccagtgaaaaattgtttgccacgcatgtcccatac
+432998/1
CCCFFFFADFHHFGEBHGI<ABEGGHHEHAFGGIFH6G=GFHJHAGH@
@434092/1
cttgaagttggttcagctgtagtctgtctgcatctgtatatgccctagca
+434092/1
@CCDDDADHFBDBB4EGEHF>BBHHEHG@HFBDHCC4?DC>FGIIGHFH9
@1871148/1
caacactgctttcatcttcagaagaactggtagaagaactgctgtaataa
+1871148/1
@C@FFFFFGFHH4CGHIJIIIIGGJJGDF;AFAHIIJFHFACFEGGIGGH
@2756768/1
ccagcatatatattatgtctgattcccgatcgcttggctttagcactgca
+2756768/1
@CCFFFFDF>BFFGHHGBFHJJ<ACBGHFIJBGGCHECBDC4?9BH>GCH
@958836/1
catttgttcccctgagattggggaggactcaatgcccacattgaccctag
+958836/1
CCCFFFDFH?<DHGGIHIIIIJIEGACDCECFFHGJJIIIGABAF9BBFG
@959171/1
taaataatcaagtaaaaagaaaagaaaaataaaataaa
+959171/1
@@@FFFF?HDFHFBEECFAF9EGH;F9@GE999?EH<F
@435955/1
gagtaacaagattatatgggagagtagcttgaggctcagaatcgagta
+435955/1
B@@ADD?DDDHHHGIEHD>FGHGGAHHFGGGEFHGGGDFF@E4?FEG2
@959803/1
ggcttttatgttttcttttttaaatttcttatgtggattgccataatcat
+959803/1
@@@DDFFFFHDFFCHIJJJJIED<?F9<@FCG<B<DG?DAFGCA<BFGGI
@960112/1
gtaatctcgaatctattatctcttggacaagttgttatattagtcacttt
+960112/1
CB@FFFFFHHDHHHJGIGIEEHDHIJIGIDGFHHG9?FHH4?DCFHGGIE
@437117/1
cccaactagttatgtgagggtgaaggtcctgtaaaatagcttgagaagcc
+437117/1
@C@DFFFEFFHHHIBFGIIIEC@GHG?@FHIHECFGI9DHBHHGE@<FGG
@6676756/1
ggaagccataccgtacgctcaaacatgcaaatgtgacattattgactaag
+6676756/1
;??DDABDBFB>DEFGFD18@GF?CF33?D?C4BCFGIBD<?<<FF<?B/
@6676814/1
ctggtattatgagtgttacttctcatcctaggacgtccacctcgaactga
+6676814/1
BCCFDDFFHHHHHFHHJJJJJJJJJJJJJJJJJJIIJJJJJJJJJJJJJJ
@6677117/1
agaataaccgctacagttgtgttttccacaaataaagcatgggatttgtg
+6677117/1
@@CFFFFFFHHHHGIHFHHC@CEHHCFBEHGGG>B@FEGGGGGGGIGGBF
@5384263/1
cttgttttcaaagttgataaataatattaatgaaacta
+5384263/1
@@@=DDD>DF<:4A9AFAFA4CH4:EC@4CF<H@F>F4
@440178/1
cttaatgatatcagtcagcttacaagccttagtaagcataaatttatgga
+440178/1
@B@FDFFFHGH4CGGGGEHHEFHI@ECEA9EHHGIIGGFGC?DAGGI4EG
@5385530/1
gtggtagttgagtttggtgggtaggggttgtttccctagactgtggttga
+5385530/1
BBBFDEDDHHFHFHIJJEHIJFHIJJJEHIIJJJJJJJJJJJJIJJFHJG
@440613/1
accaatactttaagagcatttattgcagcttctttctgtgc
+440613/1
@C@DFFAFGGFADHGJFIJIJJFGIJHBEGGIGGEIJFEH?
@441923/1
cgattggaaaaataatcagaatatgaacggtattgctctgcagggaa
+441923/1
CCCFFFDFGHGGHIFJJDEEHGGE9FGCHGECCBHGGGIIIIBEG?;
@442240/1
ctggttgccttaaaacaatgtcaagagcttggattgcctcctgcggacca
+442240/1
@@@D?DAD?AH>FHIIG?HE>F@HFHGIIIECGII94?DDHHBD@0?F@8
@442988/1
ccgtcaacactgctttcatcttcagaagaactgg
+442988/1
?@@BDFFF8BFHBHIIHGDHGCHGGGGIIGGF3?
@5388273/1
gtagcatttggaggactgtcagatggttttggagaattatcaaagagaat
+5388273/1
CCCFFFFFHHHHHJIJJJIJJJJJJJHIIJJJGHIJJJJJJJJJJJJJJI
@5388801/1
caggttttgggtagttgggtaatattttgataacgtggatgtagataggc
+5388801/1
BCCFDEFFHHHDFHHHJJJGHJJJJJJJJJJJJJJHIJJJJHIJJJJJIJ
@2353233/1
tctctttctttttttgttagactgatttgatag
+2353233/1
<?@DFFFFGDHHHIIIB@DF4CFD<FHEGGICF
@2354165/1
ggaggttgttgcatcctttgctcttgaggaagttggtgtagaggtg
+2354165/1
@@@DFADAFHDHHDEBHGDHHIGE@HEFIFF?:E@F8:CD?:BF@G
@6680630/1
agaggaaatagtattttttcttcatcgtcttgaacttcatttccaacagg
+6680630/1
CC@FFFFFHHHHFHIJJJJJJJJJJJJHIJJJJJJJJJJJJJJJJJJJJJ
@1884780/1
ctttatttactagaaactgctcttcttttttaataagtttttttttt
+1884780/1
@C@FFF?DAFFHH9EGC@DDBIEHGDDG>HE911?9FD>F9;D@@BG
@5393311/1
atcaataccttcttctatcacatcggaggcaaccaatatgttcgtctcac
+5393311/1
CCCFFFFFHHHHHJJJJJJJJJJJJJJJJJJJJJJJJJJJIJJJJJJJJJ
@5393706/1
ctggtttacaattagaatttataagtgttgcggttaaaccaagaacatgt
+5393706/1
BCCFDFFFHHHHHJJJJJJJJJJJJHIIJJJJJHIJJJJJJJJJJJJJJI
@5396325/1
ctggtaaagaggtgacaaagatagtaagttatttcttctaaattctgctc
+5396325/1
@@?DD???AFF;<BFGF?FBCFH?3AFF9<FEFFCFFGCAFB?CC?CFFI
@1888520/1
cctagacttgtgcaccagctaaagaagacttatctttaaacggcagcttt
+1888520/1
@@@DDDDDHH4<DGH:EFHGIEAC4AFFGIGC>4EFHIGGAEG8D0BFG@
@2360194/1
ctttaacctcataactaaaacagggttcatgagttccactttcacaatca
+2360194/1
@BCFDDEFHFHHFGGHJEFEECFCGA3FHHIGIIJDEDFHIE>GIIIIHG
@5397168/1
atcaagcttcggtccgactgatgatttgaggttcttgtggaattgtgaca
+5397168/1
@CCFFFFFHHHHHJJ:GHJJIJJJJJJJIJJHIJJJJJJJIJJJJJJIJJ
@453177/1
gtgaaattattggtatttcttttttccaaattgcctctccattcaattga
+453177/1
@@@FDDFFHGHHGAAFHIIJJJIJJGEEGIGIGGGIGGIIIIJJGHHG9?
@5397799/1
gcaggaggttgttgcatcctttgctcttgaggaagttggtgtagaggtgc
+5397799/1
BCCFFFFFDHHHHJJJJJJJJJJJJJJJJGIJHHGCHHJDF?FHIJJDGG
@2762514/1
gaatttttaaccatttacacaatataaatgcaccttcaacaccacactcc
+2762514/1
CCCDDFFFGHHBA@GIJJJJJG@F@EHIEGGIGGEHGDHCIIJGDFHHGI
@2763475/1
gccaactctttattatcaatcatcaatcctttttatgaatgagccagaaa
+2763475/1
@@@B?D;BFHHDAEBHEEEHGGHEH:@B@F9C<DG@BEEGIC>DDGIGG@
@2363873/1
ctcagttgtttttgcacagaactcagcaactctcggatcttctatcctta
+2363873/1
@@CFFDBDCFHHGJGIG>@EHIJJJJIIIJIIIJJJGGAFGIIBGH8DBA
@2363889/1
ctcaggagaaatttcaatttttgcaaattg
+2363889/1
<<<DFFFD;FHHHBH<D4FD<HHGIDD4BB
@1893323/1
ggcttgtctaacttgaccaacggtaaaagcaggaggttgttgcatccttt
+1893323/1
B@BFFFD?HFFDDGIBHIIJIGI;F;<FGIIGG?BGDG@?@9DH4BFE>G
@2764670/1
ggaagttatcaagaaatctaagattgcatcaccgaggaattccagccttt
+2764670/1
@@@D?D>D8FFHHG3:4CDHGHG?<@HGGGG9FFHBFHC<FHG><D=3<D
@5401313/1
caattgttgagtgaagtttctgagagcatcttctctaactgtcctttgag
+5401313/1
CCCFFFFFHHHFHHIJHIJIIIJJJJJJJJJJJJJJIIJJJIJJJJJJII
@5401924/1
ccgatgctagctttcttaaatctggttctctaatcatctgattagtagta
+5401924/1
CCCFFFFFHHHHHJJJJJJJJJJJJJJJJJJJJJJJJJJJJJJJJJJJJJ
@458358/1
ctaagatatttgttatgatctccggccaagatcagccgtgtttggtagaa
+458358/1
@@@DDDDDFBHHAF<BE@C>:A:?:<:E=FDD@DABDH60?F@3D/=BFC
@5402506/1
gtcattagcagagctcgctactaaggccttcaagatagaacccaattctg
+5402506/1
CCCFFFFFHHHHHJJJJJJJJJJJJJJJJJJJJJJJJJJJJJJJJJJJJJ
@1895355/1
gtggaatgtatgacgatgatttgatatctatatttctcattttttctg
+1895355/1
@??DDABD2ABF>CDHGGHEGGIF<E@FFHHCEDHGGIIDG9?B:FCG
@5402890/1
gtaacttggcccgcaacaattgtacacaactccataggaagcgccaaagg
+5402890/1
CCCFFFFFHHHHHJJJJJJJIJIIJJJJGJJJJJJJJJJJJJJJJJJJJI
@5404076/1
gtgaagtttctgagagcatcttctctaactgtcctttgaggtgcaaaaca
+5404076/1
CBCFFFEFHHHHHJJJJIJJJJJJJJJJJJJJJJJJJJJJJHHJJJJJJJ
@5404420/1
gaaatctttaggctgcagctcaaccattttatcggccaacatattactga
+5404420/1
@<?DDFFFGHB?DEHIIIGGGIIIIGGIIIGIIFHIIIIEHIGIIGGIFA
@2764905/1
gtcagcttacaagccttagtaagcataaatttatggaagcca
+2764905/1
@@@DD>BB4ACAF:C3ACECECFEFECEGF@4??F>GGADA;
@5405323/1
tttttgttcctttttgaattgaaatcacctgctccaggtaatggaaaatc
+5405323/1
CCCFFFFFHHHHHJJIIJJIIIJJJJJJJJJJJJJGIJGHIJIIJJJJIJ
@466539/1
tgtcaattcaccaggtgatatatttttgc
+466539/1
B@@DDEDDBHAFHGGAEB@IJBGIJJJE3
@468603/1
actggttacaggagatactggttgttgttgaggtgg
+468603/1
@CCFF:DDHAFFFGI@FHIII>HH@FGBFH4<?:CC
@469314/1
tcttcatcagggaaattagttattccactccttttcccgtttttattatc
+469314/1
?@@FFFDEHFHHFE@GEEGF@HFGIIGHIIEHGGGHGIICH>DFGEHADD
@469961/1
ccgatgttggagcctatgctatccgtagtcga
+469961/1
@@<BADDBDA<CFCFHGEAF>F;GHGD18C?7
@2774155/1
cctatacctatttacatgcctagacttgt
+2774155/1
CCCFFDFDF>FFHIIIEEGGGEI>FBGH@
@2777116/1
tagtaagtgatcattaagttcgccgatcttgtacaacattttacatg
+2777116/1
@@<DDAD;DHFHGIIIIIHGIIGGE<CGH>DCFHGHDCHGCDG>>FH
@481361/1
gcttctattagttcatctatattttttaagg
+481361/1
@@@DFF?DFHGDHHIJJJJIJIIGEHI3?<<
@2781417/1
gcctatgactcccaagctgctatgagtactatcatcagctggtgtagaat
+2781417/1
88=DDDDAFF?FH@GBHG@HIGIIIIHGEHGFG@GHGIIIIIGD:?DEDG
@2783199/1
cgttattgaaatcagctctcctaacaaggttgttaatctctctttcccga
+2783199/1
@@@FFDFFDFHHFDHIGGGGBED9F<4?E9A;:BDDIGGBGH><DGGEG6
@2783879/1
cctcacttgttttgtcataagttgtaacagtaagttcttttttttccttg
+2783879/1
@@CFFDAFGBDHHIIII9D@DFHG4CDEHDFEEHIE9EHFFEIIGB9CBB
@2785893/1
ctgcgatctttgccatagcatagttcctgctttagggtttcttccgctaa
+2785893/1
@CCFFFFDDGHGHIIFIJIEIEGHIIIDHHCGGHGHGFHCHIIIIIIJ::
@2787748/1
ctttaatcatagttgatgtctgcatatcagtcagcttcttaatgcatctc
+2787748/1
CCCFFFFFHHHHHIJFIGGIJIIJGIJJIJJJIFIJ>CFFGIJFGECHHC
@2787976/1
gctcacttcaccaacattcatgaataatggaaaatcacatagcttcggcc
+2787976/1
@@CBBDFFHHHGHGGIGGGIIJJEIIEFEGGG@FIGFGGIEB@BAGHG@<
@2790285/1
ggtctcatttgaaaacgtggatctccaaggtctccttgaacaaatttacc
+2790285/1
BCBFDFFFGHFFHF>BEFGHGEHIJJJIGGEHIJFIBGHGJCGICI<@FH
@2797296/1
ggagtattcttggaaacaattttata
+2797296/1
@@@DADDDDDH>3<4CGGDEI>D<CH
@2799439/1
ccgtaggaaataagaaagcaagagaaggaagtgaggtacacagttg
+2799439/1
@@@BDDFDHFDHFIII@GHC3AGHGGIBBFHEHGGE?DGEEH99B4
@2802098/1
gtttggtagaagcaggatgacacttaggtcgtgcatggttta
+2802098/1
@@@FFDDDFDHGGJJG?EH>DHEEG@H<AFFC<@GFGIABE9
@2802809/1
cttttttttccttgactatgtttgatgacatatcaataacattctcctca
+2802809/1
CCCFBFDDFBHHA>GFHGIGJJBEEF<FHCGECFEHHGGIEDEHIIIJIF
@2803813/1
acaaaaaataaaataagctcaactatagtttaaaaaaacaaaacaagaat
+2803813/1
CCCFFFFFHDHFHIJGIGIIJJIIEGIGHIHIIDHFG@HGHGI@GIIEGD
@2809716/1
cagtagtttcacttttgttattggtttccttatcagtaatctcgaatcta
+2809716/1
@@CDFDFFHH?DHGIIF@FHICECFGGHHECGHIBHE>?F<9?F9;CBFE
@2810998/1
ctacaaagatagaagtcgaattcagttggatgggtaattcccacatctac
+2810998/1
@B@FFFFFGHHDB@A@FHGEGGIIG>HGIEEGIJCDGIJG9BFFEGIIGB
@2813307/1
tattgttctggtattatgagtgttacttctcatccta
+2813307/1
;?@1AADD?AFFHGGIIEBHE@CIHI<@FCFE><AE?
@2819807/1
ctcagcaccaattttatgatttctcttctcttggtg
+2819807/1
;?@DB?BDF3CFDGGIII>?DHIIIEEHCHBGI@11
@2820847/1
gcggtagctttaatcatagttgatgtctgcatatcagtcagcttcttaat
+2820847/1
@@@DDADFGHGGHIGGEGHAGGHC9FH4FHFHC9EGEEGHGHHI@HAEAG
@2821546/1
catcaactgagaggccaaactccttcaggcatgggtcactattaaagttg
+2821546/1
CC@FFFFFF?F<A@GHGJJFHHIGBHDGCFDEDGCB;DHGBCFCIGE<DE
@2826294/1
gtgaaataagtctagttctcttatagtaaaattttgtggtaagtttt
+2826294/1
@=?DDDFFHADFDIIE@GHIHEEHGJBFADEEB@HGF3E9E>F<<HD
@2828722/1
gtcgctttatgcaaataaattggcatcccacttttatgaatgattttgat
+2828722/1
@@@FFFFFHHHGFIJJGHGDJGGJJJIHEEHIJHIIJEIIIJIJIJCHHH
@2835533/1
atcggttcttcttcttttttccacgtgaaatctttaggctgcagctcaac
+2835533/1
@?@DF=8A3DFAHGI9FFHIBBDHGGGGGDAG4CBBFCCCGE>>D9FE@G
@2835542/1
cacatactaccgcctgtgttctgttgtttactagagaacttcttaataat
+2835542/1
C@@FFF?BDFHD?FGECFBEBE9C@BEECDEHGCADHFGHIJGI<B9BG@
