# Supplementary material for: Identification and comparison of key RNA interference machinery from western corn rootworm, fall armyworm, and southern green stink bug
Source: PLoS One. 2018 Sep 5;13(9):e0203160. doi: 10.1371/journal.pone.0203160 (PMC6124762; doi:10.1371/journal.pone.0203160)
Supplement: S2 File — (TGZ) [file pone.0203160.s012.tgz › data/fastq/sgsb/6_Fifth-instar_FIF_Rep4_aligned.fq]

@1036361/1
cttctaacctgttcttcttgaagttggttcagctgtagtctgtctgcatc
+1036361/1
CCCFFFFFHHHHHJJJJJJJIJJGJJJIIJJJJJJJJJJJJJJJJJJJJJ
@2058637/1
gttaacttttggtggctttattatattactcctaattgaagagccttttc
+2058637/1
CCCFFFFFHHHHHIJJJJJJJJJJJJJJJIJJJJJJJJJJJJJJJJJJJJ
@520539/1
gtcaagagcttggattgcctcctgcggaccattagttgaagtcccagccc
+520539/1
CCCFFFFFHHHHHIJJJJJJJJIIJJJJGIGIJJJJJJJJJFHGJJJJJJ
@1038777/1
ccctaggcaaggtacagcctcaccacctcaaccgaacacttctaggttac
+1038777/1
CCCFFFFFHHHHHIJJJJJJJJJJJJJJJJJJJJJJJJJJJJJJJJIJJJ
@2060488/1
ggcctacaatgcattacagtatctcaaactgatgaccaagaaatagaatc
+2060488/1
CCCFFFFFGHHHHJJJJJJIJJJJJJJJJJJGIIJJIJGIIIFHIIGIII
@2579830/1
tcttgaggaagttggtgtagaggtgcaggctggccatgttgaatagcttg
+2579830/1
CCCFFDFFFFFDHGHCGCHHIJIFHGIJIIJJJJJIIJGIIJJIJJJJJE
@2579899/1
cgtgatataactatgaagaatcatgtgataaaaaatagcagcagtcatca
+2579899/1
@@@D?D?DBHFHGIGGIG?EEFHFFAEEHGGCAGGIIFDHFGHI9?FDCA
@5657425/1
cgattggaaaaataatcagaataagaacggtattgctctgcagggaacgg
+5657425/1
CCCFFFFFHHHHHJJJJJJJJJJJJHJJJJGIJJJJJJJJJJJJJJJJJJ
@5144804/1
cagcattctacagtatatttgagtaccacccttacagctatagatcttaa
+5144804/1
CCCFFFFFHHHHGHGIJIJJJIJIJIIJJCIJEHGGGGHIIIJIIJJJJI
@5144849/1
atcgcaaggtaacgtaaaacaatatctattcaacaaaggaatagcagatt
+5144849/1
@?@DDDADFBB?<FC>CEHIIIIEEHECEHGGHICBDCGDGI@9?FGHAD
@5658077/1
tccatactccttgtcttacaggtaccggtctttctcgataatcaagtgtt
+5658077/1
CCCFFFFFHHHHHJJJJJJJJJIHJJJJIJJJJJJJJJIJHJJJHIGHIJ
@5145453/1
ataagaacaatgagtgagagcttgcaagaggtaacttctgtcttgaaatc
+5145453/1
CCCFFFFFHHHHHJGIJJIJJJJJJJJJJJJHGIIJJJJJJJJJJJJJJI
@5146343/1
gtcgcttcaattcatccacttctccctgcagttcatccataattcagaaa
+5146343/1
BBCFFFFFDACFHIIJJJJJJJJJJJJJJJJIIJJGJJJJJGGIJJJIJJ
@5146485/1
ctctaattttcttttgtcttcgtaagacgattttggcatattagctagaa
+5146485/1
CCCFFFFFHHHHHJJJJJJJJJJJJJJJJJJJJJJJJJJJJJJJJJJJJJ
@5659406/1
tccggtttctcaaaacatggtgctggatgaggaaatttttcataaagaag
+5659406/1
BBCFFDFFHHHHHJJJJJJJHHIJJJHJJJJJJJJJJJJJJJJJJJJJJJ
@6679599/1
ggtgattgatgccattcaactttgcattaactttctgtagtatgtttaca
+6679599/1
?@=DDEFDHBDFFIHJGHGIJJJIIIIIGGHAHEHJDHIIJGGIHHIIII
@3612540/1
cttgaatgaatttttcattcctccatactccttgtcttacaggtaccggt
+3612540/1
C@@FFFFFFHHHHJIGIJJFHIIJIJJJJIJJHHGHGGGHIIIJGIGIIJ
@5660553/1
cctccttccaaaaaaatacagcaagtctggtaaatttatcgcaaggtaat
+5660553/1
CCCFFFFFHHHHHIIJIIJJJJJJGDDGHIDHGHIJIIIGEGHIIGFCHI
@7192456/1
ctgggctacagatatctagaggttctgtatttcctgtgatcttgtctaag
+7192456/1
@@@FFFFFGHHAFHIIIJJJJIFHJJJI4FHIJGIGIJIJEGHIGIIIJI
@4633509/1
cacattccattccatgatttattaaacccgatgctagctttcttaaatct
+4633509/1
@C@DFFFFGHHFFIJJJJJJGIIJJIHEHGFHIIJIJIJJIIJIGGJJJI
@6168551/1
gcatcattcattttcttcattgtaacttggcccgcaacaattgtacacaa
+6168551/1
@@@FFFFFHFHHFIHIIJIIJIJJGHIJIJIIGJIJIJJIGHEIIIIHII
@522183/1
ggtaggggttgtttccctagactgtggttgagacacttgctggggaggtg
+522183/1
@C@FFFFF@FFDHIIJJIIJJJJIHIJEGIIIIIGHFHJIIJJIIBGE;C
@522600/1
ctcagataatcccatatcattgagacattaacttgcgtagcatactttat
+522600/1
@CCFFFFFFHGFHGIGIIJJIJGGEGGHIJJIIJIIJDHEIIIGHIJJEH
@3040/1
aagaacaatgagtgagagcttgcaagaggtaacttctgtcttgaaatctg
+3040/1
CCCFFFFFHHHHHHIJJJJJJJJJJJJJJGHIJJJJJJJJJJJJJJJJJJ
@4634452/1
cagctatctcttgtaggaactggactgcattaaaatccgaatcctttaat
+4634452/1
CCCFFFFFHHHHHIJJJJJIJJJJIJJJJJJJIJJJIJJHIJJJJJJJJI
@3613363/1
gtcttgaacttcatttccaacaggtagtaagtgatcattaagttcgccga
+3613363/1
C@CFFFFFHHHHGJJJJJJJJIJJCHGIJJJJJJIJIJIJJJJJIJIJJH
@6169612/1
ccaaaattgtaaatccaggaacttcccagtcatcaggaataaagtcatta
+6169612/1
@CCFFFFFGHHGHJJJJJJGGIJJIJJIIIJHGIJJJIJJJIJJGIGIJJ
@7705389/1
ctcaaccgaacacttctaggttacatagtgtatgaaccgctgcattaaat
+7705389/1
CCCFFFFFGHHHHJJJHJJJHIJIJJJJGIIJJJJJJJJJJJJJJJIJJJ
@1042618/1
gtgcagggtatgaaactgaacgtgtacacctggtaaagaggtgacaa
+1042618/1
CCBFFFFFDFHHHIJIIIIJIJGHFHIJJJJIJHIIIJIIJFGHHJI
@6170965/1
gtccttttatcataatgagatcaagtttttttcgaatcaaatgaagctgt
+6170965/1
?@?DDFFFHGGGDBGHIGIICEFDGIIIIIGBEHHEGHCCHGGCAGHIIF
@1042909/1
catcaacgttcactgtctataaaaatacaagaattcctaattggtagtat
+1042909/1
CCCFFFFFHHHHHJJJJJJJJJJJJJIIJIJJJJJJJJJIJIGIDGHBGI
@6681704/1
accaattttatgatttctcttctcttggtgttcaacaaatctcttaatga
+6681704/1
B@CFDFFFHHHHHJIIIIJJJHGJGJGJCGFHIJIJGHJJJJJJIJIJIH
@5661383/1
gccacttctttgaactaagtacagcgaaattcttattcgattgaagtaaa
+5661383/1
@@@DDDFFFDHBBHGIJJBA@IDHHGGGIJHAGGEGEEDGGHICGI4?DG
@2066190/1
gtaggaagttatcaagaaatctaagattgcatcaccgaggaattccagcc
+2066190/1
@?@DFFDDDFFHDHJJJIJJJJJFIGIJJIJJGGIEGIGFGGIJGBGHGJ
@4634747/1
attggatctagataataatgcctcagagctaccttggcagctgctaattt
+4634747/1
@BCFFEFFHHHHHJJJJJJJJJJJJJIJJJJJJJJJJJJJJJJJJIIIJJ
@4634808/1
gatctggtctggagctggatgagtgacatcagcgccaacaacaatgacag
+4634808/1
CCCDFDBDFFHFFIIJJJCHGIIBFHGIJJIGIIGGAGIGIIJJJFGICH
@2066697/1
gccttaccttcagctgagtgagttaaaacagtacatcgcacaacaaacac
+2066697/1
@@<DDDDDHF?CFEHIHEHHBGHHIIIIIIIIIGEHEHGIGIIIIIIIII
@2581738/1
attactaccaatactttaagagcatttattgcagcttctttctgtgcatc
+2581738/1
@@CDFFFFHHHHHJJJJDEGIGIGHIIJGHIGIIGIIHIJJJJJFHIIIH
@3771/1
ggtagttgagtttggtgggtaggggttgtttccctagactgtggttg
+3771/1
BCBDFEFFHHFHHJJGHIJFHIJJJEHIIJJJJJJJJJJJJIJIHIJ
@1550122/1
ttttggccaatagctgtgggttatatggtgattgatgccattcaactttg
+1550122/1
?@@DFDAEAFHDDGGGFGIIFHIIBFHG9ECEAGIIIGGIIIIIIIEGHH
@3966/1
caggttttgggtagttgggtaatattttgataacgtggatgtagataggc
+3966/1
BBCFDDFFHHHDFHHHJJJFHGJJJJJJJJJJJJIHIJJJJIJJJJJJIJ
@7195815/1
ctctaattgtaaaaatgttatccatttttgggttaataacgccaacaaat
+7195815/1
@<?DDDDDF<FFACFHE?FABC::A::<FGGHFIGHH?DG?<@@?DF@GI
@6172761/1
cttcagctgagtgagttaaaacagtacatcgcacaacaaacacttgggga
+6172761/1
CCCFFFFFHHHFHIJHIJJJIJJJHJJIIIJJIJJJJJJJJIJJJJJJJI
@525824/1
tggcattttaaaaaaaaatcaaaagctagtagaccaattaagaactcaaa
+525824/1
C@@FFFFFHHHGHJIJJJIGIIJIIJJJIHJIIJJJJIIJIIJGJJHIJJ
@526021/1
gcatgatgacattcatctataactaatagattgacacgagacaacgtgat
+526021/1
<@@DDDDDFHDH?HGGIIHIII>HGGGIEIIHHHGHIGIBE@BFEEGCGH
@7197371/1
attagatttattaatttgctcaggagaaatttcaatttttgcaaattgtt
+7197371/1
BCCFFFFFHHHHHJJJJJJJJJJJJJJJJJJJIJJJJJJJJJIIIJJJJJ
@2067954/1
cttgaacttcatttccaacaggtagtaagtgatcattaagttcgccgatc
+2067954/1
C@CFDFFFHHGHHJGGIGIJIJHIIHEHHIJGIIHIIJIIIIIIGGIIGI
@3615895/1
gtacgctcaaacatgcaaatgtgacattattgactaaggc
+3615895/1
@?@=DDDDAHHHBEBBGGH3?C?CFE4?FH<CGH<:DD@B
@6684257/1
cttatcagtaatctcgaatctattatctcttggacaagttgttatatta
+6684257/1
??<?DD:BD>DDAEEE@D@EEIEB4CCFECEFA>3:EEE>91:CDDDD9
@4638042/1
aatactgttcttaggaatatttccaatgaattcctctatttcattgtgca
+4638042/1
CCCFFFFDHHHHHJJJJJJJJJJJJJJJJJGJHIIJJJJJJJIJJJIIJJ
@2069149/1
gtgcaggctggccatgttgaatagcttgctgtggtggtacagcacccggt
+2069149/1
CCCFFFFFGHHHHJJJJJJIJJJJJJJJJJJIJJIIJIJJJJIJJJJJIG
@2069422/1
cacgacctttggattgaatataagaccttgttgttttagggtaatcaaat
+2069422/1
CCCFFFDFHHHGHJJJJJJJJIJJIJGHIIHIIIIJJJJJJ:DHIIJJJJ
@2070514/1
cagataatcccatatcattgagacattaacttgcgtagcatacttt
+2070514/1
@@@BDEFFFHDH>@EGHIIFHHEGCFHEHG9F9CEF;CDF<FGIIG
@5992/1
gtcatttctttttcttgatctctttcattatcgtaaattgtcacggtctc
+5992/1
BB@FFFFFHHHHHJJJJJJJJJJJJJJJJJJJJJJJJJJJIJJJJJIGIC
@6191/1
tctcattcttagttgtaacaactaggggcaccatgacaatagctttattc
+6191/1
<@<BADEDHHFDHBEHGGHFHIIGG@E?FGGHABHGHCEDECGGIGGGH>
@6512/1
caggaataaagtcattaaccttcaaaatttttccgaggtttaaatttttt
+6512/1
CC@FFFFFGHHFHJJJIJGIIJJJJJJJJIJIJJJHIIGHIIIJJJJJJJ
@5667711/1
cttgatactccctgggtttaaaatcttcaataacattactcatttctgat
+5667711/1
CCCFFFDFHHHHHJJJCGIIJGGIJJJJJJJJJJJJIJJJJJJIJJJJHI
@5150537/1
agatctaccagtgcccatggcagcaaatctacttgatcctatagtttctc
+5150537/1
CCCFFFFFHHHHHJJJJJJJJJJJJJJJJJJJJJJJJJJJJJJJJJJJJJ
@7355/1
aaacaatgtcaagagcttggattgcctcctgcggaccattagttgaagtc
+7355/1
CCCFFFFFHHHHHJJJJJJJJJJJJJJJJJIJJJJJJJJJGGIGGIGICG
@5667841/1
ctggagcagacgcagtaggacaagaacgtgtagagatgggttcatttacc
+5667841/1
CCCFFFFFHHHHGGHIJIIGIIIIHHIIDHHIIFHGHIJJDGHIJJJIJI
@2071351/1
catcattcatttctcctggatcattataccacaattctggatgtaaccta
+2071351/1
CCCFFFFFHHHHGIIGGIIGIIBHFHHE@HIJJJJJIJHIIIICDHIJGI
@1553969/1
ctaattgaagagccttttcccaaaatcataccattagatttattaatttg
+1553969/1
CCCFFFFFHHHHHJJJJJJJJJJJJJJJJJJJJJJJJJJJJJJJJJJJJI
@2073060/1
gaccattagttgaagttccagccctcagataatcccatatcattgagaca
+2073060/1
@?@DDDDBFFFFABG:CGFFI>1<BAFDFHIIIIIIIIIFF@AGFFGIIF
@530694/1
gtcccatactccctggttgggaagtgcttgttgttttgcagacaacatgc
+530694/1
CCCFFFFFHHGHHJJJGIIJJIJIGFHGIIIJJHIIJIJJJIJJIJJJJJ
@11425/1
cttgactatgtttgatgacatatcaataacattctcctcaaccttttgta
+11425/1
CCCFFFFFHHHHHJIIJJJJJJJJGIIHJJJJJGIJIIJJJJJIJJJJJI
@531244/1
gctattttagcatggaatgtaatctccaagttgtgaatcaatttcaggat
+531244/1
@@@BDDDDBDDBHEG>BE@HGHBFHCHHIGHEHHGHGHBHFHIGEI<<?9
@4131015/1
gcggttgttgccactgctgttgttgaggctgctgtggtctctgctgttgc
+4131015/1
@@@FDADFDHHHHEHGHBDF@HHDGHHGIHII@@CGG9?BGG<FGHI@@F
@7199448/1
cctgaacacattgggtcgccatacctaaaaccgtatctccaaccctcttc
+7199448/1
CCCFFFFFHHHHHIJEGHIJJJIJJJJJJJJJJJJJJJJJJFIJIJIJJJ
@6686603/1
ttcattatcgtaaattgtcacggtctcaacaagttccgtttttttgg
+6686603/1
CCCFFFFFHHFHHJIJJIJJJJIIIJJJJJIFGGHGIJJJJJJJJJJ
@6687608/1
cttctttaagacactgactaaaatattgttcaagttcacgaggagtattc
+6687608/1
CCCFFFFFHHHHHJJJJJJJIJHJJJJJHIJJJJIJJJJJJJIGI?DGIH
@3618969/1
cgttaacttttggtggctttattatattactcctaattgaagagcctttt
+3618969/1
=?@BDBEDHDBCDG@CHIACB@?BFDC<ACB???<?C???GBHDBBGHGB
@1047655/1
ctcacttgttttgtcataagttgtaacagtaagttcttttttttccttga
+1047655/1
?@@?DDDDC<F?D<C<FAIEEFE<ACHHDEC<CAAFDEFGBFFE@BB<FF
@5151274/1
agctgagtgagttaaaacagtacatcgcacaacaaacacttggggagtta
+5151274/1
@@CFFF=DFHDHFHGEHIGIFFHGJIHHIIIJJJJJJGEFHHIIIJJIIH
@1047978/1
ttataataaaacaaaaattaactttttaatcacattggatctagataata
+1047978/1
@@@DDDDDDFD?AF;F;<3F<H?FH@HF@HHHGEDGEF<9:9:FFG<D4B
@5672036/1
ctgtagtctgtctgcatctgtatatgccctagcacggaaagcagcg
+5672036/1
BCCDFFFFHHHHHJJJJJJJJJJJJJJJJJJJJJJJJJJJJIJJJJ
@1048810/1
ctgaggagcatgttcttgcctttgttgctgctgtggtggttcttgccttt
+1048810/1
CCCFFFFFHHHHHJJJJJJJJJJJJJJJJJJJJIJJFHIHIIJJJJJJJJ
@7709247/1
cctgcttgtggaaaaccaccacaaatccacttggaaaactgtttatcata
+7709247/1
@CCFFFFFHHGHHJIGGIIJJJJJJJJJJJJJJJJJJJJEIHIJJEIJJJ
@4642334/1
cacctttgaagttgaataagttattattcttctaggtccttttatcataa
+4642334/1
CCCFFFFFHHHHHJJHIJJJJIJJJJIJJJJJJJJJIJJJJJJJJJJJJJ
@6176815/1
ccaccatctgtttgttgattttcaaaatgaatatgacagtataaaaagcc
+6176815/1
@C@DDFFFBFFFHGHIIIJJJJIJJIIEIIJDIIIBIHIGHICGGIJJFH
@3625284/1
attttagcatggaatgtgatctccaagttgtgaatcaatttcaggatacg
+3625284/1
CCCFFFFFHHHHHIJJIJIJJJJJJJJJJJIIJJJJJHIJJJJJJIJJJJ
@3625443/1
atatgatatgggttgctgtttacaccaacgataaaatcaggctttatgtt
+3625443/1
@@CFFFFFHGDFHHHIJJJJJIIIJIGIIJJJIIIGIIGIIIHGIIIIIJ
@2077492/1
gtagcatactttatcgtaacggtcatttctttttcttgatctctttcatt
+2077492/1
B@@FFFFFHHHFGIGIGIIIJICGHHIIIIJJIJJJJJ@GGIGIIIJJJD
@2077587/1
atcaacaactgtaccagccggcacattcatatttctcccatctgcatcct
+2077587/1
CCCFFFFFHHHDHIIJJJJJIJJJJJJJIJJJJJJJJJJJJJIJIJJJJJ
@4135068/1
ctagctttcttaaatctggttctctaatcatctgattagtagtaacgatt
+4135068/1
@@@FFFFFHFHDFBFED@CFFHGHHFFHHGCHHADHHIHIHGCEHFCCDG
@5673649/1
ggtttaaaatcttcaataacattactcatttctgataggttctgcaattt
+5673649/1
@C@FDFFFHHHHHJIJJJJIIIIJJJIIJJJJJJIJJGIBGFHGGHEHIH
@12061/1
cttctgatagcctgcaattcttggttcaagatcattttaaactgtccttc
+12061/1
@@@FDFFDFFHHHIGGEBEGGIGGDGBHIIDHIIJJIIJEFFHIJGGHGI
@4135711/1
ctcaggagaaatttcaatttttgcaaattgttcgtagtgaagaactgaaa
+4135711/1
CCCFFFFFHHHHHJJJJJJJJJJJIJIJJJIJJJIJJIJJJJJJJJJJEH
@3099990/1
ctttctttcaacaaacacaagagctaaattatcctttttgaaatttttta
+3099990/1
@@@DFFDFGDHHGGHIIGIJIJJJJIGC@HEGGHIEIIDGIJGIBFGGHJ
@7201970/1
ctgtcttcagcctcatgttataacattatgcagttcattacctaagatat
+7201970/1
@@@DFBEFHHFHDHIIIIIJIGIIGIIJIIIIIJJIJJIIEGIIIIIJGI
@1555930/1
gttgccttaatctagccacttcagccttatgcctctcaaactcaagctgt
+1555930/1
CCCFFFFFHHHHHJJJJJJJJJJJJJJJJJJJJJJJJJJJJJJJJJJJJH
@4136601/1
cagagaccacagcagcctcagcaacaacaacaacagcagagaccacagca
+4136601/1
CCCFFFFFGGHHHJIJJJJJJJJIJIJJGGIIIIIJJJJJJJIJIIIIGD
@1050830/1
caatttcttctttaggtaaaacttttatgccaagccaagacatgaacaac
+1050830/1
@<@AB;DBFBFFBDCE<CBC:<:CEFHIAHB9F?8EF?FGF;?<BFFGIE
@1050900/1
catccagtcacccttatctttatcatcttcttcattggctgaatccttat
+1050900/1
CCCFFFFFHHHHHJJIJJJJJIJJIJIJIJJJJGIJJJJJJHIJJJJJIJ
@4136893/1
ctcatatcttaaaaaagataccataatgcttaaaaaagcgtaagttttaa
+4136893/1
CCCFFFFFHHHHHJIJIDGGHIGIIJGGIJJJJIJJJJIIJJJJIIJJII
@1051306/1
gttgcctctgctgctgctggggctgttgttgccactgctgctgctgcggc
+1051306/1
BCCFDFFFHHHHGJGIJJJJJJJJJGIIJJIJJJJJJJJJJJJIJIIIJI
@4644645/1
gtgaaatttataaagcaacggtccacaaaaaataaaataagctcaactat
+4644645/1
?:?=DDDBHHFHHDF9;GHGIHA<E?<??CGG>FHIIHI>HBFHII@?F8
@4644660/1
cccgatgctagctttcttaaatctggttctctaatcatctgattagtagt
+4644660/1
CCCFFFFFHHHHHJJJJJJJJJJJJJJJJJJJJJJJJJJJJJJJJJGIJH
@5154360/1
gctgctaaatcttcaagtacatagtacataactttagctgtcgtctttct
+5154360/1
CCCFFFFFHHHHHJJJJGIIJJJJIJJJJJJJJJJJJJJJIJJJJJJJJJ
@1558033/1
gtgtaatcactgctgaggcttgaacaagcccttctgatagcctgcaattc
+1558033/1
@CCDFFFFHHHHGIJGJIIIJJJJIJIIIJJJIIJIIJIJJJJIJIJJIA
@5155161/1
gttcaacttctttggtgtacagaaatatttcggcttctgcttccgttcca
+5155161/1
CCCFFFFFHHHHHJJEHHIIJJIJJJJJIJJJJIJJJJJJJJJJIHIJII
@3102023/1
ggtgtttttgagctcatacttaatccaatgacatggggaagtcaattgct
+3102023/1
?@?D?=BBF:BD>:AC<EDHFHFCFEBGHI@FAGFEAD?ADBG<B@DFFI
@7715372/1
ctccaaaattgtaaatccaggaacttcccagtcatcaggaataaagtcat
+7715372/1
CCCFFFFFHHHHHJJJJJJJJJIJJIIJJJIIJJJJIJJIJJJJJJGIJJ
@6178113/1
ctcagcaccaattttatgatttctcttctcttggtgttcaacaaatctct
+6178113/1
@@CFD?DAFFHHGGGEFIDFFGHEIIHHIHHFCHEB?;DBHIIGIFGIIE
@6691074/1
caactcctaatcctgtttcatccgcaattttctggcggagttcttcagca
+6691074/1
C@CFFFFFGHHHHJGAGHJJJJJIJJIJJJJJJJIJJJGH;CHIIJJJJI
@5676304/1
ctgttggtccattaatataaaatggttcaacttctttggtgtacagaaat
+5676304/1
?@<DDA;DFBF?AG@GGGHG>HGCBHCHHCGGEC<FH<EHGBG<BFHA9B
@1051936/1
gtctggagctggatgagtgacatcagcgccaacaacaatgacaggttttt
+1051936/1
@@<B?DADHDBDBDF>GEHHGGIBCFGHAH:CFEGHI;FHEHGEEHGGDF
@1559591/1
tcattatcgtaaattgtcacggtctcaacaagttccgttttttggagagg
+1559591/1
C@@FFFDFHFHDHDGIIIIDHIGHIEHIIE8EF@GFHDHHIEHGGCGIDD
@4139145/1
gcgatctttgccatagcatagttcctgctttagggtttcttccgctaatt
+4139145/1
??@FFFFFHGGHGIHGIIIIIIIHIIGIIIIIAFIGGHIIGIIIIEGGII
@2082402/1
cctccttccaaaaaaatacagcaagtctggtaaatttatcgcaaggtaat
+2082402/1
CCCFFFFFHHHHHJJIJJJJJJIJJJJJJJHHIJJJJIJJJJJJJJFHIJ
@533966/1
ctccaattgcattccctttcacactagggacatgaggtgaaattattggt
+533966/1
CCCFFFFFHHHHHJJJJJJJJJJJJJJJJIIIJJJJJCHHGIJJJJJJJ?
@4140386/1
cttgttttcaaagttgataaataatattaatgaaactaaaaacttcaaaa
+4140386/1
@BCFDEFFHGHHHGHGGJIJJJIJJJJGJJJJJGIIJJJJJIIIEHIJJJ
@2590319/1
cagagactcgtccaatcagattgaaaaaaacaagttgtataacacaatta
+2590319/1
@C@FFFFFGHHHHIIHIJJGGIIJJJJJJJIJIIFGIIIIIJIJJJJIBH
@3103189/1
ccttgaacaaatttacctaaagcaacaacacaattgtcggcagctgggaa
+3103189/1
;??DD>DEBDFFBFFHGGGGIIIEGIHAG?GBG@AF??HFGIHGIGGE>C
@5157245/1
atataagattacaattcttaacattttttctttaaacaaagaacattgga
+5157245/1
CC@FFFFFHGHHHJJIJJJIJJJHJJJJJGJJJJJJJJIIJGIIJJJJIG
@14867/1
gtccctcttctggaaagcagctcttgcagcattgacactggcgttttggt
+14867/1
CCCFFFFFHHHHHIJJJJJJJIJJJJJJJJGIJJJJJJJJJJJHJJJJJD
@4140667/1
cataattaaaattaattaaaagttaataatacaaataaataaacagaaac
+4140667/1
CCCFFFFFHHHHHJJJJJJJJJIIJJJJJJJJFHHHIJJJJJJJJJJJJJ
@1053188/1
ggaatgtatgacgatgatttgatatctatatttctcattttttctgctaa
+1053188/1
CCCFFFDEHHHHHHJJGIJJJAHFHIIJJIIJJJJJJJIJJJJJJJJJJJ
@7207139/1
ggcaagacctccttcttcaagcctagggaaaaggtgaaataaatgaattg
+7207139/1
CCCFFFFFGHHHHJIJJJJJIJJIJJJJIJIJJIGHIJJJIJIIIIGIJJ
@6693456/1
ggatcttctatccttatctcatcaaatattgataaactagtttcttcttc
+6693456/1
CCCFFFFFHHHHHJJIJJIIJJJIJJJJJJJJJJJJJJJJJJJJJJIJJI
@1053996/1
atttcatgaataaaggtggtatatataagattacaattcttaacattttt
+1053996/1
@CCFFFFF<DFFHGHGFGIJGJJJIJIJJGIJJJHGIIIJJJIGIIIJII
@2592153/1
tgctgaggctgctgtggtctctgctgttgctgagactgttgtggtctctg
+2592153/1
@@@DADD?HFFHBBCAEFGGEGIIICHEIIGGIBHGIGHG4D?;?9DDGG
@2593111/1
cacacctttgtcaccactatattcaccaaccgttaacggagtttgctgtc
+2593111/1
<<<D?D;=C<DFF<3CDE9BHHH::AHBEF8E;DG;GFEAD8?DFFF>F@
@5159326/1
cttcaaactgttgctcagcagctatctcttgtaggaactggactgcatta
+5159326/1
CCCFFFFFHHHHHJJIJJJJIIJIJIIJIGIIJJIEHHIGIJJGIJIJJI
@5160850/1
ctcttcatgccactgattgatgtcccaatggtccacacctttgtcaccac
+5160850/1
@CCFFFFFHHHHHJJIJJJJJJJJJJJJJJJHIJJJJJJJJJJJJJJJJJ
@3105690/1
gggaacgagaaccaatttcttttttaaaataatcagcaaaatccaaa
+3105690/1
;@@?DAADF>DHHIIFHHHH@HGCFB:CGGGGII@<?DE?BFDGBFG
@7209153/1
gccatatagccttaaaagggcaccccaactagttatgtgagggtgaaggt
+7209153/1
CCCFFFFFHHHHHIJJJJJJJJJJJJJJIJHIHIGIIGIGHGIHIHGHJE
@3627227/1
gcccctcttaaccagttcttcttcaaattgattacaaagactcaggagtt
+3627227/1
CCCFFFFFHHHHHJJHIJJJJJJJJJJJJJJJJJJJJFFGHIIIJJIJFH
@4142990/1
aacagcaacagcagagaccacagcagcctcaacaacagcagtg
+4142990/1
=;?A?DDDFF;FFII=;<:3CG;AA?DD9CB<;C;BFFIID99
@5684161/1
tgggtcccatgctatgggtgaaagatcctcttcttcaaatccagaattaa
+5684161/1
@@@=D;D8CFHBDHHG<G<@:CHGEH?AA:?F?GEFF>:CDADF<;FE9G
@2595385/1
ctcagataatcccatatcatggagacattaacttgcgtagcatactttat
+2595385/1
C@CFFFFFDHFFHIIE@GHCDHIHGHHIIIIIIGI@FFHGGHBFCGHIII
@1561382/1
gcctcacttgttttgtcataagttgtaacagtaagttcttttttttcctt
+1561382/1
C@CFFFFFHHHHHJJJJJJJJJHGJJJJJJJHHIIIJIIJJJJJJJJJJJ
@1561681/1
gccttagtagaattataaaataaatacaaatacagaaacttagttgccaa
+1561681/1
?:?D=BD=DB=CFFHBHGICHAB@EHDHG@EH@<A?FFEHC?DGBFC>?F
@7209643/1
gccgcttgttgctgtacttgaggctgagatgaaggtggtctgctgggttg
+7209643/1
CCCFFFFFFHFHHIJIIHGIIIIJJIBHDHIJGIJCFHGEHGGIJJJDHH
@6693674/1
cgctaatttaaaaattgaatagtttttatgaaatgagtcagaattttcgt
+6693674/1
CCCFFFFFHHHHHJIJJJJIJJHIIJJJIIJJJIJJIIIIJJIIJJJIJJ
@6693686/1
ctgctcaatttaccttcatccttgttttcaaagttgataaataatattaa
+6693686/1
?@@FDDFDFHHHDIHIIGIIFIGHCEDFFHHHHEEGGHCBHIHIGCGHEG
@6181407/1
atttcattgtgcattaatctatagaaaattttccaaacagtatttag
+6181407/1
@@7DFFFDHFHFHIGFFGIHEGGIHIGDHGHGGGGABHEFCFEHHIH
@4145930/1
caccctttctgctgcgatctttgccatagcatagttcctgctttagggtt
+4145930/1
C@CFFFFFHHHHHIIIIGIIGDHIJIFFGIIIGIDFHHHIIIJJJJJIGH
@3628875/1
gtcaaatgaaacatacctcatacga
+3628875/1
@:?DDDDDHDHHHHB:?CHGIAH;@
@3629366/1
gctccaattgcattccctttcacactagggaca
+3629366/1
CCCFFFFDHHHHHJJJJJJJJJJJJJJJDHGII
@6694401/1
ctatcaatactttaagagtactaccaactcatactgtcttcagcctcatg
+6694401/1
CCCFFFFFHHHHHJJHIJIIJJJJJJIJJJJJJJJJIJJJJJJJJJJJJJ
@6182023/1
gtctttctttcaacaaacacaagggctaaattatcctttttgaaattttt
+6182023/1
@?@DFFEDHGHHHIIJJJIIGIJ:EHIJJGIJJJIIIJCFHIGHIIIGIJ
@17742/1
ctcatttctgataggttctgcaatttccaagaaactttacttttcacaaa
+17742/1
=@?DDABDBHDFHIIAC@ECCHEII@H?C@EFBFCCDHGCEBFGGHGIED
@5161740/1
cttttgtaacatcgacaacaccgcttgtgcggcaatatgtttggcttgct
+5161740/1
CCCFFFFFHHHHHJJJJJJJJJJJJJJIJJJJJJJJJJJJJJJJJJJJJI
@7211921/1
tcttggacaagttgttatattagtcactttatatgttcttttaacactct
+7211921/1
CCCFFFFFHHHHHJHJJJJJJJJJJJJJJJJJJJJIJJJJJJJJJJJJJJ
@5163122/1
ccttgactatgtttgatgacatatcaataacattctcctcaaccttttgt
+5163122/1
@CCFDDDFHHGHHIJIIJIGGIJHIIIHIFIGHHEFHHIIIJIIGIJIJG
@5685856/1
tataagaacaatgagtgagagcttgcaagaggtaacttctgtcttgaaat
+5685856/1
CCCFFFFFHHHHHJJEHIJGIJJJJJJJJJJJEGIIIJJJJJJJJJJJJJ
@2089007/1
gttttcaccggaggaatttgtttgtgattttttattgtatcccaatcaat
+2089007/1
@=?DDFDFHDHDFGBCEGIGFHGIFG@GDFHGHGFGHBBDHDDGHGGIGG
@5686684/1
caagtgttgggattttgaccatcttcaacgaatcaaattcactttgagga
+5686684/1
@CCFDFFFHHHHHIJJJJJGIIJJJJIJJJJHJJIJGJJJIJJJJJJIID
@2597287/1
tctgattggacgagtctctggaaccaaaaaaaaaaataatttaaatcttt
+2597287/1
@CCFAEDFHHHDHHFGGGHGJIIIJGGHIJIGGHBBCHACHABE>@?CFE
@7722859/1
gtctctgctgttgctgaggctgttgtggtctctgctgttgctgaggctgc
+7722859/1
C@@FFFFFHFHGHIJIHHJJJJBHJDHHHIIIGJJIJHIIIJJEIIGIIG
@6182416/1
gacactttttagtaccgggcttactaagggagttttcttgatcattttcg
+6182416/1
CCCFFFFFHHHHHIJJJJJJJJJJJJJJJJHIGHIJJJHIIJJJJJJJJJ
@3630444/1
ctacctcttcctcgccatctgcctattttggaaactatactgtcattaat
+3630444/1
CCCFFFFFHHHHHJJJJJJJJJJJJJJJJJJJJJJJJJJJJJJJJJJJJI
@3630550/1
tcaaccttttgtaacatcgacaacaccgcttgtgcggcaatatgtttggc
+3630550/1
CCCFFFFFHHHHHIJJJJJJJJIJJJJJIJJJIJJJJHHIIJJJIIJJJJ
@6183157/1
gacgacactttttagtaccgggcttactaagggagttttcttgatc
+6183157/1
CCCFFFFFHHHHHJJGHJJJJJJJJJJJJJJJJJJ?FHFIIJJFF@
@538977/1
gctaatttaaaaattgaatagtttttatgaaatgagtcagaattttcgtt
+538977/1
CCCFFFFFGHHHHIJIFIJIJFJJJJJJJIIJIJJJJIIJIGJEIJHGFH
@538985/1
gaaccaaatcggctccttgaatgaatttttcattcctccatactccttgt
+538985/1
CCCFFFDFDBBFDIIEBFHGFCBHI>GEEEFFDGGGGHEFDD@CGEGGHB
@4150535/1
gcttgaggcttatacctagtgcttctgtaaaatgccaataattgttcttt
+4150535/1
@@@DDBBBBHD<FGHFB>A<EFHGIIIGBHHCFGA?FE>DCDEHIEIEIE
@2093545/1
gctggccatgttgaatagcttgctgtggtggtacagcacccggtcctggt
+2093545/1
CCCFFFFFHHHHGHIJIJJJJJJJJJJJHHJHHJJJJJJJJJJHIJJJJH
@6184182/1
agacaacagacactattcttaacaagtctgttcaagttcttgatttgcag
+6184182/1
CCCFFFFFHHHHHJJJJJJJJJJJIJHIJJIJJJJJFGIJJJJJJIJJJJ
@4151012/1
ctttcttaaatctggttctctaatcatctgattagtagtaacgattctcc
+4151012/1
CCCFFFFFHHHHGJJIJJJJJJJJJJJJJJIJJJJIJJIJJJJJJIIJJJ
@2094228/1
atataagattacaattcttaacattttttctttaaacaaagaacattgga
+2094228/1
@@@ADDD;DF>DFHACGHBFHBFEGGIIGG?EHIIIIIIGIGHBFHHG@<
@1568123/1
gtttttgaaaaaattttggccaatagctgtgggttatatggtgattgatg
+1568123/1
@@@DDDDDHFHHFIHBFBBGEHBHIIIIIDEHI?DEGIIIGFD@BDFEHF
@5689938/1
cttctttctgtatcaactgcagcctcttttaccattgtacgagtttgagc
+5689938/1
C@@FFFFFHHFHHJJJIGGGIGGEHIJJIJFIHIJJJHIIIFHDHHIIJI
@542264/1
tttccttatcagtaatctcgaatctattatctcttggacaagttgttata
+542264/1
CCCFFFFFHHGHHJJJJJJJJJJJJJJJJJJJJJJJJJJJJJIJJIIJJG
@3632518/1
ggggaagttttatttacattttttgcctgaacacattgggtcgccatacc
+3632518/1
B@CFFFFFHHHHHJJJJJIJJJJJJJJJJJJJJJJFIIJJJJJJJJJJJJ
@7216457/1
cttgtatactagcatgactgactagatagaagtctaattcagtagggtga
+7216457/1
@C@FDDDDFFDHHGGIGGIIGEFHHIGIJEHG?FBBGFHIIJ?DHGJ9B@
@6186048/1
gttgttttttaagtgcatgttgaacatattcatgcaaaatgcaaatgtag
+6186048/1
@@@FDFFFGHHHHGGEIIIJJEEHGGHGIGCDIIEHIIEGECEHGGGIIJ
@21582/1
cactgattgatgtcccaatggtccacacctttgtcaccactatattcacc
+21582/1
C@CFFDFFHHGGHJJJJJJJJHHHJJIJIJJJJGIHJJJJJJJJJJJIJJ
@1063924/1
accatcttcaacgaatcaaattcactttgaggaactctctgatttatctc
+1063924/1
CCCFFFFFHHHHHJJJJJJJJJJJJJJJJIJJCGIJJJJJJGIJJJJFII
@2598789/1
tctctttctttttttgttagactgatttgatagagcacggaaggtggaat
+2598789/1
CCCFFFFFHGHFHIBHEGHHIJJJJJHIEHGFICHGIJJIIJEC.=C@FH
@7218018/1
aataattgttctttcatgatactctcaaggtccctgattacttcttctcg
+7218018/1
CCCFFFFFHHHHHJJJJJJJJJJJJJIJJJHHJJJJJJJJJJJJJJJJJI
@5692961/1
gcctttgttgctgctgtggtggttcttgcctttgcagctgttgtggtggt
+5692961/1
???DDD;ABDADB@?:ED:FE7@C>A@D<B?CEE<?9?B9DBED7DD?=6
@7725716/1
ttgcattaaatcacatcacattaccatatttctcaaattcagtcttgaaa
+7725716/1
CCCFFFFFHHHHHJJIJJJIJJJJJJJJJJJJJJJJJJJJJJIHIJJJJI
@5693420/1
cctcaaccttttgtaacatcgacaacaccgcttgtgcggcaacatgtttg
+5693420/1
@@@DDBD>?CDFFC>?BFIGGEDHEAE=FHIEEGI@<DHGGG?FHI7@GD
@2098449/1
gcctttcataattcataacgtcattagcagagctcgctactaaggccttc
+2098449/1
CCCFFFFFHHHHHJJJJJJJIJJJJJJJJJJJJJJJJJJJJJJJJJJJJJ
@23350/1
gtcagttttaatgcttccaacacgttgaactaaacttggatcagtagtgg
+23350/1
CCCFFDEFHHGHHJJIJJIJJJJJIIJJIJJIJJJJIJJGHIHJIIJIHJ
@23364/1
gctataacgagattacattctctcatcctaaacctttttaaaacatcttc
+23364/1
@@CFDFBDDFFFAGHGAFHGGHIEHIGIIJIIGIHIJIIJJIGIJJGIIH
@4652903/1
cttcttgaagttggttcagctgtagtctgtctgcatctgtatatgcccta
+4652903/1
CCCFFFFDHHHHGIGHIJJJJJIIJIJJJJJJJJJJJJJHIJJJJJJJJJ
@2601793/1
ctccttcaacaatcgtcggtacaatgtaatatgagttttctttgttttca
+2601793/1
CCCFFFFFHHHHHJJIIJJFHIJJJJIJJJJJJJJJJJJJJJJJIJJJJJ
@1066911/1
gcagcagtcatcaccaaaacctgatgattttcaagctcttcatgccactg
+1066911/1
CCCFFFFFHHHHGJJJIIJIIGEIJJCIGIJJJJJIJJIJIGHIJGJIII
@2602585/1
ctcatttctgataggttctgcaatttccaagaaactttacttttcacaaa
+2602585/1
:??;DD??F?BCBFH:CFHIIIGIGBHIGIDBDEHEGG<GHIIIIBBFGA
@6703155/1
gcatgcctcaactcaagatcatggcataaatctgaaccatgggcatacag
+6703155/1
CCCFFFFFHHHHHJJJJJJJJJJJJJJJJJJJJJJJJJJJJJJJJJJJJJ
@5694158/1
ctggggaggtggacctctttgtgcccatggagtttgacctctaggaccag
+5694158/1
C@@FDDDFFHHGHJIIJJJIIHGIJJJIJJJJDEHIIIIJJJIJIGGGEI
@5168634/1
gtgtagaggtgcaggctggccatgttgaatagcttgctgtggtggtacag
+5168634/1
B@@FFFFFHFHHHJJJJJJIGHIIFIHGIJJJIJJJJJJJJJGHIGHIIG
@5168711/1
cttcatttaaaaccgctgtgtctctttctttttttgttagactgatttga
+5168711/1
@@@DDDDAHHHAFFBG@E@DCCHGHAFBDFFEGHGI@AFDHFGEHCFGE=
@3116513/1
ctcgaatctattatctcttggacaagttgttatattagtcactttatatg
+3116513/1
@C@FFFFFHHHHHJJJIJJJJJJJJJHHIIIJJJJJJJIJJJJJJJJJJJ
@6703917/1
ctgaaacaccatctcgatacagaataattctatgaggcttgtagccaccg
+6703917/1
CCCFFFFFGDHHHIHIHIJJJJJIJJJJJJJIJIIIJJJJJHIJIJIJJJ
@2602847/1
cactataagaagacggattggaaatgtaagcagcttaagaaaatgaaaca
+2602847/1
@@?DDDDDFF4CCEEBDGF;C?BFFECEGF<FG>GBCC<D<BF49DBGFI
@28485/1
tgatcattaagttcgccgatcttgtacaacattttacatgcagttagtgc
+28485/1
CC@FFFFDHHDF<FHIIIIIIIIIIGIIIIIIIIEDAHF<3??GGGH9BD
@4155578/1
agaaaattcaagcgagctgatgtatggtcaacatcaagaagaggctgcgt
+4155578/1
@@CFFFFFHHHHHJJJJJJJJJHIJJJHIIJJJJJJJJIJJIJJJJJJJ;
@4155877/1
ctcagataatcccatatcattgagacattaacttgcgtagcatactttat
+4155877/1
CCCFFFFFHHHHHJJIJJIJJJJJJIJJJJIJJJJJJHJJJJJJJJJJIJ
@548443/1
ctccaatcgcattccctttcacactagggacatgaggtgaaattattggt
+548443/1
CCCFFFFFHHHHHJJJJJJJIJJJJJJJJGHIJJJJJIIGIIJJIJJJI9
@548661/1
ctagataataatgcctcagagctaccttggcagctgctaattttgc
+548661/1
@@?DDEDFHADHHEBBGEE3CGB@EFCGIBEGGBDACDC?CFGEGF
@548744/1
gctattagtacttccgtcaacactgctttcatcttcagaagaactggtag
+548744/1
CCCFFFFFHHHHHJJJIJJJJJJJJJJJJJJJJJJJJJJJJJJJJJJJJJ
@4157096/1
ccgcaacaattgtacacaactccataggaagcgccaaaggcttctctcgt
+4157096/1
@CCFFFFFHHHHFFHJJJJJJJJJIJIIJJJIJJJJJJIIJJJJJJJJJF
@30519/1
ataagtctaaatagaccttcagggt
+30519/1
:??D?2=?DDDDA@BA?:3<?FDC;
@4657982/1
ggctggcctgcttgtggaaaaccaccacaaatccacttggaaaactgttt
+4657982/1
C@CFFFFFHHHHHJJJJIJIIJJJJJJJIJGIIJGIIJJJIJIIIIJFHJ
@4158538/1
ctcgggaaaattaatttttattaagaagccaaattgcacctcacacctgg
+4158538/1
@@@DDDDDFDFBBFGIBE9@FH<FF@?<C?EF<FFCDG@EEDGFFEEFE2
@5170143/1
cactgctgttgttgaggctgctgtggtct
+5170143/1
1=?7DDDD:DCDDEEEAEII:FD@9CAFE
@1069507/1
ccacaagaaaaaaggttcttttacccccttcagaatataatagtttcaat
+1069507/1
CCCFFFFFHHHHHIIFHHGGHJHIIIIJHIHGIIIIJJIJIJJDIJIGHI
@2101203/1
cttgaggtctggtaattggagcggcttgtctaa
+2101203/1
@@CFFDFBDFFHC<AAEEHIIIIIHII:?3::?
@2101407/1
cacgagacaacgtgatataactatgaagaatcatgtgataaaaaat
+2101407/1
?@@DBD@@C;DDHBDCDHIEHGIH4AEFHIGI?FGFHIHGIIIC6D
@2101429/1
caaagatagtaagttatttcttctaaattctgctctgataaattagaatc
+2101429/1
CCCFFFFFHHHHHIJJJJJJJJJJJJJJJJJJJJJJJJJJJJJJIJIHIH
@2101459/1
cgtcctcctgccactcatcataatgaacaatatcttcttttggattagta
+2101459/1
@@@DF;;DHDFH?BGIGGIDHIIFIGIHHIIEHIII?GHIIIIHIIGIGI
@31344/1
cattgtttcattccgcagattaaaatttttaagtacgactaagtgagcac
+31344/1
@@@FFFFFHHHFFIGIDEGGEC4FHGHGHIHIHEHGEIIIIGD?BF<FGH
@4658823/1
ctctcctctggtatccaaaggcactgttttcaccggaggaatttgtttgt
+4658823/1
@@?DDFFFHHDDFHGBGH<FGCHIJJ?9CFHHHEGIAGG??BHEHFHGC=
@7222679/1
gaccagtttgcaaagggaagcgagcttgctgttgttgctgctgctgctgt
+7222679/1
C@@FFFBDHHHFFIIGHGIJDGJJIJJJJJIIJJJIJIJGIJIIIJIJIB
@32320/1
gatatattcatgccacattccattccatgatttattaaacccgatgctag
+32320/1
@@@DDDFDFHDFFGG9@@EGCHHGEFGHACCIGEHGH>GGCC8?GGD>?0
@32548/1
ctgcggaccattagttgaagttccagccctcagataatcccatatcattg
+32548/1
@C@DDDFFHGHHGGFGHIIIHGIGIIJJIGIIJJIGIIIHJJIJIIJIIE
@4660409/1
gtctcaacaagttccgttttttggagaggcaactcaggataactatagag
+4660409/1
C@CFFFFFFFFDFHGHIGGIJJEIGHIIIGGIGHJEGDEHIGGGGHIIGI
@4660528/1
cccatggcagcaaatctacttgatcctatagtttctcctacggagactgt
+4660528/1
@CCFFFFFHHHHHJJJJIJJIGIJJJJJJIJFIIHIJIJIJJIJJJIJII
@7224228/1
tggctattttagcatggaatgtgatctccaagttgtgaatcaatttcagg
+7224228/1
CCCFFFFFHHHHHJIIJIJJJHHIJJJJIJIIHIIGHIJIJJJJJJJJJJ
@4660799/1
ctctaactcttcttccatccgctagtttttcagg
+4660799/1
@@@D?DBDDDFBFFDAG@?ACBEFAC<ACGG@<?
@4660890/1
ctttttatgaatgagccagaaagtaattgtattgtaaccacatgataata
+4660890/1
@CCFFFFFHHHHGJJJJJJJJJJHIJJJJIJJJJJJJJJJJJJJJJJJJJ
@4661037/1
ccacatttctcaaattcagtcttgaaatattatccattagcttatgttgc
+4661037/1
CCCFFFFFHHHHHJJJJJJJIIJJJJJJJJJJJJJJJJJJJJJJJJIIJJ
@549349/1
gttgtattgttctggtattatgagtgttacttctcatcctaggacgtcca
+549349/1
CCCFFFFFHHHHHJJHIJJJJJJJFHHIJJJJJJJJJJJJJJJJJJIJJI
@549413/1
tttgcctataagaacaatgagtaagagcttgcaagaggtaacttctgtct
+549413/1
CCCFFFFFHHHHHJJJJJJIJHHHJHJJIJJJJJJJJIFGIIJJJJJIJJ
@4661275/1
attttttaaggaagtaagtgcaggggaacgagaaccaatttcttttttaa
+4661275/1
CCCFFFFFGHHFFIFFHGFHGIJIJJJJIEIGBEHGGFHHIIIIJEGGGI
@3119521/1
gttgttttgcagacaacatgccttggtattcgagctgacttgggaggttt
+3119521/1
=:?D?DBB::DC>@FDHICGIEHGCE?FGHCD?CF@FBFGFIGI=FFGHD
@33999/1
ctccagcaacagattcaaaaacatcacctagtgcttttggtacctctaca
+33999/1
CCCFFFFFHHHHHJJJJJJJJJJJJJJJIIJGIIJJJJJJGIJJJJJJJJ
@3119993/1
ctcatgttataacattatgcagttcattacctaagatatttgttatgatc
+3119993/1
@@@DDDDFHHFHFGIIJJJIIIHIICIIIJGICHIEIJJJJJHGIJHEIG
@5171096/1
atcttgtctaagattgctttcgctgcggcatgctttgcttctttctt
+5171096/1
CCCFFFFFHHHHHJJJJJJJJJJJJJJJJJJJJJJJJJJJJJJJJJJ
@5171403/1
tgataagaccaccaacataactcttgataaaatacaacctatcctaaata
+5171403/1
:?<DABDDDCFCFFAFD?AFHIADADBH>?:?EEEBGADG@G<?G@GH>G
@7224679/1
ctccaaaattgtaaatccaggaacttcccagtcatcaggaataaagtcat
+7224679/1
CCCFFFFFHFHHHJJJJJJJJJJJJJJJJJJJJJJJJJJJJJJJIJIJIJ
@5697507/1
caaagatagtaagttatttcttctaaattctgctctgataaattagaatc
+5697507/1
CCCFFFFFHHHHHHIJJJJJJJJJJJJJJJJJJJJJIIJJJJJJJJIJJI
@3637346/1
cggttcttcttcttttttccacgtgaaatctttaggctgcagctcaacca
+3637346/1
@@@BDDFFHHHFHIJEHJDHHICFH=@GHIIJIGCHHHGHCGIIHHIIGB
@1576978/1
cccatgcactgaatgactttatacactggtatttctggctcacctccttc
+1576978/1
CCCFFFFFHHHGHJJJIIIIJJJJJIJJIAEHGJGIGHIHJGIJJIJJII
@1070763/1
ctctgataaattagaatcatcccatagcaaatgatatttggtaggacgtg
+1070763/1
CCCFFFFFHHHHHJJIJJJJJJJJJJJJJJJJJJJJJJJJJIJJJJJJHJ
@1070851/1
cagcctaaggtcctgtaaagtgttgctaacttcataaatgcacagagtag
+1070851/1
CCCFFFFFHHFHHJJJJJJIFIIIJJJJJJJJJJJJJJJJJJHHIGHBGH
@5172492/1
gtaaaaataaaatttaaaaatgttgctattgtttcaacatgtctttc
+5172492/1
CCCFFFFFHHHHHJJJJJJJJJIJJJJJJJJIJJJJJJJJJIJJJJJ
@4663413/1
ggccaatagctgtgggttatatggtgattgatgccattcaactttgcatt
+4663413/1
@@@FFFDFHHHGHGIJIIGHIJIGCCHIIEIJJIJJJJEIIGIJGHIIGI
@36398/1
caacaacagccgcagcagcagcagtggcaacaacagccccagcagcagca
+36398/1
?;:BD?D=:C8C:@E:E8C;CECD1?9?DEDDCB?8?DDDDBBA@2A@@C
@4664587/1
gtttgacctctaggaccagtttgcaaagggaagcgagcttgctgttgttg
+4664587/1
CBCFFFFFHHHHHJGJJIJHHIJJJJIJGIGJJJJJJJJJJJJJJJJIJJ
@3122855/1
acaacattttacatgcagttagtgcaactgctcccttggcagtaaca
+3122855/1
CCCFFFFFHHHHHJJJJJJJJJI<CFIJJJIJJJJJJJJJJJIJJJJ
@551858/1
atcggttcttcttcttttttccacgtgaaatctttaggctgcagctcaac
+551858/1
?@@FFDFFHHFHHBHIIIIGGGHGGGGIJJIIIIGI9DDHIEEEHHIIJI
@2103444/1
gttttaatcagtaggtgacattagtctagtttgatgagctgtagatccta
+2103444/1
CBCFFFFFHHHHHJJGIJJJJJJJJJJJJJJJJJJJJJJJJJJJJJJJJJ
@5698753/1
gcagtttccatatcatattatacctgaaggcttttgggtcgtgagaagct
+5698753/1
=;:A=:BBFBF>FEFBBEEHIEHI<BFFE38<FEE<@BFFFFFFEBDFEB
@552320/1
caacaattgtacacaactccataggaagcgccaaaggcttctctcgtgag
+552320/1
CCCFFFFFHHHHHJJJJJJJJJJJJJJJJJJJJIJJJJJJJJJJJJHJJJ
@3124188/1
ctttcacaatcaattaattggtaacatggtaaaataccttctttgactaa
+3124188/1
;??44AADD>3?DEE@EEE<3FFIEIFDAEFIIEEEEEDFDEBBFDDIEE
@4666787/1
caacagcagcaacaacaacagcagcagcaacaacagcagagaccacagca
+4666787/1
CCCFFFFFGHGFHIJJJJIJJJJJJJJJJJJJJJJJJJJJJJJJJJJGIJ
@39899/1
cctacctctcaccagagcttgttttctgttatagtccagccagcattcta
+39899/1
CCCFFDFFHHHGHJJJJJJIIJJJIJIHHHIJJJFFHIJJIIIJJJJJJJ
@3640205/1
cttgacaattttttcttttcttctttctgtatcaactgcagcctctttta
+3640205/1
@CCFFFFFHHHHHJJJJJJJIJJJIIHHHGGIIJJJHHGIHIJIIIIJGH
@1578261/1
gtcgtgagaagctgcaacggctgctatagatggaacgttgatctggtctg
+1578261/1
@@@FFADDFDDHHIIIIDDGHHGCHDCGGGI>39DDFHHCHIGIBBGFGE
@1578272/1
ctaccttcagcgggagaccttggctttgccgcttgttgctgtacttgagg
+1578272/1
CCCFFFFFHHHHHJJJIJJJIJJJJJJJJIJJJJJIJJJJJIJIJJJJJI
@2615033/1
gcctcatgttataacattatgcagttcattacctaagatatttgttatga
+2615033/1
CCCFFFFFHHHHHJJJJJJJJJJJJJJJJJJJJJJJJJJIJJJJJJJJJJ
@4667611/1
gttgcggttaaaccaagaacatgtggcctatcctctggaggaattccttt
+4667611/1
@@@FFFFFFHDFDIJJJJGHIIJGEHEHIIGIFIJJGGGGHIIG@FGHHG
@40346/1
cacggtcttttccttcccctggcaatgtgacctcaagttccatcctatca
+40346/1
CCCFFBDFFFHHHJJJGJJJIJJJJIIHHGHGIIIDIIJGGIHIJIIIII
@2616026/1
ttcactgcaaaagtttgatcaaataaacactatacaagtttggtcaaata
+2616026/1
CCCFFFFFGHGHHHIIJJJJGEHHJIJHGIGIIIJJJJHIIHHHIIJIIC
@3125006/1
gttaaacaattagtaacaaaaaagatttaaattatttttttttttggttc
+3125006/1
B@@FFDFFDHFFHHEIJJIJJJJHEHIIJJGHIIJIJJJJJGJJBEB=A;
@5701279/1
cgacaaacgccatcctctcattcttagttgtaacaactaggggcaccatg
+5701279/1
CCCDFFFFHFFAFHHGGJJJGIJJJJIHGIFGHIJHJIJJJJJGGIJGHD
@4669831/1
ctgcatccttcttttccggaaagaacctagtgtgatggcgtttctgtacc
+4669831/1
CCCFFFFFHHHHHJJJJJIGIJGIJJJJJJIJGHHJJJJJHIJJJJIIJJ
@4167466/1
ctgcatctgtatatgccctagcacggaaagcagcgagatgagcataatag
+4167466/1
@C@FDDFFHFFFFJJJGIJGGIGIIJICGIJJJIIDDHIIHIICHIGIJJ
@4671431/1
ctctgcactgtgacagtcttcaagcactg
+4671431/1
?@@DFAAEFFDFDEFEEGHHGG@D@EB@;
@1581717/1
cttgaacttcatttccaacaggtagtaagtgatcattaagttcgccgatc
+1581717/1
CCCFFFFFHGHHGIIHJJJJJJFHHHJIIIJIJJJJJJJJIJJJJJJJJJ
@5176156/1
caacaagttccgttttttggagaggcaactcaggataactatagag
+5176156/1
CCCFFDDDHHHHFIJJJJJJJJJJJJJJJJJJJJJJJJJJJJJJJJ
@6711473/1
gttgggtaatattttgataacgtggatgtagataggctggcctgcttgtg
+6711473/1
CCCFFFBDHFHHHJJIJJJJIJHJJJJJIJJJJJJJJJJJJJJJJJJJJI
@1073690/1
ctgagatgaaggtggtctgctgggttgctggtcaccgggttgttgcctaa
+1073690/1
CCCFFFFFHHHGCFHFFHJJJJJJHHJIJJJIJJJJJIJFHJGIIJJIJG
@5176428/1
ctctgctgttgttgttgttgctgaggctgctgtggtctctgctgttgctg
+5176428/1
CCCFFFFFDHHHHJIJJJJIJJJIJJIJJJJJJJJGIIJJJIJJIJJJJJ
@3640652/1
ctttcacaatcaattaattggtaacatggtaaaataccttctttgactaa
+3640652/1
BBCFDDFFHHHHHIJIIJIIJHHHIGJJGJJJIJIIIIJJJJFJJIJJGH
@554331/1
atcatttcttcattttcagctctggctattttagcatggaatgtaatctc
+554331/1
CCCFFFFFHHHHHJJJJJJJJJJIJJJJJJJJJJJJJJJJJJJIJJJJJJ
@7736321/1
ctcttgaggaagttggtgtagaggtgcaggctggccatgttgaatagctt
+7736321/1
CCCFFFFFHHHHDBFIEGIIIIHGFGIIIJJIJIJJFIJHHGIIIIIIJJ
@2108552/1
ccacaactcatattgatcgtcaaatgaaacatacctcatacgactctaat
+2108552/1
@@@FDADFFFHFHGGGGBHIIE@BHAHGEDEGGCHHGGHEGBHEGAHHGH
@2618747/1
ctttatcgtaacggtcatttctttttcttgatctctttcattatcgtaaa
+2618747/1
BBCFFDDFDHHGHGJIJJJIHIIIJJIJJGCHGGIIIJJGIIJIIGHGGG
@7231876/1
ctcttatagtaaaattttgtggtaagttttcttccacgtagagaatagta
+7231876/1
@BCDFFFFHDFHHJGJIJJCGHFHHIAEJGIIIHIJJJCGHIJJJJIIBG
@7737872/1
gctcaaacatgcaaatgtgacattattgactaaggccgatctgaggtctg
+7737872/1
CCCFFFFFHHHHHJJJJIJIJJJJJJJJJJJJJJJJJJJJJJJJJJIHJJ
@3127765/1
ccttgaacaaatttacctaaagcaacaacacaattgtcggcagctgggaa
+3127765/1
CCCFFFFFHHHHHJJJJJJJJJJJJJJJJJJJJJJJJJJIJJJJJJJJJJ
@6198533/1
cttctaacctgttcttcttgaagttggttcagctgtagtctgtctgcatc
+6198533/1
CCCFFFFFHHHHHJJJJJJJJJJJJIJFHJJJJJJJJJJJJJJJJJJJIJ
@3128254/1
gcatgtaatactttgtagatatcagacatttcttcagggagaatttttaa
+3128254/1
8=?ADBDDFHHHGEHFHHCGGIEIGDFFEHBIIHGGEGHHHGBGHGGGGH
@5703151/1
aaaagattattgtattttcttttagaactctttcaaagagttctgcttga
+5703151/1
@@CFFFFDAHDFFGGBGIGIIIIGEHG<DDHHGEHCHCEF:?CCGHCGC>
@3128782/1
cacgagacaacgtgatataactatgaagaatcatgtgataaaaaatagca
+3128782/1
CCCFFF:AFHDAHIIGGBHIGDHIICHIIGEHCGEIHFHCGIGHIIIHGI
@1075230/1
tgctgttgctgttgttgctgaggctgctgtggtctctgctgttgctgttg
+1075230/1
@@@DDEFFHFBHFDGHGEEEHGHGHEC@DGDFGHHGIGIJGD?BFBFHI>
@4169468/1
ggagaattgagagaagctttactctgtagcattgtaatttcttgttcttc
+4169468/1
CCCFFFFFHGHHHJJJJJJIJJJJJJIIJJJIJJHIJJJJJJJJHIIJJJ
@2110760/1
ctcttgttttgcttctttttttgacctacccttgccgatagcaataaggc
+2110760/1
CCCFFFFFHHGHHJJJJJJJJJIIJJJJJJJJJJJJJIJJJJJJJJJJIJ
@4170172/1
accaactcatactgtcttcagcctcatgttataacattatgcagttcatt
+4170172/1
CCCFFFFFHHHHHJHIJJJJJJJJJJJJIJIJJJJJGIIIJJIIFHHIII
@7739808/1
attagtttccacaacaatttctcttcctttttttggatctgaagggcggt
+7739808/1
???DDDFFDDHBFHIH;ECFHGIGIIIIFIIIEHHIIIIIGIIA>F;AEF
@555182/1
aggaattcctttaaactgatccatgatcaatctcataggatgtctattga
+555182/1
CCCFFFFFHHHHHJJJJJJJJJJJJJJJJJJJJJIJJJJJJJIJJJJJJJ
@3129215/1
tccaattctaacagttctctgatgggagatttcggaactttggtactaaa
+3129215/1
@@CFFFFFHHHHHJJJJJJJJHJIHJGIIJJJJJJGIHIJJJIDHHIIJH
@3643032/1
cctccatactccttgtcttacaggtaccggtctttctcgataatcaagtg
+3643032/1
@CCFFFDFDFHHHJIGHIJGHEDFHIIGGGIGHIJIIGCHGIIJIIJG?E
@2113241/1
aacggtattgctctgcagggaacggcgacataggtgtctgctcttcacat
+2113241/1
@@@DDDDFHHHBFHIGIIIIEGIIIIJJIGICFGIEFHIIEHCHIHGIJI
@2113284/1
ggttcttcttcttttttccacgtgaaatctttaggctgcagctcaaccat
+2113284/1
@@@DFFFFHHHHHJJJJIJJJJJJIJJJJJJJJCGHJJJJJJIJIJJJJJ
@3129742/1
gtgatggcgtttctgtaccactataaatgta
+3129742/1
???A1D8:CDD::AB:?2<3CFB<?E4CEEE
@1585316/1
cgtcggtacaatgtaatatgagttttctttgttttcaaaggctctaacta
+1585316/1
@@@DDDD?FDBFDGHGC@HHHHCACFEHIEHGHHFGGGGIIIGCH@@BGA
@1076679/1
ccgcttgttgctgtacttgaggctgagatgaaggtggtctgctgggttgc
+1076679/1
@@@DBDABF?FHFC?FGH@>FHGGG>GFHIHGCECBAD<FCC?BGC9B@E
@44229/1
gtaggacgtgctgtaccttgtatactagcatgactgactagatagaagtc
+44229/1
CB@FFFFFHHHHHHIJJJJJHJJJJJJJJJJJJJJJJJJJJJJJJJJJDH
@6200290/1
gtaacctatcaggatgtgctttttttctttctaattcttcaaggagtcct
+6200290/1
@@@FFFFDBB?FA9EGAFGIICHIIGBHIIIIFIIGEDFHGGI@BF??DG
@1077525/1
agaacaatgagtgagagcttgcaagaggtaacttctgtcttgaaatctgt
+1077525/1
??<DDD:DC?FFFIFB:EEFFAF:AEB<<C>BGFBGBCGFE<DGIFC?GF
@4678812/1
gagttttattaaagttggatcattagcagaaatcctcattctttcaaaaa
+4678812/1
B@CDDDDFHHHHHJHIIJIIJJJJJJJJJJJJJJJJIJJJJJJJJJJJIJ
@4679189/1
gttgagacacttgctggggaggtggacctctttgtgcccatggagtttga
+4679189/1
@@;DBEBDAHDDFGGFH@GHBHCFCG<F3?FD<B?BG@?DBB?FA9BFG@
@7741202/1
ctccaatcgcattccctttcacactagggacatgaggtgaaattattggt
+7741202/1
CCCFFFFFHHHHHJJJJJJJJJJJIJJJIGGIJJJIJIHIJJJGIJJIJB
@7741403/1
accggtacttttgtaaaacattatcaaaagttctctgaccatggaggata
+7741403/1
@@?DFDDFBHDDFIIIBEGGCGDFHFCEEG?FFFHEGGGDGIBGGIDGHH
@2114298/1
aagacactgactaaaatattgttcaagttcacgaggagtattcttggaaa
+2114298/1
CCCFFFFFHHGHGJJIJIJIJJIJJIICHIIIJCHIGEFHGHIIGIIIII
@3132640/1
gtatatataagattacaattcttaacattttttctttaaacaaagaacat
+3132640/1
@@@FDFFFHHHBDDGHIJJJIEGIGEHIJJIJJBHHEHIGIJCFHHDGIG
@44924/1
ggatgaggaaatttttcataaagaagtcgaatactgttcttaggaatatt
+44924/1
@@@DDFFFHFDFFGJIGGCIIJCHJIIJJJJIIJIJFHHIGIJJJJJJJI
@2115637/1
ctctcctaacaaggttgttaatctctctttcccgatcaggcgctgacctg
+2115637/1
<?@FDDEFGFFBFGAFEHHICFHHIG@FHHIG>G@FGDB<FHBHGEGGHI
@7234768/1
cagagaggaaatagtattttttcttcatcgtcttgaacttcatttccaac
+7234768/1
?:?=;DDDHFDFFHGEGHCHG<FEHFCBDHCGGDF<GEHGE@?F>D4BGF
@3134189/1
cccatgttaaattttttcagaatcatgtgattttttttcctttcaagaat
+3134189/1
CCCFFFDFHHBFHJJJJJJJIJJJIJIFHGIJJJJJJJJJJJJIJGIJJJ
@1080210/1
ctggatctgatcttaacaagccttaagagaaatcttagctgacatatact
+1080210/1
@@@ADDFFDFHDFGHGHGEIGGGGHGHIGIIGIIIGGIGGIGHIIGIIIE
@7237874/1
ggttaactttataatcaatcggcatttctttcagaccaaaatttctttgt
+7237874/1
CC@FFFFFHHHHHJJJJJJJJJIIJJJIJJJJJJJJJJJJJJJIJJJJIH
@7238101/1
cttaatgatatcagtcagcttacaagccttagtaagcataaatttatgga
+7238101/1
CCCFFFFFHHHHHJJJJJIJJJJJJJJJJJJJJJJJJJJJJJJJJJIJJJ
@1591432/1
acaattttttcttttcttctttctgtatcaactgcagcctcttttaccat
+1591432/1
CCCFFFFFHHHHHJJJJJJJJJJJJIJJJJJJJJJJJJJJJJJJJJJJJJ
@1591451/1
attagaatcatcccatagcaaatggtatttggtaggacgtgctgtacctt
+1591451/1
CCCFFFFFHHHHHJJJJJJIJHIJJHHIJJJJHIJJJJJJJJJJJJJJJJ
@1080833/1
gtgattttttttcctttcaagaatatactcccgtgtgatatgatatgggt
+1080833/1
@@@==DDDDHHDFGHIIGHIBFHIIGHGHFHIGDEGGHGIEFCHI<=BFD
@560638/1
gctgttgttgctgaggctgctgtggtctctgctgttgttgttgttgctga
+560638/1
CCCFFFFFHHHHHIJJJJJJJJHIJFHIJIIJJJHJIHIJHIIIJIFJID
@1591602/1
ggtatatataagattacaattcttaacattttttctttaaacaaagaaca
+1591602/1
@@?DDDFFFFDHDGHGGCGGIEIGIJHGIIHHIBFHGJJGHJIIGIGEHG
@2625795/1
ctctgctgttgttgttgttgctgaggctgctgtggtctctgctgttgctg
+2625795/1
8:?DDDDDFHADDFABGHEGIGGGGGCDG=C?:C@D>DDGDHGGFCFEHH
@3135942/1
gttgtttattagggtagcatttggaggactgtcagatggttttggagaat
+3135942/1
CCCFFDDBHDFFHJ<EHIGIJGIGGIJHGIJFHGHGFHG:CFGGIHIGID
@7745343/1
gccaacagtaagacatggtagatgaggatactttaatctaatattatatt
+7745343/1
CCCFFFFFHHHHHJJJJJIHJJJJJJJJJJJJJJJJJJJJJJJJJJJJJJ
@6720013/1
ggaattctaagagggtacacaattcaggcactaatgtctcttcaaaatct
+6720013/1
@B@FFFFFHHHFHGG<EHGGH@FHIJEIJGIIEDGH??DFGIIJJJJIFJ
@46709/1
gtctctttctttttttgttagactgatttgatagagcacggaaggtggaa
+46709/1
@BBFFFFFHHHHHJJJJJJJJHIJJIJJJJIIJJJJJJJJJHIIJBFHFG
@5707581/1
ctcgtgagccaacagtaagacatggtagatgaggatactttaatcta
+5707581/1
@@@DDD?BA?DF?ACAEGHAHCHG@ACHFEGGHG@DHAGFG?:4FFG
@7745823/1
gcatcctttgctcttgaggaagttggtgtagaggtgcaggctggccatgt
+7745823/1
CCCFFFFFHHHHHJJJJJJJJJHJJJGHGIJJJJFGIJJJJJJJJJJJJH
@2627418/1
gtagcatttggaggactgtcagatggttttggagaattatcaaagagaat
+2627418/1
BB@DFFFFHHHHHJIIIJIIJJHJJJHIIJJJJJIIJJIJIGJIIJJIIJ
@5708851/1
ctaacttaaagctgactttagtacatcgcctggagacatgactacacaac
+5708851/1
?@@DBDDDHF<DAHHGHBEGI?AFB?CCDA<E@8??DFGEGHCGB@FHE?
@4682456/1
caacaacagccgcagcagcagcagtggcaacaacagccccagcagcagca
+4682456/1
@@?DDFB?DFHHHIBGBFGH@@GG?DGI@HII@BFGCDAGHIBGGCGGDH
@5709325/1
gtttctagcctttcataattcataacgtcattagcagagctcgctactaa
+5709325/1
?@@=DBA?FBBBHGBB:E?EHBF@HHE:F;<??B?FG;?9:10?608FH>
@2118390/1
gtcggaatacaaggcaggaaatggtgaactgcctttcatgaggaaggccc
+2118390/1
=?@DDFFFBFHFDIEGFHF@A<AEHEAFHGIFGGIIGGGGGGIEHGGGII
@3136266/1
gtcaagaccataaccaagatcaagtactctaccaggtggaggtgaaa
+3136266/1
CCCFFFFFHGHHHJJIJJIJJJJ<CHIIJJJJJJJJHHIHIJHIIJJ
@6204750/1
cttgaatgaatttttcattcctccatactccttgtcttacaggtaccggt
+6204750/1
CCCFFFFFGDHHGEGIHHIHBGIIIIG@HIGCHGGIJJII@<FGHHCEHF
@5185219/1
gtctgcatctgtatatgccctagcacggaaagcagcgagatgagcataat
+5185219/1
CCCFFFFFHHHHHJIJJJJJIJJJJJJJJIJIJIGIJJJIIIJJJJIJIG
@5710177/1
ctggggaggtggacctctttgtgcccatggagtttgacctctaggaccag
+5710177/1
@@@DD@?<@F:1AEE9CFBF?99CFFCGCF>E?;B:BG<<?BGFFCF<C9
@5185597/1
gtgtttttgagctcatacttaatccaatgacatggggaagtcaattgcta
+5185597/1
@CCDFFFF?HFFFHHIJJJJJJJJJJGGIGGI<FDGIIJIHIGGJJIIIJ
@561664/1
ggagacatgactacacaaccatttggtatattcatcctctcaaaataaaa
+561664/1
CCCFFFFFHHHHHJJJJIJJJJJJJJFEHIJJJJJJIJJJJJJJJJJJJJ
@48302/1
ctctatttcattgtgcattaatctatagaaaattttccaaacagtattta
+48302/1
@@@B=D?DFAA<FFGG@G@FFGIIGHIIIIIHICHIIIIEHII>:CBFEG
@2630143/1
gctgttgttgctgaggctgctgtggtctctgctgttgctgttgttgctga
+2630143/1
CCCFFFFDHHGHHGGIJJJIIJEEGFHIIIGHEGIJGHIIFHEBGHBGD?
@5711504/1
ccttggtattcctggagctgacttgggaggtttggtgcccgcccgccata
+5711504/1
CCCFFFDDHHHHHJJJJIJIGIJIJJJEIJCGIIIIIJIIJIIJIJJIIH
@4685070/1
aagaaatctaagattgcatcaccgaggaattccagcctttgatagcaatc
+4685070/1
@BCFFFFFHHHHHJIJJJJJJJJJJJJIGIGJJIGIIJIJJJJJIJEHIJ
@5711912/1
agatgaaggtggtctgctgggttgctggtcactgggttgttgcctaacag
+5711912/1
@CCDFFFFDAFDCGFFHIIIICGHIIIIBFBGHHIE??@GH>BFGCHEGH
@4685457/1
tggctgcccctttattatccctttcagtggacaatttacaggcagttgaa
+4685457/1
@@@DDDBDDHDHHIEGGHGGGGIGIGIHC@GGIGIIIIGDGEGCGGEG>G
@2121586/1
ctgtcgtctttctttcaacaaacacaagagctaaattatcctttttgaaa
+2121586/1
@CCFFFFFFHHFFIIEHGGGIJGIIIJJJJJJIGCHBBGG<FHIJ@DHG<
@2122317/1
ggatgagtgacatcagcgccaacaacaatgacaggtttttgaaaaaattt
+2122317/1
CCCFFFFDFHHHHJJJJJJJJJJJJJJJJJJJJJJDHIJJJJJJJJJJJJ
@3138003/1
ccgctgtgtctctttctttttttgttagactgatttgatagagcacggaa
+3138003/1
CCCFFFDFHHHHHIJJJJJIIII1:CFHHIGIIIJJIIJIIBHGCHIJGH
@4687167/1
ctgagttagaataccaacctgaatttcagcaattttcttaatggatgcat
+4687167/1
BB@BFDDDHHHGHIIIIGGIGGHIIGIGIEH<GHGIGJJHIIGBDHGIII
@2123386/1
cttgtcttacaggtaccggtctttctcgataatcaagtgttggtgcattc
+2123386/1
CCCFDDFFFFFHHCEHGIIC@@EHIIIIIG=DFDHIIDGDGGD8BBGHGI
@7240707/1
accttgtatactagcatgactgactagatagaagtctaattcagtagggt
+7240707/1
CCCFFFFFHHHHHJJJJJJJJJJJJJJJJJJJGIGHIJJJJJJJJJJJJB
@6721411/1
atagtatctgatttgttgtttattagggtagcatttggaggactgtc
+6721411/1
BBBFFFFFHHHHHJJHJJIJJJIJIJJJGGIJIJJJJJHIJGIJJJJ
@6721643/1
cctataagaacaatgagtaagagcttgcaagaggtaacttctgtcttgaa
+6721643/1
CCCFFFFFHHHHHJJIJGJJJIJJJJJJJJJJJJIIJJJJJJJJJJJJJJ
@6207708/1
cacgatttcggcagcttttacctcattttcactcagaagatataatatct
+6207708/1
@@@DDDDD<DDHHIEHIIGHGHIFBGIIGHIIII@BHFGI9FGGIIIGFH
@4688125/1
gcaggtggaggccatcgcctggtcatgcataattcttgtagaagaccaat
+4688125/1
CCCFFDDDADHHGIIIIIIIGG?BGIEECDHGIIIIIIFGIIIIIIIGGI
@2124322/1
agctgtttcaactttgctacataaatctttctctagctgctttatttgag
+2124322/1
CCCFFFFFHHHHHJIJJJJJJJJJIJJJJJJJJJIJJJJJJJJJJJJJJJ
@5714414/1
ctagtgcttttggtacctctacatcttcagcttcttcaccaactaagtag
+5714414/1
@<?A=;DAFBFFD<EGBBFC@@FHHEHEGGCCA@GEABDGCGECGCHBFB
@3140109/1
cataaaatgaaactgggcacaaccattagaatcacctgctgctttaaaat
+3140109/1
@CCDFFFFHHGHHJIJIJJJJJJGGIJIIIIIJJJJJJJIIJJJJGJJJI
@7753762/1
cttctgaagaggacatccccgtaccataacaaactgctacaggtagtgtc
+7753762/1
@C@FFFDDHHF?HIIJJIIIIHHJIGHGIJIJJIIIGGCGHIGB?FBDFH
@2633647/1
ctctttcattatcgtaaattgtcacggtctcaacaagttccgttttttgg
+2633647/1
C@CFFFFFHHGHHJIJJJJJJHIJIJJIJJJJIJIGGGHIIGHIIJJJGI
@6722687/1
gagacaacgtgatataactatgaagaatcatgtgataaaaaatagcagca
+6722687/1
CCCFFFFFHFHHHJJJJJJJJJJJJJJJJJJJIJJJJJJJJJJJJJJJJJ
@6209290/1
ctgtgatcttgtctaagattgctttcgctgcggcatgctt
+6209290/1
=BBADDFFHHHHHJJJJJJJJJJJJJJJJJJJJJJJJJJJ
@6209769/1
ctttattctcattaaggaattccggtttctcaaaacatggtgctggatga
+6209769/1
CCCFFFFFHHHHHJJIJIJJJJJJJGHIJJJJJJJJJJGHGHIJJJIJJI
@54116/1
ctcagagctaccttggcagctgctaattttgcttggtgtttgttttctcc
+54116/1
CCCFFFFFHHHHGJJJJJJJJJJJJJJJJJJJJJJJFHIJJJHIJJIJJJ
@5717236/1
gattctccactgaaccaaatcggctccttgaatgaatttttcatt
+5717236/1
@C@FDDDEHHHHHIIBHGIJJJGGCGIIIIIIJJIIFEIGIA<<B
@1088709/1
cagcgagatgagcataataggtagg
+1088709/1
@@@DBDDDHD?C<FDFHHGEIF@>?
@3652265/1
ggcttgctgttttgtagaagccttaccttcagctgagtgagttaaaacag
+3652265/1
CCCFFFFFHDHHHJHHIJIJJJIJJJJJJJJJIIJJJDHIIHIIIJJJJH
@3652448/1
cgacactttttagtaccgggcttactaagggagttttcttgatcattttc
+3652448/1
CCCFFFFFHHHHGCGGIIJIIDHIJJJJJJJEGHIJJJJJGJJJJJJJJJ
@2127604/1
atcacgtcgtctttttttaccaaaccggtattttccccttggcaacaaac
+2127604/1
CCCFFFDFHHHHHJJJJIJGIFHIIJJJ@FHIJIJIIGIIJJJIJIIIHH
@2636369/1
ctcatcttctttactaaaaggctacacaaacaatcacctgaatcctt
+2636369/1
CCCFFFFFHHHHHJJJJJJJJJIJJJJJJJJJJJJJJJJJJJJJIJJ
@6211829/1
cttttattgaatagaataggaatgtcaggtgcgttaacttgtggtggctt
+6211829/1
BB1BDDFFHHHHHJJJJJJJIIJJJJJJJHHIJJJJJIJJ4BFHHIJIJJ
@3652803/1
ctttggctttaacctcataactaaaacagggttcatgagttccactttca
+3652803/1
CCCFFFFFHHHHHJJJJJJJJJJJJJJJJJJGHJJJJJJHJJJJJJJJJI
@2127986/1
ggcctatcctctggaggaattcctttaaactgatccatgatcaatctcat
+2127986/1
@@@ADDDDHDFDHH<FF;EHGIEH>EBCCEDDHGIIIIIHIIHEFGCD@D
@6724497/1
tggctattttagcatggaatgtaatctccaagttgtgaatcaatttcagg
+6724497/1
BCCFFFFFHHHHHJJJJIJJJHJJIJJJJJJJHIJIIJJJJJJJJJJJIJ
@1597160/1
gtccacaagaaaaaaggttcttttacccccttcagaatataatagtttca
+1597160/1
1?=?B?AD?:AFF;F@D<AFHDBG:11C??DGB:90090??999B/?BF8
@1597396/1
ctttagggtttcttccgctaatttaaaaattgaatagtttttatgaaatg
+1597396/1
CCCFFFFFCFHHHJJJJJJJJJJJJIIJJJJJIJJJIGIIJJJJJJJJJJ
@1598287/1
cataaattcgataacaggctgagctttataaaatgcagtggccgacacat
+1598287/1
CCCDFDEDFDD>FFGGGGGIIGHJJJGEGIGEEEGGHG<?CDEHHGGHDG
@1091428/1
gtgatatgatatgggttgctgtttacaccaacgataaaatcaggctttat
+1091428/1
B@@FFFFFGHHGGJJIHJIJJJJJJJIIDHGIJJJJGJIJJJFIJJIJIJ
@3145390/1
cttcaccaaaaactttgtcagccgcttctataccacc
+3145390/1
@@@FFFFFHHHDFGHGICFHHIIGIIIIJJIJJIHIE
@7754676/1
ctcattttcactcagaagaaataatatctcagcaccaattttatgatttc
+7754676/1
@C@DFFFFGGGFDHB@FGCGAFEFG<FEHGEHGEGHGEGGIJIIJ@FIHG
@1091712/1
cagtaattgaaacaagtcagggaagagatgctgctgagtactgtccttac
+1091712/1
B@CFFFFFHHHHHJJJHJJJJJJJJJJJJJJJJJJJJJGIJJJIJJJJJJ
@1092038/1
aaggagtgatatcggtgtttttgagatcatacttaatccaatgacatggg
+1092038/1
@@@FFDADFFHDHHICECFHIIIDHGIGGIGIJJJJJJJJEHIIIIGIGG
@3146271/1
tcaaccttttgtaacatcgacaacaccgcttgtgcgggaatatgtttggc
+3146271/1
@C@FD>DDHHHHHDEGGHGGHGGHGDGIEGDCFDF@G?FHAHFG@=@@CG
@3653751/1
cacagtattcttgtagtgctccaatcgcattccctttcacactagggaca
+3653751/1
CCCFFDFFHHHHHJJJIIJJJJJJJJJJJJJJJJJJJJJJJJJJJJJJJI
@3146750/1
gtggaggtgaaaagaatgatcttccaactgtcacaaacctgttagcagct
+3146750/1
CC@FFFFAFHHHHJJJJJJJJJJJJJJJJJJJJJJJJJJJJJJJJJJJJJ
@4693334/1
ctctgtatcaacaactgtaccagccggcacattcatatttctcccatctg
+4693334/1
CCCFFDFFGHHHHJJJJJJIIJJJJJJJJJJJJIIJIJJJJJJJJJJJJH
@1093499/1
atgtttcttcatttaaaaccgctgtgtctctttcttttttttgttagact
+1093499/1
@CCDFFFFHHHHHJJJIJJJJJJJIJHIJJJJJJJJJJIJJJJJIJJHEI
@1093918/1
agcaagagaaggaagtgaggtacacagttgcagtcctgagctggtcttca
+1093918/1
@CCFFFFFFDHHGJIAFHIJCFHIGIIHHIJIJJHGJGIJIJJJHHIJJG
@3655125/1
atacagaataattctatgaggcttgtagccaccggtacttttgtaaaaca
+3655125/1
@C@FFFFFHHDHHIJJGIGGGGEGIGEHFHIGGHDFFHEIIIJIGIGEGA
@3655288/1
cttcagggagaatttttaaccatttacacaatataaatgcaccttcaaca
+3655288/1
@@@FFDEBF?F;FHIIGIGHGGHEHGIDEEFHBDHGIEEHIDHGGHHC@B
@569452/1
cttggctttgccgcttgttgctgtacttgaggctgagatgaaggtggtct
+569452/1
@<@DDFFFHHHFHJGIGGHJJJJFEHFIJGHIIDHIGIIIIJJIGDG@FF
@3655991/1
ctctaacttcaattaatttctgatttttattaacaatagattggttgtaa
+3655991/1
C@CFFDDEHHHHHJJJJIIJJJIIIIIEHJJGGGHHIJIGGIJIJJJGII
@6725967/1
tcgtgagccaacagtaagacatggtagatgaggatactttaatctaatat
+6725967/1
CCCFFFFFHHHHGJJJJJJJJJJJHIJJJJJJJHIJJJJJJJJJJJJJIJ
@6726290/1
gtttttgaaaaaattttggccaatagctgtgggttatatggtgattgatg
+6726290/1
CCCFFFFFGHHHHJJJJJJJJJJJJJJJJIJJJGHIIJJJJHHJJJJJJJ
@7755833/1
ggcttcactgcaaaagtttgatcaaataaacactatacaagtttggtcaa
+7755833/1
@@@DDDD;FF<<FB>EBDHE9CFHEHBFHHGE@CFGDHGGBDGIIB?BGH
@5191027/1
ctgttgttgctgctgttgttgttgttgttgaggttgattagaagcccctg
+5191027/1
@B@DDFFFFHHHGIIGGIHIJGIJJJJGEGGIHDEHICHIJGGIIGIIIJ
@7756024/1
ctagataataatgcctcagagctaccttggcagctgctaattttgcttgg
+7756024/1
@@<DDFFFHHHGHJIGIJJIJJIIJJGHJJJJJJGIJIGGIJJJJIEIII
@1094653/1
ctaacttgaccaacggtaaaagcaggaggttgttgcatcctttgctcttg
+1094653/1
CCCFFFFFHHHHHJJJHIJJJJJJJJIIJFHIIJJJJJJJJJJJJJJJJJ
@1599729/1
cttaggaatatttccaatgaattcctctatttcattgtgcattaatctat
+1599729/1
CCCFDBDEHHHHHGHGAGIJ9FHFHIIJEGHIHIIIJJIFDGFGIJJIJH
@6213014/1
atatatttttgcacctgttataaatgtaggaagttatcaagaaatctaag
+6213014/1
CCCFFFF=CFHHHJJJJJJJJIJJJJJJJJJJJIJJJJGHJIJJJJJJJJ
@5720343/1
gcctttcataattcataacgtcattagcagagctcgctactaaggccttc
+5720343/1
8?8;DBA=DFFDFFIIIFI;EFFIFIFFIIEF9CFFFDGFGE@FIDF@FE
@1600798/1
ggcagttgaagataacatacaattttaattttattattctcaatgatttc
+1600798/1
CCCFFFFFHHGHFBFGHGGHEEBHHIIHIIIIIIIIIIIIIIIIIIIIII
@5721054/1
gggaagtcaattgctaatattgccatcaacgttcactgtctataaaaata
+5721054/1
CCCFFFFFHHHHHJJJJJJJJJJJJJJJJJJIJJJJJJIJJJJJJJJJJJ
@6214183/1
cttttttccaaattgcctctccattcaattgaagaagcaatttcttcgca
+6214183/1
@@BFFFFDHFHGHJJIIIGGGIJIIIGDIGJEGGGGGJIGJJIIIIIJJF
@3657486/1
gttgctgctgtggtggttcttgcctttgcagctgttgtggtggttgttgc
+3657486/1
CCCFFFFFHHHHHFHIEGGIJIGIIJJJJJJJJJHHIIGJIII@GGIIJG
@3658022/1
gcttgcaagaggtaacttctgtcttgaaatctgtagcccaatattgattc
+3658022/1
?@@BDDDBH;3CFFBFHHIIGEBHH@FG<HFHHCEFCBGDFFEGGIGIIG
@3658219/1
ggctctctttgtttcctcactggatgttggtaaagcaacaccttttcgat
+3658219/1
CCCFFFFFHHHHHJJJJJJJIJJJJJJJJJIGIJJJJJJJJJJJJJJJJI
@6215384/1
aggaaataagaaagcaagagaaggaagtgagg
+6215384/1
@@@DDDDB=AFDFFAFGHGG:AAF;AAGGCEB
@2130129/1
gctgctgctgttgttgttgttgaccccatggttgtcgaggaggtccctgt
+2130129/1
@@CFFFFFHHAFHHIIHJJIJJIJJHIEHJJHIJJJIGIIGIIDGGHHJI
@2130981/1
ctttttgaattgaaatcacctgctccaggtaatggaaaatcctgaggagc
+2130981/1
C@@FFDDFGAFHHGG@FBEFGGAGHIIIHEGG<FHGGIEIEGIGGGCEHI
@7757238/1
ggggctgttgttgccactgctgctgctgcggctgttgttgcctctgctgc
+7757238/1
@@@FFFFDFHHBF@FHIHIG@EDEHGGGGHIIII8D@9B>@GEBBDGBFH
@7757255/1
ctgtgacattgtaacattaaaaactagtaactcgtgtttaggcaaccaaa
+7757255/1
CCCFFFFFHHHHHJJJJJJJJJJJJJJHJIIJJJHIIIJJJJJJJJJJJJ
@6727220/1
ctcaggagaaatttcaatttttgcaaattgttcgtagtgaagaactgaaa
+6727220/1
CCCFFFFFHHHHHJJIJJJJJJJJIIIJJJIJJJIIJIIIJJJJJJJJJJ
@1602025/1
ccttaacttgcattaaatcacatcacattaccatatttctcaaattcagt
+1602025/1
CCCFFFFFHGHHHJJJJJJJJJJJJIJJJIJJJJJJJJJJJJJJJJJJJF
@1603034/1
tcttcactgatgagatgactgttttcttcttgaatggtaacaaatctttg
+1603034/1
CCCFFFFFGDHGGIGJIJIIIJJJIIGJJJJJJIJJJFGGHIJJJJJGII
@4696284/1
tacgagtttgagcatcattcattttcttcattgtaacttggcccgcaaca
+4696284/1
@CCFFFDDHHHHHJJJJJIJIJJJJJIJJJJJJIJJJIJJJJJJJJJJJI
@4189400/1
ggaagccataccgtacgctcaaacatgcaaatgtgacattattgactaag
+4189400/1
CCCFFFFFHHHHHHIJJJJJJJJJJJJJJJJJJFIGHHIJ@IIIJJJJJI
@3150398/1
tgctgctcaatttaccttcatccttgttttcaaagttgataaataatatt
+3150398/1
CCCFFFFFHHHHHJJJJJJJJJIJJJHJJJJJJJJHJJJJJJJJJJJJJJ
@5194310/1
accttaacttgcattaaatcacatcacattaccacatttctcaaattcag
+5194310/1
@@?D=DDDDA??FAGHIE:CHEIAFE@FGEFGGHGG>?F@EB?F?@FGI?
@574439/1
cttgttacaacatatttcaacatgtatccttttgggcggtaccatggtat
+574439/1
CCCFFFFFHHHHHJJJJJJJJJJJGJJJJJJJJJJJJJJIJJJJJJJHIJ
@5194466/1
caacaactgtaccagccggcacattcatatttctcccatctgcatccttc
+5194466/1
CCCFFFFFHHHHHJJJJJJJJJJJJJJJIJJJJJJJJJJJJJJJJIJJJJ
@574785/1
gtgtagaattacagaataactcatgaatgctttctaatgtttcttcattt
+574785/1
@@@DDFFFHGGHHHIGIJJJIJJJJJJJIIIJJJJIIJJFIIJJJJFIIJ
@3152045/1
gttgttgttgaggtggtagttgagtttggtgggtaggggttgtttcccta
+3152045/1
@@@DDDFFGHHFHGFBCDHHHH9EHIIGE?GGIFHHIIIGHIIIIIIIIG
@3152050/1
actatattcaccaaccgttaacggagtttgctgtcgaatactctgagctt
+3152050/1
?<?DDDDDAHF?H=BDHHHGIIFGH@FGHGGGC?DDHDFIIGGHIBBCGI
@2640866/1
ctcagagctaccttggcagctgctaatttt
+2640866/1
@@@DD??><FDFFBFFFHI=;@9CEHBDB9
@1099101/1
ataagattacaattcttaacattttttctttaaacaaagaacattggatt
+1099101/1
CCCFFFFFHHHHHJJJJJJJJJJJJJJJJJJJJJJJJJJJJJJJJJJIJJ
@5723695/1
acgctcaaacatgcaaatgtgacattattgactaaggccgatctgaggtc
+5723695/1
@@CFFFFFGHBHHEGEGGHHHJIIIIJJJIJJIJIJJIFJEGHIJEIIDH
@1604810/1
cagcctcttgttttgcttctttttttgacctacccttgccgacagcaata
+1604810/1
CCCFFFFFHHHHHJJJJJJJJJJJJJJJJJJJJJJJJJJJJJJJJJJJJJ
@6729087/1
cttttttttattcctttttgaattgaaatcacctgctccaggtaatggaa
+6729087/1
BCCFFFFFHHHHHIJJJJJJHJJJIJJJJJJJJJJJJJJJJJGHIJJJJJ
@5724964/1
gtctgtaattgcgataaggtttttcaggattgatagatacatcataatga
+5724964/1
BCCFFFFFHHHHHHIJIJJHIIJJJJJJIIJJEIIJIJJJJJJJJJJJII
@3661347/1
ctcataactaaaacagggttcatgagttccactttcacaatcaattaatt
+3661347/1
@BCFFFFFHHHHHJJJJJGHJIJJJJIJJJJJIJJJJJJJJJJJJJIIIJ
@6220030/1
tataagaacaatgagtgagagcttgcaagaggtaacttctgtcttgaaat
+6220030/1
CCCFFFFFHHHHHIJAFGGIJIIJGIIJIIIJGEHIGGIJJJJIJJJJJJ
@6220598/1
tttttcaaaaccttcttccagcatagcttcaatttcattgtcgcttatgt
+6220598/1
@@@FFFFFHHHHHJJJJJJIJJJJJJJIJJJFIJJJJJJJIJIJJJJJJG
@578049/1
ctggagctcatcaagcttcggtccgactgatgatttgaggttcttgtgg
+578049/1
@@@B=D?DHHHD>F9CCEHHGFHIB:EHGDDFBFHHEBG>09DB?F@B7
@4193507/1
ctctaatcatctgattagtagtaacgattctccactgaaccaaatcggct
+4193507/1
CCCFFFFFHGHGGJJJJJHHIJJJJJJJJJJJJJJJJIJJJJJJJJIJJI
@5195565/1
ctctgcccagccacaatgttacaaacctctagaggtagatatgtgtgctt
+5195565/1
CCCFFFFFHHHHHJJJJJJJJJJJJJJJJJJJIJJGIJJJIJJJJJJJJJ
@3153558/1
tctttgatggaatttcataaacaactttcaaatccttaatatacgcaaca
+3153558/1
@CCFFFFFGHADFHIIGIGHIJJIJJJIHIJJGJFIIFEHGIIJJJJJJJ
@5727376/1
cttatcagtaatctcgaatctattatctcttggacaagttgttatattag
+5727376/1
CCCDFFFFHHFHHJGDHJIJJJJIJIIEIJJJGHIIGGHHGIGIJGIGHI
@4699995/1
caagaattctttttccaaaattgaacaaagtgaataaattgaactaatgc
+4699995/1
@CCFFFFFHHHHHJJJJJJJJJJJJJJJJJHIJJJJJJJJJJJJJJJJJJ
@4193744/1
gggaaactgatgatttgattactgatgttaaggaagctatcctaacagag
+4193744/1
@@@FFFFFHHHFHFGHIJJJIJIHG@FFE?FHB@BGGEEHEHGGGHEF@B
@3663539/1
gtttcacttttgttattggtttccttatcagtaatctcgaatctattatc
+3663539/1
CCCFFFFDHHHHDHGIJJIIIJJJJJIIJJJFGFHJJIJIIJJJJIJJJG
@3663611/1
ctaaaatattgttcaagttcacgaggagtattcttggaaacaattttata
+3663611/1
CCCFFFFFHHHFHJJJJHIJJJJIIJJJHHIIJJJJJHIJJJJJJJJIJG
@4193914/1
gctgcccctttattatccctttcagtggacaatttacaggcagttga
+4193914/1
CCCFFFFFHGHHHJJJJJJJJJJJIJIGJJJJJJJJJIIIJJJIJJJ
@4700798/1
ctggtatccaaaggcactgttttcaccggaggaatttgtttgtgattttt
+4700798/1
@@@FDFFFGHHHFIGGHGG?EBEHIIIIIGIIGHIIGHEGGGDGGGIIII
@6221595/1
gacacgagacaacgtgatataactatgaagaatcatgtgataaaaaatag
+6221595/1
@@@DDFFDFHDAHHCGHIIIIIIIGGGGIIIGHIGIGHHHIHGHIIIIIA
@6221677/1
cttgacaattttttcttttcttctttctgtatcaactgcagcctctttta
+6221677/1
CCCFFFFBCFHHHJJIJJJJJIJJJJJJJIJJJIJJJJIJJJJJJJJJJJ
@4194538/1
cgtcctcctgccactcatcataatgaacaatatcttcttttggattagta
+4194538/1
@@@DFDFFHHGDHEHGJJIJJJJJJIJIJGGGGFGHIIGGCHIIJJJJ@E
@4194942/1
gttgttccattgcttgaggtctggtaattggagcggctt
+4194942/1
@@?DAAA2CC?A:<EBGA@GDFEGAFDCEBBGE;EA:F?
@581410/1
gttgattagaagcccctgcttctccaggttgtctaccaccccctcctcct
+581410/1
@?@DDDFDFHGDDIGIJJGGIJIDHJJIAE@CGHBH<FHGGIJIIJJJJG
@63279/1
ctcgataatcaagtgttggtgcattcataattcgggccttaactttagtg
+63279/1
@<@DDDDDBDFAC2AGGGGAA?FFHIIIAHDHBE;:C@DFHIGICHGG?D
@4195243/1
gccactgattgatgtcccaatggtccacacctttgtcaccactatattca
+4195243/1
CCCFFFFFHHHHHJIIJJJIJJIHHGGIIJIJJIJHHIJIIIJJIIIIJJ
@6731764/1
gtcgacaattgtaccaagctctggcattttcctgtgactgatttttcttc
+6731764/1
@@@DDDDABDD?<ECF@CDHHIGG<F<:::C<CD:?9DDG<GH?FG@GBG
@6731909/1
ctatgttctatttctgcttctctaggatcaacagcaggatctgcaatttt
+6731909/1
@@@BDDDD>CA?B@GGE<BHIII@H@<BF?FDB3?C8?FHG@D9:DHICD
@582507/1
atgactgactagatagaagtctaattcagtagggtgagtaatctctgtat
+582507/1
CCCFFFFFHHHHHJJJIJJIIJJJJJJJJIJJJJHGHJFHIIJJJJJHJJ
@5197772/1
ctcatcttctttactaaaaggctacacaaacaatcacctgaatcctt
+5197772/1
CCCFFFFFHHHHHJJIJJJJJJJJJJJJJJJJJJJJJIJJJJJIIII
@2643918/1
cccgatgctagctttcttaaatctggttctctaatcatctgattagtagt
+2643918/1
CCCFFFFFHHHHHJJJJJJJJJJJJJIJJJJJJJJJJJJJJHIJJJHIID
@1609261/1
ttttttaaggaagtaagtgcaggggaacgagaaccaatttcttttttaaa
+1609261/1
CCCFFFFFHHFHHJJJIJIJJJJIIJJJJIJHIIIIGGIJGGIJJJJJGE
@2645708/1
gtcgacaattgtaccaagctctggcattttcctgtgactgatttttcttc
+2645708/1
CCCFFFFFHHHHHJJJJJJJJJJJJJJJJJJJJJIJIJJJIJJJJJJJJJ
@1610490/1
ctgcttctctaggatcaacagcaggatctgcaatttttccaacagtgtat
+1610490/1
=??DADBDFFHHFIIGHIIGI>GHEEGHBBGHGFHIBFHGGGIFG?B?9?
@64302/1
atttgaaaacgtggatctccaaggtctccttgaacaaatttacctaaagc
+64302/1
@@@DDDDDFDF?8C::C?CCFFEC<?F<C<?CDEFII>DDDFIEFEIBBA
@2646043/1
cttgaggtctggtaattggagcggcttgtctaacttgaccaacgg
+2646043/1
CCCFFFFDHHHHFHIJJJJJJJJJJIJ6?@B?FFAG@?FG8DB;F
@2646211/1
atgatgacattcatctataactaatagattgacacgagacaacgtgatat
+2646211/1
@C@FFDFDHHGFHIGIEGIIIGCEHGIJDHGFHGBGEAFGGIG@08?DHI
@3665714/1
gtggaggtgaaaagaatgatcttccaactgtcacaaacctgttagcagct
+3665714/1
CCCFFFFFGHHHHJJJJIIJJJJJIJJJJJIJJJJJJJJJJJJJIJJJJJ
@66293/1
ctctacaattttgttttgtttctcctccatttccaattatttcctttttc
+66293/1
CCCFFFFFHHHHHEHHIJCGIIJJJJJJJIJJJJJJJJJJJJJJJJJJJJ
@2646832/1
ggcctatcctctggaggaattcctttaaactgatccatgatcaatctcat
+2646832/1
CCCFFFFFHHHHHJHIIJJJJJJJJJJJJJJJJJJJJJIJJJJIJJJJJJ
@6224235/1
cactccaatagtacttcttttgtgtgagcattaaatcttaaaatagatac
+6224235/1
CCCFFFFFHHHFHJJJJJJJJJJJJJJJJJJJJJIJJJJJIJJJJJIJJJ
@7763811/1
gtactatcttcaaagagaaaaagtgcaatactaaaattttattcagtata
+7763811/1
C@@FFFFFHHHHHIIHIGIJJIJCEHHIJJJJJJJJJJJJJJJIJJGGII
@5199508/1
agaggttctgtatttcctgtgatcttgtctaagattgctttcgctgcggc
+5199508/1
@@@DD;ADAFFD?FGGHGHFGADHHI>:CHHIIE>HICHIHDDBAFGIBH
@6735817/1
caccgcttgtgcggcaatatgtttggcttgctgttttgtagaagccttac
+6735817/1
@@@DDDFFHFHFHIIIJJGHIIIIIJIFHIIJJGIJJJGIC>FIJIJJJC
@1612106/1
ctccaattgcattccctttcacactagggacatgaggtgaaattattggt
+1612106/1
CCCFFFFFHHHHHJJJJJJJJJJJJJJJJIIJJJIJJHIJJJJJJJJJJD
@5732652/1
tcgaccttctcggccaagattaggcctacgtggacaggtgaacatgggca
+5732652/1
@@@;D8A?<CFB;FD@DA9F<CABFE?FEA81:D@FCFBDG@FIIIFICI
@5733434/1
gaagttttatttacattttttgcctgaacacattgggtcgccatacctaa
+5733434/1
@@@FDFFFHHHHGIIJJEIJIHJIJJJJIJJIGIC@DDFHHHIEGIJIJJ
@67226/1
cctcgtttcgcaattatccaatattatctatagaatatcagctgatatgt
+67226/1
CCCFFFFFHHHHHJJJJJJIJJJJIGIJJJJIJIIIIJJJJJJJJJIIII
@7257887/1
aatcactgctgaggcttgaacaagcccttctgatagcctgcaattcttgg
+7257887/1
@CCFFFFFGHHGHJJIJJJIJJJJFGIJIJIIJJJJGHGHGIIJJIJ<FE
@4704090/1
ctcatgttataacattatgcagttcattacctaagatatttgttatgatc
+4704090/1
=@??BBADBDACFGEF>CIEEIIIAFEBFHGGF@GEAD@HCAHCFDBFHF
@4704560/1
gttgctgttgttgctgaggctgctgtggtctctgctgttgctgttgttgc
+4704560/1
CC@FFFFFHHHHFIJJHIIJIIFIIJIJEHGGIIIJIIIJFIJFHIEIHD
@68601/1
ggcaaatctggaggttgatgaggaggctgaggtggaattagagcaattgc
+68601/1
CCCFFFFFHHHFHIEGGGIJIJIJJGJIJIJJDGGIIJJJJJJIJJIJJI
@586411/1
ctcagagctaccttggcagctgctaattttgcttggtgtttgttttctcc
+586411/1
CCCFFFFFHHHHHJJJJJJJJJJJJJJJJJJJJJJJFGGHJJHJJJJJJJ
@1612616/1
gtaggtgcagggtatgaaactgaacgtgtacacctggtaaagaggtgaca
+1612616/1
CCCFFDEFHHHHAFHIJJJJJJJJJJGHFIJJJJJIJHJJJJJJJDGHJJ
@1612679/1
cttatgtcaaattctacttctgaatgatgttctacgttatcatcaacatc
+1612679/1
@@CFFFFFHGHGGJJGIEGIJGGGIJIGHHHIJGHIBGEGDIGCHIIJII
@586992/1
ctgctgctgctgctgaggcggttgttgccactgctgttgttgaggctgct
+586992/1
CCCFFFFFHHHHHIJIJJJJJHIIIJFIJIHIJIJJHIJGIJIJJJJJG@
@69573/1
cactgattgatgtcccaatggtccacacctttgtcaccactatattcacc
+69573/1
CCCFFFFFFHHHHHGGIEHJIIJJJGIJGGGIIEHGHGDGGJIJIJIIGG
@2648583/1
ctggtatttctggctcacctccttccattgttctcaatgtaagacagcat
+2648583/1
@@CFDDEFGHHDFFGGIIJIJJJGHIDIIIEHIIJJIJJHIIDIHGJJJH
@7259985/1
ggcccgcaacaattgtacacaactccataggaagcgccaaaggcttctct
+7259985/1
CCCFFFFFFHHGHJJIIJJJJJJJJJIJJJIJIIJJJJJIJGIIJJJIII
@6226270/1
gtcccattgtgtttaatacttctaaaaagtcatcaataatttcgaaagga
+6226270/1
CCCFFFF2==ACFHHBHIJHJJJIJIGHIHGHIIGIGICHIJJGHGHIGH
@587973/1
gtaatactttgtagatatcagacatttcttcagggagaatttttaaccat
+587973/1
CBCFFFFFHHHHHJJJJJJJJJJJJJJJJJJIJJJIJJJJJJJJJJIJJJ
@4197517/1
ggtatccaaaggcactgttttcaccggaggaatttgtttgtgatttttta
+4197517/1
B@@DFFFFGGHHHJJJJGIJJJIJJJJHIJFHIJJJIIJJHIDFIIIJJG
@4197672/1
cttgcaagaggtaacttctgtcttgaaatctgtagcccaatattgattcc
+4197672/1
CCCFFFFFHHHHHIJIJJJJJIJJJJJIJJJJJIIJJJJJJJJJJJJJJJ
@4197898/1
cttggcaacaaacagttgttttttcctgatatagctctaacttcaattaa
+4197898/1
CCCFFFFFHHHHHJJIJJIIJJJJJJJJJJJJJJJJJJJJJJJJJJJJJJ
@4198602/1
ccgtgatctaatatttgagcagaaggtgctggtgcatgtaatactttgta
+4198602/1
B@CDDDFFHHHHHJIJJJJJJJJJJIAEGIIIEGHGIJIGIIJJJJJJHI
@5736017/1
gccaaaatttgttcacactgttcctggctgagagtaattcgtcgcgcatt
+5736017/1
B@CFFFFFHHHFFGIIJJJJIJJIJIGGIJIIIIEFHJIIJGIJJJJJJJ
@1614049/1
atggaatccaaaccatacttcacgaccacctccaagaggatggtagtaac
+1614049/1
CCCFFFFFFHHGHJJJJJJIJIIHDHGEFGIGHIGIFIIIJIEAHH=FGH
@2649605/1
ctgctgctggggctgttgttgccactgc
+2649605/1
?;;11BD3ABDDDEE::AE<?<AEEED<
@589010/1
ccacgatttcggcagcttttacctcattttcactcagaagaaataatatc
+589010/1
@@CFFDDF?FFGFEHGGGHIEHIJJIGIJIJJGIJEIIGJIGEEGHIJJI
@589336/1
gcactggttacaggagatactggttgttgttgaggtggtagttgagtttg
+589336/1
CCCFFFFDHHHHHJHIHIJIJJJHIJIJJIJJHHJ?FH@GHHIIFHGIHI
@4707245/1
tgtcacttttggtcctgttggtccattaatataaaatggttcaacttctt
+4707245/1
@CBFFFFFHHHHHIJJJJJJJHIJJJJJIJJJJJJJJJIGHIIJJJJJJJ
@6738416/1
ccactttgttctttcttgtcagcacagaataatcttgtatgatgtctctt
+6738416/1
CCCFFFFFHHHHHJJJJJIIJJJJJJJJJJJJJJJJJJJJJJJJJJJJJJ
@1615699/1
cctccttccaaaaaaatacagcaagtctggtaaatttatcgcaaggtaat
+1615699/1
CCCFFFFFHHHHHJJJJJJJJJJJJHIJJJGHIJIJJJJJJJJJJJGIJJ
@5736773/1
aacaaatctttgaataacttcagctaggccaggtgaaagatgccggaagt
+5736773/1
CCCFFFFFHHHHHJJJJJJJJJJJJJJJIJJJJGHJJJJJJJJJJJJJJB
@6740014/1
caggaatggaatgctgagtaacaagattatatgggagagtagcttgaggc
+6740014/1
CCCFFFFFHHHHHJJJJJIJIJJJJJJJJJJJIIJJJJJHHIIJJJIJJJ
@5738476/1
tgatatcggtgtttttgagctcatacttaatccaatgacatggggaagtc
+5738476/1
@@@FFFFFHFFHHIGGIIFIIGIJIIJJJJJGJIIEIJIGIJIGEHIGFI
@6741188/1
tgtcaattcaccaggtgatatatttttgcatctgttataaatgtaggaag
+6741188/1
@C@DDDEFHHHHFGHEEHHIIIJJGIIGHJJHIJIIJIGIJJGCGGIJFH
@7770541/1
caacaaacagttgttttttcctgatatagctctaacttcaattaatttct
+7770541/1
BCCFFFFFHHHGHGIIJJJJJIJJJIJJJJJJJJJIJIJJJJIJJJJIJJ
@3162887/1
ttctgaaacaccatctcgatacagaataattctatgaggcttgtagccac
+3162887/1
CCCFFFDDHHHHDDBEBDBFCGHIEGH<FFGDHGIBDCAHHCGI?B>B@0
@4201036/1
ctccattagttttcttccaactagtgaaatttgacttaagaaatatgaat
+4201036/1
CCCFFFFFHFHHHJJJJJJJJJJJHJIIIIGJJIJJJJJJIJJJJJJJII
@72631/1
gctaaattatcctttttgaaattttttaatagttggaacaattctatcac
+72631/1
CCCFFFFFGHGHHIIJJJHIIJJIJJJJIJJJGJJJIJJIHIJJJJJJJI
@1108228/1
gtacaatgtaatatgagttttctttgttttcaaaggctctaactaaaaat
+1108228/1
@@CFFFFFC?FFFGHEGCJIJHGHIIDGIIIJGIIGGIJGGGIJIIGGHI
@590822/1
cttttatttctttagtaaacttaaccctttgagaatctgttaaaggtttt
+590822/1
CCCFFFFFHHHGHJJJJJJJJJJJJJJJJJJJJJJJJJJJIJIJJIDHII
@1108433/1
ctcagagctaccttggcagctgctaattttgcttggtgtttgttttctcc
+1108433/1
CCCFFFFFGGHHHIJJJJJIJIJJJIJJJJIJJJJJDGFHJJJIIJJJJJ
@4201921/1
ctttttcttgatctctttcattatcgtaaattgtcacggtctcaacaagt
+4201921/1
CCCFFFFFHHHHHJJJJJJJJJJJJJIJJJJJJGJJJJJJJJJJJJJBFF
@3669917/1
gttccattgcttgaggtctggtaattggagcggctt
+3669917/1
@@@DD;DDA?FBFCEG2<?CEA?AFCFEBCCEHDAH
@4709547/1
gaagtaagaggtctttcatttaatgttttttgaaaagcctcacttgtttt
+4709547/1
CCCFFFFFHHHDHIJJJJJJJJJJJJIJJJJJJJJJJIJJJJJJJJIJJJ
@3164039/1
ttcatgaggaaggccctcttcattttcggtttcgtaggcaggtggaggcc
+3164039/1
CCCFFFFFHHFHHJJIJJJJJJJJJJJJJGHIJJHIJGIIJJBFIEHJII
@4202551/1
gtcgtctttttttaccaaaccggtattttccccttggcaacaaacagttg
+4202551/1
CCCFFFFFHHHHHJJJJJJJJJJHHIJJJJJJJJJJJJJJJJJJJJJJJJ
@2655066/1
gattagtttccacaacaatttctcttcctttttttggatctgaagggcgg
+2655066/1
CCCFFFFFHHHHHJJJJFIIJJJJJJJJJJJJJJJJJJJJJJJJJJJJJH
@3164567/1
cttaatgatatcagtcagcttacaagccttagtaagcataaatttatgga
+3164567/1
BC@FDDFDHHHHHGHIIJJJIJJJJIJJIIJJJJIIJJJIJIIJJJJJII
@3670466/1
ataagaactatttctttaagaatattttggatttcattgatagtatctga
+3670466/1
CCCFFFFFHHHHGJJJJJJJJJJJJJJJJJGIIJJIJJJIIJJHIIJJJG
@5207138/1
gttgtttactaatgcagatcttaaatctgttaatgctccagggctatgtg
+5207138/1
B@@FFFFFHHHHHJIIJJJIJJIJIJJJJJJJJIIIIIIJIIJJIIGIII
@3671846/1
ccgtacttctagcattagaagtttcttctccagctaaggctgtatcatca
+3671846/1
@@CDDFDDHGHHFIIIIGHHIBDBHI@HIGJICGHCGHI@HIJIJIBIH>
@5208380/1
ctatattcaccaaccgttaacggagtttgctgtcgaatactctgagcttg
+5208380/1
CCCFFFFFHHHHGJJJJJJJJJJHJIIJJJJJJJJJJJJJJJJJJJJJJJ
@7771018/1
ggctattttagcatggaatgtaatctccaagttgtgaatcaatttcagga
+7771018/1
CCCFFFFFHHHHHIJJIJJJIJIGIJJJJJJHJJJIJJJJJGIJJJIJJJ
@593752/1
tgttttcaaagttgataaataatattaatgaaactaaaaacttcaaaaaa
+593752/1
@@@?DBD?:FHAAC?EGGGE<<CFEAFHDHHH@@EECEHIGHB<HHGH??
@1618758/1
tccaagcttaacattgattttaaggcaaagattggagagtgtttgtgggg
+1618758/1
BCCFFFFFHHHHHJJJJJJJJJJJJJJJJJJJJJJJJJI?DCGHIDGIJJ
@7261658/1
ccacttggaaaactgtttatcatagatccgacgacactttttagtaccgg
+7261658/1
CCCFFFFFHHHGHJJHIJJJIJJJJJJJJJJJJIIJJJJJJJJIFHJJJJ
@7773103/1
atggtgattgatgccattcaactttgcattaactttctgcagtatgttta
+7773103/1
?@??=ABDFBDH?BAFGDDI@AEFHHGGDBBHFHICHHHGDH::CDHEHB
@7262950/1
cttcacactcatcaagaacttggtaaactcttagatcttcattttgttgc
+7262950/1
CCCFFFDDHDHHHJGIGHIIJJJHGHGGHHHIJJIJJGIIIIHGIJIIEH
@5210547/1
ccgctgtcatgctctttctcaacaagatggtacctagctctaaatgccac
+5210547/1
@@@FFFFFGHHFHIIEGHGGHHIIHIGJEIFIIGIJGHIGJGGGFFEGII
@5211153/1
gtccttttatcataatgagatcaagtttttttcgaatcaaatgaagctgt
+5211153/1
@@@DFEFFDHHGHGIJJIJJJGJJJHHIIJIIEIGIJJJEEHEBGIGJJJ
@4713923/1
cacaacaaacacttggggagttaaatcaacatcagctgagatatactcat
+4713923/1
CCCFFFDFHHHHHJIIEGHGHIIJGGJGIJJGIJEHIGHJEHIIIJJIJJ
@1110593/1
caacgttcactgtctataaaaatacaagaattcctaattggtagtattcc
+1110593/1
CCCFFDFFHHHHHJJJJJIJJJJJJJJJJJJJJJJJJJJJJGHIHGIJJJ
@3672890/1
ctacaatgcattacagtatctcaaactgatgaccaagaaatagaatcggg
+3672890/1
CCCFDFFFHHHHHJJJIIJJJJJJIJJJJJJJJJJJJJJJJJJJJJJJJJ
@76839/1
ggctctacctgatctggaccagtggcgtatttacagaagcaaggttggcc
+76839/1
CCCFFFFFHHGHHJJJJJJJJJHJJJJHIIJJJJJJJIJJJJJJIJJJJJ
@7263520/1
ctgataaattagaatcatcccatagcaaatggtatttggtaggacgtgct
+7263520/1
CCCFFFFFHHHHHJJJJJJJJJJJJJJJJJJJFHHIJJJFHIGIJJHIIJ
@7773909/1
ctcattacaacatccagggccattatcgcatcatacggaatctgccgagt
+7773909/1
CC@FFFFFHHHHHJJJJJJJJJJJJJJJJJJJJJJJJJJJJJJJJJJJJF
@2658736/1
cagtaatctcgaatctattatctcttggacaagttgttatattagtcact
+2658736/1
CCCFFFFFHHHHHJJJJJJJJJJJJJJJJJJJJHIJIIJJJJJJJIJJJJ
@77038/1
ctcttgttttgcttctttttttgacctacccttgccgatagcaataaggc
+77038/1
CCCFFFDFHHHHHJJJJJJJJJJJJJJJJJJJJJJJJJJJJJJJJJJJJJ
@2145351/1
cttttcttttgtaaattacttcaagga
+2145351/1
@@@DDDBD?HHADBFBCGI@CBHHF>3
@3167422/1
tttttttcctttcaagaatatactcccgtgtgatatgatatgggttgctg
+3167422/1
CCCFFFFFHHHHHJJJJJJJJJJJJJJJHIHIJJJJJHIJJJJJIJJJJJ
@1621486/1
gtgctagattatcccttctgaagacaggactaggtgctgcaatgaccatc
+1621486/1
@C@DFDDFHFHFHEBGIGHIIGFCGGHIHIJJJGHIJIGIIIIJGFDHHF
@596329/1
ggcctgcttgtggaaaaccaccacaaatccacttggaaaactgtttatca
+596329/1
CCCFFFFFHHHHHJJJJJJJJJJJJJJIJJJJJJIJIIJJJJJHIIJJJJ
@2146238/1
catcattcattttcttcattgtaacttggcccgcaacaattgtacacaac
+2146238/1
CCCFFFFFHGHHHJJJJJIJGJIJJJJIIJJJJJJJJJJJJJHIIJJJJJ
@7266004/1
tgctgttgctgaggctgctgtggtctctgctgttgttgctgctgctgtt
+7266004/1
@@@DBA2ABBFHBBBGHIB<FGCHIIAHGHGHCG@9??D??<GAD<D99
@6750426/1
cgagacaacgtgatataactatgaagaatcatgtgataaaaaatagcagc
+6750426/1
CCCFFFFFHHHHHJJJJJJJJIJJJJJJJJJJJGHIJJJJJIJJJIJIJI
@7266838/1
cgattatttttcctttgatgctgctcaatttaccttcatccttgttttca
+7266838/1
@CCFFFFFHHHHHJJJGGHJGJGIJJJHIHIGIJJJJJIJIIJIIIJJJJ
@3674318/1
gcctgcaattcttggttcaagatcattttaaactgtccttctgacacacc
+3674318/1
CCCFFFFFHHHHHJJFGIJJJJIJJJJIJJJJJJJJJJJJJJJJJJJJJJ
@3674642/1
ctcttgttttgcttctttttttgacctacccttgccgatagcaataaggc
+3674642/1
CCCFFFEFHHHHHJJJJJJJJJJJIJJJJIJJJJJJIJJJJJJJJJJJIG
@3674737/1
ctgctgttgttgaggctgctgtggtctctgctgttgctgttgttgctgag
+3674737/1
CCCFFFDFHFHHDHIIJJJIJEHGGHIJJGIJIDGIEFI@FEG=CGIG?G
@5212603/1
ctctttctcaacaagatggtacctagctctaaatgccacaagatgggcat
+5212603/1
@@@DFFFFHHHHHGGGGGGFEHHHIJIGIEHGHIGJIIIJIIIJGGIHJJ
@2661037/1
ctacctcccctctggtatccaaaggcactgttttcaccggaggaatttgt
+2661037/1
CCCFFFFFHHHHHIIFHIJJJIIIIJJJJJHIJJJJJJJJIJJIJJJJII
@5214122/1
tttacttcttctttaagacactgactaaaatattgttcaagttcacgagg
+5214122/1
CCCFFFFFHDHGHJIJJJJJJJJIJJJJJJJJJJJFIJJJJIJJIIJJJJ
@596479/1
catttagataaatttattgttgttcagaggcttaatacacagatattaag
+596479/1
CCCFFFFFHHHHHJJJJJJJJJJJJJJJJJJJJJJJJJJJJJJJJJJJJI
@5747818/1
ctgtagtctgtctgcatctgtatatgccctagcacggaaagcagcg
+5747818/1
CCCFFFFFHHHHHJJJJJJJHJJJJJJJJJJJJJJJJJJJJJJJJJ
@6232295/1
ctgaaggcttttgggtcgtgagaagctgcaacggctgctatagatggaac
+6232295/1
CCCFFFF2443ADHHEHIHIJJJJJJJJJJJJJJJJJJFGIJJIJIJHH@
@6232770/1
cttcagatcgctgccatttagtacactgctttttccttct
+6232770/1
B@1ADFFFHHHHHJJJJJJJJHHJJJJJJJJJJJJJJJJJ
@4717704/1
ggtggttgttgcctctgttgctgctgaggctgttgttgccactgctgctg
+4717704/1
@@@DDDDDDDBD<CCDFEHECHBCGHFEEFEFHCG:FE?BADFH?GF@CE
@2147238/1
ataataggtaggtgcagggtatgaaactgaacgtgtacacctggtaa
+2147238/1
CC@FFFFFDHHHFHGIJJJFHIJJJJJJIGIJJIIJJJJJJJJJGIJ
@78888/1
tctcaaactcaagctgtcgcttcaattcatccacttctccctgcagttca
+78888/1
CCCFFFFFHHHHHJJJJJJJJJJJJJJJJJJJJJJJJJJIJJJJJJHJJJ
@6751773/1
cttgaacaaatttacctaaagcaacaacacaattgtcggcagctgggaat
+6751773/1
CCCFFFFFHHHHHGJJGIIJJIJJJJJJJJJIIIGGIIJJJJJGIJJJIE
@7775325/1
atcagaatcaaaatggttgtcatcccataaaacatgataatgacttggcc
+7775325/1
@CCFFFFFHHGGHJJIHIIIJJJJJJJJJIIJJJJIJJJJJJJJJJJJIJ
@597879/1
cttgaacaaatttacctaaagcaacaacacaattgtcggcagctgggaat
+597879/1
CCCFFFFFHHFHHGHHGJJJJJGIEHJIJJJJJJJJJIIJJJJJJIIIIG
@4718034/1
gtcactattaaagttgatttgtcttatcgacttgacaattttttcttttc
+4718034/1
@BCFFFFFHHHHHFHIJJJJJJJJJJJJJGIJJJIJJJJJJIJJJJJJJI
@598726/1
ttcaagatcattttaaactgtccttctgacacaccatctctgtaaaagag
+598726/1
CC@FFFFFHGHHHJJIJJJIJJJJJJJJJIJJJJJJIJJJJJHJJJJJJJ
@1115735/1
ctcccatctgcatccttcttttccggaaagaacctagtgtgatggcgttt
+1115735/1
@@CADDFFHHHHHIIGIIIGCHGCGGHGIGFFGGHIGIIDGGBDGE@GGG
@7267893/1
ctttattatattactcctaattgaagagccttttcccaaaatcataccat
+7267893/1
@@@D?;BD>BDFBFBEBGFGA?@HE@>GGHGIGHCEHGGGI9BBB@9;D?
@3168513/1
gttcttcttgaagttggttcagctgtagtctgtctgcatctgtatatgcc
+3168513/1
CCCFFFFFHHHHHJJIJGHJJJIJJHHIHIIIIIJJJGGIJIIIJIJJHI
@5215244/1
gttttacttcttctttaagacactgactaaaatattgttcaagttcacga
+5215244/1
@@CFDDDDHHDHBDEBEHGAHEGHHGGCHGDHHFIIJCHEIIE?CGII9B
@79866/1
ctttttgaaattttttaataattggaacaattctatcacctttgaagttg
+79866/1
?@@BDBDDAFBFBEEHGIIEI@@FGGG@@F>F>>FFCGGABCGECGD9B8
@4207979/1
ggcctatcctctggaggaattcctttaaactgatccatgatcaatctcat
+4207979/1
CCCFFFFFHHHHHJHHJIJJJJJJJJJJJJJJJJJJJJJJJJJJJJJJJJ
@5216228/1
ggctcaaatttgctagcaatcatgctctcaccaaataccttcttttgtcc
+5216228/1
@@@FFDDEFHGFFIJJDAHIGIDHJJDIGIIJJIJGIEFGGHGJIJFIJG
@5216373/1
ctccaaaattgtaaatccaggaacttcccagtcatcaggaataaagtcat
+5216373/1
@C@DFFFBFFHBDGHIIIIIEGGGHHIJJICFHIIGEGIJIIIJHHBDFH
@5748914/1
atggaatttcataaacaactttcaaatccttaatatacgcaacaaagctt
+5748914/1
@@@DDDDDFHFDDHFEHIIIHIIIAFDBBF@@HHIIC48?FFHICFH>BF
@3678925/1
cccaatattgattccagaacttccggcataatgagtacatcatttacatc
+3678925/1
CCCFFFFFHHHFHIIIIGHGHIGJIJJJIIIJJJJBFHGIGIJJJJIHGI
@1623559/1
agctcatcaagcttcggtccgactgatgatttgaggttcttgtggaattg
+1623559/1
@CCFFFFFHHHHHJJJJGHIIIIJJGHJGIIJJDHJGHIJJIIIJIJJJJ
@1623596/1
ctatggatatgtgccacttcttggaatggtactgccatttctcaatttgc
+1623596/1
CCCFFFFFHHHHHJJJJJJJJJJJJJJJJHHIJJJJJJJJJJJJJJJJJJ
@1624251/1
gcccaatatagattccagaacttccggcataatgagtacatcatttacat
+1624251/1
@@@D?DDFGGHHHGGGBHGHGIIHEHIJEEGHHHEG?C?GIIIEDGCIEI
@4720007/1
ttctgttgtttcaattttggcagtatgcaaatattgtggaccatcacttt
+4720007/1
?@@BD2A=A;<AFBFFI@<?B>:C:C<BHE99EGIE9C;F>GGIAG<BFG
@2150792/1
gtaaaacgtaagtggaagcataagctcccaattctttggtgataagaact
+2150792/1
@@@FFFFFFHHDACDGIIEI<EFGBHIGHIIIIIIIIG>GGGIIGHIIIH
@2150794/1
ggacctttggcacatccacgatttcggcagcttttacctcattttcactc
+2150794/1
BCBFDFDFHFHHHIJJJJJJEHIJJJJJJJIJJJJJJJJJIJJJJJJJII
@3681391/1
gcaattctttacatcaataccttcttctatcacatcggaggcaaccaata
+3681391/1
CCCFFFFFHHHHHJJJJJJJJJJJJJJJJJJJJJJJJJJJJJJJJJJJJJ
@3171490/1
agtctgtctgcatctgtatatgccctagcacggaaagcagcgagatgagc
+3171490/1
@C@FFFFFDHHHHIJJGJJIJJJIJJIJJJJJJIJJJJJJJJJJJJJIJJ
@82387/1
cgcttatgtcaaattctacttctgaatgatgttctacgttatcatcaaca
+82387/1
CCCFFFFFHHFHGIJJJJJJJJJGJJJJJIIJJJJJJFGIJJJJJJIIJI
@7777141/1
cttggcaacaaacagttgttttttcctgatatagctctaacttcaattaa
+7777141/1
@@CFDDBBAHDFFFHCGBCFBCEGFCEG@AH<D?FHGCFFG>DFDDBG>>
@84190/1
ctcgaggtggctgcagtttccatatcatattatacctgaaggcttttggg
+84190/1
CCCFFFFDHHHHHJJJJJJJJIJJJJJJJJJJJJJJJJJJJJJJJJJJJJ
@6755224/1
cctcattcttagttgtaacaactaggggcaccatgacgatagctttattc
+6755224/1
CCCFFFFFHGFHHIJJJIJIJIIIJJJIJJJJFIIIJJJJIJIIJJJIJI
@6236283/1
gtatctgatttgttgtttattagggtagcatttggaggactgtcagatgg
+6236283/1
CC@FFFFFHFHHHIJJJJJJJIJJJFHIJJJJJJJFIIFHIJIIJJGJJJ
@1625512/1
gctgctaaatcttcaagtacatagtacataactttagctgtcgtctttct
+1625512/1
CCCFFFFFHHHHGIJJIFHGIIIGHFHIJJJJJJIGIGIIJJJGIJJJIJ
@5750543/1
catccacgatttcggcagcttttacctcattttcactcagaagaaataat
+5750543/1
CCCFFFFFHHHHHJIJJJIIJJJJJJJHIIJJJGIIJIJJJJJIJIJJJI
@1626150/1
atctggtctggagctggatgagtgacatcagcgccaacaacaatgacagg
+1626150/1
CCCFFFFFHHHHHJJJJJJJJJHHJJJJJJJJJJJJJJJJJJJJJJJJJJ
@7269870/1
ccacaaatccacttggaaaactgtttatcatagatccgacgacacttttt
+7269870/1
@C@FFFFFDHDFHIJJIJJJIJJHIJIJGIJJJJJJIJJJIJHIIIJJJJ
@599674/1
gtgtgatatgatatgggttgctgtttacaccaacgataaaatcaggcttt
+599674/1
@BBDFFFFHHHHHJJJJFHIJJJJJJJJJJJJJJJJJJJJJJJJJJJJIJ
@600133/1
gcttatagctactgcataagacagatgaaattctggattgttccaactac
+600133/1
@@?D?D?:AA?FCFBAEGIF?CBB<FB4<<?FHIE@GEEB1?DB?CBGEF
@5751539/1
cgttgctttataaatttcacacttatttagttaaaattatttgtttgata
+5751539/1
@<?DDDDDHHFFCHBFH?@CFFGHC@HHCHAFEF??CB@BEF?GGGIG>B
@1627003/1
gctttctaatgtttcttcatttaaaaccgctgtgtctctttctttttttg
+1627003/1
CCCFFFFFHHHHHJJJJJJJIJJJJJIJJJJJHIJJJJJJJIJJJJJJJG
@1627029/1
gttgttgttgaggttgattagaagcccctgcttctccaggttgtctacca
+1627029/1
@@@DDDDDFA:A?ACACDDH<AF4<AFAFF;CD<C?CD?;0:00?F??8B
@5751710/1
gtgcagtatgttttccaacagtcataataaattcattagactgtcgatga
+5751710/1
@@@FDFADHDDFHBCEFHEGHACF>HCHCHFHHGIIEFHIIGIIIIGGGD
@600517/1
cccgatgctagctttcttaaatctggttctctaatcatctgattagtagt
+600517/1
CCCFFFFDHGHHHJJJIJJJJJJJIJJJJJIIIIJJIIIIJIJJJJFIIF
@4210182/1
ctttattatattactcctaattgaagagccttttcccaaaatcataccat
+4210182/1
@<?DDADDF<?F?GEFFEFEIHEC4EHGEFCECF@FG@3CFGE<FCBFFF
@4211058/1
gccaatagctgtgggttatatggtgattgatgccattcaactttgcatta
+4211058/1
CCCFFFFFHHHHHJJGHJJJJJJHHHIJJJJJJJJJJJJJJJJJJJJJJJ
@1628777/1
cttggcagtaacaagattttcacatggctgcccctttattatccctttca
+1628777/1
CCCFFFFFHHHHHJJIJJJJJJJJJJJJJIJJJJJJJJJJJJJJJJJJJJ
@6758453/1
cttggcagtaacaagattttcacatggctgtccctttattatccctttca
+6758453/1
CCCFFFFFFHHHHJJHJJJJIJJJJJJJJJJJJJJJJJJIJJJJJJJJJJ
@7780763/1
tccatactctggctgccgaatgccacaattggtaagtgaatttcgagcat
+7780763/1
@@@DFFFFDHDFFGGIIE:FF@HGHE?;GGIIGICHFHHDHFCGHDDGE<
@1630844/1
cagtcttcaagcactgagttagaataccaacctgaatttcagcaattttc
+1630844/1
@CCFFFFFGGHHHIJJJJJJJJGGGJJGHIIJIJJIIJJJGHJIDIJJGI
@1630922/1
gctggatagtggtaggatagagactttttctttgaagatttaggtataat
+1630922/1
?@@FDFFFHAFAAAFCF@FCDHHGGIHHIIEEHI9199:CDDBC???DC@
@4723373/1
cccacatctactgtggtaccagctggtatatttccagacttaccactttg
+4723373/1
CCCFFFFFHHHHGGGIFHHIJJJIJJCHHIIJIJJIJIJJJIJJIJJJJG
@3176152/1
atcaacaactgtaccagccggcacattcatatttctcccatctgcatcct
+3176152/1
CCCFFFFFHHHHHJJJJIJJJJIJJJJJJJJJJJJJJDGIJJJJJIJGJJ
@601993/1
ccttcaacaatcgtcggtacaatgtaatatgagttttctttgttttcaaa
+601993/1
CCCFFFFFHHHHHJJJJHIJJJJJIJJJJJJJJHIJJJJJJJIJJJJJJJ
@84392/1
ttagtttccacaacaatttctcttc
+84392/1
?@@B=AD?FFHHFEH3A?FD<FHIC
@84564/1
ccaagatcaattactctaccaggtggaggtgaaaagaatgatcttccaac
+84564/1
@CCFFFFFFHHHHJJJJIJJJJJCFGIJJ?EHIIIJJIJJJJJJJJJJJJ
@5752603/1
tcagaattttcgtttggagcaaatacaatgtatttgctgtctttgtgtct
+5752603/1
C@@FFDDFHFHHHIHGE>CHHGGGIIIIGIECGIIIJJJIIIJJIHGGHJ
@5753268/1
cttcatgccactgattgatgtcccaatggtccacacctttgtcaccacta
+5753268/1
CCCFFFFFHHHHHJJJIJJJJJJJJJJJJHHIJJIJJJJJJJJJJJIJJI
@1631554/1
gccacattccattccatgatttattaaacccgatgctagctttcttaaat
+1631554/1
CCCFFFFFHHHHHJJJJJJJJJJJJJJJJJJJJJJJJJJJJJJJJJJJJJ
@5753795/1
cctccttccaaaaaaatacagcaagtctggtaaatttatcgcaaggtaat
+5753795/1
CCCFFFFFHHHHHJJJJJJJJJIJJIJJJJHHGGIIJJJJJJJJJJCFHG
@3687075/1
gtcacaactaacaatgggccacaactcatattgatcgtcaaatgaaacat
+3687075/1
@@@DFFDFBFDHFGFE<AEGDGIIIIIEEGHGIIGHIBBFGHGIIGHII@
@4212446/1
atcatatcgtacaataagattacatttgggtagctcgatcccttcttcta
+4212446/1
CCCFFFFFHHHHHJJJJJJJJJJJJJJJJJIIIJJJJJJJJJJJJJJJJJ
@6239108/1
gtgcatggtttaagaaagaccaaaggtttctgttgagctagtcatttgtt
+6239108/1
CCCFFFFFHHHHGIIIJJJJJJJJJIFHIJJJJJJBGEIJIIJJIJJIJJ
@7782062/1
ggtgcattcataattcgggccttaactttagtgaactggtcatcaactga
+7782062/1
@@BFFBDDHGHFFHIGGHGIJJJJJJJJJJIFHIJJJJEIIIGIJJJJEI
@6760003/1
gaaataagaaagcaagagaaggaagtgaggtacacagttgcagtcctgag
+6760003/1
CC@FFFFFFHHHHHJJJIIJJIIGIGHIIIGHIJJJJIJJJIJJJJJIGH
@6239672/1
tggtcttgttatttcgatacactcttaaacaatgatgtgggaaatcc
+6239672/1
BCCFFFF2CFHHHJJJJJJJJJJJJJJJJJJJJJJJJJHIJIJJJJJ
@6239797/1
gagaatttttaaccatttacacaatataaatgcaccttcaacaccacact
+6239797/1
CCCFFFFFHHHHHJJJJJJJJJIJJJJJJJJJIJJJJJJJJJJJJJJJJJ
@3181037/1
cagcctcagcaacaacagcaacagcagagaccacagcagcctcagcaaca
+3181037/1
@@@DDDDDB??FFIGDGIICCHIFEHIIGEGIGG?DG@GGEHGHCGIIII
@7784310/1
cgcaacaattgtacacaactccataggaagcgccaaaggcttctctcgtg
+7784310/1
CCCFFFFFHHHHHJJJJJJJJJJJJJJJJJJJJJJJJJIJJJJJJJJJHJ
@5757632/1
gtggaagtaagaggtctttcatttaatgttttttgaaaagcctcacttgt
+5757632/1
CCCFFFFFHHHHHJFHJJJJJJJJJJJJIJJJJJJJJJJJJJIIJJJJJH
@3690559/1
gccacattccattccatgatttattaaacccgatgctagctttcttaaat
+3690559/1
CCCFFFFFHHHHHJJIJJJJJJJJIGJHJJJJGIIJJIIJJJJJIIIIJI
@4727585/1
gttgccttaaaacaatgtcaagagcttggattgcctcctgcggaccatta
+4727585/1
<@@A;:A=ACFHFDFHIAFCF?F?@<3CBG?E3CFH?C?<DGGAAEB@8/
@6241537/1
gggcggtaccatggtataactatcttattgagataattatcttttgaaa
+6241537/1
@??B=D@D@BAA<E:??CG@DB?DCHBGB<:?GHIBGH><?B8?FB;=C
@5223781/1
cttcaaatatgaattcatggtgatcatattcaatcacagtcggtgtttta
+5223781/1
CCCFFFFFHHHHHJJJIJJJFIIJJJJJJJJJJJJJJJJHIJJFGGIJJJ
@605214/1
gtgagccaacagtaagacatggtagatgaggatactttaatctaatatta
+605214/1
@@@FFFFFHHHHHGJJJJIIJIGHJJJJJIEIIJJJJJJJJJJGIGIIIG
@6242934/1
gcttggattgcctcctgcggaccattagttgaagttccagccctcagata
+6242934/1
CCCFFFFFHHHHHJJJJJJJIJJJJJJJJJJIJJHIIJJJJIJJJJJJJJ
@2155782/1
cacaaacctgttagcagctggttgccttaaaacaatgtcaagagcttgga
+2155782/1
@@CDABDFGGHGGFHGHHHEIHIIGIJJJIDHGGIJGIJIAHEDFC@EHF
@1637819/1
gaaggcttttgggtcgtgagaagctgcaacggctgctatagatggaacgt
+1637819/1
CCCFFFFFHHHHHHIIIJIJHIJJJJJEGIJJIJJIIIJJJIJJJIJHIE
@2155933/1
gcccatggagtttgacctctaggaccagtttgcaaagggaagcgagcttg
+2155933/1
@<@BBDDDHGACFGEAGCHIIIIIII;EAA?EHBFFCGGE@F=@D:?;FD
@2156284/1
caattatgatactgtctccttcaacaatcgtcggtacaatgtaatatgag
+2156284/1
CCCFFFFFHHHHHJJJJJJJJJJJJJJJJJHHJJGIJJIJJIJIJJJJIJ
@2156793/1
gggaattctaagagggtacacaattcaggcacta
+2156793/1
1?@<?DDDFFFFDEEF2AE@EGAFBF>A<>G3F<
@6763156/1
ccgatcttgtacaacattttacatgcagttagtgcaactgctcccttggc
+6763156/1
@@BFFDFFHFHFHIIJIIJIJJIGJJGIFHDHCGCGEHGGHIJJGJJJJJ
@1639633/1
ctctgctgttgctgaggctgctgtggtctctgctgttgttgctgctgctg
+1639633/1
CCCFFFFFHHHHHJJJJJJJJJJIJJGHJJIJJJIHIJIIJJJJJJIIJI
@6764654/1
ctctgttaggatagcttccttaacatcagtaatcaaatcatcagtttccc
+6764654/1
CCCFFFFFHHFHHJJJJJJJJJJJJJJJJGJJJJJJJJJJJJIJIJJJJJ
@4731511/1
aataagtctaaatagaccttcagggtcttcatggg
+4731511/1
@@@DDADDHFGDFHG@:EFHCDFHGAACHI<DFGH
@4217172/1
ggtgtttttgagctcatacttaatccaatgacatggggaagtcaattgct
+4217172/1
B@BDDDFFHHFHHJJJIJJJJJJJJIJJJJJJJIJJJIJJJHIIJJJJJJ
@607255/1
ctgaactctaacagtagcagcatatcgactaggatgagcatccatggaac
+607255/1
?@@DBDDDHDDHAGCF?<IEDHIIIIIEE@FHIGD@??B?BBFDFGD@@F
@607512/1
gtgcagggtatgaaactgaacgtgtacacctggtaaagaggtgacaa
+607512/1
CCCFFFFFDFHHDGGGIGGGIJGGIGIGGIJGHGCEHEFGI?DGHII
@6244452/1
gtatatttgagtaccacccttacagctatagatcttaattatatattaaa
+6244452/1
@@@DFFFDDAFFBGFHGHIIIIBHGHIIIIIIIIGGGGGGGIIIIIIGFI
@2671199/1
gtcaaatccatctttgtaaataaaaaattaata
+2671199/1
?=8ABBDDDDDFBBEHHBHHEGGHEHIIII<GC
@1126198/1
ccttggcagtaacaagattttcacatggctgcccctttattatccctttc
+1126198/1
CCCFFFFFHHHHHJJJIJJJJJJJJJJJJJJJJJJJJJJJJJJJJJJJJJ
@7788010/1
agccacttcagccttatgcctctcaaactcaagctgtcgcttcaattcat
+7788010/1
@<@FDDDEHHFHDIGIIFCHDHCHEHEIGGIIGGIHEEHE6DAGFFBDGC
@2672410/1
ggaagttttatttacattttttgcctgaacacattgggtcgccataccta
+2672410/1
BCCFFFFFHHHHHJJJJJJJJJIJJJJJJJJJJJJJJJIHJJJJJIJJJJ
@7789278/1
atgattttcaagctcttcatgccactgattgatgtcccaatggtccacac
+7789278/1
CCCFFFFFHHHHGIJJJIIJJJJJJJJJJJJIJJIIJJJJJJJHIJJIJJ
@6768492/1
ttctaacctgttcttcttgaagttggttcagctgtagtctgtctgcatct
+6768492/1
CCCFFFFFHHHHHJJJJJJJJJHIIJHJJJJJJJJJJJJJJJJJJJIJJJ
@7790169/1
ctccactgaaccaaatcggctccttgaatgaatttttcattcctccatac
+7790169/1
CCCFFFFFHHHHHJJJIJJJJJJJJJJJIJJJJJJJJJIJJJJJJJJJJJ
@93131/1
cttcaacaatcgtcggtacaatgtaatatgagttttctttgttttcaaag
+93131/1
CCCFFFFFHHHHHJJJHIIJJJJHIJJJJJIJIJJJJJJJJHJJJIJJJJ
@93515/1
cgctaatttaaaaattgaatagtttttatgaaatgagtcagaattttcgt
+93515/1
?@@DDDD;F=FHBHHEEE@?C@HHBHI;HBF4<??4::?<?BC9DHIBA?
@3696391/1
cctgaggagcatgttcttgcctttgttgctgctgtggtggttcttgcctt
+3696391/1
CCCFFFFFHHHHHJJJJJJJJJJJJJJJJJJJJJJJJFHIFHIJJJJJJJ
@3696522/1
gtacgctcaaacatgcaaatgtgacattattgactaaggccgatctgagg
+3696522/1
@@@FFFFFGHHHGJJJJJJIJHIJIIJJHIJJJIIIIJIIJJGIIIIHGG
@6769837/1
tggtagttgagtttggtgggtaggggttgtttccctagactgtggttgag
+6769837/1
B@CDDEDDHFHFHHIJCFHFCHHIIJCFHFGHGHJGGIJJJJHHIDHIFH
@3696593/1
ccggtctttctcgataatcaagtgttggtgcattcataattcgggcctta
+3696593/1
CCCFFFFFHHHHHJJJJJJJJJHHHIJJHHJJJJJJJJIJJJJJJJJJJJ
@2161450/1
gcagttcattacctaagatatttgttatgatctccggccaagatcagccg
+2161450/1
@@@D?DDDDDHHHI@DFHIIGHGIAFCHGHBHH@C8@CEDFCFH@HGGHA
@1643746/1
ccattattgtgtactatcttcaaagagaaaaagtgcaatactaaaatttt
+1643746/1
CCCFFFFFHHHHHJJJJIIJJJJJJJJJJJJJJGIJJJJJJJJJJJJJJJ
@612386/1
gggaattctaagagggtacacaattcaggcactaatgtctcttcaaaatc
+612386/1
@CCFFFFFHHHGHIJJCGIJJJ@HHIJJJIHJIGGHHIGIJIJJIJJJHG
@3697321/1
ctgctctgataaattagaatcatcccatagcaaatggtatttggtaggac
+3697321/1
@CC1DEFFHHHHHJJJJJJJJJJJJJJJJJJJJJJJJFIIJJJJHIJJJJ
@5231393/1
tgatgacattcatctataactaatagattgacacgagacaacgtgatata
+5231393/1
CCCFFFFFHHHHHJJJJJJJJJJJJJJJJJJJJJJJJJJJJJJFHIJJJJ
@2674520/1
ctaattcatccataataagtctaaatagaccttcaggg
+2674520/1
=?1=DBDAA22AD<BEEEFEFE<FFCEEEEIIIIE2?E
@94889/1
atcagtggaaggggcttatagctactgcataagacagatgaaattctgga
+94889/1
@@@DDAAB<CFD<FGHHGIEC@FC?GB9CGBFHGGGGFEFIGIIEEHDG?
@1644241/1
gccaatagctgtgggttatatggtgattgatgccattcaactttgcatta
+1644241/1
CCCFFFFFHGH?FGIFFGGHGHJCHIJJIJJFIIJJIGHIJIIJJJJJHJ
@5762764/1
gtggtctctgctgttgttgttgttgctgaggctgctgtggtctctgctgt
+5762764/1
@@@FDDDFGHHHFHHIGGHDEGFFGHIJJBHHHHIDHF9;:DDFHCGHI@
@4734408/1
ctcatttctgataggttctgcaatttccaagaaactttacttttcacaaa
+4734408/1
@@?1DDFFHHDHBIGHDHIIGIIHIHCFHHIIIIGDHIJIJIJJJJFIHJ
@4735138/1
aaattttttcagaatcatgtgattttttttcctttcaagaatatactccc
+4735138/1
CC@FDDFFDHDHDBHIJIJCHGHIJIGIJIGIIGGHEGEHIJIIHJIJII
@6771541/1
ccagtaggtaaaaagattattgtattttcttttagaactctttcaaagag
+6771541/1
@CCFFFFFHHHHHJJIJJJJJJHJIJJJJJJJJJJJJJJJJJJJJJJJJJ
@1645766/1
cttatgtctaacacttcacacataaattcgataacaggctgagctttata
+1645766/1
@??BADFFHDFFHDGHGIEHGIGHIEGGHIICGIIIGIGGHIEDHIIEHI
@3698292/1
gtcaaatccatctttgtaaataaaaaattaataacattaatatgaacaaa
+3698292/1
CCCFFFFFHHHHHIJJJJIJJJIJJGIJJIIIIIGJJIIJJJJJJJJJIG
@97230/1
ctttcattatcgtaaattgtcacggtctcaacaagttccgttttttggag
+97230/1
CCCFFFFFGHHHHIJIJJJHIIJJJIIIJJJJJIIFHGIIHHIJJJJJJG
@7791507/1
gtaaagttttgcctataagaacaatgagtgagagcttgcaagaggtaact
+7791507/1
@==DB<ADHFFFFEABHIC?IHGIHHGGEDDE>GGHIGIIGGCE@?F@BG
@2162752/1
ccagtttgcaaagggaagcgagcttgctgttgttgctgctgctgctgttg
+2162752/1
BCCFDFFFHHHHHJJJJJJJIIIJJJJJJIJJHJJJJJJJJJJJJJJJJI
@1130221/1
cttcaacaccacactcctcaaggtacacccctataagggcttcgatagaa
+1130221/1
CCCFFFFFHHHHHJJJJJJJJJJGEHIHIJJJJJJJJJJJJJJJJJJJIJ
@5233095/1
gttagactgatttgatagagcacggaaggtggaatttttgcattttttat
+5233095/1
CCCFFFFFHHHHHIJJJJJIJIJJJHIIJEGHGIJJJJJJJIJJJJJJIJ
@615786/1
gtcctgttggtccattaatataaaatggttcaacttctttggtgtac
+615786/1
?@@FDBDDHDDFFGHHIIIEHGGIIHIGDGHEAHGEIICHG;FEH@B
@5234231/1
atttctttttcttgatctctttcattatcgtaaattgtcacggtctcaac
+5234231/1
@C@FFFFFHHHFHJBFGIJJJJIGHGGIIIFHIHIIJGEHIGIGHGJJJI
@5234849/1
cttttttatttttgcaaataatccgtgcagtatgttttccaacagtcata
+5234849/1
CCCFFFFFHHGGHJJJJJJHIJJJJHIIIJFGIJJJJJHIIJJJJJJJJJ
@2164908/1
aagaaatctaagattgcatcaccgaggaattccagcctttgatagcaatc
+2164908/1
<@@?DDD?F4DFCFBGBG>:C?C@@FFFII@E>FBGFEAGDEFBBGFF>F
@4220599/1
gtatcaactgcagcctcttttaccattgtacgagtttgagcatcattcat
+4220599/1
CCCFFFFFGHHHHJJIJJIJJIJIIJJIIIIIGHFGHGDHIJJGIIJJIJ
@2166897/1
gtcttctctgcactgtgacagtcttcaagcact
+2166897/1
@?@DBBDDB?BFD:?EGGEB:33<B:F<F@;2A
@4221811/1
ggctgttgttgccactgctgctgctgcggctgttgttgcctctgctgctg
+4221811/1
@@CFFFDFFHFHHFIJIIIIJJJJJJJIJJJIGHIHJFDGIGGGEICIII
@5236349/1
gcattcagtagcatcgtgatacgatgtaatattgaaggcaataaagtaac
+5236349/1
CCCFFFFFHHHHHJJJHIJJJJJJJJIIIJJJJJJJJJJJJJJIJJGHII
@5766418/1
cggttaaaccaagaacatgtggcctatcctctggaggaattcctttaaac
+5766418/1
@@@DDDFDHFBFHEHHBHGIIIIGIGEEGCGHIIIIGFHIGHGIIIIEHH
@6774222/1
gtaaagtttactactatattctcgtcagttttaatgcttccaacacgttg
+6774222/1
CCCFFFFFHHHHHJIJJIJJJGIIJJJJJJJJJJJJJJJIJIJJJJJIJI
@100859/1
ccatcttcaacgaatcaaattcactttgaggaactctctgatttatctca
+100859/1
CCCFFFFFHHHHHJJJJJJJJJJJJJJJJJJIJJJJJJJJIJJJJJJJJJ
@3190248/1
ctccagccaaaatccaaaggagcccactcgaattctttagttagggtaat
+3190248/1
CCCFFFFFHHHHHIJJJJJJJJJIJJJIIJJJJJJJJIIJIJJJJJBFHI
@7282100/1
ctttctaatgtttcttcatttaaaaccgctgtgtctctttctttttttgt
+7282100/1
?B@FFFFFHBHHHGIJIEIIJIGJIIIJIJJFHGGGBFHJIHJJJJJJIB
@5237505/1
ttaagagtactaccaactcatactgtcttcagcctcatgttataacatta
+5237505/1
@@@DBADDCFFFDEHFIGEIGGIHIIIIC4<HGHGIE?FFICGBGCFIBH
@619952/1
tttttttgttcctttttgaattgaaatcacctgctccaggtaatggaaaa
+619952/1
@@@DDDDDBFHHDHIAGHBGHI@FHIG?C?DGE9BFHGEG<?FFGCBBFF
@2168002/1
cccgattctatttcttggtcatcagtttgagatactgtaatgcattgtag
+2168002/1
CCCFFFFFHHHHHJJJJJIHIIJJJJJJJIJJJJJJJIJJJJJJJJJGII
@2681338/1
cctgctttagggtttcttccgctaatttaaaaattgaatagtttttatga
+2681338/1
@@@D?;??CB??AC1:<4AAFFGEGFFII<EFFIFGEI>FA9?FFEE9<?
@2681476/1
agtaaaataacatgccattaataattaaatgaaaaatgaaataggttaaa
+2681476/1
@@@FFDEDFDDFFGGEEGFFHHDHGIGG<FGIIIIBGHE@?DBFGDDGBG
@1649818/1
taatgtttcttcatttaaaaccgctgtgtctctttctttttttgttagac
+1649818/1
@C<DFDEFFFFFHIIJIIIJJIIIJJHGCGFHBDEGBHHGJIJJHIGEFH
@102876/1
cgtgagaagctgcaacggctgctatagatggaacgttgatctggtctgga
+102876/1
CCCFFFFFHHHHHJJJJJJJJJJJJIJIEIJGGIJHHJJJJIJJHIJJJG
@4223589/1
gttataacattatgcagttcattacctaagatatttgttatgatctccgg
+4223589/1
CCCBFDDFHHGHHGGBEBHIIJIJIJIGGIHGHGIFGIIGGHGIIFCHII
@7283729/1
ctcgaatctattatctcttggacaagttgttatattagtcactttatatg
+7283729/1
CCCFFFFFHHHHHJJJJIJIJIGJJIFFHHIJJIJJJJJJIIJJJJJJJI
@3702158/1
ccgctgtgtctctttctttttttgttagactgatttgatagagcacggaa
+3702158/1
CCCFFFFDHHHHHJJJJJJIJJJJIIJGIJJJIIIJJFIIJJJIGJIIHI
@4225026/1
gtacgaaacctcgaggcatagttatttg
+4225026/1
@@@AD=2@:C?32<C@ABDFC99C:CFF
@5768181/1
ggagaatttttaaccatttacacaatataaatg
+5768181/1
@??DB?DDAFABH4CFGHIIIIGFDGDFH?H<F
@5240214/1
cggtattgctctgcagggaacggcgacataggtgtctgctcttcacatac
+5240214/1
@@@=DDFFHHHDHJGHGGGHIGHGHGIIIJGCFHIHIGJJIIIGEDHIGI
@5769805/1
gctgttgttgccactgctgctgctgcggctgttgttgcctctgctgctgc
+5769805/1
CCCFFFFFHHGHHJJJIGHIJJJJJIJJIIJIJGIIGIJJGEECBHHDC@
@5241080/1
atcagtttgagatactgtaatgcattgtaggccgcacatgtttgtgcttc
+5241080/1
@@@DFDDDFBDDF>@BECIDADEHHGIHCFE<GEEDD:DABDGBHE><8?
@2170373/1
atcaacgttcactgtctataaaaatacaagaattcctaattggtagtatt
+2170373/1
@CCFFFFDFHFGHIJJJJJIIJJIEGHHGGGGIIIIIJGJJIIBDG?G@H
@7798653/1
ctgggtttaaaatcttcaataacattactcatttctgataggttctgcaa
+7798653/1
CCCFFDDFHHHGHGHIJJJJJJJJJJJJJJJJJJJJJIJJJJHHIJJJJI
@1652799/1
atttaaaaccgctgtgtctctttctttttttgttagactgatttgat
+1652799/1
CCCFFFFFHHHHHJGHGHIJJJJJJJJJJJJJIJJJJJJJIJJJJJJ
@7284423/1
cttaactgtccttctaacctgttcttcttgaagttggttcagctgtagtc
+7284423/1
@CCFFFFFHGHHHJJJJJJJJJIJJJJJJJIIJJJJJHIIJJJJJJJJII
@7800165/1
ctgagctttataaaatgcagtggccgacacatcaatattaagcatcatct
+7800165/1
@@@DFFFF?DDHHDBHIIIIFHGHIEFGHIIDGIJGIJJIGHGIJJJEIH
@3704032/1
cttgttacaacatatttcaacatgtatccttttgggcggtaccatggtat
+3704032/1
CCCFFFFFHHHHHJJJJJJJJJJJJJJJJJJJJJJJJJJHIJJJJJJGIJ
@3704214/1
gggcggtaccatggtataactatcttattgagataattatcttttgaaac
+3704214/1
CCCFFFDDFHGHHJGHGJJIIEIIIJGIGIIIIJIIJIJJIJIIHIGGGH
@1137728/1
gcttgtaggagaatggaaggactaggacctggatggccttccaattctgg
+1137728/1
CCCFFFFFHHHGHJJJJJJJHIJIJJJJJJJJIJJIIJJJJJGIJJJJJJ
@2171658/1
gtttggtagaagcaggatgacacttaggtcgtgcatggtttaagaaagac
+2171658/1
@@@DDFDDF?CFDHGEHIGIGIGGIIGEAAECFDHGBF:DFBGHIIIICD
@107742/1
gttgattttcaaaatgaatatgacagtataaaaagccctaagttatacac
+107742/1
BCCFFFFFHHGHHIGGGIJJIJJJIJJJJGIJJJIIIJJJIJIIJJJGGH
@107915/1
gcctcttttaccattgtacgagtttgagcatcattcattttcttcattgt
+107915/1
CCCFFFFFHHHHHJJJJJJJHIGHJJIJJJJJJJJJJJJJJJJJJJJJJI
@109279/1
ctatgactcccaagctgctatgagtactatcatcagctggtgtagaatta
+109279/1
CCCFFDDFAHHDHIIEHIGGEHHIGIGIFHGIGIEGIDFGFGHEGBFCG?
@7803330/1
caacagtaagacatggtagatgaggatactttaatctaatattatattga
+7803330/1
CCCFFFFFHHHHHJJJFHIIJJJJJJJJJJJJJJJJJJJJJJJJJJJJJJ
@5244127/1
gtctgcatctgtatatgccctagcacggaaagcagcgagatgagcataat
+5244127/1
CCCFFFFFHHHHHJJJJJJJJIJJJJJJJJJJJJJJJJJIJJJJJJIIJJ
@109878/1
ctctgctgttgctgttgttgctgaggctgctgtggtctctgctgttgttg
+109878/1
CCCFFFFFHHHHHJHIJIJJJJJJJJJJJIJJFGIHGIJGIJJJGHIHII
@110080/1
gtgacattgtaacattaaaaactagtaactcgtgtttaggcaaccaaatt
+110080/1
CCCFFFFFHHHHHJJJJJJJJJJJJHHIIJIJGHGHIGJJJJIJJJJJJJ
@110416/1
taaaatacaaggaagacagacagcctgcctccaaagagaagctggaacaa
+110416/1
CCCFFFFFHHHHHJJJJJJJJJJJJJJIIJJJJIJJJJJJJJJJIJIJJJ
@7803531/1
ctccaattgcattccctttcacactagggacatgaggtgaaattattggt
+7803531/1
CCCFFFFFHHHHHJJJJJJJJJJJJJJJJIIIJJIJJHGGHIJJJJJJJ?
@4740470/1
ctccatactccttgtcttacaggtaccggtctttctcgataatcaagtgt
+4740470/1
CCCFFFFFHHHHHJJJJJJJJJJHHHJJJHIJJJJJJJJJJJJJJJJIGG
@4740590/1
ctgcagggaacggcgacataggtgtctgctcttcacatactcttgttaca
+4740590/1
CCCFFFFFHHHHHJJGHHIJJJGIIIJJJJJJJJJJJJJJJJJJJJJJJJ
@4740618/1
ctgagatgaaggtggtctgctgggttgctggtcaccgggttgttgcctaa
+4740618/1
C@@FFFDEFHGF:AFFGHGHIEEIFFHIJJIEECGIIJJDGHGHIGIIGI
@5772646/1
gtgaacatgggcaaatctggaggttgatgaggaggctgaggcggaattag
+5772646/1
@CCFFFFFHHGHHJJJJJJJIJJIGJJJJJJJIIJJJJJJJJJJIIJHHF
@5246116/1
gatttattaaacccgatgctagctttcttaaatctggttctctaatcatc
+5246116/1
@<@FDFFDHDHFDIIBHGIGGBAHHHHIICCFEFFDGFHHGIIIJII<BB
@5246187/1
tcttccgctaatttaaaaattgaatagtttttatgaaatgagtcagaatt
+5246187/1
@@@DDEDDFFHHGIEHEHIEHII@GEHCEDEGGGGHBGHHIEID<BB@GF
@5246224/1
gccttaactttagtgaactggtcatcaactgagaggccaa
+5246224/1
@<@DDB;DFHFHBGGGI>HFHA:BDFDHAHAHHC9;;?FH
@2684473/1
ccataaccaagatcaattactctaccaggtggaggtgaaaagaatgatct
+2684473/1
@@?DFFFFHHFHHGGGCAHGIJIJIGIGGIJJJJJCFCG<FCIGHGHGGI
@1139863/1
gtaaaacgtaagtggaagcataagctcccaattctttggtgataagaact
+1139863/1
CCCFFFFFFHHHHIJJJJJJJJJJJJJJJJJJJJJJJJIHIJJJJJJJJJ
@3707370/1
cttcaatggttgctgctaaatcttcaagtacatagtacataactttagct
+3707370/1
@CCFFDDDDCFHHIIJJIJJIJJJGIIHFEHGHHIIJIJIJIIJJIIGIJ
@7286158/1
ctatgactcccaagctgctatgagtactatcatcagctggtgtagaatta
+7286158/1
CCCFFFFFHHHHHJJJJJJJJJJJJJJJJJJJJJJJJJJJGHHIJJJJJJ
@2685657/1
cttaaaacaatgtcaagagcttggattgcctcctgcggaccattagttga
+2685657/1
CCCFFFFFHHHHHIJJIGHGIHIJIHIJJGHIJIGGGJJJJIIJGIIIIG
@111525/1
ccttttatttctttagtaaacttaaccctttgagaatctgttaaaggttt
+111525/1
CCCFFFFFGHHHHJJJJIGJIJJIJIIJIJJJIIGGJJJJJIJIIJJGHI
@111563/1
ggctgttgttgcctctgctgctgctggggctgttgttgccactgctgctg
+111563/1
CCCFFFFFHHHHHJJJJJJJJJJJJJJIJJJJIJJJJIHIIJJJJJJJJJ
@2685965/1
gtaaagttttgcctataagaacaatgagtgagagcttgcaagaggtaact
+2685965/1
BBBFFFFFHHGHHIJJJJJJJJJIJJJJIJJJIJJJJJJJJJJJJGHJJJ
@2685990/1
tcttgttacaacatatttcaacatgtatccttttgggcggtaccatggta
+2685990/1
@@?DD?DDHHGGHJJJJGIIIJJIGIIIIJJIEHEGGGIGDFHIIIEH=F
@4742939/1
ctgggtttaaaatcttcaataacattactcatttctgataggttctgcaa
+4742939/1
CCCFFFFFHHHHHJJJJJJJJJJJJJJJJJJJJJJJJJJJJJGHIJJJJI
@112944/1
ctaatatttgagcagaaggtgctggtgcatgtaatactttgtagatatca
+112944/1
CCCFFFFFHHFHFIJJJJIFGGHGGIIIJIJHIIJIJIJJGIJIJJJJJJ
@5247399/1
gcttcggccacttctttgaactaagtacag
+5247399/1
@@@DDD<@FFFA<ACFBD><F@A<C2?D??
@1655984/1
gtttccaaaaattttcgaataagcatggaccatggtttcaatgatttccc
+1655984/1
?==D?DDDFD;CFIIIG?;F?CADHHE><?FHGG99C;CFFGC4B@GEHG
@6781511/1
ctccaaggtctccttgaacaaatttacctaaagcaacaacacaattgtcg
+6781511/1
CCCFFFFFDHHHHJJJGIJJJJJJJJJJJJJJJIJJJJJJJIJJJJJGHI
@6258408/1
ttttaaaataatacagacaattatgaagttctagtgcttgtttttcaggt
+6258408/1
@@<BADDDFHFHAGEFBGB:AFCHHEGH@F@HGEH@EFHEIIIIEHGGH?
@6259148/1
tgaggcttgaacaagcccttctgatagcctgcaattcttggttca
+6259148/1
CCCFFFFFHHHHHJIJJJJJIJJIJJJJJJJJJJIJJJJIJHIGJ
@7807085/1
ctttgatgttgtaaggtgctgaggcaagtgttgggattttgaccatcttc
+7807085/1
CCCFFFFFHHHHHJIJGHIJJJJJJJJJIJJJIJIGHJJJJJJJJJJJJJ
@7807100/1
cttggtcatcagtttgagatactgtaatgcattgtaggccgcacatgttt
+7807100/1
CCCFFFFFHHHHHJJJIJIJJJJJJJJJJJJJJJIIJJJJIJIJJJJHIJ
@7807137/1
cctttgttgctgctgtggtggttcttgcctttgc
+7807137/1
@B@FFFFDHFHHHIJIIIFFCAHIIJJJGJJJII
@3709538/1
ctccacacaatcagcaatacttttgtcaggaatggaatgctgagtaacaa
+3709538/1
CCCFFFFFHHHHHJJJJJJJJJJJJJJJJJJJJJJJJJJJJJJJHIJJJJ
@2174710/1
cttttttcgtggaggacattggtatggt
+2174710/1
=?;1ADD;<CDDDBEDB;CFC<E99<@C
@4230301/1
ctatattttttaaggaagtaagtgcaggggaacgagaaccaatttctttt
+4230301/1
CCCFFFFFHHHHHJJIJICHIJHHIJJJJJJJJJJJJJJJJJJJJJIJJJ
@5775943/1
aaatagaatcgggtgactgaagaccagctcaggactgcaactgtgtacct
+5775943/1
CCCFFFFFHHHHGGEHGGGEGEHIJJEHGJJHGIIJGGGGCGH?FDDIIG
@2688541/1
gtgacaaagatagtaagttatttcttctaaattctgctctgataaattag
+2688541/1
@@@BDFFFGDHHHGHIIFHGJGIJJJIIBHHDIHHGDFCEHIIIIIJIJI
@114429/1
atttctttttcttgatctctttcattatcgtaaattgtcacggtctcaac
+114429/1
@CCFFFFFHHHHHJGHJJJJJJJJJJJJJJJJJJJJJJJJJJJJJJJJJJ
@2175446/1
ctctaactaaaaattcttttttaagtaacaaagcttcagtaaataacaaa
+2175446/1
BCCFFFFFHHHHHJJJJJJJJJJJJHHJJJJJJIIJIJJIJIIJJJJIJJ
@5250343/1
cgaacacttctaggttacatagtgtatgaaccgctgcattaaatattaaa
+5250343/1
@@@DDFFFHDFHBGAEGHGIIIHIDEHFHIGIGIIIIIGHGIIIIIICII
@7808636/1
ctctaggaccagtttgcaaagggaagcgagcttgctgttgttgctgctgc
+7808636/1
CCCFFFFDHFHHF@GIJIJJJJJ?CFGG=FGIIJGGIFEHBFFHHGGIIG
@3712649/1
gtgtaatcactgctgaggcttgaacaagcccttctgatagcctgcaattc
+3712649/1
=@<DDFDFDBHHHBEBGDG@FHGGGHG?EGBHECHCHGGDDDFHIGHCGH
@5251426/1
aatgttaaggaatggtttccaaccaataattgcagactggaagaaaccat
+5251426/1
@@@FFFFFGHHGHHICGHIGJJJJJJJJJJJJJJIIIJJIAFHHIGIJIJ
@1143298/1
gctttcgctgcggcatgctttgcttctttcttagatctaccagtgcccat
+1143298/1
CCCFFFFFHHHHHJJJJJJJJJJJJJJJJJJJJJJJJJJJJJJJJJJJJI
@2176379/1
gtaggaaataagaaagcaagagaaggaagtgaggtacacagttgcagtcc
+2176379/1
CCCFFFFFHHHHHIJIJJJJJJJJJJIIHGHJJJDHGIIIGGIJJJJIII
@3714516/1
cgtgaaatctttaggctgcagctcaaccattttatcggccaacatattac
+3714516/1
@@@DDDDDHF<<D<FGIIIIIIIGIGIGGFHIIAHCFIGIGIBEHIGGDH
@117336/1
ccattattgtgtactatcttcaaagagaaaaagtgcaatactaaaatttt
+117336/1
@C@FFFFFHHHHHIFHHIHIJIIFJHIHIIJEGCDHIJIJIIJGIHJJJI
@117409/1
cttcttccagcatagcttcaatttcattgtcgcttatgtcaaattctact
+117409/1
CCCFFFFFHHHHHJJJJJJJIJJJJJJJJJJJJJJJJJJJJJJJJJJJJJ
@7813009/1
gggaattctaagagggtacacaattcaggcactaatgtctcttcaaaatc
+7813009/1
CCCFFFFFHHHHHJJJEHIJJJHHJJJJJJJJJIIJJGIIJJIJIIIJHH
@6261966/1
ctctaggaccagtttgcaaagggaagcgagcttgctgtggttgctgctgc
+6261966/1
BCCFFFFFHHHHHJJJJJJJJJJJJJJJGIJJJJJJJI9FHIJJJJJJII
@7813622/1
ccgctaatttaaaaattgaatagtttttatgaaatgagtcagaattttcg
+7813622/1
@@<DDFFFHHDHFHIIIFFIIJGFGDHGBHGGGGIJCEHIGEGHEHIJFE
@7813923/1
gttaacttttggtggctttattatattactcctaattgaagagccttttc
+7813923/1
@@@DFFFFHFHFHBGEFHHIIHGDFEHCEHHHIIEEFBBDHGFIGFFDHH
@2690880/1
caacttctttggtgtacagaaatatttcggcttctgcttccgttccaccc
+2690880/1
????DBDDHHHHAE?FDHGEECF?CHHIIEHIIGADDCFCEGBDGGIIDD
@2690981/1
gtcctgttggtccattaatataaaatggttcaacttctttggtgtac
+2690981/1
@?@FDDDEF=ACDEGGIIGIIFHIDEHGIGIIIGIIIIIIEAHCFEH
@5252603/1
gcttggtgtttgttttctcctactccgacaaacgccatcctctcattctt
+5252603/1
CCCFFFBDFHHHHIJJJJJIJJJJJJJJJJJIJJJJJJJJJJJJJJJJJJ
@3200358/1
tttttatttttgcaaataatccgtgcagtatgttttccaacagtcataat
+3200358/1
@CCFFFFFHHHHHIJIIIIJIJIJJIIIHIIJJIJJIIIEIIJDGGIIJJ
@6785599/1
cagaagttgacattctatccaaagaattttcattacattttttatgcttg
+6785599/1
@C@DFBFFADFDFGIIIIIEGBCGGHIIIIEBHIBHIIIGIII;?<<DFC
@7291492/1
gccagtacctatttctttgtgtcggaatacaaggcaggaaatggtgaact
+7291492/1
@@@DDDDDAFH<FGHIIIHIIICBB1AEA?FHG=;DEGEEICH@?DGEHI
@2178409/1
cggtctttctcgataatcaagtgttggtg
+2178409/1
@@@BADDDHHAFDHGBGDA:CF<<A@FAC
@2691772/1
cgtgtttggtagaagcaggatgacacttaggtcgtgcatggtttaagaaa
+2691772/1
@@?DDDFFGHGHHGIIIIJIIJJJJJJJJJIIJIHIGGIIJJIJJJJIIJ
@2178679/1
gcttcttttttttgacctacccttgccgatagcaataaggcctttggctt
+2178679/1
=:;D;BD>F?FAFEFIEBGE@8?CD?FFDBDFFIFE=FAC3CEEFCEECE
@3201856/1
ggtatatataagattacaattcttaacattttttctttaaacaaagaaca
+3201856/1
BC@FFFFFHHHGDIJJJIJJJJJJJJJJJJJJJJJJJIIJIJJIJIHIJJ
@3715583/1
gtgggtaggggttgtttccctagactgtggttg
+3715583/1
?=@DD0ABDD>F?FFFB@?EHHF@FGD9?FD?=
@1146058/1
ctctgtcgaacagcttccacagcttgtctgtaattgcgataaggtttttc
+1146058/1
@CCFFFFFHGHHHJJJJJJJJJIJJIJJGIGIJJJJIJIJIIJJDDGHII
@5254605/1
ggacgaccaacacagcgataaaacctcttcaaaagaagataaacaattca
+5254605/1
CCCFFFFFHHHHHJJJJJJJJJJJJJJJJJJJJJJJJJJJJJJJJJJJJJ
@1661314/1
ttctattagttcatctatattttttaaggaagtaagtgcaggggaacgag
+1661314/1
?@CFBDD:DHFFFHGEHGIGGHIIGIIGG>@?GGHDHGGGF>F<GB@@GE
@2693253/1
gtgcagggtatgaaactgaacgtgtacacctggtaaagaggtgacaa
+2693253/1
CBCFFFFFDFHHHJJJJJJJJJGIIIJJJJJJJHIJJJJJJFFIJJI
@6264205/1
ctttgatggaatttcataaacaactttcaaatccttaatatacgcaacaa
+6264205/1
CCCDFFFFHFHHHJJJGIIHIEIJIGIIIJJIIIIIJFHJEGGIJJJIIH
@1662498/1
gtcgtctttctttcaacaaacacaagagctaaattatcctttttgaaatt
+1662498/1
<?@DDFDAHDHDDGHIGEGHCHGGIIGBHGHIG<DGHDIGHEGHIIGE>F
@1662530/1
gtcactattaaagttgatttgtcttatcgacttgacaattttttcttttc
+1662530/1
C@CFFFFFHHHHHIEIJIIJJJIJFIJJJIIIJJJJIIJIJJJJIJJJJD
@3716483/1
gttttcttcttgaatggtaacaaatctttgaataacttcagctaggccag
+3716483/1
CBCFFFFFHHHHHJJJJHJJJJJJJJJJJJJIJJJJJJJJJJJJJJJJIJ
@2180166/1
ggagtttgacctctaggaccagtttgcaaagggaagcgagcttgctgttg
+2180166/1
@CCFFFFFHHHHHJJJJHIJJJHJJJJJJJJJJIJJJIGIIJJJJJJIJJ
@4232461/1
gctttataaaatgcagtggccgacacatcaatattaagcatcatcttcca
+4232461/1
CCCFFFFFGGHHHJJJJJJJJJIIJJJJJJIJJJJIIJJJJJJJJJJJJJ
@4747820/1
gtatatataagattacaattcttaacattttttctttaaacaaagaacat
+4747820/1
@@@DDDDFGFHHHGHIHGHHHJJIJJHBCCHGGGAFHHIJJIIIHHHGH?
@6786804/1
tgtattataacatgacctaagagttttattaaagttggatcattagc
+6786804/1
BC@DFFFFHHGFHJGGIIIIJGIEBHHGHIIGGGEFHIEHIIIJJJJ
@4232989/1
gataaattagaatcatcccatagcaaatggtatttggtaggacgtgctgt
+4232989/1
CCCFFFFFHHHHHJJJJJJJJJJJGIHIIJFHHJJJJIJJJJJJJJJJJJ
@7814382/1
catctatattttttaaggaagtaagtgcaggggaacgagaaccaatttct
+7814382/1
CCCFFFFFHHGHGJIJJI@FHEHGHIGIEIJJIIJHGGIGGIJJJJJFEI
@4748426/1
ctttccactatctaaataaatagctgctgctaatgattcaaataagtcac
+4748426/1
@@CFDDEFHHHGHIIJIHIIGIIGHIJIJIJIIJJJIJJE?:CHHGFIIG
@7814553/1
gccaattatcatgcggctcaaacttgctagcaatcatgctctcaccaaat
+7814553/1
@@@FFFFFHFFDFEHJIGGCFHFHHGIGIIGECGHEGGHJGGIHHGGGFE
@3203550/1
ccgtgtgatatgatatgggttgctgtttacac
+3203550/1
?=?ABAB;C?D?CFDHA<@GDHBEA<C?FEEB
@7294436/1
ggttgagacacttgctggggaggtggacctctttgtgcccatggagtttg
+7294436/1
CCCFFFFFHHHHHIIIIIIIBGG:C?DFHIGIIIIFGGIIIIIIIGDHBC
@120240/1
caatgtttctagcctttcataattcataacgtcattagcagagctcgcta
+120240/1
CCCFFDFFHHHHHJJJJJJJJIIJJJJJIJJIJJJJJIJJJJJJJIJJJJ
@3204891/1
cacaattcaggcactaatgtctcttcaaaatcttcttcatcacgtcgtct
+3204891/1
B@@D=ADFHHHHHJJIDGHCIHHJIJIJJJHIIJJIJJJJJJJJHIIGGI
@1147989/1
ctttctaatgtttcttcatttaaaaccgctgtgtctctttctttttttgt
+1147989/1
CCCFFFFFHHHHHJJJJJJJJJJJJJJJJJJIJIIJJJJJJJJJJJJJJJ
@632019/1
ctttgactaaatactcctgaaggagtgatatcggtgtttttgagctcata
+632019/1
@@@FFDBDFHFBHIIIEHIBEHGEG<AH?AECFG1:?FDFHGGHBHIIGE
@5257063/1
gtcgaagcaatggtgaaataggttctgaaagacttgtaaagtttactact
+5257063/1
BB@DFFFFHHHHHJJJJJIIJIFHHIJJJJJFGGIIGGIGIFHIJJJIJJ
@7294748/1
gtcgtgagaagctgcaacggctgctatagatggaacgttgatctggtctg
+7294748/1
==?DADDFG?AFHDHGGIGII>GGHAFGI9GHFGFEHGIE?DGHCG8=@;
@4234565/1
tgtcaattcaccaggtgatatatttttgcatctgttataaatgtaggaag
+4234565/1
@@@DDABDBFDDDBB22<<AECHFFDFEDHHFHIAGIFFFIFF?DCCFGA
@3717998/1
tttcacttttgttattggtttccttatcagtaatctcgaatctattatct
+3717998/1
?@@B1ADEDDFDDBGGGIGEGIEIHGIIDGF@FEHII@FGIIIIIGIGHD
@4749570/1
cttggctttgccgcttgttgctgtacttgaggctgagatgaaggtggtct
+4749570/1
B@@FFFFFHHHHHJJJJIJJJJJIJJJJJJJJJJJJJIIJJJJJBGHFHH
@6788348/1
cctaagagttttattaaagttggatcattagcagaaatcctcattctttc
+6788348/1
CCCFFFFFFHHHHJJIJJJHHJIJJJJJIJIIGGIJJJJIJJJJFIJIJJ
@1148863/1
cctcagagctaccttggcagctgctaattttgcttggtgtttgttttctc
+1148863/1
CCCFFFFFHHHHHJJJJJIJJJJJJIJJIJJJJJJJJFGGHJJHJJJJJJ
@5257883/1
gttcgtctcacccatgttaaattttttcagaatcatgtgattttttttcc
+5257883/1
@@@FDDDBFBFFDFHEHDFGIIGEHGBE@D>?FEHIGBF@FGGGHGGIGD
@121283/1
gtctaattcagtagggtgagtaatctctgtatcaacaactgtaccag
+121283/1
CCCFFFFFHHHHHJJJHHIJIHIIJJJJJJIJJJJJJJJJJJIIJJJ
@121360/1
gcctacgtggacaggtgaacatgggcaaatctggaggttgatgaggaggc
+121360/1
@<?BDDDFFFBFFB=FHGDHD@HHAHAEEFHEEECFG?DGCGEBG@FFGB
@5258323/1
gtggtagttgagtttggtgggtaggggttgtttccctagactgtggttga
+5258323/1
@BBFDEDDHHFHFHHJJFHIIHGGIJJCDHIIIJHGJIJJIJIIIG;FH>
@1666206/1
cttgttttttacttgttcctgtgccataaccgtacttcatatcattgata
+1666206/1
@CCFFFFFHGHHHJJGIGHIIIJIIGIGIGGGFFDGHGGIEIGIIIIEIG
@2698231/1
cctaggcaaggtacagcctcaccacctcaaccgaacacttctaggttaca
+2698231/1
@@@DBABDBBHDHGIGGEG@FHGCFGG?G<?8CF?:D;DGEHIH>CF<FH
@3207589/1
ctttggcacattgcagttgctatcatacattcttaatatctgtgtattaa
+3207589/1
@@@DDFFDGHHGGIEHGIIJJJJIJJJJJIJIJIJIIIJIIJIIHIIJJI
@5781284/1
cgatacaatttcttgttttttatcatcctctttatttactagaaactgct
+5781284/1
@@@BDFDDHHFHGJIEGFGIIJJJGGGIIIJHGHGIJGIIHIGABHIJJI
@2700607/1
ttgaaatcagctctcctaacaaggttgttaatctctctttcccgatcagg
+2700607/1
<@@DDDDDA>AB3CDFEIEFC<FAFHFEFHFIFE9E?FCF41CGIFI:<D
@2700715/1
accttcaacaccacactcctcaaggtacacccctataagggcttcgatag
+2700715/1
@C@FFFBDFHHHFGEHIEGIIIFCHAEHHGIGHCGHIIIIFIIIIGGIIA
@1151925/1
gctgttgttgctgaggctgctgtggtctctgctgttgctgttgttgctga
+1151925/1
@@@FDFFFHHHHFIGGIGGGICHDFHIGIIIIIIGGHIIIBGGGGEGIIG
@1667179/1
atttcattgatagtatctgatttgttgtttattagggtagcatttggagg
+1667179/1
:?@=ABDB<DACB<<<C<@<FEF@<FH<CFHGDE<EE::;?BD9D@G3:B
@3208151/1
aaattctgctctgataaattagaatcatcccatagcaaatggtatttggt
+3208151/1
:?8?D::?CF<DD?AA:<CB9FB:<<3CH?8AC;F3C9FCD<D@>GA9<8
@3208642/1
cccatgcactgaatgactttatacactggtatttctggctcacctccttc
+3208642/1
@@@DDDADHDHH8@FFHGGCIIIIACEFHAFHCGHDCEG;?G:CGHHGI?
@124920/1
gctgagtaaggagttgaaggattttctaaagctttgaattcataagttgg
+124920/1
CCCFFFDFHHHHHFGIJJJJIIJJJJJJJJJJJJJJIGHIJIJIJIIIJJ
@6791305/1
ctgatttgatagagcacggaaggtggaatttttgcattttttataacttc
+6791305/1
CCCFFFFFGHFHHIJJJIJIIIJGGIHGGHJJJIJJJJJJJJHGDGIJJI
@3722924/1
gttcatctatattttttaaggaagtaagtgcaggggaacgagaaccaatt
+3722924/1
@?@=?DEFHHHHHJJJJIGIICHIHIJJJIJIJJJJFHJJFIGHHIGIIJ
@1153270/1
cctacggcaaggtagcctccgcaccaggcatcagatggtgtcgcagctcc
+1153270/1
CCCFFFFFGHHHFHIIIJJJJJJJJJJJJIJJJJHJJJHGHIJJHIJJJJ
@637719/1
ctgaacacattgggtcgccatacctaaaaccgt
+637719/1
@C@FF;BB?FHDBBHHGBGICGEHBGGGGH;:F
@4237110/1
ctctgtcgaacagcttccacagcttgtctgtaattgcgataaggtttttc
+4237110/1
CCCFFFFFHHHHHJJJJJJJIJJJJJJJJJJJIJJJJJJJJJJJFHIJJI
@1668994/1
gccaaaatttgttcacactgttcctggctgagagtaattcgtcgcgcatt
+1668994/1
CCCFFFDEHHG?FHIJJIIJIIJIHHEIIIHIGIEFGFIHIJJGGHIDEI
@2187168/1
ccaaaaaaatacagcaagtctggtaaatttatcgcaaggtaacgtaaaac
+2187168/1
CCCFFFFFHHHHHJJJJJHHGIJEGHIIJIIIEIIJIJJDFHGIGHJJIE
@7300145/1
ccgtaaccgtacttcatatcattgataattactgtagctgagtaaggagt
+7300145/1
CCCDFFFFHHHHHJJJJIIJJJIIIJJGJJJJJIIIJJJJJJGGHGGGHF
@5264271/1
cgctgtgtctctttctttttttgttagactgatttgat
+5264271/1
@?@DDDBEGHHHBHGHIIIGE@GHHDD9:D@9BDFHGC
@3211254/1
ttgcctttgttgctgctgtggtggttcttgcctttgcagctgttgtggtg
+3211254/1
@@@DFFDFGFHHHIGBFHCFF<AFCGEDHCA@F<?CE9?DBGFCHBDB0B
@125985/1
acctcttgtaacatcgacaacaccgcttgtg
+125985/1
;;@DABDDF?:A?EFF3@E<CGBFB<DF1?D
@7300894/1
ccaatcaattatgatactgtctccttcaacaatcgtcggtacaatgtaat
+7300894/1
@@@FFFFFHHHGHGIJJIIJJJIJJJJJIIGGGGIFGIIDGGGEHIFAFI
@4753434/1
taacgattggaaaaataatcagaataagaacggtattgctctgcagggaa
+4753434/1
@@@FFFFFHHFHDGDGHJGIJGIIDHGD?CE?@:??BAGBDDCGIDDGHI
@1669926/1
atgttagttgtcttcaaaaattagttctactacctcatggacagatgtaa
+1669926/1
BCCDFFFDHHHHHJJJJJJJJJIJHGJJJJJJJJJJJJIJJJIJJJJHII
@5785440/1
ctgatatcaactgacaattccagcaataattttaatgaaacaaaagtcct
+5785440/1
CCCFFFFFHHHHHJJJIJJIGIJJJJJJJJIIIIIJIIJJIJJJJJGIJJ
@4755332/1
cccatctgcatccttcttttccggaaagaacctagtgtgatggcgtttct
+4755332/1
CCCFFFFFHHHHHJJJJJJJJJJJJJJJJJJJJJIIIHHIIJJJJHIJJJ
@3723950/1
gtcatcaggaataaagtcattaaccttcaaaatttttccgaggtttaaat
+3723950/1
?@@DDDDAD<FF<GFEFGE:CHDFHFD@FBF@EDEHHGEG0CE@?BFGDA
@1154892/1
cctctggttgctttaatgatatcaagaattctttttccaaaattggacaa
+1154892/1
CCCFFFFDHFHFHJJIGGHJIJJJIIHIJJIJIJJJJJIJGIJJJJJJJJ
@1156195/1
cttggctttgccgcttgttgctgtacttgaggctgagatgaaggtggtct
+1156195/1
CCCFFFFFHHHHHJJJJIJJJIJJJJJJJIJIJIJHJJIJJJJJBFHHHI
@3213517/1
gtctccttgaacaaatttacctaaagcaacaacacaattgtcggcagctg
+3213517/1
CCCFFDFEHFHDFCDEHHIGIJJJIIIJIGIIGGIAAHI<DBFFGIJGJJ
@7822173/1
ctgagaactacgagtcagattgcaagttgagtgtaaaatcgataagttaa
+7822173/1
CCCFFFFFHHHHHJHIIJJJJJJJJJHJJJJHIHGJJJJJJJJJJJIJJJ
@1673761/1
gctaaagaagacttatctttaaacggcagctttcctccattagttttctt
+1673761/1
@CCFFFFFGHFHHFIJFHJIJHI?F?EGDGHGIG>FGDGHBFCFHCGD88
@7304938/1
cttcaaaatcttcttcatcacgtcgtctttttttaccaaaccggtatttt
+7304938/1
@@CFFFFFFFHHHIJJIJJJJIIJJHIIIJIJJJJIJGGJJJJJGHHIJJ
@6798389/1
accctcttcacttcagcataaactggagtttttcccggaagcaccaccac
+6798389/1
BCCFFFFFHHHHHJJJJJJJJJJJJJJIFHIJJJJJJJIJJJJJJJJJJJ
@6798661/1
cttaactttagtgaactggtcatcaactgagaggccaaactccttcaggc
+6798661/1
CCCFFFFFHHHHHIJJJIJHIJJJJIJJJJJIJIIIJIJJIIJJJJJIIJ
@644039/1
cttttatcataatgagatcaagtttttttcgaatcaaatgaagctgtatt
+644039/1
CCCFFFFFGHHGHJIIJJJJJJHJJIJJIJJIJGJIIJJJJJJJJJJIJJ
@644200/1
ctctaattaagtaaaaactataaaaataataggctttttaaaataataca
+644200/1
CCCFFFFFHHHHHJJIIIGIGIIIDHJHIJJIIJJJJIIIJCHIJIJGGG
@2192136/1
ctcacttgttttgtcataagttgtaacagtaagttcttttttttccttga
+2192136/1
CCCFFFFFHHHGHHIJIJJJBHHHIGIGJHHIEHI<FHGEHIIJIJJIIH
@2192216/1
gttcatctatattttttaaggaagtaagtgcaggggaacgagaaccaatt
+2192216/1
CBCFFFFFHHHHHJJJJIJJJHIJHIJJIJJJJJJJIJJJIJHIJJJJIJ
@2705792/1
caacaaaggaatagcagattcaactgtcacttttggtcctgttggtccat
+2705792/1
CCCFFFFFHHHHHJJJJFJJJJJJJJJJIJJJJJJIIHIJIIIJJJJICI
@1676141/1
aatcttcttcatcacgtcgtctttttttaccaaaccggtattttcccctt
+1676141/1
;@BDDFFFHHHHHJJJJIJJJJJJJJJJJJJJJJJJJJAHIIJJJJJJIJ
@3728737/1
caggaatacagacaacagacactattcttaacaagtctgttcaagttctt
+3728737/1
@C@FFFFFHFDHHDGIIJIIIJJJIIHICHGG@:??DGGDHIGGIDFHHI
@6800814/1
gacagcatgatgacattcatctataactaatagattgacacgagacaacg
+6800814/1
CCCFFFFFGHHHFGIGHJGHIJGGIHGIIIIJJJJGIJJGIIGIJIJIIJ
@6800907/1
cttctatcacatcggaggcaaccaatatgttcgtctcacccatgttaaat
+6800907/1
@@@DFFFDFFHBDFEGG>HIGDHHJGIEIGHDHGHIJGIJIIIJFIGIGH
@2707447/1
gtactatcatcagctggtgtagaattacagaataactcatgaatgctttc
+2707447/1
@@@FFFFFDHHHHIGFHAEFIGGIGHGJHHEGIJJIIJA@BCHIGFGIEH
@2707547/1
cgtggaagtaagaggtctttcatttaatgttttttgaaaagcctcacttg
+2707547/1
CCBFFFFFHHHHHJJFHIJJJJJJJJJJJIJJJJJJJJJJJJJJJJJJJJ
@4245696/1
ctttgatgctgctcaatttaccttcatccttgttttcaaagttgataaat
+4245696/1
@CCFFFFFGGFFHIJFHBDHIIIJJIIIGIJJIIJJIIJJJBGHJIJJIJ
@2708746/1
tggagaattatcaaagagaattattgaattcaatatagcaaacatttctt
+2708746/1
C@CFDFFFHHHHHJJJJGJIJJIJJJIJJJJIJJJJJIIIJIJJJJJJJJ
@7824587/1
gggaatcctttgtgagccacatcaatgttaaggaatggtttccaaccaat
+7824587/1
CCCFFFFFHHHHHJJJJJJJJJJJJJJJJJJJJJJJJJHIJJJJJJJJJJ
@6801747/1
ggtaaatttatcgcaaggtaatgtaaaacaatatctattcaacaaaggaa
+6801747/1
@@:DDFDDHBHAAFDEGEACHIIEHBHHGIEGDHCHHIDDHIHAHIC@BH
@5791900/1
cgctaatttaaaaattgaatagtttttatgaaatgagtcagaattttcgt
+5791900/1
CCCFFFFFHFFHFGHHIJJJGIHJJIJJJJJIGHHHIEGHHGHHJJJHGI
@2194926/1
ggacgtgctgtaccttgtatactagcatgactgactagatagaagtctaa
+2194926/1
@CCFFFFFHHFHFIIJHEDEFHGIIIJIIACHDBEFCHGHEEBHG9DGGE
@6802624/1
gttgctgctaaatcttcaagtacatagtacataactttagctgtcgtctt
+6802624/1
?@8::AD?DFBDDEEDGFII<AFFH<FFH>>HFHCHHI@G4C4:9DFFFF
@3729569/1
cttttatcataatgagatcaagtttttttcgaatcaaatgaagctgtatt
+3729569/1
CCCFFFFFHHHHHJIJJJJJJJIIJJJJJJJJJJJJJJJJJJJIJJHIIJ
@646395/1
gcatcctttgctcttgaggaagttggtgtagaggtgcaggctggccatgt
+646395/1
@CCFFFFFHGHHHJJJJJIFHHHHJJFFFHHGIIFHIJJJJCHIJJIIIB
@646403/1
ctccaatcgcattccctttcacactagggacatgaggtgaaattattggt
+646403/1
CCCFFFFFHHHHHJJJJJJJJJJJJJJJJHIJJJIJJFGGHIIJJJJIJB
@647065/1
gtaagtctttcagtctcatccacattttatgtgctgctaacctcttggca
+647065/1
CCCFFFFFHHHHHIJJJJJJJJJJJJJJJJJIJJJJJJJJJJJJJJJJJJ
@2195953/1
gtcaagaccataaccaagatcaattactctaccaggtggaggtgaaa
+2195953/1
CCCFFFFFGHHHHJJIJJJJJJJJJJJJJJJJJJJJGHIHIJHHIJI
@3218537/1
tcttttaccattgtacgagtttgagcatcattcattttcttcattgtaac
+3218537/1
CCCFFFFFHHHHHHIJJIIEFHIHIIIJJJJJIJJJJGIIJJJJJJIJGG
@1159853/1
gtaacgattggaaaaataatcagaataagaacggtattgctctgcaggga
+1159853/1
B@@FFFFFHHFGHJJJIJJJJIIIJIJJGIJHGIFHIGIIJHHHIJJJJD
@6805056/1
ctgagctttataaaatgcagtggccgacacatcaatattaagcatcatct
+6805056/1
@B@FFFFFHHHHHIJJJJJJHIJIJJHIGIJJJJJJJJJJJJJJJJJJJI
@2197173/1
ttactaagggagttttcttgatcattttcgtttacccagagaggaaatag
+2197173/1
CCCFFFFFHHAHCFHIHIJJHIIIJJGIIIIJJJJGIIGHIIJJJJIJHH
@4764330/1
gtttgttttctccaactccgacaaacgccatcctctcattcttagttgta
+4764330/1
CCCFFFFFHHHHHJJIIJIJJJJJJJIIIIJJIJJIJJJJJJIEIJJJJG
@2710070/1
ctttcagtggacaatttacaggcagttgaagataacatacaattttaatt
+2710070/1
CCCFFFFFHHHHFHIJJGJJIJJIJJJJGGIIDEEHIJIIIEHIJJIGIJ
@5272799/1
cttgactatgtttgatgacatatcaataacattctcctcaaccttttgta
+5272799/1
CCCFFFFFHHHHGJIJJIIIIHIJIFHJIIGIIIIJIJJIJJIJJJJJII
@2197887/1
cgtgagaagctgcaacggctgctatagatggaacgttgatctggtctgga
+2197887/1
@???DDAAFBDABEGG:?GIGCHEGEGB@FGDG9??F=BDH4?FBFD8BB
@7312629/1
cctggctattataaatttcaggtggagtagaaaacttttcgatttcggta
+7312629/1
@@CBDFFDDHHFBHIIGIIHIHAFCGGIGIGG<@FHGHHII8DHIGII?B
@7312631/1
ctttaaactcactcgtattgtcattcagccgagtaaaccaaaacaggata
+7312631/1
@@@DDDD3D<FBFE?<AEGCC:FF@B:AHEEFB1?<FECB?DECD>B???
@6277001/1
gataaattagaatcatcccatagcaaatggtatttggtaggacgtgctgt
+6277001/1
CCCFFFFFHHHHHJJJJJJJJJJJHIGIJJHIIJJJJHJJJJJJJJJJJH
@6807710/1
gcctgatgctgggaacaagaatgctgttaatgcctccaagcttaacattg
+6807710/1
?;@DDD?DFDB?A<<E?:3::<A??F<<AF??4:??8C9DBGIDCD?GEB
@6808831/1
gtcatcaactgagaggccaaactccttcaggcatgggtcactattaaagt
+6808831/1
CCCFFFFFHHHHHIJIJJJJJJJJJJJJJJJJIJJJJFGHIJHIJHIJJD
@6809579/1
gcgcattctgttgtatatttatgctcacttcaccaacattcatgaataat
+6809579/1
CCCFFFFFHHHHHJJJJJJJJJJJJJJJJJJJJJJJJJJJJJJJJJJJJJ
@6277257/1
cccttggcaacaaacagttgttttttcctgatatagctctaacttcaatt
+6277257/1
CCCFFFFFHHHHHJJJJHJIHHIJJIJJJJHJJJJJJJJJJJJJJJJJJJ
@2198699/1
cacgtttattattctgatcatattcaactgaaaatgagctgcttccatct
+2198699/1
CCCFFFFFHHHHHJJJJJJJJJJJJJJJJJJJJJJJJJJJJJJJJJJJJJ
@1162646/1
agtaagttcttttttttccttgactatgtttgatgacatatcaataacat
+1162646/1
@@BFFFFFHHHHHJJJJJJJJJJJJIJJJJJJJJJJJJJJJJJJJJJJJJ
@6278521/1
ctcttaatgatatcagtcagcttacaagccttagtaagcataaatttatg
+6278521/1
CCCFFFFFHHHHHJJJIJJJJJJJJJJJJJJJJJHJJJJJJJJJJJJJJJ
@2711822/1
atctatagaaaattttccaaacagtatttagagactttccactatctaaa
+2711822/1
@@@DDDDDHHF?CBAAEGEGEHEG<CHEIGEEB?EHIIG4CDFDFEGHIG
@2711841/1
ctctatttcattgtgcattaatctatagaaaattttccaaacagtattta
+2711841/1
BCCFFFFFHHHHHIJJJJJJIJJJJJJJJJJIJJJJJJJJJJJJHIJJJJ
@5794825/1
ctgggtttaaaatcttcaataacattactcatttctgataggttctgcaa
+5794825/1
CCCFFDFFHHHHHJJJJJJJJJJJJJJJJJJJJJJJIIJJJJHHIJJJJJ
@1682034/1
gcaagtctggtaaatttatcgcaagg
+1682034/1
;;;?D2BDHF=CDG@EHGHIIGIGIC
@3221971/1
cttcaagcactgagttagaataccaacctgaatttcagcaattttcttaa
+3221971/1
CCCFFFFFHHHHHJHIJJJJJJJIJJIJJJJIJJJJIFIJIJJJIJJJJJ
@1683397/1
gttacaacatatttcaacatgtatccttttgggcggtaccatggtataac
+1683397/1
CCCFFFFFHHHHHJJJJJJJJJIJJJJIJJJJJJJJHIHJJJJJHJJJJJ
@651291/1
cattttaaactgtccttctgacacaccatctctgtaaaagaggatagctt
+651291/1
C@CFFFFEHFHHHDFHIGIJGIJJJJGIGGHIIJGEHGIIIIGDGIEGHG
@2200225/1
cccgtttttattatcgcttctaattttttctctcatttctgggattaaaa
+2200225/1
BCCFFFFFHHHHHJHIJJJJJJJJJJJJJJJJJJHJJJJJIJIHIIJJJJ
@5275440/1
ggctccttgaatgaatttttcattcctccatactccttgtcttacaggta
+5275440/1
C@CFFFFFHGHHGIIIJEEHIHIJFIIGIFIIGIGJJJIJIIIGIIIGEG
@1684473/1
gttcttctttccatcaaaggcaggaaatcgatttttgaaacacctctgtc
+1684473/1
CCCFFFFFHFFFHIJGIIJIIEGHDFDHIJIHHIJJJGIDGGGEHJJJEG
@5276386/1
caccgatgcaattaatactcatcttctttactaaaaggctacacaaacaa
+5276386/1
CCCFFFFFGHHHHJJJJJJJJJJJJJJJJJJJJJJJJJJJJJJJJJJJJJ
@5796464/1
gccgatcttgtacaacattttacatgcagttagtgcaactgctcccttgg
+5796464/1
CCCFFFFFHHHHHIGGGIJIJJIJIIJIJJJGIHHIGJJIIIIJIIGGIJ
@1686138/1
gttcaatagtagaatgttacaaaaaagtaataagtaactttttttatata
+1686138/1
CBCFFFFFHHHHHIJJJJJJJJJJJJJFHIJJJJGHIJJJJJJJJJJJJI
@5797367/1
ccaactctttattatcaatcatcaatcctttttatgaatgagccagaaag
+5797367/1
CCCFFFFFHHHHHIJIJJJJJJJGJJJJJJJJJJJIJFGGHHGHIJJJJI
@5797804/1
gcagcttaagaaaatgaaacaactcagaattcagaaccaatttggaatgt
+5797804/1
CCCFFFFFHHHHHJJJJJJJJIJJJJJJJJJJJJJJJJJJJJJJJJJJJG
@2202430/1
cttttattgaatagaataggaatgtcaggtgcgttaacttttggtggctt
+2202430/1
CCCFFEFFHGGFHIJGIHHIAIIHHIIIFAEGHGEHJ@FIHIGH?DGGII
@5278877/1
gttgttgccactgctgttgttgaggctgctgtggtctctgctgttgctgt
+5278877/1
;:?DDDDDBFDFFGEGBGHBFAADFGHGEFE?;>CFGGGECGE?FCHIBB
@1166986/1
gttcgtctcacccatgttaaattttttcagaatcatgtgattttttttcc
+1166986/1
@?BDFFFFHHGHGIJJIJJJJJJIJJJJIJJGHIIJJJJGGIIJJJJJGG
@2203026/1
cttcaacaatcgtcggtacaatgtaatatgagttttctttgttttcaaag
+2203026/1
@CCFFFFFHHHHHIIIFHIJJJJHIJIIJIIIGHIIIJJJJIIJJJJJJI
@6810819/1
cccagacccttatttcaacaccagtgaaaaattgtttgccacgcatgtcc
+6810819/1
CCCFFFFFHHHHHJJJJJJJJJJJIJJJJJJJJJIJJJJJJJJJJJJJJJ
@3227414/1
gttgctgtttacaccaacgataaaatcaggctttatgtttttgtattctt
+3227414/1
CB@FFFFEHHHHHIGGHHIHIGJJJJJHGGIJJGHGHCGIJJJAHIJGIJ
@3737175/1
ctgggaacaagaatgctgttaatgcctccaag
+3737175/1
1=?D7?A=3AF3AFF>F9FDH@??4C9@A2:9
@7318017/1
ggtaattggagcggcttgtctaacttgaccaacggtaaaagcagg
+7318017/1
@@@DDDDDFFFFFIIII8:999?:CG91?F?FD=F7?FFI<;;;F
@2714656/1
gtgaaagatgccggaagtatttatggagtccatatttaactgctagagaa
+2714656/1
@@@DD?DDHHFFDG@FHFGGHHIIIIIGEGDFHGEIIIFHIIGHIICGII
@5798986/1
gtccttttatcataatgagatcaagtttttttcgaatcaaatgaagctgt
+5798986/1
@@@DDD?D<DDFB:4CBDBABFGGGIIICHGIIIE>GADGGHI<?<FC<F
@5799473/1
tctgcagggaacggcgacataggtgtctgctcttcacatactcttgttac
+5799473/1
CCCFFFFFHHHHHJJJJJJJJJJIIJJJJJJJJJJJJJJJJJJJJJ@GIJ
@5279179/1
ctctgctgctgctggggctgttgttgccactgctgctgctgcggctgttg
+5279179/1
?@@DDFDDDAFHDGHGEGIGCFGGHGGGIGEFC9DHFGGDEGFBBFH@=@
@7828948/1
catcaactgagaggccaaactccttcaggcatgggtcactattaaagttg
+7828948/1
CCCFFFFFHHHHHJIJJJJJJJJJJJJJJJJJJJJHIIJJJJJJJJJGHI
@4254545/1
tggatctagataataatgcctcagagctaccttggcagctgctaattttg
+4254545/1
@C@FFFFDHAHHDGEDDHIGIEED@GGEFH@CHD@@FBDGIEIDHIIGIG
@7319544/1
ctgcagggaacggcgacataggtgtctgctcttcacatactcttgttaca
+7319544/1
CCCFFFFFGHHHGJJJJJJJJIHIEIJJJJIJJJJJJJJJJJJIJIIJJJ
@5279802/1
cccggaagcaccaccacaacaagctgt
+5279802/1
@@@DDDDD3CFH>BGGEHBHGGH@FHH
@7320685/1
gcttgtctaacttgaccaacggtaaaagcaggagg
+7320685/1
@@@DDABDHDHHHHIGIIIEHHAFFHGGGCCB?DA
@5280210/1
gtccaatcagattgaaaaaaacaagttg
+5280210/1
=@;ADDD?=AFFFE>?:ACCCFF=?11?
@3228908/1
cttaactttagtgaactggtcatcaactgagaggccaaactccttcaggc
+3228908/1
?@@DDDFFFHFDHFHBG@FCEFHHIHIIIIIGIIIIGGHIGGIIGIGHII
@5800697/1
gtcgtgagaagctgcaacggctgctatagatggaacgttg
+5800697/1
@@<DDDFDFDBFHGGEGEGHIIIFDAFCHGC1BDHD@?FB
@7321664/1
ctttgttgctgctgtggtggttcttgcctttgcagctgttgtggtggttg
+7321664/1
CC@FFDDFHHDHFIFHICEE@CHIEHGJIGGFIJJGIGJJJJEIBGG@FF
@7321996/1
ctcctgcggaccattagttgaagtcccagccctcagataatcccatatca
+7321996/1
CCCFFFFFHHHHHJJJJIIIGGHFHIIJJJJJIJJIIIJAEHIIIJJJJJ
@657765/1
atgacacttaggtcgtgcatggtttaagaaagaccaaaggtttctgttg
+657765/1
@@@ADADDFHHF<<<@DGEFHGAEGI<?4FHEAFDFB0:D:BDFC@DGF
@2717560/1
ggtaggggttgtttccctagactgtggttgagacacttgctggagg
+2717560/1
@@=?DDDD0@FFHBFHGIIIIIIIFFH;?CHGGHGFEHGH<?D;DG
@2204631/1
cttggctttgccgcttgttgctgtacttgaggctgagatgaaggtggtct
+2204631/1
@@@FFFFFHHHHFJJIHGHGGIJFHIGIIEGHHHI;FHDH?FEDHHJAFH
@5802081/1
ctccaatcgcattccctttcacactagggacatgaggtgaaattattggt
+5802081/1
CCCFFFFFFHFFFHGJEFGHIJIJHIJJIJHIGGGIJ:BGGEHIJJJFI?
@140537/1
gcaactcaggataactatagaggttcttctttccatcaaaggcaggaaat
+140537/1
CCCFFFFFHHHHHJJJJJJJIIJGHJJJJJJJJJJJJJJJJJJJJJGIJJ
@2204915/1
cttatagctgtcaactcatgttgcaaaacatgtaaaaattgaccttctga
+2204915/1
CCCFFFFFHHHHHJIJJJJJJJJJJJJJJJJJHFHIJJJJIJJJJJJJJJ
@2205090/1
gtggcgtgtaatcactgctgaggcttgaacaagcccttctgatagcctgc
+2205090/1
CCCFFFFFHHHHHJJJJJJJJJJJJJIIJJJIGIIIIJIJJIJJGIHIIG
@6286181/1
gttgcggttaaaccaagaacatgtggcctatcctctggaggaattccttt
+6286181/1
@@@DB@?DFFDFDBBFH9AAEAECFBFGGDCGGIIEDGHCGCGDGHGIHG
@1169836/1
ggcacatatccatagggacacagcttctatggttggaaaat
+1169836/1
;1;B:DDD<CF8C>FBBBCF;G>CFF9AEEFCEF@:C?FF@
@3229237/1
ccccttggcaacaaacagttgttttttcctgatatagatctaacttcaat
+3229237/1
@@@DDDADF?BFAAG?BCCB:3ACFDFGIEBGDFG9GH>4BBAGGHABGB
@6813899/1
cttgattgttaagcgtggtttgcttgagtagctatgaataatagacaatt
+6813899/1
CCCFFADFFHHFHJIEFGIGGHHJGCEGCGFGGAHGGDHIGHIGJJJEGI
@1689559/1
gctgaggcggaattagagcaattgctcccggagggactccaacaggacct
+1689559/1
CCCFFFFFHHHHHJJJJJFIJJJJJIJJIJJGIJJIGJHHHHHFFFEDDE
@3230409/1
ggtgagtaacatcagctccgagaaatattacaggttcgttgaaaaccttc
+3230409/1
?;=DD>DDDD<FB>FFB@CFGG>@E9ECG@?4?FC@F00000010BF><3
@5281571/1
ggcttactaagggagttttcttgatcattttcgtttacccagagaggaaa
+5281571/1
CCCFFFFFHHHHHJJGEHJJJJJIJJGIJJJJJJJJJJJJIJHIHHJFGI
@4258190/1
gtgatatatttttgcatctgttataaatgtaggaagttatcaagaaatct
+4258190/1
@@@FFFFFHHHHHJJJJJJJJJJJJIJJJJIIJJIJHIJJJJJJJJJJJJ
@5282374/1
ctgttcttcttgaagttggttcagctgtagtctgtctgcatctgtatatg
+5282374/1
CCCFFFFFHHHHHJJHHJJHIJJJJJJIJJIIJJJJJJJJJJJJJJJIJJ
@3738850/1
ggttgctggtcactgggttgttgcctaacaggaggtgcactggttacagg
+3738850/1
@@=DDFDFDCFFDGHGHEBFHIGHDHGIC>CGEEHBAFFCFAFIIHGADH
@3232391/1
tgtcaattcaccaggtgatatatttttgcacctgtta
+3232391/1
@@@FFFFFAHFDAEHCEHHJGHIGIIGHIEHJIGIID
@3739731/1
tttcataattcataacgtcattagcagagctcgctactaaggccttcaag
+3739731/1
@@@ADDDDHHFHHIIHIBDDFHHIIIIIIIIIIIIIIFDHIIIGICCHGC
@143092/1
cactgctgctgctgcggctgttgttgcctctgctgctgctgctgctgagg
+143092/1
C@CFFFFFHBHDHGHIIJJJHIIJJJIIJGEIJCGGGIIIIJIIJJJEII
@4259663/1
ctgaggcttgaacaagcccttctgatagcctgcaattcttggttca
+4259663/1
CCCFFFFFHHHHHJJJJJJJJJJJJJIIJJJJJJJJJJJJIJGIJJ
@2205194/1
gttcacactgttcctggctgagagtaattcgtcgcgcattctgttgtata
+2205194/1
CCCFFFFFHHHHHJJJJJJJJJJJFHHIJJJIJJJJJJJJJJJIJJJJJI
@1693107/1
ctcatttgaaaacgtggatctccaaggtctccttgaacaaatttacctaa
+1693107/1
CCCFFFFFHHHHHBHIJJIHIIGIJICHHIJJJJFIJJJJGIIJJGGIGI
@1693545/1
cactgagttagaataccaacctgaatttcagcaattttcttaatggatgc
+1693545/1
C@CFDFFDHHHDDGGGA?AFFDFEHGIEHHGGI@ECEGIIIIDHGIDGGI
@6288300/1
tgcactgtgacagtcttcaagcactgagttagaataccaacctgaatttc
+6288300/1
@@@DABDBFBFHDHGEGG>EFHIFGGEECDHIIGGCFBGECG>GD9?FEH
@3234633/1
ctcgcaacttaggttatgcgaagtacataactttctttgtatctgcatga
+3234633/1
CCCFFFFFHHHFHEHIJJJJIJJFHIJJJJJJJJJJJJJJJJJJJJJJJI
@5283113/1
ggctgagagtaattcgtcgcgcattctgttgtatatttatgctcacttca
+5283113/1
CCCFFFFFHDFFGJIJIIJJJJIGIJIGIGIHHIIJJJIJIIJIJIJEGG
@6815819/1
gttaacggagtttgctgtcgaatactctgagct
+6815819/1
@;?=DBBDBHCFHIEADFDGC1CDGG?C<F<<F
@2719866/1
ctgctgcggctgttgttgcctctgctgctgctgctgctgaggcggttgtt
+2719866/1
CCCFFFFFGHHHDHIHHIIHIIGIIHIIGGIGIJJJIJJGIGGII:ABBD
@2720117/1
ctcagataatcccatatcattgagacattaacttgcgtagcatactttat
+2720117/1
CCCFFFFFHHHHHJJJJJJJJJJJJJJJJJJJJJJJJJJJJJJJJJJJJJ
@4261534/1
aagaaaaaaggttcttttacccccttcagaatataatagtttcaactcat
+4261534/1
CCCFFFFFHHHCFHIJJJFHHHJJJJJJJJJJJJJJJJJHIJJJJJIJJJ
@5805131/1
atgcagttagtgcaactgctcccttggcagtaacaagattttcacatggc
+5805131/1
@@?DDDDDDD<FHGIIIE?FHBGB@GGIEHFFGIIIICGIIIIIIIIDEH
@3740419/1
tgataagaactatttctttaagaatattttggatttcattgatagtatct
+3740419/1
@@@DDFFDHGHFBHIJIIHEHIIIIJJJDGGGICGHGGIIFGGGIIF@FB
@4261933/1
atcattttaaactgtccttctgacacaccatctctgtaaaagaggatagc
+4261933/1
CCCFFFFFHHHHHJJJJJJJJJIJJJJJIJJJJJJJJJJJJJJJJIJJIJ
@5805555/1
cttttatcataatgagatcaagtttttttcgaatcaaatgaagctgtatt
+5805555/1
BBCFFFFFHHHHHJJJIJIJIIJJJJJJJJJJJJJJJJJJJJJJJJHIJJ
@5284080/1
atgaggaggctgaggcggaattagagcaattgctcccggagggactccaa
+5284080/1
@@@DDDD=1CBCHG?CGFGEBGEFGGGGGFHGBHCAGEHAEHEEDBCCCC
@3236393/1
gcctatcctctggaggaattcctttaaactgatccat
+3236393/1
@@@FDDDDDHHFHFFBGGEGHDHIGIHHIHEIHICHG
@661134/1
gttgtttccctagactgtggttgagacacttgctggggaggtggacctct
+661134/1
?@@?DBADFHDDFFFGGFEGAFFHECGEHIECCGCDCDBDGBF?FHECGE
@6290162/1
ccggtctttctcgataatcaagtgttggtgcattcataattcgggcctta
+6290162/1
CCCFFFFFHHHHHJJJJJJJFHFHHIJJGGH:CGIIIIGGIJIJJJJJJJ
@5806911/1
ctcatagttccacaatgagtaatttcaatttttaatccttttatttcttt
+5806911/1
@CCFFFFFHHHHHIJJJJJCJIJJJJJIJJIIJJJJJIJJJJIJJJJJJJ
@3238077/1
cttgaggtctggtaattggagcggcttgtctaacttg
+3238077/1
CCCFFFFDHHHHFHIJJJJJJJJJJJJA?9?9B99B9
@7325037/1
ctttttttggatctgaagggcggtcccctcttttgggtggaatg
+7325037/1
@@@BDDDD8F?DFGEGIGCBGHGID>EGE@DHGEID<?BCC>AA
@4266607/1
cttcattgtaacttggcccgcaacaattgtacacaactccataggaagcg
+4266607/1
CCCFFFFFHHHHHJJJJJJJJJJJJJJJJJJJJJJJJJJJJJJJJJJJJJ
@6818365/1
ccgtgatctaatatttgagcagaaggtgctggtgcatgtaatactttgta
+6818365/1
BCCDFFFFHHGHHJJJJGJJJJJJJICGHHIJIIIIIIEHIJJJJJJJFI
@3239902/1
cttcatccttgttttcaaagttgataaataatattaatgaaactaaaaac
+3239902/1
CCCFFFFFGFFFHIJJJJJJIJJJJJJJJJJJJJJIJIIJJJJJJJJJJI
@664181/1
tttggattgaatataagaccttgttgttttagggt
+664181/1
8?811;D>;ADDDD>?2AF:AE?<C9<?@B?C9E1
@5289032/1
ctgcagctaatgattcaaataagtctccaaggacctttggcacatccacg
+5289032/1
CCCFFFFFHHGHHJIJJGHIJGIIIJJJJJJJIJJJJJJJJIJJJJJIII
@6819851/1
gtctccttcaacaatcgtcggtacaatgtaatatgagttttctttgtttt
+6819851/1
@C@DFFFFBFHHHIGGHIIIIFGGCGGD?FDGEHIIGFGHIGGIGIBGIJ
@3240664/1
caacaacagcagagaccacagcagcctcagcaacaacagcaacagcagag
+3240664/1
CCCFFFFFHGHHHIJJIIJIJJJJIIIJJJIHGJGJJIIIGHGIIGJIJG
@3240704/1
gccaaaatttgttcacactgttcctggctgagagtaattcgtcgcgcatt
+3240704/1
CCCFFFFFHHHHHIJJJJJJJIIJJJJIJIJJJICEHGHJJJJJJJJEIJ
@2210046/1
cgttattgaaatcagctctcctaacaaggttgttaatc
+2210046/1
BC@DFFFFHHGHHGHIIJIJGIJIJIIJJHEEIJGJII
@4267863/1
gtcagcttcttaatgcatctctgcccagccacaatgttacaaacc
+4267863/1
CCCFFFFFHHHHGJJJJJJJJJJJJJJJJJJJJJJJHIJJJJJJJ
@7326116/1
gagaatttttaaccatttacacaatataaatgcaccttcaacaccacact
+7326116/1
@@BFFFFFHHHHHJJJJJJJIJJJJJJJJJJJJJJJIJJIJJJJIIJJJJ
@4268284/1
ctttctttccttttttgcccattattgtgtactatcttcaaagagaaaaa
+4268284/1
CCCFFFFFHHHHHJJJJJJIIJJJJJJIIIIIJJJJIJJJJJJJJJJJJJ
@1176848/1
ctaacctgttcttcttgaagttggttcagctgtagtctgtctgcatctgt
+1176848/1
CCCFFFFFHHGHHJJJJIJIHHIJGHIJJJJJGIJIJJJIIIJJJIJJJH
@7327431/1
agaattttcgtttggagcaaatacaatgtatttgctgtctttgtgtcttg
+7327431/1
@@@DFFFFHHHFHBDHGFHC@HIGEFHECEGFCGIIIBEGGDGIIEH<BF
@7327440/1
ggtgcattcataattcgggccttaactttagtgaactggtcatcaactga
+7327440/1
B@BDB2ADFHHHAEGIJJGJJJJJJJJJJJJEGHIJIJIFGHJJJGJJJJ
@3242794/1
gttgtatatttatgctcacttcaccaacattcatgaa
+3242794/1
@@@AAD?DDDDDHD>DE@?ABEHHEEHCC@HEHDE>4
@666500/1
ccagtaggtaaaaagattattgtattttcttttagaactctttcaaagag
+666500/1
CCCFFFFFFHHHHIJIJJJJJJIJJJJJJJJJJJJJJJJJJJJJJJJJJJ
@6821315/1
ctcagagctaccttggcagctgctaattttgcttggtgtttgttttctcc
+6821315/1
@?@FFFBEBFFFABFHHEEGIIIIIIIBHGIIGHGG:CCGFHBGCFGIII
@5290515/1
caataatttcgaaaggatcttttttaggatcagggatatctttcagttct
+5290515/1
@@@FFBDDFFHHHIJIJJEIJIIHIIGIHHIJJGIIIIIJJIJJJJIGHH
@7841744/1
cctggcaatgtgacctcaagttccatcctatcattgccaattggtagtgg
+7841744/1
CCCFFFFFHHHHHJJJJJJJJJJJJJJJJJJJJJJJJJJJJJJJGIJIIJ
@2725665/1
gtccttctaacctgttcttcttgaagttggttcagctgtagtctgtctgc
+2725665/1
@@@FDFFFHHHHHBEGGIJJIGIEFEFH@GGGHGGGIIHGIJIIJEIGIJ
@6822828/1
ttttggaagctttacaactcctaatcctgtttcatccgcaattttctggc
+6822828/1
<?<DDDDDD=?FFIBGAEGCGECHE@2CFHIC9EF<<F;FHIHIH@>B<F
@4775472/1
cttatagtaaaattttgtggtaagttttcttccacgtagagaatagtata
+4775472/1
CCCFFFFFHHHHHJJJJIJJJJJJJJJJJJJJJJJJIJJJJJJJJJGIJJ
@6823592/1
ctttggcacattgcagttgctatcatacattcttaatatctgtgtattaa
+6823592/1
CCCFFFFFHHHHHJJJIJJJJJJJJJJJJJJJJJJJJJJJJJIIIJJJJJ
@6823949/1
ttctttcttgtcagcacagaataatcttgtatgatgtctcttttggacta
+6823949/1
CCCFFFFFHHHHGJJIIJJGIHHJJIJGIHIIJJJJJJJJJJJIIJGGHG
@6824126/1
gtctcaacaagttccgttttttggagaggcaactcaggataactatagag
+6824126/1
C@@FFFFFH=FCFHIIHGHIIIIBDHIIIIFIIIIIIIIIIIIIIIIIII
@7330556/1
ctccaaaattgtaaatccaggaacttcccagtcatcaggaataaagtcat
+7330556/1
CCCFFDFFGHGHGJJIGGGIIJIIIEHIIJJHHIIJJJIEGHEECHIIII
@146957/1
gtttctcaaaacatggtgctggatgaggaaatttttcataaagaagtcga
+146957/1
CCCFFFFFHHHHHJJJGIJJJJIJJJJJJJJJJJJJJJJJJJJJJJHGII
@7330786/1
gctttataaaatgcagtggccgacacatcaatattaagcatcatcttcca
+7330786/1
CCCFFFFFHHHGHJIJHIJJJJIJJJJJJJJJJJJJJJJJJJJJJJIJJJ
@147166/1
gccaataattgttctttcatgatactctcaagatccctgattacttcttc
+147166/1
CCCFFFFFHHHHHJJJJJJJJJJJJJJJJJJJJJJJJJJIJJJJJJJJJJ
@147304/1
tgcgttaacttttggtggctttattatattactcctaattgaagagcctt
+147304/1
?@@DDDDFHFHHFIB<EHEHIGGIIDHIIIIIIIGHHIIIIGIHIIEHII
@6297972/1
aatgcctcagagctaccttggcagctgctaattttgcttggtgtttgttt
+6297972/1
CCCFFFFFHHFHHJJJJGIJJJJJJJJJJIJJJJJJJJJJJBGDHIJGIJ
@3246361/1
ctgctgggttgctggtcaccgggttgttgcctaacaggaggtgcactggt
+3246361/1
CCCFFFFFHHFHDIIIJJJIJGIEFGGHIEGIGIIDI09BD7BGIGGJIH
@2213966/1
cttaggtcgtgcatggtttaagaaagaccaaaggtttctgttgagctagt
+2213966/1
CCCFFFFFHHHHHJJJHHJIJJGIJJIJJJJJJJCGHJJJJJJJIJJJJG
@668381/1
gtccgactgatgatttgaggttcttgtggaattgtgacactttgatgttg
+668381/1
CCCFFFFFHHHHHJJJJIJJFHIJJJJJJJJJJJJJJJJJJJJJIJJJJI
@2214264/1
tttttaaacattttattttatttttaaaagttttgttctgttagatataa
+2214264/1
@CCFFFBEHFHHHIIIIIGGIDJJJJGHHGIIJJJHGGIJIJJICHIIJI
@1697678/1
gtcgtgagaagctgcaacggctgctatagatggaacgttgatctggtctg
+1697678/1
CCCFFFFFGHHHHJJJJJJJJJJJJIJJJIJJJJJJJIIJJJJJJJGIJF
@6299531/1
ctttgccaaatacttcaactgtgactctaactcttcttccatccgctagt
+6299531/1
CCCFFFFFHHHHHJJJJJJJJIJFHHIJIIJJJJJIJJJJJJJJJJJJJH
@3247117/1
ctcagagctaccttggcagctgctaattttgcttggtctttgttttctcc
+3247117/1
@@@DDDDDHBDHFGIIGBGHIGCFABEHGGGBFHIII>DGFGHEHHGGGG
@6299864/1
cttctattagttcatctatattttttaaggaagtaagtgcaggggaacga
+6299864/1
BBBFFFFFFFDHHJJJJJJJJJJJJJJJJJJJJHJJJGHJJJJJJJIJJG
@2214853/1
cacaattctggatgtaacctatcaggatgtgctttttttctttctaattc
+2214853/1
BCCFFFFDHHGFDIIJJIIJIJIJJIEAFAFEHHIJJJIIJDHIJJJJJI
@3748510/1
cagccctcagataatcccatatcattgagacattaacttgcgtagcatac
+3748510/1
@CCFFFFFHHHHHJJHJJJJIJJJIJIJJJJJJJIJJJIJJJJJGGIJJG
@3248153/1
ccgcagattaaaatttttaagtacgactaagtgagcacactaaatcacca
+3248153/1
@@CFFFFFHHHHHJJJJJJJJHHJJJJJJJJGGIJIHHIJJJJJJJJJJJ
@6825138/1
tagcacggaaagcagcgagatgagcataataggtaggtgcagggtatgaa
+6825138/1
CCCFFFFFGHHHHJJJJJJJJJJJJJIJJJJJJGIJJFHIIJJJBFIJJJ
@6825149/1
gttgttttgcagacaacatgccttggtattcgagctgacttgggaggttt
+6825149/1
BBCFFFFFHHHHHJJJJJJJIJJJJJHIJJJJJJJJJJJJJIJIBFGGII
@5293211/1
ccacgatttcggcagcttttacctcattttcactcagaagaaataatatc
+5293211/1
CCCFFFFFHHHHHIIJJJIIJJGGIJIJGIIIGHIIIJJIEIGIJIEGII
@3749617/1
ctttttttggatctgaagggcggtcccctcttttgggtggaatgtatgat
+3749617/1
B@CDFE>DHDHGHIIIIJIJIIIFHIJJJJGHIIIGH;?BBCCE;BDDDE
@4271274/1
acgagtttgagcatcattcattttcttcattgtaacttggcccgcaacaa
+4271274/1
@@CDFBDFHHHHDII<EGIIIIIFIIIIGIIIHIIGHGIIGIIIIGIIII
@7844670/1
tgcttgtcttccaccctttttttttgttcctttttgaattgaaatcacct
+7844670/1
CCCFFFFFHHHHHJJJJJJJJJJJJJIJJJJJJJJJIIJJJIIIHDGIJJ
@6826510/1
gacactttttagtaccgggcttactaagggagttttcttgatcattttcg
+6826510/1
CCCFFFFFHHHHHIJJIJJJIJJJJJJJIJIHDGIJJJJJJJJJJJJJJJ
@5812505/1
cacgtcgtctttttttaccaaaccggtattttccccttggcaacaaacag
+5812505/1
CCCFFFFDHHHHHJJJJJJJIJJJIJ?FHJJJJJJJJJJJIIJJJJIJHH
@4776786/1
acccaatgtttctagcctttcataattcataacgtcattagcagagctcg
+4776786/1
@CCFFFFFFHDHHHJFHJIIIGHHCHIIEIHGEHFHIJGJIJJJJJJJJJ
@6300774/1
ccatggtataactatcttattgagataattatcttttgaaacaactacct
+6300774/1
CCCFFFDEHHHHHIJJJJJJJJHJHJJJJJJJJJJJJJHIJJJJJJJJJJ
@7332638/1
tgtagaggtgcaggctggccatgttgaatagcttgctgtggtggtacagc
+7332638/1
CCCFFFFFAFHFFIIIII1CFFHFHIGIGHIIIIEGIIDHI3BG?@FGGE
@7332652/1
cttgtgcaccagctaaagaagacttatctttaaacggcagctttcctcca
+7332652/1
@@@DD?BDFFHFDIIGD<CFHIGGHDHIIG>DGGGG;CFADFFCCGIGCB
@7332706/1
agaaaagatagtgatgtttaagctgaaagattcagaagtaagtgtatcag
+7332706/1
@CCFFFFFHHGDFGIIFHJIJJJIIJJJJGHIJJJIGHGHIIGHGIIJJI
@7333098/1
cttgtaattaggtaatctagaactgcatcacccaagaactcaagccgctg
+7333098/1
CCCFFFFFHHHHDFHIJIIJIIGIJIJGIDGHIGGHIIIJIJGIIJJJJI
@6301662/1
taggtaaaaagattattgtattttcttttagaactctttcaaagagttct
+6301662/1
CCCFFFFFHHHHHJJJJJJIJJJJJJJJJJJJJJJJJJJJJJJJJJIIJJ
@1700162/1
atcaatgttaaggaatggtttccaaccaataattgcagactggaagaaac
+1700162/1
CCCFFFFFHHHHHJJJJJIIIJJJJJJJJJJJJJJJJJJJJJJJJJJJJJ
@2728720/1
actctttgatggaatttcataaacaactttcaaatccttaatatacgcaa
+2728720/1
@?@BDFDFHHHBFIIBHGCHEHGIIGDHIIIIEHGEGGHIEHIIIH@GGI
@3249488/1
aaaataccttctttgactaaatactcctgaaggagtg
+3249488/1
CCCFFFFFHHHHHJJJJJJJJJJJJJJJJJIJJJJEE
@5297586/1
gtcacttcaaactgttgctcagcagcta
+5297586/1
??@?;DD;<D?B3AEEBAFF4CB<DD;H
@5298288/1
ctcaaccattttatcggccaacatattactgacctcaaccgtacttctag
+5298288/1
CC@FFFFFHHHHHJJIJJJJJJJJJJIJJJJJGIHIJJJIJJJJJJJJII
@3250954/1
cagaaatggactgtaaagacagctaagatgccacctagctattcatcaag
+3250954/1
@C@FFFFFHHHHHJJJJJJJJJJJJJJJJJJJJJJJJ?FHIJJJJJJIJI
@1184112/1
cctgaacacattgggtcgccatacctaaaaccgtatctccaaccctcttc
+1184112/1
CCCFFFFFHHHHHJJHHJJJJJJJJJJJJJJJJHIJJJJJJJJJJJJJJJ
@7846872/1
cagaacttccggcataatgagtacatcatttacatcaccgtgatctaata
+7846872/1
CCCFFFFFHHHHHJJIJJJJJFHIJJJJJJJJJJJJJJJJHHIJJJJJJJ
@4779328/1
cggtaaagttttgcctataagaacaatgagtgagagcttgcaagaggtaa
+4779328/1
@@@BDDDDFHFHFGGGIIJJGGGGFEHHHIAFCHEHGHHIIGGIIIIGGH
@6830038/1
tctccttctaacttaatgcaagcttctcttatagctgtcaactcatgttg
+6830038/1
@@CFFFFFHHHFHJJJJIIJIJJJIJJIIGGIIJIJJJJGGGJJJJIJJG
@6830454/1
cggccacttctttgaactaagtacagcgaaattcttattcgattgaagta
+6830454/1
@@@DDDFFHFHHHIJJIJIJIHGHHJHIJIIJJIIJJIJJIFGIJJGHGG
@6830467/1
ctgcaattcttggttcaagatcattttaaactgtccttctgacacaccat
+6830467/1
CCCFFFFFHHHHHHIJJJJJJJJJJJJJJJJJJIJJJJJJJJJJJJJJJJ
@151391/1
ctctttcattatcgtaaattgtcacggtctcaacaagttccgttttttgg
+151391/1
CCCFFFFFHHHHHJHIJJJJJJJJJJJJJJJJIJJGIJJJJJHIJJJJJJ
@2730183/1
ctttgatgctgctcaatttaccttcatccttgttttcaaagttgataaat
+2730183/1
CCCFFFFFHHHHHJJJJJJJJJJJJJJJJJJJHIJJJJJJJHIJJJJJJJ
@1703140/1
gtttggtgggtaggggttgtttccctagactgtggttgagacacttgctg
+1703140/1
C@CFFFDDHHFHHJIJFGIJJJJJJJJJJJJIHIJJJJJJJIIJJJJJJJ
@2218234/1
gtaaataacaaagaatggaaggccaaaatttgttcacactgttcctggct
+2218234/1
@C@DDDDFHHHFHGGEGHEIIJGJGIJCGIIJGIGIJJIJJGHIIEHDIJ
@2730326/1
ctccaaaattgtaaatccaggaacttcccagtcatcaggaataaagtcat
+2730326/1
CCCFFFFFHGGHHJJJJJJJJJJJJJJJJJJHJJJJJJJGIJJIGJHIIJ
@3753544/1
cgtacttctagcattagaagtttcttctccagctaaggctgtatcatcaa
+3753544/1
CC@FFFFFHHHHHJJJJJJJIJJJJJJJJJJJJJJJJJJJJHIJJJJJJJ
@7334972/1
caggtgatatatttttgcatctgttataaatgtaggaagttatcaagaaa
+7334972/1
B@CFDDFFHHGHHJJJJJJJJJJIIJJIGJJJFGIJJIJIJJJJJIJJJJ
@152565/1
ctcatacttaatccaatgacatggggaagtcaattgctaatattgccatc
+152565/1
CCCFFFFFHHHHHIJIGJJJJJJJJJGIIHHJJJGGIJJJJJIJDGHIHH
@7335270/1
atcatttttagattttcctgcaccgatgcaattaatactcatcttcttta
+7335270/1
CCCFFFFFHHHHGJJJIIJJJJJJIIJJJGJJJJJJJJJJJJJJJJJJJJ
@7335310/1
gtcgaatactctgagcttgctgagcgactaatgccactgtgtccaca
+7335310/1
@@?DFDFFGFDFD>FHIIGGIHIBFHGHGGIGGGIIIIA<DGBGGII
@7848588/1
acagtcttcaagcactgagttagaataccaacctgaatttcagcaatttt
+7848588/1
BCCFDFFFHHHHHJJJJIJIJJJJJJJJJIJJJJJJJJJJJJJJJGJJJJ
@3254051/1
tgaccctctccagatggtagaatggtaaatcagattg
+3254051/1
@@@=D>ADFFB:D@FGHA@E>HHHICFHHGAHB@AE9
@3753870/1
gcccattattgtgtactatcttcaaagagaaaaagtgcaatactaaaatt
+3753870/1
CCCFFFFFHHHHHHIIJJJJJJJJJJJJJJJJJJJFGIJJJJJJJJIJJJ
@1704071/1
ccacgatttcggcagcttttacctcattttcactcagaagaaataatatc
+1704071/1
CCCFFFFFHHHHHJJJJJJJJJJJJJJJJJJJJJJIJJJJJJJJJJJJJJ
@2731900/1
gcatgaacagagataaagctccaagggaggatgggatctcagctgaactt
+2731900/1
CCCFFFFFHHHHHJJIJJJJJJGJIJJGHJIIIIIGIIIIJJJJJIIJJI
@2218874/1
ggtaacttctgtcttgaaatctgtagcccaatattgattccagaacttcc
+2218874/1
BCBDFFFFHHHHHJJJJJJJJJJJJJJJJJJJJJJJJJJJJIJJJJJJJJ
@2732226/1
gccggcttttggttgttccaggccttggtaaatttgggtcccatgctatg
+2732226/1
CCCFFFFFGHHHHIIIJJJJJJJJJJJJFHIJJJIJJJHIIJJJJJJJJJ
@7849543/1
gtcggcagctgggaatcctttgtgagccacatcaatgttaaggaatggtt
+7849543/1
CCCFFFFFHHHHHIJJIJJJJJIJJJIJJJJJJJJIJIJIJJJIJJJJFH
@7336185/1
cggttcttcttcttttttccacgtgaaatctttaggctgcagctcaacca
+7336185/1
@@@DDDDDFHHBHIEIEBHIGHA28?;FHEH@9DCBDGHAGACHCGG@?F
@7850089/1
ctagataataatgcctcagagctaccttggcagctgctaattttgcttgg
+7850089/1
CCCFFFFFHHHHHIJJJJJIJIJIIJIEHIIIIIJJIJJHIJIJJIIJJJ
@5817650/1
ctgtgatcttgtctaagattgctttcgctgcggcatgctttgcttctttc
+5817650/1
CCCFFFFFHHHHHJJJJJJJJJJJJJJJJJJJJJJJJJJJJJJJJJJJJJ
@4276888/1
gaatttgtttgtgattttttattgtatcccaatcaattatgatactgtct
+4276888/1
CCCFFFFFFHHHHIJJJJJJJJJJJJJJJJJJJJJJJJJJJJJJJJJJJJ
@3255557/1
tgctgttgttgttgttgctgaggctgctgtggtctctactgttgctgagg
+3255557/1
@@CFFDDEFHHFDGFHIGHG<EGCGI<HEHGIE@GIIAEDD?DGBGHB2B
@1190473/1
ctctaattttcttttgtcttcgtaagacgattttggcatattagctag
+1190473/1
=:?DDDDD?D:<DEC?2AFFI@3<333<<1:::11C?D3??:::9D99
@4279009/1
ctcctactccgacaaacgccatcctctcattcttagttgtaacaactagg
+4279009/1
CCCFFFFFHHHHHJJJJJJJJJJJJJJIJJJJJJJJIIJHIIJJJJJJJJ
@4279845/1
gttcgtagtgaagaactgaaagcagatctaaatttctcaaat
+4279845/1
??@DDBD7DDHDHHGGHIIII@HGIAFGE<F4EFH9:9CGG4
@4280437/1
cccgtgtgatatgatatgggttgctgtttacaccaacgataaaatcaggc
+4280437/1
CCCFFFFFHHGHHHIGIIHGDGHIJJIIJIJJJJJIHIHIJJHGIJJJIH
@7339510/1
cgtgatctaatatttgagcagaaggtgctggtgcatgtaatactttgtag
+7339510/1
CCBFFFFFHHHHHJJJIJJJJJJJJGIJJJJGHIJJJIJJJJJJJJJIJJ
@4280915/1
ctttatattaaacacttatttccaaagtgttgttcctttagaataacact
+4280915/1
@C@FFDFFHHBDFIIGIIGIHB?IGE@EB<CFIIHGIEBHHEHGEFGIII
@1706080/1
ctccattcaattgaagaagcaatttcttcgcagcctcttgttttgcttct
+1706080/1
CCCFFFFFGHHHHIJJJGIJJJJJJJJIJJIIJIIJJJIJJJJIJJJJJJ
@1706389/1
ccacgatttcggcagcttttacctcattttcactcagaagaaataatatc
+1706389/1
CCCFFFFFHHHHHJJIJJJJIJJJJJJJJJJJJJJJJJJJHIJIJJJJJJ
@2733946/1
gctttaaacattaactagttgcacttttcacatacaacaaagtaactaat
+2733946/1
CCCFFFFFHHHHHJJJJJJJJJJJJJJJJJJJJJJJJJJJJJGIJJJJJJ
@4786408/1
gttagaataccaacctgaatttcagcaattttcttaatggatgcataagt
+4786408/1
CCCFFFFFHHHHHJJJJJJJJJJJJJJIJJJJJJJJJJJJJJJJJJJJJG
@7851819/1
gtatcaactgcagcctcttttaccattgtacgagtttgagcatcattcat
+7851819/1
@B@FFFFFGHHHHJIJJJGIJIJJJIJJHGJJFGHHIICGHJIIIIJJJJ
@2223497/1
ctcagagctaccttggcagctgctaattttgcttggtgtttgttttctcc
+2223497/1
C@@FDFFDHDHFHGIDGEHGHIJJFFHIEIBEGHII?C?DHHBDEGGHGI
@1191619/1
cttcaacaccacactcctcaaggtacacccctataagggcttcgatagaa
+1191619/1
CCCFFFFFHHHHHJJJJJJJJJJGHHJJJJJJJJJJJJJJJJJJJJJJJJ
@1191827/1
ctgagagtaattcgtcgcgcattctgttgtatatttatgctcacttcacc
+1191827/1
@<@D?DBD8<F?D?@@1C:A:CG<GDGHGIIIGHIIGHCEH<DCGGIDC3
@676842/1
ggcagttgaagataacatacaattttaattttattattctcaatgatttc
+676842/1
CCCFFFFFHGHHHJIJIIJJIHHJGIIJIJJJIIJJJJIJJJIJJIJJJJ
@1191946/1
gttcttaggaatatttccaatgaattcctctatttcattgtgcattaatc
+1191946/1
C@CFFFFFHHHHHJJJJJIJJJJIIJJIJJIIJJJJIJJJIIJIJJJJJJ
@1191974/1
ggtaaatttatcgcaaggtaatgtaaaacaatatctattcaacaaaggaa
+1191974/1
@@?DDDFFHHHGHIJIIICHHIIIGDHCGGGHIJIJIIJIGIJ>CFHFDH
@676989/1
gtgtttttgagctcatacttaatccaatgacatggggaagtcaattgcta
+676989/1
@?@DFFFFHHFFHHIIJIJJIJIIIIGGGIJJJGGIIGIIFHIIJJJJJJ
@3258387/1
cgggcttactaagggagttttcttgatcattttcgttgacccagagagga
+3258387/1
CCCFFFFFFHHDHJJJICFDHIIHIICHGIJIGJJII1?DGGJJIJDGGE
@7852771/1
gtcgtgagaagctgcaacggctgctatagatggaacgttgatctggtctg
+7852771/1
CCCFFFFFHHFHHJJJJJJJJJJJJGIIGIJJJJJIGGHIHJJJGIHGIE
@6835519/1
ctccaagttgtgaatcaatttcaggatacgatctggtttacaattagaat
+6835519/1
CCCFFFFFHHHHHJJJJJJJJJJJJJJJIJJJJJJJFHIJJJIJJJJGGI
@3259904/1
cagctgagtgagttaaaacagtacatcgcacaacaaagacttggggagtt
+3259904/1
CCCFFFFFHHHHHIJJJJIIIHIJIJGEIGIIIJJJJDGIJJFIIJGGCH
@7341926/1
gacaggtttttgaaaaaattttggccaatagctgtgggttatatggtgat
+7341926/1
CCCFFFDEHGHHHIJJJJJJJJJJJJGHIJJJJJHJJJGHJJJJJJGHHJ
@3260275/1
ttcaaagttgataaataatattaatgaaactaaaaacgtcaaaaaagaat
+3260275/1
CCCFFDFFGHHHHJEIIEGHGJJFJEHHIJJJJJGGHGHICEHIGIJIJJ
@1194527/1
tttcagataaatttattgagctggaacatagttttaaactgacttgaact
+1194527/1
?@@DDDDFFFHDFBDGGICDEEGIFCFFGCH?CHHGEHIIGGGGGIJGIG
@3261239/1
atcaactgagaggccaaactccttcaggcatgggtcagtattaaagttga
+3261239/1
CCCFFFFFHHHHHJJJJIJIJJJJJJJJJJJJJJHII?BGHIJIJJGHJI
@6837586/1
ccttctagtgcttcttccaaagcaaata
+6837586/1
@@@BDDDA=BBBDGHGBGIII@GHEH?A
@6837598/1
gtggaagtaagaggtctttcatttaatgttttttgaaaagcctcacttgt
+6837598/1
@@@FFFFDHHHGGJHHJJJJGJJJIIEHJIIJJJJJIJJJJJJJIJJJJG
@4788166/1
gttgctgctgtggtggttcttgcctttgcagctgttgtggtggtt
+4788166/1
@C@FDDEDFGFDDFFGFFHH@HDHH@HGGHHIII?GDFHDB;D?D
@4788203/1
acttttggtcctgttggtccattaatataaaatggttcaacttctttggt
+4788203/1
@@CBDFDDHFAHHEHGEEEGHFHIIIIIGGHFGIE?EFGHIIIIDGGGH:
@6838074/1
attttctaaagctttgaattcataagttggttgttttttaagtgcatgtt
+6838074/1
BBCFFFFFHHHHHIJJJJJJIJJJJJHIGJCGGEEHGIIIJIGHIJJJHH
@6309256/1
gctttttaaaataatacagacaattatgaagttctagtgcttgtttttca
+6309256/1
CCCFFFFFHHHHHJJJJJJJJJIJJJJJIIIHIIJJJIJJJJJGIJJJJJ
@2226205/1
ccgctgtgtctctttctttttttgttagactgatttgatagagcacggaa
+2226205/1
CCCFFFFFHHHHHJJJJJJJJJJJJJJJJJJJJJJJJJJJJJJJJJJJII
@678828/1
gccacttctttgaactaagtacagcgaaattcttattcgattgaagtaaa
+678828/1
@@@ADDFDAHDFHIIG<B>I@DHGEBBHHHCFDHBFHHGGGGIGHGB??D
@2228051/1
catactttatcgtaacggtcatttctttttcttgatctctttcattatcg
+2228051/1
B@CFFFFFFHHHHGIJIIJJJJJJJGIIIJEIJIGIIIIGIJJIIJJJJH
@3759370/1
ctgcataagacagatgaaattctggattgttccaactacaggaggattgt
+3759370/1
BCCFFFFFHHHHHGIIGJJJJJJIIGIJJGGIIIIGIJIIJJJJIGIJJB
@161519/1
gtccttctaacctgttcttcttgaagttggttcagctgtagtctgtctgc
+161519/1
?@@DFFFFGGDHDDEGGGCHGIIGIIDHIIIIIIIIIIDHIIGIGGGIIH
@2229311/1
atttgatagagcacggaaggtggaatttttgcattttttataacttcttt
+2229311/1
@@@FDDDDHHDFHEFGI?HEEDFG>GHIGEGC<FHHII>8?DFIEIGGGH
@5306662/1
ctcaaggtacacccctataagggcttcgatagaatctgcaacaactttgt
+5306662/1
@@@ADDDEHFFFDHGHGIFECFB;EHDB@FDEIGIGIIEHIEGHGGFHGD
@5307033/1
tctccagcaggtgggtgagtaacatcagctccgagaaatattacaggttc
+5307033/1
@@CFFFFFHGHDBGGFGGIFHHEHHGEIIIH@HAFHIIGEHIGEHEG8CF
@2736277/1
gtctctgctgttgttgttgttgctgaggctgctgtggtctctgctgttgc
+2736277/1
CCCFFFFFHHHHHJJJIJJJJJJJJJJJJJJJJJIJJGIIJJJJIGGGIF
@2737430/1
attttcttgatcagaacaatactcatcagaagttgaca
+2737430/1
@8?DDAAD4<D>FFBFIIEEIECEF@4C<<E<<1::9C
@7344762/1
ctgtacttcctcctcatagttccacaatgagtaatttcaatttttaatcc
+7344762/1
@@CDDFFFHFHHHJJJGIGJJJIJJJJJIIJHHGIJJJJHIJIJJIJJJG
@7345530/1
atcacgtcgtctttttttaccaaaccggtattttccccttggcaacaaac
+7345530/1
CCCFFFFFHHHHHJJJJJJJJJIJJJJIGHJJJJJJJIJJJJJIJIJJHH
@3264192/1
gctgttgttgccactgctgctgctgcggctgttgttg
+3264192/1
BCCFDFFFHGHGHIJJJIIIJIIJJJJJJIIHIIHII
@2230475/1
gccataccgtacgctcaaacatgcaaatgtgacattattgactaaggccg
+2230475/1
C@CFFFFFHHGHAEGIJJJIIFEFICEHE@GADHHJJJGHIGDHIHIIGG
@4790064/1
agtcgctttatgcaaataaattggcatcccacttttatgaatgattttga
+4790064/1
?;??;8@DHHA?<EEBGBBADCFHEHH@EAFDHEG>HIEC9BB@BDBDA@
@3761616/1
gactaggatgagcatccatggaacctacaacagctgctattgaaggcttt
+3761616/1
CCCFFFFFHHHHHJJJJJJJJJJJJJJJJJJJJJJJJIJJJJIJJJJJJJ
@6840520/1
ccgaggtttaaattttttccgctgtagtacaaatttctatttccgattat
+6840520/1
CCCFFFDDHHHHHJIJJJJJJJJJIJJIIJJJJJJJJJJJJJJJJIJJJJ
@6841952/1
tgtgaatcaatttcaggatacgatctggtttacaattagaatttataagt
+6841952/1
CCBFFFFFHHHHHJJJJJIIJJJJJJJJHGIJJJJJJJJJJJJJJJJJJD
@6842186/1
ttttgttattggtttccttatcagtaatctcgaatctattatctcttgga
+6842186/1
CCCFFFFFHHHHHJJJJJJJJJJIHIJIJJJJIJJJJJJIIIJJJJJJIH
@7347182/1
gttgaatagcttgctgtggtggtacagcacccggtcctggtccagattcc
+7347182/1
@CCFFFFFHHHHHJJJJJJIIJEHIJJJJJJJJJHHIJJJJJJIJJJJJJ
@1202075/1
gctccctccacctgaactagttcatatttcggagtcgtccctcttctgga
+1202075/1
CCCFFFFFHHHHGJJJJJIJJJJJJJJJJJJJJJGHHIJJJJJJJJJJJJ
@2231668/1
ccttgactatgtttgatgacatatcaataacattctcctcaaccttttgt
+2231668/1
CCCFFFFFHHHHGIIGIJIHIIEHIIJJIJGHGHJJJIIIJJHIGIJJJG
@1713205/1
tgatttgttgtttattagggtagcatttggaggactgtcagatggttttg
+1713205/1
CCCFFFFDFHHHHJJJJGHIFGIJJJJJJJJJJIJIJIJIJJJJJDGIII
@2233067/1
cggcatgctttgcttctttcttagatctaccagtgcccatggcagcaaat
+2233067/1
@@@ADDBDHFHFFDGGGGGGIHIJEEDHBHHDDICGGHIGICH>D@GBBD
@165155/1
gtccaatcttcaattgttttaaagcacatttggctgcggtacatttagct
+165155/1
@CCFFBDFHGHHGJJJGJJJIJJJFJIJJJJGEGGHEIIHIJJJIIGIJI
@683211/1
gtcggtacaatgtaatatgagttttctttgttttcaaaggctctaactaa
+683211/1
@@@DFDBDHHHHAGHBGHIEHFHDEEHHJGBBEHGEGGI3CFHHGHIJII
@165613/1
atgacattcatctataactaatagattgacacgagacaacgtgatataac
+165613/1
@CCFFFFFHHHDHIIJJGIGIIIIJIJIGJJJIIJJIJJJIBFGGIIIJJ
@3764280/1
tggcctatgactcccaagctgctatgagtactatcatcagctggtgt
+3764280/1
@@@DDDFFHHHHGIIIIJJIJIIJJIIIHHHJJIIJJJJJJJJIHI@
@3764400/1
ggcagctttcctccattagttttcttccaactagtgaaatttgacttaag
+3764400/1
CCCFFFFFHHHHHJJJJJJJIJJHIJHIIJIJIJHHGIJJJJJFHIJJJI
@166358/1
caggataactatagaggttcttctttccatcaa
+166358/1
???DDD;BBD<AD@EI@2A::<F?<<C??AAC?
@166510/1
gtggcacatatccatagggacacagcttctatggttggaaaatccttcgc
+166510/1
C@CFFFFFHHHGHJJJJJJJJJJJJJJJJJJJJJGHIJHJJJJJJJJJJJ
@5309641/1
atttctcattttttctgctaaagcactaccttcagcgggagaccttggct
+5309641/1
CCCFFFFFHHGHHJJJJJIJJJJJJJJJJJJJJJJJJJJGIGHICFHHJH
@2233997/1
ggggtgtatgtcattgagggcaagtgcctcattacaacatccagggccat
+2233997/1
@@CFB?DDHHFHHJIIIFIGHFIGHHIIJJJJJIIGHIJJJIIICHIGII
@7861208/1
ttgggtaatattttgataacgtggatgtagataggctggcctgcttgtgg
+7861208/1
CCCFFBDDHHHHHJJIJJJJJGHJJJJHJJJIJIIJJJJJIIIIHIGGHJ
@1713456/1
ctgtctccttcaacaatcgtcggtacaatgtaatatgagttttctttgtt
+1713456/1
CCCFFFFFHHHHHJJJJJJHIJJGHIJJJJHIJJJJJJJHJJJJJJJJGI
@4290631/1
ggcaactcaggataactatagaggttcttctttccatcaaaggcaggaaa
+4290631/1
@C@FFFFDHHFHHJJJJJIEJJJJGIJIJJJJJIJJIJIIIJJIJIJIJJ
@685047/1
ggtcatttctttttcttgatctctttcattatcgtaaattgtcacggtct
+685047/1
@@@FFFFDHDHHDGDHHICHGGIIIGIIEHIIIIBFGIICFHGHIIIDEG
@6315875/1
ttatgtttttgtattcttcaatggttgctgctaaatcttcaagtacatag
+6315875/1
CCCFFFFFHHHHHJJJJJJJJJJJIJJJJJJJJJJJIJJJJJJIJJJJJJ
@685698/1
ctcttatgaaaatataactatcactgcttttttagttttataggttcctt
+685698/1
@@CDFDDBHFHH?HGGGHH>IHEEBHECBEHHGHECFFHGHGHEBDHGII
@5826295/1
ctcttaatgatatcagtcagcttacaagccttagtaagcataaatttatg
+5826295/1
C@CFFFFFFFHHHJJIGGIIIJJIJJJIIJIJJJGIJJIJJIJJIJJJII
@5313063/1
cttcaatacattggttttgaataaaattaaggagtttcggaaacacgttt
+5313063/1
CCCFFFFFHGHHHJGHJJJJHIJJJJIJJJEIEHFGHJJIIJJJJJJGHI
@5826504/1
cttggctttgccgcttgttgctgtacttgaggctgagatgaaggtggtct
+5826504/1
CCCDFFFFHHHFGJIJGGHJJJFHIJJIJJJJJJJGEAFIJJJJ?DHEGH
@687332/1
gtttccttatcagtaatctcgaatctattatctcttggacaagttgttat
+687332/1
CCCFFFFFHHHHHJJJJJJJJJJJJJJJJJJJJJJJJJJJJJJJJJJJJJ
@167877/1
catatattttcaaatatttatctatcatatcctcctcgataatagatatg
+167877/1
CCCFFFFFHHHHHJJJJJJJJJJJJJJJJJJJJJJJJJIJJJJJJIJJJJ
@5826876/1
gtgtggaggtgcaggctggccatgttgaatagcttgctgtggtggtacag
+5826876/1
@??DFFEBDAFFAHGFDBGIGDHHBDHHIB?DEHIIIIIIGI9BD6BDDF
@167916/1
ggccaatagctgtgggttatatggtgattgatgccattcaactttgcatt
+167916/1
CCCFFFFFHHHHFHJJFHIJJJJJHHJJJJJJJJJJJJJJJJJJJJJJJJ
@1714399/1
ctctgttgctgctgaggctgttgttgccactgctgctgctgaggctgttg
+1714399/1
CCCFFFFFHHHHHJIJJJJJJJJJJJJJJJJJJJJJJIJJJFHIJJJFEG
@6845260/1
ctccactgaaccaaatcggctccttgaatgaatttttcattcctccatac
+6845260/1
CCCFFFFFHHHHHJJJJJJJJJJJJJJIJJIIJJIJJJFIIHJJJJJJJJ
@4292413/1
atttctttttcttgatctctttcattatcgtaaattgtcacggtctcaac
+4292413/1
;??DDDDD?FCDDHHHGEHEBII>@F<AHDFGIABGF::EGADGD??DH?
@1203409/1
ggaagttatcaagaaatctaagattgcatcaccgaggaattccagccttt
+1203409/1
C@@FFDDEHHDDFIJEGDHFHGIGGGEGBFFHIIIIIIIGIJGGAGIJGI
@5314983/1
caatgtttctagcctttcataattcataacgtcattagcagagctcgcta
+5314983/1
CCCFFDFFGHGHGJJJJJJJJIIJIJJIEJJJIJJJJIFIGIJIJJJJIJ
@5316207/1
gttgcagcattaagtcttctctgcactgtgacagtcttcaagcactgagt
+5316207/1
CCCFFFEFHHHHDHAGBHGHJJIGIGGIHBHGGIIJIG?HGEGGHGIII<
@690023/1
cttgcattaaatcacatcacattaccacatttctcaaattcagtcttgaa
+690023/1
CCCFFFFFHHHHHJJJJJJJJJJJJJJJIJJJJJJJJJJJJJJJJJJJJJ
@7355077/1
gttagaataccaacctgaatttcagcaattttcttaatggatgcataagt
+7355077/1
@=?:B?BBAACB?ACFE?CCDHIII@D9?<F<?EEHEH<?CDGDFBBF90
@5316810/1
cttgtcttacaggtaccggtctttctcgataatcaagtgttggtgcattc
+5316810/1
CCCFDFFDHHHGFIGHIGGDGGHHGIIIJIJGIJGEE?DFHGIBGDFFGD
@690542/1
ctggcattttcctgtgactgatttttcttcaacatcaacaaatgtcactt
+690542/1
@CCFFFFFGHHHHJHIHHIIEIIJJJGIGICHGIJJJJJJIJJJHGIJII
@7355461/1
aataggaatgtcaggtgcgttaacttttggtggctttattatattactcc
+7355461/1
?@@ABD?DF?CFFHBGDGGDBDGHIIIHGB8??FBGHG<BF@GIGIIGEH
@170710/1
ctgtattataacatgacctaagagttttattaaagttggatcattagcag
+170710/1
CCCFFFFFHHHHHJJJJJJJJJJJHJIJJJJIJJJIHJJJJJJJJJJJJJ
@5828524/1
ccttgaatgaatttttcattcctccatactccttgtcttacaggtaccgg
+5828524/1
=??1ABDDD>FFH@GHGICHEIIIIIFDGFEEHBGEFCFHIII@CF>FG>
@2237987/1
ctcttctcttggtgttcaacaaatctcttaatgatatcagtcagcttaca
+2237987/1
CCCFFFFFHHHHFHHIJJJJJJJJJJJJJIJJIJJJJJJJJJJJJJJJJJ
@2745615/1
attaattggtaacatggtaaaataccttctttgactaaatactcctgaag
+2745615/1
CCCFFFFFHHHDHIIJJFHGIJJJJJJJJJJIJJJIJIJJJJJJJJJJJJ
@6847079/1
gtcagcttacaagccttagtaagcataaatttatggaagccataccgtac
+6847079/1
CCCFFFFFHHHHHJJJJJJJJJJJJJJJJJJJJJJJIJJJJJJJJIJHIJ
@2239780/1
ctcaaggtacacccctataagggcttcgatagaatctgcaacaactttgt
+2239780/1
CCCFFFFDHHHHHJJJJJJJJJJJJJJJJJJJJJJJJJJJJJJJJJJJJI
@2746680/1
atgataatacacaaaatatagtttttggtaacataatagtaaaataaatg
+2746680/1
?@@BDB?D:ACFHA:<A<F?F<FCHAHBHC@:??C?G9FGI<:?:9BGFH
@5319166/1
gtacttgaggctgagatgaaggtggtctgctgggttgctggtcactgggt
+5319166/1
@B@FFFFDHHHHHIIGIJJIIJ<FHHHIJJJIJIHIJJJJIBGGIJJJFF
@692411/1
gtggctttattatattactcctaattgaagagccttttcccaaaatcata
+692411/1
B@@FFFFFHHHHHJJIJJJJJJJJJJIGJJJJIJJJJJJJIJJJJJJJJJ
@4795756/1
ccatttacacaatataaatgcaccttcaacaccacactcctcaaggtaca
+4795756/1
@@CFFFFFHHHHHJJJJJJJJJJJJJJJJJJJJJJJJJJJJJJJJJBGII
@1717329/1
gtgcaggggaacgagaaccaatttcttttttaaaataatcagcaaaatcc
+1717329/1
=:8B4ADDHHHFHIIIHDFF?F<EGIGIAGAGHIGIIFHIBHBGGEHAFA
@1717624/1
cttggctttgccgcttgttgctgtacttgaggctgagatgaaggtggtct
+1717624/1
CCCFFFFFGHHHHIJJJIIJIJJJJJJIJJJJIIJIJJJIIJJJ9DHDFB
@2748994/1
ctgcaaacaagggatagcactcaagggcacattatgttttctaacacttc
+2748994/1
CCCFFFFFHHHHHJJJJJJJJJJJJJJJJJIJJJJJHIJJJJJJJJJJJJ
@4796985/1
ctgacaataaagtaggcccttatcaacatacagagcaccaagaaaagctt
+4796985/1
CCCFFFFFHHHHHIGIJJJJJJJJJJJGIJJJJJJJJJIJJJIJJJJIJJ
@6849405/1
atttgatatctatatttctcattttttctgctaaagcactaccttcagcg
+6849405/1
CCCFFBDDHHHHHIJJJJJJIJJJJJJJJJCHIIJJJJJJIJJJJJJJJJ
@6849410/1
gtcactattaaagttgatttgtcttatagacttgacaattttttcttttc
+6849410/1
@@@DDFFFHDHDFGGGJIGJIHHHCIIJIJIIJGIEHEGHIJIJJIIGG@
@6322334/1
cttgttttgcttctttttttgacctacccttgccgatagcaataaggcct
+6322334/1
CCCFFFFFHHHHHJIJJJJJJJJJIJJJJJJJJJJIJJJJJJJIJIIJJJ
@1207408/1
cttttgggcggtaccatggtataactatcttattgagataattatctttt
+1207408/1
CCCFFFFFGHHFHIJJJJJIJJJJJJIJJJJJJJJHIIJJJIJIJJJJJJ
@693455/1
ggcagtaacaagattttcacatggctgtccctttattatccctttcagtg
+693455/1
@@@FDDEEHHHGGJGIJGHHEHGGHIIJGIIJIHIGGJEIIGG>FGEH?F
@4297148/1
ggaacgttgatctggtctggagctggatgagtgacatcagcgccaacaac
+4297148/1
@C@FDFFFHHFFHJJHIJJIIIIJIJJGIIJCGHGIJJJJIIJIIJJJJJ
@2241164/1
atacgatgtaatattgaaggcaataaagtaaccttcaacatataaactgc
+2241164/1
<@@D=?3BFHHGGBHD@@H;G;GBH<<?22A<CFG;:?@CGI<?4::9FF
@3269898/1
ctcttcttttttaataagtttttttttggattttaat
+3269898/1
CCCFFFFFHHHHHJJJIJHIJJJJJJJJJIJJJJIJJ
@7867674/1
gtcgcgcattctgttgtatatttatgctcacttcaccaacattcatgaat
+7867674/1
@@@FFFFFHHHHHHIJEBHFEHIIJJIJCHIJJGIIJJJIIIJIIIGEEG
@2241742/1
gtaatattttgataacgtggatgtagataggctggcctgcttgtggaaaa
+2241742/1
B@@DFFFFHHHGGIJHBGHHHIFGIIIGJIGIJGIGEIBHIJCGGGEHGH
@1718957/1
ctgtctgcatctgtatatgccctagcacggaaagcagcgagatgagcata
+1718957/1
CCCFFFFFHHHHHIJJJJJJJJJJJJJJJJJJJJJJJJJJJJJJJJJJJJ
@2750784/1
tgcattaatctatagaaaattttccaaacagtatttagagactttccact
+2750784/1
CCCFFFFFHHHHHJJJJIIJJJJJJJJJJJJHJJJJJJJJJJJJJJJJJJ
@4798830/1
cacaaatccacttggaaaactgtttatcatagatccgacgacacttttta
+4798830/1
CCCFFFFFHHHHHJJIEHIGJGHIGIJJJJJIIGHIIJJEGIIJJJIJJI
@695903/1
ctgaacagaagatttgtttcctatgtacaaagatctttttccgccacatt
+695903/1
CCCFFFFFHHHHHJJJIJJJJJJJJIJJJJJJJJJJJJJJJJJJJJJJJJ
@2751567/1
gtttccttatcagtaatctcgaatctattatctcttggacaagttgttat
+2751567/1
CCCFFFFFHHHGHIJJJJJJJJJJJJJJJJJJJJJJJJJJJJJHIJJJII
@4298606/1
gtggaatttttgcattttttataacttctttaatgctctccaaaattgta
+4298606/1
@?@BDDFDHFHHGIJJJJJIIJGHJJJJJJIJJJJIJIIJJIDIIIIGFG
@6325496/1
gttcagctgtagtctgtctgcatctgtatatgccctagcacggaaagcag
+6325496/1
CCCFFFFDHDFFFIIIHIIIJIIJJIJJIGFGGGIIIJGJJIGEIJJEHF
@7360139/1
attctgttgtatatttatgctcacttcaccaacattcatgaataatggaa
+7360139/1
CCCFFFFFHHHHHJJJJJJJJJJJJJJJJJIJJJJJJJJJJJJJJJJJJJ
@697099/1
tcacggtctcaacaagttccgttttttggagaggcaactcaggataacta
+697099/1
CCCFFFFFHHHHHJHHHHJJIHIJJJJJJJJJJJJJJJJJJJJJJJJJJI
@697310/1
gaatgattgttaatcaagaaaaaactaatatctggagcagacgcagtagg
+697310/1
CCCFFFFFHHHHHJJIGIJJJIIJIIIIJJJJIJIIJIIJJJJJJJHIJJ
@4799068/1
ctctatttcattgtgcattaatctatagaaaattttccaaacagtattta
+4799068/1
@@;DB?DDBBHFAFGHIGIIIGGIIIIHGGIIB<DGHFIIIGII?DDGHG
@4799960/1
ctttggtgtacagaaatatttcggcttctgcttccgttccaccctttctg
+4799960/1
@@@DDD=BFDHHFDIGIGHGFHHIIIIIIID9E>GF?FHCHCEHGGHGG>
@1721426/1
ggtatatataagattacaattcttaacattttttctttaaacaaagaaca
+1721426/1
@@?DDFFFBDHHDEIHIIEGGICIGIGGGIIIIJJJJGIJJIGCHIIIIH
@7870462/1
tctccttcaacaatcgtcggtacaatgtaatatgagttttctttgttttc
+7870462/1
CCCFFFFFHFHHHJJIHIJJFHIIIJJFIIIJJJIIFIIJIJJJJDHGII
@4299677/1
cacataaattcgataacaggctgagctttataaaatgcagtggccgacac
+4299677/1
@@@FDFFFFDFHAFHIGIJIJJI>@GEGHGIIGAEEABHEFFHIDG:DBH
@4301712/1
ctgactaaaatattgttcaagttcacgaggagtattcttggaaacaattt
+4301712/1
@@@DDBBBHBFBAECCCEF<CAIIIGIBC6?E1:?@DFGIIIIEBD?GBB
@6327655/1
gttcagctgtagtctgtctgcatctgtatatgccctagcacggaaagcag
+6327655/1
@@@FFDEFHFFFHIJIHGIJJJIICHIIJIJJIJJJJJJIJJJGIICHII
@6327810/1
ccacgatttcgacagcttttacctcattttcactcagaagaaataatatc
+6327810/1
@@@DDDDAHHHFHGIDB<<ACFGBHEIDFHE4CCDGHEHGD>DE?B4DFD
@698978/1
ccacgatttcggcagcttttacctcattttcactcagaagaaataatatc
+698978/1
CCCFFFFFHHHHHJJJJJJJJJJJJJJJJJJJJJJJJJJJJJIJJJJJJJ
@5835462/1
cagccagtaaaaagtggtgaagtcaatcctaacactctaggattatttcc
+5835462/1
CCCFFFFFHHHHHJHIJGHIIJIJJJJJJJJJJJJJJJJJJJJJJJIJJJ
@4800535/1
cctccttccaaaaaaatacagcaagtctggtaaatttatcgcaaggtaat
+4800535/1
CCCFFFFFHHHHHJJJJJJJJJJJJIIJJJHIJJJJJJJJJJJJJJFHIJ
@1722242/1
gtttccttatcagtaatctcgaatctattatctcttg
+1722242/1
@@?DD?DD>BD?22A<CF<CBAG??<CEH?FDHII>>
@7362382/1
gctggtcaccgggttgttgcctaacaggaggtgcactggttacagg
+7362382/1
CCCFFDEFHHHHHHIJJJJJJJJJJJJIGIJBFGGIJJGJJJIIIJ
@7362580/1
ttttttttgttcctttttgaattgaaatcacctgctccaggtaatggaaa
+7362580/1
CCCFFFFFHDHHHJJJJJJGHJJJIJJJJJJJJJJJJJGIJ=FIJJJJJJ
@3774546/1
gtgaaatttataaagcaacggtccacaaaaaataaaataagctcaactat
+3774546/1
B@@FFFFFGHHHGGHJJIJIJHHIIJJIEDHIJGIJIJJJJJBHJJJJGE
@1723229/1
tggcaacaaacagttgttttttcctgatatagctctaacttcaattaatt
+1723229/1
CCCFFFFFHHHHHHIJGHIJJJJJJJJJJJJJJJJJJJJIJJJJJJJJJJ
@3274326/1
gtgccatccattttatagctactctaaaaacacggtcttttccttcccct
+3274326/1
@@@DDDFFHFHDHIIGBHIGGHHHHHE>EGHIIAGIHCCFD?FEII@?FH
@700825/1
cgattggaaaaataatcagaatatgaatggtattgctctgcagggaacgg
+700825/1
C@CFFFDDHHHDHJIIGJJEIICHGBHIDHHGIGIJJJJJIHHGIGECFE
@5327368/1
gttctcttctgttgtttcaattttggcagtatgcaaatattgtggaccat
+5327368/1
C@CFFFFFHHHHHJJJJJJJJJJJJJJJJGIJJJJJJJJJJJJJJIJJJJ
@3274692/1
gagaccacagcagcctcagcaacaacagcaacagcagagaccacagcagc
+3274692/1
CCCFFFDFGHHGHJJJJJIIIJJCGIJJJJJJIJIJJ:DFIJJJJJJJIJ
@180154/1
ctgtattataacatgacctaagagttttattaaagttggatcattagcag
+180154/1
@@CA?DDDHFABADFBFFBD?BEH<C?CFEHBHIIEGCGCGHCAFBAB?D
@6858280/1
cttccgctaatttaaaaattgaatagtttttatgaaatgagtcagaattt
+6858280/1
CCCFFFFFHHHHHIJJJIJJJJIJIJIJJJJJJJJJIJJIJGIIJIJJIJ
@1210199/1
ctagataataatgcctcagagctaccttggcagctgctaattttgcttgg
+1210199/1
@CCFDFFFHGHHHJJJJJJEGIIJIJJJIGHIIGIIIJIJIHIIIJJJJI
@3776332/1
ccaggaacttcccagtcatcaggaataaagtcattaaccttcaaaatttt
+3776332/1
CCCFFFFFHHHHHJJJJJJJJJJJJJJJIJIHJJJJJJJJJJJJJJJJJJ
@3275251/1
ccactatctaaataaatagctgcagctaatgattcaaataagtctccaag
+3275251/1
CCCFFFFFHHHHHGIJJJJJJIJGIGIIIHHHGIJIB1?EFHIIJJJIJJ
@3275436/1
caacagtaagacatggtagatgaggatactttaatctaatattatattga
+3275436/1
@@@DDDDDF<AFDEGDBGEHF?DACGFECFFBB<?ECCC@CFFGFIA<FG
@1212136/1
tttaagaaagaccaaaggtttctgttgagctagtcatttgttcccctgag
+1212136/1
CCCFFFFFHHHHHJJJJJIIJJJJJJJJJJJJJHJJJJJJJJJJJJIIII
@6328380/1
accgtatctccaaccctcttcacttcagcataaactggagtttttcccgg
+6328380/1
CC@FDFFDHHHHHJIAHIIGIIJIIJJGIJIJHIJJGI>FBFHH@GHIIB
@5328330/1
attgatagatacatcataatgatgaataaccatattcttattctttatat
+5328330/1
CCCFFFFFGHHHHJJJJJJJJJJJJJJIJJJJJIJJJIJGJJJJJJJJJJ
@6328679/1
tattagttcatctatattttttaaggaagtaagtgcaggggaacgagaac
+6328679/1
B@CFDFDFHHHHHJJJJJJJJJJIIJGHIHJIJIIJJJJJJJJJJJJGIJ
@702816/1
gtaggtgcagggtatgaaactgaacgtgtacacctggtaaagaggtgaca
+702816/1
@@CFFBBDHHHHDGEGIJJIIICIJJCFGHJJIJGIIDHGIJGGG?FGFH
@4803491/1
ctcagagctaccttggcagctgctaattttgcttggtgtttgttttctcc
+4803491/1
CCCFFFFFHHHHHJJJJJJJJJJJJJJJJJJJJJJJDGHIJJHIJJJJJI
@6330064/1
ggggaaataggttattttcgcattcattaagattagtattaactgtttaa
+6330064/1
CCCFFFFFHHHFHJJJJJHIJIIJJJJJJJJJJJJJIJJJJJJJJJJJJI
@7366520/1
cacaagaaaaaaaggttcttttacccccttcagaatataatagtttcaat
+7366520/1
CCCFFFFFHHHHGIJCFHJJJJFHIJJJJJJIJIIIJJJIJGHHIIJJJJ
@182589/1
atttgatatctatatttctcattttttctgctaaagcactaccttcagcg
+182589/1
???DD4BDFHFBFFGHH?FHFHHBEFCAFHII@?FHHHGII9CFCFEGIE
@7367159/1
cgagaggctaatatggattgcgaccattactttgtggtccaaaatcagag
+7367159/1
CCCFFFFFHHHHHJJJJJJIIJJJJJJJJJJJJIHIJHIIJJJJIIIGHI
@3778029/1
ctcgatacagaataattctatgaggcttgtagccaccggtacttttgtaa
+3778029/1
CCCFFFFFHHHGHIIJJJJJJJJJJJJJJIJIIJJJJJJIJJHJJJJIIJ
@6859395/1
ctttttgaaattttttaatagttggaacaattctatcacctttgaagttg
+6859395/1
@@@FFFDDFFFHHBHGHIJIIBBHGIHGGBFHIJIEDFHGIGCGEBDDDH
@6859475/1
ggctgctgtggtctctgctgttgttgctgctgctgttgttgctgctgttg
+6859475/1
CCCFFFFFHHHHFIIJJJJJIJIJJIJJJJJJJIJIJJJJIIJDIJIIJI
@2758051/1
catactccttgtcttacaggtaccggtctttctcgataatcaagtgttgg
+2758051/1
CCCFFFFFHHHHHJJJJJJJFIHJJJIJJJJJJJJJJIIJJJJJGHIIIJ
@1214534/1
ctgctgggttgctggtcaccgggttgttgcctaacaggaggtgcactggt
+1214534/1
CCCFFFFFHHHHHJJHJJJJJJJHIJIJJJJJJJJIIJGIJFFHIJJJJG
@6860556/1
ctcgtgagccaacagtaagacatggtagatgaggatactttaatctaata
+6860556/1
BCCFDFFFHHHGHJJJJJJIJJJJJF<FHIJIJJHHIJJIIIJJIJJJJH
@2758475/1
gtaacgattggaaaaataatcagaataagaacggtattgctctgcaggga
+2758475/1
CB@FFFFFHHGHHJIJJIJIJJJGIIJJJIIJJJGHIIJIIJJJJJJIJC
@1214703/1
gcctgcaattcttggttcaagatcattttaaactgtccttctgacacacc
+1214703/1
CCCFFFFFHHHHHJJIJJJJJJJIJJJJJJIHIJJJJJJJJJJJJJJJJJ
@183204/1
caatgtttctagcctttcataattcataacgtcattagcagagctcgcta
+183204/1
@@@DD:AACBFFDI?EFFEHH>>I:<<FHFCFFFBE9?@FBFFAGIBFF1
@7367472/1
gtaagagcttgcaagaggtaacttctgtcttgaaatctgtagcccaatat
+7367472/1
CBCFFFFFHHHHHJJJJJHHIJJJJJJJJJJJJJJJJJJJJJJJJJJIJJ
@7368036/1
ttttagttcatcctttggaatcaaaagttttgaactattcaataaataac
+7368036/1
@@@FFFFFFDHDHGGHEHJGIGGFHGEAEIIGIJJIIIJIIHHIJIJJIG
@5333316/1
gtcctatacctttgaatgtccctttgccaaatacttcaactgtgactcta
+5333316/1
?@@D?:AD>:2A4A4:?F:<CFB<??<?DD>HB<H9EDE4?DF<9CCG9B
@4306728/1
ctttgctttaggatcatcatctggattttgaataggaaatttgataagtt
+4306728/1
@@@FFFDDHGHGFGGEGEBHHIEG4CHFHIGBHHGG@@FHGIEHIIGIBB
@4307171/1
gattgatgccattcaactttgcattaactttctgtagtatgtttacaaat
+4307171/1
CCCFFFFFHHHHHJJJJJJJJJJJJJJJJJJJJJIJJIJJJIJJJJIJJJ
@1216439/1
gaataatagctggctggttcctagaatcccacatggcaggaagttttctc
+1216439/1
CCCFFFFFFFHHGEIGGCHHIJJDIJJIJJHDGHIJIIJJIIIBFGCDHI
@1730286/1
gacagcatgatgacattcatctataactaatagattgacacgagacaacg
+1730286/1
CCCFFFFFHHHHHJJJJJJJJJJJJJJJJJJJJJJJJJJJJJIJJIIJJJ
@3280998/1
gcatctcctaggaattctaaacgttcattgtgagttatatttgattcagt
+3280998/1
CCCFFFFFHHHHHJJJJJJJJJJJJJJJJJIIIIHIJIIJJJJIJJJJJG
@6863252/1
caaatgtgacattattgactaaggccgatctgaggtctgtcaattcacca
+6863252/1
CCCFFFFFHHHHHJJJJIJJJJJJJJIIJJJJJJJFHJIJJJJJIJJJJI
@6863423/1
gcccattattgtgtactatcttcaaagagaaaaagtgcaatactaaaatt
+6863423/1
CCCFFFFDHHHHFIIJJJJJJJJJJJJIJIJJJIJFFGGJJJIJJIEIJJ
@2760803/1
ctcacatatgtatggcacaactgataagttaagcattgcagttcatc
+2760803/1
CCCFFFFFHHHHHJJJJJJJJJJJJJJJIIJJJJJJJJJJJIJJIJJ
@4807600/1
gggcggtcccctcttttgggtggaatgt
+4807600/1
@@@<D<@@?CFFHGGHIG<?GHA8DH@9
@4807736/1
ggaaggtggaatttttgcattttttataacttctttaatgctctccaa
+4807736/1
?@7?DBDDH;FFHEIGGBBFFEAHIEGH49D??CBGDGHC<BGGGIDG
@6334453/1
aagcaatggtgaaataggttctgaaagacttgtaaagtttactactatat
+6334453/1
@@@DBBDDBHD?>CG?FH@@?BFEHCHIIIBHHAFGE?BFG<DBGBFHGG
@3282205/1
gtcgtgagaagctgcaacggctgctatagatggaacgttgatctggtctg
+3282205/1
?@?DDDDFFHHHDGGIJJIJIIEEHHI@IC>GE@GGH?GGHGGIJJCEB@
@3781197/1
ggttcctagaatcccacatggcaggaagttttctcgcaacttaggttatg
+3781197/1
BBBFFFFFGHGHHIJIJIJJJJJJJIIIHHGJIJJJIJJJJGIIIFIIHI
@6336297/1
ttttggatctgaagggcggtcccctcttttgggtggaatgtatgacgatg
+6336297/1
@@@DDFFFFDHAHGGHHGIFEGGHDHHIIIGHGFGIIEIHEEFHHHFFFD
@4309279/1
cttcttgtttcttttctttaacatttctcacagaacggttgccatatagc
+4309279/1
CCCFFFFDHHHHHJJIJJJJJJJJJJIJJJJJJJJJJJFHGGIIJIJJJJ
@709084/1
ccacgatttcggcagcttttacctcattttcactcagaagaaataatatc
+709084/1
CCCFFFFFHHHHHJJJJJJJJJJJJJJJJJJJJJJJJJJJJJJJJJJJJJ
@7371241/1
caacaacacaattgtcggcagctgggaatcctttgtgagccacatcaatg
+7371241/1
@CCFFFFFHHHHHJJJJIJJJJJJJJIIJJJJJJJGIIJJJJJJJJJJJI
@7371247/1
tctaagttaaacaattagtaacaaaaaagatttaaattattttttttttt
+7371247/1
CCCFFFDFHHHHGJJJIICJGIIHIIJGIGJJJJJIJJJJJJJJJJJJHF
@709253/1
ctatcaggtaagacaacaatcacaagttttacttcttctttaagacactg
+709253/1
CCCFFFFFHHHHHJJJJJJJJJJJIJHIJJJJJJJJJJJJJJJJJJJJJJ
@2247882/1
gttgttgttgaccccatggttgtcgaggaggtccctgttgttccattgct
+2247882/1
CCCFFFFFHHHHHIJJJJJHIJIIJJJJJJJGHJIJJJJJJJIJIJJJII
@5840865/1
aaaaattttcgaataagcatggaccatggtttcaatgatttccctgttga
+5840865/1
@CCFFFFFHHHHHJIJJJJJJIJJJJJJJGIIJJJJJJJJJJJJJJJIJJ
@5840866/1
cttctgaagaggacatccccgtgccataacaaactgctacaggtagtgtc
+5840866/1
@CCFFFEFHGHGDIJJJJJIJHIJJIJIJIJJJJJIJJIIIJJBBFFGIG
@1219493/1
cttggattgcctcctgcggaccattagttgaagttccagccctcagataa
+1219493/1
CCCFFFFFHGHHHJJJJJJJJJJJJJJIIIGIJHHIIJJJJJJJJJJJJJ
@3782495/1
gtaaaaataaaatttaaaaatgttgctattgtttcaacatgtctttc
+3782495/1
CCCFFFFDFHHHHJJJIIIIJIJIIBGIIIJHIJIGJJGIGFHGIIJ
@5338051/1
atataagattacaattcttaacattttttctttaaacaaagaacattgga
+5338051/1
?@<AD?BDHAFHDEGGIIIGIICHIGHHGDEDHEHGHIIIIGGF9FDHED
@4312333/1
gtttcttcatttaaaaccgctgtgtctctttctttttttgttagactgat
+4312333/1
CCCFFFFFBDHHHJJDIGJIGGCGAFFHGHGFHIJIHGJGFHJGHIIJCH
@4312414/1
ggtgtgtaatcactgctgaggcttgaacaagcccttctgatagcctgcaa
+4312414/1
??8ADBDAHFF??EGGEGCBFHGGHHCDHGGIIH@GGIFDAFDCGHCGCC
@5338190/1
ggctattttagcatggaatgtgatctccaagttgtgaatcaatttcagga
+5338190/1
CCCFFFBEHHHGGIDAEGIBHIGIIIIIFEGAEHHIIGIIIIGGIEGGHE
@3283185/1
ctaaaagatcagccctatccttagtcttcagttcagcttttggattagaa
+3283185/1
CCCFFFFFHHHHHJJJJJJJJJJIHIJJJJJIJJJJJJJJJJJJJJJJJI
@2248149/1
gttgctggtcactgggttgttgcctaacaggaggtgcactggttacagga
+2248149/1
CCCFFFFFHHHGHJJJIIIJJJJJJIJJJJJJJJFGHIJJJJHIJJJJJH
@7881868/1
cttaaaacaatgtcaagagcttggattgcctcctgcggaccattagttga
+7881868/1
CCCFFDDDFHHFDFEEG@CEIIIIFGHD@HHGFHGGHIGGGIIIIIIIG@
@3283499/1
ggtcatttctttttcttgatctctttcattatcgtaaattgtcacggtct
+3283499/1
C@@FFFFFFHFHHJJJJGHIJJJIJIHIJIIIIJHJJJJJIGIIGGHHGG
@5338724/1
ggctgctgtggtctctgctgttgctgaggctgttgtggtctctgctgttg
+5338724/1
@<<DBBBB=CDFH@B?EFEHIF@EFG9CGFCCEB?:?CFHHBGA@FHDFH
@5339113/1
cccgatacaatttcttgttttttatcatcctctttatttactagaaactg
+5339113/1
@@@AADDD8D<:CEHECHCBBFDE<?DDEHGA9?B@BBFDGEHIIAHHDG
@187535/1
agaatataatagtttcaattcatttgatttatgcttaataagcattacag
+187535/1
@C@FFFFFFHHHFGGHIGIJJIJJJIIGJIJJJJGJIGIGIJJJIIHIII
@6338887/1
cttctaacctgttcttcttgaagttggttcagctgtagtctgtctgcatc
+6338887/1
CCCFFFFFHHHHHJJJJJJJHHJJJJJHHIJIJJJJJJJJJJJJJJJJJJ
@4810107/1
tctgtatcaactgcagcctcttttaccattgtacgagtttgagcatcatt
+4810107/1
CCCFFFFFHHHHHJJJJJJJJJJJJJJJJJIIJJJHHHIJJGGIJJJJJJ
@4810248/1
ctttcacgttcataaggtctcatttgaaaacgtggatctccaaggtctcc
+4810248/1
@BCFFFFFHHHHHJJJJGIIJJJJJJJJJJJJIJJJJIIJIIJJJJGJJI
@5339565/1
ctttttgaaattttttaatagttgga
+5339565/1
?;?DDD12AA?BDEEDEEEEF?F@@A
@7884148/1
gttatatggtgattgatgccattcaactttgcattaactttctgtagtat
+7884148/1
CCCFFFFFHFFHHJJJJJJJJJJJJJJJJJJJJJJJJJJJJJJJIJJIIJ
@3784246/1
agcttcttcaagagggatgggctctgaaggttgtattgttctggtattat
+3784246/1
?@@BDDDDDADDDB@FFDE?=AAEBFCHGH1?CDB?D<0:BFBB099?BB
@3283626/1
cctcaaccttttgtaacatcgacaacaccgcttgtgcggcaatatgtttg
+3283626/1
CCCFFFFFHHHHHJJJJJJJJJJJJJJJJJJJJJJJJJJJJJJJJJIJJI
@5340677/1
gtctgctgggttgctggtcactgggttgttgcctaacaggaggtgcactg
+5340677/1
CC@FDABDHFADFEHGBG>:BFC@=C?FHGGB@GG<??>GDFG7?DBBFF
@709900/1
ctttgaggaactctctgatttatctcatcttcatcatccaagccgtaatg
+709900/1
@@@DDDDD32AAFGGGGCGEDHEHGIIIIIIGIGHIIIGGGGHHIIIIII
@1733139/1
gtgacaaagatagtaagttatttcttctaaattctgctctgataaattag
+1733139/1
CC@FFDADFHHHBEGIGFHIGIEICDHHIE@HGIIG@HHGHGHGI>FHDG
@3784825/1
gctgagagagattggttggtattatgctggtttcagaaggggtagaccaa
+3784825/1
CCCFFFFFHHHHHJJGIJJFHHIIJJJIJJFDGHGIIJJJJJFHIGIJIJ
@2768708/1
cccgggtggaaatactggtggtggaggatatgaagtattataaggtacat
+2768708/1
CCCFDDAADHHHFJJIIIHG=GHEDDD;GHIIIGGJIHIIIGEHE?FHII
@7888152/1
tcattatcgtaaattgtcacggtctcaacaagttccgttttttggagagg
+7888152/1
CCCFFFFFHHHHHJJJJJJJJJJJJJJJJIGHHHIHGGHJJJJJJGJIIJ
@3785553/1
cgctgtagtacaaatttctatttccgattatttttcctttgatgctgctc
+3785553/1
CCCFFFFFGHHHHJJJJJJJJJJJJJIJJJJJJIJJJJJJIJJJJJJJJJ
@7888736/1
ctgtcttcagcctcatgttataacattatgcagttcattacctaagatat
+7888736/1
@@?;ADDD?FFB?GHEDCHCH<CEE<F?F@4FE<C?FHIGIIGHGG3??D
@5846042/1
gagtaatctctgtatcaacaactgtaccagccggcacattcatatttctc
+5846042/1
?;?DDBAD<:C>DIEDEID@:?FBC?:A<C=<8?:??B>DD9D?9B?B?/
@1224712/1
gtggaagtaagtggtctttcatttaatgttttttgaaaagcctcacttgt
+1224712/1
BBCFFFFFHHHHHJHIJJJJJJJJJJJJJJJJJJJJJJJJIIJJJJJJJI
@3285558/1
cccatctgcatccttcttttccggaaagaacctagtgtgatggcgtttct
+3285558/1
CCCFDFFFHGFHDGGIGGIHIIJIIGHGGIGIJJJHIFFCGDHEGHEHGD
@1225632/1
gccacattccattccatgatttattaaacccgatgctagctttcttaaat
+1225632/1
;@@DDDDAF?ACD@GG<E@IBHAAIE9EH9C18?C?FAGCGE<FFGIIIF
@1226081/1
gtcattagcagagctcgctactaaggccttcaagatagaacccaattctg
+1226081/1
CCCFFFFFHHHGHJJJJJJJJIIJIJJJJJJIJJJJJJJJJJJJJJJJJJ
@2255671/1
gtacgctcaaacatgcaaatgtgacattattgactaaggccgatctgagg
+2255671/1
@@@DDDFFGHDHHJJIIJJIJJJJJJJAHGJHIIIIIIJIIJJJJJJJJJ
@4815262/1
atcccaatcaattatgatactgtctccttcaacaatcgtcggtacaatgt
+4815262/1
@CCFFFFDHFHHHJGIIIEFCGJJGGIGHIJJJGEHIGDHID@FEFGHHG
@4316867/1
gtgctgtaccttgtatactagcatgactgactagatagaagtctaattca
+4316867/1
@@CFDFDDCDFHFIJGIJCGBGHGHFGHHBGHCFHIGDGHHDFGHIIGIG
@7891140/1
caatgtttctagcctttcataattcataacgtcattagcagagctcgcta
+7891140/1
@@@FFA>DHFDFHGHIIIIIGGGGIGIHEHGEFGGGEHBG@;?DHHGGHI
@6346028/1
cttggctttgccgcttgttgctgtacttgaggctgagatgaaggtggtct
+6346028/1
CC@DFDFFHGGHGJJIGDHHJIICFCHEGCHHIDC9F@GGBGGI9BCDFG
@6346274/1
catcctttgctcttgaggaagttggtgtagaggtgcaggctggccatgtt
+6346274/1
CCCDDDDDHHDHFHIJIIFHHCDHICFAFGGIIHFHAC?F@GBEGCBGBF
@7891795/1
ctccatactccttgtcttacaggtaccggtctttctcgataatcaagtgt
+7891795/1
CCCFFFFFHHHHHJGIJJJJJJJEHHHJJGIIJJIJJJJJJIJJJJJDHF
@714831/1
atgaaactgaacgtgtacacctggtaaagaggtgacaaagatagtaagtt
+714831/1
@CCFFFFFHHHHHHIHIJIJJJJJJJJJJJJJCFHIIJJIIIJJIIIJIJ
@7893123/1
gttcaacaaatctcttaatgatatcagtcagcttacaagccttagtaagc
+7893123/1
CCCFFFFFHHHHHJJJJJJJJJJJJJJJJJJJJJJJJJJJJJJJJJJJJJ
@2773911/1
gaacgttgatctggtctggagctggatgagtgacatcagcgccaacaaca
+2773911/1
CCCFFFFFHHHHHJIJJJJJJJJJJIIJJJHHIJJJJJIGIJJJJJJJJJ
@1737464/1
ccaatatagattccagaacttccggcataatgagtacatcatttacatca
+1737464/1
CCCFFFFFHHHHHJJJJJJJJJJJJJJJJJJJJJFGIJJJJJIIJJJJJJ
@716238/1
taaggtctcatttgaaaacgtggatctccaaggtctccttgaacaaattt
+716238/1
CCCFFDFFHHHHHJJJJJJJHJJJJJJJJJCHJHIJJJJJJJIJJJJJJJ
@5849429/1
ctatgtagtaagacatcaatattttaaataaaatatttctctttcagaag
+5849429/1
CCCFFFFFHHHHHJJJJIIJJJJJJJJJJJJJJJJJJJJJJJJJJJIIII
@192557/1
gctttattatattactcctaattgaagagccttttcccaaaatcatacca
+192557/1
@@@DFFFFHHHHHGJJIJJJJGHEEHIGIJGIJJIJJJJJJJIJJGJJII
@5849604/1
gtatatataagattacaattcttaacattttttctttaaacaaagaacat
+5849604/1
@?@FFFFFHHHHGJJJIJJJJJJJIIJJJJJJJJJJJJJIJJJJJJJJII
@4318920/1
ctaagttatacacagctctctgcgaaatgggaataccattgaagaagaac
+4318920/1
CCCFFFFFHHHHHJJJJJJJJJJJJJJJJJJJJJJJJJJJJJJJJJJJJJ
@5343886/1
atctgaagggcggtcccctcttttgggtggaatgtatgatgatgat
+5343886/1
<@@DDDDBD:?F<FHGIGBGH?BFD6F76<6@78..77@;CG>?7=
@5345150/1
gtgcaggctggccatgttgaatagcttgctgtggtggtacagcacccggt
+5345150/1
CCCFFFFFHHHHHJJJIIDHIJJJIJJIJJJHIJFHIGHIIJJJJIJJII
@2258095/1
ccttgactatgtttgatgacatatcaataacat
+2258095/1
?@@DDDDDA=:<AD>9B>3<A@<FHE@HEH?A4
@1231147/1
cttttaacactctttgatggaatttcataaacaactttcaaatccttaat
+1231147/1
CCCFFFFFGHHHHJIGGGIHGIGIIIIHGGIIIGGGIJJJJIIIIJJJHH
@3788236/1
ccagtcatcaggaataaagtcattaaccttcaaaatttttccgaggttta
+3788236/1
@@@FFFFFFHFFHIIIIGICHBHHHIIGHIEG>HGHGIIIIGHFHIIGHH
@2259542/1
gaattacagaataactcatgaatgctttctaatgt
+2259542/1
@<<DDDDDBHHFADCECEFBAAEH9C?H<F<<<22
@7895723/1
gcgaaattcttattcgattgaagtaaattgtaaaatgctaatatcctaac
+7895723/1
CCCFFDFFHHHHG@HHFHIJFGHCHDGIJIHECEHJJIJJJJJJIJJJJJ
@7382508/1
ctggtcatcaactgagaggccaaactccttcaggcatgggtcactattaa
+7382508/1
@@@DDDDAFB4A<E3AD>F<AGDFFHIIIG@FHGI;DHHGHICE<FFHIG
@5345523/1
gatgactgttttcttcttgaatggtaacaaatctttgaataacttcagct
+5345523/1
CCCFFFFFHHHHHJJJJJJIIJJJHHIIJJJJJJJJIIJJJJJJJJJJJI
@7898718/1
gtctcttcaaaatcttcttcatcacgtcgtctttttttaccaaaccggta
+7898718/1
@@@?DDDFBFHHFGHIHHIIJJJIGHGGIJDHIJJJJJGIGGHFIIIJ;B
@3791446/1
gtttccttatcagtaatctcgaatctattatctcttggacaagttgttat
+3791446/1
C@CFFFFFFDHHHIIGBHGIGHGGHHHIGHIJIJGHBE<C>GGC9D?FGG
@6871715/1
ctgagatgaaggtggtctgctgggttgctggtcaccgggttgttgcctaa
+6871715/1
CCCDDFFAHDHFCFEEFEGGHIGDGGEIGIIB?DFGGGG?FGHHGIIIEG
@6872038/1
cttcaggcatgggtcactattaaagttgatttgtcttatcgacttgacaa
+6872038/1
C@CFFFBDFHGGFAEBGGGEIICGGCEHIIIIIIIIIEIIIGHGIGHIII
@6347453/1
agcatcattactaattttttgcaattgttgagtgaagtttctgagagcat
+6347453/1
BBCFFFFEHHHHHJFJJIIJJJJJIIHHGJJJGHIJJDGIIIJJGJJJIH
@3290748/1
gccacttctttgaactaagtacagcgaaattcttattcgattgaagtaaa
+3290748/1
@C<BDDFFHGHHBGIGHGIAFHIEEHGGEEGGIGIIIIIGHGIEGGHGGI
@1741352/1
ggccaacatattactgacctcaaccgtacttctagcattagaagtttctt
+1741352/1
BCCFFFFFHHHHHJJJJJJJJJJJJJHJJJJJJJJJJJJJJJJJIJIJJJ
@2263091/1
gtggaagtaagaggtctttcatttaatgttttttgaaaagcctcacttgt
+2263091/1
@@@FFFFDHHHGHIFHIIIJHIIJJJJJJIJJJJJJJJJJIJJJJJJJJF
@5851592/1
ggtaaatttatcgcaaggtaatgtaaaacaatatctattcaacaaaggaa
+5851592/1
BCBDFFFFHHHHHJJJJJGIJJJIJJJJJJJJJJJJIJJJJJJJJJJJJJ
@5346466/1
aaaaaatacagcaagtctggtaaatttatcgcaaggtaatgtaaaacaat
+5346466/1
CCCFFFFFHHHHHJJHIJJJHHIJJJJJJJJJJJJJDGIJIIJJJJJJJJ
@4322798/1
atcaataccttcttctatcacatcggaggcaaccaatatgttcgtctcac
+4322798/1
CCCFFFDEHGHHGIJJIJEHHIJJJIGIJIJJJAGGIIJJJJJJHHJJHI
@1743138/1
atatttctcattttttctgctaaagcactaccttcagcgggagaccttgg
+1743138/1
8?@FDEFFDHFHHIIIIIIIIGEGHGIIGGHFIGIIIIIHIHIBHH@HIG
@6874507/1
gcctcctgcggaccattagttgaagtcccagccctcagataatcccatat
+6874507/1
@@BFFFFFHHDFHIGIIJJHGEIIIHHHIIICHGIJIIJIJJJJIGGIJJ
@5852861/1
catcttcatcatccaagccgtaatgaatggtgttgctttcgcagggtaag
+5852861/1
CCCFFFFFHHHHHJJJJJJJJJJJJIHIJJFHHHJJJJJJJJJJJJCHIJ
@2779498/1
cctgggtttaaaatcttcaataacattactcatttctgataggttctgca
+2779498/1
CCCFFFEFHHHHHJJIJJJJJJJJJJJJJJJJJJJJJJJJJJJHIIJJJJ
@2263811/1
tgggaatcctttgtgagccacatcaatgttaaggaatggtttccaaccaa
+2263811/1
CCCFFFFFHHHHHIJJJJJJJJJJJJJJJIJJJJJJJJJHJJJJJJJJJJ
@7385198/1
catcaacgttcactgtctataaaaatacaagaattcctaattggtagtat
+7385198/1
CC@FFFFFHGHHHGGHGIJJJIJJJJJJJJJJJJJJJJJJJJJJGGHFFG
@2264071/1
cttgcagcattgacactggcgttttggtgggcatggcctgcagctccctt
+2264071/1
CCCFFFFF>BFHFIIIIIDHHC@FHIGCGIIGC@F8DFHIEGGGEHIIGI
@6875985/1
gtctccttcaacaatcgtcggtacaatgtaatatgagttttctttgtttt
+6875985/1
@@@DDDDDFBFDFBFHIFCHGDFBFBEG11:?DDGAGDGHGDFGIIFDHI
@6876010/1
ataaattagaatcatcccatagcaaatgatatttggtaggacgtgctgta
+6876010/1
CC@FFFFFHHHHHJJJJIJJJJIJIIJJHJJJJJJJHHIJJJJFHIIJGH
@4822961/1
caaaatttgttcacactgttcctggctgagagtaattcgtcgcgcattct
+4822961/1
CCCFFFFFHFHHHJJJJJIJJJJJJJJJIJJI?EGIJJJIIJJJJIJJJJ
@4823264/1
cattaatctatagaaaattttccaaacagtatttagagactttccactat
+4823264/1
CCCFFFFFGFHFHGIIEIJIIJJIIJJIJHIGIGIBEGGIIJJJIIIGIJ
@4823305/1
atataagattacaattcttaacatttttctttaaacaaagaacattggat
+4823305/1
CCCFFFFFHHHHHJJJJJJJJJJJJJJJEGIJGJJGGIIGEHGHHIHIDH
@1745610/1
ctcttgttttgcttctttttttgacctacccttgccgatagcaataaggc
+1745610/1
CCCFFFDEHHGHHJJJJJJJJJJJJJJJJJJJJJJJIJJJJJJJJJJJJJ
@721045/1
agtaaaacgtaagtggaagcataagctcccaattctttggtgataagaac
+721045/1
BCBFFFFFHFHHHHIJHJJJJJJJJJJJJJJJJJJJJJJJGIJJIJJJJJ
@6349867/1
gcatcattcattttcttcattgtaacttggcccgcaacaattgtacacaa
+6349867/1
CCCFFDDFHHHHHIJJIJJJJGHGJJJIJIGJJJJIJJIIIJJHIIIIIG
@7899939/1
ctgaactctaacagtagcagcatatcgactaggatgagcatccatggaac
+7899939/1
CCCFFFFFHHHHHJHIJJJJJJJJJJIJJJJJJJJJJJJJJJJJJIJJJJ
@3294454/1
ctccactgaaccaaatcggctccttgaatgaatttttcattcctccatac
+3294454/1
@??:DDBAAA:AF;FD<EEFDEFFFFEG9CBFECEFEI>DFG@FEE9DDF
@3294656/1
cctagacttgtgcaccagctaaagaagacttatctttaaacggcagcttt
+3294656/1
CCCFFFFFHHFHFIIJIJJJJJJIIIIJGIHIJIJJJJJJJJJJJJIIJJ
@3794284/1
ccgtacttctagcattagaagtttcttctccagctaaggctgtatcatca
+3794284/1
CCCFFFFFHHHHHJJJJHIIJHIJJJJJJJJJJJJJJJJJJJIJJJJJJJ
@7900810/1
ctttgttttccttcttttttatttttacaaataatccgtgcagtatgttt
+7900810/1
CCCFFEFFHHHHHJJJJJJJJJJJJJIJJJJJJJJJJJHIIIJHIJJIJJ
@4324426/1
attttcagctctggctattttagcatggaatgtaatctccaagttgtgaa
+4324426/1
@@@DFFFDBHHHDGIJGIJJJEHEIIGHJJJIHIIJIJJIJJIIIIDGHG
@5854284/1
ctccttttcccgtttttattatcgcttctaattttttctctcatttctgg
+5854284/1
BCCFFFFFHGHHFIJJJGIJJJJJJJJJJIIJJJJIJGGIIIHIIJIIIJ
@5854287/1
cacctttctttccttttttgcccattattgtgtactatcttcaaagagaa
+5854287/1
CCCFFFFFHHHHHJJJJJJJJJJJJJJJJJGIIIJJIJIIJJJJIIIJIJ
@4824012/1
atctgcatccttcttttccggaaagaacctagtgtgatggcgtttctgta
+4824012/1
C@CFFFFFGFDHHFGGIJIJIGIEHIIJIJIJDHDDHIIJJIHGGIIIGH
@2266232/1
ctaaaatattgttcaagttcacgaggagtattcttggaaacaattttata
+2266232/1
@CCFFFFFHHHHHCHIGHHJJ<GHIJIIEHAFHHJIJJJEHJ3DFHIJJJ
@6350049/1
tgcattttttataacttctttaatgctctccaaaattgtaaatccaggaa
+6350049/1
CCCFFFFFHHHHHIIJJJJJJJIJJJJJJJJJJJJJJJIJIJJJJJJJJJ
@6877144/1
ccaaaatttgttcacactgttcctggctgagagtaattcgtcgcgcattc
+6877144/1
??@BDDDDDFADAEEHB;@IB<EFHBGEGGBGE9?BCDFGHEGGHGIIGI
@5350922/1
gcccgcaacaattgtacacaactccataggaagcgccaaaggcttctctc
+5350922/1
CCCFFFFFHHHHHJIJIJJJJJJJJJIIJJJJJJJJJJIIJIJJJJJJJJ
@1748703/1
ttaagaatattttggatttcattgatagtatctgatttgttgtttattag
+1748703/1
CCCFFFFFHHHHHJJIJJJJJJJJJJJJHIJJJJIJJJJIIJIJJJJJJJ
@3796062/1
cagaataatcttgtatgatgtctcttttggactacaataaaagttattcc
+3796062/1
CCCFFFFFHHHHHIJJJJJJJJJJJJJJJJIJJJJJJJJJJJJHIIJJJJ
@199024/1
cttaatagatacctcatatcttaaaaaagataccataatgcttaaaaaag
+199024/1
CCCFFFFFHHHHHJJJJJJJJJJJJJJJJJJJJJJJJJIHIJJJJJJJIH
@1239055/1
ccgtgatctaatatttgagcagaaggtgctggtgcatgtaatactttgta
+1239055/1
@CCFFFFFHHHHHJIJJJJJJJIIJJAGHHIIGGHIIJHIJJIJJIJIHI
@2782003/1
gtcctgttggtccattaatataaaatggttcaacttctttggtgtac
+2782003/1
CCCFFFDEHHHHHJJJJIIJJJJIJJIJJJJJJJJJJJJJIJHHHII
@6879276/1
ccctacctcttcctcgccatctgcctattttggaaactatactgtcatta
+6879276/1
CCCFFFFFHHHHHJJJJJJJJJJJJJJIJJJJJJJJJJJIJJJIIIIJJI
@1750799/1
gttagatataaaattgattcctcatttagataaatttattgttgttc
+1750799/1
@@@DB:=DHHHHHIBCA<A?A??FH?A:<:CCC9<<CH?GB:C?:C?
@6879374/1
cgtgatataactatgaagaatcatgtgataaaaaatagcagcagtcatca
+6879374/1
=??BD?A;?FFFF@GCG>>@GDGHHFABEHFHGGB8?FGGHGBFBFCECE
@3296644/1
ggaccattagttgaagttccagccctcagataatcccatatcattgagac
+3296644/1
CCCFDFDFHHFHHHEHGGHHIGIGIACHJHIJJFEEIJIJGIJIJJJJJI
@5353058/1
ggtttacaattagaatttataagtg
+5353058/1
?@1ABDDD<FDBFFBFGBH@FBI3A
@4325484/1
ggaaataagaaagcaagagaaggaagtgaggtacacagttgcagtcctga
+4325484/1
CCCFFFFFHHHHHJJJJJFIGIJJJIIIJIJJJJIIJJIIJJJJIIJJJJ
@7903525/1
ccttaaaacaatgtcaagagcttggattgcctcctgcggaccattagttg
+7903525/1
@@CFDFFDHFFHGJIIGGIIIDHHJHEHGIIIJHHEGIGFEGIIGICIHC
@7389697/1
gcagcattaagtcttctctgcactgtgacagtcttcaagcactgagttag
+7389697/1
CCCFFFFFHHHHHJJJJJJJJJJJJIJJJJJHIIJJIJJJJJJJJJJJJJ
@2783112/1
caaaatttgttcacactgttcctggctgagagtaattcgtcgcgcattct
+2783112/1
CCCFFDFFHHGHHGIJBHDHHIGIJJJIJJJJIIGIIGHFHHIJEBHBH>
@2267444/1
cttcatttctcccgatacaatttcttgttttttatcatcctctttattta
+2267444/1
1:;DDDD>FDH?FF@HE:D>FDEFFAD9EFFHIHIIGIHICEHIGGHIIG
@1240385/1
gaaggcttttgggtcgtgagaagctgcaacggctgctat
+1240385/1
=@?D=D??FF>FF<CE?@?AAF@9CF9;FEFFD<@DH<C
@6880507/1
ctctgctgttgttgttgttgctgaggctgctgtggtctctgctgttg
+6880507/1
@@@DDADDDFHHDGBE@GICHG@BCGIIC;BE:BDG9?DHEAHI?D9
@7390190/1
tgctgctgctgcggctgttgttgcctctgctgctgctggggctgttgttg
+7390190/1
CCCFFFFFHHGHHJJJJIIJHIIJJIJJJJIJIJJJJJJJJJJJIIJIII
@7390896/1
gctaaatcttcaagtacatagtacataactttagctgtcgtctttctttc
+7390896/1
CCCFFFFFGHHHHIFBHEJJJFHIIJJIIJJJJJJJJHIJIIIJIJJJJJ
@200568/1
ggcttcactgcaaaagtttgatcaaataaacactatacaagtttggtcaa
+200568/1
CCCFFFFFHHHHHJJJHIJJJJJJJJJJJJJJJJJJJJJJJIJJJJIJJJ
@722743/1
cggtctttctcgataatcaagtgttggtgcattcataattcgggccttaa
+722743/1
@@@DDDDDHHFHFFHGGGGEEHGFHEBGIEGFIGJJGEGIGHGEAFFHHD
@7391385/1
ggtttttgaaaaaattttggccaatagctgtgggttatatggtgattgat
+7391385/1
@@=DDDA8CBFHDFGGHIIICFEGHCH>DDDGGG0?DG4DF@?BGDGBBE
@7391866/1
ctgctgctgcggctgttgttgcctctgctgctgctgctgctgaggcggtt
+7391866/1
CCCFFFFFHHHHHJJHJJHJJJJJJJJJJJJJJJJJJJJJIJGHJJJHAD
@6882146/1
atttctttttcttgatctctttcattatcgtaaattgtcacggtctcaac
+6882146/1
@@@FFFDEHHHHHJGGGHEGIIJJJJJJJJHIJJIIJHIJGGJHIIJJII
@4828780/1
ctactctaaaaacacggtcttttccttcccctggcaatgtgacctcaagt
+4828780/1
@@@FBDFFGHHHFIIIGHAFHIIHHIIE@EBFDDBGHIC?DBAFHGCHHH
@6882668/1
gtggttgttgcctctgttgctgctgaggctgttgttgccactgctgctgc
+6882668/1
@@@D?ABADDHHHEHIFCHHIEHGIBFCFHIBDDC?D@DDBGGII<DEGH
@3799836/1
tctaggaccagtttgcaaagggaagcgagcttgctgttgttgctgctgct
+3799836/1
CCCFFFFFHHHHHJJJIIJIJJHIJJJIJJJJJIJJIJJHJJJJJIJJJI
@1241911/1
attgaataatagctggctggttcctagaatcccacatggcaggaagtttt
+1241911/1
BCCDFFFFHHGFHJIJJJJIHJJJJJJJJIJJGHJEHGGGGIIIJIBFGG
@2785510/1
cctatgactcccaagctgctatgagtactatcatcagctggtgtagaatt
+2785510/1
CC@DFFFFHFDHGGIIIJJEHIIJJCEHIFIJIIGGGGIIIHDDHGJFGD
@2785600/1
cctgggtttaaaatcttcaataacattactcatttctgataggttctgca
+2785600/1
@<@DBDDDH?FF>DDFBBEEHFCHG>HGE@CCEHEGHGC@FDCGIIFDFG
@7906334/1
cttgttttcaaagttgataaataatattaatgaaactaaaaacttcaaaa
+7906334/1
BCCFDFFFHHHHHIIJJJJJJJJJJJJJJJJJJJJJJJJJJJJJJJJJJJ
@1242838/1
tgagacattaacttgcgtagcatactttatcgtaacggtcatttcttttt
+1242838/1
CCCFFFFFGHHHHJJJJJJJJJJJJJJJJJJJIJJJJJHIJJJJIJJJJJ
@7393706/1
ctccgtactccttgtcttacaggtaccggtctttctcgataatcaagtgt
+7393706/1
@@@FDFFFHHHHFHFHEHGIJIJACHHGIGGIJJGIIGHIFBDHGIIGID
@2270079/1
ctccttggcccatttaaacatttgtaaataaactcatct
+2270079/1
@@@DDDFD?FF?DCFFGGEGIIIIEBHHH@?F?<EGDCH
@2270429/1
actatattcaccaaccgttaacggag
+2270429/1
@@@FFFFFFFHBDG;FAGGIECDEH:
@3298894/1
aatgatttcctccttccaaaaaaatacagcaagtctggtaaatttatcgc
+3298894/1
CCCFFFFFHHHHHJIJJJJJJJJJIJJJJJJJJFHIIJDGIJIJJJJJJJ
@203170/1
caggaatggaatgctgagtaacaagattatatgggagagtagcttgaggc
+203170/1
CC@FFFFFHHGHGJIJJJHHIIJJIJJJIJIJJJJJJJJIHJJJIIJIJI
@5860609/1
cgcaacaattgtacacaactccataggaagcgccaaaggcttctctcgtg
+5860609/1
CCCDFFFDHHHHHIJJJJJIJJJJIFHIJJJIIIIJGEIIJGIJHHIJHI
@5860632/1
tccaaaattgtaaatccaggaacttcccagtcatcaggaataaagtcatt
+5860632/1
CCCFFFFFHHHHHJJJJJJJJIJJJJJJJJIJJJJJJJIJJIIJJGIGIJ
@5356249/1
caactgcagcctcttttaccattgtacgagtttgagcatcattcattttc
+5356249/1
@@@FFFFFHFHDFIIGJJGGHHIDIGEHCEFGFGBFHIJJGIGIIGGIIG
@2787196/1
ttttttttgttagactgatttgatagagcacggaaggtggaatttttgca
+2787196/1
CCCFFFFFGHHHHGJIJIIJJJIIJJGJIGGIJDHHJ8CHCGGJIJJGGC
@6353862/1
gcagttcattacctaagatatttgttatgatctccggccaagatcagccg
+6353862/1
C@@FFDFFHHFHHJIJJGHIIJJHGGIJJJIJIJIJIIJIJJJJJIIIJJ
@3802287/1
gtttaagaaagaccaaaggtttctgttgagctagtcatttgttcccctga
+3802287/1
CCCFFFFFHHHHHJJJJJJHHIJJJJJJJJJJIJIJJJIJJJJJJJJJJJ
@5861681/1
caacaacagcagagaccacagcagcctcagcaacagcagagaccacaaca
+5861681/1
CCCFFFFFHHHHHJJJJJJJJJJJJJJJJJJJJJJJJJJIIIIJIJJIJI
@6354192/1
ccactatattcaccaaccgttaacgg
+6354192/1
@@<;?>ADBFB?DGI=D8@ACDDHC<
@4327766/1
ctttgatggaatttcataaacaactttca
+4327766/1
1:?DD;B?BFHFHIIIFDHGIGIGG3:CA
@7395494/1
attggatctagataataatgcctcagagctaccttggcagctgctaattt
+7395494/1
CCCFFFFFHHHHHJJJJJJJJJJJJJJJJJJJJJJJJJJJJJJJJJJJJJ
@2272430/1
ggtagatatgtgtgcttgtgctcctgaccaacttgaagacaaggtaaatg
+2272430/1
@@@DDFFDFHHHH@BEHFEGCHGIIGGIIFG@FDGGIICGHD@DHIIGAG
@725859/1
cggaaggtggaatttttgcattttttataacttctttaatgctctccaaa
+725859/1
@CCDDFFBFHGHGIIIIIIIIIIIIIIIIIIIIIIIIIIIIIIIIIIIII
@7396316/1
cctcttcattttcggtttcgtaggcaggtggaggccatcgcctggtcatg
+7396316/1
@@CFFFDFDHHHHIJHGHGHFHIDGIGGC>GHGHIIIBHGDIAGIFEGHI
@2273115/1
catgacgatagctttattctcattaaggaattccggtttctcaaaacatg
+2273115/1
@@@DDDDDFA:BFIGHII<F@BCHHBGHIIGG@EF:FGHGHGIIIGHIGE
@2273352/1
cttctatgtctaggtttcctactgacagcaccacgagaactactatg
+2273352/1
@@CFFDEFHFABFGAE<@HHJGGIGIGGGGGIHIIGHFHIGGIJJII
@4834852/1
cccgatgctagctttcttaaatctggttctctaatcatctgattagtagt
+4834852/1
CCCFFFFFHHHHHJJJJJJJJJJJJJJJJJJJJJJJJJJJJJIJJJIJJI
@2274143/1
aatactttaagagcatttattgcagcttctttctgtgcatcattttt
+2274143/1
CCCFFFFDFHHHHIGIJ9IHIJJJJJJJJJJJJJJHIJGJJEFIIJI
@4328806/1
gacacttaggtcgtgcatggtttaagaaagaccaaaggtttctgttgagc
+4328806/1
@@@FFFFFHGHHGJGIJJJJBHEAHGIGHJCHCEEHGGBGHIGHIIGEHG
@4328822/1
ccagaaagtaattgtattgtaaccacatgataatacacaaaatatagttt
+4328822/1
@@@FDFFFHHHHHJGGHIJJIIJIGIIJIIIA<AFGHGIEFGIIIIJDGG
@5358452/1
gttcgtctcacccatgttaaattttttcagaatcatgtgattttttttcc
+5358452/1
CCCFFFFFFHHFFIJJJGIIJJJIIJJIIJIEGGGGIFHAFGIIJIIIIE
@7910528/1
atgcataagtcattcctctatcaggtaagacaacaatcacaagttttact
+7910528/1
CCCFFFFFHFHHHJJJJJJJJJJJJHHIJJJJJJJJJJIJJJJGIJJJJJ
@7910588/1
gcttgctgagcgactaatgccactgtgtccacaagaaaaaaggttctttt
+7910588/1
CCCFFFFFGHHHFJIJJJJIJIJJJHJJJJJJJJJJJJJJJJJFHIJIII
@1754778/1
cttccaaaaaaatacagcaagtctggtaaatttatcgcaaggtaatgtaa
+1754778/1
CCCFFFFFHHHHHJJJJJJJJIIJJIGIJIJJJJJJJJJJJJFHJJJJJJ
@1754800/1
caaacatgcaaatgtgacattattgactaaggccgatctgaggtctgtca
+1754800/1
CCCFFFFFHGFFHHIJIJJIJIJIIDIJJJIIEHIJJJIIIIJHGIIIJI
@1245947/1
gcagggtatgaaactgaacgtgtacacctggtaaagaggtgacaaagata
+1245947/1
CCCFFFBDHHHHHJJJJJJJHIHIIJJJIJJHIJJIJJJHHIIJJJJJJJ
@6887980/1
cacccttttttttattcctttttgaattgaaatcacctgctccaggtaat
+6887980/1
CCCFFFFFGHHHHJJJJJIIJJJJGHIIIIJGJIGGIJJIJJJIIJJJII
@7910945/1
ccttcttttccggaaagaacctagtgtgatggcgtttctgaaccactata
+7910945/1
@?<DDDDDADDFH@ADBEGCEHFF?ECFBGG<CEGHIIIICEHHGIIGGI
@2790112/1
tagtaaccgtcgggacttgaaaagaaagaccttcccactggggtgtatgt
+2790112/1
@@@ADDFFDFFHGII@CFFCCHGGGDGFHGEEGEHEHIGIIGIFB;@HID
@5358673/1
cccaattctttggtgataagaactatttctttaagaatattttggatttc
+5358673/1
CCCFFFFFHGBHHCEGHGGGHIIFHIIJBGEHIJJIEIJGIJJJIEGHHI
@6354571/1
gagaaattctaacctctgattagaccctaaagttaaattattgtaaccca
+6354571/1
?<;;DADDHFDBDHGIGIBBBIIII<FGEBHHH@BDFEFCEAGHEA>FDF
@5864304/1
gtgatatatttttgcatctgttataaatgtaggaagttatcaagaaatct
+5864304/1
@@BDFFFDHFHFHJIIHIIJJIJJJGIIIEHIIIJJGGHIJIJIJGGIJJ
@4835751/1
caagttgtgaatcaatttcaggatacgatctggtttacaattagaattta
+4835751/1
@@@FDFBFHHFHDGEGIIIGGIIIGEAGGGGEHHHIGIEGHIGCAHHIIF
@6355587/1
ggggaagtcaattgctaatattgccatcaacgttcactgtctataaaaat
+6355587/1
C@@FFFFEHHHHHJJJJJJJJIIJJJJJJJJJIIJJJJJIJJJJJJJJJI
@4330687/1
gtaggagtaaaacgtaagtggaagcataagctcccaattctttggtgata
+4330687/1
C@@FFFFADHHHFJFGHICFHIBGIIIGIIGGIEIJJIJJIJGDH?FFEI
@2275687/1
tatcctctggaggaattcctttaaactgatccatgatcaatc
+2275687/1
CCCFFFFFHDHHGGIIEHIIJHIGIJGIEHEICIIGHHIGEG
@6889469/1
gtctattgacagcatgatgacattcatctataactaatagattgacacga
+6889469/1
B@BFFFFFHHHGHIJJJJJJJJIJJJJJJIJJJJJJJJJJIJJIIGIJIG
@2277127/1
gttttttggagaggcaactcaggataactatagaggttcttctttccatc
+2277127/1
@@@FFFFDFFHFHJJGHJJIBE;EFEGIJGCHIJJJBFHIIIIJJJIJ4C
@2791061/1
gcttgctgtggtggtacagcacccggtcctggtccagattcctgttgtgg
+2791061/1
@@@DDBDDHFHFDGEGG@EFB?F;@:??CBF@GGGEDGIGBDBFIIG;BG
@5864994/1
cttggacaagttgttatattagtcactttatatgttcttttaacactctt
+5864994/1
CCCFFFFFHHHHHIJJJJJJJJIJJJJJJJJJJJJJJJJJJJJJJJJJJJ
@205114/1
aataggaatgtcaggtgcgttaacttttggtggctttattatattactcc
+205114/1
@@@FFFBDHFDFBHIFDEGHGHGHEIGHE81?@>HGIBGHGDDDG@GDDG
@6891231/1
atagcttcggccacttctttgaactaagtacagcgaaattcttattcgat
+6891231/1
;?@D1B?DHDAFHIEGEH@EHHEHHB?E@FGGGGGHGHIEBDHHGIIII9
@205571/1
ctttaaactcactcgtattgtcattcagccgagtaaaccaaaacaggata
+205571/1
@CCFFFFFHHHHHJJHIJJJIJJJJJJJJJJJJJJJJJJJIJJJJJJJJJ
@1756025/1
ctctgatttatctcatcttcatcatccaagccgtaatgaatggtgttgct
+1756025/1
CCCFFFFFHHHHHJJJJJJJJJJJJJJJJJJJJIJJJJJJJJJDGHIJJJ
@5865824/1
gtgctccaattgcattccctttcacactagggacatgaggtgaaattatt
+5865824/1
CCCFFFFFHHHHHIIIIIAIIGCFHADFEHIIFGFGHAGG:?FHCGHFGE
@5360054/1
ggccgacacatcaatattaagcatcatcttccattgagaaggcctgacgg
+5360054/1
CCCFFDFDHGHHHJJJJJJJJJJJJJJIJJJJJJJJIJJIIIJIJJJIJI
@728666/1
ctcattttcactcagaagaaataatatctcagcaccaattttatgatttc
+728666/1
@@@DDDDDFD:DFCGIEFEDHGEDHEHIGGEGGGGFHIGHGHIIICHGGI
@4332568/1
ctctggctattttagcatggaatgtaatctccaagttgtgaatcaatttc
+4332568/1
CCCFFFFFHHHHHJJJJJJJJJJJJJJJJJJJJJJIIJIJJJJJJIJJJJ
@3303551/1
ctcaaaaactttgtttacagtacaggcataaccttactataacactttag
+3303551/1
@@@D?DB=FDACFIHIFHIIFE@<F>FDF94C@FFHIG<DAFFHI@FEGH
@3304338/1
ctgtacttgaggctgagatgaaggtggtctgctgggttgctggtcactgg
+3304338/1
@?@DDDDDDCFDHIGE@?AA<CEGIHCCCFEHIC>F?BD@FDC?9BB@FG
@2793642/1
caggctttatgtttttgtattcttcaatggttgctgctaaatcttcaag
+2793642/1
@<<DDD:3ADHHFIGGIABEHG>FEGFIB<22@FHIIAHHC9>FH@4DD
@4333792/1
ggtttttgaaaaaattttggccaatagctgtgggttatatggtgattgat
+4333792/1
@?@FFFFFDH??ACGGHEHBGEGIGFGGDF?CFG?FFHIIII?DHHGHII
@2278042/1
ctgacagcaccacgagaactactatgagatcttcgccgtggctctgggct
+2278042/1
@@@FFFFFHDDFHJIJIEGGHHGHIIGGGHGGIEGIGGEHIIGIJGHIJI
@3807411/1
ggccaatagctgtgggttatatggtgattgatgccattcaactttgcatt
+3807411/1
@@CFDFFDHGHHDHIJEGGHIFIJFFHHII@GCGIIIGIGIHIJIJ@HIJ
@729252/1
tttttttgacctacccttgccgatagcaataaggcctttggctttaacct
+729252/1
CCCFFFFFHHHHHJJJJJJJJJJJJJJJJJJJJJJJJJJJJJJJJJJJJJ
@3807760/1
gcagcttttacctcattttcactcagaagaaataatatctcagcaccaat
+3807760/1
CCCFFFFFHHHHHJJJJJJJJJJJJJIJJJJJIJJJJJJJJJJJJJJJJJ
@7403376/1
cttcatttaaaaccgctgtgtctctttctttttttgttagactgatttga
+7403376/1
CCCFFFFFHHHHHJJJJJHIHHJJJJJJJJJJJJJJJJJJJJJJIJJJJI
@729992/1
ctcagataatcccatatcattgagacattaacttgcgtagcatactttat
+729992/1
@@@DD?DFHHDFHIIIIGIIGIIIIIGHGDHHIICDHIIGGIIGIIGIII
@7915752/1
cttcacactcatcaagaacttggtaaactcttagatcttcattttgttgc
+7915752/1
@@CFFFFFHHGHHJJJJJJIJJIFHJJJJJJJJJJJJJJIJIIIJJJJHG
@2279308/1
ctttcagtggacaatttacaggcagttgaagataacatacaattttaatt
+2279308/1
CCCFFFFFHHHHHJJJJJIJJJJJJHIGJJJJJJJJJIIJJIJJJJJIHI
@7915929/1
caggaatggaatgctgagtaacaagattatatgggagagtagcttgaggc
+7915929/1
CC@FFFFFGFHGHJJGHGCJIHJIIIIJJJJJJJIJJJJDGGIJJJHIII
@1251708/1
cccgtgtgatatgatatgggttgctgtttacaccaacgataaaatcaggc
+1251708/1
CCCFFFDDHHHHHJJJJJJJHIJJJJIJJJJJJIHIIJJJJJJIJJJJJJ
@3306379/1
gtgtgatatgatatgggttgctgtttacaccaacgataaaatcaggcttt
+3306379/1
BBBDFFFFHHHHGJJJIGIJIJJJJJJJJJJJJJJJJJJJIJJJJJJJJJ
@4841740/1
ctacctttatattcactgtaaaatcaactgatatatatatataacgtgct
+4841740/1
@@@DDDDDDHDAH@CEE?AI@B?HBHIIIE3F4<AC9C?CCF@@<F1?0?
@730183/1
ctgttcttttttgaaacgaaatagttttttacaatactgctgtaatgtaa
+730183/1
@C@FFFFFHHHHHJJIJJJJJJJJIGJJJJJJJJJJJJJIIJIJJIJIJJ
@7917054/1
ggcggtaccatggtataactatcttattgagataattatcttttgaaaca
+7917054/1
CCCFFDFFHHHHHGIJJJJJJJJJJJJJJJJIJJJJJJJJJJJJJJJJJJ
@4335698/1
ctctggtatccaaaggcactgttttcaccggagg
+4335698/1
CC@FFFDDAHDFHGGDIGGHE?FHCEB<FGAGFE
@5870133/1
cgctaatttaaaaattgaatagtttttatgaaatgagtcagaattttcgt
+5870133/1
CCCFFFFFHHHHHJJJJJJJJJHIJJJJJJJJJJJJJIJGIJIJIJJJJJ
@4336100/1
agcacggaaagcagcgagatgagcataataggtaggtgcaggg
+4336100/1
?@<=?DA<CFH3CCDGIBEHCHGGEDECGIECGCGGF@>>F>@
@211038/1
gtgaagatagcaattaggagtgaagatggatctctgatcacaaaacagga
+211038/1
BBCFFFFFHHHHHJJIJJJJGHJJJJJJJIJJJJJJJJJJJJJJJJIJJH
@5871193/1
cgcagcagcaagtttcgcttgttttttacttgttcctgtgccataaccgt
+5871193/1
@C@FF<DEFFHDDEGGIJJJIJJIJJJHGHIGHGGGIIJFGIJJJGEGGB
@2281865/1
gtaaataacaaagaatggaaggccaaaatttgttcacactgttcctggct
+2281865/1
@???BDBD?F<;DHIIGGGGEHHGGGE;?CGBHGI??FHDFF>GGCFHIA
@5362063/1
ctttactaaaaggctacacaaacaatcacctgaatccttagaattcaaaa
+5362063/1
CC@FFFFFGFFHGGIJJIJJIGIJJJJJJJFGIIJIJIIGGJJJIIIJJJ
@3811187/1
cttctgtaaaacgccaataattgttctttcatgatactctcaagatccct
+3811187/1
B@CFFFFFFHHHHIJJJJHGGIJIJIJIIGGGGGIJIIJJGIJIEHIHIE
@6361046/1
cacggtctcaacaagttccgtttttttggagaggcaactcaggataacta
+6361046/1
@@@FDDDFHHHHHGGGHIIIHJIIDGHIGEGIGEGIGIHIFIJEHIIIIJ
@6361093/1
ctctgcagggaacggcgacataggtgtctgctcttcacatactcttgtta
+6361093/1
CCCFFFFFHHFHHJJJIGIJJJJJGIJJJJJJJJJJJJJJIJJJJJJIJJ
@3307865/1
cccagcagctcaatgtaggttaccacatcaacatcgtcatatagcatcaa
+3307865/1
CCCFFFFFHHHHHJJJIJJIJJJJJJGHHIIJJJIJHIIJJJIIGIIIJJ
@4845307/1
ctcctccatttccaattatttcctttttctgacatcttcttggtaacaag
+4845307/1
CCCFFFFDHHHHHJIJJIJJJJIIJJIJJJJJJIJIJJGIEIIHIIGJJI
@3308492/1
ctttgaattcataagttggttgttttttaagtgcatgttgaacatattca
+3308492/1
CCCFFFFDDHGHHGGGHIIGGHGGIJJJEIJIGIJJJJJFGIIIJJJJIH
@6895472/1
ctcaaaacatggtgctggatgaggaaatttttcataaagaagtcgaatac
+6895472/1
@@@BDDDDF?CD<CFFHIFIGGIIEIIIGEGIIHGIEGIGFEFE=DFIII
@4845819/1
caagaatatactcccgtgtgatatgatatgggttgctgtttacaccaacg
+4845819/1
CCCFFDDFHGHHHIJJHH?FHHIJJEGHHDFHFGIJIIEGIIJJGIIJEG
@6896240/1
ccctaggcaaggtacagcctcaccacctcaaccgaacacttctaggttac
+6896240/1
?@@:BDDDHDHH<ACE??E@?FHICFHIFEIIGIHHEEF>FDDDCEBFCG
@5363230/1
ctccaactccgacaaacgccatcctctcattcttagttgtaacaactagg
+5363230/1
CCCFFFFFHHHHHJJJJJJJIJJJJJJJJJJJJJJJIIJIJJJJJJJJJJ
@3814413/1
agttgagtttggtgggtaggggttgtttccctagactgtggttgagacac
+3814413/1
CC@FFDDEFHHDAEAECFFHEIFFIIJIGH@FEHJJJJFCGHFGHIFIIG
@2286242/1
ccttgactatgtttgatgacatatcaataacattctcctcaaccttttgt
+2286242/1
CCCFFFFFHHHHHJJJJIJJJJJJJJJJIJJJJJGIJJJJJJJIJJIJJF
@5873160/1
gttctgttagatataaaattgattcctcatttagataaatttattgttgt
+5873160/1
@@@FFFFFHHHFFIIIIIJJIGIIGIJHGIIIIGGIJGGHIJGGJIGIJI
@734270/1
gtctccttgaacaaatttacctaaagcaacaacacaattgtcggcagctg
+734270/1
CCCFFFFFHHHHHJJJJJJJJJJJJJJJJJJJJJJJJJJJIJJJJJJJJJ
@734519/1
gcccatcattcgctcctcgactgccccgatgttggagcctatgctatccg
+734519/1
?@@DDDFFHHHHGJJJIIHGHIIJIIIJGIIHGGEHGEHGIIIICIHJJI
@4847941/1
cggtacaatgtaatatgagttttctttgttttcaaaggctctaactaaaa
+4847941/1
@@CDADDDFFHHBHIJGGHFIEIGIGGHGHIJJJI>GEHGHIJJJGGGHI
@4848289/1
ctttctcgataatcaagtgttggtgcattcataattcgggccttaacttt
+4848289/1
CCCFFFFFGHHHHJJJJEHJIIIHIGEHHIJIJIIIJJJJJIGIJIJJJJ
@5367086/1
tataatttcatttcaaaccctggatctgatcttaacaagccttaagagaa
+5367086/1
C@@FFFFFGHAHDGGGGBGF3?FGHGGIEHFCGGEBACFEAFHAEGAHDF
@1257251/1
aggatactttaatctaatattatattgactaacaaaatatctttcaacag
+1257251/1
CCCDFEFFFDHHGIIIIJJJJGJGIJEHJJJIIJJJJJJJJJJIJJIIII
@7408946/1
tgtccttctaacctgttcttcttgaagttggttcagctgtagtctgtctg
+7408946/1
@@?DD?EFFHHFDIIIIIDFIICCCEA:CHEECCFBFDGHEG@FHI@D<D
@4340924/1
gtcgcgcattctgttgtatatttatgctcacttcaccaacattcatgaat
+4340924/1
CCCFFFFFHHHHHIJJIJJJJJJJJJJJJJJJJJJJJIJJJJJJJJJJJJ
@4341362/1
gcgttaacttttggtggctttattatattactcctaattgaagagccttt
+4341362/1
CCCFFFFFHHHHHJIIJJJJJJJJJJJJJJJJJJJJJJJJJJJJJJJJJJ
@734781/1
gtcgtgagaagctgcaacggctgctat
+734781/1
@;@DDDDD:?DFFEEBFFFFGBFF?9?
@3816460/1
cttgctgtggtggtacagcacccggtcctggtccagattcctgttgtgga
+3816460/1
@@@?DBDAFFDFD?C???BGBEH<D??C<19BD@F>9BG>G@FBGE?BAB
@1257594/1
cttctttcagatcgctgccatttagtacactgctttttccttctccagct
+1257594/1
B@;DFFFFHHHHHJJJJJJIJJJJIHIJIIJJIJJJJJJIJJJJJJJJJJ
@735033/1
ctcccgtgtgatatgatatgggttgctgtttacaccaacgataaaatcag
+735033/1
CCCFFFFFHHHHHJJIJJJJJJHIJJJJJJJJJJIIIJGGIJJIIIIJIJ
@5368097/1
ttttatcataatgagatcaagtttttttcgaatcaaatgaagctgtatta
+5368097/1
@@@DFFDBDHHHGEGGIE@BEHIGCEEHGGBGHIDHIGHIGGIHGIGIII
@5368133/1
gtttgttttctccaactccgacaaacgccatcctctcattcttagttgta
+5368133/1
@@CFDADDH?FHFGCHIGIGGGBIDHGIIFIIIIIDBGGIIIIIIHGGII
@1258792/1
ctgcaattcttggttcaagatcattttaaactgtccttctgacacaccat
+1258792/1
CCCFFFFFHHHHHIJJJJJJJJIJJJJJJJJJJJJJJJJJJJJJJIJJJJ
@3818100/1
ctggtatccaaaggcactgttttcaccggaggaatttgtttgtgattttt
+3818100/1
BCCFDEFFHHHHHJJJJJJIJJJJJJJJJJJJIJJJJJIIJJGHIJJJJJ
@3818728/1
gcagggaattctaagagggtacacaattcaggcactaatgtctcttcaaa
+3818728/1
CCCFFFFFHHHHHJJIJJJ<FGIHHCFGIJJJJJIJIIJJIGHIJJJIHJ
@4850830/1
gtgttctctaatttgtttctgcaagaggtgtcagagaggatgatggtgtt
+4850830/1
BBBDFFFFHHHHHJJHIJJJJJJJJJJJCGHHJJIIGHJHIJJJJJGHHI
@3820655/1
gttgatgaggaggctgaggcggaattagagcaattgctcccggagggact
+3820655/1
@?@?7BA8<=2<CD=FF?@D??0@FFIG>F<@?BCF@FD@F8B4=?</=>
@7926260/1
tttcaacagtagtttcacttttgttattggtttccttatcagtaatctcg
+7926260/1
@C@FFFFFH?FHHIIJIGIIIJJGGIGIJIHEGIIICHIHJJIIIJJJJG
@6900233/1
cattcagtagcatcgtgatacgatgtaatattgaaggcaataaagtaacc
+6900233/1
CCCFFFFEHHHHHJJHIJJJJJJJJGIIJJJJJJJJJJJJJJJJJBGGII
@2804708/1
ggacaatttacaggcagttgaagataacatacaattttaattttattatt
+2804708/1
CCCFFFFFHHHHHJIIIFHIIIIGHJJIJJJGIGHHIJIGHIJIGHIJJI
@217314/1
ctcggctgaatgacaatacgagtgagtttaaagggtgaagaagtattcat
+217314/1
@CCFFFFFHFHFFHGHIJIGIEHIIIEHIDFHGHIDGIGHIIIBBDEICG
@217392/1
tggaaacttctgaatgatatgctcattattagaatccccattttcagtag
+217392/1
CCCFFFFFHHHHHJJJJJJJJJJJJJJJJJJJJJJJJJJJJJJJJJJIIJ
@7926567/1
gccttctgcggaccattagttgaagtcccagccctcagataatcccatat
+7926567/1
CCCFFFFFHFHHHJIJJJJJJJJJJGGIGGJGIIJJJJJJJIJIIIJJII
@3821040/1
gctgctaattttgcttggtgtttgttttctcctactccgacaaacgccat
+3821040/1
CCCFFFFFHHHHHJJJJJCGHIJJHIJJJJJJJJJJJJJJIJJJJIIJJJ
@3313502/1
tgactaaaatattgttcaagttcacgaggagtattcttggaaacaatttt
+3313502/1
@@@FFFFFHHDFGHC@EAEEBDHCHGBGGII?EGGGGIIIFIIIIGDHE@
@4854165/1
cctgggtttaaaatcttcaataacattactcatttctgataggttctgca
+4854165/1
CCCFFFDFHHHGHJJJJJJJJJJJIIIHJJJJIIJIIJJJJJJHIIHIJJ
@3822113/1
cttttgggcggtaccatggtataactatcttattgagataattatctttt
+3822113/1
CCCFFFFFHHHCCFHHGIJBHGGIIJHIIGIGIGGFFBDHDFGGHGGIJJ
@4345022/1
gtgtttttgagctcatacttaatccaatgacatggggaagtcaattgcta
+4345022/1
CCCFFFFFHHHHHJJJJJJJJJJJIJJJJJJJIJJJIHJJHIJJJJJJJI
@2806412/1
ctctgctgttgctgttgttgctgaggctgctgtggtctctgctgttgctg
+2806412/1
CCCFFFFFHHHHHJJJJJJJJJIIJJJJJJJJJJIHIJJJJJIJJIIIJI
@1769845/1
gtcatgtcagattgtagttaagcatggacaaggactgcatcttcttatta
+1769845/1
CCCFFFDFHHHHHJHGIIGIJIIJJIJJJJJIJIJJJJDHFGHIJIJJJE
@6903525/1
tgattttgaacaatagctgctctgtaagtggcaagacctccttcttcaag
+6903525/1
CCCFFFFFHHHHHJJJJJJJJJJJJJJJIGJJJJJJJJJJJJJJJJJJJJ
@7929218/1
gtattttccccttggcaacaaacagttgttttttcctgatatagctctaa
+7929218/1
BB@FFFFFHHHHHJJIIJIJJJJJJHIIHHJJJJJJJJIGIIIIJJJJJH
@4855307/1
cttctattagttcatctatattttttaaggaagtaagtgcaggggaacga
+4855307/1
1?@DDDDD<FDDBGH@FGIGHIIIIIIIIGIII@DEHCFHEHGGIGEGIG
@739156/1
cttcaacaatcgtcggtacaatgtaatatgagttttctttgttttcaaag
+739156/1
@@CFFFFFHHHHDGIJEHGGHIJDGGGGIIGIGHIIIIIJJFHHGGIIGI
@4855591/1
tcctgatatagctctaacttcaattaatttctgatttttattaacaatag
+4855591/1
CCCFFFFFHHGHHJIJJJJJJJJIJJIJIIJIIBIJIJJIIJJJIIGIIJ
@6904862/1
taggaagttatcaagaaatctaagattgcatcaccgaggaattccagcct
+6904862/1
@C@FDFFFGFDHFIIIGHFHIC@HGHIIIIIGGIGGGGIIIIIIIGIIGF
@6905223/1
ctccatactccttgtcttacaggtaccggtctttctcgataatcaagtgt
+6905223/1
CCCFFFFFHHHHHJHIJJHHIJJFHHIJJIJIJJJJJJJJIIJJGGHBGD
@5372231/1
ccatggtataactatcttattgagataattatcttttgaaacaactacct
+5372231/1
CCCFFFFFHHGHFEGIEHGGIICIGIIGGGIIGJJJJJEFGCGHGAFIII
@740831/1
cagtcatcaccaaaacctgatgattttcaagctcttcatgccactgattg
+740831/1
BCCFFFFFHGHHHJJJJJJJJJIJJJJJJJJIJJJJJJJJJJJJIJJJJJ
@5373069/1
attaaatcacatcacattaccacatttctcaaattcagtcttgaaatatt
+5373069/1
@@@FDDDEBFHFCBGGHIEDCFEGIEH@HHHICH<C9C:EFHGGBF<F?B
@5373428/1
ctgtgcatcatttttagattttcctgcaccgatgcaattaatactcatct
+5373428/1
@@@D=B?DFFDFF@DEHAIFDIDDHDEHII<CDDB??B@DFFHEGGIGCE
@219320/1
ctgtgacattgtaacattaaaaactagtaactcgtgtttagacaaccaaa
+219320/1
CCCFFFFFHHHHHJJJJJJJJJJJJJJJIJJIJJHIIJJJJJJJJJJJJJ
@2807194/1
gccaactctttattatcaatcatcaatccttttaatgaatgagccagaaa
+2807194/1
@@@FFFFDHGHHHJIIEIJIIGIIJJJJIIJIIIGIIGIJFEGCHIIHGG
@2293106/1
ttcttctttccatcaaaggcaggaaatcgatttttgaaacac
+2293106/1
@CCFF;BDFFDHGIIIIIIIGGFAFFGHGCHGI<CDEGG<GF
@220131/1
cattagcagagctcgctactaaggccttcaagatagaacccaattctggc
+220131/1
CCCFFFFFHHHHGIIJJJJJIJJIIGIJJJJJJJJJJJJJJJJJJJJJJJ
@7931386/1
cttgaagttggttcagctgtagtctgtctgcatctgtatatgccctagca
+7931386/1
@CCFFFDDHHGHHJIJIJJIJJIIJJJJJJJGIIIJGIIIIJHJJJJJIJ
@6907519/1
cttaaaacaatgtcaagagcttggatt
+6907519/1
?@@DDDDDDFDHHBGGIGC@EFC1<F9
@5374832/1
tgtttacaaatgttgcagcattaagtcttctctgcactgtgacagtcttc
+5374832/1
CCCFFFFFHHHHHJJJJJJJJJJJJJJJJJJJJJJJJJJHJJJJJGIJJJ
@2808816/1
gtttgttttctccaactccgacaaacgccatcctctcattcttagttgta
+2808816/1
@@@?D2=BFFBAFG@DFBFFEGB@F?:D::?DFBG<><F>B<9BB8BFFF
@7415900/1
aagaactatttctttaagaatattttggatttcattgatagtatctgatt
+7415900/1
<@?;?BD;CFFFHIA<DAHFA3C9:CBFFHH>HC<FE9<FHH?GHII9B@
@3316454/1
ttcttctatcacatcggaggcaaccaatatgttcgtctcacccatgttaa
+3316454/1
@CCFFFFFHHHFDIJGEBCFHGGIGIIJJEDFFGIHJJGJJIIIIJHCHE
@742573/1
ctaattcatccataataagtctaaatagaccttcaggg
+742573/1
@@?:=AADCC?C<EAFAGC<CCID???A:<2CHBGB<G
@3316737/1
ggtctctgctgttgctgttgttgctgaggctgctgtggtctctgctgttg
+3316737/1
@@BDFFFFHHHHHJJJJJJJJIJJGIIJJJJIFGGIIGDGHGHIGIJBFG
@221227/1
cgcccagacccttatttcaacaccagtgaaaaattgtttgccacgcatgt
+221227/1
@@@DDFFDBFDDFHGGGGGHEGG?CEHGCBFA;DG<:CFBH<FHEEBFBC
@3825695/1
gttgcagcattaagtcttctctgcactgtgacagtcttcaagcactgagt
+3825695/1
CCCFFFFFHHHHHJHIJJJJJJJJJJJJIIJJJJIIJJJJJJJJJJJIJH
@1774044/1
gaaatatgaatcagtgttttcatttgactcttatgaaaatataactatca
+1774044/1
CCCFFFFFHHHHHJHHHIJJJJJJJJIJJJJJIJJJJJJJJJJJJJJJJI
@4856587/1
ctttcatgaggaaggccctcttcattttcggtttcgtaggcaggtggagg
+4856587/1
CCCFFFFFHHHHGJJJIJJIGIIIIJIJIIIFGIJJGIJIJJJJ9DGBHG
@5376243/1
ctcagatgaaagtggagataccatattatagtgggagctaagatggtttt
+5376243/1
CCCFFFFFHGHHHIIIJJJJIIIGGIIIJJJAFGIFHHEHHIIHIIGIIG
@4857310/1
tcaccgaggaattccagcctttgatagcaatcggtaaagttttgcctata
+4857310/1
CCCFFFFFHHHHHJJJJJJJJJJJJJJJJJJJJJGIJJJHIJJJJJJJJJ
@7933537/1
ctcccctaggctttgctttaggatcatcatctggattttgaataggaaat
+7933537/1
CCCFFFFFHHHHHJJJJJJJJJHJJJJJJJJJJJIJJJJJJJJJJJIIJI
@5880628/1
ctgtgggttatatggtgattgatgccattcaactttgcattaactttctg
+5880628/1
@@@ADDD@FFHFHIGEF<BEHCEHDHCGH@DCEGGGHIH<C@GIIGIEHH
@7933704/1
gtccacaagaaaaaaggttcttttacccccttcagaatataatagtttca
+7933704/1
CCCFFFFFHHHHHJJJJGHHIJJJJJJJJJJJJJJJJJJJJJJJJIJJJI
@5880703/1
ctcttgttttgcttctttttttgacctacccttgccgatagcaataaggc
+5880703/1
@CCFFFEFHHHGHJJJJJJEGGGIJIIGHGHHJJJIIIJJIJJIJJIIJJ
@2811041/1
ataagaactatttctttaagaatattttggatttcattgatagtatctga
+2811041/1
@B@FFFFDHHHFFIIJJJJJGIJJIJIJIBGEHGHGIJIGEIHCFCFIII
@2811226/1
gttcttcttcttttttccacgtgaaatctttaggctgcagctcaaccatt
+2811226/1
@@@FFFFFHHHHHJJIGGIHIFHHIHJJIGIGDFFFHIGHGGIIIJJJJJ
@2811308/1
ctaaagcaacaacacaattgtcggcagctgggaatcctttgtgagccaca
+2811308/1
CCCFFFFFGHHDFIJJJJJJHIJBGGHIIJIIIJEIJJJDGHHIGFIGFH
@2812092/1
gttcaatttgattgtttttttcatttctccctctggttgctttaatgata
+2812092/1
C@CFFFFFHHHHHIHIJJJJJJJJJJJJJJJJJJJJIJJJJJJJJJJJJJ
@6372152/1
cttggtcatcagtttgagatactgtaatgcattgtag
+6372152/1
?@?B;B;==:?DHIB>4ACIEBFGF<A?<CFHFEAF4
@2812633/1
gtgtagaggtgcaggctggccatgttgaatagcttgctgtggtggtacag
+2812633/1
CCCFFFFFHHHHHJJJJJJJJIJJJJIJJJJJJJJJJJJJJJGHIFHIJG
@4350407/1
gtcgtgagaagctgcaacggctgctatagatggaacgttgatctggtctg
+4350407/1
@CCFFFFFHHHHHJJIJJJJJJJIIJJJJJJJJIJJIDHIJJIJJJHJJI
@1775211/1
ggaatgtatgatgatgatttgatatctatatttctcattttttctgctaa
+1775211/1
CCCFFFDFHHHHHIJJHJJJJAJFIHIIJIIJJJJJJJJJJJJJJJJJJJ
@3319642/1
attaaatcacatcacattaccacatttctcaaattcagtcttgaaatatt
+3319642/1
CCCFFFFFHHHHHJJJJJJIJJJJJJIJJJJIJJJJJJIJJJJJIJJJJJ
@5377865/1
gtatatataagattacaattcttaacattttttctttaaacaaagaacat
+5377865/1
CCCFFFFFHHHHHJJJJJJJJJJJJJJJJJJJJJJJJJJJJJJJJJJJIJ
@3830293/1
gttatacacagctctctgcgaaatgggaataccattgaagaagaactcag
+3830293/1
@@@D;D8A?FAFFBEAFA<A1@<C9E@3C?@FBFFG<F<09BDFIEDFIE
@7416858/1
ggatgtagataggctggcctgcttgtggaaaaccaccacaaatccacttg
+7416858/1
CCBFFFFFHHHHHIJJIJJJIJJJJHIJGIJJJJIJJJJJJJJJJIJJJG
@1776972/1
ctctggtatccaaaggcactgttttcaccggaggaatttgtttgtgattt
+1776972/1
@@@FFFFFHHHGHJJIIJJJJIJJJJIJJJJHIJDFGHIJHHIJGHHGIJ
@7417480/1
ccagcatccagaagttcaatctggtattctctaggagtaaatgatttagt
+7417480/1
CCCFFFFFHHHHHJGIJJJJJJJJCFHJJJIIJJJIJEFIIJJJJJJJJF
@7937913/1
ctcatactgtcttcagcctcatgttataacattatgcagttcattaccta
+7937913/1
CCCFFFFFHHHHHJJJJJJJJJJJJJJJJJJJJJJJJJJIJJJJJJJJJH
@2814368/1
ggttgagacacttgctggggaggtggacctctttgtgcccatggagtttg
+2814368/1
@@CDDDDFGGGHHJJJIJGGIJI?FECFGHIHIJIIGIIIGIIHBHFGGB
@2814580/1
gttgaagataacatacaattttaattttattattctcaatgatttcctcc
+2814580/1
CCCFFDF8FDHFFGIIIFIIIIEHEHHHIFHCHHGIGD?EECFHHGGIIG
@7938815/1
cccttttttttattcctttttgaattgaaatcacctgctccaggtaatgg
+7938815/1
CCCFFFFFHHHHHIJIJJJJJJJJJIJJIJJJJJJJJJJJJJIJCFHIJJ
@5883086/1
gcctttgttgctgctgtggtggttcttgcctttgcagctgttgtggtggt
+5883086/1
CCCFFFFFHHHHHJJJIHJHHICGIIHIJJJJJIJJJJJJHIJIGI?FG?
@3832101/1
gcctctgttgctgctgaggctgttgttgccactgctgctgctgaggctgt
+3832101/1
@C@FFDFDFHHHHGGJGIIJJJCFHHIIIJGIEII>HIJIJJJDHIIJJG
@1270557/1
gtgaaatctttaggctgcagctcaaccattttatcggccaacatattact
+1270557/1
CCCFFFFFHHHHHIIJJJJJJJJJJJJJJJJJJJJJJJJJJJJJJJJJJJ
@1270809/1
cttctaacctgttcttcttgaagttggttcagctgtagtctgtctgcatc
+1270809/1
@@@FFFDFDHFFDHGIIJGGHDCCEF@BEHHEFHG?F?CCFHIIBHDHHG
@4354639/1
agaacaatgagtgagagcttgcaagaggtaacttctgtcttgaaatctgt
+4354639/1
CCCFFFFFHHHHHJJJJJJJJJJJJJJJHHJJJJJJJJJJJJJJJJJJJG
@4354837/1
cttttttccaaattgcctctccattcaattgaagaagcaatttcttcgca
+4354837/1
@@@DDDDB?FHHHGG@EGHIBHH?FHHGBFGGD?GB?FCH?GGBHFGGIE
@5884155/1
ccaatattgattccagaacttccggcataatgagtacatcatttacatca
+5884155/1
CCCFFFFFHHHHHJJJJJJJJJJJJJJJJJIJJJHFHIJJJJJJJJJJJJ
@3320894/1
cttaattttaaatttgtataatttcaagacaacaaataagatagcttttg
+3320894/1
<;?DADDDD4:DDB:CE:CBEEEEEEIEA:CE;;;EEEFED?D99CDDEB
@3832892/1
cttttggtacctctacatcttcagcttcttcaccaactaagtagtactct
+3832892/1
@@@DDEF:CFHHHJFGGIGBIIEGHHIIIIIIJFEHGIJIJJJJ?FIIJI
@5380357/1
gtttgttttctcctactccgacaaacgccatcctctcattctt
+5380357/1
@@<DDDD8A<CB?<?E:E;B8FE6?F?D:?G92DFDFDBFFFF
@7939931/1
gtgaataagaaataaacagtaattgagcttag
+7939931/1
?@<BDDDB?F2<C4AFFC:FB<<A:A<3AC?A
@1780980/1
attattgtgtactatcttcaaagagaaaaagtgcaatactaaaattttat
+1780980/1
CCCFFFFFHFHHHJJJJJJJJJJJJJJJJJJHHJJJJJJJJJJJJJJJJJ
@747390/1
gtacatcatttacatcaccgtgatctaatatttgagcagaaggtgctggt
+747390/1
BBBFFFFFHHHHHJJJJJJJGIIJJJJJJJJJJJJJJJJJJJJGHJJJJG
@1781276/1
acgagtttgagcatcattcattttcttcattgtaacttggcccgcaacaa
+1781276/1
@CCDFDDFHGHHHJJJJJJJJJJJJJJJJJJJJIJJIJJJJJJJJIJJJJ
@7941179/1
aagaacaatgagtgagagcttgcaagaggtaacttctgtcttgaaatctg
+7941179/1
CCCFFFFFHHHHHIJJIJJJJJJJJJJJJHHJJJJJJJJJJJJJJJJJJJ
@4864408/1
attaaaattaattaaaagttaataatacaaataaataaacagaaacagga
+4864408/1
CCCFFFFFHHHHHIJJJJHIGJJJIJJJJJJJJJJJIJIJJJJJJJJJII
@6379144/1
tcagaatataatagtttcaactcatttgatttatgcttaataagcattac
+6379144/1
@@@DDEDBHHHHHICFGIJJIIIJIJGIJJJGHIJHIIIIIHHHCGHIHF
@5886783/1
tattcatgccacattccattccatgatttattaaacccgatgctagcttt
+5886783/1
CCCFFFFFGHHHHJJGJIJJIJIGHHIIHJJJJJIGJIJIGIIHIJJJIJ
@4356956/1
gcttctttctgtgcatcatttttagattttcctgcaccgatgcaattaat
+4356956/1
CCCFFFFFHHHHHJJJJJJJJJJJJJJJJJJJJJJIHHIIJJJJIJJJJI
@7420332/1
ctcagagctaccttggcagctgctaattttgcttggtgtttgttttctcc
+7420332/1
@@@DDDD?F?DH<GGDBGGGGIIFGHHGIIGHGIFI?CFGGC?DHGCGDH
@1781856/1
attgggaacttgactaataacctggctattataaatttcaggtggagtag
+1781856/1
@BCFFFFFHHHGHJJJIJIJJJJIJJJIIJJJFGJIJJJIJJDGGGIHHI
@2301784/1
ttctggctcacctccttccattgttctcaatgtaagacagcattgttgca
+2301784/1
@CCBFDFFHHHHHJJIJJJIJJJHGIJJJJJJJJJJJJIJJJJJJJJJIH
@1782460/1
ggtctcaacaagttccgttttttggagaggcaactcaggataactat
+1782460/1
CC@FFFFFHHFHHIIIHHIJJJJIJJJJIJJJJJJJIJJJJJJJJJJ
@2302650/1
agctaaggctgtatcatcaacttctaaaggttt
+2302650/1
@@@DDDDDHHD:DHFHIIIIIIIIIIIIIIHII
@226943/1
ataacattatgcagttcattacctaagatatttgttatgatctccggcca
+226943/1
<@@DDDDDCDF4DC<AFBFBH<BIHIEDHFHBHCBEGFC@EFFGBGDGDF
@6924936/1
ctcagataatcccatatcattgagacattaacttgcgtagcatactttat
+6924936/1
CCCFFFFFHHHHHIJJJJJJJJJJJJJJJJJJJJJJJHIJJJJIJJJJJJ
@748197/1
agttaaaacagtacatcgcacaacaaacacttggggagttaaatcaacat
+748197/1
BCBFFFFFHHHHHJJJJJJJJJJJJJJJJJJJJJJJJJHIIJJJJJJJJJ
@748244/1
atttctttcagaccaaaatttctttgtaaacaagttagtaaaatagaata
+748244/1
BC@FFFFFHHHHHJJJIJJJIJJJJJJJJJJJIIIIIIHJJIIJJJGIII
@1273721/1
tgcttctgtaaaacgccaataattgttctttcatgatactc
+1273721/1
?@?DFDBDHHFBFE<DGHEGE@FEH?@ECCHEG@GHE9D@@
@6380701/1
cttgaaatctgtagcccaatattgattccagaacttccggcataatgagt
+6380701/1
CCCFFFDFHGHFDFAFEDFGHHJEDGEHIIGGHGHBCEHHIJBHFDDHIF
@748970/1
ttgtacgagtttgagcatcattcattttcttcattgtaacttggcccgca
+748970/1
CCCFFFFFHDHHHJJJJJJJJJJJJJJJJJJJJJJJJJJJJJJJJJJJJJ
@749156/1
cagtaggtaaaaagattattgtattttcttttagaactctttcaaagagt
+749156/1
@<@DDD32=BBFDFIEEGCFCAC??@BE9FBCEBGFEGF@DD@FFCDGCB
@7943728/1
ccctggcaatgtgacctcaagttccatcctatcattgccaattggtagtg
+7943728/1
CCCFFFFFHHHHHJJJJJJJJGIJJJIJJJJJJJJJJJJJJJJJJHIJIJ
@3838290/1
cagcaaaatccaaaagatttttcattgtgttcgtggaagtaagaggtctt
+3838290/1
CCCFFFFFHHGHHJJJJJJJJJJIJJJJIGIJJJJIIJJIIJJIJJ?GHI
@7943949/1
ctctctttctggtgttcatgtaatgaattcgtctgtctccatactctggc
+7943949/1
CCCFFFFFHHHHFGGIIIJJJJJJJIJJJJJHJJJJJJJJJJJJJJJJJJ
@7945925/1
ccctgttgttccattgcttgaggtctggtaattggagcggcttgtctaac
+7945925/1
BCCFFFFFHHHHHJJJJJJJJJJHHJJJHHJJJIJIJJJJJJJ09==8B8
@3326658/1
attacttcttctcgaggtggctgcagtttccatatcatattatacctgaa
+3326658/1
CCCDFFFFHHHHHJJJICGGJJJJJJJJJIJJJIJJJJJJJJJJJJJJHI
@2303105/1
ccttaaaacaatgtcaagagcttggattgcctcctgcggaccattagttg
+2303105/1
CCBFFFFFHHHHHIIJJJJJJJJJJJJJJJJJIIIJIIJJJJJIJIJGII
@227330/1
gtccacaagaaaaaaggttcttttacccccttcagaatataatagtttca
+227330/1
CCCFFFFFHHHHHGEGHEHGIIGEHIJJJJJJJIJEHGIJJJJIJFIIJI
@2303235/1
ctgtagtctgtctgcatctgtatatgccctagcacggaaagcagcg
+2303235/1
@B@DDFFDDHFHHIGHIIIIFHGIGGJGHFHJIGIJJGEGGGIJIJ
@6925335/1
cagtcttcaagcactgagttagaataccaacctgaatttcagcaattttc
+6925335/1
CCCFFFFFHHHHHIJJJJIGIIJJJJJJJJJJIIJJJJJHJJIGHIJJJJ
@1784675/1
atgacgatagctttattctcattaaggaattccggtttctcaaaacatgg
+1784675/1
CCCFFFFFFHHHHJJJJJJJJJJJIIJJJJJJJIJGHIJJJJJJJJJJJJ
@1784982/1
tattgttcaagttcacgaggagtattcttggaaacaattttataattatt
+1784982/1
@@C?DADEDDHHDHGIIBFGHIFG>@HEEGEGGIIGGGEEFGCGG@AG4D
@1785858/1
acacaattcaggcactaatgtctcttcaaaatcttcttcatcacgtcgtc
+1785858/1
@CCFF2ADHHHHGHHIGHIIFHHJIJJIIIJHIIJIGIJJJJJJJIJJJJ
@7422413/1
cttctcttggtgttcaacaaatctcttaatgatatcagtcagcttacaag
+7422413/1
CCCFFFFFFHFFHJJGGIGGIJJJJJJGEHHIEIGIIJEFGIJIIIGIIH
@6382012/1
cttttattgaatagaataggaatgtcaggtgcgttaacttttggtggctt
+6382012/1
@CCFFBFFDFFHHBAFGEHGGGHIEHHIGFBGGGIIJJJIII@DFF;?FG
@1274257/1
accgtatctccaaccctcttcacttcagcataaactggagtttttcccgg
+1274257/1
CCCFFFFFHHHGHJJJJJJJJIJJJJJJJJJJIJJJJJIIGIJJJJJJJJ
@5889912/1
cacgttcataaggtctcatttgaaaacgtggatctccaaggtctccttga
+5889912/1
CCCFFFFFHHHHHHIJJJJJJJJJJJJIHIJJJJJJJJJJJGGIJJJJJJ
@1274810/1
gtgacattgtaacattaaaaactagtaactcgtgtttaggcaaccaaatt
+1274810/1
@CCDFFFFHFFHFIHIJJJIIIIJIJJJJJJJGIJJJIJIGGFGGGIGJJ
@750833/1
gttcttcttcttttttccacgtgaaatctttaggctgcagctcaaccatt
+750833/1
BB@FFFFFHHHHHJIJIJJJJFHIIIJJJJJJBFDHHIIJIJJJJIJJJJ
@750958/1
ccgcaacaattgtacacaactccataggaagcgccaaaggcttctctcgt
+750958/1
CCCFFFFFHHHHHHIJJJJJJJJIJJJJJJJIJJJJJJJJJIJJJJIJJ@
@6383822/1
gtaggagtaaaacgtaagtggaagcataagctcccaattctttggtgata
+6383822/1
B@CFFFFDFHHHHJGHIHEHGEHHIIIGIJIIJJJJGHJJJJJJJBGHJI
@2305783/1
ggtctctgctgttgctgttgttgctgaggctgctgtggtctctgctgttg
+2305783/1
@@@D7DDDHHDCFGGFHIJJDGBHEIIIJIGHGHI?FG?DGF@GGDDFHI
@2306704/1
cagggaattctaagagggtacacaattcaggcactaatgtctcttcaaaa
+2306704/1
@@@DDDDDHFHHHIHIG83<AEFF?CHHGIIIIEGIBHHFHG<FHGGIIG
@2307299/1
gtcccagtctatacagtttcaaattactaacctgtttagaacgaagatga
+2307299/1
CCCFFFFEHHHHHJJJHHIJJJJJJJJJJIJJJJHIJJIJJJJJJJJJJJ
@5389328/1
ctgtattataacatgacctaagagttttattaaagttggatcattagcag
+5389328/1
CCCFFFFFHHHHHJJIIGJEHIIJFHHIJIJIIIIBHIIEHGHEBFHIIJ
@6384972/1
cgggagaccttggctttgccgcttgttgctgtacttgaggctgagatgaa
+6384972/1
BCCFFFADHHFHGIIJJJIJGIGIIJJGHJIBDGGIEDHGIIIHIECHIG
@1275836/1
attgaatagaataggaatgtcaggtgcgttaacttttggtggctttatta
+1275836/1
@CCFFFFFHHHHHJJIJJJHHIJJEHJJJJJJIJJJJJJGHJIIJJJJJI
@7426685/1
ctatgtacaaagatctttttccgccacatttccaaggcctcctgatatca
+7426685/1
@@@FD?DEFHHHGJEIJIJIIGIIEHIJGEGHIJJGE@=DGGHCEGGIIJ
@6385988/1
cacttctttgaactaagtacagcgaaattcttattcgattgaagtaaatt
+6385988/1
CCCFFFFFHHHHHJJJJHJJGJJJJJJJJJJJJJJJJJJJJJJJFGIJJJ
@2824486/1
gttaacttttggtggctttattatattactcctaattgaagagccttttc
+2824486/1
@@@AFDFFHDHGHFIIIFDHIICBFHFGHHIEFHGIIFHICHIIGEEHHI
@7427271/1
cttcacatactcttgttacaacatatttcaacatgtatccttttgggcgg
+7427271/1
BBBFFFFFHHHHHJJJJJJJJJJJJJJJJJJJJJJJIJJJJJJJJJJJJJ
@6386796/1
gggagttaaatcaacatcagctgagatatactcat
+6386796/1
@@@?DABDCF>BDFF3CEHG<F9BFCE>CFHFIC>
@3842937/1
aggtgatatatttttgcatctgttataaatgtaggaagttatcaagaaat
+3842937/1
?B@=DDFFFHHHGIJJJJIJJJJIIJJIJJJJGIIJJJHIJJJJGIIJJJ
@7429695/1
gtaagttcttttttttccttgactatgtttgatgacatatcaataacatt
+7429695/1
CCCFFDDBDFFHHIIJIJJIIJGIGJICBGIIJIEHIIJJJGIIJIHGIJ
@7429903/1
gctgggaatcctttgtgagccacatcaatgttaaggaatggtttc
+7429903/1
???:112=C<DA<E?EDA:EFE3ADCE9<AFEII<9?D99?:B?0
@7429921/1
caaagatagtaagttatttcttctaaattctgctctgataaattagaatc
+7429921/1
@C@DDDDFHHHDHBFGHHIDHHHHGIHHGHIIIHGHJEIGGGFIGIFGIH
@4366232/1
ccgacaaacgccatcctctcattcttagttgtaacaactaggggcaccat
+4366232/1
??@D=:@DDA:?DHGFHFGGIGEGHGEG@DF?DG4BB8?DCGF@GGFHIC
@4366282/1
ctttgatggaatttcataaacaactt
+4366282/1
@@??ADD;AFFFFIE:EGI9:3C:<C
@752860/1
caattatcatgcggctcaaacttgctagcaatcatgctctcaccaaatac
+752860/1
@C@DFFFFGGFGHGIIIIJJCEHIJJJJEGIIGGGEGHHGGHGJICHIHI
@5392148/1
ggcataatgagtacatcatttacatcaccgtgatctaatatttgagc
+5392148/1
CCCFFFFFHHHFHIJJJJJJJJJJJJJJJJFGHIJJJJJJJIJIIJI
@753339/1
ctgcactgtgacagtcttcaagcactgagttagaataccaacctgaattt
+753339/1
CCCFFFFFCFHGHJDFFGGGIJEIGHIJJ?FHIJIEHEFGHIGHGGJJIG
@4367141/1
cacgatttcggcagcttttacctcattttcactcagaagaaataatatct
+4367141/1
CCCFFFFFHGHHHJGJJJJJJIJJJJJJJJGIIJIJIJJIJJJIJJJIJJ
@6388457/1
gcaggtattgcattggtataagcatttgcttctgattcttcttcatcagt
+6388457/1
;?@DDDDAHFFHHIJJCGHEJIGHHIGIEEGIIH@HGGHIGHIIIGIJI?
@2310828/1
ggattttctaaagctttgaattcataagttggttgttttttaagtgcatg
+2310828/1
CCCFFFFFHHHGHJJJJJFHHJIJJIHJIJJJHIIGIJJJJJIJJIGGIJ
@2826158/1
ctcaaccattttatcggccaacatattactgacctcaaccgtacttctag
+2826158/1
@CCBDFFFHHHGHJJJJJJJJIGIJJIJJIIJJJJJGGIIJFHIJJJJJI
@1279759/1
cggtaaagttttgcctataagaacaatgagtgagagcttgcaagaggtaa
+1279759/1
@@@BDDDDCFHHHDFHIIGIIJCHIACHCHFHGEEGII>FHIEHGHIGHI
@230823/1
cctgatatagctctaacttcaattaatttctgatttttattaacaat
+230823/1
CCCFFFFFHHHHHJJJJJJGIJJJJJJJJJJJJIJJJJJJJIIJIJJ
@2826958/1
gacactttgatgttgtaaggtgctgaggcaagtgttgggattttgaccat
+2826958/1
CCCFFFFFHHHHDIJIJIJGIFHIGCHIJJGIHHHIIIIEGIJJJJJIJI
@3843652/1
ctctaactaaaaattcttttttaagtaacaaagcttcagtaaataacaaa
+3843652/1
@C@DDADDBCBBFHIEFGIIBEBGDEHHBECGEHIIGHIIIIIIEGBHDC
@1281402/1
ctccttgtcttacaggtaccggtctttctcgataatcaagtgttggtgca
+1281402/1
CC@FFFFFHHHHHIIGAFHIHIDFIJJJJJJJJJIJJGIJGHGIJJDFGG
@3844637/1
ctggagctcatcaagcttcggtccgactgatgatttgaggttcttgtgga
+3844637/1
CCCFFFFFHHGHHJJJJJJJJJIJIIIJJGGIHIIJJJJJDHHIGHGHJI
@7432627/1
cttttggaagctttacaactcctaatcctgtttcatccgcaattttctgg
+7432627/1
<@@FFFFFHHGHHJJIHGHHGDGEHGHFGIHIIGGIEHGHIAHGIIJ@HH
@7433568/1
caatcaattatgatactgtctccttcaacaatcgtcggtacaatgtaata
+7433568/1
CCCFFFFFHGHHHIJIJJJJJJJJJGJJJJJJJJHHIJ@GGHIJJGIIIE
@754464/1
tgttacaacatatttcaacatgtatccttttgggcggtaccatggtataa
+754464/1
CCCFFFFFHHHHHJJJJJJJJJHJIJJJJJJJJJJJJHIIJJJJJHIJJJ
@4369651/1
gtaattgcgataaggtttttcaggattg
+4369651/1
?@@DDD?>DHDHHIICGHGHGF>9AEH3
@4370369/1
ctagtgtgatggcgtttctgtaccactataaatgtaatcggtggcgtgta
+4370369/1
BCCFDDDFHFGFHGGIHIJJJJJJIJJJJIJJJJIIJJJJJDHIJJIGHI
@1793067/1
ctcagataatcccatatcattgagacattaacttgcgtagcatactttat
+1793067/1
CCCFFFDFBFHFHIIDIIGGIGADDE@EHHIIIGHIIGFAEGIIIIEGGB
@2829353/1
ctgtgatcttgtctaagattgctttcgctgcggcatgctttgcttctttc
+2829353/1
@CCDFFFFHHHHHJJIJJJJIGIJIJJIJJJIJJJJJJJJJJJJJJJIGG
@4371158/1
gtcgaaatacaaggcaggaaatggtgaactgcctttcatgaggaaggccc
+4371158/1
;@@D?DBDAFFFF?BEC8CFFFB>AC>?<ECFD9CFGBGFGF>?FB;;?D
@1281649/1
ctttatatttaaattgagatgattagtttccacaaca
+1281649/1
@@CDFDDBDF?FBHBHHEIGBIFFHHIGGDFFHI@?:
@2314333/1
ctccgacaaacgccatcctctcattcttagttgtaacaactaggggcacc
+2314333/1
CCCFFFFFDHDFHGGIIJJJJIGJJJJJJJHHH<DGIJFD?FGFGHIIJJ
@2314681/1
cttgaaagttgcaagggaaaaaatatacttcaaacataacagaaaaaaat
+2314681/1
CCCFFFFFFHHHHJJJJGIIJIJHJIJIIJI<HIIJIIJJIGIJJJJJIH
@2315220/1
ctttctttgtatctgcatgaacggtaatagctcgtgccattgcgccaggt
+2315220/1
CCCFFFFFHHHHHJJJJJJJJJJJHHIJJJJJJIHIJJJJJJJJJJJJJB
@7435077/1
gtgtgatatgatatgggttgctgtttacaccaacgataaaatcaggcttt
+7435077/1
@B@DDDFFHHHHFIGHEGGIJJJHIJJJJJJJIJJJJIIIIJJJJJJJIJ
@7436515/1
tggcgttttggtgggcatggcctgcagctccctttttgcagcttcttcaa
+7436515/1
CCCFFFFFHHHHHJJJJJJJJJJJJJJJJJJJJJJJJJJJJJJJJJJJIJ
@7949241/1
ctgggcacaaccattagaatcacctgctgctttaaaatcaagatcaacta
+7949241/1
??<=BD?DDD;DDEDD:C<@:AF;FEB<93C?CCDA>B3:DEDD9?BDDD
@2315561/1
ctttgtttttactcctttttcaaaaccttcttccagcatagcttcaattt
+2315561/1
@?7D;2=A=DFBDDGGIBEI@FHBFHG9HEGIGGG>HHHHIIIFIHGHBD
@3335336/1
gctgagagtaattcgtcgcgcattctgttgtatatttatgctcacttcac
+3335336/1
CCCFDFFFFHHHHIJJIIIJJIGIJJJFFGDFAFIIJJJJJGHIIIEGGI
@1283306/1
ctttgctttaggatcatcatctggattttgaataggaaatttgataagtt
+1283306/1
CCCFFFFFHHHGHJJJJIIJJJIJEIIIIJIJJGIJEHCHIJJJJJIJII
@3847144/1
ctctgataaattagaatcatcccatagcaaatggtatttggtaggacgtg
+3847144/1
CCCFFFFFGHHHHJJJJJJJJJJJJJJJJJIIJJEHIJJJJJJJIJJIIJ
@755121/1
attatattactcctaattgaagagccttttcccaaaatcataccatt
+755121/1
CCCFFFFFHHHHHJJJJJGIJJJJJJJJJJJJJGGIIJJJJJJJJJJ
@4372338/1
ccggtttctcaaaacatggtgctggatgaggaaatttttcataaagaagt
+4372338/1
??@BA@DA?DBH?HGIGBEAFGEFHE?AGHIIE>CDCCHG>AEFBDHEC?
@4372987/1
ccttgatggctacaaagatagaagtcgaattcagttggatgggtaattcc
+4372987/1
@@@FFFDAHDHHHIGGIIIIIIGGA?FHIGIJJEGIJIIJDEGBB@FBDH
@756238/1
atcatttcttcattttcagctctggctattttagcatggaatgtaatctc
+756238/1
CCCFFFFFHHHHHJJJJJJJJJJJJJJJJJJJJJJJJJJJJJJIJJJJJJ
@6933618/1
ggaccggtttgcaaagggaagcgagcttgctgttgttgctgctgctgctg
+6933618/1
CCCFFFFDHHHHHJJJJJJJJJJIJJJJJJJJJJJJJJIJJJJIJJIJJJ
@3847353/1
gttgcatcctttgctcttgaggaagttgg
+3847353/1
@@@DDDDDFH<FB<FBGEFEHCEFHEHBG
@4374269/1
ctttgatggaatttcataaacaactttcaaatccttaatatacgcaacaa
+4374269/1
CCCFFFFFHHHHHJJJJJJJJJJJJJJJJJJJJJJJJJJJJJJJJJJJJJ
@1283850/1
ggcagcaaatctacttgatcctatagtttctcctacggagactgtatacc
+1283850/1
CCCFFFFFHHHHHJJIJJJJJJJJJJHIJJJJJJJJJIIIIIJJHIJIJJ
@1284753/1
atcggttcttcttcttttttccacgtgaaatctttaggctgcagctcaac
+1284753/1
CC@FFDDFHHHHGHJJJJIJIJJJIGHGIJJIJJJIFHIIJGIJJJIJJI
@2317584/1
ctcatttgaaaacgtggatctccaaggtctccttgaacaaatttacctaa
+2317584/1
CC@FFFFFFHBHHGGHEHIECGHAGHIHIJJI4EEGIII9?GHIJJJJIJ
@757301/1
cataattcgggccttaactttagtgaactggtcatcaactgagaggccaa
+757301/1
?@@ADFFDFB?DAHHEHIIEHIICH>DDFE>GEGIIIIEIIEGDGG=BFA
@2833245/1
ctgagatgaaggtggtctgctgggttgctggtcaccgggttgttgcctaa
+2833245/1
@@CBDDFFABHAFFEEFHIIGIIIFHHGJJICGHGGJGJHIGHIIIJFIE
@2833703/1
ctttgaactaagtacagcgaaattcttattcgattgaagtaaattgtaaa
+2833703/1
@@@BDDDDH?FH<CA?CDGHGDGCEEADGB>;?D?:CGBDBDHGHBDBGG
@758727/1
ctctgctgttgctgaggctgctgtggtctctgctgttgttgctgctgctg
+758727/1
@@@BDDD?HHD>:AA@=ACFGGBC2CAFHD?FG<::?CGHI9D4BB>B@G
@6393182/1
tggaagtaagaggtctttcatttaatgttttttgaaaagcctcacttgtt
+6393182/1
@@@D?DBDFFBDFEGIIEGGIHJIHBFHHI@FHIIGHGGCDFEIJAGHFG
@6393541/1
gcttgcaagaggtaacttctgtcttgaaatctgtagcccaatatagattc
+6393541/1
CCCFFFFFHGHHHIJJJIJJJJJJJJJIJJJJJIJJJJJJJJJJJJJJJJ
@5398255/1
ctcgaggtggctgcagtttccatatcatattatacctgaaggcttttggg
+5398255/1
CCCFFFFAFHHHHJIJIIJJJJJJJJIJJJJIJIJJJIGIJJIJJJJJJJ
@5896005/1
ctgaaggcttttgggtcgtgagaagctgcaacggctgctatagatggaac
+5896005/1
@@CDFEFFHFHGHGIEFHEFGGHEHIJJIGGHIJJGGIIDGBFGEHB@F@
@1796970/1
ggctgttgttgcctctgctgctgctggggctgttgttgccactgctgctg
+1796970/1
CCCFFFFFHHHHHJJJJJJJJJJJJJJJJJJJHIJJJJJJJJJJJJJIJJ
@4375276/1
attataacatgacctaagagttttattaaagttggatcattagcagaaat
+4375276/1
CCCFFFFFHHHHHJJJJJIJHJJJJJJJJJJIIJJJJJJJJJJJIJJJJJ
@5896389/1
ctcttctcttggtgttcaacaaatctcttaatgatatcagtcagcttaca
+5896389/1
CC@FFDDEDHHFHHACGFHCBDEHBBHEFBA<CFAGEHGH?@DCABF>?G
@7438122/1
gtctgctgggttgctggtcactgggttgttgcctaacaggaggtgcactg
+7438122/1
?@@DFFFFAHHHDDEE@HHHHGIIIGHIIICACDGFG<DEBHIFFFGHHF
@1290252/1
gctttattctcattaaggaattccggtttctcaaaacatggtgctggatg
+1290252/1
CCCFFFFFHHHGHJJJJJJIJJJJJJHJJJJJJJJJJJJJJGHIJJJIJJ
@1799447/1
tattcatcaagttctttgccttctgaatcatacgcttcttcattcatgct
+1799447/1
CCCFFFFFHHHHHJJJJJJJJJJJJHHJJJJJJJJJJGIIJIIJIIIJJJ
@3850264/1
ggccaatagctgtgggttatatggtgattgatgccattcaactttgcatt
+3850264/1
CCCFFFFFHGHHFHJJGGIJIJIJFHHIJJJJJIIIJJJJJJJJJJJIJJ
@6937423/1
ctatagtttctcctacggagactgtatacctaaaagtgggttcatgaatt
+6937423/1
@@@FBDFFDHHGHEIIJHIIJGGEHBEHGFECBBHGHIIJ:?BFHGCDDG
@5896558/1
gctctgcagggaacggcgacataggtgtctgctcttcacatactcttgtt
+5896558/1
CCCFFFFFHHHHHJJJJJJJJJJJJIJJJJJJJJJJJJJJJJJJJJJJJJ
@3851299/1
cttggtgtttgttttctccaactccgacaaacgccatcctctcattctta
+3851299/1
CCCFFDDDHHHFHJJJJJJJJJJJJJJJJJJJJJJJJJJJJJJJJJJJJI
@5897265/1
cttggcaacaaacagttgttttttcctgatatagctctaacttcaattaa
+5897265/1
CCCFFFFFHHHHHJJHJJIIJJJJJJJJIJJJIJJJJJJJJJJJJJJJJJ
@6396262/1
cccgatgctagctttcttaaatctggttctctaatcatctgattagtagt
+6396262/1
@@@BDDDDHHGADDGGGGCH@DHGECCHHH@HCEGHIEHIEGIIIIFHEB
@3851993/1
ctaatatcctaacgttatcaggttttgggtagttgggtaatattttgata
+3851993/1
CCCFDDFDFDDFHGFGGFIBF@FHHIIGJGFGIIGGGGHGIBFIIJC@FG
@237218/1
cggagactgtatacctaaaagtgggttcatgaattgctccctccacctg
+237218/1
???ADDD:A<ACAEEE?EF@A3<::1AA?EEDEEF<D9:1:DD@??9D;
@7955212/1
gtcgaatactctgagcttgctgagcgactaatgccactgtgtccaca
+7955212/1
CCCFFFFFHHHHHJJJJJJJJJJJJJIJJJJJJIGJJJJGDHHJIJI
@762671/1
ctctaaaaacacggtcttttccttcccctggcaatgtgacctcaagttcc
+762671/1
CCCFFFFFHHHHHJCGHJJJJJJJJJJJJIGIIIIJGHIJJJJJJJIJII
@2836745/1
gggaattctaagagggtacacaattcaggcactaatgtctcttcaaaatc
+2836745/1
CCCFFEFFHHHFDHGJCFGIIJ3AFHHIIIGGIGGII?FH@DGHCCGCBF
@3341115/1
atataagattacaattcttaacattttttctttaaacaaagaacattgga
+3341115/1
@@@DABEDFHAF<AGDCGDIIHGIIIICGHCEH>@???CGG>B@FHGII9
@3853440/1
ccttaatatacgcaacaaagctttcacgttcataaggtctcatttgaaaa
+3853440/1
CCCFFFFFHHHHHJJJJJJJJJJIJJJJHIJJJJIGIDGIIIJJJJJJJJ
@2319894/1
cactgttcctggctgagagtaattcgtcgcgcattctgttgtatatttat
+2319894/1
CCCFFFFFHHHHGIJEHIJCHHIIIIHJJJJJGIJJJJGIIHIJJJJJII
@3854105/1
ctctatttcattgtgcattaatctatagaaaattttccaaacagtattta
+3854105/1
@CCFDFFFHHHHDFGIIJGJJJJJJJIJJIIGIIJIIIJIGIIJFHIIIE
@2321386/1
gttgttgccactgctgttgttgaggctgctgtg
+2321386/1
??<D:DA>?B:CDAEAEEDF>3?C@@=DEEEEE
@2321573/1
ctcaatgatttcctccttccaaaaaaatacagcaagtctggtaaatttat
+2321573/1
CCCFFFFFHHHHHJJJJJJJJJJJJJJJJJJJJJJJIIJJJFGIJJJJJJ
@6399984/1
tataacattatgcagttcattacctaagatatttgttatgatctccggcc
+6399984/1
@@@DDFADHHHDDGEFBEFHIB@AFFBCC@HEHFHHHHHIGHHIIIG:@?
@4378168/1
gctaattttgcttggtgtttgttttctccaactccgacaaacgccatcct
+4378168/1
CCCFFFFFHHHHHJJGGHJJJHIJJJJJJJJJJJJJJJJJJJJJJJJJJJ
@4378663/1
cacggcgatactgcaaacaagggatagcactcaagggcacattatgtttt
+4378663/1
CCCFDDDDFFHHHJJJIJDEGGIIGGGIGIIJJJDGDHHGEHIJJJCHII
@3342493/1
cagcattcagtagcatcgtgatacgatgtaatattgaaggcaataaagta
+3342493/1
CCCFFFFFHHHGHJIJJJJIJIIIIIJJGHIIJJGIIIJJIJIIJJJJ?F
@240135/1
ggcgggctgtgctgttaggatataatcaggtgttctctagtttgtttctg
+240135/1
@@@DF@DFGFDAFGBGAGGHI@GGEEGIIIHHBFHHGG@F.@FGGIGAHG
@6401098/1
cctacctctcaccagagcttgttttctgttatagtccagccagcattcta
+6401098/1
CCCFFFFFHHHHHJJJJJIJJGIJIJJJIIGIIIIJJJJJJJJJJJJIIJ
@2839304/1
tctgtatcaactgcagcctcttttaccattgtacgagtttgagcatcatt
+2839304/1
CCCFFFFFHHHHHJJJJJJJJJJIJJJJJJJHIIJJIGIJJFIJJJJJJJ
@6943740/1
tgaacgtgtacacctggtaaagaggtgacaaagatagtaagttatttctt
+6943740/1
CCCFFFFFHFHDHJJGGFFHJGHEHGHGGIJJJJDHGDGIGIJJIJJGII
@7441836/1
cagggaacggcgacataggtgtctgctcttcacatactcttgttacaaca
+7441836/1
CCCFFFFFHHGHGJJJJJJHIJJJJJJJJJJJJJJJJJJJJJIJJJJJJJ
@5404187/1
tcctcatagttccacaatgagtaatttcaatttttaatccttttatttct
+5404187/1
<@<DDDD4ADF?BFEF=FA@<ECBEHF@H:A?CFHCAE<<EFGBGFBFFI
@6944235/1
ctccaatcgcattccctttcacactagggacatgaggtgaaattattggt
+6944235/1
@@@D?DFDFFHGFEDGEDGIIIFHHEGGG>FGC@GHDGGG@CFGHEGHI9
@7442814/1
gtggtctctgctgttgctgttgttgctgaggctgctgtggtctctgctgt
+7442814/1
@@@FFFFFGGHHHFHHJJJDGHFHIJJJEHIIJIJJJDGGFCHIIIGGH?
@4380475/1
ggaacgagaaccaatttcttttttaaaataatcagcaaaattcaaa
+4380475/1
@@CFFFFFHHHHHGIJIJJJFIGIJJDGIIJJIJIIJ@GHGGJJJJ
@3857128/1
tgctggtgcatgtaatactttgtagatatcagacatttcttcagggagaa
+3857128/1
CCCFFFDDFHHHHIJJJJJJJJJJJIIJJJJJJJJJJJJJJJJJJJIIHI
@5901518/1
cccaggtccacaattcaagatctaatttcatgttgttattattttccttc
+5901518/1
CCCFFFDEHHHHHIJJJJJJJJJJHIIJJGJJJJJIJJJJJJJJJJJJJJ
@2841114/1
gttttgatgtgtttgattctttgttctttatttgtgtataatatccacag
+2841114/1
CCCFFFFFHHHHHJJJJJJJJJJHJJJJJJJJJJIHHJJEIJJIIIJJJI
@6403007/1
ctctggctattttagcatggaatgtgatctccaagttgtgaatcaatttc
+6403007/1
CCCFFFFFHHHHHIJJJJJJJJJJHJJJJJJJJJIHIJHIJJJJJJJJJJ
@1801831/1
ttttcttctttctgtatcaactgcagcctcttttaccattgtacgagttt
+1801831/1
@@@DD?DDD??FHHEFF?IIIHIIG>>GGHIGFHEGEDHHG:DGEDF:?<
@7443561/1
gtgcagggtatgaaactgaacgtgtacacctggtaaagaggtgacaa
+7443561/1
CCCFFFFFFHHHHJJJJJJJJJIJJJJJJJJJJHIJJJHJJGHIJJJ
@6404212/1
gccactgtcaagaaaaattgctccagcaacagattcaaaaacatcaccta
+6404212/1
CCCFFFFFGAHHGHJIJA>HCC<FGIJJJJGIJJJGGHJJIIEHGGIIGI
@3345854/1
cgtgtaatcactgctgaggcttgaacaagcccttctgatagcctgcaatt
+3345854/1
CCCFFFFFHGHHHJJJIJJJJJJJJJJJJIIJJJJIJHJGIIHGHIGIJJ
@7444948/1
ctttgttgctgctgtggtggttcttgcctttgcagctgttgtggtggttg
+7444948/1
CCCFFFFFGHGHHJHIIFHIGHGIIIIHJJIJIJGGIIGIJFHIBFH@FF
@244957/1
ctttttgaattgaaatcacctgctccaggtaatggaaaatcctgaggagc
+244957/1
@C@DFFFFDHHFHIJJIJJIGGIGIIJGHEFFIIIGIGIIJJGIHGJJJE
@5902713/1
ctgttgctgttgttgctgaggctgctgtggtctctgctgttgttgttgtt
+5902713/1
@@@FFFFFGDHHHGGGGIEBGHGHGJJ?BGICGIJGCIEIIEBFEHIGIJ
@5902740/1
cttgttacaacatatttcaacatgtatccttttgggcggtaccatggtat
+5902740/1
CCCFFFFFHHHHHJJJJJIJJJJJJJJJJJJJJJJJJJJHIJJJJJJIIJ
@4381932/1
ctctttctttttttgttagactgatttgatagagcacggaaggtggaatt
+4381932/1
CCCFFFFFHHHHHJJGEHIHIIJEIJJJGIJIIIJIJJJHIII=FHHIJJ
@6947237/1
ggcaatgtcagtttaaaacataataaaaatatctgtagaatgtatattca
+6947237/1
CCCFFFFFHHHHHJJJJJIJIJIGJJJJJIJJJJJJIIJJJJGGIJJJJJ
@2325086/1
attgactaaggccgatctgaggtctgtcaattcaccaggtgatatatttt
+2325086/1
@?@DDDDADAA3CAF@A@HA?F<E?CG@BF?D>DCDFCD09BD?DFFEFI
@6948692/1
cctagacttgtgcaccagctaaagaagacttatctttaaacggcagcttt
+6948692/1
CCCFFFFFHHHHHJJJJJJJIJJJJJJJJJJJJJJJJJJJJJJJJJJJJJ
@6948941/1
ctgtgttctgttgtttactagagaacttcttaataatgaaagatgccctt
+6948941/1
CCCFFFFFHHHHHHJJJJJIJHJHJIJJJJJJJJJJJJJJJIJJJJIJIJ
@5408594/1
ccaggaacttcccagtcatcaggaataaagtcattaaccttcaaaatttt
+5408594/1
CCCFFFFFHHHHHJJIJJJJJJJIJJJJJJIIIJJJJJJJJJJJJIJJJJ
@7446638/1
gtcctgttggtccattaatataaaatggttcaacttctttggtgtac
+7446638/1
C@CFFFFFHHFHHJJJJJJJJJJJJJJJHHIJJJEIJJJJJIIIHHI
@6949733/1
attagtttccacaacaatttctcttcctttttttggatctgaagggcggt
+6949733/1
@@@FFDDFHHFDBDHD@FEIEIIIJJGIGIIIIIIDEGGIG@FHIJJIHE
@2844080/1
ctctccaaaattgtaaatccaggaacttcccagtcatcaggaataaagtc
+2844080/1
CCCFFFFFHGHHHJJJIIIHIIJIGIIJJJJJIFHHJJJIJJJJIJJIIJ
@3862037/1
aacaaacacttggggagttaaatcaacatcagctgagatatactcatatt
+3862037/1
CCCFFFFFHHHHHJJIIHIIIJJJIJJJJJJJJJJJJJJJJJJJJJJJJJ
@4884130/1
aaattgttctatttcttttttcatcattctgtagtacaccttccaaacag
+4884130/1
;;;;DDDDDA??FE>>FHHII@EBH@HBHHI9?E?@:EFEGICEH?B?D;
@772702/1
tgtttcttcatttaaaaccgctgtgtctctttctttttttgttagactga
+772702/1
C@@DFDFFHFFHFGIHGEEHIJJHIHHIGHGHIJJIJJJIJFGBGGHIG;
@4884733/1
cacgttcataaggtctcatttgaaaacgtggatctccaaggtctccttga
+4884733/1
B@CFDFFFHHHHHHIIJJJJJJHJJJJJIIJJJJJJJJJJJGHJJJJJJI
@7961077/1
tgtaattaatataataactacttctttggacagaaaggtaattatattat
+7961077/1
@@@DDFFFHHGHGGHIIIJJJJJIJJJJJJJJJJJJIJIIIJJIJJIIIJ
@4884950/1
ttccagacttaccactttgttctttcttgtcagcacagaataatcttgta
+4884950/1
CCCFFFFFHHHHHJJJJJJJJJJJJJJJJIJJJJIJJJJJJJJJJ4DHHJ
@4385647/1
cttctttctgtgcatcatttttagattttcctgcaccgatgcaattaata
+4385647/1
@BCFFFFFHHHHHJJIGIIJJJJJHJJJJJIIJIIGGGIJIIJJJIJJJJ
@773499/1
ataagaacaatgagtgagagcttgcaagaggtaacttctgtcttgaaatc
+773499/1
@@CFFFFFFDAHFIHIIIGFEGGDEHHIBGI?CEHGGHHGIIGEHIGEFG
@248299/1
ctttgttgctgctgtggtggttcttgcctttgcagctgttgtgg
+248299/1
CCCFFFFFHHHHHJIIJFHIHIJJJJJ@HIE9?9111:F3?0?B
@774088/1
cactgctgctgctgcggctgttgttgcctctgctgctgctggggctgttg
+774088/1
CCCFFFFFHHHHHIJJJJIJIIJJJJJJJJJIJIJJJIIIIJJJJIJFHD
@5905166/1
gtcgacaattgtaccaagctctggcattttcctgtgactgatttttcttc
+5905166/1
C@CFFFFFHHHFHJFHJIJJJJIJJJJJJJJJJJIIJJJJCHIIJJIJJG
@7963190/1
gtcgtgagaagctgcaacggctgctatagatggaacgttgatctggtctg
+7963190/1
CCCFFFFFHHGHHJJEHIIIIJIJJJJJJGGJJIJIJBDEHJIIIJFEHA
@2328686/1
ctctgctgttgctgttgttgctgaggctgctgtggtctctgctgttgctg
+2328686/1
CCCFFFFFHHHHFIFFHGGGJJIHIHGIGIGHHGGGGEDHEIIGDFEE@A
@5412481/1
tgcttgtggaaaaccaccacaaatccacttggaaaactgtttatcat
+5412481/1
@CCFFFDDFFHFHJJIIJIJJAGIIGIH@DGHGHBDF?G?B?BGHEI
@2845783/1
cttgaaagttgcaagggaaaaaatatacttcaaacataacagaaaaaaat
+2845783/1
CCCFDEFFFFHHFDGGE?HGIGIGHIIIJJJJJFGIJIJJEIIJIJJIJG
@1298494/1
ctctttctttttttgttagactgatttgatagagcacggaaggtggaatt
+1298494/1
CCCFFFDFHHHHHJJJJJJIJJJIJJJIJJJJJJJGJIJFGHICFHGIIJ
@2329774/1
cctgattacttcttctcgaggtggctgcagtttccatatcatattatacc
+2329774/1
BCCFFFFFGFHHHJIGIJIJG@FGIJJJIGCEIIJGGGIGIIIJIIJIHI
@3350147/1
attttgttgccttaatctagccacttcagccttatgcctctcaaactcaa
+3350147/1
@@CFFFDFHHHHHJJJJJJJJJIJJIJIJJJJJJJFJJJJIJJJJJIJJJ
@6951786/1
ctccttccaaaaaaatacagcaagtctggtaa
+6951786/1
@?@:DBDDDHHBAGAHGEFAFHEG9CG9;1?D
@5907303/1
gtcattagcagagctcgctactaaggccttcaagatagaacccaattctg
+5907303/1
CCCFFFFFHHHHHJJJJIJJIJJJJJJJJJJJJJJJJJJJJJJJJJJJJJ
@4886030/1
gggaatcctttgtgagccacatcaatgttaaggaatggtttccaaccaat
+4886030/1
CCCFFFFFHHHHFIIJJJJJJIJJJJIHIHIIIJJFHJ?GHHIJJJJJJH
@7448993/1
ggctgcgtggtattttgaatctgaataccatactttttgaggtaatagtc
+7448993/1
CCCFFFFDFFAFHIJJJJIJJJIIJJJJJJIIJIJJJJJJJJHGHGIHII
@4886518/1
cagcgaaattcttattcgattgaagtaaattgtaaaatgctaatatccta
+4886518/1
CCCFFFFFHHHHHJJJJJIJJJIJJHIJJJJJIIJJJJJJJJJJJIJJJJ
@4387688/1
cactatctaaataaatagctgctgctaatgattcaaataagtcaccaagg
+4387688/1
@@@DD;=BFFFHDGEGHCGHGIIIIIGBAB<EEGHB@?C@G?BDEGGGFG
@4388152/1
tggtagttgagtttggtgggtaggggttgtttccctagactgtggttgag
+4388152/1
?@@ADDDDF?BFFF@=AEGGIID7FFEAEGEHDBHBBFGCGG9B>CF;=3
@250648/1
aggaatttgtttgtgattttttattgtatcccaatcaattatgatactgt
+250648/1
CCCFFFFFHHHHHHHHIJJJJJJJJJGJJJJJJJJJJJJJJJJJJIJJJJ
@776189/1
aaccgtcgggacttgaaaagaaagaccttcccactggggtgtatgtcatt
+776189/1
CCCFFFFFHHGHHIIIEHIEDDFHIGGIIIGIIIGGIHIFGHIIIGIIII
@776993/1
tgtttctagcctttcataattcataacgtcattagcagagctcgctacta
+776993/1
@@==DDFFBCCDFIIGIGIGIIGIHEHGCGFEHHGEHGBAEDHIICHHEI
@2330986/1
gttattggtttccttatcagtaatctcg
+2330986/1
@CCBFFBDADBDHIIIIIAIICHDDAF:
@6410743/1
gtaaaagcaccaaggctttgcgacaatttgttctcttctgttgtttcaat
+6410743/1
CCCFFFFFHHHHHJJJJJJJJJIJJJJJJJJJJJJIJJJJHIJJJJJJIJ
@1808403/1
cttactttttaccagtcccttcagttaatatgctttaactgacaacattc
+1808403/1
CCCFFFFFHHHHHJJJJJJJJJJJJJJJJJJJJJJJJJJJJJJJJJJJJJ
@2331725/1
gtgcgttaacttttggtggctttattatattactcctaattgaagagcct
+2331725/1
CCCFFFFFHGHHHJJJGHIJJJJHHIIJDHICGIIIHFGHJJIIIIJFII
@5909810/1
tggagacatgactacacaaccatttggtatattcatcctcttaaaataaa
+5909810/1
CCCFFFFFHHHHHIJJJJJJJJJJJJJGHJJJJJJJJJJJJJJJJJJJIJ
@2334117/1
cggcacattcatatttctcccatctgcatccttcttttccggaaagaacc
+2334117/1
@@CFFFFFHHHHDHIJIIIJEGHHIJJJJIIJIJIJJJJEFHFGHGHGIJ
@2848085/1
catcaagctctccccttccatgcaataaacggcatgtctcaagagctgca
+2848085/1
CCCFFFFFHHHHHJIJJJJJJJJJJJJJIIJJJJJJJJJJJJJJJJJJJI
@7451117/1
gttcagctgtagtctgtctgcatctgtatatgccctagcacggaaagcag
+7451117/1
BB@DDFFFGFHFHIJJGHGHIJJJJJJJJEIEEGGHIIJGIG8@B:?DBD
@4389785/1
atcatattgtttgatatcgccagtccaaattcttggacataggcgtcgtt
+4389785/1
CCCFFFFFHHHHHJJJJJJJJJJIJJJJJJJJJJJJJJJJJJJIJIJJIJ
@4389843/1
gcatgaacggtaatagctcgtgccattgcgccaggtgtccggtcttcact
+4389843/1
CCCFFDDDHF<CFBHIIGI@FHCDHHHGGGEEIGI99DHHIBHGEH@=@F
@7451829/1
ggacgagtctctggaaccaaaaaaaaaaataatttaaatcttttttgtta
+7451829/1
?7;DBDDDAFFFFI9G?FGBE;FGFGGBEFGGH>@=;=3AEEHC@<A>?A
@1299565/1
ctccaattgcattccctttcacactagggacatgaggtgaaattattggt
+1299565/1
CCCFFFFFHGHHHJIJJJIJJJJJJJJJJIIJJJHJJHGIGIJJJJIJJ?
@1300231/1
cctccttcttcaagcctagggaaaaggtgaaataaatgaattgatgaaac
+1300231/1
CCCFFFFFHHHHHJJJJJJJJJJJJJJHHJJJJJJJJJJJJJJJJJJJJJ
@1300308/1
ctctcattcttagttgtaacaactaggggcac
+1300308/1
1=??DDADBDADB<CEE>FC<EEBCAC?E@6?
@5911608/1
cttttcccaaaatcataccattagatttattaatttgctcaggagaaatt
+5911608/1
@@CFFDAEHBFBBDBHGIJAIGHGDHCH@HGFDFIIIJIIJHEHH@BFCE
@1811647/1
gtctctttctttttttgttagactgatttgatagagcacggaaggtggaa
+1811647/1
@?@FDEFFBHDFHIIGGEGGHCHGIAHEEH@FBEEHE?DD<@DH@.=;==
@6413861/1
ctcattcttagttgtaacaactaggggcaccatgacgatagctttattct
+6413861/1
CCCFFFFFHHHHHJHIJJJJJJJJJJJJJJJJJJJJJJJJJJJJIJJJJJ
@3354764/1
gtttttgagctcatacttaatccaatgacatggggaagtcaattgctaat
+3354764/1
CCCFFFFFHHHHHJJJJJJJJJJJJJJJJJJJJJJJJJJJJJJJJJJJJJ
@5416239/1
ctccttccaaaaaaatacagcaagtctggtaaatttatcgcaaggtaatg
+5416239/1
CCCFFFFFHGHHHIJJJJJIJIJJJJJIJHHIGIJJJJJJJJJJJFHIJJ
@2850057/1
tatgactcccaagctgctatgagtactatcatcagctggtgtagaattac
+2850057/1
CCCFFFFFHHHHHJJJJJJJJJJHIJJJJJJJJJJJJJJFHHIIJJJJJI
@2850258/1
caacatataatgacaattcacgaaaataatatctagaggttatctgacca
+2850258/1
CCCFFFFFHHHHHJJJJIJJJJJJJJJJJIJJIIIJHIJ<FHIJJJHJJJ
@4391669/1
gtcttgaacttcatttccaacaggtagtaagtgatcattaagttcgccga
+4391669/1
@BCFFFFFHHHHHJJJJJJJJJJJHIJIJJJIIIJJJJJIJJIIIJJIIH
@7454747/1
gtttagtttcttttttgatgttacagagtttagcggctcttgtttcatac
+7454747/1
1=;B?DDBFBFFFB<FCE:C?FHCHFIF::CFC<?66@F8B89DCFFIC=
@5418628/1
atttcataatgatgtacgaaacctcgaggcatagttatttggaagtgatt
+5418628/1
@@@FFFDDFHHAHGADGFIIHIIDGGHHFECFFHIFCCGIGIEEEFHIIG
@5418819/1
cttctgatagcctgcaattcttggttcaagatcattttaaactgtccttc
+5418819/1
@CCFFFFFGHHHHIJJJJIIJJIJHIHIIIHIHGHIJJIIJJIJIIJJJJ
@3867717/1
tagcaaatgatatttggtaggacgtgctgtaccttgtatactagcatgac
+3867717/1
CCCFFFFFHHHHHJJJJHIIIJJJJJJJJIGJJGJJHIIIJJJJJJJIJJ
@2336508/1
ctgcagggaacggcgacataggtgtctgctcttcacatactcttgttaca
+2336508/1
CCCFFFFFGHHHHJIJJJJJJJHIJIJJJJJJJJJJJJJJJJJJJJJJJJ
@256558/1
ctctctttctggtgttcatgtaatgaattcgtctgtctccatactctggc
+256558/1
CCCFFFFFHHHHFHHIJJJJJJJJJJJJJJJJJJJJJJJJJIJJJJJJJJ
@5914234/1
cacgttcataaggtctcatttgaaaacgtggatctccaaggtctccttga
+5914234/1
@@@FFFFEFDHFHCFHGHHJJJJJJJJIFBHIIIGIIGEGGHFGHIIJJG
@257656/1
gtgggtgagtaacatcagctccgagaaatattacaggttcgttgaaaacc
+257656/1
CBCFFDDFHHHHHJJJJJJJJJJIJGIJJJJJHHIJJHJJJJJJJJIJJJ
@6958931/1
caattttatgatttctcttctcttggtgttcaacaaatctcttaatgata
+6958931/1
C@@FFFFFDFFDHIIEGIJIJJJJJIHIGFDHEIGIHGIGIGHJGIGGHI
@2337286/1
ctggttctctaatcatctgattagtagtaacgattctccactgaaccaaa
+2337286/1
CCCFFFFFHHDHHJJJJJJJIIJJHIJHIIJJGIIJJJJJJJJJJJJJGI
@4889737/1
ctcactttttctgctaaagcactaccttcagcgggagaccttggctttgc
+4889737/1
CCCFFFFFHHHHHJJJJIJJJJJJJJJJJJJJJJJIJHHIGIIJJIJJIJ
@6416425/1
gtcactattaaagttgatttgtcttatcgacttgacaattttttcttttc
+6416425/1
@@BDFFFFHHHHHFGHIJJ>FHIJJGIJJGIIJIHIIJJJJJJJJJJJJG
@1813610/1
gttctttatttgtgtataatatccacagaaatggactgtaaagacagcta
+1813610/1
C@CFFFFFHGHHHJIJJJJJJJJJJJJJJJJJJJJJIIJJJJJJJJJJJJ
@7458110/1
gttgttgctgaggctgctgtggtctctgctgttgctgagactgttgtggt
+7458110/1
CCCFFFDFHGHHHJJJJJIJJJGIJIJJJJIGIDGIJJJFGIGHIJJJJI
@4396270/1
cccgattctatttcttggtcatcagtttgagatactgtaatgcattgtag
+4396270/1
@BCFFFFFGHHHHJJIJIGHIJIJJJJJJJJIJJIIIJJIIJJIIJJGIJ
@5916849/1
gtgtagaggtgcaggctggccatgttgaatagcttgctgtggtggtacag
+5916849/1
@@CADD?BD=CAHGEIBGIIJHEFHGGCGGCHIGJGEGGG@BDFGDBFG@
@1305784/1
gttccattgcttgaggtctggtaattggagcggcttgtctaacttgacca
+1305784/1
BBBFFFFFGHGHGJGJHHIIIFHIGHJIIIIJIJIID@9?<D?@F9BDG=
@7972159/1
gcctatgactcccaagctgctatgagtactatcatcagctggtg
+7972159/1
@@@DDDDDDHBDFHEHGGCGGHH<<AACAHHHIIIIGIIIIECD
@6417439/1
cctatacctatttacatgcctagacttgtgcaccagctaaagaagactta
+6417439/1
???D?DBDFBHDHED@FAHIIGIBFHH@H?EHHGCDDHGHG@1?;GF:?D
@6418006/1
agtatatacaaccagattaattattatgagagaagaattgataactaact
+6418006/1
@C@DDDFFHFHFHBHGGIIEIDHIIIIIIGDHGIIGGAGIIGAHH9FEGI
@2340205/1
cggtattgctctgcagggaacggcgacataggtgtctgctcttcacatac
+2340205/1
@@@ADDDEHHHFHHIIJJICHGBIHGGIGGDFFGIIEGHH@FI@@D;@CD
@2340232/1
tatttactagaaactgctcttcttttttaataagttttttttgggatttt
+2340232/1
@@@FFFFFGFBFHGGJIIIIIGHHGHIGGHIJGIGIIIJJJJJIJDGIJJ
@1815698/1
attacttcttctcgaggtggctgcagtttccatatcatattatacctgaa
+1815698/1
CCCFFFFDHHHHHIGIJEFHIGHIJIGIJJJIIGGJIJJJJJJGIJJEHI
@1816542/1
ggtattgctctgcagggaacggcgacataggtgtctgctcttcacatact
+1816542/1
@C@FFDFFHHHGGJJJJGHIJJJIHGHGIJEFHIIIIJJIJJJIIIJGII
@1306811/1
cctctgtcgaacagcttccacagcttgtctgtaattgcgataaggttttt
+1306811/1
@@@FFFFFGHGFHIIIJEGIJGIIFHIFGGGEHHIJJJJGIJIJJDFHHJ
@1816724/1
cccatagcaaatggtatttggtaggacgtgctgtaccttgtatactagca
+1816724/1
CCCFFDFFDHDFHIGGGGHHIEHIHGIIGHHJJHJJIIIIHIIJIJGIIJ
@5423331/1
cgcacaacaaacacttggggagttaaatcaacatcagctgagatatactc
+5423331/1
???DFFFF?HFHAGDHEHII=F?FFHCFEBGGHGIEHIGEGB<FFH9B?C
@4396571/1
gtgcattcataattcgggccttaactttagtgaactggtcatcaactgag
+4396571/1
?:=DDAD;FCFFAGFD;C@GGIB9<9CBB?1:FGFG9:::9DGIIIID<9
@1817629/1
ttgttgttgctgctgttgttgttgttgaggttgattagaagcccctgctt
+1817629/1
BC@DDFFFHHHHGIJIIIGIIHIJJIIIJGBGGIGIIFIJIJJIJJJJIG
@4398652/1
ctctgtcgaacagcttccacagcttgtctgtaattgcgataaggtttttc
+4398652/1
@@@DDD?AAF?@:2A<2CAC:<?<2CG?9C:?9?C?4:DBDBDD0?BDD?
@4398657/1
ggacaatttacaggcagttgaagataacatacaattttaattttattatt
+4398657/1
CCCFFFFFHHHHHJJJJIJJJJJJJJJJJJJJJJJJJJJJJJJJJJJJJJ
@5921277/1
cgctacagttgtgttttccacaaataaagcatgggatttgtgaagctgaa
+5921277/1
CCCFFFFFHHHHHJJJJIJJJJJJJJJJJJJJJJJIJJJJJJJJJJJJJJ
@4399321/1
cttttttatttttgcaaataatccgtgcagtatgttttccaacagtcata
+4399321/1
CCCFFFDFHFFDHIJJJJJIDFGHHHIGGDFEIGFGIIGHIGIJJDDHIE
@2341282/1
ctttttcaaaaccttcttccagcatagcttcaatttcattgtcgcttatg
+2341282/1
CCCFFFFFHGHHHJJIJJJJJJJJJGIJJIJJIIJJJIJJJIIJJJJJJI
@3873374/1
ctttgaagttgaataagttattattcttctaggtccttttatcataatga
+3873374/1
CCCFFFFFHHHHHIJJJGIIJJJJJJJJIJJJJFIIJJJJJJJIJJIJJH
@1308441/1
tgccgcttgttgctgtacttgaggctgagatgaaggtggtctgctgggtt
+1308441/1
@CCFFFFFHHHHGJJFHIJIJIJIIJIGIIIIJJIJCGHHHIJJIJJJIG
@788811/1
ggtgcgttaacttttggtggctttattatattactcctaattgaagagcc
+788811/1
@@=DDFFFHHHHHJJJICGIJJJJJJJJJJJJJJJJJJJJJJEGEHIIII
@789020/1
cgctcaaacatgcaaatgtgacattattgactaaggccgatctgaggtct
+789020/1
@@@;B@DABFF<<C<AGGIE>HHEH9E<<CAB9?GG@FI@F<FF49?FFB
@789185/1
cttatcagtaatctcgaatctattatctcttggacaagttgttatattag
+789185/1
CCCFFFFFFDDHHGIJJHIIGHHIJIEHIGIJGGGIJJEGHIJJJIJJGH
@1310108/1
ctagaatcccacatggcaggaagttttctcgcaacttaggttatgcgaag
+1310108/1
CC@FFDFDFFBHFGGGHIJJGIGGGIIJJIJJJJJJIIJJIJIGIIIGGI
@5425843/1
ctgctctgataaattagaatcatcccatagcaaatgatatttggtaggac
+5425843/1
CCCFFFFFGHHHHJJJJIJJJJJJJJJJJJJJJJJJGGIJJJJJDGHIJJ
@5426583/1
tgtcttcagcctcatgttataacattatgcagttcattacctaagatatt
+5426583/1
?@?DDFFD?FHF?HG@HIGGBHIBHHAHHHGIGGGIICEHCHCHHFGEDF
@2858899/1
cggcataatgagtacatcatttacatcaccgtgatctaatatttgagcag
+2858899/1
@CCFFFFFHGHGACEHIJJJJJJJJJIJJJJFGIIIJIIJJJJIJJJJJI
@4898003/1
gcagcgagatgagcataataggtaggtgcagggtatgaaactgaacgtgt
+4898003/1
C@CFFFDFHHHHGJJJJIJIJJFHGGCEGHIJJFHIJGJJJICHJIIDHB
@4402095/1
ctaatatcctaacgttatcaggttttgggtagttgggtaatattttgata
+4402095/1
@@@DFDFFHHAFDECF>FGBIIDBHGGIIEEG?DH>FGCHEHGHIGH?GG
@790550/1
ctctatttcattgtgcattaatctatagaaaattttccaaacagtattta
+790550/1
CC@FFFFFHHHHHHIIJJIJJJJJJJJJIJIJIJJJJJIJIJIEGIIJIJ
@4402498/1
ttggtcatcagtttgagatactgtaatgcattgtaggccgcacatgtttg
+4402498/1
B@CFDFFFHHHHHJJJJIIJIJJHGIJJJJJJJJJIJIIJJJIJJJIJJG
@5925251/1
ccagaagcttcagctaaacgctttcctttaaagtaaacagcaacagtata
+5925251/1
CCCFFBDFHHHHHFIJGIHHIFGIIJEIIGIIE?FHGIJGIJJJJH?DHI
@3875540/1
ggctattttagcatggaatgtgatctccaagttgtgaatcaatttcagga
+3875540/1
CCCFFFFFHHHHHJJJJJJJIIJJJJJJJJJJIJIIJJJJJIJJJJJJJI
@4402958/1
gctaattttgcttggtgtttgttttctccaactccgacaaacgccatcct
+4402958/1
CCCFFFFFHHHHHJJHHHJJJIJJJIJJJJJJJJJJJJJJJJJJJJJJJJ
@4899644/1
ctggcgttttggtgggcatggcctgcagctccctttttgcagcttcttca
+4899644/1
CCCFFFDFGHHHFHIJJJJJIIIJJJJJIJJGJJJIJJJJJIIIJIIJJI
@791601/1
caattgttttataagttctgcataatactgaacagaagatttgtttccta
+791601/1
@@<BDDADHDBHHIIGICHBEHHGFHGDHHDEGIGIIDDFHHDDGGHIIG
@6966673/1
cctatgactcccaagctgctatgagtactatcatcagctggtgtagaatt
+6966673/1
CCCFFFFFHHHHHIIJJJJJJJJGIIIJJIJJJIJJJIJJJHHIGIIIIJ
@2860474/1
gtctcatccacattttatgtgctgctaacctcttggcaatttttttcgat
+2860474/1
CCCFFFFFHDFHHJJJHIJHJJJJJJJJJJJJJJJJJJJIJJIJJJJJGI
@5926081/1
tcagaatataatagtttcaattcatttgatttatgcttaataagcattac
+5926081/1
CCCFFFFFGFFHFGIIJJGHHGHHIJJIJJIGIJJIIJCHGIFIIGIIGG
@6966753/1
aatgtttctagcctttcataattcataacgtcattagcagagctcgctac
+6966753/1
@@@FDDFFHHGGFHIGHGIJJJJJJIFGFGHIHIJJIIGFGIIJJGEHHF
@3364194/1
ctcagcaacagcagagaccacagcagcctcagcaacaacagcaacagcag
+3364194/1
@@CFDADDHHHGGJIJBHHGHGCF9CGGIGIFIIFGG?GIJJIGI>FCAB
@3364286/1
agaattcagaaccaatttggaatgttttacaaaaagattaatggaactaa
+3364286/1
@@@DFFFFHFDHFIJJJJIIJJJJJIJIJGGIJJJJJJIJIJJJJFIIJI
@6967230/1
ctaacttaatgcaagcttctcttatagctgtcaactcatgttgcaaaaca
+6967230/1
@@@DD>BDDDA:CGFBFB?BHII?HH:4ACHFHHF>BFB@9C9FGID@B:
@3364692/1
ctatattcaccaaccgttaacggagtttgctgtcgaatactctgagcttg
+3364692/1
CCCFFFFFHHHGHJJJJJJJJJJJJFHJJJJJJJJJJJJJJJJJJJJJJI
@4404343/1
gcaccttcaacaccacactcctcaaggtacacccctataagggcttcgat
+4404343/1
@@CFDFFFHHHGHJJJJIJJJIJIJJJGHIIIIIJJJJJJJJJJJJJJJJ
@792886/1
gccacttcagccttatgcctctcaaactcaagctgtcgcttcaattcatc
+792886/1
CCCFFFFFGHHHHJJJIJJJJJJJJJJJIJJIJJIJJJIJIJJIIJJIJJ
@6424734/1
cagtcttcaagcactgagttagaataccaacctgaatttcagcaattttc
+6424734/1
@@@ADEFFFBHHHDIIIIGIIGGHCH>FHGIGGIIIIIBHGIEDFCGIGH
@5428297/1
cgaatactgttcttaggaatatttccaatgaattcctctatttcattgtg
+5428297/1
@?@DBDDD?:<C>G>DFGI?BIHGGB@FAHIIGID?BFGGIIBH9CHD<C
@793284/1
ggaagctttacaactcctaatcctgtttcatccgcaattttctggcggag
+793284/1
CCCFFFFFHHGHHJJJJJJJJJJJJJJJJJJJJJJJIJJJJJJJJJJJGI
@4901296/1
cttgtaattaggtaatctagaactgcatcacccaagaactcaagccgctg
+4901296/1
CCCFFFFFHHHHFHIJJJJJJJJJJJJJJJJJJJJJJJJJJJJJJJJJJJ
@3877323/1
cttcttcatcacgtcgtctttttttaccaaaccggtattttccccttggc
+3877323/1
?@@DD>DDAD?DFHGG@DFCHEHIIBG<D@?DF?:?@CGHHICDFFDE@=
@2343629/1
cagaattttcgtttggagcaaatacaatgtatttgctttctttgtgtctt
+2343629/1
@@BFFFFFHHHHHJJJHIJJJIJJJJJJJJJJJJJJJJJJJJJJIJIJJJ
@2343706/1
caatcacgaaaaataacaaaaacaaaaattata
+2343706/1
@<7D=:BDFHDDF>9CFBE;E9@GH>DGHIBC?
@793567/1
ctgtcgaacagcttccacagcttgtctgtaattgcgataaggtttttcag
+793567/1
@@@DFDADAHDDGGGGIEHHIEGIHFHIJGGIIIIIEGIJGJ?DGGGIIH
@2861817/1
ctccaagttgtgaatcaatttcaggatacgatctggtttacaattagaat
+2861817/1
CCCFFFFFHHHHHJJJJJJJJJJJIIJJEIHJJJJJGHGIIJIIJJJIII
@5928598/1
ggaacggcgacataggtgtctgctcttcacatactcttgttacaacatat
+5928598/1
CCCFFFFFHHHHHJJIIJJJJJIJJIJJJJJJJJJJJJJJJJJJJJJJJJ
@7465657/1
gcatcattcattttcttcattgtaacttggcccgcaacaattgtacacaa
+7465657/1
CCCFFFFFHDFFFIJJJJIJIJJIIIJJJJJGGFHGJJJIGGGHIGDHII
@1821519/1
cttcaaactgttgctcagcagctatctcttgtaggaactggactgcatta
+1821519/1
@@CFADDFHDHHAEHHEGIIIIEHGHHIIGIFEGGAHHGGI9DEGD>GGE
@3878458/1
atttcttcattttcagctctggctattttagcatggaatgtaatctccaa
+3878458/1
CCCFFFFFGHHHGGJJIIJJJJIJJFIJJJJJJJJJJJJGFGIGIJGIII
@3878614/1
tattgctctgcagggaacggcgacataggtgtctgctcttcacatactct
+3878614/1
CCCFFFFFHHHHHJJJJJJJJJIJIJJJJJJJJJJJJJJJJJJJJJJJJJ
@3878618/1
gttccagagactcgtccaatcagattgaaaaaaacaagttgtataacaca
+3878618/1
CCCFFFFFHGHHHJHIJJJJJIJIJJJIIJJJJIIJIIHIJHIJJIGIII
@794813/1
cttttttttattcctttttgaattgaaatcacctgctccaggtaatggaa
+794813/1
@BCFFFFFHHHHHJJJJJJJIJJJIJGIJIJJJJJJJJJJJJIJJJJJJJ
@6968152/1
gggtcccatgctatgggtgaaagatcctcttcttcaaatccagaattaaa
+6968152/1
CCCFFFFFHHHHGJJJJFHIJJIJJJJJJJJJJJJJJJJJJJJIJJJJIJ
@4902609/1
gatcattttcgtttacccagagaggaaatagtattttttcttcatcgtct
+4902609/1
CCCFFFFFHHHHHJJJJJJJJJIJJIIJJJJCGIIJJJJIJJJJJJJHIJ
@5428862/1
ctcatacttaatccaatgacatggggaagtcaattgctaatattgccatc
+5428862/1
CCCFFFFFHHHHHJJJGJJJJIJJJJJJJHHJJJJJJJJJJJJJJJJJJJ
@4904096/1
cctgtgactgatttttcttcaacatcaacaaatgtcacttcaaactgttg
+4904096/1
CCCFFFFFHHHHHJJJIJJIIJJJJJJJJJJJJJJJJJJJJJIJJJJJJI
@3367819/1
caggtgcgttaacttttggtggctttattatattactcctaattgaagag
+3367819/1
B@@FADFFHDHHHIJJIJJHIJIIIIJJJJJJJJGIJJJJGJJJGGGHJI
@266661/1
gtctttttttaccaaaccggtattttccccttggcaacaaacagttgttt
+266661/1
CCCFFFFFHHHHHJJJJJJJCGIJJJJJJJJJJJJJJJJJJJJJHIIHIJ
@3879725/1
ggctgctgtggtctctgctgttgttgttg
+3879725/1
@@@DFFFFHHDHDIGIJJJIHIGHHIFDE
@795713/1
gttagatataaaattgattcctcatttagataaatttattgttgttc
+795713/1
8:=DB;2ABDB<CC:ECC<@DFEF@4C<:A?CFEFCBF44:1:?DD<
@1314726/1
gccatcctctcattcttagttgtaacaactaggggcaccatgacgatagc
+1314726/1
@C@FBEFFDDHHHJJJGJIIIGHDGIEGIIJIIGGIIIIIIIIIGBHHGE
@796374/1
gtcgggacttgaaaagaaagaccttcccactggggtgtatgtcattgagg
+796374/1
@@@DDD@DFHHFDIHGBFHGFG?EFHGHIIGIGIIHHGIIIIGGGBGFHE
@3368046/1
gcggcatgctttgcttctttcttagatctaccagtgcccatggcagcaaa
+3368046/1
C@CFFFFFHHHHHHIJGIIJIJJJICHIJJJIJGIJJJJJGGCGEIIIHG
@4408820/1
ctttctttcaacaaacacaagagctaaattatcctttttgaaatttttta
+4408820/1
CCCFFFFFHHHHHJJJJJJJJJJJJJJIJJJJJJJJJJJJJJJJJJJJJJ
@1825238/1
atcattttcgtttacccagagaggaaatagtattttttcttcatcgtctt
+1825238/1
CCCFFFFFHHHHHJJJJJJGJIJJIJJJIICGIJJJJJJJJJJJJJIIIJ
@3880477/1
tgctgctcaatttaccttcatccttgttttcaaagttgataaataatatt
+3880477/1
CCCFFFFFHFHGHGIJIJJJJJJJJJHJIJIJJJJIIIGIJJJJIJJJJJ
@4409339/1
ctgggaatcctttgtgagccacatcaatgttaaggaatggtttccaacca
+4409339/1
CCCFFFFFHHHHHJHJJJIJJIIJGHGJJJJIIJIJJJII?FGGHIIJIJ
@5430066/1
gcagggaattctaagagggtacaca
+5430066/1
B@@DDDDDHHHHGJIGGGG<AFHEE
@5430480/1
cctcaaccgtacttctagcattagaagtttcttctccagctaaggctgta
+5430480/1
@@@B?DDDFDAFDDHIGGGBHIB?EHH9AFCBB@CF?:CGGGC<D@F;?F
@269159/1
ctcatcttctttactaaaaggctacacaaacaatcacctgaatcctt
+269159/1
@@CFFFFFFFDDHGIEHIIIGIIGAGGGHHGHGG@FB?DFHGIG9BG
@270498/1
ggcttctattagttcatctatattttttaaggaagtaagtgcaggggaac
+270498/1
@@;DDFFDHHACFGEGIIIIIHHIIIIIIGIIGEHHHEHFHGGIIIIIII
@6972401/1
ctgcaagagctgctttccagaagagggacgactccgaaatatgaactagt
+6972401/1
@@?DFFFDHHGHHIJJFFGIHGI;FCGHDHIGIJGHIHAHGEGGIHGGHF
@7980877/1
actgaacgtgtacacctggtaaagaggtgacaaagatagtaagttatttc
+7980877/1
@@@FFFFFHDFFHIIJJJIEHGJFGGHAFHHGIJIJJIHGIIGGGIJJJI
@1826797/1
tctaacttcaattaatttctgatttttattaacaatagattggttgtaac
+1826797/1
CCCFFFFFHHHHHJJJJJJJJJJJJJJJJJJJJJJHIJHGJJJIIJJJJJ
@7982252/1
ctttgctttaggatcatcatctggattttgaataggaaatttgataagtt
+7982252/1
@@@FFFFFHGHGHIIIIGJEHJJIGIJJJIJJIJJIFCDBHGGDHHEGDF
@7982506/1
gccaactaaatgtcatggattcagcagaagtataaattaaactatggatt
+7982506/1
CCCFFFFFHGHHHIJJJJJJJJJJJJJJJJHHIJJJJJJJIJJJJJJJJJ
@4410826/1
gtcaagagcttggattgcctcctgcggaccattagttgaagttccagccc
+4410826/1
<?@?ADD?;DBFF@FEF@FHCCDCHDG1?FC?DGG?BG<GHIG<FGEB;F
@7983046/1
cttctgtcttgaaatctgtagcccaatatagattccagaacttccggcat
+7983046/1
CCCFFFFFHHHHHJJJJJJJJJJJJJJJJJJJJJIJJJJJJJJJJJJJJJ
@4410944/1
ggtatatataagattacaattcttaacattttttctttaaacaaagaaca
+4410944/1
?@:=ABDBDH<F<A?@EHBIEHHIGHGDAHGIIIDHIECHIIIDHGAGHG
@5433719/1
gtggatctccaaggtctccttgaacaaatttacctaaagcaacaacacaa
+5433719/1
CB@FFFFFHHHHHIFGHIJIIJJJJJJJIHIHJJJJJJIJJJJJJJJJJJ
@4411521/1
ggatgcttccagtcactcaaaagtgggttcttaagtttgttgaagctgca
+4411521/1
CCCFFFFFHHHHHJJJJJIJJJJHJJJHIJJJJJIGIJJJJJJJJJJJJJ
@5434459/1
cttttttttattcctttttgaattgaaatcacctgctccaggtaatggaa
+5434459/1
@@@FFFFFHHGGHJJJJIJJIJIIJJIJJEDFHIGGGHIIGH=FHGIIGH
@2868144/1
ttttcctttgatgctgctcaatttaccttcatccttgttttcaaagttga
+2868144/1
CCCFFFFFHHHHHJJJJJJJJJJJJJJJJJJJJJJJJHIJJJJJJJJJJH
@3883904/1
ctattttagcatggaatgtaatctccaagttgtgaatcaatttcaggata
+3883904/1
CCCFFFFFHHHHHJJJJJHIJJJJJJJJJJJJJJJJJJJJJJJJJJJJJJ
@1829578/1
ctctgctgttgctgaggctgctgtggtctctgctgttgttgctgctgctg
+1829578/1
CCCFFFFFHHHHHJJJJJJJJJJHIJGIJJJJJJJIJJJIIJJJJJJFIH
@1830352/1
agggagaatttttaaccatttacacaatataaatgcaccttcaacaccac
+1830352/1
?@CFFDFDFHHFDHIHIIGIIIIJJJIJIJIIIJJDHIIIJJJJIJJIIJ
@5435049/1
ctcatacttaatccaatgacatggggaagtcaattgctaatattgccatc
+5435049/1
<@@FDFFFHFHHHIIJIJJIEIEHIIGGICFFIGIIIGIEHIJIIIGGJE
@273196/1
ctcccgtgtgatatgatatgggttgctgtttacaccaacgataaaatcag
+273196/1
CCCFFFDFHHHHHJJIJJJJJJGHJJJJJJJJJJJJJJJJJJJJJJJJJJ
@3885279/1
caggacctggtggggccccacctcccgcaggagcaccagggggtcctaca
+3885279/1
CCCFFFFFHHHHHJJJGIIIJHIIJJJIJJJGIJJIJJJIJHFDDDDDDC
@5435753/1
ccccttcagaatataatagtttcaattcatttgatttatgcttaataagc
+5435753/1
@@@FDBDFHHHHFHHIJGGJHJGICFIIFIJJHIJJIIHHGIIJIGIJJI
@2868690/1
tgaaactgaacgtgtacacctggtaaagaggtgacaaagatagtaagtta
+2868690/1
CCCFFFFFGGHHDHHIJJJJJJJHIGHIJJJGHJIJIJJJJIIIJIJIJJ
@1318506/1
cacctttgaagttgaataagttattattcttctaggtccttttatcataa
+1318506/1
@@BFFFFFHHGHHJJIIIGIIHHJJJJJGJJJJJJJJIJJJJJJJJIJGG
@274583/1
ggctgctgtggtctctgctgttgctgttgttgctgaggctgctgtggtct
+274583/1
CCCFFFFFHHHFHIJJJJJJJJJJJJIIIHIJIJJJJJIIJIJJGHJBFB
@6974645/1
ctggaacatagttttaaactgacttgaacttcaccagatctagtaaatat
+6974645/1
@@@DDFFDFFFAFGIIIGGHEEIIGIGGIGHHGIIIFGIGIIIGHBDFGH
@803687/1
cactgctgttgttgaggctgctgtggtctctgctgttgctgttgttgctg
+803687/1
@@@FFFFFFHHHHIEHHIIJIIGEGIHIJJGGGEGHHGBGGHGEGIIIJG
@803963/1
catttaaaaccgctgtgtctctttctttttttgttagactgatttgatag
+803963/1
@@@DFBAAFFHAFGF@C?EFHHHCFHCHGIIIEHHIEAFDGIGGGIIIGI
@803967/1
ctgtaaaacgccaataattgttctttcatgatactctcaagatccctgat
+803967/1
?@<D?DDD<D?F?FF?::FBAFEFHIFAFEGGIFIEIDD<FDEFEF@B;G
@1831734/1
cttttggaagctttacaactcctaatcctgtttcatccgcaattttctgg
+1831734/1
CCCFFFFFHHGHHJJIJJJJIJJJIJIJJJIJJJJIJJJJJJJJJJJJJI
@1319440/1
cctttgttgctgctgtggtggttcttgcctttgcagctgttgtggtggtt
+1319440/1
CCCFFFFFGHHHHJJJJJFGGHIJJJJJJJJJJJIJJJJJJJJIJBGHFH
@1832136/1
tttctttttcttgatctctttcattatcgtaaattgtcacggtctcaaca
+1832136/1
CCCFFFFFHHHHHFIJJJJJJJJJJJJJJJJIJJJJJJIJJJIJJJJJJJ
@3373289/1
ctgtgatcttgtctaagattgctttcgctgcggcatgctttgcttctttc
+3373289/1
@@@:BADDHDDHGIF>F><F@DECHEFFIHGDEDEGGGHIIIFIIIIICG
@1832538/1
tcaggttttgggtagttgggtaatattttgataacgtggatgtagatagg
+1832538/1
CCBFFDEFHHHHDGIHJJJJFHIJJJJJJJJJJJIJHIJIJJIJJJJJJI
@7986558/1
gaccagtttgcaaagggaagcgagcttgc
+7986558/1
@@@DDDDDHHHA8ADGF9CBG@BC?F>38
@4414608/1
gttggtccattaatataaaatggttcaacttctttggtgtacagaaatat
+4414608/1
CCCFFFFFHHHHHJJJJJJJJJJFHJJJJJJJJJJJJGHHIJJJJJJJJJ
@7474360/1
gtcgaatactgttcttaggaatatttccaatgaattcctctatttcattg
+7474360/1
CCCFFFFFHHHHHJJJJJJJJJJJJJJJJJJJJHIJIJJJJJJJJJJJJI
@5936167/1
agaatataatagtttcaattcatttgatttatgcttaataagcattacag
+5936167/1
@@?DDEFFFHHFABGHFGIGGCIIGHEC@HHHBDHHHHCFHCFBF<FHHB
@6976640/1
cagagctaccttggcagctgctaattttgcttggtgtttgttttctccta
+6976640/1
CCCFFFFFHHGGGEIJJIIIJJJGIJJJJJJJJJGGFHIJHJJJJJJJJI
@5936509/1
attttcttgatcagaacaatactcatcagaagttgacattctatccaaag
+5936509/1
CCCFFFFFHHHHHJJJJJJJJJJJJJJJJJJJHIJJHJIJJJJJJIIJJJ
@3374718/1
ccgcaacaattgtacacaactccataggaagcgccaaaggcttctctcgt
+3374718/1
CC@FFFFFHGHHHJJJJJIIJIIJJGIJFIJIJIIIIHIIGIJIJIJJGH
@276622/1
gcactggttacaggagatactggttgttgttgaggtggtagttgagtttg
+276622/1
CCCFFFFDHHGHHJIIHIJJJJJFHIIJJHIJFHJ?DH?FGFHIFHBFHI
@3375188/1
cagaagaaataatatctcagcaccaattttatgatttctcttctcttggt
+3375188/1
@@@?DDFFHDHHHGIIJIIGDGHII@GIJICHGGIIGIJJDHIJIJJJI0
@6436734/1
ctttgaagttgaataagttattattcttctaggtccttttatcataatga
+6436734/1
CCCFFFFFFHHHGIJJJHIJJJJJJJJJJJJJJFHHIJJJJJJFIJJIIJ
@5438519/1
agccgcagcagcagcagtggcaacaacagccccagcagcagcagaggcaa
+5438519/1
??1D:=ADAFDDDGAD@BECGBFEFE@3D?FF@F@;BFE@B;=CCC?5;@
@5438531/1
taaaacgccaataattgttctttcatgatactctcaagatccctgattac
+5438531/1
@?@DB=?@DHHFBB@:C2CHBA?CFHIIDAG@FG<DECHB@F;BB;>GG3
@6438108/1
cttcacactcatcaagaacttggtaaactcttagatcttcattttgttgc
+6438108/1
CCCFFFFFHHHHHIIJIJJJJJJEHJJIIIJJJJJJJJJJJJJJJJIIGI
@1836683/1
gtcttgcacgacctttggattgaatataagaccttgttgttttagggtaa
+1836683/1
BBBDFDEFHFHHGGGHJJIIJJJJIIJIIJJJJJJIFHIBGHIIJJJ?DH
@7475769/1
cttctaacctgttcttcttgaagttggttcagctgtagtctgtctgcatc
+7475769/1
@@BFFFFFHHHHFIIIIIIJJIIGHJIIHGIJIJIGIJHIICHJJJIIJJ
@2871750/1
gcaagaggtaacttctgtcttgaaatctgtagcccaatatagattcc
+2871750/1
B@C?DDEDFHDHHJFIIJJJIGIJIIJIJIHJCGGGIIGHGIJJGGI
@278044/1
cctaattgaagagccttttcccaaaatcataccattagatttattaattt
+278044/1
@@CFFFFFGDHFHIJJJJIGIIGHIJIIIJJJIHHJJJGHJJJJJJIJIJ
@6979144/1
gtgtaatcactgctgaggcttgaacaagcccttctgatagcctgcaattc
+6979144/1
:=<AADDBCD<ACE:A;;7A:?F>@EA;;C?EF;@@<FFEFFB@FFCGII
@7988705/1
cagtaggtaaaaagattattgtattttcttttagaactctttcaaagagt
+7988705/1
B@CDDFFDFHHHGHHJJJJJJFHIJJIJJJIJJIJJJJJJIJIIJJCGHG
@1323078/1
gtaaaataccttctttgactaaatactcctgaaggagtgatatcggtgtt
+1323078/1
C@@FFFFFGGBDFHHIGGJJIIIGGIGGHGIGGCG@CCGHIIGHGI?D@F
@3376893/1
cttcagaatataatagtttcaattcatttgatttatgcttaataagcatt
+3376893/1
@C@FFFBDDHGDFGIGIEHIGGHIJCGDBHBHGGGIJJJIGDFEHJIICH
@6439289/1
tcttaatgatatcagtcagcttacaagccttagtaagcataaatttatgg
+6439289/1
CCCFFFFFHHHHHJJGHJIHIJJJJJJJJJJJJJJJGJJIJJJJJJJJJJ
@2872778/1
cccaatgtttctagcctttcataattcataacgtcattagcagagctcgc
+2872778/1
@@@DDDD?DF8AFED3AEHHIIIDH@FBHG@HGHIIIIIIIDHCGHIGID
@4911503/1
gctctggctattttagcatggaatgtgatccccaagttgtgaatcaattt
+4911503/1
@@@D=BDDBFHFAFHIIEDCBA?HH<CH@C9ACGIG??BCFFGGEA?G99
@7477091/1
ttgactatgtttgatgacatatcaataacattctcctcaaccttttgtaa
+7477091/1
CCCFFFFFGFHHHJJJJJJJJIIJJJGHHJJJJJJJIIJJJGIJJGGIJJ
@1324836/1
agctatctcttgtaggaactggactgcattaaaatccgaatcctttaatg
+1324836/1
@@<BDDDBFFHFH<FGIGGIGGIIIIHIGGG@DEHGCFHBFHEGGGFGIE
@2873402/1
gctttctaatgtttcttcatttaaaaccgctgtgtctctttctttttttg
+2873402/1
?@@DBBDFHHGHGEGIGHIGHII<AAABABH@CA:?DBDDHEICHGHII>
@2873694/1
gatagcaattaggagtgaagatggatctctgatcacaaaacaggatgata
+2873694/1
@@@ADFDFHFHFF@FCFF9BHCHG@H9EHIGFEHICEBDBFHHD@FFHEG
@3378559/1
gagtaatctctgtatcaacaactgtaccagccggcacattcatatttctc
+3378559/1
?<@DD8BDF?FHDH?BFHIIIEHBAFFAC9CCA1?F>>9?FG@>FADFGD
@5441213/1
cctgggtttaaaatcttcaataacattactcatttctgataggttctgca
+5441213/1
CCCFFFFFGGHHHJJJIJJJJJIGJJIIJJJJJJJJJJIIIIFHHHIJJJ
@2355366/1
tgctcaatttaccttcatccttgttttcaaagttgataaataatattaat
+2355366/1
CCCFFFFFHHGHHJJJJJJJJJJJJJJJJJJJHIJIIJJIJIJJJJJIJJ
@6981616/1
cctgattacttcttctcgaggtggctgcagtttccatatcatattatacc
+6981616/1
CCCFFFFFHHHHHJJJJJJJIFHIJJJJJJJJJJJJIJJJJJJJJJJJJJ
@1326434/1
caggaacttcccagtcatcaggaataaagtcattaaccttcaaaattttt
+1326434/1
CCCFFFFFGHGHHJFHGCHJJJJJJJJJJEHHIJJIJIJJJIEIJJCIIJ
@1326548/1
gtgaaattattggtatttcttttttccaaattgcctctccattcaattga
+1326548/1
BBBDFFFFHHHHHFHIJJJJJJJJJJJJJJJJJJJJJJJJJJJJJJJJJJ
@2875631/1
cagattatcggaagctagataagatggttttgaatacaggaatgccggat
+2875631/1
@@CDDDDDHHHFCFGHDGGGGBE?<CDAFDFHGHIBHCDCBFHGGA@BEA
@6983014/1
caacaacaatgacaggtttttgaaaaaattttggccaatagctgtgggtt
+6983014/1
CCCFFFFFHHHHHJJJEHIJJJIIJJJJJJJJJJJJJJJJJJJJGHJJGH
@6439831/1
agcaggtatagatactgaacgtgtacacctcacatatgtatggcacaact
+6439831/1
@@CFFFDDHHGDHGGHGBHIIIIFDHHIIGHIIIIIIFHHID@GIIEGFG
@3380777/1
gacatttcttcagggagaatttttaaccatttacacaatataaatgcacc
+3380777/1
C@@FFFFFHGHHHJJHGHGIIIGIIIGGIJIIIJJJJIJJIJJJJJBHDH
@5939468/1
ctgctgctgctgaggcggttgttgccactgctgttgttgaggctgctgtg
+5939468/1
CCCFFFFDFFFFHJIJJICFFGHIIIIIIJIIIGHGHIHIGIJIICHG==
@5939826/1
aatgtttctagcctttcataattcataacgtcattagcagagctcgctac
+5939826/1
@@@FDEFFHHGHHIJJJJJJJJJJJJJIHHEHIJJIIBIIJIJIJIJJGG
@5939842/1
aaggaattccggtttctcaaaacatggtgctggatgaggaaatttttcat
+5939842/1
@@@FDDFDHGHHFHGJJJGGEHIIIIIFCHIII@GHGGHGHGIJJJIHIJ
@1328143/1
gtggaattgtgacactttgatgttgtaaggtgctgaggcaagtgttggga
+1328143/1
CCCFFFFFHHHHHJJJJJJJJJJJJHJIJJFFHIIGHHGJIIDEIHIJJC
@5940138/1
ctagctttcttaaatctggttctctaatcatctgattagtagtaacgatt
+5940138/1
@@@FDDDFFFFDDEEDFECIDHHGGIIIGHHGH>@HHEGHDFFGGHCFEE
@5940448/1
ccttaactttagtgaactggtcatcaactgagaggccaaactccttcagg
+5940448/1
CCCFFFFFHHHHHJJJJJJJJJJJJJJJJJJJJJJJJJJJJJJJJJJJJJ
@2356860/1
gtctggagctggatgagtgacatcagcgccaacaacaatgacaggttttt
+2356860/1
CCCFFFFFHHHGHJJJJHIJJJJJJJJJJJJJJJJJJJJJJJJJJFHJJJ
@2356928/1
tgatgatctagttgaggaaacaaactttgtgagtgttctaaagctacttt
+2356928/1
CCCFFFFFHHHFFHEHIJDEEHIJJGIJJHJJI?ECGGGIGGIJJIIHIJ
@3893805/1
cttcttctatcacatcggaggcaaccaatatgttcgtctcacccatgtta
+3893805/1
CCCFFFFFHHHHHJJJJJJJJJJJJJJJJJJJIJJJJJJJJJJJJJJJJJ
@2876900/1
ctggtatccaaaggcactgttttcaccggaggaatttgtttgtgattttt
+2876900/1
BCCFDEFFHHHHHJJJJJJHIJJJJJJJJHIJHIJJJJHIJJIJIJJJJJ
@5941582/1
gtcggcagctgggaatcctttgtgagccacatcaatgttaaggaatggtt
+5941582/1
@@?DDDFDFDF?BG@DEEHH@>EEEGGHIEEHGCGIIAGHI@A?FHEG?D
@4423438/1
cagtaacaagattttcacatggctgcccctttattatccctttcagtgga
+4423438/1
CCCFDFFFHGFHFIGJGIIJJI@HGEHGGHJJIJJIIJJIGIJIJIEHG@
@5443641/1
ggttattgtaaggttttgatgtgtttgattctttgttctttatttgtgta
+5443641/1
BB@DFFFFHHHHHCGHJJHJJHHIJJJJJJJJJJJIJJJJJJJJJJIIHI
@285015/1
gttgtttactaatgcagatcttaaatctgttaatgctccagggctatgtg
+285015/1
?@@BADDBFH?FH<BBFF??AFHCHHHHGCHHC?<?EHF>FFB;8BFEB<
@2878540/1
ggattgaatataagaccttgttgttttagggtaatcaaattttatgacaa
+2878540/1
@<<?DBEDDHHFHIGHEGIIIGEFGIIIE>G?CEHIIGEFDHIGHGHEGD
@811117/1
cctctggttgctttaatgatatcaagaattctttttccaaaattgaacaa
+811117/1
CCCFFFFEHHHHHIJJJIJJJJJJJIJIJJIJJJJJJJJJIJJJIIIJJJ
@3895491/1
cggttcttcttcttttttccacgtgaaatctttaggctgcagctcaacca
+3895491/1
BCCDFFFFHHHHHJJJJJJJJJJJJJJJJJJJJJIJIJJJJJJJJJJJJH
@811512/1
tgcacattgcagttgctatcatacattcttaatatctgtgtattaagcct
+811512/1
CCCFDFFFHHHHHIIIJJJJJJGIGIIIIJJJJJIJJJIJHIIIIJJJJJ
@1330490/1
aatctctgtatcaacaactgtaccagccggcacattcatatttctcccat
+1330490/1
CCCFFFFFHHHHHJJJJJJJIJJJJJJJJJJJJJJJJJJJJJJJJJJJJJ
@5942176/1
ttaatctagccacttcagccttatgcctctcaaactcaagctgtcgcttc
+5942176/1
CCCFFFFFHHHHHJIJIJJJJJJJIIIJJJJJIJIIIJIJJIJJIHGJJJ
@7481676/1
gcacagaataatcttgtatgatgtctcttttggactacaataaaagttat
+7481676/1
CCCFFFFFHHHHHJJJIJJJJJJJJJJJJJJJJJJJJJJJJJJJJJFHIJ
@5942809/1
ttttacctcattttcactcagaagaaataatatctcagcaccaattttat
+5942809/1
@B@FFFFFGFHHHGIIGIIJJGIIGJJGGIIIJGIIJIIJGIIIEHHIGC
@1842230/1
ctctgctgttgctgttgttgctgaggctgctgtggtctctgctgttgctg
+1842230/1
@@@DDDDDHHDHHGEFEAFGIEBEHICEGGGG@FF?DFHGI@DG?DEABF
@5445732/1
gttctgtatttcctgtgatcttgtctaagattgctttcgctgcggcatgc
+5445732/1
CCCFFFFFHHGBDFHHFBEHIIEEDHGDHG@FHGGGIIIDGI>AA@FFGG
@3385659/1
gcctcatgttataacattatgcagttcattacctaagatatttgttatga
+3385659/1
CCCFFDFEFHHHHJJJJJIJFJJJHHJJJJIIIJIIJJJIJIIJIIIJJJ
@6442057/1
ttcaagatcattttaaactgtccttctgacacaccatctctgtaaaagag
+6442057/1
@@?ADADFDDFHFIGGDGIHHII@HC<EDFHGGEHGGHIICCGBG@FEH<
@7483677/1
aaattagaatcatcccatagcaaatggtatttggtaggacgtgctgtacc
+7483677/1
CCCFFFFFHGHHHJJJJJJJJGHFHIJCHIJJJJHHIIJJJGIIJJHIJJ
@7483779/1
gctgagatgaaggtggtctgctgggttgctggtcaccgggttgttgccta
+7483779/1
CCCFFFFFHHHHHCHIFFFHIJJJJHIJJJJJGHIJJJJJFHIHIJJJJI
@3387182/1
gcatactttatcgtaacggtcatttctttttcttgatctctttcattatc
+3387182/1
CCCFFFFFHHHHHIJJJJJGIJJJJJJJJJJJJJJJJJJJJJJJJJJJJJ
@3897637/1
gtgtaatcactgctgaggcttgaacaagcccttctgatagcctgcaattc
+3897637/1
BBBFFFFFHHHHHJJJJJJJJJJJJJJJJJJJJJJJJJJJJJJJJJJJJI
@1332119/1
cagctcaaccattttatcggccaacatattactgacctcaaccgtacttc
+1332119/1
CCCFFFFFHHHHHJJIJJJJJJJJJJJJJJJJJJJJJJJJJJJJHHIJJJ
@2363303/1
cgactctaattgtaaaaatgttatccatttttgggttaataacgccaaca
+2363303/1
CCCFFFFFHHHHDGIIJJJJIJIJJIIJJJJJJJJHIJJIJIJJIJJJJJ
@5446530/1
ggaatactattgaagaagaactcaggttgaggcgggctgtgctgttagga
+5446530/1
@@@DFFFFDHFDFGGFHE@@GHDGHH?BFCGIJJEG/:A=?CB?@DCAE;
@4427610/1
cagcatgatgacattcatctataactaatagattgacacgagacaacgtg
+4427610/1
CCCFFFFFHHFHHIGIJJJJJJJJJJIJJJJJJJJJJJJJIIHIJJJJFH
@2363435/1
gcagcattaagtcttctctgcactgtgacagtcttcaagcactgagttag
+2363435/1
@<@DDDFFHGDHFHIJJJJAGEGJEHHEEHICFFGEGGGGIIIE<C:BGF
@3898400/1
caacattttacatgcagttagtgcaactgctcccttggcagtaaca
+3898400/1
@@@DFFFFHHHDBFHIIEHGDCBDHHGHH>HFHCAHH;EHG:C?FH
@6987302/1
gtacgctcaaacatgcaaatgtgacattattgactaaggccgatctgagg
+6987302/1
@@BDDDFFHHHHHJIJIJJIFHHIIJJJJJJJIJJJGIIHDFHJJIJGIJ
@287805/1
catccatggaacctacaacagctgctattgaaggctttttgttatctcca
+287805/1
@?@FFFFFHFHHHIJJIJJIJJGGGGGIIIJGIIIIIJJJIIIJGGHJIG
@2881384/1
gcagggaattctaagagggtacacaattcaggcactaatgtctcttcaaa
+2881384/1
CCCFFFFFHHHHGJJIJJJCGIIJJJJJJJJJJJJJIJJJIIJJJJIHJJ
@7994573/1
cactaatgtctcttcaaaatcttcttcatcacgtcgtctttttttaccaa
+7994573/1
?@7BBDDD22=:4AFG9B::<A@:<AEBH@CGFCCFCDFGIFBFIICCDE
@2882317/1
atctggagctcatcaagcttcggtccgactgatgatttgaggttcttgtg
+2882317/1
CCCFFFFFGHHGHIEIHIJJJIJHHIEEGHIEHIJJJIEHHGFFHIIGHG
@4917203/1
gtttccatatcatattatacctgaaggcttttgggtcgtgagaagctgca
+4917203/1
@@BFFFFFHHHHHJJJIJIJJJJJJJJJJJJJJJJHGIGHJJJJJJHJJJ
@4917218/1
gttcttcttgaagttggttcagctgtagtctgtctgcatctgtatatgcc
+4917218/1
@BBFFFFFHHFHHGGIHGHHIJJJJJJJGIIJJJJJIJJJJJJJJIJJJJ
@7486047/1
tgcttctgtaaaacgccaataattgttctttcatgatactctcaagatcc
+7486047/1
@@@FFFFFHDDDHIGIJJIGHGHHGIGGGIJJGHIAGDDGEGDEBG<DDD
@4918038/1
tgatttgatagagcacggaaggtggaatttttgcattttttataacttct
+4918038/1
CCCFFFFFHHHHHJJJJJHIJJCGHIGIJJJJJJIJJJJJJJJJJJJJJJ
@813360/1
gcattaatctatagaaaattttccaaacagtatttagagactttccacta
+813360/1
CCCFFFFFHHHHFIJJJJJJJJJIJJJJJJIJJJJJJJJJGIIJJJJJJE
@2883813/1
atatttactagactttttccttaattttaaatttgtataatttcaagata
+2883813/1
CCCFFFFFGGHHHHGIJJHGIIJJJJJJJIIJJJJIIJJIJJJJIJIJJJ
@2884064/1
gttgttgcctaacaggaggtgcactggttacaggagatactggttgttgt
+2884064/1
@@@;=DDDHHHHHBHIGBHHBDGIIIH?GFGHGIHGDEGGFHIIIE@FGH
@6987767/1
cttaccttcagctgagtgagttaaaacagtacatcgcacaacaaacactt
+6987767/1
CCCFFFFFHHHHHJJJGIJJIJIJJJJJJGIJJJJJJJJJJJIJJJJJIJ
@6988989/1
ccatttttgggttaataacgccaacaaatggtacataattaaaattaatt
+6988989/1
CCCFFFFFHHHFHJJJJJJJJJIJJJJJJJJHIJJJJJJJJJJJJJJJJJ
@4919324/1
cagcattctacagtatatttgagtaccacccttacagctatagatcttaa
+4919324/1
CCCFFFFFHHHHHIJJJJJJJJJIJJJJJJJJJJJJJJJJJJJJJJJJJJ
@4920036/1
ctctatttcattgtgcattaatctatagaaaattttccaaaca
+4920036/1
@;;DB;D?DFBADCFBFHIFHHHI<?<@FHCACBBHBHH@FHC
@291944/1
gcctcatgttataacattatgcagttcattacctaagatatttgttatga
+291944/1
CCCFFFFFHHHGHJJJJJJJJJJJJJJIJJJJJJJJJJJJJJJJJJJJJJ
@815079/1
ctgtaaaatagcttgagaagccctttgttttccttcttttttatttttgc
+815079/1
CCCFFFFFHHHHHJJJJJJJJJJJJJJIJJJJJJJJJJJJJJJJJJJJII
@5448542/1
tgctgttgttgctgaggctgctgtggtctctgctgttgttgttgttgctg
+5448542/1
@@@DBDFDHFHGHJJJGHHIGGGEGEHGGIGIJICFBFDDHBDABFCACD
@4431685/1
ctgtgatcttgtctaagattgctttcgctgcggcatgctttgcttctttc
+4431685/1
@@@ADDDFHDFHHIIIIJIIFHIHIJEHFDHH8A@D>FHIG>FHIJEICB
@1336132/1
gtccttttatcataatgagatcaagtttttttcgaatcaaatgaagctgt
+1336132/1
CCCFFFFFGHHGHJJJIIJIJJJJJHIJJJJJIJIGIJJJJJJJIJJJJI
@7488466/1
cacatactaccgcctgtgttctgttgtttactagagaacttcttaataat
+7488466/1
CCCFFFFFGHHHHJJJIIIJJIIHHIHGGHGHIJIIHJIJIJJJJIIJEE
@1337676/1
ttattatatcataactaatttattatatttactagactttttccttaatt
+1337676/1
@CCFFFFFHHGHHIIIIGIJJIJJJJJIJIIIJJJIIJJJJJJIJJHIIJ
@6991210/1
gaacggtattgctctgcagggaacggcgacataggtgtctgctcttcaca
+6991210/1
CCCFFFDFHHGGHJIJIJIJJJJJJJIJ@DFGIIJHIIIJJJJGIJIIII
@6446035/1
caggaacttcccagtcatcaggaataaagtcattaaccttcaaaattttt
+6446035/1
CCCFFDDEHFFDHJHGEHFEIIIJJJJIJCHHIIJJEGIIGGHE@HEF<G
@4432868/1
gttttttaagtgcatgttgaacatattcatgcaaaatgcaaatgtagctt
+4432868/1
CBCFFFFFHHHHHJJJJJJJJJJJJJJJJJJJJJJJJJJIJJJJIJJJJJ
@3392989/1
ggacaggtgaacatgggcaaatctggaggttgatgaggaggctgaggtgg
+3392989/1
CCCFFFFBFDHHHIIIIJIJJJJJIJFHIFGIGIIGGJGIIJIGFGG?FG
@6448009/1
ctatatttctcattttttctgctaaagcactaccttcagcgggagacctt
+6448009/1
B@@DDFFFGGGHHJJGIJGIJJJJIIIHIJIJJJJGGIEIIJJHHACGGH
@3393193/1
tgtaccttgtatactagcatgactgactagatagaagtctaattcagtag
+3393193/1
@CCFFFFFHHHHHJIJJJJJIJJJJIIJJJJJJJJIJGHGGIGIIEIFDG
@3393702/1
agcaattgaagaatggtggaggtggttggatataattcccttcagcatta
+3393702/1
?BBBBDDDHHHHHJJJCGIHHICGHHIGJIEIJJJIJJJIIIGJJJJIJJ
@5949344/1
tcatgttataacattatgcagttcattacctaagatatttgttatgatct
+5949344/1
CCCFFFFFHHHHHJJJJJJJJHJJJJJJJJJJJJJJJJJJJJJJJJJJJJ
@1339070/1
ggctttgccgcttgttgctgtacttgaggctgagatgaaggtggtctgct
+1339070/1
CCCFFFFFHHHHHJIJJIJJHHIJJIJIJJIJGJJJJJFIJIIJGHJJJJ
@819023/1
ctttgatgctgctcaatttaccttcatccttgttttcaaagttgataaat
+819023/1
CCCFFFFFFHHHHJJIJJJJJJJJJJJJJJJIHIIJJJJJJIIJIJJJJJ
@294811/1
ctcattttcactcagaagaaataatatctcagcaccaattttatgatttc
+294811/1
CCCFFFFFHHHHHJJHJJJJJJJJJJJJJJJJJJJJJJJJJJFJJFIIJI
@1340623/1
ccgctgtgtctctttctttttttgttag
+1340623/1
@@@DFDADHGFBDHHJIGIIIJGGDFH9
@5452428/1
gcttctattagttcatctatattttttaaggaagtaagtgcaggggaacg
+5452428/1
B?BDFFEFHFHHHJJJJJJJJJJJJJJIIIJHIJHGJJHIJIIJJJJJJJ
@7997736/1
gtctccttcaacaatcgtcggtacaatgtaatatgagttttctttgtttt
+7997736/1
CCCFFFFFHHHHHJJJJIJJJHJJJJJJHJJJJJJJJJJJJJJJJJIJJJ
@5452671/1
cttctgatagcctgcaattcttggttcaagatcattttaaactgtccttc
+5452671/1
@@@FFFBDDHHHHIJGEFEIJIIGFGHJIJJIJIJGIJJFJIIIHIJJCH
@2890429/1
ctcatcttcatcatccaagccgtaatgaatggtgttgctttcgcagggta
+2890429/1
@CCFFFFFFHHGFIJIIJJJJJHIJJJHIGHH?DGHHIGGIJJIJJJJCF
@7492850/1
tctgcattgatttgttagagctattagtacttccgtcaacactgctttca
+7492850/1
;<?BBDDD?D>?<CE:A::EBEE@E:AEE@CD9CCEECDCBD3?9DEEE<
@5950031/1
atctaagattgcatcaccgaggaattccagcctttgatagcaatcggtaa
+5950031/1
CCCFFFFFHHHHHJJJJJJJJJJJJJJJJJJJJJJJJJJJJJJJJJJHJJ
@7493994/1
gccacatcaatgttaaggaatggtttccaaccaataattgcagactggaa
+7493994/1
CCCFFFFFHHHHHJJJJJJIIIJFHJJJJJJJJJJJJJJJJJJJJJJJJJ
@6450308/1
ctcttgttttgcttctttttttgacctacccttgccgatagcaataaggc
+6450308/1
CCCFFFFFGHHHHJJJJJJJFIIIJIJJJIJJJJJJIGIJIJJJJJJJJI
@6450696/1
cttataatgtcttttagttcatcctttggaatcaaaagttttgaactatt
+6450696/1
BCCFFFFFHHHHHJJJJGIHIJIJJJJJJJIJJIJJJIFHIJIJJJJJJJ
@1342265/1
cccaactagttatgtgagggtgaaggtcctgtaaaatagcttgagaagcc
+1342265/1
@@@DDDDDFFB??F<EGG;?<<FFFHIE?EHBEGFBGH<F@GH>D;BBHI
@4924071/1
gccacatcaatgttaaggaatggtttccaaccaataattgcagactggaa
+4924071/1
CCCFFFFFHHBHHJIJGHIIJIJFHGGGIGIJJIJJJJIIJJJJJJJIGI
@6996279/1
ctccttgtcttacaggtaccggtctttctcgataatcaagtgttggtgca
+6996279/1
CCCFFFFDFHHHHJJJCFFHJJGIIJJJJJJIJJIJJIIHDGFHIJHGGG
@6452543/1
gccaatagctgtgggttatatggtgattgatgccattcaactttgcatta
+6452543/1
@@?FFDDDHHBCFHI@DGBHGEHFACEHGEGEHCGICHIGIICHIBAEFH
@298129/1
tcttgttttgcttctttttttgacctacccttgccgatagcaataaggcc
+298129/1
CCCFFDFFHFGHHJJJJJJJJJJJJJJJJJJJJJJJJJJJJJJJJJJIJJ
@4438490/1
tcttcacatactcttgttacaacatatttcaacatgtatccttttgggcg
+4438490/1
@@@D??=BF?DD?E?EFEIIFFIDGIIHEHF<?DD@EFFFFEFIIIIEBF
@5453909/1
ccgaagcactttaggtgaagaatatttataaattttctcagtttcactta
+5453909/1
CCCFFFFFGHHHGIIHIIJJJIJIIJJJJJJJJJJJJJJJJHIJJIJJJJ
@6996977/1
gctgctgtggtctctgctgttgctgttgttgctgaggctgctg
+6996977/1
?@@FFFDDFBFAACEGGIG?EDHHIII>FHGF<FGGHGGGC?B
@4438934/1
caggaacttcccagtcatcaggaataaagtcattaaccttcaaaattttt
+4438934/1
CCCFFFFFGHHHHGFGGGIJJJIIIJJIIFFGIIJGJJJIJJJJJJJJJI
@4438938/1
ctccactgaaccaaatcggctccttgaatgaatttttcattcctccatac
+4438938/1
CCCFFFFFHHHHHJJJIJJJJJJJJJIIJJJGIJJJJJGIJIJJJJIJJJ
@2892206/1
cttgtatactagcatgactgactagatagaag
+2892206/1
@?@DDAD:CFA??3<::?F@BC@ADFIIC<9E
@5952342/1
gtttgttttctccaactccgacaaacgccatcctctcattcttagttgta
+5952342/1
@@@DFBDFHGHHHJIIHIJJGIIHIIIFIIGGIJIGGGGJJJJEEBCCFI
@7495995/1
gctgaggctgctgtggtctctgctgttgctgaggctgttgtggtctctgc
+7495995/1
@C@FFFFF?FDHHHIJGIJIIIJGIHGIJIIIJJICG?FH?FHGCGGGGI
@5953938/1
ctccagctaaggctgtatcatcaacttctaaaggtttccaataaacacct
+5953938/1
CCCFFFFFHHHHHJJIJJJJJJJJJJJJJJJJJJHIJJJJJJJJJJJJJJ
@3396883/1
attaaaattaattaaaagttaataatacaaataaataaacagaaacagga
+3396883/1
CCCFFDFFFHHFHGJJJJFHIJIIJJJJJJIIJJJIJIDHIGIGJIGGGD
@6455304/1
agggactccaacaggacctggtggggccccacctcccgcaggagcaccag
+6455304/1
?B@FFFFFHHHHHJJJIJJJJIGIJJJFBIJIJJJJJJJJJJGHHHHFFF
@1849584/1
ctctgcactgtgacagtcttcaagcactgagttagaataccaacctgaat
+1849584/1
CCCFFFFFHHHHHJJJHGIJJJJJJJJJJIJIIIJIGGIIIIGGIJJJJI
@6998828/1
aatactctgagcttgctgagcgactaatgccactgtgtccacaagaaaaa
+6998828/1
CCCFFFFFHHHGHJJJJIJJIIIJJJJJJJJJJJJJIJJJJJJJJJJJJJ
@7498618/1
cctgggtttaaaatcttcaataacattactcatttctgataggttctgca
+7498618/1
CCCFFFBDHFHGHJGHIJIJJJJJIJIJIIIIJJJIIGGIIII?CGFGGI
@7498891/1
cctgcaccgatgcaattaatactcatcttctttactaaaaggctacacaa
+7498891/1
CCCFFFFFHHHHHJIIJJJJIHIIJIJJJJJJJJJJJIGJJJJJJJJJIJ
@4443221/1
cttgactatgtttgatgacatatcaataacattctcctcaaccttttgta
+4443221/1
CCCFFFFFHHHHHJJJJJJJJJJJJJJJJJJJJJJJJJJJJJJJJJJJIJ
@1347803/1
ctgtaccttgtatactagcatgactgactagatagaagtctaattcagta
+1347803/1
?@<DDEBDFBCFHGBFGHG>IGIEH<FGDAAFHIHGI<HGIHGEHGDADH
@5458595/1
aatgatatcagtcagcttacaagccttagtaagcataaatttatggaagc
+5458595/1
=;@D;BDDD??D?A?<<<ADBH>AGEAFDEH>HGB<FH@GIEG<@FGFCG
@1850227/1
ctagcaatcatgctctcaccaaataccttcttttgtcccagtctatacag
+1850227/1
?@@D;DDBDDDHHIGFHHIGGGIGGIGGHGIEGCHFGIIIIFHGIGGGII
@303475/1
gccaagatcagccgtgtttggtagaagcaggatgacacttaggtcgtgca
+303475/1
CCCFFFFFHHHHHJHIIJJJJJJJIJJIGJJHCGCGHIJIHIIFFG@FHH
@3908593/1
ctggcaatgtgacctcaagttccatcctatcattgccaattggtagtgga
+3908593/1
@@CBADDDFHHFDIGEDHHEHFGIGGGIHIEHGHEGGGEFCDG:CBGEGE
@3908845/1
ctctatttcttgattattaatagtttcagctggatagtggtaggatagag
+3908845/1
@@@DBDDDDHFBDHHGIGECHIAACIHIIIICF@H?CEFBFADGDHIAA0
@8003609/1
taatgatatcagtcagcttacaagccttagtaagcataaatttatggaag
+8003609/1
CCCFFFFFHHHHHJJJJJJJJJJJJJJJJJIJJJJJJJJJJJJJJJJJJG
@826461/1
caattgttgagtgaagtttctgagagcatcttctctaactgtcctttgag
+826461/1
CCCFFFFFHHHHHJJJHIJJJJJJJJJJJJJJJJJJJJJJJIJJJJJJJJ
@826673/1
caccactatattcaccaaccgttaacggagtttgctgtcgaatactctga
+826673/1
CCCFFFFFHHHHHJJJJJJJJIJJJJJJJJHIJJJJJHIJJJJJJIJJJJ
@7501517/1
gcctttgttgctgctgtggtggttcttgcctttgcagctgttgtggtggt
+7501517/1
C@CFFFFEHHHHHIJJJIJGHIIHIIIJIJJIJJJIJJJJIIIGHIGHI@
@7501566/1
caggaacttcccagtcatcaggaataaagtcattaaccttcaaaattttt
+7501566/1
CCCFFFFFHHHFHIFFHGIIIJJJJJHJHIGIIHGGGHDHIHGIIHCGGG
@6457776/1
gctctccaaaattgtaaatccaggaacttcccagtcatcaggaataaagt
+6457776/1
CCCFFFFAFHFFHIHHIGIJHIJJJGGIJJJIJJCFHEHIJGGIJJIJID
@4930988/1
acaacagcaacagcagagaccacagcagcctcagcaacaacagcaacagc
+4930988/1
@CCFFFFFHGHDAGGIIIIGG@EHIG@FGHIIJJIIJJJJIJIIIE?FCC
@7502501/1
ctttatgttgtttgttatttaactcctttctttatcgtttttaaacattt
+7502501/1
@BCFFFFDHHHHHJIJJJJJJAHHJIJIIJIIIJJJJJJJJJJJJJGGIJ
@305963/1
cttggctttgccgcttgttgctgtacttgaggctgagatgaaggtggtct
+305963/1
C@CFFFFFHHGHHIJIJHHIJJHHIIIJJIJJIJJGGHIIIGGH?FGGIJ
@4446837/1
gaaaagaatgatcttccaactgtcacaaacctgttagcagctggttgcct
+4446837/1
?<@B=D:BDF?FHGHBHDHABFE>BHH?EEDD8?CBGGIB>G?30BFF??
@6458940/1
ataataagtctaaatagaccttcagggtcattatgggcttctattagttc
+6458940/1
CCCFFFFFHHHDFECFGGFGHFGJEGJCGAHIJIJJJIJJJJJJIJJHHG
@8004061/1
gacaaagatagtaagttatttcttctaaattctgctctgataaattagaa
+8004061/1
CCCFFFFFHHHHHJJHJJJJJJJJJJJJJJJJJJJJJJJJJJJJJJJJJJ
@2897889/1
caacaacagcagtggcaacaaccgcctcagcagcagcagcagcagaggca
+2897889/1
CC@FFFFFHHHGDHIJJJJJJGGIJIJJGJJJIIJJJIIJIJJJJIEGHI
@2898102/1
ctctatttcattgtgcattaatctatagaaaattttccaaacagtattta
+2898102/1
@CCFFFFFHFHHHJJIJJJJJJJJJJJJJJJIJJIIIJJJIJJJIIIIJJ
@8005266/1
ctggtatccaaaggcactgttttcaccggaggaatttgtttgtgattttt
+8005266/1
@CCFDFFFHHGGHJGJJJJHIJJJJJJJJJJJJJJJJJIIJJJHIIJJJJ
@3402995/1
catgaaacaaaatgtaatctctgttcttttttgaaacgaaatagtttttt
+3402995/1
CC@FDFFDHDHDHIEFGHIIIIGCFIIGCHCIIIIIIIDIIIIIBGHHII
@1853638/1
ggtatatataagattacaattcttaacattttttctttaaacaa
+1853638/1
@@@ABDDBBDFBDGBA<::CEGHGGEH>HGFHCGCGHH<DDFH=
@1853660/1
gatttgatagagcacggaaggtggaatttttgcattttttataacttctt
+1853660/1
C@CFFFFFHHHHHJJJJJJIJCGHHIJIJJJJJIJIJJIJJJJJJJJJIJ
@4932027/1
gggctgtaagatctgtgttttgatcgttctctgtgtggtcttttgtcaaa
+4932027/1
CCCFFFFFGHBHHJJGHFHIJJIJFHIJJIIJJHHFGICEFDHIJIJJJJ
@3403493/1
gttctgagacgcaagaagcagctgaataatacaac
+3403493/1
?:?DDDBBDFBFFF>B;@:A?8F@9?:?@CF?DFD
@3403590/1
ctgaggcttgaacaagcccttctgatagcctgcaattcttggttca
+3403590/1
@@@DDDDFGHDDHGEGEGEHGGCHGIHG<BGGEEICGIGADBBF>G
@7506101/1
gtggaggtgaaaagaatgatcttccaactgtcacaaacctgttagcagct
+7506101/1
@@@ADDADF?DFDFE>EFHI>@?AFBBBCCFA9CFE3DGEIIECF<DDEF
@1351483/1
cacctttctttccttttttgcccattattgtgtactatcttcaaagagaa
+1351483/1
CCCFFFFFHHHHHJJJJIJIJJJJJIJJJJFHGIJJJJJJJJJJJJJIJJ
@1351586/1
ggtaatattttgataacgtggatgtagataggctggcctgcttgtggaaa
+1351586/1
@B@DFFFFHHHHGJIGIIEEGGCGHIIIJJIJIJJEHIJGGIIC;FH@FH
@1351716/1
ctcaaggtacacccctataagggcttcg
+1351716/1
@@@AABDDHFFA>C@EGB<F<FC7CA?@
@1352442/1
ctcatagcttggaggagatatgatttgtctctaaatgaataatgcagcga
+1352442/1
;:?DA:;A=ACF??;:123<A<?AF<A2AFFI@G9??9CGICF@G?0?G?
@1353326/1
ctcccctctggtatccaaaggcactgttttcaccggaggaatttgtttgt
+1353326/1
@@@DDDFFHFHHGJJIHIIJJIFGHIFHIEGGIJJGGHG=FHIJJFHHGH
@1857098/1
ctccaggttgtctaccaccccctcctcctccacctttctttccttttttg
+1857098/1
@C@FFFFBFHC<A<CDEFGGAF@FDFGG9?F9DH;BG<BFG<BBFHGIJ/
@3404440/1
ccaacgataaaatcaggctttatgtttttgtattcttcaatggttgctgc
+3404440/1
CCCFFFFFHHHHHJJJJJJJJJJJIJJJJJJJJJJJJJIJIJJFHJJJJI
@3404608/1
ctaactaaaaattcttttttaagtaacaaagcttcagtaaataacaa
+3404608/1
CCCFFFFFGHHHHIJJJIJJIJJHIIIIJJGGHIIIJJIIEHGGJII
@2901476/1
gtaccttgtatactagcatgactgactagatagaagtctaattcagtagg
+2901476/1
@@@FDDFFHHHHHJGGIIIJIJJJIJJGIIJJJHHHFHIEHGICDGHGIJ
@828720/1
tcagtcttgaaatattatccattagcttatgttgctacaatgtttagtga
+828720/1
?@74ADDBFFFDBBFEFE9FEHCH?EFHIF<AFH@CBDGFICBF?GEEEF
@308871/1
agaattacagaataactcatgaatgctttctaatgtttcttcatttaaaa
+308871/1
;?@DDBDDFBDB:AFHBACEC<?AEEEHEGGHIII?EFGFHIIHIG@<??
@2376095/1
ctttagggtttcttccgctaatttaaaaattgaatagtttttatgaaatg
+2376095/1
?@@FDADA=AFHHIIGEHHHGEHCDC?<FHI>DC?<FFEF@FGI>?DBGD
@5463219/1
cctgctttagggtttcttccgctaatttaaaaattgaatagtttttatga
+5463219/1
@CCFFFFFHGFHFHIJJGIIJIIIIJJJIIJIJEDCCFFIGBB@FFHHIF
@7004740/1
tctagcctttcataattcataacgtcattagcagagctcgctactaaggc
+7004740/1
@@@BDBDDHFAACFBFBBFGG>>@EF?AHGEGHF;EECEGIIEGHBFHA@
@4933928/1
cttctatcacatcggaggcaaccaatatgttcgtctcacccatgttaaat
+4933928/1
CCCFFFFFHHHHHIJGIJJJJJJJJIJJJIIJJIJJ3BHIJJJJGIIJJJ
@2902272/1
ctcttcttcaaatccagaattaaaagcttcttttccaattggttctaaat
+2902272/1
CCCFFFFFDDFHHJJJIHGGIHIGJIIJJJJJCHGJIGHIIIDFHIIGHH
@6461493/1
cttgtggaaaaccaccacaaatccacttggaaaactgtttatcat
+6461493/1
CCCFFFFDHDHHHJJJJJIJIIGIJJIJJIJJJIJJJJJJJJJJJ
@5464221/1
agctgagtaaggagttgaaggattttctaaagctttgaattcataagttg
+5464221/1
CCCFFFFBFHHGHICFHIJIJIJJJJJJJJIJJGIIIIEHIIIIGIIIIH
@5464614/1
cctcctgccactcatcataatgaacaatat
+5464614/1
?<<D=DDBA<::D?CE?F>F>BEG@@DHFH
@4935572/1
gctatagatggaacgttgatctggtctggagctggatgagtgacatcagc
+4935572/1
CCCFFFFFHHHHHJJHJJJJJJJJJJJJJJJJJJJGIJJJFHIJJJJJJI
@8007834/1
gtggtctgctgggttgctggtcactgggttgttgcctaacaggaggtgca
+8007834/1
BBCFFFFFHHHHHIIJJJJJJJJJJJJJGHIIJJJJJJJJJJJIJJFFHI
@1355326/1
cggtcccattgtgtttaatacttctaaaaagtcatcaataatttcgaaag
+1355326/1
@@<DDFEDHHHCFFHIIIIIIIIIIIFIGGEFBEGHGCGHIIHIGIHIEH
@6462566/1
gtctaaatagaccttcagggtcttcatgggcttctattagtccttcatct
+6462566/1
CCCFFFFFHHHHHIJJIIJJCAFHJJJJJJAFHIGGIJHGHIJJJJJJJJ
@2904224/1
gccgtaatgaatggtgttgctttcgcagggtaagtctttcagtctcatcc
+2904224/1
@CCFFFFFFHFDHG<CGGIIJJIIIJGIIIGHGHGIJJJJJIGHIJJIJJ
@5468640/1
ctcagagctaccttggcagctgctaattttgcttggtgtttgttttctcc
+5468640/1
BCCFFDFFGHHHHJJJJJJJJIJJGIIJJJIJJJJJGGHIJJJJJJJJJJ
@314266/1
cctccatactccttgtcttacaggtaccggtctttctcgataatcaagtg
+314266/1
CCCFFFFBFHDHHGGGIHIIIIIIEHIIEGEFHHIIGIICGIIIIEDGFE
@314865/1
gtttgttttctccaactccgacaaacgccatcctctcattcttagttgta
+314865/1
@@?DDADDHD?FFIEGIICGHGIDGE@DGHHDH>GHIIIIE?FBGGHB@F
@7007878/1
tgattacttcttctcgaggtggctgcagtttccatatcatattatacctg
+7007878/1
CC@FFFFFGHGHHJJJJJJFHIJJIJJJJJJJJJJJJJIJJJJJJJJJJJ
@8011043/1
cttcaacatataaactgcagggaattctaagagggtacacaattcaggca
+8011043/1
@@CFFFFFHHHHHJJJJJJJJJJIIJJJJJJJJJJCGIJJIBFHIIIJJE
@4457624/1
aaacgtaagtggaagcataagctcccaattctttggtgataagaactatt
+4457624/1
CCCFFFFFHHHHHJJJJJJJJJJJJJJJJJJJJJJJGHIJJJJJJJJJJJ
@836738/1
ttcagaatataatagtttcaattcatttgatttatgcttaataagcatta
+836738/1
CCCFFFFFGHHHHJJHIJJJJJIJIJJJJJIJIJJJIJJIJJJJJJJIJJ
@2379703/1
caggaacttcccagtcatcaggaataaagtcatt
+2379703/1
@CCFFFFFHHHBFGCF<GHIIIGGIIIIICFHII
@1357266/1
gttttattaaagttggatcattagcagaaatcctcattctttcaaaaaaa
+1357266/1
@?@FFDADHHHHDGIHEHGGEIICEHHGHFEHGEFHEHIIGIGCDFGGIJ
@1861393/1
cgcgcattctgttgtatatttatgctcacttcaccaacattcatgaataa
+1861393/1
CCCFFFFFHHHHHJIIJIIJJEIIGIIJIJJJJJJJIJJJJJJJJJJJJJ
@836972/1
ctctgataaattagaatcatcccatagcaaatggtatttggtaggacgtg
+836972/1
@@@BABDFDH?FDFGGAHGGIIGABHEGCHEDHE1?EFGEEDD?DB>B08
@316985/1
ctgtgtctctttctttttttgttagactgatttgatagagcacggaaggt
+316985/1
@@CDDDDFFBHHFHEHIIJJJFHIJJJIIDHGIGGGIJIGGGIJJHGGI=
@5971764/1
ccaatactttaagagcatttattgcagcttctttctgtgcatcattttta
+5971764/1
CCCFFFFFHHGHHIIJJJJJJJJJJJIIJJIJJJJJJGHHIJJJJJJJJJ
@319244/1
gaagtgaggtacacagttgcagtcctgagctggtcttcagtcacccgatt
+319244/1
@@BFDFFFHFHHHJJJHJJIJJIIJJJJJJJJJIIIJJJJIJIJJJJJIJ
@320253/1
ctgaatttcagcaattttcttaatggatgcataagtcattcctctatcag
+320253/1
CCCFFFFFHHHHHJJJJJJJJJJJJJJIJJJJJJJHIJJJJJJJJJJJJJ
@1358121/1
gctctgataaattagaatcatcccatagcaaatgatatttggtaggacgt
+1358121/1
CCCFFFFFHHHHHJJJHJJJJJJJJJJJJJJJJJJIJJJJJJHIJJJJJH
@3410323/1
gttgttgccactgctgctgctgcggctgttgttgcctctgctgctgctgg
+3410323/1
@@@F=BD;DFHHGIBHHGHIGEDGH>EH?F?:???DH@?DAFH9F8B8BC
@5471759/1
ctccatactccttgtcttacaggtaccggtctttctcgataatcaagtgt
+5471759/1
CCCFFFFFGHHHHJGIJJJJJJJEHCHIIIIJJJJJJIIJHHJIJIIIID
@5472470/1
cttgttttcaaagttgataaataatattaatgaaactaaaaacttcaaaa
+5472470/1
CCCFFFFFHHHGHGHIGIIHGJGHIJJIHCIHIEGIIIGIJGGEGGGIJJ
@2908059/1
ctcattacaacatccagggccattatcgcatcatacggaatctgccgagt
+2908059/1
CCCFFFFFHGHFHIJJIGBGHIIGGHGGIIIGIJJIGGFHGBF@FGEGIF
@4937764/1
acctgttcttcttgaagttggttcagctgtagtctgtctgcatctgtata
+4937764/1
CCCFFFFFHFHHHJIHIJJJJHIJJJJJJHJJHIJJIIIIJIIJIJJJJI
@6466849/1
cttttattgaatagaataggaatgtcaggtgcgttaacttttggtggctt
+6466849/1
@B@FFDDFHHHHGIJJJJJJJJJIHJJJJHHIJJGIJIIJJJIFFHIIJJ
@8012073/1
ctacaatgcattacagtatctcaaactgatgaccaagaaatagaatcggg
+8012073/1
CCCFFFFFFDHHHIJJJIIHHIIGJJJJJJIEHIJIDEGIJJJIJIJJBH
@7512225/1
ctcatttgaaaacgtggatctccaaggtctccttgaacaaatttacctaa
+7512225/1
CCCFFDFFHHGHHGJIGIJGGGIIGJJGHJIIIIIJJGIIIGGGGIGIGH
@2383099/1
cgttaacggagtttgctgtcgaatactctgagct
+2383099/1
@@@FFFDDDFHDFH@GCGHGDGE@GIIIIG4:D<
@4459428/1
gtctctttctttttttgttagactgatttgatagagcacggaagg
+4459428/1
@=@DDBDDDD?DHBD1CEBFCDF?C:DFHDFEFHIGGGGGI@FHE
@2383231/1
gcaacaaacagttgttttttcctgatatagctctaacttcaattaatttc
+2383231/1
CCCFFFFFHHHHHHCHIJJJJIJJHIIJIIIJJJJJJJJJJGHIHIIJJI
@7513013/1
ctcaaacatgcaaatgtgacattattgactaaggccgatctgaggtctgt
+7513013/1
CCCFFFFFFHHGGJJIGGGIIJJIIJIIIIIIGFGIGBGHHGGIIGHIIJ
@7009954/1
ataagaacaatgagtgagagcttgcaagaggtaacttctgtcttgaaatc
+7009954/1
@@@DDFFF>?CDHHIEIGIGIHGGEIGE>EE?EF@FGHGEHAFHCIG@FF
@7009973/1
ctgtattataacatgacctaagagttttattaaagttggatcattagcag
+7009973/1
@@@FFFFFBFHDHID<FGGEIIIGA@EHBHH?C?EFGHG@@GHGGHIEHG
@1360867/1
ctcttgttacaacatatttcaacatgtatccttttgggcgg
+1360867/1
;@@DDDDDFHHFHGGHGFEBH>ECCA<<EDEIAHHBGFDEB
@6468042/1
gttgaagataacatacaattttaattttattattctcaatgatttcctcc
+6468042/1
@@@FDFFFHDFHHJJJJIJJJJJJJJJJJJJIJJJJJJJJGIJJJJJJIH
@322464/1
ggcggtaccatggtataactatcttattgagataattatcttttgaaaca
+322464/1
@@CFFDFFHHHHHHIIJJJJIJJIJJJJJGIHIJJJJJJJJJJJJGIJJI
@844294/1
tgttgcctctgctgctgctgctgctgaggcggttgttgccactgctgttg
+844294/1
@@@DD>DDFHF8FDFHGICCEBGDHGDFGEGGHIIGHCE@CHIIE>FAGA
@3917724/1
ccctgattacttcttctcgaggtggctgcagtttccatatcatattatac
+3917724/1
CCCFFDFFHHHHHJJJJJJJJJFHIJJJJGIGIJJJIJHIIJIGIJIJJJ
@5474983/1
gaacttctgaagcaggttggtgaagagtttcaaaaagctctgtataatat
+5474983/1
CCCFFFFFHHHHHJJJHIJJHIIJJJJCGHIIJJJJIJJJJJJJJJJJJI
@4462918/1
ctttattatattactcctaattgaagagccttttcccaaaatcataccat
+4462918/1
CCCFFFFFHHHHHJIIJJJJIJGJJIGHIGIIIJIJJFIJIIIIIIJIGI
@5475754/1
ccggaaagaacctagtgtgatggcgtttctgtaccactataaatgtaatc
+5475754/1
CCCFFFFFGHHHHJJEGEHHHIJJJFIJJJJGGIJJJJJJJJJJIGHIIJ
@8015458/1
accaccacaacagctgcaaaggcaagaaccac
+8015458/1
18?D;1:?8D?DFEBG<EHCF>@CGAADC1:;
@8015798/1
ccacacctttgtcaccactatattcaccaaccgttaacggagtttgctgt
+8015798/1
CCCFFFFFHHHHHJJJJJJJJJJJJJJJJEHIJIJJJJJJIJHHIJJJJH
@8016089/1
ctgataaattagaatcatcccatagcaaatggtatttggtaggacgtgct
+8016089/1
CCCFFFFFHHHHFIJHIJJJIJJJJJEHFHIJAEGIJJIJJIJJJJIIII
@5974919/1
caaaaactttgtcagccgcttctataccaccatcaaggaaaagtgcaccc
+5974919/1
CCCFFFFFGHHFFHIE;FHEIIIIIIIIIGIIIIIFIGIIIII9BFGHII
@5478095/1
gcccaatatagattccagaacttccggcataatgagtacatcatttacat
+5478095/1
@@@;DDDDFFDFFI:CFFHDBH@BEF8FGAF?DAEFIFFFGEGFFI>FGI
@2386827/1
ggatgcataagtcattcctctatcaggtaagacaacaatcacaagtttta
+2386827/1
CCCFFFFFHHHFHJJJJJJJJJJJJJJHHJJJJJIJJJJJJJJJJHIJJJ
@2386942/1
cagaaatatttcggcttctgcttccgttccaccctttctgctgcgatctt
+2386942/1
@@@DDD<AA:CAF@HBEGIDH>@@<F<C9EHEGDGHCFDE>?DGH?B?=F
@8016996/1
tttcttaaatctggttctctaatcatctgattagtagtaacgattctcca
+8016996/1
@@CFFFDDHHDHHIEGHEIIHDHG>DEHHGHIGHHGGCFFEGGHIIIIII
@2387622/1
gggagaatttttaaccatttacacaatataaatgcaccttcaacaccaca
+2387622/1
@@@DDDDDHGFDDHIJGGGGIIJJEIIBHHBHGIHBBGHBEDHGIIJJIH
@845421/1
gcctcttgttttgcttctttttttgacctacccttgccgatagcaataag
+845421/1
@@@DDDDFFDHDH<CFHEGICEHGAGG?DFDGGHICEHGIIH>GHGIEI;
@1363162/1
cacggaaggtggaatttttgcattttttataacttctttaatgctctcca
+1363162/1
?@@DDDDDH<CF?EGGGHGHHHIHIHIIIIEIIGGIIIIIIIIGEGIGGI
@3415839/1
ggcctgatgctgggaacaagaatgctgttaatgcctccaagcttaacatt
+3415839/1
@@@ADDDDBBCC?D;F;FB:<AEFAHAA?E@BGDHA@GH>FEGHAHICHC
@1363973/1
ctggtatccaaaggcactgttttcaccggaggaatttgtttgtgattttt
+1363973/1
@CCFDDFFFDHFAGIGIIIEHHIJIJIIB<DHAFGGHI?@FHBGDE>DGG
@4466281/1
gataggttctgcaatttccaagaaactttacttttcacaaataaatataa
+4466281/1
@C@FFBDDHHHHHIGJJJJJJAHIJHIIJJJJJJJJJJJJIIIJJJJJIJ
@4466288/1
catcattactaattttttgcaattgttgagtgaagtttctgagagcatct
+4466288/1
C@CDFEFFHHHHHJJJJJJIJJGIIIHJGIFHFHGIJGJJJIJGHJIJJJ
@2389981/1
cttgttttcaaagttgataaataatattaatgaaactaaaaacttcaaaa
+2389981/1
@@CDDEFFGHHHHFHHGHIIJJEHGGIJJIIIIIJIJJGGHGEHIIEHIJ
@5479226/1
gtaaaacgtaagtggaagcataagctcccaattctttggtgataagaact
+5479226/1
CCCFFFFFFHHHHJJIJJJJJJJJJJJJJJJJJJJJJJJGHJJJJJIJJJ
@6470265/1
ctttttttgacctacccttgccgatagcaataaggcctttggctttaacc
+6470265/1
B@@FFFDFFHFHHGIGIJIGHGIJJGGIGIJJJGEGGHIJJICCGFGIIE
@7517245/1
gtcacttttggtcctgttggtccattaatataaaatggttcaacttcttt
+7517245/1
@BBDFFFFHGGHFGHIIIJJHIIIIJJJJHIJJIJJJJIIIJJJJJJEHI
@3417276/1
gtgacagtcttcaagcactgagttagaataccaacctgaatttcagcaat
+3417276/1
@@@DFDEDADFFHHIGGGIIIIIIIIIFEGEFGHGEGFDBGAHGGI@GBG
@6470842/1
cttttttaataagtttttttttggattttaatatttccatttgtttttca
+6470842/1
@CCFFFFFHHHHHGHIJJJJJJJJJJJJIJJGJIJJJJJJJJJGIJIJJH
@2912522/1
gctcacttcaccaacattcatgaataatggaaaatcacatagcttcggcc
+2912522/1
CCCFFFFFHHHHHGGIJJJJJJJJJJJJJIIJIJIJIIJIIJJJJJJJJJ
@2912799/1
tctaactaaaaattcttttttaagtaacaaagcttcagtaaataacaaag
+2912799/1
?B@FFFFFHHHHHJJJJJJJJJIJCHIJIIIJJGIIJJBHHIHGJJJIII
@5480074/1
tttctaatgtttcttcatttaaaaccgctgtgtctctttctttttttgtt
+5480074/1
CCCFFFFFHHHHHJJJJJJJJJJJJJJJJJHIIJJJJJJJJJJJJJJJJJ
@2913578/1
ctgcagctcaaccattttatcggccaacatattactgacctcaaccgtac
+2913578/1
CC@FFFD?AF?FHIIIIIEGBD@<GG9G8CBDFG9DBF3D99D>D@AF?@
@5480421/1
cagggaattctaagagggtacacaattcaggcactaatgtctcttcaaaa
+5480421/1
@C@FDFDDHFHDDGIIGIAEGHIA<AFGEGCGECFFHGH?BF?DHGHG<B
@1364243/1
ggtggaaatactggtggtggaggatatgaagtattataaggtacatatcc
+1364243/1
B@BDFFFFHHHHHJEHIHIJIJJIIIJJJJJHGIJJJJJJJHHIIJJJJJ
@848364/1
cccggtcctggtccagattcctgttgtggaccagcttgtgcttgtcttcc
+848364/1
BBCFFFFFHHHHHJJJIJJJIJJGIJGHIGGIJJIJIJIGIJJIGGIIGI
@848697/1
ctttgtcaccactatattcaccaaccgttaacggagtttgctgtcgaata
+848697/1
CCCFFFFFHHHHHJJJJJJJJJJIJJJJJJIJJJJJHIIJJJJJJJJJJJ
@3417923/1
ggcacattgcagttgctatcatacattcttaatatctgtgtattaagcct
+3417923/1
CCCFFFFFHHFHFHIIJJJJJJJJJJJIIJJJJIJJJJIHIIIJHIIIJJ
@328923/1
caacaatcgtcggtacaatgtaatatgagttttctttgttttcaaaggct
+328923/1
CCCFFFFFHHHHHFHIJJJJHIJJJJJJIGIJJJIJJJGIJJJJJJJJIJ
@1365448/1
ctctgctgttgctgttgttgctgaggctgctgtggtctctgctgttgctg
+1365448/1
@@@FDDFFHHHFHIAGHGGGGEHIJIJJGCEH:?GBFGHJ@>FAFGHEGB
@2390361/1
cagtaggtaaaaagattattgtattttcttttagaactctttcaaagagt
+2390361/1
BCCDDFFFHHHHHJIJJJJJJFHIJJJJJJJJJJJJJIJJJJJJJJJJJH
@2390434/1
cgtggatgtagataggctggcctgcttgtggaaaaccaccacaaatccac
+2390434/1
?@?BDFFFF<FHHIFGGIFIIIIEGCHC?FG<EEGIIIDCEGGGHI>FHG
@4467142/1
gatgacgtttctgtaccactataaatgtaatcggtggcgtgtaatcactg
+4467142/1
CCCFFFFDFFHHHIIIJJJJJIJIIIIFHFIJEGCFHIJFGHHGGICHIJ
@2391457/1
gccaattatcatgcggctcaaacttgctagcaatcatgctctcaccaaat
+2391457/1
CCCFFFFFHHHHHJIJJJJJJJJJJJJJJJJJJJJJJJJJJJJIJJJIJJ
@3420169/1
cccttctgatagcctgcaattcttggttcaagatcattttaaactgtcct
+3420169/1
CC@FFFFFGHFHGJJJIJGIIJJGJJIJIIEIGHIIJJJIJGGEEHIJJJ
@2915604/1
cttcaaatagtacttcaccaaaaactttgtcagccgcttctataccacca
+2915604/1
==@DD?B;BB=CFHEBHHIGEGGHHCEBAAA<FHDE@D@GHA?D<FHDBF
@3921341/1
gccgtaatgaatggtattgctttcgcagggtaagtctttcagtctcatcc
+3921341/1
CCCFFFFFHHHHHJHIJJJJJJJJJJJJJJDHIJIJJJJJJJJJJJJJJJ
@8020329/1
actgatttagtgtgaagatagcaattaggagtgaagatggatctctgatc
+8020329/1
???B?DDD?D=CDE<EDEE<DEAFECEDECF<CFBEBE@?;DC?DFIEII
@8020432/1
cctttttgaaattttttaatagttggaacaattctatcacctttgaagtt
+8020432/1
CCCFFFFDDDHDDBGFGIHIGGFBDGHEGGIIIIEIIEGGIIGGGHGIIB
@8020710/1
cagcattaagtcttctctgcactgtgacagtcttcaagcactgagtt
+8020710/1
CCCFFFFFHHHHHJJJJJJJJJJJHHJJJJHIJJJJJJJJJJJJJGI
@7519644/1
cagcttacaagccttagtaagcataaatttatggaagccataccgtacgc
+7519644/1
@CBFFFFFHGHGHJIJJGHIJIJJJJJIJJIIJJDHIJIIIIIJJGIJJJ
@5979627/1
cttgttgttttagggtaatcaaattttatgacaaaattgca
+5979627/1
@@@FDFBABFHDFHGAF>CAEFIIIIIIICGEHE3?BFFBG
@6476010/1
gcgggagaccttggctttgccgcttgttgctgtacttgaggctgagatga
+6476010/1
CC@FFFFFAFDFHJJJJJIJIJJJJJJJJJIJGGGIIIIJJI=FDH98@F
@8021716/1
ctgctgggttgctggtcaccgggttgttgcctaacaggaggtgcactggt
+8021716/1
?@7DDDF?=CDHFGIHEEEGCHBEB?FB?FAF4<??F99?@CBEA>FGF=
@7520388/1
cacttccttgccctaaataataaggacggctaaaagtacagactctagtc
+7520388/1
CCCFFFFFHHHHHJJJJJJJJJJJJJJJJJJJJJJJGHIJJJJJJJJJII
@7019792/1
aaattttttccgctgtagtacaaatttctatttccgattatttttccttt
+7019792/1
<@=BDEDDHHGHHIIGGGEFFHHEFGGHIIGGIIIGIIIFGIIIIGGGGH
@7019845/1
gtgaacatgggcaaatctggaggttgatgaggaggctgaggcggaattag
+7019845/1
@@@FFFFFHHGHHIFIIIIIDFHGHGGDGGCGHIDIIJJJIDFG@GHCAC
@7020018/1
cttaggaatatttccaatgaattcctctatttcattgtgcattaatctat
+7020018/1
CC@DFFFFGHHHGJIJFIJI<EHHIHHJGIJGIGHIIHIIJJJJEIJIJJ
@851943/1
cggtgtttttgagctcatacttaatccaatgacatggggaagtcaattgc
+851943/1
@@<D:ADDFHA;DABGEGIECHIGEIAEHGCCHEG@B8;G<F?BDCG<GI
@3922389/1
gtcctcctgccactcatcataatgaacaatatcttcttttggattagtag
+3922389/1
CCCFFFFFHHHHHJJJJJJJJJJJJJJIJJIJIJJJJJJJIJIJJJJJJI
@7021308/1
agtctgtctgcatctgtatatgccctagcacggaaagcagcgagatga
+7021308/1
?;:BADD8C?8<A<FFFFFHFI9DFICBF>HEFA;013BB>@6DF?94
@2917644/1
gcaatttccaagaaactttacttttcacaaataaatataaaaagaaaata
+2917644/1
@@@ADBB?DFHFHGGBEBC?FFGHIIIIIG;HBHHIGEE<?BBFHID@FG
@2393441/1
ttcaaaatcttcttcatcacgtcgtctttttttaccaaaccgg
+2393441/1
CCCFFFFFHHHFHIJJJJJJJJJIJJJJJJJJ00?0BF2D6B@
@4470318/1
agttgatctttcatattttcaagttcatttgaataaaataaataattttt
+4470318/1
CCCFFFDFHHHHGIGJJJJIGGIJIIIJJJJJJJJJIJJJJJJIIJJJJJ
@5484952/1
gcataagtcattcctctatcaggtaagacaacaatcacaagttttacttc
+5484952/1
@@CFFFDBFDHHFIJIJJJIIGIFEHDHGJIIJJIJGIIBHCGHHGIIJJ
@5485168/1
tgtttttttaaactatagttgagcttattttattttttgtggaccgttgc
+5485168/1
@CBFFFFFHHHHHJIJJJHIJGIJJJIIJJJIIJJJJJJHIJIGIIIIJJ
@8023296/1
caccgatgcaattaatactcatcttctttactaaaaggctacacaaacaa
+8023296/1
?@@FFFFFHFDHHFHHEHHGGHHIIGHHJIGIGIIHICHIIJIIIHHGIG
@8023351/1
ggcacattgcagttgctatcatacattcttaatatctgtgtattaag
+8023351/1
@CCFFFFFHHGGHHJJJGGIJJJJJJJJJJIGIIJJIJIJIHIIJII
@1368320/1
ctcacatatgtatggcacaactgataagttaagcattgcagttcatc
+1368320/1
@@?BDBDDHH?FBACCFEEABEBH>HBD2CHCHHIIECDFH??CFHG
@2395292/1
cttgactatgtttgatgacatatcaataacattctcctcaaccttttgta
+2395292/1
@CCFFFFFHHHHHJJJJJJJJJJJJJJJJJJJJJJJJJJJJJJJJJJJJJ
@7522562/1
cttatcagtaatctcgaatctattatctcttggacaagttgttatattag
+7522562/1
=??DDDDDAFDDHGGIIGHDH>ACHG>HFHHCAEHCAC9?F?FEAB>BG<
@1869731/1
gttcggtttttcattcatatcctgttttggtttactcggctga
+1869731/1
1??D??B?DDDD4<A<?<A:BEC<AEEIAA8?:?BCFC?08?8
@7523082/1
atcggttcttcttcttttttccacgtgaaatctttaggctgcagctcaac
+7523082/1
@CCFFDDFHHHHHJJJJIJJIJJIJFGIJIJJJJJJCEIIJJIIJJJJJJ
@1870349/1
ctcttctggaaagcagctcttgcagcattgacactggcgttttggtgggc
+1870349/1
@@CFFFFFHHGHHJIIIEHJHIGJIGIGJIGIIGIGEGIJIGIDGIJIIG
@854930/1
ctccttgaacaaatttacctaaagcaacaacacaattgtcggcagctggg
+854930/1
@@@FFFFFAFHHHIGIGHIFGGDDGGHIIIIIIECHHFFHIGIGIIIIII
@5982302/1
gcccgcaacaattgtacacaactccataggaagcgccaaaggcttctctc
+5982302/1
@@@DDDDDHD?DHG<CHHHIIF?CGECFIEHIHDFHAGBHDD=BFGAEAA
@3423853/1
cattttcactcagaagaaataatatctcagcaccaattttatgatttctc
+3423853/1
@@@FFFFFHHBAHFGHGIJIHHHGGIJGJIJJJDHGGI>FIFHHEIGIII
@5982866/1
cagggaattctaagagggtacacaattcaggcactaatgtctcttcaaaa
+5982866/1
CCCFFFFFHHHHHJJJJJFGIJJJFHHJJJIJJIJIJJJDGGIJJJJIJJ
@2921388/1
ggtaaatttatcgcaaggtaatgtaaaacaatatctattcaacaaaggaa
+2921388/1
@@@DDEFFFHHHFGEBGIAFHGIIIIIEIIGJJGGIIIIGHGIGIJIGEF
@3425006/1
gggaagttttatttacattttttgcctgaacacattgggtcgccatacct
+3425006/1
BC@BDFDDHHHHHJJJGIJJJJJIIIIJIIJJJIHIIIGHHIICEHIJJJ
@2922102/1
ccagagccagtaggtaaaaagattattgtattttcttttagaactctttc
+2922102/1
CCCFFFFFHHHHHJIJJJJJJJJJJJJJIJJJJJJJJJJJIJGJJJJJIJ
@3924604/1
gccgatctgaggtctgtcaattcaccaggtgatatatttttgcatctgtt
+3924604/1
CCCFFFFFGHHHFGHJJJJJJJIJJJJJJEFHIJJJJIJJJJJJJJJJJJ
@335208/1
gtgtcttgcacgacctttggattgaatataagaccttgttgttttagggt
+335208/1
CCCFFFFFHHHHHJJJJJJJJJJJJJJJJJJJJJJJJJIJJHIJJIJJJ9
@4948916/1
ccgtgatctaatatttgagcagaaggtgctggtgcatgtaatactttgta
+4948916/1
@@@DDDFFHHGFHIIIIHIEEHGG@AHGIAEEGFICFHCBGGDDHIII?B
@2396168/1
atcgacaacaccgcttgtgcggcaatatgtttggcttgctgttttgt
+2396168/1
?@@DDDDAH?:A@F?CGEFFAFHI@D?B@GHI@?BFC@@GCHAGID=
@1871954/1
cacgttcataaggtctcatttgaaaacgtggatctccaaggtctccttga
+1871954/1
@@@FDDFFHHFGHIJJJGJGJHEIJJJG<DGHHGEHGGGGGFFGHDGHII
@857414/1
accagtttgcaaagggaagcgagcttgctgttgttgctgctgctgctgtt
+857414/1
C@CDDDBDBBB?FBGH=CE@GIAFA<?@DGFGD::?B?FGA9DBDDAFBB
@857736/1
gtgcaggctggccatgttgaatagcttgctgtggtggtacagcacccggt
+857736/1
CBCFFFFFHHHGHJJJIJJIJIGIJJJJJJIIJJCGH@FGIIIJJJJJJ@
@4949921/1
gttttcaccggaggaatttgtttgtgattttttattgtatcccaatcaat
+4949921/1
CCCFFFFFGHGHHJFHIJJJIJJJIIFIIIJIJIJJJJJJJJJJJJJJJJ
@2397149/1
gtctccttgtcttacaggtaccggtctttctcgataatcaagtgttggtg
+2397149/1
@@@FDDDFHHHHHJJJJFEHHGHB@EGIIIGJJJJJIIGBFBDDGIIIFG
@4951374/1
cagcaataaacgtttttccagagccagtagg
+4951374/1
@@?DD?BBB>BFHGBF;3C?E9?BFCFFHGH
@1874758/1
gtggtctctgctgttgttgctgctgctgttgttgctgctgttgttgttgt
+1874758/1
B@CFDDFFHHHHHJJJJJJJJJJJJJJJIJJJJJJJJJJJIJJIJIIJJI
@335946/1
gttgttgctgaggctgctgtggtctctgctgttgctgttgttgctgaggc
+335946/1
@CCDFDD?HF>BHBHGIIGDEBAEHHGIIIGEFGEGI@DCGE@DGH?BG<
@3929484/1
gcactggttacaggagatactggttgttgttgaggtggtagttgagttt
+3929484/1
@@@DDADD?FDHDFAA::CHGG@<A<<A;:?E4CF:?FH9??D@GDGFG
@8026363/1
catggtataactatcttattgagataattatcttttgaaacaactacctc
+8026363/1
CBCFFEFFHHHHHJJIJJJJJIIHJJJJJJJJJJJJJJIJJJJJJJJJJJ
@4474158/1
ggcatggcctgcagctccctttttgcagcttcttcaagagggatgggctc
+4474158/1
@CCFFFFFHHHGGJJJJJJJJJJJGIJJJJIJJJJJIGCDHJIJJJIIJI
@3930193/1
gctcacttcaccaacattcatgaataatggaaaatcacatagcttcggcc
+3930193/1
CCCFFFFFHHHHHJJIJJJJJJJJJJJJJJJJJJJJJJJJJJJJJJIJJJ
@1876173/1
cctatccttagtcttcagttcagcttttggattagaatatacagcataag
+1876173/1
CCCFFBDFHHHHHJJJJIJJJJJJJJJJJJHIJIJJJJJJJJJJJJJJJJ
@7525481/1
ctttctttcaacaaacacaagagctaaattatcctttttgaaatttttta
+7525481/1
CCCFFFFFHHHHHJJJJJIIIIJJJJJJJIJJJJJJJJJJJJIIIJJJJJ
@860128/1
ctgtaaaacgccaataattgttctttcatgatactctcaagatccctgat
+860128/1
@@@FFFFFHHGHFJJJJIJJJJJJJJJIIJJJJJJJJJJIJIJJJJJJII
@1877764/1
cggttgatgattttgacactccaatagtacttcttttgtgtgagcattaa
+1877764/1
@@@ADDFFHHHBFHEGIIJIIGIEGIIIIIJJJJJJIJIIHIJJGIGIII
@3428626/1
cttttattgaatagaataggaatgtcagg
+3428626/1
@??DDBDBDABDFGEIGEBBGHHHIGCGE
@3932828/1
gtcatatagcatcaataactctgtattagtctgcagaaaccaagagcgac
+3932828/1
CCCFFFFFHHHHHJJIJJJJJJJFIGJIIHIJJJJJJJJJJJJJIJJJJJ
@3933165/1
cttggaatggtactgccatttctctatttgcacttagttactcagtctca
+3933165/1
B@@FFFFFHHDFFGIJJIJIJIIJJIJIIJIJIJJIIIIGIJJJJIJJJI
@4956624/1
ggcctatcctctggaggaattcctttaaactgatccatgatcaatctcat
+4956624/1
8=?DDDDACFFADCFD@F;BCEEBEBC9F?CC3?EDCCBGDFDHBDFFHB
@2928402/1
ttttgaaattttttaataattggaacaattctatcacctttgaagttgaa
+2928402/1
@@CFFFFFHHHHHJIIJBCHJJJJJJJJIJJJIJJJJIJJJJIJIJJJHH
@2929299/1
cattacatatgtatttatactgacataatctcattaacagttttgccatt
+2929299/1
CCCFDDEAFH?FBDHIIBFFFHBHIIIGGGHBHI<EFHIBC@@DFGDDGA
@4958329/1
gatgatttgatatctatatttctcattttttctgctaaagcactaccttc
+4958329/1
@@CF?DDFHACAFHIEHGGIIHJJJJJJIJJJCEHDHIGIIJJJJFFFII
@862282/1
ccgagaaatattacaggttcgttgaaaaccttcggcctgatgctgggaac
+862282/1
@@@FFADAFFBHDGHGIGGHHAB;GHIEIHGGGIIGGIICGEGEFGGCCB
@8029209/1
gtctctttctttttttgttagactgatttgatagagcacggaaggtggaa
+8029209/1
::?DB>DDFD?<BFHIGIGHGFGA>3DDDDHGCHDGG3D<0:FGF.=;@7
@862366/1
ggtaggggttgtttccctagactgtggttgagacacttgctggggaggtg
+862366/1
BC@FFFFFDFDHHJJJJJJJIIIIFHCGGIIJJJJJJGIGIIIJJGJIGI
@862641/1
ctcgaattctttagttagggtaattaaaccaagccctatttcctcagcga
+862641/1
CCCFFFFFHHHHHJIJJJJJFHIJJJJJJJJJJJJJJJJJJJJJJJJJJJ
@5491772/1
cagggaacggcgacataggtgtctgctcttcacatactcttgttacaaca
+5491772/1
CCCFFFFFHHHHHJJJJJIJJJJJIJIIJJJJJJJJIJJJJIIHJJJJJJ
@1374843/1
cttggcaacaaacagttgttttttcctgatatagctctaacttcaattaa
+1374843/1
CCCFFFFFHHHHHJJIJJHIJJJJJJJJJJJJJJJJJJJJJJJJJJJJJJ
@5492960/1
tcctcctgccactcatcataatgaacaatatcttcttttggattagt
+5492960/1
CCCFFFFFHHHHHJJJJJJJJJJJJJJJJJJJJJJJJJJJJIJJJJJ
@5493096/1
ttttgttattggtttccttatcagtaatctcgaatctattatctcttgga
+5493096/1
?@<DFDDFDHAAAFBFGGHDHHIGHDDEFHECB@GEHGGDCFBHFHICAG
@5493165/1
tatgatatgggttgctgtttacaccaacgataaaatcaggctttatgttt
+5493165/1
@@@FDFFFGHGHGIJJJHCHGGGHEHJJIGFHJIIIJJFJIIGHIJJIIJ
@5493431/1
gtacacagttgcagtcctgagctggtcttcagtcacccgattctatttct
+5493431/1
?@@FFFFFHGHAFGHIJJGJIIIJIIIIIIJJIJJJGEGEHIIIJIIIJJ
@7527315/1
ggatactttaatctaatattatattgactaacaaaatatctttcaacagt
+7527315/1
CCCFFFFFHHHHGJJJJJJIJIJIJIIJJIJIIIJJJIJEHIIGJIIJIG
@4479177/1
ctcatgttataacattatgcagttcattacctaagatatttgttatgatc
+4479177/1
CCCFFFFFHGHHHJJJJJJIJIIJJJEJIJJJJIJIIGIJIJJIJJJJIG
@4479244/1
ccatggagtttgacctctaggaccagtttgcaaagggaagcgagcttgct
+4479244/1
CCCFFFFFHFHHHJJJJJJIGHIIGIHEIIJIIJJIJGJJIIIJIJJJJG
@7527832/1
gccacttctttgaactaagtacagcgaaattcttattcgattgaagtaaa
+7527832/1
CCCFFFFFHHHHFJJJIJJHIJJJIIHIIIIJJJJJIIJEIIJGHIHIIJ
@4961291/1
cggtctttctcgataatcaagtgttggtgcattcataattcgggccttaa
+4961291/1
@CCFFFFFHHGHHIIIJJJIJFHFJJJIJJIIJJIJJJIJJJIJJJJIJI
@1882642/1
ctcatacttaatccaatgacatggggaagtcaattgctaatattgccatc
+1882642/1
CCCFFFFFHHHHHJIJJJJJJJJJJJJJJJIJJJJJJJJJJJJJJJJJJJ
@4962792/1
atataagattacaattcttaacattttttctttaaacaaagaacattgga
+4962792/1
?@<D;AB8B><DAB<BFEHGG<BFBEB>@FHH<EHCEGHG;3B@HGHE>?
@6484525/1
ctttctcgataatcaagtgttggtgcattcataattcgggccttaacttt
+6484525/1
@CCFFFFFGHHGGIHGIGHAIHGFG?ACFHHHHFEIJIJJJIGIG@HHCH
@6484826/1
cttttatttctttagtaaacttaaccctttgagaatctgttaaaggtttt
+6484826/1
CCCFFFFFGHHHHIJFHGJIJJJJIHHJJJJHIIIIJJJIIJJJIJBFHI
@5990534/1
tttcatgatactctcaagatccctgattacttcttctcgaggtggctgca
+5990534/1
CCCFFFFFHDHHHJIJJJHIIIJJJHJJJJJJJJJIJJJIJJ@GHEIJJJ
@5990943/1
cgctgtagtacaaatttctatttccgattatttttcctttgatgctgctc
+5990943/1
CCCFFFFFHHHHHJJJJJJJJJJJJJIJJJJJJJJJJJJJJJJJJJJIGI
@2403607/1
gctgacctggcggtagctttaatcatagttgatgtc
+2403607/1
@@CFDDDDFFFGHCFFIIIJIIIFAHIEGIB0BFIG
@864887/1
atcccaatcaattatgatactgtctccttcaacaatcgtcggtacaatgt
+864887/1
BC@DFFFFHHGHHJIJIJIIJJJJJJJJJIIJJJIJGIIJIGFHIIIIIF
@2935209/1
cttgtttcatactttttgcaattactcttttttgatgatctagttgagga
+2935209/1
?@@DADDDFHHHFHIIFIIIIGII<FHIHGI@GIIICIIHIIIGFHI@FH
@8032147/1
ccttcatccttgttttcaaagttgataaataatattaatgaaactaaaaa
+8032147/1
@@CDDDDDFDGHH@GHDBIHIBEFBEE@ECHGHEIECFHIE>DDDDBDGG
@6486690/1
agtaaatgatttagtatgaacattctcagtaaaataacatgccattaata
+6486690/1
?@:BDDDDD?DFAAAFGHGIIB?CFFHIHAAEEEAHEDGHIGHGGIIE>C
@4481566/1
ctccattagttttcttccaactagtgaaatttgacttaagaaatatgaat
+4481566/1
@?@DDFFDHHGHHJJJGIGIIIHIIGIEIIIIBIGHIIAHIBHHGHIJJG
@3938915/1
cttggatcatttcttcattttcagctctggctattttagcatggaatgtg
+3938915/1
CCCFFADFDHGFFIIHIGIJJDH@HBHIJGGIGIIJEIGCAIIJAHIHIJ
@8032544/1
cacatttccaaggcctcctgatatcaactgacaattccagcaataatttt
+8032544/1
CCCFFFFFHHHHHIIJIIJIIJGJJJIJIJIIGGIJGIIJJJJGJGIHII
@8033251/1
cctgccactcatcataatgaacaatatcttcttttggattagtagaaaat
+8033251/1
@@CFFFFFHFBFHGHEIIIABHGIGHGGIIIIIIGI<GHJJIHIJJGIJE
@4482458/1
cttctctgcactgtgacagtcttcaagcactgagttagaataccaacctg
+4482458/1
?@@BDEFFFDDFHFFGI@G<CHHA@<DHC>F?FEHDC@GDFH<?DHCGII
@6487613/1
cctgctttagggtttcttccgctaatttaaaaattgaatagtttttatga
+6487613/1
@CCFFFFFHGHHDFHGGEHHIIGIIIJIIJGIJIGIEHIIEIIIIGGIJI
@5992197/1
cttgaggctgagatgaaggtggtctgctgggttgctggtcaccgggttg
+5992197/1
@@@DDA;DBF;F8CBFHBH<AFGHIBDHEGG?DF;FFFFACGDDF0<;;
@2405570/1
aaaacttttcgatttcggtattatggttttcttcagcatcagacgtatta
+2405570/1
@C@DDDDFHFGDFHIJIIHHIJJJIJJJJJIJJJIJIJJIJGGHHIIGJG
@5992603/1
ggatgcataagtcattcctctatcaggtaagacaacaatcacaag
+5992603/1
@@;?BB?DA<?D?2AAFAEFHCFFHIIHFFFIHD?FGI9C??F>:
@7532863/1
cttgtatactagcatgactgactagatagaagtctaattcagtagggtga
+7532863/1
@@@AFFFFGHHDFIIG@FFHIIJHHDGIIIJI?@D><CCFHECFFHI;DE
@6488398/1
cttttgaaattacttcaaggggtgaccaaaacataggtctggaagaa
+6488398/1
CCCFFFDBHHHHHJGIIGGIGG@FEFHHJJIJJJIIGIIIJIHIIII
@2936261/1
cttaaaacaatgtcaagagcttggattgcctcctgcggaccattagttga
+2936261/1
@@CFFFFFHHHHHIJJJJJJIIJJJJAHIJIIIHEIJJJJJJJJIJGIII
@1382185/1
acagaacggttgccatatagccttaaaagggcaccccaactagttatgtg
+1382185/1
CCCFFFFFHHHHHJJJJJJJJJJJJJJJJJJJJJJJJJJJJJJHIJJJJJ
@1382262/1
caggtttttgaaaaaattttggccaatagctgtgggttatatggtgattg
+1382262/1
B@CFDFFFHHHFHJJJJJJJJJJJJIHIJJJJHHIJFHIIJJJJFHIJJI
@8034851/1
ctcaactatagtttaaaaaaacaaaacaagaatattctattgaattgatt
+8034851/1
@CCFFFFFHHHHHJJJIJJJJJJJJJJIJJIIJJJJJJJJJJIJJJJJJJ
@8035244/1
gtttcattccgcagattaaaatttttaagtacgactaagtgagcacacta
+8035244/1
?@8ADD?DFHHF@HI@GHIG@F9F?HCGF:??:BFDG>G?F9BD?BDG;B
@2937356/1
gtcggcagctgggaatcctttgtgagccacatcaatgttaaggaatggtt
+2937356/1
CCCFFFFFGHGGHJJJJJJJJJHIIJJJJJJJJJJJJIJJJJJJJJJJFH
@2937590/1
ctcatttgaaaacgtggatctccaaggtctccttgaacaaatttacctaa
+2937590/1
CCCFFFFFHHHHHJFHBFGGHJJIGIHJJIJJJJJIJIIJIIJJJJJJIJ
@5498048/1
ctcagataatcccatatcattgagacattaacttgcgtagcatactttat
+5498048/1
??@BFFFFHGHH?GIGHGIIG>DHCHGFGHC>FHFHBHDDEFFGGIIIII
@7034245/1
ctcttctcttggtgttcaacaaatctcttaatgatatcagtcagcttaca
+7034245/1
CCCFFFFFHHHHFHHIJJJJJJIJJJJJJIIJJJJJJJJJJJJJJJJJJJ
@8035805/1
ttcaagaatatactcccgtgtgatatgatatgggttgctgtttacaccaa
+8035805/1
<@@FDFFEH>DHDHGGIIGGIGAHCB?HHGHBEHFCHHGIIIIIEGIEGG
@7533923/1
ctccacctgaactagttcatatttcggagtcgtccctcttctggaaagca
+7533923/1
CCCFFFFEFGGHHJJGHHJEHIIGIGIIAEDGCCFHHGIIJIIIJGFGII
@3436373/1
ggagtttgctgtcgaatactctgagcttgctgag
+3436373/1
@@<DFFFFHD2CFGIHGIIIJIGCFBFGH@?F@1
@2938518/1
ctctgctgttgctgttgttgctgaggctgctgtggtctctgctgttgttg
+2938518/1
@@@DDBDDDHHHBGIH42AE@HBBFHIIIIFHE9D1?FHFHIGHF<FBD9
@3436777/1
cttctgaagacaggactaggtgctgcaatgaccatcaatcatcccttttc
+3436777/1
CCCFFFFFHHHHHJJJJJJJFHIJJJJHIIGGIIFHIIIJJJJJJJJJJJ
@7534499/1
gtataatatccacagaaatggactgtaaagacagctaagatgccacctaa
+7534499/1
CBCFFFFFHHHHHJJIIJJJJJJJJJJJIIJHIIIJJJJIJJJJIJJIHJ
@5994897/1
ttctaacctgttcttcttgaagttggttcagctgtagtctgtctgcatct
+5994897/1
CCCFFFFFHHHHGJJJJJJHGIIJJJIIJJJIIJHHIJIJIJIJJJIIIG
@1886333/1
gttgttgttgctgaggctgctgtggtctctgctgttgctgagactgttgt
+1886333/1
BBCFFFFFHHHHHJJJJJJJJJIJJHHIIIJJJJIJJJJJJJIIJJIJJF
@2408570/1
cttcattgtaacttggcccgcaacaattgtacacaactccataggaagcg
+2408570/1
CCCFFFFDFDHHHFGIIIIGIEGJJIJJIHGIJIGIJJJJJJJJJIJJII
@1382703/1
gtacgctcaaacatgcaaatgtgacattattgactaaggccgatctgagg
+1382703/1
???DD1ADFFHDFGG@BFEC@FH@GGIGHHIIIIGECEGGIE@GHHIAD;
@2409444/1
gtttggtagaagcaggatgacacttaggtcgtgcatggtttaagaaagac
+2409444/1
@?@DDDA?:2<CBFGBB<F33<AABH9@EAFCEFBG<F0??D@FCF?9;B
@5498824/1
cttcgatagaatctgcaacaactttgtcaacgacgcattgctggcctatg
+5498824/1
CCCFFFFFHHHHHJJJJJJJJJJJJJJJJJJJJJJJJJJIJJIIIJJJJJ
@2939539/1
ctctatttcattgtgcattaatctatagaaaattttccaaacagtattta
+2939539/1
CCCFFFFFHHHHHIIJJJJJJJJJJJJJJJJJJJJJJJJJJJJJHIJJJJ
@3439389/1
ggctggcctgcttgtggaaaaccaccacaaatccacttggaaaactgttt
+3439389/1
@@@FFFFFHGHFHJJIJIJJIJIGIJJJJIGIJGGIJJJJGIIJIEHHIJ
@2409949/1
gctggaacatagttttaaactgacttgaacttcaccagatctagtaaata
+2409949/1
CCCFFFFFHHHHHJJJJJJJJJJHJJJJJJJJJIJJJJJIJJJJIIJJJJ
@5499972/1
accttcaacaccacactcctcaaggtacacccctataagggcttcgatag
+5499972/1
@B@FFFFFHHHHHJJJJJJJJJJJJGHIIJJJJIJJJJJIJJJJJJJJJJ
@2940975/1
gtcgggcatttttactacaccatctaacctctacaattttgttttgtttc
+2940975/1
CCCFFFFFHDHGHIJJJIIJJJJJIIIJJJJJJJJJJJJJJHIJJIFHJG
@7034784/1
tttgtgtcttgcacgacctttggattgaatataagaccttgttgttttag
+7034784/1
BCCFFFFFHHHHHJJJJJJJJJJIJJIJJJJJJJJIJJJJJIJJHIJJJJ
@8037834/1
gttttttggagaggcaactcaggataactatagaggttcttctttccatc
+8037834/1
@@@FFFFAAAHDDB@CGHIGHIIGHIIIIIIIHHIG?BGGIGGIGGGHIA
@348184/1
ctgtggtctctgctgttgctgttgttgctgaggctgctgtggtctctgct
+348184/1
CCCFFFEFHHHHHJJJJJJJJIJJIIJJJJJJJJJJJJJHJJFHIJGIJI
@8038415/1
ggcatttttactacaccatctaacctctacaattttgt
+8038415/1
@@?DDDDFH?<<?BCEFBHHGIGCHEHI?FHIII<EG:
@3944622/1
ggctccttgaatgaatttttcattcctccatactccttgtcttacaggta
+3944622/1
CCCFFFFFHHHHHJJJJJJJJJJJJJJJJJJJJJJJJJIJJJJJJJJJHI
@2942340/1
ctgaggagcatgttcttgcctttgttgctgctgtggtggttcttgccttt
+2942340/1
@@@DDDDD;CDCFGHBHFCF<EHFCF?FH@EEHIII:B@DDBGBFCEB?D
@6493891/1
cacacctttgtcaccactatattcaccaaccgttaacggagtttgctgtc
+6493891/1
C@CFFFFFHHHHHJJJJJIJJJJJJJJIGIJJIJJJJIIIJFHJJJIIIJ
@1385660/1
ctcagagctaccttggcagctgctaattttgcttggtgtttgttttctcc
+1385660/1
@C@FD?DDHFHFDHEHGIIIGHGIEHHFHHIIGGGG?DFAGDHIIGGGGI
@4488465/1
ggcatgctttgcttctttcttagatctaccagtgcccatggcagcaaatc
+4488465/1
CCCFFFFFHHHHHJJJJJJJJJJJJJJJJJJJIJJJJJJJJJJJJJJJJJ
@2943702/1
gtagtgaagaactgaaagcagatctaaatttctcaaatttctttctatat
+2943702/1
@@CFDEDFHFHGHIJJJIBEGFFGIH42<FGIAHIC:?EFFGHGGHFGHI
@2945105/1
ttctaacttaatgcaagcttctcttatagctgtcaactcatgttgcaaaa
+2945105/1
@C@FFFFFHHHHGIIGIJIJJJJJJJJIIGIIIJJJJJJJJJJJJJIJJJ
@5998693/1
gcctcttttaccattgtacgagtttg
+5998693/1
@?@DDDDD>>F?:EE<C4:;F>GE:A
@7039278/1
ctctgcccagccacaatgttacaaacctctagaggtagatatgtgtgctt
+7039278/1
CCCFFFFFHHGHFIIIJJJIJJJIJJJIIJIJJJJFHIGHIJIGHJJJHI
@5502869/1
cgttattgaaatcagctctcctaacaaggttgttaatctctctttcccga
+5502869/1
@@@DD?DDDDBDFEABGFAB;CGFHEFHGAEGGIIGCHI@F@GHGBHGI<
@1387204/1
ggtagctttaatcatagttgatgtctgcatatcagtcagcttcttaatgc
+1387204/1
BC@FFFFFHHHHHJJJJHJJJJJJJJJJJJJJJJJJJJJJJJJJJJJJJI
@1888492/1
tcagaatataatagtttcaactcatttgatttatgcttaataagcattac
+1888492/1
CCCFFFFFHHHHGJJJJJJJJJJJJIJJJJJJJJJJJJJJJJJJJIJJJI
@4491745/1
gcagtaacaagattttcacatggctgtccctttattatccctttcagtgg
+4491745/1
@@@DADDDDHHDHIIGHGHIGHECD?FGBFHIGIJICIICHFEEGGG@FC
@3442662/1
ctgttgttgctgctgctgctgttgttgttgttgaccccatggttgtcgag
+3442662/1
@@@DDDBDABFHH<F@FBHIGC:@AGHGIDC3BF@BGHED>??F1DDGG6
@3443495/1
ctattttggaaactatactgtcattaatggaattgggaacttgactaata
+3443495/1
@@@FFFFFHHHGHJJJJJJJGIIJJIGIJJIIJEIIGIJIJJIJIJJIJJ
@2948069/1
cactgactaaaatattgttcaagttcacgaggagtattcttggaaacaat
+2948069/1
CCCFFFFFHHHGHJJJJHIJJJJIIJJJJIJJJJCFIJJJJJJGJJJJJJ
@352357/1
caggagctgcgacaccatctgatgcctggtgcggaggctaccttgccgta
+352357/1
@@CFFFFFHGHHHJJGIIJJGIJJGIIJFDFGIGGIJJJIIIJJGIIIHE
@352591/1
ctaaaaacacggtcttttccttcccctggcaatgtgacctcaagttccat
+352591/1
CCCFFFFFHHHHHIJJJJJJIJJJJJJJJJJJJJHIJJJJJJJJIIJJJJ
@8043002/1
cgacgacactttttagtaccgggcttactaagggagttttcttgatcatt
+8043002/1
@@@FBDDDHHHHHJGHHGHGAHDFFFGFFFGGHB8?08BGFHCGHIGEGE
@6002398/1
cccggtcctggtccagattcctgttgtggaccagcttgtgcttgtcttcc
+6002398/1
@@@FDDDDHFHFBHHIEGHIIIGJJGHGHGIGEHIJIJJFGIJIIGHEHE
@2414611/1
ccgggcttactaagggagttttcttgatcattttcgtttacccagagagg
+2414611/1
CCCFFFFFHHHGFIJIHIAFHIJJJJJIJJJJJJIJHHJJJJIDHHIEFI
@5504529/1
ctgaagacaggactaggtgctgcaatgaccatcaatcatcccttttctat
+5504529/1
CCCFFFFFHGHBHIJGGEGHIIIJFHHBCBDCC<FFDGHIJGIIJJJJIJ
@2415109/1
ctcattttttctgctaaagcactaccttcagcgggagaccttggctttgc
+2415109/1
@@@DDDD<FHBHFGAFE@EHG?FGEHHIIIGCGIG@?0B7=BB;8@@C9@
@7542000/1
catggtttcaatgatttccctgttgaccttacggggacacttatcaggtt
+7542000/1
CC@FFADDHHHGFEHGHGHGHGEEHGIICHCEHIFG0?DHDGGIIGEIDD
@7041882/1
gtcactattaaagttgatttgtcttatcgacttgacaattttttcttttc
+7041882/1
BCCFFFFFHHHHHIIJJJJJJIJIIIJJJIJJJJJJJJJJJJJJJJJJJI
@3446968/1
cagctgagtgagttaaaacagtacatcgcacaacaaacacttggggagtt
+3446968/1
CCCFFFFFFHHHHJJIJJJJJHIJJJJJJJJJIJJIJJJJJJJIJJIIGI
@876753/1
cgaaattcttattcgattgaagtaaattgtaaaatgctaatatcctaacg
+876753/1
CCCFFFFFHHHHHJJJJJJJJJIIJGIJJJJJJJJJJJJJJIJIJJJJJJ
@6499287/1
ttattctttatatttaaattgagatgattagtttccacaacaatttctct
+6499287/1
@@@FFFFFGHFHBHIJBHHGGFHHEHGJJJJHIIFHGDGIJIIIJIIJEH
@355349/1
gcatggtttaagaaagaccaaaggtttctgttgagctagtcatttgttcc
+355349/1
CCCFFFEFHHHFHJJJJJIIEHGICHHIJJHIIGIGIGIIIJJJJJJJIJ
@355683/1
gatgctagctttcttaaatctggttctctaatcatctgattagtagtaac
+355683/1
@@@FFFDFHHHHHJJIJJJJJJJHJJJJJJIJJJJJJJIIJJJHJJIJJI
@877524/1
ctatctcttgtaggaactggactgcattaaaatccgaatcctttaatgaa
+877524/1
CCCFFFFFHHHHGJJJJJJJJJJJJJJJJJJJJJJJJJJJJJJJIJJIJI
@355747/1
gctgactttagtacatcgcctggagacatgactacacaaccatttggtat
+355747/1
CCCFFFFFHHHHFHIJJJJJJJJIJIJJJJJJJJJJJJJJJJJJJJJHIJ
@877611/1
ctgattgatgtcccaatggtccacacctttgtcaccactatattcaccaa
+877611/1
CCCFFFFFHHHHHJJJJJIIIJJJJJJJJJJJJJJJJJJJJJJJJJJJJH
@4971849/1
gtaatgaatggtgttgcattcgcagggtaagtctttcagtctcatccaca
+4971849/1
@@@DDDDEDHGFHHHIEIIJGEEGIJJFEFHIIGIGGGFDGHDGIGIGID
@8045148/1
tagtgctccaatcgcattccctttcacactagggacatgaggtgaaatta
+8045148/1
@@@BDDFFHHGDBHIGBFHIGJJIIIGIGIJJJI@DBBHI@H?DEFGHHI
@4972521/1
gtgggttatatggtgattgatgccattcaactttgcattaactttctgta
+4972521/1
BBBFFDDFHHHHHFHIJJJJJJJJJJJJJJJJJJJJJJJJIJJJJJJJII
@4494851/1
ctgtgggttatatggtgattgatgccaatcaactttgcattaactttctg
+4494851/1
CCCDFFFDHHHHHJJEHIJJJJJJJJJ3HHIIJJJJJJJJJJJJIJJJJI
@357201/1
gtcgaatactgttcttaggaatatttccaatgaattcctctatttcattg
+357201/1
CCCFFFFFHHHHHJJJJJJJJJJJJJJJJJJJJJJJIJIJJIJJJJJJJI
@357382/1
gaacaagttaaaacttatctactaattaatataggttacttcgcttatct
+357382/1
C@CFFFFEHHGHHJJJIIJJIIJJJJJJJJJJJJJHHJJJJIIIIJIJJI
@357680/1
ctgcctttcatgaggaaggccctcttcattttcggtttcgtaggcaggtg
+357680/1
CCCFFFFFHHHHHIJJJJJJJJJJJJJIJJJJIIJIIJJJJJBHIDHG==
@5508174/1
gtgatcttgtctaagattgctttcgctgcggcatgctttgcttctttctt
+5508174/1
CBCFFFFFHHHHHJJJJJJJJJJJJJJJJJJJJJJJJJJJJJJJJJJJJJ
@878884/1
ggcctatcctctggaggaattcctttaaactgatccatgatcaatctcat
+878884/1
CCCFFFFFHHHHHJIJJJJJJJJJJJJJJJJJJJJJJJJJJJJJJJJJJJ
@8046539/1
ctcccttggcagtaacaagattttcacatggctg
+8046539/1
@@@=?=DDDFFFFBEEIGEEFHII9AFFHDF3C8
@8046586/1
gtaatctctgtatcaacaactgtaccagccggcacattcatatttctccc
+8046586/1
@@@DFFFFHHFHHGIIIJGGEGCFHI@FEII>?FGIGCHGGJGIJIJEDG
@1393359/1
gttagatataaaattgattcctcatttagataaatttattgttgttc
+1393359/1
CCCFFFFFHHHHHJJIJIJJJIJJJJJJJJJIJIGHHIJJJIIIIJJ
@6005621/1
attagtttccacaacaatttctcttcctttttttggatctgaagggcggt
+6005621/1
CCCFFFFFHHHHHJJJFGIIJJJJJJJIJJJJJJJJJIJJJJJJJJJIHB
@2418410/1
gctgttgttgcctctgctgctgctgctgctgaggcggttgttgccactgc
+2418410/1
@@<?4?42AC?D?FDH9ABFHGEIIDHIBHIE?EGEGDGB@FHIG7C@;@
@3948800/1
cctccttccaaaaaaatacagcaagtctggtaaatttatcgcaaggtaat
+3948800/1
@@@DD?DDFH?DAEEEFG@CD@GGG??DEG:DBFHGDDHIGGIAHH.=B=
@6005898/1
agctaaggctgtatcatcaacttctaaaggtttccaataaacaccttttg
+6005898/1
CCCFFFFFHHHHHJJJJJJJJJJJJJJJJJJJJJJJJJJJJJJJJJJJJJ
@8047227/1
atataagattacaattcttaacattttttctttaaacaaagaacattgga
+8047227/1
CCCFFFFDHHHHGIIJIIIJIGHIJIJJJJJJJIJJJIHJIFHGJJJJII
@4496682/1
cccgattatttttcctttgatgctgctcaatttaccttcatccttgtttt
+4496682/1
CCCFFFFFHGHHHJIJJJJJJIJJJJJJJGIIJJJJJJJJJJJJJJHIJJ
@2418826/1
gctggatgaggaaatttttcataaagaagtcgaatactgttcttaggaat
+2418826/1
CCCFFDFFHHHHHIIIJIJJJJIJJJJIJJJJJJJJJJJIJJJJJJJIJJ
@1394450/1
gcaattctttacatcaataccttcttctatcacatcggaggcaaccaata
+1394450/1
CCCFFFFFHHHHHJJJJJJJJJJJJJJJJJJJJJJJJJJJJJJJJJJJJJ
@6502673/1
ggtttttgaaaaaattttggccaatagctgtgggttatatggtgattgat
+6502673/1
BC@FFFFFGHFGFHJJJJJJJJJJJJIJJIIJJJDHHJJJJJFGIJJJJJ
@4498646/1
aggagaaatttcaatttttgcaaattgttcgtagtgaagaactgaaagca
+4498646/1
??@DDDDDBDF?FGGGEFFFGIJIHIJGGHH?EE?DFEHIIIJIJGGEFF
@7047858/1
ggtgcattcataattcgggccttaactttagtgaactggtcatcaactga
+7047858/1
?@?DB2ADHFHDDFBHIJJJJIIIIJIIJJJBGGGIIJJHIJJIFGIJIE
@7048393/1
acacaattcaggcactaatgtctcttcaaaatcttcttcatcacgtcgtc
+7048393/1
CC@FFDDDHAHHHGEGFFGHHHGIEIICHIEFGHIJJJJJIIJJIHIIGG
@6505042/1
agcaccaattttatgatttctcttctcttggtgttcaacaaatctcttaa
+6505042/1
CCCFFFFFHHHHHJJHCHJJJGGIJBHJIJJIJJIGIJJGGHJJJIJJGG
@6505051/1
catctcgatacagaataattctatgaggcttgtagccaccggtacttttg
+6505051/1
@@@=DDDD;DDFFE?FG43CHBE:FHFGIDC<F@C>F>>?FFFFEEDFF4
@4973837/1
ctgggtttaaaatcttcaataacattactcatttctgataggttctgcaa
+4973837/1
CCCFFFFFHHDHHJJJJJJJIJIIJJJJIIJGIIIJJJJJJJGGIJJIII
@4499995/1
gttgttgctgctgctgttgttgttgctgctgttgttgaggttgattagaa
+4499995/1
@@@DDDDA>FBFFBGF<E@GG;GBGEE@FEFCEC?D8:?DB;?BBBG9F<
@5513979/1
gccgatcttgtacaacattttacatgcagttagtgcaactgctcccttgg
+5513979/1
CCCFFFFFHHHHHJJJJJJJJJJJJJJJJIJJJHIJJJJJJJJJJJJJIJ
@5514672/1
cctcattttcgctcagaagaaataatatctcagcaccaattttatgattt
+5514672/1
CCCFFFFFHHHHHJJJJJJIJJJJJJJJJJJJJJJIJJJJJJJJJJBGIJ
@5516224/1
gtggttgttgcctctgttgctgctgaggctgttgttgccactgctgctgc
+5516224/1
@@BFDDFDHHHHHIIJIJJIIJJJJJJJJIJFHGFHHIJJJIJJGIJHIJ
@3951584/1
tcggcttctgcttccgttccaccctttctgctgcgatctttgccatagca
+3951584/1
CCCFFFFFHFHHHIJJHIJJJJJJJJJJJJJIJJJIIIJJJJJJIJJJJI
@6008831/1
gtcactattaaagttgatttgtcttatcgacttgacaattttttcttttc
+6008831/1
@@CFFFFFHHHGHEGIGIJJIFIIJIIIJGHJJGGJJIIJJJJJJJJJJF
@4501456/1
gtcgaatactgttcttaggaatatttccaatgaattcctctatttcattg
+4501456/1
CCCFFFFFHHHHHJJJJJJJJJJJJJJJJJJJJJJJJJJJJJJJJJJJJI
@6505840/1
ctgtcgaatactctgagcttgctgagcgactaatgccactgtgtccacaa
+6505840/1
@@@BDDDDHHBHBBFHGGGIGECEGECHB@GGCHGIG@DFFHEHIIGGII
@6009381/1
cttgaaatctgtagcccaatatagattccagaacttccggcataatgagt
+6009381/1
CC@FFDDDFFDHFICGHIAHIEEH@HH@HHEEHGGIGEHGGIIGFFDAH9
@6009516/1
gtccttctaacctgttcttcttgaagttggttcagctgtagtctgtctgc
+6009516/1
??==BDDDHFHHFGIIIIIIIGHIGIIIIIFHFHII>DCFHHGGIIIIGD
@3952896/1
ccacattccattccatgatttattaaacccgatgctagctttcttaaatc
+3952896/1
@@@FFFFFGHHHGJJGEIJJIGJEHGGIGAGGDGHHIGGEAFHIJJIJJG
@7050462/1
caccatgacaatagctttattctcattaaggaattccggtttctcaaaac
+7050462/1
CCCFFFFFHHHHHJJJJJJJJJJJIJJIIHJIIIJJJJJIJJJJJJJJJJ
@5517257/1
agatgattagtttccacaacaatttctcttcctttctttggatctgaagg
+5517257/1
CCCFFFFFHHHHHJJJJJJJJHJJJJJJJJJJJJJJJJJJJJJJJJJJJJ
@3953442/1
ctcctccttccaaaaaaatacagcaagtctggtaaatttatcgcaaggta
+3953442/1
?@@B=DBEFFFHGIBDFHFCGIEHGGHJIIIJJBGDGGHGIEHG@@@;.=
@3953454/1
ctgactttagtacatcgcctggagacatgactacacaaccatttggtata
+3953454/1
CC@FDFFFHHHFHGGHIJIGGHJGGEFHGGHGHDGGGGIHGIIGIJFFB?
@5517603/1
gtgcactggttacaggagatactggttgttgttgaggtggtagttgagtt
+5517603/1
@@BFFFFFHHHHHJJJJJIJJJJJJHIJHIJIJJIHJCFH@DGFHHDHFI
@3953768/1
cttgaggtctggtaattggagcggcttgtct
+3953768/1
@BCFFFEDHHHHCGIJJJJGIGIIIJIAD9?
@3455892/1
tctgcactgtgacagtcttcaagcactgagttagaataccaacctgaatt
+3455892/1
CCCFFFFFHHHHHIIIIJJJJJJJJJJJIJIIIJIJJJJJIJJJJJJJJJ
@5518201/1
caggtttttgaaaaaattttggccaatagctgtgggttatatggtgattg
+5518201/1
??@B=D?DDC;CDFBGBGHFC:EB?@G<FDHGIC>@GGBGDBA@FHEGHC
@3456195/1
gttgccttaaaacaatgtcaagagcttggattgcctcct
+3456195/1
@CCDDFFDHHFFHGHFHGHGIGGIJCGHIIJCGHIFHJ@
@5518978/1
ctccaattgcattccctttcacactagggacatgaggtgaaattattggt
+5518978/1
CCCFFFFFHHHHHJJJJJJJJJJJJJJJJHIIJJIJJFGDHIIJJJJJJ?
@3457372/1
tgagagaagaattgataactaactgtgagactgagtaactaagtgcaaat
+3457372/1
@@@DFDBDDFBFHGHGIIIHIIIIHIBDE@AFGIG9E?CDD?CGHIFI<4
@881641/1
gccacattccattccatgatttattaaacccgatgctagctttcttaaat
+881641/1
@BCFFFFFHFHHDIJJGJGIIIIJJJJJGIJJJGBGIJJJIIJJIEHGGG
@3457675/1
atcattagcagaaatcctcattctttcaaaaaaaactattcgtaggagta
+3457675/1
@@@FFFFBDFCDD?FHGIIGFHEFGHGEIIGHEG@FHIIGHABFHGGGHH
@3457706/1
ctttgatgctgctcaatttaccttcatccttgttttcaaag
+3457706/1
??;AD>DDDD<?2<::A2A333<FEFAEEFIA<A39CB99?
@4977772/1
ctcatgttataacattatgcagttcattacctaagatatttgttatgatc
+4977772/1
@@@DDDBD>FHHHJIIIIGCHICEHIJIIIIJGIJJGHIIJIIHIJJJJJ
@6510605/1
ctcgaggtggctgcagtttccatatcatattatacctgaaggcttttggg
+6510605/1
CCCFFFFDHGHGHJIJHIIJJJJJJJJJJJIGIIJJJJIJJJJJJJJJIJ
@4506938/1
aatctctgtatcaacaactgtaccagccggcacattcatatttctcccat
+4506938/1
C@@FFFFFFHHHHJJJJJJIHIJJJJJJJJJIJJIJJJJJJJJJJJJJJJ
@4507120/1
gggaattctaagagggtacacaattcaggcactaatgtctcttca
+4507120/1
@@<DDAD:CFHFDBHGEGHIHIAFBFHEIGE@F@FFE?FFHEGCE
@4507245/1
gtctcaacaagttccgttttttggagaggcaactcaggataactatagag
+4507245/1
CCCFFFFFHHHHHJJIGHJJJJIJHIHJJJJJJJJJJJIJJJJJJJJJJJ
@7053415/1
gtggcctatcctctggaggaattcctttaaactgatccatgatcaatctc
+7053415/1
CCCFFFFFGHHHHJJJHJJIJJJJJJJJJGHIJJJJJJJJJJJJJJJJJJ
@363020/1
gttgttgttgctgaggctgctgtggtctctgctgttgctgagactgttgt
+363020/1
@@@DBDD?CAFDBCGIGFG?CGA@G<<:E<F?C?FCD@<D4?4?9D99D9
@363589/1
accttataccgctatcatcctggctgttgccatttgattcgtcctttgtt
+363589/1
CCCFFFFFHHHHHJJJJJJJJJJJJJHJJJJHJJJJGIJJJHIIJJJJII
@2963293/1
ggagaatttttaaccatttacacaatataaatgcaccttcaacaccacac
+2963293/1
@@@DDFFFDDFHHJIIIEHEICHEGG<DB@9FAFHIHEGIJI9FHCGICF
@1400215/1
gttcaacttctttggtgtacagaaatatttcggcttctgcttccgttcca
+1400215/1
CCCFFFFFHHHHHJJHJIJJJJJJJJJJJJJJJJIJJJJJJJJJJIIJJI
@363933/1
taacgattggaaaaataatcagaataagaacggtattgctctgcagggaa
+363933/1
CCCFFFFFHHHGHJJJJJJJJJJJJJJJJJJJJGIJJJJJJJJJJJJJJJ
@1400544/1
cttcaggcatgggtcactattaaagttgatttgtcttatcgacttgacaa
+1400544/1
CCCFFFFFHHGHHHIIIJIIJIJJIFHHIJJJJJJJJIJJJJJJJJJJJJ
@4979932/1
cctcgtttcgcaattatccagtattatctatagaatatcagctgatatgt
+4979932/1
CCCFFFFFGHGHGGIJJJIJJJJJJHGJJJIDIEHIGGJJIIIJGGIFID
@3957763/1
tctatgtctaggtttcctactgacagcaccacgagaactactatg
+3957763/1
CCCFFFFFHGFFHIIIJJGIJIEHJHIIIJEIIEG<FHIGIIBGI
@6513396/1
ctagataataatgcctcagagctaccttggcagctgctaattttgcttgg
+6513396/1
@@@DBDFFHDHHDGIGGAGDD@FHDFIEGIIIIEIGCDAHE?GDFBGHHI
@4507793/1
gaggcttatacctagtgcttctgtaaaacgccaataattgttctttcatg
+4507793/1
CCCFFFFFHHHHHJJJIJJJJIJJJJJJJJJJJJJJIJJJHIIIJJJIJJ
@2424098/1
gtgacattattgactaaggccgatctgaggtctgtcaattcaccaggtga
+2424098/1
CCCFFFFFHHHHHJJJJJIIJIHHIJJJJIGHIJJJIIJJJJJJJJJ?FG
@6015326/1
ggcagtaacaagattttcacatggctgcccctttattatccctttcagtg
+6015326/1
CCCFFFFFHHHHGJJJJJJJJJIJIJIJIIJJJJJJJJJJIIJJJJJIGI
@1401823/1
caataacattactcatttctgataggttctgcaatttccaagaaacttta
+1401823/1
CCCFFFFFHHHHHJJJJJJJJJJJJJHGIJJJJJJJJJJJIIIJJJJJJJ
@2424663/1
ctaattgatccataataagtctaaatagaccttcagggtca
+2424663/1
???DDD>BDDDDDIBE:?E<AEECCCFFFDFADFFIEE9C?
@5524374/1
cataaaacatgataatgacttggccggctggtgccctgaataccttgatg
+5524374/1
@@BFFFFFHHHHHJIIJIJJJJIFIJIIJJJIECHIEEDGHGHIEHI@FB
@5524876/1
tggtaattggagcggcttgtctaac
+5524876/1
@@@DDDDDHHHHHIIIII@?<9?D?
@366479/1
cttaaaacaatgtcaagagcttggattgcctcctgcggaccattagttga
+366479/1
CCCFFFFFHHHHHJJJJJJJJJJJJJJJJJJJJJJJJJJJJJJJJJIIJG
@2426491/1
cgattatttttcctttgatgctgctcaatttaccttcatccttgttttca
+2426491/1
CCCFFFFFHHHHHJJJJIJJIJJJJJJGIJJIJJJJJJJJJJJJIJJJJJ
@5528710/1
gctcttcatgccactgattgatgtcccaatggtccacacctttgtcacca
+5528710/1
CCCFFFFFHHHHHJJJJJJJJJJJJJJJJJJJHHIJJJJJJJJJJJJJJG
@7056198/1
gttttagggtaatcaaattttatgacaaaattgcaattctttacatcaat
+7056198/1
CCCFFFFFHHHHHIJJJIJJIJJJJIIIIGHIIIJIIIHIJJJGJJJIJJ
@5529090/1
aaattgttctatttcttttttcatcattctgtagtacaccttccaaacag
+5529090/1
@@CFFFDDHHHHHJIIJIIIIJIIGIIJJJJHGIIIIIIIIGJJIIJJJJ
@6514385/1
ctgattacttcttctcgaggtggctgcagtttccatatcatattatacct
+6514385/1
CCCFFFFFHHHHHJJJIJJIJJGGIJJGIJJJGHIGEHGFHFIGGJIJJH
@6017299/1
tttcacactagggacatgaggtgaaattattggtatttcttttttccaaa
+6017299/1
CCCFFFFFGHHHHGHIGIJJGACBCBEHDHIGI?EFIIIJJJJJJIHGCH
@8058682/1
gtcagcttacaagccttagtaagcataaatttatggaagccataccgtac
+8058682/1
CCCDFFFFFHDDFHIHJIGFGHIIHIJJIJGHGIIGGHGIIGJJJIHHIH
@1402980/1
gcttcggccacttctttgaactaagtacagcgaaattcttattcgattga
+1402980/1
@@@DD?DDDDFFDH@FGEA?GFHIIFFFCGDBHIGIIBFBDFHGGEHICD
@6018036/1
cactgttttcaccggaggaatttgtttgtgattttttattgtatcccaat
+6018036/1
CCCFFFFFHHHHHJJIJJJJJJJJHIJJHIGIJJJJJJJJJJJJJJJJJJ
@3464711/1
ctttattctcattaaggaattccggtttctcaaaacatggtgctggatga
+3464711/1
CCCFFFFFGFCFFJJIBHIJJIJJJJJJJJJJJIIJIJIIFGGHHIJJJJ
@1403442/1
aaaaagattattgtattttcttttagaactctttcaaagagttctgcttg
+1403442/1
@@CFDFFFHBHHD<FEHIIIIIIIIIFHCGEHIIIIIIGGCDGIIIIIIB
@3465038/1
cccaatcaattatgatactgtctccttcaacaatcgtcggtacaatgtaa
+3465038/1
CC@FFFFFBHHHHIIJHIGJGHGGHJIJJJJJJIJIJJJGHIAHGHGBGI
@4985881/1
gtttctcctacggagactgtatacctaaaagtgggttcatgaattgctcc
+4985881/1
CCCFFFFFHHHGHIIHIJJIIJJJJIJFJJJHIIJIIJJJJJIJJJJJJJ
@4986487/1
atcatttcttcattttcagctctggctattttagcatggaatgtaatctc
+4986487/1
CCCFFFFFHHHHHJJJJJJJJJJIJJJJIJJJJJIJJJJJJJJIJJJJJJ
@3466058/1
aggaaatcgatttttgaaacacctctgtcgaacagcttccacagcttgtc
+3466058/1
CCCFFFFFHGHHHJJJJJJJJJJJJJJIJJJIJJJJJJJJJJJJJJJJIJ
@2968608/1
ctctgctgttgttgttgttgctgaggctgctgtggtctctgctgttgctg
+2968608/1
@@?DFFFFHHHHHIBGIIGHEHIEGHIIIIIGFDH9CCHIIIIIHIIIID
@3468162/1
tgctgttgttgctgaggctgctgtggtctctgctgttgttgttgttgctg
+3468162/1
CCCFFFFFHHHHHJJJJJJJJJJIIJIIJIJJIJJJJIIIIHIIHIIJJI
@7058498/1
ccgagaaatattacaggttcgttgaaaaccttcggcctgatgctgggaac
+7058498/1
CCCFFDFFHHHHHJJJJGIJJHIJJJJIJJJJJIJIJJJJJJJJJJJJJJ
@369014/1
tgagatgaaggtggtctgctgggttgctggtcactgggttgttgcctaac
+369014/1
B@@FDDFFHFHHBHGGJJJJJJIJIJIJIIGGIIIIGIDHIIJIJJJIIJ
@370131/1
ctctcattcttagttgtaacaactaggggcaccatgacgatagctttatt
+370131/1
@@@<AB=BFFDCD:BCFBBDF:CDF<;C@8@GCAHDHH?GAD@AFH<9BB
@1406430/1
ctctttctggtgttcatgtaatgaattcgtctgtctccatactctggctg
+1406430/1
@@<DDADD<A2ACEFBGFHI@CHHEEIGIIIIICEGFFFHGIGGGGGIEG
@3962007/1
gtcgaatactctgagcttgctgagcgactaatgccactgtgtccaca
+3962007/1
:1=:BDDDH???DAGEBFGGHIIAAFCEIG@C>FGEH3?9??B@FFG
@4990062/1
ggaaaactgtttatcatagatccgacgacactttttagtaccgggcttac
+4990062/1
CCCFFFFFHHHHHJJJJJJJJJJJJJJJJJJJJJJJJIHIJJJJJJJJJJ
@8061176/1
ctcagcaccaattttatgatttctcttctcttggtgttcaacaaatctct
+8061176/1
@@@FFFFDFFDDHJFJGHHFJJIJJJGIHIIJFIFGEGHFHICGCGDHGG
@8061569/1
gcattaatctatagaaaattttccaaacagtatttagagactttccacta
+8061569/1
@@@FFFDFFHHGGIJJJ@HGHIJJIIIJEGHHHIIJIIIGIIJJIJGHJG
@4514081/1
gttgcatcctttgctcttgaggaagttggtgtagaggtgcaggctggcca
+4514081/1
CCCFFFFFHHHHHJJJJJJIJJIJJGIJJGHHIJIJJGHJJJJJJJJJJI
@5531190/1
catgttaaattttttcagaatcatgtgattttttttcctttcaagaatat
+5531190/1
CCCFFFFFHHHHHJJJJJJJJJJJJIIIJJJJJJJJJIIJJJJJJJJJJJ
@372185/1
gcccattattgtgtactatcttcaaagagaaaaagtgcaatactaaaatt
+372185/1
CCCFFFFFHHGDFIEGHIJIJJHIJIHIJIJJJIGFFHEGIFGIGIJJHI
@3470952/1
gtgtcttgcacgacctttggattgaatataagaccttgttgttttagggt
+3470952/1
CCCFFFFFGHHHFIIIJJGJGIJJIIIJJJIJJJJGIIIJJGIIIJJIJ9
@3471319/1
ggcatttttactacaccatctaacctctacaattttgttttgtttctcct
+3471319/1
@@@DDDDDFHBFH:EC3CHHIIECFHGEGGIIIIIGGHIGGHBHI@GF<F
@3471851/1
gcagttcattacctaagatatttgt
+3471851/1
@<@DDD?DDF4C?@?FFG4IFHBBE
@5532367/1
gcggttgttgccactgctgttgttgaggctgctgtggtctctgctgttgc
+5532367/1
=;@D=AD@?DBFFIFEEFC<<ACDEFEIDGEF@DCBF?DEFF@BGA89?<
@2970986/1
ctgggaacaagaatgctgttaatgcctccaagcttaacattgattttaag
+2970986/1
CCCFFFFFHHHGHJJJJJJJJJJJJJEIIHHHJJJJJJJJJJJJJJJJJJ
@3963783/1
gcaggaaatcgatttttgaaacacctctgtcgaacagcttccacagcttg
+3963783/1
C@CFFFFFHHHFFIJGJJDIJJIJGGHIJGHGIGIJJIGHIIIGGGGHII
@8062321/1
catcatccaagccgtaatgaatggtgttgctttcgcagggtaagtctttc
+8062321/1
@@@DDDDDHHHHFIFGBED<<AEC2A?FCCCDGIIGIIGI9DHIDDF<B=
@7062521/1
cttcattttcggtttcgtaggcaggtggaggccatcgcctggtcatgcat
+7062521/1
@@?DDDDDFFF<<?@FG3CCFH@E61:?81860:DGHF><FGFHHCGGGI
@8062844/1
ctcagagctaccttggcagctgctaattttgcttggtgtttgttttctcc
+8062844/1
?<1D?D3AFFDFF<<A?<CACBFGH4CEF99<EF?F1?CDGEB;DFFCDG
@6020652/1
gtcgtctttctttcaacaaacacaagagctaaattatcctttttgaaatt
+6020652/1
@CCDFDDFDADFDIGIIJJIGBGIIJDGGIIGGHGIIIGIIHIJJG<<EF
@6020763/1
gttttaattaaaaaattggtgggaggagaaatagtgattctgtagtgata
+6020763/1
@:?DFFDFHHHHHGGIJJIIIJJIJIEHCBFBFGGIJJIIJJIJIFGGIG
@4516589/1
ctttgaagttgaataagttattattcttctaggtccttttatcataatga
+4516589/1
CCCFFFFFHHHDFHIJJHIJJJJJJJJJJJJJJIJJJJJJJJJJJJJJJI
@8063088/1
cattctttcaaaaaaaactattcgtaggagtaaaacgtaagtggaagcat
+8063088/1
CCCFFFFFHHHHHJJJJJIJJJJJIJJJIJIGIIIJJJIJJDHIEGIJJG
@4516813/1
ggaacgttgatctggtctggagctggatgagtgacatcagcgccaacaac
+4516813/1
CCCFFFDFHHHHHJJHIJJJJJJJJJIJJJJGHJIJJJJJJJJJIJJJJJ
@4992267/1
ggccattatcgcatcatacggaatctgccgagtccttccttctagtgctt
+4992267/1
CCCFFFFFHHHHGJIJJJHIJJJJJJEEGIJIGHGHIJIJJJJJJGIFIJ
@4992414/1
gggcaaatctggaggttgatgaggaggctgagg
+4992414/1
@@@DDDBDFFD4A;B<AGIFHBFEFBGF?GC?D
@4992734/1
gctggttcctagaatcccacatggcaggaagttttctcgcaacttaggtt
+4992734/1
CCCFFFFFHHHHHJHJJJIJJJIIJGIIJJJIJJJJJJJJIJJIJJIJHH
@6021440/1
cttggtgttcaacaaatctcttaatgatatcagtcagcttacaagcctta
+6021440/1
@@@DD;?DFCD?BDDB?EBCFHGEHGGIHEDBAGGGIGFE9CDH>CGH@B
@2433134/1
gttaacttttggtggctttattatattactcctaattgaagagccttttc
+2433134/1
CCCFFFFFHHHHHIJIGHIJJJIJJJJJJJJJIJJJJJJJIIIIJIJJJJ
@3966107/1
tatatggtgattgatgccattcaactttgcattaactttctgtagtatgt
+3966107/1
CCCFFFFBDFHHGHIGIIGIIJJJIIIIIIGIJJIJJJJJJJFIHGIIJJ
@6022936/1
gagcatcattcattttcttcattgtaacttggcccgcaacaattgtacac
+6022936/1
CCCFFFFFHHHHHJJJJJJJJJJJJJJJJJJJJJJJJJJJJJJJJIJJJJ
@5533625/1
ccagtcatcaggaataaagtcattaaccttcaaaatttttccgaggttta
+5533625/1
BCCFDFFFHHHGDGIJJGGHHJIIIJJJIIJIGGHJJIJJIIGDFHGGIG
@3966656/1
gctacaggtagtgtcgataattgtaccaagctctggcattttcctgtgac
+3966656/1
CCCFFFFFFHHFHIJJJEIJJJJJJJJJJJJIJJJJJJJJIJJJJJHIIJ
@377375/1
gtacaggtcaaatccatctttgtaaataaaaaattaataacattaatatg
+377375/1
CCCFFFDDDFHHHJEIJGIIIIHEIJJJIJJIIJJJJIIIJJJJIIJGHI
@8065573/1
tggtaaagaggtgacaaagatagtaagttatttcttctaaattctgctct
+8065573/1
CCCFFDFFHHHFHIIJJJJIJJJJJHGIIJJJJJJJJJJJJJJGJJIIJI
@7565906/1
ggcaaatctggaggttgatgaggaggctgaggcggaattagagcaattgc
+7565906/1
CCCFFFFFHHHFFHCFHGHGHGIFHEGGICHHJIJAGHIGHGHEHJIIHH
@891089/1
ggcatattagctagaagatgacgaaatttcacatattctctccacgcttt
+891089/1
CCCFFFFFHHHHHJJJJHIJJJJJJFGIJJIIJJJJJJJJJJJJJJJJJJ
@7566639/1
agaaaattttccagacagtatttagagactttccactatctaaataaata
+7566639/1
CCCFFFFFHHHHHJJJJJHIJJJJJJJIJJJJJJJJJIJJJJJIJJIJJJ
@6024543/1
tgacaataaagtaggcccttatcaacatacagagcaccaagaaaagcttc
+6024543/1
@@@DDDFFHFHHHI>GGIEHFHIIIJFIJIJJGIIFJIJGIGIIIHIJIJ
@4995901/1
ggcagttgaagataacatacaattttaattttattattctcaatgatttc
+4995901/1
@@@DFFFDBAFDF@FGGGGEGGD>ADGBHHGICHIJJGIIGJHIGIIDH9
@3475477/1
gagtttgagcatcattcattttcttcattgtaacttggcccgcaacaatt
+3475477/1
@@@DFFFAFHGHHIJJJIIIJJJJJJJJJJJIJJJJGIJJIJJIIJJJJI
@378026/1
gtaattaggtaatctagaactgcatcacccaagaactcaagccgctgata
+378026/1
BBBFFFFFHFFHHJJJJJIJJJJJJJIJJJJJJJJJJJJJJJJIJJJJJJ
@3967907/1
gttgcagttaaaccaagaacatgtggcctatcctctggaggaattccttt
+3967907/1
CCCFFFFFHHHHHJJJJJJJJJJIJJJJJJJJJJJJJJIJJJJJJJJJJJ
@2973985/1
ggcaagtgttgggattttgaccatcttcaacgaatcaaattcactttgag
+2973985/1
CCCFFFDEFHHHGIIJJJJJJJIIIIIIJJGGIIIIGIGIJJJIJJJGJJ
@7567361/1
cacctttgaagttgaataagttattattcttctaggtccttttatcataa
+7567361/1
CCCFFFFFHHHFDHIIIJIJHIIJIJJJJJJJJIGCEHGIJJJJJJFJJJ
@4996632/1
gtctttttttaccaaaccggtattttccccttggcaacaaacagttgttt
+4996632/1
CCCFFFFFHHHHHJJJJJJJHHIJJJJJJJJJJJJJJJJJJJJJHJJHIJ
@2974896/1
ctctgattagaccctaaagttaaattattgtaacccatactcctatcagt
+2974896/1
CC@FFDFFGDFHHIIJIJIJJJIIJIIIIJDHICGIIIJGIJJJJJJIJG
@7568181/1
gctgctaattttgcttggtgtttgttttctccaactccgacaaacgccat
+7568181/1
CCCFFFFFHHHHHJJJJJIGHIJJHIJJIJJJFJJJJJJJJJGIJJJJJJ
@4997571/1
atgctttctaatgtttcttcatttaaaaccgctgtgtctctttctttttt
+4997571/1
@CCFFFFFHFHHHIHGJGCICHGIIIJIJJJJIJGEFHIHHGJJJAGIIJ
@3970713/1
tcttaggaatatttccaatgaattcctctatttcattgtgcattaatcta
+3970713/1
CCCFFFFFHHHHHJJJJJJJJIJJJJJJJIJJJJJJJJIJJJJJJJJJJJ
@4998564/1
gttgttgaggctgctgtggtctctgctgttgctgttgttgctgaggctgc
+4998564/1
??@DDDDDDFFHDHIJFHIHHHJJIJ>ECFGGGG:BDBHEHIEHHGIIIB
@6523349/1
tgatttgatagagcacggaaggtggaatttttgcattttttataacttct
+6523349/1
CCCFFFFFHHHHHJJJJJIJJJEHIHIIJJJJJJJJJJJJJJJJJJJJJJ
@6523641/1
cttcaacaatcgtcggtacaatgtaatatgagttttctttgttttcaaag
+6523641/1
CCCFFFFFHHHHHIJJGIJJJJJGIJJJJJIJHIJJJJJJJGIJJJJJJJ
@894463/1
caccgatgcaattaatactcatcttctttactaaaaggctacacaaacaa
+894463/1
CCCFFFFFHHHHHJJJIJJJJJJJJJJIJJJJJJJJJJJJIJJJIJJJJJ
@894774/1
tgtggtctctgctgttgctgttgttgctgaggctgctgtggtctctgctg
+894774/1
@@BDFFEFHHHHGJJJIJJJGIJJJJJJJGJIJJJJGJIJJDGIIJJIGH
@4522555/1
aacacaattaaaaagtaatctgaaaacatttgataaaaaatatatcgtaa
+4522555/1
CCCFFFFFHHHHGJJGHIJJJJJJJJJJJJJJJJJJJJJJJJJJJJJJJJ
@1910564/1
atcaacgttcactgtctataaaaatacaagaattcctaattggtagtatt
+1910564/1
CCCFFFFFHHHHHJFHGIJJIJJIGJJJJJIGIIIJJGEHHII<DHBFHI
@3477385/1
tgccactgtgtccacaagaaaaaaggttctttt
+3477385/1
@@@?:ABBFHCDHCFG9E>CFE@1CE:?9?:9:
@8070131/1
gtgtgatatgatatgggttgctgtttacaccaacgataaaatcaggcttt
+8070131/1
@@CFFFFFHHHHHJJJJGHJIJJJIJJJJJJJJJJJJJJJJJJJJJIJJJ
@4523196/1
ctgctgctggggctgttgttgccactgctgctgctgcggctgttgttgcc
+4523196/1
CCCFFFFFHHHHGIJJJJFGIFHIGHIJJJJJIJJJJGGIIJJI@GHIHE
@1911074/1
ccatggttgtcgaggaggtccctgttgttccattgcttgaggtctggtaa
+1911074/1
@@@BDDFEHDFA;@GIEFEFHBGH?C@GGA<DFG4BGIG;BFH?BBBB?=
@379741/1
cttaaaacaatatcaagagcttggattgcctcctgcggaccattagttga
+379741/1
CCCFFFFFHGHHHJIIIGGHGIJJJJJGIIIJJJJJGIIGIGGIGGHH>F
@1414318/1
gccaacagtaagacatggtagatgaggatactttaatctaatattatatt
+1414318/1
CCCFFFFFHHGHHJIJJJDIIGIJCHIEIIIJJIIIIJJJFIJJJIJIJJ
@1414794/1
gaatgactttatacactggtatttctggctcacctccttccattgttctc
+1414794/1
@@CFFFFFHHHHHJIIJEC<EAHIGGGJJIFGGEDHIJJIGJJIJGIEHE
@3971122/1
ctcagttactcagtctcacagttagttatcaattcttctctcataataat
+3971122/1
CCCFFFFDHHHHHJJJJJJJJJJJJIJJJJJHIJCFIHIJIJJJJJJJJJ
@4998974/1
agcatcattcattttcttcattgtaacttggcccgcaacaattgtacaca
+4998974/1
??@DDADD<CFDHHIFHHIGIBEBIB9@>A<9@DE<F@H>?BB?DG<FDB
@4524341/1
gcctcttttaccattgtacgagtttgagcatcattcattttcttcattgt
+4524341/1
@@@DDDDDHHDDH4AC<A<FBEAEAA?;@?CA@EAFCFHG@GBG9FHICF
@4524497/1
ctttctttcaacaaacacaagagctaaattatcctttttgaaatttttta
+4524497/1
CCCFFFFFHHHHHJJJJJJIJJJJJJJJIJJJJJJJJJJJJJJJJJJJJJ
@3972122/1
catatatattatgtctgattcccgatcgcttggctttagcactgcatcta
+3972122/1
@?@FFFFEHHDHHIIHHGDIA?GHAAGHEGIGCHHIB>9D9BBFHGIBDH
@4525051/1
atttcttcagggagaatttttaaccatttacacaatataaatgcaccttc
+4525051/1
CCCFFFFFHHHHDGGHIJIJJJIFHIJGIJJJJJJJJJJJJJJJJJJJJJ
@4525312/1
caggaacttcccagtcatcaggaataaagtcattaaccttcaaaattttt
+4525312/1
CCCFFDFFHHHHHJJJJJJJJJIJJJJJJIIIJJJIJJJJJIJJJJJJJJ
@7570730/1
gctctctccacctgaactagttcatatttcggagtcgtccctcttctgga
+7570730/1
CCCFFFFFHHHHHJJJJJJJHIIJJJJJJJJIIJJJJGIIJJJJJJJIIH
@8071889/1
gacaggatcatatcgtacaataagattacatttgggtagctcgatccctt
+8071889/1
CCCFFFFFHHHHHJJJJJIJJJIJJJJJJJJJJJJJIIJJJJJJJJJJJI
@5001093/1
cttcatccttgttttcaaagttgataaataatattaat
+5001093/1
@@@DDA;:CF?2AGDE?A<FHFI:AAFHEFE<HHI>BF
@8072492/1
gtccttctaacctgttcttcttgaagttggttcagctgtagtctgtctgc
+8072492/1
CCCFFFFFHHHHHJIJJJJJJJJJJJJJJJHJJJIJJJJJJIJJJJJJJI
@381437/1
acgagtttgagcatcattcattttcttcattgtaacttggcccgcaacaa
+381437/1
@@@FFDDFHGHGGJJJJJJIGHJIJJJJJIIIHGGHIJJIJIIIJJGIJI
@6524829/1
caatgagtgagagcttgcaagaggtaacttctgtcttgaaatctgtagcc
+6524829/1
@@<?AD;=ADBBFBBDG9BCCGGHEE@HBD@@<1??>GHHGHII>:B?DB
@2976921/1
cgtcattagcagagctcgctactaaggccttcaagatagaacccaattct
+2976921/1
@@@DFDDFBF>CAC?FGEA@FHIIIII@GGHIC>BHGIGIGGGHGIIIII
@3972615/1
cgtggatctccaaggtctccttgaacaaatttacctaaagcaacaacaca
+3972615/1
CCCFFFFFHHHHHJJFGIJJJJJJJJJJIJJJJJJJJJJJJJJJJIJJJJ
@2977149/1
tggctgttgccatttgattcatcctttgtttttactcctttttcaaaacc
+2977149/1
@@CFFFDFFHHHFIJGEEJIJIIIJIJIGGIIJJJIJJIJJJJIIGIIJG
@5001987/1
aagaaatatgaatcagtgttttcatttgactcttatgaaaatataactat
+5001987/1
CCCFFFFFHHHHHJJJIIIHJJJJJJJJIJJJJJIJIIJIIJIJJJJJJJ
@5538779/1
gtcctgttggtccattaatataaaatggttcaacttctttggtgtac
+5538779/1
@@<AAADDB?FHF<BE@FFCHHGHCCBE<<E9CCD?BBFHGC3D:?D
@1416226/1
gtacaaagatctttttccgccacatttccaaggcctcctgatatcaactg
+1416226/1
CCCFFFFFHHHHHJJIJJJJJJJJJJJJJJJJJJJJJJJJIJJJJJJJJJ
@1416375/1
gcgcattctgttgtatatttatgctcacttcaccaacattcatgaataat
+1416375/1
CCCFFFFFHHHHHHIJJIJJJJIGIJJJJJJJJJJJJIJJJJJJJJJJJJ
@7571204/1
acctgttcttcttgaagttggttcagctgtagtctgtctgcatctgtata
+7571204/1
@BCFFFFFHHHHHJJJJIJJJJIJJJJJJIJJJJJJIJIJJIIIJJHIJI
@7572495/1
cgaagaactgaggtaaaaataaaatttaaaaatgttgctattgtttcaac
+7572495/1
CCCFFFFFHHHGHHHIIIIIJJJJJJJJIJJJJJIJJJJJJIJIJJJJJI
@4527930/1
gttgctgtttacaccaacgataaaatcaggctttatgtttttgtattctt
+4527930/1
CC@FFFFDHHHHGJIJJJJJJJJJJJJJJJIJJJJIIIJJIJJGGEHJJJ
@3481512/1
cttctctgcactgtgacagtattcaagcactgagttagaataccaacctg
+3481512/1
@@<DBDDA3CF?D<EFBFEAAECHIGEEEBDGFGIIEHIIGII>GIIIII
@1914742/1
gttggtccattaatataaaatggttcaacttctttggtgtacagaaatat
+1914742/1
CCCFFFFFGHHHHIJHHGIIIII?EHHIJJJJJJJJJIJJJJJIEIJIII
@5539493/1
attgaatataagaccttgttgttttagggtaatcaaattttatgacaaaa
+5539493/1
CCCFFFFFHHHHHJJJJJIIJIJJJJJJJHIJJJJJJJJJIJIJIIGIIJ
@2978209/1
gaacgagaaccaatttcttttttaaaataatcagcaaaatccaaaagatt
+2978209/1
@CCFFDFFFGHHGJBIJ@HGIJJIJJJJJJJJJGEIJJGIIJJJJJIHIJ
@6031526/1
ctgaagaggacatccccgtaccataacaaactgctacaggtagtgtcgac
+6031526/1
@?@1DAD?BFFHDEEGB@<CCFHGHIGIIGIIIIGIEGEEDHGGCGGGEH
@1418249/1
tacaaatttctatttccgattatttttcctttgatgctgctcaatttacc
+1418249/1
;?@DDDE?FFFDDGHGHB@EGEHGDFGEHEHEECC@GEEGDHH<BGFBHI
@7574590/1
ctcttggacaagttgttatattagtcactttatatgttcttttaacactc
+7574590/1
CCCFFFFFHHHHHIJIJJJJJJJJIJIJIIJJIJJJIJJJJJJJJJJJJJ
@1419132/1
gggaattctaagagggtacacaattcaggcactaatgtctcttcaaaatc
+1419132/1
CCCFFFFFHHHHHJJJAGHIIJFHIIIJJJJIJJJJJGGIJIJJJJJJJI
@7575643/1
tggaagaaaccataccaaaggtcaagaccataaccaagatcaattactct
+7575643/1
@@?DDFDAHHBDFGEBGHHECHDF>GHI;EDEGCDFEHIIIIIIIIIIII
@1419909/1
tgggaatcctttgtgagccacatcaatgttaaggaatggtttccaaccaa
+1419909/1
CCCFFFFFHHHHHFHJJJJJJJJJJJHJHIJJJJJIJIJGHIJJJJJJJJ
@7576552/1
gcaagacctccttcttcaagcctagggaaaaggtgaaataaatgaattga
+7576552/1
@@@FFFFFFHDDHEGGGEEEHIDGIGFACHIIE?D@FGHIJGBEGGJIIG
@4529815/1
cccttggcaacaaacagttgttttttcctgatatagctctaacttcaatt
+4529815/1
CCCFFFFFHHHGHJJJIFHIIJJJJJJJJJJJJJJJJJJJJJJJJJJJJI
@382718/1
ctctttctcaacaagatggtacctagctctaaatg
+382718/1
C@CFFFDDFHHHHBEBGBCHDHCFEHIGEHH?HGC
@7069719/1
tatatataagattacaattcttaacattttttctttaaacaaagaacatt
+7069719/1
@CCFFFFFHGFHHJJJJJJJJJJJJJJJJJJJJJJJJJJJJJIIGHJIIJ
@8076411/1
gcctcttttaccattgtacgagtttgagcatcattcattttcttcattgt
+8076411/1
@@@FDFFFGD:AFDGHGGIICGHHI>E@EDFFHEF??CBFHGGIGGIIII
@6032831/1
gtaaattgtaaaatgctaatatcctaacgttatcaggttttgggtagttg
+6032831/1
B@CFFFFFFFHHDIIIJJJJIJIJJGIJJIIIGGGEI?FGIGGG?DGHIF
@8076986/1
atttctttgtgtcggaatacaaggcaggaaatggtgaactgcctttcatg
+8076986/1
CCCFFFFFHHHHHJJJJJJJJJJJJJJJIJJJJJGIJJJJJIJJJJJJJJ
@5541724/1
ctaagttatacacagctctctgcgaaatgggaataccattgaagaagaac
+5541724/1
@CCFFDBDHGFHHJFIIJJGEHIIAFHGHIJGGIIIJJJICHHHGGIHII
@7577864/1
gtccttttatcataatgagatcaagtttttttcgaatcaaatgaagctgt
+7577864/1
@BCFFFFFFHHHHIJIJJJJJJIJJIIJJJJJJJIJJJJJGJJJIJJJJG
@5542330/1
ctagaatgaaaaaagaatgcgaatcagtggaaggggcttatagctactgc
+5542330/1
@@<DDDDBAFH??@?FHIGIDH@?C:D:CGB3DBD@<6B?C=BGDEHC;@
@3977607/1
cttgtcttacaggtaccggtctttctcgataatcaagtgttggtgcattc
+3977607/1
CCCFFFFFHHHHGHIIJIJIIIJJJJJJJJJJJIGIJIHIIJJJIIGIIH
@383873/1
ccaatgtttctagcctttcataattcataacgtcattagcagagctcgct
+383873/1
@@@FFDDFHHHHHGIGIHIIGBHICGIIIIIIAFHIGHIIIBG@FCEHII
@7071395/1
tctggcattttaaaaaaaaatcaaaagctagtagaccaattaagaactca
+7071395/1
@@@DDDDDFHFH<EBD>GBHGCEHB<B;B?DGEGIIIIADHEHH@7@FFH
@6036621/1
cggccacttctttgaactaagtacagcgaaattcttattcgattgaagta
+6036621/1
@@@DDDDDFHHHFDH4<AEFGCFHFGCGEHGDEGHGIIIGH<FHIIIIFD
@7071481/1
cgctaatttaaaaattgaatagtttttatgaaatgagtcagaattttcgt
+7071481/1
@@@FFFFFHHFHFIBFHG>DHEFHGGIIEEIIIIIIGEGHGCAGHIHFE;
@2442909/1
tgtcatcaagctctccccttccatgcaataaacggcatgtctcaagagct
+2442909/1
??=DDDDFDFDHHIGGDE>@EGHIGGHGII>HIGGGIAGDA9D>FCBF39
@2443183/1
gtcgtctttttttaccaaaccggtattttccccttggcaacaaacagttg
+2443183/1
CC@FFFFFHHHHHJJJJJJJJJJCFHIJJJJIIJJJJJIJJJJGIIIGIJ
@2443745/1
ctatgactcccaagctgctatgagtactatcatcagctggtgtagaatta
+2443745/1
CCCFFFFFHHHHHJJJJIJJJJJJHJJJJJJJJIJJJJJJFHHIJIIJJJ
@1920000/1
ctttctaatgtttcttcatttaaaaccgctgtgtctctttctttttttgt
+1920000/1
CCCFFFFFHHHHHJJJJJJJJJJJJJJJJJJHJIJJJJJJJJJJJJJJJJ
@3979211/1
ggccacttctttgaactaagtacagcgaaattcttattcgattgaagtaa
+3979211/1
CCCFFDFFHHHHHHIEIGEEHIIIIGEHIIIIHIIIIIIIEHIIIGIIGG
@1920842/1
atccattttatagctactctaaaaacacggtctttt
+1920842/1
@@CFFEDDHHDHDHH@CFHGHHCB?CGB?:G@@AGG
@7582592/1
ctttcatgatactctcaagatccctgattacttcttctcgaggtggctgc
+7582592/1
@CCFFFFFHHHHHJJJJJJJJJJJJJGJJJJJJJJJIJJJIJJFHJIIII
@1421874/1
caatagctgtgggttatatggtgattgatgccattcaactttgcattaac
+1421874/1
CCCFFFFFHDHFFHGDHHGIHFFF@FHIJGJJIIFGIJGGIICGGIIIIG
@1421883/1
gttgtttactagagaacttcttaataatgaaagatgcccttcatgatgtt
+1421883/1
C@CFFFFFHHHGBEBHJJJJGJJJJJIIJJJJJJJIIJJJIIIIIHIJGH
@2446377/1
cgtgtaatcactgctgaggcttgaacaagcccttctgatagcctgcaatt
+2446377/1
??:BDAD4==3DFAGDHICF=>F@G9FBFH@B3??:110:B@D<;DBD9/
@2446914/1
tctgataaattagaatcatcccatagcaaatggtatttggtaggacgtgc
+2446914/1
@@@DBDD?FFD?DHBHBBE@FFAAAFCHDHHGEHGFGGGEHBFE@F@:BB
@1922478/1
gttttattaaagttggatcattagcagaaatcctcattctttcaaaaaaa
+1922478/1
CCCFFFFFHGHHHJJJJJJJJJJJJJJJJJJJJJJJJJJJJJJIJJJJJJ
@1922665/1
ctttctgtgcatcatttttagattttcctgcaccgatgcaattaatactc
+1922665/1
@@@FDFFDFFHHHGDHIIJJJEIJJJJHIIJJIGIHIJIHHHIGIIHIHG
@386553/1
cttccgttccaccctttctgctgcgatctttgccatagcatagttcctgc
+386553/1
:?=BBD=AFAFF?FG@G@HGHH>BGB?CGCHGGBGF@>A>FECHGGEHIE
@4534853/1
gctaattttgcttggtgtttgttttctccaactccgacaaacgccatcct
+4534853/1
<@@DFFFFHGHHHJJAEFHIHGIIIJJJJJJJIJJJJJIIJIJJHIIGIJ
@8082237/1
tgttccattgcttgaggtctggtaattggagcggctt
+8082237/1
<@?DDFFFGHHDFIIIIFEHIIHGGIGIJJIIIIJJI
@7074733/1
ctctaattaagtaaaaactataaaaataataggctttttaaaataataca
+7074733/1
C@CFFFFFHHHFFIIJJIJIJJJJJJJJJJJJJJJJJJJIJJJIJJJGJH
@7586209/1
gcgtatttacagaagcaaggttggcctattattggcattccagcatcatt
+7586209/1
@@BDFFFFGHHHHIGIIIJIGHGJJGHFIJJJJJJIJJJEIJJIJJJIJJ
@5008489/1
ccttctgaaacaccatctcgatacagaataattctatgaggcttgtagcc
+5008489/1
@CCFFFFFFHHHHJIJJJJIGJJIJIJJJJJJJJJJJIJJJIJJIFFIII
@1424069/1
gtggatctccaaggtctccttgaacaaatttacctaaagcaacaacacaa
+1424069/1
CCCFFFFFHHHHHJGHIJJJJJJIJJJJJJJJJJJJJJJIJIJJJJJJJJ
@3489591/1
aaataaatagctgcagctaatgattcaaataagtctccaaggacctttgg
+3489591/1
@@CFDDDBFFHFFDHGGHHI@HIGGGIIGGIJHJGGEHGBHG@GGIJG<G
@1425270/1
aatataaaatggttcaacttctttggtgtacagaaatatttcggcttctg
+1425270/1
CCCFFFFFHHHHHIJJJJJJJJJJJJHIJJJJJJJJJJJJJJIJJJJJJJ
@6531844/1
tttcattgtgcattaatctatagaaaattttccaaacagtatttagagac
+6531844/1
CCCFFFFFDHFFHIJBHHGHIIJIIEGGHHHIEDHEGGHHIIIGGGGGIG
@1925203/1
ccaactctttattatcaatcatcaatcctttttatgaatgagccagaaag
+1925203/1
CCCFFFFFHHHHHJJIJJJIJJJJJJJJJIJJIJJJIJJJJJJJIIIJIJ
@6039234/1
caccaattttatgatttctcttctcttggtgttcaacaaatctcttaatg
+6039234/1
@@@DDDDDHHDHBEGG?<<?EGEGGHHIIHG?CGDG@BFHGGCGHG9BBD
@5546413/1
atttcggcagcttttacctcattttcactcagaagaaataatatctcagc
+5546413/1
;@@7BD8D::::CFG9FB@@<FBHFF<??DF99DGF900?BGFF>9?BB<
@389062/1
ctcaggagaaatttcaatttttgcaaattgttcgtagtgaagaactgaaa
+389062/1
CCCFFFFFHHHHHJJJJJJJJJJJJIIJJJIJJJHIIIJJJJJJJJJJJJ
@3982316/1
ctccttgaatgaatttttcattcctccatactccttgtcttacaggtacc
+3982316/1
@@@DDDDDHF?BBFGE@GFAA<:3CC@HG>FHFDFGG::?:FDGGBFAH4
@4536249/1
ggctgctatagatggaacgttgatctggtctggagctggatgagtgacat
+4536249/1
CCCFFFFFHHHHHJJJJJJJJJJJJJJJHIJJJJJJJJJJJJJJHHIJJJ
@2985883/1
ctgagttagaataccaacctgaatttcagcaattttcttaatggatgcat
+2985883/1
@@@DD=DDFFFF?<:22C@FA:<CC:2AC9FFD<?EEEBGIIB@<FBGI<
@7077034/1
ctcatccacattttatgtgctgctaacctcttggcaatttttttcgattt
+7077034/1
CCCFFFFFHHHHHJJJJJJJJJJJJJJJJJJJJJJJGJJJJJJJJJIIJJ
@8084707/1
atcccaatcaattatgatactgtctccttcaacaatcgtcggtacaatgt
+8084707/1
CCCFFFFFHHHHHJJJJJJJJJGJJJJJJJIJJJJJJJIJIIGIIIJJJD
@7590435/1
atcggttcttcttctttttttccacgtgaaatctttaggctgcagctcaa
+7590435/1
CCCFFFFFBHFHHEGHIJGIGFDHHIJJCHHGEHIJI9BFFDHGCBFHIJ
@7077690/1
gtttggagcaaatacaatgtatttgctgtctttgtgtcttgcacgacctt
+7077690/1
C@CFFFDFGHHHHJIJIJJFHHIIJJJJJJJJJJIJJJJJIIJJIGJIJJ
@5010503/1
gacaatttacaggcagttgaagataacatacaattttaattttattattc
+5010503/1
CCCFFFFFHHHHHJJJHIIIGIHGGJIEHGIHGIIGIIFHIGIJJJJJJI
@5010789/1
gagcataataggtaggtgcagggtatgaaactgaacgtgtacacctggta
+5010789/1
CCCFFFFFHHHHFGIJGHGJJJJCFHIJJJJJJIIIIHIIJIJJJJJIHI
@3492854/1
ctccactgaaccaaatcggctccttgaatgaatttttcattcctccatac
+3492854/1
CCCFFFFFFHHHHJJJIIJIJJJJJGIEFHGIJJJIJIIJJGIIIIIJJH
@6534660/1
gtaaaacgccaataattgttctttcatgatactctcaagatccctgatta
+6534660/1
?@?DDFB?D<DDHIHFHBHG9FAHHII9CDGGECFGGEHI>FA?DHFHID
@905778/1
cttgtctaacttgaccaacggtaaaagcaggaggttgttgcatcctttgc
+905778/1
CCCFFFFFHHHHHJJJIIJJJIJIJJJJJJJGIJBGIIJJIIJJJJJJJJ
@6535366/1
ctcagataatcccatatcattgagacattaacttgcgtagcatactttat
+6535366/1
CCCFFFFFGHHHHJIJJIIJJJJJJIJJJJJJJJJJJJJJJJJJJJJJJJ
@7593608/1
ctttttttggatctgaagggcggtcccctcttttgggtggaatgtatgac
+7593608/1
@@@DDDDA8@3DDF>EABGFGE@FBAFFEIIEEEDEADD?2ACCBBDDBB
@2453418/1
gtataactatcttattgagataattatcttttgaaacaactacctcccct
+2453418/1
@BCFFFFFHHGHHGHIIHHGJJJJJHJJJJJJIIIIJIHJIIIGIEFGHJ
@2453600/1
ccactatctaaataaatagctgcagctaatgattcaaataagtctccaag
+2453600/1
CCCFFFFFHHFFHHIJJJJJJJJJJJJJJJJJJJJJEEFHHIGHIJJJJJ
@1927972/1
aggagaaatttcaatttttgcaaattgttcgtagtgaagaactgaaagca
+1927972/1
CCCFFFFFHGHHHJIJJJJJJJJJJJJIIJJGIJHHIJIJJJJJJJJJJJ
@6535519/1
gtctattgacagcatgatgacattcatctataactaatagattgacacga
+6535519/1
CCCFFFFFHHHHGJJJJJJJJJJJJJJJJJJJJJJJJJJJJJJJJJJJJI
@6535803/1
gaacagagataaagctccaagggaggatgggatctcagctgaacttctga
+6535803/1
CCCFFFFFGHGHHJJJJJJJIJJHIIJJFIIJJJIJJJJJJIJJJJJJJJ
@6536232/1
ctttctgtatcaactgcagcctcttttaccattgtacgagtttgagcatc
+6536232/1
CC@FDFFBFHFGHIJIJJJFGGJJFIJIJIGGIIIJIIHJDHIJGHIIIJ
@392097/1
ccttatcagtaatctcgaatctattatctcttggacaagttgttatatta
+392097/1
@@@DADDDDHA<FGGD>9:CFAFDFBHCEHGIICC@FGIBDHIIGG>DGG
@1929723/1
aattacagaataactcatgaatgctttctaatgtttcttcatttaaaacc
+1929723/1
@@@DD?:DFDFH>FHDEEHHH>FCGIG@HAHHE?CHCHGHGIIIGEGHIH
@5012275/1
cagcctcttgttttgcttctttttttgacctacccttgccgatagcaata
+5012275/1
8?@DDD;DBFDAHHIAGID<HIIHIDGEHGIDHHDGGB@>DDAFEDF>@D
@5548627/1
ctcaaacatgcaaatgtgacattattgactaaggccgatctgaggtctgt
+5548627/1
CCCFFFFFHHHHHJJJHIIJJJJJJJJIIJIJJJJJJJJJJJJJJIIJJI
@393326/1
cggtattatggttttcttcagcatcagacgtattagagcatagatcagaa
+393326/1
BCCDDFFFHHHFHJJJJJJJJJJJJJJJJJGIJJJJJJJJJJJJJJJJJJ
@2989783/1
ctgcatctgtatatgccctagcacg
+2989783/1
=?;7:BDDDDDD42CE:AEE>:3C@
@2989898/1
cttatctcatcaaatattgataaactagtttctt
+2989898/1
??=;D4DADDB?DD4?<:EEEEFCFC:<ACFEF4
@5549557/1
ctttctttcaacaaacacaagagctaaattatcctttttgaaatttttta
+5549557/1
@@@DDDDDHBBBF@FHEFHGI>DCEHIGBF<EGGGCHGIFE??FGEFGIF
@2990077/1
cctttgttttccttcttttttatttttgcaaataatccgtgcagtatgtt
+2990077/1
@CCFFFFFHHHHHJJJJJJJJJJJJJJJJJJJJJJJJJIIJIJJIJIJII
@394199/1
taccaatactttaagagcatttattgcagcttctttctgtgcatcatttt
+394199/1
CCCFFFFFHHHHHJJJJJJJJJJJJJJJJJJJJJJJJJJIJJJJJJJJJJ
@908274/1
gtcgtgagaagctgcaacggctgctatagatggaacgttgatctggtctg
+908274/1
@@@DDDEDDFFFDCFGIIIIIIEHDIICCHGDGIICHDG?DHHI8B=FHC
@395577/1
ggataattcctgaattatttcttgacgatgttgctgaactctaacagtag
+395577/1
@??DDFDDHFDBFFHHEHIJJIGHIGIIIIIIIGHIHIJHGIGIGGHGIJ
@909195/1
attattgtgtactatcttcaaagagaaaaag
+909195/1
@@@DDADDFHDDFBGFHBH>BBE;E@DFEFG
@7080784/1
taattaaaccaagccctatttcctcagcgacttttgtccgaatctcatca
+7080784/1
CCCFFFFFAFHHHJGIJIJIJIJIJJJJJJJIJJJJGIJJJJJIJIJJJJ
@909594/1
gctgctgctgctgttgttgttgttgaccccatggttgtcgaggaggtccc
+909594/1
CCCFFFFFGHHHHHIJJIIJIJHHJJJJJJIJIJHIIHIJJJJIJJHJJI
@2455256/1
cttcggccacttctttgaactaagtacagcgaaattcttattcgattgaa
+2455256/1
CCCFFFDDHHHHHJJJJJJJJGIIIGJGIJJJIIIJJIJJJJJJGIJJGG
@1431521/1
taagtgatcattaagttcgccgatcttgtacaacattttacatgcagtta
+1431521/1
BCCFFFFFHGHHHIJIJJJJJJIJJJJJIIJJJJJJJJJIJJJJJJJJJJ
@1431612/1
ctattaaagttgatttgtcttatcgacttgacaattttttcttttcttct
+1431612/1
CCCFFFFFHHHHHIJJJJJJJHIJJIJJJIIJIIEFHJJJEHIJJGIJHI
@2455465/1
ctcagaagaaataatatctcagcaccaattttatgatttctcttctcttg
+2455465/1
@@@DDDDDAFHAHEAFFFH<FHGHICG;FHHGGIGIFGIBG?A?GEHGBG
@1431675/1
ggtctctgctgttgttgttgttgctgaggctgctgtggtctctgctgttg
+1431675/1
@@=DDFFDHHHHGHFGHGIHGGGIGIGHDGHIICGGFCHIIFHIHAH?FE
@8086651/1
gctttttccgttgggattcattatcc
+8086651/1
@@@?BDDD>C:<D3E3CF:<A3ADF?
@1432008/1
gttataaatgtaggaagttatcaagaaatctaagattgcatcaccgagga
+1432008/1
CBCFFFFFHHHHHJJJJJJJJJJJJJIJJJIJJJJJJJJJJJJJJJJJJJ
@5550523/1
ctctctttctggtgttcatgtaatgaattcgtctgtctccatactctggc
+5550523/1
CCCFFFFFHHHHFHHIJJJJJJJJJJJJJJJJJJJJJJJJJJJJJJJJJJ
@2991992/1
cttggcagtaacaagattttcacatggctgcccctttattatccctttca
+2991992/1
@@@DDDDD?DFFFIF;EF>EHFIII@G>EF?GFIFIIFDFFF9BFGGIIF
@3986373/1
gaggaaatttttcataaagaagtcgaatactgttcttaggaatatttcca
+3986373/1
B@@DFFDFGHHHHJJJIJJGIIIGGIIJJJJIIJJJJIJJIJJJJJJGJJ
@1930057/1
atttacatgcctagacttgtgcaccagctaaagaagacttatctttaaac
+1930057/1
CCCFFFFFHHHHHJIJJJJIJJJJJIJJJJJJJJJJJJJJIJJJJJJJJH
@5551683/1
cccgatgctagctttcttaaatctggttctctaatcatctgattagtagt
+5551683/1
CCCFFFFFHFFHFJJJJIIIIIIJIGJJJJIJIJJJGGJIJIGJJIIGGF
@7597367/1
catggctgtccctttattatccctttcagtggacaatttacaggcagttg
+7597367/1
CCCFFFFFHHHHGJJJJJJJJJJJJJJJJIIJJJJJJJJJJJJJJJJHIF
@7597646/1
gtataatataattcttaccatctagattgaaaaaagaatgcgaatcagtg
+7597646/1
CB@FFFFFHHHHHJJJJJJJJJJJJJJJJJJJJJJJJJJJJJJIJJJJII
@7597713/1
gtacttctagcattagaagtttcttctccagctaaggctgtatcatcaac
+7597713/1
CCCFFFFFHHHHHIJJJJJIJJJJJJJJJJJJJJJJJJJJIJJJJJJJJJ
@7597829/1
gtaaaaagattattgtattttcttttagaactctttcaaagagttctgct
+7597829/1
CCCFFFFFFHGGHJIGHHJJJJJJJJJJGIIJBHIGJJJIJJJDGIIJII
@5553449/1
ctttgttttccttcttttttatttttgcaaataatccgtgcagtatgttt
+5553449/1
CCCFFFFFHHHHGIJJJJJJJJJJJJJJJJJJJJJGIIIIJGIBGIIGHJ
@7598779/1
caatcgtcggtacaatgtaatatgagttttctttgttttcaaaggctcta
+7598779/1
CCCFFFDDHGCFFGGBHFIIIJJIIIHIGIJJJJJGIJJJJJIIGIJJJE
@5014611/1
cctctatttcattgtgcattaatctatagaaaattttccaaacagtattt
+5014611/1
@C@FFDDFHFDDBDCCGIGGG>IIJC@ACCHH9FDHIGEBFBB?F9CBGI
@4539714/1
ctgaggagcatgttcttgcctttgttgctgctgtggtggttcttgccttt
+4539714/1
CCCFFFFFHHHHHJJJJJJJJJJJJJJJJJJJJIIJFHIFHIJJJJJJJJ
@396637/1
ctgttataaatgtaggaagttatcaagaaatctaagattgcatcaccgag
+396637/1
CCCFFFFFHHHHHIJJIEHGIIJJJJJJJJJJIJJJJJJJJJJJJJJJJI
@397086/1
atcaatatttatgatgctatctacaagtgtgacacaatttctattctgtt
+397086/1
CCCFFFFFHHHHHJJJJJJJJJJJJJJFHHHHJJJJIJJJIJJJJJJJIJ
@6043186/1
ctagtgtgatggcgtttctgtaccactataaatgtaatcggtggcgtgta
+6043186/1
@@@DDDABDFHGDHCFHIIHFFHHIIJHIJIIIIFGGIIIGFGGHGDHHI
@7081959/1
ccggtctttctcgataatcaagtgttggtgcattcataattcgggcctta
+7081959/1
CCCFFFFFHHHHHJJJJJJJJJHHIIJJFHE:CFHIIHCDGIJJJJJJJJ
@6043768/1
ctttggctttaacctcataactaaaac
+6043768/1
?1?;4::B?FDHFDECBDE><HHCE:C
@6043828/1
gttgctgttgttgctgaggctgctgtggtctctgctgttgctgttgttgc
+6043828/1
CC@FFFFFHGHHDIJIBHIJJGGGIHHIGGIHGJJIJDHGHGHFGGBFHG
@1433107/1
gccatttatcatttaatagatttatgaggattcctatgttagttgtcttc
+1433107/1
CCCFFFFFHHHHHJJJJJJJJJJJJJJJJJJJJJJJJJIJJJIJJJJJJJ
@4541746/1
gggcataatatgcaggagcaggtatagatactgaacgtgtacacctcaca
+4541746/1
CCCFFFFFHHHHHJJJJJJJJJGHJJJJJJJJJJJJJGHHIJJJJJJJJI
@7084075/1
cctcctgcggaccattagttgaagttccagccctcagataatcccatatc
+7084075/1
CCCFFFFFHHHHHJJJJJJJIHJJHIJHIJJJJJJJJIJJJJJJJJJIII
@4542939/1
tgtctctttctttttttgttagactgatttgatagagcacggaaggtgga
+4542939/1
CCCFFFFFHHHHHJJJJJIIJJIJJJGIJJJIJJJIJJJJJJJJJJCFHF
@7084373/1
ggtattgctctgcagggaacggcgacataggtgtctgctcttcacatact
+7084373/1
B@BDFFFFHHHHHJJIJJJJJJJJJJJJJIJHJJJJIJJJJJJJJJJJJJ
@8087805/1
ccataataagtctaaatagaccttcagggtcttcatgggcttctattagt
+8087805/1
CCCFFFFFGHHHHJJJJIJIJCHIJIJJJA?EHIJJIJJCHHGIGIJFE@
@3500223/1
cgctaatttaaaaattgaatagtttttatg
+3500223/1
@@@DBDDDFF<AFBFF<?BCBFBFH:AFH9
@397988/1
cagattatcggaagctagataagatggttttgaatacaggaatgccggat
+397988/1
CCCFFFFFHHHFHJJJJJHIJJJIJJJFHIJIJJJJJJJJJJJJJJJJJI
@7600077/1
tatagatggaacgttgatctggtctggagctggatgagtgacatcagcgc
+7600077/1
<@@ADDDDAFFHF;DGAGDA:3AACB;9CFHGFGGG>FHGEBB?FEGCGG
@3988422/1
ctcattttttctgctaaagcactaccttcagcgggagaccttggctttgc
+3988422/1
CCCFFFFFHHHHHJJJJJJJJJJJJJJJJJJJJJJIJHIJJJJJJJJJJJ
@8090575/1
tgatataactatgaagaatcatgtgataaaaaatagcagcagtcatcacc
+8090575/1
CCCFFFFFHGHHHJJJIJJJJJJJJIJJJJJJJJIJIJJJJJHIJJJJJJ
@3988585/1
ccagcatttcttaaagttgtgaaaatcgtgtacataataataaataatca
+3988585/1
BCCFFFFFHHHHHJJJIJJIJIJJJJJJJJIJJJJJJJJJIJJJJJJJJJ
@5018566/1
gttgctgaggctgctgtggtctctgctgttgc
+5018566/1
@@@DADD?DDHD?;EGIHG?FHFHGC<<FFB9
@5556380/1
ggaatgtatgacgatgatttgatatctatatttctcattttttctgctaa
+5556380/1
CCCFFFDEFFHHGJHIHHJJJCDJIJJJJJJJJJJJJJJJIJJJJJJJIJ
@7084409/1
ggatctccaaggtctccttgaacaaatttacctaaagcaacaacacaatt
+7084409/1
CCCFFFFFHHHHDGGIJJJJJJJIIGIJJJIGGHIIIIIIJJJJIIJIJJ
@7084461/1
ccttcaagatagaacccaattctggcccaagaggagagcttttattgaat
+7084461/1
CCCDFDFFGGGFHIBFBFGIHHIECIIIGHGGGAHGGEGFHIIIGIGIII
@3989200/1
ctccactgaaccaaatcggctccttgaatgaatttttcattcctccatac
+3989200/1
??@DDDBBBFDHDHIBAG@GBGFFCFHIIIGICFIIIC<FDB?9?BGDFC
@2458888/1
atcaatttcaggatacgatctggtttacaattagaatttataagtgttgc
+2458888/1
CCCFFFFFHAFHGIIIIIJJJJIGHGGIHHIIIJCHJJJJJI>BHIGIHA
@5557831/1
gtcgtgagaagctgcaacggctgctatagatggaacgttgatctggtctg
+5557831/1
B@BFFFFFHHGHHJJJIIJJJJJJJIJGGGCGGGGIIJJJIJAIHGFHIG
@399947/1
ctccgacaaacgccatcctctcattcttagttgtaacaactaggggcacc
+399947/1
CCCFFFFFHHHHHJJJIJJJJJJJJIIJJJJIJIJJJJIJJIJIIEHIIJ
@3501745/1
ggcaaggtacagcctcaccacctcaaccgaacacttctaggttacatagt
+3501745/1
C@CFFFFDHHFHFIJJJGHIJIEIIJGEHIJIJJJJIIIGC?DHEFCHGG
@7086298/1
ctgtggtctctgctgttgttgttgttgctgaggctgctgtggtctctgct
+7086298/1
@CCFFDADFHHFFIIFHICFHGGHIIEHHIDIIJIIIJJGEEGGIIGEH>
@7086320/1
cttatgtctaacacttcacacataaattcgataacaggctgagctttata
+7086320/1
???DDD:BDDDDDEBE:AFCFIBBFEIF9?9A?:9?CB7DDDD@DEEEII
@8091852/1
ccgctgtgtctctttctttttttgttagactgatttgatagagcacggaa
+8091852/1
@@@DDD=A2ADCDFG?FGIAFGI@?CBDDFEGDD?DBFFB9?DBDFFBAF
@2994110/1
ctcctgcggaccattagttgaagttccagccctcagataatcccatatca
+2994110/1
???ADDBD80CC?E?<C2AAE@D::?CDDD?@DDDIECD4D@DDDD@DC=
@5018996/1
gtaggagtaaaacgtaagtggaagcataagctcccaattctttggtgata
+5018996/1
@@@DFFFAFHDHHIIIJIHGIJJIJJIIAHGFAGHIEHIJJJJJJBDDHG
@5019173/1
gaaagaagacagaaaagatagtgatgtttaagctgaaagattcagaagta
+5019173/1
CCCFFFFFHHHHHJJJJJJJJHHJJJIJJJJJJIJJJJJJJJJJJJJJGH
@400425/1
ctttattatattactcctaattgaagagccttttcccaaaatcataccat
+400425/1
CCCFFFFFHHGHHJJJJJJJJJJJJJJJIJJJJJJJIIJJJJJJJJJJJJ
@3991209/1
cctcccctctggtatccaaaggcactgttttcaccggaggaatttgttt
+3991209/1
?@<D?=DDFHFFDHCHDBBHHCGGFCGCFHGIFGG@GGIGGB@HGF8=C
@3502239/1
gggctgtgctgttaggatataatcaggtgttctctaatttgtttctgcaa
+3502239/1
B@@<DDDFHGHHHHJIFHGIHGEIIJECFFHGIJJJIIIJIAGIJJIJHI
@5558186/1
ccggtttctcaaaacatggtgctggatgaggaaatttttcataaagaagt
+5558186/1
@@@DDDDDBDFHFBGGGHECFCHEGIHIFGEGGEGGIAFGHIBHFIFGB9
@5020184/1
ccgctgtgtctctttctttttttgttagactgatttgatagagcacggaa
+5020184/1
CCCFFFDFFHHHHIIJJJJJJJJJIJJIIJJJIJJJJIIJJJJIIIJJHG
@1935111/1
gggtaatcaaattttatgacaaaattgcaattctttacatcaataccttc
+1935111/1
?@@=BDFFHDHHHIIEHICHIEHBHHCHIHDEGIHE>FHGHGEGHGGHIG
@6545875/1
gtggaagtaagaggtctttcatttaatgttttttgaaaagcctcacttgt
+6545875/1
B@CFFFFDHFGHHJEGHIJJJJJJJJJJJIJJJIJJJJJJJJJJJJJJJG
@5020877/1
tgtatgacgatgatttgatatctatatttctcattttttctgctaaagca
+5020877/1
@C@DDFFFFDFDDFGEHA:IHHHJHHHCIIGGEIGGFHJIJJIIJIGIEG
@5559246/1
ctgtattataacatgacctaagagttttattaaagttggatcattagcag
+5559246/1
@?@DDFFFGHGHHI>FHHGGIGIG?EGHEHEHGHGFGGEEGGGHIIHIIC
@916045/1
ggaattctaagagggtacacaattcaggcactaatgtctcttcaaaatct
+916045/1
CCCFFFFFHHHHHJJEHIJIJCFHJJIJJJIJHJJIHIIHHIIIIIJGHI
@8095973/1
ctctcgtgagccaacagtaagacatggtagatgaggatactttaatctaa
+8095973/1
@@@DD1BDFHBHHBGDGCFGGCHIIGICFHF<CFHHGIIIIGHDD@DB99
@1438335/1
catcaacgtatcgaaccgcactgttaacaaacttctaattatcaatgaca
+1438335/1
CCCFFFFFHHHHHJJJJJJJJJJJJJJJJJJIJJJJJJJJJJJJJJJJJJ
@1438766/1
ggctttattatattactcctgattgaagagccttttcccaaaatcatacc
+1438766/1
CCCFFFFFHHHHHGIIHHJI?FIJGHJIJJIJIJJJJJJJJJJHIJJJJJ
@6550371/1
gcaagcttctcttatagctgtcaactcatgttgcaaaacatgtaaaaatt
+6550371/1
BBCFFFFFHHHHHJJJJJJJJJJJJJJJJJJJJJIIIJJJJJIJJJJJIJ
@4545772/1
cttgttttctatgttctatttctgcttctctaggatcaacagcaggatct
+4545772/1
@@@FDDDFBHDHFIGEBGHFGEHBCEHFHHHIIIGCHHIIGGHDDGGGIH
@5562173/1
cgtccctcttctggaaagcagctcttgcagcattgacactggcgttttgg
+5562173/1
BCBFFFFFHHHHHJJJJJJIJJJJJJIJJJJJJJIIJJJJJJIIGHJJJJ
@404277/1
caggaacttcccagtcatcaggaataaagtcattaaccttcaaaattttt
+404277/1
CCCFFFFFHHHHHJIJJJJJJJIJJJJJJHHGIJJJJJJJJJJJJJJJJJ
@404648/1
ctttctttttttgttagactgatttgatagagcacggaaggtggaatttt
+404648/1
CCCFDFFFHDHHDHIIIJJJJIGHHGEIJCBCHHIIJGGHJFEEGIHHEG
@3503898/1
gtaacatggtaaaataccttctttgactaaatactcctgaaggagtgata
+3503898/1
@@@FFFFDHDFHHGIIEEHH9CHHIEHGGIIHIHIJIJJFFGHDF?FDGI
@7089767/1
cctcatacgactctaattgtaaaaatgttatccatttttgggttaataac
+7089767/1
CCCFFFFFHHHHHJJJJJJJJJJJJJJJJJJJJIIJJJJJJJIIJJJJJJ
@8098931/1
gtgagaagctgcaacggctgctatagatggaacgttgatctggtctggag
+8098931/1
@?@DADDDFFFDFFG?CE>AA>EG9CB<DCFEDADFFEBGFF>?FF9FDD
@1937404/1
tggatcattagcagaaatcctcattctttcaaaaaaaactattcgtagga
+1937404/1
CCCFFFFFHHGHGJIJJJIJJJJJJJJJJIJJJJIIGIIJJJJJJHIJJC
@8100175/1
cgacctttggattgaatataagaccttgttgttttagggtaatcaaattt
+8100175/1
CCCFFFFFHHHHHJJIJIJJJJJJJJJJIJJGIIJJJJJDHIJIJJJJJJ
@1440987/1
tgctttagggtttcttccgctaatttaaaaattgaatagtttttatgaaa
+1440987/1
CCCFFFFFHHFHHJJJJJJJJJJJJJJIJJJJJJJJJJJIIJJJJJJJJJ
@6552472/1
ggacgagtctctggaaccaaaaaaaaaaataatttaaatcttttttgtta
+6552472/1
CCCFFFFDHHHHHJIIGGIIJJJJJGIIJGIIIIGIGIGHHHHHFDDECC
@3992245/1
gtctccttcaacaatcgtcggtacaatgtaatatgagttttctttgtttt
+3992245/1
CCCDFFFFFADHHIBDDHGEGGIGIJJGDGIGDHFEGBFHEHHIJIHIJJ
@6553315/1
ccagtcatcaggaataaagtcattaaccttcaaaatttttccgaggttta
+6553315/1
@@@DDDEFHGHHHJIJJJJJIJIJJIJJJJJJIIIIJGIIIIJJJJ@GHG
@3992932/1
cgataaaatcaggctttatgtttttgtattcttcaatgg
+3992932/1
=??D;?DABBFBFB@??<<IAEABFD<<CF@BDDAGG?D
@5023064/1
gctagctttcttaaatctggttctctaatcatctgattagtagtaacgat
+5023064/1
CCCFFFAFHHHHGIIJIJJIJIJIGGCHIJEGIJJIIJJJIJJJIIJIII
@5564739/1
gctgagagtaattcgtcgcgcattctgttgtatatttatgctcacttcac
+5564739/1
@CCDDFFFFFFHHJJJJJJJJIIJJJJJJJJJJJJJJJJJJJIIJJJJJJ
@7092152/1
gtcgggacttgaaaagaaagaccttcccactggggtgtatgtcattgagg
+7092152/1
CCCFFFFFHHHHHJJJIJJJJJJIJJJJJJJJJJI@FHIIJIJJJJJIIJ
@8100902/1
gcccgcaacaattgtacacaactccataggaagcgccaaaggcttctctc
+8100902/1
CCCFFFFFHHHHHJJJJJJJJJJJJJJJJJJJJJJJJJJJJJJJJJJJJJ
@918980/1
ggcttgtctaacttgaccaacggtaaaagcaggaggttgttgcatccttt
+918980/1
@@@DD<DDDHHFHIBAFH<GIIIGBGICFD@FG=DHFGEDDB<DHGIIII
@3507013/1
ctttcattatcgtaaattgtcacggtctcaacaagttccgttttttggag
+3507013/1
CCCFFFFFGHFHHGIJIJJHIJJJJHIJJIJJJ3CGHIEHGHGIJJHGGI
@919788/1
ctccttcaggcatgggtcactattaaagttgatttgtcttatagacttga
+919788/1
CCCFFFFFHHHHHJJJGHIIJGIJIGHIHHIJJJJJJJJJJJJJGIJJIG
@2999550/1
gtaggaagttatcaagaaatctaagattgcatc
+2999550/1
???BDDD3D4C4CEB@E@EI4F:<<FA<AEFI9
@2999574/1
tctgaggtctgtcaattcaccaggtgatatatttttgcacctgttataaa
+2999574/1
?@?DDDFDFHDHFEHIIFE?EEGGHI>E@FBHHIIIGIIIBGIGHGII@H
@920727/1
ctagtgcttctgtaaaatgccaataattgttctttcatgatactctcaag
+920727/1
BCCFDFFFHHHHHJJJJJJIJJJJJJJJJHIJJJJJJJJJJJJJJJJJIJ
@920930/1
gtacgctcaaacatgcaaatgtgacattattgactaaggccgatctgagg
+920930/1
CCCFFFFFHHHHHJJJJJIIJHIJIJJJJJIIIJJJJJJJGIJJJJJGHI
@2465627/1
gtgcaatactaaaattttattcagtatattccaatgaccgaaaaaataat
+2465627/1
C@@FFFFFGHFBHJJJIJJJIGJGFIGCIJJIJJJJIJIJIBHBHGIJJG
@7094480/1
cactgactaaaatattgttcaagttcacgaggagtattcttggaaacaat
+7094480/1
@<@FFBDDHGDHFEEHHB@CCHIBHB<HFI@F:CFC?D<FGDEGFB;9F9
@1939497/1
cccttatcaacatacagagcaccaagaaaagcttctaaaagatcagccct
+1939497/1
CCCFFFFFHGHHHJJIJJJJJJJIIIGIHGGEIIJIJJIJJEIIJGGIGJ
@3994464/1
gtgaaatttataaagcaacggtccacaaaaaataaaataagctcaactat
+3994464/1
@@@DDDFFHFDFFGIIEHGGIIIJGIII>GEGIIBF>FH<?DFH@HFGHI
@4548407/1
ttcagaatataatagtttcaactcatttgatttatgcttaataagcatta
+4548407/1
B@@BDDEFFGHHHGIAEGJHHIIIIIJJJJIGHIJJGIJHEIGGGIIIHI
@6554202/1
caccgatagtttccaaacgctccagattgatgccatcgtttgcattagac
+6554202/1
CCCFFFFFHHHHHJJJJJJJJJJJJJJJJJJJJJJJJJJIJJJJJJJJJJ
@6054180/1
aatggaaggactaggacctggatggccttccaattctggctggtgatcaa
+6054180/1
CCCFFFFFHHHHHJJJJJJJJIJJJJJJJJJIJJJJJJJJJJJDGGIJJJ
@8102052/1
gccacttctttgaactaagtacagcgaaattcttattcgattgaagtaaa
+8102052/1
@@@=DDEDFHAHFHIGIGIEGHIHCHIIIIICGGH>GIIE@GHGGGBFGI
@8102611/1
ccaaaatcagagctagaacatctattgttggaaaaatcaggggaaagaag
+8102611/1
CCCFFFFFHHHHHJJJJJJJJJJJJJJJJJJIJJJJJJJJJJJJJJJJJI
@8102901/1
cttttggaagctttacaactcctaatcctgtttcatccgcaattttctgg
+8102901/1
<@@FFFDFHGHHHJJIJEIIIIHIJJJJIGHJJJGIGIGGIIIJIJGIII
@7096322/1
cttcagaatataatagtttcaactcatttgatttatgcttaataagcatt
+7096322/1
CCCFFFDFHHHHGJJJHIIHIJJJJIJJJJIIJJJJIJIIIJIHIIIIIH
@6556972/1
gtcatttctttttcttgatctctttcattatcgtaaattgtcacggtctc
+6556972/1
@@@DDDDDHAFFDGGGBCEA:ACHHHEFI>HGG?AEAGGEIGIIIGIIGE
@411600/1
ctttgttgctgctgtggtggttcttgcctttgcagctgttgtggtggttg
+411600/1
CCCFFFFFHHDFHJEHHEHG@FDHFHIJJIJIIGHIJJGIJHIG@BD@DG
@5028077/1
cttctatcacatcggaggcaaccaatatgttcgtctcacccatgttaaat
+5028077/1
@CCADDEFFDFDHBHFGBGGIIEHBHDIIJJIG?BDBB>FHBFHDFHCC<
@7607542/1
caggtttttgaaaaaattttggccaatagctgtgggttatatggtgattg
+7607542/1
BCCFDEFFHHHHHJJJJJJJJJJJJJJJJJJJIJJJGHIJJJJJGIJJJJ
@413576/1
cttacagctatagatcttaattatatattaaaaatagcacatgataatta
+413576/1
@CCFFFBDFHHFFGIHGHIJGGGGIIJJJIGIGHGJIIJGGIHGHGIIGJ
@6055496/1
ctcaaggtacacccctataagggcttcgatagaatctgcaacaactttgt
+6055496/1
@@<?BBADBDADFFE?FBFHBG@;AGDH@?D<@?GEFCBF@GDA8?@BDF
@6055864/1
ctttctttcaacaaacacaagagctaaattatcctttttgaaatttttta
+6055864/1
BCCFFFFFHHHHHJJJJJJJJJJJJJJJJJIJJJJIJJJJJIIJJJJJJJ
@3997689/1
ggttaactttataatcaatcggcatttctttcagaccaaaatttctttgt
+3997689/1
CCBFFFFFHGHHHJJJJJJJJIJJJJJJJJJJJJJJIJJJGIJJJJJIJH
@3998252/1
ccatatcattgagacattaacttgcgtagcatactttatcgtaacggtca
+3998252/1
@@CFFFDFHBFHHGIIIIGIJJIEIBIHGIIGJJGGIJJGGBDDHIIIHJ
@6056966/1
agatgactgagttttccttcatgtatattttcatgagtacaatagaggta
+6056966/1
CCCFFFFFHHHHHJJJJJIJJJJJIIJJJJJJIJJJJHIJJJJJJJJJDH
@2468909/1
gtctctttctttttttgttagactgatttgatagagcacggaaggtggaa
+2468909/1
@@CFFFFFAFFHHIIIBFHIIIIIIIIIIIAGHGGIGIIGGFHGGHGIHG
@6057394/1
ccaaaatttgttcacactgttcctggctgagagtaattcgtcgcgcattc
+6057394/1
BC@FFFFFHGHHHIJJJJJIJIJJJJJJJGIJJIJJJJHIJCHIGIGIIJ
@2469549/1
gctatccgtagtcgaggctgggctacagatatctagaggttctgtatttc
+2469549/1
CCCFFFFFHHHHHJGIJJJJJJJIIJJJJJJJJJJJIJJDHHIIFIGJJJ
@6057856/1
cgcaacaattgtacacaactccataggaagcgccaaaggcttctctcgtg
+6057856/1
;1;A4@=<CF<C<<FDGD?A<CGEIF>H@@9@CFFFFBBDGICFFIEICB
@2470047/1
cacactgttcctggctgagagtaattcgtcgcgcattctgttgtatattt
+2470047/1
CCCFFFFFHHHHGJIJJJJJJEHIJJJJIIJJJIJJJJJJIIIIJJJJJJ
@4550321/1
ctcgaatctattatctcttggacaagttgttatattagtcactttatatg
+4550321/1
CCCFFFFFHHGGHJJJJJJJJJJJJJHHJJJJJJJJIJHHJJJJJJJJJI
@4551465/1
gcaggctggccatgttgaatagcttgctgtggtggtacagcacccggtcc
+4551465/1
CCCFFFFFHHHHHJIIJIJJJJJJJJJJJJJJHIJGHJIJJIJJJJJGII
@924840/1
cggtttcgtaggcaggtggaggccatcgcctggtcatgcataattcttgt
+924840/1
@@BDDFFFHHHHHIIJDHIGGIJIIHIJIJJJIHIIJJJJJIIJJG@FGG
@4552553/1
cggtttctcaaaacatggtgctggatgaggaaatttttcataaagaagtc
+4552553/1
BCCDFFFFHHHHHJJJJJIIJJJJHIJIJJJJJJJJJJJJJJJJJJJJJJ
@7100809/1
gttcttcttcttttttccacgtgaaatctttaggctgcagctcaaccatt
+7100809/1
CCCFFFFFHHHHHJJIIIBHIHIJJIGIJIIIFHIJJJJJIJJJJIJJJJ
@2470634/1
gttctttcttgtcagcacagaataatcttgtatgatgtctcttttggact
+2470634/1
CCCFFFFFHHHHHJJJJJJJJJJJJJJJJJJJJJJJJJJJJJJJJJJJJJ
@7102752/1
cgctgtgtctctttctttttttgttagactgatttgatagagcacggaag
+7102752/1
CCCFFDFDHHHHHJJJJJJJJJJJJJJJJJJIJJJJIJJJJJJJJJJHIJ
@2472235/1
cccatcattcgctcctcgactgccccgatgttggagcctatgctatccgt
+2472235/1
<@@FFBDDHBF?FGGHEDHGIGIGIEHIIIFEGGIIGGGIIIAGEGBCGC
@3508896/1
ctgttcttcttgaagttggttcagctgtagtctgtctgcatctgtatatg
+3508896/1
CCCFFDFFHHFHH9FFFGIFHIJIEIIIIIIIJJ9FHGIGHEFFIIIJJF
@414364/1
ctcatcttcatcatccaagccgtaatg
+414364/1
1=;BD>DD??FADG@CDFDCEC8C8C9
@1942620/1
tctgtatcaacaactgtaccagccggcacattcatatttctcccatctgc
+1942620/1
CCCFFFFFHHHHHJJJIJJJJJJJJJJJJJJJJJJJJJJJJJJJJJJJJJ
@1942622/1
ctttactaaaaggctacacaaacaatcacctgaatccttagaattcaaaa
+1942622/1
@@@DDDDDFAFFDGHIIFIIIIIIBHEGIEIIGAGGDGHIGEGCHGGIII
@7609857/1
gatctaatatttgagcagaaggtgctggtgcatgtaatactttgtagata
+7609857/1
CCCFFFFFHHHHHIJJJJJJJJGIJJJJHIJJJJJJJJJJJJJJIJJIJJ
@5573436/1
gtgatatgatatgggttgctgtttacaccaacgataaaatcaggctttat
+5573436/1
CC@FFFFFAFFHHBGACDHGHIGIIIIIGHIGGIIIIIIIFGIIIIIIII
@926167/1
gttgctgctaaatcttcaagtacatagtacataactttagctgtcgtctt
+926167/1
B@BFFFFFHFFDDGGIIHJGCFHGJJEHFIJHGIIGIJJJIGHGHGHHHG
@3006903/1
ctccattagttttcttccaactagtgaaatttgacttaagaaatatgaat
+3006903/1
@@@DDDD??2CCF4CGFG@IF?<BHECC@HBHC<AFGIIF@99<??D<CG
@4000772/1
gaattttcgtttggagcaaatacaatgtatttgctgtctttgtgtcttgc
+4000772/1
@@@FDFFDHDHGHJIJIIIF?HHHIFG9?<FGGIJCDDADH@BD:DFFCD
@8109121/1
ggtaagacaacaatcacaagttttacttcttctttaagacactgactaaa
+8109121/1
@@@DFDDDHDHGDHGHIIJJHHGGGGJGIIGGIIHIGHCHIGIEAHGGHG
@3007514/1
cagggaattctaagagggtacacaattcaggcactaatgtctcttcaaaa
+3007514/1
CCCFFFFFHHHDHJGIJJFHIJJGACHIIGJIIIJGIJIGIIIIJJJJJJ
@4001075/1
tgtcttacaggtaccggtctttctcgataatcaagtgttggtgcattcat
+4001075/1
@C@DFFFFFHHFHHIJJJJJJJJJJJGIIIIJJJIIGFGIGGHC?DFHII
@7610186/1
tgatggcgtttctgtaccactataaatgtaatcggtggcgtgtaatcact
+7610186/1
@?;DD?;DFHDDHIEH>HGHI>HCG@HGHCCAHEF106BD8@GGCGGGDC
@7610338/1
gccgcttgttgctgtacttgaggctgagatgaaggtggtctgctgggttg
+7610338/1
@@CFDFFFHBHHHIGGIFEIEIJGIJDHJJGGGIG:CFHIJJIGJIJJGG
@6561100/1
caacaatcacaagttttacttcttctttaagacactgactaaaatattgt
+6561100/1
CCCFFFFFHHHGHIJIJJJJJJJIEGJJJIIJJJJIJJJIJJJJJJJJJI
@1944527/1
cccaatatagattccagaacttccggcataatgagtacatcatttacatc
+1944527/1
CCCFFFFFHHHHHJJJJJJJJJJIJIJJJJJJJJJDFHIIIJJJJJJJIJ
@417931/1
ctgtcttcagcctcatgttataacattatgcagttcattacctaagatat
+417931/1
CCCFFFFFHDFHHIGIJJJJJEIIJJIIJJJJJHIIHIIIGGHHIJGIHI
@8109783/1
ctttgtgtcttgcacgacctttggattgaatataagaccttgttgtttta
+8109783/1
CCCFFFFFHHHHHGJJIJJJJJJJJJJJIJJJJJJIJJJJJIIJJHIJJH
@8109821/1
gctgagtgagttaaaacagtacatcgcacaacaaacacttggggagttaa
+8109821/1
@@@DADDBBADB?FG:ACFEH>?FHFGID<ECCDCBFHBFGG<A;DBFBF
@8109856/1
gcacgttcatctttgctgaggtttgtatctgttgcagtagttacatggct
+8109856/1
@@@DD?DDHFHGFEHHGHGHGCGHG<FEHGGFEHGGGJJCIGHIHHGGIG
@1945853/1
ctcccctctggtatccaaaggcactgttttcaccggaggaatttgtttgt
+1945853/1
@@@BDFDDFBAACFFHGIICEHIGHHFFCHHHIIDIGBHFGBB?B08CE.
@6059052/1
ctcacttgttttgtcataagttgtaacagtaagttcttttttttccttga
+6059052/1
CCCFFFFFHHHHHIIJJJJJJJJJJIJJJHGJJHIJJJJJJJJJJJJJJJ
@8111214/1
cagatatttttattatgttttaaactgacattgccgattagtgatatcag
+8111214/1
CCCFFFFFHHHHHJJJJIJJJJJJJJJJJJJJJJJJJJJJJIIJJJJJJJ
@7104662/1
gccttaactttagtgaactggtcatcaactgagaggccaaactccttcag
+7104662/1
CCCFFFFFHHHHHHJIJJJJJIJJIJJJJJJJJJJJJJJJJJJJJJJJJJ
@6563515/1
gaagacttcaggtaacgaaacataggctctacctgatctggaccagtggc
+6563515/1
?=@D1AD?CHBFD>FGGHIIH@AC9CA<?F@CCHBGBDBFB9B??BDF>F
@1451904/1
cggtggtcttgttattttgatacactcttaaacaatgatgtgggaaatcc
+1451904/1
=8?4A?@BDDDF>9ABD@@G@FCH>?2AAFCCGBF9::??:CHED>:0?D
@929513/1
tcttcttgaagttggttcagctgtagtctgtctgcatctgtatatgccct
+929513/1
CCCFFFFFHHHHHJJFGIJJJJJJJJJJJJJJJJJJJJJJJJJJJJJJJJ
@4558999/1
gctcttgcagcattgacactggcgttttggtaggcatggcctgcagctcc
+4558999/1
CCCFFFFFHHHHHJJJJJJJJJJJIJJJJJGHIJIJJJJIJJJJJJIJJJ
@1946317/1
catcaactgagaggccaaactccttcaggcatgggtcactattaaagttg
+1946317/1
CCCFFFFFHHHHHI?FGGIIIIIIBGIIIIIIIIIGIIIIIIIIIHIGHI
@3010059/1
ctgtacttgaggctgagatgaaggtggtctgctgggttgctggtcaccgg
+3010059/1
?@@DDFF;AD<FFHIECCAFHIIGHCHIHIGHIIII?FHIIECFGHIIEH
@7105940/1
ggatcatttcttcattttcagctctggctattttagcatggaatgtgatc
+7105940/1
CC@FFFFFHHHHHJIIJIIHJGGHJJFGIGHGIGIIIJHIJIJJIDGGIJ
@8112872/1
tatgacgatgatttgatatctatatttctcattttttctgctaaagcact
+8112872/1
CCCFFFFFHHHHHJJAFFJIJJJJJJJJJIJJJJJJJJJJJJJJJJFJJJ
@3011145/1
ctcatttgaaaacgtggatctccaaggtctccttgaacaaatttacctaa
+3011145/1
CC@FFFDB?BBADHAAEHIGGGHGHBBFHEGHEDFFGIE;BD:?DCGIII
@930029/1
ccatcatttgctgctcataaagcttattcatttcactcctcaatttgtta
+930029/1
C@@FFDDFHHHGHJGHIJGGCHHHGIIIIJJJJJJGHIIJIIHHHIIJII
@1453599/1
ggttcttgcctttgcagctgttgtggtggttgttgcctctgttgctgctg
+1453599/1
@@?DDFFFHHHHHJIGIIIJFGHIIJFEGHIIHIJJGJJJGHIIEGIJJI
@6565989/1
catactccttgtcttacaggtaccggtctttctcgataatcaagtgttgg
+6565989/1
@@@FFFFFHDHHHJJJJJJIHHJGGIGIIJJIJJFIIIGIIFIIIGDIIJ
@5577401/1
ctggcactaaactgtaaagggcttcactgcaaaagtttgatcaaataaac
+5577401/1
?<@DFEABAFHHDECFDH@AHEGGHFGHHH>D@GICDFHIIIIIIIIIII
@5578244/1
ctttttttggatctgaagggcggtcccctcttttgggtggaatgtatgat
+5578244/1
@@@DD>DDA<HHHBGE4CBAC<GAAFHCHG@CAEHFE?BCB;>>>;@@>A
@7106715/1
gtactaccaactcatactgtcttcagcctcatgttataacattatgcagt
+7106715/1
@@@DDDFDFBFFDGIGGIFCHGIIHGFIIIGHIHHIIII<FHHIGHGIIH
@7107174/1
atcacgtcgtctttttttaccaaaccggtattttccccttggcaacaaac
+7107174/1
@@CFFADDFFHFFGIJJJJJJJJJIIJJFGIGGIGGGIIIJIJIGIGGH<
@2480583/1
tgcagcattaagtcttctctgcactgtgacagtcttcaagcac
+2480583/1
@@@D7BD?D?CF<ACG@G@CHE4CEE<?FEHECE???BCFIFC
@1950591/1
gtgatttttaatttcccagcacctccatcagaagaatcagatgtttc
+1950591/1
@CCFFFFFHHHHHJJJJJJJJJJJJJJJJJJJJJJJJJJJJJJJJJJ
@6064284/1
ataagattacaattcttaacattttttctttaaacaaagaacattggatt
+6064284/1
CCCFFFFFHHHGHJJJJIJJJIJJJJJJIJJIGJJJIGIHIJJJIIJJIJ
@1951560/1
cggaaggtggaatttttgcattttttataacttctttaattctctccaaa
+1951560/1
CCCFFDFAFHHHHJJIIIJJIIJJJJJGIIJJJJJJJIJJIJIJIIJIJJ
@3013283/1
gccctcttcattttcggtttcgtaggcaggtggaggccatcgcctggtca
+3013283/1
@C@DDFFDDHH>D@DGIF@FEHFDHBC9C@:C?DGEAGGHGG@GHGH@FA
@425265/1
gggctctgaaggttgtattgttctggtattatgagtgttacttctcatcc
+425265/1
C@CFFFFDFFDDCFHGBFHGIIGGI@CHHHIGGGEFFEDFCGIIIIIHHI
@3013565/1
ctcgataatcaagtgttggtgcattcataattcgggccttaactttagtg
+3013565/1
@@@DDDDDFHB?<AEG@FHCD:AF:CFFF9AEGBGGADGIEB<FGDHI<?
@931550/1
ggttaaaccaagaacatgtggcctatcctctggaggaattcctttaaact
+931550/1
@C@FFFFFHHHHHJJJJJJIJJJJJJJJJJJJJIHIJJJJJJJJJJIJJJ
@5037511/1
ggagaaatttcaatttttgcaaattgttcgtagtgaagaactgaaagcag
+5037511/1
CCCFFFFFHGHHHJJJJJJJJJJJJJJJJJHHEFHIJJJJJJJJJJIJJI
@5579713/1
gattgatgccattcaactttgcattaactttctgtagtatgtttacaaat
+5579713/1
CCCFFFFFHHHHHJJJJJJJJJJJJJJJJJJJJJIJJIJJJJJJJJJJJJ
@5580113/1
atcagtgttttcatttgactcttatgaaaatataactatcactgcttttt
+5580113/1
CCCFFEFDHHHHHJJJJJJJJJJJJJJJJJJJJJJJJJJJJJJJJJJJJJ
@6567766/1
ccaatgtttctagcctttcataattcataacgtcattagcagagctcgct
+6567766/1
@@@ADBFDDFHD::EHEGIDDAH@HEAH@HB;A8EHEHIGDDHBABB66?
@425692/1
tggaggtgaaaagaatgatcttccaactgtcacaaacctgttagcagctg
+425692/1
@CCDFFBDHHHHHJJJJJJJJJJJJJJJJJJJJJIJJJJJIIIJJJJIJJ
@3519130/1
cggaggaatttgtttgtgattttttattgtatcccaatcaattatgatac
+3519130/1
BCCDFFFFGHFHFEHJGHIIHJCHGGIGIIIJJI>DFHIJIFIGIGGIIJ
@425941/1
gtggaatgtatgacgatgatttgatatctatatttctcattttttctgct
+425941/1
CCCFFFFFCFHGHJJJEGHIJJJHHFFHIJJJJJGJIJJJJJJJJIJIIJ
@7617058/1
gctgctgtggtctctgctgttgttgctgctgctgttgttgctgctgttgt
+7617058/1
@@@BDEDBDDFHHIGGIIIIIIIIIGCHEHIBGFHIIGHGGIGGIIFHGB
@1458722/1
ctctaattttcttttgtcttcgtaagacgattttggcatattagctagaa
+1458722/1
CCCFFFFFHHHHHJJJJJJJJJJJJJJJJJJJJJJJJJJJJJJJJJJJJJ
@1458995/1
aggaaatagtattttttcttcatcgtcttgaacttcatttccaacaggta
+1458995/1
@BCDFFFFHHFHHJJJJJJJJJJJIIJJJIIJJJJJJJJJJJJJJJJJHG
@4007866/1
gtacgctcaaacatgcaaatgtgacattattgactaaggccgatctgagg
+4007866/1
BB@DFFFFHHHHHJJJJJJJJHIJJJJJJJJJIJIJJJIJJIIJJIJGJJ
@4008034/1
ctcagagctaccttggcagctgctaattttgcttggtgtttgttttctcc
+4008034/1
?@@DDDFD?BFHHGGDGIIIEHIGHEGHHHFGGGIGDFGGDFHIJIIJII
@3017553/1
atccacgatttcggcagcttttacctcattttcactcagaagaaataata
+3017553/1
<@?DADA?BDDDBG:@?=9:?E9?CFGDEEF@?@BBGEFEFD3B>?DDEE
@5038518/1
gcagctcaaccattttatcggccaacatattactgacctcaaccgtactt
+5038518/1
CCCFFFFFGGHHFIIIIGIEEHIJIJJJIJFJJJGIGIGHJIJJJIGGGD
@5038777/1
ctctatttcattgtgcattaatctatagaaaattttccaaacagtattta
+5038777/1
CCCFFFFFGHHHHJJJJJJJJJJJJJJJJJJIJJJJJJJJJJJJIJJJJJ
@7618004/1
cagaattttcgtttggagcaaatacaatgtatttgctgtctttgtgtctt
+7618004/1
@@@DDDDDHHHFFIIIFBGGGGHEBBDHICGGHGIIIIGBFHGGGGGHII
@5039792/1
cttctgacacaccatctctgtaaaagaggatagcttgaggcttataccta
+5039792/1
CCCFFFFFHHHHHJJJJJJJJJJJJJJJJJJJJJJJJJJJJJJJJJJJJJ
@2484159/1
ccttcaacaatcgtcggtacaatgtaatatgagttttctttgttttcaaa
+2484159/1
CCCFFDDDFHHFFIJJIIIEIHGIFIEIDHIGA?FGHGIGIIBGHGIGIJ
@2484288/1
ctctatttcattgtgcattaatctatagaaaattttccaaacagtattta
+2484288/1
@BCFFFFFHHHHHGIJJJJIJJJIJJJJJJJJJJJIJJJJJJJJHIJIJI
@428424/1
atttgaggttcttgtggaattgtgacactttgatgttgtaaggtgctgag
+428424/1
@@CFFFFFHHHHHJIJIGJJJJIGIJJJJJJJIGHFHIIJJIJCFHIIII
@936319/1
gttggacccatgcactgaatgactttatacactggtatttctggctcacc
+936319/1
CCCFFFFFHHHGHJJIJIJJJJJJJJJJIJJJJJJCBEIJJJIIGIJJIJ
@4565236/1
tgaataccttgatggctacaaagatagaagtcgaattcagttggatgggt
+4565236/1
CCCFFFFFHHHFHJGGIJJGHGIIJJJGIIFDHGGIIGIIIIJIIIEIJB
@8118618/1
aggaatttgtttgtgattttttattgtatcccaatcaattatgatactgt
+8118618/1
CCCFFFFFHFHHHHIHIJJJJJJJJJIJJJJJJJJJJJJJJJJJJJJIJI
@6569454/1
ccacttctttgaactaagtacagcgaaattcttattcgattgaagtaaat
+6569454/1
@@@FFFFDHFHGHIIJJJFHIJIJJJGBGHHIGDHIDB?HHFB@FDBF?D
@8119711/1
atctaaataaatagctgctgctaatgattcaaataagtcaccaaggacct
+8119711/1
:?@DDDDDHAFF?@F>AEHBCEHCB9BHHBF<AAHE<?EGCCHF>@>FAH
@7112105/1
ttataacatgacctaagagttttattaaagttggatcattagcagaaatc
+7112105/1
CCCFFFFFHHGHHJIJJJJHJIJJJJJJJJIIJJHIJJJJJJJJJJJJJJ
@4565966/1
gctcacttcaccaacattcatgaataatggaaaatcacatagcttcggcc
+4565966/1
CBCFFFFFHHHGHJJJJJJJJJIJJJIJJJJJJIJJJJJJJIJIJJJJJG
@4566081/1
ctcttctcttggtgttcaacaaatctcttaatgatatcagtcagcttaca
+4566081/1
CC@FFFFFHHHHFGHGHGEGIJEHIJIIEIIJIJJJJJGIHHGICGGGIJ
@7113458/1
ctcaacaagttccgttttttggagaggcaactcaggataactatagaggt
+7113458/1
CCCFFFFDHHHGHIEHIHIIJIJJIIJIJIIGIJIJIJJJJJIJJJGJJG
@4566862/1
gacaaagatagtaagttatttcttctaaattctgctctgataaattagaa
+4566862/1
@@@AFFFFGHGDFGGCFBDHGGIIGGIIGIIEHIIIIIGIGHHGIHGHID
@2485795/1
ctcattttcactcagaagaaataatatctc
+2485795/1
@@@FBEFFDDHHD>B3CFIGGEHCAFFHIG
@6067906/1
catggtgctggatgaggaaatttttcataaagaagtcgaatactgttctt
+6067906/1
CCCFFBDFHGHAHIJJJJJGJJJJJJIJJJJIJIJIJJIJJJJIJDHIJJ
@5044084/1
tgaactagttcatatttcggagtcgt
+5044084/1
1=?;DDDD=A:C?FG<G<?<GFA:<A
@939766/1
ctcagagctaccttggcagctgctaattttgcttggtgtttgttttctcc
+939766/1
@@?DDD?BDFFDF4F9E<EFFGFFH?AHHEFIIIIIDGBFFGF>BGCBDB
@6070027/1
gtgtttttgagctcatacttaatccaatgacatggggaagtcaattgcta
+6070027/1
@@@A?DFFGHHGHGGGGDHGEHIGGHIGHCHHEHGHIJBGGGIIDIIJJH
@940695/1
tttgcttctttcttagatctaccagtgcccatggcagcaaatctacttga
+940695/1
@CCFFFFFHHHHHJGGHIIHHGGHHJJJJJIJIGBGFGIIGIJIJJJGIH
@5587602/1
gctggatgaggaaatttttcataaagaagtcgaatactgttcttaggaat
+5587602/1
CC@FFDFFFDFHHGGIJJGIJJJJJJJJIJJJGGIIJJGIJJIIGIJJJI
@1460162/1
ctttgttgctgctgtggtggttcttgcctttgcagctgttgtggtggttg
+1460162/1
CCCFFFFFHHHHHJHHIGHIGHJJJIJJIJJIJJJJIIHGJGHJDGIDHG
@941844/1
tgaggtttgtatctgttgcagtagttacatggctaccactcactatacta
+941844/1
CC@FFDFFHFHHHJJJJJIJJIJJIJGIJJJJJJJJJJJJJIJIJJIIJI
@5047378/1
gttcattacctaagatatttgttatgatctccggccaagatcagccgtgt
+5047378/1
C@CFFFFFGHHHHJJJJJJJJJJJJJIJJJJJJJJJJJJJJJJIJJJHHI
@1460809/1
gtgtgatatgatatgggttgctgtttacaccaacgataaaatcaggcttt
+1460809/1
BBCFFFFFHHHHHJJJJGHJIIJJJJJJJJJJJJJJJJJJJJJJJJJJJJ
@5047444/1
attaagattagtattaactgtttaactaaatattca
+5047444/1
@@@DF?BDHFFCDFHBBGHHIGGI@HGHGEHGIHBD
@7116048/1
acctactacctttatattcactgtaaaatcaactgatatatatatataac
+7116048/1
@<@BDDDDF?BDFGB<FFHHD4CABA@FECHFFEFGFFF<FGCGEEFI?F
@5048442/1
ctccagctaaggctgtatcatcaacttctaaaggtttccaataaacacct
+5048442/1
CCCFFFFFHHHHHJJJJJJJJJJJJJJJJJJJJJHIJJJJJJJJJJJJJJ
@5588037/1
gtggttcttgcctttgcagctgttgtggtggttgttgcctctgttgctgc
+5588037/1
@@@FB=DFHHGHHGHJIJIIJIIIJIIIAEECFGFHCFHEGHGGIGIEGJ
@7624435/1
ccacttctttgaactaagtacagcgaaattcttattcgattgaagtaaat
+7624435/1
CCCFFFFFHHHHHJJJJJJJJJJJJJJJJJJJJJJJJJJJJJJJJIJJJI
@7624436/1
gttttgaataaaattaaggagtttcggaaacacgtttattattctgatca
+7624436/1
@CCFFFFEHHHGDHGGGEA@CACHGIIGEGGHDDHDGGHDBFEBDG@FE>
@6572789/1
cgagaaccaatttcttttttaaaataatcagcaaaatccaaaagattttt
+6572789/1
@@CFFFDFHFFFHIFG?FGGIIIIIIGEGIIEIIIIHIIGIIIEFHHGCH
@6573032/1
gcctctaattttcttttgtcttcgtaagacgattttggcatattagctag
+6573032/1
@@@FFFFFHHHFFGIEHG@HHIGHFEGGHCGHGGHGHIGE>GHFIGGHGF
@943068/1
ctttctgtatcaactgcagcctcttttaccattgtacgagtttgagcatc
+943068/1
CCCFFFFFHHHHHJJIJJJJJJJJJJJJJJJJJJIJJJHIGIJJIJJIJJ
@2487646/1
tttggatctgaagggcggtcccctcttttgggtggaatgtatgacgatga
+2487646/1
@@CFFFFFHHFDBEHJGGGHHGIIJJJJIJGGHIIJGHI@EEFFFEBDF?
@943184/1
aatgaaactgggcacaaccattagaatcacctgctgctttaaaatca
+943184/1
CCCFFFFFHHHHHJJJJJJJJJJJJJJJJJJJJJJJJJJJJJFGGGI
@2487939/1
ctcttttgggtggaatgtatgatgatgatttgatatctatatttctcatt
+2487939/1
CCCFFFFFGGADDEGHIEHIIIJHHHIIJIJJ?BDDFIIJIJJJJJJGIJ
@6574123/1
cacgacctttggattgaatataagaccttgttgttttagggtaatcaaat
+6574123/1
CCCFFFFFHHHHHJJJJJJJJJJJJJJJJJIJJHIJJJIJIDGHJJJJJJ
@3521355/1
gcagcattaagtcttctctgcactgtgacagtcttcaagcactgagttag
+3521355/1
CCCFFFFFHHHFHJJJJJJJJJJJJHJJJJJHIHJIJJJJJJJJJJGIIJ
@6071279/1
ctcagaagaaataatatctcagcaccaattttatgatttctcttctcttg
+6071279/1
CCCFFFFFHHHHHJJJJJJJJJJJJJJJJJJJJJJHGJJJJJJJJJJJJJ
@434011/1
caattttcttaatggatgcataagtcattcctctatcaggtaagacaaca
+434011/1
CCCFFFFFHHHGHJJJJJJJJJJJJJJJJJJJJJJJJJJJGHJJJJJJJG
@4570165/1
ttttttttatatatcaaattctatatacatatttcatgaataaaggtggt
+4570165/1
CCCFFFFFHHHHHJJJJJJIIJIJJJJJJIIJJJJIJJJIJJJIIJFFH@
@4570285/1
gcccaatatagattccagaacttccggcataatgagtacatcatttacat
+4570285/1
CCCFFFFFHHHHHJJJJJJJJJJJJJJJJJJJJJJJHGIJJJJJJJJJJJ
@7119592/1
cagccagtaaaaagtggtgaagtcaatcctaacactctaggattatttcc
+7119592/1
CCCFFFFFGHHHHJCGIEGHIJIIIJJJJIJJJJIJJJJJJFHHJJJJJJ
@434906/1
tcagcttacaagccttagtaagcataaatttatggaagccataccgtacg
+434906/1
CCCFFFFFHHHHHJJJJJIJJJJJJJJJJJJJJJJJJJJJJJJJJJIJJJ
@1462967/1
aaacgtttttccagagccagtaggtaaaaagattattgtattttctttta
+1462967/1
CCCFFDDFHHHHHJJJIJIJJJJJHGIIJIJJJJJJJJIJJJJJJJJJJI
@435966/1
ctttggcacattgcagttgctatcatacattcttaatatctgtgtattaa
+435966/1
CCCFFFFFHGHHHJJJIIJJJJJJJJJJJJJJJJJJJJJJJJIIJIJJIJ
@5049777/1
caacagtataacattcgtcctcctgccactcatcataatgaacaatatct
+5049777/1
?@@FFFBDHHHHHJJJJJJJJJJIIIJJIJJIJIIIJJIJJJJJJJIIIJ
@437325/1
caatgtttctagcctttcataattcataacgtcattagcagagctcgcta
+437325/1
@@@ADDDDFDHFHIIIBGIICBFHGHIGGGHFECGCFEEGH@FHEHD<;B
@5050536/1
cctcttttgggtggaatgtatgacgatgatttgatatctatatttctcat
+5050536/1
CCCFFFFFHGHHHJIJJJFHIJIIIJJJGIJJJCGFGHIHIIJJJIJJJJ
@437853/1
atttacatcaccgtgatctaatatttgagcagaaggtgctggtgcatgta
+437853/1
@@@DDE?DDHFHFHHGIIGIHIIFHIIIGGGGGICBBDGHHGGHIIIIBG
@4572022/1
gcactgtgacagtcttcaagcactgagttagaataccaacctgaatttca
+4572022/1
@@@FFFDDHHHHHIHIGGIJJJJJIGIHHIJJJIJIICHJJIGIJGJJJI
@3027543/1
ccggtttctcaaaacatggtgctggatgaggaaatttttcataaagaagt
+3027543/1
18=BDADD?DF?C@FBAD>CBCHEB3CEEHIGD3??CG>FF?9::<?FDF
@3027958/1
ctcttctcttggtgttcaacaaatctcttaatgatatcagtcagcttaca
+3027958/1
CCCFFFFFHHHHFGHIJJJJJJJJJJJJJJIJJJJJJJJJIJJJJJJIJJ
@1959479/1
ctccaattgcattccctttcacactagggacatgaggtgaaattattggt
+1959479/1
CCCFFFFFHHHGFIJIIIJIIIJIIHJJIGGIIGHHICG<DGGHJJJJJ9
@2492369/1
gcatgatgacattcatctataactaatagattgacacgag
+2492369/1
<@<BABDB>FHFHGEGGBGG<?FI<AC?F<E<<?C<@F@?
@949778/1
gctgttttgtagaagccttaccttcagctgagtgagttaaaacagtacat
+949778/1
@@@FDDDDHFHFBDFGFGHHDFGGIJFGGIIGIGHIEFAHGI@BA?BFFD
@7121443/1
ctcagagctaccttggcagctgctaattttgcttggtgtttgttttctcc
+7121443/1
CCCFFFFFFHHHHJJJIJIJJJJJIIGIIIIJJJJJJHIIJJFIJJIGJJ
@3524410/1
gttttattaaagttggatcattagcagaaatcctcattctttcaaaaaaa
+3524410/1
CBCFFFFFHHHHFHJJJJJJJJJJJJJJJJJJJJJJJJJJJJJJJJJJJJ
@3524440/1
cctgttcttcttgaagttggttcagctgtagtctgtctgcatctgtatat
+3524440/1
CCCFFFFFHHHHHJJJIJJJHIJJJJJJIJJJJJJJJJJJJJJJJJJJJJ
@8127124/1
gttttttacttgttcctgtgccataaccgtacttcatatcattgataatt
+8127124/1
@@@FFFFFHGHHDGFCHHEFCHGEHEGFHFICHIIIIJIJJJJGIHIGHG
@440284/1
ccaatattgattccagaacttccggcataatgagtacatcatttacatca
+440284/1
C@CFFDDDDHFHAAHGIGIII9CGDGGGCCG>BFHIIDBFHHDB?FEBH@
@8128231/1
cttactttttaccagtcccttcagttaatatgctttaactgacaacattc
+8128231/1
@@@DFFFFHHHHHGJFGDDHGGIJHIIGIGIIGIJJJGIJEHIIIJJJEF
@440571/1
gctggatgaggaaatttttcataaagaagtcgaatactgttcttaggaat
+440571/1
CCCFFFFFHHHHHJJJJJJJJJJJJJJJJJJJJJJJJJJJJJJJJJJJJG
@4574128/1
gtcttgaacttcatttccaacaggtagtaagtgatcattaagttcgccga
+4574128/1
BBBFFFFFHHHHGJJIJJIJJJJGEHIHHIIHHJJJIJJJJJGIJJJJJI
@1960840/1
gctgtacttgaggctgagatgaaggtggtctgctgggttgctggtcaccg
+1960840/1
@@CFBDFFHGD?FHHIIIIEIGIIICEGGHIIIIIIIHGIIIIIFHGIII
@951165/1
ctcaatgtaagacagcattgttgcaacttagatttagggtcattccaatc
+951165/1
CCCFFFFFHHHHHJJJJJJJJJJJIIJJJJJJJJJJJJJIJJJJJJJJJJ
@1960984/1
cgtagcatactttatcgtaacggtcatttctttttcttgatctctttcat
+1960984/1
CCCFFFFFHHHHHJJJJHIIJJJIIGIJJIIJJJJIJJJGGIIJJJJJJJ
@6579708/1
ttttgtcataagttgtaacagtaagttcttttttttccttgactatgttt
+6579708/1
CCCFFFFFHHHHHIJIJJJJJIJJJJJJJJJJJJJJJJJJJJJJJJJIJJ
@441425/1
gctggttgccttaaaacaatgtcaagagcttggattgcctcctgcggacc
+441425/1
CCCFFFFFGHHHHJJIIJJJIIJJJJJJJJJJJIJJJJIJJJJIJJJJJJ
@3526314/1
gggacacttatcaggttgtatactgatttcataatgatgtacgaaacctc
+3526314/1
CCCFFFFFHHHHHJJHIJIJJJJJJJJJJJJJJJJJJJJJJJJJJJJJJI
@6074894/1
gtctctgctgttgctgaggctgctgtggtctctgctgttgttgctg
+6074894/1
?@<BD>DADBF<??<AFGDGCEDD>ABG9C9CCDGAHCHHD3BDF?
@1961504/1
cctgttcttcttgaagttggttcagctgtagtctgtctgcatctgtatat
+1961504/1
<@@DDBDEHFGHHAGHHIICGCHB<HHIII<FFHBFHEEE@@EHHGGHFG
@6075291/1
ttctgaaacaccatctcgatacaaaataattctatgaggcttgtagccac
+6075291/1
CCCFFFFFHHHHHJJJJJJJJJJJJIJJJJIJJJJJIJJIJJJIJJJJJJ
@6075309/1
catcaacgttcactgtctataaaaatacaagaattcctaattggtagtat
+6075309/1
CCCFFFFFDDFDHGICEEHCGHHIJGHJIGGGGJJIIIGICIGGGHIBDG
@3527172/1
gcagcagtcatcaccaaaacctgatgattttcaagctcttcatgccactg
+3527172/1
CCCFFFFFHHHHHJJJJJJJJJJJJJJJJJJJJJJIJJJJJJJJJJJJJJ
@1962139/1
ggttacttcgcttatctctcttgacagccctatac
+1962139/1
;;=BBBDD:AFHFI<CG<@BEHCBEA@B@DHG@CA
@1962303/1
catttacatcaccgtgatctaatatttgagcagaaggtgctggtgcatgt
+1962303/1
@<@FFFFFHDHGGGFFGHIICDHHIJJIGIGGGIIGJCFH<GCGEGGHH?
@8130813/1
gaggctgctgtggtctctgctgttgttgctgctgctgttgttgctgctgt
+8130813/1
C@CFFFFFHHFHGGHIIJIJIIIIHGHJJJJIJJJGHFHEFHGIIIIJJ<
@952599/1
cacagttgcagtcctgagctggtcttcagtcacccgattctatttcttgg
+952599/1
CCCFFDDDFHHHHHHIIGIIJJHDHIIHJJJJIJIGBHHJJIJJJGIJJI
@5055546/1
gctggttgtgcgaaggattttccaaccatagaagctgtgtccctatggat
+5055546/1
CCCFFDFFHHHHHJJJGJJJJJJJJJJJJJIJJJJJJJJGCHIIHGJIIJ
@953676/1
tctgacacaccatctctgtaaaagaggatagcttgaggcttatacctagt
+953676/1
CCCFFFFFHHHHHJJJJJJJJJIJIJJGIJJJJJJJJJJJJIJJJJJJJF
@5594296/1
cacagaactcagcaactctcggatcttctatccttatctcatcaaatatt
+5594296/1
CCCFFFFFHHHHHJJJJJJJJJ3<<CEGHFHIJJJHIJJJJJJJJJJJJJ
@3032274/1
gttataacattatgcagttcattacctaagatatttgttatgatctccgg
+3032274/1
@@@DDDDDDFHDDHII<AH@DHI<DHHCGIIIIFHIIGDGGHIGGGH>GA
@5056809/1
gtcgaatactgttcttaggaatatttccaatgaattcctctatttcattg
+5056809/1
CC@FFFFDHADCFHGIEE>EBHEHCEGCHEFGG>H<CEEEFIGIGGBHIB
@1962874/1
gggaagttttatttacattttttgcctgaacacattgggtcgccatacct
+1962874/1
@@CFDFDDHHDFHEHGEHIIIIIBABHHGGIIIIGGHIFIH>AHHIGIIE
@1963211/1
agcaaatggtatttggtaggacgtgctgtaccttgtatactagcatgact
+1963211/1
@@@DFDDFHADHHIJJGIJJIFGHIIJJJJJJJJIHIJJIJJJJJIIJJI
@7125907/1
gctggtcactgggttgttgcctaacaggaggtgcactggttacagg
+7125907/1
CCCFFFFFHGHHHGHIJJJJJJJJJJJJIJJCFHIJJJJGIJJJJJ
@5057101/1
gttcgtggaagtaagaggtctttcatttaatgttttttgaaaagcctcac
+5057101/1
CCCFFFFFHHHBFHIIJJFHIJJJIJJJJJJJIJJJJJJJJJJJIJJJJJ
@445124/1
ctgtccttactcatacctgacatgtcatatatatcttgtattttcagaac
+445124/1
@B@DFFFFFHHHGJJJIIIJJJJIHHJIIJIIIJJJIIHHGGIJJJGIGH
@4019168/1
ggctctcttcgtttcctcactggatgttggtaaagcaacaccttttcgat
+4019168/1
@@CFFFFFHGGFFHIIJJJJIIJIJJJIJJHGGIIJGJJIIJJIJJIIIJ
@4019734/1
agcagcaacaacaacagcagcagcaacaacagcagagaccacagcagcct
+4019734/1
CCCFFFFFHHHHHJJJJJJJJJJJJJJJJJJJJJJJJJJJJJJJIJJIJJ
@5596706/1
gcttctattagttcatctatattttttaaggaagtaagtgcagg
+5596706/1
@@BFFFFFHFHHHIJJJJJJJJJJJJJJJJJIJJHHJJHHIJJJ
@6078608/1
ctgtattataacatgacctaagagttttattaaagttggatcattagcag
+6078608/1
CCCFFFFFHHHHHJJJJJJJIJIJCHHJJJIJIJIHHIIJGIJJJJIJJI
@7632340/1
cactgagttagaataccaacctgaatttcagcaattttcttaatggatgc
+7632340/1
@@@FFFDFHFHHHIIIIIIIIIFGIIIGIIIEGHGIIIIIIIIIIIIIII
@7632762/1
cttcacttcagcataaactggagtttttcccggaagcaccaccacaacaa
+7632762/1
@CCFFFFFHGHHHJJJJJJJJIJFHJJJJJJJJIJJJJJIIJJJJJJJJI
@955246/1
tttcttcttgaatggtaacaaatctttgaataacttcagctaggccaggt
+955246/1
@CCFFFFDHHHFHEGIIIIIGEHIIGJIJIIGGEHGGEGEFGFHIIJJI:
@955309/1
ccaggaacttcccagtcatcaggaataaagtcattaaccttcaaaatttt
+955309/1
@@@FFFFFHHGAHIJJJJJJIJIJJJJIIGEGIIJJIJJJJJJJJJJIJJ
@955758/1
ccgcaacaattgtacacaactccataggaagcgccaaaggcttctctcgt
+955758/1
CCCFFFFFHHHHHIJIJJJJJJJIJJJJIJJJJJJIJJJJJJJJJJJJJC
@4580413/1
agctgagtgagttaaaacagtacatcgcacaacaaacacttggggagtta
+4580413/1
@@@FDDDDBFFHGIGIGG@HFEGGGGIIIJGGGGHIIIIJJGIIJGGHGG
@4580453/1
gctttttgttatctccagcaggtgggtgagtaacatcagctccgagaaat
+4580453/1
?;?DDDDDA?FH?CGBE@@FEG3CFB:?;C:CFHGGBFG<FBDA@FABFG
@446937/1
ctgttgtggaccagcttgtgcttgtcttccacccttttttttgttccttt
+446937/1
BCCFFFEFHHHHHJJIJJHIHGJJJJJJIJJJJJJJJJJJJJJIJFIJJJ
@2498278/1
ccgctaatttaaaaattgaatagtttttattaaatga
+2498278/1
@@CFFFDFDHHHHIIIGHGIIIIEHHIIII9FHGIIC
@958088/1
ggcacatccacgatttcggcagcttttacctcattttcactcagaagaaa
+958088/1
CCCFFFFDHGHGFIIGHHEGIGFGHJICFGIJIJJJIIIJIIGGGEHCHI
@449080/1
gttacaggagatactggttgttgttg
+449080/1
?;;DD?BDFDDHFGB:C2:CCCG?A?
@4021549/1
gatgtagataggctggcctgcttgtggaaaaccaccacaaatccacttgg
+4021549/1
CCCFFFFFHGHHGJJJJJJJJJJJJJJIIJJJJJJJJJJJJIJJJJJJJJ
@1471891/1
gctcacttcaccaacattcatgaataatggaaaatcacatagcttcggcc
+1471891/1
CCCFFFFFHHHHHIIIJIJIJJIJIJGIIJJIJJJJJJJJJJIJJJJJJG
@4021722/1
ggtctctgctgttgctgaggctgttgtggtctctgctgttgctgaggctg
+4021722/1
@@??D?DBADHHHBHIGEGGGGGCFEGC;FE<DG9DHEFGGGGH<DDCHF
@5060493/1
gttcttcttgaagttggttcagctgtagtctgcctgcatctgtatatgcc
+5060493/1
CBCFFFFFHHHHHJJJJGHIJJJJJJJJGGJJ@HIJJJJJJJJJJJJJJJ
@450086/1
ctttggctttaacctcataactaaaacagggttcatgagttccactttca
+450086/1
CCCFFFFFHHHGFGJIJJGEGHGGIHJGHIIHHHIIIJIIIIJJIGJIHG
@450141/1
gtcactattaaagttgatttgtcttatagacttgacaatttttttctttt
+450141/1
CCCFDFDFHB>FHHIEIJIGGHEHIJJGHHJJJFCEHAFGHIIII?GHIJ
@4022029/1
ttggaacaattctatcacctttgaagttgaataagttattattcttctag
+4022029/1
CCCFFFFFHHHHHJJJJJJJJJJJJJHJJJJJJJJIIJJJJJJJJJJJJJ
@5598956/1
gctcaaacatgcaaatgtgacattattgactaaggccgatctgaggtctg
+5598956/1
@@@FFFFFHFHHHIIJJGGGICHHIJIIFIJJIJJGJIGHIGHHIIHGII
@1472665/1
gctgagagtaattcgtcgcgcattctgttgtatatttatgctcacttcac
+1472665/1
??<DD3BB=2<DDED:CEAAAEDACDE??DDDDDEEEE?<DBDEECEEII
@3035034/1
gcagcttcttcaagagggatgggctctgaaggttgtattgttctggtatt
+3035034/1
?=@?BBDDFDHHDEHG=FGCAA;FGHHE@DH>CCD8CFCAHCGHHD?@FF
@1965657/1
ctggtaattggagcggcttgtctaacttgaccaacggtaaaagcaggagg
+1965657/1
@@CFDEFFHHGHHIIIIIIAEAB9DFGH>9BBDEA6D/8DGG8;BAF5@B
@1965900/1
ctggcactaaactgtaaagggcttcactgcaaaagtttgatcaaataaac
+1965900/1
@@?DDDDDDHDHBG?FBFGGC;ADHEHGIGHGCFE?>GHDHEH@BGHIIF
@6585951/1
ctctgctgttgctgaggctgttgtggtctctgctgttgctgaggctgctg
+6585951/1
CCCFFFFFHGHHHJIJJIJJFHIHIIGIIJJJJGJFIIJIJIJGIIJGGG
@3532974/1
cccattattgtgtactatcttcaaagagaaaaagtgcaatactaaaattt
+3532974/1
CCCFFFFFHHHHHIJJJIIJIJIJJJEJJJJJJIHIJIJIIJJIJGJJIJ
@451418/1
cccgattctatttcttggtcatcagtttgagatactgtaatgcattgtag
+451418/1
C@CFFFFFHHHFHIGGHGEHIIJGHIIJHEHGIGHGGDGGEHIJIJIDHH
@960172/1
caatgatttcctccttccaaaaaaatacagcaagtctggtaattttatcg
+960172/1
?@@DDDBDDHFFF>EBGIGAHHCDAE<BBEA?:D??BBF0BBDGGIF?8?
@8138470/1
tcaagatagaacccaattctggcccaagaggagagcttttattgaat
+8138470/1
CCCFFFFFHHHHHJJJJJJJJJJJJJJJHIJGIHJJJJJJIJJJJJJ
@2502669/1
gtttaagaaagaccaaaggtttctgttgag
+2502669/1
?;@DDD;?:CAFD>EF?BGC:E@FH9C?C?
@8138850/1
accgtacgctcaaacatgcaaatgtgacattattgactaaggccgatctg
+8138850/1
@@@FDDFFGHHHHJIJJIJIGIJJHGIIHHIJIJJIJIIJIJIGGHIJ>F
@1473606/1
ctgttgttgaggctgctgtggtctctgctgttgctgttgttgctgaggct
+1473606/1
@@CDDFFFFDFFHGIFHGCFGHCHGCABFGCFHB>F9CF9?FHDFEIII=
@5062273/1
gcagggaattctaagagggtacacaattcaggcactaatgtctcttcaaa
+5062273/1
@C@FDDFFGGHHHJIIJJIAFHGGG<AEHIIHGFFHIGIGGGFHGIGGIE
@5062607/1
ggtaatgtaaaacaatatctattcaacaaaggaatagcagattcaactgt
+5062607/1
@CCFFFFFHHHHHJJJGGGIJIJIJJJIGJJJIJIJJIJJJJJJIJIJJH
@5062997/1
caaatttctatttccgattatttttcctttgatgctgctcaatttacctt
+5062997/1
C@@FFFFFHHHHHJJIEGIGIJJJIJHIEHIIJJIIIJIJEHIHEIIJJG
@4024166/1
ccacatttctcaaattcagtcttgaaatattatccattagcttatgttgc
+4024166/1
CCCFFFFFHHHHHJJJJJJJJJJJJJJJJJJJJJJJJJJJJJJJJJIJJJ
@7634734/1
taaattagaatcatcccatagcaaatgatatttggtaggacgtgctgtac
+7634734/1
@@@DDDDBDDFHDHIIGIIEGD:ACHHEH@HFFII@EFE<CFHIGII@FG
@6586908/1
gctgctgctgctgttgttgttgttgaccccatggttgtcgaggaggtccc
+6586908/1
CCCFFFFFHHHHHHIJIJJIJJIJJJJJJJIJJJIIJJJIJJJJJJFHII
@6083065/1
ctcttctcttggtgttcaacaaatctcttaatgatatcagtcagcttaca
+6083065/1
@CCFFFFFHHHGFHFGHFIFHIIJJJJJJJJJJIIJJJIIJJJJGJJJJJ
@4584293/1
cttctttctgtgcatcatttttagattttcctgcaccgatgcaattaata
+4584293/1
CCCFFFFFHHHHHJJJIJJJJJJJJJJJJJJJJJIJJJJJJJJJJJJJJI
@962137/1
gggattcattatccattctcccctaggctttgctttaggatcatcatctg
+962137/1
BCCFFFFFHHHHHJJJJJJJJJJJJJJJJJJIIJJJJJJJJJJIJJJJJJ
@1967534/1
tgaaagacttgtaaagtttactactatattctcgtcagttttaatgcttc
+1967534/1
CCCFFFFFHHHHHJJJHIJJJJJJJJJJIJJJJJJJJJIJJJJJJJJJJJ
@3037895/1
gttcttcttgaagttggttcagctgtagtctgtctgcatctgtatatgcc
+3037895/1
C@CFFFFFHHHGHGHGGIIJJDHIGHGCHGHIGHIJIGGIJJFGHGGIIJ
@454364/1
tggttacaggagatactggttgttgttgaggtggtagttgagtttggtgg
+454364/1
BCCDFFFFHHHHHJJJJJJIHIGIJIJJJJJ?HHCFGGIJEHHIJJIHGI
@963075/1
ctcaaccgtacttctagcattagaagtttcttctccagctaaggctgtat
+963075/1
CCCFFFFFHHHHHJJJJJJJJJJJJJJJJJJJJJJJJJJJJJJJJJJIJJ
@455091/1
ggcctatcctctggaggaattcctttaaactgatc
+455091/1
@@@BAD?:ACD>FA4C?F?FGIDHDEB<<AH9BG9
@7129927/1
cttttgtaacatcgacaacaccgcttg
+7129927/1
;?7BDDA??C<DAG:EA?AFCFE6?CD
@8141055/1
gtcttcaaatagtacttcaccaaaaactttgtcagccgcttctataccac
+8141055/1
@@@FFFFFGHHHHIIJIJGIGIJJGIJJJJJJJJIJJJJJJJJJJJJJHH
@8141059/1
taacttttaattaattttaattatgtaccatttgttggcgttattaaccc
+8141059/1
CCCFFFFFHHHHHJJJIJJJJJJJJIIJJJJJJJJJJJIIHHJJJJJJJI
@3534786/1
cttcatttaaaaccgctgtgtctctttctttttttgttagactgatttga
+3534786/1
CCCFFFFFHHHHHJJJJJHIIIJJJJJJJJJJJJJJJJJJJJJJJJJJJI
@6588557/1
ccacgatttcggcagcttttacctcattttcactcagaagaaataatatc
+6588557/1
@C@ADDFDF?DAAGFGFGHIJJGHEEHAFGFFFHBCGHII?DGBGHGCEF
@1478886/1
ctcatagttccacaatgagtaatttcaatttttaatccttttatttcttt
+1478886/1
CCCFFFFFHHHGHIIIJJIJIJJJJIJJJJIGIGCHIGJIJJGHJJJIII
@4586369/1
ctaaaagtgggttcatgaattgctccctccacctgaactagttcatattt
+4586369/1
@CCDDDFBB?FCFFFGIIGGFEEGIEGEGD@EFHGCGHIGGBGHIIGHGG
@3038196/1
ctccgtactccttgtcttacaggtaccggtctttctcgataatca
+3038196/1
@@CFF:A?FDFHDHHGGGDEFGI<ACFHGCGDCCGDFG??BDFDF
@4027124/1
gtaaaacgtaagtggaagcataagctcccaattctttggtgataagaact
+4027124/1
C@CFFFFFFD?FCGE@GHIGIJJFGGGGGIIGIEHGIJJDDGHGIIHIJI
@1968331/1
cactattaaagttgatttgtcttatcgacttgacaattttttcttttctt
+1968331/1
CCCFFFFFHHHHHJJJJJJJJJJJJJJGIJJJJJJJJJJJJJJJJJJJJJ
@3536023/1
aatgtttctagcctttcataattcataacgtcattagcagagctcgctac
+3536023/1
CCCFFFFFHHHHHJJJJJJJJJJJJJJJJJIIJJJJJJJJJJJJJJJJJJ
@8142084/1
cctcaaccgtacttctagcattagaagtttcttctccagctaaggctgta
+8142084/1
CCCDFDEFFDFFDIGGHIBHHIGHGEGHGHGGGECGIEIIGIIHHHIJJC
@965878/1
tacataattaaaattaattaaaagttaataatacaaataaataaacagaa
+965878/1
CCCFFFFFHHHGGJJJJJJJJJIJHHIIJJIIIIIJJJIJJJJJFIGJJJ
@3536526/1
ccgtacttctagcattagaagtttcttctccagctaaggctgtatcatca
+3536526/1
CCCFFFFFHHHHHJJJIJJJJJIJJJJJJHJIJIJJIJJJIJFGIIIJJJ
@458184/1
ggtaggacgtgctgtaccttgtatactagcatgactgactagatagaagt
+458184/1
BC@FFFFFHHHHHJHJJJJJJIJJJJJJJJJJJJJJJJJJJJJJJJJJJD
@4029002/1
ccatatcattgagacattaacttgcgtagcatactttatcgtaacggtca
+4029002/1
8=?ADD?;ACFDFB:BFFBFHEE>CD@?<CE>4CDFEFCE3:8;BDFF=0
@2505472/1
cgcgcattctgttgtatatttatgctcacttcaccaacattcatgaataa
+2505472/1
@@@DFFFFH>FFDHJHIJIJGGJJJIJIJJJEIIIHGHGJJGIJJJJIIJ
@5065875/1
agcatgatgacattcatctataactaatagattgacacgagacaacgtga
+5065875/1
CCCFFFFFHHHHHJJJJJJJJJJJJJJJJJJJJJJJJJJJJJJJJJJHII
@5065879/1
gccacttctttgaactaagtacagcgaaattcttattcgattgaagtaaa
+5065879/1
CCCFFFFFHHHHHJJJJJJJJJJJJJJJJJJJJJJJJJJJJJJIJJGIJJ
@4030091/1
ggcgttttggtgggcatggcctgcagctccctttttgcagcttcttcaag
+4030091/1
BC@DFFFFHHHHHJJJJIJJJGIIJJFIIJIIJJIJIJIIJJIJIEGIGC
@4588077/1
ctcagagctaccttggcagctgctaattttgcttggtgtttgttttctcc
+4588077/1
CCCFFFFFHHHHHJJJJJJJJJIJJJJJJJJJJJJJCGFHIIGIJJGIJJ
@4588202/1
ggggaagtcaattgctaatattgccatcaacgttcactgtctataaaaat
+4588202/1
CCCFFFFFDHHHHJIJJIJJJJJJJIJJIJIJHHIJJJJHGIIJJIJJJG
@1482400/1
cttgaagttggttcagctgtagtctgtctgcatctgtatatgccctagca
+1482400/1
BCCFDFFFHHGHHIJJJJJJIJIIJJJJJJJJJJIIGJJJJJJJJJJJJJ
@5067791/1
cattaatataaaatggttcaacttctttggtgtacagaaatatttcggct
+5067791/1
CCCFFFFFHHHHHJJIEHIIJJIJJJJJJJIIIIJIJJIJJIJJIGJJII
@3044036/1
ataaaaagccctaagttatacacagctctctgcgaaatgggaataccatt
+3044036/1
CCCFFFFFHHHHHJJIJJJJJJJIJJJJJJJJIJGIJJJJJGIJJJJJJJ
@7133557/1
cttcattggctgaatctttatttgtttcatcgtcagtatcatcagcatca
+7133557/1
CCCFFFFFHHHHHJJJJJJJJJJJJJJJJJJJIJJIHIIIJJJIJIJJJJ
@968349/1
cttgtcttccacccttttttttgttcctttttgaattgaaatcacctgct
+968349/1
@@@DFEFDDFGF?DA@FHHGIGEHGHGHHGGHIDHEEHDFFCHGCHGHGD
@7134180/1
cagctgagatatactcatattgaggataagaaatacggtgttgtacacag
+7134180/1
CCCFFFFFGHHHHJJJIJJJJJJJJJJJJJJJJJIJJJFGFGIIIJJJJH
@3539959/1
ccttaaaacaatgtcaagagcttggattgcctcctgcggaccattagttg
+3539959/1
C@@FFFFDFAADFIEHGHIGAHG@=C?HDBC<?C?:9CAEDDFDF=<8B=
@7134426/1
ctcatgttataacattatgcagttcattacctaagatatttgttatgatc
+7134426/1
@C@DDDDFHHHHHJJJJJJJGIFHIJJIJJIJJIGEEHIIJJIGGGIIIG
@969021/1
ctctaacttcaattaatttctgatttttattaacaatagattggttgtaa
+969021/1
CCCFFFFFHHHHHJJJJJJJJJJJJIJJJJJJJJJJJJJIJJJJHIJHJJ
@462048/1
gatcattagcagaaatcctcattctttcaaaaaaaactattcgtaggagt
+462048/1
@<?DDEABHFHHBGDGGHIGIIIGGHIIGIG@FHGGHIIIIIIHGIIII=
@2507799/1
agctttcttaaatctggttctctaatcatctgattagtagtaacgattct
+2507799/1
CCCFFFFFHHHHHJJJJJJJJJJJJJJJJJJJJIJJJJJJIGJJJJJJJJ
@3046254/1
ctccttccaaaaaaatacagcaagtctggtaaatttatcgcaaggtaatg
+3046254/1
CCCFFFFFHHHHHJJJJJJJJJJJHHJJJGIJJJJJJJIJJJJJJFHIJJ
@1975701/1
accaggtggaggtgaaaagaatgatcttccaactgtcacaaacctgttag
+1975701/1
@@@FFF=DD=FHAEGIIEIIIIIIIIGIIIIIIIIHIIIGGIGIIIIIHF
@6594579/1
gtttcacttttgttattggtttccttatcagtaatctcgaatctattatc
+6594579/1
CBCFFFFFHHHHHJIJJJJIJJJJJJJJJJJIJJGJJJJIJJJJIIJIJI
@970416/1
gagaccttggctttgccgcttgttgctgtacttg
+970416/1
@@??D?DBAD><FEGB><:F6@GH9DHDHEEGH<
@1485755/1
ccgaggtttaaattttttccgctgtagtacaaatttctatttccgattat
+1485755/1
CCCFFFDDHHHHHJJJJJJJJJJJJJJIGIJIJJJJJJJJJJJIJJJJJJ
@1485782/1
ggcccattgttagttgtgaccctattttacgatatattttttatcaaatg
+1485782/1
@<@FFFDFHFFHFIGGH=DHAEFFHBDHHGCGG@FIIIIHIIGIIIIIIG
@5608823/1
ggtatatataagattacaattcttaacattttttctttaaacaaagaaca
+5608823/1
BCBFFFFFHGDHHJJJJIIJJJJJJJJJJJJIJJJJJJJJJJJJIJIJJI
@1486771/1
agatgaggatactttaatctaatattatattgactaacaaaatatctttc
+1486771/1
CCCFFFFFHHHHHJJJJJJJJJJJJJJJJJJJJJJJJJJJJJJJJJJJJI
@6595441/1
gcctcatgttataacattatgcagttcattacctaagatatttgttatga
+6595441/1
CCCFFFFFHHHHHJJJJJJJJJJJJJJJJJJJJJJJJJJJJJJJJJJJJJ
@6595531/1
tgttgctgctgctgttgttgctgctgttgttgttgttgttgaggttgatt
+6595531/1
???DDFDFGGAFDHHDGIGEHIGIGECGEFGHCFGFGGHGEH>?FFE@HH
@7644853/1
gtagctttttccgttgggattcattatccattctcccctaggctttgctt
+7644853/1
C@@FFFFFHHGHHHJIJJGIJGJIIGGGIHGIGHIGIJIIJIIJIIJIJJ
@3542899/1
ctcctcaaccttttgtaacatcgacaacaccgcttgtgcggcaatatgtt
+3542899/1
CCCFFFFFHHHHHJJIIJJJJJJIJFIHJJIIJJJJJJJJJIJIJJJJII
@4031934/1
atcggttcttcttcttttttccacgtgaaatctttaggctgcagctcaac
+4031934/1
@@CFFDDFHGFFHIJEIHIJGHIJJFGHHEGGIIIJ?GHCHIIJJJJJEG
@3543426/1
ttctgctctgataaattagaatcatcccatagcaaatggtatttggtagg
+3543426/1
CCCFFFFFHHHHHJJJJJJJJJJJJJJJJJJJJIJJJJJEGIJJJJGIJJ
@3543746/1
ccggtttctcaaaacatggtgctggatgaggaaatttttcataaagaagt
+3543746/1
@@CFD>DDADA<BDE=EBA<?:CB9;BFA?GGGGG@F9DHHEHGEFEIG9
@4032653/1
ctccaatcgcattccctttcacactagggacatgaggtgaaattattggt
+4032653/1
?@@DDFDDHFHHHIIIIIIIIIGIGIGGIIIIIGIHC?FCHHHIHIIIH9
@5071500/1
caagttttacttcttctttaagacactgactaaaatattgttcaagttca
+5071500/1
CCCFFFFFHHHHHJJJJJJJJJJJJJJJJJJJJJJJJJJJIJJJJJIJJJ
@5071680/1
atctgttataaatgtaggaagttatcaagaaatctaagattgcatcaccg
+5071680/1
CCCFFFFFHHGHHJIJJJJJJIIIIJJJJJJJJJJJJJIJJJJJJJJJJJ
@7645839/1
ctgagattggggaggactcaatgccaacattgaccctaggcaaggtacag
+7645839/1
@@@DDADDHFF<1@:::A?FH@FFHIFGDGIH@D3B;DGFGHG@?/8=FB
@4033753/1
ctcagagctaccttggcagctgctaattttgcttggtgtttgttttctcc
+4033753/1
CCCFFFFFHHHHHJJJJJIJJJJJJIIJJJJJJJJJFHHIJJGGIJJJJI
@6092089/1
gctaaatcttcaagtacatagtacataactttagctgtcgtctttctttc
+6092089/1
CCCFFFFFHHHHHJHIJJJJJJJJJJJJJJJJJJJJJJJJJJJJJJJJJJ
@465839/1
atggaacgttgatctggtctggagctggatgagtgacatcagcgccaaca
+465839/1
CCCFFFFFHHHGHJJIJFHHIJGIEGIFGIJGIHIGIJJJJIJIJIGHII
@7646456/1
caaacagaatccttaactgtccttctaacctgttcttcttgaagttggtt
+7646456/1
CCCFFFFFHHHHHJJJJJJIJJJJJJJJJJJJJJJJJJJJJJJJJJJJHI
@7646610/1
aagatatttgttatgatctccggccaagatcagccgtgtttggtagaagc
+7646610/1
@CCFFFFFHGHHHFIGIJJGIIJJJJJJHIJJIIJIGIIGGIJIGHGGII
@466568/1
cttgtcttccacccttttttttgttcctttttgaattgaaatcacctgct
+466568/1
@@CDDDFFHDHHBAHGHGIJGGBFD>BFGDHGGE>DDFEG>@GHIGCGGE
@3048116/1
gtccttctgacacaccatctctgtaaaagaggatagcttgaggcttatac
+3048116/1
CCCFFFFFHHHHHJJJJJJJJJJIJJJJJJJJJJJJJJJJJJJJJJJJJJ
@5610264/1
tggggctgttgttgccactgctgctgctgcggctgttgttgcctctgctg
+5610264/1
@@@DDDDDHHHFHIAFBEGG>?EHHIHGGIIIGII?FBBBDDFFBDCHBG
@3048942/1
caggtgttctctagtttgtttctgcaagaggtgtcagagaggatgatggt
+3048942/1
@@CFBDDDHHFHHJEHIJFIJJJIIGHIHGGAECF?CFFGGIGIJGIJJ?
@1489065/1
agcgactaatgccactgtgtccacaagaaaaaaggttcttttaccccctt
+1489065/1
CC@FFFFFHHHHGGIGHHJHHIIJJJJJJJIJJJJBBGGIIJGIGIJJJJ
@2510728/1
gttgccttaaaacaatgtcaagagcttggattgcctcctgcggaccatta
+2510728/1
@@@FDBDDAFFHDHIIJGJIIIGJIIJHAG>>FBHIGHJFCHG@FFHIE@
@3544569/1
gataaaaaatatcagcagtcatcaccaaaacct
+3544569/1
CCCFFFDDAHD2AFHGIJHHCHHIIJJFIIGJJ
@7648671/1
agcagaaatcctcattctttcaaaaaaaactattcgtaggagtaaaacgt
+7648671/1
@@<DDDDDF?BFBGBEHGHIHICHD=GC@AFDHEDHDEHE@FHEHG>FGF
@4034663/1
ggtattgctctgcagggaacggcgacataggtgtctgctcttcacatact
+4034663/1
@@?DFFFDDCFFHIIIIBGGIIIIJJIIIBC?FHGHHGIJJJFJEEHDHG
@4035585/1
ctagcacggaaagcagcgagatgagcataataggtaggtgcagggtatga
+4035585/1
CCCFFFFFHHHHHJIJJJJJJJJJJJJJJJJJJJGHIJFHIJJJJCGGIJ
@7649671/1
caggaatacagacaacagacactattcttaacaagtctgttcaagttctt
+7649671/1
CCCFFFFFGGFHFHJJJEIJEHHGIJIIJJJIJIIHHIIJJJIFGIJJJI
@468878/1
ctttcagataaatttattgagctggaacatagttttaaactgacttgaac
+468878/1
CCCFDFDAFHFDHIJIGIIHHIJIIHIJJIIIBHHIJIIJIJIJJIJJ?F
@7650154/1
attagtttccacaacaatttctcttcctttttttggatctgaagggcggt
+7650154/1
@C@FDDDFFFDDHAGH9CHHEIGIIIGIDGHGGGGICFICHHIDBFCHEB
@7650330/1
cacgatttcggcagcttttacctcattttcactcagaagaaataatatct
+7650330/1
@@<DD?:D?FFCFE<FFFF><C?9:??FGB9FG<1:B@;D;3BDG<??FF
@4593682/1
gtgatgtttaagctgaaagattcagaagtaagtgtatcagattatcggaa
+4593682/1
@@@DFFFFHHFHGIJJJJJGJGGHHHIJHHJICHHHHGHIIIICHIIIGG
@469473/1
ataagattacaattcttaacattttttctttaaacaaagaacattggatt
+469473/1
CCCFFFFFHHHHHJJJJJJIHJJJJJJJJJJJJJJJJIJJJIJIJJJJJJ
@4593735/1
ctcctcaaccttttgtaacatcgacaacaccgcttgtgcggcaatatgtt
+4593735/1
BCCFFFFFHHHHHJJGHIJJJJJIJGIIJIJJJIIJFHIJJJIJJIHJEG
@6597213/1
ctatgactcccaagctgctatgagtactatcatcagctggtgtagaatta
+6597213/1
@@@BDADBHDHFHGHIIII9?CH@BEHI@BEED@DGGHGB9CCBGGGIIA
@470391/1
tcatgagttccactttcacaatcaattaattggtaacatggtaaaatacc
+470391/1
CCCFFFFFHHHHHJJJJJJJIJJJJJJJJJJJJJJJJJJJJHIIIJJJJI
@1978939/1
ttcataattcataacgtcattagcagagctcgctactaaggccttca
+1978939/1
CC@FFFFFHHHHGEGGFHIGGIJIGICHIJGIGIIJJJIJJIJGJJI
@2512668/1
cttgactatgtttgatgacatatcaataacattctcctcaaccttttgta
+2512668/1
@CCFFFFFHHHHHJGGHIJJJGJGIIJGIGIIJGGJGHHJJIGGIIIIHI
@1979398/1
ctaaaatattgttcaagttcacgaggagtattcttggaaacaattttata
+1979398/1
CCCFFFFFHHHHHJIJJHIJJJJGIJJJHIJJJJJJJIJJJJJJJJJJJG
@6095827/1
ctcctgcggaccattagttgaagtcccagccctcagataatcccatatca
+6095827/1
@@?DD>>@@CF:C2AFFFIIII@G>E@F<F?;??BBDGEFBFBDDBAFE=
@3051674/1
gccgcttgttgctgtacttgaggctgagatgaaggtggtctgctgggttg
+3051674/1
CCCFFFFFHHHHHJHIHJJJJJJJJJJJIJJJJJJHHJHHIIIJJJJHIJ
@3052552/1
ctccttccaaaaaaatacagcaagtctggtaaatttatcgcaaggtaatg
+3052552/1
CCCFFFADH?FHDIIIGIGHGGHHHHGGGGFHIGHGIIFGG?DGH8==CC
@7138632/1
cccgatcaggcgctgacctggcggtagctttaatcatagttgatgtctgc
+7138632/1
@<@B?DDFHHGHFIIDH@F@FH@GD@FCHEHGGGDCGHE8@GGEHAEHIG
@6097720/1
ctgcactgtgacagtcttcaagcactgagttagaataccaacctgaattt
+6097720/1
?@??DDBDAFHHGHACFHIBCHHGIIE?FFHHIEHIGIIICGGIIID>GG
@3546678/1
ccttttggaagctttacaactcctaatcctgtttcatccgcaattttctg
+3546678/1
CCCFFFFFDHHHHIIIIGIJIJIJJJJEHJJJJJCCHIFHIJGIJJJJJJ
@1492699/1
catactttttgcaattactcttttttgatgatctagttgaggaaacaaac
+1492699/1
CCCFFFFFHHGHHJJJIIJJIJJJJJJJJJIGIIHIIIJIJIJJJJJJIH
@6097982/1
tgaataatagctggctggttcctagaatcccacatggcaggaagttttct
+6097982/1
CCCFFFFFHHHHHJJJJJIIJJJJJJJIJJJJJJIIJJJJJHGH?FIGHI
@3053478/1
ggaatttgtttgtgattttttattgtatcccaatcaattatgatactgtc
+3053478/1
8;?DDDDDBDDH?FEBGGEHIIGGG?FHIIIIGIIIGEHIIGGGGGHHHI
@3547065/1
ggaagtaagaggtctttcatttaatgttttttgaaaagcctcacttgttt
+3547065/1
CCCFFDDFHHHGFHHJJJIJJJJJJJIIJJJJJJJIJJIJJJJJJJJIIJ
@3053608/1
ctcctatcagtaaaagcacgagctaaaagacgaatatgattaaactgaac
+3053608/1
@CCFFFFFFFHDHIIBDBDFEFHBCH<?EHGHD>DGHHDGG@F?B@DB?D
@3055316/1
ctctggtatccaaaggcactgttttcaccggaggaatttgtttgtgattt
+3055316/1
CCCFFFBDHHHHHJJJJJJJJIJJIJJJJJJGII@?FHIIIJJIIIFHIJ
@8152299/1
cccaatcaattatgatactgtctccttcaacaatcgtcggtacaatgtaa
+8152299/1
CCCFFFFDHDHDHHGGGIJGDEIHDHIGIGGIIGIGFEHIFDHGIGGICD
@471685/1
ttatcgtaacggtcatttctttttcttgatctctttcattatcgtaaatt
+471685/1
CCCFFFDFHHHHHJIJJJJJJJJJJJJJHIJJJJJJJJJJJJJJJJJJJI
@977890/1
ggcttgtctaacttgaccaacggtaaaagcaggaggttgttgcatccttt
+977890/1
CCCFFFBDFFFHHIFHIIHGGGJHGIJGGIFGIEHG??BDFCGECHGIGG
@6098412/1
gcttgatactccctgggtttaaaatcttcaataacattactcatttctga
+6098412/1
CCCFFFFFHHHHHJJJJFHIHJIJJJIJJJJJJJJJJJJJJJJJJJJJJI
@7140859/1
gcacagagtaggttattgtaaggttttgatgtgtttgattctttgttctt
+7140859/1
CCCFFFDFDHFHDFHIJJJJJJJHIIJJGIJIJIJJJHIIJJJJJJJJJJ
@6098482/1
gatggttcttcttcttgcaaaggatgtggaggataatttctccaaacatt
+6098482/1
@@8ADDDDFFDFFIIIFF?AEEGEAEGHI<GEDFIBFGICFFIIIFIIEG
@8152551/1
ctgtgcatcatttttagattttcctgcaccgatgcaattaatactcatct
+8152551/1
BCCDFFFFHHHHGJJJJGIJJJJJJJJJJJJJJJJJJJJJJJJJJJJJJJ
@5076540/1
gataattcctgaattatttcttgacgatgttgctgaactctaacagtagc
+5076540/1
@@CFFFDFHFHHGIIIIJIGFEBBDFEGGFCHHGIJJJJJIIIJGIBBFG
@6100663/1
cctcttttgggtggaatgtatgatgatgatttg
+6100663/1
@@@DDADDFH<DFFA<?C<9C9AFHCGEHGGGG
@6100704/1
ctctaacttcaattaatttctgatttttattaacaatagattggttgtaa
+6100704/1
@@CDFFDFHDBAFGE@EHIIIIGIIIIIIIIGID@BHFC<?EHEFHHGII
@7655991/1
cataaccgtacttcatatcattgataattactgtagctgagtaaggagtt
+7655991/1
CCCFFFFFHHHHHJJJJJJIJJJJJJGJJJJJJHIIJJJHJFHJJJJJFH
@2517469/1
gtcattagcagagctcgctactaaggccttcaagatagaacccaattctg
+2517469/1
C@CFFFDFHHHHHJJJJJGJJJJJJIGIGIJJIIIJIIJIIIJGHIJJIJ
@3057563/1
ctcagagctaccttggcagctgctaattttgcttggtgtttgttttctcc
+3057563/1
CCCFFFFFGHHHHJGIIJJJJJJIJJJJJJJIJJJJGGGIIIHIJIJJJJ
@3057582/1
catcaactgagaggccaaactccttcaggcatgggtcactattaaagttg
+3057582/1
@CCDFFFDHHHHGJJIIGEHIJIJJJIJIJGIHIJDHHEHHGIIGIIIII
@472352/1
ccgaggtttaaattttttccgctgtagtacaaatttctatttccgattat
+472352/1
@@CDFD@DHHHFHJIJIIJJGIIJHIGFGGDHGIGIJJJGGIIGGBBGGC
@3058856/1
ctttctttttttgttagactgatttgatagagcacggaaggtggaatttt
+3058856/1
CCCFFFFFGGHHGEHIIIIIIII@GHIIIIIGBDHGIBHIIIGFGEHIGG
@5615431/1
gtatatataagattacaattcttaacattttttctttaaacaaagaacat
+5615431/1
@:?DDBDDF<C?AEBD<AFHCCEHHH<CHGEBGD:EDH@HF???B9?F>D
@3059477/1
agatactggttgttgttgaggtggtagttgagtttggtgggtaggggttg
+3059477/1
@B@DFDFFGFHFFGIHHIGIIAFGFEHFGICGGIHJJCFHIHGIJJIAGH
@7658308/1
atctgttaaaggttttcgttgctcattgatatcccttatgtctaacactt
+7658308/1
CCCFFFFFFFHHFHGGIIEHHIJJJIIHIJJJJJIGGCGIGGIIJJEHJJ
@7658692/1
tggccaatagctgtgggttatatggtgattgatgccattcaactttgcat
+7658692/1
CCCFFDFFHHHHGGHIJFHJIJJJJHHGJJJJJJIJJIJJJJJJJJJJJJ
@473607/1
gggtagttgggtaatattttgataacgtggatgtagataggctggcctgc
+473607/1
@BCBDFDFHHFCFIJJJJJJJJJJJJJIJIJJJGIJIJJJIJJJJJJJIG
@4041466/1
gtcactattaaagttgatttgtcttatcgacttgacaattttttcttttc
+4041466/1
@@@DFFDEHHFFFHGGJJJIIIEIJGGIGE<CFGCEGEHIIIIG@GHHH@
@4042908/1
ctccagcaggtgggtgagtaacatcagctccgagaaatattacaggttcg
+4042908/1
CCCFFFFFHGADAH@EGIHIJJJIGGIJJJJJIIEIJIJJIJIJJJBFHI
@1496724/1
gttttagggtaatcaaattttatgacaaaattgcaattctttacatcaat
+1496724/1
BB@FFFFFGHGHGJGGGGIIJFHGIGIH>EGIGFHIJIIIJJHIJJJEIJ
@1496896/1
gctcttcatgccactgattgatgtcccaatggtccacacctttgtcacca
+1496896/1
@@CFFFFFHFDHGGGIJJJJJJJJIJJIIIIICHHIJJJJJIJJGIIIJI
@5078910/1
gctttctaatgtttcttcatttaaaaccgctgtgtctctttctttttttg
+5078910/1
@@@=DEFFGDFHHJGGGGEHIIIJEFHBADHIED?FFGHIB@FHGI@AGE
@3062644/1
caattttaattttattattctcaatgatttcctccttccaaaaaaataca
+3062644/1
CCCFFFFFHHHHHIJJJJJJJJJJJJGIIJJJJJJJJGJIJIJJIJJJJJ
@7658813/1
gtcgaatactctgagcttgctgagcgactaatgccactgtgtccaca
+7658813/1
@@@DFFFDBHHHBBFHIIIHIJIIJIHIJEIGIIJJJJJGIIGGGEH
@4600564/1
atccataataagtctaaatagaccttcagggtcttcatggg
+4600564/1
@?@DDEFDFHHHDCGGGIGGIFHIIEG9FH@2<CFEFGGC?
@5079256/1
aggaattctaaacgttcattgtgagttatatttgattcagtttcccgctt
+5079256/1
CCCFFFFFHHHHHJIJJJJJJIJJJHJJJJJJJJIJJJJJIJJJJJJJJJ
@3551372/1
tgaccccatggttgtcgaggaggtccctgttgttccattgcttgaggtct
+3551372/1
CCCDFFFFHHHFHJJJJJJJJJJIIGGBDCGGIIEHGIJJJJJJIJJCFH
@3063851/1
gatgacgtttctgtaccactataaatgtaatcggtggcgtgtaatcactg
+3063851/1
@@@DDADFDHGHFCGDBBGHIGIC>F<CHHDIIA::?DG@FDDHFGGGGH
@3551824/1
ccagcagcagcagaggcaacaacagcctcagcagcagcagtggcaacaac
+3551824/1
CCCFFFFFHHHHHJJJJJJJJJJIJJJJJIJIIJJJJJJJGIIIJIJJJI
@1984923/1
ctcttttgggtggaatgtatgacgatgatttgatatctatatttctcatt
+1984923/1
CCCFFFFFHGADFFBGIIIIIIIIEDG<BDHH:??FGIGIIIEFIGFGHI
@6103063/1
gctgggaatcctttgtgagccacatcaatgttaaggaatggtttccaacc
+6103063/1
CCCFFFFFHHHHHJJJJJJJJJJJJJIJJJJJJJJJJJJJJCGHIJJJJJ
@3553026/1
ctccacctgaactagttcatatttcggagtcgtccctcttctggaaagca
+3553026/1
CCCFFFFFHHHBHHIIIJJJIJJJJJJJIIJIJJJJJJJJJJJJJJJJJJ
@3553098/1
tgtacgagtttgagcatcattcattttcttcattgtaacttggcccgcaa
+3553098/1
CCCFFFDFFBFFDGIIIJJJJJJJGJJIHJJJJJJJIJIIIJIIIHJJIG
@6104122/1
agcagtcatcaccaaaacctgatgattttcaagctcttcatgccactgat
+6104122/1
CCCFFDFFHHHHHIGJIJJJJJJIJJJJJEHJJJJJJJJJJHHJIJEHIJ
@2521028/1
tattgctctgcagggaacggcgacataggtgtctgctcttcacatactct
+2521028/1
CCCFFFFFHGHHHJJIJJJJJIGJJJJJJJJJJJJJJJJJJJJJJJJJJJ
@7144029/1
cacattctatcaagtaggcaccaatcaaggcctccacacaatcagcaata
+7144029/1
CCCFFFFFGHHHHJIJJJJJJJJJJJJJJJJJJJJJJJJJJJJJJJJJJJ
@7661155/1
ccttactataacactttagcacagacatgttatttactattcattcaaaa
+7661155/1
@@@FFFFFHHHHHJGHGGAHIJJJJIJIIHIGIJJIJJIJJJJJJJIIJJ
@7144481/1
ctcagagctaccttggcagctgctaattttgcttggtgtttgttttctcc
+7144481/1
CCCFFFFFHHGHHJIJJJJJJIJJIJJJJJJJIJIJCFGHIIHIJJJJJJ
@1987428/1
tccttttgggcggtaccatggtataactatcttattgagataattatctt
+1987428/1
CCCFFFFFHGHHHFGIJJJJJHIJIIJJJJJJJJJJJIJJJJIJJJJJJJ
@2522334/1
ggcaagacctccttcttcaagcctagggaaaaggtgaaataaatgaattg
+2522334/1
@CCBDDADHHGHHJIJJIJJGIIJJJJIIIIJFIFGHGHJJIIJJJJJGI
@1987647/1
cagcaacaacaacaacagcagagaccacagcagcctcagcaacaacagca
+1987647/1
CCCFFFFFHHHHHJJHIHIIIIJJJJIJJIIIIGIHIJJJJJJJJJJJJJ
@1988146/1
gcttaatattagaaatcttaataaataggacgaccaacacagcgataaaa
+1988146/1
@@@FFFFDHHDBDGIIJIJJJJJJHIIJIIJIJIGIGIGIIGGEHJGHII
@982574/1
cttgttacaacatatttcaacatgtatccttttgggcggtaccatggtat
+982574/1
CCCFFFFFGHHHHJJJJJJJHJJJJJJJJJJJJJJJJIJHIIIIIJJHII
@3065788/1
cttgcctttgcagctgttgtggtggttgttgcctctgttgctgctgaggc
+3065788/1
CCCFFFFFHHHHHJJJIJJGHIFGIHIJIJJJJJIJJIIJJJJJJJJJIJ
@5621291/1
ctcctactccgacaaacgccatcctctcattcttagttgtaacaactagg
+5621291/1
CCCFFFFFHHHHHJJJJJJJJJJJIIJJJJJJJJJJJJJJJIIJJJJJJJ
@7663917/1
ggatttcattgatagtatctgatttgttgtttattagggtagcatttgg
+7663917/1
@7=?DDABHD?4:<CE<<BFCAFGGGBHEH?HHCH@@FG:C;>G@GD9D
@4046101/1
acaggtagtaagtgatcattaagttcgccgatcttgtacaacattttaca
+4046101/1
@@@FD=BDCDHDAC<EGHGEHICEHGH@?@FHEGGGFCCGGCHIIGHGGI
@1499359/1
ctgcagctcaaccattttatcggccaacatattactgacctcaaccgtac
+1499359/1
CCCFFFFFHHHHHJJJJJJJIJJJJJJJJJJJJJJJJJJJJJJJJJJIJJ
@1499727/1
gctacataaatctttctctagctgctttatttgagcttcaacagaaccag
+1499727/1
@@CFFFFFHGHHHJJIJJJJGIIJJJJJJJJJJJIJIIJJIIIJJJIIJJ
@4047432/1
gtctggagctggatgagtgacatcagcgccaacaacaatgacaggttttt
+4047432/1
CCCFFFFFHHHHHJJJJHIJJJJJJJJJJJJJJJJJJJJJJJJJJFHIJJ
@4601280/1
cttcagcctcatgttataacattatgcagttcattacctaagatatttgt
+4601280/1
CCCFFFFFHHHHHJJJJJJJJJJJJJJJJIJJJJJJJJJJIJIJJJJJJJ
@4601531/1
atgctttctaatgtttcttcatttaaaaccgctgtgtctctttctttttt
+4601531/1
@@@D=?DDF<4CDGBEFIIIIEIIFHIIIFF>E?DBFG>4BC<DGFIFDA
@8156712/1
gttgttgttgttgctgaggctgctgtggtctctgctgttgctgaggctgt
+8156712/1
?@@DBDDDFFDADBGIHG;FHGIIGA:;FGFEDDEHGHHIBGIDF;7??D
@7146355/1
cctataagaacaatgagtgagagcttgcaagaggtaacttctgtcttgaa
+7146355/1
CCCFFFFFHHHHHJJIIEHIJJJJJJJJIIIJJJFHIJJJJJJJJJJJJJ
@1989652/1
ccgacgacactttttagtaccgggcttactaagggagttttcttgatcat
+1989652/1
CCCFFFDDHGHAHBA=F<EFIIAEGDHGIIBDA9BBACB@GGH@CC4C@E
@6606388/1
ccgtgatctaatatttgagcagaaggtgctggtgcatgtaatactttgta
+6606388/1
?@1=A1DDHHBDBGB@A<EFFHGAFGHGC@CA??CH@BGGHGF>AFFIF@
@3068676/1
ctggaaagcagctcttgcagcattgacactggcgttttggtggg
+3068676/1
;;?71BDD;BDABFGGH>EFE:ACGFFEGHIIIDHAHGGGGFH:
@6107111/1
caatactttaagagcatttattgcagcttctttctgtgcatcatttttag
+6107111/1
CCCFFFFFHHHHHJJJJJJJJJJJJJJJJJJJIJJJGIHJJJJJJJJJJJ
@2524821/1
cagctatctcttgtaggaactggactgcattaaaatccgaatcctttaat
+2524821/1
@@@?D?BBDDFDA<EGA<:AFBA;BFAFHICH@<CCH>@=::?DFHGEDE
@1500736/1
atatataagattacaattcttaacattttttctttaaacaaagaacattg
+1500736/1
CCCFFFFFHHHHHJJJJJJJJJJJJJJIJJJJGIJIJJJIIJJIJJJJJJ
@6607290/1
tgatcattaagttcgccgatcttgtacaacattttacatgcagttag
+6607290/1
?;1?BDDDF?HAFB;DE@@G@???1:CDCD=BFBB<:9009??DG>@
@6607495/1
ctggttgagagtaattcgtcgcgcattctgttgtatatttatgctcactt
+6607495/1
@CCFDDDFHHGCFDFHIJIIJGJGEGIGIIGIJGGIIIGIGGJIIJIJGI
@7666663/1
gccacttctttgaactaagtacagcgaaattcttattcgattgaagtaaa
+7666663/1
CCCFFFFFHHHHHJJJJJJHIJJJJJJJJJJJJJJJJJJJJJJJJJGIIJ
@4048430/1
tggttgtcgaggaggtccctattgttccattgcttgaggtctggtaattg
+4048430/1
@@CDFFFFHHHHGJJGIJJJEHIJJJIJJIJJJJJJHIJHIIIJGGHIJJ
@3071363/1
gtaaaacgtaagtggaagcataagctcccaattctttggtgataagaact
+3071363/1
CCCFFFFFHHHHHJJJJJJJJJJIJJJJJIJJJJJJJJJIJJJJJJIGJJ
@6108355/1
ctttaagacactgactaaaatattgttcaagttcacgaggagtattcttg
+6108355/1
CCCFFFFFHHHHHJJJJJJJJJJJJJJJJJJJJJJJJGIJJJDGIJJJJJ
@4049453/1
gtcacaactaacaatgggccacaactcatattgatcgtcaaatgaaacat
+4049453/1
@;?DDDDFHGHFFIIJJECGHEGGI@HH@GII@BDGGF?FAEHIJ>FGF@
@985997/1
ctcgaatctattatctcttggacaagttgttatattagtcactttatatg
+985997/1
CCCFFFFFHHHHHJJJJJJJJJJJJJJJJJIJJJJJJJIIJJJJJJJJJJ
@6108942/1
cagaattttcgtttggagcaaatacaatgtatttgctgtctttgtgtctt
+6108942/1
CCCFFFFFHHHHHJJJHJIJJJJJJJJJJJJJJJJJJJIJJJJJJJJJIJ
@3071801/1
tgagaatctgttaaaggttttcgttgctcattgatatcccttatgtctaa
+3071801/1
?@<:BDBDFFDDC:EGF:<CFHGGGFAHIBFII?DBGFGFI>F4:DB>FF
@5624814/1
gtagtctgtctgcatctgtatatgccctagcacggaaagcagcgagatga
+5624814/1
BCCFDFFFDFHFHGGIIICEHIGIIEHGGHIJIJIFHIJIIJJBDGFFG>
@6609367/1
atttcattgtgcattaatctatagaaaattttccaaacagtatttag
+6609367/1
?@@DDDBDHHGGFIGJGIIIGHFIIIGGDHIGJJIIGIIJHIIJHGI
@7669804/1
gctccaattgcattccctttcacactagggacatgaggtgaaattattgg
+7669804/1
@@@DD>?D4CBBFH@HEBCDG>FEGGIHICDGBGHGEG:DE<?DGDGCGG
@2528899/1
ccaaaaaaatacagcaagtctggtaaatttatcgcaaggtaatgtaaaac
+2528899/1
CCCFFFFFHHFHHFGHIGHHHIFCEHHIJJGIJIJJJHIHGIJJJEHIJE
@987217/1
aaaagaaagaccttcccactggggtgtatgtcattgagggcaagtgcctc
+987217/1
@@@DADDA?DFFF9FFFEIEEEGE<CGBF@GDGE@GEFFIBCF?FEFII@
@7671679/1
cctataagaacaatgagtgagagcttgcaagaggtaacttctgtcttgaa
+7671679/1
CCCFFFFFHHHHGJJIJFHIJHHIJJIJJJIIJJGHIIJJJJJJJJJJHI
@1993284/1
tgattacttcttctcgaggtggctgcagtttccatatcatattatacctg
+1993284/1
@C@FFFDFHHHHHJJJJJJ@EFHIIIGICGIIIIJIIIGGGIJJIJJJJJ
@4604963/1
cctcctgccactcatcataatgaacaatatcttcttttggattagtagaa
+4604963/1
@@?DDBDDCHHFBGIIIHIIIIGGCHGHGIIHHGGIIIIIGIIIGIIGII
@6610780/1
atggaatttcataaacaactttcaaatccttaatatacgcaacaaagctt
+6610780/1
@@@FFFFFHHHFHHHJJICEHIJJIJIJIJJJJJJJJIIJJIIIHIJJII
@8161069/1
ggctgctatagatggaacgttgatctggtctggagctggatgagtgacat
+8161069/1
@C@FFFFFHHHFDGGEGIIGIJIIJJJJHHIJIIIJIGIIJJIGDGEHIJ
@5086874/1
gccaactaaatgtcatggattcagcagaagtataaattaaactatggatt
+5086874/1
CCCFFFFFHHHHHIJJJJJJJJJJJJJJJJHIJJJJJJJJJJJJJJIIJJ
@1505409/1
atactccttgtcttacaggtaccggtctttctcgataatcaagtgttggt
+1505409/1
CCCFFFFFHHHHHJJJJJJHIIIJJHHJJJJJJJJJJJJJJJJGHIIJJB
@3076442/1
actggttacaggagatactggttgttgttgaggtggtagttgagtttggt
+3076442/1
CCCFFFFFFHHHDHFHHJJJJHHIIIJFHJFHIDHI?FHGGHBGBFGIJ?
@4606824/1
gtggctttattatattactcctaattgaagagccttttcccaaaatcata
+4606824/1
BB@FFFFFHHHHHIIIJJJJIGIIIIGJIIIEHIJIIGIJJIGGHIIJJG
@5089449/1
atttcttcattttcagctctggctattttagcatggaatgtaatctccaa
+5089449/1
@C@FFFFDFFHHHJJIJJJJGIIIHIHHGGHIEGIIGIAGIGIEICEHIH
@7673401/1
tcaagagcttggattgcctcctgcggaccattagttgaagttccagccct
+7673401/1
@@CDDDD?FHHDHIII@EHGEEG>GHFGHAHHGIIHEEFGEG??BF;CFH
@4053495/1
agaaacaagacaaagcaacaaaaaatgcctttcatatggtgtttttactt
+4053495/1
<@@FFDDDHDFDDFFHGGHFGGFHIJGGIHIEHJGJIJJDFHIGIGCDHG
@1994511/1
cttcagtaaataacaaagaatggaaggccaaaatttgttcacactgttcc
+1994511/1
CCCFFFFFHHHHHJJJJJJJJJJJJJJJJJJJJJJJJIJJJJJJIJIJJJ
@6612399/1
ctatcttcaaagagaaaaagtgcaatactaaaattttattcagtatattc
+6612399/1
CCCFFFFFHHHHHJJJJJJJHIIJJJJJJJJIJJJJJJJJJIJIIJJJJJ
@7152210/1
cgcaacttaggttatgcgaagtacataactttctttgtatctgcatgaac
+7152210/1
@CCDFFFFHHGDFHIJJJJIIEHHIGGIJJIJJJJJJGHGGIJJIJJIJJ
@6612646/1
ggtttctcaaaacatggtgctggatgaggaaatttttcataaagaagtcg
+6612646/1
BB?DFFFFHHHHHIIJIFHHIJJGIJCHIIJHJIJJGIJJGJJIFJFHIJ
@7673857/1
ttatcagtaatctcgaatctattatctcttggacaagttgttatattagt
+7673857/1
?@?BDDDAD>CFAGGGHIEIGHCHG>BE?AFFHIEFA??E??GGHHI>@?
@7674254/1
gtcaatgtttttaaattacaaagtagtaataccagaacttcaatgtcata
+7674254/1
CCCFFFFEHHHHHJJJJJJJJJJHHIHJIJJJJJJJHIIJJJJJJJJIJI
@989366/1
tgatcattaagttcgccgatcttgtacaacattttacatgcagttagtgc
+989366/1
@@@FFDFFFDFHDHEHIJGGGIIIEFGHGG=ADGIIGIHGGIG?FHI@BB
@5090599/1
gtgaaatctttaggctgcagctcaaccattttatcggccaacatattact
+5090599/1
CBBFFFFFHHHHHJIJJJJJJJJJJJJJJJJJJJJJJJJIJJJJJJJJJJ
@6112253/1
cttcttgaagttggttcagctgtagtctgtctgcatctgtatatgcccta
+6112253/1
CCCFFFDFDHHFDGCECGDIJJDHHBHFHHHIJJGIIII?DFIDDDFDDA
@487421/1
cacaacagtataacattcgtcctcctgccactcatcataatgaacaatat
+487421/1
CCCFFFFFHHHHHJJJJJJIJJJJJJJJJJJJJJJJJJJJJJJJJJJJJJ
@7675991/1
ctcattcttagttgtaacaactaggggcaccatgacaatagctttattct
+7675991/1
CCCFFFFFHHHFHIIJJJJJIGIJJGIJJJIJIHIJJIIJJIJJIIJIJG
@3561001/1
ctcctgcggaccattagttgaagtcccagccctcagataatcccatatca
+3561001/1
CCCFFADDAFHFFDGIG?FHHCFCGFHGGIHGGGGFHGGIIIGEHIIIII
@7677173/1
ctctaacttcaattaatttctgatttttattaacaatagattggttgtaa
+7677173/1
CCCFFFFFHGGHFGIJJJIIIJIJJIIJJJIHIIGJJJJHIIIIGHIJJG
@3561627/1
gataaaaaatagcagcagtcatcaccaaaacctgatgattttcaagctct
+3561627/1
CCCFFFFFHHHHHJJJJJHHIJJJJJIJJJJJJJJJJJJJJJJJHJIJJJ
@5630285/1
tgaaggtcctgtaaaatagcttgagaagccctttgttttccttctttttt
+5630285/1
CCCFFFDFHHHFHJJJJIIJJJJJJJJJJJJJJJJHIJJJJJJJJJJJJJ
@3562048/1
ggctgctatagatggaacgttgatctggtctggagctggatgagtgacat
+3562048/1
@@CFFFFDHHGHGIJJJJJHGJJJIIIIHIGGIIJIJIIJJJJJBFGHIJ
@489501/1
gggaattctaagagggtacacaattcaggcactaatgtctcttcaaaatc
+489501/1
@CCFDDFFHFDFDFEGAEFHGIEEHHDHGGAEGCCGECGHC@FHIIEBFD
@8165700/1
cccgcaacaattgtacacaactccataggaagcgccaa
+8165700/1
@?1B;AD>A;FFHH@4:C@BGG<?F9E9FBFG;?66:8
@2535381/1
aggtttccaaaaattttcgaataagcatggaccatggtttcaatgatttc
+2535381/1
@@@BDDDFGHHHHJGJJJJEGIIJJIJJJJICGHHGG?FFEGHGIGIJJH
@7677609/1
gtttctcaaaacatggtgctggatgaggaaatttttcataaagaagtcga
+7677609/1
@@@DBEFFHHGGGJE@CFHIDGIIIG@GICGHEHGHGHII<FAGHHIBEE
@491053/1
tgaggatactttaatctaatattatattgactaacaaaatatctttcaac
+491053/1
CCCFFFFFHHHHHJJJJJJJJJJJJJJJJJJJJJJIJJJJJJJJJJJJJJ
@993036/1
ctcgactgccccgatgttggagcctatgctatccgtagtcgaggctgggc
+993036/1
CCCFFFFFHHHHHHIJIJJIJJIJJJJJJJJJJJJJJJIJJJJJJJJJJE
@7679374/1
ctctatttcattgtgcattaatctatagaaaattttccaaacagtattta
+7679374/1
CCCFFFFFHHHHHHHIJIJJJJJJJJJIIJJJIIJJJIJJJJJJJJJJJJ
@492427/1
agtaacaagattttcacatggctgcccctttattatccctttcagtggac
+492427/1
@@?DDFFFHDFFFIJEIJJJIIJCECGIIIJGGEEHHIIIIIIDHGGIIG
@492505/1
gcactggttacaggagatactggttgttgttgaggtggtagttgagtttg
+492505/1
@CCFDFFFHHHGHJGIHIIJJIJHHIJIIJIHGGG:?BDFCHIFHGIIGG
@492534/1
gggaattctaagagggtacacaattcaggcactaatgtctcttcaaaatc
+492534/1
@@CDDFFFHGGHHJJI<FGHIH<CHHHIJIIIJGHIJFIGIJJJJJJIIF
@7680127/1
atataagattacaattcttaacattttttctttaaacaaagaacattgga
+7680127/1
CCCFFFFFHHHHHJJJJJJJJJJJJJJJJJJJJIJJJJJJJIJJJJJJJI
@2538536/1
ccaaggacctttggcacatccacgatttcggcagcttttacctcattttc
+2538536/1
@@@DD?DDHBAD<9CF3AFE@?AFEGEGC?@GDDGEHAGGGIGEGH>F4=
@6614124/1
ctaacttcaattaatttctgatttttattaacaatagattggttgtaacg
+6614124/1
@CCFFFFFHHHHHJJJJIJJJJJJJJJJJIIIIIIJJGIIJJFGIGJGII
@994721/1
ctccgacaaacgccatcctctcattcttagttgtaacaactaggggcacc
+994721/1
CCCFFFFFHHHHHJJJJJJJJJJJJJJJJJIIJJCGHJJJJJJIIJJJIJ
@5092652/1
ccggaaagaacctagtgtgatggcgtttctgtaccactataaatgtaatc
+5092652/1
C@@FFFADDDFHHIIFFEA<CHDAF:CGGGIIEIGIGIIIGEIIIDD>FG
@8166034/1
tcccaagctgctatgagtactatcatcagctggtgtagaattacagaata
+8166034/1
@@@ADDDDAHA?C:AACA:CFEEE<EF:9ADH?:??DB>GDFGG909?1?
@4612707/1
ctcataataattaatctggttgtatatactcctaacttttaagtttttaa
+4612707/1
CCCFFFFFHHHHHJJJJJJIIJHJJJJJJIJJJJJJJJJJJJJHIJJJJJ
@6116927/1
cttatctttatcatcttcttcattggctgaatctttatttgtttcatcgt
+6116927/1
BBBDFFFFHFHHHJJJJJJJJJJJJJJJJJJJJJIJJJJJJIJJJJJJJH
@8168337/1
gctggatgaggaaatttttcataaagaagtcgaatactgttcttaggaat
+8168337/1
@@CFFADDFHFFHGGGHGGIJJIIIHHIGHGGCGGHIJIJIIIGIIIGHG
@7681931/1
gttttaatcagtaggtgacattagtctagtttgatgagctgtagatccta
+7681931/1
CCCFFFFFHHHFHHGFHIGIJIJJJJJJJHIIJIJIIIJJJHIJIIIIJJ
@4614406/1
gtttggtagaagcaggatgacacttaggtcgtgcatggtttaagaaagac
+4614406/1
@??DDDDDHHDBAEHE<F@<HHHEHGDC?CFGH@;FBF?DHHG>A9998B
@1511335/1
caattgcattccctttcacactagggacatgaggtgaaattattggtatt
+1511335/1
@C@FFFFFFHHHGIIGGGFIIJJJIJJJIIIHIG?C<FHGGIIJJI?FGH
@7161577/1
ctctgtcgaacagcttccacagcttgtctgtaattgcgataaggtttttc
+7161577/1
CCCFFFFDDHBAFGGJIGGEIGGIGGECC>GGGGIEHGEBFFGG0?D=FH
@5633226/1
gagaggaaatagtattttttcttcatcgtcttgaacttcatttccaacag
+5633226/1
@@@1BBDBCDFHFFGGGGGIBDEEHG@FCC@DHDGAAHG@FFE@@F9FDH
@4615578/1
gtggtggtacagcacccggtcctggtccagattcctgttgtggaccagct
+4615578/1
@@@FDDD@DFFHFIIGGIJEGIIJJDHGIGEGIDGHIHJIHEGCGHGHIG
@997435/1
ctttgaagttgaataagttattattcttctaggtccttttatcataatga
+997435/1
CCCFFFFFHHHGHJJJJJJJJJJJJJJJJJJJJJIJJJJJJJJJJJJJJH
@7685424/1
ctaacgttatcaggttttgggtagttgggtaatattttgataacgtggat
+7685424/1
@C@FF@FFGFHHFIIIGIIGG<?C<CC<D19DH@FHIGHGGGGHGBBDGD
@998851/1
cttggcagtaacaagattttcacatggctgcccctttattatccctttca
+998851/1
@@@DFFDDFHFB?@FCFHGEE@H@@BB@BF;DEEGHGGHGHGG@DDHGGG
@4058288/1
ctctaatttgtttctgcaagaggtgtcagagaggatgatggtgttgcctg
+4058288/1
CCCFFDDFHHFFHGIIEIHIGIG<AFGGHGHAEEIIEHGIIIFIGDHHII
@4058573/1
ctgtgttgttctttttctattttcttggctttgagatacctacgcctatc
+4058573/1
:??=BBBA3CFHHGIEGCAHIDHGHIG@@FECHC7BEGGAEH@FEHB@FG
@7686312/1
cgtggatctccaaggtctccttgaacaaatttacctaaagcaacaacaca
+7686312/1
@@?DFDFFHDBH>EB<CEHIGGCGIIIIGIGIIIIIIIGHCHGAGGGEGE
@1513262/1
gtgctgtaccttgtatactagcatgactgactagatagaagtctaattca
+1513262/1
@@CFFFDDFFFHHFHIEIJEEHGIIJIIIGGHHGEHIG@FDCGFGFHIGD
@4058970/1
gcaaggtaatgtaaaacaatatctattcaacaaaggaatagcagattcaa
+4058970/1
CCCFFFDDHHHHHJJJJJJJJJJJJJJJJJJJJJJJJJJJJJJJJJJJJJ
@6120425/1
ctcctcaaggtacacccctataagggcttcgatagaatctgcaacaactt
+6120425/1
CCCFFFFFHHHHHJJJJJJJJJJJJJJJJJJJJJJIJJJJJJJJJJJJJJ
@7687070/1
ctaatatcctaacgttatcaggttttgggtagttggg
+7687070/1
C@@FFDFDDHDDHBIIIGHIGI<CFCEHIFHCCD@FG
@6617514/1
gtctaacttgaccaacggtaaaagcaggaggttgttgcatcctttgctct
+6617514/1
CCCFFFFFHGHHHJJJJJHIJJJJJJJJIJJDHIIJJJJJJJJJJJJJJJ
@5636066/1
cttctctgcactgtgacagtcttcaagcactgagttagaataccaacctg
+5636066/1
CCCFFFFFHHHHHGHJJJJIJJJJJJJJJJJJJJJJJJJIJIJIHIHIJJ
@5636193/1
ccagagaggaaatagtattttttcttcatcgtcttgaacttcatttccaa
+5636193/1
@@?D<D;DBBFFHGGA<EHHGGGGEIIEGGHEHEDHIIIGG<<GHIIIII
@2002897/1
cctttcacactagggacatgaggtgaaattattggtatttcttttttcca
+2002897/1
@?@DDADDHHHFDIIEGFHGBFHAF<FHHH@GHIE9?DHEGGHGFGGIGI
@2002968/1
ctcgaatctattatctcttggacaagttgttatattagtcactttatatg
+2002968/1
CCCFFFFFHGHHHJJJIFIJJIIGJJHIJJIJJJIJJIEGIIJJJJJJJI
@6618760/1
gtttggtagaagcaggatgacacttaggtcgtgcatggtttaagaaagac
+6618760/1
@BCFFFFFHHHHHJJJHIIIJJIJJJJJIJJIIIJJJJGHIHIJJJJJJJ
@2005017/1
ctccatactccttgtcttacaggtaccggtctttctcgataatcaagtgt
+2005017/1
CCCFFFFFHHHHHJJJJJJJJJJIJJJJJGIJJJJJIJJJJJJJJJJGIH
@6120627/1
gtgaaatctttaggctgcagctcaaccattttatcggccaacatattact
+6120627/1
@@@FFFFFBHFBFBABEEGGGGHHGAFHGGGGIIGCBHGGGHGIEEIEIE
@3565878/1
ggagaatttttaaccatttacacaatataaatgcaccttcaacaccacac
+3565878/1
?8??BB?AFFDDFFD:CFHH:C?E:FHCAHEH99E9?B@BFEFFF;DDF;
@4618584/1
gtttagaacgaagatgactgagttttccttcatgtatattttcatgagta
+4618584/1
@?@DA;;DAC?DA:CCAEEHAEEHEHIBHEHEHE@:CCBFGHD<@BDCBB
@4618922/1
atcaacaactgtaccagccggcacattcatatttctcccatctgcatcct
+4618922/1
CCCFFFFFHHHHHJJJJJJJJJJJJJJJJJJJJJJJJJJJJJJJJJJIIJ
@999675/1
ccgcaattttctggcggagctcttcagcatttagcagcatcgtgatacga
+999675/1
CCCFFFFFHHHHHJJJJIJJJIJJJJJJJJJJJIJJIIIJJJJJJJJJJG
@4619511/1
ctttactaaaaggctacacaaacaatcacctgaatccttagaattcaaaa
+4619511/1
CCCFFFFFHHHHHJJJJJJJJJJJJJJJJJJJJJJJJJJIJJJJJJIJJJ
@999950/1
aggtttttgaaaaaattttggccaatagctgtgggttatatggtgattga
+999950/1
@BCDDFFFHHHHHJJJJJJJJJJGHIIJJJJIJJJGHIIJJJJFGIJJJI
@7164576/1
ccacgatttcggcagcttttacctcattttcactcagaagaaataatatc
+7164576/1
CCCFFFFFHHHHHJJIJJJJIJIIIGJJJJJJJJJJJJJJJJJJIJJJJJ
@6122552/1
gaccttgttgttttagggtaatcaaattttatgacaaaattgcaattctt
+6122552/1
;<1ADD;2A:CDDID@<?FCCEEFCEDDFIECEEICC9DDDDDD9?BBDE
@1000681/1
ccttaaaacaatgtcaagagcttggattgcctcctgcggaccattagttg
+1000681/1
CCCFFFFFHHHHHIJJJJJJJJJJJJJJJJJJJJJJJJJJJJJJJJJJJI
@1000823/1
gtctctgctgttgctgttgttgctgaggctgctgtggtctctgctgttg
+1000823/1
????DD?BHDHHFFGHHGCHEEFHGGHGG@F=DB:?919?9DBDD<9DB
@5099321/1
ctgctaaatcttcaagtacatagtacataactttagctgtcgtctttctt
+5099321/1
CCCFFFFFHHHHHJJJIJJJJJJJIJJJJJJJJJJIJJJJJJJJJJJJJJ
@5099546/1
cctgccactcatcataatgaacaatatcttcttttggattagtagaaaat
+5099546/1
@@@FFFFFHHGHHIIGIIIFIIHJIGHIIGIJJJJJDBFIJIJIGEGIJI
@1515874/1
gttttatttacattttttgcctgaacacattgggtcgccatacctaaaac
+1515874/1
CCCFFFFFHHHHHJJJJJIJJJJJJJJJJJJJJJIIJJJJJJJJJJJJJJ
@1516781/1
ctagtgtgatggcgtttctgtaccactataaatgtaatcggtggcgtgta
+1516781/1
@@@?DDEFFHFDABGIHEFGHGGGAHGGIICDGC?FCFHIIDFGGI6@<F
@6620931/1
ctgtctttgtgtcttgcacgacctttggattgaatataagaccttgttgt
+6620931/1
CCCFFFFDFHHHHIJIIGGIIHIJHIGIIJIGIJJCFIIICHHHIIJJGH
@7689940/1
ggtgacattagtctagtttgatgagctgtagatcctatcgagaggctaat
+7689940/1
@@@DFFFFHHHFHIIJGIJJJJJJJJJJHJJJJJJJJJJJJJIJJJJJJJ
@4062084/1
gcctcagagctaccttggcagctgctaattttgcttggtgtttgttttct
+4062084/1
@@@FFDFAHD:CDHHBGGGCGGDEDGBDGICGGF<<?;:1?DHFBGBDDD
@3088578/1
tgatttttcttcaacatcaacaaatgtcacttcaaactgttgctcagcag
+3088578/1
@@@D?DDA;FFFDFIIIFHBGAFFAECHH@HHIIIBBFEFFEEFGEGFEF
@3088617/1
gcacgagctaaaagacgaatatgattaaactgaacaccaatagagtcttc
+3088617/1
@@@ADD@AFDDFDHIGI18CFDFG9CFHICD<FBEB@GG<GIIDH9BFFH
@2545525/1
gtcgaatactctgagcttgctgagcgactaatgccactgtgtccaca
+2545525/1
CCCFFFFFHHHHHJJJJIJJJIJJJJJJJJJJJJJIJJJHIIJJGJJ
@5102284/1
ctccttccaaaaaaatacagcaagtctggtaaatttatcgcaaggtaatg
+5102284/1
CC@FFBDDFHHGHJIIGIJIGIGHFGHJJFHHGGIJJJIIJJIJJFGIJJ
@7166647/1
cacagttgcagtcctgagctggtcttcagtcacccgattctatttcttgg
+7166647/1
@CCFDFFDDHDDDHIIEFGG@BCAFHGIGEHIIIGG??FHGFFHGCGGH@
@8174356/1
gggtgagtaatctctgtatcaacaactgtaccagccggcacattcatatt
+8174356/1
B@CBDFFDFHHHHJJJHIJJJJJIJJJJHIJJJIJJJJIJJJJJJIJJJJ
@501207/1
gtaggtgcagggtatgaaactgaacgtgtacacctggtaaggaggtgaca
+501207/1
CBCFFBDFHHGHAEHIJJIJJJJJJJFHHHHIJJJIJHIIIJJJJFHIIJ
@6125686/1
gttgctttataaatttcacacttatttagttaaaattatttgtttgataa
+6125686/1
CCCFFFFFHHHHHJJJJJJJJJJJJJJJJHIJJJJJJJJJJJJJJJJJJJ
@3090184/1
gtaaattgtaaaatgctaatatcctaacgttatcaggttttgggtagttg
+3090184/1
@?@FFFFDFHHHHIGFHHGIJIJJGIJJJHGGJJJGG:EBFHIIHIJBDG
@3571977/1
ctgatgatttgaggttcttgtggaattgtgacactttgatgttgtaaggt
+3571977/1
CCCFFFFFGHHHFFDEHGIACA1CCHICH<FHIGIIIIHIIIIIGIEHI?
@6127279/1
cacaagtttaatcaaatagatattctattaacgtgttaacaccctctaat
+6127279/1
CCCFFFFFHHHHHJJJJJJJJJJJJJJJJJJJJIIIJHIJJJJJJJJJJJ
@4625365/1
atcggttcttcttcttttttccacgtgaaatctttaggctgcagctcaac
+4625365/1
BCCFFDFFHHHHHGIJJJJJIJJJJIJJJJJJJJJJHIIJJJJJJJJJJJ
@7691815/1
ctgaacttgaatcatgatttaaattacagcatttatgcttatgtaacttc
+7691815/1
@@@DADDDBHDFFGHIG@HFHIEIEIGHEGGHIBIIGGIGIGIGGGIHHF
@7166993/1
ctgaatccttagaattcaaaaattcaaacttaaattcgtagcctaattga
+7166993/1
CCCFFFFFHHHHHJJJJIJJJIJJJJJJJJJIJJJJIJJJIIJJJJJJII
@6128296/1
ctctttctcaacaagatggtacctagctctaaatgccacaagatgggcat
+6128296/1
CCCFFFFFHHHHHJJIJJJIJJJJJJJJJJJJJJJJJJJJJJJJJJJJJJ
@8175494/1
ctcatgttataacattatgcagttcattacctaagatatttgttatgatc
+8175494/1
@@@DFFDEDHHHHGIGH@EBFFHHIDGGAHIIFGGBD?FFGIEGGHIFII
@4626616/1
attcatgccacattccattccatgatttattaaacccgatgctagctttc
+4626616/1
@@@FFFAFDHBFH9EFGIIHCCFBC9BHGGA<FEEH?HF@DGGGGCH@BD
@1007171/1
tgttgaccttacggggacacttatcaggttgtatactgatttcataatga
+1007171/1
@@CFFADDAHBFHIIIBHIEGGIGGIIIFHGDFFGG>GEFGGFHGEFGGB
@7168286/1
ctgggtttaaaatcttcaataacattactcatttctgataggttctgcaa
+7168286/1
CCCFFFFFHDHHHJJIJJJJJJJJJJJJJJJJJJJJJJJJJJHHJJJJJI
@2549174/1
cttgttttgtcataagttgtaacagtaagttcttttttttccttgactat
+2549174/1
==?D=ADBDDAD<ECG<EICDFHCFEHH:A<EFHEBGEGFFEFD<BBAF=
@503461/1
gttgttgcctctgctgctgctggggctgttgttgccactgctgctgctgc
+503461/1
@@@DFFFFFHHHHGEHIEHIIJIJIGGHFGIHEIBFHICGGHIEFHBFGB
@4065348/1
accaacttgaagacaaggtaaatgaggataccttaatttcattttgtatt
+4065348/1
@@@FFFFDHHDDHFDFDHCF@HHFHFG>GHII@GGGIIIEIEGFG@G?FF
@6625458/1
ccataccgtacgctcaaacatgcaaatgtgacattattgactaaggccga
+6625458/1
C@@FFFFDHHGHHJJJIIIEIIIIJJIIGGGIIJGIIGHEHEIGGCEHIF
@3574369/1
cttcaattcatccacttctccctgcagttcatccataattcagaaagaat
+3574369/1
CCCFFBEFHHHHHJIJIIIBHIIJJJIHIJGIJEHHGIJIIJJIJJJJIH
@2012285/1
gttgttgccactgctgctgctgcggctgttgttgcctctgctgctgctgg
+2012285/1
@C@FDFFFHGHHGJFEGHIJGGIGGIGIDHHIIIIHIIJIIIGHIIEGHG
@2012857/1
agctcttcatgccactgattgatgtcccaatggtccacacctttgtcacc
+2012857/1
CCCFFDEFHHHHHJJJJIIIGGIGIIJJJIJGIJGIIGGIJIJJJJJIIG
@3576062/1
ctggatacgtaaccaccattcctttaacttcatcaacaagtttttgccac
+3576062/1
CCCFFFFFHHHHHJJJJJJJJJJJJJJJJJJJJJJJJJJJHJJJJJJJJJ
@7171514/1
ctttttgaaattttttaatagttggaacaattctatcacctttgaagttg
+7171514/1
CCCFFFFFHGHHHJJJJJJJJJJJJJJJJJJJJJIJJJJJJJJJJJJHIJ
@4629999/1
ctttggtgtacagaaatatttcggcttctgcttccgttccaccctttctg
+4629999/1
CCCFFFDDHHHHHJJJJJJJJJJJJJJJJJJJJJJJJJJJJJJJJJJJJI
@3576378/1
tttacaccaacgataaaatcaggctttatgtttttgtattcttcaatggt
+3576378/1
CCCFFFFFHHHHHJJIJJJGJJJJJJJIJJJJJJJJHGIJIIJJJJJJIG
@3576797/1
acaactgataagttaagcattgcagttcat
+3576797/1
@@@DDD>DFH?FFHEHIIF@HHEHGHHHHG
@4066679/1
gagatactggttgttgttgaggtggtagttgagtttggtgggtaggggtt
+4066679/1
@<@?DFFFGHFHHCFGFHGHHIFFG@CEEEE:C?GHGCFHHH?FDGHI<;
@5108352/1
ctgtacttgaggctgagatgaaggtggtctgctgggttgctggtcactgg
+5108352/1
BCCDFFFFHHHHHJJJJJJJJJJJFHIFHIJJJJJJGHJJJJJJJJJJJJ
@1521680/1
gtccctgttgttccattgcttgaggtctggtaattggagcggctt
+1521680/1
=?8AD?BDFDFFDGDEFGDGIGGGAGGGGGI>BEB@FFGBHFI<G
@2014973/1
cttgaaatctgtagcccaatatagattccagaacttccggcataatgag
+2014973/1
@@@DD2AB<4222<EGIIIIIIEH<3A?FHHHIFIIFIBEFIFIIEFEE
@5108894/1
cttgccgtaggaaataagaaagcaagagaaggaagtgaggtacacagttg
+5108894/1
C@@FFFDDADFAFGHEDHGIIIIGEAEGGGGEGIDFGGEGDHBGHDGFCH
@5109344/1
tggtatttcttttttccaaattgcctctccattcaattgaagaagcaatt
+5109344/1
BBCBDDFFHHHHHJJJGAHIJJJJIJJJJIJJJJGIHIJJJIFGIIIJJJ
@7693043/1
gttctggaaaatatttatataaatattctgatgcaatcaactgaagaact
+7693043/1
BBCFFFFFHHHHHJJJJJJJJIJJJJJJJJJJJJJJJJJJJJJJJJIJJJ
@6129557/1
tggatgaggaaatttttcataaagaagtcgaatactgttcttagg
+6129557/1
<?<DDFDDA<8:AFHDHIBHGGGGGBECHI<?CGDED:DBH<BDG
@6129935/1
ggtgagtaatctctgtatcaacaactgtaccagccggcacattcatattt
+6129935/1
?@1ADDADFBFFFAFEFGGGGIGGGIIEDHEHEGEHEHGIIIGIIEIIHI
@6130077/1
gggtaatcaaattttatgacaaaattgcaattctttacatcaataccttc
+6130077/1
BBCDDFFFHHHHHJJJJJJJJJIJJJJJJHIJJJJJJJJJJJJJJJJJJJ
@8178168/1
tccgacgacactttttagtaccgggcttactaagggagttttcttgatca
+8178168/1
CCCFFFFFHHGHHJJJJJIIJJJIJIIIJJJJJJJJJI;FHJJJJJJJJH
@2015201/1
gctgtagtacaaatttctatttccgattatttttcctttgatgctgctca
+2015201/1
@@@DDBDDDHGHFIJJJJGJJIJGGGGHJJJGGIIGIJJJIJJJJJIGJI
@2016225/1
gtaaaacgtaagtggaagcataagctcccaattctttggtgataagaact
+2016225/1
C@CFFFFFFHFHHHIJIDFHIIJH@FHHJIGIJJJJJGGIIIIIJBFGI>
@2016328/1
ccaatactgtagaactatcttgtttttta
+2016328/1
@@@DDDDFDHHB8CGHIJIGFEIFFHEHG
@4068481/1
caacaattgtacacaactccataggaagcgccaaaggcttctctcgtgag
+4068481/1
@CCFFFFFHHHHHJIJJJJJJJJJJJIJJJJJJJEHIJJJJJJJJJIIIJ
@507812/1
cactgattgatgtcccaatggtccacacctttgtcaccactatattcacc
+507812/1
CCCFFFFFHHHHHJJJJJJJJIIJJJJJJJJJIJJJJJJJJJJJJJJJJJ
@1011049/1
gtaaatttatcgcaaggtaacgtaaaacaatatctattcaacaaaggaat
+1011049/1
CC@FFFFFHHHHHJJJJFHIJJJJJJJJJJJJJJJJJJJJJJJJJJJJJJ
@2554907/1
ctgcaatttccaagaaactttacttttcacaaataaatataaaaagaaaa
+2554907/1
@@@FBDFFHHHHHEH;FEHEDHHIGIIGIFGIIJJJJJGIIIGJGGGIID
@1524313/1
gggcggtaccatggtataactatcttattgagataattatcttttgaaac
+1524313/1
CCCFFFDDHHHHGJGGIJJIJIJJJJIJJIHIIJJJJJJJJJJJJJJJJI
@6130748/1
cgtacgctcaaacatgcaaatgtgacattattgactaaggccgatctgag
+6130748/1
CCCFFFFFFFFHFAFGGHIJIIHIIIJJJJJJGIIIJIIIGIJIHIJIIJ
@7172779/1
cttggattgcctcctgcggaccattagttgaagttccagccctcagataa
+7172779/1
?@@F7DEFFHHHHIGBHHIGEEFFHGGIGGDGHIIIIIIC?FGHGIIIII
@5646240/1
gttgccttaaaacaatgtcaagagcttggattgcctcctgcggaccatta
+5646240/1
?@@D=DDDFH?FHHIIIGH@??4AEFH@=@HD?CDG@FC?GGIIIIG=@>
@7698328/1
gtacaatgtaatatgagttttctttgttttcaaaggctctaactaaaaat
+7698328/1
@?@DFDFFF<CFFIIIICEIIDGHGHHGGGIEFCDECBFHFFFIIIBGCF
@5646843/1
cttctaacctgttcttcttgaagttggttcagctgtagtctgtctgcatc
+5646843/1
;?@FFDDFFHFHHHFEHIIIIIEHGIAADHGEHGIEHGGGIIJIJGHJII
@5647259/1
ccggaggaatttgtttgtgattttttattgtatcccaatcaattatgata
+5647259/1
BCCFFFFFHHHHHGHIIFHHIJJJJJJGJJIHIJJJJIJJJJJJJJJJJJ
@7174339/1
gttgctgctgtggtggttcttgcctttgcagctgttgtggtggttgttgc
+7174339/1
CCCFFFFFHHHGHFHIIJJJJJJJJJIIJJJIIJJJJGGIBGH@GIHIJI
@2019854/1
agcttttacctcattttcactcagaagaaataatatctcagcaccaattt
+2019854/1
CCCFFFFFD?AFFEIJJIJIJJJIJIDGIJJEHHIJGIFHI@FGBEGIJI
@1016088/1
aaaagaatgatcttccaactgtcacaaacctgttagcagctggttgcctt
+1016088/1
@@CFFFFFHHHHHJJJJJJJJJJJJIIJIJJIGHIIJJIJJJJGIIJGHJ
@2020147/1
agagcacggaaggtggaatttttgcattttttataacttctttaattctc
+2020147/1
CCCFFFFFHHHHHCGIJJJIJJJJJJJJJJJJJJJJJJJJJJJJJJJJJJ
@3580543/1
tgctccaattgcattccctttcacactagggacatgaggtgaaattattg
+3580543/1
@@@FDDFFFHDDHGICACDHHBHGIEIIIIIIIIGIIGI?DFHGGHIIII
@1017090/1
ctcacacctggcactaaactgtaaagggcttcactgcaaaagtttgatca
+1017090/1
CCCFFFFFHHHHHJJJJJJJJIJJJJJJJJJJJJJJJJJJJJFHIJJJJJ
@1017267/1
gtttacaaatgttgcagcattaagtcttctctgcactgtgacagtcttca
+1017267/1
CB@FFFFFHHHHHJJJJJJJJJJJIJJJJJJJJJJJJJIJJJJJIJJJJJ
@7699487/1
cacgatttcggcagcttttacctcattttcactcagaagaaataatatct
+7699487/1
@@@DD3DD<FFFFIIIFEHHFEG<:CFGIFF<DGFFCED;;BDGIFFBFI
@6131980/1
cattctccaactgtaatggaaacgactgcatttgggcaggtcttcttgta
+6131980/1
CCCFFFFFHHHHHIJJJJJJIJJJIJJJJJJJJJJJJJJJFHIJJIJJIJ
@2559005/1
cttgaacttcatttccaacaggtagtaagtgatcattaagttcgccgatc
+2559005/1
@@7DDFFDDBDHFIJIIGIIGEEHGHGI@FGEGCIGIGIGIIEIJIIJJE
@7175078/1
cgacaatttgttctcttctgttgtttcaattttggcagtatgcaaatatt
+7175078/1
BC@FFFFFHHHHHIJJJIIIHIJGJJJJJIJIJJIHIIFHIIJJJIEIHJ
@511678/1
aacagcttccacagcttgtctgtaattgcgataaggtttttcgggattga
+511678/1
CCCFFFFFHHHHHHIJJIIIJJIJJJJJJJJJJJIJHHJJJJJIJJJJJI
@6132880/1
ctcagagctaccttggcagctgctaattttgcttggtgtttgttttct
+6132880/1
?@@DBDBD4C:<CA<A@:FEFFB9HHEHEHHIFDFC:?DFGI:BBF?D
@7175430/1
attaagttcgccgatcttgtacaacattttacatgcagttagtgcaactg
+7175430/1
CCCFFFFFHHHHHHJJJJJJIJJJJJJJJJJJJIJJJJJJJJHIJGJJJJ
@4073102/1
ctaaaagtgggttcatgaattgctccctccacctgaactagttcatattt
+4073102/1
CCCFFFFBFHHFHIIIJJIJIJJJJJJJJJJJJIIJJJJJIHIJJJJJJJ
@1527937/1
gccatccattttatagctactctaaaaacacggtcttttccttcccctgg
+1527937/1
CCCFFFFFHHHHHJJJJJJJJJJJJJJJJJJJJGIIJJJJJJJJJJJJJE
@6634079/1
ctttggtgtacagaaatatttcggcttctgcttccgttccaccctttctg
+6634079/1
CCCFFFDFHHHHHJJJJJJJJJJJJJJJJJJJJJJJIIJJJJJJJJJJJG
@8183105/1
aacatgacctaagagttttattaaagttggatcattagcagaaatcctca
+8183105/1
CCCFFFFFHHHHHIJGIJJJJJIJIJJIJJIJJJJJJJJIJJJJJJJJJJ
@8183329/1
ctctcgttgctttatgcaaataaattggcatcccacttttatgaatgatt
+8183329/1
CCCFFFDFHGHHHJFJJIJIJJJJJJIJJJJJIJIJJJJJJJJIJJJIJJ
@8183743/1
gccactgattgatgtcccaatggtccacacctttgtcaccactatattca
+8183743/1
CCCFFFFFHHHHHJHJJJJJJJJHHJIJJJJJIIJJJJJJJJJJJJJJJJ
@8183829/1
gcatactttatcgtaacggtcatttctttttcttgatctctttcattatc
+8183829/1
CCCFFFFFHHHHHEFHIGICGIJJJJJIJJJIHEHGIIJJJJJHIIIIIJ
@6636470/1
cttggtgtttgttttctccaactccgacaaacgccatcctctcattctta
+6636470/1
CCCFFADDHHHFHJIJJJJJJJJJJJJJJJJJJHIIIJJJJJIJJJJJJH
@6637588/1
gccacgcatgtcccatactccctggttgggaagtgcttgttgttttgcag
+6637588/1
CCCFFFFFHHHHHJGGGIJJIIIJJJJIJJIJJDFGIJJHJJIJJJIJIJ
@5116402/1
gaattcctttaaactgatccatgatcaatctcataggatgtctattgaca
+5116402/1
CCCFFFFFHHHHHJJJJJJJJJJJJJJJJJJJJJJJJJJJHHJJJJJJJJ
@514258/1
caatgtttctagcctttcataattcataacgtcattagcagagctcgcta
+514258/1
@@@FDDFFHGDF?FHGIIIGFIIIIHIIIIIIIIIIIIICDHIGGGIIII
@6134570/1
cctagacttgtgcaccagctaaagaagacttatctttaaacggcagcttt
+6134570/1
CCCFFFFFHGHHHGIIIJJJJIJJJIJHJJJJJJIJJJJJJJIIJJIIIJ
@6638014/1
caggaataaagtcattaaccttcaaaatttttccgaggtttaaatttttt
+6638014/1
CCCFFFFFHHHHHJIJJJJJJJJJJJJJJJJJJJJIJJGHIJIJJJJJJJ
@3582708/1
ggaatgtatgacgatgatttgatatctatatttctcattttttggatctg
+3582708/1
CCCFFFFFHHHHHJJJHJJJJAFHHJJJJIIJJJJJJJJJJJJJJJJJJJ
@1530655/1
ggctggccatgttgaatagcttgctgtggtggtacagcacccggtcctgg
+1530655/1
@?@D?DDDDDB?DH>CGEHBHH;E?FEGIGGE?CGCGBHIGGHEDDAD<F
@2022983/1
gctctgataaattagaatcatcccatagcaaatggtatttggtaggacgt
+2022983/1
CCCFFFDDHHGFHJJIJJJJIJJJJJJJIJIGIHHCFHIIJG?DHIFIJ6
@2024132/1
tgctttctaatgtttcttcatttaaaaccgctgtgtctctttcttttttt
+2024132/1
CCCFFFFFHHHHHJJJJJJJJJJIJJJJJJJJJIJJJJJJJJJJJJJJJJ
@1530978/1
gctcttgcagcattgacactggcgttttggtgggcatggcctgcagctcc
+1530978/1
CCCFFFFFHHHHHJJJGIJJJJJJJJJIJIGIJJJIIJJJJJJIJIIJJI
@4077516/1
gtcaagcgtgtgaaagtatcacttggaagtttagcacagtatctgttaac
+4077516/1
CCCFFFFFHHHHHJIJEGGHHJJJJJJJIIJIIIIJJJJHIJJJJJJJHI
@6136918/1
cttcaacgaatcaaattcactttgaggaactctctgatttatctcatctt
+6136918/1
@@@DDDBDHDFFFAAF@?FHCHDEC8CFHG@<C?DEFH<DAF>BFHI<BD
@1531710/1
cttgacaattttttcttttcttctttctgtatcaactgcagcctctttta
+1531710/1
CCCFFFFFHHHHHJIJJJJIJJJJJJJJJJJJJIJJJJJJJJJJJJJJJJ
@8186853/1
gtcggcagctgggaatcctttgtgagccacatcaatgtttaggaatggtt
+8186853/1
CCCFFFFFHHHHHJJJIIIJJJIJGIJJIJJJJIIJJGI<FGIIIIII?F
@5651149/1
ctttgaagttgaataagttattattcttctaggtccttttatcataatga
+5651149/1
@@@D?DADFHD8AFGHH?CIHEI>BAHCHGBEG@9?F@F@HGG<4?1?<C
@6642924/1
ctagctttcttaaatctggttctctaatcatctgattagtagtaacgatt
+6642924/1
CCCFFFFFHHHHHJJJJJJIIJJJJJJJJJJJJJIJJJJIJJIJJJJIJJ
@2563187/1
cccacttttatgaatgattttgatccaaccttctggtagcatttcaaaat
+2563187/1
C@@FFFFFHHHHHJJJJIJIJJJJJIJJJJJJJJJJGEHGIIIJIJIJHI
@6644329/1
gcatcctttgctcttgaggaagttggtgtagaggtgcaggctggccatgt
+6644329/1
CCCFFFFFHHHHHJJJHIJHIIIIJJFHGHIIIJEHIJJJJJJJJJHGHI
@1022613/1
ctgcaattcttggttcaagatcattttaaactgtccttctgacacaccat
+1022613/1
CCCFFFFFHHHHHGIIJJJJJJJJJJJJJJJJJJJJJJJJJJJJJJJJJJ
@6644791/1
gatgatttgatatctatatttctcattttttctgctaaagcactaccttc
+6644791/1
@CCFFFFFHCDFFHIHIJJJJJJJJJJJJJJJJJJJJIJJJJJJJJIJJJ
@2565292/1
ggaaacaattttataattattggatatattcataccacattccattccat
+2565292/1
CC@FFFFFHGHHFIGGIIJJJJJEHGHGIJJJIJJEHGJIIJGIIGGFGI
@4079995/1
gctcttcatgccactgattgatgtcccaatggtccacacctttgtcacca
+4079995/1
CCCFFFFFHHHHHJJJJJJJJJJJJJJJJJJJJJJJJJJJJJJJJJJJJJ
@2027269/1
caagaccataaccaagatcaattactctaccaggtggaggtgaaaagaat
+2027269/1
CCCFFFFFHDHFHJJJGIJIGGHIGIJGIHJIJG@EHIIJDGHIJJIEGI
@8188204/1
atcaacgttcactgtctataaaaatacaagaattcctaattggtagtatt
+8188204/1
;==DDDA=DFHFHHIGGAHHGBCFDEHGAFGIGIGGHHBFHGAFHG??BG
@8188327/1
gttgagtttggtgggtaggggttgtttccctagactgtggttgagacact
+8188327/1
CCCFFFFFHHHDFIJGGIJJJAHIJJJJJJJJJIJJJJHJGHJGIIIIIJ
@3587131/1
ccagtttgcaaagggaagcgagcttgctgttgttgctgctgctgctgttg
+3587131/1
CCCFFFFFHHHHHJJJJJJJIJJJJJJJJIJJHIJIIJJIJJIJIDIHIG
@3587541/1
cttggcagtaacaagattttcacatggctgcccctttattatccctttca
+3587541/1
CCCFFFFFHHHHHJJJJJJJJIJJJJJJJGJJJJJJJIJJJJJJJJJJJJ
@5655556/1
taataatgcctcagagctaccttggcagctgctaattttgcttggtgttt
+5655556/1
CCCFFFFFHHHHHJIJJJJIJJJJIJJJIJJJJDFHIJJJJJJJJGGGGI
@2566698/1
tctgcatctgtatatgccctagcacggaaagcagcgagatgagcataata
+2566698/1
CCCFFFFFDFHFFIIII@GHIAHC>FHIIG8?DHGEGE@HI@FG>D>FGI
@6141316/1
cttgtatactagcatgactgactagatagaagtctaattcagtagggtga
+6141316/1
CCCFFFFFHHHHHJJJJJJJJJJJJJJJJJJJIIIJIJJJJJJJJJJFHG
@2027853/1
[truncated: 991,482 more chars]
