# Supplementary material for: Identification and comparison of key RNA interference machinery from western corn rootworm, fall armyworm, and southern green stink bug
Source: PLoS One. 2018 Sep 5;13(9):e0203160. doi: 10.1371/journal.pone.0203160 (PMC6124762; doi:10.1371/journal.pone.0203160)
Supplement: S2 File — (TGZ) [file pone.0203160.s012.tgz › data/fastq/sgsb/8_Adult-female_AF_Rep2_aligned.fq]

@38/1
gggcatttttactacaccatctaacctctacaattttgttttgtttctcc
+38/1
C@CFFFFFHHHHHJJJJJIJJJJIJJJJJJJJIIIIIIHIJJJBBGIIJJ
@1662/1
gtaacgattggaaaaataatcagaata
+1662/1
?@7ADD;DFDC>BEFF>44A?43<A9C
@3598292/1
atccataataagtctaaatagaccttcagggtcttcatgggcttctatta
+3598292/1
CCCFFFFFHHHHHIJJJJJJJJJJJJJJJJJGHIIJJJJJJGJIJJJJJH
@3599755/1
gtgaaaagaatgatcttccaactgtcacaaacctgttagcagctggttgc
+3599755/1
@=;DDDDAFBFA>EEGEAEEAA:C<C49FFG=EGGFBFF<D>DEGFBFFB
@5642483/1
gagtgagttaaaacagtacatcgcacaacaaacacttggggagttaaatc
+5642483/1
BCCDDFFFHHHHHJJJGHJJJJJJJJJJJJJJJJJJJIJJJJJFHGJGIG
@6674090/1
cttgaacttcatttccaacaggtagtaagtgatcattaagttcgccgatc
+6674090/1
CCCFFFFFHHHHHJJIJGIJJJAFHFHGIFHIGJIJJJHIJJJJJJIJJJ
@2576560/1
gtttcattccgcagattaaaatttttaagtacgactaagtgagcacacta
+2576560/1
@@@DDDFFFBBFFA@FHGGIEHIHGCCHI?@GD?FE????DHEGHBFDDG
@4111807/1
gggcatacagcatatatccgtctaagcctaatgttttcgctagaactgct
+4111807/1
CCCFFFFFHHHHHJIJJJJJIIJIIIJJJJJIJIIJJJJJJJIJJJJJJJ
@6675657/1
ttcatatcattgataattactgtagctgagtaaggagttgaaggattttc
+6675657/1
@CCFFFFFHHHHHJJJJJJJJJIIJIJJJIICHIIHI@GIIIJIIJJEII
@525463/1
cttccgttccaccctttctgctgcgatctttgccatagcatagttcctgc
+525463/1
CCCFFFFFHHHHHJJJJJJJJJJJJJJJJJJJJJIJJJJJIIJIIIJJJJ
@1040322/1
aacaaagctttcacgttcataaggtctcatttgaaaacgtggatctccaa
+1040322/1
@?1?DD>3:AADFGIEBFEBFHIFA<CHIIBFFI<?>FE8?@E@9BDF@G
@6155925/1
gttaacttttggtggctttattatattactcctaattgaagagccttttc
+6155925/1
?;?=?DDDAABFACGHG@FGHEGC99??FBEBGC<EEG>BFDGAGHHGII
@3856/1
tgctgaggctgctgtggtctctgctgttgttgttgttgctgaggctgctg
+3856/1
CCCFFFFFHHHHHJIJJIIJJJJJIJHJJIJJJJJIIJIJJJJJJJJIJF
@1553747/1
caacaacagcagtggcaacaaccgcctcagcagcagcagcagcagaggca
+1553747/1
CCCFFFFFHHHHHJJJJJJJJJJJJJJJJJJJJJJJJJJJJJJJJJJJJI
@2065949/1
gttgggattcattatccattctcccctaggctttgctttaggatcatcat
+2065949/1
CCCFFFDDHHHHGJIIHIJJIJJFHIHGIJJGIIIIJJJJJIIIJIGGII
@5646015/1
ctgagatgaaggtggtctgctgggttgctggtcaccgggttgttgcctaa
+5646015/1
CCCFFFFFHHHHCGHHGIIIJJJJHIIJJJIFHHHIJIJAGHHIJJJJIJ
@5646249/1
ctatcctctggaggaattcctttaaactgatccatgatcaatctcatagg
+5646249/1
CCCFFFFFGHHFHIJJJIJGIJJGIJHJIJJJJJJGIJJJJJJJJIIIII
@1554300/1
ctatcatcagctggtgtagaattacagaataactcatgaatgctttctaa
+1554300/1
CCCFFFFFHGHHHGHEFHGHJJJJJIIAGIHJIIIJGGIJJIIJJIGHHE
@5646572/1
ctcagataatcccatatcatggagacattaacttgcgtagcatactttat
+5646572/1
CCCFFFFFHHHHHJJIJJJJJJJJJJJJJJJJJJJJJJJJJJJJJJJJJJ
@5083/1
gcatggtttaagaaagaccaaaggtttctgttgagctagtcatttgttcc
+5083/1
CCCFFFFFHDFHHCHGHIGIEHGIHGIJIGGHIJIGIIJHGGGGGBDHIH
@5646922/1
cggtaaagttttgcctataagaacaatgagtaagagcttgcaagaggtaa
+5646922/1
BCCDFFFFHHHHHJJIJIJGIHIJJJJIIJIIJJJJJJIJJJJIGGIGGI
@3600777/1
ctcatacttaatccaatgacatggggaagtcaattgctaatattgccatc
+3600777/1
@@@DDB?BDBFFDFGAHDHCHIGEC=8FAF@GEHGIIHIFHIIGB?FFHB
@5135499/1
cttctttaagacactgactaaaatattgttcaagttcacgaggagtattc
+5135499/1
BCCFFFFFHHHHHJJJJJJJJJJJJJJJIIJJJJIJJJJJJJJJJDGIJJ
@4113667/1
gttataacattatgcagttcattacctaagatatttgttatgatctccgg
+4113667/1
<@@DFEFFFFFHFGEHIJIJIJJFJEIGHG@HIEHIICFGIJGIIJGIGG
@4113790/1
gtacaatagaggtaagtagttatagcatacttaaggaaggaatcaccgat
+4113790/1
@@@DFFFFHGHHABFHFEEHHIJIGGJIICHIJIJIIIGIECHHGHGGFE
@3601606/1
ctggtcttcagtcacccgattctatttcttggtcatcagtttgagatact
+3601606/1
@CCFDEFFHFFHHJJJJJHJJIJJIJJJJJIIGHJJJIJJJJIJJIJJII
@6676242/1
gttgcctctgctgctgctggggctgttgttgccactgctgctgctgcggc
+6676242/1
B@@FFFFFFHHFHIGIIIJJIJJHIFHIHHHIIJJHJJHJJHIIGIJJJI
@7696255/1
cccgtccgccatattgtagctttggtggtggcagaaccctacctcgaact
+7696255/1
CCCFFFFFGHHHHJJIIHIIJJJJIGGIGHIJJIJJJJJJJJJJJJJIJJ
@1042141/1
ctctatttcattgtgcattaatctatagaaaattttccaaacagtattta
+1042141/1
CCCFFFFFHHHHHHIJJJJJJJJJJJJJJJJIIJJJJJIJJJJJHIJJJJ
@7696684/1
ctcgaatctattatctcttggacaagttgttatattagtcactttatatg
+7696684/1
CCCFFFFFHHHHHJJJJJJJJJJJJJJJJJJJJJJJJJIJJJJJJJJJJJ
@6878/1
ctcaggataactatagaggttcttctttccatcaaaggcaggaaatcgat
+6878/1
CCCFFFFFHFHHFIIJIIIGIIJJJIGHJJIJJJJJHJIJIJIJJGJJJJ
@1042333/1
gtaatagctcgtgccattgcgccaggtgtccggtcttcactgcagcctga
+1042333/1
CCCFFFFFGHHHHIIHJJJJJJJJJJGHFHJJJFHBHIGIJJJJJJJJFI
@1042461/1
ccatccgctagtttttcaggtttactgaacttagctgtctctggttccaa
+1042461/1
CCCFFFFFHHHHHJJJJIJJHIJJJJJJJJJJJJJJJJIJJJJJIJJJJJ
@529478/1
ctcaaccattttatcggccaacatattactgacctcaaccgtacttctag
+529478/1
@@@DDDBD<FD>FG>FIECFH?GCEFGEBBFGFCFHGIGGADCDGGIIGE
@6157388/1
gtttgttgattttcaaaatgaatatgacagtataaaaagccctaagttat
+6157388/1
BB@DFDFFHGHHHIIIJJGHIJGJJJJIJJHHEFIIIIJJJIHGHIGHGF
@2067258/1
gaggcttgtagccaccggtacttttgtaaaacattatcaaaagttctctg
+2067258/1
@CCFFFFFHHHHHJJJJJIJJJJJJJIJJJJJJJJJJJJJJJJGIJJJJJ
@3093318/1
cttgtatttttttatttttctgcgactgtctgaatcagaatctgatttat
+3093318/1
CCCFFFFFHHHHHJJJJJJJJJJJJJJJIIJJJJJJJJJIJJJJIJJJJJ
@5136806/1
gtagaattacagaataactcatgaatgctttctaatgtttcttcatttaa
+5136806/1
=?<DDD:=ADDBD@:AAE<A:33<<FEB?F?A<A<F9E9C?E@DII@?CD
@531415/1
gtcctgttggtccattaatataaaatggttcaacttctt
+531415/1
=??B1D2BDB:CD>DFB>IH@BHHIIIHEHGHGCIGIDC
@7697989/1
gcttgatactccctgggtttaaaatcttcaataacattactcatttctga
+7697989/1
@@@FFFFFHFHHHJGGDHIJJJIJIIIHIIIJJJJJGHHJJIIGGIHEGH
@5652269/1
ctcctttttcaaaaccttcttccagcatagcttcaatttcattgtcgctt
+5652269/1
CCCFFFFFHHHHHJJJJJJJJJJJJJJJJJJJJJJJJJJJJJJJJJJJJJ
@3095300/1
gtttttcaggattgatagatacatcataatgatgaataaccatattctta
+3095300/1
CCCFFFFFHHHHHJJJJJJJJJJIJJJJJJJJJJJIJJIJJJJJJJJJJI
@7698166/1
tgttgttccattgcttgaggtctggtaattggagcggcttgtctaac
+7698166/1
@C@FFFFFHHGHHJIIJJJJGGHJIFHIJJJJJJIJJJJJ09?B9F<
@532744/1
atttagctatcctgtagtttcgtcctatacctttgaatgtccctttgcca
+532744/1
@@@DDA;BFFCHDBFGHEHGHGFGEGHIHGCHDGGEHGDFHEGHGGEGII
@6158831/1
ctgaaggagtgatatcggtgtttttgagctcatacttaatccaatgacat
+6158831/1
CCCFFFFDHHHGHGIJJJGHHIJGIJGIIJJJJJJJJJJJIIJJIIIJJJ
@4625465/1
ggccattatcgcatcatacggaatctgccg
+4625465/1
????D:ADDDA:?E@?CE:C:CEE@<443C
@6158980/1
catctatattttttaaggaagtaagtgcaggggaacgagaaccaatttct
+6158980/1
CCCFFFFFHHHHHJIJJJJIIFHHIGGGGGIJGGJJI8DDGHIJEIJJJJ
@3097122/1
cttcattttcggtttcgtaggcaggtggaggccatcgcctggtcatgcat
+3097122/1
CCCFFFFFHHHHFHJJJGIJJJJJJEHIIJJJJJIIJJJIIJBFHIIJJI
@2579779/1
ctccttgtcttacaggtaccggtctttctcgataatcaagtgttggtgca
+2579779/1
CCCFFFFDFHHGHJJJEGHIIJFHIHIJJJIIJJJJJIIJFHHGIIGGHJ
@535324/1
caacaacacaattgtcggcagctgggaatcctttgtgagccacatcaatg
+535324/1
CCCFFFFFHHHHHJJJJJJJJJJJJJJJJJJJJJJJJJJJJJJJJJJJJJ
@5139348/1
aaaacttaagagataaattcaaaaaaataaaaatttataaaaacttcatt
+5139348/1
CCCFFFFFHHHHHJJJJJJJJJJJJJJJJJJJJJJJJJJJJJJJJJJJJJ
@1562255/1
gggtaatattttgataacgtggatgtagataggctggcctgcttgtggaa
+1562255/1
BBCDDFFFHHBHHJJIJHIEHGJGH<CHHHIEEGCGIFIIB>DHDFHIGI
@3605088/1
gtccacaattcaagatctaatttcatgctgttattattttccttctttgc
+3605088/1
@?@DDEFFHHHGHJIGGIIGJIIJFIGIGHCFHHGGIJJJAHIJGIJIJG
@4117691/1
cttggcaacaaacagttgttttttcctgatatagctctaacttcaattaa
+4117691/1
CCCFFFFFHHHHGIGFHIGIJIJJJJJJJJJJJJJJJIJGJJJJJJJJJI
@2580801/1
gttgctgctgctgttgttgttgctgctgttgttgttgttgttgaggttga
+2580801/1
CCCFFFFFHHHHHGIJGHJIJJIIIIGJHIJIJJGHIIIIFHIDFHFFI>
@3605487/1
cttcgattcatccacttctccctgcagttcatccataattcagaaagaat
+3605487/1
<@?BBDFFFDHHFHEGGGI@HHIA@AGCHGIAHEEEHECGGEHI>?<FDG
@7189162/1
cttacaggtaccggtctttctcgataatcaagtgttggtgcattcataat
+7189162/1
CCCFFFFFHHHHHJIJJJJJJJJJJJJJJJJJGHIJJJHHJIJJJJJJJJ
@1562880/1
tccttctagtgcttcttccaaagcaaataatgaaacttgtgccatccatt
+1562880/1
@@CF@DDDD=AFHGGB<CDHIGHGIIEHGIIIIIIIGHIFB@FFGGGIII
@2581085/1
cctcaaggtacacccctataagggcttcgatagaatctgcaacaactttg
+2581085/1
CCCFFFFFHHHHHJJJJIJJJJJJJJJJJJJJJJIIJJJJJJJJJJJJJJ
@2070420/1
ccttgaacaaatttacctaaagcaacaacacaattgtcggcagctgggaa
+2070420/1
CCCFFFFFHHDHHGIGIJJJJJIIJJJIHIJJJJGEHIIIGJJJJGIEEH
@7698881/1
cgttatcatcaacatctgacccttcacactcatcaagaacttggtaaact
+7698881/1
CC@FFFFFHGGHHJJJJJIIJJJJGJJIJJJJJJJJJJJJJJJJJJJJJI
@4627910/1
ctgagatatactcatattgaggataagaaatacggtgttgtacacag
+4627910/1
?1?BBDDDADF8FHGGC9C<<>@F<CH<AFEAHCH?E?CCDFDDAG@
@4627988/1
ccttatcagtaatctcgaatctattatctcttggacaagttgttatatta
+4627988/1
@@@DDDDDF?DBFGGHIBFHIHIGGHHGGIHHHGIIIICFEBDFDHE?FB
@4628424/1
cgcgcattctgttgtatatttatgctcacttcaccaacattcatgaataa
+4628424/1
CCCFFFFFHHHAHGGHIJJJJJJJJJJJIJJJJJJJJIIJJJIJJJJJJJ
@13776/1
ccctcctcctccacctttctttccttttttgcccattattgtgtactatc
+13776/1
CCCFFFFFHHHHHJJJJIGIJJEEHHDIIJJIJJGGIIGIGIJJJGIJJH
@3099511/1
ctcctaacaaggttgttaatctctctttcccgatcaggcgctgacctggc
+3099511/1
CCCFFFFFHHHHHJJJJFIJGIIJJJJJJJJJJJJJJJJJJJJJJJJJEG
@5142020/1
ctactaattaatataggttacttcgcttatctctcttgacagccctatac
+5142020/1
@CCFDBDEDADHFEFEBAAAFFGG=GGFEHIIGGHGEFGBHEDHFGDGHI
@5657302/1
gcaggtattgcattggtataagcatttgcttctgattcttcttcatcagt
+5657302/1
@@@7?DDFHFFHHGGEFHHGHDGIJJIIIIJIJJ@HHIGGIHIDFHEHEC
@5657781/1
gtttggtagaagcaggatgacacttaggtcgtgcatggtttaagaaagac
+5657781/1
CCCFFFFFFHH?DEHIFH@GEHIIIGIE9AC:CGHHGIHHEHIGICHGHH
@5657833/1
gacctctttgtgcccatggagtttgacctctaggaccagtttgcaaaggg
+5657833/1
CCCFFFFFHHHHHJIJJJJJJHIIJJJJJJJJJJJJJIJJIJJJEHJIII
@5657880/1
gtgggcttcagagcagtacaagggaaagagaagataaaaaactgcactat
+5657880/1
BBBFFFFFHHHHHJIJGIJJIJJJIJJJJJJJJJJJJJJJJJJJJIJJJJ
@4120232/1
tgtaacttggcccgcaacaattgtacacaactccataggaagcgccaaag
+4120232/1
CCCFFFFFHHHHHJJJJJJJJJJJJJJJJIJJJJJJJJJJJJJJJJJJJI
@1564334/1
ggctattttagcatggaatgtgatctccaagttgtgaatcaatttcagga
+1564334/1
@@@DDDDDFFFFDBGGGGIIAHHFHHIIDHIEGHIGGGGHGGEGHEGIIG
@2072742/1
ctcttctggaaagcagctcttgcagcattgacactggcgttttggtgggc
+2072742/1
CCCFFFFFHHHHHJJJJJJJJJJJJJIJJJJJJJJJJJJJJJJIJGIJJI
@4121736/1
gtctctttctttttttgttagactgatttgatagagcacggaaggtggaa
+4121736/1
?=@DFFFFFDHBFIJIEFGIGHIIG@CFIB<GIADHCHGGIEHHGFE=2=
@1565388/1
ctccttcttctttttttctagtttcctcctcatcaagagcacggcgatac
+1565388/1
CC@FFEDEDFFDDHDGIGGIC9ACCEHGEHBHGGGBDDBFGFHGHHBEEE
@4629496/1
ctaattaatataggttacttcgcttatctctcttgacagccctataccta
+4629496/1
@C@FFDDDH<FBCEAEFEGDHHGIIAFEGHHIIIIIIIGIIIFIIIHGHG
@6163966/1
ccacttggaaaactgtttatcatagatccgacgacactttttagtaccgg
+6163966/1
<@@DA?D?FFHDDGCCGGIBHCHE@FHHE;@FG00:@?BFIHD88==C<B
@5659981/1
gcatgctggacaatatcgcacataatacctgttctgtaaaatccttcact
+5659981/1
CCCFFFFFHHHHHJJJJJJIJJJJJJJJJJJIJJJJJJJJJJIJJJJJJJ
@3102724/1
tccggctgatgatttgaggttcttgtggaattgtgacactttgatgttgt
+3102724/1
@@@DFFDFFHFFHGJJIJICFHGIJHFHGHJIJIEBG::DBBFBFHIJIB
@3609024/1
ctctgcactgtgacagtcttcaagcactgagttagaataccaacctgaat
+3609024/1
CCCFFFFFHHHHHJJJHIIJJJJJJJJJJIJHIIJJJJJJJJJIJJJIIJ
@2584198/1
agtaatctctgtatcaacaactgtaccagccggcacattcatatttctcc
+2584198/1
?@@DFDFFFHF<FHHIIJEGGGHCHHCGIGIGEAADFBDGIIJGCGGHHI
@5661088/1
ctcattttttctgctaaagcactaccttcagcgggagaccttggctttgc
+5661088/1
@@@DDDDB>DFFFGDEHIB@FHGI>?CGFGGGEGGBHEHIGC9CCEFG9;
@4632313/1
gtgtttttgagctcatacttaatccaatgacatggggaagtcaattgcta
+4632313/1
=?=AB8DDABDBB?FGICEGHI@HHC?E9EGE?C?;?D@B0?@@DDFHC?
@4632351/1
ctcgaatctattatctcttggacaagttgttatattagtcactttatatg
+4632351/1
@@@DD?DDDFBD<AAC<CEEGIAGADAF<ACF?FEFIB:??DFDBGIEI9
@2585387/1
gttttattaaagttggatcattagcagaaatcctcattctttcaaaaaaa
+2585387/1
BBBFFFFFHHHHHJJJIJJJJJJJJJJJJJJJJJJJJJJJJJJIJJJJJJ
@7704221/1
ctggtctggagctggatgagtgacatcagcgccaacaacaatgacaggtt
+7704221/1
CCCFFFFFHHHHHJJIIIII@HCHIIIJJJJJJGJJJIJJJIJJIJJJHI
@1050792/1
ctctatttcattgtgcattaatctatagaaaattttccaaacagtattta
+1050792/1
CCCFFFFFHHHHHIJJJJJJJJJJJJJJJJJJJJJJJJJJJJJJHIJJJJ
@4633868/1
gttcaatttgattgtttttttcatttctccctctggttgctttaatgata
+4633868/1
@@<BDDDDDFFDFDHIIDGAA3ECGE@G<BGHGGG3:BFE@BFB89/980
@2586503/1
cagagaggaaatagtattttttcttcatcgtcttgaacttcatttccaac
+2586503/1
CCCFFFFFFHHHHJCFHJJJJJJJJJJJJJIJJJIJJJJJJJJJJJJJJJ
@5147045/1
gttgcagcattaagtcttctctgcactgtgacagtcttcaagcactgagt
+5147045/1
CCCFFFFFHHHHHJIJJJJJJJJJJJJJIJJJJJHIJJJJJJJJJJJJJF
@4634470/1
cggccaagatcagccgtgtttggtagaagcaggatgacacttaggtcgtg
+4634470/1
C@CFFFFDHHFFHIJJGIFHIJIJJIJJJJJJJJJIGIEGGGIGEHHGAH
@5147335/1
gtggttgttgcctctgttgctgctgaggctgttgttgccactgctgctgc
+5147335/1
@@@FFFFDHFDDFGHHDGEHHIICECFGIIIEHGDHCHIIGEGGH>FGGD
@6688506/1
cctctatcaggtaagacaacaatcacaagttttacttcttctttaagaca
+6688506/1
CCCFFFFDHHHFHGIJJIIHDGIIEJIHHFHIJIJJJJJJHIJJGEGIJI
@7705933/1
cgggacttgaaaagaaagaccttcccactggggtgtatgtcattgagggc
+7705933/1
CCCFFFFFHHHHHJJJJJJJJJJGIJJJJJJJJDHHIJJJJJJJJJJJJI
@6689602/1
ctaaattctgctctgataaattagaatcatcccatagcaaatgatatttg
+6689602/1
@BCFFFFDFHHHGIIIJJJJJJJJIJJIJIIIIJJIJJIHGIIGIIJIJI
@20651/1
cttctataaaagaatacacaacagtataacattcgtcctcctgccactca
+20651/1
CCCFFFFFHHGGHJJIJIIGHIIIJIIIJIIJJJJIIIIJJJJIIJJJIG
@3106742/1
gctgcttccatcttcagataacgaatctacttctttcagatcgctgccat
+3106742/1
@@CFFDF?DFFDDHGIIFFIGHCFBFHIIIGEGHGIGGIEB9:FHIBADG
@3107140/1
gtcgaaatacaaggcaggaaatggtgaactgcctttcatgaggaaggccc
+3107140/1
CCCFFFFFHHHHHJJJJJJJJJJJGIJJJJJJJJJJJJGJJJJIJJJIJJ
@21093/1
ataagaacaatgagtgagagcttgcaagaggtaacttctgtcttgaaatc
+21093/1
CCCFFFFFHHHHHJFHIJJJJJJJJJJJJJJHHIJJJJJJJJJJJJJJJJ
@6169512/1
gtttttgaaaaaattttggccaatagctgtgggttat
+6169512/1
CCCFFFFFFHHGFIIJJIJJJJJJIJJJJJJJJFHGI
@1570734/1
ctttcagtctcatccacattttatgtgctgctaacctcttggcaattttt
+1570734/1
BC@FFFEEFHHHHJHJIJJJJJJIFDFIGEIGIIIGHIJJJIJJGIIJJI
@5665232/1
gggtaatcaaattttatgacaaaattgcaattctttacatcaataccttc
+5665232/1
BBCDDFFFHHHHHJJJJJJJJJJJJJJJIJJJJJJJJJJJJJJJJJJJJI
@6692713/1
gctctggctattttagcatggaatgtgatctccaagttgtgaatcaattt
+6692713/1
CCCFFFFFHGHHHJJJJJJJJJJJJIJJJJJJJJJJIJJHHJJJJJJJJJ
@6171425/1
cttggcaacaaacagttgttttttcctgatatagctc
+6171425/1
<??DDDD;FHAF??BFDFAF>F1CBE<>F9CHFEHI>
@2589954/1
gttatcaggttttgggtagttgggtaatattttgataacgtggatgt
+2589954/1
CCCFFFFFHFHHHJJJEGHHHJJJEHIJJJJJJJJJJJJJHIJIJJG
@3108226/1
tcttcctttttttggatctgaagggcggtcccctcttttgggtggaatgt
+3108226/1
CCCFFFFFHHHHHJJJJJJJIJJJJJJJJJJJJJJHHHHHFFBCDBDDDC
@3614260/1
atcttctctaactgtcctttgaggtgcaaaacaagcgatcgcccagaccc
+3614260/1
CCCFFFFFHHHHHJJJJJJJJJJJGHIIIJJJJIJIJJJJJJJJJJJJIJ
@24361/1
ctagataataatgcctcagagctaccttggcagctgctaattttgcttgg
+24361/1
BCCFFFFFHHHHHJJJJJJHJJJJJJJIJJJJJJJJJJIJJJJJJJJJJJ
@1574638/1
gttgttttagggtaatcaaattttatgacaaaattgcaattctttacatc
+1574638/1
@@@DBD>DDFBHFIIIIIIIIFIIIIEIIIGIIHIIGBDHIIIIIIIIII
@6173564/1
gtcgcttcaattcatccacttctccctgcagttcatccataattcagaaa
+6173564/1
CCCFFFFFHHGHHJJJJIJAHHJIGIJGIIJHIJJJJJIJJJJJIIJJJI
@6694223/1
ggtggttcttgcctttgcagctgttgtggtggttgttgcctctgttgctg
+6694223/1
@B@DDDDDHDHHHIJIGJHHEHIHIJHGJIIJDGHHIIEGHIJIIIIGEH
@1575538/1
ctgtattataacatgacctaagagttttattaaagttggatcattagcag
+1575538/1
<@@DDDDDHHHHHBHIEHIGIIII<CHHIIIIIIHHIIHG@FHGHGIIIG
@2591105/1
cacggaaggtggaatttttgcattttttataacttctttaatgctctcca
+2591105/1
CCCFDDFFHFHHHGGIJJIGHIIIJJJJIJJJJJIGIJJJJIIIIIJJJJ
@6174009/1
agaaaaattacatgagttacggaatattacccaccatctgtttgttgatt
+6174009/1
@@@DFFFFFHHHHJBGAFHIHJGGIIIFGIIIIIJJJEEGGHGIGGIJJJ
@6695058/1
gcctttgttgctgctgtggtggttcttgcctttgcagctgttgtggtggt
+6695058/1
CCCFFFFDHHHGHJJJGGIGCHCFHIIGJJIJIIIJJJIJHGIBFEFIJG
@5669717/1
gcccaatattgattccagaacttccggcataatgagtacatcatttacat
+5669717/1
CCCFFFFFHHHHHJJJJJJJJJJJJJJJJJJIIJJJHIJJJIJJJJJJIJ
@547224/1
ctggtaaagaggtgacaaagatagtaagttatttcttctaaattctgctc
+547224/1
@@CFDDFDDHHGAFGIIEHIGIIIIEHIIIJJJIJGJJIIIIIJJJIJJJ
@5670187/1
gtttcaactttgctacataaatctttctctagctgctttatttgagcttc
+5670187/1
B@@FFFFFHHHGHJJJJJJJJJIJJJJIIJJJJJJJJJJIJJJJIJIIJJ
@7199278/1
ataagattacaattcttaacattttttctttaaacaaagaacattggatt
+7199278/1
CC@FFFFFHHHHHJJJJJJJJJJJJJJJJJJJJJJJIIJIJJJJJJJJJJ
@7200225/1
gtggaatgtatgacgatgatttgatatctatatttctcattttttctgct
+7200225/1
C@CFFFFFHGHGGJJJJJIJIIJCFCHHIEHIGIIJJJJIJJJJJJIGDI
@2592516/1
ccacatcaatgttaaggaatggtttccaaccaataattgcagactggaag
+2592516/1
CCCFFFFFHHHHHJJJJJJJJJFHJJJJJJJJJJJJJJJJJJJJJJJJJJ
@549296/1
tgtgcatcatttttagattttcctgcaccgatgcaattaatactcatctt
+549296/1
?@=DDDDDBFHB?GHGBEIIIHHBEGHFFH<FHGI>FHADHEGGCBDHEH
@6696568/1
cacaacaatttctcttcctttttttggatctgaagggcggtcccctcttt
+6696568/1
CCCFFFFFHHHHHJJJJJJJJJJJJJIJJJJJJJJJJJJJHHHFFFDEEE
@5671623/1
gtgcatggtttaagaaagaccaaaggtttctgttgagctagtcatttgtt
+5671623/1
@?@DFFFFFHHHHJGGIIJJIIJJJJFHHIIIJJGIHHIJIDHIJJJIJJ
@2082969/1
gcctttgttgctgctgtggtggttcttgcctttgcagctgttgtggtggt
+2082969/1
1?@DFDEBFBFHHIIIFEH:CE@DFIEHEDFIIIGEHIIIIIG?FH?B=7
@2592940/1
gtccagattcctgttgtggaccagcttg
+2592940/1
??=B1==DA?D??<2A<;?3A?F;82<C
@4640734/1
tctatatccatcggttcttcttcttttttccacgtgaaatctttaggctg
+4640734/1
CCCFFFFFHGHHHJHIJJJJJIIJJJJJJIIJJJIJJJJJJIJJJJJJJI
@551237/1
ctttaatgaaattatctggagctcatcaagcttcggtccgactgatgatt
+551237/1
@@@DDDDDHF??FGGBG??4EGFEHICHGGG@HGGGHIEGHIIIEGIAAC
@6178635/1
atcattgagacattaacttgcgtagcatactttatcgtaacggtcatttc
+6178635/1
C@@FFFDFBCFFHEIIIIEIDHEGEGGCHIIIDHGIIDHEHIEBGGGBAB
@7202059/1
tcccaatcaattatgatactgtctccttcaacaatcgtcggtacaatgta
+7202059/1
CCCFDFDDDDFH<CCGCDGGIHIIEGHHGHAHGBGGGEFGA@DF?DFII9
@2593944/1
ggaacgttgatctggtctggagctggatgagtgacatcagcgccaacaac
+2593944/1
CCCFFFFFHHHHHJJIJJJJJJJJJJJJJIIGIIIJJJJJJJJJJJJJJJ
@2594247/1
gccacattccattccatgatttattaaacccgatgctagctttcttaaat
+2594247/1
@@@FFFDEFHHDDIGGFGECIHIGGHIIFEE@::C=DHEFDDH>FGDICH
@6179536/1
ctcaggagaaatttcaatttttgcaaattgttcgtagtgaagaactgaaa
+6179536/1
CCCFFFFFHHHHHJJIGIIJJIJJJJJJJIHJJJIJJHIIJIJJJJJJJJ
@5154881/1
ttgggtagttgggtaatattttgataacgtggatgtagataggctggcct
+5154881/1
CCCFFDEFHHHHHEHIJJJJJJJJJJJIJHIJJJJHIJJJJJJJJJJIJI
@552706/1
cagataatcccatatcattgagacattaacttgcgtagcatactttatcg
+552706/1
@C@DDDFFHHHHHJIJGJJJIIGBGEGIEEEIIIIJGGHIJEIGIJIJGI
@5673647/1
gtacgctcaaacatgcaaatgtgacattattgactaaggccgatctgagg
+5673647/1
@@@DADDA?F<?FGBBA?F:A<BCF@HEIIGIDGAFGHE3C@GFGHG>BF
@7204188/1
attatttttcctttgatgctgctcaatttaccttcatccttgttttcaaa
+7204188/1
@CCFFFFFFHHHHJIIGIIGIJJJJIJJJJHHIIJJIIIJJJFGHJJIGG
@6180776/1
gtctctttctttttttgttagactgatttgatagagcacggaaggtggaa
+6180776/1
C@CFFFFFHHHHHJJIJHIJJJJJJJJJJJJJJJJJJHJJIHIHIBFHHG
@7714221/1
cttatcagtaatctcgaatctattatctcttggacaagttgttatattag
+7714221/1
?;8AA?;DFD4=AE>?GE:F<FDHCHCHIFIB@GBF;?FF@GI@>?BBGF
@4134627/1
aggaaaaccagattttggattgaggtgataacatatttcggcaacat
+4134627/1
CC@FFFFFHHHHHIJJJJIJJJJJJGGIGJJJJJJJJJJJJJJJJJJ
@5155299/1
gtgaccctattttacgatatattttttatcaaatgttttcagattacttt
+5155299/1
CBCFFFFFHHHHHJJJIJJJJJJJJJJJJJIJJJJIIJJJHIIJIJJJJJ
@29014/1
ccttctttgactaaatactcctgaaggagtgatatcggtgtttttgagct
+29014/1
CCCFFFFFHHHHHJJJJJJJJJJJJJJJJFGIJJJJIJFGFHIJJIGIJJ
@29105/1
ctgcactgtgacagtcttcaagcactgagttagaataccaacctgaattt
+29105/1
CCCFFFFFHHHHHJHIJJJJJJJJJJJJJJJJJJJJJJIIJJJJJJJJJJ
@1060452/1
gctgaggcaagtgttgggattttgaccatcttcaacgaatcaaattcact
+1060452/1
@@@ADDDAB?FDFA@FGBEDGGHDGBBFE;CGHGHGGIGEIHIGEGGGGG
@3115541/1
cgacactttttagtaccgggcttactaagggagttttcttgatcattttc
+3115541/1
CC@DDDDEHFDAFCFDHGGFIIIBGGGIGIE;DDFDGCGIBGIGIIGGIA
@3115611/1
cttgcacgacctttggattgaatataagaccttgttgttttagggtaatc
+3115611/1
CCCFFFFFHHHHHJJJJJJJJJJJJJJJJJJJJJJJJIJJJJJJJFHIJJ
@6183451/1
ctcaatttaccttcatccttgttttcaaagttgataaataatattaatga
+6183451/1
CC@FFFFFHHHHHIGIIIJJIIJJIIIJHIJJJIJJJECGIIIJJJJJJI
@6183522/1
atgcgaatcagtggaaggggcttatagctactgcataagacagatgaaat
+6183522/1
CCCFFFFFHHHHHJIJJJJJJJJJJJJJJJJJJIJJJJJIJJJJJJJJJJ
@4136960/1
ctaacgttatcaggttttgggtagttgggtaatattttgataacgtggat
+4136960/1
?@?DDFFFHHHDHICFHIEBBFHGIGGDG8D;CHIIJIGEAEGGH9DHCH
@6700946/1
caaagatagtaagttatttcttctaaattctgctctgataaattagaatc
+6700946/1
@??DDDDEDCFFHHIGIEIFHGBHIG@HGHHHFGIGIGGGHIFIIIIIIF
@3622047/1
caatcgcattccctttcacactagggacatgaggtgaaattattggtatt
+3622047/1
@CCFFFFFHHHHHJJJJJJJJJJJJJHIJIJIJJGGEHGJJJJJJJGGIJ
@3117214/1
ctcctcttggaccacattctatcaagtaggcaccaatcaaggcctccaca
+3117214/1
CCCFFFFFHHHHHJJJJJJJJJJJJJIJJJJJJJJJJJJJJJJJJJJJJJ
@2087193/1
accaggtgatatatttttgcatctgttataaatgtaggaagttatca
+2087193/1
CCCFFFADHHHGHJJJJIJJJJJJJIIGIFIIJJIIJDGJJ@HIIJI
@2598014/1
gtcatcttttttcgtaggcacaataaagaatgaattctctttagcttgtg
+2598014/1
@C@DFFFEFHHFFGHHIIHIIIEGIDHEDGHIECHGBHFDGHGGIIDHFE
@2598120/1
gttgccttaatctagccacttcagccttatgcctctcaaactcaagctgt
+2598120/1
CCCFFFFFHHHHHJIJJJJJJJJJJJJJJJJJJJJJJJJJJJJJJJJIJH
@29901/1
tgggtgatgattctttggaagaagaggcttttatgttttcttttttaaat
+29901/1
BBCFDDFFHHHHHJJHJJIJJJJJJJJIJJJJJJJGIJJJJJJJJJJJJJ
@3119166/1
gttgagacacttgctggggaggtggacctctttgtgcccatggagtttga
+3119166/1
CCCFFFFFHHHHHJIJJJJIJJGIJJJIJJJJIJJJJJIJJJJIJGIIJI
@7208842/1
tgaggctgctgtggtctctgctgttgctgaggctgctgtggtctctgctg
+7208842/1
CC@FFFFDDHFFHIAGEGHIG>GAFFFE@C;DCCBCGHDGHGIGIGIEBF
@4645215/1
gtaaaacgtaagtggaagcataagctcccaattctttggtgataagaact
+4645215/1
CCCFFFFFHHHHHJJJJJJJJJJJJJJJJJJIJJJJJIIGHHIJIIIIJJ
@2087905/1
ctttctaatgtttcttcatttaaaaccgctgtgtctctttctttttttgt
+2087905/1
CCCFFFFFHHHHHJIJJJJJJJIJJJJJJJJHIJJJJJJJJJJJJJJJJJ
@2599118/1
gtcattagcagagctcgctactaaggccttcaagatagaacccaattctg
+2599118/1
@??DDB??D:AFHI>FHDAFABHF@ECHFDGGDEGGHI>DGHHHIIIBEH
@4138529/1
ctgctgttgctgttgttgctgaggctgctgtggtctctgctgttgctgtt
+4138529/1
CCCFFFFFHHHHHJJHJJJJJJJJJJJIIJFHIFHIJJJIJIHIIIIIGH
@3623726/1
gtaaattgtcacggtctcaacaagttccgttttttggagaggcaactcag
+3623726/1
CCCFFFFFHHHHHJJJJJJJJJEGHHIJIHIJJJJJIJJIJJJJJJJJJJ
@3624655/1
gtggttgttgcctctgttgctgctgaggctgttgttgccactgctgctgc
+3624655/1
BBBFDFFFHHHHHJJJJJJJJJJJJHIJJIJIIJJJJJJJJJJJJJJJJI
@32696/1
ctccaagttgtgaatcaatttcaggatacgatctggtttacaattagaat
+32696/1
@@@DDDDBFFH;DEA<@BFHCEGCA:EFIGII=FBH<BCC@>?BDBGD9B
@3122602/1
ttcacttttgttattggtttccttatcagtaatctcgaatctattatctc
+3122602/1
CCCFFFFFHHHHHJJJJIJJJJJJJJJJJJJJJJJJJJJJJJJJJJJJJI
@1586980/1
atggaccatggtttcaatgatttccctgttg
+1586980/1
@@@BFDFFHHDDHCGADFE@IEA9??F@FCG
@2599900/1
ggctgagagtaattcgtcgcgcattctgttgtatatttatgctcacttca
+2599900/1
<@<=DBBDFF?BFFBBEBFHFACDGDBGDG<BDE9DFHGGFGGHFEHGGH
@5159901/1
cccgggtggaaatactggtggtggaggatatgaagtattataaggtacat
+5159901/1
CCCFFF@DHHHHHJJJJJHHJIJJIJJJJJJJJJJFHIJJJJJJJFGIJI
@32924/1
cacctgaatccttagaattcaaaaattcaaacttaaattcgtagcctaat
+32924/1
@C@DDDFFH<DFBFGBFHIIIIIIIIIIIHEHIGICHIIADHHG@GAFHH
@558848/1
cagggaacggcgacataggtgtctgctcttcacatactcttgttacaaca
+558848/1
CCCFFFFFHHGHHJIJJJJIJJJJJJJJJJJJJJJJJJJJJJJJJJJJJI
@3626155/1
aggacgtgctgtaccttgtatactagcatgactgactagatagaagtcta
+3626155/1
@@@DDDDDHHF?FB9FGGIHGIIBFHGGHHIEH@FHEGGEFHIECCIGHE
@559190/1
gtttttgagctcatacttaatccaatgacatggggaagtcaattgctaat
+559190/1
@@@BDDDF?FHFHIGEIIFGGGABDHCHIIIGGCHIFGHGGGBGD@FHII
@5680321/1
gtcgtgagaagctgcaacggctgctatagatggaacgttgatctggtctg
+5680321/1
CBCFFFFFHHHHHJJJJJJJJJJJIJJIGHGIJJJIIBGGIGHIIJFHIG
@7721586/1
gttccattgcttgaggtctggtaattggagcggcttgtctaacttgacca
+7721586/1
@@@FFFFFFHGHFIJJEFGGGIIIIJJIIJJJIJIIA89B4??BA88=<.
@4141951/1
cgctaatttaaaaattgaatagtttttatgaaatgagtcagaattttcgt
+4141951/1
CCCFFFFFHHGHHGIJDGHIIJHIIJJJJJIJJIGIJEHFGFFHGIJJDG
@5681808/1
attagcagagctcgctactaaggccttcaagatagaacccaattctggcc
+5681808/1
@@CFFFFFGHHHHJJJJJJJJJJIJJJJJIJJJJJIGIIJJJJJJJJJJJ
@5162573/1
aggaattctaaacgttcattgtgagttatatttgattcagtttcccgctt
+5162573/1
CCCFFFFFHHHHHJIJJJJJJIJJJJGJJJJJJJGJJJJJIJJJJJJJJJ
@5162700/1
ctctgctgctgctgctgctgaggcggttgttgccactgctgttgttgagg
+5162700/1
CCCFFFFFHHHHHJJIJJJJJJJJJJ?FGHIIGIGHJJFHIFHIFIIGGI
@561260/1
ctctcctaacaaggttgttaatctctctttcccgatcaggcgctgacctg
+561260/1
@@<BDDDDAB?FD?HB?@BHB@CBF??<BBH9FG:?FHI@E@6D@;F@8=
@562015/1
cgtgatctaatatttgagcagagggtgctggtgcatgtaatactttgtag
+562015/1
B@BFFFFFHHHHHJJJJJIJJJJJJGHJJJIGIJIIJHJIJJJJJJJIJG
@6189579/1
gcctacaatgcattacagtatctcaaactgatgaccaggaaatagaatcg
+6189579/1
@@@FFFFFHHGHHGJJIIEHIIIIGIJHIIJJEHGGE1@DHEHIJJJJGF
@5163955/1
gtccaatcttcaattgttttaaagcacatttggctgcggtacatttagct
+5163955/1
@CCFFFFFHHFGGGIIFHIJJGHIIJGIJIHIGJJJIIJ@GIJIIIIIIH
@4650642/1
gcgtatttacagaagcaaggttggcctattattggcattccagcatcatt
+4650642/1
BCCFDFFFHHHGHJIJJJIJHIIJIJJJJJJJJJJJJJJJJJJJJJJJJJ
@4650880/1
cacggtctcaacaagttccgttttttggagaggcaactcaggataactat
+4650880/1
@CCFFDDFHHHFBBFAGGHGFEHGIIJJJIIIIIJGJIJGIGJIIIGHI=
@4143635/1
gtacacagttgcagtcctgagctggtcttcagtcacccgattctatttct
+4143635/1
CCCFFFFFHHFGFIIGIJIIGHJJIHHIIJIJCGHHIJJIIIJJIJJJJI
@1591295/1
agcagcatagtgatacgatgtaatattgaaggcaataaagtaaccttcaa
+1591295/1
CCCFFFFFGHHHHJJJJJJJGHIJJJJJJJJJJJJJJJJJCFHIJJJJJJ
@5683350/1
gcccgcaacaattgtacacaactccataggaagcgccaaaggcttctctc
+5683350/1
CCCFFFFFHHHHHJIJJJJJJJJJJJJJJJJJJJJJJJJJJJJJJJJJJJ
@3630466/1
ccaacagtaagacatggtagatgaggatactttaatctaatattatattg
+3630466/1
@<@DDDDDAD<AD;<F;<CBF<E><C3<9CCCEGG>>EAGH?B99CFDF?
@3129133/1
gttgaccccatggttgtcgaggaggtccctgttgttccattgcttgaggt
+3129133/1
CCCFFFFFHDHHGGHGFGHGIIGGBHIGHJEFEGIIEC<DH@FHIJ>GC=
@3631082/1
cctgcaccgatgcaattaatactcatcttctttactaaaaggctacacaa
+3631082/1
CCCFFFFFHHHHHJJJJJJJJJJJJJJJJJJJJJJJJJJJJJJJJJJJIJ
@3129179/1
cacttttgttattggtttccttatcagtaatctcgaatctattatctctt
+3129179/1
CCCFFFFFHHHHHJJHJJJJJJJJJJJJJJJJJJJIHIJJJJJJJJJJJJ
@7215039/1
ctcccatctgcatccttcttttccggaaagaacctagtgtgatggcgttt
+7215039/1
CCCFFFFFHHHHHJJJJJJJJJJJJJJJJJJJJJJJJHIIIJJJJJJJJJ
@7723805/1
attcaaataagtctccaaggacctttggcacatccacgatttcggcagct
+7723805/1
@@@FDBB;CFDAFHDFDHEGDGHGCHHEHIEHIIIJJJGGIJIIJIJIFI
@4651796/1
cttaactttagtgaactggtcatcaactgagaggccaaactccttcaggc
+4651796/1
@BCDFFFDHHHHHIJJJJJIIGIHGJJJGHGGHGJIIGHIGGIIJIJJJF
@3129498/1
gtgcatggtttaagaaagaccaaaggtttctgttgagctagtcatttgtt
+3129498/1
CBCFFFFFHHHHHJJJJJJJJJJJJJFHIIJJJJJJJJIJJHIJJJJJJJ
@7215712/1
taggagtaaaacgtaagtggaagcataagctcccaattctttggtgataa
+7215712/1
CCCFFFEFHHHHHGIJIIJJHIJIJJJJJJJJJJJIJIJJJJJJIIIJIJ
@4652323/1
tgaatcaatttcaggatacgatctggtttacaattagaatttataagtgt
+4652323/1
CCCFFFFFHHHHHIIJJJJJJJJJJJHIJIJIJIJJIJJJJJJJJJJIII
@6192100/1
gttgaaggtgcatttatattgtgtaaatggttaaaaattctccctga
+6192100/1
@@@BD???ADBHHHGIIEHCHCFHHIEHGIEHGIIIIHGIIGHGHGI
@5168643/1
ctgcagctaatgattcaaataagtctccaaggacctttggcacatccacg
+5168643/1
CCCFFFFFHHHHHJJJJFFJIIIHIIJJJJJJJJJJJJJJJJJJJJJJJJ
@1071668/1
cctgcaggaggtataaacaaacctatgggttttaccatcatttgctgctc
+1071668/1
CCCFFFFFHHHDFHGIJJJJJJJJJJJJJHIJJJJJJJJJJJJJIJJJJJ
@7725325/1
cacgtcgtctttttttaccaaaccggtattttccccttggcaacaaacag
+7725325/1
CCCFFFFFHGHHHJJJJJJJJJJJJJBGIJJJJJJJJJJJJIJJJJJJHH
@6708365/1
atcaatgttaaggaatggtttccaaccaataattgcagactggaagaaac
+6708365/1
CCCFFFFEHHHHHJJJJJCIIIJJJJJIJJJJJJJJJJJJJJJGIJIJJJ
@3130387/1
caacaagttccgttttttggagaggcaactcaggataactatagaggttc
+3130387/1
CCCFFDFFHHHHFIIJJJJJJJJJJJJJJJJIJJHIJJJJJJJJJJJHII
@564692/1
ctaaataataaggacggctaaaagtacagactctagtcgctttatgcaaa
+564692/1
CCCFFFFFHHHHHJJJJJJJJJJJHIJJJJJJJJJJIJJJJJJJJIJJJJ
@565496/1
gtcccctcttttgggtggaatgtatgacgatgatttgatatctatatttc
+565496/1
@?@DDFFFHHHHGJIHHIEHGG?EFIGEHFHIIIGDGDBGIIGGGGIIID
@1595646/1
gctgttgttgaggctgctgtggtctctgctgttgctg
+1595646/1
@C@FFFF2=DDDFBHIJIIHIJHHIJJJJJIHIJJJJ
@7218482/1
ccagtaggtaaaaagattattgtattttcttttagaactctttcaaagag
+7218482/1
CCCFFFFFHHHGGJJJJJIIJJFHIJIIJIIJJIJIJJJJJJJJJJIJJJ
@566328/1
ctgtgatcttgtctaagattgctttcgctgcggcatgctttgcttctttc
+566328/1
?;:=BBDAFA<<A4E?:CFCCAGICBB@G<EHAF@?@?FBGE9DFCG48B
@41961/1
ggcaacaaacagttgtttttttcctgatatagctctaacttcaattaatt
+41961/1
BC@FFFFFHHHHHIIGHIJJJJJJJJJJJJJJJJJJJJJJJJJIJJJIJJ
@1072956/1
ggaagtaagtgcagaggaacgagaaccaatttcttttttaaaataatcag
+1072956/1
@<?BDFDDDF?FDIGIBGGHF:GGAEC;FGHIDHIIIIIIDGHIBGIGGI
@6710440/1
ctatttcattgtgcattaatctatagaaaattttccaaacagtattt
+6710440/1
CCCFFFFFHHHHHJJJJJJJJJJJJJJJJIIJJJJJJJJJJJIJJJJ
@7220232/1
cttctgacacaccatctctgtaaaagaggatagcttgaggcttataccta
+7220232/1
CCCFFFFFHHHHGGIIIJJIJJIIJJJJGIJIIJIIJIJDHIIJIGIJJI
@6710962/1
acaactgataagttaagcattgcagttcatcagaatcaaaatggttgtca
+6710962/1
CCCFFFFFHHHHHJJJJJJJJJJJJJJJJJJJJJJJJIJJIJJJHHIIIJ
@5172999/1
gttcactgtctataaaaatacaagaattcctaattggtagtattccaatc
+5172999/1
@BCFFFFFHHHHHJIJJIIJJIJJIHIGGHGIIGJJECEGGEHIFHIGII
@5173180/1
actaaactgtaaagggcttcactgcaaaagtttgatcaaataaacactat
+5173180/1
@@@FFDEDHDHDHGGGHGIJJGICGCHIJJ?EGIIJII>DDGGGFDHIGF
@1596424/1
cttaaaacaatgtcaagagcttggattgcctcctgcggaccattagttga
+1596424/1
CCCFFFDDHGGHHIJJJJJJJJJJIJJHIJIJJIJIJJIJJJJJIIIIJH
@4656236/1
ccactgaaccaaatcggctccttgaatgaatttttcattcctccatactc
+4656236/1
CCCFFFFFHHHHHIJJJIJIJJJJJJIJJJJJJJJJIIJJJJJJJJIJJJ
@5687720/1
ggtcatttctttttcttgatctctttcattatcgtaaattgtcacggtct
+5687720/1
BC@FFFFFHHHGHJJIJJIHIIJJJJJGJJJJJIGIJJIJJIJJIJIIIJ
@1597157/1
ctgtacttgaggctgagatgaaggtggtctgctgggttgctggtcaccgg
+1597157/1
=@<4=DDDHFFHFIDEGHIIIIGIFHIHHIGHGIIFIGHIIIIIGIIIII
@4150054/1
gtaaaacgtaagtggaagcataagctcccaattctttggtgataagaact
+4150054/1
CBCFFFFFHHHHHIJJJJJJJJJJJJJJJJJJJJJJJJJHIJJJJJJJJJ
@4150125/1
ggaataaagtcattaaccttcaaaatttttccgaggtttaaattttttcc
+4150125/1
CCCFFFFFHFHHHIJJJJJJJJJJJJJJJJJJJHIJHIJJJJJJJJJJJJ
@2609620/1
gctccaatcgcattccctttcacactagggacatgaggtgaaattattgg
+2609620/1
@CCDBDDFBHDFFIIGIIIJGGIJIIFHIGGHHIIGIJFHEHIJJCFFHH
@2097620/1
attagtttccacaacaatttctcttcctttttttggatctgaagggcggt
+2097620/1
CCCFFFFFHHHHHIJJIJJJJJJJJHJJJJJJJJJJJJJJJJJIJJJJHD
@6711379/1
ctgcagtttccatatcatattatacctgaaggcttttgggtcgtgagaag
+6711379/1
CCCFFFDFHHHHHJJJJJJJJJJJJJJJJJJJJJJJJJIJHIJIIJJJJJ
@7728217/1
ctcagcaccaattttatgatttctcttctcttggtgttcaacaaatctct
+7728217/1
CCCFFFFFHGHHHJJJJJIJJJJJJJJJJJJJJIEGGGIJJJJJJJJJJJ
@2610294/1
gctccctccacctgaactagttcatatttcggagtcgtccctcttctgga
+2610294/1
CCCFFFFFGGHFFHEGIIDHHGHGHHIJJGIIBF?FF??DHBHHJGIIGA
@2098194/1
tcttcatttaaaaccgctgtgtctctttctttttttgttagactgatttg
+2098194/1
@@?DDFFFHHHADHIHE@AFGHHEHICHIFDHGGGIICBFDG@GHBGGIG
@7728698/1
gcagttcattacctaagatatttgttatgatctccggccaagatcagccg
+7728698/1
CCCFFFFFHHHHHIJIJHHIIJJJJJIJJJJJJJIJIJJJJJIJJJJJJJ
@3636273/1
gccatcgtttgcattagacatagtcagagcttgtaggagaatggaaggac
+3636273/1
@BCFFFFDHHHHHHHIJJJJJJJFHIJIJJHIJHIJJJJJJJJJJJJJJB
@567947/1
cactgttcctggctgagagtaattcgtcgcgcattctgttgtatatttat
+567947/1
@@@FFBDFHHAFHIIIIIICHBGGHHFFGBHIIEHIIICGDBFHIGHIII
@46561/1
cagcaacaacaacaacagcagagaccacagcagcctcagcaacaacagca
+46561/1
CCCFFFFFHHHHHJJJJJIIJJGJJJGHJJIJJJJJJJGIIJJJGJJIJJ
@4151456/1
ctgtgatcttgtctaagattgctttcgctgcggcatgctttgcttctttc
+4151456/1
CCCFFFFFHHHHHJJJJIJJJJJJJJJJJJJJJJJJJJJJIIJJJJJJJJ
@5175510/1
accatcttcaacgaatcaaattcactttgaggaactctctgatttatctc
+5175510/1
CCCFFFFFHHHHHJJJJJJIJJJJJJIJJDHI?@FFHIJIIGIJJBHIIJ
@5689720/1
ggtcatttctttttcttgatctctttcattatcgtaaattgtcacggtct
+5689720/1
B@BFFFFFHHHHHJJJJJGJJJJIJJJJGJJJJJHIIJJIJGIIJJJHHH
@2099091/1
gtctccttgaacaaatttacctaaagcaacaacacaattgtcggcagctg
+2099091/1
@@@DDDDFHHHHHGGGIIIIHGDEGIIIIIGHGIIIGIIGF<@G:FEHFH
@47571/1
gtcatgaaaaagatgataaagaattttagcagtgaatctgttttcaacga
+47571/1
@@@DDDDD?DFA:CBEFBGEC>;BEDHGIGIE?DGACCFGHG@DHAF>@F
@3637462/1
ccaacaacaatgacaggtttttgaaaaaattttggccaatagctgtggg
+3637462/1
@@CF?DFFHHHFHIIIGGHH?C@DHHGIGH?:D?DDGFH?FEGF>DFCE
@1076734/1
tttggtagaagcaggatgacacttaggtcgtgcatggtttaagaaagacc
+1076734/1
CCCFFFFFHFHHGJIEHIJJJJJJJJJJJJEHHIJJJHIEIIJJJJJJJJ
@3638252/1
ctagcctttcataattcataacgtcattagcagagctcgctactaaggcc
+3638252/1
@@@DD?DDDFBFF:EGEBHEEEEAAAFBHH@F@G3?CB8?B?@GCF9D;?
@48645/1
gattagtttccacaacaatttctcttcctttttttggatctgaagggcgg
+48645/1
@?@FFFEFHHHHHJJJI3CHHJJEIJIJHIJIJEHIIIJIIJJJIIIIGG
@4152241/1
cgacaattgtaccaagctctggcattttcctgtgactgatttttcttcaa
+4152241/1
C@CFFFFFHHFHGJJJIIJIJJJIIIJJJJJJHHGIIJEIJJJIJJJJJJ
@7730277/1
gtggcagaaccctacctcgaacttccatcatattgtttgatatcgccagt
+7730277/1
CCCFFFFFHHHHHJJJJJJJJJJJJJJJJJJJJJJJJJJJJJJJJJJJJH
@4152647/1
atttttattaacaatagattggttgtagcgattggaaaaataatcagaat
+4152647/1
@@@DFFDFHHHGFGHIGGIGIJCFHFEGIIFGHIIHIJJJJJIJJIIGHI
@49523/1
ctatcatcctggctgttgccatttgattcgtcctttgtttttactccttt
+49523/1
@C@FDFFFHHFGHHIEHBECCCDHIHHHGGFFHGJJGJGIGIGGIGIDBF
@3136560/1
cttcactggaaacagctatggtaacatctcgtttcattttgctttgactt
+3136560/1
CCCFFFFFFHGHFGHGIJJIJFFGH4CFH?EHGGIIIJJEBADG@BB>FG
@4152871/1
caggttttgggtagttgggtaatattttgataacgtggatgtagataggc
+4152871/1
BBBFDDFFHHHDHIIJJJJCHHIJJJJJJJJJJIJGHJIJJHIJJJJJJJ
@49799/1
aatctatagaaaattttccaaacagtatttagagactttccactatctaa
+49799/1
CCCFFFFFHHHHHJJJJJJJJJJJJHIJJJJJJJIJJJJJJJJJIGIJJJ
@7730844/1
ctggtattatgagtgttacttctcatcctaggacgtccacctcgaactga
+7730844/1
BCCFDFFFHHHHHHHHIJJJJIJJJJJJJJJJJJJJJJJJJJJJJJJJJI
@5692006/1
ctgtggtctctgctgttgctgaggctgttgtggtctctgctgttgctgag
+5692006/1
CCCFFFDFHHHHHJJIJJJJJJJJJJJCHIIIJIJJJJJJJJIIIJIJIJ
@6199258/1
ctggcattttcctgtgactgatttttcttcaacatca
+6199258/1
CCCFFFFFHHHHHIHIIIJJJJIJJJJJJJIJGIJJI
@5177669/1
gaacaaatttacctaaagcaacaacacaattgtcggcagctgggaatcct
+5177669/1
CCCFFFFFHHHHHJJJJJJJJJJJJJJJJJJJJJJJJJJJJJJJJJJJJJ
@4661002/1
cttcaacaatcgtcggtacaatgtaatatgagttttctttgttttcaaag
+4661002/1
CCCFFFFFHHHHHJJJIJJJJJJGJJJJJJGHFHIJJJJIJIJJJJJIJI
@3640329/1
gtcacttttggtcctgttggtccattaatataaaatggttcaacttcttt
+3640329/1
CCCFFFFFHHHHGIJJJJJJGIJJJJJJJIIIIIIJJIBGGIIJIJJJGJ
@52375/1
gctgttgttgctgaggctgctgtggtctctgctgttgctgttgttgctga
+52375/1
@CCFFFFFHHHHHIJJJJJJJIHIIHIIJJJJJJGIJIGIFHIEHJGGID
@2613473/1
ctgttcttcttgaagttggttcagctgtagtctgtctgcatctgtatatg
+2613473/1
CCCFFFFFHHHHFIIHIJJJJJJJJJJHIJIIJJJJIIJIJJJJIGIIJJ
@52749/1
ctttgactaaatactcctgaaggagtgatatcggtgtttttgagctcata
+52749/1
CCCFFFFFHHHHHJJJJJJIIJJGJFGHIJJJJJEGGIJJJJJJJJJJJI
@1601789/1
cttctttaatgctctccaaaattgtaaatccaggaacttcccagtcatca
+1601789/1
CCCFFFFFHHHHHJJJJJIGHIIIHGHIJJJJGJHIJHHGIIJJIIIJHH
@4662358/1
ggatgagtgacatcagcgccaacaacaatgacaggtttttgaaaaaattt
+4662358/1
@@@FDDFFHDHHHIJIIJJJJIJIJJIICHIGCHC?FGHHHIAGGCBHCG
@6201706/1
gacgacactttttagtaccgggcttactaagggagttttcttgatcattt
+6201706/1
CC@FFFFFHHGHDIGCFGIGEAGEHGIIDCFGABFBD4?DDGHJJJJJGG
@6717373/1
caggaacttcccagtcatcaggaataaagtcattaaccttcaaaattttt
+6717373/1
CCCFFFFFHHHHHJJJIJJJJJJJJJJJJIJJJJJJJJJJJJJJJJJJJJ
@3139913/1
cctcacttgttttgtcataagttgtaacagtaagttcttttttttccttg
+3139913/1
@CCFFFFFHHHHHGIJIIJJJHIJJJJIJJEGHJJJJJJJJJJJIEFHIJ
@4662723/1
ctagataataatgcctcagagctaccttggcagctgctaattttgcttgg
+4662723/1
BCCFDFFFHHHHHIJJJJJJJJJJJJJJJJJJJJJJJJJIJJJJIJJJJJ
@7228793/1
ttcagcgggagaccttggctttgccgcttgttgctgtacttgaggctgag
+7228793/1
@@@DDFDDHFH6DECEGHIIIIJIIJFEHHBFHIGIJJIJGI<FHGII;C
@7736372/1
ccttgaacaaatttacctaaagcaacaacacaattgtcggcagctgggaa
+7736372/1
CCCFFFFFHHGHHJJJJJJJFJJJJJIHIJJJJJJGGIJJJJJJJJJJGG
@3141425/1
aggcaaggtacagcctcaccacctcaaccgaacacttctaggttacatag
+3141425/1
?@@DFFFDDHFFHGHHHDGIIIIICGIIIIIIIDHGIIIGHEBFFFCHGH
@7229849/1
ctgtgactgatttttcttcaacatcaacaaatgtcacttcaaactgttgc
+7229849/1
BCCDDDFFHHHHHJJJJJJIJJJIGIJJIJIJIIJJIGHIIIJIJJIIIJ
@5181014/1
ctctttcattatcgtaaattgtcacggtctcaacaagttc
+5181014/1
1=:BDD>DDFFDADF3CA?FDHDHA<AEEAFE4:EA91??
@4157528/1
gtttcttcatttaaaaccgctgtgtctctttctttttttgttagactgat
+4157528/1
C@CFFFFFHHHHHJJJJJJJJJIJHHGJJJJIJJJJJJJJIJIGIGIIHJ
@4157531/1
ctgaggagcatgttcttgcctttgttgctgctgtggtggttcttgccttt
+4157531/1
CCCFFFDFHGHHHIJJIJJJJJJJGIIIIJJIJIJJCGHFHHGIGJJJJJ
@2103853/1
attacctaagatatttgttatgatctccggccaagatcagccgtgtttgg
+2103853/1
CCCFFFFFGHHHHJJJJHHIJJJIJJJJJIIJJJJJJJJJJJJHIHIIJI
@2103951/1
aatttttgcattttttataacttctttaatgctctccaaaattgtaaatc
+2103951/1
;;;DBBDD8FAA>HBH9FFCFHGF?ECAGG@G9<FH@D>FEAGGHCFB<F
@4157900/1
gtcctgttggtccattaatataaaatggttcaacttctttggtgtac
+4157900/1
C@CFFFDFHHFBBHGHIIIHHHGIGHGBAFHEIJJJIIJJIG?FFHG
@4158004/1
ggcatgctttgcttctttcttagatctaccagtgcccatggcagcaaatc
+4158004/1
CCCFFFFFHHHHHJJJJJJJJJJJJJJJJJJJIJJJJJJJJJJJJJJJJJ
@6717959/1
ctgtggtctctgctgttgctgaggctgttgtggtctct
+6717959/1
???A:=DDDDB<<D32A:CFC4BE=E3CF@E7CDDDFD
@3643380/1
cgattggaaaaataatcagaatatgaacggtattgctctgcagggaacgg
+3643380/1
<@@FFFFFHHHHHEGGBHIIIIIEGHIICH??GIIIIIIIIIIIFGGIDF
@1080715/1
taagaactatttctttaagaatattttggatttcattgatagtatctgat
+1080715/1
@@@DDDDD?FFFDHI@AF@AAHCHIGIH@DFHHG@BFCEGFDB>GGGIII
@1081484/1
ccaaaatcataccattagatttattaatttgctcaggagaaatttcaatt
+1081484/1
CCCFFFFFHHHHHJJJHIHIJJJJJJHJJJJJJJJJJJJIIJJJJJJJJJ
@3144392/1
ccataccaaaggtcaagaccataaccaagatcaattactctaccaggtgg
+3144392/1
CCCFFFFFHHHHHIIJJJJJJJJJJJJJJJJJJJJJJJIJJJJJJJJGHJ
@5697071/1
gctccttgaatgaatttttcattcctccatactccttgtcttacaggtac
+5697071/1
@@@FFF?DDFFHHGGBBEHGGH@E@F@GHGCHGIGHIIIGIIGEEGC?BB
@1082479/1
gggaaaattaatttttattaagaagccaaattgcacctcacacctggcac
+1082479/1
@@CAFFFFHHFHHJJJIIIJIIGGHJJGIIIJIIJJJJJJJJIGJIGIJJ
@1082526/1
cttcccctggcaatgtgacctcaagttccatcctatcattgccaattggt
+1082526/1
CCCFFFFFHHHHHJJHJJJJJJJJJJJJJJJJJJJJJJJJJJJJJJJJJG
@4159951/1
cttgaacttcatttccaacaggtagtaagtgatcattaagttcgccgatc
+4159951/1
CCCFFDFFDFFHBBHGGHIIIIAFEACBECAFFGGGHIIIGDGGHGIA@G
@6720530/1
cttctgcttccgttccaccctttctgctgcgatctttgccatagcatagt
+6720530/1
CCCFFFDEHHDFDEFHGFC@;EEHIIGCEFAF@GDHG@?DHIII@FGIGG
@7739483/1
tttcaccggaggaatttgtttgtgattttttattgtatcccaatcaatta
+7739483/1
@@@DFDFFFHGGGEHGG@CFGG@ADFIIIIIIGIIGHBHHDH>BBFHAGH
@576525/1
cagataatcccatatcattgagacattaacttgcgtagcatactttatcg
+576525/1
CCCFFFFFHHHHHJJJJJJJJJJJJJJJJJJJJJJHIIJIJJIJJJJJJJ
@5183674/1
gcttccacagcttgtctgtaattgcgataaggtttttcaggattgat
+5183674/1
CCCFFFFFGHHHHJHIJJJJJJJJJJJJJJJJFHIJJJJJJJJJJJJ
@59492/1
gtggtagttgagtttggtgggtaggggttgtttcccta
+59492/1
?1=:A=BAC=ABDE@F?FFE>@E@CEI?CD@FF?DF<D
@2620788/1
gtcgtgagaagctgcaacggctgctatagatggaacgttgatctggtctg
+2620788/1
CCCFFFFFHHHHHJJJJJJJJJJJJJJJIJJJJJJJJGHIIJJJIIHJJI
@2107095/1
cgtgtttggtagaagcaggatgacacttagg
+2107095/1
=?=DABDDHFHHHIADFFGEBF>CHF9CFHB
@2107918/1
ctttaagacactgactaaaatattgttcaagttcacgaggagtattcttg
+2107918/1
CCCFFFFFHHGDFIJBHIIIJJFAHABEFGG<CFIIIJJEGI;DD?DBGG
@5185672/1
atcacatcacattaccacatttctcaaattcagtcttgaaatattatcca
+5185672/1
CCCFFFFFHHHHHJJJJJJJJJJJJJJJJJJIJJJJJJIJJJJIJJJIJI
@3646872/1
ctccaatcgcattccctttcacactagggacatgaggtgaaattattggt
+3646872/1
CCCFFFFFHHGHHJJJJJJJIJJJJJJJJGHJJIJJJIHHIJIJJJJJJB
@5701060/1
tgttgctgttgttgctgaggctgctgtggtctctgctgttgttgttgttg
+5701060/1
@@@FFFFFHHHFDIJJIJJJIIGIIIFFHFEGGIIIJJGHIGGIHGGEIH
@6722324/1
agcatgactgactagatagaagtctaattcagtagggtgagta
+6722324/1
<=@DDDADFHHHHIIIEGC??AA:FHGHFEH9<CACG?CBFCC
@5186190/1
ctgtggtctctgctgttgttgctgctgctgttgttgttgctgctgttgtt
+5186190/1
@CCFFFBDHHHHFEHHIHFGDHIJIIJIGJDHGHGIHHIJGIJJFGHIJJ
@7235146/1
gtaaaacgtaagtggaagcataagctcccaattctttggtgataagaact
+7235146/1
@@@DDFBDFDHHHGJJCHIGHHHIGCHGGIIIJGIIIII?FGGCGIIJJH
@4669590/1
gtatatataagattacaattcttaacattttttctttaaacaaagaacat
+4669590/1
@@@DFFD?HBBHFGEHGHGGGIIIGFHIGHGIGHGIIGEHHGIIIIIIII
@7740876/1
gctgtaataacgaatttttttcttgttattttcttgatcagaacaatact
+7740876/1
B@CFDFFFHHHHHJJJJJJJJJJJJIJJJJJJJJJJJJJJIJJJJJJJJJ
@7740999/1
gtgatggcgtttctgtaccactataaatgtaatcggtggcgtgtaatcac
+7740999/1
@@@DFDFBHHFFFGEHCDBHHGGHGEEFHCE>BFB@CGGIIIGIEHGGGG
@5187450/1
tggatcatttcttcattttcagctctggctattttagcatggaatgtgat
+5187450/1
?@@FFFFFHGHHGJJJJJIJJGHIJJIJIJJJJIJJJGHGIGCGHIIIIJ
@4162152/1
gtcctgttggtccattaatataaaatggttcaacttctttggtgtac
+4162152/1
CCCFFFFFHHHHHJJJJJJJJJJJJJJJHIJJJJJJJJJJJJIJJJJ
@6211067/1
ggcttactaagggagttttcttgatcattttcgtttacccagagaggaaa
+6211067/1
CCCFFFFFHHHHHGHFHHJJJJJJJJJJJJJJJJJJJHIJJJHHHIJGHI
@3148287/1
ccgcttgttgctgtacttgaggctgagatgaagg
+3148287/1
@?@ADDFDFDBHH2A@FGH9FFHIIG?BHIEGEG
@6724462/1
ctgggaacaagaatgctgttaatgcctccaagcttaacattgattttaag
+6724462/1
CCCFFFFFGHHHHJJJJJIIJJJJJJJJJJIJJIJJJJJJJJJJJJJJJJ
@3649111/1
gcctcatgttataacattatgcagttcattacctaagatatttgttatga
+3649111/1
CCCFFFFFHGGGHJIIIIIJJJIIJBGICIIFIIIGGGGGIIEH@AFIGH
@1609311/1
gggaggtggacctctttgtgcccatggagtttgacctctaggaccagttt
+1609311/1
CCCFFFDDHHHHHJJJJJJJJJJJJJJJJIJJJJJJJJJJJJIJJJJJJJ
@5702614/1
ggcagttgaagataacatacaattttaattttattattctcaatgatttc
+5702614/1
CCCFFFFFGHHHHJJJJJJJJJJJJJJJJJJJJIJJJJJJJJJJIJJJJH
@3649313/1
atatattacaaccttaacttgcattaaatcacatcacattaccacatttc
+3649313/1
8?;DBDDDD<:2AEE<<EA>EFDFEIEFIIEIEFE>E@EEDDDBEBDEE>
@3649412/1
gaaattattggtatttcttttttccaaattgcctctccattcaattgaag
+3649412/1
@@CFFFDEHHHDHHIJJJJJJJJJJJJJJJJJJIJJJJJJJJJJJJJIII
@4163351/1
cctttgaatgtccctttgccaaatacttcaactgtgactctaactcttct
+4163351/1
CCCFFFFFHHHHHJJJJJJJJJJJJJJJJJJJJJIJIJJJJJJJIJJJHI
@5702832/1
attgactaaggccgatctgaggtctgtcaattcaccaggtgatatatttt
+5702832/1
CCCFFFFFHHHHHJIJJJJIIJIJJJIHJJJIJJJJIIIGHIJIIIIJIJ
@1088147/1
gttgccttaaaacaatgtcaagagcttggattgcctcctgcggaccatta
+1088147/1
CCCFFFFFHHHHHJJJJJJIJJIEJIIIGJIJIJIJJJJIJIIJJJIJJG
@1089059/1
cctggagacatgactacacaaccatttggtatattcatcctctcaaaata
+1089059/1
C@@DFFDFHGGHHIJJJJJIJJJJJJJIJHIIIJJIIIIHIIIJJIGIIJ
@5189282/1
gagtaatctctgtatcaacaactgtaccagccggcacattcatatttctc
+5189282/1
@CCDFFFFHHHHHJJJIIIIIHIGJIJGJGGIJIIJJJJIJJJJIJJJJJ
@7239189/1
gttgttgttgccactgctgctgctgaggctgttgttgcctctgctgctgc
+7239189/1
@BCFFFFFDHHGHGIJIJIIIJJIGHGGGEHBBFDGGGHGIJJIJJIJHI
@1090479/1
ccggtttctcaaaacatggtgctggatgaggaaatttttcataaagaagt
+1090479/1
BCCFDFFFHHHHHJJJJJJHIIJJJHIIJJJJJJIJIJJHIIJJIJJJJG
@2625937/1
gagtattcttggaaacaattttataattattggatatattcatgccacat
+2625937/1
BCCDFFFFHHHHHJJJIJJJJJJJJJJJJJJJJJIJJJIJJJJJJJJJJJ
@7240661/1
tttatgtttttgtattcctcaatggttgctgctaaatcttcaagtacata
+7240661/1
CCCFFFEFHHHHHIJJJJJJJJJJJIJJJJJJJJJJJJJJJJJJIIIIJJ
@65632/1
ctcatgttataacattatgcagttcattacctaagatatttgttatgatc
+65632/1
CCCFFFEFHHHGHJJJJJJJJJJJJIJJJJJJIJJJJJJJJJIJIIJJJJ
@5190447/1
gcattaatctatagaaaattttccaaacagtatttagagactttccacta
+5190447/1
CCCFFFFFFHHHHJJIJHIGGJJJJIJJJJHIJJJGIIJIHGIIIJIIII
@5705947/1
gctcaggagaaatttcaatttttgcaaattgttcgtagtgaagaactgaa
+5705947/1
CC@DFDFFHDFHHIJIJJIGHHIIJIGJIHGGGGGGHIGIIJJJIJJIIJ
@7241326/1
ctgcgactgtctgaatcagaatctgatttatcattgctagaagaaaatct
+7241326/1
CCCFFFFFHHHHHJJJJJJJJJJJJGJJJJJJJJJJJJJIIJJIJJJJJJ
@4165448/1
aactaaaacagggttcatgagttccactttcacaatcaattaattggtaa
+4165448/1
CCCFFFFFHHHGGABFHIGHICFHHEIEGIHIGHGHHEIEHHFHHGGBGI
@6727523/1
taggaagttatcaagaaatctaagattgcatcaccgaggaattccagcct
+6727523/1
@@CFFFF:DFDDDEHGCEHIIIIIIIIHHGCEGII<?FGIIIIGEEHEII
@1612324/1
catggagtttgacctctaggaccagtttgcaaagggaagcgagcttgctg
+1612324/1
CCCFFD?DHFHHHJJIJJGIIGIIJJJJIJGDGFHCIGBHBGHFDHIIJD
@4166580/1
ataatgcctcagagctaccttggcagctgctaattttgcttggtgtttgt
+4166580/1
CCCFFFFFHFHFDGGJJJIJCADGGIIGIJIIEIIJIJJJJIJGHIIJID
@7243057/1
aggaagttatcaagaaatctaagattgcatcaccgaggaattccagcctt
+7243057/1
CCCFFFDEFFHGHIJJJJIIIGIIEIIIIJJIIIIJJJIGIGJJIIGIJJ
@2626477/1
gtggcgtgtaatcactgctgaggcttgaacaagcccttctgatagcctgc
+2626477/1
?@<DDDDDD;?B:CAF@@HEBFE18C?EGDE9D;BF@B0?DFFDFEFFFF
@7747103/1
gctttggtggtggcagaaccctacctcgaacttccatcatattgtttgat
+7747103/1
CCCFFFFDHHHHHJJJJJJJJJJJJJJJJJJJJJJJJJJJGJJJJJJIIJ
@3152409/1
taacaaaatatctttcaacagtagtttcacttttgttattggtttcctta
+3152409/1
CCCFFFFFHHHHHJJJJJJJIIIJHIJJJJJJJJJJJJJJJJHIJJIJJI
@5707572/1
gcatcattcattttcttcattgtaacttggcccgcaacaattgtacacaa
+5707572/1
?@@FFDFBDBHFFIA@GGGHGDHGE@>F9EHHC?8CFH>3B?B?9?FHDF
@582786/1
cctcattttcactcagaagaaataatatctcag
+582786/1
@@@D?DDDDDF>F4CABGEGGEGHEHGGHGHB<
@6216121/1
ctttcattatcgtaaattgtcacggtctcaacaagtt
+6216121/1
;@@DDDDDHHDDFHGBDGHII@HBHIGHHHIGHEEHE
@6216743/1
ccttctttgactaaatactcctgaaggagtgatatcggtgtttttgagct
+6216743/1
CCCFFFFFHHHHHJJJJJJJJJIIJJJJJGH@GIJJJJHHGHJJJIJJJJ
@7245616/1
cctgtaaagtgttgctaacttcataaatgcacagagtaggttattgtaag
+7245616/1
CCCFFFFFHHHHFJJJJIIJJJIJJJJJJJJJJIAH@EGICGGIJJIJHH
@6216892/1
gacaagttgttatattagtcactttatatgttcttttaacactctttgat
+6216892/1
CCCFFFDDHHHHHJIJJJJJJJJJJJJIJJJJJJJJJJJJJJJJJJJJJJ
@583703/1
tccttatcagtaatctcgaatctattatctcttggacaagttgttatatt
+583703/1
B@@FFFFFGHHHHJJJJJFGIIJJJJJJIJHIJJIJJJFIHHIIIIIEHI
@6728653/1
ggcataaaatgaaactgggcacaaccattagaatcacctgctgctttaaa
+6728653/1
CCCFFFFFHGHHHJJIIJJJJJJJJJIJJIJJJJJJJJJJJJJJJJJHIJ
@7747620/1
ctccgatcgcattccctttcacactagggacatgaggtgaaattattggt
+7747620/1
CCCFFFFFFGHHHJJJJIIJJJJJIGIIJIIJIJGIJDGGGGCHIIIJJ=
@7747683/1
gtccacaagaaaaaaggttcttttacccccttcagaatataatagtttca
+7747683/1
?;?7?DDB:2<AC?CEF9?<@BA><FC:CDG>FEF99BFFCEEDB9<999
@6728886/1
ctcttaaccagttcttcttcaaattgattacaaagactcaggagtttatc
+6728886/1
?@@FFDDFDDHHFIIJJGGHD@IEHHGGHCGIJGIGIII9DG9CBFF>:?
@3653310/1
ccgtgatctaatatttgagcagaaggtgctggtg
+3653310/1
@?<:BB3ACFH?FH><CFHFIBFB;CEFGB?<?B
@3654373/1
gtccctcttctggaaagcagctcttgcagcattgacactggcgttttggt
+3654373/1
CCCFFFFFHHHHHJJJJJIJJJJJJJJIJJJJJJIJIJIJJJJGHIJJJB
@2628654/1
attcgataacaggctgagctttataaaatgcagtggccgacacatcaata
+2628654/1
@BBFFFFFHHHHHJJJJJJJJJJJJJJJJJJJJHJJJJJIJJJJJJJJJJ
@2114302/1
gcatgacttttataattagggacaggatcatatcgtacaataagattaca
+2114302/1
CCCFFFFFHHHGHJJJJJJJJJIJJIGJJIJJJJJGIJGGIIIJJJJEIG
@7750022/1
ggacctctctgtgcccatggagtttgacctctaggaccagtttgcaaagg
+7750022/1
@@@FFDFFDFHHHJJIJIJIEHHGIIGEGIHIIJJIJJGHGIIGGIGIJG
@7246175/1
catcaacgttcactgtctataaaaatacaagaattcctaattggtagtat
+7246175/1
CCCFFFFFFHHHHJI@FGHIJJIJIGIIIJGIIJGIJIIJJJJJ??DBDH
@585383/1
gcatattatagcttcttactttaaaatcaaa
+585383/1
@@@DDDEBF?FFFBHHGHGGGHCHHHGIGH9
@585549/1
aaattttttcagaatcatgtgattttttttcctttcaagaatatattccc
+585549/1
@B@FFFFFHHGHHJJIIJIHIGIJIJJIGGHJJEIFGGIBHIIJJIJFIJ
@69295/1
gcatcctttgctcttgaggaagttggtgtagaggtgcaggctggccatgt
+69295/1
@@@FDEFFHHHHHJJJJJICFHFHHJAC<FHGGI?BDHGIJJJJJJGGIB
@1616116/1
ggcacattgcagttgctatcatacattcttaatatctgtgtattaagcct
+1616116/1
CCCFFFFFHHHHHJJJJJJJJJIIJJJJJJJJJJJJFIIIHGIJJJJJJJ
@1616151/1
catttctgataggttctgcaatttccaagaaactttacttttcacaaata
+1616151/1
?@@BDD;ADBAFD<AEGEFHHIFHFEHFFAGFFIIII@GFEFFIB:?GEI
@7247273/1
ctgcataatactgaacagaagatttgtttcctatgtacaaagatcttttt
+7247273/1
CCCFFFFFGHHHHJJJJJJJJIJJJJJIJJJJJJJHIJJJJJJJJJJJJJ
@3656044/1
gtgggttatatggtgattgatgccattcaactttgcattaactttctgta
+3656044/1
BBBFFBDFHHHHHGGHJJIJJJJJJJJJJJJJJJJJJJJJJJJJJJJJII
@4171310/1
cgatctttgccatagcatagttcctgctttagggtttcttccgctaattt
+4171310/1
CCCFFDFFHGHHHJIJJJJJIJIJJIJJIHJJIJFGHIJJJJJJJJJJJJ
@2631319/1
attcaattgaagaagcaatttcttcgcagcctcttgttttgcttcttttt
+2631319/1
CCCFFFFFHHHHHJJIJEJJJIJJJJJGIJJJJJIJIIJJJJJJIIIJJJ
@5196331/1
ggtttctcaaaacatggtgctggatgaggaaatttttcataaagaagtcg
+5196331/1
@B?DFFFFHHHGHJJJJGHIJJJIJJIJJJJJJJJJJJIJJJIJIJJIJJ
@5196719/1
cacaagaaaaaaggttcttttacccccttcagaatataatagtttcaatt
+5196719/1
CCCFFFFFGHHHHJFHIIGJJHJJJJJJJJJJIJJJJJJJIIIIJJJJJJ
@70348/1
gtgcagggtatgaaactgaacgtgtacacctggtaaagaggtgacaa
+70348/1
CBCFFFFFAFHHHJJJJJJJJJGHFHIJJJIJJEGHIIJIJBFHHII
@2631990/1
ctctgtcgaacagcttccacagcttgtctgtaattgcgataaggtttttc
+2631990/1
CCCFFFFFHHHHHJJJJJJJJJJJJJGIJJJJJJJJJJJJJJJJBGHJJJ
@7248207/1
ccgggttgttgcctaacaggaggtgcactggttacaggagatactggttg
+7248207/1
@@@DDDDD@CFFDGIIHIIIEHD?EHGGIIGIGHGIIHHGCHEFGGG9BC
@6224228/1
gttgctttcgcagggtaagtctttcagtctcatccacattttatgtgctg
+6224228/1
@@@FFFFFHFHFFGIEEHIHHGIGIIECFGGIIIJGEHGHGEGGHJIHHA
@3157205/1
ccacagcttgtctgtaattgcgataaggtttttcaggattgatagataca
+3157205/1
C@CFFFFFHGHHGIHIJJJIIJGJJJJJGHIJJGIJJJJJJHIIJJJJJJ
@71824/1
ctatttctttgtgtcggaatacaaggcaggaaatggtgaactgcctttca
+71824/1
CCCFFFFFHHHHHJJJJJJJJJJJJJJJJJJJJJJJGHJJJJJJJJJJJI
@71825/1
cttgaaatctgtagcccaatatagattccagaacttccggcataatgagt
+71825/1
CCCFFFFFHHHHHJJJJJJJIJJJJJJJJJJJJJJJIJJIJIJIJIJIJD
@3657630/1
gggagttaaatcaacatcagctgagatatactcatattgaggataagaaa
+3657630/1
CCCFFDFEHFHHHJJJJJJJJJJJIJJIIJJJJJJJJJJIJJIJJJJJJJ
@1098991/1
ctgaggctgttgtggtctctgctgttgctgaggctgctgtggtctctgct
+1098991/1
CCCFFFFFHFHHHIJIJJJIJIHJIJJJIJIJJJJJIJJHIJGGIIGIIG
@5712056/1
tgtttcttcatttaaaaccgctgtgtctctttctttttttgttagactga
+5712056/1
@CBFFFFFHHHHHJJJJJJJJJJIJIJJIIJJJJJJJJJJJJJIJHIJJC
@6225369/1
ccttttcccaaaatcataccattagatttattaatttgctcaggagaaat
+6225369/1
CCCFFFFFGHGHHJJJJJHIIJJJJGJJJIGJJIJJJJJIJFIEIGIIJJ
@7752987/1
gttcttcttcttttttccacgtgaaatctttaggctgcagctcaaccatt
+7752987/1
@@@FFFFFHHFFHJJJIJJJIBECGHJJJGGFBFGGIJJGIFGIIJJDFH
@7753328/1
atcatgttttaatcagtaggtgacattagtctagtttgatgagctgt
+7753328/1
CCCFFFDFHHHHHJIJIJJIIIJJJJJJJIIJIIIJJJJJJIIJIJI
@6226546/1
ctttttttggatctgaagggcggtcccctcttttgggtggaatgtatgac
+6226546/1
CCCFFFFFHHHGHIJJJJJJIJIJJIJIJJJJIJJHH?DCCEEEDEFEDD
@5198309/1
gcatttctttcagaccaaaatttctttgtaaacaagttagtaaaatagaa
+5198309/1
CCCFFFFFHHHHHJJJJJJJJJJJJJJJJJJJJJJJJJJJIJJGHIJJJJ
@4174228/1
ggcgttttggtgggcatggcctgcagctccctttttgcagcttcttcaag
+4174228/1
CCCFFFFFHHHHHJJJJJJIJJIJJJJIJJJJJJJJJJJJJJJJJJIJJJ
@2633722/1
tggaaatgtaagcagcttaagaaaatgaaacaactcagaattcagaacca
+2633722/1
CCCFFFFFHHHHHJJJJJJGGJIIJJJJJJJJIJJJJJJJJJJJJJGIJI
@7249991/1
ggcaagtgttgggattttgaccatcttcaacgaatcaaattcactttgag
+7249991/1
@@@DFFDFDBFHHJJJIIJIIEHJJJJIIIGGGCFHIGGIIIIJGIIDIG
@4680605/1
ctccttcaacaatcgtcggtacaatgtaatatgagttttctttgttttca
+4680605/1
CCCFFFFFHHHGHJJIHIJFHHIIJJIJJJIJJJJJJJJJJJJJIJJJJI
@73257/1
ctcaggagaaatttcaatttttgcaaattgttcgtagtgaagaactgaaa
+73257/1
@@C?BD?DCDAFHIIIGG@HHIGADDECHHHIIFIIIIGHFHEFHGAHGD
@6737445/1
gcaccttcaacaccacactcctcaaggtacacccctataagggcttcgat
+6737445/1
@C@FFFFFHGHHFJIJJIIJIJJJIIC@CEGGIJIFFGGEGFGHGIJJGI
@3162212/1
atatggtgattgatgccattcaactttgcattaactttctgcagtatgtt
+3162212/1
CCCDFFFDDHGHGGIEIGIGGIHJJIFFGHHIIIEHGGIJIIIJGIIIDH
@73452/1
cgataaagaaaggagttaaataacaaacaacataaagaaatatcacttct
+73452/1
@CCFFFDFHGHHGJIEFGIJJJJIJJIIIJIIIIJJJIIIBGHGIIIHHJ
@4682025/1
ggtgtttttgagctcatacttaatccaatgacatggggaagtcaattgct
+4682025/1
B@?DDFFFHHHGHJJJJJJJJJJJJJJIIJJJJJJJIJJIJIIJIJJJJJ
@6228954/1
gtgctgtaccttgtatactagcatgactgactagatagaagtctaattca
+6228954/1
@??DDFFFHHGHGHEGHIJHHHGEEHHJJGCHHHIJEGIIJJIJJGIIJ<
@589961/1
gatggcgtttctgtaccactataaatgtaatcggtggcgtgtaatcactg
+589961/1
@@@DFFFFGHHFAAEFGIJIJJJFIJJHIGGIJIGIIJJJJBGIFIJIGG
@5201036/1
atccaggaacttcccagtcatcaggaataaagtcattaaccttcaaaatt
+5201036/1
@CCFFFFFHHHHHJJJJJJJJJJJJIJJJJJJIIIJJJJJJJJJJJJJJJ
@7251984/1
gcctattattggcattccagcatcattactaattttttgcaattgttgag
+7251984/1
@?@ADDDBFBHDA@@GGHCGHEIGAHIGHDHHIIIEDHA<FDDDHDHHGG
@5715796/1
taagaacaatgagtgagagcttgcaagaggtaacttctgtcttgaaatct
+5715796/1
CC@FFFFFGHHGDFHIIHJIGIEHHGIGIIHGIIFIIIIJIJIIIJJJJJ
@2634544/1
tggcacattgcagttgctatcatacattcttaatatctgtgtattaagcc
+2634544/1
CC@FFFFFHHFHHJIIJJJJIJJJJJIJJJJIGIGIIIIIIHIIJJIIGG
@2635905/1
tcgacaacaccgcttgtgcggcaatatgtttggcttgctgttttgtagaa
+2635905/1
@@@DDDFDFACDAGGE>CEGEGEHGEIGBGGGGHGIGIFGGIDGHGIHHI
@7253290/1
gtggaaatactggtggtggaggatatgaagtattataaggtacatatcct
+7253290/1
@@@?DDFFFHHHHGHGFGHJGGGGFBHIIEFCIGGGIIJGHGIIJJIJJG
@4683926/1
gctcaggagaaatttcaatttttgcaaattgttcgtagtgaagaactgaa
+4683926/1
@@CDDDEDDFDDHHIGIHHGEHGEHEDHGIHFGIIEHGGIIJHJJJIIGE
@5202583/1
ccggtctttctcgataatcaagtgttggtgcattcataattcgggcctta
+5202583/1
CCCFFFFFHHHHHJJJJJJJJJHHIIJJHHHJJJJIJJIJJJJJJJJJJJ
@2124026/1
ggaggactcaatgccaacattgaccctaggcaaggtacagcctcaccacc
+2124026/1
@@@AADADFFDHD;AFGBFBBFAF@BG??3E@??F??FGIGFG3?B8?F@
@4178161/1
ctccactgaaccaaatcggctccttgaatgaatttttcattcctccatac
+4178161/1
CCCFDFFAHHHHHIJJJIEGGIJFGFIJJIJJJJJJJ<GFDGIJDHHIJI
@1106127/1
ctcttctgttgtttcaattttggcagtatgcaaatattgtggaccatcac
+1106127/1
@@@DDDFDFFHHHIJJIJIIJJIGIJCDFGHGDDGHGIECFGIIGIGIEH
@6740736/1
ctcagagctaccttggcagctgctaattttgcttggtgtttgttttctcc
+6740736/1
?@@DFDDDHAHDFBFGHHCBFHEGICDFHIIDHIIIIHFGHIICHGGHII
@1624796/1
ctgggctacagatatctagaggttctgtatttcctgtgatcttgtctaag
+1624796/1
@@?7;3BDD?A<?GHFHHGEFEHGA<@FHHIGIBGCHF4EHHIEDEFH@B
@6741560/1
caggaataaagtcattaaccttcaaaatttttccgaggtttaaatttttt
+6741560/1
CCCFFFFFHGHHHIJJJJJJIJGIJJIJIIJJJJIGHI@GGGGGIJJJII
@7254430/1
gtgtaatcactgctgaggcttgaacaagcccttctgatagcctgcaattc
+7254430/1
C@@FFFFFHHHHHJJJJJJJJJJJIJJJIJJJJJJDIIJJJJJJJJIJJG
@4684986/1
gttgcatcctttgctcttgaggaagttgg
+4684986/1
@@@D?ADDDHFBFGBGGEF?C>A>C?@BC
@2640148/1
ctaacgttatcaggttttgggtagttgggtaatattttgataacgtggat
+2640148/1
C@CFFFFFHHFGFHGIJJJJJ<CFCHIJJCFGIGIJJJJGHGIJJDHIHH
@7255256/1
ggggaggactcaatgccaacattgaccctaggcaaggtacagcctcacca
+7255256/1
@C@DDF>DHHHHGJIIIJJIIIIIJJJJJJIJGJJIJGGGHGEGIJEGGE
@5718517/1
gttgggattcattatccattctcccctaggctttgctttaggatcatcat
+5718517/1
CCCFFFDDHHFHGJGJGIJJGGIJJIIJJIIIGIJIJIGIIIIIIIJJII
@5204764/1
ccggtttctcaaaacatggagctggatgaggaaatttttcataaagaagt
+5204764/1
BCCFDFFFHHHHHJJJJJJJJJJJJI@GHIIJJJIJJJJIJIJJJJJJJB
@593341/1
ctcattaaggaattccggtttctcaaaacatggtgctggatgaggaaatt
+593341/1
@@?D;DAD>?D3CFFFDG<@FH<E@BEH9ECEF:DCDCEFBGGDDGDBB@
@3166667/1
attctgtagtacaccttccaaacagtatctaaagacatgccactgtcaag
+3166667/1
@@@FFDFDHCCFHHIIIIGEBHIIEAHEHHHHGEFHHGGCHGHHHDEEGE
@1110403/1
ctttctatatccatcggttcttcttcttttttccacgtgaaatctttagg
+1110403/1
:BBFFFFFHHHHHJJJJGIJJJIIJJJJJJJJGIIJJJJGIJJJJJJJHI
@3662920/1
ctcgaatctattatctcttggacaagttgttatattagtcactttatatg
+3662920/1
@C?DFFFDHFHGGGGBEEIIIGGIIG?EEHHCGIIGE9?C>BGHIBHII9
@2643305/1
ccagtaggtaaaaagattattgtattttcttttagaactctttcaaagag
+2643305/1
?<;B=BDDCFBFF@<?:<CIEIH:?FFHFFDHCEEFB9FFCGEIFE>@@9
@4687007/1
ccatactccttgtcttacaggtaccggtctttctcgataatcaagtgttg
+4687007/1
C@CFFFFFHHHHHJJJIJJJIJJJJJJIIJJJJJJIJJJJJJJGIEGGHI
@2643666/1
cagaattttcgtttggagcaaatacaatgtatttgctgtctttgtgtctt
+2643666/1
@BBFFFFFGHHHHJJJJJIJJJJJJJJJJIIJJJJJJJJIEHIJHHHHJJ
@5719933/1
attccattccatgatttattaaacccgatgctagctttcttaaatctggt
+5719933/1
CCCFFFFFHDFDDHHJIJJJJIIGIIIIJIIJJJIJJIJJJIJJJJJIJI
@7257173/1
gccacttctttgaactaagtacagcgaaattcttattcgattgaagtaaa
+7257173/1
@@@DDDBDDDFD>FHG<CEH@EIDHGIDDEHAFEHIFII9D?DH<?FHAB
@79236/1
gggaacgagaaccaatttcttttttaaaataatcagcaaaatccaaa
+79236/1
CCCFFFFFHHHHHJIJJJJJJJJJJJJIIJJJJJJJIIIJJJJJJJJ
@79367/1
ctccaaacattctgcaaaactttattgtcttcaaatagtacttcaccaaa
+79367/1
@@?DDFFFHFDDHGAGIIIGGDHD>E@HEHHIIIIEHE9?CBFCFHHIII
@1112592/1
ctgttgttccattgcttgaggtctggtaattggagcggcttgtctaactt
+1112592/1
CCCFFFFFHHHHHJJIIJJJJ?FHFGEBDHBHGIIIJJIGG<B3B8C@9=
@3168067/1
ctttaagacactgactaaaatattgttcaagttcacgaggagtattcttg
+3168067/1
CCCFFFFFHHHHHJJJIJJJJJJJJFHIIJJIJJIJJJJJIJGHIIJIJJ
@5205950/1
tatcaagaaatctaagattgcatcaccgaggaattccagcctttgatagc
+5205950/1
CCCFFFFFFHHHHJJJJJJJJJJJJJJJJJJIJJJJJJIIJJJJJJJJJI
@7763502/1
acaagttttacttcttctttaagacactgactaaaatattgttcaagttc
+7763502/1
CCCFFDFFHHHHHJJJJJJJJJJJIJJJJJJJJJJJJJJJJIIJJJJHIJ
@7258948/1
gtgctccaatcgcattccctttcacactagggacatgaggtgaaattatt
+7258948/1
@@@DFFDDDHDFHIIIGHIJJJJJJEGGBEEGFGIJIEIEBFFDBFGBII
@7259302/1
ggctgctatagatggaacgttgatctggtctggagctggatgagtgacat
+7259302/1
CCCFFFFFHHHHHJJJJJJHIJJJJJJJJJJJJJJJJJJIJJJJGHIIJJ
@7764449/1
cattaataattaaatgaaaaatgaaataggttaaaatcactttttaacaa
+7764449/1
CCCFFFFFHHHHHJJJJJJJJJJJJJIJJJHHIJIJJJJJJJJJJJJJJJ
@2645946/1
ccacattccattccatgatttattaaacccgatgctagctttcttaaatc
+2645946/1
CCCFFFFFHHHHHJJJJIJJJJJJJJJJJJJJJJJJJJJJJJJJJJJIJI
@6236895/1
caatgatttcctccttccaaaaaaatacagcaagtctggtaaatttatcg
+6236895/1
@CCDDDFFGHFFFGJCHIJIGIDHGGHGIIIGIGBGHIJJCFAAF@GHEG
@6745705/1
gtaggacgtgctgtaccttgtatactagcatgactgactagatagaagtc
+6745705/1
CCCFFFFFHHGGHHIIJJJJIJIJJJJJJJJJIJJJJJJJJJIJJIIIHJ
@3665322/1
gatttgttgtttattagggtagcattaggaggactgtcagatggttttgg
+3665322/1
B@@FFFEFHFHHHJJJJIJCFFGJIJJJIIJIJIIIFFGIJIGI?FHIIJ
@5208788/1
cctgaactaggcaatgaagttcctgcaggaggtataaacaaacctatggg
+5208788/1
CCCFFFFFHHHHHJJJJJJJJJJJJJJJJJJJ?FIJJJJJJJJJJJJJJJ
@2648637/1
ctttcacaatcaattaattggtaacatggtaaaataccttctt
+2648637/1
@@@DDDDDDFBDDBDFBF?I93CHEH<@ECFHIICIDFC?GDC
@2130797/1
ttcttcttgaagttggttcagctgtagtctgtctgcatctgtatatgccc
+2130797/1
BCCFFFFFHHHHHJJJHIJJIJJJJIIIJJJJJJJJIJJJJJJJJJJJJJ
@7259789/1
cgcaaggtaacgtaaaacaatatctattcaacaaaggaatagcagattca
+7259789/1
@@CDADAEFFHDCADGB@GHGHHIGGGIIIIIEIIHDDHGIEEDGCHIIG
@4691435/1
tttcaaaaagctctgtataatataattcttaccatctagattgaaaaaag
+4691435/1
@@CFFFFFGHHGFGIJIIIJIJJJJIGGJIIJIJJJJJIGGIIGJDDFHH
@6747003/1
ctttttccgttgggattcattatccattctcccctaggctttgctttagg
+6747003/1
CCCFFFFFHHHHHJHIJJJJJIJJJJJJJJJJJJJJJJJJJJJJJJJJJJ
@3667482/1
gtcatttctttttcttgatctctttcattatcataaattgtcacggtctc
+3667482/1
@@@DFFFDHHGHHHIJJGIGIHFEIJGHIA?CHAEHIEGAEHHHEEHDEH
@4692187/1
gtaaattgtaaaatgctaatatcctaacgttatcaggttttgggtagttg
+4692187/1
@@@DAADDFFHGF@>AF@EIGGBFHGFHG<A9CEAGD:CHGIEG?BBHEI
@4692670/1
ctccaatcgcattccctttcacactagggacatgaggtgaaattattggt
+4692670/1
@@@DDDFEHHHHGJGEHJEHHGIJJHJJJGIGICHIIHHGEGIIJIJIJB
@4692770/1
ctctttcattatcgtaaattgtcacggtctcaacaagttccgttttttgg
+4692770/1
@@@BDDDDBFBFB?<<?<A?CA?AFHEACCFB9:11::?CDD?BFB?@G@
@4185997/1
tggctattttagcatggaatgtgatctccaagttgtgaatcaatttcagg
+4185997/1
CCCFFFFFHHHHHJIJIIEHIEHGGIJGJJGGFHGGGIHIJGEDIIJFGE
@3170933/1
cccgtaccataacaaactgctacaggtagtgtcgacaattgtaccaagct
+3170933/1
@CCFFFFFHHHHHJJJJJJJJJJJJJFHIFGFIJJJJJJJJIJJJJIJJH
@5210968/1
ccacaaatccacttggaaaactgtttatcatagatccgacgacacttttt
+5210968/1
CCCFFFFFHHHHHJJJJJJJJJJIJJJJJJJJJJJJJJJJJJJJJJJJJJ
@4186584/1
gtgtaatcactgctgaggcttgaacaagcccttctgatagcctgcaattc
+4186584/1
@CCFFFFFFHHHHJDHGIIJJJIICGIFHIJEIGIIJJJ@BEFHIGGHIG
@4186719/1
aatctgactcgtagttctcagctagaatcttcgtaatggatacagttcat
+4186719/1
CCCFFFFFHGHHHGGGFFHGIJJIIEIIGIJJJJIIJJJJIJJJJBGGGI
@5211651/1
cattaagttcgccgatcttgtacaacattttacatgcagttagtgcaact
+5211651/1
@@CFFFDFHFHHHJJJJIJIBFEGGEHIIIJJIIIJJIGEHIIBFGGIGC
@5212048/1
ctcattctttcaaaaaaaactattcgtaggagtaaaacgtaagtggaagc
+5212048/1
BB@DFDFFHGGHHIIGGGHJJIJJJJFHHIIIBDGIIJIBFIJIJIFIGI
@7262158/1
cttaaaacaatgtcaagagcttggattgcctcctgcggaccattagttga
+7262158/1
@@@?DDDDCFHDD@GHIDGGGIGGCHGIIGHIJHBBDAGHHIIJIJCGGI
@7769205/1
cactaatgtctcttcaaaatcttcttcatcacgtcgtctttttttaccaa
+7769205/1
@CCFDFFFFHHHHGIGIJIIHGJJJIJJIJJJJIJJHIJJJJJJJJJJGI
@1634516/1
gtgagttaaaacagtacatcgcacaacaaacacttggggagttaaatcaa
+1634516/1
???DBDB=DHHFHG<AEFIIAGHIIIGGGIIGHICDA@?BA/?DFGHIIG
@1634945/1
cctccatactccttgtcttacaggtaccggtctttctcgataatcaagtg
+1634945/1
CCCFFFDFHHHHGJJJJJJJJJJJHIJJJJJJJJJJJJJJJJJJJJJJII
@2133261/1
gtggaggtgaaaagaatgatcttccaactgtcacaaacctgttagcagct
+2133261/1
@?@FDFFDHHHGHIEGIJJIJJJGIJIGJGIJGJJIJJJGIIJJJJJJJJ
@6239766/1
gcctcatgttataacattatgcagttcattacctaagatatttgttatga
+6239766/1
@@@FDFFFHHFHGBGHIIJCIHH@FHHIJFIIJJJJJIIEGIIGFHHIHI
@7264401/1
ctccaattgcattccctttcacactagggacatgaggtgaaattattggt
+7264401/1
CCCFFFFFHHHHHJJJIJJJJJJJJJJJJIIIJJIJIDHHHJJIGIJJJB
@2652392/1
cactgattgatgtcccaatggtccacacctttgtcaccactatattcacc
+2652392/1
CCCFFFFFFHHGFIJGGIIIGIHHGJJIIGHIJJJJJJJJJJJJJJIJII
@1636553/1
tggaatttgataaacaactttcaaatccttaatatacgcaacaaagcttt
+1636553/1
CCCFFFFF2ACFHIIIJIJJJJIIIJJJJJJIJJJJIJJJIIJJIGIJJJ
@7267706/1
gccatccattttatagctactctaaaaacacggtcttttccttcccctgg
+7267706/1
CCCFFFFFHHHHHJJJJJIJJJJJJJJJJJJJJHGHIJJJIIJJJIJJJJ
@7771998/1
ggaagtaagaggtctttcatttaatgttttttgaaaagcctcacttgttt
+7771998/1
CCCFFFFFHGHHCGHJJJJJJJJJJJJJJJJJJJJIJJJJJJJIJJJJJJ
@599011/1
gtctccttcaacaatcgtcggtacaatgtaatatgagttttctttgtttt
+599011/1
@@@DDDDFHFBHBG9FGFD@FHDF@CFHDGEG@GH>DHGGHGDHGHDHGG
@7772119/1
gtcgtctttctttcaacaaacacaagagctaaattatcctttttgaaatt
+7772119/1
B@BFFFFFHHGHFIIJJJJJJIJJJJGIIJJGGIJEGJHIIIJJJJJGIG
@599230/1
ctctctttctggtgttcatgtaatgaattcgtctgtctccatactctggc
+599230/1
CCCFFFFFHHHHFHHIJJJJJJJJJJJJJJJJJJJJJJJJJJJJJJJJJJ
@4193090/1
aaacaattttataattattggatatattcatgccacattccattccatga
+4193090/1
@@@DDAEDFFHHHEGHIGGIGCEIIHHGFFHHIHGGCDFGCIGDFDDBHC
@7774208/1
tttttgaattgaaatcacctgctccaggtaatggaaaatcctgaggagca
+7774208/1
CCCFFFFFHHHHHJJJJJJJJJJJJJIICGIJJJJJJJJJJJJIJIIIJI
@3173571/1
cctcagagctaccttggcagctgctaattttgcttggtgtttgttttctc
+3173571/1
CCCFFFFFHHHHHJJJJJJJJJJJJJJJJJJJJJJJJFGEHJJHIJJJJI
@1119294/1
gttgagtttggagggtaggggttgtttccctagactgtggttgagacact
+1119294/1
@@@DADDDHFHBFEGEGG=AGHEHGCBGGHCEHGHIIGEE?FBAGGI@@F
@4194658/1
cacctttgaagttgaataagttattattcttctaggtccttttatcataa
+4194658/1
@@@DDFFFFBHDDHEBBAHFHHGEECHIGGIGIBHDCBFFGGGGHFDHHC
@6751651/1
ctttcttgtcagcacagaataatcttgtatgatgtctcttttggactaca
+6751651/1
CCCFFFFFHHHHHJJJJJJJJJIIJJJHHIJGJIIGGHHIJJJIIIJIJJ
@5727335/1
gggaattctaagagggtacacaattcaggcactaatgtctcttcaaaatc
+5727335/1
CCCFFFFFHHHHGJJJFHIJJJGHIIJJJJJJJJJJJGIJJJJJJJJJJJ
@5728050/1
gttttttaagtgcatgttgaacatattcatgcaaaatgcaaatgtagctt
+5728050/1
C@CFFFFFDHDFHIGIHJJJIJJJJJIIIIJJJIIJJIJIGHIJGIIJJJ
@86130/1
ctgcaattcttggttcaagatcattttaaactgtccttctgacacaccat
+86130/1
@CCFFFFFFHGHHHIIIIIJJIJJJJIJJIJJJGHIJJJJIIIJIIJJJJ
@2658923/1
atggaatgtgatctccaagttgtgaatcaatttcaggatacgatctggtt
+2658923/1
CCCFFFFFHHHHHJJJJJJIIJIIIJIJJJJJJJJIJJJIJJJJIJJJGI
@1643604/1
ccttcaaatatgaattcatggtgatcatattcaatcacagtcggtgtttt
+1643604/1
CCCFFFFFHGHGHEGGIJIJJACFHGGIGFHIBH@EBFFDFFGGFHHGII
@4195805/1
ccggtcttcactgcagcctgactggtgagaaccctcaccgctgtcatgct
+4195805/1
@CCFDDFFHGHHHJJJJJJJJJJJJHIIJJJJJJJJIJJIJIJIJJJJJI
@4196048/1
ctaacgttatcaggttttgggtagttgggtaatattttgataacgtggat
+4196048/1
CCCFFFFFHHHHHJGHJJJJJFHIHIJJJDHIJJJJJJJJJJJJJIIJJI
@7273703/1
ctcttgttttgcttctttttttgacctacccttgccgatagcaataaggc
+7273703/1
?@?;:DDAF8A?B@:AEC?@<G:C@DGFI3?BF?9;F67@AFE4==C7@9
@7776170/1
gtgcagggtatgaaactgaacgtgtacacctggtaaagaggtgacaa
+7776170/1
@?@DDDDD<AFHHGBGEHGHIIAFCHHIGIIGH?GIIIIIIGGGGHH
@7777675/1
gctcaaacatgcaaatgtgacattattgactaaggccgatctgaggtctg
+7777675/1
@CCFFFFFHHHHHJJJJIJJJJJJJJJJJJJIJJIJIIIJJJIJJJIIJJ
@3675193/1
cccaagttaaattttttcagaatcatgtgattttttttcctttcaagaat
+3675193/1
CCCFFFFFHHGHHJJJJJIJGIJIJJJHHHIIIJJJJJFIJJJJJJIIJI
@3675216/1
gtcacaactaacaatgggccacaactcatattgatcgtcaaatgaaacat
+3675216/1
@??DFFFFFGHGHIJBHIIDHEIIJIIJJJEIIJIIIFFHIDGHIIIJJH
@4700171/1
gtgccatccattttatagctactctaaaaacacggtcttttccttcccct
+4700171/1
CCCFFFFFHHHHHJJJJJIJIJJJJJIIIJJJJJJHGIJJJGIJJJJJJJ
@7274638/1
ggtgcactggttacaggagatactggttgttgttgaggtggtagttgagt
+7274638/1
@@@DDDD?FH?CBDHII>DHI<CHHIFFG?@GEFG@FH:BGFHEBDGAHD
@4701080/1
ctctgctgttgctgttgttgctgaggctgctgtggtctctgctgttgttg
+4701080/1
CCCFFFFFHHHHHJIJJIIJJJJJJJJJJIJJIIJFHIIIJIIJGIJHHG
@5223581/1
gcatgtaatactttgtagatatcagacatttcttcagggagaatttttaa
+5223581/1
CCCFFFFFHHHHHJJGJJJJJJJJJJJJJJJJJJJIJJJIJIHIJJIJJI
@3676702/1
cacgatttcggcagcttttacctcattttcactcagaagaaataatatct
+3676702/1
@@?DDDFFFDHHHDBFEHG>BFGGBGIIIGGIIIGGE9DGBGHGIIGHGG
@1124058/1
agctgcgacaccatctgatgcctggtgcggaggctaccttgccgtaggaa
+1124058/1
CCCFFFFDHHHHHJJJJJJJJJJJJFHIJIIJJJJJJJJIJJJJEHIHHH
@1124385/1
ataataatgcctcagagctaccttggcagctgctaattttgcttggtgtt
+1124385/1
CCCFFFFFHHHHHJJJJJJJJJJJJJJJJJJJJJJJJJJJJJJJJJFGHI
@6754707/1
ctaatatttgagcagagggtgctggtgcatgtaatactttgtagatatca
+6754707/1
?@@D?DDD?=CA<CA2<1@<C=FE@BGFEEG:?FDBEFFFIBFEEIBFEG
@6754803/1
cctgttagcagctggttgccttaaaacaatgtcaagagcttggattgcct
+6754803/1
C@@FFFDDFHHGBHHFHGGHEGHHIBBF@HGCBEGE@BDHGGGEFGGGE?
@2661934/1
ggcatttctttcagaccaaaatttctttgtaaacaagttagtaaaatag
+2661934/1
=?@DD??=ADFBC::<E@H@AAFHFHG@CCC@HBEHB:?FHHIIC<???
@2662819/1
agtctgtctgcatctgtatatgccctagcacggaaagcagcgagatgagc
+2662819/1
@<@DD>DDFHHHFIH<<AI:AEDCHH;;FHGAH@?@@;DCD?6?.BF9BE
@1125390/1
ctccaattgcattccctttcacactagggacatgaggtgaaattattggt
+1125390/1
CCCFFFFFHHHHHJJJIJJJIJIJJJJJJIIJJJIIJFHHHIIJJJJJIB
@1648929/1
cactgaaccaaatcggctccttgaatgaatttttcattcctccatactcc
+1648929/1
CCCFFFFFHHHHHJJIJIJJIJIGIIIGJIIJJJGGIJJIIJJJIJJJJI
@605877/1
cttcagaatataatagtttcaactcatttgatttatgcttaataagcatt
+605877/1
8=@DDBADFF?>4EFFCFIHHBDCDA?A<E4EFH9FFCFGGIE@E?CD>9
@3180286/1
gccgcttgttgctgtacttgaggctgagatgaaggtggtctgctgggttg
+3180286/1
@CCFFFFDFHHFFGEFHGJGFHIIJIBFGIIHGIJCGHDFHIIJJJIFFG
@89880/1
gcaccttcaacaccacactcctcaaggtacacccctataagggcttcgat
+89880/1
?@@FFF?BFDHGHFGGHGGIIIIIGID:CFHFHGBGEDHIEGCFH9FHIF
@7277560/1
caacaggtagtaagtgatcattaagttcgccgatcttgtacaacatttta
+7277560/1
CCCFFFFBFHHHHJGHIJJJJJJJJJJJJJJJJJJJJJHGIIJJJJJJJJ
@607321/1
atccaaccttctggtagcatttcaaaatgattatatcctagttcttctaa
+607321/1
CCCFFFFFHHHHHJGHJJJJJJJJJJGIJIIJIIHIJJJJHGIJJJIJJJ
@6250159/1
gttgagacacttgctggggaggtggacctctttgtgcccatggagtttga
+6250159/1
B@BFFFFFHGHHHJJJJJJJJJFHIJJJJJIJJJJJJJIJJJJIJGIHJG
@6250274/1
ctgcagggaacggcgacataggtgtctgctcttcacatactcttgttaca
+6250274/1
CCCFFFFFHHHHGEIIJJJJJJIJIJJJJJJJJJJJJJJJJJJJJJJJJJ
@1651454/1
caacaactgtaccagccggcacattcatatttctcccatctgcatccttc
+1651454/1
@<@DDDDDACAFD9F;?EHDAEGCG@?FAD<BB@FH>FH?D>BAF9/B<F
@1651480/1
ggcagctgctaattttgcttggtgtttgttttctcctactccgacaaacg
+1651480/1
@<@B?7DA8DHFBBBHDC>IHBHHCCHIIGGGICDCG<DDEBDGDDHHIG
@5732690/1
atgctctccaaaattgtaaatccaggaacttcccagtcatcaggaataaa
+5732690/1
@C@FFFFFHGHGHJJJIHIJJJJIIFIJIJJJJJJJGGHIJIIJIJJJIG
@7278128/1
agctggttgccttaaaacaatgtcaagagcttggattgcctcctgcggac
+7278128/1
@?@B?DDD?BD?DGHBF@FE>HFEHBH>;C?BCABHHFD?GCGG@DA@:F
@3684519/1
ttataatcaatcggcatttctttcagaccaaaatttctttgtaaacaagt
+3684519/1
@@<DDD:B?C?CD8@@?AEFHHC9AEHB8?C8?DCA?CD>@DDBGF@FED
@3684903/1
gttcgtggaagtaagaggtctttcatttaatgttttttgaaaagcctcac
+3684903/1
CCCFFFFFAHFFFGIHHJFGGIJJIIJIJJJIFIJJJJJHIJJJGGIJJJ
@2669058/1
gcctcatgttataacattatgcagttcattacctaagatatttgttatga
+2669058/1
CCCFFFFFHHHHHJJJJJJJJJJJJJJJJJJJJIIIIIJIGJJJJJJJJI
@3685020/1
caattgcattccctttcacactagggacatgaggtgaaattattggtatt
+3685020/1
C@@DDFFFHHHDFIJGIJJGIIIHGIFGHJIGHIGGEHGIGHIIJGGGHI
@91754/1
ctcttctggaaagcagctcttgcagcattgacactggcgttttggtgggc
+91754/1
CCCFFFFFHHHHHJJJJJJJJJJIJJJJJJJJJJJJJJJIJJJJJHJJJI
@1652070/1
gaccagtggcgtatttacagaagcaaggttggcctattattggcattcca
+1652070/1
@CCFFFFFHHHFHJIJIJIIEHEHIJJJFHGHGIJJIIGGIGIGHIIIIH
@2670029/1
ctgttagcagctggttgccttaaaacaatgtcaagagcttggattgcctc
+2670029/1
CCCFFFFFHHHHHJHIJJJJJJJJJJJJJJHJJIJJJJJJJJJJJIJIJJ
@608615/1
gtcatcagtttgagatactgtaatgcattgtaggccgcacatgtttgtgc
+608615/1
@@CDFFFFHDHHHJJJIIIJJGIJIIIJJJJIJJFJIJJJIJIGIJJJGC
@7280163/1
cgttattgaaatcagctctcctaacaaggttgttaatctctctttcccga
+7280163/1
CCCFFFFFHHHHHJJJJJJJJJJJJJJJJCHIJJJJJJJJJJJJJJIJJJ
@2670838/1
caacaaatctcttaatgatatcagtcagcttacaagccttagtaagcata
+2670838/1
CCCFFFFFHHHHHJHIJJJJJJIJIJJIJJJJJJIJJJJJIJIIJJJIJJ
@7280873/1
gccacattccattccatgatttattaaacccgatgct
+7280873/1
@@@D;DDDF?FFFB4<AAEDIIIICDBFCG1?FC@D9
@7280881/1
ccaatactttaagagcatttattgcagcttctttctgtgcatcattttta
+7280881/1
CCCFFDDDDBFFDFGHIGEHFGHHGEHIHHIJJJIGECEAFFG>DFIIGJ
@1130947/1
atccattttatagctactctaaaaacacggtcttttccttcccctggcaa
+1130947/1
@B@FFFFFHHHHGIJIJJJJIJJJJJIJJJHGHIIJHIJJJIIGIJJJJJ
@4705808/1
cttgaggcttatacctagtgcttctgtaaaacgccaataattgttctttc
+4705808/1
CCCFFFFFHHGHHJJJJJIIJJJJJJJJJJJJJJJJJJIIIJJJJJJJJJ
@92341/1
gatttcggcagcttttacctcattttcactcagaagaaataatatctcag
+92341/1
@@CFFDFDGHFFHJIJJJJJJJJJJJIJIGIGIIJIIJJIJJJJJJJJIH
@7281470/1
ccgatgctagctttcttaaatctggttctctaatcatctgattagtagta
+7281470/1
CCCFFFFFHGHHHJIJJJJJJJJJJJJJJIIJJJJJJJIIHIJIJGGIHI
@92873/1
gggaacgagaaccaatttcttttttaaaataatcagcaaaatccaaa
+92873/1
@8?DDAA:?D8CFFGIBD?CHFHHEB<DEGIFI@CF>DFF??BFFFF
@7281562/1
tgctgttgttgctgaggctgctgtggtctctgctgttgttgttgttgctg
+7281562/1
@CCFFFFDHDGHHGJIGIIIGIIIIFEHEGHIGGI@FHFGCGHGIIDIDC
@4706524/1
ctcattctttcaaaaaaaactattcgtaggagtaaaacgtaagtggaagc
+4706524/1
CCCFFFFFHHHHHJJIJJJJJJJJJJGHIJJJDHIIJJJHIJICFIFHJE
@609695/1
ctttgatggaatttcataaacaactttcaaatccttaatatacgcaacaa
+609695/1
???DDDDDDDAD:E>:?<<A@3A:CBA@EFE9CA@<11?EEFCD6BDDAD
@6759572/1
gagcacggaaggtggaatttttgcattttttataacttctttaatgctct
+6759572/1
@@@DDDD?FHHDFBG?DGGGACFDDBDHCDHGGIHGECDGGEHGDHIICH
@7282503/1
gctgctcaatttaccttcatccttgttttcaaagttgataaataatatta
+7282503/1
B@@FFFFFHHHHGJJJIGHJHHIIJJJJJJJEHECGIGIIGIIJGIJJJJ
@1654048/1
gtaacttctgtcttgaaatctgtagcccaatattgattccagaacttccg
+1654048/1
@@CFFFFFGHHHHJJJIGGHIGHJIIIIJIJIIJHIIIIGGHHGGIIJJI
@611124/1
gtatatataagattacaattcttaacattttttctttaaacaaagaacat
+611124/1
CCCFFFFFHHHHHJJJIJJJJJJJJJJJJJJJJJJJJJJJJJJIIHIJJJ
@6256906/1
cctacgtggacaggtgaacatgggcaaatctggaggttgatgaggaggct
+6256906/1
@@C;BDDDHFHGHJGHIIJJCFFHGGEGGIBGGFGIDGEAF@?FGECGB@
@7283275/1
gtgagaagctgcaacggctgctatagatggaacgttgatctggtctggag
+7283275/1
CCCFFFFFHHHHGIIJIIJJJJJJIIIIJJIIIJHGIGEHIIIIJJIJGI
@2673757/1
caggtgcgttaacttttggtggctttattatattactcctaattgaagag
+2673757/1
BBBFDFFFHHHHHJJJJJJHGIJJJJJJJJJJJJJJJJJJJJJJJJJJJJ
@2150283/1
ccatggtataactatcttattgagataattatcttttgaaacaactacct
+2150283/1
@@@DFFDEFHHGHEHIJJJIJJGHEHHGJGEHFHHGHIIGIGEGIJIJIG
@95995/1
ggcggttgttgccactgctgttgttgaggctgctgtggtctctgctgttg
+95995/1
@@CFFDFFHHGHHJIJIIJJHIIIIJIJJJJJIIJHIIFEGEIGGIIGII
@6260108/1
ctcagagctaccttggcagctgctaattttgcttggtgtttgttttctcc
+6260108/1
@;?DDDAB?CCDHI@>?FFHGGG<EEHGHICEFGBH9:CHIEIDBGFHB?
@2675633/1
gccgcttgttgctgtacttgaggctgagatgaaggtggtctgctgggttg
+2675633/1
C@CFFFFFDHHHHJFEHJJIFHIGGIEGHIGIJJJ?FHHIIIJJJJIFGI
@7285257/1
gcctcttttaccattgtacgagtttgagcatcattcattttcttcattgt
+7285257/1
@@@F?DDFFFBDHGGIIFIGBBFGIGCGGGHAEGHGDFGF<FHBFIIIII
@6262153/1
gcaagaggtaacttctgtcttgaaatctgtagcccaatattgattcc
+6262153/1
CCCFF?DFHGHGGGHEIJJIIIIJGIJJIEHHGGHGIJJJGJGIGGI
@6262262/1
cttgttttttacttgttcctgtgccataaccgtacttcatatcattgata
+6262262/1
<8?=DADA=?BFFB><EGHEHEGFIIECFIEFD?FEB@DFDGEDD@AFEE
@614684/1
cttttattgaatagaataggaatgtcaggtgcgttaacttttggtggctt
+614684/1
CCCFFFFFHHHHHJJJJJJIHIJJHIJJJEHIJJJJJJJIJJJJHGIJJJ
@6262826/1
cacttcaccaacattcatgaataatggaaa
+6262826/1
1:?BDBD?AFHD7E?EHIIACFCEFFGHG@
@6262985/1
ggattgttccaactacaggaggattgtggttcttcagtatgcatattaag
+6262985/1
@C@FFDDDFHHGHIIJJJJFGICHFHIGIG8EGHJJGHHIJGIJJJGIGI
@2152371/1
ctcagataatcccatatcattgagacattaacttgcgtagcatactttat
+2152371/1
@@@DDDDDHHD??BE;A<FGHE<BGFGHI<BFHI<CCG;F;??DEGIIDG
@2152910/1
ggtgtttgttttctcctactccgacaaacgccatcctctcattcttagtt
+2152910/1
B@BDFFFFHHHHHJJJJJJJJJJJJIJJJJJJIJJJJJJJJJJJJJIJIJ
@5234947/1
gttggtgcattcataattcgggccttaactttagtgaactggtcatcaac
+5234947/1
CBCFFDDD=CDHHJIFHIJJJJIJJJJJIJJJJJHIJJJJJJHIIJJJJJ
@1136922/1
ctattgaaggctttttgttatctccagcaggtgggtgagtaacatcagct
+1136922/1
CCCFFFFFHHHHHJJJJJJJJJJJJJJJJJJGHIJ?FHIHIIJJJJJIJJ
@5235841/1
ccacattccattccatgatttattaaacccgatgctagctttcttaaatc
+5235841/1
CCCFFFFFHHHHHJJJJJJJJJJJJJJJJJJHJJJJJJJJJJJJJJJJJJ
@6764235/1
gtggctttattatattactcctaattgaagagccttttcccaaaatcata
+6764235/1
CCCFFFFFHHHHHJJJJJJJJJJJJJJJJJJJJJJJJJJJJJJJJJJJJJ
@615945/1
gcacgacctttggattgaatataagaccttgttgttttagggtaatcaaa
+615945/1
CCCFFFFFHHHHHJJJJJJJJJJJJJJJJJJJJJIJJJJJJJGHIJJJJJ
@616371/1
gaggaattccagcctttgatagcaatcggtaaagttttgcctataagaac
+616371/1
@@@AABBEHGHFDIIJIIGJIGIG@HGGGHIIGGFGGGIIHIIJEABFHD
@101100/1
cctctggttgctttaatgatatcaagaattctttttccaaaattggacaa
+101100/1
CCCFFFFDHHHHHJJJJJJJJJJJJJJJJJJJJJJJJJJJJJJJJJJJJJ
@619766/1
ctttttgaattgaaatcacctgctccaggtaatggaaaatcctgaggagc
+619766/1
=?@DBDDD<FDDFFEG?C<BECFIA?2ABGECGEFFBAEEFFIIFBBBBF
@7793185/1
gcatcatttttagattttcctgcaccgatgcaattaatactcatcttctt
+7793185/1
CCCFFFFFHHHHHIJJJJJJJJJJJJJIJJJJJJJIJIJJJJJJJIJJJJ
@2154632/1
gctgaggctgctgtggtctctgctgttgctgaggctgttgtggtctctgc
+2154632/1
CCCFFFFFHHHHHJJJIIJIHGIJJHHIJJJJJJJJIHIGIGFHHIGJII
@1144785/1
ggctgcagtttccatatcatattatacctgaaggcttttgggtcgtg
+1144785/1
;?@DD=DDDADD:BF4AEFFIDHDACBH9HGE@@C9C;?B<GB3@8@
@2155342/1
tgataattactgtagctgagtaagg
+2155342/1
?;8=A2B?DD<CD<2<<C3AF<:A3
@2156694/1
gcctagacttgtgcaccagctaaagaagacttatctttaaacggcagctt
+2156694/1
CCCFFFFFHHHHHJJJJJJJJJJJJJJJJJJJJJJJJJJJJJJJJJJJJJ
@3703236/1
cttgtaattaggtaatctagaactgcatcacccaagaactcaagccgctg
+3703236/1
@@@DDDFDHHFF?FFHGIII@HAHHHIGHGIIIIIEGIIIGHIHGIIIIG
@1147258/1
gcctcctgcggaccattagttgaagttccagccctcagataatcccatat
+1147258/1
CCCFFFFFHHHGHGGGIGHHBHDGIJGIIIGJJJJJGJJJJJJIIIIJJJ
@1147297/1
gtgcattcataattcgggccttaactttag
+1147297/1
@@@DBDDDFDFB<EDGIGGE@FHIHGHHHE
@3704165/1
gtcttgaacttcatttccaacaggtagtaagtgatcattaagttcgccga
+3704165/1
<@@??DD>FHHD?EGHGG@HE=GHHCFC?EB<@F@EF>FHGICGBGGGG>
@104743/1
gtatttggtaggacgtgctgtaccttgtatactagcatgactgact
+104743/1
<=;BDDBADBD7?CF@DFHGIIIIGHGHCHIIIGEGGHIIFE@DBF
@6271656/1
cataagtcattcctctatcaggtaagac
+6271656/1
@?@DDDDDCB?:ACA?<CC?CGA?CGAG
@7288885/1
ccgtacttctagcattagaagtttcttctccagctaaggctgtat
+7288885/1
@<<DB;DD?DFDBEED?AEH@IHH9@4CE9AF9@>:?@@>?F:<D
@5742329/1
ccaatgtttctagcctttcataattcataacgtcattagcagagctcgct
+5742329/1
CCCFFFBDHHHHGIJJIJJIJJJAFIHJJJGGGHJJJJJJII9HHJJJFE
@105125/1
atttcttcattttcagctctggctattttagcatggaatgtaatctccaa
+105125/1
1=<DDDDDBCFHFIIGGGDIIDGGEGGHIIHIIIIFIIEFGHCGGHIEHD
@105612/1
cttttaccattgtacgagtttgagcatcattcattttcttcattgtaact
+105612/1
CCCFFFFFHHHHHIJJJJHIIIHJJJJJJJJJJJJJJJJJJJIJIJJIJJ
@2158647/1
accttcaacaccacactcctcaaggtacacccctataagggcttcgatag
+2158647/1
CCCFFFFFHHHHHJJJJJJJJJJJJGHIJJJJJJJJJJJJJJJJJJIJJJ
@2680589/1
tgttgttgttgctgaggctgctgtggtctctgctgttgctgaggctgttg
+2680589/1
@C@FFEFFHGFBFEHIGEHEIIIGGGGCHGIIIIIGHB@HGIIIIGGIGA
@3201728/1
gtttcgtcctatacctttgaatgtccctttgccaaatacttcaactgtga
+3201728/1
C@@FFFFFFHHHHJGIJIIGEFGHHFHIIIIJIIGGGGHGJJIIJJIGGB
@2159154/1
gattatttttcctttgatgctgctcaatttaccttcatccttgttttcaa
+2159154/1
C@CFFFFFDHHHHIJIJGHJJIJJGGBHIHICHIIIEHHHIIIIJIJJGH
@106717/1
gggtggaatgtatgacgatgatttgatatctatatttctcattttttctg
+106717/1
BBCDDFFFHHHHHJJJJIJJGIJJJFHHHIIIJIIJJJJJJJJJJJJJJJ
@106821/1
gccaataattgttctttcatgatactctcaagatccctgattacttcttc
+106821/1
CCCFFFFFHHHHGJJJJJJJJJJJJJJJJJJJJJJJJJJJJJJJJJJJJJ
@6273623/1
ccgatagtttccaaacgctccagattgatgccatcgttt
+6273623/1
@@@DBD@DHFH::AGEE?@EBEG9@?B9CFH>9CEH???
@2681613/1
gtgcattcataattcgggccttaactttagtgaactggtcatcaactgag
+2681613/1
BB@DADDFHHGFHIJJJIJJJJJIJJJJJJGHIJJIJIIJIJJJJJJJJJ
@625223/1
ggcctatgactcccaagctgctatgag
+625223/1
@@@DD?DAHF?F?=FGIIHGIBBDCEE
@1153173/1
cttctttaagacactgactaaaatattgttcaagttcacgaggagtattc
+1153173/1
CCCFFFFFHHHHHJJJJJJJJJJJJJJJHIJJJJIJJJJJJJJJJDHIJJ
@1153601/1
ggttcatgagttccactttcacaatcaattaattggtaacatggtaaaat
+1153601/1
BC?DFFFFHHGHHJJJJJJJJJJJJJJJJJJJJJJJHIIJJIJJHFHIJH
@6275352/1
cttcattttcagctctggctattttagcatggaatgtgatctccaagttg
+6275352/1
CCCFFFFFHHHGGJJJJJIJJJJJJJJJJJJJJJJJGIJJJJJJJFIJIJ
@6276459/1
cccatgttaaattttttcagaatcatgtgattttttttcctttcaagaat
+6276459/1
@CCFFDFFHHFFHEIJJJFHIEHIIJJFHIIHIIIIJJJHGIJIJIIGIJ
@5745546/1
ctttcttaaatctggttctctaatcatctgattagtagtaacgattctcc
+5745546/1
CCCFFFFFHHHHHJJHIJJJJGJJJIJJJJJJJJJIJJIIIJJJJJJJIJ
@108234/1
atccagtcacccttatctttatcatcttcttcattggctgaatccttatt
+108234/1
CC@FFFAFGFGHHJIGIJJJJJIJJJJJIHHJ<EHFHIIJIJJJIJJGIJ
@1155843/1
atattgtttgatatcgccagtccaaattcttggacataggcgtcgttatt
+1155843/1
CCCFFFFFHHHHHIJJJJJJJJJJJJJJJJJJJJJIJJJJJJJJJHIJJJ
@6277771/1
acttgaggctgagatgaaggtggtctgctgggttgctggtcaccgggttg
+6277771/1
CCCFFFFEHHGDHJJIGIIJAEFCFHHEIIIIJJJJJJJHIIIIJIGHGE
@6277867/1
ctctttcattatcgtaaattgtcacggtctca
+6277867/1
1=@DBDBBCF?FHGA:C3FEC<ABFHBHG::<
@2162635/1
gcaaatctggaggttgatgaggaggctgaggcggaattagagcaattgct
+2162635/1
CC@FFDEFHHFFHFGHBHHGIIIJJJIIGIHIJJAHIJFGIJGIGIJBHE
@6770530/1
gtttccttatcagtaatctcgaatctattatctcttggacaagttgttat
+6770530/1
CB@FFFFFHHHHHIJJJJJJJJJJJJJJJJJJJJJJJIIJJJJHIJHIIJ
@5747404/1
cccatgttaaattttttcagaatcatgtgatttttcttcctttcaagaat
+5747404/1
CCCFFDDFHFHHHIJIJIJJFIHGCFHEHDIIEHG@GHHIJJCHIGEEHF
@3205807/1
gtgaagaactgaaagcagatctaaatttctcaaatttctttctatatcca
+3205807/1
CCCFFFFFHHGGHJJJJJIJJJFCAFHHIFHIH?CGHHIIJJJJJJJJJI
@5747679/1
atttgatttatgcttaataagcattacagcaataaacgtttttccagagc
+5747679/1
CCCFFFFFHHHHHJJJJJJJJJJIJJJJJJJJJJJJJJHIJJJJJIJIJJ
@628233/1
gttttgaatacaggaatgccggataattctatacagaaactttaggatac
+628233/1
@@@DD;BB?BDF<?32<EFD@<:?:?FFC?G9DFGIIEGE<9BGB<F>89
@2685505/1
cttcattttgttgccttaatctagccacttcagccttatgcctctcaaac
+2685505/1
CCCFFFFFHHHHHJJJJJJJJJJJJJJJJJJJJJJJJJJJJJJJJJJJJJ
@628365/1
caggaacttcccagtcatcaggaataaagtcattaaccttcaaaattttt
+628365/1
CCCFFFFFHHHHHJJJJJJJJJJJJJJJJIIGIJJIJJJJJJJJJJJJJJ
@3207595/1
ctaacctgttcttcttgaagttggttcagctgtagtctgtctgcatctgt
+3207595/1
@CCFDFFFFFFHGJJJJJJJII@GFHIIIIJIJJJJJJJJJJFIIIIGHH
@1666239/1
gtcatttctttttcttgatctctttcattatcgtaaattgtcacggtctc
+1666239/1
CCCFFFFFHHHHHJJJJEHIJJJJJJJJJJJJJJJJJJJJIJJJJJJJJJ
@2685825/1
ggcctatcctctggaggaattcctttaaactgatccatgatcaatctcat
+2685825/1
BBCFFFFFHHHHHJJJJJJJJIJJJJIJJIJJJJJJJJJJJJJJIJJJJJ
@3711918/1
cccgcaacaattgtacacaactccataggaagcgccaaaggcttctctcg
+3711918/1
CCCFFFFFHHHHHJJJJJJJJJJJJJJJJJJJIJJJJJIJJJIJJJJJJJ
@6281154/1
gttgccttaaaacaatgtcaagagctt
+6281154/1
<@@BAADD?B::22<A?G<<BAAAFC3
@7293777/1
cttcatttctcccgatacaatttcttgttttttatcatcctctttattta
+7293777/1
BBBFFFFFHHHHHJJIJJJJJJJJJIJHGJJJJJIJJJJJJJJJJJJJGJ
@3713373/1
ctgttgtggaccagcttgtgcttgtcttccacccttttttttgttccttt
+3713373/1
CCCFFFDFHHHHHJJGIJIJJJJIIJJIJJJJJJJJJJJJIJIIJIJJJJ
@5242993/1
gcaggaaatcgatttttgaaacacctctgtcgaacagcttccacagcttg
+5242993/1
@C@FFDFBHFHFBEBEHJIGIGGCHJJJIGIIGGGHIJJIIAHIIHIJJG
@2166488/1
ctttctgcttaggtgtattcattacatatgtatttatactgacataatct
+2166488/1
@@@ADDFDHHFHH:CFGHGHEGIIII@EAEABEEHHEHGEEEGGIG>F?C
@5750637/1
cttagatttagggtcattccaatcttgatgcatgatgaaatcatgaagtc
+5750637/1
CCCFFFFFHHGHHFHHHJJJIJIJJIJJJJJJJJJJJJIGGJIIJJJJHI
@2687511/1
cctggaatacaggtcatgtcagattgtagttaagcatggacaaggactgc
+2687511/1
CCCFFFFFHHHHHIJJJJJJJJJJJJIJJJJJJJJJJJJJJJJJJJJIJJ
@3208521/1
ctcttctcttggtgttcaacaaatctcttaatgatatcagtcagcttaca
+3208521/1
CCCFFFFFHHHHFHHIJJJJJJJJJJJJJJJJJJJJJJJJJJJJJJJJJJ
@7799921/1
cagcctcttgttttgcttctttttttgacctacccttgccgatagcaata
+7799921/1
@<@DFFFFHDCFFBHIGIAFGIGIJG@BHDEHIEGGIIIJJHIJJJJIGG
@113720/1
atcacattattatttgttcaatagtagaatgttacaaaaaagtaataagt
+113720/1
@@@FFFFFGGHHHJJJHIJJJJIJFHJJJJJJJJJJJJJJJJBDHIHGJD
@113815/1
cgaaatagttttttacaatactgctgtaatgtaaaagcaccaaggctttg
+113815/1
CCCFFFFFHHHHHJJJJJJJJJJJJJJJJJJJJJJJJJJJJJIJJJJJJJ
@114422/1
gtggcgtgtaatcactgctgaggcttgaacaagcccttctgatagcctgc
+114422/1
@B@FFFFFHHHHHJIJJJIJIJIIJJIJJJIJGIJJIIIJIIIIGIGHGG
@5751770/1
ccactatctaaataaatagctgcagctaatgattcaaataagtcaccaag
+5751770/1
CCCFFADFHHGHHJJIJJIIJJJJJJJIJJJIJJJIC?@EHIFIIJJJHI
@7801416/1
tctcatttgaaaacgtggatctccaaggtctccttgaacaaatttaccta
+7801416/1
CCCFFFFFGBHHHJEIJEIJJJJJJIGIHHIIIIJJJGJJJJGIJHGIJI
@1165409/1
gctttattctcattaaggaattccggtttctcaaaacatggtgctggatg
+1165409/1
CCCFFFFFHHHHHJJIJJJIJJJJJJFHIJJJJJIJJJJJJFHIJJJIJJ
@4219164/1
agcagcctcaacaacagcagtggcaacaaccgcctcagcagcagcagcag
+4219164/1
C@CFFFFFHHHHHJJJJJJJHIJJJJJJJJIJJJJJJJJJJJJJJIJJJI
@7297298/1
ataagaacaatgagtaagagcttgcaagaggtaacttctgtcttgaaatc
+7297298/1
CCCFFFFFHHHHHJHIIJJJJJJJJJJJJJJHIJJJJJJJIJJJJJJGJJ
@3211282/1
gctgttgttgttgttgaccccatggttgtcgaggaggtccctgttgttcc
+3211282/1
BCBFFFFDHHHHHFGIJJJJJJIJJHHIHIJJJJJJJGHIJIJHGIIJJJ
@115648/1
gcatgactcatagcttggaggagatatgatttgtctctaaatgaataatg
+115648/1
CCCFFFFFHHHHHJJJJJJJJIJJJJJJJJJJJIJJJJJJJJJJJJJJJJ
@632015/1
aattaaaattaattaaaagttaataatacaaataaataaacagaaacagg
+632015/1
CC@FFFFFHHHHHJJJJJJJIJJJJIJJJJJJJJJJJJJIJIJJIJJJJJ
@5246174/1
gctgctgttgttgttgttgaccccatggttgtcgagg
+5246174/1
CCCFFFFFFBCFHFFHIG@HBEHGBEDEEFGFHGIII
@1670914/1
atataagattacaattcttaacattttttctttaaacaaagaacattgga
+1670914/1
@@CFF;DDHHHHHJJJIJJIIIIIHIJJJGIIJJIGIJJGHIIJJIJIIH
@6776303/1
cattttttctgctaaagcactaccttcagcgggagaccttggctttgccg
+6776303/1
CCCFFFFFHHHHHJJJJJJJJJJJJJJJJJJJJIJJJJJJJJJJJJJJJJ
@7803025/1
cctcagagctaccttggcagctgctaattttgcttggtgtttgttttctc
+7803025/1
@CCFFFFFGDHHHJGIGGIJIGGGGCHGHGIIIIIJJHGIIGHIJDGIGI
@1168288/1
cctgaatttcagcaattttcttaatggatgcataagtcattcctctatca
+1168288/1
@@@?<ADAFB?FFE;EG4<EFB<E?AABHEBF<FH@11:??FFFC<CGFC
@4221161/1
ctttcatgatactctcaaggtccctgattacttcttctcgaggtggctgc
+4221161/1
CCCFFFFFHHHHHJJJIJIIGIJJJJIJJJJJJJJJJJJJJJJHIJJJJI
@4221343/1
tagcaatcatgctctcaccaaataccttcttttgtcccagtctatacagt
+4221343/1
CCCFFFFFHHHHHIIJJJJIIJIJIHGIGJJJJJJJJIJJIIIIJJJIJG
@6777434/1
cgtctttctttcaacaaacacaagagctaaattatcctttttgaaatttt
+6777434/1
CCBFFFFFHHHHHIJJJJJJJIGIHIIJJJJJJIJJJJJJJJJJGHIJJJ
@6286157/1
ctttggattgaatataagaccttgttgttttagggtaatcaaattttatg
+6286157/1
@@@FDFF<HBH8FHIGEHA<EHIH@AEHBHGIIGE1??CHFDHDFE?GEH
@6778106/1
cagccctcagataatcccatatcattgagacattaacttgcgtagcatac
+6778106/1
@@?D??D????DF:C<CFC?CE>BFHCHGBFHGIGGHGBDDAGGA7F@BD
@2171024/1
acctgaaggcttttgggtcgtgagaagctgcaacggctgctatagatgga
+2171024/1
@CCFFFFABBHFBEBDFFGGFG9FCGEGGCAGGIGH<0;CC@C@F;CDAF
@6286378/1
ttctatatccatcggttcttcttcttt
+6286378/1
@@?DDABBC=CF?A8A:AFHI<H?F<E
@2171111/1
gttgttttttaagtgcatgttgaacatattcatgcaaaatgcaaatgtag
+2171111/1
BBCFFFFFHHHHHHIJJJJJJJJJJJJJJJJJJJJJJJJJJJIIJJJIIJ
@3212789/1
cccgtgtgatatgatatgggttgctgtttacaccaacgataaaatcaggc
+3212789/1
@C@FDDDDFHDHHJIJJIGHDFHIJIHGHIGGIGIJIJIJCGHJJJGGHG
@7803148/1
cttcagaatataatagtttcaactcatttgatttatgcttaataagcatt
+7803148/1
@@@FFFFFHHHFHIJIEEFHJGHGHHIIIIDHIGGIIIHIIIIJJIIGIJ
@7803383/1
gtgcagggtatgaaactgaacgtgtacacctggtaaagaggtgacaa
+7803383/1
@CCFFFFDCDFHBIGHGGIIHIHGHIIGIIIGA:?DGEGGI?BDGDG
@7299060/1
gttgcagttaaaccaagaacatgtggcctatcctctggaggaattccttt
+7299060/1
@@@DDFFEGDDHDG@DHGHHIJIAHCCHIICHEHIIJGAGGGDGIIJJJI
@1171558/1
ctatattttttaaggaagtaagtgcaggggaacgag
+1171558/1
<@<BDDD>DD>ADG<?BEG@C9F9?B9CEBEGHE:6
@4729224/1
gtttcggaaacacgtttattattctgatcatattcaactgaaaatgagct
+4729224/1
@BCFFFFFFHGHHJBGGIJJJJJJJIIGIJGGIIJJJJJIIJJIIIJJIG
@6778895/1
gtgcttgtcttccacccttttttttgttcctttttga
+6778895/1
;?@DDDAAD:CFF?FBEDEEFHGIIIHCEHEGBDF:?
@5248103/1
aggtgatatatttttgcatctgttataaatgtaggaagttatcaagaaat
+5248103/1
@BCBDFFFHHHHHJJJJJJJJJJJJJJJJJJIJJJJJJIJJJJJJJIJJJ
@6287178/1
acggtcttttccttcccctggcaatgtgacctcaagttccatcctatcat
+6287178/1
:=@442=ADF?AFHIIHGI?C9CEGFHGHI@GHEDH@:4CFGGGEHFHGH
@6780523/1
ccactatattcaccaaccgttaacggagtttgctgtcgaatactctgagc
+6780523/1
@@CDFFFFGHHHHJEHEGIJIGGGGIGDCDGDEGGDGEEHIIGIIIGHGI
@1673549/1
tacctctacatcttcagcttcttcaccaactaagtagtactcttcactga
+1673549/1
CCCFFFFFHHHHHJJJJJJJJJJJJJJJJJJJJJGIJIIJJJJJJJJJJJ
@2174125/1
gtgctgctaacctcttggcaatttttttcgatttg
+2174125/1
@?@DAD>?FDHFDEDHB@GAE@FH@DHEDG?9B;<
@5250087/1
cttcagtcacccgattctatttcttggtcatcagtttgagatactgtaat
+5250087/1
C@@FFDBBDHDFF<@ACGIIIGDHIB<A<EBC@?::CDB?HAHHHBHIDH
@4730270/1
cttcaagatagaacccaattctggcccaagaggagagcttttattgaata
+4730270/1
CCCFFFFFHHHHHJJJJJJJJJJIJJJJJJJJJJJHHIJJJJJJJJJJJJ
@7806425/1
gtgttcaacaaatctcttaatgatatcagtcagcttacaagccttagtaa
+7806425/1
CBCFFFFFHHHHHJJJJJJJJJJJJJJJJIJJJJJJJJJJJJJJJJJIJI
@4731194/1
tctgggtggtcttttgtcaaagctactccttggcccatttaaacatttgt
+4731194/1
@@@DFDADFHBHFIIJEGHHGIIIIJJJJJIC>FHIIJIIFHIGEGIIGG
@7303849/1
gtacgctcaaacatgcaaatgtgacattattgactaaggccgatctgagg
+7303849/1
BB@FFFFFHGHHHIJJJJJJJJIIJJJJJJJJJJJJIJIJJJFHIJJIJI
@7303893/1
gagttttcttgatcattttcgtttacccagagaggaaatagtattttttc
+7303893/1
BBCDDFFFHHHHHJJJJJJJJJJJIJJJJJEHIIJHIIJIIFIIJJJJJJ
@3217233/1
gcaccttcaacaccacactcctcaaggtacacccctataagggcttcgat
+3217233/1
CCCFFBEFGHHGHJIIIIIJIGIJJIICCFHGIIIFIIJJIEHHCDFHIG
@7807814/1
gggcttcactgcaaaagtttgatcaaataaacactatacaagtttggtca
+7807814/1
CCCFFFFFHHHHGGIIHFIJJHJJIJIIJJJJIJJJJJJJJJHJJJJIJJ
@2174850/1
tatgtctaacacttcacacataaattcgataacaggctgagctttataaa
+2174850/1
CCCFFFFFHHHHHJJJJJJJJJJJJJJJJJJIIIJJJJJJJJJJJJJJIJ
@6782452/1
attgtttcaacatgtctttcagataaatttattgagctggaacatagttt
+6782452/1
BCCFDFFFGHHGHJJJJJJJJJJJJJJIHIIJJJJJJJJJIJJJJIJJJJ
@5757159/1
tgtcagatggttttggagaattatcaaagagaattattgaattcaatata
+5757159/1
@@@FFFFDHDCFHIGDGGEGHHGBHHIJEAHIEEGHIIHIIJJJJIIIIG
@7304678/1
gcacaacaaacacttggggagttaaatcaacatcagctgagatatactca
+7304678/1
?:;=:;A;?FFA;F>BBCDHICFEGECG??G>9?DGI4BBBFF@8BGH9?
@6289488/1
gctgggaatcctttgtgagccacatcaatgttaaggaatggtttccaacc
+6289488/1
@<@D@<BBFCFFFIIGGIEIIIIIGHEDGI?FHIHEIIGFHDGHHGHGAH
@6289738/1
ctatttacatgcctagacttgtgcaccagctaaagaagacttatctttaa
+6289738/1
CCCFFFFFHHGHHJIIIJFJJHHIIHEHIIIGIIIJFIGIIJIJIGIIHG
@1174483/1
gttcctgtgccataaccgtacttcatatcattgataattactgtagctga
+1174483/1
C@CFFFFFHFGDHIIIIIIIIIGIEFIGGFGGIIGIEHIGEHGFGGGIIF
@640338/1
gcctggtcatgcataattcttgtagaagaccaatagggttgcccatcatt
+640338/1
CCCFFFFFHHHHHJJJIJJJJJJJIJJIIJJGHIJJJJIJJJJJIJIJJJ
@5252677/1
gcctgcaattcttggttcaagatcattttaaactgtccttctgacacacc
+5252677/1
CCCFFFFFGHHHHJJHIJJJJIJJJJJJJJJJJJJJJJJIJJJJJJJJJJ
@4224494/1
ctttctaatgtttcttcatttaaaaccgctgtgtctctttctttttttgt
+4224494/1
CCCFFFFFHHHHHJJJJJJJJJJJJJJJJJJIJIJJJJJJJJJJJJJJJI
@5254087/1
cacatggctgcccctttattatccctttcagtggacaatttacaggcagt
+5254087/1
@@@FDDEDFDFBHIIIIIIIIIIHIGEGGA?CAEECHDEFHEGHGHHFHI
@2698475/1
caggtattgcattggtataagcatttgcttctgattcttcttcatcagta
+2698475/1
@B@FFFFFGGHHHIJBFHJIIIJJJJJJJJJJIGIJIJJIGIIJJIJGIH
@4734192/1
cctgggtttaaaatcttcaataacattactcatttctgataggttctgca
+4734192/1
CCCFFFEDHDHGFIHIJJJIJGIJJJIJEGIGIIJJJJIEHGGFGIEHGI
@4734215/1
ccctaggcaaggtacagcctcaccacctcaaccgaacacttctaggttac
+4734215/1
CCCFFFFFHHHHFGIJJJJJJJJIJJJJJJJJIIJJJJJJJJJJJJJIJJ
@4226194/1
cctgggtttaaaatcttcaataacattactcatttctgataggttctgca
+4226194/1
CCCFFFDDHHGGHJIGHHJIIGIIJJJJGHIJIGIJJJJIGGJCGHJJIJ
@5759496/1
ggtaatattttgataacgtggatgtagataggctggcctgcttgtggaaa
+5759496/1
@@=DDFFFHHHHHJIJJJFHIIJJGIIJJIIIJJJJIJJGIIJIGEHGHI
@4227658/1
cttctttgactaaatactcctgaaggagtgatatcggtgtttttgagctc
+4227658/1
CCCFFFFFHHHHHJJJJJJJJJJJJIJJIJJJIJJJJHIIJJJIJGGIHH
@122496/1
ctccttcaggcatgggtcactattaaagttgatttgtcttatagacttga
+122496/1
CCCFFFFFGDHDHIJJIJIJJJJJJJJJIIJJJIJJIJJJHJJJIJIJJG
@1675926/1
agcttggattgcctcctgcggaccattagttgaagtcccagccctc
+1675926/1
CCCFFFFFHHHHHJJJJJJJJJJJJJJJJIIJGJJIJJJJJIJIJJ
@6783456/1
ttttgttattggtttccttatcagtaatctcgaatctattatctcttgga
+6783456/1
C@CFFDFFHHHHFHIIIJIIJJIECHEEIIIJIIIIIJJIJEGIJIJFEH
@125626/1
agataataatgcctcagagctaccttgg
+125626/1
@@?DDDDD>BCFHIH<@<FAHCEHHDG<
@7310791/1
gtccatatttaactgctagagaagcgaatatagtgttgtttactaatgca
+7310791/1
@@@DBDEFHFHFFHGGJIICHGEIJJIJJJICGCD?DFHIGIIIIGJIGC
@2179512/1
gctgagagtaattcgtcgcgcattctgttgtat
+2179512/1
@<?;DDB?FD:CAAF:;<:8??CFDFCH?F:?B
@6786426/1
atctttctctagctgctttatttgagcttcaacagaaccaggttcaactt
+6786426/1
?@@DDABDHDDABGHEHGGIIBIIDCGAEHCGIIIEGGICHICFGFGHGI
@126704/1
ctcatgttataacattatgcagttcattacctaagatatttgttatgatc
+126704/1
@@@FDDDDHDFFHIGIIJHIGIHCHGIGGIJGIBHHGEFGCIFHGIJGGI
@7811140/1
ccgacaaacgccatcctctcattcttagttgtaacaactaggggcaccat
+7811140/1
CCCFFFFFHHHHHJJJJJJJJJJJJJJJIJJJJJJJJJJJJJJJJJJJJJ
@4230036/1
ctcatgttataacattatgcagttcattacctaagatatttgttatgatc
+4230036/1
CCCFFFFFGHHHHJJJJJJJJIIJJJJJJJIJJJJJJJJJJJIJJJJJJJ
@2701419/1
ggggaagtcaattgctaatattgccatcaacgttcactgtctataaaaat
+2701419/1
CCCFFFFEHHHHHJJJJJJJJJJIJJJJJJJJHIJJJJJJJJJJJJJJJJ
@128832/1
gcttgaacaagcccttctgatagcctgcaattcttggttcaagatcattt
+128832/1
C@CFFFFFHHHHHJJJJJJJJJJJJIJJJJJJJJJJJHGIJJJJJJJJIJ
@7313015/1
gtggaagtaagaggtctttcatttaatgttttttgaaaagcctcacttgt
+7313015/1
CCCFFFFEHHHHHJGHJJJJIJJJJJJJIJJJJJIJJJJJIJJJJJJJJH
@4735874/1
ccataaccaagatcaattactctaccaggtggaggtgaaaagaatgatct
+4735874/1
CCCFFFFFHHHHHJJJJIJJJJJJJJJJJGHIJJJCFHJJIJJJJJJJJJ
@129734/1
ctggccatgttgaatagcttgctgtggtggtacagcacccggtcctggtc
+129734/1
BB@FFFFDDHHFFIJIIJHIIIIJ<EGAFH:?EEFGGEIGJG@FGFGG<C
@130408/1
cttcagcctcatgttataacattatgcagttcattacctaagatatttgt
+130408/1
CC@FFFFFHHBFHJJJGIEIIEIJJGHDFFHIJJJIIIIJBGGGFIIIGF
@5763474/1
catctataactaatagattgacacgagacaacgtgatataactatga
+5763474/1
CCCFFFFFHDFHHIIIJJIJIJJJJGI@GIGIIFHGIJJJJJJIFGI
@3226837/1
gagcttgcaagaggtaacttctgtcttgaaatctgtagcccaatattgat
+3226837/1
CCCFFFFFHHHHHJFGIJJJJJJJJIJJJJJJJJJIJJJJJJJJJJJJJJ
@2180284/1
gcaattctttacatcaataccttcttctatcacatcggaggcaaccaata
+2180284/1
CCCFFFFFHHHHHJJJJJJJJJJJJJJJJJJJJJJJJJJJJJJJJJJJJJ
@644023/1
cttctaacctgttcttcttgaagttggttcagctgtagtctgtctgcatc
+644023/1
CCCFFFFFHHHHHJJJJJJJIJJJJJIJJJJJJJJGIJIIJJJJJJJJJI
@644584/1
ggctgagagtaattcgtcgcgcattctgttgtatatttatgctcacttca
+644584/1
CCCFFFFFHHHHHJJJJJJJJJJJJJJJJJJHIJJJJJJJJJJJJJEIJI
@5764579/1
aacagccccagcagcagcagaggcaacaacagccgcagcagcagcagtgg
+5764579/1
BCCFFFFFHHHHHJJJJJJJJJJJJJJJJJJJJJJJJJJJJJJJIIIIIJ
@5764631/1
cttcggtccgactgatgatttgaggttcttgtggaattgtgacactttg
+5764631/1
@@@FFFFA?DFHHIGGGGGIIIIIFGHIIIIEGHGIIIIBDBGBBFGEF
@4232828/1
cttttgtcaaagctactccttggcccatttaaacatttgtaaataaactc
+4232828/1
CCCFFFFFFHHHHEIIJGIJJJJIIJGIJIIIJJJJIIIGGIIJIIIGGI
@4739504/1
gccgcttgttgctgtacttgaggctgagatgaaggtggtctgctgggttg
+4739504/1
CCCFFFFFHGGDHIGGIIJJHJJJJJHIIJJJIJJCGIHGIJJJJIFHIJ
@2705495/1
atcactgctgaggcttgaacaagcccttctgatagcctgcaattcttggt
+2705495/1
CCCFFFFFHHHHHJJJJJJJJJIFJJJJJJJIJIJIIJJJJJJJJJJJJD
@4740320/1
gtaaagttttgcctataagaacaatgagtaagagcttgcaagaggtaact
+4740320/1
B@@FFFDFHHHHHJJJJJJJIIGJJJIJJIIJJJJJJJJJJJJJIFFIJJ
@7815288/1
catgcactgaatgactttatacactggtatttctggctcacctccttcca
+7815288/1
CCCFFFFFHHHHHJJJJJJJJJJJJJJCHIJJJJJJJJJJJJJJJJJJJJ
@2706910/1
cttttttatttttgcaaataatccgtgcagtatgttttccaacagtcata
+2706910/1
@@@DDD:DFFFBAGI:ECA?CHEIFGGIIICDGFFGFIFFCGFIIEFECD
@647349/1
ggtatttcttttttccaaattgcctctccattcaattgaagaagcaattt
+647349/1
B@BDFFFFGHHHHJJJJJJJJJJJJJIJJJJJJJJJJJJJJJJJJJJJJJ
@2707488/1
ccttcttctatcacatcggaggcaaccaatatgttcgtctcacccatgtt
+2707488/1
@?@DFEFFHHGFGGEEGII=EGAFGECHHIECDCFGHGGGIIIIIGHH=F
@7816133/1
gtattcttggaaacaattttataattattggatatattcatgccacattc
+7816133/1
@@@FFFFFHGDFHJIGIIIIIJIGHJJIJJIJJIJJJIJJJIIIJJJJGI
@5261530/1
ggtatatataagattacaattcttaacattttttctttaaacaaagaaca
+5261530/1
BC@DFFFFHHHHHIJJJJJJJJJJJJJJJJJJJJJJJJJJJJJJJJIIJI
@5766592/1
ctcaaggtacacccctataagggcttcgatagaatctgcaacaactttgt
+5766592/1
CCCFFFFBFHHHGJJJJIJIIJJJJFJJJJJJJJJJJJJJJJJJJJJJJG
@1681799/1
ggaatcctttgtgagccacatcaatgttaaggaatggtttccaaccaata
+1681799/1
@CCFFFFFHHHHHIJIJJJIJJJGHIHIIJJJJIJJJIIIJJIIJJIJIJ
@3728772/1
gctgctgctggggctgttgttgccactgctgctgctgcggctgttgttgc
+3728772/1
CCCFFFFFHHHHHJJJHHJHIJJJJJJJJJJJJJJJIJJJJJJDHIHIJI
@1181048/1
ctcgataatcaagtgttggtgcattcataattcgggccttaactttagtg
+1181048/1
@@@DD;;AA:D:?<ACEBFFFIAHEI<FAHA>@?8EFFEFIIE@BBFD9/
@134615/1
cataattcagaaagaatatacacaacagacaactctgtactggtgatatc
+134615/1
CCCFFFFFHHHHHJJ;FHJJJJJJIJJJJJJJJJJJJIJJJJJGIJJJJJ
@1181106/1
gcactgttttcaccggaggaatttgtttgtgattttttattgtatcccaa
+1181106/1
C@CFFFEFHHHHHJJIGIJIIJJIIHIHIGIGIIJJJJJJJIJJJJJJJG
@134732/1
cagcgggagaccttggctttgccgcttgttgctgtacttgaggctg
+134732/1
CCCFFFFFHHHHHJJJJJJJJJJJJJJIHIJJJIJIJJJJJJJJJJ
@6296230/1
cccgattctatttcttggtcatcagtttgagatactgtaatgcattgtag
+6296230/1
@@CFFFFFHHGHGJJIJJHGIJJGJIJJJJJGJJJJJJJJJJJJIJJJIJ
@4743432/1
gcttactaagggagttttcttgatcattttcgtttacccagagaggaaat
+4743432/1
@@CFFFFFDHHHBHCGHIEHJIIJIEHGIHGGHGIIIJIEGGGIIIDGGE
@135635/1
gtaatattttgataacgtggatgtagataggctggcctgcttgtggaaaa
+135635/1
CCCFFFFFHHHHHJJEHGIJJJJIJJJJJJJIJJJJJJJJJJJIJJJJJJ
@649982/1
ctagacttgtgcaccagctaaagaagacttatctttaaacggcagctttc
+649982/1
CCCFFFFFHHHHHJJJJJJJJJJJJJJJJJJJJJJJJJJJJJJJJJJJJJ
@3731088/1
gcaccttcaacaccacactcctcaaggtacacccctataagggcttcgat
+3731088/1
CCCFFFFFGFBHDGFFHIJJJIJIJJJEFGHEHHIIJJJIGIJJCHIIGI
@4235936/1
gctaatttaaaaattgaatagtttttatgaaatgagtcagaattttcgtt
+4235936/1
CCCFFFFFHHHHGIJIIIIHIIJJJJGIIIJJJJIJJJIGDFHHJJJJJJ
@651012/1
ctcttgttttgcttctttttttgacctacccttgccgatagcaataaggc
+651012/1
@@@DDFDD?HHBFFFHDHIGHIGGGHAGGEGDEHIIAHE:@BCHEG;CHI
@1182923/1
caaacagttgttttttcctgatatagctctaacttcaattaatttctgat
+1182923/1
@@<DFFDEDHHDHIGIJJIGEHHICDGGGBCGFGEGHGGHIGGIHJIIEG
@3732708/1
tctaacttaatgcaagcttctcttatagctgtcaactcatgttgcaaaac
+3732708/1
@@@DDDFFFFHAFGFHIJIGFHIJ@FHBHFDAEEIDGDFGCIIIIAG?DG
@6791341/1
cgacaattgtaccaagctctggcattttcctgtgactgatttttcttcaa
+6791341/1
?;@BD@DDBF<:AAFFFIIIEFC9CE<DHII@FFFCGF9FFFIF;DGCF@
@1183761/1
agctgatatgtggggaaaatgaactgtatccattacgaagattctagctg
+1183761/1
CCCFFFFFHHHHHJJIJJJJJJJJJJJJJJJJJJJJJJJJIJJJJJJJJI
@652438/1
ggaaaactgtttatcatagatccgacgacactttttagtaccgggcttac
+652438/1
CC@FFFFFHHFHHIGIGGIAFDBECHIEA?@GHIIIFGIIIIIBGAGGGG
@2709129/1
ggttgctgtttacaccaacgataaaatcaggctttatgtttttgtattct
+2709129/1
@@;DDDFFHHHHHII@FHFIIGGGHGHIGEIIIIGIIHIIIIIEHIIIGI
@6792457/1
cttggattgcctcctgcggaccattagttgaagttccagccctcagataa
+6792457/1
@@@FFFFFFFHHHIJIIIJIJIHJIGJGHIGCCGGHGHGGJJJIIJIIHI
@6297867/1
ctccatactccttgtcttacaggtaccggtctttctcgataatcaagtgt
+6297867/1
@@@FDFFDHGGGGJHJJIGCCIIFGHGGGHGGIIGGGGHIGIGI@GH?EB
@7820455/1
gctgtttacaccaacgataaaatcaggctttatgtttttgtattcttcaa
+7820455/1
CCCFDEFFHHHHHIJJJJJJJJGIFIJIJJJJIJFGJIJJGIIJJJJIIH
@652888/1
cacctttctttccttttttgcccattattgtgtactatcttcaaagagaa
+652888/1
@@@FFFFFGHHFHJJGGIIGFFHGHHIIIEIIJGIIGFBBGGBHJICGCG
@6298286/1
ctcaaggtacacccctataagggcttcgatagaatctgcaacaactttgt
+6298286/1
CCCFFFFBFHGHHJIIFIIJIJIIHGHIIJJJIGHB@FGFGHGIJGIIGG
@2184146/1
gtgagggtgaaggtcctgtaaaatagcttgagaagccctttgttttcctt
+2184146/1
@@<DFFFDDDDFGGHJIJAHHIJJGGEEGGGGGIGDHGGIJIFHGJJJIJ
@6298550/1
cacctttgaagttgaataagttattattcttctaggtccttttatcataa
+6298550/1
CCCFFFFFHHHHHJJJJJJJJIJJJJJJJJJJJJJJHJJJJJJJJJJJJI
@2185220/1
atttctcaaattcagtcttgaaatattatccattagcttatgttgctaca
+2185220/1
@@@FDBDDAHHHFJJHJIGJJFGIJIJJJJIJIIEBHIJIJJJJIFIDGI
@4744764/1
gtaaaacgtaagtggaagcataagctcccaattctttggtgataagaact
+4744764/1
@C<BDDFFHDDHHIGGIIGJIIIEHHCGDHGIGHGIIIJDHIIIIIIGIJ
@138260/1
gtcactattaaagttgatttgtcttatcgacttgacaattttttcttttc
+138260/1
CBCFFFFFHHHHHGHJJJJJJJJJJJIJIHIIIIIIGJIJJJJJJJJJI@
@6300398/1
ctggagctggatgagtgacatcagcgccaacaacaatgacaggtttttga
+6300398/1
BCCFFFFFHHHHHJJHIJJIJJJJJJJJJJJJJJJJJJJJJJJFHIJJII
@3232849/1
cctggcaatgtgacctcaagttccatcctatcattgccaattggtagtgg
+3232849/1
@CCDF>>D?FHF>CBEDEGIGHEH@H<FHEHG>FC?9?DGHI@GHDGIEH
@7319694/1
gtgacactttgatgttgtaaggtgctgaggcaagtgttgggattttgacc
+7319694/1
CCCFFFFFHHHHHJGHIHIJJJFHJJJJJJJJJJHIIJJIJJJJJJIJJI
@7821096/1
actgctgaggcttgaacaagcccttctgatagcctgcaattcttggttca
+7821096/1
CCCFFFFFHHHHGJJJIJJGGHJJJJJJJJIJIJJJJIJJJJJJIJFHII
@7821939/1
cttgcctttgcagctgttgtggtggttgttgcctctgttgctgctgaggc
+7821939/1
@BCFFFFFHHHHHJJJIIJFHICFHEHIIIJIJJIJIGHGGIJIJJIJJG
@5266261/1
ccttaaaacaatgtcaagagcttggattgcctcctgcggaccattagttg
+5266261/1
CCCFFFFFHHHHHHIIJJIHHJGJJHIJIIIJJJJJGIJIGIIIJIGCFH
@3734656/1
ctcaggataactatagaggttcttctttccatcaaaggcaggaaatcgat
+3734656/1
CCCFFFFFGHHHHJJIIJJHGIJJIJJJJJJJJJJJIJIJJJJJJIJJII
@4237155/1
ttctttttcttgatctctttcattatcgtaaattgtcacggtctcaacaa
+4237155/1
CCBFFFFFHHHHHIJJJJJJJJJJJJJJJJJJJJJGJJJJJIJJJJJJJG
@4238085/1
ctcatcctaaacctttttaaaacatcttcttgttttctatgttctatttc
+4238085/1
@C@FFDFDHDHH3CHHIJIGIIJJIIJJJJJJHIJJIJCIIIJDGHEIDG
@1187241/1
tttttaaattgaaatcacctgctccaggtaatggaaaatcctgaggagca
+1187241/1
@@@DDFFDFFHHHGGIIGGIEEHJGGHI?AAFHGAGHIGGHIJGIIAFHG
@7825742/1
ctgaatttcagcaattttcttaatggatgcataagtcattcctctatcag
+7825742/1
CCCFFFFFHHHHHJJJJJJJIJJIJJJJJJJHIJJGHIIJJJJJJJJJJJ
@5770765/1
ccaagatcagccgtgtttggtagaagcaggatgacacttaggtcgtgcat
+5770765/1
CC@FFFFFHHHHGGHIIIIJIJIDHIJJJJIJJJJJJJJJJJFHIHIIJJ
@6303140/1
cttctgatagcctgcaattcttggttcaagatcattttaaactgtccttc
+6303140/1
@@@FFFDDF?HHGIEGFHGIIIIGFGIGGHHIEEIIGGIIIEIEHIGHII
@2189498/1
cattaatctatagaaaattttccaaacagtatttagagactttccactat
+2189498/1
??@ABDB;F>2C?A>CFHIIIIGHIIIII49AFDHCHIGHGIIGIIIIGG
@2189933/1
agataatcccatatcattgagacattaacttgcgtagcatactttatcgt
+2189933/1
CCCFFFFFHHHHHJJJJJJJIIIJGIGJJJJIJJGEGIJJJJJIJJIJJG
@6795628/1
ggcctgcttgtggaaaaccaccacaaatccacttggaaaactgtttatca
+6795628/1
@@@FFFFFFHHDHGIJIIGHHGHGJIIJJJIJJGIGIJIIJJJHGIJJJJ
@4747463/1
ccaacaacaatgacaggtttttgaaaaaattttggccaatagctgtgggt
+4747463/1
CCCDFFFFHHHGGGIIIACHHJIIGGIJIEHIIJIJJJGFHIFII?CHI;
@140045/1
attagaccaagttcctatttccatccagtcacccttatctttatcatctt
+140045/1
@@@DDDDDF;C<C:AC<2AIBECEF@GF@B<FDGFEFBEGGEIFIIFFII
@3234672/1
gtttactactatattctcgtcagttttaatgcttccaacacgttgaacta
+3234672/1
CCCFFFFFHGHHHJIJJJJJJJJHIJIGIJJJJJJJJJJJIJJJJGGIJJ
@7322241/1
gccttaccttcagctgagtgagttaaaacagtacatcgcacaacaaacac
+7322241/1
CCCDFFFDFHHDFIIJJJHIGHHHHJJIJIGCFHIGIIJIGJJGIGIHHI
@140637/1
ctcaggagaaatttcaatttttgcaaattgttcgtagtgaagaactgaaa
+140637/1
CCCFFFFFHHHHHJJJJJJJJJJJIJJJJJJJJJIJJHIJJJJJJJJJJJ
@3235238/1
gctgtttacacccacgataaaatcaggctttatgtttttgtattcttcaa
+3235238/1
@C@FFFDFHHGHHJGFIIJIGHIGJIGHHIJJJI?DFE=@09BH?9BFIJ
@4748220/1
gcactgttttcaccggaggaatttgtttgtgattttttattgtatcccaa
+4748220/1
CCCFFFFFHHHDHIJJIJJGIIJJJIJJJHIIIIJJJJJJJJJJIJJJJJ
@2711095/1
tgtcacttcaaactgttgctcagcagctatctcttgtaggaactggactg
+2711095/1
CCCFFFFFHGGHHJJJJJJJJJJIIJJHIJJJJJJJJIJJIJJIJJJIHJ
@7828335/1
gttgctgttgttgctgaggctgctgtggtctctgctgttgctgttgttgc
+7828335/1
CBCFFFFEHHHHHJJJJJJJJJJIGAFHFHIJJJJJJJJIIJIGIIGIJI
@2712480/1
gtccttctgccactcatcataatgaacaatatcttcttttggattagtag
+2712480/1
CBCFFFFFHHHHHJJIJJJJJJJJJJJJJJJJJJJJJJJJJJJJJJJIII
@3737963/1
gtcctgttggtccattaatataaaatggttcaacttctttggtgtac
+3737963/1
CCCFFFFFHHHHHJJJJJJJJJJJJJJJHHJJJJJJJJIJJJGHIJJ
@4240520/1
gcccaatatagattccagaacttccggcataatgagtacatcatttacat
+4240520/1
CCCFFFFFHHHHHJIJJJJJJJJJJJJJJJJJJJJJGDHIJJJJJJJJJJ
@6797102/1
gctggctggttcctagaatcccacatggcaggaagttttctcgcaactta
+6797102/1
CCCFFFFFHDHHHJJJJJJJJJJJGJJIJJJJGIJ?GIJGIJJJGHJJJE
@2191661/1
cccttggcaacaaacagttgttttttcctgatatagctctaacttcaatt
+2191661/1
CCCFFFFFGHHFHJIJJEGGHHIIIIIIJJIJJGIIJJJJJGGIJJJJJI
@5774318/1
ggaatgtatgacgatgatttgatgtctatatttctcattttttctgctaa
+5774318/1
CCCFFFEFHHHHHJJJIJJJJEHFFHIJIJJJJJJJIJJJJJJGJJJJJI
@5774576/1
gcagtcatcaccaaaacctgatgattttcaagctcttcatgccactgatt
+5774576/1
@@<D?D>D8DFFDG@EACEH?::<EFEHGEEGCCFFBDFHFHC>FEHE>A
@5272415/1
gatggaacgttgatctggtctggagctggatgagtgacatcagcgccaac
+5272415/1
CCCFFFFFHHHHHJJJJJHIJJJJJJJJJJJJJJHHJJJJJJJJJJJJJJ
@5272770/1
ccggtctttctcgataatcaagtgttggtgcattcataattcgggcctta
+5272770/1
CCCFFFFFHHHHHJJJJJJJJJHIIGJJGHIJJJJJJJIIJJJJJJJJJJ
@4750570/1
gaggaattccagcctttgatagcaatcggtaaagttttgcctataagaac
+4750570/1
@@@FFFFFGFGDHJGGIEIIJJJJJIJJJIGHJIHIIIGIEGIGGHGEGH
@660232/1
cttctaaattctgctctgataaattagaatcatcccatagcaaatggtat
+660232/1
CCCFFFDFHFAFHIIGGIJGJJJIICHHCHIIIFGHIJJJJJJGIGGIHH
@2194346/1
gtctctttctttttttgttagactgatttgatagagcacggaaggtggaa
+2194346/1
@@@FFFFFHHHHHDHIJIIGICGHGIHIIGEGIHIIIIJIFHJJJ=CH@@
@7324795/1
gccaactctttattatcaatcatcaatcctttttatgaatgagccagaaa
+7324795/1
CCCFFFFFDHHHFGHGHIIGJIJJJIJJJIJJJJJJJJJJJJJIJIIJIJ
@2716428/1
gcctctcaaactcaagctgtcgcttcaatt
+2716428/1
@<=DDBDDFFFFF>:<AFAFBBEDGFCF@?
@5273975/1
attccattccatgatttattaaacccgatgctagctttcttaaatctggt
+5273975/1
CCCFFFFFHHHHHJJJJJJJJJJJJJJGIIIIIJJJJJJJJIJGIJIJJH
@3743378/1
gtgctccaatcgcattccctttcacactagggacatgaggtgaaattatt
+3743378/1
CC@FFFFFGHHHHJJJJIJJJIIHIGIJFIJJGHJIJJIJFHGEGIJJJJ
@143428/1
gaacggtaatagctcgtgccattgcgccaggtgtccggtcttcactgcag
+143428/1
@@@FDFFFHHFFGIIIIEGGIIIGGHIIIJIBFBDGGIFGGIEHGGJGIH
@7326108/1
ctcaatgatttcctccttccaaaaaaatacagcaagtctggtaaatttat
+7326108/1
@CCFADDDFHFHFHIIIIIGIGHBFIIGIIIGIFGH?FFHI<BGHGEHEI
@1692934/1
gctttctaatgtttcttcatttaaaaccgctgtgtctctttctttttttg
+1692934/1
CC@FFFFFHGHFHJJJJJJIJJJJJ<FHGJJJJJJJJJJJIHIJJJJJJF
@5274915/1
ccatcatttgctgctcataaagcttattcatttcactcctcaatttgtta
+5274915/1
CCCFFFFFHHHHHJJJJJJJJJJJJJJJJJJJJJJJJJJJJJJJJJJJJJ
@2718629/1
cctcacttgttttgtcataagttgtaacagtaagttcttttttttccttg
+2718629/1
CCCFFFFFHHHHHJJJJJJJJIIJHIJJJJHIIIJJJJJJJJJJJGHIJH
@5778089/1
taatatcctaacgttatcaggttttgggtagttgggtaatattttgataa
+5778089/1
@@CFFFFFHDFHHFHIJIGHIAFHGIHIGGGFIGGGBBGIHIJJIIJJIJ
@6800595/1
ggtccctgttgttccattgcttgaggtctggtaattggagcggcttgtct
+6800595/1
CCBFFFFFHHHHGJJJJJJJJJJJJJFGHIJFHIJJJJJJJJJJJJ<=3=
@4245313/1
ccacattccattccatgatttattaaacccgatgctagctttcttaaatc
+4245313/1
CCCFFFFFHHHHFIJJJIJJJIJJJIJJJJJGIJJJHJJJJJJJJJJJIH
@145108/1
aaaaattataataaaacaaaaattaactttttaatcacattggatct
+145108/1
CCCFFFFFHHHHGIIJJJIJIJJIJJJJIJJJJJJGGIGIGIIJJJI
@6801830/1
cttctattagttcatctatattttttaaggaagtaagtgcaggggaacga
+6801830/1
=?@DFFFFDFFHHGIIIJJGJJJJIJJFHIGIIJJIJIIJJII<DHBIIG
@663526/1
cccacaatatcttgtttaagtggggaattaataggaagtctaacagtgca
+663526/1
CCCFFFFFHHHHHJIJJJJJJJJJJIJJJJJJJJJJJJJJJJJJIJHHJJ
@2721436/1
ccgtgatctaatatttgagcagaaggtgctggtgcatgtaatactttgta
+2721436/1
@BC?DFBDHHHHHHIJJJJJJIIJJE<CFHGGCEFFIIGHIIIJIGGGDG
@663995/1
cctagacttgtgcaccagctaaagaagacttatctttaaacggcagcttt
+663995/1
CCCFFFFFHHHHHJJJJJJJIJJJJJJJJJJJJJJJJJJJJJJJJJJJJJ
@5778924/1
ccgttttttggagaggcaactcaggataactatagaggttcttctttcca
+5778924/1
B@CDFFFFHHHHHJJJIJJJJJJJJJJJJJJJJJJJJJGIJJJJJJJJJJ
@5779012/1
gctgaggctgctgtggtctctgctgttgctg
+5779012/1
@@@?DDDDFDFBBF;B<:CCA>DHCHG><CE
@2721926/1
ctaacctcttggcaatttttttcgatttgccagtacctatttctttgtgt
+2721926/1
@@CFFFFFHFHHHJJJJJIJJJIIGIJGIJJIGGGFHHJJJIJJJJJHDH
@2198351/1
gttgcagttaaaccaagaacatgtggcctatcctctggaggaattccttt
+2198351/1
CC@FFDDDDFFFHGGIEHFHDHIFHIGHDIG@HHIIGG9DGGGIIIIIII
@6310738/1
gttttagggtaatcaaattttatgacaaaattgcaattctttacatcaat
+6310738/1
CCCFFFF>B;CFFGGGGGGGIGIEHIIGCFHIDH<EFHIGIAFBEHIDEG
@6311138/1
gcccatggagtttgacctctaggaccagtttgcaaagggaagcgagcttg
+6311138/1
CCCFFFFFDHHHHJJJJJJJJJJJJJIIHIJJJJJJJJIGIJJJIIJJJJ
@7836357/1
ctttaaactgatccatgatcaatctcataggatgtctattgacagcatga
+7836357/1
CCCFFFFFHHHHHJJJJJJJJJJJJJJJJJJJJJHIJJJJJJJJJJJJJJ
@146487/1
cgctcaaacatgcaaatgtgacattattgactaaggccgatctgaggtct
+146487/1
@@@FFFFFGDFHDHEHJJHDHGHHIJEDGHHGIJJIJHGE:DFHIHE?FG
@146574/1
cttctgaaacaccatctcgatacagaataattctatgaggcttgtagcca
+146574/1
@CCFFFFFHHHHHGHIJJJJJJJJJIIJIIIJJJJJJGIJJIJJIJJIJG
@4246397/1
tcaaatatgaattcatggtgatcatattcaatcacagtcggtgttttaat
+4246397/1
CCCFFFFDHHADFHJIJI<FIHHIJJJJJJJJJIIIGIIGF?C@GHIIIJ
@7328552/1
gcatgctttgcttctttcttagatctaccagtgcccatggcagcaaatct
+7328552/1
CCCFFFFFHGHHHJJJJJJJJJHJJJJJJJJIJJJJJJJJJJJJJJIJJJ
@5780537/1
ggacaggtgaacatgggcaaatctggaggttgatgaggaggctgaggtgg
+5780537/1
CCCFFFDDFFHHGJJJJIJJGIJJJIHGICGIBGIJIGGGGIIIIIIBHE
@3746211/1
ccagaaagtaattgtattgtaagcacatgataatacacaaaatatagttt
+3746211/1
CCCFFFFFFHHGHJHJJJJJJJJJJJJJJJJJJJJJJJJJJJJJJJJJJJ
@148394/1
ccatggtataactatcttattgagataattatcttttgaaacaactacct
+148394/1
CCCFFFDFHHHHHJJJJJJJJJIJIIJJJJIJJJJJJIHGJJJJJJJJJJ
@148648/1
gcattgtaggccgcacatgtttgtgcttctgaagaggacatccccgtacc
+148648/1
CCCFFFDDFHGHFIIJJJJCHGIIJJJJGIJGIJIGEIGIJJJJJJGGEH
@149120/1
ctgctcttcacatactcttgttacaacatatttcaacatgtatccttttg
+149120/1
?@@FFFFFFHHHHJJJJJJJIIJJJJJIJJIJGEIIIJJJIJJHJJJIJI
@1696244/1
cgcagattaaaatttttaagtacgactaagtgagcacactaaatcaccac
+1696244/1
CCCFFFFFHHHHHJJJJJJJHIJJJJJIJJIJJIJJJJJJBHIJJIJJIJ
@1195375/1
ctcctatctgcatccttcttttccggaaagaacctagtgtgatggcgttt
+1195375/1
CCCFFFFFHHHHHJJJJJJJJJJJJJIJJJJJJJJJJHIIIJIJJJJIJJ
@1195785/1
gaacaaatttacctaaagcaacaacacaattgtcggcagctgggaatcct
+1195785/1
CCCFFFD>FFFHFDHGIIIGEDHCFFHIIGIG?CDGBGBEHCHDGHFHEB
@150767/1
gtttctcctacggagactgtatacctaaaagtgggttcatgaattgctcc
+150767/1
CCCFFFFFHHHHHJJJJJJJJJJJJJJIJJJHHIJHHJJJJJJJJJJJJJ
@151057/1
ctatatttctcattttttctgctaaagcactaccttcagcgggagacctt
+151057/1
@CBFFFFFHHGHHJJJJJJJJJJJJJJJJJJJJJJJJJJJJJJJJIIJIJ
@3749155/1
gtgcactggttacaggagatactggttgttgttgaggtggtagttgagtt
+3749155/1
@@@DFFFFBFHGGGGHEI=DCHIII??FHIIGCGBDH?DH@@DDDHCGDE
@4758024/1
ctttctaatgtttcttcatttaaaaccgctgtgtctctttctttttttgt
+4758024/1
CCCFFFDFHGHHHIJJJJJJJJJJJJJIJJJHJIJJJIJJJJJJJJJJGF
@7332300/1
ctgtacttgaggctgagatgaaggtggtctgctgggttgctggtcaccgg
+7332300/1
@@@DDFFFHHHHHJIGIJGJIIJGBGEEEHJJJIJJDHIIGIJFHIIJII
@3749464/1
gtaatctgaaaacatttgataaaaaatatatcgtaaaatagggtcacaac
+3749464/1
@C@FFFFFHHHHHJJJJJJJJJJJJJJIJIIJJHGIJJJJJJIJJIJJIJ
@2725849/1
ccacgatttcggcagcttttacctcattttcactcagaagaaataatatc
+2725849/1
@CCFFFFFHHHHHJJJJJJJJJJJJJJJJJJJJJJJJJJJJJJJJJJJJG
@2201102/1
gtcataagttgtaacagtaagttctttttttttccttgactatgtttgat
+2201102/1
CCCFFFFFHHHHHIIGJIJJIJJJJJIJJIJJIEFGIHHG@FECFHCGG;
@1697806/1
gcccatcattcgctcctcgactgccccgatgttggagcctatgctatccg
+1697806/1
1=?DDDDDBHDF::?@FFGGGCGGGII@?FHIIGGCHGIGIIGC=FGEGI
@1698136/1
cataagtcattcctctatcaggtaagacaacaatcacaagttttacttct
+1698136/1
CCCFFFDFHHHHHJJJJJJJJJHJJJIJJJJJIJJJJJJJGHIJJJJJJJ
@6318508/1
ggcagcttttacctcattttcactcagaagaaataatatctcagcaccaa
+6318508/1
@C?FFDFFHHFFDHBFGIHJHHHIFIJBFFFEEEGCIIJHG@HE@FFHDB
@1698223/1
caaatttctatttccgattatttttcctttgatgctgctcaatttacctt
+1698223/1
B@CFFFFFHHHHHJJJJJJGIJJJJJJJJJJJJJJJJJJJJJJJJJJJJJ
@2202047/1
ctcggatcttctatccttatctcatcaaatattgata
+2202047/1
@@@??@D:DF4ABCGBBGCFHHE<<CB9<B<EF?E?4
@6806066/1
ggtgagtaatctctgtatcaacaactgtaccagccggcacattcatattt
+6806066/1
=?1ADDDDADDA?CE<CCC:CC?;BEFICBFCEDEIDADDCD@DBDIDD@
@1698622/1
ctttattaactaattggttttcaactgactctgtcgttggttcagattct
+1698622/1
;@@DDD<DA4ACDHGGGG=FHAFEAC:CFHC<ECA:C?C;?DB9D?DD0?
@7333002/1
gtcaagagcttggattgcctcctgcggaccattagttgaagttccagccc
+7333002/1
@@@FFDDFHHG<FHIIIIIIIIGIIGGGIIDHGHICHGFBGHGIIIIGII
@7333021/1
tagcatgactgactagatagaagtctaattcagtagggtgagtaatctct
+7333021/1
CCCFFFFFHHHHHJJJJJJJIJJJIJIIJJJJJIJJJJEHIIHIJJJIJJ
@7333036/1
ctcgatacaaaataattctatgaggcttgtagccaccggtacttttgtaa
+7333036/1
CCCFFFFFHHDFHIIIJJJIIHIJJJJJJJJJJGHIJJJGGIIIJJGHHG
@669064/1
tgatgattttgacactccaatagtacttcttttgtgtgagcattaaatct
+669064/1
@?8BBDDDDHDFFGGCH>F@<AAHEHIF@922AEGG9C4?GEFGAFBGAB
@3245376/1
atgacttggccggctggtgccctgaataccttgatggctacaaagat
+3245376/1
CCCFFFFFHHHHHJJJJGIIJJIIIJJJJJJJJJJJJJJJJJJJIJI
@6320842/1
aggtttttgaaaaaattttggccaatagctgtgggttatatgg
+6320842/1
?@@FFDDDDFHD?BFHGGHFGGCHIGIIBHD1:?DDGEF>GEH
@155841/1
gctaaaagtacagactctagtcgctttatgcaaataaattggcatcccac
+155841/1
CCCFFFFFDHHHHJJJJJJJHIJGIJJJJJJJJJJJJJJJJJJJJJJJIJ
@2728685/1
gtcagttttaatgcttccaacacgttgaactaaacttggatcagtagtgg
+2728685/1
?@@DABDB8DFF:E?FG@C@@:FCGE9?C2CE?CB?DB911:?0B:909?
@5783219/1
tctgtagtatgtttacaaatgttgcagcattaagtcttctctgcactgtg
+5783219/1
?@?DBD;2A:A=CFGBGICHHDFIAAFDFIFE?EHHEC???B?BBFGFII
@4251930/1
tctggattttgtataggaaatttgataagtttggttccatcaggaaacga
+4251930/1
CCCFFFFFHHHHHJJJJIJJJJJJIJJJJHIJJJIIJJIJJJJJJJJJJH
@5783592/1
gtgagtaatctctgtatcaacaactgtaccagccggcacattcatatttc
+5783592/1
CCCFFEFFHHHHHJIJJJJJJJJJJJHJJJJJJJJJJJJJJJJJJJJJJJ
@6807765/1
tgacttttataattagggacaggatcatatcgtacaataagattacattt
+6807765/1
@@@FFFFFGHFGHIJJJJIIIIJGIIGJJJJJJIIJJJJIIHIGGGIIHJ
@5784075/1
tggtagatgaggatactttaatctaatattatattgactaacaaaatatc
+5784075/1
@@@DFFFDFHFDF@CGEHHIJGGEHGIIGIGJHGIIGDGIIIGIGGGIGB
@1198810/1
gctgagagagattggttggtattatgctggtttcagaaggggtagaccaa
+1198810/1
@@CFFFFFHFFFFIJJJIGBBHHEHHGIJIEIIIIJIJIIJI8@DGHIJG
@670335/1
tgagaagctgcaacggctgctatagatggaacgttgatctggtctggagc
+670335/1
@@@DBDDDHHFFDE?@GE8CGHC><FGGG@BFB?BFCE<99?BEGC<BCC
@7841681/1
ggccccttctttgaactaagtacagcgaaattcttattcgattgaagtaa
+7841681/1
@@@DDFFFHGHHFJGHJGIIHHGFFHIJGJIIIJJJIGIJGIIIEIJFHG
@2729185/1
gtcgaaatacaaggcaggaaatggtgaactgcctttcatgaggaaggccc
+2729185/1
@@@DFFFFGHHHHIGIGGGIGIJICDHIIGIFGIJJJJJJGIIEHIJJJJ
@6322696/1
gaattatcaaagagaattattgaattcaatatagcaaacatttcttctat
+6322696/1
CCCFFFFFHHHHHJJIGIJJJJJJJJIHJJJJJJJJJJJJJJJJJJJJJJ
@2205695/1
gctgggttgctggtcaccgggttgttgcctaacaggaggtgcactggtta
+2205695/1
@<<AA7BB:CFBBGGEDHIII8CF:DGH<9DEGBFD?BG0?C@CDEEF@C
@157067/1
cttctgatagcctgcaattcttggttcaagatcattttaaactgtccttc
+157067/1
CCCFFFFFHHHHHJJJIJJJJJJJHJJJJJJJJJJJJJJJJJJJJJJIJJ
@2730037/1
ccggtctttctcgataatcaagtgttggtgcattcataattcgggcctta
+2730037/1
CCCFFFFFHHHHHJJIIJJJJJHIHIJJIIJJJJJJJJJJJJJJJJJJJJ
@6810118/1
ccacattccattccatgatttattaaacccgatgctagctttcttaaatc
+6810118/1
@@CFFFFFHFHHFHGHGEEGHGGJIIJFGIIIIGHEGIJIJJJIEHIJJG
@1198876/1
gtggttcttgcctttgcagctgttgtggtggttgttgcctctgttgctgc
+1198876/1
@@BFDFFFHHHHHJJJJJJJJJIJJHIJFGIFHIIJJJJJJJJIJJJIJI
@3247873/1
gctccaattgcattcccttcacactagggacatgaggtgaaattattggt
+3247873/1
BCCFFFFFHHGHHJJJJJJJJJJJJJJJJHIIJIHIJCGGGIJIIJJJJ?
@1199407/1
ctcagagctaccttggcagctgctaattttgcttggtgtttgttttctcc
+1199407/1
CCCFFFFFHHHHHJJJJJJJJJJJJJJJJJJJJJJJFGGIJJGIIJJJJJ
@4255405/1
cctctatcaggtaagacaacaatcacaagtt
+4255405/1
CCCFFFFFHHGBHHGGJJJJJIJIIJJJJFH
@672596/1
ccttgactatgtttgatgacatatcaataacattctcctcaaccttttgt
+672596/1
CCCFFFFFHHHHHJJIJJJJJJJJJJJJJJJJJJJJJJJJJJJJJJJJJI
@7842394/1
aatgcctcagagctaccttggcagctgctaattttgcttggtgtttgttt
+7842394/1
@@@FDDFDHHHGGIJGIFIGCGGHHEGHHIGIIJIIJIGIJGFBDFHBBG
@1701970/1
cctgggtttaaaatcttcaataacattactcatttctgataggttctgca
+1701970/1
CCCFFFDDHFHHHJGHJJJJIIJJIJJJIJJIIJJJJJIJJJJGHIIIJI
@7335640/1
ggcacaactgataagttaagcattgcagttcatcagaatcaaaatggttg
+7335640/1
CCCFFFFFHHHHHIIJJJJJJJJJJJIJHIIJJJJJJJJJJJIJIGIHII
@7843056/1
cgctaatttaaaaattgaatagtttttatgaaatgagtcagaattttcgt
+7843056/1
CCCFFFFFHHHHHJJJJJJJJJHJJJJJJJJJJJJJJJJIJJJJJJJJJJ
@3754653/1
gtgtttttgagctcatacttaatccaatgacatggggaagtcaattgcta
+3754653/1
@BBDDFFFHHHHHJJJJJJJJJJJJJJJJJJJJJJJJJJJFHIJJJJJJJ
@6323667/1
ggcttttgggtcgtgagaagctgcaacggctgctatagatggaacgttga
+6323667/1
B@CFFFFDHHHHGJIHIEHIIJIIIIJGBHIIFECHBFEICCCGHGFGC=
@3755158/1
ctggtatccaaaggcactgttttcaccggaggaatttgtttgtgattttt
+3755158/1
?@@BDD?DFHFFDHGGGIIFHGIEHDEEAEDDCFHGED?DFDHHGEIGGI
@6324193/1
agggaacggcgacataggtgtctgctcttcacatactcttgttacaacat
+6324193/1
CCCFFFFFHHHHHJJJJJIJJJJJJJJJJJJJJJJJJJJJJJJJJJJJJI
@5786003/1
attgcctcctgcggaccattagttgaagttccagccctcagataatccca
+5786003/1
@@@FFFFFHBHHHIJJJJJJJJHIIJIJFHIJJJJJJJJJJIJJJJJJJJ
@4763983/1
gcctcacttgttttgtcataagttgtaacagtaagttcttttttttcctt
+4763983/1
??=DDBDDFF:A<?:<?CAI4AHHHEH?F9AA<A?EDDEFEGEFDF8==F
@2208539/1
ctcattttcactcagaagaaataatatctcagcaccaattttatgatttc
+2208539/1
CC@FFFFFHHHHHJJGIJJJJJJJJJJJJJJJJJJJJDIJJJJJJJJJJJ
@6814095/1
ccagagactcgtccaatcagattgaaaaaaacaagttgtataacacaatt
+6814095/1
?@?:DB3??DB;DFBDGFECCFHIIIII@@D@EGFIFBB4BBB?FCCBFI
@2732575/1
gctccttgaatgaatttttcattcctccatactccttgtcttacaggtac
+2732575/1
CCCFFFFFGHGHHGJJJJJIIJIIIJJJIJJIGGIJJJJIIHHIJJJGGI
@3249906/1
gccagcattctacagtatatttgagtaccacccttacagctatagatctt
+3249906/1
@CCFFFDFHHHHHGICFGHIJJIJICHHHHIIIIIIIJJIJJJJJIGGHI
@1704428/1
ccagtacctatttctttgtgtcgaaatacaaggcaggaaatggtgaactg
+1704428/1
C@CFDFFFHFHHHIIIJIIJIIJIIIHIIIHJHIIJIIGGGI@?F@FFBC
@1202182/1
cggaggaatttgtttgtgattttttattgtatcccaatcaattatgatac
+1202182/1
CCCFFFFFHHHHHJJJIJJJJJJJJJJJJJJJJJJJJJJJJJJJJJJJJJ
@7338489/1
gtttcaactcatttgatttatgcttaataagcattacagcaataaacgtt
+7338489/1
BBCFFFFFHHHHHJJJJJJJJJJJJJJJIJJJJJJJJJJJJJJIIJJJGI
@3251296/1
cgattctccactgaaccaaatcggctccttgaatgaatttttcattcctc
+3251296/1
@@@FFFFFHHHHHJJJJIIJJJJJIJJJJJJIIIGIJGIJJJGGHIDIHG
@1705940/1
gtaacggtcatttctttttcttgatctctttcattatcgtaaattgtcac
+1705940/1
@BCFFFFDHHHHHJJJJJJJJJJJJJJJJJJJJJJJJJJIJJJJJJJJJJ
@6818273/1
cttctctgcactgtgacagtcttcaagcactgagttagaataccaacctg
+6818273/1
@CCFFFFFHHGHHFHIIJJFHIJGIJGIIIJIJJFEEGIIJJIHIIJJJI
@1706528/1
gtcagcacagaataatcttgtatgatgtctcttttggactacaataaaag
+1706528/1
@@@FFFFDHHHHHI@H<GIIEEHIIHHFHIII>HEHIIIIIIIIIIGIII
@7340103/1
gtacaaataacaatctactcctgcaactgggcggcaattattgaggcaat
+7340103/1
@@@FF>DDHFDBFIIJGIFGGIJFIIGGG9BCHI@FGGGIJJIEEC=EHC
@678082/1
gccgtgtttggtagaagcaggatgacacttaggtcgtgcatggttta
+678082/1
BCCFDFFFHHHHHJJJJJJJJJJJJJJJJJJHIHHJIIIJJJJGHIJ
@678157/1
tgtacacagtattcttgtagtgctccaatcgcattccctttcacactagg
+678157/1
CCCFFFFFHHHHHJJJJJJJIIJJJJJJJJIJJJJJJJJJJJJJJJJJJI
@4261902/1
cactgttcctggctgagagtaattcgtcgcgcattctgttgtatatttat
+4261902/1
CCCFFFFFHHHHHJIJJJJFHHIJJJIJJJJJJJJJJJIIJIIIJJJJJJ
@4768155/1
ccggtttctcaaaacatggtgctggatgaggaaatttttcataaagaagt
+4768155/1
CCCFFFFFHHHHHJJJJJJHHIJJJHIIJJJJJJJJJJJJJJJJJJJJJF
@1204182/1
ctcagataatcccatatcattgagacattaacttgcgtagcatactttat
+1204182/1
CCCFFFFFHHHHHJJJJJJJJJJJJIIJJIJJJJJJJIJJJJJJIJJJJJ
@6820968/1
gtggtatatataagattacaattcttaacattttttctttaaacaaagaa
+6820968/1
B@BFDFFFHHHHHJIJJJJJJJJJJJJJJJJJJJJJJJJJJJJJJJJJJJ
@5290533/1
ggggtagaccaaatatacagcatcatattgatcctagaaaaattacatga
+5290533/1
BBCFBDDFHHHHHJJJJJJJJJIJIJIJJJJJJJJJJJJJJJIJJJJJJI
@4262914/1
caatgatttcctccttccaaaaaaatacagcaagtctggtaaatttatcg
+4262914/1
CCCFFFFFHHHHHJJJJIJJIJJJJGIJJJJJJIDGIJIDGIJJIJJJII
@681561/1
cttaaatctggttctctaatcatctgattagtagtaacgattctccactg
+681561/1
CCCFFFFFHGHHHIIIJJJIJJJJJJJJJIJBHIIJJIJJJJJJJJJJJJ
@681670/1
ctcattttcactcagaagaaataatatctcagcaccaattttatgatttc
+681670/1
?8;BADDDE?BDDBA3<AF3<CBFEI@BE@FED9<8C?E>DDB??4B?DD
@2214488/1
gttacaggagatactggttgttgttgaggtggtagttgagtttggtgggt
+2214488/1
CC@FDDFBHHBFBDGHBCCGFGGFGG>?;1?CGEFHGB9B?DHGHFBFH7
@3257450/1
cagcagcagcagcagaggcaacaacagccgcagcagcagcagtggcaaca
+3257450/1
CCCFFFFFHHHHHJJJJJJJJJJJJJJIIJIJIJJJJJJJJICFHIIIJJ
@3258005/1
gataaaaaatagcagcagtcatcaccaaaacctgatgattttcaagctct
+3258005/1
@CCFBDDDFHDHB@GEHGFCDBHGGGBFFIGG>GCHGGGGGGEGHIIIII
@2216267/1
gttgcaacttagatttagggtcattccaatcttgatgcatgatgaaatca
+2216267/1
CCCFFFFFHHHHHJJJJJJJIJJJJJJJJJJJJJJJJJJJJJJJJJJJJJ
@7345467/1
caggagaaatttcaatttttgcaaattgttcgtagtgaagaactgaaagc
+7345467/1
C@@FDFBDFFHHHIHHIJJJGGHGGIGGFHGGHHGFHHIIGIJJJIGEHH
@1207130/1
gattttttttcctttcaagaatatactcccgtgtgatatgatatgggttg
+1207130/1
CCCFFFFFHHHHHJJJJJJJJJJJJJJJJJJGIGGIJJJJJJJJJJJFHJ
@5294431/1
ctgtatcaacaactgtaccagccggcacattcatatttctcccatctgca
+5294431/1
CCCFFFFFHHHHHJJIJJJJJJIJJIJJJJJJJJJJJJJJJJJJJJJJJJ
@2216902/1
ttccacaacaatttctcttcctttttttggatctgaagggcggtcccctc
+2216902/1
@CCFFFFFHGHHHJJJJJJJJJJJJJJJIJGIJJJIIJJJJJJFFFFDED
@4772705/1
agaagaaataatatctcagcaccaattttatgatttctcttctcttggtg
+4772705/1
CCCFFFFFHHHHHJJJJJJJJJJJJJJIJJJJJJJJJJJJJJIJJJJJGI
@7348184/1
gtgaagtcaatcctaacactctaggattatttccagaatcttttaagttc
+7348184/1
CCCFFFFFHHHHHJJJJJJJJJJJJHIJJJJJJJJJJJJJJJJJJJJHII
@3263118/1
ctccaaaattgtaaatccaggaacttccc
+3263118/1
@@?DD;ADFADFFD?FB:<E?:A<FB9?9
@2741214/1
cacttcacacataaattcgataacaggctgagctttataaaatgcagtgg
+2741214/1
CCCDFFFFHHHGHJJJJJJJGIJJJJJJJJJIJJJJJIJJJJJIJJIHHI
@167458/1
gcacgacctttggattgaatataagaccttgttgttttagggtaatcaaa
+167458/1
CCCFFDFFHHHHHEGIIIJJJJJJJJJJJJJJIJGHIIJIJJDHGIEGII
@4270935/1
gttgaggttgattagaagcccctgcttctccaggttgtctaccaccccct
+4270935/1
@@@DBDDDFFFHDIEHCGEHGG<GHB@<<?FEEC9??CDB9DFGIIDHEG
@6334022/1
acaaatttctatttccgattatttttcctttgatgctgctcaatttacct
+6334022/1
CCCFFFFFHHHHHJJJJIJJJJJJJJJJJJJJJJJJJJJJJJJJJJJJJJ
@6826152/1
cttgtcttacaggtaccggtctttctcgataatcaagtgttggtgcattc
+6826152/1
@@CFDFFFHDHHH>CFGGGHGIGHHIJJGIIJJJJIDFHHHIJDGGBGGH
@6826202/1
gtcttgcacgacctttggattgaatataagaccttgttgttttagggtaa
+6826202/1
C@CDFFFFGHHHGJJJFIJJJJJJJJJIJJJJIIIJGGIHIJJJJJIBFI
@7853947/1
ccttcacactcatcaagaacttggtaaactcttagatcttcattttgttg
+7853947/1
CCCFFFFFHHHHHJJJJJJJJJJJHHJJIJJJJJJJJJJJJJJJJJJIJJ
@7349354/1
cgatctggtttacaattagaatttataagtgttgcagttaaaccaagaac
+7349354/1
CCCFFFFFHHHHHJJJJJJJJJJJJJJJJIIJJJJJJJJJJJJJJJJJJJ
@3766231/1
caccacaaatccacttggaaaactgtttatcatagatccgacgacacttt
+3766231/1
CCCFFFFFFHHHDIJJJJIJIJJJJJJJJJJJJJJJJJJJJJJJJIJJJJ
@1209254/1
ctcaggagaaatttcaatttttgcaaattgttcgtagtgaagaactgaaa
+1209254/1
CCCFFFFDDHHHHIEHJJJJJJJIIIJJJIIJJJHIGHIJJJJJJJIIJJ
@2219594/1
gcgtgtaatcactgctgaggcttgaacaagcccttctgatagcctgcaat
+2219594/1
CCCFFFFFHHHHHJJJJJIJJIJJJJJIJJIIJIJJJJIDIJIJIIJJIJ
@6828075/1
cacaacagtataacattcgtcctcctgccactcatcataatgaacaatat
+6828075/1
;<?DAAADCDFBFE<F>AACFHBF?<CDF>EF@9<D9<CGACAAGB999?
@5797337/1
ctccctttttgcagcttcttcaagagggatgggctctgaaggttgtattg
+5797337/1
@C@DDBED?FDDHICEGCIGGBHHIEFGIDGHIIIHGIGGEG9D@DGIG<
@7855235/1
gtggctttattatattactcctaattgaagagccttttcccaaaatcata
+7855235/1
@@@FFFFFHHHHHJJJJJJJJIIEJIJJJIJIJJIIIJJJIJJGHIJJJI
@2746493/1
gcctgcaattcttggttcaagatcattttaaactgtccttctgacacacc
+2746493/1
@CCFFDDFDHHGHIJGIHEGHGDIEHIIJJIGJGIFIJEIEHGHIEGGGC
@5307781/1
ctgtaattgcgataaggtttttcagaattgatagatacatcataatgatg
+5307781/1
CCCFFFFFHHHGHIIJJEHIJJJJIIIJJJJJIJIIJJJIJJIJJJJJJJ
@3272991/1
gtctcaacaagttccgttttttggagaggcaactcaggataactatagag
+3272991/1
CCCFDEFFFBFFHIIHHIJJIIIIAHBGIIIGIIJJJJGJIIJJJJIJGI
@6336588/1
cttgttttttacttgttcctgtgccataaccgtacttcatatcattgata
+6336588/1
@BCFDEFFHHHHGJJIJIIJJIIEHIDIGIIIJJIGIIJIGHIJIJIIJJ
@5798607/1
gggtatgaaactgaacgtgtacacctggtaaagaggtgacaaagatagta
+5798607/1
BCCDFFFFHHHHHJJJJIJIIJJJJJJJHIJJJIJJDHHIJJJJJJIJIJ
@3274079/1
gcggtagctttaatcatagttgatgtctgcatatcagtcagcttcttaat
+3274079/1
@@@FDFFFHGAHFIIJJHGJHHGHGHHJIGHIGHEGIIJJIJIIIJJIJJ
@2748083/1
gtggaatttttgcattttttataacttctttaatgctctccaaaattgta
+2748083/1
@BCFFFFFHHHHHIJJJJJJJJJJJJJJJJJJJJJJJJJJJJJJJJJJIJ
@3275870/1
cgagcttgctgttgttgttgctgctgctgttgttgttgttgttgacccca
+3275870/1
@@@F;DDADFDFAEHEFHHIHGIIIBGGGHGI;DFHIIBFCHFG<BD?DG
@4789440/1
cagacatttcttcagggagaatttttaaccatttacacaatataaatgca
+4789440/1
CCCFBDFFFFFHHEGIGIIEFDHGHIIIHHBGIIIGGHIBEHGGHIIIII
@4789814/1
ggaaagaagacagaaaagatagtgatgtttaagctgaaagattcagaagt
+4789814/1
CCCFFFFFHHHHHIJJJIIJJJEHIIJIIIJIJJIJJIJGGJJJJJJJJ?
@4278342/1
cttgtcttacaggtaccggtctttctcgataatcaagtgttggtgcattc
+4278342/1
:?@D?BDD?>BFFAF><EE@CGIBHD9?99EDC>FGD0::00B?BFDDGD
@5312231/1
gaacaattctatcacctttgaagttgaataagttattattcttctaggtc
+5312231/1
CCCFFFFFHHHHHJJJJJJJJIJGJJIJJJJJIJJJJJJJJJJJJJJJJJ
@7858112/1
gtgagtaatctctgtatcaacaactgtaccagccggcacattcatatttc
+7858112/1
@@@DDBDFGHDDHIJGJJJJGJJIJJHGEHFHHBFHHJIIIJIIJHGIII
@6831899/1
ctcagaattcagaaccaatttggaatgttttacaaaaagattaatggaac
+6831899/1
?@@BD;DDDHFFDHIGGIACHBHFGIIGHECBCEGGGGBFH@FEHE@@FA
@174277/1
caacagtagtttcacttttgttattggtttccttatcagtaatctcgaat
+174277/1
BCCFFFFFGHFHHJHIJIIJIIJJJJIHHIJJJIIJJJIGGIIIJJIJIJ
@5314022/1
cgtcattagcagagctcgctactaaggccttcaagatagaacccaattct
+5314022/1
?<?DDDDDADFH>FFECEGIA@FFB?@9:FGGB@FDBG@GD9?GEHGEHD
@2750768/1
gctttctaatgtttcttcatttaaaaccgctgtgtctctttctttttttg
+2750768/1
CCCFFFFFHGHFHIJJJJJJJJJJJJJJJJGIIIHHIJJJJJJJJJJJJI
@174948/1
gtcagcttacaagccttagtaagcataaatttatggaagccataccgtac
+174948/1
CCCFFFFFGHHHHJJJJJJIJJJJJJJJJJJJJIJJJIJJJJJJJJJIHJ
@6340094/1
gctcaatttaccttcatccttgttttcaaagttgataaataatattaatg
+6340094/1
CCCFFFFFHHHHHIJJJJJJJJIJJJJJJJJHJJJJJJJJJJJJJJJJJJ
@6341002/1
ccgcaacaattgtacacaactccataggaagcgccaaaggcttctctcgt
+6341002/1
?@@?BA?DFFFFFB<:2AFGFEFEII9@FBBEGDFEBBBDFBD@CF<BF;
@6341384/1
gcagcctcttttaccattgtacgagtttgagcatcattcattttcttcat
+6341384/1
CCCFFFFFHHHHGIIJJJJJJIIGHGIIJHGJJIIJJIIJJJJJJJJJIJ
@4281325/1
caaccgttaacggagtttgctgtcgaatactctgagcttgctgagcgact
+4281325/1
@@@FFFDFFHHHHEGAGHHIHIHIJIGGIIJJGIGIJJJFIGIIJFIJJF
@7356201/1
acttgaggctgagatgaaggtggtctgctgggttgctggtcactgggttg
+7356201/1
@@@DD?DD?HH8FHIIIBBE3CGEFHHIIIIIIIGIGIBGBFGIIG=?FB
@5316913/1
gtcagagctatagtagttgaatggctggttttcaccaacattccagctag
+5316913/1
CCCFFFFFHHHHHIJJJJJHIIHIJJJJHIJJIIJJIJIJJJJJIJJJJJ
@6833632/1
cttgtggaaaaccaccacaaatccacttggaaaactgtttatcat
+6833632/1
BBCFDFFFHHHHHIJJJJJJJJJJJJJIJJIJJJJJJIIJJIJII
@1214238/1
ttttcctttgatgctgctcaatttaccttcatccttgttttcaaagttga
+1214238/1
CCCFFFFDHHGHFGIICBEHBIDGCGEHIIIIH@HGEHGHHIIGIIGHEH
@176118/1
cagcaatacttttgtcaggaatggaatgctgagtaacaagattatatggg
+176118/1
CCCFFFFFHHHHHJJJJJJJJJJJJJJJJJJJJIJJJJJIHJJJJJJJJJ
@7860287/1
agctgagtgagttaaaacagtacatcgcacaacaaacacttggggagtta
+7860287/1
CCCFFFFEHHHHHJJJJJJJIJJJJJJJJJJJJJJIJJJJJJJJJIJHII
@2223788/1
gtaaagtgttgctaacttcataaatgcacagagtaggttattgtaaggtt
+2223788/1
@@@FFFFFHHFHFDGHHGIHJIIJJIJJJIJEH<CGI?FGIIIJIGGIEG
@5801545/1
gtcagattgtagttaagcatggacaaggactgcatcttcttattatatca
+5801545/1
@@@BBDDDBHHBDEGEAGCEH@DHHIIDA@GGA?FFHGHGDC??DGD?DH
@695166/1
ctctgataaattagaatcatcccatagcaaatgatatttggtaggacgtg
+695166/1
CCCFFFFFHHHHHJJJJJJJJJJBHHJIJJJJJJJJJJJJJHIJJJJJIJ
@5318937/1
ccagcaacagattcaaaaacatcacctagtgcttttggtacctctacatc
+5318937/1
CCCFFFFFHHHHHJJIJJJJJJJIJJJJJIJIJJJJIJJJGIJJJJJJJJ
@4283687/1
cagtcttcaagcactgagttagaataccaacctgaatttcagcaattttc
+4283687/1
BCCDFFFFHHHHHJJJJJIIJJJJJJJHIJJJJJJJJJJJJJJJIJJJJI
@6342971/1
gcctcctgcggaccattagttgaagttccagccctcagataatcccatat
+6342971/1
CCCFFFFFHHHHHJIJJJJIJIIJIHHJIJJIIJJJJJJIJIIJJJJJJJ
@1720804/1
ctccaatcgcattccctttcacactagggacatgaggtgaaattattggt
+1720804/1
@@@DDDDDFDHHHIGGIHGGDHBHCGEE;?GGHGIIIGDHGGGHDBFGGB
@4284303/1
ctgtgccataaccgtacttcatatcattgataattactgtagctgagtaa
+4284303/1
@@<DDDFFHFDFDHIIIIGG:CBFHIIIIIIIEIGIGGIHGHIIEBFBDD
@4284758/1
gtttgttttctccaactccgacaaacgccatcctctcattcttagttgta
+4284758/1
@@@FFFFFHHHHHJJJJJJJJJJJIIGGJGIIJJJJJJJJJJJJGFHHIJ
@7358694/1
gtcgtagaacaattgttcaaccgccatttgtctataaatgatttttttcg
+7358694/1
@BCFDFFDHHHHHJIGIIIJJJJIIIJJJJIIJIJJJJJJJGGIJJIJJJ
@2754207/1
cttccaaacagtatctaaagacatgccactgtcaagaaaaattgctccag
+2754207/1
@@CDDFFDHHDA?EEBFEGIIIJIJDGGG>HH>FEGEHICG@H@FHCEGH
@4286066/1
gggaggtggacctctttgtgcccatggagtttgacctctaggaccagttt
+4286066/1
CC@FFAADHFFDFIHGHIHHIGIIIFIIGEFHC<?<GHIGGEDHECF?FC
@7359682/1
ctggtaattggagcggcttgtctaacttgaccaacgg
+7359682/1
@@@DDDDDHHHHHIIIIIIAB?E?F<BG<9BHAG?BF
@4286527/1
gttgttgctgaggctgctgtggtctctgctgttgctgaggctgt
+4286527/1
?@@AB?DBAF:?AEGFBG@ACFACB?FB>GGEF<4CD?DA18B9
@2227550/1
atatcattgagacattaacttgcgtagcatactttatcgtaacggtcatt
+2227550/1
CCCFFFFFDHGHHIHIJIJJJJIIIIJJJIIJJJJHIJIJEHIIJIGHHI
@3285511/1
gggagttaaatcaacatcagctgagatatactcatattgaggataagaaa
+3285511/1
@@@DFBDFGHHHHGJGIGHIGDGCGDHDIGHGHGHGGGHEHGEBHIIGGI
@3285804/1
gccgcttgttgctgtacttgaggctgagatgaaggtggtctgctgggttg
+3285804/1
@<?DDFDBFFHHDGIHIGGIAFEBHIIIGGHIFGE1?DHGGBEHBGHHII
@5804483/1
cgcttatgtcaaattctacttctgaatgatgttctacg
+5804483/1
?@;4ADD>A?<<ACF<EFDHI@E>HHH<<ACF@>BE9?
@4288484/1
ccttgtcttacaggtaccggtctttctcgataatcaagtgttggtgcatt
+4288484/1
C@CFFFFFDHHHHJCFHHIIGIJJJIGGIGIGGIGIHIGD?HIJIHFBFG
@4288585/1
gctccaattgcattccctttcacactagggacatgaggtgaaattattgg
+4288585/1
CCCFFFFFHHHHHJJJGIJJJIJJJJJJJJJJIJJHHICFGHGJIIIJJJ
@698561/1
ctttttgaattgaaatcacctgctccaggtaatggaaaatcctgaggagc
+698561/1
@@@FFFFFFHHFHIGGIIJJJIEHGIEHGCGIIIGGIGGGIDHIFIJJIJ
@6345210/1
ctccatactccttgtcttacaggtaccggtctttctcgataatcaagtgt
+6345210/1
???DDD;AAFDDDFCCEFBDEED<CHDDA1@CBDFBFEDEB?GFB@?9B?
@178886/1
cttgtcaagctggtcaaccctgatagagcaaggttttttccctggatacg
+178886/1
@@@DBDAD?B<?F;EFGFGIID@D?ACBDFHEHEA??FFGHHIEHCHCEB
@6838769/1
actcctaattgaagagccttttcccaaaatcataccattagatttattaa
+6838769/1
?8=DDD>AAB?<D@EB<A3AAEE@ED9?FED@?ED@EFD9D>DEADEIC9
@4290493/1
ctcaggagaaatttcaatttttgcaaattgttcgtaatgaagaactgaaa
+4290493/1
@C@FFFADDHHHHIJJJJJJJIIJJJJGHGEHGIHHGIHIJJJJJJJJJJ
@3777354/1
gagaaaattcaagcgagctgatgtatggtcaacatcaagaagaggctgcg
+3777354/1
CCCFFFFFHHHHHJJJIJJJJJJIJJJJIJIJJJJJJJJJJJJJJJJJJJ
@2229006/1
aacaacaatgacaggtttttgaaaaaattttggccaatagctgtgggtta
+2229006/1
@@CDFFDDHGHHFIGEGGIJJIJIIIBHIIHGIGIJIJJJIJIFHGIGHI
@4290769/1
ctttcacgttcataaggtctcatttgaaaacgtggatctccaaggtctcc
+4290769/1
CCCFFFFFDFHHHJJJJCHHHGIJJIGIIIJIHEEEHGIJJJIJJIJIHJ
@180247/1
ccaaccgttaacggagtttgctgtcgaatactctgagcttgctgagcgac
+180247/1
CCCFFFFDHHHHHIHIFHIJJJJGIIJIJIJJJJJIJJJJIJJIIJJJII
@3777951/1
agaatttttaaccatttacacaatataaatgcaccttcaacaccacactc
+3777951/1
@@@DFFFFHH3CFEIJJIGJJJJJGGEIIGGEAE;EHBFGGHGEHIEADH
@180760/1
gggcaccatgacaatagctttattctcattaaggaattccggtttctcaa
+180760/1
CCCFFFFFHGHGHFIJIIGHJJJJJJJJEIIEHGHJIJIJJJHGIJJJII
@3288054/1
ggtgggtaggggttgtttccctagactgtggttgagacacttgctgggga
+3288054/1
?@1=?A<?DA?F<C@GFEABBF9E3?CFDGCGEEGFEGFFEFIDFFBEFA
@2758178/1
gcaccatgacgatagctttattctcattaaggaattccggtttctcaaaa
+2758178/1
C@CFFFDFDHHHHIJJJJIJJJGFIJHIIHHIJIBHGGIJDFGHJJIJFE
@5807428/1
ccgactgatgatttgaggttcttgtggaattgtgacactttgatgttgta
+5807428/1
CCCFFFFFHHFHHJJJJJIIJJIJIJJJIJJFDHIJJHIJJJGGIIIJII
@2758408/1
cataggatgtctattgacagcatgatgacattcatctataactaat
+2758408/1
@<?DFFD;DHAFH@HIGEICAHIGBH@HHHIHHE@FHCDEGIGHGI
@5807527/1
gtagtaaccgtcgggacttgaaaagaaagaccttcccactgggg
+5807527/1
?@@DABBDFFHHFHBFHGHI>BG<DHG?:B?B@FBGBF?FD>F>
@5807750/1
gctggatgaggaaatttttcataaagaagtcgaatactgttcttaggaat
+5807750/1
@C7DABDFHHDFDABHHH@FHBEHGEH>FFHADHIHGIIFGGHICB>FA@
@700789/1
gttctgagacgcaagaagcagctgaataatacaaccaaattcagaattta
+700789/1
@@@FFFFFFFFHFGHIGGEEHIGGGGGEHFBBGHGDAHIFIIIFGHGIII
@7867379/1
gctgaggctgctgtggtctctgctgttgctgaggctgttgtggtctctgc
+7867379/1
CCCFFFFFHHHHHHIJJJJJJJJJJJJJJJJJJJJJIJJIJJJIJIIIIG
@702269/1
ctttgaattcataagttggttgtttttttaagtgcatgttgaacatattc
+702269/1
CCCFFDDDHFHHFIJIIJJHIIJGJJJIJDFHBGGGIHGFGIJJIJJJIG
@4798707/1
cacctgaatccttagaattcaaaaattcaaacttaaattcgtagcctaat
+4798707/1
@C@FFFFFHHHHHJIJIJJJJJIIJJJJJJIJJJIGGIJIIGIGGIJIIJ
@1726485/1
agcacactaaatcaccacagacctgttctaacttaaagctgactttagta
+1726485/1
CC@ADFFFHHHHGJJJJJJJJJIJJICHGIIJIJJJIJ9DGHIGGJFIII
@3779877/1
gccatagcatagttcctgctttagggtttcttccgctaatttaaaaattg
+3779877/1
CCCFFFFFHHHHFIJJIJJIJJJJJJFHIJJJJJJJJJJJJJJJJJJJJJ
@5809845/1
ctctgcactgtgacagtcttcaagcactgagttagaataccaacctgaat
+5809845/1
CCCFFFFFHHHHHJJJGIJJJIJJJJJJJJJHIJJJJJJJJJJJJJJJJJ
@182924/1
cttttttccaaattgcctctccattcaattgaagaagcaatttcttcgca
+182924/1
CCCFFFFFGFHFHIIJIJJIJJJJJJJEIGIJJJEIJJJGGIJJIJIIIF
@182942/1
cttttatcataatgagatcaagtttttttcgaatcaaatgaagctgtatt
+182942/1
CCCFFFFFHHHHHJGIJJJJJJHIJJJJJJJJJJJJJJJJJJJJJJJJJJ
@3290522/1
tgcaattctttacatcaataccttcttctatcacatcggaggcaaccaat
+3290522/1
CCCFFFFFHGHHHJJJJJJJJJJJJJJJJJJJJJJJJJJIJJIJJJJJJI
@3781469/1
cttcgcttatctctcttgacagccctatacctatttacatgcctagactt
+3781469/1
CCCFFFFFHHHHHJJJJJJJJJJJJJJJJJJJJJJJJJJJJJJJIJIJJJ
@5811252/1
gtattataacatgacctaagagttttattaaagttggatcattagcagaa
+5811252/1
@?@DFFFFHHHHHJIJJJJIJJAFHGJIJJJGGFGIIIJIIGIJJJFGGI
@5325638/1
ctctaactaaaaattcttttttaagtaacaaagcttcagtaaataacaaa
+5325638/1
CCCFFFFFHHHHHJJIJJJJJJJJJEIIIJJIJIJJJJJGGHGIJJJJJI
@3292477/1
cccgattctatttcttggtcatcagtttgagatactgtaatgcattgtag
+3292477/1
CCCFFFFFHHHHHJJJJIEIGIJJJHIJJJJJJJJJJHHJJJJIJJJIIJ
@5812327/1
ctctgttcttttttgaaacgaaatagttttttacaatactgctgtaatgt
+5812327/1
CCCFFFFFHHHHHJJJJJJJJJJJJJGIJJJJJJJJJJJJJJJJIJJJJJ
@4296404/1
ccctatacctatttacatgcctagacttgtgcaccagctaaagaagactt
+4296404/1
CC@FFFFFFDHHFGIJIJGJJIIIHGJJIGGHICEGGIJJJIHIGIJICH
@5326848/1
gtacgactaagtgagcacactaaatcaccacagacctgttctaacttaaa
+5326848/1
CB@FFFFFGHHHHJJJJJJJJJJJJJJIIIJJJJJJIIFHIIIJJIJIIJ
@4296986/1
ctacaccatctaacctctacaattttgttttgtttctcctccatttccaa
+4296986/1
CCCFFFFFHHHHGJJIIJJJJJJJJJJHJJJJGHJJJJJIJJJJJJJJIJ
@3293208/1
gcggttgttgccactgctgttgttgaggctgctgtggtctctgctgttgc
+3293208/1
B@CFDDFDHFHHHJJJIIJJJIIIGHEHIIIGGGCFHB@DBFEHIJHHG@
@5813224/1
ctgggtttaaaatcttcaataacattactcatttctgataggttctgcaa
+5813224/1
;=<ABDDDADFDFEFGGIGIE@C?A?FHHIAFBDBFGIHIICH?CFD>@?
@704805/1
ggatgatatactgacccggtggtcttgttatttcgatacactcttaaaca
+704805/1
@@@DFFFDDBCDFDGDDGE?FEFGHEHHIGBHCG??FFFEHGCHHIFIG<
@5814213/1
gctgttttgtagaagccttaccttcagctgagtgagttaaaacagtacat
+5814213/1
@@CFADDDHBFBFGGEHFGIHAHCHIEGHGAF:EEGFHGIIIGIGDFHEG
@3294735/1
cacttttgttattggtttccttatcagtaatctcgaatctattatctctt
+3294735/1
@@?DDFFFHHGHHJJGGIGIIJGFHIGHHHIIJJGGHHGIIJJEIIJJJJ
@1727165/1
ccatgaaacaaaatgtaatctctgttcttttttgaaacgaaatagttttt
+1727165/1
@@@DDDDDBDHH?AFFFE<433ACHB4<22<?:FF9?FGIGE@DF8?9DD
@3295416/1
catggtttaagaaagaccaaaggtttctgttgagctagtcatttgttccc
+3295416/1
CCCFFFFFGHHFHJJJJJIJJJJHIJJJJJJJJJJJIJHIJJIJJJJJJJ
@1222608/1
cttggctttagcactgcatctacacaaagggccatcattcatttctcctg
+1222608/1
@@@DDDD?;D?B?::ABFHIF@FGI>;2A;GG@GBDDHE@?BGHII@FCF
@183667/1
ctgtgttctgttgtttactagagaacttcttaataatgaaagatgccctt
+183667/1
B@@FFEFFHHHGHGHHIJJIIGIGIGGHIIIIJJJJJJJIJJJIIJIJIJ
@3782637/1
gctgtggtctctgctgttgctgaggctgttgtggtctctgctgttgctga
+3782637/1
@?@DFFFFGHHHDHIJEEHCHGFHGHJIIIBGIIGIIGIEEIGIIIIIHI
@7364082/1
cagccgcagcagcagcagtggcaacaacagccccagcagcagcagag
+7364082/1
@@@DDADDD<:::C@AECAFFGFGFFEGF@?;?DDBDFEEFDBB;=6
@5327624/1
cttctaacctgttcttcttgaagttggttcagctgtagtctgtctgcatc
+5327624/1
CCCFFFFFHHHHHJJJJJJJJJJJJJJFGHJJJJJHIJJJJJJJJJJJJJ
@4801217/1
ggtttttgaaaaaattttggccaatagctgtgggttatatggtgattgat
+4801217/1
@@@FFFFFHHHHHJJJJJJJJJJJJIJJJJIJJJIIIJIGIIJIIJJJII
@5815336/1
ctagataataatgcctcagagctaccttggcagctgctaattttgcttgg
+5815336/1
CCCFFFFFHHHHHJJJJJJJJJJJJJJJJJJJJJJJJJJJIIJJJJJJJJ
@4299012/1
cccaatgtttctagcctttcataattcataacgtcattagcagagctcgc
+4299012/1
CCCFFFFDHHHHHJJJJJJJJJJJJJJJJIJJJIJJJJJJJJJGIJJJJJ
@2234632/1
ggtagatgaggatactttaatctaatattatattgactaacaaaatatct
+2234632/1
CC@FFFFFHHHFHIJJJJJJJJJJIJJJJJJJJJJJJJJJJJJJJJJJGI
@3297387/1
gtcattagcagagctcgctactaaggccttcaagatagaacccaattctg
+3297387/1
C@@DFFFFFHFFHIIIIHJGGGBHIJJIJJFGGIJGIGCHHGHIIGJJID
@6350597/1
cctaatcctgtttcatccgcaattttctggcggagctcttcagcatttag
+6350597/1
C@CFFFFFHGGHFIIIHIIJFIEHHIGIHIJGIGGGCFGIFGIIGGGEHH
@2765612/1
tggggagttaaatcaacatcagctgagatatactcatattgaggata
+2765612/1
CC@FFFFFGHBHHGGGFGD?FGEIIIIIGGIIGGGIIGCHIHHGHGG
@6351374/1
attagaatcatcccatagcaaatgatatttggtaggacgtgctgtacctt
+6351374/1
@@CDFFAFADHD?B@GIIGICEHEHGGIEGIIAH9CEHGHGIIIDGHGGI
@6842177/1
taccgctatcatcctggctgttgccatttgattcgtcctttgtttttact
+6842177/1
???DDD<11A<DD<EEEADBFEE<?9?D@<:?D<D1?DDEICDDD>6DBD
@5818502/1
ctcctgtttcatccgcaattttctggcggagctcttcagcatttagcagc
+5818502/1
CCCFFFFFHHFFHJJIJIJJJJJJJJJJJHIJGHIIJJJJJJJJJJIJII
@5818505/1
ggctcttgtttcatactttttgcaattactcttttttgatgatctagttg
+5818505/1
@<?=?BDDAC??:AA:EE4::FF4CHIFFIFBHGBFFEF@ABFEGFBFCB
@2234687/1
gattgaagtaaattgtaaaatgctaatatcctaacgttatcaggttttgg
+2234687/1
B@BFFFFFHHHHHJJJJJJJJJJJJJIJJJJJJJJJIJJIJJJIGHIJJJ
@1729033/1
cccttctgatagcctgcaattcttgg
+1729033/1
@@@D7D8A8DFFDGHF;CHCGIGHII
@707949/1
ctatcactgcttttttagttttataggtaccttaatcatacaataattag
+707949/1
CCCFFFFFHHHHHJJJJJHIJJJJJJJH@GIJJJJJJJJJJIJJJJJJJI
@5329180/1
gtaagttcttttttttccttgactatgtttgatgacatatcaataacatt
+5329180/1
@@@DDFFDHHFHHIGIGFGHGHGGBHGIIIIIIIIIIIGIIGIIIIHIII
@2767042/1
gtccctgttgttccattgcttgaggtctggtaattggagcggcttgt
+2767042/1
@@@FFFFDHHHHHJIJJJIJJJJJIHGGIGHHGFIJJJJIIGGHI0=
@4301250/1
gcttgctgttttgtagaagccttaccttcagctgagtgagttaaaacagt
+4301250/1
@CCFFFFFFHHHHJJJJJIJJJJJJJJJJJJJJJGIGHIJIIJJIJJJID
@7365707/1
gcttgcaagaggtaacttctgtcttgaaatctgtagcccaatatagattc
+7365707/1
CCCFFFFFHGHHHIJIIGHJJJGIJJIJIJJIIGIIIJJIJGGIJJJJJ@
@5329521/1
gtgtgatatgatatgggttgctgtttacaccaacgataaaatcaggcttt
+5329521/1
?@@DDDFFHGHHHGHIJHIGIIJJGHJJJJJIIIJJJIJJJGGIJJIGGH
@186797/1
ggcctatcctctggaggaattcctttaaactgatccatgatcaatctcat
+186797/1
CCCFFFFFHHHHHJHIJJJJJJJJJJJJJJJJJJJJJJJJJJJJJJJJJI
@186917/1
tccagggctatgtgcacgcttatcctcaaaaagatgtcttgtaattaggt
+186917/1
CCCFFFFFHHHHHIJJJJJJJJJJJJJJJJJJJJIIIIJJJIJJJJJJJF
@2769899/1
catcaactgagaggccaaactccttcaggcatgggtcactattaaagttg
+2769899/1
CCCFFDFFFDDHDGGGIIEEBEGHHHGFHI;ECFD9??GHDGGGIJG??F
@1732261/1
gtttcacttttgttattggtttccttatcagtaatctcgaatctattatc
+1732261/1
@;?BDDD;FDCDHGGGB<FFFC>@FH4FBCAHH9F>GGFFHI?F>FHDGB
@7876446/1
catctgtatatgccctagcacggaaagcagcgagatgagcataataggta
+7876446/1
@@@DDDDDHD?DDFGG:ECHIG<AFHICHHIGIGGGIEGDIIIEIEAGFG
@4807736/1
gttcaacttctttggtgtacagaaatatttcggcttctgcttccgttcca
+4807736/1
@@@DDFFFHHDHFIIFGFIJIJIJIGIJJJJIEHJGIJJIJJHIJIG@GI
@2774231/1
ggaatgtatgacgatgatttgatatctatatttctcattttttctgctaa
+2774231/1
CCCFFFDFHHHHHJJJIJJJJCHJJJJJJJJJJJJJJJJJJJJJJJJJJJ
@711500/1
ctctggtatccaaaggcactgttttcaccggaggaatttgtttgtgattt
+711500/1
CCCFFFFFHHHHHJJJJJJJJHIJJJJJJJJIJJIIJJJJIJJJHIJIJJ
@7878263/1
cgttaacttttggtggctttattatattactcctaattgaagagcctttt
+7878263/1
@@@FBDDDFHHGGFGGEIJJIIJIJJIIGEHHIIGDHHFFHHGHI@FFGI
@3303586/1
atagcaaatgatatttggtaggacgtgctgtaccttgtatactagcatga
+3303586/1
CCCFFFFFHHHHHJJJJJHIJJJJIJJJJJHIJJJJJJHIIJJJJJJJJH
@3303734/1
ctcatcaagagcacggcgatactgcaaacaagggatagcactcaagggca
+3303734/1
CCCFFFFFHHHHHJJJJJJJJJJJJJJJJJJJJJJJJJJJJJJJJJJJJH
@190124/1
aatcacatagcttcggccacttctttgaactaagtacagcgaaattctta
+190124/1
CCCFFFFFHHHHHJIJJJJJJJJJJJJJJJJJJJGIJJJJJJJJJJIJJG
@3304325/1
taagattacaattcttaacattttttctttaaacaaagaacattggatta
+3304325/1
CC@FFDFFHHFHHJJIJJIIIIJIJJIGHGIIIIJEHIJJJEGHGGGIIF
@712510/1
ctctggaggaattcctttaaactgatccatgatcaatctcataggatgtc
+712510/1
CCCFFFEFHHHHHJJIJJJJJJJJIJJJJJJJIJJJJJJJJJJJIJJJHI
@3305415/1
ctgcaattcttggttcaagatcattttaaactgtccttctgacacaccat
+3305415/1
@C@FDFFFBBHFFIBGHIEHGDDHDFGHDHGDHIEEIGGGEGHGHGI=DH
@5331895/1
cgatgatttgatatctatatttctcattttttctgctaaagcactacctt
+5331895/1
CCCFFFFFHHFHHJJJJJJJJJJJJJJJJJJJJJJJJJJJJJJJJJJJJJ
@7368088/1
cagacatttcttcagggagaatttttaaccatttacacaatataaatgca
+7368088/1
@@BFFFFFHHHHHIJJJIIFHJJIIJEFHHHJJGIGCBGCHEHIIIGIHI
@3787719/1
tggaatttcataaacaactttcaaatccttaatatacgcaacaaagcttt
+3787719/1
@CCFFDFFHGHHHIJJJJGJJJJIJJJJJJIJJJJJJIJJJJJIIIJJJJ
@1228178/1
gtgatatgatatgggttgctgtttacaccaacgataaaatcaggctttat
+1228178/1
@@@DFEFFGHHHHJIEEHGHHIEIIIGIBGGGHJJIJJIJJIIGGHIJGI
@4303363/1
ctcatgttataacattatgcagttcattacctaagatatttgttatgatc
+4303363/1
CCCFFFFDFDBFHIHEHIIIBHHIGDEHIIIIEEEBE@DFHIIGIIIDDB
@6356450/1
ggttgggacacttgctggggaggtggacctctttgtgcccatggagtttg
+6356450/1
@C@FFFFFGHHHHJJJJJJJHII:DHHIJJJJIJJJJIJJJJJJGIHIII
@1230347/1
ataagattacaattcttaacattttttctttaaacaaagaacattggatt
+1230347/1
@@?DDDEFGDHFDGIHIIEHHDDIEHEEHIIFEIGGGFGADDDGHEGIIJ
@3306541/1
ctatgatttagacattactaccaatactttaagagcatttattgcagctt
+3306541/1
@@@FFFFFHHDFHIGEHIGIJIIJIGHGGIIIEHHIIJJJJGJECHEGGH
@1230510/1
ggctgctatagatggaacgttgatctggtctggagctggatgagtgacat
+1230510/1
@@CDFFFDHHHDHGIIIGHDFGGIICHGCHFHCEG>FGHIFH@BDFFH@H
@6357218/1
gtcaagaccataaccaagatcaattactctaccaggtggaggtgaaa
+6357218/1
@CCBDD>D?FHHFB@BC@FHHACHHB<?AHGAFHEHC9?8?BDC??F
@6357640/1
cctgatgctgggaacaagaatgctgttaatgcctccaagcttaacattga
+6357640/1
BCCFFFFFHHHFHIJJGIIJJJIJIFHIJJJEIJJJJGIJIJJJJJJJJG
@7882113/1
actatcttcaaagagaaaaagtgcaatactagaattttattcagtatatt
+7882113/1
CCCFFFFFHHHHHJJJJJJJJHIJJJJJJJJJJJJJJJJJJJJJIJJJJJ
@6358215/1
gcagtggcaacaacagccccagcagcagcagaggcaacaacagccgcagc
+6358215/1
@CCFDFFFHGHHHJJIJJGHJJHGGIIGIJJJJIFIIEHFIIJIJJJJJI
@7882766/1
ggggaacgagaaccaatttcttttttaaaataatcagcaaaatccaaaag
+7882766/1
CCCFFFFFAF?DHHBFGIIIIIGIIJGFGDHGIJHJIJJGGHGIIJFGIJ
@7883704/1
agcaaatgatatttggtaggacgtgctgtaccttgtatactagcatgact
+7883704/1
??@ADDDDDHFFHICB<ECGFHA@@<?FEFGHGIIIIFIDHC?>>GH3DD
@6849812/1
gtgcattcataattcgggccttaactttagtgaactggtcatcaactgag
+6849812/1
BBBDADDFHHHCFHJJJJJJJJJJJJJJJJIJHIJJJJJJJJJJIJJJJJ
@7370152/1
gtgaagatggatctctgatcacaaaacaggatgatatactgacccggtgg
+7370152/1
CBCFFFFFHHGHHJJJJJJJJJJJJJJJJJHIJIJJJJJJJJJIJJJGHJ
@3789714/1
ctcatacttaatccaatgacatggggaagtcaattgctaatattgccatc
+3789714/1
CCCFFFFFHHHHHHIJJIJJIJIJJJGIJIIJIJJJJJIJJJJJIIJIIJ
@4811524/1
ctccactgaaccaaatcggctccttgaatgaatttttcattcctccatac
+4811524/1
CCCFFFFFHHHHHJJJJJJJJJJJJJIGHJIJJJJJJJIJJJJJJJJJJJ
@5825801/1
ctttgaagttgaataagttattattcttctag
+5825801/1
@@<DDB?A2ACAFFG?FFDIBHAID?CHII<:
@7371576/1
ggaccagtttgcaaagggaagcgagcttgctgttgttgctgctgctgctg
+7371576/1
CCCFFFFFHHHHHJJJJJJJJJJJJJJJJIJJHIJJJJJJJJJJIJJJJI
@1231091/1
ctagctttcttaaatctggttctctaatcatctgattagtagtaacgatt
+1231091/1
@@@FFFAE?DDHB@GG<FGCD@IHEHBE<HHBHHBDG<3:C@?HHH=?GH
@1738490/1
gttgcctctgctgctgctgctgctgaggcggttgttgccactgctgttgt
+1738490/1
CCCFFFFF:FHHHIJJJJIJJJJIIJJJJJJFHIHHIIJJJJJJJJIIJI
@721134/1
tttaattaaaaaattggtgggaggagaaatagtgattctgtagtgatata
+721134/1
@@@DDDDDBFFFFIIII<CGE<FFEFFGFGFFGEGGFFIFBBEFIIIIII
@1739651/1
gctgtttacacccacgataaaatcaggctttatgtttttgtattcttcaa
+1739651/1
@@@DFFFFHFDFDHIGJIIIGGGIJGCHDHGIJJJJIIIIBGGIFIGEGE
@1740059/1
gtcattatgggcttctattagttcatctatattttttaaggaagtaagtg
+1740059/1
CCCFFFFFHHHFHJJJJJJJJIIJIJJJJJIJJJJJJJJJJIJJIIJJIJ
@196292/1
gcaaatgatatttggtaggacgtgctgtaccttgtatactagcatgactg
+196292/1
?@@FDFFFH8FFFHGFGHIGIBHGEEHEFGGGGG<<FHBHFFGCHIDHCE
@2783253/1
cttggataccttggcttaagagagaaataaagagagaaatagaaaataaa
+2783253/1
CCCFFFFFHHDHFGGGHIJIEHCGGCFFDHEHCHEFAFDGDBHIJIJIGI
@1232157/1
agccataccgtacgctcaaacatgcaaatgtgacattattgactaaggcc
+1232157/1
CCCFFFFFHHHHHJJJJJJJJJJJJJJJJJIJJJJJJJJJJJJJJJJJJI
@1232304/1
gtttccttatcagtaatctcgaatctattatctcttggacaagttgttat
+1232304/1
CBCFFFFFHHHHHIJJJJJJJJJJJJJJJJJJJJJJJJJJJJJIJJJJJJ
@4306277/1
cttcactgcaaaagtttgatcaaataaacactatacaagtttggtcaaat
+4306277/1
@@CFFDDDHHH<DFEHIGIIIJIIIJIIJIJJFGDIEFHGGIIJHGHEGI
@7373872/1
cttctttactaaaaggctacacaaacaatcacctgaatccttagaattca
+7373872/1
@@CFFFFFGFHHHEHIIGGJGIJJJGIJJGECEFHIII@DGGHFIIJJCG
@3311440/1
ctcattttttctgctaaagcactaccttcagcgggagaccttggctttgc
+3311440/1
CCCFFFFFHHHHHJJJJJJJJJJJJJJJJJJJJJJJJJIJJJJJJJJJJJ
@198775/1
gctctggctattttagcatggaatgtgatctccaagttgtgaatcaattt
+198775/1
@C@DDFFFHGGHGGIIIGJJIHGIJHHEIHGGGCHGFHJJIIGCHGIJII
@7374692/1
attcaattgaagaagcaatttcttcgcagcctcttgttttgcttcttttt
+7374692/1
CCCFFFFFHHHHGJJJJJJJIJJJJJJJJJJJJIJJIJJJJJJJJJJJJJ
@7375085/1
gcctttgttgctgctgtggtggttcttgcctttgcagctgttgtggtggt
+7375085/1
CCCFFFFFHHHHHJJJHJJFGIFHJIJJJJJJJJJJJJJJIJJHIJFHIF
@7885853/1
ttctcttggtgttcaacaaatctcttaatgatatcagtcagcttacaagc
+7885853/1
CCCFFFFFHFHHHJJJJJJJJJJJJJIHIJIJJJJJJJJJJJJJJJJJJJ
@1742256/1
ccatggttgtcgaggaggtccctgttgttccattgcttgaggtctggtaa
+1742256/1
CCCFFFDFH0CFHIIJJIGGGIIIJJJGIJJJJJJJJJJJJIFHIJJFHH
@1742308/1
attttatgacaaaattgcaattctttacatcaataccttcttctatcaca
+1742308/1
CCCFFFFFHHHHHIJJJIJJJJJJJJJJJJJJJJIJJJJJJJJJJJJJJJ
@2785903/1
gccacttctttgaactaagtacagcgaaattcttattcgattgaagtaaa
+2785903/1
<@@FFDDFHHHHGDIJIFI?IFHEIGGGHEHGIIEIGIJEHGIEIIDDFH
@7376207/1
ggctgttgttgccactgctgctgctgcggctgttgttgcctctgctgctg
+7376207/1
CCCFFFFFHHHHHJJJJJJJJJJJJJJJJJJJJJJGIJJJIJJJJJIJJI
@7887362/1
tagaataccaacctgaatttcagcaattttcttaatggatgcataagtca
+7887362/1
CCCFFFFFHHHHHJJJIJJJJJJGIGHJIJJJJIHIJJJJJJJJJJJGII
@6853189/1
gtagaggtgcaggctggccatgttgaatagcttgctgtggtggtacagca
+6853189/1
CCCFFFFBDFFDDEHHIIIDFGIGH<HHHIIEHHFIGIIIBDF?DGHG9F
@201822/1
ctgagctttataaaatgcagtggccgacacatcaatattaagcatcatct
+201822/1
@C@FDFFFHHHHHJJJJJIJIJJJJJJIIIJGJJJJJJJIJJJJJJJJIJ
@5829269/1
ctccttgaatgaatttttcattcctccatactccttgtcttacaggtacc
+5829269/1
CCCFFFFFHHHHGJJJJJHHIJIIJIIJJJJJJJIIJJJJJJJGIJGHIJ
@4307308/1
cggtttctcaaaacatggtgctggatgaggaaatttttcataaagaagtc
+4307308/1
?@@BDDFBDDDDDG=?EGCEFEHGC>FGIIIIEGB9?FEGHIGGI>@CFH
@5829448/1
tgttgcctaacaggaggtgcactggttacaggagatactggttgttgttg
+5829448/1
CCCFFFFFHHHHHIGHJCGHJIJJJHJJJJJJHHDHIIJJJHGIGIJIJJ
@3313847/1
tcctgatatagctctaacttcaattaatttctgatttttattaacaatag
+3313847/1
??@FFEFFDDF>FHGIGGIGIJHIGI@HHHJGIEIIGIJEHGG>CGIG?G
@6854312/1
cttgactatgtttgatgacatatcaataacattctcctcaaccttttgta
+6854312/1
CC@FFFFFGBFHHIFBDHEII<FDFFH?BEHGIGHHIIIIGCFCHIIIFG
@727521/1
ctcattttttctgctaaagcactaccttcagcgggagaccttggctttgc
+727521/1
CCCFFFFFHHHHHJJJJJJJJJJJJJJJJIGJJIJJJJIJJJJJJJJJJJ
@2246290/1
ctgataggttctgcaatttccaagaaactttacttttcacaaataaatat
+2246290/1
@@@DDD?D?DFBFIHGHHIGI>EGHGCBHEEHIGGIHGCHCHIHE?BGHG
@5344836/1
cttggctttgccgcttgttgctgtacttgaggctgagatgaaggtggtct
+5344836/1
CCCFFFFFHHHHHJJJJIJJJJJIJJJJJIJJJJJJJGJJJJJJFHIGGE
@4816445/1
cttatacctagtgcttctgtaaaacgccaataattgttctttcatgatac
+4816445/1
CCCFFEBDDF?CFEHHEIHGCHIEGIIIIBHIIIIIHHIIIIIIIIGGGF
@7380906/1
ccaagctctggcattttcctgtgactgatttttcttcaacatcaacaaat
+7380906/1
CCCFFFFFHHHHHJJJJJJJJHIJJJJJJJJJJJJJJJJJJJJJIJJJJI
@2248631/1
gctgacttggataccttggcttaagagagaaataaagagagaaatagaaa
+2248631/1
CCCFFFFFHHHHHJJJJJJJJJJJJJJJJJJJJJJJJJJJJJIJHJJJJJ
@4308220/1
tgctgttgttgctgaggctgctgtggtctctgctgttgttgttgttgctg
+4308220/1
CCCFFFFFHHHHGJJJJGJJJJIFFHIHIGHIJIIHIGIJJ?GD??BGGC
@1235845/1
gcgttaacttttggtggctttattatattactcctaattgaagagccttt
+1235845/1
CCCFFFFFHHHHHJFHJJJJJJJJJJJJJJJJJJJJJJJIJIJJJJJIJJ
@5832034/1
gttatttggaagtgatttgcacgaagcactataggtcgaccttctcggcc
+5832034/1
BBBFFFFFHHHHHIIJJJJJJJJJJJJJJJJJJJJGIJJJJJJJJJJJJJ
@5347112/1
gggtaatcaaattttatgacaaaattgcaattctttacatcaataccttc
+5347112/1
BCCDDFFFHGHHHJJJJJIJJIIJIJGIIIJJJIJJIJJJJIIJJJIJJJ
@5832559/1
gtatatataagattacaattcttaacattttttctttaaacaaagaacat
+5832559/1
@?@FFFDDHFHBHIEGIIJJJIHIIIIHIIEHGJFGJJFCHHHAGGGHGH
@5348585/1
gtggctttattatattactcctaattgaagagccttttcccaaaatcata
+5348585/1
CCCFFFFFHHHGHJJJJJJJJJJIJJJJJJJJJJJJJJJJJJJJJJJJJJ
@6857178/1
cccgggtggaaatactggtggtggaggatatgaagtattataaggtacat
+6857178/1
C@@FFFA@ADFDHIIIIIAC@?EF=GHIIIHIIII?GFDHIIEGI09BFD
@4819293/1
gtccaatcagattgaaaaaaacaagttgtataacacaattaaaaagtaat
+4819293/1
CCCFFFFFGHHHHJJJJJJJJJJJJIJIHIJIJJIJJJJJJJJJJJDHIJ
@2254060/1
gggaatcctttgtgagccacatcaatgttaaggaatggtttccaaccaat
+2254060/1
CCCFFFFDHHHGFIJIGIJJIJJJJIJHIIIGJIFJJJFCGIIJJJJJJI
@1237829/1
gttggatcattagcagaaatcctcattctttcaaaaaaaactattcgtag
+1237829/1
CCCFFFFFHHHHHIJIHIIIIIJJJIJGIJJIJJJJIJJJACABG@G=FF
@3318527/1
ggtgtttttgagctcatacttaatccaatgacatggggaagtcaattgct
+3318527/1
@@@DBDEFHHGGGGGIIJJBGHJGIIIEIGIHHIIGGIIIIGHIIIIJIH
@3319777/1
cttggctttgagatacctacgcctatcagcccatgaaacaaaatgtaatc
+3319777/1
CCCFFFFFHHHHHJJJJJJJJJJJJJJJJJJJJJJIIJIIJJJJJIIIJJ
@2256103/1
attgcttgaggtctggtaattggagcggcttgtct
+2256103/1
CCCFFFFFHHHHHJIJIJGJIJIIJJJGIII<F<B
@208042/1
cttaactttagtgaactggtcatcaactgagaggccaaactccttcaggc
+208042/1
CC@FFFFFHHHHHIIIJJIFHIJJJJJJJJJGHIGGHHIIJIJJJJJGJJ
@208302/1
ctcacccatgttaaattttttcagaatcatgtgattttttttcctttcaa
+208302/1
CCCFFFFFHHHHHJJJJJJJJJJJIJJJIJJIIHIJJJJJJJJJJJJJJJ
@2256367/1
tccctcttctggaaagcagctcttgcagcattgacactggcgttttggtg
+2256367/1
@@CFFDEFHDFFHGEGIHJJFJJJJIGIIIIGIEIJGHGIIJDHGGIJHI
@4819718/1
cgcacaacaaacacttggggagttaaatcaacatcagctgagatatactc
+4819718/1
CCCFFFFFHGHHHJJJJJJJIJHGHJJJJJJJJJJJJJJJJJJJJJGJJJ
@208417/1
ctcgaggtggctgcagtttccatatcatattatacctgaaggcttttggg
+208417/1
@CCFFFFFDFDHHIIJHIJJJJJJJJIIJIJJJJJJJIJGJJIJJJJIGG
@1748945/1
ggtaggggttgtttccctagactgtggttgagacacttgctggggaggtg
+1748945/1
@@@DFFFA@FHFHIIIIHGIIIIIBFHGHIIIDGIIIIGEHIIIIIIIHI
@7388823/1
cacattccattccatgatttattaaacccgatgctagctttcttaaatct
+7388823/1
CCCFFFFFHHHHHJJJJJJJJJJJJJJJJIJJJIJJJGJJJJJIJIJJJJ
@7389587/1
agtaacttctctgtacaaatatactgagcatatattttcaaat
+7389587/1
=@?=ABDDF:CF?C<CBCHF4?FEEHEF>@9BHHFCBE4?EDC
@7389768/1
aaacgtttttccagagccagtaggtaaaaagattattgtattttctttta
+7389768/1
CCCFFDFFHHHHHJIJJJIJGIJJHIJJJJJJJJJJJJIIIJJJIJJJJJ
@5836409/1
ctgagagtaattcgtcgcgcattctgttgtatatttatgctcacttcacc
+5836409/1
CCCFFFFDHHHHHJIJJJJJJJJJJJJJJIJJJJJJJJJJJJJJJJJJJJ
@3797602/1
gctcttcatgccactgattgatgtcccaatggtccacacctttgtcacca
+3797602/1
C@CFFFFFHHHHGIJIIJJJJJIIJJJJIIJJIJJJJJJJJJJGFGIIJJ
@4312333/1
tctggagctggatgagtgacatcagcg
+4312333/1
<@@DDDADBFDDDEFF:A>C:FBFEB:
@5837911/1
agcagcctcagcaacaacaacaacagcagagaccacagcagcctcagcaa
+5837911/1
@@@FFFFDHFHHHJJIGJJIJJJJJJIJJJJJJJJJJIGIHIIJJJJIJJ
@737716/1
gttgttgttgttgaccccatggttgtcgaggaggtccctgttgttccatt
+737716/1
BCCFFFFDHHHHHJJJIIGIIIFHHHJIIIIHIJFHGHHIIGJGIIJIJJ
@737847/1
attcataattcgggccttaactttagtgaactggtcatcaactgagaggc
+737847/1
:BBFFFFFHHHHHJJJJJJJJJJJJJHIJJJJJJIJJJJJJJJJJJJJII
@5352461/1
ttccattccatgatttattaaacccgatgctagctttcttaaatctggtt
+5352461/1
CC@FFFFFHHHHHJJJJJJJJJJJJJGIJIIIIJJJJJJJJJIJIJHIIJ
@6861177/1
cgcctggtcatgcataattcttgtagaagaccaatagggttgcccatcat
+6861177/1
@??DDD?ADHBDBECG<<C<?AEDHHFD@;BFF?EAA9;?BA3?FAFHGH
@7391797/1
catttacacaatataaatgcaccttcaacaccacactcctcaaggtacac
+7391797/1
CCCFFFFFHHHHGJJJJJJJJJJJJJIJJJJJJJJJIIJJJJJJJFFHHI
@4824689/1
ggcttctattagttcatctatattttttaaggaagtaagtgcaggggaac
+4824689/1
B@@DDFFFHHFHHHIJJJJJJJIJJJJJJIIJIIJDGIJIJIJJJJJIJJ
@5354299/1
tgaaggcttttgggtcgtgagaagctgcaacggctgctatagatggaacg
+5354299/1
CCCFFFFFHHHHHJIJJIJJJJJJJJJJJJJJJJJJJIIJIJJIIJGIGG
@7893521/1
tctgcttccgttccaccctttctgctgcgatctttgccatagcatagttc
+7893521/1
<@@B?BDFF@FDDHIIHGGBCGHA@F@HB@EFHIB9DBDGIEGGEHGIIB
@7893869/1
tctaagattgctttcgctgcggcatgctttgcttctttcttagatctacc
+7893869/1
CCCFFFFFHHHHHJJJJJJJJJJJJJJJJJJJJJJJJJJJJJJJJJJJJJ
@213387/1
ccaagatcaattactctaccaggtggaggtgaaaagaatgatcttccaac
+213387/1
@;?BDBEFDHHHGCHGIBGGGEHFHGGIIFHIGADCHGIGGHIIIGIGDF
@5838840/1
gctccaatcgcattccctttcacactagggacatgaggtgaaattattgg
+5838840/1
@CCFFFFFHHGFHIIHIJJJJJIJJIGGIJCHIIGJIIHIGIGGIIIGII
@2798802/1
atttcttctaaattctgctctgataaattagaatcatcccatagcaaatg
+2798802/1
?@@FBDDDFFBFHGHD@FDFHIEEH@:::<ACBFBHECGHII;?GBBGH>
@739014/1
cttctctgcactgtgacagtcttcaagcactgagttagaataccaacctg
+739014/1
CCCFFFFFGHHHHIJJJJJIIJJJJJJJJJJJJJIJIJJJJJJGIJJJJJ
@4316780/1
gtcactattaaagttgatttgtcttatcgacttgacaattttttcttttc
+4316780/1
CCCFFDBDHHDHFIJJJJGGHFIIGHGICB@BFG<?BBHHHIIJJJJJI9
@214862/1
attagtttccacaacaatttctcttcctttttttggatctgaagggcggt
+214862/1
<@@DAEFDFFBFBHGE:CHHGJIHIEBFHIGHHIIJ?GGGG>DHGG@BH=
@2262016/1
ttcacttttgttattggtttccttatcagtaatctcgaatctattatctc
+2262016/1
CCCFFFFFHHHHHJJJJHIJJJJJJJJIJIIJJJJJJJJIJJJJJJJJJI
@3325397/1
agcaaatggtatttggtaggacgtgctgtaccttgtatactagcatgact
+3325397/1
CCCFFFFFHDHHHJJJHIJJJJJIIJJJHJJJJJJJJJJJJJJJJJJJJJ
@741457/1
atgcagttcattacctaagatatttgttatgatctccggccaagatcagc
+741457/1
CC@FFFFFHHHHHJJJJJJJJJJIJJJIJJIJJJIJJJJJJJJJJJJJJJ
@2800578/1
gaacaaatttacctaaagcaacaacacaattgtcggcagctgggaatcct
+2800578/1
C@@DFFDDFHFFDBGBHEGGIICGIJGGHIIJCG@DBGHGIJJJIGHHII
@6372947/1
ctcaggagaaatttcaatttttgcaaattgttcgtagtgaagaactgaaa
+6372947/1
@@@DBD3??D>DDB?ED<FHHIH>:A<??FE<CEFGIIIEE<@B??GG>F
@4827752/1
ggctccttgaatgaatttttcattcctccatactccttgtcttacaggta
+4827752/1
CCCFFFFFFGHHHIJJJJIJJIJJIJJJJIJIIJJJJIJJJJIIIIHIHI
@7894138/1
gtagcatttcaaaatgattatatcctagttcttctaatattgatgtttta
+7894138/1
CCCFFFFFGHHHGGIEEGHHIJJHJJJJHEHIIIGEHHBGHIEGGIHIJF
@2801504/1
gcggctcttgtttcatactttttgcaattactcttttttgatgatctagt
+2801504/1
@@@DADAEBHHBHIIICGHIIGGGGDHHEGCHGHGGGHGFEHEBDFFEGD
@4319611/1
ggggggttaaatcaacatcagctgagatatactcatattgaggataagaa
+4319611/1
@@<?DB;6?A>AA>8?CCACC8>@8<C3>>C>>CCC@CCDCCCCCCCC@C
@743003/1
cccgatcaggcgctgacctggcggtagctttaatcatagttgatgtctgc
+743003/1
CCCFFFFFHHFFHIJJJJJJIJJI@GIIJJJJIJJJJJJGIIJJIIIJJI
@743605/1
gcaacggctgctatagatggaacgttgatctggtctggagctggatgagt
+743605/1
CCCFFFFFHGHHHGEIIGGIIIJJHIEHGHIJIJJJGG>GIIJJFGHIIB
@3802452/1
ctatagtttctcctacggagactgtatacctaaaagtgggttcatgaatt
+3802452/1
CCCFFFFFHHHHHJJJJJJJIJIJJJJJJJJJJJJJHIJJIHJJJJJJJJ
@1247202/1
ggtatatataagattacaattcttaacattttttctttaaacaaagaaca
+1247202/1
BCBFFFFFHHHHHJJJJJJJJJJJJJJIJJJJJJJJJJJJJJJJJJHJJJ
@6376029/1
ctgctttagggtttcttccgctaatttaaaaattgaatagtttttatgaa
+6376029/1
CCCFFFFFHHHHHIJJJJJJJJJJJJJJJJJIIIJJJJJJIIJJJJJJIJ
@1247485/1
ggtatatataagattacaattcttaacattttttctttaaacaaagaaca
+1247485/1
BBBDFFFFHHHHHIJJJJIJJJJJJJJJJJJJJJJJJJJJJJJIJJHJJJ
@1247989/1
caggttttgggtagttgggtaatattttgataacgtggatgtagataggc
+1247989/1
@@@DADEDHHFFHHCFHIIEHGIGIIIIIGGIIIGGHIHIIHIIIIGDAB
@4829380/1
agatactggttgttgttgaggtggtagttgagtttggtgggtaggggttg
+4829380/1
@CCFFFFFHFHHHJJIJJIJJBFH@EHFGIGHGIGIJCFGE0BFIIJ;@F
@5842771/1
agaccttgttgttttagggtaatcaaattttatgacaaaattgcaattct
+5842771/1
@?@DDDDAFBD2C;AA;?A33AFFCAHHEH@GBFG>?9:8CF?4:BD?BG
@4829545/1
atcaacgttcactgtctataaaaatacaagaattcctaattggtagtatt
+4829545/1
CCCFFFFFGHHGHJHGHIJJJJJJJJJJJIGIIIJGIJIJJJJGGIFIIJ
@6866314/1
cccatatcattgagacattaacttgcgtagcatactttatcgtaacggtc
+6866314/1
@CCFFFFFHHHHHIJJJJJJIJJJJJJJJJJJJJIIJJJIJJHJJJJJIJ
@2264694/1
ctttgatggaatttcataaacaactttcaaatccttaatatacgcaacaa
+2264694/1
@@@DFFFFFG?FHIIIEFHHGC?=FFIIIIIIIIFBGGBGHGEGGGIDII
@5843504/1
ctttcacgttcataaggtctcatttgaaaacgtggatctccaaggtctcc
+5843504/1
CCCFFFFFHHHHHJJJJGIIJJJJJJJJJJJJHIJJJJJJJJIIJHIJJJ
@4830345/1
cggcaagatgtttggcttgctgttttgtagaagccttaccttcagctgag
+4830345/1
@@@DFDDDFFADFGGEFGHGHIFBHHIGHGGGGFHIGGGHIICGHG?DHD
@7895142/1
agtatatacaaccagattaattattatgagagaagaattgataactaact
+7895142/1
@CBFFFFFHHHHHJJJJJJJJJJJJJJJJJIIHIIIJJJJHJJJJJIJJJ
@7395637/1
gtgcattcataattcgggccttaactttagtgaactggtcatcaactgag
+7395637/1
?BBD=ADDHHHACGIJJJJJJJJJJJJJIJHJJJJIJJHJJJJJJIJIJI
@3328905/1
ctctttgtgcccatggagtttgacctctaggaccagtttgcaaagggaag
+3328905/1
CCCFFFFFHHHHHJJJJJIJJJJJJJJJJJJJJJJJIJJJJJJJJJJJJJ
@2803497/1
ctcacagaacggttgccatatagccttaaaagggcaccccaactagttat
+2803497/1
CCCFFFFFHHHHHIJJJJJJJJJJJJJJJJJJJJJJJJJJJJJJIIHIJJ
@3803701/1
gctggatgaggaaatttttcataaagaagtcgaatactgttcttaggaat
+3803701/1
CCCFFFFFHHHGGHIIJJIIJJIJJJIGIFHICHGJJIJJJJJJJIJIHG
@2803702/1
gccacttcagccttatgcctctcaaactcaagctgtcgcttcaattcatc
+2803702/1
@CCFDFFFGHHHHJJJJJJJJJJJJIJJIJJJJJJJJJJJJJJJJJIIJJ
@4831203/1
gtttgccacgcatgtcccatactccctggttgggaagtgcttgttgtttt
+4831203/1
@@@FFEFFDHHHFGIJIJJJIGIJJJJJIEHIHIGDGBDDDHIJIJGDHG
@7397084/1
gtggctttattatattactcctaattgaagagccttttcccaaaatcata
+7397084/1
@@@BDFFFFFFHFHIGIIIIIGIGGIEIHIGGGIJJIJIGIGIICHJEG>
@4832034/1
caaacaatcacctgaatccttagaattcaaaaattcaaacttaaattcgt
+4832034/1
C@CFFFFFHHHHHJJIJGJJJJJJJJJJJJJIIJJIJJJJIJJJIJJJJH
@746310/1
gtaaggagttgaaggattttctaaagctttgaattcataagttggttgtt
+746310/1
CBCFFFDFFFHHHJJGJJJJJJJJJJJJJJJJHIJJJJIJJIHIIGHI@G
@4832372/1
ggtaaatttatcgcaaggtaacgtaaaacaatatctattcaacaaaggaa
+4832372/1
@CBFFFFFHHHHHJJJJJHIJJJJJJJJJJJJJJJJJJJJJJJJJJJJJJ
@6378443/1
acctttggcacatccacgatttcggcagcgtttacctcattttcactcag
+6378443/1
CCCFFFFFHHHHHJJJJJIJJJJJJJJJJJIJJJJJJHIIJJJIJJJJJJ
@2805975/1
ctggtattatgagtgttacttctcatcctaggacgtccacctcgaactga
+2805975/1
@@@DDDDDBAFAFFGHIEHG?IHHEA@EC@C;AFD:1?BDDGHIGIDFI@
@2806635/1
ccgtgatctaatatttgagcagagggtgctggtgcatgtaatactttgta
+2806635/1
1=;DDDDBDDDBDEEIEBEC@EEF11FEEE>?:?4CDFDDDED>B@9?9?
@3807000/1
ggaagttatcaagaaatctaagattgcatcaccgaggaattccagccttt
+3807000/1
CCCFFDEFHHGHHJJJIJJJJJJJJIJJJJJJHIJJJIJJJJJJJIJGJI
@6869418/1
gaaatctttaggctgcagctcaaccattttatcggccaacata
+6869418/1
@=@DD4==AFFDFFBFDE<EGD@:F;C9FH@E?G:8:??F1B9
@3807573/1
ctcttggacaagttgttatattagtcactttatatgttcttttaacactc
+3807573/1
CCCFFFFFHHHHHJIIIGJIJIJJFHIJJJJIJJJJIJIIIJJIJIJJJJ
@1758924/1
ctgtgatcttgtctaagattgctttcgctgcggcatgctttgcttctttc
+1758924/1
CCCFFFFFHHHHHJJJJIJJJJJJJJJJJJJJJJJJJJJIJJJJJJJJJG
@5362360/1
cttctgatagcctgcaattcttggttcaagatcattttaaactgtccttc
+5362360/1
@CCFFFFFGHHHHIJJIDHHJJIJCFHHEHIGGIGIIGHGGHIIJJIGHI
@7398967/1
caactttgcattaactttctgcagtatgtttacaaatgttgcagcattaa
+7398967/1
CCCFFFFFGHHHHJJJJJIJJJJJHIJJIJJJJJJJJIJJJJJJJJJJJJ
@7398980/1
cctgggtttaaaatcttcaataacattactcatttctgataggttctgca
+7398980/1
CC@FFFDBFFHHFJHIJJFHJIJJJJJJJIJJJJJJJJJJJJJHHJJJJJ
@5362791/1
gtaaaacgtaagtggaagcataagctcccaattctttggtgataagaact
+5362791/1
B@@FFFFFFHHHFIJHIJJJJJJIIJJJGIIJJJJJJJJDGHJJJJIJJI
@2270082/1
ctctatcaggtaagacaacaatcacaagttttacttcttctttaagacac
+2270082/1
BCCFFFFFHHHHHJJJJIJJJGIJJJJHFHIJJJJJJJJJJJJIJJIJJJ
@1759848/1
cttaactttagtgaactggtcatcaactgagag
+1759848/1
@@CDDDDAHHDFFGGIBHGIG@EFGBGHHGICF
@1251145/1
ctccaattgcattccctttcacactagggacatgaggtgaaattattggt
+1251145/1
CCCFFFFFHHHHHJJJJJJJJJJJJJJJJIJJJJIJJGGFEHHIIIJJJB
@1759923/1
cccatgttaaattttttcagaatcatgtgattttttttcctttcaagaat
+1759923/1
<@@DDFFFBFDDBHGGIGCHGCHIIIGAFGGGIIGGGIGIIIGGGIIIIB
@1252135/1
ggttgccttaaaacaatgtcaagagcttggattgcctcctgcggaccatt
+1252135/1
BCBFFFFFHHHHHJJJJJJJJJHJJJIJJJJJJJJJJJJJJJJJJJJJJJ
@5363926/1
ggccacaactcatattgatcgtcaaatgaaacatacctcatacgactcta
+5363926/1
CCCFFFFFHHHHHJJJJJJJJIJJJJJJJJJJJJJJIJJJJJJJJJJJJJ
@7900185/1
ccacacctttgtcaccactatattcaccaaccgttaacggagtttgctgt
+7900185/1
?<?DD?2B?CA2CAA<B?CCF@?F<FC<2<<?C:DDBB?D8@/??B<DC=
@3331676/1
gtagtctgtctgcatctgtatatgccctagcacggaaagcagcgagatg
+3331676/1
@@?D=ADDFFDFFHBFGEACDEFHHIEE>CF@HGI:??BDA9?F0?DFA
@2807930/1
cagtcttcaagcactgagttagaataccaacctgaatttcagcaattttc
+2807930/1
@@@DDDDFHHFGFEGGJIHGHIH@HHGGGCFHHIJCGIIHDHHHGHIJJJ
@750599/1
cttaaaacaatatcaagagcttggattgcctcctgcggaccattagttga
+750599/1
@CCFFFFFHHHGGJJJEGIIHIJJJIIJJJJJJJIJJJIIJIJJIIEHJH
@220195/1
ccacaaatccacttggaaaactgtttatcatagatccgacgacacttttt
+220195/1
@@@FFFFFHFDHHIIIGGGHHIIAHHGIHGGGHGIIJIJIIDHGIJIGIJ
@3811989/1
tagataataatgcctcagagctaccttggcagctgctaattttgcttggt
+3811989/1
CC@FFFFFGHHGHJJJJJIJJIJJIJIGIGIJIJJJJIIIJJJJJJJJGB
@5364949/1
ctgctatagatggaacgttgatctggtctggagctggatgagtgacatca
+5364949/1
CCCFFFFFHHHHHJIJJHIJIJJJJJHJJJIJJJJJJJJJIJFGIIJJJJ
@2272731/1
cacacaatcagcaatacttttgtcaggaatggaatgctgagtaaca
+2272731/1
@@@BFFFFDA?FHI:EFGIIGGIE>>39CC9E3E99CFDGDFEGCH
@1254293/1
caatgaagttcctgcaggaggtataaacaaacctatgggttttaccatca
+1254293/1
CC@DDFFFHGDFHGIGEHDIG<ADHIJJGGGGEDHIGGCFFGHHIIGIIJ
@751765/1
ctcccctaggctttgctttaggatcatcatctggattttgaataggaaat
+751765/1
CCCFFFFFHHHHHJJJJJJJJJIJJJJJJJJJIJHIJJJJHGJIJJGHII
@221679/1
cgacaaacgccatcctctcattcttagttgtaacaactaggggcaccatg
+221679/1
CCCFFFFFHFHHHJJHJJJJIJJJJEHHIJHJJJJJJJIJJJJJJJJIJJ
@4326050/1
cttcttctatcacatcggaggcaaccaatatgttcgtctcacccatgt
+4326050/1
???DDDDDDEDDBEIBEA:<@2CEDEAE??DDDDII??D;DEDDD?B=
@2274190/1
ctaatgtttcttcatttaaaaccgctgtgtctctttctttttttgtt
+2274190/1
@C@FFFBDHHGFHIIIIIIJIJGGIJJIIDHIIIGGIJIJJGBGGFH
@222709/1
gctgctgctgaggcggttgttgccactgctgttgttgaggctgctgtggt
+222709/1
@CCFFFFFHGDHHJIIGHGECHIIJJIJBGIFHIIJJHIGIIIGIECGI7
@6875236/1
cttcttctcgaggtggctgcagtttccatatcatattatacctg
+6875236/1
???DD:BDADB<@EBE3CAEEECFCEDEEB:E<?CDCDDDDDDD
@5849004/1
cttaagagagaaataaagagagaaatagaaaataaatatataaaaaaaca
+5849004/1
CCCFFFFFHHHHHJJJJJIJIJJJJJJJJJJJJJJJJJJJJJJJJJJJJJ
@6875364/1
gtggaatgtatgacgatgatttgatatctatatttctcattttttctgct
+6875364/1
@?@DDDDDC<CC<GGECC<A?FH3AFGFF??<AHHGHIGGFF>DHDHBBD
@2811842/1
ccactgtgtccacaagaaaaaaggttcttttacccccttcagaatataat
+2811842/1
C@@FDFDDDFF?FHEIAAFE@HGECGCEEGGCFBDHIIIIIIGGGEGIIG
@2811957/1
gttctaaattgtcatcaagctctccccttccatgcaataaacggcatgtc
+2811957/1
C@BFFFFFHHHHHIIJJIJJJJJJIJJIGHIJJIGIIJJJJJJJJJIIHJ
@753122/1
gatcagtagtggtatcaatttcttctttaggtaaaacttttatgccaagc
+753122/1
@@@FFFDDHCDHAGGHDICBCHGIIIIIIGGHHEHCGHIIIIIIDEGIIE
@7902748/1
agagaggaaatagtattttttcttcatcgtcttgaacttcatttccaaca
+7902748/1
@@@DDDDDBFHHF2:CFDIIEH?FDHHGGEGDHGGFIEHGGGGHECGHGI
@7902770/1
gtttttttcatttctccctctggttgctttaatgatatcaagaattcttt
+7902770/1
CCCFFFFFHHHHHJJJJJJJJJJIJJJJJJJJJJJJIJJIIIIJIJJJJJ
@753376/1
atccgtctaagcctaatgttttcgctagaactgctagatgttgattttga
+753376/1
@BBFFFFFHHHHHJJJJJJHIJJJJJJJJJJJJJJIJIJJJIJIJJJJJI
@753690/1
gttggtgtagaggtgcaggctggccatgttgaatagcttgctgtggtggt
+753690/1
CCCFFDFDHHHHHGHIJJJJJJJJJIJJJJJHIJHJJJJJJJJJJJHIJ@
@5367482/1
agctggttgccttaaaacaatatcaagagcttggattgcctcctgcggac
+5367482/1
CCCFFFEEHHHHHJJJJJJJJJJJJJJJJJJJJJJIJIJJJJJJJJJJJJ
@225226/1
agctcaaccattttatcggccaacatattactgacctcaaccgtacttct
+225226/1
???DDDDEDHDHDHEFGFFGEHAHHIGIHIAHCGDCBF@GDFF?FFHCCD
@7401675/1
ctgtagtttcgtcctatacctttgaatgtccctttgccaaatacttcaac
+7401675/1
CCCFFFFFHHHHHJJJJJJJJJJJJJJJJJJJJJJJJJJJJJJJJJJJJJ
@225711/1
ccaatgtttctagcctttcataattcataacgtcattagcagagctcgct
+225711/1
CCCFFFDEHHHHHJJJJJJJJJJJJJJJJJJIIJJJJJJJJIJJJJJJJJ
@3816388/1
cttcctttttttggatctgaagggcggtcccctcttttgggtggaatgta
+3816388/1
CCCFFFFFHHGHFIGIJJJIJJJJJJJIJJIJJEGHHHHFF?ACBDDDDD
@6386148/1
cttcattgtaacttggcccgcaacaattgtacacaactccataggaagcg
+6386148/1
CCCFFFFFHHHHHJJJJJJJJJJJJJJJJJJJIJJJJJJJJJJJJJJJJJ
@1764988/1
gagttaaaacagtacatcgcacaacaaacactt
+1764988/1
@@@DBB?DD<?F:EAFE<<E;:CF=ECFDGC39
@6386493/1
ctggcactaaactgtaaagggcttcactgcaaaagtttgatcaaataaac
+6386493/1
CCCFFFFFHHHHHJIIIIJJJJJJJJJJJJJJJIIHIIJJJJJJJJJJJH
@7906089/1
ggccaagatcagccgtgtttggtagaagcaggatgacacttaggtcgtgc
+7906089/1
@@CFFFFFHHHHHJICGHIJJJHIIIJJIIJJJGIGIIJJJJJJFHG@FH
@3337220/1
cctgcttgtggaaaaccaccacaaatccacttggaaaactgtttatcata
+3337220/1
@@@DADDBCFDAHIFFDGHIGGGHAHDFDFBFHDHHICGCG?FHGGHFDH
@1767260/1
agctaaggctgtatcatcaacttctaaaggtttccaataaacaccttttg
+1767260/1
@@<?DDBDDCDDFGDFHG4?<<FHEIIGG<9CD9E<G<<EAGDCGHEGHE
@7906862/1
cggtacttttgtaaaacattatcaaaagttctctgaccatggaggataat
+7906862/1
B@CDFFFFHHHHHIJJJJJJJJJJJJJJFHIIJJIIJJJJJIJIJHIJJI
@755343/1
tataaatgtaatcggtggtgtgtaatcactgctgaggcttgaacaagccc
+755343/1
@CCFFFFFFHFHHJJFHIIHHHGHGIJJJJJJJJJJJIJJJI<FHGIICH
@5852854/1
gtaggagtaaaacgtaagtggaagcataagctcccaattctttggtgata
+5852854/1
@@@FDFFBFDDDHHIIGIFHIDHIJFGIIJJIIJGIIJJJJIJJJHHHIH
@6389526/1
ccactttcacaatcaattaattggtaacatggtaaaataccttctttgac
+6389526/1
CCCFFFFFHHHHHJJJJJJIIJJJJJJJJIJJHIJJJJJJJJJJJJJJJJ
@5853332/1
gtgtttttgagctcatacttaatccaatgacatggggaagtcaattgcta
+5853332/1
B@@DFFFFHHHGHJJJJJJJJJJJJJJJJJJJJJIJJJGJIIJJJJJJJJ
@7404165/1
cttttccttcccctggcaatgtgacctcaagttccatcctatcattgcca
+7404165/1
@@@FFFFFHHHFHGIIDHIIIHGEGDHHIBBFGGIJJJGHIIIHIJHGIG
@5369818/1
catctgtatatgccctagcacggaaagcagcgagatgagcataataggta
+5369818/1
@@CFFFFFHHHHHJJJJJJJJJJGJJJJJIJJJJIIIGIIIJJJJJJJFH
@3338207/1
gttgctcagcagctatctcttgtagg
+3338207/1
?@@DD;DAFHDD?G>CB>FH>DH?::
@4841867/1
cattttttgtgctaaagcactaccttcagcgggagaccttggctttgccg
+4841867/1
CCCFFFFFHHHHHJJJJJJJJJIJJJJJIJJJIIJGHIHIJJJJJJJJJJ
@3338950/1
gccacattccattccatgatttattaaacccgatgctagctttcttaaat
+3338950/1
:?@DBDDD?BBFBB@C:A<A<:A:<?AF?FHE8FHGH>C9<?:9DGGI@9
@4842402/1
ctggaaacttctgaatgatatgctcattattagaatccccattttcagta
+4842402/1
CCCFFFFFHHHHHJJJJHIJIJJJJFIJIJJIIGIIJIJJJJJJJJJIIH
@2281826/1
gatagcttgaggcttatacctagtgcttctgtaaaacgccaataattgtt
+2281826/1
@@CFFFFFHHHGHIJJJJJJJJJFHIJJJIJIJIJJJJJIJJJJIJJJII
@7911213/1
gccaataattgttctttcatgatactctcaagatccctgattacttcttc
+7911213/1
=;<DDABBBC<2AE:AE>IBDGHGFHHED<<C@9ABGHGHIHGBGH?GEB
@4842757/1
gtcgtctttctttcaacaaacacaagagctaaattatcctttttgaaatt
+4842757/1
CCCFFFFFHHHHHJJJJJJJJJJJJJJJJJJJJJJJJJJJJJJJJJJJJJ
@2283100/1
ctgtcgaatactctgagcttgctgagcgactaatgccactgtgtccacaa
+2283100/1
CCCFFFFFHHHHHJJIJIJJJJJJJJJJJJJJJJJJJJJJJIJJJJJJJJ
@758147/1
cataattaaaattaattaaaagttaataatacaaataaataaacagaaac
+758147/1
CCCFFFFFHHHHHJJJJJJJJJIIJJJJJJJJIJJJJJJJJJJJJJJIJI
@6391904/1
gtccaatcttcaattgttttaaagcacatttggctgcggtacatttagct
+6391904/1
??@D1=:DFDFFBGIFAF@F?CE:<?FFBH<FHIBB;DG0?GC4B4BFFI
@7914086/1
gcaaggtacagcctcaccacctcaaccgaacacttctaggttacatagtg
+7914086/1
@@@DDDDDBAFDHGGIIIG?C@CE>GIIIIEIDHIHFHF@?FFEHCII8C
@1261921/1
ggctggtgccctgaataccttgatggctacaaagatagaagtcaaattca
+1261921/1
CCCFFFFFHHHHHIJJJJJJJIHJJJJJIIJJJJIJJJIJIJJJJJJIJJ
@758496/1
ctcagagctaccttggcagctgctaattttgcttggtgtttgttttctcc
+758496/1
CCCFFBFFGHHHHJJJJJIJJJJJIJJJJJJJJJJJDGHIJJJJIJJJJJ
@2285436/1
gtggctttattatattactcctaattgaagagccttttcccaaaatcata
+2285436/1
@@@FFFFFHHHHHJJJJJIJJJJJJJIIJJJJJJIJJJJJJJGIIIIJII
@2285670/1
ctttgatagcaatcggtaaagttttgcctataagaacaatgagtaagagc
+2285670/1
CCCFFFFFHHHHHJJJHIJJJHHIJJJJJJJJJJJJJIJJJIJIJJJJJI
@7915402/1
gtccttctgacacaccatctctgtaaaag
+7915402/1
??84A?B?ACDDDED?BBCFFBEF>?F<A
@759427/1
atcaggaataaagtcattaaccttcaaaatttttccgaggtttaaatttt
+759427/1
@CBFFFFFHHHHHFHIJJJJJJJJJJJJIIJJIJJJIGHIGHIJGIJIJJ
@1263228/1
gttcgtctcacccatgttaaattttttcagaatcatgtgattttttttcc
+1263228/1
CBCFFFFFHHHHHJJJJJJJJJJJJJJJJJJJJJJJJIIIJJJJJJJJGH
@3341432/1
ctatgggttttaccatcatttgctgctcataaagcttattcatttcactc
+3341432/1
CCCFFFFDFHHHHIJJJJJJJJJJJIJJJIJJJJJIJJJJJJJJJJJJJI
@7915895/1
gccaatagctgtgggttatatggtgattgatgccattcaactttgcatta
+7915895/1
@@@FFDDFHHHFFDB@AEHGHIGJIIIJIGIJJGGIIGIJJJJJJIJGJI
@6392936/1
gaggcttatacctagtgcttctgtaaaacg
+6392936/1
??;:7=BD8?D2:C>2AEAEIE>3<<?<F<
@6393059/1
gtttcttcttcatcagggaaattagttattcc
+6393059/1
@@@DD>DDFDFDBGGG:E=FCHHCGFHAC?FC
@1775144/1
ctgcaattcttggttcaagatcattttaa
+1775144/1
@??DDDDDAC?CAACCGECFGHEAEHDHH
@1264463/1
cacgttcataaggtctcatttgaaaacgtggatctccaaggtctccttga
+1264463/1
CCCFFFFFHHHHHGHIJJJJJJJJJJJJHIJJJJJJJJJJIHIIJJJJJI
@2820397/1
gtgatatcctcgggaaaattaatttttattaagaagccaaattgcacctc
+2820397/1
@@BFFFFFHHHHHJBGIJIJJJJJJJJJJJJJJJJJJJJJJIJJJJJJJJ
@1264985/1
gtgcaggctggccatgttgaatagcttgctgtggtggtacagcacccggt
+1264985/1
@CCFFFDFHGFFHGIHHHHIEHIJIHGCHIIGIJJJJHGGIIIIIGIGGH
@2820724/1
gaacttcccagtcatcaggaataaagtcattaaccttcaaaatttttccg
+2820724/1
CC@FFFDDHDHDFHHIGGIFFHGIGHFFHIJIBDHIJJGIGFGHIIJIEG
@233544/1
gttcggctgtagtctgtctgcatctgtatatgccctagcacggaaagcag
+233544/1
CCCFFFFFHHHGGIJJJJJJJJJJJJIJJIJJJJJJJJJIJJJJJJJJJJ
@1265782/1
gtctggagctggatgagtgacatcagcgccaacaacaatgacaggttttt
+1265782/1
CCCFFFFFHHHHHJJJJHIJJJJJJJJJJJJJJJJJJJJJIJJJJFHJJJ
@1266394/1
cttggcaacaaacagttgttttttcctgatatagctctaacttcaattaa
+1266394/1
CCCFFFFFHGHGHJIIGGIHIJJJJJJJIJIJJJJJJJJJJJJJIIJJJJ
@762686/1
acccaatgtttctagcctttcataattcataacgtcattagcagagctcg
+762686/1
CCCFFFFFFHHHHIJHGHIJJFIIJJJJJJJIJIHIGIJFIJJJHIIIII
@3341781/1
gtggaggtgaaaagaatgatcttccaactgtcacaaacctgttagcagct
+3341781/1
@@@FDFFADFHHHJIBHGCFGHIHFHIEFIHEIIEGIGGIIHIJIIGAHG
@1267149/1
catgtatccttttgggcggtaccatggtataactatcttattgagataat
+1267149/1
C@CDFFFFHHHHHGIGIIIHHHHIJJIHGGIGIJJEHEIGGIJCCDHGHG
@6889259/1
ctttgttctttcttgtcagcacagaataatcttgtatgatgtctcttttg
+6889259/1
CCCFFFFFHHHFHJJJJJJJJJJJIJJIIJIJJJJIJJIJJJJJIJJJJI
@6889292/1
gtaagttatttcttctaaattctgctctgataaattagaatcatcccata
+6889292/1
@@@DDDDDFHHAHI@FHCHIIDHFEHIGGGIGGGAHHC<EGIGIIIEGGC
@6889815/1
cacaacagtataacattcgtcctcctgccactcatcataatgaacaatat
+6889815/1
CCCFFFFFHHHHHJJJJJJJJJJJJJJJJJJJJJJJJJJJJJJJJJJJJJ
@3342891/1
cctcattctttcaaaaaaaactattcgtaggagtaaaacgtaagtggaag
+3342891/1
CCCFFFFFHHHHHJJJJJJJJJJJJJJHIJJJJGHJJJJJHIJJHHJHJJ
@6890441/1
cattgatttgttagagctattagtacttccgtcaacactgctttcatctt
+6890441/1
@@@FDDFFHHHHHEAGIIEIIHICDHIIIIIIIIHIIIIIBHHIGGIIII
@5375858/1
caccatctctgtaaaagaggatagcttgaggcttatacctagtgcttctg
+5375858/1
C@CFFFFFHHGHFIIJJJIIEIIJJJIIJIJJIGIIIIGGHIGEHIIIIC
@7920204/1
gtccttctgacacaccatctctgtaaaagaggatagcttgaggcttatac
+7920204/1
CCCFFFFFHGHGHGIBGHJIJJJHHHIJIGIJHEGIJGHIIIHJJJGIIJ
@6394191/1
agataggctggcctgcttgtggaaaaccaccac
+6394191/1
@@@DDDABFBABDF2A3?:ABFEHCGEGFII?F
@7920817/1
cgaaaaaataatcaacgttactatcaatcacgaaaaataacaaaaacaaa
+7920817/1
CC@FFFFFHHHGHJJJJGHIJJJIIJJIJJIJJIIJJJJJJJIIIJJIGJ
@3823362/1
gtcagcttacaagccttagtaagcataaatttatggaagccataccgtac
+3823362/1
CCCFFFFFHHHHHJJJJJJIIJJJJIIIIJJJJJJJJJJJJJJJJJJJIH
@3823625/1
ggaggccatcgcctggtcatgcataattcttgtagaagaccaatagggtt
+3823625/1
@@@?BD?BFDFF?DEHBE@FDHGHCHHGIIGHGG>BDFBFGGBFHIII??
@5857757/1
ccacacctttgtcaccactatattcaccaaccgttaacggagtttgctgt
+5857757/1
CC@FFFFFGHHHHJIIIJJGIJJJIIJIJJJJI@GIGIJIIIBFHGIJII
@5857840/1
gtgtttttgagctcatacttaatccaatgacatggggaagtcaattgcta
+5857840/1
@?@DFEFFFFHHGJIEGIJJ@EHHIJJJIEDHEGIC=FB@F?DB9BF<FG
@236824/1
ggcaggtggaggccatcgcctggtcatgcataattcttgtagaagaccaa
+236824/1
CCCFFFDFHHHHHJJJJJJJJJJHIIJJJJJJJJJJJJIJJJJJIJJIHH
@3824404/1
gtaatctctgtatcaacaactgtaccagccggcacattcatatttctccc
+3824404/1
@C@DDDFFFFFBFGIGHEHFFDHIIEFDGGGEFGIGHHHGHIIGHEFIIG
@4335821/1
ctcagataatcccatatcattgagacattaacttgcgtagcatactttat
+4335821/1
CC@DFFFFDHHHHIJJJJIGHIIJGGIJJIIJFGGGIHGIJIJGGHJIJJ
@4846529/1
gtgtgatatgatatgggttgctgtttacaccaacgataaaatcaggcttt
+4846529/1
@@BDFFFFHHHHHJHIJHHIJJIIJJIIJGHIIJJIJJJJJJJIIJJJJJ
@3343835/1
caacaattgtacacaactccataggaagcgccaaaggcttctctcgtgag
+3343835/1
CCCFFFFFHHHHHJJJJJJJJJJJJJJJJJJJJJJJJJJJJJJJJJIIJJ
@1780346/1
cattctgttgtatatttatgctcacttcaccaacattcatgaataatgga
+1780346/1
CC@FFFFFGHAFHIIIIHIACHHGIIIIIIIBH;1EHGHHDHGHHGHIII
@6891519/1
cttctttcagatcgctgccatttagtacactgctttttccttctccagct
+6891519/1
CCCFFFFFHHHHHJJJJJJJJJJJJIJJJJJJJJJJJJJJJJJJJJJIJJ
@3344105/1
gtctcatccacattttatgtgctgctaacctcttggcaatttttttcgat
+3344105/1
??@DDDBAFHB?:AA<CG<IEG@@CB@HBCEDHCEHGI<GHGIBDGHBB<
@7921567/1
tagcaatcggtaaagttttgcctataagaacaatgagtgagagcttgcaa
+7921567/1
C@CFFFFDHHHFHIIGEGGHIHIIIJJJJJEGIJIIIHIIGIHIGGIGIJ
@239591/1
gcattcattaagattagtattaactgttaatctaaatattcaaactgtca
+239591/1
CCCFFFFFHHHHHJJJJGJIJJJJJJHJJJJJJJJJJJJJJJJJJJJJJJ
@5378044/1
gtgcagtatgttttccaacagtcataataaattcattagactgtcgatga
+5378044/1
B@BFFFDEHHHHHJJJJJJJJHJJJJJJJJJJJJJJJJJJJJJHIJJJJJ
@1783830/1
cctgggtttaaaatcttcaataacattactcatttctgataggttctgca
+1783830/1
@@?DDDDDHDF?DE>DGB<:AB:AFHCC@DGIIGGGEHGIIII?DFHII@
@767848/1
gacactttgatgttgtaaggtgctgaggcaagtgttgggattttgaccat
+767848/1
CCCFFFFFHHHHHJJJJJJJHHIJJJJJJJJJGHIJIJJIJJJJJJJJJJ
@7924568/1
ggctgctgtggtctctgctgttgctgaggctgttgtggtctctgctgttg
+7924568/1
CCCFFFFFHHHHHJJJJJJJJIJJJJIJJJJJIJIIJJIJJJIJJJJIIF
@3347550/1
ctcagatgaatctgaactgtctcttctatgtctaggtttcctactgacag
+3347550/1
CCCFFFFFHHHHHJJJJJJJJJJJJJJJJJJJJJJJHJJIJJJJJJJJJJ
@7924932/1
caacaacaatgacaggtttttgaaaaaattttggccaatagctgtgggtt
+7924932/1
?@<DBDDBF:C?FGHEEBDGEHDECH@HHFGIIIFHGIG>?<DF?BFG@C
@3826427/1
gtgcggcaatatgtttggcttgctgttttgtagaagccttaccttcagct
+3826427/1
CCCFFFFFGHHHHHIJIJJJIJJJJIIJJJJJJJJJJJJJJIJJJJIJIJ
@4341874/1
ctgtatcatcaacttctaaaggtttccaataaacaccttttggaagcttt
+4341874/1
@@@DADBDFFDHBGHII>HDFFEHGIIIEHHGHGGGEEHGCFF@GI@DFE
@2290423/1
ccagtacctatttctttgtgtcggaatacaaggcaggaaatggtgaactg
+2290423/1
CCCFFFDFF>DHHJJJJIIGHIGEGIBGIIGJIIJJG;BFEGG?DEG<?F
@5378851/1
ctcagataatcccatatcattgagacattaacttgcgtagcatactttat
+5378851/1
CCCFFFFFHHHHHJJJJJJJJJJJIJJJJJJJJJJJJIJJJJJJJJJJJJ
@7925511/1
ctcattctttcaaaaaaaactattcgtaggagtaaaacgtaagtggaagc
+7925511/1
CCCFFFFFHHHHHJJIJJJJJJJJJJHIJJJJDGIIJIJFGIJFHIHIJJ
@1785225/1
ccacattccattccatgatttattaaacccgatgctagctttctta
+1785225/1
CCCFFFFFHHHHHJJIGEHJIJGJJIIHJIJJIJIIBFDGIJJICD
@4850625/1
cttcagctgagtgagttaaaacagtacatcgcacaacaaacacttgggga
+4850625/1
@@@DDDDDDFB2::ECEHE>@<EFHEIBHCG=1?GBDGIID>GHE>>GG=
@5381276/1
cttcagcctcatgttataacattatgcagttcattacctaagatatttgt
+5381276/1
CCCFFFFFHHHHHJJJJIJJJJJJJIJJJJIJJJJJJJJJJIGJIIJJJJ
@1271976/1
ctcaggagaaatttcaatttttgcaaattgttcgtagtgaagaactgaaa
+1271976/1
<@@DD;DD;FH?:AAFHICBIIGGD9AFDGEHGGGGIDFBGFEHGGEHII
@5382061/1
gttgcaacttagatttagggtcattccaatcttgatgcatgatgaaatca
+5382061/1
CCCFFFFFHHHHHJJJJJJJHIJJJJJJJJJJJJJJJJJJJJJJJJJJJJ
@1787508/1
gttgttgctgaggctgctgtggtctct
+1787508/1
@=@DD=;DB<CFBBEFBG<AFGAF<CH
@773226/1
ccacccttttttttgttcctttttgaattgaaatcacctgctccaggtaa
+773226/1
CCCFFFFFHHHHHJJHIIGGIIIJJJIIJJIIJJJIIIGJJJJJJJJIJJ
@7927590/1
ggtgataagaactatttctttaagaatattttggatttcattgatagtat
+7927590/1
BB?DFFFFHHHHHJJJJJJJJJJJIJIIJJJJIJHJJJJJJJJIJJJHIJ
@2828322/1
ctgcataatactgaacagaagatttgtttcctatgtacaaagatcttttt
+2828322/1
@@@FFFDDHFHFHGDHHIIGHHEFC@?ADEHCEGG?FBFHGIHCDGGIII
@3350173/1
ataactatcaatactttaagagtactaccaactcatactgtcttcagcct
+3350173/1
@@@FFFDFFFHFDGDHIBIEIGFD<HHIBHIIEDGHBEEECDEGGIFHG>
@7415852/1
gattacttcttctcgaggtggctgcagtttccatatcatattatacctga
+7415852/1
@@@DBBDDHHBDDGEE@EIHDH@FH;C?E>F@BDGICHGCFHADHDFFC>
@5866869/1
cagaaatatttcggcttctgcttccgttccaccctttctgctgcgatctt
+5866869/1
??@BDDD>F?F8CGADEHIBC@HHFA<::;?D?DHBDFCGGCFG?DHH@H
@2296204/1
ctctttctcaacaagatggtacctagctctaaatgccacaagatgggcat
+2296204/1
@@<DDDDADFDDD?FGIIEIFHH<??EBEEFHIIFGGIIIFGHIG>DBH@
@4852959/1
ctttttgaaattttttaatagttggaacaattctatcacctttgaagttg
+4852959/1
@@@DDDDDHBH??AAD2<FEHHDEEDCFDHGHGICDFEAFFFHDBHHB?F
@5867829/1
ataccgtacgctcaaacaagcaaatgtgacattattgactaaggccgatc
+5867829/1
CCCFFFDFHHHHHJJJJJJJJJJJJJIIJJJJJJJJJIJJJJJJJJJJJJ
@5383358/1
gctgttgttgctgctgctgctgttgttgttgttgaccccatggttgtcga
+5383358/1
CCCFFFFFHHHGHJJJJJIIJJHGIHIJIJJIIJIJJIJIIJJFHGGIID
@1275426/1
atctctttcattatcgtaaattgtcacggtctcaacaagttccgtttttt
+1275426/1
BB@FFFFFHHHHHJJJIJJJJJJBHIJJIJJJJIJJIHIJJJJJHIJJIJ
@5383832/1
ggcagtaatcacctacatggagatctgtcaattgttttataagttctgca
+5383832/1
@@@FFADEFGHFHJJJJIGCDGGEHIHFHIJJEGHIGHIJJJI?CDGIJA
@1789581/1
gtttttgaaaaaattttggccaatagctgtgggttatatggtgattgatg
+1789581/1
CCCFFFFFHHHHHJJJJJJJJJJJJJJJJHIJJHHIIJJJJFHHJJJJJJ
@4345979/1
cgtggatctccaaggtctccttgaacaaatttacctaaagcaacaacaca
+4345979/1
CC@FFFFFHHHHHJJGIJJJJJJJIJJJJJJJJJJJJJJJJJJJJJJJJJ
@7418008/1
gtcgggacttgaaaagaaagaccttcccactgggg
+7418008/1
@@7:AD6AFBD<CFFFB:C<C9?EF9C?BB;>3DE
@7418475/1
gttgatctttcatatttttaagttcatttgaataaaataaataatttttc
+7418475/1
CCCFFFFFHHHHHJJJJJJJJJGJJJJJJJJJJJJJJJJJJJJHIJJJJI
@7930430/1
ctctaggaccagtttgcaaagggaagcgagcttgctgttgttgctgctgc
+7930430/1
CCCFFFFFHHHHHJJJJJIJJJJJJJJJJJJJJJJJJHIJGHIIIJJJJI
@775737/1
accaagatcaattactctaccaggtggaggtgaaaagaatgatcttccaa
+775737/1
CCCFFFFDHHGHHGHIIJJGFDFGCFHHHGFGGIJIJJJIFIIGJGIJJG
@775920/1
gttggatcattagcagaaatcctcattctttcaaaaaaaactattcgtag
+775920/1
CCCFFFFFGHHHGJJJIJJJJJJJJJJIIJJJJJJJJJJJJJJJJJJIJJ
@776449/1
gtagttgagtttggagggtaggggttgtttccctagactgtggttgagac
+776449/1
@@@FFFDDHDDHHGGIGI<<EHGI?EGFHGFDHEGGGHHGGIHDHGIGGG
@6898793/1
ctccaaagagaagctggaacaacatggacttcacaaagctctccaacaag
+6898793/1
CCCFFFFFHHHHHJJJJJJJIJJJJJJJJJJJJJJJJJJJJJJJJIJJJJ
@3352202/1
gggtagttgggtaatattttgataacgtggatgtagataggctggcctgc
+3352202/1
@@CDDDEEHGHFHIJJJJJJJJJIJJJJJJIJJJJJGIIJJJJJJFIJIH
@777266/1
tgttttttaagtgcatgttgaacatattcatgcaaaatgcaaatgtagct
+777266/1
@@@DDDDDFDHCFFGIGHHIIIIIJJIGGHFHIGIJGGDEHIJJIFHGIG
@7421314/1
tggaccagcttgtgcttgtcttccacccttttttttgttcctttttgaat
+7421314/1
CCCFFFFFHHHHFIJJJJHGIJJJIJJJJJJJJJIJJGHIIIIJJJIGGI
@3354116/1
cccatggttgtcgaggaggtccctgttgttccattgcttgaggtctggta
+3354116/1
@@@F7DDFHFFFHGEFC?FAFFHII?ECGGIIIIGGEHGB>DGHBFFH?F
@2831614/1
gggctctgaaggttgtattgttctggtattatgag
+2831614/1
?@?DBBDD?HHHHEAHHIIIDFCHC3FHIICHDHE
@5384500/1
ctagacttgtgcaccagctaaagaagacttatctttaaacggcagctttc
+5384500/1
CCCFFFFFHHHHHJJJJJJIJJJJJJJJJJIJJJIJJIIIGIJJJIJJJJ
@3834760/1
ctttcattatcgtaaattgtcacggtctcaacaagttccgttttttggag
+3834760/1
CCCFFFFFHHHHHJJJJJJJJJJJJJJJJJJJJHIIIJJIGIJJJJJJJI
@3835014/1
ctcattcttagttgtaacaactaggggcaccatgacaatagctttattct
+3835014/1
CCCFFFFFHHHHHJIJJJJJJJJJJJJJJJJJJJJJJJHIJJJJJJJJJJ
@5385518/1
ctgtaattaatataataactacttctttggacagaaaggtaattatatta
+5385518/1
CCCFFFFFHHHHHJIJJJJJJJJJJJJJJIJJJJJJJJJHIJJJJJJJJJ
@5385541/1
cattgcttgaggtctggtaattggagcggctt
+5385541/1
?@@;:BDDBHDFDFGED?<C@E>AGGEGBB:@
@2833712/1
gatgatttgaggttcttgtggaattgtgacactttgatgttgtaaggtgc
+2833712/1
@@@DDDFFDDHHDAEHIIFHCHHGGGGGIG<BHHGGCGIFHIHIIJJBDH
@2298348/1
ggcataatgagtacatcatttacatcaccgtgatctaatatttgag
+2298348/1
@@@DADDDH<DFFHDB<FHHBHH?FH>FB=<A2?EC@<E<?B9?1?
@1792007/1
gtagctttttccgttgggattcattatccattctcccctaggctttgctt
+1792007/1
CC@FFFFFHHFHHJJJJIHFHIGIIIIJJGJIHGJ@HIIEHEIIJJ@?FH
@2299005/1
ccgaggtttaaattttttccgctgtagtacaaatttctatttccgattat
+2299005/1
8=?;DD0<DFFDFBEEB@DFHBFIHBDCCBEGGHGGHFIIBGGHGAGHGG
@7422250/1
ggtatgaaactgaacgtgtacacctggtaaagaggtgacaaagatagtaa
+7422250/1
B@@DDEFFHHHHGJJJGHIJIJIJJJJHIGIIHHI?FHGHIJIIIIJHII
@7423436/1
gtagctttttccgttgggattcattatccattctcccctaggcttgcttt
+7423436/1
???DDDDDDBDDDII;EE9?E:AEFDFB<EEIECECEDDDCCABDADIII
@4348168/1
tgaaggcttttgggtcgtgagaagctgcaacggctgctatagatggaacg
+4348168/1
@@CFFFFFHHHHFIFHGIJIJIIJIIIGIJJJGJJJJJGIIJIJIJIJIG
@1794052/1
cttgtctaacttgaccaacggtaaaagcaggaggttgttgcatcctttgc
+1794052/1
@@@D?DDBHHDHFHIG<EHHDFHAHGGGIGI@FGGIGIAHIIIIIICFBB
@1280141/1
cactgattgatgtcccaatggtccacacctttgtcaccactatattcacc
+1280141/1
@@@FFFFFHGHFHIIHIIIJEEDGHIIGGIEGHCFCHEDFFDHHIIIGHI
@4349225/1
ctccaattgcattccctttcacactagggacatgaggtgaaattattggt
+4349225/1
CCCFFFFFHHHHHJJJJJJJJJJJJJJJJIHIJJHIJDGFGHIJJJJJJ?
@5873476/1
cttcaacagaaccaggttcaactttacagccagtaaaaagtggtgaagtc
+5873476/1
CCCFFFFFHHHHHJJJFHJJJJJJJIJJJJJIJIJJJJJJDGIHHIJIHI
@7425462/1
gctcaggagaaatttcaatttttgcaaattgttcgtagtgaagaactgaa
+7425462/1
@@@DADDDF;CBFHGGGIICHIG>FGCHHHIIGGGIIDCDE@FBFGGGGE
@4350243/1
cccagtcatcaggaataaagtcattaaccttcaaaatttttccgaggttt
+4350243/1
CCCFFFFFHGHHHIJJJJJJJJJJJJJJIIJJJJJIJJJJJJJJIJJFHI
@779565/1
cataactaaaacagggttcatgagttccactttcacaatcaattaattgg
+779565/1
CC@FFFFFGHHHGHEEAFGAFEGHCFEHIHCGGGEGGECGGIIGGCHBGI
@6902168/1
atgacacttaggtcgtgcatggtttaagaaagaccaaaggtttctgttga
+6902168/1
CCCFFFFFHFHHHIJHHIJJIJJJIIGJJJIIEIGIGJJJDGHJJJJIJG
@6902426/1
gtttccttatcagtaatctcgaatctattatctcttggacaagttgttat
+6902426/1
@@@DFFFFHGHHHFEGHFHHIIIIBHHGGJIHHJGGFHIJIJGEHGHHE4
@3837345/1
aggaaatcgatttttgaaacacctctgtcgaacagcttccacagcttgtc
+3837345/1
@@@FFADE??;?BGBEBGFEDE@CGCEI>?G?DHIDABDBFD?2?BF@FG
@3837549/1
cccttatcaacatacagagcaccaagaaaagcttctaaaagatcagccct
+3837549/1
CCCFFFFFHHHHHJJJJJJJJJJJIJJJIJJJJJJJJJJJJJJJJJJJJJ
@6902701/1
ggctgttgttgcctctgctgctgctgctgctgaggcggttgttgccactg
+6902701/1
CCCFFFFFHHHHHJJJJJJJJJJJJJIIIIIJHHIJJJDHGGHIIJIIJI
@780780/1
atatttttgcatctgttataaatgtaggaagttatcaagaaatcta
+780780/1
CCCFFFFFHHHHHJJJJJJJJJJJJIJJJJJIJIJIJGHJJJJJII
@2836072/1
gtagcatttggaggactgtcagatggttttggagaattatcaaagagaat
+2836072/1
@@@FDFFFHHGHGF7EHGIGDGHFHJHHIGGI>DGIIIJJIIJFHG@@FH
@5388376/1
cctatgactcccaagctgctatgagtactatcatcagctggtgtagaatt
+5388376/1
CCCFFFFFHHHHGJJJJJJJJJJHJHHJJJJIJJJJJJJJJDHFHIIJIJ
@2836998/1
gtttccttatcagtaatctcgaatctattatctcttggacaagttgttat
+2836998/1
@@CFFFFFGHHGHHIJJJJJJJGIIJJIJJJIJIJJIIGECHIIIIFHGG
@5389515/1
tgaagttgaaaagtttctgtgaataagaaataaacagtaattgagcttag
+5389515/1
CCCFFFFFHHHHHFHJIJJIIJJJJJJJJJJJJJJJJIIJJJJJJJJJJJ
@3842491/1
cacgatttcggcagcttttacctcattttcactcagaagaaataatatct
+3842491/1
BC@FFFFFHHHHGJIIJJJJIIIJJGIJJJIJJJJJIIIHIIIJJGIJJG
@5875055/1
ctctgctgttgctgaggctgctgtggtctctgctgttgttgctgctgctg
+5875055/1
CCCFFFFFHHHHHJJJJJJJJJJHIJGHIIJJJJJHIJIJJJJJIJJJII
@7426170/1
caaagatctttttccgccacatttccaaggcctcctgatatcaactgaca
+7426170/1
CCCFFFFFHHHHHJJJJIIJIJJJIEIIIJJJJJJIJGIJJJBHIJJJJJ
@4352241/1
ccttaacttgcattaaatcacatcacattaccacatttctcaaattcagt
+4352241/1
@@@FDEFAFBHHGIFHIJGIHIGIIJJEHHIIIIJBHIIJIIIJJJJGGG
@782889/1
gtgatatatttttgcatctgttataaatgtaggaagttatcaagaaatct
+782889/1
==??DAB?FHFFFEEGH@HIIIGCFGCHHCHFHBCG??DDFCHEG?DHG@
@4353690/1
cttcaacaatcgtcggtacaatgtaatatgagttttctttgttttcaaag
+4353690/1
@@@?;??DFFHFHIIDFH:FFHGFG9E?EGIIIIFI@GHIIFGHGBCG<B
@3360078/1
cctgccactcatcataatgaacaatatcttcttttggattagtagaaaat
+3360078/1
@@@DBDADDDFDDHIEGHBEFHEEHDEHGHGGGHIGGCDCHIFHIIIGGG
@7938176/1
gcagtctcttgttttgcttctttttttgacctacccttgccgatagcaat
+7938176/1
BCBFDFFFHHHFHIJJJJJJJJJIJJIJJJIJJJIJJJJJJJJJJJJJJI
@254329/1
gccacatcaatgttaaggaatggtttccaaccaataattgcagactggaa
+254329/1
CCCFFFFFHHHHHJJJJJJJJJJHHJJJJJJJJJJJJJJJJJJJJJJJJJ
@4354171/1
ctttcaagaatatactcccgtgtgatatgatatgggttgctgtttacacc
+4354171/1
?@CFDDDDHHGDBEHJIJIJGHIIFIAHICHIIJJIBBDGHI?DFGHIIG
@6409567/1
aattgaagagccttttcccaaaatcataccattagatttattaatttgct
+6409567/1
@@@FDDFABD?DBFHIIIGGDHGHG>DHHEI>GCF9CFHDHIGIIDHGIE
@2840614/1
gtctgcatctgtatatgccctagcacggaaagcagcgagatgagcataat
+2840614/1
CCCFFD?DDFHDHIIGIIIAFIIHGEEEAFHIHIIIIGEHGGEIHIGICG
@3844420/1
cctctatcaggtaagacaacaatcacaagttttacttcttctttaagaca
+3844420/1
@@@DFBDDHDFDDHIGIGBFHGHIIIIIIFHHIIHIIIIIIIIIE<DFFD
@7428520/1
ctcagataatcccatatcatggagacattaacttgcgtagcatactttat
+7428520/1
@CCFFFFFHHHHHJJIJICJJIJIIJGJIIGJIJJGIHIIJIJGIJJIIJ
@3844702/1
cttctttcttagatctaccagtgcccatggcagcaaatctacttgatcct
+3844702/1
@CCFFFFFGHHGHJIIGHIJJAGCHIJJIIEIIIJFGIJJIIIIIJJIHJ
@5877165/1
cactgctgaggcttgaacaagcccttctgatagcctgcaattcttggttc
+5877165/1
@@CF7DFFHGHHHIIEHIIIIIIIIIIIIFHGGIIIIIGIIIIIIIIFGG
@5877408/1
gcctttcataattcataacgtcattagcagagctcgctactaaggccttc
+5877408/1
CCCFFFFFHHGHHIJIIJIGJIJJJIIIIIJJJJJJJJJIIJJJJJIIJJ
@6411183/1
catggttgtcgaggaggtccctgttgttccattgcttgaggtctggtaat
+6411183/1
CCCFFDFFHHHHHJJJJGIJJJJJJJJJJJJJJIJJJJIJJFHIJJHIJJ
@1799299/1
tttgaaaacgtggatctccaaggtctccttgaacaaatttacctaaagca
+1799299/1
@@@FFDDFHFFHHJJJFIIJJJIEHHHIGHIIIJJJJJFIHIJIJJHJJJ
@4861686/1
cttggtcatcagtttgagatactgtaatgcattgtaggccgcacatgttt
+4861686/1
CCCFFDFFHHHHFIJJJIHJIJJJJIIJJJJJJJIJJJJIIJJJJJJIJJ
@1800019/1
ctccaaggtctccttgaacaaatttacctaaagcaacaacacaattgtcg
+1800019/1
CCCFFFFFDFHHHJJJIJJJJJJJJJJJJJJJJJJJJJIIJJJJJJJJJJ
@256586/1
cagctaaagaagacttatctttaaacggcagctttcctccattagttttc
+256586/1
@CCFFFFFHHHHGJJIJJJJJJJJJJJJJJJJJJJJJJJJJJJJJHIJJH
@4356856/1
ctaacgttatcaggttttgggtagttgggtaatattttgataacgtggat
+4356856/1
CCCFFFFFHGHHGJFGIGHJJCHHHHIJJCFIJJJJJJIJJJJJJHIJHE
@3361841/1
tccagagactcgtccaatcagattgaaaaaaacaagttgtataacacaat
+3361841/1
CCCFFFFFGHGHHIJJJIIJJIJJIJJJJIGGHIJIIJJIGIIJJJJJJJ
@4357566/1
ctctatttcattgtgcattaatctatagaaaattttccaaacagtattta
+4357566/1
CCCFFFFFHHHHHGHIJJJJJJJJJJJJJJJJJJJJJJJJJJJJHIJJJJ
@7941768/1
gccgtaatgaatggtgttgctttcgcagggtaagtctttcagtctcatcc
+7941768/1
CCCFFFFFHHHHHJFHIJJJJJJJJJJJJJHIJJIJJJJJJJJJJJJJJJ
@6412514/1
gagtaacatcagctccgagaaatattacaggttcgttgaaaaccttcggc
+6412514/1
@C@FFFFFHHHGHJJJJJJJGEF?<AEEGIJEFGIIIJIIGIIJJJGHIJ
@6909290/1
ctaagatatttgttatgatctccggccaagatcagccgtgtttggtagaa
+6909290/1
CCCFFFFFHHGHFHGHIGJIJJJJJJJIIIGHIIJIJJDGHGIJIHIJEI
@2842898/1
ggctttattatattactcctaattgaagagccttttcccaaaatcatacc
+2842898/1
?<@DDBDDDFFHFIGIGDFFHIEBEGIEHDHH;CEGIB<FFGIIIGIGHC
@2306639/1
gccagtaggtaaaaagattattgtattttcttttagaactctttcaa
+2306639/1
CCCFFFFDDFFBDI:EAFAHGHGGEHFIDEHIIIIGIEEGHIGB>BG
@2306703/1
caggaacttcccagtcatcaggaataaagtcattaaccttcaaaattttt
+2306703/1
BCCFFFFFHHHHHJIJIJIJJJGIIIGIJIIGJJJJJJJJJJJJJJJJJJ
@7946006/1
cccatgttaaattttttcagaatcatgtgatttttttttc
+7946006/1
C@@FFFFFHHHHHJIIIIGIGGHGIJIGHHHJGIJJJJ>H
@7946523/1
gtctttttttaccaaaccggtattttccccttggcaacaaacagttgttt
+7946523/1
CC@FFFFFHHHGHIJJJJJJCDHIJJJIJJJJJJJJJJJJIJJIHJIHIJ
@4358753/1
ctcagagctaccttggcagctgctaattttgcttggtgtttgttttctcc
+4358753/1
@CCFFFFFHHHHHJJJJJJJJJJJJJJJJJJJJJJJDHGIJJGHIJJJJJ
@2310312/1
ctccgatcgcattccctttcacactagggacatgaggtgaaattattggt
+2310312/1
CCCFFFFFHHHHHJJJJJJJJJJJJJJJJHJJJJJJJIIIJJJJJJJJJB
@2310528/1
ctgtaattgcgataaggtttttcgggattgatagatacatcataatgatg
+2310528/1
CCCFFFFFHHHHHJJJJEHIJJJJJJJJJJJJJJJJJJJJJJJJJJJJJJ
@1803916/1
ctccaattgcattccctttcacactagggacatgaggtgaaattattggt
+1803916/1
?@@BDADDDHCHH4EGGHIBFH>@GCHGGIH=?EHHDFG@39BG???D99
@1287453/1
gcctgtgttctgttgtttactagagaacttcttaataatgaaagatgccc
+1287453/1
CCCFFEFFHHHHHIJIJJJJJJJJJJJJJJJJJJJIJJJJJJJJJJJJJJ
@1287959/1
cgttaacggagtttgctgtcgaatactctgagcttgctgagcgactaatg
+1287959/1
@C@FFFFFFFDFHIIGGGIJIGGIIIIJJGHIGJGIGGGGEIIAGFGDHB
@5881359/1
ctggctgagagtaattcgtcgcgcattctgttgtatatttatgctcactt
+5881359/1
CCCFFFFFHHHFHIJJIJIJJJJJJJJJJJIJJJJJJJJJIJJHJJJJJJ
@5394237/1
atctcgatacaaaataattctatgaggcttgtagccaccggtacttttgt
+5394237/1
CCCFFFFFHHHHHJJJJJJJJJJJJJJJJJJJJJJJJJJJJJJJJJJJJG
@5881683/1
aatgtcaggtgcgttaacttttggtggctttattatattactcctaattg
+5881683/1
CCCFFFFFGAFHHEHHJJIJIJJIGGIIIIIIJJFIGCIGIIJJJJJJJF
@1804877/1
tgaaaagaatgatcttccaactgtcacaaacctgttagcagctggttgcc
+1804877/1
@@@ADDDDHBFHHBHI>EEHIIIHIGIIEHIIIHHIEF<GGGIGG:DGHI
@6416787/1
gtaacaactaggggcaccatgacgatagctttattctcattaaggaattc
+6416787/1
@@<DDDDDFDFD=FAFHGGEH<FGGICAFHIIG9?DGGGFFF>FGGGGHH
@6913956/1
cttctttaagacactgactaaaatattgttcaagttcacgaggagtattc
+6913956/1
CCCFFFFFHHHHHJJJJJJJJJJJJJJJIJJJJJIJJIJJJJJJJFHIJJ
@6417183/1
gctggtgtagaattacagaataactcatgaatgctttctaatgtttcttc
+6417183/1
C@CFFDDDBFBFFIJJJGIJJJJJJJJJJJJJJFJJJJJJJJJIIJJJJI
@6914489/1
cacataatacctgttctgtaaaatccttcactggaaacagctatggtaac
+6914489/1
CCCBFFFFGHHHHJIIIJIIJGGJIJJJJJJJJJIGIJJIJIGHJIIGHG
@4867616/1
gtgattttttattgtatcccaatcaattatgatactgtctccttcaacaa
+4867616/1
B@@FFFFFHHHHHIIIIGHJJIIJJIIIJJIGIJJJJJIJJIIJJGGHJJ
@2312579/1
gcagctcttgcagcattgacactggcgttttggtgggcatggcctgcagc
+2312579/1
CCCFFFFFHHHHHJJJJJJJJJJJJJJHIJJJJHIJJJJJJJJJJJJIJI
@792803/1
gtcgcgcattctgttgtatatttatgctcacttcaccaacattcatgaat
+792803/1
@@@;D?:1DA?CBGE>GBEH<9?EFFF<4:?:C?:B?BG?BF@0??8B?F
@7948941/1
gcaatcaactgaagaactgtatctccgagaaattctaacctctgatt
+7948941/1
CCCFFFFFHHHHHJJJJJJIJJJJJJJJJJJJJJJJJJJJJJJJJJJ
@2313149/1
ctcttctcttggtgttcaacaaatctcttaatgatatcagtcagcttaca
+2313149/1
CCCFFFFFHHHHFHJJJJJJJJJJJJJJJJJJJJJJJJJJIIJJJJJJJJ
@793615/1
ggtaggtgcagggtatgaaactgaacgtgtacacctggtaaagaggtgac
+793615/1
BC@DFFDDHHHHHCGHJJJJJJJJJJJFHGIIJJJJJJGHIJJJJJBGHI
@1288479/1
cttcattgtaacttggcccgcaacaattgtacacaactccataggaagcg
+1288479/1
@CCFFFFFFFHFHIIFHIGII>GEGGHIDFGIJIGHIGHIJJI@FHIJDB
@2314711/1
gtatatataagattacaattcttaacattttttctttaaacaaagaacat
+2314711/1
CCCFFFFFHHHHHJJJIJJJJJJJJJJJJJJJJJJJJJJJJJIJJIGJJJ
@4361942/1
atctccagcaggtgggtgagtaacatcagctccgagaaatattacaggtt
+4361942/1
CCCFFFFFHHHHHHIJGHEIFHGIJJJJGGGJIJIJJGGGB??D9BDHBG
@5882031/1
agcatactttatcgtaacggtcatttctttttcttgatctctttcattat
+5882031/1
@7?DDBAAFHFFF?CGGG?>GG:FFGIIIGIIGGB@FCFDF9FFCBAE9G
@7432590/1
gcaagtctggtaaatttatcgcaaggtaatgtaaaacaatatctattcaa
+7432590/1
CCCFFFFFHHDFHGGIJJJIJJJJJJEHGGIFIIIIIIJIJIIIGIIJJG
@262698/1
ctttatgtttttgtattcttcaatggttgctgctaaatcttcaagtacat
+262698/1
CCCFFFFFHHHHHHIJJJJJJJJJJJJJJJJJJJJJJJJJJJJJJIIJJJ
@262789/1
cacagtattcttgtagtgctccaatcgcattccctttcacactagggaca
+262789/1
C@CDFDDDHHGHHFIJEFGGIGHGGIIIGEHGIGJIIJIJJIGIGICDGH
@5882653/1
gtccttttatcataatgagatcaagtttttttcgaatcaaatgaagctgt
+5882653/1
@@@:BDFDAHHFGIIIGIIIGIGIIHIIIIIIGIGIIFGFBGDBGEHGI@
@5882712/1
aatcaactgaagaactgtatctccgagaaattctaacctctgattagacc
+5882712/1
CCCFFFFFHHHFGGGHIEHCHIGIIIBGEGIIJJJGIGIJJIIJJJJIGI
@1289785/1
gcaccttcaacaccacactcctcaaggtacacccctataagggcttcgat
+1289785/1
CCCFFFFFHHHHHJJJJJJJJJJJJJJHHHIJJJJJJJJJJJIJJJJJII
@1290188/1
gagcataataggtaggtgcagggtatgaaactgaacgtgtacacctggta
+1290188/1
@@<DDFBDHA?FAFGIGGGIIIIFFHIIFIIIGGGIIHIIIIIIIIIIGH
@3367366/1
aagacatggtagatgaggatactttaatctaatattatattgactaacaa
+3367366/1
CCCFFFFFHHHHHJJJJJHJJJJJJJJJJJJJJJJJJJJJJJJJJJJJJJ
@7433843/1
gaggtttaaattttttccgctgtagtacaaatttctatttccgattattt
+7433843/1
BBCFDFFFHHHHHJJJJJJJJIHIJHHIJJJJJJJJJJJIJIJJIIIJJI
@1806250/1
ggcatgggtcactattaaagttgatttgtcttatcgacttgacaattttt
+1806250/1
CCCDFDFDFC<DFEHH>FHCIHEHIJIIIIGIIGHIIGIIDHIEHFGIHJ
@5396149/1
aggggaacgagaaccaatttcttttttaaaataatcagcaaaatccaaaa
+5396149/1
CCCFFFFFHHHHHJJJJJJJJJJJJJJJJJJJIJJJJIIIJJJJJJJJJJ
@5396281/1
ctccttgaatgaatttttcattcctccatactccttgtcttacaggtacc
+5396281/1
CCCFFFFFFHHGHIGIJJJJJJIJIJJJJJGIIJJJJHJJJGIIIJHGHJ
@4871498/1
ctaacctctacaattttgttttgtttctcctccatttccaattatttcct
+4871498/1
;??DDDDFDFDD>BFEBGCDBE@<AC?<H@FHBBEH@GAHGAGFGGH<:D
@2316376/1
cggaggaatttgtttgtgattttttattgtatcccaatcaattatgatac
+2316376/1
@@@ADFBDHFHFCFFHCFHHIGIJJJGGHJJJIIJJJJJJJJJJJJJIII
@3853089/1
atctggtctggagctggatgagtgacatcagcgccaacaacaatgacagg
+3853089/1
CCCFFFDFHHHHHIJJJJJJJJHHJJJJJJJJJJJJJJJJJJJJJJJJJJ
@7951916/1
cggaggaatttgtttgtgattttttattgtatcccaatcaattatgatac
+7951916/1
@@@?D@DDF?H?DBBFGFGHHIEHIBCFDFBG@FGHDECHIGIHFA?BFH
@4873155/1
taaatctgaaccatgggcatacagcatatatccgtctaagcctaatgttt
+4873155/1
CCCFFFFFDDHHHGGIJJJJJJIGIJJIJIIJJIHHJJGIIGHGIIJJIJ
@3854109/1
cattgatagtatctgatttgttgtttattagggtagcattaggaggactg
+3854109/1
CCCFFFFFHFHHHJJHIJJJHIJGJIIJJJJJJFHIJJJJJJIIJJHHIJ
@3854161/1
gggtaatctctgtatcaacaactgtaccagccggcacattcatatttctc
+3854161/1
@@CFFDDFHHHHHIIJJJJJJGJJJJJGIIGIHIIJJJIJHJJJJIJJJI
@4364798/1
ctatattcaccaaccgttaacggagtttgctgtcgaatactctgagcttg
+4364798/1
@CCFFFFDHHHFFIJJJJJJJJIIGFHIJJIJJJJHIIHIJJJIIIIJJI
@798325/1
attgaaatcacctgctccaggtaatggaaaatcctgaggagcatgttctt
+798325/1
CCCFFDDEFHHHHJIIJJIIGHIJJJJIJJIIJIJIHIICGIHJFHIJJJ
@264948/1
gtcacaactaacaatgggccacaactcatattgatcgtcaaatgaaacat
+264948/1
CCCFFFFFHHHHHJJJJJJJJJJJJJJJJJJJJJJJJJJIIJJJJJJJJG
@3368019/1
gtcaagagcttggattgcctcctgcggaccattagttgaagttccagccc
+3368019/1
C@CFFFFFGHHHHFIIGGIJIJJIIJJJIGCHFGHFHJJGBFHIGIGGII
@4366256/1
tgggaatcctttgtgagccacatcaatgttaaggaatggtttccaaccaa
+4366256/1
?@@FDDFFGHHHFFHGEGHGGGIJJHJIIJJJJIJGHIG?CGHIJIJJJJ
@1292763/1
tttctatatccatcggttcttcttcttttttccacgtgaaatctttaggc
+1292763/1
@@CFFFFFHHFHFGIJGHGHGIJJJJIFIJJJJGGIDEGGEDFHIIJBDD
@5397539/1
gtttgttttctccaactccgacaaacgccatcctctcattcttagttgta
+5397539/1
BB@FFEFFHHHHHJJJJJJJJJJJJJJJIJJJJJJJJJJJJJJJIIJJIJ
@3855623/1
gtcaaatatatatgtatcctattaatgctttaaacattaactagttgcac
+3855623/1
CCCFFFFFHHHHHJIIJJJJJJJJJJJJJJJJJJJJJJJJJJJJIJJJJJ
@6919092/1
cgatttgccagtacctatttctttgtgtcgaaatacaaggcaggaaatgg
+6919092/1
CCCFFFFFHHHHHJJJJJJJJJJJJJJJJJJJJJJJJJJJJJJJJJJJIJ
@1808604/1
ctaagttatacacagctctctgcgaaatgggtataccatt
+1808604/1
@CCBD==DHFHFFEHGHHHGFD@HGIGIIBE39?C9CFF?
@7954265/1
gtatcactaataatttacaaatatcactaatcttcaatacattggttttg
+7954265/1
@?@DDADDHFHGHIIIIIGIIIIGIIGGIDHIIIIIIIGIIIIGHDGGGH
@2319743/1
gatatatttttgcatctgttataaatgtaggaagttatcaagaaatctaa
+2319743/1
@C@DFFFFFHHGGIHIJJHHEHICEIIFH@FBHCCFGGIGIEGIBHCGGI
@1293990/1
gtggcacatatccatagggacacagcttctatggttggaaaatccttcgc
+1293990/1
@@BDFFFFHHHHHJJJJJJGHHIIJJJJJJIJJJGHHIJIHIIIIJJJJJ
@4875797/1
aatactttaagagcatttattgcagcttctttctgtgcatcattttt
+4875797/1
CCCFFFFFHHHHHJJJJJJJJJJJJJJJJJJJJJJIJJJJJJJJJJJ
@1294317/1
ggtctctgctgttgctgttgttgctgaggctgctgtggtctctgctgttg
+1294317/1
?@?DBDDBFFHHHGIEECGEAGBFHICGFE=F?<C1:DGGB@FFHIEDGA
@4876768/1
gcttggtgtttgttttctcctactccgacaaacgccatcctctcattctt
+4876768/1
CCCFFFBDFHHHHJJJJJJJJJJJJJJJJJJJJJJJJJJJJJJJJJJJJJ
@6921930/1
gatgtctattgacagcatgatgacattcatctataactaatagattgaca
+6921930/1
CCCFFFFFHHHHHJJJJJJJJJJJIJJJJJJJJJJJJJJJJJJJJJJJJJ
@5399578/1
ggctggcctgcttgtggaaaaccaccacaaatccacttggaaaactgttt
+5399578/1
@@@DBDDDBFHFFHIEGIGI9AF@@BFHIIII@CHIIEDGDBFHGGDDGB
@266973/1
agattattgtattttcttttagaactctttcaaagagttctgcttgatac
+266973/1
CCBFFFFFHHHHHJJJJJJJJJJJJJJJJJJJIJJJJHIJJJJJJJJJJJ
@267059/1
gtcgtgagaagctgcaacggctgctatagatggaacgttgatctggtctg
+267059/1
??;DDD?DHFHBHHEHBEGGBBAH><FGGIGFGGFEAFGEHGE8B4BBDF
@5400006/1
ccttaagagaaatcttagctgacatatactaattaagatagcaacccaca
+5400006/1
CCCFFFEDDDFBFHIIIIIDIGJEGHIGIIEEHGGIGIIJHJIGEGHCHD
@2852307/1
tttggaagtgatttgcacgaagcactataggtcgaccttctcggcca
+2852307/1
?@@BDD>D2:4A?EAGG3CHBHFFGICBG99?BA@:F:D9BB6FGEH
@3369865/1
atggagtttgacctctaggaccagtttgcaaagggaagcgagcttgctgt
+3369865/1
@CCFFFDFHHHHHGIIIJIIJJJJJIJJJJIJJJJIJJJJJJJIJJJJJH
@5888344/1
catccatggaacctacaacagctgctattgaaggctttttgttatctcca
+5888344/1
@@CFFDDFFHGHHFDGIIJIBEFEHGHGIIGIGGGIJEGIIGGHIGGIJJ
@3859508/1
gtcaggtgcgttaacttttggtggctttattatattactcctaattgaag
+3859508/1
@?@DBBA??:<ADE@FE?<@@<?FFFFFFEEGIEAFEF<DGFFIFE9?G?
@3860360/1
ctctgataaattagaatcatcccatagcaaatggtatttggtaggacgtg
+3860360/1
CCCFFFFFFDHHGIIIJIJJHIHFHGEHGJEHII?GHJIJJHEHIJIGFH
@1297107/1
gtagcatactttatcgtaacggtcatttctttttcttgatctctttcatt
+1297107/1
@B@DFFFFHHGHHJJJIIJIIBFHHIIIJJJJJIJJJIIIJJJEGIHIII
@2322842/1
gtcattagcagagctcgctactaaggccttcaagatagaacccaattctg
+2322842/1
CCCFFFFFGHHHHJJJJJJJJJJJJJIJJJJJJJJJJJJJJJJJJJJJJJ
@7957221/1
ggctgctgtggtctctgctgttgttgttgttgctgaggctgctgtggtct
+7957221/1
CCCFFFFFHHHHHJJJJJJJIJJAHIJIIHIIJJJIIJIIIIJJGFHFCE
@4369881/1
gtctctgctgttgttgttgttgctgaggctgctgtggtctctgctgttgc
+4369881/1
@CCFFFFFGGFHHHIJIGIGHIJJIJJJJIJIJIJDHHIIJIJJIIHGIH
@1298053/1
gcctcatgttataacattatgcagttcattacctaagatatttgttatga
+1298053/1
CCCFFFFFHHHHHJJJJJJJJJJJJJJJJJJJJJJJJJJJJJJJJJJJJJ
@4370699/1
cttcactgcaaaagtttgatcaaataaacactatacaagtttggtcaaat
+4370699/1
CCCFFFFFHHHHHJHIJJJJJJJJJJJJJJJJJJJJJJJHHIJJHIJJJJ
@2854146/1
ctctcctaacaaggttgttaatctctctttcccgatcaggcgctgacctg
+2854146/1
CC@FDBEFDFHHHJEGGHGCHGGGHIIIIGIJFIIJJEED?GIGIIEHHE
@6927672/1
cgtgtaatcactgctgaggcttgaacaagcccttctgatagcctgcaatt
+6927672/1
CCCFFFFFHHHHHJJJIJJJJJJJJJJJJJJJJJJJJIJJJJJJJJJJJJ
@804065/1
gttgttttagggtaatcaaattttatga
+804065/1
?=?DDDDD:<D;A@EF?FD<:ACFFCFE
@5889830/1
ctctgtcgaacagcttccacagcttgtctgtaattgcgataaggtttttc
+5889830/1
@@<DBD;ADCHDFBHEED>FEHD?CF3?EF9CEGH?9?@C@?B?9?BGCD
@1298312/1
atttgatatctatatttctcattttttctgctaaagcactaccttcagcg
+1298312/1
@@CFFBDBFFHGHGGGIIJICJIJJJJGJFGIGIIJDFHIJCDHIEBFGG
@2855302/1
cactccttttcccgtttttattatcgcttctaattttttctctcatttct
+2855302/1
CCCFFFFFGGHHHJEGHIJJJJJIIJJJIIJJJJJJIJJJJJJJJJJJJJ
@1298588/1
cggcataatgagtacatcatttacatcaccgtgatctaatatttgagcag
+1298588/1
CCCFFFFFHHHHFFIJJJIJJJJJJJJJJJJGHIJJJJJJJJJJJJJJJI
@1298700/1
gtgacagtcttcaagcactgagttagaataccaacctgaatttcagcaat
+1298700/1
CCCFFFFFHHGHGJIGIJJJJIHGHGJHIJJDGHIEGIIGGGIEGGEHII
@1812205/1
gtccttctaacctgttcttcttgaagttggttcagctgtagtctgtctgc
+1812205/1
CCCFFFFFHGFHHIJJJJIJDIJGGHJJIJCFHGEIJIEHGIDHGFIIJJ
@1299106/1
gcccaatatagattccagaacttccggcataatgagtacatcatttacat
+1299106/1
CCCFFFFFHHHHGIGIIIJGJJJIJIGJIJJJIJIGIIJJJJJIJJJJGI
@6428597/1
ctggctgagagtaattcgtcgcgcattctgttgtatatttatgctcactt
+6428597/1
CCCFFFFFHHHFHIJJGIIJJJJJJJJJJJJJJJJIJJJJIJJJJHIJJJ
@6428681/1
ggaacaacatggacttcacaaagctctccaacaagaatttgtttttgttc
+6428681/1
CCCFFFFFHHHHGJJJJJJJJJJJJJJJIIJJJJJIJJJJJHIIJJJJJI
@4880025/1
catttacacaatataaatgctccttcaacaccacactcctcaaggtacac
+4880025/1
CCCFFFFFHHHHGJJGJJIJJJIIJJJJJIIIIJIIJFIIJJJJJGFFHH
@806247/1
aggtgatatatttttgcatctgttataaatgtaggaagttatcaagaaat
+806247/1
?@BBDFFFHHHHHJJJJJJJJJJJJJIJJJJJJJJJJJHIJJJJIJJJJJ
@2324764/1
ctctgctgttgctgttgttgctgaggctgct
+2324764/1
?8:DDBDDACF>FA:EEFE;DH@DEFCFBE9
@1812500/1
ggaaaaatcaggggaaagaagacagaaaagatagtgatgtttaagctgaa
+1812500/1
CCCFFFFFGFHHHIHIIIJJJJJJJIIJCH?GDH?DGIIGGIIJJFIJJJ
@2857862/1
ctgtcgaacagcttccacagcttgtctgtaattgcgataaggtttttcag
+2857862/1
??@AD?B;DFFF?C@@CG?E?BFF<<FE:?GFB<F:0B:GI@9BFCBBBD
@2858044/1
gctcaatttaccttcatccttgttttcaaagttgataaataatattaatg
+2858044/1
CCCFFFFFHHFFHJIGGGGGIICHCHJJIJIEHIIJJJJIIJJIJJJJJJ
@7960001/1
ccaacagtaagacatggtagatgaggatactttaatctaatattatattg
+7960001/1
@@@DDDADDFDFHGGF@E@DHIAA?FDHHIEFGIEBHHACGGHI>FIGGE
@2325503/1
gtccacacctttgtcaccactatattcaccaaccgttaacggagtttgct
+2325503/1
@BCFFFFFHHHHHIIJJJJJJJJIJJJJJJJJJJJJJJJJIIJIFHIJJJ
@2858717/1
gtgcagggtatgaaactgaacgtgtacacctggtaaagaggtgacaa
+2858717/1
CCCFFFFFFHHHHJJJJJJJJJIJIJJJJJJJJFHIIJJJJBGHJJJ
@3374076/1
gagttaaaacagtacatcgcacaacaaacacttggggagttaaatcaaca
+3374076/1
@@CDFFDFHGFFFGHIIGHIFIGGGEIEGGGIIIIIGHHDGHIIGGGDHC
@5407585/1
ctttattatattactcctaattgaagagccttttcccaaaatcataccat
+5407585/1
CCCFFFFFHHHHHIJGIIJJJIEHGHDGHJJJIIJJJIGGIGIIJJIIJI
@1301655/1
acagatatctagaggttctgtatttcctgtgatcttgtctaagattgctt
+1301655/1
CCCFFFFFHHHHHJJFHIJJJJJJJJJJJJJJJJJJJJJJJIIIJJJJJJ
@3374624/1
tcatgttataacattatgcagttcattacctaagatatttgttatgatct
+3374624/1
CCCFFFFFHHGHHJJJJJJJJIJJJJJJJJJJJJJJJJJJJJJJJJJJJJ
@3863555/1
gttggatataattcccttcagcattataaggaaaaggcactgactgtgtg
+3863555/1
?@@DDDDDFHDHHAHHBB;CHGIIAHIHCEGIIIIII?G?9C@DA?:??D
@270528/1
atactcctatcagtaaaagcacgagctaaaagacgaatatgattaaactg
+270528/1
C@CFFFFFDHGHHEHIGIGFHEHHIIJFIJJJCHIIGJJIIIIGIEHIIG
@270643/1
ctctgcactgtgacagtcttcaagcactgagttagaataccaacctgaat
+270643/1
CCCFFFFFHHDFHIGBFBHHHHGGIGIII@FAEFHEHEGDDFGGGIIGEG
@270795/1
ggttgctttaatgatatcaagaattctttttccaaaattgaacaaagtga
+270795/1
B@?DFDFFHGHHHJJIIIJJJIIJJJJJJJJJJIIEHIJIJIJEHEGDGG
@270808/1
tctgtgcatcatttttagattttcctgcaccgatgcaattaatactcatc
+270808/1
?@@FDDFDGDFFHHJGHHIHHHJIGJGGGGGIIJJIIIGIJJJJJGIJIG
@5410044/1
cacagcttgtctgtaattgcgataaggtttttcaggattgatagatacat
+5410044/1
?@@?A<DFFDHHAH@FHGEII@EHC>F<CEGGGEBB??FHDGBFAEIGGG
@5410308/1
ccatagcaaatggtatttggtaggacgtgctgtaccttgtatactagcat
+5410308/1
CCCFFFFFHHHHHEGIJJJJHIJJJJJHIJJJJJJJJJJIIJJJJJJJJJ
@1302601/1
cgacaaacgccatcctctcattcttagttgtaacaactaggggcaccatg
+1302601/1
CCCFFFFFHHHHHJJJJJJJJJJJJJIIJJIJIJJJJJJJIIJJIJJJJJ
@3863672/1
attgtaacttggcccgcaacaattgtacacaactccataggaagcgccaa
+3863672/1
@CCFFFFFHHHHHJJJJJIIJIJJJHIJIJJJJJJJJJIJJJJJEIJJJJ
@3864147/1
ccaatattgattccagaacttccggcataatgagtacatcatttacatca
+3864147/1
CCCFFFFFHHHFDHIJEHGGIJEIJJJJJJJJCEHIIIIJIJJIEGIGIJ
@6931265/1
ccgatgctagctttcttaaatctggttctctaatcatctgattagtagta
+6931265/1
CCCFFFFFHHHHHJJJJJJJJIIJJJIJJJJIIIJJJJJJIJJJJJJJJI
@808890/1
gctgctgctgcggctgttgttgcctctgctgctgctggggctgttgttgc
+808890/1
CC@FFFFFGHGFHJJJGIJCHJJJGIJIIJGJJJJJJJJJJJJAGHIJIG
@7443733/1
ccttctgacacaccatctctgtaaaagaggatagcttgaggcttatacct
+7443733/1
@@@FDDDBHFFHAEF?FGHIIHGHFGGGDGE@DCCHEHEHGC?GF<BBB?
@809529/1
gttgcatcctttgctcttgaggaagttggtgtagaggtgcaggctggcca
+809529/1
CCCFFFFFGHGHHIGIIJIGEHHGIHHIICEGGHIII9CCGGIHGIIIH?
@1816966/1
ggggtgtatgtcattgagggcaagtgcctcattacaacatccagggcca
+1816966/1
?@@?A0ADBFFAFDGIEB;FFC;FHIIEEDGEEDG9C9B9D?GGIB;;7
@7444637/1
ctcgaggtggctgcagtttccatatcatattatacctgaaggcttttggg
+7444637/1
?@@FDDFDHHHHGIIIIBHGEHGBGEHHDHHGFHGGIIIIIEHEIIIGEB
@6431854/1
gcctttgatagcaatcggtaaagttttgcctataagaacaatgagta
+6431854/1
@@@DDDDA?DF8CG>GIB3AAAH<CH9?GGGAH@??BDGGGEH@G?B
@274299/1
tcatagttccacaatgagtaatttcaatttttaatccttttatttcttta
+274299/1
CCCFFFDFHHHHHJJJJJIJIIIJHJIJIJJJHIJJJJJJJJJFIIGJJJ
@4375557/1
catggctgtccctttattatccctttcagtggacaatttacaggcagttg
+4375557/1
CCCFFFFFHHHHHJJJJJJJJJJJJIJJJHIJJJJJJJJIJJJJJJJHJJ
@3378958/1
catgttcttgcctttgttgctgctgtggtggttcttgcctttgcagctgt
+3378958/1
@@@DBDF>HFDFFIIGFEEAEIEGGAFD<ACHHDEHIGIIII@???B;B?
@3380114/1
gttcttttttgaaacgaaatagttttttacaatactgctgtaatgtaaaa
+3380114/1
CBCFFFFFHHHHHJJJJJJJJJIJJJJJJJJJJJJJJJJJJJJJJJJJJJ
@4377646/1
ctctttcgttatcgtaaattgtcacggtctcaaca
+4377646/1
@@@?DD?DACFFH=F@>F<CAHCHEEG?EG<?C?@
@3864481/1
ctgttataaatgtaggaagttatcaagaaatctaagattgcatcaccgag
+3864481/1
CCCFFFFFHHHHHIJJJJJIJJJJJJJJJJJJJJJJJJJJJJJJJJJJJJ
@811466/1
ctccttcaacaatcgtcggtacaatgtaatatgagttttctttgttttca
+811466/1
CCCFFFFFHHHHHJJHIJJFHIIJJJHIJJJJJJJJJJJJJJJJIJJJJI
@274784/1
aggaattccagcctttgatagcaatcggtaaagttttgcctataagaaca
+274784/1
@@@DDDD?BFF?DFIFE<CHEEFIHFFIFEIIFFFIEDFFIII@GE>?DG
@1306097/1
aggagaaatttcaatttttgcaaattgttcg
+1306097/1
@@8BBDD>BFF?DACGEFIBBD:AFH:22<C
@275091/1
ccgctaatttaaaaattgaatagtttttatgaaatgagtcagaattttc
+275091/1
@@@DDDDDHHBCFE?FHEHFHEHHAH@F8FF<ED?>FHGCCDHIEBGD?
@2329430/1
ccttctttgactaaatactcctgaaggagtgatatcggtg
+2329430/1
@C@FADFDFDFFFGG?EHIIGIGGGIGFHHGHGGEGHE:B
@1306762/1
gtttctgtaccactataaatgtaatcggtggcgtgtaatcactgctgagg
+1306762/1
CBCFFFFFHHHHHJJJJJJJJJJJJJJJHIJJJIJJJJJJJJJJJJJJJJ
@3866157/1
ctgttgtttactagagaacttcttaataatgaaagatgcccttcatgatg
+3866157/1
CCCFFFF=CFHHHJJJIJJJJJJJJJJJJJJJJJJJJJIIJJJJJJJJJJ
@1307287/1
ctctttcattatcgtaaattgtcacggtctcaacaagttccgttttttgg
+1307287/1
CCCFFFFFHHHHHJHIJJJJJJJJJJJJJJJJJJJGHIHJJIHIJJJJJJ
@813563/1
gccgacaagtgtcattgataattagaagtttgtaaacagtgcggttcgat
+813563/1
@@@DDDDDHFDFBGIII>HHHHGIGEGHIIEHCHIIIIG>DG@DHGIIII
@4883332/1
ctgcaattcttggttcaagatcattttaaactgtccttctgacacaccat
+4883332/1
CCCFFFFFHHHHHGIJJJJJJJJJJJJJJJJJJIJJJJJJJJJJJJJJIJ
@4884182/1
ctcaacaagttccgttttttggagaggcaactcaggataactatagaggt
+4884182/1
CCCFFFFDHFFHHIGGIJGJJJJIJJIIJIJIIJJJJJJJJJJJJIJIJ=
@4884250/1
ccgttccaccctttctgctgcgatctttgccatagcatagttcctgcttt
+4884250/1
@@@DDFFDHHHHAFHGEGIIEEEBEFIIIGGHGIIGGHIIBGIIIDGFGI
@3381127/1
cactgaaccaaatcggctccttgaatgaatttttcattcctccatactcc
+3381127/1
CCCFFFFFHHFHHJJJJIIJJJJJIIGIIJJJJJIJJIGIJIJJJJJJIG
@5415457/1
gtcaggtgcgttaacttttggtggctttattatattactcctaattgaag
+5415457/1
CCCFFFEFHHHHHIHJJJJJJHIJJIJJIJJJJJJJJJJJJJJJJJJGIG
@5898372/1
tattcttcaatggttgctgctaaatcttcaagtacatagtacataacttt
+5898372/1
@@CDFDFEHHHGGHIIGHIHFHGIHJIGHHJG<CFHGII?CFHIIIIHHI
@3869152/1
atcaactgagaggccaaactccttcaggcatgggtcactattaaagttga
+3869152/1
?@@D;DDBABFDFGIIIGGIEHHBDHEGGHGEBGGHHIDDDGGDFFGFC<
@1821215/1
gtcacttttggtcctgttggtccattaatataaaatggttcaacttcttt
+1821215/1
@CCFFFFFHHFFHIJIHIJJHIJIIIIGHIIIIJIJJJ<C<GGGHHGHAH
@5416278/1
gttcatgtaatgaattcgtctgtctccatactctggctgccgaatgccac
+5416278/1
@?@DDABDDBFD?4BD@FHI@GF<E:C?CH;BH@CCF@D;DD@@E;BFFH
@277157/1
gcttactaagggagttttcttgatcattttcgtttacccagagaggaaat
+277157/1
CCCFFFFFHHHHHJFHIJJJJJJJJJJJJJJJJJJJJJJJJIJHIJHIJI
@277220/1
tgttttgcttctttttttgacctacccttgccgatagcaataaggccttt
+277220/1
BCBFFFFFHHHHHJJJJJJJJJJJJJJJJJJJJJJJJJJJJJJJJJJJJJ
@6935838/1
ggagctgcgacaccatctgatgcctggtgcggaggctaccttgccgtagg
+6935838/1
CCCFFFFFHHHHHJJJJJJJJJJJJJJHIJJJJJJJJJJJJJJJJJEIHH
@1822968/1
cactgactaaaatattgttcaagttcacgaggagtattcttggaaacaat
+1822968/1
CCCFFFFFHHHHHJJJIAFIHHIHIHJJGJJJJJ?DHIJJJJJJJJIJJI
@2867074/1
gtcgaatactgttcttaggaatatttccaatgaattcctctatttcattg
+2867074/1
CCCFFFFFHHHHHJJJJJJJJJJJJJJJJJJJJJJJGIJJJIJJJJJJJJ
@1823797/1
gtaggggttgtttccctagactgtggttgagacacttgctggggaggtgg
+1823797/1
CCCFFFFAFH1AFHIJJJJJIJJHIIIIJJJIICHGGH?FGI;D1BBFHI
@279654/1
tgttttttcctgatatagctctaacttcaattaatttctgatttttatta
+279654/1
BBBDFFFFHHHHHJJJJJJJJJJIJJJJJJJJJJJJJJJJJJJJJJJJJJ
@2868969/1
ctcaggagaaatttcaatttttgcaaattgttcgtagtgaagaactgaaa
+2868969/1
@@@DABBB:CHHHD@A?GGIHDHGIEHHGG?CFHE@HIFBHGEHGIGGGD
@1308744/1
cattatgggcttctattagttcatctatattttttaaggaagtaagtgca
+1308744/1
@@CFDEFFHHHHHJHIGCJIIIJJJJJJIJJJJJJJIIJHGHGHIJIHIG
@819154/1
tggattcataaaagatttaaaaacttaaaagttaggagtatatacaacca
+819154/1
CCCFFFFFHHHHHJJJJJJJJJJJJJJJJJJHIJJJJJGHIJJJJJJJJJ
@5417813/1
ctccaattgcattccctttcacactagggacatgaggtgaaattattggt
+5417813/1
CCCFFFFFHHHGHJJJJJJJGJIJJJJJIHJJJJHIJDGEHIHJJIIJJ?
@819617/1
catgttaaattttttcagaatcatgtgattttttttcctttcaagaatat
+819617/1
@CCFFFFFHHHHHJJJIIGHIJIIJIIIIJJJJJJJIJJJJJJJJJJJJJ
@4383925/1
gaactatttctttaagaatattttggatttcattgatagtatctgatttg
+4383925/1
@@@FFFFFHHHHHJGGHIIIIJJIJJHIGIJJIIIIJIIHGIJJJHHIJI
@2333663/1
cagataatcccatatcattgagacattaacttgcgtagcatactttatcg
+2333663/1
C@CFFFFFHHHHHIJJJJJJJJJJJJJJJJJJIIJHIJJIIJJJJJIJJJ
@5900612/1
tctgtctgcatctgtatatgccctagcacggaaagcagcgagatgagcat
+5900612/1
@?@DFDFFFHHDHGIIGEHGIGGGGGHIDFB@FGGEGEGFHIGGGCEHEH
@5901643/1
ctttgaattcataagttggttgttttttaagtg
+5901643/1
8?;=D2A2=DDD42C2CE?3<A<3:CBE;D@1:
@6938568/1
cgtgtaatcactgctgaggcttgaacaagcccttctgatagcctgcaatt
+6938568/1
BCBFFFFFHHHHHJJJJJJJJJJJJJJJJJJJJJJJJJJJJJJJJJJJJJ
@7968044/1
cactttttacatttaaagcatctccttcttctttttttctagtttcctcc
+7968044/1
CCCFFFFFFHDFHIHFFHH@FHIJJJJIJJIJJJJGIJJJJJBFDGGJJI
@3871161/1
gttcattacctaagatatttgttatgatctccggccaa
+3871161/1
CCCFFFFBDFHHHJIJJJJJJJIJJJJJJJJJJIJJJ@
@4386624/1
ctggatttcccgcatagctcaactgtggcgg
+4386624/1
@C@DDDFFHGBDFGGCBHHHGDEFHHGHGHB
@3871228/1
aagaactatttctttaagaatattttggatttcattgatagtatctgatt
+3871228/1
@?@DFDEFHHHGHIIGBHBEIGIIIGIGFHCHGGIGEEHEGBHGGIIBFH
@4386678/1
agtatgttttccaacagtcataataaattcattagactgtcgatgaagag
+4386678/1
@BBFFFEFHHHHHJJJJIJJJJJJJJJJJJJJJJIJJJJIJJIJJIJIHI
@3871361/1
cccgtttctttccaaatctggacattatattgataagtg
+3871361/1
;<@DDDBDDHDFBHIEG@EDGDGIEHIGDHD92AHHBEC
@7969048/1
gtttcatccgcaattttctggcggagctcttcagcatttagcagcatcgt
+7969048/1
@@CFFFFFHHHHHJJJJJJJJJJJIJJJJJJJIJJIJJJJJJJJIJJJJC
@7969198/1
tctataaaaatacaagaattcctaattggtagtattccaatctaatctaa
+7969198/1
CCCFFFFFHHHGHIIIJJHIJJJIJJJJJIHHHGHIIIIIIIJJIJJJJJ
@6438425/1
gtcgaacagcttccacagcttgtctgtaattgcgataaggtttttcagga
+6438425/1
CBCFFFFFHHHHHJJJJJJJJIIIJJIIJJJJJJJJJJJJDHGJJJJJJH
@7448664/1
gttgttgaggctgctgtggtctctgctgttgctgttgttgctgaggctgc
+7448664/1
CCCFFFFFHHHHHJJJGIJGIJJJIIIIHIIJJJGIJIIJJJIGIJFIJC
@3386657/1
ggacacttatcaggttgtatactgatttcataatgatgtacgaaacctcg
+3386657/1
@@@FFFFFHHHHHICGFIHHIJJIJJIJIGIIIIJGGJJJJIIIGIJJJJ
@2335664/1
tttgaattcataagttggttgttttttagtgcatgttgaacatattcatg
+2335664/1
CCCFFDFFHHHHHIIJJJHIJJJJJJ1?GHIJJJJJJJJJJJIGJJIIJJ
@2871172/1
ctgctgttgttgttgttgctgaggctgctgtggtctctgctgttgctgag
+2871172/1
@@@FDDFFGCFFHGBCGIICHHICEGDA?@FH@:CDGEDCGCHE???@GD
@1312650/1
ccactatattcaccaaccgttaacggagtttgctgtcgaatactctgagc
+1312650/1
<<=D?=:D?FDDF:CEGEAHGGEIGIGI?CD:B?D?B?BFAACGF<F<=<
@2337172/1
cttctaacctgttcttcttgaagttggttcagctgtagtctgtctgcatc
+2337172/1
@@@FFFFFHDFHHGIJIJJJIJIJJIEGIIHIJGIGEIIIJJHIJJIIIJ
@2872744/1
cacatactaccgcctgtgttctgttgtttactagagaacttcttaataat
+2872744/1
=@@D<BDDDHFFHGGICGB>BEHCHI?BFHIIIGIEB>FCFFFHFGIGGC
@4389348/1
ctctcgtgagccaacagtaagacatggtagatgaggatactttaatctaa
+4389348/1
CCCFFFDFHHGHHJJJJHIJJJJJJJJHIIJJJJJJJJJJJJJJJJJJJJ
@6438631/1
cagggagaatttttaaccatttacacaatataaat
+6438631/1
???DDDDDBA:ACB?EEC:CF@:<CDB;F<:1:1?
@5904482/1
gttcaacaaatctcttaatgatatcagtcagcttacaagccttagtaagc
+5904482/1
CCCFFFFFHHHHHJJJJJJJJJJJJJJJJJJJJJJJJJJJJJJJJJJJJJ
@5904995/1
cttcattgtaacttggcccgcaacaattgtacacaactccataggaagcg
+5904995/1
@;?DDDDDCFHHHGIJJIGEHHGIJJJIGBDFDFGHGIGHHEHEDEHG=G
@6941374/1
atggaggataattcctgaattatttcttgacgatgttgctgaactctaac
+6941374/1
CCCFFFFFHHHHHJJJJJJJJJJJJJJJJJJJJJJJJJJJJJIJJJJJJJ
@821795/1
ggttgttgccactgctgttgttgaggctgctgtggtctctgctgttgctg
+821795/1
@CBFFFFFHHHHHJJJJIIJIJJJJJJJJIIIFHIFGIJIJIIIGIIIIF
@7453055/1
gcagctttcctccattagttttcttccaactagtgaaatttgactta
+7453055/1
CCCFFFFFHFHGHIJJJJHGJJJJJJJJGIJJJIJJIIJJIIGHJJH
@7970738/1
gcctcatgttataacattatgcagttcattacctaagatatttgttatga
+7970738/1
@CCFFFFFFHHHGJIJJJJJJJIJIJIJJJJJJJJIIIJIIJIJJIJJJI
@7970745/1
gggtaatcaaattttatgacaaaattgcaattctttacatcaataccttc
+7970745/1
?@@ADDDFFFFHGIIJIJJIIIGIGIJJIJJJJJJJGIIIJJJJJJGIJJ
@7971052/1
gggctgtgctgttaggatataatcaggtgttctctaatttgtttctgcaa
+7971052/1
CCCFFFFFHHHHHJJJJJJJJJJJJJIFGIJJJJJJJJJJJIJJJJJJIJ
@6942200/1
gctagctttcttaaatctggttctctaatcatctgattagtagtaacgat
+6942200/1
CCCFFFFFGFFGGFIJJJHEIIJJJIJGIDHIJIJJJJJJEHHGIIJIJI
@7453717/1
gacataactatcaatactttaagagtactaccaactcatactgtcttcag
+7453717/1
CCCFFFFFHHGHHJJJJJJJJJJJJHHJIIJJJJJIJJIJJIJJJIJJJI
@822579/1
ccctcagatagtcccatatcattgagacattaacttgcgtagcatacttt
+822579/1
CCCFFFFFHH4CHIJJJJJJJJJJJJJJJJJJJJJJJJJIJJJJJJJJJJ
@6942481/1
ctatgactcccaagctgctatgagtactatcatcagctggtgtagaatta
+6942481/1
CCCFFFFFHHHHHJJJJJJJJJHJJJIJJJJJJJIJJJJJHIIJJJJJIJ
@1833178/1
gtcttctctgcactgtgacagtcttcaagcactgagttagaataccaacc
+1833178/1
B@BFFFFFGHHHHJJEGHIJJIJJIJIJJIJJJJJJFHIJIIIIHGGHGI
@1833579/1
tcccaatcaattatgatactgtctccttcaacaatcgtcggtacaatgta
+1833579/1
BCCFFFFFHHGHHJFEHIJJJGIGGIIJIJJJJGIJJIIJJIEHBFFHFH
@6943364/1
ggggaacgagaaccaatttcttttttaaaataatcagcaaaatccaaaag
+6943364/1
CCCFFFFFHHHHHJJJJJJJJJJJJJJJJJJJJJJJJIJJJJJJJJIIGI
@1833687/1
gggtaatattttgataacgtggatgtagataggctggcctgcttgtggaa
+1833687/1
=?@4ADEDFHFHHIIIGHIFGGHIIHIIIIHIECHHIIGIIGHI@?FG>G
@5907146/1
cactatattcaccaaccgttaacggagtttgctgtcgaatactctgagct
+5907146/1
CCCFFFFFHHHHHJIJJJGHJJJJIJJHHIJJJJGGGGIJJJIJIIIJJJ
@2339159/1
gtatgtttcatttgacgatcaatatgagttgtggcccattgttagttgtg
+2339159/1
BBCFFFFFHHHHHJIJJJJIJJJJIIIJFHIJIIGIIIGHHGGGIGHIIE
@5427698/1
cattaatctatagaaaattttccagacagtatttagagactttccactat
+5427698/1
@@@DFFFFGHHDFIIHEHGGEHHIIIIIC?EH?FBEBEFHCHCDFAGGHI
@7455765/1
ccttggctttgccgcttgttgctgtacttg
+7455765/1
???=DD?DBC:<??E@?@3ACBF>F<?C9C
@5428264/1
cctcacttgttttgtcataagttgtaacagtaagttcttttttttccttg
+5428264/1
CCCFFFFFHHHHHJJJJJJJJIJJJJIJJJHIJJIIJJJJJJJJJJJJJI
@3875821/1
actatgtttgatgacatatcaataacattctcctcaaccttttgtaacat
+3875821/1
CC@FFFFFHHFHGGGBHGHIHFIJIJHHHHIIJJJIJJJJJJJJJIJJIJ
@4392415/1
gagcttgcaagaggtaacttctgtcttgaaatctgtagcccaatat
+4392415/1
CCCFFFFFHHHHHJGHIJJJJJJJJJJJJJJJJJJIJJJJJJJJJJ
@3876821/1
ctgattacttcttctcgaggtggctgcagtttccatatcatattatacct
+3876821/1
:=?=AD?DFHFDDGIIGGGH<CBGGICHHFGGIIIGGGI@9DEDHFGIII
@2343716/1
ccttcatccttgttttcaaagttgataaataatattaatgaaactaaaaa
+2343716/1
CCCFFFFFHHGHHHIJJJJJJHJJIJJIJIIJIIIJJJIJIIJIIJJJJJ
@2343993/1
cttaaaacaatgtcaagagcttggattgcctcctgcggaccattagttga
+2343993/1
CCCFFFFFHGHHHIIJJIGIJJJJJJJJJJJIGJHJJJDHIJJJIIHIIE
@4395269/1
cgccaacaaatggtacataattaaaattaattaaaagttaataatacaaa
+4395269/1
CCCFFFFFHHGHHIJJJJJJJJJJJJJJIJIIGGIJJIJJIJJJJIJIJJ
@825611/1
cagtaatctcgaatctattatctcttggacaagttgtt
+825611/1
@@@B=BBDFB;:AAFF:?<FHDHCCHFE9FGFEFF@1:
@3389708/1
tataagaacaatgagtgagagcttgcaagaggtaacttctgtcttgaaat
+3389708/1
@@<DDDADDFA<ABFEFHGAF9DGHI@EGGGG:C?FFCGHHG@BFGCCB<
@7973650/1
gcctgcttgtggaaaaccaccacaaatccacttggaaaactgtttatcat
+7973650/1
@;?DD>:DHFHHFBGBFGGGEEHI?AF>FGEEDGGIII@GEDBFHEGIII
@5908778/1
cccatggcagcaaatctacttgatcctatagtttctcctacggagactgt
+5908778/1
CCCFFFFFGHHHHJJJJJJJJJJJJJJJJJJJJJJJJJJJJJIIJJJJJI
@5429275/1
ggcagcttttacctcattttcactcagaagaaataatatctcagcaccaa
+5429275/1
CC@FFDFFHGHHHJIIIIHJJJJJIJJJIEGDGGGIJJJJGIGHGHHEIH
@7974373/1
gtttagcggctcttgtttcatactttttgcaattactcttttttgatgat
+7974373/1
@@CFFFFFHHFHHJJHHIJIJIJJJIJJGIGHJJJJJJJJJJJJIIJIIJ
@5909330/1
aatatacgcaacaaagctttcacgttcataaggtctcatttgaaaacgtg
+5909330/1
CCCFFFFFHHGHHJJJJJJJJJJJFIJIJJJJJGGIJJJJJJIIJJJJHI
@6445060/1
acaacagtataacattcgtcctcctgccactcatcataatgaacaatatc
+6445060/1
CCCFFFFDHFGAFH<GHGFCGIJJGJJJJJJJJJJJGIIJIIJJJJIJJE
@6946038/1
ccttcatgatgttctggaaaatatttatataaatattctgatgcaatcaa
+6946038/1
CCCFFFFFHHHHHJJJJJJJJJJJJJJJJJJJJJJJJIJJIJJJJJJJJJ
@6946349/1
gtttactaatgcagatcttaaatctgttaatgctccagggctatgtgcac
+6946349/1
CCCFFFFFHHHHHJJJJJJJJJJJJJIIJJJJJJIJJJJJJJJJIHIJJJ
@3880015/1
gttcaacttctttggtgtacagaaatatttcggcttctgc
+3880015/1
BBBFFFFFHGHHHJJGGHIJJJJJJJJJJJJJJJJJJIJJ
@1840144/1
cttcagaatataatagtttcaattcatttgatttatgcttaataagcatt
+1840144/1
CCCFFDFFGHHHDIGIHIJJHCHGIJJJJIJIJJJJJIIJJJJIIIJJJJ
@7976434/1
gggcattatcgcatcatacggaatctgccgagtccttccttctagtgctt
+7976434/1
B@1BDFFFHHHHHJJJJJJJJJJJJJJJJJJJIIJJJJJJJJJJJJJJJJ
@7976538/1
ggttacaggagatactggttgttgttgaggtggtagttgagtttggtggg
+7976538/1
CCBFFFFFHHHGHJIJJJIHIIIJJJJJJJCGIDGHGIJJJEHIIJBGIJ
@3392481/1
ctgtaattgcgataaggtttttcaggattgatagatacatcataatgatg
+3392481/1
CCCFFFFFHHHHHJJJJCHHIJJJJJIJJJJJJJIJJJJJJIJJJJJJJI
@1840878/1
gcctcttgttttgcttctttttttgacctaccc
+1840878/1
CCCFFFFFFHFHHGIJGIGIJJJJJJJJJJJJE
@5913572/1
ctccaattgcattccctttcacactagggacatgaggtgaaattattggt
+5913572/1
@@@D?DDBA<CC?B<?4?D<?CH>FGGGG>BG>F9FHCFD>DFC@FGHB0
@3392945/1
ctcccatctgcatccttcttttccggaaagaacctagtgtgatggcgttt
+3392945/1
CCCFFFFFHHHHHJJJJJJJJIJIJJIJIJGIIIIHIJIHHIJJJIIHII
@6446093/1
ggcgttattaacccaaaaatggataacatttttacaattagagtcgtatg
+6446093/1
CCCFFFFFHHHHHJJJJJJJJJJJHIJJJJJJIJJJJJJJJJJHHIHIJJ
@6446352/1
gcagactggaagaaaccataccaaaggtcaagaccataaccaagatcaat
+6446352/1
@CCFFFFFHHHGHIIIJJGIIJIIJJGCFGIIJIJIHIIIJIIGHGGIJI
@6447359/1
gaactatttctttaagaatattttggatttcattgatagtatctgatttg
+6447359/1
CCCFFFFFHGHHHJJJIIJJJJGJJJGHJJJJJJJGIJJFIIIJJIJIJJ
@4397811/1
gccacatcaatgttaaggaatggtttccaaccaataattgcagactggaa
+4397811/1
8?8D?:DBFFFFF>@<?E<::AAFHFFIABEAEGEF<CDGGIEEEGBBBD
@6949250/1
gcatgactgactagatagaagtctaat
+6949250/1
@@@?DD>>FBFFHEHGGEIIGE<F<3A
@2347098/1
tccaatcgcattccctttcacactagggacatgaggtgaaattattggta
+2347098/1
@@@FFDADDDFHDHIJIIGGHHHJIIIFGEBFCD>G?FFHFHHIFBGIED
@4897454/1
gtggaagtaagaggtctttcatttaatgttttttgaaaagcctcacttgt
+4897454/1
@@@FD>DACFHHHB2AFHHHHHGGEGABF?FHCHE=CDCFGGGGIGEIEF
@6449361/1
ctagtgcttttggtacctctacatcttcagcttcttcaccaactaagtag
+6449361/1
@@@FFFFFHHGHHGFHIIIJJJJJJIIJJJGIIGJIJJJGIJIJGHGGIJ
@3883809/1
cacaagaaaaaaggttcttttacccccttcagaatataat
+3883809/1
CCCFFFFFHHHHHJGHJJJJJHIIJJJJJJJJJIJJJJJJ
@2349342/1
ccgagaaattctaacctctgattagaccctaaagttaaattattgtaacc
+2349342/1
CCCFFFFFHHHHHJJIJIJJGIJIIIJIIIIEHIIIJJJJJIIJJJJJJJ
@3884346/1
gtttgttttctcctactccgacaaacgccatcctctcattcttagttgta
+3884346/1
CCCFFDFFHHHHHJJJJJJJJJJJJJJJJJJJJJJJJJIIJJJIJIJJJI
@5915218/1
gttgctggtcactgggttgttgcctaacaggaggtgcactggttacagga
+5915218/1
=@@:DDD;22AC?<?E<C<@EBFFDBCC@CG>BD1?<FEIEFD?BFFDB8
@3885083/1
gtccacaagaaaaaaggttcttttacccccttcagaatat
+3885083/1
CCCFFFFFHHHHHJJJJHJJJJJJJJJJJJJJJJJIJJJJ
@5915329/1
gcctttgatagcaatcggtaaagttttgcctataagaacaatgag
+5915329/1
@<@DDD;BDA?>DFFFE:FFIHI3ADHE>AEFFBF@GGF9B?:BG
@7981729/1
ggcacattgcagttgctatcatacattcttaatatctgtgtattaagcct
+7981729/1
@CCFFFFFHHGHHJJIIGJJJJIJIIIIJIGJIEIGHIJJEEHHIJJJJI
@7462105/1
ctgcaaaagtttgatcaaataaacactatacaagtttggtcaaatatata
+7462105/1
CCCFFFFFHHHHHJJJJJJJJJJJJJJJJJJJJJIJJJJHIIJJJJJJJJ
@1843644/1
ccagctgtaatggaaacgactgcatttgggcaggtcttcttgtaacattg
+1843644/1
CCCFFFFDHAHFGHHJIGDGIGIFHIJJIIGGIGIIIIJJGIGFHGGIJG
@1843741/1
aatgcctcagagctaccttggcagctgctaattttgcttggtgtttgttt
+1843741/1
CCCFFFFFHHHHHJJJJJJJJJJJJJIJJIJJJJJJJJJJJFGGIJJIIJ
@3395447/1
gttggatataattcccttcagcattataaggaaaaggcactgactgtgtg
+3395447/1
CCCFFFFFHHHHHJJJJJJJJJJJJJJJJIJIJIHIJIJJJJJJJJIIHI
@7982786/1
gctgtggtctctgctgttgctgttgttgctgaggctgctgtggtctctgc
+7982786/1
?@?4ABDACBFFFIIGCFEAEED<EIHD>EHEGHGCG7<D?FHGC@>HHD
@5435369/1
ctctttcattatcgtaaattgtcacggtctcaacaagttccgttttttgg
+5435369/1
BCCFFFFFHHHHHJIJJJJJJJJJJJJJJJJJJJJHHGHJJIHIIJJJJJ
@6951291/1
cactgtgacagtcttcaagcactgagttagaataccaacctgaatttcag
+6951291/1
CCCFFFFFHHHHHJJJJJJJJJJJJJIIIJJIJJIIJEGHIJIIJJJJJI
@3886176/1
gtttgccacgcatgtcccatactccctggttgggaagtgcttgttgtttt
+3886176/1
CC@FFFFFGHHFGIGIAFHGGADHIGGIIHIII<FFGGGGDEEB@FFGII
@2887052/1
ggatactttaatctaatattatattgactaacaaaatatctttcaacagt
+2887052/1
?@?DDDFFFHHBBGGIGIIGCEHAHBHIGGEHGCEHII9?F>G@DGGIIH
@5437362/1
ggcagttgaagataacatacaattttaattttattattctcaatgatttc
+5437362/1
B@CFFBDDHGHHHHIJIJJIGIIIIJJJIJIIHIJJJIJJJIJJJIIJIG
@2887927/1
gtagccaattatcatgcggctcaaacttgctagcaatcatgctctcacca
+2887927/1
CCCFFFFFHHHHHJJJJJJJJJJJJJJJJJJJIJJJJJJJJJJJJJJJJJ
@294349/1
tcttgttacaacatatttcaacatgtatccttttgggcggtaccatggta
+294349/1
CCCFFFFFHHHHHJJJJJJJJJJJJJIIJJJJJJJJJJJJIJIJJJJJIJ
@4400123/1
tggtggtatatataagattacaattcttaacattttttctttaaacaaag
+4400123/1
@@@BDDDFHFHFFHIIJJJIJIGIJJJJIIIGIICIIGGIJIJJGGHGII
@6952416/1
cgggccttaactttagtgaactggtcatcaactgagaggccaaactcctt
+6952416/1
@@@FFFFFHGDFHJJIGGIJJJJIJJJIIJIJJJJJGGGIIIHGECGIJI
@5916739/1
agctttcttaaatctggttctctaatcatctgattagtagtaacgattct
+5916739/1
CCCFFFFFHHHHHJIJJFHIJJJJJCHIJJJJJJJJJIJJHIJJJJJJJJ
@7464434/1
ctctttcattatcgtaaattgtcacggtctcaacaagttccgttttttgg
+7464434/1
CCCFFFFFHHHHHJIJJJJJJJJJJJJJJJJJIJIGHHIJJIJJJJJJJJ
@5917339/1
ctatacctttgaatgtccctttgccaaatacttcaactgtgactctaact
+5917339/1
CCCFFFFFHHHHHJJIJJJJJJJJJJJJJIJJJJJJJJJHIIJJJJIJIJ
@5917644/1
atgctctccaaaattgtaaatccaggaacttcccagtcatcaggaataaa
+5917644/1
CCCFFFFFHHHHHIGHGDJHJJIJGGHIIJGHIIIIIJIJIJJIEIGIII
@5438699/1
gttccactttcacaatcaattaattggtaacatggtaaaataccttcttt
+5438699/1
CCCFFFFFHHHHHJJIIGGIIGIIIIJHIIJJJIJHIJJJJJJIJJJJJI
@5438933/1
aggggaacgagaaccaatttcttttttaaaataatcagcaaaatccaaaa
+5438933/1
C@CFFDFDHHGHDHGGGIIIJJJJJJJIIGIJJJJGGIAGIJIJIIIJIJ
@6954667/1
ccaatggtccacacctttgtcaccactatattcaccaaccgttaacggag
+6954667/1
CCCFFFFDHHHHHJJJJJJJJJJJJJJJJJJJJJJJJIJJJIJJJJJJHJ
@297321/1
ggctgttgtggtctctgctgttgctgaggctgctgtggtctctgctgttg
+297321/1
@@@DDDDDCBBABFGBCFDD<ACHFB9F@B?CGCFHEH09:?D?FHD09?
@6955008/1
gttgttgttgaccccatggttgtcgaggaggtccctgttgttccattgct
+6955008/1
@@@DDDDDHFAHDGIIIIIIIE@F1?FGBEBHGHGGIGIIHHCHA9CFCH
@2353497/1
cgattctatttcttggtcatcagtttgagatactgtaatgcat
+2353497/1
BC@DFFDFHHGHHJJJHIJJJIIJJJIJGIIIJGIHIJJIJJI
@6457036/1
ctcttcaaaatcttcttcatcacgtcgtctttttttaccaaaccggtatt
+6457036/1
1=@DDDAAB>CCDGAFGGGHIIIIIIIDGIIIIIIIIIIGHGIIII@EHI
@2355278/1
attcaactttgcattaactttctgcagtatgtttacaaatgttgcagcat
+2355278/1
CC@FFFFFHGHHGJJJJJJJJJJJIIJJJJJHIJJIIJIJJIJIIJJJJJ
@1322597/1
atatataagattacaattcttaacattttttctttaaacaaagaacattg
+1322597/1
CCCFFFFFHFHHGIJJJJJJJIIIIIJJJJJJJJJGIIIJGIIGIJIJJJ
@3892139/1
gtcgtgcatggtttaagaaagaccaaaggtttctgttgagctagtcattt
+3892139/1
CCCFFFFFHHHHHJJJJJJJJJJJJJJJJHIJJJJJJJJJJJJJIJJJJJ
@1849496/1
gacaattgtaccaagctctggcattttcctgtgactgatttttcttcaac
+1849496/1
CCCFFFFFHHHHHJJJJJJJJJJJJJJJJJJHIIIJJJJJJJJJJJJIJI
@1849934/1
cacactgttcctggctgagagtaattcgtcgcgcattctgttgtatattt
+1849934/1
@@@BDDEBFFHD?GFHDEHEDGHHG@?GC@FBHI<GGFGGDCGBHEGGGH
@4902992/1
gtgaaatctttaggctgcagctcaaccattttatcggccaacatattact
+4902992/1
CCCFDFFFHGHGBHGHIJIIIIJJIIJIJJJJJJJJJJJJIJIIJJJJJJ
@7995674/1
aggttattgtaaggttttgatgtgtttgattctttgttctttatttgtgt
+7995674/1
BBBFFFFFHHGGHJEHIJJJJJIJHJJJIJJJJJJJIJJJJJJJIJJJJF
@6956884/1
atgtttctagcctttcataattcataacgtcattagcagagctcgctact
+6956884/1
=;?DDDD4=CDDDII<EBBE:?EDFEE3EFFCFEICB@DD89DBADDID@
@2893230/1
gtcctgttggtccattaatataaaatggttcaacttctttggtgtac
+2893230/1
CCCFFFFFHHHHHJJJJJJJJJJJJJJJHHIJJJJJJJJJJJGHHIJ
@2355901/1
gtcaatgtttttaaattacaaagtagtaataccagaacttcaatgtcata
+2355901/1
CCCFFFFEHHHHHJJJJJJJJJJFHJHIIJJJJJJJIJJJJJIJJJIJJI
@5440099/1
gctctgcagggaacggcgacataggtgtctgctcttcacatactcttgtt
+5440099/1
CCCFFFFFHHHHHJJJIJJJJJJJJJJIJJJJJJJJJJJJJJJJJJJJJJ
@4404817/1
gcacgacctttggattgaatataagaccttgttgttttagggtaatcaaa
+4404817/1
@@@DDFDFHHHGHJGIGHIIG@HIH@HIIJACFGDBFHGEIIGIJJIJIE
@6459743/1
gccacatcaatgttaaggaatggtttccaaccaataattgcagactggaa
+6459743/1
CCCFFFFFHHHHHJJJJJJJJIJCHIJJJJJJJJJJJJJJJJJJJJJJII
@4405344/1
cagcgaaattcttattcgattgaagtaaattgtaaaatgctaatatccta
+4405344/1
@CCFFFFFHHHHHJJJJJIJJJJJJHHJJJJJJJJJJJJJJ@GHJJIJJJ
@5440812/1
cctttttgcagcttcttcaagagggatgggctctgaaggttgtattgttc
+5440812/1
CCCFFFFFHHHHHJJJJJJJJIJJJGIJJJJJJJJJIJIFHIHIJIJJJJ
@3399800/1
gatatatttttgcatctgttataaatgtaggaagttatcaagaaatctaa
+3399800/1
@?<DDDDDF>FC?FFAEE<FDH?EHFHIFCFIIDDFGIFFIFE;GGEGEF
@3400508/1
ggtccctgttgttccattgcttgaggtctggtaattggagcggcttgtct
+3400508/1
@C@DFFFFHHHHGJJJJJJJIJJIGJEFIIIFHIJJIGJJIJGGJJ:===
@6958776/1
ccttgactatgtttgatgacatatcaataacattctcctcaaccttttgt
+6958776/1
@@@DFFFFHGHHFIIIIIICDHIBHBEIGIIGEHIIGIIGEGBFFHIIDF
@4906130/1
gttatttcttctaaattctgctctgataaattagaatcatcccatagcaa
+4906130/1
@CCFFDDEHFHHDGJEIJGJJ@HGGHGHIGIIGIIHIJJIIJJIJIJIGI
@1851464/1
gtggttgttgcctctgttgctgctgaggctgttgttgccactgctgctgc
+1851464/1
@@@DDDDDFHHDHGGGE@EHHHI<A9C;FGHIGA?CFHGCGG9DB@FCHH
@2359216/1
ctcagagctaccttggcagctgctaattttgcttggtgtttgttttctcc
+2359216/1
CCCFFFFFHFHFGJJIJIIIJJJJJJJJJJJIJJJIDGIGIGGIJIJJIJ
@2359315/1
ctgtaaaacgccaataattgttctttcatgatactctcaagatccctgat
+2359315/1
??;DDDBDFDHFFEHEHIIG?FF@HBEGIGII>FH>C?C???GB>DD??F
@8000001/1
gccaactctttattatcaatcatcaatcctttttatgaatgagccagaaa
+8000001/1
CCCFFFFFHHHHHJJJJJJJJJJJJJJJJJJJJJIJJJIJJJJJJJJIJJ
@5920960/1
gttccattgcttgaggtctggtaattggagcggcttgtctaacttg
+5920960/1
CCCFFFFFHHHHHJJJFHIJJFHIJJJJIJIJJJIJ<?<?4?4BF4
@8000913/1
ctcttgttttgcttcttttttttgacctacccttgccgatagcaataagg
+8000913/1
CCCFFFFFHHHHHJJJJJJJJJJJIJJJJJJJJJIJJJJJJJJJJJJJHH
@301909/1
cctataagaacaatgagtaagagcttgcaagaggtaacttctgtcttgaa
+301909/1
CCCFFFFFGHHGHJJIJFHIJJJJJIJJJJJJJJEGHIJJIJJHHIJJJJ
@6962393/1
ctaggcaaggtacagcctcaccacctcaaccgaacacttctaggttacat
+6962393/1
CCCFFFFFHHDFHJJJJJJJJJJJJJJJJJJJJJJJJJJJJJJJGGIJJI
@840316/1
gctagattatcccttctgaagacaggattaggtgctgcaatgaccatcaa
+840316/1
CCCFFDFFDHHGBHIJJFIIJIJIGCHIIIJJHHIJJJIJJGHIJJIIIJ
@4907541/1
gtcctgtaaaatagcttgagaagccctttgttttccttcttttttatttt
+4907541/1
@@@DDD2==DBFFFFF@GFE9:A@FFG@CEH@?E@4?:?DCFFFI9FDDF
@6462710/1
cttcggccacttctttgaactaagtacagcgaaattcttattcgattgaa
+6462710/1
CCCFFFFFHHHHHJJJJJJJJJJJIIJJJJJJJJJJJJJJJJJJJJJJJI
@6463038/1
ctcggatcttctatccttatctcatcaaatattgataaactagtttcttc
+6463038/1
@@@FF==0<C2ACGHIJJFHIGIIJIIGJJIJJIJIJJJJJIJGIJJJJJ
@2360414/1
gttgggtaatattttgataacgtggatgtagataggctggcctgcttgtg
+2360414/1
@CCFFFDDFGHHADBGGHHAHGAGGEHIGBEGIGD99DGHHIFGE>FHGG
@4408131/1
gctcttcatgccactgattgatgtcccaatggtccacacctttgtcacca
+4408131/1
CCCFFFFFHHHHHJJJJJJJJJJJJJJJJJJJHGJJJJJIJJJJJJJJJJ
@2361216/1
ggtggctgcagtttccatatcatattatacctgaaggcttttgggtcgtg
+2361216/1
=@1=A3BDDFFBDBFG>FEDHF@HF@E<BH<CC;CAFEF>FGGEF@DFFF
@1328523/1
atcgttatacttttctggatcaaaagtaaaatcttttctatcttcatctg
+1328523/1
@CCFFFFFHHHHHJJJJJJJJJJJJJHHJJJJJJJJJJJJJJJJJIJJJJ
@305462/1
ggaaaatatttatataaatattctgatgcaatcaactgaagaactgtatc
+305462/1
CCCFFFFFHHHHHJJJJJJJJJJIJJJJJJJJJJJJJJJJJJJJJJIJJJ
@5924067/1
gctgttgtggtctctgctgttgctgaggctgctgtggtctctgctgttgt
+5924067/1
?@@D:ADDGHDFHEHGBGDC>HGA<<AGE=C;EFCBD3DAEFG@DD?FCG
@842982/1
ctctggttgctttaatgatatcaagaattctttttccaaaattgaacaaa
+842982/1
CCCFFFFFHHHHGJJJJJJJJJJJJGIJJJJJJJJJJIIJIJJIIJJJJJ
@6964040/1
gttgttgctgctgctgctgttgttgttgttgaccccatggttgtcgagga
+6964040/1
@@@DDDFFHHFHHIJJIIJHIJIGIIIIGCHGHCHIGHIJBDGHEGHJJ@
@8006725/1
tctcaaactcaagctgtcgcttcaattcatccacttctccctgcagttca
+8006725/1
CCCFFFFFHHHHHJIIIIJJJJJJJJJJJJJJJJJJJJJIJJIJJJIJJJ
@2900323/1
ctcaagatccctgattacttcttctcgaggtggctgcagtttccatatca
+2900323/1
CCCFFFFFHHHHHHJJJJJJIJJJJJIHHGEGHIJGIGIJJFIJIIGHII
@5445726/1
agcaggatgacacttaggtcgtgcatggtttaagaaagaccaaaggtttc
+5445726/1
C@CDDDDDHFFFFHGJEH?EGFHIIGGIFHIGIGGHIIGGGIIIJJ?BFD
@6966080/1
gttcgtctcacccatgttaaattttttcagaatcatgtgattttttttcc
+6966080/1
CCCFFFFFHHHHHJJJJJJJJJJJJJJJJJJJJJIJJHIIJJJJJJJJII
@845333/1
gttcaagatcattttaaactgtccttctgacacaccatctctgtaaa
+845333/1
BBCFFFFFHHHHHJJJJJJJJJJJJJJJJJJJJJJJJJJJJJJHIJJ
@7473368/1
aggaaatcccagtccacttggtttatgccattgtcatcttttttcgtagg
+7473368/1
<@@BDADDHHFFHCH?<EAHECFBFGB<HDH@G@EFGCDHE>GIEHBBFH
@6465571/1
agctgagtgagttaaaacagtacatcgcacaacaaacacttggggagtta
+6465571/1
@@@DDDBADFFCBFGIIIIIG<C?AFEHIIIIIC@FGGGFGI3BFEG@FH
@6465768/1
acccaatgtttctagcctttcataattcataacgtcattagcagagctcg
+6465768/1
@B@FFFFFCFHHGJJIIIJJJJJIGHIIJJJJIIHIJJJGFHJJEHIGJJ
@3406179/1
gtgccatccattttatagctactctaaaaacacggtcttttccttcccct
+3406179/1
@@@7D;;?DF8:AGDAE@@HBF@AHEH@AB@GFEFGD:C@DFC9DGF;D9
@847156/1
ggcagttgaagataacatacaattttaattttattattctcaatgatttc
+847156/1
CC@DFDDDAFHBHGGJFGGIIJGIJJJGHIHJIIIJJIGGGIJHIGIIIG
@4910695/1
ggcaggtggaggccatcgcctggtcatgcataattcttgtagaagaccaa
+4910695/1
CCCFFFDDHH=FHJJJGIJJJJJEGHEIIJGIIIJIJJJGIJJJJIJJIH
@5929066/1
ctaatatcctaacgttatcaggttttgggtagttgggtaatattttgata
+5929066/1
CCCFFFFFHHHHHJIJIJJJJJFHJIJIJEHIJJJJJDDHIJJJJJJJJI
@3906222/1
gcttctgcttccgttccaccctttctgctgcgatctttgccatagcatag
+3906222/1
BBBDDFFDHHHHFHIIIHHIJIJIJJIJIJIJJJJJJGHIIIJJIIGIIF
@5930057/1
gtcaatgtttttaaattacaaagtagtaataccagaacttcaatgtcata
+5930057/1
@@@FFBEDBFFFHDBHIAEEHGHCFGHHIBHEDFHHGHIIEGHCFBFGFB
@2901712/1
cactgctgaggcttgaacaagcccttctgatagcctgcaattcttggttc
+2901712/1
@;@DADDBBFADFIGIDEHGBE@GFGGGHAHG<<CDGGII@@?DGB@?DD
@2902040/1
gggttcatgagttccactttcacaatcaattaattggtaacatggtaaaa
+2902040/1
@@@FFDEDFBDHFHGIIIIIGIIAHIIEGHIEHIGGCCECHGHIIBGEHI
@1331130/1
gccacttgtaattaggtaaacttataatgtcttttagttcatcctttgga
+1331130/1
CCCFFFFFHHHHHJJJGIIJJJJIIJIJJJJIJJJJJIIJJJJGIIJJJJ
@1331207/1
cttctgtaaaacgccaataattgttctttcatgatactctcaaggtccct
+1331207/1
CCCFFFFFHHHHHJJJJJJJJJJGJJJJJJJJJJJJJIJJJJJJJHIJJJ
@2902167/1
gccaatagctgtgggttatatggtgattgatgccattcaactttgcatta
+2902167/1
@@@DDDBDB?F<<FG<CBEA@A<<CH>BDH9:?CFH?FDGECBG@FAHGG
@6968559/1
ctgctgttgctgttgttgctgaggctgctgtggtctctgctgttgttgtt
+6968559/1
@C@FFFDDGHFGHIIDGDIHGIGECFGGHEIIDFCE@HGGEHIDCDFABF
@7476186/1
ccctgatagagcaaggttttttccctggatacgtaaccaccattccttta
+7476186/1
@@CFF;DDFFHHHJIIEGHFDHIIGGGD@GBGG?F?FADE;DGEADHHGH
@7476823/1
gtaaaaagattattgtattttcttttagaactctttcaaagagttctgct
+7476823/1
@@CFFF;D?FBHGIFAEGHIIFBHHIFB>AHAABGIIIIE?CFCFEHIII
@8014187/1
gcctttgttgctgctgtggtggttcttgcctttgcagctgttgtggtggt
+8014187/1
@CCFFFFDFHDHFHGGBGG<C@<AEBAE@GIIIIIGGGEHFDGDGG9BB7
@849844/1
cttctaacctgttcttcttgaagttggttcagctgtagtctgtctgcatc
+849844/1
@@CFFDFFGDBAFFGIGIIGGIIEFE@CFGIIIIHCBEHGG?:DBDAHGI
@6971347/1
ctttttttggatctgaagggcggtcccctcttttgggtggaatgtatgac
+6971347/1
CCCFFFFFHHHHHJJJJJJJJJJIJJJJJJJJJJJHHDFDDEEEDEEEDD
@3412854/1
gtgtagaggtgcaggctggccatgttgaatagcttgctgtggtggtacag
+3412854/1
BB@DFFFFHCFHHJIJJJJIIIIIIIIGIJGIIIJIGJGIIJJIIFGIIG
@1333475/1
gttgtaacagtaagttcttttttttccttgactatgtttgatgacatatc
+1333475/1
C@CFFFFFGHFHGJJIIJIJJJJIJIIIGIIIIJJJIJJJIIJIGIJJJI
@3909907/1
gtcggcagctgggaatcctttgtgagccacatcaatgttaaggaatggtt
+3909907/1
CCCFFFFFGHHHGJJJJJJJJJJJJJIJJJJJJJJJJJJJJJJJJJJJHJ
@2366791/1
gcagtcatcaccaaaacctgatgattttcaagctcttcatgccactgatt
+2366791/1
@@@FDDEFGHHHHIJJJJJJJIJIJJIJJJEGIJIJJJIJJJJJJJJJJJ
@8016001/1
ccccttcagaatataatagtttcaactcatttgatttatgcttaataagc
+8016001/1
@@@FFDFDHDHHHIIIJIJJIJJIGIJGHHIIGJJIJJJIIIIHIIJJGI
@6470740/1
gtcgcgcattctgttgtatatttatgctcacttcaccaacattcatgaat
+6470740/1
CCCFFFFFHHHHHHIJIJJJJJJJJJIIIJJJJJJJJJJJIJJJJJJJJJ
@313706/1
gctttcttaaatctggttctctaatcatctgattagtagtaacgattctc
+313706/1
@@@FFFFF?HHGFGIIGHIIIJIJGFDJGGIGHIEIEHHJIJIIEGICHG
@4914328/1
gtgaaattattggtatttcttttttccaaattgcctctccattcaattga
+4914328/1
@CCFFFFFHHHHHFHIJJJJJJJJJJJJJJJJJJJJJJJJIJJJJJJJJJ
@4417574/1
cattgtaggccgcacatgtttgtgcttctgaagaggacatccccgtacca
+4417574/1
@@CFFEDFHHGHHJJIJJIIIJDDGIIJJJIJIJIIJIIIIJJJJJJJIJ
@4418576/1
gtgtaatcactgctgaggcttgaacaagcccttctgatagcctgcaattc
+4418576/1
BBBFFFFFHHHHHJJJJJJJJJJJJJJJIJJJJIIJJIJJIJJJIJJJJJ
@3415540/1
ctcataactaaaacagggttcatgagttccactttcacaatcaattaatt
+3415540/1
CCCFFFFFHGGHHJJJJJFGGJJJJJIIIJGIIJIGIGIIIGIFGIJIJI
@854492/1
gtgtaatcactgctgaggcttgaacaagcccttctgatagcctgcaattc
+854492/1
BBCFFFFFHHHHHJJJJJJJIJJJJJJGIJJIJJJJJJJJJJJJJJIJJI
@2907455/1
agtaagttatttcttctaaattctgctctgataaattagaatcatcccat
+2907455/1
CCCFFFEFGHHFHJJIJJJJJJJJJJJJJJIJJJIGHIIJIJEHIJJIJI
@854923/1
ggctattttagcatggaatgtaatctccaagttgtgaatcaatttcagga
+854923/1
<<<B?DDD<F?FDEFEEBCC<?<FHIIEDBFHFIBEC?GGCFGGFFCFC<
@3912683/1
tccataataagtctaaatagaccttcagggtcttcatgggcttctattag
+3912683/1
CCCFFFFFHHHHHJJJJJJJIJJJJJIJJJ<CFHJJJJGHHIIJJHIJIJ
@1337454/1
aaggattttccaaccatagaagctgtgtccctatggatatgtgccacttc
+1337454/1
CCCFFFFFHGHHHJJFIJJGIIJJJJJJJJJJJJJJJJJJIIIJJJJJJJ
@5452398/1
gtttccttatcagtaatctcgaatctattatctcttggacaagttgttat
+5452398/1
CBCFFFFFGGDFHIHGIJJJJJJJJJJJJJJJJIJJJJJIIJJHIJJJIJ
@3913576/1
cttgttacaacatatttcaacatgtatccttttgggcggtaccatggtat
+3913576/1
CCCFFFFFHHHHHIIJJIJJJIJJHHIJJJJJJJJIJJJFHHJJIIJJJJ
@5936576/1
agctgagtgagttaaaacagtacatcgcacaacaaacacttggggagtta
+5936576/1
@@<DDDDA?BDCFBHDGGFGIHIA4?DEHIIGIIICHFG9?@ACFH;CB@
@317800/1
ctatatttctcattttttctgctaaagcactaccttcagcgggagacctt
+317800/1
B@@FDEFFHHHHHCGHGHGGHJJJIII@FCGGGGGG>FA>GI>H@6C;CH
@3417344/1
ccttaactttagtgaactggtcatcaactgagaggccaaactccttcagg
+3417344/1
CCCFFFFFHHHGFGGJJJJIIJIJJJJJJIIJIGIIGIJIJJJJJJJJJJ
@6976604/1
gtccttctaacctgttcttcttgaagttggttcagctgtctgcatctgta
+6976604/1
CCCFFFFFHHHHHJJJJJJJJJJIJJJJJJAHHIJJJJJJJJJJJJJJII
@5936837/1
gtcgtgagaagctgcaacggctgctatagatggaacgttgatctggtctg
+5936837/1
8?@DDD>?:4ABDBEB<?EF>F1C?DD<94?FF39?DG3?BB<B4BCF4=
@5937304/1
gtatatataagattacaattcttaacattttttctttaaacaaagaacat
+5937304/1
@@@FFFDFFHGDHIII>BHHIIJJJIGIHICGGGHIJCHGCIIFH@HGGH
@5937462/1
atcccatagcaaatggtatttggtaggacgtgctgtaccttgtatactag
+5937462/1
<@<D?;B;FHHDFIGH<CHH@I@GF9AFG>?@?FB?DHBHAGHHHGCHGI
@855794/1
gaaataagaaagcaagagaaggaagtgaggtacacagttgcagtcctgag
+855794/1
C@@FFFFFHHGHHJIJJJEIIJIJJCHIIJGHIHIJJIIJJJGHIJIJII
@3418363/1
gtcggtacaatgtaatatgagttttctttgttttcaaaggctctaactaa
+3418363/1
?=?DDDDDA?FF<EGFIIIIFFFFFFIIIIHFBFGIIIIIEFFIEEFIII
@5937852/1
ttgttgcctaacaggaggtgcactggttacaggagatactggttgttgtt
+5937852/1
:??B:BDDBBHFFHIGEEDCD>C<FGG9?GHHIHBFHGGIIFHHEDFB?F
@5938066/1
ccgtgatctaatatttgagcagagggtgctggtgcatgtaatactttgta
+5938066/1
@CCFFFFFHHHGHJJJJJJJJJJJJJFHIIJGFHIIJJIJJJJJJJJJJJ
@6978315/1
gtggtctctgctgttgttgttgttgctgaggctgctgtggtctctgctgt
+6978315/1
CCCFFFFFHHHHHJJJIJJIJJJJJJIJJJJJJJJJJJIJIJJJJJJJIG
@3419615/1
ggttgatgaggaggctgaggcggaattagagcaattgctcccggagggac
+3419615/1
@@=D?;BD?FB?DEGHG;GHGHG0@BF9BDFGH?BHI@B@FAAHHHEE3;
@8020340/1
gtagctttttccgttgggattcattatccattctcccctaggctttgctt
+8020340/1
CCCFFFFFHHHHHIJJJJIIJJJJJJJJJJJJJJJJJJJJJIJIJJJJJJ
@4421256/1
ctggtatccaaaggcactgttttcaccggaggaatttgtttgtgattttt
+4421256/1
CCCFFFFFHHHHGJJJJJJIIJJJJJIIJFHIEHGIIJBEHJFGGHIJIJ
@857672/1
gccactgattgatgtcccaatggtccacctttgtcaccactatattcacc
+857672/1
CCCFFFFFHHHHHJJJJJJJJJJJJJJJJJJJJJJJJJJJJJJJJJJJJJ
@8020706/1
ctcttcatgccactgattgatgtcccaatggtccacacctttgtcaccac
+8020706/1
@@@DD=B?AFFABE?C<CH3EEEB@FHGDCEA?D>FDAFFIFIEFFFCFG
@8020727/1
ggagaccttggctttgccgcttgttgctgtacttgaggctgagatgaagg
+8020727/1
@CBFFFFFHHHHHJJJJJJJJJJJJJJJJJJJJJJHIJJJJHJIJJJJJJ
@6980505/1
ccactttgttctttcttgtcagcacagaataatcttgtatg
+6980505/1
CCCDFFFFDH2AFGHJJJHGIJIJJJJJJJIBHIBHJDHCD
@2911794/1
aggacaagaacgtgtagagatgggttcatttaccttccattatgtatcgt
+2911794/1
CCCFFFFFHHHHHJJJJJJJJJJJGHIJJJJJJJJJJJJIJJJJIJJJJG
@4422827/1
ggttgggacacttgctggggaggtggacctctttgtgcccatggagtttg
+4422827/1
CCBFFFFFHHHHHJJJJJJJJJJFGIIJJJJJJJJJJJJJJJJIIJIJJJ
@2911952/1
gtctttctcgataatcaagtgttggtgcattcataattcgggccttaact
+2911952/1
CCCFFFFFHHHHHJJJJJJJHHIJJHHIJJJJJJJJJJJJJJJJJJJJJJ
@4423415/1
ctaaaatattgttcaagttcacgaggagtattcttggaaacaattttata
+4423415/1
@C@FFFFFHHGCFGHIIFHIIIIJIIIJBEGIIJJIJIIGEHIEHIIJII
@2372200/1
ctcattattagaatccccattttcagtagtgatgaaatct
+2372200/1
@@CFFFDBHHHFFHEGGIIIJJIGE@HGBHGHIJJE9:19
@3421174/1
ctcttctcttggtgttcaacaaatctctta
+3421174/1
@@@DDDD?FBFF<CGEIIB?FHBEGIEBH@
@320757/1
atccataataagtctaaatagaccttcagggtcttcatgggcttctatta
+320757/1
CCCFDFFFHHHHHJJJJJJJJJJJJJJJJJJ<ACGIIJJJJDHIJJJJJD
@1340642/1
caccactatattcaccaaccgttaacggagtttgctgtcgaatactctga
+1340642/1
CCCFFFFFHHHHHJJJJJJJJIJJJJJJHIGHIJJJJJJJHIJJJJJJJD
@7482826/1
taggaaataagaaagcaagagaaggaagtgaggtacacagttgcagtcct
+7482826/1
BCCFDFFFFHHHHJJJJJJHJIJJJJIJ@GHIJFFHIJJJJJJJJJJJJJ
@7482996/1
cttggtgtttgttttctcctactccgacaaacgccatcctctcattctta
+7482996/1
C@@FFBDDDDHHFIIJGGHEFGHGEGHEGIIGHEHGHIG>DFH@CHIGJA
@5456423/1
agcatgatcaggattggttccaaaattttctctataagatggatgagtta
+5456423/1
CCCFFFFFHHHHHJIIJGGHJIJIJJJJJJJJJJJJIJIJJJJJJJJHII
@4425166/1
tagcatttggaggactgtcagatggttttggagaattatcaaagagaatt
+4425166/1
CCCFFFFFHHHHHHIJJHIIJJIJJFHIJJJJJJJJJJJJJJJJIJJJII
@4919667/1
atttgataaaaaatatatcgtaaaatagggtcacaactaacaatgggcca
+4919667/1
CCCFFFFFHHHHHJJJGIJJHJJJJJJJJJHHIJJJJJJJJJJJJJJJJJ
@3421661/1
cgacactttttagtaccgggcttactaagggagttttcttgatcattttc
+3421661/1
CCCFFFFFHHHFHEGIJJJIJGGIIIIJCHCBGDFHIJJIICHHIGGGJJ
@3918122/1
ccttttcccaaaatcataccattagatttattaatttgctcaggagaaat
+3918122/1
@@@FFFFF?FHHHJJJGIJJJBHGGFHIIJJJIIIIIIJJGJJJJGEIJB
@3422949/1
gcccatcattcgctcctcgactgccccgatgttggagcctatgctatccg
+3422949/1
CCCFFFFFHHHHHJJJJJJJJJJJJJJJHIJJJJJJJJJJJJJJJJJJJJ
@322343/1
gtccttctaacctgttcttcttgaagttggttcagctgtagtctgtctgc
+322343/1
CCCFFFFFHHHHHJJJJIJJJIJJGIJJJJJJJJJIJJJJJIIJJJIJJJ
@7483678/1
ctctgataaattagaatcatcccatagcaaatggtatttggtaggacgtg
+7483678/1
@@@DDDDDDAHDDD<A4EFF<<FGFHC@BBGGHG9CFH@EHGGG7BGF6B
@2374010/1
ctctttcattatcgtaaattgtcacggtctcaacaagttccgttttttgg
+2374010/1
@@@FFFFFHGFHHJHIJJIJJIIJJJJHIIJJIJJJJGIIIIHIIJJJII
@1864909/1
gttcctttttgaattgaaatcacctgctccaggtaatggaaaatcctgag
+1864909/1
CCCFFFFFHHHHHJJJJJJJJJJJJJJJJJHJJ:EHIIJJJJIJJJJJJI
@1865026/1
ctcccctctggtatccaaaggcactgttttcaccggaggaatttgtttgt
+1865026/1
@@BDDFFFHHHHHJJJIJJJJJJJJJHHJJJJJJJJHIJIJJJJIIIJJG
@2374874/1
agtaagacatggtagatgaggatactttaatctaatattatattgactaa
+2374874/1
CCCFFFFFHHHHHJJJJJJJJIJJJJJJJJJJJJJJJJJJJJJJIJJJJJ
@7484975/1
aggctggcctgcttgtggaaaaccaccacaaatccacttggaaaactgtt
+7484975/1
CCCFFFFFHHHGHJJJJIGJJJJGIJIIJJEHJHIJJJIIJJJJIJIIJG
@6478884/1
ggcacatccacgatttcggcagcttttacctcattttcactcagaagaaa
+6478884/1
@CCFDDDDFHHGHJJJIGJJIIIJIGIJGHGIJJJIJJIIIAFGDHGCDB
@6479509/1
ctctgctgttgctgttgttgctgaggctgctgtggtctct
+6479509/1
???DD>D?D3CDDAEBAE;BF@B:CB;8AEE9CB<D<C99
@4921966/1
tgttgttgttgttgaccccatggttgtcgaggaggtccctgttgttccat
+4921966/1
@CBFFFFFHHHHHIJJJJJJJJJHIJJJIIJJJJJEHIJJJHJJJJIJIJ
@323720/1
acgagaaccaatttcttttttaaaataatcagcaaaatccaaaagatttt
+323720/1
@CCFDADFHHBFDGIIIIIIIIHHIIIIIIGIGGGGIIIIIIGGIAGGGG
@8027587/1
ctcataataattaatctggttgtatatactcctaacttttaagtttttaa
+8027587/1
@@@D?DDDDHHFH<E@FBHI@GHBHEEHGB9BEC<;ECGIIEHIACFG;F
@6480842/1
cccctgcttctccaggttgtctaccaccccctcctcctccacctttcttt
+6480842/1
C@@FFFFFGHHHGJJJGHIIIJIJHIJJIGIJJJIIJJIJGCGHIGGIGH
@3427179/1
cttgtctaacttgaccaacggtaaaagcaggaggttgttgcatcctttgc
+3427179/1
CCCFFFFFHHHHHJJJJJJJJHIIJJJJJJJJJJHIJJIJJJJJJJJJII
@3919584/1
ctcagataatcccatatcattgagacattaacttgcgtagcatactttat
+3919584/1
@CCFFFFFHHHHHJJJJJJJJJJJJJIJJJJJJJJJJHIJJJJJJJJJIJ
@862883/1
ctgctaaatcttcaagtacatagtacataactttagctgtcgt
+862883/1
?@7BDD8BDBFF?FF?2ABFFFF3A3AFE9EFH@A2AC??E@D
@6483203/1
cgcagattaaaatttttaagtacgactaag
+6483203/1
@;@BADDABFFHBHIIIII9ABBBACFE@G
@326032/1
ggacaatttacaggcagttgaagataacatacaattttaattttattatt
+326032/1
CCCFFFFFHHHHHJJIIFIIHIJJJJJJJJJIEHHJJJICGIIJJJJIJJ
@4428875/1
gtctgcagaaaccaagagcgacttaaacaaattgattccaagcttatcag
+4428875/1
CCCFFFFFHHHHHJJJJJJJJJJJJJJJJJJJJJJJJIJJJJJJJJJJJJ
@1868171/1
gggaagtcaattgctaatattgccatcaacgttcactgtctataaaaata
+1868171/1
CCCFFFFFHHHHHJJJJJJJJJJJIJJJJIJIJJJJJJJJJJJJJJJJJJ
@4429812/1
ccggtttctcaaaacatggtttctggatgaggaaatttttcataaagaag
+4429812/1
@CCFBDDFHHGHFGDEHGIFHHGHGIIJGHEHHIHHI@GIGIIJGGCGHD
@327428/1
gcttaatattagaaatcttaataaataggacgaccaacacagcgataaaa
+327428/1
CCCFFFFFHHGHHJJJJJJJJJJIJJJJJJJIJJJJJJJJJJJJJJJJJJ
@5944410/1
attactaccaatactttaagagcatttattgcagcttctttctgtgcatc
+5944410/1
CCCFFFFFHHHHHIJJJJJJJJJJJJJJJJJJJJJJJJJJJJJJJJJJJI
@327574/1
cctcccctctggtatccaaaggcactgttttcaccggaggaatttgtttg
+327574/1
CCCFFFFFHHHHFHIJJJJJJJJIJJJHJJJJJJJJJIJJGHIJJJHIJJ
@328184/1
ctttttttgacctacccttgccgatagcaataaggcctttggctttaacc
+328184/1
CCCFFFFFHHHHHJJIJJJJJIJJJJJJJJJJJJJIIIJJJJJJJJJJHH
@1871006/1
cgtgtaatcactgctgaggcttgaacaagccctt
+1871006/1
@<=BDEDDFFHDHEHGGGHCEGFF39CFEHIGAD
@5946713/1
ctagcatgactgactagatagaagtctaattcagtagggtgagtaatctc
+5946713/1
@@<DDDDD3:A?DE@>GGICDDFHAB@<EFHG<9A?FHI@@;?FHIIIIA
@3428225/1
gttgccactgctgttgttgaggctgctgtggtctctgctgttgctgttgt
+3428225/1
CCCFFFFFHHHHHIJJJJJJJJJJJJIJFHICGIJJIJJIIJIJIJHIIF
@330858/1
gcttgatactctctgggtttaaaatcttcaataacattactcatttctga
+330858/1
CCCFFFFFHHHHHJJJJHIJJJJJJJJJJJJJJJJJJJJJJJJJJJJJJG
@331432/1
caataaacaccttttggaagctttacaactcct
+331432/1
71?DAB>=42<A3EG@G@@BCFCHEEHIIC<DE
@4923258/1
gaaatctttaggctgcagctcaaccattttatcggccaacatattactga
+4923258/1
@@@DDFFFHHC?DHBGGJHJIIJJJ=F@FIEHIIBGIGIFIGGGICEBBF
@1346539/1
gtcaagagcttggattgcctcctgcggaccattagttgaagttccagccc
+1346539/1
CCCFFFFFGHHHHJJJJJJJJJJJJJJJJJJJJJJJJJJJJHIJJJJJJJ
@2918527/1
ccgtgatctaatatttgagcagaaggtgctg
+2918527/1
;@;A7DDDDFFFBFAEHBHBBE@DFFAC9FC
@3925828/1
gtttttaaattacaaagtagtaataccagaacttcaatgtcatatttcca
+3925828/1
CCCFFFFFHHHHHJJJJGHJJJJJJJJJJJJJJJJJJJJJJJJJJJJJJI
@3430417/1
gaaagaacctagtgtgatggcgtttctgtaccactataaatgtaatcggt
+3430417/1
@@CFFFFFHHHGHIDHIIJIJJJJJJJJJJGJIJJJIJJJJIIIIIIIIF
@7489195/1
ggttcttcttcttttttccacgtgaaatctttaggctgcagctcaaccat
+7489195/1
@<?DDFDDFHDHHIIIIBHIGGIFAEGBEHGGDHCGGIFIIIBHHBFHGH
@5949990/1
caccgatagtttccaaacgctccagattgatgccatcgtttgcattagac
+5949990/1
CCCFFDFFHBHHDHIIHIJJJJJGGFDHHJJJJJJIJIGIJIJEGIIJIJ
@1347178/1
gcatcctttgctcttgaggaagttggtgtagaggtgcaggctggccatgt
+1347178/1
CCCFFFFFHHHHHIJJIJIGHEFHHICFHIIJIIHIIIJJJIIGIIIIJG
@4924869/1
cctatgactcccaagctgctatgagtactatcatcagctggtgtagaatt
+4924869/1
???:A::BDDDDDD:ADDAFDAFFF3AEFIIIDAFDEEFDCDDDEDAADE
@8032343/1
ctcatactgtcttcagcctcatgttataacattatgcagttcattaccta
+8032343/1
CCCFFFFFHHHHHJJIJJJJJJJJJJJJJJJJJJJJIJJJIJGIJIJJJJ
@5951137/1
ttctgatttttattaacaatagactggttgtaacgattggaaaaataatc
+5951137/1
CCCFFFFFHHHHHJJJJIJJJJJJJJIHIJIIJJJIJIJJGIJJJJJJJJ
@1348026/1
ggtcactattaaagttgatttgtcttatcgacttgacaattttttctttt
+1348026/1
BCBDFFFFHHHHHIGGHIJJJJJJJJJJJJIIIIGIJJJJJJJJJJJJJJ
@5951890/1
caatgtttctagcctttcataattcataacgtcattagcagagctcgcta
+5951890/1
@CCFFDFFHHHHHJJJHIIIIIJJIIJIJJIJJJJJJJJJJIJJJJJJIG
@867231/1
atgaaactgaacgtgtacacctggtaaagaggtgacaaagatagtaagtt
+867231/1
CCCFFFFFHHGHHFHGHIJJJJJJHHJJJJJI?EHIJJJJJJIJDFIJGG
@6990101/1
aacttggcccgcaacaattgtacacaactccataggaagcgccaaaggct
+6990101/1
@CCFFFAEHGFHFAHIGIIEEFEHIIIIIIIIGHIIIGGGGIIIICFHII
@6990503/1
aataattgttctttcatgatactctcaagatccctgattacttcttctcg
+6990503/1
=1?D;4DDC22=CEEEEEIIB:AEFDF4FF>ECEFE3@91?D9CDECDBD
@6991119/1
ctgcactgtgacagtcttcaagcactgagttagaataccaacctgaattt
+6991119/1
CCCFFFFFHHHHHJIJJJJJJJJJJJJJJHGJJJJJJJJJJJJJJJJJJJ
@6991574/1
atcagtaatctcgaatctattatctcttggacaagttgttatattagtca
+6991574/1
CCCFFFFFHHHHHJJJJJIJJJJJJJJJJJJJJJJIIJIJJJJJJJJIIJ
@6991981/1
caataaacaccttttggaagctttacaactcctaatcctgtttcatccgc
+6991981/1
@@@FFFFFGGDFGGHHEGHIIIJJIIIIGDHCHIIDGHIIGGGHIJEHII
@3928920/1
cttgatttcctccagcacctcttctttgtctccaacccctacctcttcct
+3928920/1
CCCFFFFFHHHHHJJJJJJJJJJJJJJJIJJJJJJJJJJJJJJJJJJJJD
@334848/1
ctcttgttacaacatatttcaacatgtatccttttgggcggtaccatggt
+334848/1
CCCFFFDDHHDFDGBHIIIIJJJJGJDHJJJJJJJIIJJJIGFHGIIIC@
@870513/1
gcaccaagaaaagcttctaaaagatcagccctatccttagtcttcagttc
+870513/1
@CCFDFFFHHHHHIJIJJIIJJJJJJJJIJIHHIGGIJHHHGGIJCGBGH
@2382078/1
gaacgtgtacacctggtaaagaggtgacaaagatagtatgttatttcttc
+2382078/1
CCCFFDFFHHHHHJJJFHJJJIJIFGHIJJJJGIJJHH?FHIIIJJJJJJ
@335491/1
cagcagcagtggcaacaacagccccagcagcagcagaggcaacaacagcc
+335491/1
CCCFFFFFHHHHHIIJJJJIJJJJJJJJJJJJJJJJJJIIJIJJJJJJII
@3432027/1
ctgatgatttgaggttcttgtggaattgtgacactttgatgttgtaaggt
+3432027/1
CCCFFFFFHHHHHJFHIJJJIIJJJJJJJJIJJJJJJJIJJIJJJJJJJB
@3432762/1
cttggcagtaacaagattttcacatggctgcccctttattatccctttca
+3432762/1
@@CDFFFFFHHHGHIIIIIIGIJJIDGEIEGIIIJJJJIGHGGHGGGIHG
@3433184/1
caattgttgagtgaagtttctgagagcatcttctctaactgtcctttgag
+3433184/1
@?@FFFFFHHGHHJJJBFHIIGJGEFGCHHIGGHIIJJGGGIJGGHGHIC
@3433328/1
ctggctggttcctagaatcccacatggcaggaagttttctcgcaacttag
+3433328/1
CCCFFFFFHHGHGIIJJIJIIGIJJGIJJJJJJIBGIGHIIJJGJIJJJG
@8034181/1
gcagcattgacactggcgttttggtgggcatggcctgcagctcccttttt
+8034181/1
<@@DFDDDDBCFDHGEEGGIIIIGC@FDAFGHGIIGCHIGIGBFHGHIIG
@4926658/1
ggcgttttggtgggcatggcctgcagctccctttttgcagcttcttcaag
+4926658/1
CCCFDFFFHGHHHJJJJJJJJIJJJJJJJJJJJJJJJJJJJJJJJJJJJJ
@8034554/1
gtcgtgagaagctgcaacggctgctatagatggaacgttgatctggtctg
+8034554/1
@@@DDAADDFHHBGIFH<C:FBGIBCF94?<?@BGFFFEG@AAGGG8=B=
@1350201/1
ctccggccaagatcagccgtgtttggtagaagcaggatgacacttaggtc
+1350201/1
CCCFFFFFGHHHHIIJJJJHIGHIIJHIGIJJGIJIJJIEIJJJJJGI=C
@337457/1
cctctatcaggtaagacaacaatcacaagttttacttcttctttaagaca
+337457/1
CCCFFFFFHHHHHJJJJJJJJJJJJJJJJIJJJJJJJJJJJJJJJJJJJJ
@7495842/1
atcaggttttgggtagttgggtaatattttgataacgtggatgtagatag
+7495842/1
CCCFFFDDHHHHHEHIHJJJJFHIJJJJJJJJJJJJJHIJJJJHIJJJJJ
@6996599/1
ccgaggtttaaattttttccgctgtagtacaaatttctatttccgattat
+6996599/1
@CCFFF@DHHGHGEGGIIJGGHEGFGFDFGIJBFGHGIIIJEIGHAHECH
@3933749/1
ctcaaccgtacttctagcattagaagtttcttctccagctaaggctgtat
+3933749/1
CCCFFFFFDFHHHJEHHGIIHHFHDHHIIIIEHGGJJJIGIGHBGII?FB
@6997220/1
ccactgattgatgtcccaatggtccacacctttgtcaccactatattcac
+6997220/1
???BD:A=22CDAEIIBE:<<:F?@FFD;BFEEECB9CCDB;DE90B<??
@2388040/1
tggctttgccgcttgttgctgtacttgaggctgagatgaaggtggtctgc
+2388040/1
CCCFFFFFHHHHHJJHIJIJJHIJJJJIJJJJJIJJJJIJJJBFHFHIJJ
@3934164/1
gccacattccattccatgatttattaaacccgatgctagctttcttaaat
+3934164/1
@@CFFFFFHGHHHDIGBHCGIIIIGIIGEGHGHGBGGEHIHIGIGEIIII
@6997499/1
cagtaaataacaaagaatggaaggccaaaatttgttcacactgttcctgg
+6997499/1
@CCFFFFFFHGFHJIGJGGG>GHIGGIGIGIHIJJJGGIIIIIJIIIIGG
@3934297/1
actctttgatggaatttcataaacaactttcaaatccttaatatacgcaa
+3934297/1
CCCFFFFFHHHHHJJJJJJJJJJJJJJJJJJJJJJJJJJJJJJJJJJJJJ
@6997766/1
gttgcatcctttgctcttgaggaagttggtgtagaggtgcaggctggcca
+6997766/1
@C@FDDFFGGFDFGGEIEH@FGH?CCFHGHGFEHBFG:DBFHIGIGGGHG
@7497423/1
gcatactttatcgtaacggtcatttctttttcttgatctctttcattatc
+7497423/1
@@@FDADDHDDFA?FHIGGIHGIHI@HGEEHGHICGGA<BGH@F??FGH@
@5463836/1
gtccttttatcataatgagatcaagtttttttcgaatcaaatgaagctgt
+5463836/1
CCCFFFFFHHHGHJJJJJJJJJJJJJIJJJJJJJJJJJJJJJJGIIJJJH
@5464866/1
cccaatattgattccagaacttccggcataatgagtacatcatttacatc
+5464866/1
CCCFFFFFHHHHHGIJJJJJJJJJJJJJJJJJJJJHHJJJJJJJJJJJJJ
@5953699/1
ctccaacaagaatttgtttttgttctaaattttctct
+5953699/1
@@@DDDDDHFHHAAFG??EFHGACCHHDGI<9E?FGB
@4928008/1
cttaactttagtgaactggtcatcaactgagaggccaaactccttcaggc
+4928008/1
CCCFFFFFHHHHHJJJJJJJJJJJJJJJJIJIJJIJJJJJJJJJJJJJJJ
@340278/1
gttgttccattgcttgaggtctggtaattggagcggcttgtct
+340278/1
@@CFBBDDD>FDFCFHAGGIGBDFEEFEBEBABEFBAFG099?
@3936133/1
gtggcgtgtaatcactgctgaggcttgaacaagcccttctgatagcctgc
+3936133/1
@@@FFFFFHHHHHJJJJJJJJJJJJJIGIGJ;DEHIJJIJJHIIGJIJJG
@3938389/1
gggcggtcccctcttttgggtggaatgtatgacgatgatttgatatctat
+3938389/1
@@@=DDDDFHHHDEEHIG<G:@FFGEEHDGHAFFH@FHC;=A;CDCHHHH
@343262/1
gagcttgcaagaggtaacttctgtcttgaaatctgtagcccaatattgat
+343262/1
CCCFFFFFHHHHHJGHIJJJJJJJJJJJJJJJJJJJJJJJJJJJJJJJJJ
@3939150/1
gtgaaattattggtatttcttttttccaaattgcctctccattcaattga
+3939150/1
@B@FDFFFHGHGH<EFHIJJJIJJJJJIEEHHGIIJJIIIEGGIJJJJGH
@343597/1
ggtgagaaaattcaagcgagctgatgtatggtcaacatcaagaagaggct
+343597/1
@@=DDDFFFHBFDHHGEGGGBHHIIGHIIIG?DHIIIEGHGIJGGHHEGH
@3939601/1
cctggatctgatcttaacaagccttaagagaaatcttagctgac
+3939601/1
CCCFFFFFHHGHHJJJJJJJJJJJJJJJJIJJIJJJJJIJJJGJ
@3436058/1
gtagaacaattgttcaaccgccatttgtctataaatgatttttttcgagt
+3436058/1
CCCFFFFFHHHHHJJJIJJJJJJJJJJHIJJJJJJJJIJJJJJJJJJIJG
@5955585/1
gtcacttcaaactgttgctcagcagctatctcttgtaggaactggactgc
+5955585/1
C@@FFFFFHHHHHJGHIGGIGIJIJJIGIJJJJJGGGIGHHHJJIIJJHI
@3437071/1
gtgatcattaagttcgccgatcttgtacaacattttacatgcagttagtg
+3437071/1
@@@FFFFFHGHHHJJJJGHGGIJJJHHIJJIJIJIJJJEEGFHHIIIJFG
@1354435/1
cttgtggaaaaccaccacaaatccacttggaaaactgtttatcat
+1354435/1
CCCFFFFFHHHHHJJJJJJJJJJJIJJJJJJJJJJJJHJJJJJJJ
@8040200/1
ggcattttcctgtgactgatttttcttcaacatcaacaaatgtcacttca
+8040200/1
CCCFFFFFHHHHFGIGJJHIIJJJGJJJJJJJJJJIJJIJJJJJJJJJJJ
@1355456/1
cagcatgatgacattcatctataactaatagattgacacgagacaacgtg
+1355456/1
CCCFFFFFHHHHHJJJJJJJJJJJJJJJJJJJJJIJJJJJJJJJJJJJHI
@1355702/1
tccctgttgaccttacggggacacttatcaggttgtatactgatttcata
+1355702/1
CCCFFFFFDHHHHJJJJIIJHIIJJJIJJIJIHGIGHIJJJJJJJJJIII
@347279/1
cttgaacaaatttacctaaagcaacaacacaattgtcggcagctgggaat
+347279/1
CCCFFFFFHHHHHJJJJJJJJJJJJJIIJJJJJJJJJJJJJJJJJJJJII
@4931869/1
ataagattacaattcttaacattttttctttaaacaaag
+4931869/1
;:?BDBBD<?FHDGGHHIIGCAEE:CEHD<F<:9E<?8C
@347464/1
atttgattcagtttcccgcttctttccaaatctggacattatattgat
+347464/1
@@@DDDDDCFB2<??E<:1<EDE<FBE<HGI>FE@G@?D?D@FFFFI<
@2924333/1
caggctttatgtttttgtattcttcaatggttgctgctaaatcttcaagt
+2924333/1
CCCFFFFFHGGFHIJIGHGIJHIHHIEII<HHIJJECGGGHJIJJJJJJI
@8042318/1
gtaacaagattatatgggagagtagcttgaggctcagaatcgagtagcct
+8042318/1
CCCFFFFFGHHHHJJJJJJJJJGHJJIJJJJJJJJGGIIGIJJJBFHIJI
@4442040/1
ggccattatcgcatcatacggaatttgccgagtccttccttctagtgctt
+4442040/1
CCCFFFFFHHHGGJJJGIIJIIGIJJJGGGGIBHIJJIIGHIJJJDGGEH
@1357813/1
accccctcctcctccacctttctttccttttttgcccattattgtgtact
+1357813/1
CCCFFFFFHHHHHJJJJJIJJJJJJJGIJJJJJJJJJJIJIJJJIJJJJJ
@8043124/1
ctccttgaacaaatttacctaaagcaacaacacaattgtcggcagctggg
+8043124/1
CCCFFFFFHHHHHJJJJJJJJJJIIJJJJIIJJJJJJIJJJJJIJJIJJJ
@5958218/1
gccggaagtatttatggagtccatatttaactgctagagaagcgaatata
+5958218/1
CCCFFFFFFHHHHGIJJJJGHIJJJIJJJGGGIIJJJJJJJJJJGGHIIF
@7004685/1
tacagtaaaaattataataaaacaaaaattaactttttaatcacattgga
+7004685/1
@@@DFDDDHFFHH<EHAHGIIIGGCHCGIGHH>@FG>FGHGHIIIIGDC<
@4444067/1
gcggcaatatgtttggcttgctgttttgtagaagccttaccttcagctga
+4444067/1
CCCFFFFFHHHHHJJJJJJJJJJHIJJJJJJJJJJJJJJJJJJJJJJJJH
@7004745/1
ggctattttagcatggaatgtgatctccaagttgtgaatcaatttcagga
+7004745/1
??@DDDDDFFDDHCF@BCIEHI@HHDAEH9FHH@GEHFECHAGDDBGDHG
@1879989/1
ttcactgcaaaagtttgatcaaataaacactatacaagtttggtcaaata
+1879989/1
@8?DD?;DFFFFFBEGFFF>AGHECA<@DC@9FFFIFFDF4CDF@FFFD@
@8044773/1
ggcctttggctttaacctcataactaaaacagggttcatgagttccactt
+8044773/1
BCCFFFFFHHHHHJJJJJJJJJJJJJJJJJJJJJHIJJJJJJJJJJJJJJ
@8045336/1
taatgagatcaagtttttttcgaatcaaatgaagctgtattataacatga
+8045336/1
CCCFFFFFHHHGHGHIJJIIIJIJJJJJJJJIJJJJJHIIJJJJJJJJJI
@8046311/1
ctttgctcttgaggaagttggtgtagaggtgcaggctggccatgttgaat
+8046311/1
CCCFFFFFHHHHHJJJJGIJJFHHJJJJJDGHJJJJJIJJIHIJJIJJJJ
@4934460/1
attccctttcacactagggacatgaggtgaaattattggtatttcttttt
+4934460/1
CCCFFFFFHHHHHJJJJJJIJJJJJJJFHGHJJJJJJJJHHIJJIIJJJJ
@8047418/1
gtcaattcaccaggtgatatatttttgcatctgttataaatgtaggaagt
+8047418/1
@@@DFFDDDDACDB2C@GGHIIIIIIIIIIIIIIIHIGGIIGHIIGIIIH
@1362828/1
ggcctatcctctggaggaattcctttaaactgatccatgatcaatctcat
+1362828/1
CCCFFFFFHHHHHJHJJIJJJJJJJJJJJJJJJJJJJJJJIJJJJJJJJJ
@5470320/1
ataattcataacgtcattagcagagctcgctactaaggccttcaagatag
+5470320/1
@CCFFFFFHHGHHFGHIJJJJIJGJIJJJJIJJJJJIJEGHJJIIJJJJH
@1884719/1
gttgctgctaaatcttcaagtacatagtacataactttagctgtcgtctt
+1884719/1
@@@?DDFFHHHFHIIIIGIGEFGHIGEAEBGIIIGGIIIIJJJEGIIIJJ
@883174/1
gctttcgctgcggcatgctttgcttctttcttagatctaccagtgcccat
+883174/1
@@@DFE=AHH?FDBGGAFAHFGAB@?:?DABGGI<FCEHICGG@D4BBFF
@883292/1
cgatgatttgatatctatatttctcattttttctgctaaagcactacctt
+883292/1
@@<DD;BDHH4DCAFGBHI>ECEHIAHEIIIBCHHII@E@FHIIIIEGGG
@1885281/1
ccgcttgttgctgtacttgaggctgagatgaaggtggtctgctgggttgc
+1885281/1
CCCFFFFFHHHHHJJJJJJJJJJJJJJJIJJJJJDGIGHIJJJJJJHIJJ
@4935851/1
gtggaggtgaaaagaatgatcttccaactgtcacaaacctgttagcagct
+4935851/1
CBCFFFFDHHHGHJIJJJIJJIHIIIJIIJIJGJJJJJJJJJJJIJIJJJ
@4935980/1
atcagtcagcttacaagccttagtaagcataaatttatggaagccatacc
+4935980/1
@@@DDDEFHGGHFFHIEGEGEGHC>HHGGGHIIIGHHG@CB@FHHGCGII
@5960915/1
gcccaatattgattccagaacttccggcataatgagtacatcatttacat
+5960915/1
@@@DDDFDHFHFDEGHIIIGHIIIIEGIJFJIJJJIHDHGIGIJIJJJJ@
@1886126/1
gtccctcttctggaaagcagctcttgcagcattgacactggcgttttggt
+1886126/1
@CCFFFFFHHHGHIIIJJIIIIJHJIIGIIJGIIJJJJJIJJJGEHIII;
@8050461/1
ctttgatgttgtaaggtgctgaggcaagtgttgggattttgaccatcttc
+8050461/1
=<:BDDDD=DFAAEGF2AA<<4C@?AAC<9<4??F9CB<@B;FGDFD@??
@7007132/1
cacaactccataggaagcgccaaaggcttctctcgtgagccaacagtaag
+7007132/1
CCCFFFFFHHHHHJJJGJJJJJJJJJJJJJJJJJJHJJJJJJJJJJIJJG
@7007178/1
gtccttctgacacaccatctctgtaaaagaggatagcttgaggcttatac
+7007178/1
CCCFFFFFHHHHHJJJJJJJJJJIJJJJJJJJJJJJJJJIJIJJJJJJJJ
@6496048/1
gtcaccactatattcaccaaccgttaacggagtttgctgtcgaatactct
+6496048/1
CCCFFFFFHHHHHJJJJIJJJJJHIJJJJJJJFHIJJJJJJJJJJJJIJJ
@4937395/1
ctagctttcttaaatctggttctctaatcatctgattagtagtaacgatt
+4937395/1
CCCFFFFFHHHHHJJJJJJJJJJJJJJJJJJJJJHJJJJJJJJIJIJJJJ
@5961832/1
gttgcatcctttgctcttgaggaagttggtgtagaggtgcaggctggcca
+5961832/1
B@@FFDDDFGDHHEIIIIGGGJECHCHGFGCEGHIGIDFHHICDGHBGGH
@353072/1
gctcaatttaccttcatccttgttttcaaagttgataaataatattaatg
+353072/1
C@@FFFFFGHFDBHGIIEIIIIIIIIGHHIIEHGHIGGHIIIIIIGGIII
@884534/1
gtttggtagaagcaggatgacacttaggtcgtgcatggtttaagaaagac
+884534/1
CCCFFFFFHHGHHJJJGIJJJJIJJIGIHHJHHIJJJJFHIJJJJJJJJJ
@1888360/1
gtcccagccctcagataatcccatatcattgagacattaacttgcgtagc
+1888360/1
@@@FFFFFHHFHHJEIJGIJJIJIIJJJIJJJJIJJJJJJJJJIJJDHII
@3441358/1
ggaaagcagctcttgcagcattgacactggcgttttggtgggcatggcct
+3441358/1
@@@DFFFDFHHHHJJIJJIIIJJIGIIJJJIJIIJIIGIJIJIJIIJJJI
@1888472/1
tgtagaggtgcaggcgggccatgttgaatagcttgctgtggtggtacagc
+1888472/1
@@?DDDDFDFDFHGG:@6FFGGI<CHH=CHAGI@HICH?CH?7B4.;@C@
@7007653/1
gcagcattaagtcttctctgcactgtgacagtcttcaagcactgagttag
+7007653/1
?@@DDDDD<FHA?F@GGHIGDEFHHBFFHGEFEHDHIFGIDIIGHIFCHC
@1363681/1
acaatgtaatatgagttttctttgttttcaaaggctctaactaaaaattc
+1363681/1
@C@DFDDEFFFHDGIGGHGGHHGICFGHJIJ@EHGGJJJJJJJIGGFHIE
@3946431/1
agcgaaattcttattcgattgaagtaaattgtaaaatgctaatatcctaa
+3946431/1
<@@DDDDBFBDFDHIBAFFE;AAA<A2<CFFGCCDFBFAGC@BH@?BDBF
@1889076/1
gcatggtttaagaaagaccaaaggtttctgttgagctagtcatttgttcc
+1889076/1
@@@DDDDDDFHHBFHIGG3CGC;E<CHGICHGA<EBFCD??D@BFHGCHH
@5963015/1
accgggcttactaagggagttttcttgatcattttcgtttacccagagag
+5963015/1
@@@DDDDDHHFFHGHCH;F<CFHGFIIBDGGGGGAFDHGABFFE9?FC=F
@1890386/1
gtatggcacaactgataagttaagcattgcagttcatcagaatcaaaatg
+1890386/1
@?;?DBBDBHBBFHEFEBFEHHGG<FDF>HCG?FACGGAEC@GB>DHGCE
@7505251/1
ggtgtttgttttctcctactccgacaaacgccatcctctcattcttagtt
+7505251/1
@@?DDFFFHHHHHJJJJJJJJJJJJIJJGIJJIJJIIJJJIJJJJJJJGI
@7505454/1
cccgggtggaaatactggtggtggaggatatgaagtattataaggtacat
+7505454/1
@??D1@<A:F?<FBGC?C<C7:?8D1C?G<FB9BGFGIIDF>8D300==F
@5474491/1
acgagtttgagcatcattcattttcttcattgtaacttggcccgcaacaa
+5474491/1
@BCFFDFFHHHHHJJJJJJJJJJJJJJJJJJJIJJJJJJJJJJJJJJJJJ
@7009481/1
gctctgataaattagaatcatcccatagcaaatggtatttggtagg
+7009481/1
@<@FFF?BBFHHF@@BF>BEHGHH@<FACG<;A?G11?CBC9CB<?
@2402460/1
gcttgctgagcgactaatgccactgtgtccacaagaaaaaaggttctttt
+2402460/1
??@;DADDDDFAF@G1EFHHFEFBA??9???CC?F>FC>F6?6./8===F
@2931238/1
tttcgcagcctcttgttttgcttctttttttgacctacccttgccgatag
+2931238/1
?@@DDADDDFBBHIGABGGEGGHGHHGIGIIGGEGFFFFHIIEGB@G;E<
@6499068/1
ctctagtcgctttatgcaaataaattggcatcccacttttatgaatgatt
+6499068/1
CCCFFFEFHHHHHJJJJJJJJJJJJJJJJJJJJJJJJJJJJJJJJJJHIJ
@5475428/1
gcaacaacacaattgtcggcagctgggaatcctttgtgagccacatcaat
+5475428/1
CCCFFFFFHHHHHJJIJJJIJJJJJJJJJJJJJJJJJJJJJJJJJJJJJI
@7507030/1
ggtaatcaaattttatgacaaaattgcaattctttacatcaataccttct
+7507030/1
CCCFFFFFHHHHHJJJJJJJIJJJJJJJJIJJJJJJJJJJJJJJJJJIIJ
@2931483/1
gggagttaaatcaacatcagctgagatatactcatattgaggataagaaa
+2931483/1
CCCFFDEFHHHHHJJJJJJJJJJJJJJJJJJJJJJIIJJIIJJJJJJGJI
@2931548/1
ctcttctggaaagcagctcttgcagcattgacactggcgttttggtgggc
+2931548/1
@@@FFFBD<DHDABH@FGGAHHEAGE@EHG4:CF?EG?:FEE?FGB@FG=
@2403005/1
ctgtgactgatttttcttcaacatcaacaaatgtcacttcaaactgttgc
+2403005/1
@CCDFFFFHHHHHJJJJJJJJJJJJJJJJJJJJJJJJJJJJJJJJJIJJJ
@2403609/1
cagtcttcaagcactgagttagaatac
+2403609/1
@@@DDDDDHHHHHIIIIIHB?:CAA<F
@4944230/1
cagcatgatgacattcatctataactaatagattgacacgagacaacgtg
+4944230/1
8=;DDDDAA2A?D>EABEEEEI<B@FEE@FC9FEBFFID<<DD@BBDDDD
@4944343/1
ccacttttatgaatgattttgatccaaccttctggtagcatttcaaaatg
+4944343/1
CCCFFFFFHHHHGJJJJJJJJJJIJJJJJJJJJJJHIJJJJJJJIJJJJJ
@4944397/1
ccaggaacttcccagtcatcaggaataaagtcattaaccttcaaaatttt
+4944397/1
CCCFFFFFHHHHHJJJJJJJJJIHJJJIIIFHHJJIJJJJJIIJIIJJJJ
@4944756/1
cccgcaacaattgtacacaactccataggaagcgccaaaggcttctctcg
+4944756/1
@@@BDDDDHFHF?E?EAFEEHIIEBHGEGAG?DBGEFHDBFAC8=C@4=@
@3447003/1
tccacaagaaaaaaggttcttttacccccttcagaatataatagtttcaa
+3447003/1
@@@FFFDEHDHBFGEE<<FBEDE?FGHGHHGIGHGGIIIIIIIIFGIIII
@4453085/1
gtcacaactaacaatgggccacaactcatattgatcgtcaaatgaaacat
+4453085/1
@@CFFFDFHHHHHJGHEIGIIIGIJJIJJJJJIJIJJFHIGGHGIGIIEH
@7013075/1
gtcttgaacttcatttccaacaggtagtaagtgatcattaagttcgccga
+7013075/1
?;@DDDADFHHHA@GHDBDHHFD=CFGGBHFHCEHDAGFHIIGGGGGGH@
@8058848/1
gttttggagaattatcaaagagaattattgaattcaatatagcaaaca
+8058848/1
?@@??D:DFF84CEGAFF>:AEFCHH<<<<>>EGCHE9?1CDFHI9D;
@7013513/1
gccaacagtaagacatggtagatgaggatactttaatctaatattatatt
+7013513/1
@@@DDDDDDCAFBEBFG;3<<FFDDB>@DHHI4:C1?CD?DFF<GEE>BF
@6501704/1
ctccactgaaccaaatcggctccttgaatt
+6501704/1
@CCFFDFFHHDFHGIIIII:GHAAEBGGI4
@4454391/1
gctcttcatgccactgattgatgtcccaatggtccacacctttgtcacca
+4454391/1
<=@DD;;DHDHHHIIG@BHE>IBHDFEHFFEEHHIIIIG@DHIGFD?00?
@4454534/1
cactgaaccaaatcggctccttgaatgaatttttcattcctccatactcc
+4454534/1
@@@DDDDDBHFHH@FEE7FGHHICCAFHGHIEFGD@FGAGIIIEGGHGGH
@1901933/1
cttgcacgacctttggattgaatataagaccttgttgttttagggtaatc
+1901933/1
CCCFFFFFHHHHHJJJHJJJJJJJJJJJGJJJJJGIJHIJJIJJJGHJJJ
@4949049/1
cagcttttacctcattttcactcagaagaaataatatctcagcaccaatt
+4949049/1
@@@FFFDDFHHHFGGHDHDBCI@@GHGCHBCHEGDEDGDFFDGEHEHGGI
@4455520/1
tgctcctgaccaacttgaagacaaggtaaatgaggataccttaatttcat
+4455520/1
@@CFFFFDFDFFBHGGGHIFIIIJGI9AF@GGGIFIHIDGHIIJJEDGF<
@1374760/1
cctgtttcatccgcaattttctggcggag
+1374760/1
??7::2AD<:<DC=8@1:C>F>EHIDB:0
@2935644/1
agcaacagtatataaacgagtgttagttggacccatgcactgaatgactt
+2935644/1
@@@FFFFFHHHDHIJGIHJJGEFHIIBFHHGGHIIIJJHIJIGGIIJJHI
@8060238/1
gccaacagtaagacatggtagatgaggatactttaatctaatattatatt
+8060238/1
CCCFFFFFHHHHHJJJJJHJJJJJJJJIJJJJJJJJJJJJJJJJJJJJJJ
@8060792/1
ctctgtacttcctcctcatagttccacaatgagtaatttcaatttttaat
+8060792/1
@@@D?AADFDF?CEFDBEAIF<C?:E@FBHFCB<1?EGIEFCFBGIICDF
@3449322/1
atttctttaatatttgaagtttctttattttcaatttcttgtttattttt
+3449322/1
?@@DDDDDF?FHFGGHFHG<ACHHCIIIIGBH@FHGGHDIIIIIEIGHIG
@3954119/1
cttctttaagacactgactaaaatattgttcaagttcacgaggagtattc
+3954119/1
CCCFFFFFHHHHHJJJJJJJJJJJJJJJFHJJJJIJIJJJJJJJJGHIIJ
@3449850/1
gtttggtagaagcaggatgacacttaggtcgtgcatggtttaagaaagac
+3449850/1
CCCFFFFFDFDHHGIIJJIIIIJIEGFHCDFCFHGGIIIGIGHIFGGGGA
@1905244/1
gtctgtgttgttctttttctattttcttggctttga
+1905244/1
?@<A;=:BDFHFAGBHIGCHBHHFA><@H@GGGC?E
@7512644/1
gagtaactatgatttagacattactaccaatactttaagagcatttattg
+7512644/1
BCCFFFFFHHHHHJJJJJJJJJJJJJJJJJJJJJJJJIJJJJJJJJJJJJ
@8061470/1
gctgttgttgccactgctgctgctgaggctgttgttgcctctgctgctgc
+8061470/1
B@CFFFFFHHHHHJJJJJJJJJJJJHHJJJJHIJIJJHJJJJJIIJJJJI
@2937908/1
ctccgtactccttgtcttacaggtaccggtctttctcgataatcaagtgt
+2937908/1
C@CFFDFFHGHHGJEHIEHIIHGEHGIJI?FHIJIJFHHJJIIABDH4EB
@6505897/1
ctttttttaccaaaccggtattttccccttggcaacaaacagttgttttt
+6505897/1
@CCFFDFDHDFHFIGGIJ?GHI@GGGIIIIGH@GHIIDCGGH@F@@FHII
@893711/1
tctccattcaattgaagaagcaatttcttcgcagcctcttgttttgcttc
+893711/1
CCCFFFFFHHHHHJJJJJJJJIJJJJJJJJJJJJJJJJJJJIJJJJJJJI
@8063161/1
caacaaatctcttaatgatatcagtcagcttacaagccttagtaagcata
+8063161/1
@C<DDADADHDHAHGEGC:ECDHGEHCHEDE>FHEGEAGDHAGGGIIIIG
@6506664/1
caataattgttctttcatgatactctcaagatccctgattacttcttctc
+6506664/1
@@@BDDDDH2:<F>BFBAAIGG<BH>?<ECEB?F@@E@EFEGBDFGD9FC
@5971870/1
ctctgctgttgttgctgctgctgttgttgttgctgctgttgttgttgttg
+5971870/1
CCCFFFFFHFHFHGGIJFGCHGGHCHGCCFHGEHBGDHF<DHHCGIGGE2
@8063518/1
gcaggaaatcgatttttgaaacacctctgtcgaacagcttccacagcttg
+8063518/1
CCCDFABDDHHHFIIGIJJIIEIJJJJJIGGGFHGIIFGIJGIIGGECH>
@2410107/1
caccactatattcaccaaccgttaacggagtttgctgtcgaatactctga
+2410107/1
@@CFFFFFHHHHHJJIJIIJIHIJJIIJII?FHIJIIGJJJJJJJGIIIF
@362715/1
ctgtagtacaaatttctatttccgattatttttcctttgatgctgctcaa
+362715/1
CCCFFFDFHHHHHJJJJJJJJJJJJJJIJJJJJJJJJJJJJJIJJJJJJI
@2410780/1
ctcttggacaagttgttatattagtcactttatatgttcttttaacactc
+2410780/1
@@@ADADDDFDAAEFFGFHGHIIICCHIGBGHF>HAGCHCGFAGGCFBDB
@2411899/1
ccgcttctataccaccatcaaggaaaagtgcacccatcaaagcctcaaaa
+2411899/1
@@@DFDFFHHDHFIGIGIBGHA>GDGCHFH>BAHIIEHGIIHI>AGGCH<
@5482346/1
gctgctgtggtctctgctgttgctgaggctgctgtggtctctgctgttgc
+5482346/1
CCCFFFFFHHHHHJJJJJJJJJJJJJJJJJJJIJIIJJJJJJJJJJIJJI
@6507484/1
gtacaatgtaatatgagttttctttgttttcaaaggctctaactaaaaat
+6507484/1
@@@FFBDDFHGDDHIAEHIIDFBHGHHIIIIIICHCAGGEDCGHIGEGHI
@3957693/1
gcatgctttgcttctttcttagatctaccagtgcccatggcagcaaatct
+3957693/1
CCCFFFFFHHHDHGJJIJJJGIIGIIJIGIICGHIJJIIIIGIJJJJJIH
@3957939/1
gtcacttcaaactgttgctcagcagctatctcttgtaggaactggactgc
+3957939/1
CCCFDFFFHHGHHIJJGIIJIJJIIJJJJJJIJIJEHIGGIGIIIDHIJJ
@6508405/1
gcttgcaagaggtaacttctgtcttgaaatctgtagcccaatatagattc
+6508405/1
@@CFFFFFHHHHAEGIIJIHHGHHJJJJJJJJIGIIJJJIIJIIEGGIGH
@2940002/1
gtttacccagagaggaaatagtattttttcttcatcgtcttgaacttcat
+2940002/1
CCCFFFFFHHHHHJJHJJJJJCHJJJJJJJJJJJJJJJJJJJIJJJJJJJ
@363833/1
tttacatcaataccttcttctatcacatcggaggcaaccaatatgttcgt
+363833/1
@?@DDFBBFDBFDEH@FCIFHGBEBFC<AF@GBHIGGBDDFHGIIIIEH7
@1384081/1
caacaacaatgacaggtttttgaaaaa
+1384081/1
@@@DA?DD??DFDEFHAF<=@G@<9??
@2940439/1
gaacaattctatcacctttgaagttgaataagttattattcttctaggtc
+2940439/1
@@@DDD3AFFFB?FFFEEFF9FFBEHECE@HHEHEHCFCFIIIIIGCGGI
@364389/1
cgagctaaaagacgaatatgattaaactgaacaccaatagagtcttcaaa
+364389/1
CCCFFFFFHHHGHJGIHIIJIJJJJJJJJJJJJJIJJJJJIJDHHIIJJJ
@895405/1
tgactgatttcttctaatttgttcttcatttctttagtcgtagaacaatt
+895405/1
@@@DFFDDHHFHHAH<DGHIGHGEHIGEHHC@HHBH@CBFHCBDHGGFGH
@4460223/1
gccacattccattccatgatttattaaacccgatgctagctttcttaaat
+4460223/1
CCCFFFFFHHHHHJJJJJJJJJJJJJJJJJJJJJJJJJJJJJJJJJJJJJ
@2415092/1
ccctcttcattttcggtttcgtaggcaggtggaggccatcgcctggtcat
+2415092/1
<@@DDFFFHGDHGIIJEGHICEFHGHHAGGHIJJDEGIIIJGI>EH8=C@
@2415159/1
ctaaagcaacaacacaattgtcggcagctgggaatcctttgtgagccaca
+2415159/1
CCCFFFFFHHHHDIJBHIIHIJJJJIJJJGIGHJJJJJJJJFHGHIJJII
@3960133/1
gccacattccattccatgatttattaaacccgatgctagctttcttaaat
+3960133/1
CCCFFFFDHHHHGGIGGIIGGJIJJJIIIIGIIIIIGIJJJIIIGJGEGI
@4958518/1
ccactatctaaataaatagctgcagctaatgattcaaataagtctccaag
+4958518/1
CCCFFFFFHHHHHJJJJJJJJJJJJJJJJJJJJJJJJJJJJJIJJJJJJJ
@895968/1
tctgtctgcatctgtatatgccctagcacggaaagcagcgagatgagcat
+895968/1
CCCFFFFFHHHHHJIJJJJJJJJJJJJJJJJGIJJJJJJJJJJJJJJJJJ
@896027/1
ctgaggagcatgttcttgcctttgttgctgctgtggtggttcttgccttt
+896027/1
8=@DDDDAB:<ADAECEBAFHCEHA;E<AADC<FF9DD=0:?FE@EFADF
@1908520/1
ctctgtatcaacaactgtaccagccggcacattcatatttctcccatctg
+1908520/1
@@@FFDADDHHGBHGGIHHEHHHGHIJDIIJGHIGHBFCGHGIIEGCHJE
@7020605/1
catttacacaatataaatgcaccttcaacaccacactcctcaaggtacac
+7020605/1
CCCFFFFFHHGHHJJJJJJJJIJJJJIJJJJJJJJJJJJJJIIJIDFHHI
@365856/1
cttctgaatgatgttctacgttatcatcaacatctgacccttcacactca
+365856/1
CCCFFFFFHHHHHJJJJJJJHJJJJJJJJJJJJJJJJJJJJJJJJJJJJI
@3453188/1
ctccttgaacaaatttacctaaagcaacaacacaattgtcggcagctggg
+3453188/1
@C@FBDDBFDBAFFGGIIIIGGEEBHGEEEGFIIIIIIHIEGGIGGIE>G
@2941927/1
gcatactttatcgtaacggtcatttctttttcttgatctctttcattatc
+2941927/1
CCCFFFFFHGHHHIJJJJJIJJJJJJJJJJJJJJJJJJJJJJJJJJJJJI
@6509393/1
gaggaagttggtgtagaggtgcaggctggccatgttgaatagcttgctgt
+6509393/1
CCCFFFFDHHHCFAECFHIGHIIIIIIIIIG@GID?BFC?FHIGIIIIID
@2417635/1
gtctggtaaatttatcgcaaggtaacgtaaaacaatatctattcaacaaa
+2417635/1
@@?DDFFFHGFHFHEHIIGJJIGDHHEEGHIJGEHIIGIIGJEGGEIECH
@2942748/1
gcagctcaaccattttatcggccaacatattactgacctcaaccgtactt
+2942748/1
CCCFFFFFHFHHHJJIIIIIJJGJJJGHIJGG>GGIIIJGJJEGGHIIEI
@3454033/1
ttttttttttggatctgaagggcggtcccctcttttggg
+3454033/1
CCCFFFFFHFHF8B?F@GCFHGBEG:BBEE>3>CECCBC
@2418319/1
cgaaaaaataatcaacgttactatcaatcacgaaaaataacaaaaacaaa
+2418319/1
CC@FFFFFHHGGHHEHIFHIGGEIJJJJIIIGHIIJJJIIJJJIGIJIIJ
@2418765/1
gtggcgtgtaatcactgctgaggcttgaacaagcccttctgatagcctgc
+2418765/1
=1:?BDDDADADDEGGIGE?F=GEHIGHGGII<GHIGH3DDH<F>EHG@A
@3961437/1
taataattaatctggttgtatatactcctaacttttaagtttttaaatct
+3961437/1
CCCFFFFFHHHHHJJHJJIJJJJJJJJJJJJJJJJJJJJHIJJJJJJJJJ
@4462420/1
cacaaacaatcacctgaatccttagaattcaaaaattcaaacttaaattc
+4462420/1
@@@DFFDFHHFHHIJGHIIEIIIGHIGHIIEGIJGICHIEIIIJJIEGIE
@897354/1
gcaacaaagctttcacgttcataagg
+897354/1
@@@DDBDDBDAADFHD?<FE??FHCB
@2419797/1
gggaattctaagagggtacacaattcaggcactaatgtctcttcaaaatc
+2419797/1
@@@FDDFFGHHHFIIGHHHHGEAEHHGDHIBEHFHGI?FFGHIIEEGEFH
@5976747/1
accataaccaagatcaattactctaccaggtggaggtgaaaagaatgatc
+5976747/1
CCCFFFFFHHHHHJJJJJJJJJJJJJJJJJFHIJJJCGHIIJJJJJJJJJ
@6510957/1
gcttagtgtttgttttctcctactccgacaaacgccatcctctcattctt
+6510957/1
CCCFFFDDFHHHHIIJJJJJJIJJJJJIJJFI=FHH6??GIEGIIJJJJJ
@1387966/1
ttaagaaagaccaaaggtttctgttgagctagtcatttgttcccctg
+1387966/1
@CCFFDFFHFHFFIAGGHGIHGGJIHHIJIGHFEHIIIGIII>DDEG
@5486470/1
agcacctcttctttgtctccaacccctacctcttcctcgccatctgccta
+5486470/1
@<@DDDDDBDFD?DBEGGIIGHGBBFHG@;EHDGIIII>DABGHCEHGI8
@3455715/1
gtcgtctttttttaccaaaccggtattttccccttggcaacaaacagttg
+3455715/1
@?@DFFFFHGGHHGGIIJJGHGICG@DDIIJGFHGIGEGEEIJIJGGIGG
@1389120/1
gtgacagtcttcaagcactgagttagaataccaacctgaatttcagcaat
+1389120/1
C@CFFFFFHHHHHJJJJJJJJJIGJJJJJJJJJJJJJJIJJJJJJJJJHI
@7518262/1
ccgctgtagtacaaatttctatttccgattatttttcctttgatgctgct
+7518262/1
CCCFFFFFHFHHHJJJJJJJJJJJJJJJJJJJJJJJJJJJJJJJJJJJJJ
@8069140/1
gttgatttgtcttatcgacttgacaattttttcttttcttctttctgtat
+8069140/1
@CCFADFFH?BFBGGGG9FHGIHIGGIIIII>E>GGIIGEGEIIGCHGII
@2420552/1
gattttttttcctttcaagaatatattcccgtgtgatatgatatgggttg
+2420552/1
CCCFFFFFHHHHHJJJJJJJJJJJJJJJJJJHIGHGJJJJJJJJJJJFHI
@4962693/1
cgcttgttttttacttgttcctgtgccataaccgtacttcatatcattga
+4962693/1
CCCFFFEFHHHHHJJJJJJJJJJJJJJJJJJJJJJJJJJJJJJJJIJJJJ
@1913623/1
cttggttcaagatcattttaaactgtccttctgacacaccatctctgtaa
+1913623/1
CCCFFDDDHDFFHJGJJJJICHIJJJJJGJIIGJJJJIJGHJJJJJJIJJ
@5487745/1
atcaatttcaggatacgatctggtttacaattagaatttataagtgttgc
+5487745/1
CCCFFFFFHHHHHJHIIJJJJJJHIJJJJJJJIJJJJJIJJJJJIJIIJI
@6513148/1
cctctatcaggtaagacaacaatcacaagttttacttcttctttaagaca
+6513148/1
CCCFFFFFHHHHHJJJJJJJJJJJJJJJJHIJJJJJJJJJJJJJJJJJJJ
@5488215/1
cccgattctatttcttggtcatcagtttgagatactgtaatgcattgtag
+5488215/1
CCCFFFFFHHHHHJJJJJIJJJJJJJIJJJJJJJJJJIIJJJJJJJJJJJ
@2423362/1
ctccatactccttgtcttacaggtaccggtctttctcgataatcaagtgt
+2423362/1
@CCFFFFFHHHHHJIJJJIJIJJHHJJJJIJJJJJJJIIGJIIJIIIGGH
@5980226/1
atgccatcgtttgcattagacatagtcagagcttgtaggagaatggaagg
+5980226/1
CCCFFFFFHHHHHJJJJJIJJJJJJIGJJHHIJIJIJJJJJIJIJJJJJJ
@5980434/1
ttttttttttccacgtgaaatctttaggctgcagctcaaccattttatcg
+5980434/1
@@@DDDDDHHD>9DB8?FHHAGGIIIDCABGGBGGG>FGIGHGIIFCHEF
@370355/1
gtaaaacgtaagtggaagcataagctcccaattctttggtgataagaact
+370355/1
CCCFFFFFFHHGHIIIIJJIJJIJJJJJJIJJJJJJJJJGHGJJJJJJJJ
@6514724/1
gctttatgcaaataaattggcatcccacttttatgaatgattttgatcca
+6514724/1
CCCFFFFFHHHHHJJJJJJIJJJJJJJJJJJJJJJJJJJIJJJJJJJJJI
@5489468/1
tgcctcagagctaccttggcagctgctaattttgcttggtgtttgttttc
+5489468/1
CC@FFFFADFHHHJIFDFHIJJJJJJJGCCIIIJIJJJJHHGIJIGGIJC
@1915922/1
accttcaacaccacactcctcaaggtacacccctataagggcttcgatag
+1915922/1
?<;DDD:DBFF72ADDGFEBDAGEAFF>G>C@@G8DFEGD>AGGDFFIIF
@1394371/1
tgttgtttattagggtagcatttggaggactgtcagatggttttggagaa
+1394371/1
CCBFFDFFHHHHGJJCFGIJJJJJJJJJGIIIHIJIJJJIHIIJJJJJJJ
@1394661/1
ggaagtaagaggtctttcatttaatgttttttgaaaagcctcacttgttt
+1394661/1
CC@FFFFFHHHGCGIGIJJJJJIJJJIJIJJJJJJJJJJJJJJJJJJGII
@6515457/1
cttaatttcattttgtatttgtctaagaaatacttagcaactgtacattc
+6515457/1
?<?DDD4=DDDDDEE<EEE4:FEF<:FC@EE>@B<AC4:C??C:C?4?D<
@4966741/1
ctcataactaaaacagggttcatgagttccactttcacaatcaattaatt
+4966741/1
CCCFFFFFHHHHHJJJJJHIJJJJJJJIJJJJJJJJJJJJJJJIIJJIJJ
@4966947/1
cccatctgcatccttcttttccggaaagaacctagtgtgatggcgtttct
+4966947/1
CCCFFFFFHHHHHJIGIJJJIJIJIJJJGIJIJIIIIFHGHIJJJJJJJJ
@4469335/1
cgatagttcttcattagtaccatatctctgcattgatttgttagagctat
+4469335/1
CCCFFFFFHHHHHJJJJIGJJJJJJIIJIIIHJJJIJJJJIJJJGGIIJJ
@2424616/1
gcctataagaacaatgagtaagagcttgcaagaggtaacttctgtcttga
+2424616/1
CCCFFFFFHHHHHJJJIJHJJJJJJJJJJJJJJJJGHIJJJJJJIJJJJJ
@3966974/1
gtcagcttacaagccttagtaagcataaatttatggaagccataccgtac
+3966974/1
CBCFFFFFHHHHHJJJJJJIJJJJJJJJJJJJJJJJJJJJJJJJJJJIII
@1395969/1
cctgggtttaaaatcttcaataacattactcatttctgataggttctgca
+1395969/1
CCCFFFDDHHHHHJJJJJJJJJJJJJJJJJJJJJJJJJIJJJJHHIIJJJ
@3968014/1
tcaaccttttgtaacatcgacaacaccgcttgtgcggcaatatgtttggc
+3968014/1
?@@F?DEEHHHHHIIIGIGHIIIIIIIIIIIIGHIIHGIIIIGICDHGIC
@1397012/1
ctcatacttaatccaatgacatggggaagtcaattgctaatattgccatc
+1397012/1
@@@DFFFFGFDFHGHHIGHIJIJIIGIIJJGIGGIJJJJJJIJJJJIJII
@2948558/1
ctctgataaattagaatcatcccatagcaaatggtatttggtaggacgtg
+2948558/1
???A=>:AD:B:CAE@EEI:FBF@E9FF<CEAA?:CEDEE?DADD>>?DD
@1917362/1
gcccattgttagttgtgaccctattttacgatatattttttatcaaatgt
+1917362/1
@@@FDDBEHHDADGHDECIGGIEGEHIGIDIEHHGGIJGIGGGHGCCH@B
@1918002/1
acccaatgtttctagcctttcataattcataacgtcattagcagagctcg
+1918002/1
?=;?DDFDA=DDF@F@BG@HACDH<E<BHHGGGGII=FDF9????FEHHE
@4471436/1
cttggttcaagatcattttaaactgtccttctgacacaccatctctgtaa
+4471436/1
CCCFFDDFHHHHFJIJJIJJGGHJIIJJJJJJJJJJHIJJGJJJJJIIII
@5492358/1
cctcttgttttgcttctttttttgacctacccttgccgatagcaataagg
+5492358/1
???DDDDAADD??AC<EG@IBGI:F?:?9?:??BB?DDF@F@==CAF@@@
@5492493/1
ataaactggagtttttcccggaagcaccaccacaacaagctgtaatgctt
+5492493/1
CCCFFFFFHHHDHIJJJJJJJJJJJJJJJJJJJJJJJJJJJJIJIJJJJJ
@7028660/1
tgggtagttgggtaatattttgataacgtggatgtagataggctggcctg
+7028660/1
=@?DBDDDHHHGDHIJJJJJJJJIJIJJFHJIIJHGGIIIJIJJJJJIJJ
@373325/1
gttcttttaacactctttgatggaatttcataaacaactttcaaatcctt
+373325/1
CCCFFFFFHHHHHJJJJJJJJJJJJJJJJJJJJJJJJJJJJJJJJJJJJJ
@4471581/1
ccagcctttgatagcaatcggtaaagttttgcctataagaacaatgagta
+4471581/1
CCCFFFFFHHHHHJJJJJJJJHJJJJHIJJJJJJJJJJJJJJJJJJJJHI
@5984102/1
ccacattccattccatgatttattaaacccgatgctagctttcttaaatc
+5984102/1
CCCFFFFFHHHHHJJJJJJJJJJJIJJIIJJIJJIJJIJJJJJJJJJJJG
@7524933/1
cttcatttctttagtcgtagaacaattgttcaaccgccatttgtcaataa
+7524933/1
CCCFDFFDFDFFHFHEGEFDCFHIJI@CHHIGHGIG<G@DBDED@?8DDB
@5493106/1
cctcaaggtacacccctataagggcttcgatagaatctgcaacaactttg
+5493106/1
CCCFFFFFCCFHHIIJJJJJJIIJJJIJJJJJJJJJJJJJJJJJJJIJJJ
@5984603/1
cttctttccatcaaaggcaggaaatcgatttttgaaacacctctgtcgaa
+5984603/1
CCCFFFFFHHHHHJJJJJJJJHIJJJJHJJJJJJJJJJIJJJJJJJJJJJ
@4970442/1
cgctaatttaaaatttgaatagtttttatgaaatgagtcagaattttcgt
+4970442/1
BBBFFFFFHHHGGIHIJFGIJJEEHJJJJJIJIJJIIDHGIGJJJJJJJI
@7525626/1
gccactgtgtccacaagaaaaaaggttcttttacccccttcagaatataa
+7525626/1
CC@FFDDEHHFHHE3CDCFHHIIIG??E@>GHFIGBGF@DFHIDEEHGHG
@1403324/1
ctgcactgtgacagtcttcaagcactgagttagaataccaacctgaattt
+1403324/1
CCCFFFFFHHHHHJIJJJJJJJJJJJJJJHIIJJJJJJJJJJJJJJIJJJ
@2950512/1
ggaattctaagagggtacacaattcaggcactaatgtctcttcaaaatct
+2950512/1
BB@DDDFFDFHBFIGAFHIHGFFHHFHHGFGIIHIG:CG9?FFGIF@?FG
@7030629/1
cagcctcttgttttgcttctttttttgacctacccttgccgatagcaata
+7030629/1
CCCFFFFFHHHHHJJJJJJIJIJJJJJJJIJJJJJJJJJJJIJJJJJJJJ
@3463751/1
gcctatcctctggaggaattcctttaaactgatccatgatcaatctcata
+3463751/1
CCCFFFFFHHHHFEFH?FGGHHIIIJICGGHEIIJJIGGIJIIIJIIGFH
@4473162/1
gtctcaacaagttccgttttttggagaggcaactcaggataactatagag
+4473162/1
CCCFFFFFFHHHHGGFGEHJGJJIEHGGG@AHIJJIJICHJJJIJIJJEI
@5494780/1
ccacattccattccttgatttattaaacccgatgctagctttcttaaatc
+5494780/1
CCCFFFFFHHHHHJ>GHIJJJJJJJJJJJJJJJJJJJJJJJJJJJJJJJH
@8079156/1
cttcagataacgaatctacttctttcagatcgctgccatttagtacactg
+8079156/1
CCCFFFFFHHHHHJJJJJJJJJJJJJJJJJJJJJJJJJJJJJJIJJJJJJ
@1405305/1
ggcaaagattggagagtgtttgtggggaagttttatttacattttttgcc
+1405305/1
CCCFFFFFHHHHHJJJEGIIJJFHIJJIJJGHJJJJJJJJJJJJJJJJJJ
@7527379/1
gcctcagagctaccttggcagctgctaattttgcttggtgtttgttttct
+7527379/1
B@@FFFFDFHGGHIJJJJJJIJJJJJEHHIJIJIIJGIDDDHIJHGJIGG
@1405653/1
cctccttccaaaaaaatacagcaagtctggtaaatttatcgcaaggtaat
+1405653/1
@@@DFDFBDHHBFGGGGICEGHHFGFFCGG?BFEGHIGIGIDI@B?8=<C
@2431041/1
tccacaagaaaaaaggttcttttacccccttcagaatataatagtttcaa
+2431041/1
CCCFFFFFHHGHGIIIAFHHJJIGIJIJJJJJJJHIEIIGIJJJFHIJJI
@4972519/1
gctttatgtttttgtattcttcaatggttgctgctaaatcttcaagtaca
+4972519/1
CCCFFFFFHHHHHJIJJJJJJJJJJJJHHJJJIJJJJJJJJJJJJIIJJJ
@3466552/1
gtctcaacaagttccgttttttggagaggcaactcaggataactatagag
+3466552/1
??@DADDEHAFFHIIIAFHIIIIECGHIGFGGIIIIIIIIIIIIIIGIGG
@4973400/1
ataacattcgtcctcctgccactcatcataatgaacaatatcttcttttg
+4973400/1
CCCFFFFFHHHHHJJJJJJJJJJJJJJJJJJJJJJJJJJJJJJJJJJJJJ
@1921156/1
ataagattacaattcttaacattttttctttaaacaaagaacattggatt
+1921156/1
CCCFFEFFGHHHHJJJJJJJJJJJJJJJJJJIIJJJJJJJJJJJIJJIJJ
@2433166/1
gctgctgctgctgctgaggcggttgttgccactgctgttgttgaggctgc
+2433166/1
@@@ADDBDDFFFDEGDBBD??D?6@@D8DGICDHIEGFHHFGHGBDC6=1
@7033690/1
cgcacaacaaacacttggggagttaaatcaacatcagctgagatatactc
+7033690/1
CC@FFFFFHHHGDIIIJJJJGIHIJJJJJIJHGIJJJJIJJJJJJJIJJJ
@8080826/1
cttggaaacaattttataattattggatatattcatgccacattccattc
+8080826/1
?<?DBD;;C;DA>:EG>EE<C@HHFGGA><<FHBHHGE@@BBCDGG?4F@
@376718/1
ggtgtgtaatcactgctgaggcttgaacaagcccttctgatagcctgcaa
+376718/1
@@?DDFFFFHHGHJJIJJJJJJI<FCHGHIGIIIGGGHIIGJGGIGIIJI
@1408158/1
ctgtttacaccaacgataaaatcaggctttatgtttttgtattcttcaat
+1408158/1
@@CDFFFDHAADFGHFGEHHHIHCFGEFDEGIIIIIFHGHGIGGIIIGGI
@8082202/1
gtgaaaaattgtttgccacgcatgtcccatactccctggttgggaagtgc
+8082202/1
@@CFFFFFGHHFHIJHIJIIJJJJHIJJJJJJGFDHIJIGHJIJGDG=EC
@908512/1
gcatggtttaagaaagaccaaaggtttctgttgagctagtcatttgttcc
+908512/1
CCCFFFFFHHHHHJJJJJJJJIJJHHIJJJJJJJJJJJJIJJJJJJJJJJ
@3975620/1
aggagttgaaggattttctaaagctttgaattcataagttggttgttttt
+3975620/1
@CCDFDEFHHHHHJJJJJJJJJJJJJJJHHHIJIIJJJIIJJGIJIJJJJ
@909110/1
caatactttaagagtactaccaactcatactgtcttcagcctcatgttat
+909110/1
CCCFFFFFHHHHHJHIJJJJJJJJJJJJJJJJJJJJJJJJJJJIJJJJJJ
@3976377/1
gtgtaagtcatgaaaaagatgataaagaattttagcagtgaatctgtttt
+3976377/1
@BCFFFFFHHHHHJJJJJJJJJJJJJJJJJJJJJJJJJHIJJJJJJIIJJ
@7034148/1
cttttgtaacatcgacaacaccgcttgtgcggcaatatgtttggcttgct
+7034148/1
CCCFFFDEHHHHHIGHIIGIIIJIJJIHIIIJJIJJJJJJJJIJJJJIJJ
@4975121/1
ccacgatttcggcagcttttacctcattttcactcagaagaaataatatc
+4975121/1
CCCFFFFFHHHDHJJJJJJJIJJJJJJJJJJJJJJJIDEHIIJIJJJJIG
@4975676/1
gtagtctgtctgcatctgtatatgccctagcacggaaagcagcgagatga
+4975676/1
?@<DDBDDHHHFHIIIIBIIHFG@IIIEDGEGGGGIII<D@FCE@FBHHI
@1923028/1
ctcatacttaatccaatgacatgggg
+1923028/1
CC@BDDFFBFDHHFA<?<EHGEECC@
@2435006/1
catcaacgttcactgtctataaaaatacaagaattcctaattggtagtat
+2435006/1
CCCFFFFFHHHHHJJJJJJJJJJJJJJJJJJJJJJJJJJJJJJJHHIFHI
@7035884/1
ccatggttgtcgaggaggtccctgttgttccattgcttgaggtctggtaa
+7035884/1
CCCFFFDFHHHHHJJHHJFHJIJJJJJJJIJJJJJJJJJIJJHIJJJFHI
@7036743/1
cctagaatggtggtgttaacttatcgattttacactcaacttgcaatctg
+7036743/1
CCCFFAABDFHHHFGHHHJJJJJJJJJJJJJIJIJJJJJJJIJJJJJJIG
@6524500/1
gcttccacagcttgtctgtaattgcgataaggtttttcaggattgat
+6524500/1
CCCFFFFFHHHHHJHIJJJJJJJJJJJJJJJJHHIJJJJJJJJJJJJ
@7531345/1
gtccttctaacctgttcttcttgaagttggttcagctgtagtctgtctgc
+7531345/1
CCCFFFFFHGHHHJJJJJJJJJJJJJJJJJJJIJJJJJJJJJJJJJJJJJ
@4978121/1
gcgttttggtgggcatggcctgcagctccctttttgcagcttcttca
+4978121/1
CCCFFFFFHHHHHJJJJJJJJJJJJJJJJJJJJJJJJJJJJJJJJJJ
@5501161/1
gtacaggtcaaatccatctttgtaaataaaaaattaataacattaatatg
+5501161/1
B=BDFFFDFHHHHJJJIJJJJJHIIJJJHIJJJJJJJJJJJJIJIJJJJH
@4478637/1
gttgatctggtctggagctggatgagtgacatcagcgccaacaacaatga
+4478637/1
@@BFFFFFHGHHHJJJJJJJIJJJIJIIJJJJIJJIJJJJJJJIJJJJJI
@1412825/1
gttccactttcacaatcaattaattggtaacatggtaaaataccttcttt
+1412825/1
CCCFFFFFHHHHHJJJJJJJJJJJJJJHHIJIHIJHIJJIIJJJIJJJIJ
@1412973/1
ctaggcatagggtgtcccacaatatcttgtttaagtggggaattaatagg
+1412973/1
CCCFFFFFHHHHFGHIJJIIIJJJGJJJJHIJJIIFGIIJGGIJJJJJJJ
@8083799/1
ctcttgttttgcttctttttttgacctacccttgccgatagcaataaggc
+8083799/1
???DDD=DBCDFFG<F>FGHFHGB?FCGH;@F9;3B@FG<;CC7@DGGG>
@5502999/1
ctaccttgccgtaggaaataagaaagcaagagaaggaagtgaggtacaca
+5502999/1
@@@ADDDDHFHDFHEGGGBEHII@HIEICHHIIIIIIII?G@DH;BF@DB
@3978503/1
cggtctttctcgataatcaagtgttggtgcattcataattcgggccttaa
+3978503/1
B@CFFFFFHHHHHJJJJJJJJFFHHIJIIJJJJJJJJHHIIGJJJJJJJI
@3979010/1
agaaattctaacctctgattagaccctaaagttaaattattgtaacccat
+3979010/1
CCCFFFFFHHHHHJJJJGJJJJJJIJJJJIJJJJJJJJJJJJIIJJJJJJ
@5994308/1
caacatattactgacctcaaccgtacttctagcattagaagtttcttctc
+5994308/1
?<?DD>:ADBDD:C<;A:CEB;:C;FCF<EBEE9DDDDCF>DD>BDDDEB
@3980916/1
ttcaacaaatctcttaatgatatcagtcagcttacaagccttagtaagca
+3980916/1
@B@FFFFFHHHHFIJIJFIJJFJJJJHHGIIHIIGIGHIIJJIJEIIIII
@1925403/1
caagattttcacatggctgcccctttattatccctttcagtggacaattt
+1925403/1
:?@BDEFBHBFDDGGIBEEEEFAGHIBHHDIIIIJJECBC9CDGHEHGII
@4480487/1
ggtaggacgtgctgtaccttgtatactagcatgactgactagatagaagt
+4480487/1
=@:B4A;DA@DFF<G@GHBC<EDE<DHCHICA>@BBGHDHIEE@GEHII0
@1926179/1
gttcagctgtagtctgtctgcatctgtatatgccctagcacggaaagcag
+1926179/1
@@<BDBDEHF?FFHGIDBEHB?FDBBHAH:BBAE?BGG<HEEEGEHG@FH
@5995311/1
cacgagacaacgtgatataactatgaagaatcatgtgataaaaaatagca
+5995311/1
@@@FDFFDDHHFCGGIGJIJJIIIJJGIIGGIJJJFHIJJJFGHIJIIEI
@7042165/1
cggttgttgccactgctgttgttgaggctgctgtggtctctgctgttgct
+7042165/1
@@@DD:DDHDHHA9FGE?CGH@EGADEFH>FD>GBAFBGCHGGCBGFD@D
@916141/1
ccaattttatgatttctcttctcttggtgttcaacaaatctcttaatgat
+916141/1
CCCFFFFFHHHHHJJJJJJJJJJJJJJHHHIJJJJJJIJJJJJJJJJJJJ
@7042946/1
ggtgttttaattaaaaaattggtgggaggagaaatagtgattctgtagtg
+7042946/1
B@?DDFFFHHHHHJJJJJJJJJHHIJJIJHIIIIIJJHIIJJJJJIJJHI
@381427/1
ctccgtactccttgtcttacaggtaccggtctttctcgataatcaagtgt
+381427/1
CCCFFFFFHHHHHJHGIJIIJJJHHIJJJJJJJJIJJJJIJJJJJJIBFD
@916836/1
gtcagaattttcgtttggagcaaatacaatgtatttgctatctttgtgtc
+916836/1
CCCFFFFFHHHHHJJJJJJJJJJJJIJIJJJIJJJJJJJJJJJJJJIIJJ
@3982602/1
ccacaagaaaaaaggttcttttacccccttcagaatataatagtttcaat
+3982602/1
CCCFFFFFHHHHHJJHIIJJJJFHIJJJJJJJJIIIIJIJIJJIIJJJJJ
@1928748/1
ctcattttcactcagaagaaataatatctcagcaccaattttatgatttc
+1928748/1
@B@FFFFFHHHHHJJJIJHIJJJIIJJJJJIJIJJJJIJJJJJJJIIJJJ
@2963266/1
ccggtcctggtccagattcctgttgtggaccagcttgtgcttgtcttcca
+2963266/1
@@@FD?DDHGHHHGEGGECFHIFECGGHAEGHGICGEIHGEGEHIIGGHC
@4983710/1
gctgtacttgaggctgagatgaaggtggtctgctgggttgctggtcaccg
+4983710/1
@CCFDFFFHHFHHJJJIJJJJJIJJCGIFHGJJIJJJIJJJJJJHJJJJJ
@917405/1
cgtttctgtaccactataaatgtaatcggtggcgtgtaatcactgctgag
+917405/1
CCCFFFFFHHHGHJJIIGHIIJJGIIJJJGHJJJIIIGIJJJJJJJJJJJ
@917474/1
ggaccatcactttttacatttaaagcatctccttcttctttttttctagt
+917474/1
CCCFFFFFGHHHHJJJJJJJJIJJJJCFHHIIJJJJJJJJJJJJJIIGHG
@917975/1
gttgtatatttatgctcacttcaccaacattcatgaataatggaaaatca
+917975/1
@@BFFFFFHHGHHGIJJJJJJIJJIIJJGIIIJJJIEIIIJJGIJJJJHI
@5999377/1
atgctagctttcttaaatctggttctctaatcatctgattagtagtaacg
+5999377/1
CCCFFFFFHHHHHJJJJJJJJJIIJJJJIJJJJJJJJJJJJJJJJJIJJJ
@4985449/1
gtcctgttggtccattaatataaaatggttcaacttctttggtgtac
+4985449/1
@@@DDDABFFHHHBHFHIAGCIIGHBHHAACEHHGIGHIIGEC?FDH
@6529629/1
caggaaatcgatttttgaaacacctctgtcgaacagcttccacagcttgt
+6529629/1
BCCFDDFFHHHHGJJJJJIJJIJJJJJJIIJGHIJJJJJJJJIGIJIJIC
@4484634/1
cacggtctcaacaagttccgttttttggagaggcaactcaggataactat
+4484634/1
CCCFFDDAHHHHHIIIJIJHFFHIJGIJEIIIIIIJJGHHIJJGIGIIJH
@383307/1
ctaggatcaacagcaggatctgcaatttttccaacagtgtattgagttga
+383307/1
@@CFFFFDFFFDHHBGBHIIJJIJJJJIIGEAGIGGGGF?DFIEIGGEHB
@7537058/1
gttgcagttaaaccaagaacatgtggcctatcctctggaggaattccttt
+7537058/1
CB@FFFFFHHHHHJJJJJJJJJJHIJJJJJJJJJJJJJIJJJJJJJJJJJ
@7537886/1
caacaattgtacacaactccataggaagcgccaaaggcttctctcgtgag
+7537886/1
CCCFFFFFHHHHHJJJJJJJJJJJJJJJJJJJJJJJJJJJJJJJJJHIJJ
@919597/1
ttggtgtttgttttctccaactccgacaaacgccatcctctcattcttag
+919597/1
8?@?DDDDFH<CDEDA<A<AABAFHIGAFHGFGHEHI@?FC=CHEHI>HE
@2964849/1
atctaatatttgagcagaaggtgctggtgcatgtaatactttgtagatat
+2964849/1
@@@BDDDAFDHHC;<FEGGIGFAGECFCEH@HHBFGHFGGGCD?HHCHGG
@7538596/1
ccttaacttgcattaaatcacatcacattaccacatttctcaaattcagt
+7538596/1
@@@DFFFDDHFDFHHHGIJGGEHIHGIIJIJJIIJJIJIIJGBGHHGGIH
@8090951/1
ggaatcttaaatgcgatactaaaacaggcagaagcatagcatgctgg
+8090951/1
??<DDDDD4BDD>48C:C:FEFEE>E93CECDEDEE494BD933?99
@7046485/1
gctacagatatctagaggttctgtatttcctgtgatcttgtctaagattg
+7046485/1
@<@<;DD?DBDB?AD<EFG:CHHHICHFIIIIIFIEFEECEFEC9CC@DB
@1933321/1
cttatcagtaatctcgaatctattatctcttggacaagttgttatattag
+1933321/1
CCCFFFFFFHHHHJJJJJJJJJJJJJJJJJJIJJIIGGHHJIJJJJJJJI
@384806/1
tggattttcacagcattatgacagtcttcaatgattagaaggtttattcg
+384806/1
CCCFFFFFHHHHGJIIJJJJJJJIAFHGEHIGHJGIGIJJGE?FDHDHCH
@2966126/1
ctcccatctgcatccttcttttccggaaagaacctagtgtgatggcgttt
+2966126/1
CC@FFFFFHHHHHIIIJIJJJJIIJI@FHGGGJIJFGDGIGIIIIFIGHI
@5515584/1
caatcaattatgatactgtctccttcaacaatcgtcggtacaatgtaata
+5515584/1
CCCDDDEFDHBFFHEGHEIIEHDGGGGIGIGHIIIIII@DGD>DHBFCG@
@7047944/1
ctcatcttcatcatccaagccgtaatgaatggtgttgctttcgcagggta
+7047944/1
CCCFFFFFHHHHHJJJJJJJJJIJIJJIJJJJGHHIJJJJJJJJJJJJEG
@7048016/1
gttgttttttcctgatatagctctaacttcaattaatttctgatttttat
+7048016/1
@?@FDDEFHGHHGIJJIIJJJJIJGIJCFHIIIIJJIJIJGGIIGIJIJI
@8094874/1
gactaaaatattgttcaagttcacgaggagtattcttggaaacaatttta
+8094874/1
@@CADFBEFHFDDAEEGIHCHGGGHJHIJJ?C@GHIEHHJJGGGGHGHGE
@7048130/1
attttaaactgtccttctgacacaccatctctgtaaaagaggatagcttg
+7048130/1
CC@FFFFFHHFDFIIJJJJJJJIGIHIIIJJGIFIIIJJJJIIGHGGGG?
@5515945/1
aatgtcaggtgcgttaacttttggtggctttattatattactcctaattg
+5515945/1
@<@DDDDD3FDDDC@FD4A?FHIHCE@FHGIGFGDCDD99?BB9B??@DE
@6533600/1
gttcgtggaagtaagaggtctttcatttaatgttttttgaaaagcctcac
+6533600/1
@@@DFDDAC>FFHGIIE@FDHHHHIEEGGIIGIGGGIIBCCHIJF@FHEG
@6533873/1
aacggtattgctctgcagggaacggcgacataggtgtctgctcttcacat
+6533873/1
CCCFFDFFHHHHHJJJJJJJJJJJJJJJJJJJJJJJJIJJJJJJJJJJJJ
@7541544/1
caatttttttcgatttgccagtacctatttctttgtgtcgaaatacaagg
+7541544/1
BC@FFFFFHHHHHJJJJJJJJJJJJJJJJJJJJJJIJJJJIJJJJJJJJJ
@8098214/1
ccaaaattgtaaatccaggaacttcccagtcatcaggaataaagtcatta
+8098214/1
CCCFFFFFHHHHHJJJJJJIJJJJJJJJJIJJJJJJJJJJJJJJIIJJJJ
@6534806/1
ggctgttgtggtctctgctgttgctgaggctgctgtggtctctgctgttg
+6534806/1
CCCFFFFFHHHGHJJJIJJJHIIJJJJIIIJJIJIHIJFHHGIJIJJFHG
@4490365/1
catgaaacaaaatgtaatctctgttcttttttgaaacgaaatagtttttt
+4490365/1
@C@?DDDDFHFAFHAFHCDHIIIFGCHIB<FDD=??CG@HIEEHFDDG;A
@3989104/1
ccataccaaaggtcaagaccataaccaagatcaattactctaccaggtgg
+3989104/1
CCCFFFFFHHHHFIIJJJJJJJJJJIJHJJIJJJJJJJJJJJJJJJJHHJ
@3989242/1
ctatgatttagacattactaccaatactttaagagcatttattgcagctt
+3989242/1
CCCFFDFFHHHHHJJJIJIJIIGJJJJJGJJIIGGGFHIJIJJJJIIJJJ
@1939472/1
gctgaggcaagtgttgggattttgaccatcttcaacgaatcaaattcact
+1939472/1
CCCFFFFFHHHHHJJJJJIJJJJIJJJJJJJJJJJJJJJJJJIIJJJJIJ
@8099664/1
cgataacaggctgagctttataaaatgcagtggccgacacatcaatatta
+8099664/1
CCCFDFDFGHHHHIJIJJJIJJJJJJJIIIHIJJJFGJJJIJIIJIJJJG
@7052147/1
aacatatttcaacatgtatccttttgggcggtaccatggtataactatct
+7052147/1
CCCFFFFFGDFDHJJIFHHHGHGGIIJJJIIADHGHHIJIIIAHHIGGGI
@7052559/1
cgaatactgttcttaggaatatttccaatgaattcctctatttcattgtg
+7052559/1
CCCFFFFFHHHHHIJJJIJJJJJJIIJJJJJJJJHIIJJJJJIJJJJJIJ
@8101915/1
cgctcaaacatgcaaatgtgacattattgactaaggccgatctgaggtct
+8101915/1
CCCFFFFFHHHHHJJJJJJJJJJJJJJJJIJJJJJJIJJJJJJJJJJFHI
@924525/1
actgatttgatagagcacggaaggtggaatttttgcattttttataactt
+924525/1
CCCFFFFFHHHHHJJJJJJJHJJJAFHIJJJJJJJJJJJJJJJJJJJJJJ
@3992291/1
cacaacaatttctcttcctttttttggatctgaagggcggtcccctcttt
+3992291/1
CCCFFFFDFHHHHJJJJJJJJJJJJJJJJJJJJJJJJJJJHHHFFFDEEE
@2448859/1
gcacaacaaacacttggggagttaaatcaacatcagctgagatatactca
+2448859/1
CCCFFFFFHHHHHJJJJJJIIHHIJJJJJJJJJJJJJJJJJJIJJJJJJJ
@3478913/1
caggtttaaggtttccaaaaattttcgaataagcatggaccatggtttca
+3478913/1
B@CFBDFFHHGHHIHIGHHJJJJJJJJJJJJJIGIJIJJJJJJJIIJJIJ
@8103037/1
cttcagaatataatagtttcaattcatttgatttatgcttaataagcatt
+8103037/1
CCCFFFFFGHDDHHHIHHJBAFJJHIIJJIGIJIIJJJJJJIJIGGHIDI
@8103098/1
tgatttattaaacccgatgctagctttcttaaatctggttctctaatcat
+8103098/1
@@@FADDDFFHFFDGGEFHGDFIG@HGIIGAFHGHHIIHIGIIIIGHGCH
@7543928/1
gctcaaacaagcaaatgtgacattattgactaaggccgatctgaggtctg
+7543928/1
@@<DDBDFHHDDFBEHGE4IHHCCAHEGAHI>EFEGGG>GGCGGGHFFG@
@6537414/1
gcacaacaaacacttggggagttaaatcaacatcagctgagatatactca
+6537414/1
C@@FFFDFFHHBDHIJIGIJJJIIJIIIIGIEIIIJIJIGGGIIIIIJIE
@1941487/1
tggctattttagcatggaatgtaatctccaagttgtgaatcaatttcagg
+1941487/1
<<<BBDBBF?B?FF4EFGFI<CEAE:CHHH;FA?FCEBFF><DDEBB?FE
@1941696/1
cctctatttcattgtgcattaatctatagaaaattttccagacagtattt
+1941696/1
??@FFFFFHHHHHIFHIIIJEHIJJIBHEEHHHIIIIGIIIEHEGDGHIG
@1942665/1
catggtttaagaaagaccaaaggtttctgttgagctagtcatttgttccc
+1942665/1
CCCFFFFFHHHFHIIIJJJJIHJHHIJJJJJIIGJJJJHHJJJJJJJIIJ
@390812/1
gtaacgattctccactgaaccaaatcggctccttgaatgaatttttcatt
+390812/1
@@@D?;:BF??FD:EB3C<<AFCGE>BFA@D=F494B@>GFDDG<?@<DE
@1942827/1
gttaacttttggtggctttattatattactcctaattgaagagccttttc
+1942827/1
CBBFFFFFHHHHHIJJJJJJJJJJJJJJJJJJJJJJJJJJJJJJJJJJJJ
@4992206/1
gcatgactgactagatagaagtctaattcagtagggtgagtaatctctgt
+4992206/1
CCCFFFFFHHHHHJJJJJIJJIIJJIJJJJJHIJJJHGIJHIIJJJJJJH
@8106002/1
gcccaatatagattccagaacttccggcataatgagtacatcatttacat
+8106002/1
CCCFFDEFHHHHHJIJJJJJJJJJJJJJJJJJJJJJDFHIIJJJJJJJJI
@5520479/1
ctgacttgggaggtttggtgcccgcccgccatattgtagctttggtggtg
+5520479/1
@@@DDDDDHHHHH?EHIDAEHHIAHGGIGHEGHIIIIIIIGIIII@CGAH
@4993894/1
ctgctgttgctgttgttgctgaggctgctgtggtc
+4993894/1
CCCFFFFFHHHHHIJIJJJJJJJJJJJJJJIJJGI
@391544/1
caacaacacaattgtcggcagctgggaatcctttgtgagccacatcaatg
+391544/1
???DDBA2ABCDDBEEEEEAD?E1CD>DADEDD@DDDEDECDDDEEEIIE
@8108583/1
gctccaatcgcattccctttcacactagggacatgaggtgaaattattgg
+8108583/1
CCCFFFFFHHHHHJJJJJJJJJJJJJJJJJHHJJJJJJIIHIJJJJJJJJ
@7549230/1
gccacttctttgaactaagtacagcgaaattcttattcgattgaagtaaa
+7549230/1
CCCFFFFFHHHHHJJJJJJJJJJJJJJJJJJJJJJJJJJIJJJJHHGIJJ
@5522143/1
aggggaacgagaaccaatttcttttttaaaataatcagcaaaatccaaaa
+5522143/1
@@CFFADDHAHFDHGFGGGGCHIIIGGHEHEHEHIHIIIIIIEHHIEFGH
@1425627/1
gtcagaattttcgtttggagcaaatacaatgtatttgctgtctttgtgtc
+1425627/1
BB@DFFFFHHGHHJJJJJJIIJIJJIJJIJJHGIJJIJJIIGIIJJJJJI
@393237/1
ctctggtatccaaaggcactgttttcaccggaggaatttgtttgtgattt
+393237/1
CCCFFFDEHHHHHJJJJJJJJHIJJJJJJJJGIJHICHIIFHIJGIEHIJ
@6009105/1
gccacattccattccatgatttattaaacccgatgctagctttcttaaat
+6009105/1
CCCFFFFFHGGHHJJJJJIEIJJJJJIJJIJJIJJJIJJGIJJJJJJJIJ
@3995547/1
ctggaacatagttttaaactgacttgaacttcaccagatctagtaaatat
+3995547/1
BCCFDFFFHHHHHJJJIIJJJIJJJJJJJJJJJJJJJJJJJIJHIIJJJJ
@7055741/1
ctttgtgcccatggagtttgacctctaggaccagtttgcaaagggaagcg
+7055741/1
CCCFFFFFHHHHHJIJIIJJJJJJJJJJJJJJJJJJJJJJIJJJJJJJJJ
@7551017/1
gcttatacctagtgcttctgtaaaacgccaataattgttctttcatgata
+7551017/1
CCCFFFFFHHHHHIJJJJJJJJJJJHIJIJJJJJJJJGIJJJJJJIJJJI
@4495879/1
ggtctttctcgataatcaagtgttggtgcattcataattcgggccttaac
+4495879/1
8?:BDBD?FD?DFBDGD?9AHGHEFDACE>?FFHIICBGDDAG:@BFHGG
@7551862/1
ctagtgcttctgtaaaatgccaataattgttctttcatgatactctcaag
+7551862/1
CCCFFFFFHHHHHJJJJJJJJJJJJJJJJIJJJJJJJJJJJJIJJJJGIJ
@7551975/1
cttaatgatatcagtcagcttacaagccttagtaagcataaatttatgga
+7551975/1
???:??4?DAD42ACEEE<AFFIIC<EF@EEAC9?9C@CE@9<??DCC>B
@6540913/1
gcactgttttcaccggaggaatttgtttgtgattttttattgtatcccaa
+6540913/1
CCCFFFDFHHHHHJJJHIJHIJJJJIJJJIJIJJJJJJJJJJJJJJJJJJ
@928897/1
ctccagcaggtgggtgagtaacatcagctccgagaaatattacaggttcg
+928897/1
CCCFFFFFHHFHHJCGIJHIJJJJJJJJJJJJJIJGIHBBBGHHJJFIIJ
@3482325/1
ggaacgttgatctggtctggagctggatgagtgacatcagcgccaacaac
+3482325/1
@@@FFFDDHHHHGIGDGFHCBGGGGGEHGGGHIIGGHHGFGIGGGGGGII
@7552934/1
gccacttctttgaactaagtacagcgaaattcttattcgattgaagtaaa
+7552934/1
CCCFFFFFHHHHHIJJJJJJJJJJJJJJIJJJJJJJJJJHIJJIJJHIJJ
@2452569/1
ggcaggtggaggccatcgcctggtcatgcataattcttgtagaagaccaa
+2452569/1
CCCFFFDDHHHHHJJJJJIJJIJFHIJJJIJJJJJJJJIJJJJJJJJJJJ
@6541663/1
gttgaggctgctgtggtctctgctgttgctgttgttgctgaggctgctgt
+6541663/1
CCCFFFFFHHGHHHIJIJJJJIJIJJJJJJJCHIIIJBEGFCGGEHCGE9
@5523666/1
agctggtcttcagtcacccgattctatttcttggtcatcagtttgagata
+5523666/1
C@@FFFEDHHHHGGEIJGIIGIJJJIIGJGHIIFEHIIIIIDGG@?FEEF
@7058215/1
atctctttcattatcgtaaattgtcacggtctcaacaagttccgtttttt
+7058215/1
CCCFFFFFHHHHHJIJHJJJJIJHHJJJJHIJIIJJJIIJIJJHIGIIJI
@3484065/1
ccagagactcgtccaatcagattgaaaaaaacaagttgtataacacaatt
+3484065/1
@@@FFDDFDFHDFHIGIGHJIEHHHIGIIIJ@GEGDGGGCGEEDBHEGGG
@5524207/1
tgagtaatctctgtatcaacaactgtaccagccggcacattcatatttct
+5524207/1
BCCFDFFFHHHHHHIJIJJJJJJJJJGIHGJJJJJJJJJJJJJJJJJJJJ
@3484316/1
gtcaattcaccaggtgatatatttttgcacctgttataaatgtaggaagt
+3484316/1
CCCFFFFFHHHHHJEFHIJJJJJJJJJJJJJJJJJJIJIIIJHIJJJJJF
@6543071/1
gcctcatgttataacattatgcagttcattacctaagatatttgttatga
+6543071/1
CCCFFFFFHHHGHJJJJJIJJJJJJJIJJJJJJJJJJJEIJIJJGIJIIJ
@6543579/1
ctggtaaagagatgacaaagatagtaagttatttcttctaaattctgctc
+6543579/1
CCCFFFFFHHHHHJJJJJJJJJJJFHIJIIJJJJJJIJJJJJJJIJJJJJ
@7058752/1
gctgttgttgctgaggctgctgtggtctctgctgttgctgttgttgctga
+7058752/1
B@CFDFFFHHHHHJJJJJJJIJFHJGHIJIJJJJJJJJJIGHJGHJJIJG
@4998415/1
ccaggaacttcccagtcatcaggaataaagtcattaaccttcaaaatttt
+4998415/1
CCCFFFFFHHHFHJJJJJJJJIJJJJIIJJHIIJJJIJJJJJJJJIJJJJ
@7058860/1
ggcaactcaggataactatagaggttcttctttccatcaaaggcaggaaa
+7058860/1
CCCFFFFFFHFHHJIJIJJJIGHICFFHHJIJIJIJJJIEGGGIGGGCDH
@6012183/1
gtaacttctgtcttgaaatctgtagcccaatattgattccagaacttccg
+6012183/1
@@@D?DDBHDHBDGIDGGHCHIFB?ABDDEH@<HAHGBCCDFCHEHIEHH
@1429564/1
gttgctcagcagctatctcttgtaggaactggactgcattaaaatccgaa
+1429564/1
CCCFFFFFHHHHHJJJJJJJJJJJJJJIJJJJJJJJJJJJJJJJJJJJJJ
@2976607/1
cttggaaacaattttataattattggatatattcatgccacattccattc
+2976607/1
CCCFFFFFHHHHHJJJJJJJJJJJJJJJJJJJJJJJJJJJJJJJJJJJJJ
@1949210/1
gttgttttttaagtgcatgttgaacatattcatgcaaaatgcaaatgtag
+1949210/1
BBCFFFFFHHHHHGIJJJJJJJJJJJJJJJJJJJJJJJJJJJJJJJJJJJ
@6543929/1
ctcttaaccagttcttcttcaaattgattacaaagactcaggagtttatc
+6543929/1
C@@FDBDFFGHHHIJJJGGJEFEHIJIGGIIIJEHIIIIEHGDF?DHIJB
@1949638/1
ggcatgctttgcttctttcttagatctaccagtgcccatggcagcaaatc
+1949638/1
CCCFFFFFHHHHHJJJJJJJJJJIJJJJJIIIIJJJJJJIIIJJJJJJJJ
@2454452/1
cccgatgctagctttcttaaatctggttctctaatcatctgattagtagt
+2454452/1
?@@FFDABDFFFHIJJGFFHGIGIGIGDHGHIIIJIEIHGHFFHDHBFHF
@5526562/1
gctgtctttgtgtcttgcacgacctttggattgaatataagaccttgttg
+5526562/1
@@@AADD?HHB?CFFH@?>FD8@C6HEAF>FFB>FDCCHEHGFIGD49?2
@1951321/1
cttactttttaccagtcccttcagttaatatgctttaactgacaacattc
+1951321/1
@CCFFFFFHHHHHJJIJJJJJJJIJJIJIJJJJJJJJJIJJJJJJJJJII
@5003441/1
ctagcacggaaagcagcgagatgagcataataggtaggtgcagggtatga
+5003441/1
@C@FFFFFGHDHHGHGIJJIFHGDFHIJIBFGHIFHIGIIJJFJJHGHIE
@398153/1
cttcatccttgttttcaaagttgataaataatattaatgaaactaaaaac
+398153/1
@@@;BDD;FHHHFIIEFBHDHIGGIIGHIIIIIIIIIIEIIIIIIIIIGG
@7563224/1
ggagaattatcaaagagaattattgaattcaatatagcaaacatttcttc
+7563224/1
CCCFDFFFHHHHHJJJJJJJJJJJJJJJJJJJJGIJJJJJJJJJJJJJIJ
@7563493/1
attagcagaaatcctcattctttcaaaaaaaactattcgtagg
+7563493/1
?;1BD8B;:;DBDB@GHIGG>EHHICCHH:?0@9DD<?D8/7?
@8120910/1
ccacattccattccatgatttattaaacccgatgctagctttcttaaatc
+8120910/1
CCCFFFFFHHHGHGIIJIIJJJJJJIJJIJJJ@FHIHJIJJJJJJIGJIJ
@2979855/1
gccaataattgttctttcatgatactctcaaggtccctgattacttcttc
+2979855/1
@@@FADDDHFH?FFHIIGGEHGGCEHGIEFGHIIGGGHHI?HHIIGFBHI
@2979875/1
ctgcagggaacggcgacataggtgtctgctcttcacatactcttgttaca
+2979875/1
@@CFFFFFFFHHHBIGIIIIGJHGIGIJJEHIGDIIIIIIIIJIIGHGJI
@5006349/1
gtttaagctgaaagattcagaagtaagtgtatcagattatcggaagctag
+5006349/1
@@@FFFF;FCFHHIIGIEHIIIGCEFHDHHIIIIIIIIGIIIIIIIHGGI
@935537/1
ggagagtgtttgtggggaagttttatttacattttttgcctgaacacatt
+935537/1
CCCFFFDDHHHHHJJJJGHGFHIJJJJJJJJJJJJJJIJJJJJJJIJJJI
@8121785/1
gctttttccgttgggattcattatccattctcccctaggctttgctttag
+8121785/1
CCCFFFFFFFHHHFECGGGIIIGIEHIGIJJHEGHIJIIFHIGGIFGIIJ
@5528572/1
gtccctcttctggaaagcagctcttgcagcattgacactggcgttttggt
+5528572/1
CCCFFFFFHHHHHJHIIIJJIIJJJJJJJJJJJJJJJJIIJJJGHJJJJB
@1432366/1
gcttgaggcttatacctagtgcttctgtaaaacgccaataattgttcttt
+1432366/1
@@@DD?BBHD?DD?EFH??<FHEHIIEHIIAHHGGIGIGEGIAA?BDDDE
@3489104/1
gttccagagactcgtccaatcagattgaaaaaaaa
+3489104/1
@@CDFDFFHBDHHIEGHIIFEHIGIIIHGHIIIII
@7063357/1
ctgtacttgaggctgagatgaaggtggtctgctgggttgctgg
+7063357/1
?@??BDA?FFD>BGEFBGA>FHIG3<<2??BF@FDFHIIB<BB
@8124208/1
gagttaaaacagtacatcgcacaacaaacacttggggagttaaatcaaca
+8124208/1
CCCFFFFFHHHHHIJJJJJJJJJJJJJJJJJJJJJJJJJGIIIIJJJJJJ
@2457400/1
ctcttctcttggtgttcaacaaatctcttaatgatatcagtcagcttaca
+2457400/1
BCCFFFFFHHHHAFGGIJJJJGHJJIJJIJIIJIJJJJJIIGHHGIJIJJ
@8124688/1
atcaacgttcactgtctataaaaatacaagaattcctaattggtagtatt
+8124688/1
@CBFFFFFHHHHHJHHJJJJJJJJJIJJJJJJIJJJJJJJJJJHGHGIJJ
@8124879/1
cttcattttcggtttcgtaggcaggtggaggccatcgcctggtcatgcat
+8124879/1
BCCFFFFFHHHHHIJJJJJJJJJJJFHIIJJIJJJJJJJJJJHIJJJJII
@7568706/1
gctagctttcttaaatctggttctctaatcatctgattagtagtaacgat
+7568706/1
=7?1A?DDHFHHFGIICH><HIBHHIE<EF>F@HIHGFGEFCGBCFAGCH
@7568749/1
tgttgttgctgctgctgttgttgttgctgctgttgttgaggttgatt
+7568749/1
C@@FFFFFFHFGHGIIIEDDFEE@GCHGEEIJGJIJIJBBABDC>FH
@6017850/1
cttgtcagcacagaataatcttgtatgatgtctcttttggactacaataa
+6017850/1
CCCFFFFFHHHHHJJJJJJJJJJHJJJIJJJJJJJJJJJIIJJJJJJJJJ
@7568911/1
gtaaaacgtaagtggaagcataagctcccaattctttggtgataagaact
+7568911/1
CCCFFFFFHHHHHJJJJJJJJJJJJJJJJIIJJJJJJJIGHIJJJIJIJJ
@401434/1
ctgctttagggtttcttccgctaatttaaaaattgaatagtttttatgaa
+401434/1
CCCFFFFFHHHFHJJJJJJJJJJJJJJJJJJJJJJJJJJJIJJJJJJJJJ
@7569845/1
gatccatgatcaatctcataggatgtctattgacagcatgatgacattca
+7569845/1
CCCFFFFFHHHHHJJJJJJJJJJJJJJJJJJJIJJJJJJJJJJJJJJJJJ
@2458339/1
ttgacaattttttcttttcttctttctgtatcaactgcagcctcttttac
+2458339/1
;?@D1==DCCFHFG<EH@AFHFHII>HHG<EFFGFHEHG;<@BEGHI9FB
@5013470/1
cccaattctttggtgataagaactatttctttaagaatattttggatttc
+5013470/1
CCCFFFFFHHHGHEFHIJJJJJJJIJJJJJJJJJJGIIGIJIIIJJJJJJ
@5013999/1
ggttgagacacttgctggggaggtggacctctttgtgcccatggagtttg
+5013999/1
=@@;1B?BADCDFGHGH@@AAGF:C@DBDBE@9?9:D@AGIIGF9208==
@8129036/1
gctcaatttaccttcatccttgttttcaaagttgataaataatattaatg
+8129036/1
@;?7BB8DDF4:?F93A:::CEC>:CEHECHA?FDCD<CEFGFGEAFIIB
@5014376/1
ggatcattagcagaaatcctcattctttcaaaaaaaactattcgtaggag
+5014376/1
CCCFFFFFHHHHHIJJJJJJJJJJJJJJJIJJJJJHIJJJJJJJIJJJJJ
@7573578/1
cagggaacggcgacataggtgtctgctcttcacatactcttgttacaaca
+7573578/1
CCCFFFFFHHHHHJJJIIIIJJJJJJJJJJJJJJJJJJJJJJJIJIJIJJ
@2459736/1
ctcagcgacttttgtccgaatctcatcagcaagaagaagtgcattaagcc
+2459736/1
?@<DD;ADDHH?F<<CEGAHII@<FHCHC@BDFEDD@@F9B9BFH@DFE=
@5015695/1
gttctgcaatttccaagaaactttacttttcacaaataaatataaaaaaa
+5015695/1
@@@DDDDFHFHFFEGFIFIIIJJJJJJJGHIGIIEFGHHIJJEG@GCGGG
@7574117/1
gcagcagcagaggcaacaacagcctcagcagcagcagtggcaacaacagc
+7574117/1
CCCFFDFFHHFFGDEGGGCGHEAGIHJJGIJIJIIHIFHGDHGGIIIJJJ
@2983186/1
gctgttttgtagaagccttaccttcagctgagtgagt
+2983186/1
@??DDDAACB:DBHGEGGHEIHICEHBC<GGI:CFC?
@5016091/1
ccctgttgaccttacggggacacttatcaggttgtatactgatttcataa
+5016091/1
CCCFF?DD?B<BDBHGHB<GDHBHIE@GGII1:BFFGGGH>?@DE??BFH
@403715/1
cgctgacctggcggtagctttaatcatagttgatgtctgcatatcagtca
+403715/1
CCCFFFFFHHHHHJFHIJJJIJJJJJJJJIJJJJJJJJJJJJJJJGGHJG
@404133/1
gtccaatcagattgaaaaaaacaagttgtataacacaattaaaaagtaat
+404133/1
@?@DDFFFHGHHHIFIGIJGGHIJJHIJDGGIIJJIGIIJJJJIJJHIJG
@1964339/1
ggggagttaaatcaacatcagctgagatatactcatattgaggataagaa
+1964339/1
@@@ADD2<ACF<CEE@HDHIIGBHEHEHIBEFAGB@BBFHIIIIEHGHHI
@1964716/1
gtgatgtttaagctgaaagattcagaagtaagtgtatcagattatcggaa
+1964716/1
@CCFFFFFHDHDFIEHGGIGIHGGHE@GAE@FCCEHEDGHFHIIIIIFHI
@409728/1
gcattgtaggccgcacatgtttgtgcttctgaagaggacatccccgtacc
+409728/1
CCCFFFFFHHHHHJJJJJJJJJJIJJJJJJJJIJJIJJJJJJJJJJIIIJ
@8130724/1
tatggattaaaaaattataataataataaatactgtagcctttcgatact
+8130724/1
@@?DFFFFFFHHDABFEGGBCCHAHHGBF@FGGIIIII@?DDFFEHF?DD
@410030/1
cagggttcatgagttccactttcacaatcaattaattggtaacatggtaa
+410030/1
@@??BADA?D?F<EHGBGGIIBH>HHHFG@FE<B<@FB<1C:CHB>;0?F
@7068207/1
ctttttttggatctgaagggcggtcccctcttttgggtggaatgtatgac
+7068207/1
?BBFFFFFGGGHHIJJJJJIJJJFHIJJJJJJJJJHHEEDDEDEDEEEDD
@411462/1
tgggaatcctttgtgagccacatcaatgttaaggaatggtttccaaccaa
+411462/1
CCCFFFFFHHHHHIJJJJJJJJJJJJJJJJJJJJJJJJJGIIJJIJJJJJ
@2984293/1
ttccattgcttgaggtctggtaattggagcggcttgtctaacttgaccaa
+2984293/1
CCCFFFFFHHHGHJJFGHIJFHIJJJJGJJJJJJI6D>B9?4<DB8=C<C
@7577272/1
ccctgattacttcttctcgaggtggctgcagtttccatatcatattatac
+7577272/1
CC@FFEFFHHHHHJJJJJJJJJFGGJIJJJJHHJJJIIIJJJJJJJIJJI
@6550611/1
gcctctgctgctgctggggctgttgttgccactgctgctgcggctgttgt
+6550611/1
CC@FFFDFFHGHGJJJJIJIGGHHIHIIJJJJIGIJIIGIIJJJIJ=FG@
@6021859/1
gcaccggttacaggagatactggttgttgttgaggtggtagttgagtttg
+6021859/1
@@@DBDD@FHDDD@AC3<9CHFHEHIIGHCFEGIIBFH@8?DBGDCFHG8
@1966845/1
cttaactgtccttctaacctgttcttcttgaagttggttcagctgtagtc
+1966845/1
?@@FDDFFHHHGHIGBEHIJJIGIGIJJIIDDHHIIIJIIGIJJJJDHIH
@4011773/1
ctcagagctaccttggcagctgctaattttgcttggtgtttgttttctcc
+4011773/1
CCCFFDEDHFGHDIJIIEGGHGHGFHHIJJIHIGIJCFFGIIFGIGDFIH
@7069548/1
caccaacattcatgaataatggaaaatcacatagcttcggccacttcttt
+7069548/1
C@@FFFDFHHDHHAHGHGIIGEIIFIIIIGIGIIIGIIGFGIIGDGGHDH
@4012281/1
ttgcctttgttgctgctgtggtggttcttgcc
+4012281/1
11144222ADDH4BFFABEDEAAG@@F3A?FE
@4012301/1
gaggctgctgtggtctctgctgttgttgttgttgctgaggctgctg
+4012301/1
CC@FFFFFHHHHGGIIJGIJIJHHIGHIHIJHJIJJJIIEGGIGHI
@2985851/1
cattctttcaaaaaaaactattcgtaggagtaaaacgtaagtggaagcat
+2985851/1
CCCFFFFFHHHHHJJJJJJJJJJJHIJJIJ?BGIIIJGHIJGHJGGIJJI
@4012810/1
ctccagcaggtgggtgagtaacatcagctccgagaaatattacaggttcg
+4012810/1
@@?DDDDBDD2ADH2@AGEHGIHDGHDADHHGBEIEEFB??FBGEDFHEE
@7582102/1
ctgggtttaaaatcttcaataacattactcatttctgataggttctgcaa
+7582102/1
@C@FFBDDHHGHHJJGJJJJJIIIJIIIIJIJJJJJJIJJJFDGHIIJJI
@8133558/1
gttgcctctgttgctgctgaggctgttgttgccactgctgctgctgaggc
+8133558/1
@@@DFDEFAF?DBGHBAGHIGGDGGHHCFGEEHG?DEGGIGGGGHICGCD
@2986968/1
gcaccttcaacaccacactcctcaaggtacacccctataagggcttcgat
+2986968/1
CCCFFFFDHHGHFHIJJIEHGJJIGGI:CCGB;FHIEGEHGGEGIJJIGG
@8133711/1
gcagtaccattccaagaagtggcacatatccatagggacacagcttctat
+8133711/1
CCCFFFFFFHHHHJJJJIJIIJJJJJJJJJJJJJJJJJJJJJJJIJJJJJ
@413789/1
ctctgataaattagaatcatcccatagcaaatggtatttggtaggacgtg
+413789/1
@CCFFFFFHFGHHIGFIGIIIGHJJJJJIHGIHI?FHIHHEDGGGIGGDF
@5542422/1
cttttttatttttacaaataatccgtgcagtatgttttccaacagtcata
+5542422/1
BCCFFFFFHHHHHJJJJJJJJJJJIGHIGJHJJIDGIIIJJJJJJHIJJJ
@6552714/1
cgacaattgtaccaagctctggcattttcctgtgactgatttttcttcaa
+6552714/1
CCCFFFEFDFDFHJIJIHIJIIIGHIJJGHGI?DADEGAGIJIIIJJGGE
@3495224/1
gctggtgcatgtaatactttgtagatatcagacatttcttcagggagaat
+3495224/1
CCCFFFFFHHHHHJJJJJJJJJJJJJJJJJJJJIJJJJJJJJJJJJJGIJ
@2462161/1
gtcgatgaagagggttaactttataatcaatcggcatttctttcagacca
+2462161/1
B@@FFDEFHGGGGI@EHEIIIJJJJIJJIIJJA<FAGHGGGIJFIGGGHG
@7583732/1
ctctgctgttgctgaggctgctgtggtctctgctgttgttgctgctgctg
+7583732/1
CCCFFFFFHHHHHJJJJJJJJIJJJJGHIJJJJJJJJJJJJJJJJGIJII
@7584333/1
tctgtaattctcctggaatacaggtcatgtcagattgtagttaagcatgg
+7584333/1
B@CFFFFFHHHHHJIIBEHIIJIIHHJJJJJIIEGGGIJIIIJIJJJJJJ
@1968072/1
ggcaactcaggataactatagaggttcttctttccatcaaaggcaggaaa
+1968072/1
@CCFFFFFHHHHHJJJJJJJJJJJHHIJIEIJJJJJJJJJJJIJJIIHIJ
@3496125/1
gccgtaatgaatggtgttgctttcgca
+3496125/1
???D?:DB?ACDDE<<2ABDECEE1<C
@7584585/1
gtccttctaacctgttcttcttgaagttggttcagctgtagtctgtctgc
+7584585/1
CCCFFFFFHHHHGJJJJJJJJJJJIJJJJJHHIIIJJJIJJJIJJJJJJJ
@1968445/1
ttcacgttcataaggtctcatttgaaaacgtggatctccaaggtctcctt
+1968445/1
CC@DFFFFHDHHGJJEDHJFJIJIIEHIIIJIIGGIEHHGEIIJHJJJJJ
@1442109/1
ggccaatagctgtgggttatatggtgattgatgccattcaactttgcatt
+1442109/1
CCCFFFFFHHHHHHJJGHIJJJJJHHHGJJJJJJJJJJJJJJJJJJJJJJ
@8135930/1
cacgagacaacgtgatataactatgaagaatcatgtgataaaaaatagca
+8135930/1
@@@DDFFFHHHHFHHGGIGIJJJJIIGIGGIJJJJHGGHGHGGIJJIIGH
@5020077/1
tcccaatcaattatgatactgtctccttcaacaatcgtcggtacaatgta
+5020077/1
BBCFFFFFHHHHHJJJJJJJJJJJJJJJJJJJJJJJJIJJJHIJJJJJHI
@8136178/1
gcatactttatcgtaacggtcatttctttttcttgatctctttcattatc
+8136178/1
CCCFFFFFHHFHHJJJJJJHIIIJJJJJJJJJJJJIJJJJJJIJJJJJJJ
@1444297/1
gtccctcttctggaaagcagctcttgcagcattgacactggcgttttggt
+1444297/1
@CCDFDDFHHHHGFGHGIGGIIGHIIJJGIGHIIIGGIJIIIJ@GIJJJ;
@7587761/1
gatggcgtttctgtaccactataaatgtaatcggtggcgtgtaatcactg
+7587761/1
CCCFFFFFHHHHHHIIJJJJJJJIJJJHGJJIJIDHIIGDHHHGIJJJJI
@1969685/1
catagttcctgctttagggtttcttccgctaatttaaaaattgaatagtt
+1969685/1
@@@DDBDDHHHHHIJIJIG:CGHIIEIJIJGIIJGGCAHIIIGIIIJJII
@6556180/1
cctatttctttgtgtcggaatacaaggcaggaaatggtgaactgcctttc
+6556180/1
CCCFFFFFHHHHHJJJJJIJJJJJJJJIJJJIJJJJJGIIJJJJJJJJJG
@1970254/1
gcccactcgaattctttagttagggtaattaaaccaagccctatttcctc
+1970254/1
@@CDBDDEHHFFFJDHJHHEHIIJIECDHACGCFFGHHGHBDHGGIHCHI
@6556818/1
ggaatcctttgtgagccacatcaatgttaaggaatggtttccaaccaata
+6556818/1
@<@DFDDFHHHCFGGHIGDHGIIIGGBFHHAEEEEHEGDHEEEGIIIIII
@8136655/1
gttcaacttctttggtgtacagaaatatttcggcttctgcttccgttcca
+8136655/1
@??DDDB?DDFHFGGB@GGIIGHEFCHIIICHIIIII@GCBHGCFHGCHC
@414695/1
aaactgtccttctgacacaccatctctgtaaaagaggatagcttgaggct
+414695/1
@?@FDBDEDFHDFCEHIEHIGGIBHHEIEDHDGEEHG@?F@GBF?;?FGG
@6024466/1
caggtaattctaagagggtacacaattcaggcactaatgtctcttcaaaa
+6024466/1
@@CFDDFFHHHBHIGIJJEFDFHHGHIEIIJJIJJJGGG:DFHDCCF@FG
@3496849/1
ctaacaggaggtgcactggttacaggagatactggttgttgttgaggtgg
+3496849/1
@C@DDFFDHHGCFHIIJIEHIJJFHGHIGIIJJIJHCHFHGFHIGII9BH
@416015/1
ctttcattatcgtaaattgtcacggtctcaacaagttccgttttttggag
+416015/1
CCCFFFFFHHHHHIIJJJIJIJIIIIIJJJJJHCFCGIJIGHIJJJJGJJ
@416399/1
ttgctgttgttgctgaggctgctgtggtctctgctgttgttgttgttgct
+416399/1
CCCFFFFFHHGHHJJJJJJJJJJJJIJHHGHIJIJJGIIIIHDHHFGHIG
@4020124/1
gcattctgttgtatatttatgctcacttcaccaacattcatgaataatgg
+4020124/1
CCCFFFFFHHHHHJJJJJJJJJJJJJJJJJJJJJJIJJJJJJJJJJJJJJ
@8138468/1
cagtaacaagattttcacatggctgcccctttattatccctttcagtgga
+8138468/1
BBCDDFFFHHHHHJJJJJJJJJJJIJJJJJJJJJJJJJJJJJJJJJFIJI
@8139167/1
aatcatgtgattttttttcctttcaagaatatactcccgtgtgatatgat
+8139167/1
@@@FFEF?DBFFHIJIJJ@@GIGG@EIIJJEIJEGGGIJIGHE@BFGHHG
@4514147/1
ctctaattgtaaaaatgttatccatttttgggttaataacgccaacaaat
+4514147/1
CCCFFFFFHHHHHIJJJJJJJJJJJJJJJJJJGHJJJJJJJJJJJJJJJJ
@2992527/1
gtcactttatatgttcttttaacactctttgatggaatttcataaacaac
+2992527/1
=@<?DBDD?CFAFHGIGEIIHGCHBHGEHCBGEGCHCHECDHGHBFBFDB
@6026476/1
cttgaatgaatttttcattcctccatactccttgtcttacaggtaccggt
+6026476/1
CCCFFFFFHGHHHIJJJJIJJJJJJJJJIJJJJJJJJJJJIJJFGIJJJF
@946789/1
ggtaaatttatcgcaaggtaacgtaaaacaatatctattcaacaaaggaa
+946789/1
@@?DDFFFHHHHGJJIIIGGIIJFGIIJJJIJIJJIIJJJJIJJJJIGHI
@6561266/1
caacaaatctcttaatgatatcagtcagcttacaagccttagtaagcata
+6561266/1
?@<DDDBDDHHHFHFBE@H@BHAC<AF?F>EBFHHADGFBEBCG9?DE@G
@947218/1
ctccaatcgcattccctttcacactagggacatgaggtgaaattattggt
+947218/1
CCCFFFFFHHHHHJJJJJJJJJJJJJJJJIJIJJJJJDGHIJJJJJIJJD
@947291/1
ataaaaaatagcagcagtcatcaccaaaacctgatgattttcaagctctt
+947291/1
@@@FFFFFFHDHHIIGGCGHHIGCHHIIGBFHIGII@DHGIIIGIDHGCH
@5549218/1
catgacgatagctttattctcattaaggaattccggtttctcaaaacatg
+5549218/1
CCCFFFFFHHHHHJJJJJIJJIJJJIIJIIJJJJJJGIIIJJIGIJJJJJ
@4022639/1
ctagctttcttaaatctggttctctaatcatctgattagtagtaacgatt
+4022639/1
CCCFFFFFGFHFFIGIIJIJIIIJJIJIJFIIIJJIJIIEGGFGGIGGHI
@4515300/1
ccactatctaaataaatagctgctgctaatgattcaaataagtcaccaag
+4515300/1
CCCFFFFFHHHHHJJJJIJDIHJJJJJIJIJJJJJG??CFHGDGHIJIIJ
@5024741/1
gtcctcctgccactcatcataatgaacaatatcttcttttggattagtag
+5024741/1
C@@FFFFFHFHFFGIEHIGHJJIIGGHEHGIIIJGIGIGGGEEGHJEBFD
@2993913/1
atggaatttcataaacaactttcaaatccttaatatacgcaacaaagctt
+2993913/1
CCCFFFFFHHHHHJJJJJJIJJJJJJJJJGJJJJJJJJJJJJJJJHIJHI
@2994516/1
gtgcttgtcttccacccttttttttgttcctttttgaattgaaatcacct
+2994516/1
CCCFFFFFHHHHHJJJJJJJJJJJJJIGJIIJJJJJIJJJJJJJJJJJFI
@5026465/1
gcactggttacaggagatactggttgttgttgaggtggtagttgagtttg
+5026465/1
CCCFFFFEHHHHHJJIEIJJJJJHIJHIJHJIIJJCDH@GHGGIIHHIIJ
@2995408/1
atcggttcttcttcttttttccacgtgaaatctttaggctgcagctcaac
+2995408/1
CCCFFDFFHHHHHJJJJJJJHJJJJJJIIJJJJJJIFHHHJJJJJJJJJJ
@5026496/1
gcactggttacaggagatactggttgttgttgaggtggtagttgagtttg
+5026496/1
@@@DDDDD<FF?AEDAHIIIHEA<CFFFG:CE@FH:DE09:FFGIG9<B9
@8145315/1
gtcagcttacaagccttagtaagcataaatttatggaagccataccgtac
+8145315/1
CCCFFFFFHHHDHGIJJIIJJJIIIIIJJJJIJIJCHGGIIJJJGIJJIH
@5026767/1
ctcttaatgatatcagtcagcttacaagccttagtaagcataaatttatg
+5026767/1
CCCFFFFFHHHHHJJJJJJJJJJJJJJJJJJJJJJJJJJJJJIJJJJJJJ
@2996256/1
ctttaagacactgactaaaatattgttcaagttcacgaggagtattcttg
+2996256/1
CCCFFFFFHHHHHJJJJJJJJJJJJJJJJJJEHIJJJJJJIJFHIJJJJJ
@7078862/1
gttgctggtcactgggttgttgcctaacaggaggtgcactggttacagga
+7078862/1
@@C7?DDBHHHGFIIDGEHIIGGHIIIGIIEFEE??DFEHIGHHHBCHG9
@5549921/1
gcgacaatttgttctcttctgttgtttcaattttggcagtatgcaaatat
+5549921/1
CCCFFFFFHHHHHJJIJJJIJJJJHIJJIHIJJJIIJJJHIJIIJJJJJJ
@5550212/1
gcctttgttgctgctgtggtggttcttgcctttgcagctgttgtggtggt
+5550212/1
CCCFFFFFHHHGHJJJHGJFHIHHJJJJGIJJJJJIIJJJGIJGIIBGGD
@949977/1
ccaattgcattccctttcacactagggacatgaggtgaaattattggtat
+949977/1
CCCFFFFFHHHHHIHIJJIJIJIJIJJGIGIJIJJFHFGHIJDIIJJGHI
@6030197/1
ggtaatgtaaaacaatatctattcaacaaaggaatagcagattcaactgt
+6030197/1
@CBFFFFEHHHHHJJJJJJJJJJJIJJJJJJJJJJJJJJJIJJJJJJJJJ
@5551292/1
ccataccgtacgctcaaacatgcaaatgtgacattattgactaaggccga
+5551292/1
CCCFFFFFHHHHHJJJJJJJJJJJJJJJIJJJJJJJJJJJJJJJJIJIGF
@7592707/1
ctcttgttttgcttctttttttgacctacccttgccgatagcaataaggc
+7592707/1
CCCFFFFFHHHHHJJJJJJJJJJJJJJJJJJJJJJJJJJJJJJJJJJJJJ
@7592801/1
gctctgcagggaacggcgacataggtgtctgctcttcacatactcttgtt
+7592801/1
@@@DDFDFHHHHHIJJDHIJJJJJIBFGHGGJIGIIJJGIIJJIHIJIGG
@5551654/1
cgatagtttccaaacgctccagattgatgccatcgtttgcattagacata
+5551654/1
@@@DB@DDFFHFHIG:FGF?FDH><CC@FGDBCHIGGEDHEDHIHCGIIA
@4520030/1
ctctttcagaaggggaaataggatattttcgcattcattaagattagtat
+4520030/1
CCCFFFFFHHHHHJJEIIJJJJJJJIJJJJIJJJJJIJJJJIGIIJJDGI
@5551863/1
atgcccagcagctcaatgtaggttaccacatcaacatcgtcatatagcat
+5551863/1
CCCFFFFDHHHHFIJJJJIIIJGEHIIIJEHIGGJIJJIJIJJIJJIJII
@950561/1
gtcctgttggtccattaatataaaatggttcaacttctttggtgtac
+950561/1
@@@D;DD;AF<DB:E?G<AH@CHBHDHF<AAHBEBBGEBBBFGEGAF
@1979047/1
gtaataacgaatttttttcttgttattttcttgatcagaacaatactcat
+1979047/1
@@CDFDDDBHDFHIJIIJGIJIHEHHIIIJGHGGJJGGHHGIGIJIJJJJ
@5027782/1
ccgggcttactaagggagttttcttgatcattttcgtttacccagagagg
+5027782/1
CCCFFFFFFHHHHJIIFHAFFHJJJJIJJIIIJGIIIIIIJIIHJGHHCH
@1979205/1
ttcataattcgggccttaactttagtgaactggtcatcaactgagaggcc
+1979205/1
@@<DDDDDFHHDDGEAFGHFHGGHHCGFEHIEGGIGGGG@DHFBFAHIJJ
@951290/1
gctttcttaaatctggttctctaatcatctgattagtagtaacgattctc
+951290/1
CCCFFFFFHHHHHJJJJIJJJJJJJJJJJJJJJJJJHIJJJJJJJJJJJJ
@1452676/1
gaaggcttttgggtcgtgagaagctgcaacggctgctatagatggaacgt
+1452676/1
CCCFFFFFHHHHHIJJIJJJIJJJJJJJJJJJJJJJJJJJJIJIJHIIIE
@1979924/1
cagagaggaaatagtattttttcttcatcgtcttgaacttcatttccaac
+1979924/1
@@@DDBDDBHHHGJEGIIIJJJJJJIIIIIIIJJGGDHIGIIIJJJJJII
@7079030/1
cttctgaagacaggactaggtgctgcaatgaccatcaatcatcccttttc
+7079030/1
@CCFADADDHFDHGIEHDGH:CFHE>?ECCC:9CDH@GHIIIIIGIIGII
@3503114/1
ctctgattagaccctaaagttaaattattgtaacccatactcctatcagt
+3503114/1
CCCFFFFFHHHHHJJJIJJJJJJJJJJJJJJJJJJJJJJJJJJJJJJIJH
@7595131/1
ccggaaagaacctagtgtgatggcgtttctgtaccactataaatgtaatc
+7595131/1
CCCFFFFFHHHHHJJHIGHJJJJJJHJJJJJJJJJJJJJJJJJJJIJJJJ
@5031364/1
catactttatcgtaacggtcatttctttttcttgatctctttcattatcg
+5031364/1
@@@FDFFFHHDHCBGGHGHJJIJIHFGIIHGG@D<FHICHGII@DEFIHH
@954857/1
gtcgtgagaagctgcaacggctgctatagatggaacgttgatctggtctg
+954857/1
CCCFFFFFHHHHHJJJJJJJJJJJJJJJJJJJJJIIJGHIHIJJIJGHHI
@5554260/1
cctccatactccttgtcttacaggtaccggtctttctcgataatcaagtg
+5554260/1
CCCFFFFFHHHHHJJJJJJJJJJJHHJJJJIIJJJJJJJJJJJJJJJJII
@7597009/1
taacattctcctcaaccttttgtaacattgacaacaccgcttgtgcggca
+7597009/1
CCCFFFFFHHHHHJJJJJJJJJIJJJJIJJIJIJJJJJJJJJJJJJJIJJ
@4029843/1
caacatctgacccttcacactcatcaagaacttggtaaactcttagatct
+4029843/1
@CCFFFDFHHHHHEHEGIIIGHGHEFHIEGHIGIICFG@FHIIIHIIIGI
@4522529/1
gtaggaagttatcaagaaatctaagattgcatcaccgaggaattccagcc
+4522529/1
???DDADEDFFHFIJJIGIIJBHIJEHHGEGCGHGGGIGEHIGHHHIIIJ
@7081347/1
gtcactattaaagttgatttgtcttatcgacttgacaattttttcttttc
+7081347/1
CCCFFFFFHHHHHHHIJJJJJIIIJJJJJIIJJJIJJIIIJJJJIJJJJH
@4030704/1
ccaggaacttcccagtcatcaggaataaagtcattaaccttcaaaatttt
+4030704/1
@@CFFFFFHHGFHIIGIIJGIIIHGIGHIIHIGIIIGGIIJIIJIGHIHJ
@4523350/1
cagcatcagattcttcttttttctttgtaactattttattttcactgtca
+4523350/1
@;;BD?DDFDFFBA?<?AIHDGE@HH@F9EBFIFBBDECF@FEGCE4BDB
@8150918/1
tgggttttaccatcatttgctgctcataaagcttattcatttcactcctc
+8150918/1
@@CFDFFFHHHHHJJJJIJJJIJJEJJJJIGIEIJJJJJIIJJIJIJJII
@1982569/1
ctcaggataactatagaggttcttctttccatcaaaggcaggaaatcgat
+1982569/1
?@?DD<BDDHFDAEDF?FC:CHG@HBHCHEGGBFGGFEBFC:DD990?98
@1982668/1
aggttgtctaccaccccctcctcctccacctttctttccttttttgccca
+1982668/1
@<@DD>0ADFA:CGBEFBD?GG3CBDF?FFFEGFFII>GEFG@FEBEBF@
@8151366/1
ctccttccaaaaaaatacagcaagtctggtaaatttatcgcaaggtaatg
+8151366/1
@CBFFFFFHGHGHJJJJIJIJICIHHHJIDHGHIIIIIIEIIJJIHI@GG
@1983195/1
atcttgtctaagattgctttcgctgcggcatgctttgcttctttctt
+1983195/1
@@CFFFFFHHHHHJJJJJJJJJJJJJJJJJJJIJJJIJJJJJIJJJI
@2473985/1
ggtggttgttgcctctgttgctgctgaggctgttgttgccactgctgctg
+2473985/1
B@@DFDFFHHHHHJJJJJJJJJJJJJJJJJJJIJJIJJJJJJJIJJJJJJ
@1984760/1
ggcagcttttacctcattttcactcagaagaaataatatctcagcaccaa
+1984760/1
CCCFFFFFHHHHHJJJJJJJJJJJJJJIJJJJIJJJJJJJJJJJJJJJJJ
@1985729/1
ctgcaattcttggttcaagatcattttaaactgtccttctgacacaccat
+1985729/1
CCCFFFFFHHHHGHHEGIIIGJJJJJJGGIJIIGGIJIIJIJJJJJIIHI
@1985936/1
gtgtttggtagaagcaggatgacacttaggtcgtgcatggtttaagaaag
+1985936/1
=@@DBDDBCD?FFEEF;::CGDCDEE@<?<1::CDF;?BAGED>DDCFH8
@963825/1
aggaagttatcaagaaatctaagattgcatcaccg
+963825/1
?;7AD;DDH<4A<<CCGBCF>FEDH@H42AEA9A8
@5558283/1
ctccatactccttgtcttacaggtaccggtctttctcgataatcaagtgt
+5558283/1
CCCFFFDFHHHHHJJIJFIJJJJFHHIJJHIJIIIJIDGIIIIIGEGDF?
@8152916/1
ttcacactcatcaagaacttggtaaactcttagatcttcattttgttgcc
+8152916/1
@@@DDDDD?FD>DFBFG?E@DH<C<CHHBHGBHFG<CB@CFE@G4?DFGE
@2475073/1
ccatgatttattaaacccgatgctagctttcttaaatctggttctctaat
+2475073/1
@@@DDADDBHHFHI<FBFEG@FHIGFCACGEFCFCBHII@>?BDCHIGIC
@8154004/1
gcagttcattacctaagatatttgttatgatctccggccaagatcagccg
+8154004/1
CCCFFFFFHHGHHJJJJIJJJJJJHIJJJJJJJJJJJJJJJJIIJJJJJJ
@7602761/1
ccttcttctatcacatcggaggcaaccaatatgttcgtctcacccatgtt
+7602761/1
@CCFDFFFHHGDDBBGFHGGHGEFHHGHGHICGDBFFIJJJJJJJIGGHH
@3002410/1
tcttggacaagttgttatattagtcactttatatgttcttttaacactct
+3002410/1
CCCFFFFFHHHHHJJJIJJJJJIJJJJJJJJJJJJIJJJJJJJJJJJJJJ
@7084327/1
ctcatacttaatccaatgacatggggaagtcaattgctaatattgccatc
+7084327/1
CCCFFFFFHHHHHJJJJIJJJJJJJJJIJIJJIJJJJJJJJJJJJJJIJJ
@2477264/1
gctggttcctagaatcccacatggcaggaagttttctcgcaacttaggtt
+2477264/1
CCCFFBDFHHFHFIIHIIIJIIJJIJJIGJJGIIJIJJJJEHIIJJIJFH
@5043662/1
gttccactttcacaatcaattaattggtaacatggtaaaataccttcttt
+5043662/1
CCCFFFFFHHHHHJJJJJJJJJJJJJJHIJJJJJJHIIJJJJJJJJJJJJ
@966464/1
gtccttttatcataatgagatcaagtttttttcgaatcaaatgaagctgt
+966464/1
CCCFFFFFHHHHHJJJJHJJJJJJJJIIJJJJJJJJJJJJJJJJJJJJJH
@6039295/1
ctgctctgataaattagaatcatcccatagcaaatggtatttggtaggac
+6039295/1
C@CFFFFFGDFGHJJJJJIGIJIGJJJJJJJJJJJIJ?FEGIJJCFEIGI
@6575909/1
gattgatgccattcaactttgcattaactttctgtagtatgtttacaaat
+6575909/1
C@@FFFFFGGHHHJIIIJJJIJJJJEGIHIJIIHGIIIIJJJJJIJJIJJ
@7086433/1
cattaaggaattccggtttctcaaaacatggtgctggatgaggaaatttt
+7086433/1
@@@DDDD;<C?DDCGH@FHGIIFEHIIIIIIHHHCGIGHGHIGGIIGGGI
@7086517/1
caccaattcactcccgggtggaaatactggtggtggaggatatgaagtat
+7086517/1
@@?DDFFDAFHHDEGIGF<CADEGGEGIIG?FCFEHDBF=CCGIIAEGEH
@7086712/1
cttggggaagttggtgtagaggtgcaggctggccatgttgaatagcttgc
+7086712/1
CCCFFFFDHHHHHJEGGHIHIIFHIJJJJJJIJJIJIIIJIJJJJJIJJJ
@8158528/1
attcaactttgcattaactttctgcagtatgtttacaaatgttgcagcat
+8158528/1
CCCFFFFFHDHHDIIIIIIIIEICHIGAEFHHDHGGIIGIGGHIGEIIII
@8158571/1
aggatgagcatccatggaacctacaacagctgctattgaaggctttttgt
+8158571/1
@CCDDDAEDFHHHFIJIEHIIJJJIJJJJJJJJJJJJIGIJIGHGGGHII
@428484/1
agccacaatgttacaaacctctagaggtagatatgtgtgcttgtgctcct
+428484/1
CCCFFFFFHHHHHIJJJJJJJJJJJJIFGHGIJJJIIHGIJJJJJJJJIJ
@968550/1
gttccttaatcatacaataattagcttaatattagaaatcttaataaata
+968550/1
CBBFFFFFHHHGHJJJJJIIJJJJJJJJJJJJJJJIJJJJJJJJJJJJJJ
@4527640/1
ctttgtgagccacatcaatgttaaggaatggtttccaaccaataattgca
+4527640/1
@@;ADDD;CBDBCBAEEIGGAHEGGHIG>CGFF>FFHIIIGIIGHGICHI
@4038906/1
caatgtttctagcctttcataattcataacgtcattagcagagctcgcta
+4038906/1
CCCFFDFFHHHHHJJJJJJJJJJJJJJJJJJIJJJJJJJJJJJJJJJJJJ
@6040744/1
ctaggctttgctttaggatcatcatctggattttg
+6040744/1
??1B1;D:CA?DDEE<9:FE>?E4C<AC?429<?E
@4039685/1
gctagctttcttaaatctggttctctaatcatctgattagtagtaacgat
+4039685/1
;1;;BDD?F?FF4<F<?AF<AD@F:E9<::FBB>HIFDFI@CEC>F:CF9
@4529215/1
gtaaaacgtaagtggaagcataagctcccaattctttggtgataagaact
+4529215/1
CCCFFFFFHHHHHJJHJJJJJJJJJJJJJJJJJJJJJJJHIIJJJJJJJJ
@8159163/1
ctgtttcatccgcaattttctggcggagctcttcagcatttagcagcatc
+8159163/1
CCCFFFFFGHHHHJIJJJJJJJJJJJJJJJJJJJJIJJJJJIJJJJJJJJ
@969108/1
ggtctgctgggttgctggtcactgggttgttgcctaacaggaggtgcact
+969108/1
@@@DFFFFFHHDHDHIIIIIIIGIIIAEGHIIIIIIIIIIDCHH?DEHGG
@7089019/1
ctttctcgataatcaagtgttggtgcattcata
+7089019/1
@<@DDB?BFABAD><F>GBA?<;F8A3CH?1:E
@3512849/1
cttcattgtaacttggcccgcaacaattgtacacaactccataggaagcg
+3512849/1
CCCFFFFFHHHHHJJJJJJJJJJJJJJJJIJJJJJJJJJJJJJJJJJJJJ
@8159533/1
gccacttcagccttatgcctctcaaactcaagctgtcgcttcaattcatc
+8159533/1
CC@DFFFFDBHFHIJIJJIGIJIJIJJJJIGJGHJJBEEFFHHGIJIGII
@2480117/1
agagaagcgaatatagtgttgtttactaatgcagatcttaaatctgttaa
+2480117/1
@@CFFFFFHHHHHFGIEHEHHHIECBDIGIGIJGIGGHIIGCGHIIIJGI
@3513620/1
ccattcaattgaagaagcaatattttcgcagcctcttgttttgcttcttt
+3513620/1
CCCFFFFFHHHHHJJJJJIJJJJJJJJJJIJJJJJHJJIJJJJJJJJJJJ
@1462371/1
tgcaaaagagatgggaatgattgttaatcaagaaaaaactaatatctgga
+1462371/1
CCCFFFFFHGHHHJJJJJJJJJJJJJIJJJJJJJIJJJJJIJJJJJJJJG
@5568208/1
cctctgtcgaacagcttccacagcttgtctgtaattgcgataaggttttt
+5568208/1
CCCFFFFFGHHHGEHIJJIJJJGGJIJFGGIJJJJIGIJGIIJIEGHIIH
@6044355/1
ggtaggtgcagggtatgaaactgaacgtgtacacctggtaaagaggtgac
+6044355/1
CC@FFFFFHHHHHFHIJJJJJJJJJJJGIGIJJJIJJJHIIJJIJI?FGH
@4531308/1
gccattgctgctgctgaggctgttgttgcctctgctgctgctggggctgt
+4531308/1
CCCFFFFFHHGHHJJIJJJIIJHJJEHGIIJJJJJJJJJJJJJIIJJJJH
@5568940/1
cacaaagggccatcattcatttctcctggatcattataccacaattctgg
+5568940/1
?@@FFDDDHFFBBBGBGDDFHFDE@EHBH>CCGGGGIIFGGGB?BDBGFF
@5049379/1
atgatgacattcatctataactaatagattgacacgagacaacgtgatat
+5049379/1
CCCFFFFFHHGHHJJJJJJJJJJJJJJJJJJJJJJJJJJJJJJJFGIJJI
@4043864/1
cacttgttttgtcataagttgtaacagtaagttcttttttttccttgact
+4043864/1
CCCFFFDFHHHHHJJIJIIHIIJIJIIFEGIIIJJJJIJIJJHEHIJGIJ
@3009594/1
attcttcaatggttgctgctaaatcttcaagtacatagtacataacttta
+3009594/1
CCCFFFFFGHHHFHGHJIJJJJIJJJJJJJJHHIJJIGIIJJJJIJJJJI
@4532182/1
cactattaaagttgatttgtcttatagacttgacaattttttcttttctt
+4532182/1
@@@FDDDDDCFFFHFGIGHFHIJJJEHHHIJIHIGGGHGIIJJIJIJHGI
@6045789/1
agtaggtaaaaagattattgtattttcttttagaactctttcaaagagtt
+6045789/1
BC@FFFDDHHFHGGJJIJIIICHGJJIJIIIEGGIJJIEGHIIIIHCHII
@5050775/1
ctgcactgtgacagtcttcaagcactgagttagaataccaacctgaattt
+5050775/1
CCCFFFFFFHHHHJHIJJJJJJJJJJJJJIJJJJJJJJIJJJJIJJJJJJ
@4533636/1
gggtgaaagatcctcttcttcaaatccagaattaaaagcttcttttccaa
+4533636/1
@@@DDDDDD>BFHIGIGDGHHEAHHHGIIIBHGIHCGGHGC<FHIG<DHI
@8161778/1
ataataatctttgtttagtttcttttttgatgttacagagtttagcggct
+8161778/1
@BCFFFFFHHHHHHIJJJIJJJJJJJJJJJJJGJJIJJIJFIIJJIJJJH
@2481549/1
gtgctccaatcgcattccctttcacactaggg
+2481549/1
???DDDD>BDDD1E;::CEF:CB9C<FBA93E
@971050/1
ccatatcattgagacattaacttgcgtagcatactttatcgtaacggtca
+971050/1
CCCFFFFFHHHHHJJJJJJJJJJJJJJJJJJJJJJJJJJJJIIJJJJIJJ
@2481682/1
cttatcagtaatctcgaatctattatctcttggacaagttgttatattag
+2481682/1
CCCFFFFFHHHHHIJJJJJJJJIGJJJJJJJJIJIIIJEHIHGDHHGHJJ
@430625/1
catggtttcaatgatttccctgttgacctt
+430625/1
@@@FF;BDH8<CBGIIIABGHGCCD@CDAF
@5571663/1
gtagcattgtaatttcttgttcttcttgtttcttttctttaacatttctc
+5571663/1
@BCFFFFFDDHFHJIGIIJIIJJJJJJDFHHGIIIEHGJIIIJJJGIIII
@5571886/1
cttctgtcttgaaatctgtagcccaatatagattccagaacttccggcat
+5571886/1
CCCFFFFFHHHHHJJJJHGHIJJJJJJJJJJJJJJJJJJJJJJJIJJJJI
@7092251/1
gcaccttcaacaccacactcctcaaggtacacccctataagggcttcgat
+7092251/1
CCCFFFFFHHHHHJJJJJJJJIJJJJJGCCFHIJJJJJJJIIJJJJJJJJ
@6047601/1
gttgctgaactctaacagtagcagcatatcgactaggatgagcatccatg
+6047601/1
CCCFFFFFHHHHHJJJJJIJJJJJJJJJJJJJJJJJJIJJJJJIJJJJJJ
@4534401/1
cgtgagaagctgcaacggctgctatagatggaacgttgatctggtctgga
+4534401/1
@?@DDDD>F?DDD2AEBBGHICGFE??CHGHDI@F:D@FCHG>>FHCGHB
@6583140/1
gccacattccattccatgatttattaaacccgatgctagctttcttaaat
+6583140/1
CCCFFDFFHFHHGGHGIJGIIJJJJIEHJJIIADFHIJIIIJJIHIIIII
@4534964/1
gcagcttcttcaagagggatgggctctgaaggttgtattgttctggtatt
+4534964/1
CCCFFFFFHHHHHJJJIJHIJJJJJJJJIJJJHIJHHJJIIIJJJJFHIJ
@7611404/1
ctgtgatcttgtctaagattgctttcgctgcggcatgctttgcttctttc
+7611404/1
???:B;DDFFD::CB@EDH?BA<B@FF6?FDD@F6:@DDA?BFDDFEDF<
@5053296/1
cgctcaaacatgcaaatgtgacattattgactaaggccgatctgaggtct
+5053296/1
CCCFFFFFHHGHHJJJJJJJIJJJJJJIJJJJJJJJJJJJJJJJJJJFGH
@4536155/1
agtaacgattctccactgaaccaaatcggctccttgaatgaatttttcat
+4536155/1
@@BDFFFFHHHHHJJJJJIJJJJJJJIJJJIJJIJIIJJIIGIJJJJHIJ
@6585234/1
gtaaccttcaacatataaactgcagggaattctaagagggtacacaattc
+6585234/1
?1??:3ADFFFFFIIIIIHEHEIECDG=B@EECFIBC?FE6?BBGFF>GF
@2483879/1
ggcttctattagttcatctatattttttaaggaagtaag
+2483879/1
@@;D:AD?FDD?C@CDHIHIHDIIICGIIIIIAEGG<F?
@974240/1
ccatgttggagtcaagcgggtgaaagtatcacttggaagtttagcacagt
+974240/1
@;@?BADBFAFFDBAFG?HEFG;<BEDCHGCFCG><@D>FBA>AF9<BAB
@974373/1
ccgatgctagctttcttaaatctggttctctaatcatctgattagtagta
+974373/1
CCCFFFFFHHHHHJJJJJJJJJJJJJJJJJJJIJJIJJJJJJJJJIJJIJ
@3011617/1
ggtacaatgtaatatgagttttctttgttttcaaaggctctaactaaaaa
+3011617/1
@@@FFDDDFF>DDFGEFGJGIIGIIHHJJIIHGIAFGGHIG@FGHEEHED
@4048372/1
gttgagtgaagtttctgagagcatcttctctaactgtcctttgaggtgca
+4048372/1
CCCFFFDDFHHFHIIJJIHIIJIIJJJIJJIIIIJIGGFIIJGIJIFHHG
@5054670/1
ctcctactccgacaaacgccatcctctcattcttagttgtaacaactagg
+5054670/1
CCCFFFFFHHHHHJJJJJJJJJJJJJJJJJJJJJJJIJJJJJJJJJJJJJ
@4048637/1
cccatatcattgagacattaacttgcgtagcatactttatcgtaacggtc
+4048637/1
CCCFFFFFHHHHHJJJJJJJJJJJJJJHIJJJJJJJJJJJJJHHIJIJII
@6053381/1
gtatatataagattacaattcttaacattttttctttaaacaaagaacat
+6053381/1
CBCFFFFFHHHHHJJJJJJJJJJJJJJJJJJJJJJJJIJJIJJJJJGIIJ
@433664/1
gtaaaaagattattgtattttcttttagaactctttcaaagagttctgct
+433664/1
@B@FFFFFHHHHDHJGIJIJJJJGIJIJJJJIIJJJIJJJGGHCFGIGIG
@975981/1
ctgataaattagaatcatcccatagcaaatgatatttggtaggacgtgct
+975981/1
CCCFFFFFHHHHHJJJJJJJJJJJJJJJJJJJJJJJJJJIJJJJJJIIJJ
@1467255/1
ggctgctatagatggaacgttgatctggtctggagctggatgagtgacat
+1467255/1
C@CFDFDDFHFFHGGBFHIFHGJGGGGHEFHIGIIIJJIJIIGG?DEEGE
@5575810/1
catttctttttcttgatctctttcattatcgtaaattgtcacggtctcaa
+5575810/1
C@@FFFFA>FAFFDGEHIIIIIGCEHGGGCHEHE?FFGIEGFDFBFHGII
@4052994/1
atttcattgatagtatctgatttgttgtttattagggtagcatttggagg
+4052994/1
CCCFFFFFHHHHHGHJJJJJJJJJHJJIJJJJJJJJJGHIJJJJJJJJJJ
@6057701/1
cctatcctctggaggaattcctttaaactgatccatgatcaatctcatag
+6057701/1
CCCFFFFFHHHHHJJJJJJJJJJJJJJJJJJJJJJJJJJJJJJJJJJJJJ
@1998929/1
aggaaatcgatttttgaaacacctctgtcgaacagcttccacagcttgtc
+1998929/1
@@@DDFDFHHHFFIGGBFEEHIEIGHCG@E=BG@GHGG@DGIBBBDGH@F
@6058518/1
gtgctgaggcaagtgttgggattttgaccatcttcaacgaatcaaattca
+6058518/1
@CCFFFFFGGHHHHIIJIJJIJJJJJJJJJJJJJJJIJJJJJJJJCHIHF
@4541343/1
cttcagctgagtgagttaaaacagtacatcgcacaacaaacacttgggga
+4541343/1
@@CDDFFFHFHDFHIHIIGHJIJJHIJJGIJJIJJJJJIJJIJIJJJJJD
@8167515/1
gttgttgcctctgctgctgctgctgctgaggcggttgttgccactgctgt
+8167515/1
?@@?=BDDFAFDFBCGHIIFG@?E<FHE<BECGIAHGBHB.8=8@C@@DH
@979089/1
tggtaacatggtaaaataccttctttgactaaatactcctgaaggagtga
+979089/1
@@@DDDDFDFFAFGECHIIIIJJIJEGGHHGIJIGIJJJEIJJJJGGGBF
@979695/1
gttcttcttcttttttccacgtgaaatctttaggctgcagctcaaccatt
+979695/1
CCCFFFFFHHHHHJJJJJJJJIJJJJJJIJJJHIHJJJJJJJJJJJJJJJ
@6590308/1
cagcacttatccaatgagcaacgacttcactcgttactgctagaacctga
+6590308/1
CCCFFFFFHHHHHJJJJJJJJJJJJJJJJJJJJJJJJJJJJJJJJJJJJH
@979903/1
gggtaatcaaattttatgacaaaattgcaattctttacatcaataccttc
+979903/1
@@@DDFFFHHGHHJJIJGHJIEHIJJJJJIJJJJJJIJJJJJJJJJGJJI
@6590458/1
gtattcttcaatggttgctgctaaatcttcaagtacatagtacataactt
+6590458/1
CCCFFFFFHHHHHJIGJJJJJJHGIJJJJJJJIHIJIJJJIIJJJJJJJJ
@7615394/1
ctctaactaaaaattcttttttaagtaacaaagcttcagtaaataacaaa
+7615394/1
@CCFAFFFHHDFHAEEFHIIIIEHHEFHIHIGICEHIIIHGGIGGIGIII
@3522669/1
gtagaattacagaataactcatgaatgctttctaatgtttcttcatttaa
+3522669/1
@@@ADDDDDD<<DHBHIIG@HD<H<EBCE<<FHGEHE?9<?GHADGGIGH
@6590705/1
gtcggcagctgggaatcctttgtgagccacatcaatgttaaggaatggtt
+6590705/1
CC@FFFFFGHHHGIGGGJJGHIHGDIGIJJGIIIEGIHIFIJICIGII?F
@5058840/1
tctgctgttgctgaggctgttgtgg
+5058840/1
?<?DD;BDD>D:A4AE>A?:AC:<A
@1471456/1
cttctttctgtatcaactgcagcctcttttaccattgtacgagtttgagc
+1471456/1
@CCFFFFFHHFHHJGIJJJJJJJJJJJJJJJJJIJJJIJJJJJFHIJJJI
@8169006/1
ctaagagttttattaaagttggatcattagcagaaatcctcattctttca
+8169006/1
CCCFFFFDHHHHHJIGIIHHIJGHIJJJIJGHHJIGJIIIJJIGIJJJJI
@3020615/1
ctctatttcattgtgcattaatctatagaaaattttccaaacagtattta
+3020615/1
CCCFFFFFHHHHHIJJJJJJJJJJJJJIJJJIJJJJJJJJJJJJGIJJJJ
@4542665/1
cttgaatgaatttttcattcctccatactccttgtcttacaggtaccggt
+4542665/1
CCCFFFFFHHHHHJJJJJJJJJJJJJJJJJJJJJJJJJJJJJJFGHIJJF
@8169153/1
gtctctggttccaattctaacagttctctgatgggagatttcggaacttt
+8169153/1
CCCFFFFFFDHHHJJJJJJJJJJHJJJJJJJJJJJJJJJJJJJJJIJJJJ
@6060511/1
ggcttactaagggagttttcttgatcattttcgtttacccagagaggaaa
+6060511/1
CCCFFFFFGHHHHGHGHIIIJJIHIJJJJJJJJJJJJJJJJJGIIIJHJH
@3020894/1
cttggaaacaattttataattattggatatattcatgccacattccattc
+3020894/1
CCCFFFFFHHGHGJJJJJJJJJJJJJJIIJJJJJJJJJJJJJJJJJJJJJ
@8169325/1
cttaactttagtgaactggtcatcaactgagaggccaaactccttcaggc
+8169325/1
@@@DDD>D??=<<CGIEADHIGIIIEGGHID>EGGEEHGGBGECFHHGGG
@3526333/1
tcttgaggaagttggtgtagaggtgcaggctggccatgttgaatagcttg
+3526333/1
CCCFFFFFHGHHHIJBGGHJJJIGHJJJJIJJJJJHIJJJJJIJJIJJIJ
@4543839/1
cccaatggtccacacctttgtcaccactatattcaccaaccgttaacgga
+4543839/1
@@?DD>A?:DFFFGIIGGCHHDGAHEBHHGIIGGEC>DBHHIGGEEGEHG
@6592348/1
gctcaggagaaatttcaatttttgcaaattgttcgtagtgaagaactgaa
+6592348/1
CCCFFFFFHHHHHJJJJJJJJJJJJJJJJJJJJJJJJJJJJJJJJJJJJJ
@981378/1
ctaaattctgctctgataaattagaatcatcccatagcaaatggtatttg
+981378/1
CCCFFFFFHGGHHJIIJJIJJJJJJJJIJJJJJJJJJJJIJJJJDGIJJJ
@3528204/1
ccatggttgtcgaggaggtccctgttgttccattgcttgaggtctggtaa
+3528204/1
CCCFFFDFHHHHHJJJJJGHJJJJJJJJJJJJJJJJJJJJJJGGIJJHII
@3528917/1
tggcctatgactcccaagctgctatgagtactatcatcagctgg
+3528917/1
=?<DBBDDBDDHHIEHIBH?EGEE9BHB2AA?C@EH@EDD?9D>
@7619566/1
gctctggctattttagcatggaatgtgatctccaagttgtgaatcaattt
+7619566/1
@CCFFFFFHGHHHIIIJJIJGADHGFHFHIIGJIJJEHHFHGHEFGIGGH
@7100626/1
ggtcatttctttttcttgatctctttcattatcgtaaattgtcacggtct
+7100626/1
@CBFFFFFHHGHGIIJIJEHJJJJJJJIJJJJJIGIJIJJJJJJJJIHII
@3530088/1
gcactggttacaggagatactggttgttgttgaggtggtagttgagtttg
+3530088/1
CCCFFFFFHHHHHJIJFHJJJJJHHIHJJJJJJJJCFIDHHFHIIJGHIH
@4545273/1
cttggcttaagagagaaataaagagagaaatagaaaataaatatataaaa
+4545273/1
CCCFFFFFHHHGHIIIJIJIIJJJJIJIIIJJJIIIIJJJJJJJJJIJFJ
@4545543/1
ccatattcttattctttatatttaaattgagatgattagtttccacaaca
+4545543/1
==8B1A?>FAFFH>?DB@HFHFHGGE<FGHG;EEHGIEI@CFGHIE>FGB
@2489794/1
gtagctttttccgttgggattcattatccattctcccctaggctttgctt
+2489794/1
@@@DDBDDFFAFFGEFEE:FAFCF<CEEBFBFDEFFDDFABBFGBFAGEI
@3531141/1
ctctggtatccaaaggcactgttttcaccggaggaatttgtttgtgattt
+3531141/1
CCCFFFDDHHHGHJJJIJJJJHHJJJJJJJIIIJFGHIJIIJJIIJJJJJ
@3023428/1
ccaataattgttctttcatgatactctcaaggtccctgattacttcttct
+3023428/1
@@@DDDDD<A2AF@BFDBHEB@HH@E4<<4AA2<C;ED??C9:BGEHEBE
@4545878/1
gctcacttcaccaacattcatgaataatggaaaatca
+4545878/1
@@@DDADDFDD8DGGBFFBFHG9<?::A<B<AAB4::
@983068/1
gtcatttctttttcttgatctctttcattatcgtaaattgtcacggtctc
+983068/1
CCCFFFFFGHHHHJJJJGIJJJJJJJJIIJJIIIJJJJJJIJJJJJIIJJ
@7620746/1
gttcttcttcttttttccacgtgaaatctttaggctgcagctcaaccatt
+7620746/1
@=@DFDFFHHGHHJJJJIIIHCDGGHEGHIGCGIGDGEHEHJIGHHIJIG
@7620856/1
gccctcttcattttcggtttcgtaggcaggtgga
+7620856/1
CC@FFFFFHHHHHJJJJHHIIIIJ;FH3E:191?
@7102795/1
ccgtgcagtatgttttccaacagtcataataaattcattagactgtcgat
+7102795/1
BCCDFFFFHHHHHIIIHJJJJJJHIJJJJJJJJJJJJIJJIJJJJIJJFI
@6595732/1
gtcactattaaagttgatttgtcttatcgacttgacaattttttcttttc
+6595732/1
BB@FFFFFHHHGHCFHIJJJJHHJIJJJJGGHIJJJIIJJJJIJGJJJJI
@440377/1
caatgatttcctccttccaaaaaaatacagcaagtctggtaaatttatcg
+440377/1
@@@?DD;DF<?D43AF>?<FHI=:E??F9BCHC??FDF309BGC<8BF</
@440455/1
ttccactttcacaatcaattaattggtaacatggtaaaataccttctttg
+440455/1
@C@FFBFDDFFFHGGEGIIHIHIJHICCHGHEHIDEGEEGG@FHIJIIJC
@6064040/1
gtttcacttttgttattggtttccttatcagtaatctcgaatctattatc
+6064040/1
@@@D?DADHHHHHIIIIIICFFAHIIGHEHHHHCHIIIGHGBHIGHGHIG
@5582082/1
gtcgtgagaagctgcaacggctgctatagatggaacgttgatctggtctg
+5582082/1
@CCFDFFFHHHHHGJJIIJJJJJJJFHGIIGGIGHGIGHIIIIJ>DCHIG
@984242/1
gagctgcgacaccatctgatgcctggtgcggaggctaccttgccgtagga
+984242/1
CCCFFFFFHHHHHJJJJJJJJJJJJJHIJJJIJIJJJJJJJJJJJEGHHF
@6597029/1
caccgtgatctaatatttgagcagaaggtgctggtgcatgtaatactttg
+6597029/1
CCCFFDDDFFHHHJIJJJJJJJJJJJJJ?EGHIJGHIIJJJIJIIJJJIJ
@8174356/1
tctttctcaacaagatggtacctagctctaaatgccacaagatgggcata
+8174356/1
CCCFFFFFHHHHGJGIJJJIJJIJJIJJJJJIJGGIJJJJJJIJIIIIII
@2492112/1
gtagaattacagaataactcatgaatgctttctaatgtttcttcatttaa
+2492112/1
@@@DBDDDHDAF?FDEDE@FDIIEEBHI>@E@H@@HGIICC<CCFEDFHA
@3536952/1
cccaatgtttctagcctttcataattcataacgtcattagcagagctcgc
+3536952/1
@@@DDDDDDD?FFEGEF9DHIIBFGGEGC<@FGAFHGHAGGIIGDGIIII
@2493778/1
gtaaattgtaaaatgctaatatcctaacgttatcaggttttgggtagttg
+2493778/1
?@@A:DD>CDFAHCI@@9CHIGGAH9EGGHC>EECEBF9EDHII?DD?BB
@2494478/1
cactgactaaaatattgttcaagttcacgaggagtattcttggaaacaat
+2494478/1
CCCFFFFFHHHHHIJJJHJJJIJHHJJJJIJIHIGHHJIJJJJHIJJJJJ
@2005542/1
ctttatatgttcttttaacactctttgatggaatttcataaacaactttc
+2005542/1
@@?DDFBDB?FHHIGIIFGGHDFIICCCFGEEEH@EHHFHHBFCHF?DHG
@5582645/1
gggaacgagaaccaatttcttttttaaaataatcagcaaaatccaaa
+5582645/1
CC@FFFFFHHHHHIIJJIHHGIJIJIGHGGJIJIJJJIIIIJIIJJJ
@6066041/1
gttaatctctctttcccgatcaggcgctgacctggcggtagctttaatca
+6066041/1
CCCFFFFFHHHHHJJJJJJJJIIIGIJJIIJJJJGHIIFHIJJJJJJHHG
@7623781/1
ctttagaataacacttaagaaatatgtgaaatgaccctctccag
+7623781/1
@@@DBDB8D8DDAGBG9FH:<::3AHEECBHHHHDBFGEIE9?:
@7623913/1
cgttaacttttggtggctttattatattactcctaattgaagagcctttt
+7623913/1
<@@DDD;DH>B?D2A;EHDH9@HHIHHIHHGAFGHEGH<F<FHHGH>BFA
@2495455/1
atgcataattcttgtagaagaccaatagggttgcccatcattcgctcctc
+2495455/1
@@CFDFF;FHGHHJIJGIIFIGGHAFHGFIHHGIIIJJJJIJEB:@GHIA
@3539007/1
gatcatttcttcattttcagctctggctattttagcatggaatgtgatct
+3539007/1
CCCFFFFFHHHHHJJJJJJJJJJJJJJJJJJJJJJJJJJJJJJJIJIJJJ
@6601794/1
acgagtttgagcatcattcattttcttcattgtaacttggcccgcaacaa
+6601794/1
CCCFFDFFHHHHHJJJJJJJJJJJJJJJJJJJJJJIJJJJJJJJJIJJJJ
@7112992/1
ccgttgctttataaatttcacacttatttagttaaaattatttgtttgat
+7112992/1
@@@BDDFFHHFGHGEGHIGGIJJIIIJIGIGJJJJJJJJJJJJJIIJJII
@6602761/1
cacagaacggttgccatatagccttaaaagagcaccccaactagttatgt
+6602761/1
CCCFFFFFHHFHHJIFIIIJIGIJJIGIGIBHGHIIJIIJIJIHHIIIJC
@2497039/1
caaattcagaatttaacatcaatggccaactaaatgtcatggattcagca
+2497039/1
CCCFFFFFHHHHHJJJIJJJJJJJJJJJJJJJJJJJHIJJJJIJJJJJJJ
@4066391/1
gctgggttgctggtcactgggttgttgcctaacaggaggtgcactggtta
+4066391/1
@@@DDDDDFBFDDADEGGDFEAFHFHECGDFHGIGEGHB8BGBBFGIFE@
@987566/1
gttgttgttgaccccatggttgtcgaggaggtccctgttgttccattgct
+987566/1
BBBFDFFFHFHHDHHJJIJFHIIHIIIIIJIFHIGIJJIGGIIGIJJJJJ
@3027060/1
ttgtggaccagcttgtgcttgtcttccacccttttttttttt
+3027060/1
CCCFFFFFHHHHHJJIJJJJJJJJJJJJJJJJJJJJJJJJJB
@5066204/1
gcaaggtacagcctcaccacctcaaccgaacacttctaggttacatagtg
+5066204/1
CCCFFFADHHHHFIJJJIJJJIIJJIJJJJIIJIJIGHHIDHGGHJJJGH
@3539783/1
gttcgccgatcttgtacaacattttacatgcagttagtgcaactgctccc
+3539783/1
?=?;?DDDAFFA?BGBBECHEIIIIGB?1:D?BFHBEBFHGGIIFGGI<C
@6067868/1
gtgcagtatgttttccaacagtcataataaattcattagactgtcgatga
+6067868/1
@@@DBFDAHHBDFGGGIDHIC<FGHD<FFD9C@FEHIGEDFFGCCHICHH
@5584704/1
ctagcacggaaagcagcgagatgagcataataggtaggtgcagggtatga
+5584704/1
?@?DDDDDFHDDDGIEHGIGGII@CEGGIEHBFG?9DG?FHEGFB.==>9
@4068023/1
ctttgtatctgcatgaacggtaatagctcgtgccattgcgccaggtgtcc
+4068023/1
CCCFFFFFHHGHHJGGIIIGFIIGIFGIHDEGIIJJIIIDHHGII9D9EH
@1481416/1
gttctcttctgttgtttcaattttggcagtatgcaaatattgtggaccat
+1481416/1
@@BFFFFFHHHHHJJJJJJJJIJJJJJJJJJJJJJJJJJJJJIIJIJJIJ
@3029043/1
caggaaatcgatttttgaaacacctctgtcgaacagcttccacagcttg
+3029043/1
?<@D?=BDFD?FFEEB@23CHHGCFCGHDAGFGD?BFC@FF<G@DFBDF
@2500819/1
taaaacagtacatcgcacaacaaacacttggg
+2500819/1
;@@D===BAFBFDFFDG?DD;B=A@?CFHFA?
@1482851/1
cactgtgtccacaagaaaaaaggttcttttacccccttcagaatataata
+1482851/1
CCCFFFFFHGHHHJJJJJJJJJJHIIJJJJ?GHIJJJIJJJJJJJIJJJI
@7116449/1
ctccaaaattgtaaatccaggaacttcccagtcatcaggaataaagtcat
+7116449/1
@@@FDDFDGF?DFGIIIEIIEDEHEHD@EAFDFEGHGEB9DGHI<DHHII
@8178966/1
gttatttggaagtgatttgcacgaagcactataggtcgaccttctcggcc
+8178966/1
C@CFFFFFHDHHFIIJJJJJJJJJJJJJJJIJGIJHIIJGIIJIJJJIJJ
@1483355/1
cagctggttgccttaaaacaatgtcaagagcttggattgcctcctgcgga
+1483355/1
CCCFFFFFHHHHHJJJJJJJJJJJJJJJJJJJJJJJJJJJJJJJJJJJJI
@1483464/1
ataacattcgtcctcctgccactcatcataatgaacaatatcttcttttg
+1483464/1
@CCFBFDFFDFHFIJJIDHGICGGGGIIIEHIJJGIGGGECFIIGIJJII
@3541519/1
gtagcatactttatcgtaacggtcatttctttttcttgatctctttcatt
+3541519/1
C@BFFFFFHGGHHJJJCHIIIIFGGIIIJIGIIIJJIIIIIJJJJJJGGH
@448305/1
tgctaattttgcttggtgtttgttttctcctactccgacaaacgccatcc
+448305/1
CCCFFFFFHGHHHJJJGGHIIJGIJJJJJJJJJJJJJJJJJJJJJJJJJJ
@3030156/1
ctcgaatctattatctcttggacaagttgttatattagtcactttatatg
+3030156/1
CCCFFFFFHHHHGJJIJJJJJJJJIJHHIHHGIGJIIIFGIJJJJJJJJI
@6606414/1
ctggttgccttaaaacaatgtcaagagcttggattgcctcctgcgg
+6606414/1
;@@DD;1:DDFBFI9<<A<F<FH<CABFCGE=CFE91:?BD;0:D6
@6606611/1
gagacacttgctggggaggtggacctctctgtgcccatggagtttgacct
+6606611/1
C@CFFFFFHHHHGJIIJJJJIGIJJJIHIIJJJIHHIGHEGGFHIIEHII
@2011452/1
ggatgcataagtcattcctctatcaggtaagacaacaatcacaagtttta
+2011452/1
CCCFFFFFHHHHHJJJJJJJJJJJJJJHIJJJJJJJJJJJJJJJJGHJJJ
@2502700/1
gcagcattaagtcttctctgcactgtgacagtcttcaagcactgagttag
+2502700/1
?@?DDDDDHHHHGIGIIIIIIGGGCHEGGIIHHIIIIIGIGIIIIGFHII
@4555328/1
caagagcttggattgcctcctgcggaccattagttgaagtcccagccctc
+4555328/1
@C@FFFFFHHHHHIIJJJJJJJGJJJJJJJIIJJJGGIJFGHIJJJIHII
@6608397/1
cttgcctttgcagctgttgtggtggttgttgcctctgttgctgctgaggc
+6608397/1
@C@FFFFFHHGHGJJIHJIIIJGHIFHHIIJIIJIIIIGIJJJIGGIIJI
@4555537/1
agcaattttcttaatggatgcataagtcattcctctatcaggtaagacaa
+4555537/1
@B@FFFFFHHHHHJJJJJJJIJJJIJJJJJJJJJJJJJJJJJGIGJJJJJ
@4555717/1
cgaatcctttaatgaaattatctggagctcatcaagcttcggtccgactg
+4555717/1
@CCFFFDEHHHHHIEBEGG@FHGGGIIIIGGIEHHIBC>F?8:@DFEGII
@7118877/1
cactgattgatgtcccaatggtccacacctttgtcaccactatattcacc
+7118877/1
@@@BDEDFHHDFFGHIEGEEGAEEDDGGGEHFEFEGGHIHIGIIEHCFHI
@3030855/1
ccaatactttaagagcatttattgcagcttctttctg
+3030855/1
CCCFFFFFGHGHHJJJJJJJJJJJJJJJJJJJIIIJJ
@2503293/1
ataagattacaattcttaacattttttctttaaacaaagaacattggatt
+2503293/1
@@@DDFFFGHDDHIEIIGIGIJIGIGJJJJIGGEHEEHBDGIIIIICHHJ
@449671/1
atcctgaggagcatgttcttgcctttgttgctgctgtggtggttcttgcc
+449671/1
@@@FFFFFFDDFHJJIJIJDHGIJJIHJJIJIIIIIGGI?FGGGCGIHHG
@4557451/1
ctagaatcccacatggcaggaagttttctcgcaacttaggttatgcgaag
+4557451/1
CCCFFFFFHHHHHIIJJGIJJJJEHIJJIJJIJJJJJIJJDGIJJIIIIJ
@1485712/1
gctgaggctgctgtggtctctgctgttgctgaggctgttgtggtctctgc
+1485712/1
@@@D=DDAH>A?BBDAACH<EHEEC2?BFH>FHII?FHFDDA=D>F@E@>
@3543450/1
ccagtcatcaggaataaagtcattaaccttcaaaatttttccgaggttta
+3543450/1
?@@=DA>DFFFHHIGIG4BH<HHEG:C?CH9FFG@G<?<FEHI6D<FEFI
@453174/1
ctccactgaaccaaatcggctccttgaatgaatttttcattcctccatac
+453174/1
CCCFFDDD??CDBAHIAGAGGHGEGH@G?EHGGGCGHFHGIHEGEB9DHE
@7120575/1
ctgcatctgtatatgccctagcacggaaagcagcgagatgagcataatag
+7120575/1
CCCFFFFFHHHHHJJJJJJJJJJJIJGIJJJJJJJJJJJJIJJJJIJJJI
@7631193/1
cttgaaatctgtagcccaatattgattccagaacttccggcataatgagt
+7631193/1
BCCFFFFFHHHHHJJJJIJJJJJGIIIIIJJJJJJJJIJJJIJJJJJJJD
@2014810/1
gtcgacaattgtaccaagctctggcattttcctgtgactgatttttcttc
+2014810/1
@CCFFFFDFHHFFIEHGGGIJJIIIJIGIIGGIHDCHIIICGHIJJGIII
@4558930/1
ctagtcatttgttcccctgagattggggaggactcaatgccaacattgac
+4558930/1
CCCFFFFFHHHHHJJJJJJJJJJJJJJJJJJJJJJJJJJJJIJJJJJJJJ
@6072812/1
ttttttttgacctacccttgccgatagcaataaggcctttggctttaacc
+6072812/1
@C@FFDDDFFHDHGIIDDDGGIIGHGGEHDGECHGEEGGIIHHIIIIHGH
@4559698/1
tatgacgatgatttgatatctatatttctcattttttctgctaaagcact
+4559698/1
CCCFFFADHGHHFIF?E>IGEHGIIIHEHHIIIFGGIGGHGIE>BGGFHH
@5073596/1
cataagttgtaacagtaagttcttttttttccttgactatgtttgatgac
+5073596/1
CCCFFFFFHHHHGJGJGIIGJJJIJJJIJJGGJIIEHIJGHJIJGAHHCH
@4076744/1
ctaacaggaggtgcactggttacaggagatactggttgttgttgaggtgg
+4076744/1
CCCFFFFFHHHDFHIIJJJHIJJJJJGIGIJJJJJHIJHIJHIJJJJ?FH
@6611512/1
tgctgctgctgttgttgctgctgttgttgttgttgttgaggttgatt
+6611512/1
1???A?B?DBC<<:EE?FDBB?:33C2A821:FG;:DG<??DGF;9B
@4076852/1
gtgcaggctggccatgttgaatagcttgctgtggtggtacagcacccggt
+4076852/1
@C@DDDADDHFGHBFHHGGGEHIGIIIIIIAEFCCFC0BB?9:9?DHHB;
@6611872/1
cttcacactcatcaagaacttggtaaactcttagatcttcattttgttgc
+6611872/1
CCCFFFFFHHGHHIJJIJJIJJIHJJJJJJJJJJJJJJJJIJJJJJJJJJ
@1489011/1
ctagctttcttaaatctggttctctaatcatctgattagtggtaacgatt
+1489011/1
@<@?ADDDFBD>?<E:C<?<?CHIIEHHHDHIBE?FF9??13C?CDF?FB
@8187627/1
cagtattcttgtagtgctccaatcgcattccctttcacactagggacatg
+8187627/1
CCCFFFFFFHGFHGHEGIJJJJIIJIGHIEIIIGBHIIJGIJJIJGIIJJ
@7122926/1
ctcgaatctattatctcttggacaagttgttatattagtcactttatatg
+7122926/1
CCCFFFFFHHHHHIJJJJJJIJJJJJHIIJIIIJJJJJJIJJJJJJJIJI
@3546304/1
acccggtcctggtccagattcctgtggtggaccagcttgtgcttgtcttc
+3546304/1
@C@FFDDDHHHHFIIJGGHIJJJJ@FIEGHJIFHIIIGCFDHGGGGHIGI
@5591781/1
gtccttttatcataatgagatcaagt
+5591781/1
?==DD;DDBFDDFFFBB9A9EA@AEE
@3547403/1
gaggttcttctttccatcaaaggcaggaaatcgatttttgaaacacctct
+3547403/1
@@@DDDDDFHFDHGEEEGG>H<::FHICFEHHGEHBHIG@FBBGDCFIIC
@7124278/1
gtttttgaaaaaattttggccaatagctgtgggttatatggtgattgatg
+7124278/1
@@@FFFFBFHGDFHDIIBEGIIIGH@FGI?DAB608DGDGG8?BEGHIFA
@4078108/1
cacaacaatttctcttcctttttttggatctgaagggcggtcccctcttt
+4078108/1
CCCFFFDBFHHHHJJJIGIIJJJJJJJIIJIJGIJJJIIIFHHFFFDEDE
@6075791/1
gaacacattgggtcgccatacctaaaaccgtatctccaaccctcttcact
+6075791/1
@@@DDADDFDDD<C?G?BGGHIFGHIIGEHBFGBGHGGGCG<FHI@GCFD
@6075986/1
gttaaaccaagaacatgtggcctatcctctggaggaattcctttaaactg
+6075986/1
@CCFFFFFHHHHHJJJJHIJJJJJJJJJJJJJEHIHIJJJJJJJJJJJJJ
@456759/1
cactgacattactttgatccttgtcaagctggtcaaccctgatagagcaa
+456759/1
CCCFFFFFHHHHHJJJJJJJJJJIJJJJJJJJIJJJJJJJJJJJJJJJJJ
@4564913/1
gtggttgttgcctctgttgctgctgaggctgttgttgccactgctgctgc
+4564913/1
BBBFDFFDFHHHFHFHIJIGHIIJJIJJGFHCGH?GHGFHIGGGFHIHJI
@459434/1
gcagcattaagtcttctctgcactgtgacagtcttcaagcactgagttag
+459434/1
@<@ADDDDFBADDGBH@FCC3CEH@<AHHGGHGHHGHIIBGIIICD9BFD
@4081100/1
cactgctgaggcttgaacaagcccttctgatagcctgcaattcttggttc
+4081100/1
CCCFFFFFHHHHHJJJJJJJIIIIJJJJJJJJJIJIJIJGIIGJJJIFHI
@3548707/1
cactgaaccaaatcggctccttgaatgaatttttcattcctccatactcc
+3548707/1
??@FFDDFAFBFBEFEGCEGHGIEC??FDFHGGH;9CFHGGGGE@GG@BF
@7635568/1
ctgcaatttccaagaaactttacttttcacaaataaatataaaaagaaaa
+7635568/1
@@@ADDFFFFHDHIGAHDHICFBBDFHDDFGBBHHBBCEGB?99FHBHIG
@3548733/1
gcctttcataattcataacgtcattagcagagctcgctactaaggccttc
+3548733/1
CCCFFFFFHHHHHJJJJJJJIJJJJJJJJJJJJJJJJJJJJJJJJIJJJJ
@7635914/1
cacggaaagcagcgagatgagcataataggtaggtgcagggtatgaaact
+7635914/1
CCCFFFFFHGHHGIJFIIIIIIJJJJJIIJCGHIGEGGIIJ?DHIIJGIG
@6616452/1
gttgccttaaaacaatgtcaagagcttggattgcctcctgcggaccatta
+6616452/1
CBCFFFFFHGHHHJJJJJJJJJJJJJJJJJJJIJJJJJJJJJJJJJJJJI
@5079831/1
ccggtctttctcgataatcaagtgttggtgcattcataattcgggcctta
+5079831/1
CCCFFFFFHHHHHJJJJJJIJJIJIIJJEHH@CFHIJIGHIJJJIJJJII
@5080122/1
ctgagagtaattcgtcgcgcattctgttgtatatttatgctcacttcacc
+5080122/1
CCCFFFFDHHHHHJIJJJJJJJJJJJIJJIJJJIJJJJJJJJJJJJJIJH
@7636614/1
cttcagtctctgttaggatagcttccttaacatcagtaatcaaatcatca
+7636614/1
CCCFFFFFHHHHHJIJJJJJJJJJJJJJJJJJJJJJHIJJJJJJJJJJJJ
@8192718/1
cttatacctagtgcttctgtaaaacgccaataattgttctttcatgatac
+8192718/1
CCCFFFFFGHHHHJIIIHJJJJJJJJJJJIIJJIGIJJJJFGHIJJJIJI
@3043106/1
gtttcacttaaatcttgaaagatattatcacagattgcccttatcttgag
+3043106/1
CBCFFFFFHHHHHJJJJJJJJJJJJJJJJJJJIJHHIIJJJJJJIJJJJJ
@3043523/1
ggcaggtggaggccatcgcctggtcatgcataattcttgtagaagaccaa
+3043523/1
CCCFFFBDHHGHHJHHIJJJJIIFHIIJJJJIJIJJJIJGGIJIJHHHFH
@4082669/1
gccgcttctataccaccatcaaggaaaagtgcacccatcaaagcctcaaa
+4082669/1
C@CFFFFFHGHGHIIIJIJIJFIJIIJJIFGIIJIJJGIGGJJJIJJGIJ
@459870/1
gactctgtacttcctcctcatagttccacaatgagtaatttcaattttta
+459870/1
CCCFFFFFHHHHHJJJJIIIJHJIJJJJJJJJJJJEGIGIJJJJJJJJJJ
@3044336/1
gtcagtatcatcagcatcagattcttctttttt
+3044336/1
@@@DD;4BDFA4AA3FD3BEEHI<FH@C@4CH@
@3044400/1
cttctcttggtgttcaacaaatctcttaatgatatcagtcagcttacaag
+3044400/1
CC@FFFFFGGHFHHIJIIEGHGHGGIGHIGIIFGJIIJIECGEGHIGIJJ
@3044492/1
ctaatcttcaatacattggttttgaataaaattaag
+3044492/1
@@@D=DDDDBB><DG<CE9HG9?AEHFEH<C<E>9:
@460776/1
cttcattgtaacttggcccgcaacaattgtacacaactccataggaagcg
+460776/1
CCCFFFFFHHHHHJJJJJJJJJJJJJJJJHIJJJJJJJJJJJJJJJJJJI
@3045016/1
gttgaggctgctgtggtctctgctgttgctgttgttgctgaggctgctg
+3045016/1
@?@=DDFDDDHBHFGHHGCHIIAHBFFGIEI9CFGDC9DC<BB@BD7GE
@1000707/1
gttgtctaccaccccctcctcctccacctttctttcctttttt
+1000707/1
@@@FDAD:AFFFHIFGGGGGCEGHGGEH<BH9?FHGBD??DFG
@4083901/1
gacctctttgtgcccatggagtttgacctctaggaccagtttgcaaaggg
+4083901/1
?@@DDDBA:A=<:?<ACGG:<<CCBHFFIIEE?F<CFG>GFIBFD<BBG=
@2020647/1
gcaagaggtaacttctgtcttgaaatctgtagcccaatattgattcc
+2020647/1
@<@DDDAD3CFDFHGIC<C@IGBFHICC<<C>?FFFDEGG<?<?FAA
@7127584/1
ggtgtttgttttctccaactccgacaaacgccatcctctcattcttagtt
+7127584/1
@@BDDFFFHHHHHJJJJJJJJJJJJJJJJJJJJJJJJJJJJJJJJJJJHJ
@7638231/1
cttccaaaaaaatacagcaagtctggtaaatttatcgcaaggtaacgtaa
+7638231/1
CCCFFFFFHHHHHJJJJJJJJGHJJJGHIJJJJJJJIJIJJJFFHJJGIJ
@7638679/1
ctgataaattagaatcatcccatagcaaatggtatttggtaggacgtgct
+7638679/1
CCCFFFFFHHHHHJJJJJJJJJJJJJJJJJJJHHIJJJJHIJJJJJHJJJ
@6080427/1
atcctgaggagcatgttcttgcctttgttgctgctgtggtggttcttgcc
+6080427/1
?@@DD;:A1?<DHDHCF@IIFHIGCHHIIG>DDGICHDFCD1D?GHI<?B
@5594610/1
ctccgatcgcattccctttcacactagggacatgaggtgaaattattggt
+5594610/1
@@@FFFFDDHHHHJJGIIIJJJJJJJJGJFHGIIHIJJIIJJJJJIJIIC
@6081002/1
gtgatatgatatgggttgctgtttacaccaacgataaaatcaggctttat
+6081002/1
@@@FFFFFFHHHHIJFGHIJJJJJJIIIGHIIIGIJJGIIJIIIGJJJGJ
@5595062/1
tataaatgtaggaagttatcaagaaatctaagattgcatcaccgaggaat
+5595062/1
C@CFFDFFHHHHFGIIJJJGGIGCHDHGIIJJJIJJIJJIIIIEIGGIFE
@2020980/1
tctaaaccttcatctttatcagtaatttctttaatatttgaagtttcttt
+2020980/1
???DDEFAFFHDFBGGGHEHEHAH>HHGGFGIG9FGGGIE<EBCGDBFGG
@2021332/1
ctatccgtagtcgaggctgggctacagatatctagaggttctgtatttcc
+2021332/1
CCCFFFFDHHHHHJJJJJJJJJJJJJJJIJJJJJJHIJDGIJJGIIJJJJ
@5083583/1
ctcatttgaaaacgtggatctccaaggtctccttgaacaaatttacctaa
+5083583/1
CCCFFFFFHHHHHJGIJJIIJIIIJJJCHHIJJJJJJJJJJJJJJIJJJJ
@2509265/1
cttgactatgtttgatgacatatcaataacattctcctcaaccttttgta
+2509265/1
CCCFFFFFHHHHHJJIJJJJJIIJIJIJGIJJIIIJIJIJJGHIJJJJII
@2510177/1
atttagacattactaccaatactttaagagcatttattgcagcttctttc
+2510177/1
CCCFFFFFHHGHGGIIIJJIJJJJJJJJJJJJJJJGIGGIIIJJJJJIJH
@2022763/1
ccctgttgttccattgcttgaggtctggtaattggagcggctt
+2022763/1
@<@DDDDDBHFFHIIBFHIIIIG<CHGGCHGIBGGGIBDDDFG
@3552162/1
ccgaggtttaaattttttccgctgtagtacaaatttctatttccgattat
+3552162/1
@@@DDF@BFHGHHHIJJJGIEGHHHIGHIGGIIIJJIIJIJJIGIGIEHI
@3047684/1
caccgatgcaattaatactcatcttctttactaaaaggctacacaaacaa
+3047684/1
@@@FFDDFHHBHHJIJJGIIJJJJJIJJJJJJIIIHIIIIIIEIIIIIIJ
@3552263/1
atcatttcttcattttcagctctggctattttagcatggaatgtgatctc
+3552263/1
CCCFFFFFHHHHHJJJJJJJJJJJJJJJJJJJIJJJJJJJJJJHIJJJIJ
@1002073/1
attctcaatgatttcctccttccaaaaaaatacagcaagtctggtaaatt
+1002073/1
CCCFFFFFHHHHHJJJJJJJJJJJJJJJJJJJJJJJJJJHIIJJIIJJJJ
@462875/1
ctcttgacagccctatacctatttacatgcctagacttgtgcaccagcta
+462875/1
@@@F?DADDA?FDBCGHIIIIIIIIIIIGIIIGI@@GGGBFDHBFHGGHD
@7128790/1
gcgtgtaatcactgctgaggcttgaacaagcccttctgatagcctgcaat
+7128790/1
CCCFFFFFHHHHHJJJJJJJJJJJJJJJJIIJJJJJJIIJIJJJJJJGHH
@7129220/1
cgacgacactttttagtaccgggcttactaagggagttttcttgatcatt
+7129220/1
CCCFFFFFHHHGGJJJHIJJJJJJJIJJJJJJJFGIDFHIJJJIJJJJJJ
@4572999/1
ccgatcgcttggctttagcactgcatctacacaaagggccatcattcatt
+4572999/1
@@CFDFFFG@FHHJJIJIGGIIJEIIIJIJIIIIHCHIIJIIIIGGJJJJ
@6081804/1
cttcaaactgttgctcagcagctatctcttgtaggaactggactgcatta
+6081804/1
@@@DDBADDD=CAGBHG?C?@EEHHEFHIDEFCEBEGHBHBGBBECDBBF
@1499174/1
atgcctcagagctaccttggcagctgctaattttgcttggtgtttgtttt
+1499174/1
CCCFFFFFHHHHHJJJJJIJJJJJJJIJIIJJJJJJJJIJFGGIIIIIJI
@4574204/1
ctgggaatcctttgtgagccacatcaatgttaaggaatggtttccaacca
+4574204/1
CCCFFFFFHHHHHJIIIJJJJJJJJJJIJJJJJJJIJJJJFHIJJJJJJJ
@8199389/1
gtacgctcaaacatgcaaatgtgacattattgactaaggccgatctgagg
+8199389/1
CC@FFFFFHHHHHJJJJJJJJFHIIJJJJJIJJJJJIJJJIJJJJJJIJJ
@7639999/1
atataagattacaattcttaacattttttctttaaacaaagaacattgga
+7639999/1
@CCFFFFFHHHHHIJJJJJJJJJJJJJJJJIJJJJJIJJIJIJJJJJJJJ
@6082891/1
ggcccgagaggagagcttttattgaatagaataggaatgtcaggtgcgtt
+6082891/1
@@@FFDDFGHHDDEHIIJJJJJJJJGIJGGJHJIJGGIJIEIGIGHEIFH
@7131226/1
ccgtgatctaatatttgagcagaaggtgctggtgcatgtaatactttgta
+7131226/1
@@CDDDEDHHHGFIJJJIEGGIJIGGFGIIIJJJJIIJHIIIIHIJJJJI
@4574675/1
cttcatctggaatcagaagacaatggtcaatgtttttaaattacaaagta
+4574675/1
@??DDDDFFDBDFH@HGGE9?BEEE@A?@?FF<CFHGGF<DDEBDBG@D9
@7640487/1
gccagtacctatttctttgtgtcgaaatacaaggcaggaaatggtgaact
+7640487/1
CCCFFFFFHHHHHJJJJJJHIHIIIJIIIIJJJJFIJJGGJJJJDGIJJJ
@6622683/1
tctgtaattgcgataaggtttttcaggattgatagatacatcataatgat
+6622683/1
?@@DDDDDDC?F?FFEFD<<CGHIGIECCFBDF@CDHIIIGGDBBGGDH?
@5598178/1
ctcctaacaaggttgttaatctctctttcccgatcaggcgctgacctggc
+5598178/1
CCCFFFFFHHHHHIJJJJJJJJJJJJJJJJJJJJJJJJJJJJJJJJJJJI
@5598968/1
ggttgccttaaaacaatgtcaagagcttggattgcctcctgcggaccatt
+5598968/1
CCBFFFFFHHHGHJJJJJIJJJJJJJIIJJJJJJJJJJJJJJIHHIJIJJ
@2512378/1
ccattgaataatagctggctggttcctagaatcccacatggcaggaagtt
+2512378/1
???DDB?DDHFHFHIIE>EHGHCEHIBHFEGIGIIHID<@BHIIH@B8?F
@1501958/1
ctttttttggatctgaagggcggtcccctcttttgggtggaatgtatgac
+1501958/1
CCCFFFFFGGGHHJJIIJCGIJJFGFHHIJJJJJJHH?DCBECDADEEDD
@2025448/1
cgacactttttagtaccgggcttactaagggagttttcttgatcattttc
+2025448/1
CCCFFFFFHHHHHHIJJJJJJJJJIJJJJJJJJDHIJJJJJIJJJJJJJJ
@5601123/1
gttgttgctgaggctgctgtggtctctgctgttgttgttgttgctgaggc
+5601123/1
@@@DDDABHHHDFIBHIGGIGGFHGGHHEF>?GHHGG?FGFCHBH<B;D=
@4089351/1
cccatgctatgggtgaaagatcctcttcttcaaatccagaattaaaagct
+4089351/1
CCCFFFFFHHHHHGHIJJJIJJGHIJJJJJJJJJJJJJJIJJJIJJJJHJ
@464682/1
ggccaactaaatgtcatggattcagcagaagtataaattaaactatggat
+464682/1
CCCFFFFFHHHHHIJJJJJJJJJJJJJJJJJHIJJJJJJIIJJJJJIJHJ
@4089481/1
ctcccctctggtatccaaaggcactgttttcaccggaggaatttgtttgt
+4089481/1
CCCFFFFFHHHFHJJJJJJJIJJJJJHIJJJJJJJJGHJGHIIJJIIJJH
@7131469/1
atgttttccaacagtcataataaattcattagactgtcgatgaagagggt
+7131469/1
CCCFFFFFHHHHHJHIJIJJJJJIJJJJJJJJJJJJIJJJJJHJJIJJJD
@4089824/1
tggggaagtcaattgctaatattgccatcaacgttcactgtctataaaaa
+4089824/1
@@CFFFFFDFHDHJJJIIJJJJJGIJIJJIIIDHGIJJJIJJJJIJJJJJ
@2515414/1
cttggaaacaattttataattattggatatattcatgccacattccattc
+2515414/1
CC@DFFFFGHDHHJJJJGGHGGHIJIJJJJJIGJJIIJJJJIIIJIIIJI
@6085057/1
attctttcaaaaaaaactattcgtag
+6085057/1
?@@:=DD;:2C?A@?@E@?CGGD:C8
@7133846/1
gtaaaacgtaagtggaagcataagctcccaattctttggtgataagaact
+7133846/1
@@@DDD??22<;DFH9GHIIIEDDBD9CD;?;EHGDDEH:BGDGB<@?B?
@1005353/1
gcttgatactccctgggtttaaaatcttcaataacattactcatttctga
+1005353/1
CCCFFFFFHHHHFIJIICGHIIJIJJJJJJJJIJJIJIJJGIEGHJJJJG
@1005415/1
gtccttttatcataatgagatcaagtttttttcgaatcaaatgaagctgt
+1005415/1
B@BFFFFFGHHHHIIIJJJJIJIJJHHHJJJJIIJJJJJJJJJIIIJJJI
@3555717/1
ctcaacaagttccgttttttggagaggcaactcaggataactatagaggt
+3555717/1
CCCFFFFDHFHHHHFHIJJJJJIIGHJIJJJJJGIJHIIIJJJIJJIJIF
@4090779/1
ctgtcattcacttactttttaccagtcccttcagttaatatgctttaact
+4090779/1
CCCFFFFFHHHHHJJJJJJJJJJJJJJJJIJJJJJJJJJJJJJJJJJJJJ
@3054929/1
ctctgctgttgttgttgttgctgaggctgctgtggtctctgctgttgctg
+3054929/1
@CCFFFFFFFFCFHIIIAFEGHIGDHIGGGHG?FG@GIIIIIIEIEHIII
@2518340/1
cttttatcataatgagatcaagtttttttcgaatcaaatgaagctgtatt
+2518340/1
@BCFFFFFHGHHHIIIGIIJJJJIJGEJJJJIJJJIGIJJIIIJJIHHIJ
@7643498/1
gttgtatatttatgctcacttcaccaacattcatgaataatggaaaatca
+7643498/1
@@@FFFFFHHHHHIIIJEHGIGHIHIJJIJJIIIJGIJIJJIGIJJJIJJ
@6629131/1
atcatttacatcaccgtgatctaatatttgagcagaaggtgctggtgcat
+6629131/1
@@BFFDDFHHHGHIIGIIGJIIJIIIJIIGGIII@FHGI:CHHIIADGII
@5091491/1
ctcagataatcccatatcattgagacattaacttgcgtagcatactttat
+5091491/1
@@@DDFDDFHFHFGHIJJIJFIJICGHEGIIIJIHCGIGIJJJJIJJIJE
@4579129/1
cttcaccaaaaactttgtcagccgcttctataccaccatcaaggaaaagt
+4579129/1
@@@DDD::?FBBDGBEECAF@GFD1?EACFHI@4DDBFD;B<DCEHGGH8
@7135794/1
caatactttaagagcatttattgcagcttctttctgtgcatcatttttag
+7135794/1
@@@FFFFFHFDDDBEBEHEFHIDEHI@HGIIIGEHGIGIIIHEGHHGIGI
@1008050/1
gtcattgagggcaagtgcctcattacaacatccagggccattatcgcatc
+1008050/1
@@CBDFFFHHGHFIGFFHHIIIJJIIGIGIBHIDDGHGIIJJIJIIGGEG
@3559520/1
gttgctgtttacaccaacgataaaatcaggctttatgtttttgtattctt
+3559520/1
CB@FFFFFHHHHHJIJJJJJJJJJIJJJJJJJJJJJJIJJJJJIJJJJJJ
@4093576/1
ctcttttggctctcttcgtttcctcactggatgttggtaaagcaacacct
+4093576/1
@@@FFFFFHHGHHJJJJJAFGGIJIHIJHIEIIFHIJDHHIJIJIGIIFG
@4093936/1
ctgtagtatgtttacaaatgttgcagcattaagtcttctctgcactgtga
+4093936/1
CCCFFFDFHHHHHJJJJJJJIJJJJJJJJJJJJIIIJJJJJJIJJJJIJI
@1009379/1
gggaaaattaatttttattaagaagccaaattgcacctcacacctggcac
+1009379/1
CCCFFFFFHHHHHJJJJJJJJJJJJJJJJJJJJJJJJJJJJJJJJJJJJJ
@1009641/1
ctgtaattgcgataaggtttttcaggattgatagatacatcataatgatg
+1009641/1
BCCFFFFFHHHHHJJJJFHJJJJIJJJJJJJJJJJJJJIJJJJJJJJJJJ
@469510/1
ctcttgttttgcttctttttttgacctacccttgccgatagcaataaggc
+469510/1
@C@FFDDDHFHFHIGHIGGIIIGEGGDGEIGIEHGEGAFHE@CHHEA@EI
@7136463/1
ggcttctattagttcatctatattttttaaggaagtaagtgcaggggaac
+7136463/1
CCCFFFFFHHHHFHIJJJJJJJJJJJJJJJJJIIJHIJJGHIJJJJJJJI
@5093657/1
ccgtacttctagcattagaagtttcttctccagctaaggctgtatcatca
+5093657/1
CCCFFFFFHHHHHJJJJJJJJFHCJJJJJIJJJIJGIJJJJJGHIIFIJB
@6089627/1
gttgttgcatcctttgctcttgaggaagttggtgtagagg
+6089627/1
@;?DDBDDAHFHHIIEI>H@FHF<CAEEAFHEHG?FF@AF
@4581358/1
ctgtattataacatgacctaagagttttattaaagttggatcattagcag
+4581358/1
CCCFFFFFHHHHHJJJJJJJJJJJFJJJJJJJIJJIGIJJJJJJJJJJJJ
@4581784/1
gcaacaacacaattgtcggcagctgggaatcctttgtgagccacatcaat
+4581784/1
CCCFFFFFHHHHHJJJJJJJIJJJJIJJJJIJJJJJJJJJJJJJJJJJJI
@6090171/1
ggtaggggttgtttccctagactgtggttgagacacttgctggggaggtg
+6090171/1
BC@FFFFFCFHFHJJJJJJJJJJJJJJJIJJJIJJJJJJJJJJJJIJJ@G
@3561528/1
ggtacacagttgcagtcctgagctggtcttcagtcacccgattctatttc
+3561528/1
@@@ADFDDHHFDHGHEGIJJ>GCDGHFEHIHIGI?FHHGIGHGGCGGFHE
@4583078/1
gggaacgagaaccaatttcttttttaaaataatcagcaaaatccaaa
+4583078/1
CCCFFFFFHHHHHJIJJJJJJJJJJJJJJJJJJJJJJJJJJJJJJJJ
@1506449/1
gaaatttcaatttttgcaaattgttcgtagtgaagaactgaaagc
+1506449/1
CCCFFFFFHHHHHJJJJJJJJJJJJJJIIJHIJJJJJJJJJIJJJ
@3562378/1
cttgttttgcttctttttttgacctacccttgccgatagcaataaggcct
+3562378/1
CCCFFFFFHHHHHJJJJJJJJJJJJJJJJJJJJJJJJJJJJIJJJJJJJJ
@2032386/1
ctttgcttcaggttcattatcttcgatggcttctgccaagtaatctcccc
+2032386/1
CCCFFFFFHGHHFIIIJJJJJJJIJIJJJJIJIJJJJIIJGIJJJJJJJJ
@3060151/1
gtgaaatctttaggctgcagctcaaccattttatcggccaacatattact
+3060151/1
@@@FDEFFHHHGHJIIJIIGIJIJIJIGIJIIGHIDDDGIIJJJIGGIDF
@5095910/1
ggtttcttccgctaatttaaaaattgaatagtttttatgaaatgagtcag
+5095910/1
BCBFFFFFHHHHHJJJJJJJJJJJJJJJJJJGIJJJJJJJJJJJJJHIII
@5096151/1
ctgctgttgttgttgttgaccccatggttgtcgaggaggtccctgttgtt
+5096151/1
@@CFFFEFHHHHHIJIJJJJIIIJJJJDHIJJJCHIJJJFHIHHIIJJJI
@4097116/1
accatcttcaacgaatcaaattcactttgaggaactctctgatttatctc
+4097116/1
??=BDEDDHHHFHGIIEGIIIIIFIHEGHFDD<:??FCHHIBHGH9DGIG
@473078/1
caagttttacttcttctttaagacactgactaaaatattgttcaagttca
+473078/1
?@:A4BDDDDFFFIIIIFI@FA:C@AABH@C9B?EFFCEE<@FFEC:1??
@7139258/1
gttttcaccggaggaatttgtttgtgattttttattgtatcccaatcaat
+7139258/1
CBCFFFFFHHHHHJJIJJJJIIJJJJIIJJJJJJJJJIIJJJJJJJJIJJ
@3061436/1
agcattgacactggcgttttggtgggcatggcctgcagctccctttttgc
+3061436/1
CCCFFFFFHHHHHJJIHIJJJJHIJJJJJJJJJJJJJJJJJJJJJJJJJI
@7139445/1
cccatggttgtcgaggaggtccctgttgttccattgcttgaggtctggta
+7139445/1
@@@DDDDAFFFBHIII@?FEC<EBF<BGCF@FBHEGH?FH@FGFEGIFBC
@2522167/1
cttgaacaaatttacctaaagcaacaacacaattgtcggcag
+2522167/1
:?@DAB:=2=CFDGC<EE?E9?F@E:F;?FEEFF>9?C0@6?
@1012318/1
cggtcatttctttttcttgatctctttcattatcgtaaattgtcacggtc
+1012318/1
B@CBDDFFHHGHHJJJGBHJIIIJJJJJJIIJJIIGIGGJIGHIIJJJDD
@3563922/1
cttgaacttcatttccaacaggtagtaagtgatcattaagttcgccgatc
+3563922/1
CC@FFFFFHHHHGBHIGIICHIHHIIIIIFHHHIIIIIIGGIIIIIIIII
@4098725/1
ctcagagctaccttggcagctgctaattttgcttggtgtttgttttctcc
+4098725/1
CCCFFFFFHHGGHIGGJIIGEHHIHIJJIIJIJIJJ?DCFHHDFDHIIJJ
@2523570/1
cttcaagatagaacccaattctggcccaagagg
+2523570/1
:;@DBDDAFCC8?FG6DA;<4A?>CAC;3::E8
@474217/1
ctcgtccaatcagattgaaaaaaacaagttgtataacacaattaaaaagt
+474217/1
BCCFDFFFHHHHHIJJJJJIJJJJJJJJIJJGHJJJHGJJJJJIIIJJJB
@2523859/1
accttaacttgcattaaatcacatcacattaccacatttctcaaattcag
+2523859/1
CC@FFFFFHHHHHIIIJJJHIGIJGGJIJJJIIHHGIJJJIJGHIIJIEI
@3564760/1
gtttaaattttttccgctgtagtacaaatttctatttccgattatttttc
+3564760/1
CCCFFFFFHHHHHJJJIJJJJJHIJJIIJJJJJIJJJIIJIJJJJJJJJI
@4586006/1
ctctgcgaaatgggaataccattgaagaagaactcatgttgaggcgggct
+4586006/1
CCCFFDFDFHHHHJJIIGIIGIIIIIGGHIIJIIJGJJGIIEEGGIIDB>
@7649723/1
ctgttatagtccagccagcattctacagtatatttgagtaccacccttac
+7649723/1
BCCFFFFFHHHHHJJJJJJJJJJJJJJJHIJIJJJJJJHIJIJJJJJJJJ
@5097842/1
gcagctatctcttgtaggaactggactgcattaaaatccgaatcctttaa
+5097842/1
C@CFFFFFHFGHHJHIJIGJJIJJIJJJJJJIJJJJIJJIJIJGGIJJII
@4589058/1
aggaattctaaacgttcattgtgagttatatttgattcagtttcccgctt
+4589058/1
@C@FFFFFHHHGHIEFGIIIIHHBBFHIIIIIIIIIIIIIIIIIIIIIII
@7142229/1
ctctaattaagtaaaaactataaaaataataggctttttaaaataataca
+7142229/1
CC@FFFFFHHHHHJJIJJJIJJIJJJJJJJJJJIJJJJJIIJIIIIJJIH
@7142379/1
gtacgctcaaacatgcaaatgtgacattattgactaaggccga
+7142379/1
<?=DD1AD??D?F<EBEG>HA?E9@F>>E@AAA?<<D<F;3@6
@7652950/1
ggaccagtttgcaaagggaagcgagcttgctgttgttgctgctgctgctg
+7652950/1
CCCFFFFFHHHHHIJJJJIJJJJJJJJJJJJJHIJHIIIIJJJJIIJJJI
@7653223/1
actttttacatttaaagcatctccttcttctttttttctagtttcctcct
+7653223/1
@@@FFDADACFADHGJIDHHI<CHGIEHIJGIHIIIIIEIGFFHEHHGGD
@7653608/1
ctccaattgcattccctttcacactagggacatgaggtgaaattattggt
+7653608/1
CCCFFFFFHGHHHIJJJJJJJJJJJJJJIEGHIGHIJDHHGIJJIIJIJF
@2037229/1
ggcagaagcatagcatgctggacaatatcgcacataatacctgttctgta
+2037229/1
C@CFFFFFHHGGFIJJIIJJJJJJJIJJIIIEGGJJGGHDFGIHIHJJJJ
@2526085/1
acgtgctgtaccttgtatactagcatgactgactagatagaagtctaatt
+2526085/1
CCCFFFFFFHHHHJJIIJJJJJJJJJJJJJJJJJJJJJJJJJJHHIJIIJ
@2038095/1
ctccaatcgcattccctttcacactagggacatgaggtgaaattattggt
+2038095/1
@@CFDFDD?DBFHIFFFHIGGIGGDHGGGEIGIE@FB?D@D>?DBFHEHH
@5613538/1
gctcaatttaccttcatccttgttttcaaagttgataaataatattaatg
+5613538/1
CCCFFFFFHHHHHJJJJJJJJJIJJJJJJJJIIJIJJJJJJJJJJJIJJH
@1013638/1
gctaattttgcttggtgtttgttttctcctactccgacaaacgccatcct
+1013638/1
B@@DDDFDDHFFHIJEFGGHJHIJGGHHFHGIJIIJJJJJGHIIGIGHII
@1013704/1
gttcgtctcacccatgttaaattttttcagaatcatgtgatttttcttcc
+1013704/1
CCCFFFFFHHHHHJJJJJIJJJJJJJJJJJJIJJJJJIJGJIJJJJJJJI
@4100790/1
cctggatctgatcttaacaagccttaagagaaatcttagctgacatatac
+4100790/1
CCCFFFFFHHHHHJJJJJJJJJJJJJJJJJJIJJJJJJJJJJJJJJJJJJ
@4590412/1
atccacttctccctgcagttcatccataattcagaaagaatatacacaac
+4590412/1
CCCFFFFFHHHHHJIJJJHIJJJJJJJJJJJJIIJIJJJJJIJJJIJJJI
@4590664/1
tggttgtcgaggaggtccctgttgttccattgcttgaggtctggtaattg
+4590664/1
@@@ADDDDHHFFFGHHI@GDGFGHEFHIGGBFGCHIGIIBBEHA?FDFHI
@5101967/1
cagagactcgtccaatcagattgaaaaaaacaagttgtataacacaatta
+5101967/1
CCCFFFFFHHHHHJJJJJJIJIJJJJJJJJJJJJHIJIJJJJJJJJJJJJ
@4591272/1
gtggttcttgcctttgcagctgttgtggtggttgttgcctctgttgctgc
+4591272/1
B@@FDDDDFFHHFEEHHIIJGIIHJEGHFGH?FGFHHJIGFDDBFHGDHH
@4592660/1
ggaattgtgacactttgatgttgtaaggtgctgaggcaagtgttgggatt
+4592660/1
CCCFFFFFHHHHHJJJJJJJIJJJJJJJEGIJJGJJFIJJHIIJJJJGIJ
@478117/1
tgtaagtggcaagacctccttcttcaagcctagggaaaaggtgaaataaa
+478117/1
CCCFFFDFHHHHHJJJJJJJJJJJJJJJJJJJJJJJJJJJJDGHJJJJJJ
@7655517/1
ggctgttgttgccactgctgctgctgcggc
+7655517/1
CCCFFFFFHGHGGGIJJIIIGFBFHJF<:D
@2042126/1
cacaatataaatgctccttcaacaccacactcctcaaggtacacccctat
+2042126/1
CCCFFFFFHHHHHJJJJJJJJJJJJJJJJJJJJJJJJJJGFHIIJJJJJJ
@7656368/1
ggaacgttgatctggtctggagctggatgagtgacatcagcgccaacaac
+7656368/1
CCCFFFFFHHHHHJJJJJJJJJJJJJJJJJJHIJJJJJJJJJJJJJJIJJ
@2042789/1
gtccttctgacacaccatctctgtaaaagaggatagcttgaggcttatac
+2042789/1
C@CFFFFFHHHGHJJJJJJJIJJJJJIJHIIJGIJJJJJJJJJJJJJFJJ
@2529647/1
cctttgtgagccacatcaatgttaaggaatggtttccaaccaataattgc
+2529647/1
?<??A:BAFDDBDIIIII@BEHGGHADHGGC@BDHEC@CF<GCBEGIIG>
@4101883/1
caccgatgcaattaatactcatcttctttactaaaaggctacacaaacaa
+4101883/1
CCCFFFFFHHHHHJJJJJJJJJJJJJJJJJJJJJIIJJJJJJJJJJIJJJ
@4102200/1
gtgttcaacaaatctcttaatgatatcagtcagcttacaagccttagtaa
+4102200/1
@@@DFFFFGFFDHDHJJJJJJJJJJJJJJGIIGIJIIIJEIIIIJJEIHD
@1513737/1
ggcacaactgataagttaagcattgcagttcatcagaatcaaaatggttg
+1513737/1
B@@FFFFFGGHGHJJJJJHIIJJGHJGGJJIGIGHHI4EGIJJEHIIGIG
@3569972/1
cttatttgaagaactatcattatttttattgacatcattatcagaataac
+3569972/1
@@@DDDB;FHBD?CG<CAIHDIGIIFHEHEEA<2CCGIIAHEGEHDHEHF
@4102978/1
gctccaattgcattccctttcacactagggacatgaggtgaaattattgg
+4102978/1
CCCFFFFFHHHHHJJJJJJJJJJJJJJJJJHIJJJIJJGHGHIJJJJJJJ
@3570546/1
ctgaaggttgtattgttctggtattatgagtgttacttctcatcctagga
+3570546/1
CCCFFFFFHHFHHJIEGHJJIFFHGIJIIIFHHHJJIGJIJIJJJIGJHI
@4104462/1
ccataataagtctaaatagaccttcagggtcttcatgggcttctattagt
+4104462/1
CCCFFFFFHHHHHJJJJJJJJJJJJJJJJACFHIIJJJJDGHIJGIJFHG
@1517980/1
ctaatatcctaacgttatcaggttttgggtagttggg
+1517980/1
@@@DDFFDBFFFHBHGFGECE>FHHHII6EH@GHGIG
@3571843/1
cttgtatactagcatgactgactagatagaagtctaattcagtagggtga
+3571843/1
CCCFFFFFHHHHHJJJJJJJJJJJJJJJJJJJIIJJIJJJJJHIJJJDGG
@3066729/1
tgctaaagcactaccttcagcgggagaccttggctttgccgcgtgttgct
+3066729/1
@@@FFFD>?FDHHIIIDGIBGIDBHII=FDHHDFHGA@FHDGEEBAAAED
@3067185/1
gtcgacactacctgtagcagtttgttatggtacggggatgtcctcttcag
+3067185/1
CCCFFFFFHHHHHJIJJJJJHIJJHIJJJJFGIJJJJHGIEGIIJJJJIJ
@481306/1
ccaatactttaagagcatttattgcagcttctttctgtgcatcattttta
+481306/1
CCCFFFFFHHHHHJJJJJJJJJJJJJJJJJJJJJJJJIJJJJJJJJJJJJ
@5619229/1
cacttcacacataaattcgataacaggctgagctttataaaatgcagtgg
+5619229/1
CCCFFFFFHHHHHJJIIJJJJJJJIJJJJJJJJJJJJJJJJJJJJIJHIJ
@7661148/1
gttccattgcttgaggtctggtaattggagcggcttgt
+7661148/1
CCCFDBEEDHDHDGIICFIJJCHGHIHIBGIIGIJJ@?
@6103349/1
cggtaatagctcgtgccattgcgccaggtgtccggtcttcactgcagcct
+6103349/1
@@BDFFFFHGHHHGIJIIJJJJJIIFJJ?DGIJJJIIGIIJJJICHGIII
@482459/1
acccgatgctagctttcttaaatctggttctctaatcatctgattagtag
+482459/1
CCCFFFFFHHHHHJJJIIJJJJJJJJJIJJJJJJJJJJJJJJJJJJJIHI
@7661659/1
ccgcagattaaaatttttaagtacgactaagtgagcacactaaatcacca
+7661659/1
CCCFFFFFHHHHHJJJJJJJJJIJJJJJIJJIJIJJIJJJJJJJJJJJJJ
@482833/1
cttggcaacaaacagttgttttttcctgatatagctctaacttcaattaa
+482833/1
CCCFFFFFHHHHHJJGIHCFGIJJJJIJJJJJJJJJJIJJJJJJJJJJJJ
@3068260/1
gctctggctattttagcatggaatgtaatctccaagttgtgaatcaattt
+3068260/1
CCCFFFFFHHHHHJJJJJJJJJJJJJJJJJJJJJJJIJJIJJJJJJJJJJ
@5108271/1
ctgctttagggtttcttccgctaatttaaaaattgaatagtttttatgaa
+5108271/1
@@@DDDDDH<>F>FCBBFC?@GE:CHGIIII<CFFC@D<DFBFBBGFF<?
@1522045/1
tgcacctgttataaatgtaggaagttatcaagaaatctaagattgcatca
+1522045/1
CCCFFFFFHHGHHJJJJHGHIGIIGIJJIJIJJJJJJIJJJIIEGDIIII
@1522264/1
gggctgttgttgccactgctgctgctgcggctgttgttgcctctgctgct
+1522264/1
CCCFFFFFHHHHHJJJJJJJJIJIIGIIIIIJJIGIHIJIJIJGGIGGGG
@5109877/1
cttatcagtaatctcgaatctattatctcttggacaagttgttatattag
+5109877/1
@@@FFFFFHHHFHJJGIJJJGGIIJIIIIJJJCHHGGIHCHHJIFIJJGG
@3576041/1
cttctattagttcatctatatttttttaaggaagtaagtgcaggggaacg
+3576041/1
C@CFFFFFDDFHHIIIJJJGIJJIJJJJCHIDHGHIJJIJ9GHIEHJJJI
@1524821/1
aaggcttttgggtcgtgagaagctgcaacggctgctatagatggaacgtt
+1524821/1
@CCDFFFFHHHHDGHIIIG9HHGHIIIIIIIIIIIIIICHGGGIIIIIFE
@1525033/1
ggcacatatccatagggacacagcttctatggttggaaaatccttcgcac
+1525033/1
@?@DDDD;?CFFHGBBHGG?G9FFFACEHGG<GEBDFC3?DGCCBF8DG?
@7666434/1
ctacaatgcattacagtatctcaaactgatgaccaagaaatagaatcggg
+7666434/1
CCCFFFFDHHGHHJIJGHGIJJJJJJIJJIJJJJGJEHIIJJIGIJCGDE
@7149116/1
acctgaactagttcatatttcggagtcgtccctcttctggaaagcagctc
+7149116/1
@CCFFFFFHHHHHJJJJJJJJJJIICGIIJJJJJJJJJJJJJJJJJJJJI
@6105700/1
gctcaatttaccttcatccttgttttcaaagttgataaataatattaatg
+6105700/1
CCCFFFFFHHHHHJJJJIJJJJIJJJJJJIJJJJIJJJJJJIJJJJJJJG
@6648580/1
cccaattctttggtgataagaactatttctttaagaatattttggatttc
+6648580/1
CCCFFFFFHHHHHHIJJJJJIJJJJJJJJJJJJJJIJJJJJJJJJHIJJJ
@4597396/1
ctttgtttttactcctttttcaaaaccttcttccagcatagcttcaattt
+4597396/1
CCCFFDDEHGFGDGIJIJJJJJGHHGIIIIGIJIIGIIJJFIIJIJJJGI
@4108905/1
cagcatgatgacattcatctataactaatagattgacacgagacaacgtg
+4108905/1
@<@DDDD;2A:C?G@EB@BHHHBCB?EFFB<>AAF9@EHGBDDFGGGH8?
@2047154/1
ccactatctaaataaatagctgcagctaatgattcaaataagtctccaag
+2047154/1
CCCFFFFFHHHHHJJJJJJJJJJJJJJJJJJJJJJJC?EHGHFIIJJJJJ
@484813/1
ccctaggcaaggtacagcctcaccacctcaaccgaacacttctaggttac
+484813/1
BCCFFFFFHHHHHJJJJJJJJIJJJJIJJJJJJJIIIJJJJJJJJJHHJG
@1526360/1
ccttgaacaaatttacctaaagcaacaacacaattgtcggcagctgggaa
+1526360/1
BCCFFFFFHHHHHJJJIJIIIJJJJIJJIIIJJJJJHIJJIJJJJJJJJI
@3072411/1
ctttgtgtcttgcacgacctttggattgaatataagaccttgttgtttta
+3072411/1
CCCFDDFDDHHHDGHGGHGIIIIJIJIBGGHGIJIGEIGGGHFHFBGHII
@2048414/1
gcaagaggtaacttctgtcttgaaatctgtagcccaatattgattcc
+2048414/1
CCCFFFFFHHHHHJJJIJJJJIJJJIJJJGHIGJJJJJJJJGIJJII
@1527491/1
agcagattcaactgtcacttttggtcctgttggtccattaatataaaatg
+1527491/1
@@@FFFFFDFHHHGHJIIJJIIIIFHIJIFHGGGHIGIIIIJGGIIJGII
@1021783/1
gacaattatgaagttctagtgcttgtttttcaggtcatggcagactctga
+1021783/1
CCCFFFFFHHHFHIGIJIJIHIJJJHJJJJJIIIIJIJJJJJIHIJJJIC
@2538334/1
ctcatatcttaaaaaagataccataatgcttaaaaaagcgtaagttttaa
+2538334/1
@C@DDFFFFFFHDIIIIGHIICGHIGIGEIIIGHIIBHGGDFHGFHIIGG
@2538938/1
ctcaaggtccctgattacttcttctcgaggtggctgcagtttccatatca
+2538938/1
@@@7=BBDFFHAFAB4AFBEIIBHBHGHII1:CE?DGIIBGGHEEDFFFD
@2538982/1
ttttatgaatgagccagaaagtaattgtattgtaaccacatgataataca
+2538982/1
@@@DD;B?FAHDD@FGG@FHI?FFDHCC@FAGCHHIIEGGEBB9<4?0BF
@3578436/1
gtgattttttattgtatcccaatcaattatgatactgtctccttcaacaa
+3578436/1
B@@FFFFFHHGHHIGHIJJJJJJJJJJJJJJIIJIJJIJJJJJJJJJJJG
@3074477/1
aacaatttctcttcctttttttggatctgaagggcggtcccctcttttgg
+3074477/1
@@CFDDFFCFHHHHBFHHHIIG<8CBBGB>D9?:DD;@GH6?=9CBF;;A
@7671341/1
atcggttcttcttcttttttccacgtgaaatctttaggctgcagctcaac
+7671341/1
CCCFFDDFHHHHHJJJJJJJJJJJJIJJJJJJJJJJGGHIJJJJJJJJJJ
@3075030/1
atcgactaggatgagcatccatggaacctacaacagctgctattgaaggc
+3075030/1
CCCFFFFFHHHHHJJJJJJJJJJJJJJJIJJJJJJJJJIJIJJJJJJJJG
@7672085/1
ggtgtttttgagctcatacttaatccaatgacatggggaagtcaattgct
+7672085/1
@@BDDDFFHHHHHJJJJJJJJJJJJJJJJJJIIJJJJJJJJJJJJJJJJJ
@3580071/1
ctggatcgtttttgtgtaagtcatgaaaaagatgataaagaattttagca
+3580071/1
@CCFFFFFFHHHHIFHHIJJJIIJJIGIGJJIJJGIIGEDDHHIJJJJEI
@6108585/1
ttcttgaagttggttcagctgtagtctgtctgcatctgtatatgccctag
+6108585/1
CCCFFFDDHHBFFACGHJIIIEHGHIJIHHHIIGIIIIJJJIGIGGHFHH
@5113100/1
caccagagcttgttttctgttatagtccagccagcattctacagtatatt
+5113100/1
CCCFFFFFHHHHHIJJJJJHIJJJJJIJIJJJJJJJJIJJJJJJGIJJJJ
@2541583/1
gtggtctctgctgttgctgaggctgctgtggtctctgctgttgttgctgc
+2541583/1
CCCFFFFFHHHHHGIJJIJIJJJJJJJJIJJGHIJJJIJIGHIGIIIIII
@5113419/1
gtccgaatctcatcagcaagaagaagtgcattaagcctgtataaaataca
+5113419/1
CCCFFFFFHHHHHJIJGJJJJJJJJJHHIJJJJJJJJJJIJIJJJJJJJJ
@3581984/1
atcgtcttgaacttcatttccaacaggtagtaagtgatcattaagttcgc
+3581984/1
CCCFFFFFHGHHHJJIJJJJJGIJIIJCH@AHGGCFCIHGJJJJJGGIJI
@3582885/1
gtgagttaaaacagtacatcgcacaacaaacacttggggagttaaatcaa
+3582885/1
CC@DFDDAHHHDHGHEIIJGEGIGGIIIIIGEICHIJGJGHDFFIJGJEG
@5115561/1
gtgcaggggaacgagaaccaatttcttttttaaaataatcagcaaaatcc
+5115561/1
@@BFFFFFHHHHHJIJJJJJJJJJJJJJJJJIIJJJJJJJJJJJJJJJJJ
@2543652/1
ggggaacgagaaccaatttcttttttaaaataatcagcaaaatccaaaag
+2543652/1
@@@FFFFDDFHFHIIJGEIIHIIIIIIIJJGGGFHGEHIIJHIIJGIIGI
@6112163/1
gtcgtctttttttaccaaaccggtattttccccttggcaacaaacagttg
+6112163/1
@@BFFFFFHHGHH?HIJJIJJJJCGHIJJJJJIJJJJIJJJJJJJJIHIJ
@3584708/1
gcatgactgactagatagaagtctaattcagtagggtgagtaatctctg
+3584708/1
@@1ADB?8?F?<?C>AFFI9BCFHBDHHHI?AFF<;:C@3D@FDDFEFD
@7673295/1
gttcttcttgaagttggttcagctgtagtctgtctgcatctgtatatgcc
+7673295/1
B@BFFFFFHHGHGJJJIAFIIIJJIEHJIIIJJJJJJIIJJIGGHIGGHI
@2050372/1
ctgggaatcctttgtgagccacatcaatgttaaggaatggtttccaacca
+2050372/1
CCCFFFFFHHHHHJJJJJJJJJJJJJJJJJJJJJJJJJJJHHIIJJJJJJ
@1023713/1
gtccaatcagattgaaaaaaacaagttgtataacacaattaaaaagtaat
+1023713/1
BBBFFFFFHHHHHJIJJJJJJJJJICGHGGIIJJJJJJIIJJJJJI?CHC
@7674254/1
gccacttgtaattaggtaaacttataatgtcttttagttcatcctttgga
+7674254/1
CCCFFFFFHHHHHJJJIJJJJJJJJJJJJJJJJJJJJJJJJJJJJJJJJI
@1024377/1
caatgtttctagcctttcataattcataacgtcattagcagagctcgcta
+1024377/1
CCCFFDDFHHHHHJJJJJJJJJJJJJJJJJIFHJJJJJJJJJJJJJJJJJ
@487694/1
caatactttaagagtactaccaactcatactgtcttcagcctcatgttat
+487694/1
CCCFFFFFHHHHHJGHJJJJJIIJGIGIHJJJIIJIJJJIJJJJIGGHII
@7154083/1
tgaaagacttgtaaagtttactactatattctcgtcagttttaatgcttc
+7154083/1
@CCFFFFFHGGHHJJIIJJJJIJJJIJJJJJJJJJJIJDIIJJIJIJJJJ
@4599932/1
agcagcattaagtcttctctgcactgtgacagtcttcaagcactgagtta
+4599932/1
CCCFFFFFHHHHHJJJJJJJJJJJIJHJJJJJHHIJJJJJJJJJJIJHII
@5624917/1
cttatcagtaatctcgaatctattatctcttggacaagttgttatattag
+5624917/1
CCCFFFFFFFHHHIJIIJJIJIIJJJGIJGIIJGGIGJHGHIJJJIJIJJ
@1531879/1
tttgaattcataagttggttgttttttaagtgcatgttgaacatattcat
+1531879/1
@@@FDBDDHFFHFHFBHGCFHHGIJJIJIJIHIGIJJIHIIIJJIJJJIJ
@7676186/1
ggaacgagaaccaatttcttttttaaaataatcagcaaaatccaaa
+7676186/1
CCCFFFFFHHHHHJJJJJJJJJJJJIJJJJIJJJJIJJJJJJJJJJ
@1532028/1
cacattccattccatgatttattaaacccgatgctagctttcttaaatct
+1532028/1
<@@FDDBDDHHHDICHHGIICIIIBCHBD<@FGFDGHIIIIHGIGG@G>F
@1532046/1
cttcatttaaaaccgctgtgtctctttctttttttgttagactgatttga
+1532046/1
CCCFFFFFGHHHHJIIAFEFEFGIIJJJJJIJJJJIGGIIIIIIIIJJIG
@1532244/1
gaggctgttgtggtctctgctgttgctgaggctgctgtggtctctgctgt
+1532244/1
CCCFFFFFHHHHHJJJJJJJJJJJJJJJJJJIJJJJJHIJGHJJJJIJIF
@4601145/1
gcctcttgttttgcttctttttttgacctacccttgccgatagcaataag
+4601145/1
@@@DDDDDA?AD?<<CBFCIIIBDHGDHIIIIIGHIIFHIGDBEHIIIID
@1532906/1
ggtgcaggctggccatgttgaatagcttgctgtggtggtacagcacccgg
+1532906/1
@@@D@DDDHGAHFE@BDHEH@EHCGEFHDE>?EC?CG7?D<BBFHFDFGG
@489789/1
gtggtggttgttgcctctgttgctgctgaggctgttgttgccactgctgc
+489789/1
???BADD?FDFFHIIIIG@FHIIHIGHADGGCDEC@FFHGDHABBFHFGI
@490189/1
ctctgataaattagaatcatcccatagcaaatg
+490189/1
?@<7;4BD:AAFBG9?<CFIFH@AE;DFH>FE9
@3080823/1
ctggtattatgagtgttacttctcatcctaggacgtccacctcgaactga
+3080823/1
BBCFDEFFHHHHHFHHIJJJJJJJJJJJJJJJJJJIJJJJIJJJJJJJIJ
@7157955/1
cttatacctagtgcttctgtaaaacgccaataattgttctttcatgatac
+7157955/1
CCCFFFFFHHHHHJJJJJJJJJJJJJJJJJJJJJJJIJJJJJJJJJJJJJ
@3585686/1
gatgcataagtcattcctctatcaggtaagacaacaatcacaagttttac
+3585686/1
CCCFFFFFHHHHHJJJJJJJJJJJJJHIJJJJJJJJJJJJJJIJHIJJJJ
@6114472/1
gtcatttctttttcttgatctctttcattatcgtaaattgtcacggtctc
+6114472/1
@@@DFDDDFHFFDDHGIEIHGHHIIJJJIGIJIJJCEFEEGIIJIGFEGF
@5625717/1
ttccacaacaatttctcttcctttttttggatctgaagggcggtcccctc
+5625717/1
CCCFFFFFHHDHHIJJJIJJJJJJJJJJGIHHJJJJJJJJIJJHFFFDED
@2547329/1
gccatgttgaatagcttgctgtggtggtacagcacccggtcctggtccag
+2547329/1
@@@ADFFFGADHGHHIIICHHEFGCGGIIIGGGGEHGA@@DHIACGEEE>
@5627213/1
ccgtgatctaatatttgagcagaaggtgctggtgcatgtaatactttgta
+5627213/1
@@CDDFFFDHHHDGIGJIIGHHIJIIFGIGIJFGGEIHGGEIIJJJIJJE
@6652903/1
gcattgtaggccgcacatgtttgtgcttctgaagaggacatccccgtacc
+6652903/1
?@@FFFFFGHFBHGGIJJJIJIIIIIJJJJJJJJIIIGIJIJJIJJHJJG
@1028233/1
gtgagtaatctctgtatcaacaactgtaccagccggcacattcatatttc
+1028233/1
CCCFFEDDHHHHHJHIGJJIJJJJJJIJJJJIIJJJIIJJJJJJJJJJJJ
@4606889/1
ccggccaagatcagccgtgtttggtagaagcaggatgacacttaggtcgt
+4606889/1
?<<=?DDDD;DF:A3C?E1<FCCEFFFF4?3BG?CGCD@??DFC4<?FFI
@2054245/1
gcagattaaaatttttaagtacgactaagtgagcacactaaatcaccaca
+2054245/1
?@@?DDDDDDFFDHEE;GG<AHHBHGHEH4CFD>DB?B?DFHDGID9DDB
@494891/1
cactgctgaggcttgaacaagcccttctgatagcctgcaattcttggttc
+494891/1
C@CFFFFDHBBFBHGFG@HF>GH=GHIIGGIGGEEEHHDGIIIIIIIGII
@495264/1
gcctgcttgtggaaaaccaccacaaatccacttggaaaactgtttatcat
+495264/1
CCCFFFFFHFHHHIJIJJJJJJIJIIIHIGIIJJIHIIJJIIFGHJJJJJ
@495303/1
ccgatgctagctttcttaaatctggttctctaatcatctgattagtagta
+495303/1
@@@D=DDDAFAHHIBHGCGCDHC?EEHIDEHHEBFGHCEEGGIHICFFHG
@3589114/1
gttctttcatgatactctcaagatccctgattacttcttctcgaggtggc
+3589114/1
CCCFFFFFHHHHHIJJJJJJJJJJJJJJJIJJJJJJJJJJJJJIJJGGIG
@495738/1
atctctttcattatcgtaaattgtcacggtctcaacaagttccgtttttt
+495738/1
BBCFDFFFHGHHHJIJIJIJJJJHGJJIIJJJJJGIIGGGIIIGHIJJIJ
@2551047/1
agttagaataccaacctgaatttcagcaattttcttaatggatgcataag
+2551047/1
CCBFFFFFHHHHHJJJJJJJJJJJJJJJIIJJJJJJJJJJJJJJJJJJJJ
@3085079/1
tctgatttgttgtttattagggtagcatttggaggactgtcagatggttt
+3085079/1
BCCFDFFFHHHHHJJJJJJJJJFHIJJJJJJJJJIGHIIHIJJJIJJHII
@7679957/1
gacaaagatagtaagttatttcttctaaattctgctctgataaattagaa
+7679957/1
CCCFFFFFHHHFFHGFGGHIGJIIHIHJJIIIIJIGHGIJIJJJJGIJJJ
@5632566/1
ctgctgttgttgttgttgctgaggctgctgtggtctctgctgttgctgag
+5632566/1
B@CFFFDFFHHHHJJJIGGHI<FHIJIFIGHGJGFEIIEHIJJJIJJJEI
@4609596/1
cgcattcattaagattagtattaactgttaatctaaatattcaaactgtc
+4609596/1
CCCFFFFFHHHHHIJJJJIJJJJJJJJJJJJJJIJJJJJJJJJIJJJJIJ
@3086437/1
cttgtagtgctccaatcgcattccctttcacactagggacatgaggtgaa
+3086437/1
CCCFFFFFHHHHHJJJJJJJJJJJJJJJJJJJJJJJJJIJJJJJJJIIJJ
@1029426/1
gcctataagaacaatgagtaagagcttgcaagaggtaacttctgtcttga
+1029426/1
CCCFFFFFHHHHHJJJJJHHIJIJJJJJJJJJJJJHIJJJJJJJJJJJJJ
@6658325/1
cttcaaaatttttccgaggtttaaattttttccgctgtagtacaaatttc
+6658325/1
@@@FFFFAFFHHHJIIFGG@FHIIGIIJIJJJGJIJIIGHHIIIJJIEII
@4610849/1
ctctacctgatctggaccagtggcgtatttacagaagcaaggttggccta
+4610849/1
@@@?DDBD<ADFDHC<CF;EA33CFH:B9EDCFAHGE;BA>@0?BFCC@F
@1030379/1
ggtaggggttgtttccctagactgtggttgagacacttgctggggaggtg
+1030379/1
BCBFFFFF<DHHGJJJJJJIGIJJJJIIIJHICGHHIJJJJJJJJDHJ;F
@1030613/1
taagagttttattaaagttggatcattagcagaaatcctcattctttcaa
+1030613/1
CC@FFFDDHFHHHGGCHECHGHIJGIIJIIIJEHIIJIIIIJGIIJHJGJ
@6117184/1
gctacacaaacaatcacctgaatccttagaattcaaaaattcaaacttaa
+6117184/1
@C@FFFFFHHHGFHIJJGIIIIIEHIHHIIJJJJJJJGGHJJJJJJJIJI
@6117339/1
gccgacacatcaatattaagcatcatcttccattgagaaggcctgacgga
+6117339/1
CCCFFFFFHHHGHJIIJIIJJJHIIIJJJIJIIJIJIJIJJIJJIHIIJA
@7682168/1
gtcgggacttgaaaagaaagaccttcccactggggtgtatgtcattgagg
+7682168/1
CCCFFFFFHHHHHJJJJJJJJJJJJJJJJJJJJJJ@GFHJJIJJJJJJJJ
@5124671/1
gtggaggtgaaaagaatgatcttccaactgtcacaaacctgttagcagct
+5124671/1
CCCFFFFDHHHHHJJJJJJIJJJJJJJJJJJJJJJJJJJJJIJGIJIJJJ
@2056409/1
cctcatacgactctaattgtaaaaatgttatccatttttgggttaataac
+2056409/1
CCCFFFFFHGHHHJJJJJJIIJJJJJJJJJJJJJJJJJJJIJFHJJJJJJ
@3591806/1
ctccatactccttgtcttacaggtaccggtctttctcgataatcaagtgt
+3591806/1
@B@FFFFFHHFFHJIJJJJJJJJHHIJJIGIJJJJJJJJJJJJJJJJGHG
@2551475/1
gcctcttttaccattgtacgagtttgagcatcattcattttcttcattgt
+2551475/1
CCCFFFFFHHHHHJJJJJJJGIHHEHGIJJIJJJJJJJJJJJJJJJJJJG
@1538355/1
gtcttcaagcactgagttagaataccaacctgaatttcagcaattttctt
+1538355/1
CCCFFFFFHHHGHGEIAEBD@EGHGFGGGHIIIIIIIFIGGGFGFHIEHI
@1034280/1
cacgatttcggcagcttttacctcattttcactcagaagaaataatatct
+1034280/1
CCCFFFFFHHHHHJJJJJJJJJJJJJJJJIJJJJIJJJJJJIIJJJJIJJ
@3594660/1
ctgataaattagaatcatcccatagcaaatggtatttggtaggacgtgct
+3594660/1
<@@DDDD?DBFFDEF?AFCHCFFEFCFEBHIFFFEGFIB?FACFEFIAFF
@5638716/1
tctaggaccagtttgcaaagggaagcgagcttgctgttgttgttgctgct
+5638716/1
CCCFFFEFHHHFHHJIGGHGIGIGJJJGEHIGIIJJJIGFHGGHGGIJJI
@5639163/1
tgaacacattgggtcgccatacctaaaaccgtatctccaaccctcttcac
+5639163/1
CC@FFFFFHGHHHHIIJJJIJJJJJJJJJJJHGHIJJJJJJJJJJJJJJJ
@3595710/1
cccagacccttatttcaacaccagtgaaaaattgtttgccacgcatgtcc
+3595710/1
CCCFFFFFHHHHHJJJJJJJJJJJHGJJJJJJJJGIIJIJJJJJJJJIHI
@1036428/1
cacaattcaagatctaatttcatgctgttattattttccttctttgcttc
+1036428/1
BB@FFFFFHHHHHJJJJJJJJJJJJJJJJJIIGHIJJJJJJJJIJJJIJJ
@6121250/1
agatgattagtttccacaacaatttctcttcctttttttggatctgaagg
+6121250/1
?<<BDDD?FFAFF<:F<CE=CFGHHHIE@9FADHF<BD??FFCB>?AD>F
@2552405/1
gaaatttataaagcaacgatccacaaaaaataaaataagctcaactatag
+2552405/1
CCCFFFFFHHHHGIGIJJ=HIJJJJJJJJJJIJJJIIJJIJJJJJJIGIJ
@6122077/1
ctgtacttgaggctgagatgaaggtggtctgctgggttgctggtcactgg
+6122077/1
@CCFFFFFHGHHHJJGIIJHJJJJCFHEHIJJJJJJHIJIJJJHIJJJJJ
@3598153/1
ctaaagcaacaacacaattgtcggcagctgggaatcctttgtgagccaca
+3598153/1
CCCFDDFAFHDDCDEGIIJJFFHGHIGIGIJIGIIIIJIGGGIIGGIIJG
@2553628/1
gcagcctcttgttttgcttctttttttgacctacccttgccg
+2553628/1
@@<DD:DBDFDFFGIE<FBCB?FF?C@?DC>F@DBF?FDFF?
@501234/1
cttttggaagctttacaactcctaatcctgtttcatccgcaattttctgg
+501234/1
CCCFFFFFHHHHHJJJJJJJJJJJJJJJJJJJJJJJJJJJJJJJJJJJJJ
@2554028/1
atgctgctcaatttaccttcatccttgttttcaaagttgataaataatat
+2554028/1
B@CFFFFFHHHHHJJJJJJJJJJJJJJHJJJJJJJJIIJIJJIJJJJJJJ
@501848/1
gtcgggcatttttactacaccatctaacctctacaattttgttttgtttc
+501848/1
CCCFFFFFHHFHHHIJIJIJGGHIIGFHGCHIGGGEHHJJIHJJJBDGDD
@5128597/1
ctggacaatatcgcacataatacctgttctgtaaaatccttcactggaaa
+5128597/1
CCCFFFFFHHHHHJJJJJJJJJJJJJJJJJJJJJJJIIJJJJIJIJJJJJ
@502066/1
ctttgccatagcatagttcctgctttagggtttcttccgctaatttaaaa
+502066/1
CCCFFFFFHHHHHJJJJJJJJJJJJJJJJJHIJJJJJJJJJJJJJJIJJJ
@2554816/1
cttcattttcagctctggctattttagcatggaatgtgatctccaagttg
+2554816/1
CCCFFFFFHHHHHJJJJJJIJJJJJJJJJJJIIIJJHIJJIJJJJJJFII
@7165964/1
gatgatttgaggttcttgtggaattgtgacactttgatgttgtaaggtgc
+7165964/1
CCCFFFFFHHHHHJJJJJIJJJJJJJHIJJJJJJJJJJJIJJJJJJJHJJ
@4614440/1
gcattaaatcacatcacattaccacatttctcaaattcagtcttgaaata
+4614440/1
???DFFFFHFF?FHDGEGIIIICHIIIIIIIIIIIIIIIGIGIIIIIGIG
@1541512/1
ctccaatcgcattccctttcacactagggacatgaggtgaaattattggt
+1541512/1
@@@=DDDDFHFFFHHH>DEHHHFCGGGGI@CGEAGII9:<:D<?DBF@G0
@2559501/1
ggctgcagtttccatatcatattatacctgaaggcttttgggtcgtg
+2559501/1
@7?DDDBDFFF<?FHGGHCCHIHCHHCFHHEIGEAHICF@AHGEEHA
@7688447/1
cagtcatcaggaataaagtcattaaccttcaaaatttttccgaggtttaa
+7688447/1
BCCDFFDEHHHHHJJIJJJJIJJJJJJJJJIJIJJIJJJJJJHIJGHIJI
@6126500/1
gccataatcatatttcttataaattttttcttcataataatctttgttta
+6126500/1
@@@BBADEHHGDHIIIIIGHGIIIIIIIIIGHIEHIGHGHHGHHIIIIII
@6127544/1
ctgggctacagatatctagaggttctgtatttcctgtgatcttgtctaag
+6127544/1
CCCFFFFFHHHHHJJJJJJJJJHHJJJJJJJJJJJJJJJJJJJJIIJJIJ
@6127923/1
cgggacttgaaaagaaagaccttcccactggggtgtatgtcattgagggc
+6127923/1
CCCFFFFFHHHHHJJJJJJJJJJJJJIJJJJJJDHGIJJIJJJJJJJJJJ
@504446/1
cacagaactcagcaactctcggatcttctatccttatctcatcaaatatt
+504446/1
CCCFFFFFHHHHHJJJJJJJJJHHIHIGIIJJIIJFHIJJJJJJJJJJJJ
@1546733/1
ggttacaggagatactggttgttgttgaggtggtagttgagtttggtggg
+1546733/1
@CBDFFFFHHHFHIIJIEIIJGGHHJIHHIFFH?CGIIIDGBGGHJHHII
@7169066/1
ctgtacttgaggctgagatgaaggtggtctgctgggttgctggtcaccgg
+7169066/1
@@@DDDDDHHHF?EHEFIIGGI@F<@GFEGCDHGII?FEHBGHFGEGGGI
@7170917/1
ctccttgaatgaatttttcattcctccatactccttgtcttacaggtacc
+7170917/1
CCCFFFFFHHHHHJJJJJJJJJJJJJJJJJJJJJJJJJJJJJJJJJGHJJ
@6666759/1
attgatagtatctgatttgttgtttattagggtagcatttggaggactgt
+6666759/1
?@?DD;DD?DHD>FDBDBDAEFEG@HGH9@4B<ACFHIIIFHHGCCDBGB
@6667804/1
gcctgcttgtggaaaaccaccacaaatccacttggaaaactgtttatcat
+6667804/1
CCCFFFFFHHHHHJJJJJJJJJJJIJJJJJJJJJJJJJJJJJIIJJJJJJ
@511543/1
cttcattgtaacttggcccgcaacaattgtacacaactccataggaagcg
+511543/1
CCCFFFFFHHHHHJJJJJJJJJJJJJJJJJJJJJJJJJJJJJJJJJJJIJ
@2570328/1
cacctttctttccttttttgcccattattgtgtactatcttcaaagagaa
+2570328/1
=;;DDADBFHHFHIIH@FHGDDAECBHG9CC@GGHI<4?GFA<BFGCB9?
@2570625/1
ttgtttcattccgcagattaaaatttttaagtacgactaagtgagcacac
+2570625/1
=@@ADBEDFHHGDHHIGIIIGEHHGHEGIIIHE@FGBEDFGHAD@GGIGI
@6133099/1
gtggcctatcctctggaggaattcctttaaactgatccatgatcaatctc
+6133099/1
CBCFFFFFHHHHHJGIFHJIJJJJJJJJJJJJJJJJJJJJJJJJJJJJJJ
@6670250/1
cccatctgcatccttcttttccggaaagaacctagtgtgatggcgtttct
+6670250/1
CCCFFFFFHGHHHJJIJIJJJJJJJIJJIJJJJIICFBFHIJJIIJIJJI
@6671111/1
ctccaggttgtctaccaccccctcctcctccacctttctttccttttttg
+6671111/1
CCCFFFFDHHHHHJIGIIJJJJHIJIJJIIJJJJIJJJJJJIJJIJJJJ<
@2572776/1
cgctaatttaaaaattgaatagtttttatgaaatgag
+2572776/1
@@@D@DDDFHHFHIAGEHI@GHCEHIIEBBH@HFHGG
@7176635/1
gctagattatcccttctgaagacaggactaggtgctgcaatgaccatcaa
+7176635/1
CCCFFFFFHHHHHJJIJJFHIGHIJJIIIJJJFGGIIJJJJJIIJJIJJJ
@518622/1
cttcaacatataaactgcagggaattctaagagggtacacaattcaggca
+518622/1
@?@DD;ABFAFFHBBFEGFHAGEGHIIGEHHCCFBFGHIIICBCHIFGII
@518687/1
ggtaaatttatcgcaaggtaacgtaaaacaatatctattcaacaaaggaa
+518687/1
@<=DDDDDFHHD?FBFAF<CHFDGHIG<DFADHCHIIGGCF@D@FHIIDG
@7179379/1
cgacaattgtaccaagctctggcattttcctgtgactgatttttcttcaa
+7179379/1
CCCFFFFFHHHHHJJJJJJIJJJJIIJJJJJJIIIIJJDHIJJJIIJGIJ
@7180378/1
caagccaagacatgaacaacaatgctcctcttggaccacattctatcaag
+7180378/1
@BCFFFFFHHHHHJJJJJJIIGIIIJJJJIIJJIIIIJJIJJIJIJJJJG
@7181527/1
gggaacgagaaccaatttcttttttaaaatcagcaaaatccaaaagattt
+7181527/1
CCCFFFFFHHHHHJ;FHIJJJJJJJJJJJJJJJJJJJJJJJIJJJJHIJJ
@7182221/1
gtccttctgacacaccatctctgtaaaagaggatagcttgaggcttatac
+7182221/1
CCCFFFFFHHHHHJJJJJJJJJJJJJJJJJJJJJJJJJJJJJJJJJJJJJ
@6143832/1
gtcacttcaaactgttgctcagcagctatctcttgtaggaactggactgc
+6143832/1
@@@DFDFFFDDHFIIIGGAHHEDEBGHCFGHHHEBHE:CF?CFHEHIGCF
@6146448/1
ggccaatagctgtgggttatatggtgattgatgccatacaactttgcatt
+6146448/1
CCCFFFFDFHHHHHJJGHIJJIJJHHIJJJIJJJGJJ1?FHIJJJJJJJJ
@6147131/1
gtgcattaatctatagaaaattttccaaacagtatttagagactttccac
+6147131/1
B@BFFFFFGFHHHJJJJJJJJIIIJJJJJJJIJIIJJC??EHIIIHIGJI
@8714855/1
gtcacaactaacaatgggccacaactcatattgatcgtcaaatgaaacat
+8714855/1
@C@FFFFFDHAHHJJJIGIJJJIJEIGIJGIJJJJIJJJIJJIIIJJJII
@9742733/1
ggctgttgttgccactgctgctgctgcggctgttgttgcctctgctgctg
+9742733/1
@@@D=DD?=CF>CAHIIIGGGG@EDFHDGBAD?BFHEGFDGHAHGECCGC
@11255723/1
ggtctctgctgttgctgttgttgctgaggctgctgtggtctctgctgttg
+11255723/1
@@@?ABDDDFFHHGHEHFBEHI;BCFECBF@??DG?DDEFHGA?:???DD
@11756113/1
gtatatttatgctcacttcaccaacattcatgaataatggaaaatcacat
+11756113/1
@@@FFFFFFFGHHJGGHJJJIIIJJJJJJJJJGIJJJJIIGIIIJJIIJE
@11756218/1
ccccatggttgtcgaggaggtccctgttgttccattgcttgaggtctggt
+11756218/1
@CCFFFFFHHHHHJGJJIJJEHIIJJJJJJIJIGIJJIJJJEHIDGHIIB
@14276207/1
cgtggaagtaagaggtctttcatttaatgttttttgaaaagcctcacttg
+14276207/1
CCCFFFFFHHHHGJJGIJJJJJJJJJJJJIJJJJJJJJJJJIJJJJJJJJ
@8716157/1
caggtagtaagtgatcattaagttcgccgatcttgtacaacattttacat
+8716157/1
@?@B=DDDF?CAFFHIIIIGDECFIDGIIAFHIIIGHEIIIIIIIIIIGI
@8716321/1
gtttagtttcttttttgatgttacagagtttagtggctcttgtttcatac
+8716321/1
@@CFFFFFHFDBDHGIGGHIJIDGFHFF?FFGHDHIIEGHDG?@FGIIGC
@14276604/1
ctttttttttgttcctttttgaattgaaatcacctgctccaggtaatgga
+14276604/1
@@@FFFFFHGHHGGIIIGIIHGICGGIIIIJIJJI@GGGGIJI=FHGHIG
@8716874/1
gcaaaatccaaaagatttttcattgtgttcgtggaagtaagtggtctttc
+8716874/1
CC@FFFFFGHHHHIHGJJIJIJJJJHHGGIJHIJFGHIIIIGGIIIIIJJ
@10252518/1
tccactttcacaatcaattaattggtaacatggtaaaataccttctttga
+10252518/1
CCCFFFFFHHHHHJJJJJJIJIIJJHHIJIIIJHGIJJJJJJJJJJJJIJ
@10254105/1
ttacaggtaccggtctttctcgataatcaagtgttggtgcattcataatt
+10254105/1
@@@FFFDACDFDFFAFBFH@EHIIDIIIIHG9?CFGDHGGIGIIEIIIII
@10254164/1
gtccttttatcataatgagatcaagtttttttcgaatcaaatgaagctgt
+10254164/1
@@CDFFFFDHGDHHGGHEHAHGGGGHHHHHIIEHGFHIGDHHHCHGGHIB
@8718529/1
atgttcttgcctttgttgctgctgtggtggttcttgcctttgcagctgtt
+8718529/1
CCCFFFFFHHHHHJJIJJJJJJJJIJJCGIGHIIIJJJJJJJJJJJJJIJ
@13768353/1
accgtacttctagcattagaagtttcttctccagctaaggctgtatcatc
+13768353/1
CCCFFFFFHHHHFHGGIGIJGGHIGIIIGHHHHGIGI>FFFHIDDFIJII
@15289186/1
gttgctgctgtggtggttcttgcctttgcagctgttgtggtggttgttgc
+15289186/1
@C@FFFFFHHDFHAFHEEGHIJJIGIHJFGGIIIHIIGIIDDG@GGHIIG
@11257323/1
ccgtaatgaatggtgttgctttcgcagggtaagtctttcagtctcatcca
+11257323/1
CCCFFFFFHGHHGHIIIIIIJJIGIGIIIDGHJGHEIGIJGIJJJJJHIE
@13770195/1
ctctgcactgtgacagtcttcaagcactgagttagaataccaacctgaat
+13770195/1
CCCFFFFFHHHHHJJJHIIJJJJJJJJJJJJHIJJJJJJJJJJJJJJJJJ
@13267432/1
cctcttttgggtggaatgtatgacgatgatttgatatctatatttct
+13267432/1
CCCFFFFFHHHCFIIJJJFHIJJJJJJJHIJJJCGGFHIJJJJJJ9?
@12261290/1
ctttctttccttttttgcccattattgtgtactatcttcaaagagaaaaa
+12261290/1
CCCFFFFFHHHHHJJJJJJJJJJJJJJIJIIJJJJJJJJJJJJJJJJJJJ
@15790906/1
gcattaatctatagaaaattttccagacagtatttagagacttt
+15790906/1
@@@;DB?B4D:<D<<?CFE>EEBF>@<?FAHH@<<FHD99CFBD
@12764911/1
ataccgtacgctcaaacaagcaaatgtgacattattgactaaggccgatc
+12764911/1
CCCFFFFFHHHHHJJJJIJIJJJJJJIIJJIJJJJJJJJJJJJJJJJIJJ
@14281652/1
ccgctaatttaaaaattgaatagtttttatgaaatgagtcagaattttcg
+14281652/1
@@;DBDDDFDD?<GA9B@HCHGEHI@>F8A?EECCGDG::<CB?BHHGHB
@14281866/1
gcacctcacacctggcactaaactgtaaagggcttcactgcaaaagtttg
+14281866/1
CCCFFFFFGHFDFHJJGGGHHIJJJHHHJJJGIIJIJJIJJIJJJJIJJJ
@14281955/1
agtactaccaactcatactgtcttcagcctcatgttataacattatgcag
+14281955/1
@C@DFFFFFAFHHJJJIGGJFHIJGGIJJJIIIJJJIGJIJJGJIJIIII
@14785830/1
gtcattagcggagctcgctactaaggccttcaagat
+14785830/1
<?;DDDDDFFF<8<:CFGFE?B@CB>DHBDFHICGF
@12765976/1
acattccattccatgatttattaaacccgatgctagctttcttaaatctg
+12765976/1
@@@FFFFFHGFHHHIGIJIGGIJJJJIJJJJIIJJJIJJIJJIGGHIGJI
@14786215/1
gagccttttcccaaaatcataccattagatttattaatttgctcagg
+14786215/1
CCCFFFFFHHHHHJJJJJJJJJJJJJIJHIJJJJJJJJJJJJJJJJJ
@13774908/1
ataccgtacgctcaaacatgcaaatgtgacattattgactaaggccgatc
+13774908/1
C@@FFDFFHGHHHIGIIIIFCBHICFHGIDHIIHIIIBFHFGGGCHIGII
@9227412/1
cctgcaggaggtataaacaaacctatgggttttaccatcatttgctgctc
+9227412/1
CCCFFFFFHHHFHIJJJJJJJJJJJJJJJGIJJJJIJIJJJJJJJJJJJJ
@8721474/1
ctggcctgcttgtggaaaaccaccacaaatccacttggaaaactgtttat
+8721474/1
@@@D?DFFHHHHHIIJJIIIIIGIJIJIIH>FHIIIGHGE@AGDGDHGHI
@13776308/1
ccttagaattcaaaaattcaaacttaaattcatagcctaattgatccata
+13776308/1
CCCFFFFFGFHHHJJIIJJIGIJJIJEHGGHIAIHJJJIJJJIGIJIIGI
@11262412/1
ggtatttcttttttccaaattgcctctccattcaattgaagaagcaattt
+11262412/1
BC@DFFFFHHHHHJJJJJJJJJJJJJJJJJJJJJJJJJJJJJJJJJJJJJ
@13776492/1
caccatctctgtaaaagaggatagcttgaggcttatacctagtgcttctg
+13776492/1
CCCFFFFFHHHHGJIJJIJJIJIIJJJJJIJJJJJJIJIIJJHIIJJJJI
@13776886/1
cccatagcaaatgatatttggtaggacgtgctgtaccttgtatactagca
+13776886/1
@@CFFFFFFHFHGJJJJJJJJFHJJJJJGHIJJIJJJJJJJJJJJJJJJJ
@10759996/1
agtaggtaaaaagattattgtattttcttttagaactctttcaaagagtt
+10759996/1
=@8BD>DDFDHHHGGIIIIIHBHHIGGGHGFHGEGHIAEGEHEHIEIG:B
@9749740/1
gtcgaattcagttggatgggtaattcccacatctactgtggtaccagctg
+9749740/1
CCCFFFFFHHHHGJJJJJJJEEGIJIJJJJJJJJJJJJHIJHIJJIIIJJ
@11760421/1
ccgcaacaattgtacacaactccataggaagcgccaaaggcttctctcgt
+11760421/1
CC@FFFFFHHGHHIIJJJJJIJIJIJJJIJJJDHIJJJJJGIIIIJJJJF
@9751933/1
ctacagcatctcctaggaattctaaacgttcattgtgagttatatttgat
+9751933/1
CCCFFFFFHHHHHJJJJJJJIJJJJJJJGIIIJJJIIIJHIJJJJJJJIJ
@14788040/1
cgataatcaagtgttggtgcattcataattcgggccttaactttagtgaa
+14788040/1
CCCFFFFFHHHHHHHJJEGIIJJJJJJIJJJJJJJJJJJJJJJJJIGHJI
@14788937/1
gccgtaatgaatggtgttgctttcgcagggtaagtctttcagtctcatcc
+14788937/1
CCCFFFFFHHHHHJFHHIJIJJIJJJJJJJDGHIHIIJJJJJJJJJJJJJ
@11266518/1
tctgtacttcctcctcatagttccacaatgagtaatttcaatttttaatc
+11266518/1
CCCFFFFFHHHHHJJJJJJIJHIJIIIHIJJJHHIIJJJJJJJJJJIGIE
@11266793/1
acatcaatgttaaggaatggtttccaaccaataattgcagactggaagaa
+11266793/1
CCCFFFFFHHHHHJJJJIIJACGHJJJJJJJIJJJJJJJJJJHIJIJJJJ
@8724462/1
ggtctctgctgttgttgctgaggctgttgtggtctctgctgttgctgagg
+8724462/1
CCCFFFFFHHHHHIHIJJJIIJJJJJIJJJJJJIJJJJJJJJJJJIJFIJ
@14791238/1
gtaagacaacaatcacaagttttacttcttctttaagacactgactaaaa
+14791238/1
CCCFFFFFHHHHHJJJJIIHIJJJIJJJJJJJJJJIJJIJIJIJJJJJJJ
@9228978/1
ggctgttgtggtctctgctgttgctgaggctgctgtggtctctgctgttg
+9228978/1
CCCFFFFFFHHHHJJJJJJIHIJJJJHIJJJJIIJGGHFGIJJJJIGGIC
@12268991/1
acggaaagcagcgagatgagcataataggtaggtgcagggtatgaaactg
+12268991/1
@@@DDBADDDFBHGGFHHIIGIJGIIIEDCFFI?DDFIJE?@FCGIIJIG
@15795877/1
ctctgtcgaacagcttccacagcttgtctgtaattgcgataaggtttttc
+15795877/1
CCCFFFFFGHHHHJJJJJJJJJJJJJJIJJJJJJJJJJJJJJJJBGIJJJ
@9754304/1
actgactaaaatattgttcaagttcacgaggagtattcttggaaacaatt
+9754304/1
CCCFFFFFHHHHHJJJGIGIJGFFIIIJEHGIIFHIJJIGIIJJJJJJJJ
@12270567/1
gtccttctaacctgttcttcttgaagttggttcagctgtagtctgtctgc
+12270567/1
CC@FFDFFHHHHHJGHGIJGIJIEHDHHCEHGGHHIHIFHE?FDBFGIIJ
@15797650/1
ctgttgttgttgttgaggttgattagaagcccctgcttctccaggttgtc
+15797650/1
@CCDDDDDDHHHHIABG>AECFHHE??ECFCBCGCDG>GIGDEH@HIF@G
@15798034/1
ggtaaaacttttatgccaagccaagacatgaacaacaatgctcctcttgg
+15798034/1
@@:DDEDDFHGHGJJGGHGIIIJJIIJGIIIGIJJIIIIGHIJJIIIIHJ
@10761950/1
cgacgacactttttagtaccgggcttactaagggagttttcttgatcatt
+10761950/1
CCCFFFFFHH<FHIIDEFIGIBHIIJIIJJFIEHGIHIHGGHIHGGIIJJ
@14792752/1
ctcaaacatgcaaatgtgacattattgactaaggccgatctgaggtctgt
+14792752/1
CCCFFFFFHHHHHJJJIJJJJJJJJJJJJJJJJJJJJHIJJJJJJHIJJJ
@13781902/1
gtcattaatggaattgggaacttgactaataacctggctattataaattt
+13781902/1
CBCFFFFFHHHHHJJJJJJJJJJJJJJJJJJJJJJJJJJJJJJJJJJJJJ
@13782119/1
ggtctctgctgttgctgttgttgctgaggctgctgtggtctctgctgttg
+13782119/1
BCBFFFFFHHHHHJJJJIJJJJJJJJIJIJJJJIIHIJHIJJJJJIIFHH
@10258886/1
gcatttcaaaatgattatatcctagttcttctaatattgatgttttattt
+10258886/1
@@<DDD;DHHFHD@@GEHDC9EFBGA<:?FGEEBHBBHIBGGFGGGIGEC
@11269224/1
gccatcctctcattcttagttgtaacaactaggggcaccatgacgatagc
+11269224/1
@@@FFFFFGHFDFIIGEHEIGIJIJIJJJJGJGAHGIJJIJIEHIDHIJI
@11765200/1
cttggtgtttgttttctccaactccgacaaacgccatcctctcattctta
+11765200/1
CCCFFDDDHHHFHJJJJJJJJJJJJJJJJJJJJJJJJJJJJIJJJJJJJG
@9232736/1
ctccttgaatgaatttttcattcctccatactcctt
+9232736/1
@@@DDD>4DAFF:C:AF<AAF<F?F<GFE@BFAFEB
@9759386/1
aggtgatatatttttgcatctgttataaatgtaggaagttatcaagaaat
+9759386/1
@@BADEFFHHHHHJJJJJIJJJJJIJJIJJJIIJJJJJIJJJJJJJJJJJ
@12775930/1
ccacgatttcggcagcttttacctcattttcactcagaagaaataatatc
+12775930/1
CCCFFFFFHHHHHJJJJJJJJJJJJJJJJJJJJJJJJJJJJJJJJJJJJJ
@9760076/1
ataagaacaatgagtgagagcttgcaagaggtaacttctgtcttgaaatc
+9760076/1
CCCFFFFFHHHHHJHIJJJJJJJJJJJJJIIJIGIIJIJJIJJJJJJJJI
@15297295/1
cttctgaaacaccatctcgatacagaataattctatgaggcttgtagcca
+15297295/1
CCCFFFFFHHHHHJJJJJJJJIJJJJJJJJJJJJJJJJJJJJJJJIJJJI
@10261400/1
tagaaatctactttattcagttcagtccctgaactaggcaatgaagttcc
+10261400/1
CCCFFDFFFFGFHGGIIGIIJIJJJJJIJIJIIFIGIIJIIJJGHJJDII
@9762622/1
cttgaatgaatttttcattcctccatactccttgtcttacaggtaccggt
+9762622/1
CCCFFFFFHFHHHJJIIJJCHHJJIJJJJGGIJIIIIIGIJJJDGHHEIH
@9762777/1
gggcggtaccatggtataactatcttattgagataattatcttttgaaac
+9762777/1
<<@DFFFD@D>FHE?EDHIIIAHHGA<DFE@DGGGHIFCHEAGEFHED=C
@10764824/1
cacgaggagtattcttggaaacaattttataattattggatatattcatg
+10764824/1
@@@DDD<DBFFHFIGHIICHIIIGIIIIEGHGGIIIGEGHEHHGDIIIGF
@8734570/1
gtctgctcttcacatactcttgttacaacatatttcaacatgtatccttt
+8734570/1
?=;BD;B:CC?>CFH>BBF<FAHBBBDFFBGDG@BEG<9CGH99DCFHIG
@10263777/1
gttgctgctgctgctgttgttgttgt
+10263777/1
?@8A;?4ACBC<:<ACAAA:CCAEA<
@14795132/1
gcctcttttaccattgtacgagtttgagcatcattcattttcttcattgt
+14795132/1
CCCFFFFFHHGFD?CGAFHIBDCGIEGHIFFEGDFDFHGGGHIEGIGIGD
@8211730/1
cctacgtggacaggtgaacatgggcaaatctggaggttgatgaggaggct
+8211730/1
CCCFFFEFHHHHHICFHJJJJIJJJJJJJJJJJIJJHHJJIJJJJJJIJI
@12275963/1
ggtatatataagattacaattcttaacattttttctttaaacaaagaaca
+12275963/1
@CBDFFFFHHHHHJJJJJJJJJJJJJJJJJJJJJJJJJJJJJJJJJJJJJ
@9234561/1
tttcacaatcaattaattggtaacatggtaaaataccttctttgactaaa
+9234561/1
CCCFFFFFGHHHHJJJJJIJFIJJJEIIHIEIHIGGIJJJJGJIJIIIII
@13785576/1
cactggggtgtatgtcattgagggcaagtgcctcattacaacatccaggg
+13785576/1
@@@FDADDFFHHFGIGJJJJGGGIJIGIDFDHIGGIIJICDFHIGGHIII
@11767690/1
gcaggaaatcgatttttgaaacacctctgtcgaacagcttccacagcttg
+11767690/1
@@@DDBDDFFHDFGGHIGGHIIGGEGHIGIIIJJIJIIJEHIIIEGDGGE
@13275883/1
atcaactgcagcctcttttaccattgtacgagtttgagcatcattcattt
+13275883/1
@@CFFDFD?BFFFIEEDGFHEECDHDCFHD?E8CDD<DHI@@B?BFHGEI
@14797106/1
gcccatcattcgctcctcgactgccccgatgttggagcctatgctatccg
+14797106/1
CCCFFFFFHHHHHJJJJJJJJIJJJJJJIJJJJJJJJJJJJJJJJJJJJI
@8736136/1
gctgcagtttccatatcatattatacctgaaggcttttgggtcgtgagaa
+8736136/1
CCCFFFFDHHHHHJIJIIJJJJIJJJJJJJIJJJIJJJJFIHHIHHJJIJ
@8736520/1
ttcttgcctttgttgctgctgtggtggttcttgcctttgcagctgttgtg
+8736520/1
CCCFFFFFHHHHHJJIJJJJIHIJACGFHIIJJJJJJJJJIJJJJHIJFH
@15806029/1
gcactgtgacagtcttcaagcactgagttagaataccaacctgaatttca
+15806029/1
?@@DDEDDFHHGCEFBCFHFAGBFGGEIEEHDEHCF@GDCGGHIGHHGHI
@9767579/1
ggtcactgggttgttgcctaacaggaggtgcactggttacaggagatact
+9767579/1
CCCFFFFFHHFHDFHGIIGIJJIHEFGG?CGBGGJJGGIEGIIGHBFGIJ
@10767576/1
aggggaacgagaaccaatttcttttttaaaataatcagcaaaatccaaaa
+10767576/1
CCCFFFFFHDHDHIIIGIIJIIJIJJJIGGIIJJJIJIIJIIIIGIIIIJ
@9236557/1
gttgagacacttgctggggaggtggacctctctgtgcccatggagtttga
+9236557/1
B@BDDEDFHHHHHIJJJJIIGIIIIIIIIJJIJGHGEGIGHHGAG@FHII
@11768907/1
gctacacaaacaatcacctgaatccttagaattcaaaaattcaaacttaa
+11768907/1
CCCFFFFFHHHHHJJJJJJJJJJJIJJJJJJJJJJJJJIJJJJJJJJJJJ
@9768867/1
ccaatgtttctagcctttcataattcataacgtcattagcagagctcgct
+9768867/1
CCCFFFDDHHHHHJJJJJJJJJJJJJJJJJJJIIJJJJJJJJGJJIJJJI
@12280244/1
ctggattcatatgactgatttcttctaatttgttcttcatttctttagtc
+12280244/1
BCCFDFFFGHHHHIIJJGHJJJJJJJEJJJJJIJJJJIIJJJJJJJIJIJ
@11771562/1
ccatcaacgttcactgtctataaaaatacaagaattcctaattggtagta
+11771562/1
@@@FFFFFHHGHHIJHEGIIJJIIJJJJJJJJJIJJJJJJIJJJIHFIII
@14799787/1
atgcagttcattacctaagatatttgttatgatctccggccaagatcagc
+14799787/1
?@@FFFDFHHHHHJJJJIJJJIGIJJIIJIJJJJJIJJIJJJIJGIJIII
@8739321/1
atataagattacaattcttaacattttttctttaaacaaagaacattgga
+8739321/1
CCCFFFFFHHHHHJJJJJJJJJJJJJJJJJJJJJJJJJJJJIIJJJJJJJ
@15807705/1
gcttgctgttgttgctgctgctgctgttgttgttgttgaccccatggttg
+15807705/1
CCCFFFFFHHHHHJJJJJJJGIIJJIJJIHIIJJJJJJIJIIJJJJJBGI
@13277815/1
gcttccgttccaccctttctgctgcgatctttgccatagcatagttcctg
+13277815/1
CCCFFFFFHHHHHJJJJJJJJJJJJJJJJJJJJJJJJJJJJJJJIIJIJJ
@14297272/1
gtcgaggctgggctacagatatctagaggttctgtatttcctgtgatctt
+14297272/1
CCCFFFFFHHHGHJJJDIGIJJJIFIJJJDDHHIDHIJJIJJIGGEGJIJ
@15808270/1
agtaacgattctccactgaaccaaatcggctccttgaatgaatttttcat
+15808270/1
CCBFFFFFGHHHHJJJJJJJJJJJJJJJJJJJJJJJJIIIJJJJJJJJJJ
@10267571/1
cacaactaacaatgggccacaactcatattgatcgtcaaatgaaacatac
+10267571/1
CCCFFFFFHHHHHIHIIJJJJJIJJJJJJJIJJJJGIIIIJJIJJJJJJJ
@12281013/1
gcctttgttgctgctgtggtggttcttgcctttgcagctgttgtggtggt
+12281013/1
?@<DFFBAFHHHFGII@EEHII?F>HGHIIIGI@H9CGGIDFFBFG9BD?
@14298163/1
cattttcttcattgtaacttggcccgcaacaattgtacacaactccatag
+14298163/1
CCCFFFFFHHFHHIHGIHJJJJIIJJJJJJJIJJJIIHJJJJJJJJJJJJ
@9238530/1
gtaacagtaagttcttttttttccttgactatgtttgatgacatatcaat
+9238530/1
CCCFFFFDHGHHHJJJJJJJJIIJJJIJJJJJJJJJJJJJJJJJJJJJJJ
@10270259/1
cttctaacctgttcttcttgaagttggttcagctgtagtctgtctgcatc
+10270259/1
@@CFFEDBFFFFFGEHIIIIGIJEHCH2AFEEEFH<BGCDFBFGCHIHJF
@13789670/1
cagagctaccttggcagctgctaattttgcttggtgtttgttttctccta
+13789670/1
CCCFFFFFHHHHHJJJJJJJJJIJJJJJJJJJJIFFHIJJFHEGIJIJJI
@12783668/1
atcaatgttaaggaatggtttccaaccaataattgcagactggaagaaac
+12783668/1
CCCFFFFEHHHHHJJJJJCFHJJJJJJJJJJIJJJJJJIJIJJIJJJJJJ
@15302120/1
gccacttctttgaactaagtacagcgaaattcttattcgattgaagtaaa
+15302120/1
CCCFFFFFHHHHHJJJJJJJJJJJJJJIJJJJIJJJJJJIJJJHIIHIJI
@10771781/1
caatgtttctagcctttcataattcataacgtcattagcagagctcgcta
+10771781/1
@@@DDDDDHDF?FI@E@FGFHHHGHCBFGEGEFAEFHIGIIIGGDGAHBD
@10270761/1
tcactattaaagttgatttgtcttatagacttgacaattttttcttttct
+10270761/1
@@@D?DDDBDHFFEHII<FHCFEB?AEBEHEHE<E@FCHIIGH;DGHGGG
@14301355/1
caggttttgggtagttgggtaatattttgataacgtggatgtagataggc
+14301355/1
?@@F?BDDHF><CDGHGHD<ABF?FHHFFHFHGCHDGGGGFFDGIBGHAB
@12786044/1
agcttcttcaagagggatgggctctgaaggttgtattgttctggtattat
+12786044/1
@@@FFFFFHHHGHJJIJJIJIIJJJJJJJIHHIJJIIIGFIIGIHIJJJJ
@12786964/1
ctgctaaatcttcaagtacatagtacataactttagctgtcgtctttctt
+12786964/1
CCCFFFFFHHHHHJJJHIJJJJJJJJJJJJJJJJJJJJJJJJIJJJJJJJ
@9240420/1
gtcaattcaccaggtgatatatttttgcatctgttataaatgtaggaagt
+9240420/1
@@@DDDBADFFFHI2C@@FHBIGGGEFHCEEHIGGBDFGGHICDFGIIIH
@12284286/1
gttgcctaacaggaggtgcactggttacaggagatactggttgttgttga
+12284286/1
C@CFFFFFHHHHHHIJGGIIJJJJHIGJJJJFHGHHIIJJGHJIIJHIID
@10273263/1
gcactgagttagaataccaacctgaatttcagcaattttcttaatggatg
+10273263/1
CCCFFFFFHHHHHJJJJJJJJJJJJJJJJJJJJJJJJJJJJJJJJJJJJJ
@10772494/1
ctttataaaatgcagtggccgacacatcaatattaagcatcatcttccat
+10772494/1
CCCFDFFFHHHHHJIGHIIIJJJIJIIJJJJJJJJJIIJIIIJGIIJJJJ
@11776468/1
gacaatttacaggcagttgaagataacatacaattttaattttattattc
+11776468/1
CCCFFFFFHHHHHJJJHJJIJJHJJIJJJJJIIJJJJJJJJJJJJJJJJI
@8747285/1
ctgctgaggcggttgttgccactgctgttgttgaggctgctgtggtctct
+8747285/1
CCCFFFFFGHHHFIJIJJJJIJIJJJJHJJJJJJJJJJJJIIHIICEEHG
@8747318/1
ggcacaataaagaatgaattctctttagcttgtggatcaaaactcattaa
+8747318/1
CCCFFFFFHHHHHJJJJJJJJJJJJJJJJJJJJJJJJJJJJJJJJJJJJJ
@9775306/1
ccagtaggtaaaaagattattgtattttcttttagaactctttcaaagag
+9775306/1
C@CFFFFDFHHDHJJJJIIEGGCHIIGIEEHIJIGCBHHHIJIIJFIFHG
@11776944/1
caacagccgcagcagcagcagtggcaacaacagccccagcagcagcagag
+11776944/1
@@@FFDAFHDFHFEGGEE@GGIGIGIGGGEHGIIIGGIIIGGGGGGIIIG
@11282348/1
ctttgttgctgctgtggtggttcttgcctttgcagctgttgtggtggttg
+11282348/1
CCCFFDFFHHHHHJIHIAFGFGIIJJEGIJIGEIGIHIDGGGHIBFHHGG
@12284569/1
gccgatctgaggtctgtcaattcaccaggtgatatatttttgcatctgtt
+12284569/1
CCCFFFFFHHHHFHIJJJJJJJJJJJJJJFHIJJJJJJJJJJJJJJJJHJ
@11778313/1
cctgggtttaaaatcttcaataacattactcatttctgataggttctgca
+11778313/1
@@CFFFFFHHGGHJJJJJJIJIIJCHIIJJJIGIJJJJIJIJIDHHIJJJ
@11778764/1
ggaacttcccagtcatcaggaataaagtcattaaccttcaaaatttttcc
+11778764/1
CCCFFFFFHHHHHJJJJJJJJJJIJJJFHIJJJJJJJJJJIIIJJJJJJJ
@12286092/1
gttgttgttgaccccatggttgtcgaggaggtccctgttgttccattgct
+12286092/1
@@@FFBEFHHFHDGGAGGIHEHFFHDHIDHIBFDF@GFEHHGEGIEHEEH
@12789256/1
ttcttcatcacgtcgtcttttttttaccaaaccggtattttccccttggc
+12789256/1
BC@DDFFFHHHGHIJJJJJJIJJJJJJJJJJJJJJ@FHJJJJJJJJHHHH
@12789353/1
gcttgtcttccacccttttttttgttcctttttgaactgaaatcacctgc
+12789353/1
@@@DDDDDFHDBDEHGHGHIIIG<GCHCDHIIIIGIHII@F>CGGIADCC
@12286375/1
gttaaaccaagaacatgtggcctatcctctggaggaattcctttaaactg
+12286375/1
CCCFFFFFHHHHHJJJJJJJJJJJJJJJJJJJIIJJJJJJJJJJJJJJJJ
@14806406/1
gccttttgttttgcttctttttttgacctacccttgccgatagcaataag
+14806406/1
CCCFFFFFFHHHHJJJJJJJJJJJJJIJJJJIJJJJIJJJJIJJJJJJJJ
@9779154/1
ctgtagtctgtctgcatctgtatatgccctagcacggaaagcagcg
+9779154/1
@@CDDEDDHHHHGJIJJIJIHJJJJJJJJJJJJJJJJJIJIJIJJJ
@15816251/1
ctgtggtctctgctgttgctgttgttgctgaggctgctgtggtctctgct
+15816251/1
?@CBDFFDHHDFB@DEGGIGDCBEEEGGEHHIGHIIEAF9BGB?FHDFHA
@14807544/1
gtaacagtaagttcttttttccttgactatgtttgatgacatatcaataa
+14807544/1
B@BFFFFDHHHHHJJJJJJJIIJJJJJJJJJJJJJGGIIGGIIIIJIIJJ
@15816810/1
agtctgtctgcatctgtatatgccctagcacggaaagcagcgagatgagc
+15816810/1
@C@DDABAFFDBFHBECGIEEGECGG@CCHGGGHEHHGIGGGAHFBD@B@
@10275688/1
cttaacattttttctttaaacaaagaacattggattattcttacaaacag
+10275688/1
==@DDDDDFHBBHGFIIGICHGIGHIGGCFHIIGGDGEF@GHGIIGGHIA
@8218202/1
cctcatgttataacattatgcagttcattacctaagatatttgttatgat
+8218202/1
@@@DBDDBBF:C<GGGBGICG@?<CEAH:33A9AC;EHGID>F?FHDHGI
@8749028/1
gtttgatgagctgtagatcctatcgagaggctaatatggattgcgaccat
+8749028/1
@CCFDDDDFHHHHFHEGIGHGGGCHGDEHAGIJGGICBEDAFG<FGGG@C
@14304803/1
ccgcaacaattgtacacaactccataggaagcgccaaaggcttctctcgt
+14304803/1
@@@DDD?D3A2A<:C?<EB@E?ACF<AFFBB8F0DDBE@GE@??=FFIFF
@8749662/1
cgataaggtttttcaggattgatagatacatcataatgatgaataaccat
+8749662/1
CCCFFFFFFHHHHJJJJHIJJJJJJJJJJJJJJJJJJJJIIIIJJJJJII
@13796800/1
cttgaaatctgtagcccaatatagattccag
+13796800/1
@@@DD?DDA:=<CHGHIIICAEHCDC?A?B@
@13797039/1
ctcccatctgcatccttcttttccggaaagaacctagtgtgatggcgttt
+13797039/1
CCCFFFFFHGHHHJJJJJJJJJJJJJJJJIJJJJJJJIIFHIDHJIJGHJ
@12288661/1
ccttctaacctgttcttcttgaagttggttcagctgtagtctgtctgcat
+12288661/1
C@CFFDFFGHHHHIIIJJJIIJIJHIIIDGIGIGIJHIJICGHGIJJJIJ
@12288784/1
gtcggcagctgggaatcctttgtgagccacatcaatgttaaggaatggtt
+12288784/1
@CCDDDFFFFHAFEHJFGEHIGCDF@GEEGGHIIGIGHGDGGEGGIEHFG
@11285023/1
ggcagttgaagataacatacaattttaattttattattctcaatgatttc
+11285023/1
?@@DD:=AFHBF?FIE@FEHD@CCHHCDAFHIIGG@CFBB?B?HG9C?B9
@9781430/1
gcctgcttgtggaaaaccaccacaaatccacttggaaaactgtttatcat
+9781430/1
@CCFFFFFGFFHDGCHJGIJJJJJEFGHHGGJJGGGIIJJIIJJIGIIGI
@13799292/1
ggaatgtgatctccaagttgtgaatcaatttcaggatacgatctggttta
+13799292/1
CCCFFFFFHHHHHJIIJIJJIJJJJJJJJJJIJJJJJJIJIJJJJJHIJI
@13284655/1
gccggtctgaggtctgtcaattcaccaggtgatatatttttgcatctgtt
+13284655/1
@@@FFDDDFDBH<CGIHIIFD<FFFBCFC???@FFGGIIICDBBFGFDFH
@14308295/1
gcctctaattttcttttgtcttcgtaagacgattttggcatattagctag
+14308295/1
CCCFFFFFGHHHHJJJJJJJJJJJJJIJJJJIJJJJJJJJJJJJJIJJJI
@14809402/1
acgttatcatcaacatctgacccttcacactcatcaagaacttggtaaac
+14809402/1
@@CDDEDDDFHHGJIGJHIIIHIHIIJJJIIJJJJJIIHIJIIIJFFGDH
@14809944/1
tgtgacagtcttcaagcactgagttagaataccaacctgaatttcagcaa
+14809944/1
BCBDFFFFFHHHHJJJJJJJJJJIGJJJJJJJJJJJJJJJJJJJJJJJJG
@13801678/1
gttgcctctgctgctgctgctgctgaggcggttgttgccactgctgttgt
+13801678/1
CCCFFFFFHGHHHJJJJJJJJJJJJJJJJJJ@DFFHIGIGIIGIJJJJGH
@13802547/1
atgctctttctcaacaagatggtacctagctctaaatgccacaagatggg
+13802547/1
CCCFFFFFHHHHHJJJJJIJJJHJJJJJJJJIJJJJJIIJJJJJJJJJJJ
@10276621/1
cttggcaacaaacagttgttttttcctgatatagctctaacttcaattaa
+10276621/1
CCCFFFFFHHGHHJIIJJIJIIJJJJJIJJJJJJIIIGIGIIGIIFIGHI
@15818361/1
catgtgataaaaaatagcagcagtcatcaccaaaacctgatgattttcaa
+15818361/1
@CCFDEFFHGHHHJJGHJJJJJIHIIJJJJJJJIJJJJJJJJIHJJJJII
@10776313/1
cagcattgttgcaacttagatttagggtcattccaatcttgatgcatgat
+10776313/1
@@CFFFFFHHHHHIJJJJIJJJJJJJIGHIJIJJJIJJIJJIJJJIGIJI
@10776629/1
ggtagcatttggaggactgtcagatggttttggagaattatcaaagagaa
+10776629/1
??1=B;DBBC<?DB7CC>FDE>?AEB9<CEBFIEG>CBF4:??F9<BFGC
@8220490/1
gtcctgttggtccattaatataaaatggttcaacttctttggtgtac
+8220490/1
@CBFFFFFHGHHHJJJJJJIJJJJJIJJEHIIJJJJJJJGJJDHHII
@9783341/1
ggcagaaccctacctcgaacttccat
+9783341/1
@?=D=D>D=DF>C>F:AFHEHII9A?
@14811459/1
ctttattatattactcctaattgaagagccttttcccaaaatcataccat
+14811459/1
@@@FFFFFHHHGHJIIGIJJJGJIDHGJIIJJJJGHEGIJEHC@FGHCHI
@15820119/1
gtgctccaatcgcattccctttcacactagggacatgaggtgaaattatt
+15820119/1
CCCFFFFFHHHHHJJJJJJJJJJJJJJJJJJJHIJJJJJJJIJJJJJJJJ
@13803093/1
ctcacttgttttgtcataagttgtaacagtaagttctttttttttcttga
+13803093/1
C@@DDBDFDHFHHGGGGG@D?CHEECGGIHI@EFGGIIIGGHIIFIGGII
@13803815/1
ggagttttcttgatcattttcgtttacccagagaggaaatagtatttttt
+13803815/1
B@BFDDDFHHHGHGIGIIIJHIIIJHEHIEHFGGGICGIIII?FHIIIJJ
@8753978/1
gtgagtaatctctgtatcaacaactgtaccagccggcacattcatatttc
+8753978/1
B?@FFDDFHHHHHJIJJJGHIJHIGIJIHHHJGIJGIGIJJJJGIJIJJH
@8221346/1
gcaggaagttttctcgcaacttaggttatgcgaagtacataactttcttt
+8221346/1
@CCFFFFDCFFHFHGGGAHIGIICBBEHIIIICHGBDFHIIIDDHIIIII
@14312828/1
gtagctttttccgttgggattcattatccattctcccctaggctttgctt
+14312828/1
@BCFFFFFHHHHHIJJJJIJIJJJJJJJJJJJJJJJJJJJJJJJJJJJJJ
@14313002/1
aatttataaagcaacggtccacaaaaaataaaataagctcaactatagtt
+14313002/1
@@@FDBDDHFDFDHIDEHEHFGGIGH?DFFG@GIIIHGIEFHGGEIGGII
@14313083/1
acctgttctaacttaaagctgactttagtacatcgcctggagacatgact
+14313083/1
C@@FFEEFHGHGHJJJIJGJJJGJJIJIHHHGIIJIIJJJDIIJJJJFII
@8221992/1
gtgctccaatcgcattccctttcacactagggacatgaggtgaaattatt
+8221992/1
CCCFFFFFHHHHHJJJJJJIJJJJJJJIJJJJIHIJIIJIGGFHGGIIJJ
@11287944/1
gttgttgccactgctgctgctgcggctgttgttgcctctgctgctgctgc
+11287944/1
CCCFFFFFHHHHHJJIGJIJJJJIJJIIEHIGIIJIJJHIIHIIHIIGGG
@12291815/1
ggcgtttctgtaccactataaatgtaatcggtggcgtgtaatcactgctg
+12291815/1
CCCFFFFFHHHHHJJJJJJJJJJJFJIJJJJHIJJJHIIIJJJJJJJJJJ
@11787124/1
ctgaatccttagaattcaaaaattcaaacttaaattcgtagcctaattga
+11787124/1
CCCFFFFFHHDHHIJGIEHIIGHEHIJJJIIGHIJGIIGGHGIJJGJJFB
@10779313/1
ctcagataatcccatatcattgagacattaacttgcgtagcatactttat
+10779313/1
CCCFFFFFFHFHDGHICHEFCHIJJGGIHJIIGIIID?DDGGGGIIGIJI
@9246727/1
gcaaatgtgacattattgactaaggccgatctgaggtctgtcaattcacc
+9246727/1
@@@DDDDBFHFHFIGIIJIEIJCHHGII>GHIIGH?:?FHGHGIJJ<BFH
@9784878/1
gtttctcaaaacatggtgctggatgaggaaatttttcataaagaagtcga
+9784878/1
CBCFFFFFHHHHHJJJGHIJJJIJJJJJJJJJJJJJJJJJJJJJJJJJJJ
@13288147/1
gccattcaactttgcattaactttctg
+13288147/1
@@?B;A=::=A:<EEC?:AIBI4IHC@
@14815411/1
gttgctgaggctgctgtggtctctgctgttgctgttgttgctgaggctgc
+14815411/1
@BBFFFFFHHHGHJJJGIJHIIJJJIJIIJJJJJGIGFHGJJFGIIIJI<
@12802551/1
gtcctgttggtccattaatataaaatggttcaacttctttggtgtac
+12802551/1
@CCFFFEFHGHHHIIIGIJIIIIIAHHGAFHFIIEHGGHJIIFHFEG
@9787275/1
cgtttctgtaccactataaatgtaatcggtggcgtgtaatcactgctgag
+9787275/1
@?;DDDDDCFD?DGGGFHIGIDICGGCBACFEHIFGGIGGGGHCHI>>GF
@14816425/1
gttatcatcaacatctgacccttcacactcatcaagaacttggtaaactc
+14816425/1
;@<DDBDDFFFDAFFGD:?:AAFGIFBFGC@@GEF>?GGEICG:DFAFCF
@10779386/1
ataaattagaatcatcccatagcaaatgatatttggtaggacgtgctgta
+10779386/1
@@@FDFFFGDHGHJJIGGGIIJJJJJIIGHFHIGIJGGF=GGGDGHIIGD
@11788452/1
caacaaacagttgttttttcctgatatagctctaacttcaattaatttct
+11788452/1
CCCFFFFFHHHHHHIJJJJJJJJJJJJJJJJJJJGJJJJIIJJJJJJJJJ
@12803440/1
ggtgaaaagaatgatcttccaactgtcacaaacctgttagcagctggttg
+12803440/1
B@@DFFFFHHHHHIJJIJJJJJJJJJJJJJJJJJJJJJJJJJJJJJJHIJ
@10779801/1
gtcggcagctgggaatcctttgtgagccacatcaatgttaaggaatggtt
+10779801/1
:11AB8@?:A<A?F?FG@CHFCAE@GI@9DCB?G??FBB<BGA<?BBFB?
@15824747/1
ataagaactatttctttaagaatattttggatttcattgatagtatctga
+15824747/1
@BCFFBDFHHFHHJIGIIEHEHIFHIJIIJEHEEHIGJIGGIJGIIJGI@
@14314891/1
ctgggaatcctttgtgagccacatcaatgttaaggaatggtttccaacca
+14314891/1
;@?DBDDD?FFHFIGGGHIGAGEHIIIIIHGIIGGHE>FG?DCFHHEIDG
@9249516/1
caataattgttctttcatgatactc
+9249516/1
=7?D;;DDFBF><BGBGHCFEG9?<
@9249535/1
cacggtctcaacaagttccgttttttggagaggcaactcaggataactat
+9249535/1
CCCFFFFFHHGHHIIJJJJJHJJJJJJJIJIHJIGJJJJJJIJJJJJJJJ
@9249891/1
cctcattttcactcagaagaaataatatctcagcaccaattttatgattt
+9249891/1
<8?BDDDDFFHFHIIIIIIIGEHIIIIIIIIIIIIIIIIIIIIIIIIIII
@15825800/1
gtttattagggtagcatttggaggactgtcagatggttttggagaattat
+15825800/1
BBCFFFFFGHHFHIJJJJJJJJJJJJJJIIIJIJJJHHJJJJJJJJJJJJ
@15313252/1
ctgtaattgcgataaggtttttcaggattgatagatacatcataatgatg
+15313252/1
@CCFDFFFHHD?FHGGCEEHHIIIIIIJJAGHIGCBHGGIJJJIJIIJHI
@11292145/1
cctcaaggtacacccctataagggcttcgatagaatctgcaacaactttg
+11292145/1
CCCFFFFFFFHHHJJJJJJJJJJJJJJJJJJJJJJJJJJJJJJJJJJJJI
@14817163/1
ggtcattatgggcttctattagttcatctatattttttaaggaagtaagt
+14817163/1
@@@DDDABDCC?2A?AGIIIIIICEHGGHGIIIEGHEHBCFDBGE?BGFF
@15314671/1
gaggtgaaaagaatgatcttccaactgtcacaaacctgttagcagctggt
+15314671/1
;?@D?:2BBFF??@GBFGEHHIF:BC?HFCFFIIIFIIIIIE>D<BFG9B
@14817647/1
ccaatgtttctagcctttcataattcataacgtcattagcagagctcgct
+14817647/1
CCCFFFFFHHHHGJJJIJJJJJIJJJIJJJJJHJJJJJJJJJFHJIJJJI
@14318145/1
ctcagagctaccttggcagctgctaattttgcttggtgtttgttttctcc
+14318145/1
CCCFFFFFGHHHHGIJIJJJIJIJJJJJJJJIJJJJDHHIJJGIIJJIJJ
@10781502/1
ctagctttcttaaatctggttctctaatcatctgattagtagtaacgatt
+10781502/1
CCCFFFFFGHHHGIJIJJIJIJIJJGGGIGGIJJJJJJJIJGIIIJJJIG
@8226641/1
gtcactttatatgttcttttaacactctttgatggaatttcataaacaac
+8226641/1
CCCFFFFFHHHHHHJJJJJJJJJJJJJJJJJJJJJJJJJJJJJJJJJJJJ
@13809181/1
gcttgctgtggtggtacagcacccggtcctggtccagattcctgtggtgg
+13809181/1
CCCFFFFFHHHHFIFGIJJJJJJJJJIJIJJJJJJJJJJJJJJJJJJHHI
@8226928/1
atcttattgagataattatcttttgaaacaactacctcccctctggtatc
+8226928/1
@@@FFDDEGDDFHJJJJGFJGIJJIGIJJJIIIJJIIHIJJJGGHJBDGH
@9250592/1
gtaagtgcaggggaacgagaaccaatttcttttttaaaataatcagcaaa
+9250592/1
C@CFFBDFHHFGHGIJIEHIJJJIJJJJGGIIIJJIGGGIJJJGIIIJJJ
@10782422/1
gttgttttttaagtgcatgttgaacatattcatgcaaaatgcaaatgtag
+10782422/1
BBCFDFFFHHHHHGIJJJJIJJJJJJJJJJJJJJJJJJJJJJJJJJJIJJ
@13290428/1
ctgaaggcttttgggtcgtgagaagctgcaacggctgctatagatggaac
+13290428/1
CCCFFFFFGHHHHIJFHEIJJJGIJJJIJEHIIIJIJIJFHIIAHGIIII
@14819383/1
gtgtaatcactgctgaggcttgaacaagcccttctgatagcctgcaattc
+14819383/1
CCCFFFFFHHHHHIJJJJJJJJJJJIJIGJJJJJJJJJJJJJJJJJJJJF
@11791803/1
cttctttaagacactgactaaaatattgttcaagttcacgaggagtattc
+11791803/1
BCCFFFFFHHHHHJJJJJJJJJJJJJJJHIJJJJIJJJJJJJJJJDHHII
@13810600/1
gtcgtgcatggtttaagaaagaccaaaggtttctgttgagctagtcattt
+13810600/1
B@CFDFFFHHHHHIJJJJJJJJJJJJJJIHJJJJJJJIJIJJJJIJJJJJ
@14821228/1
ctttcatgatactctcaagatccctgattacttcttctcgaggtggctgc
+14821228/1
CCCFDDFFHHGHHJJIJGIJJJIIIIIIIJJGIIIIIJJJIJJ@GHHGIJ
@10284422/1
gccacatcaatgttaaggaatggtttccaaccaataattgcagactggaa
+10284422/1
@CCFFFFFGHHDFGFHIJJIGGGHHIIIJJJJJIJJJJJJGIIGIIIJHJ
@10284616/1
gtcaagaccataaccaagatcaattactctaccaggtggaggtgaaa
+10284616/1
@CCDDDFDDHHGGGGHIBEGHIIIIJJJFIIIIJGGCFH;DGDFCGG
@10286193/1
tgcagggaacggcgacataggtgtctgctcttcacatactcttgttacaa
+10286193/1
CCCFFFFFHHHHFIJJJJJFHFGIIIIJJJJJJJJIIIIJJJJJJJJJJJ
@15318852/1
tttgcattaactttctgcagtatgtttacaaatgttgcagcattaagtct
+15318852/1
@CCFFFFFHHHHHJJJJJIIJGJIEHJGJJJJJJBHIJGIIIIJJJJDGH
@14321802/1
cctgggtttaaaatcttcaataacattactcatttctgataggttctgca
+14321802/1
CCCFFFDFHHHHHJJJJJJJJJJJJJJJJJJJJIJJJJJJJJJGIIJJJJ
@10783383/1
gttgcggttaaaccaagaacatgtggcctatcctctggaggaattccttt
+10783383/1
@BCFFFFFHHHHGJIIIGIIJJJHIIJIJGIJJJJJJIFGIGIIJIJJJJ
@11298976/1
ctttaaactcactcgtattgtcattcagccgagtaaaccaaaacaggata
+11298976/1
CCCFFFFFHHHHHJJHIJJIJJJJJJJJJJJJJIJIJIJJJJJJJJJJJJ
@8758372/1
attgtaatttcttgttcttcttgttt
+8758372/1
CCCFFFFFHHHHHJIJJJJIIJJJJJ
@14323072/1
taagattacaattcttaacattttttctttaaacaaagaacattggatta
+14323072/1
@CCFFFFDHHHHHJJJJJJCJIJJJJJJIIJJJJIIIIJJJJJJJJJJJJ
@12809170/1
ggtatatataagattacaattcttaacattttttctttaaacaaagaaca
+12809170/1
BCBDFFFFHHHHHJJJJJJJJJJJIJJJJJIJJJJJJJJJJJJJJJJIJI
@8231663/1
ctctatttcattgtgcattaatctatagaaaattttccaaacagtattta
+8231663/1
@@?DDFFFHHHHFG>EHGIIHBIGDHFGFFIIGHGEGGGIIIGIGB@FIF
@13814627/1
ccgatgttggagcctatgctatccgtagtcgaggctgggctacagatatc
+13814627/1
CCCDFFEFHHHHFJJJJJJJIJJJJJJJJJJIJJIJJJJJJJJJJJIJJI
@11792712/1
ggaaatccagattattttgtgattccaagtaaagaaaatgatgaagaccc
+11792712/1
CCCFFFFFHHHHHJJJJJJHIJJJJJJJJHIJJJJJJJJJJJJJJJJJJJ
@14824282/1
ctaacctgttcttcttgaagttggttcagctgtagtctgtctgcatctgt
+14824282/1
@@@DDDDDHHFFHHIIG9FCFHC<FHB<?>FHHIICECFFHIIGGIII<:
@13293347/1
ggaaaattaatttttattaagaagccaaattgcacctcacacctggcact
+13293347/1
BC@FFFFFGHGHHJJIJJJJJJJIJJJIJIJJIJJJJJJJJJJJJJIJIJ
@13293384/1
gtctcatttgaaaacgtggatctccaaggtctccttgaacaaatttacct
+13293384/1
CCCFFFFFHHGHHJJJIJJJJJJJJJJJJFGIJJJJJIIJJJJJJJJJJJ
@13815189/1
cacctttgtcaccactatattcaccaaccgttaacggagtttgctgtcga
+13815189/1
CCCFFFFFFFHDFIIGGJJIJIIJJJJIJJEGGHJIJIJDGGGIJIGGIH
@8232575/1
ccttatctcatcaaatattgataaactagtttcttcttcatcagggaaat
+8232575/1
@C@FFDFDHHHHHJIGIJJIJJJJJJJJJHIIJJJGGGIJIIJJIGBGFG
@13815690/1
gcattaatctatagaaaattttccaaacagtatttagagactttccacta
+13815690/1
CCCFFFFFHHHHHIJJJIHIJIIJJJJJJJHHIJJJJJIJJJJJJJJJJI
@12300132/1
gtcttcagttcagcttttggattagaatatacagcataagcagccatacc
+12300132/1
@C@DFBBD=CD>DBAGGGGBACHFHIIIIGIEHIGGGIGDHG;FGGGIII
@14825589/1
gatacctacgcctatcagcccatgaaacaaaatgtaatctctgttctttt
+14825589/1
CCCFFFFFHHHHHJJJJJJJIIJJJJJJJJIIJJGIGIJIJJJIJJJJJJ
@9254425/1
cccctcttttgggtggaatgtatgatgatgatttgatatctatatttctc
+9254425/1
@CCFFFFFHHHGHAEGIJGHFHHIJJJJJJJGGJJIIGHFFGIJGIIIJJ
@14826446/1
gggtaatattttgataacgtggatgtagataggctggcctgcttgtggaa
+14826446/1
B@CDDFFFHHHHHJJIIHJHJJIJJIJJIJJJIJJJJIJJIIIJJIIJDE
@13295812/1
taaaaattataataaaacaaaaattaactttttaatcacattggatctag
+13295812/1
CCCFFFFFGHHHHJJJJJIJJJJJJJJJJJJIJJJJJIJJIJJIJJGJIJ
@14826512/1
caactgtcacttttggtcctgttggtccattaatataaaatggttcaact
+14826512/1
CCCFFFFFHHGHHJIIEGIJJIJGIIJJGIJJJJIJJJGIJJICGIIJJJ
@9795411/1
aaggcttttgggtcgtgagaagctgcaacggctgctatagatggaacgtt
+9795411/1
CCCFFFFFHHHHHIJIJJJJJJJJJJJJJJJJJJJJJJJJJJJJIJJJJJ
@10786571/1
tttcttaaatctggttctctaatcatctgattagtagtaacgattctcca
+10786571/1
CCCFFFFFHHHHHIIJJJJJJJJJJJJJJJJJGIHIJIIGJIIJJJJJJI
@8236202/1
cgtgtttggtagaagcaggatgacacttaggtcgtgcatggtttaagaaa
+8236202/1
@@?DDDFDHHGADEHBGBD?ECDDDEHGJBEGHGEGHGGGH?D>G@FGGG
@11300241/1
ggctgttgttgccactgctgctgctgaggctgttgttgcctctgctgctg
+11300241/1
CCCFFFFFHHHHGJJJJJJJJJJJJJJJIJIIGIIHHIJJIJFIICHIII
@15321121/1
gggcggtaccatggtataactatcttattgagataattatcttttgaaac
+15321121/1
CCCFFFDDHFHHHJGHIJJJJJJJJJJIIJIJJIJJIJJJJJJJJJJJJJ
@10787178/1
atcaggttttgggtagttgggtaatattttgataacgtggatgtagatag
+10787178/1
@BCFFFDEHHHHHEGHIHIJJFHGIIJJJJJIJJJJJHIJIJJHHIJJJI
@15321863/1
ggaatttgtttgtgattttttattgtatcccaatcaattatgatactgtc
+15321863/1
CCCFFFFFHHHHHIIJJJJJJJJJJJJJJJJJJJJJJJJJJJJJJJJJJJ
@11796354/1
ggtatatataagattacaattcttaacattttttctttaaacaaag
+11796354/1
@?:BDDDAFDDF8FBFCE?DIICIIFHBAD<HEDEFEB????C??9
@10787817/1
ggcataatgagtacatcatttacatcaccgtgatctaatatttgagc
+10787817/1
CCCFFFFFHHHFFIJGIJJJJJJJJJJJJJHIIJJJJJJJJJJJJIJ
@8760086/1
cccaagaggagagcttttattgaatagaataggaatgtcaggtgcgttaa
+8760086/1
@@CDDFDDDDHBHIIJIGIJJIGIGI@HIBHIJ>DGEDFHGH4BFDHIIG
@13296789/1
ctgtaattgcgataaggtttttcaggattgatagatacatcataatgatg
+13296789/1
@@@DFFFFFDHDHIHHHAFHHIIIIJGIJIJJIGIIJIIIJIIGIGEHGG
@8762361/1
aacaagaatgctgttaatgcctccaagcttaacattgattttaaggcaaa
+8762361/1
@@@FFFDDBHAFD<EABGICGGIIGGIGGIIGIGIII4DGIEHIIFGGII
@8239674/1
gtccttctaacctgttcttcttgaagttggttcagctgtagtctgtctgc
+8239674/1
CCCFFFFFHHHHHJJJJJJJJJJJJJJJJJFGHIJJJJJIIIJJJJJJJJ
@12301059/1
attgaggctctaaatggcatgaacagcaataaagc
+12301059/1
=?7D7?DDFBBFFDEEE;>I>FFH<;F9EFAB9BB
@15832752/1
atcatttacatcaccgtgatctaatatttgagcagaaggtgctggtgcat
+15832752/1
CCCFFFFFHHHHHJJJEHIIJJJJJJJJJJJJJJJIJJJDHIJJJDHIIJ
@14325474/1
ctcatgttataacattatgcagttcattacctaagatatttgttatgatc
+14325474/1
CCCFFFFFHHHHHIJJIJJJJJJJJJJJJJJJJJJJJJJJJJIJIJJIJI
@15832914/1
catccaagccgtaatgaatggtgttgctttcgcagggtaagtctttcagt
+15832914/1
@@@?DDDBDF@F6FBFEBCEGACGDFGEEGGC@@?@G9?FGGGIGEBFC=
@14326782/1
ctcagcaccaattttatgatttctcttctcttggtgttcaacaaatctct
+14326782/1
@@@FFFFDHDHHHJJJJJEHHIIGIJEHIIHHIE?EHEGHJGEHIGIJGG
@9797237/1
ccgatcttgtacaacattttacatgcagttagtgcaactgctcccttggc
+9797237/1
CCCFFFFFHHHHHJIGGIJJJJJIJJJJHIJIJJJJIJJJJJJJJJJJJJ
@12303087/1
gccaatagctgtgggttatatggtgattgatgccattcaactttgcatta
+12303087/1
CCCFFFFFHHHHHJJFHIJJJJIHHJJJJJJJJJJJJJJJJJJJJJJIJJ
@12303432/1
ctgagctttataaaatgcagtggccgacacatcaatattaagcatcatct
+12303432/1
CCCFFFFFHHHGHJIIJJIJIIIIIGGIJJJIJJJJJJJJJJJJJJJJJJ
@10290979/1
gttataaatgtaggaagttatcaagaaatctaagattgcatcaccgagga
+10290979/1
@C@DDBDDFHHGHIGIHGHIIEGGGGEIGGHIGIIGHGIGCBFCGHGEHI
@14328053/1
gttgttgccactgctgctgctgaggctgttgttgcctctgctgctgctgg
+14328053/1
@@@D?DDD>FHADBHBDB>DAGCGHIFG3?EFHGGDHGE>FGE99?@@D>
@10291138/1
agcacggaaagcagcgagatgagca
+10291138/1
CCCFFFFFHHHHGJJJJJJJJIJJJ
@9798453/1
ctgtggtctctgctgttgctgttgttgctgaggctgctgtggtctctgct
+9798453/1
CCCFFFFFHHHHHJJJIJJJJHIJJJJJJJEIJJIJGIICFHGIGEHGGG
@12810980/1
cctcagagctaccttggcagctgctaattttgcttggtgtttgttttctc
+12810980/1
@8?AD>BB?F>D?B:ECFG?FFIF<<BCBD?B9CBEF1??B;DDDGFCE9
@10789812/1
gttgaaaaccttcggcctgatgctgggaacaagaatgctgttaatgcctc
+10789812/1
CCCFFFFFHHHHHJIJJJJJJJJJJJJJJJJJJJJJJJJJJJJJJJJJJJ
@9257079/1
gcctcacttgttttgtcataagttgtaacagtaagttcttttttttcctt
+9257079/1
CCCFFFFFHHHHHIJIJJJJJJIJJJJJJJJHIJJIIJJJJJJJJJJJJJ
@12812626/1
cttcttcatcacgtcgtctttttttaccaaaccggtattttccccttggc
+12812626/1
BBCFFFFFHHHHHIJJIIJJJJJJJJJJJJJJJJJ@FHIJJJJJJJJJJJ
@12812663/1
actgactaaaatattgttcaagttcacgaggagtattcttggaaacaatt
+12812663/1
CCCFFFFFHHHHHJJJHIJJJJIJJJJJIJJIJHIIJJJJJJHJJJJJJJ
@15326507/1
ctgacatatactaattaagatagcaacccacattggggctattgttggcc
+15326507/1
CCCFFFFFHHHHHIJJJJJJJJJJJJJJJJJJJJJJJJJIJJJJIIJJJJ
@15837680/1
ctttttgaaattttttaataattggaacaattctatcacctttgaagttg
+15837680/1
CCCFFFFFHHHHHJJJJJJJJJJJJJJJJJJJJJJJJJJJJJJJJJJHJJ
@14833895/1
tcgtagtgaagaactgaaagcagatctaaatttctcaaatttctttctat
+14833895/1
BCCDFFFFHHHHHJJJJJJJJJJJJJJIJIJIIJIJJJIJJIJJJIJJJJ
@15329524/1
ctctgcactgtgacagtcttcaagcactgagttagaataccaacctgaat
+15329524/1
@@CDFFFFFHDFHHIIFGHJIIGHICHIGJJEFHHHJIIIDGGIJJIIGH
@9803633/1
cttggtgttcaacaaatctcttaatgatatcagtcagcttacaagcctta
+9803633/1
@@@FDBDADFDHDHDFHIIEHIGD>A<FHGGIIIIIJIJJJJJJ@AFHGG
@9803934/1
gcagggaattctaagagggtacacaattcaggcactaatgtctcttcaaa
+9803934/1
@@@FFFFFHHHHFHIIJIJHIJIHIEEFGIJGIGGHGIJG?DHBHGEABH
@14335512/1
cctcaaggtacacccctataagggcttcgatagaatctgcaacaactttg
+14335512/1
:;@D?DB?HFCF?@BCDCFGHG>FA?CFECGEBDHEGGGGE9DDHGG@@D
@13820504/1
gccacattccattccatgatttattaaacccgatgctagctttcttaaat
+13820504/1
?@@D:DDD?FBFHIII>GCAII>IAFHHIDGG?D:F<FHG@>FHEHBB>D
@11798460/1
tgcataagtcattcctctatcaggtaagacaacaatcacaagttttactt
+11798460/1
CCCFFFFFFHHHHJJJJJJJJJJJHJJJJJJJJJJJJJJJIJGIJJJJJJ
@13822547/1
gctcacttcaccaacattcatgaataatggagaatcacatagcttcggcc
+13822547/1
CCCFFFFFHHHHHJJJJJJJJJJJJJJJJJJBFHIJJJJJJJJJJJJJJJ
@9258669/1
catgacgatagctttattctcattaaggaattccggtttctcaaaacatg
+9258669/1
CCCFFFFFHHHGHJJIJJJJJIJJJJJJIJJJJJJJJJJJJJIJJJJJJJ
@8240040/1
gcaagaggtaacttctgtcttgaaatctgtagcccaatatagattcc
+8240040/1
@@?DD8?D=DDFAHGIDGDD?F>FGDHGI>FBBBGGBACFGH<C?@<
@9259267/1
ggtaaagttttgcctataagaacaatgagtgagagcttgcaagaggtaac
+9259267/1
@@?DDFFADHFHHHIGIGIJJJJGHJJIHCHHIIJJJJJIJJJIGH?DHG
@10794535/1
ccttctttgactaaatactcctgaaggagtgatatcggtgtttttgagct
+10794535/1
@@@FFFFF?>FFDGGGIIGHHEG?GFHDEAFHFGFHII:C?BB?D>EGAH
@9261368/1
aatactttaagagcatttattgcagcttctttctgtgcatcattttt
+9261368/1
CCCFFFFFGDHHGJFIJJIJJJJGIGJIJJIIJIIEFHGGIIIGIII
@8243111/1
atcgtcttgaacttcatttccaacaggtagtaagtgatcattaagttcgc
+8243111/1
??@DBDD?FDHHDIJJGIEIJGGICHH<CGAEHI?FDHIIIHGIG?BFH?
@14836732/1
ggggaggactcaatgccaacattgaccctaggcaaggtacagcctcacca
+14836732/1
@@@DDDDDHHH?AEDE?FC?A?FHDGGE;FB@;FEBG9DDG9?B8B@FC<
@11802272/1
cttttatcataatgagatcaagtttttttcgaatcaaatgaagctgtatt
+11802272/1
BCCFFFFFHHHHHJJJJJJJJJIJJJJJJJJJJJJJJJJJJJJJJJIJJJ
@15330631/1
ccttcttttccggaaagaacctagtgtgatggcgtttctgaaccactata
+15330631/1
@CCFFFFFHHHHHIIJJIIJJJJJJJIIJJJJJJJJJJJJIJJJJJJHII
@15330831/1
gggaagttttatttacattttttgcctgaacacattgggtcgccatacct
+15330831/1
CCCDFDBDDHHHHJJJGGIJIIJJJJJJJJJJJJJIJJJFGHIJJJIIJJ
@15331899/1
gcgttaacttttggtggctttattatattactcctaattgaagagccttt
+15331899/1
CCCFFFDFGHHHHJIIJJJJJIJJJJJJJJIJJJJJJJJJJGJJJJJIJJ
@15332360/1
ctagataataatgcctcagagctaccttggcagctgctaattttgcttgg
+15332360/1
CCCFFFFFHHHHHJJJJJJJJJJJJJJJJJJJJJJJJJJJJJJJIJJJJJ
@11310361/1
ggtaaaaagattattgtattttcttttagaactctttcaaagagttctgc
+11310361/1
B@@DFFFFHHHGGIJJIGJJGIJIJJJIIGGIJJIJGIJIJEHIHIHJIH
@13302502/1
ggtagaagcaggatgacacttaggtcgtgcatggtttaagaaagaccaaa
+13302502/1
CCBFFFFFHHHHHJJJJJJJJJJJHHIIIJJJJJHJJJJJJJJJJJJJJJ
@9804484/1
acctaaaagtgggttcatgaattgctccctccacctgaactagttcatat
+9804484/1
CCCFFFFFHDHHHHHIIGJIGGIGIJJJJJJJJJJIIIGIJDGHIJJIJI
@13304576/1
ataagaactatttctttaagaatattttggatttcattgatagtatctga
+13304576/1
CCCFFFFFHHHHHJJJJIIJIJJJJJIJJIHHGIJIJJJJJJJFIJGIEH
@15845198/1
ctggaagaaaccataccaaaggtcaagaccataaccaagatcaattactc
+15845198/1
@@CFDFF8BDFHGGIGFHIIIGCHHIFIIBGICEHGFGIIIIIIIGIIII
@13305523/1
ctttcacaatcaattaattggtaacatggtaaaataccttctttgactaa
+13305523/1
@BCFFFFFHHGGHJIJJJJJIIHHJJJJJHHIIGJJJIIJJIJJJJJJJJ
@9806419/1
ctgttgttgttgttgctgaggctgctgtggtctctgctgttgctgaggct
+9806419/1
CCCFFFFFHHHHHJJJJJJJJJJJJJJIJJIJJJJIJJIIJJJJJJJJJI
@10794818/1
cccatagcaaatgatatttggtaggacgtgctgtaccttgtatactagca
+10794818/1
CC@FFFFFGGFHHIGHIDGJFGIJJIIJHGEGIEGGIEIJJDGIIGJIIH
@12310101/1
cagaattttcgtttggagcaaatacaatgtatttgctgtctttgtgtctt
+12310101/1
CCCFFFFFHHHHHJJJJJJJJJJJJJJJJHIJJJJJJJJJJJJJJJJJJJ
@11313562/1
gcacggaaagcagcgagatgagcataataggtaggtgcagggtatgaaac
+11313562/1
CCCFFFFFHHHHHJJJJJJJJJJJJJJJJJJDGIJFHIJJJJBFHIJJJJ
@8245339/1
gtgatatatttttgcatctgttataaatgtaggaagttatcaagaaatct
+8245339/1
@@<BD::DFFFF>FHIIII@EAEFBBFFGFBCFF<C:EFFHFEGCGGDDF
@11806846/1
ctttgttgctgctgtggtggttcttgcctttgcagctgttgtggtggttg
+11806846/1
@@@BDBD?FDDDDGIGI2A@@BHHGIIIIIABGHFHIECFG?FH?FH7DD
@13307078/1
gttgaagataacatacaattttaattttattattctcaatgatttcctcc
+13307078/1
@@@BDDDFF>FFHIGIDGGGGGHGEDGHDHGIIGGEGGGGBBGHHGHIII
@10300308/1
tcccaatcaattatgatactgtctccttcaacaatcgtcggtacaatgta
+10300308/1
<=?DDFFBDFHDAHIIFGGHHHEGHEIIHEHGIIIIGFHIA:BDFIIGB@
@14841194/1
tctcgataatcaagtgttggtgcattcataattcgggccttaactttagt
+14841194/1
@@@FFFFFDFFFDCAEFDGGEGG<EFHEHI@GFHEIIIIIIIGIIIICGD
@13309456/1
cacctttctttcctttttttgcccattattgtgtactatcttcaaag
+13309456/1
CCCFFFFFHHHHHJJJJJJJIJJJJJJJJJJIIIGJJJJJJJJJJJJ
@13829672/1
ccacattccattccatgatttattaaacccgatgctagctttcttaaatc
+13829672/1
@CCFFFFFHHHGFJJJJJJJJIJJIJJIJIJIJIIIIJGHJJGHIJJIJG
@14842730/1
tgctttctaatgtttcttcatttaaaaccgctgtgtctctttcttttttt
+14842730/1
CCCFFFFFHGHHHIJJJJJJJJJJJJJJJJJJJHIIJJJJJJJJJJJJJJ
@14842822/1
ctttaagacactgactaaaatattgttcaagttcacgaggagtattcttg
+14842822/1
@@@F?ADDFBBBBG@GHIGIIECHIEFFG>?ECD?F?F@6AFHDHHCGHF
@9808713/1
cggcaacatagaaatactgtaaaatttacctgtggttggtcttgatttcg
+9808713/1
CCCFFDFFHHGGFIIGIIJHIGIIGIJHGGHIFGHEGHGGIJJIDFFIII
@10798262/1
gcaattttcttaatggatgcataagtcattcctctatcaggtaagacaac
+10798262/1
CCCFFFFFHHHHHJJJJJJJJJJJJHJJJJJJJJJJJJIJJHHJJJJIJI
@9266568/1
cactgagttagaataccaacctgaatttcagcaattttcttaatggatgc
+9266568/1
CCCFFFFDHHHHHJJJFHIJJJJJJJJJIJJIJIIJJJJJJJJJJJIJJJ
@14844111/1
ctgggctacagatatctagaggttctgtatttcctgtgatcttgtctaag
+14844111/1
B@CFFFFFHGHHHJJJJJJJJJEHJJJIGIJJIJEIIGIJJJIJIJJIJJ
@14844124/1
gacaattgtaccaagctctggcattttcctgtgactgatttttcttcaac
+14844124/1
@CCFFFFFHHHHHGJJJJJJJJJJJJJJJJJHIJJJJGIJJJJJJJJJJJ
@12821025/1
gcttccacagcttgtctgtaattgcgataaggtttttcaggattgat
+12821025/1
@@@FFFFDHHGHHIEGEHIIAHC@HGGHBEGI?DECHIIGCFG>BGG
@15337128/1
cgtcagttttaatgcttccaacacgttgaactaaacttggatcagtagtg
+15337128/1
CCCFFFFFHHHHHJJJJJJJJJJJJJJJIJJJJJJJJJJJJJJJJIJJII
@15338462/1
cctgcggaccattagttgaagttccagccctcagataatcccatatcatt
+15338462/1
8=?AD?D1CC?BBEIIDEFICEEICECCDDDDDEEDDD4B<DDDBDC@=B
@11314891/1
ctaatatggattgcgaccattactttgtggtccaaaatcagagctacaac
+11314891/1
CCCFFFFFHHHHHJJJJJJJJJJJJJJIJJHIJJJJJJJJJJJJJJJJJI
@11315478/1
ctgttcctggctgagagtaattcgtcgcgcattctgttgtatatttatgc
+11315478/1
CCCFFDDDHGHHHIIJJJJGIJIJHIIIJJJIJJJJJJIHIIJIJJIJJE
@13311098/1
gctcccttggcagtaacaagattttcacatggctgcccctttattatccc
+13311098/1
CCCFFFFFHHGHHFIJJJIJHIIJJIIIIJIJIJFGIIIIIIIIIJIJJI
@13832161/1
ctggcagctgggaatcctttgtgagccacatcaatgttaaggaatggttt
+13832161/1
CCCFFFFFHHHHHJJJJJJJJIJJJJJJJJJJJJJJJJJJJJJJJJJDHI
@13832530/1
gttggtgtagaggtgcaggctggccatgttgaatagcttgctgtggtggt
+13832530/1
CCCFFBDDHHDHFEGIJJJJJJJJJIJJJJJHGGIJJJJJIIIGII?FG@
@13311965/1
gtaggacgtgctgtaccttgtatactagcatgactgactagatagaagtc
+13311965/1
@B@FFFFFCFHHHIJJIJJIIIJJIJGIIJFIIIIJIJJIJJJIJEIIDH
@10300954/1
gtcacttcaaactgttgctcagcagctatctcttgtaggaactggactgc
+10300954/1
CCCFFFFFHHHHHJGJJJJJJJJJJJJJJJJIIJJGHJJIJJJJJJJJJJ
@12314517/1
cttgttcttcttgtttcttttctttaacatttctcacagaacggttgcca
+12314517/1
B@BFDFFFFFHHHFHJJJJJJJJJJJJHJIIJJJIJIIGGIGJIBFDGHH
@9813074/1
gcctatgactcccaagctgctatgag
+9813074/1
?<8DD?BAFH>BAD?FDB<FB?AFHC
@12826343/1
cagagaggaaatagtattttttcttcatcgtcttgaacttcatttccaac
+12826343/1
CCCFFEFFFHHHHJCGHJJJJJJJJJJJIJHIJJJIJJJJIJJJJJJIJJ
@11811961/1
atagtttctcctacggagactgtatacctaaaagtgggttcatgaattgc
+11811961/1
CCCFFFFFHHHHHJJJIJGIJJIIJJJJJJJJJJGHGIGHJJJJIJJJJJ
@12317274/1
agcatacttaaggaaggaatcaccgatagtttccaaacgctccagattga
+12317274/1
?@@?DDDDHHDHB<BFHBFHG@CDFCF8::C?DBAGDDGHIGEGBDHGIH
@14847809/1
gtaggagtaaaacgtaagtggaagcataagctcccaattctttggtgata
+14847809/1
@:?DDDDBDDFDFHCFFEEHG@CFDHEHFEHIII@BBFFAGB?BD?DHEB
@14341521/1
gggtcattccaatcttgatgcatgatgaaatcatgaagtctaggaaagaa
+14341521/1
CCCFFFFFHHHHHJJJJJJJJJJJJJJJJJJJJJJJJJHIJJJJJJJJJJ
@11317534/1
ctgattacttcttctcgaggtggctgcagtttccatatcatattatacct
+11317534/1
CCCFFFFFHHHHHJJJJJJJJJJJJJJJJJJJJJJJGIJJJJJJJJJJJJ
@10301829/1
ctttaagacactgactaaaatattgttcaagttcacgaggagtattcttg
+10301829/1
CCCFFFFFHHHHHJJJJJJJJJJJJJJIJJJIJJJJJIJJJJBFHJJJHI
@11318439/1
ggtcattatgggcttctattagttcatctatattttttaaggaagtaagt
+11318439/1
BCBFFFFFHHHHHJJJJIJJIJHIJJJJJJJJJJJJJJJJJJIJJHIIJF
@10302292/1
ctggtttacaattagaatttataagtgttgcggttaaaccaagaacatgt
+10302292/1
@@@FDFFFHFDFHEIGIIIJIIGBEFF<FGIIEGH?DGIIGIJIIIIDHF
@14849842/1
gcttggtgtttgttttctccaactccgacaaacgccatcctctcattctt
+14849842/1
CCCFFFDDDHHFDEHIIJJIJJJJJJIJJJIIJJJJJJIIJJJIJJIJJI
@11319350/1
ctcgcaacttaggttatgcgaagtacataactttctttgtatctgcatga
+11319350/1
@@@FBADDHGHFDACFDEGHHGI?GHGGGCHGGHGIDHIIGIBCEIIIEG
@14850685/1
ctctatttcattgtgcattaatctatagaaaattttccaaacagtattta
+14850685/1
CCCFFFFFHHHHHIJJJJJJJJJIJJJJJJJJJJJJJJJJJJJJHIJJJJ
@11320175/1
tcttcaatggttgctgctaaatcttcaagtacatagtacataactttagc
+11320175/1
CCCFFFFFHHHHHJJJJJJJJJJJJJJJJIJJJJJJGGJJJJJJJJJJJJ
@12319314/1
gtcaaatccatctttgtaaataaaaaattaataacattaatatgaacaaa
+12319314/1
CBCFFFFFHGHHHJJJJJJJJJJJJJIJJIJJJIJJJJJJIJJJIJJJJJ
@10803990/1
cataccgtacgctcaaacatgcaaatgtgacattattgactaaggccgat
+10803990/1
CCCFFFFFHHHHHJJJJJJJJJJJJJJHGJJJJJJJJJJJJJJJJJJIHI
@15343816/1
ctcttgttttgcttctttttttgacctacccttgccgatagcaataaggc
+15343816/1
??@DFFADFFHHADHGCEHDHEHIIHCBFFGIIIGGHHEBGEIEGGGHIG
@15344017/1
atactcttgttacaacatatttcaacatgtatccttttgggcggtaccat
+15344017/1
@C@FDFFFHHHFGIIIEHIIJIJIJIDJIEHHEHEFHGGBDHGG@FHIII
@10804678/1
gaatagaataggaatgtcaggtgcgttaacttttggtggctttattatat
+10804678/1
CCCFFFFFFHHHGJJJFHGGHAEGGFGHGGGIJDIJFGHGGIJIJJJJII
@15854110/1
gtcgtctttttttaccaaaccggtattttccccttggcaacaaacagttg
+15854110/1
@CCFFFDFHHHHHEHHIGDGIDG:@FBHGEHIIIIIIIIGIGFDHDFDGG
@15344803/1
ctcatactgtcttcagcctcatgttataacattatgcagttcattaccta
+15344803/1
CCCFFFFFHHFHHIIJJJJJJJJIJGJIIHJIJHJIJIIHIJJJJJJIJJ
@8253028/1
gggaattctaagagggtacacaattcaggcactaatgtctcttcaaaatc
+8253028/1
CCCFDFFFHHHDFEGGFHIIJIHIIGJGHIIIJGEGGDCGGIIJGABHG?
@13315123/1
ccatcaacgttcactgtctataaaaatacaagaattcctaattggtagta
+13315123/1
CCCFFFFFHHHHHJJJHJJJJJJJJJJJJJJJJJJJJJJJJJJJIHHIGI
@11323106/1
gcttgtctaacttgaccaacggtaaaagcaggaggttgttgcatcctttg
+11323106/1
@@@ADADDHDFHHIG@CFB?FAFAFHIIGEGG=FEGGG?DGEGEABGFIF
@9274829/1
cggatcttctatccttatctcatcaaatattgataaactagtttcttctt
+9274829/1
@@<ADDBDDHDFBBFHIIIIGAH?CEC>HH@A9A?EHGGHH:?FGIIECI
@9275193/1
acaaagatagtaagttatttcttctaaattctgctctgataaattagaat
+9275193/1
<@@ADEFDDFFFH@EFDEIGABFCHGHIIIIIIGDHGFFHGGEHIGBFEG
@10306089/1
ccttaatcatacaataattagcttaatattagaaatcttaataaatagga
+10306089/1
CCCFFFFFGHHHHJJJIJGJJJJJJIJJJJJJJJJJJJJJJJJJIJJIJG
@11324189/1
gcttgctgttgttgctgctgctgctgttgttgttgttgaccccatggttg
+11324189/1
CCCFFFFFHHHHHJJJJJIJJJJJJJIJJHHIJJIHIIJJJJJIJJJFHI
@13317535/1
cttgttttttacttgttcctgtgccataaccgtacttcatatcattgata
+13317535/1
BCCFDFFFHHHHGJJIJJJJJIJJJJJJJJJJHIJJJJJJJJJJJJJJJJ
@9276293/1
tgttggtccattaatataaaatggttcaacttctttggtgtacagaaata
+9276293/1
CCCFFFDFHHHHHGJJJJIJJJJJFHJJJJJJJJJJJJFHIJJJJJJJJI
@13838964/1
tttgaactaagtacagcgaaattcttattcgattgaagtaaattgtaaaa
+13838964/1
CCCFFFFFHHHHHJJJJJJJJJJJJJJJJJJIJJJJIJIJJJJJJIJJJJ
@13838984/1
ccattgaataatagctggctggttcctagaatcccacatggcaggaagtt
+13838984/1
CCCFFFFFHHHHHJJJJJJJJJFHHIJJJJJJJJJIJJJJJJJJJJJJDH
@9819591/1
cctggatctgatcttaacaagccttaagagaaatcttagctgacatatac
+9819591/1
@CCDDFFFGHHGHIHIGGIGJGJIJJGIEIJJIJJIJIJJJGGIEFHIIJ
@8780365/1
cagcagcctcagcaacaacaacaacagcagagaccacagcagcctcagca
+8780365/1
CCCFFEDFFHHHFIJJJJIIGIJJJJGIIHIGGJIHJGGGGGGIIIJIHG
@10807083/1
gcacagagtaggttattgtaaggttttgatgtgtttgattctttgttctt
+10807083/1
CCCFFFEFCFFHDGGHIJJJJIIHHJJJIJJIJJJJJJIJJJJJJJJJJJ
@9279007/1
ctccaattgcattccctttcacactagggacatgaggtga
+9279007/1
:?8DDDBA:=2C::<<ACFC@F?CEF@:;F@;CBEDE9?:
@8256174/1
gttcttcttgaagttggttcagctgtagtctgtctgcatctgtatatgcc
+8256174/1
CCCFFFFFGHHHHJJJJGHIJJJJJJJJIIJJJJFIJJJJJJIIJIJJIJ
@8781645/1
gttcactgtctataaaaatacaagaattcctaattggtagtattccaatc
+8781645/1
CCCFFFFFHHHHHJJJGIIJIIIJJIIIJJJJIJGIIFEHCHIIGIIIHI
@14346600/1
cttcctttttttggatctgaagggcggtcccctcttttgggtggaatgta
+14346600/1
CCCFFFFFHHHHHJJJJJJIJIJJJJJJJJJJJJJHHHHFFBBDBDDD@C
@12835425/1
tggacccatgcactgaatgactttatacactggtatttctggctcacctc
+12835425/1
BCCFFFFFHHHHHJJGIJJJJJJJJJJJJJJJJHGIJJJJIJJJGIIJIG
@8784259/1
gtcactattaaagttgatttgtcttatcgacttgacaattttttcttttc
+8784259/1
CCCFFFDDHHHGGFGIIJJIJIIJJGJJJIHIJEAGAFGHIIJJFGIII@
@8784287/1
gggtaatcaaattttatgacaaaattgcaattctttacatcaataccttc
+8784287/1
CCCFFFFFGHHHHJJJJJJJJIIIIJJIHIJIJIJJJJIJIJJJJJGIIJ
@14857057/1
gtctctgctgttgctgttgttgctgaggctgctgtggtctctgctgttgc
+14857057/1
@=?DDDDDFF222CEFCA<:C?EHBBBGFIIIIDE>;D?::BDDCGBFFF
@11822305/1
gatacaatttcttgttttttatcatcctctttatttactagaaactgctc
+11822305/1
@<@?DDDDFDBHHGHIIIGIAHFGIG<FFHGGBGHHIIIIIEIFDHIFGI
@11822919/1
gtttcgtaggcaggtggaggccatcgcctggtcatgcataattcttgtag
+11822919/1
CCCFFFFFHHGHHJHIIIIJJJJJGHIJIJJFGIIGIJJJJJJJJJIHII
@14858527/1
tgcaattcttggttcaagatcattttaaactgtccttctgacacaccatc
+14858527/1
CCCDFFFFFFDHAGDGGHGEHIIIIIIBEGGIEGGCHHGEGHIEHIGHHG
@15349987/1
atccaaagagcgatggaatcttaaatgcgatactaaaacaggcagaagca
+15349987/1
@@<=DD>DDDFHFIB?GHIIIIGIIE<FHGIB?GEHBCHIE??DEHG;>C
@8259639/1
gttgttttagggtaatcaaattttatgacaaaattgcaattctttacatc
+8259639/1
@@CFDFFFHBDH<EGHIJJJJJJJJGIJIJGHHIJGIEFHIJJJJJIJJJ
@9281632/1
ctcatacttaatccaatgacatggggaagtcaattgctaatattgccatc
+9281632/1
;@<DD;;DBFF<:A?:C<?CF<AE<F<1<FBFE>E1?FFAEGFFABBAG>
@12837171/1
cctgggtttaaaatcttcaataacattactcatttctgataggttctgca
+12837171/1
CCCFFFDDHHHHHIIJIJJJJJJJJJIJJJJJJJJJJJJJJIJFHIIJJI
@8785264/1
gctgactttagtacatcgcctggagacatgactacacaaccatttggtat
+8785264/1
@CCFFFFFHHHHFIJJJJJJJIIJGIIJIIJIJJJJJJJJHJJJJJIJIJ
@13844154/1
gtcgtgagaagctgcaacggctgctatagatggaacgttgatctggtctg
+13844154/1
BBBFDDFFHHHHHJJJJJJJJHJIIIJJJJIJJJIIJBGIIHIHHI=CGG
@12329025/1
caacaccacactcctcaaggtacacccctataagggcttcgatagaatct
+12329025/1
CCCFFFFFHHHHHJJJJJJJFHHJIJJJJJJJJJJJJJJJJJJJJJJJJJ
@12838480/1
ctgctgggttgctggtcaccgggttgttgcctaacaggaggtgcactggt
+12838480/1
CCCFFFFFFHHHHJJJJJJJJJJGIJJJJJJIJJJJJJIJJFHIJJIJJH
@12330880/1
cccatcattcgctcctcgactgccccgatgttggagcctatgctat
+12330880/1
@@;B=DDDF?B:AGEEAGFDG@G9?EC:??DF@;B?;?BF8=CCDF
@14858936/1
aggtgatatatttttgcatctgttataaatgtaggaagttatcaagaaat
+14858936/1
@BCBDFFFHHHHHJJJJJJJJJJJJJJJJJJIHGJJJJEHIJJJJJIJJJ
@11329711/1
ccgactgatgatttgaggttcttgtggaattgtgacactttgatgttgta
+11329711/1
CCCFFFFFHHHHHJJJJJGIJJJJIIJIJJIJJJJJJJJJJJJJJJJJJJ
@14860899/1
cacctgaatccttagaattcaaaaattcaaacttaaattcgtagcctaat
+14860899/1
CCCFFFFFHHHHHJJJJJJJJJJJJJJJJJJJJJJJJJJJJIIJJIJJJJ
@15351559/1
cacacatatatatataattaattcaattgaaaatatttatatatttgagt
+15351559/1
CCCFFFFFHHHHHJJJJJJJJJJJJJJJJJJJIJJJJJJJJIJJJJJJJD
@15351608/1
ttctttttttgacctacccttgccgatagcaataaggcctttggctttaa
+15351608/1
@@@DFFFFHHDHHJJJIJIJJIJJJJIHIIGHGIGCCEHHIGIIIJJIJJ
@8788417/1
acaacagcaacagcagagaccacagcagcctcagcaacaacagcaacagc
+8788417/1
CCCFFFFFHHHHHJJJJJJJJJJJJJJJJJJJJJJIJJJJJJJJJJJJJI
@15352457/1
ctggaaacttctgaatgatatgctcattattagaatccccattttcagta
+15352457/1
CC@FFFFFHHHHGEIFIIIJJJJJIIIJJDGIJJGIIJJJGGIJGIGIDH
@10312121/1
ctcccaagctgctatgagtactatcatcagctggtgtagaattacagaat
+10312121/1
@C@FFDDDFHHHHGIJGICHHIGIGGJJJJJJJJEGFHHGHIIIJJJJJI
@15353616/1
gtattactaggtgggcttcagagcagtacaagggaaagagaagataaaaa
+15353616/1
@?@FFFFFHHHFFGIJJJIJIIIIJIJIGJJIIJJJJJGIJGGGJJCGHJ
@11828400/1
ggaaaactgtttatcatagatccgacgacactttttagtaccgggcttac
+11828400/1
CCCFFFFFHHHHHJJJJJJJJJJJJJJJJJJJJJJJJJIIJJJJJJJJJJ
@9286910/1
gttcataaggtctcatttgaaaacgtggatctccaaggtctccttgaaca
+9286910/1
@@@FDFF?F<BBFGGIBGGACGHIGCFCFHIGIEAEHHBFD<<BGHG@DE
@8790811/1
ctctgtcgttggttcagattctattggtttgtttggtttaaattgtctaa
+8790811/1
@@@FFEEFF>FHFHHBG@FCHIHHIIICGGC?FHIIEGGBHIGC9B<DGI
@15353759/1
ggcacatccacgatttcggcagcttttacctcattttcactcagaagaaa
+15353759/1
?@@DDBEDFFHHAHHIBBGGAHGGHIGHGIGEHIGIIGIIHD9BBGEGCH
@15355006/1
ggtgacattagtctagtttgatgagctgtagatcctatcgagaggctaat
+15355006/1
@@@D?DFDFFD<A<?FHGH@HGGEB@DFCEF@BABHIIBFEFHE7DFEH?
@15865904/1
aactgagaggccaaactccttcaggcatgggtcactattaaagttgattt
+15865904/1
CCCFFFFFFHHHGJIJGIIHIIJGIIGIJJJCFHIIIIJJIIJFHIJIIJ
@8264011/1
cttctttaagacactgactaaaatattgttcaagttcacgaggagtattc
+8264011/1
CCCFFFFFGHHHHJJJJJJJIJIJJJJJHIJJIJIJJJJJGHJJJDFHJJ
@10814136/1
tgcttgtcttccacccttttttttattcctttttgaattgaaatcacctg
+10814136/1
CCCFFFFFHHHHHJJJJIJJJJJJJJJJJJJJJJJFHIJIIIJJIJJJJI
@14863296/1
atctgatttgttgtttattagggtagcatttggaggactgtcagatggtt
+14863296/1
CCCFFFFFHHHHHJJJJJJJJJJFHIJJJJJJJJJJHHJJHIJJGIJJFH
@14357391/1
gtagaagaactgctgtaataacgaatttttttcttgttattttcttgatc
+14357391/1
@CCFDFFFGHHHHJJHHIIGFHGIAGIJJJIJJFIJIIGIFIJFGIGIJJ
@8791950/1
ctttaagacactgactaaaatattgttcaagttcacgaggagtattcttg
+8791950/1
CCCFFFFFHHHHHJJJJJJJJJJJJHHJJJJIJJJJJJJJIJFHIJJJJJ
@8265509/1
gctgtacttgaggctgagatgaaggtggtctgctgggttgctggtcaccg
+8265509/1
CCCFFFFFHHHHHJJJHIIJJJIJJGHJIIJJJJJJJIJJJJJJGIJJJJ
@11333226/1
attatacctgaaggcttttgggtcgtgagaagctgcaacggctgctatag
+11333226/1
@BCFFFFFHHHHHJJJJJJJJIFHIJJJJIGJHJJJJJIIGIJJIGIJIG
@11333620/1
atcatttacatcaccgtgatctaatatttgagcagaaggtgctggtgcat
+11333620/1
CCCFFFFFHHHHHJJJIIIJJJJJJJJJJJJJJJJJJJJHIJJJJIHJJJ
@9831290/1
gtgtgcttgtgctcctgaccaacttgaagacaaggtaaatgaggatacct
+9831290/1
@@@DDDDDDHHHHIIJJJJJJJJIJJGIJGIHGGH<CGHHJJJJIEGGIJ
@10314121/1
cattattgactaaggccgatctgaggtctgtcaattcaccaggtgatata
+10314121/1
@CCDFFFFAHHHGJBFBHEABHIHHGEGGHFBFBIIIIIJJGH?DGIIJI
@12842553/1
cttgaacttcatttccaacaggtagtaagtgatcattaagttcgccgat
+12842553/1
@@@?;DBADCFBCGB@AG>GEEHBBAFBCAACCH9E??CB?F<8?@FIA
@13847249/1
ctttcatgatactctcaaggtccctgattacttcttctcgaggtggctgc
+13847249/1
@@@DABDDFFB?F?BFFFCF<AFEHF@>AHHICB?FFGIFCGEAFFAFFG
@15357521/1
gtttttgagctcatacttaatccaatgacatggggaagtcaattgctaat
+15357521/1
CBCFFFFFHHHHHJJJJJJJJJJJJJJJJJJJJJJJJIGHIJJJJJJJJJ
@11832185/1
ccaatattgattccagaacttccggcataatgagtacatcatttacatca
+11832185/1
@BCFFFFFHHGHHJJJJIJJJJJJJJJJJJJJJJFHIGIJJJJJJJJJJJ
@9289976/1
ctagtgtgatggcgtttctgtaccactataaatgtaatcggtggcgtgta
+9289976/1
@@?BDDDAHHHGAHHI>BCEAAHFEIDGII@FGG9CGHGGIGHEHIFFHI
@11832868/1
gcttccgttccaccctttctgctgcgatctttgccatagcatagttcctg
+11832868/1
;?@DADAADD>BD:<CGHGIGEIGBDHBGIEIGGGHGICDEHG>?D?@BF
@8793244/1
gagtaatctctgtatcaacaactgtaccagccggcacattcatatttctc
+8793244/1
@@@AB>DDFHFFDEHEHGIG?HGIHI9FH@HIE>@AGIG<F?FHIGGIII
@12334772/1
tttttgaattgaaatcacctgctccaggtaatggaaaatcctgaggagca
+12334772/1
CCCFFFFFHHHHHJJGIIIJJIIIJJIJCEGGIIIGIIJIJJJIJJHIJJ
@10816416/1
gaactattcaataaataacttaaaattacgttcatagagagtaattcctt
+10816416/1
CCCFFFFFHHHHHJJIIGIHJJHJIJJIEHFEGGIIIIJGHFHIIJJJJJ
@8794265/1
ccgcagattaaaatttttaagtacgactaagtgagcacactaaatcacca
+8794265/1
?@?DDAADFHHGBHIIIIGIIHIIGIIIIIIFHGIIIIIIIIIIIIIIII
@13326553/1
tccagcctttgatagcaatcggtaaagttttgcctataagaacaatgagt
+13326553/1
CCCFFFFFHHHFHJIJJJJJJIGHIHICHIJIIIJGIIIJIJIJJJIHJG
@15360481/1
gccatatagccttaaaagggcaccccaactagttatgtgagggtgaaggt
+15360481/1
CCCFFFFFHHHHHIJJJJJJIJJJJJJJJJIJHIJJJIIIIIJ?GHIJJD
@15360696/1
ctgcagtttccatatcatattatacctgaaggcttttgggtcgtgagaag
+15360696/1
CCCFFFFFHHHHHJJJJJJJJJJJJJJJJJJJJJJJJJJJGHIHIJJIJJ
@11334628/1
gtccctcttctggaaagcagctcttgcagcattgacactggcgttttggt
+11334628/1
CCCFFFFFHHHHHJJJJJJJJJJJJJJJJJJJJJJJJJJJJJJHIJJJJG
@8269491/1
gtgcattcataattcgggccttaactttagtgaactggtcatcaactgag
+8269491/1
@C@DDFFEHHHHGIJJIBBHEFGGHIIIGB?EAFHHGEGHGIGHGGGIGH
@15871784/1
ccacgctttttgatattccggatttcccgcatagctcaactgtggcggac
+15871784/1
C@CFFFFFHHHHHJJJJJGJJJJJJJJJJJJJIJJJJJJJJJIJJJJJ::
@14362773/1
ccggtttctcaaaacatggagctggatgaggaaatttttcataaagaagt
+14362773/1
BCCFDFFFHHGHHJJJJJJHIJJJJHJJJIJIJJJJJJJJJJJJJJJJJF
@11335878/1
acggaaggtggaatttttgcattttttataacttctttaatgctctccaa
+11335878/1
BCCFFFFFCFHFHJJJJJJJJJJJJJJJJJJJJJJJJJJJJJJJJJJJJJ
@11335903/1
gccaacagtaagacatggtagatgaggatactttaatctaatattatatt
+11335903/1
CCCFFFFFHHHHHJJJJJIHJJJJJJJIJJJJJJJJJJJJJJJJJJJJJJ
@15873179/1
ggtttttgaaaaaattttggccaatagctgtgggttatatggtgattgat
+15873179/1
@@BDFFFFHHHHHJJJJJJJJJJJJJJJJJGHIJHGEHIIJJHHIJJJJJ
@11833751/1
cttctctaactgtcctttgaggtgcaaaacaagcgatcgcccagaccctt
+11833751/1
CCCFFFFFHHHHHJJJJJIJJJIJJJJJJJJJJJJJJIJJJJJJJJIJJJ
@11833821/1
gagacaacgtgatataactatgaagaatcatgtgataaaaaatagcagca
+11833821/1
@@@DD;DD?FF?FBCFF@<CHEB><<GFFFIIFF@GDG9CGEFIIIII2D
@15361591/1
caataattgttctttcatgatactctcaaggtccctgattacttcttctc
+15361591/1
CCCFFFFFHHHHHJJJJJJJJJJJJJJJJJJGHJJJJHJJJJJJJJJJJJ
@15361627/1
ccttttatcataatgagatcaagtttttttcgaatcaaatgaagctgtat
+15361627/1
@?@AADDDDFDFFIF?<?FE@GF<AHHFIFFAEGB;B?9DF<<BFBFFFF
@15873438/1
gtcccagccctcagataatcccatatcattgagacattaacttgcgtagc
+15873438/1
CCCFFFFFHHHHHJJJJJJJJJJJJJJJJJJJJJJJJJJJJJJJJJHIJJ
@8271168/1
ctttatcgtaacggtcatttctttttcttgatctctttcattatcgtaaa
+8271168/1
CCCFFFFFHHHHHJGIJJJJJJJJJJJJJJJJJJJJJJJJJJJJJJJJIJ
@15874233/1
ctctgctgttgctgttgttgctgaggctgctgtggtctc
+15874233/1
CCCFFFFFHHHGDIIIIHIIFDHGIFI<GGIE9CGDDGG
@15362576/1
gttgctttcgcagggtaagtctttcagtctcatccacattttatgtgctg
+15362576/1
C@@FFFFFFHFHFBGAEGGDFHGIGBGF@FHIIJJJEIIIGIIIIBF@GB
@14866192/1
tgtatatttatgctcacttcaccaacattcatgaataatggaaaatcaca
+14866192/1
CCCFFFFFHHGHHIFBHGHIJIGIJIFCHHIIJJEGIIIGIEIIIJJJIG
@8271861/1
cctctatcaggtaagacaacaatcacaagttttacttcttctttaagaca
+8271861/1
@?;AD:BB=D82ACEG@FGF@;E?A3CHC22@??EBFAHEGG?BG?D<<F
@10819529/1
gcagggaattctaagagggtacacaattcaggcactaatgtctcttcaaa
+10819529/1
CCCFFFFFHHHHHJJJJJJGHIJJJIIJJJJJJJJJIJJJGGIHIIJIIJ
@12846965/1
atcacccaagaactcaagccgctgataacaatcagtgactctattagg
+12846965/1
?@?B?DDAH=;:DHI@CF<EDGIE@?CF9?CHHDB?:?9DDFHIGCGC
@8797091/1
ttttgaattgaaatcacctgctccagg
+8797091/1
?;?1BD;ADDC:A?EF<CHICEEDFDB
@14364036/1
gcctcttgttttgcttctttttttgacctacccttgccgatagcaataag
+14364036/1
@<@DBBBDF:CFHBGGEH9ED98C@;1:DFDB?G9FBB?7?AHG>9CDCE
@13329198/1
gatatattcatgccacattccattccatgatttattaaacccgatgctag
+13329198/1
CCCFFFFFHHHHHJJJJJJJJJJJJJJJJJJJJJJJJJJJJJJJJJJJJJ
@13329830/1
gtggaggtgaaaagaatgatcttccaactgtcacaaacctgttagcagct
+13329830/1
CCCFFFFBFHHHHJJJJJJJJJJJJJJJJJJJJJJJGIJJJJIJIIJJIJ
@13850911/1
gtcgaatactctgagcttgctgagcgactaatgccactgtgtccaca
+13850911/1
CCCFFFFFHHHHHIJJJJJJJJJJJJJJJIJJJJJJJJJJJJJJJJJ
@10317274/1
ctcaggagaaatttcaatttttgcaaattgttcgtagtgaagaactgaaa
+10317274/1
CCCFFFFFHHGHHJJJJJJJJJJJJJJJJJJJJIIIJIJJJIJJJJJJJI
@9837484/1
ctccttgtcttacaggtaccggtctttctcgataatcaagtgttggtgca
+9837484/1
C@CFFDFDHHHFHJJJFHHHJIHHIJJIJIIIIJJJJJJIFFIIIJDGG@
@14867988/1
catggtttaagaaagaccaaaggtttctgttgagctagtcatttgttccc
+14867988/1
CCCFFEFFGHHHGJJIIJJJJJJFHIJJJJJJJGJIJJHIIJJJJJJJJJ
@15875650/1
gtcgaccttctcggccaagattaggcctacgtggacaggtgaacatgggc
+15875650/1
CCCFFFFFHHHHHJJJJJJJJJJJJIJJJJJHIJJJJJJBGIJJJJJJJH
@10318099/1
ttccaataaaacttaagagataaattcaaaaaaataaaaatttataaaaa
+10318099/1
C@CFFFFFHHHHHGJJJJJJJJJJJJJJJIJJIJJJJJJJJJJGJIJJJI
@15875916/1
tttcttaaatctggttctctaatcatctgattagtagtaacgattctcca
+15875916/1
CCCFFDEFBBHHHGHIIJJJJJJIIGHIIHIJIIDIHFGHJIIIJJJIJJ
@15364675/1
gccaataattgttctttcatgatactctcaaggtccctgattacttcttc
+15364675/1
CCCFFFFFHHHHHJJJJJJJJJJJJJJJJJJJJEHHIJJJJJJJJJJJJJ
@15364995/1
cctttttgaattgaaatcacctgctccaggtaatggaaaatcctgaggag
+15364995/1
CCCFFFFFHHHHHJJJJJJJJJJJJJJJJJFHIJJJJJJJJJJJJJJJJJ
@14869225/1
tgtatcaacaactgtaccagccggcacattcatatttctccca
+14869225/1
CCBFFFFFHHHHHJJIJJJJJJJJJJJJJJJJJGJJJJJJJJJ
@13330386/1
agcttgtgcttgtcttccacccttttttttgttcctttttgaattgaaat
+13330386/1
CCCFFFFFHHHHHJJJJJJJJJJJJJJJJJIHIHIJJJJJIHIIJJHIJJ
@11341212/1
gctgaggcaagtgttgggattttgaccatcttcaacgaatcaaattcact
+11341212/1
CCCFFFFFHHHHHIIIIGFHGEIJGJJJJJJJJJJIJJJJJJIIJJIIJI
@14366402/1
gggtgatgattctttggaagaagaggcttttatgttttcttttttaaatt
+14366402/1
=?@=A?DD?FHHHGEBB3AF9CFB?FCBFHGCEHFHIICGGIIGIHB?FH
@15877561/1
ggcagtaacaagattttcatggctgcccctttattatccctttcagtgga
+15877561/1
CCCFFFFFHHHHHJJJJJJJJJJJJJJJJJJJJJJJJIJJJJJJJJGIIE
@10824432/1
ctctaattttcttttgtcttcgtaagacgattttggcatattagctagaa
+10824432/1
CCCDF;DEDHDFHGGIIIIBFHHIFIGII@EFGIGGIIIIIIIGGEHGIG
@12850614/1
gtgctagattatcccttctgaagacaggactaggtgctgcaatgaccatc
+12850614/1
CBCFFFFFHHHHHJJIIJGIIIIJJIIJJIIJJJEEGHJGGHEHIIGDFH
@13852124/1
gtaagtcatgaaaaagatgataaagaattttagcagtgaatctgttttca
+13852124/1
CCCFFFFFHGHHHJJJIJJJJJJJJJHIIJJJJJJJIJJJJJJJHIJJJJ
@10824718/1
atcttcatcacgtcgtctttttttaccaaacc
+10824718/1
=@@DFFFFHHHGHIJFEHGIJJJJ99B9DH8?
@10825304/1
gtacacaattcaggcactaatgtctcttcaaaatcttcttcatcacgtcg
+10825304/1
CBCFFFF=CFHHHJJJJJIJJJHJIJJJJIJJJIJJJJJJJJJJJJJIJJ
@11841274/1
ggcattttcctgtgactgatttttcttcaacatcaacaaatgtcacttca
+11841274/1
CCCFFFFFHHHHHJJJJJHJJJJJJJJJJJJJJJJJJJJJJJJJJJJJJJ
@12851503/1
catttctttttcttgatctctttcattatcgtaaattgtcacggtctcaa
+12851503/1
@@@FFBEFGFFFHIIFHGIGGHEHGHIIIGGECBHDFAEFHEGEIGHIGI
@8274876/1
acgatttcggcagcttttacctcattttcactcagaagaaataatatctc
+8274876/1
CCCFFFFFGDHGGIJJIGIJIEHIJIJJEGIDHIIDGEHGGIJIGGIGIJ
@11342146/1
gtttgttttctccaactccgacaaacgccatcctctcattcttagttgta
+11342146/1
CCCFDBDEHHHHHIJJJIIIIJJJJIIGIJJJJIIIJJJGJJJJJGIIJJ
@8801808/1
tgagttaaaacagtacatcgcacaacaaacacttggggagttaaatcaac
+8801808/1
CCCFFFFFHHHHHHIJJJJJJJJJJJIJJJJJJJJJJJIJGHIJJJJJIH
@10826233/1
ctctgctgctgctgctgctgaggcggttgttgccactgctgttgttgagg
+10826233/1
CCCFFFFFHHHHHJJJJJJJIIJJJJGIIIJFIJIIJJIJJIIJHIJIJJ
@8275385/1
cggtggtgtgtaatcactgctgaggcttgaaca
+8275385/1
@@@=BADBHFHHHDBHHGHIIBBDHGFEGGH@@
@11342622/1
ctcatacgactctaattgtaaaaatgttatccatttttgggttaataacg
+11342622/1
CCCFFFFFHHHHHJJJJJJJJJJJJJJJJJJJJJJJJJJJJHHIJJJJJJ
@10322190/1
ctcagcagctatctcttgtaggaactggactgcattaaaatccgaatcct
+10322190/1
CCCFFBDDHHDHFGIIIICEHBGGIGIJJJIJJJIIJJIHIIGIJJJIIJ
@14367679/1
gttcagctgtagtctgtctgcatctgtatatgccctagcacggaaagcag
+14367679/1
@CCDFFFFHHFDCFGBFGGIIIIIIIHIIHGIIIIIGIIIIIIHIIGGII
@13334790/1
attcaattgaagaagcaatttcttcgcagcctcttgttttgcttcttttt
+13334790/1
@CCFFFFFHHHHHJGGIIJJEJIJJGHIIIIIGHJJHGAHIGJJJJJIIJ
@13335023/1
gcttgctgttgttgctgctgctgctgttgttgttgttgaccccatggttg
+13335023/1
CCCFFFFFHHHFFIIJJIIJJJJJJJIJJIJJHIJIIJJJJIIIJJJHII
@11844247/1
tgtatttttttatttttctgcgactg
+11844247/1
@<@D;BDDHH<AHIEF@F>EC::@FF
@14871824/1
agcatactttatcgtaacggtcatttctttttcttgatctctttcattat
[truncated: 330,220 more chars]
