# Supplementary material for: Identification and comparison of key RNA interference machinery from western corn rootworm, fall armyworm, and southern green stink bug
Source: PLoS One. 2018 Sep 5;13(9):e0203160. doi: 10.1371/journal.pone.0203160 (PMC6124762; doi:10.1371/journal.pone.0203160)
Supplement: S2 File — (TGZ) [file pone.0203160.s012.tgz › data/fastq/sgsb/5_Third-instar_TI_Rep2_aligned.fq]

@5923034/1
agcatactttatcgtaacggtcatttctttttcttgatctctttcattat
+5923034/1
@CCFFFFFHHHHHJHIIJJJGIJJJJJJJJJJJJJJJJJJJJJJJJJJJJ
@3889367/1
tttcttttttccaaattgcctctccattcaattgaagaagcaatttcttc
+3889367/1
CCCFFFFFHHHHHJJJJJJJJJJJJJJJJJJJJJJJJJJJJJJJJJJJJJ
@1137152/1
caggaacttcccagtcatcaggaataaagtcattaaccttcaaaattttt
+1137152/1
@CCFFDFFGDHFGJBGHH4FFGGIJJJIIIDDFGIIIIDGGIGC>FHGII
@4904716/1
catggaatgtgatctccaagttgtgaatcaatttcaggatacgatctggt
+4904716/1
CCCFFFFFHHHHHJJJJIIJIIIHIJIIGJJJJJJJJJJIJJJHIJJJJH
@2242990/1
taatatttgagcagaaggtgctggtgcatgtaatactttgtatatat
+2242990/1
B@BFFFFFHHGHGHJJBHIJJJIGHEIGGGIIJIIGIIIGBFEDID>
@1690243/1
cttgttacaacatatttcaacatgtatcctttt
+1690243/1
@CCFDFEFFHGFDICGHEHJ@ECGA?HFFHIJH
@1690386/1
gtttacaattagaatttataagtgttgcagttaaaccaagaacatgtggc
+1690386/1
@?@ADEFFHHHHH44EGIEIEEIBHGGGGIJIJJG?C=FBGGGIEG?FC=
@4906338/1
gtgtaatcactgctgaggcttgaacaagcccttctgatagcctgcaattc
+4906338/1
@@7=DD?D?ABFFID<AFDEFGHH@AG>FCHCE>DGDGD94?FBFFGCHI
@5415382/1
ctttaatgaaattatctggagctcatcaagcttcggtccgactgatgatt
+5415382/1
CCCFFFFFHHHHGIGIJJIIIJJJJJJJJJIJJJJIEHHIGIJIGIJJIJ
@4399009/1
acaaggaactcttgtaaatcatgtatctcattagcaagtacttctgatag
+4399009/1
CCCFFFFFHHGHHJJJJIJJJJJJJIIJJJIIGIGGIJIJIJJJIJJJHI
@2245108/1
ctcttaatgatatcagtcagcttacaagccttagtaagcataaatttatg
+2245108/1
CCCFFFFFHHHHHIEIFG9FHIIGJJEGIJEEHIGDAD<44?GHID@FIJ
@3890693/1
gttagactgatttgatagagcacggaaggtggaatttttgcattttttat
+3890693/1
B@BFFFFFHHHHHIIJJIIJJJJJJJJIICGGFIGIJJJIJJJJJJJJIJ
@2806963/1
ctttttttggatctgaagggcggtcccctcttttgggtggaatgtatgac
+2806963/1
@C@FFFAADD?H>GHEEEHIGID@AAHEDHG7CGHB65=A?6>C;;@DC@
@7446584/1
gtttcccaggtccacaattcaagatctaatttcatgctgttattattttc
+7446584/1
@@CFFFDFHHFFHJJIJJJJIJIIJJIIBFIIIJIJIIGFHIIIGGGHIJ
@4907646/1
ggtaccatggtataactatcttattgagataattatcttttgaaacaact
+4907646/1
@@BDFFFFHHHHHJJIJIIIJJJJJJJJJIJIJJJJJJJJJJIJJJJIJJ
@3890965/1
tcttgaagttggttcagctgtagtctgtctgcatctgtatatgccctagc
+3890965/1
@@CFDBDEHFDD<CFHGGIIHIGHHHHHHGHIIIIIEEFEHHBHGIIGII
@7447446/1
ataaattagaatcatcccatagcaaatggtatttggtaggacgtgctgta
+7447446/1
@@@FFFFFGHHHHIJJJJJJJJICEGIJJHIIJJJJJJJJJJJHIJJJJJ
@5925548/1
ctaaagcactaccttcagcgggagaccttggctttgccgcttgttgctgt
+5925548/1
CCCFFFFFHHHHHJJJJJJJJJJJJJJHIJJJJIJJJJJJJIJHIJJIJ@
@2808095/1
cgatacaaaataattctatgaggcttgtagccaccggtactttt
+2808095/1
@?@DDDFFHHFHH@FGGIB4CFAFACEEH>DH>@DA@::DFHIG
@6938106/1
ggtgcgttaacttttggtggctttattatattactcctaattgaagagcc
+6938106/1
BCBFFFFFHHHHHJJIJHJJJJJJIJJIJJJIJJJJJJJJIJIJJIIJJJ
@6938238/1
gtgagttaaaacagtacatcgcacaacaaacacttggggagttaaatcaa
+6938238/1
CCCFFFFFHHHHHJGIJJJJJJJJJJJJJHHIJJJJJJJHIIIJJGIJJH
@4399763/1
cttctcttggtgttcaacaaatctcttaatgatatcagtcagcttacaag
+4399763/1
CCCFFFFFHHDHHIIJJJJJJIJJJJJJJJJJJJJJJJIIJJJJJJJJJH
@4399768/1
gttcttcttgaagttggttcagctgtagtctgtctgcatctgtatatgcc
+4399768/1
CC@DFFAFHBFD?GGIFIIGDDFCE@EAHFHIHDEIFGIIEFFGIGIIID
@4401598/1
atttgagcagaaggtgctggtgcatgtaatactttgtatatatcagacat
+4401598/1
CCCFFFFFGHHGHIEFHGHIFFHIJJGIIJJJJJIJGIIIJJJJIJIJJI
@6939069/1
ataagattacaattcttaacattttttctttaaacaaagaacattggatt
+6939069/1
CCCFFFFFHHGHHJJJJJJJJJJJJJJJJJJJJJJJJJJJJJIJJJJJJJ
@6434255/1
tagcaaatggtatttggtaggacgtgctgtaccttgtatactagcatgac
+6434255/1
CCCFFFFFHHCHHJJJJHIJJJJJHIJJJIJJJJJJIJJJJJJJJJJJJJ
@575998/1
ggattgcctcctgcggaccattagttga
+575998/1
@@@FDEADFDHHFAAGEHACEFG>HGBF
@7449839/1
gacaggtttttgaaaaaattttggccaatagctgtgggttatatggtgat
+7449839/1
CCCFFFDEHHHHHJJJJJIJJJJIIJJIJIJJJJGIJJEHGIIJJIGHIJ
@7958484/1
gcagctcttgcagcattgacactggcgttttggtgggcatggcctgcagc
+7958484/1
@C@FDFFFHHHHHJJIIJJIJJIJJIJFHIJIIFHIIEIJJJIJIIJJJG
@7450856/1
ggggaggtggacctctttgtgcccatggagtttgacctctaggaccagtt
+7450856/1
CCCFFFFAFHHHHJJJJJJJJIJHHIJIFFDGHIJIJIJJIIIIIIIIDG
@7959536/1
aggaaatcgatttttgaaacacctctgtcgaacagcttccacagcttgtc
+7959536/1
CCCFDFDFFHHHHJGBGIIHGJJJJJJGHIIJJIJJIJEHIGGIIIJIIJ
@4910442/1
tggtatttcttttttccaaattgcctctccattcaattgaagaagcaatt
+4910442/1
BBB=BDFFGHHHHJJJIJJJIJJJJJJJJJIJJJJJJJIJJJJJJJJGIJ
@1143838/1
gccgcttgttgctgtacttgaggctgagatgaaggtggtctgctgggttg
+1143838/1
@@@DADFFFHHFHJHGGHJBDHGIGIDEGIIJIIH?DA?B>B?FGC<?BF
@5927365/1
cacactaaatcaccacagacctgttctaacttaaagctgactttagtaca
+5927365/1
CCCFFFFFHHHHHIJJJJJJJJJJJJJJJJJJJJJJJJJJJJJJJJJIIJ
@3368152/1
cttggtgttcaacaaatctcttaatgatatcagtcagcttacaagcctta
+3368152/1
BC@DD;DDHHDHHIGGFFGHFGGGIIBHIGIJJGGGGFFH>FG4?FHGHI
@3893571/1
tgattctttgttctttatttgtgtataatatccacagaaatggactgtaa
+3893571/1
@C@FFFFFHGHGHJJIIIIJIAEEBHFIIIIIIIIGHGGIJJJHIIGBAH
@6437564/1
gtgggcatggcctgcagctccctttttgcagcttcttcaagagggatggg
+6437564/1
CBCFFFFFHHHHHJJJJJJJJJJJJJJJJJJJJJJJJJJJJJJJJHIJJJ
@3369729/1
ctcgatacaaaataattctatgaggcttgtagccaccggtacttttgtaa
+3369729/1
B@@FFDDDDHHFFJJJJJIJIIJJJDGHBEDFHEGC@DGGEGBIBCCDEE
@6438468/1
cttcatccttgttttcaaagttgataaataatattaatgaaactaaaaac
+6438468/1
CCCFFFFFHHHHHJJJJJJJIJJHIJJIJJJJJJJJJJIJJJJIJJJJJG
@6941451/1
ggtgagtaatctctgtatcaacaactgtaccagccggcacattcatattt
+6941451/1
BCBDFFDFHHHHHJJIJJJJJJJJJJJJJJJJJJJJJJJJJJJJJJJJJJ
@577386/1
ctggtcaaccctgatagagcaaggtttttttcctggatacgtaaccacca
+577386/1
@@@FDDF?HHFHHJGIIIIGIJIIFBHIGGGHEHGIGGIIIIHIGGIJII
@5928413/1
cttctgaagaggacatccccgtgccataacaaactgctacaggtagtgtc
+5928413/1
CCCFFFFFHHHGGJJJIIJJJIGJJJJJJJJJJJIJJJJJJII?GHBFGG
@1146378/1
gtctaccaccccctcctcctccacctttctttccttttttgcccattatt
+1146378/1
@CCDDFDFHFFHF6F?@FEEGIGE>F9DDFGGG>9<DG<FHIC=FCGCGF
@3894314/1
cttcagcctcatgttataacattatgcagttcattacctaagatatttgt
+3894314/1
CCCFFFFFHHHFHHHGIJJJJJIJJJFIJGIHJIJGIGIJJJEHJJJJJI
@3895089/1
ctcttatgaaaatataactatcactgcttttttagttttataggttcctt
+3895089/1
CCCFFFFFHHHHHJJJJJJJJJJJJJJJJJJJJJJHJJJJJJJJIJJJJJ
@1695785/1
ctgaggcaagtgttgggattttgaccatcttcaacgaatcaaattcactt
+1695785/1
CCCFFFFFHGFHFIJIF?EEGGIIIJJJIJIGIGIIIGGHGGGGJJJGEG
@7456222/1
tttgaattcataagttggttgttttttaagtgcatgttgaacatattcat
+7456222/1
@@@DDDDFHDHFHIHIGHCFGFHIGIIIIGI?FFGIGGIJIEHIJJJIGF
@7961159/1
gctcaaacatgcaaatgtgacattattgactaaggccgatctgaggtctg
+7961159/1
CCBFFFFFHHHHHJJJJHJIJJIIJJJIJGIJJIJIIIEHHIJHIJGHIJ
@2813557/1
ctccagctaaggctgtatcatcaacttctaaaggttcccaataaacacct
+2813557/1
@@@<BDD?HDFFFIIIGICH>HHH9FCABHEH<<1?CEH>FCDGHDFII;
@1696729/1
aataaatagctgcagctaatgattcaaataagtctccaaggacctttggc
+1696729/1
@@@FFFDEHHBDF>:EGEIEIFHHIFIHIEGG?4EEEGGCHG>FCAFBFG
@2814668/1
taagaacaatgagtaagagcttgcaagaggtaacttctgtcttgaaatct
+2814668/1
@C@FFFDFBHH<FHFHIHGIEHGECCHIIDF9FHIIIJJ>GHCGGGCC<G
@1697110/1
gtctcatttgaaaacgtggatctccaag
+1697110/1
@@@DDBDDDDD8FEEDA3<3AEDACE>F
@5420369/1
agttgaagtcccagccctcagataatcccatatcattgagacattaactt
+5420369/1
@B@FFFFFHHHHHJJJJJIJJJIJJJJIJJJJIJJJJJJIJJIJJJJJJJ
@1697580/1
gatatgatatgggttgctgtttacaccaacgataaaatcaggctttatgt
+1697580/1
@@@DDADDBH?4DDFFGBFHGHGIGIHDFHIGCGGGIIIDHGGIIIGG99
@1697838/1
tgttgctgaggctgctgtggtctctgctgttgttgctgctgctgttgttg
+1697838/1
@C@DFEFFGHGFHDHGGEEH3CHH<ED>EGHIGCFCGHGIEEGGEHH3BB
@4407438/1
cacttgtcggctttatcacgataggtgactgatatcactaatcggcaatg
+4407438/1
CCCFFFFFHHHHHJJJJJJJJJJJJEGHIJJJJJJJJJJJJJJJJJJJJJ
@4913864/1
gaaggcttttgggtcgtgagaagctgcaacggctgctatagatggaacgt
+4913864/1
CCCFFFFFHHHHHEHIHIJJIJJJJJIJJJIJJJJJJIJIJGIJJGIJJH
@4914345/1
ggaggatgggatctcagctgaacttctgaagcaggttggtgaagagtttc
+4914345/1
CCCFFFFFHHHHHJJJJJJJJJJJJJJJJJJJAGGHFIH:DGDFDHGIII
@4914559/1
gctggttgccttaaaacaatgtcaagagcttggattgcctcctgcggacc
+4914559/1
CCCFFFFFHHHHHJJJJJJJJJJJJJJJJJJJJJJJIGIIJJJJJJJIJJ
@4914591/1
cacctttgtcaccactatattcaccaaccgttaacggagtttgctgtcga
+4914591/1
CCCFFFFFFHHHHJJJJJJIIJJJIJIGHIHIHIGGGIJIIIJJJIJJIJ
@11528/1
gctccaattgcattccctttcacactagggacatgaggtgaaattattgg
+11528/1
CC@FF>DDFFHHGIJ9FFHGH@EHEGHGGEGE7FCGGA?3:CFGCIJGHE
@12025/1
ctcatgaatgctttctaatgtttcttcatttaaaaccgctgt
+12025/1
@@@DD;BBAFB<<B4C<EFICHF>FAHEEBFHE9BEBFF<0?
@12284/1
catcaactgagaggccaaactccttcaggcatggg
+12284/1
BCCFDFFFHBFFDGIDHGIIEIGGHGGECHGGCG?
@582484/1
ctaatatcctaacgttatcaggttttgggtagttgggtaatattttgata
+582484/1
@@@DDDDDHF>FHBAEGHIEFH<CHGGII1C;1?BF::?FCGGCHGDCHG
@7963168/1
cttaactttagtgaactggtcatcaactgagaggccaaactccttcaggc
+7963168/1
BCCFFFFFHHHHHIJJJJIHIJJJJJJJJJJJJJIJJJIIJJJJJJJJJJ
@6944770/1
ggaagttttatttacatttttttgcctgaacacattgggtcgccatacct
+6944770/1
@@@BDDDDHHHF>D?C<FFHEHE@CEHGDG@FC@FHIIGF>GIIBGGCEG
@7458943/1
taagagttttattaaagttggatcattagcagaaatcctcattctttcaa
+7458943/1
CCCFFFBDHHHHHJJJJJJJJJJJJJJJJIJJJJJJJJJJJJJJJJJJJJ
@1699683/1
agttaaatcaacatcagctgagatatactcatattgaggataagaaatac
+1699683/1
CC@FFFBDHGHFDGH@E@G@EEG9FBAHGIGD9FHA>EHCBHHEDEG@DH
@7459765/1
catgatgacattcatctataactaatagattgacacgagacaacgtgata
+7459765/1
CCCFFFFFHHHHHJJJJJJJJJIJJJIJIJJJJJJJJJJJJJJJJGIJJJ
@1149429/1
atgttcttgcctttgttgctgctgtggtggttcttgcctttgcagctgtt
+1149429/1
BCCDFDDFHFHHHJJGGIHHIIJIHGJEHHGGIGIJJJIJJIIDGIJJEC
@7459867/1
tgtaacgattggaaaaataatcagaatatgaacggtattgctctgcaggg
+7459867/1
CCCFFFFFHHHHHJJJJJJJJJJJHJJJJJIJJJJCGIJJJIJJJJJJJJ
@583119/1
tgttgttgttgctgaggctgctgtggtctctgctgttgctg
+583119/1
@@CFFDADFHFHDGIEIIIII<EEFF?E<EGHEHCFGIAFI
@2816663/1
tgacacgagacaacgtgatataactatgaagaatcatgtgataaaaaata
+2816663/1
@@@BFFA@F<FABFHGEGGIIGHHEEG@AFBHFGIGI9?BFHI@@4BF9@
@6443410/1
gtctctgctgttgctgttgttgctgaggctgctgtggtctctgctgttgc
+6443410/1
CC@FFDDDHHHHDGFFAEHHGGA@E4AC8CFAFG:?DGBC@@B??BBFD@
@1151231/1
ggacgtgctgtaccttgtatactagcatgactgactaaatagaagtctaa
+1151231/1
@@@DDDF?F8FDBHCE@GCB@EHE>CECFHGHFEHIHIIGECFHHE@DFE
@1151301/1
ggctgctgtggtctctgctgttgctg
+1151301/1
@@@DDDD>DFBABC:A:F>9AF@FHE
@2254654/1
gccacattccattccatgatttattaaacccgatgctagctttcttaaat
+2254654/1
?=?DD;?DBD?<<@4AFDHG>IHFDEHHH3ACCG:D49C><GGHB?F99?
@584207/1
gtaaggagttgaaggattttctaaagctttgaattcataagttggttgtt
+584207/1
@@@FFFDD?DAHFGIE>FHIDGGEHIJIIIGGIJJJDHAGEC@FGDGGB=
@584821/1
agaattttcgtttggagcaaatacaatgtatttgct
+584821/1
?@71?DDDFAHHDG@<EHGGEAHFE<<F<?FHIGII
@1703439/1
cctgtttcatccgcaattttctggcggagct
+1703439/1
?8?BBDDABFFHGJBFHAHGHI@9FDG:@A8
@1153985/1
gatgatttgaggttcttgtggaattgtgacactttgatgttgtaaggtgc
+1153985/1
@@@BDEFFGFFF<CFBEGFHGBEGHIHHII<AEGFDDDDCFHIIGHI:BD
@4918381/1
gcatctctgcccagccacaatgttacaaacctctagaggtagatatgtgt
+4918381/1
@@@FFFFFHHHHHGGIIIGIIIJJIIIEGDHIGIIGHIJ?GAGGJJJBGB
@2256627/1
gtggctttattatattactcctaattgaagagccttttcccaaaatcata
+2256627/1
@@CFFFFFHFHHGIGGIJJIJJIGIJCHGIJBHGIGIJJIJJCGGJJJD>
@1154840/1
gtagtgaagaactgaaagcagatctaaatttct
+1154840/1
11:A=A:BFDAFFGB@FCAHGBBGCIIIII<@<
@6446471/1
gctggtttcagaaggggtagaccaaatatacagcatcatattgatcctag
+6446471/1
CCCFFDFFHHHHHJJJJCGIJJJJJJJJIJJJJJJJJJJJJJJJJJJJJJ
@5935699/1
gaggctgctgtggtctctgctgttgttgttgttgctgaggctgctgtggt
+5935699/1
CCCFFFFFHHHHHHHJJJJJJJIJJIJJGIJJJJIJJJJJJJIJGIHGI?
@6949363/1
tgatcattaagttcgccgatcttgtacaacattttacatgcagttagtgc
+6949363/1
CCCFFFFFHHHHHJJJJJJJJJJJJJJJJJJJJJJJJJJJJJJJJJJIII
@6447684/1
cccaatgtttctagcctttcataattcataacgtcattagcagagctcgc
+6447684/1
CCCFFFFFHHHHHJJJJJJJJJJJJJJJJJJJJIJJJJJJJJJJJJJJJJ
@7970107/1
gtagtaaccgtcgggacttgaaaagaaagac
+7970107/1
@@@DDD>DBFCFHIFB?EDBHEIIC=G@D99
@2820931/1
ctgatgatttgaggttcttgtggaattgtgacactttgatgttgtaagg
+2820931/1
@@@D?BDDHBHFFGBFGIBH@GGHGEGGIEGGEHGBCF>GEFCFBB90B
@2821180/1
tggttgccttaaaacaatgtcaagagcttggattgcctcctgcggaccat
+2821180/1
?@@?BDA?DFDHH@9EAEEICHHIIFEEA?FFEFC9D>DA9DEGGGEG23
@3904953/1
ctgatctggaccagtggcgtatttacagaagcaaggttggcctattattg
+3904953/1
@@@FFFFFFHHGHJHJJIJHIIJJFHIJGJJGIGIJFHEGIIJIJGGJJG
@4922959/1
ctgctgctgctgctgaggcggttgtt
+4922959/1
?@@?DDDDHHFFFHGIGBFEG:@EHH
@6449135/1
ggaaataagaaagcaagagaaggaagtgaggtacacagttgcagtcctga
+6449135/1
@@@FFFFDHHGHHIIGIGHFEHCCFBCFGGI?FHIGHIFIGII@HGGIHC
@4923468/1
ccttggtattcgagctgacttgggaggtttggtgcccgcccgccatattg
+4923468/1
CCCFFFFEHHGHGJJJJJJIJJJJJJJFHIIJIIIJJJJJJJJJHIJJJJ
@6951388/1
tctggttccaattctaacagttctctgatgggagatttcggaactttggt
+6951388/1
CCCFFFFFHHHHHJJJJJIJHJJJJJJHJJJJIIFIIJJJIIJJJJIJJF
@1705883/1
agctgagtaaggagttgaaggattttctaaagctttgaattcataagttg
+1705883/1
CCCFFFFDFDHFHFGGHIBGGHDHGGEHIEHIIIJIICGGGGFGGB9B<<
@6450457/1
cttcaacaatcgtcggtacaatgtaatatgagttttctttgttttcaaag
+6450457/1
CCCFFFFFHHHHHJJJGIIJIJJIJJJJJJJJIJJJJJJJJHIJJJJJJJ
@3380055/1
ctgctgtggtctctgctgttgctgttgttgctgaggctgc
+3380055/1
@@@FFBDFDF>FDG>BFHFBHGCAA<FC3?E4B@E@FGGG
@1707134/1
ccaattgcattccctttcacactagggacatgaggtgaaattattggtat
+1707134/1
@@@DDFFF?F?FC@EHIIIIA<EHGG?>DD3?CEF1C??D<F9DHIIFEG
@4413511/1
gtcgaccttctcggccaagattaggcctacgtggacaggtgaacatgggc
+4413511/1
CCCFFFFFHHHHHJJJJJJJJJJJJJJJJJJIJJJJJJJGHIJJJJJJJJ
@2823070/1
gttgcagttaaaccaagaacatgtggcctatcctctggaggaattccttt
+2823070/1
@@@DDDDDFDFB>FGGBAGGGGCH@HIFD9C3?FDAGB9FAAEHEHGBBD
@2261437/1
gcgatctttgccatagcatagttcctgctttagggt
+2261437/1
@@@ADDDDHHFFDBFBA4AFH4BHHEHGII<HHGE9
@591373/1
ctgactaaaatattgttcaagttcacgaggagtattct
+591373/1
CCCFFDFFGHDHBFGF<AI@EIB<EEHC1CFF?EGICA
@591607/1
ctgactaaaatattgttcaagttcacgag
+591607/1
<@@DDFFFDHFAFGGEHAEDAIEHBHDE<
@2823721/1
aagaacaatgagtgagagcttgcaagaggtaacttctgtcttgaaatctg
+2823721/1
CC@FFDDE<FFHDHGIGI<HHIEGIJIGE@<BHIIEEAFHEHA@GHI9B?
@4415156/1
tccttgtcttacaggtaccggtctttctcgataatcaagtgttggtgcat
+4415156/1
==;?ADBDFAFB<E@AC??FA<<CAFEG?:EGFFIBD?BBB:BFEGFF?F
@6955260/1
caggaataaagtcattaaccttcaaaatttttccgaggtttaaatttttt
+6955260/1
CCCFFFFFHHHHHJIJJJJJIJJJJJJJJJJJJJJJJJGGIJIIJIJJJJ
@1160324/1
aggggaacgagaaccaatttcttttttaaaataatcag
+1160324/1
@@@FF6D=F?D6FBFGIB<AHG9GHIDGGGHDEHGDF9
@6955381/1
cttcaacatataaactgcagggaattctaagagggtacacaattcaggca
+6955381/1
CCCFFFFFHHHHHIJJJJJJJJJJJJJJJJJJJJJFGHJJIDHIIJIJII
@4926214/1
ccttcttctttttttctagtttcctcctcatcaagagcacggcgatactg
+4926214/1
CCCFFFFFHHHHHJJJJJJIJJJJJJJJJJJJJJJJJJJJJJJJJJJHHH
@7974095/1
cccgattctatttcttggtcatcagtttgagatactgtaatgcattgtag
+7974095/1
??@DADDDHHHHHIFEHIHICHBEFIGGIGEIIIIIDIHII<GHGDHHII
@3382676/1
gcaagaggtaacttctgtcttgaaatctgtagcccaatatagattcc
+3382676/1
@CCFFFFFFF>FDGIJJJJIIGIJJGJJHFG>4AEAE9EHG9D>@F<
@3907715/1
ctaatatcctaacgttatcaggttttgggtagttgggtaatattttgata
+3907715/1
@CCFFFFFHHHHHJHJJJJJJJHHJJJJJFHIIJJJJDGIJJJJJJJJJJ
@6955922/1
gtcactattaaagttgatttgtcttatcgacttgacaattttttcttttc
+6955922/1
CCCFFFFFHHHHHHGIIJJJJJJJJJJJJJIJJJIIJIJJJJJJJJJJJG
@2264036/1
ctgcattaaaatccgaatcctttaatgaaattatctggagctcatcaagc
+2264036/1
@@@DDDD;F:DDBGI@FGGFHGCHIAEEHGEEC?EGCGCFG>B@FHBFGE
@2826960/1
gtagaagcaggatgacacttaggtcgtgcatggtttaagaaagacc
+2826960/1
CCCFFDFDFFHG>><CDHCCHIJBAD@FGGGGD4?@DBB9DGB;B9
@7470493/1
gtaaatttatcgcaaggtaacgtaaaacaatatctattcaacaaaggaat
+7470493/1
CCCFFFFFHHHHHJJJJEHIIJIIJJJJJJJJJJJJJJJJJJJJJJJJJI
@4928362/1
gtctctgctgttgctgttgttgctgaggctgctgtggtctctgctgttgt
+4928362/1
CCCFFFFFHHHHHJJJJJJJJJJJJJJJJJJJJJGHJHIJJJJJJIGGIH
@3908296/1
gtttaagaaagaccaaaggtttctgttgagctagtcatttgttcccctga
+3908296/1
@CCFDDFFHFFDHDAFGBH<FHIEIHHGIGGIGHIEIDBDDFHIBDGIJA
@4929184/1
gttgggtaatattttgataacgtggatgtagataggctggcctgcttgtg
+4929184/1
@@@DDDD?DCBDCFFG1AEHGGHH=GGIGHG@FFEGHIEE<BFGHIGHGE
@2266957/1
cattaatctatagaaaattttccaaacagtatttagagactttccactat
+2266957/1
CCCFFFDFDHHGHJJJIHFAI@HGIJJIJDHH49FBHGGGIHIIC4CGHI
@2267318/1
gcatggtttaagaaagaccaaaggtttctgttgagctag
+2267318/1
C@CFDDBDFHGBB@FHIAFHGBCAA<CHHGAHFF9?GE?
@1162041/1
ccctaggcaaggtacagcctcaccacctcaaccgaacacttctaggttac
+1162041/1
@@@DDEB>?FFCDGCHIICHEGEICACEFEHDF:DFGEHCEHIG<C8B>>
@6957947/1
gttcgtctcacccatgttaaattttttcagaatcatgtgatttttcttcc
+6957947/1
CBCFFFFFHHHHHJJJJJJJJJJJJJJJJJJJJJJJJIIIJJJJJJJJJJ
@26334/1
cttcagtcacccgattctatttcttggtcatcagtttgagatactgta
+26334/1
@@@DDDDD?BH>?CDBF@BHHIE>EB<<C<F4@>BFGHI=;FH@@@DD
@594606/1
gccacttctttgaactaagtacagcgaacttcttattcgattgaagtaaa
+594606/1
@@@DDDD?FABADGGI@:<3AE>A><<?1CCFG9DCEB>GCGDCD49?9?
@3385672/1
cttcggccacttctttgaactaagtacagcgaaattcttattcgattgaa
+3385672/1
CCCFFFFFGHHHHIIJFGIJDI>BEHHIIIGEGIGIIJIIJ@IIJI@DFG
@4418630/1
cgacaaacgccatcctctcattcttagttgtaacaactaggggcaccatg
+4418630/1
CCCFFFFFHHHHHJJJJJJJJJJJJJJIJJIJIJJJJJJJJJJIJJJJJJ
@1713545/1
acaagttccgttttttggagaggcaactcaggataact
+1713545/1
@@@7DDDDDFFHHIIJIJBGBFFGBH?FHIHIBGC4BG
@2830191/1
ctccttctaacttaatgcaagcttctcttatagctgtc
+2830191/1
CCCFFFEFDHHFHIIIGJJGIHAHHEJBHH@H<AHH?C
@595840/1
cttctttgactaaatactcctgaaggagtgatatcgg
+595840/1
CCCFFFFFFBFHHI@EFHIAHIFFH9:?FFE>C@BFH
@3910416/1
ctccaatcgcattccctttcacactagggacatgaggtgaaattattggt
+3910416/1
CCCFFFFFHHHHHJJJJJJJJJJJJJJJJJJJJJJJJHHIJJJJJJJJJ?
@6456154/1
tgaggctgctgtggtctctgctgttgctgttgttgctgaggctgctgtgg
+6456154/1
CCCFFFFFHHHHHJGIJJJJJJJHIJJJJHHIGGIJJIGIIIJIGIIFFH
@7471973/1
ctagattgaaaaaagaatgcgaatcagtggaaggggcttatagctactgc
+7471973/1
CCCFFFFFHHHHHJJJJJJJJJJJJIJFHIGIJIIIJIJIGJJJJJJJJJ
@6958474/1
ctccatactccttgtcttacaggtaccggtctttctcgataatcaagtgt
+6958474/1
@C@DFFFFHHDHHJJIGGFFFFEHGFFGGIGEGGHIJJIJIJJJHGHIGD
@3910956/1
cgctcaaacatgcaaatgtgacattattgactaaggccgatctgaggtct
+3910956/1
CCCFFFFFHHHHHJJJJJHHIJJJJJJJJJIIIIHJJIJGGHGJGGIGHD
@3911639/1
gctgttgttgctgctgctgctgttgttgttgttgaccccatggttgtcga
+3911639/1
CCCFFFFFHHHHHJJJJJJIJJHHIIJJIIIIIIJJJJJIJJJFHIIJJF
@7473011/1
ctctgatttatctcatcttcatcatccaagccgtaatgaatggtgttgct
+7473011/1
CCCFFFFFHHHHHJIJJJJJJIJJIJJJJIJJJGIIJJJJJJI?GHIIJI
@2268724/1
ggcactaatgtctcttcaaaatcttcttcatcacgtcgtcttttttttac
+2268724/1
@@@DDDEDDDFD>F9CFGFCICHGGG@FHGIIEF=3CFHGIJG<GGGGII
@2268920/1
ctgtattataacatgacctaagagttttattaaagttggat
+2268920/1
?@@ABDDABBHFAHC<CFHGGHEIBH@HGCG<?4F4C<3:4
@3388431/1
ctcgaatctattatctcttggacaagttgttatattagtcactttatatg
+3388431/1
CC@DDFFFHHHHFGI@GIH>FHIIIIBGEHCGCIGGFEAGHDC>GEHHHC
@6960263/1
caatactttaagagcatttattgcagcttctttctgtgcatcatttttag
+6960263/1
B@@FDFFFHHHHFIGHIJJJJIDHIJGIJGIJIIIJFGIJJJJIJJJJJI
@5944900/1
ataagaacaatgagtaagagcttgcaagaggtaacttctgtcttgaaatc
+5944900/1
CCCFFFFFHHHHHJHJJJJJJJJJJJJJJJJGHIJJJJJJJJJJJJJJJJ
@5438148/1
atgacaatagctttattctcattaaggaattccggtttctcaaaacatgg
+5438148/1
CCCFFFFFHHHHHJJJJJIJIHJJJJJJJJJJJJJGIIJJJJJJJIJJJJ
@4932527/1
cccatcattcgctcctcgactgccccgatgttggagcctatgctatccgt
+4932527/1
CCCFFFFFHHHGHJJIJIIJJJJIJJIJJJJJJIJJJIJJJJJIJCHHIF
@5945436/1
ttctttgactaaatactcctgaaggagtgatatcggtgtttttgagctca
+5945436/1
CCCFFFFFHHHHHJJJJJJJJIJJJJJCFHIIJJJJGGGHIJJJJJJJJJ
@1716178/1
ctctccaaaattgtaaatccaggaacttc
+1716178/1
@@@DFFA?CFDDBGFG@C>>BGGGGIIII
@1166857/1
gtcactattaaagttgatttgtcttatcgacttgacaattttttcttttc
+1166857/1
@@@FA;DBB?AFHHGHIJBIGHHHGIJGEGGGGGE3?CC<4CAGEGCHH>
@4423058/1
ctctgataaattagaatcatcccatagcaaatgatatttggtaggacgtg
+4423058/1
CCCFFFFFHHHHHJJJJJJJJJJJJJJJJJJJJJJJJJJJJHIJJJJJJJ
@4424122/1
taaaatattgttcaagttcacgaggagtattcttggaaacaattttataa
+4424122/1
CCCFFFFFHHHHHIJJHJJJJJIJJIJFHIJJJJJJJJJJJJJJJJJJJJ
@7983002/1
gtaaaaatgttatccatttttgggttaataacgccaacaaatggtacata
+7983002/1
CCCFFFFFHHHHHJJJJJJJJJJJHIJJJJJJJJJJJJJJJJJJGIJJJJ
@1168547/1
cttaaaacaatgtcaagagcttggattgcctcctgcggaccattagttga
+1168547/1
CC<DFFFFHGGGGIJJJJIFGCHGJJBFH3CDEGG>G<AGGGEGBBGEHB
@1169083/1
cccgatgctagctttcttaaatctggttctctaatcatctgattag
+1169083/1
@@@FDDFFHGFHFGIIJGGGB4CHIIDHIJJJJDGIGIIFE<@BBH
@2834533/1
gtgatggcgtttctgtaccactataaatgtaatcggtgg
+2834533/1
B@@FFFFDFDDFFIIIIJJGJJJJJIJJJIJJJJIGEHI
@3390457/1
cgtgtaatcactgctgaggcttgaacaa
+3390457/1
;@:;DD?DFFFFFIFIF:;EEFG93A4C
@6962505/1
ccaaaatttgttcacactgttcctggctgagagtaattcgtcgcgcattc
+6962505/1
@@@B1BDDA>FDAEFFFBC4?<C<A?EBGEFAF<<BDGFB?DDAD>@6A@
@7476143/1
ctgtcgaacagcttccacagcttgtctgtaattgcgataaggtttttcag
+7476143/1
@CCDFFFFHHHHHJJIJJIJJJJJIIHIHIIJJJJIJJGJJJHIJJJJJJ
@7476266/1
cttctttcttagatctaccagtgcccatggcagcaaatctacttgatcct
+7476266/1
CCCFFFFFHHHHHJJJJJJJJIJJJJJJJIJJJJJJJIJJJJJJJJJJJJ
@1171099/1
ttagtacttccgtcaacactgctttcatcttcagaag
+1171099/1
@@@F;DDD?>B@DHHI9GGBHA<FEC<<EEHEHE943
@4426954/1
ctaattaatataggttacttcgcttatctctcttgacagccctatac
+4426954/1
?@@DDDDDH<FD<FAC:<IF@A:CCFE?CEHFE?C4?<BCGHGHEH9
@601907/1
cttgaggaagttggtgtagaggtgcaggctggccatgttgaatagcttgc
+601907/1
@@@FDDFDDHFFHIFGBHDIIECEGHIIEFFGIJ>FDDGH<BFBBHDHFE
@5440882/1
gacagtcttcaagcactgagttagaataccaacctgaatttcagcaattt
+5440882/1
CCCFFFFFHHHHHJJJJJJIIIJJJJJJJJJJJJJJJJJJJJJJJJIJJJ
@5441230/1
cgattaatcagtatgctgcaaaagcaacgctatgtagtaagacatcaata
+5441230/1
CCCFFFFFHHHHHJJJJJJJJJJJJJJJJJJJJJIJJIIJJJJJJJJJJJ
@7985935/1
tttttgttatctccagcaggtgggtgagtaacatcagctccgagaaatat
+7985935/1
CCCFFFFFHHHHHJJJJJJJGHJJGHIJIJJJJJJJJJJJJJIJGJJJJJ
@7985941/1
caggaaaaccagattttggattgaggtgataacatatttcggcaacatag
+7985941/1
CCCFFFFFHHGHFIJJJJJHJJJHIJFHIJJJJJJJJJJIJEIIJJJJJJ
@3392982/1
cttgtaggaactggactgcattaaaatccgaatcctttaatgaaattatc
+3392982/1
?@@DADDDDDDFA>AAGGGGEGCAH4FFCG1?CGDFAG>GIJ>DHGDFDD
@4935935/1
ctgtcttcagcctcatgttataacattatgcagttcattacctaagatat
+4935935/1
@CCFFFFFHHHHHJJJJJJJJJJJIJJJJJJJJIJJJJJJJJJIJJJJJJ
@1175115/1
aggaattccggtttctcaaaacatggtgctggatgaggaaatttttc
+1175115/1
@@@DDADAFHGA<DGGG9DHGGIEGGAEGEAHHGEHIEB3BA>FFAD
@7986890/1
gaagttatcaagaaatctaagattgcatcaccgaggaattccagcctttg
+7986890/1
CC@FFFFFHHHHHIIJJGIHIIIIFIGJGJJJIDHIJIGJIIIJJJJJJJ
@34222/1
ccagaagcttcagctaaacgctttcctttaaagtaaac
+34222/1
@@CFFF>D<DFHACFGGII@DG;F>BBFF4?CFFGG@<
@34423/1
cggctcttgtttcatactttttgcaattactcttttttgatgatctagtt
+34423/1
CCCFFFFFHHFHFGGHHIJJJIJIJEHIIJJHIEHIJIIDGHGIGIHIDG
@34662/1
caacagtataacattcgtcctcctgccactcatcataatgaacaatatct
+34662/1
@@@FFFDFHHG4CFBEGGFFIIIJGICCHGHIJ@EHCFCABHIJICB>G@
@34810/1
atggaatccaaaccatacttcacgaccacctccaagaggatggtagtaac
+34810/1
CC@FFFFFHDDHHGHEHIIJJJGIGIIGGDGGIJBGICGE<FG9??BG>E
@4936912/1
ctccaattgcattccctttcacactagggacatgaggtgaaattattggt
+4936912/1
CCCFFFFFHHHHHJJJJJJJJJJJJJJJJJIJJJJIJFHHIJJJJJJJJB
@3393535/1
gtttttattatcgcttctaattttttctctcatttctgggattaaaattt
+3393535/1
@;@DFBDFHDHDFB@EFHIJFCF@HAFIIIGEFBCBGGGIGJGGCH4B<@
@6463246/1
ctcagagctaccttggcagctgctaattttgcttggtgtttgttttctcc
+6463246/1
CCCFFFFFHGHGHGIJJJJJJJJIJJJJJJJJJJJJGGHIJIHJJJJJJJ
@3393786/1
gccctgaataccttgatggctacaaagatagaagtcgaattcagttggat
+3393786/1
@@CFFFDEHHGHGIIIIJIJE@FHHHH?FHCGGIAHIGIEGIGGGBEA?@
@3394101/1
ttgttgttgaccccatggttgtcgaggaggtccctgttgttccattgctt
+3394101/1
B@B?DFDFGFFFHIGIJGHHIIGEIBGGGIEH:B>GFHEE2?FGGGGIEH
@2278253/1
atcaacgttcactgtctataaaaatacaa
+2278253/1
@@<DBDDDDBHBBBGGFGCHIGHG>9?<9
@35235/1
atcaatattaagcatcatcttccattgagaaggcctgacggactgatgga
+35235/1
@@@FFFFFHFGFHJJJDIGIJJJIICG9HGG<>EGGI<FBGFEGI<GGGG
@7988909/1
gcaagtctggtaaatttatcgcaaggtaatgtaaaacaatatctattcaa
+7988909/1
CCCFFEFFHHHHHJJJJJJJJJJJJJCHIJJJJJJJIJJJJJJJJJJJJJ
@6966735/1
ggttcttcttcttttttccacgtgaaatctttaggctgcagctcaaccat
+6966735/1
BCBFFFFFHHHHHJJJJJJJJJIJJJJJJJJJJJJJJJJJJJ3DHIJJJJ
@6966821/1
cttgtcagcacagaataatcttgtatgatgtctcttttggactacaataa
+6966821/1
BCCFFFFFHHHHHJJJJJJJJJJJJJJJJJJJJJJJJJJIJJJJJJJJJJ
@1722404/1
gtaaataaactcatcttgtaatttagcacattcat
+1722404/1
@;@DDDDAAFHBFB>EB>EAGEDEHIBCF9?4AEC
@36256/1
gcaccttcaacaccacactcctcaaggtacacccctataagggcttcgat
+36256/1
@B@FDEFFHGHHHJGIGIGIJFFHGCGHGIEBFFEGGG>GCFE18??F=<
@2839944/1
ttgctgttgttgctgaggctgctgtgg
+2839944/1
@@?ADD;D4C?FABDAF@F?FGDI>9E
@36420/1
gtcctgttggtccattaatataaaatggttc
+36420/1
?;?BDADDHHFDHFGEHGIGGI@FEHHGHHD
@605386/1
ctccatactccttgtcttacaggtaccggtctttctcgataatcaagtgt
+605386/1
CCCFFDFFDHGFHIHGHIHIGIF<CCBHE6FGGIIJIJJIIHECEEH<DI
@1723742/1
aagacactgactaaaatattgttcaagttcacgaggagtattcttggaaa
+1723742/1
@<@FFFFFHGHGGIIJJIIEGHEHIJJEEIGIEGGEACG@<FGIEGH@GG
@5949667/1
cacatcaatgttaaggaatggtttccaaccaataattgcagactgga
+5949667/1
CCCFFFFFHHHHHJJJJJJJJCHIJJJJJJJJJJJJJJJJJJJJJJJ
@2840723/1
gctgtttacaccaacgataaaatcaggctttatgtttttgtattcttcaa
+2840723/1
@@@FDDFFHGDHDGIJDGGCHIJGFH33EE;?DHDHGGHG9DAHG@GHHC
@7990762/1
gtttatcatagatccgacgacactttttagtaccgggcttactaagggag
+7990762/1
???DDDB?ADCDDEEEEA1FCEDI<CDDDBDED<?0?6@=ACEII@;C=A
@5444833/1
cttcatccttgttttcaaagttgataaataatattaatgaaactaaaaac
+5444833/1
CCCFFFFFHHHHHJJJIJJJCIHIJJJJJIJJJJJJJJJIJJJJIJJJJJ
@607165/1
catgttataacattatgcagttcattacctaagatatttgttatgatctc
+607165/1
@<@DDF??FHHHFGEIIII@AIHHBHIIIIII>HEEEHFGAGHIIIGIHI
@5950099/1
gtcgtctttctttcaacaaacacaagagctaaattatcctttttgaaatt
+5950099/1
@@?DDFFFHFDHHGDGIGGIJIIIJIIEGHGGGHJHJJJJJJJIGFGGGH
@5445908/1
cagcaagtttcgcttgttttttacttgttcctgtgccataaccgtacttc
+5445908/1
CCCFFFFFHHHHHIJIHGEHGIIJJJJJIEHIIIIGGIJIIJJJEGGHJH
@5446091/1
ctcattttttctgctaaagcactaccttcagcgggagaccttggctttgc
+5446091/1
CCCFFFFFHHHHHJJJJJJJJJJJJJJJJJJJJJJJJIJJHGJJJJJJJJ
@2279718/1
gtccacaattcaagatctaatttcatgctgttattattttccttctttgc
+2279718/1
@@@DDDEFHH?8DAAEB?H4CFHHHHBEGCHIBHEEGE@E??BGIGH>DB
@2279719/1
tgttaatctctctttcccgatcaggcgctgacctggcggtagctttaatc
+2279719/1
@@@D?4BDBFFB<BF@FGFG:@FHGC??D<GEFFGAF@AHGE@EGGIA;=
@1726614/1
ttcagggagaatttttaaccatttacacaatata
+1726614/1
?@@DDDDDHFHHAGACC3BHEEEHGADHGFFG<F
@4941674/1
taatatcctaacgttatcaggttttgggtagttgggtaatattttgataa
+4941674/1
@CCFFFFFHHHHGHIJJJJJIHIJJJJIGHIHIIJJDHHJJJJJJJJJJJ
@4941783/1
gtcgggacttgaaaagaaagaccttcccactggggtgtatgtcattgagg
+4941783/1
CCCFFFFFHHHHHJJJJJJJJJJJJJJJJJJJJJJ@GGHJJIJJJJJJJJ
@4942656/1
gctccaattgcattccctttcacactagggacatgaggtgaaattattgg
+4942656/1
@CCFFFFDFFHFFJJGIJJJJJJJIGJGIBFGGGHIJJFGFDGHGDGGIJ
@7484618/1
ctgtggtctctgctgttgctgaggctgctgtggtctctgctgttgttgtt
+7484618/1
CCCFFFFFHHHHHJJJJJJJJJJJJJJJJJHIJGIJJJJJJJGIJHIJIJ
@7484642/1
gtttccttatcagtaatctcgaatctattatctcttggacaagttgttat
+7484642/1
@BCFFFFFHHHHGIJJJJIJJJJJJJJJJJIJJJJJJJJJJIJJJJIJJI
@3396414/1
attttttctgctaaagcactaccttcagcgg
+3396414/1
<@@DDDDDFFH?F9EB9?FGCGHGIIIIII6
@4942809/1
tgtatactgatttcataatgatgtacgaaacctcgaggcatagttatttg
+4942809/1
@BBDFFFFHHHHHJJJJJJJJJJJJJJJJJJJJJJJJJJJJIJHIJJJJJ
@611399/1
gtattataacatgacctaagagttttattaaagttggatcattagcagaa
+611399/1
B?BDFFFFHHHHFIEIFHGGHHFHGGIHIGEHJ<CED@GGEDHGGGI>DD
@7994715/1
catcaatgttaaggaatggtttccaaccaataattgcagactggaagaaa
+7994715/1
BCCFFFFFHHHHHJJJJJJIIIJJJJJJJJJJJJJJJJJJJIJJJJJJJJ
@5953693/1
aggaggagggggtggtagacaacctggagaagcaggggcttctaatcaac
+5953693/1
@C@FFFFFGHFD:CF?DGIIGJJJJJJHGHGGIIGHIFEDDFFFFEEDED
@612688/1
tatatacatatttcatgaataaaggtggtatatataagattacaattctt
+612688/1
CCCFFFFFHHGGHJ@HGIIFICBHCFHI3<ED@FIHIGGIJJEECHGCGI
@2282115/1
tccataataagtctaaatagaccttcagggtcttcatgggcttctattag
+2282115/1
CCCFFFFFFGGFFHGGIICDHGHIGGGHJJAEGIJIJJIJIIIIGI>DGI
@4434317/1
gtaccttgtatactagcatgactgactagatagaagtctaattcagtagg
+4434317/1
@C@DDFDBHHHHHJGGGHIGGIIJGGIGEDHIIEHEGGFFEHIJJIDHGH
@2845862/1
ctgtacttgaggctgagatgaaggtgg
+2845862/1
<@@ADDDFFHFF<FBBGECHGII>AFF
@3922393/1
gcacaacaaacacttggggagttaaatcaacatcagctgagatatactca
+3922393/1
CCCFFFFFHHHHHJJJJJJJJIIIJJJJJJJJJJJJJJJJJJJJJJJIJJ
@1183200/1
ctccagctaaggctgtatcatcaacttctaaaggtttccaataaacacct
+1183200/1
;??DDDDDFFFHBHI@@GC?HCBH@FGHGCEHHE?@FDGHGCGG>FD;19
@7995765/1
gggcttctattagttcatctatattttttaaggaagtaagtgcaggggaa
+7995765/1
CCCFFFFFHHHHHHIJJJJJJJJJJJJJJIJJJJJJHIIJIIJJJJJJJJ
@613876/1
tgcagctaatgattcaaataagtctccaaggacctttggcacatccacga
+613876/1
@@@FDFFDFBDFHBFGGHDCC<3<CHIGEG1ACEGGHIGG>F;GAD@GHD
@7489564/1
caaggacctttggcacatccacgatttcggcagcttttacctcattttca
+7489564/1
B@CFFFFFHHHHHJJJJJJJJJJJJJJJJIJJJJJJJJJJJJJJJJJJJI
@7489697/1
ggccaacatattactgacctcaaccgtacttctagcattagaagtttctt
+7489697/1
CCCFFFFFHHHHHJJJJJJJJJIHIIFHIIIJJJJJJJJJJJJJHIIJJJ
@1184424/1
gtttctcaaaacatggtgctggatgaggaaatttttcataaagaagtcga
+1184424/1
@@@DDDDDHD8F3CFGBFHIH@DHIECHHAH>FDCHGAH9BDEFEGBBC7
@1184724/1
ctttatgtttttgtattcttcaatggttgctgctaaatcttcaagtacat
+1184724/1
CCCFFFFDBHFHHHBGGIEJJJHJJHJIIIIFJJIJJJJIGGGGIBGHEG
@3925591/1
gctgctgaggcggttgttgccactgctgttgttgaggctgctgtggtctc
+3925591/1
CCCFFF22433@D@GHIJJJJJJJJJJJJJJJJJJJJJJJJJJHIJEHGF
@2285476/1
ctgaaggagtgatatcggtgtttttgagctcatacttaatccaatgacat
+2285476/1
@CCFFFFDHCFDA@BDFAFGGHGIEIHGJGHGGIIIGI<>BGA@@FBFFG
@7490700/1
ttgtggaccagcttgtgcttgtcttccacccttttttttgttccttttt
+7490700/1
@@CFFFDFD=DDHGHHIIGII?CFHGDHHE<EGIGGGIIFFH>@FFHII
@1734519/1
ataagaacaatgagtgagagcttgcaagaggtaacttctgtcttgaaatc
+1734519/1
CCCFFFFFGHHHHIFHGGJIDIIIJCEHJIE?EGHGIIJJABGEE<?FGI
@1735673/1
ctgctgggttgctggtcactgggttgttgcctaacaggag
+1735673/1
CCCFFDDDDFFHHIIFBGGG@GHHEA<ACHIIJGIJ<9??
@5453606/1
cacaacagtataacattcgtcctcctgccactcatcataatgaacaatat
+5453606/1
CC@FFFFFFDFHHHIJJJJGHGIIIBEHGIJJJIJIJJJJJEGGIHIIGI
@5956210/1
caggcatgggtcactattaaagttgatttgtcttatagacttgacaattt
+5956210/1
CCCFFFDFHHFHHJJJJJJJJJIHJJJJJJIGJJJJJJGHIJJJJJJJJJ
@3926773/1
gaagaaataatatctcagcaccaattttatgatttctcttctcttggtgt
+3926773/1
BBCFFFFFHHHHHJJJJJJJJJJJJJJJJJJIJJJJJJJJJJJJJJJGHH
@5455093/1
gttgaggctgctgtggtctctgctgttgctgttgttgctgaggctgctgt
+5455093/1
@CCFBEFFHHHGHAFGHEHIEHIFGJJGEGICFHBHGGIIBGIDEHGEHE
@5455484/1
taatcccatatcattgagacattaacttgcgtagcatactttatcgtaac
+5455484/1
@@BFFFFFHHHHHJJJJJJJIGJJJJJJJJJGGHIJJIJJJJJJJJFIJJ
@5457167/1
gctgttgttgccactgctgctgctgcggctgttgttgcctctgctgctgc
+5457167/1
@CCDDEFDFFHGHIFHGGGIJJGGCHGHIJJGIGGHGGHIIFCEHGICHG
@6976390/1
cttgaacttcatttccaacaggtagtaagtgatcattaagttcgccgatc
+6976390/1
CCCFFFFFHHHHHJJIJJJJJJFHJHHIJFHGJJJJJJJJIJJJJJJJJJ
@6475675/1
ctcatcaagagcacggcgatactgcaaacaagggatagcactcaagggca
+6475675/1
CCCFFFFFHHHHHJJJJJJJJJJJJJJJJJJJIJIJJJJJJJJJIJJIJH
@5457725/1
tttgatggaatttcataaacaactttcaaatccttaatatacgcaacaaa
+5457725/1
CCCFFFFFHHHHHJIJJJJJJJJJJJJJJJJJJJJJJJJJJJJJJJJJJJ
@3929162/1
atcaggaataaagtcattaaccttcaaaatttttccgaggtttaaatttt
+3929162/1
@=?DDDBDFHDDB<EFE<EHIGDEFFHHH@GHDFEGEGGI0:9BFCHGGC
@2852297/1
cctaattcatccataataagtctaaatagaccttcaggg
+2852297/1
@CCFDBD>DHHHHJGECHEGBJ9AFHEGHFIHCHJICEI
@1739806/1
ccttgaacaaatttacctaaagcaacaacacaattgtcggcagctgg
+1739806/1
C@CFAEADHHDHHGHEIFIIGHC>;EGHCFCHEDDG?FEEG0@1DBC
@1192820/1
tgttgttgctgctgctgctgttgttgttgttgaccccatg
+1192820/1
???BBDDDHHFABHBHIGIJJIIEF3<FC9C>E?CFC?D>
@1192911/1
ccgcttgttgctgtacttgaggctgagatgaaggtggtctgctgggttgc
+1192911/1
@@@DDADBFHDD42CD4EHHIIGHIGGIEGGIC@:CB:?9DGG@?F;DEG
@6978148/1
gagtgagttaaaacagtacatcgcacaacaaacacttggggagttaaatc
+6978148/1
@CCDDFFEHHHHHJJJGHJJJJJJJJJJJJJJJJJJJJJJJJJHIIJJJJ
@620347/1
gtttttgagctcatacttaatccaatgacatggggaagtcaattgctaat
+620347/1
@@@FFD<BFD8FFHGHGGGIGHCCCH3?FHHCFHGBEGG@F@F49DGG9?
@48535/1
tcttcttcatcagggaaattagttattccactccttttcccgtttttatt
+48535/1
@C@FFFFFFFHGGJJEHGIIBGBHGIIGIGHIIJJJEGIIEGGGDHIGGH
@6979060/1
caatcaattatgatactgtctccttcaacaatcgtcggtacaatgtaata
+6979060/1
CCCFFFFFHHHHHJJJJJJJJJJJJJJJJJJJJJIJJJGHIJIJJHIJJI
@6979166/1
gctaattttgcttggtgtttgttttctccaactccgacaaacgccatcct
+6979166/1
CCCFFFFFHHHHHJJGGHIJJIJJJJJJJJJJJJJJJJJJJJJJJJJJJJ
@2854704/1
cccgatgctagctttcttaaatctggttctctaatcatctgattagtagt
+2854704/1
?@@FD8DD?FHGFEHEGBEGIA?D@@F3FHI@A9?F9BGABG@4BFBA4D
@5459965/1
cttggcaacaaacagttgttttttcctgatatagctctaacttcaattaa
+5459965/1
CCCFFFFFHHHHHJJGIIIJJJJJJJJJJJJJJJJIJJJJJJJJJJJJJJ
@3406576/1
cttccgttccaccctttctgctgcgatctttgccatagcatagttcctgc
+3406576/1
CCCFFFFFHHHHGIGDHBGHIGI<GAGIIIIJJJIGGGHG>D99BDF>FG
@1193662/1
agttcttctaatattgatgttttattttcagtataccttataccgctatc
+1193662/1
@@;DFDFFHDFHGIII<EIFGIICHGIIIFHBHCCHHHHIHGIIGHE6DG
@4443640/1
gcttctattagttcatctatattttttaaggaagtaagtgcaggggaacg
+4443640/1
C@CFFFFFHHHHHJJJJJIJJJJJJJJJJJJJJJHIJJIIJJJJJJJJJJ
@5461014/1
ctctaccaggtggaggtgaaaagaatgatcttccaactgtcacaaacctg
+5461014/1
8?=DDDDDDHHB<:AE:CAF@FFGHEA>G4C?BGGGIHIDDHGIG9BFGI
@5461072/1
ttcctttcaagaatatattcccgtgtgatatgatatgggttgctgtttac
+5461072/1
CCCFFFFFHHHHHJJJJJJJJJJHIHHIJJJJJJJJJJJIIJJJJJJJJJ
@1741643/1
cctttttgcagcttcttcaagagggatgggctctgaagg
+1741643/1
@@@DD3DD3C<FFHIBHGIADBCGGGGFHG<HHBG?9BF
@49005/1
ggcacaactgataagttaagcattgcagttcatcagaatcaaaatgg
+49005/1
@<@DD<:ABF?<:?A?EEHEHCHHIBHDE?A4C>99C1:EHGG<C@<
@4444446/1
cttctgcttccgttccaccctttctgctgcgatctttgccatagcatagt
+4444446/1
CCCFFFFFHHHHHJJJJJJJJJJJJJJJJJJJJJJJJJJJJJJJJJJJJH
@1194815/1
cttcagaatataatagtttcaattcatttgatttatgcttaataagcatt
+1194815/1
@@@FFFDFDFFDHIGGGHJGIIJHIJJIJIDIHIIJIIGHIIEI><FGGI
@2857715/1
gtttcacttttgttattggtttccttatcagtaatctcgaatctattatc
+2857715/1
?@@DDDDDFFD<<AF?EB3A;AACB9B4AH4A@HDF@?C3:???D49:?<
@2857739/1
atgtgataaaaaatagcagcagtcatcaccaa
+2857739/1
@CCDDADDBDHDAF<@EH@EFH9ACHGHIEGF
@2859646/1
gccttggtaaatttgggtcccatgctatggg
+2859646/1
@@@DFD?AFF<F4CE?:?<CG>>FDF<CFHF
@2859648/1
tgatgattttcaagctcttcatgccactgattgatgtcccaatgg
+2859648/1
=8;=D4DDBDBA<FEHIIH9??4IBEDC<BHGGFCHE4?<9CDDF
@4446027/1
gctcatacttaatccaatgacatggggaagtcaattgctaatattgccat
+4446027/1
?<<DAAB=CBDBC<GA?FH>AHHBHACB<F:?E?CAB>DG<CFBBF@GDG
@1744718/1
ctccgacaaacgccatcctctcattcttagttgtaacaactaggggcacc
+1744718/1
CCCFFDDD>DFDHIDII@FDEGIGEIJJJIGIGFFFHI<BGGEHGGGEGF
@6983072/1
cagctgagtgagttaaaacagtacatcgcacaacaaacacttggggagtt
+6983072/1
CCCFFFFFFHHHHIJJJJJJJHHJJJJJJJJJJJJJJJIJIJJJJJJJGH
@5965754/1
ggtaggacgtgctgtaccttgtatactagcatgactgactagatagaagt
+5965754/1
CCBFFFFFHHHHHJHIJJJJJJJJJJJJJJJJJJJJJIJJJJJJJJJJJG
@50594/1
gtgcgttaacttttggtggctttattatattactcctaattgaagagcct
+50594/1
CCCFF?DAFA?FFIIIII<FAEHIGGGEBECEE@GCFFEHEDB4:?@AFG
@7501968/1
gcatgttcttgcctttgttgctgctgtggtggttcttgcctttgcagctg
+7501968/1
CCCFFFFFHHHHHJJJJJJJJJJJJJHGJFHIFHIJJJJJJJJJIIJJJI
@8004653/1
ccggtggtcttgttatttcgatacactcttaaacaatgatgtgggaaatc
+8004653/1
?@@D=@D@DFDHCFHIIIIIEHGGGGIFHIGGIGGCHGCFHBDFEHHIIG
@1745873/1
gatgacattcatctataactaatagattgacacgagacaacgtgatataa
+1745873/1
@@@FFFFFHB<CFHIIGBIHEEGI<HHGGCBAAHGI<FHH;:BG290?BF
@4958207/1
ttgatatctatatttctcattttttctgctaaagcactaccttcagcggg
+4958207/1
@@@DDDDDHFDCF<CGIIEIEIGEEGICEEF?E?FFEF<D?:?DG@GD@:
@6987446/1
gtcgggacttgaaaagaaagaccttcccactggggtgtatgtcattgagg
+6987446/1
CCCFFFFFHHHGHJJJJJJJJJJJJJJJJJIJIJJFHIIJJHHHIIJJJJ
@6987883/1
ctcgaatctattatctcttggacaagttgttatattagtcactttatatg
+6987883/1
CCCFFFFFGHHHHIJJJJJJJJJJJJHJJJJJJJJJJJIJJJJJJJIIJJ
@6988206/1
ctctatttcattgtgcattaatctatagaaaattttccaaacagtattta
+6988206/1
C@@DDFF?DD??FCDBHBHEIIIIGHGHHIIIIIIIGGCCGHII:CDDGH
@5465571/1
cttttaccattgtacgagtttgagcatcattcattttcttcattgtaact
+5465571/1
CCCFFFFFHHHHHJJJIJGIIJJJJJJJJJJJJJJJJJJJJJJJJJJJJJ
@8005492/1
ctcagagctaccttggcagctgctaattttgcttggtgtttgttttctcc
+8005492/1
CCCFFFFFHHHHHJJJJJJJJJJJJJJJJJJJJJJJFGGIJJHIJJJJJJ
@2862104/1
ctctctttctggtgttcatgtaatgaattcgtctgtctccatactctggc
+2862104/1
CCCFFFFFHADH?><CGIJBIICFH4CFGHIEHIGHHG@<FHIIGIIIEF
@7503123/1
cctggatctgatcttaacaagccttaagagaaatcttagctgacatatac
+7503123/1
CCCFFFFFHHHHHJJJJJJIJJJJJJJJJJJJJJJJJJJJJJJJJJJJJJ
@52926/1
cttttgttctgagacgcaagaagcagctgaataatacaaccaaattc
+52926/1
CCCFFFFFHHHHHIIGIIBGHJ>CGIJIIJJI9?FFHIJIGGIDDHI
@4451446/1
gatctagataataatgcctcagagctaccttggcagctgctaattttgct
+4451446/1
@@CFFFFDFHHHHJIJJJIJIJIGIJIIJGGIIEGIIJJIJJJGGIIGII
@5972494/1
tcttgttttgcttctttttttgacctacccttgccgatagcaataaggcc
+5972494/1
CCCFFFFFHHHHHJJJJJJJJJJJJJJJJJJJJJJJJJJJJJJJJJJJJJ
@5468244/1
caatgatttcctccttccaaaaaaatacagcaagtctggtaaatttatcg
+5468244/1
CCCFFFFFHHHHGJJJJJJJJJJJJJJJJIJHJJIJJJJHHIIJJJJJIJ
@2298068/1
ctggggaggtggacctctttgtgcccatggagtttgacctctaggacc
+2298068/1
@B@FFDADHBFHHGIFIJBGCHIGGB?CGIECG@GHCHIHFHCG@BBG
@5974444/1
tgatttgttgtttattagggtagcatttggaggactgtcagatggttttg
+5974444/1
1=;DDD?BC>CFHFFH@HIICCCEHGDHHIFG?GEHEIIGC<FDH?BBF9
@3415505/1
ctgattacttcttctcgaggtggctgcagtttccatatcatatta
+3415505/1
@@<DDD4BFBDDFGDIG@GH@D=BFHEBFB?EBF@DGHF4B@D>D
@626249/1
tgataaattagaatcatcccatagcaaatggtatttggtaggacg
+626249/1
@@;DADDFB>FBAC?4E43ACDHG9A?;C9CAF?4?C>FEE?DFG
@626305/1
catactttatcgtaacggtcatttctttttcttga
+626305/1
@@@DDDDDHFHHF?GH7D3A?EHIEGHGIIIGIE4
@626544/1
gaaatctttaggctgcagctcaaccattt
+626544/1
@@@DDDDD<F>3AE;ADG3:<FEAC<A<C
@3416467/1
gtgcaatactaaaattttattcagtatattccaatgaccgaaaaaataat
+3416467/1
@B@FFFFFHGHHHJIJJJBHIIIIH@HCJIJIIFGG@FCGD@FHGEGBHH
@5469498/1
cgctgccatttagtacactgctttttccttctccagctagttgatctttc
+5469498/1
CCCFFFFFHHHHHGHHJJJIIJJJJJJJIIJIJJJJJJCHHIJFHJIJJH
@4965591/1
ctcagataatcccatatcattgagaca
+4965591/1
<@;DDD?BH:CF>GEHID<AAF@HGCD
@4455363/1
cacccatcaaagcctcaaaacagttagccattgcatgcctcaactca
+4455363/1
CCCFFFFFGGHHGJJJJJHIJJIHIIIJJJIJJJJGIIIJGIIJIJJ
@4965886/1
ctccaaaattgtaaatccaggaacttcccagtcatcaggaataaagtcat
+4965886/1
CCCFFFFFHHHHHJJJJJJJJJIJJJJJJJJIJJJJJJJJJJJJJJGHIJ
@4966369/1
cttaatttcatttacctttggcacattgcagtt
+4966369/1
?@<;;B?DDC<DFBBEHDDIIBHGH<@CBCFE>
@1748151/1
caactaacaatgggccacaactcatattgatcgtcaaatgaaacatacct
+1748151/1
@@@FFFFAFFAHFGDF=B>EHCGECEHG>B4CDCGHIGIGIGIJCGCH3?
@1198836/1
cttgtaggaactggactgcattaaaatccgaatcctttaatgaaattatc
+1198836/1
@@@FDDD?<CFFHF<EDCGHGGIDH<H@FEDDFGGGGHIFII9?F>@B<D
@6995268/1
aaataagaaagcaagagaaggaagtgaggtacacagttgcagtcctgagc
+6995268/1
CCCFFFFFHHHHHJJJJJJJJJJJGHIJJHHIIJJJIJJJJJIJJJJJJJ
@630284/1
gccacttctttgaactaagtacagcgaaattcttattcgattgaagtaaa
+630284/1
?@1B?DDBFDDFDHEGIB>IHHEBEBF@:?F<FEGHGIDDFG=C<D9B4?
@2865689/1
ggctgttgttgccactgctgctgctga
+2865689/1
@@@ADDB:=CFDBGHIIIHEHFC<F3A
@8010376/1
aactcatactgtcttcagcctcatgttataacattatgcagttcattacc
+8010376/1
@@@DFFFBFHHHFIJJIIIIIIGHGJJGJIGIIIJEIJGIIIHEFIIFIH
@1749010/1
ccactttcacaatcaattaattggtaacatggtaaaataccttctttgac
+1749010/1
@@@DDDABBDHDFGB<FG9EFCEGHHBDEAF;2?EHG>GHGCF3CGIIIA
@2302503/1
ctaactaaaaattcttttttaagtaacaaagcttcagtaaataacaa
+2302503/1
@C@FDFFFHHFBAFAAGIEHEHH9FHE@CEHIEC?CGGGIIIGC9?D
@7506071/1
agcataataggtaggtgcagggtatgaaactgaacgtgtacacctggtaa
+7506071/1
CCCFFFFFHHHFHIJFHJJJJJCGHJJJJJJJJJJJHIIJJJJJJJJHIJ
@7506425/1
gtaaactcttagatcttcattttgttgccttaatctagccacttcagcct
+7506425/1
CCCFFFFFHHGHHJJJJJJJJJJIJJJJJJJJJJJJJJJJJJJJHIJJJJ
@633555/1
ctccggccaagatcagccgtgtttggtagaagcaggatgacacttaggtc
+633555/1
@@@ADFDFHHHHHIIIJEGF<FGIJJDCBAG9DHCE=>FDEDE3BBGIBF
@2867623/1
ctttttcaaaaccttcttccagcatagcttcaatttcattgtcgcttatg
+2867623/1
CCCFFFFFDHHBBGIBABHIJGFII>BHIIJ@HFGEGII@9CFGG>9FFG
@4459217/1
ctctgataaattagaatcatcccatagcaaatggtatttggtaggacgtg
+4459217/1
=@@D?;BBBFHFDFGGA?BHH@DHDBFGB<;<FHFH>GIII:?DGIG??B
@56695/1
gtgcaggggaacgagaaccaatttcttttttaaaataatcagcaaaatcc
+56695/1
@=@DDD?DHDHFF<EGEECGGIF9DHGIIFH?G?BEGGADDDBDH@CC>H
@4459748/1
cttttttccaaattgcctctccattcaattgaagaagcaatttcttcgca
+4459748/1
@@@DDDDB?FBDFH>DGHGG@?FHEI@AEGHIDGIGAFGDFHGIADFB6F
@1201152/1
ctgctgctgctgcggctgttgttgcctctgctgctgctgctgctgaggcg
+1201152/1
BCCFFFBEHHHHFGIGGEEFGHIIJJJIGIIIDGIGIGEEGDDHHGGIH<
@4969464/1
tggatgaggaaatttttcataaagaagtcgaatactgttcttaggaatat
+4969464/1
CCCFFFFFHHHHHJJJJJJJJJJJJJJIJJJJJJJJJJJJJJJJJJJJJJ
@3420324/1
gcttctattagttcatctatattttttaaggaagtaagtgcaggggaacg
+3420324/1
@@@ADDBAAA?=AACBEE@EEEHGEHIGEHBEBECE?4DFGDDB:?F@6?
@6999727/1
ctcatgttataacattatgcagttcattacctaagatatttgttatgatc
+6999727/1
CCCFFFFFHHHFHJJJJJJJJJHIJJJJJJJJJJJIJIIJJJJJIJJJJJ
@3421486/1
ctcatacttaatccaatgacatggggaagtcaattgctaatattgccatc
+3421486/1
CCCFFFFFDHHHGEHAHH<DHIIBEGBFH<?FAFHIIIIIDHIHGBIEAG
@1202162/1
ctcatactgtcttcagcctcatgttataacattatg
+1202162/1
7;@=D;BBA:<CFB<?B9;DFB@FHCHG42<A?<CB
@3421620/1
tgctgaggcttgaacaagcccttctgatagcctgc
+3421620/1
@@@DDDDDHHHH?@G@HG;;E?EHII@FIGHG<DG
@8012791/1
tgactaaaatattgttcaagttcacgaggagtattcttggaaacaatttt
+8012791/1
CCCFFFFFHHHHHJHIJJJJHIIJJJJJJHIIHIIJJJJJJJJJJIJJJI
@3422555/1
ggcaagacctccttcttcaagcctagggaaaaggtgaaataaatgaattg
+3422555/1
CCCFFFDFHHGHF>AFAEGIJIIGHIJJJIIIGICBGGIJEEHDFCBF?D
@634792/1
gctttcgctgcggcatgctttgcttctttcttagatctaccagtgcccat
+634792/1
CCCFFEFFDHFHAHHGIEFGI9CDEHIICGGHGIDHHIJIJIFEHIJJJ>
@1753274/1
aacatatttcaacatgtatccttttgggcggtaccatggtata
+1753274/1
<@@DDBDDFBF8BB:C2CH@<H>HHHIIBEF?@D><B@3=@B=
@7510944/1
cgcaacaattgtacacaactccataggaagcgccaaaggcttctctcgtg
+7510944/1
CCCFFFFFHHHHHJJJJJJJJJJJJJJJJJJJJJJJJJJJJJJJJJJJHJ
@6489676/1
aggttcaactttacagccagtaaaaagtggtgaagtcaatcctaacactc
+6489676/1
@CCDFFFFHHHHHJJJJJJJJJJJJJJHHIHHIJJJJJIJJJJJJJJJJJ
@2306315/1
gcctcatgttataacattatgcagttcattacctaagatatttgttat
+2306315/1
B@@FFFFFHFDHGJEHJ>HHFIIEEHGJ9FDEIHAAHGGGGCHCFHI9
@2306840/1
gctcaatttaccttcatccttgttttcaaagttgataaataatattaatg
+2306840/1
C@CFFDDDFGFHFIHIDBDHHIE>EFCC<FEFB9AFFEEHAGDHIIBFFF
@8013434/1
gtttgttttctccaactccgacaaacgccatcctctcattcttagttgta
+8013434/1
C@CFFDFFHHHHHJJJJJCEHGJGIGGGIIGHJJIGIJIJJJJIJIJIJJ
@6490705/1
gcctcctgcggaccattagttgaagtcccagccctcagataatcccatat
+6490705/1
CCCFFFFEGHHGHJJJJJJHHJIJJGHIIIJJJJJJJJJJIJJJJJJJJJ
@6491132/1
ggttgctgctaaatcttcaagtacatagtacataactttagctgtcgtct
+6491132/1
@@@DFDFFGHHGHJIJGIGIHAIHGHIGAEEEHIIGIGHIEHIIHHCGGI
@6491481/1
cttgactatgtttgatgacatatcaataacattctcctcaaccttttgta
+6491481/1
?@@?DDDDHBCCHAEGAA3?CHG@AFEEIBH>D>FHDFFGGGDCFEHGII
@4971292/1
gtaagacatggtagatgaggatactttaatctaatattatattgactaac
+4971292/1
CC@FFFFFHHHFHJJJJHIJHIIJJJJJJJJJJJJJJJJJJJJJJJJJII
@6491972/1
gtctccttcaacaatcgtcggtacaatgtaatatgagttttctttgtttt
+6491972/1
CCCFFDFFHHFHHJIJIJIJIEGIJIJIJIIIIGGIEGIJIHGIJJHIIJ
@2307061/1
atccataataagtctaaatagaccttcagggtcttcatgggcttctatta
+2307061/1
@@@FDDDDBDF<FHGIGIJBD?CFEGEGAHGACGHJGEE>DGGIHGHJGD
@3943857/1
ctgatgcaatcaactgaagaactgtatctccgagaaattctaacctctga
+3943857/1
@C@FFDDDFHFDHIGGIEDDHHDHCHFGGHIIHBGHGGGIGGGGHGIDGB
@3423723/1
cgaggaattccagcctttgatagcaatcggtaaagttttgcctataagaa
+3423723/1
CCCFFFFFHHFFHIHJJIJJJJJGGIIJGGFHF<DFFGGIJJIJGHGIJI
@639011/1
ctgaacttgaatcatgatttaaattacagcatttatgcttatgtaacttc
+639011/1
CCCFFFFFHHHDHIIIGIJIGGE>JGGGIJGIJIIFCGIGEHEEFCHI<?
@2873777/1
aagaacaatgagtaagagcttgcaagaggtaacttctgtcttgaaatctg
+2873777/1
@C@FFFDDHHFFFFAGGGGIGIJJJJIJIAB?FHCCHGAHIJIGGGGBGG
@61540/1
gctctggctattttagcatggaatgtgatctccaagttgtgaatcaattt
+61540/1
@@@FFFFFFHFHBHIJIGGEEEHG<AFHDH@FHHCFFHGGGCFG<GG<F<
@61761/1
cgtatttacagaagcaaggttggcctattattggcattccagcatcatta
+61761/1
?@@DDFFFHHHFHIIIBEHI@GIIIIDIJ@FHHCGEHHEIIJIJJJIAAF
@62601/1
ctgcactgtgacagtcttcaagcactgagttagaataccaacctg
+62601/1
@C@FFFFFAHHGDIAEFGHGHIHJBHGII49CECA>??FFHGII>
@5989317/1
aacaaatggtacataattaaaattaattaaaagttaataatacaaataaa
+5989317/1
CCCFFFFFHFHHHJIJJJJJJJJJJJJJJJJJJHHIJJJJJJJJJJJJIJ
@2876902/1
gaaatatgaatcagtgttttcatttgactcttatgaaaatataactatca
+2876902/1
@@@DDD?DDFF?<G?AA<FBFHDIIIFHDHGGHG@DGCHG4EG@FCF4?:
@5989441/1
tggtcactgggttgttgcctaacaggaggtgcactggttacaggagatac
+5989441/1
CCCFFFFFHHHHHJJJJJJJJJJJJJHIJDGHJJJJJBFHJJJJIJIJJJ
@2310023/1
cttggctttgccgcttgttgctgtacttgaggctgagatgaaggtggtct
+2310023/1
CC@FFFFFGHFHHGIIIBEHIGHEGGGIEGGIBEC;FFGI4?DF?F@6E4
@7006497/1
gaggcaaccaatatgttcgtctcacccatgttaaattttttcagaatcat
+7006497/1
CCCFFFFFDHHHHJJIJJJHIJJIJJJJJJJJJJJJ<FHIJJJJIJIJGI
@6495185/1
atttgattcagtttcccgcttctttccaaatctggacattatattgataa
+6495185/1
1??D==BDD?F?F?A?FF8?<FE?FDEBHCFBFEE@DBAFIB4B?D<G<B
@5480504/1
cgagaaccaatttcttttttaaaataatcagcaaaatccaaaagattttt
+5480504/1
CCCFFFFFGHHHHJJJJJJJGHIJJJJJJIIJJJIJJJJIJJIJGIJJIJ
@3945658/1
gcgaaattcttattcgattgaagtaaattgtaaaatgctaatatcctaac
+3945658/1
CCCFFFFFHHHHHJJJJJJJJJJHIJJJJJIIJJJJJJJJJJJJJJJJJJ
@3426777/1
ggaagttttatttacattttttgcctgaacacattgggtcg
+3426777/1
@@1BDBDDDHFHFIBGG<HGEB1CFHE@FGA>GGGCGIBE6
@7008818/1
cactccttttcccgtttttattatcgcttctaattttttctctcatttct
+7008818/1
CCCFFFFFHHHHHJHIIJJJJJJJHIJJIJJJJJJJJJJHIIJJGJJJJI
@5991834/1
gtcgtctttttttaccaaaccggtattttccccttggcaacaaacagttg
+5991834/1
;@@DD?DDHHHHHBEFGGGHIIIIGHIIIGGE;DGIIGIIIIIGIIIEGH
@2878569/1
ctcagcgacttttgtccgaatctcatcagcaa
+2878569/1
@@@FDDDDFGFHHEGDHADGADHIGJJJIDGG
@6495965/1
gcctttcatgaggaaggccctcttcattttcggtttcgtaggcagg
+6495965/1
?@@DDDDDFD??;FDA??FA?AFHIFEEDHF:C1C?9DHCDC<FD0
@2879515/1
ccctgaactaggcaatgaagttcctgcaggaggtataaacaaacctatgg
+2879515/1
@CCFFFFBDFFFFFIIHGHJIHIIJEGIJIJJIBDGIJJIIJECHHEI<G
@64781/1
ctctatttcattgtgcattaatctatagaaaattttccagacagt
+64781/1
@@<DDEFFHHDFFCGIGIICFHHJGIGIGIDGFEIJJJJ9GGC9C
@4467429/1
gttgttgttgaccccatggttgtcgaggaggtccctgttgttccattgct
+4467429/1
CBCFFFFFHHHHHJJJJJJHHJJJJJJIJJJGGIIJJJJJJJJJJJJJJJ
@8020795/1
cctttttttggatctgaagggcggtcccctcttttgggtggaatgtatga
+8020795/1
CCCFFFFFHHHHHJJJJJJIJJJJIJJJJJJJIJJHHHBDDDDEDDDEED
@1759606/1
gggtagttgggtaatattttgataacgtggatgtagatag
+1759606/1
;@@:ABBDDDH<DFAFHGCIHCHFD<ACC1;@FG<DAGBG
@7517725/1
ttcttcttcttttttccacgtgaaatctttaggctgcagctcaaccattt
+7517725/1
BBBFFFFFHHHHHJJJJJJJJJJJJJJJJJJIJJJJJJJJJJJJJJJJJJ
@1760161/1
gtggatctccaaggtctccttgaacaaatttacctaaagcaacaacacaa
+1760161/1
@@@FDDFFHHHGHJFHIIJIIIIECHIGIGGGGHGGI>FHIIHH?GCHIG
@7518354/1
ctcaaggtacacccctataagggcttcgatagaatctgcaacaactttgt
+7518354/1
CCCFFFFEFFDDFIIGGIIJGAGHGIJJJIJJJJCIIGJIIIJJJJGGI@
@7010490/1
ctttttttctttctaattcttcaaggagtccttcatcttcttcagattcg
+7010490/1
CCCFFFFFHHHHHJJJJJJJJJJJJJJJGHIJJJJJJJJJJJJJJJJJJJ
@1211443/1
acccttttttttgttcctttttgaattgaaatcacct
+1211443/1
BC@FFDDFH@FFHFBFHIEGIJJGG9DBHIIGF>GH@
@1211563/1
aaaacgtaagtggaagcataagctcccaattctttggtgataagaactat
+1211563/1
CCCFFFDAFHFHHBGEHIIIGIGIGIGEGIJJJJIIJGHHJIIJIGHHGI
@7011191/1
gcagcagtcatcaccaaaacctgatgattttcaagctcttcatgccactg
+7011191/1
CCCFFFFFHHHHHJJJJJJJJJJJJJJJJJJJJJJJJJJJJJJJJJJJJJ
@1212198/1
cctctggtatccaaaggcactgttttcaccggaggaatttgtttgtgatt
+1212198/1
@@@FDAEDD<FHFJJIDIJJIIHGEII>HIJJGGGHIIGCHFFGIHEGGI
@5994321/1
cccaatgtttctagcctttcataattcataacgtcattagca
+5994321/1
@@@DDDDD?AAFFC<EDHIGHIIFHHHGIGIEHA??GB?9??
@8022995/1
gttgaggctgctgtggtctctgctgttgctgttgttgctgaggctgctgt
+8022995/1
@@CFFFFFHGDFBAFHGHGIIEICCFCHIIGFGGHGIFIIAGEG?H=>F?
@8023079/1
ctgtcgaatactctgagcttgctgagcgactaatgccactgtgtccacaa
+8023079/1
CCCFFFFFHHFHHIIJJIJJJJJJIJJJDHIIDGIIJGIIIGIJIIIGJI
@6499000/1
cttcattttcggtttcgtaggcaggtggaggccatcgcctggtcatgcat
+6499000/1
CCCFFFFFHHHHHJJJJJJJJJJIJCGHIIJJJJIJJJJJJJFHIJIJGJ
@7521766/1
ctcttgtaggaactggactgcattaaaatccgaatcctttaatgaaatta
+7521766/1
CCCFFFDDHHHHHIJJJJHJJJJJJJJJJJJJJJIJJJJJJJIJJJJJJJ
@4981471/1
ctggggtgtatgtcattgagggcaagtgcctcattacaacatccagggcc
+4981471/1
CCCFFFDDHHHHHJJJJJJJJJJJJJGIIIJJIJIJJJJJJJJJJJJJJJ
@3429769/1
gtcgcttcaattcatccacttctccctgcagttcatccataattcagaaa
+3429769/1
<=@DFA=:>FHAFIE@F<B?:CDB@BFFCEG1?1?@FHIHIE4BGCE@GG
@2314955/1
catcgacaacaccgcttgtgcggcaatatgtttggcttgctgttttgtag
+2314955/1
CCCFFFFFGFH2CFHBHECGHBFHIID<F>GG9?D=>FGIFCHII@GAH@
@5996367/1
cacgagacaacgtgatataactatgaagaatcatgtgataaaaaatagca
+5996367/1
CCCFFFFFHHHHHIJJJJJJJJJJJJJJJJJJJJJIIJJJJJJJJJJJJJ
@3431963/1
gcctgatgctgggaacaagaatgctgttaatgcctccaagcttaacattg
+3431963/1
?1?DD8DDDFFA=A?BBGIC3ACC4ACEH99F4?<<FFFIBDEFG9BFEF
@5996993/1
ggctgttgttgcctctgctgctgctggggctgttgttgccactgctgctg
+5996993/1
CCCFFFFFHHHHHJJJJJJJJJJJFIJJJJJGIIJ@FHIJJJIGJGIJJJ
@5997000/1
ctataaaagaatacacaacagtataacattcgtcctcctgccactcatca
+5997000/1
CCCFFFFFHHHHHJJJJJJJJHIJJJJJJJJJJJJJJJJJJJJIJJJJJJ
@3433151/1
cctcttgttttgcttctttttttgacctaccctt
+3433151/1
@@@DDADDH>D3C<<?FEHHGBHCBDG<FHHGE@
@7015214/1
ccctagcacggaaagcagcgagatgagcataataggtaggtgcagggtat
+7015214/1
CCCFFFFFHHHHHJJJJJJJJJJJJJJJJJJJJJJJDHIJFHIJJJJCGG
@3433331/1
ccttcttctatcacatcggaggcaaccaatgtgttcgtctcacccatgtt
+3433331/1
@C@DFDFFHHFFHIFDGFGGGIIIJIC?BGGGC?DGF;FCHDHHIIFE8B
@70236/1
ctctcattcttagttgtaacaactaggggcaccatgacgatagctttatt
+70236/1
@CCFDDFFHGHHAEGGHGGEIGCHIJF<FBHEICAEEGG@CBDHHIIFGE
@4983398/1
tcggcagctgggaatcctttgtgagccacatcaatgttaaggaatggttt
+4983398/1
CCCFFFFFHHHHGJJJJJJJJIJGIJJJJJJJJJJJJJJJJJJGIJJGIJ
@7016077/1
gtctcttcaaaatcttcttcatcacgtcgtctttttttaccaaaccggta
+7016077/1
@B@DDFFFHHHHFIHIIJJJJJJJJJJJJJJJJJJJJJJJJJIIJJJJBG
@5487708/1
ctccaattgcattccctttcacactagggacatgaggtgaaattattggt
+5487708/1
CCCFFFFFGHHHHJJJJJJJJJJIJJJJJGIJJJIII?FFGIGIJJJJJ9
@8024890/1
ggtcattatgggcttctattagttcatctatattttttaaggaagtaagt
+8024890/1
BCBFFFFFHHHHHJJJJJJJJJHJJJJJJJJJJJJJJJJJJJJJJIIJJG
@3434607/1
ggaacgttgatctggtctggagctg
+3434607/1
@@@DDD?DHH?HF9>?4EGGG>CF3
@2315380/1
ccggtttctcaaaacatggagctggatgaggaaatttttcataaagaagt
+2315380/1
CCCFDFFFHGGHDIJIIJF<FHHG<CBFHGIGGFGIJJJGCIIJG<GAH<
@2315744/1
cttacaggtaccggtctttctcgataatcaagtgttggtgc
+2315744/1
CCCFFFFF<<FHHH:GGGHEEIIJ<;GG>AHHFHGIE3:BB
@1214808/1
gtggaggtgaaaagaatgatcttccaactgtcacaaacctgttagcagct
+1214808/1
@=@DFFFBFHDFHI;CFFCHHHIGIIJJEGGHEIIEGGGHIEBHEDECGE
@6502687/1
gtaagttcttttttttccttgactatgtttgatgacatatcaataacatt
+6502687/1
@@@FFDDDHGHBFIGHGGIJEIIGGIIIJI@FEEGIGIGGHHGIEHGGGH
@72158/1
atccacttctccctgcagttcatccataattcagaaagaatatacaca
+72158/1
??;=DDDD?FHDB9GEBFEAHCCE4<EE@>BBHGECD?:FF9<??FGG
@7020224/1
gccatcaacgttcactgtctataaaaatacaagaatttctaattggtagt
+7020224/1
CCCFFFFFHHHHHJJJJJJJJJJJJJJJJJJJJJJJJJJJJJJJJJHHID
@1216475/1
acgagaaccaatttcttttttaaaata
+1216475/1
??=DD>DE?:AFHDFDEEDHHECH@E4
@4473808/1
ggccggctggtgccctgaataccttgatggctacaaagatagaagtcgaa
+4473808/1
@@<?DDDDF>:<4ABFEFFGCB9ED?DF<<>FEFBFDFABFADFE89B;B
@5490841/1
cgatgtaatattgaaggcaataaagtaaccttcaacatataaactgcagg
+5490841/1
BC@FFFFFHHHHHJJJJJJJJJJJJFHJJJJJJJJJJJJJJHIJJJJJJJ
@7527398/1
gcatgaacggtaatagctcgtgccattgcgccaggtgtccggtcttcact
+7527398/1
CCCFFFFFHHCFHJJIJJJIJJIJJJJJJJJJGIJ?GHJJJJFHIJIGJI
@8027517/1
gattacttcttctcgaggtggctgcagtttccatatcatattatacctga
+8027517/1
CCCFFFFFHHHHHJJJJIFGIIJJJJJHIJIIIJJJJJJIJJJJJJJJJG
@3952237/1
acggaaagcagcgagatgagcataataggtaggtgcagggtatgaaactg
+3952237/1
CCCFFFFFHHHHHJJJJJJJJJJJJJJJJHIJJHHJJJJJBGHJJIJJJJ
@652659/1
ctcttctggaaagcagctcttgcagcattgacactggcgttttggt
+652659/1
=@@DDDFAH<C8D3ADFGCCEEHGIIIIIAAFIHGGIFB?D<GB0?
@6002009/1
ctataaatgtaatcggtggtgtgtaatcactgctgaggcttgaacaagcc
+6002009/1
CCCFFFFFHHHHHJJJGHJHIIIJIJJJJJJJJJJJJJJJJJJJIJJJJJ
@7021654/1
ctacacaaacaatcacctgaatccttagaattcaaaaattcaaacttaaa
+7021654/1
@@@FFFFFHHHHHGIJJIIJIIGGJJHIJIJJJIIJJJJJJJJJIIJJII
@4989353/1
ctcatcaagagcacggcgatactgcaaacaagggatagcactcaagggca
+4989353/1
@@@DBDDDFFH?FEEB@FGGFHAAGGHIIIIIIIIFBFEGIIIIIGIDHF
@4990466/1
ctcacatatgtatggcacaactgataagttaagcattgcagttcatc
+4990466/1
CCCFFFFFHHHHHJJJJJJJJJJJJJIJIIJJJJJJJJJJJIJJJJJ
@6002495/1
ctccaatcgcattccctttcacactagggacatgaggtgaaattattggt
+6002495/1
CCCFFFFFHHHGHJJJJJJJJJIIJJJJIEHIJJIJJJIIGIIJJIJJJ?
@5492723/1
ccatgatttattaaacccgatgctagctttcttaaatctggttctctaat
+5492723/1
CCCFFFFFHHHHHJJJJJJIJJJJJJJJJJJJJJJJJJJJJJJJJJJJJJ
@2891783/1
gtaagtagttatagcatacttaaggacggaatcaccgatag
+2891783/1
;@;AA=ADF<DA<A<EFAEHB<EEAH3@EAH?>@3910?:D
@75276/1
cgtttctgtaccactataaatgtaatcggtggcgtgtaatcactgctgag
+75276/1
@@@DFFFFHHHHFIHEGIFGHHFECDIG1CEGG@8?@FIIGIIIHEB<D8
@7022838/1
ggtgtttttgagctcatacttaatccaatgacatggggaagtcaattgct
+7022838/1
BBBDDFFFHHHHHJJJJJJJJIJIHJJJJJIJJIJIJIJJJHIIJJJJIJ
@1219801/1
ggaccattttccaaaggtttaaaag
+1219801/1
?1?BDDD?HHAF>B@HE<IGE>>9C
@6508759/1
cttttgcattgtttcattccgcagattaaaatttttaagtacgactaagt
+6508759/1
CCCFFFFFHHHHHJJJJJJJJJJJJJJJJJJJJJJJJJJHIIJJJJJJJH
@4477020/1
ctctaccaggtggaggtgaaaagaatgatcttccaactgtcacaaacctg
+4477020/1
CCCFFFFFHFADHHIIAEHHGJJJIJJJJJJJJIJJJJJIJJJJJJJJJJ
@2893615/1
gtgacattattgactaaggccgatctgaggtctgtcaattcaccaggtga
+2893615/1
C@@DFFFFFDHFHGHHEFGEGGAGEHIBCE?DHEGHG@DGE@GAFHH?B<
@4477556/1
cccaatgtttctagcctttcataattcataacgtcattagcagagctcgc
+4477556/1
CCCFFFFDHHHHHJJJJJJJJJJJJJJJJIJJJIJJJJIJJJJIJJJJJJ
@2895650/1
cgatgaagagggttaactttataatcaatcggcatttctttcagaccaaa
+2895650/1
CCCFFBEFHHDHFGIIGIGIIDECHGCCHHGGDG6FG@FHGF<GGGEHCG
@2323454/1
tggatctccaaggtctccttgaacaaatttacctaaagcaacaacacaat
+2323454/1
@@?BDDDD<FHHDCGGHICHIF@HIIH>FEGEAHI3CCDFHIG?GGHGDH
@4993301/1
aatgtgatctccaagttgtgaatcaatttcaggatacgatctggtttaca
+4993301/1
@@CFDFDFHHFDDGEHIGHHIJJIGHHGIIJIJIJJGJEIIJII?FHDIE
@2324039/1
tgttgctgctgctgctgttgttgttgttgaccccatggttgtcgaggagg
+2324039/1
@@?DDFFFHHHHDGIJGHIF@HHGGBG@FGIGIGGDHIIEGFFGCFGAGH
@3443940/1
ccggtttctcaaaacatggagctggatgaggaaatttttcataaagaagt
+3443940/1
@B@DBDDDHHHHHJJGHIGHGIIG@CHHIJIIECD>?FHIIFCHAHEGGG
@1770140/1
ccagtacctatttctttgtgtcggaatac
+1770140/1
@@<DDDB>FBDBF<EFHG@BFA88<1CEE
@4994799/1
ctttctaatgtttcttcatttaaaaccgctgtgtctctttctttttttgt
+4994799/1
CCCFFFFFHHHHHJJJJJJJJJJJJJJJJJJHIIJJJJIJGIJJJJJJJH
@8032933/1
tttaggatcatcatctggattttgaataggaaatttgataagtttggttc
+8032933/1
CCCFFFFFHHHHHIJJFIHIJJJJJJJAHGEIGJJIJJJJJJHIIJJIJI
@2897081/1
ttatagctgtcaactcatgttgcaaaacatgtaaaaatt
+2897081/1
@@7DDDA4DHHHHIIE@GHE>?CHBFDHEEE>@CHI>;C
@6005403/1
tggatctccaaggtctccttgaacaaatttacctaaagcaacaacacaat
+6005403/1
CCCFFFFFHFHHHEHIJJJJJJJJJJJJJJJJJJJJJJJJJIJJJJJJJI
@6512910/1
gtatttcctgtgatcttgtctaagattgctttcgctgcggcatgctttgc
+6512910/1
CCCFFFFFHGHHHJJJJJJJJJJJJJJJJJJJJJJJJJJJJJJJJJJJII
@659363/1
cgacaatttgttctcttctgttgtttcaattttggcagtatgcaaatatt
+659363/1
CCCFFAADHHDFHIIGIJIIJHJGJIJIICHGHCGIII>FI@GHGCEFAI
@1223174/1
ggatcattagcagaaatcctcattctttcaaaaaaaactattcgtaggag
+1223174/1
CCCFFFFFHFFDHGDHIJIJJJIIJJIJIJG@HGGGIIHBEIJJFHIHEI
@7027130/1
atcctctttatttactagaaactgctcttcttttttaataagtttttttt
+7027130/1
@@CFFFFFHHHHHJJJJJJJJJJJJJJJJJJJJJJJJJJJJJIJJJJJJJ
@4995266/1
gtagtctgtctgcatctgtatatgccctagcacggaaagcagcgagatga
+4995266/1
@BCFFFFFHHHHHJJJJJJJJJJJJJJJJJJJJJJJJJJJJJJJJJJJJI
@4995293/1
cttgtcttacaggtaccggtctttctcgataatcaagtgttggtgcattc
+4995293/1
@;?DBBDDABB?BCGHGGGEHBBECCFBC?E=?DG9::?FGGC?DFDBGG
@3445820/1
gtaagttttaacattcatttaattacataactttatttcattt
+3445820/1
@@@DFDDFFHGGGGIG>GEHCAFIJIIJIIIAHHEHHIII@EG
@7027886/1
accaaccgttaacggagtttgctgtcgaatactctgagcttgctgagcga
+7027886/1
CCCFFFFFHHHHHJJIIHIJJJJJJJJJJJJJJJJJJJJJJJJJJJJJJG
@79917/1
aagaactatttctttaagaatattttgg
+79917/1
?@@?BDDB<CDFDHHF4EECI9FEFHII
@6007192/1
gcctcttttaccattgtacgagtttgagcatcattcattttcttcattgt
+6007192/1
BCCFFFFFHHHHHJJJJJJJIJFHJJJJJJJJJJJJJJJJJJJJJJJJJI
@6514971/1
ctcctttttcaaaaccttcttccagcatagcttcaatttcattgtcgctt
+6514971/1
@CCFFFFFHHHHHJIIIJJIJJJJJIJJIIGJJJJIJJJJJIIIHGHIIJ
@5498270/1
gcatggtttaagaaagaccaaaggtttctgttgagctagtcatttgttcc
+5498270/1
CCCFFFEFHHHHHJJJJJJJJJJJHIJJJJJJJJJJJJJJJJJJJJJJJJ
@2327408/1
ctctaactaaaaattcttttttaagtaacaaagcttcagtaaataacaaa
+2327408/1
CCCFFFDDFFHFFIIGGIJIJJGCHHHEEDHHIJIF@CGGGIDIGDACEI
@2899548/1
ctaatatcctaacgttatcaggttttgggtagttgggtaatattttgata
+2899548/1
C@@FFFFFGHHAHEIJJJJIIB<BDHIGIBCF9CBHIB?FEIGBAHEIII
@7029651/1
ctgctgttgttgaggctgctgtggtctctgctgttgctgttgttgctgag
+7029651/1
CCCFFFFFHHHHGJJJJJJJJEHJGHIIJIJIIGIIJJJJJJGIIJJJJJ
@7029914/1
gtagaagcaggatgacacttaggtcgtgcatggtttaagaaagaccaaag
+7029914/1
CCCFFFFFHHHHHJJJJJJJIJJHIJHGIJJJJIJJIJJJJJJJJIIJJG
@2329407/1
ctcagagctaccttggcagctgctaattttgcttggtgtttgttttctcc
+2329407/1
@@@DD8?DADFA<G@;B:A?FFFG4EEBFHCGCAECC1??DFF??F?DAD
@6516734/1
cattcctttaacttcatcaacaagtttttgccacttgtaattaggtaaac
+6516734/1
@<?=DDDDCFFHHEGFIC@DHHBGH@H9=EEHHIGDCHBHHIIIEHGHAF
@7534505/1
gggagttaaatcaacatcagctgagatatactcatattgaggataagaaa
+7534505/1
CCCFFFFFHHHHHJJIJJJJJJJJJJJJJJJJJJJJJJJJJJJJJJJJJJ
@1775199/1
cccgcaacaattgtacacaactccataggaagcgccaaaggcttctctcg
+1775199/1
BBBFDAFFFHHHHFHIIGIGHHIJIIJJJJGHIIJIIAGIGGIBCHIGEG
@4484421/1
taggcaaggtacagcctcaccacctcaaccgaacacttctaggttacata
+4484421/1
@?@DDBD?D<CFHIGHHGHDEHHIIICGGEHHEIIEHGHDH9B?DFHGIG
@2331703/1
cttaggtgtattcattacatatgtatttatactgacataatctcattaac
+2331703/1
@@@DDBBDFBFHH>CFHIIIIIIGDHGEGBHGII9FGIEIIIFHEGIIGG
@1776900/1
ggtctctgctgttgttgttgttgctgaggctgctgtgg
+1776900/1
?@?=ADDFFHGDDGCGDA;EFH>CEH<3A@FG7BG4@D
@2902421/1
ctgctgctgaggcggttgttgccactgctgttgttg
+2902421/1
@@CDFDFFGDHHDGHCDBFHIJJJIDHGGHHBFFCG
@8038879/1
ccctatccttagtcttcagttcagcttttggattagaatatacagcataa
+8038879/1
CCCFFFFFHHHHHIIJJJJJJJJJJIJJJGIGIIIIJJJJJJJJJJIIJJ
@4998862/1
caccggtacttttgtaaaacattatcaaaagttctctgaccatggaggat
+4998862/1
CCCFFFFFHHHHHJJJJJJJJJJJJJJJJJJGHJJJJJJJJJJJJJJJJJ
@8039200/1
ctccgatcgcattccctttcacactagggacatgaggtgaaattattggt
+8039200/1
CCCFFFFFHHHHHJJJJJIJJJJJJJJJJJJJJJJJIGHIJJJJIJJJJ=
@85690/1
ctgagctttataaaatgcagtggccgacacatcaatattaag
+85690/1
@@@AFFD<DHHGGIGIEFE9CFHEAHIEEDDFGBBEE9:BFD
@6521026/1
gttgttgctgaggctgctgtggtctctgctgttgctgttgttgctgaggc
+6521026/1
CCCFFFFFHHHHHJJJJJJIJJIIJJJJJJJJJJIJJHIJHHIGHIFHIF
@5501441/1
ccatgttaaattttttcagaatcatgtgatttttcttcctttcaagaata
+5501441/1
CCCFFFFFHHHGHJJJJJJJJJJJJJIIJJJJIJJJJJJJJJJJJJJJJJ
@3450450/1
cctgcttctccaggttgtctaccaccccctcctcctccacctttctttcc
+3450450/1
CCCFFFFFHHHHHICGII@EHIGIGDHIJJJJJJJJJJIJJJIIGIIJI4
@7538717/1
aagtagttatagcatacttaaggaaggaatcaccgatagtttccaaacgc
+7538717/1
@BCFFFFFHHHHHJJJJJJJJJJJJJJJJJJJJJJIJJJJJJJJJJIJJJ
@3450663/1
gagtaatctctgtatcaacaactgtaccagccggc
+3450663/1
@@@;DDFDBF<F:C>BHIGHG3??AB<3ACFCEEA
@3450722/1
ctggattttgaataggaaatttgataagtttggttc
+3450722/1
=@<DAD?DHGD8?FBB4AFEI9@A<BDCHFHAE;EE
@7539061/1
cttcttttccaattggttctaaattgtcatcaagctctccccttccatgc
+7539061/1
CCCFFFFFHHHHHJJJHHJJJJJJJJGJJJJJJJJJJJJJJJJJJJJJJJ
@6011143/1
gcagcattaagtcttctctgcactgtgacagtcttcaagcactgagttag
+6011143/1
CCCFFFFFHHHHHJJJJJJJIJJJJJJJJJJJJJJJJJJJJJJIIJHIJJ
@5502800/1
gtctccttgaacaaatttacctaaagcaacaacacaattgtcggcagctg
+5502800/1
CCCDDFFFHHHHHIGHJGJGGHIIFIGHJIGGHIJJGIJJFGIGHGIIJI
@5502979/1
ctttcattatcgtaaattgtcacggtctcaacaagttccgttttttggag
+5502979/1
CCCFFFFFHHHGHJEIJIJHJJJJJIJJJIIJIGIGHGHGFHJJJJIIII
@3965812/1
atctatagaaaattttccaaacagtatttagagactttccactatctaaa
+3965812/1
CCCFFFFFHHHHHJJJJJJJJJJJHJJJJJJJJJJJJJJJJJJJJJJJIH
@6013163/1
tgaaatctttaggctgcagctcaaccattttatcggccaacatattactg
+6013163/1
CCCFFFFFHHHHHJJJJJJJJJJJJJJJJJJJJJJJJJJJJJJJJJJJJH
@87918/1
aggaaatttttcataaagaagtcgaatactgttcttaggaatatttcca
+87918/1
@@@FFFFFDFH>B@BEHGHHGHF@?DFGIII?FEHBGGGGCGGHE<B<<
@2906631/1
gggaattctaagagggtacacaattcaggcactaatgt
+2906631/1
=@@AADDBF<=C<EFFGEFC>@<<?CHHF@DGDGHGC<
@1231804/1
cacctttgaagttgaataagttattattcttctaggtccttttatcataa
+1231804/1
@@@FF?DDFFF?DFHGGFEE@@I>DHH>H@FGHHIIEFG@A<GGHECHEB
@7034020/1
ggatgagtgacatcagcgccaacaacaatgacaggtttttgaaaaaattt
+7034020/1
CCCFFFFDFFHHHJJJGIFHHJGHIIIJJJJJJIJHHIIJIEHHGIIIJJ
@1232154/1
cttcattttcagctctggctattttagcatggaatgtaatctccaag
+1232154/1
@C<DDAEDHHFDHJFGHJG>HABHIHCCHGIEFE3CDCA9:CG3C93
@6523750/1
attggatctagataataatgcctcagagctaccttggcagctgctaattt
+6523750/1
CCCFFFFFHHHHHJJJJJJJJJJJJJJJJJJJJJJJJJJJJJJJJJJJJJ
@5503395/1
ggtgcgttaacttttggtggctttattatattactcctaattgaagagcc
+5503395/1
BCBFFFFFHHHHHJJJJHIJJJJJJJJJJJJJJJJJJJJJJJJJJJJJJJ
@5002622/1
ccctaggcaaggtacagcctcaccacctcaaccgaacacttctaggttac
+5002622/1
CCCFFFFFHHHHHIJJJJJJJJJJJJJJJJJJJJJJJJJJJJJJJJIJJJ
@88928/1
ccaagatcagccgtgtttggtagaagcaggatgacacttaggtcgtgcat
+88928/1
@@@FDDEEFHHH>@EGB@FHCHHIIIGHGHAAHHIEGEIEGHB?F6@FH9
@3454200/1
ccactgattgatgtcccaatggtccacacctttgtcaccactatattcac
+3454200/1
@@@FFBDDGBDHFFGEHIDGGBEDCHGIIIGGG@EFGGDAEG3?DBF44B
@3454368/1
ctgtattataacatgacctaagagttttattaaagttg
+3454368/1
@@@DDBDDDDHF>4AAFGCHHGGHAFFG@AA@F?AAED
@3454410/1
cgttaacggagtttgctgtcgaatactctgagcttgctgagcgact
+3454410/1
@@=DDDBDDAFDFCHIFI@>;8?FGEGDADHIGEHIIFHGIIIGGE
@1232621/1
ggggtgagaaaattcaagcgagctgatgtatggtcaacatc
+1232621/1
?@@FA@BEF?FDH9CEHIGGHDDGEGG>?FHAHFGIJEAGG
@1232677/1
ctcctcgactgccccgatgttggagcctatgctatccgtagtcgaggctg
+1232677/1
CCCFFFDAF;FFFIGIEHGHIDCHIIIIGGBFGIJJHIG;FCHIF@@BGF
@1233276/1
tgatatctatatttctcattttttctgctaaagcactaccttcagcggga
+1233276/1
@@@DFEDABHDFFGFHIEGICH@HIE>EFGGEEDCFCE;FGHHIIGBGI0
@1233524/1
caaatagtacttcaccaaaaactttgtcagccgcttctataccaccatca
+1233524/1
@@@FFFEDBFDH<BCGGG?H?F9FHG?EHFGF6?AFAFGEFH>@ECFEFG
@6523775/1
gtgtttggtagaagcaggatgacacttaggtcgtgcatggtttaagaaag
+6523775/1
BBBDFFFFHHHHHJJJJJHIJJJIJJJJJJGHIIIJJIJJHIJJJJJGJJ
@2908699/1
ctgtagtacaaatttctatttccgattatttttcctttgatgctgctcaa
+2908699/1
@BC;DDDDHHHHFGGIIIEGIJJGEII?GGGIEDHGI9?DCFBFFGAFGG
@4488870/1
ctatttcattgtgcattaatctatagaaaattttccaaacagtattt
+4488870/1
@@@DDDDFFHHDFA>CFHIIIHEEHIGIG>HHGGDHBGHEBGGEHEE
@1783125/1
ctgaaccaaatcggctccttgaatgaatttttcattcctccatactcctt
+1783125/1
@CCFDFFFDHFFDE1?@F@H>FGHEHIIJIJJGGE@DDGHGEBGGGDHGE
@1783736/1
gttgctttataaatttcacacttatttagttaaaattatttgtttgataa
+1783736/1
@@@DDEFFHHGHAGICEGECEGHGHJII<BFGEHG<ABEHH@FCGIIJ?F
@7542455/1
gctccaattgcattccctttcacactagggacatgaggtgaaattattgg
+7542455/1
@<@DDFFDHHHDHJIJGIIBFHJJJIJFHIIIJHAFHJCFCBEHCFHIIJ
@3455460/1
ccatactccttgtcttacaggtaccggtctttctcgataatcaagtgttg
+3455460/1
CCCFDFFFGGHGDHHIGIIIFCFGHGIHIHIIIJJBGEHIIJEHGFHE9B
@2910389/1
gtctggagctggatgagtgacatcagcgccaacaacaatgacaggttttt
+2910389/1
@@@DDDFDHGFHHIJJJ:CEHEGGGCGHGIIIGB8B;GGIIJIIE398BF
@7036800/1
agataataatgcctcagagctaccttggcagctgctaattttgcttggtg
+7036800/1
@@@FFFFFHHFFFGIJJIJJJJJJIJD>HIJJIIIIHJIJIIJJJIIJ?D
@3456429/1
gggcttctattagttcatctatattttttaaggaagtaagtgcaggggaa
+3456429/1
CCCFFFFFDFFHD<EAFFGGHIBIIJIHIGIJIHII<BDHIIHIIGIJFG
@3457026/1
gccataccgtacgctcaaacaagcaaatgtgacattattgactaaggccg
+3457026/1
CCCFFFFFHFFFHHIIIJJEGII9FEGEG<FHGIJIIGEIDGGHIDCHCG
@6017143/1
gccaacagtaagacatggtagatgaggatactttaatctaatattatatt
+6017143/1
CCCFFFFFHHHHHJJJJJIJJJJJJJJIIJJEHJJJJJJJJJJJJJJIJJ
@6017733/1
caacaagttccgttttttggagaggcaactcaggataactatagaggttc
+6017733/1
@@@DFFFEFHHHFGGIGIHIIJIGIJIEDHIIJJJIJJJJJJIIGHH8BC
@5506682/1
ttattcttacaaacagaatccttaactgtccttctaacctgttcttcttg
+5506682/1
CCCFFFFFHHHHHJJJJJJIJJJJJJJJJJJJJJJJJJJJJJJJJJJJJJ
@5506837/1
ctctgatttatctcatcttcatcatccaagccgtaatgaatggtgttgct
+5506837/1
CCCFFFFFHHHHHJJJJJJJJJJJJJJJJJJJJGGIJJHJJJJFHHGIJJ
@8047550/1
gtgcactggttacaggagatactggttgttgttgaggtggtagttgagtt
+8047550/1
BBBFFFFFHHHHHIJJIJHIJIJJJHIJHIJIIJHIJ?FH?FHHIIDHGI
@6526766/1
cttgtaattaggtaatctagaactgcatcacccaagaactcaagccgctg
+6526766/1
@CCFDDDFHHHHBGFIJIJJJIIIIIJIJIIJJJJJJGJIGJGGEIIJJJ
@1237252/1
ctgatgatttgaggttcttgtggaattgtgacactttgatgttgtaaggt
+1237252/1
@@CFFF?DHHGHAHGGHIIJHJGBGEEHAHECHGIJDGEIIHGGGIGIE?
@7543676/1
ctgtatttcctgtgatcttgtctaagattgctttcgctgcggcatgcttt
+7543676/1
CCCFFFFFHHHHHJJJJJJJJJJJJJJJJJJJJJJJJJJJJJJJJJJJJJ
@7543724/1
cttcagaatataatagtttcaactcatttgatttatgcttaataagcatt
+7543724/1
CCCFFFFFHHHHHIJJIJJJJJJJJJJJJJJJJJJJIJJJJJJJJJJJJJ
@5006958/1
ctggtattatgagtgttacttctcatcctaggacgtccacctcgaactga
+5006958/1
BCCFDFFFHHHHHHIIIJJJJJJJJJJJJJJJJJJHJJIJJJJJJJJJJJ
@7544382/1
ctcaggagaaatttcaatttttgcaaattgttcgtagtgaagaactgaaa
+7544382/1
@;@ADD>BHF?F?EFGG<IIGFAF<?<B??HHGG8???F4B<DCDDHI>B
@6019724/1
ctgtgatcttgtctaagattgctttcgctgcggcatgctttgcttctttc
+6019724/1
CCCFFFFFHHHHHHHHIJJJJJJJIJJJJJJJIIIIIIJJJJJJJGIJJC
@2339791/1
ctgtggtctctgctgttgctgttgttgctgaggctgctgtggtctctgct
+2339791/1
BBCBDFDDFHGHHJJIJGIIJHGGEHGIJIBGDGGEGHIADG>FHGJGII
@7038060/1
atcacgtcgtctttttttaccaaaccggtattttccccttggcaacaaac
+7038060/1
CCCFFFFFHHHHHJJJJJJJJJJJJJJJDHIJJJJJJJJJJJJJJJJJHH
@2340012/1
gctaatttaaaaattgaatagtttttatgaaatgagtcagaattttcgtt
+2340012/1
CCCFFEDFBD?8?AAFDEGHHEG@CAGGGCI<FFFGAFHIEDDHGIG6?9
@6020067/1
gagcttgcaagaggtaacttctgtcttgaaatctgtagcccaatat
+6020067/1
CCCFFFFFHHHHHJHHJJJJJJJJJJJJJJJJJJJIIJJJJJJJJJ
@3970817/1
gtcagtatcatcagcatcagattcttcttttttctttgtaactattttat
+3970817/1
CCCFFFFFHHHHHJJJJJJJGIJJJJJJJJJJJJJJJJIJJJJGJJJJIJ
@1237736/1
ccacattccattccatgatttattaa
+1237736/1
@@<DDA;B>FFHFGE?E<EEFCCE@E
@6528021/1
tttaaattgagatgattagtttccacaacaatttctcttcctttttttgg
+6528021/1
C@@FFFFFFDHDHIIJGIIIIJJJIJGHII=BHGHIIHIJJIIGIJIJIB
@674031/1
cccgtttttattatcgcttctaattttttctctcatttctgggattaaaa
+674031/1
@?@FFFFFGBDHGIIJJJIGIIIIJIIJJJJHIICHGFIIGHIADGEFEG
@1238388/1
tttttttgttcctttttgaattgaaatcacctgctccag
+1238388/1
@CCADDF:<ADHFGAEHFF@GHIDGHC??<B<?FHBF99
@1239286/1
agaaatatttcggcttctgcttccgttccac
+1239286/1
<??DD8?;DD4ADAEAEE4CB4:A:2A;EEC
@1788177/1
tcttattctttatatttaaattgagatgattagtttccacaacaatttct
+1788177/1
BBCFFFADHBHFHEBEHGG<EFE@CE<EDHAHHHCEC?EDEA;?DGFEGE
@3973939/1
gtaggacgtgctgtaccttgtatactagcatgactgactagatagaagtc
+3973939/1
@@@DFFFDFFFHHJFIIGIJJIJIHEIJJIIIEDHHIJIIIIIIJJIIHJ
@7546484/1
ctccaattgcattccctttcacactagggacatgaggtgaaattattggt
+7546484/1
CCCFFFFFHHHHHJJJJJJJJJJJJJJJJJJJJJHIIDHFGIHIHIJJJD
@8050344/1
tcttggacaagttgttatattagtcactttatatgttcttttaacactct
+8050344/1
CCCFFFFFHHHHHJIJJJJJJJJJJJJJJJJJJJJJJJJJJJJJJJJJJJ
@6531258/1
gtgatctaatatttgagcagaaggtgctggtgcatgtaatactttgt
+6531258/1
CCCFFFFFHHGHGJJJJJJIIJJJFHJJJJHIJJJJHIJJJJJJJJG
@2918295/1
gccacttctttgaactaagtacagcgaaattcttattcgattgaagtaaa
+2918295/1
C@CFFFFFHHHGFJIJJIJAEJIIFIJIJJIIJJ@GEI@FGICHGGDDBG
@7548520/1
ctcttctggaaagcagctcttgcagcattgacactggcgttttggtgggc
+7548520/1
CCCFFFFFHGHHHJJJJJJJJJJJJJJJJJJJJJJJJJJGGIJJJHHIJJ
@95504/1
gttgaggctgctgtggtctctgctgttgctg
+95504/1
@@@BDEFFABBBACE9E?F@C<@<<??A999
@1788722/1
ctgcattgatttgttagagctattagtacttccgtcaacactgctttcat
+1788722/1
@@@DFFFFHHHHHIJJDGGCIIGIEHCHGHIGHEHGGEF@DHDGGIJ@HI
@1241279/1
cataaccgtacttcatatcattgataattactgtagatgag
+1241279/1
@CCFFFFFDDHHHIIJJGHGHIJJIIIIIJJG?GCFID<9<
@96049/1
gtaagttttaacattcatttaattacataactttatttcatttataactt
+96049/1
@@@DFDEFFFFFD@F?<E>IIIIIJJJID9A9ADGH@@C?9?:ECFFFG?
@5010429/1
cctcagagctaccttggcagctgctaattttgcttggtgtttgttttctc
+5010429/1
@@@DDD?DFHDBDEGGIEIIIIGHIIGIIIIIIGIIGDGFHIIGGIHGIH
@676114/1
atataagattacaattcttaacattttttctttaaacaaagaacat
+676114/1
@@@FFFFFDD?FFGGHHGAHAE>FHIIFIGEGIIGHIGGEGCHIBD
@3464439/1
cttttggactacaataaaagttattccaggtttataatctccttctaact
+3464439/1
CCCFFFFFHHGHFIIIJHIJAHGJIGIGIGBH@FHG>HECHGHI<FGGIJ
@676239/1
ctatgatttagacattactaccaatactttaagagcatttattgca
+676239/1
@C@F?<D??FFDF>>GB<<FHIGG??BH@BHIICHAGGA>CDG9CF
@5011252/1
caggtgaaagatgccggaagtatttatggagtccatatttaactgct
+5011252/1
BBCFDDFFHHHHHJJJJJJJFHIJJJJJJJJHIJJJJJJJJIIGHJJ
@6024161/1
ccttttggaagctttacaactcctaatcctgtttcatccgcaattttctg
+6024161/1
C@CFFFFDHHGFFIJGIIDHGGHIIIJJIJIJIIGHIGHIGIDGBDADGB
@7549817/1
gtcaccactatattcaccaaccgttaacggagtttgctgtcgaatactct
+7549817/1
CCCFFFFFHHHHHJJJJJJJJJJJJJJJJJJJHJJJJJJJJJJJJJJJJJ
@5012530/1
gtcaattcaccaggtgatatatttttgcacctgttataaatgtaggaagt
+5012530/1
@@@DDEFFHHB?FEAEGGAFFHGHIIIIFDGCFCBEHDFGHH?C<GEHI?
@1243484/1
ctctgtcgaacagcttccacagcttgtctgtaattgcgataaggtttttc
+1243484/1
@@CFFFADBFFHAHIEIGIEBHGGGIGHIIGGCIIIBH:;<GBF?GIIBC
@98683/1
gaaggcttttgggtcgtgagaagctgcaacggctgctatagatggaacgt
+98683/1
CC@FFFFFGGGHFCGIAGGGGIIIIJJIGIJBEHIGJIICHGFDGEEGG;
@5012909/1
aggaaataagaaagcaagagaaggaagtgaggtacacagttgcagtcctg
+5012909/1
CCCFFFFFHHHHHJJJJJJJJJJJJJJHHJJJGHJJJJJIJJJJJJJJJJ
@6027466/1
cttctatcacatcggaggcaaccaatatgttcgtctcacccatgttaaat
+6027466/1
CCCFFFFFGHHHHJJIJIIIJIIJJIJIJIJIIHHIJJJJJIJJGIGIJJ
@678664/1
gttcttcttcttttttccacgtgaaatctttaggctgcag
+678664/1
@?@DFFFDHHH>FGGHBGHG?HG?F<FFCCEGF>GGCD>D
@1792277/1
ggtgtttttgagctcatacttaatccaatgacatggggaagtcaattgct
+1792277/1
@@?DDDFFFFAFHJIIEIIIIJCEH@HGIGICHGGFIJGGHHGCGE9DDG
@7044470/1
actgttttcaccggaggaatttgtttgtgattttttattgtatcccaatc
+7044470/1
CCCFFFFFHHHHHJIJJIJJJJJIJJJIIHIJJJJJJJJJJJJJJJJGJJ
@1793195/1
gtgcaataatacataaattttccttcaaaaaaaatatccccaatagacca
+1793195/1
B@@DDFFEFFHFHIJI@DFGEHHIJFGGDGIJJJGJJIIJIIGEII@F=;
@1793709/1
ccatgatttattaaacccgatgctagctttcttaaatctggttctctaat
+1793709/1
@CCFFFFFHGHGDHICHIIGHGGHIEGGHHHIHIIEGHIIIJGGIGH@4?
@3466377/1
cagcatcatattgatcctagaaaaattacatgagtaacggaatattac
+3466377/1
@@@?DDDDFDDHFGIF94ADG4I9DCAEEHCEACC19CFIBHG<GGAB
@3467129/1
gttgctttataaatttcacacttatttagttaaaattatttgtttgataa
+3467129/1
@@@FFFFFFGGHFIJJJIGHEEHGGGGGIEGGEBGGI9ECE>CD>BBF4B
@1795449/1
ctatatttctcattttttctgctaaagcactaccttcagcgggagac
+1795449/1
@@?DFFFABHHFD>F>B@AH>HFG4FG?CEFEHHGIICF<DHG<B7<
@101858/1
gcgtatttacagaagcaaggttggcctatta
+101858/1
@@@D?DDD?FFHHDGGGIHGF@3CCE9CF<@
@4497474/1
ggaatgtatgacgatgatttgatatctatatttctcattttttctgctaa
+4497474/1
CC@FFFFFHHHHHJIJJJJJJAFHGGIIJJIJJJJJJJJIJJJJJJJIHI
@4497653/1
cacgatttcggcagcttttacctcattttcactcagaagaaataatatct
+4497653/1
CCCFFFFFHHHHHJJJJJJJJJJJJJJJJJJJJJJJIJJJJJJJJJJJJJ
@7045986/1
cttgctggggaggtggacctctttgtgcccatggagtttgacctctagga
+7045986/1
CCCFFFFFHHHHHAFHJJJJJJJJJHJJJJJJJJJJHIJJIJJJJJJJII
@7046451/1
gtcatatagcatcaataactctgtattagtctgcagaaacca
+7046451/1
?:=DDBDDF<D=C@D>FEBE:<FHH>E<A3A9C@HFDFGF@G
@3980336/1
tgattccagaacttccggcataatgagtacatcatttacatcaccgtgat
+3980336/1
CCCFFFFFHHHHHJJJJJJJJJJJJJJIIJJJJJJJJJJJJJJJJJHIHJ
@681279/1
cttgtctaacttgaccaacggtaaaagcaggagg
+681279/1
@@7DDFFFFDFDFDGIGHHIIAFHGIAGEIIGGG
@2347989/1
ctaagagttttattaaagttggatcattagcagaaatcctcattctttca
+2347989/1
CC@DFDFDHHGDHG@>GGEFEEIIJGIIIJIGIJ><EGGBF?FFGIIEF?
@6028564/1
cttgacaattttttcttttcttctttctgtatcaactgcagcctctttta
+6028564/1
CCCFFFFFHHHHHJJJJJJJJJJJJJJJJIJJJJJJJJJJJJJJJJJJJJ
@6028653/1
ccaccattctaggaatctgtttacgttcggtttttcattcatatcctgtt
+6028653/1
CCCFFFFFHHHHHJIJJJJIHJIJJJJJJJFHJJJJJJJJIJIJJJJJGI
@3469393/1
ctggattttgaataggaaatttgataagtttggttccatcaggaaacgat
+3469393/1
BCCFFFFFHFHDHJIGCGIIJIJIHGJIHFCHHDGE?FEHIIEHCFHIH9
@2926226/1
gtagaatggtaaatcagattgatcatgttttaatcagtaggtgacattag
+2926226/1
?@?DDDDFH:BDFFGHGIIGICHIGJCCF9FEBHECFHGFE4?FGCHII<
@3469910/1
ctagttcttctaatattgatgttttattttcagtataccttataccgcta
+3469910/1
@@@DB?DDFHFFGIIGGE>@DIC4EBE?HIIC><A9CEHEG@<FCC@@:D
@5515542/1
ccgtacttctagcattagaagtttcttctccagctaaggctgtatcatca
+5515542/1
@@CDDFFFHHGHHJJJJJJIFIHJJJIJJIJJJJJJJIHIIIIIJJJJJJ
@3981792/1
ccacatcaatgttaaggaatggtttccaaccaataattgcagactggaag
+3981792/1
CCCFFFFFHHHHHJJJJJJJJJHHJJJJJJJJJJJJJJJJJJJJJJJJJJ
@4499314/1
atactttaatctaatattatattgactaacaaaatatctttcaacagtag
+4499314/1
CCCFFFFFHHHHGGIJIJIIIIIJJJJJJJJJJJJJJIJJJJJIJJJHJJ
@2349461/1
attataacatgacctaagagttttattaaagttgga
+2349461/1
@@@FFFAB<<D?FG?FEH3FA@FA?HGG?DEFHIII
@684046/1
cgccgatcttgtacaacattttacatgcagttagtgcaactgctcccttg
+684046/1
@@?DDFFDHGHHFGGIG?HEG<DFH>@GGGG<GGFGCDAG;DGHCGGIHD
@1798094/1
tgttgttttagggtaatcaaattttatgacaaa
+1798094/1
<@@FF;DDAHHHAAEGHIEGHIIDGIJJJJJF@
@5019737/1
gttcataaggtctcatttgaaaacgtggatctccaaggtctccttgaaca
+5019737/1
CCCFFFFFHHHHHJJIJJJJJJJJJIJJJJJJJJJJJIIJIJJJJJJJJI
@5020754/1
cagtaccattccaagaagtggcacatatccatagggacacagcttctatg
+5020754/1
@?@DDBDEHGHGFIIIIDHIIIGIDHHBBEGGHIIIIIIIII?FIGGIEI
@1799657/1
tgttgttgctgctgctgctgttgctgttgtt
+1799657/1
@@;DB;;DFFHHGGGHGDFCF3CFA<AF99?
@8062196/1
cacccttacagctatagatcttaattatatattaaaaatagcacatgata
+8062196/1
CCCFFFFFHHHHHJJJJJJJJJJJJJJJJJJJJJJJJJJJJJJJJJJJJI
@106376/1
gccgtgtttggtagaagcaggatgacacttaggtcg
+106376/1
@@@FDDDAHF=FH?FF<?CDEEBF@>@FB@FDE9DD
@2352558/1
cgggacttgaaaagaaagaccttccccctggggt
+2352558/1
@@@DDDDDHDBF?C7AED?3FDHIEG>DHCEA::
@5021739/1
cttgaggaagttggtgtagaggtgcaggctggccatgttgaatagcttgc
+5021739/1
CCCFFFFFHHHHHJGHHIJJJJFGIJJJJJJJJJJJJJJJJJJJJJJJJJ
@2927527/1
ggaggataattcctgaattatttcttgacgatgttgctgaactctaacag
+2927527/1
@@<DDDDD?<FHHIF?FHIIIDGIEIIEFA=FIGEGBGHGIGBHHIEH<D
@2927613/1
ctcattaaggaattccggtttctcaaaacatgg
+2927613/1
@?<DDDDFGHHFGGGBHI:EFD4ABC9FEC<F@
@4499947/1
tgtaacgattggaaaaataatcagaatatg
+4499947/1
==:DBDB=FDCD?AA?ACH@HEIEC<?H<?
@3983719/1
atcggttcttcttcttttttccacgtgaaatctttaggctgcagctcaac
+3983719/1
@CCFFDFFHHHHHJJJJJJJJJJJJGIJJJJJJJJJHIIJJJJJJJJJJI
@6032415/1
ttcatgaattgctccctccacctgaactagttcatatttcggagtcgtcc
+6032415/1
CCCFFFFFHHHHHJJJJJJJJJJJJJJJJJIIJJJIJJJJJJJJDHIHIJ
@6032692/1
gttgagtttggtgggtaggggttgtttccctagactgtggttgagacact
+6032692/1
BBBFFFDFHHHDFIJCGIJJJHIJJJJJJJJJJJJJJIIJIJJJJIJJJJ
@3471454/1
gttaactttataatcaatcggcatttctttcagaccaaaatttctttgta
+3471454/1
CCCFDDDFHHGGHIIIIIJHIJGIJIJJJJJJIGJJIICHIJJEGIGIHE
@3984779/1
cccaagaggagagcttttattgaatagaataggaatgtcaggtgcgttaa
+3984779/1
CCCFFFFFHHHHHJJJJJJJJJJJJJJJJJJJJJJJJJJIIJ?GIIHIJJ
@3472323/1
cctggatggccttccaattctggctggtgatcaaaactaaatgcgatgtc
+3472323/1
@@@FDFFFFHHAHHII4CFHGHEHHIA<C??C4CE9CAHIGGIGGDCE;@
@6541827/1
ataagaacaatgagtgagagcttgcaagaggtaacttctgtcttgaaatc
+6541827/1
CCCFFFFFHHHHDIEGGIIJJJJJJJJJIJIIIJJJJIJJJJIJJJJJJJ
@3473482/1
ccatttacacaatataaatgcaccttcaacaccacactcctcaaggtaca
+3473482/1
@@7BD4A2AD?DFAFFFG9C@BA:CF3C@FFFEGFADEC1CDFB339BD?
@1252444/1
ggagtattcttggaaacaattttataattattggatatattcatgccaca
+1252444/1
?@@DA?DDHHFFF9@BGGCD??F?FH9EHHIHC>FIHIIGCGHG@>GGH@
@5519163/1
ctttttttgttagactgatttgatagagcacggaaggtggaatttttgca
+5519163/1
@@@DDDDDHHHHHBGH@AFGDHIIIIEHGIGGIIIGIICB2=FHGGGII=
@5519192/1
gttcaacttctttggtgtacagaaatatttcggcttctgcttccgttcca
+5519192/1
CBCFFFFFHHHHHJJHHIJJJJJJJJJJJJJIJJJJJJHIIJJJDIJJJJ
@8064663/1
cagcatttagcagcatagtgatacgatgtaatattgaaggcaataaagta
+8064663/1
@@@FFFFFHHHGHIIBHHCBC9EEHIGCCFFHIEFEGIJCEGBFHGAG:?
@5519927/1
gttgccttaaaacaatgtcaagagcttggattgcctcctgcggaccatta
+5519927/1
CBCFFFFFHHHHHJJJJJJJJJJJJJJJJJJJJJJJJJJJJJJIJJJJJJ
@6034358/1
ctcaggagaaatttcaatttttgcaaattgttcgtagtgaagaactgaaa
+6034358/1
BCCFFFDFHHHHHJGIGJJJJJJIJHHHIIFHIJJJJIHFIIIJIJJGGH
@108879/1
actaccttcagcgggagaccttggctttgccgcttgttgctgtacttgag
+108879/1
?@@FDDFFHHGF>GG::1?CEDAFCDAFAHGAE66B=B8=B4@DCGIGGE
@7557656/1
cagtaggtaaaaagattattgtattttcttttagaactctttcaaagagt
+7557656/1
BCCDFFFDHHHHHJHIJJJJJHHJJJJJJJJJJJJJJJJJJJJJJJJJJH
@2355301/1
cagaattttcgtttggagcaaatacaat
+2355301/1
??@DDDDDFFFAFI1C@?@?A@HF@BCF
@687626/1
gccacttctttgaactaagtacagcgaaattcttattcgattgaagtaaa
+687626/1
CCCFFFFFHHHFBGGGIFBHJJIJJJJIJJFDGHAGHIJGIJGGGHBDGG
@1802493/1
ggctttgccgcttgttgctgtacttgaggctgagatgaaggtgg
+1802493/1
@@CFFFFFFHHFHGIBGECHDGHHBHHE@GGGG3??DADHIFD<
@109243/1
ctttcacgttcataaggtctcatttgaaaacgtggatctccaaggtctcc
+109243/1
@CCFFDFFHFHHHGJIE<CHDHEEHIJJIGIJ9EHFG<FHI?BHIH@FHH
@4503171/1
cctcaaccttttgtaacatcgacaacaccgcttgtgcggcaatatgtttg
+4503171/1
CCCDDBDBFHHGFGGDDHIHIGHGAHIG?GDAEHDBGD<@AFH=ADHIGD
@2357148/1
agtttccacaacaatttctcttcctttttttggatctgaagggcggtccc
+2357148/1
CC@DFFFFGHHHH9CGGH@IDCG>FHHFEGIJIDCH>B?@39D?AE><<A
@110153/1
taagagttttattaaagttggatcattagcagaaatcctcattctttcaa
+110153/1
@@CFFFDDHHHDHGGHB@H>B9BFHHIGCGGGICEGHJGGJEIEIIEBBD
@4504164/1
gtgaaaagaatgatcttccaactgtcacaaacctgttagcagctggttgc
+4504164/1
CCCFFDDDFHDFHIIIIJIHIIJJHIIJJJJIIGGHIJCHHJJJJJGGEH
@6544187/1
caacaagttccgttttttggagaggcaactcaggataactatagaggttc
+6544187/1
CCCFFFFFHHHHHIJJJJJJJJJJJJJJJJJJJJJJJJJJJJJJJJJFHI
@4504626/1
gcagtttgttatggtacggggatgtcctcttcagaagcacaaacatgtgc
+4504626/1
@@@FDDDDHHDFFGIHGGHGDGHGCFGGGBHGGGGGGGIGHIGGEF>FBC
@7052919/1
cttgtgcaccagctaaagaagacttatctttaaacggcagctttcctcca
+7052919/1
CCCFFFFFHHHHHJJJJJJJJJJJJJJJJJIJJIJJIGIIIJJJJJGIJG
@8069603/1
cttgcattaaatcacatcacattaccacatttctcaaattcagtcttgaa
+8069603/1
CCCFFEFFHHHHHJJJJJJJJJJJJJJJJJJJJJJJJIJJJJJIIJJJJJ
@5025449/1
cgtgtaatcactgctgaggcttgaacaagcccttctgatagcctgcaatt
+5025449/1
BC@FFFFFHHGHHJJJJJIJJJJIIHIJJJIJJJJJIJJJIJJIJIJJJJ
@3477035/1
gtccttctaacctgttcttcttgaagttggttcagctgtagtctgtctgc
+3477035/1
CCCFFFFFDDHHHJHEGEGJIJIG@FBFFHAGBHGHEHGGGAHIIII9DG
@7559904/1
cagaattttcgtttggagcaaatacaatgtatttgctgtctttgtgtctt
+7559904/1
@@@DDDDAF4CDDGF7<EEGII<AFEC99CE@EE>@BFGEFFIFIIG@FC
@3988387/1
gtctccttgaacaaatttacctaaagcaacaacacaattgtcggcagctg
+3988387/1
CCCFFFFFHHHHHJJJJJJJJJJJJJJJJJJJJJJJJJJJJJJJJJJJJJ
@113104/1
attttagcatggaatgtgatctccaagttgt
+113104/1
<@@=AD;BFBF8DBBG4:?IDGGIII<AFAA
@5523953/1
tggtaaatttatcgcaaggtaacgtaaaacaatatctattcaacaaagga
+5523953/1
BCCDDFFFHHHHHJJJJJJHHIJJIJJJJJJJJJJJJJJJJJJJJJJJJJ
@7054215/1
ccttaaaacaatgtcaagagcttggattgcctcctgcggaccattagttg
+7054215/1
C@@FFFFFFHDHHJJJJGIGIHGEDIJJEGHIJJJGEHFJJJGIJJJHIG
@113740/1
gctgaggcggttgttgccactgctgttgttg
+113740/1
@CCFFDFFFHFHHBGIBDH?FHIGIHHGHCH
@5524907/1
gttgctgaactctaacagtagcagcatatcgactaggatgagcatccatg
+5524907/1
@@@DDFFFHHFHHJJJEHHJGIJIIJJJJIIIGGIGEFHGIIIHIGIEHE
@6547656/1
tttcacaatcaattaattggtaacatggtaaaataccttctttgactaaa
+6547656/1
CCCFFFFFHHHHHJJJJJJJHIJJJJJJIJJJJJJJJJJJJJJJJJJJJJ
@5525041/1
ctttgactaaatactcctgaaggagtgatatcggtgtttttgagctcata
+5525041/1
CCCFFFFFHHHHGJJJJJJIIIIIJBGIIJJJJJHIIIJJJIJIJGCHJJ
@114551/1
ctcacatatgtatggcacaactgataagttaagcattgcagttcatc
+114551/1
@@@FFFFBFHHBHH<=GHJGEHIEIIIIHHG4CGGGHGABFCFHIJI
@7560097/1
ctgcatatcagtcagcttcttaatgcatctctgcccagccacaatgttac
+7560097/1
CCCFFFFFHHHHHJJJJJJJJJJJJJJJJJJJJJJJJJGJJJJJJJJJJJ
@690095/1
ctatcaggtaagacaacaatcacaagttttacttcttc
+690095/1
@@@FFEDDCF?FFGGEGEE9GAFHDB<B??9FDGGEG9
@690875/1
acgagtttgagcatcattcattttcttcattgtaacttggcccgcaacaa
+690875/1
@@@DFDDBFBHGFHGHG<BDHIGCFHCCEHIE<FEGGDG3CDFFGBEIII
@1807173/1
gtaaaacaatatctattcaacaaaggaatagcagattcaactgtcacttt
+1807173/1
@@@DDEFFDBHGHJBHIJ9ICHGG?3B9AC@HH@FHEB9B>G9C40?D<?
@1807454/1
gtccctctgacacaccatctctgtaaaagaggatagcttgaggcttatac
+1807454/1
@@CFFDFDBHGHHJIGIJGHJHIHDHH<>EGGIIIFIEGGG>FHIIBGF4
@4507914/1
cgacactttttagtaccgggcttactaagggagttttcttgatcattttc
+4507914/1
CCCFFFDDDHGHFFHBGEBEEHHGDGGBFHEGFHGGHGIIIGIIEGIIE<
@2935093/1
caatgtttctagcctttcataattcataacgtcattagcagagctcgcta
+2935093/1
@@@FDDDFHHHHGIFIIC4CDFDIFEIIFEGFGHIIGHGCHGDDDH6FH?
@115694/1
tattaatttgctcaggagaaatttcaatttttgcaaattgttcgtagtga
+115694/1
C@CFFFFFHFHFFIJJGIGGHGCHJJHIGGEGIJJIDFHJGGIDGHE6DE
@6549176/1
cttcttcatcagggaaattagttattccactccttttcccgtttttatta
+6549176/1
?BBDFFFFHHHHHJCGGGHIIHH:CHIIEHFHIIJJIJJJJHIJJJJIJG
@3991894/1
cgctatcatcctggctgttgccatttgattcgtcctttgtttttactcct
+3991894/1
CCCFFFFFHHHHHJJJJJJJJJJJJJJHHGJJIJJJJJJHIJJJJJJJJJ
@7563237/1
ccgtgatctaatatttgagcagaaggtgctggtgcatgtaatactttgta
+7563237/1
CCCDFFFFHHHHHJJJJJJJJJJJJJHHJJJJIIJJJJIJJJJJJJJJJJ
@3480329/1
ccaatgtttctagcctttcataattcataacgtcattagcagagctcgct
+3480329/1
@CCFDFDFHHGHGJEIJJJJJJEEIIIJIJJJIJJJJGIIJIGIJJJGII
@2362175/1
gcagtatgttttccaacagtcataataaatt
+2362175/1
@@CFFDFFHHFHGIEAEHEC:CFFCHBHEC9
@7564440/1
gcagcttttacctcattttcactcagaagaaataatatctcagcaccaat
+7564440/1
CCCFFFFFHHHHHJJJJJJJJJJJJJJJJJJJJJJJJJJJJJJJJJJJJJ
@6041937/1
cgctgccatttagtacactgctttttccttctccagctagttgatctttc
+6041937/1
CCCFFFFFHHHHHIJJJJJJIJJJJJJJJJJJJJJJIJHIIIJHGIIJJJ
@6551786/1
aggaaatcgatttttgaaacacctctgtcgaacagcttccacagcttgtc
+6551786/1
CCCFFFFFHHHHHJJJJJJJJJJJJJJJJJJJJJJJJJJJJJJJJJJJJI
@6552004/1
tgcatcctttgctcttgaggaagttggtgtagaggtgcaggctggccatg
+6552004/1
@CCFFFFFHHHGHJJJJIIIFHHHHJJCGHIJJIJEDHHGGIIJIJIIJI
@3993009/1
ctatgctactgttttccaattccaaattctaatcatgggtagggcatttt
+3993009/1
CCCFFFFFHHHHHJJJJJJJJJJJJJJJJJJJJJJJJJJHIJJJJJJJJJ
@3482113/1
gtgagccacatcaatgttaaggaatggtttccaaccaataattgcagact
+3482113/1
C@@DFFFFHHDHHJGGGIJIGID3EFEHIIJJIBHHJIGIJIIJIBGHII
@7060498/1
ctttgaaattgattactcaccaattcactcccgggtggaaatactggtgg
+7060498/1
CCCFFFFFHHHHHJJJJJJJJJJJJJJJJJJJJJJCGHHIJJJJJJJHIJ
@2363578/1
caacagcctcagcaacagcagagaccacagcagcctcagcaacaacaaca
+2363578/1
@@@FFFDDHADHFGIIIJ3CFAFGHGHGIEHGGG9B3:?FDFIGGBBF9F
@2937409/1
ctcttgttttgcttctttttttgacctacccttgccgatagcaataaggc
+2937409/1
CCCFFFADHFHHHGIIJJJIGIGEGGEGIIBHI@HIJIJGGIIJIC@FD>
@4512218/1
ctatcatcagctggtgtagaattacagaataactcatgaatgctttctaa
+4512218/1
CCCFFFFFHHHHHJFHHIJJJJJJJJJJJJJJJJJJJJJJJJIJJJJJJJ
@5529567/1
caccttccaaacagtatctaaagacatgccactgtcaagaaaaattgctc
+5529567/1
BCCFFFFFHHHHHJGHJJIJJJIIJJJJJJJJIJHGGIIJJJJJHIIJJJ
@696195/1
gctccaattgcattccctttcacactagggacatgaggtgaaattattgg
+696195/1
@CCFFFEDD>8FHCE<E@FEGCFHEEHI<F;GFHEGGE?DC>DGCFGGIE
@5529735/1
cgcaacaattgtacacaactccataggaagcgccaaaggcttctctcgtg
+5529735/1
CCCFFFFFHHHFFHJJJJJJJJIJJIJJJJJJJJJIJJJIIJJJJJJJJG
@118812/1
cacccatcaaagcctcaaaacagttagccattgcatgcctcaactca
+118812/1
@CCFFFADFHHDDGIGEIIEGIDFAA>ECH>FHGGEFE9CGGHIGHC
@2366112/1
ctctaaaccttcatctttatcagtaatttctttaatattgaagtttcttt
+2366112/1
@@@DDDDD>?DD>HGEII@?3?@<C?CB<HHBCHEHBGC4<<E?FHICHI
@1812635/1
ggctgttgttgccactgctgctgctgcggctgt
+1812635/1
@@@FFDFFDF8FFGEGGHH@@@H><FHGHIGI?
@3995826/1
gctgctgtggtctctgctgttgttgttgttgctgaggctgctgtggtctc
+3995826/1
CCCFFFFDHHHHHJJJJJJIJJJJJIJJGHIJJJIIJJJIJJJIIJGGHG
@6552344/1
ctttaacatttctcacagaacggttgccatatagccttaaaagggcaccc
+6552344/1
CCCFFFFFHHHHHIHJJBFHGIJDHHHIBCHGIIGGHIIDDAFHJEHIIJ
@3485348/1
cttacaggtaccggtctttctcgataa
+3485348/1
?<@D:D>DAFBH6E1@C:AFCCG>DH<
@3996503/1
gtaatattttgataacgtggatgtagataggctggcctgcttgtggaaaa
+3996503/1
CBCFFFFFHHHHHJJJJGHJJJJHIJJJJJIIJJJJJJJJIJJHIJIIIJ
@120486/1
atctttattaactaattggttttcaactga
+120486/1
@CCFFFDFDFFDBF<E>AGHDCGG>HAFAC
@7568816/1
ctctcctaacaaggttgttaatctctctttcccgatcaggcgctgacctg
+7568816/1
CCCFFFFFHHHHHJHIJIJJJJJJJJJJJJJJJJJJJJIJIJJJJHJJJJ
@6554703/1
cctgggtttaaaatcttcaataacattactcatttctgataggttctgca
+6554703/1
@@@FFFDDFHHHHJJIJIIIIIJJIIIJHHHJJJJJJJJIGHH?GIIIHG
@698398/1
cttctgtaaaacgccaataattgttctttcatgat
+698398/1
?@<DDBD?B?FA6CEH6C<EH?4FBHG@GE4EEHC
@6555248/1
ctgttgttgaggctgctgtggtctctgctgttgctgttgttgctgaggct
+6555248/1
@CCFFFFFHHHHHJJJJJHIJHIIJJJJJJHIJIIJJIJGHIJJJHIJJJ
@121444/1
cctcaaccttttgtaacatcgacaacaccgcttgtgcggcaatatg
+121444/1
C@@FFD=DFDHDFHIJJIEIDGGGFFHEABH>EFDGHGHIJGFGCE
@3997768/1
cttgttttgtttttttaaactatagttgagcttattttattttttgtgga
+3997768/1
BBBDDFFFHHHHHJJJIIJJJJJIGIIJIJJJJJJJJJIJIJJJJIJJIG
@8077505/1
gggatatctttcagttcttcaacaaaattatcttcatatatttcagtagg
+8077505/1
CCCFFFFFHHHHHJJJJJJJJJJJJJJJJJJJJJJJJJJJJJJJJJJJJJ
@2367512/1
cagctggttgccttaaaacaatgtcaagagcttggattgcctcc
+2367512/1
BBCFFFFDHDD8FGIJIGGIIHHEEFHGCFGHHHCE9C9DFHFD
@4515689/1
ttttcttttagaactctttcaaagagttctgcttgatactctctgggttt
+4515689/1
@@@DDD?BFF>FFGHHIIGEGIIBGCFDHHIIIIICHIIIECDBFGE?DH
@6046836/1
ctatgactcccaagctgctatgagtactatcatcagctggtgtagaatta
+6046836/1
CCCFFFFFHHHHHJJJJJJJJJIJJHJJJJJJJJJJJIJJGHGIJJJJJJ
@1815800/1
gtttatcatagatccgacgacactttttagtaccgggcttactaaggg
+1815800/1
@@@DDDDDDB4<AEGGGIIE@FGHEGGGBD?BCGHED@:8=A484=DG
@1816057/1
gcctcttgttttgcttctttttttgacctacccttgccg
+1816057/1
??;DDFFFDHFHHBBH@BFFDHDBHDGCB9FCCE>BB>F
@4516362/1
taacgattctccactgaaccaaatcggctccttgaatgaatttttcattc
+4516362/1
@@@DDDBDADHB?EFHGGH@E=FFIBGI?:CGCHIGIGGB@D@?BBDF<B
@4516469/1
ccaatcgcattccctttcacactagggacatgaggtgaaattattggtat
+4516469/1
CCCFFFFFHHHHHJJJJJJJJJJJJJJIIJJJJJJJIJJJJJJJJJJDHI
@5535307/1
ccttgactatgtttgatgacatatcaataacattctcctcaaccttttgt
+5535307/1
CCCFFFFFHHHHHJJJJJIJJJJJJJJJJJJJJJJJJJJIJJJJJJJJJJ
@124411/1
gttggatcattagcagaaatcctcattctttcaaaaaaaactattcgtag
+124411/1
CCCFFDFFHHDHGGIIFIJIIJJCC>EFHII<HHE9?G6@FH@FG>F@@D
@124632/1
cctcaacctcttgtaacatcgacaacaccgcttgt
+124632/1
@@@DDD:DF3DFFA?BEFIEBFCFHH3:?0C:@19
@5035775/1
ctttaatgaaattatctggagctcatcaagcttcggtccgactgatgatt
+5035775/1
CCCFFFFFHHHHHJJJJJJIJJJJJJJJJJJJJJJJIJJJJJJJIJJJ4E
@3487458/1
gtacacagttgcagtcctgagctggtcttcagtcacc
+3487458/1
;@@DDFF?D?ABFHEFAGEIHC<F>B<?HCCH<@EGC
@701980/1
tgacagtcttcaagcactgagttagaataccaacctgaatttcagcaatt
+701980/1
CCCFFFDDDFHDB<EFBGFH>AFCHHHH>HHGGEEHEGFCCH@GFDBBGG
@4517080/1
gcggcaatatgtttggcttgctgttttgtagaagccttaccttcagctga
+4517080/1
@@<DFFFFHFHHBFGBGIIG=HHIIEGHGICGCGIGIGGIIIIGG@DFH<
@3999887/1
ggagaatttttaaccatttacacaatataaatgcaccttcaacaccacac
+3999887/1
CCCFFFFFHHHHHJJJJJJJJIJJJJJJJJJJJJIJJJJJJJJIJJJJJJ
@2371499/1
cacggaaggtggaatttttgcattttttataacttctttaatgctctcca
+2371499/1
@C@FFADDGFFHFGIFCGGHG9@HGEGGGF4C9BF@GGIGIE@44?BFE9
@4000688/1
ctaagatatttgttatgatctccggccaagatcagccgtgtttggtagaa
+4000688/1
CCCFFFFFHHHHHJJJJJJJJJJJJJJJJJJJJJJJJJGHHIJJJJJJJJ
@4000822/1
ctgcagttcatccataattcagaaagaatatacacaacagacaactctgt
+4000822/1
@@@DDDDDFFFHFIGIAG>CEII??CBEHGHHFIGIIGIIIIIIIGGHG?
@1271820/1
gcctcttttaccattgtacgagtttgagcatc
+1271820/1
@@@FDDDF>FFCB>EB@FCHE?<C<FCECFFH
@1271832/1
tgaggctgctgtggtctctgctgttgctgttgttgctga
+1271832/1
@@@DFFFFFBD?FGBFIGI@HIJEHC<?EBGG@GHG<D?
@2944380/1
gtgatatgatatgggttgctgtttacaccaacgataaaatcaggctttat
+2944380/1
@B@FFDEFGHGGHIJEGGHDIIGGGHIEDHCEHEGCEDHGIGGE@@BAD@
@8082801/1
ccatcaggaaacgatggtctgtgttgttctttttctattttcttggcttt
+8082801/1
CCCFFFFFHHHHHIJJIEFBGCFEFHJJGEGHJIJJJJJIJJIJJHAGHH
@4521290/1
ctcttaatgatatcagtcagcttacaagccttagtaagcataaatttatg
+4521290/1
CCCFFFDFHHFHHJIGEGGIJJJIJJJIJJJJJJGIIJIJJJJIIJJJJI
@6559755/1
gttttggagaattatcaaagagaattattgaattcaatatagcaaacatt
+6559755/1
CCCFFFFFHHHHHJJJJJJJJJJJJJJJJJJJJJJJJJJJJJIJJJJJJJ
@6559913/1
cactgagttagaataccaacctgaatttcagcaattttcttaatggatgc
+6559913/1
CCCFFFFDHHHHHJJJGIJJJJJJJJJJJJJJJJJJJJJJJJJJJJJJJI
@6560038/1
gttaactttataatcaatcggcatttctttcagaccaaaatttctttgta
+6560038/1
CCCFFFFFHHHHHJJJJJJJJJJJJJJJJJJJJJJJJJJJJJJJJJJJJJ
@8083630/1
cgtcattagcagagctcgctactaaggccttcaagatagaacccaattct
+8083630/1
@@@DDDDA?FHAFHECHIGGFIIIHHGGGGIIGIIICHGHIFEHIGGCHI
@3490857/1
gccatttatcattaaatagatttatgaggattcctatgttagttgtcttc
+3490857/1
@CCF?DFBHFHFFIIJJJJIEGGIGGJJHHGGIIJEHCCB4E?GHGGAFF
@127323/1
gctttgcgacaatttgttctcttctgttgtttcaattttggcagtatgca
+127323/1
@@@FADEFHHGFDDGGIEHBHGI@FCGGHEHGIJFIGGA>FFFFBGHEGI
@7574531/1
cataaggtctcatttgaaaacgtggatctccaaggtctccttgaacaaat
+7574531/1
CCCFFFFDHHHHHJJJJJJJJJIJJJJJJJJJJJJGHIJJJJJJJJJJJJ
@127592/1
agcacattcatctttgctgaggtttgtatctgttgcagtagttacatggc
+127592/1
@@@FFFAFDFA?DGHGEGEFGHFEHIG9CHIGEC?FHECGGADAGGCE@9
@2374707/1
ctcttgttttgcttctttttttgacctacccttgccgatagcaataaggc
+2374707/1
@CCFFFDDDHDHHIH4CG>3@EAHIIA<DHHE;FEH>FG6AFH>F@C;CC
@7575352/1
tccacttggaaaactgtttatcatagatccgacgacactttttagtaccg
+7575352/1
BBCFFFFFHHHHHJJJGIJIJJJJJJJJJJJJJJJJJJJJJJJJJGGIJI
@7070329/1
cagtagtttcacttttgttattggtttccttatcagtaatctcgaatcta
+7070329/1
BC@FFFFFHHHHHJJJJIJJJJJJIJJJJJJJJJIJIJJJJJJJJJJJJJ
@4522863/1
cgctaatttaaaaattgaatagtttttatgaaatgagtcagaattttcgt
+4522863/1
CCCFFFFFHHHHHJJJJJJJJJIJJJJJJJJJJJJJJHHJJJJJJJJJJJ
@5042257/1
tgaatcaatttcaggatacgatctggtttacaattagaatttataagtgt
+5042257/1
@@;BD>DDFHHF?GGEHGCGI?GIHGHIGBEDGHIIIC@@FECGGGGBGB
@6052952/1
attctggattgttccaactacaggaggattgtggttcttcagtatgcata
+6052952/1
CCCFFFFFHHHHHJJJJJJJJJJJIJJIIJJHIJIJJJJJJJJJJJJIJI
@2376709/1
cttgttgttttagggtaatcaaattttatgacaaaattgcaattctttac
+2376709/1
CCCFFFFFHHHGAGICB@II<EHEEBH@HEHIIJE3CDEFFGHIIIJICH
@129690/1
gtttcatttgacgatcaatatgagttgtggcccattgttagttgtgaccc
+129690/1
@@@DFFFFDAFFD7FGHIIDHHGGGCHHIFHIEGIFJDGGCDE9D?DFGG
@4005163/1
gtaaagttttgcctataagaacaatgagtaagagcttgcaagaggtaact
+4005163/1
BBBFFFDFHHHHHJJJJJJJJJJJJJJJHJJJJJJJJJJJJJJJJHIJJJ
@3492475/1
agagaggaaatagtattttttcttcatcgtcttgaacttcatttccaaca
+3492475/1
;@@D=DDEHFH<DACFBG?FEBHHHEH>E:C38:?C?DE<D?FE9?B<DB
@2947266/1
cagagaggaaatagtattttttcttcatcgtcttgaacttcatttccaac
+2947266/1
CCCDDD=DDFDDHI@FHIIIII9FGDHIII;FAH@GGAFH9BDFID<B??
@2947438/1
ctaagatatttgttatgatctccggccaagatcagccgtgtttggtagaa
+2947438/1
@@@FFDFFGHHHFGIFIIIJIIHEIJI8EGHGIF>GEG?DFHHII;BF@C
@2947782/1
ctagctttcttaaatctggttctctaatcatctgattagtagtaacgatt
+2947782/1
@<@DBDDDDFD8C4CF@FC<IDH>HHIGHBCAH?ABCFE<C4?<H@??A?
@7577989/1
cgatagtttccaaacgctccagattgatgccatcgtttgcattagacata
+7577989/1
@@@FFAEDF?FDFIEHGEHGGDDHI<?B?FCECADCBFBBC?FEFHGIIH
@4524776/1
ccactccttttcccgtttttattatcgcttctaattttttctctcatttc
+4524776/1
=@@DDDD?DFBCDDFIIIIIAEFHGIGDEFFHGGFHDDEDHIEHB???FH
@8086554/1
tcgcaaggtaatgtaaaacaatatctattcaacaaaggaatagcagattc
+8086554/1
=@@B:DDBABFFFC>BAGEEEFEBBHFHE?<BCED8?FDBH>?D??B@FH
@708187/1
gtaaaacgtaagtggaagcataagctcccaattctttggtgataagaact
+708187/1
@@@FFFFDHHDHFGDEIIJIGIIIDGGHIAHHHIIJJJI?FGIGHIHFGC
@3494441/1
agggacatgaggtgaaattattggtatttcttttttccaaattgcctctc
+3494441/1
@@@FFFFDFHGGCEHIIJJCHIGIFEHGIIG@HIFIJB@GGF>D>DFHII
@3496452/1
cgggcttactaagggagttttcttgatcattttcgtttacccagagagga
+3496452/1
@CCFFADDFHFD?EAAGFHGCGHIGH<E9?GGGHJ;;CG<DH@DGGGCHD
@2950248/1
catatagccttaaaagggcaccccaactagttatgtgagggtgaaggtcc
+2950248/1
@?@FFDFFHHGFD@FBGEIIIIIIIIIIHHHIIIIDBBF@78BGHGC;DE
@3497009/1
caatttgttaataatagaataattgggagaattgagagaagctttactct
+3497009/1
B@BFFDADDFHHDIIIGGIJECGJ@E?CC1CAHHEAC?FADFHGEFHEHI
@1822448/1
gtcattagcagagctcgctactagggccttcaagatagaacccaattctg
+1822448/1
C@@FFFFFGHFHGJJDHIJBHIJ2AGHIJJJIJIJJJJIIIHHIGGGIIG
@132161/1
atgacgatagctttattctcattaaggaattccggtttctcaaaacatgg
+132161/1
@C@FFFFDHHHHDCBGGGJIJ4CFEHGIGHJJIIIC@FGEGIIJJIJGIA
@2379246/1
ggtgcactggttacaggagatactggttgttgttgaggtggtagttgagt
+2379246/1
B@?DDFFDHFBFHJIGJEHIIFHIICAFHEGHGIIHHI@8D6BFGAD4??
@5543624/1
ataacaaagaatggaaggccaaaatttgttcacactgttcctggctg
+5543624/1
@BCFFFFFHHHHHJJIIIJJJJJJJJJJJJJJJJJJIIIJJJJJJJJ
@6056605/1
gtgatatcctcgggaaaattaatttttattaagaagccaaattgcacctc
+6056605/1
CB@FFFFFHHHHHJGHIJJJJJJJJJJIJJJJJJJJJJJJJJJIIIJJJJ
@711405/1
cttggcttgctgttttgtagaagccttaccttcagctgagtgagttaaaa
+711405/1
CCCFFFFFGGHHDHEHHIGHCIIEGH9?FADHCA?9D9DGFEGBDGDHCG
@7581504/1
cttaactttagtgaactggtcatcaactgagaggccaaactccttcaggc
+7581504/1
CCCFFFFFHHHHHJJJJJJIJJJJJJJJJJJJJJIJJJJJJJJJJJJJJJ
@5544982/1
cagataatcccatatcattgagacattaacttgcgtagcatactttatcg
+5544982/1
@;;DDDDD?CFDFII<FGFF@C3EFFBHFIHCACAEG81<D9BFGFFCE@
@5545340/1
gttataaatgtaggaagttatcaagaaatctaagattgcatcaccgagga
+5545340/1
@@@DDDBDBACFD9F><CBHB@CDAAE9CB<C99<??<<CG491CC?@GH
@3498548/1
gttgagacacttgctggggaggtggacctctttgtgcccatggagtttga
+3498548/1
@@@FDFBBDFFHHIIAFE8EEE?FHBF@GHDBHGGH?GH<?D9929?<CC
@133642/1
gtcacttttggtcctgttggtccattaatataaaatggttcaacttcttt
+133642/1
@@CFD>DFH8DHDGGGHIIFGFDFHGHHIIE<FG<GE@BDHIIIFGGGHG
@6056960/1
gaaatttataaagcaacggtccacaaaaaataaaataagctcaactatag
+6056960/1
B@CFFFFFHHHHHJJJJJJJJIJJJJJJJJJJJJJJJJJJJJJJJJJJJJ
@2380490/1
ggagttttcttgatcattttcgtttacccagagaggaa
+2380490/1
=@?B:ADAHHHD?FHGDHGIIIGGIIHIG>EFEHHI>3
@1279899/1
atctcgaatctattatctcttggacaagttg
+1279899/1
@<@DDDDAH=DD<F:ECEH9AEHII<ACHCE
@6057537/1
tggagaggcaactcaggataactatagaggttcttctttccatcaaaggc
+6057537/1
CCCFFFFFGHHHHJJJJJJJIJJJJJJJJICEHHJJJIIIJJIJJIJIJI
@6566709/1
gcctcatgttataacattatgcagttcattacctaagatatttgttatga
+6566709/1
CCCDFFFFHHFHGIIHIJJJJJJIEEHHGGIIIJJIIHHHIJJJIIJIJI
@1825859/1
gggtttcttccgctaatttaaaaattgaatagttttta
+1825859/1
?@@=BDDDH8:DDGI1<C9FEBHEGG>9EGGEEGGGEG
@2953855/1
cggtgtttttgagctcatacttaat
+2953855/1
@@@DDD7BBAF1A@DHGI@HCFHI>
@3499766/1
atcatattgtttgatatcgccagtccaaattcttggacataggcgtcgtt
+3499766/1
CCBFFFFFHFHHHIJJJIICGGIGIIIIEGIIJIJJIJI@GIIJJBDHFH
@7078032/1
gttagaataccaacctgaatttcagcaattttcttaatggatgcataagt
+7078032/1
CCCFFFFFHHHHHJJJJJJJJJJJJJJJJJJJJJJJJJJJJJJJJJJJJG
@5548997/1
cggttccattgtgtttaatacttctaaaaagtcatcaataatttcgaaag
+5548997/1
@CCFFFFFHHHHHIIJIJIJJJIJJJJJJJJHHJJJJJJJIJIIJIIJII
@7078784/1
ccacattccattccatgatttattaaacccgatgctagctttcttaaatc
+7078784/1
CCCFFFFFHHHHHJJJJIJJJJJJJJJJIJIJJJJJIJJJJJJJJJIJJJ
@2955060/1
ctaggctttgctttaggatcatcatctggattttgaataggaaatttgat
+2955060/1
@@7D?DDAHHFHA4BA@B4<FBB@DH>H<<AB?CFEE4?DC99?DFHI9B
@2955105/1
cttcaacaccacactcctcaaggtacacccctataagggcttcgatagaa
+2955105/1
@@@DDDDDHFHF?D?BCD@FE>3<A?<<BAFDF>D>F@FBC@9@FBDF<F
@7584475/1
caggcagttgaagataacatacaattttaattttattattctcaatgatt
+7584475/1
<<@DDDD==CFFHGEEAGHIIF<BHGIGAGHIIIIIIGIIIHGGGGGIII
@7584743/1
gttgctgaggctgctgtggtctctgctgttgttgctgctgctgttgttgt
+7584743/1
@@@DDD??FHFFDGGAAEDCFGGIGIGEAEBFHGGH@BGDGEDBFHHIG?
@5551919/1
gtctcttcaaaatcttcttcatcacgtcgtctttttttaccaaaccggta
+5551919/1
BB@DFFFFHFHHHIJJIJJJJJJIJJJJJJJJJJJJJJJIHIIJJJJJ;B
@4016317/1
gggaattctaagagggtacacaattcaggcactaatgtctcttcaaaatc
+4016317/1
@CCFFFFFHHHHGIJJFGHIJJFHHJIIIJIIIFHIJCFGIGGHJJJJII
@1282219/1
gttcgtctcacccatgttaaattttttcagaatcatgtgattttttttcc
+1282219/1
BB@FFFFFHHFFHIGGIJGIDHJJJJIJIJEIIJCEH?FBDGGG>GIGHH
@5552551/1
gtcactttatatgttcttttaacactctttgatggaatttcataaacaac
+5552551/1
CCCFFFFFHHHHHHJJJJJJIJIJJJJJJJJJJJJJJJJIJJJJJJJJJI
@5552573/1
agcattcagtagcatcgtgatacgatgtaatattgaaggcaataaagtaa
+5552573/1
CCCFFFFFHHHHHJJAHGHJJJJJJJJJJJJJJJIJJJJJJJJJJJJGHJ
@3502288/1
tttttttgttcctttttgaattgaaatcac
+3502288/1
@CCFFFDACDHDDDHGIJDG9CDEHJGDDH
@4016639/1
gttgccttaaaacaatgtcaagagcttggattgcctcctgcggaccatta
+4016639/1
CCCFFFFFHHHHHJJJJJJJJJJJJJJJJJJJJJJJJJJJJJJJJJJJJI
@6569266/1
cagctaatgattcaaataagtcaccaaggacctttggcacatctacgatt
+6569266/1
CCCFFFFFHHHHHIBCCFIHJHIJJJJJGIJJJJJJJJJGIJJJJJJJJJ
@5553886/1
ctgctgctgcggctgttgttgcctctgctgctgctggggctgttgttgcc
+5553886/1
@@@DDFFDHHHGHIIGHIEGHIIIIGHIGIIGHFHIGIIJEIFEHBAGIJ
@7080497/1
gccaggtgaaagataccggaagtatttatggagtccatatttaactgcta
+7080497/1
CCCFFFDEHHHHHJJJJJJJJJHJIJJIJJJJJJJJJJJJJJJGGHJJJJ
@3502915/1
ctttcattatcgtaaattgtcacggtctcaacaagttccgttttttggag
+3502915/1
@@CFFFFAAFHHAHHIIGHCHIIB:AFGAEEGHGGGG@H0DFGHGHI<BB
@4019066/1
cgtgtttggtagaagcaggatgacacttaggtcgtgcatggtttaagaaa
+4019066/1
1?1=ADEFHHHHHJJJJJJIJJJJJJJJJJJGHIHIJJJJJHIJJJJJJJ
@7586609/1
ttcttcaatggttgctgctaaatcttcaagtacatagtacataactttag
+7586609/1
CCBFFFFFHHHHHJIIJJJJJJIIJJJJJJHIJIJJJIIIJJJJGHJJIJ
@7586863/1
ggctattttagcatggaatgtgatctccaagttgtgaatcaatttcagga
+7586863/1
C@CFFBEFHHHH<GGHICHIGIFFGHIIIIIFHIIHEEHIICGGHIIIIB
@6570033/1
ctagataataatgcctcagagctaccttggcagctgctaattttgcttgg
+6570033/1
CCCFFFFFHHHHHJJJJJJJJJJJJJJJJJJJJJJJJJJJJJJJJJJJJJ
@4020129/1
cttgaggcttatacctagtgcttctgtaaaacgccaataattgttctttc
+4020129/1
CCCFFFFFHHHHHJJJJJIHIJJJJJIJJJJJJJJJJJJJJJJIJJJJJJ
@1284456/1
aggtgaaagatgccggaagtatttatggagtccata
+1284456/1
@@CDFFFFGDHFDHIJGEACFHCDGC>G>G3?DH94
@717215/1
cattgacactggcgttttggtgggcatggcctgcagctccctttttgcag
+717215/1
CC@FFFFFHHGHHJFGGHGHAEFGIIIJGHIGDDFBFGIJFJJJJIJHII
@8094649/1
ctcacttctttctgtggtgctagattatcccttctgaagacaggactagg
+8094649/1
CCCFFFFFHHHHHJIIJGHIJJIJJJJJJJJIJJJJJJJJJJJJIJJJJJ
@2959660/1
ctgagagtaattcgtcgcgcattctgttgtatatttatgctcacttcacc
+2959660/1
CCCFFFFADDHHHGHGFBHBGIIIJIIEHGHIFGGIFIFBCA<DGGHIII
@4021076/1
tctttctttttttgttagactgatttgatagagcacggaaggtggaattt
+4021076/1
CCCFFFFFHHHHHJIJJJJJJJJJJJJJJJJJJJJJJJHJJJCGIHIJJJ
@2960097/1
cttctttactaaaaggctacacaaacaatcacctgaatccttagaattca
+2960097/1
CCCFFFFFHHHHHJDIJIJIIIIE>FCGGIIIJIJ@DHIGIEGGGIIGJG
@8095538/1
tggtcaccgggttgttgcctaacaggaggtgcactggttacaggagatac
+8095538/1
BCCFFFFFHHHFHJJJJJJJJJJJJJJJJFGHJJJJJHIIJIIJHJHIJJ
@5053014/1
ctgcagtttccatatcatattatacctgaaggcttttgggtcgtgagaag
+5053014/1
@@@FDDEFGHHHHIIIGHIIIHIFC:CBCD@FGHC;DFGHCCFIGGHIIA
@5557206/1
attccaatcttgatgcatgatgaaatcatgaagtctaggaaagaaacaaa
+5557206/1
CCCFFFFFHHHHHJJJJJJJJJJJJJJJJJJJJHHJJJJJJJJJJJJJJJ
@3504810/1
cactaatgtctcttcaaaatcttcttcatcacgtcgtctttttttaccaa
+3504810/1
@@@FDBDAFHGGHGHIJJJJGIJIIGCHIIGIJJJGHFEHFIJJGIGJEH
@1835795/1
ggatgagtgacatcagcgccaacaacaatgacaggtttttgaaaaaattt
+1835795/1
?@?BDD>A3:CFD>?BFGGEFHIIBHEE?GHGHB1B<BGHIF9DC952==
@1836057/1
gttgttgctgaggctgctgtggtctctgct
+1836057/1
?==DD?DEDFH8CEHFBF@B;GAAFE>4B?
@3505646/1
cttctgttgtttcaattttggcagtatgcaaat
+3505646/1
=?@DDDADFFDDFH<FHE>F?9A1CHGHEFBAG
@2961166/1
cacgttcataaggtctcatttgaaaacgtggatctccaaggtctccttga
+2961166/1
BC@FFFFFHHHHGGE>GHIJJIJIJJI@FHHJJDGII9DHIG>FGIIJIG
@7588217/1
cacagtatctgttaaccagcgtgatagaagaagacatatcaacactggga
+7588217/1
CCCFFDFFHHHHHJJJJJJJJIJJJJJIJJJJJJJJJJJJJJJJJJJJJJ
@1287183/1
gttgttgccactgctgctgctgaggctgttgttgcctctgctgctgctgg
+1287183/1
@@@DFFF8CFDDHAEGEAFGGIGGJIIJHIIAG9FGGHEICBD9DDFHGB
@1287858/1
ctccatactccttgtcttacaggtaccggtctttctcgataatcaagtgt
+1287858/1
@CCFFDEFHFHHGIIHIEJIJIJEHHJII@6EGHIDHIIGIGIJBGIGFD
@7589865/1
gtcacaaacctgttagcagctggttgccttaaaacaatatcaagagcttg
+7589865/1
CCCFFFFFHHHHHJJJJJJJIJJHIJJJJJJJJJJJJJJJJJJJJJJJJJ
@5558752/1
cagagactcgtccaatcagattgaaaaaaacaagttgtataacacaatta
+5558752/1
@@@AFFEFHDDDCEBHGIIHIGGIIIIIIIGIIIEHGHGGGGIIIIGGII
@6573300/1
gccaggtgtccggtcttcactgcagcctgactggtgagaaccctcaccgc
+6573300/1
CCCFFFDDFHFHHEGIJJJJJJJJHIGIJJIJJJJGIIIGHJJJJJJJJI
@4023681/1
gtcgaatactgttcttaggaatatttccaatgaattcctctatttcattg
+4023681/1
CCCFFDDFHDGFFAFGDEGIHIJJJIBHGIGGHGHGIIIIGIJHEHIJIJ
@3507715/1
cttgaagttggttcagctgtagtctgtctgcatctgtatatg
+3507715/1
?@@7BDBBBDHHGGIE9EFAFEHEHGCGEEC?BEAC>F9<FF
@3508809/1
ttcttctatcacatcggaggcaaccaatatgttcgtctcacccat
+3508809/1
@@@DADDDFBHADHI<1CAB@EFCGE@>GEGCDHGB;80?<B@D;
@6575527/1
gcaccttcaacaccacactcctcaaggtacacccctataagggcttcgat
+6575527/1
CCCFFFFFHHHHHJJJJJJJJJJJJJJGHJJJJJJJJJJJJIJJJJJJJJ
@145194/1
ggtatatataagattacaattcttaacattttttctttaaacaaagaaca
+145194/1
CCCFDFFFDFDHAEEBDB>CHEHHICGBHCG@BHEDGIGGFCFGIJ;GB9
@4025629/1
cgccgatcttgtacaacattttacatgcagttagtgcaactgctcccttg
+4025629/1
CCCFFFFFFHHHHJIGHIJJJIJJJHIIGIHIIIFHIIJJIJIIJIIHII
@5056797/1
cattctttcaaaaaaaactattcgtaggagtaaaacgtaagtggaagcat
+5056797/1
@@@DDDDDFHHHHIIIII<CGIGI?FGIIIBDGGEGIFGHIFGHEHGGII
@7591425/1
gtgagtaatctctgtatcaacaactgtaccagccggcacattcatatttc
+7591425/1
CBCFFFFFHHHHHJJJJJJJJJJJJJIJJJJJJJJJJJJIJJJJJJJJJJ
@1841013/1
cacttttgttattggtttccttatcag
+1841013/1
@;1AD8ADDDD<DF>4::C<@F>ECA@
@6067691/1
tgctaatatcctaacgttatcaggttttgggtagttgggtaatattttga
+6067691/1
CCCFFFFFHHHHHJJJHIJIJIIIHJIJJJJEGHGGIIJBGHIJIJIJJI
@4026741/1
ctcatagcttggaggagatatgatttgtctctaaatgaataatgcagcga
+4026741/1
BB=DDFFFHHHGHJIJJJJJJJIJJJJJJJJIJJJJJJJJJJJJJJJJJJ
@6067837/1
ctcatcttctttactaaaaggctacacaaacaatcacctgaatcctt
+6067837/1
CCCFFFFFHHHHHJJJJIJJJJJJJJJJJJJJJJJJJJJJJJJJJJJ
@3511322/1
ctatttcattgtgcattaatctatagaaaattttccaaacagtattt
+3511322/1
CCCFFDDDFGHFFHIIJIEGGGDIGJJIJIIJJJGEFIIJJIEIB>D
@5561349/1
ctcattcttagttgtaacaactaggggcaccatgacgatagctttattct
+5561349/1
CCCFFFFFHHHHHJIIJJJJJJJJJJJJJJJJJJJJJJJJJJJJJJJIJI
@1291233/1
tcctaattgaagagccttttcccaaaatcataccattagatttattaatt
+1291233/1
@CCFFADEHHFHGIIIJIIICGIIIGIIHGBGIIIIIGIGIIEIIDBGIH
@2967132/1
caggatacgatctggtttacaattagaatttataagtgttgcagttaaac
+2967132/1
B@CFFFFFHFDHDGHCEFEGHGIIJIIGGEGHCHGIGHH9@FHGFAGG<<
@8103868/1
catcagtttcccaggtccacaattcaagatctaatttcatgctgttatta
+8103868/1
CCCFFFFFHHHHHJJIJJJJJIJJJJJJJJJJJJJJJIJJJJJJIJJJJH
@1844607/1
gtcatcaagctctccccttccatgcaataaacgccatgtctcaagagctg
+1844607/1
<?<?=DFDBFDFDHHGEGGGIGG@FGIIIIBHG6CFHGIBFEIGHD@@DE
@4031138/1
gtaaaatgctaatatcctaacgttatcaggttttgggtagttgggtaata
+4031138/1
CCCFFFFFHHHHHJJJJIJJJJJJJJJJJJHHIJJJJCGHHIJJJFHIJI
@5564633/1
tcccaatcaattatgatactgtctccttcaacaatcgtcggtacaatgta
+5564633/1
CCCFFFFFGHHHHJJIJJIJJGGIJJJJJJIJIJJJJHIII@DHGIIJGI
@5060998/1
gctcgatcccttcttctaggacagaagtagctataacgaggttacattct
+5060998/1
CCCFFFFFHHHHHIJIJIJJJIJJJJJHIJJIJJJJJJJIJBGHIJHIJI
@2972906/1
cgttatcaggttttgggtagttgggtaatattttgataacgtggatgtag
+2972906/1
@C?DFFFFGBA?DBGHIFHIGHGBHCDGI4CGGIJIIG@GI;2BGGGD>F
@1847307/1
aataggtaggtgcagggtatgaaactgaacgtgtacacctggtaaagagg
+1847307/1
@CCFAAADFBFFFHEGIEGHHJGCC<@HHH=8?CDEBFGI9B::BG><9B
@7595939/1
tgtcgatgaagagggttaactttataatcaatcggcatttctttcagacc
+7595939/1
@@@DDFFEFFH?DHI?EFDFHHIGIGGIGHIIIIIGGIIGFGIGGIGIII
@5062927/1
cttcaacaccacactcctcaaggtacacccctataagggcttcaatagaa
+5062927/1
CCCFFFFFHHHGGJJJJJJJJJJHHHJIJJIJJIJJJJJJJJJJJJJJJJ
@8106524/1
cgtctttctttcaacaaacacaagagctaaattatcctttttgaaatttt
+8106524/1
CCCFFFFFHGHHHJJJJJJJJJJJJJJJJHJJJJJJJJJJJJJJJJJJJJ
@5063501/1
ggtgcggaggctaccttgccgtaggaaataagaaagcaagagaaggaagt
+5063501/1
?@:BDDADHHFADHGHIGBFBHGIHB<FGCCDEGCHEHGGEHCC@FA@D.
@5064007/1
cttcttcttgcaaaggatgtggaggataatttctccaaacattctgcaaa
+5064007/1
@@CFDD:DCDDFDFFBGGIFEGBDEADCEHEHAFGBFHCHHGCCDGH@GB
@7597531/1
gtagtcgaggctgggctacagatatctagaggttctgtatttcctgtgat
+7597531/1
CCCFFFFFHHHHHJJJJJJJJJJJJJJJJJJJGHIJJIJJJJJJJJJJJJ
@5568676/1
ccaactaaatgtcatggattcagcagaagtataaattaaactatggattt
+5568676/1
CCCFFFFFHHHHHIJJJIIJJJJJJJJJJHIJJJJJJJJJJJJJJJIJJJ
@8107497/1
aaaaattgtttgccacgcatgtcccatactccctggttgggaagtgcttg
+8107497/1
CCCFFFFFHHHHHJJJJJJJJJJJJJJJJJJJJJJJHJJJJJJJEHIJJJ
@6075763/1
tagatactgaacgtgtacacctcacatatgtatggcacaactgataagtt
+6075763/1
CCCFFFFFGGHHHJJGHHIJIIJIJJJJJJJJFIJJIJJIJJIHGIIIII
@155597/1
ggccacttctttgaactaagtacagcgaaattcttattcgattgaagtaa
+155597/1
CCCFFFFFHHHHFGIJJJJCIHGIJIIJIIIGIIIEHGIIEHGHFG@FEG
@4548532/1
gccaacagtaagacatggtagatgaggatactttaatctaatattatatt
+4548532/1
CCCFFFFFHHHHHJJJJJIJJJJJJJJIJJJJJJJJJJJJJJJJJJJJJJ
@4035512/1
ccttaacttgcattaaatcacatcacattaccacatttctcaaattcagt
+4035512/1
CCCFFFFFHHHHHJIJJJIIJJJJJJJGJJJJGHHJJJJJJJJJJIJJJI
@1850064/1
gcccattattgtgtactatcttcaaagagaaaaagtgcaatactagaatt
+1850064/1
C@@DDDABHHHHHGHIIIGHHGJIJIJJIII9FDH:ECHIFFHIJ>FCHI
@7600462/1
ctctgataaattagaatcatcccatagcaaatggtatttggtaggacgtg
+7600462/1
@CCFFDFFHHGGHJIIEGHJIJIJGGIEGIGIJG?FHIGIJDGHEHCFDF
@156630/1
accatgacgatagctttattctcattaaggaattccggtttctcaaaaca
+156630/1
@@@FDFDFDF;?DE>F@EHCGHHIIJII@G<3CC<:CDA<FDEGIB>FDA
@6582533/1
ctcattttttctgctaaagcactaccttcagcgggagaccttggctttgc
+6582533/1
CCCFFFFFHHHHHJJJJJJJJJJJJJJJJJJJJJJJIIJJJJJJJJJJJJ
@2397188/1
cttctttctgtatcaactgcagcctcttttaccattgtacg
+2397188/1
@@CFFFDDHFDBHGGIIEIIIGEIIEGBBH9AFGCCGICE?
@2397402/1
cctgaaggcttttgggtcgtgagaagctgcaacggctgc
+2397402/1
@@@DBE<DFFFFBIG@<AE<GHAFHFCGADC?GHIAFA7
@1850958/1
ggcagcttttacctcattttcactcagaagaaataatatctcagcaccaa
+1850958/1
@@;DDA3?DFHFFBGEHIIIIIIIIEIIICEGEGIGEFHHGGEH<FFAE=
@2977671/1
actgtgtccacaagaaaaaaggttcttttacccccttcagaatataatag
+2977671/1
<@@DDDFFHFHHGJIIIJIJIJ3EHGGGIJIJFJIEGGHHA4BDGHGIFG
@7092885/1
cgcacaacaaacacttggggagttaaatcaacatcagctgagatatactc
+7092885/1
C@CFFFFFHHHHHJJGJJJJJJIIJJJJJJJJJJJJJJJJJJJJIJJIJJ
@7093124/1
atctgttataaatgtaggaagttatcaagaaatctaagattgcatcaccg
+7093124/1
CCCFFFFFHHHHHJGHIJJJJHIJJJJJJJJJJJJJJJJJJJJJJJJJJI
@7601905/1
ctccaaacaatcttttcagcacttatccaatgagcaacgacttcactcgt
+7601905/1
@@@FFFFDFFFHHIEEHGFBCDBFEIFHE?FCFEGEHGBGGEHBGD>F?F
@156950/1
gctctaacttcaattaatttctgatttttattaacaatagattggttgta
+156950/1
@CCFFFD?FHHHFC>G9EGEHGIG<HIIIJJJJIII9EEG9?GA>DHE:B
@3519207/1
atttccaacaggtagtaagtgatcattaagttcgccgatcttgtacaa
+3519207/1
BCCFDDFFHHHHDFGGEHIFHGGJIFIJIIHIGDEEGDGEGHIFCHI4
@4551904/1
gtcgatgaagagggttaactttataatcaatcggcatttctttcagacca
+4551904/1
@BCFFFFFHHHHHJFHIJJJJJJJJJJJJJJJJJJJJJJJJJJJJJJJJI
@157616/1
gtgtgatatgatatgggttgctgtttacaccaacgataaaatcaggcttt
+157616/1
@@?DDDFFGFFDHIB>FFEFGHCCHGEHIJGGEEIAHCGG><DHIIDHHH
@2978919/1
ggaagctttacaactcctaatcctgtttcatccgcaattttctggcgg
+2978919/1
;??DBBD?CDH<:AAFGA3:F99CAB><EEFHECD<@DG>A?BB<??0
@2398907/1
cttggccggctggtgccctgaataccttgatggctacaaagatag
+2398907/1
@@@FD?BD6@FFDBFHBBFFHIGG>DDHGFHGIIGH9<B@FF<<8
@2398983/1
aactacctcccctctggtatccaaaggcactgttttcaccggaggaattt
+2398983/1
@@@DDA?DCFF>B:CFGAFHHII9BF@FDAGG<DF9DDH@EF<??FG8B<
@6080287/1
gttgttccattgcttgaggtctggtaattggagcggcttgt
+6080287/1
CCCFFFFFHHHHHJJJIJIHIIJJCHJIJJJIJJIJJJJ:B
@6582901/1
cagaagcatagcatgctggacaatatcgcacataatacctgttctgtaaa
+6582901/1
CCCFFFFFHHHGHJJJJJJJJJJJJJJJJJJJJJJJJJJJJIJJJJGJJJ
@5066827/1
gttttttggagaggcaactcaggataactatagaggttcttctttccatc
+5066827/1
CCCFFFFFHHHHHJJJJJJJJJJJJJJJJJJJJJIJHIJJJJJJJJJJJJ
@6080438/1
ctggaggttgatgaggaggctgaggcggaattagagcaattgctcccgga
+6080438/1
BCCFDFFDHHHHHIJJJJJJJJJJJIJJIIHIJJJJIIIJJJIJJJIHGB
@7094905/1
ctcagcaccaattttatgatttctcttctcttggtgttcaacaaatctct
+7094905/1
CCCFFFFFHHHHHJJJJJJJJJJJJJJJJJJJJJGHIJJJJJJJJJJJJJ
@3521742/1
tggtaacatggtaaaataccttctttgactaaatactcctgaaggagtga
+3521742/1
@BCFFFFFHHHHHHJGJIJJIJEHGCH>HHI<GI@GHIIDHIGHGCGDD?
@733483/1
attcataattcgggccttaactttagtgaactggtcat
+733483/1
@@@DDDDDDHHHFIIIGIIEH<<E9ECFECGGIIIEG>
@6583800/1
cttcaaaatcttcttcatcacgtcgtctttttttaccaaaccggtatttt
+6583800/1
@CCFFFFFHHHHHJJJJJIJJJIIJJJJJJJJJJIJJJJJJJJJAGHIIJ
@8111698/1
cgtttttattatcgcttctaattttttctctcatttctgggattaaaatt
+8111698/1
BBBFFFFFHHGHHJJJJJJJJJJJJJJJJJJJJJJJJJJJJIJJIIJJJJ
@4555399/1
ggctttttaaaataatacagacaattatgaagttctagtgcttgtttttc
+4555399/1
@@@FFDFFHHGDHIHIIGBFEHEBHIIGGGFHFGIFGIIIADHGFGGIID
@4555462/1
ataagattacaattcttaacattttttctttaaacaaagaacattggatt
+4555462/1
CCCFFFFFGHHHHJJJJJJJJJJJJJJJJJJJJJJJJJJJJJJJJJJHIJ
@3524226/1
gaaattattggtatttcttttttcc
+3524226/1
@<@FFFDBHDBADEGG@FEEIHIIE
@3524426/1
gccacttctttgaactaagtacagcgaaattcttattcgattgaagtaaa
+3524426/1
@@@DD?DDDHDHBB<<EBF?<BAB?:CEDE@CBG<GCGGGGDFBDG<<<?
@3524546/1
ctgcaattcttggttcaagatcattttaaactgtccttctgacacaccat
+3524546/1
@@CFFFFFHHAHF@GGCHHJC<BFIIIIFIJCGIGGIJJFIGHIFHEBFC
@4556176/1
ctcattttttctgctaaagcactaccttcagcgggagaccttggctttgc
+4556176/1
CCCFFFFFHHHHHJJJJJJJJJJJJJJJJJJJIJJIJJIJJJJJJJJJJJ
@8113975/1
ctagataataatgcctcagagctaccttggcagctgctaattttgcttgg
+8113975/1
?@8D?DDDFHDFDEHHHECCFDHCG?HBDE@>E;E?EFB?DFGGG@GGHG
@4038850/1
cttctaacctgttcttcttgaagttggttcagctgtagtctgtctgcatc
+4038850/1
=B1=BDFFHHHHHJJJJJJJJJJJJJJAFHIJJJJIJJIIJJJJJJJJJJ
@6082178/1
gctcacttcaccaacattcatgaataatggaaaatcacatagcttcggcc
+6082178/1
CCCFFFFFHHHHHJJJJJJJJJJJJJIJJJJJJJJJJJJJJJJJJJJIJI
@4556416/1
ccgaggtttaaattttttccgctgtagtacaaatttctatttccgattat
+4556416/1
CCCFFFDEHHHHHJJJJJJJJJJJIIJIJJJJJJJJJJJJJJJJJIJJJJ
@8115464/1
ctccaattgcattccctttcacactagggacatgaggtgaaattattggt
+8115464/1
@@<DFFDDHHFHHIIEHGGHIEEHCFHEGIIBEHEHGBDGFHII@GHIH0
@162697/1
tttttggatctgaagggcggtcccctcttttgggtgg
+162697/1
?<@DD6D3B>?A?EE@E1@:?D09?DD3?=CFII@AE
@163208/1
gttgaggcgggctgtgctgttaggatataatcaggtgttctctaatttg
+163208/1
@@@DDDEFGHHFFJ;FHIIGGIEEIIDIIEECGE@CA;ACCC37@DF@B
@2984618/1
cacctttctttccttttttgcccattattgtgtactatcttcaaagagaa
+2984618/1
CCCFFFFFFAHHFIJJIIDHI@EH;BF4EHCFFDGGCC>@DG>?BGCHHI
@2985141/1
tggtcatcagtttgagatactgtaatgcattgtaggccgcacatgtttgt
+2985141/1
??@DDDEFDDHFGII<GGIJJIBHICHHGIJIGEHHHI<FHBDAE?GIHC
@7099825/1
ctcatacttaatccaatgacatggggaagtcaattgctaatattgccatc
+7099825/1
@BCFFFFFHHGHFGIIIJJJJJIIIIJIJGIJJJJJIJJIJJIIJJJIJI
@4558473/1
ccgccatttgtcaataaatgatttttttcgagttcttgaatgaaaacttc
+4558473/1
CCCFFFFFHHHHHIJJJJJJIJJJJJJJJJJJIIJJJJJJJJJJJJJJJJ
@7100538/1
ctccaattgcattccctttcacactagggacatgaggtgaaattattggt
+7100538/1
@<@DDADDHHGGGIIIIIIIIIGIHIIHIEHGGIGGDGHDHGHHDGHIID
@2986151/1
aatctcgaatctattatctcttggacaagttgttatattagtcactttat
+2986151/1
@CCFFFFFHH?FFGGIIJGHHGEIDFHIG<BHF?GG<<DGGAF@G@FHDH
@3525912/1
cagataatcccatatcattgagacattaacttgcgtagcatactttatcg
+3525912/1
@@@DDDDFGFHHHIBG@FHIIIICHHIJIIJIGI<CFEGIFIEHGIIEGD
@6082572/1
gctagctttcttaaatctggttctctaatcatctgattagtagtaacgat
+6082572/1
CCCFFFFFHHHHHJJJJJJJIJJJJJJJJJJJJJJJJJJJHIJIIJJJJJ
@6082725/1
gttgtctaccaccccctcctcctccacctttctttccttttttgcccatt
+6082725/1
CCCFFFFFHHHHHJJIJJJJJJJJJJJJJJJJJJIIGIJJJJJFHIIIIJ
@7606075/1
gtcattagcagagctcgctactaaggccttcaagatagaacccaattctg
+7606075/1
C@CFFFFFHGHHHJJJJJJJJJJJJJIIJJJJJIJJJJJIHGBGIIIJJJ
@3527656/1
ctcacttgttttgtcataagttgtaacagtaagttcttttttttccttga
+3527656/1
CC@FFDFDDFHHGBAGHIFIC<FHI@HHFEF>CF4@<G><EGAGGGIIFG
@6084412/1
ggatacgatctggtttacaattagaatttataagtgttgcagttaaacca
+6084412/1
@@CFFFBAFFDHHIIIGGGGHHGFFGGHIIIIGGIIIIEHIBGHIIICGG
@7606594/1
cttcattttcggtttcgtaggcaggtggaggccatcgcc
+7606594/1
@@@D?BDDF?FFDFEFFC:?FEIII@EGAAFB6?@GFCF
@7606956/1
atgacgatagctttattctcattaaggaattccggtttctcaaaacatgg
+7606956/1
CCCFFFFFHHHHHJJJJJJJJJJJJJJJJJJJJJJHHJJJJJJIIJJJJJ
@6586795/1
ctcttcagcatttagcagcatcgtgatacgatgtaatattgaaggcaata
+6586795/1
CCCFFFFFHHHHHJJJJJJJJJJHJJJJJJIJJJJJJJJJJJJJJJJJJI
@4560368/1
tcagataatcccatatcattgagacattaacttgcgtagcatactttatc
+4560368/1
CCCFFFFFHHHHHJJJJJJJJJJJJJJJJJJJJJJJIJJJJJJJJJJJJJ
@8119328/1
ctctgctgctgctggggctgttgttgccactgctgctgctgcggctgttg
+8119328/1
CCCFFFFFGHHHHGIJJJJJEGHIHIIIJJIJJJEGIJJJJGGGIIIIJE
@5575946/1
gctcaaacaagcaaatgtgacattattgactaaggccgatctgaggtctg
+5575946/1
CCCFFFFFHHHHGJJJJGJJIGIJIJJJJIIJJGJGHIIIJJIJJIBFHI
@6587809/1
gtcccctcttttgggtggaatgtatgacgatgatttgatatctatatttc
+6587809/1
CCCFFFDFGHHGHJJFHJIIJJHIJJIJJJHIGIJIJDGGFHIIJJJJJI
@3529317/1
gtttgcaaagggaagcgagcttgctgttgttgctgctgctgctgttgttg
+3529317/1
C@CFFDFFHF?FBHGGIIHIIJIIIIHHGIJJIGGIGGBHIEDG@FHFF9
@167766/1
cctcatacgactctaattgtaaaaatgttatccatttttgggttaataac
+167766/1
CCCFFFFFHDHHHJJJIIJIJFII<;BE<ACC?<FGGI<GGBD=DGHDA?
@4561806/1
cttgttacaacatatttcaacatgtatccttttgggcggtaccatggtat
+4561806/1
@@@DFADDAH?BBEEDGGIIII?ECEEGG@FHIGD8EG>FGFBGACHFAH
@1857484/1
cactgaaccaaatcggctccttgaatgaatttttcattcctccatactcc
+1857484/1
@@BAADFFFHGGH@A@@EGFGIJIGHBHGGIJBHFHHGEGG?FFEFHGEG
@1857700/1
caacaattgtacacaactccataggaagcgccaaaggcttctc
+1857700/1
@@@FFFDFD<DFFHG;EGFGEHGEI@AHCCCGG<GFHEGDG?B
@4562521/1
ggcataatgagtacatcatttacatcaccgtgatctaatatttgagc
+4562521/1
BC@FFFFFHHHFHIGGIIIJJJIJJJJJJJFFHIJJJJJJJJJJIJJ
@168601/1
gccgtgtttggtagaagcaggatgacacttaggtcgtgcatggttta
+168601/1
@@CADDD?FAFFDICGHIGGF;G3FCH@GIE>FCDAFH;BC@G4DFH
@7103101/1
ttgcctttgttgctgctgtggtggttcttgcctttgcagctgttgtgg
+7103101/1
@@;ADDDDDBDB<CDD?CEBG<C@HGEH@H9?E9?B4?CBDH<?BDDC
@7103471/1
gggtttaaaatcttcaataacattactcatttctgataggttctgcaatt
+7103471/1
BCCDDFFFHHHHHJJJJJJJJJJJJJJJJJJJJJJJJJJJHIIJJJJJJJ
@1308580/1
gttaaatatggctgttagcaatcga
+1308580/1
@@@DDDDDDHHHFH3E:?FGIHGBA
@8119717/1
atctttaggctgcagctcaaccattttatcggccaacatattactgacct
+8119717/1
@@CFFFFFGHHGHJJJJJIJJIJJJJJJJIIJJJJJJJJJJJJJJGJJJJ
@3531596/1
ccacgcatgtcccatactccctggttgggaagtgctt
+3531596/1
@7?DDDDDHFHAFG>9F>C;FEH<@DGIIIGB9?<F9
@8119983/1
ctgagttagtataccaacctgaatttcagcaattttcttaatggatgcat
+8119983/1
CCCFFFFFH=CHHJIJJJJJIJJJJJJJJJJJJJJJJJJIJJJJIJJJJI
@2411680/1
aagtgatcattaagttcgccgatcttgtacaacattttacatgcagttag
+2411680/1
B@@DDAEDHFFFHHHJIIIJJJBAHDGCHIIIBGIJJJIIIBEEGFGGIH
@4044321/1
gtcagaattttcgtttggagcaaatacaatgtatttgctgtctttgtgtc
+4044321/1
B@BDFFFFHHHHHJJJJIFIHIJJJIJJJJJIJJJJJIIJHIJJJIJJIJ
@1860706/1
gttaaattttttcagaatcatgtgatttttttttcctttca
+1860706/1
CC@FDFFFHHDFHIJIIEIDEEFIIIGIGGGGGGE9CGCHG
@2412426/1
cctgggtttaaaatcttcaataacattactcatttctgataggttc
+2412426/1
@@@DDD?DDDB:<AE>FEFCCE9>BHF<@4CCEG@:CBFG4?D?<<
@1861276/1
ctcaaccttttgtaacatcgacaacaccgcttgtgcggcaatatgtttgg
+1861276/1
BB@DFFDFHGGHFGHIGBFGGIGIID@BFH@DG@>DD?@<FF@GIIEH3@
@3533347/1
catagttccacaatgagtaatttcaatttttaatccttttatttctttag
+3533347/1
@@@FFEDFHHHHHIIGIFHHJIJIDHJJJIIGIGCHBHIIIIJFGIEFDC
@8122791/1
accaactcatactgtcttcagcctcatgttataacattatgcagttcatt
+8122791/1
CCCFFFFFHHHHHJJJJJJIIGIJGIJIGIIJJIIJJJJIIIJJGJJJII
@5074077/1
ctgggttgttgcctaacaggaggtgcactggttacaggagatactggttg
+5074077/1
CCCFFEFFHHHHHJIJJHIIIIG<CGHIJJJIJJIJJIDHIIGHIJIDHI
@6090082/1
gctgtattataacatgacctaagagttttattaaagttggatcattagca
+6090082/1
@@@FBDFFHHHHHJJIJIIIIGHEHAFHIIIJJIEHGHHIDHIIIIIJIJ
@4045410/1
aggtgatatatttttgcatctgttataaatgaaggaagttatcaagaaat
+4045410/1
?BBDDFFFHHHHHJJJJJJJJJJJIJIJJJJ9EHIJIJFHJJJJIJJJJI
@172813/1
ctttttcttgatctctttcattatcgtaaattgtcacg
+172813/1
8?<DDDBD4A<CD<?F@GC:?E<B:CFCGCE@ED@FE>
@1862709/1
cttatagtaaaattttgtggtaagttttcttccacgtagagaatagtata
+1862709/1
@@@FFFF;BHGHGJJIJFEGGIEGHFHHGGIFIBCHHFIGJJGGGC@FGD
@1862990/1
gctgcgtggtattttgaatctgaataccatactttttgaggtaatagtcc
+1862990/1
@B<DDFADDCDFBHHIGEHIIHIIGJJJGEHG>><<FHGIGG<BGEGGCG
@4046922/1
ctttcataattcataacgtcattagcagagctcgctactaaggccttcaa
+4046922/1
@BCFFFFFGHHHHJJJJJHIIIJJIJJJIIJJJJJIJJJJJJIJJIIJJJ
@4047537/1
atcgttctctgggtggtcttttgtcaaagctactccttggcccatttaaa
+4047537/1
@BBFFFFFHHHHHCGHFHIJJJIJJJJJJJJJJJJJJJJJJJJJJJJJJJ
@7106674/1
gtacaaatatactgagcatatattttcaaatatttatctatcatatcctc
+7106674/1
CCCFFFFFGHHHHJJJJJJJJIJJJJJJJJJJJJJJJJJIJJJJJJJJJJ
@8123643/1
attattggtatttcttttttccaaattgcctctccattcaattgaagaag
+8123643/1
@CCFFFFFFHHHHJJJJJJJJJJJJJJJJJJJJJJJJJJJJJJJJJJJJJ
@8123987/1
caccggaggaatttgtttgtgattttttattgtatcccaatcaattatga
+8123987/1
CCCFFFFFHHHHHJJIIJJGIGHIJJJJJJJJJJJJJJJJJJJJJJJJJI
@5074770/1
ctggaacatagttttaaactgacttgaacttcaccagatctagtaaatat
+5074770/1
@@CF=DEFDHH?FIIIIIGHEGGIHIIIGIIIIIIIIIIIIIIFHIIIEF
@7613380/1
cgtcggtacaatgtaatatgagttttctttgttttcaaaggctctaacta
+7613380/1
?@;?DDDDFD?DFC??G9<FCHEFGHEGGGHC@DGGECBFHIIIGF@HGI
@6091347/1
gtcgaggaggtccctgttgttccattgcttgaggtctggtaattggagcg
+6091347/1
CCCFFFFFHHHHHJJJJJJJJJJIIJIJJJJIJJFHIJJDHIJJJJIJJJ
@5583687/1
ccactatctaaataaatagctgcagctaatgattcaaataagtctccaag
+5583687/1
CCCFFFFFHHHHHJJJJJJJJJJJJJJJJJJIJIIIB@EGGIGIIJJJJJ
@1312205/1
catcattcatttctcctggatcattatacc
+1312205/1
CCCFFDDDHFFHHJEEEFHGD>EH4<<?F>
@174672/1
cttatcagtaatctcgaatctattatctcttggacaagttgttatattag
+174672/1
@C@DFDADHHF?DGIGICHIIIIC4?ADDFHAGEGGGJGGGHGGGBDHIJ
@7614339/1
cataccgtacgctcaaacatgcaaatgtgacattattgactaaggccgat
+7614339/1
@@;DDBDDDF<C7EBGB@BHHGICHH>:C:<?<DHEGGHCEBFEH9GH?0
@5076424/1
cggcaatatgtttggcttgctgttttgtagaagccttaccttcagctgag
+5076424/1
@@@?7DD;F?FFHCBHID<F>?FHGGG8BFFF@EGGIBFHICGG0?GG@E
@2997019/1
ctcattcttagttgtaacaactaggggcaccatgacgatagctttattct
+2997019/1
@CCFDDA>FBHBF@FF92<CGGHGCEA<FIIEB<DF=?DHAGCC<DD?48
@7107835/1
atgatactctcaagatccctgattacttcttctcgaggtggctgcagttt
+7107835/1
CCCFFFFFHHHHHJJJJJJJIJJJJJJJJJJJJJJJJJFHIJJJJJJIJJ
@2998008/1
cttccgccaatttaaaaattgaatagtttttatgaaatgagtcagaattt
+2998008/1
8?@DFFDFH@HGH@G@FEEGGEHGCDHICHJIIFBECGCH<BG>EEFHIG
@4570691/1
caatgtttctagcctttcataattcataacgtcattagcagagctcgcta
+4570691/1
CCCFFFFFHHHHGJJIJJJJJJJIJJJIJIJHIJJJJJJJJJJJIJJJJJ
@7615040/1
gtacgctcaaacatgcaaatgtgacattattgactaaggccgatctgagg
+7615040/1
@CCFFFDDHHHHHJJJJJJJJFHIIIJJIJJJIJJJJJJJIIIJHIJHJI
@5078634/1
gctgctgttgttgttgttgaggttgattagaagcccctgcttctccagg
+5078634/1
@C@FDFDFFFHHFJJJGHDBHG<CCFHIDH>AFFCHHG?BFHGC@@DBB
@2998940/1
ttctattagttcatctatattttttaaggaagtaagtgcaggggaacgag
+2998940/1
CCCFFFFFHHHHHJIIIIDJIJJIIH9FFEGGEGGIIHGECH0DD@FA6A
@6597135/1
ctgcagtttccatatcatattatacctgaaggcttttgggtcgtgagaag
+6597135/1
@CCFFFFFHHHHHGHJIJIJJGIGJJJIIIIJJJJJJIJJGHIIIJJJJI
@2419356/1
gttaacttttggtggctttattatattactcctaattgaagagccttttc
+2419356/1
@BBFFFFFDHH?DHIGIJIHJIJJJJFEHGIJIJ@GIIIJBFG;@DHGBH
@8127435/1
cttctaacctgttcttcttgaagttggttcagctgtagtctgtctgcatc
+8127435/1
CCCFFFFFHHHHHJJJJJIGJGIHHJJHIJJIGEHEGGEHGIGIIIIJJJ
@4572240/1
gctctccaaaattgtaaatccaggaacttcccagtcatcaggaataaagt
+4572240/1
@?@DFDBBFFDHHBE@FGIIIIEAHGIIBHECDGDHIIGGIEIIEIGGEB
@4050207/1
ccagtcccttcagttaatatgctttaactgacaacattcaatgttctgta
+4050207/1
@CBDDFFFHHHGHIJJJJJJJJJJJJJJJJJJJJJJJJJJJJJJJJJJIJ
@7618099/1
ctactaattaatataggttacttcgcttatctctcttgacagccctatac
+7618099/1
CCCFFFFFHHHHHJGIJHIJJJJJJJJJJJJJJJJIJJJJJJIJJJIIJI
@178788/1
cccagtcatcaggaataaagtcattaaccttcaaaatttttccgaggttt
+178788/1
@@CFFEFFHHHHHIFJJGICEGCFHGG4CDGEICCGGGJFIDHIEABFAD
@4051660/1
caacgataaaatcaggctttatgtttttgtattcttcaatggttgctgct
+4051660/1
CCCFFFFFHHHHHJJJIJJJJJJJIJJJJJJJJJJJJJJJJJIJJJIJJJ
@2419998/1
aagttatcaagaaatctaagattgcatcaccgaggaattccagcctttga
+2419998/1
@@CDFDFFHAFFHDGEHJBGIHIJIGII@GG=:FAHGGDHFEEHIJGCGF
@6100611/1
gggcttctattagttcatctatattttttaaggaagtaagtgcaggggaa
+6100611/1
CCCFFFFFHHHHHIIJJJJJIJJJJIJJJIJJJIJIHGJJHIJJJJJJJJ
@6100701/1
ctttttcttgatctctttcattatcgtaaattgtcacggtctcaacaagt
+6100701/1
CCCFFFFFHHHHHJJJJJJJJJJJJJIJJJJJJIJJJJJIJJJJJJJJJH
@5080673/1
ctggctgagagtaattcgtcgcgcattctgttgtatatttatgctcactt
+5080673/1
CCCFFFFFHHGFHIJJJJIJJJJJJJIJJJJJJJIJJJJJJJJJJJJJJJ
@3002368/1
ccttctgacacaccatctctgtaaaagaggatagcttgag
+3002368/1
@@?DDDDADHH8F1CCEDHHFFHIIIC?F9CGG?<FH@A9
@6599691/1
gcctggtcatgcataattcttgtagaagaccaatagggttgcccatcatt
+6599691/1
CCCFFFDFHHHHHJJJJJJJJJJJJJJJJJJJJJJJJJGHIJJJJJJJJJ
@4052661/1
cgatgctagctttcttaaatctggttctctaatcatctgattagtagtaa
+4052661/1
BCBDFFFFHHHHHJJJJJJJJJJJJJJJJJJJJJJJJJJJJJJJIJJJJJ
@2421795/1
gcatgtaatactttgtagatatcagacatttcttcagggagaatttttaa
+2421795/1
CC@FFBDBHHHHHIIIDHIJGHIGIIGCEDGGIEHIGGI=EG>DHIGGE>
@180840/1
ggcttgctgttttgtagaagccttaccttcagctgagtgagttaaaacag
+180840/1
@@@DFFFFG4DFDEHCGGJIGIGECHCFGFEIE@FGD?FCGGDCGHG@;B
@4053224/1
gtataactatcttattgagataattatcttttgaaacaactacctcccct
+4053224/1
@@CFFFDFAFFBFIIIEIIJJEGIIEIIIIHHJGIGHGGGII@;:DGHIG
@3542266/1
gtagatcctatcgagaggctaatatggattgcgaccattactttg
+3542266/1
?;?DFFDFGHH?FBHCFIIEEHGHC@F@G3?>F<6@0?GGABA>F
@1320758/1
gtaaagttttgcctataagaacaatgagtgagagcttgcaag
+1320758/1
8??DDDDDFFDAFEG@:?A<A@3EF@F><?FEHE;@?B;C1:
@6599925/1
attttgataacgtggatgtagataggctggcctgcttgtggaaaaccacc
+6599925/1
@@@FFFDFHHHFCDGIJGECHHIIHIGGIIJI3?F?DHCGH@GGIBFHHI
@5589651/1
gccaataattgttctttcatgatactctcaaggtccctgattacttcttc
+5589651/1
@@@DDFD;FAHHFGIIGIIIHIIIIIIIIGCGGDHIIFIIIIIIIIIIHE
@4054534/1
gtcagttttaatgcttccaacacgttgaactaaacttggatcagtagtgg
+4054534/1
CCCFFFFFHHHHHJJJJJJJJJJJJJJJGHIJJJJJJJJIJJJJIIIHHJ
@6102721/1
caagtgttgggattttgaccatcttcaacgaatca
+6102721/1
@?@DDB=ADCA3CFGB?FBG@CGHII@HDGID@F9
@5590180/1
aggaaaaccagattttggattgaggtgataacatatttcggcaacat
+5590180/1
CCCFFFFFHHHHHJJJJJGHIJIJJFGHJJJJJJJJJJJJJJJJJJJ
@6601111/1
cttgtaaatcatgtatctcattagcaagtacttctgatagttcacacggt
+6601111/1
CCCFFFFFHHHHHHIJJJJJJJJJJJJJJJJJJJJJJJJJHIJJJJJJJB
@7620760/1
ctcagttgtttttgcacagaactcagcaactctcgg
+7620760/1
CCCFFFFFDHFHHII@GIGIIIIGGIJIGIJIJJEI
@8131353/1
ctctgcagggaacggcgacataggtgtctgctcttcacatactcttgtta
+8131353/1
CCCFFFFFHHHHGJJIJJJJJJJIHIIIJJJJJJJJJJJJJJJJJJJJJJ
@6104110/1
caggtgcgttaacttttggtggctttattatattactcctaattgaagag
+6104110/1
BCCFDFFFHHHHHJJJJJJFHJJJJJJJJJJJJJJJJJJJJJJJJJJJJJ
@4577119/1
ggcttgtctaacttgaccaacggtaaaagcaggaggttgttgcatccttt
+4577119/1
CCCFFFFFHHHHHJJJJJJJJJJGIJJJJJJJJJJJGHIJJJJIJJJJJJ
@2424040/1
cttttatcataatgagatcaagtttttttcgaatcaaatgaagctgtatt
+2424040/1
CCCFFBDDHFDHHIEGEFHGGFIHIGGIJJJ7BGFGE<BD@GIIJGBDEG
@6105320/1
gccacgcatgtcccatactccctggttgggaagtgcttgttgttttgcag
+6105320/1
CCCFFFFFHHHHHJJJJJJJJJJIIHIJJJJJJHIJJJJJJJIJJJJJJJ
@4577541/1
ggaggtttggtgcccgcccgccatattgtagctttggtggtggcagaacc
+4577541/1
CCCFFDFFHHHHHJJJJJJJJJIJJJJJIJJJJJJJJFHJGIJJJJJJJJ
@2424653/1
cccatccgcatccttcttttccggaaagaacctag
+2424653/1
=?<D=DFDD:?:?34A?FHGE>@@E??DGGADDFB
@7115219/1
ctttgcgacaatttgttctcttctgttgtttcaattttggcagtatgcaa
+7115219/1
CCCFFFFFHHHHHJJJJJJJJJIJJJJJJJJJJJJJJJJJJJJIJJJJJJ
@5084964/1
cacaactaacaatgggccacaactcatattgatcgtcaaatgaaacatac
+5084964/1
CCCFFFFFHHHGHJJJJJJJJJJJJJJJJJJJJJJJJJJJJJJJJJJJJJ
@3006804/1
gtctctttctttttttgttagactgatttgatagagcacggaaggtggaa
+3006804/1
@;?DDFFFHHHGHIJJGHIJCFHIEEBHGIIHJJIIIGIJIG?GF8=@;C
@184026/1
ttacacaatataaatgcaccttcaaca
+184026/1
@B@FFFFFGHAHHJIJJJGEGHHGJJG
@4580865/1
cccttggcaacaaacagttgttttttcctgatatagctctaacttcaatt
+4580865/1
CCCFFDDDBFFF?FFGHEFHAGEHGIIIIGIGIIGGGHGIIIGEHIEGGG
@753392/1
gctccaatcgcattccctttcacactagggacatgaggtg
+753392/1
CCCFFFFFGHGDHIJJGHIGJIJEDGGHGCHIEHH>FF;D
@1873381/1
cccaattctttggtgataagaactatttctttaagaatattttggatttc
+1873381/1
@<@DAAB=DAFFFBHBFFC@D<BHIGAEHIA?F<BGCECFACGCA30?FG
@1323154/1
ctgtggtctctgctgttgctgttgttgctgaggctgctgtggtctctgct
+1323154/1
@@CFFFEDFHHHHJJHIIHGIIJJGIIIGIIHIIIJJEG<FG@GGEBFGI
@7624450/1
gtccgactgatgatttgaggttcttgtggaattgtgacactttgatgttg
+7624450/1
BCCFFFFFHHHHHJJJJJJJHIJJJJIJJJJJJJJJJJJJJJJJJJJJJJ
@8134521/1
ggtgtacagaaatatttcggcttctgcttccgttccaccctttctgctgc
+8134521/1
B@=DDDFFHHHHHJJJJJJJJJJIJGIIJJJJIIIJJJJJJIJJIJJJII
@7625366/1
gttcaagatcattttaaactgtccttctgacacaccatctctgtaaa
+7625366/1
CCCFFFFFHHHHHJJJJJJJJJJJJJJJJJJJJJJJJJJJJJJIJJJ
@3008733/1
cgtaggaaataagaaagcaagagaagg
+3008733/1
???DDFDDDHDADF@EF>?@BHH9FB?
@2428737/1
gaggctaccttgccgtaggaaataagaaag
+2428737/1
@@?BDDD;CCDHHAE@CG=EHEEHI9FHG9
@6109524/1
cttggtgtttgttttctccaactccgacaaacgccatcctctcattctta
+6109524/1
CCCFFDDDHHHFHJJJJJJJJJJJJJJJJJJJJJJJJJJJJJJJJJJJJJ
@5087915/1
gtgatcattaagttcgccgatcttgtacaacattttacatgcagttagtg
+5087915/1
BBCFFFFFHHDFHIJIIJJIHGIIJDHIIJIIJJJJJJJJJJIJJJJJHJ
@7117689/1
catcttctttactaaaaggctacacaaacaatcacctgaatccttagaat
+7117689/1
BCBFFFFFHHHHHJJIJHIJIJJJJJJJJJJHIJJJGIIJHIGIGFHJJH
@5596475/1
aggtggaggccatcgcctggtcatgcataattcttgtagaagaccaatag
+5596475/1
?@@A?DD;BDHHHIGGIIJIFHHHGGIGIIJIIGGEHEGGIGIGHIJJED
@4059004/1
ctccttgaatgaatttttcattcctccatactccttgtcttacaggtacc
+4059004/1
CCBFFFFFHHHHHJJJJJJJJJJJJJJJJJJJJJJJJJJJJJJJJJHHIJ
@4586710/1
cttcttttttatttttgcaaataatccgtgcagtatgttttccaacagtc
+4586710/1
CCCFFFFFHHHHHJJFIJJJJJIJJJIJIIJJJIIJJGIJJJJJIJJJHI
@4586798/1
gggtgagaaaattcaagcgagctgatgtatggtcaacatcaagaagaggc
+4586798/1
B@@BDDFFHHHHHJJJJJJJJJJJJJJIIJJJHIJJJJJJJJJIIJJJJJ
@7118420/1
gtaaaacgtaagtggaagcataagctcccaattctttggtgataagaact
+7118420/1
CCCFFFFFFHHHHIJGHIIJJJJJJJJJJJJJJJJJJJJHHIJJJJJJJJ
@3010080/1
ggaaaaccagattttggattgaggtgataacatatttcggcaacatagaa
+3010080/1
@<<ADDFFFDFHHIIGI?HDGFHD?FFH4EGG@DCHIIGFI>?BB;DDFH
@1876631/1
ctcttgttttgcttctttttttgacctacccttgccgatagcaataa
+1876631/1
@@<DDDDDHDFAHBB<EBEEHGI7??D99D??9D<9@FHGII9FHG7
@4588407/1
gatgatttgatatctatatttctcattttttctgctaaagcactaccttc
+4588407/1
@<?DDDDDHFDFHJIHGFGD>EFHGHGIGGBGGIGGIHGHCHGHIGIGHJ
@5090631/1
tcaaaatcttcttcatcacgtcgtctttttttaccaaaccggtattttcc
+5090631/1
CCCFFFDFHHHHHJJJJJJJIJJIJJJJJJJJJJJJJJJJJJFHIJJJJJ
@1327997/1
ggtttttgaaaaaattttggccaatagctgtgggttatatggtgatt
+1327997/1
@@@DFFFAHHHAHGJJIJGHFGCCE:CFGGGGIJIIGIGGHCBGCE@
@1878104/1
ggactatcactttttacatttaaagcatctcctt
+1878104/1
@@@DFDFBFD8DHIJDBHHEID>HHCHIGGHECH
@3012046/1
ctcttgttttgcttctttttttgacctac
+3012046/1
CC@FFFDFGHDDHJCEEHGGGBC@FGGCF
@4589582/1
gctaaagcactaccttcagcgggagaccttggctttgccgcgtgttgctg
+4589582/1
CCCFFFFFHFFFFIJJIIJJIIIJJIIGDHIJJJJJIHIIJJBGHHHHHF
@7119891/1
cttcatcacgtcgtctttttttaccaaaccggtattttccccttggcaac
+7119891/1
BBCFFFFFHHHHHIIIJIJJJJIGGHIIJJJJ?FGIIGGIIIGHIJGGIE
@757600/1
gcatcatcttccattgagaaggcctgacggactgatggaatccaaaccat
+757600/1
@@CFB>DBHHDFFFHJBIICGHIJGGIIJIGIIGG>F<?@GGIBGIIJJE
@1328651/1
tgcaggagcaggtatagatactgaacgtgtacacctcacatatgtatggc
+1328651/1
@C@FFFFDDBFB:CFGCGGGC@EHDEGFGDFC@?FGGHGI9B>B:B?BE;
@7629579/1
cccaattctggcccaagaggagagcttttattgaatagaataggaatgtc
+7629579/1
CCCFFFFFHHHHHJJJJJJJIJJJIJJJJJJJJJJJJJJIJJJJIJJJJJ
@2433722/1
gtcttctctgcactgtgacagtcttcaagcactgagttagaataccaacc
+2433722/1
@?@FFFFFGGHHHAGEEBHHIEFGHEIIJIJJA;E<EDBBD4DBGHIGGI
@6111318/1
cttcattttcagctctggctattttagcatggaatgtgatctccaagttg
+6111318/1
@@CDFFFFHFFHGIDGBHGIDHGIIIGGIIIIIIIIGHIIIIIIIIIHHC
@1329719/1
gtcgaatactgttcttaggaatatttccaatgaattcctctatttcattg
+1329719/1
@?@DDFDFFHFHBB>FHIGIJC@IIG9?FFGHHD9EG>GGHEGHEHGCCH
@7630338/1
gtagaattacagaataactcatgaatgctttctaatgtttcttcatttaa
+7630338/1
@@@FFFFFFHHGDHIJIIGIJIEFHIIGGIHHJIIIIFHIHGIIIIJIIJ
@3013385/1
cctgggtttaaaatcttcaataacattactcatttctgataggttctgca
+3013385/1
@@@FDFADFHFGDGGE@HGHIIEGIJJJJFHHGGGIIIEHHGI@FGG>FI
@8138209/1
cacctccatcagaagaatcagatgtttcagattctaaatatatttcactt
+8138209/1
CC@FFFFFHHHBFIJJJJJJJIIIHHJJJJHJJJJJJJJJJJJJJJJJII
@5599112/1
cgtacgctcaaacatgcaaatgtgacattattgactaaggccgatctgag
+5599112/1
CCBFFFDFHGFHHJJJJJIJIJHIIJJJJJJJJJJJJJIJJJJIGHHHGI
@6606965/1
gtaaagttttgcctataagaacaatgagtgagagcttgcaagaggtaact
+6606965/1
BB@FFFDFHHHHHJJJJJJJJJJJJJJJHHIJJJJJJJJJJJJJJFGIJJ
@5601075/1
gtcgctttatgcaaataaattggcatcccacttttatgaatgattttgat
+5601075/1
CCCFFFFFHHHHHIHJJJJJJJJJJJJJJJJJJJJIJJJJJJJJJJJJJJ
@4593066/1
cttcactgcaaaagtttgatcaaataaacactatacaagtttggtcaaat
+4593066/1
CCCFFFFFHHHHHJGHIJJJJJJJJJJJJJJJJJJJJJJHIJJJHIIJJJ
@2434799/1
ctgatttcataatgatgtacgaaacctcgaggcatagttatttggaagtg
+2434799/1
@@@DDFADAHFGHIEGDGF@CGGE<FHIF>@@DHG@A<D?FBDFB>B3BD
@4064549/1
caccgggttgttgcctaacaggaggtgcactggttacaggagatactggt
+4064549/1
@BBDFFFDHHHHHJJJJJJJJJIJI?DHIIHIJFHIIJJJIJJIJHHIJ@
@6114692/1
aatggttgctgctaaatcttcaagtacatagtacataactttagctgtcg
+6114692/1
C@CFFDFFHHHHHJJJJJJJJJJJJIJJIJJIIJJJJJJJJJJJJJJIJJ
@2435284/1
ggtatatataagattacaattcttaacattttttctttaaacaaagaaca
+2435284/1
CCCFDDDDDF><DGEEG@FDC<<IHCEHGHGIG:EBHIIIJHFGHGG>D>
@1881098/1
cagctgggaatcctttgtgagccacatcaatgttaaggaatggtttc
+1881098/1
@@@?DD>DFDAHDGBDGE;4AEGHIF3FFFHG9C?4EHAFDGGDGGG
@759704/1
cctcagagctaccttggcagctgctaattttgcttggtgtttgttttctc
+759704/1
CC@FFDDFGG?HD3<CFF9EH>>FEE<CDAD9EED3?9DHGH@GGCGGEI
@1881725/1
gctttattatattactcctaattgaagagccttttcccaaaatcatacca
+1881725/1
CCCFFFFFGGDHHGIGIJIGIJIIGGCHJJJIJGEHIJJGGH@GGCFIHH
@5601937/1
cacttttgttattggtttccttatcagtaatctcgaatctattatctctt
+5601937/1
?@@AAABD:CCACFFGHGHI9FFCHHIAFHFHEHHIIIIGGFDGGHHHDC
@5602055/1
aagtgatcattaagttcgccgatcttgtacaacattttacatgcagttag
+5602055/1
BCCDFFFFHHHHHJJJJJJJJJJJJJJJJJJJJJJJJJJJJJJJJJIJJJ
@4594012/1
ggctgttgttgccactgctgctgctgcggctg
+4594012/1
@@@B?AA?FBHDH@EA?EAFBF@FA<FE1CFG
@1882030/1
ctccttcaacaatcgtcggtacaatgtaatatgagttttctttgttttca
+1882030/1
CCCFFFFFHGHFHIG@FHICGHIFGGHHIHAHIJJGIEIGGIJE>FHHHI
@7123114/1
ttggatttcattgatagtatctgatttgttgtttattagggtagcatttg
+7123114/1
@@CFDFFFFFGHFDHGIGAIFHHHIIJJJIIJJIIJJIEHFHIFEHIHGG
@4594565/1
gtttaagaaagaccaaaggtttctgttgagctagtcatttgttcccctga
+4594565/1
@@@FFFFFGHFHHJIIJJIHHEHIGIJJJJJJJJHIJJJJGGIJIIIGGG
@1882496/1
aggggaacgagaaccaatttcttttttaaaataatcagcaaaatccaaaa
+1882496/1
CC@DFFFDFH@DFFGG;GA>HEEGBE6FBGEGI4BGIE3?FGGD9FEHIC
@2435587/1
cagagcttgtaggagaatggaaggactaggacctggatggccttccaatt
+2435587/1
@@@DDADADHFH8BGB3EHGE3?D>BFCG;EGGCGA@>BA@BF><GHGGI
@6608401/1
ccattattgtgtactatcttcaaagagaaaaaagtgcaatactagaattt
+6608401/1
CCCFFFFFHHHHHJJJJJJJJJJJJJJJJJJJJJFGIIJJJJJJJJJJJJ
@6608432/1
tccatactccttgtcttacaggtaccggtctttctcgataatcaagtgtt
+6608432/1
BCCFFFFFHHHHHIJJJJJJJJHHJJJJHIJJJJJJJJJJJJJJJJGHIJ
@2436275/1
gtccttttatcataatgagatcaagtttttttcgaatcaaatgaagctgt
+2436275/1
@@@FBDDFFHHFFIJIIEAIEIIIJICG4EGGGGF@HIJGGIIGIGHII@
@3015753/1
cctcaaccttttgtaacatcgacaaca
+3015753/1
<1?DAA;BC?DHDA4<2ADF@BC@FC;
@5093274/1
gtccagccagcattctacagtatatttgagtaccacccttacagctatag
+5093274/1
CCCFFFFFHHHBHGIIGGIIHGIIJJJJJIIJJJJJJJIJJJJJJIJJIJ
@6116837/1
gctgaggctgttgtggtctctgctgttgctgaggctgctgtggtctctgc
+6116837/1
CCCFFFFFHHHHHIJJJJJJJJJJJIJJJJJJJJJJJJIIGGIFGEGJIH
@1884416/1
gtaggacgtgctgtaccttgtatactagcatgactgact
+1884416/1
@@CDDABAF?8D>EEEF<?BF@<B@HGGBH@F>GEA@DD
@4066879/1
gtgagttaaaacagtacatcgcacaacaaacacttggggagttaaatcaa
+4066879/1
BBBFFDFFHHHHHJGHJJJJJJJJIJJJJJIJJJJJJJJJJHIIIIJJJJ
@760802/1
cttaatctagccacttcagccttatgcctctcaaactcaagctgtcgctt
+760802/1
@@@DFFFFHFFHHJJJJJCHHIJGFGHIHGGIJGIJIDC@EHIGGF7;FH
@5604664/1
ctgttgttgccactgctgctgctgcggctgttgttgcctctgctgctgct
+5604664/1
CCCFFFEFHHHHHJJJJJJJJJJJJJJJJJGIJHIIJJJJIIJIJJJJJI
@191190/1
ctttcataattcataacgtcattagcagagctcgctactaaggccttcaa
+191190/1
@@@DDDDDFFHF8FGC3C:@BFH9EG>C9CCEHGGFFGIDCH>DBD>?BF
@191520/1
attagtttccacaacaatttctcttcctttttttggatctg
+191520/1
@CCFFDEFDHHH?GHHEFFGJGHICHHGGHIJIFDAHEHHI
@7125647/1
gccaataattgttctttcatgatactctcaaggtccctgattacttcttc
+7125647/1
CCCFFFDDHHDHHGIIIJFGIJJJGGHHIIGIGCAGEHHHHIGIJIIGHG
@4596490/1
acaggtttttgaaaaaattttggccaatagctgtgggttatatggtgatt
+4596490/1
CCCFFDFFHHHHHJJJJJJJJJJJJJJJJJJJJIJJJGHIJJJJJFHIJJ
@191889/1
gctaatttaaaaattgaatagtttttatgaaatgagtcagaattttcgtt
+191889/1
@C@FFFFF?FFAFGIJGEHIIACHHGGIIGGIIJJE:??CFCEGFGG6:B
@7636485/1
ccaatcgcattccctttcacactagggacatgaggtgaaattattggtat
+7636485/1
CCCFFFFFHFHHFIJJJJJJIJJJIIJGIJJIJJJIHIJGIJIJJJJGHI
@6610641/1
ctccaattgcattccctttcacactagggacatgaggtgaaattattggt
+6610641/1
CCCFFFFFHHHHHJJJJJJJJJJJJJJJIIIJJJJJJDGGIJJJJJJJJB
@6117907/1
gccgcttgttgctgtacttgaggctgagatgaaggtggtctgctgggttg
+6117907/1
CCCFFFFFHHHHHJFGIIJJGJIJJJDHEIGGJJJEHGGHGIJJJJIHGH
@3017650/1
gcccactcgaattctttagttaggg
+3017650/1
@??DFFDF?C?:DFHH4BDDHFGG>
@6118211/1
gccgcttgttgctgtacttgaggctga
+6118211/1
@BCFFFFFHHHHHIGIJJJJJJJIJIJ
@2440387/1
gttgctgaggctgctgtggtctctgctgttgc
+2440387/1
@@@DFFDDFHHHHEHBG>GGCBC<FDHH9E?9
@4597686/1
ctctgtatcaacaactgtaccagccggcacattcatatttctcccatctg
+4597686/1
CCCFFFFFHHHHHJJJJIJJJJJJJJJJJJJJJJJJJJJJJJJJJJJJJJ
@7639485/1
tggatatattcatgccacattccattccatgatttattaaacccgatgct
+7639485/1
CCCFFFFFHHHHHJJJJJJJJJJJJJJJJJJJJJJJJJJJJHJJJJJJJJ
@193577/1
gtattgctctgcagggaacggcgacataggtgtctgctcttcacata
+193577/1
@@@FFFFDHDFFAEGIIH@GGIIIIIB<FFFGGDAHFHHGGGIGCCC
@8144451/1
ccttaacttgcattaaatcacatcacattaccacatttctcaaattcagt
+8144451/1
CCCFFFFFHGHHHJJJJJJIIJJJJJJJJJJJJJJJIJJJJJJJJJIIJI
@194601/1
ccacatctactgtggtaccagctggtatatttcca
+194601/1
@@@DD>DBF4<32ACCD<AEBCF<EA<49FF?F?<
@4069760/1
gttgctgttgttgctgaggctgctgtggtctctgctgttgttgttgttgc
+4069760/1
CCCFFFFEHHHHHJJJJJJJJJIJJHIJIIJIJIIJJHIJIJJHJJGIJI
@5096510/1
catggtttaagaaagaccaaaggtttctgttgagctagtcatttgttccc
+5096510/1
@@@DDABDHFDAFEEFEBHIFHI<CHHHCHGGGFGGIIIFHDH@CBGGEH
@1335455/1
tttttgagctcatacttaatccaatgacatggggaagtcaattgctaata
+1335455/1
CCCFFFFFHGFFDGHHIJI@EHGIJIJGG<GE9E?GG<DGGIJJJJIBH>
@1335551/1
gccaacagtaagacatggtagatgaggatactttaat
+1335551/1
@@?DDD7DDFBFFHBEGGA4AH>ECHGGGEEFEAHAD
@6120937/1
ggatactttaatctaatattatattgactaacaaaatatctttcaacagt
+6120937/1
@@@FDD?DHFDHBHHIIGIGIIEHHIGGIIIGGIGCHGGGIIIGGIIIDF
@6120995/1
gtacacagttgcagtcctgagctggtcttcagtcacccgattctatttct
+6120995/1
CCCFFFFFHHHHHJJJJJJIJJJJJCHIJJJJIIJJJJJFIJJJJJJJJJ
@3019312/1
caacaacaatgacaggtttttgaaaaaattttggccaatagctgtggg
+3019312/1
CCCFFDFFHHFGGJGF@EHEGHHHIHIGBBHBBADFHIGH@GH@?8D@
@8145798/1
caagaggagagcttttattgaatagaataggaatgtcaggtgcgttaact
+8145798/1
CCCFFFFFHHHHHJJJJJJJJJJJJJJJJJJJJJJIJJJJ?HHIHIJJJJ
@4070810/1
cataaaatgaaactgggcacaaccattagaatcacctgctgctttaaaat
+4070810/1
CCCFFFFFHGHHHJJJJJJJJJJJIJJIIJJJGIJJJJJJJJIJJIJJIJ
@3019544/1
cctcaactcaagatcatggcataaatctgaaccatgggcatacagcatat
+3019544/1
@CCFFDFE><FFHIGIIIGEEGGCGHIIHGDFHGEHD=F;H<3?<D?GGG
@6121461/1
gcctaattgatccataataagtctaaatagaccttcagggtcattatggg
+6121461/1
@@@FFFDFDDHDDHIIIIIGIIII@ECACDD9ACBF<:EGCCDHDFHIII
@4598556/1
ctgtccttctaacctgttcttcttgaagttggttcagctgtagtctgtct
+4598556/1
CCCFFFFFHHGHHJJJJJJJJJJJJJJJJJJJIJJJJJJJJJJJJJJJJI
@7130066/1
gtcgaatactgttcttaggaatatttccaatgaattcctctatttcattg
+7130066/1
CCCFFFFFHHHHHJJJJJJJJJJJJJJJJJJJJIJJJJJJJJJJJJIJJJ
@7130114/1
actgactaaaatattgttcaagttcacgaggagtattcttggaaacaatt
+7130114/1
BCBFFFFFHHHHHJJJHIJJJJIIJJJJJJJJJEGIJJJJJJJJJJJJJJ
@7130349/1
gtacacagttgcagtcctgagctggtcttcagtcacccgattctatttct
+7130349/1
?@?B?B22=D?FB@<A<B9B3C@@GG<F??BHIBFC?;:8DG@GIFIEA@
@6121879/1
ggtttaagaaagaccaaaggtttctgttgagctagtcattt
+6121879/1
CCCFFFFFHHGHHJJJJJJJFHIJJJIJJJJJJJIIJJJJJ
@6122560/1
ctggcctgcttgtggaaaaccaccacaaatccacttggaaaactgtttat
+6122560/1
CCCFFFFFHHHHHIJJJJJJJJJJJJJJJJJJJJJJJJJJJJJJJJJJJJ
@4600352/1
ctctgctgttgctgaggctgttgtggtctctgctgttgctgaggctgctg
+4600352/1
CCCFFFFFFHFHHIGHGGIJIJGIJIHGJIJJIJGIIJGIJGEGGGIAGA
@4072295/1
ggtaacatggtaaaataccttctttgactaaatactcctgaaggagtgat
+4072295/1
BCBDFFFFHHHHHJJJJJJJJJJJJJJJJJJJJJJJJJJJJJJJJJDHHI
@196726/1
cttctgtaaaacgccaataattgttctttcatgatactctcaagatccct
+196726/1
C@@FFFEDDFHDFHIIDGHCBHEHHHIGGIJGGIJF@?DGDHGEGGBDG@
@5099962/1
caaagagcgatggaatcttaaatgcgatactaaaacaggcagaagcatag
+5099962/1
CCCFFFFFHHHHHJJJJJJJJJJJJJJJJJIJJJJJJJIJJJJJJJJJJI
@197521/1
ggtcactattaaagttgatttgtcttatagacttgacaattttttctttt
+197521/1
@@?DFFFFFDHA?HCGHBCHHE??FCDHIDEFFGEH>GGGGGIIJIEFGD
@5100274/1
ctccaatcgcattccctttcacactagggacatgaggtgaaattattggt
+5100274/1
CCCFFFFFHHHHHJJJJJJJJJJJJJJJJJJJJJJJJIIJJJJJJJJJJB
@8149359/1
gatcagtagtggtatcaatttcttctttaggtaaaacttttatgccaagc
+8149359/1
CCCFFFFFHHHHFEHJJIJJJJJJJJJJJJJFHIJJJJJJJJJJJJJJJJ
@7130969/1
cagcgaaattcttattcgattgaagtaaattgtaaaatgctaatatccta
+7130969/1
CCCFFFFFHFHHHJJJIJJGIJJJIFHIGGGGGEGIJHFHHJJHIGIJGI
@769427/1
atataaaattgattcctcatttagataaatttattgttgttcagaggctt
+769427/1
CCCFDDFDHHDFHJJJJJIIGIHJJJJEAHJJIGIJJJJIJJJIIJIHHI
@4601790/1
gctctggctattttagcatggaatgtgatctccaagttgtgaatcaattt
+4601790/1
CCCFFFFFHHHHHJJJJJJJJJJJJHJIJJJJJJJJIJJIJJJJJJJJJJ
@7132172/1
ctttttttgacctacccttgccgatagcaataaggcctttggctttaacc
+7132172/1
CCCFFFFFHHHHHJJJJJJJJJJJJJJJJJJJJJJJJIJJJJJJJJJJJJ
@4073616/1
cactgctgaggcttgaacaagcccttctgatagcctgcaattcttggttc
+4073616/1
@@@FDFFAFDDHHEIBHGIIGIGHGHCHEGGG@CHHCGGFAHDBHGHGBD
@6614009/1
tagggacatgaggtgaaattattggtatttctttttcccaaattgcctct
+6614009/1
CCCFFFFFHHHHHFHHIJJJJJJJJHHIJJJJJJJJJJJJJJJJJJJJJJ
@4075803/1
ccggtctttctcgataatcaagtgttggtgcattcataattcgggcctta
+4075803/1
C@CFFFFFHHHHHJJGIIJJJJHHHIGJEF>1:DHGIICFIIJJJJIJJJ
@3024864/1
ctggtgtagaattacagaataactcatgaatgctttctaatgtttcttca
+3024864/1
@@CFDDD;BFFHGFGI>FHCGAGHIIBAHIF?FCGHIID9EFDFGGBH>H
@3025164/1
cagaaatatttcggcttctgcttccg
+3025164/1
?@@=?ABB?DDFCE<CGEH4CHH9B:
@8152163/1
ccagtaggtaaaaagattattgtattttcttttagaactctttcaaagag
+8152163/1
CCCFFFFFHHHHHJJIJJJJJJHJJJJJJJJJJJJJJJJJJJJJJJJJJJ
@1889856/1
gtaggacgtgctgtaccttgtatactagcatgactgactagatagaag
+1889856/1
??@BD;DD::D;DE9CAFHIEHICACHGI>AAEGED3??:?DDAFBF4
@769910/1
cgcacaacaaacacttggggagttaaatcaacatcagctgagatatac
+769910/1
@CCFDFFDAHDF<C:4CFGGIIICCA4CD3CFFHGGE@G9DGGIG@<B
@770896/1
ctcatggacagatgtaacataccttcatctggaatcagaagacaatggtc
+770896/1
@@CDFDBDHHFGFJIIGJFEGIICHICIHD<HC@B1@GG@FCFA@<??EH
@7646626/1
aaaagaatacacaacagtataacattcgtcctcctgccactcatcataat
+7646626/1
CCCFFFFFHHHHHJJJJHJJJJJJJJJJJJJJJJJJJJJJJJJJJJJJJJ
@5104606/1
gccgtaatgaatggtgttgctttcgcagggtaagtctttcagtctcatcc
+5104606/1
BCCFDDFFFFFHHIEFGHIIIIIJIJIJIIHHJJFGGIJJJEIIJJJJIJ
@772710/1
ctcagataatcccatatcattgagacattaacttgcgtagcatactttat
+772710/1
CCCFFDEDFGHHHIIIJIIIGIIJGICIIGIDIDIJIIEGG@FEDDEIIG
@772808/1
cacctttctttccttttttgcccattattgtgtactatcttcaaagagaa
+772808/1
@@<DDDDDDD8?DFGIICEIGHEEIGGEGCCHI<FBAD?D<FHGG<9?9;
@5105614/1
ctcttcctttttttggatctgaagggcggtcccctcttttgggtggaatg
+5105614/1
CCCFFFFFHHHHHJJJJJJJJJJJJJJJJIJJJJJHHHHHHFFACDDDDD
@7647401/1
gtccttctaacctgttcttcttgaagttggttcagctgtagtctgtctgc
+7647401/1
CCCFFFFFHHHHHJIJJJJJJJJJJJJJJJGHIJJJJJJJJJJJJJJJJJ
@1341865/1
atcacattaccacatttctcaaattcagtcttgaaatattatccattagc
+1341865/1
@@@DDDADFH<DDHDGG<:??IH?HFHEHGGIF>B?9:EHCGI@9F>D??
@2448951/1
ttcaacagtagtttcacttttgttattggtttccttatcagtaatctcga
+2448951/1
@@@DDDDDHDBFH@FGCE<AEHHE9HHI@4CED4B@D<:9<CD9@G9D9F
@4607413/1
cttttttttgttcctttttgaattgaaatcacctgctccaggtaatggaa
+4607413/1
@C@FFFFFHHFHHGGIGIGGCHHHBHIJIIIGDHBFGGIAGI=CCAGGCE
@1344015/1
atggagtttgacctctaggaccagtttgcaaagggaagcgagcttgctgt
+1344015/1
@@CFFFDFHGGGBGIIJIJIJIGEGEGGGEC99?BCFHFGGEFFGGHFGF
@6619397/1
gtcgaccttctcggccaagattaggcctacgtggacaggtgaacatgggc
+6619397/1
CCCFFFFFHHHHHJJJJJJJJJJJJJJJJJJHIJJJJJJDGIJJJJJJJJ
@1894664/1
ctcattttcactcagaagaaataatatctcagcaccaatttt
+1894664/1
CCCFFFFFHHFFHHI:CGBA@AEH?FIFHH<FHGEEFEGIA@
@202936/1
cgcagattaaaatttttaagtacgactaagtgagcacactaaatcaccac
+202936/1
CCCFFFFDFHHHHEC@HHEGHGIJJJFHGGG@9BF9CBFADHGG<GGGE;
@6620203/1
ctataagggcttcgatagaatctgcaacaactttgtcaacgacacattgc
+6620203/1
CCCFFFFFHHHHHJIJJJJJJJJJIIJJJJJJJJJIJJJJJJJJJJJJJJ
@773459/1
gttcaagatcattttaaactgtccttctgacacaccatctctgtaaa
+773459/1
?<?DADBBDDFHFIIII9I>HECGGGIGIIHBHCBGCEHIJJDG@<4
@3562318/1
tctgtacttcctcctcatagttccacaatgagtaatttcaatttttaatc
+3562318/1
@@@FFFFDHHFGFGEHHBADIG9<CHGGIIJJEGIGGIJIIIGHHIEGGG
@3562859/1
ctcccctaggctttgctttaggatcatcatctggattttgaataggaaat
+3562859/1
CCCFFFFFHHFHGGFHGIJJICFGHGIJFGIEHGEHEHIIGHIJGGFJJJ
@5107639/1
gtcacaactaacaatgggccacaactcatattgatcgtcaaatgaaacat
+5107639/1
C@@DFFFFHFDDDFHIIE@GIDGHB@EFHGGIGFDHHHHFFHGGIDDGDH
@5107825/1
gtggtctgctgggttgctggtcactgggttgttgcctaacaggaggtgca
+5107825/1
@@BFDDFFHHHHHHJJJJJJIJJJJJJJHIJJJJJJJJJJJJJHIJFFII
@3563665/1
ggtggttgttgcctctgttgctgctgaggctgttgttgccactgctgctg
+3563665/1
?<:DBADDHHDH?BGE>EB<HCEEIIGIDIJB9DF@;;BF><@@BDGE@F
@5107982/1
cttgattattaatagtttcagctggatagtggtaggatagagactttttc
+5107982/1
@@@FFFFFHHHHHIIHIJJJGIJIJHIIIFHHFEHIHJGGGIAFHIJJJI
@3029717/1
ccagtaggtaaaaagattattgtattttcttttagaactctttcaaag
+3029717/1
@@@FDFFFFHGAHBGFEGGGII@FHIJJGIJJEIIDCFGGGIJHJ<G4
@3565281/1
gttcatttgaataaaataaataatttttcgatagtt
+3565281/1
@B@FFFFFHGHHFIJIIGGGH@DJIIJGGI=@FG?B
@8158485/1
gcatgggtcactattaaagttgatttgtcttatcgacttgacaatttttt
+8158485/1
BB@FFFFFHGHHHJJJJIIIHHIIHJIHHGHGHIE@GGIGEHIIJJJJIJ
@6621920/1
ttctaatgtttcttcatttaaaaccgctgtgtctctttctttttttgtta
+6621920/1
CCCFFFFFHHHHHJJJJJJJJJJJJJJJJIIIIJJJJJJJJJJJJJJJJI
@4081520/1
ggttgccttaaaacaatgtcaagagcttggattgcctcctgcggaccatt
+4081520/1
BCBFFFFFHHHHHJJJJJIJJJJJJJJJJJIJJJJJJJJJJIJJHIJJJJ
@3565763/1
cagtggccgacacatcaatattaagcatcatcttccattgagaaggcctg
+3565763/1
@@@DDDFFHFHGHHEGIBHBEGIIIDECGIIJJIIJGIF<F@;D3?;D?;
@3566224/1
acagaaatatttcggcttctgcttccgttccaccctttctgctgcgatct
+3566224/1
CCCFFFFFDBDBFHGEIGIG99:CFGHFEGEHHIIJFIJIICBFGEBGEB
@6622912/1
aactaaaacagggttcatgagttccactttcac
+6622912/1
?BBDFFFFHHFDFAFHJJJJJHJJJJJJJJJJJ
@5617898/1
tctccttcttcttttttttctagtttcctcctcatcaagagcacggcgat
+5617898/1
CCCFFFFFHHHHHJJJJJJJJJJIJJJJJJJJJJJJJJJJJIJJJJJJHF
@1895795/1
ataaggtctcatttgaaaacgtggatctccaaggtctccttgaacaaatt
+1895795/1
CCCFFFEDFHDF>FEHGIBHGDFGGJII<FGEFHEHIGIJII9FGI>GGH
@5618417/1
ccaataaacaccttttggaagctttacaactcctaatcctgtttcatccg
+5618417/1
CCCFFFFFHHHHHJJJJJJJJJJJJJJJIJJJJJJJJJJJJIJJJJJJJJ
@3033183/1
ctgctgaggcggttgctgccactgctgttgttgaggctg
+3033183/1
CCCFFFADDDHFAHG3DBHHHIIHGGE4<FFHD@DDFC2
@4612247/1
gaggaattcctttaaactgatccatgatcaatctcataggatgtctattg
+4612247/1
CCCFFFFFHHHHHJJJJJJJJJIJJJIJJJGJIJJIJJJJJJJJJJJJII
@4612249/1
tgttgttgaggtggtagttgagtttggtgggtaggggttgtttccct
+4612249/1
@BBFFFFFHHHFFHCGHIIJCGHJIJGCGIJCFHIJJGHIIJJGHIJ
@4612399/1
gttttggtgggcatggcctgcagctccctttttgcagcttcttcaagagg
+4612399/1
BBCFFFFDHHHHHJJJJJJJJJJJJJJJJJJJJJJJJJJJJJJJJJJHIJ
@4612587/1
ctcacttcaccaacattcatgaataatggaaaatcacatagcttcggcca
+4612587/1
CCCFFFFFHHHHHJJJJJJJJJJJJJJJJJJJJJJJJJJJJJJJJJJJJJ
@207690/1
acaccatctctgtaaaagaggatagcttgaggcttatacctagtgcttct
+207690/1
@@@DDDDDHHGADG@GHIDGG:CH>FH@98EGGIGGGGEHE@GA?<FGGE
@207730/1
gtttcatttgacgatcaatatgagttgtggcccattgttagttgtgaccc
+207730/1
@@@DD?DDD>FHF;EFHIIH>AHHHIGG?E=FHGIIIGHIIIIIDHGDGG
@207853/1
ggaaataagaaagcaagagaaggaagtgaggtacacagttgcagtcctga
+207853/1
@@@DFDFFGHGGDIJJJIIG@GHJJIFHIII?C@GGIGG@GIG>??B<>F
@8160188/1
acaactgataagttaagcattgcagttcatcagaatcaaaatggttgtca
+8160188/1
@@CFFFDFGDFHFFHIJIIJIJGHIHHJIHIJGIIJIGGIIIHGHIGHIJ
@7140358/1
gttcacactgttcctggctgagagtaattcgtcgcgcattctgttgtata
+7140358/1
@CCFFFFFDHHHFGGIJJJJGEHIFFGGIIGGGHGIIIIIJJJJJIHGIJ
@5619418/1
caatgagtaatttcaatttttaatccttttatttctttagtaaacttaac
+5619418/1
CCCFFFFDFHHHHJJIJJJJJJIJJJJJJJJIJJJJJJIJIJJJIJIJJI
@5619625/1
cggtattgctctgcagggaacggcgacataggtgtctgctcttcacatac
+5619625/1
@@@DDDDAFHFHHED@FD:FHAAHGIIHBHIEIGIGEDHECGFCFGFGIA
@7654297/1
cccatggcagcaaatctacttgatcctatagtttctcctacggagactgt
+7654297/1
@@@DFFDFGHGGHJJIJJIIIJJJIJJJJJJEIIJIGHIJIGIEGGDGHG
@4084415/1
aactgagaggccaaactccttcaggcatgggtcactattaaagttgattt
+4084415/1
CCCFFFEDHGHHHJDHGIGIIIJJJIHIJJJFHIJIGHIJJJIGHIGIIG
@1349686/1
gcctacgtggacaggtgaacatgggcaaatctgg
+1349686/1
???1BD>DDA?BFGDFFGIEHHBFHGGHD>D4CB
@3034518/1
ccgatgctagctttcttaaatctggttctctaatcatctgattagtagta
+3034518/1
@@@FADDFHG<FBIIIIGGGGGIIJHIHIEHGEFFGHGGGHIDIIHC>BE
@4085298/1
taagatggttttgtttgacaatatcaaacttcctcgtttcgcaattatcc
+4085298/1
CCCFFFFFFHHHHIJJJJJJJJJJJJJJJJJJJJJJJJJJJJJJJJJJJJ
@3034813/1
ataattcagaaagaatatacacaacagacaactctgtactggtgatatcc
+3034813/1
CCCFFFFFHGBHHIJIGGIIDF@EHIEGIJJGGIHCHG?CCA<FFGHDII
@1350377/1
gttgttgccactgctgctgctgaggctgttgttgcctctgctgctgctgg
+1350377/1
BBBDDDDDFHHFHDHIGIJIIIHJHIIGC@F3?GEHGH>AAFGGGGHIED
@5113346/1
ccaatcaattatgatactgtctccttcaacaatcgtcggtacaatgtaat
+5113346/1
CCCFFFFFHGGHGIIGIJJJJJJ3CHHHHJJJJIGHIJIIHJJJCHHGHG
@1350700/1
aacctgtttagaacgaagatgactgagttttccttcatgtatattttcat
+1350700/1
CC@DFFFFHHHHGGI<FGGGHI@FHHE4<CCDGH9<?<?CCFGGGGCGGB
@211117/1
ctgtagtacaaatttctatttccgattatttttcctttgatgctgctca
+211117/1
B@@FDFDDHFFFFIIIIGIFJEIJIIIBFIGGGAHEGIHDCCGHIJBHI
@1351520/1
gccctatacctatttacatgcctagacttgtgcaccagctaaagaagact
+1351520/1
CC@FFFFFHFBFHGGIJJGHHIIBH3FHGICHIECGHGGGHDHFAFH@BG
@7656302/1
gtggtctctgctgttgttgttgttgctgaggctgctgtggtctctgctgt
+7656302/1
@@@FFDBDHFHFDEGHIIJFHIHHIHJJEFBFIIIIIDBHIJJIIJJJJH
@5621456/1
gccacattccattccatgatttattaaacccgatgctagctttcttaaat
+5621456/1
CCCFFFFFHHHHHJJJJJJJJJJJJJJJJJJJIJJJJJJJJJJJJJJJJJ
@3036354/1
gtgttcaacaaatctcttaatgatatcagt
+3036354/1
@?@DDDDDDAFFFIIIIGG<H@<:FHG>A<
@1901534/1
gttgccactgctgctgctgctgaggcggttgttgccactgctgttgttga
+1901534/1
@<@DDD;DDHFH8FGHIIEIIHHEIGHGHEGHHGGIII>GG4@@>F@;AD
@4617698/1
gagaggaaatagtattttttcttcatcgtcttgaacttcatttccaacag
+4617698/1
B@BDFFFFHHHHFHIJJJJJJJJJJJIIIJJJJJJJJJIIJJJIJJJJIJ
@782038/1
gcctcttgttttgcttctttttttgacctacccttgccgatagcaataag
+782038/1
@B@FDFFFHHGHHIIJGBIDI>GGDGIIJJGHDD9DGGIGA:;@FHG@9D
@1355709/1
cttgactatgtttgatgacatatcaataactttctcctca
+1355709/1
@@@DABDDHHFHHGIGDG?FHGG<FFHHEI@4CH4CBCFF
@4618146/1
cggccacttctttgaactaagtacagcgaaattcttattcgattgaagta
+4618146/1
@@<DFFFFHDHHHIEGGIIICACBHGG@EHIIIIIGGIIIIFHIE9DEGI
@6628140/1
ggacgtgctgtaccttgtatactagcatgactgactagatagaagtctaa
+6628140/1
CCCFFFFFHHHHHJJJJJJJJJJJJJJJJJJJJJJJJJJJJJJJJIIJJJ
@8163520/1
gtatgtttacaaatgttgcagcattaagtcttctctgcactgtgacagtc
+8163520/1
CBCFFDFFHHHHHJIHIJJJJJJJJJJJHIEIJJJGIIIJJJFGIIJJII
@6134434/1
ctttgcttcaggttcattatcttcgatggcttctgccaagtaatctcccc
+6134434/1
CCCFFFFFHHHHFGIJJJJJJJJJJIIIJJJJJJJJJJJJGHIJJJJJJJ
@4088910/1
gtgatatgatatgggttgctgtttacaccaacgataaaatcaggctttat
+4088910/1
CCCFFFFFHHGHFJJHIJJJJJJJIJJJIIJJJJJJJJJJJJJJJJJJJJ
@784753/1
ggccattatcgcatcatacggaatctgccga
+784753/1
@@@DD<DDFFHFFG@GE9AEGCGHII4?B?D
@4621542/1
gtttactcggctgaatgacaatacgatttagtttaaagggtgaagaagta
+4621542/1
CCCFFFFFHHHHHJJJJJJJJJJJJGIJJJJIIJJJJJJJDHIJJJJJIJ
@8166386/1
gctggttgccttaaaacaatgtcaagagcttggattgcctcctgcggacc
+8166386/1
CCCFFFFFHHHHHJJJJJJJJIJJJJJJJJJJJJJJIJJJJJJIIJJIIJ
@7149535/1
gtcctttgaggtgcaaaacaagcgatcgcccagacccttatttcaacacc
+7149535/1
C@@FFFFFGGHAFGHIGIIJJJJJJIJJGIIJJIJJJGIGGIJJJIIIJI
@3575032/1
taagattacaattcttaacattttttctttaaacaaagaacattggatta
+3575032/1
C@CFFDFFHFFHDIIH@EHHGIIIJGHEIIDGEHEFHIGCGHJIG@DGFH
@1905098/1
gtggaatttttgcattttttataacttctttaatgctctccaaaattgta
+1905098/1
@@CFDFDFH>FHFAED@GGICHAHIIJHIBGGIGGIJIJIHIGGCGGG4B
@7660874/1
cgaggtttaaattttttccgctgtagtacaaatttctatttccgattatt
+7660874/1
@BBDFADFHHGHHJJJJIJJJJJIJJIJJJJJJJJJJJJJJJJJIIJJJJ
@7150721/1
tggtggtctgctgggttgctggtcaccgggttgttgcctaacaggaggtg
+7150721/1
@BCDDFFFHHHHHJJIJJJJJJHJIIJJJJGHIGJJIJJJJJJJJGIJCF
@4621963/1
gtcgggacttgaaaagaaagaccttcccactggggtgtatgtcattgagg
+4621963/1
CCCFFFFFHHHHHJJJIJJJJJJJJJJJJJJJJJJDHGIJJJJJJJJJJJ
@224179/1
cccaagaggagagcttttattgaatagaataggaatgtcaggtgcgttaa
+224179/1
@C@FFFFFHFHGGJJIIJIIGIIIJJIGHJIIJHGIGGGHGIDHIJGEAH
@1905828/1
cgaaattcttattcgattgaagtaaattgtaaaatgctaatatcctaacg
+1905828/1
@@@DBDDDHAB?DGGGGGGIJB?FHHC<FF9HDFEE@AGHGHG9G4:?DD
@6632158/1
atatataagattacaattcttaacattttttctttaaacaaagaacattg
+6632158/1
@@@DDDDDHHFFBDHIIECFGII@?FHHHGIHGGHIIIIGGIEABFGGHE
@1906268/1
gggtcatctacatgtcgaagcaatggtgaaatagg
+1906268/1
@@@ADDDBA?>F8EC<?@GHFEEG>E<E4CBGEDG
@1906747/1
gtaaaacaatatctattcaacaaaggaatagc
+1906747/1
CCCFFFFFGFHHGJJJIIIEHGGGGJGGC?HA
@8167644/1
gcacgacctttggattgaatataagaccttgttgttttagggtaatcaaa
+8167644/1
CC@FFDFFFGHGHJJJIJJJGIIIIIJJIIJIJJIIJJIJJJ?DGGIIIJ
@226511/1
atgtttagtgatatatttaatataaacactagaaaa
+226511/1
@@@DDD>D=4:<CDB4C@AAECB?EE:CCBH3ADA;
@226577/1
ctgaggagcatgttcttgcctttgttgctgctgtggtggttcttgccttt
+226577/1
@CCFFDFFGHGFHEEHIFCGIGIJCHHHIGGCHC>FDCG@FHIB<DHIED
@1366808/1
tggatctccaaggtctccttgaacaaatttacctaaagcaacaacacaat
+1366808/1
BB@DFFFFDDHHDEFGGIEIGEHHDHIIGIGIJIIJFIDGGCEGEGHIGI
@7662271/1
tggacattatattgataagtgtatttatacctctctttctggtgttcatg
+7662271/1
CCCFFFFFHHHHHJJJJJJIJIJGJJJJJJJJJJJJJJJJJJHHHIJJJJ
@227530/1
tgctgttgttgttgttgaggttgattagaagcccctgcttctccaggt
+227530/1
@@@FFDFDHGDHGIIBEBHEFFIHIIJJEB:;FGIGGIGEHGEIBHA9
@5627180/1
agattttcacatggctgcccctttattatccctttcagtggacaatttac
+5627180/1
CCCFFFFFHHHHHJJJJJJJJJJJJJJJJJJJJJJJJJIJJJJJJJJJJJ
@4624242/1
gcttgttgctgtacttgaggctgagatgaaggtggtctgctgggttgctg
+4624242/1
CCCFFFFFHHHHHJJJJIIJJJJHJIJIJJJJ?GHGHJJIJJJJFIIJJJ
@5120763/1
gtaaaacgtaagtggaagcataagctcccaattctttggtgataagaact
+5120763/1
CCCFFFFFHHHHHIIIJJJIJJJJJJJJJJJJJJJJJJJHHIIJIIIJJJ
@4624824/1
cccatggttgtcgaggaggtccctgttgttccattgcttgaggtctggta
+4624824/1
CCCFFFFFHFFDFEB@HGJHHHIJIIIGIJCEGHIGIJIG@GH@FHGIB<
@4092049/1
gccatatttaacacacattttgtaaataattttctcgactttacacattt
+4092049/1
CCCFFFFFHHHHHJJJIJJJJJJJJJJJJJJJJJJJJJJJJJJJJJJJJJ
@4624903/1
gaattttcgtttggagcaaatacaatgtatttgctgtctttgtgtcttgc
+4624903/1
CCCFFFFFHHHHHJHJJIJJJJJJJJJHJJJJJJJJJJJJJJJJJJIJJG
@7663173/1
tggaacgttgatctggtctggagctggatgagtgacatcagcgccaacaa
+7663173/1
C@@FFFFDFFHFFIIAGGCAAHCHIFGEGGHGFEGGGGICDHGHIIIIGG
@4093597/1
agtatgttttccaacagtcataataaattcattagactgtcgatgaagag
+4093597/1
CCBFFFFFHHHHHJJJJHIJJJJJJJJJJJJJJJJJJJJJJJFHJGIIFH
@4626163/1
gggacttgaaaagaaagaccttcccactggggtgtatgtcattgagggca
+4626163/1
CCCFFFFDDHHGHJIJJJJJJJIFIGJJJJJJGIIIIJJJJJJJJJJJJJ
@228484/1
ctctttcagaaggggaaataggatattttcgcattcattaagattagtat
+228484/1
CC@FFFFFGDDHGJFGBHGIIGEHHGIDEEGIGGGHAGGIIIAGCEHI9D
@1909019/1
ggtcatttctttttcttgatctctttcattatcgtaaattgtcacggtct
+1909019/1
BCBFAFEFDHFHGIJIJIIIIIIJIJJJIJGHIJIGGHIIIDGICGGDGG
@1909065/1
agctttcttaaatctggttctctaatcatctgattagtagtaacgattct
+1909065/1
@CCF?DEFHHHFHBGEGFHGG>C>CFEHCHHDGGHIIGEGIHGIIIIGII
@7663826/1
gtcatgctctttctcaacaagatggtacctagctctaaatgccaca
+7663826/1
CCCFFFFFHHHHHJJJJJJJJJJJJHIJJJJJJJJJJJJJJJJJJJ
@3579512/1
gtggaagtaagaggtctttcatttaatgttttttgaaaa
+3579512/1
@=?DFADD?FDH<3<CECEE>IHEE@C<:CBFHBF;FDG
@8173984/1
ctaatatttgagcagaaggtgctggtgcatgtaatactttgtagatatca
+8173984/1
CCCFFFFFHHHHHIIJJJJFHIIJIGHIJJJIIJJIJJJJJJIJJJJJJJ
@5125251/1
ctttcattatcgtaaattgtcacggtctcaacaagttccgttttttggag
+5125251/1
CCCFFFFFHHHHHIIJJJJHJJJJJJJJJJJJJJJJJJJJGIJJJJJJJJ
@3044212/1
catttaaaaccgctgtgtctctttctttttttgtt
+3044212/1
C@@DFDFDHHHDA<DFGH9EFEGHEECEHCHGHFG
@791414/1
ggtatagatactgaacgtgtacacctcacat
+791414/1
@<=DDFFADBHHHJ9EEEGCGGHH@FHGDCH
@6141645/1
aatgtcaggtgcgttaacttttggtggctttattatattactcctaattg
+6141645/1
@CCFFFFFHCFFFIJGJIJJJJJJFFHIJJJIJJIJIJIJJJJJJIIJJG
@8176675/1
ctcatcttctttactaaaaggctacacaaacaatcacctgaatcctt
+8176675/1
CCCFFFFFHHHHHJJJJJJJJJJJJJJJJJJJJJJJJJJJJJJIIJJ
@792302/1
cagcctcatgttataacattatgcagttcattacctaagatatttgttat
+792302/1
?@@FFFDDDFHHHIDFFHGIJJIBGCHGJJJIJGGHGGGHHFHIIGEGEA
@231452/1
aataatctttgtttagtttcttttttgatgttacagagtttagtggctct
+231452/1
@@@FFFFFGDFDDGHHCFHHIEIIIIGICHGHIG@DCH>ECIIAFG<F>C
@8177777/1
gaccagtttgcaaagggaagcgagcttgctgttgttgctgctgctgctgt
+8177777/1
CCCFFFFFHHHHHJJJJJJJJJJJJJJJJJJIJJIJJJJJJJJJJJJJJH
@8177915/1
ttacaattagaatttataagtgttgcggttaaaccaagaacatgtggcct
+8177915/1
CCCFFDDFHFDFFGIGIHJJFHJJJJJJJJJJJJIIFIGJIGGIGHFGGG
@1373750/1
cacaaatccacttggaaaactgtttatcatagatccgacgacacttttta
+1373750/1
CCCFFFFFGHHFDIJGJJIJGCHAHIJHGG<DCDHCFEHG<ADGHCGHG=
@5129922/1
tgagaagctgcaacggctgctatagatggaacgttgatctggtctggagc
+5129922/1
CCCFFFFFHHHHHJJJJIJIIIJIJECGIIIGIDHGHHGIIJDHIIIGII
@4630128/1
tttgatttatgcttaataagcattacagcaataaacgtttttccagagcc
+4630128/1
CCCFFFFFHHHHHJJJJJJJJJJJJJJJIJJJJJJJIFHJJJJJJJJJJJ
@1912477/1
ccgaggtttaaattttttccgctgtagtacaaatttctatttccgatta
+1912477/1
?@@DFDDFFBACDFBFBAFGH>:@:CBC>C@B??DHIG>FG4?F@DGH;
@2470898/1
cggcagctgggaatcctttgtgagccacatcaatgttaagg
+2470898/1
?@@ADDDDHFH83CEE>BDEDDG<<AFF@FBGD9D:C<BFA
@1375071/1
ctttttaccagtcccttcagttaatatgctttaactgacaacattcaatg
+1375071/1
@BCFFFFFGHHHHIIIIJJJ>FGIJJGIJIJIJJJEHIJJJJJIEGHGII
@6641348/1
caagcttcggtccgactgatgatttgaggttcttgtggaattgtgacact
+6641348/1
=@@ADDFFHHHHHJJJJJJJJJJJJJJJJGIIJJJIJJJJJJJIJJJJJJ
@3046830/1
ccggtttctcaaaacatggagctggatgaggaaatttttcataaagaagt
+3046830/1
B@@FDDDFHHHGHJIJEFGG@HGIIJGJIIIIICEIEICDGIFJIJCEDD
@6641955/1
gccaagccaagacatgaacaacaatgctcctcttggaccacattctatca
+6641955/1
BB@DFFFFHHHHHJJJJJJJJJJJJJJJIJJJJJJJJJJJJJJJJJJJJJ
@4099484/1
cagagaggaaatagtattttttcttcatcgtcttgaacttcatttccaac
+4099484/1
@?@DDBDDBDFFFH<CD>EFIIIGIHIHGIHIIIBGGHIIGIIIEHHIII
@3047807/1
cttcaaaatcttcttcatcacgtcgtctttttttaccaaaccggtatttt
+3047807/1
@C@DFFADBCF>DGGI@EHHGGGGEDHAGH@>0@FHGIGAGHIG8/;;@E
@5137040/1
caacagtaagacatggtagatgaggatactttaatctaatattatattga
+5137040/1
CCCFFFFFHHHHHJJJGIJIJJIJJJJJJJJJJJJJJJIJJJJJJJJJJJ
@2473080/1
aggaagttttctcgcaacttaggttatgcgaagtacataactttctttgt
+2473080/1
@CCFFFDDBHHDH?HIJIIJEIIBHGGF>F=GHDHI@CFCHI4BGIG4E?
@5138747/1
ctgtctttgtgtcttgcacgacctttggattgaatataagaccttgttgt
+5138747/1
CCCFFFFFHHHHHJJJJJJJJJJJJJJJJJJIJJJJJIJJJJJJIJIJJH
@6645220/1
ctcttcacatactcttgttacaacatatttcaacatgtatccttttgggc
+6645220/1
CCCFFFFFHHHHHJJJJJJJJJJJJJJJJJJJJJJJJJJJJJJJJJJJJJ
@799032/1
ttgtatactagcatgactgactagata
+799032/1
@@@FDFFFGBHBH@FIGIIHGIIJIEE
@1914297/1
ctttttcttgatctctttcattatcgtaaattgtcacggtctcaacaagt
+1914297/1
CCCFFFDFHHF>F>CBFGIGIIIIICHIIIHIGHIJJIGC=GIDBFGHFB
@6646719/1
ccactatattcaccaaccgttaacggagtttgctgtcgaatactctgagc
+6646719/1
CCCFFFFFHHHGHJJJJJJJJJJJJJJJHIIJJJJJJJJJJJJJJJJJJJ
@5636885/1
attaatggaattgggaacttgactaataacctggctattataaatttcag
+5636885/1
@@CFFFFFHHHHHIJIIIJJJJJJJJJIJJJIJJJJJJJJJJJIJJJJJJ
@1915193/1
ctccaattgcattccctttcacactagggacatgaggtgaaattattggt
+1915193/1
B@BFFFFFFFDFGJEIGIJBHHIIIFHBGHIGEHGHIGGGGGGHIDIII<
@8185000/1
gtctattgacagcatgatgacattcatctataactaatagattgacacga
+8185000/1
@CCFFFFFHHHHHIIJGIJIJIJJJIJJJIJJJJIGJJJJJIJIHIIIJI
@3051621/1
cactccttttcccgtttttattatcgcttctaattttttctctcatttct
+3051621/1
CCCFFFFFHADD>FFHIBHIJJJEGHIBHCG4CGGGG9DBAFAGHIEII9
@6647163/1
gtggttgttgcctctgttgctgctgaggctgttgttgccactgctgctgc
+6647163/1
BBCFFFFFHHHHHJJJIJJJJJJJJJJJJJJHIJIIJJJJJJIJIJJIJJ
@801034/1
ccgacaaacgccatcctctcattcttagttgtaacaactaggggcacca
+801034/1
?@@1;?DD8?<F6A:EFE<9<49?:E4C::C<CFGI>8?BG>DEDF;@.
@6648079/1
gccagagccagtaggtaaaaagattattgtattttcttttagaactcttt
+6648079/1
CCCFFFFFHHHHHJJGGIJJJJJJJJJJJIJJJJJJJJJJJJJJJJJJJJ
@7168274/1
caatgtttctagcctttcataattcataacgtcattagcagagctcgcta
+7168274/1
CCCFFFFFHHHHHJJJJJJJJJJJJJJJJJJIJJJJJJJJJJJJJJJJJJ
@5143813/1
agcaagtttcgcttgttttttacttgttcctgtgccataaccgtacttca
+5143813/1
CCCFFFDEGHHHHIJIJJJJJJJJJJJJJJJJIJJJIJJIJJJHJJJJJJ
@5144202/1
ctttgaatgtccctttgccaaatacttcaactgtgactctaactcttctt
+5144202/1
CCCFFFFFHFHHHJJJJJJIIJJIJJJJJJJJJHIJJJJJJJJJJJJJJJ
@4104885/1
ctgtattataacatgacctaagagttttattaaagttggatcattagcag
+4104885/1
@CCDFFFFHHHHHJJJJJJJJJGICHIJJJJJJJJIJJJJIJJJJJJJJI
@3589116/1
ccagtcatcaggaataaagtcattaaccttcaaa
+3589116/1
@@@DDBBD?F:DAE>F@9E<AFFCG@<B49;@B<
@3589341/1
ctcaaggtacacccctataagggcttcgatagaatc
+3589341/1
@@@DDDD?FD<CBFGB@GGDHG<F>GGA=4?FHF4:
@3589516/1
gggtagttgggtaatattttgataacgtggatgtagatag
+3589516/1
B@CBDADDHGHFAEBGIIIGGFHHIHJ;BFHIGD<BD9D9
@3054608/1
ccgcttgttgctgtacttgaggctgagatgaaggtgg
+3054608/1
@@@FDFFDBFHHF<EHIIEFFEEGGDA<9EBFG@1??
@3054887/1
ctcatcttctttactaaaaggctacacaaacaatcacctgaatcctt
+3054887/1
@@CFFFFFHHHFBHIIJCHHHGGGGIG3CDHIIEGICFG;BGC?DHH
@6149473/1
cttaatgatatcagtcagcttacaagccttagtaagcataaatttatgga
+6149473/1
CCCFFFFFHHHHHJIJJJJJJJJJJJJJJJJJIIJJJJJJJJJJJIJJJJ
@1389874/1
ctggcaatgtgacctcaagttccatcctatcattgccaattggtagtgga
+1389874/1
CCCFFFFDHHHGGIIJIJJIIJIJJIJJGJJIJEHIIJJIGIC?DGGIFI
@8188492/1
gtgcagtatgttttccaacagtcataataaattcattagagtgtcgatga
+8188492/1
@B@FFFDFGHHHHIJIJIJJJIIIJJIJJJIJJJIJJJJJJGGDHIGJJI
@240676/1
tttggctttgccgcttgttgctgtacttgaggctgagatgaaggtggtct
+240676/1
@@CFFFFFGHHHGIGGBHEHII<FHIJJIJJJFIEDHIGGFHIJ?FGGH@
@241562/1
gtcgctttatgcaaataaattggcatcccacttttatgaatgattttgat
+241562/1
@@CFFADFHFD<FHGGHG@>A@FFCHIIIJJ;B>FHIIAH>9CG4BFGGH
@6152116/1
cgatttttgaaacacctctgtcgaacagcttccacagcttgtctgtaatt
+6152116/1
@@@FDDDDHHHFHEH=EGIGHHBFCEHGGIIIIIIGIIIIIHCGGHIIHI
@3591832/1
atattgttcaagttcacgaggagtattcttggaaaca
+3591832/1
CC@DDDDEFHHHFIIGGGIII>HG@HFHIGGHIJF@3
@1391443/1
ggaattccagcctttgatagcaatcggtaaagttttgcctataagaacaa
+1391443/1
CC@DDFDDHHHHDHJIJIEJGGHCHIJIGDFFEHIJIJIFGEEIIGIIIG
@804974/1
ctccaaaattgtaaatccaggaacttcccagtcatcaggaataaagtcat
+804974/1
@CCFFFFFHGHHHJJJIJGJD9GEGJBHIIJG>FGGHIGAH@FGHIF>DF
@5147659/1
tcattttcggtttcgtaggcaggtggaggccatcgcctggtcatgcataa
+5147659/1
@@@DDDDDHHHHHIIIIEHIDHG::?DDGIE@DGD@FHGIBGIIIIIIII
@805373/1
tggacattatattgataagtgtatttatacctctctttctggtgttcatg
+805373/1
@@@DD8DDHHFBHIGGEEHA@A4?BHHIHHGIII@DEHCHC>C;88CDAH
@5148060/1
ccttgaacaaatttacctaaagcaacaacacaattgtcggcagctgggaa
+5148060/1
CCCFFFFFHHHHHJJJJJJJJJJJJJJJJJJJJJJJJJJJJJJJJJJJJJ
@1393068/1
caggagatactggttgttgttgaggtggtagttgagtttggtgggtaggg
+1393068/1
C@CFFFDFHHHGGHIJBGIGGJIII3AGCAG@@GCF<DDHGGHIGHAFGH
@6652046/1
gtttctcctacggagactgtatacctaaaagtgggttcatgaattgctcc
+6652046/1
CCCFFFFFHHHHHJJJIJJJJJJJJJJJJJJHHJIGHJJJJJJJJJJJJJ
@4108583/1
accaaatcggctccttgaatgaatttttcattcctccatactccttgtct
+4108583/1
@@CFFFFFGDFHGIJJJIGHCHGIJJJJEGHIGGGGIJJEEHIJ@GGIHI
@7676633/1
tcctgatatagctctaacttcaattaatttctgatttttattaacaatag
+7676633/1
CCCFFFFFHHHHHIGIJJJJIIJJJIJIJJJJJJIJJJJJJJJJJIJJIJ
@3058113/1
caattcttaacattttttctttaaaca
+3058113/1
?@@FDEDFHHHGBC>DG@G>EBAGC32
@3593679/1
cttgactatgtttgatgacatatcaataacattctcctcaa
+3593679/1
@CCFFDFF<FFB?G<GHGIEGHHE9CEF@BE<@E<>DFHF>
@5643367/1
ggcaactcaggataactatagaggttcttctttccatcaaaggcaggaaa
+5643367/1
CCCFFFFFHHHHHJJJJJJJJJJJGGIJJJJJJJJJJJJJJJJJJJJJJJ
@1394816/1
gtagaccaattaagaactcaaaaactttgtttacagtacaggcataacct
+1394816/1
@@@DF>BDF?FFDGBHEHGIIG3AFGGIIG@FGHGHE>DC@>DACHIJJI
@5644799/1
ctttgccgcttgttgctgtacttgaggctgagatgaaggtggtctgctgg
+5644799/1
CCCFFFFFHHHHHJIJJIIJIJJIGHIJJJDHGIJIIJJHHJHHJJJIJI
@4643405/1
cttcagtaaataacaaagaatggaaggccaaaatttgttcacactgttcc
+4643405/1
CCCFFFFFGHHGHJJJJJJJJJJJJJJJJJJJJJJJJIJJJJJJJJIJJJ
@3061088/1
ctgggtttaaaatcttcaataacattactcatttctg
+3061088/1
@@@DDDDDDBDDA9F>FG@FEHG@C9FEHB?4C<FAB
@244252/1
aacgattggaaaaataatcagaatatgaacggtattgctctgcaggg
+244252/1
??<DBDD1C:ADDGBGE4AF<:AF?CE9B9<8188?@FHCD9D>>A8
@7175372/1
cctcaaccttttgtaacatcgacaacaccgcttgtgcggcaatatgtttg
+7175372/1
CCCFFFFFHHHHHIJJJ4IHIJJJJJJJJJJJJJJJJJJJJJJJJJJJJJ
@4110098/1
ctcattttttctgctaaagcactaccttcagcgggagaccttggctttgc
+4110098/1
CCCFFFFFHHHHHJJJJJJJJJJJJJJJJJJJJJJJJIIJJJJJJIJJJJ
@3062268/1
cagcgaaattcttattcgattgaagtaaattgtaaaatgctaatatccta
+3062268/1
@@@DBDFDDHH8<C>AGGE4<@<C@<CFGFEE@CFFGH9D:CF>F<DBDD
@4110725/1
caacaatttctcttcctttttttggatctgaagggcggtcccctcttttg
+4110725/1
B@CFDDDFHHHHHJJJJJJJJJJIJIIJJJIIIIJJGIIHHHHFFFFEEC
@7679289/1
gacaggtttttgaaaaaattttggccaatagctgtgggttatatggtgat
+7679289/1
CCCFFFDDHHHHHJJJJJJJJJJJJJJJJJJJJJIJJJHIJJJJJJFHIJ
@7679383/1
ccaactcatactgtcttcagcctcatgttataacattatgcagttcatta
+7679383/1
CCCFFFFFHHHHHIJJJJJJJJJJJJJJJJJJJJJJJJJJJJJIJJJJJJ
@246394/1
gtgcagtatgttttccaacagtcataataaattcattagactgtc
+246394/1
@@@FFFBD>FHHDGEFGGGIIHGIEBEHIJICIGHJIIGGBGH?<
@8193843/1
ttcaacatataaactgcagggaattctaagagggtacacaattcaggcac
+8193843/1
CCCFFFFFHHHGFIIIJGGIIEFGHGHIGIGHIGHHIIGGEGGHGGGHGG
@4644770/1
ctttgttgctgctgtggtggttcttgcctttgcagctgttgtggtggttg
+4644770/1
@@@FFFFFHHHHHIIGEHHIHGIIIJJJJJJJFIJIIIIIJ9BF?DG@FH
@3065187/1
cctctatttccttgtgcattaatctatagaaaa
+3065187/1
=@@FFB<AFD4AFHHHEF9HH<GGCHHBIII@2
@4645704/1
gcttggtgtttgttttctccaactccgacaaacgccatcctctcattctt
+4645704/1
CCCFFFDDHHHHFIJJJJJJJJJJJJJJJJJJJJJJIJJJJJJJIIJJJJ
@3594856/1
ttcatctatattttttaaggaagtaagtgcagggga
+3594856/1
@@<DFFFFHBFHHIJIIIGIFHBHIG<FHGGHBHBG
@1397014/1
gcagggaattctaagagggtacacaattcaggcactaatgtctcttcaaa
+1397014/1
@@CFDFFFHGFFDHGEGIJ:AGHIJJJJEGGEG=GHIIIDGHC<DGHE4?
@1397291/1
gttcacactgttcctggctgagagtaattcgtcgcgcattctg
+1397291/1
@?@DADDD3C:CAGGH>FGG9FH9:<<2CAB9:CFAH@HIG4C
@6156214/1
tccttcaacaatcgtcggtacaatgtaatatgagttttctttgttttcaa
+6156214/1
CCCFFFFFHHHHHIJJJJHIJJJJJHIJJJJJJJHIJJJJJJJHIJJJJJ
@7682553/1
tctatatttctcattttttctgctaaagcactaccttcagcgggagacct
+7682553/1
BCCFFFFFHHHHHIJJJJJJJJJJJJJJJJJJJJJJJJJJJJJJJJJIJJ
@252147/1
ctttcctccattagttttcttccaactagtgaaatttgagttaagaaata
+252147/1
@@@DDDDDFADDDGAFHGGI>HHGEFHG<?@?CBCHGEHG<CDBEEH9DF
@8196903/1
cttcatccttgttttcaaagttgataaataatattaatgaaactaaaaac
+8196903/1
CCCFFFFFHHHHHJJJJJJJIJJJJJJJJJJJJJJJJJJJJJJJJJJJJI
@6657280/1
ctttcttagatctaccagtgcccatggcagcaaatctacttgatcctata
+6657280/1
CCCFFFFFHHHHHJJJJJJJJJJJJJJJJJJJJJJJJJJJJJIJJJJJJJ
@5650232/1
ggaagttatcaagaaatctaagattgcatcaccgaggaattccagccttt
+5650232/1
CCCFFFFFHHHHHJJJJJJJJJJJJJJJJJJJJJJJJJJJJJJJJJJJJJ
@253423/1
ttttatttctttagtaaacttaacccttt
+253423/1
@@<DDDFF<FDHDAEGBBGHIHBB::<A3
@6657762/1
ccgaggtttaaattttttccgctgtagtacaaatttctatttccgattat
+6657762/1
CCCDFFDFHHHHHJJJJJJJJJJJIJIHGJJJJJJJJJJJJJJJJHJJIJ
@4115665/1
attagcagagctcgctactaaggccttcaagatagaacccaattctggcc
+4115665/1
@BCFFFFFHHHHHJJJJJJJJJJJJJJJJJJJJJJJJJJJJIJJJJJJJJ
@6658079/1
ctgttgtggtctctgctgttgctgaggctgctgtggtctctgctgttgtt
+6658079/1
CCCFFFFFHHHHHJJJJJJJJJJJJJJJJJJJJIGJHIJJJJJJJGIJHI
@7685335/1
cttggcttaagagagaaataaagagagaaatagaaaataaatatataaaa
+7685335/1
CCCFFFFFHHHHHJJIJJJJJJJJJJJJJJJJJJJJJJJJJJJJJJJJJJ
@8197471/1
ctaccaatactttaagagcatttattgcagcttctttctgtgcatcattt
+8197471/1
CCCFFFFFHHHHHJJJJJJJJJJJJJJJJJJJJJJJJJJJJJJJJJJJJJ
@1926800/1
tgtaggaactggactgcattaaaatccgaatcctttaatgaaattatctg
+1926800/1
CCCFFFFFHHHHHJJIIJJIGIIIGJIIIJGJJI@DHHIIHGGIEIGIJG
@810984/1
atcgcacaacaaacacttggggagttaaatcaacatcagc
+810984/1
CC@DFDDFD?FFHIIBHIICFH7:FHAD9CF@@>D3DHGG
@1927168/1
caacaacccagtgaccagcaacccagcagaccaccttcatctcagcctca
+1927168/1
@@@BFFBDHFHDAAEHDGDII9CF?BD@9?DE@3DGGHDHEGEHGGIIIG
@7686465/1
ggccaagatcagccgtgtttggtagaagcaggatgacacttaggtcgtgc
+7686465/1
BCCFFFFFHHHHHJJGGFHGIJGIIJGIIIJJJJJIJJJJJIJJBGHHII
@5154340/1
gtctcaacaagttccgttttttggagaggcaactcaggataactatagag
+5154340/1
CCCFFFFFHHHHHJJJHIJJJJJJJJJJJJIJJJJJJJJJJJJJJJJJJJ
@3598391/1
gtatgtttcatttgacgatcaatatgagttgtggcccattg
+3598391/1
CC@FFDDFGFHFHIGHGEGGHHHGIJGGD>FEHEEGI@FG@
@7687102/1
agcatttggaggactgtcagatggttttggagaattatcaaagagaatta
+7687102/1
CC@FFDFFHHHHBFHIFHIICHIIEHHHIJJJJJIGJJIIIIIJJJJJJJ
@1928320/1
cctgccactcatcataatgaacaatatcttcttttggattagtagaaaat
+1928320/1
<B@FFDFDHHGHHIIFIJJ@HHHEHEGJCBFHEI>FGGIGGIIIE9FA3?
@4651332/1
cttgaggcttatacctagtgcttctgtaaaacgccaataattgttctttc
+4651332/1
CCCFFFFFHHHHHJJJIJIJJJJJJJJJIJJJJJJIJIIIJJIJIJJJJI
@1929753/1
tggcgtttctgtaccactataaatgtaatcggtggcgtgtaatcactgct
+1929753/1
@<?BDDDDF?HH<FEGFHHEGGBH<?FFEHGD?;DF:@FGB?F9<FBFGH
@2490540/1
accatcttcaacgaatcaaattcactttgaggaactctctgatttatctc
+2490540/1
@@@DDFFFHHAHHEHGHBEEFEHGGIDHGEA;E@GGGEDBD>GHEEH49B
@5654046/1
cgggccttaactttagtgaactggtcatcaactgagaggccaaactcctt
+5654046/1
CCCFFFFFHHHHHJJJIJJJJJJJHJJJJJJJJJJJJJJJJJJJJJJJJJ
@812853/1
ctgtcatctaataattctttagcctctaaaccttcatctttatcagtaat
+812853/1
C@CFFFFFHGAHGJIIJJDFFHGIJJJJJIGGGHEGGGIGI9FH<FFGG9
@5654153/1
cggtgtttttgagctcatacttaatccaatgacatggggaagtcaattgc
+5654153/1
BBBBDDFFHGHHHJJJJJJJJJJJJGIGIGIJJJJJJIIIJJHIJGIJJJ
@7689883/1
tttcggtattatggttttcttcagcatcagacgtattagagcatagatca
+7689883/1
CCCFFFDFHHHHHJHIJJJJJJJJJJJJJJJJJIIJJJJJJJJJJJJJJJ
@5156183/1
ctggcatttaaaaaaaaaatcaaaagctagtagaccaattaagaactcaa
+5156183/1
CCCFFFFFHHHHHJJJJJIJJJJJJGIIJJDGIEIIIJJJJJIJJIJJJJ
@4118441/1
caccgggttgttgcctaacaggaggtgcactggttacaggagatactggt
+4118441/1
CCCFFFFDHHHHHJJJJJJJJJJJJDHIJJJJJHIJJJJJIJIJJJJJJC
@260125/1
gttctttttctattttcttggctttgagatacctacgccta
+260125/1
@??B?>DDHDFHABGAGEH::CBE9F@H3CBHEF>GBE@;:
@260417/1
ctcatcttcatcatccaagccgtaatgaatggtg
+260417/1
CCCFFFAAFFDFG>F<C?@FHBGGIGI4EHCHCF
@2492025/1
gtaataacgaatttttttcttgttattttcttgatcagaacaatactcat
+2492025/1
@@@FDDDEHHHHGHFH<GHGGGGGJJJJJJFIJJIIJJ9FHGIIGCGIIC
@5655030/1
tgttgttgttgaccccatggttgtcgaggaggtccctgttgttccattgc
+5655030/1
=;:AA=B?ADC:AFDBGGIIA?CEE?GBDHEAG;DD9BHCC?BB<==C8C
@813919/1
cacattccattccatgatttattaaacccgatgctagctttcttaa
+813919/1
@@@FDDDDDHDFDFBH<?IBFIEG<FG>?82@?GCG9FD4?<BF<<
@6162931/1
gttcaagatcattttaaactgtccttctgacacaccatctctgtaaa
+6162931/1
@??DBDDFHDFDD<DGHGEICF@GIGF:FHGIGEEGBCDGIIIIIGI
@7691988/1
agcatgatgacattcatctataactaatagattgacacgagacagcgtga
+7691988/1
@@@DA>DDH<DHDGFHGGGHIIAHIIIICA@HHFHEGG6?FDHGEHBHGC
@3602091/1
ctaacctcttggcaatttttttcgatttgccagtacctatttctttgtgt
+3602091/1
CCCFFFFFHHHHABDGBHHGJJIJJIJIFAFFEHJJ@GG<GIIEIIIAEF
@815371/1
cccaacgcaatcgcttaacctaccc
+815371/1
@@@DD7DD<DDDAB3?14AACG3::
@2492322/1
ctccagcaggtgggtgagtaacatcagctccgagaaatattacaggttcg
+2492322/1
@@@FFFDDFD<?BGCGGH4F>@<FH9<?FHBF0:?DB?BA>E?DHHBFGB
@262015/1
tatatataagattacaattcttaacattttttctttaaacaaagaacatt
+262015/1
<@@DADDBFH4C?ABE@BICHH@IIDDHGBEEHGEDCH<FFD89DH999?
@6662711/1
catatcattgagacattaacttgcgtagcatactttatcgtaacggtcat
+6662711/1
<@@FFFFFDHFHBEBHGIIGHIGIGHCHGGHIGIIIIIIIIIIIDBBFBF
@1403513/1
cctatgactcccaagctgctatgagtactatcatcagctgg
+1403513/1
@@@DDD?BFHFHH>EEHIGC4CHA<CDGHHHH>FGH93CGH
@7186461/1
gctgagtgagttaaaacagtacatcgcacaacaaacacttggggagttaa
+7186461/1
C@CFFFFFHHFHHJJJJJIHJIJIGJJJJJJJJJIIJJJJJIJJIJJHJJ
@262775/1
ccacccttttttttgttcctttttgaattgaaatcacctgctccaggtaa
+262775/1
@CCFFDDFHDHGGII>GH4DCCGIICEGIDBDHEFCGCHIE>@@=8C77=
@262779/1
cagctagttggagatccatagcgcaccattgagagctcaggagg
+262779/1
@CCDDFDBB?DHHFJJIIEHAGGGEGIJJGI>BBB3BFC339?6
@4653591/1
ggcacatatccatagggacacagcttctatggttggaaaatccttcgcac
+4653591/1
CCCFFFFFHHHHHJJJJJJJJJJJJJJJJJJJHIJJJJJIJJJJJJJJJI
@1404551/1
ggttcatgagttccactttcacaatca
+1404551/1
=1:AAD;BFHA<?GGI44AFIIGGEBB
@5656573/1
ctcctcgataatagatatgtaataagaatattgatgctttgcccgtcctt
+5656573/1
CCCFFFDFDHDFHIEGEHIIEEHII>HHHIIICEHFHGGIGGHGIDGDDG
@8200575/1
ctcattctttcaaaaaaaactattcgtaggagtaaaacgtaagtggaagc
+8200575/1
CCCFFFFFHHHHHJJJJIJJJJJJJJHIJJJJGHIJJJIIJJJIJJIJJI
@8201378/1
gcatggtttaagaaagaccaaaggtttctgttgagctagtcatttgttcc
+8201378/1
@@<DDA2?CFFAD?EAFEI@EB?@FFFEFIIIIBFIFEE:BD?BFEFGC9
@3074443/1
tctgtctgcatctgtatatgccctagcacggaaagcagcgagatgagcat
+3074443/1
<@@??DFFFFHFDBGHGFEEEH@DDHIDCGB?GG@HGGGD<D?@FGI3=<
@5159310/1
cttttccaattggttctaaattgtcatcaagctctccccttccatgcaat
+5159310/1
CCCFFFFDFHHHHEHIIJIGIJGHHBHIIGHGGGIIJHGIIEFGIJIJJJ
@7693057/1
ccttccaaaaaaatacagcaagtctggtaaatttatcgcaaggtaatgta
+7693057/1
CCCFFFFFGHHHHJJJJJJIJJGHIJJFHHGJJJJJJJJJJJJ?FHIJIJ
@2495246/1
ctgcaatttccaagaaactttacttttcacaaataaatataaaaagaaaa
+2495246/1
CCCFFDFDFHGDHGG@HIIIG>H4CFH<<CBHC9DEEHII>AGHED7DGC
@2495474/1
cttgactatgtttgatgacatatcaataacattctcctcaaccttttgta
+2495474/1
@@CFFFFDDHFHHGGGEGIGGCGGIJJIJ<EHHCDHHGHEI?FFGE9??D
@1934336/1
ccactatctaaataaatagctgcagctaatgattcaaataagtcaccaag
+1934336/1
CCCFFFFFHDBFHIJJJJJJJGJJJJGIJJIIIJIGC?CGHIBDHHIIIJ
@4122631/1
cgataatcaagtgttggtgcattcataattcgggccttaactttagtgaa
+4122631/1
CCCFFFFFGGHFHGIIJGIHBHGIJJHHHIJJJJJJJIJIIJJJJIHIGH
@2496041/1
gcaatattttcgcagcctcttgttttgcttctttttttgacctacccttg
+2496041/1
@@CFFFFDHHGGHGGHHGGFHIHIJICHIJGFIIGIJIIIIEGGIJFGG>
@3604334/1
gttcatgagttccactttcacaatcaattaattggtaacatggtaaaata
+3604334/1
@CCDFFFAHAFHHHC<EBFHEDHHFHGGGIIIIIGD9EFFHHGFCHGGII
@4655463/1
cttcaacaatcgtcggtacaatgtaatatgagttttctttgttttcaaag
+4655463/1
@CCFFFFFHHHHHJJJFHIJJJJHIJJJJJJJIIJJIJJJJGIJJJJJJG
@3605107/1
cccaattctttggtgataagaactatttctttaagaatattttggatttc
+3605107/1
CCCFFDFFGHHHHHIGGIJJEGGH@CHJIIIJIIIGIGCHIJJJ:?BHHI
@4656103/1
ctggtgtagaattacagaataactcatgaatgctttctaatgtttcttca
+4656103/1
BCCFDFFFHHHHHJJJJJJJJJJJJJJJJJJJJJJJJJJJJJIJJJJJJG
@7694946/1
cgtcggtacaatgtaatatgagttttctttgttttcaaaggctctaacta
+7694946/1
CC@FFFDDHHHHHHIJJJJJJJHIJJJJJJJHIJJJJJJJJJJJJJJJJJ
@2497490/1
ttattaaacccgatgctagctttcttaaatctggttctctaatcatctga
+2497490/1
@<<DDDDDDFHHHHHHHGGIDHIJ9FGGHI@FII<DFEHEI@CGHIIG9?
@7695516/1
atataagattacaattcttaacattttttctttaaacaaagaacattgga
+7695516/1
BCCFFFFFHHHHHJJJJJJJJJJJJJJJJJJJJJJJJJJJJJJJJJJJJJ
@7696217/1
gcccgtcattcgctcctcgactgccccgatgttggagcctatgctatccg
+7696217/1
CCCFFFFFHHFHGJIIIIJFGIJJIJJIJJJGHGHHGEIIJJJJJJIJJG
@1937762/1
ccaaaatttgttcacactgttcctggctgagagtaattcgtcgcgcattc
+1937762/1
CCCFFFFFHHHFHIJIJJJIJJJGJIJIFHIDIHIIIJGG>GHGIIB@FF
@821320/1
cgtggaagtaagaggtctttcatttaatgttttttgaaaagcctcacttg
+821320/1
@@@FDBF8DFHGHIGCGHJGHHJJJJJCHFIJJJIIGIJJIIBGEGIGHB
@5162735/1
ctctcaaatgtgtaaagtgaagacaattatttacaaaatgtgtgttaaat
+5162735/1
CCCFFFFFHHFHHIJJJIJJJJJJJJJJIJJJJJJJJJJJHIIHIIJJJJ
@5162890/1
ggtgcgttaacttttggtggctttattatattactcctaattgaagagcc
+5162890/1
CCCFFFFFHHHHHJJJJCFGIJJJJJJJJIJJJJJJJJJJJJIJJIJJJJ
@1409644/1
cgtacttctagcattagaagtttcttctccagctaaggctg
+1409644/1
@@@DD?DBHH<F<GH>G@EEAIC4CHG@EGGAGHG4:C?BB
@1410032/1
ctttgcttcaggttcattatcttcgatggcttctgccaagtaatctcccc
+1410032/1
BB@DBDDFHFFHDHHIICC>CHIJJIJDEHGDGG@DHDB=DDFCDGIEGG
@1939626/1
ggtacatttagctatcctgtagtttcgtcctatacctttgaatgtccctt
+1939626/1
@@@DFFDFDF>FA?@FHGH<BHFHEGGGEGG@FEFGI@?C4C@<:BDE3B
@4659547/1
tggcaacaaacagttgttttttcctgatatagctctaacttcaattaatt
+4659547/1
CCCFFFFFHHHHHGHIFHJJJJJJJJJJIIJJJJJJJJJJJJIIIJJJJJ
@8205751/1
gcctcttgttttgcttctttttttttgacctacccttgccgatagcaata
+8205751/1
CCCFFFFFHHHHHJJJJJJJJJJJJJIJJJJJJJJJJJJJJIJHHHHHFF
@7191831/1
gctggttgccttaaaacaatgtcaagagcttggattgcctcctgcggacc
+7191831/1
CCCFFFFFHHHHHJJJJJJJIHIJJIJIIJJJJJJJJJJJJJIIJJJIJJ
@1410595/1
gccaaaatttgttcacactgttcctggctgagagtaattcgtcgcgcatt
+1410595/1
CCCFFF?DDHHABHGHIIIII4CHCGIIIIGG@HFGFHIIIGIIIBG@GI
@1411303/1
gtcgtgagaagctgcaacggctgctatagatggaacgttgatc
+1411303/1
@@?DDFFFHFGH?GEGGIIGGHGEGA@AFFIGGIICG;DHCGC
@4661366/1
gtttaagaaagaccaaaggtttctgttgagctagtcatttgttcccctga
+4661366/1
@@@FDFFFGGDFHIIIIGECEGHIIIGGHJIIGG?:EFIIEFHDBCGGED
@1412347/1
tggtgcattcataattcgggccttaactttagtgaactggtcatcaactg
+1412347/1
@@@DDF?8DHDHGDGGJFEGHIEGIIIAGH@G4:?FFH@GHHIGIHHIIG
@4127094/1
caggaggtgcactggttacaggagatactggttgttgttgaggtggtagt
+4127094/1
CCCFFFFDFHHHHJJGIJJJJJIJHIJJJJJHHJIJJIIJHHJ?FHDGHF
@6671371/1
agctgagtaaggagttgaaggattttctaaagctttgaattcataagttg
+6671371/1
8:=DDEFDHHHHHJGHJJJJJIJJJJJJJJJJJJJJJJIIJJJJJJJIIJ
@3082487/1
cataaattcgataacaggctgagctttataaaatgcagtggc
+3082487/1
CCCFFFFFHHGGGJJIGEGIICHCHEIJGIJ@EB>F9F9CFH
@822985/1
caagctctccccttccatgcaataaacggcatgtctc
+822985/1
@<@DDDBBBADDHIJGIGHJGIFEH9FHEEGIEDG9B
@7700054/1
aacgtgtacacctggtaaagaggtgacaaagatagtaagttatttcttct
+7700054/1
@@BFDFFFHHHHHJJHIJJIJJIACHGIIJJJJJJHGIIIHJIJJJIJJI
@3609501/1
ctttgttctttcttgtcagcacagaataatcttgtatgatgtctcttttg
+3609501/1
CCCFFFFFHHHHHJJJJJJJJJJJJJJJJJJJJJHIJJJJJIJJJJJJJJ
@4663040/1
gtggttgttgcctctgttgctgctgaggctgttgttgccactgctgctgc
+4663040/1
BBBFDFFFHHHHHJJJJJJJJJJJJHIJJJJHIJIIIIJJJJJJIJIJJI
@4128125/1
tataagaacaatgagtaagagcttgcaagaggtaacttctgtcttgaaat
+4128125/1
CCCFFFFFHHHHHJJHIJJIJJJJJJJIJJJJFHGJJJIJJJJJJJJJIJ
@271238/1
ccactatctaaataaatagctgcagct
+271238/1
=@<DD>DDH>BB>GE:EGGH>H@CEEE
@3611459/1
gccataccgtacgctcaaacatgcaaatgtgacattattgactaaggccg
+3611459/1
CCCFFFFFHFHHHJGIJIJJJJJJJJJIJGHIJJJJJJJJJJJJJJJJJJ
@8207337/1
ttcttagatctaccagtgcccatggcagcaaatctacttgatcctatagt
+8207337/1
???BD8BAD<ADBEI:2<AAFEBBB@FBDCECE@ECDDDD>D@DDEDDD?
@3083381/1
gttaacttttggtggctttattatattactcctaattgaagagc
+3083381/1
@@@FFFFFHFDF;FHIAGIIIIIIJGG@HGI<FGHGIIIGHHI;
@4664451/1
gtgaaatctttaggctgcagctcaaccattttatcggccaacatattact
+4664451/1
@@@FFFFDHHHHHIDDHIIBHIIIIGD?GIGGIIIGHIIGIIIIIIGIII
@4129642/1
gcaccgatgcaataaatactcatcttctttactaaaaggctacacaaaca
+4129642/1
CCCFFFFFHHHHH4FHIJJJJJJJJJJJJJJJJJJIJIIJJJJJJJJJJJ
@5665255/1
gtaaaaagattattgtattttcttttagaactctttcaaagagttctgct
+5665255/1
BBBFFFFFHHHHHJJIJJJJJJJJJJJJJJJJJJJJJJJJJJJHJJJJJJ
@272082/1
cctaacgttatcaggttttgggtagttgggtaatattttgataacgtgga
+272082/1
@CCFFFFDHFGHHJJ@EHGIDG8CB9CGEI?FHIGGGGJIGIIIFGH9D@
@2503730/1
atcattactaattttttgcaattgttgagtgaa
+2503730/1
@@@DDDFFHHBD<BEBAABG>AC<9C;EFFEDD
@8209079/1
catttctttttcttgatctctttcattatcgtaaattgtcacggtctcaa
+8209079/1
CC@FFFFDHHHDHIIJGEGHIEIHIHGIJGIEGIIJIICEGHEGHEHHGD
@1414692/1
ccagctaaggctgtatcatcaacttctaaaggtttccaataaacaccttt
+1414692/1
@<@FFDDFFFFHHGBGGBIEH9DHHJCHCEHIIGHFEE9EGHGGEHGCGC
@8209234/1
gtaatactttgtagatatcagacatttcttcagggagaatttttaaccat
+8209234/1
CBCFFFFFHHHHHJJJJJJJJJJJJJJJJJJJJJJGIHIJJJJJJIIJJJ
@3612516/1
cccacatatcagctgatattctatagataatattggataattgcgaaacg
+3612516/1
CCCFFFFFHHHHHJJJJGIJIJJJJJJJJJJJJJIJIJJIJJJJJJJIJI
@273187/1
cttttttccaaattgcctctccattcaa
+273187/1
??@D=D>D?FHH?DBGFEGGHHE9A@F<
@6673746/1
cttttttttccttgactatgtttgatgacatatcaataacattctcctca
+6673746/1
BB@FFFFFGHHHHIIJJJJJJJJJEIIIJJJIIJGGIJJJJJJIIIIJJJ
@2505224/1
cgctaatttaaaaattgaatagtttttatgaaatgagtcagaattttcg
+2505224/1
@@CF?DDDHF<BDGIIGAFHJJ>HCCCHIJII<<FGE@FFHI9CDGDDA
@5665369/1
ctttctcgataatcaagtgttggtgcattcataattcgggccttaacttt
+5665369/1
@CCFFFFFHGHHHJIIJFHFJIJCFHGGFHEIFIIGJIIJJJJIJIJGIJ
@4666081/1
catgaggtgaaattattggtatttcttttttccaaattgcctctccattc
+4666081/1
@;@D?DD?DHDADG4CCAF3<AEH<FHCHIIIGIBCHGHDGDDHCEHI>F
@1944987/1
gtcttttccttcccctggcaatgtgacctcaagttccatcctatc
+1944987/1
@@<D?44AD8?CA:E>@F;FCA9<F>FBHAFBDG9EE>9B;DAF:
@7701589/1
ttggaaaactgtttatcatagatccgacgacactttttagtaccgggctt
+7701589/1
CCCFFFFFHHHHHJJJJJJJJJJJJJJJJIJJJJJJJJJJGIIJJJJJJJ
@7702105/1
gggacatgaggtgaaattattggtatttcttttttccaaattgcctctcc
+7702105/1
CCCFFFFFHHHDFGHJJJJJJJJFHIJJJJJJJJJJJJIJJJJJJJJJJJ
@6676368/1
gcctggtcatgcataattcttgtagaagaccaatagggttgcccatcatt
+6676368/1
@@@DDDBDHHHDHIIIIIGIGIHC@HHHIFGHGGHIIG?DGGFHHHIEHI
@8211870/1
gtcccagccctcagataatcccatatcatggagacattaacttgcgtagc
+8211870/1
;?@DDDDDFFGFGIGGHEHCBGGHDHFEHGFE??EHGHDHCDFGGGGGG;
@2505727/1
attgaccctaggcaaggtacagcctcaccacctcaaccgaacacttctag
+2505727/1
@CCFFFFF?DDAFGHHIBFHIJJJFHGHGHGIIIGGD>DFGI@FE@HGI4
@2505769/1
gttcatctatattttttaaggaagtaagtgcaggggaacgagaaccaatt
+2505769/1
@@@FFFFFHGHHFIIJGGIIIHGHFHEIGIGHIJDHHGGIIJIIIGC<FF
@3614395/1
cttggctttgccgcttgttgctgtacttgaggctgagatgaaggtggtct
+3614395/1
CCCFFFFFHHHHHJJJJIJJJJJIJJJJJHIJJJJHIIJJIJJJBGHFHH
@275466/1
gtcgaggaggtccctgttgttccattgcttgaggtctggtaattggagcg
+275466/1
CCCFDDDFHHCFHJBHBHIIIHIGIIFHHI<DAC?CFHCBGGIJJBDHII
@275914/1
agctggtgtagaattacagaataactcatgaatgctttctaatg
+275914/1
@@@D1BBD;:ADFFFIFEIEGIII<<FBHEHIFIGCAFIII@><
@5667712/1
cacaaatccacttggaaaactgtttatcatagatccgacgacacttttta
+5667712/1
CCCFFFFFHGHHHJJJJIIJJJIJJJJJJJJJJJJJJJJJJJJIJJJJJJ
@4669041/1
ggagtaaaacgtaagtggaagcataagctcccaattctttggtgata
+4669041/1
@@@DDEFFHHHFFIGIJJEHIJJJJJJJJJJJJIIJHHJIIGHHGH>
@6678329/1
cctagtgcttctgtaaaacgccaataattgttctttcatgatactctcaa
+6678329/1
CCCFFEFFHHHHHJJJJJJJJJJJJJJJJJIJJJJJJJJJJJJJJJJJJJ
@8213941/1
cgattatttttcctttgatgctgctcaatttaccttcatccttgttttca
+8213941/1
CCCFFFFFGHHHHJJJJIJIJJJJJIIJFJJJJJJJJJJJJJJJIIJJJJ
@8214045/1
gagctttataaaatgcagtggccgacacatcaatattaagcatcatcttc
+8214045/1
CCCFFFFFHHHHHJJJJJJJJJJJHJJJJJJJJJJJJJJJJJJJJJJJJJ
@5171777/1
gctcacttcaccaacattcatgaataatggaaaatcacatagcttcggcc
+5171777/1
CCCFFFFFHHHHHJJJJJJJJJJJJJJJJJJJJJIJJJJJJIIJJJJJJJ
@827436/1
gtccttttatcataatgagatcaagttttttcgaatcaaatgaagctgta
+827436/1
@@BFFFFFHHHFHIIJGIJJIJJGIHHIJGGJIB@GIIJJIIGEIJJIFH
@2507381/1
cctgcaccgatgcaattaatactcatcttctttactaaaaggctacacaa
+2507381/1
CCCFFFAFDHDFH9DAGDBE@H><C>FF@FHIEGEG<:DBDFGBGFHEGH
@5172501/1
tcctaatcctgtttcatccgcaattttctggcggagctcttcagcattta
+5172501/1
CCCFFFFFHHHHHJJIJJJJJJJJJJJJJJJJJIIJJJJJJJJJIJJJJJ
@5173349/1
gtttaagaaagaccaaaggtttctgttgagctagtcatttgttcccctga
+5173349/1
CCCFFFFFHHFHHIIIJJI?FHHHJIHIJJJGGIHIJGIJJIIGIGJIJJ
@4135824/1
gataaaacctcttcaaaagaagataaacaattcaagagaccattgaataa
+4135824/1
@@@?DEFFHFHGHGGHIGIJJJGGIIJFHIEHGIGHGIIIEHIICGGICH
@4136301/1
cttcataataatctttgtttagtttcttttttgatgttaca
+4136301/1
?@@?BDD=D?CB?FBCAGEIFIIEFCHFEHHFA=FC?FDBF
@6177295/1
cttatcagtaatctcgaatctattatctcttggacaagttgttatattag
+6177295/1
CCCFFFFFHHHHHJJJJJJJJJJJJJJJJJJJJJJJJJJJJJJJJJJJJJ
@1948806/1
cactgactaaaatattgttcaagttcacgaggagtattcttggaaacaat
+1948806/1
@@@D@D>DFFFHHGIIHEDEGG<:A<CHGEBHGIB9DGIIGGBBAHDFHG
@6178419/1
tctaacttcaattaatttctgatttttattaacaatagattggttgtaac
+6178419/1
CCCFFFFFHHHHHJJJJJJJJJJJJJJJJJJJJJJJJJIJJJJJJJIJJJ
@1420537/1
ctggtatccaaaggcactgttttcaccggaggaatttg
+1420537/1
@@@DD?ADFAFHD93AF3A<FGGGDHIGH60?B@FD9B
@2509536/1
ctaaggctgatctgaggtctgtcaattcaccagg
+2509536/1
@@@DD;:BFDHDHDGB=@34C?CEHH@HA93ADG
@7706383/1
ctgtacttgaggctgagatgaaggtggtctgctgggttgctggtcactgg
+7706383/1
BCCFFFFFHHHHHJJJJJJJJJJJFHIHIJJJJJJJIJJJJJJHIJJJJJ
@279326/1
gtctccttgaacaaatttacctaaagcaacaacacaattgtcggcagctg
+279326/1
?8=BDDEFHCFHHGH9FEHHGGCHI@FFGIIADGBDG<9C0?@HI0?68C
@5175732/1
tggcggagctcttcagcatttagcagcatcgtgatacgatgtaatattga
+5175732/1
C@@FDDDFFHFHHDGIJJJJJIGIIIJIJIGHIEGJIJJJJIGIJIJJIH
@5176096/1
gtacacagttgcagtcctgagctggtcttcagtcacccgattctatttct
+5176096/1
BB@FFFFFDHHHHJHIJJJJJIJJJGIJJJJJIIJJJJJJJJJJJJJJJI
@6682160/1
gaactatcattatttttattgacatcattatcagaataaccgctacagtt
+6682160/1
BBCFFFFFHHHHHJJJJJJJJCACHIJJJJJJJJJJJJJJJJJJJJJJIJ
@5177127/1
tcttcgtttcctcactggatgttggtaaagcaacaccttttcgatttaca
+5177127/1
CCCFFFDFHHHHHJJJJJJJIHIJJHIJJJJJJJJJJJJIJJJHIJJJJJ
@4672009/1
ctcattttcactcagaagaaataatatctcagcaccaattttatgatttc
+4672009/1
CCCFFFFFHHHGHJJJJJJIJJJJJJJJIJJJIJJJJJJJJJJJJJJJJI
@8217722/1
ctctaattaagtaaaaactataaaaataataggctttttaaaataataca
+8217722/1
@CCFDDDFFDFCFGEGGGHIIGIIIGIGIICGHIIGIIIFIIGGDHIGGE
@1950426/1
ccgtgatctaatatttgagcagaaggtgctggtgcatgtaatactttgta
+1950426/1
@C@DFBDFDFHHH<<FHGEHGJJJIB<AEGDAEFHGGH@4?@C:B>>DFA
@1950520/1
ctcatgttataacattatgcagttcattacctaagatatttgttatgatc
+1950520/1
@BCADFFFHHHGHFIIJJJJJJ9FEGEHGGGEGIF@FGIJJIH<EGHBHI
@3093920/1
cgataacaggctgagctttataaaatgcagtggccgacacatcaatatta
+3093920/1
@@@?DDD>FHDHDGGEHGIIIGIHGI<FGGGHGFHGDDGHDEGEGG=FHG
@3093942/1
ctcatccacattttatgtgctgctaacctcttggcaatttttttcgattt
+3093942/1
@C@FAFEDFHHGGIDGHIIJIIIEDFHJIIHJJBGIBG@FGGGDGEGIGI
@3095034/1
cttatcagtaatctcgaatctattatctcttggaca
+3095034/1
CCCFFFDDDHFHDEIFGEE@CHGIEDHAAEHIEEGH
@7708974/1
tctaaatagaccttcagggtcttcatgggcttctattagtccttcatcta
+7708974/1
CCCFFFFFHHHHHJJIJJJACFHJJJJJJAGHIIHIIFGHIIIJJJJJJJ
@3095610/1
gccacattccattccatgatttattaaacccgatgctagctttctta
+3095610/1
@@@7BAD?<FA8DHIGI4AB9CFH9?CF<<3@EBGIICHIG>BF9?0
@281473/1
tggatctccaaggtctccttgaacaaatttac
+281473/1
;??DB>DDBHH?DEFBBFHIEHIAFHH@ECHF
@1424224/1
agcatcaataactctgtattagtctgcagaaaccaagagcgacttaaaca
+1424224/1
@@@DDFFFHHGHHJGICFEGEGID>EGGGGGGCFGCHH@F<GG6DHHDHG
@5672772/1
tctcatttgaaaacgtggatctccaaggtctccttgaacaaatttaccta
+5672772/1
CCCFFFFFHHHHHJJHJJJJJJJJJJJJGIJJJJJJJJJJJJJJJJJJJJ
@282090/1
ctcaggttgaggcgggctgtgctgttaggatataatcaggtgttctctaa
+282090/1
@@CDDF?DFDHHHII8F@@BFGF;CC=CCGHIIIIEE7?EE>?BF@D@AC
@5178132/1
cgatgtcttcctctatttcttgattattaatagtttcagctggatagtgg
+5178132/1
CCCFFFFFHHHHGJJJIJJJIJIJJJJJJJJJJHIIJGIIJJJBGIJFGI
@282678/1
cttttgtaaaacattatcaaaagttctctgaccatggaggataattcctg
+282678/1
C@CFFFFFHHHFHIBGIJJIGIIHHCIGJIIEGHJFGGIG?HHGHGGJJD
@6683665/1
gtgtagaggtgcaggctggccatgttgaatagcttgctgtggtggtacag
+6683665/1
BBBDFFFFHFHHHJJJJJJJJJJJIJJJJJJJJJJJJJJJJJGGIDFHJJ
@4138374/1
ctctgctgttgttgttgttgctgaggctgctgtggtctctgctgttgctg
+4138374/1
CCCFFFFFHHHHHJIJJJJJJJJJJJJJJJJJHJJJJJJJJJJJIIJJJJ
@8220063/1
taatatcctaacgttatcaggttttgggtagttgggtaatattttgataa
+8220063/1
CCCFFFFFHGGHHJJJJJJIIAFHIJJIGGIIIJJJBGIJIJJJJIJIIJ
@3096491/1
cttggcaacaaacagttgttttttcctgatatagctctaacttcaattaa
+3096491/1
@@@FAFFFDDDDFFHEGHFBHGGBHEGGGBHG9DHGGGGHDGECGHEEDH
@1425865/1
ctaacgttatcaggttttgggtagttgggtaatattttgataacg
+1425865/1
@@@DDDDDDHFDFGCFBGIFHCHG@@G9@1?C<CA@DGHGHGDB1
@1952031/1
cacacctttgtcaccactatattcaccaaccgttaacggagtttgctgtc
+1952031/1
@@@FFFFFFAFHFGIEGGGHJIIIJIIFGGIFEHEHGG8FH8?FHIIDFG
@2514588/1
aatgatttcctccttccaaaaaaatacagcaagtctgg
+2514588/1
@@@DF>DBBH>FHBGGHFHIEC6GAG@B4?DE;??<BG
@4140498/1
gtcctcctgccactcatcataatgaacaatatcttcttttggattagtag
+4140498/1
CCCFFFFFHHHHHJJJJJJJJJJJIJJIJJJJJJJJJJJJJJIJJJJIII
@5180858/1
ctcgaggcatagttatttggaagtgatttgcacgaagcactataggtcga
+5180858/1
<?@DFDAFFFHHCBFHEGFEGIGCC@HGIIIIHIIGCHEHIGIIIIDBFH
@1953357/1
ctcttcagcatttagcagcatcgtgatacgatgtaatattgaaggca
+1953357/1
?@@BDFFFHGFGFGGHGIE3IHIEHHIGJIIIGGGIG@<F@DFC@CG
@6687445/1
ggctgcggtacatttagctatcctgtagtttcgtcctatacctttgaatg
+6687445/1
CCCFFFFFFHHHHJJJJJJJJJJJJJJJIJJJJJJJJJJJJJJJJJIJJJ
@1953566/1
ctaaaatattgttcaagttcacgaggagtattcttggaaaca
+1953566/1
CCCFFFFDHHHDHIIJIAGIJIIGJ>G?:1?FFG9FDHGBFD
@6688304/1
gttgttttttaagtgcatgttgaacatattcatgcaaaatgcaaatgtag
+6688304/1
?@@DBDD?BDFDD2A>DDCHHAHI@E?D>@DDF@@BHHGAD9DFHID9?B
@1954529/1
tggctgagagtgattcgtcgcgcattctgttgtatatttatgctcacttc
+1954529/1
@@@FFDDDHFDDHIGB7CGEGGGJIIJGIGCCHIEEICG@HE<CH4B<DB
@836439/1
attcagtttcccgcttctttccaaatctggacattatattgataagtgta
+836439/1
@@@?DF?DB<FHHIIIIDGIEIIIIEIHGGEEFCEDFGIECFGCG9?FGG
@1955676/1
accttttggaagctttacaactcctaatcctgtttcatccgcaattttct
+1955676/1
?@=DDFDBFDFHBGC>E<CFEHIIEGHD@EGFBBBF??CG:C:?ACAAHG
@5677769/1
gcctttgatagcaatcggtaaagttttgcctataagaacaatgagta
+5677769/1
CCCFFFFFHHHHHIJJJJEHGIIHHJJJJJJJJJJJJJJJJJJJJFH
@3622875/1
ccacattctatcaagtaggcaccaatcaaggcctccacacaatcagcaat
+3622875/1
CCCFFFFFHHHHHJJHIJJJJJJJJJJJJJJIJJJJJJJJJJJJJJJJJJ
@1956598/1
ggaatgtcaggtgcgttaacttttggtg
+1956598/1
@?<DDDDBH4AAF3EC;EGIBHGHG8?F
@6186778/1
ccagaagcttcagctaaacgctttcctttaaagtaaacagcaaca
+6186778/1
8??DD?B?ADBD>ECAA<F;FFB?2CFII>???E?B@?DC;D9?0
@288024/1
caatgtttctagcctttcataattcataacgtcattag
+288024/1
;??D?BDDFFHDD?@BDH@4CH<?<AF<HHGFHECEFE
@5182708/1
ggaggtgaaaagaatgatcttccaactgtcacaaacctgttagcagctgg
+5182708/1
@@@FFBDDFHFHGIJFGIGHHJJIGGGHHHGHIJIJJJIHHIJGIJIEHH
@3624568/1
tggatctccaaggtctccttgaacaaatttacctaaagcaacaacacaat
+3624568/1
CCCFFFFFHHHHHFGHIJJJJJJJJJJJJJJJJJJJJHJJJJJJJJJJJJ
@5183190/1
gtacgctcaaacatgcaaatgtgacattattgactaaggccgatctgagg
+5183190/1
@?@DBDDDDHBDDDDHEHHFHHHGIEGHE<EGEGIICCFHIIIGGEIDBH
@5183362/1
tttatatgttcttttaacactctttgatggaatttcataaacaactttca
+5183362/1
@CCFFFFFHHHHHJIIJJJJJJIJJJIGJJJIJJJJJJJIEHHIIIJIII
@6188706/1
ctgcatcacccaagaactcaagccgctgataacaatcagtgactctatta
+6188706/1
CC@DFFFFHHGGHJIIGGJIIJJJIIEGIIIIJIIDFCFFHIIEHHIGIJ
@5184613/1
gtcacttttggtcctgttggtccattaatataaaatggttcaacttcttt
+5184613/1
CCCFFFFFHGHHHJJJJJJJIJJJJIIJJJJIIJJJJJCGIJJJJJJJJJ
@6692276/1
ctcaaccttttgtaacatcgacaacaccgcttgtgcggcaatatgtttgg
+6692276/1
CCCFFFFFHHHHHJJJJJJJJJJJJJJJJJJJJIJJJJJJJJIJJJJJJJ
@5679620/1
gcataatgagtacatcatttacatcaccgtgatctaatatttgagcagaa
+5679620/1
CCCFFFFFGHFFHJJJJJJJJJJJJIJJJGHIJJJJJJIIJJJJJJJJJJ
@839874/1
tatttttcctttgatgctgctcaatttaccttcatccttgttttcaaag
+839874/1
@@@DDFFFH<DDFE@HGGABAFHHDE9EHEHIEEGG@<4C:<;?B<BDG
@5186837/1
cgactgatgatttgaggttcttgtggaattgtgacactttgatgttgtaa
+5186837/1
CCCFFFFFHHHHHJJJJGIJJJJJJJJJJJJJJJJJJJJJJJJJIJJIJJ
@4683813/1
gtatatataagattacaattcttaacattttttctttaaacaaagaacat
+4683813/1
CCCFFFFFHGHHHJJJJIJJJJJJJIJJJJJJJJJJJJJJJJIIJIIJJJ
@4684075/1
catttcttcattttcagctctggctattttagcatggaatgtgatctcca
+4684075/1
CCCFFFFFHHHGHIJIIJJJIIIJJJJJIJJJJJJJJJJJJFIIIIJJII
@2519920/1
ctctaccaggtggaggtgaaaagaatgatcttccaactgtcacaaacctg
+2519920/1
@@@FFDFFAFDBAFII:EHIGEIEHHJFDC>@FGIIEGHGFEGGCGGHGC
@5187880/1
ggatgggctctgaaggttgtattgttctggtattatgagtgttacttctc
+5187880/1
@@@DDDDBHHGGFIJICEFCHHIIEFHGIGHGIIJGHHI?DFHFICDHJI
@1434224/1
gctgctgctgctgttgttgttgttgacccc
+1434224/1
BC@DFFDDFHHFHIIIHHHFEG>FHHEFF=
@2520529/1
cgataatcaagtgttggtgcattcata
+2520529/1
@@@DDDDDF:CBCBBEB::CCF9EHFB
@8226259/1
ttttgaaaagcctcacttgttttgtcataagttgtaacagtaagttcttt
+8226259/1
CCCFFFFFHHHHHJJJJJJIJJJJIJJJJJJIJJJJJJJJIJJJJJJJJJ
@5680929/1
caatgtttctagcctttcataattcataacgtcattagcagagctcgcta
+5680929/1
CCCFFFFFHHHHHJJJJJJJJJJJJJJJJJJJJJJJJJJJJGIJJJJJJJ
@6190372/1
gacactttgatgttgaaaggtgctgaggcaagtgttgggattttgaccat
+6190372/1
CCCFFFFFHHHHHJJGIJJJIHHJJJJJJJIJGHIIJJJJJIJJJJJJJJ
@8227658/1
cttgcctttgttgctgctgtggtggttcttgcctttgcagctgttgtggt
+8227658/1
CCCFFFFFHHHHHJJJJJIHIJBGIFHIJJJJJJIJJJIIIJJGIJGHJ?
@8227768/1
cccagtcatcaggaataaagtcattaaccttcaaaatttttccgaggttt
+8227768/1
CCCFFFFFHHHHHJJJJJJJJIJJJJJJJJJJJJJJJJJJJJJJJJJHIJ
@6694187/1
ctttaatgaaattatctggagctcatcaagcttcggtccgactgatgatt
+6694187/1
CCCFFFFFHHHHHJJJJJJJJJJJJJJJJJJJJJJJJJJJJIJJJJIIJI
@8227818/1
gccgcttgttgctgtacttgaggctgagatgaaggtggtctgatgggttg
+8227818/1
CCCFFFFFHHHHHJIJJJJJJJJJJJHIHIJJJJJCHIFHIJHIJJJFHI
@7717373/1
gctttagggtttcttccgctaatttaaaaattgaatagtttttatgaaat
+7717373/1
CCCFFFFFHFHHHJJJJJJJJJJJJJIJJJJJJJJJJJIIJJJJJJJJJJ
@6191279/1
ggggagttaaatcaacatcagctgagatatactcatattgaggataagaa
+6191279/1
CCCFFFFFHHHHHJJJJJJJJJJJJJJJJJIJJJJJJJJJJJJJJJJJJJ
@2521438/1
cttggcaacaaacagttgttttttcctgatatagctctaacttcaattaa
+2521438/1
CCCFFDFFHHHHHJIGGGCFGGG>HGJJJE@HGGEHC9BEGHGEHH9GCH
@3105709/1
gcaccatgacgatagctttattctcattaag
+3105709/1
?==;DDD;DF=ABAC:EFA4A?B<EBEDH9<
@1435305/1
tgctaaagcactaccttcagcgggagaccttggctttgccgcttgttgct
+1435305/1
CCCFFFFFGDFHFHIJ>>GHIJIJHIBHI9BFGHGGGIBD@FHIJCGHJE
@3105991/1
cttgaacaaatttacctaaagcaacaacacaattgtcggca
+3105991/1
B@@FDFFFGHFDFIIIGGIGIEGIIIIICGGHGEFFG6?@A
@7719811/1
gtttctgtaccactataaatgtaatcggtggcgtgtaatcactgctgagg
+7719811/1
CCCFFFFFHHHHHJJJJJJJJIJJJJJJHIJJJHIIIJJJJJJJJJJJJJ
@1436348/1
cttaacttgcattaaatcacatcacattaccacatttctcaaattcagtc
+1436348/1
CCCFDFFFFHGFGGIIJGGGIIJII@HHBHICFHJJJGGIGI@HIJIF?F
@6191899/1
gttcagttaactttctagctaatagtccaatcttcaattgttttaaagca
+6191899/1
?=???AADFF?FB@<EG><I:AEFEHH@H?BGE<<FHFGFFIECG<C?9;
@8230369/1
ccttaactttagtgaactggtcatcaactgagaggccaaactccttcagg
+8230369/1
CCCFFFFFHHGHFHIJJGIIIHIJJJJJJJJJIIJJJJJJJJJJIJJJIJ
@5194956/1
cactgaaccaaatcggctccttgaatgaatttttcattcctccatactcc
+5194956/1
CCCFFFFFHHHHHJJJJIJJGJJJIHIJJJJJJJJJJJJJIJJJJJJJIJ
@1959986/1
tgacagtataaaaagcactaagttatacacagctctctgcgaaatgggaa
+1959986/1
;??D=>DDHDD?FG6F@GGHHHEHIB:CFE983CC@GC4::DA?@D@9;F
@3108042/1
ccacaattcaagatctaatttcatgctgttattattttccttctttgctt
+3108042/1
@@BDFFFFFHGHHIBFHGJDIH@FHGH9?FFGE@BHGB9?@ADGCFHGE>
@1437549/1
gctgctgctgctgttgttgttgttgaccccatggttgtcgaggaggtccc
+1437549/1
@@@DFFFFHHHGDGHGHGEBAEHGE@HIGG7FCF9CGIGGE6@?6@;F3@
@3108524/1
aagaaatatgaatcagtgttttcatttgactcttatgaaaatataactat
+3108524/1
;@@DDDDDFFFBFHBECF:??F4B<<FGIGIIIGGIIGGG<FECHIIIIH
@3630932/1
gttgttgctgctgctgctgttgttgttgttgaccccatggttgtcgagga
+3630932/1
CCCFFFFFHHHHHJJJJJJHIJHJJIJJIJJJJJJJIJJJFHIHIJIJJE
@3631328/1
ctccaattgcattccctttcacactagggacatgaggtgaaattattggt
+3631328/1
CCCFFFFFHHHHHJJJJJJJJJJJJJJJJJJJJJIIJFHHIJIJJJJJJB
@3109631/1
cttcagaatataatagtttcaactcatttgatttatgcttaataagcatt
+3109631/1
@?@DDFADDHFHAHGIFHIJ>HIGGBEHIGEHHHEI@HDGHBACGGDEGH
@6697405/1
actgagttagaataccaacctgaatttcagcaattttcttaatggatgca
+6697405/1
BCCFFFFFHHHHHJJHIJJJJJJJJJJJJJJJJJJJJJJJJJJIJJJJJJ
@7721222/1
ctgcaattcttggttcaagatcattttaaactgtccttctgacacaccat
+7721222/1
C@CFFADFHDHBHCEFHIJIJJIGIIGIDFHGGBFEHIIGGIIIGIGIJE
@5685609/1
ccagagaggaaatagtattttttcttcatcgtcttgaacttcatttccaa
+5685609/1
CCCFFFFFHHHHHJJGIIJJJJJJJJJJJJJJJJJJJJJJJJIJJJJJJJ
@7721451/1
ctactaattaatataggttacttcgcttatctctcttgacagccctatac
+7721451/1
CCCFFFFFHHHHHJJJJHIJJJJJJJJJJJJJJJJJJJJJJJJJJJJJJJ
@6697777/1
gcccattattgtgtactatcttcaaagagaaaaagtgcaatactagaatt
+6697777/1
CCCFFFFFHHHHHIJJJJJJJJJIJJJJJIJJJJJFHIJJJJJJJJJJJJ
@6697841/1
gtgatatgatatgggttgctgtttacaccaacgataaaatcaggctttat
+6697841/1
@@@DFFFFHHHHHDGGGHIIJIHIIJIEIIIGHHGJJJIJGIJIIGIJHI
@1437950/1
tcaaccttttgtaacatcgacaacaccgcttgtgcggcaatatgtttggc
+1437950/1
CCCFFFFFHHGHFIJJJJJJJJJJIIHEHJFHIJJJJJJIGJJIGHEIGI
@293616/1
ttttttgcctgaacacattgggtcgccatacctaaaaccgtatctccaac
+293616/1
@@@DAADDHH8FDHIEA?EHIAGHAHGGDAHEAHGECHEHG9CFGIHGGC
@1961931/1
gcctcatgttataacattatgcagttcattacctaagatatttgttatga
+1961931/1
CCCFFDFDFHGHDHJIJIJGHHJDHIHGGJIJJIIGGIIAAGGGEHGJJ<
@6698484/1
ctggaggaattcctttaaactgatccatgatcaatctcataggatgtcta
+6698484/1
CCCFFFFFHHHHHJJJJJJJJJJJJJJJJJJJJJJJJJJJJJJJJJJJJJ
@846780/1
ggctaccttgccgtaggaaataagaaagcaagagaaggaagtgaggtaca
+846780/1
CCCFFFFDDFHHHGIGGGHIJJJGHCGHEHII<FBGEGGGIGBDHGBBGG
@5686354/1
gacacttgctggggaggtggacctctttgtgcccatggagtttgacctct
+5686354/1
@@?D;=DDDCDHDF=E@ACEEGG@EHB@D?FACBFEDG9?BF8DHBFHII
@6699528/1
ctcatcttcatcatccaagccgtaatgaatggtgttgctttcgcagggta
+6699528/1
CBCFFFFFHHHHHIJJJJJJJJFHIJJJIIIJ@DFHIJJJJJJJJJJJ=F
@5687118/1
cagctggtgtagaattacagaataactcatgaatgctttctaatgtttct
+5687118/1
CCCFFFFDHHHHHJJJIJJJJJJIJJJJJJEHGGGIJJJJJJJJJGIIJJ
@296280/1
gtagtgtcgacaattgtaccaagctctggc
+296280/1
:=@DA:BDDHH?F><BACHEFHE8FGGEE9
@296299/1
ctcccctctggtatccaaaggcactgttttcaccggaggaatttgtttgt
+296299/1
@@@AFFFFFBD?FFHIGIJIJGIDHEA4AGCFHGGEBHGH;@DDHEAFEF
@4689351/1
aaacgtttttccagagccagtaggtaaaaagattattgtattttctttta
+4689351/1
@CCFFDFFHHHHHJJJJJJJHJJJHIJJJJJJJJJJJJIJJJJJJJJJJJ
@4690450/1
gagagtaattcgtcgcgcattctgttgtatatttatgctcacttcaccaa
+4690450/1
@@@FDDDDFDDBHGIIIIIBHHGG9CDHDBGIIFHGEHCG<FGEGEIIIG
@7213838/1
gtaggaagttatcaagaaatctaagattgcatcaccgaggaattccagcc
+7213838/1
@@@DDFFFHGGHFEIIGIIIEIIIJFHIJDHIIIIJGGGIJJDGGGBGGH
@296657/1
cttgaacaaatttacctaaagcaacaacacaattgtcggcagctgggaat
+296657/1
CC@FFFFFGHHDHIIBH@FHGHGCD>?FHEBEHEHBCGIIHGGEIIIIII
@4153633/1
tttttatttttgcaaataatccgtgcagtatgttttccaacagtcataat
+4153633/1
CCCFFFFFHHHHGJIIBHIFIEIGHIIGAFFGCFIHDHIIIJJBDHIIJ@
@3112740/1
ccataataagtctaaatagaccttc
+3112740/1
1:?D;DBDDBAAAE44C4FCHGFHE
@850621/1
gctttcgcagggtaagtctttcagtctcat
+850621/1
CCCFFFFFHFAFA<CF@@CHHGCHBC@HI@
@2529945/1
ggcacattgcagttgctatcatacattcttaatatctgtgtattaagcct
+2529945/1
@<@DDDF?HFA>DFGH@FGGC>FH@C<CF@AA<ECCEG?F:CFHCHEHGF
@8236016/1
ggatactttaatctaatattatattgactaacaaaatatctttcaacagt
+8236016/1
CCCFFFFFHHHHHJJJJJJJJJJJJJJJJJJJJJJJJJJJJJJJJJJJHG
@6703552/1
ctcatcttcatcatccaagccgtaatgaatggtgttgctttcgcagggta
+6703552/1
CCCFFFFFHHHHHJJJJJJJJJIJJJJJJJJJGHIJJJJJJJJJJJJJ=F
@6703979/1
tggaatccaaaccatacttcacgaccacctccaagaggatggtagtaacc
+6703979/1
@@@BDDAD<FB;DGGGIHIHIHHIEGHGGH@FCGHIIFIAGGBDGFHIHI
@6704970/1
tgcaattcttggttcaagatcattttaaactgtccttctgacacaccatc
+6704970/1
CCCFFFFFHHHHFHIIJIJJIJJJJJJJJIJJJIIJIJIJJJJJJJJIII
@6704989/1
ttttgatgatctagttgaggaaacaaactttgtgagtgttctaaagctac
+6704989/1
<??DDD;D<4?FFB<CA??EF;FFGEGG@EAAGFIICABDB@DFGDFCGF
@6197198/1
gtgattttttttcctttcaagaatatactcccgtgtgatatgatatgggt
+6197198/1
@@@ADFFFGHHHGIJJJJJIIEGIJJIIJIJJIII?FDCIIIJJIJFHII
@7216349/1
ccaaaatttgttcacactgttcctggctgagagtaattcgtcgcgcattc
+7216349/1
CCCFFFFFHHHHHJJJJJJJJJJJJJJJJJJJJHHIJJJJJJJJJJJJJJ
@852281/1
gttgccactgctgttgttgaggctgctgtggtctctgctgttgctgttg
+852281/1
@@CFF<EFHDD>HEGIGEGGIIGHGDICF;G?FHGIIJIGBE9<DGFBF
@852526/1
gcattttcctgtgactgatttttcttcaac
+852526/1
CCCFFDDFHGG8DGHBGIEGHHGIJI>HHE
@5202279/1
cctatccttagtcttcagttcagcttttggattagaatatacagcataag
+5202279/1
CCCFFFFFHHHHHIJJJJJJJJJJJJJJJJHIJJJJJJJJJJJJJJJJJJ
@5693990/1
ggttgctttaatgatatcaagaattctttttccaaaattgaacaaagtga
+5693990/1
BCBDFFFFHHHHHJJJJJJJJJJJJJJJJJJJJJJJJJJJJJJJJJJGHI
@5694235/1
gacctctttgtgcccatggagtttgacctctaggaccagtttgcaaaggg
+5694235/1
C@@FFFFFHHHFHJJJJIJIIHI@HIJIIIGHIIGIJIJIIJIJFFBHGI
@6705796/1
ggctgctatagatggaacgttgatctggtctggagctggatgagtgacat
+6705796/1
CCCFFFFFHHHHHJJJJJJIJJJJJJJJIIJJJJJIJJJJJJJJHHIJJJ
@8239234/1
cataattcttgtagaagaccaatagg
+8239234/1
@@@DDBD?CFAAFGEHICAG@CA?A:
@7217519/1
atcacattaccacatttctcaaattcagtcttgaaatattatccattagc
+7217519/1
==BDDFFFHHHHHJJJJJJJJJJJJJJJJJJJJJJJJJJJJJJJJJJJJJ
@7217526/1
catatcaataacattctcctcaaccttttgtaacatcgacaacaccgctt
+7217526/1
CCCFFFFFHHHHHJJJJJJJJIJJJJJJJJIIJJJJJJJJJJIGJJJJJJ
@6707770/1
tggatacgtaaccaccattcctttaacttcatcaacaagtttttgccact
+6707770/1
CCCFFFFFHHHHHJJJJJJJJJJJJJJJJJJJJIJJJIJHJJJJJJJJJI
@4696200/1
cagaatatgaacggtattgctctgcagggaacggcgacataggtgtctgc
+4696200/1
@@<BDDDDDFFDAGFF=D9HHH:FHDE>D=FF@?FGG<@;CDGFH@=;@C
@1968821/1
ccaagaaactttacttttcacaaataaatataaaaagaaaataaaaaatc
+1968821/1
@B@F@EFFHHHGFIJIIJIJIEIGHHJIG@FIIJBHIEHIIFGJIIJDCF
@8241792/1
gctttgctttaggatcatcatctggattttgaataggaaatttgataagt
+8241792/1
CCCFFFFFHHHHHJJJJJJJJJJJIHHIJJIIIGJJIEGGHGIJIJJJJJ
@6708116/1
ctccatactccttgtcttacaggtaccggtctttctcgataatcaagtgt
+6708116/1
CCCFFFFFHHHHHJJJJJJJJJJHJIJJJHIJJJJJJJJJJJJJJJJFFF
@6709073/1
gccacatcaatgttaaggaatggtttccaaccaataattgcagactggaa
+6709073/1
CCCFFFFFHHHHHJJJJJJJJJJJJJJJJJJJJJJJJJJJJJJJJJJJJJ
@5697293/1
tcaacaagttccgttttttggagaggcaactcaggataactatagaggtt
+5697293/1
CCCFFFFFDHHHHFHJJJJJJJJJJJIJJJJJJJJJJJJJJJJJJJJJCG
@6201444/1
cacttatccaatgagcaacgacttcactcgttactgctagaacctgatgc
+6201444/1
CCCFFFFFHHHHHJIJJJJJJJJJJJJJJJHHIJJIHGIJIIJJJJIJIJ
@3640503/1
gctttttaaaataatacagacaattatgaagttctagtgcttgtttttca
+3640503/1
CCCFFFFFHHHHHJJJJJJJJJJJJJJJIHIHIIJJJHIJJJJHIJJJJJ
@2537812/1
tatttcttttttccaaattgcctctccattcaattgaagaagcaatttct
+2537812/1
CCCFFFFFHHHHHIGIIJFGEGIJCHIJIIIJGIJ<C@CGEHEEFHJJHJ
@5209042/1
gcttctattagttcatctatattttttaaggaagtaagtgcaggggaacg
+5209042/1
BBBFFFFFHFHHHJJIJJJJJJJJJJJJJJJHIJHHJJGIIJJJJJJJJJ
@5698719/1
atactccttgtcttacaggtaccggtctttctcgataatcaagtgttggt
+5698719/1
CCCFFFFFHHHHHJJJJJJIIJJJJHJJJJJJJJJJJJJJJJJGHIIJJF
@2538798/1
ctccatactccttgtcttacaggtaccggtctttctcgataa
+2538798/1
@@@DDD<D<?CF?@BFHHGECHCDB4C@F?AD@CF>FCC>G1
@7733475/1
ggatatattcataccacattccattccatgatttattaaacccgatgcta
+7733475/1
@C@BFFFFHHHHHJJJGJJJGJJIIJIIGHGGIIIIJJFGGGIIGFHGGG
@4698655/1
cggtctttctcgataatcaagtgttggtgcattcataattcgggccttaa
+4698655/1
BBCDFFFFHHHHGJJJJJJJJHHJIJJGHH?FGIIJIHHJJJJJJJJJJJ
@7734277/1
acacagttgcagtcctgagctggtcttcagtcacccgattctatttcttg
+7734277/1
CCCFFFFFHHHHHJJJJJJJJJJIJJJJJJJJJJJJJJJJJJJJJJJJJJ
@857831/1
ctaatttaaaaattgaatagtttttatgaaatgagtcagaattttcgttt
+857831/1
@C@DFFFFFDDHHIIGJDEH@HBHIGIIEHGGGBF?EG@9CDDHGGEG>G
@6712975/1
ctcaggagaaatttcaatttttgcaaattgttcgtagtgaagaactgaaa
+6712975/1
CCCFFFFFHHHHHJJIJJJJJJJJJIJJJJIJJJGIJHIIJJJJJJJJJJ
@5700779/1
atcaataccttcttctatcacatcggaggcaaccaatatgttcgtctcac
+5700779/1
CCCFFFFFHHHHHJJJJJJJJJJJJJJJJJJJJJJJJJJJIJJJIIJJJJ
@6714013/1
ctgttgttccattgcttgaggtctggtaattggagcggcttgtctaactt
+6714013/1
CCCFFFEFHHHHHJJJJJHJJGGIJJFHIJJJJJJJJIJJI0?3?4B=BG
@3643296/1
tttcatccgcaattttctggcggagctcttcagcatttagcagcatcgtg
+3643296/1
@@CFFFFFGHHGHJJJJIIIJGGGGIJIIJIJJIJJJJIGGIIJIIJJIJ
@3643533/1
atttgattcgtcctttgtttttactcctttttcaaaaccttcttccagca
+3643533/1
@@@FFFFFHHHHHJIIJJJJJJGIJJGHJJGJGIJJJJIJJIJJJIGHIJ
@3644688/1
gggaaatccagattattttgtgattccaagtaaagaaaatgatgaagacc
+3644688/1
CCCFFFFFHHHHHJJJJJJJIJJJJJJJJJHIJJJJJJJJJJJJJJIJJJ
@7227038/1
ggtatatataagattacaattcttaacattttttctttaaacaaagaaca
+7227038/1
BCBDFFFFHHHHHJJJJJJJJJJJJJJJJJJJJJJJJJJJJJJJJJGEIH
@1453129/1
ctaaaatattgttcaagttcacgaggagtattcttggaaacaattttata
+1453129/1
@@@FDB?8D8FHFGHCH<9<IEHCFE<G;CEFEEHGGBFGFGIEGB9FEA
@1974563/1
ggggagttaaatcaacatcagctgagatatactcatattgaggataagaa
+1974563/1
@CCFFFBDGDHHFHIJJIJJIIIGIJIJIJJIJIGHJEIJGGIIIIIAEC
@1975021/1
gttttattaaagttggatcattagcag
+1975021/1
@@@DDFFFHHHHBEDGGJGDDJHDHJ<
@1975040/1
tgggaatcctttgtgagccacatcaatgttaaggaatggtttccaaccaa
+1975040/1
7@@FDF?DFF>FDGIIEEGCGGIG9@DHBGCHH@CCBC<CG><??BB08D
@3122989/1
cttaataaataggacgaccaacacagcgataaaacctcttcaaaaga
+3122989/1
@@@DDDDD8CF>DH@FGIIIIGIIFHIIDHDHEIII@GCC@FH4C;@
@8251001/1
gcactgttttcaccggaggaatttgtttgtgattttttattgtatcccaa
+8251001/1
CCCFFFDFHHHHHJJJIJJJJJJJJIJJJJJIJJJJJIJJJJIIJJJJJI
@7228404/1
gtcgacaattgtaccaagctctggcattttcctgtgactgatttttcttc
+7228404/1
CCCFFFFFHHHHHJJJJJJJJJJJJJJJJJJJJJHIJIJJHJJJJJJJJJ
@1455057/1
ctggtcactgggttgttgcctaacaggaggtgcactggttacagg
+1455057/1
@@CFBDDEFHGAHAEIIIHEFGIIIH9EGG?CDHEHADBGIGCDF
@5216216/1
tgttgattttcaaaatgaatatgacagtataaaaagccctaagttataca
+5216216/1
BCBFFFFFHHHHGJIJJJJJJIJIIJJJGJJJIJJGGIJIJJJIJJJJJG
@860206/1
cttttaattaattttaattatgtaccatttgttggcgttattaacccaaa
+860206/1
CCCFFDFDHGHHHJJGIJJJJJEHIJFEIJIEH9FGGHIGEEIIIIJIJJ
@5216514/1
ctttagggtttcttccgctaatttaaaaattgaatagtttttatgaaatg
+5216514/1
CCCFFFFFFHHHHJJJJJJJJJJJJJJJJJJJJJJJJHIJJJJJJJJJJJ
@6209914/1
ctctaattaagtaaaaactataaaaataataggctttttaaaataataca
+6209914/1
CCCFFFFFHHHHHJJJJJJJJJJJJJJJJJJJJJJJJJJJJJJJJJJJJI
@1455655/1
cttggcaacaaacagttgttttttcctgatatagctctaact
+1455655/1
@@@DDBBB3CBD?:AFGIG:FDDEC<<F<?<D>4BD@<DF49
@6210304/1
gcctggtcatgcataattcttgtagaagaccaatagggttgcccatcatt
+6210304/1
CCCFFFDDHHHHHIJJJJJJJJJJJJJJJJJJJIJJJJGIIJJJJJJJJI
@6210605/1
ctttcataattcataacgtcattagcagagctcgctactaaggccttcaa
+6210605/1
CCCFFFFFHHHHHJJJJJJJJJJJJJJJIIJJJJJJJJJIJJJJJJJJJJ
@7739750/1
cttgcctttgttgctgctgtggtggttcttgcctttgcagctgttgtggt
+7739750/1
CCCFFFFFHHHHHJJJJJJIIJCGHFIIIJJJJJJJJJJJJJJIJJHIJ?
@7739934/1
gcctcttgttttgcttctttttttgacctacccttgccgatagcaataag
+7739934/1
CCCFFFFFHGFHHIIJGHJJJJJJJJJJJJJGIJJJJJJFIJGGJJJGIG
@3124730/1
tccaattgcattccctttcacactagggac
+3124730/1
CCCFFFFFFHDHBGIJ>FGGHGIBBG;CCE
@3125257/1
ctcagataatcccatatcatggagacattaacttgcgtag
+3125257/1
<<@DDDDDFFDFFE@:@FCFI3CG:A?C<CD<EFCFIAD6
@315042/1
ctgtagtacaaatttctatttccgattatttt
+315042/1
?@?DDDDD?BCC:<A4ACEHI<<?1CB7F4A9
@2544035/1
atagaataggaatgtcaggtgcgttaacttttggtggctttattatatta
+2544035/1
CCCFFFF?FFDHGIIIIGHHAC6?CEGIGGIIFFG7CG3BG9FHGIGGEH
@2544226/1
cattagttttcttccaactagtgaaatttgacttaagaaatatgaatcag
+2544226/1
@@CFFFDDBHF?>FHEHGGGGIHE9FGEGIGI>H@?DE9CDEIGIFIGCG
@1978213/1
gtccgactgatgatttgaggttcttgtggaattgtgacactttgatgttg
+1978213/1
C@@FFFFF?HFFHGGIGIIH;FHBHIICAAECDFBGIJGIHIJGBFG9B<
@2544796/1
ggaaataagaaagcaagagaaggaagtgaggtacacagttgcagt
+2544796/1
@@@DDDDDBF8FFHGGI>FAEF9FEHADAFG?CCDEDHFDFCDD4
@2544895/1
gaccgttgctttataaatttcacacttatttagttaaaattatttgtttg
+2544895/1
@@CFFDFFHHGHDIG>EEHGIGIJEHJJIJIJDEHHIIIIJ>@GEG<DGC
@5218968/1
gtcagaattttcgtttggagcaaatacaatgtatttgctgtctttgtgtc
+5218968/1
@BBFFFFFHHHHHGHIJJJJJJJJGIJIJJJGIIJIJIIIFHIJJJGIFH
@5219144/1
tctgataaattagaatcatcccatagcaaatggtatttggtaggacgtgc
+5219144/1
CCCFFFFFHHHHHJJJJJJJJJJJJJJJJJJJJHIIJJJJHIJJJJJIJJ
@6720898/1
cagggtatgaaactgaacgtgtacacctggtaaagaggtgacaaagatag
+6720898/1
B@CFFDDFHFHHHJJJJJJGHGGIIJJJIJHIIJJEHI:DDHGIJJIGIJ
@6212108/1
ccacctttctttccttttttgcccattattgtgtactatcttcaaag
+6212108/1
BCBFFFFFHHGHHJJJIJJJIIIJJIIIIIIIIIIIIJJJJJJJIIH
@3648664/1
ctcaagttccatcctatcattgccaattggtagtggatctctagtataaa
+3648664/1
CCCFFFFFHHHHHJJJJJJJJJJJJJJJJJHIJHIIJJJJJJJJJJJIJJ
@5220077/1
ccggtctttctcgataatcaagtgttggtgcattcataattcgggcctta
+5220077/1
CCCFFFFFHHHHHJJJJJJJJJHHIGJJHIJJJJJJJJJJJJJJJJJJJJ
@317364/1
tctgaaacaccatctcgatacaaaataattctatgaggcttg
+317364/1
CCCFFFDFADHHGGHIJFJFIGIJIIIIHDCGII9G>GHEH0
@1458870/1
tgtcaattcaccaggtgatatatttttgcatctgttataaatgtaggaag
+1458870/1
@C@FDFDDFHHHGJIIGEGIJHGIIGIIICIGCGIEGCHGDEIBGI93DF
@6723165/1
caacaaatctcttaatgatatcagtcagcttacaagccttagtaagcata
+6723165/1
CCCFFFFFHHHHHJJJJJJJJJJJJJJJJJJJJJIIGJJJJJJJJJJJJJ
@6723305/1
cgtggaagtaagaggtctttcatttaatgttttttgaaaagcctcacttg
+6723305/1
CCCFFFFFHHHHHJJEHHJJJIJJJJJJJIJJJJJJIJJJJJJJJJJJJJ
@4706795/1
ctcgataatagatatgtaataagaatattgatgctttgcccgtcctttac
+4706795/1
CCCFFFFFHHHHHJJJIJJJJIJJJJJJJJJJJJJJJJJJJJIJJJJJJJ
@318029/1
ccaacaacaatgacaggtttttgaaaaaattttggccaatagctgtgggt
+318029/1
@@@FFFFBH?<DFHII72AFCEHGH>GGGIBHIIAGHGEGHGFG<<FCG@
@4707152/1
gcttgtctaacttgaccaacggtaaaagcaggaggttgttgcatcctttg
+4707152/1
?<;BDBBD?:DAFGCGFIFFEFF8AEFFC?FF=G??8?6?FBGE<;9??C
@5707574/1
attccattccatgatttattaaacccgatgctagctttcttaaatctggt
+5707574/1
@@CFFFFFHHHHHJJJJIJJJJJJGJJGJJJJJJJJJJJJJJJJJIJJJH
@865723/1
gttcttcttgtttcttttctttaacatttctcacagaacggttgccatat
+865723/1
@@@DFFFDDFFFHBHIIIIIIIIJ:<<:CHHDHDF>FGGIGBD<DD4BAF
@3130911/1
catttgttcccctgagattggggaggaatcaatgc
+3130911/1
@@@ADFFAD<=A8EGHG@FHGEGA1?119?<CBH>
@4708818/1
ctttctaatgtttcttcatttaaaaccgctgtgtctctttcttttttttt
+4708818/1
CCCFFFFFFHCFHIIJJGJJJHJGJJIJIBFHIDFDFHGHJJJIJJJIJA
@3131732/1
ctcaggagaaatttcaatttttgcaaattgttcgtag
+3131732/1
CCCFDA>BFFHHFIBFGGG9FHHICCDHGEAEG=C;?
@5709085/1
ctgagagtgattcgtcgcgcattctgttgtatatttatgctcacttcacc
+5709085/1
B@@FDFEDFHHHHJIJJJJJIJJJJJIIJHHIJJJJJJJJJJJJJJJJJJ
@7232994/1
gtccgcacctttgtcaccactatattcaccaaccgttaacggagtttgct
+7232994/1
CBCFFFFFHHHHHJJJJJJJJJJJJJJJJJJJJJJJJJJJJJJJGIJJJJ
@4175022/1
acaccttccaaacagtatctaaagacatgccactgtcaagaaaaattgct
+4175022/1
@@@DFDDDDHHHHIICFHHGHGEGEFGIIHGHHAGHHHHGCGIIDBHGEI
@7744755/1
caacaaatctcttaatgatatcagtcagcttacaagccttagtaagcata
+7744755/1
CCCFFFFFHHHHHIIJJJJJJJJJIJJJJJJJJJJJJJJJJJIJJJJJJJ
@4710367/1
ggccaatagctgtgggttatatggtgattgatgccattcaactttgcatt
+4710367/1
CCCFFFFFHHHHHIJJGHJJJJJJFHHIJJJJJJJJJJJJJJJJJJJIJJ
@7745176/1
ctctatttcattgtgcattaatctatagaaaattttccagacagtattta
+7745176/1
CCCFFFFFHHHHHJIJJJJJIJJJJJJJJJJIJJJJJJIJJJJJJJJJJG
@4177046/1
ccaatgtttctagcctttcataattcataacgtcattagcagagctcgct
+4177046/1
CCCFFFDFHHHHHJJJJJJJJJJJJJJJJJJJJJJJJJJJJJJJJJJJJJ
@2548327/1
ggcttgtctaacttgaccaacggtaaaag
+2548327/1
@<;DD<D8CFBAFEBFGGII=E@A?;FFB
@2548352/1
cggcataatgagtacatcatttacatcaccgtgatcta
+2548352/1
@CCDF<DDHGGAACGGGGHHGHGGDHHGB@E8CEGAF>
@8259408/1
ggcacatccacgatttcggcagcttttacctcattttcactcagaagaaa
+8259408/1
@@CFFFFFHGHGAHIGJIIJIGGGGEFHGIIGGHJJJCEIIIIIJJIDEH
@1462762/1
ctccaaaattgtaaatccaggaacttcccagtcatcaggaataaag
+1462762/1
@@@FFFFDHBHFGIGHIEGGEGGEHFH<FC>EEF94CDH9DA?BF>
@2549095/1
cctagacttgtgcaccagctaaagaagacttatctttaaacggcagcttt
+2549095/1
@@@DFDDFH??FHIICH9FGHECHCGGEHGIGHGGCGGIGA;1?G<BFHI
@2549385/1
gtggggccccacctcccgcaggagcaccagggggtcctacaggaggagct
+2549385/1
@@@DBDFDFHAHHJJJJIJJJE=FHI@HIJJJII:EEFEFFFCADD@BDB
@5225298/1
gtcacaactaacaatgggccacaactcatattgatcgtcaaatgaaacat
+5225298/1
CCCFFFFFHHHHHJJJJJJJJJJJJJJJJJJJJJJJJIIJJJJJJJJJJI
@6727537/1
gggctgttgttgccactgctgctgctgcggctgttgttgcctctgctgct
+6727537/1
CCCFFFFFHHHHHJJJJJJJJJJJJJJJJJJJJHIJGIJJJJJJJIJJIG
@3133329/1
ccgacaaacgccatcctctcattcttagttgtaacaa
+3133329/1
@@@D?D@?FDFA?CFGHECGCE<GAGFF?BC44B?B9
@5712532/1
ctaaatgtcatggattcagcagaagtataaattaaactatggatttattt
+5712532/1
CCCFFFFDHHHHHGIJJJJJJJJJJHIJJJJJJJJJJJGJJJIJJJJJJJ
@5712648/1
caatgatttcctccttccaaaaaaatacagcaagtctggtaaatttatcg
+5712648/1
CCCFFFFFHHHHHJJJJJJJJJJJJJJJJJJJIJGHIJJIIIGIJJJJJJ
@8261309/1
cctcagagctaccttggcagctgctaattttgcttggtgtttgttttctc
+8261309/1
CCCFFFFFHHHHHJJJIIJJJJJJIJJJJJJJJJJJJCHHIJJIJJJJJJ
@5713411/1
tggttgttgcctctgttgctgctgaggctgttgttgccactgctgctgct
+5713411/1
BCCDFFFFHHHHHJJJJJJJJJJJHIJJJJGIJHIIIJJJJJJJJJJJJI
@323141/1
gaaaaaattttggccaatagctgtgggttatatggtgattgatgccatt
+323141/1
@@CFDDDDBHFD<GEGG@EEGCGHEGFF=FG>FDB??D9DAEGFDHHEI
@323906/1
tttctgagagcatcttctctaactgtcctttgaggtgcaaaacaagcgat
+323906/1
CCCFFF8DHFHHFGJJJDGIJJEDHHBCDGEH@G<;3CHDBB@B8DGIHG
@3652711/1
gggcggtaccatggtataactatcttattgagataattatcttttgaaac
+3652711/1
CCCFFFDFHHHHHJHIJJJJJIJJJJJJJJGIJJIJJJIJJIJJJJHIJJ
@3652777/1
cttcaggcatgggtcactattaaagttgatttgtcttatagacttgacaa
+3652777/1
CCCFFFFFHHHHHHHIIJIJJJJJJHHIJJJJJIIJJJJJJIJJJJJJJJ
@3135934/1
gttgctgttgttgctgaggctgctgtggtctctgctgttgttgttgttgc
+3135934/1
@@BFFFFFGHHHHIJJHHGGIJGHJHH@EEDGBHGFHDHIGEIGCC9D>4
@3136303/1
gtcctatacctttgaatgtccctttgccaaata
+3136303/1
?=?A??4BA?BD?BGE@93<<AC@B<F:AEG99
@6730627/1
ctcttcctttttttggatctgaagggcggtcccctcttttgggtggaatg
+6730627/1
CCCFFFFFHHHHHJJJIJJJJIJJJIHIJHIJJJJHHHHHHFFADDBDDD
@4713006/1
ccataccgtacgctcaaacatgcaaatgtgacattattgactaaggccga
+4713006/1
@CCDFFFFFHHFDHHIHHIJIJJIGIJJGIGIJJIJJJJJIJJJIIIJIE
@6730978/1
gcctttgatagcaatcggtaaagttttgcctataagaacaatgagta
+6730978/1
CCCFFFA4=ADFHJJJJJHJJJJJHJJJJJJJJJJJJJJJJJJJJII
@7235799/1
cttggcataaaatgaaactgggcacaaccattagaatcacctgctgcttt
+7235799/1
@@@FFDDDBBCFHGGEDFHGG?GIDHIHDEHIIIIGIIIIIIIDDBDG<9
@870369/1
cagctggttgccttaaaacaatgtcaagagcttggat
+870369/1
<@7?DDDDDCFFF@FEF@<F:C3CHF9BH3:EDEBFD
@6221275/1
gtctcaacaagttccgttttttggagaggcaactcaggataactatagag
+6221275/1
CCCFFFFFHHHHHJJIGHJJJJJJJJIJJJJJJJJJJJJJJJJJJJJJJJ
@5227203/1
ggaatttcataaacaactttcaaatccttaatatacgcaacaaagctttc
+5227203/1
C@CFFFFFDHHHFIGHHGIJHGGGJGGGHHGHIIIHIIFIEGIGIIIIGF
@1466814/1
gtgtttttgagctcatacttaatcca
+1466814/1
??@=ADAD<DH<C@FBH>EH>HA4A<
@7237929/1
gtccttctgacacaccatctctgtaaaagaggatagcttgaggcttatac
+7237929/1
CCCFFFFFHHHHHJJJJJJJJJJJJJJJJJJJHJJJJJJJJJJJJJJJJJ
@6734965/1
ctttttttggatctgaagggcggtcccctcttttgggtggaatgtatgac
+6734965/1
CCCFFFFFHHHHHJJJJJJJJJJJJJJJJJJJJJJHHBDDDEEEDFEEDD
@6223809/1
cttatacctagtgcttctgtaaaatgccaataattgttctttcatgatac
+6223809/1
@@@FDFABFHAFBHEHGHIFFGFHHCEFHIIIJJDG9C?EFE<FD?DFGH
@3656635/1
ctcttgacagccctatacctatttacatgcctagacttgtgcaccagcta
+3656635/1
CCCFFFFFHHHHHJJJJJJJJJJJJJJJJJJJJJJJJJJJJJJJJJJJJJ
@1986901/1
aaaatattgttcaagttcacgaggagtattcttggaaacaattttataat
+1986901/1
@C@FFFFDHCDDDHGGI<:CGHGIBHFHCGIEGEGD@FGCGDGI<FECDF
@1987288/1
ctctgtcgaacagcttccacagcttgtctgtaattgcgataaggtttttc
+1987288/1
CC@FFFDDFFHDHBGGEIGFGIJJIIGIEGIGGGEHGDG=:FHI?4?DH9
@7752461/1
gactaaaatattgttcaagttcacgaggagtattcttggaaacaatttta
+7752461/1
CCCFFFFFHHHHHHIJJIJIJJJJJJJJJJFHIJJJJJJJJJJJJJJJJJ
@1987931/1
tctgaaacaccatctcgatacaaaataattctatgaggcttgtagccacc
+1987931/1
C@CFDDDFBHFHFGGEHAGCHEHHHGHGGHIJC>FEFHCCFBHGIGIGCH
@7238448/1
ctaacttgaccaacggtaaaagcaggaggttgttgcatcctttgctcttg
+7238448/1
@@CFFFFFHHHGGIIJGGIIIIJJIIEHIDGHFHIGHCGIIJJJJJIJJF
@873291/1
cttcttccatccgctagtttttcaggtttactgaacttagc
+873291/1
C<@FFFDDFHHGFBGGI?FDCG9<<EADDF?BB>@FG9CDG
@874524/1
ggtttaaattttttccgctgtagtacaaatttctatttccgattattttt
+874524/1
@@;BDEDEHHHHGGIIFGEHADEEHBH9EGHIJECHGCIGIGIGCDF4BF
@4717704/1
gttgtcgaggaggtccctgttgttccattgcttgaggtctggtaattgga
+4717704/1
@@@FFFFFHHGHHHIJIJJHGIGIGGCIIIJJJGEFE@DHGIEHJJJJJI
@6227639/1
tggtcatcaactgagaggccaaactccttcaggcatgggtcactattaaa
+6227639/1
BCCDFFFFHHHHHJJJJJJJJJJJJJJJJJJJJJJJJJJGHIJJJJJJJJ
@6228111/1
gatcattagcagaaatcctcattctttcaaaaaaaactattcgtaggagt
+6228111/1
CCCFFFFFHHHHHJJJJJJJJJJJJJJJIJJJJIJJJJJJJJJHIJJJJF
@330586/1
ctgtctataaaaatacaagaattccta
+330586/1
CCCFFFFFDFFHGHIJIGGEG@HGEEE
@5232830/1
ctctaactaaaaattcttttttaagtaacaaagcttcagtaaataacaaa
+5232830/1
CCCFFFFFHHHHHJJJJJJJJJJJJIIJJJJJJJJJJJJJJJJJJJJJJJ
@2559297/1
gttcatctatattttttaaggaagtaagt
+2559297/1
?=@DDDDD<?DD?GGGD:CDFHIIE422A
@2559567/1
cacctttgaagttgaataagttattattcttctaggtccttttatcataa
+2559567/1
C@CFFFFFHFGCFGIJJJIIGGE@HHI@HIJGE>@CFEFCAHHH>GIFFA
@1472087/1
cagaattttcgtttggagcaaatacaatgtatttgctgtctttgtgtctt
+1472087/1
@@@?DEFABBHHDGAGCEHDHGICIJ<FHGIJDCIEGFHCGIB>:?FFGI
@6737112/1
atcagctgagatatactcatattgaggataagaaatacggtgttgtacac
+6737112/1
141ADDDFHGHHHJJJJJJJJJJJGFGGIJJJJJJJJJJJFHIJJJJJJJ
@3141476/1
ggttcagattctattggtttgtttggtttaaattgtctaactacttcaat
+3141476/1
?@?7DDBDFHDHFAHBFA?:FGGHC7AEC@F>FFCGD<DH@G90?D4BF@
@3141812/1
ctcctgcggaccattagttgaagtcccagccctcagataatcccatatca
+3141812/1
@@@DDDDDFHADHGGCHFHGB@@FHDEDDC?DGGED?<?B0?B9D?B<@4
@3142036/1
ctgaattatttcttgacgatgttgctgaactctaacagtagcagcatatc
+3142036/1
@@@DDFFD<DHHBEGGIE?CEDG9EHIIEGIG>FFD@CCFEA<FE>B>FB
@5722119/1
gcacggaaagcagcgagatgagcataataggtaggtgcagggtatgaaac
+5722119/1
CCCFFFFFGHHHGJJIJJJJIJJJJJJJJJI?FHJFIJJJJJBGHIJJJJ
@1992752/1
caatgatttcctccttccaaaaaaatacagcaag
+1992752/1
???DDB4BDDEDD9EEIEB@EFII1CED<??D;?
@6232063/1
gtttggtagaagcaggatgacacttaggtcgtgcatggtttaagaaagac
+6232063/1
CBCFFFFFHHHHHIJJJJJJIJJJJJJJHHIHIJJJJJHJJJJJJJIJJJ
@4189030/1
ctgattagtagtaacgattctccactgaaccaaatcggctccttgaatga
+4189030/1
CCCFFFFFHHHHHJJJJJJJJJJJJJJJJJJJJJJJJJJJJJJJJJIHII
@3661320/1
tctggctattttagcatggaatgtaatctccaagttgtgaatcaatttca
+3661320/1
CCCFFFFFHHHHHJJJJJJHIHJHIJJJIJJIGHHIJHIIJIJJIJJJJJ
@4189424/1
tggacctctttgtgcccatggagtttgacctctaggaccagtttgcaaag
+4189424/1
CCCFFFFFHHHHHJJJJJJJJGHJJJJIJJJJJJJJJJJJIIJJJJIJJJ
@332387/1
catttgggcaggtcttcttgtaacattgcagactctgtacttcctcctca
+332387/1
@@CFFFFFHFFH??FHEHGHGGI@CHIHIJIIGBGHH@FHGIJIFGHIJF
@4190146/1
tgctcttgaggaagttggtgtagaggtgcaggctggccatgttgaatagc
+4190146/1
CCCFFFFFHHHFHIGHIJFHFHHIJJFHIJJJJJJJJJJJJIJJHJJJJJ
@877996/1
tggatgaggaaatttttcataaagaagtcgaatactgttctt
+877996/1
@7@DBDDDFHGHGCHHIIFCHIIE<CCFHHGGGGGGIAAE<C
@5236568/1
ctccactgaaccaaatcggctccttgaatgaatttttcattcctccatac
+5236568/1
CCCFFFFFHHHHHIJJIJJJIIJIIJJJGGIEGIJJJGHJJIIJJJJJIJ
@1993876/1
ggtatatataagattacaattcttaacattttttctttaaacaaagaaca
+1993876/1
B@?DDDFFHHHHGJIGHFEHGHIIBIGJIEHIIHIIDHGIGFDEG;?DHC
@8274774/1
atcgtcttgaacttcatttccaacaggtagtaagtgatcattaagttcgc
+8274774/1
@BBFDFFFHHHHHJJJJJJJJJJJIJJFHIHIJJGHIJJJJJJJJHIJJJ
@1995044/1
caagctctggcattttcctgtgactgatttttcttcaacatcaacaaatg
+1995044/1
?@@AADDDFFFH3<CD>FHCA@:FEEE@CHGIIGDGFHE@;FDC>FHC?B
@8275973/1
gccacgcatgtcccatactccctggttgggaagtgcttgttgttttgcag
+8275973/1
CCCFFFFFHHHHHJJJJJJJJJJJJHIJJJJJJCHIJJJIJJIJJJJJJJ
@8276477/1
ggaagtaagaggtctttcatttaatgttttttgaaaagcctcacttgttt
+8276477/1
CCCFFDAFH?FA<EGGHGIGHHCGEHCHHIIJDHIGHGIEGGDGHHIBDH
@4191264/1
gttttcttgatcattttcgtttacccagagaggaaatagtattttttctt
+4191264/1
CBCFFFFFHHHHHJJJJJJJJJJJJJJJJJJJJHJJJJJFIIJJJJJJJJ
@334602/1
ctgtattataacatgacctaagagttttattaaagttggatcattagcag
+334602/1
CCCFFFFDFHHFFIJGIIDIEHGIHEGHJHGIFIJHFGBGGIDG>CFCGG
@3663908/1
cgactgatgatttgaggttcttgtggaattgtgacactttgatgttgtaa
+3663908/1
CCCFFFFFHHHHHJJJJGHJJJJJJJJJJJJIJJJJJJJJJIJJJJJJJI
@3145076/1
caccatctaacctctacaattttgttttgtttctcctccatttccaatta
+3145076/1
CCCFFFFFGHDCFHHJJG<FGHIEFCHHEDEGIEGHHG>EFHGJII@ED<
@5727260/1
gctttatgtttttgtattcttcaatggttgctgctaaatcttcaagtaca
+5727260/1
@@@AD?DDHHDFDBEB?FC@?ADCFEBACFEH>FGGA?GBGHEH<B:B>A
@1996303/1
ggaccagtttgcaaagggaagcgagcttgctgttgttgctgctgctgctg
+1996303/1
@7;DD=DF<DFHDGGEG;A;F9FCF:AGHCHGDAG?DFGGCB<DFC38.3
@1996535/1
ctccttcttctttttttctagtttcctcctcatcaagagcacggcgatac
+1996535/1
CCCFFFFAFHGFDIIFIIJIHHIJGG@E3CFDGDGI@G>E@F<FHIIGHF
@1477525/1
gccaagccaagacatgaacaacaatgctcctcttggaccacattctatca
+1477525/1
@?@DFFFFHHHGHJJJ9FECHEIJIFJBGEBFGIBACB;BB8?DFGIGCH
@4725010/1
ggctgctatagatggaacgttgatctggtctggagctggatgagtgacat
+4725010/1
CCCFFFFFHHHHHJJJIJJJJJJJJJJJGIJJJJJJJJJIJJJJGHJJJJ
@1477996/1
agtcatcaccaaaacctgatgattttcaagctcttcatgccactgattga
+1477996/1
@@@DFFAFHHF?FHIJIJJJJGIGIIIIJJ<FGIGIEGEHGGGIIEHIF>
@1478066/1
ctgttgctgttgttgctgaggctgctgtggtctctgctgttgctgttg
+1478066/1
@@@DFDDDH?CF?FGFGEHEGIFGI<GEG>;EHIEEHFGGBDCGBF<?
@7248569/1
atcttgtacaacattttacatgcagttagtgcaactgctcccttggcagt
+7248569/1
@CCFFFFFHHHHHJJJJJJJ<JHIJHIJJHHIJJJIJJJJJJJJJJJJJE
@2568256/1
ccatgacaatagctttattctcattaaggaattccgg
+2568256/1
CCCFFFFFGHHHFIIJJICEGGGIIJAHI<FHJIIJH
@7249616/1
ggagctcatcaagcttcggtccgactgatgatttgaggttcttgtggaat
+7249616/1
CCCFFFFFHHHHHJJJJJJHJJJJJJJIJJJJJJJJJJGHIJJJHIJJIJ
@336985/1
gggtaattaaaccaagccctatttcctcagcga
+336985/1
@@@ABDDAF>B?FGGBBF3?EAHGGFEEGGEF<
@6240042/1
ctgctaattttgcttggtgtttgttttctccaactccgacaaacgccatc
+6240042/1
CCCFFFFFHHHHHJJJJGGHIJJGIJJJJJJJJJJJJJJJJJJJJJJJJJ
@337294/1
cctgattacttcttctcgaggtggctgcagtttccatatcata
+337294/1
@@@DDDDDAFHD>EDH>FAF<@3<;;BAFD:EGI@GE><?994
@337361/1
ggtgactgaagaccagctcaggactgcaactg
+337361/1
?@@ADDEAD<ADDEGHB<A3CCDGCHE>AB;?
@4193811/1
tctttgactaaatactcctgaaggagtgatatcggtg
+4193811/1
?@@DBB>AFDBADAEHBBIDCEGI>B2ACC<FDGI:?
@338102/1
attgaatataagaccttgttgttttagggtaatcaaattttatgacaaaa
+338102/1
@CC?DFFFHFHBDFGGGHFGH9FGIEHII3??BEHIIEIGGGED>FBGED
@882425/1
ctctatttcattgtgcattaatctatagaaaattttccagacagtattta
+882425/1
C@CFFFFFHHHGHIJIGGGCGEHIJHJIG@H9FCHIIIDGCHIEHIEHII
@8279176/1
gtaacttggcccgcaacaattgtacacaactccataggaagcgccaaagg
+8279176/1
CCCFFFFFHHHHHJJJJJJJJJHIJJJJJJJJJJJJJJJJJJJJJJJIJJ
@5241973/1
caacaatttctcttcctttttttggatctgaagggcggtcccctcttttg
+5241973/1
CCCFFFFFHHHHHJJJJJIJJJJJJIJJJJJJJJJJJJJHHHGFFFFEEE
@5728859/1
ccagcaggtgggtgagtaacatcagctccgagaaatattacaggttcgtt
+5728859/1
@@@DDDDDFHDH0@EGAEHHHGHIIIIIIIGHGIIIIIIIIIIE?FHIHH
@3145714/1
ggcacatccacgatttcggcagcttttacctcattttcactcagaagaaa
+3145714/1
BC@FFFFFHHHGHJIJJDABGIGGGBBDCCHHIGIICEGHGIBHEGC@FE
@3668393/1
ccaatactttaagagcatttattgcagcttctttctgtgcatcattttta
+3668393/1
CCCFFFFFHHHHHJJJJJJJJJJJJJJJJJJJJJJJJIJJJJJJJJJJJJ
@7766667/1
cttttttatttttgcaaataatccgtgcagtatgttttccaacagtcata
+7766667/1
CCCFFFFFHHHHHJJJJJJJJJJJJHIJJJGIJJIJJJJJJJJJJIJJJJ
@5730715/1
gttttggagaattatcaaagagaattattgaattcaatatagcaaacatt
+5730715/1
CCCFFFFFHHHGHJJJJJIJJIIJJJIJJJJIIJIFIJJJIJIIJJIIJJ
@1998304/1
cagagactcgtccaatcagattgaaaaaaacaagttgtataacacaatta
+1998304/1
BC@FDDFDHFHHFIGIIHIGICHGIEIJJB<FHF?<G@DHIJFIGGBHGG
@2571133/1
gaacaagttaaaacttatctactaattaatataggttacttcgcttatct
+2571133/1
CC@FFFFBCFFFHCGGHIJIFGIJACDD<DHHIJB4C9?AFHGDA9@DEH
@5243185/1
ctcatcaagagcacggcgatactgcaaacaagggatagcactcaagggca
+5243185/1
CCCFFFFFHHHHHJJJJJJJJJJJJJJJJJJJJJJJJJJJJJJJJJJJJH
@7251020/1
ctcagataatcccatatcattgagacattaacttgcgtagcatactttat
+7251020/1
CCCFFFFFHHHHHJJJJJJJJJJJJJJJJJJJJJJJJIJJJJJIJJJJJJ
@1482184/1
ttctttttcttgatctctttcattatcgtaaattgtcacggtctcaacaa
+1482184/1
@CCFFFFFFHD?FGIEHIJIGIII9FABGH@GHGH>BGH<F@FIFGDHHG
@1483262/1
ggcatcatcacttatttgttgtttaaacgtcttcccttgatttcctccag
+1483262/1
@@@FFFFFHAHHDEAHIBCBAGHCHHGH@<FDHHIIJGGIC4?FDGEIGI
@6243266/1
agggaattctaagagggtacacaattcaggcactaatgtctcttcaaaat
+6243266/1
CCCFFFFFHHHHHJJJJFHIJJJCFHIJJJJJIJJJJJGIIJJJJJJJII
@6243598/1
cagccctatacctatttacatgcctagacttgtgcaccagctaaaga
+6243598/1
;=?DD=DD?D:22<EAAD>E>E<C?E?<FF@A<CB?CB;DDICA?DD
@6243818/1
ctgttattaaatgagggcattcatcttttcttttgtaaattacttcaagg
+6243818/1
@CCDFFFFDFFFH4CFHGGIJJJJJJIIJJJJIJJGGIIJJJJJJJJJJJ
@3671528/1
ctaaaatattgttcaagttcacgaggagtattcttggaaacaattttata
+3671528/1
@BCFFFFFHGHHHIGHIHHHGGGHIJGHCFHGJGIGGCGHIIIIIJJIGE
@7769470/1
ggaacgttgatctggtctggagctggatgagtgacatcagcgccaacaac
+7769470/1
CCCFFFDEHHHHHJJGHIIJJJJJIJJJJJJGHIJJJJJIIJJJJIJIJG
@6244758/1
ctcgtgagccaacagtaagacatggtagatgaggatactttaatctaata
+6244758/1
CCCFFFFFHHHHHJJIJJJIJJJJJHIJIJJIJJIJJJJJJJJJJJJJJG
@8282789/1
ggccacttctttgaactaagtacagcgaaattcttattcgattgaagtaa
+8282789/1
CCCFFFFFHHHHHJJJJJJJJJJIJJJJJJJJJJJJJJJJJJJJJIJHII
@4198461/1
gttgggtaatattttgataacgtggatgtagataggctggcctgcttgtg
+4198461/1
CBBFFFDEHHHHHJJJJJJJJJHJJJIIHIIJIJJJJJJJJJJJJJIJHI
@5246259/1
cacctttgaagttgaataagttattattcttctaggtccttttatcataa
+5246259/1
CCCFFFFFDDHHHJGIGFGFAIHGHIGIGIGGGGHEA?EFEFHHIIIDHI
@1486372/1
ggaaaaccagattttggattgaggtgataacatatttcggcaacatagaa
+1486372/1
@@@FDFFFGHHHHIJJGIIHGGIGEGHIHEGFHIGII@F>FBGHGHGHCE
@6246225/1
ctccttgaatgaatttttcattcctccatactccttgtcttacaggtacc
+6246225/1
CCCFFFFFHHHHHJJJJJIIJJJJJJJJJJJJJJJJJJJJJJJJJJHIJJ
@3672577/1
aaacaactttcaaatccttaatatacgcaacaaagctttcacgttcataa
+3672577/1
CCCFFFFFHHHHHJJJJJJJIJJJJJJJJJJIJJHGIJJJJJJHIIJJJJ
@2573550/1
ctcatacttaatccaatgacatgggga
+2573550/1
CC@FFFFFGHB?F@GBHIIGEHI@A;G
@8285379/1
ctcttcagcatttagcagcatagtgatacgatgtaatattgaaggcaata
+8285379/1
@@@DFFFFDHA?FHDHGGBFHEEIHIGHGIIIIHGGGGHE@CHEEGG@BB
@8285602/1
gctgctaacctcttggcaatttttttcgatttgccagtacctatttcttt
+8285602/1
CCCFFFFFHHHHHJJJJJJJJJJJJJJIJJJJJJJJJIIIJJJJJJJJJJ
@7255033/1
gcactgtttacaaacttctaattatcaatgacacttgtcggctttatcac
+7255033/1
BBCFFFDFHHHHHJJIJJJIJJJJJJJJHJJJJJHHJFHIJJIJJIIJJJ
@341133/1
ctccaaaattgtaaatccaggaacttcccagtcatcaggaataaagtcat
+341133/1
CC@FFFFFHAHHGIIJIBGHDEHIJJJJI<FDHGG>FC@GGBGGIIB@CI
@2575796/1
gattttttttcctttcaagaatatattcccgtg
+2575796/1
C@@FFDFAFFFBB@EGG9E>@FHIFAHEH<<G0
@6751990/1
taggaccagtttgcaaagggaagcgagcttgctgttgttgctgctgctgc
+6751990/1
CCCFFFFFHHHHHJJJJJJJJJJJJJJJJJIJJJJIJIJJIIJIJJIJJI
@890210/1
gcagcattaagtcttctctgcactgtgacagtcttcaagcactgagttag
+890210/1
@@@DDDA?FFBFHEHE<@B<CFHIDIEHHGCAEH@FCG9EEGH@G9?DHG
@7772271/1
ctccatactccttgtcttacaggtaccggtctttctcgataatcaagtgt
+7772271/1
@CCDDDFDHDFHHIHJJJJJHHIEHHIGIIGIIIJGJJGGIJIJIGIFGI
@4732516/1
ctgctgctgctgaggcggttgttgccactgctgttgttgaggctgctgtg
+4732516/1
CBCFFFFFHHHHHJJJJJDHIHIJJJJJIJJIJFIIGIIJJJJIJJGI@E
@2576544/1
ctggcactaaactgtaaagggcttcactgcaaaagtttgatcaaataaac
+2576544/1
@@<DDFBDHDBBFEFEGIFGCFGCHG3FHEGIIGGEFGHCG?BFEDHGBD
@3677178/1
tggtcatcaactgagaggccaaactccttcaggcatgggtcactattaaa
+3677178/1
CCCFFFFFHHHGHJJIJJJJJJJJJJJJJJJJIJJJJJJIIJJJJJJJII
@2577452/1
ctgatagcctgcaattcttggttcaagatcattttaaactgtccttctga
+2577452/1
@@@DDDEDHGHHHIBGHIEH@?BCD9FFHIHIG4EHB4:D>?DHI@FGID
@891962/1
gccaaaatttgttcacactgttcctggctgagagtaattcgtcgcgcatt
+891962/1
CCCFFFFFHDH?FGHJJJJDFGCHIGIJJIJDIJCHIIEGH;FHIIEBFH
@893119/1
cactaccttcagcgggagaccttggctttgccgcttgttgctgtacttga
+893119/1
@@@FFDFFDHHFFHIGB6?CGHGEHG>BFHGDIIIH7FEFEGCGGIJCHE
@3677752/1
ataccattagatttattaatttgctcaggagaaatttcaatttttgcaaa
+3677752/1
CCCFFFFFHHHHHJJJJJJJJJJJJJJJJJJJJJJJJJJJJJJJJJJJJJ
@7258331/1
catggtttaagaaagaccaaaggtttctgttgagctagtcatttgttccc
+7258331/1
CCCFFFFFHHHHHJJJJJJJJJJCHIJJJIJJJJJJJJHIJJJJJJJJJJ
@7258354/1
ctgcaattcttggttcaagatcattttaaactgtccttctgacacaccat
+7258354/1
CCCFFFFFHHHHHHIJJJJJJJJJJJJJJJJJJIJJJJJJJJJJJJJJJJ
@3678540/1
cttgctgagcgactaatgccactgtgtccacaagaaaaaaggttctttta
+3678540/1
CCCFFFFFHHHHHJJJJJJJJJJJJJJJJJJJJJJJJJJJJJDHIJJJJJ
@6754754/1
cccatgctatgggtgaaagatcctcttcttcaaatccagaattaaaagct
+6754754/1
CCCFFFFFHHHHHFHIJJJJJJJJJJJJJJJJJJJJJJJJJJJJJJJJJJ
@4735829/1
gtatattccaatgaccgaaaaaataatcaacgttactatcaatcacgaaa
+4735829/1
@BCFFFFFHHHHHJJJJJJJJJJJJJJJJJJJIJJJJJJJJJJJJJJJJJ
@6755344/1
attagcagagctcgctactaaggccttcaagatagaacccaattctggcc
+6755344/1
CC@FFFFFGFHHHJIIJJJIJJFIIIIGJIGIIJIJIGIJGIJJIIDHIC
@8289701/1
gtgagaagctgcaacggctgctatagatggaacgttgatctggtctggag
+8289701/1
BB@FFFFFHHHHHJJJJJJJJIGIGIGIIJIIJJIJJJJJIJJFHHGGGH
@895359/1
atcagtttgagatactgtaatgcattgtaggccgcacatgtttgtgcttc
+895359/1
CCCFFDFFHHG=FHIDHEIHJDHII4<<E4CHGHBEGDDGBGGI?DF4BF
@2578800/1
tataacatgacctaagagttttattaaagttggatcattagcagaaatcc
+2578800/1
C@CFFFFFDBHFHGIIEH::AFGHGIB9?94C<9CEHGIFG<G9>GHECH
@7261209/1
gcttgtctaacttgaccaacggtaaaagcaggaggttgttgcatcctttg
+7261209/1
CCCFFFFFHHHHHJJJJJJJJJHIJJJJJJJJGHJDHIIJJJJJJJJJJJ
@6755736/1
cttcttctcgaggtggctgcagtttccatatcatattatacctgaaggct
+6755736/1
?B@DDDDFHGFHHEHGGIJJIJIIIJJGIIIFIIGIGIIGGIJJGIIBGC
@6755964/1
gcccaatatagattccagaacttccggcataatgagtacatcatttacat
+6755964/1
CCCFFFFFHGHHFJDBFHIIIIJIJG>HIDFGCHIJGGHIHGHIJIGGHD
@3681113/1
ctctaggaccagtttgcaaagggaagcgagcttgctgttgttgctgctgc
+3681113/1
CCCFFFFDFHHFFGEHIJGIJGEIJI?FHGGJIIIGGGGHBGEHEGHAFH
@347332/1
aggaaatttgataagtttggttccatcaggaaacgatggtctgtgttgtt
+347332/1
CCCFFFFFHGHHHBII<FHGHHIJC>HGIGGIIGG?GAFBGGF>F9DFHI
@4205713/1
gtcttcgtaagacgattttggcatattagctaggagatgacgaaatttca
+4205713/1
CCCFFFFFHHHHHJIJJJJJJJJJJJJJJJJJJJJJJJJJJJJJJJJJJJ
@3681384/1
gcttgtcttccacccttttttttgttcctttttgaattgaaatcacctgc
+3681384/1
CCCFFFFFHHHHHJJJJJJJJJJJHJJJJJJJJJIJJJJJJJJJJJJJJJ
@3681487/1
ctcagataatcccatatcattgagacattaacttgcgtagcatactttat
+3681487/1
CCCFFFFFHHHHHIJIJJJJJJIIJJJIJJJJIIIIIGIJJIJIIIJIIH
@5743201/1
gtggcgtatttacagaagcaaggttggcctattattggcattccagcatc
+5743201/1
B@@FFFDFHHHHHJJJIIGGGIJIJJJJJJIJJJJIJJJJJJJJJJJJJJ
@5744659/1
gaggtggtagttgagtttggtgggtaggggttgtttccctagactgtggt
+5744659/1
@@BFABDDHHHHHGHEGHGIAFHI@DHIIJHIIJJJGIJJJJIJIJGIJF
@4208080/1
gtagcattgtaatttcttgttcttcttgtttcttttctttaacatttctc
+4208080/1
@@@FFFFFGDHDHIIIJIGGIDEGEHGGFGEEHHIIJJJJIGFGGHGGIG
@3683803/1
cttcaagatagaacccaattctggcccaagaggagagcttttattgaata
+3683803/1
CCCFFFFFHHHHHJJJJIJJJJJJJJJJJIJJJHHFHHJJJIGIIIHGJH
@5744796/1
ctcgaatctattatctcttggacaagttgttatattagtcactttatatg
+5744796/1
CCCFFFFDHHHHFIJJHIEHJBEGIJJJJJI<CEIAHGGGIIGHIGHGGG
@6252051/1
ggtagatgaggatactttaatctaatattatattgactaacaaaatatct
+6252051/1
BCBDFFFFHHHHHJJJJJJJJJJJJJJJJJJJJJJJJJJJJJJJJJJJJJ
@2581341/1
ggctgttgttgcctctgctgctgctggggctgttgt
+2581341/1
@CCFFDDBCHHGFIG2<C>DFHACCHGEGHIIIF41
@8292473/1
cttggattgcctcctgcggaccattagttgaagtcccagccctcagataa
+8292473/1
@@CDDDDEHFHFDGBHIIIBHGE9G?BFGICGGBFDGHHIGGIGIGEHGE
@6757318/1
gccacatcaatgttaaggaatggtttccaaccaataattgcagactggaa
+6757318/1
CCCFFFFFHHHHHJJJJJJJJJJHIIJJJJJJJJJJJJJJJJJJJJJJJJ
@6757646/1
agaggattctgattccatggattcataaaagatttaaaaacttaaaagtt
+6757646/1
CCCFFFFFHHHHHJJJJJJJJJJJJJJJJJJJJJJJJJJJJJJJJJJJIJ
@6254374/1
ctccaattgcattccctttcacactagggacatgaggtgaaattattggt
+6254374/1
CCCFFFFFHHHHHIJJIJJJJJJJJJJJJHJJJJHIJGHGHIHIHIIJJ?
@4210185/1
cttgtacaacattttacatgcagttagtgcaactgctcccttggcagtaa
+4210185/1
@BCFFFFFHHHHHJJJHIJJJJJJJJJHIJIJJJJJJJJIJJJJJJJHJJ
@7263265/1
ctttgatggaatttcataaacaactttcaaatccttaatatacgcaacaa
+7263265/1
CCCFFFFFHHHHHJJJJJJJJJJJJJJJJJJJJJJJJJJJJJJJJJJJJJ
@2012880/1
tcttgacagccctatacctatttacatgcctagacttgtgcaccagctaa
+2012880/1
@@CFFFFFFD:D?GAGGDHICHGIIJJ9FHHIJFIIGIFDGI@G3BGGHD
@7784098/1
attaatctatagaaaattttccagacagtatttagagactttccactatc
+7784098/1
CCCFFFFFHHHHHJJJJJJJJJJJJJJJIJJJJJJJJJJJJJJJJJJJJJ
@899627/1
caattatgaagttctagtgcttgtttttcaggtcatggc
+899627/1
@@@FFDEADBF>DEFHIEIIGIEACHHE;BHFBHEGGGI
@899755/1
tgttgccactgctgttgttgaggctgctgtggtc
+899755/1
@@@FFDFFFHHGGJJIGGEGEGIIJJGHGIGGC1
@900250/1
gtcattagcagagctcgctactaaggccttcaagatagaacccaattctg
+900250/1
CCCFFFFFHFHFF>HI>EG?GHEHIIIGIDHBEG@EHGGGII<FHEGEGF
@8294639/1
ctccaatcgcattccctttcacactagggacatgaggtgaaattattggt
+8294639/1
CCCFFFFFHHGHHJJJJJJJJJJJJJJJJJJJJJJJJHIIJJJJJJJJJB
@7265341/1
gtcacaactaacaatgggccacaactcatattgatcgtcaaatgaaacat
+7265341/1
CCCFFFFFHHHHHJJIJJJJJGIJJJJJJJJJJJJJJJJJJJJJJJJJJJ
@7265355/1
gtcctgttggtccattaatataaaatggttcaacttctttggtgtac
+7265355/1
CCCFFFFFHHHHHJJJJJJJJIJJJJJJHHJJJJJJJJJJJJHHHIJ
@5747603/1
gtccttctgacacaccatctctgtaaaagaggatagcttgaggcttatac
+5747603/1
CCCFFFFFFHGGFBFGEHIIHGI<FHHIGEGIIG<FGGGHJJGIIIGGGC
@2585404/1
attactacttcttttaagcagtaacttctctgtacaaatatactgagcat
+2585404/1
CCCFFDEDHFBHHJIDDABGCH>FEIEAFEH@CFHCHCGIFIIIHCC@G>
@6256638/1
gttttgtagaagccttaccttcagctgagtgagttaaaacagtacatcgc
+6256638/1
@?@DDFFFHHGHFGEIJGGIEEGIEHEGCHCEGFGGFGIJGGFGGCFGGI
@2586533/1
gtcgaatactctgagcttgctgagcgactaa
+2586533/1
@?@D?DDADDDHH@>F>ADGDAEFFHGHB@3
@8297183/1
ctcatagcttggaggagatatgatttgtctctaaatgaataatgcagcga
+8297183/1
CCCFFFFFHHHHFHJGIIJJJJJJJJJHIJJJJJJJJJJJJJJJJJJJJH
@8298322/1
ctctgctgttgttgctgctgctgttgttgttgctgctgttgttgttgttg
+8298322/1
CCCFFFFFHHHHHJIJJJIJJJJIJJIIJIJJJIJJJJJJIJJJIJJIIH
@8298598/1
gttaggagtatatacaaccagattaattattatgagagaagaattgataa
+8298598/1
CCCFFFFD=DHHHJIGIFGIJIJJJJJJIJJIJJJJJGIIJJJJJJJJJH
@5749557/1
cttggacaagttgttatattagtcactttatatgttcttttaacactctt
+5749557/1
CCCFFFFFHHHHHJJJJJJJJJHJJJJJJJJJJJIIIJJJJJJJJJJJJJ
@1500991/1
ctttgaaattgattactcaccaattcactcccggg
+1500991/1
@CCDDDDF?FBB<<GHCBHIJG3C>BCHEDHHB<D
@3165749/1
cctgcaggaggtataaacaaacctatgggttttaccatcatttgctgctc
+3165749/1
@?@DDDDDAFHA3CFEEG9CEHI<BCF@G?EFHAGHBEDHIEEHIIEF?B
@7269090/1
cctgctttagggtttcttccgctaatttaaaaattgaatagtttttatga
+7269090/1
@@@FFDFFHHHBFHIGGGGIJIIIGGIGIAFEGE<CBHHIIBFEGHGIHI
@6260209/1
cttcaacatcaacaaatgtcacttcaaactgttgctcagcagctatctct
+6260209/1
CCCFFFFFHHHHHJJJJJJJJJJJJJIJJJJJJJJJJJJJJJJJJJJJJJ
@7270241/1
cgcatcatacggaatctgccgagtccttccttctagtgcttcttccaaag
+7270241/1
CCCFFFFFHHHHHJJJJJJJJJJIJJJJJJJJJJJJIIJJJJJJJJJJJJ
@2588722/1
gtcattagcagagctcgctactaaggcc
+2588722/1
@<@DFFFFHF<DFEAGHBGEGIGE9>?E
@5752287/1
ctgaacacattgggtcgccatacctaaaaccgtatctccaaccctcttca
+5752287/1
CCCFFFFFHHHHHJHIJJJJJJJJJJJJJJJJJJJJJJJJJJJJJJJJJJ
@356978/1
ctggcattttcctgtgactgatttttcttcaacatcaacaaatgtcactt
+356978/1
@CCFFFFFFBHHHEDF9FGCFGIFGCGHIHFGGCHJDIGGIGGIGIIJIE
@4746468/1
gttttggagaattatcaaagagaattattgaattcaatatagcaaacatt
+4746468/1
CCCFFFFFHHHHHJJJJJJJJJJJJJJJJJJJJJJJJJJJJJJJJJJJJJ
@906979/1
ttcgtagtgaagaactgaaagcagatctaaatttctcaaatttctttcta
+906979/1
@@@DDDDDBDAF<BG9BF:AE<3AFFCD@F>FH9AFBHHGHCEDHBGHGF
@7271546/1
gaagttatcaagaaatctaagattgcatcaccgaggaattccagcctttg
+7271546/1
BCCFDFFFHHHHHJJJJJJJJJJJJJJJJJJJJJJJJJJJJJJJJJIJJJ
@5260454/1
ctcatgttataacattatgcagttcattacctaagatatttgttatgatc
+5260454/1
CCCFFFDFHHHHHJJJJIJJJJIJJJJJJJJJJJJHJIIJJJIJJJJJJJ
@358879/1
ccttaacttgcattaaatcacatcacattaccacatttctcaaattcagt
+358879/1
CCCFFFFFDHGHHJIJJIJJJJJ@HHIJJIJHEHEIJJIJJIIAHGI@BB
@3691796/1
gtcacaactaacaatgggccacaactcatattgatcgtcaaatgaaacat
+3691796/1
CCCFFFFFHHHHHJJJJJJJJJJJJJJJJJJJJJJIJIIJJJJJJJJJJJ
@1502866/1
ggctattttagcatggaatgtgatctccaagttgtgaatcaatttcagga
+1502866/1
?@@FFDFFHGHHGEIIE<IGFH<HGBCEC@GEHGGIBGIG>GICHIB9DF
@2018142/1
gcagtaacaagattttcacatggctgcccctttattatccctttcagtgg
+2018142/1
@@CFDFFFAHHDFGHHIGHIJJIJDEEGGIGIEGIGIJJJGGGJJECDHH
@1503308/1
ctgttgttgctgctgctgctgttgttgttgtt
+1503308/1
@?<DBDD83A?4<2AADFH9F@E<C3A9;FH?
@359281/1
ttaaggaagtaagtgcaggggaacgagaaccaatttcttttttaaaataa
+359281/1
@@@FFFADHFDBB:CGGEEHGHIIJGBFGHHI3BBABCAFIGHIEIAFGG
@359341/1
ggctctaaatggcatgaacagagataaagctccaagggaggatgggatct
+359341/1
@<@DDADD?CAAAEH9E>EHHCC?FGGICF<EFG3?DH3:?:?@F9DFD3
@4218083/1
gccacatcaatgttaaggaatggtttccaaccaataattgcagactggaa
+4218083/1
CCCFFFFFHHHHHJJJJJJJJJJHIJJJJJJJJJJJJJJJJJJJJJJJIJ
@4748375/1
ctgaatcagaatctgatttatcattgctagaagaaaatcttctagaaatg
+4748375/1
CCCFFFFFHHHHHJJGIIJJJIJJJJJJJJIJJJJJJJJHJJJIJIIJIJ
@4748670/1
gcaacaaacagttgttttttcctgatatagctctaacttcaattaatttc
+4748670/1
C@CFFDFEHHHDHIEGGGGIGHIIHJIEGIJJJIJIJJIJIHJGHJIJJF
@2592344/1
gtaacgattggaaaaataatcagaataagaacggtattgctctgcaggga
+2592344/1
@@@FFFFFHFG3CFEHGBGIGIGIIIGIBEGIGGAGI>FHDECGB<D9:B
@3694754/1
gtcctcctgccactcatcataatgaacaatatcttcttttggattagtag
+3694754/1
BBCFFFFFHHHHHJJJJJJJJJJJJJJJJJJJJJJJJJJJJJJJJJJJJI
@5263470/1
ctctcgtgagccaacagtaagacatggtagatgaggatactttaatctaa
+5263470/1
BCCFFFFFHHHHHHHHJHIJJIJJJJJIJIIGIIJJIJJJJJJJJJIJJJ
@361536/1
gggtcattatgggcttctattagttcatctatattttttaaggaagtaag
+361536/1
?<B=DDDFHHHGBHJJJJGG<AGHEHDG@GCAHIIGIFI9BGHHCGFC49
@1507112/1
gttgcagttaaaccaagaacatgtggcctatcctctggaggaattccttt
+1507112/1
B@BDFDFEHGGGHIIIJIIIIIHJDGGII3CHHEIIIGDHGGHIIIFHII
@3696225/1
catcaatgttaaggaatggtttccaaccaataattgcagactggaagaaa
+3696225/1
B@BFFFFFHHHHHJJJJJJIIJJJJJJJJJJJJJJJJJJJJJJJJJJJJJ
@2593966/1
gtgagaagctgcaacggctgctatagatggaacgttgatctggtctggag
+2593966/1
<??DDAD>AFHDDA<CFHBFEB@E4C4??<;39?D9BFCDF4B?<B@FD=
@4220243/1
gtctctgctgttgctgttgttgctgaggctgctgtggtctctgctgttgc
+4220243/1
@@@FDFFADFHHHIIIIIIII@HHIIGIGIGHE@?GC9:DHHGGIGG9D4
@7275334/1
ctaagatatttgttatgatctccggccaagatcagccgtgtttggtagaa
+7275334/1
CBCFFFFFHHHHFIGGIIHIJIJJJJJJJJJHHIJJJJ?GBHIJJHGIJJ
@6770418/1
gttgtttattagggtagcatttggaggactgtcagatggttttggagaat
+6770418/1
CCCFFFFFHHHHHIGHIJJJJJJJJJJJJJJIJJJJJJJHIJJJJJJIIJ
@6267149/1
gtaacagtaagttctttttttttccttgactatgtttgatgacatatcaa
+6267149/1
CCCFFFFFDHHDHIGIJJJJJJJJIJIIJJIJIJJIGGIJJFIGGHIJJG
@913440/1
catcaacgttcactgtctataaaaatacaagaattcctaattggtagtat
+913440/1
@CCFFFFFDFHDHGGHIJIIIIJIGI@BE><FHIGGIIIIIIJJGGHIJJ
@5265354/1
gaagaagagttagagtcacagttgaagtatttggcaaagggacattcaaa
+5265354/1
CCCFFFFFHDHHHJJGHIJJJHHGJJJFHCIIJIJJJJJJIJJJJIIIHJ
@8307242/1
ccttaacttgcattaaatcacatcacattaccacatttctcaaattcagt
+8307242/1
CCCFFFFFHHHHHJJJJJJJJJJJJJJJJJJJJJJJJJJJJJJJJJJJJH
@2595790/1
gccacatcaatgttaaggaatggtttc
+2595790/1
@<;BDDD<4?DHHF<4:AI@F@<<C3A
@5761728/1
gtcacaactaacaatgggccacaactcatattgatcgtcaaatgaaacat
+5761728/1
@C@FDDFFHFFHBFDHGGIIIIJJHJJJGHGGGHGIGIIJICDHJGGIJB
@367395/1
aggcggttgttgccactgctgttgttgaggctgctgtgg
+367395/1
@@@DDFF?H1:C>FEFEHHGIEHIHGEBGIIECAGE?3?
@2025074/1
tcctgccactcatcataatgaacaatatcttcttttggattagtagaaaa
+2025074/1
@@@DDDDDHHFHHIIIIIIJIIBEGHIJJII@FHIJJGHG@HECHDGGEG
@2596814/1
tctaaatgaataatgcagcgatgattccaaagcttcaaaaccagcca
+2596814/1
@@@DFFFFDHFD<FGCAG?@@GGGG99<CAFGGIGGIC4?CFGGC1B
@3699198/1
ctcttgaggaagttggtgtagaggtgcaggctggccatgttgaatagctt
+3699198/1
CCCFFFEFHFHHHIJJFHGHIJJJFHIJJJJJJJJJJJJHIIHGIJFIIJ
@3699393/1
cagggtaagtctttcagtctcatccacattttatgtgctgctaacctctt
+3699393/1
CCCFFDFFHHHHHJJJJIJJJJJJJJJJJJJJJJJJJJJJJJJJJJJJJJ
@1509807/1
atatttctcattttttctgctaaagcactaccttcagcgggagaccttgg
+1509807/1
@@@FFFFFGGHFHJGGGHJGHFGIIIFGHGJCFHBGC>FBG@G>FHDCHG
@2597524/1
ctccaattgcattccctttcacactagggacatgaggtgaaattattggt
+2597524/1
??@DDDEDF4DDFGHCC>>AH><<33CGFEAEF9:???D1?DFC<<DF90
@5267897/1
cttctgcttccgttccaccctttctgctgcgatctttgccatagcatagt
+5267897/1
CCCFFFFFHHHHHJJJJJJJJJJJJJJJJJJJJJJJJJJJJJJJJJJJJI
@8310225/1
catgtgataaaaaatagcagcagtcatcaccaaaacctgatgattttcaa
+8310225/1
?@;?DAD;FFF<DE?CFF:?EGFHBB?EEFEIEGFCFB>?@FCGGIIFFE
@8310665/1
tgcttatgtaacttcttttttcgtggaggacattggtatggtggcttttc
+8310665/1
@CCFFFFFHGHGHJJJGIJIGHICCEFHGHHGIJGG?FFEG9?F>FGIEC
@2026743/1
gtacatcgcacaacaaacacttggggagttaaatcaacatcagctg
+2026743/1
@@@FFFADFFFA?FD;EFA?3B4AF@FG0?@G?<4BFD9B>FD3BG
@3701572/1
atcacatagcttcggccacttctttgaactaagtacagcgaaattcttat
+3701572/1
@C@FFFFFHGGHHIJIIJIJJJJJJIGGHJIII?GGIGGHGHIJGGGGIJ
@7798536/1
ctctaaatgaataatgcagcgatgattccaaagcttcaaaaccagccaag
+7798536/1
@@@DDDDBDDDFHHIGGEF@GI?HGCHEHHIGG?BBBDHIIDDDH;F@FB
@2027528/1
taagaactatttctttaagaatattttggatttcattgatagtatctg
+2027528/1
@@CFFFFFAFHHHIIHBGCIBHIGI@JCHGIEGIEIIJJJIIBFDGGF
@6270323/1
ctggtattatgagtgttacttctcatcctaggacgtccacctcgaactga
+6270323/1
?@@DAADDFHFHHIIC?EAGEEHDBHH<F@BBBDEHEDFGFGHGBHIEII
@1511205/1
cttaagagagaaataaagagagaaatagaaaataaatatataaaaaaaca
+1511205/1
@CCDFFFDFHGDFJEEG>DDCHGIGHGIIJGCGFFHEFGIGIGADB0@AC
@7279588/1
cttcagggagaatttttaaccatttacacaatataaatgcaccttcaaca
+7279588/1
CCCFFFFFHHHHHJJJJJJIJJJJJJJJJJJJJJJJJJJJJJJJJJJJJJ
@370342/1
gtgcattcataattcgggccttaactttagtgaactggt
+370342/1
@@@FA>DFFHBDBEHI@GGICIGBEIIIIC4?A>DGI@B
@3703661/1
ggtgcattcataattcgggccttaactttagtgaactggtcatcaactga
+3703661/1
@??DDDD?DHFD<EHHIIIIIGGEHHB?EFHE@FIIGHG?BFFHIIIGCH
@370879/1
ctgctgctggggctgttgttgccactgctgctgctgcggctgttgttgcc
+370879/1
?@@FDADFGGDAHIIAEADG>FCEGIHIIII33?F>?DDGHGCG<BA>EF
@370885/1
atctctgtatcaacaactgtaccagc
+370885/1
@@@DDADEHHFHFIFGBFFAIHGH3A
@2027810/1
ctgcactgtgacagtcttcaagcactgagttagaataccaacctgaattt
+2027810/1
CCCFFFFFHHHHHJGEGHJJJJIGIJIFGEHHIJIJFI3:?GHHIIJJIH
@2598788/1
cttgttttctatgttctatttctgcttctctaggatcaacagcaggatct
+2598788/1
@C<FDFFDFFBHHBHIGGCAJJIJFGIHGIBG@FEIJFGHFCGHGI7BGA
@4225683/1
cgtcctcctgccactcatcataatgaacaatatcttcttttggattagta
+4225683/1
CCCFFFFFHHHHHJJJJJJJJJJJJJJJIIJJJJJJJJJJJJJJJJJJIJ
@371593/1
ctcgataatagatatgtaataagaatattgatgctttgcccgtcctttac
+371593/1
C@CFFFFFHGG<FGHG<BIEIGGGAHHIIGIHGFGIFGHHIJHHIFIIJJ
@4759640/1
aggagaaatttcaatttttgcaaattgttcgtagtgaagaactgaaagca
+4759640/1
@@@DDDDDDBFF<AFHGIEHHEH<FGGEHHIGIIHHGFHIIHIGII@HIH
@8312716/1
tgcaccttcaacaccacactcctcaaggtacacccctataagggcttcga
+8312716/1
@?@DDFFDDDHHGIIIIIIIIEHIIIDHHGHGHIIGGIIIIDHEIIGIFG
@371892/1
ctcaggagaaatttcaatttttgcaaattgttcgtagtgaagaactgaaa
+371892/1
CC@FFFDDFFABFGGG?CBIG@@GBH@>9FCDGHEFDFG@B@B;BFHIII
@4759886/1
gacacttaggtcgtgcatggtttaagaaagaccaaaggtttctgttgagc
+4759886/1
@@@FFFFFHHCFHFHHHGHJJJJJJJJJIGGIJGGEGHDGHHIIGIIJIF
@8312840/1
ccaagatcagccgtgtttggtagaagcaggatgacacttaggtcgtgcat
+8312840/1
@@@DDDDDFBDFD@@<EBGHCFHIICGGCGG9??DFGFIIE>?F?FF@CH
@372425/1
gtccgactgatgatttgaggttattgtggaattgtgacactttgatgttg
+372425/1
@@?DDDDDDDF8FFGIFFFF3C9AEAF1??ED3:CCFEEIIFIF<GEFGI
@2029084/1
gtcatgcataattcttgtagaagaccaata
+2029084/1
@@@FD8DBBDAF?BAEGG@9IDHEG@F@<C
@4228073/1
ccttcttctatcacatcggaggcaaccaatatgttcgtctcacccatgtt
+4228073/1
CCCFFFFFHHDBDHGGDHGGAGHHIEHI=>BBFGCDDBGGGGIIIGEGGF
@7801899/1
cttttttttgttcctttttgaattgaaatcacctgctccaggtaatggaa
+7801899/1
CCCFFFFFHHHHHJJJJJJJIJJJJJJJJJIJJJJJJJJJJJCHIJJJJJ
@3181119/1
ctgtctgcatctgtatatgccctagca
+3181119/1
@CCFFDAEDAHHGIFGB@E9<FF>;:A
@3710225/1
gggactggtaaaaagtaagtgaatgacagtttgaatatttagattaacag
+3710225/1
CCCFFFFFFHHHHJJGHJJJIJJJJJJJJIJJJJJJJJJJJJIJJJJJJJ
@3710487/1
tgtgataaaaaatagcagcagtcatcaccaaaacctgatgattttcaagc
+3710487/1
CCBFFFFFHHHHHJJJJJJJJJJJJJJJJJJJJJJJJJJJIJJJJJJIJJ
@920239/1
ctagataataatgcctcagagctaccttggca
+920239/1
@@?DA?DFDD?BD>><AE9@CGCH<3<FE@@9
@6273780/1
cccgattctatttcttggtcatcagtttgagatactgtaatgcattgtag
+6273780/1
@CCFDDFFFHGHDGHHFEEFIIEHEFFHHC@?AGEHHFIIJGIHGHG?G?
@3710877/1
cttgcacgacctttggattgaatataagaccttgttgttttagggtaatc
+3710877/1
CCCFFFFFHHHHHJJJJJJJJJJJJJJGGIIJJJJJJHIJJIJJIDHIJJ
@2601530/1
gcactgagttagaataccaacctgaatttcagcaattttcttaatggatg
+2601530/1
@@@FD?DDDFCDHIGHGIIJIGIGHIIJIEI9?GGBHIGGIIIIGIJI9F
@6273860/1
gctgcagctaatgattcaaataagtctccaaggacctttggcacatccac
+6273860/1
@BCFFFFFHHHHHJJJJJDCFIHJJJJJJJJJJJJJJJJJJJJJJJJJJJ
@5767179/1
ctaaaaggctacacaaacaatcacctgaatccttagaattcaaaaattca
+5767179/1
CCCFFFFFHHHHHJJIJJJJJIIJJJJJJJJIJJJJJJJJJIJJJJJJJJ
@6777593/1
gccacttctttgaactaagtacagcgaaattcttattcgattgaagtaaa
+6777593/1
CCCFFFFFHHHHHJJJJJJJHJJJJJJJJJJJJJJJJJJIJJJIIJGHII
@7283715/1
ggccaatagctgtgggttatatggtgattgatgccattcaactttgcatt
+7283715/1
CCCFFFFFHHHHHIIJHIIIJJJJFHGGJ?GIIJJJJJJGIJJJJIIJJJ
@6274836/1
ggatcattagcagaaatcctcattctttcaaaaaaaactattcgtaggag
+6274836/1
C@@DDDFFHGBFDAGII<GHABFHEIGCHIGIIIFHEGHIIIIICAFGIG
@5768553/1
gctccaattgcattccctttcacactagggacatgaggtgaaattattgg
+5768553/1
CCCFFFFFHHHHHJJJIJJJJJJJJJIJJJDGHIJIJIDHFHJJJJJJJJ
@2602737/1
ctttgatggaatttcataaacaactttcaaatccttaatatacgcaacaa
+2602737/1
@C@FBEFFHFFDHJIJIIIBHJJBHJJIIJJGGGEGGGGIJJIJIHIGEC
@2031043/1
gaccaattaagaactcaaaaactttgtttacag
+2031043/1
@@@D?BDFFD>DHIIE<AIGI:D<@@FHG@>FG
@5769126/1
atttctttttcttgatctctttcattatcgtaaattgtcacggtctcaac
+5769126/1
?@@FDFFFGHHDAHIJIJJGIIJJJGEEHIIDGIIIHGIIIBGGEGECHI
@5273326/1
accttttggaagctttacaactcctaatcctgtttcatccgcaattttct
+5273326/1
@CCFFFFFHHHHHJJJJJIIJJIJJIIJJJJIIIJJIJIJJJJJJIIJJJ
@5769294/1
gcatgtaatactttgtagatatcagacatttcttcagggagaatttttaa
+5769294/1
CCCFFDDFHGHHHJJIIIJJJIJGJJHIIIJJIJJJJIJGFGGHIJIIJJ
@5273538/1
caaatatatatgtatcctattaatgctttaaacattaactagttgcactt
+5273538/1
CCCFFFFFHHHHHIJJJJJJJJJJJJJJJJJJJJJJJJJJJJJJJJJJJJ
@921250/1
cacagttgcagtcctgagctggtcttcagtcacccgattctatttcttgg
+921250/1
@C@FFDDDGHHFHIEGBEFHEHGCE<FGGFECFFHIFHIIIGEI@>D@FG
@1516761/1
cttttcccaaaatcataccattagatttattaatttgctcaggagaaatt
+1516761/1
@@@FFDDDFHD?FHGG4AGGH<CFAG@HHHA??EEH@EG<@DFAFBBHAD
@376978/1
attgtaggccgcacatgtttgtgcttctgaagaggacatccccgtaccat
+376978/1
@@@FDDDAABFFGGGGGGIHF;;?BEFHG9C>BD=;BBFG>DG<GH<@G>
@2032828/1
tagacttgtgcaccagctaaagaagacttatctttaaacggcagctttcc
+2032828/1
@@@DFFDDFDHFHIIIGGCGIG??3CGHBH4CGCA<E4CFGIHEB8BDFI
@377368/1
atgaggtgaaattattggtatttcttttttccaaattgcctctccattca
+377368/1
@CCFFFD?DFAFFIJFIH?FJH@?FH9C>GCB@GHGEFEH@HIGFHGIII
@3712730/1
cgcacaacaaacacttggggagttaaatcaacatcagctgagatatactc
+3712730/1
@@@DDDDB=?CFFGGB@G?@@F:?EHDFEGGIECCGCF@GDDDGDFHADA
@3183575/1
taaaacagtacatcgcacaacaaacacttggggagttaaatcaacatcag
+3183575/1
B@@BFEDDFAB?HE7FGHBHGCGGIJGGIIDIG1@0??BAHCH@GIGIEG
@5771301/1
gcctttgttgctgctgtggtggttcttgcctttgcagctgttgtggtggt
+5771301/1
?@@DD;DDFDHHHIG><AFE=A@ECHGI9EEHCHEADHCF?FGBGG0BF:
@7285459/1
cttactaagggagttttcttgatcattttcgtttacccagagaggaaata
+7285459/1
CCCFFFFFHHHHHGHIJJIJJJJJJJJJJJJJJJJJJJIJHIGHJHIIJJ
@4765605/1
cgccaacaacaatgacaggtttttgaaaaaattttggccaatagctgtgg
+4765605/1
CCCFFFFFHHHHHJJJIJJHHIJJJJJJJJJJJJJJJJJJJJJJJJJHIJ
@2035173/1
ggaggaatttgtttgtgattttttattgtatcccaatcaattatgatact
+2035173/1
CCCFFFFFHHHFFGIEGGIIJJIIGHIJGIIGIIIEIIJGEIJIIIIIII
@2035181/1
ccgctgtcatgctctttctcaacaagatggtacctagctctaaatgccac
+2035181/1
@@CDADDDDHDFHIICHGHGIIJIDGGGHJDAGGCHIJJIG>FHHG9D>H
@4766673/1
cttctaacctgttcttcttgaagttggttcagctgtagtctgtctgcatc
+4766673/1
CCCFFFFFHHHFHGHIIJIJJJIHHJJHIHIJJGIFGIEGGHHHHIJJJJ
@7808650/1
cacgtcgtctttttttaccaaaccggtattttccccttggcaacaaacag
+7808650/1
B@@FDFFFHHHHHJJJJJIIIJJIJI@GHIIJJJJIJJJJIIGGIHIIGH
@5774781/1
cgacaaacgccatcctctcattcttagttgtaacaactaggggcaccatg
+5774781/1
CCCFFFFFHHHGHJJJJJJJJJJJJJJJJIIIIJJIJJJJJIJJJJJJJJ
@377974/1
gggtcgtgagaagctgcaacggctgctatagatggaacgttgatctggtc
+377974/1
?@@DDDDD8D?FHIIH@DH@61EG6@FB<?@<4B>G@FEFBC;@<AAGC@
@378173/1
agcacggaaagcagcgagatgagcataataggtaggtgcaggg
+378173/1
@@BFFFFFHHDHHJGHHIIJIBGHGGGGGIGEBD>FFGGIJIJ
@925531/1
ccatgatttattaaacccgatgctagctttcttaaatctggttctctaat
+925531/1
@@@FDEFFFGHHGIHGGBHIEGIGGH<EBEEHIGIIIEGGIFFGGCGEGG
@5277407/1
tcacttctttctgtggtgctagattatcccttctgaagacaggactaggt
+5277407/1
CCCFFFFFHHHHHJIICFHJJIIIIJJJIJJJJJJJIJJJJJIIJJJJJD
@926050/1
cttcattttcagctctggctattttagcatggaatgtgatctccaagttg
+926050/1
1?@D?DDEHFHHGGBFEGCBIHGHICEDCHEE<?EHCFH<CA9@<DEHDG
@379862/1
gttgagtttggtgggtaggggttgtttccctagactgtggttgagacact
+379862/1
B@@DFFDDHFHDFHICFGGJGEHH>GHFHGGHBFIIIIJGH?DCGG<3@@
@6278869/1
ctttttgaaattttttaataattggaacaattctatcacctttgaagttg
+6278869/1
@@@FFFFFGGHGFIEHHGIEGIJGIGIIJIGIJJIJGGGGHIIJGIIGGI
@5277548/1
ctcatacttaatccaatgacatggggaagtcaattgctaatattgccatc
+5277548/1
CCCFFFFFHHHHHJJJJJJJGHGIGIIJIJIGGIJJJJIHHGIJGIFGIH
@3187309/1
caggaacttcccagtcatcaggaataaagtcattaa
+3187309/1
@@@FDFFFBDFHG>CFGHI4CFFFCCGHIBHCGIFE
@5776446/1
gccataaccgtacttcatatcattgataattactgtagatgagtaaggag
+5776446/1
CCCFFFFFHHHHHJJJJJJJJJJJJJJJJJJJJJJIJJJJJIJFHIJJIJ
@7810923/1
gaatagaataggaatgtcaggtgcgttaacttttggtggctttattatat
+7810923/1
CCCFFFDEHHHHHJJJJJJJJIGJIIJJJIJJJJJIGIIJJIJIJJJJJJ
@3188085/1
cctcatacgactctaattgtaaaaatgttatccatttttgggttaataac
+3188085/1
@C@FFFFDD=AH@HHHJIIHHHIEHF3<F4FFG>4?DBGHIG?D2DHIBG
@6279371/1
gcgtatttacagaagcaaggttggcctattattggcattccagcatcatt
+6279371/1
@CCDDFFFFHGHGEHJGGHGJJIJJJJJJIIJJJJIJJJJJJJIJJJIIJ
@6783739/1
agttagaataccaacctgaatttcagcaattttcttaatggatgcataag
+6783739/1
BCBFFFFFHHHGHJJJJJJIJJJJJJJJGIJJJJJJJJJJIJJJJJJIGF
@6784665/1
ccaggaacttcccagtcatcaggaataaagtcattaaccttcaaaatttt
+6784665/1
<BBFFFFFHHHHHJJJJJJJJJJJJJJJJJHHIJJJJJJJJJJJJJJJJJ
@5777748/1
cataattcttgtagaagaccaatagggttgcccatcattcgctcctcgac
+5777748/1
CCCFFFFFHHHHHJJJJJJJGGHIJJJGHIJIIJJJJJJJJJJJJIGGII
@6784944/1
ggaggaattcctttaaactgatccatgatcaatctcataggatgtctatt
+6784944/1
@@?DFDFFHHHHHJIJJJJJIJJJJJJJJIIJJGHHJJJJJJJJIJJJJJ
@3720704/1
tcctttttgaattgaaatcacctgctccaggtaatggaaaatcctgagga
+3720704/1
CCCFFFFFGHHHHJJJJJJJJIJIJJJJJIJ?FHIJJIJJIIJJJJJJJF
@2038759/1
ctacaacatctattgttggaaaaatc
+2038759/1
=?<??A;?F??4C><ACBDFI9:CFB
@7812596/1
tcacactgttcctggctgagagtaattcgtcgcgcattctgttgtatatt
+7812596/1
CCCFFFFFHHHFHJJIJJJJIJCFHIIHIBGIIJJJIJJJJFHICHGIIJ
@4770360/1
ttgctattgtttcaacatgtctttcagataaatttattgagctggaacat
+4770360/1
CCCFFFFFHHHHHJJJJJJJJJJJJJJJJJJJJJJJJJJJJJJJJJJJJJ
@7813799/1
ctcatgttataacattatgcagttcattacctaagatatttgttatgatc
+7813799/1
CCCFFFFFHHHGHJJJJJJJJJJJJJJJJJJJJJJJJJJJJJJJJJJJJJ
@6785590/1
gctcaaacatgcaaatgtgacattattgactaaggccgatctgaggtctg
+6785590/1
CCCFFFFFHHHHHJJJJIJIIJJJJJJJJJJJJJJJJJHJJJJIJJIIJJ
@3722219/1
gaagcaggatgacacttaggtcgtgcatggtttaagaaagaccaaaggtt
+3722219/1
CCCFFFFFHHHHHJJJJJJJHHIHIJJJJJGIJIJJJJJJJJJJJJJJFH
@8324940/1
ctcaaacatgcaaatgtgacattattgactaaggccgatctgaggtctgt
+8324940/1
@BCFFFFFHHHHHJJJHJJJJJJJJJJJIJJJJJJJJJJJJJJJJDGIJI
@6284001/1
cattcctctatcaggtaagacaacaatcacaagttttacttcttctttaa
+6284001/1
C@CFFFFFHHHHHJJHIHIEGJJJJJIJJIJJJCFIIJIIJIIIIJJJJJ
@930189/1
ggggaacgagaaccaatttcttttttaaaataatcagcaaaatccaaaag
+930189/1
@@@FFFFDF<CFDGEE<FHIIIJJGIIJIGIG4BF@CHG>DFHEHGEI?C
@8327300/1
gcggcttgtctaacttgaccaacggtaaaagcaggaggttgttgcatcct
+8327300/1
CCCFFFFFFFFDHGHIEFHIGHGCHECHIJFGHIIDDH0?DFHA@HIIH@
@5781277/1
cttgactatgtttgatgacatatcaataacattctcctcaaccttttgta
+5781277/1
CCCFFFFFHHHHHJIJJJJJJGJJJIJJJJJJJIIIJJJJJJJIJJJJJJ
@2041908/1
attccctttcacactagggacatgaggtgaa
+2041908/1
@@@DDADDDAFBDFHEGHHGCBH><FGA?E3
@1525838/1
attaccacatttctcaaattcagtcttgaaatattatccattagcttatg
+1525838/1
CCCFFFFFFHGHFIIIEGGHHGHFHGBHIGGHHCIGGGBCHHGHGIGHJD
@1525922/1
gtcactttatatgttcttttaacactctttgatggaatttcataaacaac
+1525922/1
@@@D;;BDDHHHHC@GEHIIFHCFFB3?EFHI<H9GFE@FC@HHDFCHII
@1526604/1
cactgctgttgttgaggctgctgtggtctctgctgttgctgttgttgctg
+1526604/1
CCCFFFFFDDDFHGEHGHGIF>ABEFFEHIG>EGH4DFFG<DFFEAHDF@
@6787761/1
cacttcaccaacattcatgaataatggaaaatcacatagcttcggccact
+6787761/1
@CCFFFFFGHHHHJJJJJIJIJJJJJJJJJJJIJJJJJJJJJJIJIJIII
@388457/1
ctcgtgccattgcgccaggtgtccggtcttcactgcagcct
+388457/1
=@@BABDDF<D4:@AHBEEHD?BEAB?F<GEHEIEH@HFEH
@7819241/1
gtcggcagctgggaatcctttgtgagc
+7819241/1
CCCFFFFFHHHHHJJJJJJJJJIJJJJ
@4238981/1
gttccagagactcgtccaatcagattgaaaaaaacaagttgtataacaca
+4238981/1
CCCFFFFFFHHHHJEGHIJIIJJFGJJJIIJJJJJIJJHIJJIJJIJJII
@3192653/1
ctcatcaagaacttggtaaactctt
+3192653/1
@@@7?;;B<>3??@EF?B3A:AF9C
@7293511/1
ctgtagtatgtttacaaatgttgcagcattaagtcttctctgcactgtga
+7293511/1
:@?ADAA?FFFFFE?EEAIIHF@AC<@;??EBHBEACAFDCDFGICDDBD
@4240068/1
atctgcatgaacggtaatagctcgtgccattgcgccaggtgtccggtctt
+4240068/1
CCCFFFFFHHHHHJGIIIIJJJJJHIJJJJJIJJJJJJIFHHIJJJGHHH
@6286643/1
tgaaattattggtatttcttttttccaaattgcctctccattcaattgaa
+6286643/1
@@@DFFAEFHHD<CFGGDHBIHGGIGHGIIC?GGGGGHCHIGGGDHDGCH
@7294112/1
gtgcattaatctatagaaaattttccaaacagtatttagagactttccac
+7294112/1
@B@FFFFFGHHHHJJJJJGHIJJJJJJJJJIJHJJJJJIJJJJJJJJJIJ
@3193541/1
tgtagcgattggaaaaataatcagaatatgaacgg
+3193541/1
B@BDFFDFHFAHDBHIGHGHHGHGHH@??9?EFG8
@2613108/1
cttgtttcttttctttaacatttctcacagaacggttgcc
+2613108/1
@<@DDD?=DDFHFG><EE:<AEHHH@HDEDDFGG6?FD@D
@5284891/1
ccggtacttttgtaaaacattatcaaaagttctctgaccatggaggataa
+5284891/1
CCCFFFFFHDHHHGGHGJJCHIIIJJJIGHHIJJJJIIIIJJIIJJGDDC
@389503/1
cttctctgcactgtgacagtcttcaagcactgagttagaataccaacctg
+389503/1
@B@7DEDFGHHHHGGGFHGFHBHHGBBGGGHICGFF<F<9DEHG<BDGGH
@2044324/1
ccggaaagaacctagtgtgatggcgtttc
+2044324/1
?@??DDDABHFHHH>A@EFGEHFI68?CD
@3726815/1
ggttcttcttcttttttccacgtgaaatctttaggctgcagctcaaccat
+3726815/1
BC@DFFFFHHHHHJJJJIJJJJHIJJJJJJJJJGIJJJJJJJJJJJJJIJ
@4774877/1
gccgacacatcaatattaagcatcatcttccattgagaaggcctgacgga
+4774877/1
CCCFFFFFHHHHHJJJJJJJJJJJJJJJJJJJJJJJJJJJJJJJJJJJJG
@2045981/1
cacttaggtcgtgcatggtttaagaaagac
+2045981/1
@@<DFDA8C>?@DBABHGEEFH@D<<?<?C
@6288935/1
gtcgaatactctgagcttgctgagcgactaatgccactgtgtccaca
+6288935/1
CCCFFFFFHHHHHJJJJJJJJJJJJJJJJJJJJJJJJJJIJIIJJJJ
@1530427/1
ctgacacaccatctctgtaaaagaggatagcttgaggtttat
+1530427/1
?@@DDFFFFDDFHGBF@:4EHFGE@?A<F3EFHABDC9C?3B
@3195458/1
gaccagtttgcaaagggaagcgagcttgctgttgttgctgctgctgctg
+3195458/1
@@@D=DD8FBAAD>GB7DAFHGHH1CFHGGI?B@BDA<4BD@F>3BF<3
@1530836/1
ctcattttttctgctaaagcactaccttcagcgggagaccttggcttt
+1530836/1
@@@DFFFFHHHGDHIE4CFEI?GHFHGIIIII<GH6@06BBGGGG=@@
@7822902/1
attgaatataagaccttgttgttttagggtaatcaaattttatgacaaaa
+7822902/1
CCCFFFFFHHHHHJJJJJJJJHIJJJJJJCGIJJJJJJJJJJJIJJJJJJ
@3729764/1
aggaacttcccagtcatcaggaataaagtcattaaccttcaaaatttttc
+3729764/1
CCCFFFFFHHHHHIJJJJJJJJJJJJJJIIJJJJJJJJJJJJJJJJJIJJ
@4777120/1
ggctggcctgcttgtggaaaaccaccacaaatccacttggaaaactgttt
+4777120/1
?@@DDDDDFFD>F?EFHGHEHC@DEAHGIGBHEDGH?G@GII@FFDEFGG
@4777374/1
tctagccacttcagccttatgcctctcaaactcaagctgtcgcttcaatt
+4777374/1
CCCFFFFFHHHHHJJJJJJJJJJJJJJJJJJJJJJJFHIHGHHIJJJFII
@4777476/1
ggtaggtgcagggtatgaaactgaacgtgtacacctggtaaagaggtgac
+4777476/1
BCBFFFDDHHHHHEGIJIJJJJJJJJJGHGGIJJJJJJDGIJJJJJGHIJ
@1531527/1
ccaacgctttattatcaatcatcaat
+1531527/1
@@7DD;@;CDD<DGAG>>AG@<FHIE
@6291357/1
cttgaggcttatacctagtgcttctgtaaaacgccaataattgttctttc
+6291357/1
CCCFFFFFHHHHHJJJJJHHIJJJJJJIJJJJJJJJJJJJJJJJJJJJJJ
@7824646/1
gcctttgttgctgctgtggtggttcttgcctttgcagctgttgtggtggt
+7824646/1
???BBBDBFDFHDDHBCEF<CF8AABF?9?FHI>?FBHEGIIIDD;0???
@391100/1
cagggaattctaagagggtacacaattcaggcactaatgtctcttcaaaa
+391100/1
CCCFFFDFHBFH<<A<FBGHBEHE7FHHHAFB@EGHB?9?BBFEFHCDB?
@933496/1
actgatttgatagagcacggaaggtggaatttttgcatttttttataact
+933496/1
@@@FFFFDGGHFHG<<FGIB:EGG<CC@BF>FCHE<@FGHIIIBGCGIII
@5786591/1
gtttctcctacggagactgtatacctaaaagtgggttcatgaattgctcc
+5786591/1
CBCFFFFFHHHHHGIIIJJJJJJIJJJJJJHHGGIHGIJJJGIJJIJIJG
@5286997/1
gactacaataaaagttattccaggtttataatctccttctaacttaatgc
+5286997/1
?@@FFDDDFDFDHE<CFBFFHHHHIIIIGI<CFHHDDFFBHIIIGHDIGF
@2046793/1
ctgtattataacatgacctaagagttttattaaagttggatcattagcag
+2046793/1
@@CDDFFFHHHHAGEDFFHHGEHG?CCEGIBCHHJBDAF<FFG@AGI;FB
@6292983/1
atcacgtcgtctttttttaccaaaccggtattttccccttggcaacaaac
+6292983/1
CCCFFFFFHHGHHJJJJJJJJJJJJJJJDHIJIJJJJJIJJJJJJJJJHH
@5288048/1
ttgggattcattatccattctcccctaggctttgctttaggatcatcatc
+5288048/1
BCCFFFFFHHHGHJJHIJJJJJJJJJJJJJJJJJJJJJJJJJJJJJJJJI
@3732174/1
gcagcattaagtcttctctgcactgtgacagtcttcaagcactgagttag
+3732174/1
CCCFFFFFGHHFFGIIIIGIIGHIIEHIIJIHIJIJJIIJGHGIIJIJJI
@2048017/1
ttcaacgaatcaaattcactttgaggaactctctgatttatctcatcttc
+2048017/1
@@@DDDDBAFHH<DGGHGGCHGIFGHCEGE<<ECGAFGHBA4D>GID>BD
@6294054/1
ggggaagttttatttacattttttgcctgaacacattgggtcgccatacc
+6294054/1
=??;=DDDHHDHBGGE@?ACFGIGIGEHHIIIEHDD?BGHIG>FFGGGGF
@6294089/1
ttctgcaatttccaagaaactttacttttcacaaataaatataaaaagaa
+6294089/1
CCCFFFFFHHHHHJJJJJJJJJJJJJJJJJJJJJJJJJJJJJJJJJJJJJ
@3733369/1
ccttcttctatcacatcggaggcaaccaatatgttcgtctcacccatgtt
+3733369/1
CCCFFFFFHHHHHJJJJJJJJJJJJJJJJJJJJIIJJIJJJJJJJJJJJJ
@3198763/1
cgactgatgatttgaggttcttgtgg
+3198763/1
@@<DDD;DAAFDF9AEE<:CBEIH>1
@392852/1
ccacattccattccatgatttattaa
+392852/1
@@@DDDD?DFBHHGBHGIC>FH:CBC
@7299078/1
tgggaatcctttgtgagccacatcaatgttaaggaatggtttccaaccaa
+7299078/1
CCCFFFFFHHHHHIJJJJJJJJJJJJJJJJJJJJJJJJJFHIJJJJJJJJ
@5788887/1
ctcttctggaaagcagctcttgcagcattgacactggcgttttggtgggc
+5788887/1
CCCFFFFFHHHHHIJJJJJJIJJGJJJJJJJGIIJJIGJGHIJJJBFGGI
@5788915/1
ggaaaatgccagagcttggtacaattgtcgacactacctgtagcagtttg
+5788915/1
C@@FFFFFGDFFHIGGIIJCEFHGHHFCFGGGHJGIGCDGIEDDDHIJIG
@6794851/1
aaataagaaagcaagagaaggaagtgaggtacacagttgcagtcctgagc
+6794851/1
CCCFFFFFHHHHHJJJJJJJJJJJFHIJJGHIJJJJIJJJJJHJJJJJJJ
@3199851/1
cgtggaagtaagaggtctttcatttaatgttttttgaaaagcctcacttg
+3199851/1
@@@DDDDAF8CAC?32AAF@D@FHG4?CFCEGHCBGBF9@FG2DDGFH?@
@6795083/1
gtccggctgatgatttgaggttcttgtggaattgtgacactttgatgttg
+6795083/1
@?BFFFFFHFGHGJJJIJJJCGIJJJJJIGIJJJHIEIIIJJJIDHHIIJ
@5789588/1
ctgttgtggaccagcttgtgcttgtcttccacccttttttttgtt
+5789588/1
@@@DDDDDF>FDBEBEEG<A@AFGIEFHHIEDCEHGHHIIGIECH
@2617224/1
cacctaactattcatcaagttctttgccttctgaatcatacgcttcttca
+2617224/1
@@CFD>DDHDFHHEHHIJIAFHGGE<HIEEGEG9<FC@FHDGIGEGFAF4
@6795758/1
acgtgaaatctttaggctgcagctcaaccattttatcggccaacatatta
+6795758/1
CCCFFDDFDHDHAH4<CB;FHEIIIIIGIGGGGHEH@DGBGHGIGCFGII
@2049577/1
agctgtagatcctatcgagaggctaatatggatt
+2049577/1
@@7DDDDDHHHFDG<GIEFHGIEFGHGIIJGF>F
@937046/1
accaatactttaagagcatttattgcagcttctttctgtgcatcattttt
+937046/1
?@?B?DDDH?BDFCF<FHGIIGGECD<EF;<FF>GBFGGEDHHHG<FADC
@2050090/1
ctttgttctttcttgtcagcacagaataatcttgtatgatgtctcttttg
+2050090/1
@@@DDEDDFFHBDEHAGHGIFIJIIGHH>@EEE<CFFFHEG:?AG@FG@<
@1535093/1
gcttggattgcctcctgcggaccattagttgaagttccagccctcagata
+1535093/1
@@<DF?DFGDDFAFDFFAAFFGHIIJIGGF9FHEEBG?DBGGE@BEHJJI
@5791059/1
gctccctccacctgaactagttcatatttcggagtcgtccctcttctgga
+5791059/1
CCCFFFFFHHHHHJJJJJJJFHIJJJJJJJJJJJFHIIJJJJJJJJJJIJ
@937628/1
taacgattggaaaaataatcagaatatgaacggtattgctctgcagggaa
+937628/1
@CCFFBDD?FFAFHEHE<BHHHCFH<CCFIIGGHFBGCGGGGHIGJJEEE
@1535537/1
aagaacaatgagtaagagcttgcaagaggtaacttctgtcttgaaatctg
+1535537/1
CC@FFFFFFHGHFJIIIIJIBHIFEI>GGCHHIIEIECGIIDGGIJGJII
@395454/1
cactattaaagttgatttgtcttatagacttgacaatttttt
+395454/1
CCCFFFFDHHHDBHDGHI@A<BD<HBHBHIJIEHGIIIGE@<
@2051278/1
gttcctggctgagagtaattcgtcgcgcattctgttgtatatttatgctc
+2051278/1
@@CFFDDFGFHHHI@ACFEHIGFCFGHGGDFGBHHGEB?B?BFG9CFCCH
@395995/1
ctatctctctcagatgaatctgaactgtctcttctatgtctaggtttcct
+395995/1
@@@FFDDEBFHHHIBFEHIGHI<HEHGEHGIG?HHABH9??DGGIC>DDD
@8337747/1
cttttttgaaacgaaatagttttttacaatactgctgtaatgtaaaagca
+8337747/1
CCCFFFFDFFFHFBGBHEHDHFHGIEIGIIIEFGGHEBBBBFDFGHEA;F
@937770/1
catcaactgagaggccaaactccttcaggcatgggtcactattaaagttg
+937770/1
@@@DDDDFHGB<FGGHG?DGBHGIHGGGICGGHGI??GE@?FFCH>B@DG
@6296793/1
ctccttgaacaaatttacctaaagcaacaacacaattgtcggcagctggg
+6296793/1
BCCFFFFFHHHHHJJJJJJJJJJJIJJJJIJJJJJJJJJIJJJJJJJJJJ
@4782285/1
gtctaagcctaatgttttcgctagaactgctagatgttgattttgaacaa
+4782285/1
CCCFFFFFHHHHHJGIJJJJJJJJJJJJJJJJJIJJJJJJJJJJJJJJJJ
@5292363/1
catctatattttttaaggaagtaagtgcaggggaacgagaaccaatttct
+5292363/1
CCCFFFFFHHHHHJJIJJJJIHHIJIIJIJJJJJJJJJJIJJJJJIJJJJ
@8338447/1
ctcagataatcccatatcattgagacattaacttgcgtagcatactttat
+8338447/1
CCCFFFFFHHGHHJIJJJIJJIJJJJJJJJJJJJJJJHIJJIJJJJJJJJ
@4248304/1
ctcattttcgctcagaagaaataatatctcagcaccaattttatgatttc
+4248304/1
CCCFFFFFHHHHHJJJJJIJJJJJJJJJJJJJJJJJJJJJJJJJJJJJJJ
@5792224/1
gcatagggtgtcccacaatatcttgtttaagtggggaattaataggaagt
+5792224/1
C@@FFFFFBFHGHIIIIIIHIIIIIIIIGIEDEGGIHGIHHIGIB9DFF?
@2622969/1
cagaagcttcagctaaacgctttcctttaaagtaaacagcaacagtatat
+2622969/1
CCCFFFFDHBHFFCBFEHIBG=G9EFHIIII@4C??CF9;D3?;??@<FG
@7830899/1
ataaaaaatagcagcagtcatcaccaaaacctgatgattttcaagctctt
+7830899/1
@@<DDDDAFF<FDHIIEGFH?C?FF@DEB?:??FGGBBFFGGHGE<DDCH
@3203100/1
ctgttcttcttgaagttggttcagc
+3203100/1
?@?=BDBDDH?:C?@DBE>BBCF4A
@5293875/1
ggtcattatgggcttctattagttcatctatattttttaaggaagtaagt
+5293875/1
@@@DD>DDHHDBDFDGHGHE?ICFHGHIIGHIIGIGIIBB@B?FDBBDGH
@6801303/1
cttgttttcaaagttgataaataatattaatgaaactaaaaacttcaaaa
+6801303/1
@BCFDFFFHHHHHFHIJIIJJJJJJJJJIJJJJJJJJJJJJJJIJJJJJJ
@399406/1
gtaagtgcagaggaacgagaaccaatttcttttttaaaataatcagcaaa
+399406/1
@?@DFDDDHHFHHIIJJJBFHCGE?FGBGECFF@F?HBGIGG@B@DCD;;
@8341283/1
gcggtacatttagctatcctgtagtttcgtcctatacctttgaatgtccc
+8341283/1
@?@DADDDHHDFFEHGIDHGIFHIAFHEHGGIIIEFFFEHGHIGIGDHFH
@399694/1
attattttgaatttaaatcaattcaatagaatattctt
+399694/1
@@@DDDD?D7BFDIE@>EAHCEC>4FEH4:A<AED>CG
@5793561/1
gctggtgcatgtaatactttgtagatatcagacatttcttcagggagaat
+5793561/1
CCCFFDEFHHHFHHHJJJJJJHIIIJIJJJJHIIIJJJJJJGIJJJJBHI
@940477/1
cttcagcctcatgttataacattatgcagttcattacctaagatatttgt
+940477/1
CCCFFF<DHFHFF?FFGBHIEHGCFDCHHEHGEIDGECEH>DH9?:D>D?
@2626160/1
attcttcaatggttgctgctaaatcttcaagtacatagtacataacttta
+2626160/1
CCC?DFFFD>BFFGHBGGEGHIIHIIIDGBHBHGE@FHGG>FHG<C9?4?
@4784537/1
gtttacaaatgttgcagcattaagtcttctctgcactgtgacagtcttca
+4784537/1
CCCFFFFFHHHHHJJJJJJJJJJJJGJJJJJJJJJJJJIJJJJJIIIJJJ
@400729/1
tgttgttttagggtaatcaaattttatgacaaaattgcaattctttacat
+400729/1
@C@FFFFFGGHHGF;EHIIGGIJIIIGIEEGG@=FHGHEBFGIIIGCIII
@1539039/1
gaccaaaacataggtctggaagaaagaataaccatgtctctctggtttga
+1539039/1
@@CDDDFDFBHBHGFHIJG9FHCHGB9GGGHGGGGGIGED<GHGE<?GDH
@402775/1
aatttataaagcaacggtccacaaaaaataaaataagctcaactatagtt
+402775/1
CCCFFFFFHDHHAHGIGIIJJJJJDIGGIB4FCIHGIGHIJGCFGJIJGI
@6804556/1
gcttggtgtttgttttctcctactccgacaaacgccatcctctcattctt
+6804556/1
CCCFFFBDFHHHHJJJJJJJJJJJJJJJJJJJJJJJJJJJJJJJJJJJJJ
@5296223/1
ccagtaggtaaaaagattattgtattttcttttagaactctttcaaagag
+5296223/1
BCCFDFFFDFHHHJJJJJJJJJIJJJJJJJJJJJJJJJJJJJJJJJJJJJ
@943759/1
gattgaagtaaattgtaaaatgctaatatcctaacgttatcaggttttgg
+943759/1
@@CFFFFFBAFHFJEEGHIJGGIGGGIEHIJJICFGHGGEHHBGBFHJIJ
@6805055/1
caagtgttgggattttgaccatcttcaacgaatcaaattcactttgagga
+6805055/1
@@@FDDDEGBHFHIGIGGIIGIIJJGIGGFGGHGEGGIJIEEHGIIGII?
@2628874/1
agtgatcattaagttcgccgatcttgtacaacattttacatgcagttag
+2628874/1
?@=D??DDHGH84?EGHIIIHJGGCEF<CD>?B@4B9BB4?FHII?<44
@6303768/1
ccttgtcttacaggtaccggtctttctcgataatcaagtgttggtgcatt
+6303768/1
@;@DD;DDFDDFFGAAA23@CFDDHFIFF9EGGIIC?FDFFF9?BFFFE>
@6806397/1
ccggtcctggtccagattcctgttgtggaccagcttgtgcttgtcttcca
+6806397/1
CCCFFFFFHGFHHJJIJJJJJJJJJHIIIJJJJJJIJIJJJIIBGIIJIF
@2629335/1
cttcagtcacccgattctatttcttggtca
+2629335/1
8?@F?DDFHHHBHGDEEECEHHGGGHB4CC
@2058921/1
ggtgcgttaacttttggtggctttattatattactcctaattgaagagcc
+2058921/1
@C@FFFFFHHGFHJJGBFHJIJIJJJFJGIIGIGGGIJIIEGFH>FGEDH
@406279/1
ctgaaggcttttgggtcgtgagaagctgcaacggctgctatagatggaa
+406279/1
@@@DDDADDDFHFJIFHBHAEFEFGEIJF@FHIF:F:FD=CHG47@37@
@407066/1
catcatttttagattttcctgcaccgatgcaattaatactc
+407066/1
@@@DD<DDDDH8CFHIEG>F:<;CFF:181D?DGCGG4?D3
@3746612/1
ccctgttgttccattgcttgaggtctggtaattggagcggctt
+3746612/1
CCCFFFFFHHHHHJJJJJJJIJJCFHJGHIJIJIIIGGIJGIJ
@3746663/1
ctgcaaaagagatgggaatgattgttaatcaagaaaaaactaatatctgg
+3746663/1
CCCFFFFFHHHHHJJJJJJJJJJJJJJJJJJJJJJJJJJJJJJJJJJJJJ
@8350552/1
gggaattctaagagggtacacaattcaggcactaatgtctcttcaaaatc
+8350552/1
CCCFFFFFHHHHHJJJCGHJJICHHIJJJJJJJJJJJCGIIJJJJJJIJJ
@7308839/1
gtctattgacagcatgatgacattcatctataactaatagattgacacga
+7308839/1
@@<:DDD>CHH<<A<::AAAC<@EEHG@@AFHGCCHIDHEH>?GIH<?:@
@3209250/1
ttgggaagtgcttgttgttttgcagacaacatgccttggtattcgagctg
+3209250/1
CCCFF=BDHFHDFIEFH>B>FFGGGFHGIJD@HGJJJGH??FHEIFGHGI
@3209593/1
gctcaaacatgcaaatgtgacattattgactaaggccgatctgaggtctg
+3209593/1
CCCFFFFAFHGHHFIEIGIIIIJIFIIHJIEHGIGGGIIBGIJIJIDFGG
@6305514/1
cttctccagctaaggctgtatcatcaacttctaaaggtttccaataaaca
+6305514/1
@@@DDDDDHFHDH@GEFHG?AFHBHEEHHBFBCD@@FGFECFGEFHIIGF
@4790384/1
atcattttcgtttacccagagaggaaatagtattttttcttcatcgtctt
+4790384/1
@@CFFFFDHHHHHJJGIJHGIEHIFGIIII?FHIJJJJIJJGIJJJHGJJ
@6306431/1
ctgcaccgatgcaattaatactcatcttctttactaaaaggctacacaaa
+6306431/1
CCCFFFFFHHHHHJJJJJJIJJJJJJJJJJJJJJJJJJJJJJIJJJJJJJ
@3749378/1
cagggaattctaagagggtacacaattcaggcactaatgtctcttcaaaa
+3749378/1
CCCFFFFFHHHHHJJJJJCGIJJJHIJJJJJJIIJIJJJGIJJJJIJJJJ
@2060366/1
caacaacagcagcaacaacaacagcagcagcaacaa
+2060366/1
@@@BDDDDF;FBFE::::3AF@@G?DEGAGFEACDD
@5302508/1
ctcagcgacttttgtccgaatctcatcagcaagaagaagtgcattaagcc
+5302508/1
CCCFFFFFHHHHHJIJJJJJJJJJJJJJJJJJJIJJJJJHIIJJJJJJJJ
@5302718/1
ctggcattttcctgtgactgatttttcttcaacatcaacaaatgtcactt
+5302718/1
CCCFFFFFHHHHHJJJJJJJJJJJJJIJJJJJJJJJIJJJJJJJIJJJJJ
@2631814/1
atatcattgagacattaacttgcgtagcatactttatcgtaacggtcatt
+2631814/1
@@@DDDDDF?F:DFII4:A@F<E@@8C;9?GGIFFE@GFB8DFB0?FACF
@5303691/1
ggaacgttgatctggtctggagctggatgagtgacatcagcgccaacaac
+5303691/1
CCCFFFDFHHHHHJJIIJJJJJJJJJJJJJJGHIJJJJJJJJJJJJJJJJ
@410561/1
cacccttttttttgttcctttttgaattgaaatcacctgctccagg
+410561/1
@@@DDD8BFDFHHIEH?EGCHIEGGGGHI<FGHAAHCH3CGIIGGF
@3211828/1
aacacattgggtcgccatacctaaaaccgtatctccaaccctcttcactt
+3211828/1
@@@FFDFFAFDFDHBBCGIIJEGIGHJGH?B3BGGFGE>AA>CGGHIIBF
@948405/1
cagtcttcaagcactgagttagaataccaacctgaatttcagcaatttt
+948405/1
@@CFDDDFHDFHDDGAE3?<<<<F@H4E3<EFEG;CCFFGDFHG3:DHB
@4260184/1
ctcagataatcccatatcattgagacattaacttgcgtagcatactttat
+4260184/1
CCCFFFFFHHHHHJJJJJJJJJJJJJJJJJJJJJJIJHHJJIJJJJJJJH
@7839732/1
agggtaatcaaattttatgacaaaattgcaattctttacatcaatacctt
+7839732/1
@CCFDEFFHHHHHJJJJJJJJJJJJJJJJJJJJJJJJJJJJJJJJJJJJJ
@6309093/1
gtcattagcagagctcgctactaaggccttcaagatagaacccaattctg
+6309093/1
C@BDFFFFHHHHHJJJJJIJJJJJIHDGIIIIGIIIIHIJIJJJIGHIJJ
@2632612/1
gggtagttgggtaatattttgataacgtggatgtagataggctgg
+2632612/1
?@@ABDDFHHGD<FHGG>>AE1CEECC?BEC3CFHGI9FFG<>;F
@5802966/1
ctcaatttaccttcatccttgttttcaaagttgataaataatattaatga
+5802966/1
@@<DBDDD8FD4CGBBFFIIEIFGFHCHAHE?E?<EDF>G>FCGIBCFEF
@8353987/1
cagtaattgaaacaagtcagggaagagatgctgctgagtactgtccttac
+8353987/1
CCCFFFFFHHHHHJJJIJJJJJJJJJJJJJJJJJJJJJIIJJJIIJJJJJ
@8354277/1
ggaatgtatgacgatgatttgatatctatatttctcattttttctgctaa
+8354277/1
CC@FFFDBDHFFHDIGCGIIGC@EFHAEHIJIIIJGGIIJJJIHGIJGF@
@950591/1
cttctctgcactgtgacagtcttcaagcactgagttagaataccaacctg
+950591/1
@@@DF>DDFHHGFHEFFGG@<CHHHII@@FH>HGCEFCGIIGDCHGI>GD
@1546600/1
cctgatatagctctaacttcaattaatttctgatttttattaacaat
+1546600/1
CCCFFFFFGDHFHJIGIJIIJJJIJ@HIJIIFIIIJJJJGIGAFGE>
@4262285/1
gtttccttatcagtaatctcgaatctattatctcttggacaagttgttat
+4262285/1
@?@DADDDDFAFBC@GA@HHGACF@EA@CHFGEBHHGDH>?DD?DH?:BD
@950798/1
ggtcattatgggcttctattagttca
+950798/1
=81ABDBADD?3ACDGIFII4<CHIC
@4262424/1
gtggtctctgctgttgttgttgttgctgaggctgctgtggtctctgctgt
+4262424/1
@?@DADDDHDDHHFEH;CE:FGAFGHGHFBDFGBHII?@@FGGIC@<B?B
@4263315/1
ggcttactaagggagttttcttgatcattttcgtttacccagagaggaaa
+4263315/1
CCCFFFFFHHHHHHHFHIJJJJJJJJJJJJJJJIJJJJJJIJHHHHJGIF
@4263400/1
agtatctgatttgttgtttattagggtagcatttggaggactgtcagatg
+4263400/1
@@CDDFFFFFFHFFHHFGEEEHGH>@ACECHFEBFGCGG@C?DBG@G<BH
@1548284/1
cgtagtcgaggctgggctacagatatctagaggttctgtatttcctgtg
+1548284/1
@@@BDDE?DHHHHJBGB>GGGCECHFIGGIGGGB@DGE<?DDGGIIFCH
@4263983/1
ctgtagtctgtctgcatctgtatatgccctagcacggaaagcagcg
+4263983/1
@C@BDDFDFHFFHIEHIJJJIGIJGIJIIIIIJIJJJIGEGIBBEH
@2062944/1
ctcatggacagatgtaacataccttcatctggaatcagaagacaatggtc
+2062944/1
??@FBDFFDHDHDG>FBHJHIGGG>GFEHI>HHIJBFGIEHIJIIIJ9:B
@6311121/1
gcagctgctaattttgcttggtgtttgttttctccaactccgacaaacgc
+6311121/1
@CCFFFFFHHHHHJJIJJJJJJJHIIGIIJJJJIIJJGIJJJJJJJJJIG
@6812407/1
ggacctttggcacatccacgatttcggcagcttttacctcattttcactc
+6812407/1
CCCFFFFFHHHHHJJJJJJJIJJJJJJJJJIJJJJIJJJJJJJJJIJJJG
@3752198/1
catgcctagacttgtgcaccagctaaagaagacttatctttaaacggcag
+3752198/1
CCCFFFFFHHHHHJIJJJJJJJJJJJJJJJJJJJJJJJJJJJJJJJJJJJ
@3752232/1
gacttgtgcaccagctaaagaagacttatctttaaacggcagctttcctc
+3752232/1
C@CFFFFFHHHHHJJJJJJJJJJJJJJJJJJJJJJJJJJJJJJJJJJJJJ
@7843065/1
gctggatgaggaaatttttcataaag
+7843065/1
?@@77??AFFBCDEH@BECEHHCF@:
@6312315/1
gttccactttcacaatcaattaattggtaacatggtaaaataccttcttt
+6312315/1
@B@FFFFFGHHGGIIJJIIJJJJJJJJFHIJJJJJFIJIJJIIHGGIJJJ
@414723/1
tataagaagacggattggaaatgtaagcagcttaagaaaatgaaacaact
+414723/1
@@CFFFEFG3DFFIIIGBFHIIFH@FHI@GICHFEH@BFHIBDHGGIICG
@953961/1
gccatgcatgtcccatactccctggttgggaagtgcttgttgttttgcag
+953961/1
@CCDFFFFHHHHFIIJGHGIIJIGGFCEGIFHGIIIICCFGIJIIGGIII
@5311241/1
caaacatttcttctataaaagaatacacaacagtataacattcgtcctcc
+5311241/1
CCCFFFFFHHHHHJJJJJJJJJJJJJJJJJJJJHIJJJJJJJJJHIJJJJ
@6815260/1
ctctgataaattagaatcatcccatagcaaatggtatttggtaggacgtg
+6815260/1
CCCFFFFFHHHHHJJJJJJJJJJJJJJIJJJJJJEGIJJJIFHIIIIJJJ
@2638159/1
gttttgaataaaattaaggagtttcggaaaca
+2638159/1
?=?DDDFAFFHG8EHIGG<DBAC4AF<FGIG@
@7843589/1
cctctttgtgcccatggagtttgacctctaggaccagtttgcaaagggaa
+7843589/1
CCCFFFFFHHHHHJJJJIJIJJJJJJJJJJJJJJJJJIJJJJJJJJJJJJ
@7316243/1
gttgctgtacttgaggctgagatgaaggtggtctgctgggttgctggtca
+7316243/1
@@@FFEFEHHHHHIIIJJJJJCHJJIJICFHHGIIJJJIIGGIIJJIGHI
@2638731/1
ggtagaagcaggatgacacttaggtcgtgcatggtttaagaaagacca
+2638731/1
<?;D?DDD?DFFH>E>FFGGGECGAC@FFI;DHBD:?G4DCHGGC???
@4795523/1
cccatgcactgaatgactttatacactggtatttctggctcacctccttc
+4795523/1
CCCFFFFFHHHGHJJJJJJJJJJJIJJJJFHIJJJJJJJJJIIJIJJJJJ
@3218970/1
aagaactatttctttaagaatattttggatttcattgatag
+3218970/1
?;1BADDDFDFFBEEEEIF44A<ABBH<CEB3EC<C49CGG
@8359546/1
ctagaatcccacatggcaggaagttttctcgcaacttaggttatgcgaag
+8359546/1
@CCFFFFFFHHHHGEDHHEHIJJDHGIJIGGGHIIIGGGEHHIJJJIHII
@8359941/1
cctgccactcatcataatgaacaatatcttcttttggattagtagaaaat
+8359941/1
@@CDDFADDFHBHHGGGHGHIIIGGDFEHHHIIGIIIGGGDFCCFHFCEG
@6817379/1
ctagataataatgcctcagagctaccttggcagctgctaattttgct
+6817379/1
CCCFFFFFHHHHHJJJJJJJJJJJJJJJJJJJJIJJJJJIJJJJJJJ
@8360603/1
attcagtttcccgcttctttccaaatctggacattatattgataagtgta
+8360603/1
@CCDFFFFHFHFA<FGHIEHFFEEHIJHIG@GFHH@CDGIEFGIIIFHII
@5806701/1
ctggtaaatttatcgcaaggtaatgtaaaacaatatctattcaacaaagg
+5806701/1
BCCFDDFFHHHHHJJJJJJJFHHJJIJJJJJJJJJJJJJJJJJJJJJJJJ
@418519/1
cgcctatcagcccatgaaacaaaatgtaatctctgttcttttttgaaacg
+418519/1
@@@FFFFFGHAFHGGHIJIIEE@GAGHIHIHIHIIGGHGIIJJIIJIJHI
@5806744/1
gtgattttttattgtatcccaatcaattatgatactgtctccttcaacaa
+5806744/1
@@@DDFFFHGFHHJFGIGJIIGHIJJJJIJJJJIJIIJJJJJJJJJJIII
@1551175/1
atttattaaacccgatgctagctttcttaaatctggttctctaatcatct
+1551175/1
@CCFFFD>C?FFFBEF<FIEBAEBDAHHEGDGH9<@FD>?FG4??DD9G9
@5806960/1
agaacaatgagtgagagcttgcaagaggtaacttctgtcttgaaatctgt
+5806960/1
@@@FDDFFFFHHDEGIIFIIIIGIEFFFGACHIHBGIDGHHIIJIJIJHH
@5806976/1
ttctttgactaaatactcctgaaggagtgatatcggtgtttttgagctca
+5806976/1
@@CFFFFFGHHHGIJIJJJIGJIJJHI?EHGGIIIIHIHIIIIJIIIIJE
@2065072/1
tcctttttgaaattttttaatagttggaacaattctatcacctttgaagt
+2065072/1
B@@FFFFFGFHDFIJIJJIHIGIIDGH9EC@GGHGHGEGIGIDGIICFID
@5316510/1
ctgagctggtcttcagtcacccgattctatttcttggtcatcagtttgag
+5316510/1
@CCFFFFFHFHHFIIJIIIIDGHFFGIGIIJJJGIJJDHIJJGIIIJIJI
@420581/1
gccacatcaatgttaaggaatggtttccaaccaataattgcagactggaa
+420581/1
CCCFFFFFGHHDFBFHGIIGIIJGCHJJIIJEHIIIEGFHIIIJIGIJBA
@5808991/1
gttaaaccaagaacatgtggcctatcctctggaggaattcctttaaactg
+5808991/1
CCCFFFFFHGGHHJJJJHIJJJJJJJJJJJJJHIJJGJJJJJJJJJJJJJ
@6820565/1
cgttgatctggtctggagctggatgagtgacatcagcgccaacaacaatg
+6820565/1
CCCFFFFFHHHFHIJIIIJJJJJJJIJHHIJJJJJJJJJJIJJJJJIJJJ
@4270635/1
agctcatcaagcttcggtccgactgatgatttgaggttcttgtggaattg
+4270635/1
CCCFFFFFHGHHHJJJJJJJJJJJJJJJJJJJJJJJGHIIJJHIJIIJII
@2641878/1
gtgcttctgaagaggacatccccgtaccataacaaactgctacaggtag
+2641878/1
@CCFFFFFHHFDFBHH<CHIIJGE?EFBDE<BEFHBHGBCHEGGIJCHG
@4271423/1
gcaggaagttttctcgcaacttaggttatgcgaagtacataactttcttt
+4271423/1
CC@FFDFFFFFFDGGFHDHIBGGCH?EDHGIIIGGBDFDHIIFHJAHHIJ
@3222481/1
agacaacgtgatataactatgaagaatcatgtgataaaaaatagcagcag
+3222481/1
@@CDDD8DFD?FFIFIGIIIIIIIIIEHGEFFH9C@@FE@:F@<9D@DDG
@422938/1
gccacatcaatgttaaggaatggttt
+422938/1
@@@FFF<DHDHFAGE4?3C9CG<CH3
@4799021/1
ctcaaggtacacccctataagggcttcgatagaatctgcaacaactttgt
+4799021/1
CCCFFFFBCFFHHJJJJJJIJJIJJIJJJJJIJJJJJIJJJJJJIJJJJJ
@8365257/1
ggaatcagaatcctctcagaagaaagtggagataccatattatagtggga
+8365257/1
@@@DDFDD>FHHHIIBFHGIGGED@E:AFHGGHGEGGGIIICHIIBGEGH
@7847520/1
ggcttatacctagtgcttctgtaaaacgccaataattgttctttcatgat
+7847520/1
CCCFFFFFHHHHHIJJJJJJJJJJJJJJJJJJJJJJJJJJJJJJJJJJJJ
@424734/1
ctcagagctaccttggcagctgctaattttgcttggtgtttgttttctcc
+424734/1
@@CDDDBFDFDFBHHFG>GGGGF@@>>@C@H<EEGBBDFGII?FHGCHFE
@424805/1
gcacaactgataagttaagcattgcagttcatcagaatcaaaatggttgt
+424805/1
B@@FDFFFHGFDHGHJD<ECGCEGGHIEHHFIGGHHHEHEHIGIGIEGHD
@424823/1
cttctgaagacaggactaggtgctgcaatgaccatcaatcatcccttttc
+424823/1
CCCFFFFDHHHDFFGGJJIIEHHB@HIIBHIIG9@BF@DGE@FGIGJJIC
@2641979/1
gttcttgcctttgcagctgttgtggtgg
+2641979/1
@@@FDFFFHGFHAEGG>FEEECHCGHHG
@425687/1
cacatccacgatttcggcagcttttacctcattttcactcaga
+425687/1
@C@FADFFGAHBFIEAGG?FABAG9CCHIEHGDHGGGEHG<FH
@4272732/1
agcatcaataactctgtattagtctgcagaaaccaagagcgacttaaaca
+4272732/1
CCCFFFFFHHHHHJJJJJJJJJIJJJJJJJJJJJJJJJJJJJJJJJJJJH
@426884/1
ctttagttagggtaattaaaccaagccctatttcctcagcgacttttgtc
+426884/1
CCCFFD?DDHHHCGGGGGIDGHGGFHIIIG9CECGGGEIJI0@@BGHGHG
@427120/1
ctactaattaatataggttacttcgcttatctctcttgacagcactatac
+427120/1
@@@DDFDDF<F?FIGBFEEEGEH4C1?F<HBEHII@EHEGG9F9BFHCF>
@961165/1
gtcaagaccataaccaagatcaattactctaccaggtggaggtgaaa
+961165/1
@@@FFFFFFHHHHHGHGIGGIIFGCFEHHIICEFG??DH?FHBBGEG
@961343/1
cttgaaatctgtagcccaatattgattccagaacttccggcataatgag
+961343/1
CC@FFFFFHDHFDHIJIJJFGJGGG9FHCAHHAFG4?EECDHGC>DHIA
@6824671/1
gcatcattcattttcttcattgtaacttggcccgcaacaattgtacacaa
+6824671/1
CCCFFFFFHHHHHJJJJJJJJJJJJJJJJJJJJJJJJJJJJJJIIIJJJJ
@2069619/1
cttccttctagtgcttcttccaaagcaaataatgaaacttgtgccatcca
+2069619/1
@@@DDDEFGBHFFGHEGCHIDH<FEEGGGHJJIJGHGCGHIEAFACFG@B
@6824686/1
caccactatattcaccaaccgttaacggagtttgctgtcgaatactctga
+6824686/1
CCCFFFFFHHHHHJJJJJIJJHJJJJJJJJHHIJJJJJJJJJJJJJJJJI
@5321041/1
tgcggcatgctttgcttctttcttagatctaccagtgcccatggcagcaa
+5321041/1
CCCFFFFFHHGHHJJJJJJJJJJJJJJJJJJJJJJIJJJJJJJJJJIJJJ
@4802507/1
ctatgactcccaagctgctatgagtactatcatcagctggtgtagaatta
+4802507/1
CC@FFFDFDDHHFHGEGGHHHHGHCHGHHGHBEEGGHHGG?CCFGCHIIE
@4802681/1
agctgagtgagttaaaacagtacatcgcacaacaaacacttggggagtta
+4802681/1
<?@AD?BB<<BCB@@9?C;EA<AAF<@AD<C@DGCGFED@0?>FE7A<@B
@964685/1
ccggtctttctcgataatcaagtgttggtgcattcataattcgggcctta
+964685/1
@@BFDFFFHHHHHIBIGEH<FHAFHEHEEGGIBHIIIGFFIEIG>GIJJI
@3756335/1
cctactccgacaaacgccatcctctcattcttagttgtaacaactagggg
+3756335/1
CCCFFFFFHHHHHJJJJJJJJJJJJJJJJJJJJJIJJIJJJJJJJJJJJJ
@7321447/1
gctgactttagtacatcgcctggagacatgactacacaaccatttggtat
+7321447/1
CCCFFFFFHHHHHIJJJJJJJJJJIJJJJJJJJJJIJJJJJJJJJJJFHI
@4273467/1
ccagccacaatgttacaaacctctagaggtagatatgtgtgcttgtgctc
+4273467/1
CCCFFFFFHHHHHJJJJIJJJJJJJJIJJFHIIJJJJIJJJJJJJJJJJJ
@966274/1
tttcttttttccaaattgcctctccattcaattgaagaagcaatttcttc
+966274/1
@@@DDFFFHGDFA<?FHGI@FGGCFHEIG9B@GG>BG9FFF@FF@DGB??
@4274396/1
ctggtttacaattagaatttataagtgttgcagttaaaccaagaacatgt
+4274396/1
BCCFDFFFHHHHHJJJJJJJJJJJJHJJJJJJJJJIJJJJJJJJJJJJJ:
@6826640/1
ctccaatcgcattccctttcacactagggacatgaggtgaaattattggt
+6826640/1
CCCFFFFFHHHHHJJJJJJJIJJJJJJJJJJJJJJJJIGHIJJJJJJJJ?
@6827318/1
cctgttcttcttgaagttggttcagctgtagtctgtctgcatctgtatat
+6827318/1
CCCFFFFFHHHHHJJJJJJJAFHJJJJJIIJJJJJJJJJJJJJJJJJJJJ
@7322580/1
cacagttttataaattttaataacaattcaatatgaaaaaataacaaaat
+7322580/1
CCCFFFFFHHHHHJJJJJJJJJJJJJJJJJJJJJJJJJJJJJJJJJJJJJ
@8371250/1
gccaacagtaagacatggtagatgaggatactttaatctaatattatatt
+8371250/1
CCCFFFFFHHHHHJJJJJHHJIJJIJJIJJJJJJJJIJJIGIIJJJIJJJ
@6326160/1
tgtggatcaaaactcattaaatatttctgtaagcgaagaactgaggtaaa
+6326160/1
CC@FFFFFHHHHHJJJJJJJJJJJJJJJJJJJJJJIJJJIJJJJJJGHIJ
@7853322/1
gctgtggtctctgctgttgctgttgttgctgaggctgctgtggtctctgc
+7853322/1
@B@FFFFFHHHHGIIJJJJJJJIJJHIFIJIIHIIJJFIIGDIGGGIGII
@2649863/1
gtccttttatcataatgagatcaagtttttttcgaatcaa
+2649863/1
@@@FFDADHGHHGGJIGHGIIIIJJHEIIHIIJIIHC7DB
@2650751/1
cctccttccaaaaaaatacagcaagtctggtaa
+2650751/1
@CCDDFFDDFDHHHGEHGHDFHBE31:CGB1?F
@2651045/1
tcaatgatttcctccttccaaaaaaatacagcaagtctgg
+2651045/1
@@@DDFDDF8=AFGA@GCFIIIEGGGH@FD<CHE@?D9DG
@4275290/1
cgttgatctggtctggagctggatgagtgacatcagcgccaacaacaat
+4275290/1
CCBFFFFFHHHHHJJJJJJJJJJJJJJHIJJJJJJJJJJJJJJJJJJJJ
@3229251/1
gtgaaaagaatgatcttccaactgtcacaaacctgttagcagctggttg
+3229251/1
@@@FFFFD<FBFDBGGHG@DHIIBBBFB9FGEGG>E9?GFF@C9FF?9D
@969680/1
aggctgctgtggtctctgctgttgctgaggctgttgtggtctc
+969680/1
<@@DDFFDB<C8ACEGGGEHEEAHICFHIAAGGEF?111:<<D
@4276563/1
gttcttcttgaagttggttcagctgtagtctgtctgcatctgtatatgcc
+4276563/1
CCCFFFFFHHHGHJJJJFHIJJJJJJJJJJJJHIJJJJJJJJIJJJJJJH
@1561026/1
ctcagagctaccttggcagctgctaattttgcttg
+1561026/1
?<@DFDA;FFHH?9FABCGF;CGC<FHGG>>G@BC
@2073112/1
cttggctttgccgcttgttgctgtacttgaggctgag
+2073112/1
@@;BDFFAHHD?:EG>@<?EAEECB?9CE3BFBC>9:
@2073418/1
gcatcctttgctcttgaggaagttggtgtagaggtgcaggctggccatgt
+2073418/1
@@@FFFDFHHHGHHIIIGIGIJHHGIEFABG?<C9CA<CGEGGIGEIIGF
@7325510/1
ctcgttactgctagaacctgatgcaattcaaaatttattttttgtgataa
+7325510/1
@CCFFDFDHFHFHIGGHGGEHHGHIGICHGIEIJJIIIIGIJGIJJCGGG
@3229940/1
cgattatttttcctttgatgctgctcaatttaccttcatccttgttttc
+3229940/1
CCCFFDDDHHHFBHHEEGGCGIGGIGE><BH<CFHGGIGE@FHGHIFG>
@6328047/1
gctgcagctaatgattcaaataagtctccaaggacctttggcacatccac
+6328047/1
@@@FFFFFHHHHHJJJJJDIIHIHFIJJJJJJJJJJJJJJJJJJJJJJJJ
@2652872/1
cacgttcataaggtctcatttgaaaacgtggatctccaaggtctccttga
+2652872/1
@@@FDDFDFGBFFCCGHFGIII@EFHEGHGEGGCHIDHIEI:?DHCDH94
@3760108/1
aacaaatctcttaatgatatcagtcagcttacaagccttagtaagcataa
+3760108/1
CCCFFFFFHHHHHJJJJJJJJJJJJJJJJJJJJJJJJJJJJJJJJJJJJJ
@971289/1
ccacagcttgtctgtaattgcgataaggtttttcaggattgat
+971289/1
;@<DDFFDHDCDF<EGGDFGI>HGIJE<BE4?FH4D@FDDFGI
@3231290/1
ctttaacctcataactaaaacagggttcatgagttccactttcacaatca
+3231290/1
B@@FFFFFHHHHHIJGGGGIIJIJBGEHIGCIIFGIJDDCDFGHGEGIGE
@3760929/1
gcagtctcttgttttgcttctttttttgacctacccttgccgatagcaat
+3760929/1
CCCFFFFFHHHFHJJJIJIJJJJJJJJJJIIIJJJJJJJJJJJIJIJJJJ
@5819325/1
ctgtattataacatgacctaagagttttattaaagttggatcattagcag
+5819325/1
@@CDDFFFHHGHGIIIIIIGIIIIAEHHHHIHHHGFGIIIIIIIIIIIII
@972167/1
agtaagtgatcattaagttcgccgatcttgtacaacattttacatgcagt
+972167/1
CC@FDDADHGHHGJIJIB<CEAFHHG<FBGC<D?<GGIIJF>GGGGGII?
@3761502/1
atttcattgatagtatctgatttgttgtttattagggtagcatttggagg
+3761502/1
@CCFFFFFFHGHGFGHGGGEJIJJJJIGGIGGIJEHCGHHGGIJJJIGHH
@6830440/1
gataagaactatttctttaagaatattttggatttcattgatagtatctg
+6830440/1
??:ABDEFBDFFFFGHGIGCGADFAFHIIGICFFHFAEDHCFGGIEGGHG
@4278844/1
caataattgttctttcatgatactctcaagatccctgattacttcttctc
+4278844/1
CCCFFFFFHHHHHJJJJIJJJJJJJJJJJJJJJJJJIHIJIJJJJJJJJJ
@4806578/1
tagcatttggaggactgtcagatggttttggagaattatcaaagagaatt
+4806578/1
@CCFFFFDGHDHHGHBFGHHGHGCG?ACGIIIJGIIIIIEIGHGIEHIEH
@8376286/1
catcaacgttcactgtctataaaaatacaagaattcctaattggtagtat
+8376286/1
CCCFFFFFFHHHGIIIJJJJIJJIIJIIJJJIGJJIJJJJJJIIHHJFHI
@4807183/1
gtaaaacgtaagtggaagcataagctcccaattctttggtgataagaact
+4807183/1
CCCFFFFFFHHHHIJJJJJJJJJJJJJJJJIJJJJJJJJHHIJJJJJJJJ
@8376741/1
cgcacaacaaacacttggggagttaaatcaacatcagctgagatatactc
+8376741/1
CCCFFFFFHHHHHIJJJJJJIIFHGIJJJIJJJJJJJJJJJJJJJJJJIJ
@5819768/1
gctcacttcaccaacattcatgaataatggaaaatcacatagcttcggcc
+5819768/1
CCCFFFFFHHHHHJJJJJJJJJJJJJJJJJJJJJJJJJJJIJJJJJJJJJ
@5820251/1
ctttcgctgcggcatgctttgcttctttcttagatctaccagtgcccatg
+5820251/1
BBCFDFFFFGHGGIJJIIIJJJJJJIJJJIJJJIIJJIJJICFHIIGHIH
@5820317/1
gccacttctttgaactaagtacagcgaaattcttattcgattgaagtaaa
+5820317/1
@BCFDFFFGFHHGGHIJJIJJIIIFIHEGIJGIIGIIJJHIIIHJJDHHI
@5820408/1
gtcattagcagagctcgctactaaggccttcaagatagaacccaattctg
+5820408/1
CCCFFFFFHHHHHJJJJJJJJJJJJJIJJJJJJJJJJJJJJJJJJJJJJJ
@1565392/1
gttgctgctgctgttgttgttgctgctgttgttgttgttgaggttgatta
+1565392/1
@@@DDDDEHFF?<2CEGHGEGFHI4CA3<A@?CE;;3?CGGE@:?BDEHI
@8377893/1
cactgaaccaaatcggctccttgaatgaatttttcattcctccatactcc
+8377893/1
CCCFFFFFHHHGHJJJJJJJJJJIJIJJJJJIJJIJJJIJIJJIJJJJJJ
@2076289/1
tccaattgcattccctttcacactagggacatgagg
+2076289/1
@CC?FADAFFAFFIBEEHIIGII9:CFG;FH>A?FD
@4279561/1
cttcaagatagaacccaattctggcccaagaggagagcttttattgaata
+4279561/1
CCCFFFFFHHHHHJJJJJJJJJJJJJJJJJJJJIJHIIJJJJJJJJJJJJ
@7330050/1
atgctttctaatgtttcttcatttaaaaccgctgtgtctctttctttttt
+7330050/1
?BBDFFFFHHHHHHIJJJJJJJJJJJJJJJJJJJHIHIJJJJJJJJJJJJ
@438245/1
aaaatatttatataaatattctgatgcaatcaactgaagaactg
+438245/1
@@@DDDDFBBFFBEGEGGDEE<3<4AE<CCGHEE4?F4:?EHID
@3234572/1
ataagattacaattcttaacattttttctttaaacaaagaa
+3234572/1
@@?B;DBD?FBHGIHBGGGHIFEHICHDGGII@ABAF3CB9
@4280539/1
atcgacaacaccgcttgtgcggcaatatgtttggcttgctgttttgt
+4280539/1
CCCFFFFFHHHHHJJJJIJJJJJJJJJJJJJJJJJJJJJJJIJJJJI
@976111/1
ccgaggtttaaattttttccgctgtagtacaaatttctatttccgattat
+976111/1
?@@DDF@DHHHFHIGGDHHIGGEI@FHBGGGGCGGIGBFGGCIG=GGG7F
@7859803/1
gtcacaactaacaatgggccacaactcatattgatcgtcaaatgaaacat
+7859803/1
CCCFFFFFHHHHHJJJJJJJJJJJIJJJJIIJJHJIIIJJJJJJHIJJJJ
@2660731/1
cgtggatctccaaggtctccttgaacaaatttacctaaagc
+2660731/1
@@@DDBDDDHHHA>GABFFHIGH4FE@>DG@G@?CGHEGI4
@5821505/1
gcttgctgagcgactaatgccactgtgtccacaagaaaaaaggttctttt
+5821505/1
CCCFFFFFHHHHHJIIJJGIIJJJJGHIIIIIIJJGDHG@HGHBGDHIJJ
@8378912/1
tgaaatctttaggctgcagctcaaccattttatcggccaacatattactg
+8378912/1
@@@FFFFFGBDDFHIIIIIIJJJIJIIGIJJIJJ<DFHIJIJEFGIFIJG
@4809278/1
tttatcataatgagatcaagtttttttcgaatcaaatgaagctgtattat
+4809278/1
CCCFFFFFHHHHHJJJJJJJJJJJJJJJJJJJJIJJJJJJJJJJIJJJJJ
@4809560/1
cttgaagttggttcagctgtagtctgtctgcatctgtatatgccctagca
+4809560/1
@@CFFFFFHGHDHIIJJJJHIJHJIIGGHGGHIJJJIJJJJIIJJJIJJI
@7860953/1
gttttgaataaaattaaggagtttcggaaacacgtttattattctgatca
+7860953/1
CCCFFFFFHHHHHJJJJJJJJHIJJJJJIJJJJJIJJJJJJJJJJJJJJJ
@6834259/1
ggcccttatcaacatacagagcaccaagaaaagcttctaaaagatcagcc
+6834259/1
C@CDDFFFHHHFHIIIIJJJJIJJJJJJEGIJIIGGIJGIJIJIIJJJJJ
@3237078/1
cctcctgccactcatcataatgaacaatatcttcttttggattagtagaa
+3237078/1
CCCFFFFFHFFDF9EEEFFGIIGEGCHHCCAHBFGG>FGH>DEDFG<BF?
@7861817/1
ccaatactttaagagcatttattgcagcttctttctgtgcatcattttta
+7861817/1
CCCFFFFFHHHHHIJJJJJJJJJJJJJJJIJJJJJJJJJJJIJGIJJJJJ
@2079040/1
gggagttaaatcaacatcagctgagatatactcatattgaggataagaaa
+2079040/1
@C@FDADDHDHDHGEIIGIGHEHIJGCHGGGHGBCAHGIHHBHGIGIEHJ
@6835263/1
gtattcattacatatgtatttatactgacataatctcattaacagttttg
+6835263/1
CBCFFFFFHGHFHJIJHIJJIJJJJIJIJJJIGHGIHHHIIJJJJIIJIE
@7862710/1
cttctttgcttcaggttcattatcttcgatggcttctgccaagtaatctc
+7862710/1
CCCFFFFFHHHHHJJIJJIJJJJJJJJJJJIJJJJJJJJJJJJHIHIJJJ
@8382816/1
ggcagtaccattccaagaagtggcacatatccatagggacacagctt
+8382816/1
@@CFFDDFHHHGHIGIJJJJHIIJJJJHHIJJIJJIIIEHHJJIJJJ
@6331122/1
gagctttataaaatgcagtggccgacacatcaatattaagcatcatcttc
+6331122/1
@?@BDDFFGGA>DAB@?CHHGBH8@EFFIIIE<DF?FHIAE@?BFA<DEG
@3238952/1
acctttggattgaatataagaccttgttgttttagggtaatcaaatttta
+3238952/1
@@@DFDDFBFDBBCEBAEHECHHGDHFF;AD9?<FEH?FFDCDGGGCCCF
@4283369/1
agcattaagtcttctctgcactgtgacagtcttcaagcactgag
+4283369/1
<;???BBD<AFD4<<EDF<FD:CHCFGHGI3F?AFHG<;F9DDA
@441290/1
agcatactttatcgtaacggtcatttctttttcttgatctctttcattat
+441290/1
@@@FFFFFHDHGHIHHBHIIEGGFGGI9EEGIIFGIGGII4:?BFGHE@F
@441408/1
cctcagagctaccttggcagctgctaattttgc
+441408/1
@@@DDFDACFFHGJJIHE9CFHGGE4FFGGCEA
@980074/1
cttgaagttggttcagctgtagtctgtctgcatctgtatatgccctagca
+980074/1
CCCFFFFFHGGCAFBBHEHHIGEHEHGABHGIGIG9EHGFFHIBF@BFGH
@980126/1
caagaggagagcttttattgaatagaataggaa
+980126/1
@@@?D3:BC::C<<A:?CFAHE@EHFF9A2???
@7864239/1
gtcaagagcttggattgcctcctgcggaccattagttgaagttccagccc
+7864239/1
C@CFFFFFHFHGDGG@HGIHIIJHIJJGIIJGIGHHIJJGDBDEBDAHJJ
@4814357/1
ggaggcaaccaatatgttcgtctcacccatgttaaattttttcagaatca
+4814357/1
CCCFFFFFDFHHGIIIBCHHIIIIIIIIIIIIIIIGIIIIIIIIIGGIII
@5825689/1
cctgcaccgatgcaattaatactcatcttctttactaaaaggctacacaa
+5825689/1
CCCFFDFFHHHHHJJJJJIJIJJJJJJJJJJJJJJJJJIJJIIJJJJJJJ
@4814972/1
ctattagtacttccgtcaacactgctttcatcttcagaagaactggt
+4814972/1
CCCFFFFDFHHHHJJJJJJJJIJJJJJJJJJJJJJJJJJJJJJJIJI
@442812/1
atcggaagctagataagatggttttgaatacaggaatgccggataattct
+442812/1
CCCFFFFFGHHFHGJJFHIHG@CGIGIEEI<GFEBGEGH<:@@DDDHGIG
@442946/1
tcaaccttttgtaacatcgacaacaccgcttg
+442946/1
@CCDFFFFBFDFB4AGHBDGG<EEDGFB:C::
@442990/1
gttttttacttgttcctgtgccataaccgta
+442990/1
CC@FFFABHF<A?CFHIGHEEHCACEFH>ED
@4286033/1
ggaatgtatgacgatgatttgatatctatatttctcattttttctgctaa
+4286033/1
CCCFFFFFHHHHHJJJHJJJJAHHJJJJJJJJJJJJJJJJJJJJJJJJJJ
@7336570/1
ctgtagtctgtctgcatctgtatatgccctagcacggaaagcagcg
+7336570/1
BCCDFFFFHHHHHJJJJJJJJJJJJJJJJJJJJJJJJIJJJJJJJJ
@5336756/1
catgaacagagataaagctccaagggaggatggg
+5336756/1
@@@DD>4=C?DHBE><EGHICCFAG@GIADE3CD
@7337100/1
gcagcctcttttaccattgtacgagtttgagcatcattcattttcttcat
+7337100/1
==?;1B?DDDAFAE?<DFHCIHE?F<AE<CCFFHIIAFBFHIG@F>FHBG
@8385299/1
gttctttttctattttcttggctttgagatacctacgcctatcagcccat
+8385299/1
CBCFFFFFHHHHHJJJJJJJJJJJJJJJJJJJJJJJJJJJJJJJJJJJJJ
@3240832/1
tggaacaattctatcacctttgaagttgaataagtta
+3240832/1
@@@DFFFFDFDBHGIJI3AE@BEEHDHEIECIIGCHI
@8385827/1
ccaccctttctgctgcgatctttgccatagcatagttcctgctttagggt
+8385827/1
CC@FFDFDHDBFHII<GAGHGHIIIIGHGGAFEGHDFGHGIIEHBDGGI9
@8386006/1
cgccgatcttgtacaacattttacatgcagttagtgcaactgctcccttg
+8386006/1
CC@FFFFFHHHHHJJJJJJJJJJJJGJIJJJJJJGIJJJJJJJJJJJIIJ
@3241899/1
tctggtagcatttcaaaatgattatatccta
+3241899/1
CCCFF?DDHFFHBGAFGFHE<:4C9A@FHC>
@3767883/1
cgattggaaaaataatcagaatatgaacggtattgctctgcagggaacgg
+3767883/1
@C@FFFFFHHHHHJJJJJJJJJJJJJJJJJHHJJJJJJJJJJJJJJJJJJ
@6336095/1
gagtaatctctgtatcaacaactgtaccagccggcacattcatatttctc
+6336095/1
@@CDFFFFHHHHHIJJJJJJJJJJJJJJJJJJJJJJJJJJJJJJJJJJJJ
@5337315/1
gtgcagggtatgaaactgaacgtgtacacctggtaaagaggtgacaa
+5337315/1
CC@DFF?D:CFHHIIGHEHIIICGFFHHIIIIIFGGIIIIIIIIIEG
@4288374/1
gtttggtagaagcaggatgacacttaggtcgtgcatggtttaagaa
+4288374/1
@@BFFFFFHGHHHJJIJJJJJJIJJJJJHHIJIIGIJJHHJIJJJJ
@7338824/1
gcccccttcattttcggtttcgtaggcaggtggaggccatcgcctggtca
+7338824/1
CCCFFFFFHHHHHJJJJHJJJJJJJJJJJJGHJJJJJJJJJJJJJJJFHH
@1573589/1
gcctcctgcggaccattagttgaagtcccagccctcagataatcccatat
+1573589/1
@@@DDFADHFA<DFHGA>CCDFHGH>FGBH<DBHDGEGEGGHHAFF<FH@
@6841694/1
caattgcattccctttcacactagggacatgaggtgaaattattggtatt
+6841694/1
CCCFFFFFHHHHHJJJJJJGJJJJJJIIIJJJJJGHEHIJJJJJJJBGII
@2086224/1
ctggcctatgactcccaagctgctatgagtactatcatcagctggtgtag
+2086224/1
@@@DDEFDFB8D>F@FHHGIGIEDHGHIG@9CDFAFGGFGIJJFFF38BD
@5339838/1
ataagattacaattcttaacattttttctttaaacaaagaacattggatt
+5339838/1
@CCFFBEFHDHHHJIJGGIJEFGIJJGGIIHGGIGHHGGCFGFHHIGJGB
@447484/1
gtttcacttttgttattggtttccttatcagtaatctcgaatctattatc
+447484/1
C@@FDEFFGHHHHGIIGHIHEFHEGGGCHG@H@HGI@GIBFGFHGGFGGD
@4289546/1
gtctgtaattgcgataaggtttttcaggattgatagatacatcataatga
+4289546/1
C@CFFFFFHHHHHJJJJJJFHIJJJJJJJJJIJJJJJJJJJJJJJJJJJI
@3770271/1
cttcacttcagcataaactggagtttttcccggaagcaccaccacaacaa
+3770271/1
CCCFFFFFHHHHHJJJJJJJJIHFHIJJJJJJJHIJJJJJJJJJJJJJJJ
@5340576/1
catgaggtgaaattattggtatttcttttttccaaattgcctctccattc
+5340576/1
B@BFFFFDFHHHHJJJJIJHHJJJJJJJIIIEGIIIIJIJJIJIIIJJJJ
@3770769/1
tgttgctgttgttgctgaggctgctgtggtctctgctgttgctgttgttg
+3770769/1
C@BFFFFFHHGHHJJJJIJIIJJIJIHGFGIHGJEGIGJJJIJJDGIDHE
@4290304/1
gtagctttttccgttgggattcattatccattctcccctaggctttgct
+4290304/1
@@@DBBEFHHHGHIGIIFIIFHFFGIIJIJFIJIEFHHJGGIJFIG>FH
@448609/1
ggcaccatgacgatagctttattctcattaaggaattccggtttctca
+448609/1
@@CDDFFDFCFA1B?FG<E>B@<?FB2AFAGE@GCDFCFHGG@FH@GC
@4291263/1
accttttggaagctttacaactcctaatcctgtttcatccgcaattttct
+4291263/1
@@@DDDDD?CFFDFGFFGDHG@DGGHEHGGHI@GHIGIIIAEH>DBACDG
@8389608/1
atccttttgggcggtaccatggtataactatcttattgagataattatct
+8389608/1
CCCFFFFFHGHHHHFHGGIBCGIEHIJIIGIGIJJIGD@GHIIJJJJJAH
@2672066/1
aaacaaaatgtaatctctgttcttttttgaaacgaaatagttttttacaa
+2672066/1
CCCFFDDDDDF?FGHGHHIIGIIEGJGGDC4C<GHGIEHCFGAHGGHGJG
@5832403/1
cgctaatttaaaaattgaatagtttttatgaaatgagtcagaattttcgt
+5832403/1
CCCFFFFFHHGHHJJJJJJJJJFJIJJJJJJJJJJJJGHIJJJJJJJJJJ
@3771047/1
cattgcttgaggtctggtaattggagcggcttgtctaacttgaccaacgg
+3771047/1
CCCFFFFFHHHHFHJJJGHJJJJJJJJJJJJJ<?<D<F@@F88?F=F;;F
@4291669/1
tagcatttggaggactgtcagatggttttggagaattatcaaagagaat
+4291669/1
CCCFFFFFHHHHGDHIJGIJJJJJJHIIJJJIIIJJJHIIJIJJJGJJJ
@2672702/1
ctccaaaattgtaaatccaggaacttcccagtcatcaggaataaagtcat
+2672702/1
@CCFFFFFGHGHGGJJIJIIIGEIIJGEHHIDGIGHHJIJ;GHDIJCHIE
@450950/1
atgatttcctccttccaaaaaaatacagcaagtctggtaaatttatcgca
+450950/1
@@@FDDFDDFH?FHHGGJIJIJBG<G4FCGC;GG<<;?4D??FG<?B2/<
@3771822/1
gttcaagttcttgatttgcagatgatctgaatctcattggaggatgcttc
+3771822/1
CCCFFFFFHHHHHJJIJJJJJHJJIJJJJJJJJJJJJJJJIJJJJJJJJJ
@6844500/1
tgtcaattcaccaggtgatatatttttgcacctgttataaatgtaggaag
+6844500/1
CCCFFFFFHHHDHHJCGIJJJJJJJJJJJJJJJJJJJJIJJJJIIJJIJJ
@2090002/1
tccacaacaatttctcttcctttttttgg
+2090002/1
@@@DDD;AACDFHJJJGIJEDGBHGIGBG
@6844834/1
gcaccttcaacaccacactcctcaaggtacacccctataagggcttcgat
+6844834/1
CCCFFFFFHHHHHJJJJJJJJJJJJJIHGHIJJJJJJJJJJJJJJJJJJJ
@4822259/1
cgtacgctcaaacatgcaaatgtgacattattgactaaggccgatctgag
+4822259/1
?@=BD?ADDHHHFGIHEHIIGCCEGGHIAGGGGIIGHIEGE;DGHGHIIG
@3245817/1
ccttcttctatcacatcggaggcaaccaatatgttcgtctcacccatgtt
+3245817/1
CC@FFFFFHHHDHGHG>D6FG6CA?EGDEE@GGFDDFD?BFF>?F7BCCG
@8392970/1
ccgtgatctaatatttgagcagaaggtgctggtgcatgtaatactttgta
+8392970/1
BCCDFFFFHHHHHJJJJHJJJJJJJJGHJJJJGHIJJJJJJJJJJJJJII
@5344017/1
ctttaatctaatattatattgactaacaaaatatctttcaacagtagttt
+5344017/1
CCCFFFFFHHHHHJJJJJJJJJJJJJJJJJJJJJJJJJJJJJJIIJJHJJ
@1576879/1
gttgtacacagtattcttgtagtgctccaatcgcattccctttcacacta
+1576879/1
@?@FDFDFHDDFDHIIGIICHEH<H>EHIGHGGEIGGCEGGHIIIHHFCB
@1577237/1
cccgatgctagctttcttaaatctggttctctaatcatctgattagtagt
+1577237/1
@C@FFFFFHFHHHJGIIEHGIJJJGI@<FHHCI@FHIIGIHGCGIIB>DB
@452041/1
cacatatgtatggcacaactgataagttaagcattgcagttcatcagaat
+452041/1
@<@FDFFDFHD8DF>FFBG:ABD@D<FHIIGGHE>CDGFFE@9CDGIE9B
@452198/1
gttgttgttgctgctgctgctgttg
+452198/1
@@@DD?ADDB8DB>3F<3A<CEECA
@7875872/1
ctcataactaaaacagggttcatgagttccactttcacaatcaattaatt
+7875872/1
CCCFFFFFHHHHHIJJJJAFHJJJJJJJJJJJJIJJJIJJJJJJIJIJJJ
@3773052/1
aggtgatatatttttgcatctgttataaatgtaggaagttatcaagaaat
+3773052/1
8?<DDDADDHFDH@C@<AHFFHIGGCIIIIEACBHGIGHG@FHEDCB?F?
@2674808/1
gttggatcattagcagaaatcctcattctttcaaaa
+2674808/1
@@@?DB?DDDFH?FFEAEHGEEBFHGG>BFACCAGH
@4824236/1
gtggaagtaagaggtctttcatttaatgttttttgaaaagcctcacttgt
+4824236/1
@=?BD?DDFFHDBGGEGEGHBIHDHDFFAHHIGHI@FGIIBGGIIIIGGB
@3774263/1
ctctcattcttagttgtaacaactaggggcaccatgacgatagctttatt
+3774263/1
CCCFFFFFHHHHHIJJIJJJJJJJJJJJJJJJJJJJJJJHJJJJJJJJJJ
@8394266/1
gggagttaaatcaacatcagctgagatatactcatattgaggataagaaa
+8394266/1
CCCFFFFFHHHHHJJJJJJJJJJJJJJJJJJJJJJJJJJJJJJJJJJJJJ
@2675860/1
gggcataataggcaggagcaggtatagatactgaacgtgtacacctcaca
+2675860/1
?7@A?DEFHF>?FGEAHBCHIGCDFIIE>GHGBF9D=FFA>D9DGBH3B3
@452692/1
gcaggatgacacttaggtcgtgcatggtttaagaaag
+452692/1
@@@DD?DDDHHBFGHHJGEHIECCGIEE:CE4DHHD3
@453627/1
cagctagttggagatccatagcgcaccattgagagctcaggagggagg
+453627/1
@@@DFFFDHHAH?HGCHIJJIIJIEF6;FGC4CAGG<B<DFFGHIBE>
@4294589/1
cccgatgctagctttcttaaatctggttctctaatcatctgattagtagt
+4294589/1
<@@FDFDDHHHFFGHJJJJIJJJIIJHHJJJJJJJJJJJJJIJIIJGGEI
@7877586/1
tacaattgtcgacactacctgtagcagtttgttatggtacggggatgtcc
+7877586/1
CCCFFFFFHHHHHJJJJJJIJIJJJJJHIJJHIIJJJFGHJJJJJJJIIJ
@3774653/1
ctggatttcccgcatagctcaactgtggcggacgaatt
+3774653/1
CCCFFFFFHHHHHJJIJJJJJJJJJJJIJJI?@A@F6C
@2676552/1
tgaagaactgaaagcagatctaaatttctcaaatttctttctatatccat
+2676552/1
@@@<DDDDFFAF<?CHIHCGG<F??DACC?CD@>C@EC4??<@<?F49?4
@3249327/1
gttgttgcctctgctgctgctggggctgttgttgccactgctgctgctgc
+3249327/1
?BBDDDFFHHHGHFEHIIIIJGIEIGG>EGIGII<FHIJIJGIIECGC>D
@3250037/1
ctccttttcccatttttcttatcacttcttattttttctctcatttctgg
+3250037/1
@@@DDDDDHHHFHIIII33AEEDAHGHIIFGEGGDEHICHIIGHA>D@GC
@8395351/1
gcttgaggtctggtaattggagcggcttgtctaacttgaccaacggtaaa
+8395351/1
CCCFFFFFFHHHHGHIJJJJJJJJJJJJ6?BF@GBAG<BFG?FDCG5=FH
@8396024/1
atcgtaaattgtcacggtctcaacaagttccgttttttggagaggcaact
+8396024/1
BCCFFFFFHHHHHJJJJEHIJJJJJJJHIJJIGHIJJJJIJJJJJJJJJI
@7879172/1
gcctgcaattcttggttcaagatcattttaaactgtccttctgacacacc
+7879172/1
?@?DBBDDDD<DF<FGBFDI<?GF9H@HHFE<AFDG>>GAEG<C9?B?@?
@5838273/1
gctgggttgctggtcactgggttgttgcctaacaggaggtgcactggtta
+5838273/1
@CCFDFDDGHHHGHGIGGJII?FHIIIEGJJJIJIIGGI?DHIIJIJIIG
@7879473/1
ggcaagtgttgggattttgaccatcttcaacgaatcaaattcactttgag
+7879473/1
@@@FFFFFHHHDFHIIJJJJGHIGGBHHJJIIIHGJJJJJHJIGIIIJIG
@8396929/1
tgagccaacagtaagacatggtagatgaggatactttaatctaatattat
+8396929/1
CCCFFFFFHGHFHJJJJJJIJHHJJIJFIIIJJJJJJJJJJJJJJJJJJJ
@4827128/1
ggcttctattagttcatctatattttttaaggaagtaagtgcaggggaac
+4827128/1
@<?DDDEABF<DAFGGHHIIIEEGIIII?DHIIII?FHICDEFGGDGGII
@5347918/1
gccagtaggtaaaaagattattgtattttcttttagaactctttcaa
+5347918/1
CCCFFFFFHFHHHJJJJJJJJJJFJJJJJJJJJGC@GD@C<DHE>GH
@3252439/1
ggctgagagtaattcgtcgcgcattctgttgtatatttatgctcacttca
+3252439/1
@@@DDDDAF?<:AC4AFCEEDGF8F<@?FD@@<BFBECF?D<F4<?FDCA
@6346607/1
gcctcatgttataacattatgcagttcattacctaagatatttgttatga
+6346607/1
=8;DDD;B=AFFDFICBGIIFEI@3CHEHCBHEDHIC<<<EEDFI>?B?F
@3778053/1
gatcattttaaactgtccttctgacacaccatctctgtaaaagaggatag
+3778053/1
?@?B=DDD?HHHDHGHHGIICDDBHIIIIEHGGIIGG?G?FAHCHIGGI>
@5351841/1
gcggcaatatgtttggcttgctgttttgtagaagccttaccttcagctga
+5351841/1
CCCFFFFFHHHHHJJJJJJJJIJEHJJJIJJJJJJJJJJJJJJJJJJJJI
@3253697/1
ctctgatttatctcatcttcatcatccaagccgtaatgaatggtgt
+3253697/1
C@BFFDFFGHDHHIJIJJJJIJHGGGFCFHID6CFEGHE4C@FBAC
@996307/1
atcaacaactgtaccagccggcacattcatatttctcccatctgcatcc
+996307/1
@@@FFF;DHHC?DEFBFEGGFGBGDEGC<FIJEIIBH9DG<?BDGIC?>
@4300942/1
ctcttgttttgcttctttttttgacctacccttgccgatagcaataaggc
+4300942/1
@@@DDAFDHFDFHIGGFHIIGIEF9?CCBB?DB9900@D678@7=@FFHD
@6852065/1
aggcagaagcatagcatgctggacaatatcgcacataatacctgttctgt
+6852065/1
CCCFFFFFHHGHHJJJJIJIJJIJJJJJJJJJJJJJJJJJJJJJJJJJJJ
@3778544/1
catcacattaccacatttctcaaattcag
+3778544/1
CCCFFFFFHHHHHJJJJJJJJJIJJJJJJ
@1583587/1
gctacaggtagtgtcgacaattgtaccaagctctg
+1583587/1
?<;DB?>3=AAABEBD3CFEHGBCEFAE@BDCCDH
@5354510/1
ccgacaaacgccatcctctcattcttagttgtaacaactaggggcaccat
+5354510/1
CCCFFFFFHHHHHJJJJJJJJJJJJJJIGIIHIJJIJJJJJJJJJJJJIJ
@4301322/1
gcataataggtaggtgcagggtatgaaactgaacgtgtacacctggtaaa
+4301322/1
CCCFFFFFHHCFFICGHJJJJCGHIJJJJJJJJJJGHGGHJJJJJJGIIJ
@8401110/1
cgccaacaacaatgacaggtttttgaaaaaattttggccaatagctgtgg
+8401110/1
?@@FFFDFGHHGHIJJFHCECHHHGG<FHIG@BFGG6F@FDHB@BCDFEE
@998147/1
caccaggtgatatatttttgcatctgttataaatgtaggaagttatcaag
+998147/1
@@<::BD2AFHFHIGHIIIIBDEHEC?CFHIIIIIEGFHF>@:CCGE9DH
@4302102/1
cttgctgttgttgctgctgctgctgttgttgttgttgaccccatggttgt
+4302102/1
@@@B?DDDF?FF?FG@:CDHFIIIFAEHIFEIDFDFECFEFEIIIIIII@
@2685399/1
gcaattctttacatcaataccttcttctatcacatcggaggcaaccaata
+2685399/1
C@CFFFFFHHHHHJJIJIGGHIJGGGIIHIJJGIJJJB?CGG=?DGAH<?
@2685629/1
atccataataagtctaaatagaccttcagggtcttcatgggcttctatta
+2685629/1
B@@DFFDFDAB?FHEEGCHHDHCGHEGGEEGG;FC?<?CBHHG=@FBF<9
@6852971/1
gggtattatcacaatcatctttattaactaattggttttcaactgactct
+6852971/1
@@CDDFFFHHHHHJJGHGIIJJIJJJIJJJJJJJIHJJJJJJJJJJJJJJ
@5844239/1
atcggttcttcttcttttttccacgtgaaatctttaggctgcagctcaac
+5844239/1
@B@FFDDFHHHHHIJJJJJJIIJJIGIIJJJJJJJJJJJJJJIIIIJJJJ
@2101434/1
gcaaggtacagcctcaccacctcaaccgaacacttctaggttacatagtg
+2101434/1
@C@A?DABFHHAHEHGIGI=DGGIJ@CGBHGIEECHC493?DGCHI>FCG
@2688165/1
gcctagacttgtgcaccagctaaagaagacttatctttaaacggcagctt
+2688165/1
<=@DDDADDHFDBEE>C3CFEHGEHEFG>@EEC>GFI@DGGGBGBHBEHC
@2688793/1
agtaaataacaaagaatggaaggccaaaatttgttcacactgttcctggc
+2688793/1
@@@FFFFD8DFHHECBHHDIGGI;E=GH=G?EHFG?DBFGI<?DDHGHIB
@2102719/1
tggtgaactgcctttcatgaggaaggccctcttcattttcggtttcgta
+2102719/1
?@@DDDADHFA:DDEFHJIIHIIJG?GDFFADEGCGGCG<DHFADFDD8
@7352867/1
gtggtctgctgggttgctggtcactgggttgttgcctaacaggaggtgca
+7352867/1
B@CFDFFFHHHHGFHIJJIJHIJGJJJJGHIJJJJJJJJJJJJGGIFFH@
@6350541/1
gctgggaacaagaatgctgttaatgcctccaagcttaacattgattttaa
+6350541/1
CCCFFFFFHHHHHJJJJJJJJJJJJJJJJJJJJJJJIJJJJJJIJJJJJJ
@7353487/1
ttcttcttgaagttggttcagctgtagtctgtctgcatctgtatatgccc
+7353487/1
CCCFFFFFHHGHHJJIHIJJJJJIJJJJJJJJJJJIIJJJJHIIJJJIJI
@3256897/1
tcttcacttcagcataaactggagttttt
+3256897/1
?@@F;DDDDFHHGIIIHG<ICGAFCEH>B
@1587382/1
ctctgcactgtgacagtcttcaagcactgagttagaataccaacctgaat
+1587382/1
@@@DD>?DH?<CB<D>EAD<:IHIFIIIICC9AFCHFGH>9:DDF>>9B?
@462375/1
ctgtaaaatagcttgagaagccctttgttttccttcttttttatttttgc
+462375/1
BCCDDDADFF<FHIJGIFIIHCIGGDGECHIEHIIJIJJECHEFGIG@FH
@462382/1
cctcagagctaccttggcagctgctaattttgcttggtgtt
+462382/1
@C@FFADBACFFFGG>F9FCH;CGGH<BDGIGI<<?@9??1
@7353851/1
ccagtacctatttctttgtgtcggaatacaaggcaggaaatggtgaactg
+7353851/1
CCCFFFFFHHHHHJJJJJJIIJJJIJJJJJJJJJJJJIJJJJJHIJJJJJ
@3257380/1
gcaaagggaagcgagcttgctgttgttgctgctgctgctgttgttgttgt
+3257380/1
@@@FDDDD?DF3DHHBIFGIEIFD>CGC>9BBB?FHCGGCDD9BFH=2;B
@2691359/1
ccacattacagttatattcgaaaacttagatttattgagcgtgataagac
+2691359/1
@@@DDDBBFDHBDEGEGCI9FGG<GHGIG<FDC?GCGAFCGGGDDC9<B9
@4305068/1
ctccaatcgcattccctttcacactagggacatgaggtgaaattattggt
+4305068/1
CCCFFFFFGHHHGJJJJJJJJIIJJJJJJIGIJJJJJIHIJJJJJJJJJB
@4305363/1
cccacttttatgaatgattttgatccaaccttctggtagcatttcaaaa
+4305363/1
;=??DDDDFDDFAHIG9GAF<AF9<:CG3CEHB@F@H?DDDH?@<FB?0
@1002261/1
atcatttttagattttcctgcaccgatgcaattaatact
+1002261/1
<@?D<BDDHFFFDGAHBB4:F;?GF8DGEHG9DFHIGA?
@6352995/1
ctctaattaagtaaaaactataaaaataataggctttttaaaataataca
+6352995/1
@@@FFFFFDDHHDHEGIGGIHGHGI?FFHHJDGGICHHIGJGIJJEIIHI
@7885821/1
ctgctgggttgctggtcaccgggttgttgcctaacaggagg
+7885821/1
C@CFFDDFAAFBHGGCEHGEIIH?FGC@GIGEGGCDHEFHG
@2691778/1
ctgggtttaaaatcttcaataacattactcatttctgataggttctgcaa
+2691778/1
@@@FDADDFHGAFAGEFHIJ@ECH@DCDGIJ<HHIDB@GG>GBEHGGGJJ
@6353585/1
tgttcaatagtagaatgttacaaaaaagtaataagtaactttttttatat
+6353585/1
@<@DDDDDDDHFD@GHG<FD:CEABFC<EDDGEDH?<FBCCCGDHIABGF
@3785262/1
cttatacctagtgcttctgtaaaacgccaataattgttctttcatgatac
+3785262/1
CCCFFFFFHHHHHJJJJJJJJJJJJJJJJJJJJJJJIJJJJJJJJJJJJJ
@1588615/1
ccctaggctttgctttaggatcatcatctggattttgaataggaaatttg
+1588615/1
@C@DFDDFHHHHHIIIGIIFHICGIGIIIIIHGGEGIGD<GHGG@HIDGE
@3785771/1
gcttgctgagcgactaatgccactgtgtccacaagaaaaaaggttctttt
+3785771/1
CCCFFFFFHHHHHJJJJJJJJJJJJIJJJJJJJJJJJJJJJJJBGHIJJJ
@1589007/1
ctttttttgacctacccttgccgatagcaataaggcctttggctttaacc
+1589007/1
@@@DDDDD6FFH?HIG8A99CGGEFH<DBFHGGIEHGEG<<9CCCCHIGG
@3786578/1
ctccattcaattgaagaagcaatttcttcgcagcctcttgttttgcttct
+3786578/1
CCCFFFFFHHHHHGIJJJJJJJJIJJJJGIIHIJJJIJIIHIJJJJIJIJ
@8406466/1
caatcctttttatgaatgagccagaaagtaattgtattgtaagcacatga
+8406466/1
BCCFFFFFHHHHHJJJJJJJJJJJJJJJHIJJJJIJJJJJJJJJJJJJJI
@4306279/1
aggaatggaatgctgagtaacaagattatatgggagagtagcttgaggct
+4306279/1
@CCFFFFFHHHHHJJIJGHJJJJJHJJJJJJJJJJJJJFHIJJJJJJJJJ
@1590091/1
cccatctgcatccttcttttccggaa
+1590091/1
@@@DDDD;>FHDFAE9FBFFEB;C1@
@6857050/1
gtcagaattttcgtttggagcaaatacaatgtatttgctgtctttgtgtc
+6857050/1
C@CFFFFFHHHFHJJJIJIIJJJJIIJJJJJJIIJJJJJJIJJJJIHHHI
@4836440/1
gggccattatcgcatcatacggaatctgccgagtccttccttctagtgct
+4836440/1
CCCFFFFFHHHHHJJJJJJJJJJJJJJJJJJIJJJJJJJJJJJJJJIIJJ
@1592904/1
tctcattaaggaattccggtttctcaaaacatggagctggatgaggaaat
+1592904/1
@@CFDDAD<CDFAGEBGBFCFHHGIIGIBHIIIGGEHIJHGGFHDHHIGG
@5848927/1
gtttggtagaagcaggatgacacttaggtcgtgcatggtttaagaaagac
+5848927/1
CCCFFFFFHHHHHJJJJJJJJJJJJJJJHHJHIJJJJJHJJJJJJJJJIJ
@7357631/1
tcggtttcgtaggcaggtggaggccatcgcctggtcatgcataattcttg
+7357631/1
CCCFFFFFHHHHHJJJJFHIJJJJJGIJJJJJJJFIJJJJJIJJJJJJJI
@1592997/1
ttttcgtttacccagagaggaaatagtattttttcttcatcgtcttgaac
+1592997/1
CCCFDDDDHFHGGGG:E;FHEHBHGI4CB@GHIIIIIIC@DHA=GBGII@
@3261069/1
ggaagttatcaagaaatctaagattgcatcaccgaggaatt
+3261069/1
@C@FFFFDDFFFDHIIJG>CIHIGC>FGJGGGG=GEGIEAF
@5361083/1
tgacattattgactaaggccgatctgaggtctgtcaattcacc
+5361083/1
???:ADDAB:D?D<C:EB9:@GFGEFD9C1:C>GFIF@GFF<<
@4307954/1
tacaggttcgttgaaaaccttcggcctgatgctgggaacaagaatgctgt
+4307954/1
CCCFFFDDHHHHHJJIJJJJJJJJJJJJIJIIIJJJGIJIJJJJJIJJJF
@3787734/1
cactgactaaaatattgttcaagttcacgaggagtattcttggaaacaat
+3787734/1
@BCFFFFFHHHHHJJJJJJJJJJJIJJJJJJJJJHHIJJJJJJJJJJJIJ
@1005578/1
ctccaatcgcattccctttcacactagggacatgaggtgaaattattggt
+1005578/1
B@@DDFFFHGFGAHGIEEHIGIGGEFHAGHGEGGHGBBGHBGGGE<?DF9
@466828/1
gtcacaactaacaatgggccacaactcatattga
+466828/1
?@@DBDDDDFFA?4:<?3CAFGIBGBE<EFFFAB
@3263703/1
tgctgggaacaagaatgctgttaatgcctccaagcttaacattgatttta
+3263703/1
CCCFFDFDHHDHH@GHJI<HABHGE@@GHIGGFHEGGGGF>FDFFIGCEG
@7358566/1
ccatcatttgctgctcataaagcttattcatttcactcctcaatttgtta
+7358566/1
CCCFFFFFHHHHHJJJJJJJJJJJJJJJJJJJJJJJJJJJJJJJJJJJJJ
@2108624/1
cctcttcacttcagcataaactggagtttttcccggaagcaccaccacaa
+2108624/1
CCCFFFFFHFHHHJJJ?DEGIGGGJJ<CCHIGEGIGIJI;FHEGGGBDGI
@7360114/1
gcgactaatgccactgtgtccacaagaaaaaaggttcttttacccccttc
+7360114/1
CCCFFFFFHHHHHJJJIJJJJJJJJJJJJJJJJJGIJJJJJJJJJJJJJJ
@5849805/1
ggaggtgaaaagaatgatcttccaactgtcacaaacctgttagcagctgg
+5849805/1
CCCFFDDEHHHHHJJJJJJJJJJJJJJJJJJJJJJJJJJJJJJJJJJJJJ
@1594759/1
agctgctatgagtactatcatcagctgg
+1594759/1
@CCFFFFFGHHHBGGDHHGIIDC@GHEH
@1594995/1
ttctaaattctgctctgataaattagaatcatcccatagcaaatgatatt
+1594995/1
@@@DDDDDH<FD?>GEA<CFGCGCHEHGDHGIIIGGIIIIII3?4DD9BD
@1596097/1
cagcattctacagtatatttgagtaccacccttacagctatagatcttaa
+1596097/1
CCCFFDFFFFH>FHIJIIEAHHC<IFIIGHIIJIIGIIGGGIIIAF@FG@
@4309298/1
tcattatgggcttctattagttcatctatattttttaaggaagtaagtgc
+4309298/1
@@@DDFFD83CBDEGCGIDH@FCHIECHGIIII@HA8DHA<D>G<FH99B
@7360800/1
cttcaacaatcgtcggtacaatgtaatatgagttttctttgttttcaaag
+7360800/1
BBCFFFFFHHHHHJJJHIJJJJJGIJJJJJJJIIJJJJJJJJJJJJJJJI
@6861779/1
gctgtggtggtacagcacccggtcctggtccagattcctgttgtggacca
+6861779/1
CCCFFFFDHHFHHJJJJJJJJJIJJJJJIJJJJJJJJJJJJJJJJJJJJI
@6863275/1
agatgattagtttccacaacaatttctcttcctttttttggatctgaagg
+6863275/1
@@@DDDDEBHHHDFGIIIBHD?FHIIIIIIGGIIIIIIIBF<FEGGIGGG
@4841596/1
ctgctgttgctgttgttgctgaggctgctg
+4841596/1
<@?;DDFFGAFDFFEFHHCAGIIGCB;BG@
@3265145/1
ggggctgttgttgccactgctgctgctgcggctgttgttgcctctgctgc
+3265145/1
<BCAF@FEHHFBFHGHGJJHGEHIGIJFIIJIBHEH@GH>48?CFGICGG
@4310326/1
ctgtggtctctgctgttgctgttgttgctgaggctgctgtggtctctgct
+4310326/1
CCCFFFDEHHHHHJJIJJJJJJJJIJJJJJJJJJJJIJJGIIDHIJJJJJ
@5852999/1
ctcatccacattttatgtgctgctaacctcttggcaatttttttcgattt
+5852999/1
CCCFFFFFHHHHHJJJJJJJJJJJJJJJJJJJJJJJJIJJJJJJJJJJJJ
@5853252/1
gtcacttcaaactgttgctcagcagctatctcttgtaggaactggactgc
+5853252/1
BBCFFFFFHHHHHJJJJJJJJJJJJJJJJJJJJJJIJJJIJJJJJJJJJJ
@5364838/1
ctctaactaaaaattcttttttaagtaacaaagcttcagtaaataacaaa
+5364838/1
CCCFFFFFHHHHHJIIJJJJJJJJJJJJJJJJJJJJJJJIIJJJIJJIJJ
@2110618/1
gaatactctgagcttgctgagcgactaatgccactgtgtccacaagaaaa
+2110618/1
CCCDDDDFHHAFHIGIIIIJIJIIJEHJJGGDCGGCFGGHIHHHHGIGHG
@3789496/1
attcatgccacattccattccatgatttattaaacccgatgctagctttc
+3789496/1
@@BFFFFFHHHHHJJJJJJJJJJJJIJJJGIJJIJJJJIJJJJJJJJJJG
@2110878/1
cttgcattaaatcacatcacattaccacatttctcaaattcagtcttgaa
+2110878/1
CCCFFFFFHHGHHIIJJJJJIIIJJIIIJJJJJJIHHGGIJCHFHIGIII
@7893611/1
gtttgttttctccaactccgacaaacgccatcctctcattcttagttgta
+7893611/1
@@@FFDDFHHFHHIIGJJJIEIJIFIIIJJIJIIJJJIIGGIIIIIGGIE
@2111181/1
ccacccttttttttgttcctttttgaattgaaatcacctgctcc
+2111181/1
B@CDDFFFGHFDDGHFHIJEGDIIIGGGCHGGFEHJ@9FHIDA;
@3267938/1
ctgagatatactcatattgaggataagaaatacggtgttgtacacagtat
+3267938/1
@@@DFFDEHHHHGFIIJJJIIIIGGIGG@CHIIJJ?E@FGGHIGGGIGIC
@6360688/1
caacaactgtaccagccggcacattcatatttctcccatctgcatccttc
+6360688/1
CCCFFFFFHHHHHJJJJJJJJJJJJJCIIJJJJJJJJJJJJJJJJJJJIJ
@2111951/1
taatgatatcagtcagcttacaagccttagtaagcataaatttatggaag
+2111951/1
@CCFFFDEGGFFFHIJJJJJ@BAEHIIEGGHHH>AEEIIJ<DHIIJIJEI
@6863761/1
ctctctttcccgatcaggcgctgacctggcggtagctttaatcatagttg
+6863761/1
@C@DFFFFHHHHHEGGGHBGIGGBGD>DHJGGEGIGHHHCEGEIGH@?CA
@7363645/1
cttgtatactagcatgactgactagatagaagtctaattcagtagggtga
+7363645/1
@BCFDFFFHHHHHJJJHIJFHIIJJIJJJIJJFHEIJJJJJJGGIJJBFB
@7896196/1
gttgttgaggttgattagaagcccctgcttctccaggttgtctaccaccc
+7896196/1
CCCFFFFFHHHHHJJJJJJJJJJJJJJJJJJJJJJJJDHIGHJIJJJJJJ
@4843262/1
ctttgttgctgctgtggtggttcttgcctttgcagctgttgtggtggttg
+4843262/1
@CCFDDFDHGDFHIBGG2CG@EFAHIHIAFHIEAEG;C?CG??D0?FDH=
@1601042/1
ggcaactcaggataactatagaggttcttctttccatcaaaggcag
+1601042/1
?@@DDDDD4:CBBGFE9DD@:CDEBAFF<9CHGAHIEEFHIE9DF7
@4312827/1
ggctgctgtggtctctgctgttgctgaggctgttgtggtctctgctgttg
+4312827/1
CCCFFFFFHHHHHJJJJJJJJJJJJJJJJJJJHIIHIJJJJJGJJJJGJI
@7896777/1
gttgtttccctagactgtggttgagacacttgctggggaggtggacctct
+7896777/1
CCCFFFFBFHHHHIIJJHHDGHJIIJJJJJIGIJJJDIGGG8B@GGIJIG
@7897073/1
ccttgatttcctccagcacctcttctttgtctccaacccctacctcttcc
+7897073/1
<@@ADEDDFDFFHIGCHIEHG3CE@HHIIICGHIEIIIIIDGBBDGCHII
@8414034/1
tggatgaggaaatttttcataaagaagtcgaatactgttcttaggaatat
+8414034/1
@CCDFFFFHHHHHJJJJJJJJJJJJJJIJJJJJJJJJIJJJJJJJJJJJJ
@1603207/1
caaaatcttcttcatcacgtcgtctttttttaccaaaccgg
+1603207/1
CCCFDFD??B<DFCHECBD<AFF@F=BCF>BFEBFGCEGGI
@2112843/1
tctggcattttcctgtgactgatttttcttcaacatcaacaaatgtcact
+2112843/1
CCCFDFFFGHHHHJDHHGHGIGHIJIJJJGGGIIJJGIBHGJBFHGGE4E
@473112/1
gtgagttaaaacagtacatcgcacaacaaacactt
+473112/1
;=;ADDD>8C2<DFBEF??<C1C@?8CEGA;C=FF
@2701618/1
cctggatctgatcttaacaagccttaagag
+2701618/1
@@CDADDB?D4<DAEIEFHGIIIIIBHGE3
@2113476/1
ggttcttctttccatcaaaggcaggaaatcgatttttgaaacac
+2113476/1
BBBDFFFFGGFHHJJJJJIIGGIGIJGEGHIIIGHIIGF@EDDG
@5856540/1
ctgcaccgatgcaattaatactcatcttctttactaaaaggctacacaaa
+5856540/1
@CCDDFDDDHDHDIIJGIJGHGDCAFHGIIBEGHIGDDHICCBHIGIGGH
@2114659/1
taagaactatttctttaagaatattttggatttcattgatagtatctgat
+2114659/1
@CCFFFFFBHHGFIIIJJ@AGCEHJJJBHHEHGIG@HFE@EEGFI@HCFE
@3269793/1
ctcattcttagttgtaacaactaggggcaccatgacgatagctttat
+3269793/1
CCCFFFFFGDHFDGFHBEEHIGHDBGHIIIJAHG<DGG?GGHGJIE4
@2703644/1
ccaaaggtcaagaccataaccaagatcaattactctaccaggtggaggtg
+2703644/1
@@@DDD?DFHFH>FGEGI3CFHIGI<DHH9FEFH<GEIHB>EDEHDHA?D
@7899147/1
ctccttcttcttttttttctagtttcctcctcatcaagagcacggcgata
+7899147/1
CCCFFFFFHHHHHJJJJJJJJJJJJJJJJJJJJJJJJJJJJJJJJJJHFF
@3270513/1
gtggaggtgaaaagaatgatcttccaactgtcacaa
+3270513/1
@@@BBDBBDFHHGGIIG>ECFHD4A<?B9E:??CF<
@4314385/1
ctctaaatgaataatgcagcgatgattccaaagcttcaaaaccagccaag
+4314385/1
CCCFFFFFHGHHHJIGJJJJJJIJJIJIHIJJJGIIJJIIJJJJJJJJJJ
@7365929/1
tgttttttaagtgcatgttgaacatattcatgcaaaatgcaaatgtagct
+7365929/1
@CBFFFFFHHHFHIJJJIIIIJJJJJJJJJJJJJIIJJJJJJJJJGIIII
@3271221/1
ctgctaacctcttggcaatttttttcgatttgccagtacctatttctttg
+3271221/1
@C@FFFDBFHHHHJJJIJJIDIIGHIJ;CBFFHBDDFGG<DEHGGIJGCF
@4316156/1
ctccaatcgcattccctttcacactagggacatgaggtgaaattattggt
+4316156/1
CCCFFFFFHHGHHJJJJJJJIJIJJJJJJIJGIJIJIIJIJIGHGGIJJ?
@2116928/1
ctgttgttgccactgctgctgctgcggctgttgttgcctctgctgctgct
+2116928/1
CCCFFFBDHHDHHGIIGHJGIJIIJBGIB@DG>?BAFH@FCGDBACHIB3
@4845426/1
cgctcaaacatgcaaatgtgacattattgactaaggccgatctgaggtct
+4845426/1
CCCFFFFFHGHHHJJJJJJJJIJJJJJJJJJJJJJJIJJIIJJJGIJFHI
@1604321/1
gtttcacttttgttattggtttccttatcagtaatctcgaatctattatc
+1604321/1
C@CFFFFFHHHG;GFGB4CFGGHHEHG@HHHEHEGGIIFJIFIIIHIA>F
@474735/1
gttgctgctgctgttgttgttgctgctgttgttgttgttgaggttgatta
+474735/1
@?@DDDDFHFHHAAEF<CGHAEH><F@E@GH>GHDF9DGEDHIGGAAHGB
@7366610/1
ctctaccaggtggaggtgaaaagaatgatcttccaactgtcacaaacctg
+7366610/1
CCCFFFFFDHCFDHHGEF?DFHGHJJJJJJIIIIJJJJJIIGHCHGJJJJ
@2117168/1
ctcttgtttcatactttttgcaattactcttttttgatgatctagttgag
+2117168/1
@@@FFFDDHDHHFEGIIGEIJJEIG<FH>BCDECH0DFHCFFG<F<DFHH
@6871221/1
accaagatcaattactctaccaggtggaggtgaaaagaatgatcttccaa
+6871221/1
@B@FFFFFHHHHHJJJJJJJJJJJHHIIIJEGI@GIJJJJJJJJJJJJJJ
@4846989/1
gtgaaatctttaggctgcagctcaaccattttatcggccaacatattact
+4846989/1
CBCFFFFFHHHHHJJJJJJJJJJJJJJJJJJJJJJJJJJJJJJJJJJJJI
@4847285/1
gccacatcaatgttaaggaatggtttccaaccaataattgcagactggaa
+4847285/1
?@@DDDDDFFFF:CED<3CBFHIHCEEGBCHIIG<CHG>DG9DDHFGG3B
@6871856/1
gctaacctcttggcaatttttttcgatttgccagtacctatttctttgtg
+6871856/1
CCCFFFFFHGHHHJJJJJJJJJJJJJJJJJJJJJJJIJJJJJJJJJJJHI
@2118577/1
cactcagttactcagtctcacagttagttatcaattcttctctcataata
+2118577/1
=<@DDDD:DFHHF>FCFHIJIIEHHGHGGI>CB<E4?FEFHHGI<F4<DG
@4848275/1
ctgctgagtactgtccttactcatacctgacatgtcatatatatcttgta
+4848275/1
@CCFFFFFHHHHHIJJJJJJJJJJJJJJJJJJJJIJJJJJJJJJJJJJJJ
@1016856/1
gcgacaatttgttctcttctgttgtttcaattttggcagtatgcaaatat
+1016856/1
CCCFFDDFHHGDDHDIIJIJ<:FEFGBCFEHIEIIFIIIDFIIJJICGGG
@4848425/1
gttgccttaaaacaatgtcaagagcttggattgcctcctgcggaccatta
+4848425/1
CCCFFFFFHHHHHJJJJIJJJJJJJJJJJJJJJJJJJJJJJJJJJJJJJI
@6873337/1
tggctacaaagatagaagtcgaattcagttggatgggtaattcccacatc
+6873337/1
CCCFFFFFHHHHHJJJJJIIJJJJJJJJJJJJJJJJJFFHIJIJJJJJJJ
@7367403/1
ctccactgaaccaaatcggctccttgaatgaatttttcattcctccatac
+7367403/1
CCCFFFFFHHHHHJJJIJJJJJJJJJJIJJJJJJJJJJJJJIJJJJJJJJ
@3276900/1
taataagtctaaatagaccttcagggtcttcatgggcttct
+3276900/1
@@@DDEFB?CHFF<D@EDA:?DGGH@:FEEHC<B9CEBE>>
@5369795/1
gtcgctttatgcaaataaattggcatcccacttttatgaatgattttgat
+5369795/1
BBCFFFFFHHHHHJJJJGJJIJJIIJJJJJJIGGIHIJIJIIJIIIJJJJ
@7901181/1
ctcagataatcccatatcattgagacattaacttgcgtagcatactttat
+7901181/1
CCCFFFFFHHHHGJIIJJJJJIJIJJJJJJIJJJJJIIJIJIJHIIJJJH
@4317108/1
ctgcggtacatttagctatcctgtagtttcgtcctatacctttgaatgtc
+4317108/1
?@<:=DA?D<?F?AC@AEFC??:AAF<<9<1C@BG@BBFHI>?:D?4??9
@8417126/1
ccagctagttgatctttcatatttttaagttcatttgaataaaataaata
+8417126/1
=?;DDDBBACF8DBEGIGEEHB?C:FB<AHHEDBFHHI>GIIC9FHCBB:
@5370665/1
ctccttcttcaagcctagggaaaaggtgaaataaatgaattgatgaaaca
+5370665/1
@C@DFFFDHDFHHIGEIGGIICGCHIFFIIGGGIJJJJJFGHIJG@GFDF
@3796705/1
gtttggtagaagcaggatgacacttaggtcgtgcatggtttaagaaagac
+3796705/1
CBCFFFDFHFHHHIJJGIIIIJJJIIIJFHIHHGGIJJGIIJIJJIJJII
@1605704/1
ctaatgtttcttcatttaaaaccgctgtgtctctttctttttttgtt
+1605704/1
@@@DDDDDB8FBFHBAHBH44A<CGHICACFEHCEGGIFHGD@HBEE
@6875162/1
gtcatcaactgagaggccaaactccttcaggcatgggtcactattaaagt
+6875162/1
CCCFFFFFHHHHHJJJJJJJJJJJJJJJJJJJJJJJJHIJJJJJJJJJJF
@6875609/1
ccacattccattccatgatttattaaacccgatgctagctttcttaaatc
+6875609/1
@CCFFFFFHHHHHJJJJJJJJJJJJJJJJJJJJJJJJJJJJJJJJJJJJJ
@1019657/1
gtcgcttatgtcaaattctacttctga
+1019657/1
@C@DFFBD???C8<CEBHHIIHEHII9
@7905035/1
ctttttgaaattttttaatagttggaacaattctatcacctttgaagttg
+7905035/1
CCCFFFFFHGHHHJJJJIJJIIJJJJGHJGIJJJJJIIGJJJJJIIIJJG
@1020388/1
atactgtcttcagcctcatgttataacattatgcagt
+1020388/1
@CCFFDDEHHGADHIJFH@CBF<EHEHGEAAFBGE49
@1020632/1
ccctaggcaaggtacagcctcaccacctcaaccga
+1020632/1
CCCFFFDFFHHF<EGHEGCCGHIFIIIIIIGHGD:
@4321112/1
cagcctcatgttataacattatgcagttcattacctaagatatttgttat
+4321112/1
@@@DABDAHGFFFAEGIIJIGJEGHIBEGGGFIIIIJJIDCHCGIGHEIG
@2121783/1
ggacgtgctgtaccttgtatactagcatgactgactagatagaagtctaa
+2121783/1
CCCFFFFFHHHHHIJJJIJJJJJJJJJJJIJJJJJJJJJJIIIJIFHGGI
@8420606/1
taatcatctgattagtagtaacgattctccactgaaccaaatcggctcct
+8420606/1
@@@DD8DDF?2CFFECFEFFIFC=FFHIBHIIIICFEFBFFGDF>EGIFE
@8420797/1
cttctctgcactgtgacagtcttcaagcactgagttagaataccaacctg
+8420797/1
?<@DADDDDBA??:C@GGHCGHHCH><3?BBE@F?FHB>FHGIGBHID?D
@6876282/1
gtcacggtctcaacaagttccgttttttggagaggcaactcaggataact
+6876282/1
BCCFFFFFHHHHHJJJJIJJJJHIJJJJJIJJHIJJJJJJJJJJEIJJJJ
@5373839/1
gatgatttgatatctatatttctcattttttctgctaaagcactaccttc
+5373839/1
BBCFFFFFHCFFHIJJJJJJJJJJJJJJJJJJJJJJJJJJJJJJJJJJJJ
@2711951/1
gctcacttcaccaacattcatgaataatggaaaatcacatag
+2711951/1
@??DFDFFHFDHH3FHBGHHGGEGEFCDH<@><;????BH9C
@5374055/1
cttcagtcacccgattctatttcttggtcatcagtttgagatactgtaat
+5374055/1
CCCFFFFFHHHHHBFHIJHIJJJJJJJHIJJJIJIGJJJIIIJJJJJJJJ
@6877185/1
ctgtggtctctgctgttgctgaggctgctgtggtctctgctgttgttgtt
+6877185/1
CCCFFFFFHHHHHJJJJJJJJIJJJJJJJJGIJGHJJJJJJJIIJJJIJJ
@479767/1
ccagagaggaaatagtattttttcttcatcgtcttgaacttcatttccaa
+479767/1
?@?DDBBD?FH>FF><CDHCHHGIJIII@FGEGFH4<D@FBFEIIIGECG
@3281897/1
gtttgatgacatatcaataactttctcctc
+3281897/1
??@DD>BDDH3DFH4CFHGHIEFGE9FFGF
@3282262/1
gccaatagctgtgggttatatggtgattgatgccattcaactttgcatta
+3282262/1
?@@AABDDHHHFHJJGHIGHEHEAFFCGHIGIJIIJIIIGIJIJEHIJGG
@3282678/1
ccaagatcagccgtgtttggtagaagcag
+3282678/1
?@?BDDDFCFFDHEBGIIIIGE<D>@;;1
@3283032/1
gcctttgatagcaatcggtaaagttttgcctataagaacaatgagta
+3283032/1
@@@FFFFDFHGHHIJJJJB@BCGCFGGGGC>FEBC@CGGJJEH?FBF
@1609461/1
ccagacccttatttcaacaccagtgaaaaat
+1609461/1
@@CFADFAHFDHHI@GGBCHGEH9CHIIHG3
@5862176/1
cactgattgatgtcccaatggtccacacctttgtcaccactatattcacc
+5862176/1
CCCFFFFFHHHHHJJJJJJIJIJJJJJJJJJJJJJJJJJJJJJJJJJJJJ
@3285060/1
ctcctgaccaacttgaagacaaggt
+3285060/1
@@CFFDFDHFBFBCGIIJJJJGGF9
@2125841/1
cacagcagcctcagcaacagcagagacca
+2125841/1
@@@DDD?DHHADHG@@GHIDGHGF;C@H>
@7909867/1
ctttataatcaatcggcatttctttcagaccaaaatttctttgtaaacaa
+7909867/1
CCCFFFFFHHHHHJJJJJJJJJJJJJJJJJJJJJJJJJIJJJJJJJJJJJ
@4327196/1
gccgtttgttgctgtacttgaggctgagatgaaggtggtctgctgggttg
+4327196/1
BBCFDDFFHHHHHJGIJJJJIJJJJJIJIJJJJJJ?DHDGGGIIJJJGHI
@8426439/1
gttttttaagtgcatgttgaacatattcatgcaaaatgcaaatgtagctt
+8426439/1
@??BDBDDFDCFFGIJEEHHGGGIEIGHHIJJJGIGGEHGDHCG:?DFEI
@2127613/1
atctggagctcatcaagcttcggtccgactgatgatttgaggttcttgtg
+2127613/1
CC@FFDB>FF>?DCDEHIJIGGGFHGE1?CA?D<<GGID9DE/?DCEB<B
@7374731/1
ttttgaaattttttaatagttggaacaattctatcacctttgaagttgaa
+7374731/1
CCCFFFFFHHHHHJJIIIJJJJJHIJJJIJJJJJJJIJJJJJJIJGIIJH
@2127834/1
gttgccactgctgctgctgcggctg
+2127834/1
=:=DD;:DHH><AEEFGEHC<@??E
@3288234/1
ctctgatttatctcatcttcatcatccaagccgtaatgaatggtgttgct
+3288234/1
CC@FFEFFGHFHGIGGGBJIJJJJJIJIIJJJJGEHIGGCHGIFGFHCGH
@3801118/1
atagacttgacaattttttcttttcttctttctgtatcaactgcagcctc
+3801118/1
BCCFDEFFHGHHHJJJJJJIIIJJJJJJJJJJJJIJJIJJJJJJJJJJJJ
@5378286/1
ctaacaggaggtgcactggttacaggagatactggttgttgttgaggtgg
+5378286/1
CCCFFFFFHHHCFHHJJJJFHIHIJIIJJJJJJJJFHIHIIIJJFHG?BF
@5378534/1
gccgtaatgaatggtgttgctttcgcagggtaagtctttcagtctcatcc
+5378534/1
@@@FFFFFHFHDDIAEFGHHGHIGIIIIIJHHIIBDGHIFH>GDH@@DEG
@485339/1
cttggacaagttgttatattagtcactttatatgttcttttaacactctt
+485339/1
CCCFFFFFHHHHHBHI@HIJGCCHIJIDGICHGHG@HFHIIGIIIJIJJG
@485773/1
tgttgttgttgaccccatggttgtcgaggaggtccctgttgttcc
+485773/1
@CCFFDDFDH>FFGBB?FG@CHH@FGGGIFF>:BDDAGH9DDHG4
@4329047/1
ctctccagatggtagaatggtaaatcagattgatcatgttttaatcagta
+4329047/1
CCCFFFFFFHGFCFHIJGHGCFHHIGHIJJJIGJIJJJJGIGJJJJIJGI
@6882985/1
tagctttggtggtggcagaaccctacctcgaacttccatcatattgtttg
+6882985/1
CCCFFFFFHDHHHEHIIJJJGGHIIIHJIIJ@GHIGIIGIGIIGGGGHHH
@7912555/1
ccgggcttactaagggagttttcttgatcattttcgtttacccagagagg
+7912555/1
CCCFFFFFGHGGHGIJGHFHIIEHIJIJJJJJJJIHFHJJJJJGIEHFGH
@8430675/1
gtgacactttgatgttgtaaggtgctgaggcaagtgttgggattttgacc
+8430675/1
CCCFFFFFHHHHHJJJJJJJJJIJJJJJJJJJJJHHIIJJJIJJJJJJJJ
@2130932/1
gtgaaatttataaagcaacggtccacaaaaaataaaataagctcaactat
+2130932/1
CCCFFADDGHHHGGHBFGIGGAFBHIGJ@GIGADCDGIICFC>FHEIIGG
@7378546/1
ctttggtgtacagaaatatttcggcttctgcttccgttccaccctttctg
+7378546/1
CCCFFFDFFHHHHJJIIJJIJJJIJJJJJJJJJJJJHIIJJJJJIJJIJI
@5381366/1
gctagtcatttgttcccctgagattggggaggactcaatgccaacattga
+5381366/1
CCCFFFFFHHHFHJIIIIJIIEGIIJJIEHIBGHHJIJJIIIIJIIJIJI
@5381567/1
ctaagagttttattaaagttggatcattagcagaaatcctc
+5381567/1
@CCFFDDADFHDHIJJHIJHGIGHIIJJJIJIIIIJJIJJE
@2132216/1
cttggacaagttgttatattagtcactttatatgttcttttaacactctt
+2132216/1
CC@FFFDF<FHDHIIGHFIGGEBFHGHIJEHIGHFGGIJJBGGF<CFIHI
@5866091/1
ctctgcagggaacggcgacataggtgtctgctcttcacatactcttgtta
+5866091/1
CCCFFFFFHHHHHJJJJJJJJJJJHIJJJJJJJJJJJJJJJJJJJJJJJJ
@3292859/1
caggtttaaggtttccaaaaattttcgaataagcatggaccatggtttca
+3292859/1
??@DBDFDBFHF?GGF<F<BGGGIEBGCHIIIIIIADC>F>@<FH4DBFH
@3293711/1
tccttgtcttacaggtaccggtctttctcgataatcaagtgttggtgcat
+3293711/1
@C@FFFFFFHBDFH<CBGEEFEHGGGEHED<?CDEGG3B09BG9BBFHCE
@1615887/1
gattgatgtcccaatggtccacacctttgtcaccactatattcacca
+1615887/1
?@@DDDD>DFFDB>CFFH>AEHHB?AFHIHBBGFGIIE@4DFDBDFA
@6888099/1
ccaactcatactgtcttcagcctcatgttataacattatgcagttcatta
+6888099/1
CCCFFFFFGHGHAFHHGIBABGH@A@HHGEIEEHAHEHJJIIHFHIIGGC
@489909/1
gtgcccgcccgccatattgtagctttggtggtggcagaaccctacctcga
+489909/1
CCCFFFDFHHHHHEGHGGHC@HIIGD99:?B@FGGG?FHIGIIIJGGG;E
@4332625/1
atcaggatgtgctttttttctttctaattcttcaaggagtccttcatctt
+4332625/1
CCCFFFFFHHHHHJJJJJJJJJJJJJJJJJJJJJJJIJJHIJJJJJJJJJ
@2133155/1
ctttagtaaacttaaccctttgagaatctgttaaaggttttcgttg
+2133155/1
@@@FFFDABFHHHJIJBHIJIJEID<FHHIJBHG9:C:9DBAABBF
@1030272/1
tcaaccttttgtaacatcgacaacaccgcttgtgcggcaatatgtttggc
+1030272/1
@C@FFEFFHGDDBB@HI@GGF>F=F;@EFGH1B3BGEGHICGID;C9=D3
@2720122/1
atcatttttagattttcctgcaccgatgc
+2720122/1
@@CDFFFFFF?>FGGGGIIBFGI3CEGH8
@7382705/1
atcattttcgtttacccagagaggaaatagtattttttcttcatcgtctt
+7382705/1
CCCFFFFFHHFHHIIIJJJIJIJJJIJJJJFEIIIIIJGIJDGIIIDFGH
@491352/1
cttaacatcggtaatcaaatcatcagtttcccaggt
+491352/1
@@@ADD?DHF<FD=EEH9EHEGII4A2A?DEG9@DC
@5869803/1
cttctttctgtgcatcatttttagattttcctgcaccgatgcaattaata
+5869803/1
CCCFFFFFHHHHHJJJJJJJJJJJJJJJJJJJJJJJJJJJJJJJJJJJJJ
@4862242/1
tcagcagctatctcttgtaggaactggactgcattaaaatccgaatcctt
+4862242/1
CCCFFFFFHHHHHJJJJIJJJJJJJJJJJJJJJJJJJJJJJJJJJJJJJJ
@3297152/1
ctcttcttttttaataagttttttttgggattttaatatttccatttgtt
+3297152/1
BCCDFFFFHHFGGJGIJJIJGIJJJJIBG;FHIJIHGG>GGIEGIIIJHI
@1619964/1
ccgaggtttaaattttttccgctgtagtacaaatttctatttccgattat
+1619964/1
@@@FF<DDFH??FHIGCGGIII@GHIFDFGFGHGGIIIIIGIIIIDIHEG
@3298138/1
cttcaagatagaacccaattctggcccaagaggagcgcttttattgaata
+3298138/1
@@@FFFFEDFHHFHIIIJEGIIC@FEGIG?1?CBF3@:DGGEG>FEG9CF
@2721830/1
atttctcccgatacaatttcttgttttttatcatcctctttatttactag
+2721830/1
@@<DD<DDHDFDHIGEG@FHHHC9BDFH>DGGGGGDIFHGGI@HGCHIEG
@5871044/1
cctgaatccttagaattcaaaaattcaaacttaaattcgtagcctaattg
+5871044/1
CCCFFFFFGHHHHJJJJJIJJIGJJJJJJJJJJJJJJJJJJJJJJJJJJJ
@492609/1
acagtataacattcgtcctcctgccactcatcata
+492609/1
@@@??BDDA<DAD>DFEH@H9FDFGFGEHG<C99?
@7919494/1
cttccgccaatttaaaaattgaatagtttttatgaaatgagtcagaattt
+7919494/1
?@@DDFFFAHGDHIEGICEHHHHHIGADGEHIGIHIGJJJGDGHHIJIGI
@7919732/1
cttaatctagccacttcagccttatgcctctcaaactcaagctgtcgctt
+7919732/1
CCCFFFFFHHHHHJJJJJJJJJJJJJJJJJJJJJJJJJJJJJJJIJJJIJ
@7920658/1
agcacggaaagcagcgagatgagcataataggtaggtgcagggtatgaaa
+7920658/1
CCCFFFFFHHHHHJJJHJHJJIJJIIJJJJJJIIJJBGHIJJJ=FHJJJJ
@4336677/1
ataagattacaattcttaacattttttctttaaacaaagaacattggatt
+4336677/1
8BBFFFFFHHHHHJJJJJJJJJJJJJJJJJJJJJJJJJJIJJJJJJJJJJ
@3808795/1
ctatatttctcattttttctgctaaagcactaccttcagcgggagacctt
+3808795/1
CCCFFFFFHHHHHJJJJJJJJJJJJJJJJJJJJJJJJJJJJJJJJIIJJJ
@3299261/1
gccacttcttggaatggtactgccatttctctatttgcacttagttactc
+3299261/1
@CCDF<DDFHHHHIIGGF<CHEGIGIGBIGHCGGGIIJIJI9?FEHIDDH
@8437605/1
gctgctaattttgcttggtgtttgttttctcctactccgacaaacgccat
+8437605/1
CCCFFFFFHHHHHJJJJJFGHIJJIJJJJJJJJJJJJJJJJJJJJJJJJJ
@3809707/1
gctgagatgaaggtggtctgctgggttgctggtcactgggttgttgccta
+3809707/1
CCCFFFBDFHHHGFFGGGIJJJJJIIJIJJJJFHGIIJJJDGGIIJIJJH
@7921913/1
gctagctttcttaaatctggttctctaatcatctgattagtagtaacgat
+7921913/1
?@@DDDDDFHDFHGIIIIIIEDHIEGHIGGDHHHHIGIIIEDHCDFIGED
@8438694/1
gtcaattcaccaggtgatatatttttgcacctgttataaatgtaggaagt
+8438694/1
CCCFFFFFHHHGHJFGHJJJJJJJJJJJJJJJJIJJJJJJJJIJJJJJJH
@8439069/1
ctcaaacatgcaaatgtgacattattgactaaggccgatctgaggtctgt
+8439069/1
BCCFFFFFHHHHHJJJHIJJJJJJJJJJJJJJJJJJJJJJJJIJJGHJJI
@3811026/1
ctcaggagaaatttcaatttttgcaaattgttcgtagtgaagaactgaaa
+3811026/1
CCCFFFFFHHHHHJIIIJJJJJJJIIJJJJJJJJHIJHIIJJJJJJJJJJ
@8439791/1
ctcttctatgtctaggtttcctactgacagcaccacgagaactactatga
+8439791/1
@@@DDDDDHBC<DFG>EF@EIIID?FHDDCGG>FGED?DHH@GGH?BFHI
@4336841/1
cacatccacgatttcggcagcttttacctcattttcactcagaagaaata
+4336841/1
CCCFFFFFHHHHHJJJJJJJJJJJJJJJJJJJJJJJJJJJJJJJJJJJJJ
@2136201/1
ctcatttgaaaacgtggatctccaaggtctccttgaacaaatttacctaa
+2136201/1
@@@DDFDFDF?HHIGHHEH<FGEFHGE<<EGC>FGGGGIHIJIJIJJJJE
@4337370/1
tataaatgtaggaagttatcaagaaatctaagattgcatcaccgaggaat
+4337370/1
BB@FFFFFFFHHHJJAFHIJJJJJJIJJJJJJJJJJJJEHIJJJIJJJJJ
@6383223/1
ccaattgcattccctttcacactagggacatgaggtgaaattattggtat
+6383223/1
CCCFFFFFHHHHHJJJJJJJJJJJJJJIIIJJIJJEGGHJJIIIJJJDHI
@1035232/1
ccctaggcaaggtacagcctcaccacctcaac
+1035232/1
@@@DAB8DHB:D<?@FEAB>G@HECBDEDCFG
@5390509/1
ctttatattaaacacttatttccaaagtgttgttcctttagaataacact
+5390509/1
@CCFFFFFHGGHHGHGIIJGHIIJJJJFHHIGHGIIJJJIGIJGIIGIIJ
@495810/1
ctgctcaatttaccttcatccttgttttcaaagttgataaataatattaa
+495810/1
@BCFFFFFFFHHHJJFIIGGGIIIIIJIJJHIJGFGIGGGHJGIJBIIII
@6383707/1
gttcttcttcttttttccacgtgaaatctttaggctgcagctcaaccatt
+6383707/1
B@BFFFFFHHGHHJJJJIJJIHGIIJJJJIJIFGHIJJGIIIIJIJIJJJ
@8443635/1
tacaggtagtgtcgacaattgtaccaagctctggcattttcctgtgactg
+8443635/1
CCCFFFBDHFHHHJJJJJJJJHIJJJJJJJJJJJJJJJJJJJJJIIHIIJ
@6385641/1
gggtcgtgagaagctgcaacggctgctatagatggaacgttgatctggtc
+6385641/1
@@CDDDDDBBBDHEFHGIEIGAGGGG9?B?FBFGHDFB?8FGCCGB@FFH
@3813704/1
ccaggatttaagcaaacaataatatttcgctcacgaccagcatccagaag
+3813704/1
CCCFFFFFHHHHHJJJJJJJJJJJJJJJJJJJJJJJJJJJJJJJJJJJIJ
@3814784/1
cttggaaacaattttataattattggatatattcatgccacattccattc
+3814784/1
CCCFFFFFHHHHHIIJIIHIIJJIIJJJIGIJJIJJGIJJIJJJJJJJJJ
@7923952/1
gtccttttatcataatgagatcaagtttttttcgaatcaaatgaagctgt
+7923952/1
@CCFFFFFHHHHHJJJJJJJJJJJJJJJJJJJJJJJJJJJJJJJJJJJJH
@4866238/1
gctatctcttgtaggaactggactgcattaaaatccgaatcctttaatga
+4866238/1
CCCFFFFFHHHHGJIGGIJJIJJJIIJJJJJJIHGIIJJJJJJJIJIJIH
@7392438/1
gtgtttttgagctcatacttaatccaatgacatggggaagtcaattgcta
+7392438/1
@B@DFFFFHHHHHJJJJJJJJJI<FHIIIHIIIJJJJJJJIGIJJJJJJG
@6898326/1
gcagttcatccataattcagaaagaatatacacaacaggcaactctgtac
+6898326/1
CCCFFFFFHHHHHJHIJJJJJJJJJJJJJJJJJJJJJJJJJJJJJJJJJJ
@7926940/1
ctcctactccgacaaacgccatcctctcattcttagttgtaacaactagg
+7926940/1
CC@FFFFFHHHHFJJJGIJJJJJJJJJJGIJJJJGIGGIJJJJJGIIIIJ
@4340586/1
cctgtggaaaaccaccacaaatccacttggaaaactgtttatcat
+4340586/1
@CCFFFFFHHHHHJJJJJJJJJJJJJJJJJJJJJJJJJJJJJJJJ
@4340828/1
cgtccctcttctggaaagcagctcttgcagcattgacactggcgttttgg
+4340828/1
@@@DFFFFHHHHHIIJIJIICHIHIIJGIJJIJIGIJJJJJJJJHHGHIJ
@4341753/1
ttttgaatcactactttttgaaacacaatgtgagtacctactacctttat
+4341753/1
CCCFFFFFHHHHHJJJJJJJJJJJJJJJJJIJJJGIJJJJJJJJJJJJJJ
@4342068/1
ctcaaccgtacttctagcattagaagtttcttctccagctaaggctgtat
+4342068/1
CCCFFFFFHHHHHJJJJJJJJJJJJICHFGEHIJJJIJIJJJIJJGIFGF
@6388704/1
ggccgacacatcaatattaagcatcatcttccattgagaaggcctgacgg
+6388704/1
CCCFFFFFHHHHHJJJJJJJJJJJJJJJJJJJJJJJJJJJJJJJJJJJJI
@8444241/1
ctccttgtcttacaggtaccggtctttctcgataatcaagtgttggtgca
+8444241/1
@@@DDDD=DFFF?GEFI<FBGIFFIFFGIEI@F?CDE@FDFIIIII8B@F
@4867892/1
cttcagcataaactggagtttttcccggaagcaccaccacaacaagctgt
+4867892/1
CCCFFFFFHHHHHIIJDFFGHGIJJIIGHIGIIJIJIJIJGHIIJJJJJF
@8444976/1
cttgttcttcttgttttttttctttaacatttctcacagaacggttgcca
+8444976/1
CCCFFFFFHHHHHHIJJJJJJJJJJJJJJJJJJJJJJJJJJJJJHIJJJJ
@3816132/1
tgctgctttaaaatcaagatcaactaattctaatatttctttaaatagaa
+3816132/1
CCCFFFFFHHHHHHJJJJJJJJJJJJJJJJJJJJJJJJJJJJJJJJJJJJ
@2142381/1
gccgcttgttgctgtacttgaggctgagatgaaggtggtctgctgggttg
+2142381/1
CC@FFFFDHHDHGJEIFHHJGIJJJDFHIJICEHIDGI>FH9GEGGE?FE
@1628417/1
gctgttgctgttgttgctgaggctgctgtggtctctgctgttgttgttgt
+1628417/1
@@CFFFFFGGFDDFHIIGIG?HIJCB<EF>CFB@D@GBH>FF>;F@?BFB
@2143199/1
ctgtgttgttctttttctattttcttggctttgagatacctacgcctatc
+2143199/1
CCCFFFFFBHHHHIJIGIGGGEGGH9FEEHIJJF1EGIIDHGIJIJHJJG
@3307331/1
gtgtttttgagctcatacttaatccaatgacatggggaagtcaattgcta
+3307331/1
?;?ABDDD:DHFFHIFGHIIIGCHCEEGIGI?F<;:?1@FEGBBFHEHGG
@6390163/1
acagtatataaacgagtgttagttggacccatgcactgaatgactttata
+6390163/1
@CCFDEFFHHHGHJHIFGIJJIHHHIJIJJJJJJIIJJGIJGJJJJJJJI
@8448431/1
cttcactgcaaaagtttgatcaaataaacactatacaagtttggtcaaat
+8448431/1
BCCFFFFFGHHGFIIHIJJFHJJJJJIHIIJJJJJIIIJHIJJGHHHIIJ
@5396391/1
ctgtaattgcgataaggtttttcaggattgatagatacatcataatgatg
+5396391/1
CCCFFFFFHHHHHJJJJFHIJJJJJJJIJJJJJJJJJJJJJIJJJJJJIJ
@7931173/1
ctatgagtactatcatcagctggtgtagaattacagaataactcatgaat
+7931173/1
CCCFFFFDHHHHHJJJJJJJJJJFHHJJJJJJIJJJJJJJJJJJJJJJJI
@7931190/1
gctttattatattactcctaattgaagagccttttcccaaaatcatacca
+7931190/1
CCCFFFFFHHHHHJJJJJJJJJJJJJJJJJJJJJJJJJJJJJJJJJJJJI
@5882467/1
agctttaatcatagttgatgtctgcatatcagtcagcttcttaatgcatc
+5882467/1
CCCFFFFFHHHHHJJJJJJJJJJJJJJJJJJJJJJJJJJJJJJJJJJJJJ
@8448829/1
ttggtagaagcaggatgacacttaggtcgtgcatggtttaagaaagacca
+8448829/1
CCCFFFFFHHHHHJIJJJJJJJJJJJHIJIJJJJJJIIJJJJJJJJJJJJ
@8449733/1
tgtttatttttttttaagacatcagccaaactccagccaaaatccaaagg
+8449733/1
@<8ABDB:CCD<D<FFA?FF;DG@FEIFFF88<FFDC;;FCFFE@EEIC3
@4871105/1
ccgacacatcaatattaagcatcatcttccattgagaaggcctgacggac
+4871105/1
CC@FFFFFHHHHGFIJIJJIJJIJJJJIIJJIIJIIHIJJIJJJJJJIGH
@7932021/1
atttttactataaacatctttcatgtcatcaacatttatgatgctatcta
+7932021/1
CCCFFFFFHHHHHJJJJJJJJJJJJJJJJJJJJJJJJJJJJJJJJJJJJJ
@6903256/1
gcctcacttgttttgtcataagttgtaacagtaagttcttttttttcctt
+6903256/1
CCCFFFFFHHHHHJJJHJJJJJHJJIJJJJJHIJJIIJJJJJJJJJJJJJ
@6903775/1
gcctggtcatgcataattcttgtagaagaccaatagggttgcccatcatt
+6903775/1
CCCFFFDEHHHHHJJJJJJJJJJJJJJJJJJIIJJJJJGIIJJJJJJJJJ
@7933017/1
gagacaacgtgatataactatgaagaatcatgtgataaaaaatagcagca
+7933017/1
CCCFFFFFHHHHHJJJJJJJJJJJJJJJJJJJIJJIIIJJJJJJJIJJJJ
@8451653/1
gcactggttacaggagatactggttgttgttgaggtggtagttgagtttg
+8451653/1
CCCFFFFDHHHHHJHIBGHIGIJDHGEHIGHIDFGDGHDGHDFGGHBGHC
@505974/1
gtgcgttaacttttggtggctttattatattactcctaattgaagagcct
+505974/1
@?@DDAD:FFFFFDFI:AEG@C@EFH9FG9FFEFEIC<<GFGECGAFAB?
@506307/1
gcttgcaagaggtaacttctgtcttgaaatctgta
+506307/1
@@@BDDDAH3:3AB?<@ECB4AFCGGGI<<FGH9?
@506481/1
gccaatagctgtgggttatatggtgattgatgccattcaactttgcatta
+506481/1
CCCFFFFFHHGHHJJHBIIIIJJ<E9EBH@>EGIJJGDIJIIJJEEIIGI
@4345879/1
gtcacttttggtcctgttggtccattaatataaaatggttcaacttcttt
+4345879/1
CCCFFFFFHGFHHGIJEGEIFHHHIIIIHIIHFHGGIIGHICIIJJIJJJ
@7402366/1
tgaggttcttgtggaattgtgacactttgatgttgtaaggtgctgaggca
+7402366/1
CCCFFDDFHGHDHGIJIJJHHIJJJJJJJHIJIGJHIJJJCGGIJIGIJI
@507765/1
gtggttcttgcctttgcagctgttgtggtggttgttgcctctgttg
+507765/1
?:;DABDDH4C8C@BEG9<CDAHHG;?EAEEG=1C@BFFFH>3909
@5402830/1
cctttgttgctgctgtggtggttcttgcctttgcagctgttgtggtggtt
+5402830/1
?=@DDBDDDDDHDGHEFHFFGECADDB?EHGCFDH<DHD?DGFGD??DDD
@2150639/1
gtataacattcgtcctcctgccactcatca
+2150639/1
<??DDDDD?FFH;GHGB3:<CFGEG;F4<C
@5884971/1
gctaacttcataaatgcacagagtaggttattgtaaggttttgatgtgtt
+5884971/1
CCCFFFFFHHHHHJJJJJJJJIJFHJJHHIJJJIJJJJGHIJJHJJIJJJ
@2151157/1
gttaaaacagtacatcgcacaacaaacacttggggagttaaatcaacatc
+2151157/1
CCCFFFFF?HBFFGIIIG=FHIIIIIIIIGIGHEBHBHGIIEDHBFFHEI
@6396705/1
cataactaaaacagggttcatgagttccactttcacaatcaattaattgg
+6396705/1
CCCFFFFFHHHHHJJJGGJJJJIJIJJJJJJJJJJJJGJJJJJIIJJJJJ
@8454871/1
ctgagctttataaaatgcagtggccgacacatcaatattaagcatcatct
+8454871/1
CCCFFFFFHHHGHJIIJJJJIHIJJJJIIJJJIJJJJJJJJJJJJJJJJJ
@7937309/1
gtgctgtaccttgtatactagcatgactgactagatagaagtctaattca
+7937309/1
CCCFFFFFHHHHHHGIIJJJJJJJJJJJJIJJIJIJJJHIIJIJIJJJJI
@7937416/1
tttcaaaaaaatacagcaagtctggtaaatttatcgcaaggtaatgtaaa
+7937416/1
@C@FFFDEHGHHGIGIJJJIEFHHI?DGEIIGHJIIIGIJJBGGIIGIII
@2736841/1
caacatatttcaacatgtatccttttgggcggtaccatggtataactatc
+2736841/1
CCCFDFFFHHDHGIIJIGIGHGHJIHIBGHBHFGH@>>F@CHFHHCGEIC
@1635437/1
gtttggttccatcaggaaacgatggtctgtgttgttctttttctattttc
+1635437/1
@@@FFDFFHHHGHIIIAHGEACC@FCHHGGCG;BDEGH<DBFGGBFFGHG
@5405474/1
gtgcttgtcttccacccttttttttattcctttttgaattgaaatcacct
+5405474/1
CCCFFFFFHHHHHJJJJJJJJJJJJIJJJJJJJJJJJJJJJJJJJJJJIJ
@5405672/1
cagacatttcttcagggagaatttttaaccatttacacaatataaatgca
+5405672/1
C@BFFFFFHHGGHJIJJHGIJIJJJIIIDHIGIJJJJJJJJJJJIJJIJJ
@1047680/1
aaaagaatgatcttccaactgtcacaaacctgttagcagctggttgcctt
+1047680/1
@@CFFFFFD>BFA@CEGGGGHGIAHIGIJIC9FG>F?D@GGCCH>FDHGH
@5887041/1
cttcttcatcacgtcgtctttttttaccaaaccggtattttccccttggc
+5887041/1
CCCFFFFFHHHHFIJJHIJJJJJJJIJJIIJJJJIDGHIJJJJGIJJIJJ
@3313412/1
atcagattatcggaagctagataagatggttttgaatacaggaatgccgg
+3313412/1
CC@FFDFDFHHHHDIEHHCECEGEGGHIGEHIIJJJGAHIGECHEHG3@D
@4876439/1
ctcaaactcaagctgtcgcttcaattcatccacttctccctgcagttcat
+4876439/1
@@@BFDD?FFAHCEFEBGHGIGHCFEGIEIIIIGGIIG?DGHGGI?DHBG
@8457280/1
cactgattgatgtcccaatggtccacacctttgtcaccactatattcacc
+8457280/1
CCCFFFFFHHHHHJJJJJJJJHIJJJJJJJJJJJJJJJJJJJJJJJJJJI
@3826344/1
ctcaatgatttcctccttccaaaaaaatacagcaagtctggtaaatttat
+3826344/1
CCCFFFFFHHHHHJJJJJJJJJJJJJJJJJJJJJJJHIJJJFHHIJJJJJ
@7406812/1
cttttttcatcattctgtagtacaccttccaaacagtatctaaagacatg
+7406812/1
CCCFFFFFHHHHHJJJJIIJHHIJIJJIJJJJJJIJIJJJJJJGIJJJJJ
@1050933/1
cgtgatctaatatttgagcagagggtgctggtgcatgtaatactttgtag
+1050933/1
@@@FAADDHGHHGGIJIGIEDCC?E?GG>FEFB@HEG4CDGGGI@AF?FG
@3827311/1
ctttttttgacctacccttgccgatagcaataaggcctttggctttaacc
+3827311/1
CCCFFFFFHHHHHJJJJJJJIJJJJJJJJJJJJJJJJJJJJJJJJJJJJJ
@2740770/1
cttctaacctgttcttcttgaagttggttcagctgtagtctgtctgcatc
+2740770/1
CCCFFDDDHFHHHEGIHGEG9BHGEFGFHEEHGHGHIFIGCIGGCH>GHE
@3827579/1
cctcaaggtacacccctataagggcttcgatagaatctgcaacaactttg
+3827579/1
C@CFFFFFHDFFFHIJJJIIJJJJJJJJIJJJJJJIJJJGIJJJIJJJIJ
@7942201/1
ggttacttcgcttatctctcttgacagccctatacctatttacatgccta
+7942201/1
CCBFFFFFHHHHHJJJJJJJJJJJJJJJJJJJJJJJJJJJJJJJJJJJJJ
@2154780/1
ctccactgaaccaaatcggctccttgaat
+2154780/1
@@@DD3BD8CF=DA?E?:CGF6C@1?<E@
@3315486/1
catggaccatggtttcaatgatttccctgttgaccttacggggacactta
+3315486/1
CCCFFFFFHGHHFGIJIGJJGHHJIEEGIGHHBFHGIJJIJAA@GBFGGG
@5889374/1
gttgccttaaaacaatgtcaagagcttggattgcctcctgcggaccatta
+5889374/1
CCCFFFFFHHHHHJJJJJJJJJIJJJJJJJJJGIJJJJJJJJJHIIHHIG
@8458469/1
caggaatggaatgctgagtaacaagattatatgggagagtagcttgaggc
+8458469/1
@@CFFDDDB?BHGHHGGIIHHIHIGBFFEHGHGE9C?FH:?FHIIIBFGI
@4876916/1
ctgctaacctcttggcaatttttttcgatttgccagtacctatttctttg
+4876916/1
@@@FFDDF?HHFHGIEEG@@FHHDGGIDHHCBGGHGHEGBDGHCEGEHIE
@512125/1
cagcctttgatagcaatcggtaaagttttgcctataagaacaatgagtaa
+512125/1
@@@FFFFFGGAHAGHGFEGG:CG>FHCFHGIEC<E?FADEGHG@AH@??G
@4877970/1
tacacctcacatatgtatggcacaactgataagttaagcattgcagttca
+4877970/1
CCCFFFFFHHHHHJJJJJJJJJJJJJJJJJJJJIJJJJJJJJJJJJHIJJ
@7942649/1
gttcttcttgaagttggttcagctgtagtctgtctgcatctgtatatgcc
+7942649/1
CCCFFFFFHHGHHJJJIFGHJIJJJHJJIJHIHIJJIJJJJJGJIJIIII
@5890481/1
tcccctcttttgggtggaatgtatgacgatgatttgatatctatatttct
+5890481/1
CCCFFFFFHHHHHJFGIJJJJHIJJJJJJJJJJJJJBGIIJJJJJJJJJJ
@1638356/1
ctttaacttcatcaacaagtttttgccacttgtaattaggtaaacttata
+1638356/1
@CCFFFFFHHHHDEHGIJIFHGIJEHIIJJJJEHGJIJIJGIIIGIGIIE
@5410040/1
tgaagtttctgagagcatcttctctaactgtcctttgaggtgcaaaacaa
+5410040/1
CCCFFFFFHHHGHJJEIJJJJJJJIJIJIJHIJJIJIJHIHHHIJJIJJI
@7943301/1
gtttggtagaagcaggatgacacttaggtcgtgcatggtttaagaaagac
+7943301/1
CBCFFFFFHHHHHJJJJJJJJJJJJJJJFHJIJJJJJJHHIJJJJJJJJJ
@7943484/1
gatatattcatgccacattccattccatgatttattaaacccgatgctag
+7943484/1
CCCFFFFFHHHHHJJJJJJJJJJIJJJJJJJJJJJJJJJJJJJGJIJIJJ
@3316778/1
gctgttgttgctgaggctgctgtggtctctgctgttgttgtt
+3316778/1
CC@FFFFDHD?HHEBAHHI:BFA>FEFHHGC<?FFHFDHI:D
@3829367/1
gttgcagttaaaccaagaacatgtggcctatcctctggaggaattccttt
+3829367/1
CBCFFFFEHGGHHIJJJIJJJJJHIJJIIJJGIJJJIJEHGIJJJJJJJI
@1051592/1
cggctacttctttgaactaagtacagcgaaattcttattcgattga
+1051592/1
@@@FFFFFBDDB?G9CC>?<<CHGGE>A<E1CACG><FIGGIDBDD
@2157872/1
attaccacatttctcaaattcagtcttgaaatattatccattagcttatg
+2157872/1
@C@DDDEDFHHF8BEGHEGEAFE?DHIIJI9?<FG<DGB>BAA<BE<>B>
@7945227/1
cctgattacttcttctcgaggtggctgcagtttccata
+7945227/1
@@<DBDD4BBFFFIFFA1AC8CDEF?FF@B:<DFF9C@
@6405121/1
aatgtttctagcctttcataattcataacgtcattagcagagctcgctac
+6405121/1
@CCFDFFFHHHHHJJJJJJJJJJJJJJJJJIJJJJJJJJJJJJJJJJJJJ
@5411028/1
gccattatcgcatcatacggaatttgccgagtccttccttctagtgcttc
+5411028/1
CCCFFFFFHHHHHJJJJJJJJJJJJJJJJJJHIJJJJJJJJJJJJJJJJH
@6405684/1
aggaaatcgatttttgaaacacctctgtcgaacagcttccacagcttgtc
+6405684/1
@@@DFFFFHHHHHIIGHJIJIJJJIIJIIJIIGGIIJJIEEIFHIIJIJI
@3830330/1
catttctttttcttgatctctttcattatcgtaaattgtcacggtctcaa
+3830330/1
CCCFFFFFHHHHHJJJJJJJJJJJJJJJJJJJJJJJJJJJJJJJJJJJJJ
@515309/1
agagttttattaaagttggatcattagcagaaatcctcattctttcaaaa
+515309/1
?@@DABDEFDHHH>>CEHBHGEGIJIEIIDEHIDIIJJF>FHGGCHHI@E
@2743884/1
ctcatgttgcaaaacatgtaaaaattgaccttctgaaacaccatctcgat
+2743884/1
@@@DDDDD?FHBHIGB9FA<CIGCEG@HIGGGIEGBCBGG?@C<FDDDHH
@1641640/1
atcagattatcggaagctagataagatggttttgaatacaggaatgccgg
+1641640/1
CCCFFEDFHGHHHGHHFHHIHGG4CFHIIDHIGCGHICHJEHEBEAGHGI
@1054961/1
ctcgaggcatagttatttggaagtg
+1054961/1
@@@FDFDFDHFHHIFHGGGEEDGBH
@4882216/1
gttgggtaatattttgataacgtggatgtagataggctggcctgcttgtg
+4882216/1
CCCFFFBDHHHHHJJJJJJJJJHHJIJJHIJJJJJJJJJJIJJJJJJJII
@515968/1
tgtttttgtattcttcaatggttgctgctaaatcttcaagtacatagtac
+515968/1
@C@FFFFFHAFHDIIJIGIGIFGGIIIJIIJFIIIIIGGBDHGGIGIHHE
@7949017/1
gggaattctaagagggtacacaattcaggcactaatgtctcttcaaaatc
+7949017/1
CCCFFFFFHHHHHJJJGHIJJJIJJJJJJJJJJJJJJIJJJJJJIIJJGH
@7411839/1
gtggaagtaagaggtctttcatttaatgttttttgaaaagcctcacttgt
+7411839/1
CCCFFFFDHHHHHJGHIJJJJJJJJJJJJJJJJJJJJJJJGHIJJJJJJI
@1643243/1
tcccaatcaattatgatactgtctccttcaacaatcgtcggtacaatgta
+1643243/1
@@@FFAFFHDDHDGIDH9EE?:ACCHIJDHIGCHEGG=FGEFFEHIBE?F
@7949434/1
gtctaagattgctttcgctgcggcatgctttgcttctttcttagatctac
+7949434/1
@?@DFFFFHGFHHJJJGIIGGGIJIJGGGHHEGDHIHHIJJIEHIJGHHD
@1643727/1
ctgtaagtggcaagacctccttcttcaagcctagggaaaaggtgaaataa
+1643727/1
@BCFFFFAHGHGGIIJHIJJJFCDGIGAHDGHGJGI@DGHHH0?49?<BF
@4355984/1
ggcacattgcagttgctatcatacattcttaatatctgtgtattaagcct
+4355984/1
CCCFFFFFHHGHHJIJJJJJJJJJJJJJJJIJJJJJJJFHFIIJJJJIJI
@2745040/1
gagctgacttgggaggtttggtgcccgcccgccatattgtagctttggtg
+2745040/1
@@@FFDFFAFHBHIJEADHGIGAHHHHIGGIIJHCGDHIHCFHDHIGG=;
@3831942/1
ctgaatcagaatctgatttatcattgctagaagaaaatcttctagaaatg
+3831942/1
CCCFFFFFHHHHHJJIJJJJJJJJJJJJJJJJJJJJJJJJJJJJJIJJJJ
@6915188/1
agcgacttttgtccgaatctcatcagcaagaagaagtgcattaagcctgt
+6915188/1
CCCFFFFFHHHFHJJIIJIGGHJJIIIJJJJJJJIJBGHIJJJJJJJJJI
@517730/1
cagcctcatgttataacattatgcagttcattacctaagatatttgttat
+517730/1
@C@FFFFFBAFCCFHIGGIIC@EHIIHGIIGGC>HHGCGBGHEIH>CFGF
@4884354/1
ctcccctctggtatccaaaggcactgttttcaccggaggaatttgtttgt
+4884354/1
CCCFFFFFGHHHHJJJJJJJJJJJJJIJJJJJJJJJHJJIJJJJJIIJJF
@1644231/1
cctcatgttataacattatgcagttcattaccta
+1644231/1
@@@DDDDDFDDAFA3EFEHDF4?:CHEHIB4CDA
@1057271/1
ctaacttcataaatgcacagagtaggttattgtaaggttttga
+1057271/1
C@@FFFFDHFHFHIG@EGGEGE<CCE@4C<BH@?F9?:ECG>;
@4358165/1
ctcataactaaaacagggttcatgagttccactttcacaatcaattaatt
+4358165/1
CCCFFFFFHHHHHJJJJJHIJJJJJJJJJJJJJJJJJJJJJJJJJJJJJJ
@1057961/1
cttgcacgacctttggattgaatataagaccttgttgttttagggtaatc
+1057961/1
BC@FFEFFHFGHHIII>FHE@HGIHIJJHIIJDI>GEBG>3?DEH?FGI@
@7413642/1
cgattatttttcctttgatgctgctcaatttaccttcatccttgttttca
+7413642/1
CCCFFFFFHGHHHJJJJJJJJJJJJJJJJJJJJIJIJJJIJIJIIJJJIJ
@5899648/1
tcccagtctatacagtttcaaattactaacctgtttagaacgaagatgac
+5899648/1
CCCFFFFFHHHHHJJGIJJJJJJJJIJJJJJJJHIJJJJJJJJJJJJJJJ
@7413973/1
gtgagaagctgcaacggctgctatagatggaacgttgatctggtctggag
+7413973/1
@@@FFFFDGGHHHEIIIIIIHABEBFFEIHIIEIFGHIIIIIIIIFIICG
@1645674/1
acctctaggaccagtttgcaaagggaagcgagcttgctgttgttgctgct
+1645674/1
CC@FFADEHDHHFIHHIIJJ?CGEIGJGIJEHIGIJJIEIII9;FHB>FB
@1645772/1
gtccttcatcttcttcagattcgttttctgaagaggtatctgaacttgaa
+1645772/1
@@@FFFFFHHHBHIIFDHIIHIHFHIJIJIIC<?EGFGHIJICGIJBAEB
@7951935/1
atattagtcactttatatgttcttttaacactctttgatggaatttcata
+7951935/1
CCCFFFFEHHHHHJJJJJJJJJJJJJJJJJJJJJJJJJJJJJJJJJJIJJ
@2163492/1
tagatgaggatactttaatctaatattatattgactaacaaaatatcttt
+2163492/1
@BCFFFFFGHDDHGJJIJJJIHGGIIJIFIIIIJJGBFHI4BDDGGGGGI
@1059140/1
caaaggtttaaaagcaggtattgcattggtataagcatttg
+1059140/1
CCCFDFDDFFFGHGEG>FCFCFG@HCHIICHEH4?GHIF9?
@2746635/1
ctccaattgcattccctttcacactagggacatgaggtgaaattattggt
+2746635/1
CCCFFFFFFHFHG<@FGGIIG@HIGIJII@GIIJIJJHDGCGHFGIIEHB
@1060607/1
cttaccttcagctgagtgagttaaaacagtacatcgcacaacaaacactt
+1060607/1
@@CFDFFDHDAFFGG?2AFDHHBEHIIBHGEHII9F=@0?FDGIGEDFEI
@3834531/1
catctgttattaaatgagggcattcatcttttcttttgtaaattacttca
+3834531/1
CCCFFFFFHHHHHJJJJIJJJJJJJJJJJJJJJJJJJJHIJJJJJJJJJJ
@7952443/1
caggtgcgttaacttttggtggctttattatattactcctaattgaagag
+7952443/1
BCCFDDFFHHHHHJJJIJJHHJJJJJJJJJJJJJJJJJJJIJJJJJJJJJ
@6409878/1
agcattgtaatttcttgttcttcttgttttttttctttaacatttctcac
+6409878/1
8???BDDEDHDHFEBFHGGG?EH@CECHEHGGIIBGIGIGDHD???FHGI
@4361464/1
attattgtgtactatcttcaaagagaaaaagtgcaatactaaaattttat
+4361464/1
@@@DDD>DA:ADAEHIHFIGIIIDEEGIIGBCBGBBFHFHCHGIGHGEGB
@5901159/1
taaagcaacaacacaattgtcggcagctgggaatcctttgtgagccacat
+5901159/1
CCCFFFFFHHHHHIJJJJJHHIJJJJJIJJJJJIJJJJJJHIIJJJIJJI
@7417372/1
aggtgatatatttttgcacctgttataaatgtaggaagttatcaagaaat
+7417372/1
?@@=DDADHHHGDIJIIIIJJIJJJEHJDGHHHIJFIJJJIJIIIJGIHC
@2748388/1
gtaccttgtatactagcatgactgactagatagaagtctaattcagtagg
+2748388/1
@C@FFADDFHHHHGGIJJJIGHGGEHJJIBHCAFFH<CFEAGHGGCFHCI
@2165460/1
tgagcataataggtaggtgcagggtatgaaactgaacgtgtacacctggt
+2165460/1
CCCFFFFFHHHHHFGHIIIJJJDH;EFGGBBHIJJIIFD@BFEBDEHHID
@6919583/1
cataaggtctcatttgaaaacgtggatctccaaggtctccttgaacaaat
+6919583/1
CCCFFFFEHHHHHJJJJJJJJJIJJJJJJJJJJJJGHIJJJJJIJJJJJJ
@3835896/1
atatatttttgcatctgttataaatgtaggaagttatcaagaaatctaag
+3835896/1
CCCFFFFFHHHHHJJJJJJJJJJJJJJIJJJJJIJJJJJJJJJJJJJJJI
@1063947/1
agaaatttcaatttttgcaaattgttcgtagtgaagaactgaaagc
+1063947/1
@@@FFFFFAFFHFIIGIIAH>IEHB?AF;A@EEEE4<DHEEH9GGG
@5902538/1
actttatatgttcttttaacactctttgatggaatttcataaacaacttt
+5902538/1
CCCFFFFFHGHHHJJJJJIJJJJJJJJJJJJJJHJJIJJJJJIJJJIJJJ
@5902612/1
gagaaatttcaatttttgcaaattgttcgtagtgaagaactgaaagc
+5902612/1
C@BFFFFFHHHHHJJJJJJJJJJJJJJJJIIJJJJJJJJJJJJJJJJ
@4364595/1
caggaggtataaacaaacctatgggttttaccatcatttgctgctcataa
+4364595/1
CC@FFFFDFHFHGGHIGIIIJJIJJFHHJIIJJIJIIIIJIJIIIJIJII
@5902950/1
gttgctgttgttgctgaggctgctgtggtctctgctgttgttgttgttgc
+5902950/1
CCCFFFFFHHHHHJJJJJJJIJJJJHIJHIIJJJJIIHIJIIIFHI@DGG
@7419893/1
ctaattgatccataataagtctaaatagaccttcagggtcattatgggct
+7419893/1
CCCFFFFFHHHHHJJJJJJHJJCDHFJHHJJJJJJJJJEGHJJJJJJJJJ
@1648610/1
gtcctcctgccactcatcataatgaacaatatcttcttttggattagtag
+1648610/1
@@@FFFDDDDDFFGIDIIJCEHHH>FHHC9CHBCHIGHAHIGGGHGDFFB
@6412186/1
ggcaagtaagtaccatatctatgttgtacaaataacaatctactcctgca
+6412186/1
CCCFFFFFHGHHHJJJJJJJJJJJJJIJJJJJJJJJJJJJJIJJJJJJJJ
@6412294/1
agttagaataccaacctgaatttcagcaattttcttaatggatgcataag
+6412294/1
?@BFFEDDHHHHHJJJJJJJJJJJIIJJIJJJJJJJJJJIIHHIJJJJJJ
@4891790/1
ctgattagtagtaacgattctccactgaaccaaatcggctccttgaatga
+4891790/1
B@CFFFFFHHHFFHIIJJJJJJJIJJJIJJIJJJJJJJJJJJIIIJIJJI
@6920123/1
cttcctcctcatagttccacaatgagtaatttcaatttttaatcctttta
+6920123/1
CCCFFFFFHHHHHJIJJJJJJJJJJJHIJJJJJJJJJJJJJJJJJJJJJJ
@2749532/1
ctggcctatgactcccaagctgctatgagtactatcatcagctggt
+2749532/1
@@@DDDFFHHFHF>HG@HFGEGGD@HA>H<FAHEEEGHHEBF<GI9
@6920337/1
cctgctttagggtttcttccgccaatttaaaaattgaatagtttttatga
+6920337/1
CC@FFFFFHHH>CGHHIIIIIGIHEHIJIJIGIGGEGEGII@FFEHJIIJ
@2750847/1
ccttaatctagccacttcagccttatgcctctcaaactcaagctgtcg
+2750847/1
?@@F<DDDFHF8FHGGIGGFAG;>DB?9A<FGHIBEG>FIGIG<EBE7
@3325256/1
cctcaaggtacacccctataagggcttcgatagaatctgcaacaactttg
+3325256/1
C@CFFFFF3CCDH3@FEAGHIC>GGHIIIIID<FFG@HBHG@HIID>F9D
@3326750/1
cccttggcaacaaacagttgttttttcctgatatagctctaacttcaatt
+3326750/1
CCCFFFFFHHHGDIJIGAHGHIGGGEGIGIBEHJGIG<FHHIG<B?F8DC
@4895604/1
ccgacgacactttttagtaccgggcttactaagggagttttcttgatcat
+4895604/1
CCCFFFFFHHHHHIIJJIJJJJIIIGJDIIIIIJIEGCHHIJJJIIJJJI
@3327906/1
gcgataaggtttttcaggattgatagatacatcataatgatgaataacca
+3327906/1
CCCFFF7DHFFHHJJJJJJIJJJJIIIIJJIIGCGAHIIGEH@FDDHIGG
@2168610/1
aggtgcgttaacttttggtggcttta
+2168610/1
=@8B;D@BDFHBFBDFHHI@=EGF;?
@6922793/1
ctaatcttcaatacattggttttgaataaaattaaggagtttcggaaaca
+6922793/1
CCCFFFFFHHHHHJJJJJJIHJJJIJJJJJIJJJJJIJJHHIJJJJJJJJ
@1066735/1
ggctgttgttgccactgctgctgctgcggctgtt
+1066735/1
@<@DDBDAFDBF?>BDEEEHHIIIIIF8<A6D@?
@1654436/1
gtttacaattagaatttataagtgttgcagttaaaccaagaacatgtggc
+1654436/1
@BCFFFDEHHHHHGIIJGJG?@IGDHGJJGIJJIJJJJJDCGGGIIGGIG
@6924950/1
ctctggtatccaaaggcactgttttcaccggaggaatttgtttgtgattt
+6924950/1
CCCFFFDEHHHHHJJJJJJJJJJJJJJJJJJHIJJJJJJJIJJJIJIJJJ
@6417669/1
ccatcatttgctgctcataaagcttattcatttcactcctcaatttgtta
+6417669/1
CCCFFFFFHHHGGIJJJJJJIJIJJJJJJIJIJJJJJJJJIJJJJIJIIG
@1069918/1
caacaatttctcttcctttttttggatctgaagggcggtcccctcttttg
+1069918/1
@@CFFBDDHGHGDIGIIJJJIJJBGCHIJFJJIIJJIDGHHHFFFCECED
@4369857/1
gcttctattagttcatctatattttttaaggaagtaagtgcaggggaacg
+4369857/1
BBBFFFFFHFHHHJJJJJJJJJJJJJJJJJJIJJHIJJIJJJJJJJJJJJ
@3842678/1
tcctgaggagcatgttcttgcctttgttgctgctgtggtggttcttgcct
+3842678/1
CCCFFFFFHHHHHJJJJJJJJJJJJJJJJJJJJJJJJJHIJHHJJJJJJI
@1654497/1
ctgcagctcaaccattttatcggccaacatattactgacctcaaccgtac
+1654497/1
@@@FFFFFHFFGFIGDHBCHHFHIBDHGG>GGHIJIJGCH>FBGGHG1BF
@7424885/1
ctgtcgaatactctgagcttgctgagcgactaatgccactgtgtccacaa
+7424885/1
@BCDDFFFHHHHGIGGGIFIHIJHHHHBEDGGHGIIJJJIHIJJJJIIIJ
@7425009/1
gggcggtaccatggtataactatcttattgagataattatcttttgaaac
+7425009/1
CCCFFFDFHHHHHJGHIGIJGIIHHJJIJJEEHGGIIJJIJJJJJIHIJI
@2755402/1
ggcaaggtacagcctcaccacctcaaccgaacacttctaggttacatagt
+2755402/1
CCCFFFF;DFAHFGGIIIIIIFGIIJJJJIGHGIIEIIJJI>FHHIIDI<
@1656521/1
ctttctttcaacaaacacaagagctaaattatcct
+1656521/1
CCCFDBFFHBFHHIBHII9BGAEIGGE9E4?FA9?
@4899143/1
cctaacaggaggtgcactggttacaggagatactggttgttgttgaggtg
+4899143/1
CCCFFFFFHHHHDEHHIJJJHIJJJJJHIGIJIJJIDHHHIJHIJIIJ?F
@2757116/1
gcctctgctgctgctggggctgttgttgccactgctgctgctgcggctgt
+2757116/1
@@C<DDADFHHGHDEEFHGIBFA@>GGCDDHHGID@D>FDF9DF?FBAB8
@7428232/1
ggcaccatgacgatagctttattctcattaaggaattccggtttctcaaa
+7428232/1
CCCFFFFFHHHHHJJJJJJJJJJJJJJJJJJJJJJJJJJJJHIJJJJJJJ
@2174083/1
ctcgaatctattatctcttggacaagttgttatattagtcactttatatg
+2174083/1
@@CFFFDFGGGFHIIJJGIIJJJJ;;AFGAEEIIGGGIG4<BFEGEGI<?
@4901285/1
agtaattcctttccattttcaggaagttcacgaacaaatcttggcataaa
+4901285/1
@@@DDDBDCDDCBA?CEAFEHDC:F;<CAEF@GIEGBDGIICDD??B9D?
@2174681/1
gtggatctccaaggtctccttgaacaaatttacctaaagcaacaacacaa
+2174681/1
@@@DDBDFHDBHDGFHHGFEHJIGIIGJBGIGGGFGGG3?DHGEEGGEGF
@2759371/1
ccttaacttgcattaaatcacatcacattaccacatttctcaaattcagt
+2759371/1
CCCFFFFFFHHGHJEHGIJE>EHHGHHGIG<FHHIGGJJGIIIGGIGGHG
@7429329/1
caggatgacacttaggtcgtgcatggtttaagaaagaccaaaggtttctg
+7429329/1
CCCFFFFFHHHHHJJJGIIHIJJIIJHIJJJJJJJJJJJJJJJJHIJJJJ
@6928760/1
cttgcctttgcagctgttgtggtggttgttgcctctgttgctgctgaggc
+6928760/1
CCCFFFFFHHHHHJJJIJJIJJFHIGIJIJJJJJJJJJJJJJJJJJJJJJ
@6422160/1
gtcaaatgaaacatacctcatacgactctaattgtaaaaatgttatccat
+6422160/1
@@BFFFFFGHHHGJJIJIJJIJIJHIEIJJIGIGHIJJIJGIGIIJGGII
@7431079/1
cagtaaataacaaagaatggaaggccaaaatttgttcacactgttcctgg
+7431079/1
CCCFFFFFHHHHHJJJJJJJJJJAFHIJJJJJJJJJJJJJJJJJJJJJJJ
@6423544/1
gtttgatgacatatcaataacattctcctcaaccttttgtaacatcgaca
+6423544/1
CCCFFFFFHHHHHJJJJIJJJJJJIJJIJJJJJJJJJJJIJJJFIIJJJJ
@4376168/1
ggggaacgagaaccaatttcttttttaaaataatcagcaaaattcaaaat
+4376168/1
CCCFFFFFHGHHHJJJJJJJJJJJJJJJJJJJJJJJJJJJJJJIJJJJJG
@4376322/1
ggtgattctttggaagaagaggcttttatgttttcttttttaaatttctt
+4376322/1
BBBDFFFFHHHHHJJJHJJHIJJJJJJJJJIJJJJJJJJJJJJJJJJJJJ
@6931199/1
attttgttgccttaatctagccacttcagccttatgcctctcaaactcaa
+6931199/1
CCCFFFFFHHHHHJJJJJJJJJJJJJJJJJJJJJJJJJJJJJJJJJJJJJ
@4377235/1
tcgcttatgtcaaattctacttctgaatgatgttctacgttatcatcaac
+4377235/1
CCCFFFFFHHFFHJJJJJJJJJJJJJIJJIJJIIJJGIJIJJJIIJJJJJ
@4377919/1
gtgattttttttcctttcaagaatatactcccgtgtgatatgatatgggt
+4377919/1
@BBDFFFFHHHHHIIIJIJJJJJJJJIIJJJJIGHHGHHIJJIJIJGGIG
@6932247/1
ataaatgtaggaagttatcaagaaatctaagattgcatcaccgaggaatt
+6932247/1
CCCFFFFFHHHHHJIJJJJJJJJJJJJJJJJIJJJJJJJJJJJJJJJJJJ
@1660093/1
cattaatctatagaaaattttccaaacagtatttagagactttccactat
+1660093/1
@@@D@DDDH4DHFIIGIIIIIII>BDHGIEEGCECHFGCGGHIH9FHIA9
@2177833/1
cgatttttgaaacacctctgtcgaacagcttccacagcttgtctgtaatt
+2177833/1
CCCFFFFFGHHHHII@DBHHGHEFH<GGIJ9D>DFCF=BGH;GAAD<BEG
@6933907/1
ggtttcttccgctaatttaaaaattgaatagtttttatgaaatgagtcag
+6933907/1
B@BDFFFFHHHGHJIJIIJJGIIIHHHBHEHIGIIJJJJFGIJIEHJJCG
@6424975/1
agctcttgcagcattgacactggcgtttggtgggcatggcctgcagctcc
+6424975/1
CCCFFFFFHHHHHJJJJJJJJJJJIIJJJJGIJJJJJJJIIJJJJJJJJJ
@7435384/1
gttgaagataacatacaattttaattttattattctcaatgatttcctcc
+7435384/1
@BCFFFFDHFHHHJIJJJJIIJJGIJJJGIIHGIIJJJJIIJJJJJIIJJ
@5915203/1
atctacttgatcctatagtttctcctacggagactgtatacctaaaagtg
+5915203/1
@@<BDDFFHGDDHGEEHDAEIGGGDCGGGHCE>BFHIIICHGGGIIIICD
@1663218/1
cttcttttttccacgtgaaatctttaggctgcagctcaaccattttatcg
+1663218/1
@@@ADEFFHGHHGG@AFAFBHCH>DGBHGIIGIB>>FHADBDDHGGED?D
@1664618/1
gtttgtttggtttaaattgtctaactact
+1664618/1
@@<DDBDDFF8??BGBA9CB@4ADE>HHE
@7437703/1
cttcatccttgttttcaaagttgataaataatattaatgaaactaaaaac
+7437703/1
CCCFFFFFHHHHHJJJJJJJHIJJJJJJJJJJJJJJJJJJJJJJJJJJJJ
@7438573/1
ctgctgtggtctctgctgttgttgctgctgctgttgttgttgctgctgtt
+7438573/1
CCCFFFFFHHHHHJJJJJJJJJJJJJJJJJJJJIIJIJJJJJJJJJJJJJ
@2182836/1
gcatggtttaagaaagaccaaaggtttctgttgagctagtcatttgttcc
+2182836/1
CCCFFFDEHBFHHIIIFIIG=FHI<ECHIICIEGIIDFHAGHICHGIDBF
@7440021/1
gtacaatgtaatatgagttttctttgttttcaaaggctctaactaaaaat
+7440021/1
CCCFFFFFFHHHHJJJJIJJJJJJJJJJJJJJJJJJJJJJJJJJJJJIJJ
@1668037/1
ctttggtgtacagaaatatttcggcttctgct
+1668037/1
@@@FDAADACFFH@GGG>F>IGHIGHIH9CB9
@537685/1
ctttctcgataatcaagtgttggtgcattcataattcgggccttaacttt
+537685/1
@C@FDDDABFHF?EFIIH>AE=EC@CGICEGE4CCF@@G><0BFC9DHEG
@2184655/1
cctgaactaggcaatgaagttcctgcaggaggtataaacaaacctatggg
+2184655/1
@@CFFDBDFHGHHJEHIEIEGIGIGIEEEGGIEEGGIIDDHG?GDEFCDG
@2766904/1
ctcataactaaaacagggttcatgagttccactttcacaatcaattaatt
+2766904/1
@C@DFFDABFHFDBGGHAD;E9BFHGHGCGEHC<CFGEFFFC??9?F4BB
@2185265/1
gataagaaatacggtgttgtacacag
+2185265/1
@CCF?EFEGDDFF?AE2<C3A4CB?A
@1081991/1
catggagtttgacctctaggaccagtttgcaaagggaagcgagctt
+1081991/1
CC@FFDFDHHF?HIGEGIIJ<@FHJEIGGHBGI@GCEFAFE1D>:<
@1082050/1
gctgttgctgttgttgctgaggctgctgtggtctctgctgttgttgttgt
+1082050/1
@@@DDEBDFHHHHJIIIBC9@?EAFHGGH9ECGI<DGHI9<<DB@FHIE;
@2185769/1
gcagggaattctaagagggtacacaattcaggcactaatgtctcttcaaa
+2185769/1
CC@FFFDAHFHHHJJJIJICGHIICHEIGGIIIIIGGGGGDDBFHBHIHH
@1670140/1
catcaacgttcactgtctataaaaatacaagaattcctaattggtagtat
+1670140/1
CCCFFFFFFHHDHEEGGGIGIGFJJGIDHIAGGHGBEHEHGJDG?FCF<F
@1670229/1
ccaagaggagagcttttattgaatagaataggaatgtcaggtgcgttaac
+1670229/1
@@@FFDA?HHHFB9AGHCE@CBHCE?E9EBAG>?:C9?F@B:?DD?107D
@3341635/1
ctttcgcagggtaagtctttcagtctcatccacattttatgtgctgctaa
+3341635/1
CCCFFDD:CFADD@EE@GHEFEFEGHCGGIEBHAFFGGICD9:?FHCD0B
@3341769/1
gtcgaggaggtccctgttgttccattgcttgaggtctggtaattggagcg
+3341769/1
@@@FFFF>BFDDHHJGHGIGIJHCG>GIJJGDAG@DFGGBHEIJIIJJIG
@1670654/1
ctccaattgcattccctttcacactagggacatgaggtgaaattattggt
+1670654/1
@CCF@EADDHHHHDGGIJJJIJIJJJCGDCGGGGEHF3DEHJ9FGGIG<0
@1671265/1
attatttttcctttgatgctgctcaatttaccttcatccttg
+1671265/1
@?@DFFFFHHGHDHGIIJJICIA>EFBCEBDHIAHBAHG9FH
@3856701/1
ctcgactgccccgatgttggagcctatgctatccgtagtcgaggctgggc
+3856701/1
CCCFFFFFHHHHHHIJHIJJJJJJJJJJJJJJJJJIJJJJJJJJJJJJJE
@4382235/1
cattgtttcattccgcagattaaaatttttaagtacgactaagtgagcac
+4382235/1
CCCFFEFFHHHGHJJJJJJJJJJJJJJJJJJJJHIJIGIJJJJIJJJJJJ
@1084399/1
ccttgaatgaatttttcattcctccatactccttgtct
+1084399/1
@@<D=DDBFF??F@E<?F9@EHB?CH<FCCHI?FC<?4
@2769596/1
gctgaggctgctgtggtctctgctgttgctgttgttgctg
+2769596/1
@@<DDFFDDDHHGEF@EDAFHH?F<9C42CBEGG>ACDC@
@1085450/1
ctgttgttgaggctgctgtggtctctgctgttgctgttgttgctg
+1085450/1
@@@DDDFFH<FHHIICDBHEDCFBDCE9C9EF@A?CB<4C@B?44
@2189426/1
cagctgttgtggtggttgttgcctctgttgctgctgaggctgttgttgcc
+2189426/1
BBCFFFDFFDHHAGHBGHGIDHH>BGEDDHJJIJJIJGGIE@8DGGDHIJ
@2770254/1
gcaacgctatgtagtaagacatcaatattttaaataaaatatttctcttt
+2770254/1
@CCFFFFFHHFFHJIIIJEHEGGHIGIHGIJIICFGGGIDIJEHGIJIJE
@4385277/1
gtcgtgcatggtttaagaaagaccaaaggtttctgttgagctagtcattt
+4385277/1
CCCFFDFFHHH?BGHIGHGIDFHIIJGGGEGFHHIIEDHDGIGGJIGIGI
@2190956/1
gtttgcaaagggaagcgagcttgctgttgttgct
+2190956/1
@@@DFFFFAFBAHI=DGAEHEE;EGED>CFA>G<
@4385324/1
ggagggactccaacaggacctggtggggccccacctcccgcaggagcacc
+4385324/1
CCCFFFFFHHGHHJJJGIIJJJIFFHGEHGGEHIJGGJJJJGFHHFFFFD
@3860139/1
cttgttttgtcataagttgtaacagtaagttcttttttttccttgactat
+3860139/1
@CCFFFFFHHHHHJJIHIJJIJJJIHIJJIJIJJJJJJIJIJJJJJJIJJ
@1673731/1
acgatctggtttacaattagaatttataagtgt
+1673731/1
@@@FFDFDHADFHJJCHBGHHECGHG4C?@9CE
@2192044/1
ttggccaatagctgtgggttatatggtgattgatgccattcaactttgca
+2192044/1
@C@DFDDDDFHDBHFGIJAGGGGIIG<FDGI93CBEDHGJJIHI>DHIEH
@2192313/1
cttaaaacaatgtcaagagcttggattgcctcctgcggaccattagttga
+2192313/1
CCCFFFFDHGHBFGHIIJJGGGGGAHGHGIEGHCGGGBEHGGIIFFFHGC
@4386954/1
gtcatcaactgagaggccaaactccttcaggcatgggtcactattaaagt
+4386954/1
CCCFFFFFHHHHHJJJJJJJJJJJJJIIJJJJJJJJJHIIIJHIJJJIGH
@544116/1
ctttgaagttgaataagttattattcttctaggtccttttatcataatga
+544116/1
@CCFFDFFHHHHFHGJJ4IHHIGJJIHJJJJBEFHF@EGIJJIIIGII99
@1089842/1
ctttttttggatctgaagggcggtcccctcttttggg
+1089842/1
@@@FB3A<FFDHF>FHGEH1CFGF@FCD@@H=@DGBE
@1675586/1
gcagtgaatctgttttcaacgaagattataccacataaattgtcggcatc
+1675586/1
=??DDFFDHDAFFABFFEHDBHECG@GHGHG<@GEHIGFGIIJJG:066?
@2194465/1
cttctttaatgctctccaaaattgtaaatccaggaacttcccag
+2194465/1
CCCFFFAFHGGGHBGI@AFGGHIH@FF@GGH3FHCGEAGGEHIA
@4389409/1
ctctgtacttcctcctcatagttccacaatgagtaatttcaatttttaat
+4389409/1
CCCFFFFFHHHHHJJJJJJJJJJJJJJJJJJJJFHIJJJJJIIJJJJJJJ
@3861974/1
tataggtcgaccttctcggccaagattaggcctacgtggacaggtgaaca
+3861974/1
@@@FDFFFGHHHHIJIIJJIJJIGGJJHGGIIJIJJBFHHIJJGCGFFFC
@2776728/1
ataaaatgaaactgggcacaaccattagaatcacctgctgctttaaaatc
+2776728/1
CCC?D?DBDD<AAD;GHDEFGGGCHGIEIGGEGIGGI@GBDDEE99DCH<
@2196160/1
ggccttggtaaatttgggtcccatgctatgggtgaaagatcctcttcttc
+2196160/1
@@@DDD8B?DFBDFHHHIGGHHFHEGI@9EEB?CFICHHG@@FFAG<@FG
@2196325/1
gctcatacttaatccaatgacatggggaagtcaattgctaatattgccat
+2196325/1
@@@FFFFFHGGHHIIIBHIGIJI@9D=FHHIJJIIIIGHGIJJJFIGHFG
@545114/1
ttaagattagtattaactgttaatctaaatattcaaactgtcattcactt
+545114/1
CCCFFFFFHHBFDGHIGGCFGGIGJIIIJJJIFIJIJJIJGIIIGIICHH
@2777655/1
ccttgaacaaatttacctaaagcaacaacacaattgtcggcag
+2777655/1
@@@FDBEFHH<8?FHGGHIIAFA>FBFH98?3FHGHB9?ADHG
@2777753/1
gtaaaacgtaagtggaagcataagctcccaattctttggtgataagaact
+2777753/1
@@@FFFFFFDHHHHJGGIIJICHHEHIDHIIIIIIIF@GGIJIEIIJC9B
@545878/1
cttcgcttatctctcttgacagccctatacctatttacatgcctagactt
+545878/1
@@@FDFFFAFHDHIHBGHGEEGIJJIJ<GBFGIIEFIG9DGFHDEIIJE>
@546008/1
ctatttttaaatttataatttatcttattttctaaaacatccaaagagcg
+546008/1
CCCFFFFFGHAFHGIEHIJGGIGHIBHHGIIEGIBABDFHGGIG>FEHG<
@1680654/1
ctcatactgtcttcagcctcatgttataacattatgcagttcattaccta
+1680654/1
?<;DDDF8CBDAAFFE9EHHIGGCH44AFHGGG4AH>FGBGFGIDBFBFC
@546451/1
cttttccggaaagaacctagtgtgatggcgtttctgaaccactataaatg
+546451/1
CCCFFFFFHHHHHIIJIJJJJJHIIJJIJJGHIIJJIJJJJIIGIJJJJJ
@3352872/1
ctcaggagaaatttcaatttttgcaaattg
+3352872/1
@@@DDD>BD?:DBG4BFFHIGBFACH@@BD
@546776/1
ctcgtgagccaacagtaagacatggtagatgaggatactttaatctaata
+546776/1
@@@DB?;D>FAAHBGFHCCCHGHGF9FCAEF<3?@FHHGDF?F@FH<GH4
@3353065/1
ccgtgatctaatatttgagcagaaggtgc
+3353065/1
;?@=B1BDHDFFABGGIEHIABG;CGD?9
@1097305/1
cccatcattcgctcctcgactgccccgatgttggagcctatgctatccgt
+1097305/1
@@BDDEDFFFHFHGGHIIGIDI<FHGIG6FE@@FDFAFAGGCCC9C@FGF
@547600/1
attgtgacactttgatgttgtaaggtgctgaggcaagtgttgggattttg
+547600/1
@@@DDDD?FDBHFEBGEGECFGIIE<FFHIGB@ABEC<?FEHGEBCDHEH
@1098278/1
ctgctgttgttgaggctgctgtggtctctgctgttgctgttgttgctga
+1098278/1
@@@FDDFFACH<FH<;BA3ACC;@@2AEAG>?3:E9??1:?@;DGHFH9
@1683711/1
ccctagcacggaaagcagcgagatgagcataataggtag
+1683711/1
?@@DDDFFHHGGDIHEHEIE:GHFIJE>HHIJBFHB?FF
@3865902/1
gtcatatagcatcaataactctgtattagtctgcagaaaccaagagcgac
+3865902/1
CCCFFFFFHHHHHJJJJJJJJJJJJJJJJHGIJJJJJJJJJJJJJJJJJJ
@3357310/1
ttttgtttctcctccatttccaattatttcctttttctgacatcttcttg
+3357310/1
CCCFFDFEHHHHHJIIIJJJIIIJJCHIIIIIJJIJIGIDHGIIIJJJII
@2204846/1
atactgatttcataatgatgtacgaaacctcgaggcatag
+2204846/1
CCCFFFF<DHGBHIGIBEHIIGEHBEED>DGGIB0:BG?F
@3867294/1
agggtcattatgggcttctattagttcatctatattttttaaggaagtaa
+3867294/1
B@BFDDFFHHHHHJJJJJJJJJEHHHIJJJJJJHIJJJJJIIJJJJJGHJ
@2205351/1
accgcttgtgcggcaatatgtttggcttgctgttttgtagaagccttacc
+2205351/1
C@CFFFFDFHHHHIIJIEIJHIGIGIIJ>CGG?GEGGGEHGI@3CHIIIG
@3359165/1
tcttcattgtaacttggcccgcaacaattgtacacaactccataggaagc
+3359165/1
@@@FFDFFFDFHH@HBFHGIJDIDIGJJICGGFBHGGGEHGGDGIGIGHH
@550291/1
cgataatcaagtgttggtgcattcataattcgggccttaactttagtgaa
+550291/1
???D7DDDBFFDF<??FHIG@H@H@HGHHGECA10CEHD9DGEH<<9?DF
@1103678/1
gatgcttccagtcactcaaaagtgggttcttaagtttgtt
+1103678/1
;=?DDDDDFHACACF@GG3:CFAC@@<CB>G4CE<<EGA@
@2787719/1
cacactgttcctggctgagagtaattcgtcgcgcattctgttgtatattt
+2787719/1
C@CFFFFDFFFHFIJIGGIIIEDHIEGIHIIGGIGJJGGGDC<FFFCHII
@2788042/1
ctgtattataacatgacctaagagtttt
+2788042/1
@@@ABDDDBA4<DHI>B@FG3C@EFE>E
@551005/1
ctccttgtcttacaggtaccggtctttctcgataatcaagtgttggtgca
+551005/1
CC@FFFFDHHHDFBBAEFHJFHHHGIDHGJGIJJ=@FFHDFHIIJJBFHE
@2207416/1
ccagaagcttcagctaaacgctttc
+2207416/1
CCCFFFFDDHGFFH9EFHIJBHI?9
@3360830/1
agcaggatgacacttaggtcgtgcatggtttaagaaagaccaaaggtttc
+3360830/1
C@@FFD?DDDBHHJEHGG<CFAFHC<?F@C@AGEBGEIGIIJECEG?DFC
@2210283/1
ctataagaacaatgagtaagagcttgcaagaggtaacttctgtcttgaaa
+2210283/1
@C@FFAEDDHH8FH@>?EGGCHIGH<FHJDIDGFGBGGIGGIG>FEHGHI
@553953/1
caggctttatgtttttgtattcttcaatggttgctgctaaatcttcaagt
+553953/1
@@@FFFFFDHHDFHJIJGGHJIJJIJJIIF>HGJJGIJIIJHJJJJIJG@
@2792179/1
cgcacaacaaacacttggggagttaaatcaacatcagc
+2792179/1
CCCFDFF=F?AFAFEDEB3FDD:EFGHGGHI>AFEG<3
@555127/1
cctctgtcgaacagcttccacagcttgtctgtaattg
+555127/1
@@@D?DADACD8DBGGEFH>ECAFGBCCFDH>@<DF?
@555205/1
aattaatataggttacttcgcttatctctcttgacagccctatacctatt
+555205/1
CCCFFFFFHHFHFHIJIJJIIGJIIJJJJJJIEIIJIIIJDGIJJJIJHH
@3873669/1
gaaactgaacgtgtacacctggtaaagaggtgacaaagatagtaagttat
+3873669/1
@@@DDDDBFBBDFAEAGICHGG3AACBACB1??FHIIGEII@?@BBFEHG
@2795387/1
tggaaatgtaagcagcttaagaaaatgaaacaactcagaattcagaacca
+2795387/1
@B@DFFFDHFGDHIIHIIHI>FHGJIHHGIJJJJJJJ?FEHJJJ<BFHJI
@3875354/1
ggcaagtaagtaccatatctatgttgtacaaataacaatctactcctgca
+3875354/1
@@@FFFBDHGFHHGIJJJIHJIIIJJJJJJJJJJIGGIJJJIJIJIIGII
@2216618/1
caatcaattaattggtaacatggtaaaataccttctttgactaaatactc
+2216618/1
@@@?DBDFHBDDFHIIGFHCG>EHIGIIIIC@HG@GIGGGEHFEDA<9??
@3876896/1
atggatttatttataataaaaatgattgaaatcaatcaagctttctgctt
+3876896/1
CCCFFFFFHHHHHJJJJJJJJJJJJJJJJJJJJJJJJJJJJJJJJJJJJJ
@2218786/1
gttgtatactgatttcataatgatgtacgaaacctcgaggcatag
+2218786/1
@@@D1=4ADHH?H<BGG9ECHGGIH?EHHGFGIG9CF0??<;99?
@1115264/1
ttttaatatttccatttgtttttcagtttgtttctgaaattcttcagtct
+1115264/1
BC@FDFFDFHGHHJGGHIHIIIJI@HJIIJJJIIFIJECGHIGHIF@BHI
@562324/1
tgggaatcctttgtgagccacatcaatgttaaggaatggtttccaaccaa
+562324/1
@@@FFFFF8?FF?EDGIBEGIH>GHDEGHGCHIEC@G@FD>F>BBHGGGI
@1115580/1
gttgctgttgttgctgaggctgctgtggtctctgctgttgttgttgtt
+1115580/1
@@@DADDDHFHHHIII<GHI9?GGIEHG?EGG<<DBF?GHFEG3?DD?
@2800337/1
cacagtattcttgtagtgctccaatcgcattccctttcacactagggaca
+2800337/1
@@CFF>BDAHHHHAFGGICHCEFHHGC7B@FHC>@FFGEB>DDEDFB;BB
@2801597/1
ggatgaggaaatttttcataaagaagtcgaatactgttcttaggaatatt
+2801597/1
C@@FDFDFAB;FA<C>BEHHIIDJI?ACBAE98?E<FHGBGGGB<BF?4B
@2220815/1
ggggtgagaaaattcaagcgagctgatgtatggtcaacatcaagaagagg
+2220815/1
?@@F4@DDD>D:<FGHIEGGIJG8GCHEG4CBBFGCHH>D9DGG@9BFHE
@2221151/1
ctgatctggaccagtggcgtatttacagaagcaaggttggcctattattg
+2221151/1
@@BFFFFFBFHFHIHGGIJGHGGIIIJI>FGIGIIDHHIJIIJJJG@FIE
@564502/1
tgatcattaagttcgccgatcttgtacaacattttacatgcagttagtgc
+564502/1
@C@FFFDDFDFHAHIGEF@GE;GHGGGIEHIGI94DF>9BFDGEHEGFGG
@1117747/1
ccctgggtttaaaatcttcaataacattactcat
+1117747/1
@C@FFFF>FHDHGIDIGIGIIHGJIIBHIIII9D
@2222938/1
ctgctgttgttgctgctgctgttgttgttgctgctgttgttgtt
+2222938/1
CC@FFFDDHHFHHJEE>D>GH<FG@BAEB;BCGHCDDGHFFHD=
@1120569/1
cgacacatcaatattaagcatcatcttccattgagaa
+1120569/1
?B@ADDFFFHHHHJGE@GEIGEIHECHIJIJIH9BB<
@3883328/1
ctcctgaccaacttgaagacaaggtaaatgaggataccttaatttcattt
+3883328/1
CCCFFFFFHHHHHJJJJJJJJJJJGIIJJJJJJJJJJJJJJJJJJJJJJJ
@568027/1
gtcagaattttcgtttggagcaaatacaatgtatttgctgtctttgtgtc
+568027/1
@B@FFDDFFGHHHEGIHGIG?CGHIJIJIIGAHGIEGGGGEHFHFFFFFC
@2226145/1
ctctcgtgagccaacagtaagacatggtagatgagg
+2226145/1
@@@DDD1DDH<DFHGGIHGGHGHC4C3CCAEGHHA3
@3886631/1
atttgatttatgcttaataagcattacagcaataaacgtttttccagagc
+3886631/1
CCCFFFFFHHHHHJJJJJJJJJJJJJJJJJJJJJJJJIFHIJJJJJJJJJ
@3887106/1
gtacgctcaaacaagcaaatgtgacattattgactaaggccgatctgagg
+3887106/1
CCCFFFFFHHHHHJJJJJJJJHIJJJJJJJJJJJJJJJJJJJHJJJJHIJ
@2229392/1
cttcatttccaacaggtagtaagtgatcattaagttcgccgatcttgtac
+2229392/1
@@@DFFDFGHAFHHJIFEHIFGGAEHHDGIJCHGGGGE<D0DFGG<4/99
@1128516/1
ctgtacttcctcctcatagttccacaatgagtaatttcaatttttaatcc
+1128516/1
@@@DFFFFGHFGBGHFG9E?IGHHHGGIGGGBDE4?FG@FGD9FEHB@0?
@1129456/1
gttgcctaacaggaggtgcactggttacaggagatactggttgttgttga
+1129456/1
@@@DDDADFFHF?GHI1CCCGCH>BDEHIIIGG?F@FDDDFHDGGGH=FF
@1130637/1
gttgctgctgaggctgttgttgccactgctgctgctgaggctgttgttgc
+1130637/1
@B@FDFDDHHHHHJJJJIIGHG9EHHHIJJJJ3CFHEEDGDEC9DHGGGG
@2237473/1
gtgccatccattttatagctactctaaaaacacggtcttttccttcccct
+2237473/1
@@BFFDFDHHGBHIFHIEGIGGGHJJJGIIGIJIA?GFCGHIJ9FGCHGI
@2238805/1
gtacacagttgcagtcctgagctggtcttcagtcacccgattctatttct
+2238805/1
?=@DFFBDFDDHHGCBGDDIIGIJJGII4FHHFHCDGGHHAGGHI4?DGE
@2241800/1
cccgatgctagctttcttaaatctggttctctaat
+2241800/1
C@@DFDFFHFFHHG4<?<CFG9F<HHDFGIHAF::
@8477154/1
ccacaactcatattgatcgtcaaatga
+8477154/1
???DBADDDHHDHE?FHDA3<;F@FC9
@8469470/1
gccctagcacggaaagcagcgagatgagcataataggtaggtgcaggg
+8469470/1
@<@FDDFDHDADAHGIGHGFGIIIGIGGE@BHBHHII9BGH?B3DCGE
@8481108/1
caagagcttggattgcctcctgcggaccattagttgaagtcccagccctc
+8481108/1
CCCFFFBDFFFDFGBFGICEIIIIIIIEGIIBHBGCHCHDDFBFIIIIGI
@8468074/1
gatatcagacatttcttcagggagaatttttaaccatttacacaatataa
+8468074/1
CCCFFFFFHHHHHJJIJJJJIJIJIIGJJJJJJJIIIJJJJJJJJJJJJJ
@8489420/1
gtttttgaaaaaattttggccaatagctgtgggttatatggtgattgatg
+8489420/1
BBBFFFFFHHHHHGIJJJJJJJJGHIIHJHIJJ6?FHIIJJBFHIIIIHI
@8464596/1
gttgaagataacatacaattttaattttattattctcaatgatttcctcc
+8464596/1
CBCFFFFFHHGHHJJJJJJIIJJIJJJJJJJIJJJJJJJJJJJJJJJJJJ
@8462595/1
ctttgatagcaatcggtaaagttttgcctataagaacaatgagtaagagc
+8462595/1
:??DD;DDFBF>DFFEIFGIICFHIA?<C<F??9FGI?;BBB?::?4BD;
@8493156/1
ggctaccttgccgtaggaaataagaaagcaagagaaggaagtgaggtaca
+8493156/1
CCCFFFFFHHHHHIJIGEHIJIJJJJJIJIJJJIIJJJIFIFGHIIDDHI
@8470243/1
tctaggaccagtttgcaaagggaagcgagcttgctgttgttgctgctgct
+8470243/1
CCCFFFFFHHHHHJJJJJJJIJJJJJJJJJJJJJJIIJJIJJJIJJJJJJ
@8470375/1
ggagaattgagagaagctttactctgtagcattgtaatttcttgttcttc
+8470375/1
BC@FFFFFHHHHHJJJJJJJJJJJJJIJJJJJJJGJJJJJJJJJIJJJJJ
@8466630/1
tggtgattgatgccattcaactttgcattaactttctgcagtatgtttac
+8466630/1
@@@DFBDDFHHFHJJJJJIJJIIEHDGHBHHJGIDDHGGHG?DGFFHGHI
