# Supplementary material for: Identification and comparison of key RNA interference machinery from western corn rootworm, fall armyworm, and southern green stink bug
Source: PLoS One. 2018 Sep 5;13(9):e0203160. doi: 10.1371/journal.pone.0203160 (PMC6124762; doi:10.1371/journal.pone.0203160)
Supplement: S2 File — (TGZ) [file pone.0203160.s012.tgz › data/fastq/sgsb/6_Fifth-instar_FIF_Rep2_aligned.fq]

@5496186/1
ctgctgggttgctggtcactgggttgttgcctaacaggaggtgcactggt
+5496186/1
CCCFFFFFHHHHHJJHIJIJJJJHIJIJJJJJJJJJJJIJJFFHIJJJJH
@7019603/1
ccacattccattccatgatttattaaacccgatgctagctttcttaaatc
+7019603/1
CCCFFFFFHHHHGJJJIJJIIIJJJIJIJJEEHIIIJJIJIJIJJJJJJJ
@3915165/1
gttgcagcattaagtcttctctgcactgtgacagtcttcaagcact
+3915165/1
@@@FFFFFDFHHFIBFEGHGEG@GHIIJBHEHCG<EEE9@CGCE9@
@4470052/1
ccttgtcttacaggtaccggtctttctcgataatcaagtgttggtgcatt
+4470052/1
@CCFDDDDBHHGHB@EGEEE@FAGIFHIG@F?HIIC3B?FFHHIBFEGGH
@3361615/1
gatcattaagttcgccgatcttgtacaacattttacatg
+3361615/1
@?;DDD;2=AFAFBCEE<C@B41?:DD>1:;BD<?DD>4
@3361961/1
ggtgctagattatcccttctgaagacaggactaggtgctgcaatgaccat
+3361961/1
??=;AD:ACFH?BEHGEEBI<FCAA3AGG3AG3?C9:DD<FHA<9BGD?F
@3362810/1
ctgagatgaaggtggtctgctgggttgctggtcaccgggttgttgcc
+3362810/1
@<@DFDEFHGA3AE=CGBAHHG>HFHHDG<GGG99DC6DDFHAEHIH
@7021345/1
gtccttctgacacaccatctctgtaaaagaggatagcttgaggcttatac
+7021345/1
CCCFFFFFHHHHHJJJJJJJJJJJJJJJJJJJJJJJJJJJJJJJJJJJJH
@5498785/1
gcaatttccaagaaactttacttttcacaaataaatataaaaagaaaata
+5498785/1
CCCFFFFFHHHHHJJJJJJJJJJJJJJJJIJJJJJJJJJIJJJJJJJJJJ
@7021528/1
caacaacaacagcagagaccacagcagcctcagcaacagcagagaccaca
+7021528/1
@?;DDDDDHHHDDGGGG;FHIIBE?GHECDDGHIIGGBBCGGIIIIIGID
@4989011/1
gtctattgacagcatgatgacattcatctataactaatagattgacacga
+4989011/1
CBCFFFFFHHHHHJJJJIJJJJJJJJJJJJJJJJJJIJJJIJJJJJIJJI
@1692741/1
tagggtttcttccgctaatttaaaaattgaatagtttttatgaaatgagt
+1692741/1
@@@FDDD:CFDC<@@EE@DEC<@AFHCGAHIGGH:DEHI3BGCGBDDDHB
@2248301/1
ctttaatgctctccaaaattgtaaatccaggaacttcccagtcatcagga
+2248301/1
@@@DD>DAFADCDCAG<;FDC@FC?C?ACEBA?FF@F3DDEHD<?4DF??
@885/1
ccagagccagtaggtaaaaagattattgtattttcttttagaactctttc
+885/1
@@@DDDBDHDHD4EFG>B@GF;FEFHCHICH@FHHFFGEBHFG>DH>@F?
@4989588/1
ctcagagctaccttggcagctgctaattttgcttggtgtttgttttctcc
+4989588/1
CCCFFFFFHHHHHJJJJJJJJJJJIIIJJJIJJJJJDFGHIJGIJJJJJJ
@2810875/1
atactggttgttgttgaggtggtagttgagtttggtgggtagggg
+2810875/1
@C@FFFFBFACDBHGJGE@AEG@<FFGEEGFFEHGCDGI@DHGIG
@1138759/1
cggcatttctttcagaccaaaatttctttgt
+1138759/1
@@@?DDBDDFBFA9EBBHG9:CCAH<A<AHB
@3365260/1
gtcgacaattgtaccaagctctggcattttcctgtgactgatttttcttc
+3365260/1
CBCFFFDFHHGFHBHIJJJJJGJIGI@EHGIJIIGIIIGC9BFIIGB>GI
@572085/1
gtcgtgagaagctgcaacggctgct
+572085/1
@@@DFFDDDD?FHCIJGIIAGIJGG
@6006763/1
ataggatgtctattgacagcatgatgacattcatctataactaatagatt
+6006763/1
@CCFFFFFHHHHHJJIJJJJJJJJJJJJJJJJJJJJJJJJJJJJJJJJJJ
@4471245/1
gtctctgctgttgttgttgttgctgaggctgctgtggtctctgctgttgc
+4471245/1
@@@FADEBH?4ADF=FFHCFGGIIG<@FH??E9FHIDD>D>BGDE>99?@
@2251521/1
atccataataagtctaaatagaccttcagggtcattatgggcttctatta
+2251521/1
@@@DFFDAB<DHHFHHIAFEHCIGHIFIEHIGE;CG@EH999?FFCFE@B
@1694302/1
tgtgactctaactcttcttccatccgctagtttttcaggtttactgaact
+1694302/1
@?@;BBDFHHGHGIIJIIJIEEHGJJJGIGEFGIGH9DA@DDBHIDCGGI
@8040634/1
atacgatgtaatattgaaggcaataaagtaaccttcaacatataaactgc
+8040634/1
CCCFFFFFHHHHHJJJJJJJJJJJJJJJFHIJJJJJIJIIJJJJJIJJJJ
@7530949/1
tcttggtgttcaacaaatctcttaatgatatcagtcagcttacaagcctt
+7530949/1
@@@DDADDFDHFHJJIJGIJGFFHJHGFEHHGIGGGEFGIJIGHGGDFFG
@2252693/1
gtagaattacagaataactcatgaatg
+2252693/1
@;?DDFADFFBHFIHJGEEHI<FFC9C
@2252797/1
ggtatatataagattacaattcttaa
+2252797/1
?;=BDD:DAFD<2C@@F?:C4A?4F4
@6009016/1
ggtagctttaatcatagttgatgtctgcatatcagtcagcttcttaatgc
+6009016/1
@@@D;DA::=?DDG?E?F@AI?<I@<3A<<C49CHAFGIE<:?9<?:::?
@7533085/1
ctgtcgaacagcttccacagcttgtctgtaattgcgataaggtttttcag
+7533085/1
CCCFFFFFHHHHHJJJJJJJJJJJIIJJHJJJJJJJIIJJJJBFIJJIJJ
@1697465/1
gttcgtggaagtaagtggtctttcatttaatgttttttgaaaagcctcac
+1697465/1
B@@FFFFFHHHHFIJHIGFHGIIJIIJGHCHH>AEHIIGGHJDH>FCHII
@7533372/1
gaacaatgagtgagagcttgcaagaggtaacttctgtcttgaaatctgta
+7533372/1
CCCFFFFFHHHHHJIJJJJJJJJJJJJGHIJJJJJJJJJJJJJJJJJJIJ
@1697986/1
gatttattaaacccgatgctagctttcttaaatctggttctctaatcatc
+1697986/1
C@@DFFFDFFHHDBGGEEEADHIJ@HEGHCI4?FGCH>GFD9DGCCHFAG
@6083/1
ccaaaggcttctctcgtgagccaacagtaagacatggtagatgaggatac
+6083/1
CCCFFFDFHHHHHJIJGGIJEIJJFIJFGIJ@GIDGGBFHBGI<FG@DGH
@6164/1
gtttaatacttctaaaaagtcatcaata
+6164/1
??@;;DDAFFDDFICGIIGIHGCH<ECH
@7534554/1
gcccaatatagattccagaacttccggcataatgagtacatcatttacat
+7534554/1
CCCFFFFFHHHHGJJJJJJJJJIJJJIJJJJJJJIJGGIJJJJJIJJIJJ
@4474269/1
ctttaacctcataactaaaacagggttcatgagttccactttcacaatca
+4474269/1
@@BFFDFFHHHFHIIJFIIJJIEHJFHIJJIIJIEIGIIJJJJJJIEEGB
@4474476/1
ctctggtatccaaaggcactgttttcaccggaggaatttgtttgtgattt
+4474476/1
C@CFFFDE<DHHHIJIDGGHIAHIGDGIIGGGFIGHCHHIFE@HHCAGGI
@4993112/1
gtggcgtgtaatcactgctgaggcttgaacaagcccttctgatagcctgc
+4993112/1
CCCFFFFFHHHHHJJJJJJJJJJJJJJIJIGJJIJJIJIIJIJIIIIJJG
@6517747/1
cctggctgagagtaattcgtcgcgcattctgttgtatatttatgctcact
+6517747/1
CCCFFFFFHHHHAFHIJJJHIJJJJJIJJJJIIIHHJJJJJJJJJJJJJI
@6518742/1
cgtcatatagcatcaataactctgtattagtctgcagaaaccaagaccga
+6518742/1
===DDADAFFFHHDGIIIIGCHHEHHIIIIICFHIDHGIGIIIGHICGAB
@576738/1
caacttctttggtgtacagaaatatttcggcttct
+576738/1
CCCFFFFFGHHHDA?EGHDIIJIIIIJCHGEHIC4
@2255058/1
aggacgtgctgtaccttgtatactagcatgactgact
+2255058/1
?@@FDDDDHHFBHIJICHHGGI<FEFGG>F>?<F3?D
@4993375/1
cattctttcaaaaaaaactattcgtaggagtaaaacgtaagtggaagcat
+4993375/1
CCCFFFFFHHHHHJJJJJJJJJJJHJJJJJHHIJJJJIHIJHIJJJJJJJ
@2815546/1
gagacaacgtgatataactatgaagaatcatgtgataaaaaatagcagca
+2815546/1
@BBDDDFDAAFHGG<GGHIGGGIDGEAG<<DEFEGICEC9BHF?4?BDGG
@4994123/1
ctggtatccaaaggcactgttttcaccggaggaatttgtttgtgattttt
+4994123/1
CCCFFFFFHHHHHJJJJJJJJJJJJJJJJIJJIJJJJJIJJJIIGIJJJJ
@3920782/1
ttccaaagcaaataatgaaacttgtgccat
+3920782/1
@@C?=:DDDDF?FCEH@AECFGD<FGEH@H
@3921242/1
tggtcctgttggtccattaatataaaatggttcaacttc
+3921242/1
;@@B1DDD<C?DDBD@EG9?F44A@H4?99FHEGHDA>9
@6010776/1
gcttggattgcctcctgcggaccattagttgaagttccagccctcagata
+6010776/1
CCCFFFFFHHHHHJJJJJJJJJJJJJHIJJJHIJHHIIJJJJJJJJJJJJ
@2817916/1
gtcacggtctcaacaagttccgttttttggagaggcaactcaggataact
+2817916/1
@?@DFDDDFDDFBEHIJEIIIHCFCEEF0DGE@GGHGIGBGG@HA97CEE
@3922051/1
aggcagttgaagataacatacaattttaattttattattctcaatgattt
+3922051/1
CCCFFFDDHHGH?GABDEA4CFFHDFHIJECIIGGGGII@FH@HH>CHGC
@1699151/1
ctttattatattactcctaattgaagagccttttcccaaaatcat
+1699151/1
CCCFFFFFHHHFBCFHGIIJIJIIFGAEGG9@HHGICGHCGGHGH
@8044175/1
ataaccaagatcaattactctaccaggtggaggtgaaaagaatgatcttc
+8044175/1
@B@FFDDFHHHHHJJJJJJJJJIJJJIHIIIIJEFHIJJJIIJJGJJJJJ
@8044514/1
tgaaaagaatgatcttccaactgtcacaaacctgttagcagctggttgcc
+8044514/1
@CCFFFFFHHHHHJJIJJJJJIJHHIJIJJJJHIHGGHIIJJJIJHIJIJ
@8044669/1
attcataattcgggccttaactttagtgaactggtcatcaactgagaggc
+8044669/1
:BBFFFFEHHHHHJJJJJJJJJJJJJJJIJJJJJIJJJJJJJJJJJJJJJ
@1701095/1
ctcgaacttccatcatattgtttgatatcgccagtccaaattcttggaca
+1701095/1
@CCFFF;DFHHHHIIEIJFIICFHFH4C9CGHGE?FHIE<BBFIJDHGHI
@2818223/1
ggtttctcaaaacatggagctggatgaggaaatttttcataaagaagtcg
+2818223/1
@@@DDDDDFHHAHEG@B?FGHIIGHHIGH>BGCHGIIDGGE<F>D9FGGG
@578905/1
cagagactcgtccaatcagattgaaaaaaacaagttgtataacacaatta
+578905/1
@@BDFFFFFGHFDHIIIGGGHGGEHG4CFHGGB;DE9BFIDGHJE2;BFC
@1148456/1
attgtaacttggcccgcaacaatggtacacaactccat
+1148456/1
=?@D=A?DBBB8CBF@G>DF3CD>:?F9FED;FE>DHG
@579606/1
ggatttcattgatagtatctgatttgttgtttattagggtagcatttgga
+579606/1
CCCFFFDAHDHHFJJEGGHCHEJFHJIJ9A9F?FHGIGC??FGIEHCHI3
@7536409/1
gctgctgctgctgaggcggttgttgccactgctgttgttgaggctgctgt
+7536409/1
CCCFFFFFHHHHHJJJJGIDGGHGIGIJJJJIJIGGIFG2BCGGIIEGI7
@3373560/1
aatgtttctagcctttcataattcataacgtcattagcagagctcgctac
+3373560/1
@@CFDDDFGDBHHIIJJIIGGGEIEIIFIIGHGHGGHIBDFEGGGJGIID
@3373844/1
cttctttcttagatctaccagtgcccatggcagcaaatctacttgatcct
+3373844/1
C@@FFFFFGHHGHIIJIJJJIHIJJJIJIJIIIGHGADHEHHJJ@GEHEG
@3925820/1
acaggtttaaggtttccaaaaattttcgaataagcatggaccatggtttc
+3925820/1
@@@FFEEE?DHG<?EHIBIH=DFGHG9EGAAEH4CGGGDH@BFG9@DHGG
@7537332/1
gttgttgttgaccccatggttgtcgaggaggtccctgttgttccattgct
+7537332/1
CCCFFFFFHHHHHJJJJJJHIJJJJJJJJJJGIIJJJJJJJJJJIJIJJJ
@1704271/1
gggtcattatgggcttctattagttcatctatattttttaaggaagtaag
+1704271/1
@@@BDDDBF?4?DF>;FEHFHGBFHHGIII@ECHC9CGI9DF>B>9B4BG
@1704993/1
ctccatactccttgtcttacaggtaccggtctttctcgataatcaagtgt
+1704993/1
@@@FFFFFDFHFDHHIJGEGGH<AFGE@BAEGI<GGIIEGFDE?<B?9?8
@7029809/1
gttcatcagaatcaaaatggttgtcatcccataaaacatgataatgactt
+7029809/1
@@@FFFFFFHHHFIIGHIFG<EFFHIJJJJJIJJJFJIJIJJIIIEIIIG
@7030045/1
agcataataggtaggtgcagggtatgaaactgaacgtgtacacctggtaa
+7030045/1
CCCFFFFFHHHHHJJIJJJJJIHHIIJJJJJJJJJJIIIJJJJJJJJHII
@580844/1
cttttttttgttcctttttgaattgaaatcacctgctccag
+580844/1
@@CFF<DDFDAFFFGIGII8C<GIABDDCBFA;BFFHE3/=
@581064/1
ctgggaatcctttgtgagccacatcaatgttaaggaatggtt
+581064/1
@C@DDDFFHA?FBGAF<FHDDAGEHEGHGHCHDG@HEHGJ>?
@7031805/1
ggaatttcataaacaactttcaaatccttaatatacgcaacaaagctttc
+7031805/1
@;@;DDDBFDHHDFGH?<EHBDHIGAH?FGEBFHHCG@BGGHIEGGGGGG
@6017593/1
ctccactgaaccaaatcggctccttgaatgaatttttcattcctccatac
+6017593/1
CCCFFFFFHHHHHJJJJIIJJJJJJJJIJJJJJJJJJJGIIGGIIJJJGH
@7032359/1
gtaaattgtcacggtctcaacaagttccgttttttggagaggcaactca
+7032359/1
CBCFFFFFHHHHHJJJJJJJJJHIHIJJJIJJJJJJJJJJJJJJJJJJJ
@6018724/1
caggaacttcccagtcatcaggaataaagtcattaaccttcaaaattttt
+6018724/1
@?@AFFFDHAFFFEGIBGHECGIEHGGGBFGEHCGHGGIICFGB?F?D??
@4479825/1
ggcgtttctgtaccactataaatgtaatcggtggcgtgtaatcactgctg
+4479825/1
CCCFFFFFHGHHGIJJJIIGIIIJJJJIIJBHJI@DD<894??@FG48DD
@1149779/1
gcctataagaacaatgagtgagagcttgcaagaggtaacttctgtcttga
+1149779/1
@?@DDAD?BHD;FGG>BBBG<F@3?<@G?HEIBGGCGGIIIEED@D9@F<
@3927764/1
tatatataagattacaattcttaac
+3927764/1
@C@FFFFFFFBCDGB<EECHH@HI>
@1151170/1
catcgcacaacaaacacttggggagttaaatcaacatcagctgagatata
+1151170/1
@@@DBBDDD?CH?GGIEBHE@F8FEFFHC>?@<<DFFDAF3BAFCECBF@
@2822729/1
taagacaacaatcacaagttttacttcttctttaagacactgactaaaat
+2822729/1
CCCFFFFFHHGGHGIIIJAHFHIGGIIFIIJGCGGIIIIGIHGHHIEGHI
@3928048/1
gttagcagctggttgccttaaaacaatg
+3928048/1
@@@DDAFD8?DHDHIBE<:?FHGHBHH>
@3928075/1
acgatttcggcagcttttacctcattttccctcag
+3928075/1
?@@DFDDFAF>DAEEGG@BAFG3:C@DC:1?4CD3
@3928187/1
ctccagctaaggctgtatcatcaacttctaaaggtttccaataaacacct
+3928187/1
@@@FDEFFDFH?DDHCBHGIIIGHHIIIJIIIHHHEHDHGEGCBCEF?B;
@13004/1
gcttgtctaacttgaccaacggtaaaagcaggaggttgttgcatcctttg
+13004/1
CC@FFDFFAFFHFJEGHJIIIICEEEGGBCGGEE<BFHIJIFGBFFCGHC
@1709007/1
cggcataatgagtacatcatttacatcaccgtgatctaatatttgagcag
+1709007/1
@@@DDDDDHF?FA?GHII>IGGGIHIICIGGHGH@FFGCHDHIII@HIII
@14491/1
atcgcattccctttcacactagggacatgaggtgaa
+14491/1
@@?DDBD@AFH>DFE?FFGGGHB@GH<FA@GGBB?<
@14849/1
tctctttctttttttgttagactgatttgatagagcacggaaggtgg
+14849/1
@@CFFFFFFHHGAHEECGGEGEHFGGIIIGAHIGHIEBGGDHGI8CE
@3377449/1
gcctcttttaccattgtacgagtttgagcatcattcattttcttcattgt
+3377449/1
C@CFFFFFGHH8FD@GEAIGFG@E@<FEGEHGGGIGIJJGIIGHIJIJGB
@2260261/1
ggaatgtcaggtgcgttaacttttggtggctttattatattactcctaat
+2260261/1
@@@DDDADHHHHBDG1?FB<EHDHGI;E@EEGDGCA><@FC<FDBGGG>4
@3929130/1
atcctttgtgagccacatcaatgttaaggaatggtttccaaccaataatt
+3929130/1
@@@7DDEFDHHHGEDGGHBHGCEFHHEH9HGHGGEF>EHCHHGIJJGGEG
@6019307/1
gtcgaatactctgagcttgctgagcgactaatgccactgtgtccaca
+6019307/1
BB@FFFFFHHHHHIJJJJJJJJJJJJJJJJJJJJJJJGIHHDHIJJJ
@3929226/1
ccgaggtttaaattttttccgctgtagtacaaatttctattcccgattat
+3929226/1
@@@=;D@B?FHHGIGIBGIIIIAGHHGIIIIIIIIIBBGCDFDFF6@FGI
@6020504/1
cccactcgaattctttagttagggtaattaaaccaagccctatttcctca
+6020504/1
@CCFFFFDDDDHGIJJJJHHIJJF<FHIIJIIGGGGIIIJJJJJJIIIJJ
@5000384/1
ccttgaatgaatttttcattcctccatactcc
+5000384/1
@@CFFFDDDHHHHJIJJJJJJJIIIJJIJJII
@3930374/1
tgaaactgaacgtgtacacctggtaaagagg
+3930374/1
C@@FFA;DBHHG;FGH>FHFEGIBDA<FAHG
@6021274/1
ctaaattctgctctgataaattagaatcatcccatagcaaatggtatttg
+6021274/1
CCCFFFFFGHHHHJJJJJIJJIJJJJJJJJJJJJJJJJJJJJJJCHHJJJ
@6021541/1
catagggtgtcccacaatatcttgtttaagtggggaattaataggaagtc
+6021541/1
??@DB?;ADHDHHIIBDFIIIIIGIHIEEFG9???FHHIGHHIHEEGH?F
@1711641/1
cttggtgtttgttttctcctactccgacaaacgccatcctctcattctta
+1711641/1
CCCFFDDDFHGCDHIFGGIGIIIJ@FHIG>HFHHIG?BDHG@CFC@CGGI
@5001555/1
ggcctatcctctggaggaattcctttaaactgatccatgatcaatctcat
+5001555/1
CCCFFFFFHHHHHJIJJJJJJJJJJJJJJJJJJJJJJJJJJJJJJJJJJJ
@15431/1
ggcggtaccatggtataactatcttattgagataattatcttttg
+15431/1
@@@FFDDA4CFHDAFGGGEGHIJIE?@HEF<;94?FGCFHIABC>
@6022032/1
tgtctataaaaatacaagaattcctaattggtagtattccaatctaatct
+6022032/1
CCBFFFFFHHHHHIJJJJJJJJJJJJJJJJJHFHGIIJJIJJJJJJJJIJ
@3931264/1
ctgctgttgctgttgttgctgaggctgctgtggtctctgctgttgttgtt
+3931264/1
CC@FFFDAFHBHFHIGIJIEGHGFFCGFEEHGIBDFHF9FHGGA9DDGB@
@3931287/1
cttttttttgttcctttttgaattgaaatcacctgctccaggtaatggaa
+3931287/1
CC@FFDDFAH>FHJJJGIJFGICHIJE@DFG9BBA;BFHGC>8C@4=C@G
@5002180/1
ctcccttggcagtaacaagattttcacatggctgcccctttattatccct
+5002180/1
CCCFFFFFHHHHHHIJJJJIIJJJJJJIJJJJJHJJJJJJJJJJJJJJJJ
@3931383/1
ccgctgtgtctctttctttttttgttagactgatttgatagagcacggaa
+3931383/1
@@@FFFFFDFDDHIJIJJICHHHGAGDH4?F>?BFCH<BGGBAFGAFG@F
@2261434/1
agaacttttaacaatgactgactaggatgttcagttaactttctagctaa
+2261434/1
CCCFFFFFHFHHDBFAFGI9DFHEHAFHGGGHH<EFGFHCGEECD@HDEA
@6022846/1
cttggctttgccgcttgttgctgtacttgaggctgagatgaaggtggtct
+6022846/1
CCCFFFFEHHHHDEGGHEHHHIGHIEIIEEGGFEHEHHGIJGII0?B.?D
@7541137/1
gtggttcttgcctttgcagctgttgtggtgg
+7541137/1
?@@ABDDDA?<;?CF4B<<C?DE?B<A8FDF
@6023488/1
gtaatttcttgttcttcttgtttcttttctttaacatttctcacagaacg
+6023488/1
CCCFFFFFHHHHHJJJJJJJIJJJJJJJJJJJJIJJJJJJJJJJJJJJJJ
@589410/1
ctcattttcactcagaagaaataatatctcagcaccaattttatgatttc
+589410/1
C@@FFAEFFHHHHII>GGBHHIGHHIJIIHGHCEA@;@BDDECECDHIJB
@6023845/1
ggaggtgaaaagaatgatcttccaactgtcacaaacctgttagcagctgg
+6023845/1
@@@DFADDBFFHHHIGIGEFCECHIGGEHGIGIJIJGEHJIIGGIIJJJI
@6526076/1
ctctgctgttgctgttgttgctgaggctgctgtggtctctgctgttgttg
+6526076/1
CCCFFFFFHHHHHJGIIIIFIJJJIJJJJIJJCEHGHIIIJIJIFHIGHE
@3935666/1
gtaacgattggaaaaataatcagaataagaacggtattgctctgcaggga
+3935666/1
@?@DDDDFHHHDFHEGGIEGFFEG<EHH>>>GDHDFGGIGECC@BBHGIG
@6527659/1
gaacaattctatcacctttgaagttgaataagttattattcttctaggtc
+6527659/1
CCCFFFFFHHHHHJJJJJJJJJJFHJJJJJJJIJJJJJJJJJJJJJJJGI
@2828467/1
tgataaattagaatcatcccctagcaaatggtatttggtaggacgtgctg
+2828467/1
???DDDD>DD:A2AEEEIID1CD@:?ECCD@<9CDEEFDDFDI<?:1BDC
@5003219/1
ctgcaccgatgcaattaatactcatcttctttactaaaaggctacacaaa
+5003219/1
BCCFFFFFHHHHHJJJJJJJJJJJJJJJJJJJIJJJJJIJJJJJJJJJJJ
@7037433/1
gggaaagagaagataaaaaactgcactataagaagacggattggaaatgt
+7037433/1
CCCFFFFFHHHHHJJJJJJJJJJJJJJJJJJJJJJJJJJHJJJJIJJJJ<
@1154164/1
attaagcctgtataaaatacaaggaagacagacagcctgcctccaaagag
+1154164/1
@CCFFDFFGHDBFHIGHEIIEII?HIIGHID3CGHGG<FFAEHGIGDH<F
@1714880/1
gttgctgctgctgctgttgttgttgttgacc
+1714880/1
?:=?D;D>DDHCF><<2AF:3FF9;AC8CGH
@2829256/1
cttaatgatatcagtcagcttacaagccttagtaagcataaatttatgga
+2829256/1
@@@FFFFFHGGHHIAGIDHHIIGGGIGIJEEGAHIGGGHII<FEHGHGG>
@3385063/1
cccggtcctggtccagattcctgttgtgg
+3385063/1
@C@FFDDFHHHHDGIH@@FHEGGEEAFHG
@4485407/1
caattcttggttcaagatcattttaaactgtccttctgacacaccatctc
+4485407/1
CCCFFDDDHGBFHIIBGEEEHBFAFGGHFABECF>F9EC@GGIIC9<DGH
@7038793/1
ccataataagtctaaatagaccttcagggtcttcatgggcttctattagt
+7038793/1
CCCFFFFFFHFFFIJJJHJIIHHIJFHIJ<<FHHFGHJIFFEFF?FFBFH
@591841/1
gtgcattaatctatagaaaattttccaaacagtatttagagactttccac
+591841/1
@@CFFBDEFDFDDHF>CFGEGCAIHGIEHDEFA<EEBFBE@<::?FGAI4
@6528986/1
ctcagagctaccttggcagctgctaattttgcttggtgtttgttttctcc
+6528986/1
CCCFFFFFHHHHHJJJJJJJJJJJJJJJJJJJJJJJCFGHJIGIJJJJJJ
@6529451/1
cttctttctgtatcaactgcagcctcttttaccattgtacgagtttgagc
+6529451/1
@CCFFFFFFHACFHHIJIGIJJJJIIIJGIIEDGEIJGHIIIG?DHHIIF
@7545029/1
cttctataaaagaatacacaacagtataacattcgtcctcctgccactca
+7545029/1
CCCFFFFDFHGHGIHIIEGGHGHIHIIJIJJGIJJJJJJJIGBFEHIGIG
@1716417/1
ctccgacaaacgccatcctctcattcttagttgtaacaactagggg
+1716417/1
@@@FFFDDDDDH>H8BGIIGJIJJICGEDD?DH?F<FH<GCG43B:
@5514253/1
gcctcttgttttgcttctttttttgacctacccttgccgatagcaataag
+5514253/1
@C@FFFFFHHHHHJJJJJIJJJJJIJJJJJIJJJJIIJJJIIJJIJIJII
@3386801/1
gttttcttttttaaatttcttatgtggattgccataatcatatttcttat
+3386801/1
C@@FFFFFGHHGF<CGIGGIJIIJIGGFHFIIIGGGEIIDI>GHFHGIII
@8056625/1
ctttttttggatctgaagggcggtcccctcttttgggtggaatgtatgac
+8056625/1
CCCFFFFFHHHHHJJJJJJJJJJJJJJJJJJJJJJHH?BDCEEEDFEEDD
@5005777/1
tctcattcttagttgtaacaactaggggcaccatgacgatagctttattc
+5005777/1
CCCFFFFFHHHHHJJJJJJJJJJJJJJJJJJJJJJJJJJJJJJJJJJJJJ
@4487006/1
cttcagtaaataacaaagaatggaaggccaaaatttgttcacactg
+4487006/1
@CCFDADDHHH>FAHHDD?F<FGIBG<FHGH;E9FHG?@FD>DF>>
@3387460/1
aggaagttatcaagaaatctaagattgcatcaccgaggaattccagcctt
+3387460/1
@C@FFFDDFGFGFIIIJJJGEIJJII@EHGIIJGGIGIIIJFIJJJJIIJ
@1157165/1
atggagtccatatttaactgctagagaagcgaatatagtgttgtttacta
+1157165/1
CCCFFFFFHHHHGJJIGHHHJJICAFCEHIGEGGID<FFICGHHCIBFAF
@2267566/1
ctttcattatcgtaaattgtcacggtctcaacaagtt
+2267566/1
@@<D?;DBDAF=CFED4<AFH<<88<<8C4CEDG9?C
@6028338/1
ctcattttcgctcagaagaaataatatctcagcaccaattttatgatttc
+6028338/1
@@@FFFFFDHHGHGHIJJGGIJIIJGIGIIAGEIIGHHIBHIIGIGIIIG
@2832704/1
cgacaattgtaccaagctctggcattttcctgt
+2832704/1
@@CFF?DFHHA?FGIIHHI4CFGIGIIIIII41
@6532013/1
gtcgcttatgtcaaattctacttctgaatga
+6532013/1
???>DD?:2<DCDEBEEIII<<<F<A?FF<2
@3940639/1
gtaaatttatcgcaaggtaacgtaaaacaatatctattcaacaaaggaat
+3940639/1
@?@FFFFADFFGAHII<@FHGEIA>GG@HEGA>1?GF>B>:?DFIGGIII
@3941123/1
ggtctctgctgttgctgaggctgctgtggtctctgctgttgttgctgctg
+3941123/1
@@@FFFFFHGGF8EFHHDHGIGGHEHFGB:BGHGEBDHHDI@=GGGE>@D
@24647/1
gctccctccacctgaactagttcatatttcggagtcg
+24647/1
?@@D;DBDFHDD>3ADGGIJ?4CHG>ABHHG:EFC3@
@597265/1
gctaattttgcttggtgtttgttttctccaactccgacaaacgccatcct
+597265/1
@CCFFFDFDHHHHIJBBBFGBFID9BDHGBDFHI@BGHEAFDA0;AB3@F
@598173/1
gagtaattcgtcgcgcattctgttgtatatttatgctcacttcaccaac
+598173/1
?@@ADD8BAFDFDHBHIG@HGI<BC:CBBAA4BBDFAHII>FEIHGI;F
@599012/1
ctacaataaaagttattccaggtttataatctccttctaacttaatgcaa
+599012/1
CCCFFFDFGHHHFIGI@GGEHH<CHHIIGCHIDHGHIIEEI>FH>DBBHG
@2834338/1
gtccacacctttgtcaccactatattcaccaaccgttaacggagtttgct
+2834338/1
@;?DDDDBFBDF?EHG9EEADFHEIBGGHHHGF<DGHIAHHDDH;BDEH<
@4489006/1
gctgatgttgctgaggctgctgtggtctctgctgttgttgttgttgctga
+4489006/1
@CCFFFDDHHHHGIJIFFHHGIEEG3C?E>FFGE@GG3:?B?;D9BFA?<
@25617/1
tgctgctgctgctgaggcggttgttgccactgctgttgttgaggctg
+25617/1
@@7DDDDDFFDFF>EB1::E?@FBFF@FEEFIDDFADF;FF=@3;66
@6533789/1
gtattcattacatatgtatttatactgacataatctcattaacagttttg
+6533789/1
C@@FFFFEHHHHHIJIFGFJJJJJJIIJJIJJJIJJJJJJGGHIIIJIII
@6031565/1
ctgtggtctctgctgttgctgttgttgctgaggctgctgtggtctctgct
+6031565/1
BCCDFFFFHHHHHJJJJJJJJHIJJJJJJJGJJJJJJJIEHGHGIIIIJE
@7549714/1
gtagctttttccgttgggattcattatccattctcccctaggctttgctt
+7549714/1
@?BFFFFFHHHHHJJJJJGHIGJJJJJIJIJJJJIJIIIIIGIGJJGHGG
@4490050/1
ctttctaatgtttcttcatttaaaa
+4490050/1
@C@FFFADFHFGDG9EBBFFHICGE
@3942513/1
cttgacaattttttcttttcttctttctgtatcaac
+3942513/1
@@@BBD;4AFF?AEBDHECHGEGIGCI@H<EA>FHC
@2836089/1
ctcataactaaaacagggttcatgagttccactttcacaatcaattaatt
+2836089/1
@@@DFFFFDHHGDHH9EGCDFFCHHIDEFHEGICGCCGFBFBF3BGE@FG
@2836388/1
gttataaatgtaggaagttatcaagaaatctaagattgcatcaccgagga
+2836388/1
@?@FFFE;D<=DDGFHI?FFAACHG>DC9CEDCHBA4?<EHCCHBEG60?
@2836639/1
gcaacttaggttatgcgaagtacataactttctttgtatctgcatgaacg
+2836639/1
@@CFFFFFBBCD?EHH8EGIHFGIJJGHIGGGHJJJJIJJJIHIJIBAHG
@2837336/1
taggaatgtcaggtgcgttaacttttggtggctttattatattactccta
+2837336/1
CCCFFFFFFFDFB@BFIIIIJJIIJGIIFHHIIIIII@AAGGG<FFGGIH
@7043498/1
gttgcaacttagatttagggtcattccaatcttgatgcatgatgaaatca
+7043498/1
CCCFFFFFHHHHHJJJJJJJHIIJJJJJJJJJJJJJJJJJJJJJJJJJJJ
@5517372/1
catattgtttgatatcgccagtccaaattcttggacataggcgtcgttat
+5517372/1
@@@FFEAFFHHHHIIIGGIIHFGGGGBHHHCGHGGGIIIIIEGGDBHHGI
@5009740/1
gctgctgctgctgttgttgttgttgaccccatggttgtcgaggaggtccc
+5009740/1
CCCFFFFFHHHHHIJJIJJJIIHJJJJJIJJJJJIIIIJJJIJJIJIJJJ
@2837843/1
gttcaatttgattgtttttttcatttctccctctggttgctttaatgata
+2837843/1
@@@DFDFDHHGGFIBHGIGE@F?FFHIEBAFDGHFHGGIEGIGHIIIIII
@5009926/1
gtcgtgagaagctgcaacggctgctatagatggaacgttgatctggtctg
+5009926/1
BB@FDDFFHHHHHJJJJJJJJIJJJJIIGIGIJEHIGGGFHIIJJICFHH
@2838230/1
caggttttgggtagttgggtaatattttgataacgtggatg
+2838230/1
@@@FD>DFHHG1CGCFGGEAFGIIIGJGG?4EB?@:BB=FH
@2270508/1
ctgcaattcttggttcaagatcattttaaactgtccttctgacacaccat
+2270508/1
@B@BDDFFHHHHHFGEHIGIGHBHIJJIJGG@HEGEGGGIADHIHGIIG@
@2838672/1
ggaatttttgcattttttataacttctttaatgctctccaa
+2838672/1
@@@FFFBDHHA4DEHDGGCGHA@?HHBEFHHGGBBGHGGBA
@4490166/1
ctcatactgtcttcagcctcatgttataacattatgcagttcattaccta
+4490166/1
BB@FFFFFGHHHHIJIIJJJJJFCIGGGIJJJGIJIJIHGHIGAFIHIIG
@3389794/1
cttgtctaagattgctttcgctgcggcatgctttgcttctttctt
+3389794/1
CCCFFEDED8D?DGIIIIIEHEG:F<EGIIBGCIGGG@GIIICEG
@4490363/1
ctccagctaaggctgtatcatcaacttctaaaggtttccaataaacacct
+4490363/1
CCCFFFFFFHFHHB3AADIG>BHHIEEH<FFACH<EGEHIICH@DF:BAB
@3390446/1
ctctatttcattgtgcattaatctatagaaa
+3390446/1
@C@FDFFFHHH?HEDHBHH<HHHBBEHF?FE
@1722193/1
taaaagaatacacaacagtataacattcgtcctcctgccactcatcataa
+1722193/1
@@@FFFDDHDFHHCHGG<?E<EHHIIIIBEGHGIIGII>GGIGGHHGHBF
@8064635/1
cttcattttcggtttcgtaggcaggtggaggccatcgcctggtcatgcat
+8064635/1
@@@FDFFFHHHFFEHIJGIIGIGII3CD?GGGGHDEDGBGGIFCEFBEGF
@8064793/1
gcctagacttgtgcaccagctaaagaagacttatctttaaacggcagctt
+8064793/1
CCCFFFFFHHHHHJJJJJIJJJJJJJJJJJJJJJJJJJJJJJJIJJJIJJ
@3391204/1
gggtaattcccacatctactgtggtaccagctggtatatttccagactta
+3391204/1
B@CDDAEFHFDHDBHHIGIII<FEFHCGGH<GHI?DEHIHIIIJJID9GH
@8064868/1
gtctgattcccgatcgcttggctttagcactgcatctacacaaagggcca
+8064868/1
CCCFFFFFHHHHHJJJJJJJJJJJJJJJIJJJJJJJJJJJJJJJJJJIJJ
@5011553/1
ctttgaattcataagttggttgttttttaagtgcatgttgaacatattca
+5011553/1
CCCFFFFFHHHHHJIGIJJHIJGHJJJJJJJIJJJJJJJJJJJJJJJJJJ
@602871/1
gatttgtctctaaatgaataatgcagcgatgattccaaagcttcaaaacc
+602871/1
@<@DFFDFHGFHHJIBBGBICDH@HG3CAEFEBIHGCB@BDCGADGGHII
@5519086/1
cttttaacactctttgatggaatttcataaacaactttcaaatccttaat
+5519086/1
CC@FFFFFFHHHDHIIJJJJIIIDIJJJJJJJIIJJJIIHIGIIDGIIJJ
@7552352/1
cttcttgtttcttttctttaacatttctcacagaacggttgccatatagc
+7552352/1
CCCFFFFDHHHHHJJJJJJJJJJJJJJJJJJJJJJJJJHIJJJJJJJJJJ
@7552432/1
cattagcagagctcgctactaaggccttcaagatagaacccaattctggc
+7552432/1
CCCFFFFFHFGHHIJJJJJJJJJJIJIJJJIJIIJJJJJIIJIJIGIGIJ
@4491752/1
gttaaaacagtacatcgcacaacaaacacttgggg
+4491752/1
@@@DD4D>:D:<AE<FE<;EF@E@;?FBF34CG3?
@2840030/1
ggaatatttccaatgaattcctctatttcattgtgcattaatctatagaa
+2840030/1
@@@FFFFFHFDDFGHGEBHGHGA<CDHHEIG@HF9FIFH@GGIIIDGIHJ
@2840175/1
ccatagcatagttcctgctttagggtttcttccgccaatttaaaaattga
+2840175/1
@C@FFDFFGCFHHIJJHHIJJIHIDFBHGIGJCHHGIJJGEEIGIIJIIE
@7553019/1
gttttcttgatcattttcgtttacccagagaggaaatagtattttttctt
+7553019/1
CBCFFFFFHHHHHJJJJJJIJJJJJJJJIJJJJHIJJJJFIIJJJJJJJJ
@2840281/1
attttttattgtatcccaatcaattatgatactgtctccttcaacaatcg
+2840281/1
@@@FFFFFFDDCFEAE>@GHBCHICFH9FGEHII?BC@39CDF@DGDGIG
@604029/1
tttggatttcattgatagtatctgatttgttgtttattagggtagcattt
+604029/1
CCCFFFDDHHHGGIFHIJGGEJEG@JIJJGJGIIJ9EHIIJJ9DHGHCGF
@7553484/1
gcctcatgttataacattatgcagttcattacctaagatatttgttatga
+7553484/1
CCCFFFFFHHHHHIJJJJJJJJJJHJJJJJIJJJJIJJJJJJJJIIJJJJ
@7553900/1
acagtcttcaagcactgagttagaataccaacctgaatttcagcaatttt
+7553900/1
CCCFFFFFHHHHHJJJJJJIJJJJJJJJJJJJJIJJJJJJJJJJJIJIJJ
@4493688/1
cttgctgtggtggtacagcacccggtcctggtccagattcctgttgtgga
+4493688/1
@@@FFDEBCHFFHAGGGGIEIIIIEGBGGIEBGHCHD9FHIIJGBGG1;F
@4493981/1
gcctttgatagcaatcggtaaagttttgcctata
+4493981/1
@C@FFFFFFD?DF>BHIDAB1FGAAEF;FHCCE?
@7554646/1
gatgcttccagtcactcaaaagtgggttcttaagtttgttgaagctgcaa
+7554646/1
CCCFFFFFHHHHHJJJJJJJJJHHJJHIJJJJJJIIJJJJJJJJJJJJJJ
@4494350/1
ctcttcttttttaataagttttttttgggattttaatatttccatttgtt
+4494350/1
CCCFFFFFGHHHGGJGBGFHIIIIGIJJJBHIIJIEHIJIEIIJIEHGHH
@7554800/1
ctatagaaaattttccagacagtatttagagactttccactatctaaata
+7554800/1
CCCFFFFFHHHHHJJJJJJJJJHJJJJJIJJJJJJJJJIJJJJJIJJJJJ
@1162364/1
gctgtttacacccacgataaaatcaggctttatgtttttgtattcttcaa
+1162364/1
@@@FDFDFHFHHHJJIGGIIHGFHEHIGDIICHIIIDA=ABGGBHGGGDD
@1162684/1
tgagaatctgttaaaggttttcgttgctcattgatatcccttatgtctaa
+1162684/1
CCCFFFFD?F4DFG9ED<EIE@EFHJGI@CGE<FHIE?C3DHGG4?D>B@
@7046324/1
actttatcgtaacggtcatttctttttcttgatctctttcattatcgtaa
+7046324/1
CCCFFFFFHHFHHJJIJJJJJJJJJJJJJJJJJJJJJJJJJJJJJJJJJJ
@3392943/1
tgttgttgttgttgaccccatggttgtcgaggaggtccctgttgttccat
+3392943/1
@@;DFDFFFFBCFHHIIIIIIII?ECEG>?@FHFH?3BFAHEHG;CGHBH
@5014112/1
cttaactgtccttctaacctgttcttcttgaagttggttcagctgtagtc
+5014112/1
CCCFFFFFHHHHHJJJJJJJJJJJJJJJJJIJJJJJJ:EFHJJJJIJIGH
@7554910/1
ctttggtggtggcagaaccctacctcgaacttccatcatattgtttgata
+7554910/1
CCCFFFBDHDHHGIJJJJJJJJGIJJJJJJIJJJJJGJJJJIJHGIJEIJ
@2845315/1
gggcatacagcatatatccgtctaagcctaatgttttcgctagaactgct
+2845315/1
CCCFFFFFGHGGHJIDFH4FDEGH@CHIGGJIIEGIIBGGIIIEGIIJJJ
@3947965/1
gagtaacatcagctccgagaaatattacaggttcgttgaaaaccttcggc
+3947965/1
@@@DFFFFHHF?FGGHDAGIECHGIJJGGGGFGHIIIHAGB>GGIIADHE
@6538448/1
ggcaagtgttgggattttgaccatcttcaacgaatcaaattcactttgag
+6538448/1
CCCFFFDFHHHHHJJJJJJJJJJJJJJJJJJJJJJJJJJJJJJJJJJJJJ
@6538684/1
caacagcaacagcagagaccacagcagcctcagcaacaacagcaacagca
+6538684/1
C@CFFFFFHFHGGIJJJJIJJJJJJJJJIJJJJJIIIJJJJJJJIJJJJI
@1727230/1
ctccaaaattgtaaatccaggaacttcccagtcatcaggaataaagtcat
+1727230/1
@C@FFFFFGHHDHHFEHIE@HGGGHGEHGIIIIIEG@FHCAFGGGFBFFE
@2845790/1
ctgtagtttcgtcctatacctttgaatgtccctttgccaaatacttcaac
+2845790/1
CCCFFFDFHFHFHIGIJIJIHJIIIGJIIJJJJIIJJJJCHIGEGDGIJF
@3948331/1
gtggatgtagataggctggcctgcttgtggaaaaccaccacaaatccact
+3948331/1
@;?DDD?BFDFDD>3CFGHGHHEEEH<A@E@BHCAFHAD9D?2?9DFFHF
@1727864/1
ggcagtatgcaaatattgtggaccatcactttttacatttaaagcatctc
+1727864/1
@@@FD?DDFHHFFIIJJIC91CFFGHG@HCHGII?EGHGC9<B49???BB
@8071531/1
gcaacaacaacaacagcagagaccacagcagcctcagcaacaacagcaac
+8071531/1
CCCFFFFFGGHHGHJJJJJJJJJJJJJJJJJJJJJJJJJJJJJJJJJJJJ
@3949242/1
gctgaggcggttgttgccactgctgttgttg
+3949242/1
@@@DFDDDF@DHFGG<AFHGI@HDG<?DD8?
@608094/1
gccgtgtttggtagaagcaggatgacacttaggtcgtgcatggttta
+608094/1
@@@FDDDFHFH;FFHIIIIJGHIIIIIIJJIGJIJJHJJJGHC@GHG
@2847422/1
cataccaaaggtcaagaccataacc
+2847422/1
@C@FFFDD?FHDDHH<DGHIIIJID
@7556187/1
caactgtcacttttggtcctgttggtccattaatataaaatggttcaact
+7556187/1
CCCFFFFFHHHHHJJJHIJIIJGIIHIIIIJIJJJJJJJJJIIHIGIJJJ
@5015398/1
accactataaatgtaatcggtggcgtgtaatcactgctgaggcttgaaca
+5015398/1
CCCFFFFFHHHHHIHIJJJJHIJJJHIHHJJJJJIJJJJJJJJJJJJIIJ
@8072411/1
ggaatgtatgatgatgatttgatatctatatttctcattttttctgctaa
+8072411/1
BC@FFDDEHHHHHIFGHHIJJBF4IHGEIJGGHIGIIIGIIJJJIIJJIH
@5522575/1
cccaatgtttctagcctttcataattcataacgtcattagcagagctcgc
+5522575/1
CCCFFFFFHHHHHJJJJJJJJJJIJJJJJJJJJIJJJJJJJJJGIJJJJJ
@33274/1
ctgggttgctggtcaccgggttgttgcctaacaggaggtgcactggttac
+33274/1
@CCFDDFFHHHHHIJJIJJICGIGEHJDIJJIEIJIIGDDFCHGEGFG@H
@33320/1
gtggctttattatattactcctaattgaagagccttttcccaaaatcata
+33320/1
@?@FFFFFGHGHHJJJJJJJGG<BHHHII>H>FA>B@DEDFCDHDHE@49
@1729407/1
cattgagacattaacttgcgtagcatactt
+1729407/1
@@@DDDDDDB<F<FGG@HGIEEE74CHIGG
@5015917/1
ccaaaatcataccattagatttattaatttgctcaggagaaatttcaatt
+5015917/1
C@@FFFFFGHHHGJIJGIHHIIIGJJJJIJIIHIIJEIJIGHIIIIGIJI
@8073136/1
gctctgcagggaacggcgacataggtgtctgctcttcacatactcttgtt
+8073136/1
CCCFFFFFHHHHHJJJJJJJJJJIJIJJJJJJJJJJJJJJJJJJJJJJJJ
@1729875/1
gtctcttcaaaatcttcttcatcacgtcgtctttttttaccaaaccggta
+1729875/1
C@CFFFDFGHFHHHHHIGG>EJIGGIGGBECFHICHHIEFGHJICFHI<E
@3397017/1
aggaattccagcctttgatagcaatcggtaaagttttgcctataagaaca
+3397017/1
@@@DFFFFHGHHHGJBHIJJEGIGJHGGHG=<CEGGHIDFH4BGHJICHB
@7049297/1
ctctggctattttagcatggaatgtaatctccaagttgtgaatcaatttc
+7049297/1
CCCFFFFEHFHHHJJIGJIJHIIJHIHIIIIJJJJFHGHHIGIJJHIJJI
@2851225/1
cccatgttaaattttttcagaatcatgtgattttttttcctttcaagaat
+2851225/1
C@CFFFFFHHGHGEBEHIJJJGIJIII@H@FIIGIJDHI?DFB@EEIGGE
@609970/1
gtgagaagctgcaacggctgctatagatggaacgttgatctggtctg
+609970/1
@@@FFADFGDAAH:CFFHIFG9CFGGICGCHIIBFEHIA>9<D/?<8
@7557455/1
cataagtcattcctctatcaggtaagacaacaatcacaagttttacttct
+7557455/1
CCCFFFDFHHHHHJJJJJJJJJHJJJJJJJJJJJJJJJJJGIJJJJJJJJ
@2277104/1
gccacttctttgaactaagtacagcgaaattcttattcgattgaagtaaa
+2277104/1
CCCFFFFFHHGFFJJJIFIEHIJBHIGIJJGIFJGIIGF<FGCHIIDFGH
@6041355/1
caatttgttctcttctgttgtttcaattttggcagtatgcaaatattgtg
+6041355/1
@@@FFDEADDFD?GHGIFIIFGCGHIIIIIE<HHCEEGACHCFADFIFGB
@3951096/1
gcatgctttgcttctttcttagatctaccagtgcccatggcagcaaatct
+3951096/1
CCCFFFFFGDFGHJIIG>HGGHIIJJJJGI@CDEHIIGHBHCFGGBDGHG
@4498296/1
caaatttctatttccgattatttttcctttgatgctgctcaatttacctt
+4498296/1
@@<FFFDFHGHHHIBHIDGGHIGHAGHIJFD>DHGICG@FIFDH@AEGEG
@2278192/1
gcccaatatagattccagaacttccggcataatgagtacatcatttacat
+2278192/1
CCCFFDFDHHGHHIIIJJJGIJIB@6EEGGGGID4CDHHGIIIJGGHJIG
@1731262/1
cacttggggagttaaatcaacatcag
+1731262/1
=8?D7D;?@F<FCE9<E>3<<CGEF@
@35396/1
cctgattacttcttctcgaggtggctgcagtttccatatcatattatacc
+35396/1
@CCFFFFFHHAHGDHGGHFH8@3CGG<GHG>>FDFEGHGGBBHGGEGFGF
@611569/1
accacaaatccacttggaaaactgtatatcatagatccgacgacactttt
+611569/1
@BCFFFFFHFFDHGGIIJIE>FHJE2CHICCHHIHHHJIBHAFBHFHHGI
@2853003/1
cccaattctttggtgataagaactatttctttaagaatattttggatttc
+2853003/1
@@<DD8DFGDAHF;E>FGIJJIIJJJJJIDHHG>GGGGIJIIIGGEGCHH
@6543183/1
ccaatactttaagagcatttattgcagcttctttctgtgcatcattttta
+6543183/1
@@@BDDDDBBFH??FAFGIEIIIIII@@BGEHHIIIICFHIGH@GHIIGI
@612715/1
cgtgtttggtagaagcaggatgacacttaggt
+612715/1
;??DDFFFHFHHAFGG;GGCHGGEEIGHIHJC
@7559401/1
ctaagattgctttcgctgcggcatgctttgcttctttcttagatctacca
+7559401/1
CCCFFFFFHHHHHJJJJJJJJJJJJJJJJJJJJJJJJJJJJJIJJJJJJJ
@38792/1
cacttagttactcagtctcacagttagttatcaattcttctctcataata
+38792/1
@@CDFFFDFCCFHCHGIGHJ<BHFHGIIIIHFH4ADECGI@G>FGC>GI@
@4499782/1
ctcgatacaaaataattctatgaggcttgtagcca
+4499782/1
@@@DD>;DHFDD?FGHDGA@FCHHCHIA<FF?41C
@6043596/1
ggagctcttcagcatttagcagcatagtgatacgatgtaatattgaaggc
+6043596/1
@C@DFFFFHHHHHGJJGJJIJIJJJJJEHHIIJJGHIHIJJJIIEGFHIE
@6043828/1
caggaacttcccagtcatcaggaataaagtcattaaccttcaaaattttt
+6043828/1
CCCFFFFFHHHHHJJJJJJJJJJJJJJJJIIIJJJJJJJJJJJJJJJJJJ
@4500932/1
tgtctattgacagcatgatgacattcatctataactaatagattgacacg
+4500932/1
@@@DDBDDHFFFB=@<GEIIHGGH@A:CF9@D<CBA9EGC4CGGHADHGD
@3401157/1
ggttcatgagttccactttcacaatcaatta
+3401157/1
@@@DFFFFGAF?DHE>FGGGECHGFHCH?F<
@4501315/1
gtctccttgaacaaatttacctaaagcaacaacacaattgtcg
+4501315/1
@<@FFDDDDFBHFIBFEHHIIFAC>?FGIEHD@@;BGEABDH<
@1733477/1
cgcctatcagcccatgaaacaaaatgtaatctctgttcttttttgaaacg
+1733477/1
@@@FFFFFGGAHFGEIIBAHHHIGFHEEGGIGGGIBBDAHGICBHHGEEB
@614981/1
cttcgcttatctctcttgacagccct
+614981/1
@@CDDFFFGHHHHIJIGGJIBGEIGB
@5020108/1
gtctctgctgttgctgttgttgctgaggctgctgtggtctctgctgttgc
+5020108/1
CCCFFFFFHHHHHJJJHIJIJJJJJJJJJJJJJJHIIGHIIIJJEHDGIG
@615412/1
gaataaaataaataatttttcgatagttcttcattagtaccatatctctg
+615412/1
CCCFFFFFHHHHHJJJJJJJEIGJIIHIJJJIIJJIJ@BFHIIJIIIFHG
@8079487/1
ttcatgtatattttcatgagtacaatagaggtaagtagttatagcata
+8079487/1
;@@=DBDDBFFFFIFBEE>:AE??<CF>CEFAE<<HHE191?FHEE@B
@7560714/1
gtcgctttatgcaaataaattggcatcccacttttatgaatgattttgat
+7560714/1
CBCFFFFFHHHHHJIJJJJJJJJJJJJJJJJJJJJJJJJJJJJJJJJJJJ
@8080067/1
gtttgttttctcctactccgacaaacgccatcctctcattcttagttgta
+8080067/1
CCCFFFFFHHHHHJJJJJJJJJJJJJJJJJJJJJJJJJJJJJJJJJJJIJ
@6545964/1
tcagaattttcgtttggagcaaatacaatgtatttgctgtctttgtgtct
+6545964/1
CCCFFFFFHHHHHJJJJJJJJJJJJJJJJJHIJJJJJJJJJJJJJJJJJJ
@5021454/1
ctgtgccataaccgtacttcatatcattgataattactgtagctgagtaa
+5021454/1
CCCFFFFFHHHHGJGIIJJJJJJJJJJJJJJIIIJJIJJGIJJJJIIDHI
@2856534/1
cttgaaatctgtagcccaatattgattccagaacttccggcataatgagt
+2856534/1
@@CDFFD>?FFFFCEGB?CFHHBA<F@<3A43C@@FG>::DEBCFGCHB<
@7562770/1
aacgtcattagcagagctcgctactaaggccttcaagatagaacccaatt
+7562770/1
@CCFDFBDHHHHHJJJJJJJJJJJJJJJJJJJJJJJJJJJJJJJIJJIJJ
@5528609/1
gtcaccactatattcaccaaccgttaacggagtttgctgtcgaatactct
+5528609/1
C@CFFFFFHHHHHJJJJJJJJJJIJJJJJJJJGHIJJJJIJJJJJJJJJI
@4503992/1
gtgaagaactgaaagcagatctaaatttctcaaatttctttctatatcca
+4503992/1
@@CFFFFAFDDFDCG<;EFFGE@>C9E<9?FECHICFGEFCHC@@FHIJ9
@2857347/1
atccgacgacactttttagtaccgggcttactaagggagttttcttgatc
+2857347/1
CCCFFFFFGHFHHIIJJGCECHI>GGIIJIIIIIIGGHIFIJAEHIJHHH
@6048028/1
aagaacaatgagtaagagcttgcaagaggtaacttctgtcttgaaatctg
+6048028/1
CCCFFFFFHHHHHJJJJJJJJJJJJJJJJHIJJJJJJJIJJJJIJJJJJG
@3955204/1
ctgcagggaacggcgacataggtgtctgctcttcaca
+3955204/1
@<@DD?DDAHHHHAGFHIIG4BBC?<04BD<@EF>84
@3955314/1
gtgagatgaccctctccagatggtagaatggtaaatcagattg
+3955314/1
C@@FFADFAFBHGBF>GHFF>F@?EBEAF49FGHD>@DH3CAA
@3403236/1
tcttatagctgtcaactcatgttgca
+3403236/1
@@@DDFF>D4CFFHGIGIBGCE4ACF
@1171071/1
cagtattcttgtagtgctccaatcgcattccctttcacactagggacatg
+1171071/1
@@CDDDFFHHFH?BFGGE<@<FAHHJFEEFEC<<CHGIDEC>FDGCHCH<
@1171180/1
gcatttcaaaatgattatatcctagttcttctaatattgatgttttattt
+1171180/1
@CCFFFFFFFFDH@HHIIJIJDGGJJJJGGHIIIIII@G>DHGHI@ECHG
@6548147/1
ccttgttgttttagggtaatcaaattttatgacaaaattgcaattcttta
+6548147/1
CCCFFFFFHHHHHJJJFHIIJJJJJJJJJJJJJJJIJJJJJJJJJJJJJJ
@6050626/1
ctgagttagaataccaacctgaatttcagcaattttcttaatggatgcat
+6050626/1
CCCFFFFFHHHHHJJJJJJJIJIJJJJJJJJJJJJJJJJJJJJJJJJJJJ
@7564103/1
gccgatcttgtacaacattttacatgcagttagtgcaactgctcccttgg
+7564103/1
CCCFFFFFHHHHHJJJIJJJJJJJJJJJJJJJJIJJJJJJJJJJJJJJJJ
@1172600/1
gttcttcttgaagttggttcagctgtagtctgtctgcatctgtatatgcc
+1172600/1
@?<DDBEFDFFDDH9EGA@<CEEFD?<22AFH<CDGGEIIIGDHC@AHII
@5022020/1
ctcacttccttctcttgctttcttatttcctacggcaaggtagcctccgc
+5022020/1
BBCFFFFFHHHHHJJJJJJJJJJJJJJJJJJJJJJJJJJJFHIJJJJJJJ
@8083256/1
atcttctttactaaaaggctacacaaacaatcacctgaatccttagaatt
+8083256/1
CCCFFFFFHHHHHJIJJJJJJJJJJJJJJJJJJJJJJJJJJJJJJJJJJJ
@621182/1
gccacattccattccatgatttattaaacccgatgctagctttcttaaat
+621182/1
CC@FFFFFGHDAHGGDGBCGIJJGDIGB@GGHCAGHGDCG@G@<FG@GGG
@8083414/1
atgtagataggctggcctgcttgtggaaaaccaccacaaatccacttgga
+8083414/1
CCCFFFFFHHHHHJJJJJJJIJJGIJHIJJJJJJJJJJJIJJJIJJJJJH
@1736945/1
cctccattagttttcttccaactagtgaaatttgacttaagaaatatgaa
+1736945/1
CCCFFFDFGHHHHIJJGHIGEHGCH?DJGIBEHIGEHGIIJDHIJIICII
@8083788/1
gggaattctaagagggtacacaattcaggcactaatgtctcttcaaaatc
+8083788/1
CCCFFFFFHHHHHJJJGIIJJJFHHJJJJJJJJJJIJHHIIJJJJJJJIG
@5022911/1
tggttcttcagtatgcatattaagttcttttcatgattatatatatgaaa
+5022911/1
BBCDFFFFHHHHHJJJJJJJJJJJJJJJJJJJJJJJJJJJJJJJJJJJJJ
@2860175/1
taggaattctaaacgttcattgtgagttatatttgattcagtttcccgct
+2860175/1
@BCFFFFFFHHHHJFFG9FHJGA<FHHGIJIEIJJIIJJCGFCGIIGIEI
@2860331/1
gttgcagttaaaccaagaacatgtggcctatcctctggaggaatt
+2860331/1
C@@DFDFDFFH>FEGGGGHGDAGEH3CFEBCG99C9D<FGGI3?<
@1737891/1
ctatgactcccaagctgctatgagtactatcatcagctggtgtagaatta
+1737891/1
@@CDFFDAHHFHHJJIIIEI@HCH<CF@DAF@H?:CFCHG?CFGHIIJGI
@7056386/1
caactgtcacttttggtcctgttggtccattaatataaaatggttcaact
+7056386/1
CCCFFFFFHHHHHJJJIIJJJJJIIIJJJJJIJJJJJJJJJJJGIJJJJG
@4507720/1
ctttggtgtacagaaatatttcggcttctgcttccgttccaccctttctg
+4507720/1
CCCFFF;DCDFHHJJIGGIIIJIIJI6C?EGDHHF:CFDGCDGF0B?FG>
@4507840/1
tataagattacaattcttaacattttttctttaaacaaagaac
+4507840/1
@;@DDDDB?<C<ABDHBGHDEHE>HHI8E>EGGGEGCF@G9D@
@3404715/1
accgtgatctaatatttgagcagaagg
+3404715/1
?:8?DDD32A?>B4EB4C:3A@>GC3A
@7056815/1
gtaaggtgctgaggcaagtgttgggattttgaccatcttcaacgaatcaa
+7056815/1
C@CFFFDDHHHGHJJJJJHIIJJJJIJJJJJJJIJJJJJJJJJJIJJJJI
@5023159/1
cattgtaacttggcccgcaacaattgtacacaactccataggaagcgcca
+5023159/1
CCCFFDDEHHFHHJJGHIIGJJJJJGDDEHIGIJJJJJJGIIIIJJJJIJ
@5023268/1
ggcgtatttacagaagcaaggttggcctattattggcattccagcatcat
+5023268/1
@@@DDADDHDFHFBHG>GIBEHICHIFG@E?GGGGHDEEEHGIIIGIGII
@8085494/1
cttggctttgccgcttgttgctgtacttgaggctgagatgaaggtggtct
+8085494/1
@@CFFFFFFHFFHIJJJHJJJJJHIJJIJHHIGGIIIIJIJGIJBGHFGG
@8085710/1
tttggattgaatataagaccttgttgttttagggtaatcaaattttatga
+8085710/1
;@@DDDDFHHFHFHBEGGHEEHIHDAEAC>HDHGF?BFGIGG>BGHIIB?
@8085953/1
ggttacatagtgtatgaaccgctgcattaaatattaaagtattgagcaaa
+8085953/1
???DDDDDED:<AEEAEEF:?F@??FEEEIEEIICDDFDIEE@DDDDDDD
@621240/1
cttttttccaaattgcctctccattcaattgaagaagcaatttcttcgc
+621240/1
@@CFFFFFGFDHF?CFHGIJIIIGI<H<GCGHJIJEHG>?FGIGHEHC0
@6053942/1
ctctaactaaaaattcttttttaagtaacaaagcttcagtaaataacaaa
+6053942/1
BC@FFFFFHDGHHIJHIIJJIIJJIEHCGGHHFAFHGJIHGHDHDFHIGG
@6054096/1
caatactttaagagcatttattgcagcttctttctgtgcatcatttttag
+6054096/1
B@BFFFFFHHHFHIIIIJJJJJIIGGGGIIJIJJJJFHIIGHHIJJIJIJ
@8087307/1
gcaagtaagtaccatatctatgttgtacaaataacaatctactcctgcaa
+8087307/1
CCCFFDFFHHHHHJJJJJJJJJJJJIJJJJJJJJJJJJJJIJJJJJJJJJ
@3957863/1
atcaagagcacggcgatactgcaaacaagggatagcactcaagggcaca
+3957863/1
;?<?BDDD3C<C61C<G@DGH4B>FEADHI7B8?FD<CGCGCEHH71@;
@5531870/1
ggtgtttttgagctcatacttaatccaatgacatggggaagtcaattgct
+5531870/1
BBBDDFFFHHHHHJJJJJJJJJJJJJJJJJJJIIJJJJIJJIJJJJJJJJ
@1740551/1
cagggaattctaagagggtacacaattcaggcactaatgtctcttcaaaa
+1740551/1
@@@FDDFFHHHGHJ<CFECGEECHJIJBHEGIGHCIJBH@D9DF9DA4EF
@2864954/1
atctggaccagtggcgtatttacagaagcaaggttggcctattattgg
+2864954/1
@@@FDFFFHGHHHIIIEHGHIIIJJIE?9BDEE99:?D<GDGEBEH?@
@8088749/1
cttctttttttctagtttcctcctcatcaagagcacggcgatactgcaaa
+8088749/1
CCCFFFFFHHHHHGGIJJJGHEHIIHGIGGGGIGIJJIJJGIGGIGHHHF
@2286361/1
ctttgttgctgctgtggtggttcttgcctttgcagctgttgtggtggttg
+2286361/1
@@CFFDDDHH?FDHFHD:CDCDFBCCHGCDHIIGHIFD?DHGIIDHC:1B
@4509540/1
gtcctcctgccactcatcataatgaacaatatcttcttttggattagtag
+4509540/1
<;?BD4B8?DDDDIB>EEEII4CEE4C?;EACDEAECEEFED9B?B>D>:
@6056283/1
gtcggtacaatgtaatatgagttttctttgttttcaaaggctctaactaa
+6056283/1
@@@BD@ADD<CDA:<EBEFBHIGHIIHEHGFADHGGEEIIIIIIECGIIF
@4510488/1
ctttaacatttctcacagaacggttg
+4510488/1
@@@FFDFDBFHHHDHIGHHJGIE?FG
@8090432/1
accaggtggaggtgaaaagaatgatcttccaactgtcacaaacctgttag
+8090432/1
CCCFFFDDHHHHCFHJJJJJJJJJJJJJJJJJJJJJJJJJJJJJJJIJJI
@3960268/1
cccagtctatacagtttcaaattactaacctgtttagaacgaagatgact
+3960268/1
<?@DDD>DBF8FFG4AFHG>FH>HHBHHHGEIAHHHC<<EEFFAFGCD@F
@1742386/1
gataaattagaatcatcccatagcaaat
+1742386/1
?@@;BBDDHDFF842:AFH@HHD<4?DB
@8092231/1
ctcccatctgcatccttcttttccggaaagaacctagtgtgatggcgttt
+8092231/1
CC@FFFFFHHHFFEBFGIJJHIIJIJGIIDHHGGIIIJJFHHJGI>GHIJ
@7570599/1
actacagaatcactatttctcctcccaccaattttttaattaaaacaccg
+7570599/1
CCCFFFFFHHHHHJJJJJJJJJJJJJJJJJJJJJJJJJJJJJJJJJJJJJ
@2287868/1
cactcatcataatgaacaatatcttcttttggattagtagaaaatgcttg
+2287868/1
@@CFFFFFHGHHFEHIIIJJIJJJJJJFIIGICHGIJEHGBBDBF<BCDF
@4511148/1
cactgaaccaaatcggctccttgaatga
+4511148/1
@@@FFFFFHGFHGJJGHHIEEH9>GGEB
@3407931/1
ccttgactatgtttgatgacatatcaataa
+3407931/1
@<?A1B?;DBADHGEBDGCCDA9C@<@@E9
@49151/1
cctgtttcatccgcaattttctggcggagctcttcagcatttagcagcat
+49151/1
CCCFFFFFGGDDFIE8CBGIIHCH@HI<AAF?@FGGHG=BHGGA9C@8CG
@627762/1
gtttctagcctttcataattcataacgtcattagcag
+627762/1
@?@FDEFDBHHHDIGGGGHGDEHIHJD:CFFEI<@F4
@2868587/1
ggtgagtaatctctgtatcaacaactgtaccagccggcacattcatattt
+2868587/1
@C@FFF?DHFHHHJIDHHJGIG@DHGGHEHGIIJJDIF<AFGGGIIJGJI
@2868751/1
gagcataataggtaggtgcagggtatga
+2868751/1
??@DD8DDHFFH:FG@<ACA<9C32ACH
@628976/1
ctgtagcattgtaatttcttgttcttcttgtttcttttctttaacatttc
+628976/1
@@@DD;;:AFFFFBF:CDF4A<CHC><AEEEHGF944BBDGGAFGECFHI
@1177432/1
cttttggaagctttacaactcctaatcctgtttcatccgcaattttctgg
+1177432/1
?@@DFFFFHHHHHB@CGGIHGIJJIIII@H<FHIIIIIBGG<DHJJJICG
@2869320/1
ctctatttcattgtgcattaatctatagaaaattttccaaacagtattta
+2869320/1
@CCFFAEFHHGGHGHHEIJJHGEHIGIHJEHEHIIIJGEEGGGIIIIG9?
@629680/1
gtgaagtttctgagagcatcttctctaactgtcctttgag
+629680/1
@?@DDBDDHHGFAGHBGG@CFIIHHDD><CC?BE@<FE<?
@3961738/1
ctctgctgttgctgaggctgttgtggtctctgctgttgctgaggctgctg
+3961738/1
CCCFFFDDDHHHDHIJJGGIEHEFIJIIJJIJIJIHGGHGG>GBFEAE@F
@5029203/1
ggcaccatgacgatagctttattctcattaaggaattccggtttctcaaa
+5029203/1
CCCFFFFFHHHHHJJJJJJJJJJJJJJJJJJJJJJJJJJJJHIJJJJJJJ
@3962933/1
gtttcttttttgatgttacagagtttagcggctcttgtttcatacttttt
+3962933/1
@@@FDFFFHGHHHJIEIGIFIGIHIIGHEFEHHIFEH?DHEIIJCGIEIJ
@7572544/1
cttgaggaagttggtgtagaggtgcaggctggccatgttgaatagcttgc
+7572544/1
@CCFDFFFGGHHHICFEEHBHHHIIHIJJJIIGGCHGGIGGHIGIJIJJF
@53710/1
ctccaatcgcattccctttcacacta
+53710/1
=??DDDBDHF??FFGEBGFH>?<FG;
@5029823/1
gctgtgtctctttctttttttgttagactgatttgatagagcacggaagg
+5029823/1
BCCFDFDDHHHHHJJJJJJJJJJJJJJJJJJJJJJJJJJJJJJJJJIJJJ
@8096628/1
gtctctttctttttttgttagactgatttgatagagcacggaaggtggaa
+8096628/1
@@@ADDDAHFHB?G@C@AFD@GHIG<?DBGCG?0:BDBFGE66@C.=C68
@7572853/1
gtccttctgccactcatcataatgaacaatatcttcttttggattagtag
+7572853/1
CCCFFFFFHHHHHJJJJJIJJJJJJJJJJJJJJJJJJJJJJJJJJJJGIJ
@3963877/1
ggcaccatgacgatagctttattctcattaaggaattccggtttctcaaa
+3963877/1
@C@FFDBDHHDF;ECFHGIGII<HHF9C<CEHF3?:?DGGIIBHGCE<?3
@3964080/1
cttgcctttgttgctgctgtggtggttcttgcctt
+3964080/1
@C@AD;DBBDHH8E>:<@<A:;AB7CFAA4?CDH<
@1743923/1
ctggtctggagctggatgagtgacatcagcgccaacaacaatgacaggtt
+1743923/1
@@@FDDDDF<DDDH>GGHEE<C<FBCBB3AEDCGGIIICG?DEHID<DBC
@4512153/1
cctcttgttttgcttctttttttgacctacc
+4512153/1
@@@FFFF8FDFFBEEEB>FH<6EGB<@?FF?
@5535164/1
cctcatgttataacattatgcagttcattacctaagatatttgttatgat
+5535164/1
CCCFFFFFHHHHHJJJJJJJJJJIJJJJIJJJJJIJJJJJJJJIJJJJJJ
@5535255/1
ctgtcatctaataattctttagcctctaaaccttcatctttatcagtaat
+5535255/1
BBBDFFFFHHHHHGHIJJJJIJJJJJJIJJJHIJJJJJJJJJJJJJIIJJ
@8097182/1
cctcagagctaccttggcagctgctaattttgcttggtgtttgttttctc
+8097182/1
CCCFFFFFHHHHHJJJJJJJJJJJJIIJJJJJJJJJIFGGHJJGIJJJJJ
@3964647/1
agtttccatatcatattatacctgaaggcttttgggtcgtgagaagctgc
+3964647/1
@@@FFDFFG:DHFIIEIECIIGGIGCDHHHAFHCEAFDHGGGBGHGEA9F
@3410445/1
ctcttgttttgcttctttttttgacctacccttgccgatagcaataaggc
+3410445/1
@@CFFFFDFHFHHGGIJGIBHIIBHI@GGIIIJJJGGGIJJHGIGJIGEG
@3964805/1
gctggcctgcttgtggaaaaccaccacaaatccacttggaaaactgttta
+3964805/1
@@CFAFFFA?DDHGIBDAHEGIEGHAD@E3CFHI@<F>GGBDFGIIG@D>
@3964993/1
atccgtagtcgaggctgggctacagatatctagaggttctgtatttcctg
+3964993/1
@CCFFDDDFDHHHIGHDDGHIGCIGCGGGDGIBCGGD?DE@@<FFGHIG@
@5536232/1
gtcattatgggcttctattagttcatctatattttttaaggaagtaagtg
+5536232/1
BCBFFFFFHHHHHJJJJJJIJHIJJJJIJJIJJJJJJJHIJIJJEHIJIJ
@5536249/1
gggtagttgggtaatattttgataacgtggatgtagataggctggcctgc
+5536249/1
@@@BDFDDFFD<A<AGGHEIIEFDHFGHGGIIIDFEIGH@@?DDF@DH=G
@1179222/1
atcacatcggaggcaaccaatatgttcgtctcacccatgttaaatttttt
+1179222/1
@@@DDDDDFFFFFIGF9G1AF<?FCFF?GFFFFIIIFFFIEFFEEDEC>F
@1179542/1
tagaagtttcttctccagctaaggctgtatcatcaccttctaaaggtttc
+1179542/1
?@@AA4A;FFHDH@EHEEE?CE@FC:?C@<?FHE9:11CCD>FA@E99:B
@4514549/1
ctgctcaatttaccttcatccttgttttcaaagttgataaataatattaa
+4514549/1
CCCFFFFFGHHHHJIGIIJGIIJJIHGIGIEHGCHH>EDHEGI@FIGI4D
@3412023/1
cttctctgcactgtgacagtcttcaagcactgagttagaataccaacctg
+3412023/1
@@CFFEFFHHHHH>GBEHIACHHIGCHIGHID><EGI>@B@FGGEEAGEE
@5031027/1
ggcatgctttgcttctttcttagatctaccagtgcccatggcagcaaatc
+5031027/1
CCCFFFADHHHGHIEGEHIIIGIFCHHGFHIEIDFHGBCFHEHIGCA9DD
@3413096/1
ctccattcaattgaagaagcaatttcttcgcagcctcttgttttgcttct
+3413096/1
??@DDDFDHBFH>BCFEHGII3:FHFHGFABHEHGIIE@CFCBF9?FHCB
@632865/1
ccaggaacttcccagtcatcaggaataaagtcattaaccttcaaaatttt
+632865/1
@CCFFFFDHHGHDHJGGIIJIJIHEGGG>FHEGGEBBFC@FGIIIEGHIG
@5031780/1
gttcttctttccatcaaaggcaggaaatcgatttttgaaacacctctgtc
+5031780/1
CCCFFFFFHHHHHJJJJJJJJJJJJJJJJJEIJJJJJJJJJJJJJJJJJJ
@633281/1
gctctaaatggcatgaacagagataaagctccaagggaggatgggatctc
+633281/1
@C@DFDADFFFDHIICGIFH>FEHGEGE<HCGII<F@8DBH>DAE>B1E4
@6556184/1
gtaggaagttatcaagaaatctaagattgcatcaccgaggaattccagcc
+6556184/1
CBCFFFFFHHHHHJJJJJJJJIJJJJJJJJJJJJJJJJJJJJIJJJJJJJ
@1745803/1
agcacatttggctgcggtacatttagctatcctgtagtttcg
+1745803/1
@@@DDEFFBDFFDGFHDGEEHIJBEGBGCHJJIDH49?B<D1
@7061391/1
gataataatgcctcagagctaccttggcagctgctaattttgcttggtg
+7061391/1
CCCFFFFFHHHHHJJJIJIIJJJJGJJJJJJIJJJJJJJJJJJJJJJFG
@8099120/1
ggcataatgagtacatcatttacatcaccgtgatctaatatttgagc
+8099120/1
CCCFFFFFHHHHHIJJJJJJJJJJJJJJJJIIJJJJJJJJJIJJFJJ
@5537236/1
gttgccttaaaacaatgtcaagagcttggattgcctcctgcggaccatta
+5537236/1
CCCFFFFFHHHHHJJJJJJJJJJJJJJJJJJJJJJJJJJJJJJIJJJJJJ
@5537293/1
ccctggttgggaagtgcttgttgttttgcagacaacatgccttggtattc
+5537293/1
CCCFFFDFHHHHHJHIJJJJIJJJJJJJJJJJJJJJJJJJJJJJJHHIJJ
@5537580/1
atttttttatttttctgcgactgtctgaatcagaatctgatttatcattg
+5537580/1
CCCFFFFFHHHHHJJJJJJIJJJIJJJJIJJJJJJJJJJIJJJIJJJJJJ
@3967292/1
caggatacgatctggtttacaattagaatttataagtgttgcagttaaac
+3967292/1
@@@DDDDFHBHHGGGGBFCHHHICHGBEDCAGCEGGF<CFD<D<?B@DD9
@3967322/1
gtcactattaaagttgatttgtcttatagacttgacaattttttcttttc
+3967322/1
???BDDDFDFDFH<FGGHJJIBHEG9FF>HIIF<3CFDHIIIIJJJJJIC
@7575398/1
ctcataactaaaacagggttcatgagttccactttcacaatcaattaatt
+7575398/1
@@@DBDDDFDF<FEFC;1F;AE?EC?HHFEHF@@BGDGBBFCF<DBFFFE
@7575471/1
ccttaaaacaatgtcaagagcttggattgcctcctgcggaccattagttg
+7575471/1
CCCFFFFFFHHHHIJJJJJIJJJJJJJJHIJJIIIJJJJJJJIJJJJIJJ
@2873673/1
cgttgatctggtctggagctggatgagtgacatcagcgccaacaacaatg
+2873673/1
@@;DDBDDFD?<CFHI4CGEGIIIIGIHGHHIIGCH3D0@:GGHGIGDFG
@5032480/1
gataaattagaatcatcccatagcaaatggtatttggtaggacgtgctgt
+5032480/1
CCCFFFFFHHHHHJJJJJJJJJJJJJJJJJCHIJJJJHIJJJJJIIJJJH
@7576173/1
gtggaatgtatgacgatgatttgatatctatatttctcattttttctgct
+7576173/1
@@BFFFFFHHHHHJJJJJJJJJJAHFJIJIJIGJJJJJJJJJJJJJJJJJ
@2292704/1
cagttgaagataacatacaattttaattttattattct
+2292704/1
;?;BD;D>F<FDCBBFG9?FEED4A?BHCH4CHGGHEH
@6557552/1
gtgcggcaatatgtttggcttgctgttttgtagaagccttaccttcagct
+6557552/1
CCCFFFFFHHHHHJJJJJJJJJJJJIJJJJJJJJJJJJJJJJJJJJJJJJ
@6557668/1
gtcatcaagctctccccttccatgcaataaacggcatgtctcaagagctg
+6557668/1
CCCFFFFFHHHHHJJJJJJJJJJJJJJJJJJJJJJJJJJJJJJJJJJJJJ
@3968959/1
ccaatattgattccagaacttccggcataatgagtacatcatttacatca
+3968959/1
CCCFFFFF?D?FFHGIJIHGCHHIAEGAHGCGGIGEIJJIFIG@AECGHC
@4516732/1
ctcacttgttttgtcataagttgtaacagtaag
+4516732/1
@;?DF?>D<BFHFFEBGE4FIFEA>HEGH<?HF
@6064385/1
ctctgtatcaacaactgtaccagccggcacattcatatttctcccatctg
+6064385/1
CCCFFEFFHHHHHJJJJJJJJJJJJJJJJJJJJJJJJJJJJJJJJJJJJI
@6064725/1
attagttgaagtcccagccctcagataatcccatatcattgagacattaa
+6064725/1
CCCFFFFFHHHFHJJJJJJJJJJJJJJJJJJJJJJJJJJJJJJJJJIJJJ
@7064436/1
atttttcttcaacatcaacaaatgtcacttcaaactgttgctcagcagct
+7064436/1
CCCFFFFFHHHHHJJJJJJJJJJJJJJJJJJJJJJJJIJJJJJJJJJJJJ
@5540042/1
cagcagcagcagaggcaacaacagccgcagcagcagcagtggcaacaaca
+5540042/1
@@@DDD;BFFFFFI7FGFFIFG9BEGIED>GGEDIEEFEFFIICEF>6=;
@58672/1
ctaataatttacaaatatcactaatcttcaatacattggtt
+58672/1
@@@BDFDABFAFHHE9@BJGGEHHHGE>CCECBFG4?EEC;
@58750/1
ggtgtctgctcttcacatactcttgttacaacatatttcaacatgtatcc
+58750/1
??@AD?BDFBDH?GIIJBFGCHGGIHHIDHGIIBGGGIIJGIEGGAGIII
@5034933/1
ccggtctttctcgataatcaagtgttggtgcattcataattcgggcctta
+5034933/1
CCCFFFFFHHHHHJJJJJJJJJFHHIIJFHFCFHIIJJHIJJJJJJJJJJ
@8101791/1
gtttttttcatttctccctctggttgctttaatgatatcaagaattcttt
+8101791/1
BBCFFFFFHHHHHJJJJJJJJJJGIJJJJJJJJJJJJJJJIIIJJJJJJJ
@638232/1
cccctttattatccctttcagtggacaatttacaggcagttgaagataac
+638232/1
@@@FDFFDHFFFHIJJJJIJJHJGGJIJIJGEGIJGI=GDHIBHI9DGIG
@8102542/1
gtcaagagcttggattgcctcctgcggaccatt
+8102542/1
=:?D?A;AFHHFHBHB@AAEAFDGIGH<?@0B<
@6066083/1
gcctcttttaccattgtacgagtttgagcatcattcattttcttcattgt
+6066083/1
CCCFFFFFHHHGDGIIGHJIHHFHJJFHJIIJJFIIJGJJIIJJJJJJJG
@6067018/1
cctcaaggtacacccctataagggcttcgatagaatctgcaacaactttg
+6067018/1
CCCFFFFFDDFHHJJJJJJJJJJJJJJJJJJJJJJJJJJJJJJJJJJIJJ
@1182675/1
gccactgattgatgtcccaatggtccacacctttgtcaccactatattca
+1182675/1
CCCFFFDDHGHHGIFHAHIGIJIA<GFHIDFGEI9FHGEFIGGEIIFI>F
@8103924/1
cgatgatttgatatctatatttctcattttttctgctaaagcaccacctt
+8103924/1
CCCFFFFFHHFHHJJJJJJJJJJJJJJJJJJJJJJJJJJJJJJJJJJJJJ
@1183186/1
gtcgaccttctcggccaagattaggcctacgtggacaggtgaacatgggc
+1183186/1
@?@FDFFDGBHH7FHEAG=;<CGGD@HGHGH3B@GHEGGEE@FDAFBG2B
@8104702/1
gcctgcaattcttggttcaagatcattttaaactgtccttctgacacacc
+8104702/1
CCCFFFFFHHHHHJIIJJJJJJJJJJJJJJJJJJJJJIJJJJJJJJJJJJ
@3972939/1
cacttttgttattggtttccttatcagtaatctcgaatctattatctctt
+3972939/1
@@@FFFFF?FFHHIIIFEI>FFGHHIIIIIJJDIGGIGIGIIIIGHCH@D
@6560170/1
cctccatactccttgtcttacaggtaccggtctttctcgataatcaagtg
+6560170/1
@@@FFFFFHHGGHGHIHHHHIJGIEFHIGGHHIJEHGGGHHGIEHIIHIG
@4520134/1
gtcgtgagaagctgcaacggctgctatagatggaacgttgatctggtctg
+4520134/1
@@@FFFFF4CDHHEGGEHGGHIJJJJBACCDHIGE3@BF9B>??4BCCFB
@3973113/1
accctctccagatggtagaatggtaaatcagattgatcatgttttaatca
+3973113/1
@@@FFDFFHHHGFIGDHEGDBHIHGIGHIGHIIJIGGG<CFFIIGG9GGF
@4520574/1
ttttatcataatgagatcaagtttttttcgaatcaaatgaagctgtatta
+4520574/1
B@@FFFFFFBDHFIGJIJIIJCHIJJIIGHIBDHGG<DDEHJ3BFBDBAH
@2295236/1
cttttgggcggtaccatggtataactatcttattgagataattatctttt
+2295236/1
?;;;DDAAF<1:C?FDDD3BF9DFAEDF<GDFFG48<D8B<BCCF<@@FF
@2295607/1
cacctttgtcaccactatattcaccaaccgt
+2295607/1
@<@D7=AD<?DHHII>EG9:<CBBFGIDHG=
@3974632/1
gcttactaagggagttttcttgatcattttcgtttacccagagaggaaat
+3974632/1
B@@BDDDFHGD?<EFFGGIIGFEIIHIIJIJDFGFHIGEEGGI3DFIGII
@6068948/1
acgattggaaaaataatcagaatatgaacggtattgctctgcagggaacg
+6068948/1
CCCFFFFFHHHHHJJJJJJJJJJJJJIJJJJHHIJJJJJJJJJJJJJJJJ
@6561686/1
ggtaattggagcggcttgtctaacttgaccaacggtaaaagcaggagg
+6561686/1
@@@DDDDDHHHHHIIII<E@@9EBBG??GH?GDAH7BGII<;;BF;@G
@3975330/1
ccatagcaaatggtatttggtaggacgtgctgtaccttgtatactagcat
+3975330/1
CCCFFFFFHGFHHCFEHIJH;BHG<CFHGGC>EDF@FGHHGGDGIIIIJI
@1750099/1
cttttatcataatgagatcaagtttttttcgaatcaaatgaagctgtatt
+1750099/1
CCCFF?DAAHHDHIGGG>FEGBCBHCGHIIBGHIGIGIGIAEHHGI@GH@
@60826/1
gcctaattgatccataataagtctaaatagaccttcagggtcat
+60826/1
@@@DDDBDHFFFF<EB3CE<:3AFHHFFCDFHGIAAEDHG:;8C
@8105615/1
ctcctgcggaccattagttgaagtcccagccctcagataatcccatatca
+8105615/1
@C@FDDDDDHGHFGGGIGEH@BFFFEGGHHIIAGHHCEHGIEHGGIIGGF
@3418998/1
gtaacggtcatttctttttcttgatctctttcattatcgt
+3418998/1
@?@FFFD?DDDDHEH9CCHHIJCEHEEHEECGFGGIIIGE
@6070140/1
ctggagacatgactacacaaccatttggtatattcatcctcttaaaataa
+6070140/1
CCCFFFFFHHHGHJJJJJJJJJJJJJJJIJJJJJIJJIIJJJJJJJJJJJ
@2297029/1
gcctcctgcggaccattagttgaagtcccagccctcagataatcccatat
+2297029/1
@??DDADDDHFAD@BHGG@DGGC>EEFAFG9??FGEAB0?DA?DBFGIIG
@62506/1
ctcatagttccacaatgagtaatttcaatttttaatccttttatttcttt
+62506/1
@B@FFFFDFHHFHIGHGHID>EHGGEHGGIIJIIHGGC>BEFIIGEGIIG
@7580547/1
cgtgtaatcactgctgaggcttgaacaagcccttctgatagcctgcaatt
+7580547/1
@CBFFFFFHHHHHJJIJJJJJJJJJJJJJJJJJJJJJJJJJJJJIJJJJJ
@5544434/1
gtcatcaggaataaagtcattaaccttcaaaatttttccg
+5544434/1
@@@BADDDB:?D?CGGHIIIIIGEHHGIGID<CFFHCHBC
@8107738/1
gctgggaatcctttgtgagccacatcaatgttaaggaatggtttccaacc
+8107738/1
CCCFFFFFFFHHFIJJJIIGIJIIIJJJGIFIIGJGIIGHHGEHIGGIJI
@7067661/1
gccaagatcagccgtgtttggtagaagcaggatgacacttaggtcgtgca
+7067661/1
CCCFFFFFHHHHHJGHHIJJJJJJIJJJJJJIJJJJJJJJJJJHJJIIJJ
@63027/1
cgctaatttaaaaattgaatagtttttatgaaatgagtcagaattttcgt
+63027/1
<@@FFFFFDDHHDEGHA<<F?FHGGAEFEHGHHGH4FCFHHIIBAGIEEB
@3976730/1
gccacttctttgaactaagtacagcgaaattcttattcgattg
+3976730/1
@@@FDEDFHHBH?BGEBEHJGIJHHI<GHI9DIEGIDEG>BFH
@6563207/1
gccacattccattccatgatttattaaacccgatgctagctttcttaaat
+6563207/1
B@CFFFFFHHHHHIJJJJGJJJIJJJJJJIJIJJJJJIJGJJJIJJJJGI
@6071199/1
ctcagcagctatctcttgtaggaactggactgcattaaaatccgaatcct
+6071199/1
CCCFFFFFHHHHHJJJJJIIJJJHHHJJJJJJJJJJJJJJJJJJJJJJJJ
@2880529/1
atcgtcttgaacttcatttccaacaggtagtaag
+2880529/1
@@@DADDD4CB><?AFGHIIDEHC7BC2<CHBFF
@641108/1
gtcgctttatgcaaataaattggcatcccacttttatgaatgattttgat
+641108/1
@@@DFFFFDFGFFIIGJEGHJJCHIIHIJJIC@GHIJGF9@FHDGIJ<?<
@1186059/1
gttcaagatcattttaaactgtccttctgacacaccatctctgtaaa
+1186059/1
@@@FFFDFFH<>DHGCEEIGHIJJIIHIJGHHJCHGCGIDGGIHI4B
@6563761/1
ggcgttttggtgggcatggcctgcagctccctttttgcagcttcttcaag
+6563761/1
BCCFDFFFHHHHHJJJJJJJJJJJJJJJJJJIJJJJJJJJJJJJJJJJJJ
@2881522/1
ccttaatctagccacttcagccttatgcctctcaaactcaagctgtcgct
+2881522/1
@@@FFFFFHHFF:ADGEGFHIIJJCHHIJJII9@DEGGG<C<9DFH@F?8
@2882012/1
ggcttttatgttttcttttttaaatctcttatgtggattgccataatcat
+2882012/1
@@@FDFFFHDFAFGIJJIJJJJIEGHHFGG??<?EHH3DF>FBFFHGH<G
@6564633/1
ggtaacttctgtcttgaaatctgtagcccaatattgattccaaaacttcc
+6564633/1
@C@FFFFFHHHBHIJJJJJJGIGFHFHIJJIIIIJIIGJIIIJJIJGIII
@642910/1
tttgagatacctacgcctatcagcccatgaaaca
+642910/1
CCCFFFF?F<FHFI>BFGGHGHGBHIJJCHI4C;
@8108343/1
ggccaatagctgtgggttatatggtgattgatgccattcaactttgcatt
+8108343/1
CCCFFFFFHHHHFHJJCGIJJJJJFHIJJJJJJJJJJJJJJJJJJJJIJJ
@63807/1
cgacaaacgccatcctctcattcttagttgtaacaactaggggcaccatg
+63807/1
@@@FFFFFFHDHHFIB>4ABHH<GGIEH<FGHGJJGJJCHGGBFHIJJII
@8109472/1
cacataaattcgataacaggctgagctttataaaatgcagtggccgacac
+8109472/1
CCCFFFFFHHHHHJJJJJJJJJJJJJJJJJJJJJJJJJJJIJJJJJIJJJ
@6072045/1
gtaggaaataagaaagcaagagaaggaagtgaggtacacagttgcagtcc
+6072045/1
CB@FFEFFHGHHHJJJJJJJHIHIJIIJJFGHIICFHIJFIHGIJJJJIJ
@1756330/1
ccaagttgtgaatcaatttcaggatacgatctggtttacaattagaattt
+1756330/1
C@@DFDDDFADDHIJDIBEGIDHEG4F=F=A;?B<F>FGG9FGIJGICEI
@6072777/1
caattatgatactgtctccttcaacaatcgtcggtacaatgtaatatgag
+6072777/1
?@@FFFFFHDHFFHJIFIGEHJIIEEHEHGCGGG:DGGIII<BGHJIIII
@7582675/1
ctcatttgaaaacgtggatctccaaggtctccttgaacaaatttacctaa
+7582675/1
@CCFFDFFFHFAFHHHIJCDHIIHJIJ?FHIJJIJJJIGGHGGHIGIIII
@1188318/1
ctaacgttatcaggttttgggtagttgggtaatattttga
+1188318/1
@@@FDDD>BF<C?FEE?EFGIDCAHG>GEHFDB9CDFBH=
@6073873/1
gcgtgtaatcactgctgaggcttgaacaagcccttctgatagcctgcaat
+6073873/1
@@@FFFDFHGHHHJJIIIJJIJJGJJIIGFHJJJJIIIGIJJIJJJDDII
@1188692/1
ctgtacttgaggctgagatgaaggtggtctgctgggttgctggtcaccgg
+1188692/1
@@@DFFFFH<FFHJI@GDHGHIJJFEG@3?GHEHHIHIJECGCDHGHIDI
@5041756/1
cggtttcgtaggcaggtggaggccatcgcctggtcatgcataattcttgt
+5041756/1
BCCDFFFFHHHHHJJJFHJJJJJJJJJJIJJJJFHJJJJJJJJJJJJJJI
@8110492/1
ggcacatccacgatttcggcagcttttacctcattttcactcagaagaaa
+8110492/1
CCCFFFFFHHHHHJJJJJJJIJJJJJJIJJJJJJJJJJJJJJJJIJJJJJ
@645309/1
ctgtctgcatctgtatatgccctagcacggaaagcagcgagatgagcata
+645309/1
B@CDDDDEHHDDFGEGGGCHIJIGHGHIGEEAGGDHGID>A?DEB3?83C
@4525991/1
cttcattgtaaaaataataaggaagattattta
+4525991/1
@?@DDDDDFBHF<3:<<BFDECF9FBHGHCEC>
@4526152/1
ctctaactaaaaattcttttttaagtaacaaagcttcagtaaataacaaa
+4526152/1
@CCFDFFFGGAH>AHIIIIJJJIIGEGGIGGIGIFHIJFIIJJJIJIHGG
@1189554/1
gtaaaacgtaagtggaagcataagctcccaat
+1189554/1
@@@DDDDDH?FB:AEG>BFG4FFBEFEHID>;
@5042687/1
ctagataataatgcctcagagctaccttggcagctgctaattttgcttgg
+5042687/1
@B@FFFFFHHHHHJJJJJJHIJJJJJJJJJJJJIJJJJIJJJJJJJJJJJ
@1757229/1
ggtatccaaaggcactgttttcaccggaggaatttgtttgtgatttttta
+1757229/1
@@@DFFFFHHFAHGIAGFGHHIIIHIJJGIIHEGECHGGIAHGIFGIEIA
@8111309/1
gcctcatgttataacattatgcagtt
+8111309/1
1?=BDDDDCB<F?:2ACFHBCFBDA?
@6076094/1
atatcctaacagcacagcccgcctcaacatgagttcttcttcaatggt
+6076094/1
???B>DDDD3CDA?EEB=FF:A8:CBEDDDB4?:B9?D9BDDB>DDC?
@7070490/1
ctcagataatcccatatcattgagacattaacttgcgtagcatactttat
+7070490/1
CC@FFFFFHHHHHJJJJJJJJIJJJIIJJJJJJJIIJHIJJIJIIIJJIH
@7584126/1
gctttctaatgtttcttcatttaaaaccgctgtgtctctttctttttttg
+7584126/1
CCCFFFFFHHHFHJJJJJJJJJJJJJJJJJJJHIHIJJJJJJJJJJJJJJ
@6566978/1
tggtagttgagtttggtgggtagggg
+6566978/1
=?@ADDDDF=A<CEBBFFBG32<C??
@648233/1
cagtaggtaaaaagattattgtattttcttttagaactctttcaaag
+648233/1
@@@DDDDDB<FFHEGH9<FEA::FH4<CECDAD9EA9C9:4CFDAC@
@648332/1
gtccctttgccaaatacttcaactgtgactctaactcttcttccatccgc
+648332/1
@@BFFFFFHHHHFIJICGHIIJJJIIIJJJGHHGICHIEIJJHGHIIEII
@2886585/1
gctccaatcgcattccctttcacactaggga
+2886585/1
?=;D=D3B;DFB=E9C?AFG>H<AFGC>9C>
@6568205/1
gcctaacagggggtgcactggttacaggagatactggttgttgttgaggt
+6568205/1
CCCFFFFFHHHHHEFHIJJJJIJJJJJJIIHIJJJJJGIJHIJIJJIIJ7
@1760813/1
ggtttaaaatcttcaataacattactcatttctgataggttctgcaattt
+1760813/1
B@;DFFFFHHFHDHHGGGHIIGIIHGGHIIBHCH@H<EDCEFDDGHIIGI
@649250/1
gtggattgccataatcatatttcttataaattttttcttcataataatct
+649250/1
;1?DDDDD>FDHHBDHFH@HHGIEHGBCFEHCHIEG9F@FHE@99??FHH
@2301228/1
gccacattccattccatgatttattaaacc
+2301228/1
@@?=DDADHHAHHIIIFG<FBEEI?F<ECG
@2301246/1
catgacgatagctttattctcattaaggaattccggtttctcaaaacatg
+2301246/1
CCCFFFDFGGHHGIIIGIJJIIDGJGDGG@HIIIIGHGH@FHHEIIG?FH
@4526623/1
caaagggaagcgagcttgctgttgttgctgctgctgctg
+4526623/1
CCCFFFFFHHHH=GGBHEGFFF@HD?GD>GCGGIIII3?
@5044623/1
tataagattacaattcttaacattttttctttaaacaaagaacattggat
+5044623/1
CCCFFFDFHHHHHJJJJJJJJJJJJJJJJJJJIJIJJJJJGIIIIJJIJJ
@5045521/1
gtcatttctttttcttgatctctttcattatcgtaaattgtcacggtctc
+5045521/1
CCCFFFFFHHHHHJJJJJJJJJJJJJJJJJJJJIJJJJJJIJJJJJJJJJ
@7071884/1
gtcccctcttttgggtggaatgtatgacgatgatttgatatctatatttc
+7071884/1
@@@DDDDDHHFHHDH?EF=HGG:?EFIII;DFHEFGF:?9?FDGGHEHIG
@3982142/1
gtttggttccatcaggaaacgatggtctgtgttgttctttttctattttc
+3982142/1
@@BFFFFAHGHHHJEIJJJJJJIIIEHHGGGII9DHHIJJEIIIJGHGII
@2888221/1
attcaactttgcattaactttctgtagtatgtttacaaatgttgcagcat
+2888221/1
@CCFFFFFDFHHHGIGIBGGHGIGIGI<HGJHIDGIJIIJJFIHGGGHFF
@6079373/1
ggatgacacttaggtcgtgcatggtttaagaaagaccaaaggtttctgtt
+6079373/1
????DDBD?BFDDE<ECFGFDF@C9FFIFE<@GFFFDGEE;BFAFFFCD>
@8115375/1
gatactttaatctaatattatattgactaacaaaatatctttcaacagta
+8115375/1
C@@FFFFFHHHHHJJJJJJJJJJJJJJJJJJJJJJJJJJJJJJJIJIJII
@67470/1
atgttaaattttttcagaatcatgtgattttttttcctttca
+67470/1
BC@DDFFFHHGGFICHGBFCHCFIGI94CHHIJBHD>@DHGD
@2303056/1
gtctctgctgttgctgttgttgctgaggctgctgtggtctctgctg
+2303056/1
@@@FFD>:AFDFHIGHBGIGCCAFD<F?C@GHIIE?D?H@:?DC9B
@8115741/1
ctccttcaggcatgggtcactattaaagttgatttgtcttatagacttga
+8115741/1
@@CFFFFFGHHHHIIJCGIIIGGIJGIIEFHGIJJJJGFHGI@GDDHIGC
@7073143/1
gcactgagttagaataccaacctgaatttcagcaattttcttaatggatg
+7073143/1
CCCFFFFFHHHHHJJJJGIJJJJJJJJJJJJJJJJJJJJJJJJJJJJJJJ
@5047662/1
atcacattaccacatttctcaaattcagtcttgaaatattatccattagc
+5047662/1
CCCFFFFFHHHHHJJJJJJJJJIJJJJJIJJJJJJJJJJJJJHIJJJJJI
@2303850/1
cttgtatactagcatgactgactagatagaagtctaattcagtggggtga
+2303850/1
@@@FDDDFHF?HHIII><IH@D>HG@HFG@HFEAFHIIGIHG?CGDEHF=
@652432/1
gttttttacttgttcctgtgccata
+652432/1
CCCFFFFDHHHGH@GGHDHIJGBHG
@8118544/1
gtttccaaaaattttcgaataagcatggaccatggtttcaatgatttccc
+8118544/1
@=?DBDDDDCHDFDFDG@AGH<A?FEA;3111?CG:?CB:F@?:DBG99?
@3986667/1
ctggatgagtgacatcagcgccaacaacaatgacaggtttttgaaaaaat
+3986667/1
CCCFDEFDDFDFHJGIJJJI:@CEHICE?DGHGHEGGDHDGGFG@BFIII
@6081650/1
gagtaattcgtcgcgcattctgttgtatatttatgctcacttcaccaaca
+6081650/1
BCCDFFFFHHHHHJJJJJJJJJGIIJGIJJJJJJJJJJJJJJJJJJJJJI
@4532119/1
ggccacttctttgaactaagtacagcgaaattcttattcgattgaagtaa
+4532119/1
C@@FFF<DHHHHHIIHBGCF9CFHIIIE:?DDHGI@GHFDGGCHGGG?BF
@7075327/1
atgcattgtaggccgcacatgtttgtgcttctgaagaggacatccccgta
+7075327/1
@BCFFFFFHHHHGJJJJJJJJJJJJJJJJJJJJGJJJJIGHGHHJJJJIJ
@6082165/1
ggatatattcatgccacattccattccatgatttattaaacccgatgcta
+6082165/1
@CCFFFFFHGHGHJJJJJJJJJJJIIJJJJIJJJIJJJJJJJJJIJJJII
@5049648/1
cttcatccttgttttcaaagttgataaataatattaatgaaactaaaaac
+5049648/1
CCCFFFFFHHHHHIJJJJJJIJJJJIJJJJJJJJJJJJJJJJJJJJJJJJ
@7589456/1
gtccagattcctgttgtggaccagcttgtgcttgtcttccaccctttttt
+7589456/1
CCCFFFFFHHHHGJJJIJJJIJJJJJJJHJJJIJFHJIJJJIJJIJGIIJ
@1765224/1
ctgtaattgcgataaggtttttcaggattgatagatacatcataatgatg
+1765224/1
@@@DBDDDDDFFFAE3323A3<CFEHBFEGCC@B>FFEIE:??4BB9<F9
@653325/1
ctcgaggtggctgcagtttccatatcatattatacctgaaggcttttggg
+653325/1
@CCFFDA0AFHHGIGJIJJFHGJHHHIHGGGCGGIHEIGGEHGIGBD>GF
@2304965/1
gtcgaaatacaaggcaggaaatggtgaactgcctttcatgaggaaggccc
+2304965/1
@@@DD=DDFFFFFEBF1CBEBE<FBHFGIBGFFIEEGIIIIIFFEFFFDC
@8119117/1
ccttatcagtaatctcgaatctattatctcttggacaagttgttatatta
+8119117/1
CCCFFFFFHHHHHJJJJIJJJJIJJJJJJJJJJIJJJJJHJJHHIIIJJE
@653615/1
tcaagctctccccttccatgcaataaacggcat
+653615/1
@@@FFFFDFDFHA;EAHGGGGIGEIIGI;?C08
@3428333/1
gagttttcttgatcattttcgtttaccca
+3428333/1
@?;DB>DDHHFF>GAE@FGC8AFEGHE>E
@71305/1
tgaaactgaacgtgtacacctggtaaagaggtgacaa
+71305/1
@@@DDADBBFDAC@F>EGGGDH;:CFAHEFB1?C<DH
@6573643/1
agaacaatgagtaagagcttgcaagaggtaacttctgtcttgaaatctgt
+6573643/1
CCCFFFFFHHHHHJJJJJJJJJJJJJJJEHIIJJJJJIJJJJJJJJJJJG
@71629/1
gcctcatgttataacattatgcagttcattacctaagatatttgttatga
+71629/1
C@CDFFDDFHHHHGIIIHEG>HBGHGGIEFGIGIECG3?FG@AGI>DGIG
@5553307/1
actgaaccaaatcggctccttgaatgaatttttcattcctccatactcct
+5553307/1
CCCFFFFFHHHHHJJJJJJJJJJJIIIIJJJJJJJJJJJJJJIJJJJJJJ
@1766131/1
gagccaacagtaagacatggtagctgaggatactttaa
+1766131/1
@@<?B>>?A>:AFG<EBE<@EEF3C4E9@AF>FGIIF<
@7077611/1
cagcctcttttaccattgtacgagtttgagcatcattcattttcttcatt
+7077611/1
@@@FFFFFGGGHGJJJJJIEHIGIGEHIGJJIIJJIIJIJJJIJJJIJJJ
@5051902/1
catgaaacaaaatgtaatctctgttcttttttgaaacgaaatagtttttt
+5051902/1
CCCFFFFFHHGHHJGHJJJJJJJJJJJJJJJJJIJJJJJJJJJFIIJJIJ
@3989963/1
ccttgaacaaatttacctaaagcaacaacacaattgtcggca
+3989963/1
CCCFFDFFF?FFHGBGHBH@H9C>BFHIJH;E7FGEDD:@GG
@5052532/1
ctccaaaattgtaaatccaggaacttcccagtcatcaggaataaagtcat
+5052532/1
CC@FFFFFGFFHHJJJJGGIIJJIGIGIGHIHGJIJIIJIJJIGIIHEIG
@3990160/1
atgtttctagcctttcataattcataacgtcattagcagagctcgctact
+3990160/1
@@@DFFDFDFFFF@HGBACDFHIDIGGGIC=DGG4CGG@HEHJGGIIGD9
@6085221/1
tgcattaatctatagaaaattttccagacagtatttagagactttccact
+6085221/1
CCCFFFFFHGHHHJJJJJJIJJJJJGIJJJJHIJJJJJJJJJJJJJJJJG
@3430761/1
gaagtaagtggtctttcatttaatgttttttgaaaagcctcacttgtttt
+3430761/1
?@;BDDABCBDADDGGGIIIBIHEHDFIIG>HIIIE;D39BFG@FADDFG
@7079588/1
gggacacttatcaggttgtatactgatttcataatgatgtacgaaacctc
+7079588/1
CCCFFFFFHHHHHJJFHHHIJJJJJJJJJJJJJJJJJJJIIJJJJJJJJJ
@7079853/1
ccacattccattccatgatttattaaacccgatgctagctttcttaaatc
+7079853/1
CCCFFFFFHHHHHJJJJJJJJJJJJJIJJJJIJJJJJJJJJJJJJJIJJJ
@7080095/1
gggaagcgagcttgctgttgttgctgctgctgctgttgttgttgttgacc
+7080095/1
@@C?DDDFDHHHHIIIJIGGEIIIIIJJIIHEHIH:BDDHCFHCDFGGIJ
@7080344/1
gttcaagatcattttaaactgtccttctgacacaccatctctgtaaa
+7080344/1
BBBFFFFFHHHHHJJJJJJJJIJJJJJJIJJJJJIGIIJJJJJHIJI
@3991592/1
gttgcagttaaaccaagaacatgtggcctatcctctggaggaattccttt
+3991592/1
@B@FFDFFHGHHFIJJJJIEEHIHJIIIJEEHICGGIJCHHG<FHIJIIJ
@2894321/1
catgttcttgcctttgttgctgctgtgg
+2894321/1
@@<FDFDDHH??BHEHFHIGIIJIJHH<
@8122115/1
tgctgctgttgttgttgttgaggttgattagaagcccctgcttctccagg
+8122115/1
<??DDDDFHFDFHHFGCHHGGIGCFFCEHEGEG@BFHIII9GAHBBDD@F
@73818/1
ggctgctgtggtctctgctgttgctgttgttgctgaggctgctgtggtct
+73818/1
CCCFFFDFFFHFHJIIEEBG>FEHH@CFGF=BFGGC@GHGIJJ3?DDBD<
@2308032/1
ggcaaggtacagcctcaccacctcaaccg
+2308032/1
<@@FFDD:DAHHHHHGEFG<F13CDA3?F
@6574781/1
cttttctatgctacttttttccaattccaaattctaatcatgggtcgggc
+6574781/1
CCCFFFFFHHHHHJJJJJJJJJJHHIJJJJIJJJJJJJJIJJJJHHIJJH
@6088097/1
ctttgactaaatactcctgaaggagtgatatcggtgtttttgagctcata
+6088097/1
@@@DFFFFHHFHHJIIJJGHHIEGA<CCFDIEIIEF?FHGIJIIIEIGHI
@5056152/1
ggtaggtgcagggtatgaaactgaacgtgtacacctggtaaagaggtgac
+5056152/1
@@?DFFDDBFDHHCEBFGHGHIJIIGGEEFECGHDEHGBFEHHGHG?BDG
@4539009/1
gcctgcttgtggaaaaccaccacaaatccacttggaaaactgtttatcat
+4539009/1
@@@F?DEFDHGHHFIIG?HGHIEF98EBHGIGGIIFIJBHEHG@H@GDEC
@6089550/1
ctctggtatccaaaggcactgttttcaccggaggaatttgtttgtgattt
+6089550/1
CCCFFFDFHHHHHJJJJJJJJIJJJJJJJJJIJJIJJJJJIJJJHIFIJJ
@1198451/1
gacaggtttttgaaaaaattttggccaatagctgtgggttatatggtgat
+1198451/1
CCCFFD2=CFHHDCDBGBCHECGB@FDCAFG@HIBDEG0?DFAH9CFG9F
@4539264/1
cattactaattttttgcaattgttgagtgaagtttctgagagcatcttct
+4539264/1
@@CFDBDD>DB?FHII<G@EHC9CGDGFHE9DGGEGGI<G4B?<DFGGHH
@1770537/1
ctttgactaaatactcctgaaggagtgatatcggtgtttttgagctcat
+1770537/1
@@CFFFFFHFHDHHIJJJIIEIC>FCDHHHIBFHFGHGIIJ<B7FAHIC
@6575927/1
ctggttacaggagatactggttgttgttgaggtggtagttgagtttggtg
+6575927/1
@CCFDFFFHHHHHJJJIJJJHIIHIJHIJJJJCGHFHIGIIHHHHIJJGH
@7082872/1
ctcagataatcccatatcatggagacattaacttgcgtagcatactttat
+7082872/1
CCCFFFFFHHHHHJJJJJJJJJJJJJIJJJJJJJJJJIJJJJJJJJJJJJ
@7082931/1
cttcatccttgttttcaaagttgataaataatattaatgaaactaaaaac
+7082931/1
BCCFFFFFGGHHHJJJJIIIHIIJJIIJIJJJJIJJJJJIJJJJJJJJJJ
@2896363/1
gtgcattcataattcgggccttaactttagtg
+2896363/1
@@@DDDFF4CFFFHH=G6FGHIBDFHIIE@H@
@75895/1
gtccttctaacctgttcttcttgaagttggttcagctg
+75895/1
@@@DBBDFHGFHF><EGEEG<HHHI>4:<3A@FBHD>@
@76081/1
gctaaagcactaccttcagcgggagaccttggctt
+76081/1
@@@DB?B4D;D<;?DGGGCHIII1C:BFB<?393B
@1771170/1
gctccctccacctgaactagttcatatttcggagtcgtccctcttctgga
+1771170/1
@@CDFFFFDDHDHGGGGI3CC<E<FIHIIBHI<6?CF;DFHIGG9DGHGI
@6576461/1
acattattgactaaggccgatctgaggtctgtcaattcaccaggtgatat
+6576461/1
CCCFFFFFHHHHHJJJJJJJJJJJJJJHHJJJJJJJJJJJJJJJDGIJJJ
@3434616/1
cttatcagtaatctcgaatctattatct
+3434616/1
@@@D=D;BA:AAD@EABEGGHGHB<EH9
@657983/1
cctcttttgggtggaatgtatgacgatgatttgatatct
+657983/1
@CCF?DDFHHGDFGB?BEF@CCDEHEGHE4?FGDD>F@@
@658000/1
ctttgaagttgaataagttattattcttctaggtccttttatcataatga
+658000/1
CCCFFFFFCFHFHIGII9EBECJIJJFIJIJJJHIG@HIE@GHIJGIIJI
@7083312/1
ccctgcagttcatccataattcagaaagaatatacacaacaggcaactct
+7083312/1
CCCFFDBEHFGGHJIJGIJIEEEHIIFEFGGGGIHIJJIIJIIBGIIEIE
@5057825/1
tataaatgtaggaagttatcaagaaatctaagattgcatcaccgaggaat
+5057825/1
CCCFFFFFHHHHHJJIJJJJJJJJJJJJJJJJJJJJJJJJJJJJJJJJJJ
@7083736/1
ctgcaattcttggttcaagatcattttaaactgtccttctgacacaccat
+7083736/1
CCCFFFFFHHHHHFHIJJJJJJJJJJJJIJJJJJJJJJJJJIJJJJJJJJ
@7083788/1
acgatttcggcagcttttacctcattttcactcagaagaaataatatctc
+7083788/1
@CCFFFFFHFAHHIJJJJIJIJIJJJJJJJJIJJGJJIJJJJJJJJJJJJ
@7083836/1
gatatgatatgggttgctgtttacaccaacgataaaatcaggctttatgt
+7083836/1
C@CFFFFFHHHHHHIJJJJJJJJJIHGIJJIIJJJIIJJJIJIIJJIJJG
@5558039/1
cactgattgatgtcccaatggtccacacctttgtcaccactatattcacc
+5558039/1
CCCFFFFFHHHHGJJJJJJJJHIJJJJJJJJJJJJJJJJJJJJJJJJJJJ
@5558228/1
ctcaaacatgcaaatgtgacattattgactaaggccgatctgaggtctgt
+5558228/1
CCCFFFFFHHHHHJJJIIJJJIIJJJJIJJJJJJIJJJJJJJIJJGHJJJ
@5558291/1
ctcagagctaccttggcagctgctaattttgcttggtgtttgttttctcc
+5558291/1
CCCFFFFFHHHHHJJJJJJJJJJJJJJJJJJJJJJJDGHIJJIJJJJJJJ
@1200535/1
ccgctgtagtacaaatttctatttccgattatttttcctttg
+1200535/1
@@@FFAFF8A4?CEGIIIIIEHICHIFABBFGHH@DHG9DG>
@76891/1
atttcttctttaggtaaaacttttatgccaa
+76891/1
@@@FFF<?8?FDFHDFG@@D@IEH4?:4EHF
@3994054/1
cttctcgaggtggctgcagtttccatatcatattatacctgaaggctttt
+3994054/1
@CCFFFFDAFFHG<AGGCCCBGHIIGFGGGGBIICGIGIGGIFIJJFGCH
@1773213/1
gggtgagtaatctctgtatcaacaactgtaccagccgg
+1773213/1
@@@?DDADBABFHIGIHEJJJJIBHHGIFHHBHGEBDE
@77224/1
gctccaattgcattccctttcacactagggacatg
+77224/1
?7:A;D??FFDAF<<EGII>4AIGGG3?B32AFGD
@2898604/1
gaactatttctttaagaatattttggatttcattgatagtatctgatttg
+2898604/1
@@@DDDDDDFFFF4<E9@CAHHHF@G:BEDFF>FFDFFEE4E<FEDFGF>
@7595299/1
gtcatatagcatcaataactctgtattagtctgcagaaaccaagagcgac
+7595299/1
CCCFFFFFHHHHHIJJJJJJJJJHJJJJJIJJIJIJJIJJJJJJJJJJJJ
@3995035/1
cgatacagaataattctatgaggcttgtagccaccggtacttttgtaaaa
+3995035/1
@@C?DFFAF?FFHIIIIIJJ9@3;CEGEHE@F3?GHI:F6B@DHGFCDEB
@3435946/1
ctcttctcttggtgttcaacaaatctcttaatgatatcagtcagcttaca
+3435946/1
@@@DDFFFGFDDFGHIGIEHE;EHIGIJ@FHIJICGII<CI>FCEHE9DA
@6092470/1
ggatactttaatctaatattatattgactaacaaaatatctttcaacagt
+6092470/1
@CBFFFFFHHHHGIHIJIJJJJJJJJJJJJJJJJJJJJJJJJJIJJJIJG
@5558641/1
caaaaaaatacagcaagtctggtaaatttatcgcaaggtaacgtaaaaca
+5558641/1
CCCFFFFFHHHGHJJJJHIJJJFHIJJJJJJJJJJJJJHHIJJGIJJJJJ
@6578898/1
catgacgatagctttattctcattaaggaattccggtttctcaaaacatg
+6578898/1
CCCFFFFFHHHHHJJJJJJJJJJJJJJJJJJJJJJJGIIJJJJIJJJJJJ
@3436561/1
tggaggttgatgaggaggctgaggcggaattagagcaattgctcccggag
+3436561/1
@@@DFF;DHHHHHJIIBHHGB;F=E<AGHEDGCHGIIIJ9=>4@DHA<BB
@6093477/1
gttcaatagtagaatgttacaaaaaagtaataagtaactttttttatata
+6093477/1
CCCFFFFFHHHHHJJJJJJJJJJJJJJHHJJJJJHIJJJJJJJJJJJJJJ
@4542750/1
ctccaatcgcattccctttcacactagggacatgaggtgaaattattggt
+4542750/1
CCCFFFFDGDHDAHF@GGGGHHEBDD>9CDGG@HC?;:?@F@F@DIII3?
@2313084/1
gtcgtgagaagctgcaacggctgctatagatggaacgttg
+2313084/1
@?@FFADFDFDHHIEG>GFEBHB1?BFGGHGHICGEH;B2
@5060876/1
gcttgctgagcgactaatgccactgtgtccacaagaaaaaaggttctttt
+5060876/1
CC@FFFFFHHHHHHJJJJJJIIGJJIIHHIIGJJJIIIIJIGH=CHHJJJ
@4543351/1
ggaagtaagaggtctttcatttaatgttttttgaaaagcctcacttgttt
+4543351/1
@C@FFFFFHDHHDGIJGHIIJJJJJIFDEHGBFE@DC3DDHGJJGHJ?DB
@5061197/1
gcgaccattactttgtggtccaaaatcagagctacaacatctattgttgg
+5061197/1
@?@DDAADHDBHHFFAC=GG9FHICHBGDBCBHBBCGF?F?BGBDBHH@B
@2313846/1
gtctctgctgttgctgaggctgctgtggtctct
+2313846/1
@@@DFFBDHHGAHFHD@DCHIJJEG<;AFC<?9
@8127193/1
gtattgatatcacatttttgtaaacttaattcaccagcatatatattatg
+8127193/1
CBCFFFFFHHHHHJJJJJJJHIJJJJJJJJJJJJJJJJJJJJJJJJJJJJ
@3995462/1
cttctgtaaaatgccaataattgttctttcatgatact
+3995462/1
@??DD?DDFHD<<EFHIDG9<?A:?FHCH4F9FHHEF9
@662200/1
ttgaattcataagttggttgttttttaagtgcatgttgaacatattcatg
+662200/1
?@B;BDFFHGDHFCFEHH=FGGEJIII3CDEFBGIJGIJGI9B<<BBB4B
@1202910/1
cagagaggaaatagtattttttcttcatcgtcttgaacttcatttccaac
+1202910/1
@@@DDDDDHFHHGJGDGGEEHIJFIJFIIFBDGEIDHHFHIJ>FCBEGHJ
@2314525/1
gctggttcctagaatcccacatggcaggaagttttctcgcaacttagg
+2314525/1
@B@FFDEFHGBBDHH@FHIGIJEFEGHIGGGE<D9?<CFG??F3<<D@
@6094931/1
gtgacattattgactaaggccgatctgaggtctgtcaattcaccaggtga
+6094931/1
@@?DABDDAAF?DHIEGGIGG?:G@G@<FCHB?@GCECFGCFGGHG7/80
@79784/1
ctcaatttaccttcatccttgttttcaaagttgataa
+79784/1
<@@DDEFFHFHFGIHIJIEEECHHJGIEHEECE4CEF
@79818/1
gtacgctcaaacatgcaaatgtgacattattgactaaggccgatctgagg
+79818/1
@@@FFFDFHHHFHEHHG?AHG:AHGIG4@HHGCHGE@HCCHIIGGEBCGF
@1203478/1
ctgaactctaacagtagcagcatatcgactaggatgagcatccatggaac
+1203478/1
@@@FFFDDHHDFDHGGIIDHGI@EHJIGIFGGBGHFEHH<D>FD?BFHGB
@80021/1
gcagcttttacctcattttcactcagaagaaataatatctcagcacca
+80021/1
@@@FFFFFFDDDH3AF>?CIHIEGIIEGHGG@FEHJ9<?9?9C9CCD>
@5061501/1
ctccagccaaaatccaaaggagcccactcgaattctttagttagggtaat
+5061501/1
@@@DFDBDFHHGFGHIGGGIIJJIJJJIIJHGIHGHIJHIFGIC@DBDHE
@6580743/1
cttctgatagcctgcaattcttggttca
+6580743/1
???1B;B:A?DFDFDGEEHHHIBG3CE>
@5062360/1
caacagccccagcagcagcagaggcaacaacagcctcagcagcagcagtg
+5062360/1
CCCFFFFFHHHHHJJJJJJJJJJJJJJJJJJJJJJIJJJJJJJJJJJJHI
@4545527/1
tgagtaagagcttgcaagaggtaacttctgtcttgaaatctgtagc
+4545527/1
??@DDDDDFHFHFIIE4CCGH?EEEG>HHHIEHGGHIIIEHHIFC9
@5562046/1
cttatctttatcatcttcttcattggctgaatctttatttgtttcatcgt
+5562046/1
CCCFFFFFHHHHHJJIJIIJIJJJJJJJJJJJJJJJJJJJJFHIIJIIJD
@6096584/1
tttgagaatctgttaaaggttttcgttgctcattgatatcccttatgtct
+6096584/1
CCCFFFFFHHHGFGGGGIJCIIJJJIJJJJJIIIIGIGIGHJIJIIJJIJ
@5562135/1
ggcaggtggaggccatcgcctggtcatgcataattcttgtagaagaccaa
+5562135/1
CCCFFFABFHFDFHHDFBGGIGIIIIIGFIGIIGIIIIIIIIIIIIIGHH
@3996636/1
cacgagacaacgtgatataactatgaagaatcatg
+3996636/1
@@@D<ADD?DHHDGG9E9BEHEH9EDGCHIBEDC?
@8129715/1
cacaaatccacttggaaaactgtttatcatagatccgacgacacttttta
+8129715/1
CCCFFDFFHHHHHIIGIIJJJIHHJJJJJJJGEIJIIHIIJJIJJJJJJI
@2902436/1
ctagctttcttaaatctggttctctaatcatctgattagtagtaacgatt
+2902436/1
@@@FFFADHFDDHEHIIGCHFIDHGIEHIBCHIJEIIIJFFHEIIDE7BF
@2316050/1
gatcaattactctaccaggtggaggtgaaaagaatgatcttccaactgtc
+2316050/1
@@CFFFFDFFDDFBAEGCFFGDHIGHHIIIGE=?C4C911::9<9DACBB
@2902854/1
tgcctttgttgctgctgtggtggttcttgcctttgcagctgt
+2902854/1
B@BDFFDFFHDFHIJIJGFHGIJEFGIIIEHIIIB@<@DBF9
@2903065/1
acgtcgtctttttttaccaaaccgg
+2903065/1
@@@BDDDDD?DDDH1C4CC<CDDFH
@2903125/1
gtagtaagtgatcattaagttcgccgatcttgtacaacattttacatgca
+2903125/1
@@@DD42A2ADFBEFIEB@@DDEBEF1:DGA>CFEGA3?@FFI@?@BFB>
@82128/1
caatgatttcctccttccaaaaaaatacagcaagactggtaaatttatcg
+82128/1
@<@DFDDFHHGDFHHCGGEIGCG:@CGIIIGEI<FD>FFBD9BFFBGGHG
@5562206/1
gtcagagctatagtagttgaatggctggttttcaccaacattccagctag
+5562206/1
CCCFFFFFHHHHHIJJJJJJJJJJJJJJCHIJIIJJJJJJJJJJJJJJJJ
@6582134/1
gtggtctctgctgttgttgttgttgctgaggctgctgtggtctctgctgt
+6582134/1
BBCFDFFFHHHGHFEHFHIFHGIIJJIJIJJJJJGIGGGGDGHGGIIIIF
@5063872/1
atcggaggcaaccaatatgttcgtctcacccatgttaaattttttcagaa
+5063872/1
CCCFFFFFGHHHHJJJHJIHHJJIIJJIIJJJIDIJJJJJJJIJJGEGHI
@5563346/1
agcttgctgtggtggtacagcacccggtcctggtccagattcctgttgtg
+5563346/1
CCCDDDFFDDDFDGIGHIGHIIIGGHIIHIEGEGGDHIGIIGIIIHIIII
@6098215/1
aggccttggtaaatttgggtcccatgctatgggtgaaagatcctcttctt
+6098215/1
@@<ABDDDHAD4:CBGB@BF@;EHHIIDF<EHC:CCDBF9:<BDD@A@9?
@3998851/1
gggaacgagaaccaatttcttttttaaaataatcagcaaaatcca
+3998851/1
@C@FFFFFHHHGHFGGGIIFAHIIFGGIIIJIGFGIGIE;BGHJG
@3441875/1
tataacattcgtcctcctgccactcatcataatgaacaatatcttctttt
+3441875/1
@@@DFDDDHHHFBHHBGGEHHIIIFBHCHGIIGBF<CAGGGCDBFHAGGG
@4549012/1
tagatatcagacatttcttcagggagaatttttaaccatttacacaatat
+4549012/1
<@<DDDDDHGHHFHJGIDCHEFIGIIIGIIC@GH@FHBHIJIIGICDHHG
@2905293/1
ctccaattgcattccctttcacactagggacatgaggtgaaattattggt
+2905293/1
CC@FFFFFBDFHHIGIIGGCIIEIDFHGDGAHGE?<B:CFC@F@FEGE>0
@83095/1
cgctgtagtacaaatttctatttccgattatttttcctttgatgctgctc
+83095/1
1?@FF@BDF<FHGIGGHIIIIGGGHIIGEEA@EGEEHEDEHDHDCHIIII
@4549284/1
agtcactcaaaagtgggttcttaagtttgttgaagctgcaaaagagatgg
+4549284/1
@C@FFFFFHHAAH?EHG:CGGHIJE<HFGGGIFIHGGJIICHGII@FHHI
@1206497/1
gagatgattagtttccacaacaatttctcttcctttttttggatctgaag
+1206497/1
@<@DDFBDHGHDHBBHCFFB?;A3A4FCHIBA@9EEHIGDH:BGGI<<==
@6583516/1
cttcacactcatcaagaacttggtaaactcttagatcttcattttgttgc
+6583516/1
CCCFFFFFHHHHHJJJJJJJJJJHJJJJJJJJJJJJJJJJJJJJJJJJJJ
@1206995/1
cgctaatttaaaaattgaatagtttttatgaaatgagtcagaattttcgt
+1206995/1
CCCFFFFFHHHHGGAHD>IHHHHJGGIHHCI<F@G<E?FDHGEHJHGIIG
@7091211/1
cgacgacactttttagtaccgggcttactaagggagttttcttgatcatt
+7091211/1
CCCFFFDFFFHDFHGHFHIGHIIIJJJJJIGGGGEH?CFHIJCG9FHHGH
@4550326/1
ggtaaagttttgcctataagaacaatgagtaagagcttgcaag
+4550326/1
@@@1B>DA<BBDHEEB?EDIGDHIIEGHHEB@@ECBGGGEGCF
@7091994/1
gttgctgtttacaccaacgataaaatcaggctttatgtttttgtattctt
+7091994/1
BB@DDDFDHHFHHJIIJJJJFHIJJFHIJJJFFHGGHHGIJJIFGHGIII
@4551252/1
gctgtgtggtattttgaatctgaataccatactttttgaggtaatagtcc
+4551252/1
BCCFDEDFGFFHDIIIJJJJIGGCHJIIIJJJJGGIJJJIF9??FHGGEI
@6101362/1
tggtgtagaggtgcaggctggccatgttgaatagcttgctgtggtggtac
+6101362/1
BBCBDDDFHHHCFHJJJJJJJJJJJJHIJGJJJJJJJJIJJIIJDGIBGH
@6101613/1
gcctgtttgtggaaaaccaccacaaatccacttggaaaactgtttatcat
+6101613/1
C@@FFDEFHFHFHEGIGGDHHIJJJJIGGGGHIJJIJIJJJIIIJGIGII
@6586138/1
tgagaggccaaactccttcaggcatgggtcactattaaagttgatttgtc
+6586138/1
CCCFFFFFHHHHHJJJJJJJJJJJJJJJHIJIIIIJIJJJHIJJIJJJIJ
@3442607/1
catcaacgttcactgtctataaaaatacaagaattccta
+3442607/1
@@@DFDDFBDCBF>4<CEGICHC<BEAE4F<B@>GGHE4
@3443053/1
ggtaggtgcagggtatgaaactgaacgtgtacacctgg
+3443053/1
@@?DFFDAHHHGHACDGGCABHHIEBHHHIEG>FCCAF
@667581/1
ccactatattcaccaaccgttaacggagtttgct
+667581/1
@CCFFFDFFDFDDHEEGIIEHIHJ?GGBCGCHEI
@3443351/1
gtctattgacagcatgatgacattcatctataact
+3443351/1
@@@D=?DBFFD3?EF@FB4C<CF<CHGE<EFGGAB
@5565340/1
gtcagaattttcgtttggagcaaatacaatgtatttgctgtctttgtgtc
+5565340/1
CBCFFFFFHHHHHJJJJJIJJJJJIJJGGHJFIIJJJJIJJIJJJJJJJJ
@6103234/1
cttcttctatcacatcggaggcaaccaatatgttcgtctcacccatgtta
+6103234/1
CCCFFFFFHHHHHIJJJJHIJJJJJJJIIIIJJJJJHIJJJGIGHJJIIJ
@668388/1
cccagccctcagataatcccatatcattg
+668388/1
@C@FFFFFFHA?BHHIBHHIGEC@H>HI>
@5565755/1
tctcattcttagttgtaacaactaggggcaccatgacgatagctttattc
+5565755/1
C@CFFFFFHHHHHJJIJJJIIJJJJJIGIJJJJJJJJJJJJJJJJJJIJH
@5565801/1
catctgtatatgccctagcacggaaagcagcgagatgagcataataggta
+5565801/1
@C@DDDFFHBFHHIFIGEDBIGG?FA???GHIBH:FFBEG?FDEGDC=FC
@8134058/1
ctctaactaaaaattcttttttaagtaacaaagcttcagtaaataacaaa
+8134058/1
@@@DDDDDHHHFF>GHE@IICEBGGHFHIIIEGGIIGE??DFHIIEGGHI
@4553101/1
cttgtcttccacccttttttttgttcctttttgaattgaaatcacctgct
+4553101/1
@@CADEFDHHGD>ECEGHBGIIFBDDGFHH@BE=DEIJJGCHFGIH<3CD
@4553712/1
cccgcaacaattgtacacaactccataggaagcgccaaaggcttctctcg
+4553712/1
C@CFFFFFHHAFD?GHIJJEIJJGHJJ@GHGGIJ8GFGHIJJJIJDHGIG
@4000979/1
ctccatactccttgtcttacaggtaccggtctttctcgataatcaagtgt
+4000979/1
@@<DDFADFDFH?GBHIIBF4CEFCAE:FFHB<DFGIC<DHEAG<BGB@F
@5070977/1
gcaccttcaacaccacactcctcaaggtacacccctataagggcttcgat
+5070977/1
CCCFFFFFHHHHHJJJJJJJJJJJJJJGFGHIJJJJJJJJJJJJJJJJJJ
@1780540/1
ggccgatctgaggtctgtcaattcaccagg
+1780540/1
@@@DD?@DFHDHFEBFHIHIIGIG<EEHII
@670671/1
ctttgactaaatactcctgaaggagtgatatcggtgtttttga
+670671/1
@@@DDBDDH?FFDFHHIIFHGIE3CACFGH<HHA8CADFGEH1
@8134640/1
gtaatattttgataacgtggatgtagataggctggcctgcttgtggaaaa
+8134640/1
CBCFFFFFHHHHHJJJJIIJIJJHIJJJJJIIJJJJJJJJJJJHIJHIJJ
@2907778/1
cccttcttttgggtggaatgtatgacgatgatttgatatctatatttctc
+2907778/1
@C@FFFFFHHGGHFGGIII>9C>HGBH?CH@FDHHCHBDEGEHG@DCGGH
@7093574/1
cgctaatttaaaaattgaatagtttttatgaaatgagt
+7093574/1
8=<?DDDD<CFB>DFHIA?3A?FEHGBBDEHHDE9FE1
@7093615/1
ccgctgtgtctctttctttttttgttagactgatttgatagagcacggaa
+7093615/1
CCCFFFDFHHHHHJJJJJIJJJJIIIIJIJJJIJJJJJJJJJJJJJJJII
@2320995/1
ggaacaattctatcacctttgaagttgaata
+2320995/1
@C@DFE?DHH?BBEGGHGIAIHCGIICGACF
@2321027/1
ctctgtcgaacagcttccacagcttgtctgtaattgcgataaggtttttc
+2321027/1
CCCFFBDDHDFHHDIJJIIHHHJJJGGHIJA>DEGGGBGIGGGCBDHJJ3
@5567535/1
gtcattatgggcttctattagttcatctatattttttaaggaagtaagtg
+5567535/1
BBCFFFDFHHHHHJJJJJJJIIIJJJJJJJJJJJJJJIHJJJJJHIJJGI
@2910450/1
ctccaagcttaacattgattttaaggcaaagattggagag
+2910450/1
CCCFFFFFGHHHGIFHIBHGGBHFH@FCC93CFCGEEE>8
@2910586/1
gtgatatgatatgggttgctgtttacaccaacgataaaatcaggctttat
+2910586/1
@@@FFFFF8FFHH>GFFHJJJIHHHHCHEAFIIGIGJIIIJJHG>FHIHG
@5072516/1
tggcggagctcttcagcatttagcagcatcg
+5072516/1
@@?DDD:?8C?CABGEE@<C@FG@GGAD4:?
@6106874/1
gccatttctctatttgcacttagttactcagtctcacagttagttatcaa
+6106874/1
?@@FFFFFDDHFHGGGIJIGIHIHI?EEFGGHGIGEHGGIIGIHHBGDC?
@1782058/1
ccacattacagttatattcgaaaactt
+1782058/1
@@@DD?DDFFA4<CFEGF4CCABCADF
@85529/1
cattattgactaaggccgatctgaggtctgtcaattcaccaggtgatata
+85529/1
@@?DDDFFHHFAD@3CF6CBEHAH9?9EGGDFEHDICHGGCCG9BBD>FA
@1782393/1
cctcaaccgaacacttctaggttacatagtgtatgaaccgctgcattaaa
+1782393/1
@CCDDFFF<AAH?GGIIIIIIAFGIII@GGGIJIFHGGG>H><0BFHIIJ
@6589518/1
caagttgtgaatcaatttcaggatacgatctggtttacaattagaattta
+6589518/1
@CCFFFFFHHHHHJJJJJJJJJJJJJJJJJJJJHIJJJJJJJJJJJJJJI
@8135984/1
gtgtattcataattcgggccttaactttagtgaactggtcatcaactgag
+8135984/1
=BBD=ADEHHHHHJJJJJJJJJJJJJJJJJIIIJJJJJIJJJJJJJJJJJ
@7094506/1
caggtttttgaaaaaattttggccaatagctgtgggttatatggtgattg
+7094506/1
@@CFDFFFHHHHHJJJJJJJJJJJEGIGIJJJHHIJ@FGGGGEHDDFHIG
@86957/1
gccatccattttatagctactctaaaaacacggtcttttccttcccctgg
+86957/1
CCCFFF?BBAFHFGGGIJJGCHGGGEHGEG=@F@DGHAGHGGEHEGEBDG
@2912015/1
tctcatccacattttatgtgctgctaacctcttggcaattttttttcgat
+2912015/1
@@@FFFF?HHHHHIIIIIHHHIJGIJ<FGHGIIGIIIIIJIJIIJGEIIG
@7095125/1
gtaggaaataagaaagcaagagaaggaagtgaggtacacagttgcagtcc
+7095125/1
<:?DADDDDHHHHIICGBDGBHIIGGGGI:C1?E1?D>CHIIIDGCB?GD
@7095193/1
ggatttcattgatagtatctgatttgttgtttattagggtagcatttgga
+7095193/1
BC@FFFFFHHHHHJJHJJJJJJJJJJJJJJJJJJJJJJJEHIJJJJJJJG
@7605168/1
acaattttttcttttcttctttctgtatcaactgcagcctcttttaccat
+7605168/1
BCCFFFFFHHHHHJJJJJJJJJJJJIJIJJJJJJJJJJJJJIJJJJJJJJ
@2912597/1
cttcaaactgttgctcagcagctatctcttgtaggaactggactgcatta
+2912597/1
@@CFFFFFFFCFDEGEFGEGIDEGEHJH@HHEHIFGBAG93C?F33?FGI
@7095707/1
gtcctgttggtccattaatataaaatggttcaacttctttggtgtac
+7095707/1
CCCFFFFFHHHHHJJJJJJJJIJJJJJJHIJJJJJJJJJJJJHIIJJ
@87711/1
cttgtaacattgcagactctgtacttcctcctcatagttccacaatgagt
+87711/1
BCCFFFFFGGHHHJJHIIIEIJJGIIBEHIHEHGE4F<FH@@GIIGEHI<
@4556764/1
gtcacttcaaactgttgctcagcagctatctcttg
+4556764/1
C@CFDDDFHHFGA4<CBABB<GHB>?AEBCHEHID
@8137280/1
ctcttgaggaagttggtgtagaggtgcaggctggccatgttgaatagctt
+8137280/1
CCCFFFFFGHGHFIIJGGFHHHHG9CGGJJIIJIJJHIIJJJFHIJJFII
@8137312/1
ctgctgctgctgcggctgttgttgcctctgctgctgctgctgctgaggcg
+8137312/1
@CCFFFFFHHHHHJJJJJHIIJJJJJIIIIJJJJIJJDHIBHHCGFHJJJ
@677683/1
gtataactatcttattgagataattatcttttgaaacaactacctcccct
+677683/1
<?@DDDFDFHDFBGCHHEIGEGEHG>FHHCCHG7<?CCGHIIIIGB@F@C
@4004330/1
ctcagcaccaattttatgatttctcttctcttggtgttcaacaaatctct
+4004330/1
@@@DFADFHHDBFGIB4?HEGHG>BEAE<49ECGGCF=<?FBA;FHGI<G
@2323472/1
cctaattcatccataataagtctaaatagaccttcaggg
+2323472/1
@@@FBEFA?HGDFIJ3CBHC?@IEC9BHGH@<F@GGHDA
@2323725/1
cccacatggcaggaagttttatcgcaa
+2323725/1
@@@DDDDADFDFDGHGEEHH4AAEGEG
@5074254/1
ctctctcagatgaatctgaactgtctcttctatgtcaaggtttcctactg
+5074254/1
CCCFFFFFHHHHHJJJJJJJJJJJJJJJJJJJJJJJJJJJHHIJJJJJJI
@7608184/1
gtccgactgatgatttgaggttcttgtggaattgtgacactttgatgttg
+7608184/1
CCCFFFFFHHHHHJJJJJJJHIJJJJJIJIIJJJIJJJJJJJJJIJJIJJ
@6108587/1
ctcgaatctattatctcttggacaagttgttatattagtcactttatatg
+6108587/1
CCCFFFFFHHHHHJJJJJJJJJJJJJJJJIJJJJJJJJHJJJJJJJJJJJ
@5074774/1
gtatatataagattacaattcttaacattttttctttaaacaaagaacat
+5074774/1
CBCFFFFFHHHHHJJJJJJJJJJJJJJJJJJJJJJJJJJJJJJJJJIJIJ
@3446842/1
gcaaagggaagcgagcttgctgttgttgctgctgctgctgttgttgttgt
+3446842/1
CCCFFFFF8FHHF=DGIGEGCGGEHCEFGGHHIJJJIIID<FHAGGCFGA
@6592800/1
gggcattcatcttttcttttgtaaattacttcaaggaaatcccagtccac
+6592800/1
CCCFFFFFHGHHHJJJJJJJJHIJJJJJJJJJJJIJJJJJJJJJJJIJJJ
@88940/1
atttgattcagtttcccgcttctttccaaatctggacatt
+88940/1
@@@DDD4DD4DDDGGFIIIIIIHHEHI><9CGF><D??GB
@1784094/1
gtggaggacattggtatggtggcttttcagcccta
+1784094/1
@@@FBDDBFDBHA@<CECHC4EAGG;ACF@CFHGB
@6109910/1
ctgtgatcttgtctaagattgctttcgctgcggcatgctttgcttctttc
+6109910/1
CCCFFFFFHHHHHJJJJJJJJJIJJJJJJJIJJJJJJJIJJJJJJJJJJJ
@89400/1
taatcggtggcgtgtaatcactgctgaggcttgaacaagcccttctgata
+89400/1
CCCFFFFDHDHHHIGJHIIJJEGJJJIIIIIJICCB<GGHHEH@GGGJE4
@1213296/1
tcttgcctttgttgctgctgtggtggttcttgcctttgcagctgttgtgg
+1213296/1
CCCFFFFFHHHDFGGEIHGGGCC:@CHEHC4<FGHGIGJAGGIEHIGC;F
@2915823/1
aacaggagctgcgacaccatctgatgcctggtgcggag
+2915823/1
@@@DDD?DFFH>FAGHDB?FHHIA4?BB>GGB39?<0@
@4559751/1
cagcattcagtagcatcgtgatacgatgtaatattgaaggcaataaagta
+4559751/1
@@CDFFFAFHFBBAFEGHHGDCGEGAHG@DG9E>EG<HIGIBGHG<?D?F
@4559780/1
ctgtcttcagcctcatgttataacattatgcagttcattacctaagatat
+4559780/1
@@@DFFABDFHDHGIGE4<EGHIIII@GHEHEG2A4?F4CFBAGGEBFGI
@4005566/1
ccttaacttgcattaaatcacatcacattaccacatttctcaaattcagt
+4005566/1
@@@DDDDBFFHFFIGDFI4<FHGHHIGIBHGIIGC<BFGGGGG9D>FHGF
@8138972/1
gcccgcaacaattgtacacaactccataggaagcgccaaaggcttctctc
+8138972/1
C@CFFFFFGGHHHJGGIIJJJJJJJIIJIJJGIIJJJIIIJJJJJIJJJI
@2324845/1
gtccaatcttcaattgttttaaagcacatttggctgc
+2324845/1
@?@DDDDDBHF:CE@C2AEFFCGE9EHHF<?AEEE7C
@6110885/1
gctttatgtttttgtattcttcaatggttgctgctaaatcttcaagtaca
+6110885/1
CCCFFFFFHHHHHJHJJJJJJJJJJJJIJJJJJJJJJJJJJJJJJJIJJJ
@1785448/1
cgattatttttcctttgatgctgctcaatttaccttcatcct
+1785448/1
@C@DFFFFHHHHGFIJIJJIJJGFDHHJIGCIE?DFCCEHH9
@3449857/1
ggaaatagtattttttattcatcgtcttgaacttcatttccaacaggtag
+3449857/1
@??BDADD==CFD9<:<?EECECGCFECABC9C4D<FF4?<GC3DGH9BD
@5077921/1
agtaagtgatcattaagttcgatcttgtacaacattttacatgcagttag
+5077921/1
@BBFFFDFHHHHHJJIJIJJJJJJJJJHJJJJJJJJJJJJJJJJJJIJJJ
@90884/1
gtgaaattattggtatttcttttttccaaattgcctctccattcaattg
+90884/1
:?@A4=BDFFFFFEEGI43A<<IEFFHHEH>DBEADFDFGCGD<>B90?
@681427/1
gtacaggtcaaatccatctttgtaaataaaaaattaataacattaatatg
+681427/1
CCCFFF<3CFAFDIFBBCI@HHDF@BHIJIJ@:GI>4CGBDHHIGGIJIG
@3450448/1
acttctttgaactaagtacagcgaaattcttattcgattgaagtaaat
+3450448/1
@@@DDDDAADDH<FE<<A?:AEFGHHI<@<FGGIIG@1?6?4B:BB4B
@3450972/1
gcatgttcttgcctttgttgctgctgtggtggttcttgcctttgcagctg
+3450972/1
@B@BDDFDFFGHHFIJIIJJJJFJJGH9@2AGFCHHCHGH9GGEG9BDHH
@3451005/1
gctgggaatcctttgtgagccacatcaatgttaaggaatggtttccaac
+3451005/1
@@@DABED>FHBHHG>GGECGGCDGHGHJGHGGIAECGHIJFHIJIGI?
@8140558/1
ctctaactaaaaattcttttttaagtaacaaagcttcagtaaataacaaa
+8140558/1
CCCFFFFFGGHHFHJGIJJIJJJJIIGGHIHIJJJJIIGIIIIJIJJIIJ
@2917385/1
atcccatatcattgagacattaacttgcgtagcatactttatcgtaacgg
+2917385/1
@@@DDFDBHHHHHEGGDFEEJGBH@FAHGC;@DGHDDGG>F>FH??2DGG
@7099368/1
cccatatcattgagacattaacttgcgtagcatactttatcgtaacggtc
+7099368/1
CCCFFFFFGHHHHJJJJJJJJJJJJJJHIJJJJJJJJJIJJJHIJJJJHI
@3452651/1
ccaatgtttctagcctttcataattcataacgtcattagcagagctcgct
+3452651/1
CCCFFEBBH>F>DHHGIG>BIBBHE@H4CEHG@A?EFF9>GEE9D4BGGG
@5572835/1
ctcagagctaccttggcagctgctaattttgcttggtgtttgttttctcc
+5572835/1
CCCFFFFFHHHHHJJJJJJJJJJJJJJJJJJJJJJJCFFHJJFIJJJJJJ
@6599636/1
ctttcacgttcataaggtctcatttgaaaacgtggatctccaaggtctcc
+6599636/1
CCCFFFFFHHHHHJJJJGIJJJJJJJJJJJJJJJJJJJJJJJJJJGHJJJ
@3453444/1
cctatacctatttacatgcctagacttgtgcaccagctaaagaagactta
+3453444/1
@@@F?AEFHDHGHJDEIE@HHJICGGIJGEGIICA;CF@GAHB33?;F<>
@5573835/1
cttctgtcttgaaatctgtagcccaatatagattccagaacttccggcat
+5573835/1
CCCFFFFFHHHHHJJJJJJJJJJJJJJJJJJJJJJJJJJJJJJJJJJJJH
@3453950/1
gctgttgctgctgttgttgttgttgaccccatggtt
+3453950/1
@C@FFBEFHFHHGGIJB;@CFEHGCEE@@FEBGF1:
@4562582/1
cgagacaacgtgatataactatgaagaatcatgtgataaaaaatagc
+4562582/1
@@@FDDDFFHFHHIIIGIHIGJJJFGGHHIIIJIJGIJI>FHGIJJI
@4563103/1
cttgaacttcatttccaacaggtagtaagtgatcattaagttcgccg
+4563103/1
B@@FFFFFGHHDABHIGIGCGCAEADDHIGGEGID9EA<EFCGCE6:
@4564072/1
gcatcattcattttcttcattgtaacttggcccgcaacaattgtacacaa
+4564072/1
@@CFFFFFH?FFHCH@HIGIICHCGIGIIGIIIIGEHIIBHICDHIJIDF
@684102/1
ttcttcttcttttttccacgtgaaatctttaggctgcagctcaaccattt
+684102/1
CCCFFEFEHGHGHJJIGEHH;FFHIGGGGG>GDGGFGFADGCBGEHIAHI
@1788196/1
tggctattttagcatggaatgtaatctccaagttgtgaatcaatttcagg
+1788196/1
CCCFFDDDHHHHHIJJIIEEFDDGGHICHHAH<F4?EAEGGGF9FG@GIF
@6601235/1
ctaatatcctaacgttatcaggttttgggtagttgggtaatattttgata
+6601235/1
?@@DBDD;BFFF;CGFFEFD<C3:CGFIBGII3?DG>G<9D@GGIIAE@F
@5079327/1
ggctgttgttgccactgctgctgctgcggctgttgttgcctctgctgctg
+5079327/1
CCCFFDFFHHHHHJJJJJJJJJJJJJJJJIJJGIJJJJIIJJJJJFIJIF
@2921104/1
ggactgtcagatggttttggagaattatcaaagagaattattgaattcaa
+2921104/1
@@@DDDDBDFHHHIAFAEFHGI@>@DDAD?E4?BEFGGGFCGGHE>F@FH
@6603235/1
gtcacaactaacaatgggccacaactcatattgatcgtcaaatgaaacat
+6603235/1
CCCFFFFFHHHHHJJJJJJJJJJJJJJJJJJJJJJJIHJJJJJJJJJJJJ
@4010993/1
ggtattcgagctgacttgggaggtttggtgcccgcccgccatattgtagc
+4010993/1
?@@FDDDD>?FFHFGI@G@HCGIDE>FE8F9?DGIB@FHII<@F>GC==C
@7613450/1
gtcacaaacctgttagcagctggttgccttaaaacaatgtcaagagcttg
+7613450/1
@BCFFFFFHHHHHJJJJJJJJJJHIJJJJJJJJIJJJJJJJJJJJJJJJJ
@686563/1
cttcctttttttggatctgaagggcggtcccctcttttgggtggaatgta
+686563/1
@@@DDFFFHHDHFHJJJJJBFHCHIIIEHGFHHIGEHGHFF;9<?ACD@A
@686881/1
tagctgtgggttatatggtgattgatgccattcaactttgcattaacttt
+686881/1
B?BFFFDFHHDFFIJJJIGGGJIIFIFIGIHGHIGIIJIJJJIGG9DBAH
@686906/1
gtccttttatcataatgagatcaagtttttttcgaatcaaatgaagctgt
+686906/1
@C@FFFFFGHHFHJBFBECEEB3BDCHEIGIAGBGCGA4DBFABC9D<FB
@96780/1
ctaatatcctaacgttatcaggttttggg
+96780/1
1?@DDBB:A<FAB7:CFHEEGGEFHGABF
@2328237/1
gtctgtctgcatctgtatatgccctagcacggaaagcagcgagatgagca
+2328237/1
@@@?7=DDF?D:<?CCGHH@AHHDGHCGDFH6CFHGEEHGG0??DG@.=<
@2328558/1
gctgagatgaaggtggtctgctgggttgctggtcaccgggttgttgccta
+2328558/1
@@@DFFFFHHGHHEFGGHIGIJJJ?BFHIIIJ3DGGHGID:DGACGGGGI
@6115375/1
gtggcctatcctctggaggaattcctttaaactgatccatgatcaatctc
+6115375/1
CCCFFFFFHHHHHJJJIJJJJJJJJJJJJJJJJJJJJJJJJJJJJJJJJJ
@2922527/1
gttttttggagaggcaactcaggataactatagaggttcttctttccatc
+2922527/1
@@<DDFFFDH>FAH<GHHGCEG@HE?F3?DB>GC<308BG>HCFHECEHG
@2329189/1
cgtcgttattgaaatcagctctcctaacaaggttgttaatctctctttcc
+2329189/1
B@@DFDDDFHHDDGHIJIICHGJIIJ>FDHIJE@BDGIGHGE4DFGHJJI
@1791378/1
gttctctaatcatctgattagtagtaacgattctccactgaaccaaatcg
+1791378/1
@<@A?DDDHB<CFFGHG@HEEAEHBHHIF<@CAE>>CCGHGGDAECB<DB
@6604390/1
gtagcatactttatcgtaacggtcatttctttttcttgatctctttcatt
+6604390/1
BBCFFFFFHHHHHJJJHIJJJJHIJJJJJJJJJJJJJJJJJJJJJJJJJJ
@7615666/1
gtccttttatcataatgagatcaagtttttttcgaatcaaatgaagctgt
+7615666/1
CCCFFFFFHHHHHJJJJJJJJJJJJHIIJJJJJJJJJJJJJJJJJJJJJG
@8144003/1
tctgtacttcctcctcatagttccacaatgagtaatttcaatttttaatc
+8144003/1
CCCFFFFFHHHHHJJJJJJJJJJJJJJJJJJJHIJJJJJJJJJJJJJJJJ
@7616727/1
tcattacctaagatatttgttatgatctccggccaagatcagccgtgttt
+7616727/1
CCCFFFFDHHGDHGGHIHHHHIJJJJJJIJJJJIJGGIIIIJIJJDFDHE
@4568439/1
gtccttctaacctgttcttcttgaagttggttcagctgtagtctgtctgc
+4568439/1
@@@DFDFDFHHHFIEBFHIGIGIIBHHIG>2ACF>4C9?@>?DF@FE9BG
@5577937/1
cttctgatagcctgcaattcttggttcaagatcattttaaactgtccttc
+5577937/1
CCCFFFFFHHHHHJJJJJJJJJJJHHJJJJJJJJJJJJJJJJJJJJJJJJ
@1221138/1
tggtcctgttggtccattaatataaaatggttcaacttctttggtgtaca
+1221138/1
@@<BDD>?DC?AFHIIIGGGI4CHDHHIEAHHGG9FG@FBBGHEDHGBFB
@5082220/1
ctgtacttgaggctgagatgaaggtggtctgctgggttgctggtcaccgg
+5082220/1
BCCFFFFFHHHHHJJIJJJJJJJJFGHHHJJJJJJJHIJJJJJIIJJJJJ
@2330552/1
catcaactgagaggccaaactccttcaggcatgggtcactattaaag
+2330552/1
@CCFFDFFA<FBF;1CFGGEHG@>DFGEGGHIIIG;FDG4:<@DBDF
@5578801/1
caccaacattcatgaataatggaaaatcacatagcttcggccacttcttt
+5578801/1
CCCFFFFFHHHGHJJJJJJJJJJIJJJJJJJIJJJJIJJJJJJJJJJJJJ
@5579064/1
gcattgtaatttcttgttcttcttgttttttttctttaacatttctcaca
+5579064/1
CC@FFFFFHHHHHJJJGHIJIJJJJJJJJJJJJIJJJJIJIJJIJJJIJJ
@7618593/1
cttggcttaagagagaaataaagagagaaatagaaaataaatatataaaa
+7618593/1
CC@FFFFFFFHFHCHHIGIIEHHEGIIGIHIJIGIJGHIEGIJJJIGGGI
@4570302/1
tgggcggtaccatggtataactatcttattgagataattatcttttgaaa
+4570302/1
@CC?DDFDFDBAB@GGGGECHIJFIEFGGGGE9@DHIJFFGDDGIIEEGE
@1793195/1
ctccaattgcattccctttcacactagggacatgaggtgaaattattggt
+1793195/1
CCCFFDDFHFHDFCEIIIBHHJEII@FHGEHCCGIIGDH>HBDB>CDFC0
@1793461/1
ccgacaaacgccatcctctcattcttagttgtaacaactaggggcaccat
+1793461/1
CCCFFFFFHHHHGJJEGGHIDHEIIJIIIIJGGDEGGIIIIGIJ>6BFFE
@4015612/1
atttcattgtgcattaatctatagaaaattttccaaacagtatttag
+4015612/1
CCCFFFFFHFGGHJIJGGGIJJIJHJJIGGHJFIJJIJJIEHIIIGG
@6606938/1
gtttggtgggtaggggttgtttccctagactgtggttgagacacttgctg
+6606938/1
@CCFDFDDFHCFFIIJHIIGGGIIFCHCGHJIFGGDGEGGCGIJJIJJII
@5084337/1
gatttattaaacccgatgctagctttcttaaatctggttctctaatcatc
+5084337/1
CBCFFFFFHHHHHJJJJJJJJJJJJJJJJJJJJJJJJIJIJJJJJJJJJJ
@5084491/1
gttgctttcgcagggtaagtctttcagtctcatccacattttatgtgctg
+5084491/1
CCCFFFFDHHHFHJJAFGHAFHHIJIIGIGIJGGIGHGIIEI@HHFHHIC
@5084499/1
gtttttgagctcatacttaatccaatgacatggggaagtcaattgctaat
+5084499/1
@@@FFFFFDHDFDGGGHGIJJHHGGHIJIBHHHGIGHHHDE@GIIGIGHH
@7106298/1
tggaagtaagtggtctttcatttaatgttttttgaaaagcctcacttgtt
+7106298/1
CCCFFFFFHHHHHHIJJJJIJJIJJJJIJJJJJJJJJJJJJJJJJIJJHJ
@7106300/1
ggaacgagaaccaatttcttttttaaaataatcagcaaaatccaaa
+7106300/1
C@CFFFFDAHHFHIJIJGIGHIIJJJJJJCHGIJIFGGIJIJIJHJ
@2925423/1
ctctggctattttagcatggaatgtgatctccaagtt
+2925423/1
@@CFFFF?HDFHHIG<DHGEGBF@BFH9CCBF@GCFG
@100488/1
tccaaaattgtaaatccaggaacttcccagtcatcaggaataaagtcatt
+100488/1
@@@FFDFADHFGDHIJFHCBH>GGGIJ@HGFFGGECGHEEFHCHG@DD>F
@5085821/1
caaaatcataccattagatttattaatttgctcaggagaaatttcaattt
+5085821/1
CCCFFFFFHGHHGJJJIGIJJJJJJJJJJJIJJJJJJJJJJIJJJJJJJJ
@5085979/1
gtgcagggtatgaaactgaacgtgtacacctggtaaagaggtgacaa
+5085979/1
@CCFFFFFHFHHHJIJJJIIIIFGFHGIJJJJJFDHIJIJJ:DGEIJ
@5580203/1
ctttattatattactcctaattgaagagccttttcccaaaatcataccat
+5580203/1
CCCFFFFFHHHHHJJJJJJJJJIJJJJJJJJJJJJJJJJJJJJJJJJJJJ
@7108312/1
gttcgtggaagtaagaggtctttcatttaatgttttttgaaaagcctcac
+7108312/1
@@@FFFFFHHHHFHGHGJ?FHIIJIJJJJJJIHJIJJIJJJJIJGJIJGH
@1223455/1
ctgtggtctctgctgttgttgttgctgttgttg
+1223455/1
@@@DFFDDHFFHFEEGHGG;G<ABBDEHII?C>
@8148070/1
ctggcgttttggtgggcatggcctgcagctccctttttgcagcttcttca
+8148070/1
CCCFFFDFHHHHHIJJJJJJJJJJJJJJJJJJJJJJJJIJJJJJJJJJJI
@8148437/1
gcttgaacaagcccttctgatagcctgcaattcttggttcaagatcattt
+8148437/1
@@@FDFFDHFADDHIGGHGEHIGIGIIGIIIIGIIIJJICHGHGGDGGHI
@694504/1
ccgcaacaattgtacacaactccataggaa
+694504/1
@C@FFFD?HFA?FEHGDGE@<F3<C99@GE
@694635/1
gctatcctgtagtttcgtcctatacctttgaat
+694635/1
1?@DBDDDFFFDFEFF=::ACBH4AAHH>9<CC
@2333110/1
gaaacaattttataattattggatatattcatgccacattccattccatg
+2333110/1
CCCFF;DDHHGHHGHIJJBBHEHB9FHFHHGEAABDCCHIHHFIFIDGG>
@3460867/1
gtcgtctttttttaccaaaccggtattttccccttggcaacaaacagttg
+3460867/1
@@<DFDFFHHHGGIGHIJIEHGICGGGJGIGHIJGICGHIGGIGGHHEGE
@7108749/1
gtgaaatctttaggctgcagctcaaccattttatcggccaacatattact
+7108749/1
BBBDDEFFHHHGHIHHIHEHCHFEGGHIHIJJGJFGICDGHHEFFGIGFG
@7109035/1
cacccaatgtttctagcctttcataattcataacgtcattagcagagctc
+7109035/1
CCCFFFFFHHHHHJJJJGIJJJJJJJJJJJJJJJJIJJJJJJJIJJJJJJ
@7109194/1
gcttgcaagaggtaacttctgtcttgaaatctgtagcccaatattgattc
+7109194/1
CCCFFFFFHHHHFHIIJIGIG:CCHHIEIJJJJHIGIIJGIIIIJJJIJG
@7109333/1
gcagggaattctaagagggtacacaattcaggcactaatgtctcttcaaa
+7109333/1
CCCFFFFFHHHHHJJJJJJCGIJJJGHGIJJJJJJJJIJJDHIJIIIJJJ
@7110151/1
accaactcatactgtcttcagcctcatgttataacattatgcagttcatt
+7110151/1
BBCFFFFFHHHHHJJJJJJJJJJJJJJJJJJJJGHHJJJJJJIJIJJJJJ
@5088609/1
gtaccttgtatactagcatgactgactagatagaagtctaattcagtagg
+5088609/1
CCCFFFFFHHHHHJJJJJJJIJJJJJJJIHIJJIJJGHJJJJFIJJEHIJ
@1225452/1
cttgtctaagattgctttcgctgcggc
+1225452/1
@?@DDDA?HH8FDGEBEHCCH6FGII1
@103421/1
ccggtcttcactgcagcctgactggtgagaaccctcaccgctgtcat
+103421/1
??<?=?DBHFAAFHIA@3:AGG?4?AAE?4?EHIECD8?DG<D?FA4
@7622651/1
ctccatactccttgtcttacaggtaccggtctttctcgataatcaagtgt
+7622651/1
CCCFFFFFHHHHHJHIJJJJJJJHHHJJJFHIJJJJJJJJJJJJJJJDGD
@6123347/1
aaccgctgtgtctctttctttttttgttagactgatttgatagagcacgg
+6123347/1
CCCFFFFFHHHHHJJJJJIJJJJJJJIJJJJJJJJJJIIJJJJJJJJJJJ
@4020310/1
cactgctgttgttgaggctgctgtg
+4020310/1
@?@FFFFFFDHHGAG@BD;A?ECA;
@104473/1
gttcatctatattttttaaggaagtaagtgcaggggaacgagaacca
+104473/1
@@7?BDDFHGA>FEF@HGHIFEH9AC<A<?CFGHA:DGF:FHAGC=F
@3462818/1
ccggaagttctggaatcaatattgggctacagatttcaagacag
+3462818/1
@@@DDAADFB?BFFGIFGFI:EHC3EBGIF>FFC<FFFDB?;?F
@5089209/1
aagttttatttacattttttgcctgaacacattgggtcgccatacctaaa
+5089209/1
@@@DDFDDHHGGHGHGFHGGGIJJGIGGHIEBGBFDDDGGGIJIIGGIGI
@6612297/1
cgtacttctagcattagaagtttcttctccagctaaggctgtatcatcaa
+6612297/1
BC@FFFFFHHHHHJJJIJJJIIJJJJJJJJJJJJJJIJJJJIJJJJJJJJ
@4021100/1
ccttcttctatcacatcggaggcaaccaatatgttcgtctcacccatgtt
+4021100/1
@@<DDBABDHHDFE@BHGG;@6D8?:?EDE>FI4B?D;FHGGG9BGC;CF
@6124648/1
atcattttcgtttacccagagaggaaatagtattttttcttcatcgtctt
+6124648/1
CCCFFFFFHGHHHIIJJIIFGFFHHIJJIJFGIJJIJJJJJGEHHIFIJJ
@8152056/1
ctccgacaaacgccatcctctcattcttagttgtaacaactaggggcacc
+8152056/1
CCCFFFFFHHHHHJJJJJJJJJJJJJJJGIIIJIIJJJJJJJJJJJJJJJ
@5583744/1
ttcatgaattgctccctccacctgaactagttcatatttcggagtcgtcc
+5583744/1
CCCFFFFFHHHHHJJJJJJJJJJJJJIJHIGIIJJJJJJJJJJJHIJIJJ
@8153209/1
cagcaaaatccaaaagatttttcattgtgttcgtggaagtaagaggtctt
+8153209/1
CCCFFFFFHHHHHJJJJJJJJJJJJJJHHHIJJJJJIJJHIJJJJJGHIJ
@6126727/1
ggctattttagcatggaatgtgatctccaagttgtgaatcaatttcagga
+6126727/1
CCCFFFFFFHHHHJJJIIGHGGIJJIGIJGIGHJFIIJIJJJIJJEIIJG
@2336717/1
gccgcgtgttgctgtacttgaggctgagatgaa
+2336717/1
CCCFFFDDFD=BFCGEEHDGDB9CDDAA<@@D4
@2337098/1
cggttcttcttcttttttccacgtgaaatctttaggctgcagctcaacca
+2337098/1
@@@DADFAFHHFHJIJFEDHCHICBGC:EGC>FH<?BFA?DFHEGH<DH7
@2337683/1
ggctgcagctcaaccattttatcgg
+2337683/1
CCCFFFFADHHHGIGIJIJICECF1
@4576679/1
ctccttgaatgaatttttcattcctccatactccttgtcttacaggtacc
+4576679/1
@@@FFFFFGGHHGJDH>DHGJIIICFG<<?AEFFBFG@B?GHII@D3?FB
@105539/1
gcacaaccattagaatcacctgctgctttaaaatcaagatcaactaattc
+105539/1
@@@FFFFAHFHFABAGAGEGEHDG@FHEIECBECFAHGIJ9FGIJJEI@B
@3465490/1
ctcctgccactcatcataatgaacaatatcttcttttggattagtagaaa
+3465490/1
@@BDFFFFGHGHHJJJJJJJJIIIJIGJGIJJHJFIIJJJJJIJJIJJIJ
@3465524/1
gccgcttgttgctgtacttgaggctg
+3465524/1
???D=DAB<B?DDE<B@EEF@E3C;F
@105816/1
cataattaaaattaattaaaagttaataatacaaataaataaa
+105816/1
@CCDDFFFHFDDFGIBHHH<?F@E><FHGG9EECCG@HHGIC?
@8154749/1
cctccctccacctgaactagttcatatttcggagtcgtccctcttctgga
+8154749/1
@@@DBDDDD?DHHD:EFE>>?CFCCCEHI?EB1?DAF:BBGC@FEGGGH9
@6614648/1
ggctgcggtacatttagctatcctgtagtttcgtcctatacctttgaatg
+6614648/1
@@@DFFFFFHHFHJJJJJJJJIJJJHIJHIJJJIIIIJJJJJJJJJGJJJ
@4025718/1
cactgactaaaatattgttcaagttcacgaggagtattcttggaaacaat
+4025718/1
C@CFDFFFGHGHHJJJIHHHHHHHHIJJJIJIFG;BFIGIHIFADHIDGG
@4025753/1
ccttgaatgaatttttcattcctccatactccttgtcttacaggtaccgg
+4025753/1
CCCFFFFDGGHHHJJEG@EC<>4CEHIIJBHIJIJGEEEIH@DGCHGGIE
@7624805/1
aagaactatttctttaagaatattttggatttcattgatagtatctgatt
+7624805/1
CCCFFFFFHHHHHJJJJJJJJJJJJJJJHIJGJJJJJIJJJHIJJJJHIJ
@4576854/1
cacaacaatttctcttcctttctttggatctgaagggcggtcccctcttt
+4576854/1
@CCFFFDFAHFFFGEHIIJIJIIJJIICEHHCHJJBEFGIFAF@AAEAEH
@5585669/1
cttggcagtaacaagattttcacatggctgcccctttattatccctttca
+5585669/1
CCCFFFFFHHHHHJJJJJJJJJJJJJJJJIJJJJJJJJJJJJJJJJJJJI
@702190/1
gcctttgatagcaatcggtaaagttttgcctataagaacaatgagta
+702190/1
@@@FFFFFGHGGDAHGGG<<EFGCHGGGGIJGIBGGGGJJCH3@9?@
@2338628/1
cttgcgtagcatactttatcgtaacggtcatttctttttcttgatctctt
+2338628/1
@@@DDFDDHHGFHGHIJJIHAADEFFBFH<GC>4DHBAFEGCEGHGFHGC
@4577781/1
cagaaatatttcggcttctgcttcc
+4577781/1
@@@DDDDDHF<<D<@GI>F4CHEEG
@2339253/1
cccccttctccacagacaaatgatgactattg
+2339253/1
@?@DFAEBH?FDFBBGFBGGGI@BHEHHHEF4
@6129856/1
gggcattcatcttttcttttgtaaattacttcaaggaaatcccagtccac
+6129856/1
@@<DDDEDHHFHDGDEHIGIIFHHIAAHHGHCE@HIIIEFE@F99?9DHH
@703184/1
cagcagcctcagcaacaacaacaacagcagagaccacagcagcctcagca
+703184/1
@<@FDFDAFF>;FGGIAGHHHIEC@FHG?ECGFBF>D3?;FHIGCGIGIC
@1801520/1
cttccgtcaacactgctttcatcttcagaagaactggtagaagaactgct
+1801520/1
@C@FDDDDDHGHHJJIJJIIGHHGIGGHIEIIIID<F:D49B4B99<FEH
@2933326/1
aataagtctaaatagaccttcagggt
+2933326/1
;?@D=DABDFBAAFH9<ECII9HCEE
@5586813/1
ctgggtttaaaatcttcaataacattactcatttctgataggttctgcaa
+5586813/1
CCCFFDFFHHHHHJJJJJJJJJJJJJJJJJJJJJJJJJJJJJGHJJJJJI
@703473/1
gttgttgcctaacaggaggtgcactggttacaggagatactggttgttgt
+703473/1
@@CDDFFFHHFHFBHGFHJ1CGGGIIIEHDHIG9CFCBGHGGE@FCGHIG
@6616140/1
ccagtttgcaaagggaagcgagcttgctgttgttgctgctgctgctgttg
+6616140/1
BCCFDFFFHHGGHJJJJJJGIJJJJJJIJJJJHIGIJJJIJJJIIJJIIE
@7118208/1
gtattcttggaaacaattttataattattggatatattcatgccacattc
+7118208/1
CCCFFFFFHHHHHJJJJJJJJJJIJJJJJJJIJJJJIJJJJJJJJJIJIE
@8157073/1
ccttccaaaaaaatacagcaagtctggtaaatttatcgcaaggtaatgta
+8157073/1
@CCFDDFFGHHHHGHHGHIGJGCFHGGHHIGGI>BHGGGGIGDBFHIGFH
@4027688/1
cttttgcattgattcattccgcagattaaaatttttaagtacgactaagt
+4027688/1
CCCFDDD>FFABFGGG9<EBGGGGF>EHII@EEGDGCCCCGHIDHBHC<D
@8157462/1
gctgttgttgctgaggctgctgtggtctctgctgttgttgttgttgctga
+8157462/1
@CCFDDFFHHHHHIIIJJJIJJIGGGHHGIIIJJJJJJJIHIJHHGIJJ<
@1230942/1
gctccgatcgcattccctttcacactagggacatgaggtgaaattattgg
+1230942/1
@@@DDFFDD??DFBHICFEEBCFGEGGCHCGGGEHJAGBGFFC4BD?4B=
@4029011/1
gttctttttctattttcttggctttgagatacctacgcctatcagcccat
+4029011/1
@@@DFDABHHHHHIGIGHGB<FGD3FCCEHIGEGID>DED@GH9BB;DD>
@6618544/1
atcatattatacctgaaggcttttgggtcgtgagaagctgcaacggctgc
+6618544/1
CCCFFFFFHHHHHJJJJJJJJJJJJJJHIJJJJJJJJJJJJJJJJJJJJI
@2934003/1
cgtggaagtaagaggtctttcatttaatgttttttgaaaag
+2934003/1
@@@DDD>?DFAHGH=<A:IF>CEHIFHGH<BFE1DAAD<<9
@2340304/1
tcccgatacaatttcttgttttttatcatc
+2340304/1
???D?DDA6?D<DHEGGIHIIJBGGIIGI9
@5094313/1
tgatttgatatctatatttctcattttttctgctaaagcactaccttcag
+5094313/1
CCCFFFFBFHHHHJJJEGJJJIJJJJJJJJJJIJJIJJIIJIIJGIJGJJ
@2340653/1
ataataatgcctcagagctaccttggcagctgctaattttgcttggtgtt
+2340653/1
CCCFFFADH<DDFIIJBGHBGIGGIIIIFJCFHGGCCDGGFF<FAGBDBG
@3468110/1
ctcagcgacttttgtccgaatctcatcagcaagaagaagtgcattaagcc
+3468110/1
@C@FFFFFHGGHHIGIIJIJGJIJIJJJIIJ;F9F>AGB@GGIJDI<BFG
@5587973/1
gcttgttgctgtacttgaggctgagatgaaggtggtctgctgggttgctg
+5587973/1
@CCFFFFFHHHHHJJJJIIIIIJIJIJJJJJJEHEDGIIGGIIIFHIEIG
@6131564/1
gtaagtgatcattaagttcgccgatcttgtacaacattttacatgcagtt
+6131564/1
CCCFFDDFHGHHHJJJGIJIJJJJIJJJIFHIIJGHIJIJIJJJJJJJIJ
@6619494/1
ggttcttcttcttttttccacgtgaaatctttaggctgcagctcaaccat
+6619494/1
@@?DDFFFHHGHHJJJGHIIIJCGIIJGJJJIIFHGIIIJJIJJJIJJII
@4580191/1
gtggatctccaaggtctccttgaacaaatttacctaaagcaacaacacaa
+4580191/1
@@CFDBDFHDHD?EBBEABHHB4FGDAE9@DEGGA<FHI@GGHIGHGEII
@1803396/1
caacaatttctcttcctttttttggatctgaagggcggtcccctcttttg
+1803396/1
@@@BD?DE?FHB>FHFEIIGEGGGGEHI>FHEGGIEGIGH=?CEBDD>CC
@5588688/1
cttagatcttcattttgttgccttaatctagccacttcagccttatgcct
+5588688/1
CCCFFFFFHGHGHJJJJIJJIJJJJIJJJJIJJJJJJJJIJJJJJJJJJJ
@4030241/1
ctgagagtaattcgtcgcgcattctgttgtatatttatgctcacttca
+4030241/1
CCCFFFFDFHHDBHGFHGIIJIIJJEDGIII>FGIIIGHJGCFFHGBH
@7120726/1
gtaaaacgccaataattgttctttcatgatactctcaagatccctgatta
+7120726/1
C@@FFDDFGHDFDHGHIGEHHGIIGHIIGGGEHCHGIIGHICHGHIJEHG
@706197/1
tggatcattagcagaaatcctcattctttcaaaaaaaac
+706197/1
<@@DDFFD??B?DGHEIG:CBH@HGGHIJIJ@EHCII@D
@4030944/1
atctctttcattatcgtaaattgtcacggtctcaacaag
+4030944/1
@@@DDDFFFHFAHIIJ3ABA:CDCCFE11AC?EFH3CB>
@2935573/1
attcgattgaagtaaattgtaaaatgctaatatcctaacgttatcagg
+2935573/1
CCCFFFDDF>BCAEGGEGBFHGIGGCEHGIGFHHIE@HCEI<>@?FI3
@4031080/1
caataccttcttctatcacatcggaggcaac
+4031080/1
?@<DA;3AFA>FDEEGEG:I>F=@@FFIF@D
@1805546/1
tctttgatggaatttcataaacaactttcaaatccttaatata
+1805546/1
@@@FFBD>DFDHHIGEHGGEG<FG9FHGI@DBHFBF@<FEFH9
@1231811/1
ctcttatgaaaatataactatcactgcttttttagttttataggttcctt
+1231811/1
CCCFFFFFFHADFGIJJIJIIJJJIGGIJIIJJIJCHIIIJEHGBDAGEI
@7628912/1
cacggtctcaacaagttccgttttttggagaggcaactcaggataactat
+7628912/1
CCCFFFFFHHHHHIJGHGJJFGIJJJJJJJJJJJJJJJJJJJJIJIJIJI
@6619645/1
gtgcttctgtaaaacgccaataattgttctttcatgatactctca
+6619645/1
CCCFFFFFHHHHHJJJJJJJJJJJJJHGJJJJJJJJJJJJJJJJJ
@5096799/1
gatgctagctttcttaaatctggttctctaatcatctgattagtagtaac
+5096799/1
CCCFFFFFGHGHHJJJJJJIJJJIJJJJJJJJJJJJJIHIJJJJJJJJIJ
@5589687/1
tctggctattttagcatggaatgtgatctccaagttgtgaatcaatttca
+5589687/1
?:?B7DD?FFFBFFFIE<FEFH<?3AFBDCH>D9?F?G@DCCEC3DGI@?
@5097131/1
ccttgaatgaatttttcattcctccatactccttgtcttacaggtaccgg
+5097131/1
CCCFFFFFGHHHHJJJJJJJJJJJJJJJJJJJJJJJJJJJJJJGFHIJJI
@4581892/1
gcatggtttaagaaagaccaaaggtttctgttgagctagtcatttgttcc
+4581892/1
@@@FDA;D?FHF<@BGGIGDBFG<EEHHGEBDHAGHIII>GGIIBHI>DH
@6134027/1
gtgcttgtgctcctgaccaacttgaagacaaggtaaatgaggatacctta
+6134027/1
?@;DADDA?FFFDEEF;?EEC?FHHF>CBEFFBIIIIFF@@@FFF@BGCF
@6621276/1
cagtcttcaagcactgagttagaataccaacctgaatttcagcaattttc
+6621276/1
CCCFFFFFHHHHHJJJJJIJJJJIJJJJJJJJJJJJJJJJJJJJGIJJJJ
@3471946/1
tcctgatatagctctaacttcaattaatttctgatttttattaacaatag
+3471946/1
CCCFFFFFHHHHHJIIGIGGIGG@ACHG@CAHICHHEGG<GEHHHECHHB
@708744/1
gtctccttcaacaatcgtcggtacaatgtaatatgagttttctttgtt
+708744/1
CCCFFFFFHHGHFHDHH@FEEFEFFDGG4<?FGGD4BB9@BB9B9BBB
@7123447/1
atgttgaatagcttgctgtggtggtacagcacccggtcctggtccagatt
+7123447/1
@@@BDDDDDDFDBF?ECGC??<CFEHDGGIIIEEHG@@?FFDBDFDGB=F
@7123672/1
ctttggtgataagaactatttctttaagaatattttggatttcattgata
+7123672/1
@<@DDDD=BFHAAEHGIEGEHCGHEFHB9CFE?ACGC>9D>BDGGHB9?B
@5097438/1
ctcatactgtcttcagcctcatgttataacattatgcagttcattaccta
+5097438/1
CCCFFFFFHHHHHJJJJJJJJJJIJJJJJJJJJJJJJIJHHJJJJJJJJJ
@2937907/1
gttctttcatgatactctcaagatccctgattacttcttctcgaggtggc
+2937907/1
@@@DDDDDF<FHBHEIIIIBCGE9FGHG>FGIIHIIIEGBHHEEGB:BFG
@709712/1
ctacgcctatcagcccatgaaacaaaatgtaatctctgttcttttttgaa
+709712/1
@@@DDFFDHHDDFIIII>GHGIHI;8B@3:?B<CFGEHDAFHGHIDGB@F
@2937968/1
gcttgtttttcaggtcatggcagactctgag
+2937968/1
@@@1;ADE??;4AEE<:4CF@AFEDAG4C@F
@7631976/1
atgatttattaaacccgatgctagctttcttaaatctggttctctaatca
+7631976/1
CCCFFFFFHHHHHJJJJJJIJJJJJJIJHIJHIIHHIJJIJHIIIIHIIH
@709878/1
gttaaatcaacatcagctgagatat
+709878/1
@=?DADFDHGDAAHDHGIG>DE4A4
@2344415/1
atgtggcctatcctctggaggaattcctttaaactg
+2344415/1
@@<BDDFDF?FHA:CEHG@GDGIIJCEAEH>EHG@4
@5591832/1
gccatagcatagttcctgctttagggtttcttccgctaatttaaaaattg
+5591832/1
CCCFFFFFHHHHHJJJJJJJJJJIJJFGIIJJJJJJJJJJJJJIJJJJJI
@7632691/1
aatattagaaatcttaataaataggacgaccaacacagcgataaaacctc
+7632691/1
CCCFFFFFHHHHHJJJJJJJJJJJJJJJJJJJJJJJJJJJJJJJJJJJJJ
@5098830/1
ctaaaatattgttcaagttcacgaggagtattcttggaaacaattttata
+5098830/1
CCCFFFFFHHHFHGIJJHIJJJJHIIGICDGHIEIIIEHIIIIIIJIDHI
@7125135/1
ctaacgttatcaggttttgggtagttgggtaatattttgataacgtggat
+7125135/1
@CCFFFDEFHHHHJGHGIIJJCEGEHHIJ:DHIIJJJIIIIJJJJFHIII
@710537/1
gtcattagcagagctcgctactaaggccttcaagatagaacccaattctg
+710537/1
CCCFFFFFHFFDDGHIEIGHIIIEEIGI<FHIIEIEGB4:DEE=BHIIGG
@710774/1
gtctcatgttataacattatgcagttcattacctaagatatttgt
+710774/1
@<@DDDDFF>FHHIHEIJJGGHFACBHGAADA<4<EFGHEIIJJ<
@4035253/1
gaaataatatctcagcaccaattttatgatttctcttctcttgg
+4035253/1
;;?DB??BAD?F4ACG>EDFECC4AAHHI@AEFF<C<9EFFCFC
@1808917/1
gtctattgacagcatgatgacattcatctataactaatagattgacacga
+1808917/1
@@CFDBDDFDBDDBHIIIJBFHIC>9EHHIJIIGIIIJ<9EHGIEAFGB@
@2939013/1
cctctaattaagtaaaaactataaaaata
+2939013/1
??<D?8DDFFF<A4CDFFFF<BAH?@DC<
@7125964/1
gctccaattgcattccctttcacactagggacatgaggtgaaattattgg
+7125964/1
CCCFFFFFHHHHHJJJJJJJJJJJJJJJJJHIJJJIIJDGGHIJJJJJJJ
@5099184/1
gtagcatttggaggactgtcagatggttttggagaattatcaaagagaat
+5099184/1
@C@FFFFFGHHBHIGGHJJIGGGIJJEHGIGIJJJJJJIIJJJJIIJJJH
@6137359/1
gtgagaagctgcaacggctgctatagatggaacgttgatctggtctggag
+6137359/1
CCCFFFFFHHHHHJJJJJJJJIIJIJIJIJIIJJIJJJJJJJJGIJJJJJ
@1236310/1
gcaaagggaagcgagcttgctgttgttgctgctgctgctgttgttgttgt
+1236310/1
@CCFDFFFFBFDF<EGIBHGCFEHGBGGDABGGEHGCFDH<?DDGGHGBB
@4586612/1
ccactatattcaccaaccgttaacggagtttgctgtcgaatactctgagc
+4586612/1
@@CFFFDFHHGGHICGGIIIIGGIGIIIFEHIIBCHGHIIGBFHIJIGGG
@2348995/1
agcaaacatttcttctataaaagaatacacaacag
+2348995/1
@@@BDEFFHDAHFIGE@HIIIJDH9BEHHEGE=EE
@711714/1
tccgacgacactttttagtaccgggcttactaagggagttttcttgatca
+711714/1
CCCDDFFFHHGFHIIGEICFHG6FBGGHHEIGIIJIHG;CHIIDII@EGH
@3474862/1
ccctgttgttccattgcttgaggtctggtaattggagcggctt
+3474862/1
@@@FFEEFHHAB?EGHIGDHGII;CH@@E2AFH9BFF?0@@GD
@2349584/1
ctggggctgttgttgccactgctgctgctgcggctgttg
+2349584/1
CCCFFFFFGFHHHGIIIJIGIECHIDHJGIG@FGHB?BG
@7126904/1
cttcattttcagctctggctattttagcatggaatgtgatctccaagttg
+7126904/1
CCCFFFFFHGGHHJJIJJJJJJJJJJJJJJIJJIJJIJJJJJJJJJJIJJ
@4036942/1
ctctgctgttgctgttgttgctgaggctgctgtggtctctgctgttgttg
+4036942/1
@CCFDFFFFDGHHJ>DHFHGHGGHIJJGJJI@?FGHDE<DECCHBF@GC@
@114153/1
cattgcttgaggtctggtaattggagcggcttgt
+114153/1
@<@FDDFFDDDF:CGFE4AEHHH9CGCF1F?F08
@2349921/1
gctcaaacatgcaaatgtgacattattgactaaggc
+2349921/1
;<@1?D?A:?DABG@G<B<><C<C@?H4AFFBG3@9
@4037680/1
aatctatagaaaattttccaaacagtatttagagactttccactatctaa
+4037680/1
CCCFFFFFDFF8CDHIJIEBHIIIIGJIJGI<FG9?BFHBHIIEHEHIII
@713250/1
ataagttttaacagtaagttcttttttttccttgactatg
+713250/1
@@@FFDDAFDDDBDE>DGHCHI@IIGGEEFDHH?GGHGEI
@6626370/1
ctgatttttcttcaacatcaacaaatgtcactccaaactgttgctcagca
+6626370/1
@CCFFFFFHHHHHJJJJJJJJJJJJJJJJJJJIJJJIJJJIJJJJJJJJJ
@4038050/1
cagtaatctcgaatctattatctcttggacaagttgttatattagtcact
+4038050/1
@@CDDFFFHHGBA@FGCHIEJBHHGIJJIEGEGBFDFAEIGIJGABFH>D
@8163112/1
gcagcagtcatcaccaaaacctgatgattttcaagctcttcatgccactg
+8163112/1
CCCFFFFEHHHHHJJJJJJJJJJIJJJJJJJJJJJJJJJJJJJJJJJJJJ
@1811709/1
gttttgtagaagccttaccttcagctgagtgagttaaaacagtacatcgc
+1811709/1
@CCFFDFDFHGDFGHIBGECHIGIGGGIJICD9?CGBGGIJJ?DHEGGFB
@8163714/1
ctgctatagatggaacgttgatctggtctggagctggatgagtgacatca
+8163714/1
CCCFFFFFHHHHHJJJJGIJJIJJJJHHIJIGIJIJJJJIJIDGIIJJJJ
@6140067/1
gcaccttcaacaccacactcctcaaggtacacccctataagggcttcgat
+6140067/1
CCCFFFFFHHHHHJJJJJJJJJJJJJJHIJJJJJJJJJJJJIJJIJJJJJ
@2941602/1
ctgactaaaatattgttcaagttcacgaggagt
+2941602/1
CCCFFDEBAFFDBHIFHBD?EHEEFGGC>@CA:
@4588445/1
ctgtttcatccgcaattttctggcggagctcttcagcatttagcagcatc
+4588445/1
@@@DDDDDHHHGHG1EGFH@HGHG<DG<AGIJJJICHGHIIGEGIGEGHI
@116351/1
cactgctgaggcttgaacaagcccttctgatagcctgcaattcttggttc
+116351/1
<?@FFFBDBHABFHIHI9ED@BGHDGGF9EF@FEGGIIJGEE??@FC<BB
@4588683/1
tctctttctggtgttcatgtaatgaattcg
+4588683/1
=?;B;BDEHFHC?EBFAD@@IA9<CDEG<F
@1238431/1
cgcgcattctgttgtatatttatgctcacttcaccaacattcatgaataa
+1238431/1
CCCFFFDFHHGHHBHEIJCGG>EHGIJ<@FHGGIBHEHIJIJGIJIJJJJ
@5594722/1
ctttcagaaggggaaataggatattttcgcattcattaagattagtatta
+5594722/1
CCCFFFFFHHHHHIIIIIJJJJJJIJJJJJJJIJJJJJJJJJJJJHIJJI
@6626752/1
cggtttctcaaaacatggagctggatgaggaaatttttcataaagaagtc
+6626752/1
@@@?BDDFGDHHHIGIGE9EHCHHBFHGGGEHGHHIIIIIIIIIGIIGFF
@5102044/1
gctggatgaggaaatttttcataaagaagtcgaatactgttcttaggaat
+5102044/1
@@@DDABDBHAFFBHE?FHGHI@BEFGGIHEGECEDFDFCGHDFBHDFGG
@7637411/1
tctaccaggtggaggtgaaaagaatgatcttccaactgtcacaaacctgt
+7637411/1
@??DDDFFDFDFFGEGFEEGEHHBHGBAHHGDFGFHGBDHHB>?@GEDBB
@714446/1
gcctcttttaccattgtacgagtttgagcatcatt
+714446/1
C@@FF?DAHBBF4CGE@@B=EHDH@HCHCBBHA4?
@7637623/1
cttatagctactgcataagacagatgaaattctggattgttccaactaca
+7637623/1
@@CDDFFFHDDDFGHIEGHGGIHFEHIIIGHGIIEIGGIIIGEHGGIGHG
@7637824/1
tctggtaattggagcggcttgtctaacttgaccaacggtaaaagcagg
+7637824/1
@@@DDDDDHHHHHIIIIIII:C<C<D@DG99?F<DBBF/8BHI@;=@F
@4039552/1
agaaaaattacatgagtaacggaatatta
+4039552/1
@@@=D>DDHHFBD@GHEFEHIIIG1FH9F
@2352118/1
taagattacaattcttaacattttttctttaaacaa
+2352118/1
@@@F?DFDFAFHFFHIDIJIIIGGIIIIIIGGII>H
@2352119/1
gtcgtgagaagctgcaacggctgctat
+2352119/1
???D;ADABHF8CEHIBBF<E6CB3D@
@7638355/1
ctggtcactgggttgttgcctaacaggaggtgcactggttacaggagata
+7638355/1
@CCFDFFFHHHHFHIIJJJJJJJJJJJIJJFGIJJJJJHIJJJJJJJJJJ
@6628528/1
caataattgttctttcatgatactctcaaggtccctgattacttcttctc
+6628528/1
C@CFFFFFFHHHHJIGGJJGJJJJIJJEFHB2ACGHHFHIIJJIICHJBG
@2942364/1
caacaatttctcttcctttctttggatctgaagggcggtcccctcttttg
+2942364/1
??@DBBDDFHDBHIHGG<EAEE>HCCHGH@FDHEBFBG:ABFGCHEHGGG
@2942780/1
cattgttgcaacttagatttagggtcattccaatcttgat
+2942780/1
@<@BA;BDFHFCFHDID>D>A<:A<CBAEHEBBA?<<?@F
@117298/1
gtaatcggtggcgtgtaatcactgctg
+117298/1
@;;DDDD6D;AF?<@EEFHIIIGGI<E
@6141638/1
atccttttgggcggtaccatggtataactatcttattgagataattatct
+6141638/1
CCCFFFFFHHHHHJHIJJJJJJHIJJJJJJJJJJJJJJGHHJJJJJJJJJ
@3477511/1
gttttgtttttttaaactatagttgagcttattttattttttgtggaccg
+3477511/1
@@@FFFDFGGHHGIFEHHH@GG:EE?FA<CGGIDGGGDGGIBHCGIEHGE
@2944343/1
ccttgtcttacaggtaccggtctttctcgataatcaagtgttggtgcatt
+2944343/1
@<@DDDDDFFH?FEAEHIII@FAH4?FHIE@BHIIIFGD??@AFDGHCGG
@6142895/1
gctgctgtggtctctgctgttgctgttgttgctgaggctgctgtggtctc
+6142895/1
CCCFFFFDHH?FHIJGGIJHIIIIJIIJIJJJJJJJIIJJIIJDGIIEGC
@6143248/1
ctcatgttataacattatgcagttcattacctaagatatttgttatgatc
+6143248/1
CCCFFFFFHHHHHJJJJJJJJJIJJJJJJJJJJJJJJJJJJJJJJJJIJJ
@5596314/1
ccaatattgattccaaaacttccggcataatgagtacatcatttacatca
+5596314/1
CCCFFFFFHHHHHJJJJJJJJJJJJJJJJJJJJJHHIJJJJJJJJJJJJJ
@6629395/1
aagaaatctaagattgcatcaccgaggaattccagcctttgatagcaatc
+6629395/1
CCCFFFFFHHHHGJJJJJJJJJJJJJJIJJJJJJJJJJJJJJIIJJJJJJ
@4041142/1
ctccacgctttttgatattctggatttcccgcatagctcaactgtggcgg
+4041142/1
@@CFD8DDHFHHHGHIGIGI??CC?HHHGHGIGIDGIFIIGGGIGIEHGG
@5597093/1
tttttgaactgaaatcacctgctccaggtaatggaaaatcctgaggagca
+5597093/1
CCCFFFFFHHHHHJJJJJJJJJJJJJJJGIJJJJJJJJJJJJJJJJJJJJ
@6629704/1
gggaaaatgaactgtatccattacgatgattctagctgagaactacgagt
+6629704/1
CCCFFFFFHHHHHJGIJJJJJJIJJJJJJIJJJJJIJJIJJJJJJJJJJB
@5104768/1
ctgcaattcttggttcaagatcattttaaactgtccttctgacacaccat
+5104768/1
CCCFFFFFHDFHHEHIIJIJJJJJIJJJJIGIIBCGIJEGGIJIIJJJJI
@6630042/1
ttctaacctgttcttcttgaagttggttcagctgtagtctgtctgcatct
+6630042/1
CCCFFFFFHHHHHJJJJJJHIJJJJJHGIJJJJJJJJJJJJJJJJJJJJJ
@7639874/1
ccagaacttccggcataatgagtacatcatttacatcaccgtgatctaat
+7639874/1
:??DDDDDBFHFDGE@EFII@C<A?FCEBGGEB?FHHIBBG:06B99???
@6630442/1
tctgtatcaactgcagcctcttttaccattgtacgagtttgagcatcatt
+6630442/1
CCCFFFFFHHHHHJJJJJJJJJJJJJJJJJJIJJJJJIIJJJJJJJJJJJ
@4042128/1
ttgcagtcctgagctggtcttcagtcacccg
+4042128/1
@@@DFDDDAHHF?CBFGEEEGHHEIEG<FEG
@4043026/1
caatgtttctagcctttcataattcataacgtcattagcagagctcgcta
+4043026/1
@@@FFFFDHDHFHIIIIIIII>FHGGIGIIIHGGGICHE>>DFGGGFGGD
@1240901/1
gccatttgtctataaatgatttttttcgagttc
+1240901/1
@@@DDADD=CBBB?EBC:<?EEAEGGHH=FBFD
@4592611/1
ctctggctattttagcatggaatgtaatctccaagttgtgaatcaatttc
+4592611/1
@CCFFFFFHHHGHJIIIEIIGGCHCHF<CD<FHGEHIJHHICGGICHIGI
@4044041/1
cttctcttggtgttcaacaaatctcttaatgatatcagtcagc
+4044041/1
@@@F7ADDFFDD?BFHIIBGHCEHDIGGGGIIEGF@FEFFGGB
@6144229/1
gggtaatcaaattttatgacaaaattgcaattctttacatcaataccttc
+6144229/1
@@CBDEFFHHHHHJJJJJJJJIJJIJJJJJJJJJJJIJJJJJJJJJJJJJ
@6144656/1
gtgcaggggaacgagaaccaatttcttttttaaaataatcagcaaaatcc
+6144656/1
CCCFFFFFHHHHHJJJJJJJJJJJJJJJJJJIIJJJJJJJJJIJJJJJJJ
@4045884/1
aacaattgtacacaactccataggaagcgccaaaggcttctctcgtgagc
+4045884/1
CCCFFFFFHBFFHBGHGIJIJIIDGHIHGEBHJEHIJJIIIECFGBD8CD
@4046070/1
ccttgactatgtttgatgacatatc
+4046070/1
;?@DDDDA?F>BDEE94?<IB>CF>
@5107309/1
caataattgttctttcatgatactctcaaggtccctgattacttcttctc
+5107309/1
CCCFFFFFHHHHHJJJJJJJJJJJJJJJJJJIIJJJJIJJJJJJJJJJJJ
@5107349/1
gcaattctttacatcaataccttcttctatcacatcggaggcaaccaata
+5107349/1
CCCFFFFFHHHHHJJJJJJJJJJJJJJJJJJJJJJJJJIJJJJJJJJJJJ
@5107564/1
agcttccacagcttgtctgtaattgcgataaggtttttcaggattgatag
+5107564/1
CCCFFFFFHHHHHJJHIJJIJJJIJJJIJIJJJFHIJJJJJJJJJJJJJJ
@1243527/1
gacattactaccaatactttaagagcatttattgcagcttctttctgtgc
+1243527/1
@CCFFFFFGD<DFGIIGIICI<F<AA:AC4FEGG<F@E>@CB<GAD?DDG
@120128/1
ctggctgagagtaattcgtcgcgcattctgttgtatatttatg
+120128/1
@@CDFFFFGGD<?EDFHGCFEEGGIIBDA9DGHDH9DGGGC9B
@1817007/1
catctgattagtagtaacgattctccactgaaccaaatcggctccttgaa
+1817007/1
C@CDFF>?FFGDHIJFFEGCHGIGGCGHEG9CGHIBADDH@AFGEG9<4B
@7642211/1
ctttgtttttactcctttttcaaaaccttcttccagcatagcttcaattt
+7642211/1
@@CADDDFHDBBFGBHIIIIEHHIFEHIIGGIIIIEGEHHH@FDFHICFH
@2949389/1
cgtggaagtaagtggtctttcatttaatgttttttgaaaagcctcacttg
+2949389/1
BC@DFBAD=CDDFHBHHIIIEHHGFJ9EFC<?GGEHEG@>GBEHIGEI><
@2949994/1
tgttgttgctgctgctgctgttgttgttgtt
+2949994/1
@7?DD3DAD>FHBGG>EFG@ACHB=GGGCC@
@5108833/1
cccgtttctttccaaatctggacattatattgataagtgtatttatacct
+5108833/1
@@CFDDFFHHHHFGIIJJIJDHIIIJJIJJJIHIIGIII?DFGIHIJIGI
@1245398/1
gtcacttttggtcctgttggtccattaatataaaatggttcaacttcttt
+1245398/1
C@@FFDFFHHHFFIHIHIJIJDHCHIEGHIJA@DCAFEFHIJJIIIIIIE
@121877/1
caggatcatatcgtacaataagattacatttgggtagctcgatcccttct
+121877/1
CCCFFDFFHHHHHEHGGGGGIIIJJGIJIIIGEE?GHIJI8F>G=DHHHI
@8169951/1
gaactatttctttaagaatattttggatttcattgatagtatctgatttg
+8169951/1
BCBFFFFFHHHHHJJJJJJJJJJJJJJJJJJJJJJJJJJHIJJJJJJJJJ
@2356759/1
ctactctaaaaacacggtcttttccttcccctggcaatgtgacctcaag
+2356759/1
B@@FFFFFFHFHHIJIJIIJJJGJ<EHHIGG>DCHGCE@DGIII>FG@B
@6147351/1
ctcagagctaccttggcagctgctaattttgcttggtgtttgttttctcc
+6147351/1
CCCFFFFFHHHHHJJJJJJJJJJJIIJJJJJJJJJJGHGIJJGIJJJJJJ
@4595489/1
ctccaaaattgtaaatccaggaacttcccagtcatcaggaataaagtcat
+4595489/1
@CCF?DFFHGHHHEGIEGHIGIIJJJJGHIJJJJJJJIJHGIJIGI>FGI
@7644149/1
gcccatggcagcaaatctacttgatcctatagtttctcctacggagactg
+7644149/1
CCCFFFFFHHHGHJJJJJJJJJJJJJJJJJJJIJJJJJJJJJJJJJJJJJ
@7137925/1
gcgaaattcttattcgattgaagtaaattgtaaaatgctaatatcctaac
+7137925/1
CCCFFFFFHHHHHJJJGIJJIIJJJJJJJJJIJJIJJJJJJJJJJJJJJJ
@1248207/1
ccttcagaatataatagtttcaattcatttgatttatgcttaataagcat
+1248207/1
CCCFFFFFDHHHGJJIIGEEHH:EF4EHGII>EHIGHHIIFIIIIGIIDI
@1248952/1
cgaaaaaataatcaacgttactatcaatcacgaaaaat
+1248952/1
?<;AAA3<DAFDB?EF:EFEGIIE<<CFECE=FA@AFC
@4050997/1
gtcctgttggtccattaatataaaatggttcaacttctttggtgtac
+4050997/1
@@CFFDBAAFHFGBGGHEACCHIHJ@ABFFHHGEGIGGG49?;C@@?
@2953387/1
gagccttttcccaaaatcataccattagatttattaatttgctcagg
+2953387/1
B@@FFFFFHHHHGJBGIJIJFIGIIIJIHIGIJIJJIIGGHIIIJHI
@6637122/1
attggagagtgtttgtggggaagttttatttacattttttgcctgaacac
+6637122/1
;@@DDDD>A<<FFEFAFGHI18????EHEFHEFFFGIGH>H@ABDF<CDF
@6637407/1
ccaaaatttgttcacactgttcctggctgagagtaattcgtcgcgcattc
+6637407/1
CCCFFFFFHHHHHJJJJJJJJJJJJJJJJJJJJFFHJJJJJJJJJJJJJJ
@3483367/1
gcaatcggtaaagttttgcctataagaacaatgagtaagagcttgca
+3483367/1
CC@FFFFFCFFFH?EFHHDHIJJJIJEED?GHH<FDG4<FG9FHIIH
@123796/1
gatatgatatgggttgctgtttacaccaacgataaaatcaggctttatgt
+123796/1
@@CFFDAFDFA?FHF1AFAHEHGHFH>DHG;DFI;GGGGHEDIGJCGCG@
@4052085/1
gttgtggaccagcttgtgcttgtcttccac
+4052085/1
??@ABD;;:CDF3CFCF>HE@FAEDFFHGG
@1820267/1
gtcactattaaagttgatttgtcttatcgacttgacaattttttcttttc
+1820267/1
@@@<DB>DHB4CFFHGIG@C>ACH@FHH<BFH?9CG>BG?DCHDH<BDHC
@2358965/1
ccggtttctcaaaacatggtgctggatgaggaaatttttcataaagaagt
+2358965/1
@@@DDFFFGHHHFGHIJIJHHIEGIIIIFIICFCHIJIJBDHGIEGGIEF
@4597554/1
gttcttgcctttgcagctgttgtggtggttgttgcctctgttgctgctga
+4597554/1
@C@FFFFFGFFHG@HCHDGHIC;FFA?FEGHIII?FHGE9DAFGEHIJF?
@2955606/1
cctcagataatcccatatcatggagacattaacttgcgtagcatacttta
+2955606/1
@;?D?B?D>>CCFFG<?ABHH@FGHG?GHH9@EBCE@D0CFEHGCE4BB>
@723245/1
ctcctgaccaacttgaagacaaggtaaat
+723245/1
@@:BBDDDHHD?;F>GEII3FEG3<CEGH
@7139603/1
caacaatttctcttcctttttttggatctgaagggcggtcccctcttttg
+7139603/1
@<@DFFDDFHHD?FEBHIIIIIE@GFGGGHIEGIIEG6EEAEHFEDBCCE
@7645692/1
aagtttttttcgaatcaaatgaagctgtattataacatgacctaagagtt
+7645692/1
@BBDDFFFHHHHHJJJJJJJJJJJIJJHIJJJJJIJJJIJJJJJJJJJHI
@5603566/1
atctggtctggagctggatgagtgacatcagcgccaacaacaatgacagg
+5603566/1
CCCFFFFFHHHHHJJJJJJJJJHJJJJJJJJJJJJJJJJJJJJJIJJJJJ
@8172312/1
gttggtgtagaggtgcaggctggccatgttgaatagcttgctgtggtggt
+8172312/1
@?@FFFFDHFDFFAEFHHIIJJGIGEGHEFGDGIGGGGIII@D?@D?DH?
@724980/1
aggctgtatcatcaacttctaaaggtttcca
+724980/1
@@@DD>DDFDFFFH@BEFHHGGGGA<?FHBG
@2956056/1
gctcaaccattttatcggccaacatattactgacctcaaccgtacttcta
+2956056/1
@@CFF?DFFDHGGIEIIIIFGHI7F@FEGGHGIGGIGB?FCHDGED9BCF
@7646381/1
gcttggtactccctgggtttaaaatcttcaataacattactcatttctga
+7646381/1
CCCFFFDFHHHHHJJJJGHJGIJIJIIJJIIIIIJJJJJJJIHJIJJJJC
@7646859/1
attatttttcctttgatgctgctcaatttaccttcatccttgttttcaaa
+7646859/1
CCCFFFFFHHHHHJIJJJHJJJJJJHIJJJJJJJJJJJJJJJGIJJJJJJ
@7140634/1
tagacatagtcagagcttgtaggagaatggaaggactaggacctggatgg
+7140634/1
@@@FFFFFHHHHHIIJJJJIIIJJJJIIJJJJJJIJJJIIJJGHJJIJJJ
@5114292/1
gccacttctttgaactaagtacagcgaaattcttattcgattgaagtaaa
+5114292/1
<??DDBDFHGHHGIGHIIIDIEHIGDEEHEFIIFIEFHI@HHHGHGGGI>
@125351/1
ccgtgatctaatatttgagcagaaggtgctggtgcatgtaatactttgta
+125351/1
@@@?D;BADAFFFHEGFCAGG>F>EEADB<B<CFF319?C>9DHE9@9:9
@7140986/1
gtcaggtgcgttaacttttggtggctttattatattactcctaattgaag
+7140986/1
CBCFFFDDHHHHHJJJJJJJJFHIJJJJJJJJJJJJJJJJJJJJJJJJJI
@3485782/1
gacggactgatggaatccaaaccatacttcacgaccacctccaagag
+3485782/1
<B@?DDFFGGFHHIGGGIIJIGGIIDEAFF?:?8D<<GE@FF?;388
@5114433/1
atttctttttcttgatctctttcattatcgtaaattgtcacggtctcaac
+5114433/1
BCCFFFFFHHHHGJJJJIIIIIJJJIIJJHFGHJIIJGHIJIIDHGHIJJ
@6639481/1
ggcaacaaacagttgttttttcctgatatagctctaacttcaattaaatt
+6639481/1
@CCFFFFFHHHHHIIGGIJJJJJJJJJJJJJJJJJJJJJJJJJJJJJJJJ
@4054059/1
cttaggaatatttccaatgaattcctctatttcattgtg
+4054059/1
??@=DDDDHHDDDB4CBEH<FEGA<FHHGHIII@?9FC@
@1821356/1
ggaggataattcctgaattatttcttgacgatgttgc
+1821356/1
CCCFFDFFHFFCFHGEGIHHGJFCIJCGFHIJJ@GE4
@1821760/1
tgcaaaactttattgtcttcaaatagtacttcaccaaaaactttgtcag
+1821760/1
@@@DD?BDDDDFDBDEB@HIGIEGHJ4AHA><FGHHIGBFA9:?DBGE@
@1821861/1
ctagttgatctttcatatttttaagttcatttgaataaaataaataattt
+1821861/1
?@@F?DDEHH?<DHIB:?FCIJIIFHAEHIIIJJJB9EH@HGHEGIGJIG
@2959884/1
gtggttgttgcctctgttgctgctgaggctgttgttg
+2959884/1
?:?DB?DDBHFHHIII4C4CEHGGGGGIIIH>DGAGI
@1254086/1
gctgaggctgctgtggtctctgctgttgttgctgctgctgttgttg
+1254086/1
@@CFFDDFHHHGF@;FC>HA?<CFHEGH9?EGIGJJJI3B?FFB0?
@6153449/1
gtcggcagctgggaatcctttgtgagccacatcaatgttaaggaatggtt
+6153449/1
CCCFFFFFHHHHHIJJIJJJJJHIJJIJJJJJJJJJJJJJJIJJJJJJFH
@7143670/1
atatattcatgccacattccattccatgatttattaaacccgatgctagc
+7143670/1
CCCFFFFFHHHHHJJJJJJJJJJJJJJJJJJJJJJJJJJJJJJJJJJJJJ
@7649612/1
ccttgactatgtttgatgacatatcaataacattctcctcaaccttttgt
+7649612/1
CCCFFFFFHHHHHJJJJJJJJJJJJJJJJJJJJJJJJJJJJJJJJJJJJI
@6154009/1
gctgctcaatttaccttcatccttgttttcaaagttgataaataatatta
+6154009/1
CCCFFFFFHHHHHJIJJJJJJJJJIHJJJJJIJJIIJIJIJJJJJJJJJJ
@6154206/1
gtcagagaggatgatggtgttgcctgtctgctatttgatttagcata
+6154206/1
@C@FFFFDHHHHHIJJJGIIJIJJIJHHJJJJJJJJJJJJJJJJIJJ
@7650319/1
ctgagagtaattcgtcgcgcattctgttgtatatttatgctcacttcacc
+7650319/1
BBCFFFFACFHHHJGHJJJJJJJJIJHIIGHIIJJJJJJJJJJJJJJJJJ
@6642919/1
ccaagatcaattactctaccaggtggagg
+6642919/1
?@@DFFDFGFGHHICGEGHHIIJHHGGHG
@2362127/1
aatcaattatgatactgtctccttcaacaatcgtcggtacaatgta
+2362127/1
CCCFFFFDHFFHHFIIH@HHJEHGHGGJGGICHBBFG?BFICH@9B
@6155101/1
ccttaatcatacaataattagcttaatattagaaatcttaataaatagga
+6155101/1
CCCFFFFFHHFHHJJGHGJJJJIJJJJJIJJJJJJJJJJJIJJJIIJIGJ
@2363031/1
cttgactatgtttgatgacatatcaataactttctcctcaa
+2363031/1
@@@1B;>?FHBDDD<CEHGHGII>HIGGI??C<FHHDFB<3
@7144509/1
accttcaacaccacactcctcaaggtacacccctataagggcttcgatag
+7144509/1
BCBFFFFFHHHHHJJJJJJJJJJJJHHIJJJJJJJJJJJJJJJJJJJJIG
@5606257/1
ctgatatcaactgacaattccagcaataattttaatgaaacaaaagtcct
+5606257/1
@@CFFFFFHHHHHJJJGGGIJGHIIIIIJJJIJIJJJIJJJJIIGJFHII
@4059439/1
cctcagagctaccttggcagctgctaattttgcttggtgtttgttttctc
+4059439/1
CCCFFDEFHHGGHJJEHJIJF>AGIHGICHHGGCHEGBA;FEG?FBFFGG
@3488937/1
gtagttgggtaatattttgataacgtggatgtagataggctggcctgctt
+3488937/1
B@@FDDDFHDFDFGHGJJIJJJJCHGIIIIJCGIIGHIGCHIEAHC?>@F
@729361/1
tcttcatttaaaaccgctgtgtctctttctttttttgttag
+729361/1
C@CFFFFFHHHGHIIIIGI1A2ACHHHGIIIII9DFEBD9D
@2961982/1
ctatatccatcggttcttcttcttttttccacgtgaaatctttag
+2961982/1
@@@BDDFFGABHGD<A<CH@H@>FEHGB?CB>CFHIG?B99<DF>
@7145332/1
atatgatatgggttgctgtttacaccaacgataaaatcaggctttatgtt
+7145332/1
CCCFDFFFHHGHFHIIIIHGIJIJJGIIIJGIJJJJJJHIIIJJIIJIIJ
@4059921/1
cagcaaaatccaaaagatttttcatt
+4059921/1
@@@F?BBDAAFDD9EAGADCGCCB?<
@2962111/1
cctgctttagggtttcttccgctaatttaaaaattgaatagtttttatga
+2962111/1
CCCFFFFFHBBHDBFBEHIIJJJJFDGIIIFGGIGGBHHGIIIJIJCCGE
@5607242/1
aagaacaatgagtgagagcttgcaagaggtaacttctgtcttgaaatctg
+5607242/1
CCCFFFFFHHHHHIJJJJJJJJJJJJJJJFGHIJJJJJJJJJJJJJJJJJ
@1825311/1
gttcagttaactttctagctaatagtccaatcttcaattgttttaaagca
+1825311/1
CCCFFBDDF8FHGJJIH>><EHHGCAHGHIJIIGHIEGGIFGHIEC49??
@6645589/1
agctggtgtagaattacagaataactcatgaa
+6645589/1
@??DDAABFHHHAH@GFACDGBECEHIIAHAC
@4603339/1
ctctgctgttgctgaggctgttgtggtctctgctgttgctgaggctgctg
+4603339/1
@<@FFFFDDFDHHGGIIBECBFEG7CGHGGGCH9D?FHGHE>;DDHGCBE
@4603581/1
gcagcctcttttaccattgtacgagtttgagcatcattcatttcttcatt
+4603581/1
B@@FFFFDHGHHHHIEGIFGCIGEE?EHCFFGGIGHGIIIJIJJIGB@CC
@4604008/1
aggagaaatagtgattctgtagtgatataatttatcagcattattcgtat
+4604008/1
@@@DFFBDHF4<BGHDFF<FEIGGIG@GGFIEEECHIBH9DDEG9CFFGG
@6157152/1
gctgttgttgcctctgctgctgctggggctgttgttgccactgctgctgc
+6157152/1
BCCFFFFFHHHHHJJJJJJJJJJJJJJJJGJGIIHJJJJJJIJJHJIJJJ
@5118841/1
ccacattccattccatgatttattaaacccgatgctagctttcttaaatc
+5118841/1
CCCFFFFFHHHHHJJJJIJJJJJJJJJJJJIIJJJJJJJJJJJJJJJJJJ
@6646606/1
gcagtaacaagattttcacatggctgcccctttattatccctttcagtgg
+6646606/1
CCCFFFFFHHHHHJJJJIIJJJIJJHIJJJJIJJJJJJFHIJJJJIJJJJ
@6647198/1
tttcagaaggggaaataggttattttcgcattcattaagattagtattaa
+6647198/1
CCCFFFFFHHHHHIJJJJJHIJJJJJJJJJJJJJJJJJJJJJJJIIJJJJ
@6647224/1
cttcattgtaacttggcccgcaacaattgtacacaactccataggaagcg
+6647224/1
CBCFFFFFHFHHHIJJJJJJJJJJJJIJJHFIIJJJJHIJIIIJJJJJJG
@8177662/1
gctgttgttgctgaggctgctgtggtctctgctgttgctgttgttgctga
+8177662/1
@@CFDDFFHHHHHIJJJJJJJJEHIHHJJJIIJJIJGGEGHIIHGCIIG9
@4060108/1
atttctttgtgtcggaatacaaggcaggaaatggtgaac
+4060108/1
@C@=DEFDDDFBDHBAH?@FHGEGJIGBHFH<<F:<F3B
@1258306/1
ctcagataatcccatatcattgagacattaacttgcgtagcatactttat
+1258306/1
@@CDAEBBHDFGHIIJJFDHHEEIGGBHIIGIIIHIIIIGGIIGHIGC@E
@8177916/1
tgggaatcctttgtgagccacatcaatgttaaggaatggtttccaaccaa
+8177916/1
CCCFFFFFHHHHHIJJJJJJJJJJJJJJJJJJJJIIIJJFHIJJJJJJJJ
@2364017/1
gaatataagaccttgttgttttagggtaatc
+2364017/1
@@CFFFFFH8?FHEGHIGDFHIIGIGFDEEE
@4060725/1
gtaaatttatcgcaaggtaacgtaaa
+4060725/1
@@@DDBDDDHABFHEGH<CFHF;BFH
@2364753/1
ctgctaacctcttggcaatttttttcgatttgccagtacctatttctttg
+2364753/1
BC<DDFFFFHHHHIIIJDGHIJIJFHIIIJJJJIIDGIIIJCGGIIIJII
@4604747/1
gtccgaatctcatcagcaagaagaag
+4604747/1
=??DD>D=D<4ADCB?EGBCEHCEF9
@5609541/1
gccacttgtaattaggtaaacttataatgtcttttagttcatcctttgga
+5609541/1
CCCFFFFFHHHHHJJJGIJJJJJJJJJJJJJJJJJJJHIJJJJJJJJJIJ
@2365057/1
ctaacgttatcaggttttgggtagttgggtaatattttgataacgtgg
+2365057/1
@@@FADDDBDD><BA3?ECFEDHHIECCBDGGIIGIIIFEIIG?DB2D
@2365484/1
gtggaggtgaaaagaatgatcttccaactgtcacaaacctgttagcagct
+2365484/1
@@@F?;B=CBDHFGBGI>CEHHGGGHHE>?C?C4EGG?CFGAF>D>FD?F
@1828023/1
aaacacgtttattattctgatcatattcaactgaaaat
+1828023/1
@1=DDDDACDDCFFHBB4:A?F<HHICEF424A3C>>9
@5120151/1
cttcttttttatttttgcaaataatccgtgcagtatgttttccaacagtc
+5120151/1
@@@FFFFFHHDFDG@FHEHICHGIGIIII<DH<DHIH:DDGH>B>9BFDD
@5120276/1
caacagtataacattcgtcctcctgccactcatcataatgaacaatatct
+5120276/1
@@@FFFFFFHFHDFGGHHEGHDFHIICHIIIIIIIIIGIIAF?FHIGHHI
@5120376/1
cactattaaagttgatttgtcttatagacttgacaattttttcttttctt
+5120376/1
?<@DDDDDHFHCCF>@@FGHHGB@F>B??FD9AF@CEFHADGECGHIGBG
@1258767/1
taacgattggaaaaataatcagaatatgaacggtattgctctgcagggaa
+1258767/1
@@@FDFFFDAD>FEGIIIIGAAFHBCHHGAHAH1?B@?FGIGFBHG2@DF
@5120683/1
gccagtaggtaaaaagattattgtattttcttttagaactctttcaa
+5120683/1
CCCFFFFFHHHHHJJJJJJJJJJJJJJJJJJJJJJJJJJJJJJJJJI
@1259422/1
caatgtttctagcctttcataattcataacgtcattagcagagctcgcta
+1259422/1
@@CDFDDEHHGHHIIGHHHJIGI>@<FI@HGFCF@FCGHIJ<CGGHIIBH
@3492107/1
gttgctgctgctgctgttgttgttgttgaccccatggttgtcgaggaggt
+3492107/1
@@CFFFFFHHHFHJGGBGH3CGGHIDCGGIIEIGEGCD?DGHGCBHHGDB
@1259779/1
ggctacacaaacaatcacctgaatccttagaattcaaaaattcaaactta
+1259779/1
@?@DFFFFHHGHHIEIIGGG@HII<9EFBF?C<EHEC>FDB>?DA??GFH
@6649135/1
gtaaagttttgcctataagaacaatgagtgagagcttgcaagaggtaact
+6649135/1
CCCFFFFFHHHHHJJJJJJJJJJIJJJFHIIIIJJJJIJJJIJJIIIJJJ
@3492547/1
tttctatatccatcggttcttcttcttttttccacgtgaaatctttaggc
+3492547/1
@@@DDBD><D8:A:A?E@AEHDEF9HHG@EG3CF9@BGGFDD@DGG>?3?
@2966314/1
gttgaggctgctgtggtctctgctgttgctgttgttgctgaggctgctg
+2966314/1
@@CFFDFFGHFHHEHGEBBHEFH9BF@CHHIBAGBEGG>F4BFGGG=<3
@2365759/1
gttgcagttaaaccaagaacatgtggcctatcctctggaggaattccttt
+2365759/1
?@@F=ADEB?HHBG9FHICGEF??CFFGIFGICEHCGHIGE6BD9B<0BF
@2366387/1
gttgctgttgttgctgaggctgctgtggtctctgc
+2366387/1
@@@DD?;ADAHHFIIIC@F1:C;EFHIG:EBBFGC
@4063336/1
gctggtcttcagtcacccgattctatttcttggtcatcagtttgagatac
+4063336/1
CCCFFDEFGHHGFIJBBGHFHICHJJGJIFIIGIIJIBHIEIGHCGE>9B
@4063461/1
atagtttctcctacggagactgtatacctaaaagtgggttcatgaattgc
+4063461/1
@@@FDDDEHHHHHGIIGAEFHG<HGIGHIGIIJIDHGIEGGEGIHDGGGI
@3493893/1
ctgcagcctcttttaccattgtacgagtttgagcatcattcat
+3493893/1
CCCFFF?DBFHGHJJGEFHH>AFFFGAFGG@BHHIIBBFHEI9
@1830481/1
ggcctgcttgtggaaaaccaccacaaatccacttggaaaactgtttatca
+1830481/1
C@CFFFFFGFFDHGJFHGAGDHEHIGGGCHGGGGGGIGFGGGIBFG@E@H
@6649954/1
ggtctctgctgttgctgttgttgctgaggctgctgtggtctctgctgttg
+6649954/1
@@@DDDFFGHHHHJJJGEHIEGGHHGGIJJJJIHHD?FG>>FGGIIJDHH
@8180003/1
gccacttctttgaactaagtacagcgaaattcttattcgattgaagtaaa
+8180003/1
CCCFFFFFHHHHHIJJJJJHGJJJJJJJJJJJJJJJJJJJJJJJIJHIJJ
@6160356/1
ttgttttctccaactccgacaaacgccatcctctcattcttagttgtaac
+6160356/1
BCCDDFFFHHHHHJJJJJJJJIJJJJJJJJJJJJJJJJJJJJJHIJHJJJ
@6160584/1
cgacaattgtaccaagctctggcattttcctgtgactgatttttcttcaa
+6160584/1
:???A?DDA<<<<EA??A:A?<AFBH<<2<F?G@GFCG??<FC?9::?99
@4606884/1
cccgcaacaattgtacacaactccataggaagcgccaaaggcttctctcg
+4606884/1
CCCFFFFFDHGFBF@AGHEIIIHIIIIEIJIGHGHGGIIE>;F=BFEIGE
@4607152/1
gcttcggccacttctttgaactaagtacagcgaaattcttattcg
+4607152/1
C@@FF?DDHDFFFIIIIIIIA@HHED4C?GCD<@<D?BD@BCFGC
@5123545/1
gattacaattcttaacattttttctttaaacaaagaacattggattattc
+5123545/1
@BCFFFFFHHHHHJIGEHHJIJJGIIJIJJJJGFHHCHIJJIIIGHGIHE
@6161150/1
gtacgctcaaacatgcaaatgtgacattattgactaaggctgatctgagg
+6161150/1
CCCFFFFFHHHHHJJJJJJJJHIJJJJJJJJJJJJJJJJJJJJJJJJJJJ
@5123668/1
ctcaaggtccctgattacttcttctcgaggtggctgcagtttccatatca
+5123668/1
CCCFFFFDHHHHHIJJJJJJJJJJJJJJJJGIJJJJJJJIJJJJJJJJJJ
@7655626/1
ttctaggtccttttatcataatgagatcaagtttttttcgaatcaaatga
+7655626/1
@@@BDDDDFFBHDEEFH<FBHGBBHGGGIII?ECHHGFEHG2DH<8?B?8
@1830950/1
tcatgttataacattatgcagttcattacctaag
+1830950/1
?@@DFBBDBDFFDEFH@GBCACBBG@CCEGEGBF
@6651622/1
cttggattgcctcctgcggaccattagttgaagttccagccctcagataa
+6651622/1
CCCFFFFFHHHHHJJIJJJHIJJJJIIIJJHHIIIJJJJJJJIJJJJJJJ
@6651640/1
gtagttgagtttggtgggtaggggttgtttccctagactgtggttgagac
+6651640/1
@BCFDFFFHHHHHJCGHIGHIJJJFHHIIIIJJJJJIJJJGIJHIJJJIJ
@1830996/1
attgcgataaggtttttcaggattgatagatacatcataatgatgaataa
+1830996/1
@C@FFFFFHHGAFGHBEHCHEAHEECGGIGIJJJFEC>DCHIBFCDGECH
@8181436/1
cacaacaatttctcttcctttttttggatctgaagggcggtcccctcttt
+8181436/1
@@CFDDD3CCCDHGIIIGHIIBHBHEHD@G@GDHIIIIEE=B=6?;=;>C
@5124475/1
caatgtttctagcctttcataattcataacgtcattagcagagctcgcta
+5124475/1
CCCFFFFFHHHHHJJJJJJJJJJJJJJJIJJIJJJJJJJJJJJJJJJJJJ
@7656509/1
ctccaatcgcattccctttcacactagggacatgaggtgaaattattggt
+7656509/1
;?@?DDDDD=ADFHIGIGII>EEFDHEHG;CEEBCDHFHFHBCDGEFHI0
@735427/1
tcagcattcagtagcatcgtgatacgatgtaatattgaaggcaataaagt
+735427/1
@@@DDD<DHHFHFCGDFEGBBGHCGFGGGGIGCHC@?@G@;@FAFGGGH4
@735550/1
ctcatcttcatcatccaagccgtaatgaat
+735550/1
@7?DDBDDFB?<DAHGIIIE:?@F?;9?E@
@5613782/1
gacttgggaggtttggtgcccgcccgccatattgtagctttggtggtggc
+5613782/1
??BADDFFHHHFHIHIAFHHIJJJJJJIIFHHJIDFGHHIJJIFHH;CHC
@6164119/1
ctatttcattgtgcattaatctatagaaaattttccaaacagtattt
+6164119/1
CCCFFFFFHHHHHJJJJJJJJJJJJIJJJIIJJJJIJJGJJJHIJJJ
@2969850/1
cttgcattaaatcacatcacattaccatatttctcaaattcagtcttgaa
+2969850/1
CCCFFFFFHHADHIGGEFHBEHICHG>FC>@H?CHBGGHIIDGFHGIHHH
@133819/1
accaaataccttcttttgtcccagtctatacagtttcaaattactaacct
+133819/1
@@@FFFFFHHGGHIBHIIEHIHIGHHJGIIJIIGIIIDEBHBEHIIJIGD
@4608664/1
ctttggattgaatataagaccttgttgttttagggtaatcaaattttatg
+4608664/1
@CCFF3ADFFAFHIIDIIII<GID>HHIGG>EHEG?FH@DH>GD>AFFII
@1262902/1
aaacaatatctattcaacaaaggaatagcagattcaa
+1262902/1
??@DF?DFFHHFBFHI@GB3CFGHGHCHHGHI3CF9E
@738428/1
cctttttgaactgaaatcacctgctccaggtaatggaaaatcctgagg
+738428/1
@@@AD>DDHHDFD3CBF@<D;<ACF>DGHH19C<?F?<3C9?FAA@F=
@5126987/1
taaagttaaattattgtaacccatactcctatcagtaaaagcacgagcta
+5126987/1
CCCFFFFFHHHHHJJJJJJJJJJJJJJJJJJJJIJIIIJJJJJJJJJJJJ
@7658731/1
gttgcggttaaaccaagaacatgtggcctatcctctggaggaattccttt
+7658731/1
CCCFFFFFHHHHHIJJJJGJIJJIJJJJJJJJJJJJJJHIJJJJJJJJJJ
@4072716/1
ctgtcttcagcctcatgttataacattatgcagttcattacctaagatat
+4072716/1
@@CDDFEFHHHGFEGGHEHHIGDFGGHJC>HBDA<FGG99CE9GFIGGGE
@4609404/1
ttcataaggtctcatttgaaaacgtggatctccaag
+4609404/1
;@@BDFDDDDFBHDBBFB>AI4F<EFHI9AH4?FGG
@2970620/1
gattagtttccacaacaatttctcttcctttctttggat
+2970620/1
C@@FFFEDDFFHFCHGIIJJJJEIJIAHDGGHGGGC9E9
@134938/1
agctggttgccttaaaacaatgtcaagagcttggattgcctcctgcggac
+134938/1
<@@D=DDDHAFHFAEEF?CGGHHBGCHDFH9<C=FFHBC@D>FHDGGIFG
@2971135/1
atatataagattacaattcttaacattttttctttaaacaaagaacattg
+2971135/1
@@CFFFFFG<BABHIIGBHGIDII9DCHGHIIGHGIE9FH9@D3BF>GG9
@135066/1
ccttggcaacaaacagttgttttttcctgatatagctctaacttcaatta
+135066/1
CCCFFFDFHHHFGGBH@FIHGEHEHJJEGGEG<FHGCFDHHIGGGIIJII
@1833185/1
acactgttcctggctgagagtaattcgtcgcgcattctgttgtat
+1833185/1
@@@DDDDDFFHFHBBHB3FD?:<AAHHIGGHIIB0@EG<FH<BDF
@1264622/1
gcttctgcttccgttccaccctttctgctgcgatctttgccatagcata
+1264622/1
CCCFFFDFHHHAHIF@FGHIIGIHHICEFHHEBHFGIIHEGCHDFG9?9
@6653790/1
ccaagaaactttacttttcacaaataaatataaaaagaaaataaaaaatc
+6653790/1
CCCFFFFFHHHHHJJJJJJJJJJJJJJJJJJJJJJJJJJJJJJJJJJJJJ
@6654146/1
ggtgtagaattacagaataactcatgaatgctttctaatgtttcttcatt
+6654146/1
BCBFFFFFHHHHHJJJJJJJJJJJJJJJJJJJJJJJJJJJJJJJJJJJJJ
@6654282/1
ctgtttcatccgcaattttctggcggagctcttcagcatttagcagcatc
+6654282/1
BCCDFFFFHHHHHJJJJJJJJJJJJJIJJJJJJJJJJIJJJJJJIJJIJJ
@5130398/1
gttcgtggaagtaagtggtctttcatttaatgttttttgaaaagcctcac
+5130398/1
CCCFFDFFHFHHHJJIJJIIJJJJJJJJJJJJIJJJJJJIJJJJIJJJJJ
@6654604/1
ctcttgttttgcttcttttttttga
+6654604/1
?@@DD>ADF?C:CECBEDIHIFEFE
@5617181/1
tgggtgagtaacatcagctccgagaaatattacaggttcgttgaaaacct
+5617181/1
B@CFDDFFFHHHHJIJJJIJIJHIJJJJJJJIJJJJFFHHIHIJGJIJJJ
@7660657/1
ctcagagctaccttggcagctgctaattttgcttggtgtttgttttctcc
+7660657/1
CCCFFFFFHHHHHJJJJJJJJJJJJIJIJJJJJJJJGHGIJJHHJJJJJJ
@7660796/1
atccataataagtctaaatagaccttcagggtcttcatgggcttctatta
+7660796/1
C@@FFFFFHHHHHIJJJJIJJJJJJJJIJIIAFHHIGIJGEGHHIJIIJD
@7660876/1
gtcatcaagctctccccttccatgcaataaacggcatgtctcaagagctg
+7660876/1
CCCFFFFFHHHHHJJJJJJJJJJJJJJJJJJJJJJJJJJJJJJJJJJJJJ
@1265279/1
gctgggaatcctttgtgagccacatcaatgttaaggaatggtttccaa
+1265279/1
CCCFFFDFHGGHDFBBGGIJID>3CFHEGHDDHEC@HIJGH4DEHG99
@7661224/1
cttgcaagaggtaacttctgtcttgaaatctgtagcccaatattgattcc
+7661224/1
@@@DDDDDF?F<C<?FFAHC<3AAF<AFFH@<ACCFIIIAFFGG@<DFFF
@4076527/1
cttcttttccggaaagaacctagtgtgatggcg
+4076527/1
?=?D;:AADFBH?FH;CBFH>DF<C11?9?<9C
@5617767/1
ctcttgacagccctatacctatttacatgcctagacttgtgcaccagcta
+5617767/1
BBBDDEFFHHHHGIIHIJJJJHIIIIJFDHIIIIIJJIJHHHIJJJJJIJ
@6167520/1
gccaagatcagccgtgtttggtagaagcaggatgacacttaggtcgtgca
+6167520/1
CCCFFFFFHGHHHJFGFHJJJIJJIJJJJJJJJJIJJJJJJJJFGIJJJJ
@741203/1
gctgggaacaagaatgctgttaatgcctccaagcttaacattgat
+741203/1
@@@FF@DDDFFFFIIDII<<CHG9@AFFGHGGGGIIIIEGEHII@
@4611633/1
ataagaacaatgagtaagagcttgcaagaggtaacttctgtcttgaaatc
+4611633/1
@@CFFFFFFHGDF@ABFBCFGEC9C>EHFHCCFHHEHI94CGG>GGE<<F
@2375485/1
gttggttcagctgtagtctgtctgcatctgtatatgccctagcacggaaa
+2375485/1
CCCFF=DDFHGHFIIGHIJJJJJIJIEHGGEHHIGIICGA?DHGHHG?1D
@6656511/1
ccggaggaatttgtttgtgattttttattgtatcccaatcaattatgata
+6656511/1
CCCFFFFFHHHHHHJJJHIIJJJJJJJJJJJJJJJJJJJJJJJJJJJJJJ
@2376225/1
ctcatactgtcttcagcctcatgttataacattatgcagttcattaccta
+2376225/1
@@@DDDD?HFDFBDE9CACGEBH<FHIHIGHGGIGCFEEHGIIIGJJJIJ
@2974648/1
cataataatctttgtttagtttcttttttgatgttacagagtttagcggc
+2974648/1
;@@DBAD2A?CADGCEF<CFBF<@CEHF:@B?GEC4?<FGF?F>B<D@?0
@2975666/1
gccctagcacggaaagcagcgagatgagcataataggtaggtgcagggta
+2975666/1
CCCFFFFFHHHHDHGIEHGIBH>GFH@AGHEHE@<@G4DDH8BFGCGG.=
@2975928/1
ctcattttcactcagaagaaataatatctcagcacca
+2975928/1
@?@DDDDA<<C?F9BAE>>FCGGG@9F>EEHAAB@A3
@5137935/1
aattgcgataaggttttcaggattgatagatacatcataatgatgaataa
+5137935/1
@CCFFFFFHHHHHGIJJJJJJJJJJJJJJJJJJJJJJJJJJJJJJJJJJJ
@4077513/1
ccggtttctcaaaacatggtgctggatgaggaaatttttcataaagaagt
+4077513/1
@@BFDDDFHHFHHIJJJJJDHHHHII@HGIJJIIJIIIHGIIIJBH<BGD
@6658297/1
cgactgatgatttgaggttcttgtggaattgtgacactttgatgttgtaa
+6658297/1
CCCFFFFFGHHHHJJJJGHIJJJJJJJJJJJJJJJJJJJJJJJJIJJJJJ
@5620079/1
ggtggttcttgcctttgcagctgttgtggtggttgttgcctctgttgctg
+5620079/1
@@@FFFFFAHDFDIJJJJJJJJJFGIGHI?DGHGIGIIIGEIIJDHGCGG
@2377736/1
attcatcctctcaaaataaaagaataatagctagctagaatatcaaataa
+2377736/1
@@@D?8;4AB?C<EFEAGG<FHHB>FGCEC<EH9><FHH9FFGHEC<@D@
@5620372/1
ctgcactgtgacagtcttcaagcactgagttagaataccaacctgaattt
+5620372/1
CCCFFFFFHHHHHJHIIJJJJJJJJJJJJIIJJJJJJJJJJJJJJJJJJJ
@7159849/1
ccgaggtttaaattttttccgctgtagtacaaatttctatttccgattat
+7159849/1
BCCDFFDDHHGHHJJIJJJJJJJJHIIGHGIGGIIJJJIJJJJJJIJJJJ
@1837067/1
ggccacttctttgaactaagtacagcgaaattcttattcgattgaagtaa
+1837067/1
@@@AABDDFHFHFE@AD>E33CHHGEEFGGIEBDF>FGBG<BBB3BBD?B
@7159957/1
gagagattggttggtattatgctggtttcagaaggggtagaccaaatata
+7159957/1
???BD?DDHH<AF8<?BFGECG9EG9CBEADHIIIIDDA6DGC9BBGGII
@1268501/1
gagccaacagtaagacatggtagatgaggatactttaatctaatattata
+1268501/1
@@<=DDADFF?<FGGIEHGH<:FHC<FGGCGG3BBHCGFEHG9BFGFGAB
@4080497/1
tgctgaggcaagtgttgggattttgaccatcttcaacgaatcaaat
+4080497/1
C@CFFFF<FAFFDGGGIJJFIGJJJJIGJI3?BFHABHIIGHGGG@
@6172563/1
ccacattctatcaagtaggcaccaatcaaggcctccacacaatcagcaat
+6172563/1
CCCFFFFFHHHHHJJGIJJJJJJJJJJJJJJJJJJJJJJJJJJJJJJJJJ
@7160595/1
cccgattctatttcttggtcatcagtttgagatactgtaatgcattgtag
+7160595/1
CCCFFFFFHHHHHJJGJJIIJJJIJHJIIJJIIJJJJGIIJJJIJJJJJJ
@1837903/1
ctcatgttataacattatgcagttcattacct
+1837903/1
CC@FFDBDDFFDHBABGGHHGHFH>C@EG?4A
@1268883/1
ctctgataaattagaatcatcccatagcaaatgatatttggtaggacgtg
+1268883/1
@@@DDDDDHHFFD3CBE<<FHEH<DCFGDC3FE9DG>AFG9?<CF?@F@D
@1838144/1
gcgacaatttgttctcttctgttgtttcaattttggcagtatgcaaatat
+1838144/1
@@@FFFFFHGHFDHGHIIIIIGCDGEGHIIJJJJJIIGEBGEGEHCHGIB
@2977195/1
ctctaactcttcttccatccgctagtttttcaggtttactgaacttagct
+2977195/1
CCCFFFFFHHGHHGIIEHIIIIIIGEHGICCFHHFHGGGGGBFGBDFDAG
@2977409/1
ctgagttagaataccaacctgaatttcagcaattttcttaatggatgcat
+2977409/1
@C@FDDFB4C8FDFEDBFCF3CEE>HHIEIIIIEEHCGHIIICCDHHGI@
@1269818/1
tggctggttcctagaatcccacatggcaggaagttttctcgcaacttagg
+1269818/1
C@@FFDFBFHHGHJJJIFIIIGEHGGIGIJIIJEG@HGIG=FBHGEGGIH
@744727/1
ctctaattaagtaaaaactataaaaataataggctttttaaaataataca
+744727/1
@C@FFFFFHDFHHGIIGEG>FGIIDHIGIJIG@EG;BDHIICGEEHG@FA
@744769/1
gtcagaattttcgtttggagcaaatacaatgtatttgctgtctttg
+744769/1
@@@DBADDFFDHHEEHB?A3CD@@CFHH3@DFDGIIEGIHD3?B4:
@140951/1
gtttattagggtagcatttggaggactgtcagatggttttggagaattat
+140951/1
@@@DDDDDF4C<CGBA4?C@BEG1CEEE<4?41?EGCDDFB>GD?BBB<<
@6660788/1
ggtctctgctgttgctgttgttgctgaggctgctgtggtctctgctgttg
+6660788/1
@@BFFFFFHHHHHIGIIIGIHIJJJJEHIJJJIJIJJIIJIJJIFIJHJI
@4614876/1
catcattcattttcttcattgtaacttggcccgcaacaattgtacacaac
+4614876/1
@CCFDFFBHFDBDIIDIJIIJADFJJD9BFHCGGDBHE;DHGEEGIJI7?
@5141110/1
ctcctcgataatagatatgtaataagaatattgatgctttgcccgtcctt
+5141110/1
CCCFFFFDHHHGHJIIIJJHHIJJIHIIGIJEGHIJIIJJJIJJJJJIIJ
@5141496/1
gtaagtagttatagcatacttaaggaaggaatcaccgatagtttccaaac
+5141496/1
@@@DFDFDFHAFHIIJGGIIGIIJIIGHIJJJJIIJJJFIIBGHICGGHF
@3502752/1
tggtgtttgttttctccaactccgacaaacgccatcctctcattcttagt
+3502752/1
@BCBDDFFGFHFHJJJJJAFHIIJJJGBEHEIEGIJJIIJJIJIJEGAF@
@4086660/1
gctgggaatcctttgtgagccacatcaatgttaaggaatggtttccaacc
+4086660/1
CCCFFDFFHGHHFGB:CBFHBCHGGGI@HIC9C@EE>@?DD1:BFBH>FB
@4087211/1
cttcagctgagtgagttaaaacagtacatcgcacaacaaacacttgggga
+4087211/1
@@@DDFFFG?A<?FHCGG@IGGEGHGHIHIGIIIBHGIGGIIIIIGHBBG
@6175713/1
cataaaatgaaactgggcacaaccattagaatcacctgctgctttaaaat
+6175713/1
CCCFFFFFHHHHHJJJJJJJJJJJJJJJJJJJJJJJJJJJJJJJJJJGFD
@2380549/1
caccaggtgatatatttttgcatctgttataaatg
+2380549/1
?<??D3:DFHFDFGI9CBEGA>H>H9A?F?FHBFF
@141912/1
ctcattttcactcagaagaaataatatctcagcacca
+141912/1
@C@DFFFFHHHHHHEBG@BGIIGEE@HEIG<?GGGHI
@2381103/1
gataaaaaatagcagcagtcatcaccaaaacctgatgattttcaagctct
+2381103/1
@@CFFFFFHHBHDBAAEBHIIEHIGFEGBEGFGHEGIIIIII4?F>BB9B
@748442/1
ctcgaatctattatctcttggacaagttgttatattagtcactttatatg
+748442/1
CCCFDEFFHGFFDGHIJIJ>BEFGII:F9CEBC>GGG@FGCHIGI>?DC9
@3506871/1
cctgggtttaaaatcttcaataacattactcatttctgataggttctgca
+3506871/1
?@@DDDBDHHBHAFEHGGGHHIHIIIIA>FFHHGGIEECHEIHDGFEGFG
@7163962/1
cttgtgccatccattttatagctactctaaaaacacggtcttttccttcc
+7163962/1
CCCFFFFFHHHHHJJJJJJJJJJJJJJJJJJJJJJJJJIJIJJJIJJJJJ
@4618758/1
gctgtgggttatatggtgattgatgccattcaactttgcattaactttct
+4618758/1
@@@FDDFDAFHFHEHG<CFH9BBHHEHHE?FEFCFGHG<@FHHGAHGGHB
@6176558/1
ggtaatcaaattttatgacaaaattgcaattctttacatcaataccttct
+6176558/1
@C@DFFFFHHHFHIGHEHIIGIIHIJJGIEIGGIGIHIIJIGIIJIIJIJ
@1274700/1
gcactgttttcaccggaggaatttgtttgtgattttttattgtatcccaa
+1274700/1
@;?DDD>ADACFHHGB@EEE8?CFHHCGGDF@FGEFDEEFF<9BFHGDDA
@4620020/1
cggttcttcttcttttttccacgtgaaatctttaggctgcagctca
+4620020/1
=@?AD?DFHDHFBHHGFGIG>HHGC??4?EFFCGADH@B7:?FGH3
@2384442/1
ctttgttgctgctgtggtggttcttgcctttgcagctgttgtggtggttg
+2384442/1
CCCFFDFFHHHGFIBHICFHGHHIIIIJIEIIJFCEEGBHEF=GDGIFGE
@2384572/1
cgctaatttaaaaattgaatagtttttatgaaatgagtcagaattttcgt
+2384572/1
@CCFFFFFGHHHBHGGCGIIII>@FFHIJEIIHEEHCGHGGAFEGGEHG=
@3507476/1
ctttaatcatagttgatgtctgcatatcagtcagcttcttaatgcatctc
+3507476/1
@@@FDB;DFBF?DD4AG@CIIGBEIEBFHE@@HAHI>F?EGHHGIHCHHG
@8192287/1
gttaaaccaagaacatgtggcctatcctctggaggaattcctttaaactg
+8192287/1
@?@DFFFD?FHFFIIIFHGIIIIIIHGIIIGGGIIFGGDHHDGGGGIDHI
@7669917/1
ctccaaaattgtaaatccaggaacttcccagtcatcaggaataaag
+7669917/1
@@@FFFFFHFDDFBGEHGIIGEHHHIIJIIGEFH@FGGIHIGGICH
@8192684/1
cctcagagctaccttggcagctgctaattttgcttggtgtttgttttctc
+8192684/1
CCCFFFEFHHHHH@GGIJJJJJJJIJJJJIJJJJJJJCFFIIIFHIJJJJ
@5149306/1
catcattcgctcctcgactgccccgatgttggagcctatgctatccgtag
+5149306/1
CCCFFFFFHHHHHJJJJJJJJJJJJGIJJJJJJJIJJJIJJJJJJJIHIH
@8192927/1
gcgttaacttttggtggctttattatattactcctaattgaagagccttt
+8192927/1
CCCFFFFFHHHHHJHIJJJJJJDHJJJJJJJJJJJJJJJJJJJJJIJJJJ
@6178367/1
cattatgggcttctattagttcatctatattttttaaggaagtaagtgca
+6178367/1
=8?BBADDD8:C<E@CBBD<:CHFIIIBBHHEHFGFEEFC9BGF<99?@D
@1843000/1
cttaacttgcattaaatcacatcacattaccacatttctcaaattcagtc
+1843000/1
C@CFFFFFHGHHHIGIJHGIIJIJJHJGGIIJG=GHGHIJJGGHAHA@B<
@1843042/1
tgcttctctaggatcaacagcaggatctgcaatttttc
+1843042/1
@@@?ADDDFHAFDGEHGHEHG@F?;CF3CFGBGIJJB?
@7164814/1
caccgggttgttgcctaacaggaggtgcactggttacaggagatactggt
+7164814/1
CCCFFFFDHHHHHJJJJJJJJJHIIDGIIJJJJHGJJJJJHHHIJJJJJC
@1843429/1
tctagataataatgcctcagagctaccttggcagctgctaattttgcttg
+1843429/1
@C@FFFFFFHFHHIIIII@A<CEHIHIHHGG>GHHFGIIAC>BHCHIHCG
@6668330/1
gcctgcaattcttggttcaagatcattttaaactgtccttctgacacacc
+6668330/1
CCCFFFFFHHHHHJJHIJJJJJJJJJJJJJJJJJJJJJJJJJJJJJJJJH
@4620983/1
cactgactaaaatattgttcaagttcacgaggagtattcttggaaacaat
+4620983/1
@@@FFFFFHGHHGGAHAAHHGD<3C?EE9EGICD?FGFCBCCGDBF9FHI
@4092707/1
caacaaagctttcacgttcataaggtctcatttgaaaacgtggatctcc
+4092707/1
CCCFFFDFHDAFHGIGFGIGGGIFIAEEFHCBCHIJIJ@?1CDF<9BFD
@6668889/1
ctaaaatattgttcaagttcacgaggagtattcttggaaacaattttata
+6668889/1
CCCFFFFFHHHFHJIJGEIJJIJGJJIJHGIJJJJGIIIGIGDHGIIJJJ
@6669270/1
catctctgcccagccacaatgttacaaacctctagaggtagatatgtgtg
+6669270/1
CCCFFFFFHHHHHJJJJJJJJJJJJJGHIJJJJJJJJJGHIJJJJJJJJJ
@4093252/1
ttcatttccaacaggtagtaagtgatcattaagttcgccgatcttgtaca
+4093252/1
@@@DFADBDHFHDIE<AE<IIC4C@HGCHHE<FFF>FGFI6DDGIIABHI
@6669436/1
taccaggtggaggtgaaaagaatgatcttccaactgtcacaaacctgtta
+6669436/1
B@@FDFFFHHHHGAFHIIIJJJJJIJJJJJJJIJJJJJJJIJJJIIJIJJ
@3511187/1
cttctggaaagcagctcttgcagcattgacactggcgttttggtgggcat
+3511187/1
C@@DFDDFHGHHGJBBEAHHHGIEIIJJJIJGIJ@?G?DFB>BFHIGII>
@751040/1
gctcaatttaccttcatccttgttttcaaagttgataaataatattaatg
+751040/1
@@@DDDDDDHHBHHGEGHE<C@CHIIGFHCBDH92CGGHIIEIIC@?D90
@8194466/1
ttatcagttgcttccaatactgtagaactatcttgttttttaacataata
+8194466/1
CCCFFFFEHHHHHJJJJJJJJJJJJJJJJJJJJJJIJJJJJJJJJJJJJJ
@751498/1
ttatgtttttgtattcctcaatggttgctgctaaatcttcaagtac
+751498/1
@@@AA:BD>FFCFAA9EG9C3CH<:CCGGB<E<<DG4?CF><B?9:
@2385731/1
atcctcttcttcaaatccagaattaaaagcttc
+2385731/1
@@@DD3DDHB>C?CFHCHGHFD:CFEH>B3ACF
@2985439/1
gtcactattaaagttgatttgtcttatagacttgacaattttttcttttc
+2985439/1
@@CFFFDFHHGHDBGHGGJGGHIIEDA@<E<EAFEH<9CFHBHG>DGHIA
@1845093/1
gttgttgctgaggctgctgtggtctctgctgttgctgttgttgctg
+1845093/1
@@@FFFFFFFDHGJDGIJHIGHAAHGIHIGGIJDBFHFG@?FE44B
@3512042/1
gaggaattcctttaaactgatccatgatcaatctcataggatgtctattg
+3512042/1
@@CDFDFFHHHHHIIIIJIGGGEGCHIIIIJGIIJJ<E9CFHAD>GEF9B
@7675069/1
gttgttctttttctattttcttcgctttgagatacctacgcctatcagcc
+7675069/1
@@@FDFDFHHHHHIJJJGIJJJJJIJJJIIJIIIIJJGJGGDHGIGGEDH
@4623448/1
taataatgcctcagagctaccttggcagctgctaattttgcttggtgttt
+4623448/1
@@@FFFFFHHHHGIIGIEFIJIJJJJJIJIJIJJIJIJJJJ>>FH?DDBG
@148697/1
gtggaattgtgacactttgatgttgtaaggtgctgaggcaagtgttggga
+148697/1
<@@FFFFBBCDFBBEHEHFDF>FHBHGDECBDGCCFEHIIFHGHFGGHEG
@2988337/1
cttctgaagacaggactaggtgctgcaatgaccatcaatcatcccttttc
+2988337/1
CCCFFFFFGHHHGEIIGIIJHIHAHIIBHIFGIFIIJGGGIAHII>B@GH
@2386436/1
cagaaaggtaattatattataataatataatttaacaaaaacttagaaat
+2386436/1
CCCFD?DEFFBHHJJJJJIJGJJGEGGJIICIGIJJHIIJ<FHIII<DGI
@5151378/1
cccgattctatttcttggtcatcagtttgagatactgtaatgcat
+5151378/1
@@@DDDFFHGFFHEHIG><CEEHGEAFC>B=FGIICB?CGHG<D<
@4624644/1
ctgtattataacatgacctaagagttttattaaagttggatcattagcag
+4624644/1
CCCFFADFGDHFHHJJIGIJFE9FAFEHHEIIIJJIIIGIJJEGGHIGGC
@1845917/1
ccagccacaatgttacaaacctctagaggtagatatgtgtgcttgtgctc
+1845917/1
CCCFFFFEHHGHHJJJJIGIIIIIGIIIIFFGIEIJJCIGGGGIEG>GCH
@1279595/1
gtccttctaacctgttcttcttgaagttggttcagctgtagtctgtctgc
+1279595/1
?1=BDDDD?HH?BHEDFHIICGG>AEFHGBBFHCCHCGFD>FDDFGGH@G
@8196031/1
gcttgctgttgttgctgctgctgctgttgttgttgttgaccccatggttg
+8196031/1
CCCFFFFFHHHHGJJJJJJJJJJFIJHJJFHGDHIHIIJJJIIIHIJ?FG
@2989761/1
tctaaaccttcatctttatcagtaatttctttaatatttgaagtttcttt
+2989761/1
CCCFFFAAFBFD>G@GHGGGCGACHIHECGGGGGCEHGIIE@FDFCFIEF
@2989878/1
gtaaagttttgcctataagaacaatgagtaagagcttg
+2989878/1
@@@FFD?DFHD<DE<FHHCCIHGEHGIIHIIIGDC9BF
@7167412/1
gacaaagatagtaagttatttcttctaaattctgctctgata
+7167412/1
@?@?DDD;DF?FFBFCE4?EH<H?FHEH@BAFHI<C@FE9??
@1280624/1
gtcgaatactgttcttaggaatatttccaatgaattcctctatttcattg
+1280624/1
@?@DFFFFHGHDHGEHGDEIIGGEEIEIBHAFHH@H>GHGGIIJ<FIIGG
@1281358/1
ctcttggacaagttgttatattagtcactttatatgttctttta
+1281358/1
@@@DFBFFHGFHDGIIIGGJII<FDFHGCHGEG@HGCBGEGII4
@6677566/1
agtttccatatcatattatacctgaaggcttttgggtcgtgagaagctgc
+6677566/1
BCBFFFFFHHHHHJJJJJJJJJJJJJJJJJJJJJJJHIIIJJJJJJJJJI
@3514517/1
ggaacttcccagtcatcaggaataaagtcattaaccttcaaaatttttcc
+3514517/1
@@@FFBDFHHHHFGGG@ECHIIIJJCI>AE@CGIJEG<FGGGEIIH9<B@
@5629719/1
ccgacaaacgccatcctctcattcttagttgtaacaactaggggcaccat
+5629719/1
CCCFFFFFHHHHHJJJJJJJJIJJJJJJJJJIJJJJJJJJJJJJJIJJJJ
@6678171/1
cttgacaattttttcttttcttctttctgtatcaactgcagcctctttta
+6678171/1
CCCFFFFFHHHHHJJJJJJIJJJJJJJJJIJJJJJJJJJJJJJJJJJJJI
@5630040/1
tgagtaacaagattatatgggagagtagcttgaggctcagaatcgagtag
+5630040/1
?@@DDDADA<A2CF@FFFED3A;::FHIIIFE99?GF@DDFFE4BD6FFE
@2992046/1
gcccgcaacaattgtacacaactccataggaagcgccaaaggcttctctc
+2992046/1
CCCFDD<DADBFHJIJEFGICG@HGHDAF>FEGEGGFFB;?=CC=BCGCF
@4626164/1
cttaactttagtgaactggtcatcaactgagaggccaaactccttcaggc
+4626164/1
CCCFDDFFGHHDHIIIDGJBHIICCHIJIIJBCFIHGGIJGH>GB?DADF
@5630385/1
gtttctttattttcaatttcttgtttatttttttttta
+5630385/1
@CCFDFFFFHHHHJJIJJJJIJIHIJJHGIJGGGII@@
@5152954/1
ctctgcactgtgacagtcttcaagcactgagttagaataccaacctgaat
+5152954/1
CCCFFFFFHHHHHJJJGIJJJJJJJJJJJJJHIGIJJJJJJJJJJJJJJJ
@2388164/1
gcatgtaatactttgtagatatcagacatttcttcagggagaatttttaa
+2388164/1
CCCFFDDEFHHFHIFFHBJIGIIJJJC@EEEGGGHIIIGCGCFFGEEDDF
@6182519/1
gcctatcctctggaggaattcctttaaactgatccatgatcaatctcata
+6182519/1
@@@D;B?BFDDFDHGGG>BGIHEHGGIIEFDDFE@F?DHGGHIIIIIDAG
@8197410/1
gttggtgtagaggtgcaggctggccatgttgaatagcttgctgtggtggt
+8197410/1
CBCFFDFDHHHHHFHIGJJJJJJJJHJJJJIJJJJJJJJJIJJIJJGHID
@151831/1
acgtgctgtaccttgtatactagcatgactgactagatagaagtcta
+151831/1
==?BDDFF>FHHBDGFE<ACHGE3CE>EEH<?BF?EH@D<DGHD@F<
@2388695/1
gcctcagagctaccttggcagctgctaattttgcttggtgtttgttttct
+2388695/1
C@CFFFDDF?FDFJFIGHEGGJEGJIGGHIGCD<@FDEFFFHHGB9BGGA
@6680363/1
gagcttgctgttgttgttgctgctgctgttgttgttgttgaccccatggt
+6680363/1
CBCFFFFFHHHHHJJJJJJJJJJJJJJJIJJIJJIJJJJIJJJJJJJJJH
@1281500/1
ctttttttggatctgaagggcggtcccctcttttgggtggaatgtatg
+1281500/1
@@@FFF8DAD?FFGHDCCE@FHBFAFHGIE<EGHEF6;?>=CECA3>@
@4626379/1
gctgaggcggttgttgccactgctgttgttgagg
+4626379/1
@@@DD8;DAFFH?FEHABDHEHIC9BFGCE>BAD
@2994557/1
ggtcatcaactgagaggccaaactccttcaggcatgggtcac
+2994557/1
@@<DDDDFHFHDHGEHEGIJJJ:FDFA4CGHH@A@F<C?DA9
@1282505/1
cctgcttgtggaaaaccaccacaaatcca
+1282505/1
@CCDDFDBFFH?<GEEADHCBHGGEC3?B
@2995144/1
cccaatgtttctagcctttcataattcataacgtcattagcagagctcgc
+2995144/1
CCCFFFFDFBFHFIGIIIIIII@H9HHEH9ECFHGIIIIIIIIIIFGCHI
@5154145/1
tttgatagcaatcggtaaagttttgcctataagaacaatgagtgagagct
+5154145/1
CCCFFFFFHHHHHJJFHIJJHHIJJJJIJJJJJJJJJJJIGIHIJJJJJJ
@6680561/1
attgaggataagaaatacggtgttgtacacagtattcttgtagtgctcca
+6680561/1
@BCFFFFFHHHHHJJJJJJJGHGIJHHJJJJJIIIJIJJJJJJJJJJJJJ
@2997078/1
gtagcattgtaatttcttgttcttcttgtttcttttctttaacatttctc
+2997078/1
@?@FFFDFG>DBFGIIIJICHHGHIHHIIIJJIJJJIJJIHDFAE@HGGE
@2390768/1
tgccgagtccttccttctagtgcttcttccaaagc
+2390768/1
??@;DDDDFFGF<BFBG>EFEHG?<2ACA99CFC@
@4628209/1
ctctggtatccaaaggcactgttttcacc
+4628209/1
@<?DFDDBDHHBBHIIBBFCGHHGJAB?<
@1285935/1
agtagtttcacttttgttattggtttccttatcagtaatctcgaatctat
+1285935/1
?@?DDFFFGF?FDGCBGGIIJCHHI>H@BHCHGF<?BCBGH9;F<3BG@>
@4103626/1
gtcactattaaagttgatttgtcttatcgacttg
+4103626/1
@@@DDDDDD>BFH<BDHC<FFID<>??4<<E=CE
@4103661/1
cttttatcataatgagatcaagtttttttcgaatcaaatgaagctgtatt
+4103661/1
@@@FDDFDFFHHB>GGGGEHIIA<FFGGGGGHIIIIJICHHIJBCB?DHC
@4103670/1
tctcatttgaaaacgtggatctccaaggtctccttgaacaaatttaccta
+4103670/1
@@@DDFFFFHHFHIJHGIGIJJJJJJJCCEHIIJJIIEHIGGGBHIHIIC
@153454/1
ctgatggaatccaaaccatacttcacgaccacctccaag
+153454/1
CCCFFDBBDFFFHIGIGII<FGIICGG<F:FGGD@GIBF
@2999531/1
tttaaattacagcatttatgcttatgtaacttcttttttcgtggaggaca
+2999531/1
@@@FFFFFADHFHDGFA@FFHJII4<AFGIDGHGBHHIIGIFHGFAF1B@
@154154/1
tcctttcaagaatatattcccgtgtgatatgatatgggttgctgtttaca
+154154/1
@7?D?DDFBFHDBBGGHJIJGIFHHIJIJIJCIIIHGHDHIGIHHII@@@
@154576/1
ggaggaatttgtttgtgattttttattgtatcccaatcaattatgatact
+154576/1
CCCFFDFFFDDCFHIFFHHGIGHHIIGEFFHFHIEEHDIICAFHIIG>GG
@7681196/1
cccacatatcagctgatattctatagataattctggataattgcgaaacg
+7681196/1
CCCFFFFFHHHHHJJIJIJJJJJJJJJJJJJJJJJJJJJJJJJJJJJJJJ
@1286655/1
ggctgtatcatcaacttctaaaggtttccaataaac
+1286655/1
@@@BDDDA:C<DFFGE><ECAIIF:<E@<AFEEFDF
@7681546/1
ggaaagcagcgagatgagcataataggtaggtgcagggtatgaaactgaa
+7681546/1
CCCFFFFFHHHHHJJJJJJJJJJJJJJHIJJHHIJJJJDGIIJJJJJJJI
@5158133/1
caggtagtaagtgatcattaagttcgccgatcttgtacaacattttacat
+5158133/1
B@CFDFFDHHHFHJJJJJJJJJJJJJJJJJJJJJJIIJHJIJJJJJJJJH
@7682568/1
ctatttcctcagcgacttttgtccgaatctcatcagcaagaagaagtgca
+7682568/1
@?@DDDBDFFFDB1<:EGGB<A<BGG;BDHHEG>BD<??DDHCEII@FHF
@5633979/1
caacaacagccccagcagcagcagaggcaacaacagcctcagcagcagca
+5633979/1
CC@FFDDDFHFHHIJIJIIGHGEGGGGHIJIJJJIEEGHIIIGIGIGHHI
@5159209/1
gtctcaacaagttccgttttttggagaggcaactcaggataactatagag
+5159209/1
CCCFFFFFHHHHHJJIHIJJJJJJJJJJJJJJJJJJJJIJJJJJJJJJJJ
@3518306/1
cagcatatatccgtctaagcctaatg
+3518306/1
<?@DFDFAFD8CD@BCG@HEG>GDHE
@757754/1
gttggttgtaacgattggaaaaataatcag
+757754/1
@??DDDDD?DHFH7;<:CDHDH9E9CE1C@
@8201218/1
ctggagctcatcaagcttcggtccgactgatgatttgaggttcttgtgga
+8201218/1
CCCFFFFFHHGHHJIJJIIIJIIJJJIJJGGIJIJJIIJJDGIEHIHIJE
@3518587/1
atggaatccaaaccatacttcacgaccacctccaagaggatggtagtaac
+3518587/1
@CCFFFFFHHGHHJJJJJJJJJJJEBHEGIJIIIEHGJG239B?DGAGID
@3518631/1
ctccactgaaccaaatcggctccttgaatga
+3518631/1
@@@DFDDDHHHFDGGHIII6FF;CEHGHBEF
@155147/1
ggcgtttctgtaccactataaatgtaatcggtggcgtgtaatcactgctg
+155147/1
@@@FFDFDFHHFHHGIHIJJCHIJHGGHIEHBFGE00???DFBBBGAGGH
@6683993/1
gggcttctattagttcatctatattttttaaggaagtaagtgcaggggaa
+6683993/1
CCCFFFFFHHHHHIIJJJJJJJJIJJJJJJJJJJIJFIJJIJJJJJJJJJ
@6186910/1
ctaaaatattgttcaagttcacgaggagtattcttggaaacaattttata
+6186910/1
CCCFFFFFHHHHHJJJJJJJJJJJJJJJBFGIJJJJJJJJJJJJJJJIJJ
@155809/1
ggctgctatagatggaacgttgatctggtctggagctggatgagtg
+155809/1
@@<DFDFFHFHBBEAGGH>C>;FHHDEGFEHGHGDGEHC;FGBD?3
@7172576/1
ttataatctccttctaacttaatgcaagcttctcttatagctgtcaactc
+7172576/1
CCCFFFFFHHHHHJJJJJJJJJJJJJJJJJJJJJJJJJJJIJJJJJJJJJ
@156303/1
cttggctttgccgcttgttgctgtacttg
+156303/1
???DDDDDDD8DDAEEE>ECEF9A9EB<E
@6187615/1
tagatatcagacatttcttcagggagaatttttaaccatttacacaatat
+6187615/1
CCCFFFFFHHHHHJJJJJJJJJJJIJHHIJJJJJJHIJJIJJJJJJJJJJ
@3520962/1
ctcgaatctattatctcttggacaagttgttatattagtcactttatatg
+3520962/1
@@@DDDDDA4CBCGFFFEFECDF>G@ACBB@HEGCI<<EDEFI>DFFD>>
@7684937/1
cttgtcttccaccctttttttttgttcctttttgaattgaaatcacctgc
+7684937/1
CCCFFFFFHHHHHJJJJJJJJJJGGIJJJJJJJIIGIIIJJIGEGIJJJI
@4632469/1
ctgcaccgatgcaattaatactcatcttctttactaaaaggctacacaaa
+4632469/1
@@@DDDDDFHDHHIDHB<A<FHH@FHIIIIIII<BCGGHIGIIIIFIIG2
@5636293/1
cgatactgcaaacaagggatagcactcaagggcacattatgttttctaac
+5636293/1
CCCFFFFFHHHHHJJJJJJJJJJJJJJJJIJJJJJJJJJJJHIJJJJJJJ
@6188881/1
gttcgtctcacccatgttaaattttttcagaatcatgtgattttttttcc
+6188881/1
CBCFFFFFHHHHHJJJJJJJJJJJJJJJJJJJJJIJJIJJJJJJJJJJEH
@156915/1
ctaatatcctaacgttatcaggttttgggtagttgggtaatattttg
+156915/1
@@@FF?DDHGADFHACCDHHGC?FHHI>BF<FEAGEE:B@FFFF@ED
@156924/1
tcttgaacttcatttccaacaggtagt
+156924/1
@C@DF8DDFDFFFFFGFHJIGGG?CFE
@7685872/1
tcaatgatttcctccttccaaaaaaatacagcaagtctggtaaatttatc
+7685872/1
CCCFFFFFHHHHHJJJJJJJJJJJJJIJJIJJJJJHHIJJGGHJJJIIIJ
@6189107/1
gtatatataagattacaattcttaacattttttctttaaacaaagaacat
+6189107/1
CCCFFFFFHHHHHJJJJJJJJJJJJJJJJJJJJJJJJJJJJJJJJIJJIJ
@7686031/1
tgcatgaacggtaatagctcgtgccattgcgccaggtgtccggtcttcac
+7686031/1
@@@ADFFFHHGCFIJIIGHGIFHBHIIIEIJGIJIEDFGHIIJHIIJGHI
@5162752/1
ggaatgtcaggtgcgttaacttttggtggctttattatattactcctaat
+5162752/1
@@@FDFFFHHHHFIHEDHGHGGIIIIIHIJIJJIJGGIIIJIJIIIJIJJ
@4633256/1
gaggtgaaattattggtatttcttttttccaaattgcctctccattcaat
+4633256/1
@@BFDFFDFGHFHIIJGHJGGJFIGIIIJIEGIIEHIIIJIEEHGGIJDC
@6189420/1
ctttttttggatctgaagggcggtcccctcttttgggtggaatgtatgac
+6189420/1
CCCFFFFFGHHHHJJJJJIJJIJJIJJJJJJJJJIHHBDDDEEEDFFEDD
@5163081/1
accaaatcggctccttgaatgaattttt
+5163081/1
?@?DBDBDBFAFABFBFFGAH<C2?EBF
@5163989/1
tacagttcattttccccacatatcagctgatattctatagataattctgg
+5163989/1
CCCFFDFFHHHHHJJJJJJIJJHJJJJIJJJIJJJJIIJGEIJGIIJJJJ
@5164012/1
gtaggtgcagggtatgaaactgaacgtgtacacctggtaaagaggtgaca
+5164012/1
CCCFFEFFHHHHFFIJJJJJJJJJJJIJHIJJJJJJJHIJJJJJJDGIIJ
@760169/1
ctttggctttaacctcataactaaaacagggttcatgagttc
+760169/1
@@1ADDDAFH?:2:C9:E?EHBHIDH3FDFA;;FHBFHG>40
@760552/1
ctgctaacctcttggcaatttttttcgatttgccagtacctatttctttg
+760552/1
CCCFFFFFHHHHGEIIIGIJJJIJBGGGIIJEHDFGFDHIJGJGIJEIJB
@5165595/1
ctgggttgctggtcaccgggttgttgcctaacaggaggtgcactggttac
+5165595/1
CCCFFEFFHHHHHIJJJJJJEEHIIJIJJJJJIJIGII7BGHHIJJGIII
@761005/1
gtgtttttgagctcatacttaatccaatgacatggggaagtcaattgcta
+761005/1
@@@BDFFFHHGHHJJJ@HGCHIJIJIIGCFCHEHHGGIJIIJBHE@GIII
@761157/1
gtctcaacaagttccgttttttggag
+761157/1
@@@DFFFFHDHFHGIGGGGGIDGI9B
@1291572/1
caacaaacacttggggagttaaatcaacatcagctgagatatactcatat
+1291572/1
@@@DDDDDBHDFHGF6BFCGHI@FCHGICEGEGGC3B9D<BBHHEIIIGA
@158154/1
gtggttgttgcctctgttgctgctgaggctgttg
+158154/1
?B<DDDDDHGHHFJGGEHCFEGHGHEHGIGIGDD
@2395820/1
caccagcatatatattatgtctgattc
+2395820/1
@@@FDFFF?FHHHBGHFGHIFIGHIGG
@7687815/1
ctccaattgcattccctttcacactagggacatgaggtgaaattattggt
+7687815/1
CCCFFFFFHHHHHJJJJJJJJJJJJJJJJJIIJJJJJDHHIJJJJJJJJD
@7687832/1
attggatctagataataatgcctcagagctaccttggcagctgctaattt
+7687832/1
@@CFFBDDDFHHHJIGIIJJJJGIJJJGIHGGIEFH<GHJJJJJJJJJJI
@159616/1
ctccaatcgcattccctttcacactagggacatga
+159616/1
@@CDDFDB?DHDHAGIIIFHIIICFAFB@DH1:?D
@6191493/1
atgattagtttccacaacaatttctcttcctttttttggatctgaagggc
+6191493/1
CCCFFFFFHHHFHIGHIJIGIIJJJJJJJJJJJJJJJBG@GHIJJJJIIG
@2397724/1
cccgatgttggagcctatgctatccgtagtcgaggctgggct
+2397724/1
@<@FDDDDHHFDBCHGEGIIHJHIIIEGI@FD:@FBEC:B@>
@6689084/1
gtctttgtgtcttgcacgacctttggattgaatataagaccttgttgttt
+6689084/1
CCCFFFFEHHHHHJJJJJJJJJJJJJJJJJJJJJJJJJJJJJJJIJJIJJ
@3008438/1
cgtacgctcaaacatgcaaatgtgacattattgactaagg
+3008438/1
@@@DDDFFFHDFHIIFII4FH>FECFHEHCEH9CFHH9:C
@5166369/1
ccgtacttctagcattagaagtttcttctccagctaaggctgtatcatca
+5166369/1
CCCFFFFFHHHHGJJJJJJJJJJJJJJJJJJJJJJIJJJJJJHJIJJJJJ
@7174265/1
gccatttgattcgtcctttgtttttactcctttttcaaaaccttcttcca
+7174265/1
CCCFFFFFHHHHGHIIJJJJHIJJJJJJJJJJJJJJJJJJJJJJJJJJJJ
@6690493/1
cacgagctaaaagacgaatatgattaaactgaacaccaatagagtcttca
+6690493/1
CCCFFFFFHHHHHJJJJJJJJJJJJJJJJJJJJJJJJJJJJJIJGIJJJJ
@3525797/1
tcggaggcaaccaatatgttcgtctcacccatgttaaattttttcagaat
+3525797/1
@@CFDFFF7AFFAGGIHGHCGH18CFAHH@@G>DCGHEHGGHEHIDEHHE
@6690532/1
cgggcttactaagggagttttcttgatcattttcgtttacccagagagga
+6690532/1
CC@FFFFFHGHGHJJHIEFHIIJIHIJIIJJJJJJIIJJJJGDHEGCHGD
@3526146/1
gtatgtttacaaatgttgcagcattaagtcttctctgcactgtgacagtc
+3526146/1
?8?BA=BDF???FIGEGGCGCGB9EGEHFH>FHBEH>9BEGH9C<F>GBF
@762516/1
cgacgacactttttagtaccgggcttactaagggag
+762516/1
C@CFF6DAHHFGHIJIFHGGGBEGGJGIIG4D@D8@
@3526306/1
ctcaggagaaatttcaatttttgcaaattgttcgtagtgaagaactgaaa
+3526306/1
CC@FFFDFDFF>FCHIGGIJDEHGFH9FHIIIGJIDIHHHGIGBAFADGG
@5168235/1
ccactgtgtccacaagaaaaaaggttcttttacccccttcagaatataat
+5168235/1
CCCFFFFFHHHHHJJJJJJJJJJJFHIJJJJHIIIJJJJJIJIJJJJJJJ
@3008990/1
ctttcacaatcaattaattggtaacatggtaaaataccttctttgactaa
+3008990/1
??@DDF8DFHHGHGJEFBIH<ACHHGIIFA>FFEFFHDEEHGGCEDGDC9
@1293163/1
ccataaccgtacttcatatcattgataattactgtagctg
+1293163/1
?;;DBDDDDA;AFFDBG<ECGCF?BEFFGGEHGEB@FFGA
@7176215/1
tgatttttcttcaacatcaacaaatgtcacttcaaactgttgctcagcag
+7176215/1
CCCFFFFFHHHGGIIJJIIJIIJGHGJEIGIJJJJIIGIGHIGIIIJIJG
@7690674/1
ggaaggtggaatttttgcattttttataacttctttaatgctctccaaaa
+7690674/1
BC@FFFBDHDFHHJJJJJIIJJJJJGIIGIJJJJJJIJJJJJJJIJIJJJ
@3011102/1
atcaacgttcactgtctataaaaatacaagaattcctaattgg
+3011102/1
@C@FDFF??BBHFIEDHHIIICHEHEHHGIGGIADFGCCGEH@
@3012035/1
gttgaagataacatacaattttaattttattattctcaatgattt
+3012035/1
@??=D?DDHBHHFBGGJEHEEIIG>9FHGIIEHGGG>@4CBCFD4
@3012157/1
gctgagagtaattcgtcgcgcattctgttgtatatttatgctcacttcac
+3012157/1
C@CFDDFFCDDHHIJJJGIIIHIJIHGE@>GGGECIGIJIGCGIIGGJJI
@4113477/1
cctcaaccttttgtaacatcgacaacaccgcttgtgcggcaatatgtttg
+4113477/1
C@CFFDDFGDFHGEHIJJJIBEBF@HCEGIIGGEGICBHID8FEF@@G@H
@4639346/1
ctttgagatacctacgcctatcagcccatgaaacaaaatgt
+4639346/1
CCCFFFF@B>FHFGHEHGHJGIGIIJGIG;F9CFGG>0BD0
@6693696/1
cttctaacctgttcttcttgaagttggttcagctgtagtctgtctgcatc
+6693696/1
CCCFFFFFHHHHHJJJJJJJIJJJJJJJJJJJJJJIJJIIJJJJJJJJJI
@3528047/1
cttgttttcaaagttgataaataatatt
+3528047/1
:??DDDDDDHDHF4:?EHDGIFHECC<:
@1857983/1
gttcataaggtctcatttgaaaacg
+1857983/1
@@@DADAEHHDFAGGGEHHGCHD<:
@1857993/1
cttcaccaaaaactttgtcagccgc
+1857993/1
CCCFFFFFD=FFFIGGGDFCEGI8C
@766452/1
gtgccatccattttatagctactctaaaaacacggtcttttccttcccct
+766452/1
@@@DDFDFFFHHHIJJHIGGHGGIEFEHGGEEGFGECGEIGGGIIIGBHI
@7693578/1
gtgcaggctggccatgttgaatagcttgctgtggtggtacagcacccggt
+7693578/1
BBBDFFFFHHHHHIGIFHJIJJIIJJJJJJJHIICGH@GHJJJJJJJIJ;
@6697648/1
ggcacatcgacgatttcggcagcttttacctcattttcactcagaagaaa
+6697648/1
CCCFFFFFHHHHHJJJJJJJJJJIJJJJJJJJJJJJJJJJIJJJJJJIJJ
@6697938/1
agctggttgtgcgaaggattttccaaccatagaagctgtgtccctatgga
+6697938/1
CCCFFFEFHHHHHIJJIGJJJJJJJJJJJJJJIIIJJJIIIJJJJJIJII
@768423/1
ggatcattagcagaaatcctcattctttcaaaaaaaactatt
+768423/1
@@@DFFADFFBBDGGIJI?EHFGHGGIIH>E?9CCGHHGEGG
@3012597/1
ggacacttatcaggttgtatactgatttcataatgatgtacgaaacctcg
+3012597/1
CCCFFFFFHGHHHJIICGIIJIGIIGGGHIICDHAHHIIHCHEGBHEBF=
@1295464/1
gtcagaattttcgtttggagcaaatacaatgtatttgctgtctttgtgtc
+1295464/1
<B@DDDFFGFHHHEHGHHGGIIIIGCHJDGDHGIGGCG<FHGGHIJGIGG
@3012798/1
gtctctgctgttgctgttgttgctgaggctgctgtggtctctgctgttgt
+3012798/1
C@CFFFFFHDHHDIIJGHIIIIIGCHHGIJFI<EC;C?B<F??B>39B4?
@3012890/1
caggttttgggtagttgggtaatattttgataacgtggatgtagataggc
+3012890/1
@CCFDADFFFHACFCFE9@FHHIGHHIJG=G@GGGDAGGIEDDB<@B4;B
@4640762/1
atttcattgatagtatctgatttgttgttt
+4640762/1
@@@FB??D>ADFFEG<EEAHGGI@3:A<C9
@3013712/1
ttcatcacgtcgtctttttttaccaaaccggtattttccccttggcaaca
+3013712/1
@@@DFFADHFHHHIBH><EBGGIIIIEG=FE0.?4BFCGEGHE93@D=DE
@4641498/1
tgatcattaagttcgccgatcttgtacaacattttacatgcagtta
+4641498/1
???DDDDD?BHFHHHI6C1CEG4??DEHCHGGBF9?B@?FBF>FGA
@4641941/1
cgaggaattccagcctttgatagcaatcggtaaagttttgcctataagaa
+4641941/1
CCCFFFFFFHH8FBGIIIJIIHCEIIIIIBEHIJEFEIJJIIGHJJJIIJ
@4115853/1
gattagtttccacaacaatttctcttcctttttttggatctgaagggcgg
+4115853/1
<@@DDFDDFFDHGEHG==BHGDDHECE>AHHJIIGIJBFGHE9DGGFAGF
@5641424/1
ggcctatcctctggaggaattcctttaaactgatccatgatcaatctcat
+5641424/1
CCCFFFFFHHHHHJIJJHIJJJJJJJJJJJJJJJJJJJJJJJJJJJJJJJ
@768662/1
ccagagactcgtccaatcagattgaaaaaaacaagttgtataacacaatt
+768662/1
CCCFFD8DDFFFHHGDGG>E?A<@CE@BAGGHG2D9??F@>FGHIGG7BC
@768676/1
gataaattagaatcatcccatagcaaatggtatttggtag
+768676/1
@@@DDD4BFHFF?FHIDG3FHE<<HIHEH@92<CFFECEC
@6197610/1
cacaacaatttctcttcctttttttggatctgaagggcggtcccctcttt
+6197610/1
C@CFFFADFFHHDIJJIEGIDHHIJJIGIHJJIJIIJIJJ8EEBBF<CCE
@7695619/1
gtcagaattttcgtttggagcaaatacaatgtatttgctgtctttgtgtc
+7695619/1
CCCFFFFFHHHHHIJJIJJJJJJJJJJIIJJFIIJJJJJJJJJJJJIJHJ
@4117168/1
gtgcagtatgttttccaacagtcataataaattcattagactgtcgatga
+4117168/1
CCCFFFBDHDFHF>FHCGHGGGIJJJIJ>@HCEE<GHEGIGIJHJGDHI4
@163439/1
gatcattaagttcgccgatcttgtacaacattttacatgcagttagtg
+163439/1
?@@FDFDAADDHFBGFHIEHIDC@EGHEI3DBFIE9FF@DDGFGIGFG
@4117577/1
cctagttcttctaatattgatgttttattttcagtataccttataccgct
+4117577/1
@@CFFFFFHHHHGECBH@JHHJHJG>FIJIIJCHDCHIGHBHI4<FGIGB
@4117609/1
ttccgttccaccctttctgctgcgatctttgccatagcatagttcctgct
+4117609/1
CCCFFFFFHHHHHJJIJJJJJJIIIJJJJJIJJIIJEHHIIGIIIIJIII
@3016718/1
atcgactaggatgagcatccatggaacctacaacagctgctattgaaggc
+3016718/1
BC@FFFFFFHHHGDGIJJIIGIIGGGHIJJDHGG9DHGI@F>DGG<FD98
@8212918/1
gtgatatcggtgtttttgagctcatacttaatccaatgacatggggaagt
+8212918/1
BBBDFFFFHHHHFIJJJJJJJJJJJJJJJJJJJJJJJJJJJJJJJJJJJH
@3017226/1
gtctaactacttcaataagccgaagcaattta
+3017226/1
@@@DDDDDFFDHFHGIIFH9F<:E1CF1?GGC
@5173326/1
gctagctttcttaaatctggttctctaatcatctgattagtagtaacgat
+5173326/1
CCCFFFFFFHHHHJJJJJJJJJJJJJJJJJJJJJJJJJJJIJJJJJJJJJ
@1862481/1
cctgaggagcatgttcttgcctttgttgctgctg
+1862481/1
=?@DDF7BDHHGHDHIIBHBACF<FA;?BBF33C
@3018732/1
gcttggattgcctcctgcggaccattagttgaagtcccagccctcagata
+3018732/1
@@@FFFFFHHGHFIGGGIGG@F:BFCEGHIIEGIGE<GGDCECGF;FG94
@5642236/1
atgctttctaatgtttcttcatttaaaaccgctgtgtctctttctttttt
+5642236/1
@CCFFFFFHHHHHHJJJJJJJJJJJJJJJJJJJJJJJJJJJJJJJJJJJJ
@1300319/1
cctttgttgctgctgtggtggttcttgcctttgcagctgttg
+1300319/1
@@@DDDDDFFD?DF@EFACFG1C<FGICGEFHCH<GG9G>GG
@5642919/1
gagaaatttcaatttttgcaaattgttcgtagtgaagaactgaaagc
+5642919/1
@@@DDDFFGFFFHHJJII>DIGGIGHIIDFIH8ECFGGFHGICGGGE
@164177/1
gtacacctcacatatgtatggcacaactgataagttaagcattgcagttc
+164177/1
@@CFDDDAHHHFHGGHFGGJIGGFHEGGGBDEED?EGCGBHIG<GHH@FF
@5175948/1
ctttaaagtaaacagcaacagtatataaacgagtgttagttggacccatg
+5175948/1
CCCFFFFFFHHHHJIJIJJJJHIJJJJIJJJJJGHGIJJHIJIJJJJJJJ
@1301875/1
ggcagttgaagataacatacaattttaattttatt
+1301875/1
@CCFFFFDDD?:D4EGB<ICDCH<FCF<@>FGIII
@7696939/1
atcatattatacctgaaggcttttgggtcgtgagaagctgcaacggctgc
+7696939/1
<@CFFFFFGHHHHIIIIJGIJJIGIIIAFGGHIJJCHIJIJIJIJJIBHD
@2404816/1
ccatagcaaatggtatttggtaggacgtgctgtaccttgtatactagcat
+2404816/1
@CCDFFFDFDDHGCGGGIGGACH7BHI6DGBG@<FGEHCHCDHA>HGGH@
@3021269/1
ctgctgtggtctctgctgttgttgctgctgctgttgttgttgctgctgtt
+3021269/1
CC@DFFBDHDHHHIEIIIIIIGGEHGAGHGGIJGJJ>GEIBEHIIIIGHH
@8216067/1
ctttttcaaaaccttcttccagcatagcttcaatttcattgtcgcttatg
+8216067/1
CCCFFFFFGHHHHJJJJJJJJJJJJJJJJJJJIJJJJJJJJJJJJJJJJJ
@771069/1
gcagttcattacctaagatatttgttatgatctccggccaagatcagccg
+771069/1
?BBDBDDDHHGHHGGIFHEEJJIB<FHHFHIIEH9EG<FGGBFH4B?<F<
@5644328/1
atattagtcactttatatgttcttttaacactctttgatggaatttcata
+5644328/1
CCCFFFFDHHHHGIIGHIIJJIJJIJJIIJJJJIJJJJIJJIJIIIIJJJ
@6702480/1
aaaatatacttcaaacataacagaaaaaaattgaaaataaggattccagt
+6702480/1
CCCDFFFBC?FFBFHHGICDGHIEBEEGDDGHGHIIIIGGIIIIIAHHCH
@5178175/1
ctgtgggttatatggtgattgatgccattcaactttgcattaactttctg
+5178175/1
CCCFFFFBFHHHHJJGHIJJJJJJJJJJJIIJJJJJJJIJJJJJJJJJJJ
@7698733/1
cgctaatttaaaaattgaatagtttttatgaaatgagtcagaattttcgt
+7698733/1
CCCFFFFFHHHHHIIIIIJJJJDIJJJGIJJJJJJJJEHIJJJJJJJJJH
@6703641/1
cttgaatgaatttttcattcctccatactccttgtcttacaggtaccggt
+6703641/1
CCCFFFFFHHHHHJJJJJJJJJJJJJJJJJJJJJJJJJJIJJJGGHIJJG
@2405915/1
tgaggataagaaatacggtgttgtacacagtattcttgtagtgctccaat
+2405915/1
@@@DFFFFHHHHDIFIIIGHHGCEFIG>GGCBEHGCHIHIJFDFAFFHIG
@4123261/1
ttaaattttttccgctgtagtacaaatttctatttccgattatttttcct
+4123261/1
CCCFDFFF??FDHIGIJHGHH<CEE>FHGHIGEIIJI=DGDEH@D>GFBE
@4123310/1
ctgcaattcttggttcaagatcattttaaactgtccttctgacacaccat
+4123310/1
CCCFFEFDFHGHHHIGIGJAGGHJGIEFHIII@BCGIIIEGGHIGGIIJG
@7182897/1
gagaacttttaacaatgactgactaggatgttcagttaactttctagcta
+7182897/1
CCCFFFFFHHHHHIJJHJJJJJJJJIJJJJHHIJJIJJJJIJIJJJJJJJ
@3532757/1
tagcaatcgattgcagcctaaggtcctgtaaagtgttgctaacttcataa
+3532757/1
CCCFFFFFHHHDHJBGGHIEIGIFHIJIJIGIJD9BGICGA>GIEIJGGI
@3021992/1
ccaattggtagtggatctctagtataaagattacttctaccatcaaaaac
+3021992/1
@@@DDDEFAFBBFHG3CDDCBH>B@CFGHBHHHIE>FD@9EHDG@F<B=G
@1866343/1
gtcgtctttctttcaacaaacacaagagctaaattatcctttttgaaatt
+1866343/1
@@@FF=DDHHHFDHGHGGHIDHCHHIIJIJEEFHCHJDHCHGIIJJJGEH
@1304546/1
ccataaccgtacttcatatcattgataattactgtagatgagtaaggagt
+1304546/1
CC@FFFFFHHFHHIJJJJIJJJJJJJJGIIJJIJGIJEGGHIIHIJFHII
@8216547/1
cgcaacaattgtacacaactccataggaagcgccaaaggcttctctcgtg
+8216547/1
@CCFFFADHGFHHGGGHGIJIJJIIJGCHGHIBEHDGHIIIJIIGICIBF
@166320/1
gtggaggtgaaaagaatgatcttccaactgtcacaaacctgttagcagct
+166320/1
?=@DDDFAFADHGIJIIJDIFIHGIJEIGIDGIGIJICHIGGIIGDGGEC
@166509/1
ctcgaatctattatctcttggacaagttgttatattagtcactttatatg
+166509/1
@@@FFFFFGHHHGIIIIIAHGDF:FHGIIGGEHGGIGGHBGD>DHDE>GG
@8217025/1
aacgattggaaaaataatcagaatatgaacggtattactctgcagggaac
+8217025/1
CCCFFFFFHHHGHIJJJJIJJJJJGIIJJJJJ?DHIIIJJJIIIIJGGIG
@773253/1
ggctattttagcatggaatgtgatctccaagttgtgaatcaatttcagga
+773253/1
CCCDFDBDDH>FHD9EC<HGICH4CHIJG@H9CF@8EBGGDFG4DFG9BD
@167107/1
catttacatcaccgtgatctaatatttgagcagaaggtgctggtgcatgt
+167107/1
@@@DFFEDFHFHHJGIBGHEIIGAHCHGFCGG>:CFFCBEAHIBFH@GE?
@2406257/1
ggaggtgaaaagaatgatcttccaactgtcacaaacctgttagcagctgg
+2406257/1
CC@FF?DFDFHHHJIIG@HHJJJJJIFHIJIJIGIJHIJGIJJI@DBB@G
@6204268/1
tttcaattcatttgatttatgcttaataagcattacagcaataaacgttt
+6204268/1
CCCFFFFFHHHHHJJJJJJJJJIJJJJJJJJJJJJJJJHJJJJJJJHDHI
@1306172/1
gttgttgttgaccccatggttgtcgaggaggtccctgttg
+1306172/1
@@@DDDFAFDFCF@HGGG<AEG8CEFG1CGG?9BGEH9B>
@2406500/1
cctctgtcgaacagcttccacagcttgtctgtaattgcgataaggttttt
+2406500/1
@@@DD;ABF=FD?B@@GGB<F9EGEBGDF><EE@9DDG@A3@E93D4?;F
@7184021/1
gttgttttttaagtgcatgttgaacatattcatgcaaaatgcaaatgtag
+7184021/1
BCCFDFFFHHHHHGHJJJJJJJJJJJJJJJJJJJJJJJJJJJJJJJJIIJ
@6704642/1
gttcgtagtgaagaactgaaagcagatctaaatttctcaaatttctttct
+6704642/1
CCCFFDFFHHHHHJJJJIJJJIIIJJCHIGF:FI>9CGIIDDBDGIHEHI
@4125225/1
gcaggctggccatgttgaatagcttgctgtggtg
+4125225/1
;<@DDFFDHHH>FHGEGGHHGHD>HGGIC@@@:D
@3023587/1
cccgcaacaattgtacacaactccataggaagcgccaaaggcttctctcg
+3023587/1
@@@DFFAFGFGHHEFHIIIIGGGIEG>FC:DFGGDHB099BFIGEGC>FA
@775041/1
caacaatttctcttcctttctttggatctgaagggcggtcccctcttttg
+775041/1
@CCFFFFFGHHHHJEGHHHIJJJIIIGGFFHHIBHBEBHIIIJIIIJIIG
@3024576/1
cttcattgtaacttggcccgcaacaattgtacacaactccataggaagcg
+3024576/1
@CCFFFFDHHFFDGHIIIIEBHJDII>FHG@<FHIJI<GH<ADB3DCFDH
@1309033/1
agaatttttaaccatttacacaatataaatgcaccttcaacaccacactc
+1309033/1
??@?DEFDHGHGHJIIJJIIJIEHIGIJ>@CB<FEGGIIA4?B=GC;BGH
@4649081/1
tgaatccttagaattcaaaaattcaaacttaaattcgtagcctaattgat
+4649081/1
@@@FFFDBFFHHHGIIDBHIH@<HHEHGIHGG@HCGGCEAGFFBF9@FDC
@8218659/1
ctttgcccgtcctttactgtatgcatgacttttataattagggacaggat
+8218659/1
CCCFFFFFHFHHHJJJJJJJJJJJJJJGIJJJJIJJJJJJIIJGIIJJJI
@1867022/1
ctgttgctgttgttgctgaggctgctgtggtctctgctgttg
+1867022/1
@@CDFFFFHFFHHGIIIIIE7CGHG3F<;?CGCGEEGGCFDE
@1867467/1
cacgacctttggattgaatataagaccttgttgttttagggtaatcaaat
+1867467/1
C@@FFFFFHHHHHIJIIIJJJJEIJIIIJGIIIGGGJJGHGGHEFEHHIJ
@1867636/1
gtttggtttaaattgtctaactacttcaataagccgaagcactttaggtg
+1867636/1
??BDFDDDFHHHFEIGHGJHIHEIIBGHJJI9<F?E?8@@??BBFG><<D
@4126217/1
cacgttcataaggtctcatttgaaaacgtggatctccaag
+4126217/1
@@@FD;BBD<C<FFDGI@EHGBF4BCG6AG1@F>EEG<CG
@8219672/1
ctaaagttaaattattgtaacccatactcctatcagtaaaagcacgagct
+8219672/1
CCCFFFFFHHGHHJJJIHIIJIHIJJJJJJJJJJJJIIIJJIGIIIIIJI
@6207903/1
aagaactatttttttaagaatattttggatttcattgatagtatctgatt
+6207903/1
CCCFFFFFHHHHHJJJJJJJJJJJJJJJIJJJJJJJJJJJIHIJJJJJJJ
@2407436/1
ggtatatataagattacaattcttaacattttttctttaa
+2407436/1
@7??BDDD>FAFDBF<3:4?AE@FC?FHECC99?:?<4?<
@3026706/1
gccacttctttgaactaagtacagcgaaattcttattcgattgaagtaaa
+3026706/1
CCCFFFFFHHHHFIIIIIJJJIEBGGFGG?DEGI4CHGGBHGIGIG@DH4
@5650071/1
ggctgttgttgccactgctgctgctgcggctgttgttgcctctgctgctg
+5650071/1
CCCFFFFFHHHHHJJJJJIJJJJJJJJJJJJJHIJIJIJJIJIIIGIIII
@3536119/1
cactattaaagttgatttgtcttatagacttgacaatttttttcttttct
+3536119/1
@@@FDFFAHAF:CBG>CBEAFEHHH@HHICHHCHAHEEDGIIJDDGFC?B
@777767/1
cagcaattttcttaatggatgcata
+777767/1
@@@DADBDFDFFFDEB@4F<@3?E:
@6706123/1
ctaatatcctaacgttatcaggttttgggtagttgggtaatattttgata
+6706123/1
??8B?DAEHDDHHDBEGDEGIICFHHIIB1CCGCBHI?FHIGIIGIIFEH
@2409182/1
cctcctgccactcatcataatgaacaatatcttcttttggattagtagaa
+2409182/1
?@@1BDD3A<DFBGEIFFIIIHHCFFAEAABEE9FFFC<F?BD@FBEGE4
@3536519/1
ggcctatcctctggaggaattcctttaaactgatccatgatcaatctcat
+3536519/1
CCCFFFDFFHHGGIDHIGIIIIIIJJICGHHJJJJIJJIGIEHEIGIEGI
@778341/1
ggcctatgactcccaagctgctatgagtactatcatcagctggtgt
+778341/1
@@@DDDDFDFHFFIIJIGFCFBHGDGH4<<CBGI>FEGG<<DC3;:
@4127224/1
attagatttattaatttgctcaggagaaatttcaatttttgcaaattgtt
+4127224/1
@@@DFD?>FF?4<BE>E>AEE43CC@FFCHFH<4<F<EEGGADH<DGHGI
@5188367/1
agagactcgtccaatcagattgaaaaaaacaagttgtataacacaattaa
+5188367/1
BBBFFFFFHHHHHJJJJJIJJJIJJJJJJJJJJFHIHIJJJJJJIJJJIJ
@8220934/1
gcacgacctttggattgaatataagaccttgttgttttagggtaatcaaa
+8220934/1
@@<DDDDDHGHDHBEGGICGHEGHIIIIIGHEGHIIIEHCB;?DHEGHIG
@1869839/1
gtccttctgacacaccatctctgtaaaagaggatagcttgaggcttatac
+1869839/1
B@@FFFFFHDFHGJJ=GEHIGIJIJJIJJJIJ9EHIGGIGHJCGGIIGHJ
@3028516/1
ctccaatcgcattccctttcacactagggacatgaggtgaaattattggt
+3028516/1
C@CFFFFDBHFHGJ<FHBHGDHEGIECGB?ECGGEEI>DFGHBFH?FH<F
@779043/1
gtcctgttggtccattaatataaaatggttcaacttctttggtgtac
+779043/1
C@@FFFDFHGDFHIIGHEHIJHH>BCAGAFFIJIIIIIFIEEHCFEE
@7706403/1
tgcctttgttgctgctgtggtggttcttgcctttgcagctgttgtggtgg
+7706403/1
BCCFFFFFHHFHHJIJJFHICGHFHIIIJJJJJJJJJJJJJDHHIGGBFG
@170648/1
gcctttcataattcataacgtcatt
+170648/1
118;;DBDBD?CFEFIBFIE?3:<3
@3030173/1
gtctctgctgttgctgttgttgctgaggctgctgtggtctctgctgttgt
+3030173/1
@BCDFFFFHHHHHJJJIIJIGIHJJEFEGGHIJE@FHD>?FEHGIGFHDE
@3030251/1
ggcctacgtggacaggtgaacatgggcaa
+3030251/1
@@@DDDDD?;CDD<DGF@EHI9BGGFCHI
@171368/1
gagaaatttcaatttttgcaaattgttcgtagtgaagaactgaaagc
+171368/1
@@@7DFADHGAB?FHGIIGH@<F>FFHH7?F;?3EB>DGHHGII3?B
@780108/1
ataactatgaagaatcatgtgataaaaaatagcagcagtcatcaccaaaa
+780108/1
B@@DFFFFHGGGGIGJIII?FGHJGIGGH>FGGIIJ@FFHGGGHHEFECG
@5652998/1
ggctgttgttgcctctgctgctgctggggctgttgttgcctctgctgctg
+5652998/1
@7@DBDD?FF??FG@FHIH?EBFHEEHIG:EGIIIIIBEHBGGE<BFGGH
@6209757/1
gcacattcatctttgctgaggtttgtatctgttgcagtagttacatggct
+6209757/1
CCCFFFFFHHHHHJJJJJJJJGHHIIJJJJJIIJJJJHIJIIJJJJJJJJ
@8221589/1
taaagcactaccttcagcgggagaccttggctttgccgcttgttgctgta
+8221589/1
CCCFFFFFHHHHHJJJJJJJJJJIJJIJJJJJJJJJJJJJJJJJJJJJGI
@6210229/1
cgctaatttaaaaattgaatagtttttatgaaatgagtcagaattttcgt
+6210229/1
CCCFFFFFHHHHHJJJJJJJJJHIJJJIJIJIJJJJIGIIJIJJJJIIJI
@1870784/1
cctctaattaagtaaaaactataaaaataataggctttttaaaataatac
+1870784/1
@@CFFFDFAH??FHIIIFIIGGIFBHIGGGGIEGJDIJJ>FGHHIICD9D
@1870838/1
ctgcaccgatgcaattaatactcatcttctttactaaaaggctacacaaa
+1870838/1
BCCFFDDDAHHHGJJJIJGIJIIIEHCHGIJEIIIIJGIG?HEGGGFHFG
@1870902/1
ggcattttcctgtgactgatttttcttcaacatcaacaaatgt
+1870902/1
@@@DFFDDDFHF4:<EHIGII9HFEFHIIIIAEHIGEGHB>4?
@4653052/1
ctcaacaagttccgttttttggagaggcaactcaggataactatagaggt
+4653052/1
CCCFFFFFHHHHHJHJJJJJJJJJJJJJJJJJJJJJJJJJJJJJJJJJJF
@4130882/1
agggcattcatcttttcttttgtaaattacttcaaggaaatcccagtcca
+4130882/1
@@CFFFFFAFFHHIBECGIIFJJJDGGIJH>HHIGGIEGIICAB>@FIII
@4131029/1
ctttactaaaaggctacacaaacaatcacctgaatccttagaattcaaaa
+4131029/1
CCCFFFFFHFHGHJGJGIIDGIDGHGIHGGFIJHI9@FHHHJ<FHIIECG
@5653234/1
ctcccctctggtatccaaaggcactgttttcaccggaggaatttgtttgt
+5653234/1
CCCFFFFFHHHDHIJJJJJJJIJJJJIJJJJJJJJJGIJFHIJJJHGJJF
@5191063/1
ccttaatctagccacttcagccttatgcctctcaaactcaagctgtcgct
+5191063/1
CCCFFFFFHHHHHJJJJJJJJJJJJJJJJJJJJJJJJJJJJJJJJJJJJJ
@3032374/1
gttcctatttccatccagtcacccttatctttatcatcttcttcattggc
+3032374/1
??@DFFDEHHGHFHGI>HCGIIFEHGEIIJJGHIIGIIICHIIEEGI9GB
@5191878/1
gtcttcagcctcatgttataacattatgcagttcattacctaagatattt
+5191878/1
CCCFFFFFGHHHHJJHIJJJHIJJJJJJJJJGIJJJJJJJJJJJIIIJJJ
@8225437/1
ccactgtgtccacaagaaaaaaggttcttttacccccttcagaatataat
+8225437/1
@??==DDDHHDDHABB>GGG@FDDHHCEEGHGIC>GGGICHBHIEEHGEC
@1318350/1
caggtattgcattggtataagcatttgcttctgattcttcttcatcagta
+1318350/1
B@@FDEFFBHADFGIFHGGHIIJJIJJGHIIGIIGJIJIJIIFGGHGEFF
@4132614/1
cgtaccataacaaactgctacaggtagtg
+4132614/1
@@@?DDB?FFG?HGHIECEH9CEFBHHEG
@2414678/1
gtgaagtttctgagagcatcttctctaactgtcctttgaggtgcaaaaca
+2414678/1
@BCFFF;DBHFGHIHIHGIIIGHGJGCCHIICFGHIJDGHI?DECG4?D9
@4133518/1
gtaatcactgctgaggcttgaacaagcccttctgatagcctgcaattctt
+4133518/1
@@@FFFFFGGHHF@AHGIJIIGHICGHII@FFCHFHGGIIIIJFGGIIID
@3541700/1
agtggtatcaatttcttctttaggtaaaacttttatgccaagccaagaca
+3541700/1
@@?DFDDFDFBFDF<AEGBHCHGIHHIFHH@C>BHEDAE>DGGCBBF3BD
@7710744/1
accgaacacttctaggttacatagtgtatgaaccgctgcattaaatatta
+7710744/1
CCCFFFFFHGHHHJHGHIIJJJJJHIIIJJJJJJJJJJJJJJJJJJJJJJ
@1320852/1
ggcaaatctggaggttgatgaggaggctgaggtggaattagag
+1320852/1
@@@DFFFFFHGAHB:;CHHIIJJ>CGFG9?EE9CGBGG>FHG<
@3542354/1
aacatgacctaagagttttattaaagttggatcattagcagaaatcctca
+3542354/1
@@@DDDFDDHFFD@EHFEHCHIEECH@FH9FG<GGIJI<GEFHB@D?FEG
@8227732/1
catggacaaggactgcatcttcttattatatcacaactaatttattatat
+8227732/1
CCCFFFFFHHHHHJJJJJJJJJJJJJJJJJJJJJJJJJJJJJJJJJJJJJ
@1321864/1
aagttttaacagtaagttcttttttttccttgactatgtttgatgacata
+1321864/1
@@@DFFFDHAHHHIIIGHFJIJJIGGGCGGCDFHIGGEHIIJHEGHFHIE
@4133995/1
ggtgatgattctttggaagaagaggcttttatgttttcttttttaaattt
+4133995/1
@@?DDFFDDAF8FEGHGICHIIJGFCAHI<HAADHIJJFIGGIIGGIJII
@1878719/1
gaacaaaattaaaaataacaattcttttgcattgtttcattccgcagatt
+1878719/1
CC@FFFFFHHGHHIBHIIIFEHHIFGIJJIIIIEIIIIJJJFIGIDGFHI
@6212997/1
gtccttctgacacaccatctctgtaaaagaggatagcttgaggcttatac
+6212997/1
CC@FFFFFHHHHHJJJJIJJIJIIJJJJJIIIJJIJJJJJJJJJJJJJIJ
@783964/1
ttcttctttaagacactgactaaaatattg
+783964/1
@@@FF8DDHHDBFG>FH@HHIIFIFGEGHI
@6213277/1
gctgagtgagttaaaacagtacatcgcacaacaaacacttggggagttaa
+6213277/1
CCCFFFDEHHHHGJJJJJIIJJJJJJJJIJJJJJJJJJJJJJJJJJHHIJ
@784105/1
catttcttcattttcagctctggctattttagcatgg
+784105/1
CCCFDDFFFDFFBHJJJJFJEIJ9CFC4FHIIJGGE>
@5192779/1
cctcccctctggtatccaaaggcactgttttcaccggaggaatttgtttg
+5192779/1
CCCFFFFFHHHHHIJJJJJJJJJJJJJIJJJJJJJJJHIJFHIJJJHIJJ
@3035626/1
gatccgacgacactttttagtaccgggcttactaagggagttttcttgat
+3035626/1
@@@DDDFFFHGHHIFIIJIGHAGGEHGEI?HGICCHIDCGCEHJFGGEEH
@2415915/1
cttcaataacattactcatttctgataggttctgcaatttccaagaaact
+2415915/1
CC@FFFDBBFDHHIIIJGJIJJJFHIIECHHGGGIGGGCHIIIIGJ@;>A
@8228631/1
cttaatttcattttgtatttgtctaagaaatacttagcaactgtacattc
+8228631/1
CCCFFFFFHHHHHJJIIJJJJJJJJJJJIJJJJJJJJJJJJJJHIJJJJI
@6712499/1
ggcctatcctctggaggaattcctttaaactgatccatgatcaatctcat
+6712499/1
C@CFFFFFGHGFFHCGEBFEGIIHCHIJIIGHIJGIIHHDHIIIIBHIIH
@1324844/1
ggttctgcaatttccaagaaactttacttttcacaaataaatataaaaag
+1324844/1
@@@BDADAFHHAB4CGHHIJIJIGCHIBCHGIJIJI9FHG>D@BFDG<DD
@6713049/1
cacctttgaagttgaataagttattattcttctaggtccttttatcataa
+6713049/1
CCCFFFFFHHHHHJJJJIJJDJIJJJJJJJJJJJIJHHIJJJIJIJIJII
@3544612/1
cagctgagtgagttaaaacagtacatcg
+3544612/1
@@@?DDABC:?::AEFEGC@B::C4AAE
@7714710/1
ctccatactccttgtcttacaggtaccggtctttctcgataatcaagtgt
+7714710/1
CCCFFFFFHHGHHJHIJJIIIJIBHJJJJFHGHIHIJJIJJJJIJIJFGI
@1881378/1
tttcctgcaccgatgcaattaatactcatcttctttactaaaaggctaca
+1881378/1
@@@FDDDDHH3?DAAGHCHIIGICG<EFGGGIIHHFHIIIIE<D=BDDHH
@1325710/1
cagggaacggcgacataggtgtctgctcttcacatactcttgt
+1325710/1
????D;DD?F?DFGG6C?<CFGE4DDADFHBF39F<DFEGHHF
@785688/1
ctcattaacagttttgccatttatcattaaatagatttatgaggattcct
+785688/1
@<@DDDDAFDHHHEBHIGCGGB?EHCG9<FECHCFBHHIIII>C93DFHH
@5194179/1
ggggaaataggatattttcgcattcattaagattagtattaactgttaat
+5194179/1
CCCFFFFFHHHHHJJJJJJJJJJJJJJJJJJIJJJJIJJJJJJJJJJJIJ
@6216179/1
gtaggtgcagggtatgaaactgaacgtgtacacctggtaaagaggtgaca
+6216179/1
CBCFFDDFHHHHCFHJJJJJJJJJJJFHGHJJJJJJJFHIJJJJJBFHII
@786509/1
catgtctctctggtttgatgtagattgtgcaacaaccacagaag
+786509/1
@CCFDDFAFHDHG4CEHB9ECC<FAC<?@9FHIGIC@;CCFBBF
@787294/1
gttccactttcacaatcaattaattggtaacatggtaaaataccttcttt
+787294/1
@@@DDFFFHAFHHCGGIGHCCI<HEHG<FHGE@FHEFFGGIIIIFIIJJJ
@8232476/1
gtcacttcaaactgttgctcagcagctatctcttgtaggaactggactgc
+8232476/1
CCCFFFFFHHHHHJJJJJJJJJJJJJJJJJJJJJIGIJJIJJJJJJJJJJ
@6218818/1
ctctgataaattagaatcatcccatagcaaatggtatttggtaggacgtg
+6218818/1
CCCFFFFFHHHHHGIJGGIJJJIJIIJIIIJJJIGIIJJJJHHJJJIIJJ
@2417340/1
gtatatttatgctcacttcaccaacattcatgaataatggaaaatcacat
+2417340/1
@@CFFFFFGHFBHGBGIGCHGEAEED@HIIIJGJJCG@?@FEHGCDFBBF
@1882250/1
gcttggtgtttgttttctccaactccgacaa
+1882250/1
CCCFFD=DCFHGHJIJJJJFJJIFHIGGII8
@3546839/1
atcggttcttcttcttttttccacgtgaaatctttaggctgcagctcaac
+3546839/1
@C@FFDDFHFFHHHIIJIJJHJIIDFHIIBGHIEHDGHIBDHGHHHGEBF
@7197270/1
gtctaattcagtagggtgagtaatctctgtatcaacaactgtaccagccg
+7197270/1
CCCFFFFFHGHHHJIJEHIJHHIJJJJJJIJJJJJJJJJJJHJJJJJJJJ
@5658028/1
ctgtccttctgacacaccatctctgtaaaagaggatagcttgaggcttat
+5658028/1
CCCFFFFFHHHHHJJJJJJJJJJJJJJJJJJJJJJJJJJJJJJJJJJJJJ
@5196508/1
gctgttgttgccactgctgctgctgcggctgttgttgcctctgctgctgc
+5196508/1
CCCFFFFFHHHHHJJJJIJJJJJJJJJJJJJFHIHIJJJJJJJIIJIJIE
@7717604/1
gttgtatatttatgctcacttcaccaacattcatgaataatggaaaatca
+7717604/1
@CCFFDFFGGHFHIGHBHBEGHGIIGIIHHICGGGIIGGIIGEIGGGHII
@7717619/1
ccgaggtttaaattttttccgctgtagtacaaatttctatttccgattat
+7717619/1
@CCFFFDDHHHHHJJJJJJJJJJJIJJJJJJJJJJJJJJJJJJJJJJJJJ
@6716343/1
gtcatcaggaataaagtcattaaccttcaaaatttttccgaggtttaaat
+6716343/1
@@@DDDDB3DHHAHBFFEEHGGIGIIIIIIECHFGFFEEB:D@?B?FCGE
@178256/1
tgtcaattcaccaggtgatatatttttgcacctgttataaatgtaggaag
+178256/1
@@@DFFFFHDD?D=GC@GHGH<@HAEEHBIIIBH@GCH@4CGIBH>DGED
@4659368/1
ggctattttagcatggaatgtaatctccaagttgtgaatcaatttcagga
+4659368/1
C@CFFFFFHHHDFIJIIIIJBCHIHIJJJIIIJJJIIJIGEGHGHGHIID
@1883475/1
ctgggctacagatatctagaggttctgtatttcctgtgatcttg
+1883475/1
CC@FFADEHDF4CEHBBGIEDHCBEHIFHHEGIIE@FHG94C:?
@4659586/1
agtaagacatggtagatgaggatactttaatctaatattatattgactaa
+4659586/1
8BBFFFFFHHHHFHJIJJJJJJJJJJJJJJJJJJJJJJJJJJJJJJJJJJ
@178703/1
cacagaactcagcaactctcggatcttctatccttatctcatcaaatatt
+178703/1
CCCFFDFFHHGDDIJIIJIIIJDAGHIFHIIJJBHGGIGBGIIJJFHG>D
@4660008/1
gtacagtagaggtaagtagttatagcatacttaaggaaggaatcaccgat
+4660008/1
CCCFFFDFHHHHFHJJHIJJJJJJJJJJJJJJJJJJJJJJJJJJJJJJJJ
@1885468/1
aactgagaggccaaactccttcaggcatgggtcactattaaagttgattt
+1885468/1
@@CFF?DDFFHGHIJIEGIJJJIIIIIJIIIFGIJJHFIIGGG<DAFGE>
@7198714/1
cattaatctatagaaaattttccagacagtatttagagactttccactat
+7198714/1
CCCFFFFFHFHHGJJJIJJJJJJIJJJJJIJJJIIJJGGIIJJJJJJJJJ
@6718028/1
gggaaatccagattattttgtgattccaagtagagaaaatgatgaagacc
+6718028/1
CCCFFFFFHHHHHJJJJJIJHIJJJJJJJJHGJJIHIJJIJJJJJJJJJJ
@8235030/1
acttttatgaatgattttgatccaaccttctggtagcatttcaaaatgat
+8235030/1
@CCFFFFFHHHHGHIIIJJIJGEHIIGIJJIJJFHCGIJJJGIIIIJGGH
@8235248/1
gtggaatgtatgacgatgatttgacatctatatttctcattttttctgct
+8235248/1
BBBFFFFFHHHHHJJJJJIJJJJHBHHHGHJJJJJJJJIJJJJJJJJJJJ
@180834/1
gattgatgccattcaactttgcattaactttctgtagtatgtttacaaat
+180834/1
@CCFFFADBHHHGIGIGJIJIIGIJGEG@GGHJJFBFGHGIJ9CECGHHH
@181521/1
cttttatcataatgagatcaagtttttttcgaatcaaatgaagctgtatt
+181521/1
CCCFFFFFHHHGHIIJGIIGHIE>DACEHGIGHE??GEHJJFGIIGDEEH
@5200686/1
caggaataaagtcattaaccttcaaaatttttccgaggtttaaatttttt
+5200686/1
@@@FFFDFHHH?DGIGJJJJEIIIIIG@FEHJGIFDFE:BFGGGGCIBEA
@6718360/1
ttctaacctgttcttcttgaagttggttcagctgtagtctgtctgcatct
+6718360/1
@CCFFFDFHHHHHJJGIGGIJJIIIICFFGGIJJGIGCGIIIIIIJGIJD
@5659724/1
ctctgctgctgctggggctgttgttgccactgctgctgctgcggctgttg
+5659724/1
CCCFFFFFHHHHHJJJJJJJJJJJJJJJJJJJJIJJIJJJJJJJJJJEIG
@6718774/1
caacaaacagttgttttttcctgatatagctctaacttcaattaatttct
+6718774/1
@@@DDDDDFHF:DHIIGIIIIFH<FHCFGIGIIICAECGHGFHHIGGHHI
@6719234/1
cttttgggtcgtgagaagctgcaacggctgctatagatggaacgttgatc
+6719234/1
@@@DDDDDDFF@FDG>EEEHEEHIIGGGII?HEBB@9B?BFIBF@FCACG
@4140758/1
ggcaaggtacagcctcaccacctcaaccgaacacttctaggttacatagt
+4140758/1
@@@FFFFEHAAFHHIIJGJJJIIJC>GHEGGIIIGIIIDCHBFEGHIDA<
@2421041/1
gctgtgtctctttctttttttgttagactg
+2421041/1
@@CDDDDDHDBFFIEIHED6FGCFA9:CG9
@4141072/1
ctggggcagacgcagtaggacaagaacgtgtagagatgggttcatttacc
+4141072/1
@@@DDDDDA=FHF:G<EHGCHGHGGGHBB80?D@FF?BCG;D2=BGE@FG
@6719702/1
ctgtgtctctttctttttttgttagactgatttgatagagcacggaaggt
+6719702/1
BCCDFFFFHHHHHJJJJJJJJJJJJJJJJJJJJJJJJJJJJJJJJIIIJ8
@4141511/1
gtaaagttttgcctataagaacaatgagtaagagcttgcaagaggtaact
+4141511/1
@=@DBDDDHGFHHJJIJJJIGGCGIJGGBDHGGHEICHIGIIFGIFHGFD
@5661845/1
agcttgctgaatgctatgaccagaagcttcagctaaacgctttcctttaa
+5661845/1
C@CFFFFFGHHGHJJIJIIHIJJJFHIIIJJIGGHJIIGIIIGIIIJJJI
@1887290/1
ggaagttttatttacattttttgcctgaacacattgggtcgccataccta
+1887290/1
@@BFFDDDDDHHFICHGIJIJJJJIJIC3::CEFDGC;09@GHG1B=BG<
@1887437/1
cagggttcatgagttccactttcacaatca
+1887437/1
=11A;AD8CBBFDABFHIIHFHIE<<<F@<
@791308/1
gctttctaatgtttcttcatttaaaaccgctgtgtctctttctttttttg
+791308/1
CC@FFFFFAFH8FH9<FHGIIJFEIGGIJJJDHJIIIFHIDGIAHGGIGB
@4663231/1
gcccatcattcgctcctcgactgccccgatgttg
+4663231/1
;8=DDD:BFFBFDAC?EFFE@EGEFABFA@?9B<
@182348/1
atgaaactgaacgtgtacacctggtaaagagg
+182348/1
@@@DAEDEFB??FDGEHFEGGBHGFCBHHEHI
@4663286/1
cttctgacacaccatctctgtaaaagaggatagcttgaggcttataccta
+4663286/1
CCCFFFFFHHHHHJJJJJJJIJJJJJJJJJJJJJJJJJJJJJJJJJJJJJ
@7200854/1
caggaaacgatggtctgtgttgttctttttctattttcttcgctttg
+7200854/1
CCCFFFFFHHFHHIIJJGHHIJJJJJJIJJJJJIJJJJJJJJJJJJJ
@1328626/1
aggggaacgagaaccaatttcttttttaaaataatcagcaaaatccaaaa
+1328626/1
?@@DFFF<FFFDFIJJIJIIJB@GEC:FCC9DHIIGEIIGG@@DHIIEHG
@6223944/1
cttaaaacaatgtcaagagcttggattgcctcctgcggaccattagttga
+6223944/1
CCCFFFFFHHHGHJJGIJJIIGHJJJJGGIIJJJJGHJBHHIJIGGIHGC
@4664960/1
tctaacttcaattaatttctgatttttattaacaatagattggttgtaac
+4664960/1
CCCFFFFFHHHHHJJJJJJJJJJJJJJJJJJJJJJJJJJJJJJIJJHIJJ
@2422131/1
tcatattatacctgaaggcttttgggtcgtgagaagctgcaacggctgct
+2422131/1
@C@FFFFFHHHGGJJIBEHIIC@CHHHIIBA@GHIJI@F<;F<@D0AGGH
@4665204/1
cacatatccatagggacacagcttctatggttggaaaatccttcgcacaa
+4665204/1
CCCFFFFFHHHHHJJJJJJJJJJJJJJJJJHHIJIIJJJJJJJJJJJJJJ
@793776/1
cttgaggaagttggtgtagaggtgcaggctggccatgttgaatagcttgc
+793776/1
@@@FFFFEGHH??E@FC>HCAGFFBGAFIA3CDH;;DDFHC?49?@?4?F
@794418/1
cttcagctgaactatttttactataaacatctttcatgtcatc
+794418/1
@<@DDDDDABFHB9E@?FF?IICGBBEC4C?FEBCGGIDCDH4
@1330607/1
gcacggaaggtggaatttttgcattttttataacttctttaattctctcc
+1330607/1
@@CB?DDFHG::ACCAGGEGDHGD@G?4?C<DGHECDDEGIC?DE<DE@3
@3550915/1
ctttagcacagacatgttatttactattcattcaaaatttgtgctgactg
+3550915/1
CCCFFFFFHHHGHJJDGHIIIJJHJJJJJIJJJIEIJFIF>CFHGGCHAH
@795035/1
gttgcatcctttgctcttgaggaagttggtgtagaggtgcaggctggcc
+795035/1
?@@DDD;B8C<BFGAGG<IE@E>EFCAFFEGHFB<4B:DEG>@GG0@@B
@5203430/1
ctccatactccttgtcttacaggtaccggtctttctcgataatcaagtgt
+5203430/1
CCCFFFFFHHHHHJIJJJJJJJJIJJJJJIJJJJJJJJJJJJJJJIIGGG
@5203764/1
cagatgtaacataccttcatctggaatcagaagacaatggtcaatgtttt
+5203764/1
@@@DBDDDHADHFGIIG@BH?<DBCGEGEGHDAE?ECGDGDCGBDGBDFF
@8240065/1
gcctgcttgtggaaaaccaccacaaatccacttggaaaactgtttatcat
+8240065/1
@@@FFFFFFHGHFEEBDHIGIIIIEEHGEIIIIEGI@EHEHIFGGHIGHI
@5204744/1
cttgaaatctgtagcccaatattgattccaaaacttccggcataatgagt
+5204744/1
?@@DDADDDHDFHECEBGGH@C<EADEBB??AEFCCF<:?DGFABFH9?9
@4666596/1
cctcatgttataacattatgcagttcattacctaagatatttgttatgat
+4666596/1
CCCFFFFFHHHHFIIJJJJJIJJHJJIJJGGIJGGIIJJIJJIIIIJIII
@4145178/1
gcaaggtaacgtaaaacaatatctattcaacaaaggaa
+4145178/1
@@@?DD=AFDHHDHGJJIGBH>H9F@EHIIEGIEBEGE
@5206040/1
acggaaagcagcgagatgagcataataggtaggtgcagggtatgaaactg
+5206040/1
CCCFFFFFHHHHHJJJJJJJJJJJJJJJJGHJJGHIIJJJBFHJJJJJJJ
@185981/1
ctttaatgaaattatctggagctcatcaagcttcggtccgactgatgatt
+185981/1
@CCFFFFFHDFFHDHII@E?C?EHGIIICGH>EGGEFHIIIIGG<FH4<B
@799454/1
ctttctatatccatcggttcttcttcttttttccacgt
+799454/1
@@@FDFFACFHDFB>FH<CFGCHIGGGH4A<A;F4??;
@8243006/1
ctgacctcaaccgtacttctagcattagaagtttcttctccagctaaggc
+8243006/1
CCCFFFFFHHHHHHIJJJJJJJJJJJJJJJJJJIJJJJJJJJJJJIJJJJ
@6725890/1
gctcaaccattttatcggccaacatattactgacctcaaccgtacttcta
+6725890/1
CC@FFFFDDHHHGJJIJFGIFGI?GIGIGEIECFIJED??:@BDHHIJG@
@3048223/1
gttcgtggaagtaagaggtctttcatttaatgttttttgaaaagcctcac
+3048223/1
@@<DDDDFHHGFHIIEEH>FGHIIEGHHEEDHEFIGIIDGEG>>G2BGEA
@6228134/1
cttgcctttgttgctgctgtggtggttcttgcctttgcagctgttgtggt
+6228134/1
CCCFFFFDHDFFHIIGGCGIDH3AFFHHHGIEGHDFC@DHIIGBFHHGG/
@1893355/1
atgatttcctccttccaaaaaaatacagcaagtctggt
+1893355/1
@@?DDD?DHAADDHGGDHII9:FGGGABB@9DDE?BB<
@6228808/1
gttgccttaaaacaatgtcaagagcttggattgcctcctgcggaccatta
+6228808/1
CCCFFFFFHHHHGJIIJIJJJJJIJJJJJGJIJJJJJIJJIIIGIIIJIG
@1894047/1
gccaatagctgtgggttatatggtga
+1894047/1
CCCFFFEDAAFFFIGCEDHDEEFEHC
@5667315/1
ggtgcggaggctaccttgccgtaggaaataagaaagcaagagaaggaagt
+5667315/1
BCBDFFFFHHHHHJJJJJJJJIJJJIGIJIIIJIJJJJJJGHHIJJJIJ=
@8244567/1
gtttggtagaagcaggatgacacttaggtcgtgcatggtttaagaaagac
+8244567/1
CBCFFFFFHHHHHJJJIJJJJJJJJIJJFHIIIJJJJIHIIJJJJJJJIJ
@4147628/1
ctttgatgctgctcaatttaccttcatccttgttttcaaagttgataaat
+4147628/1
@C@FFD;;FFHHGJIGJG>HGEFHIIJCHHGCHGGIGCHI9CDGE>FG9D
@3554753/1
atctctttcattatcgtaaattgtcacggtctcaacaagttccgtttttt
+3554753/1
@@@DDD>DFFBDF9CFEDEBBI?CEHEGBHCFHGGIEFFGHGG8?<316A
@802868/1
ctttgactaaatactcctgaaggagtgatatcggtgtttttg
+802868/1
CCCFFFFFHDAFFGICGHIGIIJIG3?FHIIJIIBGAEGIF6
@3554970/1
gcttgtggaaaaccaccacaaatccacttggaaaactgtttatcat
+3554970/1
@@@DFDEFHADFHIBFGDGHIJJIJJJIGIIBB:FDDF9BDCE<<B
@4148336/1
caatgaagttcctgcaggaggtataaacaaacctatgggttttaccatca
+4148336/1
@CCADFFA<DFHD@EGBHIIIEDFEEEHCHEIJGGEIEH0?DDGGG4?EF
@5668440/1
gtcattagcagagctcgctactaaggccttcaagatagaacccaattctg
+5668440/1
CCCFFFFFHHHHHJJJJJJJJJJJJJJJJJJJJJJJJJJJJJJJJJJJJI
@5668711/1
cactgactaaaatattgttcaagttcacgaggagtattcttggaaacaat
+5668711/1
CCCFFFFFHHHHHJJJJIJJJJJJJJJJJHIJJJHHIJJJJJJJJIJJJJ
@6230821/1
ctcagagctaccttggcagctgctaattttgcttggtgtttgttttctcc
+6230821/1
CCCFFFFFHHHHHJJJJJJJJJJJJJJJJJJJJJJJCHGIJJHJJJJJJJ
@5669541/1
ccagagactcgtccaatcagattgaaaaaaacaagttgtataacacaatt
+5669541/1
CCCFFFFFHHHFHIIJJJIJEHJJHJJJJJJJJJJGHJHJJJJJJJJIHJ
@3052987/1
tccatatcatattatacctgaaggcttttgggtcg
+3052987/1
@?<DFFFFHHHABBGI<EGGIEHCAFHGIFFHB;?
@3053735/1
ctccttcaacaatcgtcggtacaatgtaatatgagttttctttgttttca
+3053735/1
CCCFFFFFFHDHHJBHGGIFBGCGHIBGHIGIEGGDFAHHGHJJGBGIII
@3053968/1
ctgtcgaatactctgagcttgctgagcgactaatgccactgtgtccacaa
+3053968/1
@C@FFFFFGHFDHHAFHHEBGGJHDHH<GGHIGIGHG9@FG?GHHGHIJF
@7726673/1
gtctcatttgaaaacgtggatctccaaggtctccttgaacaaatttacct
+7726673/1
CCCFFFFFHHHHHJJJIJJJJJJJJJJJJGHJJJJJJJJJJJJJJJJJJJ
@1340052/1
gcagcttttacctcattttcactcagaagaaataatatctcagcaccaa
+1340052/1
???DDDFFD>:AC@FGIFG<F@EFHGH@D9EEHGIIGGFGD>FGBFEH3
@189570/1
aagattacaattcttaacattttttctttaaacaaagaacattggattat
+189570/1
@@@DFFFFHHFHH@HIIIJIJIEHIIIIIIJIJIIGGFGHGEIJIJG>FH
@802979/1
gtaacgattggaaaaataatcagaatatgaa
+802979/1
@?@DFAFFHDF?>EEBEIHIIJJIJJAHG4E
@6232398/1
cgtccctcttctggaaagcagctcttgcagcattgacactggcgttttgg
+6232398/1
CCBFFFFFHHHHHJJJIIIJJIJJJJJJJJJJJIJJIJJJJJJJGGIIJJ
@6232574/1
attgaagtaaattgtaaaatgctaatatcctaacgttatcaggttttggg
+6232574/1
<@@DFFFBFHFHHIIIBHIIIIICHIIIGGIGC@G?EFHICFG?CFGH>H
@4671751/1
ggcctctcttaaccagttcttcttcaaattgattacaaagactcaggagt
+4671751/1
CCCFFFFFHHHHHJJJIJJJJJJJJJJJJJJJJJJJJJJJJJJJJJJJJF
@8247173/1
gctgagagtaattcgtcgcgcattctgttgtatatttatgctcacttcac
+8247173/1
CCCFFFFFFHHHHJJJJJJJJIJJJJJJJJJJJJJJJJJJJJJJJJJJJJ
@804954/1
cttttttccaaattgcctctccattcaatt
+804954/1
@@@FFADFFHHHAGIIJII3CCBHIGHGIG
@4151094/1
attagaatcatcccatagcaaatggt
+4151094/1
CCCFFFFFGGHHHIIJJI<<FHIIJ<
@6728312/1
ttttttttgtatcaactgcagcctcttttaccattgtacgagtttgagca
+6728312/1
CCCFFFFFHHHHHJJJJJJJJIJJJJJJJJJJJJJJJJJJHIFHIJHIJJ
@6234443/1
ctcgttactgctagaacctgatgcaattcaaaatttattttttgtgataa
+6234443/1
CCCFFFFFHHHHHJJJJJJJJJJJJJJJJJJJIJJJJJJJJJJJIJJJJJ
@806151/1
cctagtgcttctgtaaaatgccaataattgttctttcatgatactctcaa
+806151/1
CC@FDDDFGGGHHHEGH:IHIGJIGG<BAH9CHGHIIGGHIIIJJII@AG
@806157/1
gcctcatgttataacattatgcagttcattacctaagatatttgttatga
+806157/1
CCCFFFFFHHGDHIIIJJJJIIFIGGJJFHGIJJJJJJIJIGIIIIBFEG
@806575/1
gccacttcttggaatggtactgccatttctctatttgcacttagttactc
+806575/1
@@@?DDEFDHHGHBGD>F@HHFGEBHGGHG@FGAHCFGGGIBAGIFFGIA
@6235554/1
tcttgttttgcttctttttttgacctacccttgccgatagcaataaggcc
+6235554/1
<@?DBADDHFADFHHGIEGHIDEBF?<F;FHIICEF<DE;FEGH=@A>9@
@5674406/1
tggaacgttgatctggtctggagctggatgagtgacatcagcgccaacaa
+5674406/1
CCCFFFFDFHHHHJJJGIJJJJIJJJJJIJJJEHHIJJJJJJJJJIIJJJ
@191473/1
gtaaaacgtaagtggaagcataagctcccaatt
+191473/1
@@@FDEFFAFFDAE@EGGIGGCBHGDHICHIGI
@4673243/1
gaggaatttgtttgtgattttttattgtatcccaatcaattatgatactg
+4673243/1
?=?DBDDB?C22<AEE:EC?FBEF99<1:CCED@?CDDEDDDEC@BDDDD
@7729115/1
atggagtttgacctctaggaccagtttgcaaagggaagcgagcttgctgt
+7729115/1
CCCFFFFFHHHHHJJJJJJJJJJJJJJJJJJJJJJJJJJJIJJIJJJJJG
@6729357/1
cccacttttatgaatgattttgatccaaccttctggtagcatttcaaaat
+6729357/1
@@@FFDFDHDDFBEHDBCEHHBEEDFFCHIEBHEFDHEHGDHBHIGHGI@
@6729471/1
cacggaaagcagcgagatgagcataataggtaggtgcagggtatgaaact
+6729471/1
CCCFFFFFHHHHHJHIJJJIIJJJJJJJJIHIIJHHGJJJJBFHJIIJJJ
@6729585/1
gttcaagatcattttaaactgtccttctgacacaccatctctgtaaa
+6729585/1
@@@DDD?;FFFFHHGGIIEGG<?<FECHBHGHIECCFEEFHGC<DCF
@6237297/1
ctccgacaaacgccatcctctcattcttagttgtaacaactaggggcacc
+6237297/1
CCCFFFFFHHHHHJJJJJJJJJJJJJJJIJIIJHIJJJJJJJJIIJJJJJ
@807346/1
gggtcactattaaagttgatttgtcttatcgacttgacaattttttcttt
+807346/1
@?@BDEFFFFHA?GGFH<@HHIIEHHHEHJDGGGEGCG<FGGAHHDEGHG
@6237435/1
caaagatagtaagttatttcttctaaattctgctctgataaattagaatc
+6237435/1
CCCFFFFFHHHHHIJJJJJJJJJJJJJJJJJJJJJJIJJJJJJJJJJJJJ
@2429085/1
cctatgactcccaagctgctatgagtactatcatcagctggtgtagaatt
+2429085/1
@CBFFFFFHHHHHJJJJJJI<HHEJ@HHHIIIIGJGJIIIICAFGHIBII
@192893/1
gtatatttatgctcacttcaccaacattcatgaataatggaaaatcacat
+192893/1
C@@FFFDFGGFHDIIIJJJEAEFGEIJIHIBHHEH@<EGHBGEHCGGIII
@3058148/1
gtaatgaatggtgttgctttcgcagggtaagtctttcagtctcatccaca
+3058148/1
@@CFFFFDFHH<DEEGGJHGIIJJEGI?CDDCFAFGFGIG?<BDFGIEHI
@6238510/1
cttcaagatagaacccaattctggcccaagaggagagcttttattgaata
+6238510/1
CCCFFFFFHHHHHJJJJJJJJJJJJJJJJJIIJIJHHJJJJIIJJJIIJI
@8248243/1
agtaatctctgtatcaacaactgtaccagccggc
+8248243/1
@C@DDDBEGFFHGIGBGIIIIGDA<@HHIFGGF6
@5215513/1
ttaaggaattccggtttctcaaaacatggagctggatgaggaaatttttc
+5215513/1
CCCFFFFFHHHHHJHIJJJJJJJJJJJJJIJJJJJIJJJJJJJIJJJJJJ
@8249558/1
ctcagataatcccatatcatggagacattaacttgcgtagcatactttat
+8249558/1
CCCFFFFFHHHHHJJJJJJJJIJJGHJJJJJJJJJJJJJJJJJJJJJJJJ
@2431490/1
gcctcttttaccattgtacgagtttgagcatcattcattttcttcattgt
+2431490/1
?@<DD?DD?<4CAG@HHAHI=D:CFD<DHD9<@F9?C<GGIHIC>4?@D9
@6239398/1
tgttaatctctctttcccgatcagg
+6239398/1
?<@D?DB?AAFFHIIIB?C:?@8C?
@3559980/1
aggaggtgcactggttacaggagatactggt
+3559980/1
@@@DDD?;DFH4D?A?FD>?F@D?;HHE>B?
@6240093/1
cccatggttgtcgaggaggtccctgttgttccattgcttgaggtctggta
+6240093/1
CCCFFFFDGHHHHJJJIJIIIIJJJIJJJJJJJIIJJJJJJJJHIIJJ?F
@6240549/1
gccaatagctgtgggttatatggtgattgatgccattcaactttgcatta
+6240549/1
CCCFFFFFHHHBFHJGHIJJJIJHHIJJJJJJIJJJIJJJIIIJIIJJJJ
@3060133/1
ctccactgaaccaaatcggctccttgaatgaatttttcattcctccatac
+3060133/1
@@CFF8DFBFAHB?FGHEGFCBGG4BEH<CC4<<FHDFB?4:?BB;FFBB
@810732/1
cttcaaaatcttcttcatcacgtcgtctttttttaccaaaccggtatttt
+810732/1
@@@FDDDDAAFFHIJIFHFHGIFEBFG=GHGIBFCHGGGGGGGA5@EHJJ
@810870/1
caaattctaatcatgggtcgggcat
+810870/1
@@@DD>ABFFFDBAG@<23@F:FA3
@5677836/1
ccgaggtttaaattttttccgctgtagtacaaatttctatttccgattat
+5677836/1
@@CFFFFFGHHDDIIGGIHHAHIIJGHGGJIJJJJJHDHGIIHIHDFHII
@5677856/1
gttcttcttgaagttggttcagctgtagtctgtctgcatctgtatatgcc
+5677856/1
CCCFFFFFHGHHFIJIIJIJJGJIJIIIJIIIJIJJIIIJJJGIEIEGIJ
@4676185/1
ccaacaggtagtaagtgatcattaagttcgccgatcttgtacaacatttt
+4676185/1
CCCFFFFFFHHHHJJIIIJJJJJJJJIJJJJJJIJJJJJJJJJJJJJJJJ
@1345178/1
agcaaaatccaaaagatttttcattgtgttcgtggaagtaagaggtcttt
+1345178/1
CCCFFFFFHHHGGBGAHIIEGGGEII>HIIJIGIJIIGGH<BDH?DGGIJ
@1901491/1
gcattattcgtattgatatcacatttttgtaaacttaattcaccagcata
+1901491/1
@@@DFDA>DFDFFEEBGCE4B?FFAHHGI>DHGGGCED@B>F<F9DDG@E
@7216934/1
tccttgaacaaatttacctaaagcaacaacacaattgtcggcagctggga
+7216934/1
@@@DDABDBFDFHGGIGGHGC>:C@FDCFEEGGII?DBCDFGIIGCHIEC
@4160137/1
atccgacgacactttttagtaccgggcttactaaggga
+4160137/1
=@@AAADD?FFFFGGGEEDHGIIFGEIIG>FA@CGH28
@2434094/1
atctaatatttgagcagaaggtgctggtgcatgtaatactttgtagatat
+2434094/1
@@@FDDDEHHDHFIIJJDAFE:CGHHI>AGB@FGIGEIG<GGGFGHEHFG
@6734341/1
cttaactttagtgaactggtcatcaactgagaggccaaactccttcaggc
+6734341/1
CCCFFFFFHHHHHJJJIJJIIJJJJJJJJJJJJJJJJJIJJJJJJJJJJJ
@195620/1
ccctgaactaggcaatgaagttcctgc
+195620/1
@@CFDEFDBHHHHIIBHEIED4CHHGI
@3061185/1
aggggaacgagaaccaatttcttttttaaaataatcagcaaaatccaaaa
+3061185/1
CCCFFFFFHHHGFGBHHIJJJIGIJIJIJEEGIIFHIIJIJIIJIIIIJF
@4161291/1
tcacggtctcaacaagttccgttttttggagaggcaactcaggataacta
+4161291/1
@@<DFFBDFHDGBE3CCFI>EFGGIIIIJIJCHIFGIIEIJJIGIJ4@CF
@6735200/1
aagaacaatgagtgagagcttgcaagaggtaacttctgtcttgaaatctg
+6735200/1
CCCFFFFFHHHHFHJJJJJJJJJJJJJJJGHJJJJJJJJJJJJIJJJJJJ
@6735335/1
gttttgtagaagccttaccttcagctgagtgagttaaaacagtacatcgc
+6735335/1
CCCFFFFEHHHHGIIJJEGIGHGEHIIHE<CDHIGHIJJJIIDBFEFHGG
@6735352/1
gtttcatccgcaattttctggcggagctcttcagcatt
+6735352/1
???DAB2=2@CDDEEBEIBAFCEADD<DBBD?/??DDD
@3061711/1
ggaaaattaatttttattaagaagccaa
+3061711/1
?@<D1BB;DHHHGIIIGIIIGHHH9:;E
@196099/1
gttcaagatcattttaaactgtccttctgacacaccatctctgtaaa
+196099/1
@@@FD4BBBFHHHIIIICGIHHHDGHGG<BHGECHIBHI4DGGH<FF
@7218987/1
gtaaattgtaaaatgctaatatcctaacgttatcaggttttgggtagttg
+7218987/1
?1=D?BDB4C<DDEI>EEAFDF<4FE>;7AAA8A<DC?CB:?00?<B?B@
@1902262/1
atgattttcaagctcttcatgccactgattg
+1902262/1
@C@AFFDFFF?FFGIJ3<?C94CHGGDAEHH
@4677734/1
ggaaagaacctagtgtgatggcgtttctgtaccactataaatgtaatcgg
+4677734/1
@@@=BDDDAHHFBEHDFGGIGHICEHIGHCEFFHIDCH@FGHHDGHGIHD
@8251477/1
gggaattctaagagggtacacaattcaggcactaatgtctcttcaaaatc
+8251477/1
CCCFFFFFHHHHFIJJAGIIIJCHHJJJJJIJJIJJJFHHIIJIICIIHI
@7733040/1
gtaaaacgtaagtggaagcataagctcccaattctttggtgataagaact
+7733040/1
CBCFFFFFDFHHHIJJJJJJJJJJJJJJJIJJJJJJJJJGHIJJJJJJJH
@8252243/1
ggaatgtatgacgatgatttgatatctatatttctcattttttctgctaa
+8252243/1
CC@FFFDDHHGHHIIIHIJJICHHIJJJJGIJJGJJHIJJJJJJJIIJJJ
@197368/1
gctgtttcaactttgctacataaat
+197368/1
@@@DDDDDD8DFHIGIIIHIIII9E
@3063202/1
ctctttctcaacaagatggtacctagctctaaatgccacaagatgggcat
+3063202/1
@@CFFDDBDABB>GAGBHD<ABHHDEGCCGHHIGE9GHICFIIDDH=AHE
@5219889/1
cacattttatgtgctgctaacctcttggcaatttttttcgatttgccagt
+5219889/1
CCCFFFFFHHHHGIJIJGGGGIIJJJHEGGIJJJJJJIIJHGIIIIJIIF
@197891/1
cccatgttaaattttttcagaatcatgtgattttttttcctttcaagaat
+197891/1
CCCFFFDDDFHHHIJJJJIJIIJJGGDH@BEHEEGGIIIGIGEFG=>=CA
@4679641/1
ggatcattagcagaaatcctcattctttcaaaaaaaactattcgtaggag
+4679641/1
CCCFFFFFHHHHHJJJJJJJJJJJJJJJJJJJJJJJJJJJJJJJHIJJJJ
@814949/1
ggccacttctttgaactaagtacagcgaaattcttattcgattgaagtaa
+814949/1
B@BFFFDDHGHAHIIJFIIICDEGIJGGBHGCEI<FHGIIDFGICDEDFB
@7220414/1
ttcttcttgaagttggttcagctgtagtctgtctgcatctgtatatgccc
+7220414/1
CCCFFFFFHFHFHJJJCGIIJJJJJIJFIGJIJJIJJJJJIJJJJJJGII
@7220631/1
ggagtaaaacgtaagtggaagcataagctcccaattctttggtgata
+7220631/1
BCCFDFFFHHHFHJJHIJJJJJJJJJJJJJJJJJJJJJJJJJGIIJJ
@7220869/1
gggaattctaagagggtacacaattcaggcactaatgtctcttcaaaatc
+7220869/1
CCCFFFFFHHHHHJJJGHIJIJAFHHHGGIICHGGII?GICHIEIGHGIH
@5681712/1
ggatatattcatgccacattccattccatgatttattaaacccgatgcta
+5681712/1
CCCFFFFFHHHGHJJJJJJJJJJJJJJJJJJJJJJJJJIJJJJJGIJJJJ
@1349863/1
atatttctcattttttctgctaaagcactaccttcagcgggagaccttgg
+1349863/1
?@?BDDBD?FHFAG4@FHHDEHG<FEGGHIIIIIII@EBHGA:AGCAHGG
@3563152/1
ggcgtatttacagaagcaaggttggcctattattggcattccagcatcat
+3563152/1
??1DDFD?>FHHHGI<AGGEDFCHBGII@CEDHEI39CF<D49?FEHE@E
@7222358/1
gtcaaatatatatgtatcctattaatgctttaaacattaactagttgcac
+7222358/1
CCCFFFFFHHHHHJIIJJJJJJJJJJJJJJJJJJJJJJJJJJJJIIJJJJ
@3563729/1
ccatgacgatagctttattctcattaaggaattccggtttctcaaaacat
+3563729/1
CCCFFFFFGGHGHGFHIJCGGEHIDIIIBECGEEGCHF<HHHIBEIIIGC
@3563827/1
tgttggtgcattcataattcgggcctt
+3563827/1
@@@DFF?B<AFFHF@D<G9A;FDHGF>
@3564150/1
cttgcaagaggtaacttctgtcttgaa
+3564150/1
@@@DDDDDBFDDFHGGI?CFHGIE9AB
@7222988/1
cagcctcttttaccattgtacgagtttgagcatcattcattttcttcatt
+7222988/1
CCCFFFFFHHHHHIJJJJJJJJIIHGIJHIJJJJJJIIJJJJJJJJJIJJ
@1352906/1
atttacatcaccgtgatctaatatttgagcagagggtgctgg
+1352906/1
@@@FB;DBFFHDHA9AG<IEH@HGHIEH@GHE>?EA:CDB4<
@2436902/1
agcatgatgacattcatctataacta
+2436902/1
<@@DDDDDHF8ADAF@EG<4?CB:A9
@4680650/1
cttgtcttacaggtaccggtctttctcgataatcaagtgttggtgcattc
+4680650/1
CCCFFFFFHHHHHHHJJJJIJJJJJJJJJJJJJJJJJGHIIJJHHGDGIJ
@4680966/1
ctagataataatgcctcagagctaccttggcagctgctaattttgcttgg
+4680966/1
CCCFFFFFHHHHHJJJJJJJJJJJJJJJJJJJJJJJJJJJJJJJJJJJJJ
@4681028/1
cttggctttgccgcttgttgctgtacttgaggctgagatgaaggtggtct
+4681028/1
CCCFFFFFHHHHHJJJJIJJJJJIJJJJJIJJJJIIJIJJIJJJBGHFHE
@5686129/1
ctccactgaaccaaatcggctccttgaatgaatttttcattcctccatac
+5686129/1
CCCFFFFFHHHHHJJJIJJJJJJJJI>GGIJJJJJJJIJJJJJJJJJJJJ
@816425/1
caggaacttcccagtcatcaggaataaagtcattaaccttcaaaattttt
+816425/1
CCCFDDFAHHHHDGGHCBHAHGHJJJCEH9CFGIJGIC@DDEGCHHIGGG
@2439213/1
gtcagaattttcgtttggagcaaatacaatgtatttgctgtctttgtgtc
+2439213/1
@@@DDFFFHHHHHIG=EECF;3FGIIIIIFIFGIBGGEAFEHIGIIG9?F
@6247661/1
tcttgaacttcatttccaacaggtagtaagtgatcattaagttcgccgat
+6247661/1
CCCFFFFFHHHHHJJJJJJJJJJCHIJJJJHHJJJJJJJJJJJJJIJJJJ
@6740533/1
gtggaatttttgcattttttataacttctttaatgctctccaaaattgta
+6740533/1
BBBFFFFFHHHHHJJJJJJJJJJIJJJJJJJJJJJJJJJJJJJJJJJJIJ
@2439553/1
ataataagtctaaatagaccttcagggtcattatgggcttctattagttc
+2439553/1
?@;DDFFF>HFDFEFDHHJIIJGDHHIE;FDFHHIDGHICDHGII<BFIB
@3066502/1
gccacattccattccatgatttattaaaccc
+3066502/1
CCCFFAEDFFFB8CHHEEFEFGGIGIGGCC1
@7224239/1
agcatgatgacattcatctataactaatagattgacacgagacaacgtga
+7224239/1
BB@FFFFFHHHHHJJJJJJJJJJJJJJJJJJJJJJJJJJJJJJJJJJIJJ
@7224319/1
gtcggtacaatgtaatatgagttttctttgttttcaaaggctctaactaa
+7224319/1
C@@FFADDHDFHDGGHGHGGIJJJJHIIJJFGHIJIJIIFIJJJGIJJJI
@5222624/1
ctaccaatactttaagagcatttattgcagcttctttctgtgcatcattt
+5222624/1
CCCFFFFFHHDHHIGIGGJJIJIIIGIGIGIJJGGIIJIJ?BGIIIIJJJ
@3067708/1
gtgaggtacacagttgcagtcctgagctggtcttcagtcacccgattcta
+3067708/1
@BBDDFBDHHHGHGIEIJIGIIEEIJGHIJ@GHGGIGGHDH<FHGGJJJG
@200702/1
agcattcagtagcatcgtgatacgatgtaatattgaaggcaataaagtaa
+200702/1
@CCFFFFFDDHHHJJJJGCCHCGIBGHGIGGGIECDH@F3CDGIJ<FBGG
@5223203/1
cccaatgtttctagcctttcataattcataacgtcattagcagagctcgc
+5223203/1
B@BFFFFDHHHGHJJJJJJJJJJJJJJJJJJJJJJJJJJJJIIGHIIJJJ
@201263/1
cctgttggtccattaatataaaatggttcaacttctttggtgtacagaaa
+201263/1
CCCFFFFFFGHHHIIIIBE>HF@FHGHHGIIJIJGIDIEE?G;DFIIJJJ
@5224378/1
ataaaacttaagagataaattcaaaaaaataaaaatttataaaaacttca
+5224378/1
@@@FFFDDHFHFFEFGHEGGHHGIIJJIJJIGJGEIIJJGGIIIIGJJGJ
@3566230/1
ggggctgttgttgccactgctgctgctgcggctgttgttg
+3566230/1
@@<DDDD?FHFDB>GGADFEDC@GGEHGI6CFHE?3BFCA
@3566645/1
gccacttgtaattaggtaaacttataatgtcttt
+3566645/1
@@@DDDDB>BFDAGGGGFG@FACF9EHIG4?<B4
@1905650/1
gtgagaagctgcaacggctgctatagatggaacgttgatctggtctggag
+1905650/1
<@@DFDDAHHFFFIJIDIIGGGIG9?FGH@FGGD?GCDG<DAD?DGGC<B
@6249260/1
ctttctttccttttttgcccattattgtgtactatcttcaaagagaaaaa
+6249260/1
CCCFFFFFHHHHHJJJJJJJIIJJJJJHIIJJJJJJJJJJJJJJIIJIJJ
@7227609/1
cacggtctcaacaagttccgttttttggagaggcaactcaggataactat
+7227609/1
CCCFFDFFHHHHHJJJJJJJEHIJJJJIIIIJJJJJJJJJJJJJJJJJJJ
@6249595/1
tctgaaacaccatctcgatacagaataattctatgaggcttgtagccacc
+6249595/1
<@@DDDADBFDFH@FHG?AF@>?H?E@FF??EEFBGCCEHGFH?9BBF?B
@6741929/1
gttctgaaagacttgtaaagtttactactatattctcgtcagttttaatg
+6741929/1
CCCFFFFFHHHHHJJJJJJJJJJJJJJJJJJJJJJJJJJJJJHIJJJJJJ
@2440235/1
gccacattccattccatgatttattaaacccgatgctagctttcttaaat
+2440235/1
@@@FBDDFHHGHHJIFIIIDGGECH>HEGEHGFIIIGGHJB9DDGHEFGG
@1357720/1
gtaggacaagaacgtgtagagatgggttcatttaccttccattatgtatc
+1357720/1
@@@FFFFFHHHGHFFG>BHG>HEDGIG7EEGGHEGHIIGGIIDHBGB?DE
@3070794/1
cttggaaacaattttataattattggatatattcatgccacattccattc
+3070794/1
@C@DFFFFHHHFHJIJJIICHJJJJIGICHCHGHJIFFHIJJJJJJIGII
@4170558/1
gctggggctgttgttgccactgctgctgctgcggctgttgt
+4170558/1
CCCFFFDDHHBHFFGIEEHGHC@FEGGGD>93CFEH@D3<8
@820129/1
ggctggtgccctgaataccttgatggctacaaagatagaagtcgaattca
+820129/1
CCCFFFDBHHHDHJJIJFHGAAFIEGIIID9?F?FDGG>FGDH?6DGIJI
@2440994/1
ctcttatagtaaaattttgtggtaagttttcttccacgtagagaatagt
+2440994/1
@@@FDDFDFFBHHIJIDIFEFGGHGG>HHGDEHFHEGCEHA=D9FDFDB
@8258918/1
ggcagcttttacctcattttcactcagaagaaataatatctcagcaccaa
+8258918/1
CCCFFFFFHHGHHJJJJJJJJIJJJJJIJJJJIJGEIIJJJJJJJJJJJJ
@2441446/1
ggcagctgggaatcctttgtgagccacatcaatgttaaggaatggtttcc
+2441446/1
BC@FFFFFHHFHGAGHIGIHHGJGIEHIIJIEEGGII@HEHDCGIGIIJB
@2441665/1
ttctggtagcatttcaaaatgattatatcctagttcttctaatattgatg
+2441665/1
@@@FDFABF:AFFHIIIIGEGIGIGHHI4CFCHGII<DC>E9EFEDBDGE
@7230181/1
ctatgtagtaagacatcaatattttaaataaaatatttctctttcagaag
+7230181/1
CCCFFFFFHHHHGIJJJIIJJIJIIJJJJJJIIIGHJJJJJJIJJJJGJJ
@5226531/1
cgctgtagtacaaatttctattcccgattatttttcctttgatgctgctc
+5226531/1
CCCFFFFFHHHHGIIJJJJGIJJJJJGIJJJJJJJJIJJJIIJGBGGIII
@1908580/1
ctttatgtttttgtattcttcaatggttgctgctaaatctt
+1908580/1
@@?D?DDDHHFHDIIEH@F>I?CH9EEE;DC9<BF><FC4C
@4685655/1
cttttcccaaaatcataccattagatttattaatttgctcaggagaaatt
+4685655/1
CCCFFFFFHHHHHJJJJJJJJJJJHJJJJJJJJJJJJJJJJJJJJJJJJJ
@4173039/1
acggaaagcagcgagatgagcataataggtaggtgcagggtatgaaactg
+4173039/1
@CCFDFFFG<FHHHJGIJGGIEGGDFGIICEGHDDEGIIBFEGGI<FGHG
@7231913/1
tggatgaggaaatttttcataaagaagtcgaatactgttcttaggaatat
+7231913/1
CCCFFFFFHHHHHJJJJJJJJJJJJJJHJIJJJJJJJJJJJJJJJJJJJJ
@3570756/1
cttgtatactagcatgactgactagatagaagtctaattcagtagggtga
+3570756/1
@@CFFD>DHBDDHGGGEGGHI<AFHGGD4CHCECBEH>BB@?C>FEA??D
@6743977/1
gcctacgtggacaggtgaacatgggcaaatctggaggttgatgaggaggc
+6743977/1
CCCFFFFDHHHHHJJFGIJJJJJJJJJIJJJJJJIJJFHIIJJJJJGIJJ
@3075459/1
cagagactcgtccaatcagattgaaaaaaaacaag
+3075459/1
@CCFFDEFFGHHAGEGIIHIBC>CE9AGGH6FHGG
@3571416/1
cttctggaaagcagctcttgcagcattgacactggcgttttggtgggcat
+3571416/1
@CCFDFDEHADHBHBGIGI3:<CF@FGGEGCGGHIID<FHHIIF?D0FG9
@6744480/1
gctcaggagaaatttcaatttttgcaaattgttcgtagtgaagaactgaa
+6744480/1
CCCFFFFFHHHHHJJJJJJJJJJJJIIIIJJHIJJHHJHHGIJJJJIIJJ
@7232846/1
ggtaaatttatcgcaaggtaatgtaaaacaatatctattcaacaaaggaa
+7232846/1
@@?DDDDFHHGFHIJIJIFFHGIIGIJJJJJJJJJJJIIJJJIJJJIJJI
@3075683/1
cctcattctttcaaaaaaaactattcgtaggagtaaaacgtaagtggaag
+3075683/1
@<@FFFFDHHGHHJB>G6@HGGEEIJIIIJI<??FHG>BD8BFEFFGE>@
@822755/1
cttctattagttcatctatattttttaaggaagtaagtgcaggggaacga
+822755/1
@CCDFFFDDFDBFGGIJJI@IIGICGGIJJJFIGFHGDGIIIGGG0@FGH
@5690549/1
ctatgctactgttttccaattccaaattctaatcatgggtcgggcatttt
+5690549/1
CCCFFFFFHHHHHJJIJJJJJJJJJJJJJJJJJJJJJJJHIIJJIIJJJJ
@2443669/1
ggacgtgctgtaccttgtatactagcatgactgactagatagaagtctaa
+2443669/1
CC@DDD=BFHFFDGAGFHIJJIIIEBHCEHIIDG9?FAEEGICF4:BGGH
@1362858/1
aacaacaacagcagcagcaacaacagcagagaccaca
+1362858/1
<@@D?B?DFDFFFF3CBFCB?E@<A?:?EDD9;DF9G
@5229051/1
cctatgtacaaagatctttttccgccacatttccaaggcctcctgatatc
+5229051/1
CCCFFFFFHHHHHJJJJIJJJJJJJJJJJJJJJJJJJJJJJJJJJJJJJJ
@8262241/1
caaaattgtaaatccaggaacttcccagtcatcaggaataaagtcattaa
+8262241/1
CCCFFFFFHHHHHJJJJJJJJJJJJJJJIJJJJJJJJJJJJJJHIJJJJJ
@5692287/1
gctcaatttaccttcatccttgttttcaaagttgataaataatattaatg
+5692287/1
@<@FFDDDF?FHFIIIGGHEHHACGGHCEHGHIGIIIIIGHIIFHICHIE
@8262550/1
catttacacaatataaatgctccttcaacaccacactcctcaaggtacac
+8262550/1
BCCFFFFFHHHHHJJJJJJJJJJJJJJJJJJJJJJJJJJJJJJJJIHIJI
@6253285/1
ggacaggtgaacatgggcaaatctggaggttgatgaggaggctgaggtgg
+6253285/1
@@@FFFDBCDFHHGHBDGIIIFIIIIGGBCBFHDDHIGGEHHIGGHE/?C
@6253326/1
ctccttgaacaaatttacctaaagcaacaacacaattgtcggcagctggg
+6253326/1
CCCFFFFFHHHHGJJJJJJJJJJIIJJJJJJJJJJJJJIJJJJIJJJJJJ
@7743144/1
gcttccgttccaccctttctgctgcgatctttgccatagcatagttcctg
+7743144/1
CCCFFFFFHHHHHJJJJJJJJJJJJJJJJJJJJJJJJJJJJJIJIJJJJJ
@6253657/1
gcatctccttctttttttcttgtttcctcctcatcaagagcacggcgata
+6253657/1
@@@DDFFBFADHHIIIIIGIIIGIIGGGIAGHGGIIEGHB9?FGIGIGHE
@4176500/1
tctgcagtatgtttacaaatgttgcagcattaagtcttctctgcactgtg
+4176500/1
@@@DFFDBFHDFDGIIIIIEIIEIBFHJIIIIGEBEGIIIIICBBGGH?>
@7234731/1
gtccttttatcataatgagatcaagtttttttcgaatcaaatgaagctgt
+7234731/1
CBCFFFFFHGHHHIIIIIIJJJJJIJHJIJJJJJJJJJJJJJJJJIJJJG
@7744327/1
gcctataagaacaatgagtgagagcttgcaagaggtaacttctgtcttga
+7744327/1
@B@FFFFFGGHHHJJJIJJIIIIIJJJJIJJJJJIHGIIJJJJJJJIIII
@5693306/1
gctcacttcaccaacattcatgaataatggaaaatcacatagcttcggcc
+5693306/1
CCCFFFFFHHHHHJJJJJJJJJJJJJJJJJJJJJJJJJJJJJJJJJJJJJ
@5693384/1
tgttgttgttgaccccatggttgtcgaggaggtccctgttgttccattgc
+5693384/1
CC@FFFFFHHHHHJJJJJJJHIJJJJJJJIJJBGIIJJHIJJJJJJJJJJ
@3573690/1
ggcttctattagttcatctatattttttaaggaagta
+3573690/1
?@?DFFDABFD<<AFAGHBHGHIIFIIIG@FHGEGIG
@4176983/1
gtagaattacagaataactcatgaatgctttctaatgtttcttcatttaa
+4176983/1
@@@FFFFFGHHHBHEBHB>FEGHCFAHCDHGCHIIIB:CFGGEE9CGGCG
@1913716/1
atatattcatgccacattccattccatgatttattaaacccgatgctagc
+1913716/1
C@CFFFFFHHHHHGIJJJJIGIJJJJDA?EJG<EBIGHG9EBAGGG@BGF
@5231460/1
cttttttttattcctttttgaattgaaatcacctgctccaggtaatggaa
+5231460/1
@CCFFFFFHBHHHIJIJJJJGHIJIHIJIEHIEIIJJJIGHICFEHIJIJ
@208197/1
cttactaagggagttttcttgatcattttcgtttacccagagaggaaata
+208197/1
?@@?AD?DDHH8D1CFFHGCH4AF<CHGG9C@FGFDFFFGBABD19?F>B
@2447686/1
catcattcattttcttcattgtaacttggcccgcaacaattgtacacaa
+2447686/1
@C@F?DEABFHHHIE@DGHIGBCABECHGB3A1CGHICEGEF?49?DD6
@2448355/1
cttcattcatgctttcaagtatttttaacccaaataatccagcaacttag
+2448355/1
CCCFFFFDDFHDHGIJJDE3CIADIEGIIGDHDHGIGHGHEGIGIGDFHE
@6748411/1
agtaagttcttttttttccttgactatgtttgatgacatatcaataacat
+6748411/1
?@=DDEDDDFDFHFHDDHIADHIGEE@FHHGBBHCHBFFFDBGHIIHDEF
@8264573/1
gcgatctttgccatagcatagttcctgctttagggtttcttccgctaatt
+8264573/1
CCCFFFFFHHHHGJJIJJJJJIJJJJIIJJJIJIIFHIIIIJJJJGIGIJ
@826234/1
tgcaccgatgcaattaatactcatcttctttactaaaaggctacacaa
+826234/1
@@@A?DAD6@B??@@GGIIIIGHGGHIG>GHHFEGAC<BEF3<D??DF
@2449616/1
gcctagacttgtgcaccagctaaagaagacttatctttaaa
+2449616/1
C@CFFFDFFHHFHGHGHIIEAEHIJJGIGGGHIIEGGIGHG
@4178002/1
gctttaacctcataactaaaacagggttcatgagttccactttcacaatc
+4178002/1
CCCFFAFBHHHFDGJJIIGIJIIHGH3AFHCEECEBH@BHIJI9DHI>GH
@7746277/1
ggagaattatcaaagagaattattgaattcaatatagcaaacatttcttc
+7746277/1
@CCFFFFFHHHHGJJJJJJJIJJJJJIJIIIIJJJJJJJJJJJJJJHIJI
@209464/1
ctgtacttgaggctgagatgaaggtggtctgctgggttgctggtcaccgg
+209464/1
@@CBDDEDDFD>FBGFG>EH4EH>CEGCFGHII@FHCFHIBAHHEGIBGG
@2451278/1
ctgtggtctctgctgttgctgttgttgctgaggctgctgtggtctctgc
+2451278/1
@@CDFFDFHHGDHIIIIF<FH?GHGHIIIICHIIIDHC9?DG@FG@AD?
@4690032/1
ctcttcattttcggtttcgtaggcaggtggaggccatcgcctggtcatgc
+4690032/1
C@CFFFFFHGHHHJFGHIJHGIIIJJJCHIJFJJJJHIIJIGHICFIGII
@209866/1
gtccttctgacacaccatctctgtaaaagaggatagcttgagg
+209866/1
@@@FFFFF8DFFBFHIB@FH9HHAEEC9EGCEE>GEDFEAG99
@3579532/1
gtcggtgttttaattaaaaaattggtgggaggagaaatagtgattctgta
+3579532/1
CCCFF?DDFHHFDGGE9CFGGHII<CF?A3?@FEHFFG>B8BBCAHHHII
@2451819/1
ctctatttcattgtgcattaatctatagaaaatt
+2451819/1
CCCFFDDFHDHHHIGIFGI@HJIDECFGGIIG9B
@4690330/1
gcatggaatgtgatctccaagttgtgaatcaatttcaggatacgatctgg
+4690330/1
CCCFFFFFHHHHHJJJJJJJJJJJHJJJJJJJJJJJJJJJJJJJJJJJJJ
@5233226/1
ctcacttcaccaacattcatgaataatggaaaatcacatagcttcggcca
+5233226/1
CCCFFFFFHHHHHJJJJJJJJJJJJIIIJIJJJJJJJJIJIJJJJIIIJI
@5233769/1
gcacagaataatcttgtatgatgtctcttttggactacaataaaagttat
+5233769/1
CCCFFFFFHHHHHJJJIJJJJJJJJJJJJJJJJIIJJJJJJJJJJJHIJJ
@3581587/1
caactgtcacttttggtcctgttggtccattaatataaaatggttcaact
+3581587/1
C@CFFFFFFFFDHHIIGGFDE@EH;8CFGB>BBGGIG@HCGBGBDGCCDE
@5697218/1
cccacttttatgaatgattttgatccaaccttctggtagcatttcaaaat
+5697218/1
CCCFFFFFHHHHHJJJJIJJJJJJJJJJJJJJJJJJGIJJJJJJJIIJIG
@1915646/1
ctacaataaaagttattccaggtttataatctccttctaacttaatgcaa
+1915646/1
CCCFFAB;FADHF9CF4?C@D9AEHE9C@9C?@CH4CFHHEGHF<BDGCG
@5699155/1
gggttgctggtcaccgggttgttgcctaacaggaggtgcactggttacag
+5699155/1
CCCFFFFFHHHHHJJJJJHIJJJJJJJJJJJJJHIJDFHIIJJJHJIJJJ
@7747978/1
ggtgatatatttttgcacctgttataaatgtaggaagttatcaagaaatc
+7747978/1
BBBDDFFFHHHHHJJJJJJJJIIJJJIJJJHIIJJJJHIJJJIJJJJJJJ
@3082597/1
ccagtttgcaaagggaagcgagcttgctgttgttgctgctgctgctgttg
+3082597/1
@@@FDFFFDHGHHIJIIEHAC<FHHIHIGBDH:DGIJGDFH@?FEGGGIE
@8266835/1
ctcaaccgtacttctagcattagaagtttcttctccagctaaggctgtat
+8266835/1
CCCFFFFFHHHHHJJJJJJJJJJJJJHIJJJJJJJJJJJJJJJJJJJIJJ
@3584634/1
gacttggccggctggtgccctgaataccttgatggctacaaagata
+3584634/1
CCCFFFFFHFAHGIIIIJIHJJFGG9DG@GEGGGIGG@FEIIGAGG
@8266971/1
ccttgaatgaatttttcattcctccatactccttgtcttacaggtaccgg
+8266971/1
@@<DFFFFDHHHHIIIIHIGBCHHIIIIIIIGIGIIIIIIGAE;HCIHHB
@6259912/1
cccatagcaaatggtatttggtaggacgtgctgtaccttgtatactagca
+6259912/1
CCCFFFFFHHFHGI<EFHEHI;EHHIIICFFFIHGGDGHHEGIHIIGHHG
@6751902/1
tcccaagctgctatgagtactatcatcagctggtgtagaattacagaata
+6751902/1
@C@FADDFHBHFFIDED<CH>HGEHHIGIIIII:CGGGEHEIGIA>FG>G
@3585376/1
gcagtggcaacaacagcctcagcagcaacag
+3585376/1
@@@DD>DDDBDFBG=EGIIIGCH<G<FEDBC
@8267632/1
ctccaatcgcattccctttcacactagggacatgaggtgaaattattggt
+8267632/1
@@@DDDDDFDD?@AEF?FFIFIDFEGFE91??CCGDF?DEFFF9?DF<F0
@831011/1
gtgcaggctggccatgttgaatagct
+831011/1
@@@=DD><D>ADFGGG@F9D:4C9C9
@5235622/1
tcttaagtttgttgaagctgcaaaagagatgggaatgattgttaatcaag
+5235622/1
@CCFFFFDHHHFHIJIJJJIJJJJJJHIGIIJIGIJJIJJJHIIJJJJJJ
@2455614/1
gtttcctactgacagcaccacgagaactactatgagatcttcgccgtgg
+2455614/1
@?@DFF>BDBFHAD@CB;GHGHGIHAA9C<DADF>FHAFG?<F6?FG<<
@7239555/1
gctgttgttgttgctgctgttgttgttgttgaggttgattagaagcccct
+7239555/1
BCCFFFFFHHHHHJJJJJJHIJHJJIIJJJJIJJFHIJJJJJJJJJJJJI
@211285/1
ctctgctgttgctgttgttgctgaggctg
+211285/1
@@<DDADD?FBDH<CE>CCGEC4?:AFF9
@5700053/1
ggatgcataagtcattcctctatcaggtaagacaacaatcacaagtttta
+5700053/1
CCCFFFFFHHHHHJJJJJJJJJJJJJJHJJJJJJJJJJJJJJJJJIJJJJ
@1372441/1
ggcacatccacgatttcggcagcttttacctcattttcactc
+1372441/1
@@CFFDBDDBFFFGGIBHDB@?;FHI<A@D<?G?BBG?4BB4
@7240210/1
gtctttttttaccaaaccggtattttccccttggcaacaaacagttgttt
+7240210/1
CCCFFFFFHHHHGJJJJJJJHHIJJJJJJJJJJJJJJJJIIJIJHIHCGI
@211894/1
gttttgtttttttaaactatagttgagcttattttattttttgtggaccg
+211894/1
@@@DFDDFGHHHFIEGIAAEEHCHEFCHIC<DGHGIHHGCHEGH@@BFHA
@4692476/1
tgcaaacaagggatagcactcaagggcacattatgttttctaacacttcc
+4692476/1
CCCFFFFFHHHHHJJJJJJJJJJJJJJJJJJJJJJIIJJJJJJJJJJJJJ
@5701028/1
gtcatttctttttcttgatctctttcattatcgtaaattgtcacggtctc
+5701028/1
CCCFFFFFHHHHHJJJJGIJJJJJJJJJJJJJIHJJJJJJIJJJJJJJJJ
@1373949/1
gttatatggtgattgatgccattcaactttgcattaactttctgcagtat
+1373949/1
@C@DDFFFH<BFHEABHHAFBHIIJJIFHIJIJIIIJIIJIJJ@GGGGGI
@1374178/1
gcgatactgcaaacaagggatagcactcaagggcacattatgtt
+1374178/1
@?@DB6@D>FFHFIG?@FGA@BAF>H<?CGHIG1C19?BD9F00
@4183864/1
gtgattttttattgtatcccaatcaattatgatactgtctcctt
+4183864/1
B@BDFFFFHHGHAHHHJGIIIIJIGIIJJIJIGEHIBCHIIIII
@5237045/1
ccttgaacaaatttacctaaagcaacaacacaattgtcggcagctgggaa
+5237045/1
@@@FFFDDH?H?DHHGDGGEAEDFHGG@EHGEHGGGBFFHIA@FHGHIGH
@1920853/1
cttcggccacttctttgaactaagtacagcgaaattcttattcgattgaa
+1920853/1
CCCFFFDD@FHHGIII@GGHHEEI9FFHHIIGGHGIGGIIIIIIFGIIAC
@7240592/1
tggattaaaaaattataataataataaatactgtagcctttcgatactga
+7240592/1
CCCFFFFFHHHHHJJJJJJJJJJJJJJJJJJJJJIIJJJIJJJJJJJJJI
@3586284/1
gttgttttagggtaatcaaattttatgacaaaattgcaattctttacatc
+3586284/1
@@@FDDFFBBFHF@GIJJ<<EHHIGJ@HGAFFFGIEGCHGE>CCEH<GGG
@3085423/1
gcccctcttaaccagttcttcttcaaattgattacaaagactcaggagtt
+3085423/1
@@CFFFFFHHDHDGIEGGJIJIGHCGGIIIJGHIBGIIEGGGJIIJJJGH
@834026/1
gctgaggctgctgtggtctctgctg
+834026/1
@@@DD8DDFFHH<BGG;CBHCAF?C
@3587041/1
gtccttctaacctgttcttcttgaagttgg
+3587041/1
@@@FDDD;FFDFD92ACFHHI>BHGA?HGG
@5701986/1
gtggaggtgaaaagaatgatcttccaactgtcacaaacctgttagcagct
+5701986/1
CCCFFFFDHHHHHJJJJJJJJJJJJJJJJJIJJJJJJJJIJHIJJJJJJI
@834248/1
gtctggagctggatgagtgacatcagcgccaacaacaatgacag
+834248/1
@@@DD3:;BFFHHEHII:ICEF9CE>FDE<@BHHGGG<AB?BAG
@4693936/1
ctactacctcatggacagatgtaacataccttcatctggaatcagaagac
+4693936/1
@@@FFFDFDFHGHJIIIIIIIFFIIJJJJIJJIIIJJJIGGIJJJGGIGG
@5702977/1
catgatttattaaacccgatgctagctttcttaaatctggttctctaatc
+5702977/1
CCCFFFFFHHHHHJJJJJJJJJJJJJJJJJJJJJJJJJJJJJJJJJJJJJ
@6754529/1
ggagcatgttcttgcctttgttgctgctgtggtggttcttgcctttgcag
+6754529/1
@CBFFFFFHHHHHJJIJIJJHIJJIJJJJHIIFHGEHIJIIHGIIIIIIJ
@8270440/1
tgcaaatgtgacattattgactaaggccgatctgaggtctgtcaattcac
+8270440/1
CCCFFFFFFHHHHJJJJJJJJJJJJJJJJIJJJJIJJHHIJIJJJJJJJI
@7750465/1
gttaacttttggtggcttattatattactcctaattgaagagccttttcc
+7750465/1
CC@FFFFFGHHGDHIEIHGIJIIJJJEGHIJIJJGIIIJJEGIIIIGJIG
@6263528/1
cttggaaacaattttataattattggatatattcatg
+6263528/1
?<?D1A?DD8ADDIIAE4AFEF>B>@FEDABC9ACE4
@7241783/1
ccctattttacgatatattttttatcaaatgttttcagattactttttaa
+7241783/1
@CCDBEFFGHHHHHEHGIJIJJJIJJIJJJJGGGGGGFGHHIJIIJJJIC
@2459367/1
atctaatattatattgactaacaaaa
+2459367/1
1?@B:BDABFCFBGF9FFH@>F<<FH
@837179/1
ctgttataaatgtaggaagttatcaagaaatctaagattgcatcaccgag
+837179/1
@@@DDDDFHDHFABDHGIGFGC@ACACADCFHH@A@F<EDGGIIJ9B666
@837346/1
ggtggtacagcacccggtcctggtccagattcctgtggtggaccagcttg
+837346/1
C@@FFFBEHHGHHHIJJFDHGJIFHHEHFCGIIGGBBFGHJIJJCHBF=;
@837805/1
gttaaaacagtacatcgcacaacaaacacttggggagttaaatcaacatc
+837805/1
@B@DFFFFHGBFHDHGGHHIJIGII3EDFH>DCGG1:?9?DGGG@FCEHG
@6265010/1
gctttatgtttttgtattcttcaatggttgctgctaaatcttcaagtaca
+6265010/1
CCCFFFFFHFHHHJGIJJIIJJJIJJJHIJJJJJJJJJJGIJJJIIIJJJ
@7752405/1
gtgtaatcactgctgaggcttgaacaagcccttctgatagcctgcaattc
+7752405/1
@BCFFFFFHHHHHJJIJJJJJJJJJJJIJJJJJJJJJJJJJJJJJIJJJJ
@7753184/1
gtaaaacgtaagtggaagcataagctcccaattctttggtgataagaact
+7753184/1
CCCFFFFFFFFHHIJIJJJJJJJJJJJJJJJJJJJJJJJGHJJJJJJJJJ
@6266066/1
gtgaaatctttaggctgcagctcaaccattttatcggccaacatattact
+6266066/1
CCCFFFFFHHHHHJIIJJJJJJIIJJJJJJJJJIJIJJJJJJJJJIJJJH
@6266376/1
aaataaataaacagaaacaggagctgcgacaccatctgatgcctggtgcg
+6266376/1
CCCFFFFFHHHHHJJJJJJJJJJJJJJJJJJJJJJJJJJJJJJJJJGHJJ
@5238980/1
ccgcaacaattgtacacaactccataggaagcgccaaaggcttctctcgt
+5238980/1
BCCFFFFFHHHHFHIIJIJJJJJJJJJIJJJIJJJIJJJJJJJJJJJJIF
@8271486/1
ggcgtgtaatcactgctgaggcttgaacaagcccttctgatagcctgcaa
+8271486/1
CCCFFFFFHHHHHJJJJJJJJIJIJIJJDGGCHJIJIJJJJFJJJJJJJJ
@6756232/1
gccggaagtatttatggagtccatatttaactgctagagaagcgaatata
+6756232/1
CCCFFFFFFHHHHJJJJJJHIJJJJJJJJFFGIJJJJJJJJJJJJJJIJI
@8271773/1
atgtaatcggtggcgtgtaatcactgctgaggcttgaacaagcccttctg
+8271773/1
@@BDDFFFHHFHFIIIJIHIJJIJJJJJIJJJJJJJ@HIGEFBFI@FHJE
@8271858/1
gcctcttttaccattgtacgagtttgagcatcattcattttcttcattgt
+8271858/1
@C@DFDDDHFHDFEHHIGEH@GAFHECEEIIGFGIDGHDFDHHDIEHGCD
@5239986/1
atttctttttcttgatctctttcattatcgtaaattgtcacggtctcaac
+5239986/1
@@CFDFFFHHHHHGIIJIGIIIJJJIJJJJGGGGIJJIIJJIJJJJIJIJ
@6757028/1
gatttattaaacccgatgctagctttcttaaatctggttctctaatcatc
+6757028/1
CCCFFFFFHHHHHJIHHIIJJJIJJJJIJJJJJJJIIJIJJJJJJJJIIJ
@6757118/1
cggcgacataggtgtctgctcttcacatactcttgttacaacatatttca
+6757118/1
@@@FFFFDFHDDDHGDEGHHCHHGIJGIIIDDGIIEGIIGICDHIAFEBF
@3089063/1
ccacaattcaagatctaatttcatgctg
+3089063/1
@@@DDDB8DABF<EHE:E3<CEFH>F<F
@3590733/1
ttcttcttcttttttccacgtgaaatctttaggctgcagctcaaccattt
+3590733/1
@@@FFFFFHGFHDGIIIDHGBDFHGGIIIJJBFH<F7DFA>FDH@G=FHH
@3591471/1
gtggtctctgctgttgctgttgttgctgaggctgctgtggtctctgctgt
+3591471/1
B=?DDDFFHGGHHIIJJIIGIGEGECGICCHCH@GHIBFE;>@DBDGDEF
@4188269/1
caacacaattgtcggcagctgggaatcctttgtgagccacatcaatgtta
+4188269/1
@@CFDDA?DHHF?GEHEBHGHIBCHIHEEHHCBBFGIGDFHIII>FIECE
@8273190/1
ccgtgatctaatatttgagcagaaggtgctggtgcatgtaatactttgta
+8273190/1
@@CDDFFFHHHHHJIJJJJJJJJJIJCFGIIJGHIIJIGHIIIJGGJJFE
@840126/1
acacaattcaggcactaatgtctcttcaaaatcttcttcatcacgtcgtc
+840126/1
@C@FFFF4CDDFHGHHHGGIFHIGH@CGBEBHG@EIIJJGGIJIJIJJGF
@7245460/1
ggtccctgttgttccattgcttgaggtctggtaattggagcggctt
+7245460/1
CCCFFFFFHHHHGJJJJJJJJJJJJJFGHIJFHJJJJJJJJIJJJJ
@6757889/1
cctctatcaggtaagacaacaatcacaagttttacttcttctttaagaca
+6757889/1
@<@DDEFFHFHADFHIIGGGGIGGIIIIICFHGGIIIGGGIIIIIIIIII
@5709332/1
gggtcattatgggcttctattagttcatctatattttttaaggaagtaag
+5709332/1
BCCDFFFFGHHHHIJJJJJJJGIHHJJJJJJJJJJJJJJJJJJIJJGHIJ
@8274480/1
agagaggaaatagtattttttcttcatcgtcttgaacttcatttccaaca
+8274480/1
@BBFFFFFHHHHHEEHIJJJJJJJJJJJJJJJJJJJJJJJIJJJJJJJJG
@6758682/1
caggaacttcccagtcatcaggaataaagtcattaaccttcaaaattttt
+6758682/1
@@@BDDDDFFFFFAC?EGB?F@<?E>CBDHBHGIIIAGFEDFBFG?<4BD
@5242774/1
aacaggagctgcgacaccatctgatgcctggtgcggaggctaccttgccg
+5242774/1
?@BFFFFFHHGHHJJJJJJJJJJJJJJJHJJDHHJJJJJJIJJJIJJJJE
@3091661/1
gtttggtagaagcaggatgacacttaggtcgtgcatggtttaagaaagac
+3091661/1
@@BFDFD>DBBFFIIIDHGHIGEGHHH@EHH?DDCIGGGGIIIGIJIJ3E
@1379416/1
ctctgctgttgttgctgctgctgttgttgctgct
+1379416/1
<@@DDBDDAFCDFBG@EGIFIDFEHCHBFHIA<C
@1924262/1
tccaattgcattccctttcacactagggacatgaggtga
+1924262/1
@C@DDDFFFFHDFFHGJI@IEGIJEHII<CFDBEHE:8?
@1924574/1
atttcattgatagtatctgatttgttgtttattagggtagcatttggagg
+1924574/1
CCCFFFFFGGFHGGEHHHCIIIJJHJJ;FHHHHIHIIGHIIGGIJGE:DH
@3092228/1
acccaatgtttctagcctttcataattcataacgtcattagcagagctcg
+3092228/1
@B@FFFFFDHHGGIGGIJGIJGIGIIGJIJICHICHECICFHEGE@BA?G
@5242973/1
gtcattagcagagctcgctactaaggccttcaagatagaacccaattctg
+5242973/1
C@CFFFFDHDFHFBHGGGGCEEHHCGIIHGHHIGGGIIIGIGIIIIIHII
@7247213/1
gtctccttcaacaatcgtcggtacaatgtaatatgagttttctttgtttt
+7247213/1
CCCFFFFFHHHHHJJJJJJJJGIIIJJIHIIJJIJIIHJJJJJJJJHIII
@7247528/1
ggtttttgaaaaaattttggccaatagctgtgggttatatggtgattgat
+7247528/1
CCCFFFFFHHHHHIJJJIIIJIIHGGIJ@DGHJJHDHJIJJIDFIEGHIJ
@4189468/1
gcagcagtggcaacaacagccccagcagcagcagaggcaacaacagcctc
+4189468/1
@<??D3DD?CAABGBFDG;F9BGFGH3CGGEHG?@?;BF;D2DD928B@=
@5243455/1
cttgaacaaatttacctaaagcaacaacacaattgtcggcagctgggaat
+5243455/1
CCCFFFFFHHHHGJJJJJJJJJJJJJJJJJJJJJJIJJJJJJJJJJJJJJ
@6269689/1
tggtcctgttggtccattaatataaaatggttcaacttctttggtgtaca
+6269689/1
1=?BDDEEHHHHBFHEGIIGHIIGGGGGIIA@HGGGFGHDFGHDFHFBGH
@4190181/1
atttatcattaaatagatttatgaggattcctgttagttgtcttcaaaaa
+4190181/1
CCCFFFFFHHGHHJJJBEHJJJJGEIGIJJJJJIJJJJJIJIIIJJJIII
@7757334/1
cccttatcaacatacagagcaccaagaaaagcttctaaaagatcagccct
+7757334/1
@BCFFFFFHHHGHJJJIIJIJJJJJJIIJJJJJJJJJJIJJGIIGJJJJJ
@5244491/1
gaaataagtctagttctcttatagtaaaattttgtggtaagttttcttcc
+5244491/1
CCCFFFFFHHHHHHJJJJJJJJJJJJJJJJJJJJHJJJJJJHIJJJJJJJ
@8276854/1
ctgggaatcctttgtgagccacatcaatgttaaggaatggtttccaacca
+8276854/1
CCCFFFFFHHHHHJIIJJJJJJIJJJJJJJJJIJJJJJJJGIJJJJJJJJ
@220527/1
attggaaatggacaaaccttaggaatttctttaagagtaagaatgccaaa
+220527/1
@@@FFFFFHFDFDGGEGGAFEHIIJI<BHIIGGGGGH>FGIIGIIJIJGI
@3093200/1
ctcttgtttcatactttttgcaattactcttttttgatgatctagttgag
+3093200/1
@@@DAEDEDFHHHGIGIIJIJIGIJJJJJJIGIJD6FCHGAFG>DHIIBH
@6761377/1
gtttacaccaacgataaaatcaggctttatgtttttgtattcctcaatgg
+6761377/1
@@@FFAEFGHHBHHGIIIIGIIIIBGIGIIIIIFHIIHIIIIIIIGIEIC
@4701946/1
cagtattcttgtagtgctccaatcgcattccctttcacactagggacatg
+4701946/1
<@@DDDEFDAHHHIIGIIEECDEHHCHHIIIEIIIGGGHGIDHGIFDBCD
@3094100/1
gccttttcccaaaatcataccattagatttattaatttgctcagg
+3094100/1
@@@DDDDDFHHHFIIIGE<FGAF>HHCEGIGIHIG@EFHHGHG;D
@5245001/1
gtttgcattagacatagtcagagcttgtaggagaatggaaggactaggac
+5245001/1
CCCFFFFFHHHGHJJJJHJJJHIJJJJJJIJJJJJJJJIJJIIJJJJIJI
@2468881/1
gcctcatgttataacattatgcagttcattacctaagatatttgttatga
+2468881/1
@@@D7?DDBF?DHHIA>EHIEGH>FH@@H<4FHFH@CFGBH>B?GHBHGH
@2469085/1
agatactggttgttgttgaggtggtagttgagtttggtggg
+2469085/1
@@CDDFFFGDAHCGEFHGFII3CD@CFEF@EE4?CGG?GHI
@5245631/1
gccaagatcagccgtgtttggtagaagcaggatgacacttaggtcgtgca
+5245631/1
8?@DDDDDDFDFCG8CFEC:ACE@HDEFFDGEC>BEEGCG?09B<?FEEB
@4704337/1
gatggaatttcataaacaactttcaaatccttaatatacgcaacaaagct
+4704337/1
CCCFFFFFHHHHHJJJJJJJJJJJJJJJJJJJJJJJJJJJJJJJJJJJJJ
@4193233/1
ctgtatcaacaactgtaccagccggcacattcatatttctcccatctgca
+4193233/1
CCCFFFFFGHDFFIJHGGGGIFGDHIDHGGGIIIGIGEIJIJJJIIGIIJ
@8279445/1
aactaacaatgggccacaactcatattgatcgtcaaatgaaacatacctc
+8279445/1
CCCFFFFFHHHGGIJJJJJJJJJJJJJJJJIJHHIJJIJJJJJJJJJJJJ
@5247276/1
ccgtacttctagcattagaagtttcttctccagctaaggctgtatcatca
+5247276/1
@@@DDFFFHHHHHGIJIIGIGHIJIHIIIIIJJJJIJIFIJIIIJJGIJJ
@844238/1
gtctgctgggttgctggtcaccgggttgttgcctaacaggaggtgcactg
+844238/1
B@@DFFFDHDFBHGIIEDHEHGGHFEGHHIGGHIGHIIFIDFGB@FGGHC
@5247344/1
gctttattctcattaaggaattccggtttctcaaaacatggagctggatg
+5247344/1
@?<DD;BDBDFDFB?EE>EHIGGCFBEFGI@GIIEA>?:DBFFGHGCGEE
@844626/1
agcacggaaggtggaatttttgcattttttataacttctttaatgctctc
+844626/1
@@@DFFFDHGGFHGEHHIJCHH9FIIGIGIJIICGH><FHGE9@@@HGD=
@221373/1
caagaggagagcttttattgaatagaataggaatgtcaggtgcgttaact
+221373/1
BC@FFFFFFHHDDGECEHHGGEGIGHBFCADAD39CF4?C?CF0BFFC@?
@8280094/1
cttggctttgccgcgtgttgctgtacttgaggctgagatgaaggtggtct
+8280094/1
B@@FDDFFHGHHGJJHIJJJJJIAHIIJJIJJJJJJJIJJIJJJFHEBGI
@221668/1
gcaaatgtgacattattgactaaggc
+221668/1
<?@DDADBFHDHHI4?4A?FIGE?FH
@1925812/1
cgatgatttgatatctatatttctcattttttctgctaaag
+1925812/1
@@?ADDDADFA?A>E<EAIJ>FIIHG9@FEEGGGC>F<DC<
@3598669/1
ggtatatataagattacaattcttaacattttttctttaaacaaagaaca
+3598669/1
<@=DDFDDB<DFDGGDGH4CHHGGGGBHIIHII1CEHIIDAFEDCHGGHI
@845432/1
ggctattttagcatggaatgtgatctccaagttgtgaatcaatttcagga
+845432/1
CCCFFFFFHHDDHIGGBHIGFEGIHCAFEAGFHAH=H>FEHIECFGGEGH
@3096627/1
atcggttcttcttctttttttccacgtgaaatctttaggctgcagctcaa
+3096627/1
@@@DDBDDBHAFFIGB@FIIDG?9EGHHGEEGGIIIHEBHI>?D8BCBF=
@7758855/1
ggaagtcaattgctaatattgccatcaacgttcactgtctataaaaatac
+7758855/1
CCCFFFFFHHHHHJJJJJJJJJJJJJJJJJIJJJJJJJJJJJJJJJJJJJ
@8281093/1
ctcttttaccattgtacgagtttgagcatcattcattttcttcattgtaa
+8281093/1
CCCFFFFFHHHHHJJJJJIJIIJJIJJJJJJJJJIJJJJJJJIJJJJIIJ
@5715014/1
gtgagggtgaaggtcctgtaaaatagcttgagaagccctttgttttcctt
+5715014/1
BBBFFFFDHHHHHGHIJJJJJJJJJJJJJJJJJJJJJJJJJJIJJJJJJJ
@5715679/1
atcaggaataaagtcattaaccttcaaaatttttccgaggtttaaatttt
+5715679/1
CCCFFFFFHHHHHHJIJJJJJJJJJJJJJJJJJJJJJJJJGIJJJJJJJJ
@223189/1
aataagtctaaatagaccttcagggtcattatgggcttctattagttcat
+223189/1
@@@FDDDDHFHDDHIGEIGEHHIEF<FGHGGI><9EHGJDGGGDG4BFIH
@2474035/1
gcactggttacaggagatactggttgttgttgaggtggtagttgagtttg
+2474035/1
CCCFFFFDFFHFBGGIBG9FGIIGIJIIIHHGFEH?CDD<DDFH9B?DH9
@5250076/1
ggtattgctctgcagggaacggcgacataggtgtctgctcttcacatact
+5250076/1
@B?DFFFFHHHHGIJIJGIJJIIIIJJJJIIHHJIJIJJJJJJJIJJJJI
@846619/1
cttggctttgccgcttgttgctgtacttgaggctgagatgaagg
+846619/1
@C@FFFFFFHHHHIIGHGIGII@CHEII<FHGIJJEGIEHIGGI
@4706927/1
ctttgtgagccacatcaatgttaaggaatggtttccaaccaataattgca
+4706927/1
CCCFFFFFHHHHHJJJJJJJJJJJJJJJJJJHIIJJJJJJJJJJJJJJJJ
@6274378/1
ctcgaatctattatctcttggacaagttgttatattagtcactttatatg
+6274378/1
CCCFFFFFHHHHHJJJJJJJIJJJJJHIJHJJIJJJJJHHIJIJJJJJJJ
@4195117/1
ctgtatcatcaacttctaaaggtttccaataaacaccttttggaag
+4195117/1
?@@DDFFFGAADDAEEGGGDD>AFHI>DHGCF@CH;1:C9:C??4:
@7761027/1
ctcttcttcaaatccagaattaaaagcttcttttccaattggttctaaat
+7761027/1
CCCFFFFFHHHGHJIJIGIJJIJJIJIJJIIJIJJJIHHIJJFHIIIJII
@6276242/1
gctggctttagtacatcgcctggagacatgactacacaaccatttggtat
+6276242/1
CCCFFFFFHHHHFHJJJJJJJJJJJIJJJJJJJJJJJJJJJJJJJJJFHJ
@4196278/1
gtcacaactaacaatgggccacaactcatattgatcgtcaaatgaaacat
+4196278/1
@@@FF?DDDHGHFEIJJIJJIGGEHGHDGFGGIIIEHDGIIG<GBH?GHG
@8283700/1
tctggaaccaaaaaaaaaaataatttaaatcttttttgttactaattgtt
+8283700/1
CCCFFFFFHHHHHIIIIIIGDHDGHGHIGG=FHIIII<EFE?BDBEDCFE
@5251414/1
gtccttctaacctgttcttcttgaagttggttcagctgtagtctgtctgc
+5251414/1
CCCFFFFFHHHHHJIJJJJJJJJJJJJJJJIJJJJJJJJJJJJJJJJJJJ
@3098792/1
ctctgctgttgttgttgttgctgaggctgctgtggtctctgctgttgctg
+3098792/1
CCCFFFFFHHGHHIIIIEHGIIJJJJJJJFGIHG@CDGIIJEFIAE>BF>
@849363/1
cagcttccacagcttgtctgtaattgcgataaggtttttcaggattgata
+849363/1
C@CFFFFFGD>FHIEHHHIIHHIIIGIGIGIGJIFGI=GHGIIIIB>FIF
@1388767/1
ctgctgtggtctctgctgttgctgttgttgctgag
+1388767/1
@C@FFFDDDHHFHIJJ@FB>FBHCEAH?FHGII?E
@3603589/1
tcactattaaagttgatttgtcttatcgacttgacaattttttcttttct
+3603589/1
@@@ADAEDADFDFHGEGIC>?BIHHIHHFGGIJBHICGGG?9?F>?DDBE
@6277451/1
ctatcttattgagataattatcttttgaaacaactacctcccctctggta
+6277451/1
CCCFFFFFHHHHHIJJJJJJJJJJJJJJJJJJJJJJJJJJJJJJJJJJGI
@7762791/1
gttttgaataaaattaaggagtttcggaaacacgtttattattctgatca
+7762791/1
CCCFFFFFHHHHGJJJJJJJJGIJJJJJJJJJJJHIIJJJIJJJJJJJJJ
@7762948/1
ctcgaatctattatctcttggacaagttgttatattagtcactttatatg
+7762948/1
CCCFFFFFHHHHHJJJJJJJJJJJJJJJJJJJJJJJJJIJJJJJJJJJJJ
@7762987/1
gcagttcattacctaagatatttgttatgatctccggccaagatcagccg
+7762987/1
@CCFDDFFHHGFHJGGGGJIIIJGAGHHFHJIIJJIIJIJJJDIIGIJJJ
@1933063/1
cgattggaaaaataatcagaataagaacggtatt
+1933063/1
:?8DDD?BFDC;DE4AEFIGGEHGH<H;CA?@EB
@226009/1
cttttgtaacatcgacaacaccgcttgtgcggcaatatgtttggcttgct
+226009/1
CCCFFFDFHHGHHJJJJIJIGIIIGEEBHGIHGIDIGEHEGGGJJJID?E
@851703/1
ctgtggtctctgctgttgctgaggctgttgtggtctctgctgttgctgag
+851703/1
@@CDFFDD?FHDFCHHIEIJEG=BHGGFACBEGADHGFGG<DFHE9?94?
@4200145/1
cttgtaggaactggactgcattaaaatccgaatcctttaatgaaattatc
+4200145/1
@CCFFFFFHGHGHJIIJIIIIJIHIGGIGGIGJJJGIJIJICHFCGHJJI
@1933257/1
tcttggtgttcaacaaatctcttaatgat
+1933257/1
@@CFFFBDHF<<CF>FBEHHHIIE:EH9H
@852787/1
ctggtatccaaaggcactgttttcaccggaggaatttgtttgtgattttt
+852787/1
BBCFDFFFHGHHGIIIIGIIIJJJJJBGGGIJFBHIIC9DHC@GGEGIJI
@6280509/1
agagactcgtccaatcagattgaaaaaaacaag
+6280509/1
?;@DDDDDAFFH<<FHB@3FEHHBHC@EH:BF>
@6280556/1
ctttttaatcacattggatctagataataatgcctcagagctaccttggc
+6280556/1
CCCFFDFDHHFFAEEFE?IHDCCBCHHEHCBEDFGGEHEGHHIIGIFEEH
@6768174/1
ggcaagatgtttggcttgctgttttgtagaagccttaccttcagctgagt
+6768174/1
CCCFFFFFHHHHGIJJJJJJJJJJJJJJJJJJJJJJJJJJJJJJJJIJJF
@1392214/1
ctctcatcctaaacctttttaaaacatcttcttgttttctatgttctatt
+1392214/1
CCCFFEFDHFFHFHGHIIIIIIJJJJBEICFHIJHHIJIGIIIGGIJIJI
@7254401/1
caggtggaggtgaaaagaatgatcttccaactgtcacaaacctgttagca
+7254401/1
?@@D=DDDHHDHFIGIIJJGIJJIIJJIJIGHH?DGGGIIIJGIDFGHGH
@8287822/1
catgataatacacaaaatatagtttttggtaacataatagtaaaataaat
+8287822/1
CCCFFFFFHHHHHJJJJJJIJIIJJJJJJIIIJJJGFHIIIIJJJJIJJJ
@3610207/1
gttttaaagcacatttggctgcggtacatttagct
+3610207/1
?=?BDADDFDFFDEEGFGEHE:F:C??D<EDDD>F
@6281417/1
cgtgctgtaccttgtatactagcatgactgactagatagaagtctaattc
+6281417/1
@CBFFFFFHHHHHJHIJJJJIJJJJJJJJJJJJIJJJJJJJJGHIJJJJJ
@3610915/1
gctgctatgagtactatcatcagctggtgtagaattacagaataactcat
+3610915/1
CCCFFFFFFFHBHIGCHIIIIIIGHII>FHIJJGIJFJJGIIHHIEGHGH
@4712611/1
gtccctggttgggaagtgcttgttgttttgcagacaacatgccttggtat
+4712611/1
@@@DDDDFDHFDHEHIEGIGHHFHIJGEHEAFCHHJIGHIIIIGGIJ?FF
@4712733/1
ggtagctcgatcccttcttctaggacagaagtagctataacgaggttaca
+4712733/1
@CBFFDFFHHHHHJJJJJJJJJJJHIJJJJJHIJJJJJJJJJIIJHIJJI
@854478/1
atataagattacaattcttaacattttttctttaaacaaagaacattgga
+854478/1
@@@=DDDDBHADFH@FHI9CF><EHGIIGIEB9EEEGADGHAHIC@H@FC
@1935798/1
ggacaatatcgcacataatacctgttctgtaaaatccttcactggaaaca
+1935798/1
@@@FFFFDHHHGHFIBGHGGIGICGCHIJCF>GGCEGEHIJIC@GIFGEH
@8290312/1
gtcacaactaacaatgggccacaactcatattgatcgtcaaatgaaacat
+8290312/1
?;;?DDDDHBF?DH>F@@>?FFHGEHIGGEHCB4?CE9B3?FGFEHCHIF
@8290393/1
atttcattgtgcattaatctatagaaa
+8290393/1
CCCFFF=BF=C??2CGFHCIDID<ADH
@6769723/1
aattttaattttattattctcaatgatttcctccttccaaaaaaatacag
+6769723/1
@@@FFFFDFHHHHGJJJJJIJJJJJJJJJJJJJIJIJIIJJJJJJJJJJJ
@5722503/1
cagaaatatttcggcttctgcttccgttccaccctttctgctgcgatctt
+5722503/1
CCCFFFFFHHHHGJJJJJIIJJJJJJJJJJJIJJJJJJIIJJJJJJIHII
@5259778/1
ccaaaattgtaaatccaggaacttcccagtcatcaggaataaagtcatta
+5259778/1
CCCFFFFFHHHHHJJJJJJJJJJJJJJJJIJJJJJJJHJJJJJJHHJJJJ
@5259825/1
gttctaacttaaagctgactttagtacatcgcctggagacatgactacac
+5259825/1
CCCFFFFFHHGHHJIJJJJJJJJJEFHGEHGGJJGJIIIIIJIJJJJJIJ
@229177/1
gttgttgttgctgctgttgttgttgttgaggttgattagaagcccctgct
+229177/1
??@DDDDDHFGHDGIIAAEHGG@G>CFBHGIECHCIHEBCFDGCHDCGDE
@4202549/1
cttgcctttgttgctgctgtggtggttc
+4202549/1
CCCFFDAAHACFHFIGIGGDGFFE?22A
@3612023/1
gagaaatcttagctgacatatactaattaagatagcaacccacattgggg
+3612023/1
@@CFFFBDGFBFFGFEHIJJEIHCHCHH9FH>HHIG@FHIDAFBFDCC?>
@6283004/1
cttctaggtccttttatcataatgagatcaagtttttttcgaatcaaatg
+6283004/1
@@@DFFDFFDDHHJIGGGIGJIIEDEEH?<CFCHIGIIJIIIEGGIEEAF
@3612849/1
cgatagtttccaaacgctccagattgatgccatcgtttgcattagacata
+3612849/1
@C@FFFEFHFHHHIIIIIII@GBFBFHIIII>FHHHI=BHGGIGGCDDHF
@2480603/1
cctagacttgtgcaccagctaaagaagacttatctttaaacggcagcttt
+2480603/1
@CCFF3BDHD>FHGHIJIGEHJGIIJEGIGA<F9CBFF9DFAHEIG?B<D
@8291371/1
caactgtcacttttggtcctgttggtccattaatataaaatggttcaact
+8291371/1
@CCFFFFFGHHHHJJJHIJJIFHHIFHIIJJJIIIJJJJIIJJJIJJJJJ
@8291436/1
gagaccacagcagcctcaacaacagcagtggcaacaaccgcctcagcagc
+8291436/1
CCCFFFFFHHHHHJJJJJJJJJJJJJJJIJJJJJJJJJJJJJJJJJJJJI
@1395745/1
gccgatcttgtacaacattttacatgcagttagtgcaactgctcccttgg
+1395745/1
@@BFFFFFHHFFFHGGGGGHHIJIJEF9CHCFCBA?@FGGIIBDGHHIJI
@5260395/1
cactgttcctggctgagagtaattcgtcgcgcattctgttgtatatttat
+5260395/1
CCCFFFFFHHHHHJJIJJJGIJJJIIJJJJJJGIJJJIJJIIIIIJJJIJ
@1937905/1
ccaatgtttctagcctttcataattcataacgtcattagcagagctcgct
+1937905/1
@@CDFFFFDDHHB9FEF><FIGGEHIGI4C3EFHGGC?EF9DCHID@G6F
@7256612/1
gttgccactgctgttgttgaggctgctgtggtctctgctgttgctgttgt
+7256612/1
BBCFFFFFHHHHHGIIHIJJJJJJJJIJFHIEHGJGJIHIFHIJIJGHIB
@8291682/1
aggagatactggttgttgttgaggtggtagttgagtttggtgggtagggg
+8291682/1
@CCFFFFFGHHHHIJIIJHIIHJJ<CG:CFGFGDHHGIJJFHGJ:BGHIJ
@8291756/1
cactgactaaaatattgttcaagttcacgaggagtattcttggaaacaat
+8291756/1
CCCFFFFFHHHHHJJJJJJJJJJJJJJJJIJJJJHIJJJJJJJIJJJJJJ
@8292223/1
ttggtattcgagctgacttgggaggtttggtgcccgcccgccatattgta
+8292223/1
@@@FDDFFHHHHHEIJJJJJJIIJJCEFDGDFHIJIIJJHIJIIIIIGGE
@5725187/1
atgcagttagtgcaactgctcccttggcagtaacaagattttcacatggc
+5725187/1
BBCFFFFFHHHHHJJJJIJJJJJJJJJJJJHIIJJJJJJJJJJJJJJJJJ
@1939422/1
gtatatataagattacaattcttaacattttttctttaaacaaagaacat
+1939422/1
@?@DFFFFAFHGFBGB<ABDIEHFGFHB>HDHGGEGEGG9FGCG3B?;??
@4714655/1
gtacgctcaaacatgcaaatgtgacattattgactaaggccgatctgagg
+4714655/1
BCCFFFFFHHHHHJIJIJIJJHIIJJIJJJJJJJJJIJJIJJJIJJIEHI
@4204553/1
gggtagttgggtaatattttgataacgtggatgtaga
+4204553/1
;B@=BDBDHGHCFHHGIDHIHHGIGJJECHHGIHGGG
@856237/1
gtggtagttgagtttggtgggtaggggttgtttc
+856237/1
?@@7A?DBFD4ADFGB;EA?<G?A??11?C0:::
@3614380/1
gctgagagtaattcgtcgcgcattctgttgtatatttatgctcacttcac
+3614380/1
CCCFFFFFDFHHGIJHHEGIIIIIIJIDGIGIGGIIJIIGGIIHHEBFFH
@6284892/1
tttctatatccatcggttcttcttcttttttcc
+6284892/1
CCCFFFFFHHHHHJJJHIJJJJJJJJIJJJJJA
@3106236/1
gttgagacacttgctggggaggtggacctctttgtgcccatggagtttg
+3106236/1
@@CFFFFFHHHHFGEHIIJE<E?F=@DHIJGGCH<;<F>B99B@GBBFG
@3615179/1
gcggcttgtctaacttgaccaacggtaaaagcaggagg
+3615179/1
@@@DDDAA:CHF>FGG@B<:<F1;E8:D<G4C9:B6B:
@6285732/1
attataacatgacctaagagttttattaaagttggatcattagcagaaat
+6285732/1
CCCFFFFFHHHHHJJJJJJJFJIJJJJJJJJIIJJJJJJJJJJJJJJJJJ
@3106867/1
gctttttgttatctccagcaggtgggtgagtaacatcagctccgagaaat
+3106867/1
C@@FFAFFBHHF<GEHGIJIIFGGHJ:CGB?<FA9?DFEIIIIIHIIJJC
@6286410/1
gctttattctcattaaggaattccggtttctcaaaacatggagctggatg
+6286410/1
CCCFFFFFHHHHHJJJJJJJJJJJJJGIJJJJJJJJJJJJJIJJJJJIJJ
@6286427/1
tgtatattttcatgagtacagtagaggtaagtagttatagcatacttaag
+6286427/1
CCBFFFFFHHHHHJJJGIIJJIJJJJJFGIJHIJIIJJJJJJJJJJJJJJ
@4716520/1
gaaggattttctaaagctttgaattcataagttggttgttttttaagtgc
+4716520/1
CCCFFFFFHHHHHJJJJJJJJJHIJJIJJIHHIJJHJJHJJJJJJJJIIJ
@4716621/1
gtcggtacaatgtaatatgagttttctttgttttcaaaggctctaactaa
+4716621/1
CCCFFDFFHHHHFHJJJJJJJIIJJJJJJJHIJJJJJJJJJJJJJJJJJJ
@6771960/1
gtctccttcaacaatcgtcggtacaatgtaatatgagttttctttgtttt
+6771960/1
CBCFFFFFHHHHHJJJJHIJJIJJJJIJHJJJJJJJJHIJJHIJJJGIJJ
@4716750/1
tccataataagtctaaatagaccttcagggtcattatgggcttctattag
+4716750/1
CCCFFFFFHHHHHJFHEEJIHIHIJJJHJJGHIJJIJJJJIJJJJJJJGI
@7257712/1
cactgactaaaatattgttcaagttcacgaggagtattcttggaaacaat
+7257712/1
@@BFFFFFHHGHHIIIJGGHJJIGHIIJJGHIHIGGGGGEIJJJJIJIJJ
@7257799/1
ctcgaacttccatcatattgtttgatatcgccagtccaaattcttggaca
+7257799/1
CCCFFFFFHHHHHJJJJJJJHIIJJJJJJJJJJJIIJJJJJJJJJJBHIJ
@232915/1
ccggtttctcaaaacatggtgctggatgaggaaatttttcataaagaagt
+232915/1
BB@DDFFFHHFHFJIAGGHAFHIIIIHIJIGE>GIJJJJCHJI9FHIII@
@5727029/1
cccacatggcaggaagttttctcgcaacttaggttatgcgaagtacataa
+5727029/1
CCCFFFFFGHGHHJJICGHIJIJJJGIJJJJGEBBGHIIJIJJGIIJJJG
@7771444/1
ctgaggtctgtcaattcaccaggtgatatatttttgcacctgttataaat
+7771444/1
CCCFFFDFHHHHHJJJJJJJJJJCGHJJJJJJJJJJJJJJJJJJJJJJJJ
@3618532/1
ttcagcctcatgttataacattatgcagttcattacctaagatatttgtt
+3618532/1
@CCFFFDFHHHHDHIIGIIGIG9EB>AHDHIJCIJIGIJJJJBGCHIHIH
@4717531/1
gctgttgttgctgaggctgctgtggtctctgctgttgctgttgttgctga
+4717531/1
BCCFDFFFHHHHHJJJJJJJGJDHIEHIGHIIJIIJJGIIIIICHHGIJ<
@5727774/1
gctgttgttgcctctgctgctgctggggctgttgttgcca
+5727774/1
:?1AD;D=ADAACE<<:E<C:CF?F>;:C@@DE?1:0400
@3107687/1
ctagataataatgcctcagagctaccttggcagctgctaattttgcttgg
+3107687/1
@@@DDDBDFBBHFB>DHHI@DEHG>?HC9FCH@@GGCHGDD4<DDHDG@F
@859137/1
gtcttgaacttcatttccaacaggtagtaagtgatcattaagttcgccga
+859137/1
@@@BDDDFHHHFHGEHGEFEHGGI<CC?BEHIIJFEGHG>GGF>ACBGBG
@859211/1
caattctttacatcaataccttcttctatcacatcggaggca
+859211/1
@?@FFFFFHBHHHIG@HGI@HGIGCDHI@HICGC@FH1::;1
@5263214/1
gacaggtttttgaaaaaattttggccaatagctgtgggttatatggtgat
+5263214/1
CCCFFFDFHHHHHJJJJJJJJJJJJJJIJJJJJJHIJJDHIJJJJJHIIJ
@1942113/1
cctaaagttaaattattgtaacccatactcctatcagtaaaagc
+1942113/1
@@@DBDDDF<CFHGDEG4<AIBH;BEEHGIIIIII@HGH4D><G
@5263841/1
agaaaattcaagcgagctgatgtatggtcaacatcaagaagaggctgcgt
+5263841/1
CCCFFFDFHHHHHJJJJJJJJJHIIIIFHJJJJJJJJIHIJHIJJJJJJ@
@6290618/1
tcttaatgatatcagtcagcttacaagccttagtaagcataaatttatgg
+6290618/1
CCCFFFFFHHHHHJIJJJJJJIJJJJJJJJIJJIJJJJJJJJJJJJJJJJ
@3619111/1
gtgagaagctgcaacggctgccatagatggaacgttgatctggtctggag
+3619111/1
@?@DFFFFHGFHFIIGEHGIJBEFBF@?<DBGGG8BGCH9F4B?FGHIJG
@3619380/1
ggcttgtctaacttgaccaacggtaaaagcaggaggttgttgcatcct
+3619380/1
@CCFDFDDDHDBF4FGEH>?CFFC=;<C??CDGGDG:BB8D>DFFHG@
@234622/1
ctctaactaaaaattcttttttaagt
+234622/1
@@?ADD8B>FFB8EHGIAHIHGIEHD
@2485831/1
ctcgaatctattatctcttggacaagttgttatattagtcactttatatg
+2485831/1
@CCFDDFFHDHGFGGGCFBCGH@DF>HG<FAAEHIJGFCGGCDGIEHGIH
@7259830/1
aataagtctagttctcttatagtaaaattttgtggtaagttttcttccac
+7259830/1
@BCFFFDDHHHHHGIJJJIIIIJGGGGHJJJIIJIJEIJFHIIJJJGIIJ
@234873/1
gtcgtgagaagctgcaacggctgctatagatggaacgttgatctgg
+234873/1
@@CFBDDFAAHFHEIJIIIBAGG<FHGAADDCGGI9F?D8?4BBF@
@5728620/1
tggtaaactcttagatcttcattttgttgccttaatctagccacttcagc
+5728620/1
@CCDFFFFHHHHHJIJJJJJJJJJJJJJJJJJJJJJJJJJJJJJJJIIIJ
@6292201/1
tgaaattattggtatttcttttttccaaattgcctctccattcaattgaa
+6292201/1
BCBFFFFFHHHHDHIJJJJJJJJJJJJJJJJJJJJJJJJJJJJJJJJJJJ
@7774625/1
ctttggcacattgcagttgctatcatacattcttaatatctgtgtattaa
+7774625/1
CCCFFFFFHHHHHJJJHJJJJJJJJJJJJJJJJJJJJJJJJJIJJJJJJJ
@7260621/1
ataacaaagaatggaaggccaaaatttgttcacactgttcctggctg
+7260621/1
CCCFFFFFHHHHHJJJJJJJJJJJJJJJJJJJJJJJJJJJJJJJJJJ
@3109266/1
ggccctgatgctgggaacaagaatgctgttaatgcctccaagcttaacat
+3109266/1
@@@DDDDDHHHADGGF;EC9F3CHHGGIGF@FHG>FCHHGIC=BFGGAGH
@3109334/1
ctttttgaactgaaatcacctgctccaggtaatg
+3109334/1
@7?DBDD=DA4A:AGE?>E;C;F:FG3CB:DCDH
@4719958/1
ctcacacctggcactaaactgtaaagggcttcactgcaaaagtttgatca
+4719958/1
CCCFFFFFHHHHHJJJJJJJJHIJJJJJJJJJJJJJJJJJJJFHIJJJJJ
@5265714/1
tgctgggttgctggtcactgggttgttgcctaacaggaggtgcactggtt
+5265714/1
CCCFFFFDHHHHHJGJJJJJJJGIJJJJJJJJJJJJJHJJBDGIJJJJGG
@6295069/1
ggtaaaaagattattgtattttcttttagaactctttcaaagagttctgc
+6295069/1
CCCFFFFFHHHHHJJJIJJJJJJJJJJJJJJJJJJJJJJJJJJJIJJJJJ
@6295212/1
gtcgaatactctgagcttgctgagcgactaatgccactgtgtccaca
+6295212/1
CCCFFFFFHHHGHIIIIIGIIEGIIIIIIIIIIIIIIIIFGIIIIGI
@2488182/1
gtagaattacagaataactcatgaatgctttctaatgtttcttcatttaa
+2488182/1
@@@DF8DDHFDFFBGHIJCCEHCCGGIEHIIGJEGIJIIIGIIIIGJIIH
@2488418/1
gttacaggagatactggttgttgttgaggtggtagttg
+2488418/1
@B@DFFFFHHBFHHIEGGH7CGHHGGHGE1?E8?CCDD
@8296517/1
ctgtagtacaaatttctatttccgattatttttcctttgatgctgctcaa
+8296517/1
BCCFFFDFHHHHHJJJJJJJJJJJJJJJJJJJJJJJJJJJJJJJJJJJJJ
@7777982/1
ctttctttcaacaaacacaagagctaaattatcctttttgaaatttttta
+7777982/1
CCCFFFFFHHHHHJJJJJJJJJJJJJJJJJJJJJJJJJJJJJJJJJJJJI
@7779014/1
ataagtttggttccatcaggaaacgatggtctgtgttgttctttttctat
+7779014/1
@@CDFFDFGHDHDEEHIIIJEGGHGCGHGCFGHJJJJJJJIEGIIJIJJI
@3111739/1
cttgtcttacaggtaccggtctttctcgataatcaagtgttggtgcattc
+3111739/1
BBCFDDBDDDBHH?AGHHGEFGHHGI9EGHCACFD9?BDCFHIBD<BD>B
@6298036/1
gtttcctcctcatcaagagcacggcgatactgcaaacaagggatagcact
+6298036/1
C@CFFFFFHHHHGJIJJJJJJJJIJJJJGJJJIIIJJGJJFIJJJIGGII
@4722287/1
ccggtctttctcgataatcaagtgttggtgcattcataattcgggcctta
+4722287/1
@<@DDDDDD<DFFIFIII>HGBH4<FB3?E??<CDFFFFFGF@;FFBEFF
@5268146/1
gctgttgctgttgttgctgaggctgctgtggtctctgctgttgctgttgt
+5268146/1
CCCFFFFFHHHHHJJJJIJJJJJJJIIJHIJGGIIJJIJJGIJJJJFHIF
@237254/1
ccatactccttgtcttacaggtaccggtctttctcgataatcaagtgttg
+237254/1
@@@FFFFDABHHGJFJEGIH9AAAFGG:GGIEBDGH@FHIIJEEH4D?B9
@1403158/1
gcctcatgttataacattatgcagtt
+1403158/1
@@@DFFFFFFFBHJIIJIIIIFGGDC
@237482/1
cacccatgttaaattttttcagaatcatgtgatttttcttcctttca
+237482/1
@@@DDDDDFDFHBGHIIGIEE<H4?DHGGCHIF@FGC:DFHIIHGHE
@1945534/1
ttcaatggttgctgctaaatcttcaagtacatagtacataa
+1945534/1
@@@FFFFFFHGHHIGHGCEHHGEIIJII<FHJCGBFGGICH
@3623737/1
gtcattagcagagctcgctactaaggccttcaagatagaacccaattctg
+3623737/1
BC@FFFFEFFHHHJFHGIJJJJIGIJJJIBHIJJDI@DHGBFGFFEGIJG
@5732787/1
actgaaccaaatcggctccttgaatgaatttttcattcctccatactcct
+5732787/1
CCCFFFFFHHHHHJJJJJJJJJJJJJJIJJJJJJJJJJJJJJJJIJJJJI
@5269160/1
ctttgttctttcttgtcagcacagaataatcttgtatgatgtctcttttg
+5269160/1
CCCFFFFFHHHHGJJJJJJJJJJJJJJJIJJJJJHIJJIJIIJJJJJJJJ
@6301638/1
attgaataatagctggctggttcctagaatcccacatggcaggaagtttt
+6301638/1
=@@F?DFFHDHDHFEBHGHBHIIIIIGHIDEHIEHHHIIIIIIGII?FHH
@1403567/1
ttctttttttgttagactgatttgatagagcacggaaggtggaatttttg
+1403567/1
CCCFFFFFHHHFDGIIGGEGHGIJIGIIIJBHIJFDFGG@DHHJIIJIJ:
@4212284/1
ccttaactgtccttctaacctgttcttcttg
+4212284/1
CCCFFFFFGHHHHJJIIFHECGBHJJIIJIJ
@4212515/1
gaggaaatagtattttttcttcatcgtcttgaacttcatttcc
+4212515/1
@?<DDDDDFHA?FGIIIIGHI:CHGD;CCHIHIIIEEEHGHGI
@1404346/1
tccagctaaggctgtatcatcaacttctaaaggtttccaataaacacctt
+1404346/1
@@@?DD;DHDDHB9B??FIEE9<CFE42AFHIIH<<FCCGGB?43?BFEH
@864842/1
cctcatgttataacattatgcagttcattacctaagatatttgttatgat
+864842/1
CCCFFFFFGHDHHIIIIBEHFIH<HHGGGIIJJJJJJJIEIHFEEHHIIJ
@4723405/1
ggtaaagttttgcctataagaacaatgagtgagagcttgcaagaggtaac
+4723405/1
BB?DDFFDHHHHHJJJJJJJIJJJJJJJJHHIJGIIJJJJJJJJJJGHJJ
@6779093/1
cccaatgtttctagcctttcataattcataacgtcattagcagagctcgc
+6779093/1
@;@DDDD=A2=A?F9?FFHCIBBHIIEGBHH@FG;FHIEB?B?G;;09@F
@2491676/1
cttggcaacaaacagttgttttttcctgatatagctctaacttcaattaa
+2491676/1
@CCFDE?DFDHHHDHHGGFAC?<CCGHI<BG>D@F>FD9?99BDBFA9??
@4213491/1
cgtaatgaatggtgttgctttcgcagggtaagtctttcagtctcatccac
+4213491/1
B@@FFFDDHDDHCB<EFGAHIJJGGIJJBDFGDAEIIIGHAHEHDAFGEG
@5272737/1
ccacattccattccatgatttattaaacccgatgctagctttcttaaatc
+5272737/1
CCCFFFFFHHHHHJJJJJJJJJJJJJJJJIJJJJJJJJJJJJJJJJJJIH
@2492360/1
ctgtaattctcctggaatacaggtcatgtcagattgtagttaagcatgga
+2492360/1
@@@FDEADADAFHGBFEFGG9E>B9CE42<AEECGH??C<EHEEED<3B:
@865985/1
ggactgtcagatggttttggagaattatcaaagagaattattgaattcaa
+865985/1
@@@?DDD:CF4AFEBGGGIII9C@EHIIIIIHFCGG>F@HEGCEC4BF9B
@1948262/1
gtttgttttctccaactccgacaaacgccatcctctcattcttag
+1948262/1
@@@DFDBEFHGDFF9GGIEEGDHJCHHBGGHICGEG?BD4?FIHE
@240592/1
cgactgatgatttgaggttcttgtggaattgtgacactttgatgttgtaa
+240592/1
@C@DDF8DFFHFHJFGGGIGIHHAAGGGC@DECEEAECGHGEHIDGGAEI
@866990/1
ctgaatttcagcaattttcttaatg
+866990/1
@@@DDF?DDHHA?EGIGEGFHGGIG
@7783607/1
gctagtcatttgttcccctgagattggggaggactcaatgccaacattga
+7783607/1
BCCAFDFFHHHHHJJJJJJJJJJJJIJJIJJIJJJJJJJIJJJJJJJJIJ
@241482/1
atgtaatactttgtagatatcagacatttcttcagggagaatttttaacc
+241482/1
@@@DDDEFHHHHFGIJIGHEHGGGE@HGIEJIEFHEGIII>FGAHIIGGG
@3116622/1
gtcttgcacgacctttggattgaatataagaccttgttgttttagggtaa
+3116622/1
@@@DDBD:C1@DFFII<B@EEFEIIICFFEEGIIFFIEAF=3DCF9B3BA
@4724843/1
tgtggttcttcagtatgcatattaagttcttttcatgattatatatatga
+4724843/1
@@?DBDDFGFFA>FBHIIEHIIIIIIGHIIIIIIIIGGHIGHHIIIIIIH
@5273836/1
gtgcagtatgttttccaacagtcataataaattcattagactgtcgatga
+5273836/1
CB@FFFFFHHHHHJJIGIJIJIJJJJJJIJIJJJIIJJIJJJJHJJHJID
@6780215/1
gtgcggaggctaccttgccgtaggaaataagaaagcaagagaaggaagtg
+6780215/1
:1=;?DD8@DD<CGFIFFCF?EDEC9?BDGFCGCGEF>FDCBCB;@8.8.
@2493858/1
caggatattttgggttcccatcactgacattactttgatccttgtcaagc
+2493858/1
??<DDA:DDDDD8E@@BE@ECF3A9AA?A<4?EEF>DF><<DAE<DED?B
@1405858/1
ccttaacttgcattaaatcacatcacattaccacatttctcaaattcagt
+1405858/1
CCCFFFADHFHHHJIJIEII<FGEGJJGGEHGIJJBHDIJJJIGI@GHI9
@3626292/1
tgaaatctttaggctgcagctcaaccattttatcggccaacat
+3626292/1
??<DDDFAHHABFIFHEIEHGIICGGGE><E4CCGDFHE=D=?
@241675/1
gattgacacgagacaacgtgatataactatgaagaatcatgt
+241675/1
<@@ADFFFFF?CFHGIHA8CFGGG9EEFHGIEIDF>FHEGE4
@8303018/1
gtagtatgtttacaaatgttgcagcattaagtcttctctgcactgtgaca
+8303018/1
BBCFFFFFHHHHHJJJJJJJJJJJJJJJJJJIIJJJJJJJJJJJJIJJJJ
@5734878/1
ttaagagtactaccaactcatactgtcttcagcctcatgttataacatta
+5734878/1
CCCFFFFDHHHHHJJJJJJJJJJJJJJJJJJJJJJJGJJJJJJJJJJJJJ
@2494017/1
gctcaaacatgcaaatgtgacattattgactaaggccgatctgaggtctg
+2494017/1
CCCFFAA:DDHFHIIHIGI@4<<AEHGH@AE<@<B?FBB@G;BDA=D?B3
@6307765/1
catatttcaacatgtatccttttgggcggtaccatggtataactatctta
+6307765/1
@@@DFFFFFHHHFIHIIJJJJIII<FBFG@0@?DGFGGIHBCBGHGCGGF
@868039/1
ccttaatatacgcaacaaagctttcacgttcataaggtctcatttgaaaa
+868039/1
@BCFFFFFHHHHHDHGIIJJJJJJJIEHGGIJJJJI@<BFGB<GIJEIFI
@6307846/1
tgattacttcttctcgaggtggctgcagtttccatatcatattatacctg
+6307846/1
CCCFFFDFHDHHHJJJIIICFHJJJIJJHJJIJJIFHGEIHIIIJJJJJJ
@5274676/1
ggcgttttggtgggcatggcctgcagctccctttttgcagcttcttcaag
+5274676/1
BCCFDFFFHHHHHJJJJJJJJJJJJJJJJJJJJJJJJJJJJJJJJJJJII
@242854/1
gtcttgaaatctgtagcccaatattgattccagaacttccggcataatga
+242854/1
@@@?DBDFFGBAACFGGEFHCG3AFEFAFHG<?3AGGECEABBH<F<?99
@1407387/1
ctcaactatagtttaaaaaaacaaaacaagaatattctattgaattgatt
+1407387/1
@@@FFFFFFFHFFHIIJJDHIIEHIIGI=>DHBDHGGDEGGHIJEIGGGG
@6782224/1
tccttctaacttaatgcaagcttctcttatagctgtcaactcatgttgca
+6782224/1
CCCFFFFFHHHHHJJJJJJJJJJJJJJJGJJJJJJJJJJJJJJJJJJJJJ
@2495636/1
gcatttattgcagcttctttctgtgcatcatttttacattttcctgcacc
+2495636/1
CCCFDFFDGDF4AFHIGG@A>FFEFF:AAAF>HEHHECIGI<CECBDG3B
@6782530/1
gcggttgttgccactgctgttgttgaggctgctgtggtctctgctgttgc
+6782530/1
BCCFDFFFHHHHHJJJJJJJJJIJJJJJJIJJJJHGJDHIJJIJJJIJJI
@1955324/1
gggtaatcaaattttatgacaaaattgcaattctttacatcaataccttc
+1955324/1
?@@=BDED?DFDHDGGIGGIIIFI<CH<H?<FHHGBEFGAFAF@DC3999
@3628465/1
gcaggctggccatgttgaatagcttgctgtgg
+3628465/1
@@@DBDBA1CAABG4CDGI<:AEBEFFHE@3C
@1955508/1
atcaagcttcggtccgactgatgatttgagg
+1955508/1
B@CFDAADFD6FFGHIGJIIIEIHGICHJI@
@243699/1
gtaggaagttatcaagaaatctaagattgcatcaccgaggaattccagcc
+243699/1
@?@FFFEFHFHFFIIGGDEIGGI4CCFCBCGGHGGE?EGII3D<BBF9B@
@4216857/1
gtttgattctttgttctttatttgtgtataatatccac
+4216857/1
B?BFDDDDFHHGHGIIIEBHJGIIHDFHIJGGGHJCDH
@4217352/1
gtcattagcagagctcgctactaaggccttcaagatagaacccaattctg
+4217352/1
@@CFFFFDBHFHHHBHHHGIJHIIIGJJIJIIJJEIGG4BBFBGIIIGJG
@2496762/1
ctgaacgtgtacacctcacatatgtatggcacaactgataagttaagcat
+2496762/1
@@@DDDD8?BCF>D;CGHGEAFGBFF?C9CAD?DGGA>DFEED>F@GCHA
@1410839/1
gctgaggctgctgtggtctctgctgtt
+1410839/1
@@@DDDA?ADH??E3ED3CDHHIAGH>
@5276843/1
ggccaatagctgtgggttatatggtgattgatgccattcaactttgcatt
+5276843/1
CCCFFFFFHHHHHJJJEGIIJJJJFHHJJJIJJJJJJJJJJJJJJJJJJJ
@5277186/1
catttctcctggatcattataccacaattctggatgtaacctatcaggat
+5277186/1
CCCFFFFFHHHHHJJJJJJJJJJJJJJJJJJJJIJJIJJJJJJJJIJJHI
@869226/1
cgttattgaaatcagctctcctaacaaggttgttaatctctctttcccga
+869226/1
?@?DDDDDHHHHG<GHI><F@HGHGEGG99CCEFCFEGEDG1?DGDHGEG
@1411665/1
ggcacatccacgatttcggcagcttttacctcattttcactcagaagaaa
+1411665/1
CCCFFDEDHHHHGIJIIG@EHJFGCGGIDFGGIGIJIGCDHBDCDFHICE
@3119026/1
gctgctcaatttaccttcatccttgttttcaaagttgataaataatatta
+3119026/1
CCCFFFFFGHFHHJJJIJDDHIHJJHCHIIIHGIGFGAGIJICGHGFHIF
@245382/1
cttgcaagaggtaacttctgtcttgaaatctgtagcccaatattgattcc
+245382/1
CCCFFDDFFFDCFH>AHGIIFHIIJJIJJIJJDFHFGFGGEEHIIIJEGI
@7789782/1
gtctcttcaaaatcttcttcatcacgtcgtctttttttaccaaaccggta
+7789782/1
B=BDFFFFGHGHFHHIFHIIJJJJJJJJJIJJJJJJJJJJJJJJJJJJFH
@7789796/1
gcctcacttgttttgtcataagttgtaacagtaagttcttttttttcctt
+7789796/1
CCCFFFFFHGHGHGGJJJJJJJHJJIJJJHJHGIIJJJJJJJJJJJJJJJ
@8307180/1
gcttgctgtggtggtacagcacccggtcctggtccagattcctgttgtgg
+8307180/1
@??ADDFBHGHFAGFACHH@FGIGDGIBFHIBBGBDFFBGGGIHC<BGEC
@6786699/1
catactccttgtcttacaggtaccggtctttctcgataatcaagtgttgg
+6786699/1
CCCFFFDFHDHHHEIHIIGI<?EHBHEFGGHGGIIIIEEHIIIIIIIHIG
@8307348/1
cttgtattttgctcttctggaagagggcaagtaagtaccatatctatgtt
+8307348/1
CCCFFFFFHHHFFIJJIJJJJJJIJIJJHIIGHIJFGIJIJIIIJIJJIJ
@245755/1
ctttaacctcataactaaaacagggttcatgagttccactttcacaatca
+245755/1
@@CFFFDFHFHHHJIJIGEEHGHDIHGIEIJ@E:?DAEGDCGCDB4BBA<
@2497932/1
ccgaggaattccagcctttgatagcaa
+2497932/1
@@@D=DD>FFFAAA9CCGE9<EEA<B4
@7790634/1
cactggttacaggagatactggttgttgttgaggtggtagttgagtttgg
+7790634/1
CCCFFFDFHHHHHHIIJJIJJJHIJHIJJJJIIJDGH@GGFHIFHGIIJJ
@4217932/1
ctggggcactcggagtgaagcaattgaagaatggtgg
+4217932/1
@@CF?DFFHDHHGIJHEIIGGGCGGGGCHCEA>F99B
@246570/1
ctggtttacaattagaatttataagtgttgcggttaaaccaagaacatgt
+246570/1
BCCFBFFFGHFHGJIJGIIJJJEAGAFHGJ<@DEGIIJDGH=;FGBG@GB
@2498705/1
ttgtgaatcaatttcaggatacgatctggtttacaat
+2498705/1
?@1ADDD8DBCDD<@DGEI<AC1AC;D4A2A;3:9?B
@4730624/1
cttggattgcctcctgcggaccattagttgaagttccagccctcagataa
+4730624/1
@@@DDEFFGHHHHIJJJIJFHIGGIEGFHEGGIGGIIGGIIJJGGIDIJG
@4730721/1
ctaatatcctaacgttatcaggttttgggtagttgggtaatattttgata
+4730721/1
CCCFFFFFHHHHHJHIJJJIJJFHJJJJJCGHHIJJJDGHIJJJJJJJJJ
@3119828/1
aaattagaatcatcccatagcaaatgatatttggtaggacgtgctgtacc
+3119828/1
<@?DFFFFHDHHDDGHGE9EGB@EHHGB@DBH>@EGBFHEG:BGAFFGEA
@247382/1
agtttccacaacaatttctcttcctttttttggatctgaagggcg
+247382/1
@@;DDAEDHHGHDG@4:EHIGHIBHDHIIIIGG<FHE@AHC?@=F
@6310881/1
cgaatactgttcttaggaatatttccaatgaattcctctatttcattgtg
+6310881/1
@@@FFFFFHHHGHIJJIIJJJJIJJJJJIJJHIJGHGGJIJJJJIJJJHI
@1958831/1
cactaataatttacaaatatcactaatcttcaatacattggttttgaata
+1958831/1
CCCFFDFFFFHHFGGEIBEHHHGGG@@HE@HHII@G<FHIJDGHGDG9?@
@1958988/1
tggtatttcttttttccaaattgcctctccattcaattgaagaagcaatt
+1958988/1
?@@?BDADDFHFHIGGIGIIJJ@BEHCHIG>DFHGCIC<GGE@3B9@DHE
@6311445/1
tccactttcacaatcaattaattggtaacatggtaaaataccttctttga
+6311445/1
@@@DDFFFAHD>FE>EFHI>B9EDGA<<BH9?C?EA9?@F<GFH3CDHIG
@1413148/1
cttgttttttacttgttcctgtgccataaccgtacttcatatc
+1413148/1
@CCFFFFFAHHHFIIBEAHGH<B><BGGGECGDGAAGH@HBGG
@7270801/1
gttgtttccctagactgtggttgagacacttgctggggaggtggacctct
+7270801/1
@@@FFFFFDFFHFJGGIIJIJIGGGADEHGIJHGGIJJDGG6?DHIGJGI
@248643/1
tgaagggcggtcccctcttttgggtggaatgtatgacgatgatttgatat
+248643/1
@@@FAADDFHHD<FHBH>BD4BGBHBGGHEEC9@CHIIGDHECECHF@@B
@7271417/1
atttctttgtgtcgaaatacaaggcaggaaatggtgaactgcctttcatg
+7271417/1
CCCFFFFFHHHHHJJIJJJJJJJJJJJJJJIJJJDHIJJIJJIJJJJJJJ
@5278106/1
gctgtagatcctatcgagaggctaatatggattgcgaccattactttgtg
+5278106/1
@CCFFFFFDHHGGJJJIJJJIIGIIIJIJJGDFEEHGIGIGJBGGIJJJJ
@3633199/1
ctccatactccttgtcttacaggtaccggtctttctcgataatcaagtgt
+3633199/1
CCCFFFFFHHGAHIIIJJJJJIGFFHEIIIJIGEGH@GIGHIGEIBGD98
@6788187/1
aagaactatttctttaagaatattttggatttcattgatagtatctgatt
+6788187/1
CCCFFFFFHHHHHJJJJJIJJJJJJJJJGIJJJJJJIIJIJIJJJJJJJJ
@6788440/1
gtttgttttctccaactccgacaaacgccatcctctcattcttagttgta
+6788440/1
@@@DDADDF:DFBCGDBAGIFE:FF?FEEFFEIIIIFFFFIIIIF8B>FE
@7791556/1
ctcagcaccaattttatgatttctcttctcttggtgttcaacaaatctct
+7791556/1
@@@FFFFDHHGGHJIJIGGHIGHJJJIEGIIIIEHIHGEB@GGGGIJJII
@3633886/1
ctccatactccttgtcttacaggtaccggtctttctcgat
+3633886/1
@@<DDFFDDADFFHGBHGBFGHHCFGE:E8?:DGHDGBD?
@2499653/1
gttaaatcaacatcagctgagatatactcatatt
+2499653/1
@@@DDDDDF>>?FGHH@:CFD9ECHIIECH@D?4
@5741295/1
ctggttacaggagatactggttgttgttgaggtggtagttgagtttggtg
+5741295/1
@CCFFFFFHHGFHJJJJJJJEHIIJJJJJGIJFHIFFHGHIHIFIIJJFG
@4219603/1
agaaaaaaggttcttttacccccttcagaatataatagtttcaactcatt
+4219603/1
CCCFFFFFFHFAFHJJFGIJJIIGJIHGCFGBGIIGGGHIIJIIHIIJBI
@4731929/1
gtgtttttgagctcatacttaatccaatgacatgg
+4731929/1
????DDBDFD;ADC<EE<EF>EHI@FBHHFF<E?:
@1961291/1
gtatttcttttttccaaattgcctctccattcaattga
+1961291/1
@?@DAADD??FFAEEHJEGIGIEGD@GHIGGIEG9FFE
@873002/1
ataagaaatacggtgttgtacacagtattcttgtagtgctccaatcgcat
+873002/1
CCCFFFFFHGHHFEFCGGEHIIIGHGIJGIIJIIIIHIIIIIJDEHBHIG
@1961739/1
ggaacgttgatctggtctggagctggatgagtgacatcagcgccaacaac
+1961739/1
@CCFFFDEHDHGGJHEGFGFHGIGIEDDEHIBHIJGIIGE>AGBHBFIEH
@7272859/1
cttcaacaatcgtcggtacaatgtaatatgagttttctttgttttcaaag
+7272859/1
@@@DDD>B:?3CFFGI@GD><AEG@DGBF@GCFFII@BD@D?BBBFGIE?
@6315093/1
ggcacaactgataagttaagcattgcagttcatcagaatcaaaatggttg
+6315093/1
CCCFFFDFHGFHHJIIIJFIHGIJIJJJHIHJJJJIJJJIJHIIIGEDGH
@8309622/1
ctaggaccagtttgcaaagggaagcgagcttgctgttgttgttgctgctg
+8309622/1
CCCFFFFFHFFHHGIGGHGIJHIGII@GHIJIGJJGHJHIJFHIIIGIIH
@8310321/1
ctggtggggccccacctcccgcaggagcaccagggggtcctacaggagga
+8310321/1
@CCFDFFFHHHHHJJJJJJJJJJJJJJIJJJJJJJJJFFDEEEEEDDDD@
@7793184/1
ccctgattacttcttctcgaggtggctgcagtttccatatcatattatac
+7793184/1
@@@DDDB?CBACFGIFG?CCF13<C;8:EGC:DG9??CC0::?GGI<B??
@6790810/1
cctgccactcatcataatgaacaatatcttcttttggattagtagaaaat
+6790810/1
CCCFFFFFHHHHHJJJJJJJJJJJJJJJJJJJJJJJJJJJJJHIJJJJJI
@1962355/1
gaacaattctatcacctttgaagttgaataagttattattcttctaggtc
+1962355/1
?@@FDDB>FFFHFGHIJJGIDIIHHGC>GGGHHEGGIIJJIGIGHIC@GG
@1962433/1
agaggatgatggtgttgcctgtctgctatttgatttagcataagaaa
+1962433/1
@C@FDDADHHHFHGDH?D<@HHDGA9FABHIIDGGGGGGGCHIJIH@
@6316287/1
cgacaattgtaccaagctctggcattttcctgtgactgatttttcttcaa
+6316287/1
CCCFFFFFHHHHHJJJJJJJJJJFHIJJJJJJIJJJJJGJJJJJJJJJJJ
@3121347/1
cttttgggcggtaccatggtataactatcttattgag
+3121347/1
B@@DDFFFHHHDHGHGIIHG>FGGIJJIJIJJIJF<B
@6316452/1
ggccattatcgcatcatacggaatctgccgagtccttccttctagtgctt
+6316452/1
C@CFFFFFGDHHHJJJJJJJJIIEFHGIGGHEBHGGIGJIGFDDFFCFIG
@252036/1
ataataagtctaaatagaccttcagg
+252036/1
<;=DD8D?DBFFFG9CA@HB<AC@H@
@3637423/1
cttctgaagacaggactaggtgctgcaatgaccatcaatc
+3637423/1
@C@DAEFFHDHBHI@;FHIG<AFHGH9FDEGG9EC>BBD<
@1963162/1
cttctaacctgttcttcttgaagttggttcagctgtagtctgtctgcatc
+1963162/1
CCCFDFEFHGHHHIFIFHHICCCGEGB?F>HHIGGE>9?FHEGGEHGBGG
@3123277/1
ccagtttgcaaagggaagcgagcttgctgttgttgctgctgctgctgttg
+3123277/1
@@@FDABDDHFFFCG;FHGG=FEAFFHBHCCGBBFH9BHGA>FGGGEC@C
@5281628/1
cctaattgaagagccttttcccaaaatcataccattagatttattaattt
+5281628/1
CCCFFFFFHHHHHJJJJJJJJJJJJJJJJJJJJIJJHIFHIIJJJJIJJJ
@2505679/1
attttcttgatcagaacaatactcatcagaagttgacattctatccaaag
+2505679/1
@@@FBDDDFDFFDHBACBFEGG>@DADDHEGGFCE@GGHC<DG<F1BFGH
@8313593/1
gtagcctaattgatccataataagtctaaatagaccttcagggtcattat
+8313593/1
@@@FFFFFHHHGHJJJJJJJJJJJJIJHDCCHFEEGHIHGHIJ?DGIJIJ
@8314293/1
tgatagtatctgatttgttgtttattagggtagcattaggaggactgtca
+8314293/1
@<@DDDDDH?CBFEHHBCF@ACEHFCDHBAA@E?EEHHECGDBDHGDGEG
@2507014/1
caattctttacatcaataccttcttctatcacatcggaggcaacca
+2507014/1
@@@DDDDFFGFHHEGIEGGEICG>FEHEBE@HGHGEGC@?@1??9B
@2507147/1
ccagccctcagataatcccatatcattgagacattaacttgcgtagcata
+2507147/1
?8?DDD?DHAFFHI>FGGH<CFFEEIFHGH<GHG@@FFGGEHI?FF?GGE
@7277695/1
ctccacctgaactagttcatatttcggagtcgtccctcttctggaaagca
+7277695/1
CCCFFDFFHHFHHJJH<EEGJJJJGGGIIIIJHGHIGHGHIJJGIJJ>FF
@6320636/1
gtgaaatctttaggctgcagctcaaccattttatcggccaacatattact
+6320636/1
BBBFFFFFHGHHHIIJJJJJJJJJJJJJJJJJJIJFHHJJJJJJJJJJJI
@7277955/1
acacaaccatttggtatattcatcctcttaaaataaaagaataatagcta
+7277955/1
CCCFFFFFHHHHHJHIJJJJJIJIJJJJJJJJJJJJJJJJJJJJJJJJJJ
@5745302/1
ttttttttttggttccagagactcgtccaatcagattgaaaaaaacaagt
+5745302/1
@@@DDDDDHHFAFEHG>??89BBCC9BCBG9=@=@CG9DHIHHEA3=@=>
@877377/1
atgcataagtcattcctctatcaggtaagacaacaatcacaagttttact
+877377/1
@@@DFDDFHA?FAHI4CEGICHEGEAABGI@HIGIEHEDHGCGHGGIG@G
@1420904/1
caagaggatggtagtaaccgtcgggacttgaaaagaa
+1420904/1
?@@DDD=:=?1CFGFHGGBF:CEGBCDGCA<<B9?1D
@5282011/1
gggggaacgagaaccaatttcttttttaaaataatcagcaaaatccaaaa
+5282011/1
CCCFFFFFHHHHHJJIIJJJJJJJJJJJJJJJJIJJJGJJJJJJJGIGJH
@254995/1
gataagaactatttctttaagaatattttggat
+254995/1
@@<DDDDFHHDHDGGGFGIIGCGGH@>HIG@94
@3124575/1
ctccaatcgcattccctttcacactagggacatgaggtgaaattattggt
+3124575/1
@@@FFFFFHGHHGJJIIJIHGHIIJJJJICCEHGHIJJGIGIJJIJBHGB
@3125711/1
caccactatattcaccaaccgttagcggagtttgctgtcgaatactctga
+3125711/1
CCCFFFFFHHHGGJIJJJJJ>FHIIJJJGDHGHGIEEGEGBGIJIJJJIJ
@8317500/1
ctcagtttcacttaaatcttgaaagatattatcacagattgcccttatct
+8317500/1
CCCFFEFFHGHHHJJJJJJJJIJJJJJJIJJJJJIJJIEHGJJIJJJIJI
@8317563/1
ccataaccaagatcaattactctaccaggtggaggtgaaaagaatgatct
+8317563/1
CCCFFFFFHHHHHJIJJJJJJJJJJJJJJGHJIIJHHIJJJJJJJJJJJJ
@1422465/1
ccgcaacaattgtacacaactccataggaagcgccaaaggcttctctcgt
+1422465/1
@@@DDDDDFBDHFHIGG@ECHCH@BHGCHGBFEDF>HEBH<<DGB<B8A;
@7280119/1
ccggtctttctcgataatcaagtgttggtgcattcataattcgggcctta
+7280119/1
CCCFFFFFHHHHHJJJJJJJJJHHIIJJHHH:CGIIJIHIIIJJJJJJJJ
@2510964/1
gttttattaaagttggatcattagca
+2510964/1
@@@DD?D=CDBDAFG9E@>>FIIAG>
@1966549/1
cttaactttagtgaactggtcatcaactgagaggccaaact
+1966549/1
@CCDFFFFHHG<DHBHGGIDHIIIGGCHEGIEGGC;FD>BF
@878348/1
gtccgactgatgatttgaggttcttgtggaa
+878348/1
=?@AB:DDAFBHFIEGGCGGHCFAF<?>@F3
@1966771/1
gtattcttggaaacaattttataattattggatatat
+1966771/1
@?@BDD<D4=:DDF;GFFIIIFIE3<:@EFEA9CCH>
@1966890/1
ctccatactccttgtcttacaggtaccggtctttctcgataatcaagtgt
+1966890/1
CCCFFFFFGHDDHIIIJIDIIFIHEGH:FFGBCGGIIB<G9BGB9?B9?9
@878824/1
ggcatttctttcagaccaaaatttctttgtaaacaagttagtaaaat
+878824/1
?@1DDFDFHHFGDGG>EFGCGE@FHEGEIHICGGGG9B@DFCDGGGD
@257325/1
atcggttcttcttcttttttccacgtgaaatctttagg
+257325/1
@@@DDDFAAFHH?@GEFGGIGHHIJ?EG?F>D@C@F>>
@4226275/1
gcctcatgttataacattatgcagttcattacctaagatatttgttatga
+4226275/1
@CCFFFDFHHHHGJJIIJJIJJIICHIJJJJJJIIJIJICHIJJHEEIDD
@5283484/1
gcaaatgtgacattattgactaaggccgatctgaggtctgtcaattcacc
+5283484/1
CCCFFFFDHHHFGJJJJIJJJIIIJIIHIJJJJIIIFHIIGIJJJIJJJJ
@5748450/1
atttgatagagcacggaaggtggaatttttgcattttttataacttcttt
+5748450/1
@CCFFFFFHHHHHJJJJJJJFHIJJJJJJJJJIJJJJJJIJIJJJJJJJJ
@5748600/1
aatagctgtgggttatatggtgattgatgccattcaactttgcattaact
+5748600/1
CCCFFFFFHHHHFHIJJJJJHHIJJJJJIJJJJJJJJJJJJJJJJJIJJJ
@257862/1
gcacaacaaacacttggggagttaaatcaacatcagctgagatatactca
+257862/1
@C@FDDDDHGGHFIBAGGECGFBGI9FGD:?GBGGGGG>9FHB>BFEHIG
@3127048/1
cgtggaagtaagtggtctttcatttaatgttttttgaaaagcctcacttg
+3127048/1
@@@DF7BDC?<C?FEBFDHCEGGGGH@9EEB49?DAHIGCG9DGHA2DAD
@1968397/1
gggaaaattaatttttattaagaagccaaattgcacctcacacctggcac
+1968397/1
@@<BDFDBDFGHDHBGH@GI@G<EDGHEHHEE@?F3@9CFFHGGGGCGC>
@8318686/1
ctaaaatattgttcaagttcacgaggagtattcttggaaacaattttata
+8318686/1
@@CFFDFDHHHFHEFHIGGDIHHGIGIICFHIGIGGICHGGGGGIIIGID
@7280887/1
ccggaaagaacctagtgtgatggcgtttctgtaccactataaatgtaatc
+7280887/1
@CCFDFFFGFDFHDGHIGECHGGIJHDIIGIHGJIIJIBDHIJIHIJIJI
@259171/1
cacctttgtcaccactatattcaccaaccgttaacgg
+259171/1
;@@DDDDDD<C<FFFBFEIIIE:ADHC@DB=F?=G<@
@7281516/1
gcttggattgcctcctgcggaccattagttgaagttccagccctcagata
+7281516/1
@@@DDDADBFDFHIIEBGD@1??CFH?CGHHFHIIIGEGCDDCHGIEHEH
@7281706/1
ttgctgtggtggtacagcacccggtcctggtccagattcctgttgtggac
+7281706/1
CC@FFFDBFFHHHIIJJJJJJJJBFHIJJIGGIIJJIJJJJJJJIIJIJG
@2512294/1
ccatgacgatagctttattctcattaaggaattccggtttctcaaaacat
+2512294/1
CCCFFFFDHDFDHIBFGIJIIGCHI?<HHHIJIGIIIG8FIEHEE@FHHG
@8319894/1
ctctctccaaaattgtaaatccaggaacttcccagtcatcaggaataaag
+8319894/1
@@@DBDBAFHH?FHDGGGHIHGHG;3<CBFH@FHIEGGHBGD@GIIII@F
@6325421/1
ctcagcaccaattttatgatttcacttctcttggtgttcaacaaatctct
+6325421/1
CCCFFFFFHHGDHIJJJIIJJJJ3<FHGJJIGIJEFHHGIJJIHJJIGHI
@2512838/1
ttttatcataatgagatcaagtttttttcgaatcaaatga
+2512838/1
@@@?BBDBFFBBDFG<G>>E933CCFGBB8CG>?FGHG90
@7799161/1
gcccaatattgattccaaaacttccggcataatgagtacatcatttacat
+7799161/1
CCCFFFFFHHHHHJJJJJJJJJJJJJJJJJJJJJIJHHJJJJJJJJJJJJ
@3129237/1
ggctgctgtggtctctgctgttgctgttgt
+3129237/1
@CCFDDDFFHGFHIIAGB<ECFEHEHBH4A
@7799533/1
accaaggcatcacaacagcatcgttatacttttctggatcaaaagtaaaa
+7799533/1
CCCFFFFFHHHHHJJJJJJJJJJJJJJJJJJJJJJJJJJJJJJJJGHIJJ
@3643793/1
gttgttgttgctgctgctgctgttgttg
+3643793/1
@@@FDD>DDBF8ACDGE<?BFFGG>3F;
@4227910/1
gttgaaggattttctaaagctttgaa
+4227910/1
@<@DDDB<?DDHH@<CGIHEADF@A:
@879874/1
cttgttacaacatatttcaacatgtatccttttgggcggtaccatggtat
+879874/1
@@CFDDE>FHDHHIIJIJIHDF@EHIIEGGIICH<GIIJFAHHIHGGCA@
@2513655/1
accttgtatactagcatgactgactagatagaagtctaattcagtaggg
+2513655/1
@@@DDADDHHBFHIGHG<<ACE<CEHIBHIGAC4:CGCCGDE9<:CFB7
@3645724/1
gtgctagattatcccttctgaagacaggattaggtgctgcaatgac
+3645724/1
@@@DDEF3CF>BFBBGH<FAHEGGAEH1F><CE@F@@FG>CCF9B:
@5749102/1
gttatcatcaacatctgacccttcacactcatcaagaacttggtaaactc
+5749102/1
CCCFFDDDFHFHHIGIIGGJIIIIIJIIIIIHIIIIGIJGIJIDFHIIJC
@1971487/1
gatcatttcttcattttcagctctggctattttagcatggaatgtaatct
+1971487/1
@@@DFFDFDHB2AEHAEGGHC?FHDBGGHIHGGGB>FAF<FHGHE<<CD@
@5749425/1
ctaaactgtaaagggcttcactgcaaaagtttgatcaaataaacactata
+5749425/1
CCCFFFFFHHHHHJJJJJJJJJJJJJJGIHIJJJJJIIJJJJJJJJJJJJ
@5749593/1
cttcagtcacccgattctatttcttggtcatcagtttgagatactgtaat
+5749593/1
CCCFFFFFHHHHHIJJJJJJJJJJJJJJJJJJJJIJJJIJJJJJJJJJJJ
@5750058/1
gtcttgcacgacctttggattgaatataagaccttgttgttttagggtaa
+5750058/1
CCCFFFFFHGHHHJJJJJJJJJJJJJJJJJJJJJJJJJJJJJJIIIJFHH
@6798243/1
cacacatatatatataattaattcaattgaaaatatttatatatttgagt
+6798243/1
CCCFFFFFHHHHHJJJJJJJIJJJHGIJJJJJJJJJJJJJJJJJJJJIJG
@5750530/1
gtctgtattcctgagttaagtagatcttttcttatgctaaatcaaatagc
+5750530/1
CCCFFDFFHHHHGHIHIIJJHIJJJJJJJJJJJJJJJJJJJJJIJJJJJJ
@1425623/1
gggcattcatcttttcttttgtaaattacttcaaggaaatcccagtccac
+1425623/1
@@@ADFFFFFDHFIIIGGIIIHHCGJBFHIIICHEHE;?F9B9DGHA3B?
@1426200/1
cgactctaattgtaaaaatgttatccatttttgggttaataacgccaaca
+1426200/1
@@@FADDDDDDHFEBFG9FIDEHJJGIFHJJJGIG?DBFGADF?EDAFGH
@3131269/1
cgtggatgtagataggctggcctgcttgtggaaaacc
+3131269/1
?@:DDDBDHGH?DBAFGEGB?H<1?3CG?<E<EFCG<
@3646208/1
cattaacttgcgtagcatactttatcgtaacggtcatttctttttcttga
+3646208/1
@@CFFFADHGHHHIIJJJEHIIJFHIIHIEG7FEHG>@FBGGIIGCGHIG
@1427707/1
ataagaactatttctttaagaatattttggatttcattgatagtatctga
+1427707/1
@@@DFEEDGGFHHJJJIFFHBIIDGGGJJFHIJ<GCDGG<?@DFGGD@GF
@2515679/1
ctctgtcgaacagcttccacagcttgtctg
+2515679/1
???DDA=AB=3C2A:<A<3<?BFCC92119
@261532/1
gctgcagtttccatatcatattatacctgaaggcttttgggtcgtgagaa
+261532/1
@@CFFDDDHDHHGJEGGGHIEGGGGIJIIIIGHGIEIIG>HCDHFB>F<B
@8322752/1
cccgggtggaaatactggtggtggaggatatgaagtattataaggtacat
+8322752/1
@@CFFFDDHHFHFGIJJJCGIHGJDHGFGIIJJJIBGIIIIIGGFDFGII
@7802378/1
gtttggtagaagcaggatgacacttaggtcgtgcatggtttaagaaagac
+7802378/1
@@@FDFABFFBFHGIIEHHGGIIIIGIICHHFFD3DHIHHIIAD?FHGHG
@3648758/1
ctcaaacatgcaaatgtgacattattgactaaggccgatctgagg
+3648758/1
@@CDDFFFHHHFDGIICGGHHGGIIGHIIGIIJEIBGB<GHIIGI
@3649111/1
aattatgatactgtctccttcaacaatcgtcggtacaatgtaatatga
+3649111/1
@@@FFFFFHADFGFHIFIIJJJCADHHIDGGI6CFGEGEGHGIGEHJG
@6329111/1
ctccaatcgcattccctttcacactagggacatgaggtgaaattattggt
+6329111/1
CCCFFFFFHHHHHJJJJIIJJJJHHHJIJDGIJIIIIIGGHEHIIGIJJB
@1429085/1
atctggtctggagctggatgagtgacatcagcgccaacaacaatgacagg
+1429085/1
@B@??ABDHHHDHJIJJIH>FH@>HHG@@FHGH:@GHIGII=FBH?F@BF
@5289575/1
gctgctatgagtactatcatcagctggtgtagaattacagaataactcat
+5289575/1
CCCFFFFFHHHFHJJJJJJJJJJJJJIEFGHIIJJJJJJJJJJJIJJJJJ
@7284944/1
ctcgataatagatatgtaataagaatattgatgctttgcccgtcctttac
+7284944/1
CCCFFFFFHHHHHJJJJJJJJJJJJJJJJJJJJJJJJJJJJJJJJJJJJJ
@4232159/1
gtgtaatcactgctgaggcttgaacaagcccttctgatagcctg
+4232159/1
B@CFFFAEDCFFHIIIIGIGGI>FEHGGBEHHCG<GHIBCGDAH
@2520506/1
ctgctggggctgttgttgccactgctgctgctgcggctgttgttgcctc
+2520506/1
CCCFFFDDHHFFDGHAHIJIGGGGIHIJBBHGIJIGIAA?F@G?CGFHG
@8325531/1
cattagcagagctcgctactaaggccttcaagatagaacccaattctggc
+8325531/1
CCCFFFFFHHHHHJIJJJJJJJIJJGGIJJJGIJJJJJJJIIJJJJJIJI
@7804492/1
cgatgatttgatatctatacttctcattttttctgctaaagcactacctt
+7804492/1
@@@DFDDFFADF<DFHIIFEIIIIGIIIIIGGGGIIIIIICBDHD>DEHI
@884448/1
gtctctttctttttttgttagactgatttgatagagcacggaaggtggaa
+884448/1
C@CFFFDFGHFFHGIIIGIEB>FEGGGII>CHGIEHFCCGG8BE==CCHI
@2521868/1
gctagctttcttaaatctggttctctaatcatctgattagtagtaacg
+2521868/1
@@@BFAFFGFBDHIDIJEFGAE@H>@FHCAHHIJFIF>F<BGFDFH<F
@6800042/1
gcctcttttaccattgtacgagtttgagcatcattcattttcttcattgt
+6800042/1
CC@DFFFFHHDFHE@EFBHHFDGHIGHIEGIFGHGGGIJIJJJIGHGIII
@4744558/1
gtcacttttggtcctgttggtccattaatataaaatggttcaacttcttt
+4744558/1
CCCFFFFFHHHHHJJJJJJJJJJJJJJJJJJJJJJJJJFHIIJJJJJJJJ
@6800401/1
gtcctgttggtccattaatataaaatggttcaacttctttggtgtac
+6800401/1
CC@FFFFFHGFHHIJJJJGIIJJIIGIJCFHHJIIJJJJJIIJJGGJ
@4745316/1
gctgttgttgcctctgctgctgctggggctgttgttgccactgctgctgc
+4745316/1
??@D?D?DFDDHB<D@@EBGGHDGHGIDIFHBCD:?D@E@@FB<GGDDDA
@2523823/1
gcttgctgttgttgctgctgctgctgttgttgttgttgaccccatggttg
+2523823/1
B@CFDFDFFDHDHHGIIJJJIIIFEC@<@C;EBFCIG3<DFGFGIJBGHJ
@5755905/1
agcatgatgacattcatctataactaatagattgacacgagacaacgtga
+5755905/1
@@@DDFDDHHFHGBEEGGHHHIIIJHBEEHIGHIGGHIHIGHIJIGIEHH
@1977316/1
gaggcttatacctagtgcttctgtaaaatgccaataattgttctttcatg
+1977316/1
CCCFFFFFHGFBFIGGGIGI>F@H>EHGEGH@HCH<?EGIHIIGIICHGG
@2524138/1
accttttgtaacatcgacaacaccgct
+2524138/1
@@@DDD8BCDFFD<ABGGHICFHG6:0
@8326870/1
gttcatgagttccactttcacaatcaattaattggtaacatggtaaaata
+8326870/1
CCCFFFDFHHHHHJJJJJJJJJJJJJJJJJJJIJIJIEIIIJJFIGIIJI
@4234587/1
atttcggcagcttttacctcatttt
+4234587/1
=@1DDD>AD<DFFHABFGA<DFHC>
@5756641/1
ctcattctttcaaaaaaaactattcgtaggagtaaaacgtaagtggaagc
+5756641/1
CCCFFFFFHHHHHJJJJJJJJJJJJJGHIJIJHIJJJJJHIJJGHIFGII
@5757017/1
tgaccctaggcaaggtacagcctcaccacctcaaccgaacacttctaggt
+5757017/1
CCCFFFFFHHHHHJJHHIJJJJJJJJJJJJJJJJJJJGIJJJJJJJJJJD
@5292712/1
acctgttagcagctggttgccttaaaacaatgtcaagagcttggattgcc
+5292712/1
CCCFFFFFHHGHHJJJJJJJJJJJJJJJJJJJJJJIIJJJJJJJJJJJJJ
@266108/1
cacaaatccacttggaaaactgtttatcatagatccgacgacacttttta
+266108/1
@@CFFFFFHFHFHJIGGGHEIJCHJJIHIJIII<@CFGGGAEHGJGGGG@
@5757704/1
ctctgataaattagaatcatcccatagcaaatgatatttggtaggacgtg
+5757704/1
C@CFFFFFHHHHHJJJJJJHGHIIJJJIIJJJJHGGJJIJIHFHGGGGFH
@8329082/1
ctttcattatcgtaaattgtcacggtctcaacaagtt
+8329082/1
;?@D?=BDA<?DF;CG94ACAIH@:2AC<CGAF?DCB
@3135470/1
ctgctcttcacatactcttgttacaacatatttcaacatg
+3135470/1
@@@D<D8DF??DFBHEHIDIAHHIHBE=FHHCHGEHEE??
@6331287/1
aacaaccgcctcagcagcagcaggagcagaggcaacaacagccgcagcag
+6331287/1
@CCFFFDDHHHHHIJJIIIJHGI11?DGIHEEHCHHIJ@;CGIJIHFBHC
@4235061/1
ctatagatggaacgttgatctggtctggagctggatgagtgacatcagcg
+4235061/1
CC@FFFDFHGFHHGAHGIJIIGHFGCEHCHIJIGGHHIJFFEGGGGGDDA
@1978657/1
gccacttctttgaactaagtacagcgaaattctt
+1978657/1
@7@DBDDEDFHDHIJIIIJGDHGBHDB6@GGCDH
@7808666/1
ctttgctcttgaggaagttggtgtagaggtgcaggctggccatgttgaat
+7808666/1
CCCFFFFFHHHHHJHIIGIJJFGGHIJJJCGIJJIJJJJIJJJJIJJHIJ
@6332436/1
ctccaaggtctccttgaacaaatttacctaaagcaacaacacaattgtcg
+6332436/1
CCCFFFFFDHHHHJJJJJJJJJJHHJJJJJJJJJJJJJJJJJJJJJJHIJ
@1979322/1
catgttcttgcctttgttgctgctgtggtggttcttgcctttgcagctgt
+1979322/1
BCCFFFFDFHHHGJIJCDHIJDIIJIGIGHIDFHIIADCDFG@FEGHIJG
@5761191/1
tgggaatcctttgtgagccacatcaatgttaaggaatggtttccaaccaa
+5761191/1
CCCFFFFFHHHHHHJJJJJJJJJJJJJJIJIJJJJJJJJCGIJJJJJJJJ
@1979558/1
gctggttgccttaaaacaatatcaagagcttggattgcctcctgcggacc
+1979558/1
@@CFF;BDFHHHHIGEG@GFG@HHGFIIGIBG=G<DGCFCHCEH9@?@FG
@1979620/1
gttctgcaatttccaagaaactttacttttcacaaataaatataaaa
+1979620/1
@B@FDDDDFDFFHIJIBEBGGGBE@HIHIIJIGICHGIIED@@?<<G
@3654843/1
ctctgctgctgctggggctgttgttgccactgctgctgctgcggctgttg
+3654843/1
@@CFFFFFHGGHGGDGGHD6AFEHIIFGBHHGGG@AHAHGCCHBH<A8FF
@3655034/1
ccgactgatgatttgaggttcttgtggaattgtgacactttgatgttgta
+3655034/1
?@BDDDDDHFDDFBHEBHDHHI@HEGGC3?CGHGGGGI@<?BBDFDGG3B
@4237135/1
ccttgaacaaatttacctaaagcaacaacacaattgtcggcagctgggaa
+4237135/1
B@CDFFFFBHHGDEEGIIJJIJJIJICGGGIGHJBFGIGGHIIJFIJBFC
@3655845/1
gtggaatgtatgacgatgatttgatatctatatttctcattttttctgct
+3655845/1
@?@DDFDFDF?HBEB7FGF<EHG@H@HH>HGCHGI<FAHGGEBGF>GDFB
@4237332/1
cagttcattacctaagatatttgttatgatctccgg
+4237332/1
???DD?DBHBH>DHGBE>DEHGHCGCHH@HGGA<F@
@4237405/1
atttctttttcttgatctctttcattatcgtaaattgtcacggtctca
+4237405/1
???DADDDHHGHFGEHAEHBG<EEHHIICEEDGHIIIE9@E@0?B:<F
@1980108/1
ggctgttgttgccactgctgctgctgcggctgttg
+1980108/1
@@@DBDDBHHDFHEHIIJJJIGEAEHI1E<<?B<<
@3657001/1
ctgtggtctctgctgttgttgttgttgctgaggctgctgt
+3657001/1
@BCDDDDFHGGHGJBEHCEF>EBFHJIIIG:CFGIJGDG0
@3657274/1
gctgctaacctcttggcaatttttttcgatttgccag
+3657274/1
?@@=DDDFHHFFBF>BHGGG@CFBEEHG74B@<DE>D
@269065/1
gacattactaccaatactttaagagcatttattgcagcttctttctg
+269065/1
@@@DDADDHDFFHEGE@DDFGIJFG?FGID<C@B>DEGGBDHIDA>D
@269118/1
ctcaggagaaatttcaatttttgcaaattgttcgtagtgaagaactgaaa
+269118/1
CCCFFF?D3DHHGB@EHIIJJIIII@BHIJCHIJDGIFG@FEHEHED3B9
@5764713/1
gttcattacctaagatatttgttatgatctccggccaagatcagccgtgt
+5764713/1
CCCFFFFFHHHHHJJJJJJJJJJJJJJJJJJJJJJJJJJJJJIJJJJHHC
@5765444/1
gtgaagtttctgagagcatcttctctaactgtcctttgaggtgcaaaaca
+5765444/1
CBCFFFFFHHHHHJJJJJJJJJJJJJJJJJJJJJJJJJJJJHHIJJJJJJ
@270011/1
ttgcatgcctcaactcaagatcatggcataaatctgaaccatgggcatac
+270011/1
BC@FDFEFHGHHFIJJFIIGIDHGGJCHEGH@<?4@<DAEGG43DAG@HI
@1434133/1
gggcttactaagggagttttcttgatcattttcgtttacccagagaggaa
+1434133/1
CCCFFFFDHHHHFDBG?EHCFHBHGIJIIIFIIIIIJFIIJGEHI9?12?
@2527158/1
gtcgcgcattctgttgtatatttatgctcacttcaccaacattcatgaat
+2527158/1
??@DFFFFHGGDH@DGBBHGH>DGIGGIE@HHHHGJJIJJFIJIHCE>BD
@891329/1
tgcggcaatatgtttggcttgctgttttgtagaagccttaccttcagctg
+891329/1
@@@DDDD?FHABFDBFHB<C@B@<1:CF3?:4:CDEG3?DBFGHGGGHI3
@1435118/1
agctcaaccattttatcggccaacatattactgacctcaaccgta
+1435118/1
@@?;DDEFHFDHHEAHGGH1CEHEFGGGHIIEH<F>DFC@HIJ??
@1435326/1
ggcgtttctgtaccactataaatgtaatcggtggcgtgtaatcactgctg
+1435326/1
CCCFFFFFHHHHHJJJJJJIJJJJIIJJJJIHGIGG@@DF@B?9BFBCED
@2528353/1
cagcgagatgagcataataggtaggtgcagggtatgaaactgaacgtgta
+2528353/1
@@@FADFDAAAHFIJHHHGIF4AEA9CEAFHI@CF>DGABBDGCGGFB?D
@2528598/1
gctgttgttgctgaggctgctgtggtctctgctgttgctgttgttgct
+2528598/1
@@CFFFD?FFHH?GHFGBGGIIHGEGHEFHEHII<DFGG9:BDFG>DE
@3137814/1
gagaaaattcaagcgagctgatgtatggtcaacatcaagaagaggctgcg
+3137814/1
@@@FFFDDHHHHGIJDGFIIIEIFHIIIGIIIIIJIJGGIEGII?GGHGH
@2528771/1
gctgctgctgttgttgttgctgaggctgctgtggtctctgctg
+2528771/1
@CCFDDDDHFDFDFHGDHGIJI<;@;EFEF@4?3C?CC??BF9
@3138012/1
gcctcatgttataacattatgcagttcattacctaagatatttgttatga
+3138012/1
@<@DFFDEFHHGHIJJJJJIGGIBBBHG4AEHAFH?FGGIJJIIEGGIBF
@5296612/1
gctgagatgaaggtggtctgctgggttgctggtcaccgggttgttgccta
+5296612/1
CCCFFFFDFFHFFAEG@CCGHHGIICGGHIJIFGIIIGHIF;FBFGHHF@
@1437442/1
cttctgtcttgaaatctgtagcccaatat
+1437442/1
8???DD??4BAFDBB:E433333ACEB:A
@8333936/1
cttgaacttcatttccaacaggtagtaagtgatcattaagttcgccgatc
+8333936/1
CCCFFFFFHHHHHJJJJJJJJJAFHHHIJCHIIHIIJIJJHIIJJJJJGI
@1437615/1
ggcacattatgttttctaacacttccttgccctaaataataaggacggct
+1437615/1
@@@F@DFFGFGABEHIGIGI@?EHGGIIGIGHIGIGHIIGIICDBDAG0?
@4240397/1
gagtaaggagttgaaggattttctaaagctttgaattcataagttggttg
+4240397/1
@@BBDFFFHGHFHJGHGIGHGEHIIJJJJIJJHEEIJ<GHIIGFG@HDHG
@3659823/1
cactgttcctggctgagagtaattc
+3659823/1
CCCDFFFDBHHHGIHIG>GFHGHGB
@3660014/1
ggatcattagcagaaatcctcattctttcaaaaaaa
+3660014/1
@@@DDDDDFHHFHIB3CABFGIBH>DEFCEEHCH0?
@5771527/1
ggcttctattagttcatctatattttttaaggaagtaagtgcaggggaac
+5771527/1
BCBFFFFFHHFHHHIJJJJJJIJJJJJJIJJJIJJJIJJIIJJJJJJJJJ
@5298699/1
ctggctggttcctagaatcccacatggcaggaagttttctcgcaacttag
+5298699/1
CCCFFFFFFHHHHJJJJJJJJIJIIIJJJJJIJJDGIJJJJJJJJJJJJJ
@3660344/1
gctgtgtctctttctttttttgttagactgatttgatagagcac
+3660344/1
@@@DDDDFDHH<CGGIJJJJBG;FHG>HGC@<<F<BBBFHEGBD
@2529769/1
attttcctgcaccgatgcaattaatactcatcttctttactaaaaggcta
+2529769/1
@@CFFFDDHHHFFGGIHIIIHEHGEEHGF4FGIIIGIJJIEGHH>F7DHE
@1982930/1
cttcaaactgttgctcagcagctatctcttgtaggaactggactgcatta
+1982930/1
@CCFFFFFGHHHHJIJIDGGIJEGGGEHGJJHIIIGIIDGGEH>FHGIGG
@3139300/1
gttaacttttggtggctttattatattactcctaattgaagagccttttc
+3139300/1
@@@FFFFDFHD<<AEGE3C>HHC9ABHHII9EDGIIICHFHGGIIICHII
@892673/1
gcgtatttacagaagcaaggttggcctattattggcattccagcatcatt
+892673/1
@B@DDFFDHGHDDGIHGIIJIJIJIJFCHIIJIICIGIGJJJJJDGCGIG
@5300219/1
aaaataatcagaatatgaacggtattgctctgcagggaacggcgacatag
+5300219/1
CCCFFFFFHHHHFIIIJJJJJJHJJJGHIGIIIJJJJJJIJJJJJJIJIJ
@5300223/1
cattgagacattaacttgcgtagcatactttatcgtaacggtcatttctt
+5300223/1
@@@DBDDDDHFHAHGBFFHHCDCCEHHCFEGGHEH1CGCGD0?FHHIIIA
@6807967/1
cccagccctcagataatcccatatcatggagacattaacttgcgtagcat
+6807967/1
@@@FFFFFHFFHBHIGHHIGIAHIIHIII@GFHGHHHGIIIIIIHHIHEH
@5775132/1
tccagcaggtgggtgagtaacatcagctccgagaaatattacaggttcgt
+5775132/1
CCCFFFFFHDHHHFHIJIJEHJJJJJJJJJJIJIJJJJJJJJJJJIJJJJ
@5300959/1
ttttgaataaaattaaggagtttcggaaacacgtttattattctgatcat
+5300959/1
CCCFFFFFGHHHHJJJIGIJHIJJJJIJJJJJJIIJJJJJJIIJJJJJJJ
@8338180/1
cagccctatacctatttacatgcctagacttgtgcaccagctaaaga
+8338180/1
CCCFFFFFHHHHHJJJJJJJJJJJJJJJJJJJIJJJJJJJJJJJJJJ
@892877/1
cagtaaataacaaagaatggaaggccaaaatttgttcaca
+892877/1
?@@B1AB4CFD8AAAFBBD>E>CGEHGG@E3?BE<B9CDB
@1984770/1
ctcactggatgttggtaaagcaacaccttttcgatttacatacctagggg
+1984770/1
@CCFFFFFDHHGHIJEIGIIII<GHGCFHIIEGHIIIGIEHIIII?DHIG
@893655/1
gtcactttatatgttcttttaacactctttgatggaatttcataaacaac
+893655/1
@@@DDFFFHGFHHAAHGCGBAFFE<EGHIGF?CFDE3EHEC<DFHGBBBB
@6809289/1
gttataaatgtaggaagttatcaagaaatctaagattgcatcaccgagga
+6809289/1
@@@DDDD8DF=D>GIGB?@EH@AHI<FHGGHFDA9ED<F@FHCCEHIEGB
@1440495/1
atgacattcatctataactaatagattgacacgagacaacgtgat
+1440495/1
?@<DDDEFBHFFFB<EBGHGHHFIIIGIIIIDFGEBH3DGH;F8B
@7815383/1
cctatacctatttacatgcctagacttgtgcaccagctaaagaagactta
+7815383/1
CCCFFFFFHHHHHJJJJJJJJJJJJJJJIJJJJJJJJJJJJJJJJJJJJJ
@7815860/1
gtcgtgcatggtttaagaaagaccaaaggtttctgttgagctagtcattt
+7815860/1
BBCFDFFFHHHHHJJJJJJJJJJJJJJJJHIJJJJJJJJJJJJJIJJJJJ
@1441415/1
cacggaaggtggaatttttgcattttttataacttctttaattctctcca
+1441415/1
@@CFFDFFFCFDFGGIIJIJIHIIIJIJFJJJJGJIIGIJEHIJJGGGHI
@894244/1
attaatctatagaaaattttccagacagtatttagagactttccactatc
+894244/1
B@CFDDFDHFHDHGE@FGEIE@@IHDDHAEHH>F499?CB?4C??F9BBF
@7816272/1
cacgacctttggattgaatataagaccttgttgttttagggtaatcaaat
+7816272/1
@@@DDDADFFFD3FF@HGHEEFHFHIIEHIIGEFGFG<?@>0?D@GHGHG
@274289/1
gtggtagttgagtttggtgggtaggggttgtttccctagactgtggttga
+274289/1
?=<D=BD?CCDHHEGHG<A?GEFCGEG1?CGE>EHF@EHIGEFHGGGC;8
@5302175/1
cttgaacttcatttccaacaggtagtaagtgatcattaagttcgccgatc
+5302175/1
@@?DD?D?F?BF?:C<@FHIIGEEDH>HE<<FD>H<?GE9:?<FBEHIDH
@2533508/1
cttctggaaagcagctcttgcagcattgacactggcgttttggtgggcat
+2533508/1
@CCFFFEFGFHHDGJJJIGEIIIEEHEBCCHIEHIJ>@FHIG>;BFAFCE
@895129/1
ctcgaattctttagttagggtaattaaaccaagccctatttcctcagcga
+895129/1
?@@DDEFDFDHB<EFHGGII:?EHCFFHIGICEGHDC;DH<?D9?@99@@
@6337219/1
ggtatatataagattacaattcttaacattttttctttaaacaaagaaca
+6337219/1
BCBFFFFFHHHHHJJJJJJJJJJJJJJIJJJJJJJJJJJJJIJJJJHIJI
@4752607/1
ggcacatccacgatttcggcagcttttacctcattttcactcagaagaaa
+4752607/1
CCCFFFFFHHHHHJJJJJJJIJJJJJJIJJJJIJJJJJJJJJJJIJJJJJ
@6337565/1
ctctatttcattgtgcattaatctatagaaaattttccagacagtattta
+6337565/1
CCCFFFFFHHHHHIIJJJJJJJJJJJJJJJJJJJJJJJJJJJJJHIJJJJ
@3667331/1
attgatagtatctgatttgttgtttattagggtagcatttggaggactgt
+3667331/1
CCCFFDDFDCCFHGGIEGGAFHHIDEFHIIIBCBGIIIIGAE@GGGIBGD
@8342303/1
atcactaataatttacaaatatcactaatcttcaatacattggttttgaa
+8342303/1
CCCFFFFFHHHHHJJJJJJJJJJJJJJJJJJJJJJJJJIJJJJIJJJJJI
@8342496/1
cttttttccaaattgcctctccattcaattgaagaagcaatttcttcgca
+8342496/1
CC@FFFFFHHHHGIJJJHIIHIIIJJIJJJJIJJJJJJJJIJJJJIJIII
@1987074/1
gtgaaatctttaggctgcagctcaaccattttatcggccaacatattact
+1987074/1
@@?DD?DDHDADDGGIJJECGEGHCGDHFGEGIFGFBDFFCDFG@CDG9F
@8342932/1
ctcagataatcccatatcattgagacattaacttgcgtagcatactttat
+8342932/1
@CCFFFFFHHHGHJJJJJJJJJJJIJJJJJJJJJJJJHHJJJJJJJJJJJ
@8343127/1
tcccaatggtccacacctttgtcaccactatattcaccaaccgttaacgg
+8343127/1
CCCFFFFFHHFFHJJJJJJJJJJJJJJHIJJJJJJJJJJIJJJIJJJJJJ
@5780125/1
agtaatctctgtatcaacaactgtaccagccggcacattcatatttctcc
+5780125/1
CCCFFFFFHHHHHJJJJJJIJJJHJJIJJJJJJJJJJJJJIJJJIJJJJJ
@6339241/1
ctattaaagttgatttgtcttatcgacttgacaattttttcttttcttct
+6339241/1
CCCFFFFFHFHHHIJJJIIIJJJHJGIIJJJJJJJJJJJJIJJJJJJJJJ
@4754601/1
gttgccttaaaacaatatcaagagcttggattgcctcctgcggaccatta
+4754601/1
CCCFFFFFHHHHHJJJJJJJJJJJJJJJJJJJJJJJJJJJJJJJJJJJJI
@3668677/1
ctcaggttgaggcgggctgtgctgttaggatataatcaggtg
+3668677/1
CCCFFFDDFHBHHIIIIII;F><;=FAHIDGI>CHGH3?37B
@1988917/1
tgttgttccattgcttgaggtctggtaattggagcggctt
+1988917/1
@@CFFFFDHDHHGIBFHJGCGFEEACHFFEHIIIHHGEGE
@3669041/1
ctaattttgcttggtgtttgttttctcctactccgacaaacgccatcctc
+3669041/1
@@@DDFFFGFDHFI<CCGGGHGJJJIJIHIJCHIJDGH>HDF<F>FECGH
@3669092/1
ctgatttcataatgatgtacgaaacctcgaggcatagttattt
+3669092/1
B@BFFDFFHGGHHJJIJFHIIIFIIE@FG?C:F=3:D?4??DD
@895899/1
gcagctgggaatcctttgtgagccacatc
+895899/1
@?@D<DDA=BDCF@EGF@A3CFABEG>A3
@1444109/1
cttcaaaaaaaatatccccaatagaccatgttggagtcaagcggg
+1444109/1
@@@FDFA>FDHG?FDFGGGGGIIJIIIFGGAAFG>F9D49B@FEB
@4755886/1
atcggttcttcttcttttttccacgtgaaatctttaggctgcagctcaac
+4755886/1
@BCFFDDFHHHHHJJJJJJJJJJJJHIJJJJJJJJJFEGGIJIJJIJJJJ
@3669976/1
caatgatttcctccttccaaaaaaatacagcaagtctggtaaatttatcg
+3669976/1
@@@DD>DBH?FF?EHEHGIIGIGIIIFBGGGE@FHGEHBGHIF@FE@HG?
@3144880/1
cccccttctccacagacaaatgatgactattgaggctctaaatggcatga
+3144880/1
@<@DFFFFG?FDHEIGIEFEHGFHHEG@HDGGHGGFCH@FHFEBD>GGHH
@4756047/1
ggtaggtgcagggtatgaaactgaacgtgtacacctggtaaagaggtgac
+4756047/1
?@<DDDFFHHHDH2ABAAFHEHGGHAF?E?E@FEEAFCHGDDGFBGHGCG
@897254/1
tccagcaacagattcaaaaacatcacctagtgcttttggtacctctacat
+897254/1
@C@FFFFFHHGHGDGGGIHIFGIIGIIIGI>DHFCEA?DFHHIGIJI?BD
@897450/1
gtgtttttgagctcatacttaatccaatgacatggggaag
+897450/1
@<?DDFDD@?FDFJFBGECHHGG@HIIIGGD<<C>BGDF;
@277164/1
cattaatctatagaaaattttccaaacagtatttagagactttcc
+277164/1
C@CFFEFFDHFHFGIGIGGIBHCFGIIFIH@HIGG><GGIGIIC9
@4245363/1
accagctaaagaagacttatctttaaacggcagctttcctccattagttt
+4245363/1
??@DAADDBAFHHG;@BBIGGHBGHAEIFGEHE7@FHGGGGIHJF@DBDG
@4245916/1
attaatttgctcaggagaaatttcaatttttgcaaattgttcgtagtgaa
+4245916/1
@C@FFFFDGHDHGG@GGGHH9BHAGHII@BEHGID4E<FF9<D?DGHHGG
@5780861/1
ctaatatcctaacgttatcaggttttgggtagttgggtaatattttgata
+5780861/1
@CCFFFFFHHHHHJIJJJJIIJFHJJJJJEFHHIJJJDFHIGIJJJJIIH
@4756739/1
ccttcttccagcatagcttcaatttcattgtcgcttatgtcaaattctac
+4756739/1
CCCFFFFFHHHHHJJJJJJJIIJJJJJJJJJJJJIJJJJIJJIJJJJJJJ
@8345114/1
cctttggctttaacctcataactaaaacagggttcatgagttccactttc
+8345114/1
CCCFFFFFHHDFFHIJJJJJJJJJJJJHIJJJEHIJJJJJHIJJJJJJJJ
@5781435/1
cattagcagagctcgctactaaggccttcaagatagaacccaattctggc
+5781435/1
CCCFFFFFHHHHHJJJJJJJJJJJJJJJJJJJJJJJJJJJJJJJJJJJJJ
@5305662/1
gataaaatcaggctttatgtttttgtattcttcaatggttgctgctaaat
+5305662/1
CCCFFFFFHGHHGJJJIIJJJJJJJJJJJJJJJJJJJJIIIJIIIIJHHJ
@4758250/1
acagagtttagcggctcttgtttcatactttttgcaattactcttttttg
+4758250/1
CCCFFFDEHHHHHJJJJJJJJJJIIJJJJJJJJJJJJJJIJJJJJIJJJJ
@7819378/1
gccgcttgttgctgtacttgaggctgagatgaaggtggtctgctgggttg
+7819378/1
CCCFFFFFHHHHHJHJJJJJJJJJJJJJJJJJJJJ?FHGGIJJJJJJFHI
@1992439/1
ggcttctattagttcatctatattttttaaggaagtaagtgcaggggaa
+1992439/1
@B@FFFFDDFDHAEBHIGEHECHCIGGIJEIEGBHF<FF99C9<DDBG>
@4758840/1
gccgatctgaggtctgtcaattcaccaggtgatatatttttgcatctgtt
+4758840/1
CCCFFFFFHHHHHHIJIJJJJJJJJJJJJCFHIIJJJJJJJJJJJJJJJJ
@278021/1
gctgagagtaattcgtcgcgcattctgttgtatatttatgctcacttcac
+278021/1
CCCFFFFFBFHFHIIGIIIJIIIJJFIGGGDDGGFHIIJI<DGIGCCFCD
@3670792/1
ggatttcattgatagtatctgatttgttgtttattagggtagc
+3670792/1
@@@ADFFFHHHHGJDFGGIIIFHIJJIIICHIF@HHIII1??<
@3146259/1
tatacctttgaatgtccctttgccaaatacttcaactgtgactctaactc
+3146259/1
CCCFFDDFHHDDHEFHJJJIJJJJJGIGJJIIJ>HHEHGIIGGGI@FC>F
@6811894/1
gtactaccaactcatactgtcttcagcctcatgttataacattatgcagt
+6811894/1
CC@FFFFFGGHHHJIHGIJHIIIIIJIIJIIJJIJJJJGJGHHGIEIJHI
@6811948/1
ctgaatgtgatttttaatttcccagcacctccatcagaagaatcagatgt
+6811948/1
BCCFFFFDHHHHHJJJJJJJJJJJJJJJJJJJJJJJJJJJJJJJJJJJJH
@6341163/1
caggagctgcgacaccatctgatgcctggtgcggaggctaccttgccgta
+6341163/1
@CCFDFFFHHHGHJJJJJJJJJJIIIJJJGHJJJIIJJJJJJJJJJJJEH
@6812837/1
gtacacaattcaggcactaatgtctcttcaaaatcttcttcatcacgtcg
+6812837/1
CCCFDFB=CFHHHIIEGIHIIB<FHIGGIDHEIIIIHCHIIIIGIIIIED
@1450802/1
caatactttaagagtactaccaactcatactgtcttcagcctcatgttat
+1450802/1
@@@DDDAD?HBHHI<EH@>BE>GE3BBD<BE>EAFGGIFG;;DGH?:BDG
@5306388/1
aatctctgtatcaacaactgtaccagccggcacattcatatttctcccat
+5306388/1
CCCFFFFFHHHHHJJJJJJJHJJJIJIIIJJJJJJIJJJJIJJJJIJJJJ
@2539484/1
gaggctgctgtggtctctgctgttgctgaggctgctgtggtc
+2539484/1
@@@FFF8DCF?DDGGIII<GHIHGADGDIGIBHCHEECD>BD
@4248037/1
ctgccatttagtacactgctttttccttctcca
+4248037/1
?@@?DD?EHHFH8C?CBBEEGICHD@BFD3EHE
@1452000/1
aaggagttgaaggattttctaaagctttgaattcataagttg
+1452000/1
@@BFFADDDHFHGIJIIJJGGCHCHJ<F>4CFAGHI4C9?D?
@1993258/1
ctagataataatgcctcagagctaccttggcagctgctaattttgcttgg
+1993258/1
?@@DBDDD>CBD>E<EA?F@EGHC<?E@42ABDHICC91?GHGC4BF?FC
@5785343/1
ctcaacaagttccgttttttggagaggcaactcaggataactatagaggt
+5785343/1
CCCFFFFDFHHHHJHIIJJJIJJJGGIJJJJIJIJIIIJJIIJJJJGIIC
@5307849/1
ggttgttgttgaggtggtagttgagtttggtgggtaggggttgtttccct
+5307849/1
BCBFFDFFHHHHHJCGIGHIHIIHIHJJJJCGII@GHIJJDHIIJJJJJG
@4249632/1
ttctaacctgttcttcttgaagttggttcagctgtagtctgtctgcatct
+4249632/1
?@@?BDDDHHDFHI9EBHEHC<CHGI1CEEHGGHEEG>?@F>DHCHGCHH
@1453531/1
cttagaaatctactttattcagttcagtccctgaactaggcaatgaagtt
+1453531/1
CCCFFFFFFHFHHIGHIJIJJJCGHJEGGFEFEHDGHIIH;DF9DBE9:?
@7297500/1
ctctggtatccaaaggcactgttttcaccggaggaatttgtttgtgattt
+7297500/1
CCCFFFEFHHHHHJJJJJJJJIJJJJJJJJJJJJJJJJJJIJJJHIIJJJ
@280489/1
gccactgtcaagaaaaattgctccagcaacagattcaaaaacatcaccta
+280489/1
C@CFFDDDFFHHFCC;?GEGIBHCAAEDF@GFGHIIBBGH3?DFAGDH?<
@1995804/1
caagaaaaaaggttcttttacccccttcagaatataatagtttcaattca
+1995804/1
CCCFFFDDFDH<ACEHIJIGIDGHGIDFHJI@G4BFGGIHGIIIIIEHGC
@7821751/1
gtctccttcaacaatcgtcggtacaatgtaatatgagttttctttgtttt
+7821751/1
CCCFFFFFHHHHGJJJJIJJJHHJJJJJGIJJJJJJJIJJJJJJJJIJJJ
@281019/1
ctcctcaaccttttgtaacatcgacaacaccgcttgtgcggcaatatgtt
+281019/1
@@<DFFFFH8CF>GGHIIGHIHGIJJIGGF;?DA@BFGGEGGBGAD9=7=
@1454826/1
ataagattacaattcttaacattttttctttaaacaaagaacattggatt
+1454826/1
CCCFFDDFHHDHFJJJJJJGIIGJIJJIIIBGIGIJCDGAGICHBDFHHI
@281559/1
aagaacaatgagtgagagcttgcaagaggtaacttctgtcttg
+281559/1
C@BFFFFFHHFF?EGHIJIGGGIJFIICE<CEGHGGGGDHIIC
@1455851/1
atctgtgttttgatcgttctctgggtggtcttttgtcaaagctactcctt
+1455851/1
CCCFFDDDHGHHGIIJJJJJIIJIFAFGFHH@GHIGGIIJIJF@GHIIGI
@901012/1
cacaacaaacacttggggagttaaatcaacatcagctgagatatactcat
+901012/1
@@@DDDDD;CBDFGHEIIIFGGGG94??G;D>@DH<BB9BBFCB4<?DH@
@6814153/1
cgacaaacgccatcctctcattcttagttgtaacaactaggggcaccatg
+6814153/1
@CCFFFFFHHGHHJJJJJIIIJJIJIIIJJIJJJJJJJJJJJJJJJJJGI
@282349/1
aaatggtgaactgcctttcatgaggaaggccctctt
+282349/1
@@CFFFDEFHDBFHEHI>IGEHGJHHJIHEEHEIBG
@5308342/1
tttttcttgatctctttcattatcgtaaattgtcacggtctcaacaagtt
+5308342/1
CCCFFFFFHHHHHJJJJJJJJJJJJJJJJJJJJJJJJJIJJJJJJJJJIJ
@5308891/1
ctccactgaaccaaatcggctccttgaatgaatttttcattcctccatac
+5308891/1
CCCFFFFFHHHHGHIIJJIJJIJGGIIIHGGIIJJJJJJJIJJJJJJJJJ
@5308967/1
ttccacgtgaaatctttaggctgcagctcaaccattttatcggccaacat
+5308967/1
@CCFFFFFHHGGHJJJJJIIJJJJJJJIIIGIHIJJJJIJICHGIIIHII
@5309228/1
gcctgcttgtggaaaaccaccacaaatccacttggaaaactgtttatcat
+5309228/1
CCCFFFFFHHHHHJJJJJJJJJJJJJJJJJJJJJJJJJJJJJJJJJJJJJ
@2542991/1
gtaaggagttgaaggattttctaaagctttgaattcataagttggttgtt
+2542991/1
CC@DFDFFDFAHGGIJJIDGHJIGHHHHGJJJHHIIE>FGHGCFGGIGHH
@7822775/1
ctaagattgctttcgctgcggcatgctttgcttctttcttagatctacca
+7822775/1
CCCFFFFFHHHHHJJJJJJJJJJJJJIJJJJJJJJJJJIJJJJJJJJJJJ
@7822920/1
ctttgactaaatactcctgaaggagtgatatcggtgtttttgagctcata
+7822920/1
?@@=DDDB?ADFDG:EBEHBDGIEH<C2<FHDFH:?:CBDD@FH>?FHI@
@4762779/1
catggttgtcgaggaggtccctgttgttccattgcttgaggtctggtaat
+4762779/1
@CCFFEFFHHHHHJJJJFHIIJJGIJJJJJJJJJJJJJIJJGHIJJGGIJ
@5787847/1
gcatcattcattttcttcattgtaacttggcccgcaacaattgtacacaa
+5787847/1
CCCFFFFFHHHHHJJJJJJJJJJGJJJJJJJJJJJJJJJJJJJHIJJJJJ
@901270/1
ggcgtgtaatcactgctgaggcttgaacaagcccttctgatagcctgcaa
+901270/1
@@@DDDDDHFHHHI9?EEGHI;FH<EHIIIECHHGIIIFGEHHGIIIDGG
@901407/1
gggtagttgggtaatattttgataacgtggat
+901407/1
@@@DD=DD8AFC?F9CE@FIIGHIBE=AFDCA
@6815035/1
ctttctttcaacaaacacaagagctaattatcctttttgaaattttttaa
+6815035/1
CCCFFFFFHHHHHJJJJJJIJJJJJJJJJJJJJJJJJJJJJJJDIJJJJJ
@4251740/1
gttgaccttacggggacacttatcagg
+4251740/1
@8?1BB8DFBFFF>A1<D@@EBF9?EA
@5789433/1
gtgaaaagaatgatcttccaactgtcacaaacctgttagcagctggttgc
+5789433/1
CBCFFFFFHHHHHJJJJJJJJJIJHJJJJJJJJJJJJJJJJJJJIJIJJI
@8349522/1
cgcacaacaaacacttggggagttaaatcaacatcagctgagatatactc
+8349522/1
CCCFFFFFHHHHHJJJJJJJJJIHJJJJJJJJJJJJJJJJJJJJJJJJJJ
@5790203/1
aggtgatatatttttgcatctgttataaatgtaggaagttatcaagaaat
+5790203/1
@BCDDFFFHHHHHJJJJJJJJJJJJJJJJJJIGJJJJJHJJJJJJJJJJJ
@8350178/1
gtggatgtagataggctggcctgcttgtggaaaaccaccacaaatccact
+8350178/1
CCCFFFEDHHAFHIIJJJJJJJJJJJIAHI9EHIJJJJJJJJIJIJJGIH
@2002985/1
actgattgatgtcccaatggtccacacctttgtcaccactatattcacca
+2002985/1
@@CDDDDDFHG<DGIGDGGGAIHHIB=@CGEGBFIHE>BAGHAGFEEDGI
@4763997/1
ttccgctgtagtacaaatttctatttccgattatttttcctttgatgctg
+4763997/1
CCCFFFFFHHHHHJJJJJJJJJJJJJJJJJJJJJJIJJJJJJJJJJJJJJ
@7824643/1
attagaatcatcccatagcaaatggtatttggtaggacgtgctgtacctt
+7824643/1
@CCFFFFFHHHHHJJJJJIJJJJJJFHGHIJJIJJFIJIFIJIIHGHIJI
@4254006/1
gctcaaacatgcaaatgtgacattattgactaa
+4254006/1
:?8BAD>::ACDAHFI@@<:B@D@:C@4<2A4A
@287758/1
ggcagtaacaagattttcacatggctgcccctttattatccctttcagtg
+287758/1
@@@FFEEFHHFA>FHGGFHHGIBHGGCHGIGGGG<FHCF<CGGDHIIE4?
@288205/1
ggtaaaaagattattgtattttcttttagaactctttcaaagagttctgc
+288205/1
@@@FFFFBHHHHHIJIGECJGHHGEEHJJCHEAHGGFGGIGIIIEIGIHG
@288352/1
ctttttttgttagactgatttgatagagcacggaaggtgg
+288352/1
CCCFFFFF:FDAF<EGAH<DGCFICFHC>CCDB<BDG8BA
@6818079/1
ctcgaatctattatctcttggacaagttgttatattagtcactttatatg
+6818079/1
@@@FBFEDFHHHHJIJIGGIJJIIGDCHHHECGIJIJJHHIIIJIJJIJI
@7826077/1
gctgttgttgctgctgctgctgttgttgttgttgaccccatggttgtcga
+7826077/1
CCCFFFFFHHHGHFIJJIJJJJDHIFHIBHIFHIJJJJJGHIJDGHDFHC
@5791981/1
tgattacttcttctcgaggtggctgcagtttccatatcatattatacctg
+5791981/1
CCCFFFFFHHHHHJJJIJJGHIIJJJJIIJJIJIJJJJJIJJJJIJJJIJ
@8351585/1
ctctaacttcaattaatttctgatttttattaacaatagattggttgtaa
+8351585/1
CCCFFFFFHHHHHJJJJJJJJJIJIIJJJJJIIHGIJJJJJJJIIIJHIJ
@7302236/1
tcttgttttgcttctttttttgacctacccttgccgatagcaataaggcc
+7302236/1
@@CFFDFFDDAHHJJIJJIJGGDFHHEGIGGGEEIGIIEHFEGGA@@>EH
@291504/1
cggttcttcttcttttttccacgtgaaat
+291504/1
@@@BDD?DDD<C8CD>F@3A??;<F=CE>
@2547823/1
ctgcaaacaagggatagcactcaagggcacattatgttttctaacacttc
+2547823/1
?@?DFFFFHGBAF?GH<EHHIFIIIICEDDFC@@FFE>FHEHGG<DDG9F
@2547946/1
cccgcaacaattgtacacaactccataggaagcgccaaaggcttctctcg
+2547946/1
@@@FFFDFHHHFHJIJDGECGG><FFH@HBFIDAFHGII>FEIEB<F=FG
@292252/1
gattacaattcttaacattttttctttaaacaaagaacattggattattc
+292252/1
@@@FDEDDBHFHFGEGGGIHGEEIGGHEH9GHFHHFHG9DGHIGIGIIID
@292394/1
gatgatttgatatctatatttctcattttttctgctaaagcactac
+292394/1
<@@DDDDABDFF<EB4E@FGGBFF4<?CDHIGCHGEC@FB>H<D@;
@905120/1
ccataccgtacgctcaaacaagcaaatgtgacattattgact
+905120/1
@CCFFFFFDBFHHIHIJGHIBEHGCEHIHIB9FEG>GGHJHI
@6349450/1
ataagaacaatgagtaagagcttgcaagaggtaacttctgtcttgaaatc
+6349450/1
CCCFFFFFHHHHHJGIJJJJJJJJJJJJJJJHFIJJJJIJIJJJJJJJJJ
@3681260/1
cggcatttctttcagaccaaaatttctttgtaaacaagttagtaaaatag
+3681260/1
@@@DDDDDFHHHFGE9BFHBHIIIGIIGGHIGD<FGGGEGIIGCBFGGCE
@5315238/1
gagtgtttgtggggaagttttatttacattttttgcctgaacacattggg
+5315238/1
B@CDDEFFHFHHHJGHHGHIJJJJJJJIIJJJJJJJJJJJIJJJJJJJJJ
@3681521/1
taatgatatcagtcagcttacaagccttagtaag
+3681521/1
@<@;DDBDDHHFHG9G3EE4CE9FEE9FEFH??<
@5315406/1
gccaataattgttctttcatgatactctcaagatccctgattacttcttc
+5315406/1
CCCFFFFFHHHHHJJJJJJJJJJJJJJJJJJJJJJJJJJHIJIJJJJJJJ
@3681693/1
ctcaggagaaatttcaatttttgcaaattgttcgtaatgaagaactga
+3681693/1
@@@DFDDF;FHHDHFHBGGGIJEFEGG9<B<BE=?FHIG@DEG3?F<?
@5794517/1
gaacatattcatgcaaaatgcaaatgtagctttttccgttgggattcatt
+5794517/1
CCCFFFFFHHHHHJJJJJJJJJJJJJHHIJJJJJJJJJJJJJJHIJJJJJ
@2006068/1
ctctgtacaaatatactgagcatatattttcaaatatttatctatcatat
+2006068/1
@@@DFDDFD<HDHGHIG9HGFGIFFCAF>CH>?EEFCIG@FHHBGGGI>B
@5316195/1
cagcaacaacagcaacagcagagaccacagcagcctcagcaacaacagca
+5316195/1
CCCFFFFFHHHHHJJJJJJJJJJJJJJJJJJJJJJJJJJJJJJJJJJJJJ
@2007024/1
gtgtaatcactgctgaggcttgaacaagccct
+2007024/1
==@B:=BDAFFFFIIBFEIE38<BFH99CF8E
@8353316/1
gagtaatctctgtatcaacaactgtaccagccggcacattcatatttctc
+8353316/1
@CCDDFFFHHHHHJJJJJIJJJJJHJJJJJIJJJJJJJJJJJJJJJJJIJ
@3160221/1
gcatgttcttgcctttgttgctgctgtggtggttcttgcctttgcagctg
+3160221/1
@@@DFDEFHFHHGIEIIDHIJJDD<EAFE?FHGIGGJCHIIIIJIGIG@F
@2549083/1
cttggcagtaacaagattttcacatggc
+2549083/1
???D;ADD=CDFHI@;B@DGHGECH3:?
@7304358/1
gtgataagaactatttctttaagaatattttggatttcattgatagtatc
+7304358/1
CBCFFFFFHHHHHJJJJJJJJJJJJJJJJJJJJJJJJJJJJJJJJJHIJJ
@4257573/1
ggaaaaataatcagaataagaacggtattgctctgcagggaacggcgaca
+4257573/1
CCCFFFDAHFHHGJIGJHEIIDGIGEHBGHHGI@FGIIHI;G@DBGFAHH
@6351474/1
gtgggcatggcctgcagctccctatttgcagcttcttcaagagggatggg
+6351474/1
C@CFFFFFHHFHHIIJGGJIJII2<FHHJJIIJJJJJJJJIGIJIHIEHJ
@7830613/1
gggaaaaatatacttcaaacataacagaaaaaaaattgaaaataaggatt
+7830613/1
@??DDFFAFHHGHIIIIIGIGIICHEIBGGIIIIEIIIGIEIHIIIIBHG
@5317542/1
tctttttttaccaaaccggtattttccccttggcaacaaacagttgtttt
+5317542/1
CCCFFFFFHHHHHJJGIIJGIJIJJJJJJIJJJJJJJJHIJIIJJJGIJJ
@6351869/1
gctccttgaatgaatttttcattcctccatactccttgtcttacaggtac
+6351869/1
CCCFFFFFHHHHHJJJJJIJJJJAEJIJJJJJJJJJJJIJJJJIJIJGII
@3684018/1
tggaaaactgtttatcatagatccgacgacactttttagtaccgggctta
+3684018/1
@@@FFDFFHDFHGGGIGGIIIIGEGBHEGJIGGIJJJIIBHHGGIIIJJI
@5318100/1
atttacacaatataaatgcaccttcaacaccacactcctcaaggtacacc
+5318100/1
@CCFFFFFHHHHHJJJJJJJJJJJJJJJJJJJJJJJJJJJJJJJHHIJJJ
@298028/1
agcacgagctaaaagacgaatatgattaaactgaacaccaatagagtctt
+298028/1
@@@DDDDDFFFAFHIIBHGBH8E@GEGIGCGGGEHGII1BD??B?DFGHI
@3684581/1
ggctgttgtggtctctgctgttgctgaggctgc
+3684581/1
@@@FFDFFBHDDFGIGGH@9FGIHEHHFBGG<@
@8354611/1
gaaaatatttatatatttgagtaactatgatttagacattactaccaata
+8354611/1
CCCFFFFFHHHHHJJJJJJJJIIJJJJJJIJJJJJJJJJJJJJJJJJIJJ
@2007879/1
tccgacgacactttttagtaccgggcttactaagggagttttcttgatca
+2007879/1
CCCFFDDFGDHFDGEIIJGIGIIG6@GEGGGCHGIIFF;CHIIJIG>EHH
@298428/1
ctgaatccttagaattcaaaaattcaaacttaaattcgtagcctaattga
+298428/1
@C@FFFFAFHFHGJJGGGCGGGHIIEEHIJJJJJIJGHEBDHIIIIGGFE
@4258285/1
gcttgctgagcgactaatgccactgtgtccacaagaaaaaaggttctttt
+4258285/1
@B@FFDEDHFHHGJJJJIJIJJICHGHCHGIHIIJJBHIG@GGCHHIJJJ
@907371/1
gctcacttcaccaacattcatgaataatggaaaatcacatagcttcggcc
+907371/1
@@@FFDFBBFHFBHIIEFHBHHGF>F@HGHEIIEGCFF<<?>DAHGBD@<
@907893/1
ctggttacaggagatactggttgttgttgagg
+907893/1
@@@DD<;BFHDHHD>?EHHG<@E??FC?B?EC
@2009161/1
gccgatctgaggtctgtcaattcaccaggtgatatatttttgcacctgtt
+2009161/1
@CCFFFFFDHHFFEGGF?FHIG<<FFHHI?CGGIIIIDGHIBHIIIIIII
@7306350/1
gttaagcatggacaaggactgcatcttcttattatatcataactaattta
+7306350/1
CCCFFFFFHHGHHJJJJJJJJJJJJJJJJJJJJJJJJJIJJJJJJJJJJJ
@908347/1
ctgtcagatggttttggagaattatcaaagagaattattgaattcaa
+908347/1
?@@;BDFDFFDC4E;;EAGGGCEH@HHBFGEAHDEEHI4?BH<@FGG
@4259328/1
caatactttaagagcatttattgcagcttcttt
+4259328/1
?@?DDDDBHAFD>F9ED>AEGHJJHJJGBHHA<
@3163391/1
atttgatatctatatttctcattttttctgctaaagcactaccttcagcg
+3163391/1
?@CDDEF?F8?<DE>GB@HHHIGAEGIGCHCHHGBC@HI<@HCECGE>FD
@7306882/1
caccatctctgtaaaagaggatagcttgaggcttatacctagtgcttctg
+7306882/1
CCCFFFFFHHHHHJJJJIJJJJJJJJJJJJJIJJJJJJJJJJIGJJJJJJ
@300121/1
gtcgtgagaagctgcaacggctgctat
+300121/1
@@@DDDAD8<F;CFHIIC<FEEGGHCC
@5798581/1
gtactatcatcagctggtgtagaattacagaataactcatgaatgctttc
+5798581/1
CCCFFFFFHHHHHJJJJGIIIJJJJJJJJJJJJJJJJJJJJJJJJJJJJI
@5799952/1
cacggcgatactgcaaacaagggatagcactcaagggcacattatgtttt
+5799952/1
CCCFFFFFHHHHHJJJJJJJJJJJJJJJJJJJJJJJJJJJJJJJJJGIJI
@6353123/1
gtctccttcaacaatcgtcggtacaatgtaatatgagttttctttgtttt
+6353123/1
CCCFFFFFHHHHHJJJJJJJJHIIJJJJHJJJJJJJJJJJJJJJJJIJJJ
@5319818/1
ctctatttcattgtgcattaatctatagaaaattttccagacagtattta
+5319818/1
@@@FFFFAHDHHHCFBBFDIIGDEIGHAFBHIDCBFFFCCA;3C?<DGDD
@2010672/1
ccatatcattgagacattaacttgcgtagcatactttatcgtaacggtca
+2010672/1
CCCFFFFFHHHHGDGIIIJIIIHE<F:FGA>AHGIIIJIDHHIJIIB?77
@1467802/1
ggaggtaaaaagaatgatcttccaactgtcacaaacctgttagcagctgg
+1467802/1
@@@DF?DDH>FHFAHCHGHD<4CECG?B<CFHIIIIICGA@BHIIB2D?F
@6353390/1
cgacactttttagtaccgggcttactaagggagttttcttgatcattttc
+6353390/1
@CCFFFFFHHHHGHIJJJJJJJJJJJJJIJJHHFHIJJJJJJJJJJJJJI
@5320441/1
ccttaactttagtgaactggtcatcaactgagaggccaaactccttcagg
+5320441/1
@@@DDDD?DFFBF4?BFF<>E>CFHDHFIBH<4<1@CDG@??3?FEFGF@
@5320762/1
gtagatatcagacatttcttcagggagaatttttaaccatttacacaata
+5320762/1
CBCFFFFFHHHHHJJJJJJJJJJJJJJIJJJJJJJJIJJJJJJJJJJJJJ
@4261610/1
gtccgcacctttgtcaccactatattcaccaaccgttaacggagtttgct
+4261610/1
@CCFFFFD6DD>DFFHGBFHEIGIIICHGGHIIIBH<B1BDEE<;CEGHE
@3687278/1
ctcatacttaatccaatgacatggggaagtcaattgctaatattgccatc
+3687278/1
@@@?DDDDHABH?@FBG?IHHHE@DGB@8A<4?BFB4C9???DGI<D<<B
@6825946/1
cccatgcactgaatgactttatacactggtatttctggctcacctccttc
+6825946/1
CCCFFFFFGFHHGIGIIIJIGIIJIJJJJHIIIJJJJGJIJJIJJJJJIJ
@3688210/1
ctactctaaaaacacggtcttttccttcccctggcaatgtgacctcaagt
+3688210/1
@@@DDDDDHHHDDFBGBCBD9<F<C?A@?9:;BD;D<G3B4?<D9BB8D8
@6826710/1
cttttattgaatagaataggaatgtcaggtgcgttaacttttggtggctt
+6826710/1
CCCFFFFFHHHHHJJJJJJJIJJIHJJJIBGGGHHIJGJJIJIJ;FGGII
@3688856/1
ggcacattgcagttgctatcatacattcttaatatctgtgtattaagcct
+3688856/1
@@@FDEFDFFDDH<BGDH@HEBBCFHDDGGE9AAE4?CHE<DAFGFHICE
@5800233/1
cttttaacactctttgatggaatttcataaacaactttcaaatccttaat
+5800233/1
CCCFFFFFHHHHHJJJJIJJJJJJJJJJJJJJJJJJJJJJGJIJJJJJJI
@4771353/1
ggctttgcgacaatttgttctcttctgttgtttcaattttggcagtatgc
+4771353/1
CCCFFFFFHHHHHJJJJIJJJJJJJJJJJJJJJJJJJJJJJJJJJIJJJJ
@2554018/1
cccgattctatttcttggtcatcagtttgagatactg
+2554018/1
@@?DFFFFHHG?HG@9F9ADH>BEGHGGHG??D>DF<
@6828026/1
actgtgtccacaagaaaaaaggttcttttacccccttcagaatataatag
+6828026/1
@C@FFFDEHHHGFIJJIGHJJIHIEHIJJIGJGIGGEEGHGHIIJIJJDH
@4771501/1
caggaataaagtcattaaccttcaaaatttttccgaggtttaaatttttt
+4771501/1
CCCFFFFFGHGFHGJJJJJJJJGGIJJJJJJJJJJIIJDFHIJJIIJJJJ
@7834649/1
gctccaatcgcattccctttcacactagggacatgaggtgaaattattgg
+7834649/1
CCCFFFFFHHHHHJJJJJJJJJJJJJJJJJGHJJJJJJGGHIJIJJJJJJ
@910276/1
ccttgccgtaggaaataagaaagcaagagaaggaagtgaggtacacagtt
+910276/1
@@BFFFFF<DFF>EF>FGHIIIDGEGIEEHIH9DGB0:BG80?4?<FFB?
@910575/1
ccttataccgctatcatcctggctgttgccatttga
+910575/1
@C@FFFFFAHHADHIIGJIIHEHIGEHGDF@G@FD4
@910820/1
ctaacttcaattaatttctgatttttattaacaatagattggttgtaacg
+910820/1
@CCFFFFFGAHHDFHIIJIECEHGHJJJJFEHIDE@HEFFGBCHHIEGI7
@3166033/1
gtcgcgcattctgttgtatatttatgctcacttcac
+3166033/1
@@@FDFFAFFDHBBFHD>AFD>??G9?:CFDDBHCF
@5802583/1
gctgagtgagttaaaacagtacatcgcacaacaaacacttggggagttaa
+5802583/1
CCCFFFFFGHHHHIIJJJJIJJJJJJJJJJJJJJJJJJJJJJJJIJFHIJ
@3167515/1
gcttgatactccctgggtttaaaatcttcaataacattactcatttctga
+3167515/1
@C@FFFFFHGHHHIIFIEHIGIJJGIJIJJJJ4:EGGH@HIIIJIFHJHG
@5322924/1
ctgggtttaaaatcttcaataacattactcatttctgataggttctgcaa
+5322924/1
CCCFFFFFHHHHHJJJJJJJJJJJJJJJJJJJJJJJJJJJJJGIJJJJJJ
@912573/1
gtccacaagaaaaaaggttcttttacccccttcagaatataatagt
+912573/1
??@DDDDDFFFFBF6FG2CDF?FFFF>CGE6GB:B49??F@FF99B
@3168021/1
ccgtgatctaatatttgagcagaaggtgc
+3168021/1
@@@DDB8DH>2CFGIIGG;FE?FB9B2CB
@5802843/1
tttaaaatcttcaataacattactcatttctgataggttctgcaatttcc
+5802843/1
CCCFFFFFHHHHHJJJJJJJJJJJJJJJJJJJJJJHHHHHJIJJJJJJJJ
@2555834/1
ctcagagctaccttggcagctgctaattttgcttggtgtttgttttctcc
+2555834/1
CCCFFFFBAFHHHIIJIIJJCCHHIFIJIJIJJJJJ<D?DEHIIGEHIJJ
@6355547/1
ctcaacagtacttctagcattagaagtttcttctc
+6355547/1
?@@DDD;DD?<<D?ACBGIB?AAA:333<CA<<F2
@3692319/1
cccatgttaaattttttcagaatcatgtgatttttcttcctttc
+3692319/1
@C@FFFDDHGHGHJIIGCDHHHIJFIF@HHD9GAGGIBDGEABB
@4264214/1
aagatatttgttatgatctccggcca
+4264214/1
@@CDFDEDHHFDHEEGDGHHI><@AD
@7310729/1
atcggttcttcttcttttttccacgtgaaatctttaggctgcagctcaac
+7310729/1
@@@DDDDDFDHHHD@GDE@CGAAHGEFGEH><FGGH9??9??GC>AB8DH
@5804298/1
ggtatatataagattacaattcttaacatttttttctttaaacaaagaac
+5804298/1
@@:BDDDDHHHHBFHGIIIIGGIJJGGGEHGHEHGHIIJJIJJICHIJII
@7835587/1
tctgtaagtggcaagacctccttcttcaagcctagggaaaaggtgaaata
+7835587/1
@@@DFFDDACDHHGGIIIGIIIIHGHHCHGEEDGGDCCCHHII:?GHF>G
@7835609/1
tctctgaccatggaggataattcctgaattatttcttgacgatgttgctg
+7835609/1
?@@DDFFFHHHHHJFIGHDHGCHEGIJGHIIIJJJIJJJJJJJJFHJJIJ
@913642/1
tctatattttttaaggaagtaagtgcaggg
+913642/1
@@@DFFDFGDDHDHAF<:FGHHIC>@CCH8
@5805550/1
ccactatctaaataaatagctgctgctaatgattcaaataagtcaccaag
+5805550/1
CCCFFFFFHHHHHJJJJJJJGJJJJJJJJJJJJJJIB@CEGHGIIJJJJJ
@5805645/1
gtccttttatcataatgagatcaagtttttttcgaatcaaatgaagctgt
+5805645/1
CBCFFFFDHHGGHJJJJJJIIJIIJHHJIJJJJJJJJJJIIJJJJJIJJ=
@2016572/1
agtctgtctgcatctgtatatgccctagcacggaaagcagcgagatgagc
+2016572/1
@@@DDAFFHHFADBHHEGHIJGE>GE>CHCGIJ61DFGIDGH>:0BFADG
@6831870/1
gagaatttttaaccatttacacaatataaatgcaccttcaacaccacact
+6831870/1
B@BFFFFFHHHHHJJJGJJJJJJJJJJJJIIJJJJJJJJJJJJJJJJJJJ
@3693479/1
cgggacttgaaaagaaagaccttcccactgtggtgtatgtcattgagggc
+3693479/1
CCCFFFFABFDBHIIIGDIIDHI3<CHGII1:C:??GEG??BG>D99BB:
@2558064/1
atgacattcatctataactaatagattgacacgagacaacgtgatataac
+2558064/1
CCCFFFFAHAHHHCHIFGIBFHCJIEGIGDG>G>AGI?DHEGIIJJDGI9
@1473042/1
cttgaatgaatttttcattcctccatactcctt
+1473042/1
@@@FFFADH8DDHICIHHCHHECDH<HA<FG<B
@6357579/1
caagagcttggattgcctcctgcggaccattagttgaagtcccagccctc
+6357579/1
@CCFDDDDHHHGHJJEHIJGJIIGHEIJIGHGIHIGGIFBFEGGHGHIIJ
@2558409/1
ctgcgtggtattttgaatctgaataccatactttttgcggtaatagtcct
+2558409/1
@@@FFDAD<CFHHHIGGIJJIHGHBFIJ@HIIG@FHH3@A@@FGEEDHIH
@3170866/1
cttggcaacaaacagttgttttttcctgatatagctctaacttcaattaa
+3170866/1
@@CFDFFFHDAHAHHBFHFEG>GEEFGIJEHJI?BDHGGIIIBEBFB?B?
@6357903/1
gaactatttctttaagaatatttgggatttcattgatagtatctgatttg
+6357903/1
CBCFFFFFHHHHHJJJJJJJJJJAIHIJJJJJJJJJJJJHIJJJJIJJJJ
@2559613/1
cttctttccaaatctggacattatattgataagtgtatttatacctctct
+2559613/1
B@@DBDDFGGHGFJJIG<FGGCGEHDCFFHHGGBEDGIHGHC>DBFDGGG
@4775599/1
ctcctgccactcatcataatgaacaatatcttcttttggattagtagaaa
+4775599/1
CCCFFFFFHHHHHJJJJJJJJJJJJJJJJJJJJJJJJJJJJJJJJJJJJJ
@3695990/1
acctgaactagttcatatttcggagtcgtccctcttctggaaagcagctc
+3695990/1
@@@DDDDDA8<ADHG<FGHI>GBE1A3C;CFHBFB<DDDG>AHHGFEEG3
@5807506/1
ccgcagattaaaatttttaagtacgactaagtgagcacactaaatcacca
+5807506/1
CCCFFFFFHHHHHJJJJJJJJHIJJJJJJJJIJJJJJJJJJJJJJJJJJJ
@7314766/1
ggtatatataagattacaattcttaacattttttctttaaacaaagaaca
+7314766/1
BCBFFFFFHHHHHJJIJJJJJJJJJJJJJJJJJJJJJJJJJJJJJJIJJI
@5807875/1
gggaacggcgacataggtgtctgctcttcacatactcttgttacaacata
+5807875/1
@@@DDDDDDADDHIJJJCFDGFFDFHGIIJIGGHIJJJJIJGIGDHIGIE
@6835028/1
ctataaaagaatacacaacagtataacattcgtcctcctgccactcatca
+6835028/1
=1?D?DBDH=F?A<AAAAAA;FAA<<ACAHB91:111C9F@BB?9B9DB?
@2017606/1
gtcattatgggcttctattagttcatctatattttttaaggaagtaagtg
+2017606/1
@@@FFFDFHHDFFHIJHIIIIHGGIIFFGIGEHGGGIH9BFDBE:DD49B
@7315653/1
gcttctattagttcatctatattttttaaggaagtaagtgcaggggaacg
+7315653/1
B@CFFFFFHHHHHIJJJJJJJJJJJJJJJJJJIIGGIJGHIIJJJJJJJI
@308948/1
cttgttacaacatatttcaacatgtatccttttgggcggtaccatggtat
+308948/1
@@<ADDDFHDHHDBEBFHIHFCHECEEG<FGHHIGFGFHD@AFEHHH4=F
@1475732/1
ctcgtgccattgcgccaggtgtccggtcttcactgcagcctgactggtga
+1475732/1
@CCFBADFFFHH?FHHIG<CGEGGEGFGGGIHIJJJJJIIIGGG@HABBC
@2017895/1
ctggaggttgatgaggaggctgaggcggaattagagcaattg
+2017895/1
@CCFDFF1DFBDD<E;EEBF3B@;CCGBA<7BBGBHGI@G>F
@6835597/1
gcttccaacacgttgaactaaacttggatcagtagtggtatcaatttctt
+6835597/1
CCCFFFFFHHHHHJJIHIJJJJJJJJJJJJJJIJJFHIDGIIIHIJJJJI
@3172407/1
ctcttgttttgcttctttttttgacctaccct
+3172407/1
C@CDFADEDAHFDGGGDEGIIBEGC@BAF>3?
@6836298/1
gcctaattgatccataataagtctaaatagaccttcagggtcattatggg
+6836298/1
CCCFFFFFFHHHHIJJJJIJJJJJEHCCFEHHCHHIGGGIDGFHIIIJJJ
@2560980/1
aataattctttagcctctaaaccttcatctttatcagtaatttctttaat
+2560980/1
@@@DDDDFDFA>FGEGG>BDHGGHGIGHGCGHH9@@GCEBFE>?DHI4<9
@915961/1
gccaataattgttctttcatgatactctcaaggtccctgattacttcttc
+915961/1
@@CFFFFDFHHADGHIIGHIG@I@FGIIIIB9DFHBDC>GH@<DGGGEGG
@2561807/1
cttctaaattctgctctgataaattagaatcatcccatagcaaatgg
+2561807/1
B@<DFFFFHFFFAFGGIHGCHEBHIIIIIEH>HGEF3CEB?GHAB<F
@6359923/1
tttctcttctcttggtgttcaacaaatctcttaatgatatcagtcag
+6359923/1
@CCFFFFFHHGDHIIAEGEIIJJJJJJJJGHHIGGGIJIJIIJIHGE
@3697960/1
gcacggaaagcagcgagatgagcataataggtaggtgcagggtatgaaac
+3697960/1
CCCFFFFFDADFHII8E>EHHIIEGGDADHFBD<G<@@FGII?F<<=C@F
@7316632/1
gccacattccattccatgatttattaaacccgatgctagctttcttaaat
+7316632/1
@@@DBBDBACCFHCADGHGEGHIIEIIGF?GGHFFFDEFHIIIDHGC>GB
@7839256/1
gctaattttgcttggtgtttgttttctccaactccgacaaacgccatcct
+7839256/1
CCCFFFFFHHHHHJIEGHJIJHIJJJJJJJJJJJJJGHIJJJJJJIIIJI
@8366039/1
gttgatttgtcttatcgacttgacaattttttcttttcttctttctgtat
+8366039/1
@BBFFFFFHHHHHIJJJIIJJJIJIJJJJJJJJJJJJJJJJJJJJJJJJJ
@8366070/1
cccttggcaacaaacagttgttttttcctgatatagctctaacttcaatt
+8366070/1
CCCFFFFFHHHHHJJJIHIIHIIJJJJJJJJJJJJJJJJJJJJJJJJJJJ
@5810156/1
ctgtcgaatactctgagcttgctgagcgactaatgccactgtgtccacaa
+5810156/1
CCCFFFFFHHHHHJJJJJJJJJJJJJJJJJJJJJJJJJJJJJIHIJJJJJ
@4778921/1
gtgagtaatctctgtatcaacaactgtaccagccggcacattcatatttc
+4778921/1
@BCFFFFFHHHHHJJJIJJJJIGGIGHHIGHIIJIGBHIEIIIJJJJJII
@4779091/1
ctcttatgaaaatataactatcactgcttttttagttttataggttcctt
+4779091/1
CCCFFFFFHHHHHJJJJJJJJJJJJJJJJJJJJJJIIJJJJJJJIJJJJJ
@2563066/1
gtttttgaaaaaattttggccaatagctgtgggttatatggtg
+2563066/1
@=?DDDD;DBD?FGGI@D8ECE=B>FEGIBBH@F;D<??B??@
@918834/1
aattattttgaatttaaatcaattcaatagaatattcttgttttgttttt
+918834/1
@@CFFFFFHHFFHJIGHEGBHHCC@EIGIJFEHHCHIIIIIJJGIGI@HH
@3174043/1
ctccaatcgcattccctttcacactagggacatgaggtgaaattattggt
+3174043/1
CCCFFFFFHGHHHJHIJGJH?FFHHECGG>GEEGHID?GCDEGGGIDGGD
@6838124/1
cttcttctatcacatcggaggcaaccaatatgttcgtctcacccatgtta
+6838124/1
CCCFFFFFHHHHHJJJJJJJJJJJJJJJJJJJIJJJJJJJJJJJJJJJJJ
@4779506/1
ctcccctctggtatccaaaggcactgttttcaccggaggaatttgtttgt
+4779506/1
CCCFFFFFHHHFHJJJJJJJJJJJJJIJJJJJJJJJJJGHJIJJJIJJJF
@2020173/1
aatgagtaatttcaatttttaatccttttatttctttagtaaacttaa
+2020173/1
CC@FFF>DDHFHHJGIJIIBHIIJGHIIIG@HCHHDBF9?FE>FHGG@
@7839858/1
tagctcgatcccttcttctaggacagaagtagctataacgaggttacatt
+7839858/1
@@CFFFFFHHHHHJIJJJJJJJBHGJJJJHHJEIJJJJIJGHIFHFIHIJ
@5810695/1
ccttcttccagcatagcttcaatttcattgtcgcttatgtcaaattctac
+5810695/1
CCCFFFFFHHHHHJJJJJJJJJJJJJIJJJJJJJJJJJJJJJJJJJJJ?G
@6361169/1
ctttcatgatactctcaagatccctgattacttcttctcgaggtggctgc
+6361169/1
CCCFFFFFHHHHHJJJJIIJJHIHHHHJJJJJJJJJJJHFIGIGHJJJJI
@7317483/1
cttcattttgttgccttaatctagccacttcagccttatgcctctcaaac
+7317483/1
@@?ADDDDFFACDEDFH<3:FHIIBCAAFHIBH@?EG>FC@GDF<??FH<
@7317618/1
ggtatatataagattacaattcttaacattttttctttaaacaaagaaca
+7317618/1
@CCFFFFFHHHHHJJJGEHIIJJIJJJGIJJGHIJJJJJJIJJGIIEGII
@5810916/1
gccaacagtaagacatggtagatgaggatactttaatctaatattatatt
+5810916/1
B@@DFFFFHHHHHJJJJJHJIHIIIGG>FHIHIIIJIIHIGIEHIFIIJI
@7317816/1
gtgaaaagaatgatcttccaactgtcacaaacctgttagcagctggttgc
+7317816/1
;?@DDDDBCFHBDIIII<FEHGIID@DHHIIIIIICFGFCG@@BFGI@BG
@5811776/1
atttttcttcaacatcaacaaatgtcacttcaaactgttgctcagcagct
+5811776/1
CCCFFFFFHHHHHIJJJJJJJJJJJJJJJJJJJJJJJHGJJJJJJJJJJJ
@7319905/1
gttcatgaattgctccctccacctgaactagttcatatttcggagtcgtc
+7319905/1
CCCFFFFFHHHHHJJJJJJJJJJJJJJJJJJIIJJJJJJJJJJIJIJIIJ
@2564187/1
gctctaactaaaaattcttttttaagtaacaaagcttcagtaaataacaa
+2564187/1
@@@DDDDDFBA<AF;FEGFGEHGCACAFG??GDFG9D>FBDCFBD<BDF9
@1479333/1
gaaggttgtattgttctggtattatgag
+1479333/1
@@@FFADDDHFFDEEFIIG<E>HIFIGH
@2564545/1
cttcagttcagcttttggattagaatatacagcataagcagccataccaa
+2564545/1
CCCFFFFFHHHDFIDHHG>HHJGIJG@HHGIIACFCGEIIGDIHGGHIIB
@7320477/1
gaatttttaaccatttacacaatataaatgcaccttcaacaccacactcc
+7320477/1
@@@DFFFFHH?FHHIJGGGHHEHIIIIJJIJIJJIJJJJIGIJIEIJIJJ
@7320896/1
gttctgtaaaatccttcactggaaacagctatggtaacatctcgtttcat
+7320896/1
CCCFFFF?DDBDAHGCGGGDA@BBEHGHEHEHGIHEHGIIGIEGHCHIFH
@4780000/1
gggacatgaggtgaaattattggtatttcttttttccaaattgcctctcc
+4780000/1
CCCFFFFFHHHDFGHIJJJJJJJCHJJJJJJJJJJJJJJJJJJJJJJJJJ
@5814016/1
cttggaaacaattttataattattggatatattcatgccacattccattc
+5814016/1
CCCFFFFFHHHHHJJIJJJJJJJJJJJJJJJJJJJJJJJJJJJJJJJJJJ
@7321539/1
gccacttctttgaactaagtacagcgaaattcttattcgattgaagtaaa
+7321539/1
CCCFFFFFHHHHHJJJJJJJJJJJJJJJJJJJJJJJJJJIJJJJJJGHJJ
@4271684/1
ctcatactgtcttcagcctcatgttataacattatgcagttcattaccta
+4271684/1
@@@DDFFDHAFFA@HE>FGIJJIHJJJIICGIGGEHGIIHHGEHIIFIBC
@314990/1
ctgttgctgttgttgctgaggctgctgtggtctctgctgttgttgttgtt
+314990/1
@@CDFFFFH??FFFDEGHICBH?C@@BF>EB<CG9D1CGFDDFHG>;;02
@7322399/1
agtaaaacgtaagtggaagcataagctcccaattctttggtgataagaac
+7322399/1
C@BFFFFFGDFHHFHIGIJJJJIJJIIIJJJIJJJJIJJJ?FGGIIJJJJ
@920482/1
gtagtgtcgacaattgtaccaagctctggcattttcctgtgactgatttt
+920482/1
@@@DDFBEFFHHHIII:EHGIIIIDG@HHEFG@GGFGBGHGIIIIAHFGA
@3177211/1
gtattatgctggtttcagaaggggtagaccaaatatacagcatcatattg
+3177211/1
@@@F@DFFFHGHDHGIIDEIIIIJFG<FGHHIGFHII@HCC@DFHGC>D4
@920573/1
tgcatcatttttagattttcctgcaccg
+920573/1
@@@DFFFFGFHGFEHGIJICHH@@<?FH
@3177309/1
gtacacagttgcagtcctgagctggtcttcagtcacccgattctatttct
+3177309/1
@C@DFF>DFAHDH>EEHHHEGIJIEFEBHCI@GIHIII6C0F<?B@FI<?
@6362400/1
gtcagaattttcgtttggagcaaatacaatgtatttgctgtctttgtgtc
+6362400/1
CCCFFFFFHHHHHHIJJIJJGIIJJJJJJJJEEGIJJGHIIIJJJJIIHI
@1481077/1
ctttgaagttgaataagttattattcttctaggtccttttatcataatga
+1481077/1
CCCDFDDDHHGDHGGBGGHIIIIJJEIJJIGI@E<CFFHIDDHIA49:CD
@921609/1
ctcattttcactcagaagaaataatatctcagcaccaatt
+921609/1
@CCFDFFFDDHGDGGHIIIJGHJIGHGEGHIIHC;BDCFG
@3703070/1
tggcaacaaacagttgttttttcctgatata
+3703070/1
@@@DDDDDBFH8:<AF:ACEG@<?:?9??DB
@2566769/1
ggctgttgttgccactgctgctgctgcggctgttgttgcctctgctgctg
+2566769/1
@<@FFDD?CDHHHEIIID9FGE@H@GHBEGGIBF4?BA4D@B83BCHB3=
@1481799/1
cacagtattcttgtagtgctccaatcgcattccctttcacactagggac
+1481799/1
@CCFFDDFGFHHFE>FBFHGEHIIJJCGHI6EFEFG9DHHAAH3B@FG=
@1482571/1
tcttcacatactcttgttacaacatatttcaacatgtatccttttgggcg
+1482571/1
B@@DDFFFHGFHHGIJIJIIIIICHGEEGIIIGJI@?DCGGGH9DDDDHI
@5334182/1
cttctctgcactgtgacagtcttcaagcactgagttagaataccaacctg
+5334182/1
CCCFFFFFHHHHHGHIJJJIIJJJJJJJJJJJJJHIJJJJJJJJJJJJJJ
@5815940/1
ggtgcattcataattcgggccttaactttagtgaactggtcatcaactga
+5815940/1
B@@DDADDHHHHFFHJJJJJJIJJJJIJJJIGIJJJJJIHIJJJJJJJJJ
@7323377/1
ggcagcttttacctcattttcactcagaagaaataatatctcagcaccaa
+7323377/1
=8?DFFFDHFHHGJEBHIJIJIGEHEGI@GHEGEIJIEIJJIEIIIGGGG
@5816431/1
ccaggaacttcccagtcatcaggaataaagtcattaaccttcaaaatttt
+5816431/1
@CCFFFFFHHHHHJJGIJJJJJJIJJJJJJEHIIIJJJJJIJJJJJJJJJ
@5816597/1
ctattgaaggctttttgttatctccagcaggtgggtgagtaacatcagct
+5816597/1
CCCFFFFFHHHHHJJJJJJJJJJJJJJJJJJGHJJDGIJIIJJJJJJJJJ
@4781932/1
gctttgccgcttgttgctgtacttgaggctgagatgaaggtggtctgctg
+4781932/1
CCCFFFFFHHHHHJJJJJJJJJJJJFHJJJJIIIJJJJJJHJJHIIJJJJ
@7846621/1
atttgttgtttattagggtagcatttggaggactgtcagatggttttgga
+7846621/1
?@?DD?DBFHFHDEGGEB3AFHGHGGGEEED@FGHIIDFDGDE?DEGGHD
@7846634/1
cgaaaaaataatcaacgttactatcaatcacgaaaaataacaaaaacaaa
+7846634/1
@B@FFFFFHHHHHJJJJJJJJJJJJJJJJJIHHHIJJJIJJJJJJJJJJJ
@4782590/1
ctgtgatcttgtctaagattgctttcgctgcggcatgctttgcttctttc
+4782590/1
@@CFFFFFHGGHHJJIJIJJJIJJJIJJJJJJIIJJJIIJJJJJJIJJIG
@7324535/1
gtttccacaacaatttctcttcctttctttggatctgaagggcggtcccc
+7324535/1
@@@FFFFFHHHGGIJGJJIJJIIGHIJJJJJJEEHIGBAGGHIIJFHEHI
@8373690/1
ttcagcatttagcagcatcgtgatacgatgtaatattgaaggcaataaag
+8373690/1
CCCFFFFFHHAFHIJJJJJJHIJJJJJEHIHIJJJJJJJJJJJIJJJJJI
@5817556/1
ctcaaggtacacccctataagggcttcgatagaatctgcaacaactttgt
+5817556/1
@CCFFFFDDHHHHJJIIIIJIIIGIIIIJIIJJJIJJJJJJJJJJIHIJG
@7847357/1
cttttattgaatagaataggaatgtcaggtgcgttaacttttggtggctt
+7847357/1
@BCFFEFFHHHHHJIIJGGIIJJJIJJJJACFEDHGIJJJJJIIBGHIGJ
@4782982/1
gccacattccattccatgatttattaaacccgatgctagctttcttaaat
+4782982/1
CCCFFFFFHHHHHJJJJJJJJJJJJIJJJJJJJJJJJJJJJJJJJJJJJJ
@4783066/1
tcgcaaggtaatgtaaaacaatatctattcaacaaaggaatagcagattc
+4783066/1
CCCFFFFFDHHHHJJJJJJJJJJJJJJJJJJJJJJJJJJJJJJJJJJJJJ
@3706590/1
ccaagaactcaagccgctgataacaatcagtgactctattaggagaatat
+3706590/1
BC@FDEFFHHHHGIIIJJJEIJJIJGIJIEFHCGB@DCFCCDFBHIEGHI
@1483745/1
gtgcattcataattcgggccttaactttagtgaactggtcatcaactgag
+1483745/1
?;?DDED;FFAFDHGG@ECGGGDIIIGGEC:EEAHI@FG@GGG@?DH>@?
@6843058/1
ggtggttcttgcctttgcagctgttgtggtggttgttgcctctgttgctg
+6843058/1
B@BDFDDFHGHHHJJJJJIJIJJIIIFHIFHIGHIJJIJJJIJJIJJJIJ
@6364915/1
ttattaaacccgatgctagctttcttaaatctggttctctaatcatctga
+6364915/1
CCCFFFFFHHHHHJJJJJGHJJJJJJJJJJJJJJJJJJJJJJJJJJJJJI
@317606/1
gtcctgagctggtcttcagtcacccgattctatttcttggtcatcagttt
+317606/1
CCCFFFFFGGHFHHIIJJDEHIIJIGH>HIGGGIJJJDGGHIDIIGGEHG
@5335052/1
tggaggaggagggggtggtagacaacctggagaagcaggggcttctaatc
+5335052/1
CCCFFFFFHHHHHJJCFGDHIIJJJJJJJJJJIIJJIIHHFFFDEEEEED
@2024911/1
ataagaactatttctttaagaatattttggatttcattgatagtatctga
+2024911/1
CCCFFFFFFHGDFEGIJEHHGHIJJGJGF<3CHHGIGEHGIBFGHCG>FE
@2569952/1
ctcctactccgacaaacgccatcctctcat
+2569952/1
@@@DDD;?FDDHDIGII6DGGHEG9BFHGI
@7325165/1
gccacatcaatgttaaggaatggtttccaaccaataattgcagactggaa
+7325165/1
CCCFFFFFHHHHHJJJJJJJJJJHHJJJJJJJJJJJJJJJJJJJJJJJJJ
@7325262/1
ctggtatccaaaggcactgttttcaccggaggaatttgtttgtgattttt
+7325262/1
BCCFDFFFHHHHHJJJJJJIJJJJJJJJJIIIGIJJJJIJJJHI@GIJJJ
@2570511/1
ggtgcgttaacttttggtggctttattatattactcctaattgaagagcc
+2570511/1
?@?ADDDFHHGFHJIIIHIEGEACGGIGGGIECGGIJGIIEIIIE?<FEF
@3706828/1
gccataaccgtacttcatatcattgataattactgtagatgagtaaggag
+3706828/1
C@@FFDDABFHBFBGIGBH<HE@??>HHHGGCHIHGD<EF<<F:CDAB<D
@5336179/1
agcaggtgggtgagtaacatcagctccgagaaatattacaggttcgttga
+5336179/1
CCCFFFDDHH@FHJGGIIJJJJJJJJJJHIIJJJJJJJJJJJFHIHGIJJ
@4275057/1
cagctaagatgccacctaactattcatcaagttctttgccttctgaatca
+4275057/1
@@?DDDDDBFHHHI9CFGHGGGCC?FHCI<FAE@94CEGIIG@3F@DE>D
@8374875/1
gtccttttatcataatgagatcaagtttttttcgaatcaaatgaagctgt
+8374875/1
CCCFFFFFHHDFHJJJJJJIJJJJJJIHHJJJJJJJJJJJJJJJJJJJJG
@4275255/1
ggaatttgtttgtgattttttattgtat
+4275255/1
@@@ADFAD2A:DF@?9CCFGEGGIB4<E
@7326561/1
gatgcataagtcattcctctatcaggtaagacaacaatcacaagttttac
+7326561/1
@@?D=DDBFFHFHIGIBFGHGGGH@FIHBH>CBEEHII>BFHIIHIIGGD
@5819784/1
atttttattatgttttaaactgacattgccgattagtgatatcagtcacc
+5819784/1
;@@FFFFFHHHHFGHHGHGHCFHGEIGBFHHGFHGHIIIGGGGHIIGGGH
@924430/1
acagtataaaaagccctaagttatacacagctctctg
+924430/1
@@CFFFDFFGHHDGGIII<F4CCFGCGIIJIJIII3?
@4275381/1
gcagttcatcagaatcaaaatggttgt
+4275381/1
@@;DBD?AFH?FB>FHGEC?ED>HA;C
@1485581/1
actgactaaaatattgttcaagttcacgaggagtattcttggaaacaatt
+1485581/1
@@@FFFFFAHGHHGIIFEHG>HIHIIIII8DA@CFHIIGGIGCGFGEHEH
@2572663/1
gcccatcattcgctcctcgactgccccgatgttggagcctatgctatccg
+2572663/1
@CCFFDFD?AFHHIGGBBE<EFECGEHEGBHGEIGIIIA;F@CC9B4@FG
@924881/1
gtccctcttctggaaagcagctcttgcagcattgacactggcgttttggt
+924881/1
@?@DFA8D>DFFGIGCHEIFEGIGJ?HE9F@EF<?EEFGG>EGHBD@8;=
@2573223/1
cttcagcctcatgttataacattatgcagttcattacctaagatatttgt
+2573223/1
CC@FFAFB?DFHFACFHIIGHHIGGFFHHHCHGGFHIDCGI@FHBCECFD
@1486312/1
ccttgactatgtttgatgacatatcaataacattctcctcaaccttttgt
+1486312/1
;;@DDDD?DFH?FGEBHEGEG9DBEHBHCHGIGCFFEHFIIBD>GEH@B:
@6845871/1
caccattgagagctcaggagggagg
+6845871/1
CCCDFDDDHFF?FFFBFFHHEB:CE
@6845952/1
tgagggtgaaggtcctgtaaaatagcttgagaagccctttgttttccttc
+6845952/1
CCBFFFBDHHHHFHJJJJJJJJJJJJJJJJJJJJJJJJJJJHIJJJJJJJ
@8376165/1
ctagataataatgcctcagagctaccttggcagctgctaattttgcttgg
+8376165/1
BCCFFFFFHHFHGIJJJJJIJGHHHFIIGJGIIIJJJJHBGIJJJJJIIF
@2025868/1
cggaagcagaagccgaaatatttctgtacaccaaagaagttgaaccattt
+2025868/1
@@CADADFHHDFF?@6:@AFCHHGGEEIH>GII?HBFHGEIGGHBFEHIG
@5337079/1
aagacactgactaaaatattgttcaagttcacgaggagtattcttggaaa
+5337079/1
CCCFFFFFGHHHHJJIJJGJJJIIIJJJJJIJJHGIJJDHIJJJJJJJIJ
@8377108/1
agacaacgtgatataactatgaagaatcatgtgataaaaaatagcagcag
+8377108/1
CCCFFFFFFHHHHJJJJJJJJJJJJJJJJJJIJJJJJJJJJJJJJJJJJJ
@5337476/1
ggctgttgttgcctctgctgctgctggggctgttgttgccactgctgctg
+5337476/1
CC@FFDFFHHDHHJJJJBHGHIJJJJGJIJJIFHIIJIJJIIHIIJJJHG
@2575563/1
gctgcagtttccatatcatattatacctgaaggcttttgggtcgtgagaa
+2575563/1
@C@DDFFFDBF>FHDEHII@IEFH>HAHIIIBGC>BGH@EG;FEHHGFCB
@3181587/1
tcgtgagccaacagtaagacatggtagatgaggatactttaatctaatat
+3181587/1
@@@DFDDDDADHHGFGEAGGJBGCFHII<EHIGCFGGIJIJGGABHIJEG
@6366584/1
gttttgggtagttgggtaatattttgataacgtggatgtagataggctgg
+6366584/1
@@@DDAAD2ADHFGGI<EGHHGIIIEAGGH9?GGHGIG:BGFGC@DHDFG
@4785948/1
gtcttgcacgacctttggattgaatataagaccttgttgttttagggtaa
+4785948/1
CCCFFFFFHHHHHJJJJJJJJJIJIJIIJGIJJJJJJJIGJJJGJGHFHI
@1488467/1
gcatcctttgctcttgaggaagttggtgtagaggtgcaggctggccatgt
+1488467/1
@CCFFFD?FHGHGGGIHG@A;;CFBEEGI<CC@F@;FGEHGHGD;8?8D?
@6847314/1
gaaggcctgacggactgatggaatccaaaccatacttcacgaccacctcc
+6847314/1
CCCFFFFFHGHFHIIIJIJJJJJJJJIJJJIJIJJJJJJJIIJJJJJJJJ
@6367376/1
ccaacaggtagtaagtgatcattaagttcgccgatcttgtacaacatttt
+6367376/1
=??BDDDDFFDCBB?<AB<:IHI@HIEHCFGIIDEDB@FD<DDFD@FACF
@2027966/1
aatagctgtgggttatatggtgattgatgccattcagctttg
+2027966/1
@??:DDD?=A3D@1AB@FHHBEFGGDFCHHG>DBCD4CCG@9
@6847737/1
ccgcactgtttacaaacttctaattatcaatgacacttgtcggctttatc
+6847737/1
CCCFFFFFHHHHHJJIJJJJJJJJJJJJJJJJJJJJJJJJJJJJJJJJJJ
@4787048/1
gcagagaccacagcagcctcagcaacaacagcaacagcagagaccacagc
+4787048/1
@@@DDDFFDHHHHIIEBIIIIIIIIGIGIIIGHGDFHIIIIIIIIEGIGI
@927151/1
gggaattctaagagggtacacaattcaggcactaatgtctcttcaaaatc
+927151/1
@@<DDFFFFAD8AG?>EFH>HHHJ@F<DHIIGIGGEG<CBFHCGECB<@F
@4787257/1
cagcttctttctgtgcatcatttttacattttcctgcaccgatgcaatta
+4787257/1
CCCFFFFFHGHHDEGHGHIJJJJJIJIGHJIJJJJJCHFHIIGGIJGIII
@7850160/1
ctgcaatttccaagaaactttacttttcacaaataaatataaaaagaaaa
+7850160/1
CCCFFFFFHHHHHJJJJJJJJJJJJJJJJJJJJJJJJJJJJJJJJJJJJJ
@5822919/1
gtatatataagattacaattcttaacattttttctttaaacaaagaacat
+5822919/1
CBCFFFFFHHHHHJJJJJJJJJJJJJJJJJJJJJJJJJJJJJJJJJJJJJ
@2029490/1
catggttgtcgaggaggtccctgttgttccattgcttg
+2029490/1
@CCFDDDDAHFDFAGGE@3AF>G@?AFDGA<9CHIEH9
@5338272/1
tgaccttctgaaacaccatctcgatacagaataattctatgaggcttgta
+5338272/1
CCCFFFFFHHHHHJJJJJJJJJJJJJJJJJJJIJJJJJJJJJJJJJJJJJ
@3181856/1
ggcacatccacgatttcggcagcttttacctcattttcactcagaagaaa
+3181856/1
@@@DDFEDFHHHHGIIIIGIGG;E9DGEHIEHGEHECGIIII@EFCFFGC
@5338688/1
gcgataaggtttttcaggattgatagatacatcataatgatgaataacca
+5338688/1
CCCFFFFFHCFHHJJJJJJJJJJJJIJJJJJJJJJJJJJJGIJJJIIJJI
@322086/1
cttggaaacaattttataattattggatatattcatgccacattccattc
+322086/1
@@@FFDDBDDCFDEH@B<EICCHFH@EE<FGGIIE@FACFFCGAHIIIIF
@2577399/1
agataatcccatatcattgagacattaacttgcgtagcatactttatcgt
+2577399/1
@@@FFDFBADHHHGGGFFGGG<GEAG@HEDDH9@E1CF>@@GG?<9?B9B
@8379197/1
tgcctcagagctaccttggcagctgctaattttgcttggtgtttgttttc
+8379197/1
CCCFFFFFHHHHHJJJJJJJJJJJJJJJHJJJJJJJJJJHHHIJJHIJJH
@322984/1
aggtttttgaaaaaattttggccaatagctgtgggttatatggtgattga
+322984/1
?@CADDFFHDFHFHHIJJGIJFIIII>FGIGIIGJ@GHJIEBGDHEHGG>
@7850654/1
aattaatataataactacttctttggacagaaaggtaattatattataat
+7850654/1
CCCFFFFFHHHHHJJJJJJJJJJJJJJJJJJJJJJHHJJJJJJJJJJJJJ
@7328842/1
catattagctagaagatgacgaaatttcacatattctctccacgcttttt
+7328842/1
C@CFFFFFFHHHGJJIJJJIHJJIJJJJJJIJEIIJJGIJIJJIJJJJJJ
@3711480/1
ctcgaatctattatctcttggacaagttgttatattagtcactttatatg
+3711480/1
@@CFDDD?FHHDDGEGGGHIIF<CA?FFCBFCFCEHA4CFED4DBGIIC:
@3711559/1
atcggttcttcttcttttttccacgtgaaatctttaggctgcagctcaac
+3711559/1
@CCFFDFFDHGHHJIJJJJJJGHHGJJJIBFHGGIJGIJIGFEHGIJI3@
@6850499/1
caatgtttctagcctttcataattcataacgtcattagcagagctcgcta
+6850499/1
@@@DDADDDDFH8EG@BEHHI@@CCHIEHEGIGIGHIGGIGICEHHGHII
@930121/1
gttgttccaggccttggtaaatttgggtcccatgctatgggtgaa
+930121/1
BBBFFFFFHHHGGIJIJBHHJIJIJJIHGGIIIIJJGI<DHDGGG
@3712437/1
ctgttgttgctgctgctgctgttgttgttgttgaccccatggttgtcgag
+3712437/1
BB@DFDDDHHGFHJIJIJJIJIIIIIIIIDHIFFIJIIFHFFGHFHGI2:
@2578377/1
gaccataaccaagatcaattactctaccaggtggaggt
+2578377/1
<@@FDFAFHGGHD@FEFHHIJEEGCHGC9@7:CD8CD?
@1491754/1
agcaagttgtaataagcttctatttttaaatttataatttatcttatttt
+1491754/1
@@@DDDF>?AD?FBD<<C9EFGAHIIF?D@HEFGGG>FHIII@GEGF@99
@7330779/1
ggcataataggcaggagcaggtatagatactgaacgtgtacacctcacat
+7330779/1
CCCFFFFFGHHHHJEBHIIIGFDHGGIJJGGIJIEICGBFGEHIGHBGG>
@931378/1
tatacctatttacatgcctagacttgtgc
+931378/1
?@8B=BDBDHA4:4<ABGCHGCIGHIGGF
@931399/1
ctatccgtagtcgaggctgggctacagatatctagagg
+931399/1
@@@DDDDDADFDFIIID=;GHI9D@>FHCCHGGIICGF
@3188134/1
gtttcaatgatttccctgttgaccttacggggacacttatcaggttgtat
+3188134/1
@B@FFFFFHHFHFIJJIIHHIGHJIEE?FBEHGIFFEHIJJ4BFDFG?@A
@5342717/1
ccatggttgtcgaggaggtccctgttgttccattgcttgaggtctggtaa
+5342717/1
CCCFFFDFHHHHHJJJJJHJJJJJJJJJJIJJJJIIJJJJJJBFHGJBFI
@3188441/1
ctggtcactgggttgttgcctaacaggaggtgcactggttacaggagata
+3188441/1
@@CFDFFAFDDHDBDHGGIDGGDIJIGBFHG;D?C9?B09DHBD>;D?FC
@5826419/1
tccacaagaaaaaaggttcttttacccccttcagaatataatagtttcaa
+5826419/1
CCCFFFFFHHHHHJJJHIJJJJJCFHIJJJJJJJJJJJJJJJIJIIJJJJ
@7853014/1
ggagcagacgcagtaggagaagaacgtgtagagatgggttcatttacctt
+7853014/1
@@?DDDDBFHDHFIIGEBCHEDCFFD?C?;??BFDBGDGHDBDD?FIIAH
@2034015/1
ctcaaccttttgtaacatcgacaacaccgcttgtgcggcaatatgtttgg
+2034015/1
@C@DADDFHDBFDG@GBGB=FHIEIEGGEAE<;?FGD:@:;9@CHHHGGH
@1494137/1
caacggtaaaagcaggaggttgttgcatcctttgctcttgaggaagttgg
+1494137/1
C@CFFDDDDDDHHG>GIEBFHBHGEHIGJJGGFHCAHIJJGIJFGH<DFG
@4281885/1
gtcgctttatgcaaataaattggcatcccacttttatgaatgattttgat
+4281885/1
@?@FDF<D4AFFFGHJGHJ<IFCHGIJHGEIDIGIECC:?4?CGCGEA7<
@325510/1
ccgtgatctaatatttgagcagaaggtgctggtgcatgtaatactttgta
+325510/1
@??DFDDBAHFFHHIGGG?G@CG<F>BE@EHH@BFHGGHGIGGGG9FDH<
@3188930/1
tgattttcaaaatgaatatgacagtataaaaagccctaagttatacacag
+3188930/1
@CCDFDDFH>CAFGHBGBIEIEACEGECHEGE?F;BFHFHFGH@F4?3BF
@326612/1
ggaagttggtgtagaggtgcaggctggccatgttgaatagcttgctgtgg
+326612/1
@@@FFADDDACAFHHIDCFGIG;CGFEHIEEHGGGFHIIG<BCEBE90BF
@4283156/1
catattcttattctttatatttaaattgagatgattagtttccacaacaa
+4283156/1
@@@DFFFFHFFHHJIGIBHIIHGEIIJEGGIIIJIDIIGGIFGADHGDFD
@6372285/1
ctcatttgaaaacgtggatctccaaggtctccttgaacaaatttacctaa
+6372285/1
C@CFFFFDBDFBHFCFGEFCHHFEFGECEHIGHIGFGIIGHHIGGEHIII
@7335237/1
cctccttccaaaaaaatacagcaag
+7335237/1
@<@=D?DD>F?<CFFFB9A219EGI
@7335927/1
gcttcggccacttctttgaactaagtacagcgaaattcttattcgattga
+7335927/1
@81DDDAD<8<D?GAFFD9H>HHEFHCGFIF>6@@GFFIIA@AF8BFIEF
@8382736/1
tacacagttgcagtcctgagctggtcttcagtcacccgattctatttctt
+8382736/1
CCCFFFFDHHHHHHIJJJGIIGIIFHIIIJIFHJJIJIJJJJJJJIJIJJ
@7336281/1
ctcaactgtggcggacgaattccaaaatgaactatttcaggatattttgg
+7336281/1
@@@DDDDDHHHHHICFG@D?G?FBGII<BBGBAFEHG@<BF7=@@FHI4@
@4283943/1
ctcaaggtacacccctataagggcttcgatagaatctgcaacaactttgt
+4283943/1
CC@FFFFDFHHDHIGJJIJIJGJGHHIIIJGGEIIGHDBHIJIJJIGGHF
@328212/1
agccattgcatgcctcaactcaagatca
+328212/1
@@@DFDDFHFFDFGFGIIIG9?FH<F>E
@6856555/1
tgttgcaacttagatttagggtcattccaatcttgatgcatgatgaaatc
+6856555/1
CCCFFFFFHHHHHIJJJJJJJJJJJJJJJJJJJJJJJIIJJJJJJJJJJJ
@6856689/1
gttaactttataatcaatcggcatttctttcagaccaaaatttctttgta
+6856689/1
CCCFFFFFHGHHGJJJJJIJIIIJIJJJJJIJIIGFHIJJIIJIIJJJII
@4793299/1
gctgctgaggctgttgttgccactgctgctgctgaggctgttgttgcctc
+4793299/1
CCCFFFFFHHHHHHGIGHHIJJJIJJJIJIJJJIHIJJIJDHGBGIIJJI
@328813/1
cctccttccaaaaaaatacagcaagt
+328813/1
@@@BDFFFGHGFHGI6EGAFG3@@FD
@328851/1
gcagcagcagtggcaacaacagccccagcagcagcagaggcaacaac
+328851/1
C@CFFDFFHHHGFICGIIIIJDEHGGIJIGIJJJJJIDIIIIGIEI9
@6856867/1
agatttattaatttgctcaggagaaatttcaatttttgcaaattgttcgt
+6856867/1
CCCFFFFFHHHHHJJJJJJJJJJJJJJIJJJJJJJJJJGHJJJJJIJJII
@4284929/1
ccttgactatgtttgatgacatatcaataacattctcctcaac
+4284929/1
@@@BDEDE>>?ADEBGIB@??AFCBHHGEI99?FEE@G<?F3?
@933974/1
ctgctcataaagcttattcatttcac
+933974/1
@CCFFDDDFHAHHJIIJDGH>FGIJI
@2036322/1
gtttgctgtcgaatactctgagcttgctgagcgactaatgccactgtgtc
+2036322/1
@@@FFFFFHHHGGIGGIGIBEEGGGIJIIEIEGAGG6BD>GAHGECFHGG
@5344341/1
gcccaatatagattccagaacttccggcataatgagtacatcatttacat
+5344341/1
CCCFFFFFHHHHHJJJJJJJJJJJJJJJJJJJJJJJGHIJJJJJJJJJJJ
@5830139/1
tcttggtgttcaacaaatctcttaatgatatcagtcagcttacaagcctt
+5830139/1
CCCFFFDDHHHHHJJJJJJJJJJJJJJJJJJJJJJJJJJJJJJIIJJJJJ
@3716668/1
gctgtttacaccaacgataaaatcaggctttatgtttttgtattcttcaa
+3716668/1
<@@DDDDDFBFDAEFIEGEEH?FF<C<CFFFIF@9DFIFIF?DGBGIEA4
@6856984/1
cccgatgctagctttcttaaatctggttctctaatcatctgattagtagt
+6856984/1
?<???=0A::232<<?EEECFAE>FACBEF9FEICEFI>@>CCD@@0:B0
@4285196/1
gtcgtgagaagctgcaacggctgctat
+4285196/1
@@@BFFFFH4CFF9EFGGAFEBHG@FE
@5345161/1
catttacacaatataaatgcaccttcaacaccacactcctcaaggtacac
+5345161/1
@BCFFFFFHGHHHIGIJJJJJIIIJJIJJJJJJJJJIGIIIIIIJGFHIH
@330350/1
ttttcttgatctctttcattatcgtaaattgtcacggtctcaacaagttc
+330350/1
@@@DD<BDFHHHFIHEHGGHHJEGEGHIGIJGG9HGE@FHI<FF>BFBAH
@2585980/1
gatatattcatgccacattccattccatgatttattaaacccgatgctag
+2585980/1
C@@FFDFFHHGGHJIJJIJJIJIFIIJJFIEGGEGGII@AHEDDA<GHIE
@6374890/1
cctttgtcaccactatattcaccaaccgttaacggagtttgctgtcgaat
+6374890/1
CCCFFFFFHHHHHJJJJJJJJIJIJJJJIJJJJJJJJGHIJJJJJIJJJI
@3717729/1
ctcctgaccaacttgaagacaaggtaaatgaggataccttaatttcattt
+3717729/1
@C@FFDFFHHHGHI<<@E>C:3CGEFEHGEEHECB49?HF4?4?D>G>BG
@2586983/1
agggaattctaagagggtacacaattcaggcactaatgtctcttc
+2586983/1
@@@DDDDDDHADH9DGG:C@CE31CFHCEECDFHGHGGHAGIIIA
@330419/1
ggcgtttctgtaccactataaatgtaatcggtggcgtgtaatcactgctg
+330419/1
<<<DDFDFHHDHFIGG>FDFHIIF?FCFGGIEF<?8?DFGC?GHHGCCFG
@7857509/1
ctcctgccactcatcataatgaacaatatcttcttttggattagtagaaa
+7857509/1
CCCFFFFFHHHHHJJJJJJJJJJJIJJJJJIIJJJJJJJIJJJIGIIJJJ
@330943/1
acaaatttctatttccgattatttttcctttgatgctgctcaatttacct
+330943/1
BC@FDFFFHHHHHJJJDGCGEGGIJIICHIJJGJEEIJJGJJIIJICHFF
@4286644/1
catcaacgttcactgtctataaaaatacaagaattcctaattggtagtat
+4286644/1
@@@DFDDDCDFDFE9AGEG>HGGIG;FHHJF@AGHEGFHG49DG9BD:?F
@7339880/1
gatgaaggtggtctgctgggttgctggtcactgggttgttgcctaacagg
+7339880/1
CCCFFFFFDFHHHJJJJJJJHJJJJJJGHJJJJJJGIJJJJJJJJJJJJJ
@4287016/1
tcctaatcctgtttcatccgcaattttctggcggagttcttca
+4287016/1
@@@DDAD;AD3DBD::?BFD=FGGIIIIIIICGEG<6BDCG>F
@331791/1
gccaatagctgtgggttatatggtg
+331791/1
B@@FFFFAHDHFDFFCE?E>HH@AC
@4795290/1
gctgagagtaattcgtcgcgcattctgttgtatatttatgctcacttcac
+4795290/1
CCCFFFFFFHHHHJJJJJJJJJJJJJJJJJJIJJJJJJJJJJJJJJJJJJ
@7340846/1
aacggtattgctctgcagggaacggcgacataggtgtctgctcttcacat
+7340846/1
@@@FFADDFHHHHJIIIJJJIJGEGHGD@FDHHG.==FGHGGIIJIIJJJ
@7340950/1
attttttattgtatcccaatcaattatgatactgtctccttcaacaatcg
+7340950/1
CCCFFFFFHHHHHJJJIJJJJIIJJJJJJJJJJJIIJJJJJJJJJJIJJJ
@3198661/1
aggaaataagaaagcaagagaaggaagtgaggtacacagttgcagtcctg
+3198661/1
CCCFFFFFHHBDHHGEEGEHIGGFGGIGHGGIB?<DFFHDB<FBFHHGBF
@5833503/1
ctgcattaaaatccgaatcctttaatgaaattatctggagctcatcaagc
+5833503/1
CCCFFFFFHHHHHJJJJJJJJJJJJJJJJJJJJJJJJJJJJJJJJJJJJJ
@3719618/1
tgcaggagcaggtatagatactgaacgtgtacacctcacatatgtatggc
+3719618/1
C@CFFFDDFHHG;EGHIIBHGCHGEGCFGDHI@GFEGIJJJGIIGGGGDG
@3199893/1
cctatcctctggaggaattcctttaaactgatccatgatcaatctcatag
+3199893/1
CCCFFFFFHGDHGI=BGGGIIHGIIJ<HHJAEEGIBCEEGAHGHEIGGE9
@332546/1
ctccactgaaccaaatcggctccttgaatgaatttttcattcctccatac
+332546/1
CCCFFFFFGHHGHIJJ@GGIIIGIIIHGIGJEIIJGIGHIJIJ@GHHCGB
@4287922/1
gtcactattaaagttgatttgtcttatagacttgacaatttttt
+4287922/1
@?@DDFDDHABDDACFEHGEGBHIIHGG>HAFHG@@ABF9EEHB
@1503916/1
ccggtttctcaaaacatggagctggatgaggaaatttttcataaagaagt
+1503916/1
==@7A@DD?BFFHIIIGG<EEGICF>DDGF3EGGG9DGHCE9?DD4BDD9
@3201411/1
gcttgctgtggtggtacagcacccggtcctggtccagattcctg
+3201411/1
CCCFFDADF;BCFHEHIJIEIJJJIIFDBCFD:?D>G>><?BGE
@4289100/1
gcaagcttctcttatagctgtcaactcatgttgcaaaacatgtaaaaatt
+4289100/1
??@BADDDHDFFFADEG<C<E@9C@DE<CHHHC>9?4??CC<:C4??B8?
@1504748/1
gtaaaacgtaagtggaagcataagctcccaattctttgg
+1504748/1
@@@FDDDDADBDAB@FGHICE@FHCFEHEG?EAGIEEEH
@941050/1
gtcattagcagagctcgctactaaggccttcaagatagaacccaattctg
+941050/1
@@@DDDDDHHFFFIIIIII1FGI<GGIIIIIEGI<DHGIIIBAFEHIIII
@2591020/1
tgtcaattcaccaggtgatatatttttgcatctgttataaatgtaggaag
+2591020/1
@@?DBDAAHFFHDGG<<ADIGGIEIFI8DCGHIIIJGG>GCIEHB9C?FH
@7860178/1
ctcttaatgatatcagtcagcttacaagccttagtaagcataaatttatg
+7860178/1
@@@DFAEFHFHDDGIIDFGIIJJDGHGGCGIGFGHGGIGIJGHHIEHGIB
@5835445/1
cttctgcttccgttccaccctttctgctgcgatctttgccatagcatagt
+5835445/1
CCCFFFFFHHHHHJJJJJJJJJJJJJJJJJJIJJJJJJJJJJJJJJJJJH
@5835604/1
gcctttgatagcaatcggtaaagttttgcctataagaacaatgagta
+5835604/1
CCCFFFFFHHHHHJJJJJGHIJJIIJJJJJJJJJJJJJJJJJJJJGI
@5835663/1
ctcataactaaaacagggttcatgagttccactttcacaatcaattaatt
+5835663/1
CCCFFFFFHHHHHJJJJJCGHHHJJJHIIJJJGGIIJJJJHIJJIIJJHI
@7343638/1
tcgtaaattgtcacggtctcaacaagttccgttttttggagaggcaactc
+7343638/1
@CCFFFFFHHHHHJJJJJJJJJJIIHHIJIHHIJJJJJJGJGIIGJIIJJ
@8388540/1
ccacattccagtccatgatttattaaacccgatgctagctttcttaaatc
+8388540/1
BB@DFFFFHH=DHIJJJJJJJJJJJJJHJJJHJJJJJJJJJJJJJJJJJJ
@6380726/1
ctggagctggatgagtgacatcagcgccaacaacaatgacaggtttttga
+6380726/1
CCCFFFFFHHHHHIJGIJIJJJJJJJJJJJJJIJJJJJIJJJJBGIJJJI
@8389007/1
gtggaatgtatgacgatgatttgatatctatacttctcattttttctgct
+8389007/1
CCCFFFFFHHHHHJJJJJIJJJJEHJIIJIJJJJJJJJJJJJJJJJJJJJ
@5351512/1
ctctgataaattagaatcatcccatagcaaatggtatttggtaggacgtg
+5351512/1
CCCFFFFFHHHHHJJJJIJJJJJJJJJJIJJJJJFIIIJJJIJJJGIIGH
@5352381/1
atcaataactctgtattagtctgcagaaaccaagagcgacttaaacaaat
+5352381/1
@CCFFFFFHHHHHHJJJJJJJJJJJJJJJJJJJJJIJJJJJJJJIJJJJJ
@4799772/1
ggtaggggttgtttccctagactgtggttgagacacttgctggggaggtg
+4799772/1
BCBFFFFFFHHHHJJJJJJJJJJIHIJIJJJJJJJJJJIJJJJJJEHJ@F
@5352788/1
gctttctaatgtttcttcatttaaaaccgctgtgtctctttctttttttg
+5352788/1
CCCFFFFFHHHHHJJJJJJJJJJJJJJJJJJJIJIJJJJJJJJJJJJJJG
@7346156/1
ctccatactccttgtcttacaggtaccggtctttctcgataatcaagtgt
+7346156/1
CCCFFFFFHHHHHJJJJJJJJJJHIJJJJJJJJJJJJJJJJJJJJJJIIH
@943362/1
ctgataaattagaatcatcccatagcaaatggtatttggtaggacgtgct
+943362/1
CCCFFFDFFGBHDGHG?FHEHHCHGIIGIGCGEFHIGACGEGEE@GHCBG
@943413/1
tgctaatatcctaacgttatcaggttttggg
+943413/1
@@@DFDFDDDDHA>GGE@DHCFEG3ADHGA@
@8390827/1
gtctttctttcaacaaacacaagagctaaattatcctttttgaaattttt
+8390827/1
@BBDFFFFHH=4>AEGHJJJJJJJJJJHIJJJJJJJJJJJJJJJJJJJJJ
@943742/1
gtcacaactaacaatgggccacaactcatattgatcgtcaaatgaaacat
+943742/1
@@@DADDDHFF?<C3C?A>FDHFHIGIGC<GH@HGCE3?;@D@FB<4BDD
@5839751/1
gctctaactaaaaattcttttttaagtaacaaagcttcagtaaataacaa
+5839751/1
CCCFFFFFHHHHHJJJJJJJJIJJJJHIIJJJJJJJJJJJIIJIJJJJJJ
@5353481/1
gggaattctaagagggtacacaattcaggcactaatgtctcttcaaaatc
+5353481/1
CCCFFFFFHHHHHJJJCGHIIJCFHIIJJJJJJJIJICFHGIHIGIJIHI
@944550/1
cctgttcttcttgaagttggttcagctgtagtctgtctgcatctgtatat
+944550/1
@C@DFADFFHDDHIHG<EH>3ACEDH:A<CE<F4C?4EFH@CGII9?DGB
@7861523/1
cactgattgatgtcccaatggtccacacctttgtcaccactatattcacc
+7861523/1
CCCFFFFFHHHHHJJJJJJIJGIJJJIJJJJJJJJJJJIJJJJJJJJJJJ
@7861594/1
ggaagtaagtgcaggggaacgagaaccaatttcttttttaaaataatcag
+7861594/1
@@CFF?DEHDFFHIIIJJIJGGHIIIJIGIJJJJJJJJJIGIGHGIIIJI
@6381631/1
ctgattacttcttctcgaggtggctgcagtttccatatcatattatacct
+6381631/1
CCCFFFFFHHHHHJJJIJJJHIGJJJJJJFHIIJJJJJJJJJJJJIIJJJ
@4801957/1
gtcgacaattgtaccaagctctggcattttcctgtgactgatttttcttc
+4801957/1
CCCFFFFFHHHHHJJJJJJJJJJJJJJJJJJJJJHIIJJJHJJJJJIJJG
@2596022/1
cttcaaaatcttcttcatcacgtcgtctttttttaccaaaccggtatttt
+2596022/1
@CCFDFFFHGHGFIIJIIICHFCGHFHIIIJJJIBHIIJJIIII@BHIII
@4291328/1
cgaggtttaaattttttccgctgtagtacaaatttctatt
+4291328/1
?<8?D:;BFFD?FEGBE?<A<1?@FB<?DFI9DBDC4DDF
@7349736/1
agaatataatagtttcaattcatttgatttatgcttaataagcattacag
+7349736/1
CC@FFFFFHGHHHJJJJJJJJJJIJIIJJJJJJJJJJJJIJJIJJJJJJJ
@3722181/1
ccagagccagtaggtaaaaagattattgtattttcttttagaactctttc
+3722181/1
BCCFFFFDDHFHDIDGIIGIEFAHGGIJHGHJIJJIJJJJIGHJIG>BDG
@7350225/1
agaacaatgagtgagagcttgcaagaggtaacttctgtcttgaaatctgt
+7350225/1
<7?DBDDDFHDFFEF4<<<CCFEGHCFC2A<FG4:E?14CFG<9?BFG<F
@1508666/1
aaattttttccgctgtagtacaaatttctattcccgatt
+1508666/1
818ADDDDF?AD@@?<<AEGF@C<FFH4CBD>BB3?0:1
@336702/1
ctattttagcatggaatgtgatctccaagttgtgaatcaatttcaggata
+336702/1
@CCDADDF?HFFHDEGHI@EDFJJIJEEHBHIHHEEGGCFEGEHIF>FGG
@3205647/1
tcccaatcaattatgatactgtctccttcaacaatcgtcggtacaatgta
+3205647/1
CCCFFFFFHHHGFIJIGIJEJHIIIGEHJAHIIIBEGGHIJH?FGHIJ9B
@2043648/1
cctcaagttccatcctatcattgccaattggtagtggatctctagtataa
+2043648/1
CCCFFFFABHHHHJIJEIIJJJIIHJIJ<EGEHDCGCEDHCFH>FD?FGI
@5354441/1
ctagtgcttttggtacctctacatcttcagcttcttcaccaactaagtag
+5354441/1
BCCFDFFFHHHHHHHIJJJJJJJJJJJJJJJJJJJJJJJJJJJJJJJIJJ
@946998/1
ccagagaggaaatagtattttttct
+946998/1
?@@D?DEDH>CDBGGEHI@FCDBA<
@947024/1
ctatttcattgtgcattaatctatagaaaattttccaaacag
+947024/1
@@@AD>DDF8<=CFE9C@FBE9BFHGE@@:CFBAGH<?FGG3
@2044306/1
ctttctgtatcaactgcagcctcttttaccattgtacgagttt
+2044306/1
?@@DDBDADFDBHGE<<CDCG;?FH:<CECH>HG9CDEDD1C<
@5355277/1
ctcagaagaaataatatctcagcaccaattttatgatttctcttctcttg
+5355277/1
CCCFFFFFFHHHHGIGIGHJIIGGGIIGIJJIIJG@FIGJIHIJJIIIIJ
@7351134/1
gtcaccactatattcaccaaccgttaacggagtttgctgtcgaatactct
+7351134/1
@B@FFFFFHHHHHJIGJHHGIJIJGIIIIIJJJIJJJIIJIEHIJIGIIJ
@2046307/1
aagcaggatgacacttaggtcgtgcatggtttaagaaagaccaaagg
+2046307/1
CC@FFFDFHBHHFCBFF4?FFA@CHBCFE4?D9C4?4DFGAHCD@9;
@3724907/1
gtaaaacgtaagtggaagcataagctcc
+3724907/1
@@@FDFFFA8FFCFGDGGGHIJJBC>GH
@7352872/1
gttttttggagaggcaactcaggataactatagaggttcttctttccatc
+7352872/1
CBCFFFFFHGHHHJJJJJJJJJJJJJJJJJJJJJJJHIJJJJJJJJJJJJ
@1511751/1
ctgcagttcatccataattcagaaagaatatacacaacagacaactctgt
+1511751/1
@@@DDDD>?<FDH<CGAEHGH@<FEC3EFGHGEEHC=FADF3DFHGHII9
@7353863/1
cctagttcttctaatattgatgttttattttcagtataccttataccgct
+7353863/1
<@CFFDDDHBHFFHGFHGGHGFCHHAFEBFGH<?FHHEHEHAHGFIGFA@
@6866351/1
tgagcataataggtaggtgcagggtatgaaactgaacgtgtacacctggt
+6866351/1
@@@DDDDDHFDHFCGHIIBHIIIG<CG>EHIGIHFIEH?FFGHIIGGEA9
@6866786/1
ctcagagctaccttggcagctgctaattttgcttggtgtttgttttctcc
+6866786/1
CCCFFFFFHHHHDHGIJJJIGGIJIJJJJJJJJJIJFGHIJJJJJJIIJI
@7863952/1
ctcattcttagttgtaacaactaggggcaccatgacgatagctttattct
+7863952/1
@@@FDFFFHHHHHIJBHIFIJJIGJGGGGHFHIIJJJJJJJGEIJJJJJJ
@7865095/1
gggctatgtgcacgcttatcctcaaaaagatgtcttgtaattaggtaatc
+7865095/1
CCCFFFFFHHHHHJIHJJIIIJJIIJJJJJIIHHGJIHHIJJJJJDEHHI
@4804257/1
caaaaaaatacagcaagtctggtaaatttatcgcaaggtaacgtaaaaca
+4804257/1
CCCFFFFFHHHHHJJJJHHIJJGHIJJJJJJJJJJJJJGHIJJJJJJJJJ
@7356877/1
aaatcaacatcagctgagatatactcatattgaggataagaaatacggtg
+7356877/1
CCCFFFFFHGHHHJJJJIIIIJIIJIHHGIIJHGGFBFHEBHHHIDHGBF
@5843877/1
tcgtgagccaacagtaagacatggtagatgaggatactttaatctaatat
+5843877/1
CCCFFFFFHHHHHJHJJJJJJJJJHIIJJJJJJJJJJJJJJJJJJJJJJJ
@3207943/1
gctgcaatgaccatcaatcatcccttttctatgctactgttt
+3207943/1
C@CFFFFFGFDFFEIGE@B@H<C@GHEGICEIEHGIG3C?F9
@2047295/1
gtcaaatgaaacatacctcatacgactctaattgtaaaaatgttatccat
+2047295/1
<?<DFFAD4CFHFIG?EBHHFAHGIEIBCF>FCE??D@>GGHBDFHIIII
@3207984/1
ccgtgatctaatatttgagcagaaggtgctggtgcatgtaatactttgta
+3207984/1
@B@BBDDFHGFFHIIGHGIIEGIIGHCEGHGIGH>GG>CGGEHIIGEGB9
@949719/1
ggataccttggcttaagagagaaataaagagagaaatagaaaataaatat
+949719/1
<@@FFFFDHHHFHGIHEHJFIGGIGIJGGGE3EGDEGGICH@EDDGGIGG
@6866965/1
ctcgcaacttaggttatgcgaagtacataactttctttgtatctgcatga
+6866965/1
CCCFFFFFHHHHHEGGHIHIJIIGHJBHGAHIIJIGIIIHJJIJJIJJIG
@950364/1
ccgggttgttgcctaacaggaggtgcactggttacaggagatactggttg
+950364/1
CCCFFDDAFHHHHIIJGGJIDEB?D<@GIIIGCHJGGEHI2DGICF30?;
@2602604/1
gctgttgttgctgaggctgctgtggtctctgctgttgttgttgttgctg
+2602604/1
@@?DDDADFFHHGEIGI=BHIICCE3CFH9GG@A<DF@GHBF;0?DAG@
@6389353/1
gtggttcttgcctttgcagctgttgtggtggttgttgcctctgttgctgc
+6389353/1
BB@FFDFFHHHHHJJJJJJJJJJJIGFICFGHIIIJIJIIGHIIJEIGIF
@2049291/1
cccgatacaatttcttgttttttatcatcctctttatttactagaaactg
+2049291/1
@@@DDDDDH<F>DFHIIGH;EFHHEEGBDGHGGHECDHGICAEHDEEHDG
@5847190/1
gtaagacaacaatcacaagttttacttcttctttaagacactgactaaaa
+5847190/1
=:?DDDDDF?F?A?CAGGC<ACHE?<9AFHFHBG99?C@GDGGE@FFGEI
@6391340/1
cagcagctcaatgtaggttaccacatcaacatcgtcatatagcatcaata
+6391340/1
@@CFFFFFHHHHHIIJJIIIJIIJJJJJJJJJJIIJJJJIIJIJJJJIJJ
@5847545/1
ctctgctgttgctgttgttgaggctgctgtggtctctgctgttgctgttg
+5847545/1
CCCFFFFFHHHGHJJJJIJJIIJJJJIJJEGIHGGIIGGIIGIJJIJHGH
@4805417/1
cagcaatacttttgtcaggaatggaatgctgagtaacaagattatatggg
+4805417/1
C@@FFFDDHFHHFHFFGFIGBHGCGHEGGIGCCCFDGIIIGHGGHGDBAF
@2605853/1
ggtcatttctttttcttgatctctttcattatcgtaaattgtcac
+2605853/1
@@@FFFD8DFDD8?F<>GE4CIGE>HHGH9FHHEAEFH?CFC4CA
@8396208/1
gcctaacaggaggtgcactggttacaggagatactggttgttgttga
+8396208/1
CCCFFFFFHGADFCFGGHJJJIIJJJJHGHEGIJJJJIJJHIJIJJJ
@3726614/1
acatttggctgcggtacatttagctatcc
+3726614/1
@@@DDDDAHDFD1C2C8AEEHIIGDF4??
@2050298/1
aggtgatatatttttgcatctgttataaatgtaggaagttatcaagaaat
+2050298/1
?@@=;DDDHHBFDGGEI4EHEIIICHHEHG@AFHG9CDCFC4CCFIII@F
@1515472/1
gtccttttatcataatgagatcaagtttttttcgaatcaaatgaagctgt
+1515472/1
@@?DDFFDHGGFDIG@>GEGGG9CFC<4CGAAD:;DBDCE?GCEF9D?<.
@2606202/1
catggttgtcgaggaggtccctgttgttccattgcttgaggtctggtaat
+2606202/1
@@?:DABDFDDHABGGGHA?GCFFFAGHG4?FHFHFHIIIIDGGIGHHGI
@2051287/1
ctgatttatctcatcttcatcatccaagc
+2051287/1
@@<?DADBHDFFDHEGIIAC<CFE>B:C;
@6393487/1
gtccttctaacctgttcttcttgaagttggttcagctgtagtctgtctgc
+6393487/1
@@@FDDDDHH?DFGCCGHIIIGFHIIIIIGGDGEHIIIFHECGHEHDHGI
@4806684/1
gagacacttgctggggaggtggacctctttgtgcccatggagtttgacct
+4806684/1
CCCFFFFFHHHHHJJJJJJCGIJJJJJJJJJJIJJJJJJJIJIJJJJJJJ
@6868932/1
cagaaaggtaattatattataataatataatttaacaaaaacttagaaat
+6868932/1
CCCFFFFFFHHHHJJJJJJJJJJJJJJJJJJJJJJJJJJJJJJJJJJJAH
@6869111/1
atagcttcggccacttctttgaactaagtacagcgaaattcttattcgat
+6869111/1
CCCFFFFFHGHHHJJJJJJJJJJJJJJJHIJJJJJIJJJJJJJJJJJJIJ
@1516574/1
ggtggaatgtatgacgatgatttgatatctatacttctcattttttctgc
+1516574/1
<@?=DADDHF?FHBH?GGHJGIIIG4?9C<4<CGGDCFH9<CFHGIG49B
@5851160/1
cttatacctagtgcttctgtaaaatgccaataattgttctttcatgatac
+5851160/1
@C@DFFDD?CCCFGGIIIGB>EDIGGGG<EE@FHGEGHHGHIIGGHHIII
@1516774/1
gcctgcttgtggaaaaccaccacaaatccacttggaaaactgtttatcat
+1516774/1
@<1DDFFFHDDFFHFGBGGIHGHIJ@GGG3ED>D>>GD?@300?@D4?F<
@5851465/1
ccgtaccataacaaactgctacaggtagtgtcgacaattgtaccaagctc
+5851465/1
@?@FFFDFFHHHFGFIICGIGDGGEACGF@IIGIIIGEGGBGFGEEHEAF
@4298750/1
caggaatggaatgctgagtaacaagattatatgggagag
+4298750/1
??7;?D>AFHHH?<BEGH:CIHIIIIBHIHGEGG9::?C
@3211307/1
ctggtctggagctggatgagtgacatcagcgccaacaacaatgacaggtt
+3211307/1
CCCFFFFFHBHHGJIDIIIIBHHIIJJJFAFHJJGFGGI@FHECGEHIB@
@2608669/1
ccatggtataactatcttattgagataattatcttttgaa
+2608669/1
@@@DFD?BDHHDHIE<EF?EIEHFE>B@DFBHHHHIIFHG
@8399990/1
ggtgcattcataattcgggccttaactttagtgaactggtcatcaactga
+8399990/1
@@=DDADDHHHHDGGIIIIIIIIIIIGIIGGCGGIFHFGFHIIIIIIIIF
@8400165/1
gtttaaaaaaacaaaacaagaatattctattgaattgatttaaattcaaa
+8400165/1
@@@FFFFFHHHHHIFGIIGGGIIIGIJIEIGGEIJJIJJGIIJGGIGIJE
@3211645/1
aggtatctgaacttgaatcatgatttaaattacagcatttatgcttatgt
+3211645/1
?@?ADDFBADBHFI4EFBIBHCFGHEG9HHFEBEB<?E<FHHIGIIFCAF
@6395373/1
cggtttctcaaaacatggagctggatgaggaaatttttcataaagaagtc
+6395373/1
@CCDFFFFHHHHHJ?GHJHIJJJJJJJJJJJJJJJJJJJJJJJJJIJJIJ
@4808173/1
cacgttcataaggtctcatttgaaaacgtggatctccaaggtctccttga
+4808173/1
CCCFDFFFHHHHHHIJJJJJJJJJJJJJJJJJJJJJJJJJJFHIIJJJJJ
@8400932/1
agcaagtctggtaaatttatcgcaaggtaatgtaaaacaatatctattca
+8400932/1
CCCFFFEFHHFAFHIJJJJJJJJJJJJAHHIJJJJJJJJJJJJJJJJJJJ
@954914/1
tgtaacttggcccgcaacaattgtacacaactccataggaagcgccaaag
+954914/1
@@=DDFFFHHGHHJDFADDHGI>CE@CGIJJGIIIJC?DDGECGGH>EHG
@5361371/1
gttggatcattagcagaaatcctcattctttcaaaaaaaactattcgtag
+5361371/1
CCCFFFFFHHHHGGJIJJIJGIIJJJJJJJJJJJIJIJGJJJJGIIJHHI
@5852970/1
ggctgctgtggtctctgctgttgctgaggctgctgtggtctctgctgttg
+5852970/1
CCCFFFFFHHHHHJJJJJJJJJJJJJJJJJJJJJJIJIGHIJJJIJJGII
@1519241/1
ctgatatagctctaacttcaattaatttctgatttttattaacaat
+1519241/1
CC@FFFFFDHFHBGGGIJJIGGGJFHG@HI>FEHIGBEAGDH@G<D
@3213640/1
tcttcatcatccaagccgtaatgaatgg
+3213640/1
@;?DDDDDFFDFF><E1EF<F14A@CFE
@7870992/1
tttacaaatgttgcagcattaagtcttctctgcactgtgacagtcttcaa
+7870992/1
CCCFFFFFHHHHHJJJJJHJJJJHJJJJJJJJJJJJJGIJJJJGHJJJJJ
@2054026/1
ctcatttcttgaagtttattttctttagcctcta
+2054026/1
@@@DDDADAHHDFGE@<<EFHGIBH@<FE3CGCH
@6396366/1
cttcaacgaatcaaattcactttgaggaactctctgatttatctcatctt
+6396366/1
CCCFFFFFHHHHHJJJJJJJJJJJJJJECGGHIJJJDHIJCGIJJIJJJJ
@7871499/1
ctgctaacctcttggcaatttttttcgatttgccagtacctatttctttg
+7871499/1
CCCFFDDDHDF>FHGIGIHGIGJIIIIIIJJGIGGIJIGBDGIGIGIIHG
@6396734/1
ccatcctctcattcttagttgtaacaactaggggcaccatgacgatagct
+6396734/1
CCCFFFFFHHHHHJJJJJIJJIJJJIJJJJJJJJJJJJJJJJJJJJJJJJ
@4300284/1
tgacaaaggtgtggaccattgggacatcaatcagtggcatg
+4300284/1
@@@ABADD8CFDBFHIIIGGHFHEGEHEIHIG3DCFHCD<;
@4300465/1
gtacgactaagtgagcacactaaatcaccacagacctgttct
+4300465/1
?=@D;;=?DBFFHGG@F3AE3ACFHHCEEB:?3?DGB?0::?
@4300593/1
atcatttcttcattttcagctctggctattttag
+4300593/1
@?@DDFFFF>FBFGGGGIG?EHH4C3CHFFHDB>
@4809709/1
caagttttacttcttctttaagacactgactaaaatattgttcaagttca
+4809709/1
=@?DADDD?CFFDHHHIGICE@EHGIHIGEHIIIIIIIIGIICGHEDHEH
@4809733/1
ctgtgtctctttctttttttgttagactgatttgatagagcacggaaggt
+4809733/1
CCCFFFFFHHHHHJJJJJJJJJJJJJJJJIJJJIIJJJJJJJJJJHIIJ8
@956759/1
gttcttttttctccttgactatgtttgatgacatatca
+956759/1
@@@FFFFFHDDDHIGIBEHAHHBHGHHBFBHGCGHI<F
@1519581/1
gtggggaagttttatttacattttttgcct
+1519581/1
@?@FFDAAHF??FGHGGIGCHD@HE@?DGG
@6872386/1
ccaatgtttctagcctttcataattcataacgtcattagcagagctcgct
+6872386/1
CCCFFFBDHHHHFJIIJGIGHGHIIIJJJGIGJJIIJJJIGIIIIJGIJI
@3732145/1
ccgggtggaaatactggtggtggaggatatgaagtattataaggtacata
+3732145/1
CCCFF@ADFHHHHIIIJBGGHGIGJIIIFJIJGIGHIIGII@GH?FHJJI
@6872822/1
caataacattctcctcaaccttttgtaacatcgacaacaccgcttgtgcg
+6872822/1
@<@DDDDDBFHHFI@FHGC;CBHHHACBHHHIIIIIIIHIIAHIGBCFCG
@5363335/1
cttgaggctgagatgaaggtggtct
+5363335/1
@@@DDDDDD8<C4:?@F9;C<CCHH
@6873104/1
gttcattacctaagatatttgttatgatctccggccaagatcagccgtgt
+6873104/1
@C?DFFDDHDFFFGEBFHHIIIGIIDGHG@GGIIIEDGHGHIIIGGHFBH
@3733176/1
ccaatattgattccagaacttccggcataatgagtacatcatttacatca
+3733176/1
@@@DDDDA?F?82CGHI@CFHHIGEGIICGAHCG<?DBF9DBB@@:?DCD
@5363995/1
atcacatactaccgcctgtgttctgttgtttactagagaacttcttaata
+5363995/1
CCCFFFFFHHHHHJJJJJJJJJJJJJJJJJJJJJJJJJJJJJJJJJJJJJ
@8402904/1
gaccagaagcttcagctaaacgctttcctttaaagtaaacagcaacagta
+8402904/1
CCCFFFFFHHHHHJJJJJJJJHIIJIIIJJJJJJIIIJJJJJJJJJJJHH
@4301050/1
ctttgttctttcttgtcagcacagcataatcttgtatgatg
+4301050/1
@@@BDDDDDFF8FF4<:AFEHHGA?;E<?FH@HDGGIBH@C
@4811203/1
catctgttataaatgtaggaagttatcaagaaatctaagattgcatcacc
+4811203/1
CCCFFFFFHHHHGJJJJJIJJJGIIJJJJJJJJJIJIJJIJJJJJJJJJJ
@6398127/1
gcttggtgtttgttttctccaactccgacaaacgccatcctctcattctt
+6398127/1
CCCFFFDDHHHHHJJJHJJIJJJJJJJJJJJJJJJJJJJJIJJJJJJJJJ
@4301317/1
gttaaaatctaacaaataacaagtacagg
+4301317/1
@CCFFFFFFGHDHGHG@ECFCDHB:EAAF
@3734585/1
ctttcaagaatatactcccgtgtgatatgatatggg
+3734585/1
CC@FFDAEFFDFHIIGBGII=CF3CEBCGEAHGICF
@5854722/1
gtggttgttgcctctgttgctgctgaggctgttgttgccactgctgctgc
+5854722/1
@BCFDDDDHHHFHIIJJIJJJIJJJJGHIIJGIJJJJJIGIGHIGGGHIJ
@5364756/1
gttctgtatttcctgtgatcttgtctaagattgctttcgctgcggcatgc
+5364756/1
CCCFFFDFHHHHHJIJIIAJIJJHJIIJJJJJJIJJJIJIJJGIIJJJJI
@958525/1
ggttcttcttcttttttccacgtgaaatctttaggctgcagctcaaccat
+958525/1
@BBDFFFFHHHHHIJJJGIGIJIJJEFGIFGGI?@FHHGHHGGHGGGFDH
@2055679/1
gccacttcagccttatgcctctcaaactcaag
+2055679/1
@@?D?DDDDBDHHIIIHIED9<<CFHHGEGGC
@5855997/1
tgctccaattgcattccctttcacactagggacatgaggtgaaattattg
+5855997/1
CCCFFFFFHHHHHJJJJJJJJJJJJJJJJJJGIIJJIJJFHHHIIJJJJJ
@2612145/1
cttcacatactcttgttacaacatatttcaacatgtatccttttg
+2612145/1
@@@DDFFDFDHHDBFFBGDIHIGGHDIDCFF>FGGCGGBACFAB@
@959364/1
ccgaggtttaaattttttccgctgtagtacaaatttctatttc
+959364/1
@@@DDA0AFB<DFEEIIGEAG<6FFDHGIIHHIHBD<FGEHCG
@2612180/1
gcagaaatcctcattctttcaaaaaaaactattcgtaggagtaaaacgta
+2612180/1
@CCFFFEFFHHFHIDBHAGHICH@HEGIJGICGIC@DGEGIBFHEI@8CC
@959718/1
catggtttaagaaagaccaaaggtttctgttgagctagtcatttgttccc
+959718/1
@CBFFDEFHHHHHIJB@?FHGIGHHIGCHGGE4C3CEHBGD9@GBFGGIH
@1521828/1
ccacgatttcggcagcttttacctcattttcactcagaagaaataatatc
+1521828/1
CCCFFDFFFCFHHFBEHIIGHIGIGC>BFGIICEECD<FFFF@DFDE?BG
@2613048/1
cgactaagtgagcacactaaatcaccacagacctgttctaacttaaagct
+2613048/1
CC@FFFFFFFFHHJIIJHJJIJIJFIIJJJEHIJJJGGGGIIIGGGEGII
@7365062/1
gttcgtggaagtaagaggtctttcatttaatgttttttgaaaagcctcac
+7365062/1
@B@FFFFFGHHFHIJFHH:CHIJIIIJJJJIJIJJIJJIIJCHIHIJJJI
@351180/1
cttttttgcccattattgtgtactat
+351180/1
@@@;BDD<>CF?3EGHIGEGHGGC9<
@351444/1
ggctgctgtggtctctgctgttgctgttgttgctgaggctgctg
+351444/1
CBCFFDFFBDFHHGIHGIIGGGIEIJHHGFEECGHGIGCHHE9B
@2613583/1
tcagcatttagcagcatcgtgatacgatgtaatattgaaggcaataaagt
+2613583/1
@<@DFDFFBHDDDGGHGGG3CGHEGIIIFHEGI9<HFEGGF?FGBBGG9B
@3217178/1
cggcatgctttgcttctttcttagatctaccagtgcccat
+3217178/1
C@@DFFDF?BD>4CFHJJ@>IHECEADHGF>9B??F<?CB
@3736252/1
catcattcattttcttcattgtaacttggcccgcaacaattgtacacaac
+3736252/1
CCCFFFFFFFGGFHIJECHCHBJHJJGIJGIGDHIIGC?DBFGBFIIGGH
@8403880/1
cgtctttcttgcaacaaacacaagagctaaattatcctttttgaaatttt
+8403880/1
BB:DDFFFHH:CFIJJJJJJJJJJJJJIIJJJJJJJJJJJJJJJJJJJJJ
@3736694/1
agaggaaatagtattttttcttcatcgtct
+3736694/1
?@<DDBBD<FA2AEHGGIBHG<H?AB3CF?
@2056509/1
gtttcattccgcagattaaaatttttaagtacgactaagtgagcacacta
+2056509/1
@B@FFDFDDFHGFIIGGIIIHICHGGIIIFGIHIIJEIIHCHGGEEGGG@
@7874858/1
ctccttccaaaaaaatacagcaagtctggtaaatttatcgcaaggtaatg
+7874858/1
CCCFFFFFHHHHHIJIJJJJJIJJEHIJJDGGIJJJIJJJJJJJICFHII
@1524043/1
cagtggcgtatttacagaagcaaggttggcctattattggcattccagca
+1524043/1
@@@DFFFFFAHHHIJIJIBGGEIHIIG>GGIICGG9BDGGIDGIJJIGB;
@5857834/1
agtaacgattctccactgaaccaaatcggctccttgaatgaatttttcat
+5857834/1
8::BDEFFHHHHHJJJJJJJJJJJJJJJJJJJJJJJJHIIJIJJJJJIIJ
@5858261/1
ggcggttgttgccactgctgttgttgaggctgctgtggtctctgctgttg
+5858261/1
CCCFFDFFHHHHHJJIJIIIHIIJJJIJJJJJJIJIJJGIIIIJIIJIGG
@1525238/1
cctgaatccttagaattcaaaaattcaaacttaaattcgtagcctaattg
+1525238/1
CC@FFFFFABBFHGIGGEGGGID3C:CFGGF@FAHGD@GEBHADFGIIII
@7876596/1
caacaattgtacacaactccataggaagcgccaaaggcttctctcgtgag
+7876596/1
CCCFFFFFHHHHHGJJJJJJJJJJJJJJJJJJJJJJJJJJJJJJJJHIJJ
@3217271/1
ctccttcaacaatcgtcggtacaatgtaatatgagt
+3217271/1
@@<DDADDADC=FHIFGGI1CC@FHE??<?B9DEGE
@6401185/1
ctggtaattggagcggcttgtctaacttgaccaacgg
+6401185/1
@@@DDDDDFFFFFIIIIII<??@9D?DG99?F9DCBF
@5366241/1
tggaatttcataaacaactttcaaatccttaatatacgcaacaaagcttt
+5366241/1
CCCFFFFFHHHHHJJJJJJJJJJIJJJJJJJJJJJJIJJJJJJJJJIJJJ
@7367418/1
caaagatagtaagttatttcttctaaattctgctctgataaattagaatc
+7367418/1
CCCFFFFFHDFFHHIJIJJJJJJJJIJ<HHJJJJJJJGIIIGGJJJJIIE
@7878108/1
cttggtgtttgttttctcctactccgacaaacgccatcctctcattctta
+7878108/1
@@@FFABACCFAFDFHHHHDHIJJJJJJIJJIJJJJGHIHIHHHHHHFHG
@6403063/1
ctgttgttgctgctgctgttgttgttgctgctgttgttgaggttgattag
+6403063/1
BCCFFFFFHHHHHJJJJJIJJIJJIJJJJJJJJIJJHJJIJJDHIIJJJH
@3739070/1
cccaatgtttctagcctttcataattcataacgtcattagcagagctcgc
+3739070/1
@@CFBDBADHDHDGFGAFI@HH>FEHE@HHH@F;FGGIIIIH>?3BBDHI
@7369315/1
gcttggtgtttgttttctcctactccgacaaacgccatcctctcattctt
+7369315/1
CCCFFFDDFHHHHIJJJJJJJJJJJJJJJJJJJJJJJJJJJJJJJJJJJJ
@3219253/1
cacctgaactagttcatatttcggagtcgtccctcttctggaaagcagct
+3219253/1
@@@FFFDBH<DADGIIJJJCBEDHHIEGHFFHHG3B@DFG<FHJI<FEFB
@7878876/1
acggtattgctctgcagggaacggcgacataggtgtctgctcttcacata
+7878876/1
<@@FDDFFHGHHHDHIJIJIJIIHIJJIIIIJCIICFGCHJIGIIIIJJE
@5368861/1
aaataacaaagaatggaaggccaaaatttgttcacactgttcctggctga
+5368861/1
CCCFFFFFHHHHHJJJJJJJJJJJJJJJJJIJJJJJJJJJJJJJJJJJJG
@5369849/1
ccaactcatactgtcttcagcctcatgttataacattatgcagttcatta
+5369849/1
CCCFFFFFHHHHHJJJJJJJJJJJJJJJJJJJJJJJJJJJJJJIJJJJJJ
@6404148/1
cttaactttagtgaactggtcatcaactgagaggccaaactccttcaggc
+6404148/1
@@@FFFFFHGHCFHIIJJIHHIJJJIJJJIJJJIIJJIIJJJIJJJIJJI
@2619244/1
cgattggaaaaataatcagaatatga
+2619244/1
@@@DDDAACF83:?FBG4:CDD<EEE
@6878721/1
gagatgattagtttccacaacaatttctcttcctttttttggatctgaag
+6878721/1
@@@DB?BDBFDCF9BFFEAEHIIIIGIIIHIEHEGGGIIGDGGGGFGH=F
@6879070/1
gttcgtggaagtaagaggtctttcatttaatgttttttgaaaagcctcac
+6879070/1
CCCFFFFFHHHHHJJHIJFHIJJJJJJJJJJJIJJJJJJJJJJJJJJJJJ
@6879670/1
ggacctctttgtgcccatggagtttgacctctaggaccagtttgcaaagg
+6879670/1
@@@FFFFFHHHFHIJIJJIJHIHJIIJJJJGJJJIIIGIJHIJJJJJIIH
@4305997/1
attaactttctgtagtatgtttacaaatgttgcagcattaagtcttctct
+4305997/1
CCCFFFFFGHHHHIGFHIJBHIHJGIHJJ4FHHJIGBFGHIJDAIGHIHE
@963760/1
cgtggatctccaaggtctccttgaacaaa
+963760/1
??:BBDAACDHDFGBE<EHDCDHIJIGGI
@7371921/1
ctttttttccttgactatgtttgatgacatatcaataacattctcctcaa
+7371921/1
CCCFFFFFHHHHHIJJJJJJJJJJJJJJIJJJJJJJJJJJJJJJJJJJJJ
@5371340/1
ctcaaatttctttctatatccatcggttcttcttcttttttccacgtgaa
+5371340/1
BBBFFBDDHHHHHJJJJJJJJJJJJJGHIJJJJJJJJJJJJJJJJJIJJJ
@1527932/1
cagcattgacactggcgttttggtgggcatggcctgcagctccctttttg
+1527932/1
@@@DDDFFH?FDH@EGHIBHGCH;EGGG3?BFFGIG9?BBDHGI;CCHG<
@2620439/1
cgcagattaaaatttttaagtacgactaagtga
+2620439/1
@@@DDD8DFDHADEG@GGIH?<FHGIGGH>B<<
@5863306/1
ctcaaggtacacccctataagggcttcgatagaatctgcaacaactttgt
+5863306/1
CCCFFFFFHHHHHJJJJJJJIJJIJJJJJJJJJJJJJJJJJJJJJJJJJH
@965120/1
ctttcattatcgtaaattgtcacggtctcaacaagttccgttttttggag
+965120/1
CCCFFFFFHHHHHIIIHGGFHJIGHIIG>CHGFGG@FGGJJIFCGGGGGH
@4816037/1
atcggttcttcttcttttttccacgtgaaatctttaggctgcagctcaac
+4816037/1
BCCFFDDFHHHHHJJJJJJJIIJJJIJJJJJJJJJJAHHIJJIJJJJJJJ
@6406338/1
cataaattcgataacaggctgagctttataaaatgcagtggccgacacat
+6406338/1
CCCFFFFFHHHHHJJJJJJJJJJJJJJJJJJJJJJJJJIJJJJJIJJJJJ
@4816544/1
ctttgaattcataagttggttgttttttaagtgcatgttgaacatattca
+4816544/1
CCCFFFFFHHHHHJJGGIJFHIHHJJJJJJJIIJJIJJJJJJJJJJJJJJ
@2622411/1
gttgggattcattatccattctcccctaggctttgctttaggatcatcat
+2622411/1
@?@DFDDBHHHHHJBDGIBHIIFIBE>EHCCC;C@GGCF>FD<<BD4?B?
@4817637/1
cctaaataataaggacggctaaaagtacagactctagtcgctttatgcaa
+4817637/1
CCCFFFFFHHHHHJJJJJJJJJJJJGHGJJJJJJJJJJJIJJJJJJJJIJ
@2623145/1
gctgctgtggtctctgctgttgttgttgttgctg
+2623145/1
@@@DDDD?BFFHFHIHBE33C<?D:<AG9@FGGG
@4818020/1
ggctgcagctcaaccattttatcggccaacatattactgacctcaaccgt
+4818020/1
BB@FFFFFHHHHHJJJJJJJJJJJIJJJIJJJJJJJIJIJJIIJJJJJJF
@8408859/1
cttctgacacaccatctctgtaaaagaggatagcttgaggcttataccta
+8408859/1
CCCFFFFFHFHGHIJJJIJIHIJJJJJIJFGIIJIIIJGGIJJGIGHIIG
@966640/1
acttctttgaactaagtacagcgaa
+966640/1
@@@7BDADDD??FEBBCFHG4C<FC
@6409024/1
ctgcagctaatgattcaaataagtctccaaggacctttggcacatccacg
+6409024/1
CCCFFFFFHHHHHJJJJAACIIIJJJJJJJJJJJJJJJJIJJJJJJJJJJ
@7375345/1
ttccgttccaccctttctgctgcgatctttgccatagcatagttcctgct
+7375345/1
<?@DDAAA;DF?@?2AAGECE:C:@<?F?:?<?B@F99:BD?:?DD90B?
@967025/1
ctcccctctggtatccaaaggcactgttttcaccggaggaatttgtttgt
+967025/1
@@@BAA>DFBC<C>FGIIGII=GFHFCFFBFEHHGGAABFIACH@D8BFC
@5374205/1
agtgaagaactgaaagcagatctaaatttctcaaatttctttctatatcc
+5374205/1
@C@FFFFFHHHHHJJJJJJGHIJC<33AEGHHCGCFCGHIJJIJJJHIJJ
@3223413/1
cattaagcctgtataaaatacaaggaa
+3223413/1
@@@DDDDDFFFDFIGF<CFG<?GHICG
@2062745/1
cttttttttgacctacccttgccgatagcaataag
+2062745/1
CCCFFFFFGDHHFEBGIJIJJJJIGEGEBBFGGHC
@5865061/1
gccgtggctctgggctgtaagatctgtgttttgatcgttctctgggtggt
+5865061/1
@CCFDFFFHHHHHJJJJIJJJIJJJJIHGIIJIGDGHHGJJIIJJJFHI@
@356993/1
ctggtgtagaattacagaataactcatgaatgctttctaatgtttcttca
+356993/1
?@<D=BDFHHDHHJJJIDDEHGIGICHD<A9F<<1@@GIGD9DH>BABBF
@5866098/1
gctcaatttaccttcatccttgttttcaaagttgataaataatattaatg
+5866098/1
CCCFFFFFHHHHHJJJJJJJJJIJJJJJJJJIIIGJJIJJIJJJJJJJJG
@6885970/1
atcagtttgagatactgtaatgcattgtaggccgcacatgtttgtgcttc
+6885970/1
CC@FFFFFFHHHGIHIJHIHJGDFEBHIJJIIGGIGIGGHBDHIGAFEHG
@3225167/1
gggacacttatcaggttgtatactgatttcataatgatgtacgaaacctc
+3225167/1
@CCFBDADBHDDAHBCFGGGIFHIIDHCIIEHBHGEF<ECHGGBB66DEG
@5866680/1
cacggaaggtggaatttttgcattttttataacttctttaatgctctcca
+5866680/1
CCCFFFFFHAFHFIJJJJJJJJJJJJJJIJJJJJJJJJJJJJJJJJJJJ4
@7886414/1
ggctattttagcatggaatgtgatctccaagttgtgaatcaatttcagga
+7886414/1
@CCF;BBDDHHBDHIGIGIGAACHGEHGGBEHIICF?BFFHAFHBFEBAB
@8411390/1
ccggtttctcaaaacatggagctggatgaggaaatttttcataaagaagt
+8411390/1
@@CFDFFFHHHHHIIJIJJIIJJJIGIIJGJIJJJJIIJJJJJGHGIIGF
@1532850/1
ctctatttcattgtgcattaatctatagaaaattttccaaacagtattta
+1532850/1
CC@FFFFAH?FDHHGIIHGIJJJJAHH>FIGGCCHCEBE9GHGIFGIG4?
@360700/1
cgctcaaacatgcaaatgtgacattat
+360700/1
@@@DDDD<FDCDBEF@GAAEFE>HEE4
@2626123/1
ctagttcatatttcggagtcgtccctcttctgg
+2626123/1
@CCFFFFDFHHGFIBHHI;EGFHGIIIJIICHE
@4821719/1
ctttcattatcgtaaattgtcacggtctcaacaagttccgtttttttgga
+4821719/1
CCCFFFFFHHHHHJJJJJJJJJJJJIJJJJJJJIJHIJJJHIJJJJJJJI
@7376259/1
gttgcctctgctgctgctggggctgttgttgccactgctgctgctgcggc
+7376259/1
@?@D?DEFHAHHHIIIIIEE<EHIAHIFGGEGEGE<39DGFBECDG9DHB
@5375859/1
ggaatttcataaacaactttcaaatccttaatatacgcaacaaagctttc
+5375859/1
CCCFFFFFHHHHHJJJJJJJJJJJJJJJJJJJJJJJIJJIJJJJJIJJJJ
@5375942/1
gtaaagacagctaagatgccacctaactattcatcaagttctttgccttc
+5375942/1
<@@DDDDDFHHHFBHHGIJJJJJJJGJJIJJJEGGGGHDGHIIJJIIJJJ
@3749826/1
cttcaaaatcttcttcatcacgtcgtctttttttaccaaaccggtatttt
+3749826/1
CCCFFFFFFDHF8BFE@GHHEBFHI@EHHGGIIEDDAEGC;;@<;/;===
@4311157/1
ggcttatacctagtgcttctgtaaaacgccaataattgttctttcatgat
+4311157/1
CCCFFFFFHHFDHGGIIGIIIIGEIJGIIDBEEGHIIEEHGEEC@EIIJI
@6886635/1
gttgaaggattttctaaagctttgaattcataagttggttgttttttaag
+6886635/1
CCCFFFFFHHHGGJJJJIJIJJJJIFHJIGGIIIHIIJFHGFGIIJGIIJ
@4311767/1
agataatcccatatcatggagacattaacttgcgtagcatactttatcgt
+4311767/1
@@@FF4D;FHGFDGIIICFEHHICEBGAACHEGFA;D=<DGGGGGGC@F;
@2065910/1
gccttatgttataacattatgcagttcattacctaagatatttgttatga
+2065910/1
@@@DFDFFDBAA>BF@GHG>C>:CB<::CCHH>@ECB9?1C<G4CFDEF9
@1534788/1
tctggttccaattctaacagttctctgatgggagatttcggaactttggt
+1534788/1
CCCFFDFFHHFBHHIEGIJFGHICGGHGHEGIHIGIJJGGIGIJGEGIHF
@2066132/1
gcgataaggtttttcaggattgatagatacatcataatgatgaataacca
+2066132/1
@@@DD>??FF?FFIIIIGG@HCHGGHIIIHI@FHCGIHGGCC@FHIIIGG
@1535320/1
gaggaattcctttaaactgatccatgatcaatctcataggatgtctatt
+1535320/1
@C@FFDDFAB>B?EB>A<@D@EEG>4<:CF>EF>E<CDGHBFD@GA>4B
@6887439/1
gtcagaattttcgtttggagcaaatacaatgtatttgctgtctttgtgtc
+6887439/1
@?@DFFFFHHHHHGHIB?@GGGDHIIIIGIEHIIIICEHIIIIIIIGGDH
@7890401/1
gcttgtcttccaccctttttttttgttcctttttgaattgaaatcacctg
+7890401/1
CCCFFDEFHHHGHIJJJJJIJIJJJEIJJJJJJJIHIJJJJJJJIIJJJH
@6415113/1
ataaggtctcatttgaaaacgtggatctccaaggtctccttgaacaaatt
+6415113/1
CCCFFFDFHHHHHJJJJJJIJIJJJJEIIJJJJJFHIJJJJJJJJJJJJJ
@1536040/1
cattaaaatccgaatcctttaatgaaattatctggagctcatcaagcttc
+1536040/1
<@CFFFFFFHHHHDHJJJGI>@FHIIIIGJJIEIIGJFGIGGIIGFIH@H
@7892805/1
ctcgaatctattatctcttggacaagttgttatattagtcactttatatg
+7892805/1
CCCFFFAFHHHHHIJJJJJIHIJIJJHHIIJGHGIIIJHIJIJIJIJIJG
@4825520/1
gtcaattcaccaggtgatatatttttgcacctgttataaatgtaggaagt
+4825520/1
CCCFFFFFHHHHHJEGHJJJJJJJJJJJJJJJJJJJIIIIJJIIJJJJJG
@3752286/1
catcaatcatcccttttctatgctactgttttccaattc
+3752286/1
C@@FFDFAHHHGDIJIIFGJHBHHHHIIGIIIGEICHB>
@972077/1
tgtcaattcaccaggtgatatatttttgcatctgttataaatgtaggaag
+972077/1
C@CFFFFFHFHGAHE:AABHHGGGGHGHCHEGIIHIEBGGGGE?FH@FDG
@7894060/1
ctttattcagttcagtccctgaactaggcaatgaagttcctgcaggaggt
+7894060/1
CCCFFFFFHHHHHJJJJJJJJJJJJJIJJJJJJJJJJJJJJJJJJJIJJB
@7379383/1
gctgagatgaaggtggtctgctgggttgctggtcaccgggttgttgccta
+7379383/1
@@CFDDFFFDFHH<EFHGGGIIJIIHEGIHGIIJIGIJJD@GGGIGEGIE
@2067093/1
ctaaaatattgttcaagttcacgaggag
+2067093/1
@@<D;D?;?=AAC:<<C<C??<:CF8C;
@8415270/1
ctctatttcattgtgcattaatctatagaaaattttccaaacagtattta
+8415270/1
CCCFFFFFHHHHHJJJJJJJJJJJJJJJJJJJJJJJJJJJJJJJIIJJJJ
@2067560/1
cttcatcacgtcgtctttttttaccaaaccgg
+2067560/1
@@@F?DEDF7FDFEHIBBDHHBCGBGE=GG??
@4827031/1
ggtaatcaaattttatgacaaaattgcaattctttacatcaataccttct
+4827031/1
@@?DFFFFGHGHHGIIJJJIIIIJJJJIHIIIHJIJJIJJJJJJJJFGIJ
@2068912/1
gccgatctgaggtctgtcaattcaccaggtgatatatttttgcacctgtt
+2068912/1
@CCFDFDDFDHF?EHG>BHIIFEH>HHCBEFGG@E9F?<DGBHCDD??DH
@363867/1
tttgttttctccaactccgacaaacgccatcctctcattctt
+363867/1
?@@D?=DDHBDDD;CFDAHB@F@;F6FH<DEGIIGI3?B>BD
@2629774/1
ccttgaatgaatttttcattcctccatactcc
+2629774/1
@BCFFDFFHDGHGJJFIDGJJH@HHJIJFDHI
@1539208/1
tgaagcaattgaagaatggtggaggtggttggatataattcccttcagca
+1539208/1
CCCFFFFFHGHFHGGCFGGHEHEECAEHGGHGGBGHE@FICHGECHFFGA
@8416226/1
gaagattatttacagtaaaaattataataaaacaaaaattaactttttaa
+8416226/1
@@CFFFFFHHHHHJJEHBEIIIIJIIJJJGGICEHIJGGIHIHIJIJJJG
@974033/1
gctgggttgctggtcaccgggttgttgcctaacaggaggtgcactg
+974033/1
@CCFFFDFFDHFHGHIIIJJJ<EHHGJFDGGIJJJJJIJ1?CFH<3
@4829762/1
gtcatttctttttcttgatctctttcattatcgtaaattgtcacggtctc
+4829762/1
CCCFFFFFHHHHHJJJJJJJJJJJJJJJJJJJJJJJJJJJJJJJIJHJJJ
@4829829/1
ctggcgttttggtgggcatggcctgcagctccctttttgcagcttcttca
+4829829/1
CCCFFFDFHHHHFHIJIJJJJGIJJJJJJJJJGIJJJJJIJJFIJHIICF
@6891831/1
cggccaacatattactgacctcaaccgtacttctagcattagaagtttct
+6891831/1
@@CDDDDDHHDDHDDHIFIGGHEHIJIEGFHCGHHFF@GGIJIGDHGGDH
@6891953/1
caccatctgatgcctggtgcggaggctaccttgccgtaggaaataagaaa
+6891953/1
CCCFFFFFHDHFDFEEHEFGIJIJJJIGHIJIJGIJDEHIEHIGGIJIGI
@976027/1
gtcggcaattgtaccaagctctggcattttcctgtgactgatttttcttc
+976027/1
@@CFFFFAAFHHGIJGEG<AE>CGHEIJIDH@G>1?CFHIICHIJGDGGB
@7896303/1
tcccgatcaattatgatactgtctccttcaacaatcgtcggtacaatgta
+7896303/1
CCCFFFFFHHHHHJJJIJJJJJJJJJJJJJJJJIIJJJJJJGIJJJJJJI
@976350/1
tcagaattttcgtttggagcaaatacaatgtatttgctgtctttg
+976350/1
@??DDDEFDHFFFEBE?EHGCHE>ECAD4C::CBBGDEHHHCADB
@3232549/1
gattgatcatgttttaatcagtaggtgacactagtctagtttgatgagct
+3232549/1
@@@DDFFAHHHCFHH<GGHHIHIIIAFEHIIHDGHIGG@FHGGIIBHGII
@6893070/1
cagaataagaacggtattgctctgcagggaacggcgacataggtgtctgc
+6893070/1
C@CFFFFFFDFHHJGGGHJJJGGGIJJIIGIJIEGGIIGIIIDHJJIJHH
@976617/1
gatcattagcagaaatcctcattctttcaaaaaaaactattcgtaggagt
+976617/1
@?@DFFFFHDFFFG>>FHD3CIEHHI<FGIG<GIGGIGAHIIG@GEGG@=
@6421118/1
gttcacactgttcctggctgagagtaattcgtcgcgcattctgttgtata
+6421118/1
BCCFFFFFHHHHHJJIJIJJJJJJJIIIJGFHGIJGJIJJIJJJJJJGJG
@4317082/1
ctcttctcttggtgttcaacaaatctcttaa
+4317082/1
@@@A=DFFF8DFD=CF<E<C<CGBFG4CH4C
@2631739/1
ctcattttcactcagaagaaataatatctcagcaccaattttatgatttc
+2631739/1
@@@BBFDAHFBFDEBHIEFH;IHHHEH4A@B4ACECFB?9??DCGE99?4
@1543015/1
ggctgctgtggtctctgctgttgttgttgttgctgagg
+1543015/1
@C@F?DFFHGG>FGIEDHIIHECFEH>FHFH@EG@48C
@2632613/1
accataaccaagatcaattactctaccaggtggag
+2632613/1
@@@DFFFFHGGH3EGHJJEGIIICCC9CFEBGIB?
@2072568/1
ataataggtaggtgcagggtatgaaactgaacgtgtacacctggtaa
+2072568/1
@@@DFDFF?DHHFBGHIIIGGIIGGGIIJFGJIAC?GGHGIIJIBDH
@2072915/1
ctaaactgtaaagggcttcactacaaaagtttgatcaaataaacactata
+2072915/1
CCCFFFFDFDHHGBGIJJJJJIIIIHGIJEHIIGEGGHGI>FGIFIGEDB
@6421672/1
ccgcaacaattgtacacaactccataggaagcgccaaaggcttctctcgt
+6421672/1
:??D?ADDFFFADFHCBHHIIGGGIED<<EBFDGGHBGG>;FGEEFHGE;
@2073711/1
cagacttaccactttgttctttcttgtcagcacagaataatcttgtatga
+2073711/1
@@@DDD8B:CFFC4?EFHEIG@<B4:AFH@>BBE3EEGHIGDDHI@DBB4
@6422375/1
ataactatgaagaatcatgtgataaaaaatagcagcagtcatcaccaaaa
+6422375/1
CCCFFFFFHHHHHJJJJJJJIJJJJJJJJJJJJJJJJJHIJJJJJJJJJJ
@6423377/1
aactcatactgtcttcagcctcatgttataacattatgcagttcattacc
+6423377/1
CCCFFFFFHHHHHJJJJJJJJJJJJJJIJJJJJJJJJJJJJHJJJJJJJJ
@5874870/1
gcagctgctaattttgcttggtgtttgttttctccaactccgacaaacgc
+5874870/1
CCCFFFFFHHHHHJJJJJJJJFFGIIJHHIJJJJIIIJJJJJIJJIIIII
@4320737/1
gaggcttatacctagtgcttctgtaaaatgccaataattgttctttcatg
+4320737/1
CCCFFAADDHFBDICE4C<CBD>BAHEED><FHFHG>GIBFHGGBD9DHH
@4321113/1
gggaagttttatttacattttttgcctgaacacattgggtcgccatacct
+4321113/1
@@@DDDDDAH?HH@HG94I<BFG6EFHGG@HIIGBB>D=B;?D?FDDBG4
@4321436/1
gcaattttctggcggagctcttcagcatttagcagcatcgtgatacgatg
+4321436/1
CCCFFFFDFFHB?:FHGIJDIICEIIJGIICGGJJIJJJI?GCEHIE@2@
@5875468/1
ggggctgttgttgccactgctgctgctgcggctgttgttgcctctgctgc
+5875468/1
CCCFFFFFHHHHHJJJJJJJJJJJJJJJJJJJJJGIIHGIJJIJJJIJJI
@369478/1
ggcggtaccatggtataactatcttattg
+369478/1
?@@D?@8DB?DH82AEEBEG9A<E>CE?F
@2633580/1
gctgaggctgctgtggtctctgctgttgttgttgttgctga
+2633580/1
?@@BDDDDFH1<FC?EEGGHDHB>ACD>AEF1CC9?;BDH9
@4321922/1
atgacctaagagttttattaaagttggatcattagcagaaatcctcattc
+4321922/1
CCCFFFFFHHHHCGHIIJJJDHHIJIJIJJIJIGEHIJIEGHJEGH4DHF
@5876172/1
ccggtctttctcgataatcaagtgttggtgcattcataattcgggcctta
+5876172/1
BCCFDFFFHHHHHJJJJJJJJIFHHIIJGHJGIIJJJJIJJJJJJJJJJJ
@370584/1
aggtttttcaggattgatagatacatcataatg
+370584/1
B@CBDDFFHHHDFH>GCGDCEHIJHHIJJJDCH
@5382119/1
ataagtcattcctctatcaggtaagacaacaatcacaagttttacttctt
+5382119/1
CCCFFEFFHHHHHJJJJJJJJIIJJJJJJJJJJJJJJJJHIJJJJJJJJJ
@3235842/1
ccattgaataatagctggctggttcctagaatcccacatggcaggaagtt
+3235842/1
CCCFFFDEDBHGFIIIIJJJEIHJJJIJFFEGII9EGGCEGGIIBBDH<F
@981553/1
gtgcactggttacaggagatactggttattgttgaggtgg
+981553/1
@@BFFFFFHFHHFG>GHIIJDHEIHBHGIBHCCFECH?CG
@1546525/1
acggagtttgctgtcgaatactctgagcttgctgagcgactaatgccact
+1546525/1
@CCFFFAAFDDH>FGH@?FGIEGHIB<DGEDEHHDDG6FGHBDAFEHEG>
@6896520/1
gttttcatttgactcttatgaaaatataactatcactgcttttttagttt
+6896520/1
@@@?DDFFHBFHFIEIIGIGIIIIIIIEHIIGIIIIIIIIIICD0DHBBF
@3237134/1
gctgaactagaatattaacaaaaggaag
+3237134/1
@@<BADDDHHGDAHHIGBIGCFHHA:A<
@982737/1
ccacgatttcggcagcttttacctcattttcactcagaagaaataatatc
+982737/1
@@@FFFDFHHGHHJJJB9?FHHIIGG9?DE@DFDFHGIIEBHHG<@GICF
@4834105/1
gttctcttctgttgtttcaattttggcagtatgcaaatattgtggaccat
+4834105/1
CBCFFFFFHHHHHJJJJJJJJJJJJJJJJHJJJJJJJJJJJJJJJIJJJJ
@2074925/1
ctttggattgaatataagaccttgttgttttagggtaatcaaattttatg
+2074925/1
@@@DDFFAHHHF?FHHGJIJJIHIIIIGGHGIGEIGF9FGIGIJGGIJJI
@8422011/1
acatggcaggaagttttctcgcaacttaggttatgcgaagtacataactt
+8422011/1
@B@FFFFFHHHHHHIJJJJJJJJJJJJJJJHHJJJJJJJJFHHIJJJJJJ
@4834483/1
gctccaattgcattccctttcacactagggacatgaggtgaaattattgg
+4834483/1
CCCFFFFFHHHHHJJJJJJJJJJJJJJJJJJJJJJJJJFHHHJJJJJJJJ
@5877208/1
gttgttgttgaggctgctgtggtctctgctgttgctgttgttgctgaggc
+5877208/1
@@@FDFFFHHHHHJJJJJJHGJHIJJIJJJJIIJJJJFGGGHIJIJGJJJ
@3761634/1
gttcgtctcacccatgttaaattttttcagaatcat
+3761634/1
@BCFFFFFHHHGHDGIAGHGHGJJJJIIGHIIJHEC
@3761690/1
ccgtgatctaatatttgagcagaaggtgctggtgcatgtaatactttgta
+3761690/1
@@CDDFFFHDHFHGGIJC=GDHIGGI;GHGIJ>EB?FDHGGI@4BGC>?B
@3761921/1
cttggctttgccgcttgttgctgtacttg
+3761921/1
@@@DDDDDBD4DFEBHGB<EFFAF>F@EE
@8423232/1
cgttaacttttggtggctttattatattactcctaattgaagagcctttt
+8423232/1
@C@FFFFFHHHHHFHIIJJIJJJJJJJJJJJIIIJJIJJIIJIJJJJIIJ
@5384404/1
ccgacgacactttttagtaccgggcttactaagggagttttcttgatcat
+5384404/1
CCCFFFFFDFHFGIIIIEHCGEEHGHIEIIHIIDFBF;FGHGIIIIIIII
@2635533/1
cattgcttgaggtctggtaattggagcggcttg
+2635533/1
@@@FFFFAHFF<<A:AEAFBFEHG@3CFDFHI0
@984355/1
gctgctgtggtctctgctgttgctgttgttgctgaggctgctg
+984355/1
@BCFFFFBHHHHHJIIJJFHIIJJJEFHGHIJJIEFHHAA=FB
@372886/1
cctcttttaccattgtacgagtttgagcatcatt
+372886/1
@CCFFDFAAFAFDHIEFBA=EEGHHGGGHBBBC<
@7387460/1
gcagctgggaatcctttgtgagccacatcaatgttaaggaatggtttcca
+7387460/1
@<@FFFFFF?DHFHIHGHIGIIIIDHIIIGE@GHHHGIICFFGG:BFFFG
@2636537/1
cataactaaaacagggttcatgagttccactttcacaatcaat
+2636537/1
@@@7?BDDBHFHDI=F<A9BH>DG?A4CFHHCF9<BBFBFFEG
@2636696/1
cgctaatttaaaaattgaatagtttttatgaaatgag
+2636696/1
<@@FFDDFGHFBFHGBGEB@H@@HGGIGGAEEGGI@4
@2077284/1
atccacttctccctgcagttcatccataatt
+2077284/1
?@@DFFF8D>FFFBEGGH@ECHAHHGFIFAG
@7903074/1
ggcctatcctctggaggaattcctttaaactgatccatgatcaatctcat
+7903074/1
CCCFFFFFHHHHHJIIJJJJJJJJJJJJJJJJJJJJJJJJJJJJJJJJJJ
@3764020/1
ctgtcttcagcctcatgttataacattatgcagttcattaccta
+3764020/1
;@<ADDDDF?4AFHGGBGGHG9:E<<::ACGIFDD>FC<?9<?D
@3764437/1
gccaacagtaagacatggtagatgaggatactttaat
+3764437/1
CCCFFFF?FHHFDAFCEHFFIE:?4AFFFGHE@EAC9
@2079520/1
gcaggaagttttctcgcaacttaggttatg
+2079520/1
@@@DDDB;=:AFFEHEGA6@;?99<CDFCB
@3764517/1
agtagttatagcatacttaaggaaggaatcaccgatagtttccaaacgct
+3764517/1
CCCFBDDDDFHHDHIIHIHGCGGGGB@FHGHCGHIIJD?FCB@FD<BF<F
@4836097/1
ccggaaagaacctagtgtgatggcgtttctgtaccactataaatgtaatc
+4836097/1
CCCFFFFFHHHHHJJHIGHHJJJJJHJJJJJIIJJJJJJJJJIJJIIJJJ
@4836105/1
atttagtacactgctttttccttctccagctagttgatctttcatatttt
+4836105/1
CCCFFFDFHGHHHJJJJJJJJJJJJJJJJJJJJHJJGJJJJJJJJIJJJJ
@3764649/1
cttgctggggaggtggacctctttgtgcccatggagtttgacctctagga
+3764649/1
@@@FFFFFGDFHDEFGHIIIGGIIEFAHHIBGEHCHGGGE?FF<FHGG@G
@8425348/1
ttttaaggaagtaagtgcaggggaacgagaaccaatttcttttttaaaat
+8425348/1
@@@DDDDDA?DFHIIBFIIGIGIGGHGHHDDCGGCHGGGIIGHHIGGGHI
@3241818/1
gtaaaacgtaagtggaagcataagctcccaattctttggtgataagaact
+3241818/1
CCCFFFFFHHHHHGIIIIBCEHIJEHHG@F3CFCHGIIICEFAHHIIFFD
@3766938/1
ctttgacttctcatttcttgaagtttattttctt
+3766938/1
CC@FFFFADDFFHDHEHHBHGGIEHGECBFIGC<
@3242172/1
gtaaagttttgcctataagaacaatgagtaagagcttgcaagaggtaact
+3242172/1
B@@FFFDDHHGGHICHGHJBHHIEIJIJGICIIHHGEGI9DHFGGBDGHI
@375487/1
agatggaacgttgatctggtctggagc
+375487/1
@@?7DDDDH6DFDHGHIIFA<C@3AFG
@8426343/1
ctctaattaagtaaaaactataaaaataataggctttttaaaataataca
+8426343/1
@@?DDDFAFHHHHIIG?EEHIIGIIG@HHIHHCHBEFHIIGGGIIIIIIH
@7390644/1
ctattcatcaagttctttgccttctgaatcatacgcttcttcattcatgc
+7390644/1
CCCFFFFFHHHHHIJJJJJJJJJJJJJJJJJJJJJIJJHIJJIJJJJIJJ
@8426938/1
cttggtgtttgttttctcctactccgacaaacgccatcctctcattctta
+8426938/1
CCCFFDDDHHHHHJJJJJJJJJJJJJJJJJJJJIJJJJJJJJJJJJJJJJ
@7904916/1
ctgtggtctctgctgttgttgttgttgctgaggctgctgtggtctctgct
+7904916/1
CCCFFFFFHHHHHJJHJJIJJJJJJJJJJJIJJJJJJJJIJJIJJJJJJJ
@5388678/1
ccctgttgttccattgcttgaggtctggtaattggagcggctt
+5388678/1
@@@DDFFDFHDHDIJIIGGIGGEGGHHG<FHIGIJEHIGGIJI
@5388750/1
ccgacgacactttttagtaccgggcttactaagggagttttcttgatcat
+5388750/1
CCCFFFFFHHHHHJJJJIJJJJJJJJJJJJJJJJJIJFHIJJJJJJJJJJ
@3243126/1
ttccacaatgagtaatttcaatttttaatccttttatttctttagtaaac
+3243126/1
CC@FFFADHHHHDG@FDFFG>IGIJJIDIHHIIGGFHGGEFGIJJIGDII
@2083325/1
accaggtggaggtgaaaagaatgatcttccaactgtcacaaacctgttag
+2083325/1
@@@D?D?DFHHD:CFIIIJGC>CHIIGHEGIJIIIJI<CGHEGIJEHFEG
@2083537/1
gacttgtgcaccagctaaagaagacttatctttaaacggcagctttcctc
+2083537/1
@@@7DDDDFD<;FFHIDE<CEG;FHH@FBFACG<EG<FFHII<FFC>BDC
@988526/1
ccgctgtagtacaaatttctatttccgattatttttcctttgatgctgct
+988526/1
@C@FDFF;DCDFBHHEEBBDGI>FG<F@@;FHIIIH@AEGIGDH>FG@FB
@2084732/1
agtttgagatactgtaatgcattgtaggccgcacatgtttgtgcttctga
+2084732/1
@@@AFDFFAA?FHIJEGIHICHGGGHBABEHGEIIIGGIIH;F9DGE@F<
@989117/1
gcctctgctgctgctggggctgttgttgcc
+989117/1
@C@FFFFFDFFDHIJJG7EHAF?E>E3;?F
@4327416/1
atcaggatgtgctttttttctttctaattcttc
+4327416/1
CCCFFFDBHDFF?HIIJGJJJGIFHBEEDFIGG
@376635/1
ggtgtgtaatcactgctgaggcttgaaca
+376635/1
??=A=1A44=<<DBHHGEE=;?FG@3FCA
@3767332/1
tggagctcatcaagcttcggtccgactgatgatttgaggttcttgtggaa
+3767332/1
@@@FFFFDHHHFD@EGGEHICHGD:EAF>G40?DDHGCCBF@F>FFHG9=
@7905185/1
ctccaaaattgtaaatccaggaacttcccagtcatcaggaataaagtcat
+7905185/1
@@@DDFFFGGHFFGIBGGHGIEEHIIJIJIIEHGIGJHIHGHGGJHGHGH
@1551574/1
ccatggtttcaatgatttccctgttgaccttacggggacacttatcaggt
+1551574/1
@@CDDFA?CCDHHJIGIIFGIDGGHIEH?ECGGIHGGEHIJJDIIJ>>F<
@6902627/1
cactatattcaccaaccgttaacggag
+6902627/1
@?@DDDDDBCDFHIEE@@<FEEC?::?
@3767969/1
accgggcttactaagggagttttcttgatcattttcgtttacccagagag
+3767969/1
C@@FFFFDHHHHFGEGBFGFHIJEH@A?FEHGGGG9FDDAEB>B<DBF3;
@5389964/1
ggctacacaaacaatcacctgaatccttagaattcaaaaattcaaactta
+5389964/1
@BBFFFFFHHHHHJJJJJJJJJJJJIJJIJJJJJJJJJJJJJJJJJJJJJ
@5884033/1
atcgcattccctttcacactagggacatgaggtgaaattattggtatttc
+5884033/1
CCCFFFFFHHHHHJJJJJJJJJIJHGHIJJJJIHIIJJJJJJJJBGHIJI
@5884167/1
ttcttctatcacatcggaggcaaccgatatgttcgtctcacccatgttaa
+5884167/1
CCCFFFFFHGHHHJJJJJJIJIJJI1CGIIIIHIJGHIJJIJIJJJIJJJ
@4841314/1
gcttccgttccaccctttctgctgcgatctttgccatagcatagttcctg
+4841314/1
CCCFFFFFHHHHHJJJJJJJJJJJJJIJJJJJJJJJJJJJJJJJIJJJJJ
@5392620/1
aatttcaggatacgatctggtttacaattagaatttataagtgttgcggt
+5392620/1
@@?DFDDDHHBHFGEGGGH<CCDGHIECHCDHCFHIGGGGECGDDHHHI?
@6903911/1
gcccattattgtgtactatcttcaaagagaaaaagtgcaatactagaatt
+6903911/1
@C@FFFFDHHHHGJIJJJJJJJJIFHHEHEGHHIG?EFGIJJJIIIIJIJ
@3247183/1
gctgtttcaactttgctacataaatctttct
+3247183/1
@??DDDDDHAFHDBGHIGGGHGAHDAH>CF<
@8430955/1
ctctacctgatctggaccagtggcgtatttacagaagcaaggttggccta
+8430955/1
@@@DDDBDFAHFH@??CECFAC>CC<?8CEC?CDHBBDD?@G9D??9?DH
@4843557/1
gtggtctctgctgttgttgctgctgctgttgttgttgctgctgttgttgt
+4843557/1
C@CFFFEDFHHHGHIIEHIICGGGEHGGHGIDGGGIIIIGIEGGIDBFEG
@992546/1
gctcacttcaccaacattcatgaataatggaaaatcacatagcttcggcc
+992546/1
CCCFFFFAHHGHHBGBFHGGIHAHIGDHHGHHIBGHIJJIFHHEG>GE@F
@6431665/1
ctccaatcgcattccctttcacactagggacatgaggtgaaattattggt
+6431665/1
CCBFFFFFHHGHHJJJJJJJJJIJIJJJJJJJJJJJJHJJJJJJJJJJJF
@2643846/1
tccttccaaaaaaatacagcaagtctggtaaattt
+2643846/1
@@@DDDDDDF::??GFAB4CFGI<EFE<?DAC?D@
@7907030/1
ggtttctcaaaacatggtgctggatgaggaaatttttcataaagaagtcg
+7907030/1
@BBDDFFFHGHHHHIIJ<CIHHGHIJGGJJJIGIGGHGIGIJIIIGIFGG
@1552349/1
cctctttgtgcccatggagtttgacctctaggaccagtttgcaaagggaa
+1552349/1
@BCFFFFFHHFHHJJJICHH>HIGIIJJIIIGEIIGIDEHEGGIIIGGEE
@2087296/1
gaggcttatacctagtgcttctgtaa
+2087296/1
?@@D7DD8?DHFD<@ACFHHGIIIGF
@2644683/1
atgaagaatcatgtgataaaaaatagcagcagt
+2644683/1
@@CFFFFDHHDHHGGBBHCH>EGGHEGID?FG@
@993260/1
ctcagataatcccatatcattgagacattaacttgcgtagcatactttat
+993260/1
B@@FFD?DFHAHHGGJIIGJHHHJJGE?DHH@DH4?EF@DGD>FHGGGGD
@2088269/1
cgcacaacaaacacttggggagttaaatcaacatcagctg
+2088269/1
@@@FFFF=DHFDHIGGG@GHGI?FBHD@9FHCGIIIGIBF
@7908325/1
ctccaaaattgtaaatccaggaacttcccagtcatcaggaataaagtcat
+7908325/1
CCCFFFFFHHHHHJJJJJJJJJJJJJJJJJJJJJJJJIJJJJJJJIHIIJ
@2089585/1
gttctaaagctacttttgcagcattcatttcagcttgctgaatgctatga
+2089585/1
C@CFFFFFHDHDDHHIIE9EHHIIIGIIIGIJJJIJJJFGGGIGJIIIH>
@1555536/1
ggaaattagttattccactccttttcccgtttttattatcgcttctaatt
+1555536/1
CC<DFFFFHHBBBHGIGIHIJJJJJJJJJHGGIJJFJIGHFHIIJIIJJ@
@5394247/1
cttaaaacaatatcaagagcttggattgcctcctgcggaccattagttga
+5394247/1
@BCFFFFFHHHHHIJJJJIJJJJJJJJJJJJJJJGIJJIIJJJJJJJJJG
@7397312/1
gccaataattgttctttcatgatactctcaagatccctgattacttcttc
+7397312/1
@@@BDD<DHHHDFG@EHG@HFCCI<FFHGG>HCG@BE9BC?FGI<FCFG?
@5886588/1
aatactttgtagatatcagacatttcttcagggagaatttttaaccattt
+5886588/1
CCCFFFFFHHHHHJJJJJJJJJJJJJJJJJJHIJJJJJJJJJJJJIJJJJ
@4333715/1
ctgggaatcctttgtgagccacatcaatgttaaggaatggtttccaacca
+4333715/1
@?@DDDDDDHD<DEHGIIIGIGCGIEIGEC@EBGE@F<DF?CFGG4D3@D
@6433955/1
gccacttcagccttatgcctctcaaactcaagctgtcgcttcaattcatc
+6433955/1
CCCFFFFFHHHHHJJJJJJJJJJJJJJJJJGJJJJJJJJJJJJJJJHIJG
@4846136/1
ctgttgttgctgaggctgctgtggtctctgctgttgctgttgttgctgag
+4846136/1
CCCFFFFFHHFHHJJJJJJJJIIIHIIJIJJJJIJJIIJIIIGIJJJJII
@2090395/1
gggtaatcaaattttatgacaaaattgcaattctttacatcaataccttc
+2090395/1
BCCDDEFFDHDHDHCBEHGIIIIJJJIJJBGHIJIJJJGEHJJ>FGIJIJ
@6907051/1
tcctctatcaggtaagacaacaatcacaagttttacttcttctttaagac
+6907051/1
C@@FFFFFFHHD<CEHEIIIIIEIGGIIIHAEFGF@HGFHI<BFIIA9?B
@2091082/1
gtactatcatcagctggtgtagaattacagaataa
+2091082/1
@@@BDDFFD>CFHIJIDFDEIHIIAHE4AFH@CFH
@8434029/1
ggacttcacaaagctctccaacaagaatttgtttttgttctaaattttct
+8434029/1
@@@FFFFFHHHGHJGIGIIJIHGIGGGHHIIIGJJIJGIJJJGGIJJJIF
@1557913/1
atcaacatcagctgagatatactcatattgaggataagaaatacggtgtt
+1557913/1
@C@FFFFFHAFHFIIEIIGIJJBHJIIJJDGEHEGGH@DE@GIIGI3B:B
@5396123/1
gttgtattgttctggtattatgagtgttacttctcatcctaggacgtcca
+5396123/1
BBCFFFFFHHHHHJJEGHIJJJJJIHHIIJJJJIJJJIJHJJJJJIHIJJ
@4335616/1
ccatatcattgagacattaacttgcgtagcatactttatcgta
+4335616/1
@@@FFA2BFA<FFIGEIIBIG@FHGAHEFHAAEGGI94BDH?B
@7400015/1
ctcatttctgataggttctgcaatttccaagaaactttacttttcacaaa
+7400015/1
CCCFFFFFHHHHHJJHIJJJJIJJJJJJJJJJJJJJJJJJJJJJJJJJJJ
@4336385/1
gaaatctttaggctgcagctcaaccat
+4336385/1
@;?BD==BAFD8C@;@:CGGCHCHGEH
@4847215/1
gctgggaatcctttgtgagccacatcaatgttaaggaatggtttccaacc
+4847215/1
CCCFFFFFHHHHHJJIJJJJJJJJJJJJJJIIJJJJJJJJJGGJIJJJJJ
@4847336/1
gttgggtaatattttgataacgtggatgtagataggctggcctgcttgtg
+4847336/1
@BBFFFDEFHHHHJJJJJJJJJHIJJJIHIIIIJIIJJGGIIIIIIJJEH
@384750/1
gggaaactgatgatttgattactgatgttaaggaagctatcctaa
+384750/1
@@@DFD8DFGDA8EFHIBGIEHGHEG>EHGF<EHCGDEHIE@9?C
@8434736/1
gctggtcaccgggttgttgcctaacaggaggtgcactggttacagg
+8434736/1
@;?D?2ADBDFD?EGF@EF<CC?GEI@F>BF0:??DDGFIIFFDFB
@5398190/1
ggtattgctctgcagggaacggcgacataggtgtctgctcttcacatact
+5398190/1
BB=DDFFFHHGHHJJIIJIJJJIJHHHIJHGHGIJJJIIIJJJIJIJJJG
@2092976/1
tctcatttgaaaacgtggatctccaagg
+2092976/1
@@@DDDDDBABHDHHA;E7FGIG9AB38
@1559726/1
ggctccttgaatgaatttttcattcctccatactccttgtcttacagg
+1559726/1
??@ABDDDHHHFDHHIFJJIG9@HHFCGHF@CGHGGHHH<<DH<FHGE
@5890034/1
gtgtagaggtgcaggctggccatgttgaatagcttgctgtggtggtacag
+5890034/1
B@@DDFFFGHHHHJJJJJJJJHHIHIJIJJJIJIJIJIIGIJBFH?GHIJ
@1560349/1
ctcagagctaccttggcagctgctaattttgcttggtgtttgttttctcc
+1560349/1
CCCFFDEBDFHHDHHIIIJGGIGHGIJIFG<FHG9F@C8DHIEGGHAHG<
@3775070/1
cgaatactctgagcttgctgagcgactaatgccactgtgtccacaagaaa
+3775070/1
C@@FFFFFDHDDAFHGIII9BGHHII>FHGIIGIIJFDHJBCEDFGGHHG
@4848106/1
aatatagattccagaacttccggcataatgagtacatcatttacatcacc
+4848106/1
CCCFFFFFHHHHHJJJJJJIJIJJJJJJJJHIGHJJJJJJJJJJJJJJJJ
@7911447/1
gtaacaaatctttgaataacttcagctaggccaggtgaaagatgccggaa
+7911447/1
CCCFFFFFHHHHHJFGGIJJJJJJJJJJJJJJJJJFHIJJJJIJJJJJIJ
@7911781/1
catatcattgagacattaacttgcgtagcatactttatcgtaacggtcat
+7911781/1
@@?DFFDFFFFHFGIIIECFGIIGIFFDHBFHBGIJ?CGGBDFDDDB;?F
@6437168/1
gggccattatcgcatcatacggaatctgccgagtccttccttctagtgct
+6437168/1
BC@DFFFFHHHHHJJJJJJJJJJIJJJJJJJJJBHIJIIJIIJJJJ?FHG
@2094497/1
ctcagagctaccttggcagctgctaattttgcttggtgtttgttttctcc
+2094497/1
CCCFFFDFHHHHGBGEHHHIJJJIJGGEGIJJJJJJDFDFGCDGIIHGHE
@5400763/1
ctagttcttctaatattgatgttttattttcagtataccttataccgcta
+5400763/1
?@?A:B:BDDHD<<:EFFIEEH@HGG?DHH@?<DHHBDCGGFHEHEAFEG
@5891444/1
ctcttgttttgcttctttttttttgacctacccttgccgatagcaataag
+5891444/1
CCCFFFDFHHHHHJJJJJJJJJJJJJJJJJJJJJJJJJJJJJHHHHHHFF
@998967/1
ctgagctttataaaatgcagtggccgacacatcaatattaagcatcatct
+998967/1
@@@BDFDAHDDHHIGHGBFEFH@HIBAHGGGB3?<GIJIEHE9@GHCHIC
@6909949/1
gtagaagcaggatgacacttaggtcgtgcatggtttaagaaagaccaaag
+6909949/1
CCCFFFFFHHHHHJJJJJJJJJJHIJHIJJJJJGIJJJJJJJJJJJJIJJ
@3776280/1
caaacagttgttttttcctgatatagctctaacttcaattaatttctgat
+3776280/1
@@@FDEDDAB<FDDBFGIICGCGHHGHEAECD?FGEFEADGF9B4?BG<9
@4849766/1
ggcttctctcgtgagccaacagtaagacatggtagatgaggatactttaa
+4849766/1
CCCFFFFFHHHHHJJJJJJJJJIIJJJJJJJJGIIIIIIJJIJJJJJJJJ
@3776419/1
ataactaatagattgacacgagacaacg
+3776419/1
@@@DBADFHGGB8C?EF9FB@<FDBD?E
@4849955/1
ggttcttcttcttttttccacgtgaaatctttaggctgcagctcaaccat
+4849955/1
CCBFFFFFHHHHHJJIJIIJJIGHEIJJJJJIIDHHIJJJIJJJJJJIIG
@3777144/1
caataactctgtattagtctgcagaaaccaagagcgacttaaacaaattg
+3777144/1
@CCFFADEAFDFFIG@AA@HF@FG>GFGHIJDBFGHHIBE>HCGF;BDDG
@4339788/1
gtcgtgagaagctgcaacggctgctat
+4339788/1
@@CFFFFFFB?D<CCBFHEA@?F;?DD
@390674/1
actgttcctggctgagagtaattcgtcgc
+390674/1
@@@DDDDD>FDFD=DGIA3A9:A:ACE<1
@2649423/1
cccaatcaattatgatactgtctccttcaacaatcgtcggtacaatgtaa
+2649423/1
@@@7DBDBFB<CDAFBBFEHH>HEHEEEF@DFGCGA830?:;DGGCGEGH
@6910984/1
gtaacatggtaaaataccttctttgactaaatactcctgaaggagtgata
+6910984/1
CBCFFFFFHHHHHJJJJJJJJJJJJJJJJJJJJJJJJJJJGIJJJFGHIJ
@6438853/1
gtaaaacgccaataattgttctttcatgatactctcaagatccctgatta
+6438853/1
CCCFFFFFHHHHHJJJJJHIJJJJJJJJJJJJJJJJJJJJJJJJJJJJJJ
@390927/1
gccatgttgaatagcttgctgtggtggtacagcacccggtcctggtccag
+390927/1
@@CBFFDFHFHFDG<BFEFEDAGHFGC@FHHD>GIBH:G??D>FFH9FCD
@391301/1
cccggagggactccaacaggacctggtggggcccc
+391301/1
?@7BDDDDDHHDFBCEHEG?EHIB3DBDB?AAFH@
@2650412/1
gttctgtatttcctgtgatcttgtctaagattgctttcgctgcg
+2650412/1
<@@FFFDDFFF?DB??CGHHJJJHHGGGGGGEGHA4F<1:88D:
@1564346/1
gtttttccagagccagtaggtaaaaagattattgtattttcttttagaac
+1564346/1
@@@FFFEDHHHFFEGHC<EHCDHHDGAF@D>FEIFIGDCD4DFHBBDFH4
@2650967/1
ggtgcattcataattcgggccttaactttagtgaactggtcatca
+2650967/1
@<?D?B8DB4BFFGEHB@<8CFEHCC9<9F<1?B:?DAEB09?GB
@8439430/1
cataaggtctcatttgaaaacgtggatctccaaggtctccttgaacaaat
+8439430/1
CCCFFFFFHHHHHJJJJJJJJIHJJJJJJJIJJJJGIJJJJJJJJJJJJI
@4851403/1
cggctggtgccctgaataccttgatggctacaaagatagaagtcgaattc
+4851403/1
CCCFFFFFHHHHHJJJIIJJJJIIIJJIIJJIJJJJIJJGIIDGIHIIJH
@4851423/1
ccataatcatatttcttataaattttttcttcataataatctttgtttag
+4851423/1
@@@DFDFFHHHHHIJJJJJJJIIJJJJJJJJJJIIGIJJJJJJJJGIJII
@6439608/1
cattgcttgaggtctggtaattggagcggcttgtctaacttgaccaacgg
+6439608/1
CCCFFFFFHHHHFGIJJHIJJJJJJJJJJJJJ6B@?9DBDG<<DH<CBAH
@1002802/1
caacaaatctcttaatgatatcagtcagcttacaagccttagtaagcata
+1002802/1
CCCFFDFFHHHHHJJEIGIJIJJJIGGIGJGHGHCHIIEHIJEHEGIJJI
@6440616/1
gttccattgcttgaggtctggtaattggagcggcttgtctaacttgacca
+6440616/1
CCCFFFFFHHHHHJJJGHJJJHIJJJJJIJJJJJJJ:?<D<DBDG<3BF=
@5403327/1
ccactgaaccaaatcggctccttgaatgaatttttcattcctccatactc
+5403327/1
BBCFFFFFHHHHHJJJJJJJJJJJJJJJJJJJJJJJIJJGJJJJJJJJJJ
@395077/1
cttttatttctttagtaaacttaaccctttgagaatctgttaaaggtttt
+395077/1
@@CDFFFDBFHGHIIIEFH>@F<EDHDBEF@@@EFEEHEA4?@<FHB??G
@395123/1
ggcaaggtacagcctcaccacctcaaccgaacacttctaggt
+395123/1
@@@D?ABBDDBBBEGIGGGGE=ACFGGGIF0?:FDFEHHD>?
@7408333/1
gtacgctcaaacatgcaaatgtgacattattgactaaggccgatctgagg
+7408333/1
@@@FBDDDHHHHFEIEEGHIGHGIGGGGGABFHEHCHHC>FHGGHIIGIF
@4342852/1
ctgttgttgccactgctgctgctgcggctg
+4342852/1
@?@DD?B?F<AFF<E@GGCFEEHICGA<EH
@1003113/1
gtcctgtaaagtgttgctaacttcataaatgcacagagtaggttattgta
+1003113/1
@B@DFDDFFFDDHGFHIIAHGC>EHICGHIFBHHIIEGFBEH4DGEEG@<
@1567182/1
ctcaacaagttccgttttttggagaggcaactcaggataactatag
+1567182/1
CCCFFFF8DDFH?FGGGGIJIIGIGIJ<CAGGGIHCDHDAGHIIGG
@1567222/1
ctgcagcctcttttaccattgtacgagtttgagcatcattcattttcttc
+1567222/1
@C@FFFDFHGFHGJJJJGGIJFHIJEG8CD<<BGAAADGCFHGECFHGIG
@396060/1
caggttttgggtagttgggtaatattttgataacgtggatgta
+396060/1
@@CFDDFFHH>AFHHGIGGFHH>BBHH<>7CFH@HHCC1?<??
@4343373/1
gttcgtggaagtaagaggtctttcatttaatgtattttgaaaagcctcac
+4343373/1
@B@DFFFFHHAFFBHEHIFHGIJJJJJIIIIJCD>EHGHGJGEHIIJIEH
@2653125/1
cttagctcttcattttgttgccttaatctagccacttcagccttatgcct
+2653125/1
@<?DD8DDDBD?FHGIIA3CDHIHIIGEIHHIIIDCBDE4CBHA9BF4?F
@1004722/1
gtaagttttcttccacgtagagaatagtatattcaatattaaacctaata
+1004722/1
@@@FF?>DFDHD?AFEGAE>FHIIJIIAB4C<>F?@FEEBI@GIGJGE>G
@2101069/1
gcttgcaagaggtaacttctgtcttgaaatctgtagcccaatatagattc
+2101069/1
B@@FFFFFDFHD<AEEHHHEHHHHGCHGI@HHGB>EHIGCA@FGGA?DG?
@7916110/1
ccacattccattccatgatttattaaacccgatgctagctttcttaaatc
+7916110/1
@@@BDDADBHDBFIGGEFBIHGIEHIIEHHIFFHIFGIEGG>FHIGCBGG
@4344999/1
attcaactttgcattaactttctgtagtatgtttacaaatgtt
+4344999/1
@B@AADFFFDFHGIIHIIIDIJIFIJJ<HHGAHIEF@HIGIE4
@7916157/1
gttgttgccactgctgctgctgaggctgttgttgcctctgctgctgctgg
+7916157/1
BBCFDFFFHHHHHJJJJJJJJJJJJIIIFHIJJIJIJJJJJJJJJIJJIG
@5407114/1
ctgggaatcctttgtgagccacatcaatgttaaggaatggtttccaacca
+5407114/1
CCCFFFFFHHHHHJJJJJJJJJJJJJJJJJJJIJJIJJJJDHIJJJJJJJ
@7408696/1
ctcaggagaaatttcaatttttgcaaattgttcgtagtgaagaactgaaa
+7408696/1
CCCFFFFFHHHHHJJJJJJJJJJJJJJJJJJJJJJJJJJJJJJJJJJJJJ
@5895402/1
ggtaggtgcagggtatgaaactgaacgtgtacacctggtaaagaggtgac
+5895402/1
@@@DFFDFHHHHFHHIIIJJJJJJJIIFHGHIIJJGIJFGIJJJJJ9BGI
@7409948/1
ctttctatatccatcggttcttcttcttttttccacgtgaaatctttagg
+7409948/1
BBBFFFFFHHHHHJJJJGIJJJJJJJJJJJJJJJJJJJJJJJJJJJJJJI
@4856583/1
ctcagataatcccatatcattgagacattaacttgcgtagcatactttat
+4856583/1
CCCFFFFFHHHHHJJJJJJJJJJJJJJJJJJJJJJJJIIJJJJIJJJJJJ
@400720/1
cccccttctccacagacaaatgactattgaggctctaaatggcatgaa
+400720/1
@@@DDD?DDHF4AE9@CFGGI@BHHHEE><EFGEHIIGCHHDIEI;BB
@6442582/1
gcaggatgacacttaggtcgtgcatggttt
+6442582/1
CCCFFFFFHHHHHJJJJHIJIJJJJJJJJJ
@8443353/1
agaaatagaatcgggtgactgaagaccagctcaggactgcaactgtgtac
+8443353/1
CCCFFFFFHFHFHIJIEGHJJIIEHIJJJJJIGFIHEGIIGGDFGHBH<?
@8443807/1
ctcagagctaccttggcagctgctaattttgcttgg
+8443807/1
@@@DDDDDHHHHHII@C?<?A??CH@FHIC?<FCGF
@6916486/1
tatcattgccaattggtagtggatctctagtataaagattacttctacca
+6916486/1
CCCFFFF8FHHHHJJJGHJIJJIJJJJJJJIJJJJJJJJJJJJJJJJJJJ
@8444206/1
gtcctgttggtccattaatataaaatggttcaacttctttggtgtac
+8444206/1
CCCFFFFFHHHHHJJJJJJJJJJJJJJJHHJJJJJIJJJJJJHJIIJ
@7918198/1
gcttgctgttgttgctgctgctgctgttgttgttgttgaccccatggttg
+7918198/1
CC@FFFFFHHHHHJJJJJIJJJJIJIHHIJJJIIJJJJJJIGIHIJJIJI
@7411512/1
ggccgatctgaggtctgtcaattcaccaggtgatatatttttgcacctgt
+7411512/1
CCCFFFFFHHHHHFHIJIJJJJJJJJJJJJFHIJJJJJJJJJJJJJJJJI
@8444953/1
cacgacctttggattgaatataagacc
+8444953/1
@??BDADDBFBFHIGGIE>F@FBE<C>
@5410251/1
cttatacctagtgcttctgtaaaatgccaataattgttctttcatgatac
+5410251/1
CCCFFFFFHHHHHJJJJJJJIIJJJJIJJJJJJJJJIJJJJJJJJJJJJI
@4858182/1
ggctgttgtggtctctgctgttgctgaggctgctgtggtctctgctgttg
+4858182/1
@CCDD;DAHFHGDHGGGIFIAHHDHIGDGGCA7C::CFFFFCDDFDB9BG
@5410716/1
cttggcaacaaacagttgttttttcctgatatagctctaacttcaattaa
+5410716/1
CCCFFFFFHHHHHJJHIIIIJJJJJJJJJJJJJJJJJJJJJJJJJJJJJJ
@2655961/1
agcatactttatcgtaacggtcatttctttttcttgatctctttcattat
+2655961/1
CCCFFDFFGGHHHIBFEHIG=EGGIIJIIG@GGIIJIEIIIJJJI@FFIE
@403771/1
ataagattacaattcttaacattttttctttaaacaaagaacattgg
+403771/1
?@@A1=DAH<FHBGF>FGCEGCEHHGGEHGGGIDGF@8CGGIGGGAD
@6444009/1
gtcagaattttcgtttggagtaaatacaatgtatttgctgtctttgtgtc
+6444009/1
CCCFFFFFHHHHHIJJJIIJBGHJJJJIHJJGIJJJJJIJJJJJIJIIIJ
@7919494/1
ccataataagtctaaatagaccttcagggtcttcatgggcttctattagt
+7919494/1
CCCFFFFFHHHHHJJJJJJJJJIJJJJJJ<<CHHIJIJJDGHIJHIJDFH
@1571522/1
cactaatcttcaatacattggttttgaataaaattaaggagtttcggaaa
+1571522/1
CCCFFFAEHHAHFIDHIJJC>AFEHGHHHIEG<@GHGGCE=??B9BAD=D
@1571908/1
gtcgtgagaagctgcaacggctgctatagatggaacgttgatctggtctg
+1571908/1
CCCFFFFFDHHG>@GHIIJJJJGHIGGGGD9CF@FIGI>FC4?@DCGHC;
@2656798/1
agggaattctaagagggtacacaattcaggcactaatgtctcttcaaaa
+2656798/1
CCCFFFFFHHHGGEGEG<FFHJJCHI>EGHEIJEDDBDDHIGGFHIEG3
@404792/1
ataaccaagatcaattactctaccaggtggagg
+404792/1
@CCFDD>DFH8?FHHIIBHII>A?FEHAE1?3C
@5898452/1
ctgtaattgcgataaggtttttcaggattgatagatacatcataatgatg
+5898452/1
CCCFFFFFHHHHHJJJJGHJJJIJJJJJJJJIJJJJIJJJJJJJJJJIJF
@6917445/1
atttcattgtgcattaatctatagaaaattttccagacagtatttag
+6917445/1
CCCFFDFFHHHGHJJJJJJJGJIJIJIJJIJJJJJJJJJJGFHIJJJ
@7413265/1
caccgatagtttccaaacgctccagattgatgccatcgtttgcattagac
+7413265/1
CCCFFFFFHFHHHJJJJJJJJJJJJIIJJJJJJJJJJJIJJJJJJJJJJJ
@8446137/1
cctgctttagggtttcttccgctaatttaaaaattgaatagtttttatga
+8446137/1
CCCFFFFFHHHHFHJJJJJJJJJJJJJJJJJJJJJJIJJJJHIJJJJJJH
@8446463/1
gttgaagataacatacaattttaattttattattctcaatgatttcctcc
+8446463/1
@@@A;=BDDFFDFFFGB<A@BCIIIIFIIEEHEHIDEFCEFFF?FEFFDD
@4860730/1
ctcgtccaatcagattgaaaaaaacaagttgtataacacaattaaaaagt
+4860730/1
CCCFFFFFHHHHHJJJJJJJJJJJJJIJGIJIJJJJJJJJJJJJJJJJJF
@6445332/1
cctaagatatttgttatgatctccggccaagatcagccgtgtttggt
+6445332/1
CCCFFFFFGHHHHHJJJJJJJJJJJJJJIJJJJJJJJJJ?FGHIIIF
@4861731/1
agcgaaattcttattcgattgaagtaaattgtaaaatgctaatatcctaa
+4861731/1
8==DDFFFHHHHHJJJJHJJGFHJIJJIJJJIGJJHJIJJJIJJJJJJJI
@1573614/1
gaatcaatttcaggatacgatctggtttacaattagaattt
+1573614/1
@@@FFF>BD?BHHGDH@GH@FDB@DFH;EHEBF>BFEFHGE
@4349584/1
ctgacacaccatctctgtaaaagaggatagcttgaggcttatgcctagtg
+4349584/1
@@@BDE>DFHHGGIJGGDIIIDFHGHIIGIIJIJ;DCHGIJI<<DAA3?D
@6446412/1
ctcagcgacttttgtccgaatctcatcagcaagaagaagtgcattaagcc
+6446412/1
@CCFFFFFHGHHHJDGHGIIIJJJJJIJJJJIIIDIJIIGHIJJJIGIII
@3261974/1
gctgagtgagttaaaacagtacatcgcacaacaaacacttggggagttaa
+3261974/1
@CCFFFEFHHGHGJJIJIEBIHHIGIIIJIFGEBGIIHHGHGHIJGFCHI
@7415087/1
gctgtaccttgtatactagcatgactgactagatagaagtctaattcagt
+7415087/1
CCCFFFFFHHGHHJJJJJIGIIIHJJJIGJIJIEIJJIIEFGHJIGHIJD
@6919870/1
gtcgttggttcagattctattggtttgtttggtttaaattgtctaactac
+6919870/1
CCCFFFFDFFHFFEFHIJEGIGIIJIGFHGEHJIJIIIJFEFIIIJJIII
@5901936/1
ggacctctttgtgcccatggagtttgacctctaggaccagtttgcaaagg
+5901936/1
@@@DDFDFHGHHDGGIJJIJEGIIJJJJJJIIIIE@EGIIHHIJJGIIHI
@3262692/1
ggaatgtcaggtgcgttaacttttggtggctttattatattactcctaat
+3262692/1
@@@DFFFFGFFA?FHHIIHGGBHCGIDBEFGCHGGGCHEGIF<?DHIIGG
@408141/1
ctcaggagaaatttcaatttttgcaaattgttcgtagtgaagaactgaaa
+408141/1
BC@FFFFFHGGHHJJJJJJFIIJ9CBFGGHHGIFCBGDHBFGIGIJFI@D
@7416118/1
atcggttcttcttcttttttccacgtgaaatctttaggctgcagctcaac
+7416118/1
@CCFF2@DDFHHHJIIJJJJHIGIGCFGGGCHHGIIDHHIIJJGJJIIJI
@5902398/1
tcttctggaaagcagctcttgcagcattgacactggcgttttggtgggca
+5902398/1
??@DBD?8FHHDDHGGIGC>C@DCGAFGHHGHECA9@??@G@FGIFDGDG
@7416392/1
cttggcaacaaacagttgttttttcctgatatagctctaacttcaattaa
+7416392/1
CCCFFFFFHHHHHJJIJHFHIJJJJJJJJJJJJJJJJJJIJJJJJJJJJJ
@4863842/1
gtcatgcataattcttgtagaagaccaatagggttgcccatcattcgctc
+4863842/1
CCCFFFFFHHHHHJJJJJJJJJJJJJIFIJJJJIIJJJJJJIIJJJJJJJ
@4864586/1
cacgatttcggcagcttttacctcattttcactcagaagaaataatatct
+4864586/1
CCCFFFFFHHHHHJJJJJJJJJJJJJJJJJJJJJJJJJJIJJJJJJJJJJ
@6921757/1
tgatagcctgcaattcttggttcaagatcattttaaactgtccttctgac
+6921757/1
CCCFFFFFHHGHHJJJJJJJHHIIJJJJJIJJJJJJJJJJIJJJJJJIIJ
@3263917/1
gctaaagaagacttatctttaaacggcagctttcctccattagttttctt
+3263917/1
@CCFFFFEHHHHHJIJJJEGGGADHIIJIJECGBEEHJBFGHDFADGGEH
@4865410/1
gtctctgctgttgctgttgttgctgaggctgctgtggtctctgctgttgt
+4865410/1
CCCFFFFFHHHHHJJJIJJJJJJJJJJJJJJJJJGIJGIIIIIIIIHIIC
@6447369/1
cgcgcattctgttgtatatttatgctcacttcaccaacattcatgaataa
+6447369/1
CCCFFFFFHHHHHJIJJJJJJJJJJJJJJJJJJJJJJJJJJJJJJJJJJJ
@3789562/1
gttcgtagtgaagaactgaaagcag
+3789562/1
@@@DDDDDF?C?FFA>FHG>HGG>E
@4865857/1
gcacatatccatagggacacagcttctatggttggaaaatccttcgcaca
+4865857/1
CCCFFFFFHHHHHJJJJJJJJJJJJJJJJJJGHJJJJJJJJJJJJJJJJI
@3264146/1
ccagtcatcaggaataaagtcattaaccttcaaaatttttccgaggttta
+3264146/1
?@?D4A:BFFDF?FHD>CEAADHEHDH9EE;CEEEBEFCDDGG6D@0BDG
@1013715/1
aaggtgctggtgcatgtaatactttgtagatatcagacatttcttcaggg
+1013715/1
?@@FBDDFHFDFHIIGCGHJJJEHIIGIIIAHHEHGHHEGEGICCFHCAF
@7922736/1
ggataattcctgaattatttcttgacgatgttgctgaactctaacagtag
+7922736/1
@@@DDFFFFHGGHIJJIGIJJJJCFHIIJIJJIIJIEGIIGGGEIIJIJI
@6924223/1
atgcctcagagctaccttggcagctgctaattttgcttggtgtttgtttt
+6924223/1
CCCFFFFFHHHHHJJJJGIJHJJJGIJFIGIGJJJJJJJJ?BFHIIHIEI
@3265189/1
caatgtaatatgagttttctttgttttcaaaggctctaactaa
+3265189/1
C@CFFFFFDDHDCD<EGGEIGIEHCABFHGIIJ9AFHIC9DDC
@1014541/1
ctccaattgcattccctttcacactagggacatg
+1014541/1
@@?BBDFFFDF8A@CFFHGGEHIGC;@CGGG79?
@6924784/1
gggttatatggtgattgatgccattcaactttgcattaactttctgtagt
+6924784/1
BCCFFFFFHHHHHIJIJJJJJJIJJJJJJJJJJIJJJJJJJJJJJJJJJI
@4867749/1
gctgtagatcctatcgagaggctaatatggattgcgaccattactttgtg
+4867749/1
CCCFFFFFHHHHGJJJJJJJJIJJJJJJJJJJJFHIIJJHIJIIIJJEHG
@7419304/1
ctcccatctgcatccttcttttccggaaagaacctagtgtgatggcgttt
+7419304/1
CCCFFFFFHHHHHJJJJJJJJJJIHIJJJJJIJJJIIHHIIJJJJJJIIJ
@5906391/1
gacgatgttgctgaactctaacagtagcagcatatcgactaggatgagca
+5906391/1
CCCFFFFFHGHHHJJJJJJIJIGHJGIJJJJJJJJIHEHHIJJIJGIGGG
@4868667/1
ccagagactcgtccaatcagattgaaaaaaacaagttgtataacacaatt
+4868667/1
@CCFFFFFHHHHHJJGIJJJJJJJJJIJJJJIJJJGHIHIJJJIJIJJII
@6447808/1
gtattcattacatatgtatttatactgacataatctcattaacagttttg
+6447808/1
CBCFFFFFHHHHHJJJIJJJJJJJJJJJJJJJJJJJJJJJJJJJJIJJJJ
@5907104/1
cttaactttagtgaactggtcatcaactgagaggccaaactccttcaggc
+5907104/1
@@@AFDD>?FAHA>FHGEDHDHHGIIIICG9E>8;E@CCB9DAFC?B@BE
@8449177/1
ccttaaaacaatgtcaagagcttggattgcctcctgcggaccattagttg
+8449177/1
CCCFFFFFHHHHHJJJJJJJJJJJJJJJJJJJJJJJJJJIJJJJJJJHII
@6926436/1
ggggaacgagaaccaatttcttttttaaaataatcagcaaaatccaaaag
+6926436/1
@@@DDFBDAHAHHGGIHHIBDEHIGIGEGGHIIGGEHGIGHGGIIIGIED
@4351977/1
gaccaatagggttgcccatcattcgctcctcga
+4351977/1
CCCFFFDFHFDDFHIJJJJCCADHGIBEHGIJJ
@5907953/1
caggtaccggtctttctcgataatcaagtgttggtgcattcataattcgg
+5907953/1
CCCFFFFFHHHHHJJJJJJJJJJJJJJJIIIIJJHHJIJJJJJJJJJJJJ
@2660825/1
gtaggaaataagaaagcaagagaaggaagtgaggtacacagttgcagtcc
+2660825/1
B<<DFFFDHHHDHJCAGIJIGGGIGHDIJB31:E?CDAFC3BDDCHD?G?
@7420713/1
ccggaagcaccaccacaacaagctgtaatgcttggaaggaagacttcagg
+7420713/1
CCCFFFFFHHHHHJJJJJJJIJJJJHIJJJJJJJJJJJJJJJJJJJJJJJ
@3266971/1
gctccctttttgcagcttcttcaagagggatgggctctgaagg
+3266971/1
@@@DD7DDHHFD>BDEFCBAA<93AA>=A8?@DDCHAA@B<F9
@6928018/1
ggtcattatgggcttctattagttcatctatattttttaaggaagtaagt
+6928018/1
BCBFFFFFHHHHHJJJJJJJJJIJJJJJJJJJJJJJJJJJJJJJJIIJJD
@5908905/1
ggctgttgttgccactgctgctgctgcggctgttgttgcctctgctgctg
+5908905/1
CCCFFDFFBFHHHJJJJIIJIIJJJJJJJIGIFGIFHIEHEIIIGGICEG
@1015700/1
gagctgtagatcctatcgagaggctaatatggatt
+1015700/1
?@;BBADDB?>DFAD<<;FH9F@FGG>FE9???B3
@6928489/1
gccacattccattccatgatttattaaacccgatgctagctttcttaaat
+6928489/1
C@CFFFFDHHHHHIJIIIHIJGGJIJJCHCHICFHHIGJJJGDGEIGFHI
@7925751/1
gcaacaattgtacacaactccataggaagcgccaaaggcttctctcgtga
+7925751/1
@@@DDFFFH?DHHIEFGGIIIIIEE@@BFCGBGGIGIBHB?F>FIHEFGH
@5910147/1
cctcaagttccatcctatcattgccaattggtagtggatctctagtataa
+5910147/1
CCCFFFFDHHHHHJJJJJJJJJJJJJIJJJJHHIGHJIJJJJJJJIJJJJ
@8450738/1
ctcaggagaaatttcaatttttgcaaattgttcgtagtgaagaactgaaa
+8450738/1
CCCFFFFFHHHHHJIJJJJJJJJJIIIIJJJJJJIJJJJIJJJJJJJJIJ
@412775/1
caaaaaaagaagcaaaacaagaggctgcgaagaaattgcttcttcaattg
+412775/1
CCCFFFFFH?FFGIIIIJFGHEIJJGGGBGEEAE9CFB@FIDFHD47=CD
@6449897/1
catcaactgagaggccaaactccttcaggcatgggtcactattaaagttg
+6449897/1
CCCFFFFFHHHHHJJJJJJJJJJJJJJJJJJJJJJFHIIJJJJJJJJHHI
@4353420/1
ccgatcgcttggctttagcactgcatctacacaaagggccatcattcatt
+4353420/1
@@@FFFFFHDDHHEGB@HEABG?F>GI@GF@HCHHIBEGFE9BF?FHHIG
@2663258/1
gtagaattacagaataactcatgaatgctttctaatgtttcttcatttaa
+2663258/1
CC@FFFFFDFHHHIJIIGHGGIJIJDEEHHCHIIIJEHCGG@CEICIC>H
@2109975/1
gtgaaattattggtatttcttttttccaaattgcctctccattcaattga
+2109975/1
B?@DFFFFHHHHH<CGEGHJJJJJJHHIJJIJICHGIGIEBBBHHGIIEE
@2110103/1
gtttggtagaagcaggatgacacttagg
+2110103/1
==;DDAD>FFDHHGE@F<FCFBFDDH4A
@1017135/1
ccgtgcgctcaaacatgcaaatgtgacattattgactaaggccgatctga
+1017135/1
CCCFFFFFFHHFDGFGIIJJJIGFHJGGHIHGGIGIJIGIC9DGE>E@G4
@4874044/1
aatataagaccttgttgttttagggtaatcaaattttatgacaaaattgc
+4874044/1
CCCFFFDDHFBFHJGHDHHHIHGIIIIIIGIEGJJIIJGGHJIGIII>DD
@2664656/1
gccataatcatatttcttataaattttttcttcataata
+2664656/1
@@@?DAB;BD?BAFGEG><EEAAEFHEBFA9?CFB4C??
@3793355/1
tatagccttaaaagggcaccccaactagttatgtgagggtgaaggtcctg
+3793355/1
@@@DDFFFDDDBFHI<BGGIIHHI=B<CFCHIECEGGBH?D?BFD1?D@G
@8452162/1
atgttgaatagcttgctgtggtggtacagcacccggtcctggtccagatt
+8452162/1
@BCFFFFFHHHHHJJJJJIIJHGIFHHIIIJJJJJJFIIIIJJJJIIIJJ
@5912410/1
ctggtatccaaaggcactgttttcaccggaggaatttgtttgtgattttt
+5912410/1
CCCFDEFFHHHGHJJJJJJIJJJIJJJJJHIJGHIJJJIIJJIIIJJJJJ
@5912687/1
cttgactatgtttgatgacatatcaataacattctcctcaaccttttgta
+5912687/1
CCCFFFFFHHHHHJJJJJJJJJJJJJJJJJJJJJJJJJJJJJJJJJJJJJ
@414852/1
gtggttgttgcctctgttgctgctgaggctgttgttgccactgctgctgc
+414852/1
@@@FDFFABBFHHIGGEFEHIJJIB4?@CH>1?A@BG>B:DA9FC@FE98
@7424023/1
ggcaaatctggaggttgatgaggaggctgaggcggaattagagcaattgc
+7424023/1
CCCFFFFFHHHHHJEHIIJJJJJJIJJJJJJJJJJHIJJJJGIJHIJIHH
@4875806/1
gttgaccccatggttgtcgaggaggtccctgttgttccattgcttgaggt
+4875806/1
CCCFFFFFHHHHHHIJIJJJJJIJJFHJJJJHJJJDHJJJJJJIJJJJJC
@3795609/1
atctaatatttgagcagaaggtgctggtgcatgtaatactttgt
+3795609/1
@@@DDD>DFDHFFGII3?GHGHGIGIIFFFGBDBCAFEGCFGF?
@3270358/1
accgggcttactaagggagttttcttgatcattttcgtttacccagagag
+3270358/1
@@@FFFDFGHHGDGGBFGICGHIIIJIHJJIGIGIIIGGHEHGCFHAFGD
@7928327/1
cttaggaatatttccaatgaattcctctatttcattgtgcattaatctat
+7928327/1
@@@DDADDHABBA:AEGHEGIII>FGGG>EHHEBHAB?FC??CGEGDHAB
@1579429/1
aaaaaagaagaagaaccgatggatatagaaagaa
+1579429/1
@@@;B?DD?FHDDCGFGEGHEIIJFJIGGCH@B8
@7928498/1
ggcgtatttacagaagcaaggttggcctattattggcattccagcatcat
+7928498/1
???D=@DDE8BDBEEIEICF=AF@FCBE?CCEEADDDBDED@9BDD@@DE
@1020009/1
caggaacttcccagtcatcaggaataaagtcattaaccttcaaaattttt
+1020009/1
@@@FDFFFHHHHHH?FE>IIGFEFCHCEHDHHIGGIIJIJGIGJIGHIII
@3795923/1
cggtattgctctgcagggaacggcgacataggtgtctgctctt
+3795923/1
@@@BDDDDF?HGBICIGIFHGIIDHJGGBGGC?<BGGJJGII3
@3796536/1
gtctcaacaagttccgttttttggagaggcaactcaggataactatagag
+3796536/1
C@@FFFFFHGFHHIIJIJIJJIGGHGIJCDGIGCFDGAFIIIHHEHIHIG
@4876883/1
gcccaatattgattccagaacttccggcataatgagtacatcatttacat
+4876883/1
@C@FFDBFFHAFFDDHIIIIIIGIIGGHIGBHFHHDCDDHIIIIGGIIHI
@3796725/1
cctcaaggtacacccctataagggcttcgatagaatctgcaacaactttg
+3796725/1
@@@DDFDFADHHFHGIIJJJIJIGGCG3??CFDGHGHEEGG?DHCGGB@>
@3271274/1
ctcccactataatatggtatctccacttacatctgagag
+3271274/1
C@CFFFDBBDHDBHIGH<CE@FCE<EHHIEFHHHH4?E@
@2665942/1
ccgctgtgtctctttctttttttgttagactgatttgatagagcacggaa
+2665942/1
CCCFFFADDFDDHIIHIIIIGGIIBHIIIIIE?<FGIEHHIEGIIIG<6;
@2112129/1
cttcagaatataatagtttcaactcatttgatttatgcttaataagcatt
+2112129/1
@C@DDEDDB>FDFIEGEGIGGCCEGB<ABCGEHIGGF<AFHGHHGEEFIG
@4878711/1
cattagcagaaatcctcattctttcaaaaaaaactattcgtaggagtaaa
+4878711/1
CCCFFFFFHHHHHJJJJJJJJJJJJJJJJJJJJJJJJJJJIJJJJJHIJJ
@4355342/1
gcggaccattagttgaagttccagccctcagataatcccatatcattgag
+4355342/1
@@@FDFFFGFFHHIHGIJFEHIGIIHIJIIJJI4CCFHGII>EHGAIIII
@6935780/1
cccaatgtttctagcctttcataattcataacgtcattagcagagctcgc
+6935780/1
CCCFFFFFHHHHHJJJJJJJJJJJJJJJJJJJJIJJJJJJJJJIJJJJJJ
@6455407/1
cctatttacatgcctagacttgtgcaccagctaaagaagacttatcttta
+6455407/1
CCCFFFFFHHHHHJJJJJJJJJIJJJJJJJJJJJJJJJJJJJJJJJJJJJ
@8454651/1
ccaaatcggctccttgaatgaatttttcattcctccatactccttgtctt
+8454651/1
CCCFFFFFHHHHHJJJIHHIIJJJJJJJJJJJJJJJJJJJJJJIJJIJIJ
@1580621/1
ttgttccattgcttgaggtctggtaattggagcggctt
+1580621/1
?@@BDFFDBHFFHI@AEGFFBHIHGGHECGC>EGGIBG
@3272169/1
cactgactaaaatattgttcaagttcacgaggagtattcttggaaacaat
+3272169/1
CCCFFD8DFHFHGEGGHF@HHBHHEIGJJCBH1?:CFGHGIJ9BGIJGGG
@8455461/1
ccacattccattccatgatttattaaacccgatgctagctttcttaaatc
+8455461/1
CCCFFFFFHHHHHJJJJJJJJJJJJJJJJJJHIIJJJJJJJIJJJJIJJJ
@7426207/1
gcaccatgacgatagctttattctcattaaggaattccggtttctcaaaa
+7426207/1
CCCFFFFFHHHHHJJJJJJJJJJJJJJJJJJJJJJJJJJJHHJJJJJJJJ
@1582408/1
tccactttcacaatcaattaattggtaacatggtaaaataccttctttga
+1582408/1
@@@DDDDDHHH<DBFE9EGCEFGIIHGCE>HHIE@GC4CEFCFHIIIIDH
@6937855/1
tgtaaggtgctgaggcaagtgttgggattttgaccatcttcaacgaatca
+6937855/1
@@@FFFFFHHGGHJIIJJIFHHEHGIBGHHIIGGGEHIJJJGFHHIIIEG
@6939256/1
cttttgggtcgtgagaagctgcaacggctgctatagatggaacgttgatc
+6939256/1
BCCFFFFFFHHHHIIGGIIJJJJIJJJJJJJJIJIIGIIJIJIJEHIGII
@7932023/1
cgtctttttttaccaaaccggtattttccccttggcaacaaacagttgtt
+7932023/1
@@@FFDDDHFAFHJJIJGIG@GFHIEDGGGGIIG>FHIIIIJJEH=CC=C
@4356321/1
agaacaatgagtaagagctagcaagaggtaacttctgtcttgaaatctgt
+4356321/1
@@@FFFFFHGHFFGGICHG4A@HIHJIIFHHGGIIIIIIJIJHDHIJJJE
@3274100/1
atcggttcttcttcttttttccacgtgaaatctttaggctgcagctcaac
+3274100/1
@@@BF?DDDFFHGGGGIHHIGGEHEG9BG4CFFGI@FGBEHGIGD9DCCC
@3274424/1
ccaaataatccagcaacttagtattttcacttcactctggcattttaaaa
+3274424/1
C@CFFFFFGHDF>FGGGIIJIFAGGGHH@HGDB>HG>FHCG9D>CGI<FF
@2113513/1
caattgtacacaactccataggaagcgccaa
+2113513/1
@@@ADA?4C<AABEAEHGEII3EHBEEHHIB
@1585541/1
cgtgatctaatatttgagcagaaggtgc
+1585541/1
@@@FFFFDFFGAFHGC<EAEHCG>F<FG
@7427746/1
ggctgcagtttccatatcatattatacctgaaggcttttgggtcgtg
+7427746/1
CCCFFFFFHHHHHIJIJJJJJJJIJJJJJIJJJJJJJJJJJJFGIFG
@3275546/1
atcacgtcgtctttttttaccaaaccggtattttccccttggcaacaaac
+3275546/1
=<?DBDBDDD7FHFHGBGHD9C@CFGB@@AHIGFFBB;C9@3=3CCA;AE
@7933316/1
ttcatgagttccactttcacaatcaattaattggtaacatggtaaaatac
+7933316/1
;;?A;=BB=AD?AC<EFFHFD@BGDEH<FE<?EE2@GDF@FCBFFFFFIE
@4358616/1
gtatatataagattacaatgcttaacattttttctttaaaca
+4358616/1
@@@FFFDFHGHHFGBGGDE3AFHIGGC>??FEEFHCGG4CD>
@1587123/1
ggtgaacatgggcaaatctggaggttgatgagga
+1587123/1
@<=DDDFDDG>DHGGBGGJBCFFCAF;BBGCHB1
@3799557/1
gtttattattctgatcatattcaactgaaaatgagctgcttccatcttca
+3799557/1
BB@DDFFDFHHGH@EHJIII>EHFGIGGGIC?ACFH@EGIAGDGDHEGE4
@2113738/1
cactgagttagaataccaacctgaatttcagcaattttcttaatggatgc
+2113738/1
CCCFFDDEHFHA<?CGFAGEGIICGIEGIIIIIIIGIGIGIHI@DGBBEH
@2114638/1
ctatcatcctggctgttgccatttga
+2114638/1
@@@ABDD?CFF>CFGC@AA@H>HCHH
@8458344/1
gtcacttttggtcctgttggtccattaatataaaatggttcaacttcttt
+8458344/1
BB@FFFFFHHHHHIJJIIJJJJJJJIJJJJJJJIJIJJHIIJJJJJJJJJ
@5425500/1
gtcatttctttttcttgatctctttcattatcg
+5425500/1
CCCFFFFFHHHHHJJIJJJJJJIJJJJIJJJJI
@5918592/1
ggctgggctacagatatctagaggttctgtatttcctgtgatcttgtcta
+5918592/1
CCCFFFFFHHHHHJJJJJJJJJJJGHJJJIJJJJJJJJJJJJJJJJJJJJ
@6942830/1
ccctcttctggaaagcagctcttgcagcattgacactggcgttttggtgg
+6942830/1
@@@DDFFFHABDHIF@GHGJIJGE@CFHEHIJCFFGGIJAG@AHIJJ8;@
@6460509/1
cctccttccaaaaaaatacagcaagtctggtaaatttatcgcaaggtaat
+6460509/1
C@CDFDFFHHHHDIGGGIDE>GGCDHGFCE:????BDGGHAB?GEF8=BG
@421058/1
ctagataataatgcctcagagctaccttggcagctgctaattttgcttgg
+421058/1
?@@DDDDABDDHD9<FB>F3CEE4CCBFD>FFG1CFHGD?C<DHGGFG>@
@1588211/1
ggctgcagctcaaccattttatcggccaacatattactgacctc
+1588211/1
@@@F?DD=3D>DFIGGAAHCHHBEEBHG9D;BBBFHG@<<<G>A
@4359176/1
ctaatatcctaacgttatcaggttttgggtagt
+4359176/1
@@@BDDADB??<DAEFBHEH::FBC7EEGEFF?
@3276642/1
gctatgagtactatcatcagctggtgt
+3276642/1
@@@DDDDD?DFF<DEGIIIIICHD?BA
@3277117/1
gtccttttatcataatgagatcaagtttttttcgaatcaaatgaagctgt
+3277117/1
@C@FDDDDHABFFD>DC9EIIC3C@C@<AFGGFGGCHGGIGHCGCGDFB=
@8460604/1
gtacttctagcattagaagtttcttctccagctaaggctgtatcatcaac
+8460604/1
??<DDDBDFD>DFIG>AD@CHGGGHHIIEHIIII<FHIII?DGHIH@EGI
@6944781/1
ggttaaaccaagaacatgtggcctatcctctggaggaattcctttaaact
+6944781/1
BCBFFFFFHHHHHJJJJJJJJJJJJJJJJJJJJGHJIJJJJJJJJIJJJI
@422195/1
gttgttgttgaggtggtagttgagtttggtgggtaggggttgtttcccta
+422195/1
@@@BBDDDHA?FFFBGF4CCHGCC2AFCH?BGGBH??FHDHE;CG<CF7.
@5429707/1
caacaacacaattgtcggcagctgggaatcctttgtgagccacatcaatg
+5429707/1
=;BDDFFFHHHHHJIJJJJJJJJJJJJJJJJJJJJIJJJJJJJJJJJJJJ
@422547/1
ctgtggtctctgctgttgctgttgttgctgaggctgctgtggtctc
+422547/1
@@@DD???FFBFDD@G<FC@CCFH<;FHGHECG;EHAD3?0BBFFG
@7934777/1
cttgatactccctgggtttaaaatcttcaataacattactcatttctgat
+7934777/1
CCCFFFFFHHHHHJJJGHIJJJJJJJJJJJJJJJJJJJJJJJJJJJJJJJ
@6463209/1
gtggtctctgctgttgttgttgttgctgaggctgctgtggtctctgctgt
+6463209/1
CCCFFFFFHHHHHJJJIJJHJJJJJJJJIJJJJJJJJHGJGIJIIJJGID
@7430817/1
ctccaatcgcattccctttcacactagggacatgaggtgaaattattggt
+7430817/1
CCCFFFFFHHHHHJJJJJJJJJJJJJJJJIJJJJJJJIHJJJJJJJJJJB
@6463295/1
caattctttggtgataagaactatttctttaagaatattttggatttcat
+6463295/1
CCCFFFFFHGHDFHJIIJJJIJJJJJJJJJJJJJIJJJJJJIJIJJJJGI
@4885983/1
gggacatgaggtgaaattattggtatttcttttttccaaattgcctctcc
+4885983/1
CCCFFFFFFHHHHFHIIIGIJJJFHJJJIJJJJJJJIJIJJJJJJJJJJJ
@2670473/1
agaagaaataatatctcagcaccaattttatgatttctcttctcttggtg
+2670473/1
@@@FFEDBCFFHHIIIBH@?HGI9GCHI9CH>EGCEHDGH@G@HB>CFBD
@3277467/1
gtcattccaatcttgatgcatgatgaaatcatgaagtctaggaaagaaac
+3277467/1
@@@DDDDDHFFHHIBHG@HH4ECGF:CFHEBBH<99AFGEFEBGHDGG@G
@7432090/1
cgttaacggagtttgctgtcgaatactctgagcttgctgagcgactaatg
+7432090/1
BB=DDFDDDFFHHJJIJJJJJGIHIGIGGCFGGGIJJJGJIGIGGGIIFJ
@7432496/1
ggtctctgctgttgctgaggctgctgtggtctctgctgttgttgctgctg
+7432496/1
BCBDFFEFHHHAFHIGJJJJJGJJJJHIJJIJJIIIIIGHIBGHIIGGIJ
@1029203/1
ctccaagttgtgaatcaatttcaggatacgatctggtttacaattagaat
+1029203/1
CCCFFADDHHHHHIIJE>FHIGHJIIIIJGIJJIIHEEGGIJIJDHEHII
@7938629/1
cttgcgtagcatactttatcgtaacggtcatttctttttcttgatctctt
+7938629/1
CCCFFFFFHHHHHJJJJJJJJIJJJJIGIIJJJJJJJJJJJJJJJJJJJJ
@3803185/1
cacatatatatataattaattcaattgaaaatatttatatatttgagtaa
+3803185/1
CCCFFFAEGHG?FFFAGGEH4CEFIHIGIGI@BF4EEHFDGICGEHBD>:
@4363012/1
gcctgcttgtggaaaaccaccacaaatccacttggaaaactgtttat
+4363012/1
@@@FDDFFFBHHHGHGGIH1AF9DE;CBFHGIIGEDD9@FGG?F994
@4363244/1
gtcctcctgccactcatcataatgaacaatatcttcttttgggttagtag
+4363244/1
@=?DFFFFHBHDFIBHEHIG@HAHG>HHIIIJFGEGG@HCGB6DHGE4DF
@3804025/1
ctaatattatattgactaacaaaatatctttcaacagtagtttcacttt
+3804025/1
@?@?;?DDDAHDFGEF@GBGG>GEHIE9AFH9FFHG9?CEC9E>FGGEC
@3804138/1
ctctaattttcttttgtcttcgtaagacgattttggcatattagctagaa
+3804138/1
@C@FFBDDHFFFHIJ<;FHFCHGGGGEA>GDGIJJJ<?FHGGIGJIEIGI
@3804381/1
tcacagaacggttgccatatagccttaaaagggcaccccaactagttatg
+3804381/1
C@@FFFDDFHAF?FGGEEHGIJJIEHIIGGGGGIBH?F?DD@GCD8BF>9
@3804770/1
gaaaaattacatgagtaacggaatattacccaccatctgtttgttgattt
+3804770/1
@@@FFFFFHHFFFDGEFHHHHIJGGDGIHIIFF6DEHJE?DFGCHIJGEH
@1030185/1
ctttctttcaacaaacacaagagctaaattatcctttttgaaatttttta
+1030185/1
CCCFFFFFHGDHHIIGIIEGGIGBFGHII@GHBGCGIIEEDF><FHGIJC
@6465909/1
cggtggtcttgttatttcgatacactcttaaacaatgatgtgggaaatcc
+6465909/1
BCCDDFDFHHHHHJJJJJJJJJJJJJJJJJIJJIJJJJJJIJIJJJJJJJ
@5433348/1
cttggctttgccgcttgttgctgtacttgaggctgagatgaaggtggtct
+5433348/1
CCCFFFFFHHHHHJJJJJJJJJJIJIJJJIJJJJJHJJJJJJJJDHIHHH
@424569/1
ctcatttagataaatttattgttgttcagaggcttaatacacagatatta
+424569/1
C@CFFFFFHGGHHGGIDIIII@BCCCHIEEEGGCGGIIGIGIII;?@<FH
@1593805/1
ctcgcaacttaggttatgcgaagtacataactttctttgtatctgcatga
+1593805/1
@@@?DADDF?H?>:CEGGE@8:@CE49EFHGF@HG@CHI49BFG>G>F4?
@6467041/1
gtaatgtaaaacaatatctattcaacaaaggaatagcagattcaactgtc
+6467041/1
CCCFFFFFHHHHHJJIJJJJJJJJJJGJJJIJJJIIJJJJJJJIIJJJJJ
@6467255/1
ctgcaacggctgctatagatggaacgttgatctggtctggagctggatga
+6467255/1
CCCFFFFFHHHHHJJJJJJJJJIJJJHIJJJJJJJHIJJJJJJJJIDHHF
@5434976/1
ttcaacaatcgtcggtacaatgtaatatgagttttctttgttttcaaagg
+5434976/1
CCCFFFFFHHHHHJJHIJJJJJIJJJJJJJJJJJJJJJJJHIJJJJJJJJ
@1031720/1
cctcaaccgaacacttctaggttacatagtgtatgaaccgctgcattaaa
+1031720/1
CC@FFFFFFGGFF@EGGEACHGEGHGGIE?C1?DH<4BGGHA@AEGDGEG
@1032035/1
gtcggcagctgggaatcctttgtgagccacatcaatgttaaggaatggtt
+1032035/1
@@@BD6DDFBFHAFG3AGHEBFHI>@FGEGHGC>GBEBGFCEE@>BBF<D
@3279915/1
ctctgagcttgctgagcgactaatgc
+3279915/1
@@@DFDAD?FHAFHGH>@@FFCCGED
@3280252/1
ctttgaagttgaataagttattattcttctaggtccttttatcataatga
+3280252/1
CCCFFDDFFDHDBGGIIGGJIIIIIIJFEGGIJGF<ECDHGCFB4CGHC<
@7940482/1
ggctgttgttgccactgctgctgctgcggctgttgttgcctctgctgctg
+7940482/1
CCCFFFFFHHHHHIJJJJJJJIJJJJJJJJJJHIJHIJJJJJIJJJJJII
@5436508/1
aacaacaacaacagcagcaacaacaacagcagcagcaacaacagcag
+5436508/1
@BCFFFFFHHHHHJJJJJJJJJJJJJJJJJIJJJJJJJJJJJJJJIJ
@8466547/1
ggctggcctgcttgtggaaaaccaccacaaatccacttggaaaactgttt
+8466547/1
CCCFFFFFHHHHHJIJJJJJJJJJJJJJJJJIIJJJJJJJJJJJJJJHJJ
@6467528/1
gggaattctaagagggtacacaattcaggcactaatgtctcttcaaaatc
+6467528/1
CCCFFFFFHHHHHJJJGHIJIJGHIJJJJJJJGHIJJHGHJJJJJEHIHG
@4364391/1
ctcatcttctttactaaaaggctacacaaacaatcacctgaatcctt
+4364391/1
@@@DDDDDHHFFGHJGBHJIAFHHADHGGGG@AAGI>GGGC?BDHC@
@3807926/1
cctctgtcgaacagcttccacagcttgtctgt
+3807926/1
@@@DDDDA?3?;DCFE@EHBBCAA9FGGGDE4
@1595934/1
cttaacttgcattaaatcacatcacattaccacattt
+1595934/1
@CCDFDFFAF>DDH@FH<AECBGGIIII@FFGHBDE>
@7435341/1
aacgattggaaaaataatcagaatatgaacggtattgctctgcagggaac
+7435341/1
@CCFFFFFGFHFHJJIJJJJJDIJJJJEIIJIIIJJJGJIGHIGIIIIJJ
@6468721/1
ttatttactagaaactgctcttcttttttaataagttttttttg
+6468721/1
@@@DD;DDHHA>>BGHB>?FH<A<EF<FGHCH>@FHA<BFDHFH
@426543/1
ggtaggtgcagggtatgaaactgaacgtgtacacctggtaaagagg
+426543/1
@<=DBD;DAD>CFGGG@GGH:CH@FEGCGECE<ECG@G?@@9BFGG
@2675334/1
gtaatcactgctgaggcttgaacaagcccttctgatagcctg
+2675334/1
@?@FFDFFDHHHHJG<FHFGGEHGC2ACEFGIIE@BF@G>GE
@3282147/1
attagtttccacaacaatttctcttcctttttttggatctgaagggcggt
+3282147/1
@B@FFEFFHHGGGIIGIIIIGGIIJJJGIJJJEI6DDGIIIEAHH:FHFB
@5926281/1
ggctcttgtttcatactttttgcaattactcttttttgatgatctagttg
+5926281/1
?@@DB?BBHHHHHGI>ECFBE@AH>HHIEADBHFBEDD@B?<?BGIGIII
@6950910/1
gtctctttctttttttgttagactgatttgatagagcacggaaggtggaa
+6950910/1
CC@FFFFFHHHHHJJJJEHIJJIJJHIJJJJJIIJGJJJJIBIBH=FHGH
@1034879/1
ctgttgctgttgttgctgaggctgct
+1034879/1
<@;DD84=CF<>:C;CDGE9:<:F1A
@7943143/1
cttcttctttttttctagtttcctcctcatcaagagcacggcgatactgc
+7943143/1
CCCFFFFFHHHHHJJIJJJJJJJJJJJJJJJJJJJJJJJJJJJJJJHHHH
@2124727/1
atcagtttgagatactgtaatgcattgtaggccgcacatgtt
+2124727/1
@@@FFABB4DHDHIHIEEFJGEIG@GICH@HHHFBHDGGIGG
@8468453/1
agcaggtatagatactgaacgtgtacacctcacatatgtatggcacaact
+8468453/1
@@@DFFADFHHFDGGIGIGBGFDFBFGGGGHGGEGG@GCFCGGGIHIEHG
@2677029/1
tgaagaatcatgtgataaaaaatagcagcag
+2677029/1
@@<DD>BD8?<<<CFHBH>B3@@FHICGIGI
@1597234/1
aacaaatctcttaatgatatcagtcagcttacaagccttagta
+1597234/1
@CCDF?DDFFGGFEIG>FH<FB@AC9:3AF<3?FD??FGCCG9
@428043/1
cctgttggtccattaatataaaatggttcaacttctttggtgtacagaaa
+428043/1
@@CFFFFFCFDFHGG4EAFFIJJBHGBHGHGIJIJIEIHDHGDGIIIIJ@
@8469739/1
ctttttttgacctacccttgccgatagcaataaggcctttggctttaacc
+8469739/1
CCCFFFFFHHHHHJGHIJJJJJJIJJJJIJJJIJJJJIIIGIJJIJJGIH
@7943577/1
cttcagctgagtgagttaaaacagtacatcgcacaacaaacacttgggga
+7943577/1
@CCFFFFFHFHCF@GCFHIGIEGGCHHIIIIIJIIIJJJJIIGEHIIJIG
@4367029/1
cttttgggcggtaccatggtataactatcttattgagataatt
+4367029/1
@@@FDFF@BHADDFGGID>?B?BD?FF>9BBBHB89?DBF<CG
@4367475/1
aatgtttctagcctttcataattcataacg
+4367475/1
@@@FDDDDF>CBFHFHGGJJIJE<FHG><@
@2678681/1
ctctccagatggtagaatggtaaat
+2678681/1
@@@BDDDDHAA:A4A4CE9FAC:C<
@2678696/1
ctcgaatctattatctcttggacaagttgttatattagtcactttatatg
+2678696/1
@@@F1DDDFDHGHJIJJJJJEFGCCFHHIIEFAFHGGGJJHG9CFFH9DH
@2125988/1
gtaatgaatggtgttgctttcgcagggtaagtctttcagtctcatccaca
+2125988/1
CCCFFFFFHFFBCGHGIGGGFGII>HI?FHG<FFIGBFECGIIIIJFFGE
@3284998/1
gcctcatgttataacattatgcagttcattacctaag
+3284998/1
@?@FBDB?ADDBBAEGH<AC<EECHHGGI<<C?FH>B
@7945003/1
cttggaaggaagacttcaggtaacgaaacataggctctacctgatctgga
+7945003/1
CCCFFFFFHFFHHIJJJJJEHIIJJJJIJJIJIGJJJJJJJJIJIIIGJG
@5928058/1
cgttatcaggttttgggtagttgggtaatattttgataacgtggatgtag
+5928058/1
CCBFFFFFHHFHHIJJJEHHHHIJJ?HHJJJJJJJJJJJJJJJJJJJIJI
@3285395/1
cacgacctttggattgaatataagaccttgttgttttagggtaatcaaat
+3285395/1
CCCDFFFFFHHHHGGIB@HFHIJGFHGJIJGHICGIGFG9D?DGGIICHH
@6951974/1
ggatcattagcagaaatcctcattctttcaaaaaaaactattcgtaggag
+6951974/1
CCCFFFFFHHHHHJJJJJJJJJJJJJJJJJJJJJJIJJJJJJJJIJJJJJ
@1598190/1
gccataccgtacgctcaaacatgcaaatgtgacattattgactaaggccg
+1598190/1
@@@D?DDAHHBFHHIIJJJJIIHGJGH9CC?FD??@?DFGHIIG>3?DHF
@1035909/1
gtccttctaacctgttcttcttgaagttggttcagc
+1035909/1
@@<DDAEFGFFHDHIJIGIGHECCFHDE>F1F>FA>
@6952470/1
ctgattacttcttctcgaggtggctgcagtttccatatcatattatacct
+6952470/1
CCCFFFFFHHHHHJJJJJJJFHIJIJJJJHIJJJJJIJJJJJJJJJIJJJ
@7439298/1
acttcaattaatttctgatttttattaacaatagattggttgtagcgatt
+7439298/1
=??:AB>A:CCDA>4AEE:<CAB;<<:CFCDF?AE?A?BE=BDBC1?6??
@6954060/1
gcctcttgttttgcttctttttttgacctacccttgccgatagcaataag
+6954060/1
CCCFFFFFHHHHHIJJJJJJJJJJIIIJJIIGIJJJJJJJJJJJJIJJIJ
@3287572/1
aataagtctaaatagaccttcagggt
+3287572/1
@?@FFFDBFFDD?FGEHIGCGHIHEB
@6954469/1
gctacaggtagtgtcgacaattgtaccaagctctggcattttcctgtgac
+6954469/1
C@CFFFFFHDFFHIJGFIGGIJHIEHIGHJGGGHIJGGHIJJAHIJGHHH
@6954943/1
ccaagatcaattactctaccaggtggaggtgaaaagaatgatcttccaac
+6954943/1
CCCFFDEFHGHHHJJJJJIGIIJAFGGGICEFGHIHGIIJCCHIJFGIIJ
@3813338/1
cttttctttaacatttctcacagaacggttgccatatagccttaaaaggg
+3813338/1
@CCFFFDFHGHFFIEHIIJJJJFJEHGI1CCGH9DHFIB4BGGD<4?BB1
@6956037/1
cagcattcagtagcatcgtgatacgatgtaatattgaaggcaataaagta
+6956037/1
B@@FFFFFHHHFFIJJJIHGIIJIJJJJJIJEIIHGECHIHI@;DHDDHH
@1038169/1
gataataatgcctcagagctaccttggcagctgctaattttgcttggtgt
+1038169/1
@@@DFFDDFFD>DG9EACCE<GHGDGIJAGGEGHFFFHICHBEEHIJ<FF
@1038687/1
cagtaaataacaaagaatggaaggccaaaatttgttc
+1038687/1
?@@B?DDE?FHHFIJG;D9CFGJ?3B??C=9C<E@;<
@6473470/1
cgatgatttgatatctatatttctcattttttctgctaaagcactacctt
+6473470/1
CCCFFFFFHHCFHIIJJJJJJJJJJJJJJJJJJJJJJJJJJJJJJJJJJJ
@1602184/1
ggttaaaccaagaacatgtggcctatcctctgga
+1602184/1
?@?DDD;BAF?HAGEIC?AE<C3FECG@4?49<1
@5444667/1
cttggaaggaagacttcaggtaacgaaacataggctctacctgatctgga
+5444667/1
CCCFFFFFHHHHHJJJJJJJFHIJJJJJJJJJHIIJJJJJJJJJJJJJJG
@2128044/1
tgtaccttgtatactagcatgactgactagatagaagtctaattcagtag
+2128044/1
CC@FFFFFHFGHGIBHHHGIFGIGHGI@H;FHGJBHGFHFG@@BHD>GHB
@7950604/1
ggatcattagcagaaatcctcattctttcaaaaaaaactattcgtaggag
+7950604/1
CCCFFFFFHHHHHJJJJJJJJJJJIJJJJJJIJJJGIJJJJJJIIJJJII
@4370130/1
cccatgttaaattttttcagaatcatg
+4370130/1
@@CFAFDAHGDHGG@HEGDCBEHJIII
@5446024/1
tattgatatcacatttttgtaaacttaattcaccagcatatatattatgt
+5446024/1
CCCFFFFFHHHHHJJJJJJHJJJJJJJJIIJJJJJJJJJJJJJJJJJJJI
@8474680/1
gacctgttctaacttaaagctgactttagtacatcgcc
+8474680/1
CCCFFFEFHHHHHJJJJJJJJJIJJJJFIHIIJJJDIJ
@3291399/1
gcttttttagttttataggttccttaatcatacaataattagcttaatat
+3291399/1
@@CFBEFFHHD?HG>FE><CBEGHGEDEHHI<FBCHIG@GCG94DE>F@B
@8475898/1
cttggctttgccgcttgttgctgtacttgaggctgagatgaaggtggtct
+8475898/1
CCCFFFFFHHHHHJJJJJJJJJJHIIJJJIJJJJJIJJJJJJJJBGIHHG
@2682858/1
tgttgttgttgttgaggttgattagaagcccctgcttctccaggttgtc
+2682858/1
@@@DDBAD?CD:DGI:CFGC;AC><4F@GGCE8??DDDFH>D?D<@?@D
@5933547/1
cactgctgctgctgcggctgttgttgcctctgctgctgctgctgctgagg
+5933547/1
CCCFFFFFHHHHHJJJJJJJHJJIJJJJJJJJJJJJJJJJJJJJJJJHIJ
@1605540/1
atgagatcaagtttttttcgaatca
+1605540/1
?@@FDDDFFGGH?<FH@FFHG>3??
@4899405/1
cctcttctggaaagcagctcttgcagcattgacactggcgttttggtggg
+4899405/1
CCCFFFFFHGHHHJJJJJJJIJJJJJJBHIJJJJIIJJJJFHJIJIFHIJ
@3294810/1
cctccttccaaaaaaatacagcaagtctggtaaatttatcgcaaggta
+3294810/1
@@@DD?DDF>BHFGGEHIGHG3?FE<CFFGEHHEHF>B@GHH7FGIC>
@2131734/1
gcttctattagttcatctatattttttaaggaagtaagtgcaggggaacg
+2131734/1
CC@FFFFFHGDHFIEHJIEHHIIIGGGGGHIGGIHGA@9DAEGEFEG:B:
@8478031/1
gaggctgctgtggtctctgctgttgctgttgttgctgaggctgctgtggt
+8478031/1
CCCFFFFFHHHFFIIJJJGIJICGIJJJHHIHIIJJJGGHGIIIIGGIBD
@6960116/1
gtttttgaaaaaattttggccaatagctgtgggttatatggtgattgatg
+6960116/1
CCCFFFFFHHHHHJJJIJJJJJJJJGJJJIIJJFHIJJJIJHHIJJJJIJ
@3818340/1
ctagctctaaatgccacaagatgggcataataggcaggagcaggtat
+3818340/1
@@<BDFFFHDDDDHGIGGEGGEBGHGGHIGHIIFDGFGCFGHGGDGC
@1605693/1
ctgctgaggcttgaacaagcccttctgatagcctgcaattcttggttcaa
+1605693/1
@@CF?3?;BFAF>AEHFHIE?GAAE@:??@B@@<;DHAGEGG<D9?BFIG
@7445023/1
gtgattttttattgtatcccaatcaattatgatactgtctccttcaacaa
+7445023/1
@C@FFFFFHHBHHJFHIGICGIIJFHIJJJIJIEGGEIHIJGHGHIIIGG
@5448505/1
cggttcttcttcttttttccacgtgaaatctttaggctgcagctcaacca
+5448505/1
BCCDFFFFHHHHHJJJJJJJJJJJJIJJJJJJJJHGIJJIJJJJJJJJJJ
@6962029/1
ctgctgtggtctctgctgttgctgaggctgttgtggtctctgctgttgct
+6962029/1
CCCFFFFFHHHHHJJJJJIJJJJJJJJJJJJJJIIJJJJIIJJJJIJJJI
@5448735/1
gataaaaaatagcagcagtcatcaccaaaacctgatgattttcaagctct
+5448735/1
CCCFFFFFHHHHHJJJJJIJJJJJJJJJJJJJJJJJJIJJJJJJJJGJJJ
@4900548/1
cccttttttttgttcctttttgaattgaaatcacctgctccaggtaatgg
+4900548/1
CCCFFFFFHHHHHIJJJJJJJJIIJJJJJJJJJJJJJJJJJDHICHIIIJ
@2132128/1
gctgagtgagttaaaacagtacatcgcacaacaaacacttggggagttaa
+2132128/1
?@?DD8AA?D?BAEAFFHICHHGIHGIIFIIBAHICHIII@F?A=DBGGG
@435095/1
cttgaagacaaggtaaatgaggataccttaatttcattttgtatttgtct
+435095/1
@@@DDDEFHHGHGDFGIIIBI9C>DHF<EH9CFIFHD4?F@?FGGCGC@F
@6479535/1
ccgggcttactaagggagttttcttgatcattttcgtttacccagagagg
+6479535/1
CCCFFFFFHHHHHJJJGIFHIJJJJJJJJJJJJJJJJJJJJJJJJHJIIJ
@6480013/1
gtgagaagctgcaacggctgctatagatggaacgttgatctggtctggag
+6480013/1
CCCFFFFFHHHHHJJJIIIJIJJJIIIJGJIIJJFHIJJJJIIIJJIJJJ
@436063/1
cggcataatgagtacatcatttacatcaccgtgatctaatatttgagcag
+436063/1
@@@D?AFFFFD4AFBEHBFFGC>EECHIIIF<C@@GH@FEHGAGGGIDGH
@6480557/1
ctcttgtttcatactttttgcaattactcttttttgatgatctagttgag
+6480557/1
CCCFFFDEHHHHHIJJJIJJJJIJJIJIIJJJJJJJIIIIJJJJJIIIII
@2133724/1
ctgttcttcttgaagttggttcagctgtagtctgtc
+2133724/1
C@CFF?DDHHFHH>DEHHGCFAAHE9FH49?CED?4
@5451831/1
ctttgaagttgaataagttattattcttctaggtccttttatcataatga
+5451831/1
CCCFFFFFHHHHHJJJJHJJJJJJJJJJJJJJJHJJJJJJJJJJJJJJJH
@7952443/1
cccccttctccacagacaaatgatgactattgaggctctaaatggcatga
+7952443/1
@@@FFFFFHHHGHIIIIIIGIIEIIIIIGIIIIIIIIHHIIIHIIIIIII
@7445870/1
ctgcagtttccatatcatattatacctgaaggcttttgggtcgtgagaag
+7445870/1
CCCFFFFFHHHHHJJJJJJJJJJJJJJJJJJJJJJJJJJJHHJHIIIIJH
@4375771/1
gagtaatctctgtatcaacaactgtaccag
+4375771/1
??@AAA?DFFHF?FBG4CAF;C>C<E4CH9
@4375940/1
aagggcttcgatagaatctgcaacaactttgtcaacgacac
+4375940/1
@B@DFFDDHABFFIHDEHHIIIIIIFGGICGGEIHCG=FEH
@1609243/1
gctcaaccattttatcggccaacatattact
+1609243/1
?@<D<?BDFFHDDC4C:@<CGHGIIGC?FEE
@4376570/1
ttattgtgtactatcttcaaagagaaaaag
+4376570/1
CCCFDDEFFDHDDIJJGIIIJJ<FEEEHIF
@6962959/1
cctgggtttaaaatcttcaataacattactcatttctgataggttctgca
+6962959/1
CCCFFFDDHHHHHJJJJGGGIJIJJJIHHIGIJIJJJJJJIHEHIIIGHE
@6481538/1
agctggttgccttaaaacaatgtcaagagcttggattgcctcctgcggac
+6481538/1
CCCFFFFFHHHHHJJJJJJJJJJJJJJJJJJJJJJJJJJJJJJJJJJJJJ
@1045056/1
ctgcatttgggcaggtcttcttgtaacattgcagactctgt
+1045056/1
@@@FDDD8F<D>F<@?E<AHE@HHCHGCGF>BHGIGGGCC>
@2688007/1
ggtaaatttatcgcaaggtaatgtaa
+2688007/1
??:DD>BBBF8F3C=E@@C9AAFHI>
@5938221/1
gggtttcttccgctaatttaaaaattgaatagtttttatgaaatgagtca
+5938221/1
BCCDFFF?FHHHHJJJJJJJJJJJJJJJJJJJIJJJJIJJJJJJJJJIIJ
@7954181/1
attgctctgcagggaacggcgacataggtgtctgctcttcacatactctt
+7954181/1
@CCFFFFFHHHHHIJJJJIIJIJJJIIIGHJJIIJJJIJJJJJJJJJJJJ
@7954191/1
cttgtatactagcatgactgactagatagaagtctaattcagtagggtga
+7954191/1
CCCFFFFFHHHHHJJJJJJJJJJJJJJJJJJJIIJJJJJJJJJJJJJDHH
@7449981/1
cctttgttgctgctgtggtggttcttgcctttgcagctgttgtggtggtt
+7449981/1
@?@DDDDDHFFFD>CEGCHGI:EC9<AAFC?CFD>FGFGHIGIBD08?76
@438712/1
gtaacgattggaaaaataatcagaataagaacggtattgctctgcaggga
+438712/1
@@@DFDFDHHGFFCIGGIJGHIJIIJIJIEIGID?DH9D?GCGGHHIIGD
@3822627/1
gttgcggttaaaccaagaacatgtggcctatcctctggaggaattccttt
+3822627/1
<@@DBADD6F?FDEGI;AFFHIID<FCFGH@D?BF>D9<D=B;<@?<@BB
@3300401/1
gtgtttttgagctcatacttaatccaatgacatgg
+3300401/1
??@D1AD=DD:CF>FIEA<BHHECG9@E9A9?ECD
@3300840/1
caaatctcttaatgatatcagtcagcttacaagccttagtaagcataaat
+3300840/1
@C@DFFFFGHHGHIFIIGH@>IG>HGHEGIGFG=GHIGB<CDEDGI>EDH
@6964673/1
ctgagatatactcatattgaggataagaaatacggtgttgtacacagtat
+6964673/1
@@@DDAEFFHHDHIGIIGGIIGIGJEFHAAHHHEH:ECFDHGIJIIJ?BF
@2137232/1
aagccaaattgcacctcacacctggcactaaactgtaaagggcttcactg
+2137232/1
@@@FDABFHDHHDHH9EGICHI@GHIJJII3:CFEEGHIIGGIICDCHCD
@3302146/1
cagtaaataacaaagaatggaaggccaaaatttgttcacactgttcctgg
+3302146/1
CCCFFFFFHGGFHIIJJJFJJJI?FBHI@CC?EGHGIJJJIGAFDEGHII
@7451477/1
tctttttctattttcttggctttgagatacctacgcctatcagcccatga
+7451477/1
CCCFFFFFHHHHHJJJJJJJJJJJJJJJJJJJJJJJJJJJJJJJJJJJJJ
@441335/1
ctggctgagagtaattcgtcgcgcattctgttgtatatttatgctcactt
+441335/1
@@@FFDDDHFA?DHEFIE;F6@EHBEEHGCHGGEG9GGGGG9DFF@<@>=
@5939299/1
ccataccgtacgctcaaacatgcaaatgtgacattattgactaaggccga
+5939299/1
@@@FDDFDHHFHGIHIJJIGGIJIJIGGCFCGFIGHIGGIIIGGHJDGHE
@6483468/1
ttgaaatctgtagcccaatattgattccagaacttccggcataatgagta
+6483468/1
CCCFFFFFGGFHDIIJJJFIJJJJGJJJJJJJJIJJJJJJIIIIJJIIGH
@2689574/1
catttcttcagggagaatttttaaccatttacacaatataaatgcacc
+2689574/1
C@CFFADFHDHFHBGDB?DB9EFEGDCDHGGGGI9B?DG4?>?DGDBF
@5454484/1
cataaaacatgataatgacttggccggctggtgccctgaataccttgatg
+5454484/1
CCCFFFFFHHHHHJJJJJJJJJJJJJJJJJJFHIJIIJIJIJJJJJJJJJ
@2689896/1
gttcatctatattttttaaggaagtaagtgcaggggaacgagaaccaatt
+2689896/1
@@@DDDDDDDBHFGGHI@?FEHAGGAHBCGGA@DGGGIIIIEF<DHGEEG
@4905512/1
tgaactaatgcgaataagtcatagctttatattaaacacttatttccaaa
+4905512/1
CCCFFFFFHHHHHJIJJJEHIJJJJJJJIJJIJJJJJJJJJJJJJJJJJJ
@7955410/1
tcctgagctggtcttcagtcacccgattctatttcttggtcatcagtttg
+7955410/1
CC@FFDFFHFFFHIIJIJJIIJJJIEHIIJJJJIJJJGGFHIJIJGGIID
@4381065/1
gctcaggactgcaactgtgtacctcacttccttctcttg
+4381065/1
@@@FDDEEDHDFHDGGAGDACFHE<D;@E>>BGGGGEIB
@7451832/1
gcctttcataattcataacgtcattagcagagctcgctactaaggccttc
+7451832/1
CCCFFFFFHHGHHJIJJJJJHIJJJIIJJIIJJJJJJJJIIJJJJJJJJJ
@1612498/1
attagaaatcttaataaataggacgaccaacacagcga
+1612498/1
@@@DDDDAHHHH8EGGGGIII3CFA:CC@=CD7BAHGH
@441591/1
gtaaatttatcgcaaggtaacgtaaacaatatctattcaacaaaggaata
+441591/1
@@@FFFDFGHDHFGEE=?AFH7<CGG9FEHIJFI4D@DH9DGHIIIIJJI
@4381770/1
gttcttctttccatcaaaggcaggaaatcgatttttgaaacacctctgtc
+4381770/1
@?@DDDDEBHD4AEFHGDH@HAGIJDBAF??8BBDF?1?FGBDBFAHGB<
@3303512/1
ccttcttctatcacatcggaggcaaccaatatgttcgtctcacccatgtt
+3303512/1
<;@D1BDBFDFAFFFED=:::@EE;?;EGG>D<CFFGE1D>@FHEE@G@G
@2138914/1
caacaagttccgttttttggagaggcaactcaggataactatagaggttc
+2138914/1
@@@DDD?:C:AFDFFE?@CEGGF181CBFGIIFE3B?<BBBDD@?B=8C<
@6484636/1
ctcatgttataacattatgcagttcattacctaagatatttgttatgatc
+6484636/1
CCCFFFFFHHGHHJJJJJJJJJJIIHIIIFIJJIJJJJJJJIJIJJJJJJ
@444207/1
cccacatggcaggaagttttctcgcaacttagg
+444207/1
@@@FFDADHHHHFGIH2?<@FHGGDFD?DFG>G
@1613433/1
gcaattttcttaatggatgcataagtc
+1613433/1
<<?DD;BAFDFFDHIJGE<DDB@C>??
@6485473/1
gccataccgtacgctcaaacatgcaaatgtgacattattgactaaggccg
+6485473/1
CCCFFFFFHHHHHIJJJJJJJJIIJJJJJIIJJJJJJJJJJIJJJJJIJJ
@1613904/1
ctgttagcagctggttgccttaaaacaatatcaagagcttggattgcctc
+1613904/1
@@@DDDFDHH?FHGEC7CIIJJCGEHDIIIIDAHGGFHG9;;BGIBHGCA
@3828098/1
ctctatttcattgtgcattaatctatagaaa
+3828098/1
@@CFFFFFFD<DFBGHIJJBAFIGGIJHGEB
@445121/1
gccttagtagaattataaaataaatacaaatacagaaacttagttgccaa
+445121/1
@@?DFEDDHFFHHJJJIGJGIJIJBHHIIIJJGEFCGGGGGIEGGC9BDA
@8485574/1
ggatctagataataatgcctcagagctaccttggcagctgctaattttgc
+8485574/1
BC@FFFFFHHHHHJJJJJJJJJJJJJJJJJJJJJJJJJJJJJIIIJJJJJ
@5942484/1
gctgcagtttccatatcatattatacctgaaggcttttgggtcgtgagaa
+5942484/1
@CCFFFFDHHDDDGEEFGAHIIIIFIGIIGHIIIIIIIIGIIIIHHGIII
@5455329/1
ggacaatttacaggcagttgaagataacatacaattttaattttattatt
+5455329/1
CCCFFFFFHHHHHJJJJHJJJJJJJJJJJJJJJJJJJJJJIJJJJJJJJJ
@7956839/1
acagaactcagcaactctcggatcttctatccttatctcatcaaatattg
+7956839/1
CCCFFFFFHHHHHJJJJJJJJ3ABCHIIGGIJJJIIJJJJJJJJJJJJJJ
@5943699/1
ggcgatactgcaaacaagggatagcactcaagggcacattatgttttcta
+5943699/1
CCCFFFFFHHHHHJJJJIJJJJJJJJJJJJJJJJJJJJJJJJJHIJJJJJ
@5943817/1
gacggctaaaagtacagactctagtcgctttatgcaaataaattggcatc
+5943817/1
CCCFFFFFHHHHHIJJJJJIJJJIIJJJJJJJJJJIJIJIJJJJJJJJJJ
@5944180/1
gttgagtttggtgggtaggggttgtttccctagactgtggttgagacact
+5944180/1
BBBFDEFFHHHDHIJCGHIJJHIJJJJJJJJJJJJJJIIJJIJIJGIJJJ
@446588/1
tcctcttcttcaaatccagaattaaaagcttcttttccaattggttctaa
+446588/1
@CCDDFDDFDHGHJEGHIEIIIJJJJJCGFGIB<?DHG@GIGGIBCGI<F
@2140520/1
caaaaaaatacagcaagtctggtaaatttatcgcaaggtaacgtaaaaca
+2140520/1
@CCFFFFDHBHHFIG?EGHJJIEGHE@FCA@>D7G8:D@?89?0B;=BFG
@5457845/1
ctcatgttataacattatgcagttcattacctaagatatttgttatgatc
+5457845/1
CCCFFFFFHHHHHJJJJJJJJJJJJJJJJJJJJJJJJJJJJJJJJJJJJJ
@4907760/1
ctttagtaaacttaaccctttgagaatctgttaaaggttttcgttgctca
+4907760/1
@@@D=;AD<FDFFI?@FE:CGHDFFCHAHAF@94CB<?E:?::BD;099D
@4907952/1
gctggatagtggtaggatagagactttttctttgaagatttaggtataat
+4907952/1
CCCFFFFFHHHHHIJJGIJJIJGIIJJJJIIJJGHHIGIJIIIJFHGGJG
@2692160/1
acaactcctaatcctgtttcatccgca
+2692160/1
@@@DDDDDHFFF4CGCEFDA?4:CFEE
@8486709/1
gccacgcatgtcccatactccctggttgggaagtgcttgttgttttgcag
+8486709/1
?;@DDDDDDBHHHI@GCCECGHIIIC?@DDDDB:DBBGHIIEDFHII>FB
@7454953/1
actgttttcaccggaggaatttgtttgtgattttttattgtatcccaatc
+7454953/1
@@CFFFFFHHHHHJHJJHJJJJJIJJJIIHJJJJJJJJJJJJJJJJJJJJ
@8486989/1
aggaaatcgatttttgaaacacctctgtcgaacagcttccacagcttgtc
+8486989/1
@BCDFFFFHHHHHJJJJJJJJJJJJJJJJJJJJJJJJJJJJJJJJJGJHJ
@4386720/1
cccagacccttatttcaacaccagtgaaaaattgtttgccacgcatgtcc
+4386720/1
@@@FDFDFFHHHFGGGGGG:CGECFFH<E>FEEHDEGGFGIDGGIJIHIG
@4908642/1
gggtaatcaaattttatgacaaaattgcaattctttacatcaataccttc
+4908642/1
BBCBDFFFHHHHHJJJJJJJJJIJJJJJJHHJJJJJJJJJJJJJJJJJJJ
@1050025/1
atctccttcttctttttttctagtttcctcctcatcaagagca
+1050025/1
@@@DFAEFGAH8F@DGGEBGCGHGGE<?CFEGGG@GEHCHJJ>
@4909705/1
actaaagcatcatttaaagcactgatttagtgtgaagatagcaattagga
+4909705/1
@CCFFFFFHHHHHJJJJJJJJJJJJJJJJJIJIIJJJJJJIJJJJJJJJJ
@8488567/1
cttgcacgacctttggattgaatataagaccttgttgttttagggtaatc
+8488567/1
CCCFFFFFHHHHHJJJJJJJJJJJJIJJJJJJJJIJJIIJJJIJJDHIIJ
@8488912/1
gcatactttatcgtaacggtcatttctttttcttgatctctttcattatc
+8488912/1
CCCFFFFFHHHGHHHJJJJHIFIJIIJJIGJGIGEIIJJIJIJJEIIIGI
@4388497/1
ccttataccgctatcatcctggctg
+4388497/1
@@@DDDDDB?CCD@:CFG@CDGHG1
@6488105/1
ggtatatataagattacaattcttaacattttttctttaaacaaagaaca
+6488105/1
BC@FDFFFHHHHGJJIJJJJIJJIJJJJJJJJJJJJJJJJJJJJJJJJJJ
@3306150/1
ggctgttgttgccactgctgctgctgaggctgttgttgcctctgctgctg
+3306150/1
@CCFFDDFHHHHHBHHIIHJIB@HDH<GHIGIGGIHDH9DDGGIG>BCCH
@6488363/1
ggcgttttggtgggcatggcctgcagctccctttttgcagcttcttcaag
+6488363/1
@@@DDDDD?F<CAEFGBC;;DHBGIG3?@FGGHCGIIIGEBGIGCCBGGE
@4389393/1
ggtaaatttatcgcaaggtaacgtaaaacaatatctattcaacaaaggaa
+4389393/1
@@?DDDDDHHFHBHG<BB@HHHHH9FHIIGAFHIHI@@BGH<F<D>>FBH
@2693349/1
tgtccttctaacctgttcttcttgaagttggttcagctgtagtctgtctg
+2693349/1
@@@DDDEFHHGHHGJG<FHIJIFHGDHJIJJ?H>GIIJJGGHFI@BFGG9
@2693555/1
catagatccgacgacactttttagtaccgggc
+2693555/1
@@<DDDABDDF8DEEHEHIEIIHCDF<B@DA0
@448700/1
ggaggtttggtgcccgcccgccatattgtagctttggtggtggcagaacc
+448700/1
@@@DDDD8DFA1AFGEBH6EBB:DFH4?:BBFGEIIIBD7<7B;FGAA7@
@4910609/1
ctcactatactactttgaaattgattactcaccaattcactcccgggtgg
+4910609/1
CCCFFFFFHHHHHJJJJJJJJJJJJJJJJJJJJJJJJJIJIJJJJJJ?FH
@7457414/1
ttaaaatcttcaataacattactcatttctgataggttctgcaatttcca
+7457414/1
CCCFFFFFHHHHHJJJJJJJJJJJJJJJJJJJJJJJHHJJJJJJJJJJJJ
@4390725/1
atttattaaacccgatgctagctttcttaaatctggttctctaatcatct
+4390725/1
@@@D=DDDDFFF;EGIEFFEHIII4C@FGF9EGEFFDD9F4BFEFEFFFF
@8490569/1
cttgcaagaggtaacttctgtcttgaaatctgtagcccaatattgattcc
+8490569/1
CCCFFFFFHHHFDGGHIIGHEHIJIGJGHIIJIJJJIIGJIJJJJGJGIH
@4912066/1
ggatcattagcagaaatcctcattctttcaaaaaaaactattcgtaggag
+4912066/1
CCCFFFFFHHHHHJJJJJJJJJJJJJJJJJIJJJJJJJJJJJJJIJJJJJ
@1051970/1
ccccattttcagtagtgatgaaatctgaatttttgggtaagcaatcgtct
+1051970/1
@CCFF8A?DBFHBEHFEB4CFGIGHHHH4C<<FHGHF8DGIHGHIBCGEG
@6490891/1
ctctggtatccaaaggcactgttttcaccggaggaatttgtttgtgattt
+6490891/1
CCCFFFFEHHHHHJJJJJJJJIJJJJJJJJJJJJJJJJJJGHJJHIIJJJ
@8491383/1
caattgcattccctttcacactagggacatgaggtgaaattattggtatt
+8491383/1
CCCFFFFFHHHHGJJJJJJJJJJJJJJJJJJIJJCGHHJJJJJJJJBGIJ
@449173/1
cctatacctatttacatgcctagacttgtgcaccagctaaagaagactta
+449173/1
@@@FFFFFHFFDFIIJJCHGIEEFHIEHHEHJ>GHIIIIEII<FHGIIIG
@3308085/1
ggcaggtggaggccatcgcctggtcatgcataattcttgtagaagaccaa
+3308085/1
?@@DDD?BFHFD;EG>BGIGGIIGCGCFEGGIIIIIGG@FHG9BFCHEGG
@3308452/1
gagcgactaatgccactgtgtccacaagaaa
+3308452/1
@<@BD?DD<DH8CEAEGH@<EEAHCB?EECC
@7961997/1
ggagaatggaaggactaggacctggatggccttccaattctggctggtga
+7961997/1
CCCFFFFFHHHHHJJJJJJJJJJJJJJJJJJJJJJJJJJJJJJJJJJDGH
@4394815/1
aatcatacaataattagcttaatattagaaatcttaataaat
+4394815/1
CCCFFFDF?HHFHIFIGEHIJJJFIJIIGGEHHGIIIJIJII
@5461334/1
gtccacacctttgtcaccactatattcaccaaccgttaacggagtttgct
+5461334/1
CCCFFFFFHHHHHJJJJJJJJJJJJJJJJJJJJJJJJJJJJJJJHIJJJJ
@1054421/1
gaggctgctgtggtctctgctgttgctgttgttgctga
+1054421/1
@@<DDDDDHFDHB:CEGIGIIICE?C<A9CE?@CAHB9
@5948431/1
gctctgataaattagaatcatcccatagcaaatggtatttggtaggacgt
+5948431/1
CC@FFDFFFGFFHJJJIIJGIIIJEHJJJHEHIIJHEIIIGIDHIGIIIG
@2698807/1
cttcttccagcatagcttcaatttcattgtcgcttatgtcaaattctact
+2698807/1
@@@FFFFFHAF3:CCE4AFGHGCFHIBHI>HB=D8C4??C<4C@FHBH9D
@7460674/1
ggcgtgtaatcactgctgaggcttgaacaagcccttctgatagcctgcaa
+7460674/1
@<@FDDDDHDHFDIIIGHHGGGIIGCH<FGCAGI>GHGEGEHEGHIG;FG
@7460780/1
gatcctatagtttctcctacggagactgtatacctaaaagtgggttcatg
+7460780/1
@@@DDDDDFFFHDFGHB<EFH>H@GEDFFCC9EAFBDGGGFGDG?FH<DF
@2145481/1
gtttttgtgtaagtcatgaaaaagatgataaagaattttagcagtgaatc
+2145481/1
C@@FFFFAACFHFHIGGECHBHFEGCHCHGGGGHEGGCGGGGDH<BG>BB
@8492812/1
ggtcaagaccataaccaagatcaattactctaccaggtggaggtgaaaag
+8492812/1
CCCFDDFDDDHHHJIF@FGGGIJJJGEHIGIGGIFHEFGHGIIIIGH?DF
@2145897/1
caaagatagtaagttatttcttctaaattctgctctgataaattagaatc
+2145897/1
@@@DD8D;FCDHFBHGHEBFAHE<<FE>HGIGGHDEGDG>4:???FHI91
@3833826/1
ggtctctgctgttgctgttgttgctgaggctgctgtggtctctgctgttg
+3833826/1
@@@FFFFFGHHHH>FHIHGCHIIHIIBGBGEGGGI<@DFHDE>9FFB?B4
@3309903/1
gtccctgttgttccattgcttgaggtctggtaattggagcggct
+3309903/1
<@@DDA?DFDDHHGCIH@FHHHGEFACC>A<A<GGC>9DHGEBG
@3834171/1
taccactataaatgtaatcggtggcgtgtaatcactgctgaggctt
+3834171/1
@C@FFFDEHHGHHIFHGGIIID=GG@1CCGHEACDHDG@BFGEHB?
@452654/1
atcggttcttcttcttttttccacgtgaaatctttaggctgcagctcaac
+452654/1
C@CFFBDDFDHHHEBGGIJJIJICHFGGGDGHGIIIIJJIIJJEEGHIIG
@3310651/1
ggcaactcaggataactatagaggttcttctttccatcaaacgcaggaaa
+3310651/1
CCCFFF?DDDFDDGGJJIEHIBHD<EBHHHIIEHIII9FH@HIIJJJIJC
@7462817/1
caggtagtaagtgatcattaagttcgccga
+7462817/1
??@DADDACDF<CFFGGEIGH<<<ACGGB:
@7462943/1
tttcgcttgttttttacttgttcctgtgccataaccgtacttcatatcat
+7462943/1
CCCFFFFFHHHHHJJIJJJJHIIJJJIJIJJJJJJJJJJJJJJJJJJJJJ
@7463301/1
cggtgtttttgagctcatacttaatccaatgacatggggaagtcaattgc
+7463301/1
@@CDDDDEHFGFAEHGIIGEIDHHJJEEHGAHGIHIIIIIIJHHHIIIJI
@1056405/1
gtgcattaatctatagaaaattttccaaacagtatttagagactttccac
+1056405/1
@?@DDDFAFHHGHIGIIGGGGIFEHHEEHIGIAA>FCIID>?BFEGH<D@
@2700633/1
tgtgcattaatctatagaaaattttccaaacagtattt
+2700633/1
@@@DBD8DHHHFFHGBB<EH:<A?BBCEDEFAF9994?
@1057141/1
gcccatggcagcaaatctacttgatcctatagtttctcctacggagactg
+1057141/1
@<@DFEDDH3FHFGEBGH@HA>EEDFG@HEHH>F<?FGIIGGGII>FHGF
@453257/1
ctctggcattttcctgtgactgatttttcttcaacatcaacaaatgtcac
+453257/1
CCCFFFF?FHHGHIB@G>:F>F:4CHIIJ<HH>HGGI?CECFFHDH>BFG
@3835341/1
cggtctcaacaagttccgttttttgg
+3835341/1
@@@DDDFFHHFHH44CEFEDAA@EGB
@7464959/1
atgacattcatctataactaatagattgacacgagacaacgtgatataac
+7464959/1
CCCFFFFFHHHHHJJJJJJJIJJJJIJJJJJJJJJJJJJJJGHIJJJJJH
@7465374/1
cttgcacgacctttggattgaatataagaccttgttgttttagggtaatc
+7465374/1
@@CFFFFFHHHHHJJIJJJJJJJJJJJHJJJJJJJJJHJJJIJJJBFGHI
@2701693/1
cttggctttgccgcttgttgctgtacttgaggctgagatgaaggtggtct
+2701693/1
@@@FFFDFFHHA<FAGI;48FFHABDGIG9F<F@BBHI?9B>DGBDH09B
@6495992/1
ggcagtaatcacctacatggagatctgtcaattgttttataagttctgca
+6495992/1
C@CFFFFFHHHHHJJJGIIIEHG9FHHIIIIIJJIIJIJJJJIGHHGGGH
@7465668/1
ggagatctgtcaattgttttataagttctgcataatactgaacaga
+7465668/1
@<?D?BDDDDFHBGGGIIIEHHHGFA<?@HDFEFGEHGHCHIGGCH
@5951487/1
tctgtatcaactgcagcctcttttaccattgtacgagtttgagcatcatt
+5951487/1
CCCFFFFFHHHHHJJJJJJJJJJJJJJJJJJIIJJJJGHJJJJJJJJJJJ
@5464695/1
gtaaagtttactactatattctcgtcagttttaatgcttccaacacgttg
+5464695/1
CCCFFFFFGHHHHJJJJJJJJJJJHJJJHIJJJJJJIIJJJJJJJJIHHJ
@7466421/1
cttcaggcatgggtcactattaaagttgatttgtcttatcgacttgacaa
+7466421/1
CCCFFFFFHHHHHCGHIIJJJJJJJJJJJJJJJIJJJJJJJIIJJJJJIJ
@8495984/1
gtcctgtaaagtgttgctaacttcataaatgcacagagtaggttattgta
+8495984/1
CCCFFFFFHHHHHIIJJJJJJJJJJJJJJJJJJJJJHHEHHIDGHIJJHI
@6980450/1
ggccgatctgaggtctgtcaattcaccaggtgatatatttttgcacctgt
+6980450/1
CCCFFFFFHHHHHIIJJJJJJJJJJJJJJJGHJJJJJJJJJJJJJJJJIF
@3837091/1
gctctgataaattagaatcatcccatagcaaatggtatttggtaggacgt
+3837091/1
@CCDFFA?FFFHHGGGIBGGBHEIIJIJFIC@EHH9BGHA>FDAG7DGI?
@6498577/1
gtgaaatctttaggctgcagctcaaccattttatcggccaacatattact
+6498577/1
@@@DDDEFHHFHCBGGGHGEBEGHGIICFHGHGGIGEHGIHIIGFGGEFF
@6498700/1
gtcattagcagagctcgctactaaggccttcaagatagaacccaattctg
+6498700/1
CCCFFFFFGHHHHJJJJJJJJJJJJJJJJJJGIIJJJJJJJJJJJJJGJJ
@5467444/1
gtccttttatcataatgagatcaagtttttttcgaatcaaatgaagctgt
+5467444/1
CCCFFFFFHHHHHIJJJJJJJIJJJHIJJJJJJJJJJJJJJJJJJJJJJB
@7470109/1
tgatagtatctgatttgttgtttattagggtagcatttggaggactgtca
+7470109/1
CCCFFFDFHHHHHJJJJIJJHIJJJJJJJJFHIJJJJJJJJJJIIJIIIH
@7969263/1
tctagcctttcataattcataacgtcattagcagagctcgctactaaggc
+7969263/1
CCCFFFFFHHHHHJJJJJJJJJJJJJJJJJJJJJJJJJJJJJJJJJJJJI
@8496805/1
ggacagaaaggtaattatattataataatataatttaacaaaaactt
+8496805/1
CCCFFFFFHHHFHJJJJJJJJJJJJJJJJJJJJJJJJJJJJJJJJJJ
@4402695/1
tgccacattccattccatgatttattaaacccgatgctagctttcttaaa
+4402695/1
CCCFFFFFHHHHGIGIIGGJIEJIJJJF>FHIIIDHIIIIJJJJIGGIIG
@3838870/1
gtccaaaataatttttcttttttaataatatcttctggattcatat
+3838870/1
@@@DDDD=FH4AFFEGGIFBDCEBFFH<BFFFCHIII3CGAGCEC@
@5954074/1
tggtttaagaaagaccaaaggtttctgttgagctagtcatttgttcccct
+5954074/1
BBCDFFFFHHHHHJJJJJJJJHIJJJJJJJJJJJJJJJJJJJJJJJJJJJ
@3316517/1
ccatccgctagtttttcaggtttactgaacttagctgtctctggt
+3316517/1
@CCFFADFH>1A:CEHHGGIEGCHEGCGAHEEHGGGEDHGGI@?:
@3317045/1
ggaacgttgatctggtctggagctggatgagtgacatcagcgccaacaac
+3317045/1
CCCFFFDDDHHAABFCFGEHIII@FFGHG<FGHEGGIHGIE>DGEGGGGB
@5468576/1
ggtcattccaatcttgatgcatgatgaaatcatgaagtctaggaaagaaa
+5468576/1
CCCFFFFFHHHHHJJJJJJJJJJJJJJJJJJJJJJJJHJJJJJIJJJJJJ
@3840785/1
gtagccaattatcatgcggctcaaacttgctagcaatcatgctctcacca
+3840785/1
CCCFFFFFGHHHHIIGGG<F>GGIIJEGIJIIIJJEGIJEDHHGGJIIJJ
@5469262/1
gacaggtttttgaaaaaattttggccaatagctgtgggttatatggtgat
+5469262/1
CCCFFFDEHHHHHIJJJJJJJJJJJJJJJJJJJJIJJJHIIJJJJIFHIJ
@6982770/1
ggctgttgttgcctctgctgctgctggggctgttgttgccactgctgctg
+6982770/1
CCCFFFFFHHHHHJJJJJGJIJJJJJJJJJJJHIJIIJJJJJJJJGIJJI
@4922986/1
gtgcgttaacttttggtggctttattatattactcctaattgaagagcct
+4922986/1
CCCFFDDFHHHHDIIDCGIJJIJJJJJIIIIJJIIIJJJJJJJJIJIJJJ
@6983563/1
cgctaatttaaaaattgaatagtttttatgaaatgagtcagaattttcgt
+6983563/1
CCCFFFFFHHHHHJJJJJJJJJHJJJJJJJJJJJJJJGIHJJJJJJJJJG
@8498987/1
gaaagattcagaagtaagtgtatcagattatcggaagctagataagatgg
+8498987/1
CC@FFFFFHHHHHJHHIJJJJIJHGIJJJJJJJJCGIJJIGGIJIJGGIJ
@6502662/1
cttaggaatatttccaatgaattcctctatttcattgtgcattaatctat
+6502662/1
CCCFFFFFHGGHGJIIJJJJIIJIHJJJJIJJJJJJJIJJJJJJIJJJIG
@3841775/1
gccagaaagtaattgtattgtaaccacatgataatacacaaaatatagtt
+3841775/1
@CCFFFDFH4DFDIIGGCHIIIIIHEHJHHCHGCGEIEHIIBHGHI4BDD
@3841807/1
ccaacatattactgacctcaaccgtacttctagcattagaagtttct
+3841807/1
?@?B:ADBFBBFDHG<FHIIGIGG?AEFGGEAD?<C@FGF<DFB>?F
@2708337/1
ttctgaaacaccatctcgatacagaataattctatgaggcttgtagccac
+2708337/1
@@@DA;DD8C?FHIDAHIIG@FHG9?BDHE4?CE@>BAAGD;FHDGBC?B
@1626982/1
gtcacaactaacaatgggccacaactcatattgatcgtcaaatgaaacat
+1626982/1
@@@FFDFA?AB?FHIGBGDFEIIIJIIJ@FHHBEGHHBDHGGIJFIAEGG
@2709347/1
ctcttgttttgcttctttttttgacctacccttgccgacagca
+2709347/1
?@@DAFBD?A<<FGIG9EBB<F@EGGGIBAHAA@B?0?7;6=3
@8500786/1
tgacattattgactaaggccgatctgaggtctgtcaattcaccaggtgat
+8500786/1
CCCFFFFFHHHGHJJJJIGIIIIJJJIJJHIJJHJJJJJJJJJJJJBFHI
@7971413/1
cagctaatgattcaaataagtctccaaggacctttggcacatccacgatt
+7971413/1
CCCFFFFFHHHHHICAEGHIJJJJJJJJJJJJJJJJJJJJJJJJJJJJJJ
@6504341/1
gtccacttggtttatgccattgtcatcttttttcgtaggcacaataa
+6504341/1
CCCFFFFFHHHHHJJJJJJJJJJJJJJJJIJJJJJIJJJJJJJIJJI
@3318476/1
atcttctctaactgtcctttgaggtgcaaaacaa
+3318476/1
@@@DFDDDD8CD?G?C<DH@IGG3<;<BCEAHGG
@3318611/1
ctccactgaaccaaatcggctccttgaatgaatttttcattcctccatac
+3318611/1
@@CDFFF>FFH?FGGGCFBG@HIHI4BFEHIGE>HI@9D>>FHB9DDFEH
@461804/1
tttttttcttctttctgtatcaactgcagcctcttttaccattgtacgag
+461804/1
CCCFFFD3DFFBD9FDHIEIH@EEG<AFG9CD:??FGG9D>GG@?<DAFG
@3318959/1
gtttggtagaagcaggatgacacttaggtcgtgcatggtttaagaaagac
+3318959/1
@@CDADDDHFH?BBHIHGGCHEHGHHG9AFCE@GGFGGBB@9BBD?;39B
@462370/1
ataagaactatttctttaagaatattttggatttcattgatagtatctga
+462370/1
@C@FFDD?BFHHFGIIIEEHJG9EEHEGEBGG<@GECG@FHJE:?DGHH?
@6505448/1
gtgcactggttacaggagatactggttgttgttgaggtggtagttgagtt
+6505448/1
CCCFFFFFHHHHHIJJHGGJJIJJIHIJIJJIIJHIJ?FHFHIEIIIIGH
@1631405/1
cttttatcataatgagatcaagtttttttcgaatcaaatgaagctgtatt
+1631405/1
?@@FFFFFDFFHGGG9AFE>GAAEH@GGHI6DHIII@0BD@BGGHI@<FF
@7973928/1
tgcagctccctttttgcagcttcttcaagagggatgggctctgaaggttg
+7973928/1
CCCFFFFFHHHHHJJJJJJJJJJJJJJJJJJJJJJJJJJJJJJJJJJFHI
@463886/1
ctccaattgcattccctttcacactagggacatgagg
+463886/1
@@@F=DDDH<FAHHIC@DDHHH@@FGF>FHE<<C9C3
@4926787/1
gtatcctattaatgctttaaacattaactagttgcacttttcacatacaa
+4926787/1
@CCDFFFFGFHHHGEGHHHGGHIIIIGGGGHEFEHGHGGGIJJJIIJJJG
@5472630/1
cggcataatgagtacatcatttacatcaccgtgatctaatatttgagcag
+5472630/1
CCCFFFFFHHHHHHIJJJJJJJJJJJJJJJJHIIJJJJJJJJJJJJJJJJ
@5472950/1
ccaattctttggtgataagaactatttctttaagaatattttggatttca
+5472950/1
@@@DFDDFHDHADEFHCHIBFCGGIIIIIICHGGGGHIIIIIII@FGIDD
@5957990/1
ggtctgctgggttgctggtcaccgggttgttgcctaacaggaggtgcact
+5957990/1
@@@DDBADFFFHDEGHEDAAHH@@FG?DG@FGBG>FGHH9D?F@7BAFF@
@4407410/1
gcctttgttgctgctgaggctgttgttgcc
+4407410/1
@CCFDDDBFHHHHIBH9ECGGIEFBFFGIE
@2154130/1
ctatttcattgtgcattaatctatagaaaattttccaaacagtatttag
+2154130/1
@@@DAEFFDA>FFHDBFE>BCHHIGCHH<C>GIEBBA@>CDF??FBA>F
@4408287/1
cctagacttgtgcaccagctaaagaagacttatctttaaacggcagcttt
+4408287/1
@@@AFDDFHFFDFFBGHGIICBFH>E?>FDC<B>F><FGIGIEFEGE>BF
@4408594/1
ctccaattgcattccctttcacactagggacatgagg
+4408594/1
<?@DD>DD?8CFHIGBDDCBHI<AFDAAEHBCFCF@3
@7475629/1
cgtaggagtaaaacgtaagtggaagcataagctcccaattctttggtgat
+7475629/1
CCBFFFFFCFHHHJJHIJJHIJHHHGIJJJJIJJJJJJJJJJJJJJFHII
@7974354/1
catttctttttcttgatctctttcattatcgtaaattgtcacggtctcaa
+7974354/1
CCCFFFFFHHHHHJJJJJJJJJJJJJJJJJJJJJJJJJJJJJJJJJJJJJ
@464237/1
gtgaaaagaatgatcttccaactgtcacaaacctgttagcagctggttgc
+464237/1
CCCFFFFFDHHHHIIJIIIJCHGI@HGHG9GGIGGIJJGGCGHEF@?DGH
@6507278/1
ctcacttgttttgtcataagttgtaacagtaagttcttttttttccttga
+6507278/1
CCCFFFFFHHHHHHHJJJJJJIJHIJJJJHIJJIJJJJJJJJJJJJJJJJ
@3320368/1
cttgtatactagcatgactgactagatagaagtctaa
+3320368/1
??@DDDDDHB<?FG<FGB4<3?ACGEII@AH<2<9C9
@6507371/1
cgtttggagcaaatacaatgtatttgctgtctttgtgtcttgcacgacct
+6507371/1
CCCFFFFFHHHHHJJJJJJJHJJJJJJJJJJJJJJJIIJJJJJJJIIJJG
@7975094/1
ccccttggcaacaaacagttgttttttcctgatatagctctaacttcaat
+7975094/1
BCCFFFFFHHHHHJJJJJHJJHJJJJJJJJJJJJJJJJJJJJJJJJJJJJ
@7476532/1
tgcttctgtaaaacgccaataattgttctttcatgatactctcaagatcc
+7476532/1
C@CDFFDDDHHHHJJJJIJJIJJIIHHIJJGJEIJJJJJIJIJJJGIJJJ
@3321898/1
cgggacttgaaaagaaagaccttcccactgggg
+3321898/1
@@CFFFFFGAFHDHEGIIG?EFH@G3?E>GEGG
@466483/1
atctccaaccctcttcacttcagcataaactggagtttttcccggaagca
+466483/1
CCCFFFFFHHFHFIFIJJJJ9FCHGEEGCHJJJIIGHEGGGHIFJDGGIE
@2712313/1
ctgcactgtgacagtcttcaagcactgagttagaataccaacctgaattt
+2712313/1
@@@FDFDAC>DHD9CFHEIGCEHIFGGBFFIEFGE<FH9FA;C;;9?<BB
@2712805/1
cctagaatcccacatggcaggaagttttctcgcaacttaggttatgcgaa
+2712805/1
@@@DDBA;:CDHBEHHD>GH>:CBA4CFFHBFE?:0B<@DBFGIBBG>CB
@5959932/1
atcagcaatacttttgtcaggaatggaatgctgagtaacaagattatatg
+5959932/1
CCCFFFFFHHHHHJJJJJJJJJJJJJJJJJJJJJJHGJIIJJIJJJJJJJ
@2713745/1
ataagattacaattcttaacattttttctttaaacaaagaacattggatt
+2713745/1
@CCFFFFFGH<FFGGBBHIHIGICIHIJIIG9FGHG@G9@BGBAGIIICH
@2156331/1
gtaaaacgtaagtggaagcataagctcccaattctttggtgataagaact
+2156331/1
@@@FFFFFHHHHAHHGGIHGIJHJIHHIIG@HHGGFGIFGIIIGCHG@FF
@6990325/1
cattgtttcattccgcagattaaaatttttaagtacgactaagtgagcac
+6990325/1
C@CFFDDDDDHDFGIIGIAHGIIIIGIIIIIIIIIGABDFIIGDEBBFGI
@1635069/1
ctggtcaccgggttgttgcctaacaggaggtgcactggttacagga
+1635069/1
@@@FADFFHGFHHGJGIIFHIE3BEF=8C8;?DBDGG2BFE<B?F9
@3323227/1
ggcaccatgacgatagctttattctcattaaggaattccggtttctcaaa
+3323227/1
@@@FDFDFHGHHCFBH@GABF:BFHF>EGCEG>FHIEHI9::?DHGH?9D
@468693/1
ctgtggtctctgctgttgctgttgttgctgaggctgctgtggtctctgct
+468693/1
@@@DDFFDFFFHHBGGGGIIIEFCEH@FGEIEHJEG<DHHIH@D?BBDG9
@1067112/1
gccgtaggaaataagaaagcaagagaaggaagtgaggtacacag
+1067112/1
@?@DFFFFGHFFBHIGIJIBGAHGG@>B??G?:CGA>?DDFE3B
@1637380/1
aacaatttctcttcctttttttggatctgaagggcggtaccctcttttgg
+1637380/1
<?@DDBDDDDFH<G<4CAIII>A6FHI9B<CG3:FBA@4:=E@EDEDC>A
@6991259/1
cttcgatagaatctgcaacaactttgtcaacgacgcattgctggcctatg
+6991259/1
CCCFFFFFHHHHHJJJJJJJJJJJJJJJJJJJJJJJJJJJJJJJJJJJJH
@1638309/1
ctccttgaatgaatttttcattcctccatactccttgtctt
+1638309/1
@C@FFFFFG>FFHHGEHIFBEGHIIIDB9FHHIEGGE4EFA
@5961338/1
ggagctggttgtgcgaaggattttccaaccatagaagctgtgtccctatg
+5961338/1
@@@DDDA?=:CD;DGB@HIGBFFGI<<C@FECCGIIC@A?0??8DFHGBG
@6992276/1
ttctgatagcctgcaattcttggttcaagatcattttaaactgtccttct
+6992276/1
CCCFFFFFHHHHHJJJJJJJJJJFHJJJJJJJJJJJJJIJJIJJIJJJJJ
@5479200/1
gagcttgcaagaggtaacttctgtcttgaaatctgtagccctatattgat
+5479200/1
CCCFFFFFHHHHHJJGJJJJJJJJJJJJJJJJJJJJJJJJJJJJJJJJJJ
[truncated: 178,019 more chars]
