# Supplementary material for: Identification and comparison of key RNA interference machinery from western corn rootworm, fall armyworm, and southern green stink bug
Source: PLoS One. 2018 Sep 5;13(9):e0203160. doi: 10.1371/journal.pone.0203160 (PMC6124762; doi:10.1371/journal.pone.0203160)
Supplement: S2 File — (TGZ) [file pone.0203160.s012.tgz › data/fastq/sgsb/1_Early-egg_EE_Rep3_aligned.fq]

@650/1
gggtacacaattcaggcactaatgtctcttcaaaatcttcttcatcacgt
+650/1
@@@BDEF?FFHHHJIIDGICHGEH@EFFCGD?HFEIIIJJJIJJ@DFHJH
@1684574/1
atctgtatatgccctagcacggaaagcag
+1684574/1
@@CDFFD<DFF?FHIIJFIJI::EGEGG@
@1684797/1
catggtttcaatgatttccctgttga
+1684797/1
<?<DDDDDFF:::A:CB4A:?FEH4C
@4459619/1
ggcaagacctccttcttcaagcctagggaaaaggtgaaataaatga
+4459619/1
@C<DDDDFDFHGAH@?<FEGI<1CD;FHE;E;EF?DFECC4?DB<9
@2242233/1
ggtttttgaaaaaattttggccaatagctgtgggttatatggtgattgat
+2242233/1
@@@DFFFFHGHHGJJJIJIJJJJIIJIJECHGIGEHGI@HIIEAHIIJIJ
@6032710/1
aacagaaccaggttcaactttacagccagtaaaaagtggtgaagtcaatc
+6032710/1
CCCFFFFFHHHHFHIJJJJJJJJJIJJJJJJJJJJIHHIIIJJJJJHJJJ
@2798596/1
tataaatgtaggaagttatcaagaaatctaagattgcatcaccgaggaat
+2798596/1
@<@DFFA;AADHB<GDHIIIIIIIIEGH@HGHGEGDCEBDAHGGHEH<?@
@3355981/1
agaagcaggatgacacttaggtcgtgcatggtttaagaaagaccaaaggt
+3355981/1
?@?DDFDDHFHHFJJEEGGIH4FEEGH;EHB?DFBGEBDDDFEGAGEHI?
@7553274/1
gggagaccttggctttgccgcttgttgctgtacttgaggctgagatgaag
+7553274/1
CCCFFFFFHHHHHJJJJJJJJJJJIJJJJJHJJJJJJJJJJJJJIIJJJJ
@7553280/1
gccatgtcattagaccaagttcctatttccatccagtcacccttatcttt
+7553280/1
@CCFFFFFHHHHHJJJJJJIHHIJHHJJJJJJJJJJIIJJJJJJJJJJJJ
@5525568/1
cgaggtttaaattttttccgctgtagtacaaatttctatttccgattatt
+5525568/1
@@<DF@DDFHHFHGHIIIIIIII@BFFEGIICHIIIIGIIIIIIIG?BFF
@2243245/1
gtgataacatatttcggcaacatagaaatactgtaaaatttacctgtggt
+2243245/1
CCCFFFFFF?FAFGGGBBGBFG>E>@E<@FH4C<DFGEEHGIGEDFFA??
@6033963/1
ctttcttgtcagcacagaataatcttgtatgatgtctcttttggactaca
+6033963/1
CCCFFFFFHHHHHJJJJJJJJJJJJJJJJJJJJJJJJJJJJJJJJJJJJJ
@2243470/1
ctcctaacaaggttgttaatctctctttcccgatcaggcgctgacctggc
+2243470/1
C@CFFFFFHBHFFGE@HGJIJIJIBH<H49CDEGIBH<F6DGHGI<<=;C
@5013601/1
gtcacttcaaactgttgctcagcagctatctcttgtaggaactggactgc
+5013601/1
@<?BDDDDHDDHHBAHG4?<BG><CCEGIIEGH@DCGGHDIIDGD3BDB>
@1133891/1
tagtgctccaatcgcattccctttcacactagggacatgaggtgaaatta
+1133891/1
@@@DFFBEFHHGHJIJ=EHEGCHHIGIJBE3CGGHHEGHC3BFDFGHHI4
@4460683/1
gggaggtccttttgaaactcatcaccaagttgagccatgtcattagacca
+4460683/1
@@@FFAADHFHHHIJIIIJJICHGHHEHHGGIAGIIIJFG9DFBGGIFGD
@3910119/1
gtcgggacttgaaaagaaagaccttc
+3910119/1
@@@FFFFFGHHFGFHJBHGGGHGIJE
@1685805/1
cgcattcattaagattagtattaactgttaatctaaatattcaaactgt
+1685805/1
@@@DDDDDFFFDFEFDGG4CEFF4FFHEFHIFIHF@CFIFIFBEGBGI>
@7045445/1
ccaagaccgacttaaacaaattgattccaagcttatcaggatcctacctc
+7045445/1
CCCFFFFFHHHHHJJJJJJJJJJJJJJJJJJJJJJJJJJJJJJJJJJJJJ
@2800215/1
cagagactcgtccaatcagattgaaaaaaacaagttgtataacacaatta
+2800215/1
@C@FFDEFGFDDHIJGGGIFHHEEGHGCG6:3BDFHI4B>?FF3DA@FHH
@1135022/1
ctttattctcattaaggaattccggtttctcaaaacatggagctggatga
+1135022/1
@CCFFFFDDH?DHBFIJIIJGGIJJJBIGJGGCEHI9FHCGIIJDI?GEI
@6538547/1
cgcctatcagcccatgaaacaaaatgtaatctctgttcttttttgaaacg
+6538547/1
CCCFFFFFHHHHHJJJJJJJJJJJJJIIIJJJJJJGIJJJJJJJJJIJJJ
@2632/1
gctactctaaaaacccggtcttttccttcccctggcaatgtgacc
+2632/1
@@@DDDDDHB<D>F:AF1FFEHCB9CFCDFDGDEACGFAHIGEGD
@3910961/1
ctttggaagaagaggcttttatgttttcttttttaaatttcttatgtgga
+3910961/1
CCCFFFFFHGFDFIGGIDIJHIHDIIFGIIJJIJJIJJJIIIJIIJG@HD
@6539184/1
aatgcagatcttaaatctgttaatgctccagggctatgtgcacgcttatc
+6539184/1
C@CFFFFDHHGHDHGHJIIJIGJJIIIGGFEEEGIHIIIJJJIJJIIIJJ
@6539259/1
ctcgaggtggctgcagtttccatatcatattatacctgaaggcttttggg
+6539259/1
CCCFFFFDHHHHHJJJFHJJJJJIIIJJJJJJJJJJJJJJJJJJJJIJJJ
@2801375/1
gtgaacatgggcaaatctggaggttgatgaggaggctgaggtggaattag
+2801375/1
@@@FDFFFGFGHHIGGHIJ9AGHA@GDDFGIIFHGIIH@HIDFGIIJJGF
@7046758/1
ctggaacatagttttaaactgacttgaacttcaccagatctagtaaatat
+7046758/1
CCCFFFFFHHHHHJJJJIJJJJJJJJJJJJJJJJJJJJJJJJJIIIJJII
@1687860/1
gtcagcttcttaatgcatctctgcccag
+1687860/1
@?@ABDDFHFDBACEGFHIJJCF<3AF3
@2243950/1
gcagtatgcaaatattgtggaccatcactttttacatttaaagcatctcc
+2243950/1
BCCFDDFFHHHGGJIIIGHIIJHJGEGHIIF@AEGIGIIGGIEIAAF9DC
@7555449/1
ctccaggttgtctaccaccccctcctcctccacctttctttccttttttg
+7555449/1
CCCFFFFADHCDHCFHHFEHIHGHIIIJIJJIJJGIJJJJJJJJJJJJJG
@6541761/1
gccctcttcattttcggtttcgtaggcaggtggaggccatcgcctggtca
+6541761/1
CCCFFFFFHHHHHJJJJHIJJJJJJJJJJJFHJJJJJJJJJIJJJJJFHJ
@8065501/1
gtcccgtcctttactgtatgcatgacttttataattagggacaggatcat
+8065501/1
CCCFFFFFHHHHHJJJIJJJJJJJJJJJJJJJJJJJJJJJJJJJJGIIJJ
@5016133/1
caccacactcctcaaggtacacccctataa
+5016133/1
@@@DD=D?B?DDFHAAB?I?HEFHGHC>AE
@6542859/1
ctgtagtacaaatttctatttccgattatttttcctttgatgctgctcaa
+6542859/1
CCCFFFDFHHHHHJJJJJJJJJJJJJJJJJJJJJJJJJJJJJJJJJJJJJ
@569872/1
atgatttattaaacccgatgctagctttcttaaatctggttctctaatca
+569872/1
@@@BBDADFHHAF@BGEG<A?DE@<C>EB@BH9EGCGEDFGBGFGGFE@B
@5528867/1
caacattgaccctaggcaaggtacagcctcaccacctcaaccgaacactt
+5528867/1
BBCFFFFFHHHHHJJJJJJIJEHIJJJJJJJJJJJJJJJJJJJJJJJJJJ
@5018804/1
gtccttttatcataatgagatcaagttttttt
+5018804/1
@@@BDDDFGGBHH>DGCDHHII>FIDEEEHGI
@2803282/1
atcataatgaacaatatcttcttttggattagtagaaaat
+2803282/1
@CCFF?DDF:BFFIIIIJGGIGHJJIDEFACHF@HC9FFE
@7556051/1
ggcatgctttgcttctttcttagatctaccagtgcccatggcagcaaatc
+7556051/1
@CCFFFFFHHHHHJJIJJJJJJJJJJJJJIJJIJJJJJJJJJJJJJJJJJ
@2246951/1
ggtgttttaattaaaaaattggtgggaggagaaatagtgattctgtagtg
+2246951/1
?@=DDDDFHHHGD@F43EHIII?E@DGIIIIEEGEGGBF>G@GCCDHGB@
@5019703/1
gtgagtaatctctgtatcaacaactgtaccagccggcacattcatatttc
+5019703/1
@@CFF8BDHHFHHIIJFFHDDGHIIJBHEFGEHDGIBDHEIID>?<B>FI
@7556394/1
caatgttaaggaatggtttccaaccaataattgcagactggaagaaacca
+7556394/1
B@CFFFFDHHHHHJJJEHIIJJJJJJJJJJJIIJJIJJJJJIGIJJJJJJ
@6034784/1
ctccttcaacaatcgtcggtacaatgtaatatgagttttctttgttttca
+6034784/1
CCCFFFFFHFDHHIIEHIEIIHHGIIJJGIEIHGGIIJJJIJIIBFHIIC
@7557821/1
gctcttcatgccactgattgatgtcccaatggtccacacctttgtcacca
+7557821/1
@CCDFFFFHHHHHIJJGGHIJHIJIJJCGGEGHHIGIGGIIGHGDHGGIH
@571209/1
cactgaaccaaatcggctccttgaatgaatttttcattcctccatactcc
+571209/1
CCCFFFFFHHHGHJIIGIIIJJJGBFGEEE@FGCGGFBFGGIJJCCFEDD
@8066246/1
ctggaaacttctgaatgatatgctcattattagaatccccattttcagta
+8066246/1
@@@ADDB:=CFBB<EHA:<I>:FHBA?F@<FHD@CH911C?GD@?CGAHG
@8066247/1
tgctgttgctgaggctgctgtggtctctgctgttgctgaggctgttgtgg
+8066247/1
CCCFFFFFHHHHHJIJJJJIHIJJIJIJJJJJHIJJIJCGIIGIIJJIIJ
@8066284/1
gtaaaaattgaccttctgaaacaccatctcgatacaaaataattctatga
+8066284/1
CCCFFFFFHHHHHJJJIJJJJJJJJJJJJIJJJJJJJJJJJJJJJJJJIJ
@1137785/1
ctctcaccaaataccttcttttgtcccagtctatacagtttcaaattact
+1137785/1
@@CFFFFFHHFHGHFIDHIJGJIJCHIJJIJDHIIJJJDGIJJGGGIJJH
@1137959/1
ggccaactaaatgtcatggattcagcagaagtataaattaaactatggat
+1137959/1
@@@DDDDDHFFH8CFHHICAHH@<@BHHIDEC@AGC>B9FC:D4DADGIE
@572601/1
tataaatgtaggaagttatcaagaaatctaagattgcatcaccgaggaat
+572601/1
@@@DFAEDADDBDHGHJJIIJGABGI>F4CHEFHEGGG>@AFHGIG?GHI
@6546155/1
ctcgactgccccgatgttggagcctatgctatccgtagtcgaggctgggc
+6546155/1
CCCFFFFFHHHHHHIJJJJJJJJJJJJJJJJJJJJIJJJJJJJJIJJJJE
@3914147/1
gaagtatttatggagtccatatttaactgctagagaagcgaatatagtgt
+3914147/1
?;?DADDDDH?DFIIA@FGHHIGIIBA:<<C<EE9CDE3DAHHHG990??
@8068177/1
agagactcgtccaatcagattgaaaaaaacaagttgtataacacaattaa
+8068177/1
CCCFFFFFHFFFHGHGIIIIHIGIJIIJJJGIIJIJJIJJIJIGGGIIJJ
@5022093/1
tagcaaatgatatttggtaggacgtgctgtaccttgtatactagcatgac
+5022093/1
@@@FFDDFD?AHDIIDGAFEHGGFCCF1CEFHGGHJHADGGIF<DHGGGH
@4465970/1
cctccacacaatcagcaatacttttgtcaggaatggaatgctgagtaaca
+4465970/1
@@@DBDFFFHHDH@CFHI9FGIIG@HFEHC;BGGHBGCHGG>FHEDFGHG
@2806614/1
gtctggagctggatgagtgacatcagcgccaacaacaatgac
+2806614/1
@@@@D8DDFFHFBICBG4CDHC?:CGGFBHD@?FFHEDHGHG
@6036283/1
gttctgtatttcctgtgatcttgtctaagattgctttcgctgcggcatgc
+6036283/1
CBCFFFDFHHHHHJJIJJJJJJJ3CHIIJJIJJJIJJJIJJJJJJJJJJJ
@5022845/1
tctaaatgaataatgcagcgatgattccaaagcttcaaaaccagcca
+5022845/1
@CCFFFFFGHFHHEGGBHAHBCFGHEHIJEIGGCFH>GIIJHB;DAF
@5022850/1
gtcgctttatgcaaataaattggcatcccacttttatgaatg
+5022850/1
@@@FFFFFGFFDFIIJ<BHH@CDAE9?@AFGBF>E9DD>C9C
@6036587/1
cgactgatgatttgaggttcttgtggaattgtgacactttgatgttgtaa
+6036587/1
@<@DDDDD?CD?CFAEB:AFHGD@FAHGIICHCGE>HIIII??FHHGDHC
@2807224/1
gtgaaagataccggaagtatttatggagtccatatttaactgc
+2807224/1
??81??;?322ADAE<1CBFFE4CD9EE@?CE?BDCFCD?DDD
@6036750/1
gttctctaatcatctgattagtagtaacgattctccactgaaccaaatcg
+6036750/1
@@@DFFDAD>FDAGGEHHGIFIBFHGEHBF@FDDGGHIGIEIIIGEGIGI
@7049632/1
tcttcagttcagcttttggattagaatatacagcataagcagccatacca
+7049632/1
CB@FFFFDHHHHHJJJJJJIJJJJIJJJJJJJJIJJJJJJJJJJJJIJDH
@2249483/1
cttcttcatcagggaaattagttattccactccttttcccgtttttatta
+2249483/1
@?@DBEDDFDHF?@CG@FEDG?BB>HHHEEGGI<G994?BF:?BA7?99?
@2249582/1
ctgtcattcacttactttttaccagtcccttcagttaatatgctt
+2249582/1
@@@DDBEDABABBGHGGG9FGEIGGEEH>B?<@F<EEAFBFI4C@
@4465996/1
tttttttctagtttcctcctcatcaagagca
+4465996/1
CCCFDFDD??F<<AGHHIGIIIIEGEHEB9C
@6547464/1
cccagacccttatttcaacaccagtgaaaaattgtttgccacgcatgtcc
+6547464/1
C@CFFFFFHHHHHJJJJJJJJJJJFHIJJJJJJJHIJJJJJJJJJJJJJJ
@2250036/1
ggatgcataagtcattcctctatcaggtaagacaacaatcacaagtttta
+2250036/1
@?@DFDBFFHHFHIGGBHIJJGIGI@GE<EHGEHIGDGGEGGG<DFFCHG
@6547890/1
gtccaatcttcaattgttttaaagcacatttggctgcggtacatttagct
+6547890/1
CCCFFFFFHHHHHJJJGIIJJJJJJJJJJJJJJJJJJJJFHIJJJJJJJJ
@6548346/1
gtcgaaatacaaggcaggaaatggtgaactgcctttcatgaggaaggccc
+6548346/1
C@@FFFFFHGHHHIJIIJEGJIGIHCAGIIIIIIIIIIGIIJJIGGJIIJ
@1694930/1
ctctaaatgaataatgcagcgatgattccaaagcttcaaaaccagccaag
+1694930/1
CCCFFFFDF?ADHIIIIJIIIGFGDIIHIGJJIEIJEH<DEHGII?GGGB
@2250982/1
gggggcaccatgacgatagctttattctcattaaggaattccggtttctc
+2250982/1
?<<:BDDDDFDHH@EB1CAFEC@AEGGIG9?BDFGH<FD<B@BB?0@F@G
@6548791/1
agctggttgccttaaaacaatatcaagagcttggattgcctcctgcggac
+6548791/1
@CCFFFFFHHHHHJJJJJJIJIJJIIJIJIJJIJIJJHHHIJJJIJJJIJ
@1140184/1
ggcatttctttcagaccaaaatttctttgtaaacaagttagtaaaat
+1140184/1
@@@DFFFFAFHFHBBEFGGCCG@>3AE@HBHB@HF3?EHGI<CD@FH
@3915417/1
gtagcatttggaggactgtcagatggttttggagaattatcaaagagaat
+3915417/1
@?@DFFF?HD?FDHHIEH<FGGH<HHHHGCCGGEC>DHBHEHEE@F;FHI
@576812/1
gcctttcataattcataacgtcattagcagagctcgctactaaggccttc
+576812/1
@@BFFFFDDH8FDIGEHCHEFFCHJ@<F9FBHFHG@AHCHIGGHCDCGCB
@576962/1
cgcacaacaaacacttggggagttaaatcaacatcagctgagatatact
+576962/1
@@@DDFADHFHHG=AED>AB1??FGGGIIFEHGGGIIB>DDEAGIGCG>
@5531131/1
ctaatatttgagcagaaggtgctggtgcatgtaatactttgtagatatca
+5531131/1
CCCFFFFFHHHHHJJJJJJHHIJJJHHIIJJIJJJJJJJJJIJJJJJJJJ
@7051577/1
ctgttgttgccactgctgctgctgcggctgttgttgcctctgctgctgct
+7051577/1
CCCFFFFFHHHHHJJJJJJJJJJJJJJJJJHJJIIIJJJJIJJIJJJJJI
@7051641/1
ggaagtaagaggtctttcatttaatgttttttgaaaagcctcacttgttt
+7051641/1
@@@FFDFFGHFFHGIIJGGJIFJJJJJJGIHAFIIIJGHJIIIJJJEGFH
@577847/1
ctttcttgtcagcacagaataatcttgtatgat
+577847/1
CC@FFFDBHFHHHIIIJJJJIDHIIEICHFHF4
@3916363/1
gttcattacctaagatatttgttatgatctccggccaagatcagccgtgt
+3916363/1
@@@FFFDFDHDBFHIGIEGI@HHIE@FHI9?@ECAFGH3DGGIGI@FFA=
@578299/1
cctggatggccttccaattctggctggtgatcaaaactaaatgcgatg
+578299/1
@@@ABDDDDHFHDBF<DGGEHHEI>FHHIG4EBHHCHJDHGGCHGGG@
@3916664/1
tgtatactgatttcataatgatgtacgaaacctcgaggcatagttatttg
+3916664/1
CCBFFFFFHFHHHCHIIJIJJIJGCIH?<<EHGDHIJIIHIIJJI9FHGI
@6551266/1
cccaatatagattccagaacttccggcataatgagtacatcatttacatc
+6551266/1
CCCFFFFFHHHHHJJJJJJJJJJJJJJJJJJJJIJHHIJJJJJJJJJJJJ
@3916836/1
ctctgctgttgctgttgttgctgaggctgctgtggtctctgctgttg
+3916836/1
@@CFFFDFHHFHHEHJJICHIIHEEE@GIDGGG>?FDHGIIICG?F?
@5531956/1
tgattctttggaagaagaggcttttatgttttcttttttaaatttcttat
+5531956/1
CC@FFFFFHHHFFHGEHFHGIGJIJIIIHIIIIIIIJIHGGGIJIJJJJI
@1698303/1
ccacaattcaagatctaatttcatgctgttattattttccttctttgctt
+1698303/1
CC@FFDFFHHHHGIJIGGJIIGGJJJI>HGIGIEHI9EGECFEIIJJEHI
@578823/1
cttccaaacagtatctaaagacatgccactgtcaagaaaaattgctc
+578823/1
@C@DFFFFGGH?DHGHHIIIJJFIEGGIIJECGIGHGI@FD>FE>FG
@5532191/1
ccctcttcacttcagcataaactggagtttttcccggaagcaccaccaca
+5532191/1
CCCFFFFFHHHGHJJJJJJJJJIJJIIAGHJJIJJJJHIJJJJJJJIJJJ
@1698536/1
cggtacttttgtaaaacattatcaaaagttctctgaccatggaggataat
+1698536/1
?@<D?@BDHHDFBEGEEFH4FFHCD9A?AEHHGIIECBAGIG3CFBB>4?
@1698924/1
ctccctttttgcagcttcttcaagagggatgggctctga
+1698924/1
@<@DDDFDFFHFDBGCG>FDHG4CEEHIIIBCFDHIG@D
@1140463/1
taaatcaacatcagctgagatatactcatattgaggat
+1140463/1
CC@FFEADFH?DFGDG@EGFDHGGIJIGIC4FHDAGEE
@7560704/1
ctttgatagcaatcggtaaagttttgcctataagaacaatgagtgagagc
+7560704/1
CCCFFFFDHGHFHIGHEBHIIHIIJJJJJJJIJIJGJJJJIGGDGHIGII
@7053199/1
ttctgtaccactataaatgtaatcggtggcgtgtaatcactgctgaggct
+7053199/1
CCCFFFFFGGFHGJIIJJJDBIHII6FHIIJDHHIJIJIJJJIIJJJJEI
@6553009/1
gcaggagcaggtatagatactgaacgtgtacacctcacatatgtatggca
+6553009/1
CCCFFFFFHHHFHJJJJJJJJJJJJJHHHIJJJJJJJJJJJJJIIJJJJJ
@1141216/1
gctgacatatactaattaagatagcaacccacattggggcttttgttggc
+1141216/1
@C@DADADFHHHDHDACF>H@H>A4FDCCEG@7@9B<D0D6:?<DGDDGG
@9806/1
gtgataagaactatttctttaagaatattttggatttcattgat
+9806/1
?@@FF8D>>CFDFGHIHFIGCH9AHHID<CEA6<CE>GGH94?<
@7053928/1
cttaatttcatttacctttggcacattgcagttgctatcatacattctta
+7053928/1
@@@DDDDDD8DFD@FHIGII>EDHBH@HA>BHE@>FDH;9E@B<D<FHEG
@5025701/1
gtccaatcttcaattgttttaaagcacatttggctgcggtacatttagct
+5025701/1
@@@FFFFFFHD?FIGBCGGGG9FIIFHIIICHIIGIIGIGEHGAHHIIG@
@3368390/1
ctttggtgtacagaaatatttcggcttctgcttccgttccaccctttctg
+3368390/1
CC@FF?BDFBFHA<CGHCGHEH9FHCHAAHBEBD3?F3BG@:BD298?FC
@5026447/1
ctcatacgactctaattgtaaaaatgttatccatttttgg
+5026447/1
@@@DDDDDFFAFD@GGCGH@EFC@3CCBH9CFCHGEB90C
@3917216/1
ctgttgttgttgttgaccccatggttgtcgaggaggtccctgttgttcca
+3917216/1
@@CDFDDD?FHFF;FBHEHIGII@?CFDEFGGGEB@8?GCGHICC3B<BC
@2810500/1
cttctttctgtggtgctagattatcccttctgaagacaggactagg
+2810500/1
CC@FFF8DF>D>ACFGIGIEGG4FHGIIEIGIIIHBEEHDDC@DEE
@7054917/1
ctttgttctttcttgtcagcacagaataatcttgtatgatgtctcttttg
+7054917/1
CCCFFFFFHHHHHJJIJJJJJJJJJJJJJJJJJJIJJJJJJIIJJJJJJI
@2253377/1
cgggcttactaagggagttttcttga
+2253377/1
@@7DD?8DFH?8C3E9:2AFCEEDFE
@2253445/1
ctccgacaaacgccatcctctcattcttagtt
+2253445/1
@@CDADDFADDHHG@HII<BFHBDC@DC<400
@6038720/1
cttctctcgtgagccaacagtaagacatggtagatgaggatactttaatc
+6038720/1
CCCFFFFFHHHHHJJJJJJJHIJJJJJJJJGGIIJJJJJIJJJJJJJJJJ
@8071664/1
agctgaactatttttactataaacatctttcatgtcatcaacatttatga
+8071664/1
CCCFFFFFHHHHHJJJJIJIJJJJIJIJIIJJJJIGIIJJJIIJIJJJJJ
@5532972/1
tgttcttcttgaagttggttcagctgtagtctgtctgcatctgtatatgc
+5532972/1
CCBFFFFFHHHHHJJJJJHIIJJJJJIJJJJJIJJJJJJJJJJIJJJJJJ
@5533231/1
aattactctaccaggtggaggtgaaaagaatgatcttccaactgtcacaa
+5533231/1
CCCFFFFFHHHHHJJHHJIJJHGIJJJJJJJJJJJJJJHIJJJJJJJJJJ
@4469026/1
gttttctcctactccgacaaacgccatcctctcattcttagttgtaacaa
+4469026/1
@@@FFFFDDHGHHJJIJHGIEHIEGHGGGIIJJCGHHFDHGGGIIGHEIJ
@10355/1
gtcgacaattgtaccaagctctggcattttcctgtgactgatttttcttc
+10355/1
CC@FFFFFHHH?HIIFGHCGIJJJJJIJIGIIIIIGFDF@FGGHIEIJI>
@5534081/1
tctttatttactagaaactgctcttcttttttaataagttttttttggga
+5534081/1
CCCFFFFFHHHHHJJJIJJIJJEJJJJJJJJJ?EHGHJJJJJJJIJIGJ=
@6554520/1
cgactaagtgagcacactaaatcaccacagacctgttctaacttaaagct
+6554520/1
CCCFFFFFHHHHHJJJJJJJJJJJJJJJJJJJJJJHJJJJJJJJJJJJJJ
@5534307/1
gtgaaatttataaagcaacggtccacaaaaaataaaataagctcaactat
+5534307/1
BBBFFFFFHHHHHJJJJGFGGAHIHJJJJJJJJJJJJIGGHIHIJJJIJF
@6554818/1
gctagctttcttaaatctggttctctaatcatctgattagtagtaacgat
+6554818/1
CCCFFFFFHHHHHJJJJJJJIIJJJJJJJJJJJJJJJJJJHIJIJJJJJJ
@582696/1
gccactgattgatgtcccaatggtccacacctttgtcaccactatattc
+582696/1
@@@DDDDDF<CDFHBGGEGC@?33CE?GHIBF<GEBEH@9??@AA9D9F
@5029512/1
ggatgttcagttaactttctagctaatagtccaatcttcaattgttttaa
+5029512/1
?@@?DBABBDFHFBCHIIHI<EE?B?EHIIII9B9DAFDHF4CEFH>FBE
@1142925/1
tctatatccatcggttcttcttcttttttccacgtgaaatctttaggctg
+1142925/1
CCCFFDDDFHGHHIBFFGGIIJFICHIJIJIGGI3?@F@EHGADC<@B3B
@7562179/1
tcctacctctcaccagagcttgttttctgttatagtccagccagcattct
+7562179/1
CCCFFFFFHHHHHJJJJJJJJJHIJJJJJJJJJJJJJJJJJJJJJJJJJJ
@11935/1
gttcgtctcacccatgttaaattttttcagaatcatgtgattttttttc
+11935/1
@@@DDDDFFHHHHIGGIBH<FCG<FEGG@DHCCGHHHBFF@GEGC@A<@
@5030834/1
ccacccttacagctatagatcttaattatatattaaaaatagcacatgat
+5030834/1
@@@DFDBDHHDAHGGG<@BG@HHAHDH9BEEAHGGGIIIGJGFHGGGGCG
@6041348/1
gggttcatgaattgctccctccacctgaactagttcatatttcggagtcg
+6041348/1
@CCDFFFFHHHHHJIIHIJJJIIJJJJGJJJHIIIJIJIIJJGIJFHGGH
@6042037/1
cttctttgtctccaacccctacctcttcctcgccatctgcctattttgga
+6042037/1
CCCFFFFFHHHHHJJJJJJJJJJJJJJIJJJJJJJJJJJJJJJJJJJJJI
@2814213/1
ctcagataatcccatatcattgagacatta
+2814213/1
@@@DDDDDF4CFDGGH9:?CH@HH?9A<F<
@2814222/1
cccgtaacaattgtacacaactccataggaagcgccaaaggcttctctcg
+2814222/1
;@@FDDFFHHHHHIAHHGIGIGHIIC@?F>FH=@FGGGH9@F?FHG@EDE
@1703114/1
catactatatcgtaacggtcatttctttttcttgatctctttcattatcg
+1703114/1
CCCFFF4DFFGGBEEHHICHHIIIJIEGIIIG>B>>FEHIIGIIECHGIJ
@8073635/1
tctgtcaattcaccaggtgatatatttttgcatctgttataaatgtagga
+8073635/1
@CCFFFFFHHHHHJJJJCGHIIGJJIJJIJJJIJJJJJJJJEHIJF@GID
@1703230/1
ctcagtaattgaaacaagtcagggaagagatgctgctgag
+1703230/1
@CCDDBEDHGHGGIIIGIAEBAD9;G=B@FEEHC@HEGEA
@2815077/1
catcaactgagaggccaaactccttcaggcatggg
+2815077/1
@@@DDDDAA>A<:E1:AFHGH>EEA@FG9E;CEEG
@6556399/1
gtctcatttgaaaacgtggatctccaaggtctccttgaacaaatttacct
+6556399/1
CCCFFFFFHHHHHJJJIJJJJJJJJJJJJEHIJJJJJJJJJJJJJJJJJJ
@1704485/1
ccacttctccctgcagttcatccataattcagaaagaatatacacaacag
+1704485/1
@<@DFADFHHDHHBGHC<FJIAGHIIDCIE@HGI<G>EHIJIEIIFCHGA
@1705415/1
ctatcatcagctggtgtagaattacagaataactcatgaatgctttctaa
+1705415/1
@@@FFDFDHHHHHJ;FCFGGJJJIGGIIGGGHGHIICH9D>FH@FGIIJ<
@4471402/1
cataagttggttgttttttaagtgcatgttgaacatatt
+4471402/1
BCCDDFFDHHFHGHIIIIIDIJGGIIGCEHGIGIEEGHB
@588923/1
gcagcgatgattccaaagcttcaaaaccagccaagagaaaagctaactcc
+588923/1
=??D=DAD1DHGFIIDG>EHIHIGGHGGGCCFHIHCHGHBF?DD<FEH89
@5032499/1
cccaaaatcataccattagatttattaatttgctcagg
+5032499/1
@@@DDD?DADD?BHEI>>?B@ACHA<9AFFEGBA>FGG
@2256783/1
ccagatggttcttcttcttgcaaaggatgtggaggataatttctccaaac
+2256783/1
CCCFFFFFC?FHFFHIGJIJJGII@FHIF>CA?;DBFDAGGEGGIJCGGH
@3374322/1
tctaacttcaattaatttctgatttttattaacaatag
+3374322/1
@@@DDDD8CABDFGEGIGGGIGGHG@AGE>CE??BE>A
@7564195/1
ttctaaattctgctctgataaattagaatcatcccatagcaaatggtatt
+7564195/1
CCCFFFFFHHHGHJJJJJJJJJJJJJJJJIJJJJJJJJIJJJJJJJCFIJ
@589914/1
atttcttctaaattctgctctgataaattagaatcatcccatagcaaatg
+589914/1
@@@FFDFFGHHHGIIJIGIJIIHI>EGIIJJJJJIJBFGIID?DGHCGEC
@5033117/1
gttggagtcaagcgggtgaaagtatcacttggaagtttagcacagtatct
+5033117/1
@@CFFFFDHHGHHJJI<CHIEIHFHIJIGGJGIEGHHIIIIAFHGFGCHE
@3374988/1
ccgtaatgaatggtgttgctttcgcaggg
+3374988/1
?;??D1B:=4AFFCG<C;ACD@HHBGFHC
@7058496/1
agagactcgtccaatcagattgaaaaaaacaagttgtataacacaattaa
+7058496/1
;:?=D;BDAHDDC?AFGC<ADH@HIIGFH:FB?DGFF?9BFBDG@@BF@G
@2257706/1
ctagataataatgcctcagagctaccttggcagctgctaattttgcttgg
+2257706/1
@@CFAEFFBFGFHC3CDEHECFG@GGBDHHI3EF3CGEFDHEG9?@BG9;
@2257745/1
ctgtgatcttgtctaagattgctttcgctgcggcatgctttgcttcttt
+2257745/1
@@@DD<DDFHBFDHGGI<A<CDBGHH=CEEB<0C0DHHFDFHGEIC@BF
@3375893/1
cttcagtcacccgattctatttcttggtcatcagtttg
+3375893/1
@@@DDBDDB<?818EG<@3CAF<9?B@CBFFHE>F>B>
@5537112/1
cctgaatccttagaattcaaaaattcaaacttaaattcgtagcctaattg
+5537112/1
CCCFFFFFHHHFHJJJJJIJJJJJJJJJJJJJJJJJJJJJJJJJJJJJJJ
@3376662/1
cttcaacaccacactcctcaaggtacacccctataagggcttcgatagaa
+3376662/1
@CCFDDDFHFFFHJJIIGJ@HEHACFGHHIIFGGEG>@EEGG;@GIGBGF
@5537391/1
ctatacctttgaatgtccctttgccaaatacttcaactgtgactctaact
+5537391/1
CCCFFFFFHHHHHJJJJJJJJJJJJJJJJJJJJJJJJIJHJGIJJJJJJJ
@6558661/1
tccgacgacactttttagtaccgggcttactaagggagttttcttgatca
+6558661/1
CCCFFFFFHHHHHJJJJJIJJJJJJJIJJJJJJJJJHIFHJJJIJJJJJG
@3377560/1
cgacaattgtaccaagctctggcattttcctgtgactgatttttcttcaa
+3377560/1
C@@FFFFFDFFFHGHIIG<CFHIIDGGGIBHGEEEGECGHGIHHHEGHE?
@5537907/1
gccacaactcatattgatcgtcaaatgaaacatacctcatacgactctaa
+5537907/1
CCCFFFFFHHHHHJJJJJJJJJJIJJJJIIJJJJJJJJJJJJJJJJJJJJ
@3377954/1
cttcccttgatttcctccagcacctcttctttgtctccaacccctacctc
+3377954/1
;;?1DBADA?>BHGHBGGC@A3FFIHHGGHIIIGAFEGG9GHGIFIHGEB
@4472834/1
cccgatcaggcgctgacctggcggtagctttaatcatagttgatgtctgc
+4472834/1
@CCDDDFDFHHHHJJIJIIIDIEG@AAGHIFIIIJGC;=@FE9@A=CEGE
@1708285/1
ggaggtataaacaaacctatgggttttaccatcatttgctgctcataaag
+1708285/1
CCCFFBDDHHDDDEGIIIGIJJIFG=FAFCFEGIIJJJG@DGHHCHGGCH
@5538434/1
gtagaagaccaatagggttgcccatcattcgctcctcgactgccccgatg
+5538434/1
CC@FFFFFHHFHHJJJJHGIJJJJJJJJJJJJJJJJJJJJJJJJJJJIJJ
@5538437/1
cgacaattgtaccaagctctggcattttcctgtgactgatttttcttcaa
+5538437/1
CCCFFFFFHHHHHJJJJJJJJJJJJJJJJJJJHJJJJJJJJJJJJJJJIJ
@5033717/1
ggtttcaatgatttccctgttgaccttacggggacacttatcaggttgta
+5033717/1
@@@ADAD?A?CF?GBBBHEH4CHG<F@HHIEIIIB?DFHIG9DHIBBF?B
@5538702/1
gctcccttggcagtaacaagattttcacatggctgtccctttattatccc
+5538702/1
CCCFFFFFHHHHHJJJJJJJJJJJJJIJJJJJJJJJJJJJJJJJJJJJJJ
@6045345/1
cttcagcctcatgttataacattatgcagttcattacctaagatatttgt
+6045345/1
CCCFFFFFHHHHHJJJJJJJJJJJJJJJJHJJJJJJJJJJJJJJJJJJJI
@1146443/1
cctccttccaaaaaaatacagcaagtctggtaaatttatcgcaagg
+1146443/1
@@@DDEDDDFFFDGEGIJIIGGF>;:?DGIAFHGIG4?DF2176;B
@5034583/1
caattcttggttcaagatcattttaaactgtc
+5034583/1
@@@?DD<D8F??F>HH9EDC44ABE3<F>HE4
@5035098/1
gacactttttagtaccgggcttactaagggagttttcttgatca
+5035098/1
;?@D:BBDFBDHD@FGHHGFE;?EGFD<FC::BBFGI<909DD4
@6561380/1
tgcacctcacacctggcactaaactgtaaagggcttcactgcaaaagttt
+6561380/1
@@CFFBDFHHHHHJIGIIIJJJIJCHIJJIIGDGIGIJGGIGIJGIIGCH
@6561896/1
ggaaataagaaagcaagagaaggaagtgaggtacacagttgcagtcctga
+6561896/1
B@BFFFFFGHHHHJIJJJJIIIGJIIHHIJJGHHGIJJIJJJJIHIIIIJ
@8076801/1
ctggagctcatcaagcttcggtccgactgatgatttgaggttcttgtgga
+8076801/1
@@@FFFFFGDHHHIFH@FHGEGGHIIIIIGIIIIIIIIIG@DHIIIIFCF
@7566290/1
ccttaatctagccacttcagccttatgcctctcaaactcaagctgtcgct
+7566290/1
CCCFFFFFHHHHHJJJJJJJJJJJJJJJJJJJJJJJJJJJJJJJJJJJJJ
@6046175/1
gttcgtctcacccatgttaaattttttcagaatcatgtgatttttcttcc
+6046175/1
@@CFFDFFHHHHHJJJIHIIGJJJJIJJJJIJJJJJIIIIJJJJJIIJJJ
@6046258/1
cttgtttttcaggtcatggcagactctgagaacttttaacaatgactgac
+6046258/1
??@DDBDDFHFFD:AE:EGHEHFGBEHHGECA@FGGGDDGHBD<BDBGGG
@1709165/1
ctgggtttaaaatcttcaataacattactcatttctgataggttctgcaa
+1709165/1
@@BFFE=DHFHHHJIJJJJJJJJIFCGIHJHJIJJJFGGHIGDHIIJ@GE
@8077262/1
acctgatgcaattcaaaatttattttttgtgataaatggcagtaatcacc
+8077262/1
@@CFFFFDHFDFDFBDB@FHIGFHIIDHE?GGGIIGIGIEHGHIIGIGIG
@2259885/1
aggcaaccaatatgttcgtctcacccatgttaaattttttcagaatcatg
+2259885/1
@@BFDFFFGFHGFGEHJGBHIJIGHIIJJGHIG9DFGIIGEGEFFCH@E>
@1709669/1
taagcgaagaactgaggtaaaaataaaatttaaaaatgttgctattgttt
+1709669/1
@C@FFFFFHFHFFGGAGBG9EHIGEGEH@FEHIIIDGGD@DDD4B4??F@
@3382633/1
aggcatagttatttggaagtgatttgcacgaagcactataggtcgacctt
+3382633/1
@@@DF83D=C?FDGGGGG9C@HFGEEGIGFHBDGHFGEI<FC:?DHBEIG
@16537/1
gctccctttttgcagcttcttcaagagggatgggctctgaaggttgtatt
+16537/1
@@@FF?DDHDHHHGIGGGGIIJFIHCHHGGB@FGDCHIJ4?B@?FCEFCG
@16642/1
tctggttccaattctaacagttctctgatgg
+16642/1
@@@DDDDA?C??BHFGIHIGFEF?:A?CHE3
@1711301/1
taaggagttgaaggattttctaaagctttgaattcataagttggttgttt
+1711301/1
???BD8D;CDDB?AEBEEIEI<F43A:CEEECFC@4C9E<CB>>CAB@DD
@1711303/1
ctcattcttagttgtaacaactaggggcaccatgacgatagctttattct
+1711303/1
@@@DFFFFHHHFHHICHIGGFHIHE3CFHFHGIJIJIJFDIIJJF@GGII
@3923640/1
gtcactttatatgttcttttaacactctttgatggaatttcataaacaac
+3923640/1
C@@FFFFFHHFFHFHIIJJIJJJJJJJJJJDCGHGGGCECHIHIEIIG?H
@5036128/1
gactaagtgagcacactaaatcaccacagacctgttctaa
+5036128/1
@@@BDFBAF8DDFHAG>EEHIECHG@H38CFGEH>FDF>G
@3385094/1
ctgcattaaaatccgaatcctttaatgaaatt
+3385094/1
@@@DAAD?DF?>F3ED;FGEEAHIICDBHAG@
@6562763/1
ctggcattttcctgtgactgatttttcttcaacatcaacaaatgtcactt
+6562763/1
CCCFFFFFHHHHHJHIIIJJIJJJJJJJJJJJJJJJJJJJJJJJJJJJJJ
@1148436/1
aataagtctaaatagaccttcagggtc
+1148436/1
CCCFFDDDBHHFFGIJEGH>BHIGG33
@5037214/1
gggatatctttcagttcttcaacaaaattatcttcatatatttcagtagg
+5037214/1
@@@FFDDEHHGGHJGGGIJJJIJIEHHHEGHIIJJIIIHGCFGGEHIGHI
@3925147/1
ccagaaagtaattgtattgtaagcacatgataat
+3925147/1
@@@D=DDDDBBBD<<EDEH>FHJIGIGCHEGBGH
@5038123/1
gcatccttcttttccggaaagaacctagtgtgatggcgtttctgtaccac
+5038123/1
@@<DDFFFHHHHHJIJIJD6FHGIGHIIJGBFGIIIJGHIIGIIEIIEII
@7567702/1
ctttgtttttactcctttttcaaaaccttcttccagcatagcttcaattt
+7567702/1
CCCFFFFFHHHHHJJJJJJJJJJJJJJJJJJJJJJJJJJJJJJJJJJJJJ
@2822387/1
gtttcattccgcagattaaaatttttaagtacgactaagtgagcacacta
+2822387/1
@B@FDDAEHHHHGIIIIHIJ9FEGGIIFEHGGGHIJEIGGCCHGED@FII
@8078936/1
caggatgacacttaggtcgtgcatggtttaagaaagaccaaaggtttctg
+8078936/1
CCCFFFFFHHHHHJJJGHIGHJJJJJIJJJJJJJJJJJJJJJJJJJJJJJ
@1712713/1
gttgctttcgcagggtaagtctttcagtctcatccacattttatgtgctg
+1712713/1
@@@FFFFFHHHHGGIFFGIIJHIJJJIIJIJECIEGGIIIFIHIHCEEGG
@1712760/1
gctgtggtctctgctgttgctgttgttgctgaggctgctgtgg
+1712760/1
@CCFFDFDFFFFGIHIII9EDBAEHCFCEGF>@FHBDAD9?:;
@8079305/1
cttggctttgccgcttgttgctgtacttgaggctgagatgaaggtggtct
+8079305/1
=?8DDB;DCC<DAE:@BEC;<2<2AE?CC331::C8?B??B99D007@B8
@4476743/1
gccaaaatttgttcacactgttcctggctgagagtaattcgtcgcgcatt
+4476743/1
@CCDF?DEABDHHHGIGGI<FFDHEGBG9FD?@B?EFGEHIIGB60?@8;
@3389142/1
tgacataatctcattaacagttttgccatt
+3389142/1
@C@FDFFDHBHAFGIFGIII>HEHGIIGEH
@18484/1
caccaggtgatatatttttgcacctgttataaatgtaggaagttatcaag
+18484/1
@@?DBA;=CAFFD@FGGFIII9AC;CHEHIGGFG@FGEAGCGHG@C4D49
@3389597/1
caattgaaaatatttatatatttga
+3389597/1
=;8:B3DD4CF>FFE@F@?<<<4E4
@6048944/1
ggcatgctttgcttctttcttagatctaccagtgcccatggcagcaaat
+6048944/1
=7<=DB3:CFF>DBC?EB<AC?@HHEDDB<C9<2C41::9?33CD?90?
@1714688/1
gtttttattatcgcttctaattttttctctcatttctgg
+1714688/1
<@@DDDDDFFDBBF9CGBHFH4@AHIIIGGIIIFIIIII
@3390915/1
cgctaatttaaaaattgaatagtttttatgaaatgagtcagaattttcgt
+3390915/1
CCCFFAFFHGFFHEHIH@FEIJJJJJJDGI>FHGIEIEGGFGG>FAFIHH
@6565311/1
gccaagccaagacatgaacaacaatgctcctcttggaccacattctatca
+6565311/1
@@@FFFFFGGHHGBEEHGHJJJIJJGGHIJJIGGDH>GHGHHFIGGICGH
@1150742/1
gattatttttcctttgatgctgctcaatttaccttcatccttgttttcaa
+1150742/1
C@CFFFFFGHGHGFHEGHIIHJ9FHEGHIBHIHIJCGGIBCHI@?3DB<D
@5040651/1
ttgtggggaagttttatttacattttt
+5040651/1
?@@DDDADFHFA<CACF94FFHHF@D4
@2262859/1
atcctatagtttctcctacggagactgtatacctaaaagtgggttcatga
+2262859/1
C@CFFFFFHDFBBGIIIJJJIGE<EHE3CBDFD>FHI9?9?9D@BFGCHB
@1151155/1
ccgctatcatcctggctgttgccatttgattcgtcctttgtttttactcc
+1151155/1
CCCFFDFDGGHFFIIDHIAFHHGFGGIEEHIG@F;DGEGIIIEGIFIG@H
@598300/1
ctccatactccttgtcttacaggtaccggtctttctcgataatcaagtgt
+598300/1
CCCFFFFFHHHHHJIJIJJJIJIHHIJJIGGIIJGJJIIJJGGIICHBFB
@6566751/1
ccactcgaattctttagttagggtaattaaaccaagccctatttcctcag
+6566751/1
CCCFFFFFHHHHHJJJJIJJJJJFGHJJJJJJJJJJJJJJJJJJJJJJJJ
@2264210/1
ccttagtagaattataaaataaatacaaatacagaaacttagttgccaac
+2264210/1
CC@FDFBDHBBFHEB@GI9<EHCIIGEGHDEHICDDHGIHECBHGEC?<B
@3394236/1
ggtgagtaatctctgtatcaacaactgtaccagccg
+3394236/1
?@1BDDDDFFHDHE9A4AIHHG9FHHCFHGHIII?:
@4478511/1
cgttactatcaatcacgaaaaataacaaaaacaaaaattataagatcaac
+4478511/1
?@=ADBDDFHHH8<CB=G<EGGIIIHHII?FDGGFFFGHGGIIDHIGEH;
@7064146/1
cttgtagccaccggtacttttgtaaaacattatcaaaagttctctgacca
+7064146/1
BCCFFEFFHHHHHJGHJJJJJJHHIIJJJIJIIJJJJJJBFIIJJJJJJJ
@2264316/1
gtcttgaacttcatttccaacaggtagtaagtgatcattaagttcgccga
+2264316/1
C@@FFFFFHGH<FB@F@HIBFHIIEHGGEIJGHHCGGIIGFHI@9D<FHF
@2264367/1
ccagtaggtaaaaagattattgtattttcttttagaactctttcaaagag
+2264367/1
@@CFDEF?FHHGGEIEIJE>FGFCIEHCHGHDGGGGGEDHGECC<4?BDE
@3394482/1
ctgcgacaccatctgatgcctggtgcggaggctaccttgccg
+3394482/1
@@@FF<DFHHHHAGHH4AFE@F?<EEHIDGECFHGGIDHI>@
@1716851/1
ctaaattctgctctgataaattagaatcatcccatagcaa
+1716851/1
@C@BDDDDAFACHBEGIB<>><EEGIGG@ADHGGIGIGIG
@5544496/1
ctttaatcatagttgatgtctgcatatcagtcagcttcttaatgcatctc
+5544496/1
CCCFFFFFHHHHHIJJJJJJJJJJJJJJJJJJJJJJJJJJJJJJJJJJJJ
@5544864/1
ctggcactaaactgtaaagggcttcactgcaaaagtttgatcaaataaac
+5544864/1
CCCFFFFFHHHHHJIJJJJJJJJJJJJJJJJJJJJEHIJJJIJJJJJJJG
@1717584/1
cgcccagacccttatttcaacaccagtgaaaaattgtttgccacgcatgt
+1717584/1
@@@FFFFDHHHHGGIJJJJJJJJIJIAF@HGHIIBHHJIJJJII:FHGGG
@4479706/1
tgacagtcttcaagcactgagttagaa
+4479706/1
<??DDDDDDDA4CEIDEEF3AFABCC4
@5545363/1
gctgaggctgctgtggtctctgctgttgttgttgctgttgttgttgctgc
+5545363/1
CCCFFFFFHHHHHIJJHIJJJJJJJIJJIJJJJJJJJIIIHIJIJJJJII
@1718309/1
tttcttctgagtgaaaatgaggtaaaagctgccgaaatcgtggatgtg
+1718309/1
@@@DDDDD?:AD8EGDGBFEHF3AAC<CAHAFAFFIFIIE3B6DBF<?
@2825366/1
gtgaaggtcctgtaaaatagcttgagaagccctttgtttt
+2825366/1
@@CFFF>:?DFHHH@FGEHIIIBGHFGHGGGCEG9C<?3?
@2825562/1
ggggaacgagaaccaatttcttttttaaaataatcagcaa
+2825562/1
@@@FDDDF<FFFFGDEGHIJJIJIJIICGGIE4BBEHGI;
@599837/1
gtccacttggtttatgccattgtcatcttttttcgtaggcacaataa
+599837/1
@@CBBDFFHDHGHIJGGG@HGG4CFEHHEHHHBHE:CGE3?DHIIGH
@8081582/1
agctttggtggtggcagaaccctacctcgaa
+8081582/1
<?@A;???AA?<AEEFFFFAFG9?;E?E7A@
@3396600/1
agtttctgagagcatcttctctaactgtcctttgagg
+3396600/1
=81ADBD?:AFF?D3CEFEHHE::<ABEFCEEEABCC
@1152804/1
ggtttttgaaaaaattttggccaata
+1152804/1
?@=D?BDFFH<?FHIEGG>FGIDBD@
@6051456/1
catcaacttctaaaggtttccaataaacaccttttggaagctttacaact
+6051456/1
CCCFFFFFHHHHHJJJIJJJJJJJJJJJJJJJJJJJJJJJJJJJJJJJJJ
@21839/1
gctcacttcaccaacattcatgaataatggaaaatcacatagcttcggcc
+21839/1
@<BDFFFFFFHHHGHIJIIIIHGJJJJDH9CFGGCHCGHGIGHECFFG6@
@6569470/1
gcaggatgacacttaggtcgtgcatggtttaagaaagaccaaaggtttct
+6569470/1
CCCFFFFFHHHHHJJJJHIJIJJJJJJHIJJJJJJJJJJJJJJJJHIJJJ
@5044018/1
ggaccggtttgcaaagggaagcgagcttgctgttgttgctgctgctgct
+5044018/1
@<?DDDDAFHHDH>H@>F8CGHGGBBGGGIIIIIIIGGIIIIIIIEHGC
@5044269/1
gcagcctcttttaccattgtacgagtttgag
+5044269/1
@@@FDDFDFDDFFAB@F9BE?IECGAEH?E?
@5044582/1
ctggtcttcagtcacccgattctatttcttggtcatcagtttgagatact
+5044582/1
@CCFFFFDDFDHHIJIIIGJIHEIGEGIGHEHGHIIE@DDDDFBDEG@?D
@6052598/1
ggaacaagttaaaacttatctactaattaatataggttacttcgcttatc
+6052598/1
@C@FFFFFHHDFFGGJJIJJJIJJJJJIIJJJIJJIJIIJJJJJJJGIIG
@1722545/1
atacaaataaataaacagaaacaggagctgcgacaccatctgatgcctgg
+1722545/1
@@@FDFFFHFHGHEEHGIGG9ACHCCFGIGHIIG8:F;DHHEGGIIIIGD
@7065585/1
cctcatgttataacattatgcagttcattacctaagatatttgttatgat
+7065585/1
??<D?DDDDDDDDEE4CBAFCCE:CBFEEECEEIEEEFEEFIABDDEICF
@5046334/1
ctgtgccataaccgtacttcatatcattgataattactgtagctgag
+5046334/1
@@@;?DD><FDCC?F9ACADE4<4ECH><HE?CEGGH@D4C@FB@>F
@5547585/1
gtccttctaacctgttcttcttgaagttggttcagctgtagtctgtctgc
+5547585/1
CCCFFFFFHHHHHJHJJJJJJJJJJJJJJJHJJJJJJJIJJIJJJJJJJJ
@601512/1
ccactttcacaatcaattaattggtaaca
+601512/1
@@@DDD8DAFDHFII<DHIG9EF9CBBC>
@1724233/1
ggcaaatctggaggttgatgaggaggctgaggcggaattagagcaattgc
+1724233/1
CCCFFFDFHHHHHIGHG<JGIJFEH6GGIGIIBAHAGBGEHFACHGG<=>
@601987/1
cctagacttgtgcaccagctaaagaagacttatctttaaac
+601987/1
@@@DBADDHA<CFGEGEG9ACDF<?G>9CHHEE@EGH<<<?
@5047625/1
ctatatttctcattttttctgctaaagcactaccttcagcgggag
+5047625/1
CCCFFFFFHDFHFIJIIGJGCBHEEG>H@GE>FGGDEFDFDGG07
@3399018/1
ctccactgaaccaaatcggctccttgaatgaatttttc
+3399018/1
CC@FFFDFFHBFHIHGGGIB=GGBC>BG<FG9DG9DF9
@3399372/1
tttttattatcgcttctaatttttt
+3399372/1
@@@DFFBDFBB:2<EFHGHIGCCHE
@8083759/1
gatggttcttcttcttgcaaaggatgtggaggataatttctccaaacatt
+8083759/1
CCCFFEFFHHHHHJJJJJJJJJJJJJHIIJJJJJJGJJJJJJJJJJJJJJ
@8084115/1
ggctgaatgacaatacgatttagtttaaagggtgaagaagtattcataag
+8084115/1
CCCFFFFFHHHHHJJJJJJJJJJHIJJJJJJJEGIJJJJJGIIJJJJJJJ
@6572606/1
ggcgttttggtgggcatggcctgcagctccctttttgcagcttcttcaag
+6572606/1
@CCFFFFFHHHHHJJJIJJJJJJJJJIJJJJJJJJJJJJJJJJJJJJJJJ
@3931357/1
cctgactggtgagaaccctcaccgctgtcatgctctttctcaacaagatg
+3931357/1
CC@FFFFEFFFHFDIIGIJIGGIJJJIGHHIJIEBGIJJ@<4DBHEHIC?
@2268898/1
cacctcacacctggcactaaactgtaaag
+2268898/1
@@??DDB;FBFFA;BF<CEC9<DFHIDG<
@6053459/1
ggcgtatttacagaagcaaggttggcctattattggcattccagcatcat
+6053459/1
@C@FDDFFHHHGGJJJJJJJJHIJJJJJJJJJJJJJJJJJJGJJIIJJJJ
@4482317/1
cattcctttaacttcatcaacaagtttttgccacttgtaattaggtaaac
+4482317/1
C@@FFEFFHGGFHGGHGIFCHIDEFCHGIBGI@GIGIECGGHIICBDAC>
@23263/1
ctctatttcattgtgcattaatctatagaaa
+23263/1
@@@DDFDDFHFFHHGI@?EF@HIFEI@FBCH
@7571722/1
tttcaagaatatactcccgtgtgatatgatatgggttgctgtttacacca
+7571722/1
CCCFFFFFHHHHHJJJJJJHIIJJJJJJJJJJIJJJIIJJIJJJJJJJIJ
@2829974/1
ccatcttcaacgaatcaaattcactttgaggaactctctgatttatctca
+2829974/1
?@@FDFFFHHHDGIIEIHEGEHIG9B<<HGGGGCBDFGGIGIEIJIB?<@
@1728478/1
gccataaccgtacttcatatcattga
+1728478/1
@@@BDD3BDDA?CF@EIE4BH:CADF
@2831053/1
ctccatactccttgtcttacaggta
+2831053/1
?@?DD?BDA<3AF<CEE@BIEA33<
@4483673/1
ctgcatttgggcaggtcttcttgtaacattgcagactctgtacttcctcc
+4483673/1
@@@DDDDDH?AFHHJ?AF?@HGGIGEEHDHGGGDFHGIGGGGIJIIIHHF
@6055043/1
cttgttattttcttgatcagaacaatactcatcagaagttgacattctat
+6055043/1
@@CFDFFFHHHFHEIAGHHGGICHHICGHGIGGGIGFGCGIIIGIGIIIH
@5052351/1
gtcctgttggtccattaatataaaatggttcaacttctttgg
+5052351/1
@@@DFFDDHFADCGFHEGB>JGII>HECABDHCGGHIIGG@E
@1729666/1
tagcacggaaagcagcgagatgagcataat
+1729666/1
@@@DBBDAFHDFFGGGBGGGGGBE>4<C<B
@3931743/1
gttatattagtcactttatatgttctttta
+3931743/1
@@<D?DBDHHFDA@B>F4CHBHIHEBDHG@
@6055836/1
ggtagctttaatcatagttgatgtctgcatatcagtcagcttcttaatgc
+6055836/1
@@?DDEDFHHHHHJJJJGHIIHICHIJJJJJIIJJIHJIJJJJJJIIJJJ
@8085388/1
gtgtttttgagctcatacttaatccaatgacatggggaagtcaattgcta
+8085388/1
@?@DFFFFHFGHDHGEIIJIIGIEHHEHCHHIGHJGIGGCDGCFGGIJIJ
@25604/1
gcatggacaaggactgcatcttcttattatatcataactaatttattata
+25604/1
@@@DD:?BCFDDHIIIDFHGFHGIGIGHHGICE@FHIGGIEHH9CBH4B>
@3401552/1
ccgctgtgtctctttctttttttgttagactgatttgatagagcacggaa
+3401552/1
@@@DDFDFFBHHDHGFHIJIJBHBFDHE@FHIJIGCHGIGIBHIGGI>:;
@604760/1
gccactgattgatgtcccaatggtccacacctttgtcacca
+604760/1
@@@FDFFFHHFDDHIHBGHJJHBFHDACFHBCEHB1CBE<F
@8086127/1
ctttgtgagccacatcaatgttaaggaatggtttccaaccaataattgca
+8086127/1
?@@BD=?DBBF;FHHGIEHICCFFHEHBFGIA?CG>FHIEGGEDHCDBCH
@5053821/1
gctcacttcaccaacattcatgaataatggaaa
+5053821/1
?<@D7:B;?F>DFEDEEF:<?C@EBHGEGBC@2
@3402093/1
gttttattaaagttggatcattagcagaaatcctcattctttcaaaaaaa
+3402093/1
@?@DDBFFFFFFDFFHBABEHC4?;FEH3CDHC<9CAD<<F<CGHHC;F@
@3932923/1
atcaggttttgggtagttgggtaatattttgataacgtggatgtagata
+3932923/1
;<@DDDBD?F8CF2A;AFGIB<EBF<CEEBEGEE@GG?B=6<B9?B?B4
@3402114/1
ctccatactccttgtcttacaggtaccggtctttctcgataatcaagtgt
+3402114/1
CCCFFFDDGGGHH@FGHIIIIHGAEHCH6FEGDGIIIIIIIIFIIFI<FB
@7069131/1
cgtcattagcagagctcgctactaaggccttcaagatagaacccaattct
+7069131/1
CCCFFFFFHHHHHJJJJJJJJJJJJJJIJJJJJJJJJJJJJJIJJIJJJJ
@5054137/1
gtcccaatggtccacacctttgtcaccactatattcaccaaccgttaacg
+5054137/1
@@@FFFDDDADFHGIJIJIJDHHHIHGGIII@EFGCGIGDG;FGEHBHHH
@3402433/1
gccctatacctatttacatgcctagacttgtgcaccagctaaagaagact
+3402433/1
CCCFFFDDFHHFHGIIJJIJJJJJDCHHHIHIJEFCECGIJHFGGIF@BG
@7069403/1
caattgttgagtgaagtttctgagagcatcttctctaactgtcctttgag
+7069403/1
@@@DDDDDFBFADHGHAEHHGCHHHEGIIIGHIIEHGGIGHIHG@GHGEG
@5054459/1
gtctaagaaatacttagcaactgtacattcaacagtct
+5054459/1
@@@FFFDDH>FHDGBHIGHIIBGB<FCGCEFGHGGGHC
@2269661/1
gtttctcaaaacatggtgctggatgaggaaatttttcataaagaagtcga
+2269661/1
@B@FFFFFHHGHHJJI<GHGIJJJDGDHHIJJIGGGIGGG@H@D?F9BGH
@606148/1
cgtacttcatatcattgataattactg
+606148/1
??=D=BD?DDDD4?@EEEEI4EBEEEE
@5054877/1
ccttctgacacaccatctctgtaaaagaggatagcttg
+5054877/1
@<@DDDDDHHFFFJJJJGHGGEEHGG<FHEE9C@>D<B
@1156717/1
catgaaacaaaatgtaatctctgttcttttttgaaacgaaatagtttttt
+1156717/1
@@CF?DDA?D;AF>ACF9@HCIIIIE9?>FHGCG9?BGFH8FDD4?DGEG
@6055909/1
ccagcattctacagtatatttgagtaccacccttacagctatagatctta
+6055909/1
CCCFFFFFHHHHHJGIJJJJJJJJHIJJJJJJJJJJJJJJJJJJJJJJJJ
@1156853/1
ttagtacttccgtcaacactgctttcatcttcagaagaactggt
+1156853/1
@CCFF?EFHGHGF3C@FEHHHEGGII<EE><EFH9EFH>FGGHG
@1730937/1
ctgaggagcatgttcttgcctttgttgctgctgtggtg
+1730937/1
@@CFFFADHHFDFEHG@GIJD@HFHGE@E>ECG?;BC7
@7573534/1
cttcatttctcccgatacaatttcttgttttttatcatcctctttattta
+7573534/1
BBCFFFFFHHHHHJJJJJJJJJJJJJJHIJJJJJJJJJJIJJJJJJJJJJ
@2833474/1
gcaccattgagagctcaggagggaggtccttttga
+2833474/1
@?@DBDDEBDAB8EFFHFGH1CG<E6C9CFHHGH;
@5056243/1
ctttgaaattgattactcaccaattcactccagggtggaaatactggtgg
+5056243/1
C@CFFDFFHBHDFIGIGHGIB>FEHHEH@FF99CF:;DBGCEHGG>F?BG
@7573832/1
ggaaaatatttatataaatattctgatgcaatcaactgaagaactgtatc
+7573832/1
CCCFFFFFHHHHHJJJJJJJJJJJJJJJJJJJJJJJJJJJJJJJJJHIJJ
@7573860/1
cacttcaaactgttgctcagcagctatctcttgtaggaactggactgcat
+7573860/1
CCCFFFFFHHHHHJJJJJJJJJJJJJJJJJJJJJJJJJJJJJJJJJJJJJ
@2833947/1
cttcatttctttagtcgtagaacaattgttcaaccgccatttgtctataa
+2833947/1
@@@DAEAFHHGHHJIJJIIGIJG>GHIIHIIIG>GHEHG=HGC@FEGG@F
@27766/1
gtttcggaaacacgtttattattctgatcatattcaactgaaaatgagct
+27766/1
CCCFFFFDHHHBDHA@DGGIGGIGIDGGFII>FCFIIIGGGI>@DHDGHB
@5550908/1
ctttctaatgtttcttcatttaaaaccgctgtgtctctttctttttttgt
+5550908/1
CCCFFFFFHHHHHJJJJJJJJJJJJJJJJJJIJIJJJJJJJJJJJJJJJI
@2834371/1
gtgtagaggtgcaggctggccatgttgaatagcttgctgtggtggtacag
+2834371/1
?@@DDD?DDA?FA>EHFHG1A;FH<EDA<B?3C>BDF>G:BABGH@D?D?
@7070501/1
aaaaagtggtgaagtcaatcctaacactctaggattatttccagaatctt
+7070501/1
CCCFFFDFHHHHHJIJIJJJJJJJJJJJJJJJJJJJJJJJJJJJJJJJJJ
@7071276/1
gcagcagtcatcaccaaaacctgatgattttcaagctcttcatgccactg
+7071276/1
B;BDFFFFHHHHHJJJJJJJJJJJJJJJJJJJJJJJJJJJJJJJJJJJJJ
@5059071/1
caggagatactggttgttgttgagg
+5059071/1
@@CFBDDEHDHHG<CFFGHGGJFGI
@5059090/1
ttcgtctcacccatgttaaattttttcagaatcatgtgattttttttcct
+5059090/1
B@@BDFFFGHHF<GGGFGGCHIJJJDHGIEC>FDAFFGIJJJGFEAG3@G
@8088071/1
tatatataagattacaattcttaacattttttctttaaacaaagaacatt
+8088071/1
CCCFFFFFGHHHHJJJJJJJJJJJJJJJJJJJJJJJJJJJJJJJJJJJJJ
@5060086/1
atacgatctggtttacaattagaatttataagtgttgcggttaaaccaa
+5060086/1
@@@FD?D?FH8CDFH@EGIIJEHIDF@>FH>EFHII94?@6@GEGE9BF
@606974/1
cacaattcaggcactaatgtctcttcaaaatcttcttcatcacgtcgtct
+606974/1
@CCBDDEFAHBHHJIJIJI4IFEGIIGHIGJGIIIIGGH>CFGIDCEFHG
@2834845/1
aactgttgctcagcagctatctcttgtaggaactggactgcattaaaatc
+2834845/1
?@<;DD8B?<CDCCFCF3EI?>@FCHHE@BCE;<9EH;?FFH<FCCGH<F
@607368/1
ctgtgttgttctttttctattttcttggctttgagatacctacgcctatc
+607368/1
@@CDDBDD?HFDHIIGHDHIIJJGBHHGHGII@@FFAAGGHIIIJJIBGH
@5060863/1
cttcaacatataaactgcagggaattctaagagggtacacaattcaggca
+5060863/1
BC@FFFFFHDGHFEIIIIIIIIGJIGIGGGIFGFGC??DHH=D4BDHIIJ
@2835478/1
cttcaacatcaacaaatgtcacttcaaactgttgctcagcagctatc
+2835478/1
?@@ADDDBHH4AFHD@BB:A<HECCCB>B<?CHGGHGIE@F;AG@D0
@2835790/1
ctctgatttatctcatcttcatcatccaagccgtaatgaatgg
+2835790/1
@@@ADEDFHD>CD?@<FGCGIEHIGGGCBGGEGG:0?BB?D9B
@5551245/1
ctctgctgttgctgaggctgctgtggtctctgctgttgttgctgctgctg
+5551245/1
?@@FFFFFHHHHFIJGGIJGGGIHIG<CEHGCCFFHEHEDGGHIEGIHGG
@608408/1
ctctgttcttttttgaaacgaaatagttttttacaatactgctgtaatgt
+608408/1
CCCFFDDDDHHHHIIGGHG=DCGIGHI@HGE>GGBFAGHJIJIGBFHIID
@7575385/1
cttggctttgccgcgtgttgctgtacttgaggctgagatgaaggtggtct
+7575385/1
CCCFFFFFHHHHHJJHIIJJJJJIIJJJJIJJJJJHIGIJJJJJCGIAHI
@2836594/1
tacgagtttgagcatcattcattttcttcattgtaacttggcccgcaaca
+2836594/1
@@@A7@AAFDBCF>GF>F9CBBDHHCBFHGA?F<DF>FGEBDDEABB<.8
@6059038/1
gcctagacttgtgcaccagctaaagaagacttatctttaaacggcagctt
+6059038/1
CCCFFFFFHHHHHJJJJJJJJJJJJJJJJJJJJJJJJJJJJJJJJJJJJJ
@5063737/1
ctctgtcgaacagcttccacagcttgtctgtaattgcgataaggtttttc
+5063737/1
CCCFFFFFHHHHHJJJJJJJIJIJJJJJJJIJJJJJIJIJIIIJGGIIJI
@3935239/1
atttcaacatgtatccttttgggcggtaccatggtataactatcttattg
+3935239/1
@@CFDFDFDFHFFHJIGIIIIIJJII@::F9FHI>?DGGFAEHCGGII<@
@1736239/1
ttgatgaggaggctgaggcggaattagagcaattgctcccgg
+1736239/1
@@@FDDD?FFBFHII?AGHGG<DBGCG<D<FHI<GGGCHG<A
@1158193/1
ctgaaggcttttgggtcgtgagaagctgcaacggctgctatagatggaa
+1158193/1
CCCFFFFFHFGGD8BCFHHIHBGEGI<F@E>D<DBFE?==BBFCF@9@@
@3935593/1
gtttcaactttgctacataaatctttctctagctgctttatttga
+3935593/1
@@<DDDDDAFHHDIGJGG@HIJIIJJEIIEHCDFID94?FHGHI<
@7071998/1
gaaacctcgaggcatagttatttggaagtgatttgcacgaagcactatag
+7071998/1
B@CFFFFFHDFHHGJIJIHIIJJJJIJJJJJJJJJJJJJIIIJHHJJJJI
@6579118/1
ggtttttgaaaaaattttggccaatagctgtgggttatatggtgattgat
+6579118/1
CCBFFFFFHHHHHJJJJJJJJJJJJJJJJJHIIJFHIJJJJJIIJJJJII
@6579146/1
gtacacagttgcagtcctgagctggtcttcagtcacccgattctatttct
+6579146/1
C@CFFFFFHHHHHIJJJJJJJJJJIEHIJJJJJJIJJJJGJJJJJJJJJJ
@6579242/1
gctagctttcttaaatctggttctctaatcatctgattagtagtaacgat
+6579242/1
CCCFFFFFHHHHHJJJJJJJJJJJJJJJJJJJJJJJJJJJHJJIJJIJJJ
@1158920/1
gttaactttataatcaatcggcatttctttcagaccaaaatttctttgta
+1158920/1
@CCFDDFDFHGHDEHGIGHIII:GHEIF@FHIGGGHGI3?FHC<GHIIDI
@1738232/1
ttctgttgtttcaattttggcagtatgcaaatattgtgg
+1738232/1
8=@:D2AAC=FAFGF@>>HF<<CGEH949A<EBBF@?E8
@3405389/1
gctcaaatttgctagcaatcatgctctcaccaaataccttcttttgtccc
+3405389/1
@@@DDDFFGGHFHIBABABHIGICHIIC9BH@GHEGDBABGII>BGFAD9
@7073349/1
gcacctcacacctggcactaaactgtaaagggcttcactgcaaaagtttg
+7073349/1
@@@DADBDGGGGHGBGGEGIIIGHGFFCFHBHGGIBHGHCHIIGIGICEF
@2838833/1
ccgccatattgtagctttggtggtggcagaaccctac
+2838833/1
CC@FFFDEFFFFDAEHE<FH<C@<<CD9C1?D;DGFD
@4489097/1
tcttactttaaaatcaaaattcttcatttctcccgatacaatttcttgtt
+4489097/1
CCCFFFFFHHGHGJJJJII>FFH>HFIHCJIJH@G<FBGAGGIFFIGHD?
@8091519/1
atttacacaatataaatgctccttcaacaccacactcctcaaggtacacc
+8091519/1
@@@DDDDDFFHHHIIIII<HBBFHHGIIIIIIIIIIIGEHGIGGFBFHII
@33222/1
caactctcggatcttctatccttatctcatcaaatattgataaactagtt
+33222/1
@CCFFFFFHGAHFIJIJ9FHGIGGI>HH>FGGHGGICGEHGADFHJDF?@
@611543/1
cttgaacaaatttacctaaagcaacaacacaattgtcggcagctgggaa
+611543/1
@@CF?BD;DFDDDCFGEFAACFEEHEGHIGH7?EF<:?:?GAC3?FEEA
@7577006/1
cctgcaccgatgcaattaatactcatcttctttactaaaaggctacacaa
+7577006/1
@@@ADDDDAHAAD?CB@DC@FHBHFGIGHH@FDEFHHIIG@;@DDDDHGD
@612835/1
caggaacttcccagtcatcaggaataaagtcattaaccttcaaaatttt
+612835/1
@@@FDFFFDF>;CB@GBGHIHHCHBCEAF<<EHCCF<<?FDGCGHE39:
@4490353/1
ccagcacctccatcagaagaatcagatgtt
+4490353/1
@@@BDEFFHFHFDIGGG9F3CDC>EB<C<C
@34235/1
actatacaagtttggtcaaatatatatgtatcctattaatgctttaaaca
+34235/1
<@@DDDD:AFHFDG=22AEIGGAHGHGIIGGGI9BGGIIG@99?DFGDAA
@6580761/1
gttgtttcaattttggcagtatgcaaatattgtggaccatcactttttac
+6580761/1
@C@FFFFF>FHHHIIIGICHHIGGGIGIHCHHIIIGIIEGDFBDGGHIGD
@34925/1
cttgaacaaatttacctaaagcaacaacacaattgtcggcagctggg
+34925/1
@<@DBBFDDFFFHGAEGGGJGHFIJJFGGEICG4?:C?ADDHIHI<B
@2273393/1
catccttgttttcaaagttgataaataatattaatgaaactaaaaacttc
+2273393/1
@@<DDDDFDF?FFII@FCFIHHEEGIFHIIEIICHIIECBFBFG99??DG
@6063347/1
ttcatgaattgctccctccacctgaactagttcatatttcggagtcgtcc
+6063347/1
CCCFFFFFHHHHHJJJJJJJJJJJJJJJJJHIJJJJIJJJJJJJHIJIJJ
@6063605/1
ccggtttctcaaaacatggtgctggatgaggaaatttttcataaagaagt
+6063605/1
BCCFDFFFHHHHHJJIJJJHHIJJJJJJJJJJJJJJJJJJJJJJJJJJJH
@6063750/1
cgtgaaataagtctagttctcttatagtaaaattttgtggtaagttttct
+6063750/1
@@BFFFFFHHHFFIJJFHIIJIJJJJJHHJJHIIHIJHGIIHIJGIJJIJ
@5068030/1
tgaccatcttcaacgaatcaaattcactttgaggaactctctgatttatc
+5068030/1
BCCFFFFFHHHHHJJJJJJJJJJJJJJJJJJJJJEDHGIIJJJGIJJIJJ
@5068203/1
cttaacattgattttaaggcaaagattggagagtgtttgtggggaagttt
+5068203/1
CCCFFFFFHHHHHJJJJJJJJJJJJJJJJJJJJHGHIJJHIJJJJJJIIJ
@2274319/1
gccctagcacggaaagcagcgagatgagcataataggtagg
+2274319/1
@@@DDF?DHD1CDHIIIJJJIIG>GEFHGGIJGFEGGFGII
@6064249/1
ccacgatttcggcagcttttacctcattttcactcagaagaaataatatc
+6064249/1
CCCFFFFFHHHHHJJJJJJJJJJJJJJJJJJJJJJJJJJJJJJJJJJJJJ
@8092642/1
gcgttttggtgggcatggcctgcagctccctttttgcagcttcttca
+8092642/1
CCCDFFFFHDHHHJJJJJJJJJJJJJJJJJJJJJJJJJJJIJJJJJJ
@1740455/1
atcaatttcttctttaggtaaaacttttatgccaagcc
+1740455/1
@@CD?DDFHHHGGICGEIAFEHGBGHIIFHGCHHGGI@
@7578224/1
cactcgaattctttagttagggtaattaaaccaagccctatttcctcagc
+7578224/1
CCCFFFFFHHHHHJJJIJJJJJFHIJJJJJJIJIJJJJJJJJJJJJJJJJ
@1740577/1
ctgttattaaatgagggcattcatcttttcttttgtaaattacttcaagg
+1740577/1
@@CDDEFDFHFFHCHEIJIJG4CHDJHGCHIIBHIBGCEII<GHIGIIGH
@3938866/1
ggacttcacaaagctctccaacaagaatttgtttttgttctaaattttct
+3938866/1
CCCFFFFFGH?BDHGIIIJFGIJJJ;GHGEFGGG>F>FHIIDGIDGIJIJ
@3938930/1
ctcggatcttctatccttatctcatcaaatattgataaactagtttcttc
+3938930/1
@C@AD6DDFDBHBGDABEHIHJJEHIHG>FCBBG4CGEG3??DFIGGHIG
@617211/1
ctcattttcactcagaagaaataatatctcagca
+617211/1
?@@AFDFFHDDHHFHIEA9E@HG<EAHAEDEB<9
@3410414/1
catcaagctctccccttccatgcaataaacggc
+3410414/1
@@@FFBBDHFHFDGIGIFHEHGGGBHIIGIG<D
@617402/1
catgcctagacttgtgcaccagctaaagaagacttatctttaaacggcag
+617402/1
@@?DDDDDFHFFB@:EEHC?@G@GADCH>GGFHCEFHIHEIIEC3BEGIG
@7578873/1
cagcaatacttttgtcaggaatggaatgctgagtaacaagattatatggg
+7578873/1
BBCFFFFFHHHHHJIJJJJJJJJJIJJJJJJJJHHIJJJJJJJJJJJJJJ
@3410987/1
cttatgtctaacacttcacacataaattcgataacaggctgagctttata
+3410987/1
CC@FFFEEFFFHHJJIIGCHEDCHFHECE?EHEG@<EFHHH90:?DFAFG
@8093680/1
ctggttcctagaatcccacatggcaggaagttttctcgcaacttaggtta
+8093680/1
@CCFDFFFHHHHHJJJJJJJJJJJJJJJJJGIIJJJJJJIJJIJJJJFHG
@6065688/1
agaacggttgccatatagccttaaaagggcaccccaactagttatgtgag
+6065688/1
CCCFFFFFHHHHHJJJJJJJJJJJJJJJJIJJJJJJJJJHIFIIJJFIJJ
@3411821/1
cagcagcagcagcaacaacaacagca
+3411821/1
7@@DDFDDFDDDHGIIIFEGEGDCGH
@618911/1
cacgagacaacgtgatataactatgaagaatcatgtgataaaaaatagca
+618911/1
@@@DDDD:?DBFFIIBBF4CHHEHICICGCEEFG@FFE@GFFIFEE@EE9
@6066135/1
ctcagcagctatctcttgtaggaactggactgcattaaaatccgaatcct
+6066135/1
CCCFFFFFHHHHHJGIJJJJIJJJJIJJJJJJJJJJJIIJJJJJJJIJJI
@1741660/1
cttctttaggtaaaacttttatgccaagccaagacatgaacaacaatgct
+1741660/1
B@@FFDFFFHHHGJJGDIGIIGJGJJI?FGB>GCHEGFFHGCG3BGHGE<
@1741858/1
ccgtaatgaatggtgttgctttcgcagggtaagtctttcagtctcatcca
+1741858/1
@@CDBDBFGHHF>AEFG9FDHGIE<GGIEG?DGGDIBFFAFFBFG><DHB
@6066376/1
ctcttctggaaagcagctcttgcagcattgacactggcgttttggtgggc
+6066376/1
CCCFFFFFHHHHHJJJJJJJJJJJJJJJJJJJJJJJJJJHIIJJJGIIJJ
@3413129/1
gatagtttccaaacgctccagattgatgccatcgtttgcattagaca
+3413129/1
@@@DBDDDFFFAF:@<FFFEF:?E3FB?EGEFC8::B?B@@FFI4?4
@1742346/1
gtggctttattatattactcctaattgaagagccttttcccaaaatcata
+1742346/1
@@@FFFFFGGHGDGIEEGGIICCGIIJGEHHGID>C>3CDBG;DH?FF><
@1161846/1
ggagatttcggaactttggtactaaattgttctatttcttttttc
+1161846/1
?@?D7DDAAF?FACB>FFGIJFHI<<@C<E?EEBGGG??DG9B@D
@1742604/1
tggaatttttgcattttttataacttctttaatgctctccaaa
+1742604/1
@@@DFFFFHGHGHJBGEHIBHBHIIIJIIGEHEHGIJE9GHDH
@3413640/1
ctctaattaagtaaaaactataaaaataataggctttttaaaataataca
+3413640/1
@@@DDDDDHAA4DEHDEGEEHGIDHFGEE9FHG@GGHHFHGIIIICGHII
@1742852/1
ctgtgatcttgtctaagattgctttcgct
+1742852/1
?@@B?;DDFDFDFEGGBHGGHII<FC7CG
@8095278/1
gtgaaatctttaggctgcagctcaaccattttatcggccaacatattact
+8095278/1
CCCFFFFFHHHHHJJJJJJJJJJJJJJJJJJJJJJJJJJJJJJJJJJJJJ
@1162595/1
tgttgctcagcagctatctcttgtaggaactggactgcattaaaatccga
+1162595/1
<?@DFFFFHHBDFGGIEHIFHGGH@BH@HEBEEGG@HGGIEGH@D@CB@1
@7076841/1
gtatgttttccaacagtcataataaattcattagactgtcgatgaagagg
+7076841/1
???DDDEFFHFHFIGHEEHHJGIGEGIJGIHIGGIIGIEGIBHGGBFHGG
@8095651/1
agaaaattcaagcgagctgatgtatggtcaacatcaagaagaggctgcgt
+8095651/1
@@CFFFFFHHHHHJIIJIJIJJIJJIJHIHJJJJJJJJIJIJIJIJJJJA
@5069700/1
cctggatacgtaaccaccattcctttaacttcatcaacaagtttttgcca
+5069700/1
@@<DBABDHH<DF?E@;BFEA<HHHBHGGDGHCFDEGHGAE1:DDGGIHH
@6067833/1
gcagtatgttttccaacagtcataataaattcattagactgtcgatgaag
+6067833/1
CCCFFFFFHHHHHJJJJJJJJJJJJJJJJJJJJJJJJJJJJJJJJJJIJJ
@6584387/1
attttgttgccttaatctagccacttcagccttatgcctctcaaactcaa
+6584387/1
CCCFFFFFHHHHHJJJJJJJJJJJJJJJJJJJJJJJJJJJJJJJJJJJJJ
@5555986/1
catatctatgttgtacaaataacaatctactcctgcaactgggcggcaat
+5555986/1
BCCFFFFFHHHHHJJJJJJJJJJJJJJJJJJJJJJJJJJJJJJJJJJJJJ
@6068174/1
ccaaaattgtaaatccaggaacttcccagtcatcaggaataaagtcatta
+6068174/1
CCCFFFFFHHHHHJJJJJJJJJJJJJJJJHIJJJJJJIJJJIHHDHIJJJ
@6584987/1
gcacaataaagaatgaattctctttagcttgtggatcaaaactcattaaa
+6584987/1
CCCFFFFFHHHHHJJJJJJJJJJJJJJJJJJHIJIJJJJJJJJJJJJJJJ
@36940/1
gtccagccagcattctacagtatatttgagtaccacccttacagc
+36940/1
@=@?DD;BF>D?B4EA<EHH>@<4CBFF9DE@ECBF1:C@@FFGG
@6585764/1
gtctcttcaaaatcttcttcatcacgtcgtctttttttaccaaaccggta
+6585764/1
?:=D:DDDCHBFFFGIIEHEFIGGGHIIIIFHEHIIIFGEGIIIIIIIFG
@5071405/1
tgtcaattcaccaggtgatatatttttgcatctgttataaatgtaggaag
+5071405/1
CCCFFFFFHHHHHJJEGIJJJJJJJJJJJJJJJJJJJJJJJJJIIJJJJJ
@6586852/1
aggggttgtttccctagactgtggttgagacacttgctggggaggtggac
+6586852/1
@@@DD@ADDBHHD<FGDFGGE??FAFHBE;?GDHGG9:?DHG1?@FG=GH
@6586936/1
gttccagagactcgtccaatcagattgaaaaaaacaagttgtataacaca
+6586936/1
@@<DDFDEHHGDFD2AFGHBDFGHIGIEGGDHIGEHII?FHDDFGIHCIE
@3414987/1
caggaaaaccagattttggattgaggtgat
+3414987/1
@@@AA>BDDADH?GHDHIBA@<FBHGE11:
@37913/1
ctcacatatgtatggcacaactgataagttaagcattgcagttcatc
+37913/1
@@@BFFFFHFDDDHGIIIIJIGFHHGIGEFIIGHGIEE@FHDHGGHI
@38126/1
gtccttttatcataatgagatcaagtttttttcgaatcaaatgaagctgt
+38126/1
B@BFFFFFDFHHFGIJIJJCI@FGHCHCHGGIJBHCGHEIGIDECFCHE8
@4492987/1
caatagctgtgggttatatggtgattgatgccattcaactttgcattaac
+4492987/1
CCCFFFFFHHGHHFHIIIGIGEHJDHIIEII@GICHIEFHH@FGFGIJHJ
@3942140/1
cttcatcatccaagccgtaatgaatggtgttgctttcgcagggtaagtct
+3942140/1
@@@ADD8DHDDFA?DFHI6FGECDEHGCFBFCGEHG9GHII?:9DF@BGC
@6588485/1
cttctttctgtgcatcatttttagattttcctgcaccgatgcaattaata
+6588485/1
CCCFFFFFHHHHHIJJJJJJJJJJIJJJJJJJJJIJJIHIJJJJIJJJJI
@6588833/1
ctcaggagtttatcagttgcttccaatactgtagaactatcttgtttttt
+6588833/1
CCCFFFFFHHHHHJJJIJJJJIJJJJJJJJJIJJIJJJJJJJJJHIJJJJ
@5073405/1
atccacgatttcggcagcttttacctcattttcactcagaagaaataata
+5073405/1
CCCFFFFFHHHHHJJJJIJJJJJJJJJJJJJJJJJJJJJJJJJIIJJJJI
@1164381/1
gcagactggaagaaaccataccaaaggtcaagaccataaccaagatca
+1164381/1
?@@DDADDFDF8D;FHGEA?BAFGIIHHEHGEEG>3?GH??DGB@<DB
@7581982/1
gtttatcatagatccgacgacactttttagtaccgggcttactaagggag
+7581982/1
BBCFFFFFHHHHHJJJJJJJJJJJJJJJJJHHIJJJJJJJJJJIIJJJHH
@625769/1
ctccagctaaggctgtatcatcaacttctaaaggtttc
+625769/1
@@@=DDDD?<B?D<A<::CFAE>AGHGG9?@<?BG@FE
@3944054/1
ctgtaatgtaaaagcaccaaggctttgcgacaatttgtt
+3944054/1
@@@1BDDF<BFAHG<>EGII>FIIEHIGG:EDHGIIG@B
@4495103/1
gcaggtattgcattggtataagcatttgcttctgattcttcttcatcagt
+4495103/1
CCCFFDEBHHGGHIGIHIJJJIGH@HDFHJIIIJIJIJIBHJIJJJIEFI
@8096526/1
cgtacttctagcattagaagtttcttctccagctaaggctgtatcatcaa
+8096526/1
BC@FFFFFHHHHHJJJJJJJIJJJJJJIJJJJJJJJJJJJJIJJJJJJJJ
@7582728/1
cccatgttaaattttttcagaatcatgtgatttttcttcctttcaagaat
+7582728/1
CCCFFFFFHHHHHJJJJJJJHIJJJJJIJCIIJJJJJJJJJJJJJJJJJJ
@1745542/1
aagcaattgaagaatggtggaggtggttggatataattcccttcagcatt
+1745542/1
@BCDDFFFHHHHHJIGIAFCGHI8F@1EEGC>GHBIGGIHGAHIJ>DDEG
@3416501/1
catgataatacacaaaatatagtttttggtaacataatagtaaaataaat
+3416501/1
@@@DFFFFADHGHIIDGGHGIEF@HGBE<CGHEHJHBD>FFHGIGGIGFG
@1745979/1
gttgccactgctgctgctgaggctgttg
+1745979/1
@@@FDFFBBF<DFHBHIDHEGIDHIEHH
@7079242/1
cttgaacttcaccagatctagtaaatattggaaatggacaaaccttagga
+7079242/1
CCCFFFFFHHHHHJJJGHJJJHHJJJJJJJJJJJIJJJIJJJJJJIFGHI
@2277774/1
cacctgaatccttagaattcaaaaattcaaacttaaattcgtagcctaat
+2277774/1
@CBFDFDDDHHHHIHIIJIJGGIIGGHDHEEGIIIIFIIIIE3DH9?DGI
@2847475/1
gtcaaatatatatgtatcctattaatgctttaaacattaactagttgcac
+2847475/1
@@CFDFFEBFFBDGEGGHJDBDHHGFH<FHGG9HHGIG>>BFDHB<DFEF
@7583193/1
gtcaaattctacttctgaatgatgttctacgttatcatcaacatctgacc
+7583193/1
CCCFFFFFHHHHHJJJJJJJJIJJJIJJJJJHJJJJJJJJJJJJJJJJJJ
@7583219/1
tattgtttcaacatgtctttcagataaatttattgagctggaacatagtt
+7583219/1
CCCFFFFFHGHHHJJIIJJJJJIIJIJJJJJJJJJJJJJJJIIIJJIIIJ
@3417707/1
taggccgcacatgtttgtgcttctgaagagg
+3417707/1
@?@FDDF:<?@<DC>4CAFF4BB@GGG3CGG
@6070995/1
cgattatttttcctttgatgctgctcaatttaccttcatccttgttttca
+6070995/1
CCCFFFFFHHHHHJJJJJJJJJJJJJJJJJJJJJJJJJJJIJJJHJJJJJ
@39434/1
ctttggtgtacagaaatatttcggcttctgcttccgttccaccctttctg
+39434/1
@C@FFFDDFGHGGIIJJGJGGJEHIIJJIJDIGHIJIBGDFHGIJJJJJG
@6590414/1
caccgggttgttgcctaacaggaggtgcactggttacaggagatactggt
+6590414/1
CCCFFFFDHHHHHJJJJJJJJJHIIFGIJJJJJHJJJJJJGGHIIJJIJF
@6590810/1
ggctttagcactgcatctacacaaagggccatcattcatttctcctggat
+6590810/1
CCCFFFFFHHHHHJJJJJJJJJJJIJIJJJJJJJJJIIJJJIIJJJJJIH
@6071836/1
acaaaatgtaatctctgttcttttttgaaacgaaatagttttttacaata
+6071836/1
@@@FFFFFHHHHHJJJJIJJJJJJJJIJJJJJJJJJJJJJJJJJJJJJJI
@6591428/1
ccatatcattgagacattaacttgcgtagcatactttatcgtaacggtca
+6591428/1
CCCFFFFFHHHHHJJJJJJJJJJJJJIJJJJJJJJJJJJJJHJIJJJGII
@3420199/1
gggcttctattagttcatctatattttttaaggaagtaagtgcaggggaa
+3420199/1
@CCFD?;DHBFFHEFEGEH>HJGJIJIAGEGIDCHHGCHDCFHGGBHF:F
@1749400/1
ctatcaagtaggcaccaatcaaggcctccacacaatcagcaatacttttg
+1749400/1
@C@ADDBDDDDDFBHBGHEHGGACHGGGIGIEHJCGGCHIGHC4?DAG@D
@7583485/1
catacggaatctgccgagtccttccttctagtgcttcttccaaagcaaat
+7583485/1
CCCFFFFFHHHHHJIJJIHIJJJJJJIJJJJIIJJJJJIJJJJJJJJJII
@3420594/1
cagtaatctcgaatctattatctcttggacaagttgttatattagtcact
+3420594/1
@@@DFD?D?FHAHHIIBGIEIIB>DHGIIIHDFFBG4CGECHGIGHEIHG
@6592573/1
ctcatgttataacattatgcagttcattacctaagatatttgttatgatc
+6592573/1
CCCFFFFFHHHHHJJJJJJJJJJJJJJJJJJJJJIIIIJJJJJJJJJIJJ
@1750116/1
cttctgaaacaccatctcgatacagaataattctatgaggcttg
+1750116/1
@1?DDFDDFFAH=ECD<EBGGIIDH4<AHGBE<?9@4?CDFDE:
@3421289/1
caagttttacttcttctttaagacactgactaaaatattgtt
+3421289/1
@@@F?DDDDHGFDH@EHGFACFEEBGIJIJBHHGCH<GGGI>
@4496468/1
tgctgctcataaagcttattcatttcactcctcaatttgttaataat
+4496468/1
@@CFFFDDDFDDFIIIJIIIIGGGJBCHIBE9?BGIIFF@GHHGIIG
@4496471/1
ctctaaaccttcatctttatcagta
+4496471/1
@@@DD8AD;B?FD><CGG<CE<E:C
@2280381/1
ccataaccgtacttcatatcattgataattactgtagctgagtaag
+2280381/1
CC@DFFF;FDFHHIGJJJJJGIGGIIJHIHIHH91?FEHGE=?@FD
@6593838/1
cagcagctcaatgtaggttaccacatcaacatcgtcatatagcatcaata
+6593838/1
CCCFFFFFHHHFHHIJJFHIJJJJGFIJJJIJJJJJIGJJJJIJJJJJJJ
@7080978/1
aactcatactgtcttcagcctcatgttataacattatgcagttcattacc
+7080978/1
?<?DDDDD?A:<2CE4??CEF>D:A<AEEFICEE@>19?EB?DBDDFIII
@3946463/1
ggcgtatttacagaagcaaggttggcctattattggcat
+3946463/1
?@@D:0A;BF?HHBAFF@;C7C:3@FCG94E9?@999?9
@3946522/1
ggaacgttgatctggtctggagctggatgagtgacatcagcgccaa
+3946522/1
@@@DDD?3AC?DFGEEGHG<4CGEGGE@G3E??FHHGEGH<GBFEG
@5077125/1
ggaggaggagggggtggtagacaacctggagaagcaggggcttctaatca
+5077125/1
CCCFFFFFGHHHHJCGHFGIJJJJJJJJJJJJJJJJJJHHFFFEEEEEED
@2850236/1
attcattaagattagtattaactgtttaactaaa
+2850236/1
@@@DDDD>FHDFHII4?BD>FHGIDHC<EC<@@F
@5077314/1
cgattctatttcttggtcatcagtttgagatactgtaatgcattgtaggc
+5077314/1
CCCFFFFFHHHHHJJJIJJJJJJJJJJJJJJJJJJIJJJJJJJJJJJJJI
@628044/1
gtcccattgtgtttaatacttctaaaaag
+628044/1
??@BB?DDBADDHIIIIEGAFADHHIIGH
@628621/1
ctgctgttgttgctgaggctgctgtggtctctgctgttgttgttgt
+628621/1
@@CFFFDBFFHHGHI<EHG<ACDFDDG<?@GIIIEGCFC?@D@F?9
@3948273/1
caattgaagaagcaatttcttcgcagcctcttgttttgcttcttttttt
+3948273/1
@@@FFFFFGGDHH>EHIJEIHIAFEHIGEHGCHHGIIFCHGEHGIIGII
@3422704/1
ccaggaaaaccagattttggattgaggtgataacatatttcggcaaca
+3422704/1
@@CDFDFFHGHD<D@G>FHDIHGBDHI?C?EGGHIIIEB<FG6FBHEE
@5079597/1
ctaaattgttctatttcttttttcatcattctgtagtacaccttccaaac
+5079597/1
BCBFFFFFHHHHHJJJJJJJJJJJJJJJJJJJJJJJJIJJJJJJJJJJJJ
@8100166/1
cttccgtcaacactgctttcatcttcagaagaactggtagaagaactgct
+8100166/1
CCCFFFFFHHHHHJJJJJJJJJJJJJJJJJJJJJJJJHIJJJJJJJJJJJ
@6594562/1
ccactgattgatgtcccaatggtccacacctttgtcaccactatattcac
+6594562/1
CCCFFFFFHHHHHJJJIJJIJGDHGIJJJJJJJJJJIJJIJJJJJJJJJG
@6594717/1
cttcattttcggtttcgtaggcaggtggaggccatcgcctggtcatgcat
+6594717/1
CCCFFFFFHHHHHIJJJJJJJJJJJHIJJJJIJJJJJJJJJJHIJJJJJJ
@1752618/1
ataactatcaatactttaagagtactaccaactcatactgtctt
+1752618/1
11;A:DDDBFBF<B<:C:IHHG<<F@HDBEAHGEGGEGGED@?D
@8101024/1
ccactgctgctgctgcggctgttgttgcctctgctgctgctggggctgtt
+8101024/1
CCCFFFFFHHHHHJJIJJJJJJJIIJJJJJJIJJJJJJIIIJJJJIIIFI
@1753218/1
attcttcaatggttgctgctaaatcttcaagtacatagtacataacttta
+1753218/1
@C@FFFFFHDHHFH7EDHHGIJCHHCCEICHIJJJIFGGBHGBEFDC>FE
@42660/1
ctgcaattcttggttcaagatcattttaaact
+42660/1
@C@DFDDFHHFFDIBGEEG9F<FAEIDHGGHG
@6596340/1
ccactatctaaataaatagctgcagctaatgattcaaataagtctccaag
+6596340/1
@@@FDADDBFH?FHIIGF<EDFBAAEBHDHB9EEHHCHC<<9::CCB??9
@630161/1
ccgctgtgtctctttctttttttgttagactgatttgatagagcacggaa
+630161/1
@@@FFFFABDDFDGHGCIGIJEG>HCCHCEHIEEGEABGGGH<FAF7@:@
@43294/1
gtgccataaccgtacttcatatcattgataattactgtagctgagtaagg
+43294/1
<?=DDB4ADAF>AEFHBHGG9FHII<EH<@HAE@B>FFH:19CD30?4?@
@1167646/1
ccaactaaatgtcatggattcagcagaagtataaattaaactatggattt
+1167646/1
@@@FFFFFGFH<FFAFBGIIIABFHIIEG<EHIIHGGBEGIIJBBG?@GI
@43453/1
agctttcttaaatctggttctctaatcatctgattagtagtaac
+43453/1
@@CFDAFFHAHHFGIGFA@BDDEHGGHGHIHG?@>FH4:CFH>?
@1168041/1
cttctttccatcaaaggcaggaaatcgatttttgaaacacc
+1168041/1
@@@?DBBDCAB4AGF9AEC;3C@@4CB>39?4?D1?F9:3B
@1168070/1
cttcttgaatggtaacaaatctttgaataacttcagctaggccag
+1168070/1
@C@FFFAD>FABCDFFBCAEFGHI@EEGID@EBABFFHCC3?91:
@2282309/1
atcaaatgttaaaatctaacaaataacaagtacaggtcaaatccatcttt
+2282309/1
@@@FFFFFFDFHHGIGGEGCFHGGGJ3FHG<?F@HIFHGEDEH@B<FDEC
@1168531/1
gcgtcgttattgaaatcagctctcc
+1168531/1
@@@FFDDAHHDA>FHB@EFGBEFGG
@1168647/1
ccaaaattgtaaatccaggaacttcccagtcatcaggaataaagtcatta
+1168647/1
@@CDDBDDH>FDHBC@FH<=FGGB@F993AFHBA4?3C99CD>?0?GG9D
@7083626/1
ctggtcatcaactgagaggccaaactccttcaggcatgggtcactattaa
+7083626/1
CCCFFFFFHHHHHJJJJJJJJJJJJJJJJJJJJJJJJJJJFHIIJJJJJJ
@3949556/1
tggagctcatcaagcttcggtccgactgatgatttgaggttcttgtggaa
+3949556/1
<@<DDD8D8BBHBEHGIIIFEBGBHE8?9DFHGIIGE?H?DFGIG986BF
@5084245/1
gtcacaactaacaatgggccacaactcatattgatcgtcaaatgaaacat
+5084245/1
CCCFFFFFHHFHGIIJIJJJJJIIJJJJJJJIJJJGJJJJJJJJJIJJII
@632927/1
gccaataattgttctttcatgatactctcaaggtccctgattacttcttc
+632927/1
@@CADEADDBHCCE@EEG?<FHGEHGIIIIIC<?EEHHGG>GGHIIFCFH
@1753576/1
cttctaaattctgctctgataaattagaatcatcccatagcaaatggtat
+1753576/1
CCCFFFFFHAAHDIHIID4IHIIFH@FE<FH@CD>@>?FHFG9@DGGF>D
@3424894/1
ctttttttggatctgaagggcggtcccctcttttggg
+3424894/1
CCCFFFFFFHFDHIIIE9CGFHGIIJIIIIGGIDC6B
@8101845/1
atttacacaatataaatgcaccttcaacaccacactcctcaaggtacacc
+8101845/1
@@@DDFDD?BDFDDGIHI@I<FHFDFHH@EBGEH7BBD?DGIIIB?9???
@3425399/1
ctcgaatctattatctcttggacaagttgtt
+3425399/1
=??D7DDDFF8CDHIIGHFGIGE3BC<AHDC
@3950579/1
gtcatctaataattctttagcctctaaaccttcatct
+3950579/1
;:?ADB>D<?DD4BACF>H@FEHHIG<EGG3CC99CE
@6597012/1
taactatcttattgagataattatcttttgaaacaactacctcccctctg
+6597012/1
BCCFFFFFHHHHHJJJJJJJJJJJJJJJJJJJJJJJJJJJJJJJJJJJJJ
@3950713/1
ggcggtaccatggtataactatcttattgagataattatcttttgaaaca
+3950713/1
@@@DD?DDFFHDAEAAEGHAEHHAFHGGIIIGAH>FA@GHB@GG@EGGGI
@6597669/1
cacagaactcagcaactctcggatcttctatccttatctcatcaaatatt
+6597669/1
CCCFFFFFHHHHHJJJJJJJJJ3<<CGGHGGIJJJHIJJJJJJIJJJJJJ
@8102777/1
tgacattattgactaaggccgatctgaggtctgtcaattcaccaggtgat
+8102777/1
@<?DDDDDHFHAHBHGIG@GD?FDG9FG=GHGD?DFHGHHIIIIEI9BFH
@1756048/1
cccaactagttatgtgagggtgaaggtcctgtaaaatagcttgagaagcc
+1756048/1
B@@FFFFFFFHHDGF>FHCGGDFEGIEDDHIED@GFGIIGHGGHI?<FCA
@44682/1
gtcaattcaccaggtgatatatttttgcacctgttataaatgtaggaagt
+44682/1
@@@DFDFFHB<DFHEGEHIJDIGGJIIIJIJIGFHIIJH@GIIIHIIJJC
@6598911/1
ccctcttctggaaagcagctcttgcagcattgacactggcgttttggtgg
+6598911/1
CCCFFFFFHHHHHJJIJJJJJJJJJJJJJJJJJJJJJJJJJHIJJJJFHG
@2283209/1
caagaaaagcttctaaaagatcagccctatccttagtcttcagttc
+2283209/1
??;BDDDDFFFDHGGGGGFEDH9AEEGIIIII@C<CF@CGBC@994
@8103667/1
gctctccaaaattgtaaatccaggaacttcccagtcatcaggaataaagt
+8103667/1
CCCFFFFFHHHGHJJJJJJJJJIJIJJJJJJJJJIJJJJJJJJJJJJJJF
@1170131/1
tctagcctttcataattcataacgtcattagcagagctcgctactaaggc
+1170131/1
@B@FFFFFGHHHHIIHIICHGGIIHIGGEGIJJFGGGBHB@DFGCGHIE>
@2856103/1
ggcagaagcatagcatgctggacaatatcgcacataatacctgttctgta
+2856103/1
@@@DFFDEFDHHD@HHIIIJDCFFEH<<AF;EFIJJIBGEGGAHHFHIFI
@2856183/1
ccggtttctcaaaacatggtgctggatgaggaaatttttcataaagaagt
+2856183/1
@@@FDFDFHHFHGEHGIJJFHDHGG@HCHGAEGHGHIG>BEBGEIG?BG9
@3427962/1
tgcatctacacaaagggccatcattcatttctcctgga
+3427962/1
@@@DDDDDHF>F=GE>:ACEEGD@DD?FFA9?C?EB11
@3428025/1
ctggtgtagaattacagaataactcatgaatgctttctaatgtttcttca
+3428025/1
@CCFDEDDHFAHHIJJFDDHIIIIIGEBH9AFGG@FIGIGG@DFEHGGIG
@7085027/1
ctctatttcattgtgcattaatctatagaaaattttccaaacagtattta
+7085027/1
CCCFFFFFHHHHHIJJJJJJJJJJJJJJJJJJJJJJJJJJJJJJIJJJJJ
@7587992/1
ctaatatcctaacgttatcaggttttgggtagttgggtaatattttgata
+7587992/1
@@@D=DB=CF>FBFFGFI>FED:AEAD<A1CF?CCFF0?B<FF<GGDBFE
@7588012/1
cccgatacaatttcttgttttttatcatcctctttatttactagaaactg
+7588012/1
CCCFFFFFHHHHHJJJJHIJJJJJJJJJJJJJJJJJJJJIJJJJIJJJJJ
@1757902/1
ggtctggagctggatgagtgacatcagcgccaacaacaatgacaggtttt
+1757902/1
:?=;:A;DFDDBAHB>F?3:FDDHG?DBGGBGADH9??BBBGGI@GB<CC
@2857868/1
accccatggttgtcgaggaggtccc
+2857868/1
@@@DDDADG<FACFCBEAAH1:C??
@1758391/1
tcgtgagaagctgcaacggctgctat
+1758391/1
?@?DDDDBFFDFBGHIDFGHGI?EBG
@7588392/1
cagataatcccatatcattgagacattaacttgcgtagcatactttatcg
+7588392/1
CCCFFFFFHHHHHJJJJJJJJJJJJJJJJJJJJJJIJJJJJJJJJJJJJJ
@635574/1
gcagcaagtttcgcttgttttttacttgttcctgtgccataaccgtactt
+635574/1
@@@FFBBACD??AF8E=FCGIGGICH9F?DFGGGBGIIJEG@FGGFC7@=
@2284566/1
acaggagctgcgacaccatctgatgcct
+2284566/1
8:?DD3=DFFA?CG:C?FFFFCFG4?<D
@5564959/1
gttgagtttggtgggtaggggttgtttccctagactgtggttgagacact
+5564959/1
BBCFDFDEHHHFHJJHIIJJJFHJIIIJJJJJJJJJJIJJIJJJJIJJJG
@7086983/1
gcaccttcaacaccacactcctcaaggtacacccctataagggcttcgat
+7086983/1
@@@FFFFFDHBFHGGIGHIGBFHGEFACCFGIGIIBFHEIIEIIIIIGCC
@6600839/1
gttttgaataaaattaaggagtttcggaaacacgtttattattctgatca
+6600839/1
CCCFFFFFHHHGHJJJJJJJJIJJJJJJIJJJJJJJJJJJJJJJJJJJJJ
@6600885/1
ccagagactcgtccaatcagattgaaaaaaacaagttgtataacacaatt
+6600885/1
CCCFFFFFHHHFHJJJJJJJJJJJJJJJJJJJJJJBHIHIJJJJJJJJJJ
@6600886/1
gatactgcaaacaagggatagcactcaagggcacattatgttttctaaca
+6600886/1
;1?DA=DDHHDHFGEBB=FHBHHGHCEFEGDEC?;FHGEGBBBBDHGEHH
@4503441/1
gtcgaatactctgagcttgctgagcgactaatgccactgtgtccaca
+4503441/1
???BB?DDHG>?A<FE@F;CFHAFGEHGAGDBF4?DCBD99?FFGGE
@46721/1
ctccgacaaacgccatcctctcattcttagttgtaacaactaggggcacc
+46721/1
CCCFFFDFHGHHHJJHIJHGIEIIJGGGIJGGJHGFGHGHJC@FBF<F1@
@3430334/1
atttttattaacaatagattggttg
+3430334/1
?@@D?DADB:DHFDEB>ABFIIH?3
@638657/1
gttcttgtggaattgtgacactttgatgttgtaaggtgctg
+638657/1
@CCFFFFFHGGFHCG?FH9CG@FHI9FFHHIHIEGE@9:9D
@3431706/1
agcaggtattgcattggtataagcatttgcttctgattcttcttcatcag
+3431706/1
CCCFFFBDHGHHDIGIIAC>FGGHIBEEHAHIHGHCFEGGHE>FFCIGI@
@2860764/1
ctgtacttgaggctgagatgaaggtggtctgctgggttgctggt
+2860764/1
@CCDDFABFDHBF=GGHGEHCEHBAFF:CEEGHIFE?;@GH9<F
@3432531/1
cagaccaaaatttctttgtaaacaagttagtaaaatagaataaggagaag
+3432531/1
@@?DBDDAFDHHGFIEGJGEFFHHIGHHIHAE4EHIIJ9DHIGI<FHDGG
@3432755/1
gccagtacctatttctttgtgtcggaatacaaggcaggaaatggtgaact
+3432755/1
CCCFFDDFGHGHFGGBFEEFHHIJJIJJJJEIIJIEGGGIII@G<FH@FB
@3954960/1
gccatatttaacacacattttgtaaataattttcttaactttacacattt
+3954960/1
@@BBDBDAHHFDHIJGIJIIGIHGIIIICIIIJGJIGIIIEIIJJJI>F@
@4504982/1
catatgtatttatactgacataatctcattaa
+4504982/1
@@@FDFF?CBDFF>@>C@EHGGG<E<ECHFEI
@640317/1
ctctgttcttttttgagacgaaatagttttttacaatactgctgtaatgt
+640317/1
@@BDDFDEHHHHHFBBGBGHIIJIGEFECGGGGIDHGGGIIIIIIIEGI;
@3955387/1
catggtttaagaaggaccaaaggtttctgttgagctagtcatttgttccc
+3955387/1
@@@FD;DDHFHDFGEHIIGGCHIGIIIJJIGG?@GFHGCDHIEGGIHFC>
@3955539/1
cttcaagatagaacccaattctggcccaagaggagagcttttattgaata
+3955539/1
C@@DFFFFGHHHH?FHGGEGHIFGIGIICIGGGGFFEEGIIIJJJ<@@GG
@640887/1
caaaatttgttcacactgttcctggctgagagtaattcgtcgcgcattct
+640887/1
CCCFFADDHBFHDGGGHJHIJEGIFGEFBGCC@GGIGIEEEH>HFGIJ@F
@5092195/1
ctggaaagcagctcttgcagcattgacactggcgttttggtgggcatggc
+5092195/1
CCCFFFFFHHHHHJJJJJIJJJJJJJJJJJJJJJJJJJJJJJJJJJJIJG
@6602820/1
gttatatggtgattgatgccattcaactttgcattaactttctgtagtat
+6602820/1
CCCFFFFFHFHHHJJJJJJJJJJJJJJJJJJJJJJJJJJJJJJJGIJHII
@5567529/1
gttgccaactctttattatcaatcatcaatcctttttatgaatgagccag
+5567529/1
CCCFFFFFHHHHHJJJJJJJJJJJJJJJJJJJJJJJJJJJJJJJJJIJJJ
@1760715/1
ctgcatcacccaagaactcaagccgctgataacaatcagtgactctatta
+1760715/1
@@@DFADFHDFDFB>GHD:CGECFHEAGBGFGBGC3BFH9?<FFGI<<?<
@5567657/1
gtaaaataccttctttgactaaatactcctgaaggagtgatatcggtgtt
+5567657/1
CCCFFFFFHHHHHJJJJJJJJJJJJJJJJJJJJJJJJFGHIJJIJJFGFH
@5093522/1
ctgttgttgaggctgctgtggtctctgctgttgctgttgttgctgaggct
+5093522/1
CCCFFFEFHHHHHJJJJJHIJHIJJJJJJJJJJJJJIJJJJJJJJJJJJI
@1172939/1
gctccaattgcattccctttcacactagggacatgaggtgaaattattgg
+1172939/1
@@@FFFFFDHHHHIIJIJEICEJGIIIIB=CDFEHEIIA;?DGGGG?BDF
@5093703/1
ctcttcttcaaatccagaattaaaagcttcttttccaattggttctaaat
+5093703/1
CCCFFFFFHHHHHJJJJJJJJJJJJJJJJJJJJJJJJJIJJJIIJJJJJJ
@1761191/1
ctgctgttgctgttgttgctgaggctgctgtgg
+1761191/1
@C@DDDDDBHGHHHI3AFHB@FGGCEG<@9?C?
@2287089/1
cagaattttcgtttggagcaaatacaatgtatttgctgtctttgtgtctt
+2287089/1
@@@DDFFFFHFHHJBH@FHJFIIJJIFEF<FHIIIHIEF>@GHHJJJDHH
@4506568/1
ccgcagattaaaatttttaagtacgactaag
+4506568/1
@@CFFFDFFFFB?GHHIIEHIAAFHHEE?BD
@6603810/1
acctgatgcaattcaaaatttattttttgtgataaatggcagtaatcacc
+6603810/1
CCCFFFFFHHHHHJJJJIJJJDHIJJIJIHEEEIJFIJGIIJIJIIIIIG
@5568131/1
cccacatggcaggaagttttctcgcaacttaggttatgcgaagtacataa
+5568131/1
CCCFFFFFHHHHHJJJGIJJJJJJJIJJJJJJJFHIJJJJIJJGIIJJJJ
@7088761/1
tggcaagacctccttcttcaagcctagggaaaaggtgaaataaatgaatt
+7088761/1
CCCFFFFFHHFHFJGHIGHIGHIIFGHJIJJJIJI:?GHDFHIIGGJGIG
@6604023/1
gttgggtaatattttgataacgtggatgtagataggctggcctgcttgtg
+6604023/1
CBCFFFBDHHHHHJJJJJIJJJGHIJIJHIIJJJIHIIJJJJGIJGIJGH
@1761967/1
ccctgcttctccaggttgtctaccaccccctcctcctccacctttctttc
+1761967/1
@C@FDFFFHHFFHJIHIGJJG>@EFH1FFGGGJCHIGGIJIGE>?9?BFG
@1761980/1
gcagattaaaatttttaagtacgactaagtgagcacactaaatcaccaca
+1761980/1
@@CFFFDDGHHHGIIIJGHHHHGFGHG@G<E@EG?@GIIJIEACGEIJJI
@5094946/1
caacagtataacattcgtcctcctgccactcatcataatgaacaatatct
+5094946/1
CCCFFFFFHHHHFIIJJJJIJJIJJJJJIJJJJJJJIJJJIIJJJJJJIJ
@5568644/1
ccatcatttgctgctcataaagcttattcatttcactcctcaatttgtta
+5568644/1
CCCFFFFFHHHHHJJJJJJJJJJJJJJJJJJJJJJJJJJJJJJJJJJIJJ
@4507239/1
gtctcttcaaaatcttcttcatcacgtcgtctttttttaccaaaccggta
+4507239/1
@?@DFFFFGDDCFHIDIIIGIII>GHCGEGHGEGIEGHHGG@HCDHG>;A
@6079860/1
gtcagaattttcgtttggagcaaatacaatgtatttgctg
+6079860/1
?:?DDDBDHBBCC2AA@@EHICEG@AFEGFHBFGHIGHF?
@6080088/1
ctaggtttcctactgacagcaccacgagaactactatgagatcttcgccg
+6080088/1
CCCFFEFFHHHHHJJJJJJJIJJJJJJJJJJJJJJJJJIJJJJJJJJJJJ
@4507748/1
aagctttacaactcctaatcctgtttcatccgc
+4507748/1
@@@DFFFFDHHDFGIJIDHICCHEHIGIGIEGG
@4507913/1
ataaaatgaaactgggcacaaccattagaatcacctgctgctttaaaatc
+4507913/1
CCCFFFFFFHHHHJIIJJJJIJJIEHIDEGAFGHJIGJJJJCHGIAF4EH
@7591779/1
cttcagccttatgcctctcaaactcaagctgtcgcttcaattcatccact
+7591779/1
?@@=DDFFGHHHHGIIIIIIJGJJIJIJIJJEHGBGHGJGIJIJIJJIGD
@2863796/1
ctttgcagcagcaagtttcgcttgttttttacttgttcctgtgccataac
+2863796/1
@@@DDBDDFHF3CC;C::CHIIIIHIIDGFGIIIIHHIIIEDFGG@B>DF
@2863829/1
cttgactatgtttgatgacatatcaataactttctcctcaa
+2863829/1
@C?FD?DEFGHGBGBHG4A?@D4CHHHE@DE?BCHEHIGIC
@5095942/1
ctcttcctcgccatctgcctattttggaaactatactgtcattaatggaa
+5095942/1
CCCFFFFFHHHGGJJJJJJJIIJJJJJGIJGIGIGIIJIIJJIIJJJIJJ
@643001/1
gttgttaatctctctttcccgatcaggcgctgacctggcggtagctttaa
+643001/1
@@<D;;DAHHDDHI>FCEH<CGGBE>BE>G>D@B>D>GH0@;;A=DGEE?
@5096199/1
gctcagaatcgagtagcctttgctcagcatctcgaggaaccaagtagcat
+5096199/1
BCCFFFFFHHHGHGHJJJJJJJJJJJJJJJJJJJJJJJJJJJJJHIJJJI
@8108846/1
cactgttcctggctgagagtaattcgtcgcgcattctgttgtatatttat
+8108846/1
CCCFFEFFHHHHHJJJJJIHHIIIJJGHIJJJJJJIJIFGIGHJJJJJJJ
@643454/1
ctcaactatagtttaaaaaaacaaaacaagaatattctattgaattgatt
+643454/1
@@CFDDDDHDHDFHIBE@ADHIIIGJJGGEG@<BBBFICIIA4BBG9F9F
@8109150/1
gtccacttggtttatgccattgtcatcttttttcgtaggcacaataa
+8109150/1
@@@FFFFFHHDFHFBFGHJIHIIIIIIGIHHBHHIDFFGGIGIGGHI
@8109261/1
attttatcggccaacatattactgacctcaaccgtacttctagcatt
+8109261/1
@@@BDFEFDFFFHIIBIIJJJJJIIGIJDHGJJIFGIJJGJIJJJJJ
@3956533/1
ctcttgttttgcttctttttttgacctacccttgccg
+3956533/1
@7@DA?:=CDCF>G?EGGCG:?FHEBFHEBFA>BG90
@2865545/1
gtgccataaccgtacttcatctcattgataattactgtagctgagtaagg
+2865545/1
<=?DDD4DF3AFBD=FFIIIIFHHFHHIIIFGFEEFCDFE@BG3;:BDDC
@3435681/1
gccatatttaacacacattttgtaaataattttcttaactttacacattt
+3435681/1
?@@FFDFFHGG?F?EGEHIBIHACHEHCFGIII>BFGHGIIGHHHIIIHB
@1763865/1
caaaattgtaaatccaggaacttcccagtcatcagg
+1763865/1
@@@DFFFD4=BDHCHGHHIIEHHGHEII<FEIHIIG
@4510002/1
ggtaacttctgtcttgaaatctgtagcccaatattgattccagaacttcc
+4510002/1
CCBDFFFFGGHHHIJJHIIJGGBICC<FEFBHDHIEG@HE>?DFHGCEGI
@3436257/1
gtctgcatctgtatatgccctagcacggaaa
+3436257/1
@?@A;D>D>4:<?FGC<ABFF@G<F<@C:B:
@3436535/1
ccaagcttaacattgattttaaggcaaagattggagagtgtttgtgggga
+3436535/1
@@@FBDDF>FDHDGA@<FHGBFEHIIGG@HIBHGH@G?1:C@;FBEGG@;
@1765054/1
ccaagaacatgtggcctatcctctggaggaattcctttaaactgatc
+1765054/1
@@@FFFFFH<FDFHG@>3CCEH@HGI9;;EHBEIGGBHBHH3@DAG<
@2289591/1
gaaataagaaagcaagagaaggaagtgaggtacacagttgcagtcctgag
+2289591/1
@@@DDDDDFFFF>FEHGH9EGGGHCCFEG@CEHEGFG4?DA<?BFGGGBF
@5097400/1
ccggtctttctcgataatcaagtgttggtgcattcataattcgggcctta
+5097400/1
CCCFFFFFHHHHHJJJJJJJJJHIIIJJHIIHII@GIIFHIJJJJJJJJJ
@1175407/1
ggcttttatgttttcttttttaaatttcttatgtggattgccataatcat
+1175407/1
@C@FFFFDHHFHG9FHIHIBFHIGHGI>HHGHIICCDHGHGIGGCGEGHI
@2290066/1
cgtgtgatatgatatgggttgctgtttacaccaacgataaaatcaggctt
+2290066/1
@C@FFF<DFFHGAD<BBE;EG@FHA>H>HH9EEEHGGGD:?:?<?3B38B
@2866345/1
ccctgaatgtgatttttaatttcccagcacctccatca
+2866345/1
@@@DFBFDFHDHDAHIIIII@GFDGGG>AHHIGHEHGB
@3437913/1
gtcacttcaaactgttgctcagcagctatctcttgtaggaactggactgc
+3437913/1
@@@FFFFFHHHHGIGBHGIJIBHGIJIEHJJJJIJIJIFJDIJIJIDHIJ
@1766990/1
ctcataactaaaacagggttcatgagttccactttcacaatcaa
+1766990/1
@@@?BDBDHHFBDGG;CCF9A<C4EGHEFHBGCCHG<<9?@FGE
@3958086/1
gggagatttcggaactttggtactaaattgttctatttcttttttcatca
+3958086/1
@@<DDDDDFFFDDFFEEGE93AEH4F<>?C?FF@9BDE?DAFCF>BFFFD
@7594170/1
cttatttcaacaccagtgaaaaattgtttgccacgcatgtcccatactcc
+7594170/1
CCCFFFFFHHHHHJJJIJJJJJJJJJHJJJJJJJJJJJJJJJJJJJJJJJ
@7594209/1
gaaggcttttgggtcgtgagaagctgcaacggctgctatagatggaacgt
+7594209/1
@?@FFDFFGHDD?<EHEGGGCFHIEHFADHGIIIII@DFCHFGGHFEEF6
@3958920/1
ttctatcacatcggaggcaaccaatatgttcgtctcacccatgttaaatt
+3958920/1
@@@DDBDDDFDHAACAFAGIGIGEIAEIFGIC?D?DF@;B;9B@DEIGII
@3959005/1
ggttcttcttcttttttccacgtgaaatctttaggctgcagctcaaccat
+3959005/1
@@?DFFDFHHGD?9FDF<CEHE<FEGE>GEHIBBEECEEGIBB@FHID@F
@2867605/1
cctcattttcgctcagaagaaataatatctcagcaccaattttatgattt
+2867605/1
@@?DDDDDHD<FH3@BFH>FH>FFGH<CA??CFBEGIIGGIIEG>D9BEH
@3439273/1
gctctaactaaaaattcttttttaagtaaca
+3439273/1
@<<DA4D;F:?<3BEFE?@BHAD?FFA<<<9
@4511298/1
aaactgaacgtgtacacctggtaaagaggtgacaaagatagtaagttatt
+4511298/1
<@@DDFFFGFDBCFGIIII@G<C9A<FGBFG<<?FEGE@C<?BFGFEHH9
@6608643/1
gctcaatttaccttcatccttgttttcaaagttgataaataatattaatg
+6608643/1
CCCFFFFFHHHHHJJIJJJJJJJJJJJJJJJHIJJJJJJJJJJJJJJJJJ
@647856/1
gctgtgtctctttctttttttgttagactgatttgatagagcacggaagg
+647856/1
@@@DDDADHGGGGIIIIIBGIII<:BBCG@EGGIIIIE@DFHGII:7;@D
@2291838/1
gttgctttcgcagggtaagtctttcagtctcatccacattttatgtg
+2291838/1
@@@DDD8DFFDHFG12AD@EBAHE>AFGHIIGG:CAD<?@GAAGE49
@649237/1
attaattcaattgaaaatatttatatatttgagtaactatgatttagaca
+649237/1
@C@FFFFFGHFHGHGIEIIJJJJJJJIGIJIGIHIJJICHGIIIIIIIHH
@2292355/1
ccatcctctcattcttagttgtaacaactaggggcaccatgacgata
+2292355/1
C@@FFFFFHHHGDIIJIHEDGHEHHDHDGC4AFEHEHIJHGGH=;D;
@2292605/1
cagcctcttgttttgcttctttttttgacctacccttgccgacagcaata
+2292605/1
@7@DDFFFHH8CF@BHGGCH>HIBHGHHGHGIGIICHIGG66AA<ACGEG
@53356/1
tctatatccatcggttcttcttcttttttccacgtgaaatctttaggctg
+53356/1
@@@FFFFFFFHHHFEGIGGIIIIGGEIEHHIEGIGIFIEHDG9FGGH8?D
@5102721/1
catgttataagcaaaatattttaaatgacaattactgtcatataaactcc
+5102721/1
CCCFFFFFHHHHHJJJJJJJJJIJJJJJJJJJJJJJJJJJJJJJJJJJJJ
@5573413/1
ctttgtttttactcctttttcaaaaccttcttccagcatagcttcaattt
+5573413/1
;BBFFDFFHHHHHJJJJJJJJJJJJJJJJJJJJJJJJJJJJJJJJJJJJJ
@5573494/1
cctggcggtagctttaatcatagttgatgtctgcatatcagtcagcttct
+5573494/1
CCCFFFFFFHHHHJJJJJJJJJJIJJJJJJJJJJJJJJJJJJJJJJJJJJ
@5573551/1
ctcagagctaccttggcagctgctaattttgcttggtgtttgttttctcc
+5573551/1
8BBFFFFFHHHHHIJJJJJJJJJJJJJJJJJJJJJIDGHIJJIIJJJJJI
@7095350/1
cactcatcaagaacttggtaaactcttagatcttcattttgttgccttaa
+7095350/1
CCCFFFFFHHHHHJJJJJIHJJJJJJJJJJJJJJJJJJJJJJJJJJJJJJ
@3959873/1
ctgaatccttagaattcaaaaattcaaacttaaattcg
+3959873/1
@?@FDDAEHDDHFGGGHJIIJIJGIIIGIIJGC>CGCA
@1771259/1
cactgactaaaatattgttcaagttcacgagg
+1771259/1
CCCFFDEDHHHFFIJII@F>FIEAH>HGGEGD
@5574049/1
aattaatataataactacttctttggacaggaaggtaattatattataat
+5574049/1
CCCFFFFFHHHHHJJJJJJJJJJJJIJJJJ1FHIJHHIIJJJJJJJJJJJ
@3440546/1
ctgtgccataaccgtacttcatatcattgataattactgtagatgagtaa
+3440546/1
?@BABDFFHHFDHIFEHIGGIBHJIICHEIIGIJJEGHIIDFHHH9B<FG
@3442269/1
atttgttaataatagagtaattggg
+3442269/1
8??DADDDHBDDDG@?E:CBFFBB9
@651388/1
gctcattattagaatccccattttcagtagtgatgaaatct
+651388/1
C@@FFFFFDDDFFEGGDIGGGEICE<HC4CE>EFA<?4??E
@651410/1
atcattactaattttttgcaattgttgagtgaagtttctgagagcatctt
+651410/1
@@@DDFADDBDHHJIJGIIHGGGJFHGHEGG<CHGD4?FDECHH?GG@GC
@6085972/1
ggtcaaatccatctttgtaaataaaaaattaataacattaatatgaacaa
+6085972/1
CCCFFFFFHHHHHJJIJJJJJJJJGIIJGJGGJJGIGIIIIJJJGGEHHI
@6086188/1
gctagaacctgatgcaattcaaaatttattttttgtgataaatggcagta
+6086188/1
CCCFFFFFHHHHHJJGIHIIIJIJIJJGIIJJJJJIJIJJJJIJJIGIHJ
@3961822/1
cggtctttctcgataatcaagtgttggtgcattcataattcgggccttaa
+3961822/1
?@?D?DFFHHDHHIJJJIIIJEHCIIFE;?EHIJIJII@F>CGGHGIGCE
@5102923/1
acagaactcagcaactctcggatcttctatccttatctcatcaaatattg
+5102923/1
@CCFFFFFHHHHHJJJJJJJJ3<<CFCG?CEHIHCGHIJJJJJJJJJJJH
@7597552/1
tttccatatcatattatacctgaaggcttttgggtcgtgagaagctgcaa
+7597552/1
CCCFFFFFHHGHHJJJJIJJJJJJJJJJJJJJJJHIIJJJJJJJJJJJJJ
@6086707/1
caggtttactgaacttagctgtctctggttccaattctaacagttctctg
+6086707/1
@@@FFFFDDHHHHJJI@EGGCHGIJJIIEEHHECHIIIGGIIIIIJ@GHG
@6613190/1
atcaaaagtaaaatcttttctatcttcatctgttattaaatgagggcatt
+6613190/1
@BBFFFFFFHHHHJJJJJJJJJJJJJJJJJJJJJJJJGIGIIIJJJJJJJ
@5103955/1
tctgtatttcctgtgatcttgtctaagattgctttcgctgcggcatgctt
+5103955/1
CCCFFFFFHHHHHJJJJJJJIJJJJJJJJJJJJJJJJJJJJJIJJJJJIJ
@7598240/1
taataatttacaaatatcactaatcttcaatacattggtttgaataaaat
+7598240/1
CCCFFFFFHFBFHGIIIHIJIIIIHHIGIJJGIDGHHJGHIJGIJIIGJH
@5104016/1
gcctggtgcggaggctaccttgccgtaggaaataagaaagcaagagaagg
+5104016/1
CCCFFFDEHHGHHJJJJJJJJJJJJHIJJHIJJJJJIJJJIJJJJJJJJJ
@1772757/1
ctgtaccttgtatactagcatgactgactagatagaagtctaattcagta
+1772757/1
CCCFFFFFHHFFFHIJJIJJJJIJGIIIIHHHJJJJGIIII@HIJJGIIJ
@5575035/1
ctcttatgaaaatataactatcactgcttttttagttttataggttcctt
+5575035/1
CCCFFFFFHHFHHJJJJJJJJJJJJJJJJJJJJJJHIJJJJJJJIJJJJJ
@6614085/1
ggtatctccactttcatctgagaggattctgattccatggattcataaaa
+6614085/1
BBBDDFFFHHHHHJIJJIIJJJJJJJEIJJJIIJHIJGJJJIIHJIJJJJ
@6614105/1
ctttgatggaatttcataaacaactttcaaatccttaatatacgcaacaa
+6614105/1
CCCFFFFFHHHHHJJIJJJJJJJJJJJIJJJJJJJJJJJJJJJJJJJJJJ
@5104729/1
gtttgtttggtttaaattgtctaactacttcaataagccgaagcacttta
+5104729/1
CCCFFFFFHHHHHJJJJJJJJJJJJJJJJJJJJJJJJJJJJJJJJJJJJJ
@5575538/1
ctcggatcttctatccttatctcatcaaatattgataaactagtttcttc
+5575538/1
CCCFFFFFHHHHHJJJJJJJJJJJJJJJJJJJJJJJJJJJJJJHJJJJJJ
@4515309/1
gtcctgttggtccattaatataaaatggttcaacttctttggtgtac
+4515309/1
CC@FFFFFFHAFHJJIIGGIIJJIIJJGHBCH>@HIGEGGII@GGGG
@1773782/1
ctagtttttcaggtttactgaacttagctgtctctggttccaattctaac
+1773782/1
@@@FDFFFHBFH>AFGGHHEDGHIJ<HCHI<BHHIHIIGFBAAFHHGGIG
@55314/1
gaaggattttctaaagctttgaattcataagttggttgttttttaagtgc
+55314/1
@@CFFDFFHFD?CDHGG>HHJCF<FGH4ACF@FHI?GA:DHGHGGIA?F<
@2871172/1
cgctaatttaaaaattgaatagtttttatgaaatgagtcagaattttcgt
+2871172/1
@@@DDDD?FHFF>F>E@4AEHIHI@HEECGHIGGIIICHF>FIGGHIIG8
@1179543/1
cacggttgatgattttgacactccaatagtacttcttttgtgt
+1179543/1
@@@DDDDDBHADBEGGIII<F>FE9EHFHCDGFHGIGHG?FF;
@3444029/1
gttgaggctgctgtggtctctgctgttgctgttg
+3444029/1
@@@FDFFFGH7?FE>>A<?HFAB<EBB?<F9C<F
@1180100/1
gccaataattgttctttcatgatactc
+1180100/1
@;@DDDA?B?DA?A?<@9@FEEHIGIG
@8118185/1
gccggctggtgccctgaataccttgatggctacaaagatagaagtcgaat
+8118185/1
CCCFFFFFHHHHHJIGIJJIJJJJJIJIJJJJJGIJJJIJIIJGHIJJIJ
@3445127/1
cggcatttctttcagaccaaaatttctttgtaaacaagttagtaaaatag
+3445127/1
@@@DAABDHHHFHIIIGIGG;FD<?FFH@HFHIG>GEECDDE<FGH@<GE
@57279/1
gctgtacttgaggctgagatgaaggtggtct
+57279/1
@@@FFDFAFHFDHHFA3CBDE4FHG;E=8C9
@5105680/1
tcttcattttcggtttcgtaggcaggtggaggccatcgcctggtcatgca
+5105680/1
@CCFFFFFHHHHHFHIIJEGIIJJJJ?FHGJIIIJIIJJJIII=CGHIII
@5576331/1
ctgggtttaaaatcttcaataacattactcatttctgataggttctgcaa
+5576331/1
CCCFFDFFHHHHHJJJJJJJJJJJJJJJJJJJJJJJJJJJJJFHIJJJJI
@2875230/1
ccttaatatacgcaacaaagctttcacgttcataaggtctcatttgaaaa
+2875230/1
CC@FFFFFFHHGAIJJJJJJDIGID>HGBEHIIJEFGBHCHEIIIIIGII
@2296381/1
actgtttacaaacttctaattatcaatgacacttgtcggctttatcacga
+2296381/1
@@@FFFFFFHFHGGIJGIIIJDIIGGJIGI<GFHH>D<:FHBIBHHGHGH
@8120465/1
gtcacttcaaactgttgctcagcagctatctcttgtaggaactggactgc
+8120465/1
;@@DD?DDDFFHHI:EDGIC<FEEGCGECHIIIIIHGIIIGIIIIB@HGH
@6088808/1
tcatctacatgtcgaagcaatggtgaaataggttctgaaagacttgtaaa
+6088808/1
CCCFFFFFHHGHHJIIIIJIJJJHHGGIJJJIGHIJJIJJJIJJJJIIII
@1182946/1
gttcctggctgagagtaattcgtcgcgcattctgttgtatatttatgctc
+1182946/1
C@CFFFFFDBFHHGIGGEHJJJGCHHIDEHGIJBFGIJJIE@HI>HCGGH
@2297229/1
atcaactgcagcctcttttaccattgtacgagtttgagcatcattc
+2297229/1
@CCFFBDDHHFHFIIIECHGIJJJCH<AHGCBF;@DCDHIEEHGIG
@1183181/1
ggaacaagaatgctgttaatgcctccaagcttaacattgattttaaggc
+1183181/1
<@@DDDDDD?FF4?FG@GGGGEHII?CFGCGEECEG@FG9FF?BBBC93
@5107846/1
gcttcggccacttctttgaactaagtacagcgaaattcttattcgattga
+5107846/1
@<@FFFADDFHHHIIIIIIGGHGIIFGGIGIIFGGCHIGIIIIGG@FHGC
@5108037/1
gctcttgcagcattgacactggcgttttggtgggcatggcctgcagctcc
+5108037/1
CCCFFFFFHGHHHJJJJIIJJIJHGGIJJJFHIJJJJJJIIJJJJJJJJJ
@57955/1
cttcacacataaattcgataacaggctgagctttataaaatgcagtggcc
+57955/1
@@@DBDDDFF?8D4<BE4AAGBD<31;;;??EFEEGIDE41:B>F49BGG
@8121461/1
ggtaaatttatcgcaaggtaacgtaaaacaatatctattcaacaaaggaa
+8121461/1
@@=DDFDFHGHHHIFIIIFFGHIFHIJJJJJJJJJJIIGIGIJIIJJJII
@3964258/1
tgtatattttcatgagtacaatagaggtaagtagttatagcatacttaag
+3964258/1
@@?DDFFFDFHFHJIIGDHEHEHGIJECFEFBFHHIGIGIIGFHIGIIIH
@655387/1
ccgaggtttaaattttttccgctgtagtacaaatttctattcccgattat
+655387/1
?@@?BADDFHHHDGIEGGIIIIIBFHIFHIIIIDIIIIIIGDFHIIIIIC
@655398/1
gccgcttgttgctgtacttgaggctgagatgaaggt
+655398/1
@@@DFFDDDDFHHJ>@GIID<3BFGG9CCGG@BC@?
@1774936/1
gtgagtaatctctgtatcaacaactgta
+1774936/1
?:?D?A2?FFBBDGFD<BIHH<;FGH:A
@6616019/1
cgctatcatcctggctgttgccatttgattcgtcctttgtttttactcct
+6616019/1
CCCFFFFFHHHHHJJJJIJJJJJJJJJHIJ9EGHJJJJJIJJJJJJJJJJ
@7599780/1
gcagcagtcatcaccaaaacctgatgattttcaagctcttcatgccactg
+7599780/1
CCCFFFFFHHHHHJJJJJJJJJJJJJJJJJJJJJJJJJJJJJJJJJJJJJ
@8122338/1
catagcttcaatttcattgtcgcttatgtcaaattctacttctgaatgat
+8122338/1
CCCFFFFFHHGHHJJJJJJHIIJJIJJJJJJJJJJJJJJJJJJJIJJJIG
@5578051/1
gccgcacatgtttgtgcttctgaagaggacatccccgtaccataacaaac
+5578051/1
@;;ADAA:CDCDDHIEDAFGHH>FHAHIEEFHB;BDHDFGFHGGIEGGG8
@58935/1
gtttccttatcagtaatctcgaatctattat
+58935/1
@=@DDDD?ABFFD<ECBA@:A?EFHHGGHI>
@59008/1
gtggtctctgctgttgctgttgttgctgaggctgctgtggtc
+59008/1
??@D=BDDHFHBDBHGGE>IBFGGGE<FFGHDEHFED:D>?0
@657077/1
caggtggaggtgaaaagaatgatcttccaactgtcaca
+657077/1
?BBFBDDDHGDDHIIJBDHJJGGIJIFIJFI<>GCBGE
@3965579/1
gtactatcatcagctggtgtagaattacagaataactcatgaatgctttc
+3965579/1
@;?BDDDDBHFFFIIIJFH<?BCHHIIAF@<<FBAFGAF@F<BFGGG4BF
@2297711/1
tatcatcaacatctgacccttcacactcatcaagaacttggtaaactctt
+2297711/1
CCCFFDDBF>DFHGI@EHIGCGI@@CDGDBFHHCG;BDGGG>DGEIII9B
@3966070/1
tccataataagtctaaatagaccttcagggtcttcatgggcttctattag
+3966070/1
@@@FFDBDHBF<FHIGGEGICICH>FFHGG9BFEH@EHEH<BHG4:?D?B
@7102221/1
ctaaaatattgttcaagttcacgaggagtattcttggaaacaattttata
+7102221/1
CCCFFFFFGHHHHIJJJIJJIJJGJJGIFHIJJJJJJHJJJJJJJJJJJJ
@5109351/1
ggcttgtctaacttgaccaacggtaaaagcaggaggttgttgcatccttt
+5109351/1
CCCFFFFFHHHHHJJJJJJJJJJGHIJJJJJJJJJJFHIHIJJJJJJJJJ
@7102855/1
cacacatatatatataattaattcaattgaaaatatttatatatttgagt
+7102855/1
CCCFFFFFHHHHHJJJJJJJJJJJJJJJJJJJJJIJIJJJJJIJJJJJJF
@1183803/1
cccgatacaatttcttgttttttatcatcctctttatttactagaaactg
+1183803/1
CCCFFFFFFDFBHIJJIJIIJJJJEIEIG9DGIJH<BB>AHCHIGICHHG
@6089930/1
gatcatttcttcattttcagctctggctattttagcatggaatgtgatct
+6089930/1
CCCFFFFFHHHHHJJJJJJJJJJJJJJJJJJJIJJJJJJJJIJJGIJJJJ
@2299195/1
gtagtttcacttttgttattggtttccttatcagtaatctcgaatctatt
+2299195/1
CCCFFD?DHDF?HBFHIGGF>B?;FHIIJBHHIG@<1?@DG9FB@D>09?
@2299512/1
gttccagagactcgtccaatcagattgaaaaaaacaa
+2299512/1
?@?;BDDDH;FHHIIIIBHIIIIFDH9FHEHIG8DGG
@6090496/1
gtgaaggtcctgtaaaatagcttgagaagccctttgttttccttcttttt
+6090496/1
?@?DDDD=ADDFCBGHIE@FIGIGIIGIEEHHIIIGCFGGHIGIGIIIII
@2879440/1
cttcagtaaataacaaagaatggaaggccaaaatttgttcacactgttcc
+2879440/1
CCCFFDDFGHHAHEIIJJIIIIIIIIG?HHEC:<EFHGEGG@FAFAFFHB
@3449590/1
aataaattggcatcccacttttatgaatg
+3449590/1
@@@DDFDDFHGDH@GGGG9AEHGBH4AHC
@4520110/1
gtcactttatatgttcttttaacactctttgatggaatttcataaacaac
+4520110/1
@@BBFFDFFDDHFGIIECHEIIIHGJIIEHAFHGIJGGG>AGIIGHHGEI
@6618598/1
atcggttcttcttcttttttccacgtgaaatctttaggctgcagctcaac
+6618598/1
CCCFFDFFHHHHHJJJJJJJJJJJJIJJJJJJJJJJHJJJJJJJJJJJJJ
@3968964/1
ctaggcaaggtacagcctcaccacctcaaccgaacacttctaggttacat
+3968964/1
@@@D<BADHDCFH<4BEEGHIDDGCG>G9;FEDB@DHCHIEGHE?F4==C
@3969020/1
tgaggagcatgttcttgcctttgttgctgctgtggtggttcttgcctttg
+3969020/1
@@@FFBFFFDHH?G@ABGGIGFH4:CHGIHGCDAGFH<DGIICHIGGFCH
@4520434/1
gcgccaggtgtccggtcttcactgcagcctgactgg
+4520434/1
CCCFFFFA:A<??;FEFBHGCHDEHGHI<F@@B?D:
@7106443/1
tggttgtaacgattggaaaaataatcagaatatgaatggtattgctctgc
+7106443/1
CCCDFFFFHHHHHJJJJJJJJJJJJJJJJJJJJJJJJJJHGIJJJJJJJJ
@4520900/1
tgctaaagcactaccttcagcgggagaccttggctttgccgcttgttgct
+4520900/1
C@@FFFFFFDHHHGHIJJJIGHGIIIIJJEHIIJJIJIIJIJJIJGIDCA
@3451964/1
gtcagcacagaataatcttgtatgatgtctcttttggactacaataaa
+3451964/1
@@@DD>DDFF;2<A<EBBEEGBB?4FAABHG94CHGI<@<?C<9BDDG
@3969878/1
gtttcgtcctatacctttgaatgtccctttgccaaatacttcaactgtg
+3969878/1
BB@F?DABFADHHHGHIJGGHIJIIDGEGGBHCBHHI@@BGHEDFCH<D
@5113079/1
ctgcaatgaccatcaatcatcccttttctatgctactgttttccaattcc
+5113079/1
CCCFFEFFFFFHHIIJJJIJJJJJJJJJJJJIJJJJJIHIIJJJJJJJJJ
@3452223/1
gcctcatgttataacattatgcagttcattacctaagatatttgttatg
+3452223/1
8?;A=DDD=A?F8C<ACB433:A<CHIC4AB@<FHBBEB>GCF?CDB9?
@7602799/1
tgggatttgtgaagctgaatttttagaaaggcaattaatattatttttat
+7602799/1
BCCFDFFFHHFHGIIJJIIIIJIJGGDHFGIIIJIIIGIIJJJIIJJJJI
@7602884/1
aggaggtgcactggttacaggagatactggttgttgttgaggtggtagtt
+7602884/1
@CCFFFBDHHHHHJHIJJJJJIJIJJJJJJFHIHIJHIIIJJ9DHDGIHH
@5114287/1
gtgcaggctggccatgttgaatagcttgctgtggtggtacagcacccggt
+5114287/1
CCCFFFFFHHHHHJJJJJJIIJJJJJJJJJJIJJIIJHGIJJJJJJJJJE
@1778037/1
cccgatgctagctttcttaaatctggttctctaatcatctgattagtagt
+1778037/1
@@@A?D?DHFF3CEBECE>HIIA:<422AC@AFCCFFHGICGHBDFDG<9
@1778879/1
ccaaaatttgttcacactgttcctggctgagagtaatt
+1778879/1
@@@FFFDBDFAFFI@?EE>@C<FGHBCCBECF>1?4EF
@660413/1
ctataaatgtaatcggtggtgtgtaatcactgctgaggcttgaacaagcc
+660413/1
CCCFFFDFHGADHJJHEFGHIIGIEIIIJJJJJJJIIGBHI<DGGEGIIJ
@5580073/1
catttttgcattttttataacttctttaatgctctccaaaattgtaaatc
+5580073/1
8@BFFFFFHHHHHJJJJJJJJJJJJJJJJJJJJJJJJJJJJJJJIJJJJJ
@5580393/1
tttctcgataatcaagtgttggtgcattcataattcgggccttaacttta
+5580393/1
CCCFFFFFHHHHHIJJIIJJJJHGIJIJJIJJJJJJIGIIGIJIJJJJJI
@5580453/1
accatcttcaacgaatcaaattcactttgaggaactctctgatttatctc
+5580453/1
B=?DDFFFHHHHHJJJJJIJJJJJJJJJJIJJFFGHHJJJJFIIJGIIJI
@1187325/1
cgttattgaaatcagctctcctaacaaggttgttaatctctctttcccga
+1187325/1
@@<DDFFFHHGHFHIJJEHGHI@HHG4A;<CGHIJ<FGGFGIIIG:?<@D
@1187648/1
ctggtatccaaaggcactgttttcaccggagga
+1187648/1
@@@DADDDHBHHHGI;BF@<EH;HH@HGD1DF:
@6093511/1
tggtttaagaaagaccaaaggtttctgttgagctagtcatttgttcccct
+6093511/1
@@CDFFFFHHHHGJJJJJJJJHJJJJJJJJJJJJJJJIJJJJJJJJJIJJ
@6093773/1
gtcgcttatgtcaaattctacttctgaatgatgttctacgttatcatcaa
+6093773/1
@CCFFFFDHHHHHIIIJJJIGIHIIIJJJJIJIHHIIIGGGGIJJJJJJJ
@4522371/1
cctgtttcatccgcaattttctggcggagctcttcagc
+4522371/1
@B@FFFDFFHHHHI8FDEFHIGHIGGG>AGIG@FD4?D
@2302715/1
gtcaatgtttttaaattacaaagtagtaataccagaacttcaatgtca
+2302715/1
@@@FFADDHFDFHIGAFHI>IH>3?B@BDAH4CF>EAC>DCFGECC@?
@7603814/1
ccataaccaagatcaattactctaccaggtggaggtgaaaagaatgatct
+7603814/1
CCCFFFFFHHHHHJJJJJJJJJJJJJJJJFHIIIJDGIJJJJJJJJJJJJ
@3974073/1
gtcgaaatacaaggcaggaaatggtgaactgcctttcatgaggaaggccc
+3974073/1
@@CFFFFFDHH?FGGIIIGHGGGGHGEHGH<FGHGGGBFHD3BAB?088D
@5115828/1
cttctaaattctgctctgataaattagaatcatcccatagcaaatggtat
+5115828/1
CCCFFFFFHHHHHJJJJJJJJJJJJJJJJJJJJJJJJJJJJJJJJJJDHI
@5116364/1
tgcagttcattacctaagatatttgttatgatctccggccaagatcagcc
+5116364/1
CCCFFFFFHHHHHJJJJJJJJJJIJJJJJJJJJJJJJJJJJJJGIJJJJJ
@661462/1
gtataacattcgtcctcctgccactcatcataatgaacaatatcttcttt
+661462/1
@@@FFFBDH?BFFHIIGIIJI9FFC>F9HH>FHGIIGIJIJIIG><DFGB
@661873/1
agtctgtctgcatctgtatatgccctagcacggaaagcagcgagatgagc
+661873/1
@@@DDDDD4CCBFHDB?FG<EHCHHCEDE@EH>HIIIDCB>AGAFBD<CF
@3975122/1
ggcttgaacaagcccttctgatagcctgcaattcttggttca
+3975122/1
@@@DDD:DFD?FHIIIEEG@FDDDHDF;F;<EFFGAFDCEGF
@62956/1
ctctccacgctttttgatattctggatttcccgcatagctcaactgtggc
+62956/1
@CCFAEFFHHGHFIJJDGBHHGIII@EEEGGGIIGIIJIJF?FA@CF9B@
@5117523/1
ctggaccagtggcgtatttacagaagcaaggttggcctattattggcatt
+5117523/1
CCCFFFFFHFHHHIEGIJJJJJJJJJJJJJIHGIJIJJJJJJJJIIJJJJ
@5581655/1
gctgagatgaaggtggtctgctgggttgctggtcactgggttgttgccta
+5581655/1
CCCFFFFFHHHHHGHIIIJJJJJJJHIJJJJJIJJJJJJJHIJJJJJJJJ
@2883736/1
gttgcagttaaaccaagaacatgtgg
+2883736/1
@??DB?DDC4AFA@9AE3CG@D@EBE
@663929/1
ggcaggtggaggccatcgcctggtcatgcataattcttgtagaagaccaa
+663929/1
@@CDFFDDDFF<BGHGHBCHIJGFGIJIIJDGGIJGJDGGIJFGHGHHEG
@2884549/1
ctgttgttgttgctgctgttgttgttgttgaggttgattagaagcccctg
+2884549/1
@@CFDDDDDFHHHIIHGGHEECFEFCEGEEIG<:?@A@ADHEEEHHAGGE
@5582523/1
caggtgcgttaacttttggtggctttattatattactcctaattgaagag
+5582523/1
@BCFDDFFHHHHHJJJJJJGIJJJJJIJJJJJJJJJJJJJJJJJJJJJJJ
@2884776/1
tgtaaaatgccaataattgttctttcatgatactctcaa
+2884776/1
@@@DDDDBFB<FFEH>GEEFIGHII>H4A?FH9CDGHF4
@6623905/1
caacaaatgtcacttcaaactgttgctcagcagctatctcttgtaggaac
+6623905/1
::?BDD?BBHFD?EGGAGIIIDBBHGGCHIGIIDCGGHHHBGGHBBGEHI
@3975331/1
ccctgttgttccattgcttgaggtctggtaattggagcggctt
+3975331/1
@@@FFFDFHDFHDGHIIIEHH<D<CEFHEEGIIGC@EFHGIJG
@2304122/1
ggaagttttatttacattttttgcctgaacacattgggtcgccataccta
+2304122/1
@@@FFDADHHGHHJJIBHDGEEEDBAHIIIGIFHG><B1?DHGIJGGHCG
@2304403/1
gccgatctgaggtctgtcaattcaccaggtgatatatttttgcacctgtt
+2304403/1
@@@DADDDDHHH?3CAAEHGGEEA>HHIB??F?EHIGED@G:?DF@DG<<
@3976097/1
cctgtttcatccgcaattttctggcggagctcttcagcatttagcagcat
+3976097/1
?<?DBDDDFFH8F7CFA<CEHIG<CF6DDHCC>EGDFGH@G>D9CH;CG>
@6625280/1
cttcagcctcatgttataacattatgcagttcattacctaagatatttgt
+6625280/1
CCCFFFFFHHHHHJJJJJIIIJJJJJJJJJJJJJJJJJJJJJGIJJJJJI
@7606597/1
ggtagatgaggatactttaatctaatattattgactaacaaaatatcttt
+7606597/1
@C@DFFFFHHHHGJJJJIJJJJJJJJJJJJJJJJJJJIJJJJJJJJIJJJ
@3976727/1
cgtgtaatcactgctgaggcttgaacaagcccttctg
+3976727/1
@@@DDFFFHGHHHJEHIJGCGE:CF3AF>CBF9DFE<
@7113857/1
ggtcatttctttttcttgatctctttcattatcgtaaattgtcacggtct
+7113857/1
BC@FFFFFHHHHHJJJJJJJJJJJJJIJJJJJJJIIJJJJJHJIJJJJJJ
@2885833/1
ggcataatgagtacatcatttacatcaccgtgatctaatatttgagc
+2885833/1
@?@DFDF?FDF:CFHHG<CIHGIHBEHGGGFH7FEG<FGAGIIIIIG
@1783701/1
agaataaccgctacagttgtgttttc
+1783701/1
@C@FB8BD<DFHFGG@CGFDGAFFH9
@1190355/1
gccacttcagccttatgcctctcaaactcaagctgtcgcttcaattcatc
+1190355/1
@@@DFDB?FFHHHJJIBHIGFCGHCHFEGGGHJCH<9FDGG@GBGEGC>G
@666583/1
taaataagtgtgaaatttataaagcaacgg
+666583/1
CCCFFADDCFHHHJJGGIGG@FIH@DCFF<
@666697/1
cgggacttgaaaagaaagaccttcccactggggtgtatgtcattgagggc
+666697/1
@CCFADDDFDH<DGGIEGIJB@HHHIID>FHHF060B?GBDGCA>D@FGA
@6626294/1
ggtgggtgcagggtatgaaactgaacgtgtacacctggtaaagaggtgac
+6626294/1
BC?DFFFFHHHHHFGHJJJJJJJJJJJIJIJJJJJJJJHIIJJIJJBFHI
@5120857/1
ctcagcgacttttgtccgaatctcatcagcaagaagaagtgcattaagcc
+5120857/1
CCCFFFFFHHHHHJHIIIIJJJIJJJJJJJJJJJJJJJIDHHIJJJJJJJ
@667164/1
ctatatttctcattttttctgctaaagcactaccttcagcgggagacctt
+667164/1
CCCFFFFFHHHGGIIJIEHIHIJJIJIJJJEDEHIIJGHIJJFEGFHG@C
@1191664/1
cagtatataaacgagtgttagttggacccatgcactgaatgactttatac
+1191664/1
?@@DDFFFHHFBFEGEGFHEGEGIJE>EDF;@FEHIGII@GG@HGGGGI4
@667339/1
ggtaagttttcttccacgtagagaatagtatattcaatattaaacctaat
+667339/1
@@<DDFFFHHHHGIJ9FGGIHEEFGEEE4CHHHIIGE@FHIIJIG9BFEF
@7114075/1
tgatctccggccaagatcagccgtgtttggtagaagcaggatgacactta
+7114075/1
CCCFFFFFHHHHHJJJJJJJJJJGGHIJJJIJJIIJJJJJHIJJJIJJJJ
@5121157/1
ctccaatagtacttcttttgtgtgagcattaaatcttaaaatagatacaa
+5121157/1
CCCFFFFFHHHHHJJJJJJJJJJJJJJJJJJIJJJJJJJJJJJJJJJJJJ
@6101531/1
gtccagccagcattctacagtatatttgagtaccacccttacagctatag
+6101531/1
@@@FFFFFFFHFHGHIIJJJEHHGIIJICHFEEHIHHIEEGGIGIGIJII
@6101556/1
gcccattattgtgtactatcttcaaagagaaaaagtgcaatactagaatt
+6101556/1
CCCFFFFFHHHHHJJJJJJJJJJIJJJJJJJJJJJHIJJJJJJJJJJJJJ
@3977795/1
ggtgatgattctttggaagaagaggcttttatgttttcttttttaaattt
+3977795/1
??:DDBB;AFBHHIIAGGBHEGGFIBECGGCEHGGIIEHB9<DGGG@FHG
@7114803/1
ctttgatgttgtaaggtgctgaggcaagtgttgggattttgaccatcttc
+7114803/1
CCCFFFFFHHHHHJJJHJIIJJJIJJJJIJIJJJJJJJJJJJJJJJJJJJ
@3978194/1
cctcctgccactcatcataatgaacaatatcttcttttggattagtagaa
+3978194/1
CCCFFFFFHDHDHGIGIIGIIGJJJIFHEHGIFJJIGIGJ@EGGGIIB<F
@3978270/1
gtagctttggtggtggcagaaccctacctcg
+3978270/1
@@@FFFFFHFFDAGG?GGEG3EGHECH>?BD
@6102100/1
ctcccatctgcatccttcttttccggaaagaacctagtgtgatggcgttt
+6102100/1
CCCFFFFFHHHHHJJJJJJJJJJJJJJJJJJJJJJJHIIHHIJJJJJHIJ
@7115200/1
cttgcaagaggtaacttctgtcttgaaatctgtagcccaatatagattcc
+7115200/1
@<@B?DDDAFFADHHGHIIIIIEGG@FEGHIEG@9EFGHGIHCFHH@DHH
@7115235/1
ctcattttttctgctaaagcactaccttcagcgggagaccttggctttgc
+7115235/1
@CBFFFFFHHHHHIJIJJIJJJJJJJIJJJIJIJIJJJJIFHHIJGGIIJ
@6627984/1
gtcgacaattgtaccaagctctggcattttcctgtgactgatttttcttc
+6627984/1
CCCFFFFFHHHHHJJJJJJJJJJJJJJJJJJJJJIBIHIJHJJJJJJJJJ
@6628004/1
tcactttatatgttcttttaacactctttgatggaatttcataaacaact
+6628004/1
CCCFFFFFHHHHHJJJJJJJJJJJJJJJJJJJJIJJJJJJJJJJIJJJJJ
@6102817/1
ctgtggtctctgctgttgttgttgttgctgaggctgctgtggtctctgct
+6102817/1
CCCFFFFFHHHHHJJHIIJJGIJJGIJIIJIHIJJJJFIFDHEHHIJJJJ
@5123135/1
ccacattccattccatgatttattaaacccgatgctagctttcttaaatc
+5123135/1
CCCFFFFFHHGHHJJJJIJJJIJJJGIJJJJIJJJJIJIIJJIJJJGIJJ
@3979284/1
ctccttttcccgtttttattatcgcttctaattttttctctcatttctgg
+3979284/1
C@@FFDFFHHFFCGIBHGIGIIJIIJ<FHIJEGIGGG@DH>DFIGGIEGH
@2887906/1
ttcacactcatcaagaacttggtaaactcttagatcttcattttgttg
+2887906/1
@@@FFDFDD?FDHIJIJ@ACHH?EEFHHEHEHCGHGAE:EDDHC9DBF
@3461463/1
atttgttatgatctccggccaagatcagccg
+3461463/1
@CCFF?DDHFDBFIIIGDHIIIIIGGCGIIJ
@7117288/1
gttgctgtttacaccaacgataaaatcaggctttatgtttttgtattctt
+7117288/1
CCCFFFFFHHHHGIBGI=GIJIJJJJJJJFG@HIHIIIIIJIJHIGIGIJ
@2308713/1
ggggctagttctggaggatgaagttttctacctcttgtattttgctcttc
+2308713/1
@@<DAADF<FHDBHDHEGGEGEE9FFGCCG@>CBFHBCDEHHA4?>FEGG
@3461916/1
cttagattagagttgttatttatcttaaataatttacttgattgttaagc
+3461916/1
@CCDAEDDBFDFACA<@GHGGIJJJJIBHCHHHIG@HHEECHIDHH9BC<
@1786309/1
aaatatcactaatcttcaatacattggttttgaataaaattaaggagttt
+1786309/1
CCCFFFFFHHHGFAFHHIJGBGIJICFHGIIIHGEHIIEHIFHHIIDBBG
@7118164/1
ctgtagtgatataatttatcagcattattcgtattgatatcacatttttg
+7118164/1
CCCFFFFFHHHHHJJJJJJJJJJGJJJJJJJHIJIJJJJJJJJJJJJJJI
@2889789/1
ctcaacagtacttctagcattagaagtttcttct
+2889789/1
?7@7;?B?CFDFHC@>>FHGHGG<B9<CF>F>HG
@7611088/1
ctctttctttttttgttagactgatttgatagagcacggaaggtggaatt
+7611088/1
CCCFFFFFHHHHHJJIJJIJJJJJJJJJJJJJJJJIJJJHIJJ=CHHIIJ
@668006/1
tcagataatcccatatcattgagacattaacttgcgtagcatactttatc
+668006/1
CCCFFFFFAF?AFABHCHI4?CIEGGICHIIIIIGIHGGFEHHGGIGEGC
@3980190/1
ctttcatgtcatcaatatttatgatgctatctacaagtgtgacacaattt
+3980190/1
@@@DBD;DACADHAGG?CHIGHGHICHCH>BHH>ABFH@:E:C4D9?@>F
@668496/1
ctcccgtgtgatatgatatgggttgctgtttacaccaacgataaaatcag
+668496/1
@CCFDFDDHHGBBFGIIII9DF:?FHIEHGECHC9;?G@GHEIGIIIGC9
@668921/1
ctgtaattgcgataaggtttttcaggattgatagatacatcataatgatg
+668921/1
@@CFFFDDHGHGH:;GG@FBEIECHBF3?FHGEI@CB?DCBFDEGIHGIJ
@8131142/1
cttatttcaacaccagtgaaaaattgtttgccacgcatgtcccatactcc
+8131142/1
CCCFFFFFHHHHHJJJ@GHIJFGJJJHIJJIIIJJJJIJJJIJJJJJJJJ
@7120074/1
ccttctgacacaccatctctgtaaaagaggatagcttgaggcttatacct
+7120074/1
CCCFFFFFHHHHHJJJJJJJJJJJJJJJJJJJJJJJJJJJIJJJJJJJJJ
@1193954/1
cttctccagctagttgatctttcatattttta
+1193954/1
C@@FFDFAHHHDHBHBGGIJIJJEI9DDFHC8
@3981412/1
ccggcataatgagtacatcatttacatcaccgtgatctaatatttgagca
+3981412/1
@C@DDFFAHHHFF<EGAHHIGFHID>FGHIFHEFBFGHEIIEFEFEAEE9
@3981562/1
ctcatttgaaaacgtggatctccaaggtctccttgaacaaatttacctaa
+3981562/1
@@@FAFFFHHDBBGGE==BF3CHIIIIGIGIHI@ABBBDH;G><F@DE>B
@7120993/1
ggtctgctgggttgctggtcaccgggttgttgcctaacaggaggtgcact
+7120993/1
CC@FFFFFHHHHHIJJJJIJJJJJJJ:FHGIJJJIJJJJJIIJJCFHIIH
@1788716/1
ttgctgtcgaatactctgagcttgctgagcg
+1788716/1
@@@DDDA=CDHFFHIIIIGHHEIIHHHIIII
@669547/1
ctcccatctgcatccttcttttccggaaagatcctagtgt
+669547/1
@@@DDDDEHFFFHIIIIG?FHCG9D:AE:EC?FG9D??@0
@6106069/1
cttctatgtctaggtttcctactgacagcaccacgagaactactatg
+6106069/1
CCCFFFFFHHHHHJHHIJJJHJJJJJJJJJJJJJJJIHIJJJJJJJJ
@5125214/1
gcaccagctaaagaagacttatctttaaacggcagctttcctccattagt
+5125214/1
@?@FDFDDHHFAHGDGIDEFBHHBHHHIGGDAFHF=BFADGGEFHEGIG?
@69108/1
ggtttccttatcagtaatctcgaatctattatctcttggacaagttgtta
+69108/1
CCCFFDDDHHDHHIIIIJJJIJGAEGJIJGJIJIIGGGJJJF=FGHBDFG
@669978/1
ttttatgaatccatggaatcagaatcctctcagaagaaag
+669978/1
@@@FF<DDHA>BHHECHGCGIIJCH93CEE>D<FFGEA@3
@1789548/1
ctttcagataaatttattgagctggaacatag
+1789548/1
C@@FFFDDFDFFFIGBEBGIDG>GCGED>H9E
@69371/1
ctttcatgaggaaggccctcttcattttcggtttcgtaggcaggtggagg
+69371/1
CCCFFFBDFHHHHIGJEHGEEHGIECGF<EFEHGJIEHIJGG7F;B7CDG
@6106707/1
attattgtgtactatcttcaaagagaaaaagtgcaatactagaattttat
+6106707/1
CCCFFFFFHHFHHJJJJJJJJJJJJJJJJJIHIIIJJJJJJJJJJJJJJJ
@7614840/1
gtaaatttatcgcaaggtaacgtaaaacaatatctattcaacaaaggaat
+7614840/1
BBBFFFFFHHHHHJJJJGHIJJJJJJJJJJJJJJJJJJJIIJJJJJJIJJ
@6107252/1
cttgtaacattgcagactctgtacttcctcctcatagttccacaatgagt
+6107252/1
@CCFDFFFHFFHFGGIGHIIJHIIIJIJJGIIJIIJHEHIJJIIJIJJJB
@671176/1
gcatcacaacagcatcgttatacttttctggatcaaaagtaaaatctttt
+671176/1
<@<DD?DFHHDFHIBHIGGGCEAGHBGEEGIIIIGIEH@:BFGIDIIIIC
@671179/1
ctccgtactccttgtcttacaggtaccggtctttctcgataatcaagtg
+671179/1
CCCFFADDDFDDHJAEGGGHGGE?FHG6E1CG@>BCHGGGGHCHIIJFH
@2312246/1
cttcagcatcagacgtattagagcatagatcagaattatttttattaatc
+2312246/1
C@@FFFAFFHFHHIJEGHEEFCEHGGHGIEGIG9E?GFIGCII9BFE<>@
@7615248/1
ctcgaggtggctgcagtttccatatcatattatacctgaaggcttttggg
+7615248/1
CCCFFFFDHHGHHJGIJJJJIJJJJIJJIJJIJGIGIHIJJJJJJJJJJJ
@671355/1
cttcattttcagctctggctattttagcatggaatgtaatctccaagttg
+671355/1
@@CF?DFDH>BD?@FG>AGHCGGGHGAGGIIB@FEEF>E4:?DCEH<F>B
@8132451/1
aggattgatagatacatcataatgatgaataaccatattcttattcttta
+8132451/1
BCCFFFFFHHHHHJJJJJJJJJJJJJJJJJJJJJJJGHJJJJHIJJJJJH
@8132528/1
cataatgagtacatcatttacatcaccgtgatctaatatttgagcagaag
+8132528/1
CCCFFFFFHFHHHJJJJJJJJJJJJJJJHIIJJJIJJJJJJJIIJJJJJJ
@8132805/1
ggttgccttaaaacaatatcaagagcttggattgcctcctgcggaccatt
+8132805/1
?@=DDDBDHHHHHJGJHIHIIIHGIIIIIJIJJIIJJJIJJJIJIEGFGI
@5586883/1
ctcatgttataacattatgcagttcattacctaagatatttgttatgatc
+5586883/1
CCCFFFFFHHHHHJJJJJJJJJIJJJJJJJJJJJJJJJJJJJJJJJJJJJ
@6632414/1
gctgtagtacaaatttctatttccgattatttttcctttgatgctgctca
+6632414/1
CCCFFFFFHHHHHJJJJJJJJJJJJJJJJJJJJJJJJJJIJJHIJJJJJJ
@1194781/1
gcctttgatagcaatcggtaaagttttgcctataagaacaatgag
+1194781/1
@CCFFFFEAHHHGJGJJF;FGHHEFEGEFFFCGC<?FHDFCDDDD
@1195234/1
cgcctatcagcccatgaaacaaaatgtaatctctgttcttttttgaaacg
+1195234/1
CCCFFFFFHHGGHJIJGIJJJEIJDHFHIJIJJJJJIJIGJJIIJGGIII
@4530946/1
cttcagttaatatgctttaactgacaacattcaatgttctgtaattaata
+4530946/1
@@@DFADDHHCFFHEBHIICEHEIG@GHGE>DCEA<GGGAH4?FFGGHCF
@8133630/1
ctccaatcgcattccctttcacactagggacatgaggtgaaattattggt
+8133630/1
@@@DDDADFHHDDBGG<<CDHIIIEFDA=:CEGGGHGCFGIIIIIIEEG0
@5587870/1
ctgatagcctgcaattcttggttcaagatcattttaaactgtccttctga
+5587870/1
CCCFFFFFHHHHHJJJJJJJJHIJJJJJJJJJJJJJIJJJJIJJJJJJJJ
@7124136/1
gggatatctttcagttcttcaacaaaattatcttcatatatttcagtagg
+7124136/1
CCCFFFFFHHHHHJIJJJJJJJJJJJJJJJJJJJJJJJJJJJJJJJJJJJ
@2314850/1
ctccattagttttcttccaactagtgaaatttgacttaagaaatatgaat
+2314850/1
C@CFFDFDFCFFHIIIEFHCH>E93<CFHGHHIEGIIIIIECHIAGDGB?
@5128226/1
ataagggcttcgatagaatctgcaacaactttgtcaacgacgcattgctg
+5128226/1
@@CFFFFFFHHHHJJIJJJJJJIJJJJJIJIIJGIIJJJJJJJIJJJJJJ
@6108422/1
tttccatatcatattatacctgaaggcttttgggtcgtgagaagctgcaa
+6108422/1
CCCFFFFFHHHHHJJJJJJJJJIJJJJJJJJJJJHHJJJJJGIJJJJJJJ
@71973/1
gtttgttttctccaactccgacaaacgccatcctctcattcttagt
+71973/1
@@@FFDFFHBDAF>DAEC<@DHBDGHEA0?BD;DD?DGGGABFAHH
@3468657/1
gcaccaatcaaggcctccacacaatcagcaatacttttgtcaggaatgga
+3468657/1
@@@DDDABBDBFD;CEH=EEEFHIGICGFGI<FHGIGIGH@FFEGGGIIG
@2316405/1
cacctcacacctggcactaaactgtaaa
+2316405/1
@@@DDDBDHH1<;AEFHEGGI;A42222
@1794090/1
ctccattcaattgaagaagcaatttcttcgcagcctcttgttttgcttct
+1794090/1
@@CDAFDDFHGGDBGBEAFEIAGHCFHHEG?FGIG@CFHEDBDGGIGGJI
@6636374/1
gctggggctgttgttgccactgctgctgctgcggctgttgttgcctctgc
+6636374/1
CCCFFFFFHHHHHIJJJJJJJJJJJJJJJIJJJJJJJGHIGHHIJJIJII
@4532717/1
cttgactatgtttgatgacatatcaataacattct
+4532717/1
<@@DDDADFF<DFGI@<FACI?EHF9A?HAHCHBH
@73691/1
cagaatcaaaatggttgtcatcccat
+73691/1
@@@DDD8D>F3C>@FBD@HGA?@FG?
@2898684/1
atctggagctcatcaagcttcggtccgactg
+2898684/1
?@?D?DDDDADFA>FHII@>E:@FBAHBHI>
@6110172/1
ctctgctgctgctggggctgttgttgccactgctgctgctgcggctgttg
+6110172/1
@CBFFFFFHHHHHJIJJJJJJGJIJJJJJJJIJJJJIJJJJJJJJJJEHI
@8135025/1
ccggtctttctcgataatcaagtgttggtgcattcataattcgggcctta
+8135025/1
BCCFFFFFHHHHHJJJJJJJJJFHFIIJFGH:CGHIJJHHIJJJJJJJJI
@3469726/1
tcttcttttttccacgtgaaatctttaggctgcagct
+3469726/1
@@CFFFFFHHHFAHI@CAEG@CGIIIJ4:??;B??<?
@6111032/1
ggtatatataagattacaattcttaacattttttctttaaacaaagaaca
+6111032/1
BCBFFFFFHHHHHJJJJJJJJJJJJJJJJJJJJJJJJJJJJJJJJJJJJJ
@2319403/1
ctcattcttagttgtaacaactaggggcaccatgacgatag
+2319403/1
@@@DDDDD>DHDHG<?C<A:;FCB:3??G;CFEC>D=1B7F
@676073/1
gtaggaaataagaaagcaagagaaggaagtgaggtacacagtt
+676073/1
??8DD>DB4CDB?C9CF>GIDGII<9;BDBDHA9:9DAD18?4
@3985622/1
gccgtaatgaatggtgttgctttcgcagggtaagtctttcagtctcatcc
+3985622/1
CCCFFFFFHHDHHIEGGIJJIJJJJIBGGGGHIJCGFGIJJJIGIIGIIJ
@3985935/1
accttataccgctatcatcctggctgttgcc
+3985935/1
CCCFFEFEHHDAHBGIEGHEH@GHII;94CE
@1198240/1
ctttcattatcgtaaattgtcacggtctcaacaag
+1198240/1
@@@FFFFFGDFHCDGGHIG@F@4CACFH9EHGBFH
@677067/1
gtttgcattagacatagtcagagcttgtaggagaatggaaggactaggac
+677067/1
CCCFFFFFHHHGHJIIIIIGHHHJJBEHEIGE>GB<@FDDEHIGGCD;9B
@5589934/1
ctttaacctcataactaaaacagggttcatgagttccactttcacaatca
+5589934/1
CCCDDFFFFBFDDHI>DGGGGIEFHAFH@?EAGHHCCBAGIGGGFEGA9F
@74345/1
cggtttctcaaaacatggagctggat
+74345/1
?@@ADD?DHHDA>;C::2AEEH@@<9
@7128360/1
cctcctgccactcatcataatgaacaatatcttcttttggattagtagaa
+7128360/1
@@@DDDDDHHDHDHGI4EHEHI<FHGHH?FHGHIIDHHHHDGAGGIDDGE
@6638623/1
gttcctatttccatccagtcacccttatctttatcatcttcttcattggc
+6638623/1
BB@DFDBDHHHHHIJJJIJJIJJJJJJJJJJJIJJJJJJJJJJJJJJJJJ
@74906/1
ggcgttttggtgggcatggcctgcagctccctttttgcagcttcttcaag
+74906/1
@CCFDFFFHFFFHGIGIBAA@GGJJGJJIIHGIIIIFIHEIIIGGIGGDH
@5590521/1
gcatgctttgcttctttcttagatctaccagtgcccatggcagcaaatct
+5590521/1
CCCFFFFFHHHHHJJJJJJJJJJJJJJJJJJIJJJJJJJJJJJJJJJJJJ
@6639183/1
aacacaattaaaaagtaatctgaaaacatttgataaaaaatatatcgtaa
+6639183/1
CCCFFFFFHHHHHJJFHIJJJJJJJJIJJIJJJJJJJIIJJJJGJJJIJJ
@2901281/1
catactttatcgtaacggtcatttctttttcttgatctctttcattatcg
+2901281/1
@@CFFFFFFGGFFBHGGGHHG>HIIJJJJCHIJJFGHA?FGIGGIJHIJJ
@2321655/1
gtaatttcttgttcttcttgtttcttttctttaacatttctcacagaacg
+2321655/1
@??DDBEDAFFFFGIIHGJIGGGGIBFDEHHHIJGE@GI<FFIGH4?FDF
@5591034/1
gtcgcgcattctgttgtatatttatgctcacttcaccaacattcatgaat
+5591034/1
@@BFFFFFHHGHHJJJHIJIJJJJJJJIJIIJJJJJJIJGHIIJJJJJJJ
@1200188/1
gcctgcttgtggaaaaccaccacaaatccacttggaa
+1200188/1
@@@FDDFFFFHGFHE@HIBEGG?GHFG>GGIBDDEGI
@2901936/1
agctggtcttcagtcacccgattctatttcttggtcatcagtttgag
+2901936/1
@@@DF?BDHDFHDBGIDHII@:FGCHIJFBIGCCH>DGIJF@<BB?B
@5591542/1
cataattcgggccttaactttagtgaactggtcatcaactgagaggccaa
+5591542/1
BBBFDDFFHHHHHJJJJJJJJJJHIIJJJJJIJJJJJJJJJJJIJJJJJJ
@76171/1
gttctgtatttcctgtgatcttgtctaagattgctttcgctgcggcatgc
+76171/1
B@@FFFFDAADHHIDGGI@JGIJGJDHIJIJIGGIJJJIIIIBFGGIIC=
@6111311/1
gtcgaggaggtccctgttgttccattgcttgaggtctggtaattggagcg
+6111311/1
CCCFFFFFHHHHHIIJJJIIJJJJJJJJJJJJIJHHIJJHIJJJJJJIJJ
@5592032/1
gctagctagaatatcaaataatagctgacttggataccttggcttaagag
+5592032/1
CCCFFFFFHHGHHGIGIIIIJIJJJICIJGIJJJJIJJIGHIIIIGIIGI
@1797306/1
ctcagtaattgaaacaagtcagggaagagatgctgctgagtactgtcctt
+1797306/1
@@@FFFDEDHDFHGIIIAFIIGHICF?GHGGI@CG<DDHIFEB<@:9BF@
@677807/1
cccattttcagtagtgatgaaatctgaatttttgggta
+677807/1
@@@FFDFFFDF:ACDE>GHCF<EFBE>CECHIEFGH8:
@5592214/1
gtccctcttctggaaagcagctcttgcagcattgacactggcgttttggt
+5592214/1
BBCFFFFFGHHHHJJJJJJJJJJJIJJJJJIJJJJJJJJJJJJGIJJJJB
@7623725/1
cctcttttaccattgtacgagtttgagcatcattcat
+7623725/1
?<?BDDBDD:2<<:?EE@?:@FF<F?A39<1CE<191
@6111997/1
taccacccttacagctatagatcttaattatatattaaaaatagcacatg
+6111997/1
CCCFFFFFHHHHHJJJJJJJJJJJJJJJJJJJJJJJJJJJJJJJGIJJJJ
@3987529/1
ctttcattatcgtaaattgtcacggtctcaacaagttccgttttttg
+3987529/1
@@@DBDAD?FDHHIIGI>IEI>F13CEH@FCEG?GDEGGGI>GGI??
@4534869/1
cttgaaatctgtagcccaatattgattccagaacttccggcataatgag
+4534869/1
@@C?DDDDDAD<CBEGABGHGGHFF4ECF@FFGDEFIHGDFGI3B?F<F
@5592642/1
cagcattgacactggcgttttggtgggcatggcctgcagctccctttttg
+5592642/1
CCCFFFFFHHHHHJJJJHJJJJJHIJJJJJJJJJJJJJJJJJJJJJJJJJ
@678731/1
ttcaacaaatctcttaatgatatcagtcagcttacaagccttagtaagca
+678731/1
@@@?DDEDHHGGHCDHHIJ@HGHHCG@HH@<4CF>FGI;CG934?D<DCH
@678788/1
agtaagacatcaatattttaaataaaatatttctctttcagaaggggaa
+678788/1
?@@DDD8DDDHD89FGGIBHCCEE<HI9AHHIHDH@>BC@EDEC;DFGD
@5593010/1
gtaacttggcccgcaacaattgtacacaactccataggaagcgccaaagg
+5593010/1
CBCFFFFFHHHHHJIJJJJJJJIJJJJJJJJJJJJJJJIJJIJJJJJJJJ
@3473403/1
gccctgaataccttgatggctacaaagatagaagtcgaattcagttggat
+3473403/1
CCCFFFFDHHHHFHGEGIJJFGIIJJIHGIGIJDFEBAAGHGIGGGHID<
@3473589/1
ccagtaggtaaaaagattattgtattttcttttagaactctttcaaagag
+3473589/1
@@@FDADFFHHFHBG?EGCHIJ>?HGHHFHGIGIGIIGHGHIIJJDIBEG
@3988249/1
cttatgtctaacacttcacacataaattcgataacaggctgagctttata
+3988249/1
@@@D1B2ADHDDFGHIIIG9@FEFHHII<EEG<;1CECBDFCEHGEEG>?
@6112748/1
gccataaccgtacttcatatcattgataattactgtagatgagtaaggag
+6112748/1
CCCFFFFFHHHHHJJJJJJJJJJJJJJJIJJJJJJGJJIIIIJGIJJJIJ
@8136707/1
ccgggcttactaagggagttttcttgatcattttcgtttacccagagagg
+8136707/1
CCCFFFFFHHGHHIJIGHACHHIIIIGGIJJJJJJJHJJGIJJGHEHIJJ
@4536016/1
cttcactgatgagatgactgttttcttcttgaatggtaacaaatctttga
+4536016/1
@@@FFEFFAAFHH@HGII<FCHEHCHCFHGIIIIFI<EAEFCDBFGEG><
@7131671/1
ggtacatttagctatcctgtagtttcgtcctatacctttgaatgtccctt
+7131671/1
@@?DDDDEHHHHHIEBA@IHHIFHHEECDFHIGE?C@DFFFHGGGFF<BH
@8137272/1
ccattttatagctactctaaaaacacggtcttttccttcccctggcaatg
+8137272/1
CCCFFFFFHHHHHJJJJJJJJJJJJJJJHJIJJIIJJJJJJJJJJJJJJJ
@1201536/1
cgacgacactttttagtaccgggcttact
+1201536/1
CCCFFFFFG?HHHIJJBEH@GGDIIGGHG
@2323387/1
atgtctattgacagcatgatgacattcatctataactaatagattgacac
+2323387/1
??@BD;DDABDFH@9EGGHEHGII>9BHHIG9EBAFHIIGC<?49?31::
@1202229/1
ctccttcttctttttttctagtttcctcctc
+1202229/1
@@@FFFEFGFDHHIEEIECEEFAGGGHGGIG
@5595118/1
cgtggatctccaaggtctccttgaacaaatttacctaaagcaacaacaca
+5595118/1
CCCFFFFFHHHHHJJHIJJJJJJJJJJJJJJJJJJJJJIJJJJJJJJJJJ
@7133672/1
ttccgttccaccctttctgctgcgatctttgccatagcatagttcctgct
+7133672/1
CCCFFFFFHHHHHJJJJJJJJJJJJJJJJJJJJJJJJJJJJJIJJJJJJJ
@6642230/1
cacagaataatcttgtatgatgtctcttttggactacaataaaagttatt
+6642230/1
CCCFFFFFHHHHHJJIJJJJJJJJJJJJJJJJJJJJJJJJJJJJJHIJJJ
@6643100/1
cgctgtagtacaaatttctatttccgattatttttcctttgatgctgctc
+6643100/1
CCCFFFFFHHHHHJJJJJJJJJJJJJJJJJJJJJJJJJJJJJJJJIJJJJ
@77214/1
gttcaagatcattttaaactgtccttctga
+77214/1
@@@DDFDEDFHFHGCGIIFGCBHHBFG9FB
@4536297/1
gctgttgctgttgttgctgaggctgct
+4536297/1
@@@DDDAD<FFHFFGFGHGHGCGD;FF
@77695/1
cgcagattaaaatttttaagtacgactaagtgagcacactaaatcaccac
+77695/1
@?@DFFFFGGFFHIJJJIGIHH@GIJJI9EHIGHEHH9ADB?BE<FG9FG
@4536803/1
ctgattagtagtaacgattctccact
+4536803/1
8?@DDADBCDDF?EFEEBD>4?F<CH
@4536887/1
gtcccatactccctggttgggaagtgcttgttgttttgcagacaacatgc
+4536887/1
C@CFFFFFHGHHGGIJGGGIJGGIGIIFHIGIJIGIIIIIJCHHGHGIJJ
@3477189/1
gcctgatgctgggaacaagaatgctgttaatgcctccaagcttaac
+3477189/1
CCCFFFFFHGHGHGJJIIDGG@HFFC9AB2?EHIJJEABHIIE>BD
@5138419/1
ggacaggatcatatcgtacaataagattacatttgggtagctcgatccct
+5138419/1
CCCFFFFFHHHHHJJJIJJJJJJJJJJJJJJJJJJJJHIJIJJIJJJJJJ
@6114244/1
gccatgttgaatagcttgctgtggtggtacagcacccggtcctggtccag
+6114244/1
CCCFFFFFHHHHHJJJJJJJJJJJHHJHHIJJJJJJJJJIJJJJJHIIJJ
@682411/1
ggccacaactcatattgatcgtcaaatgaaacatacctcatacgactcta
+682411/1
@@@FDFFFGHGHHIJJGIIIJIIJJIJIIJIJJJJIGGGIJFH>6??DCB
@2326599/1
ggtaaaagcaggaggttgttgcatcctttgctcttgaggaagttggtgta
+2326599/1
@C@DFDDFHHHDFE>C>FHDGFHIJH@GIEGG@AEHGHIEC@?BDGHIHC
@6644024/1
gtttgttttctccaactccgacaaacgccatcctctcattcttagttgta
+6644024/1
CCCFFBDFHHHHHIJJJJJJJJJJJJJJJJJJJJJJJJJJJJJJJJJIJJ
@1205522/1
gtgtggaggtgcaggctggccatgttgaatagcttgctgtggtggtacag
+1205522/1
@?@D?DFFH:CFFGHGBAEHIG9C?FEEAGCGIAD9DBB:@BDA@7BFD>
@1205720/1
tggaacttgaggtcacattgccaggggaaggaaaagaccgtg
+1205720/1
@@@BDEDFGHHGHGHG<>BHGAHHIF81C?F>GHEIBHGH0?
@8140140/1
gatgctagctttcttaaatctggttctctaatcatctgattagtagtaac
+8140140/1
@@<DDBD;3AA?FFB<<??EBIDCBHE?FB99<F>DBE?CEBE?:D:CC?
@4539029/1
ctcgataatagatatgtaataagaatattgatgctttgcccgtc
+4539029/1
@@@D?;DDDDH?BBEGDG>:IIA4?E@FCFHBHCHHGGGIEH0?
@2906030/1
tgtaaaatagcttgagaagccctttgttttccttcttttttatttttgca
+2906030/1
@BB?DFFFGHHGGHHIIIHIGGGJIJ@ECGHGB9CEAHGGGAHEEGGEGG
@5597349/1
cttctaacctgttcttcttgaagttggttcagctgtagtctgtctgcatc
+5597349/1
CCCFFFFFHGHHHJJJJJJJIJJJJJIIJJJIJJIIJJIHIJJJJJJJJJ
@7626865/1
gtagccaccggtacttttgtaaaacattatcaaaagttctctgaccatgg
+7626865/1
CCCFFFFFHHHHHJJJJJJJJJJJJJJJJJJJJJJJHIJJJJJJJJJJJJ
@1802300/1
atttcttcattttcagctctggctattttagcatggaatgtgatctccaa
+1802300/1
@@@FDDFEFDFFF@@C<FEEIEAF3A<EE:AAA4CE?9C3:9D<?D49?9
@1802523/1
ggtatttcttttttccaaattgcctctccattcaattgaagaagc
+1802523/1
?<:?DDDDHHHHHGGFHGHH9:ACHHIE?<??FFBGICCH>B;B@
@1208339/1
gctcacttcaccaacattcatgaataatggaaaatcacatagcttcggcc
+1208339/1
@BCDFFFFHHHHFIIJGHIJIGIIJDJIJCCFEI@EG>DHEHAFGEIDFI
@6647580/1
cctagtgcttctgtaaaatgccaataattgttctttcatgatactctcaa
+6647580/1
CCCFFFFFHHHHHIJJJJJJJJJJJJJJJJIJJJJJJJJJJJJJJJJJJJ
@80542/1
cagaaacaggagctgcgacaccatctgatgcctggtgcggaggctacctt
+80542/1
@@@FFFFFFAFBFGIIBGGGJJAEHGGD<CGBC<D939DEAHIJBCHDEF
@1209123/1
ataagattacaattcttaacattttttctttaaacaaagaacattggatt
+1209123/1
@CCDD?DDAFDHFDGIIFHAHCHGCHBFEG9B9<CFICG98DGDGGGD@>
@1209157/1
cacccatgttaaattttttcagaatcatgtgatttttcttcctt
+1209157/1
@C@DDDDDCFHBBHGCBBAHH<FHHG<HC?CGGCEGGBHHGGCH
@7136877/1
ggagtttgacctctaggaccagtttgcaaagggaagcgagcttgctgttg
+7136877/1
@@@FDFFFGHFHHJJEHIIIJIJIJJIIGHIGIJJJJIEHIIIGIJJHCH
@5140406/1
gttgtattgttctggtattatgagtgttacttctcatcctaggacgtcca
+5140406/1
@C@FFFFFHHHHHJJGHJJJJJJJHHHJJJJJJJJJJJJJJJJIIJIJJI
@7137380/1
ttctgtaaaacgccaataattgttctttcatgatactctcaagatccctg
+7137380/1
?@@;A?DD<DF@?EFD?:3CHBHFFDGDG?EFGFI@F<FDFDB9DB<??G
@7137572/1
gaggttcttgtggaattgtgacactttgatgttgtaaggtgctgaggcaa
+7137572/1
@@BFBDFFHHHGGJIIJJIJJJJJJJJJHIJGHIEGHIJBHIGIHIIIIE
@7629692/1
ctttgatagcaatcggtaaagttttgcctataagaacaatgagtgagagc
+7629692/1
@@@DDDDDFFDDFGGGEG;EHFHIGCEEH@HGHHCGIIIIIJIJIGIEGI
@7630055/1
cttgttcctgtgccataaccgtacttcatatcattgataattactgtagc
+7630055/1
CCCFFFFFHHHHHJJJJJJJJIIJJJJJJJJJJJJJDIJJJJJJJJJJJJ
@7630110/1
cgggaaaattaatttttattaagaagccaaattgcacctcacacctggca
+7630110/1
CCCFFFFFHHHHHJJJJJJJJJJJJJJJJJGJJJJJJJJJJJJJJJJJJJ
@6116151/1
cttatacctagtgcttctgtaaaacgccaataattgttctttcatgatac
+6116151/1
CCCFFFFFHHHHHJJJJJJJJJJJJJJJJJJJJJJJHJJJJJJJJJJJJJ
@7630289/1
gtggcctatcctctggaggaattcctttaaactgatccatgatcaatctc
+7630289/1
CCCFFFFFHHHHHJJJHIJJJJJJJJJJJJJJJJJJJJJJJJJJJJJJJJ
@7138319/1
cttaattttaaatttgtataatttcaagacaacaaataagatagcttttg
+7138319/1
CCCFFFFFHHHHHJJJGHJJJJJJJJJJJJJJJJJJJJJJJIJJJJJJJJ
@2909184/1
cagcacttatccaatgagcaacgacttcactcgt
+2909184/1
@@CFFFAD<DFCDHIGIGIII@AEBH1EDH?<C?
@6116521/1
gtccttctaacctgttcttcttgaagttggttcagctgtagtctgtctgc
+6116521/1
@@@BBDDDDHFDFHHADEIGFI@AC?AFHEA8FHAGD@CG>:CGEDFDGD
@1209329/1
ccaagatcagccgtgtttggtagaagcaggatgacacttaggtcgtgcat
+1209329/1
@CCFDFADAFFDFGD@DFIIDBEHGECFHIJEG<CAHE@BFE9DDF@FFG
@5141898/1
cttcttcaaatccagaattaaaagcttcttttccaattggttctaaattg
+5141898/1
CCCFFFFFHGHHHJJJJJJJJJJJJJJJJJJJJIIIIIJJIIJJJIJJJI
@6116614/1
cgcaacaattgtacacaactccataggaagcgccaaaggcttctctcgtg
+6116614/1
C@CFFFFDHHHBFHIHEHGIIIBHHGIIGIGIIIIIDEEEHIIIIEHGEG
@3994086/1
cctcagagctaccttggcagctgctaattttgcttggtgtttgttttc
+3994086/1
?@@DD?8BFBD>3EE>FG3A:CC@E<9?9F>BDGCB7<?D=;:B;;FB
@3994106/1
tgtctccaacaatcgtcggtacaatgtaatatgagttttctttgttttca
+3994106/1
B@@FFFFFGGGH8EHFGAFFHGGCGCDEEIEHIIIIIIIBE>FGDDG@GG
@7138941/1
gcaggaagttttctcgcaacttaggttatgcgaagtacataactttcttt
+7138941/1
CC@FFFFFFHHHHJJJJJJJJJJIJGHIJJJJJJJHHIJJJJJJJJJJJJ
@686762/1
cctttttgcagcttcttcaagagggatgggctctgaaggttgtattgttc
+686762/1
@@@FDFDDDHHGDGIGBBIG@HFAGEAGIII<FH><DEC:B>DG<@DGGE
@1805515/1
cctgctttagggtttcttccgctaatttaaaaattgaatag
+1805515/1
@@@ADFDDHHF<CGEB>F>FEEHE@FEEGFGGB@FAF>D4B
@687056/1
caggaacttcccagtcatcaggaataaagtcattaaccttcaaaattttc
+687056/1
CCCFFFDEHBHHFH@FHGHHCGGBHGIIJHBICGIIJEE@EGIIIIIICB
@81280/1
ctccttctaacttaatgcaagcttctcttatagctgtcaactcatgttgc
+81280/1
CCCFFFFAHHHHGIIIIGIIGDCBB>HHHHIGGIBHIGIIJJIGGBFIIB
@1805881/1
gaaaccaacagaattttaaataaaagtttaaaaacaaacaaaaaaaaatt
+1805881/1
CCCFFFFF=HHHBEHGJIEGHBEHGH@HHIHGGG6@FG3C9@3BA:F4.7
@1806167/1
ctgtggtctctgctgttgttgctgctgctgttgttgttgctgctgttgtt
+1806167/1
@@@DDD3BD<DAH>FGGGBFAHIEICHHB3AFG?EADEE4?BDCGFIIID
@81668/1
tccagaattaaaagcttcttttccaattggttctaaattgtc
+81668/1
CC@FFFFFFDDDHIBHJIDIHGH<ECHHIGGG<ED4CEGGD>
@81897/1
tctgtatcaacaactgtaccagccggcacattcatatttctcccatctgc
+81897/1
@@@FDEDFHDFHFGEHA:AF9FFFIJIJGGIBGGH4?DBFIEGID4D4BA
@5600727/1
ggtgtctgctcttcacatactcttgttacaacatatttcaacatgtatcc
+5600727/1
@@<DA;DDBFHDFIIB<CFFHGHHE<EH@FEGCHGHEADEHF@9??DEGG
@82077/1
ctgttgttgccactgctgctgctgcggctgt
+82077/1
@CCFFFFFHFHHGJE9EGHHIGHIH6FG:@:
@5600774/1
gtcacaactaacaatgggccacaactcatattgatcgtcaaatgaaacat
+5600774/1
CCCFFFFFHHHHHJJJJJJJJJJJJJJJJJJJJJJJJJJJJJJJJJJJJJ
@1807563/1
ctccaattgcattccctttcacactagggacatgaggtg
+1807563/1
@@@ADBDDHB<DCFFHGGCI<<CGH3B@FFG1:EG>??;
@7632289/1
ctttttgcaattactcttttttgatgatctagttgaggaaacaaactttg
+7632289/1
@CCFDFFFFHHHGJIJJJIEHIJFHIIJJIGGIJJJIJEDGGHGIIGIIH
@7632779/1
gtctttcagtctcatccacattttatgtgctgctaacctcttggcaattt
+7632779/1
BBBFFFFFHHHHHJJJJJJJJJJJJJJJJJJJJJJJJJJJJJJJJJJJJJ
@3481927/1
cgtgtaatcactgctgaggcttgaac
+3481927/1
?@?DBDEDFADHHFI>GH<<ACF@DE
@5143036/1
gccacttcttggaatggtactgccatttctctatttgcacttagttactc
+5143036/1
CCCFFFFFHHHHHJJJJFJIJJJJJJJJJJJJJJJJIJJJJIJJJJHGII
@3482606/1
tgttgttgcctctgctgctgctggggctgttgttgccactgctgctgctg
+3482606/1
@B@AFEFFHFHHFIIBFHGGEGG9AFGBHHGCBGECHEG9FFD>GGGC9D
@7140398/1
ccacttttatgaatgattttgatccaaccttctggtagcatttcaaaatg
+7140398/1
CCCFFFFFHHHHHJJJJJJJJJJJJJJJJJJJJJJFHIIJJJJJIJJJJJ
@5143471/1
ctgattacttcttctcgaggtggctgcagtttccatatcatattatacct
+5143471/1
??@7BBBDFHHBDBBHIBEEDC;DAFHCHHGGIGGGIEEHBGHGCHGGDF
@3995471/1
ccagagactcgtccaatcagattgaaaaaaacaagttgtataacacaatt
+3995471/1
@CCFFFFFHHHHHGGJIJJIIJJI@EHIIJJIIHIGGIIGGHEDDHI=FH
@2328946/1
gtcacttcaaactgttgctcagcagctatctcttgtaggaac
+2328946/1
;?@BDD>DDHFHBGF@GGIIIIJJ3CDAEGHG94EGG@G9CG
@8143422/1
gtcgaattcagttggatgggtaattcccacatctactgtggtaccagctg
+8143422/1
@@@FFFFFHFHHDAFFHGAGAACEAAF<<FEE>FHIFIGHI?DDFFB2BF
@2329416/1
gtagaattacagaataactcatgaatgctttctaatgtttcttcatttaa
+2329416/1
CCCFFFFDFFHFDHIGDHJJJIGJICHEIFGIIGGIGCDEHGIHGCGGHI
@5602045/1
gtttttgaaaaaattttggccaatagctgtgggttatatggtgattgatg
+5602045/1
CBCFFFFFHHHHHJJJJJJJJJJJJJJJJJJJJGHIJJJJJFHIJJJJJJ
@3485542/1
tctaacttcaattaatttctgatttttattaacaatagattggttgtaa
+3485542/1
@@@D?ADDHF:<DB>>>E9C<IHG<C@BEBE>FFEHGEI@?BFD3?0?<
@2329970/1
cggaatacaaggcaggaaatggtgaactgcctttcatgaggaaggccctc
+2329970/1
CCCFFFFFHHHDHGIIJJCEHIHIIBH9EGHIJGGIIHEHGJ;;?G8DGF
@8144307/1
cctataagaacaatgagtgagagcttgcaagaggtaacttctgtcttgaa
+8144307/1
CC@FFFFFHFHFGGGHI<CIHIJFGJJIIJIJIJCFGGIJIIJDGHGHIG
@691444/1
ttgaatgaaaacttctatctctctcagatgaatctgaactgtctcttcta
+691444/1
@CCFFFFFHD>FHIJJGIGGCHIJJFHIFIGGGGEIIEHIGGIGGGIGHI
@691457/1
ggcggtaccatggtataactatcttattgagataattatcttttgaaaca
+691457/1
CCCFFFDFFGHGHEGGIIIIGIGIJJJJIHIFGIGIJFGIEIJJIIJEGH
@691733/1
ctccacctttctttccttttttgcccattattgtgtactatcttcaa
+691733/1
CCCFFFFFHHGHGJIJIJJIJJJFIJBFGHGHEFGHGGGDHGIJJJG
@84278/1
gcaattttctggcggagctcttcagcatttagcagcatcgtgatacgatg
+84278/1
@@<FFFFFGHFHHIHGIHCGCAHHIIDA@DGGIIEIGBHADGFHGGCGGH
@5603312/1
gtggaaaggtgattagagggtgttaatacgttaatagaatatctatttga
+5603312/1
BBBFFFFFHCFFHGIIJJJJ<CFHHIJJJJHIGIJJJIJIJIIJJJJJJI
@1809926/1
cgacaattgtaccaagctctggcattttcctgtgactgatttttcttcaa
+1809926/1
@@@FDFDDBCCD>BEHEEG9FGEHIEHIEGIAEDB4CGGGIHC@BD4BGG
@5145476/1
tgttgctgaggctgctgtggtctctgctgttgctgaggctgttgtg
+5145476/1
<??DDD?DDD>DD3A<CB?E:AA?CEDC<?EEEEEDB?AD8DEDDD
@1810288/1
ctctaacttcaattaatttctgatttttattaacaatagattggttgtaa
+1810288/1
CCCFFFFFFHGF<DDHI>CHJGGGID@AGGBIIG9@>EGGCBE>C=F?DD
@1810398/1
gtgaaatctttaggctgcagctcaaccattttatcggccaacatatta
+1810398/1
@@?ADDFFFHGGDBEGIIGGACFHEHHGGCEIGIEHB8FABE7FBDH?
@6119784/1
ctgaggtctgtcaattcaccaggtgatatatttttgcacctgttataaat
+6119784/1
CCCFFFDDHHHHHJJJIJJJJJJFHJJIJJJJJJJJJJJJJJJJIJJJJJ
@3486350/1
ctgagaactacgagtcagattgcaagttgag
+3486350/1
@@@DDADEFBHHHICFEAFHIHCD>E292?F
@4000185/1
aagaatatttataaattttctcagtttcacttaaatcttgaaagatatta
+4000185/1
@@@DDBBDHHD?DGGDGHGHEEHJDA@HIIA><FH@HHHHG>FGIIAAHG
@5146928/1
tcctttttgaaattttttaataattggaacaattctatcacctttgaagt
+5146928/1
CCCFFFFFHHHHHJJJIJJJJJJJJJJJJJJJJJJJJJJJJJJJJJJJJI
@7636377/1
atggtacctagctctaaatgccacaagatgggcataataggcaggagcag
+7636377/1
<BBDDDFFHHHHHJJJJJJIJIJJJIIJJIIIJIJIEIJJIIIIIHGHHI
@7636429/1
tctcgtttcattttgctttgacttctcatttcttgaagtttattttcttt
+7636429/1
BC@FFDFFHHHHHJJJJJJJJIJJJJJJJJJJJJJJJJHIJJJJJJJIJJ
@2915647/1
ccaaaattttctctataagatggatgag
+2915647/1
C@CFDFDDDHHGGIIIJIIEGHGI@BFE
@1214763/1
gttagttgtcttcaaaaattagttctactacctcatggacagatgtaaca
+1214763/1
B@BFFDFFFHHFHIIJIDGGJIFFJJGJJGIIE@EHG@GGIJE>FFG@H4
@693881/1
gtagcattgtaatttcttgttcttcttgtt
+693881/1
@@@DF?DB?:CF?FGF@FIBHEEHIGHIBA
@4001532/1
cctctatcaggtaagacaacaatcacaag
+4001532/1
@@@DD8DDHADA4<AC<;AFA@?9??AEC
@8146337/1
ggctgttgttgcctctgctgctgctggggctgttgttgccactgctgctg
+8146337/1
CCCFFDFFFHHHHJJJJJJJJJJJJJJJJJIJIJIGIJIJIJJJIIJJJJ
@1215667/1
gtgaaatctttaggctgcagctcaaccattttatcggccaacatattac
+1215667/1
?@@DBDF?FF<FD@F>CFEBFG>GGHGGIIIG@4C3?DDHC=;FD<@<?
@1811401/1
cagaattttcgtttggagcaaatacaatg
+1811401/1
@@@DDADDH<DACFHIGE9EHAFGGIBGH
@5147629/1
gttgaccttacggggacacttatcaggttgtatactgatttcataatgat
+5147629/1
CCCFFFFFHHHHHJJJJJJIJJJJJJJGIJHIJJJJJIJJJJJJJJJJJJ
@4003074/1
gaaaacatttgataaaaaatatatcgtaaaatagggtcacaactaacaat
+4003074/1
@@CFFDDFFGFDHI@BAGBEHEGIIIIHHIIEG9?FDEHGIIIIGGIIHE
@5148010/1
ggagacatgactacacaaccatttggtatattcatcctcttaaaataaaa
+5148010/1
CCCFFFFFHHHHHJJJJJJJJJJJJJGIJJJJJJJJJJJJJJJJJJJJJJ
@4003419/1
ctgtggtctctgctgttgctgaggc
+4003419/1
?@@=BBBDFDF<?GBFEG@HCC=AB
@697436/1
gggacacttatcaggttgtatactgatttcataatgatgtacgaaacctc
+697436/1
CCCFFFFDDHHHGIEAEGFHDIIBJ>HGGIIJDEHGHEH<GEGEG<GGII
@697462/1
gttacttctcatcctaggacgtccacctcgaactgaaggagt
+697462/1
@?@FBEDFHFDHHJIJGH@EGFG?FEGGGCGDGHIGGEB92B
@4545493/1
gttgtttattagggtagcatttggaggactgtcagatggttttggagaat
+4545493/1
@@@DDDDD?FFB>D2:1CCHGEE@?EB1ECBD>H@GICHIIGH>FGF3?D
@1813642/1
ctcatcttcatcatccaagccgtaatgaatggtgttgctttcgcagggta
+1813642/1
@@@FDFDDHHGGAEHGEGJIIIIJIGIGJFII?CC@?:?FHCADHIJI;B
@697747/1
cgtccctcttctggaaagcagctcttgcagcattgacactggcgttttgg
+697747/1
1?@DDDBD3C4D8?CE<GHG9BABHGI9FHIGC9FG<?D>CGI6GA@=CB
@3490624/1
agataggctggcctgcttgtggaaaaccaccacaaatccacttggaaaac
+3490624/1
@@@DDDBDFFFFDF<CDF33<F?FFF>F=FGFFID>GEFIDDEG@<B3B=
@2333143/1
tcccgatcgcttggctttagcactgcatctacacaaagggcca
+2333143/1
@CCDDFDF:F8D?EGFGGHAE<C<@:?DFHH@GCGGB@>7?;F
@4546360/1
gcagcagcaagtttcgcttgttttttacttgttcctgtgccataaccgta
+4546360/1
CCCFFFDDHBDCFHHHBHHI;AFEHHGH9FGFGFGFIBHIGB>FG<DF;8
@4004591/1
agaaaagcttctaaaagatcagccctatccttagtcttcagttcagcttt
+4004591/1
@@?DDDA?HFHHDGEBHGDEHGGJGA3CFEHGGACHB>D@FC@GIGIJEG
@8147586/1
ttccaacacgttgaactaaacttggatcagtagtggtatcaatttcttct
+8147586/1
@@<DBDDBFDHHDH:ABGHEHIBBG<BE>@HG>H@?:?DD@GGGIGIIEG
@4546803/1
ctaaaatattgttcaagttcacgaggagtattcttggaaacaattttata
+4546803/1
@C@FFDFDHGHHHJIHIBHGHIJFEE?FCFHGIGIJJEEGHCEHIFBEEI
@2918007/1
caaccgttaacggagtttgctgtcgaatactctgagcttgctgagcgact
+2918007/1
@@@BDA?BFH4CCACGGGFG9AECAFIGIH@FGAC9DG@>G9DD@DB04@
@6656859/1
ctttgatggaatttcataaacaactttcaaatccttaatatacgcaacaa
+6656859/1
CCCFFFFFHHHHHJJJJJJJJJJJJJJJJJJJJJJJJIJJJJJJJJJJJJ
@2334327/1
tacaaagatctttttccgccacatttccaaggcctcctgatatcaa
+2334327/1
CCCFFFFFHCFHDGEGGGHIIDHGIIIJGGI1;FGGHIGGHH9FG9
@7146729/1
ggaattgtgacactttgatgttgtaaggtgctgaggcaagtgttgggatt
+7146729/1
CCCFFFFFHHHHHJJJJFJJIIJJJJJJHHIJJJJJJIJIHHIIJJJHGJ
@4005568/1
cagcaatacttttgtcaggaatggaatgctgagtaacaagattatatggg
+4005568/1
@@@FFFFFDHHFFGHIIJJJIJIIIGBDHHIGGDHGG<DH9FHHEGEGID
@1216500/1
cattcattttcttcattgtaacttggcccgcaacaattgtacacaact
+1216500/1
@@@D;ADBDFFBFFEFIIFHF4<E>3CBFF@E@FAGI4?BDFD<3BF@
@7147821/1
gctggggctgttgttgccactgctgctgctgcggctgttgttgcctctgc
+7147821/1
@@@DD1@??F:CCA:C@GDEDCEHBC<CGFFDEBGFFFFDFFCCFFB;C;
@6122629/1
atttcttctaaattctgctctgataaattagaatcatcccatagcaaatg
+6122629/1
@BCFFFFFHHGGHJGIJJJJJJJIJJJJJJJJJJHJJIJJJJJJJJJJJJ
@1217438/1
ctggcactaaactgtaaagggcttcactgcaaaagtttgatcaaataaac
+1217438/1
@@@DDFFFHHGF8A<ABFGIIBHIJFIIIJIIE@H:?CDD>FIHIHIGHD
@3492274/1
tctagatattattttcgtgaattgtcattat
+3492274/1
@@CDDDBDFFFDDHG@DECDEECHGIG<92A
@7148872/1
gtaaataacaaagaatggaaggccaaaatttgttcacactgttcctggct
+7148872/1
CCCFFFFFHHHHGIJJIJJIJGIIIJJHGIHJIJBIJIJJJJIHHHJIJJ
@699764/1
ctggaatcagaagacaatggtcaatgtttttaaattacaaagtagtaata
+699764/1
??:DDDD;FFFH3?BGGEFG<HAFC9:A<FHGIHIA9FF@9D:?D??BGG
@5150639/1
ggaattctaagagggtacacaattcaggcactaatgtctcttcaaaatct
+5150639/1
CCCFFFFFHHHHHJIEGIJJJGHHIJJJJIIIIIIGGFGGGIJJJFIFHI
@4007944/1
ctgatgcctggtgcggaggctaccttgc
+4007944/1
??@BAD?BBFHFADE<6E@@??3:?FDG
@8149039/1
agataatcccatatcattgagacattaacttgcgtagcatactttatcgt
+8149039/1
CCCFFFFFHHHHHIJJJJIJJJJJJJJJJJJJJJJJIJJJJJJJJJJJJF
@1218558/1
gactctaactcttcttccatccgctagtttttcaggtttactgaacttag
+1218558/1
@@@DDDDDHF>FHEFE<EHAH3F@CEFHIIIIIFID?<FHHHGIIIIEBH
@1817252/1
gttgtttcaattttggcagtatgcaaatattgtggaccatcactttttac
+1817252/1
@@@FFFFFFDF>DHGIIG@GGGBGIE<EHGCGF>D>91CGIIJGGGECBF
@5607430/1
gtcttcttcaacaatcgtcggtacaatgtaatatgagttttctttgtttt
+5607430/1
CCCFFFFFHHHHHJJJJIIJJHJJJJJJIJJJJJJJJIJJJJJJJJGIJJ
@8149198/1
ctatcatcctggctgttgccatttgattcgtcctttgtttttactccttt
+8149198/1
CCCFFFFFFDFHDGGIIGIJHIBFFIGGHIHIIIGIGFHGHEHDFH>DHI
@5151053/1
ccatgatttattaaacccgatgctagctttcttaaatctggttctctaat
+5151053/1
CCCDFFDFHFFHFHIIJJGGGJIEHHIGGIIJJGJIGIJJJIIIIIIIII
@7639068/1
gtttctcaaaacatggtgctggatgaggaaatttttcataaagaagtcga
+7639068/1
@BCFFFFFHHGHDIIJHIJJJIHIJIJJCGIIJJJJIIJIIIJIJJJJJI
@8149617/1
gccatgttgaatagcttgctgtggtggtacagcacccggtcctggtccag
+8149617/1
CCCFFFFFHFHHHJJJIJJJJJJJHGIHIJJJJJJJJGIGHGJJIJJIII
@8150331/1
tcgcaaggtaatgtaaaacaatatctattcaacaaaggaatagcagattc
+8150331/1
CCCFFFFFCFHHHJJJJJJJJJJJJJJJJJJJJJJJJJJJJJJJJJJJJJ
@6660493/1
ctaccatcaaaaacaggtttaaggtttccaaaaattttcgaataagcatg
+6660493/1
CCCFFFFFHHHHHJJJJGIJJJJJHIJJJJJJJJJJJJJJJJJJJJJJJJ
@8150804/1
cgtgagaagctgcaacggctgctatagatggaacgttgatctggtctgga
+8150804/1
@@@DDDDDF?DDFHHII6@FDG@HHEGB@>DFGIG?DBF>BEAF?FGFCF
@2337158/1
gtagatgaggatactttaatctaatattatattgactaacaaaatatctt
+2337158/1
@@@ADDD4??<DHBFHHGGIIIIHIEHHIIIIGGGGIGEGIB>DAAH4??
@8151559/1
gtgtttggtagaagcaggatgacacttaggtcgtgcatggtttaagaaag
+8151559/1
@@@DFFFFHHHHHJJJJJIIIIIEHIIGIJIIJDGGIJIJJIJGIGEHGH
@701528/1
tggtggtggaggatatgaagtattataaggtacatatcctggggcactc
+701528/1
?@@DDD@??AAA;FBHC4ABAEHCHFCDE9CGGHF@CDHCCE;6?DD@B
@6662787/1
tgatgattctttggaagaagaggcttttatgttttcttttttaaatttct
+6662787/1
CCCFFFFFHHHHHJIJJIJJHJJJJJJJJJJJJJJJJJJJJJJJJJJJJJ
@1819264/1
agaatgtatattcaaagttaatattgaatttttga
+1819264/1
@@@DFFDBFFFFFGI4CF>EFHG@>I?EHG<FD><
@8152414/1
gctcagttgtttttgcacagaactcagcaactctcggatcttctatcctt
+8152414/1
CCCFFFDFHHHHHJJJJJJJACCFHIJJJJJJJJJJJJJJJJJJIJJJJJ
@1820106/1
gtcttgtctaagattgctttcgctgcggcatgctttgcttctttcttag
+1820106/1
@@@F?DBDDH?AAGF3CGCCA:CE6F8C??DD@9<D9BEG@@BB9?CF4
@2338544/1
ctgttttcaccggaggaatttgtttgtgattttttattgtatccca
+2338544/1
@CCDFFFFGFFDD@FDBAFH>F?F3EFHIGGCEHB9DGG?BFBFH@
@1820540/1
tttttctttctaattcttcaaggagtccttcatcttcttc
+1820540/1
@CCFFBFDBHF?HGCEHIIJ9FHGG>GB>HGIGGHG9C?F
@92126/1
ctcatttgaaaacgtggatctccaaggtctccttgaacaaatttacctaa
+92126/1
CCCFFFFDDHHHHIHGGEIJJII<AFC?FHIDGHGDHH>GDHEIEGEI9F
@2923165/1
ctaccttcagcgggagaccttggctttgccgcttgttgctgtacttgagg
+2923165/1
BCCFDFFFHHGAHIIGIHFECHIJGIGHIJ8FBHEGIIIGIAGHIIIGA@
@5154230/1
catggtttcaatgatttccctgttgaccttacggggacacttatcaggtt
+5154230/1
CCCFFBBDHDFHHGGFHHHHIIGICHGHGIIIIGGG@FHHGIGGGGEI?B
@3495334/1
gaggctgctgtggtctctgctgttgctg
+3495334/1
@@@=DDEABH<FFE<4EDGE<A:CEBEB
@7151675/1
ttcacttttgttattggtttccttatcagtaatctcgaatctattatctc
+7151675/1
CCCFFFFFHHHHHJJJJHIJJJJJJJJJJGIJJJJJJJJJJJJJJJJJJJ
@7642161/1
gggaagttttatttacattttttgcctgaacacattgggtcgccatacct
+7642161/1
@@@DDDBDHHFHHHIJJJIJJIGGHIIFGHIJJJJJJIIBGGIIIGGIHH
@7642579/1
gcataattcttgtagaacaccaatagggttgcccatcattcgctcctcga
+7642579/1
CCCFFFFFHHHHHJJJJ4FHHGGJJJJJIIIIJJJJJJJIJIJJJJJIIG
@5609083/1
cttgaacttcatttccaacaggtagtaagtgatcattaagttcgccgatc
+5609083/1
@CCFDEDDHHHFHGIGIEGCHGACEHGHIACHIIIIIIHHEFGEGGHGHI
@2925429/1
ttctgcttccgttccaccctttctgctgcgatctttgccatagcatagtt
+2925429/1
CCCFFFFFHHHHHJJEIGIIIIIJEHGHJJGBHCHICHIGFCGIIAGIGH
@5156003/1
tagttgggtaatattttgataacgtggatgtagataggctggcctgcttg
+5156003/1
@BCFDFFFFHHHGJJJJJIJJJJJHIJJJJIIJJJJJJJJJJIIIJIIJE
@5609231/1
gggctctgaaggttgtattgttctggta
+5609231/1
?=;BDDDD<:?D2ACEE@EFAFF?<F22
@4550408/1
ctctgaaggttgtattgttctggtattatgagtgttacttctcatcctag
+4550408/1
CCCFFFBFHFDHFIEIEFBFCCHCDGJIIIJI4FDIGEGGIIJJB9?<DH
@704399/1
atcagaatcaaaatggttgtcatcccataaaacatgata
+704399/1
CC@FFDADHHHFBGHC<EG@EHICHEGGHC>@3:EBGGI
@1221096/1
ccatcatttgctgctcataaagcttattcatttcactcctcaatttgtta
+1221096/1
@CCFFDAEFHG>CEAFHGGDIHIFGIII>DGG<?@HGGGGHB?4?<D<3?
@1822154/1
gtcactttatatgttcttttaacactctt
+1822154/1
??;;DADDF:AFBCG<:CI4A:BF<D?@F
@1221665/1
tctttttctattttcttcgctttgagatacctacgcctatcagccc
+1221665/1
C@@FFFFFGHHHHIIIIJJIJIIJGHEIGIJIJJFEHGIJBHAGCG
@1823003/1
caaagctttcacgttcataaggtctcatttgaaaacgtggatctccaagg
+1823003/1
@CCFFFD?FHHHHHJGJGIEHI4CHH@FHHGG9FEHGHGGGHFBDFD3D1
@4551954/1
ggcaaattttccaaaggtttatgagaaaacatcgaatacccttcaaatat
+4551954/1
CCCFFFFFHHGHHGHIIGG<FIIJJJEGHGEIIGICGGIFGG>FCGHGF9
@1823424/1
atttccttgaagtaatttacaaaagaaaagatgaatgcc
+1823424/1
@CCFFFFFGDFCBC<GFGIHIJGIA=FH@EHEHIJJC9C
@3498130/1
gcacatttggctgcggtacatttagctatcctgtagtttcgtcctat
+3498130/1
@@@?DDFDHFHDBEFGFDDH@HGCHEHIIIIGCFHIDGIDF;?FGG4
@8153759/1
ggagctgcgacaccatctgatgtctggtgcggaggctaccttgccgtagg
+8153759/1
@C@FFDFFHHGHGJJIJJJJJJ?GIJJJJJJIIIIIJIIIIJJIJJEHFG
@3498586/1
ggtgcaggctggccatgttgaatagcttg
+3498586/1
@@@DFFEFGHHFHGGIJBF9A?FFAEED3
@7153645/1
ctctaattaagtaaaaactataaaaataataggctttttaaaataataca
+7153645/1
@C@DFDFFHGGHGIHJIIJJJJHGGHDGIIJJGEBFHGIJJJIICHIIJJ
@7643500/1
tggttgttgcctctgttgctgctgaggctgttgttgccactgctgctgct
+7643500/1
CCCFFFFFHHHHHIGHGHGGHIGHIJDHGIHIIJJJJJJJI@@FHAHACF
@7154250/1
agctgagtaaggagttgaaggattttctaaagctttgaattcataagttg
+7154250/1
?@?DFFF=CAFDCGFFHIHIIEEHIHIDIIIIIIIEGGDFGHEHHIIHHI
@2927497/1
ctcatgaatgctttctaatgtttct
+2927497/1
@@@DDAD?4F8<?44A:ABD<<A?E
@5610958/1
cttccgctaatttaaaaattgaatagtttttatgaaatgagtcagaattt
+5610958/1
@CCFFFFFHHHHHJJJJJIJIIJJJJIIJJJJJJJIJJJJJHJIJJJJJJ
@7645201/1
ctcatcttcatcatccaagccgtaatgaatggtgttgctttcgcagggta
+7645201/1
@@CFFBFFFFHFFGBGIGGGIIEDBCHHCGHGFAGHICHHGBFGGEDE;B
@1825423/1
gccatatttaacacacattttgtaaataattttcttaactttacacattt
+1825423/1
@CCFDDFFFHHHHJIJGJ@JGFGGBJI9FCCHGHGGIGHJIIFGGIGGHB
@4553116/1
cttctgtcttgaaatctgtagcccaatattgattcc
+4553116/1
CCCFFFBDFFAFH<EG@GFHJIHHHIICIIBHICHG
@96026/1
taataatttacaaatatcactaatcttcaatacattggttttgaataaaa
+96026/1
@@@FFFFFDHHDDGHGIJB@CHECHI9FBEGEFHIIJ@GGGGC;?DFGE@
@96039/1
gtccttttatcataatgagatcaagtttttttcgaatcaaatgaagctgt
+96039/1
B?@DFFDFHDFDHIGJHCH>HF@GACHEGBEGGICGGGGB@HC@DDHIGB
@7645795/1
gtcgacaattgtaccaagctctggcattttcctgtgactgatttttcttc
+7645795/1
??@BBDD>B?FCFB?CBFGHIIIGHGGHDGCHGCCDFFHGHEIIIGFGHG
@3499885/1
ctgggctacagatatctagaggttctgtatttcctgtgatcttgtctaag
+3499885/1
CCCFFFFFHHHGHJIIJJBHEH@GIJJGIGIGIIJJHIIJJIJIHGJGG>
@7646027/1
gtaggacgtgctgtaccttgtatactagcatgactgactagatagaagtc
+7646027/1
CC@FFFFFFHHHHJJJJJJJJJJJJJJJJJJJJJJJIJJJJJJJJJIJHI
@1826850/1
cccattttcagtagtgatgaaatctgaatttttgggtaagcaatcgtctt
+1826850/1
@@CADDDFHFBFHHGDGEGGCFBDHG4FF><CHEGHFEGF9?DFGEGDHC
@4554222/1
ccctcctcctccacctttctttcctttttttg
+4554222/1
;@@DDDDDACFABHEIBGHH>AFFAHG>FA:0
@1224519/1
agttcctgctttagggtttcttccgctaatttaaaaattgaatagttttt
+1224519/1
B@@FFFFFHHHGGEIIFHGHJJIJJEHEGIIGHGDGEFGEHIHIIFIIGG
@6133978/1
ctgtaattgcgataaggtttttcaggattgatagatacatcataatgatg
+6133978/1
CCCFFFFFHHHHHJJJJEHIJJJJJJJJJJJJJJJJJJJJJJJJJJJJJJ
@3501808/1
gtgcaggctggccatgttgaatagcttgctgtggtggtacagcacccgg
+3501808/1
@C@FFFFDHDHF8FHIIII4CHHIGIECD>4F>D:CF?DFIHIIEG?DG
@3502069/1
gctttcgctgcggcatgctttgcttctttcttagatctacca
+3502069/1
@@CFFBADDAF:CCGBGFGHGGCGGDGGGGGGIIEGGEG4?B
@5611493/1
tcgggccttaactttagtgaactggtcatcaactgagaggccaaactcct
+5611493/1
CCCFFFFFHHGHHJIIIHIGJIJJJHIGIJGIGIIJIGIGHIIIIGGIJJ
@711800/1
aaaatcgataagttaacaccaccgttctaggaatctgtttacgttcg
+711800/1
@@@FFDDADFBFHHBHEEG;3<ADBBCDEEFCECH@G<<B?F??FG0
@4013763/1
ctggcgttttggtgggcatggcctgcagctccctttttgcagcttcttca
+4013763/1
?@@DDD1AFHFAAABDHE9FHGF31????9BFHAGAB>DC==>==CG4==
@4013839/1
ctttgaagttgaataagttattattcttctaggtccttttatcataatga
+4013839/1
CC@FFFFDFFHHFIJGIHGGHIJIJIJJJIJJJGEEHIGJJJJIJICHEG
@3503458/1
ctctaattttcttttgtcttcgtaagacgattttggcatattagctagaa
+3503458/1
@@@FFFFFHFFFD@BFGDIFHIICDEBEHGGIJIG?D>BD@DCBGD@G@9
@6669590/1
gttaactttataatcaatcggcatttctttcagaccaaaatttctttgta
+6669590/1
CCCFFFFFHHHHHJJJJJJJJJJJJJJJJJJJJJJJJJJJJJJJJJJJJJ
@6136818/1
gtggcaagacctccttcttcaagcctagggaaaaggtgaaataaatgaat
+6136818/1
CCCFFFFFHHHHHJJJJJJJJJJJJJJJJJJJJJJJHGIIJJJJJJJJJJ
@7649032/1
ctcccctctggtatccaaaggcactgttttcaccggaggaatttgtttgt
+7649032/1
CCCFFFFFHHHHHJJJJJJJJJJJJJJJJJJJJJJJIJJJJJJJJJJJIH
@7649059/1
cttcatttaaaaccgctgtgtctctttctttttttgttagactgatttga
+7649059/1
CCCFFFFFGHHHHJJJJJIJHHIJJJJIJJJJJJJJJJJJJJJJHJJJII
@6671490/1
aagttgtaacagtaagttcttttttttccttgactatgtttgatgacata
+6671490/1
@CCFFFFFHHHHHJJIIJJJJJJJJJJJJJJJJJJJJJJJJJJJJJJJJG
@6137366/1
gtcggcagctgggaatcctttgtgagccacatcaatgttaaggaatgg
+6137366/1
@=?DDDDDBDFFAHGDHICHH@CCGFGGDHIGCHBDHIIGCBGBHGBB
@5161747/1
ccttgatggctacaaagatagaagtcgaattcagttggatggg
+5161747/1
?<@;DDBD??:2::C<CC9<E:<C3<<1CG9@@FI<FGE9C@B
@98309/1
ctttaatgaaattatctggagctcatcaagcttcggtccgactgatgatt
+98309/1
@CCFFFFFHHGHHIIGGGJGIDHIHJJIJFHGGHHGHHJGDGHIDIJGIE
@3504432/1
tttacatcaccgtgatctaatatttgagcagaaggtgctggtgcatgtaa
+3504432/1
@@@DAD?DB32<:C;EGFAIHF@HHIF<EH@9C3E;FF?CB?D>F@F<?@
@98496/1
ctagctttcttaaatctggttctctaatcatctgattagtagtaacgatt
+98496/1
@B@DDFDDFFDABEGEHIFCHHECE<HIDA4AFDGGI?F9EG?<C<CFGH
@2931762/1
gttcatgaattgctccctccaactgaactagttcatatttcggagtcg
+2931762/1
@@@DD<DD<??DDBG:CFFEF3AGFCEFHH>CFFDFEBGGF90BABB?
@98900/1
gtcatttgttcccctgagattggggaggactcaatgccaacattgaccct
+98900/1
BB@FFFFDHHHHHJJJFIJJJIJJIJJIDGGIGHGGGCIGI=FHHHGIIG
@1831379/1
ctctttcattatcgtaaattgtcacggtctcaaca
+1831379/1
@@@DDDDDFH:<DGCC;:A<F:CFCA62<?CE9CC
@3505154/1
atacctagtgcttctgtaaaatgccaataattgttctttcatgat
+3505154/1
@C@FFFFFHFDFHIIIIIIG>BEHDHIICGH@H9EHEHBGGC9FG
@6671725/1
cccatgttaaattttttcagaatcatgtgattttttttcctttcaagaat
+6671725/1
CCCFFFFFHHHHFIJJJGHIGHHIIJJFHGGGIJIJJJIIJIGGHIJJIJ
@99374/1
tgttgccttaatctagccacttcagccttatgcctctcaaactcaagctg
+99374/1
@@@DDDDDHHFF<GEFHI>GHII@EGFFHGGDHIIIIDGIIIII9GHIGE
@5614493/1
gttaactttataatcaatcggcatttctttcagaccaaaatttctttgta
+5614493/1
@BCFFFFFHHHHHJJJJJJJJJJJJJJJJJJJJJJJJGIJJJJJJJJJJJ
@5614620/1
ataaatgtaatcggtggcgtgtaatcactgctgaggcttgaacaagccct
+5614620/1
CCCFFFFDHHHHHJFHIJJHHHIJJJIJJJJJJIIJJJJJJJJJIGIIIG
@1227425/1
gtgtactatcttcaaagagaaaaagtgcaatactaaaattttattcag
+1227425/1
@?@DFFDDH8C?FBFGHDHIIIIEG<9CHHC>C>FEHIBDD<@<9DH>
@1832510/1
ttcgactccaaacaatcttttcagcacttatccaatgagcaacgacttca
+1832510/1
@@@D?D?DB>DDDGGHIDHEHIDH9EC<FH>?FDCDCDG>FHIG<DGE??
@6672870/1
gctgcgacaccatctgatgcctggtgcgg
+6672870/1
@@@DD1=AAFADFAGBDE<<<FFI?EEF<
@2344971/1
attttcagtagtgatgaaatctgaatttttgggta
+2344971/1
8?@DDDDD4CFDFFHIBGDEGCHGHEHGIIIIE=B
@6140040/1
gtaggaaataagaaagcaagagaaggaagtgaggtacacagttgcagtcc
+6140040/1
CC@FFFFFHHGHHIIJIJJJIJJIJHIJJHHIIJCGHIJJJIJIHIIHII
@6673935/1
tccataataagtctaaatagaccttcagggtcttcatgggcttctattag
+6673935/1
CCCFFFFFHHHFHIJJJJJIIIGHHIHHIICCFHJJJJIEFGHGHFHGBF
@6674018/1
gggttgcccatcattcgctcctcgactgccccgatgttggagcctatgct
+6674018/1
CCCDFFFFHHHHHJJJJJJJJJJJJJJJJJJ;FHIJJJJJJJJJJJJJJJ
@1834231/1
gtcattaatggaattgggaacttgactaataacctggctattataaattt
+1834231/1
@BCFFFFDFHHHFGIIGJHBGCHIIFHGGIGHIIIIJGG<FHCICIGIC9
@3505730/1
ctcttctttgtctccaacccctacctcttcctcgccatctgcctattttg
+3505730/1
@@@FFBABDDFADHIIIG@1C@AFH3AHCGIGGIIIHBHII9BF9D@FE9
@7650976/1
agcatatatccgtctaagcctaatgttttcgctagaactgctagatgttg
+7650976/1
CCCFFFFFHHHHHIJJJJJJJJJJJIIJJJJJJJJJJJJJJJJJJJJJJJ
@1228037/1
gggagatttcggaactttggtactaaattgttctattt
+1228037/1
@<BFF@DEGDHDFHIJIGHG?FHHFEEHJFEGBFHGIG
@2934299/1
gtaagtagttatagcatacttaaggaaggaatcaccgatagtttccaaac
+2934299/1
@?@DDDFFHDHFHHFIIGGIJC@FGIEHII@HIIBFGHIFI9GEGG9FGD
@7161708/1
ctgacagcaccacgagaactactatgagatcttcgccgtggctctgggct
+7161708/1
@BBFFFFFDHHGHJHIIIJJJJJJJJIJIJJJJJJJJJIHIJJJIJJJJI
@7651692/1
cctgaactaggcaatgaagttcctgcaggaggtataaacaaacctatggg
+7651692/1
@@@FFFFFAFDFHEGEB<EIIIIICHHGFAFH:?DHIGGIGIEGFHHGEI
@3507215/1
gatttttcttcaacatcaacaaatgtcacttcaaactgttgctca
+3507215/1
@?@DDFFFHDDF?EGFI>FE>@3CH3A<<AEFH>D<<CFHEEHHH
@5616322/1
gccaccggtacttttgtaaaacattatcaaaagttctctgaccatggagg
+5616322/1
CCCFFFFFHHHHHJJJJJJJJJJJJJJJJJJJJHIJJJJJJJJJJJJJJJ
@5616707/1
catttcttcagggagaatttttaaccatttacacaatataaatgctcctt
+5616707/1
CCCFFFFFHHHHHJJIJJJJJJIJJJJJJJJJJJJJJJJJJJJJJJJJJJ
@1834805/1
cattaatctatagaaaattttccaa
+1834805/1
@@@;DDFFGHFDFHII>@FIEHH@<
@100024/1
ctctacctgatctggaccagtggcgtatttacagaagcaaggttggccta
+100024/1
??@FFF>DH>FHDH4CFFGI<FHFH?G7CEGIEHEIEHHGI?F>DBBBBF
@4017732/1
attggtttccttatcagtaatctcgaatctattat
+4017732/1
CCCFFDDFHHHHHJJIIJ<DFIHICG@EGHGI?HH
@100073/1
gtgaaaagaatgatcttccaactgtcacaaacctgttagcagctggttgc
+100073/1
CCCDFFFFDHFDDGJJIJDIIJE@<BHDHIJIGEHC<DDHDH;3BGHCHI
@1835309/1
ctcttgttttgcttcttttttttgacctacccttgccgatagcaataagg
+1835309/1
@CCFDFDBFFBFDGGGFAHE>FDGE?F4?BD2D9?38D;AGH4=CG>EEA
@5617544/1
cttttaacaatgactgactaggatgttcagttaactttctagctaatagt
+5617544/1
?@@D1BDDFHHAFHIGIGGCFBBGIEGIIIFHHIBFGIGGIIIIIIIIII
@101023/1
agaggttctgtatttcctgtgatcttgtctaagattgctttcgctgcggc
+101023/1
@@<DFDFFHHDDFF@FEDFICH9:AEHHDFCFHA9FE?DHCBGHG>GGGI
@5618081/1
ttataccgctatcatcctggctgttgccatttgattcgtcctttgttttt
+5618081/1
CCCFFDDF?DFFDHBGDHHIIGHHIIIEEHHGE@B@BE:?DGHGHDFHHC
@1837294/1
caaaaaaatacagcaagtctggtaaatttatcgca
+1837294/1
@@@DDAADFFHH<BAAFBEAFA?EF@<GDBG9???
@6676880/1
ggcatagttatttggaagtgatttgcacgaagcactataggtcgaccttc
+6676880/1
CCCFFFFDHHHHHJJJJJHIJJJJJJJJJJJJJHIIJJJJJIIJJJJJJJ
@6676931/1
tgatcctatagtttctcctacggagactgtatacctaaaagtgggttcat
+6676931/1
CCCFFFFFHHHHHJJJJJJJJJJJJJJJJIIIJJJJJJJJJGIJJHIIJJ
@1231113/1
ctgtgggttatatggtgattgatgccattcaactttgcattaactttctg
+1231113/1
@CCADDFDHHHHHIGFHIIJJJGIIJIFJGIJJDEHIJIIJEHIGJIHHI
@7162738/1
cttttgcattgtttcattccgcagattaaaatttttaagtacgactaagt
+7162738/1
CCCFFFFFHHHHHJJJJJJJJJJJJJJJJJHJJJJJJJJJIJJJJJIJJG
@5166221/1
ctcgaattctttagttagggtaattaaaccaagccctatttcctcagcga
+5166221/1
CCCFFFFFHHHHHJIJJJJJGIJJJJJIJJJJJJJJJJJJJJJJJJJJJE
@2346762/1
ctggtattatgagtgttacttctcatcctaggacgtccacctcgaactga
+2346762/1
BCCFBEFFDHHGGDHGHGIDGHIIJJFJJJGIEHJIIGGHIGHGIBGGJJ
@2346804/1
ggttgttgcctctgttgctgctgaggctgttgttgccactgctgctgctg
+2346804/1
BBBFFDFDHHGHGGDHDHICHCGEHHIJIGHIGIGBDHHIIICH@@F>?B
@7163155/1
cttcttctttttttctagtttcctcctcatcaagagcacggcgatactgc
+7163155/1
CCCFFFFFHHHHHJJJJJIJJJJJJJJJJJJJJJJJJJJJJJJJIJHHHH
@1231453/1
cagcaataaacgtttttccagagccagtagg
+1231453/1
1=?DDDDDFDAF;3?C1CF@BFGEFFAA4C?
@2347485/1
ctttgatggaatttcataaacaactttcaaatccttaatatacgcaacaa
+2347485/1
@@7DDDFDGGHDDEED4C@CEEHEFHGIIBHI9FG@FHE9E4?DHCEG@F
@5167677/1
tggagacatgactacacaaccatttggtatattcatcctcttaaaataaa
+5167677/1
CCCFFFFFHHHHHJJJJJJJJJJJJJJGHIJJJJJJJJJJJJJJJJJJJJ
@4019886/1
ataggaatgtcaggtgcgttaacttttggtggctttattatattactcct
+4019886/1
CCCFFFFFGHFHGI@FBECGEEIIIJJIF@FGCHJJGIJII@HIEIJJJI
@4561295/1
ctgcaatttccaagaaactttacttttcacaaataaatataaaa
+4561295/1
@@@@BADBFFF?FAH@F>FEDH:F<@>E><FFAF4EEEE?B:::
@7654062/1
atctcattagcaagtacttctgatagttcacacggttgatgattttgaca
+7654062/1
???BD;DDHAHAHAHHGHEIGGGGF?HHFID<EEE?;?C??GHEAG@GDF
@5169577/1
gctacagatatctagaggttctgtatttcctgtgatcttgtctaagattg
+5169577/1
@@C??BDDFDHFHGGAFH?FEHGGGIGIIGHHIIDHIIIFIDGBDHCHII
@7164900/1
tggattttgaataggaaatttgataagtttggttccatcaggaaacgatg
+7164900/1
B@@DFFFFHHHHHJJIJJJJJJJJJGJFHIJFHIGIJJJJJIJJJJJIGI
@2349273/1
gttaacttttggtggctttattatattactcctaattgaagagcctttt
+2349273/1
@@@DDDDDD?FFF=1:AFAECHEGCADEGHHGCGHGG@EHGCG3?DFBF
@6143817/1
agctggtcttcagtcacccgattctatttcttggtcatcagtttgagata
+6143817/1
@@@FFFFFHFHGHBHHIIIG@GEFEHIIGCHCB@GGDHGFG?BDFDECD<
@103277/1
gtgataagaactatttctttaagaatattttggatttcattgatagtat
+103277/1
BB@DFFDDFDHFHJJBHGIIJJJJJJJJJCGGIHCGIIEDFGGGIG?FI
@8163717/1
catcattcattttcttcattgtaacttggcccgcaacaattgtacacaac
+8163717/1
CCCFFFFFHHHHHJJJJJJJJJJJJJJJJJJJJJJJJJJJJJJJJJJJJJ
@2349987/1
aaaaaataaaataagctcaactatagtttaaa
+2349987/1
@@@FDFFFDBFDDFI><?F@E9F><A<29?BB
@8164069/1
ttgacatcattatcagaataaccgctacagttgtgttttccacaaataaa
+8164069/1
=BBBBDDFHHHGHJJJJJJJJJJJJJJJJJIIJIJJJJJJJJJJJJJJJJ
@4020523/1
gtgtaatcactgctgaggcttgaacaagcccttctgatagcctgcaattc
+4020523/1
B@@?BDFFHHHGGJIGIGHC;CGGEHIGIJJD3C?DFIGJEIFCGGA9?F
@1840295/1
ctggagacatgactacacaaccatttgg
+1840295/1
@@@DDDDDHDAFHF@G>F:FC@FE>HBB
@721068/1
ctgtattataacatgacctaagagttttatta
+721068/1
@<@DDDEDFHHF?FF@EGGGIEB3<3AB<92A
@4561981/1
ctccttctaacttaatgcaagcttctcttatagctgtcaactcatgttgc
+4561981/1
?@@DDDDFF>DFHIEGGIJICGGHGGHGICHEHB4C?FGEIJHIECHGF@
@4021329/1
cttgcaagaggtaacttctgtcttgaaatctgta
+4021329/1
@@@DDD<D8D=2ACEFBFEDFI:4A:AEHICCAA
@6680985/1
gtgcagtatgttttccaacagtcataataaattcattagactgtcgatga
+6680985/1
CCCFFFEFHHHHHJJJJJJJJHIJJJJJJJJJJJJJJJJJJJJIJJIJJI
@7655394/1
ggagaatttttaaccatttacacaatataaatgcaccttcaacaccacac
+7655394/1
=;?1BDD?DBDD84:<<:CHHIIGA@EFFHII@?F4?C<DGHD@D=@FHG
@4562650/1
ccgctgtagtacaaatttctatttccgattatttttcctttgatgct
+4562650/1
@@@D???B4:C>CD32A@@DBEBCB@:<<FE@4?CCG4:9??FD<?9
@5620174/1
ataagaacaatgagtgagagcttgcaagaggtaacttctgtcttgaaatc
+5620174/1
8==DDDFFHHHHHJGHJJJJJJJJJJJJJJJHHIJJJJJJJJJJJJJJJJ
@8165610/1
gcctcatgttataacattatgcagttcattacctaagatatttgttatga
+8165610/1
CCCFFFFFHHHHHIJJJJJJJJJJHJJJJJJJJJJJJJJJIIJIIIJIJJ
@722655/1
caacattcatgaataatggaaaatcacatagcttcggccacttcttt
+722655/1
?@8B;?DBF8DFHI@HGIE<CFA4CFGHHIAGHCHH1C:0BF>F@E<
@2938020/1
tagcatttcaaaatgattatatcctagttcttctaatattgatgttttat
+2938020/1
@CCFFDFDHHHFDHGICE4CIGGJCDFACFIHIJIII9@GC@FH9DDHII
@723130/1
gaggataattcctgaattatttcttgacg
+723130/1
@@@DD?4B8C?:BFE:?DI@HHEHH4AFE
@8166331/1
gtcgtctttttttaccaaaccggtattttccccttggcaacaaacagttg
+8166331/1
CCCFFFFFHHHHFGBAGFCFHHIGGHGIIBFHIIGGGDFCGHAFHDGIIG
@2938708/1
ggttacttcgcttatctctcttgacagccctatacctatttacatgccta
+2938708/1
@@@DDDFFBFHFHGIGD?CGDHHEDH@GFGGEHGI9<?DD>DEHCB@G@F
@5172833/1
ggccaatagctgtgggttatatggtgattgatgccattcaactttgcatt
+5172833/1
CCCFFFFFHHHHHIJJGHIJJJJJFHIJJJJJJJJJJJJJJJJJJJJJJJ
@7168826/1
cgatagtttccaaacgctccagattgatgccatcgtttgcattagacata
+7168826/1
@@CFFFFFHGFHFJGGIIIJJGJGIJJJIGIGGGHGIIIEIIIIGIIJJI
@3513720/1
gtctctgctgttgctgaggctgctgtggtctctgctgttgttgctgctgc
+3513720/1
CCCFFFFDHHHHGHIICFCGHIBFF<F>2CFG9<E9GCAGCHGAGCEC39
@723147/1
ggtgtttttgagctcatacttaatccaatgacatggggaagtcaattgct
+723147/1
@<=DDFFFHHG?HGIJJGHHIBHIHIGIGFEHIJI>=FGIG>DFCGIADG
@723198/1
gtccttctgacacaccatctctgtaaaagaggatagcttgaggcttatac
+723198/1
@@@DDEFF?HHDFGI<;EEGHGGCFFHEH<FCC9E?CG@D>HIJIGIGIG
@1843825/1
gggtagttgggtaatattttgataacgtggatg
+1843825/1
?@@1ADDE4CA2AEGFGHIGGDACDHH3CFEA9
@3514671/1
gtcaaatgaaacatacctcatacgactctaattgtaaaaatgttatccat
+3514671/1
?@?B?BD>DFBCFEDHHGIJBG@GEDFHGIIIIEDHG<B@GE<@FDGGGI
@1236671/1
ggagaatttttaaccatttacacaatataaatgcac
+1236671/1
??@D=DDBHFHHDB9EHIGCFAGCGIG@HIGGH>G?
@3514946/1
ctgttattaaatgagggcattcatcttttcttttgtaaattacttcaagg
+3514946/1
CCCFFBFDDD<DFII<GEH3CFCFBDGCGIBHHG@CF>BCIGEAF<FBFB
@1844919/1
cttcttttttatttttgcaaataatccgtgcagtatgttttcca
+1844919/1
CCCFFADDBH?FHGIJFD>HCH4AFDEHIIGHECGHIBFGBGDB
@4563932/1
gcaatacttttatcaggaatggaatgctgagtaac
+4563932/1
??@?B>DFGBBHH@EGFGGHHGIFH9<CEFE4C4C
@725169/1
acggaaagcagcgagatgagcataataggtagg
+725169/1
CCCFFFDDHHHHHJ>DBHHHIIDHGDGHHFCFG
@3516269/1
ctctgatttatctcatcttcatcatccaagccgtaatgaatggtgttgct
+3516269/1
@@@FFDFFHAHAFGGGGIIIJJEE<AEGIGJGGIEECDCFDHG>GHB@FF
@7657115/1
agctttttccgttgggattcattatccattctcccctaggctttgcttta
+7657115/1
@BBFFFFFHHHHHJJJHIJJJJJJJJJJJJJJJJJJIJIJJJJJIJJJJG
@725957/1
tttgccaaatacttcaactgtgactctaactcttcttccatccgctagtt
+725957/1
@@@FFFADDFDHDGFHHGHH>DCACFH<AADAFHGGGIJ<EDFFFA089B
@2352265/1
gacaggtttttgaaaaaattttggccaatagctgtgggttatatggtgat
+2352265/1
CCCFFFADHHHHGEEGBGEGIGI6GHIJCGIJJ>FHGBDGHHEHIHBFGH
@726311/1
ggatactttaatctaatattatattgactaacaaaatatctttcaacagt
+726311/1
@B@FFFFFGGHHHFI<GHJHEEEHJJIHIJIJGIIIEEIJFIGI>HEEGG
@726425/1
gttcgtctcacccatgttaaattttttcagaatcatgtgattttttttc
+726425/1
@@@<DBDDD<ACF=>EG<F<AFHC9FHCH<???F>FGD4:<BD<FGGI@
@2352429/1
gtcaagaccataaccaagatcaattactctaccaggtggaggtgaaa
+2352429/1
@@@FFFFFHHGHHIDEHIHEI>EFHGGIIJIIH@GHDCBBFH7DF9@
@106225/1
gacaatttgttctcttctgttgtttcaattttggcagtatgcaaatattg
+106225/1
B@CF=DDFFHFFHEBEECIHEHEEHIIDGIJIIGE@EFG@FHGBFEHIGI
@106447/1
gcttgttgttttgcagacaacatgccttggtattcgagctgacttggga
+106447/1
CCCFFDFDHDHBDEG>B3FFEAGAHGA9CB?GE<<BG9G@39?9??A=G
@2353127/1
ctgtagtacaaatttctatttccgattatttttcctttgatgctgctcaa
+2353127/1
@@@BDD;DFDB>F@DEBEHGGFFH1ABBHIGIIFEGCDABHFD9D@>GCF
@106779/1
ggcttactaagggagttttcttgatcattttcgtttacccagaggggaaa
+106779/1
CCCFFFFD<DHGGFHCDBGHGH<FGEIEEIIIIIIIIIIGDHEHIIIIID
@5175033/1
cttcacactcatcaagaacttggtaaactcttagatcttcattttgttgc
+5175033/1
@@@DDDBDHHHF?HGGIIIIGEG<<FFHIIIIIIIIIIIIDHGFHIIIIE
@2354083/1
gttttattttcagtataccttataccgctatcatcctggctgttgccatt
+2354083/1
C@@DDDBFDFHHHCBHGIJJJIIJGJBBHGIIJIIHBE;FHIGECG<9BG
@8171705/1
ttgaaggattttctaaagctttgaattcataagttggttgttttttaagt
+8171705/1
CCCFFFFFHHHHHJJJJJIJJJJJJGGIJIJJJIIJJHIJHIJJJJIJJI
@5622927/1
ctttgcttctttcttagatctaccagtgcccatggcagcaaatctacttg
+5622927/1
CCCFFFFFHHHHHJJJJJJJJJJJJJJJJJJJJJJJJJJJJJJJJJJJJI
@8172371/1
ctttattatattactcctaattgaagagccttttcccaaaatcataccat
+8172371/1
CCCFFFFFHHHHHJJJJJJJJJJJJJJJJJJJJJJJJJJJJJJJIJJJJJ
@3517763/1
gcttgatactccctgggtttaaaatcttcaataacattactcatttctga
+3517763/1
@@CFFDFFHHHAHGIJJGGEGI@GIJJIJGIJJJJJJIJJGIIIIGIHJH
@8172623/1
gttgtattgttctggtattatgagtgttacttctcatcctaggacgtcca
+8172623/1
@BBFDDDDHHHHHJHCFHIJJIJJCHEJGJIJJIJJJJIIIJIJIIDGHG
@727841/1
gatagcttgaggcttatacctagtgcttctgtaaaacgccaataat
+727841/1
@C@FFFFA?AFDHBIIGGGGJJJCFCGCHIHGBGEGIIJJIAHIID
@1847967/1
ataagattacaattcttaacattttttctttaaacaaagaacattggatt
+1847967/1
@@<BDB;B?BBDDGHGHHIICGEAIHIHDDEGGI<<C@;3DDECH@FAB@
@7658804/1
ggaatggtttccaaccaataattgcagactggaagaaaccataccaaagg
+7658804/1
CCCFFFFDHHHHHJJJJJJJJJJJJJJJJJJJIJJJJJJJJJJJJJJJJJ
@2945015/1
ggaagtttgatattgtcaaacaaaatcatcttagctcccactataatatg
+2945015/1
CCCFFFFFGFHHHJIGHIJJIJIDJJIJJGFIJGHIGGGHJJEHIIGDHE
@4566336/1
cttgttttttacttgttcctgtgccataaccgtacttcatatcattgata
+4566336/1
@@CFBDDFGHHHDGHFGHCHIBHHIJIJJJJGHCGHGIJIAGGIHIIGHJ
@6686315/1
attaagcctgtataaaatacaaggaagacagacagcctgcctccaaagag
+6686315/1
CCCFFFFFHHHHHJJJJJJJJJJJJJJJJJJJJJJJJJJJJJJJJIJJJJ
@4566583/1
cttgatactccctgggtttaaaatcttcaataacattactcatttctgat
+4566583/1
CCCFFFFFGHGGHJEHGIGIJJJJIJIJIGGIFJDEGDFCCHICI>BBDE
@6686679/1
gtccgactgatgatttgaggttcttgtggaattgtgacactttgatgttg
+6686679/1
CBCFFFFFHHHHHJJJJJJJGHIJJJHIJIJIJJHIJJJJJJJJIIIIIJ
@5175873/1
ctcgatacaaaataattctatgaggcttgtagccaccggtacttttgtaa
+5175873/1
@@CFFEFDFFFHHJGHIIJJJGIHGIIJIEGGIIJJIEIFGGIJJJIHII
@7172062/1
ctagagaagcgaatatagtgttgtttactaatgcagatcttaaatctgtt
+7172062/1
CCCFFFFFHHHHHJJJJJHHHIJHIJJJJJJJJJJJJJJJJJJJJJJJJJ
@8174727/1
ttttggattagaatatacagcataagcagccataccaagatcatcacata
+8174727/1
CCCFFFFFHHHHHJJJJJJJJJJJJJJJJJJJJJJJJJJJJJJJJJJJJJ
@6149064/1
gtacgctcaaacatgcaaatgtgacattattgactaaggccgatctgagg
+6149064/1
CBCFFFFFHHHHHJJJJJJIJHIJJJJJJJJJJJJJJJJJJJJJJJJIJJ
@7660698/1
tatgtttacaaatgttgcagcattaagtcttctctgcactgtgacagtct
+7660698/1
CCCFDDDDHHHGHDFEHDIIGGIIIIJCHIJJIDFGBGGDGIJGGI@:FH
@2355960/1
caggtagtaagtgatcattaagttcgccgatcttgtacaacattttacat
+2355960/1
@@@FBDDBFFH<CFEHIGIGIEFFHH6F8@:0B<<?B<?FEGGIGIC??<
@1239665/1
gccactgctgttgttgaggctgctgtggtctct
+1239665/1
CCCFFFFFHHFFFHHIGGGIBHGIFHHHCBFGH
@3519410/1
gtacgctcaaacatgcaaatgtgacattattgactaaggccgat
+3519410/1
78?DD1?DDFFFFIIFAEBHEH9AE>FAH@<4C<DG9?:?;:00
@1240129/1
gcagttcattacctaagatatttgtt
+1240129/1
;;?=DDDDDFFDFGGCGGIFEE>FE:
@3520065/1
ccatgacgatagctttattctcattaaggaattccggtttctcaaaacat
+3520065/1
CC@FFEDDDBDD>GGEHIIEHGIGIGIG<HGDFG<C0CF<4B4?BFE2?8
@1849698/1
gttcttcattagtaccatatctctgcattga
+1849698/1
@@@DD8;;<FHHAFBGGIII>HGC4?E<CE9
@3520112/1
gcagcctcttgttttgcttctttttttgacctacccttgccgacagcaat
+3520112/1
B@@FFFFFHHGCFHIJJIJAEHGIGIJJ@GHHGIIGIGDEDDHII6DECG
@5625163/1
aataggaatgtcaggtgcgttaacttttggtggctttattatattactcc
+5625163/1
C@CFFFFFHHHGHIJGHIIGIJJIJJJJIGGGIIGIIIIHGGGIJJIJJJ
@8176190/1
gtaggaaataagaaagcaagagaaggaagtgaggtacacagttgcagtcc
+8176190/1
CBCFFFFFHHHGGIJJJJJJGIJIJJJJJEHIIJDGHIJJIJIJJJJHGJ
@1850523/1
gggcattcatcttttcttttgtaaattacttcaaggaaatcccagtccac
+1850523/1
<<@DDFFFHG?HHEGGEBDHEFHE9HHIFHGGCFFEACGA4?FBACBGGG
@1850790/1
aggggaacgagaaccaatttcttttttaaaataatcagcaaaatccaaaa
+1850790/1
@@@DFFFFGHFDDIJJGGDEGIJJIEHHECHHHIIJJJIJJ9BBFC@HA@
@6150964/1
agacatgactacacaaccatttggtatattcatcctcttaaaataaa
+6150964/1
@@@FFFFFHHHHGGIIHHGHJJIGHIJBIFIIJGIIJJJGIIIIJJI
@5625989/1
gattatttttcctttgatgctgctcaatttaccttcatccttgttttcaa
+5625989/1
CCCFFFFFGGHHHJJJGGHIJJJJJJHIEIIJIGIHHIIIIJIHIJJJJI
@109681/1
gtaatttcttgttcttcttgtttcttttctttaacatttctcac
+109681/1
@?@ADFFEHDBCFFHHA4<CF93CDFFGCH<@FF>HEICC?ECD
@5626238/1
gctctgataaattagaatcatcccatagcaaatgatatttggtaggacgt
+5626238/1
CCCFFFFFHHHHHJJJJJJJJJJJJJJJJJJJJJJJJJJJJJHIJJJJJG
@4027946/1
ccactatctaaataaatagctgcagctaat
+4027946/1
@@@BD>DDFHDHHIC<EGGIIIIE9A;@HH
@8177304/1
ctctaactgtcctttgaggtgcaaaacaagcgatcgcccagacccttatt
+8177304/1
@@@FDEFDFDFBFHIIEGGABFHHIIIIHHHIIIIIIIIIIIIFHIIIIG
@7174562/1
ttttttggatctgaagggcggtcccctcttttgggtggaatgtatgacga
+7174562/1
@@CFFFDFHFHGFGEBHJGHIEGHJGHIGJGJIGG5:BBDDF;BEECDD?
@8177460/1
tatttctttgtgtcgaaatacaaggcaggaaatggtgaactgcctttcat
+8177460/1
CCCFFFFFHHHHHIJIJJJIJJJJJJJJJHHIJJJHIIJ4BGIHIJJJJJ
@2951043/1
ttggcacatccacgatttcggcagcttttacctcattttcactcaga
+2951043/1
CCCFFFFFHHGHHJIIIIEHGEGIIBFIIIGDHGIJJJJIIIII@HI
@6689764/1
gctttttgttatctccagcaggtgggtgagtaacatcagctccgagaaat
+6689764/1
CCCFFFFFHHHHHJJJJIJJJJCHHJEGHJIJJJJJJJJJJJJJHIIJJJ
@8178019/1
gcctcatgttataacattatgcagttcattacctaagatatttgttatga
+8178019/1
CCCFFFFFHHGHHJJJJIJJIJIJJJIIGIIJIJIIJJJJEIIJIJJJJJ
@2357021/1
gcattgtaggccgcacatgtttgtgcttctgaagaggacatccccgtacc
+2357021/1
;@@BBDDBF8CDCFBF<CFDHIGFGIIECHGAGG>G=BG;DBAFE>::CF
@110715/1
gaaaaccagattttggattgaggtgataacatatttcggcaacatagaaa
+110715/1
@<@FFFFDFDHDHIJJBFHIHGIAGG9FEFGBBGIICHGEGABGBDHGGG
@8178118/1
tgaggaagttggtgtagaggtgcaggctggccatgttgaatagcttgctg
+8178118/1
CCCFFFEFCFHHFGGHIIJJFGHIHGIJJJIIJIJIJIIJJJIIIJIIJI
@110935/1
cttcagtaaataacaaagaatggaa
+110935/1
;?@DDDDBDFF?F>B<FB;;AI@3A
@8178668/1
gttcttaggaatatttccaatgaattcctctatttcattgtgcattaatc
+8178668/1
CCCFFFFFHHHHHJJJJJJJJJJIJJJJJJJIJJJJJJJJHIIIJJJJJJ
@2952605/1
ctctgtcgaacagcttccacagcttgtctgtaattgcgctaaggtttttc
+2952605/1
@@@FFEFFD?DFHBGEFFDH<FCH<3CG@EG@FCCHG>?D:@@GBF>FEH
@1851912/1
ccacattccattccatgatttattaaacccgatgctagctttcttaaatc
+1851912/1
C@@FFFA>DADFHIIBGHCGBDIGIGGEGG@CEDFG?GCHBGGGGEIDFG
@6152898/1
ccacatcaatgttaaggaatggtttccaaccaataattgcagactggaag
+6152898/1
CCCFFFFFHHHHHJJJJJJJJJHJJJJJJJJJJJJJJJJJJJJJJJJIJJ
@5626429/1
gtgaagaactgaaagcagatctaaatttctcaaatttctttctatatcca
+5626429/1
CBCFFFFFHHHHHJJJIJHIIIFF<CJIHFHHI:CFGHIIJJJJJJJJJI
@5626635/1
cctaggcaaggtacagcctcaccacctcaaccgaacacttctaggttaca
+5626635/1
CCCFFFFFHHHHHJJJJJJJJJJJJJJJIJJJIJIJJJJJJIJJJIIJJJ
@1852373/1
ggcatgctttgcttctttcttagatctaccagtgcccatggcagcaaatc
+1852373/1
CC@FFEFFHGGHGDGGGJGIIIJIGGEGJJJJHGJGIJ>HCGGGIIGIDI
@3522499/1
gtcccatactccctggttgggaagtgcttgttgttttgc
+3522499/1
@@@FFFFDHFDHGGGGADCFIHGHEH@GI@8?D?DDHGI
@1241945/1
ggatgggctctgaaggttgtattgttctggtattatgagtgttacttctc
+1241945/1
@@CDADDFDDDFFFHI?FH@H:AF9?FAHICGBGGGIII?BDDAFGCG<F
@1852621/1
cttgcgtagcatactttatcgtaacggtcatttctttttcttgatctctt
+1852621/1
?@@DFFDDFD>FFIIGG@BDC:A@FHH1:D<?9?DBF>FHCHJ<DGHAHE
@732319/1
cctccttccaaaaaaatacagcaagtctggtaaat
+732319/1
?@@ABDDBHFH<?F:6E4CHEFB;;4?@F@CC?00
@8179650/1
cctgtttagaacgaagatgactgagttttccttcatgtatattttcatga
+8179650/1
CCCFFFFFHHHHHIJJGIJJJJJJJJIJJJJJJJJJJGJJJIJJJJJJJG
@7176053/1
cttactaagggagttttcttgatcattttcgtttacccagagaggaaata
+7176053/1
CCCFFFFFHHHHHEHIJJJJJJJJJJJJJJJJJJJJJJJJHIHIJGIJJJ
@6690744/1
atctactcctgcaactgggcggcaattattgaggcaatttgcaattcttt
+6690744/1
CCCFFDFEHGHHDGIBHEGCGIFGHIGIIHFGGIIIGIGIGGIEHICHEH
@733522/1
gcctcttgttttgcttctttttttgac
+733522/1
@<@DFF?D<FBHDEGHFE@<::?E:?C
@6154697/1
gttgaggctgctgtggtctctgctgttgctgttgttgctgaggctgctgt
+6154697/1
CBCFFFFFHHHHGIIJGHJJJJJJJIJJJJJFGGBGHFIJEHIFEEGHI8
@2955831/1
cactgaatgactttatacactggtatttctggctcacctccttccattgt
+2955831/1
@@@FFADF?<F?F>GEIGGGGBEF@CA?BGIEIC@ADEEEE9GHIBIDHG
@7662937/1
ctggcactaaactgtaaagggcttcactgcaaaagtttgatcaaataaac
+7662937/1
CCCFFFFFHHHHHJHJJJJJJJJJJJJJJJJJJJJGIJJJJJIJJJJJJJ
@6155504/1
gttggttgttttttaagtgcatgttgaacatattcatgcaaaatgcaaat
+6155504/1
CBCFFDFFHHHHHJJJJHIJJJJJJJJJJJJJJJJJJJJJJJJJJJJJJJ
@8181663/1
cattagcagaaatcctcattctttcaaaaaaaactattcgtaggagtaaa
+8181663/1
CCCFFFFFHHHHHIJJJJJJJJJJJIJJJJJJJJJJJJJJIJJJJJCFHJ
@3523943/1
caactcctaatcctgtttcatccgcaattttctggcggag
+3523943/1
???1DB3BDADDDEBDBEEE4:3@FFEFECDIEI@DDDDD
@8181983/1
aggtttttgaaaaaattttggccaatagctgtgggttatatggtgattga
+8181983/1
@@@A?BDDFHHHHG@HGIIIIGBEGIIGGHICBFH?FHIIIIIIHIIICD
@2957682/1
catcgttatacttttctggatcaaaagtaaaatcttttctat
+2957682/1
@@BFFDBFHFDFHJEGIJICHEEHIHJJHGJIJJJGIJJJEG
@8182369/1
ggggttgtttccctagactgtggttgagacacttgctggggaggtggacc
+8182369/1
BBCFBDFFHHHHHHHIJJJJJJJHIJJJJJJJJJJJJJJJJHJI;FGHIJ
@1243597/1
catgactcatagcttggaggagatatgatttgtctctaaatgaataatgc
+1243597/1
CCCFFFFDHDHHHIJFIIG7@=DGGHII4AD>FFHJG@>9?C4BG>HG@G
@6156748/1
gtagtaaccgtcgggacttgaaaagaaagaccttcccactggggtgtatg
+6156748/1
BBBFDFFFGGHHHJJJGIJIIGIGIIGJJJJJJJIJJIJJJJII@EGEHA
@6156857/1
cccacttttatgaatgattttgatccaaccttctggtagcatttcaaaat
+6156857/1
@@@FFFFFHHHHHJJJGIJJJJIJJJJJGIJJJJJJFHIJIJJJJJHIIH
@6157072/1
gtgcaggggaacgagaaccaatttcttttttaaaataatcagcaaaatcc
+6157072/1
CBCFFFFFHGHHHJJIJJJJJJJJJJJJJJJJJJJJJJJJJJJJ;FHIJJ
@8183425/1
ctttgacttctcatttcttgaagtttattttctttagcctctaattttct
+8183425/1
@CCFDFFFHHHHHJJJJJJJJJJJJJJJJJJJJJJJJJJJJJJIJJJJJJ
@5629483/1
ggggacacttatcaggttgtatactgatttcataatgatgtacgaaacct
+5629483/1
BCCFFFFFHHHHHJJJGHJHIJJJJJJJJJJIJJJJJJJJJJJJJJJJJI
@7179544/1
gtacacagttgcagtcctgagctggtcttcagtcacccgattctatttct
+7179544/1
CC@FFFFFHHHHHJHJJJJIJJJJJHIJJJJJIIIJJJJJIJJJJJJJJJ
@5183762/1
gtggttggatataattcccttcagcattataaggaaaaggcactgactgt
+5183762/1
@?@DDBDDH8FBBAGHGI>EFGHIIIG4CFHIHIDFGGGIGEAHEGIGE?
@7180262/1
gtggaatgtatgacgatgatttgatatctatacttctcattttttctgct
+7180262/1
CCCFFFFFFFHHHJJJJJGJJJJCHGJIIJIJJJJJJJJJJJJJJJJJJJ
@2961467/1
ctcaaccattttatcggccaacatattactgacct
+2961467/1
@@CFFFFFGHHGFBGHGIHBEGCB<CC<C@EFFAH
@2360608/1
ctaaaagtgggttcatgaattgctccctccacctgaactagttcatattt
+2360608/1
CCCFDDD;DDFFFBE>GIGCDHIIHHGG9BBGEHIGIIIJIIGGHHIECB
@6158612/1
gtcaccactatattcaccaaccgttaacggagtttgctgtcgaatactct
+6158612/1
CCCFFFFFHHHHHJJJJJJJJJJJJJJJJJJJHIJJJJJJJJJJJJJJJJ
@2961570/1
cgacaaacgccatcctctcattcttagttgtaacaactaggggcaccatg
+2961570/1
@@@DFFDBFH:DDABBFGFBHHHCHII>GH<@DEFC=@?B>86.?DAH@A
@1856604/1
ctcaatgatttcctccttccaaaaaaatacagcaagtctggtaaatttat
+1856604/1
CCCFFFFFHHGHGIF@H?EGIIIIIGGGHIIIIEHIBFHII<BD@GGGH@
@7665459/1
ctgtcatctaataattctttagcctctaaaccttcatctttatcagtaat
+7665459/1
?@BDFFFFHHHHHEGGHIIJJJIJJJJIIIJGHJJGIJJIJIHIJIIIGI
@2361371/1
cgcgcattctgttgtatatttatgctcacttcacca
+2361371/1
@<@DDD8:??D4C<<2A<@DCH9AC?FGGEDEF@9C
@4571929/1
catggtataactatcttattgagataattatcttttgaaacaactacct
+4571929/1
?<@ABBDDHDD<FEG4CGEHFHH;EE@D@AH4<CDCE@CHGI??CEG3?
@5631087/1
attttcgtttacccagagaggaaatagtattttttcttcatcgtcttgaa
+5631087/1
@CCFFFFFHHHHHJJJJJHIJGHJJJJHHIJJJJJJJJJJJJJIIJJJJJ
@2963343/1
ccacattccattccatgatttattaaacccgatgctagctttcttaaa
+2963343/1
@@@DDFDBHDAHFGIIIEHHIGEHG<EADBECC:??FG<B?@<FDG@G
@5185691/1
ctggcctatgactcccaagctgctatgagtactatcatcagctggtgtag
+5185691/1
CCCFFFFFHHHHHJJJJJJJJJJJJJJJJHIJJJJJJJJJJJJJJGIFHI
@4032168/1
gtgctgaggcaagtgttgggattttgaccatcttcaacgaatcaaattca
+4032168/1
@@CFD>BDDGHBFHHGHIIIIEHIIIIII>FGIIGEHIIHDEHHGBBFHI
@117825/1
ctactacctttatattcactgtaaaatcaactg
+117825/1
;@<AD4:BFDDBDFHIG>EEEHHG@<CC>?FE;
@2965271/1
ccacgatttcggcagcttttacctcattttcactcagaagaaataatatc
+2965271/1
@@CFDDFDFFH<HIHGI@@EHGEG>GFDGA<DFGHGCD<F?DD?BDGFHI
@6696929/1
cggctggtgccctgaataccttgatggctacaaagatagaagtcgaattc
+6696929/1
CCCFFFFDHHHHHIJJJJJJJJIIJIJJJJJIIJIIIIIGIIBGHIIGIJ
@7180945/1
agttagaataccaacctgaatttcagcaattttcttaatggatgcataag
+7180945/1
@C@FFFFFGGHFHIHGIIIJJIIHGHGJJJJJJJJJJIIIIGEHJIIIJJ
@8186553/1
gttcttgcctttgcagctgttgtggtggttgttgcctctgttgctgctga
+8186553/1
CCCFFFFFHHHHHJJJJJJJJJJJJFHIGIIIJJJJJJJJJJJIJJJJIF
@7181584/1
cttttatttctttagtaaacttaaccctttgagaatctgttaaaggtttt
+7181584/1
CCCFFFFFHHHHHJJJJJJJJJJJJJJJJJJJJJJJJJJJJJJJJJFHIJ
@7181909/1
gcaagaagaagtgcattaagcctgtataaaatacaaggaagacagacagc
+7181909/1
CCCFFFFFHHHHHJJJJJJJJJJJJJJJJJJJJJJJJJIJJJJJJJJJJI
@8187050/1
gggatacttatcaggttgtatactgatttcataatgatgtacgaaacctc
+8187050/1
CCCFFFFFHHHHHJJGIIGIIJJJJIJJJJJJJJJJJJJIIJJJJJJJJJ
@7182246/1
gaaaatatttatatatttgagtaactatgatttagacattactaccaata
+7182246/1
CCCFFFFFHHHHHJJJJJJJJIJJJJJJJJJJJJJJJJJJJJJJJJJJJJ
@7182432/1
gctctcttcgtttcctcactggatgttggtaaagcaacaccttttcgatt
+7182432/1
CCCFFFFFHHHHHJJJJJJJJJJJJJJJJIJJJJJJJJJJJJJJJJJIJJ
@739152/1
gcttccgttccaccctttctgctgcgatctttgccatagcatagttcctg
+739152/1
@CCFFFDEFDDDDGGIJJJJIIJGIHEHGIIE>GFGHIIJDECBBFHH>@
@4573399/1
gtcagtatcatcagcatcagattcttctttttt
+4573399/1
?@?=D?BDHHHAFG9:<CA<F9:?>FECC@FGE
@6162202/1
gctcttgaggaagttggtgtagaggtgcaggctggccatgttgaatagct
+6162202/1
CCCFFFFFHHHHHHIJJEHFHIIJJGHIJJJJJJJJJHIJIJIGJJJIJI
@6698185/1
acggcgatactgcaaacaagggatagcactcaagggcacattatgttttc
+6698185/1
CCCFFFFFHHHHHJJJJJJJJJJJJJJJJJJJJJJJJJJJJJJJJHIJJJ
@1248078/1
ccttcttccagcatagcttcaatttcattgtcgcttatgtcaaattctac
+1248078/1
;@@DBDDAF<FHHHE4AFHGE<<<EHGCDHAE>FIC?DFFC?DGFHFDD4
@4034367/1
ctttgaagttgaataagttattattcttctaggtcctttt
+4034367/1
C@CFFDADCFHG?FIGGGG>DHHHEGHEFHGGIF>><D?3
@2968339/1
gcaccaatcaaggcctccacacaatcagcaatacttttgt
+2968339/1
<@@DDFDBFFH??BBEHHFHGEHGHHEIDEBAF3?GGIJ:
@4034974/1
gctttgccgcgtgttgctgtacttgaggctgagatgaaggtggtctgctg
+4034974/1
CCCFFFFFGHHDFFGGJJJGIJJIIGIJJIIIBGHEGCGI;FG@GFGAEH
@7183612/1
ctctatttcttgattattaatagcttcagctggatagtggtaggatagag
+7183612/1
CCCFFFFFHHHHHJJJJJJJJJJ>JGJJJJJJJIIIJHHI@FHJGIJJIG
@6701011/1
caggtttataatctccttctaacttaatgcaagcttctcttatagctgtc
+6701011/1
BCCFDFFFHHHHHJJJJJJJJJJJJJJJJJJJJJJJJIJJJJJJJJJJJJ
@7183929/1
gctgggtaaggagttgaaggattttctaaagctttgaattcataagttgg
+7183929/1
CCCFFFBDHHHFHGIJJJJJIJJJJJJJJJJJJJJJHHHIJJJJJIIIJJ
@1248619/1
cggaaggtggaatttttgcattttttataacttctttaatgctctccaaa
+1248619/1
@@CFDFF3CABDFGGFAH9DHIIGHB8<BDHAD>DHEFHIFGGGHAF@FH
@1248690/1
ctgaatttcagcaattttcttaatggatgcataagtcattcc
+1248690/1
@@@FFFFDDFDHA>EFHIFEHGJJHI<CAHIIJGGEFEID9E
@1860845/1
gtctgctgggttgctggtcaccgggttgttgcctaacaggaggtgcactg
+1860845/1
@@BDDFEFGFFBABGIIGHAFHD<D?DHEEGFCEHGB@GGEGE<=>9;C@
@6701593/1
gtatatataagattacaattcttaacattttttctttaaacaaagaacat
+6701593/1
CCCFFFFFHHHHHJJJJJJJJJJJJJJJJJJJJJJJJJJJJJJJJJJJJJ
@7668138/1
ctggagacatgactacacaaccatttggtatattcatcctctcaaaataa
+7668138/1
CCCFFFFFGHHHDBFHIIIIJIJJJJIIFGH<ECGGIGIGHIIIIIIIJJ
@1861153/1
ttgggattcattatccattctcccctaggctttgctttaggatcatcatc
+1861153/1
CCCFFDDFHGHDDIIBFGHIIJJFGGIIGIGGDIGG@FHIIG>3BGGEGE
@2970551/1
tttttgaattgaaatcacctgctccaggtaatggaaaatcctgaggagca
+2970551/1
CC@FFDDFFFHHHBEHIJIJJIJIIIJGFEEEHECH@HIJJIIHIJCHIJ
@741692/1
atggaaacgactgcatttgggcaggtcttcttgtaacattgcagac
+741692/1
@CCFD<BDHAFDFI@GIIICHIJIGEAAGHCG<9BDF@GE<DGCE8
@2970794/1
gttcagttaactttctagctaatagtccaatcttcaattgttttaaagca
+2970794/1
B:@DDADEHHBDFGAGGHGHCHFGH?CHIGCC?AF4EHHECF@@?FEGBH
@1249500/1
ggtaggtgcagggtatgaaactgaacgtgtacacctgg
+1249500/1
@@?DDDABDFDBAEEHGG4CFHEHHHG8C?EGGFGGGH
@1861660/1
gttgttttagggtaatcaaattttatgacaaaattgcaattctttacatc
+1861660/1
@@@FDFFFD?HBCEFBCEG>HIHEEHHEHGEICGECGGEHGGIHGGGFIE
@2971252/1
cccgatgctagctttcttaaatctggttctctaatcatctgattagtagt
+2971252/1
CCCFFFFFGHHGHIIIIGIIJIJGHIHIGHIIEHGGII@HHHDHEFHEEB
@742310/1
ctcccctctggtatccaaaggcactgttttcaccggaggaatttgtttgt
+742310/1
@@@DDFFFHHGFHIJJEEGHGDGIIJJIJJIJGIJGEHDGH@3DABFGGB
@742662/1
gcgatggaatcttaaatgcgatactaaaacaggcagaagcatagcatgct
+742662/1
@CCFFFFFHGHHHIHIIIIJIJJIHIJJIJJIJ?FFIJJJJIGHIIHIII
@5635942/1
ggatgagttagagcaagttgtaataagcttctatttttaaatttataatt
+5635942/1
CCCFFFFDHHHHHJJJJFIIIIIJJJJJHIIIJJJJJIJJJJJJJJJJJJ
@5191822/1
tgttgctgctgctgttgttgttgctgctgttgttgttgttgagg
+5191822/1
@?@FDDFBBDHHHICEEAEG@EHEHHHI<2C<?@F9C9?DHHGD
@5192145/1
ctcatttgaaaacgtggatctccaaggtctccttgaacaaatttacctaa
+5192145/1
CCCFFFFFHHHHHJJJJIIJJJIJJJJFHIIJJJJJJJJJJJJJJJJJJJ
@4036224/1
cttgaacttcatttccaacaggtagtaagtgatcattaagtt
+4036224/1
@@?DBA;:=A?A?C9<FBF=HDAE@C<C4F?4?HHGIGDEG9
@3531711/1
gtcgaattcagttggatgggtaattcccacatctactgtggtaccagctg
+3531711/1
C@CFFFDDFBFHFDIIJBHGCBFIJHFGGGHHGIIJ<D<DHGFHI@DEDH
@6164888/1
cgaccaacacagcgataaaacctcttcaaaagaagataaacaattca
+6164888/1
CCCFFFFFHHHHHJJJJJJJJJJJJJJJJJJJJJJJJIJJIJJJJJJ
@8189852/1
cctgaatccttagaattcaaaaattcaaacttaaattcgtagcctaattg
+8189852/1
C@CFFFFFHHDHHIJJJJJ@HEGIGGGIIIIGHIJJJII9CCDFHGGIIJ
@8189917/1
gggcaaatctggaggttgatgaggaggctgaggcggaattagagcaattg
+8189917/1
?@@DBDDDHHBDBHIHBAGEH9CEHADGHGJJJIDH<FHGA@@@CEECEE
@8190120/1
gtcggaatacaaggcaggaaatggtgaactgcctttcatgaggaaggccc
+8190120/1
@BCFFFFFHHHHHJJJJJIJJJJJHHIJJEGGAHIJJJGGHIIHIJJJHI
@8190770/1
gctgggaatcctttgtgagccacatcaatgttaaggaatggtttccaacc
+8190770/1
@@<D?B?;D?DFDEFAGG:<CGE;FF>DAEHEFIFIIIIDE1?GEGIFIE
@3533673/1
ggatgcataagtcattcctctatcaggtaagacaacaatcacaagtttta
+3533673/1
@CCFFFFFHGGBFBHIII@EECDHEEGEHFHGIBAFG39FFBFEGBGH@H
@8191751/1
ggagacatgactacacaaccatttggtatattcatcctcttaaaataaaa
+8191751/1
CCCFFFFFHHHHHJJJJJJJJJJJJJFHIIJJJJJJJJJJJJJJJJJJJJ
@6166301/1
tcctaacgttatcaggttttgggtagttgggtaatattttgataacgtgg
+6166301/1
CCCFFFFFFHHHHJJJCGIJJJJHHHGIJJJDGIJJJJJJJJJJJJJIJJ
@742872/1
gaatcctttaatgaaattatctcat
+742872/1
@@CFAED>DDFHHGDEHCGGHHJDD
@1862577/1
gacaattttttcttttcttctttctgtatcaactgcagcctcttttacca
+1862577/1
@@@7DADDHFFAFHIIEB93?<HHGI<E<CFGGIGGE>9?FEIIII@HB@
@7669633/1
gtaaggagttgaaggattttctaaagct
+7669633/1
@??DDBD=2ADAFBGGGHD@@H?DE?DG
@124477/1
cgatgttggagcctatgctatccgtagtcgaggctgggcta
+124477/1
??:BD?DD?H:C:?GFFABECAFI2AACGECEAGFBFG;BF
@7669954/1
ctttagtacatcgcctggagacatgactacacaaccatttggtatattca
+7669954/1
CCCFFFFFHHHHHJJJJJJJJJJJJJJJJJJJJJJJJJJJJJGIIJJJJJ
@1251066/1
ccaataattgttctttcatgatactctcaaggtccctgattacttct
+1251066/1
<@?DD>DDBHBFFGGHI>FA4AIC@3?ED<CF29CGHF;FHC>GDBH
@743662/1
caattgcattccctttcacactagggacatgaggtgaaattattgg
+743662/1
CCCFFFFEF<FACHEGGGHHGIBEFHAFGIJIIJDGDC<D9?BFC3
@7670314/1
ggcagttgaagataacatacaattttaattttattattctcaatgatttc
+7670314/1
@CCFFDDFFFHHHJGGIIGIGDHGGIJGEGIJFIJIIJIIJIJJIIIJIH
@125370/1
gtacgactaagtgagcacactaaatcaccacagacct
+125370/1
C@CFDADD>FDFHIIBGIIFD?BBH99CEGGICG<;D
@6703631/1
ccacattccattccatgatttattaaacccgatgctagctttcttaaatc
+6703631/1
@<@DDDDDFFFDAGFHGHHC??FIF@FEHE>H6@;@ADFA?FH@GHFEH<
@6703746/1
cacgatttcggcagcttttacctcattttcactcagaagaaataatatct
+6703746/1
CCCFFFFFHGFGHJJJJJJGHHIDFGIIEGGIIGIJJIJGIIIIIIIJGI
@4575847/1
tagtgatatcagtcacctatcgtgataaagccgacaagtgtcattgataa
+4575847/1
@@@BDFDDGBF4??BCGGHGGIFGCGIJJHGIIBEHB>0?DEBF>EFGIG
@7671128/1
ccttagtagaattataaaataaatacaaatacagagattagttgccaact
+7671128/1
CCCFFFDDHHFHHIJJJJJJGIIGIJJJJJJGGGFHGJGGGHIGEHGIGH
@4576141/1
cttaagagagaaataaagagagaaat
+4576141/1
??@??D4B3CFF?E4<DGEECGHID?
@126430/1
ctcacacctggcactaaactgtaaagggcttcactgcaaaagtttgatca
+126430/1
@@@FFFFFFFDFGGGIJIGECAEHGGGC;3CFBCGI<<D<3B:D>GII9D
@4037914/1
ggtagatgaggatactttaatctaatattatattgactaacaaaatatct
+4037914/1
?@=D=DDDBDBDFBFH@HGCHHIHIJC4FA>H@HAHIED@HIEEGEHGD4
@4576665/1
ctgttcttttttgaaacgaaatagttttttacaatactgctgtaatgtaa
+4576665/1
@@@DDBDDAFDFAEEAEFF?@BFHHGCGIIAD4?DED>?D@?9B9BFH>F
@4577203/1
gttataacattatgcagttcattacctaagatatttgttatgatctccgg
+4577203/1
@@@FFFDF>FHHFIIJJFII<AD<?EEHCG9FACHIJ@GAHG@C@FHEHG
@5638891/1
ctcatactgtcttcagcctcatgttataacattatgcagttcattaccta
+5638891/1
CCCFFFFFHHHHHJIJJJJJJJJIJJJJJJJJJJJJJJJHIJJJJJJJJJ
@5639179/1
ccttaatctagccacttcagccttatgcctctcaaactcaagctgtcgct
+5639179/1
@@@FFDDEHHHFHIIIJIJIIHJJGIGIHJJJIJJIIGJIIJJJIGHIIJ
@4578087/1
cactatactactttgaaattgattactcaccaattcactcccggg
+4578087/1
@@@FDADFGHAFFIJIJI9DHCFHGD<BFGBCGIDIIHIIIIBHG
@7672161/1
tggatatattcatgccacattccattccatgatttattaaacccgatgct
+7672161/1
CCCFFFFFHHHHHJJJJJJJJJJJJJJJJJJJJJJJJJJJJJJJJJJJJJ
@5195964/1
ccaattggtagtggatctctagtataaagattacttctaccatcaaaaac
+5195964/1
CCCFFFFFFHHFHJJJJJJJJJHIJJJJJIJJJJJJJJJJJJJJJJJJJJ
@4040703/1
gtaggaaataagaaagcaagagaaggaag
+4040703/1
@?@DFDFFA8D4DEAHBG>FG3CEGG@GH
@5197362/1
ggcatttctttcagaccaaaatttctttgtaaacaagttagtaaaat
+5197362/1
BC@DDFFDHHHHHJJJJJJJJJJJJJJJJIJJJJJJIHHJJGIIIHI
@1252981/1
aattattggtatttcttttttccaaattgcctctccattcaattgaagaa
+1252981/1
@C@DDDDFHCB?FEHIICHIJJIIG>HIIIJJIIIHGIJGDHIJJIEEGI
@8196943/1
ctctatttcattgtgcattaatctatagaaaattttccagacagtattta
+8196943/1
CCCFFFFFHHHHHHJJJJJJJJJJJJJJJJJJJJJJJJJJJJJJIJJJJJ
@1253361/1
cgtcattagcagagctcgctactaaggccttcaagatagaacccaattct
+1253361/1
@C@FFFF?FFHGFB;@GHGJGIJGIIGICHGIIJJEHDCGCAHHDIJIBG
@1253970/1
cacggaaagcagcgagatgagcataataggtaggtgcagggtatgaaact
+1253970/1
CCCFFFFDFHGHFIIIGGI?GHIIG@FAFC??<BB<3?DGB?F@D>@@FB
@1254068/1
gtgggtaggggttgtttccctagactgtggttgagacacttgctggg
+1254068/1
@@@FF?D;BBD?AEEHFEIHCGEIIBFE>@FGCCHEFGEEG4499DE
@748830/1
caaagagcgatggaatcttaaatgcgatactaaaacaggcag
+748830/1
CCCFFFFFHHHHHJJ@GHCHHFGIIGGGGIJJIEDGIGGIII
@6706873/1
cagcagcctcagcaacaacagcaacagcagagaccacagcagcctcaaca
+6706873/1
CCCFFFFFHHHHHJJJJJJJJJJJJJJJJJJJJJJJJJJJJJJJJJJJJJ
@749597/1
gtggtctctgctgttgctgaggctgttgtggtctctgctgttgctgaggc
+749597/1
@<@FDFFFAHAD3A<FGHIIGCGEHFGIGGDG3:DHHHHE9D?BG>GGBG
@2976541/1
ggatgaggaaatttttcataaagaagtcgaatactgttcttaggaatatt
+2976541/1
@C@FFFFFHGHGFIJIIGJIJCHEGEEIJBGEHG@@DCEIIDHGGHHGHG
@6707460/1
gccacatcaatgttaaggaatggtttccaaccaataattgcagactggaa
+6707460/1
CCCFFFFFHHHHHJIJJJJJJJJHHJJJJJJJJJJJJJJJJJJJJJJJJH
@7674816/1
cttaggtgtattcattacatatgtatttatactgacataatctcattaac
+7674816/1
@C@FDFDDFHHHHJJIIJJJIJJHGIJJJJGIJJJJJJGHGIJJJIJIJI
@2977682/1
ctctatttcattgtgcattaatctatagaaaattttccaaacagtattta
+2977682/1
@@@DADDDFA>?<4ACEFCED4C<F>E>E>HBGGGIIIEGHGGE49??F>
@128656/1
attgcgataaggtttttcaggattgatagatacatcataatgatgaataa
+128656/1
@@@FFDDDHHFDCFEHBEHEIGIJCHGGIJJIF>DBGHEFHGEGGIEGIF
@7191468/1
ctaacaggaggtgcactggttacaggagatactggttgttgttgaggtgg
+7191468/1
CCCFFFFFHHHDFHJJJJIHJJJIJJHJFIJIJJJDGIHJJHIJIIJDGI
@1256200/1
gctccaattgcattccctttcacactagggacatgaggtgaaattattgg
+1256200/1
@@7?DDBDFDDDHHFG3EF@FG@@GGC>?@CC?D><?D:1:C9D4DF>D9
@8198994/1
ctggtcatcaactgagaggccaaactccttcaggcatgggtcactattaa
+8198994/1
BCCFFFFFHHHHHJJJJJJIJJJJJJJJJJJJJJJJJJJJHIJJJJJJJJ
@3541385/1
gtccaatcttcaattgttttaaagca
+3541385/1
C@CFFFF<FDH?DHIEABCAGG94FH
@5198571/1
gttgccactgctgttgttgaggctgctgtggtctctgctgttgctgttgt
+5198571/1
CCCFFFFFHHHHHJJJHIJIJJJJJIJJHHIFHIIJJIJJGIIJJIGGHB
@5198631/1
gctggtgcatgtaatactttgtagatatcagacatttcttcagggagaat
+5198631/1
@@@FDDDAFHHA>DHBGBEGIHGGF?CHHGIIIIIGGGIDFEGGEFE@FH
@1867735/1
gtccttctgacacaccatctctgtaaaagaggatagcttgaggcttatac
+1867735/1
@@@FFDEEFFDF<AEGBFHIII@FBEGGCCGHCFCEHCG3FCDHIIIFEI
@5198851/1
ctctgtagcattgtaatttcttgttcttcttgtttcttttctttaacatt
+5198851/1
@@@DDDDDHHFH>HIIB<EHHEFCFHIGIIIIHHGEHHHIHG@FFHDCHH
@3541825/1
gtggcgtatttacagaagcaaggttggcctattattggcattccagcatc
+3541825/1
@@?DFFDDHHGGHJJBHJJIEHCEGIIIIICEH@GHIIIGHCGAAGHFCG
@8199993/1
cttaaaacaatatcaagagcttggattgcctcctgcggaccattagttga
+8199993/1
CCCFFFFFGHHHHJJJJJJJJJJJJJJIIIJJJJIJJJJIJGJJGIHHGG
@5199642/1
tgctgttgttgaggctgctgtggtctctgctgttgctgttgttgctgagg
+5199642/1
CCCFFEFFFDHFHGIJGGIGAFGFHIIJGIGGJGGIJJIJGGHHIHCACH
@4042308/1
caaacaatcttttcagcacttatccaatgagcaacgacttcactcgttac
+4042308/1
C@CDFDDFGDFHFIJJIJIGIIIHHIGIBFAFFCEGFFGHFHIGIGDF?H
@6709671/1
ctttcagatcgctgccatttagtacactgctttttccttctccagctagt
+6709671/1
CCCFFFFFHHHHHJJJJJJJJJFIICHHJJJJJJJJJJJJJJJIJJJHIH
@7193821/1
ttcctttctttggatctgaagggcggtcccctcttttgggtggaatgtat
+7193821/1
CCCFFFFFHHHHHJJJJJJJJJJJJJJJJJJJJJJJJJJJFHHGHHHEFF
@5644444/1
ctgattacttcttctcgaggtggctgcagtttccatatcatattatacct
+5644444/1
@CCFFFFDHDHHHIGIBHIJHGGGIIIEGHHGGIDIEHGIJGIGIIJJGG
@752250/1
gccacttctttgaactaagtacagcgaaattcttattcgattgaagtaaa
+752250/1
@@@FFDFFHHGDBEHIIJC?EECHGEEBGCHCH>FHGFGGBGGHGGGGI@
@2980187/1
ctgctatagatggaacgttgatctggtctggagctggatgagtgacatca
+2980187/1
@@@DFFDBH?FDFGEHIIBC@FEH<AFEEH@G3CFE3?4D>D<D>F94?4
@5200511/1
ctctatttcattgtgcattaatctatagaaaatttccagacagtatttag
+5200511/1
CCCFFFFFHHHHHIJJJJJJJJJJJJJJJJJJJJJJJJJJJJJIJJJJJJ
@4582034/1
cctagttcttctaatattgatgttttattttcagtataccttataccgct
+4582034/1
CCCFF;DFDHHHFHIIJJIHIIEHGEGHGGIJIJBHFEBGHGAGIGIGII
@8201938/1
gctacagatatctagaggttctgtatttcctgtgatcttgtctaagattg
+8201938/1
@@@FFADFBFFHFIGIEICGHIEEGIIIII<HGGGIIIIIFGGEHICGHA
@5201854/1
gtaattaggtaatctagaactgcatcacccaagaactcaagccgctgata
+5201854/1
CCCFFFFFHHHGHJJJJJJJJJJJJJJJJIJJJJIJJJJJJJJJJJJJJJ
@8202583/1
ccctcttttgggtggaatgtatgacgatgatttg
+8202583/1
CCCFFFFFHHGHDFEIJJJGHCHGHIGEHHHIGI
@8202657/1
ctggtgtagaattacagaataactcatgaatgctttctaatgtttcttca
+8202657/1
BCCFDFFFHHHHHJJJJJJJJJJJJJJJJJJJJJJJJJJJIJHIIJJJJI
@4582732/1
ctccatactccttgtcttacaggtaccggtctttctcgataatcaagtgt
+4582732/1
@CBFFFDFHHHGBH>FHIGHGHHHJIIHJIG><GGHIJGCEDFG>>G?DH
@2374418/1
gccatcattcatttctcctggatcattatacc
+2374418/1
@<BDFFDDBHDFFBE>DEGIGDH@>FHEB4AC
@2980530/1
cacacctggcactaaactgtaaagggcttcact
+2980530/1
@7@7DDAD3CBFF3<C3CEHIH>FHI@FEC@?:
@2980746/1
ctcttgttttgcttcttttttttgacctacccttg
+2980746/1
@@@DFF;?FH?FHBEGIHIIBFG<;FB>F??D<D3
@1870320/1
agaggaaatagtattttttcttaatcgtcttgaacttca
+1870320/1
@@@DAA;DHDHAFGIG@GBFHI>EHFE;FGIBFDGEHCB
@7677849/1
cgatgttgctgaactctaacagtagcagcatatcgactaggatgagcatc
+7677849/1
CCCFFFFFHHHHHJJJJJIJJJHIJJJJJJJJJJJJJJJJIJJJJJJJJJ
@4045357/1
cgataaaacctcttcaaaagaagataaacaattcaagagaccattgaata
+4045357/1
BC@FFFFF3ADDHIIIJIIFAEGGC<?<CB;BF>DH9B@DHIEHIHHGG@
@756585/1
ccgtgatctaatatttgagcagaagg
+756585/1
@@@BD;;DFHHFFGJEGFGGGGI9FC
@3547255/1
ctcactggatgttggtaaagcaacaccttttcgatttacatacctagggg
+3547255/1
@@@DDFDBFAF3CBBCCBAF><CFDGGI@E@CC=FGEEHCHIGG@EGHDB
@6172631/1
ccctgaactaggcaatgaagttcctgcaggaggtataaacaaacctatgg
+6172631/1
CCCFFFFFHHHHHJJJJJJJIJJJJJJJJJJJJHFIJJJJJJJJJJJJJJ
@1258788/1
gagtaatctctgtatcaacaactgtaccagccggcacattcatatttctc
+1258788/1
@7@?DDDBDHHG>EHIHICHI@FHFHIEHG<F<GBHGEEHGEICGGIGDG
@6712527/1
gatgcataagtcattcctctatcaggtaagacaacaatcacaagttttac
+6712527/1
CCCFFFFFHHHHHJJJJJJJJJJJJJHJJJJJJJJJJJJJJJJJGIJJJJ
@2982902/1
atttcattgatagtatctgatttgttgtttattagggtagcatttggagg
+2982902/1
CCCFFFFFFHDFDGIJIGJEJFGJEHIFGGGIJIJICEFCHIIIIJFHII
@5203537/1
tatggatatgtgccacttcttggaatggtactgccatttctctatttgca
+5203537/1
CCCFFFFFHHHHHJJJJJIJJJJJJJJJBHIIJJJJJJJJJJJJJJJJJJ
@6173034/1
ggaccatcactttttacatttaaagcatctccttcttctttttttctagt
+6173034/1
CC@FFFFFHHHHHJJJJIJJJJJJJJFHIJJJIJJJJJJJJIJJJJJJJG
@133561/1
cttcatcatccaagccgtaatgaatggtgttgctttcgcagggtaagtct
+133561/1
CC@FFFFFHDHFHGIIGGIEEG@CHGG1CCAGHGJIFHII>HG8BGGIGG
@6173276/1
ctggagacatgactacacaaccatttggtatattcatcctcttaaaataa
+6173276/1
CCCFFFFFHHHHHJJJJJJJJJJJJJJJHIJJJJJJJJJJJJJJJJJJJJ
@133599/1
ctttttctattttcttggctttgagatacctacgcctatcagcccatg
+133599/1
@@@DDDDD>FDHAHGHBHGGGI@EGGGGHEAHGIIIBGGGFGHEGIII
@6173607/1
cacgcatgtcccatactccctggttgggaag
+6173607/1
@CCDDFFFH>BFHEGDHIICEGGIIGEI9DA
@8203540/1
gctaccttgccgtaggaaataagaaagcaagagaaggaagtgaggtacac
+8203540/1
CCCFFFFFHHHHHJJJJJJJJJJJJJJJJJJJJJJJJJJJHIJJJHGIJJ
@4584632/1
tctgcatccttcttttccggaaagaacctagtgtgatggcgtttctgtac
+4584632/1
@C@DDF?BDBHHHIIGIEHIBHJIIJJIDEHDGBFC@DGFGHGGHDEBCG
@1260243/1
gaaataagaaagcaagagaaggaagtgagg
+1260243/1
@@@FDFFFHFGGHJGIGIJJJIFDHC@BAE
@7197457/1
gtttccaaaaattttcgaataagcatggaccatggtttcaatgatttccc
+7197457/1
CCCFFFFFHHFHHJJJJJJJJJJJJJJJJJJJJJJIJJJJHJJJJJJIJJ
@8204258/1
agaaaattttccaaacagtatttagagactttccactatctaaataaata
+8204258/1
@@@DDDDDHHACDHDFHIACIIGHIGHEHGEFHIIIIGHEGFHHGGEHDB
@8204402/1
gaaatctttaggctgcagctcaaccattttatcggccaacatattactga
+8204402/1
CCCFFFFFHHFHHIJJJJJIJJJJJJIJJJJJJIJJJJJJJJJJJJJIIJ
@1260474/1
cacgaccagcatccagaagttcaatctggtattctctaggagtaaatgat
+1260474/1
C@CFDDDF?HHHFIGIDHGBFEHGGGGIIGCEEHCH@DHGFDDFGIFG49
@8204574/1
cagccagtaaaaagtggtgaagtcaatcctaacactctaggattatttcc
+8204574/1
CCCFFFFFHHHHHJEGHHHJJJJIIIJJJJJJJJJJJJJIJJJJJJJJJI
@7197911/1
atgatttagacattactaccaatactttaagagcatttattgcagcttct
+7197911/1
CCCFFFFFHHHGHJJJJJJJJJJIJHJJJJJJJJJJJJJJIJJJJJJJJI
@2375437/1
cattagcagagctcgctactaaggccttcaagatagaaccc
+2375437/1
@@@DB:A;CFHDHGA:GGH3<F>D>FFHC99<C@??D<DD0
@8205146/1
gtacttctagcattagaagtttcttctccagctaaggctgtatcatcaac
+8205146/1
CCCFFFFFHHHHHJJJJJJIJJJJJJJJJJJJJJJJJJJJHIJJIJJJJJ
@4046364/1
gttccattgcttgaggtctggtaattggagc
+4046364/1
@?@DFFDFGHHHHBHHBAIDA4A@CFHI39?
@761279/1
ctcattttttctgctaaagcactaccttcagcggga
+761279/1
@@CD?EFFGFHHHIFIJJGGGHHEGIFHECFGDH8D
@3549603/1
gtcggcagctgggaatcctttgtgagcca
+3549603/1
@C@DDDDA7CFF?EHBGF>HCEAE::?FD
@2376753/1
catcttcttgttttctatgttctatttctg
+2376753/1
?1??D:DDAA:ACFGICI>EE<4AFHG>F4
@7199366/1
ctccacctgaactagttcatatttcggagtcgtccctcttctggaaagca
+7199366/1
@CCFFFFFHHHHHGHGHJJJJJJJJJJJJHIHHIIIJJJJJJJJJJJJIJ
@6175133/1
cctcttttaccattgtacgagtttgagcatcattcattttcttcattgta
+6175133/1
CCCFFFFFHHHHHJJJJJJIIGIJJIJJJIJJJJJJJIJJIJJJJJJJIJ
@4585340/1
cgtgagaagctgcaacggctgctatagatggaacgttgatctggtctgga
+4585340/1
@@@FFFFFHHFFGGGIIEHIJGG9?@ED>FH<F@F;FGHEHIFI<DDHG@
@6714811/1
gggttcatgagttccactttcacaatcaattaattggtaacatggtaaaa
+6714811/1
BCCDFFFFHHHHHJJJJJJJJJJJJJJJJJJJJJJJJHIIJJJJJIJJJJ
@6714881/1
cgcgcattctgttgtatatttatgctcacttcaccaacattcatgaataa
+6714881/1
@?7BDDDDDDFFF<CFIIFIII>?<??F9CEDDGB@BGFEGAF<B>DGGI
@763585/1
ctcttggacaagttgttatattagtcactttatatgttcttttaacactc
+763585/1
CCCFFFFFHHGHHIIIJGJIIJIIGHGIJIIJIHIGEFGHGJJHIIBGGI
@6715203/1
ggtctgctgggttgctggtcaccgggttgttgcctaacaggaggtgcact
+6715203/1
CCBFFFFFHHHHHJJJJJIJJJJJJJHIJJJJJJJJJJJJJIJJFFHIJJ
@4585924/1
cagacatttcttcagggagaatttttaaccatttacacaatataaatgca
+4585924/1
B@CFFFFEDFHGHGGGIEHADCH>EEE?2AEA<E>FHBG?AHHIJIEC4?
@5649324/1
ccctgattacttcttctcgaggtggctgcagtttccatatcatattatac
+5649324/1
CCCFFFFFHHHHHJJIJJJIJJFIJJJJJIJIJJJJJJJIIJJJJJJJJJ
@5206746/1
ccggtttctcaaaacatggtgctggatgaggaaatttttcataaagaagt
+5206746/1
@BCFDFFFHHHHHIJIJJJFEHJJJCHIJJIJJJJJJJJJJJJJJIIJJI
@4585996/1
tggaagaagagttagagtcacagttgaagtatttggcaaagggacattca
+4585996/1
CCCFFFBDH?B<DEBEH<EIIIIIH9ECHCFHGIF4EEF@AGDGA1FHHH
@764274/1
gtgtaatcactgctgaggcttgaacaagcccttctgatagcctgcaattc
+764274/1
@@CFFFFFGHGHHGJJIFEIC6ACAHGGIDGHCHIGIIJIIJGBGHEGIG
@1261985/1
caggtttttgaaaaaattttggccaatagctgtggg
+1261985/1
???DD?DDFA:4ABCCFG@EH<EFEECGGGIGGBD>
@2377028/1
ctcaggagaaatttcaatttttgcaaattgttcgtagtgaagaactgaaa
+2377028/1
@@CFADFFHHDDFBAE9BHGHCHHEEHE9CFHHIII78CFBDG>FC@HCF
@2377365/1
ccatattgtagctttggtggtggcagaaccctacctcgaacttccatcat
+2377365/1
@@@DDDDDHHFHHIAFH?FHDCFG;FFHGHAH@FEDDFAHCGEGE9?D<B
@1262265/1
ctccacctgaactagttcatatttcggagtcgtccctcttctg
+1262265/1
?@=???DDHH:CF9C@??EEGBB<E98CEB9?GCAEH;DBFCD
@3550968/1
caacaaatctcttaatgatatcagtcagcttacaagccttagtaagcata
+3550968/1
@C@FFFF8:CFHGGGIIIEG>F@EC9EHIGEIIGGI<B<@9D9C9DAGGG
@2377559/1
tggacaagttgttatattagtcactttatatgttctttt
+2377559/1
@C@FFFADHBHHFIIGIJIJCICHGGGGECHGCIGBE4C
@2377702/1
cttctgaagaggacatccccgtaccataacaaactgctacaggtag
+2377702/1
@@@FF;BBA4B?AGHHIGHGBF6FFHG@BED?DD?GFGIB39@BB9
@8207317/1
tgcagggaacggcgacataggtgtctgctcttcacatactcttgttacaa
+8207317/1
CCCFFFFFHHHFDHGGHGGIG?BDGGIIIGIGGFHGGGCHGIGIIIIEIG
@2378030/1
ctcttgcagcattgacactggcgttttggtgggcatgg
+2378030/1
@@@D?BADFF3CF>GDGECFHC@GADEG<FCBGC>@FD
@7201128/1
ataccgtacgctcaaacatgcaaatgtgacattattgactaaggccgatc
+7201128/1
@@@FDDFBHHGHHIIIIBGIIGIGIECFCHEFHGIIGGIHEHGIIEGHDH
@766341/1
gccacatcaatgttaaggaatggtttccaac
+766341/1
@@@DDDD3DDDFH>F<BF3<:<<A<CF>BBD
@1263344/1
catgaaacaaaatgtaatctctgttcttttttgaaacgaaatagtttttt
+1263344/1
@@@BADEFHGHFFIDH@HEGHGEAHHGIDCHIEIIDGGHHHGHHGC>BFG
@2378558/1
gaggtacacagttgcagtcctgagctggtcttcagtcacccgattctatt
+2378558/1
@@@DDDFFGGHDDEHGEGHIIJDHJGGFA@HHIGCGGFDHIDFGCGHEII
@3552398/1
gccggaagtatttgtggagtccatatttaactgct
+3552398/1
@<@BBDDDF8ACFI@EH<CG9EDECEGAHGGGG@F
@1263883/1
ctttgagatacctacgcctatcagcccatgaaacaaaatgtaatctctgt
+1263883/1
CCCFFFFFHGHHHJII>HIJJJIIIJIJIIFIIJ@;D8??9BFIIIII?B
@6176753/1
ctcttgtattttgctcttctggaagagggcaagtaagtaccatatctatg
+6176753/1
CCCFFFDFHHHHHJJJJJJJJJJJJJJJJJJJJHIJJIIJJJJJJJJJJJ
@136801/1
ccctacctcttcctcgccatctgcctattttggaaactatactgtcatta
+136801/1
@@@DDFFBDHFHFGHGGIFEHHHEIFCEFEI<FG@DCEHICEGIGHEEGG
@2987460/1
caaaaaaaatatccccaatagaccatgttggagtcaagcgtgtgaaagta
+2987460/1
@@BFFFFDFDFDHGIIJJJJHGIJJII>GIJIIFF@FHHGD<BGGGHIG>
@136865/1
ggtaatcaaattttatgacaaacttgcaattctttacatcaataccttct
+136865/1
?@@DDDDADDFF>FGGG>FE4;3CAF9F4<C<CCA?F94<CCBGIGEGGC
@5208272/1
cttaatattagaaatcttaataaataggacgaccaacacagcgataaaac
+5208272/1
CCCFFFFFHHHHHIJJJJJIJJJJJJJJJJJJJJJJJJJJJJIJJJJIJJ
@5208407/1
cggttcttcttcttttttccacgtgaaatctttaggctgcag
+5208407/1
BBCDDFFFHHHHHJJJJJJIJIJJIJJJJJJJJJIJJJJHB9
@4587693/1
ggatctgaagggcggtcccctcttttggg
+4587693/1
?@;BDFFFDHADDE6?F6D@;DHEIIGIB
@5209446/1
ctttttcaaaaccttcttccagcatagcttcaatttcattgtcgcttatg
+5209446/1
CCCFFFFFHHHGDHIIHJJJJEIJJJJJJJJJGIIJIJIJJJJJJJJIJI
@770007/1
cccaattctttggtgataagaactatttctttaagaatattttggatttc
+770007/1
@@@ADDDDFAFA>2A:CFHEBB@@3AFEHFII<4C?BGE@FFDFEEGE@E
@6718758/1
atttatacctctctttctggtgttcatgtaatgaattcgtctgtctccat
+6718758/1
CCCFFFFFHHHHHJJJJJJJHHHIJIJJIJJJJJJJJJJIJJJJJJJJIJ
@7202837/1
ggaaataagaaagcaagagaaggaagtgaggtacacagttgcagtcctga
+7202837/1
CCCFFFFFHHHHHJJJJJJIJIJHIIHHJJJHIJJJJJJJJJJJJJJJJG
@1876459/1
ccagaaagtaattgtattgtaaccacatga
+1876459/1
??@7;BDDFF>DF@<ABGCADI4?EC;E@?
@1876650/1
cttggacaagttgttatattagtcactttatatgttcttttaacactctt
+1876650/1
@CCFDFBDDHDHDGGGEHIIJIECBHIJIIJC@HHIIFIIIJGIEGEGH>
@3554012/1
ctttcttgtcagcacagaataatcttgtatgatgtctcttttggactaca
+3554012/1
C@CFDFFFFHHHHIIBHIIIEHDHIGI>FGDFGHBGGGIGCGGJIJJ@C>
@3554053/1
cgttgggattcattatccattctcccctaggctttgctttaggatcatca
+3554053/1
@@@DDDD3ADFBAEH<F@HFHGHHEEEGIFHHGG9<DGD>FGIGGGIIIG
@1876917/1
gtggaggatatgaagtattataaggtacatatcctggggcactcggagtg
+1876917/1
@BCFD3BDDDHGDGHFGEHJFIIJGBFHCHGGIGIIJJGIJBGCCHHI@F
@771669/1
gcatcattcattttcttcattgtaacttggcccgcaaca
+771669/1
CCCFFFFFHHDHHJJIIIGIJIJGJJ:CHIJJIJJIFIE
@1264358/1
cttgaggtctggtaattggagcggcttgt
+1264358/1
@@CFBFFDFFHGDEBGIGIJIIJIFHI08
@771960/1
ctccttccaaaaaaatacagcaagtctggtaaatttatcgca
+771960/1
@@@FFA>?FHBBFGGBAHEIFIGHC4?DHDHIJCGHIGIGE?
@7204575/1
tggtttccttatcagtaatctcgaatctattatctcttggacaagttgtt
+7204575/1
BB1ADFFFHHHHHJJJJJJJJJJJJJJJJJJJJJJJJJJJJJJIJIJJIJ
@7684541/1
catcaactgagaggccaaactccttcaggcatgggtcactattaaagttg
+7684541/1
CCCFFFFFHHHGHJJJIJJJIJJJJJJJJJJJIJJGHIIIIIJJJJJFHI
@772867/1
ctcgaatctattatctcttggacaagttgttatattagtcactttatatg
+772867/1
CCCFFFFFHHHDHDHGFIIIIIIIHEHIGCGCIIIJGIEGIJIJIJFIII
@4052113/1
ctaaaatattgttcaagttcacgaggagtattcttggaaacaattttata
+4052113/1
CCCFFDFFFDFHHJIIJGGIEIGFHI<?:CFHBIIIIEFHI@GEIIBEGG
@7685593/1
gacccttatttcaacaccagtgaaaaattgtttgccacgcatgtcccata
+7685593/1
@@@FDFFFHDDAFHEGGBHIHEHGIIIGBHCDGC@FGFHIIIIIIIIIII
@4589937/1
accaactcatactgtcttcagcctcatgttataacattatgcagttcatt
+4589937/1
CCCFFFFFHHGHGJF9CGIJGGIG;CHF2AFHFIJJCHIIGIGCHGIBGI
@4053329/1
tctgcatgaacggtaatagctcgtgccattgc
+4053329/1
CCCFFADDHFDH6A?FGIBHHHIHIGGHEGGH
@6178800/1
gtccaatcttcaattgttttaaagcacatttggctgcggtacatttagct
+6178800/1
CCCFFFFFHHHHHJJJIIJJJJJJJJJJJJJJJJIJJJJD@GIIIJJIJG
@7204991/1
gtctccttcaacaatcgtcggtacaatgtaatatgagttttctttgtttt
+7204991/1
CCCFFFFFHHHHHJJJJIIJJHIJJJJJIIJJJJJJJHGJJJJJJJHJJJ
@7205246/1
cctcctgccactcatcataatgaacaatatcttcttttggattagtagaa
+7205246/1
CCCFFFFFHHHHGIIJJIJGJGHIJIGIGIJJIIIJJJJJIJIGIJJIJI
@2989717/1
gttttgtagaagccttaccttcagctgagtgagttaaaacagtacatcgc
+2989717/1
@BBFFFFFHHHHHHJDIGHIJIIIG>DHCEHIIAFH>FCHIGBFDHGIGE
@7205356/1
tcctaatcctgtttcatccgcaattttctggcggagctcttcagcattta
+7205356/1
BCCFFFFFHHHHHJJJJJJJJJJJJJJJJJJJJJIJJJJJJJJJJJJJJJ
@140681/1
atgaacaacaatgctcctcttggaccacattctatcaagtaggcaccaat
+140681/1
@@@DFFFDHDDDFHBHBHGGGIEAGEGECHJGC9ECC>FGHIIIII;FHE
@140703/1
ctcaaccattttatcggccaacatattactgac
+140703/1
C@CFFDDDHF?FDIIIJIGHGGIGIBGGG?9CC
@7205806/1
cttcttctcgaggtggctgcagtttccatatcatattatacctgaaggct
+7205806/1
:?14ADDFHHGHH<EBDGFGCHEHBEFFHEEGGGEFIGIIIIIIFEHIGG
@5655124/1
ctctgcactgtgacagtcttcaagcactgagttagaataccaacctgaat
+5655124/1
CCCFFFFFHHHHGJJJIJJJJJJJJJJJJJJIJJJJJJJJJJJJJJJJJJ
@2382001/1
gcagtctcttgttttgcttcttttttt
+2382001/1
;;?DFBADH>B:<FHBGG@9B>DHG<@
@6721984/1
cttctaacctgttcttcttgaagttggttcagctgtagtctgtctgcatc
+6721984/1
CCCFFFFFHHHDHHIJJIIGIJIJJJIHHGICHIIHGIHGIJIIIIIIII
@7207322/1
cctcatacgactctaattgtaaaaatgttatccatttttgggttaataac
+7207322/1
C@@FFFFFHFHHHIGJJJJHHIICHGIHIIHGHGGGGIIJJJFHGHIGIB
@2991905/1
cattttcgctcagaagaaataatatctcagcaccaattttatgatttctc
+2991905/1
CCCFFF?DFFHHGJIIGBHIIFIB9EHGGD<?FAA=GHGGIEFGGBEF@E
@1879769/1
atttccaattatttcctttttctgacatcttcttgg
+1879769/1
@@@BDFADDHDFHGIGI<DFAEHHA@<FGCGGBFH9
@775353/1
cttactttaaaatcaaaatccttcatttctcccgatacaatttcttgttt
+775353/1
@@CFFFFFHDFFHIHBBHIIGJIHBHGIJIIJGJIGAHEDGHGHIJJBFH
@2992999/1
tttatatgttcttttaacactctttgatggaatttcataaacaactttca
+2992999/1
CCCDFFBB?FHGHJIIGBIHIJJJIIJIJIIEHGHIGIJJIGEHIICGHG
@142782/1
ctcgaattctttagttagggtaattaaaccaagccctatttcc
+142782/1
@@@FFFBDFHDD8F?FFG>GFD3FHHHIGG9E@BHGGCH<CGF
@4053879/1
ctctggcattttcctgtgactgatttttcttcaacatcaacaaatgtcac
+4053879/1
CCCFFFFFFHHHFHIEEGHHIIFGIIJJIHJIEGEACCGHIIJJIIGGIG
@142999/1
ctgctgctaatgattcaaataagtcaccaaggacctttggcaca
+142999/1
C@CFFDAAHHHFFGGCHCADHGHI@EHHG9FGGHJGGGIJDFC3
@3557883/1
gacagtcttcaagcactgagttagaataccaacctgaatttca
+3557883/1
CCCFFBB>FAFHDFIIEGIC<EHCC<?>B<FCG<@?::C>FHI
@776824/1
tcccaagctgctatgagtactatcatcagctggtgtagaattacagaata
+776824/1
B@@FFFFFHHHGGIGCHEFIIJHIIIGIJJJJI@EBBB@FCHGGIGJJJI
@5214827/1
tgctgagtaacaagattatatgggagagtagcttgaggctcagaatcgag
+5214827/1
CCCFFFFDHHHHHJJJJJJJJJJJJJJJGHIJJJJJJJJJJJIJJIIJIJ
@7687031/1
agaataatcttgtatgatgtctcttttggactacaataaaagttattcca
+7687031/1
CC@FFFFFHHHHHJJJJJJJJJJJJJJJJJJJJJJJJJIJJJHIJJJJJJ
@3558637/1
ctgcaatgcgacgagacagcactttactaggcatagggtgtcccacaata
+3558637/1
CC@FFFFFHHGHDHBGIIGEHG@AG@FDHIDFD?F>?BBDG>GG@@;D@E
@3558638/1
atcttgtttaagtggggaattaataggaagtctaacagtgcaataataca
+3558638/1
@@BFFFDDHDHGFHIJJ<FHGJGJGEGI@3?EFG>>BFB4BGCHFCII@F
@777358/1
gtcgacaattgtaccaagctctggcattttcctgtgactgatt
+777358/1
@@CFFFFFHFHHHIJJEHIIJIEIIGIIGGIJIJ@H<GGCAFC
@4591781/1
cagtccacttggtttatgccattgtcatcttttttcgtaggc
+4591781/1
@@@FFFFDFBABFBCFHGHEEEHGHGGGGDHIIIAEFBGGFC
@143981/1
acggctgctatagatggaacgttgatctgg
+143981/1
@CCFFFFDHHAHF4CFHBCCG@GGF@>EFC
@1267006/1
ctctgctgttgctgttgttgctgaggctgctg
+1267006/1
@@<DDBEF?ADFB<B>FHGHGEHICFE?GG>E
@2383247/1
gctgctgtggtctctgctgttgctgttgttgctgaggctgctgtgg
+2383247/1
CC@FFFADBD;CFEBGIGGHHIJIGHG9<3AHGH93BG?B60B?:9
@3559514/1
ctcatcaagcttcggtccgactgatga
+3559514/1
@@@DDAD?F3?<DEH:CGHIHB>GF@C
@5656633/1
gtctttgtgtcttgcacgacctttggattgaatataagaccttgttgttt
+5656633/1
C@@FFFFFHHFHHJIIJIIJIGIGHIGIJJGIIIIIJIIJJJJJHIJEHI
@7208946/1
ttcaactcatttgatttatgcttaataagcattacagcaataaacgtttt
+7208946/1
@CCFFFFDFFFHHIJIJIJJJJJJJIJJJIJJJJJJIEGI9EGGGHIIIJ
@1267814/1
gtcattcacttactttttaccagtcccttcag
+1267814/1
@8?D;?DBBDADHDAH>:AD3?3FCB<AF>B4
@8215727/1
gttctcttctgttgtttcaattttggcagtatgcaaatattgtggaccat
+8215727/1
B@BFFFFFHHGHHJJJJJIJJJJJJJJJJJJJJJJJJJJJJJHIIJIJJJ
@6724144/1
ggtgagtaacatcagctccgagaaatattacaggttcgttgaaaaccttc
+6724144/1
@@BDDFFFHHHHHJJJJJIJHJIIJJJJJJJJJJHIJJJIJIJJJJJJJJ
@1268479/1
gtaaagttttgcctataagaacaatgagtgagagcttgcaagaggtaact
+1268479/1
@??DDFBDH?HHHGHIFIB>FGGFHHEHFHHGEHI9EHGGHIGIJFHII9
@1268650/1
gtcgtgagaagctgcaacggctgctatagatggaacg
+1268650/1
<=@DBD>BDF3DD9FA3CAGGIFHDEDFDC?DGAG?0
@1880398/1
ggaaggccaaaatttgttcacactgttcctggctgagagtaattcgtcgc
+1880398/1
C@CFFFFFHHHHDEBHDHHHJJJGGBFFHEGEGEGDGCH?DHGIIJ;B@E
@5657758/1
gcattcagtagcatcgtgatacgatgtaatattgaaggcaataaagtaac
+5657758/1
@@@FFDEFFHHGHJEGEGHIJJIEHHFHFFIIJJEFGGIIFHIGIF?GFB
@2384791/1
gtcttcagcctcatgttataacattatgcagttcattacctaagatattt
+2384791/1
BB@FFFFEFHFHHIGFAGHICHCEGI@E<B?BHIDE@EHGEGGF<F@>DG
@6725203/1
ctcttctggaaagcagctcttgcagcattgacactggcgttttggtgggc
+6725203/1
CCCFFFFFHHHHHJJJJJJJIJJJJJJJJIJJJJJJIJJGHIJIIHIJGG
@6725326/1
acacaattaaaaagtaatctgaaaacatttgataaaaaatatatcgtaaa
+6725326/1
@@@FFFFFHHHHHJIEGIIGIIGIJJJJJJIJJIGFHJJJJJGJJFHIGI
@7687440/1
tcgggccttaactttagtgaactggtcatcaactgagaggccaaactcct
+7687440/1
CCCFFFFFHHHHHJJJJGHIJJJJJHIJJJJJJJJJJJJJJJJJJJJJJJ
@2995226/1
ctatcctgtagtttcgtcctatacctttgaatgtccctttgccaaatact
+2995226/1
@@@FFDADHHGDHGGIHFGGHH9FHIGG<EEHGCFCFEFEBAFGEC<9D@
@6725898/1
ccatttgattcgtcctttgtttttactcctttttcaaaaccttcttccag
+6725898/1
CCCFFFFDHHHHHIJJJJJJJJJJJJJJJJJJJJJJJJJJJJJJJIJJJI
@5215935/1
cagtattcttgtagtgctccaatcgcattccctttcacactagggacatg
+5215935/1
@CCDDEFFHGD?C<F>GGCAGEHHEGIIDDEGHIIEBFFFFHAH?GGIII
@7687784/1
gttggttcagattctattggtttgtttggtttaaattgtctaactacttc
+7687784/1
@@@FFDDFGFFHHIGIIJIIEHIEHIJ@EGGIEHIGHEDGGHGHIEDGHI
@144615/1
gcccattattgtgtactatcttcaaagagaaaaaagtgcaatactaaaat
+144615/1
@@@DDDD?DFFFFGBCEGIEEGGGGGEEGAFH9GH6:C>FHGF@9?FFCA
@778719/1
tctgatttatctcatcttcatcatccaagccg
+778719/1
@1?DDADDA?DDDBGEEFF:A4CA<AFFGII>
@779020/1
cacttttatgaatgattttgatccaaccttctggtagcatttcaaaatga
+779020/1
@?@FFFFFHHGHGJIIGIFIDJJFIJIIGIIJEICFECEBGCCGHEGCHG
@2996226/1
gcaccttcaacaccacactcctcaaggtacacccctataagggcttcgat
+2996226/1
<@@D;DBDDDHF;@@GGAFD@?FFBEC1C?F<CGGA??B4<DG7BBFEFD
@3561025/1
acgcaacaaagctttcacgttcataaggtctcatttgaaaacg
+3561025/1
@?@DF<DDDFFAFG@?EHIEH<@HDHG??EBHG@EEI4D9???
@2385826/1
gcccactcgaattctttagttagggt
+2385826/1
CCCF@DFFFHAFHGIIIG@CHIIIB<
@2996566/1
gttttttaagtgcatgttgaacatattcatgcaaaatgcaaatgtagctt
+2996566/1
@@@FFFFFBFDHGJJIIIJI<BFHGGIIJGHIBFGHIJ4DABGEGCG<@D
@145462/1
cttatctttatcatcttcttcattggctgaatccttatttgtttcatcgt
+145462/1
@@@DDDDDH<FD?FHI<GHG><EH9FD9FG>BHGGGCHG9G?CGED9D30
@4593358/1
gcctgcttgtggaaaaccaccacaaatccacttggaaaactg
+4593358/1
@@@DD>DAHDHFHIIIIAHIIIIII@9CHGIC>CF<CFHFBE
@6186483/1
ggacaggtgaacatgggcaaatctggaggttgatgaggaggctgaggtgg
+6186483/1
??@BDD<BFFF<C<A@EFFF;<AFHD4AD:?B?@FDFCFEDE?>;DF??F
@1269686/1
attaagtaaaaactataaaaataataggctttttaaaataatacagacaa
+1269686/1
CCCFFDDDHHHDFIJJIIGIDHEHGGECGHIG>FGHGGII@BGDDA@GFH
@5658722/1
caatgtttctagcctttcataattcataacgtcattagcagagctcgcta
+5658722/1
CCCFFFDFHDHF>HHIJIHJFIIJGJJIIIJIIGIIJJBGFIEGGI@DHH
@6187147/1
ctttatttactagaaactgctcttcttttttaataagttttttttgggat
+6187147/1
?@@D;ABDHDHBDHEHE@C@?IBBHI@HIIGI>EH4?:?DFDGIGFHFGC
@7212761/1
gaggatactttaatctaatattatattgactaacaaaatatctttcaaca
+7212761/1
C@CFFFFFHHHHHJJJIJIJJIJJIJJJJJJJJIJIIJIJIIJJIJJJJJ
@5659600/1
caacaaatctcttaatgatatcagtcagcttacaagccttagtaagcata
+5659600/1
CCCFFFFFHHHHHJJJJJJIJJJJJJJJHJJJJJJJJJJJJJJJJJJJJJ
@7213247/1
tctaatatttgagcagaaggtgctggtgcatgtaatactttgtagatatc
+7213247/1
CCCFFFFFHHHHHJJJJJJJHHJJJJHIJJJJIJJJJJJJJJJJJJJJJJ
@2997051/1
aattaagtaaaaactataaaaataataggctttttaaaataatacagaca
+2997051/1
CCCFFFFDFHF?HEHJIGGJJJGEGE@HE9CEBHGIJJJIJI>DHIICH;
@6728289/1
ttatctcatcaaatattgataaactagtttcttcttcatcagg
+6728289/1
1=:AB=?=AADBDE<?CEEEFI<AAE?CF9@?A2AA?D>:<?<
@6728339/1
ctctatcaggtaagacaacaatcacaagttttacttcttctttaagacac
+6728339/1
CCCFFFFFHHFHHJJJJJJJJJJJJJJJHGJJJJJJJJJJJJJJJJJJJJ
@6187884/1
ctctaattaagtaaaaactataaaaataataggctttttaaaataataca
+6187884/1
CCCFFFFFHHHHHJJJJJJJJJJJJJJJJJJJJJJJJJJJJJJJJJJJJJ
@5218148/1
gcctcaccacctcaaccgaacacttctaggttacatagtgtatgaaccgc
+5218148/1
CCCFFFFFHHHHHJJJJJJJJJIIJJJJJJHIFGHGGIFGFFIJIJJIJJ
@2386664/1
gtgaaaagaatgatcttccaactgtcacaaacctgttagca
+2386664/1
C@CFFFEFHHABHGFBGGE4CFCEECEFGHGHIII>D?<:9
@780763/1
ctgagctttataaaatgcagtggccgacacatcaatattaagcatcatct
+780763/1
@@CDFAEFHFFA8GGDIHGE<FGECG:EEGIJJFGE<FDDIGEEIIIBEH
@1884654/1
gcaccagctaaagaagacttatctttaaacggc
+1884654/1
@@@FDEDDDFHDBHGFDHIEEEFFHIHIECH=8
@5219633/1
aacaggctgagctttataaaatgcagtggccgacacatcaatattaagca
+5219633/1
CCCFFFFFHHHHHJJJJJJJJJIJJJFHIJJJJJJJJJJJJJJJJIJJJJ
@4594802/1
gtcggcagctgggaatcctttgtgagccacatcaatgttaa
+4594802/1
?@@=DDDDFFF31CFFDF<<?AAF@FGAG@;FGEIII99?F
@5220090/1
gatatattcatgccacattccattccatgatttattaaacccgatgctag
+5220090/1
CCCFFFFFGGHDHIIJJJJJJJJJJJG<FHIFGIJJJIJICIJIIIHJIG
@3563779/1
gattattcttacaaacagaatccttaactgt
+3563779/1
@@<DDFD?BDDDFIGGG@EFIF>BHDEH@C9
@4058502/1
gtgctgctaacctcttggcaatttttttcgatttgccagtacctatttct
+4058502/1
@@@DDFFF>AFFFIGGGGIFFH@9EHGGI<7DHGC9BF@@GGG@CFHI9B
@147675/1
ctccaatcgcattccctttcacactagggacatgaggtgaaattattgg
+147675/1
@C@DFADFAHHHFIGGGEGE@FHGIAGE3:CB<FGCGGHDIIEI>9BGH
@7214735/1
tggtgatcatattcaatcacagtcggtgttttaattaaaaaattggtggg
+7214735/1
@@CDDFFFHHHHHJJJJJJJJJHJJJGGCFIJJEIJJJJJJJJJJJFHIJ
@3565399/1
ggcctatcctctggaggaattcctttaaactgatccatgatcaatctcat
+3565399/1
@@@DFDDDHHFHFIGHIE@>CHHHGIJGGEGG@BAEGHJIEH9?B:?<F>
@2387131/1
cttatgtctaacacttcacacataaattcgataacaggctgagctttata
+2387131/1
CCCFFFDFHAHHFIGJJJCHHIJHIJ@HDHJJIGIIGEGEIDEHBGGJJ<
@6189089/1
ctcggatcttctatccttatctcatcaaatattgataaactagtttcttc
+6189089/1
@@@FF<D@FCFF<EHIIIIGICGDCFBHE@E>EB<F@GEFGEDC9BBBBE
@7215904/1
tatacctaaaagtgggttcatgaattgctccctccacctgaactagttca
+7215904/1
@@@FDDDEHFFDHIGICHHCHEHIIIHGIGCHGGIHGGFHGGII>GDDHE
@7216005/1
ctcttctcttggtgttcaacaaatctcttaatgatatcagtcagcttaca
+7216005/1
CCCFFFFFHHHHFHGIJJJJJJJJJJJJJJJJJJJJIJJJJJJJJJJJJJ
@8222115/1
atctaatttcatgctgttattattttccttctttgcttcaggttcattat
+8222115/1
@C@FFDDFGHHHHJJJHIJIJHHIIIJJJJJJIJIJJIJJJIGHJIIJJJ
@782730/1
gggtagttgggtaatattttgataacgtggatgtagataggctggcctgc
+782730/1
1;@=BDBDBD12A:4?E@>BHEHFI9C2<EFGE?CGEFE4BFG>E?>EB9
@5221978/1
cgtcaaatgaaacatacctcatacgactctaattgtaaaaatgttatcca
+5221978/1
@@@DFDFFFHHGHJJJIIJJJIIHGGIIJIJJJJGFGIIIIJGIIIJAHB
@3000153/1
ccgacaaacgccatcctctcattcttagttgtaacaactaggggcac
+3000153/1
CCCFFFAADHHGHJIJGGJJJJJJJJGCGGIGIIGGFG@HIIIIIG1
@3000231/1
tcggcagctgggaatcctttgtgagccacatcaatgttaaggaatggttt
+3000231/1
@@?DDDDFFHDH3?FGEIIJJCFGIEH>HIGFEEAEHIIIGH@H@GGA4F
@1273622/1
ctacagatatttttattatgttttaaactgacattgccgattagtgatat
+1273622/1
CCCFFFFDHFGHHGHIGJDHFJIJFIFHIIJJJJIJJIJJJIFG:?<G9<
@5662531/1
gcccaatatagattccagaacttccggcataatgagtacatcatttacat
+5662531/1
CCCFFFFFHHHHHJJJJJJJJJJJJJJJJJJJJJJJGHIJJJJJJJJJJJ
@3001281/1
ataacaaacaacataaagaaatatcacttctcatttgtctaagttaaaca
+3001281/1
@CCFFEDDFFHDF@HGIBGGGHIGEF><H>A><EEFACGHGCFFF4FGIG
@784293/1
ctccagcaggtgggtgagtaacatcagct
+784293/1
=?1=ADD>;CCDBG8<;CDGE<BH<DEAG
@1274629/1
cgtaaaatagggtcacaactaacaatgggccacaactcatattgatcgtc
+1274629/1
BCBAFFFFFDFBFCFHHIJJJJJJJGHGEIJIIJIJJIIJJJJEDABFEH
@1274804/1
gcacctcacacctggcactaaactgtaaagggcttcactgcaaaagtttg
+1274804/1
@@@FDDBDHHHFFEHIIGGI9FGGDEFH9GGEHHHGIJIIIJJBFC94?D
@3566833/1
gcagcttttacctcattttcactcag
+3566833/1
@@7DDD8B?AFFH@3?AEAFC<FHAA
@8223276/1
ctctttcagaaggggaaataggttattttcgcattcattaagattagtat
+8223276/1
CCCFFFFFHHHHHJJH1EHIJJHHIJJJJJJJJJJJJJJJJJIJJJJIJJ
@8223286/1
ggtaagacaacaatcacaagttttacttcttctttaagacactgactaaa
+8223286/1
CCCFFFFFHHHHHJJJJJJJIIJJJJJJIJJJJJJJJJJJJJJJJJJJIJ
@8223412/1
ctcagagctaccttggcagctgctaattttgcttggtgtttgttttctcc
+8223412/1
CCCFFFFFHGHHHJJJJJJJIJJIHJJJJJJJJJJJDFFHIIHJJJJJJJ
@1275546/1
cttggacaagttgttatattagtcactttatatgttcttttaacactctt
+1275546/1
CCCFFFFFHGHDGGFGHGGHIJ9FJCF@HHJGIJHIGCEHJJIIDHEIIF
@3567813/1
ccaatgtttctagcctttcataattcataacgtcattagcagagctcgct
+3567813/1
@@CFFFDFHHDHHIGIHIGHIGJBADHIGGEAFGCGHGIIJEGIGHDEGE
@1275978/1
ctgcaggaggtataaacaaacctatgggttttaccatcatttgctgctca
+1275978/1
@?@FFFDFHH<DDGHJJIJJJJJIIJIGHCCHB?9@@GHGJIIJEIECH8
@4597904/1
gcctcatgttataacattatgcagttcattacctaagatatt
+4597904/1
<?@DFFFDHHFHFDHIJJJE@II43AB9<CFHHBHBEEHGGG
@8224571/1
catctttcatgtcatcaacatttatgatgctatctacaagtgtgacacaa
+8224571/1
CCCFFFFFGGHHFIJJIIIIIJIJJIGJJIJJGJJJJJGIIIIIJJJJJG
@6190243/1
gtcgctttatgcaaataaattggcatcccacttttatgaatgattttgat
+6190243/1
CBCFFFFFHHHHFIHIJJJJJJJJJJJJJJJJJJJJJJJJJJJJJJJJJJ
@6190413/1
gtgactgatttttcttcaacatcaacaaatgtcacttcaaactgttgctc
+6190413/1
CCCFFFFFGHHHHJJIJJJJEHIGEHGIJIJHIIJJJJJJJJJIIJIIHH
@2388791/1
gggtaatcaaattttatgacaaaattgcaattctttacatcaata
+2388791/1
?1?DD;::=:FDFII>G@HAAHF3<EHH9F<?HFIFF@<FEDDA<
@148354/1
ctagataataatgcctcagagctaccttggcagctgctaattttgcttgg
+148354/1
@@@FD?ADHHDDF4<AFE@DAHIJIJAEGEEFHIEFGG?4?CGBGCGI@1
@3568917/1
gcaggtgggtgagtaacatcagctccgagaaatattacaggttcgttgaa
+3568917/1
@@@FF;DDH@1CFDEE>FHIIG@EGGHEEDHIJIGCIIJIF@BB<;3CCF
@8225271/1
tctttctttttttgttagactgatttgatagagcacggaaggtggaattt
+8225271/1
CCCFFFFFHHHHHJJJJJJJJJHIJJJJJJJJJJJJJJIJJJCGIIJJJJ
@3001852/1
cgtctgtctccatactctggctgccgaatgccacaattggtaagtgaatt
+3001852/1
@CBFFFFFHHHHHFJIJJEHJIIDGGBGHIIGIIIGHIIFBEHIDGIIIG
@6191187/1
caaccgcctcagcagcagcagcagcagaggcaacaacagccgcagcagca
+6191187/1
CCCFFFFFHHHHHJJJJJJJJJJJJJIIIIJJJJJJJJJJJJJJJJIHHH
@6191414/1
gcctagacttgtgcaccagctaaagaagacttatctttaaacggcagctt
+6191414/1
8=?;D;?B?DFFF9A?CFFBFHFCDA;?3AFFAFFFFFFFFDFII6@=F?
@6191492/1
ggatcattagcagaaatcctcattctttcaaaaaaaactattcgtaggag
+6191492/1
CCCFFFFFHHHHHJJJJJJJJJJJJJJJJJJIIJJJJJJJJJJJIJJJJJ
@2390289/1
gttcagaggtaaatgtgttatcgtattctttgttttcacaactgatacta
+2390289/1
@CCFFFDDDFFHBGHFFEFHEIJJIIIG?AFH9CFG@>GIEC<?BDD:BB
@5224594/1
cccacatggcaggaagttttctcgcaacttaggttatgcgaag
+5224594/1
;?@D?BDDDBDF?;EC2A<FHIIIIF@?FFCFG4?FE?FG;D@
@6734248/1
cttcttttttatttttgcaaataatccgtgcagtatgttttccaacagtc
+6734248/1
CCCFFFFFHHHHHJJJJJJJJJJJJJJJHIJIJHJJJFIIJJJJJJJJJJ
@5665212/1
gtccttttatcataatgagatcaagttttttcgaatcaaatgaagctgta
+5665212/1
@CCFFFFFHHHFHJJIJGHEIIIIGIIIJGIIIIIJIIJJJJIHIGIJHI
@4062224/1
cgggacttgaaaagaaagaccttcccactggggtgtatgtcattgaggg
+4062224/1
CCCFFFFADAHHGJIIFGHJG<FFGIJDIDIBGFGFGGGIIGE48?C9F
@4062416/1
caccactatattcaccaaccgttaacggagtttgctgtcgaatactctga
+4062416/1
@@@DFFFFHFHDDHIBCFGIIGBGIHJ6DDFGGHGIJGHHCE>GG>HEIC
@5666181/1
gtatatataagattacaattcttaacattttttctttaaacaaagaacat
+5666181/1
@CCFDDFFHHGGGIJJIJIIIGJIDHGHGIIJJJJIJIJIJJIIJHIJII
@8226189/1
ctcatcttcatcatccaagccgtaatgaatggtgttgctttcgcagggta
+8226189/1
@CCFFFFFHHHHDHIJJJJIIJJJHGG<?FHGCDHIJJJJJIGGGHIJIF
@788445/1
ctcatttctgataggttctgcaatttccaagaaactttacttttcacaaa
+788445/1
CCCFFFFFHHF>FI>4?ECGGHHCHGHIBHHGCHIGIGACFHCHGJCEHH
@1277479/1
ctccttgtcttacaggtaccggtctttctcgataatcaagtgttggtgca
+1277479/1
@@@DDDD=AFDFFEFF:CFEFI1<1<?BFC?GF?AGCFFD09??F?0?83
@4598554/1
cttgtcagcacagaataatcttgtatgatgtctcttttggactacaataa
+4598554/1
@@@DDDEFD>FHDHIAEGGGHIJHH<FCHHHGGCGIJJCFGDBFGG9DHG
@1278598/1
tggatctagataataatgcctcagagctaccttggcagctgct
+1278598/1
@@@;D;DBBDABF@DAHIF3?3<?FG@A@FEE@FCEFHIGEGC
@4064099/1
ggtctgctgggttgctggtcaccgggttgttgcctaacagg
+4064099/1
@@<DDDDFFHGBHGIIFH?@?GCGDG?GB@GGIIGEGHICH
@3571739/1
ggttaccacatcaacatcgtcatatagcatcaataactctgtattagtct
+3571739/1
<@8DDDEDHFFBDGGHHE=BD;>HH@>H9FGBEAEGIIAHIIGA>FD>GC
@8227739/1
gctactctaaaaacacggtcttttccttcccctggcaatgtgacctcaag
+8227739/1
@CCFFFFFHHFHHJJIGIFGIIJJEFGGCFIFHHIGIJJJGIIIGHIIJI
@150080/1
ctagaatcccacatggcaggaagttttctcgcaacttaggttatgcgaag
+150080/1
@CCFDFDFHHHHHJJJJJCGEHGFFIIJIGIJ<FFEAEGI?G>FHIIIII
@7219959/1
ctgggaacaagaatgctgttaatgcctccaagcttaacattgattttaag
+7219959/1
CCCFFFFFHHHHHJJJJJJJJJJJJJJJJJIJJJJJJJJJJJJJJJJJJJ
@2390778/1
ggccatcattcatttctcctggatcattataccacaattctggatgtaac
+2390778/1
CCCFFFFFGHHHHJJJJJJJJJG@CGHIIGHGIJJJIJJJFIJGIID>GG
@6735603/1
ccacaactcatattgatcgtcaaataaaacatacctcatacgactctaat
+6735603/1
@<<DBDDBBFBDBFFIE?EAC:?DAEHHIHCBEFE@DEEFFEFFIIIEFF
@4065262/1
cttcaaactgttgctcagcagctatc
+4065262/1
?@<DAD4BDHA:A?CG>@GHH@ACFE
@7221278/1
cgccgatcttgtacaacattttacatgcagttagtgcaactgctcccttg
+7221278/1
@BBFFFFFHHHHGJIJJJJJJJJJJGJJJJJJJJIJJJJJJJJJJJJJJJ
@3573501/1
ctaaagttaaattattgtaacccatactccta
+3573501/1
@<<DDFBDBFDFHEEADFHHGCFAF>GIB??A
@151927/1
gtcctatacctttgaatgtccctttgccaaatacttcaactgtgactcta
+151927/1
@@@FDFADHHH>>FGHGHHGGIJGGIIIIIGEHIIIJGGI<A9?C49D?F
@7221923/1
ggagacatgactacacaaccatttggtatattcatcctcttaaaataaaa
+7221923/1
CCCFFFFFHHHHHJJJJJJJJJJJJJHIJJJJJJJJIJJJJJJJJJJJJJ
@8230149/1
gatagtttccaaacgctccagattgatgccatcgtttgcattagacatag
+8230149/1
@@@FDDDFHDHGHJIJJJFIIIIEGHIGIGIIGEFHIJJIJJGIIEGGIJ
@1891665/1
cggccacttctttgaactaagtacagcgaaattcttattcgattgaagta
+1891665/1
CC@FFFFDDHHGHFGIJFIEGHHGJIJJIIGIGIBGCH@<BCE@AGHIDE
@4066124/1
gttctcttatagtaaaattttgtggtaagttttcttccacgtagagaata
+4066124/1
@@@FFFFFDHDACE4<CGGCAHECHGGGIGIIIECFGEAFC:CAFGGGI@
@5667604/1
tcaacatataaactgcagggaattctaagagggtacacaattcaggcact
+5667604/1
@@<DFFFDHGFDDGBE>CEGHIIIGHGFH<@FHEDC:DD1BD>HA9DD@B
@1278736/1
gccactgctgttgttgaggctgctgtggtctctgctgttgctg
+1278736/1
CCCFFFFFHHHHHDHIJJJJIGHCGFAFFE9EHEGHGHI99?<
@7695498/1
gtcaagaccataaccaagatcaattactctaccaggtggaggtgaaa
+7695498/1
CCCFFFFFHGHHDHGIJJJJJJIJJJJJJJJJJJJJDHIIIJDGIJJ
@2391144/1
ctggtttacaattagaatttataagtgttgcagttaaaccaag
+2391144/1
@@CFDDD;FHFAHHGIIIIEIIIGHFHDGHEG9CCCF?@BDF;
@5225459/1
tattttcttgatcagaacaatactcatcagaagttgacattctatccaaa
+5225459/1
@@@BDBBD<?4B<@EFBEGI@HHHFC<<FGIIDAFGI<EF?FGHI9?FAH
@2391213/1
ccgggttgttgcctaacaggaggtgcactggtta
+2391213/1
==?BDD1DD3ADDGEBGB>D2AF1?@@<>F9:3C
@1279198/1
ttttgaaacacaatgtgagtacctactacctttatattcactgtaaaatc
+1279198/1
@@CDFDDBADFDB3CCEBGB<CHAF>DDGIIIIDH9<FHGCHGGE99B93
@1279412/1
cttcaggtaacgaaacataggctctacctgatctggacc
+1279412/1
@@@FFBDBFHFD?G6F@EHHGIIIABFHF@EAFHE@EDF
@1279548/1
cagggaagagatgctgctgagtactgtccttactcatacctgacatgtca
+1279548/1
@@<DFFDFFHBDFIIGHGGJ<CFHHGIJJJJIJ@GIJCGIH49B?BFAGI
@5668435/1
ccttaacttgcattaaatcacatcacattaccatatttctcaaattcagt
+5668435/1
CCCFFFFFHHHHHJJJIJJIJJJJJJIJJIJJJIIJJJIJIIIJGIIJJI
@4067307/1
agctcttcatgccactgattgatgtcccaatggtccacacctttgtca
+4067307/1
@@<DDBB?<DAAHGE3?A@EEGG:<CCDEEHIGAFDFGIID3<?DF>F
@152473/1
ctggtgtagaattacagaataactcatgaatgctt
+152473/1
@@CFFFAB8BDABIGIJJCHDHEHFHHEE<<FH2:
@7222714/1
gtcataagttgtaacagtaagttcttttttttccttgactatgtttg
+7222714/1
@@CFDDDFHHGGHFGIHFFHHHGGIJJIJJJJIGJE9BDHGH@GHID
@6738065/1
caccacggtcccattgtgtttaatacttctaaaaagtcatcaataatttc
+6738065/1
CCCFFFFFHHHHHJJJHIIJJIJJJJJJJJJJJJJJFHIJJJJJJHJJJJ
@7696864/1
gtacacagttgcagtcctgagctggtcttcagtcacccgattctatttct
+7696864/1
CBCFFFFFHHGHHIIJJJJJJIJJJFHIJJJIHIJJIJJHJJJJJJIJIG
@7223837/1
ctgattacttcttctcgaggtggctgcagtttccatatcagattatacct
+7223837/1
@@@DDFFFHHHHHJIJIIIJFHHGHGGCFFGEHIGIJIJJBBFHGIJJJI
@153508/1
gtgacactttgatgttgtaaggtgctgaggcaagtgttgggattttgacc
+153508/1
@@@FFFFFFFHHHIJEGHE@AFAD@ED@G1E;?FCG?DHGIGGI3BF6?F
@794455/1
gtttccttatcagtaatctcgaatctattatctcttggacaagttgttat
+794455/1
CCCFFFFFHGHHGIJFEGECHGIJBH@HHHJHGGIGIIGGH9DCGHAGHJ
@4068929/1
ggccttccaattctggctggtgatcaaaactaaatgcgatgt
+4068929/1
@@@DDFDFGHHHGIIGG3CG;EAHCHI4CGHGIGE:4?FHBB
@6194654/1
gtgagaagctgcaacggctgctatagatggaacgttgatctggtctggag
+6194654/1
CCCFFFFFHHHHHJJJJJJJJJIIIIIJIJIJIJIIIJIIJJJHHJGICH
@2392354/1
gagaaaagctaactccccttccggg
+2392354/1
CC?DFF?BA>DF?EFGGGCFGFEE8
@5669054/1
cccatcattcgctcctcgactgccccgatgttggagcctatgctatccgt
+5669054/1
C@CFFFFFHHHHHJJJJJJJJJIJJIJHJJIJJGIJJJIIJJJJJJJJJI
@1892719/1
cgggccttaactttagtgaactggtcatcaactgagaggccaaactcctt
+1892719/1
@@@FFFFFHGHHHJJIFDHIIJJJ>CHGGA?EGHIIJGDIJGH<FAHHGG
@1280551/1
gcctttgatagcaatcggtaaagttttgcctataagaacaa
+1280551/1
BC@DDFFDHFDHBFHIGGFGEHHCHEGHIHG<FGCGEGII>
@1892758/1
gtcgacaattgtaccaagctctggcattttcctgtgactgatttttcttc
+1892758/1
CCCFFFDDHHH?FE>BEHIIEGGI@GIDGG<G@GGIHGHGFDF>GHAHH@
@7698970/1
gcccaatattgattccagaacttccggcataatgagtacatcatttacat
+7698970/1
@@@FFFFFHHHHHJIJJJJJJJJGIIIGJHJJJJIJFFGHJJIIIJIIJI
@1281250/1
ggtagttgagtttggtgggtaggggttgtttccctagactgtggttg
+1281250/1
@C@FFFFAFFFHHHGFCGGGHGGIJHIJJICHIIGGGIIIFGHIDFH
@5669916/1
cacttatcaggttgtatactgatttcataatgatgtacgaaacctcgagg
+5669916/1
CCCFFFFFHHHFHJHIJJJJJJJJJJJJJJJJJJJJJJJJJJJJJJJJJJ
@2393680/1
ggcaagatgtttggcttgctgttttgtagaagccttacc
+2393680/1
<@@DFFDFDHHDHHGE9ECDCHCGCHIEEGCCC9C@DCF
@3578353/1
gaggtttgtatctgttgcagtagttacat
+3578353/1
:1=BA=;BFBDFHGFG4CBEEG9?ED9DD
@3008710/1
gaccatcactttttacatttaaagcatctccttcttct
+3008710/1
@@CFFDDAHFDF>CFHIGHIIDGCHG<E9FHIBFHD?G
@8233276/1
cctataagaacaatgagtaagagcttgcaagaggtaacttctgtcttgaa
+8233276/1
@@@DDDDDFHHHHD@FF2A4BEECHCFF>CECFFGGD@H@FHIBGHEGIB
@4606315/1
atatttgttatgatctccggccaagatcagccgtgtttggtagaagcagg
+4606315/1
@B@FFFFDHHH?FGHHEGGJBGEGIIIIIIIIHFHHHGIGHICBFGBGGI
@154864/1
gttacttctcatcctaggacgtccacctcgaactgaaggag
+154864/1
CB@FFF?DHFHGHGIJHGGHJHHGGGJGCHBGIG>GGIHJG
@6195522/1
gtacagaaatatttcggcttctgcttccgttccac
+6195522/1
=?@DDDDA??:CBGAEDEBGH>H>HG>AE??FHHD
@8234438/1
tgccatatagccttaaaagggcaccccaactagttatgtgagggtgaagg
+8234438/1
@BCFFFFFHHHHHJJJJJJJJJJJJJJJJJJJJIJIJJIJGIJJGHIIJJ
@6744151/1
cttggcaacaaacagttgttttttcctgatatagctctaacttcaattaa
+6744151/1
CCCFFFFFHHHHHJJIJIIIJJJJJJJJJJJJJJJJJJJJJJJJJJJJJJ
@4070481/1
ctaatattgatgttttattttcagtataccttataccgctatcatcctgg
+4070481/1
@CCFFFFAFDHFFHFHIGGAJG>DI@GAEGHIJIGIE6G<AD;FGBDEGI
@6744736/1
ctgttcttcttgaagttggttcagctgtagtctgtctgcatctgtatatg
+6744736/1
@CCFFFFFHHHHHJJJJJJFHHIIIJIJJJJJJJGHIGIHJJIIIIIIJI
@795784/1
ctgactaaaatattgttcaagttcacgaggagtattcttggaaacaattt
+795784/1
C@CFFDEDFHFHHGG<A<IH@IAIHHHGGGGC3?4?CD>GEGHJFIGCBB
@5230178/1
ggtatccaaaggcactgttttcaccggaggaatttgtttgtgatttttta
+5230178/1
@B?DFFFFHHHHGJJJJGIJIJJJJJJIIJ@GEHIJEHIJHIIJJJJJJI
@796976/1
ggtgcagggtatgaaactgaacgtg
+796976/1
@@@FFFFFDC?FHCFBFEFEFGE38
@6745949/1
ctccatactccttgtcttacaggtaccggtctttctcgataatcaagtgt
+6745949/1
CCCFFFFFHHHHHJIJJJJJJJJIJJJJJIJJJJJJJJJJJJJJJJJHHI
@7702346/1
cccgtttttattatcgcttctaattttttctctcatttctgggattaaaa
+7702346/1
BCCFFFFFHHHHHIIJJJJJJJJJJJJJJIJJJJJJJJJJJJJIJJJJJJ
@6746660/1
ctgtcttcagcctcatgttataacattatgcagttcattacctaagatat
+6746660/1
CCCFFFFFHHHHHJJJJIJJJJJJJJJJJJJJJIJJJJJJIJJJGIIJJI
@7702798/1
aaccgtacttcatatcattgataattactgtagatgagtaaggagttgaa
+7702798/1
CCCFFFFFHHHHHJJJJJJJJJJGJJJJJJIJJGJJIJGIIIJHIGIIJJ
@6746816/1
ctcttctcttggtgttcaacaaatctcttaatgatatcagtcagcttaca
+6746816/1
@@CDDFDFHHHHDGIGBHIJJGGGGHGDHHIGGIGIHGGHIIFIJIJJEG
@5671651/1
ctcagttgtttttgcacagaactcagcaactctcggatcttctatcctta
+5671651/1
CCCFFEFFHHHHHJJJJJJEHHHJJJJJJJJJJJJJJJJJJJJJJJJJJI
@7703368/1
tgctgttgttgctgaggctgctgtggtctctgctgttgctgttgttgctg
+7703368/1
CCCFFFFFHHHHHJJJJJJJJJJHGJHIJJJJJIIJJJJJJHHIGIJJJI
@7703629/1
gggctctgaaggttgtattgttctggtattatgagtgttacttctcatcc
+7703629/1
@C@FFFFFBHHFFGIIGHIGHHIJIJFFEGGIJGICFGGIGIJGJIIGIG
@7227730/1
cttgatggctacaaagatagaagtcgaattcagttggatgggtaattccc
+7227730/1
C@@FFFFFGHHHGIJGJJIIGIFIGIJJJJJIJIJIJJEIJJGFFIIGIJ
@7228072/1
gcctttgttgctgctgtggtggttcttgcctttgcagctgttgtggtggt
+7228072/1
CCCFFFFFHHHHHJJJIJJHHIGHIJJJJJJJJJJJJJJJIIJHIJFHID
@6748444/1
tcatatcttaaaaaagataccataatgcttaaaaaagcgtaagttttaac
+6748444/1
CCCFFFFFHHHHHJJJJJJJJJJJJHIJJJJJJJJJJJIIIJJIIJJIJJ
@4071495/1
aggtttttgaaaaaattttggccaatagctgtgggttatatggtgattga
+4071495/1
@@@DDFFFHDHHHJJIGCG>GHIJIIGCGGIIGIAGFAGIIGEBGGGHGC
@156875/1
ggcttgctgttttgtagaagccttaccttcagctgagtgagttaaaacag
+156875/1
@??DAD?DBFH>3<AEE@EHBG>HGGGEHGIIGGDCDGCF@:D<BA>FDG
@7704456/1
gttttgggtagttgggtaatattttgataacgtggatgtagataggctgg
+7704456/1
@@CFFDDDFDDDFGEHFGIIIIIGFCBFBEHGHGDHGGBDHFFHIDGEDA
@6749327/1
gtacttctagcattagaagtttcttctccagctaaggctgtatcatcaac
+6749327/1
CCCFFFFFHHHHHJJJJJJJJJJJJJJJJJJJJJJJJJJJIJJJJJJJJI
@8237196/1
cacacaatcagcaatacttttatcaggaatggaatgctgagtaaca
+8237196/1
?@@FFFFFDHFFDGEHHEIIIIIGIFCHEEHAHIGCHIGIICFHCH
@4611108/1
gctcaaacttgctagcaatcatgctctcaccaaataccttcttttgtccc
+4611108/1
@@<DFDDDHHHDHGBHHDIIH@HIGGIJJJDGGIGIJJJIGGDGHEEIGI
@3011388/1
cctcaaccgaacacttctaggttacatagtgtatgaaccgctgcattaaa
+3011388/1
CCCFFFDDDHHHGJGDHIIGGDAGIGG4B?41?FH<DFI>HI0?BFECFG
@3011519/1
gttgccactgctgttgttgaggctgctg
+3011519/1
@@@DFDDFBDHFFHCCGFGG?FH@CCF<
@6197016/1
gtctagttctcttatagtaaaattttgtggtaagttttcttccacgt
+6197016/1
CCCFFFDFHHHHHJJJJJJJJJJJJJJHIJIIJJHGJJJJJJJJJJH
@5232689/1
cctcttttaccattgtacgagtttgagcatcattcattttcttcattgta
+5232689/1
CCCFFFFFHHHHHJJIJJJIJGHJIIJJJJJJJJJJJJJJJJJJJJJJJJ
@3012101/1
ctctaattttcttttgtcttcgtaagacgattttggcatattagctag
+3012101/1
@@@D7DAAFH4<CDAHEB@DGHGI@C>@FEG=F4C<B3DFHCFHIIIB
@5672795/1
taattaagtaaaaactataaaaataatag
+5672795/1
@@CFFFFFHHHHHJJJJJJJJJIJJIJIJ
@798596/1
ctcctttttcaaaaccttcttccagcatagcttcaatttcattgtcgctt
+798596/1
C@CFFFFEHHHFHJJIJJJIEIJDIJBHIEEGIHHGGHHHGEDCGDHGGH
@5672854/1
cttgcctttgttgctgctgtggtggttcttgcctttgcagctgttgtgg
+5672854/1
@@CFFFFFHGHGGHHGIIGEFHFFHHGIJGGDGGIIIFBDGHHDGHBGG
@3012515/1
gtcatttctttttcttgatctctttcattat
+3012515/1
@@@DFFFF<DFBAGEAF9EE4FA94FFEID?
@7705930/1
gctgaggctgttgtggtctctgctgttgctgaggctgctgtggtctctgc
+7705930/1
@BCFFFFFHHHHHFHIJJJJJJJJGHHIIJJJIJGHIIIJHII;DGHHIH
@799161/1
tttatgtttttgtattcttcaatggttgctgctaaatcttc
+799161/1
@CCFFFFFHFHGDEHIJIJJIEEGEFEIIGFIJIJJDFHG@
@7706708/1
gtgcttctgaagaggacatccccgtaccataacaaactgctacaggtagt
+7706708/1
CCCFFFFFHHHHHJJJJJJJJJJJIIJJJJJJJJJJJJJJJJJJJJDGIF
@8237899/1
gttcttcttgaagttggttcagctgtagtctgtctgcatctgtatatgcc
+8237899/1
@@@FFFFFFFBFFHIGIGGHHGHIIHIJJJJJJJJJJJJGHJIIGIIJJJ
@6752938/1
cgaatcctttaatgaaattatctggagctcatcaagcttcggtccgactg
+6752938/1
CCCFFFFFHHHHHJJJJJJJJJJJJJJJJJJJJJJJJJJJJJJJJIJIII
@7230196/1
catgactcatagcttggaggagatatgatttgtctctaaatgaataat
+7230196/1
CCCFFFFFHHHHHJJJJJJJHIHIIJJJJJJJIIJJJJJJJJJJJJ49
@8238521/1
cacgagacaacgtgatataactatgaagaatcatgtgataaaaaatagca
+8238521/1
CCCFFFFFHHHHHIJJJJJJJJJJJJJJJJJJJJJIIJJJJJJJJJJJJJ
@800090/1
ctcgagaaaattaatttttattaagaagccaaattgcacctcacacctgg
+800090/1
@@@DDDDFHHDFHGGGJJI;AHCHIJ<FHHGIIBB94DGDGIGHIIEFCH
@4073841/1
gtacaaatatactgagcatatattttcaaatatttatctatcatatcctc
+4073841/1
CCCFFFFFHHHHHJHIIJGGHHGIJJDBJHGIBGHIJEHEBGEFFIEIIJ
@801812/1
gaaagatgacggaagtatttatggagtccatatttaact
+801812/1
???DADD;:DDD1CEEEBEEF>B3CFACB94CDEFFA?4
@4073955/1
gttatttggaagtgatttgcacgaagcactatag
+4073955/1
@@@DFFFEBF>FAHGBHIGDIGIDGHBC:CEFF@
@801832/1
ctaaattgttctatttcttttttcatcattctgtagtacaccttccaaac
+801832/1
@@@DFDFFAFFHFIJIBHIJIJFHIIIE9FHFI>FH?CDHIFFE;DBGGI
@5673994/1
ctctaactaaaaattcttttttaagtaacaaagcttcagtaaataacaaa
+5673994/1
CCCFFFBDHHDHHIIIIIIIIIIIIHHIGDFIBDHHIIIFHIEIIIIGHI
@802360/1
ctttctttccttttttgcccattattgtgtactatcttcaaagagaaaaa
+802360/1
CCCFFFFFFHHGAGHJJJJIGIJGJIJE9?HIGIJJJIIJJ@FHJJGIJJ
@5235240/1
caggaacttcccagtcatcaggaataaagtcattaaccttcaaaattttt
+5235240/1
@@@FFFFFHHHGHJJGIIIGGIEIIIDHIACHIJGIGHIIIIJJIEGIIJ
@4615293/1
cctgcaccgatgcaattaatactcatcttctttactaaaaggctacacaa
+4615293/1
@C<DFFFDF8DF=CFEGJGHHHIFHEHIJJIGGHFDHCFA>FHGHEGIIJ
@3014879/1
gttatatttgattcagtttcccgcttctt
+3014879/1
CCCFFDBDH8FFAHIIBE@FEGB<FAGAG
@7231311/1
caacaacagcaacagcagagaccacagcagcctcaacaac
+7231311/1
CCCFFFFFHHHHHJJJJJJJJJJJJJJJJJJJJJJJJJJJ
@5235990/1
gtgataaatggcagtaatcacctacatggagatctgtcaattgttttata
+5235990/1
B@BFFFFFHHHHHJGHIJJJJJIJJJJIJJJIJIJJHHIJJJJGIIJJJJ
@4615803/1
ggctgttgttgccactgctgctgctgcggctgttgttgcctctgc
+4615803/1
CCCFFFADF?HHF9EFGBH>HA>DFGB<F?FH3?B@BBBFHJDGB
@2398297/1
tcaagactaaatctcttaatggatggattttcacagcattatgacagtct
+2398297/1
@@@A=BB?BDDABHB@FA4AFEADGI>HICFAB@GAC;FA>FDG:3?GBB
@1898320/1
ccattgtgtttaatacttctaaaaagtcatcaataatttcgaaaggatct
+1898320/1
?@:BDDBDCDFHD<EBAFFIHIGIIIGAFHHHHICEGIGIIG>FG>FEGI
@8240641/1
tttggaagctttacaactcctaatcctgtttcatccgcaattttctggcg
+8240641/1
CCCFFFFFGHHHHJJJJJJJJJJJJJJJIJJJJJJJJJJJJJJJJJJJJJ
@8241539/1
ccaaaaactttgtcagccgcttctataccaccatcaaggaaaagtgcacc
+8241539/1
@@@FFFFFGHHF?EBHDEFGGGIIGHIIGHGHIGGIIGGHGEHI?FHHII
@802813/1
gtcgtgagaagctgcaacggctgctatagatggaacgttgatctggtct
+802813/1
@B@FFFFFGHGHGJI9FHGEIJIJIIEGFCFGGB3BD?@DFCFFG?8=F
@7710688/1
gtctccttcaacaatcgtcggtacaatgtaatatgagttttctttgtttt
+7710688/1
CCCFFFFDFFHHHIEGGIIEGIBGIGGGHBHFGGIBEHEGEHGIIHFDFI
@4617102/1
atggtttaagaaagaccaaaggtttctgttgagctagtcatttgttcccc
+4617102/1
@@@D?DDDFFH?>FHIIAEHIJFFAFGHIDGGEHGGJ?F<G4CGG@<?:B
@1287835/1
ccttgtcttacaggtaccggtctttctcgataatcaagtgttggtgcatt
+1287835/1
@@@FFDDBBFHGGIHD<AFD?FCFGHIIIIIICCF>?GHIGIICBB>BHD
@1288386/1
cgtacttctagcattagaagtttcttctccagctaaggctgtatcatcaa
+1288386/1
@@@DFDEFHBFBFEFBDABH><@HECHHIIICFD@BFB>F?:CFGGGIII
@804484/1
gtacaacattttacatgcagttagtgcaactgctcccttggcagtaacaa
+804484/1
@@@DDDDDFHHDHGHEAFCIHEBCHHJJ@DG>34CFC>GGHIJIC9BGHG
@8243419/1
ccactatattcaccaaccgttaacggagtttgctgtcgaatactctgagc
+8243419/1
CCCFFFFFHHHHHJJIJJJJJJJJJJHIIJJJJJJJJJJJJJJJJJIGHI
@4618044/1
ggatcataacgatggtcaacaaggaactcttgtaaatcat
+4618044/1
@@@?DFDF<CBHDI>F@DFCDHIGHDCF4?FHBHG>F<C@
@4618217/1
gttcaagatcattttaaactgcccttctgacacaccatctctgtaaa
+4618217/1
@@@FFFFDHGHHHJJJJJHIHICHDIGHIIEAGHI<GIIIGJIJJJJ
@5236804/1
ctttaaactaaatcgtattgtcattcagccgagtaaaccaaaacaggata
+5236804/1
CCCFFFFFHHHHHJJHJJJJIJJJJJJJIJJJJHHIJJJJJIJJJJJJJJ
@5236880/1
cccgtttttattatcgcttctaattttttctctcatttctgggattaaaa
+5236880/1
@@CDDFFFHHHHHJJJJJJJJJJJJJJJJJJJJJJJJJJJJJIIJJJJJJ
@6201326/1
tggtgggcatggcctgcagctccctttttgcagcttcttcaagagggatg
+6201326/1
CCCDFFFFHHHHHJJJJJJJJJJJJJJJJJJJJJJJJJJJJJJIJJJIJJ
@3016525/1
ctgcactgtgacagtcttcaagcactgagttagaataccaacctgaattt
+3016525/1
CCCFFFFFHHFHHIHJJJJGGHDIIIJE@HIIIIJJJJ@DCHIGGJIIII
@6201437/1
ggcaactcaggataactatagaggttcttctttccatcaaaggcaggaaa
+6201437/1
CCCFFFFFHHHHHJJJJJJJJJJJHIJJJJJJJJJIJJJJJIJJJJJJJJ
@5237784/1
gcctctaaaccttcatctttatcagtaatttctttaatatttgaagtttc
+5237784/1
CC@FFFFFHHDFHIJJJJJJJJJJJHJJJJJIJJJIJJJJJJIHIGIIJI
@4619077/1
cttcttctatcacatcggaggcaaccaatatg
+4619077/1
@@@FDDEDAHDFHBDG?AFEFF;F=BFC>BG4
@3016829/1
atacggaatctgccgagtccttccttctagtgcttcttccaaagcaaata
+3016829/1
CC@FFFFFHHHHHJJJI?GHIIIGGIJJEIDF9CBGHHFGI4DGIIJJJD
@160611/1
gtttttgaaaaaattttggccaatagctgtgggttatatggtgattgatg
+160611/1
C@@FFAD?FHDHA@GDH>DHI<DH@HIIE4CG:?BGIEGGE?FGEF9<CG
@3588074/1
gggaattctaagagggtacacaattcaggcactaatgtctcttcaaaatc
+3588074/1
@@@F<DEFGH?FHGB<<CFHIIIIBCC@<E;EGI>F9:?DD4:BHG>??B
@7713683/1
ctgatttgatagagcacggaaggtggaatttttgcattttttataacttc
+7713683/1
CCCFFFFFHHGHHJJJJJJIJJJAFHHJJJJJJJJJJJJJJJJJJJJJJJ
@8244129/1
ctcttggacaagttgttatattagtcactttatatgttcttttaacactc
+8244129/1
CCCFFFFFHHHHHIGGIEHGJJJJHJGJIIIEIIJIHIGIIJJJJIIIIG
@1900562/1
ggctgttgttgccactgctgctgctgcggctgttgttgcctctgct
+1900562/1
?<@D?=;DF8?:?C?@@DEGE3A<EB<@@A:G;F>?F@@A<>9BB=
@4620221/1
ctaacttaaagctgactttagtacatcgcctggagacatgactacacaac
+4620221/1
BBCFDDFFFHHHHJEIJJJJJGEIIHIJ7EEFHDIGGGEGDGICEGDGHB
@4620231/1
gttagaataccaacctgaatttcagcaattttcttaatggatgcataagt
+4620231/1
@@@?DDFFFD=ADFGGEICHIIJGAECHGEG>?1?GGF>>AC9AF9?A?B
@8244569/1
ctgttcttttttgaaacgaaatagttttttacaatactgctgtaatgtaa
+8244569/1
CCCFFFFFHHHHHJJJJJJJJJJJIJJJJJJJJJJJJJJJJJIIJJJJJJ
@1900882/1
cctcatacgactctaattgtaaaaatgttatccatttttgggttaataac
+1900882/1
CC@F@EDFGFDFHGIIJEHHCHIIIGGAEG@FHEHIJBGBGG1DEGIGEC
@1901371/1
gtgattttttattgtatcccaatcaattatgatactgtctccttcaacaa
+1901371/1
<@@=DDDDFDDB:B?AGHH9FEBGH<EHEGG>EHGCHGEIG>DGG@E4?B
@1289976/1
cacaacagcatcgttatacttttctggatcaaaagtaaaatcttttctat
+1289976/1
<@<DFFFFHFHDHBE=F>FHIGCHCEHEHEHCG>@GHGHIIEBGDBCG@F
@1290336/1
gtcacaactaacaatgggccacaactcatattgatcgtcaaatgaaacat
+1290336/1
@@@ADD;DF?DFBGDBF3AEGHGIIHCGHICGFF@BDCDHHIG>C4?@GB
@7715159/1
gtcctcctgccactcatcataatgaacaatatcttcttttggattagtag
+7715159/1
CBCFFFFFHHHHHJJJJJJJJJJJJJJJJJJJJJJJJJJJJJJJJJJFII
@4077888/1
ctttttcttgatctctttcattatcgtaaattg
+4077888/1
@<@DFADDFHHHHIGIIIFCGAADBFAEBGHGC
@808261/1
cacattccattccatgatttattaaacccgatgctagctttcttaaatct
+808261/1
CCCFFFFFGGGH?HIIG<HEGGEFHIGFCGGGEIJIHGG4??FHGCACBF
@5238775/1
cgcctggtcatgcataattcttgtagaagaccaatagggttgcccatcat
+5238775/1
?<@DDDB=AFAAFBBGIFEFICHF?FFHFFFIEEEFF@GCDGCBFFFEGE
@6202644/1
cacggcgatactgcaaacaagggatagcactcaagggcacattatgtttt
+6202644/1
CCCFFFFFHHHHHJJJIJJJJJJJJIJJJJJJJJJJJJJJJJJJJIFHJJ
@3588591/1
gttcttttttgaaacgaaatagttttttacaatactgctgtaatgtaaaa
+3588591/1
@?@DDADFHHHGFGG=GGGGIHGGCHGBEH>DEHI@BEGIIHAA@DHI@C
@3018574/1
caggcatgggtcactattaaagttgatttgtcttatcgacttgacaattt
+3018574/1
@@@FFFFFHDFFFFHEDGGC9DAFHGHEE@FFAFIJGIC:CGCBFFHGII
@3588930/1
tgtcctttgaggtgcaaaacaagcgatcgcccagacccttatttcaacac
+3588930/1
@@?DFFFFFFFFFGAEE9FEEE9:CGEFHIIIGCHG@0BFGGIIIIIF<F
@7716683/1
cattcattttcttcattgtaacttggcccgcaacaattgtacacaactcc
+7716683/1
CCCFFFFFHHHHHJGIJIJEHIIIII@EFHHIJIBIGGGFHIIJGBBFHI
@1902238/1
gccacattccattccatgatttattaaacccgatgctagctttcttaaat
+1902238/1
CCCFFFFFFHHHHGHIGGIIJJIGGJGGAEGHG<EEGDGGCHEHHIGCGI
@7716895/1
ctgagtaacaagattatatgggagagtagcttgaggctcagaatcgagta
+7716895/1
CCCFFEFFHHH<3>AEGHJJJJJJIJGHHJJJJIJJIJJJJJJJJJJIHI
@6203473/1
ccatcatttgctgctcataaagcttattcatttcactcctcaatttgtta
+6203473/1
@CCFDDDFHBHDFEIIIIIGEGIIIIEHIIIIIIIIIIGHGEHHHIIGHD
@5678357/1
agagaccacagcagcctcagcaacaacagcaacagcagagaccacagcag
+5678357/1
CCCFFFFFHHHHHJJJIJIJJJJJIJJJJJJJJJJJJJJJIJJIJJJJJJ
@5240371/1
ctccaatcgcattccctttcacactagggacatgaggtgaaattattggt
+5240371/1
CCCFFFFFHHHHHJJJJJJJJJJJJJJJJHIJJJJJJHHIJJJJJJJIJ?
@4623299/1
ctgttgttgttgttgctgaggctgctgtggtctctgctg
+4623299/1
@@@DBADFHHHHDF9@FBHGIIEE7<EHGEDF>@>GGHI
@8246977/1
ataagttaagcattgcagttcatcagaatcaaaatggttgtcatcccata
+8246977/1
@CCFFDFFDAFHHGIIIIHIJIJIIGGIJGGGHEHIJBGHHIGGIGGHII
@162649/1
ctaaattctgctctgataaattagaatcatcccatagcaaatggtatttg
+162649/1
CCCFFFFBF?FBFGIBHHJJIIGGGHIHII>E=F@FDHGHIGEGHD>FG9
@4623784/1
gctaattttgcttggtgtttgttttctccaactccgacaaacgccatcct
+4623784/1
@@@DAADFHHF?HBHAE?EHIGIIGFGGHE@G@GHIA?0D30?@66;==C
@3590638/1
atccgctagtttttcaggcttactgaacttagctgtctctggttccaatt
+3590638/1
@@CFFFFDFFFHHJGIHI3FHJGIJCGIGIIIFHGIJIJFHGFGHHE<FH
@7717784/1
agttgtttttgcacagaactcagcaactctcggatcttctatccttatct
+7717784/1
CCBFFFFFHHHHHJJJJJJJJJJJJJJJJJJJJ1::?HFGGHIJJJFHJJ
@6768760/1
gaggaattccagcctttgatagcaatcggtaaagttttgcctataagaac
+6768760/1
CCCFFFFFHHHHHJJJJJJJJJJJJJJJJFHIJJHHJJJJJJJJJJJJJJ
@1291811/1
caacgaatcaaattcactttgaggaactctctg
+1291811/1
@C@FDDDFHG8DDEBFGIEBH@FHE9EAHAEEH
@1292246/1
gcggaggctaccttgccgtaggaaataagaaag
+1292246/1
@@@DDDDDD<CF>EEFFE28CCC>FFIEFFFFC
@6769696/1
ctctgtacaaatatactgagcatatattttcaaatatttatctatcatat
+6769696/1
@@@BDDDBDBDH?@HEEHGGCIGIHDFHGHIIIIIIGGHGGIIIIIEGII
@6770088/1
cgcttctataccaccatcaaggaaaagtgcacccatcaaagcctcaaaac
+6770088/1
BBBFFFFFHHHHHJJJJJJJJJJJJJJFHHIJJJJJJJJJJJJJIJJJJI
@3021599/1
cttaaaagggcaccccaactagttatgtgaggg
+3021599/1
@@@DDFF?=FFAFGGGHGCGFHGG@4??@EBD7
@162882/1
taactaaaacagggttcatgagttccactttcacaatcaattaattggta
+162882/1
@@@DDDAEFHB8FDC9CFIG9GHGGIGII@@FGIG>ECC?DGGIBGII>F
@163037/1
cgcaacaattgtacacaactccataggaagcgccaaaggcttctctcgtg
+163037/1
@@@DDDDDDHFHHIIBH@:CHEHEHBHIGCFG>GBGBGDHEGH>?F=:CF
@1904075/1
ttcctcagcgacttttgtccgaatctcatcagcaagaagaagtgcattaa
+1904075/1
C@@FF?DDFF1CFHJIIIHGGGHICEHD9?FFGH@D@GCCCHHF@GGIGH
@8247827/1
tgcaagggaaaaatatacttcaaacataacagaaaaaaaattgaaaataa
+8247827/1
@@@DDDD?AFFBF@FGH@AFGGEHIEEHIGCFGE@FHHBGIG@DBFFIII
@8248196/1
cccatagcaaatgatatttggtaggacgtgctgtaccttgtatactagca
+8248196/1
=@@DDDDDFFBHFGBFHIGEB<CE1<FAHDBHD?DCHIEDHII@GB?GA<
@8248593/1
cgctagtttttcaggtttactgaacttagctgtctctggttccaattcta
+8248593/1
CCCFFFFFHGHHHIJHIJJJJJHIIIJIIIJJIIGIJJJIIIIJJJJIJI
@8248722/1
cttatctcgagaaaatggcgatgcacctacggcacag
+8248722/1
?@@DD:BDDF<8DEFAGFFE:<FFIIF;DFFEEIF@?
@5242494/1
aggcaatttgcaattcttttataataatattgccggcttttggttgttcc
+5242494/1
CCCFFFFFHGHHHJJJJJJJJJJJJJJJJJJJJJJJJJJJJJJIJJJJJJ
@7720634/1
gttggtgcattcataattcgggccttaactttagtgaactggtcatcaac
+7720634/1
CCCFFDDD=CFHHJJHHIJJJJJJJJJJJJJJJJHIJJJJJJIIIJJJJJ
@164404/1
ggctgctgtggtctctgctgttgctgagg
+164404/1
@<@DBDDA?F8CF@FGID<<ABEHIIG9E
@3592971/1
ctcttgttttgcttctttttttgacctacccttg
+3592971/1
@@@DDDADBFF8:AC?<<HHEEEF@B43CF>?9:
@6770635/1
cacctttgtcaccactatattcaccaaccgttaacggagtttgctgtcga
+6770635/1
B@CFDFFFFFFFGJJIIEJHHHHJIJJJJJFIHIJHHIE8DFHHFHBFGI
@6205041/1
gactgatttttcttcaacatcaacaaatgtcacttcaaactgttgctcag
+6205041/1
CCCFFFFFHHHHHJJJJJIJJJJJJJJJJJJJJJJJJJJJJJIJJJJJJJ
@6771050/1
gccggctggtgccctgaataccttgatggctacaaagatagaagtcgaat
+6771050/1
CCCFFFFFHAFFHIEHGIGHIIIJJJJJJIJIIJJJIGIJJJIIDHGGIG
@6205406/1
agaacgagaaccaatttcttttttaaaataatcagcaaaatccaaa
+6205406/1
?B@FFFFFGHHHHJJJJIJJJJJICGGIGGIB?BF>GHIIGBHGGI
@2404138/1
gttcttcttgaagttggttcagctggagtctgtc
+2404138/1
???BDDDDFF4<<AFGG7CF<CA4A3ACH<>@G?
@3024273/1
cttcaaactgttgctcagcagctatctcttgtaggaactggactgcatta
+3024273/1
CCCFF8BDFHHDBEHIJJJBHGJIJIIGJBHIGJG@BEHGIEGCII3?B@
@5679784/1
gcaagtacttctgatagttcacacggttgatgattttgacactccaatag
+5679784/1
CCCFFFFFHHHHHJJJJIJJJJJJJJGHIJJJJJJJJIJJJJJJJJIJJJ
@2404511/1
gcagattaaaatttttaagtacgactaagtgagcacactaaatca
+2404511/1
@C@ADFADHHHFFAGGHB9CH>GEAAGF@FGC9>FGEIGCE3BF3
@7721974/1
ccgctatcatcctggctgttgccatttgattcgtcctttgtttttactcc
+7721974/1
CCCFFFFFHHHHHJJJJJHIJIIJIJJJJIJIJFGIHIJJGIJJJJJJJJ
@3025937/1
gctccctccacctgaactagttcatatttcggagtcgtccctcttctgga
+3025937/1
?@@;DDEFFGHDHIJJIHGJHHIAHHFIG4F>?F:D:DDGBHGIJGDEHE
@1293562/1
ctgacggactgatggaatccaaaccatacttcacgaccacct
+1293562/1
@@@DDDD@HHHDDGI@3E3CHGI@??F>;@D??DDEFGGBFE
@3026131/1
gtgggccatcactttttacatttaaagcatctccttcttcttttttt
+3026131/1
@@@DFFFDHD?HDII>EDCGIHDFGHE<ECEFHIJJB>FEI9DFHEB
@810153/1
gccacttctttgaactaagtacagcgaaattcttattcgattgaagtaaa
+810153/1
@CCFFFDFFHHDBGEFFHIF@HFIHIJEGJF?DGHIJJGE@FGE9<?FFA
@6773338/1
ccgcttctttccaaatctggacattatattgataagtgtatttatacctc
+6773338/1
@CBFFFFFHGHHHEHIJIJJGJJJIIJJJJJJJJJJGGCFHIIIIIJEIJ
@810534/1
ctaaggccgatctgaggtctgtcaattcaccagg
+810534/1
@B@DDDDFFDFHHGEHICFCGAHEEIGHGGIJIE
@4625329/1
acggtcttttccttcccctggcaatgtgacctcaagttccatccta
+4625329/1
@@@FDDDFHGDDCBHIHGIICHGIIIBHIIGCEGI@?BB4CFHJGI
@4625383/1
gtttgttttctcctactccgacaaacgccatcctctcattcttagttgta
+4625383/1
B@@FFADDHFHHHJJIIEIIII<GGHIGIJIIECGIIJJIIJJGGIIJGB
@5242889/1
tgctttcgcagggtaagtctttcagtctcatccacattttatgtgctgct
+5242889/1
CCCFFFFFHHHHHEGIJHIJJJJJJJJJJJJJJJJJJJJJJJJIJJJJIJ
@3027083/1
ctctaattaagtaaaaactataaaaataataggctttttaaaataataca
+3027083/1
CCCFFFFFHHHHHJGIGGEH@EHAHG;E>B>9<FEDGGGIIIEBGEI4?>
@1294333/1
gtcacttcaaactgttgctcagcagctatctcttgtaggaactggactgc
+1294333/1
@=?DDF<AFHHBHIGIFGHHA@@HIII@GHBFEGIFH>FHIEHD9?FDF@
@7238383/1
ctctaattaagtaaaaactataaaaataataggctttttaaaataataca
+7238383/1
CCCFFFFFGHHHHJJJJJJJJJJJJJGJJJJJJJJJJJJJJJJJJJJJJJ
@7723221/1
ttctcatcctaggacgtccacctcgaactgaaggagtgtgccttgacaaa
+7723221/1
CCCFFFFFHHDHFGHJFHGGHEEHIIIIEIHGGABG?BDHEECHGIJ>GI
@7723268/1
gtagcatactttatcgtaacggtcatttcttttttgatctctttcattat
+7723268/1
CBCFFFFFHHHHHJJJJJJJJJIJJJJJJJJJJJJJJJJJJJJJJJJJJ0
@4625958/1
ataagaacaatgagtgagagcttgcaagaggtaacttctgtct
+4625958/1
???=DADD33A??B:2AE<FDFEEIIEECEDED4E4??D<:C@
@4626528/1
gtatcaactgcagcctcttttaccattgtacgagtttgagcatcattcat
+4626528/1
CCCFFFFFHHHFHIGGIJBIIIII>HHIHIGIJGHGIIGIJGGJJGIIFG
@4082505/1
cttttggactacaataaaagttattccaggtttataatctccttctaact
+4082505/1
@@CFDF6?FHFFFIGIBEGICHCI@HIBH<ACGEHF@CEHEGHBBFGIGB
@8250773/1
tcccaatggtccacacctttgtcaccactatattcaccaaccgttaacgg
+8250773/1
CCCFFFFFHFHHHJJJJJJJJJJJJJJJJJJJJJJJJJJJJJJJJJJJJJ
@8250869/1
tggccaatagctgtgggttatatggtga
+8250869/1
1:=DD?=D??FFBGGFB2A;FHIIHA@4
@5244496/1
cctggacacattgggtcgccatacctaaaaccgtatctccaaccctcttc
+5244496/1
CCCFFFFFHHHHHJJIJIJJJJJJJJJJJJJJJJJJIJJJJJJJJJJJJJ
@6207504/1
gtacgactaagtgagcacactaaatcaccacagacctgttctaacttaaa
+6207504/1
?@@BDDDDHHF<A>@FFEHDIED@HHGDDFHGHEHGGDBFGFHIIIIIHI
@3028590/1
cctcatacgactctaattgtaaaaatgttatccat
+3028590/1
@@?DFBDDBH>DAA@@CFH:CFEHGE@FHGGH>EG
@5244637/1
gttggtgcattcataattcgggccttaactttagtgaactggtcatcaac
+5244637/1
@@@BDDDDHHHFFIEBFGEGHGEHGHIIGIFIIIDGGGFHGGIIIIIIII
@8251159/1
cgttgatctggtctggagctggatgagtgacatcagcgccaacaacaatg
+8251159/1
@@@DDFFFDFHHD@FGDHGHIIGIIGHCHCHIIGGIHHIIIIEEHGIGIB
@7724522/1
gtgggcatggcctgcagctccctttttgcagcttcttcaagagggatggg
+7724522/1
CBCFFFFFHHHHHJJJJJJJJJJJJJJJJJJIJJJJIJJJJIJJJHIJJJ
@166370/1
ccgatgctagctttcttaaatctggttctctaatcatctgattagtagt
+166370/1
@@@DDDBDDHFHAFGIIIGEGHGDCAFHEFGH<<CF9ECGGIE?31?D0
@6208020/1
cttcaaactgttgctcagcagctatctcttgtaggaactggactgcatta
+6208020/1
=@?DBDDDFBDDB@EE@?<F3AFHHFHIBFCHFF@<EDAHEC?F@AGHAD
@166748/1
gaattaaaagcttcttttccaattggttctaaattgtcatcaagctctcc
+166748/1
@@CFDFFFGGBBHHGIGIJJHGIJJG<FGHEIGHJIFIDFFEF?GHIIFH
@3596279/1
gtaagtagttatagcatacttaaggaaggaatcaccgat
+3596279/1
@CCF@D8DB>FBBBEGHECHHIGHBHA>=CC9BAEFC<:
@6774459/1
ctgctgttgttgaggctgctgtggtctctgctgttgctgttgttgctgag
+6774459/1
CCCFFFFFHHHHHJJJJJJIJHIJGIIJJIJJJJJJIIJHIIGIIIIIGI
@167033/1
cagcattattcgtattgatatcacatttttgtaaacttaattcaccagca
+167033/1
@C@FFFFADHHHD@GHEACEHHIGI@AHII?ACDE9?BGB>DIBAFHI?B
@7240735/1
gttccttaatcatacaataattagcttaatattagaaatcttaataaata
+7240735/1
B@@FFFFFHHGHGIIJJJJJJJJJJJJJJJJJJJJJJJJJJJJJJJJIJJ
@1906682/1
gtgcattaagcctgtataaaatacaaggaagacagacagcctgcctccaa
+1906682/1
@@@DDFFFGHHHGIGFHI@FG9CFHEHIEGGHCFFB:;:;BB@9DHF@??
@167167/1
ctccttttcccgtttttattatcgcttctaatttttt
+167167/1
?@=DADD?4CAD:CF;DDGGFHEHG9DFIIEFG<CGA
@6775107/1
gtagaattataaaataaatacaaatacagaaacttagttgccaactcttt
+6775107/1
CCCFFFFFHHHHHJJJJJJJJJJJJJJJJJJJJJJJJGJJJJJJJJJJJJ
@6209011/1
cttatctcgagaaaatggcgatgcacctacggcacagacaaaattgattt
+6209011/1
=@@DDDB;DF??F@><FG@FEH8=FG?DFHBHEAA?B?FDC8C@FCCFHI
@2405368/1
ctctctttcattatcgtaaattgtcacggtctcaacaagttccgtttttt
+2405368/1
CCCFFDFFHHFDBF<GEEHICCG4CFG:G@EG<FFDE3?C<DG>:DHG7F
@2405816/1
ctctatttcattgtgcattaatctata
+2405816/1
@@@DDD>AF>F8F<<FH<I@HC<CEH>
@3030882/1
gcctcttttaccattgtacgagtttgagcatcattcattttcttcattgt
+3030882/1
CCCDFFFFGDHDFHI9EFHIGGFDHFHGIIIIGIGHGGIG@B?DEDDF?G
@6776240/1
gtccacaattcaagatctaatttcatgttgttattattttccttctttgc
+6776240/1
CCCFFFFFHHHHHJJJJJJIJJJJJJJIJJHJJJJJJJJJJJJJJJJJJJ
@6210095/1
gttcgtctcacccatgttaaattttttcagaatcatgtgattttttttcc
+6210095/1
CCCFFFFFHHHHHJJJJJJJJJJJJJJJJJIJJJJJJIIHJJJJJJJJJJ
@8251329/1
caggtttttgaaaaaattttggccaatagctgtgggttatatggtgattg
+8251329/1
BCCFDFFFHHHHHJJJJIJJJJJJJJJJJJJJHIJJDHHJJJJJDGHIJJ
@6776571/1
ctctgcactgtgacagtcttcaagcactgagttagaataccaacctgaat
+6776571/1
@BCFFFFFHHHHHIJJGIJJJJJJJJJJJJJJIJJJJJJJ>GIIJJJJIJ
@4627908/1
taaataacaaagaatggaaggccaaaatttgttcacactgttcctggctg
+4627908/1
CCCFFFADFHHFFDFGHIEIEGGGEHHCEIBFHGGIIIIEDFGGGEHGEE
@812588/1
tctaacttcaattaatttctgatttttattaacaatagactggttgtaac
+812588/1
CCCFFFFFFHHFHGGGGI@GH>IGIEGJGGGHHGIIIGGGIJEHIF@GBE
@3596782/1
gaaagaaacaaacattgcagaaagt
+3596782/1
?;?;AD;=CDFB3<CCFE>DF3A3<
@813448/1
agcaagtctggtaaatttatcgcaaggtaacgtaaaacaatatctattca
+813448/1
@@@FFFEFHGHAFHIIJJJJHJJI:FGFFHIGFGADGEHGGIIFGG>FHI
@6777616/1
ccgctatcatcctggctgttgccatttg
+6777616/1
@?<DD?DDDDBD?DAEEAA?<:<<CED<
@3032707/1
cagaattttcgtttggagcaaatacaatgtatttgctgtc
+3032707/1
;?@1:DDDHHF=DFH?CFGEEC@<EH3F>FC@?E?AH@::
@3032789/1
ccatggaacctacaacagctgctattgaaggctttttgttatctccagca
+3032789/1
@@@DFDBDHHHAHGEIBAGIGAEA<FE<HHIGGGGIIIGDBG@BEFEBCD
@3597550/1
tgaaaagaatgatcttccaactgtcacaaacctgttagcagctggttgcc
+3597550/1
@@<DDDFFHHHFFIGGICIGIFHHJHGJJJIJIGIIIGFIGIBGGFGGIJ
@3033012/1
ggctgctgtggtctctgctgttgctgaggctgttgtggtctctgctgttg
+3033012/1
@@@DFFDDFD;CFFHHDGBGF94A<<EE?E3C;EEB=@BF@GHHI9GFFG
@2406458/1
atatgattaaactgaacaccaatagagtcttcaaattttgtaagattttg
+2406458/1
CCCFFFFFGHHGHGI9EGHHGIEGIBEHH@ECFG>BFGIEDF>DCFHGIJ
@6779317/1
gttccgttttttggagaggcaactcaggataactatagaggttcttcttt
+6779317/1
CCCFFFDFHHHHHIIJIHIIIJJJJJJJIJJJJJJJJJJJJFHJIJJJIJ
@1908452/1
tgaaacaaaatgtaatctctgttcttttttgaaacgaaata
+1908452/1
@@@DDD?DH;?DDFCGHIIC4AD<FGCBFGA=@DFFHIIGC
@1909525/1
ttcttcaatggttgctgctaaatcttcaagtacatagtacataactttag
+1909525/1
@@@FFFFFGBFDFGDIIEGIEGHGGGGHJB9CHIIG<GDGGFHGCDDHHG
@1297523/1
cagaaaggtaattatattataataatataatttaacaaaaacttagaaat
+1297523/1
CCCFFFFFFHHHGGHGIIJIIIIIJJJJIJGIJJIJIIGIGIFIGIJJJI
@5247331/1
ggctattttagcatggaatgtgatctccaagttgtgaatcaatttcagga
+5247331/1
CCCFFFFFHHHHHJJJJJJIHGIJJIIIJGIHHJGGIJJJJIJJJJJJJH
@6781513/1
ctcatcttcatcatccaagccgtaatgaatggtgttgctttcgcagggta
+6781513/1
BBCFFFFFHHHHHJJJJJJJJJIJJJJJIIJJEGHIJJJJJJJJJJJJBG
@3599729/1
gttcagttaactttctagctaatag
+3599729/1
?18ABB?;CADHAEBFH9A@:4<IC
@5247561/1
ctttgatgctgctcaatttaccttcatccttgttttcaaagttgataaat
+5247561/1
CCCFFFFDHHFHHIJIJJJJIIIJJJIJJIIIFEHIJJJJJHIJIHJIIJ
@5247653/1
gtaaaacgtaagtggaagcataagctcccaattctttggtgataagaact
+5247653/1
CBCFFFFFFHHHHIJIJJJJJJJJIJJJJJJJJJJJJJJDHIJJJIJJJI
@6210813/1
caaatttctatttccgattatttttcctttgatgctgctcaatttacctt
+6210813/1
CCCFFFFFHHHHHJJJJJJJJJJJJJJJJJJJJJJJJJJJJJJJJJJJJJ
@3600059/1
gaggaaatagtattttttcttcatcgtcttgaact
+3600059/1
?:?D=B??ABDFFEBFE@AFAHGG9;3A;@BADE>
@6211008/1
tcggtttcgtaggcaggtggaggccatcgcctggtcatgcataattcttg
+6211008/1
@@@FFFFFHHHHHJJJICFHGHIJJJIIJEIIIJDFGIIIIJJJIJIJIJ
@7243389/1
ctgttctgtaaaatccttcactggaaacagctatggtaacatctcgtttc
+7243389/1
CCCFFFFFHHHHHJIJGIJIIJJIJIJIJJJJGIJJCFFDGIJIIIGGHG
@2408401/1
ccatcatattgtttgatatcgccagtccaaattcttggacataggcgtcg
+2408401/1
@CCFFFF?DHHFFHIIIBC>GGEHI?FHHGG><GH@GCGHHDBGH3?@FE
@6211480/1
atttttattaacaatagattggttgtaacgattggaaaaataatcagaat
+6211480/1
CCCFFFFFHHHHHJJJJJJJJJIJJIJJJJJJJJJJJJJJJJJJJJJJJI
@6211485/1
gcagcattgacactggcgttttggtgggcatggcctgcagctcccttttt
+6211485/1
CCCFFFFFHHHHHJJJJJGIJJJJGIJJJJJJJJJJJJJJJJJJJJJJJI
@3600676/1
aggttctgcaatttccaagaaactttacttttcacaaataaatataaaaa
+3600676/1
@CCDDDFFHDHHGJGIJJGIIBHECEHHHGIIJIJIJJI<FI<DGGIGC?
@6211558/1
ctttcagatcgctgccatttagtacactgctttttccttctccagctagt
+6211558/1
BCCFFFFFHHHHHJIJJJJJIJHIIJJJJJJJJJJJJJJJJJJIJJJIJF
@170261/1
ctggcccaagaggagagcttttattgaatagaataggaatgtcaggtgc
+170261/1
@@@FFFFD8?FD;CBCCEE<E<@?<CE>@>FEAGECGFA<FC<9BDBD<
@8253453/1
gtctcttttggactacaataaaagttattccaggtttataatctccttct
+8253453/1
::?DBDDDDFADFFFEF@CDHII@<AFHDBEHFF?FF>DB4?@DF<DGE?
@3601098/1
atctctttcattatcgtaaattgtcacggtctcaacaagtt
+3601098/1
@@CFDDFFGFHHHIDGGIGGICHHHGJJACFAACBHAEHGG
@5685516/1
tttggttccatcaggaaacgatggtctgtgttgttctttttctattttct
+5685516/1
CCCFFFFFHHHHHJJJJJIJIJJJHHJJHIIJJJJJJJJJJJJJJJJJJJ
@8253617/1
ctcgaggtggctgcagtttccatatcatattatacctgaaggcttttggg
+8253617/1
CCCFFFFFHHHHHJJJHIIJJIJJJJJJJJJJJJJJJJJJJJJJJJJJJJ
@3601165/1
cactaatcttcaatacattggttttgaataaaattaaggagtttcggaaa
+3601165/1
@@CFFAEEGGFHHJBGIIIGEIFEHGI>FE>@CFHGG9CFC@F?B=FHEG
@8253800/1
gcgaaggattttccaaccatagaagctgtgtccctatggatatgtgccac
+8253800/1
CCCFFFFEHHHHHJJJJJJJJJJJJJJJJJJJJJJJJJJJJJJJJJJJJJ
@8253926/1
gtggtattttgaatctgaataccatactttttgaggtaatagtcctcaaa
+8253926/1
BB@FDDEFHHHHHJJJJJJJJJJIJJJJJJJGJIJJIHHIJIJJJJJJJJ
@4629831/1
atttctttcagaccaaaatttctttgtaaacaagttagtaaaata
+4629831/1
@@CFD4ADHDHHHBBHIIGGGIIG>B:?CFHFBGCGCGFFHIGEF
@8254019/1
ggtaattggagcggcttgtctaacttgaccaacggtaaaagcaggagg
+8254019/1
@@@DDDDDHHHHHIIII@C@E<EBBGB<DH?FBFH?BGII>@;BF5;F
@4084942/1
gtccttcacacaatatcttgtttaagtgggga
+4084942/1
@@CFFFFFHFHGHJJGHJGI>EHIGGAFHAGE
@3036764/1
tgttgttccattgcttgaggtctggtaattggagcggctt
+3036764/1
@@?DF?DEBFHFFIGIIAHECF4EDFDF>HGFGH9?@6@F
@8255024/1
cacaacaatttctcttcctttttttggatctgaagggcggtcccctcttt
+8255024/1
CCCFFFFDHHHHHJJJJJJIJJJJJJIGIJJIIIIJJIJJHHHFFFDEEE
@3602112/1
cttcagtcacccgattctatttctt
+3602112/1
?@@D;?DDBFF8D6@DGGE@<<3<9
@6785183/1
ctagataataatgcctcagagctaccttggcagctgctaattttgcttgg
+6785183/1
CCCFFFFFHHHHHJJJJJJJJJJJJJJJIJJJJJJJJJEGHIJJJJJJJJ
@3037919/1
gtcgaatactgttcttaggaatatttccaatgaattcctctatttcattg
+3037919/1
@@?D=DDDFFFFFGIGIGI9<?FHGHEGG>CBFEFF?E<ECFHH9F>@DC
@6785761/1
tttatatttaaattgagatgattagtttccacaacaatttctcttccttt
+6785761/1
CCCFFFFFHHHHHJJJJJJJIJJJJJJJJJJJJJJIHHIJJJJJJJJJJJ
@4085919/1
cttgtctaacttgaccaacggtaaaagcaggagg
+4085919/1
@@CADEDAHHHHDG?EGGHI6AEHEH9F?DCAHA
@3038533/1
actgtaatgcattgtaggccgcacatgtttg
+3038533/1
?@@;ADDDABD8<<AE9EEGG8CAFCG:B@>
@3038591/1
gtttccttatcagtaatctcgaatctattatctcttggacaagttgttat
+3038591/1
@@@DFFFFHHHGGFGIIJIJJGIIIJIIIJJJJEHGHIGIJIDEEHGGDI
@3039094/1
caaatatttatctatcatatcctcctcgataatagatatgtaataagaat
+3039094/1
@CCFFFFFFBFHBGGIIJHFFFIIJJJJ6GGBFIDEHGGHADIHEIGGFC
@7244702/1
tatatataagattacaattcttaacattttttctttaaacaaagaacatt
+7244702/1
@@@FFFFFHHDFHIJIGGICHGGJJGIJJJJJIJEGIJJIJJGGGHIIJJ
@7244942/1
aagtgatcattaagttcgccgatcttgtacaacattttacatgcagttag
+7244942/1
BCCDFFFFHHHHHJGIJJJJJJJJJJJIJJJJJJJJJJJJJJJJJJIJJJ
@817968/1
ccttggcttaagagagaaataaagagagaaatagaaaataaatatataaa
+817968/1
CCCFFFDDFHAFDHGJIGIGIHGHCFGGG3?EAGGIJIIJGEFFAB@>GC
@170951/1
ggtctctgctgttgctgaggctgctgtggtctctgctgttg
+170951/1
@BBDDFFFHGFHDGIGGG=DE9BFHCH3C:3?CG9DDEBAD
@6212668/1
gtccggtcttcactgcagcctgactggtgagaaccctcaccgctgtcatg
+6212668/1
CCCFFFDFHHHHHJJJJJJJJJJJJJJIIJJJJJJJJJJJJJJJJJJJJJ
@3604061/1
cttaatattagaaatcttaataaataggacgaccaacacagcgataaaac
+3604061/1
C@CFFFFFGHGHGHIJIIIJJJJJJIIHCHIIIFGGHJGJC2@DGHHIIB
@7245860/1
ctgtggtctctgctgttgctgttgttgctgaggctgctgtggtctctgct
+7245860/1
CCCFFFFFHHHHHJJIJJJJJJJJJJIJJJHIJIJJJIJGEEGGDGIIIG
@7734430/1
ctgttgttgaggctgctgtggtctctgctgttgctgttgttgctgaggct
+7734430/1
CCCFFFFFHHHHHJJJJJHIJIHJJJJJJJJJJGJJGGIIJJEIJBHIIH
@819043/1
cttgtgctcctgaccaacttgaagacaaggtaaatgaggataccttaatt
+819043/1
?BBDDABDDHHGHJJJEGIIJEEHJJGEFHB>D>EGHFCHGGGAF4:FDF
@5250522/1
cgcagattaaaatttttaagtacgactaagtgagcacactaaatcaccac
+5250522/1
@@@DD?DDACDCBDEB@FHCFEHGA:@EE>??FHIEHEGIICBFFGIIGE
@2409832/1
gagcttgcaagaggtaacttctgtcttgaaatctgtagcccaatat
+2409832/1
@@@DFFFFAFH8;EAFFIIII<H4CFFHI>HCHI@FHHHGHDEGGG
@7246674/1
gctactccttggcccatttaaacatttgtaaataaactcatcttgtaatt
+7246674/1
CCCFFFFFHGHGFIIIJJJJIJIIJJJIHIGIJJJJJJGIGIIJHHHIIJ
@6213988/1
cgcacataatacctgttctgtaaaatccttcactggaaacagctatggta
+6213988/1
CCCFFFFFHHHHHJJIJJJJJJJJJJJJJJJJJJJJJJJJJJJJJJJJHI
@6214032/1
gttatgtgagggtgaaggtcctgtaaaatagcttgagaagccctttgttt
+6214032/1
CBCFFFDEHHHHFHHJJJGHIJJJJJJJJJJJJJJJJJJJJJJJJJJGIJ
@4632234/1
ctgctaaatcttcaagtacatagtacataactttagctgtcgtctttctt
+4632234/1
CCCFFFDFHFHFDGGIGIJC@HE<IGGIIJIIIJJJFE@GGG@8CGG>D>
@819366/1
cttggcttaagagagaaataaagagagaaatagaaaataaatatataaaa
+819366/1
C@@FFFFFHHD8?FBDHGHIIIGGCAHGHGICGHIIIEGC:DFGIGFHCD
@1299859/1
ggtgtattcattacatatgtatttatactgacataatctcattaacagtt
+1299859/1
@;?BDDDDFFDF>CFEBEFDIHFG4EBEH>EH>F@ACAC?4:?4?<D<:C
@4086808/1
tgaaacaccatctcgatacagaataattctatgagg
+4086808/1
@@@FFFFFGDFD4AFGCG8EFGGHGCDHB:?9CHE@
@5688135/1
tgaggctgttgtggtctctgctgttgctgaggctgctgtggtctctgctg
+5688135/1
CCBFFFFFHHGHHJJJJJJJJJJJJJJJJJJJJJJIJIIIJHIJJJJIJJ
@820264/1
cgtgatacgatgtaatattgaaggcaataaag
+820264/1
C@CFFFFFFGFHFFIDCGGHGIJE?FECHGIG
@4087817/1
cttgcattaaatcacatcacattaccacatttctcaaattcagtcttgaa
+4087817/1
CCCFFFFFHGDADIHIGGIJIJJJJJJJIGHIJFJIIJI@HH>CFB4??D
@3605736/1
ctcatcttcatcatccaagccgtaatgaatggtgttgctttcgcaggg
+3605736/1
@@CFFDDFGHHHDIIIEHEGIGIGIGHIIIEIFGHCGIEGIECFAGIH
@1301264/1
cttgaacttcatttccaacaggtagtaagtgatcattaagttcgccgatc
+1301264/1
@@CDDFDDHFF?HIEEBBC?;CHHCAGHIGIGIEIG>DAFCFICHEE8@A
@5689039/1
atagtttctcctacggagactgtatacctaaaagtgggttcatgaattgc
+5689039/1
@@@FDDFFGHHGHJJJGIIIJIIGIJIJJIIJJIJJJI0BDDHIIFGIDG
@3606005/1
ctccttgtcttacaggtaccggtctttctcgataatcaagtgttggtgca
+3606005/1
CC@FFDDDFHHDD<CEGGEGF<FFGGCGIFJGIIDHGEICA9DBAGFEEF
@822075/1
gcactgttttcaccggaggaatttgtttgtgattttttattgtatcccaa
+822075/1
CCCFDFFFHHHHHI?GGIIECHIJJGGGJIJ4BGGGEIFEHIBFHIIIFC
@5689378/1
cttccaacacgttgaactaaacttggatcagtagtggtatcaatttcttc
+5689378/1
CC@FFFFFHDFFFBHHGECGFBHIGGFHFBGHGH?CD?FGDD:BG@HFCH
@8256660/1
gtcgaccttctcggccaagattaggcctacgtggacaggtgaacatgggc
+8256660/1
CCCFFFFFHHHHHJJJJJJJJJJHGIIJJJJIJJJJJJJDHIJJJJIJJI
@8257311/1
ctggaacatagttttaaactgacttgaacttcaccagatctagtaaatat
+8257311/1
CCCFFFFFHHHHHJJIJJJJJJJJJJJJJJJJIJJJJJJJJJJIJJJJIJ
@1912135/1
gtggaaatactggtggtggaggatatgaagtattataagg
+1912135/1
@@@FFFFFGDHDH<EGCFFAEABGGIIFIA9?FEHIJGGG
@8257625/1
cttctgatagcctgcaattcttggttcaagatcattttaaactgtccttc
+8257625/1
CCCFFFFFHHHHHJJJJJJJJJJJHJJJJJJJJJJJJJJJJJIIIJJJJJ
@5252563/1
gtctgcagaaaccaagagcgacttaaacaaattgattccaagcttatcag
+5252563/1
CCCFFFFFHHHHHJJJJJJJJJJJJIJJJJJIJJIJJJIJJJJJJJJJJJ
@4634058/1
cgctgtcatgctctttctcaacaagatggtacctagctcta
+4634058/1
CCCFFDFFBHHFGI<DBHEGFGH?HBEEH?FFGGGFEG><?
@7737250/1
caggaacttcccagtcatcaggaataaagtcattaaccttcaaaattttt
+7737250/1
@CCFDFFFHGHHHIHHIIIJJIIIGIJGGCHGIIIIJGFIJJIJBHIIJI
@174320/1
cccaatgtttctagcctttcataattcataacgtcattagcagagctcgc
+174320/1
@@@ABDD:CFBF8<CEGEHCHIIIEHD9D:?FFEAGHEGFHHIGGHF@HG
@3042216/1
ccatggttgtcgaggaggtccctgttgttccattgcttgaggtctggta
+3042216/1
@@CFFDDAFAADBBBAHGGFE@DHCFGFHG@BGGDFHGEBG3BFDGIG4
@6217380/1
gaccaacttgaagacaaggtaaatgaggataccttaatttcattttgtat
+6217380/1
@@@DFFFDHDHGHIIFHIJIGIJJIGGGIJGIIJJIGGGHJGIIJIIGIJ
@823343/1
ctttgcgacaatttgttctcttctgttgtttcaattttggcagtatgcaa
+823343/1
@@@DDDDDH6A8BFE<BGHIIFCGACBFIII<FHII<FGGIIHBDGIIII
@6792647/1
gttcttgtggaattgtgacactttgatgttgtaaggtgctgaggcaagtg
+6792647/1
@?@DDDDDBF<CFEHFGGHIIIIGHG<?FEBACAGIEHDGHGGEDFCD99
@3043507/1
gggtagttgggtaatattttgataacgtggatgtagataggctggc
+3043507/1
??=A?;ADFDA:<CDEBFGGGGGBHHC>DE?FAF?@@BF@DFEH6=
@6792801/1
ctccaaggtctccttgaacaaatttacctaaagcaacaacacaattgtcg
+6792801/1
CCCFFFFFHHHHHJJJJJJJJJJIJJJJJJJJJJJJJJJJJJJJJJJIJJ
@824682/1
tggatatattcatgccacattccattccatgatttattaaacccgatgct
+824682/1
@@@=ADD?H?FHHIIIIII@HHGAF<HD>H9DFHII<<DGH@CDAH0:BG
@5689830/1
ccacgatttcggcagcttttacctcattttcactcagaagaaataatatc
+5689830/1
CCCFFFFFHHGFHJIJJJIJIJJJJGIJJGIJGIJJGJIJJJJFIJJJJG
@4089653/1
cactgttttcaccggaggaatttgtttgtgattttttattgtatcccaat
+4089653/1
CC@FFFDDBHHHHIJFHGEHGFHECBGDDFHGGIBHEGFG>BF>FGIIDG
@5691115/1
cccaatgtttctagcctttcataattcataacgtcattagcagagctcgc
+5691115/1
@@@FFFFEHHFFHJJJIJIJJJJJHHIJJJJJJJJJIJHGHIGIHIIJJJ
@5256500/1
ctaaataaatagctgcagctaatgattcaaataagtctccaaggaccttt
+5256500/1
BCCFDFFFHHHHHJJJJJJJJJJJJJJJJAAAFHHGIJJJJJJJIJJJJJ
@7738660/1
gctgtggtctctgctgttgttgttgttgctgaggctgctgtggtctctgc
+7738660/1
CCCFFFFEHHHHHJJJHJJHJJIJJHIJJJIIJJJJJJIJHIJIJJIJJI
@3044517/1
tgctgttgttgctgaggctgctgtggtctctgctgttgc
+3044517/1
@@@DFDFDDDDFF@FE=GGI7ACCFB9C@FCAG>>F3<?
@6219593/1
ctttgtttttactcctttttcaaaaccttcttccagcatagcttcaattt
+6219593/1
CCCFFFFFHHHHHJJJJJJJJJJJJJJJJJJJJJJJJJJIJJJJJIJJJJ
@4636498/1
gttccagagactcgtccaatcagattgaaaaaaacaagttgtataacaca
+4636498/1
CCCFFFFFFFHHGGBGIIIIJJJIJIBGGIJIGEECHE4?<BDEHHIJJJ
@3045284/1
gtttccttatcagtaatctcgaatctattatctcttggacaagttgttat
+3045284/1
@?@=DFDDHDFFFBGCGHGHHEG9F>AFEGHHHHBDHDEGGIGDFC:8?:
@3045400/1
gtcgacaattgtaccaagctctggcattttcctgtgactgatttttcttc
+3045400/1
CCCFFFFFGHHHFHGIGIIGIIJIJIIGIG@GGCGFGIIJ@HIDFEBHE>
@826838/1
gtgcggaggctaccttgccgtagga
+826838/1
@@@FFF6DHF?HFIG<BHGIG6DHG
@1304684/1
gcgatgtcttcctctatttcttgattattaatagtttcagctggatag
+1304684/1
<@@FDDDFHHHGFGIGJJJGGGCE4BHG<CHHEIG9GFIJIGDGIIGG
@3046349/1
catactccttgtcttacaggtaccggtctttctcgataatcaagtgttgg
+3046349/1
@CCFFFFFGGGHHIIIJJJD@FHCAE<E@DCHIJIEIHIGCH><DDD<F@
@4637532/1
aatatttctgtaagcgaagaactgaggtaaaaataaaat
+4637532/1
?@@DD<ADFH>DFG3?=1@:EGHE@B81?EH11??9?B<
@3046902/1
gttgccttaatctagccacttcagccttatgcctctcaaactcaagctg
+3046902/1
@@BDFFFFGHFHGDCGHIEHIJHGEGHGGH@GHFHIGIIH@GI9?@DDD
@6222177/1
ctggagtttttcccggaagcaccaccacaacaagctgtaatgcttggaag
+6222177/1
;@@DDDA?DBFHDGGIIGHIGGGGGIEHGABFFFGED?DFGHEFHGCIDF
@6794355/1
ccaagctctggcattttcctgtgactgatttttcttcaacatcaacaaat
+6794355/1
CCCFFFFFHHHHHJJJJJJJJCGGIJIIJJJJJJJJJJJJJJJJJJJIJJ
@5257537/1
gttgttttttaagtgcatgttgaacatattcatgcaaaatgcaaatgtag
+5257537/1
BBCFFFFFHHHHHGIJJJJJJJJJJJJJJJJJJJJJJJJJJJJJJJJIJJ
@4090491/1
ctccttttcccgtttttattatcgcttctaatt
+4090491/1
@@@DDDDDFD>1A;;;FAH44A4A;C8C9E<?4
@2415427/1
ccatttagtacactgctttttccttctccagctagttgatctttcatatt
+2415427/1
@<@D<BDBDHHHHIJJG9FGH3CADHIIBHHJJ<FFEHGII<FDF<DHIJ
@178550/1
gtggtctctgctgttgctgttgttgctgaggctgctgtggtctctgctgt
+178550/1
??7ADDFFDHGF3<CEBCCBFIHGGC@CA;FH?F=B?:DH9:9BB>FIG<
@7255624/1
ctgtaaaatagcttgagaagccctttgttttccttcttttttatttttgc
+7255624/1
CCCFFFFFHHHHHJJJJJIJJJJJJJJIIJJJJJJJJJJJJJJJJJJJJJ
@2416921/1
ctgggctgtaagatctgtgttttgatcgttctc
+2416921/1
@@@FFFA<HFBH<CDGGBCHHIIGCH@EG?H7F
@7255674/1
ggcagctgctaattttgcttggtgtttgttttctccaactccgacaaacg
+7255674/1
@@CFF?DAFBFHD>BEHGHIGGFEGIIICGGEFDH>FGHHAADGAH:DHH
@179700/1
tcctcatcaagagcacggcgatactgcaaaca
+179700/1
@@CFFBDDHHGHHIIGGBBHD@DDFGHEHIIG
@4091522/1
gttaaaggttttcgttgctcattgatatcccttatgtctaacacttcaca
+4091522/1
<@@DFDEFA<DFF<CEGGHEHHIDHIIGAHIJJG>@9DGE4?CGEHH>B0
@6222995/1
ctctatttcattgtgcattaatctatagaaaattttccagacagtattta
+6222995/1
@@@DDDDD<C<C<AB><?AEFHB@IH??CHF>9<EHHF@FFCCB?DBGIE
@2418161/1
ttctaacttaatgcaagcttctcttatagctgtcaactcatgttgcaaaa
+2418161/1
?@@FFFFFHF?DH@EFEHDIGCGHIGGHCEHICGHEGHBCA<D<DCIIIE
@4091949/1
cctttgccaaatacttcaactgtgactcta
+4091949/1
CCCFFDFFGH?FHG@?FEBBIG4CCAHEH?
@3047642/1
gagcataataggtaggtgcagggtatgaaactgaacgtgtacacctggta
+3047642/1
CCCFFFFFDFHHA??FGHFGHGICEGGIJFIJIIJ9FBDCFF>FEGEHFG
@3047694/1
ctctggcattttcctgtgactgatttttcttcaacatcaacaaatgtcac
+3047694/1
CCCFFFFDFBFGFBHC?AIEEACFEH9HEHIDIJJBGFCGHEEGFHGDA?
@2418544/1
ctctttctcaacaagatggtacctagctctaaatgccacaagatgg
+2418544/1
@@@FDADEFFFHHJIIGIJIIJIGGGBEDHGII>FC@BH8B;D9D>
@3047881/1
agtctgtctgcatctgtatatgccctagcacggaaagcagcgagatgagc
+3047881/1
@@@DFFDDAFH>FDHGCEFHDGHG?FFGIGIGBGHGGFGIIGIDIGIFEE
@830306/1
gttaaatcaacatcagctgagatatactcatattgaggataagaaatacg
+830306/1
CCCFFFFFGHFDFGGIJBCE=HIGICFHGGGGEIBGGGEHIJJD<FIGEE
@3048712/1
ctaatatcctaacgttatcaggttttggg
+3048712/1
CCCFFFDFFH<FFEIEGGFGGHAEEGHIB
@6794640/1
gttgttgctgctgctgttgttgttgctgctgttgttgttgttgaggttga
+6794640/1
BB@FFFFFHHHHHJJJGIIIJJJJIJJJIJJIIIGIJJJIIJEHJIBFHG
@5694413/1
caaaaactttgtcagccgcttctataccaccatcaaggaaaagtgcaccc
+5694413/1
@@@FA?DFHDFFHGDHDGDDHIGIIGGGIIIIIHIIGDHIGHG?FFHGIG
@1307651/1
ctttggcacattgcagttgctatcatacattcttaatatctgtgtattaa
+1307651/1
=@?DFFFDHHFDFI>FEEGHGIIICHIIIFGIIICGGGIIIFDGGGGII>
@6795023/1
cctgtttcatccgcaattttctggcggagctcttcagcatttagcagcat
+6795023/1
@@CFFDFFGHHGHJIIGIHGIJIJJIJGHJIJIJJJIIIJIJJJJJJJJJ
@6225323/1
ccttgaacaaatttacctaaagcaacaacacaattgtcggcagctgggaa
+6225323/1
CCCFFFFFHHHHHJJJJJJJJJJJIJJJJJJJJJJJJJJJJJJJJJJJJJ
@831784/1
gggagttaaatcaacatcagctgagatatactcatattgaggataagaaa
+831784/1
CCCDFDDDHFHHHIIIIJJJIHIGJIIIJJJJJJIBHIEIIDIIIHGDHI
@5694865/1
ctgttctgtaaaatccttcactggaaacagctatggtaacatctcgtttc
+5694865/1
CCCFFFFFHHHHHJJJJJJJJJJJJJJJJJJJJJJJHGIIHHIJJJHIJJ
@5695020/1
ctcaaacatgcaaatgtgacattattgactaaggccgatctgaggtctgt
+5695020/1
CCCFFDFFHHFHGJJJIIIJIJJIJJJIJJIIJJIJJGIJIJGIIBFHII
@5695249/1
gcctcatgttataacattatgcagttcattacctaagatatttgttatga
+5695249/1
CCCFFFFFHHHHHJJJJJJJJJJIHIJJIJJJJJJJJJJJJJJJJJJJJJ
@2421106/1
gccataccgtacgctcaaacatgcaaatgtgacattattgactaaggccg
+2421106/1
@@@DDDDFHHDH><DG@G@DH3CEFGHGBFHIIII@FIII9FDHCA9DAG
@6226351/1
ctcagttgtttttgcacagaactcagcaactctcggatcttctatcctta
+6226351/1
CCCFFDDDFHHHHJJJJJJFHHHHJJJJJJIJIJJJJIIHIHGHHJJIHJ
@3051267/1
cccttccatgcaataaacggcatgtctcaagagc
+3051267/1
@@@FFAFFHDHAFEGHGEC=EGIJGI9B>BC<DB
@7741996/1
cttctttccatcaaaggcaggaaatcgatttttgaaacacctctgtcgaa
+7741996/1
CCCFFFFFHHHHHIJJJJIJIHHIJJJJJJJJJJJIJJJIJJJJJJIGGG
@6227744/1
cagagaggaaatagtattttttcttcatcgtcttgaacttcatttccaac
+6227744/1
CCCFFFFFFHHHHJHHHJJJJJJJJJJJJJJJJJJJJJJJJJJJJJJJJJ
@1919946/1
cccatctgcatccttcttttccggaaagaacctagtgtgatggcgtttct
+1919946/1
CCCFFFFFHHHHHJJJJJJJJJJJJJJIIIJJJJHHIIIGJJJJJHGIJJ
@1309256/1
cgacaattgtaccaagctctggcattttcctgtgactgatttttcttc
+1309256/1
?@@DFDFFD?FFFEEHGBFFGI9BEHHGBHIGB<@EGDD4C<CD9?9?
@1309263/1
atcaatgttaaggaatggtttccaaccaataattg
+1309263/1
???DD;DADFFD333CFA@AGDAFHEGGCGHB?9?
@5261501/1
ctagacttgtgcaccagctaaagaagacttatctttaaacggcagctttc
+5261501/1
CCCFFFFFHHHHHJJJJJJJJJJJJJJJJJJJJJJJJJJJJJJJJJJJJJ
@5261628/1
gtcttcagttcagcttttggattagaatatacagcataagcagccatacc
+5261628/1
CCCFFFFFHHHGHGJJJJIJJJIGJIIIJJIJIJIIIIIJJJJJJJJIGI
@181683/1
tcctaattgaagagccttttcccaaaatcataccatt
+181683/1
@@CBDE;A:AFDBEGG@FF<BHG@EGI9FA>FHGIGE
@1920696/1
ctgctgtggtctctgctgttgctgttgttgctg
+1920696/1
@@@BDFDD<DDHFIJJB@@FCBHFF<EEGHBG<
@833840/1
ctgctgtggtggttcttgcctttgcagctgttgtggtggtt
+833840/1
@@@DDDFFHFBFCCFCFE9ACHG@EB<>CEBCD;?;CD<?D
@7742046/1
cttgcattaaatcacatcacattaccatatttctcaaattcagtcttgaa
+7742046/1
CCCFFFFFHHHHHJJJJJJJJJJJJJJJIJJJJJJJJJJJJJJJJJJJJJ
@2423743/1
gtcttctctgcactgtgacagtcttcaagca
+2423743/1
?8??DDDD?F32CFEGAEF<B::CE4?4<<A
@2423784/1
ctccgagaaatattacaggttcgttgaaaaccttcggcctgatgctggga
+2423784/1
@@@DFDA?D??FHIEGGIIGE:CFFEC>@?@F>FA3@DDFDGC@FH>CF9
@5264241/1
caacaagttccgttttttggagaggcaactcaggataactatagaggttc
+5264241/1
CCCFFFFFHHHHHIJJJJJJJJJJJJJJJJJJJJJJJJJJJJJJJJJFHH
@835240/1
gccatatttaacacacattttgtaaataattttcttaactttacacattt
+835240/1
CC@DDFDDDFDHHIIIJJJIJBCBHGIIIJGII<AFBGHEEBHIIIDGIJ
@5696227/1
cagataatcccatatcattgagacattaacttgcgtagcatactttatcg
+5696227/1
@@@FFFBDAFFDFHGIIIIGGIIDHIIIIIIIIIIIIIIBCEGGIDEEH=
@5696434/1
tgcatgaacggtaatagctcgtgccattgcgccaggtgtccggtcttcac
+5696434/1
CCCFFFFFHHHHHHIJJJGFHFGGHHDEHJGIIIJI?BDGHHG@FHGGGG
@183550/1
cttcctttttttggatctgaagggcggtcccctcttttgggtggaatgta
+183550/1
CCCFFFFFHHHHHIIIJJJEIJJIDE<@BGGGIJIHHHGD85<>?CDCA@
@5696577/1
gtcttgaacttcatttccaacaggtagtaagtgatcattaagttcgccga
+5696577/1
CBCFFFFFHHHHHJJJJJJJJJJJFHHHIJJFHHIJJJJJJJIJJJJJJG
@3613141/1
ccctcttctggaaagcagctcttgcagcattgacactggcgttttggtg
+3613141/1
CCCFFFFFHHHGFGIIEGDEGHIIJJJJGIIJJJ@DFHBCGFFBGE??C
@5696914/1
ctcagagctaccttggcagctgctaattttgcttggtgtttgttttctcc
+5696914/1
CCCFFFFFHHHHHJJJJJJJJJJJJJJJJJJJIJIJDGGIJJHIJJJJJJ
@837391/1
ccttcagttaatatgctttaactgacaacatt
+837391/1
@?@DDDFEHHFHGICGGIGGIDHIJGGI==EH
@5697467/1
gtcagaattttcgtttggagcaaatacaatgtatttgctgtctttgtgtc
+5697467/1
C@CFFFFDHFHHFGHIIIIIIJJJIIIJJIJ?EFHHIIJIJIIJCDDGDH
@6797889/1
gttcgttgaaaaccttcggcctgatgctgggaacaagaatgctgttaatg
+6797889/1
C@CFFFFFGHHHHIIJIEGIIJJIJII@FHG>DFGHIJJJIDGHHGIJJJ
@7261146/1
gctgctggggctgttgttgccactgctgctgctgcggctgttgttgcctc
+7261146/1
CCCDDEDFDHDFFAGDFHIIIIIGGHAGGEGIIIG:@FHEDFHBFGEHEG
@4094910/1
gagtaatctctgtatcaacaactgtaccagccggcacat
+4094910/1
1;?4=D=B>F<42ABGFEIIG9CD<<A@E<<CEGE6?DF
@7261488/1
gctaggtgaaagatgccggaagtatttatggagtccatatttaactgcta
+7261488/1
CCCFFFDDHHHHHJJJJJJJEHGIJJJJJJJJJGHIJJIJJJJIIHHJJF
@5265350/1
ctttgcttctttcttagatctaccagtgcccatggcagcaaatctacttg
+5265350/1
CCCFFFFFHHHHHJJJJJJJJJJJJJJJJJJJJJJJJJJJJJJJJJJJJJ
@838384/1
cgcaacaattgtacacaactccataggaagcgc
+838384/1
@@@FFDADHABCCFBFFGHIGCH9DHIIJCDEE
@7262417/1
gttctgcaatttccaagaaactttacttttcacaaataaatataaaa
+7262417/1
CBCFFFFFHHHHHIJJJJJJJJJJJJJJJJJJJJJJJJJJJJJJJIJ
@4095725/1
ctgtagtttcgtcctatacctttgaatgtccctttgccaaatacttcaac
+4095725/1
@CCFFFEFBDHDHGJJIGEGIFIGIIGGGIEIICHIJIIGIIBHHIDEGE
@7262795/1
atttacatgcctagacttgtgcaccagctaaagaagacttatctttaaac
+7262795/1
@BCFFFFFHHHHHJJJJJJJJJJJJJJJJJIJJJJJJJJJJJJJJJJJJI
@4641553/1
gttaaataacaaacaacataaagaaatat
+4641553/1
@?@D7DDDHDFHHH@CDEEGGGEE;B@@>
@8271767/1
ctgctctgataaattagaatcatcccatagcaaatgatatttggtaggac
+8271767/1
CCCFFFFFHHHHHJJJJJJJJJJJJJJJJJJJJJJJJJJJJJJJIJJJJJ
@5266910/1
ttctaacttaaagctgactttagtacatcgcctggagacatgactacaca
+5266910/1
@@@DFDBDHFFHDFGGFGHHGDFCFEBIGGCFGEFIJGHEHEIFEHFHGI
@7263566/1
gtccttctaacctgttcttcttgaagttggttcagctgtagtctgtctgc
+7263566/1
CCCFFFFFHHHHHJHJJJJJIJJJJJJJJJFHIJJJJJHIJIIJJJJGIJ
@5267763/1
gctgctgctggggctgttgttgccactgctgctgctgcggctgttgttgc
+5267763/1
CCCFFFFFHHHHHJJJHJJHJJJJJJIJJIJJJJJJJJJJJJJHIIAGHG
@840918/1
gcatcctttgctcttgaggaagttggtgtagaggtgcaggctggcca
+840918/1
@@@DDDDDFDHBHDHH4AFDHEG4AGGDA<DCB>CGDGI<FGG<GGD
@841018/1
ctgccactcatcataatgaacaatatcttctt
+841018/1
?@;DADABDDDDABF@E4E:CF@C9CHH@E@4
@6230528/1
aggtttttgaaaaaattttggccaatagctgtgggttatatggtgattga
+6230528/1
@@@FFFFFHHHDHIBFHIIIID@GIH<DGHIIIIF6DGHBFDH?DFGGIG
@841293/1
tcctgagctggtcttcagtcacccgattctatttcttggtcatcagtttg
+841293/1
@@@DFEFD?FHDFCHIIJIIGEIGG81C?CECHI4CDH9?BFGFH9?4DF
@1922311/1
ggcagttgaagataacatacaattttaattttattattctcaatgatttc
+1922311/1
@CCFFDDFHHGHHJIEIGHDGGGICGBHGAFHIJJBHIGBE>FDCF4CAF
@1922432/1
caacatattactgacctcaaccgtacttctagcattagaagtttcttctc
+1922432/1
@@?DDDFFHGHG8EFGH?DGGIIGGGCC9CFDCHIIIGDH@BDABD?DDA
@7264771/1
ctgctctgataaattagaatcatcccatagcaaatggtatttggtaggac
+7264771/1
CCCFFFFFHHHHHJJJJIJJIJJIJJJJIIJIJIJJJCGHHIIIGHIJJJ
@8272701/1
ctctgcccagccacaatgttacaaacctctagaggtagatatgtgtgctt
+8272701/1
@@@;DDDDHHFHDHI@DHIIIGHIIGHIIIEHIII@CFDCHGHFAGABDG
@1314324/1
gcaggctggaagaaaccataccaaaggtcaagaccataaccaagatcaat
+1314324/1
@@CFADDFHHHBFGHHHIIAEHHIJ9B:CFCGHGGFGHIJGIDAGHIGHG
@1923291/1
cgtacttctagcattagaagtttcttctc
+1923291/1
CCCFFFFFHGHHGIIIJEJIHJIGIJGII
@5268814/1
ctaaattctgctctgataaattagaatcatcccatagcaaatggtatttg
+5268814/1
@CCFFFFFHGHHHJJJJJIJJJJJIJJIJJJJJJJJJJJJJJJIDHIJJI
@4642532/1
cttgtaggaactggactgcattaaaatccgaatcctttaatgaaattatc
+4642532/1
@@CDDDDEHFHH?BHJGIIGJIBHH<F@FGGGIGGEE>FCGGCHDACGIH
@4642583/1
gagggactccaacaggacctggtggggcccc
+4642583/1
@@@DDAADFFBFFIEI3<?FDA<CBBEF@FF
@1315124/1
cacacttcacacataaattcgataacaggctgagctttataaaatgcagt
+1315124/1
@@@DFDDDDFHF?DEC?EFIGBGGFHB42?FH;EC<FGDGGI<GIIIIB@
@8273612/1
ctaggtttcctactgacagcaccacgagaactactatgagatcttcgccg
+8273612/1
CCCFFDFFHHHHHJJJJJJJJJJJJJJJJJJJJJJJJJJJJJJJJJJJJJ
@7266089/1
gctcaggagaaatttcaatttttgcaaattgttcgtagtgaagaactgaa
+7266089/1
CCCFFFFFHHHHHJJJIJJJJJJJJIJJJJJIJJJIIJIIJJJJJJJJJJ
@7266117/1
cccgattctatttcttggtcatcagtttgagatactgtaatgcattgtag
+7266117/1
CCCFFFFFHHHHHJJJJJHJJJJJJIJJJJJJJJJJJJJJJJJJJJJJJJ
@5270250/1
cctgcaccgatgcaattaatactcatcttctttactaaaaggctacacaa
+5270250/1
CCCFFFFDHHHHHJJJJJJJGIJJJJJJJJJJJJJJJJJJJIJJJJJJJJ
@7266728/1
gttgtttattagggtagcatttggaggactgtcagatggttttggagaat
+7266728/1
CCCFFFFFHHHHHJGHIJJJJJJJJJJJJJJJJJJJJJJHIIJJJIJIJJ
@4643746/1
gccgtaatgaatggtgttgctttcgcagggta
+4643746/1
@@@FDDDF>D>FHACFEEC@@BEHEBFHGF;?
@7267091/1
ctttttttgacctacccttgccgatagcaataaggcctttggctttaacc
+7267091/1
CCCFFFFFFHHFHIJJJJJJJJJJJJIIJJJJJJJJJJJJJJIIJIJJJJ
@7267119/1
ctttaaagtaaacagcaacagtatataaacgagtgttagttggacccatg
+7267119/1
CCCFFFFFFHHHHJJIJJJJJHIJJJJJJJJJJEGHIJJIJJJJJJJJJJ
@843795/1
caacaggtagtaagtgatcattaagttcgccg
+843795/1
@@@FFF?=DBDFDHAEGGHCHICHGGHIIGII
@6799173/1
gcatggtggtagccaattatcatgcggctcaaacttgctagcaatcatgc
+6799173/1
CCCFFFDFHHHHHJJJJJJJJJJJJJJIJJJJJJJJJJJJJJJJJJJJJJ
@5271189/1
ccaaaggcactgttttcaccggaggaatttgtttgtgattttttattgta
+5271189/1
CCCFFFFFHHHHHJJJJJJJJJJJJJJJJJJIIJJHIJJJJJJJJJJJIJ
@844205/1
cctgcaccgatgcaattaatactcatcttctttactaaaaggctacacaa
+844205/1
??::BB?D18C@;:EGEGIIIIEHAGFHIG@GGHGFEGII>DH@FGEEHI
@6799581/1
ctttaagacactgactaaaatattgttcaagttcacgaggagtattcttg
+6799581/1
CCCFFFFFHHHHHJJJJJJJJJJJJIJJJJJJJJJJJJJJJJHHIJJJJJ
@2425533/1
attccctttcacactagggacatgaggtgaaattattggtatttcttttt
+2425533/1
@CCFFFFDDFD>FFHIIFHGHAAGFCEEEGGIGFEGGFHG>?BF9DH>DA
@5697926/1
tgctgtctttgtgtcttgcacgacctttgg
+5697926/1
?<?DDA;D>AAFHCF@HBECA?C@F:G<CC
@6232076/1
ggctattttagcatggaatgtaatctccaagttgtgaatcaatttcagga
+6232076/1
CCCFFFFFHHHHHJJJJJJJIIJJJJJJJJJHIJIJJJJJJJJJJJJJJI
@844953/1
ctgtatcaacaactgtaccagccggcacattcatatttctcccatctgca
+844953/1
@BCDDFFFHDDHHIJHJIJJIIJFGFHIIIGIIIIJEGDHIIGIJIGEEG
@2426131/1
tcataacgatggtcaacaaggaactcttgtaaatcatgtatct
+2426131/1
@C<DFFDF;DDHHGHBEGG<BGHIIFCAFEF>GGFFEGB<?FG
@3057150/1
gctcattaagaaaataataccagca
+3057150/1
@@@DDBBDHDFDHCE4CEHGGGI9E
@3058729/1
cgttaacggagtttgctgtcgaatactctgagcttgctgagcgac
+3058729/1
@?@DFDFDFHFBB4?EHBAEEGGGBGI9FFE9DFHJGE<B3<DAF
@4644774/1
gctaacctcttggcaatttttttcgatttgccagtacctatttctttgtg
+4644774/1
@@@DDEDFFFHHHJGHJCIIIIJCFFBFDCHGIIHGIJJEEH@GGG@BBF
@1317359/1
cttttcccgtttttattatcgcttctaattttttctctcatttctgggat
+1317359/1
@@@DDDDBFF?:DF9FD<?ACGFCGIBAGEBFHGGHHII9?FHGCGCD8B
@8275227/1
gtgctgaggcaagtgttgggattttgaccatcttcaacgaatcaaattca
+8275227/1
@@@DBBDDHD;FB?FCA?FFHIGHIBFG?EHCHGD?DEBBFGIGBFBB@G
@1317462/1
agaaaattcaagcgagctgatgtatggtcaacat
+1317462/1
CC@FFD>DHHDHBHGG@FGFGH<FEAH9EEE>DF
@4098704/1
cacaacaatttctcttcctttttttggatctgaagggcggtcccctcttt
+4098704/1
@@@FD??DDFFFBEGB4C4CDHEG>FH94BGGI@FG@?DEAE:@?3>@;A
@4098714/1
ctggatctgatcttaacaagccttaagagaaatcttagctga
+4098714/1
?@@1;DAA<DFDDBGFFFH;C;BD3BDCCDA9CFCGEEF99?
@4645443/1
ccactatctaaataaatagctgcagctaatgattcaaataagtctccaag
+4645443/1
=<?DD>DDCDF<DFI<E43:A:BFEEFIBH>BBF9?E44191?CDA?FBB
@3060812/1
cgacgacactttttagtaccgggcttactaagggagttttcttgatcatt
+3060812/1
@@@FFDDDFHHHHIJIFBFGBH>BBHIIIEEFGGEGIGAGCGCAAEFA>C
@3060863/1
gcctctgctgctgctgctgctgaggcggttgttgccactgctgttgttga
+3060863/1
@CCFFFDDHGDH>DCGFBGGGGC=CCE6??:?8BDHIHC@ECDFGI@=GG
@1318975/1
cagcaaaatccaaaagatttttcattgtgttcgtggaagtaag
+1318975/1
@@@D?3;D<<A:<GHH<EHHGEHEGHH9<9AFGFHGAFEAF?<
@188787/1
ggaagtgatttgcacgaagcactataggtcgaccttctcggccaagatta
+188787/1
@CCDDEFFFDHHHJJJFIIIHIIIJIIIIJFGIIIHIIJGJFGGEGGHDC
@2428155/1
gtgctttttttctttctaattcttcaagga
+2428155/1
@??DDD83:DF:?EFE<<2?C2<9:CEA31
@6801312/1
ccatactctggctgccgaatgccacaattggtaagtgaatttcgagcatg
+6801312/1
CCCFFFFFHHHHHJJJJJJJIIIGJGIIIJJDHBH?DGIGIJIJJJJIJI
@848144/1
gtgcattcataattcgggccttaactttagtgaactggtcatcaactgag
+848144/1
?@<DDDFFDBHHGBGGIJBHFHGIEIIGHGEFHBCHH>49?DGIEGGD@F
@1928032/1
cacatcacattaccacatttctcaaattcagtcttgaaatattatccatt
+1928032/1
@@@DDDDDFHFAHGG:C3ICHGC43CE@F<EBEHGG>FG4??FHHCDG9D
@189437/1
ctaccttcagcgggagaccttggctttgccgcttgttgctgtacttgagg
+189437/1
CCCFFFFDHDFHDHF@CBHG@GDECHHII>F66@D2BFHGGF9FGHEE3C
@848404/1
ggcatgctttgcttctttcttagatctaccagtgcccatggcagcaa
+848404/1
@@@FFFFAHHHHDEHFGGIHCHGCHIEIICFHEHGGGIIBAGGCG@F
@6235555/1
caggtgaaagatgccggaagtatttatggagtccatatttaactgct
+6235555/1
BBCFDFFFHHHHHJJJJIJJGIJJJJJJJJJGIJJJJJJJJHGHJJJ
@1929912/1
gggaggtttggtgcccgcccgccatattgtagctttggtggtggcagaac
+1929912/1
B@<AD?ADHABFHIIIJJJIIJJFIBFIJIEEHJCHEABDCAEHIG@@CC
@5275345/1
cttgatactccctgggtttaaaatcttcaataacattactcatttctgat
+5275345/1
CCCFFFFFHHHHHJJJGHIJJJJJJJJJJJJJJJJJJJJJJJJJJJJJJJ
@5275346/1
agccaagagaaaagctaactccccttccgggtcatctacatgtcgaagca
+5275346/1
CC@FFFFFHFDHFIIIJGJJJJEHIIIGIII@FCHGCHGGJIJCGIGCGI
@5275718/1
ggcgttttggtgggcatggcctgcagctccctttttgcagcttcttcaag
+5275718/1
CCCFDFFFHHHHHJJJJJJIJJJJJJJJJJJJJJJJJJJJJJJJJJJJJJ
@1320311/1
agtatctgatttgttgtttattagggtagcatttggaggactgtcagatg
+1320311/1
@@?BD;DDDH?D?HIG@GG@DGG>@>CG=B>FEHHGGG718CGHIGG<DH
@1320451/1
gtgaagtttctgagagcatcttctcta
+1320451/1
@@@FF<ADFBHDD>@DHIJHHGHHIC>
@5276184/1
cagtaacaagattttcacatggctgcccctttattatccctttcagtgga
+5276184/1
CCCFFFFFHHHHHJJJIJJJJJJJJJJJJJJJJJJJJIJJJJJJJJJJJH
@4647998/1
ataagattacaattcttaacattttttctttaaacaaagaacattggatt
+4647998/1
CCCFFFDAHHFHFIJGGGIEE9CIGIB;CFGGIJJIEC>FCFGGECHFHG
@4100810/1
gctgaggcaagtgttgggattttgaccatcttcaacgaatcaaattcact
+4100810/1
@@@ADDDA?FFFF@CFEG3::C@EC>?FGGGDGBFHHG=DC@D@GGADDF
@3063961/1
ctgctctgataaattagaatcatcccatagcaaatggtatttggtaggac
+3063961/1
@<@FDFADHFFHHGIIGHCGCE?FFCEHIBBHCC@GIH@CDGIIIGDCGI
@1321037/1
gactgatttgatagagcacggaaggtggaatttttgcattttttataact
+1321037/1
@@@DFFFFHGGHFIEHJJIIJBHHI3CDDHEGIIJIJ9FHEIIJDGCGBC
@4648505/1
ctcatttgaaaacgtggatctccaaggtctccttgaacaaatttacctaa
+4648505/1
C@@FFFFDDFFHDGEGIJIIJFGGIIJEHIGHH@HGIIGHGGFHGIJIHH
@5700685/1
ctttcatttaatgttttttgaaaagcctcacttgttttgtcataagttgt
+5700685/1
CCCFFFFFHHHHHHJJJJJJJJJJJJJJJJJJJJGIJJJIJJJJIJGIJI
@3618450/1
ccacattccattccatgatttattaaacccgatgctagctttcttaaat
+3618450/1
@CCFFFFDHFHGHIIGEHIIJIJJGFEGGIIBBGIGG>FGGIJIG>G9<
@3618605/1
ccagaacttcaatgtcatatttccaggttgttctataagtttatagatgt
+3618605/1
C@CFFFFFHHGBFIGJEGGGHJCJHIJBHGGIJFGIIJJIIIIGGDAGHH
@4101506/1
ccatctgcatccttcttttccggaaagaacctagtgtgatggcgtttctg
+4101506/1
@@CFDFFFFHHHGJBHHIIGEHIEGHG9FHII@BDC9B?<DGC@FGIJIF
@6802498/1
cagagactcgtccaatcagattgaaaaaaacaagttgtataacacaatta
+6802498/1
CCCFFFFFHHHHHJJJJJJJJJJJJJJJJJJJJJGHJEHIJJJJJJJJJJ
@191009/1
ccgggcttactaagggagttttcttgatcattttcgtttacccagagagg
+191009/1
@B@DBDFFGHHHDBHICGEHIIIJFHE9EFGGJEHEHIIIIIGHIEGG@G
@3619643/1
gagaatttttaaccatttacacaatataaatgcac
+3619643/1
?@@BDDFFDDHHFEFFDBEFHGI1CHEAFHIG4F>
@1933269/1
ccaccatcaaggaaaagtgcacccatcaaagcctcaaaacagttagccat
+1933269/1
@@CFFDDDFHDFHJJDBFIGIIIIBFCH@@FECE>>AHGCBBFFFF4BDF
@1933379/1
ctcttgttttgcttctttttttgacctac
+1933379/1
@@<DDEEDHHHHHECFGG@IGBGCDCCCG
@3620220/1
cttcaacatcaacaaatgtcacttcaaactgttgctcagcagctatctct
+3620220/1
CCCFFDEFHHGHHEHIIG@FHIIIGIGGGIJDHEGGGGIJFHH@@GIIIG
@8281945/1
gtacgctcaaacatgcaaatgtgacattattgactaaggccgatctgagg
+8281945/1
@@@FDDBDDFBBDHGIIGGGGHIIICHICGHGHGHIIGI@FGIEHDGFHE
@5702658/1
catcatcttccattgagaaggcctgacggactgatggaatccaaaccata
+5702658/1
CC@FFFFFHHHHHJJIJJJJJJJJJJJJJJJJJJJJJJJJJJJJJJJIHI
@1321587/1
gtacgctcaaacatgcaaatgtgacattattgactaaggccgatctgagg
+1321587/1
@=?;BDDDFHHAF>@DE>BHHA4CCCEH9ADBEGHIEGGECGG<F9<?@F
@6804573/1
ctttgtgagccacatcaatgttaaggaatggtttccaaccaataattgca
+6804573/1
CCCFFEFFHHHHHJJJJJJJHGGIIJJJJJJEGIIIJIIJJJJJJIJJJI
@1321705/1
gttaactttataatcaatcggcatttctttcagaccaaaat
+1321705/1
@?@DDBDF?HFBFGIIJEGBFAGGII>CF<@GCHI9?GG3B
@850228/1
cagcaataaacgtttttccagagccagtaggtaaaaagattattgtattt
+850228/1
C@CFDDFFHHHGHCHIIJJJJIIIIIJIIIIGHGDGHIGIIIJJGIFIJI
@850428/1
gttgccttaaaacaatgtcaagagcttggattgcctcctgcggaccatta
+850428/1
@@@FFFFDHHHGFHIJIJFJJIJI@FFFEGGGFE>EGIGB?FF@FHIIGC
@850539/1
accagagcttgttttctgttatagtccagccagcattctacagtatattt
+850539/1
@@@FFFFFHHHAFGIJIIGGIJGIFCHBHBG8EGFH@GGBGEHDGIDGGI
@7748849/1
ttcattgatagtatctgatttgttgtttattagggtagcatttggaggac
+7748849/1
CCCFFFFFHHHHHJJJJIJJJJHJJIJJJJJJJJJCGHIJJJJJJJJJJJ
@1322658/1
tctgtatcaactgcagcctcttttaccattgtacgagtttgagcatcatt
+1322658/1
BCCFFFFD?DHFAGGGIJIJIIGEIIJFHIJJEID;@?GEHIGDB?GGAH
@852452/1
cttggaccacattctatcaagtaggcaccaatcaaggcctccacacaatc
+852452/1
@@@DFDFBDF?HDGGGEGIG@EFHFGCGEH<FAE@EA9DFGGDH@FHEH;
@5279569/1
ctccaattgcattccctttcacactagggacatgaggtgaaattattggt
+5279569/1
@@CDD?DDFFAFDHBBFHIIEDEGHIGII9C?EF?GF?DCB??FBBFIHF
@5702710/1
tggagtttgacctctaggaccagtttgcaaagggaagcgagcttgctgtt
+5702710/1
BCCFFEFFHHHHHJJJJJIJJJJHJJJJJJJJJJJJJJJIJJJJJJJJHJ
@192804/1
gtggtctctgctgttgttgttgttgctgaggc
+192804/1
@@@F;B;DFHDBF:ACCFGA<FB?E<EFFHF7
@4103634/1
gttcaacttctttggtgtacagaaa
+4103634/1
@??AD?BDHDH>FH9?@CA?BBH<F
@193229/1
cccatactccctggttgggaagtgcttgttgttttgcagacaacatgcct
+193229/1
@@CFFAB?<FFFHICDDGGEGG?BHGJIHIEGIDIJJIJ@FH9DDCHH9C
@1934982/1
cgcacaacaaacacttggggagttaaatcaacatcagctgagatatactc
+1934982/1
@@@FDD?DFHADHI>F<EEB@EEAG9?C@<FGEEGCGICHGBBGGHEHH>
@7272964/1
ggagctgcgacaccatctgatgcctggtgcggaggctaccttgccgtagg
+7272964/1
CCCFFFFFHHHHHJJJJJJJJJJJJJJGHIJJJJJJJJJJJJJJJJIJHH
@6804999/1
ggcagctgggaatcctttgtgagccacatcaatgttaaggaatggtttcc
+6804999/1
CCCFFFFFHHHHHJJJJJJIIJJJJJJJJIJJJJHJJJJJJJJJJHIIJJ
@7273199/1
caattcttggttcaagatcattttaaactgtccttctgacacaccatctc
+7273199/1
CCCFFFFFHHHHHJJIJJJIJJJJJIIJJJJIJJJJJIJJIJJJJJJJJJ
@5281430/1
atttcttctaaattctgctctgataaattagaatcatcccatagcaaatg
+5281430/1
CCCFFFFFHHHHHJJJJJJJJJJJJJJJJJJJJJJJJJJJJJJJJJJJJJ
@5704092/1
gactaaaatattgttcaagttcacgaggagtattcttggaaacaatttta
+5704092/1
CCCFFFFFHHHHHIJGJJJIJJJJJJJJJJGHIJJJJJJJJJJJIJJJJI
@1936206/1
gtgaagtttctgagagcatcttctctaactgtc
+1936206/1
@@@FFADDHFDDDF<3EBFAHDFHAB4:EA4AA
@7751331/1
ctcctgaatgtgatttttaatttcccagcacctccatcagaagaatc
+7751331/1
CCCFFFEFHHFHFIJJJJJIJJJJJJJJJJJJJJJJJJJJJJJJJJJ
@6239627/1
gctccaattgcattccctttcacactagggacatgaggtgaaattattgg
+6239627/1
CCCFFFFFHHHGHJJJJJJJJJJJJJJJJJIJJJJIIJCFGIJJJJJJJJ
@853186/1
tataacattcgtcctcctgccactcatcataatgaacaatatcttctttt
+853186/1
@CCFFFFDHHBCFFHIBBFAFCGIHCFHIIGGIIGDGA?D?GI4BGGIIE
@7275650/1
ccgtacttctagcattagaagtttcttctccagctaaggctgtatcatca
+7275650/1
@@CDDFFFGFHFGIEHGEHGBEFGHGEGIGI<AFEGEHGGIICBFGEHII
@7275727/1
ctcattctttcaaaaaaaactattcgtaggagtaaaacgtaagtggaagc
+7275727/1
CCCFFFFFHHGHHIIJJIJIJJJJJJHJJJIIFHIJJJJFFIGGHGHGIJ
@4104565/1
ctttgttttccttcttttttatttttgcaa
+4104565/1
;<1ADBDDFFDHFAAHBGHHFIIGC@FGEC
@8283120/1
ctcatcaagaacttggtaaactcttagatcttcattttgttgccttaatc
+8283120/1
CCCFFFFFHHHHHJJJHIIJJIJJJJJJJJJJJJJJJJJJJJJJJJJJJJ
@854036/1
cacgagctaaaagacgaatatgattaaactgaacaccaatagag
+854036/1
<<@DFDFFH4CC?CGGH@EDHGEHGGHG>BBEH3DAFG3?D<9D
@854099/1
atcttgtaatttagcacattcatctttgctgaggtttgtatctgttgcag
+854099/1
CCCFDDBDHADFHIDIJGIBDG9FGHGIEGH@AF;CFHEDAFFGGHIIH9
@3623850/1
caggaacttcccagtcatcaggaataaagtcattaaccttcaaaattttt
+3623850/1
@@@FFDF<FHFHB>HHIIIGGDGIJJI99AFHGFHB9EFGGIBHIFEGH?
@8283419/1
gttagactgatttgatagagcacggaaggtggaatttttgcattttttat
+8283419/1
CCCFFFFFHHHHHJIJJJJJJIJJJJJJJEGIIIIJJJJJJJJJIJJJIJ
@7276263/1
cactgattgatgtcccaatggtccacacctttgtcaccactatattcacc
+7276263/1
CCCFFFFFGGHHHJJJJIJJJJJIJJJJJJJJJJJJJJJJJJJJJJJJJJ
@3624090/1
tcattagcagaaatcctcattctttcaaaaaaaactattcgtagga
+3624090/1
B@@FD?DDFDHBHIIIIJG@HIJJJGEH<@DHHGHIJEECF?DH1B
@7276309/1
ccgtgatctaatatttgagcagaaggtgctggtgcatgtaatactttgta
+7276309/1
CCCFFFFFHHHHHJJJJIJJJJJJJJCGIJJJHIJJJJIJJJJJJJJJJJ
@8283565/1
ggatacgatctggtttacaattagaatttataagtgttgcggttaaacca
+8283565/1
@@CBDFDDBHHFFIIJIIJGHIIGIIIJGIIIGG?EGGHBFGIIHIIAFH
@8283622/1
gcccattattgtgtactatcttcaaagagaaaaagtgcaatactagaatt
+8283622/1
@@@FDDFDHHFHDAFFHGIIIIIIIGEGBHAGEHGHFEEGGHHHGBDFDF
@195630/1
aaagatagtaagttatttcttctaaattctgctctgataaattagaatca
+195630/1
@@@DDBDFFHHHFHBFHIBHEGIH>FHHIC<FGGEEAHG@FHGDHEFICG
@195746/1
gcttgtaggagaatggaaggactaggacctggatggccttccaattctgg
+195746/1
CCCFFAEDHHFHHJIEGIIJ@GGHIIJJJEGGCGHGIIGIJGDCDGHIIG
@5281861/1
cctgaatgtgatttttaatttcccag
+5281861/1
@<@DBDDD=D4CFDBC=DHCEH<<C<
@4650919/1
ctcggatcttctatccttatctcatcaaatattgataaactagtttcttc
+4650919/1
CC@FFFFFHHGHHGGJJJGBHIIJIJJJCHHGGIIIFIJGGEGHEGIIIG
@3625445/1
ccgtaatgaatggtgttgctttcgcaggg
+3625445/1
@@@DD:DBH?>>A?C?;<EEHAECE<BGB
@197372/1
aaaaaaatatccccaatagaccatgttgg
+197372/1
CC@FFFFFAHDDDG>FGEHAGFBGCCF<?
@197427/1
gttgttgaccccatggttgtcgaggaggtccctgttg
+197427/1
@B@ADDFFDHHGGEGE:C@EHGGFGAFGCDHH>GCHG
@197870/1
cttcatttctcccgatacaatttcttgttttttatcatcctctttattta
+197870/1
@@CF?DFFGHHHHIGGIHGII<DHCHIIJGGJIIIIIGGEEGGGGEHGIE
@197973/1
gctgttgttgctgaggctgctgtggtctctgctgtt
+197973/1
@@@FDD?DDFBFFHGIGI@AFHI9;CE9C<1C4:DD
@4652424/1
cttcacacataaattcgataacaggct
+4652424/1
:@?D=D4AD<BA<C<G7C<CFFH9F8<
@4652746/1
gctgcgacaccatctgatgcctggtgcggaggctaccttgccgtagga
+4652746/1
8?8BBDDDAFD=DHCE49CFHICG<B>GGGHIGGIB=F<BGGIBB;D;
@4652814/1
gggccattatcgcatcatacggaatctgccgagtccttccttctagtgct
+4652814/1
@@CDF7BDDHBFHIIIIIAHIIHIEGCHIBGDH=FG<DHHIIGGGGBGGE
@2433350/1
gtccacaagaaaaaaggttcttttaccccct
+2433350/1
@@@DDDD::?FA:CGBGGHGHGIGEEGH8?6
@856977/1
gcatattagctagaagatgacgaaatttcacatattctctccacgctttt
+856977/1
@@@DDAD;CF?HAG@E;EHHACBB?FDDHEFCG?GGFHH@F>FF;@DGHG
@198305/1
cttctatcacatcggaggcaaccaatatgttcgtctcacccatgttaaat
+198305/1
@@@?DADBBDFD3A@EEAHGHE@B;C3CFDFHEHHEE4?9DFHG<8?FF@
@4653085/1
ctttggcacatccacgatttcggcagcttttacctcattttcactcagaa
+4653085/1
@CCFFFFFFHHHGJJJIBECFAA><AFB>BD99BFBBDHIGDE@D?3?@B
@4106785/1
gttccagagactcgtccaatcagattgaaaaaaacaag
+4106785/1
@@@DDDDDHHFFF=E@FDAFG?<9<CAFHIICEI6FHG
@3071137/1
cacatatgtatggcacaactgataagttaagcattgcagttcatcagaat
+3071137/1
@@@DDDDDFBHFFIII;CGII9DB<FHGEIGIGIIIIIIFBD@BHB@DEG
@2434233/1
ggtacctctacatcttcagcttcttcaccaactaagtagtactcttcact
+2434233/1
B@?DDDDFHHDDHGGIHI@IHEFEE>FCGHIHEGGGHAC<<?4CDGHEA<
@858630/1
agaattttcgtttggagcaaatacaatgtatttgctgtctttgtgtcttg
+858630/1
@@@?D8BDH:DD=FGGEHCF3?FEH3EHGH>FHIEFC?DG>B@B3BDEB9
@4107217/1
cattccctttcaaactagggacatgaggtgaaattattggtatttcttct
+4107217/1
@@@FDDDFHFHGFEHGIIJGHGHGJJJJG?<EBFGCAFGBC4CD4?4DFG
@4107609/1
gcctgatgctgggaacaagaatgctgttaatg
+4107609/1
@@@FFFEFHHAHFAFGBHII@FCEEHCABCBB
@4654357/1
tagtgaagaactgaaagcagatctaaatttctcaaatttctttctatatc
+4654357/1
@@@DD8BD?BAFHIICEBDEDE;E@A:CHHHAFEGDGC@GHEFGG?F@GE
@8286188/1
ccagccacaatgttacaaacctctagaggtagatatgtgtgcttgtgctc
+8286188/1
CCCFFFFFHHHHHJJJJJJJJJJJJJJJJFHHIJJJJIJIIJJJJJJJJJ
@2434938/1
attagtcactttatatgttcttttaacactctttgatggaatttcataaa
+2434938/1
?@@DDBDDAAHHHGHGIEFJHIEIICAHGGIGIIGGHJG9CFFHGHIGG@
@1325348/1
gcgtagcatactttatcgtaacggtcatttctttttcttgatc
+1325348/1
@@@DDDDDA<AF>C4ACD<AGGGIAA:??GFGCHH3C?D<B9?
@5285029/1
atgtaatactttgtagatatcagacatttcttcagggagaatttttaacc
+5285029/1
CCCFFFFFHHHHHIJJJJJJJJJJJJJJJJJJJJJJJGHHHJJJJJJJHI
@7279004/1
gtccggtcttcactgcagcctgactggtgagaaccctcaccgctgtcatg
+7279004/1
CBCFFFDFHHHHHJJJJJIJJJJJIIJHHIIJIJJJJJIJJJJJJJJJII
@7279080/1
ctctgtatcaacaactgtaccagccggcacattcatatttctcccatctg
+7279080/1
CCCFFFFFGHHHHJJJJIJJJJJJJJJJIJJJJJIIJJIJJJJJJJIJIJ
@7280132/1
tgttgttctttttctattttcttcgctttgagatacctacgcctatcagc
+7280132/1
CCBFFFFFHHHHHJJJJJJJJJJJJJJJJJIJJJJJJJJJJJJJJJJJJJ
@5286856/1
gcctttgttgctgctgtggtggttcttgcctttgcagctgttgtggtggt
+5286856/1
CCCFFFFFHHHHHJJJIJJHHIEHIIJJJJJJJJIJJIJJFHIIIJHHID
@6809904/1
gcacattgcagttgctatcatacattcttaatatctgtgtattaagcctc
+6809904/1
CCCFFFFFHHHHHJJJJJJJJJJJJJJJJJJJIJJJJGIHJJJJJJJJJJ
@1941534/1
gcccattattgtgtactatcttcaaag
+1941534/1
@<@FDFFFHHGDDCBBGCGIIJIGG?<
@7755357/1
tttcttcttcatcagggaaattagttattccactccttttcccgttttta
+7755357/1
CCCFFFFFHHHHHJJJJIJJJJJJJJJJJJJJJJJJJJJJJJJJJJJJJJ
@7755414/1
ccttctgacacaccatctctgtaaaagaggatagcttgaggcttatacct
+7755414/1
CCCFFFFFHHHHHIJJJJJJJIJJJJJJJJJJJJJJJJJJJJJJJJJJJJ
@1326880/1
cagaagttgacattctatccaaagaattttcattacattttttatgcttg
+1326880/1
@@@DAD?DF<D<D4C>BH<GDDBDAEABBFIEEGHCFHH@EEDGD>9:BG
@7755444/1
ctacaggtagtgtcgacaattgtaccaagctctggcattttcc
+7755444/1
@@@DDDDDAFABDFFHIDEEEFIAEHGBGEEFGGEE>GHIIIG
@860624/1
ggctgttgttgccactgctgctgctgcggc
+860624/1
@@@DDDDDH=D8DCDD9D>3CGD3ACC@HI
@4108440/1
caacaacaacaacagcagcaacaacagcagcagcaacaacagca
+4108440/1
C@@DFFDDHDHHFGBGDAFHBFGG?GHGCG>FEEHE>>FGGBF3
@8286903/1
ctcgaatctattatctcttggacaagttgttatattagtcactttatatg
+8286903/1
CCCFFFFFHHHHHJJJJJJJJJJJJJHIJIJJJJJJJJIGJJJJJJJJJJ
@3630010/1
cactatctaaataaatagctgcagctaatgattcaaataagtcaccaagg
+3630010/1
@CCFFFFDHDHGGGIIGIIJGHIFIGHJIGHG9FHGDCHIIGIGEGGGHB
@6247375/1
ccggtctttctcgataatcaagtgttggtgcattcataattcgggcctta
+6247375/1
BCCFDFFFHHHHHJJJJJJJJJEHIIJJGGHHIIIJJJHIJJJJJJJJJJ
@862174/1
cttgaacaaatttacctaaagcaacaacacaattgtcggcagctgggaat
+862174/1
@@@FFFFD8CFFHIFGIGE>HHHGGHGGE?3EHIG<CGGHGFHGFBHHH=
@2436580/1
gtcaggaatggaatgctgagtaacaagattatatgggagagtagcttgag
+2436580/1
@<?DABDFF3CHB9@G<GC=<:EHGHEIECEHHCE9@E70?F0BFHII@<
@6810866/1
tctttctgtatcaactgcagcctcttttaccattgtacgagtttgagcat
+6810866/1
CCCFFFFFHHHHHJJJJJJJJJJJJJJJJJJJJJJJJJJJJGHJJIJJJJ
@2436690/1
gttatattagtcactttatatgttcttttaacactctttgatggaatttc
+2436690/1
@@CFFFFFDFCFFHIIGHJIEG@IIJII><EHIGCHGGIJIJJ<DGGIGC
@3630932/1
ctgtcattcacttactttttaccagtcccttcagttaatatgctttaact
+3630932/1
@CCDFFDDFFDFFGFHGGHIG>3CHFFFHEGGHGGHCHFGGHEGHIHHHH
@8288055/1
tgctttgcttctttcttagatctaccagtgcccatggcagcaaatctact
+8288055/1
CCCFFFFFHHHHHJJJJJJJJJJJJJJJJJJJJJJJJJJJJJJJJJJJJJ
@863070/1
cctctgttgctgctgaggctgttgttgccactgctgctgctgaggctg
+863070/1
CCCFFFFFHGGH<HIBGGIBA;DHCGGAHGIEIGIJJIJJGG4BF?BB
@7283762/1
cacaacagcatcgttatacttttctggatcaaaagtaaaatcttttctat
+7283762/1
CCCFFFFFGHHHHIJJJJJIJJJJJJJJJJJJJJJFFHIJJJJJJJJJJJ
@7284031/1
ttctgataggttctgcaatttccaagaaactttacttttcacaaataaat
+7284031/1
@@CFDDFFHFCFFHGJIGGGEHHHDGGHGGIIGGGHIIJIGJJJEGHGCI
@1942133/1
tttttaaaataatacagacaattatgaagt
+1942133/1
@@@FFFFFGHGHAGEBBEGIIJG4?H?3<A
@8288693/1
ctttttccgttgggattcattatccattctcccctaggctttgctttagg
+8288693/1
?@@DFFFFHFHHFIEHIJJJJGIIIIJIGIHIJJJIIJBHIJIIIJJEGE
@5288930/1
tctggtattatgagtgttacttctcatcctaggacgtccacctcgaactg
+5288930/1
CCCFFEFFHHHHHJGHHIJJJJJJJJJJJJJJJJJJIJJJJJJJJJJJJJ
@200621/1
atgaaactgaacgtgtacacctggtaaagagatgacaa
+200621/1
CC@FFDFFHGFHFG?E;FGHIIEFBFFAE9ACFGHEG?
@3074547/1
cgctaatttaaaaattgaatagtttttatgaaatgag
+3074547/1
@@@DFDDDHGGFGCHIIEEIIIIGEGGAGHI<>FF>G
@3074640/1
atccataataagtctaaatagaccttcagggtcttcatgggcttctatt
+3074640/1
CCCFFFFFHGFHFIIJJJJIJHJDJGGBHHIBEEHIIIGIIJIJJI@FF
@6249155/1
aacacaattaaaaagtaatctgaaaacatttgataaaaaatatatcgtaa
+6249155/1
;BBFFFFFHHHHHJJGIJJJJJJJJJJJJJJJJJJJJJJJJJJJJJJIJJ
@6249358/1
cttatcagtaatctcgaatctattatctcttggacaagttgttatattag
+6249358/1
CCCFFFFFHHHHHJJJJJJJJJJJJJJJJJJJJJJJJJEHHIJJJIJJJJ
@201439/1
aaggaattccggtttctcaaaacatggtgctggatgaggaa
+201439/1
@@CFADDFGHH6@?@F>G@@HHHGIDH4E4?CAEDCH<@<D
@201528/1
gtcttcagtcacccgattctatttcttggtcatcagtttgagatactgta
+201528/1
@@CFFFDFDHDDHF@FEEHIGIGII@HIJHFBDEE@?BDD<?G?BGF>DF
@4110041/1
atccattttatagctactctaaaaacacggtcttttccttcccctggcaa
+4110041/1
@@@DFFFFHFDAFBHJJIEIIGIJGBGGIIGIBDHIGFHIGCCHIJ=FFE
@8290058/1
atttgttagagctattagtacttccgtcaacactgctttcatcttcagaa
+8290058/1
@C@FFDFDHGDC?GDHBEIIGCFGGGGGHIIGIIIIIIIIIIIIIIIIHI
@1944584/1
gcatgctttgcttctttcttagatctaccagtgcccatggcagcaaatct
+1944584/1
=?@B?DDBFDD8FHB4BGI?@AEE@E9CFFC<AEGG>;CFGIH@E9D4B<
@1944631/1
tatcaatactttaagagtactaccaactcatactgtcttcagcctcatgt
+1944631/1
@@@FFFDDFFHFBGIIGCE>FDHHIJGH>HCH@HI>B?CFEDDB@HGGHD
@202006/1
ataaaatacaaggaagacagacagcctgcctccaaagag
+202006/1
C@CDDFFFHHHGHGIJFEDCHIIC=C;@CCGG;?@BFDA
@7755960/1
gaggagtattcttggaaacaattttataattattggatatattcatgcca
+7755960/1
CCCFFFADHHHHHJIJJJJJJJJJJJJJJJJJIJJJIJJJJJJJIJIJJJ
@2437924/1
gccatatagccttaaaagggcaccccaactagttatgtgagggtgaagg
+2437924/1
@??DDFFAHHHDFGJJI9FCGHIIJIB=FGG@DGGII>AEH@G1BBDGG
@2438132/1
cttccatccgctagtttttcaggtttactgaacttagctgtctctggttc
+2438132/1
CCCFFFFFGGHGGJHBBGIGCHG<FGHHGH@FGIIGIJJIDHGHECDFGI
@6812238/1
attctcagtaaaataacatgccattaataattaaatgaaaaatgaaatag
+6812238/1
CCCFFFFFDFHHHJGIJGJJJJIJIJJJJJJJJJJJJJJIJIGIIJJJJI
@2438397/1
cttgaacttcaccagatctagtaaatattggaaatggacaaaccttagga
+2438397/1
@@@D=32AFD>B<EGEGBHDC3AF@FHBGG93F<4?EBFH;?CFGGGECA
@7756558/1
cttatgtcaaattctacttctgaatgatgttctacgttatcatcaacatc
+7756558/1
CCCFFFFFHHHHHJJJJJJJJJJJJJJJJJJJJJJJHJJJJJJJJJJJJJ
@7756620/1
ggatcagtagtggtatcaatttcttctttaggtaaaacttttatgccaag
+7756620/1
CCCFFFFFHHHHHGIIJJJJJJJJJJJJJJJJFHIJIJJJJJJJJJJJJJ
@866068/1
caacaaagctttcacgttcataaggtctcatttgaaaacgtggatctcca
+866068/1
C@CFFFDFHHGFHHIIIJJIJJJIJEGGGHGEGABGGJHGCAFHH9B9BG
@7756867/1
gcaggtattgcattggtataagcatttgcttctgattcttcttcatcagt
+7756867/1
@CCFFDDFFHGHHJJIJJJJIJJJIJIJIIJIJJIIJEIJJJJJJJJJJF
@866444/1
agctgtagtctgtctgcatctgtatatgccctagcacgga
+866444/1
@@@DDB;DHHDHDHIA><CFHGHGEIGG9FEFHI3AFCAF
@7757235/1
cctgttgttccattgcttgaggtctggtaattggagcggcttgtctaact
+7757235/1
CCCFFFFFHHHHHJJJJJJJJJFHIJJFHIIJJJJJJJJJJJ0?8==F4B
@7286637/1
ctgttctaacttaaagctgactttagtacatcgcctggagacatgactac
+7286637/1
CCCFFFFFHHGHHJJJJJJJJJJJJJHJJJJJJJJJJJJJJJJJJJJJJJ
@5712126/1
tgcctaacaggaggtgcactggttacaggagatactggttgttgttgagg
+5712126/1
@@@DDDDDHD??AEFGIHGIIIACHBHEFIEHGHFIFA:BDDGB9??BBF
@7757752/1
gcctagacttgtgcaccagctaaagaagacttatctttaaacggcag
+7757752/1
;7?DD;>;?FDFAEFF;C3;EFHBHIE9;E@EFE@GFF9?DD6BA6D
@8290755/1
atagcttcggccacttctttgaactaagtacagcgaaattcttattcgat
+8290755/1
?@<DDDEFDHAHFHGGDDCFAD@FBDGEHII>@@FH@DDFDBDHEGEG>F
@202754/1
gtaggaagttatcaagaaatctaagattgcatcaccgagga
+202754/1
@@@?DDDEHGHH<DGG@HIIICEHGI@DHAECEFG9DFE6:
@3077651/1
gtaggaaataagaaagcaagagaag
+3077651/1
?=;DD>DD>DA>:AEBHFE:A3FAC
@8291363/1
tccgactgatgatttgaggttcttgtggaattgtgacactttgatgttgt
+8291363/1
CCCFFFFFHHHHHIJJJJJGHJJJJJJJJJJJJIJJJJJJJJJIJJIIJI
@4658650/1
ttcttctatcacatcggaggcaaccaatatgttcgtctcacccatgttaa
+4658650/1
@@@DDDDDFH<DB4EHID>AGGIFG1CGGGDGIIDGIIDAB2?1D;F=FB
@1948163/1
gttgggattcattatccattctcccctaggctttgct
+1948163/1
@@@DDDBDHAFHF@FD2CHFD@CHHECDF@EGCHIF<
@7758696/1
gttccattgcttgaggtctggtaattggagcggcttgtctaacttgacc
+7758696/1
CCCFFFFFHHHHHJJJGHJJJHIJJJJJJJJJJJJJ:?<D?DB@F@=CF
@4659175/1
tcagtataccttataccgctatcatcctggctg
+4659175/1
@@<DDDDDFFFFFEIF:CFG?ECFFCHB9EAC?
@5292657/1
ctaccaccccctcctcctccacctttctttcctttttttgcccattattg
+5292657/1
@@@DDDDDHDHHHIIIIDGI@GH;FHIIIICDFHIIIIIFHEIGIGEEH>
@1949562/1
agctgtttcaactttgctacataaatctttctctagctgctttatttgag
+1949562/1
@@@7D8DAFHDC<F>BFGGEEIIIIBHBH@HFCHAEGGEDHIE9FGIE@B
@5293011/1
ctctaaaccttcatctttatcagtaatttctttaatatttgaagtttctt
+5293011/1
CCCFFFFFHHHHHJJJJJJJJJJJIJJJJJJJJJJJJJJJJGHIIIJJJJ
@5713199/1
gctgacttggataccttggcttaagagagaaataaagagagaaatagaaa
+5713199/1
CCCFFFFFHHHHHJJJJJJJJJJJJJJIJIJJJJJJJJJJJJJJJJJJJJ
@8293084/1
cataaccgtacttcatatcattgataattactgtagatgagtaaggagtt
+8293084/1
CCCFFFFFHHHHHJJJJJIJJJJJJIJJJJJJJHIJJJJJJCGIJJJJDH
@6255625/1
tgttcttcttgaagttggttcagctgtagtctgtctgcatctgtatatgc
+6255625/1
CCCFFFFFHHHHHJJJJJIJJJJJJJHIJJIJJJJJJIJJJJJIIIJJJJ
@4660505/1
atgatgttctacgttatcatcaacatctgacccttcacactcatcaagaa
+4660505/1
@=?DDEDEHGAFF:C@@EHFHIIIJGFEHE4CFGE>GGI@DGC<FDG>BG
@8293653/1
ctcgaattctttagttagggtaattaaaccaagccctatttcctcagcga
+8293653/1
CCCFFFFFHHHHHJIJJJJJGHIJJJJJJJJJJJJJJJJJJJJJJJJJJI
@206414/1
gttgctgctgctgttgttgttgctgctgttgt
+206414/1
@?@DD8;DDHFH8EA4<A:<3A<FFHC@B@DD
@7760682/1
ctgtagcattgtaatttcttgttcttcttgtttcttttctttaacatttc
+7760682/1
@CCDFFFDDDHHHIIJIGIGEFGHIIJJJJEHIEHIGIIIJIJJJJJJII
@7293987/1
cctcatacgactctaattgtaaaaatgttatccatttttgggttaataac
+7293987/1
CCCFFFFFHHHHHJJIJJJJJJJJJJJJJJJJJJJJJJJJJJIIJJJJJJ
@7294016/1
tcattttcggtttcgtaggcaggtggaggccatcgcctggtcatgcataa
+7294016/1
CCCFFFFFHHDFHJJJJIJJJJJHIIIIIJJIJIIIJJJJJJJJJJJJJJ
@6258280/1
ccctcttcattttcggtttcgtaggcaggtggaggccatcgcctggtcat
+6258280/1
CCCFFFFFHHHHHJJJGIJJJIJJIJJJJDGIJJJIJJJJJJJJJJCHII
@870364/1
gtccatatttaactgctagagaagcgaatatagtgttg
+870364/1
@@@FF8DBDHBFFBEHGGGAGE<BBGBGBHEGC:CFF?
@4115724/1
aagacatcaatattttaaataaaatatttctctttcagaaggggaaatag
+4115724/1
CCCFFDFDHHF?ABG>EE@AHI@CHIHE>HEG4A@CHHGGHIEIBEHIIG
@4115901/1
cctcgtttcgcaattatccaatattatctatagaatatcagctgatatgt
+4115901/1
<@@DFFDFFBHHHDIIIEADHIIJI<HEHI@F@DG4C>DDADBGHCEFC@
@7762012/1
ctctttctttttttgttagactgatttgatagagcacggaaggtggaatt
+7762012/1
CCCFFFFFHHHHHJJIJJJJJJJJJJJJJJJJJJJJJJJIJJJ=CHHIJJ
@6258988/1
gctcttcatgccactgattgatgtcccaatggtccacacctttgtcacca
+6258988/1
CCCFFFFFHHHHHJJJJJJJJJJJJJJJJJJJHIJJJJJJJJJJJJIJJJ
@4662400/1
gcattaaaatccgaatcctttaatgaaattatctggagctcatcaagctt
+4662400/1
@@@FFDEDHHFFH<EGGGGIIIHIIGIIH@CFIJJJICG;FFHGGC:DA@
@6259393/1
ctggcctatgactcccaagctgctatgagtactatcatcagctggtgtag
+6259393/1
CCCFFFFFHHHHHIAHIIJJJJJJJJJIJHHIIJJJJJJJJJJJJBGGGI
@7762922/1
ctgggctacagatatctagaggttctgtatttcctgtgatcttgtctaag
+7762922/1
CCCFFFFFHHHHHJJJJJJJJJHJJJJIJJJJJJJJJJJJJJJJJJJJJJ
@6260049/1
cattcatttctcctggatcattataccacaattctggatgtaacctatca
+6260049/1
CCCFFFFFHHHHHJJJJJJJJJJJJJJJJJJJJJJJJIJJJJJJJJJJJI
@4117137/1
ccaccacaacaagctgtaatgcttggacggaagacttcagg
+4117137/1
@@@FFFFFFFAHBGFD:CF@<CBF@FF3@F?D0?B<B<B<B
@3084674/1
ctgttctgtaaaatccttcactggaaacagctatggtaacatctcgtttc
+3084674/1
@CCADDFFDHHGGIIGIIICH@C@EG<FHGIGIIBHECAGGIIIJJEGCH
@7296280/1
gtggtggcagaaccctacctcgaacttccatcatattgtttgatatcgcc
+7296280/1
@@BFDDDFHHGHHJJJJJJIJJJIIGGIIEIIGGGIIJGIIJIIIJGGIJ
@3084749/1
caggaataaagtcattaaccttcaaaatttttccgaggtt
+3084749/1
=<?DD3AD4FD?DGBFFFEBCHB>BECC@AHCG@7:??6B
@1954178/1
cagagactcgtccaatcagattgaaaaaaacaagttgtataacacaatta
+1954178/1
CC@FFFFAH<<CFGIIIIGFHG9<BHG>FEHG9DDFH@@<D9F@GHCGC>
@7298939/1
cccgatcaggcgctgacctggcggtagctttaatcatagttgatgtctgc
+7298939/1
CCCFFFFFHHHHHJJJJJJJJJJJFHIIIJJJJJJJJIJIJJJJJJJJJJ
@6817706/1
ctcccctctggtatccaaaggcactgttttcaccggaggaatttgtttgt
+6817706/1
CCCFFFFFHHHHHJJJJJJJJJJJIJIJJJJJJJJJJJJIIIJJJJJJJH
@7299093/1
tgctccagcaacagattcaaaaacatcacctagtgcttttggtacctcta
+7299093/1
@@@DDBDDHHHHHIJIGHIHDHGIIIJJJJIIIFHHGGHIIJBFHGGIII
@5716208/1
gtaaaacgtaagtggaagcataagctcccaattctttggtgataagaact
+5716208/1
CBCFFFFFHHHHHIIGIJJJIJJJJJJJJJJJJJJJJJJFHIJJJJJJJJ
@5298779/1
gttgttgaggctgctgtggtctctgctgttgctgttgttgctgaggctgc
+5298779/1
@@@DDDFFHHHFHIIIGHI;FFHGIIHEEEGEIIHIHGAGFHIIIID;DF
@5716472/1
gttcgtagtgaagaactgaaagcagatctaaatttctcaaatttctttct
+5716472/1
C@CFFDEFHHHHFIJJJJJJJIJJIHGJJ@?:CGHGGHAC9?DGGIIJJI
@872947/1
tctcattcttagttgtaacaactaggggcaccatgacgatagctttattc
+872947/1
@C@FDDDBFFHFAFHAEHG@AF>>HBHBB<FHGHIGGGBHG@FHBH@<DF
@4663827/1
caaagatagtaagttatttcttctaaattctgctctgataaattagaatc
+4663827/1
@@@FDFFDFHHGDFGGGCEHIIJ<@<FEIGH9AFHIHGIGEE9?FGDA>C
@4664367/1
atcgacaacaccgcttgtgcggcaatatgtttggcttgctgttttgt
+4664367/1
@@@FF>DAH?BADHAEGHIIIIIJFDCHC<<FHGIGCHCHEHIJIGH
@874165/1
gctgttgttgccactgctgctgctgcggc
+874165/1
?@@DDDDD?HHDAHG>F<FAFGFHECHBF
@4118186/1
ctgagatgaaggtggtctgctgggttgctggtcaccgggttgttgcctaa
+4118186/1
BCCDFDDFGHHBCC7CGGHHGIIC;GHGDGDEFHJJII@B@6@CFAGGGH
@874900/1
gtggatcaaaactcattaaatatttctgtaagcgaagaactgaggtaaaa
+874900/1
@B@FDFFFHFHHFIHGGIGGIGIIJJIIFIGGHBHGGGGF43?3???FHJ
@6262784/1
ttgcagttaaaccaagaacatgtggcctatcctctggaggaattccttta
+6262784/1
?@<DADDDFFF?CAFGGDBHGGC@<FHH@EFG<F>>DF@GFBFGIIGCHH
@6262857/1
ctcctaacaaggttgttaatctctctttcccgatcaggcgctgacctggc
+6262857/1
CCCFFFFFHHHHHIJIJJJJJJJJJJJJJJJJJJJJJJJJJJJJJJJJJJ
@875746/1
ggggacacttatcaggttgtatactgatttc
+875746/1
@@@FFFFDFDFHA@HFCFHCH@AHHHI@HAF
@8298760/1
ggggcactcggagtgaagcaattgaagaatggtggaggtggttggatata
+8298760/1
;@<DDFDFDDH<FHD@CEEFHHEHFGHF>BDB?B7?DG8BB7BD<8BDFC
@8298904/1
gtaggaaataagaaagcaagagaaggaagtgaggtacacagttgcagtcc
+8298904/1
CBCFFFFFHHHHHJJJJJJJJJJJJJJJJFIJJJHGIJJJJHIJJJJJJJ
@8299328/1
ggtctctgctgttgctgttgttgctgaggctgctgtggtctctgctgttg
+8299328/1
@CBFFFFFHHHHHJJJJHIJJJJJJJIJIJJJIIJDEHBGIIJJJIJJJI
@7301134/1
tgtgatcttgtctaagattgctttcgctgcggcatgctttgcttctttct
+7301134/1
@@@D7?DDFD2<CCFGFE>HEIIBEFFFAD<:AF:DDGGFIEFI?FFI@F
@1335728/1
ctctgctgttgctgttgttgctgaggctgctgtggtctctgctgttgctg
+1335728/1
@@@DFFFFHHGFDAGHGCFGGEI@=FGIIEIIGHGB?DHBAHGGB>D<44
@7301862/1
ctatattctcgtcagttttaatgcttccaacacgttgaactaaactt
+7301862/1
CCCFFFFFHHHHHJJJJJJHJJIJIJJIIIIIIIFHGHGGIJIIJJJ
@5301117/1
ggtttttgaaaaaattttggccaatagctgtgggttatatggtgattgat
+5301117/1
B@BDFFFFGHHHHGIJJIJJIIIIJJJJGJIIJJDGHGHIIJ?DDHIGIH
@5717846/1
cccgggtggaaatactggtggtggaggatatgaagtattataaggtacat
+5717846/1
@CCFFF<@FDBHFIGIHIJIJFGIGG???DHIJIG9BFEGGGIJJGHHGB
@7302019/1
gtttgatatcgccagtccaaattcttggacataggcgtcgttattgaaat
+7302019/1
CBCFFFFFHHHHHJJJJJJJJJJJJJJJJJJJJJJIJJJIIJJJJJJJJJ
@7302206/1
cttttatcataatgagatcaagtttttttcgaatcaaatgaagctgtatt
+7302206/1
@@@DDDBDHFHFBHHHGEEH<CAFHGIIIGIEDGGIGGGHBGGGA??D@F
@3088594/1
gcacatttggctgcggtacatttagctatcctgtagtttcgtcctatacc
+3088594/1
@@@DDDDDFAFHFHI8EH6FCHDH>FEAFGHEEBGFGHIIGDGH7BG<FF
@6264238/1
gtctgtgttgttctttttctattttcttggctttgagatacctacgccta
+6264238/1
CBCFFFFFHHHHHJJJJJJJJJJJJJJJJJJJJJJJJJJJJJJJJJJJJJ
@8300636/1
gtctcacccatgttaaattttttcagaatcatgtgattttttttcctttc
+8300636/1
@@@DA?DDDDDFCFE@EEHHGHIIGIIGGIGHGHIIEHIIEHIAC@FDGD
@3090170/1
cctaacaggaggtgcactggttacaggagatactggttgttg
+3090170/1
CCCFFFEFGGGGCEGGBHGIHFHEHE@:C3CEGCDGHDHGHI
@6265456/1
ggtacctagctctaaatgccacaagatgggcataataggcaggagcaggt
+6265456/1
=?:BDDDDHDHHHGBEDH@GDGHGIIIH?EBFFDBEED@BDCHGCHIEH9
@4667061/1
gaggaatttgtttgtgattttttattgtatcccaatcaattatgatactg
+4667061/1
@@CFDAEFFDD>DH@GGGJGHIJICCHGDGFGGF@FGG9@F<BDHF9B>@
@6265613/1
gtaagaatgccaaaagcctgtggggccagttctggaggatgaagttttct
+6265613/1
CCCFFFFFHHHHHJJJJJJJIJJJJJJJJIJJJJJJJJJJJJJJGIIJJJ
@3642330/1
gtaccgtacgctcaaacatgcaaatgtgacattattgactaaggccgatc
+3642330/1
BB@FFFDDHAHHHIJJEGCBGHGHIIC>FEGBCGE>DGHICFGGHJJBHG
@6265882/1
cgctgtagtacaaatttctatttccgattatttttcctttgatgctgctc
+6265882/1
???DDDADDDBC?EEIII4AC:<AA@6ABFE@BEI9?9DBD9?D9DDDBE
@6265906/1
gttgctgaggctgctgtggtctctgctgttgctgaggctgttgtggtctc
+6265906/1
BBCFFFFFHHHHHJJJHIIHIJIIJJJJHIJIJJHJJJJJHIIIIIHIII
@4120808/1
tggcaatgtgacctcaagttccatcctatca
+4120808/1
@<;DDD;B:CAAA?FGBH<@IGHEI9AFF9F
@881615/1
ggttgctggtcaccgggttgttgcctaacaggaggtgcactggttacagg
+881615/1
@@?DDF?DD;FHHJIIHEGEDCGBHEHGC>CCBBD?D@FGG@9.=BBHBD
@881758/1
cttaatggatggattttcacagcattatgacagtcttcaatgattagaag
+881758/1
B@CDDFFFHHHGHGJJIIIIGGGIIJGJIIJIEIJHIHIIFICEIIJFIJ
@3642956/1
cttgaaatctgtagcccaatattgattccagaacttccggcataatgagt
+3642956/1
@@@DDBDBHDAF>HIBIJIJGBFHAHHGIJIEGBFH4CFGHGDHBDG@??
@3643234/1
gttgccttaatctagccacttcagccttatgcctctcaaactcaagctgt
+3643234/1
@@@FFFFFGHGHDGHIICHIIIJIEGGICEIJEIIJJIHIIIIBFHFHCH
@7765542/1
cttctcttatagctgtcaactcatgttgcaaaacatgtaaaaattgacct
+7765542/1
CCCFFFFFHHHHHJJJJJJJJJJJJJJJJIJJJJJJJIIJJJJJJJJJJJ
@882252/1
gtttcttttttgatgttacagagtttagcggctcttgtttcatacttttt
+882252/1
CCCFFFFFHFDHGIHGGIIGEEHHG9E<FGDFFHHCHHJJEECHIIIG><
@2446261/1
gcacagaataatcttgtatgatgtctcttttggactacaataaaagttat
+2446261/1
@CCFFDFAHFFDDEDGFGGEHIEHHIIJ9FCHGEG>FGGEGH>FEH@DGE
@7302886/1
gttttatttacattttttgcctgaacacattgggtcgccatacctaaaac
+7302886/1
@@@FFFFFHGHHGJJEFHGHGHGJJIDGGIJEGIDFGGIIGGGIIJHIIG
@883772/1
gtgccatccattttatagctactctaaaaacacggtcttttccttccc
+883772/1
?=@DDEFFBBHFHEGII@H<AGF<F>EHIIBHG6:DF6DH@?99?FEE
@884636/1
tggaacaacatggacttcacaaagctctccaacaagaatttgtttttgtt
+884636/1
@@CFFFAEF<FHAHIIIFIGCEGGIII<DBHHIGHIGGHGEGDGH@GGGH
@7303885/1
gcttggtgtttgttttctcctactccgacaaacgccatcctctcattctt
+7303885/1
CCCFFFDDHHHHFIJJJJJJJJJJJJJJJJJJJJJJJJJJJJJJJJJJJJ
@885221/1
ggcatttctttcagaccaaaatttctttgtaaacaagttagtaaaat
+885221/1
@@@DDDDDFFDFF>GG:EC3CHEEE4EHHHHAHFB=FCEEEIFDII<
@5302932/1
ggttgccatatagccttaaaagggcaccccaactagttatgtgagggtga
+5302932/1
CCBFFFFFHHHHHJJJJJJJJJJJJJJJJJJJJJJJJIIJJIIIJJJFHH
@213386/1
cctggatctgatcttaacaagccttaagagaaatcttagctgacatatac
+213386/1
?@@DDBDDHFGFA<FF>?@ECFHGGI@F<EH9EA?EBCG9FECD3D<@F@
@5303418/1
gttctttcttgtcagcacagaataatcttgtatgatgtctcttttggact
+5303418/1
CCCFFFFFHHHHHJJJJJJJJJJJJJJJJJIJJJJJJIGJJJJJJJJJJJ
@3090854/1
ccacaactcatattgatcgtcaaatgaaacatacctcatacgactctaat
+3090854/1
@@@BDDDDHFF>FGBEGGEGIFGGG@CCHGIIGG@BCCAGHA1D:@BFHG
@4122972/1
cttcaagatagaacccaattctggcccaagaggagagcttttattgaata
+4122972/1
@CCFFFFFHHBBH<@DFDHHIJJJGDGE?EBFGDAAH?FECEBFGHHCFD
@7306421/1
ctgaggtttgtatctgttgcagtagttacatggctaccactcactatact
+7306421/1
CC@FFFBDHHHHHJJIHIJJJIFHGGJIJJJIIJJJJIJJIIJJJGJIJI
@5719285/1
caaaagtttgatcaaataaacactatacaagtttggtcaaatatatatgt
+5719285/1
@CCFFDBDHDHHHJJJJJIJJJGIJIIJIGGHHHJIJJIIHIJJIIIIIJ
@5305080/1
gtcgcgcattctgttgtatatttatgctcacttcaccaacattcatgaat
+5305080/1
CC@FFFFFHHHGHGHIIIIJJJJJJIJIJIIJJJJJJJJJIJIJJJJJJJ
@3092249/1
ctagtgcttcttccaaagcaaataatgaaacttgtgccatccattttata
+3092249/1
@@@FDEFFHHHHFHIIGEDGGIIHIJIJI>HEH>EGFHGHIIGIIJIE>B
@8304326/1
gggtgagtaacatcagctccgagaaatattacaggttcgttgaaaacctt
+8304326/1
?@@=BDDBDFDHFJJIIIIJJJJEIIJJJJJJJGICGGIIJJJJJGIJJJ
@214936/1
ctgctgtggtctctgctgttgttgttgttgctgaggctgctgtggtctct
+214936/1
CCCFFF4A?CFDDGC@BGIIIEFGEBB9ACCFGHEI=FF;?B999?<?@<
@4124092/1
cctggatggccttccaattctggctggtgatcaaaactaaatgcgatgtc
+4124092/1
@@@DDFFFGBFHHJG>ADGGHIJJIBAFFAC>>FGDFCHGIIGCG?FBGF
@5719614/1
ctcctcgactgccccgatgttggagcctatgctatccgtagtcgaggctg
+5719614/1
CCCFFBDAFDHHFIIIGGIIIIIGIIIIIIIIIIIIIIIIIFHIGIIIIG
@3092943/1
ctttgaagttgaataagttattattcttctaggtc
+3092943/1
@@CDDADD:C?ACGHEI>FHG@BIGFEII4EH922
@1963296/1
ctgtgactgatttttcttcaacatcaacaaatg
+1963296/1
?<;AB4=BD2ABAGB?B<CBCD3A::FFG;?EA
@6821656/1
gttaacttttggtggctttattatattactcctaattgaagagccttttc
+6821656/1
CCCFFFFFHHHHHIJJJJJJJJJJJJJJJJJJJJJJJIJJJIJJJJJJJJ
@3093236/1
ccaaggtctccttgaacaaatttacctaaagcaacaacacaattgtcggc
+3093236/1
@@@FF?ADFFHHFI@FBHEGHIIGEA@F<FG@FEHGGIIGCD9GG9BFHG
@1338054/1
gccattatcgcatcatacggaatctgccgagtccttccttctagtgcttc
+1338054/1
CCCFFFFFHGHHHJHIIJFIIIIIJEIGGIIGEEGHIIIHIJII>GGIIG
@7308534/1
ctgtttcatccgcaattttctggcggagctcttcagcatttagcagcatc
+7308534/1
CCCFFFFFHHHHHJJJJJJJJJJJJJJJJJJJJJJJJJJJJJJIJJJJJJ
@216087/1
gccatatttaacacacattttgtaaataattttcttaactttacacattt
+216087/1
B?@DDADFGHHHFI@GFEHCHGEHGIIJJFIIJ@B<@@FHHJJG@DFGHH
@5308215/1
ctgtcttcagcctcatgttataacattatgcagttcattacctaagatat
+5308215/1
@@CFFFFFHHGHHJJJJHGIJIJIIJIJJIJGIJJJJJJIGGHIJJGIGI
@7310015/1
cttcaaatagtacttcaccaaaaactttgtcagccgcttctataccacca
+7310015/1
@CCDFFFFHGHGFJJIIGGGIJJJJJJJJHIJJJJJJIJJJJJJIFHIIJ
@1965519/1
gttcttcttgtttcttttctttaacatttct
+1965519/1
@?;DD;?DA?DB8A:ECEDEC?HCEEAECCH
@887989/1
gtcgaacagcttccacagcttgtctgt
+887989/1
;=BDDDDFFHHFHGGJJBDHIIFFAH9
@888207/1
catccttcttttccggaaagaacctagtgtgatggcgtttctgtacc
+888207/1
CCCFFFFBDDDF?FHIHIEIEGIIIJBFHBGGGIHGI@F>FFGDGG4
@2449790/1
ctccagctaaggctgtatcatcaacttctaaaggtttccaataaacacct
+2449790/1
@@@DDDDBDBHHD>GBGGHGGGGIGIIIIJIJIDEH@@GCGAGHGIIG?@
@5720542/1
gttgtggaccagcttgtgcttgtcttccacccttttttttttgttccttt
+5720542/1
@@CFDFFFHHHHHJJJEGHHHHFGFHIJJJJIIJJJJJJJJIBHEE9EFF
@3646727/1
tgttgaccttacggggacacttatcaggttgtatactgatttcat
+3646727/1
@@@DD>DDBACF7?F@CEFHEH4EG@@<:?C0BAFC4?BFFDA9?
@3646784/1
aatctctgtatcaacaactgtaccagccggcacattcatatttctcccat
+3646784/1
@@?DFFFFHHHHDHIIBGIJ<CHHGGGGH<GBGHCHFGIIIJJIBGGI<B
@6270733/1
ggcacattgcagttgctatcatacattcttaatatctgtgtattaagcct
+6270733/1
CCCFFFFFHHHHFIJJJJJJJJJJJJJJJJJJJJJJJJJJHJJJJJJJJJ
@5720832/1
caatactttaagagcatttattgcagcttctttctgtgcatcatttttag
+5720832/1
CBCFFFFFHHHHHJJJJJJJJJJJJJJJJIJJJJJIHIJJJJIJJJJIIJ
@3095966/1
gctcaaacatgcaaatgtgacattattgac
+3095966/1
@@@FFFF8F>FAHEB<BEFIIIIDEB4C<<
@1965786/1
tcagataatcccatatcattgagacattaactt
+1965786/1
@<<D?A>BDA?D<GFEIGDGI>4CCEEHGCHCB
@7769727/1
gaagaatatttataaattttctcagtttcacttaaatcttgaaagatatt
+7769727/1
@@CFFFFFHHHHHJJGIIJJJJJJJJJJJJJJIJIIJJIIIIGHEEHIJJ
@4669361/1
tcgcatcatacggaatctgccgagtccttccttctagtgcttcttccaaa
+4669361/1
@@BADDFDDFHFBBGHGIHGHGGGGIDHCHBFGGEFEGGCGGGG>?DHH9
@7311300/1
tttctatatccatcggttcttcttcttttttccacgtgaaatctttaggc
+7311300/1
BBCFFFFFHHHHHJJJFHIJIJJJJJJJJJJJJJJJIIJJJJJJJJJ>AH
@4126981/1
gccaagatcagccgtgtttggtagaagcaggatga
+4126981/1
@@@FDFFABFHHHH:E:CGGGAEHF<9CE;FD<D9
@3648377/1
gcaattcaaaatttattttttgtgataaatggcagtaatcacct
+3648377/1
@C<DFFFFHBCBHHEHIGJHEIGFBHGIHH@BGII;<DI<DF@F
@3097329/1
ctaaataataaggacggctaaaagtacagactctag
+3097329/1
@@@DD;BDB?HDHEGG8EBA3?DE:CFHHG>FGDA<
@3097341/1
gtcacggtctcaacaagttccgttttttgga
+3097341/1
@@@DDAD;A?4AFE93:<CB9@E3?CF6@DA
@4127347/1
atcaaatattgataaactagtttcttcttcatcagg
+4127347/1
@@@DBDDBF>F8DA:AEFEC?C@?C@HGHCHC?@G<
@891496/1
tgtaacgattggaaaaataatcagaataagaacggtattgctctgcaggg
+891496/1
@@@DDFFDB;1CBGBH>FHG?H>HGCHDDG4?EA6?D=F@<BFA4DE9B0
@1341333/1
gctgttgttgccactgctgctgctgcggctgttgttgcctctgctgctgc
+1341333/1
@B@DBEDEHDFDHIGGHJJIEGIDHHIDHGEBGE@H@>DDGH9<@GGGEG
@1969584/1
ttgtaggccgcacatgtttgtgcttctgaagaggacat
+1969584/1
?@@DDFADH?HFGIIJDBHGFGHGG@FEGEGCG93?F@
@6274660/1
cttggctttgccgcgtgttgctgtacttgaggctgagatgaaggtggtct
+6274660/1
@@@FFFFFHHHHHJJFGGGIIIIFHIIJJIIJJJIFHGJIJIII=FGACH
@6274752/1
cttctttcttagatctaccagtgcccatggcagcaaatctacttgatcct
+6274752/1
CCCFFFFFHHHHHJJJJJJJJIJJJJJJJJJJJJJJJJJJJJJJJJJJJJ
@893122/1
acttcttattttttctctcatttctggg
+893122/1
CCCFDEEFFFHGHJJJJJIIIJJJIGII
@6274912/1
gcaattcttggttcaagatcattttaaactgtccttctgacacaccatct
+6274912/1
CCCFFFFFHHHHHJJJJJJJJJJJJJJJJJJJJJJJJJJJJJJJJJJJJJ
@6275062/1
gtggttgttgcctctgttgctgctgaggctgttgttgccactgctgctgc
+6275062/1
@?@DFFFDHGHHHGHGHHIIIGGIGFHDGGIIIGDGHGG@DHGGHEIDBC
@5723623/1
ctttctttcaacaaacacaagagctaaattatcctttttgaaatttttta
+5723623/1
@@@FFFFFBHAHHJGJIIJIJJIDHDBAHHGGHEIIJJJIIGAGIJJJIH
@7314020/1
tgtaattgcgataaggtttttcaggattgatagatacatcataatgatga
+7314020/1
@BBDFFFFHHGHHJIJAEHIIIJJJJIJIJHICGGGIJIJIIJJIGJGII
@6826822/1
gttagccattgcatgcctcaactcaagatcatggcataaatctgaaccat
+6826822/1
CCCFFFFFHHHHHJJJJJJJJJJJJJJJJJJJJJJJJJJJJJJJJJJJJJ
@5313493/1
ctcatgttataacattatgcagttcattacctaagatatttgttatgatc
+5313493/1
CCCFFFDFHHHHHJJJJJJJJJJJJJJJJJJJJJJIIIJJJJJJJJJJJI
@2451967/1
gtcccttcagttaatatgctttaactgacaacattcaatgttctgtaatt
+2451967/1
@@@FFFFFHHHHHJJBGGIIIJGAHHHIIFIGHJJJJIJDFGHGIIIJHI
@3098907/1
ctccaatcgcattccctttcacact
+3098907/1
@@@FFFFFHGAHHJGGHBHCCHGGG
@5313878/1
gtctgctgggttgctggtcaccgggttgttgcctaacaggaggtgcactg
+5313878/1
CCCFFFFFHHHHHJJJJIJJJJJJJHHJJJJJJJJJJJJJIJJFGIIJJJ
@8309670/1
agcgacttttgtccgaatctcatcagcaagaagaagtgcattaagcctgt
+8309670/1
CCCFFFFFHGHHHJJJJJJJJJJJJJJJJJJJJJJJIIJJJJJJJJJJJI
@2453223/1
ccctaggcaaggtacagcctcaccacctcaaccgaacacttctaggttac
+2453223/1
@@@DDDDDDF=F?EGG>GHFH3E@3C;?89EG3C@DH?BFHGEGC==C@B
@3651184/1
ggtaagtctttcagtctcatccacattttatgtgctgctaacctcttggc
+3651184/1
?@@DDEADDHHHHJGGIJBHHIBHFGIDGIJJIIIJIIGGGGHHIGIIBH
@3100510/1
ctctttatttactagaaactgctcttcttttttaataagttttttttttg
+3100510/1
CCCFFFFFHHGH?GGGEBHIJIJHGG@HJJGHGCHGEDC4DGHEBFHJH>
@4673265/1
gtcctgttggtccattaatataaaatggttcaacttctttggtgt
+4673265/1
@@@FFFFDD?DFFHIIIJJJBJEH@>>EAEGHDGHGHAHBFBDHD
@4673616/1
cgcagtcagagctatagtagttgaatggctggttttcaccaacattccag
+4673616/1
@@@DDDFADHHHDHIGEBHHHGHGH@EG@CGIAEHGIGIIJ<::BFDGCD
@4129741/1
ccttcatctggaatcagaagacaatggtcaatg
+4129741/1
C@@DFFDDFBAB?ECEEB9EHII<FEC9A9CB4
@8311869/1
ccatcattcgctcctcgactgccccgatgttggagcctatgctatccgta
+8311869/1
@CCFFFFFHFHHGJIJIJJJJJIGIJIJGIIGIJJJJJJEIIDHIJJJGI
@5724494/1
ccggtttctcaaaacatggtgctggatgaggaaatttttcataaagaagt
+5724494/1
@@@FDDDFHHHGHJJGIIIACHHJGBHGGGIGHIJJIJJEIIIFDGDGG?
@895828/1
accttataccgctatcatcctggctgttgccatttgattcg
+895828/1
@C@FFFDFFDD@F:CFFHHHGIIGHEFC4CG@@CD9?BDHE
@1972993/1
ctttttttaccaaaccggtattttccccttggcaacaaacagttgttttt
+1972993/1
@@@DDDDD?BDHD?H1CEB6CF>FFHIIIDC@FHFDGC@8BFEEHI==@D
@220281/1
ctcacacctggcactaaactgtaaagggcttcactgcaaaagtttgatca
+220281/1
=?@D?DBDBB3CFGBGGHIIIEF@HEGHH@;GDEHIG@@@BAB<BF@GIB
@1973540/1
ggaggtggttggatataattcccttcagcattataaggaaaaggcactga
+1973540/1
@C@DDDDD?FHDHGHIIBCHIFIIGIIFGECGCFGGGGGBGIGE?GGDG9
@8312319/1
gtcgaatactctgagcttgctgagcgactaatgccactgtgtccaca
+8312319/1
CCCFFFFFHHHHHJJIIJJJJJJJJJIIJJJJJJJIJJJJJIJJJJJ
@897546/1
ggctttttaaaataatacagacaattatga
+897546/1
CCCFFFFFGG8FHGGGEGHCAHGGGA4FHC
@2454408/1
ggaagtaagaggtctttcatttaatgttttttgaaaagcc
+2454408/1
@@@DFFFDHAFH:CE?FGGGGID<C>AFHHIFGEECFD9;
@898581/1
gctaaatcttcaagtacatagtacataactttagctgtcgtctttctttc
+898581/1
@CCFFFFFHGHHHGDFHIJJJHHHJJJJGIJIJGJJDHBAHGIIJJIIJJ
@3653392/1
ctttgttttccttcttttttatttttgcaaataatccgtgcagtatgttt
+3653392/1
CCCFFDFFHHHHHJJJIJJJJJIJJJIJCHGGIJJIJJIIGAHDHIJIJJ
@2455124/1
gtaaattgtaaaatgctaatatcctaacgttatc
+2455124/1
@@CF?DEFADFH<@EHGIBE4B4B<EHEAEHGHB
@3653982/1
ggtattttccccttggcaacaaacagttgttttttcctgatatagctcta
+3653982/1
??=DDDAAF4ADDBGH3EGAE=E@EDCH@AG3?FAGGIG9<@4F499BF<
@6281564/1
caggctttatgtttttgtattcttcaatggttgctgctaaatcttcaagt
+6281564/1
C@@FFFFFFHDHHJJJIJIIJHIHGIGIIIHHGJGIJJJIIJIIJIJIJH
@6829538/1
ccttaatctagccacttcagccttatgcctctcaaactcaagctgtcgct
+6829538/1
CCCFFFFFHHHHHJJJJJJJJJHIJGJJJIJJIJJJJIIJJIJIJHIJJH
@7317459/1
ctctgtacaaatatactgagcatatattttcaaatatttatctatcatat
+7317459/1
@@@DDDDFDHHHFIGGHIFGFGIIG@HFIJ@EHGIIGGGIHHIGIJGIIG
@7317581/1
gcacccggtcctggtccagattcctgttgtggaccagcttgtgcttgtct
+7317581/1
CCCFFFFFFHHHHJHJJJJHJJJJJJJJJJJJJJJJJJJJJHIJFIGIIJ
@6829760/1
aacattatgcagttcattacctaagatatttgttatgatctccggccaag
+6829760/1
CCCFFFFDFHHHHJIIJJIJJIJGHJJGHGHHJGIJIIJIJGHGHIIJJE
@7317878/1
gtcaaatatatatgtatcctattaatgctttaaacattaa
+7317878/1
;==?DDDDD<=C<E:CEEE:ADEFEFEI<@BFE9CA9<AE
@5317470/1
ttttaaaacatcttcttgttttctatgttctatttctgcttctctaggat
+5317470/1
CCCFFFFFHHHHHJJJJJIIJJJJJJJIJJJJJJJJJJJJJJJJJJJJJI
@7318632/1
gctgttgttgctgaggctgctgtggtctctgctgttgttgttgttgctga
+7318632/1
@@CFFFDEHDHGHEHIIIJIJGECFEHHIHIGIJIEHGFDFGD?GGGIH9
@8313101/1
ctcgaatctattatctcttggacaagttgttatattagtcactttatatg
+8313101/1
@@@DDDDAF?DDBCE@FFI@?EHG??HDBHFHE@CEFECGGGHIGBDHGI
@7775784/1
ctctgatttatctcatcttcatcatccaagccgtaatgaatggtgttgct
+7775784/1
CCCFFDEFHFHHHJJJJJJJJJJJJJJJIJJJJIJJJJHIIJJGGHIJJJ
@4675957/1
attaactttctgtagtatgtttacaaatgttgcagcattaagtcttctct
+4675957/1
@CCFFFDFGFHGHBHDHEJCFEEHHIIIICHHEH>FGGGIJ@?F<DHE@F
@4131516/1
ggctgttgttgccactgctgctgctgcggctgttg
+4131516/1
@@@DF;BDDDDDHBHHGGE<FGGHGG@<FD6D:<F
@3104887/1
tcaatatttatgatgctatctacaagtgtgacacaattt
+3104887/1
?@<DDD4=CFDBH@BG9BIE<EECH3<AD>9CFHID<4C
@5319114/1
ctccctttttgcagcttcttcaagagggatgggctctgaaggttgtattg
+5319114/1
CCCFFFFFHHHHHJJJIJJJJJJJIJJJJJJJJJJJJJIJJJFHIGIIJH
@7776438/1
ctccttttcccgtttttattatcgcttctaattttttctctcatttctgg
+7776438/1
?@@DFFFFHGHGDFEHIIIJJJEHIGGIIIIIJJJJJ;DHIGIIIJJIGJ
@3105364/1
ctgttctgtaaaatccttcactggaaa
+3105364/1
?;;4A?AA:4A<DEFEEII>A:C@AA3
@1976683/1
ctcctaacttttaagtttttaaatcttttatgaatccatggaatcagaat
+1976683/1
CCCFFFDDHHDFFE9CFHEGH@HH>HEGIIIIGIIHFIIF@GGGFHGGHE
@7320875/1
gatgatttgaggttcttgtggaattgtgacactttgatgttgtaaggtgc
+7320875/1
CCCFFFFFHHHHHHJJJJIJJJJJJJGJJJJJJJJJJJJIJJIJJJJHIJ
@5320001/1
gtttagtttcttttttgatgttacagagtttagcggctcttgtttcatac
+5320001/1
@@@D=BD?FAFFBBHIGB:CACHHGGCH?CEFGH:6@:@BDG?F8BC@==
@3655685/1
caacaagttccgttttttggagaggcaa
+3655685/1
@@<DDDDDDBFFBF;1CF:?<EDE;8:C
@1977561/1
gctagctttcttaaatctggttctctaatcatctgattagtagtaacgat
+1977561/1
@CCDFDFDHHHGHIIGIIGIHHEGHIIDIEGGIIJFHGHHGFG@FGIJIJ
@7777284/1
ccacaattcaagatctaatttcatgctgttattattttccttctttgctt
+7777284/1
@@@DDBDBHDDDCFEF?ACFFIDHIIHHEHFBFCDFHGIIIIGIHGGIII
@6831085/1
ctatacagtttcaaattactaacctgtttagaacgaagatgactgagttt
+6831085/1
CCCFFFFFHHHHHJJJJJJJJJJJJJHJJJJGHGHGIIIIIJJJJGJHJJ
@2457062/1
atttctttaagagtaagaatgccaaaagcctgtggggccagttctggagg
+2457062/1
CCCFFDDDBDHFD4E9<@DEEGGIG@?FGEEG:EH?CBG7FBB4FFG48/
@3656441/1
ctcttcacttcagcataaactggagtttttcccggaagcaccaccac
+3656441/1
???DDDDDD?CDDE9:E4B@EEA3A:?FEDFFEIEIIIIIDCDDB=;
@5321671/1
ttatcatcaacatctgacccttcacactcatcaagaacttggtaaactct
+5321671/1
@@@DDDDDF:C??2<?EB3<3<C<:AEB2ACE9?D4CDF9BA1?B>@DEF
@1978853/1
gttctcgttcccctgcacttacttccttaaaaaatatagatgaactaata
+1978853/1
@<@FFDADHDFAHGIIEFDF4:C@CHHEEGEIIAFGGGCE>@F9BHGGGI
@3657165/1
ctttactaaaaggctacacaaacaatcacctgaatccttagaattcaaaa
+3657165/1
@@@F?DBEHBHHG=FGEGIEC?FHIBC9:??EGGAAFG?DGAGGG@FBBG
@7778476/1
catactttttgaggtaatagtcctcaaatgttttatagaagcttccagga
+7778476/1
CCCFFFFFHHGHHJHIJIJJJJJJJJJJJJIJJJJIJJJJJIIJJIJJIJ
@223300/1
gtccaatcagattgaaaaaaacaagttgtataacacaattaaaaagtaat
+223300/1
@@@FFADFFHDFFIIJIJJJJJEGI?DGFCGFDHGD9B>FGDGHIGH=BD
@3106260/1
gtttgttttctcctactccgacaaacgccatcctctcattcttagttgta
+3106260/1
CCCFFFBE<AFHHIIGIICGGGGI3EGIIFHIJGHHHGIIIIJGG<=CBB
@223587/1
ctcatacgactctaattgtaaaaatgttatccat
+223587/1
@@@DDAD>FDHHFHC9:CA?F9FGGE29C<H??E
@5323634/1
ctgaggtctgtcaattcaccaggtgatatatttttgcacctgttataaat
+5323634/1
CCCFFFFFHHHHHJJJJJJIJJJEHJJJJJJJJJJJJJJJJJJJIJJJJJ
@5324687/1
ccacttctttgaactaagtacagcgaaattcttattcgattgaagtaaat
+5324687/1
BC@FFFFFFHHHHIFJGJHGJJJJJJJJJJJIJJIJJJIJJJGGIGHIJI
@3107722/1
cctatttctttgtgtcgaaatacaaggcaggaaatggtgaactgcctttc
+3107722/1
C@@FFFFFGHGHHGHIGJJJIGGIB@;GHIJJJ9CGH??9?FEHGGGG@G
@3107883/1
ggacaatttacaggcagttgaagataacatacaattttaattttattatt
+3107883/1
@<<DFFFF>FDHDG=E;A<<A?AA4BCFBHH?EHC99CDDGGC9@@F>@F
@4133975/1
gggaaatagtgattctgtagtgatataatttatcagcatt
+4133975/1
CCCFFFDBH?AFFIIBH>EDFGGGGII>FIIIJIJJJIG9
@224888/1
agaacttttaacaatgactgactaggatgttcagttaactttctagctaa
+224888/1
B@@DDDDDFGDFDIJJGGDHJBFEECHJIFCHIBFGGGEIEHIII9BGCD
@6284306/1
gctaatttaaaaattgaatagtttttatgaaatgagtcagaattttcgtt
+6284306/1
CCCFFFFFHHHHHJJJJJJJJIJGJJJJJJJJJJJJFHGIJJGIJJJJIJ
@1979895/1
gtcaaatccatctttgtaaataaaaaattaataacattaatatgaacaaa
+1979895/1
@?<BAEDDDBFFHEHIEFB<FAAGGA6GAGEIIJGJCCHIIGEG9BFGBG
@903400/1
cctcagagctaccttggcagctgctaattttgcttggtgtttgttttctc
+903400/1
@CCFBEFFHHGHHGJJGICEGGIJJGHIIIGIEIGIJHHIDCHCCGH9BF
@4678791/1
gtcacaactaacaatgggccacaactcatattgatcgtcaaatgaaacat
+4678791/1
?:?B=DBDF8D<:CEF@A@A=F;FACHFIECF94?CAGE;?9<B94?9BD
@225575/1
tgagcgactaatgccactgtgtccacaagaaaaaa
+225575/1
BB@FDFFFGDHDHI?FHIIHGEHHGH@H@GIIGIG
@5326450/1
cttgtagaagaccaatagggttgcccatcattcgctcctcgactgccccg
+5326450/1
CCCFFFFFHHHHHIIJJJJJHHIJJJJJJJJJJJJJJJJJJJJJJJJJJJ
@8317095/1
gagaaatttcaatttttgcaaattgttcgtagtgaagaactgaaagc
+8317095/1
@@@FFFFFHDFHFIGIIIHIIJJGGBHFCFHIFHIIIIJIJJJIFEG
@5326876/1
gggtgagtaacatcagctccgagaaatattacaggttcgttgaaaacctt
+5326876/1
BBCBDFFDHHHHHJJJJIJJJIJIJJJJJJJIJJJHJJJJJJJJJJIIJJ
@226305/1
agtaagtgatcattaagttcgccgatcttgtacaacattttacatgc
+226305/1
@@@DFFDD>DHHBHBGB@IGJIBHEGJDIC?DFGG>;@4DFC9BG4B
@6832479/1
gagtaatctctgtatcaacaactgtaccagccggcacattcatatttctc
+6832479/1
BBCDFFFFHHHHHJJJJJJJJJJJIJJJJJJJJJJJJJJJJJJJJJJJJJ
@6832533/1
ctctggctattttagcatggaatgtgatctccaagttgtgaatcaatttc
+6832533/1
CCCFFFFFHHHHHJJJJJJJJJJJJJJJJJJJJJIHIJIJJJJJJJJJJJ
@6832932/1
atatagcatcaataactctgtattagtctgcagaaaccaagaccgactta
+6832932/1
@@@BDD>?CBA<AF@FGG@IH:A<EHH@FGBHGGHCBGCFHGE>@G@FHH
@2458296/1
cttcaattcatccacttctccctgcagttcatccataattcagaaagaat
+2458296/1
@@@?BDBAFHFAF@3ECBGDCGHGIIBE>HE>E>BCF@DGGEEBHI:?;B
@7779072/1
ccttgcctttgcagctgttgtggtggttgttgcctctgttgctgctgagg
+7779072/1
CCCFFFFFHHHHHJJJJIJJHIJFGIGHIIJJJJJJJJJJJJJJJJJIJJ
@6833790/1
tatttggtaggacgtgctgtaccttgtatactagcatgactgactagata
+6833790/1
CCCFFFFDHHHHHJIJJJJGHIIJJJIJJGIJJJJJJJJJJIJIJJJJII
@1348961/1
ggcctatcctctggaggaattcctttaaactgatccatgat
+1348961/1
@<@DFFFDFHHHHJCGGEGGJJFGFEFGAAGCBEEFACGCD
@1348969/1
ctacttctgaatgatgttctacgttatcatcaacatctgacccttcacac
+1348969/1
@@@DDDBD8B>FDFGHBEBB?FGEHEHC9BFHHIIBCG4<<CG@GIIIIH
@1349064/1
gcaatgctgaagaaacaagacaaag
+1349064/1
@@7B;D;DHB8DFEHGIGGHCGHIG
@4137023/1
tggatatattcatgccacattccattccatgatttatta
+4137023/1
@@@DFFFFADFDFEHGIII>@FFHJ>HHG>HAH@HDHDF
@3658766/1
cttggctttgccgcttgttgctgtacttgaggctgag
+3658766/1
?8;DDDDBHGBHHFG>GGHEFGGHF><DHAFCGDE3?
@8317987/1
tacctttatattcactgtaaaatcaactgatatatatatatataacgtgc
+8317987/1
CCCFFFFFHHHHGJJJJJJJFJJJIIIJJJJJJJJJJJJJIIIHGGI9BD
@6284971/1
gcagcattaagtcttctctgcactgtgacagtcttcaagcactgagttag
+6284971/1
CCCFFFFFHHHHHJJJJJJJJJJJIHJJJJJHIJJJJJJJJJJJJJIJJJ
@6285072/1
atttgtttttcagtttgtttctgaaattcttcagtctctgttaggatagc
+6285072/1
@CCFFDFFHHHHHHIJJIJJJJJJJJJJJJJJJIJJJJJJJJIJJJJJJJ
@1983229/1
cggttcttcttcttttttccacgtga
+1983229/1
@@@BDDFFBFDFB@D:EFGFCFDF=8
@2460361/1
gagtaatctctgtatcaacaactgta
+2460361/1
=?@BDDD;BFDFDGFEICGG9E?;F4
@227778/1
agctgctgctaatgattcaaataagtcaccaaggacctttggcacatcca
+227778/1
CCCFFFFFHHHHDIIIJJJC<CCHHHIJJIEGJIIFFDGGIIGFG;FFHG
@227957/1
attaatctatagaaaattttccaaacagtatttagag
+227957/1
?<@FF?DD>CF<FHIEEH@EG@<H@GEAA4CA?9A?F
@909840/1
cagcttacaagccttagtaagcataaatttatgga
+909840/1
<1?DDDBD?H?8:AEABEHCG<BBBH>AF>@FHG9
@910004/1
gcctttgatagcaatcggtaaagttttgcctataagaacaatgagta
+910004/1
@@@DDDDAHDHHA::EHIFGI<A3CHB@EHEGIG@<GGII;FGBB?B
@2461272/1
ctaaatagaccttcagggtcttcatgggcttctatt
+2461272/1
CCCFFFFDGHFHHIIEIGGGGIJI<HF<FHIGIFII
@2461308/1
gtgaaataagtctagttctcttata
+2461308/1
@?@DD?2BFFA>F9EA<G>IHGI@E
@8319248/1
gtttttcaggtttactgaacttagctgtctctggttccaattctaacagt
+8319248/1
CCCFFFFFHGFHHJJJJJJJJIJJJJJIJJJJIJFHIJJJJJJJJJJJJJ
@3660373/1
cggaagtatttatggagtccatatttaactgctagagaagcgaatatagt
+3660373/1
@C@FFFDEHHHHHIEIJ<@CHIIIGIEHHGGIIIGGB>EGBHCHII@FHB
@8319450/1
agctgatgtatggtcaacatcaagaagaggctgcgtggtattttgaatct
+8319450/1
CCCFFDDBHDFHHCGFHGIIJJGIGFHGHIJJJCHFHI?BFGIJJGIJEI
@5329227/1
ctagtgcttctgtaaaacgccaataattgttctttcatgatactctcaag
+5329227/1
@@@FADDEAFHFHEGEGFGEGEEFHHIGDHHGE@ACCGGGH<DGIG<DFG
@7328065/1
gtccttccttctagtgcttcttccaaagcaaataatgaaacttgtgccat
+7328065/1
CCCFFFFFHFHHHGCGHGJIJJJJJJIJIIIJJJJJIJIGIIJIJIJJJI
@7780405/1
ggttgttccaggccttggtaaatttgggtcccatgctatgggtgaa
+7780405/1
CCBFFFFFHHHGHJJJJJIIJJIJJJJJJJJJJJJJIJJJJJGIJJ
@7328505/1
ctaatatcctaacgttatcaggttttgggt
+7328505/1
@@@DDDDAFFBB???E:CF<ECA<CGC>6?
@7328967/1
ctctgctgttgctgttgttgctgaggctgctgtggtctctgctgttgttg
+7328967/1
CCCFFFFFHHHHHJJIJIJJJJJJIJJJJJIJHIJDHIJJJJJIIJJHIE
@5330874/1
ctctgatttatctcatcttcatcatccaagccg
+5330874/1
@@@DDDD??CDFDGGHIB?ACHEH>BBFDAGGI
@4683046/1
cttttgggcggtaccatggtataactatcttattgagataattatctttt
+4683046/1
CCCFFFFFHDDDFHHBBDG?DGHHIBEGFHG@FAFBFGIIIIJIJJJGGI
@4683406/1
gtttcttttctttaacatttctcacagaacgg
+4683406/1
?@@DDDDDDBFFHIIGGIIII>D<FEFH<BEG
@7782460/1
ctctgctgttgctgttgttgctgaggctgctgtggtctctgctgttgctg
+7782460/1
@CCFFFFFHHHGHJHIJJJICHIGJJJJJHJIEHHBGGGGHIIIIJJFDH
@7783138/1
tgttgttgttgctgaggctgctgtggtctctgctgttgctgaggctgttg
+7783138/1
CC@FFDDFFFGHHGGGIHJJIIGHBGEGGGIIJHJJIFIJGBFDEIDIIG
@5332771/1
cagtgactctattaggagaatatgaagcatgactcatagcttggagg
+5332771/1
CCCDFFFFHHHHHJJJJJJJJJJJJJJJJJJJJJJJJJJJJJJJIJJ
@228983/1
ctcttctggaaagcagctcttgcagcattgacactg
+228983/1
@@@DDDDDHHFFFHGGAB:CB>A<:C@FHE@E49C<
@910724/1
gcttgtttttcaggtcatggcagactctgagaacttttaacaatgactga
+910724/1
@??DD=BB:C3DF@<CEGFEEFFFFBECEFFE9CGC>ECDFDD?<9<<@?
@910835/1
ctaacgttatcaggttttgggtagttgggtaatattttgataacgtggat
+910835/1
@@@FF?BDFHDFHI@@EGGBG8CG@HHEGFFFBDGHIIIIEIHIBCAFDH
@5334191/1
ccagtgaaaaattgtttgccacgcatgtcccatactccctggttgggaag
+5334191/1
@@@DDDFFGHHHGJGIJIBHIJIGJIIJIGIGGIHGHHJJIIHHIIJGEH
@5334208/1
gtcgggacttgaaaagaaagaccttcccactggggtgtatgtcattgagg
+5334208/1
@@BFFFFFHHHHHJJJJJJJJJJIJIIJJJJJJJJ@FFHHJJJJJJIIJJ
@3112893/1
ctacaattttgttttgtttctcctccatttccaattattttctttttctg
+3112893/1
CC@FFFFDF?FFHHIJIJIIIJIIC>GHIJIIGIIIJFCGDDF@GHIGII
@1985718/1
ggctgagctttataaaatgcagtggccgacacatcaat
+1985718/1
@C@FFAD>FAFD?GGI<4CIFBAFDFD<F<D8B9BAGH
@3665956/1
gcttctttctgtgcatcatttttagattttcctgcaccg
+3665956/1
=1;B?DDDFH?B4CDHGGEGCHGCFHI:AFFH4<?BFC?
@230443/1
ttgaagttggttcagctgtagtctgtctgca
+230443/1
@@@BADADDHHFHIIEHG9FCDHGCFGHG>E
@230479/1
gtctccttcaacaatcgtcggtacaatgtaatatgagttttctttgtttt
+230479/1
C@CFFFFFGHHGHJJIIHGGHAHGGGHC?CF?DDF@AFGHIDG>GGBBGI
@8322570/1
gccacttctttgaactaagtacagcgaaattcttattcgattgaagtaaa
+8322570/1
CCCFFFFFGDHHHIGJGHHIFGIJIIGGIJJIIGJJJIGIJJJJGHBFHD
@4141102/1
tgtctttgtgtcttgcacgacctttggattgaatataagaccttgttgtt
+4141102/1
@@?DFAADHGF?DGJIJIH1CGHJDII9BGGCCHGHGGE9?;?<DD4B8?
@4141370/1
ctcatacttaatccaatgacatggggaagtcaattgctaatattgccatc
+4141370/1
@C@DBBDDFFFGFGGBGAHHI@HG<FG>1<CGDA>@FEEGICDHGBDDDB
@6289255/1
cccagcagcatagttcaatgtaggttaccacatcaacatcgtcatatagc
+6289255/1
CCCFFFFFHHHHHHIJJJJJIJJJHJIJJJJJJJJJJJJJJJJIJJJJII
@6289399/1
gccgtaggaaataagaaagcaagagaaggaagtgaggtacacagttgcag
+6289399/1
BCCFDFFFHHHHHJJJJJJJJJJJJJJJJJJJHIJJJGHIJJJJIJJJJJ
@7331525/1
caggagatactggttgttgttgaggtggtagttgagtttggtgggtaggg
+7331525/1
@@@FDDADHHHDF:AGCFEIIIIGG<CEEEEFCH<C9B<9DBFG@7BFHI
@6289544/1
ctctttatttactagaaactgctcttcttttttaataagttttttttggg
+6289544/1
@CCFFFFFHGHHHGIGHIJJJJJJJJJJJJJJJGIJJIIFIIJJJJIGIG
@7332085/1
gtgaaattattggtatttcttttttccaaattgcctctccattcaattga
+7332085/1
CCCFFFFFHHHHHFHIJJJJJJJJJJJJJIJJJJJJJJJJJJJJJJJJJJ
@5337080/1
tgtaatttcttgttcttcttgtttcttttctttaacatttctcacagaac
+5337080/1
?;=DDDDDHBDBAEGHIGEHGCEE@CHGIAHHGCHH@FHIIGEH?F<GDH
@8324388/1
ctcccaagctgctatgagtactatcatcagctggtgtagaattacagaat
+8324388/1
CCCFFFFFHHHHHJJJJJJJJJJJJJJJJJJJJJFHGHJJJJJJJJJJJI
@7332608/1
cggtaaagttttgcctataagaacaatgagtaagagcttgcaagaggtaa
+7332608/1
@@@DFFEDDFHGGJJJJJJJJJJIJGIIJJCHHEGGEGFFGIEHICHBBD
@8325141/1
gctgcgtggtattttgaatctgaataccatactttttgaggtaatagtcc
+8325141/1
CCCFFFFFHFHHHJJJJJJJJJJJJJJJJJJJJJJJJJJJIFGIJIJIJJ
@6291003/1
ggaagtaagtgcaggggaacgagaaccaatttcttttttaaaataatcag
+6291003/1
CCCFFEFFHHHHHJJJJJJJJJJIJJJJJJJJJJJJJJJJJJJJJJJJJJ
@7333136/1
tccggtttctcaaaacatggtgctggatgaggaaatttttcataaagaag
+7333136/1
CCCFFFFFHGHHHJJJJJJJHIIJJJJJJJJJJJJJJJJJJJJJJJJGIJ
@8325519/1
gctgttgttgccactgctgctgctgaggctgttgttgcctctgctgctgc
+8325519/1
CCCFFFFFHHHHHJJJJJJJJJJJJHJJJJJHIJJJJJJJJJJJJJJJJJ
@1354497/1
cgcctatcagcccatgaaacaaaatgtaatctctgttcttttttgaaacg
+1354497/1
@@@FFFFDFHBHFIIIIJEEHGGGHI@DB>CHGGIGCFGIGJGGD=B9FG
@4689191/1
agctggttgccttaaaacaatatcaagagcttggattgcctcctgcggac
+4689191/1
@C@DDFDFHFHHHGGGGIJ=HH@HBGFEHCIGCGGHAA@GC@DHFDGF<@
@8325906/1
gcgtagcatactttatcgtaacggtcatttctttttcttgatctctttca
+8325906/1
CCCDFFFFHHHHHJJJJJHIJJJIGIJJJJJJJJJJJJJJJJJJJJJJJI
@1986708/1
cgacgacactttttagtaccgggctta
+1986708/1
??<1A:DDDDF3C>FFH>HD<:C6GDC
@912499/1
gtccttctgacacaccatctctgtaaaagaggatagcttgaggcttatac
+912499/1
@@@FFDFDDBHBH;GHIJJJIGIIIIIIJIGE8EBGH<@F@<FHCGGCHI
@6292385/1
ccgtgatctaatatttgagcagaaggtgctggtgcatgtaatactttgta
+6292385/1
@BCDDFFFHHHHHJJJJGIJJJJJJJFHIJJJHIJJJJIJJJJJJJJJJJ
@912968/1
cgcaaggtaacgtaaaacaatatctattcaacaaaggaata
+912968/1
@@@F?DBAFAHHFIG?EEBAFHHIEGBEHIEGHEHGCGGIC
@5732331/1
ctctgataaattagaatcatcccatagcaaatggtatttggtaggacgtg
+5732331/1
CCCFFFFFHHHHHJIJJJJJJJJJJJJJJJJJJJHIIJJJJHIJJJJJJJ
@5340567/1
ggcggttgttgccactgctgttgttgaggctgctgtggtctctgctgttg
+5340567/1
?;@DF@DDDHFHGGDHIBHDHEGDAFFFDHHIA9DBFGGD<DEHC@BGGC
@4142658/1
gcctcttgttttgcttcttttttttgacctaccctt
+4142658/1
@CCFFFFFDDAD?EFHFBAH>HAF6??BD9<FGH>F
@6293247/1
tcatacgactctaattgtaaaaatgttatccatttttgggttaataacgc
+6293247/1
CCCFFFFFHHGHHJJJJJIJJJJJJJJJJJGIJJJJJJJJHHIJJJJJJJ
@3115211/1
ggtcattccaatcttgatgcatgatgaaatcatgaagtctaggaaagaaa
+3115211/1
@@@FFFFFHG?FBHD9ADEGBIICECFAEGD>F@HGFDD<B@G<GGGHGE
@5732942/1
gccaagagaaaagctaactccccttccgggtcatctacatgtcgaagcaa
+5732942/1
CCCFFFFFHHHHHJJIJJJJJJJJJJJJJJHJJJJJJJJJJJJJHHIJII
@6293445/1
cggcagcttttacctcattttcactcagaagaaataatatctcagcacca
+6293445/1
CCCFFFFFHHHHHJJJJJJIJJJJJJJJIJJJIJJJJJJJJJJJJJJJJJ
@5733090/1
cctcaagttccatcctatcattgccaattggtagtggatctctagtataa
+5733090/1
CCCFFFFFHHHHHJJJJJJJJJJJJJJJJJIFGHHIJGGIJIJJIHGJJJ
@8326448/1
caggaacttcccagtcatcaggaataaagtcattaaccttcaaaattttt
+8326448/1
@CCFFFFFHHFHHJHJJJJJJJJIJJJJJHHHIIGIJJJJJJJJJJJJJJ
@6842839/1
cttctgatagcctgcaattcttggttcaagatcattttaaactgtccttc
+6842839/1
CCCFFFFFHHHHHJJJJJJJJJJJEHIIJJJJJJJJJJIJJJJIIIJJJI
@7788582/1
ggcagcttttacctcattttcactcagaagaaataatatctcagcaccaa
+7788582/1
@CCFFFFFHHHFHGJJJJJJJIJIJJJIIJIJJJJJJJJJJJJJGIJJJI
@6843462/1
tggggaagttttatttacattttttgcctgaacacattgggtcgccatac
+6843462/1
CCCFFFFFHHHHHJJJJJJJJJJJJIIJJJJJJJJJJJJJJIJJJJJJJJ
@4690740/1
gaccttctgaaacaccatctcgatacagaataattctatgaggct
+4690740/1
@<@DFFFFHGHHHJJI?HGIIIGIIIIG@GEGICHG@FGCEFCEG
@5342434/1
atataagattacaattcttaacattttttctttaaacaaagaacattgga
+5342434/1
CCCFFFFFHHHHHJJJJJJJJIGJJJJJJJJJIJJJJJIJJJJJIJJJJI
@5342502/1
ctccaaacaatcttttcagcacttatccaatgagcaacgacttcactcgt
+5342502/1
CCCFFFFFHHHHHJJJJJJJJJJJJJJJJJJJJJJJJJJJJJJJJJJJJH
@8328011/1
ccgattatttttcctttgatgctgctcaatttaccttcatccttgttttc
+8328011/1
CCCFFFFFHHHHHJJJJJJJJHJJIJJIHHIIHJJJJJJJJJJJJIIJJJ
@5343290/1
ctcatcttgtaatttagcacattcatctttgctgaggtttgtatctgttg
+5343290/1
CCCFFFFFHHHHHJJJJJJJJJJJJJJJJJJJJJIJJGHJJIJJJJIIJI
@4692268/1
gagccaacagtaagacatggtagatgaggatactttaatctaatattata
+4692268/1
@@@1DDDDFB:CFCAF?FF9C@D9@FHFCEAFAGBFFDBGFEEF>FEFFD
@4692624/1
ggcaagtaagtaccatatctatgttgtacaaataacaatctactcctgca
+4692624/1
@@@DDDDDFFFAFBGE<EIIIEFEHCFHIIBEFDCGEFEFEGFCFCCGDD
@7790775/1
atcaaaactaaatgcgatgtcttcctctatttcttgattattaatagttt
+7790775/1
<BBFFFFFHHHHHJJJJJJJJJJJJJJJJJJJJJJJJJJJJJIJJJJHIJ
@7337137/1
atcaggatgtgctttttttctttctaattcttcaagaagtccttcatctt
+7337137/1
@CCFFFDFHHHGHJJJJJJIJJJJJJJJJJJJJJJIJGIHIIJIJJJJJJ
@7337275/1
tgttctttttctattttcttggctttgagatacctacgcctatcagccca
+7337275/1
CCBFFFFFHHHHHJJJJJJJIJJJJJIJIJIJJJJJJJJJJJJJJIIJJJ
@7337397/1
gcccatcattcgctcctcgactgccccgatgttggagcctatgctatccg
+7337397/1
CCCFFFFFHHHHHJJJJJJJJJJJJJJJHJJIJJJJJJJJJJJJJJJJJI
@7791679/1
caagaatgctgttaatgcctccaagcttaacattgattttaaggcaa
+7791679/1
@7=DDADBDHHAF?GFF<FI>DGCDCGGDAD>GGA<ECGFEIGE>DA
@4694038/1
ctgcaatttccaagaaactttacttttcacaaataaatataaaaagaaaa
+4694038/1
@C@FFFFFHHHHHIIJIFIIGHHCCHGGIIGGDHEGHHGIG9GGDHBHFF
@3668760/1
gctgacttgggaggtttggtgcccgcccgccatattgtagctttggtggt
+3668760/1
@@@DDDDAHHHBFI;EG;FGH@GEFFIEGIG:@9D@8?D>FFGGII@DE;
@6298181/1
tctaaattgtcatcaagctctccccttccatgcaataaacggcatgtctc
+6298181/1
CCCFFFFFHHHHHJJJJJJJJJJJJJJJJJJJJJJJJIJJJJJJJJJJJI
@1362131/1
ggcttgtctaacttgaccaacggtaaaagcaggaggttgtt
+1362131/1
@@@FFFDDADFHHIG<FHGI<DE<CFEGECDHG@@G@?DF2
@6298644/1
gtgtagaggtgcaggctggccatgttgaatagcttgctgtggtggtacag
+6298644/1
BBBDFFFFHHHHHJJJJJJJJJJJJJJHIIGIJJJJJJJIIJIIJIIJJJ
@5734367/1
ccggtctttctcgataatcaagtgttggtgcattcataattcgggcctta
+5734367/1
BCCFFFFFHHHHHJJJJJJJJJFHIIJJHHH@CGIJJIHHIJJJJJJJJJ
@2467319/1
ctagaatcccacatggcaggaagttttctcgcaacttaggttatgcgaag
+2467319/1
CCCFFDDFHHHHAHIIIGGII9FCDHIHFH7EFDGIJGC>DDHGBFHCHI
@6848123/1
gcccaatattgattccagaacttccggcataatgagtacatcatttacat
+6848123/1
CCCFFFFFHHHHHJJJJJJJJJJJJJJJJJJJJJJJHIJJJJJJJJJJJJ
@1364380/1
gtaggccgcacatgtttgtgcttctgaagaggacatccccgtaccataa
+1364380/1
@@@FFDDFHFHFFGIIJGF@BCAH>FFEDD;D;D>FHIECGHGADHEID
@7339821/1
gggatcatatcgtacaataagattacatttgggtagctcgatcccttctt
+7339821/1
?@@DADDFHHHDFIDHIECEBHHHIGCEHEH<EC@AG><:?FBD;BGGGI
@8331463/1
ctcaatgatttcctccttccaaaaaaatacagcaagtctggtaaatttat
+8331463/1
CCCFFFFFHHHHHJJJJJJJJJJJJJJJJJJJJJJJHIJJJGHIJJJJJJ
@7340849/1
tgtttcttttctttaacatttctcacagaacggttgccatatagccttaa
+7340849/1
@C@FFFFFHHHHHJJJJJJJJJJJJJJJJJJJJHIJJJJJJJJJJJJJJJ
@7794695/1
ctgctgctgttgttgttgctgctgttgttgttgttgaggttgattagaag
+7794695/1
CCCFFFFFHHHHHJJIJJJJJJJJIJJIIJJJJJJIGIJDGGIJJJIJJF
@7341000/1
ccgtacttctagcattagaagtttcttctccagctaaggctgtatcatca
+7341000/1
?;@ADDDDAHBB?AFFHIII@<<BFDHGHBDBHCHIIE>G@E8HHFIIG9
@4695458/1
tccgagaaattctaacctctgattag
+4695458/1
@@<DDDDDACBB2:C::BFHIBAFEC
@7341066/1
ctgccgaatgccacaattggtaagtgaatttcgagcatgatcaggattgg
+7341066/1
CC@FFFFAFHHFDFGEHIJICHHGHHIGIIIIJJIIGIJGHHIIGGIJJJ
@8332705/1
aggaaaaccagattttggattgaggtgataacatatttcggcaacat
+8332705/1
??@DDBDDDFF?FFBA9@3<A:FC?FDHIDF??FF@?<?G?08D89B
@2469376/1
cttgtaggaactggactgcattaaaatcc
+2469376/1
@@@DDADDFHFFF93C3AFHGD@9EHGCE
@7341598/1
atcttcaacgaatcaaattcactttgaggaactctctgatttatctcatc
+7341598/1
CCCFFFFFHHHHHJJJHIJJJJJJJJHIJCCHGIIJJJIJJJHIJJJJJJ
@4696407/1
atcagtttgagatactgtaatgcattgtaggccgcacatgtttg
+4696407/1
<<@DFDDFFHHGDHIGBAFHG@IECHGHF4AEB6FEFHEGHH<B
@6300994/1
atataattcccttcagcattataaggaaaaggcactgactgtgtgtaata
+6300994/1
CCCFFFFFHHHHHJJJJJJJJJJJJJJJJJJJJJJJJJJJJHIIIIJJJJ
@7342144/1
ctggtattatgagtgttacttctcatcctaggacgtccacctcgaactga
+7342144/1
BCCFDFFFHHHHHFGHIJJJJJJJJJJJJJJJJJJJJJJJJJJJGIIJJJ
@2470226/1
gaacggtattgctctgcagggaacggcgacataggtgtctgc
+2470226/1
@@@DDAADBFHFAEEGII;EGGCFDBH6D0@@<=A=F<@FGE
@7342526/1
ccacattttatgtgctgctaacctcttggcaatttttttcgatttgccag
+7342526/1
CCCFFFFFHHHHHIIJJJJIJJJIJJJJJJJJJJJJJJJJJJJJJJJJJJ
@6301800/1
tctggagctcatcaagcttcggtccgactgatgatttgaggttcttgtgg
+6301800/1
CCCFFFFFHHGHHJJJJJJJBHHIJJHJJJHJJIIJJJIJJGHIJJJIJJ
@1989994/1
ctttagtgaactggtcatcaactgagaggccaaactccttcaggcatggg
+1989994/1
C@@FFFBDFHHHHGHIJJFIIJIGJIH@A1CGHIIAC?BCHI@HGHGI<@
@234211/1
ggcacatccacgatttcggcagcttttacctcattttcactcagaagaaa
+234211/1
@CCADDFFFHHHDGGIIGDGHIIJJIGDIIIIJEIBFIEGGGBDECD9CF
@5734842/1
ctataagaacaatgagtgagagcttgcaagaggtaacttctgtcttgaaa
+5734842/1
@@;DBDBDFH?FFEAFE@DFIIGGBCBFHC@8CCEGEHCBGCHDEF?FGG
@4698462/1
atataagattacaattcttaacattttttctttaaacaaagaacattgga
+4698462/1
@@@FFADD?FHDAHHDHIII<BHGIEHIGIHGIF?ED4?F3D@G>FHHG3
@4146153/1
gccaaaatttgttcacactgttcctggctgagagtaat
+4146153/1
CCCFFFFFHGFH?H9FGHGBCDFGCG@CEEHGIJGIDG
@1990854/1
attcatttctcctggatcattataccacaattctggatgtaacctatcag
+1990854/1
@@@DDDDD??FHHIBEDGIIF9H>HHGIGIIGIIIIII@CFFHHGHGGEH
@4146312/1
tttgtaactattttattttcactgtcatctaataattctttagcctctaa
+4146312/1
@@@FDADDHHFHHJEGHGII@HIICHIJHGICGHIECHGEGHIEHII@DH
@4146475/1
gttttttaagtgcatgttgaacatattc
+4146475/1
@@@DDDADFFDDHDEFFGFGGGHIG<DG
@1365165/1
caaatgttgcagcattaagtcttctctgcactgtgacagtcttcaagcac
+1365165/1
@@7BDFDFFHGGHJJIJBHEEGEII@FHIIGGEFDD@9?9CGGGGHG>FE
@8334472/1
gtggaggccatcgcctggtcatgcataattcttgtagaagaccaataggg
+8334472/1
@BBFFFFFHHHHHJJJJJGHIJJIIIJJJJJJJJJJJJJJJJJGHJJJJJ
@6850010/1
atcatggagacattaacttgcgtagcatactttatcgtaacggtcatttc
+6850010/1
@@@DD??DAFFF?GFFFG4<A8<ACDEIIEIIAFD@G:?B???07?F9D?
@6850296/1
gtccttctgacacaccatctctgtaaaagaggatagcttgaggcttatac
+6850296/1
C@@FFFFFGHHHGIJGIJJJJJJIJJJJIIJJJJIJIJJJJJJJJJJJIJ
@8335297/1
tgatttcctccagcacctcttctttgtctccaacccctacctcttcctcg
+8335297/1
CCCFFFFFHHHHHJJJJJJJJJJJJJJJJJJJJJJJJJJJJJJJJJJJJI
@2473687/1
gtcactattaaagttgatttgtcttatagacttgacaattttttcttttc
+2473687/1
B@@FDFDFHHGHHGGIICFJGEIIIIIGHCH@H9C>HGGI9EDHIDFEG<
@5350195/1
ggtcgccatacctaaaaccgtatctccaaccctcttcacttcagcataaa
+5350195/1
CCBFFFFFHHHHHJJJJJJJJIHJJJJJJJJJJJJJJJJJJJJJJJJJIG
@1366594/1
ttgttgttgttgaccccatggttgtcgaggagg
+1366594/1
@@@DDDDDBCD3C@EHGEGF?A<B89CCH0??6
@7798234/1
gctcgtgccattgcgccaggtgtccggtcttcactgcagcctgactggtg
+7798234/1
CCCFFDFFHHHHHJJJJJJJAFFGHIJGGHIJJJHHIIIJJHJJJFHICH
@1367547/1
acggaaggtggaatttttgcattttttataac
+1367547/1
:??D=1=;BDBF?DF>4A?CH@BA>4?C>DF@
@8337322/1
catgaaacaaaatgtaatctctgttcttttttgaaacgaaatagtttttt
+8337322/1
CCCFFFFFHHHHHJHGIIJHIJIHJIJJJJJJJJJJJIJJJIIJHIIJJJ
@6303341/1
gtccttttatcataatgagatcaagtttttttcgaatcaaatgaagctgt
+6303341/1
BCCFFFFFHHHHHJJJJJJJJJJJJJJJJJJJJJJJJJJJJJJHHJJJJH
@4702589/1
gtgcttttggtacctctacatcttcagcttcttcaccaactaag
+4702589/1
C@@FFFFBHFDFBHGIICEIIGGJCIHGIGHHJCG<GHEGGEGG
@8337608/1
cacacctttgtcaccactatattcaccaaccgttaacggagtttgctgtc
+8337608/1
@@@DDFFFHHHGFIIJJJIGJIFIIIIIJJJFGIJJJJGGIJJJJIJIEG
@5352717/1
cggcataatgagtacatcatttacatcaccgtgatctaatatttgagcag
+5352717/1
??@DFDDDHBDHFGHIIIFGFGGIHHIGEGGCCACDHGDGGHEHGI@FGG
@3671755/1
ctttttcaaaaccttcttccagcatagcttcaatttcattgtcg
+3671755/1
@@CFFFDDFHFAAHDGIJH@HGIGGHHFAHBH>AFIIIJJ<<FH
@235589/1
ctttcagataaatttattgagctggaacatagttttaaactgacttgaac
+235589/1
CCCFFFFFHGHHHIIJJJIIJJGJGFHIJGGEFEFHGJJJDBDH<GEGII
@6851820/1
tcttttttaagtaacaaagcttcagtaaataacaaagaatggaaggccaa
+6851820/1
CCCFFFFFHHHHHJJJJJJJJJJJJIIJJJJJJJJJJJJJJJJJJJJJIJ
@3672243/1
cccgcttctttccaaatctggacattatattgataagtgtatttatacct
+3672243/1
CC@FFFFAFHHHHHEHIGIIIIGCCHIECGHHGGGIIC@:CD>4CDH<FG
@6851973/1
ctctgcactgtgacagtcttcaagcactgagttagaataccaacctgaat
+6851973/1
CCCFFFFFHHHHHJJJHIJJJJJJJJJJJJJHJJJJJJJJIJJJJJJJIJ
@4147623/1
ttgccatcaacgttcactgtctataaaaatacaag
+4147623/1
@@@FFFDFHGGDDGHIEC>AEEHGGG@HHI>??G<
@5354419/1
tgttttcaaagttgataaataatattaatgaaactaaaaacttcaaaaaa
+5354419/1
BCBFFFEEHFFFHGIIJIJIIJJIJJGIGEHGHIHIIIIJJIJJJIIJIJ
@236536/1
tgaaattattggtatttcttttttccaa
+236536/1
=@;ADDADF>FF22?FECIG<E38A<<C
@5354501/1
tctgcactgtgacagtcttcaagcactgagttagaataccaacctgaatt
+5354501/1
CCCFFFFFHHHHHJIHIIJJJJJJJJJJJJIIJJJJJJJIIJJIJJJJJJ
@6303663/1
cagaatcaaaatggttgtcatcccataaaacatgataatgacttggccgg
+6303663/1
?BBFFFFFHHHHHJGIIIJJJJJJJJJJJJJJJJJJJJJJJJJJJJJJJJ
@5354789/1
tcttgttcttcttgtttcttttctttaacatttctcacagaacggttgcc
+5354789/1
CCCFFFFFHHHHHJHIJJJJJJJJJJJJJJJJJJJJIJJJIJJJJHIJJJ
@5354790/1
gagatgaaggtggtctgctgggttgctggtcaccgggttgttgcctaaca
+5354790/1
@@@DFFFFHFADFCFHIIJIJIIIJIJEHHIIJJJIJ@GHIIIIIIJJIC
@3672980/1
cccatgttaaattttttcagaatcatgtgatttttcttcctttcaagaat
+3672980/1
C@CFFFDFHB<FDHGGHGJJIIIHIHIA9EDGGGHIJII<DAEGHIIGIE
@4148807/1
gttgccttaaaacaatgtcaagagcttggattgcctcctgcggaccatta
+4148807/1
CCCFFDDDHHHGHFIGIGIGIIEIGJCIIJHIFEIJIJ><D<E<FDHIIG
@5738116/1
cactgactaaaatattgttcaagttcacgaggagtattcttggaaacaat
+5738116/1
CCCFFFFFHHHHHJJJJJJJJJJHHIJJGIJFHJDGIJJJJJIIGJJIIH
@5738367/1
gcttaatattagaaatcttaataaataggacgaccaacacagcgataaaa
+5738367/1
CCCFFFFFHHHHHJJJJJJJJJJJJJJJJJJJJJJJJJJJJJJJJJJJJJ
@4705873/1
cttcatcacgtcgtctttttttaccaaaccggtattttccccttggcaac
+4705873/1
CCCFFFFFFFH@FFAFHIJJJJJFGHGGIEGE@DG@GHG<CGGGGGFIAH
@4706074/1
atttcttgttcttcttgtttcttttctttaacatttatcac
+4706074/1
@@@DDDDD<DDCFHCGH4AFII>FEHE>BAEH>HHG9CFHH
@4706194/1
tctggagctcatcaagcttcggtccgactgatgatttgaggttcttgtgg
+4706194/1
@CCFFFF>FHAFHBHGGIGIAH;FHIEHIGGIIII>GHGDHBFGGIIIIB
@6305464/1
aaaagcaccaaggctttgcgacaatttgttctcttctgttgtttcaattt
+6305464/1
CCCFFFFDHHHGHJIGJIJJGIIGIIGHDHIJJJJIIJJJIIJIHIJIJJ
@3674819/1
gtcgctttatgcaaataaattggcatcccacttttatgaatgattttgat
+3674819/1
B@@FFFFDF?FHHIE>GCHJIIIIIHHIIGEF@FGIGIFGHIBF9<G<7?
@5739879/1
ctctgctgttgttgttgttgctgaggctgctgtggtctctgctgttgctg
+5739879/1
:??DA>:BCDBDB;EEB<FAF4C<88FE;8:C::::C9:??DE@9B9DE<
@5357665/1
gccaacagtaagacatggtagatgaggatactttaatctaatattatatt
+5357665/1
CCCFFFFFHHHHHJJJJJIHJIJJJJJJJJJJJJJJJJJJJJJJJJJJJJ
@4151813/1
cgttgggattcattatccattctcccctaggctttgctttaggatcatca
+4151813/1
B@@FDFFDBFHDDGIIJJJJIICIIJGHGHGCHDGIDFC?DGHEIJIIEH
@3120057/1
gtgagggtgaaggtcctgtaaaatagcttgagaagccctttgttttcctt
+3120057/1
@@@DDDDAD3CFDGHHGBHI@FG4CCAHGCCE3CA@H?3?3B:DEE>GGI
@8339312/1
gcataagtcattcctctatcaggtaagacaacaatcacaagttttacttc
+8339312/1
CCCFFFFDFHHGFIJJJJJJJJIIIJJJJJJIJJJJJJJJJGHIJJJJJH
@6852697/1
cctggatcattataccacaattctggatgtaacctatcaggatgtgcttt
+6852697/1
@@@DDE?DFFFDHFCBHGHIGIGCHI9FFAFHFHEHEF>GD?FHD?<DBH
@3120432/1
cacttggaaaactgtttatcatagatccgacgacactttttagtaccggg
+3120432/1
@@@;DBBDHBFDHJGIEGIIDICHDHI>E;8CD:DGGIDC?FHFECEEGH
@6852747/1
acacaattgtcggcagctgggaatcctttgtgagccacatcaatgttaag
+6852747/1
@@@DDBDDD?4:F:FGEEGCC@CCF?FBFF?DF<F:BHCFCHGIIIIHIB
@1993935/1
ctcattctttcaaaaaaaactattcgtaggagta
+1993935/1
@@@A;DDDFHH8FHHBGEHG>FGHIIF9G=AB09
@3120912/1
cctaggctttgctttaggatcatcatctggattttgaataggaaatttga
+3120912/1
@CCFFDFDHHGHHJIJJIDIIEGIIJIEIJGGGIIHBDFFGGEE@GEIJF
@919704/1
gtccttctaacctgttcttcttgaa
+919704/1
@?@BDDDDHFF8BF<FGEHHI<<CH
@1994644/1
cctagttcttctaatattgatgttttattttcagtataccttataccgct
+1994644/1
@@@DDBDDFGHFH>GEGEJGGECHGIGIDAHI<CCHG9FHHJJJHG9DHB
@1370107/1
gtacgctcaaacatgcaaatgtgacattattgactaaggccgatctgagg
+1370107/1
@@@FDDDFFDHGHJIJIFH@H<CAH4CEGGEHCGAAE<FECF8DH@4?DH
@3676296/1
tctgtatttcctgtgatcttgtctaagattgctttc
+3676296/1
8?@DBDDDHFHDH<FBGGHBGCIHIB<<E>FEGG4A
@4708018/1
ttcacttttgttattggtttccttatcagtaatctcgaatctattatctc
+4708018/1
@@CFFFFFHBFHHCGIJHIIJIEHJIHIHDHCGGGI9?GHIGFAFGIG9D
@4708406/1
agtaagaggtctttcatttaatgttttttgaaaagcctcacttgttttgt
+4708406/1
@@@DDFDDD:CFHIGG9EAGFAD4C>GCBHGHJCF8?BD<DF9B?<FGG;
@1370955/1
ccaactcatactgtcttcagcctcatgttataacattatgcagt
+1370955/1
@@@;DBDAD<CFFGI4:2CA3<3C3CHHEFCDFFF4?FGIF9C?
@5742002/1
tctttatttactagaaactgctcttcttttttaataagttttttttggga
+5742002/1
CCCFFFFFHHHHHJHIJJJJJJJJJJJJJJJJJJJJJIHHIJJJJJJJIA
@2483239/1
atctagttgaggaaacaaactttgtg
+2483239/1
?@8A??ADA?<33?FG;A@BFC9CF;
@4154970/1
attccctttcacactagggacatgaggtgaaattattggtatttcttttt
+4154970/1
@CCFDDDFDHHFHGII<EGGIBHIIGG@CDHGGEB@HCG?9?D>DFGGII
@1371192/1
tggtattcgagctgacttgggaggtttggtgcccgcccgccatattgtag
+1371192/1
<@<=DDADFH?FHBGG>F9@BF@FBFBCE?19?DFIBEHGIGHGDGHCAG
@5742435/1
ctctgttcttttttgaaacgaaatagttttttacaatactgctgtaatgt
+5742435/1
CCCFFDDFGHGHHIDGIJJJGIJIJIIIIIIIGHIJIGIJIHIIIJEHDH
@4709522/1
cttaactgtccttctaacctgttcttcttgaagttggttcagctgtagtc
+4709522/1
@@@FFBDDBHHDHJJIIJHIJIGGGHGIJIECH>AHEGHIJGGGHDHG<F
@8340820/1
gtcagaattttcgtttggagcaaatacaatgtatttgctgtctttgtgtc
+8340820/1
CCCFFFFFHHHHHJJJJJJJJJJJJJJJJJJHGJJJJJJJJJJJJJJJJJ
@5743235/1
cagcaattttcttaatggatgcataagtcattcctctatcaggtaagaca
+5743235/1
CCCFFFFFHHHHHJIJJIJJJJJJJJJHHIIJJJJJJJJJJJJFHIJIJJ
@5360549/1
ctcagttgtttttgcacagaactcagcaactctcggatcttctatcctta
+5360549/1
CCCFFFFFHHHHHJJJJJJJIJJJJJJJJJJJJJJJ:DFHHIJHGHJJJF
@4156771/1
ggatcattagcagaaatcctcattctttcaaaaaaaactattcgtaggag
+4156771/1
@@@DDDDD?>FFD3EAFHGGIIIIIHHIGHG>@FG8DEGGHGGHH@HGIF
@5745097/1
caagttcctatttccatccagtcacccttatctttatcatcttcttcatt
+5745097/1
BB@FDEFFHFHHHJIJJJJJJHIJJJJJIJJJJJJIGIJJJJJGIJJIJJ
@4158014/1
acaggtttaaggtttccaaaaattttcgaataagcatggaccatggtttc
+4158014/1
@@@FDDDDHFHHHIJIJJJEHGGGJIJJJFGHJIIGBEGGHJJIIGBGHI
@5745289/1
cttgaagtttattttctttagcctctaattttcttttgtcttcgtaagac
+5745289/1
CCCFFFFDHHHHHJJJJJJHJJJJJJJJJJJJJJJJJJJJJJJJJJJJJJ
@6310923/1
gtcttttccttcccctggcaatgtgacctcaagttccatcctatcattgc
+6310923/1
CCCFFFFFHHHHHJJJJJJJJJJHGJJJJJJJJIJJJJJJJJIJJJJJJJ
@2487131/1
tatctatacttctcattttttctgctaaagcactaccttcagcgggagac
+2487131/1
CCCFDBDDHHGDH?:E@GHIIJFGEIIAHICICGGDHGIJG@>GF6@GI=
@2487143/1
caggaataaagtcattaaccttcaaa
+2487143/1
@@CFFDDFHFHFHIGGHEBIIIGGD<
@6311227/1
gcacggttttataaattttaataacaattcaatatgaaaaaataacaaaa
+6311227/1
CCCFFFFFHHHHHIJJJJJJJJJJJJJJJJIJJJJJJJJJJJJJJJJJJJ
@7802402/1
ccagattaattattatgagagaagaattgataactaactgtgagactgag
+7802402/1
@@@7BDBDCFDDFGGHA9EECH>FGIGHEIGIGHI@>H>EHGAGDHGI@9
@7351316/1
taacggagtttgctgtcgaatactctgagcttgctgagcgactaatgcca
+7351316/1
CCCFFFFFFHHGHIJHIJJJIJJJJJJJDIHIJJIIIFIGHIIJJIIIII
@7802589/1
cagccaaaatccaaaggagcccactcgaattctttagttagggtaattaa
+7802589/1
CCCFFFFFHHHHHJJJJJJJJJJJJJJJJJJJJJJJJIJJJJJFHIJJJJ
@239562/1
ctcaatttgttaataatagagtaattgggagaattg
+239562/1
?;@DADDDFDDAAHIHHBE>H<?I<E<<C?EC3?BA
@921592/1
ttcttttttccaaattgcctctccattccattgaagaagcaatttcttcg
+921592/1
@@?DDDDDFDFDBDGE9C<FHGIGBH@A1?DEB49??CDDDH<9FH<9?0
@3123086/1
gcaataatacataaattttccttcaaaaaaaatatccccaatagaccatg
+3123086/1
@@@FFFFEDHHHGBGGIGGE>BHIEHHJJIAGIHIGHIJIJIGECG<GHC
@3679971/1
ccgcactgttaacaaacttctaattatcaatgacacttgtcggctttatc
+3679971/1
@@@DDFAD<FAHHGEGHIGHBHGGICEAHEHHIHGGEGHGAGDI?DCGAF
@3123558/1
cgtgagccaacagtaagacatggtagatgaggatactttaatctaatatt
+3123558/1
@@=DFFFFHHFHBEEHJJFIBHIEG@HGHEIJDGGGHGGGJIJIJJEHCI
@1372305/1
atcctttgtgagccacatcaatgttaaggaatggtttccaaccaataatt
+1372305/1
CC@FFDFFADDHD@HHGDHCEH4CH<HGI>3FGEEBAFCFEFHGGIICHH
@7803451/1
ttaagagtactaccaactcatactgtcttcagcctcatgttataacatta
+7803451/1
@@?DDDDDDBHHHGGGEEHIIIIIJJJCFHHGHIJJJCH?DEDEIICGGB
@241011/1
cagggccattatcgcatcatacggaatttgccgagtccttccttctag
+241011/1
?@@DDDBD<D4?DBCF1<<CFEEFGG;:CCD>??D?;B4?<BDC</>=
@8342538/1
cttttttatttttgcaaataatccgtgcagtatgttttccaacagtcata
+8342538/1
CCCFFFFFHHHHHJJJIJJJJJJJJHIJJJHHJJHIJEIJJJJJJGHIJJ
@4711670/1
gtaaaaatgttatccatttttgggttaataacg
+4711670/1
@?@DDDDAF>FF>DB4BBHEI1?:A;@ACEFC7
@6856090/1
ccaagatcaattactctaccaggtggaggtgaaaagaatgatcttccaac
+6856090/1
CCCFFFFFHHHHHJJJJJJJJJJDHIIJJGHIJJJJJIJJJJJJJJJJJJ
@2487599/1
taacctcttggcaatttttttcgatttgccagtacctatttctttgtgtc
+2487599/1
CC@FFFFFHHHHGGIGIJJIIJJJGGGGIH>FBDGHHGHGIIIBHGGGI4
@4712552/1
caagagcttggattgcctcctgcggaccattagttgaagtcccagccctc
+4712552/1
@@@DFADEDADDDG9EGHA=CCGHGBG8;FHDGCGH@DHAFAED>BCCD@
@5747673/1
gcaccttcaacaccacactcctcaaggtacacccctataagggcttcgat
+5747673/1
CCCFFFFFHHHHHJJJJJJJJJJJJJJHGHIJJJJJJJJJJJJJJJJJJJ
@5747817/1
ctatatttctcattttttctgctaaagcactaccttcagcgggagacctt
+5747817/1
;@@DDDDDHHFFHIIGIIGGIIII>FHGEHEHEHIIIBFCB<FG:@CFFF
@1374871/1
caaaactttattgtcttcaaatagtacttcaccaaaaactttgtcagccg
+1374871/1
@@@DFDFDFHHHGGGGIIJEGHIJJEHJJGIJHIIGFIIGICEHGIEG@G
@4162909/1
ctgggctgtaagatctgtgttttgatcgttctctgtgtggtcttttgtca
+4162909/1
CCCFFFFFHHFFHGGIGGHHHGIHJIJJJGJIIIGGHEG?;?BGHECHDB
@7352605/1
cctctatttcattgtgcattaatctatagaaaattttccaaacagtattt
+7352605/1
@@@FFDFFHHHHHICFHIIIIJJJJIJGIJIJGIGIIIIJIJJJGDFIII
@7352616/1
ctaatcctgtttcatccgcaattttctggcgg
+7352616/1
@@@DDBDDDCBFHHDGH<?@<FB?EE@C?BE<
@5366061/1
gtggaattgtgacactttgatgttgtaaggtgctgaggcaagtgttggga
+5366061/1
CBCFFFFFHHHHHJJJJJJJJJJJJJJJJJHHJJJJJJJJJJFHIJJJJF
@5367119/1
ccagtttgcaaagggaagcgagcttgctgttgttgctgctgctgctgttg
+5367119/1
CCCFFFFFHHHHHJJIJJIJIJJJJJJJJIJJIJJJJJJJJJJJJJJIJI
@3125259/1
ggagatactggttgttgttgaggtggtagttg
+3125259/1
@@@FDAFFHG<AD=F=GFEHFH@9CFECE@D4
@241393/1
ctggcattttcctgtgactgatttttcttcaa
+241393/1
@@@BDDDDFDH8DA@>CE:ADF9EG?3<B?<4
@4715004/1
ctcatattgatcgtcaaatgaaacatacctcatacgactctaattgtaaa
+4715004/1
@CCF@EFFBHHFFJIJBEG>HDHHEHGE3AA3EHEIIIJBHGG@DGFFHI
@923848/1
gtgggtaggggttgtttccctagactgtggttgagacacttgctggggag
+923848/1
@@@FFDDDHGHC:F@GIJGGIIIHHGEEHIEEHGGHFGGIBFFEE9CHCH
@924168/1
ggctgaatccttatttgtttcatcgtcagtatcatcagcatc
+924168/1
<?@ADDDDHHFDDEIGH?AEIHGII;BGF<BHH>F>FHEBAD
@4715420/1
ccagccacaatgttacaaacctctagaggtagatatgtgtgcttgtgctc
+4715420/1
@@CDAFFFFHFFFIJHGGDHIDHDEICFHAFHGGGFGHC?CH9@F3DFI9
@4165326/1
gcctcttttaccattgtacgagtttgagcatcattcattttcttcattgt
+4165326/1
@@CFBDDFHFADFIGGFHEG;1CFHII?GCEHEGH>FGGGG19BF4B<9:
@4715688/1
agctttcctccattagttttcttccaactagtgaaatttgacttaagaaa
+4715688/1
@@@FFFFFFFDDBBFBAEGEIIHEGGGGJJJGHIGHIGIJJAGI@GIEGH
@4715808/1
aaaaattgtttgccacgcatgtcccatactccctggttgggaagtgcttg
+4715808/1
@@@DDDFD4DDDFGG@GAEEFEEDEFHHIGEFBG>GFGEBHGG19BFCCA
@1999828/1
gttctttcttgtcagcacagaataatcttgtatgatgtctc
+1999828/1
@@@BDFFFHHDFHGE?F@ECHAEHICHIGC4CBHGII><BG
@926288/1
atcaaaactaaatgcgatgtcttcctatttcttgattattaatagtttc
+926288/1
@@@D?BDDHGBAHIGFIIIEHHCEGEG9CFHDGH<@EEHAGI@4??FF<
@5367745/1
atatagccttaaaagggcaccccaactagttatgtgagggtgaaggtcct
+5367745/1
CCCFFFFFHHHHHJJJJJJJJJJJJJJJJHIJJJIIIIJJDGGIJJFHHH
@7354746/1
cctagaatcccacatggcaggaagttttctcgcaacttaggttatgcgaa
+7354746/1
@@CFDFFFHHHHFHHGIIIGIIIHAEHHIIJJIJEGGIJIJBGGIJJFDH
@2492975/1
catggttgtcgaggaggtccctgttgttccattgcttgaggtctggt
+2492975/1
@CCF@BDDHGGFDGHIAFEEEHGBGHGCEHII<FHCGG?F90B>GH?
@8347669/1
gtgaaatctttaggctgcagctcaaccattttatcggccaacatattact
+8347669/1
CCCFFFFFHHGHFHIJIIIJJIJJJJJJGIIIJJJGIJJJJJJJJIIIII
@3127793/1
ctgtaagcgaagaactgaggtaaaaataaaatttaaaaatgttgctattg
+3127793/1
CCCFFFF3CFHADGIFIHHIDEH<ECABG@GEHGIBH>FGCFEIHEFGII
@3128175/1
cccgatgctagctttcttaaatctggttctctaatcatctg
+3128175/1
@@CDDDFFHA8FHJJIJJFIGI@H>AAHG9D9<DIEGHEEH
@244340/1
cttggttcaagatcattttaaactgtccttctgacacacc
+244340/1
@@@DF4BDHFFBHGCHHGEIII@FHFCFH@EHDCEFD9F1
@4718886/1
cttcattttcggtttcgtaggcaggtggaggccatcgcctggtcatgcat
+4718886/1
@@@?DEFFFHHDDHI9DGHGGBHDEEG?=?F?FCDFHEFGGG==FEC>>F
@5370761/1
catcatcttccattgagaaggcctgacggactgatggaatccaaaccata
+5370761/1
CCCFFFFFHHHHHJJJJJJJJJJJJJJJJJJJJJJJJJJJJJJJJJJJJJ
@4719080/1
gcgacaatttgttctcttctgttgtttcaattttggcag
+4719080/1
@@@DDDFFDADFDGI?EGA@F@@FBCCHCF?FEEIDGCC
@2000940/1
cctaacgttatcaggttttgggtagttgggtaatattttgataacgtgga
+2000940/1
@@@DDDDBFDHHHGBCGIIJJJCBCEFHGI?FHBGGIJJJIGEGGGB;@6
@6315648/1
atttcattgtgcattaatctatagaaaattttccagacagtatttag
+6315648/1
BCCFFFFFHHHHHJJJJJJJJJJJJJJJJJJJJJJJJJJJHIJJJJJ
@926736/1
gctgagagtaattcgtcgcgcattctgttgta
+926736/1
@C@FA=DD:CDHD9@EGII<:@:11100:B?B
@7356387/1
ccaatgtttctagcctttcataattcataacgtcattagcagagctcgct
+7356387/1
CCCFFFFFHHHHHIJIJIJGJJIJJIJJJJIJGGHGIIIIGH>GHIIIJI
@7356614/1
gagcataataggtaggtgcagggtatgaaactgaacgtgtacacctggta
+7356614/1
C@CFFFFFHHHHFIIJHHJJJJJCGHJJJJJJJJJJIGIHIJJJJJJJGH
@3682825/1
ttgtaattaggtaaacttataatgtcttttagttcatcctttggaatcaa
+3682825/1
@@<DDBDDHHHFDBHG<EGGBIIHD@FCGHHHHF@E>BGHHG@FHIE@ED
@6858780/1
tatctcattagcaagtacttctgatagttcacacggttgatgattttgac
+6858780/1
@@@FFFFFGHHDHIIGHGIJJIJIIIJHGIGIIJIIEHGGHIGAHGIIJI
@6858862/1
cataaaacatgataatgacttggccggctggtgccctgaataccttgatg
+6858862/1
CCCFFFFFHHHHHJJJJJJJJIJJJJJJJJJBGHIJIGIIIJJJGIIJIG
@6858873/1
gtcactagctgtttcaactttgctacataaatctttctctagctgcttta
+6858873/1
CCCFFFFFHHHHHJJJJJJJJJJJJJJJJJJJJJJJJJJJJJJJJJJJJI
@6859172/1
cccccctctggtatccaaaggcactgttttcaccggaggaatttgtttgt
+6859172/1
?@@DBDD@H:CFDFGBHGGHGIIEEFIDAHBCB@GA@D:BFHGIGGA=AD
@4168660/1
gcctgcagctccctttttgcagctt
+4168660/1
CCCFFFFFGGH?FGHGJJJJICFHI
@4168973/1
taacgttatcaggttttgggtagttgggta
+4168973/1
@@CFFDDDHHDFF:ECF>GI<CGEBHGG:?
@5372653/1
cttgtttatttttttttaagacatcagccaaactccagccaaaatccaaa
+5372653/1
@CCFDEFDHHHHHJJIJGGGIBHJJEGJJIGCHEIJJJIIJJGJJJJIII
@6860259/1
cccgattctatttcttggtcatcagtttg
+6860259/1
?<?A:A?=A<<2A:2AA?<CBF<<C33A<
@6860301/1
agctactctaaaaacacggtcttttccttcccctggcaatgtgacctcaa
+6860301/1
@@@FDFFFGDHHHJGIJGIIGGHIIJJJJEHBGEBDGHHEGGFHBEGHHJ
@8350283/1
gctcaatttaccttcatccttgttttcaaagttgataaataatattaatg
+8350283/1
CCCFFFFFHHHHDIIJJJJJJJHJJJJIIIJIIIJJJJIJJJJJJJJJJI
@5752523/1
taaataacaaacaacataaagaaatatcacttctcatttgtctaagttaa
+5752523/1
CCCFFFFFHHHHHJJJJJJJJJJJIJJJJJJJJJJJJJJJIJJJJJIJJJ
@1380518/1
gacattcatctataactaatagattgacacgagacaacgtgatataacta
+1380518/1
@@CFFFFFHHHHHB@EBEGHIGHCHI>AHIEFBEFFCDF?F@G<BDGHIJ
@4720039/1
ctcattacaacatccagggccattatcgcatcatacggaatctgccgag
+4720039/1
@CCFFFFFHHHHHGIGIIGGIGEHHGGEGCFBB>G9FABGCEHGEGIGF
@6861109/1
ctgctgttgttgttgttgctgaggctgctgtggtctctgctgttgctgag
+6861109/1
@@@DDDDDDADFA?AACEHHEEEDGD8?F9:3?1CFGHAF9?DH99D@98
@8351115/1
ggcttgtctaacttgaccaacggtaaaagcaggaggttgttgcatccttt
+8351115/1
C@CFFFFDHGHHBGIGHIGIIJJFHIJGIGJIJEGI??GFHIIJIIIGGD
@7810944/1
ccatactccttgtcttacaggtaccggtctttctcgataatcaagtgttg
+7810944/1
CC@FFFFFHHHHHJJJJJIJJGGJJIGHIIJJJJJJIIJJJJJIHDHIIJ
@5753412/1
cttaactttagtgaactggtcatcaactgagaggccaaactccttcaggc
+5753412/1
CCCFFFFFHHHFHJJJJJJJJJJJJJJJJJJJJJJJJJJJIJJJJIJJJJ
@245830/1
gtcatcaccaaaacctgatgattttcaagctcttcatgccactgattgat
+245830/1
@?@DDBDDHHD?DHGEGGGCBAG4FFD<CGGGC9?GGGIGHE>DGGIGG4
@2001487/1
ctctaaaccttcatctttatcagtaat
+2001487/1
@@@D1DDDDF8CC>FFF<FEF4<3AAE
@5753710/1
cagtttccatatcatattatacctgaaggcttttgggtcgtgagaagctg
+5753710/1
BCCDFFFFHHHHHJJJJJJJJJJJJJJJJJJJJJJJJHJJIJJJIJJJJJ
@927774/1
gcttggtgtttgttttctcctagtccgacaaacgccatcctctcattctt
+927774/1
CCCFFFABCFDDH@EEEHJJJG?FHHIHIEEGIJGHIIJIIIGIGAHGGI
@5753812/1
atgctttctaatgtttcttcatttaaaaccgctgtgtctctttctttttt
+5753812/1
@CCFFFFFHHHHHGIJJJJJJJJJJJJJJJJJJJHIHIJJJJJJJJJJJJ
@7811445/1
atacgatctggtttacaattagaatttataagtgttgcggttaaaccaag
+7811445/1
@BCFFFFFFHHFFHGIJJJJJHJIGJGHHIIIAECEFFGH@GFHIGIIIG
@3683592/1
tgatgatttgaggttcttgtggaattgtgacactttgatgttgtaaggtg
+3683592/1
@@@DFDFDHDHF?CDHGJGICHHB@GBHEHIJCG>GGEDHIEHIIIIE<?
@2002190/1
gttctttttctattttcttggctttgagatacctacgcctatcagcccat
+2002190/1
?@@AADDDA?FHHGGIID<?3CF@E@CGG@B@?BD;CHHG:FEGECHI<F
@3684304/1
ctaggaccagtttgcaaagggaagcgagcttgctgttgttgctgctgctg
+3684304/1
?@@ABDFFHG?FHIGEHCH@BB>1CEAFG<AGHGGGGG?D2BDE@A@CC3
@3684320/1
cttttttttgttcctttttgaattgaaatcacctgctccaggtaatggaa
+3684320/1
@CCFFFFFHADHDFHGGHGGI<BGGCG@FEGCEIGIG<B3=>=C@>FGII
@7357686/1
ggtctgctgggttgctggtcaccgggttgttgcctaacaggaggtgcact
+7357686/1
BCBDFFFFHHHHHJJJJJJJJJJJJJGIJJJJJJJJJJJJJIJJCFHIJJ
@929723/1
ttgatgtcccaatggtccacacctttgtcaccactatattcaccaaccgt
+929723/1
;;=;DDDDABHGFJJ>FHIHGIGCHJGIIJJJIIIB@9:CGGF@G;FG>6
@2495735/1
caatgagtgagagcttgcaagaggtaacttctgt
+2495735/1
@;?DDDD;C4A:AE4?E9<FE3CG:CDD<EEEEF
@4170470/1
gcagtatgcaaatattgtggaccatcactttttacatttaaagcatctcc
+4170470/1
@@@FFFFDHBHFDGBGHH@HGIJJIJGIHIJFIECHIFIGHCCH?DEIB@
@2004682/1
gtctgcatctgtatatgccctagcacggaaagcagcgagatgagcataat
+2004682/1
C@CFFFFFDHGFFIDHJJIGFHGIIIJJIJJIDIIJAGG@DHG>FHIGI@
@5375458/1
cccttggcaacaaacagttgttttttcctgatatagctctaacttcaatt
+5375458/1
CCCFFFFFHHHHHJJJJIJJHHIJJJJJJJJJJJJJJJJJJJJJIJJIJJ
@3685277/1
cctggctgagagtaattcgtcgcgcattctgt
+3685277/1
???DFFFDDDFF3CCCFFFGEGH>GEEG?@40
@5375616/1
cactcatcaagaacttggtaaactcttagatcttcattttgttgccttaa
+5375616/1
?<;?D?DDHFD8FEHGB>3A@FHIGCHGE@9CFHGII@FH>11CFEIIFI
@6862912/1
gcgacaccatctgatgcctggtgcggaggctaccttgccgtaggaaataa
+6862912/1
@CCFFFDFFHFFHGEGHIGHEHGGGIIJIGIIIIEEIIGIIJIIAHIIJJ
@8352059/1
cgttatcaggttttgggtagttgggtaatattttgataacgtggatgtag
+8352059/1
BCBFFFFFHHFHHJJJJCHHHHJJJFHIJJJJJJJJJJJJJHIJJJJIJJ
@6863482/1
ggctttttgttatctccagcaggtgggtgagtaacatcagctccgagaaa
+6863482/1
CCCFFFFFHHHHHJJJJJJJJJJGIJJHHIJIJJJJJJJJJJJJJJJJJJ
@6317903/1
gtacttgaggctgagatgaaggtggtctgctgggttgctggtcaccgggt
+6317903/1
CBCFFFFFHHHHHIJJJJJJJJFHIGHIJJJJJJIJJJJJJIJJJJJJJF
@2496127/1
tcaactatagtttaaaaaaacaaaacaagaatattctattgaattgattt
+2496127/1
@C@FFFFDHHFAAHIGIJJBHEGIGGGGGHICHIIIG@BC>@FDD<FIGG
@2007063/1
cttcaaactgttgctcagcagctatctcttgtaggaactggactgcatta
+2007063/1
CCCFFBFFFHFFHIGH>GGIGII>HBHIII3CHEHGBEEHIID?D;B490
@1382297/1
ggcgtttctgtaccactataaatgtaatcggtggtgtgtaatc
+1382297/1
@@BFDFFFHDHHGIJIJIJIJJIJIIGHIIHHIFGG::?<4B@
@249850/1
ccttgactatgtttgatgacatatcaata
+249850/1
??<B?BDD4ADF8E>GFECE3A<<<:A<<
@3132663/1
acaatgtaatatgagttttctttgttttcaaaggctct
+3132663/1
;@@D?DBBB<FF>?D<FE>?9FHIGIHHACHIIIAA:?
@5756261/1
ctttaacttcatcaacaagtttttgccacttgtaattaggtaaacttata
+5756261/1
@CCFFFFFHHHHHJJJJJJHIJJJJJJJJJJJFHJJJJJJHIJJJJJJJI
@5756422/1
gttgcctctgctgctgctgctgctgaggcggttgttgccactgctgttgt
+5756422/1
C@CFFFFFHHHHFJIJJJIJJIJJJHJJJIJGGIFHIIIGIIJJJIGHGD
@5756853/1
gcactgaatgactttatacactggtatttctggctcacctccttccattg
+5756853/1
CCCFFFFFHHHHHJJJJJJJJJJJHIJJJJJJJJIJJJJJJJJJJJIJJI
@936204/1
gaaattattggtatttcttttttccaaattgcctctccattcaattgaag
+936204/1
<@@FBD?DDHHDAEBHGGIIGIIBFIG>DHE9CEHGGECHCIBAGBBGGE
@2008101/1
gctagattatcccttctgaagacagg
+2008101/1
@@<DDD8DFFAAF>BEEHH4CEC9?E
@6864634/1
catcaatgttaaggaatggtttccaaccaataattgcagactggaagaaa
+6864634/1
BCCFFFFFHHHHHJJJJJJIIIJJJIJJJJJJJJJJJJJJJJJJJJJJJJ
@5757842/1
gttgttccaggccttggtaaatttgggtcccatgctatgggtgaa
+5757842/1
CCCFFFFFHHHGHJJJIGIJJJJJJJJJJJJJJJJIJJJJJHIJJ
@937935/1
ggtgttttaattaaaaaattggtggg
+937935/1
@@<DDF?FDHHHHE<EE<GEHG<CGI
@5381020/1
ttgttttctccaactccgacaaacgccatcctctcattcttagttgtaac
+5381020/1
@@@FDFFFHHFHFJJIIJJJIJEGIGJIGHIGIIIJIIHIIEFBGIHIGI
@2497725/1
catggaccatggtttcaatgatttccctgttg
+2497725/1
@@@DFFFFGFFD4CCFGGIIGGGHH@CE>?FA
@2009957/1
gaaataagtctagttctcttatagtaaaattttgtggtaagttttcttc
+2009957/1
@@@F<DDFCB<?DEFHGIIEGHG<<?EEG4FA?EB3;CE@EFG>B?FCB
@938703/1
ggatacagttcattttccccacatatcagctgatattctatagataa
+938703/1
@@@DFFAEDHHHDG9EGG3FGGGIJIHGGGHG<ECHIJGGD@9DFI?
@2010087/1
gtgggttatatggtgattgatgccattcaactttgcattaactttctg
+2010087/1
?=@?D?DDFFDFHEHGHHIIIIHHEHJ4CHGEECGHBGGHIIJEDDGG
@4725839/1
gtccaatcttcaattgttttaaagcacatttggctgcggtacatttagct
+4725839/1
@@@DDDDDFA>ABB<BGHGGGHGH4CGFIGB4CC>=GII0?DE>FA@FFG
@6865483/1
ccttgccctaaataataaggacggctaaaagtacagactctagtcgcttt
+6865483/1
CCCFFFFFHHHHHJJJJJJJIJJJJJJJJJJHHIJJJJJJJJJIJJJJJJ
@251747/1
gtcatgtcagattgtagttaagcatggacaaggactgcatcttcttatta
+251747/1
@@@DFFDFDFB>DHEGHIH>FHIEHJJIIGIBECHGGIJIJJEGIGIDHG
@1384659/1
ccggtctttctcgataatcaagtgttggtgcattc
+1384659/1
?@@F;D<BDDFHGI@=?FHIDI>ECHGCEDF?EGE
@6865723/1
catatcattgagacattaacttgcgtagcatactttatcgtaacggtcat
+6865723/1
CCCFFFFFGGGHHJJJJIJJIJJJJJIIIIJJIJJJIJJIHIIJJJFHII
@939521/1
ggtctttctcgataatcaagtgttggtgcattcataat
+939521/1
@@@?B;DBD?:<C?EG<FHEBHHGII1CF@C<C1111:
@3135408/1
ctccaattgcattccctttcacactagggacatgaggtgaaattattggt
+3135408/1
@@@DDDDBD<4AFHGG@BFH@HBH@F<;9AE;FGA?@:CFF@B<DDDD>0
@940281/1
cttatgtctaacacttcacacataaatt
+940281/1
@@@DFFDD<FHHGI?CF>F><EFAAHHH
@940323/1
tgcgtagcatactttatcgtaacggtcatttctttttcttgatctctttc
+940323/1
@@@DBDD?FFFAHH>GHB=AEE=EB;1?CFGGIIIFDDGHIGID??<?GB
@252738/1
cactgttttcaccggaggaatttgtttgtgattttttattgtatcccaat
+252738/1
C@@FFFFFHGFHGGBEHIJJCHEHGCCBFCEIIAECEGDHGCDI<CHAAE
@252771/1
caagaaatctaagattgcatcaccgaggaattccagcctttgatagcaat
+252771/1
@CCFDDDDHAHAFHIIIJIJHCE?EF<EBFGIGJIGJGIIGE<BCHGGHE
@5760446/1
cttcaaatagtacttcaccaaaaactttgtcagccgcttctataccacca
+5760446/1
CCCFFFFFHHHHHJJJJJJJJJJJJJJJJHIJJJJJJJJJJJJJJJJJJI
@5760563/1
cttttttttgttcctttttgaattgaaatcacctgctccaggtaatggaa
+5760563/1
BCCFFFFDHHHGHJJIIJJIHIJJJJJJJJJJJJJJJJJJJJHIJJJJJJ
@941794/1
ttccaaagcaaataatgaaacttgtgccatcca
+941794/1
@C@FFFFFHGHHHJJFIJJIIJJJIJIJGI?FH
@8355140/1
cagcctcttgttttgcttctttttttgacctacccttgccgacagcaata
+8355140/1
CCCFFFFFHHHHHJJJJJJJJJJJJJJJJJJJJJJJJJJJJJJJJJJJJJ
@2010133/1
caactgagaggccaaactccttcaggcatgggtcactattaaagttgatt
+2010133/1
;=@DD<DDF<C??FBG@FGIFE>BFFFGIIBG?C>?DHGCE4B<<DG<@D
@8355446/1
tgtaatcactgctgaggcttgaacaagcccttctgatagcctgcaattct
+8355446/1
@@@D;DDD?FBHH<DEGD?FGGEG?CC@GEHE>EGGIGA4D4DE9BFEAD
@2010943/1
cattcatttctcctggatcattataccacaattctggatgtaacctatca
+2010943/1
@@@FFFFFFHH8DHEFBAEHGCGFGHGC>FHGIGGII@HEFHIIJJIJEH
@6322922/1
tgctccagcaacagattcaaaaacatcacctagtgct
+6322922/1
@@@DDDDBFHHHFB@HDFHIGHIAAABBEE9??11::
@8356059/1
cgcaacaattgtacacaactccataggaagcgccaaaggcttctctcgtg
+8356059/1
@@@FFFFFHGDFHIGIJJGIGGCHGIJHIIJJJIJJIJJIIJJIIIIJCH
@2011408/1
ctcatacgactctaattgtaaaaatgttatccatttttgggtta
+2011408/1
@@@DDDDB;CDAACFHI<<CHGAEGHBHEHIIIIICG9@D6?18
@5383066/1
ctgtaatgtaaaagcaccaaggctttgcgacaatttgttctcttctgttg
+5383066/1
@<@DDFFFHGBHHIIIEHGCCHIIIIIGIAHEIIIGHIGIIIIIIIIGHI
@7817862/1
caataactctgtattagtctgcagaaaccaagaccgacttaaacaaattg
+7817862/1
???DBDDB?:?<22<2A<CFI4:A<<A:3C8CFA:DDDDD?DEIIII@C@
@6866550/1
tggtagttgagtttggtgggtagggg
+6866550/1
@??DDDBDBFD?DADE<CAAFHGEDG
@6867197/1
catggttgtcgaggaggtccctgttgttccattgcttgaggtctggtaat
+6867197/1
CCCFFEFFHHHHHIJJJIJJJJJJJJJJJJJJJJJJJJJJJFGIJJHIJJ
@5763456/1
ctggtatccaaaggcactgttttcaccggaggaatttgtttgtgattttt
+5763456/1
BCCFDDFFHHHHHJJJJJJIJJJJJJJJJJJJHIJJJJIIJJHIHIJJJJ
@3689838/1
ggattttcacagcattatgacagtcttcaatgatt
+3689838/1
@@@DDBB?F4DD?C<<@<FCD3AFBF93A<A@HHH
@943167/1
ttccatcaggaaacgatggtctgggttgttctttttctattttcttggct
+943167/1
CCCFFFDFHHFDFAFCCEEA<EG93C@ECFADGI<FEE9@4BFIEHDEH@
@254558/1
gtccaatcttcaattgttttaaagcacatttggctgcggtacatttagct
+254558/1
??;BDDDDHFFFBCGIDGGBHIIJFEH;F@9AAEGHEAFGBBGGCGG4B@
@5764512/1
cccctgaatgtgatttttaatttcccagcacctccatcagaagaatc
+5764512/1
CCCDFDDDCFDCHIIGGHEDIEGGDH>CGGEEEHCGHHHGGIIGIIE
@5764589/1
gctacataaatctttctctagctgctttatttgagcttcaagagaaccag
+5764589/1
CCCFFFFFHHHHHJJJJJJJJJJJJJJJJJJJJGIJJJJJJJJJIIJJJJ
@7364175/1
gcaagtctggtaaatttatcgcaaggtaacgtaaaacaatatctattcaa
+7364175/1
CCCFFFFFHHHHHJJJJGIIJJJJJJ@FHIJJJIJJJJJJJJJJIJIJII
@7364280/1
agtctgtctgcatctgtatatgccctagcacggaaagcagcgagatgagc
+7364280/1
@BBDFFFFHHHHHJJJIJJJJJJJJJJIJJJJJJJJJJJJJJJJJJJJJJ
@6324163/1
tcaacaagttccgttttttggagaggcaactcaggataactatagaggtt
+6324163/1
@@CFFDDDHHHFHCEHGIIJJJIIJJIIJIIJJJIHIGGHIJJIJJJD8F
@3140614/1
gaatttgtttgtgattttttattgtat
+3140614/1
??;BBA?=CDAFF<EHHGEFGIEGC<D
@8356679/1
ctccaaacaatcttttcagcacttatccaatgagcaacgacttcactcgt
+8356679/1
CCCFFFFFHHHHHJJJJJJJJJJJJJJJJIJJJJJJJJJJJJJJJJJJJI
@5765999/1
ctcatttctgataggttctgcaatttccaagaaactttacttttcacaaa
+5765999/1
@C@FFFFFHHHHHJICGGIJJIGIIJJJJJJJJJGGIJJIJJIJJIFJII
@7818596/1
cggcacattcatatttctcccatctgcatccttcttttccggaaagaacc
+7818596/1
CCCFFFFFHHHHHJJJJJJJJJJJJJJJJJJJJJJJJJJJJJJJJJJJJJ
@8357094/1
gtccacaaaaaataaaataagctcaactatagtttaaaaaaacaaaacaa
+8357094/1
CCCFFFFFHHHHHJJJJJJJJJJJJJJJJJJJFIJJJJJJJJJJJJJJJJ
@4175447/1
cttggcttaagagagaaataaagagagaaatagaaaataaatatataaaa
+4175447/1
@;@:BDDDFHF<D9;ADCCHG<?CBDGEEGE>4?FHGEH4?D4BFFG49D
@5385627/1
gctgagtaacaagattatatgggagagtagcttgaggctcagaatcgagt
+5385627/1
CCCFFFEFHHHHHHJIJJJJJJJJJJJHHJJJJJJJJJJJJJJJJJJJJD
@6325698/1
gctcacttcaccaacattcatgaataatggaaaatcacatagcttcggcc
+6325698/1
CCCFFFFFHHHHHJJJJJJJJJJJJJJGJJJJJJJJJJJJJIIJJIJJJJ
@7819515/1
ctcagataatcccatatcattgagacattaacttgcgtagcatactttat
+7819515/1
CCCFFFFFHHHHHJJJJJJJJJJJJJJJJJJJJJJJJGIJJJJJJJJJJI
@5767460/1
atctgttataaatgtaggaagttatcaagaaatctaagattgcatcaccg
+5767460/1
CCCFFFFFHHHHHJIIJJJJJHIJJJJJJJJJJJJJJJJJJJJJJJJJJJ
@4176322/1
cctgtgccataaccgtacttcatatcatt
+4176322/1
???DDA>4ADBCDEA@E=;C::CA<??42
@4176414/1
cagtaacaagattttcacatggctgcccctttattatcccttt
+4176414/1
@@<D;DDDHFDFFCBGEGIIFIG@G73BB??E>FEG@EHGB93
@8358341/1
ggtgtacagaaatatttcggcttctgcttccgttccaccctttctgctgc
+8358341/1
BBBDDFFFHHHHHJJJJJJJJJIIJJJJJJJICHIIJJJJJIJJJJIJHG
@6869015/1
cgctatcatcctggctgttgccatttgattcgtcctttgtttttactcct
+6869015/1
CCCFFFFFHHHHHJIJJJJJJJJJJJJHIJJJIJJJJJJHJJJJJJJJJJ
@2016390/1
gcggtaccatggtataactatcttattgagataattatcttttgaaa
+2016390/1
B@@FDDDFHFHFDEHFCHGIGIEIIIIIBHGEH@GGIIJIGD?C=BD
@2016910/1
acgagtttgagcatcattcattttcttcattgtaacttggcccgcaacaa
+2016910/1
@@@FF=DEHAH??FGEGIII<HHDAGHIBGIIHIIGIGGBFADFHI?DFA
@5768973/1
cactgagttagaataccaacctgaatttcagcaattttcttaatggatgc
+5768973/1
C@CFFFFFHHHHHJJJHGIGIGGIGIIIJJIJJAHIJIHIJGHIIIGFHG
@1390145/1
atagccttaaaagggcaccccaactagttatgtgagggtgaaggtcctgt
+1390145/1
CCCFFFDDHAHHH<FGE=CH@CGGGBH<FBBF?BEGGI;6BDHJ>DFHEH
@5769693/1
gttgttgcatcctttgctcttgaggaagttggtgtagaggtgcaggctgg
+5769693/1
CCCFFFFFHHHHHJJJJJJJJJIJJHIHHHJJGHHIJJJJFGIJJJJJJJ
@3692944/1
atgcataattcttgtagaagaccaatagggttgcccatcattcgctcctc
+3692944/1
CCCFFFFFFHHBHHIDHHGGG>F?ABEHGGBFGG3?DAAGGC>ADADF>D
@947776/1
gttttttggagaggcaactcaggataactatagaggttcttctttccat
+947776/1
@@@FFFFFA8FAHGI=;E3CEFAGHII3CFC<FGFF3?FGIGGGIHHIC
@2503649/1
gaaagacttgtaaagtttactactatattctcgtca
+2503649/1
@@@DDFF:ACDCFGIIIFHGFE@H<FG@<FH9<<B3
@3143615/1
cactataatatggtatctccactttcatctgagaggattctgattccatg
+3143615/1
C@CFFADBFGFHHHIJIJI>EHICIIEFHGG<@FGGCD??C@BDDGBECH
@6327100/1
gttgaccttacggggacacttatcaggttgtatactgatttcataatgat
+6327100/1
CCCFFFFFHHHHHJJHIJJJJJJJJJJFHJHIJJJJJGJJJJJJIJJJJJ
@6327152/1
gttctttcttgtcagcacagaataatcttgtatgatgtctcttttggact
+6327152/1
B@BFFDFFHHGHHJJJJIIJJJJIIEIJJIFHGJJIGFGHHHJJJJIGGI
@3144682/1
cgtaaaatagggtcacaactaacaatgggccaca
+3144682/1
?@=?BBAAF<:ADC@G@ADAF@GGEHG98EGGII
@2018268/1
ccacttttatgaatgattttgatccaaccttctggtagcatttcaaaatg
+2018268/1
@@@DDDEF?FBHHJCGEGGHFGE>EGEHIGDCHGGGFHGE>FGDHCEG@B
@4178336/1
gcctttgatagcaatcggtaaagttttgcct
+4178336/1
@@@FADED?F>DFFEBE:AF?CBA4C@ABD@
@3145301/1
ctcccactataatatggtatctccactttcatctgagaggattctgattc
+3145301/1
CCCFFFFFFDDHHIJFBCDEFHHHHGI<BH?FHI>FHIII3??DGGIEEG
@4732730/1
cttggctttgccgcttgttgctgtacttgaggctgagatgaaggtggtct
+4732730/1
@@<DDA?>DFDHGJJIIIIGHICHIJJJ@GEEGECGDABHHIIG9DFGGF
@1390563/1
gccacttctttgaactaagtacagc
+1390563/1
@@@DFDADBBDFCBFFEEH<IDFHB
@3145498/1
cttgtctaacttgaccaacggtaaaagcaggaggt
+3145498/1
@@<DDDDDBFFHFGEGGIIGH1CFEHJIDHGFGD0
@8359297/1
cccaaaatcataccattagatttattaatttgctcaggagaaatttcaat
+8359297/1
CCCFFFFFHHHHHJJJJJJIJJJJJJJJJJJJJJJJJJJJIJJJJJJJJJ
@2019158/1
cttttggaagctttacaactcctaatcctgtttcatccgcaattttctgg
+2019158/1
CCCFFFFFHHHHGJIJJICGIIJJEEEHGEHCGDGEBEGFG@FEHEIIHI
@5390382/1
cgtaggcaggtggaggccatcgcctggtcatgcataattcttgtaga
+5390382/1
CC@FFFFFHHHHHJJJJJJJJJJJJJJIJJJJIJJJJJJJJJJJJJJ
@4733217/1
ggtatttcttttttccaaattgcctctccattca
+4733217/1
@@?DDDDDHHFAHBACFH@FG>EH>DHFHBHGGH
@1391211/1
gttctttcttgtcagcacagaataatcttgtatgatgtctcttttggact
+1391211/1
@=;DDABB>FHFFDHGGBCHEF@?EFAHGI<4CF<CFGDGGBF4?G6DB3
@1391270/1
cctttgttgctgctgtggtggttcttgcctttgcagctgttg
+1391270/1
@@@DDDBDFBA::CF2A;A?D<F<<2AEFG9ECGF9<D?CDB
@8359952/1
gttgcctctgctgctgctggggctgttgttgccactgctgctgctgcggc
+8359952/1
@@@DFFFFBDHFDHHIIBEFHDHIGFIDFGGIGIIECHGHGFEAHGADGI
@949310/1
gttcgtggaagtaagaggtctttcatttaatgttttttgaaaagcctcac
+949310/1
@C@FFDFFDHH8DGHIIE>EHIIHHJJJIJGGIFIFIJ>@FEEGGJIGGF
@6871693/1
cggcgataccgcaaacaagggatagcactcaagggcacattatgttttct
+6871693/1
CCCFFFFFG3CFHJJJJJJIJIJJJJJJIJJJJJJJJJGIJJJJGIJJJJ
@3147608/1
ctgtaatgtaaaagcaccaaggctttgcgacaatttgttctcttctgttg
+3147608/1
CCCFFFFFGGHGHIIIGJGIJIJJIIIEG1EFHEGHIGGIJIJIIFG>GH
@6327909/1
cttaacttgcattaaatcacatcacattaccacatttctcaaattcagtc
+6327909/1
CCCFFFFFHHHHHJJJJJJJJJJJJJJJJJJJJJJJJJJJJJJJJJJJIJ
@4734581/1
ctaacttcaattaatttctgatttttattaacaatagattggttgtaacg
+4734581/1
@CCFFFFF<DFGHIJIIFF@DG@JHIGGIAHHHGIEHGGGE>EGHJIGIG
@3148304/1
gaggaattccagcctttgatagcaatcggtaaagttttgcctataagaac
+3148304/1
@CCFDDFDBHFHDGIJGHBHGH@HHIIIF@38CF?DEGIE@>DEHE4BFG
@7369052/1
cgtcggtacaatgtaatatgagttttctttgttttcaaaggctctaacta
+7369052/1
@@?DFFFFHDFFHAFGIJIIIJHIHIFGHGICC?EGIIHIJJIJJIIJJJ
@1394082/1
tgagtaacaagattatatgggagagtagcttgaggctcagaatcgagtag
+1394082/1
?<?D=:DEHHDDDEGHDGIB<FHII9CHHIGJDC91CFCGIG@BDG7?B4
@952798/1
gttgctgaggctgctgtggtctatgctgttgctgaggctg
+952798/1
@?@FDBDDBHFDHI@HGEGHEC<HGHFCA3EFBCFFHE9;
@7369738/1
cttctgatagcctgcaattcttggttcaagatcattttaaactgtccttc
+7369738/1
CCCFFFFFHHHHHJJJJJJJJJJJHIJJJJJJJJJJJJJJJJJJJJJJJJ
@3150401/1
ccataccgtacgctcaaacatgcaaatgtgacattattgactaaggccga
+3150401/1
CCCFFFDFDHHFHJIIIGHHIJJJJFBHECHGHIIIGIGIIJICGGFEE@
@5771649/1
gccaatagctgtgggttatatggtgattgatgccattcaactttgcatta
+5771649/1
@CCFFDBEHHFCFHGCFEFCHGIHEDHH>HIIEIIID?DFDHID@FHDG?
@3695159/1
cagtaatctcgaatctattatctcttggacaagttgttatattagtcact
+3695159/1
@@@B;DAEHHHFFIIDEGCHEH9DFHGH9FFGC9?B@9EC9CFDGFD@GG
@3150670/1
ggtgatatatttttgcatctgttataaatgtaggaagttat
+3150670/1
@@@DDDDDHHHFHIBHF9CHEAFHHEHGHGHHEGE?B1?ED
@2022548/1
tcactattaaagttgatttgtcttatcgacttgacaattttttcttttct
+2022548/1
@BCFFEFFHFFHCGHHIFHGBHDHEHGIJGIIGJEIIJJIJIJIJIJEIC
@2022757/1
ctctggtatccaaaggcactgttttcacc
+2022757/1
?;;BBD:AB::?3C:CAA@GF4:CFHFH>
@2022850/1
attctatttcttggtcatcagtttgagatactgtaatgcattgtaggccg
+2022850/1
@CCFFFDFFF?FHHFGGGIBEJ>FHC=AEFEEI>@DHIGGEIIJG4?DBA
@4180967/1
gttcagttaactttctagctaatagtccaatcttca
+4180967/1
?=?DDDDD<FHDBGFGHGGIBA>A4<ABA4EGFG@G
@5393053/1
ctttgcagcagcaagtttcgcttgttttttacttgttcctgtgccataac
+5393053/1
CCCFFFFFHHHHHJJIIJJJJJJJJJJJJJJJJJJJJJJJJIJJJJJJJJ
@261012/1
cttaactttagtgaactggtcatcaactgagaggccaaactccttcaggc
+261012/1
@@@DDDDDHHH<CF<CEHGIFEHHG>FHHIEFCEGG=DGGHIB@BBHGII
@5772662/1
ggttgagacacttgctggggaggtggacctctttgtgcccatggagtttg
+5772662/1
@@@FFFFFFHHHHJIIJJJIGGI:EHHIIJJJIJIHIJJIIJII>FHIJI
@6328937/1
caggtatagatactgaacgtgtacacctcacatatgtatggcacaactga
+6328937/1
BC@FFFFFHHHHHJJJJJJHIHJJJJJJJJJIJJJJIJJJJJJJJJJJJJ
@955578/1
gtggctttattatattactcctaattgaagagccttt
+955578/1
???DDDBDDDD?D4CE4AFF3C<A:F>CEB>ECE9EA
@5772860/1
gaactggtcatcaactgagaggccaaactccttcaggcatgggtcactat
+5772860/1
CCCFFFFDHHHHHJJJJJJJJJJJJJJJJJJJJJJJJJJJJJJHIJJJJJ
@5394273/1
gttaacttttggtggctttattatattactcctaattgaagagccttttc
+5394273/1
CCCFFDFFHGF@FHDIJJJGIJJJIJJIJJGJIJJJIIEGJJIGIIIJJH
@3696154/1
cctagacttgtgcaccagctaaagaagacttatctttaaacggcagcttt
+3696154/1
CCCFFFFDFHFHGHHIIEGGIJJJHJICHHGEHGGGGIJJJBEBHGH@HH
@956351/1
gtttgcattagacatagtcagagcttgtaggagaatggaaggactaggac
+956351/1
@@@FFDBBHHHGHGGBGGHEIGIIEHIGAHHHCIJBGIIJII@FFHHJII
@6873017/1
gcaccatgacaatagctttattctcattaaggaattccggtttctcaaaa
+6873017/1
CCCDFFFFHHHHHJIIEHGGIJJGIIIGFHGIIDFHIIGDFGHGIIEBBD
@5396360/1
ctccttctaacttaatgcaagcttctcttatagctgtcaactcatgttgc
+5396360/1
CC@FFFFFHHHHHIJIJJJGGIJJJJJJJJJJIIIJIIJIJIJJJIIEIJ
@958260/1
ccttgtcttacaggtaccggtctttctcgataatc
+958260/1
@@CF?DDBHHFHDECGH@B8EEFH@BHGGGGIIEG
@7370991/1
ctccggccaagatcagccgtgtttggtagaagcaggatgacacttaggtc
+7370991/1
@@@DDADDAHB;D?FFEFGHI??D;?1:?:DBBDEDBGHDFDGFHE@G.=
@7371408/1
cttttgttctgagacgcaagaagcagctgaataatacaaccaaattc
+7371408/1
CB@FFFFFHHHHFIIJJJJJIJJJJIJIIIIGJJJJIJJIJJIJIJJ
@7371572/1
gcaccgatgcaattaatactcatcttctttactaaaaggctacacaaaca
+7371572/1
BC@FDFFFHHHHHJJJJJJJJJJJJJJJJJJJJJIJJJJJJJJJJJJJJJ
@7371941/1
aatcaaggcctccacacaatcagcaatacttttgtcaggaatggaatgct
+7371941/1
@@CDFFFFHHHGHJJJJJJJJJJGGJIIICGIIGDHIJIJJJJGGIJJJJ
@2508036/1
ccacattctatcaagtaggcaccaatcaaggcctccacacaatcagcaat
+2508036/1
@@@FDBD>FFHHGGG?EFBGE>C>F9BB@EE?FCH@DF<F1BFGGEH>FG
@2508460/1
cagtggcgtatttacagaagcaaggttggcctattattgg
+2508460/1
@@@FFEDD@DFHHIGGHGJJEG@CCCF?@F9??F@GFG43
@2508475/1
cattttttctgctaaagcactaccttcagcggga
+2508475/1
@@@D?;DADFDFF<ACFA@DFI;?AFGFFBGIA?
@6330638/1
ctgccgagtccttccttctagtgcttcttccaaagcaaataatgaaactt
+6330638/1
CCCFFFFFHHHHHJJJJJJJJJJJJJJJJJJJJJJJJJJJJJJJJJJJJJ
@7825712/1
gcttgctgagcgactaatgccactgtgtccacaagaaaaaaggttctttt
+7825712/1
CCCFFFFFHHHHHJJJJJJJJJJJJJJJIJJJJJJJJJJJJJJCFHIJJJ
@2509021/1
atcaggaataaagtcattaaccttcaaa
+2509021/1
@<@DDFFFGHH?C:CFGBHHGGHEGIAH
@4740503/1
ggcttgtagccaccggtacttttgtaaaacattatcaa
+4740503/1
C@CFFDDD4DFD3CGEBHIGGHHE?DC??CBF@EEII<
@3152665/1
aatatgaatcagtgttttcatttgactcttatgaaaatataa
+3152665/1
@@@DDDDDFH<FAE4A3EHHGHIIED<HFHHIGEBFCCEEHE
@6331250/1
cttggaaacaattttataattattggatatattcatgccacattccattc
+6331250/1
CCCFFFFFHHHHHJJJJGJIIJIJJIIJJJJJJJIHJJJJJJJIJIIIJI
@5775559/1
atcaggttttgggtagttgggtaatattttgataacgtggatgtagatag
+5775559/1
@CCFFFBDHHHHHCGGHHJJJCHIJJJJJJJJJJJJJGHJHIIGIIIJJJ
@3153905/1
gttctttttctattttcttggctttgagatacctacgcctatcagcccat
+3153905/1
@@@DDDDFHAHHHJEHG>FGACCEGCHGGHIIIIJEE<GF<CEHG>B@=D
@2026110/1
agaaaagcttctaaaagatcagccctatccttagtcttcagttcag
+2026110/1
<@?D?DDDFHHHFEHIEFCAEGDGEH;EEA<GHHAFGHCFHGGCBF
@5776424/1
cccgatacaatttcttgttttttatcatcctctttatttactagaaactg
+5776424/1
CCCFFFFFHHHHHJJJJHJJJJJJJJJJJJJJJJJJJJJJJJJJJJJJJJ
@263687/1
cttgattattaatagtttcagctggatagtggtaggat
+263687/1
@@CFFFFDHFHGHIIDGGGIG<I3FFGHIH@@BHIIIH
@7372175/1
attttttattgtatcccaatcaattatgatactgtctccttcaacaatcg
+7372175/1
CCCFFFFFHHHHHJJJJJIJJJJJJJJJJJJJJJIIJJJJJJJJJJJJJJ
@7372247/1
tgggaatcctttgtgagccacatcaatgttaaggaatggtttccaaccaa
+7372247/1
CCCFFFFFHHHHHHIJJJJJJJJJJJJJJJJJJJJJJJJDHIJJJJJJJJ
@4183779/1
ccagcatccagaagttcaatctggtattctctaggagtaaatgatttagt
+4183779/1
@CCFFFFDGDBFHIHIGDGGIIIIDH9FHEHGG>CHGHICHICDFIHIGB
@960829/1
gacaggtttttgaaaaaattttggccaatagctgtgggttatatggtgat
+960829/1
C@CFFFBBFHFHFIJIIBGAAAEF9E@DGCCGHIBDE>?;8DD>DGG<=B
@4184031/1
ctttctaatgtttcttcatttaaaaccgctgtgtctctttctttttttgt
+4184031/1
@CCFFFFFGHAFHGIIGGGHIIIIGICHIBFHGGHCHIJJAGGBAHII:G
@5399525/1
ctccaactccgacaaacgccatcctctcattcttagttgtaacaactagg
+5399525/1
CC@FFFFFHHHHHJJJJJJJJJJJJJJJJJJJJJJJIJJIIJJJJJJJJJ
@7372647/1
cttgttacaacatatttcaacatgtatccttttgggcggtaccatggtat
+7372647/1
BCCFFFFFGFHHHJJJJJJJIJJJJIJJGIJIIJJJIJJFHIGGHJJIII
@8366165/1
tatattcatgccacattccattccatgatttattaaacccgatgctagct
+8366165/1
CCCFFFFFHHHHHJJJJJJJJJJJJJJJJJJJJJJJJJJJJJJJJJJJJJ
@1397354/1
gttatttggaagtgatttgcacgaagcactataggtcga
+1397354/1
?=@DFFFFHH?HFEBH@AIIJGGGEBHFHGJJB>D?GB0
@6875755/1
ctcatcaagagcacggcgatactgcaaacaagggatagcactcaagggca
+6875755/1
CCCFFFFFHHHHHJJJJIJJJJJJJJJJJJJGIIJIICHJJJJJJJJJJH
@1398218/1
accctcttcacttcagcataaactggagtttttcccggaagcaccaccac
+1398218/1
@@@DFFFFHA?DFIFEBHIJIDHIFG3FEGFH7FG<@DFGDFGGIJJJ;8
@963232/1
cttttttagttttataggttccttaatcatacaataattagcttaatatt
+963232/1
C@@FFAADHCFHHIIDFGHHIJJIEG9<FHHGHC9GHEGIGEHCGGI@BF
@963288/1
gtgagggtgaaggtcctgtaaaatagcttgagaagccctttgttttcctt
+963288/1
@?@DFFD=CFDHH3CGGIJJJI<<EHFGHGIGEEIIIJJECGHJEEHEHI
@265639/1
gtcacttttggtcctgttggtccattaatataaaatggttcaacttcttt
+265639/1
@@@DDFDFDD6<CF9BEBEHCGGGEHEHG@H>GIGIGII9DHEFDH@GH9
@963558/1
cgggccttaactttagtgaactggtcatcaactgagaggccaaactcctt
+963558/1
CCCFFFFFDHHHHECGHHJCHGIIECHIIIGEAAEE9FHHCGIIIGIJJJ
@5402499/1
ctgctctgtaagtggcaagacctccttcttcaagcctagggaaaaggtga
+5402499/1
CCCFFFFFHHHHHJJJJJJJJJJJJJJJJJJJJJJJJJJJJJJIJJJFGI
@6333110/1
gccacattccattccatgatttattaaacccgatgctagctttcttaaat
+6333110/1
@@CFFDFFGHGHHJJJJJEHIJGIJIIIEGHGGIIGIJJIJIGGIJIIJJ
@5776552/1
gaatcttttaagttcaagactaaatctcttaatggatggattttcacagc
+5776552/1
CCCFFFFFHHHHHJJJJJJJJJJJJJJJJJJJJJJJJJJIJJJIJJJJJJ
@6877271/1
gcacctcacacctggcactaaactgtaaagggcttcactgcaaaagtttg
+6877271/1
BCCFFFFFHHHHHJIJJJJJJJJJJIJJJJJJJJJJJJJJJJJJJJGHII
@3155837/1
cttcattttcggtttcgtaggcagg
+3155837/1
@@CFADD?A<FFDEE@GE@A@AH=:
@3701225/1
ccataatcatatttcttataaatttt
+3701225/1
@@@DDFDFBAFFHBHEIGIGFACADB
@2028477/1
ggcgtatttacagaagcaaggttggcctattattggcattccagcat
+2028477/1
?@@FDDDDHDDHHIJIJJIG;:3CFGGEGEGEFGCBF3DG@BHCH@C
@2028968/1
atgtagataggctggcctgcttgtggaaaaccaccacaaatccacttgga
+2028968/1
@@@DDFFDHADAFB1CGBHGGJJGGDE3CFHF9;8CGDCDB9D9>FHGGE
@3156915/1
gttttttggagtggcaactcaggataactatagaggttcttctttccatc
+3156915/1
@??DFDDDHFHBFHI@GGGGGIGIDBD>DG9DHGGGG;BF?B<??48BFG
@3156923/1
cgggacttgaaaagaaagaccttcccactggggtgtatgtcattgagggc
+3156923/1
?@@FFFAFFH>?DBDFDAHG3F>FHIDH9G3FH8??B<BDH>G@>DGE1;
@3157197/1
ttcatgaattgctccctccacctgaactagttcatatttcggagtcgtcc
+3157197/1
CCCFFFFFHHGHHJJJIJJJJJJJJJJJJJIIJIJJJJJIJJJJIJIIIJ
@6878801/1
caaccaatatgttcgtctcacccatgttaaatttttttcagaatcatgtg
+6878801/1
?@@BDD?DB?FHHCDCF;FHGGEBGFHHIGFHCIIEIIIGB@BFG@DGBC
@3157480/1
gtcatctaataattctttagcctctaaaccttcatctttatcagtaattt
+3157480/1
@@@FDDDFGHHHG@HGGEIAHGHGI@EHFHHI@FFIJJJIGHCGIIII<D
@3702368/1
gtagctttttccgttgggattcattatccattctcccctaggctttgctt
+3702368/1
?@@?DFFFDBAHCCFHIG=FGGHHEGGH@EGIGIDGHEEGH@39B>FBDG
@2513165/1
cctgctttagggtttcttccgctaatttaaaaattgaatagttttt
+2513165/1
@@<D?DEDHFF?CFEBB<FG<B@FH9<9C>4CD?<990?F30?DG1
@2030225/1
gtgaaattattggtatttcttttttccaaattgcctctccattcaattga
+2030225/1
@@CFFFFFDFHHGEGHIICCEHIIGI>H<F>@FEHEEHGIGCFFDIFEFC
@5402675/1
gttctttttctattttcttggctttgagatacctacgcctatcagcccat
+5402675/1
CCCFFFFFHFHGHJJJJJGJIIIJJJJJIJJJJJJJJJJJJJJJJIJJJI
@6879305/1
cttttatttctttagtaaacttaaccctttgagaatctgttaaagg
+6879305/1
?@@BDEFDF?BBBAACEEBEFDGHFHIIFDHEEG@FEHAHGC@FHD
@6333316/1
tcttgcctttgttgctgctgtggtggttcttgcctttgcagctgttgtgg
+6333316/1
CCCFFFFFHHHHHJJJJJIJHIJFGHGHHIJIJJJJJJJJJJJJFGHGHI
@5403806/1
ctcatttctgataggttctgcaatttccaagaaactttacttttcacaaa
+5403806/1
CCCFFFFFHHHHHJJHIJJJJJJJJJJJJJJJJJJJJJJJJJJJJJJJJJ
@267256/1
atttaaaaccgctgtgtctctttctttttttgttagactgatttgat
+267256/1
CCCFFFFFHHHFHIJIHIIGHIGHJJJJJIJGHJGE>/?D@GGIECC
@4187778/1
ccgtgatctaatatttgagcagaaggtgctggtgcatgtaatac
+4187778/1
8:;A=BDDHFFBFIEHIIIIIIIIGHFGIHHI9EFG:9DC49D9
@6334101/1
aggcagttgaagataacatacaattttaattttattattctcaatgattt
+6334101/1
CCCFFFDDFHHHHIJJJJHIJJIJJJJJJJJJIJJJJJJJJJJJJJJJJJ
@1401059/1
cacacataaattcgataacaggctgagctttataaaatgcagtggccgac
+1401059/1
C@CFFFFEFFDFDGGCBBEHHECGII?D4?FGDIE<><<9?B?BAFGG<0
@6334146/1
gaaatatttcggcttctgcttccgttccaccctttctgctgcgatctttg
+6334146/1
CCCFFEFFHHHHHJJJJJJIIJJJIJJJJJJJJJJJJJJJJJJJJJJJJJ
@6334227/1
gtcctttgaggtgcaaaacaagcgatcgcccagacccttatttcaacacc
+6334227/1
CCCFFFFFHHHHHJJJJJJJJJJJJJJJJJJJJJJJJJJJJJJJJJJJJJ
@268155/1
ctcttttgggtggaatgtatgacgatgatttgatatctatatttctcatt
+268155/1
CCCFFFADDHFHGFAFHEHAEG9CDDD?GIHG4D>D:DFGAIGII99@9B
@7377054/1
gagtgttctaaagctacttttgcagcattcatttcagcttgctgaatgct
+7377054/1
@@@FFEEEHHHHHIIIEHIIJGHIHIJJJJIJJJJIIJIJJJGJJGIIJI
@2513420/1
gctgtttacaccaacgataaaatcaggctttatgtttttgtattcttcaa
+2513420/1
C@BFFFFFHHFAFFEEBHIIJJJJEAGG9GGEIJIDHIH8FIIFIGIJGE
@4745404/1
ggctggtgccctgaataccttgatggctacaaagatagaag
+4745404/1
@@CFBD:AFFHGFE>9FHEAFBHHCHD;FEHGEG3CDC9?D
@965195/1
caggtgcgttaacttttggtggctttattatattactcctaattgaagag
+965195/1
B@@FDDDABDHGHBHC@GEACFHGEH@FFGHIBACHG>GGIIJIBAFDDB
@6335654/1
ctgcagtttccatatcatattatacctgaaggcttttgggtcgtgagaag
+6335654/1
@BCFFFDFHHHHHJJJJJJJJJJJJJJJJJJJJJJJJJJJJJJJJJJHIJ
@3703679/1
gtgcaggctggccatgttgaatagcttgctgtggtggtac
+3703679/1
?=?D=DADDHF<FEE><F<BFFHHI4CFHGG?EE;CFAH>
@5779654/1
ctcacagaacggttgccatatagccttaaaagggcaccccaactagttat
+5779654/1
CCCFFFFFHHHHHIJJJJJJJJJJJJJJJJJJJJJJJJJJJJJJIIGHIJ
@2515050/1
ccagtaggtaaaaagattattgtattttcttttagaactctttcaaagag
+2515050/1
@@@FDFFFFFFDFEHGHIIIFIDFGIIIIGIIBHGIIIIEGE>GIGD<BG
@966404/1
gttttattttcagtataccttataccgctatcatcctggctg
+966404/1
@@@DDDDDFHFH?GGGC9?FIIIFFH<FEGGIGGGEEGGI>H
@7831570/1
cccctacctcttcctcgccatctgcctattttggaaactatactgtcatt
+7831570/1
CCCFFFFFHHHHHJJJJJJJJJJJJJJJJJJJJJJJJJJJJJJJJJJJJE
@2515550/1
tgctgctgttgttgttgctgctgttgttgttgttgttga
+2515550/1
@@CFBDFFDD?F;;<EDGECHDCHD<BFHCD@C=>FGH4
@3704516/1
ctcttcaaaatcttcttcatcacgtcgtcttttttta
+3704516/1
C@@FDDBDFFFHHG@FHHII<FEG@GGBFGEGDHIIG
@7377833/1
gtacatttagctatcctgtagtttcgtcctatacctttgaatgtcccttt
+7377833/1
@@@FFFDFGFFFHGIJIIIGIHHJJJGFHGHJJIJJJIJIJFGIJJJJIJ
@6880756/1
gtaaaaattataataaaacaaaaattaactttttaatcacattggatcta
+6880756/1
@@BFFFFFHHHGHJJIJJJJIJGIJGIIJJJJJJJJJIJJJJJJIGGIJD
@2035314/1
cttaatgatatcagtcagcttacaagccttagtaagcataaatttatgga
+2035314/1
CCCFFFFFGFDFHIEHIIJJIGHHII:CGEGCECIJJJIJIJBIGGE<BF
@7378695/1
ctacaagtgtgacacaatttctattctgttcagaggtaaatgtgttatcg
+7378695/1
CCCFFFFDHFHHHJJJJJJJJJJJJJJJJIJJJJJJFHIJJJHIGIIJJJ
@3163115/1
ccgatagtttccaaacgctccagattgatgccatcgtttgcattagacat
+3163115/1
@@<B<DDAFD:CCGGG8AA@EHIICC@1:?@AGG91?BDFGEB<FG>GHC
@2517889/1
gcattaatctatagaaaattttccagacagtatttagagactttccacta
+2517889/1
@@<DFDDDFHD?B>HIJBGIJJBHBHEIJJJ9E9FHGIJ>FCGHC?FGGI
@2518161/1
cacgtgaaatctttaggctgcagctcaaccattttatcggccaacatatt
+2518161/1
@@@D:D;DFD?D>EB>GHCEHIGGHA>GE>FGG@@F>G@:?GG=17?@@B
@2037125/1
ggagtattcttggaaacaattttataattattggatatatt
+2037125/1
?=?DDDADHBHFGABCF>;EEDGEA4<?CF<HHI@@AD9EH
@2037371/1
ggctgttgttgcctctgctgctgctggggctgttgttgcc
+2037371/1
?@;DBDDD=BBBBHG@EEHCF>:EF>3??EDABB@9BB4?
@2037647/1
ctttagtacatcgcctggagacatgactacaca
+2037647/1
@@@DDDDDFADA?;CFFEC9B;3A?FHFGGD;@
@6882122/1
gttgagacacttgctggggaggtggacctctttgtgcccatggagtttga
+6882122/1
CCCFFFFFHHHHHJJJJJJJJJEHIJJJJJJJJJJJJJJJJJJJJFHIJI
@4189821/1
gccaacagtaagacatggtagatgaggatactttaatctaatattatatt
+4189821/1
@?@DFFFFCDH?F@F<@3A??CFEHG3CDF9EHC>FDFE><1CGEGGG@F
@968588/1
ctccaattgcattccctttcacactagggacatg
+968588/1
@@@FDBDFFHHGDGIG>GGII9BGHHIBGEEGII
@1402863/1
tcaacatctgacccttcacactcatcaag
+1402863/1
@@@;DABDHHGDFGGEGBGCHHCB@HHHB
@5406915/1
ctctgctgctgctggggctgttgttgccactgctgctgctgcggctgttg
+5406915/1
CCCFFFFFHHHHHJJJJJJJHJJHJJJJJJJJJJJJJJJJJJJJJJJGIG
@5406970/1
agcctcttgttttgcttctttttttgacctacccttgccgatagcaataa
+5406970/1
CCCFFFFFHHHHHJJJJJJJJJJJJJHIJJJJJJJJJJJJJJJJJJJJJJ
@6883093/1
ctgattgatgtcccaatggtccacacctttgtcaccactatattcaccaa
+6883093/1
CCCFFFFFHHHHHJJJJJJHIIJJJJJJJJJIJJJJJJJJJJJJJJJJJJ
@6336997/1
caggtgcgttaacttttggtggctttattatattactcctaattgaagag
+6336997/1
BBCFDEFFHHHHHJJJJJJGIJJJJJJJJJJJJJJJJJJJJJJJJJJJJJ
@4191198/1
cctagttcttctaatattgatgttttattttcagtataccttataccgct
+4191198/1
@@C?=DDDHHGGHFHIIJHCHHFHHJHIJJIGIIEGHG>FGGHIJE<@?A
@1403881/1
gcgggagaccttggctttgccgcgtgttgc
+1403881/1
@?;D?AADDFCBHIE>FGHE9E<D@D6DF@
@3167348/1
atggaatcagaatcctctcagaagaaagtggagataccatattatagtgg
+3167348/1
@@CFFFFFFFBHHGIIJJJEHFHGCGEFEHHIJIIGGIJJGC>DFDHGEH
@2518594/1
taacaggaggtgcactggttacaggagatactggttgttgttgagg
+2518594/1
B@@FDFADHHBFHIIJGIAHGGHGI;FEGHHGIIHIJGIIDFGEGB
@4749862/1
gcatcaataactctgtattagtctgcagaaaccaagaccgacttaaa
+4749862/1
@?@DDDDABFHFHF@<CGH>ECFDCHGHHIEHIIIBGG<FAHFC???
@2038350/1
ctgagatgaaggtggtctgctgggttgctggtcactgggttgttgcctaa
+2038350/1
CCCFFDDFHHHH;FHGIIGGGIJJGIJJJIJGGIIGHEGDC@FHGIJIJH
@4191912/1
ctccttgtcttacaggtaccggtctttctcgataatcaagtgtt
+4191912/1
CCCFFFFDFABDFEGB<AEIHG:FGCCEGGGG>GGGHC3BG9?F
@5409462/1
ggctgctgtggtctctgctgttgctgttgttgctgaggctgctgtggtct
+5409462/1
CCCFFFFFHHHFHIGGHIJIHIIJJJFHIEHIIIJFGIJEIJGIDFH?D@
@2038714/1
tctatatccatcggttcttcttcttttttccacgtgaaatctttaggctg
+2038714/1
CCCFFFFFGHHHFI@GIJFHHIIECGIGHIGGGGDHGIGHECEGICFGGF
@6338122/1
gccaataattgttctttcatgatactctcaagatccctgattacttcttc
+6338122/1
CCCFFFFFHHHHHJJJJJJJJJJJJJJJJJJJJJJJJJJJJJJJJJJJJJ
@6338194/1
gccacattccattccatgatttattaaacccgatgctagctttcttaaat
+6338194/1
CCCFFFFFHHHHHJJJIJJJJJJJJJJJJJJJJJJJJIJJJJJJJJJJJJ
@4192227/1
tcttgaagttggttcagctgtagtctgtctgcatctgtatatgccctagc
+4192227/1
CCCFFFFAFFFD?DGGHJIIHJIGCHEHHI>HGGHHG?CFGIJHFHIIII
@2039183/1
ctttcagatcgctgccatttagtacactgctttttccttctcc
+2039183/1
@?@DF?DFF;FAFEGBFBFGHEEHC<29ABFC<<F>9D@GG?:
@4750842/1
ggcaaatctggaggttgatgaggaggctgaggcggaattagagcaatt
+4750842/1
C@@FFFDFHHAFDGA?FFCCHGIBG@FGG;B1:D0<FCFG>9@DH37=
@5783554/1
cttcaaactgttgctcagcagctatctcttgtaggaactggactgcatta
+5783554/1
CCCFFFFFHHHHHJJJJJJJJJJJJJJJJJJIJJJJJJJJJJJIJJJJJJ
@7836263/1
gcctttgttgctgctgtggtggttcttgcctttgcagctgttgtggtggt
+7836263/1
CCCFFFFEHHDFHIJJJIJCGHFHIJJJJJJJJJJIJIJJHIJHHIBGHD
@6339188/1
gtggcgtatttacagaagcaaggttggcctattattggcattccagcatc
+6339188/1
?1:?DADD?FFFFBDBGFCFFFE<CG<EFDB>FEIDB>DF?FBFGEFE<D
@8372858/1
atcactttttacatttaaagcatctccttcttctttttttctagtttcct
+8372858/1
CCCFFFFFHHGHHJJJJJJIIIJJJJJJJIIJDHIJJJJJJJJIDFHIJJ
@971413/1
ctcagtttcacttaaatcttgaaagatattatcacagattgcccttatct
+971413/1
@@@DDDDDHDHDHD?GEGHIIE3:AE>HGIIEHGIIEBG<EGH@GGFHGH
@4752373/1
aacaagatggtacctagctctaaatgccacaagatgggcataatatgcag
+4752373/1
@@@FFFFFBDCDHGGHIJGIIJIIGCB9?3B@DGE@?3?CBGEHD?FHGB
@7381082/1
catttcttcattttcagctctggctattttagcatggaatgtgatctcca
+7381082/1
CCCFFFFFHHHHHJJJJJJJJJJJJJJJJJJJJJJJJJJJJHIJJJJJJJ
@7381242/1
tcctcctcgataatagatatgtaataagaatattgatgctttgcccgtcc
+7381242/1
@@;DDDEFHAFHBEBCFGGHIFHHHHICEHHEIIIGGDHCHHGHHIGIGI
@270849/1
gcctttgttgctgctgtggtggttcttgcctttgcagctgttgtggtggt
+270849/1
@@@FDFFDH?HHFGJIDHGCFG1CFHGGBE@GFEGBHGIIEDEHIBA;D?
@972027/1
gaggctgcgtggtattttgaatctgaataccatactttttgagg
+972027/1
@@@DFD;=8DFH:AEEGGEFFGGHIH9@DCFFHGHEGGGHEDBG
@4752847/1
gtaggagtaaaacgtaagtggaagcataagctcccaattctttggtgata
+4752847/1
C@CFFFFDFFHHHIHGBGJHHCHEGECHHIJIIGFHJJJIJIJIGFGGCD
@5413347/1
ctttcatatttttaagttcatttgaataaaataaataatttttcgatagt
+5413347/1
@@<DBFFDHDFBFGIGCFHIGGGHH>EAHHEGHGGGAFG?CACDGG@GF?
@972856/1
gcagtgtgttttccaacagtcataataaattcattagact
+972856/1
1=:?=BAA=ADDFAF@@=E?@HH<EFHIHGC9?C?E4?G9
@6884380/1
ctctgatttatctcatcttcatcatccaagccgtaatgaatggtgttgct
+6884380/1
CCCFFFFFHHHHHJJJJJJJJJJJJJJJJJJJJFIJJJJIJJJDHGIJJJ
@4753929/1
gttgccttaaaacaatgtcaagagcttggattgcctcctgcggaccat
+4753929/1
@@@DDFFDBBHHHJED@FJ>DC9FHG@ECD<EFEGGCFGHHIGH@F2B
@1406000/1
ccccaatagaccatgttggagtcaagcgtgtgaaagtatcacttggaagt
+1406000/1
@C@FFFFFHFHHFIJIGCGGJHIEIIII88@E@GEIGGGIGIIIIJJFI>
@1406170/1
gctgtaccttgtatactagcatgactgactagatagaag
+1406170/1
@@@DDDFDBHFFDGEEGHHJIG<AGHGHEIIHEG<EHCF
@2041291/1
ctctgcttctctaggatcaacagcaggatctgcaatttttccaacagtgt
+2041291/1
@C@DFFFFFHHGHIIIJJJJIGIIDHIJ<GEG<EFGIJJIIEGGI?F@<?
@2041654/1
cttttaagcagtaacttctctgtaca
+2041654/1
@CCFFBFDH?FFHEHIJJIIJEHHEC
@1406842/1
cggagtcgtccctcttctggaaagcagctcttgcagcattgacactggcg
+1406842/1
@C@DF;DD?BDFHJJJJJIGEGJJJIDIIIIEGGEIICFC<DHGHIII2D
@8374262/1
tgttgtttcaattttggcagtatgcaaatattgtggaccatcacttttta
+8374262/1
CCCFFFFFHHHHHJJJJJJJIJJJJJIJJJJJJIJJJJJJJJJJJJJJJJ
@5786165/1
ctgggaatcctttgtgagccacatcaatgttaaggaatggtttccaacca
+5786165/1
@@?DDDDDF?FFHEABGGBBBF?BGBEEIGHIIIICDGIC?DFC<GA?@?
@973864/1
gtagctttttccgttgggattcattatccattctcccctaggctttgctt
+973864/1
@@@DADDDH?HDDFFEHG9?CEGC@HA42:<:C<9?:F@;F;?<;BBG09
@974107/1
gcattgtttcattccgcagattaaaatttttaagtacgactaag
+974107/1
CC@FFFDFHHFFFIIJJIJI<HEGIIJGGCHF94?FF18?FF3B
@7384129/1
tcggcagctgggaatcctttgtgagccacatcaatgttaaggaatggttt
+7384129/1
@@@FFFFFHFDHHJJJDHIJJHIJJJIJIIJIIIGGIIIJJIJJGIJ?DG
@2520869/1
cgggtcatctacatgtcgaagcaatggtga
+2520869/1
?@@A?DBDHHGHHJIGGGGHIDGIIDG@DF
@6340284/1
cttcacatactcttgttacaacatatttcaacatgtatccttttgggcgg
+6340284/1
CC@FFDDBDHFDHGEGGDIHIIGIGDHHG?ACGIGHEIGGBCHGEGGGGG
@7837362/1
ctgtcttcagcctcatgttataacattatgcagttcattacctaagatat
+7837362/1
CCCFFFFFHHHHHJJJJIIJJJJJJJJJJJJJJIJJJJJJJJJJIIJIJI
@3709896/1
agtaactatgatttagacattactaccaatactttaagagcatttattgc
+3709896/1
?@BDFDFFFHFFHJIJIIIIIJJIJIJIJJGGIDIJIJIEGIGGGBHIGG
@5419672/1
gcgggggctaccttgccgtaggaaataagaaagcaagagaaggaagtgag
+5419672/1
CCCFFFFFHHHHHIJJJJHIJJJJJJJJJHHHHHFFFFFEEEEDDDCCDD
@3710105/1
ccgctgtcatgctctttctcaacaagatggtacctagctctaaatgccac
+3710105/1
@@@FDDFFHHGHGHIEHGE9IH>E=?CFGGGGGGHGG>DGG>CDCIIG@3
@2043861/1
ccgctgtagtacaaatttctatttccgattatttttcctttgatgctgct
+2043861/1
C@CFFFADBFDHDIGHAFIGGIGIIIIFIIAHIGEHIIIIIGGHGHIG9<
@5420365/1
ccgtaatgaatggtgttgctttcgcagggtaagtctttcagtctcatcca
+5420365/1
BCCDFFFFHHHHHEHIJJJJJJJJJJJJJGHIJIIJJJJJJIJJJJJJJJ
@7838152/1
ctggtgatatcctcgggaaaattaatttttattaagaagccaaattgcac
+7838152/1
@BCFBDDEHHGGHIJJIFEGIJJIJJJJIIGJIDHIIIIIJJJJGJIJII
@5420575/1
ccctaggcaaggtacagcctcaccacctcaaccgaacacttctaggttac
+5420575/1
CCCFFFFFHHHHFHIJJJJJJJJJJJJJJJIJJJJJJJJJJJJJJJFHIJ
@2044243/1
gtaaatttatcgcaaggtaatgtaaaacaat
+2044243/1
??@?D>;BCBFAHGEGECDEECABEAFEHCG
@2044455/1
cttcttctttttttctagtttcctcctcatcaagag
+2044455/1
<@7ABDD?BBDDHGEF9CHEBFHGDBGI>FHGCA?B
@1409098/1
gtttgagatactgtaatacattgtaggccgcacatgtttgtgcttctgaa
+1409098/1
@@@FDDBFHHHHHGG9GBH>FFHGHJJJ9CEDHGGE<DCAGHHIFCHIIG
@2045792/1
cgttttggtgggcatggcctgcagctccctttttgcagc
+2045792/1
B@@DFFFFDH?HHJJJGIEEGHJIJEGD;@FAGIIJ@<D
@6342931/1
gtcgtccctcttctggaaagcagctcttgcagcattgacactggcgtttt
+6342931/1
CCCFFFFFHHHHHJJJJJJIJGJJJIJJJJJJJIJJJJJJJJJJJJIJJJ
@1410275/1
ctgctatagatggaacgttgatctggtctggagctggatgagtgacatca
+1410275/1
CCCFFDDFHHFHHIJJJHIDGCHCHIGGJD9BGHIJIEEGGIFGGIHIII
@5790372/1
gttgggattcattatccattctcccctaggctttgctttaggatcatcat
+5790372/1
CCCFFFBFHHHHHJJJJJIJJJJJJJJJJJJJJJJJJJJJIJJJJJIJII
@4755996/1
tttatcattaaatagatttatgaggattcc
+4755996/1
8?;DD?D>FAD4<FG4@4C<CCEFG9:<<3
@977956/1
gccatcgtttgcattagacatagtcagagcttgtaggagaatgga
+977956/1
CC@FFFFBFHGDFIFBHGIJIJGIIDIHIHIJB;GGIJJIDIII@
@978263/1
ggccattatcgcatcatacggaatttgccgagtcctt
+978263/1
@@@DDD>DHDDHFG1<4CHHIIGBGHIEHD?0?;>DE
@4756626/1
cataattcttgtagaagaccaatagggttgcccatcattcgctcctcgac
+4756626/1
@CCFFFFFHGFHGIIJJHFDGCA>EFGGGGICHIGGGIIGCHGGGGF6@F
@3176385/1
cagccaaaatccaaaggagcccactcgaattctttagttagggtaattaa
+3176385/1
BCCDDFFFGHHHHIJID9FGIJJGGII<DEF4?DGGIA@GGBH9D@FGHI
@3176479/1
ggcatttctttcagaccaaaatttctttgtaaacaagttagtaa
+3176479/1
@@@FFFFDHHHFBAEHIBFHAEEE@GIBEH4FHGH=D<EEEDHD
@978690/1
atccataattcagaaagaatatacacaac
+978690/1
@@CDFDFFHHGGFIGJJGIIAHGGIIGEG
@5425316/1
ctcttctggaaagcagctcttgcagcattgacactggcgttttggtgggc
+5425316/1
CCCFFFFFHHHHHJIJJJJJJJJJJJJJJJJJJJJJJJJIJJIJIHIJJJ
@4195510/1
gacgtgctgtaccttgtatactagcatgactgactagatagaagtctaat
+4195510/1
@@CFFFFFHFDHHIAHA??IHIIIIIIE9FHF3FEHEECBF<DDF@FGDA
@5791591/1
cagaaaggtaattatattataataatataatttaacaaaaacttagaaat
+5791591/1
CCCFFFFFFHHHHJJJJJJJJJJJJJJJJJJJJJJJJJJJJJJJJJJJJJ
@6887699/1
gcctcttttaccattgtacgagtttgagcatcattcattttcttcattgt
+6887699/1
@?=A1AADFFF8F?<BG>DGED3CCH4?<AEB?9EADCGFD?FG?<:BE<
@979496/1
cagatgcagacagactacagctgaaccaacttcaagaagaacaggtt
+979496/1
@@CFFFFFHHDHHBGIGEGHIGIEHHFH3FHIJJIJIBF;FGGIIBF
@4196046/1
cttcaacgaatcaaattcactttgaggaactctctgatttatctcatctt
+4196046/1
CCCFFFFDHDFDFIJEGIEGEDEGIGEAE;@GGFFH<D<DHGGIC@FHDG
@5427506/1
ggagctgcgacaccatctgatgcctggtgcggaggctaccttgccgtagg
+5427506/1
CCCFFFFFHHHHGJJJJJJIIJIJJIIHGIIIGIGIJJJJJJIJJJBHEH
@2048813/1
caattgtacacaactccataggaagcgcca
+2048813/1
???DD3B;D>4C7CEBE<F4C3CEAF:F:E
@8379007/1
gttagttgtcttcaaaaattagttctactacctcatggacagatgtaaca
+8379007/1
CCCFFFFFHHHHHJJJJJJJJJIJJJJJJJJJJJJJJJIJJJJJJJJJJJ
@8379108/1
ctctttctttttttgttagactgatttgatagagcacggaaggtggaatt
+8379108/1
CCCFFFFDHFDFFIIGIGHCCGE?GBGGAFEHGGIIIGGAFFGHHCCDGE
@278345/1
ctgattacttcttctcgaggtggctgcagtttccatatcatattatacct
+278345/1
@CCDDDFDHFHHFIGBGBBF1C7F;CFGHH4:CCDDDF9BDGGGI9<FFE
@278429/1
ctgtgtctctttctttttttgttagactgatttgatagagcacggaaggt
+278429/1
@@@?DDDBDDHHDH9FEGBEHIBF<4?B9<<CCGHEI<GII?B0@0BBF8
@5794030/1
gcagctatctcttgtaggaactggactgcattaaaatccgaatcctttaa
+5794030/1
CCCFFFFFHHHHHJHIJJJIIJJIJJIJJJJIJJJJJJIJIGIIJJJJJJ
@8379854/1
gttgctgctgctgttgttgttgaggttgattagaagcccctgcttctcca
+8379854/1
@@@FFFFFHHHHHGIJHIJHIJGHGFGHGGIIJIIJIJIIIHJGGIIIII
@1413209/1
ctcagcgacttttgtccgaatctcatc
+1413209/1
8?@B?3@D:DAFDBAGBFFFGFFCEE:
@1413634/1
gttcttcttgaagttggttcagctgtagtctgtctgcatctgtat
+1413634/1
B@BFFFFDFHFFDGHEHIIJJBHJJGJGH@CFD<CDGGGGB@<4?
@7840794/1
ccaatagtacttcttttgtgtgagcattaaatcttaaaatagatacaatg
+7840794/1
CC@FFFFDHHHHHJJJJJJJIJJJJJJJJIJJIJJJJIJJIIJJJJJJJI
@3713729/1
accaatactttaagagcatttattgcagcttctttctgtgcatcattttt
+3713729/1
@@@FDDDFFBAHADGEBGHIJIHD9BCCC@BHGEE@<E?@D?BGGHCAGG
@5432241/1
cttggcaacaaacagttgttttttcctgatatagctctaacttcaattaa
+5432241/1
CCCFFFFFHHHHHJJHIJIIJJJJJJJJJJJJJJJJJJJJJJJJJJJJJJ
@2050337/1
ctgaggagcatgttcttgcctttgttgctgctgtggtggt
+2050337/1
@CCFDBADDFHB4?F>EFHGGHII>F?ECF??CFD>C?10
@2050355/1
ggcacattgcagttgctatcatacattcttaatatctgtgtatt
+2050355/1
?;?DD?DD?4DHB?FHE>AG9@?FB?<<E@AA?AFG@?EH@EAE
@5432411/1
cttgaatgaatttttcattcctccatactccttgtcttacaggtaccggt
+5432411/1
CCCFFDFDDHDFDHGH@FIBHIIE@EEHIIGICEHGIIGFEHIHHCIIIF
@2050951/1
ctcttggacaagttgttatattagtcactttatatgttcttttaacactc
+2050951/1
@@@FF?ABHADAF>?AC>EGHGCEFHHIJGGEH4BFEFFIGIGIIJIJJI
@5433116/1
gtagcattgtaatttcttgttcttcttgtttcttttctttaacatttctc
+5433116/1
CBCFFFFFHHHHHJJJJJJIJJJJJJJJJJJJJJJJJJJJJJJJJJJJJJ
@279895/1
ctcaggagaaatttcaatttttgcaaattgttcgtagtgaagaactgaa
+279895/1
@@@D?DBD32ADFAGE?DEFEB<G@9AC<BC<GG?C:CBFG>9:9?3?@
@2051503/1
ctgtttcatccgcaattttctggcggagctcttcagcatttagcag
+2051503/1
@@@DDDDDBHDA;GGIIII4E9DBEHIIGEDGFIII@9C<CGGAB;
@4759864/1
cagaattttcgtttggagcaaatacaatgtatttgctgtctttgtgtctt
+4759864/1
@@CDFFFFHHH?HHIGGAEEGC?FGBBHG<4?FGHIIDFFHB9<?FFC9B
@6890528/1
gtggaggtgaaaagaatgatcttccaactgtcacaaacctgttagcagct
+6890528/1
@@@D=BD2AF<ACCEBFHDFD?C>?<FEGEI@?F@FB?FFEFD@HGAGCH
@5794760/1
ctcgcaacttaggttatgcgaagtacataactttctttgtatctgcatga
+5794760/1
CCCFFFFFHHHHHHIJJJJJIJJGIIIJJJJJJJJJJJJIJJJJJJJJJI
@4760299/1
ccttaatctagccacttcagccttatgc
+4760299/1
@CCFFFDEBHHHFIJIJIIJBCBEFB@E
@6347213/1
ctcagcagctatctcttgtaggaactggactgcattaaaatccgaatcct
+6347213/1
CCCFFFFFHHHHHJJJJJIIJIJJJJJJJJJJJJJJJJJJJJJJJJJJJJ
@4760671/1
tccatactctggctgccgaatgccacaattggtaag
+4760671/1
@@CFFDEAFDFABHIJIIDEG@DHGG>EF4CG?D@G
@5795690/1
tcttctgttgtttcaattttggcagtatgcaaatattgtggaccatcact
+5795690/1
CCCFFFFFHHHHHJJJIJJJJJJJJGHJJJJJJJJJJJGHJJIIJJJIJJ
@8382147/1
ggggagttttatttacatttttttgcctgaacacattgggtcgccatacc
+8382147/1
CCCFFFBDHHGHHJJJJJJJJJJIIIJJJJJJJJJIFHJJFFIJJIIJJJ
@983508/1
ctgagctttataaaatgcagtggccgacacatcaatattaagcatcatct
+983508/1
@@<DDD?DDFFBHJIGCBGHEHHGE1@@FHB><BG4?D?FHGGGFGFEH<
@7841740/1
cttggcttaagagagaaataaagagagaaatagaaaataaatatataaaa
+7841740/1
CCCFFFFFGHHFHGGIJJJJJJJJJJJIIGJJJIJJJJGGIIJJJJJJJI
@983795/1
catctttgtaaataaaaaattaataacattaatatgaacaaaattaaaaa
+983795/1
?@<DFFFF?FDHHGG<FGG@DFHHIICHHCFHIGIIGDF@B?FBGFCHHG
@984154/1
ctgttgtggaccagcttgtgcttgtcttccaccctt
+984154/1
@@@D7DDBF8D?CDC@DG:CAAB?EFG<CDGGHB?D
@3714867/1
cttgttttttacttgttcctgtgccataaccgt
+3714867/1
@@@FADDD?HFDFBGGHGG4<CFDFAH<FGHGF
@7391277/1
ctgcatatcagtcagcttcttaatgcatctctgcccagccacaatgttac
+7391277/1
@@@DFFFFDBBDHHIIJJJJJEHGIJIGIJJJIIJJIBGGHIGIGCBGGI
@5438780/1
ctttctaatgtttcttcatttaaaaccgctgtgtctctttctttttttgt
+5438780/1
CCCFFFFFHHFHHJJIJJIJJJJJJJJJJGJFHFHIJIJJJJJJJJJJJI
@6893611/1
ctgcaattcttggttcaagatcattttaaactgtccttctgacacaccat
+6893611/1
CCCFFFFFHHHHHIJJJJJJJJJJJJJJJJJJJJJJJJJJJJJJJJJJJJ
@2054054/1
cacacaatcagcaatacttttgtcaggaat
+2054054/1
@@@FDFDF3DF8FHFHGGGHIGABEE>GIF
@281835/1
ctcagtttcacttaaatcttgaaagatattatcacagattgcccttatct
+281835/1
C@@FFDFFHHGHHIJ@EGIJGIIJ@EHGHIGIB@FHIGHIGIDGHAHCII
@5796380/1
gtctaaatagaccttcagggtcttcatgggcttctattagtccttcatct
+5796380/1
@@BFFFFFHGHHHIJJGHJJAAFHJIJGIJEGGGHEGI?DFHGHIJJJJJ
@4762544/1
ggagggactccaacaggacctggtggggccccacctcccgcaggagcacc
+4762544/1
@@@DDDDFFHFHHJGIHHCFHI3@CGAFG>D?;FEG>FG8@B=ACD<DED
@6894982/1
gtcactttatatgttcttttaacactctttgatggaatttcataaacaac
+6894982/1
BBBFFDFFHHHHHHHHHIJJFHJJJHHHHJIJHIJJJIJJHIHIIJDGHH
@3182440/1
gcgacttttgtccgaatctcatcagcaagaagaagt
+3182440/1
@@@DFFFFHAFFH<FFGHEIIJJIJIGH3EHIGGGD
@2056149/1
ggttcatgaattgctccctccacctgaactagttcat
+2056149/1
@@?DD>DDDFFHHI<F3EHGGEAHHIGI9E@F<CGHE
@6349976/1
ggcacattgcagttgctatcatacattcttaatatctgtgtattaagcct
+6349976/1
CCCFFFFFHHHHHJJJJJJJJJJJJJJJJJJJJJJJJJIIHIJJJJJJJJ
@5798358/1
ccagaagcttcagctaaacgctttcctttaaagtaaacagcaacagtata
+5798358/1
CCCFFFFFHHHGGJJIHHIHIJJJJJJJJIJJJJJJJJJJIIJJJJHIJI
@3183820/1
gtcggcaattgtaccaagctctggcattttcctgtgactgatttttcttc
+3183820/1
C@CFFFFFHGH?BGGIIIBCG<FEHBHIGGGIIIIIHIGEIGIGIIIIIG
@6896749/1
cccattttcagtagtgatgaaatctgaatttttgggtaagcaatcgtctt
+6896749/1
CCCFFFFFHHHHHJHHIJJJJJJJJJJJJJJJJJJJFIJJJJJJJJHIJJ
@6897018/1
ctgctaacctcttggcaatttttttcgatttgccagtacctatttctttg
+6897018/1
@@@DDDDDDHFH>DEGH:CHIGIGFIB@FDGGGB9D9D?BFB@BD?BBFF
@5799663/1
gggaaaaatatacttcaaacataacagaaaaaaaattgaaaataaggatt
+5799663/1
CCCFFFFFHHHHHJJJJJJJJJJJJJJJJJJJJJJJJJJJJJJJJJJIJJ
@1417816/1
tgttgttgccactgctgctgctgcggctgttg
+1417816/1
@@;DDDDBFDHHF9FE9A<C@G>HGGE<FFHC
@8384431/1
ctggtgtagaattacagaataactcatgaatgctttctaatgtttcttca
+8384431/1
BCCFDDDDHHHHHJJJJJJJIJJJJJJJJJJJJJJJJJJJJJIIJJJJJI
@1417970/1
ctcaggataactatagaggttcttctttccatca
+1417970/1
C@CFFFFFHHFHHJJIIFGIJJJIICHBHEGEG3
@4765249/1
cacataaattcgataacaggctgagctttataaaatgcagtggccgacac
+4765249/1
@<@FFFFFGGDAFHIGIJIFII;<A@HHIEIBIGHI3CFAG3DGGIEHIH
@1418580/1
ctttgtttttactcctttttcaaaaccttcttccagcatagcttcaattt
+1418580/1
CCCFFFFF?HDHHGJIDIJJIGHIIGIIEIIGIJFGGGBF<FHGIJGBGI
@1418701/1
gtccgactgatgatttgaggttcttgtggaattgtgac
+1418701/1
@@@?DADDFD?FHGGGEBGFEFBF@@AEA3?CBEGCD1
@6898365/1
cataattaaaattaattaaaagttaataatacaaataaataaacagaaac
+6898365/1
@@@FDFFFHHFHHJIJJIJIIJFHGIJJIIJIJJJJJFJJJJJJJIIIJI
@987531/1
ggagaattgagagaagctttactctgtagcattgtaatttcttg
+987531/1
@@@FFDBBHBDFHBHGGIDG<:FD<EFEDEHCGICGIIGGC@FH
@4766674/1
ctctttcattatcgtaaattgtcacggtctcaacaagttccgttttttgg
+4766674/1
@@@FFFFFHFGHH?GEHJJJJJJJIEIHHDHGICHGGF<DHGI>DDHDA<
@6351880/1
cttcatccttgttttcaaagttgataaataatattaatgaaactaaaaac
+6351880/1
CCCFFFFFHHHHHJJJJJJJIIJJJJJJJJJJJJJJJJIJJJJJJJJJJJ
@3185765/1
ctggcctgcttgtggaaaaccaccacaaatccacttggaaaactgtttat
+3185765/1
@@CFFFFDDFFFAFHCEH@DGHIHIIIGG>DH@9FGGADGIIJ>GHGGGG
@988472/1
gctttttgttatctccagcaggtgggtgagtaacatcagctccgagaaat
+988472/1
CC@FFFFDFHHHHJJJJICAHDAF=D@1?CCDBGGGGIH<F@FHGFH<CE
@988536/1
acgaaacctcgaggcatagttatttggaagtgatttgcac
+988536/1
@@@DDD6D;FAHHIGFE94<CBHIIHEGG9?BF<D9BBDD
@6899876/1
gctccaattgcattccctttcacactagggacatgaggtgaaattattgg
+6899876/1
?@?D?DDDFBDHBGHD?GGIIEGGGHDEF@EHIGGIGE:CDGIG>?FHDA
@989225/1
cctcagagctaccttggcagctgctaa
+989225/1
@@@DDDEFBFDFFIGGHGGCFF9<F<C
@989297/1
cgccgatcttgtacaacattttacatgcagttagtgcaactgctc
+989297/1
@@CDDDFFHHHDHEGHI3CDHIJFI@FGEHIEG41?1CDFHE<FF
@6900295/1
cccgattctatttcttggtcatcagtttgagatactgtaatgcattgtag
+6900295/1
CCCFFFFFHHHHHJJJJJJJJJJJJIJJJJJJJJJJJJJJJJJJJJJIJJ
@6353172/1
gtaaaacgtaagtggaagcataagctcccaattctttggtgataagaact
+6353172/1
CCCFFFFFHHHHFGIIJJJJJJJJJGJJJJJJJJJJJJJDGHIJIJJJJI
@5801338/1
gtggaattagagcaattgctcccggagggactccaacaggacctggtggg
+5801338/1
BBBFFFFFHHHHHJJJJJJJJJJJJIJJJIJJJJIJJJIJJJJJJJHHJJ
@7394875/1
ggaccattagttgaagtcccagccctcagataatcccatatcattgagac
+7394875/1
CCCFFFFFHHHHHIJJIIJJJJJJJJJJJJJJJJJJJJJJJJIJJIJJJJ
@8386936/1
ctcgaatctattatctcttggacaagttgttatattagtcactttatatg
+8386936/1
CCCFFFFFHHHHHJJJJJJJJJJJIJHIJJIJJJJJJJIJJJJJJJJJIJ
@6901366/1
ctccagcacctcttctttgtctccaacccctacctcttcctcgccatctg
+6901366/1
CCCFFFFFHHHHHJJJJJJJJJJJJJJJJJJJJJJJJJJJJJJJJJJJJI
@2062600/1
caatactttaagagtactaccaactcatactgtcttcagcctcatgttat
+2062600/1
@@@ADDBDDFHFFEFEGHI<:3CFEBHHGGDH4CDFF@FCEH;B>B:??4
@6901536/1
cgcaacaattgtacacaactccataggaagcgccaaaggcttctctcgtg
+6901536/1
CCCFFFFFGGHFFIIJIIJIJJJIJJJIJIHJJGIGGHCGGGIJIJJIGH
@2062725/1
ctgtaatgtaaaagcaccaaggctttgcgacaatttgttctct
+2062725/1
@CCFBEFDFDFDBAFBHGFHEHGG>@CHGGGGF>DHA9BFC<4
@8387455/1
caacaattgtacacaactccataggaagcgccaaaggcttctctcgtgag
+8387455/1
@?@FFDDD?DFFDGE<;FEEIGGEA<H@FEEG@GFB;;D;DH<BBGD;8B
@5444391/1
aatatcctaacgttatcaggttttgggtagttgggtaatattttgataac
+5444391/1
@CCFFFFFHHHHHJJJJJJJFHIJJJJCGHHIJJJBGIJJJJJJJJJJJG
@2063443/1
actacctcccctctggtatccaaaggcactgttttcaccgg
+2063443/1
@@@DDDFFA??DFFGIEHHDHHJGIFIIG<FIGGCHCCFBG
@6902426/1
cgtcggtacaatgtaatatgagttttctttgttttcaaaggctctaacta
+6902426/1
BCBFFFDFHHGHHIJJJJJJJJHIJJIJJJJGIJJJJJJJJJJJJJIJJJ
@6902452/1
aacaattctatcacctttgaagttgaataagttattattcttctaggtcc
+6902452/1
CCCFFFFFHHHHHJJJJJJJJJJJJJJJJJJIJIJJJJJJJJJJJJJIJJ
@2064340/1
ctttttgaaattttttaataattggaacaattctatcacctttgaagttg
+2064340/1
CCCFFF@?H8DFHEIJIJJJII@HHCGBFH@GGICHHIGIJIFIJIID9D
@990732/1
gttgctttcgcagggtaagtctttcagtctcatc
+990732/1
??@DADD?FFDAHHECEEE4?EFHEEC1?<FHDG
@6353675/1
gaattctttagttagggtaattaaaccaagccctatttcctcagcgactt
+6353675/1
CCCFFFFFHHFHHJJJJHGJJJJJJIIJJIIJJJJJJIJJJJIJJIJIII
@1422565/1
catgaaacaaaatgtaatctctgttcttttttgaaacgaaatag
+1422565/1
?@<1BDA8:CFFFGAG9EHFHI@E<FBAF4E@DFF>B@FEGCCA
@7396514/1
gtccacacctttgtcaccactatattcaccaaccgttaacggagtttgct
+7396514/1
@@BFFFFFHHHHHJJIJJIJJJJJGGJJJJJJJJJGIJIIJJJJBFGHIH
@6904092/1
caggatgacacttaggtcgtgcatggtttaagaaagaccaaaggtttctg
+6904092/1
CCCFFFFFHHHHHJJJHIIHHIJJJJHIJJJJJJJJJJJJJJJJGHJJJJ
@4204220/1
gctattagtacttccgtcaacactgctttcatcttcagaagaactggtag
+4204220/1
@@@BDFFFB<FFHJGGIIJJJJIJJIFE@CHGCHBGEGGGICIHDGCDBD
@1423361/1
ctcttatagctgtcaactcatgttgcaaa
+1423361/1
@CCDFFEFHBHA?FAEAFHIEDCHCC:C:
@6355449/1
gggttaactttataatcaatcggcatttctttcagaccaaaatttctttg
+6355449/1
BCCDDFFFHHHHHJJJJJJJJJJJJJJJJJJJJJJJJJJJJJJJJJJJJJ
@3721220/1
ccaacacgttgaactaaacttggatcagtagtggtatcaatttcttcttt
+3721220/1
C@@FFFFFHHDFDFGIIIGCFG@GHGGGGII<;EFHEDDG@FHG@GGEHI
@2533480/1
ctctaattaagtaaaaactataaaaataa
+2533480/1
@@@D=8DDDBF??E:CAEGHIEHID<;?@
@6355820/1
ctcagagctaccttggcagctgctaattttgcttggtgtttgttttctcc
+6355820/1
CCCFFFFFHHHHHJJJJJJJJJJJJJJJJJJJJJJJHHGHJJHIJIJJJJ
@2533788/1
gcagttcattacctaagatatttgttatgatc
+2533788/1
?@@1BDDDF>FFDF<G:CI@<@@4FGBA4CE9
@2533851/1
cctggcaatgtgacctcaagttccatcctatcattgccaattggtagtgg
+2533851/1
@@CFFFFFFFBDHFGGGGECCGCH<FFH@FB<?F<FHIGFG4D><?499?
@2066195/1
caacgctatgtagtaagacatcaatattttaaataaaatatttctctttc
+2066195/1
@@<DDADDHFDFDHGHHEG>C:CHGC9FHFHIIGG<EGFGGEGAFGGC>F
@4770107/1
cttgtttatttttttttaagacatcagccaaactccagccaaaatccaaa
+4770107/1
@@@D;DBAHF>FFHGH>H>CCF@<D?B99BFGHCH98=F;;CGCC@9@97
@3722568/1
cttcttttttatttttgcaaataatccgtgcagtatgttttccaacagtc
+3722568/1
@@@FBDDDHHHFFEHIJD<EEHIE@HA<:BFGEHF4?BGGGA?F>FGC<?
@6357217/1
ctgtacttgaggctgagatgaaggtggtctgctgggttgctggtcaccgg
+6357217/1
CCCFFFFFHHHHHJJIJJJJJJJJCGIGHIJJJJIJHIJJJJJIJJJJIJ
@4204946/1
cagagaggaaatagtattttttcttcatcgtcttgaacttcatttccaac
+4204946/1
?@@DAFFF8FHHHJCGHEG@@FIGIJIIEGFHICHGCHIJIFIDHAEGCA
@5449817/1
cttcaacatcaacaaatgtcacttcaaactgttgctcagcagctatctct
+5449817/1
CCCFFFFFHHHHHJJJJJJJJJJJJJJJJJJIJJJJJJJJJJJJJJJJJJ
@2534460/1
gagtgttctaaagctacttttgcagcattcatttcagcttgctgaatgct
+2534460/1
@@@DD>DDFD<D>@FGEFGGFIAEG3AA4A<FHEIEGG<FGG9D<CGED<
@994727/1
atctgatgcctggtgcggaggctaccttgccgtaggaaataagaaagcaa
+994727/1
CCCFFFFFDH<FACAGGH6CFHDCHGGBGCH>6DHG8BF@EF<C>FII;9
@7398362/1
ggtaggggttgtttccctagactgtggttgagacacttgctggggaggtg
+7398362/1
BC@DFFFFFFHHHJJJJJIJJJJJHIJHIJIJJJJJIJJJGHGIJIJJ@F
@7398369/1
gccctatccttagtcttcagttcagcttttggattagaatatacagcata
+7398369/1
CCCFFFFFHHHHHIJJJJJJIJJJJJJJJJJJIJJJJJJJJJJJJJJJJJ
@5450917/1
gtcgtgagaagctgcaacggctgctatagatggaacgttgatctggtctg
+5450917/1
CCCFFFFFHHHHHJJJJJJJJJJJJIJJJJJIJIJJJGIIJJJJJJIJJI
@6905073/1
gggagatttcggaactttggtactaaattgttctatttcttttttcatca
+6905073/1
CCCFFFFFHHHHHJJJJJJJFHIJJJJJJJJJJJJJJJJJJJJGIJJJJI
@5804711/1
ggctgagctttataaaatgcagtggccgacacatcaatattaagcatcat
+5804711/1
CCCFFFFFHHHHHJJJJJJJJJIJJJJJIJJJJJJJJJJJJJJJIJJJJJ
@5451416/1
gttttatttacattttttgcctgaacacattgggtcgccatacctaaaac
+5451416/1
BB@FFFFFHHHHHJJIJJJJJJJJJJJJJJJJJJHIJJJJIJJJJJJJJJ
@7850787/1
cttgaacttcatttccaacaggtagtaggtgat
+7850787/1
CCCFFFFFHH:CFIJJJJJJJJHHJIJ<FHIIJ
@995715/1
ttcacactcatcaagaacttggtaaactcttagatcttcattttgttgcc
+995715/1
?@@?BBDDAFCFHGIIBGEEHBCEEHCEGIEEGGEEIH@CDB9:?FDBDC
@7850965/1
ctaaaatattgttcaagttcacgaggagtattcttggaaacaattttata
+7850965/1
BB?DDDFFHH=CFIJJJHJJIJJJJJJIGHIJJJJJJJJJJJJJJJJJJJ
@5805049/1
ccaatgtttctagcctttcataattcataacgtcattagcagagctcgct
+5805049/1
CCCFFFDFHHHHHJJJJJJJJJJJJJJJJJJJJJJJJJJJJJJJJJJJJJ
@6358816/1
cttaatttcatttacctttggcacattgcagttgctatcatacattctta
+6358816/1
CCCFFFFFHHHHHJJJIJJJIJJJJJIJJIJIJJJJGJJJJJJJJJJJJI
@996183/1
tctagctgctttatttgagcttcaacagaaccaggttcaactttacagcc
+996183/1
@@@FFDBFHBFHHJIIIIIAHHIIGICFEDDFEG1EBGBIHDIGFG<BHG
@5452518/1
agacaattatgaagttctagtgcttgtttttcaggtcatggcagactctg
+5452518/1
CCCFFFFFHHHHHJGIIJJJHIJJJJHJJJJJJJJHIJJJJJJIIIJJJJ
@4206861/1
attcataattcgggccttaactttagtgaactggtcatcaactgagaggc
+4206861/1
CC@FFFFDFHHGHGJBEHCGIDGIJGBGGE>ECFHCGEIGDHBHGH>FA@
@3723051/1
aggagatactggttgttgttgaggt
+3723051/1
@@@A1:B?ADFDFG;@EBEFEHGHB
@6359359/1
gttaaaccaagaacatgtggcctatcctctggaggaattcctttaaactg
+6359359/1
CCCFFFDEDBDFHGFGFCBCFHGHGFFBHGHIIIGIIIGIIIIIIIIIGE
@7851523/1
catctcgatacagaataattctatgaggcttgtagccaccggtacttttg
+7851523/1
@C@FFFBEHHHGHIIJJJJIIJJJJJJBEHIJJEIJJEHIIHHIG@FFHG
@3190055/1
ctcccatctgcatccttcttttccggaaagaacctagtgtgatggcgttt
+3190055/1
@@?DDFFFFHGGHIJGIIJJJCHJG>BHIEIIGGHEHDG?FGAFADHA@A
@996979/1
ggctaccttgccgtaggaaataagaaagcaagagaaggaag
+996979/1
@@@DAEEFHFGFF@FGIEFFH>HHEGHGE>EG>DHIHI;B>
@4771172/1
cgattggaaaaataatcagaatatgaacgg
+4771172/1
@@@D=DFDHDDFHHJGGBBF4<FEGCCG?G
@3191101/1
gctttatgtttttgtattcttcaatggttgctgctaaatcttcaagtaca
+3191101/1
@CCADEFFDHFHHJF:EHHGEIJJFG>FFFHDFGGIGGDGHEGDH@?4B<
@3724289/1
tgaaagacttgtaaagtttactactatattctcgtcagttttaatgcttc
+3724289/1
CCCFFFFFGHHHGDFG<FIC@CGHHEIGGIEGGIIGGGFHIGHGDEEGIJ
@290083/1
cttgaggctgagatgaaggtggtctgctgggttgctggtcaccgggttgt
+290083/1
?@<DDDDDADFHDGGGIGGAFACF?;CEDH=:CD@FBG:D@FGH:D;FH8
@998794/1
ctctaactaaaaattcttttttaagtaacaaagcttcagtaaataacaaa
+998794/1
@@@D?DDDHFH3<CFBFHIIEH?C@AEGDGEFGGF@DDDBD9BD?FGGI9
@999862/1
ctcttctggaaagcagctcttgcagcattgacactggcgttttggtgggc
+999862/1
CCCFFFFFHGHHGGHJJJJIJJJIDCHCGHIJIIECGGHFAGGIIBAFG7
@2068688/1
gttgcctctgctgctgctggggctgttgttgccactgctgctgctgc
+2068688/1
CC<FFFFFHAH?HGHIJJF>FDGEG3?GCED4CBGIDE<BBBBFEGF
@999979/1
tcataaggtctcatttgaaaacgtggatctccaagg
+999979/1
??@ADDD;?ADHFF<4CE@>@CF3AGG39<CGGAD:
@6359475/1
ttttgtaacatcgacaacaccgcttgtgcggcaatatgtttggcttgctg
+6359475/1
CCCFFFFFHHHHHJJJJJJJJJJJJJIIJJJJJJJJJJIJJJJJJJJJJJ
@5453311/1
ccctcttcattttcggtttcgtaggcaggtggaggccatcgcctggtcat
+5453311/1
CCCFFFFFHHHHHJJJHIJJJHIJJJJJJFHIJJJIJJJJJIJIIJ@GII
@5453552/1
gcaggaggttgttgcatcctttgctcttgaggaagttggtgtagaggtgc
+5453552/1
CCCFFFFFFFHHHJIIJJJJIIJIJIJJJGHIHGHIIIIBGFHHFGHBFE
@2070058/1
agttttcttgatcattttcgtttac
+2070058/1
?<?;ADDBB<=DDAF4CF?FE9F@?
@8391223/1
ccgactgatgatttgaggttcttgtggaattgtgacactttgatgttgta
+8391223/1
CCCFFFFEHHDHHJJHJJHIJJJJJJJJJJJJJJJJJJJJJJIJJJJJJI
@7852248/1
cttctcttctcttggtgttcaacaaatctcttaatgatatcagtcagctt
+7852248/1
CCCFFFFFHHHHHJJFHFGJJJJJJJJJJJJJJJJJIJJJJJJJJJJJJJ
@5806693/1
atttcattgatagtatctgatttgttgtttattagggtagcatttggagg
+5806693/1
@CCFFDFFGGHHHJJJJGIIJJJIJJJJJJIJJJJJIFHGJFJJJJJJIJ
@5807229/1
gcagtttccatatcatattatacctgaaggcttttgggtcgtgagaagct
+5807229/1
@@@FDEFFHHHHHJJIJJIJJJJJJJJIJJJJJJJJJEIJJJJJJJJJJJ
@4208579/1
ctcgtttcattttgctttgacttctcatttcttgaagtttattttcttta
+4208579/1
@@@DDDADHHADFFBDFHBHAFA<<B<ED@@B?D>3?:CF?GBFGIIGGH
@5455341/1
cgatcaggcgctgacctggcggtagctttaatcatagttgatgtctgcat
+5455341/1
CCCFFFFFHHHHHJIJJJIJIJ@GGJJJJJJJJJJJJIJIIJJJJJJIJJ
@1003505/1
gcattgtaggccgcacatgtttgtgcttctga
+1003505/1
C@CFDFFDHHBFACFDGEIEEGI>@@FGHB??
@6361248/1
ctggagtttttcccggaagcaccaccacaacaagctgtaatgcttggaag
+6361248/1
@BBFFFDFHHHHHJJJIJJJJJJJJJJJJJJJJJJJJHIJJJJJJJJIJJ
@6907323/1
ggacaggatcatatcgtacaataagattacatttgagtagctcgatccct
+6907323/1
CCCFFFFDHFFHHIGGIJJIGHIJIGEHHBGEGGA1C?CFGHGFAGIEGH
@291514/1
gccatgttgaatagcttgctgtggtggtacagcacccggtcctggtccag
+291514/1
CCCFFFDEHFHGGEGGIIIIGH;F:EHAE@DHIFEHEHIHGIIEBDFEFH
@8392537/1
ggcgtttctgtaccactataaatgtaatcggtggcgtgtaatcactgctg
+8392537/1
@@CFBDFFHHHGHJJJJJJIJJJJCHIIJJJFHJIIGGFEIGIJJJIJEI
@1004277/1
cacaagaaaaaaggttcttttacccccttcagaatataatagtttcaatt
+1004277/1
?@@FDDDDHFF?C?CB?FHGGGEHIGGGEG3BDHGC??BDIGEHIEHIGI
@1004555/1
gccatttagtacactgctttttccttc
+1004555/1
@@@DDDDDFA4?DFHBCBE?EGBFGHF
@5457003/1
gcctgcttgtggaaaaccaccacaaatccacttggaaaactgtttatcat
+5457003/1
@@@DFDFFBCF=DFHEIEGECHGIIGDFGHHIIIFEHCGIIHHIIIIGCH
@7404971/1
gtaggacgtgctgtaccttgtatactagcatgactgactagatagaagtc
+7404971/1
@@@D?DFFFHHFHHGJIJJJIGIIJIEHIIJJIJJJJJIIIEHIJJGIJJ
@6362094/1
ggcaggtcttcttgtaacattgcagactctgtacttcctcctcatagttc
+6362094/1
CCCFFFBDHHHHHJIGIJIJJJJJJJJJJJJJJJJJJJJJJJJJJJJJJJ
@292257/1
acggtaatagctcgtgccattgcgcc
+292257/1
?@@F;DDDFHHFHD:=BHE4FAA?C?
@7405081/1
ctctagtcgctttatgcaaataaattggcatcccacttttatgaatgatt
+7405081/1
CCCFFFDFHHHHHJJJJJJJJJJJJJJJJJJJJJJJJJJJJJJJJJJIJJ
@3725718/1
cactgtcaagaaaaattgctccagcaacagattcaaaaacatcacctagt
+3725718/1
CCCDFDEDDHDDHIJJBGGECEHIIHHGICE<DGGGIGIGIIIJII@EHH
@5808863/1
gtggttgttgcctctgttgctgctgaggctgttgttgccactgctgctgc
+5808863/1
@BBFFDDFHHHHHJJIJJIJJJJJJIJIJJJIJJIJJJJIJJJJJIJJJI
@7405292/1
caaaaaagatttaaattatttttttttttggttcc
+7405292/1
@@CD?DDD?DFH>FHICHGFEGGGHDHI64;DHD3
@3726023/1
gcacctcacacctggcactaaactgtaaagggcttcactgcaaaagtttg
+3726023/1
@C@FDFFFHFHHHIJIIIIIIDEFHGIGC>FCDGGIJEIIIEGCGGGGHG
@3726144/1
cttatctctcttgacagccctatacctatttacatgcctagacttgtgca
+3726144/1
@CCFFFFFGHFHHCHIGFHJJIJJBHIJJJJFIIIIIIIIHH>DHHFFGG
@5809323/1
ctctaactaaaaattcttttttaagtaacaaagcttcagtaaataacaaa
+5809323/1
@@<ADDDDFFHHFGGIIIIGIF;EGHHIGIIIFFCGIII@DDFDHIIIII
@8393291/1
gtcttcaaatagtacttcaccaaaaactttgtcagccgcttctataccac
+8393291/1
CCCFFFFFDFHHCGHIIJJJJJJGIGJJIJGHHHGGGIGIGHEGIGGDGH
@7853920/1
gtcctgttggtccattaatataaaatggttcaacttctttggtgtac
+7853920/1
CCCFFFFFHHHHHJJJJJJJJJJJJJJJHIJIJJJJJJJJJJHIIJJ
@5810021/1
gaggcttatacctagtgcttctgtaaaacgccaataattgttctttcatg
+5810021/1
CCCFFFFFHHHHHJJHIJJJJJJJJJJJJJJJJJJJJJJJIJJJJJJJJI
@7854188/1
ggcaccatgacaatagctttattctcattaaggaattccggtttctcaaa
+7854188/1
<?@DFFDFGHCDDHIGGHJJJHIJGGI<AEDHECDGGEHGIDHHGIGGIJ
@8393624/1
gttcttgtggaattgtgacactttgatgttgtaaggtgctgaggcaagtg
+8393624/1
CCCFFFFFHHHHHJJJJJJJJJJJJJJJIJJJJJJJHHHJJJJJJJJJGH
@5460119/1
ggttgtcgaggaggtccctgttgttccattgcttgaggtctggtaattgg
+5460119/1
@@?DD@B?BHDAFHEFHHIEHEGE@EGDHIEH@GH;DB?9BFD?BDBGAH
@7854537/1
ctttgttgctgctgtggtggttcttgcctttgcagctgttgtggtggttg
+7854537/1
@@@DDDDDDFHAHGHFGAC=@FEGEHIIIIGC?BHCHBDB@DEFDFFFC;
@7854704/1
ctcttgacaggcctatacctatttacatgcctagacttgtgcaccagcta
+7854704/1
@B?DFFFFHHDFHJJJJJJJIJJJJJJFHJJJJJJJJJJIJJJJJJJJJJ
@5460693/1
cccgtcctttactgtatgcatgacttttataattagggacaggatcatat
+5460693/1
BCCFFFFFHHHHHJIIIJJJJJJJIJJJJJJJJJJJJJJIJJJHIJJJJJ
@3727076/1
cagagactcgtccaatcagattgaaaaaaacaagttgtataacacaat
+3727076/1
?@@FFADDDFF?DB>FGHIIIIIGCBFGBAHIDGDEE@F@@FHEHBHB
@5461501/1
gttttgtttctcctccatttccaattattttctttttctgacatcttctt
+5461501/1
CCCFFFDFHHHHHJJJJJJJJJJJJJJJJJJIJJJJJJJJJJJJJJJJJJ
@5811778/1
cattaatctatagaaaattttccaaacagtatttagagactttccactat
+5811778/1
CCCFFFFFHHHGHJJJJJJJJJJJJJJJJHGIJJJJJJJJJJJJJJJJJJ
@1429075/1
gctgttgttgccactgctgctgctgcggctgttgttgcctctgctgctgc
+1429075/1
@CCFF?DDFHHHHIFHIIBHIDEHIIIIIII@BGGGAGGGGBCHDGFH38
@2075279/1
gttttcatttgactcttatgaaaatataactatcactgcttttttagttt
+2075279/1
@<@BBDDEHGDBBGGGGHGCHGIJCC<FDFH9EHH9FG>FE@@DAGGHCC
@6365448/1
ctcagataatcccatatcatggagacattaacttgcgtagcatactttat
+6365448/1
CCCFFFFFHHHHHJJJJJJJJJJJJJJJJJJJJJJJJJJJJJJJJJJJJJ
@6909140/1
ctcagttgtttttgcacagaactcagcaactctcggatcttctatcctta
+6909140/1
CCCFFFFFHHHHHJJJJJJEFGHJJJJJJJJJJJJJIIJJJJJJJJJJJJ
@1011460/1
cctcagagctaccttggcagctgctaattttgcttggtgtttgttttctc
+1011460/1
CCCFFFFFHHGFHHBHGIIIIIIIJJIJBIIIJJCFGGEHGHB@DHHBHH
@8394085/1
gcagttcatcagaatcaaaatggttgtcatcccataaaacatgataatga
+8394085/1
BCCFDFFFHHHHHJJJIJJJJIJBHIJIJJJIIIJJIJJJIGIJIJJJJJ
@6366189/1
cctttttgaaattttttaatagttggaacaattctatcacctttgaagtt
+6366189/1
C@@FFFFFHDDHHGGGGIIJIIIJIGIIJGGIJJIJJIJJJIIJJJIIEI
@4210825/1
tttgccatttatcattaaatagatttatgaggattcctgttagttgtctt
+4210825/1
@@@DDD>DFFFBA4AD?2CA?H9<A?@EB:AEE3?EBD49EFG?<BF<DA
@1013177/1
ctcgaggcatagttatttggaagtgatttgcacgaagcactatagg
+1013177/1
@CCDDDADAFHH?FGH9AHHHIJHIGBGEHGHHCHIC@G><FB@?F
@6909625/1
agaatttttaaccatttacacaatataaatgcaccttcaacaccacactc
+6909625/1
?BBDFFFFHHHHHJIJJJJJJJJJJJJJJJJJJJIJJJJJJJJJJJJJJJ
@6367103/1
cagtaacttctctgtacaaatatactgagcatatattttcaaatatttat
+6367103/1
;?@AB=??==?DFIA:EFHFEEIHIDHED?CFCHC?FDCEEBCFC??BDF
@7856082/1
ctccaaacaatcttttcagcacttatccaatgagcaacgacttcactcgt
+7856082/1
CCCFFFFFHHHHHJJJJJJJJJJJJIIJJJJJIJIJJJJJJJJJJJJJJJ
@6367264/1
ctttaacttcatcaacaagtttttgccacttgtaattaggtaaacttata
+6367264/1
CCCFFFFFHHHHHJJJJJJIIJJIEHJJJJJJIJJJJJJJHIJJJJJJJJ
@7407241/1
cgcagattaaaatttttaagtacgactaagtgagcacactaaatcaccac
+7407241/1
@CCFFFFFFHHHFEGHIJIJFHHIIJJJJJGECFFGHIIJIJIJJJJIIJ
@2076026/1
ctaatatttgagcagaaggtgctggtgcatgtaatactttgtagatatca
+2076026/1
CCCFFFFDHHDADHIBB>EFGEHHHGGHIIHHIBIDG>BFIGIIJIIIJI
@5466369/1
cttgaggaagttggtgtagaggtgcaggctggccatgttgaatagcttgc
+5466369/1
BCCFDFFEHHDHHJEGHIIIJJGHIJJJJIIJJJIJJIIJIJJJJJJJJI
@3728709/1
cacactgttcctggctgagagtaattcgtcgcgcattctgttgtatattt
+3728709/1
@CCFFFDDHHFHHIIIIBFF?<FC?FHAAFGGH>HGHDGDBFEH<BFGHI
@6368027/1
gcccaatatagattccagaacttccggcataatgagtacatcatttacat
+6368027/1
CCCFFFFFHHHHHJJJJJJJJJJJJJJJJJJJJJJJIJJJJJJJJJJJJJ
@2540996/1
atattgttcaagttcacgaggagtattct
+2540996/1
?<@DDF;BFHHH>9EBF?EBGHG<CFFHH
@3729788/1
ctgtcttcagcctcatgttataacattatg
+3729788/1
@@@DDDDDHFHFHGG@@DHHI9EE<<HG>B
@6911891/1
tcttactttaaaatcaaaatccttcatttctcccgatacaatttcttgtt
+6911891/1
CCCFFFFFHHHHHJIJHCAIGIHIJJJJJJJJJJJJJJJJJJJJJJJJHI
@296048/1
cgaggaaccaagtagcatggtggtagccaattatcatgcggctcaa
+296048/1
@@CDBDFFFHFHBECF@HHE?<B@EDGHJ;EFAFGFDF4::FGAF8
@6369986/1
gggaagttttatttacattttttgcctgaacacattgggtcgccatacct
+6369986/1
BCCFFFDDHHHHHJJJJJJJJJJJJJJJIJJJJJJJJJJGGIJJJJJJJJ
@3730870/1
ccaggaacttcccagtcatcaggaat
+3730870/1
@78ADD8AF?FF:2AAADHIII9AEA
@5468514/1
ccatcatttgctgctcataaagcttattcatttcactcctcaatttgtta
+5468514/1
CCCFFFFFHHHHHJJJJJJJJJJJJJJJJJJJJJJJJJJJJJJJJJJIIJ
@297083/1
cttcagctgaactatttttactataaacat
+297083/1
@@CFFFFFHHHFDHGBGGHGIIJ9CEHHEH
@297222/1
caccactatattcaccaaccgttaacggagtttgctgtcga
+297222/1
@C@DD?DA?DDAFEEFGGCGHIGII<FHJIDAGGGGG>@@=
@7410423/1
ctggagctcatcaagcttcggtccgactgatgatttgaggttcttgtgga
+7410423/1
CCCFFFFFHHHHHJJJJJJJJIJIIIJIJJIIJJJJJJJJHIJJJJIHIF
@2543674/1
ctctatttcattgtgcattaatctatagaaaattttccaaacagtattta
+2543674/1
?@@FFFFAHHHHHII<DHE4CAFHGCHEHHE@@DBDGG9E41CFHDFHI<
@3731817/1
ctttgaagttgaataagttattattcttctaggtccttttatcataatga
+3731817/1
CCCFFDFBAFDFBGGGIGGHJIECHGIIGGEHCCEGGHEGCIEGG>GHI9
@5814381/1
gccttaatctagccacttcagccttatgcctctcaaactcaagctgtcgc
+5814381/1
CCCFFFFFHHHHHJJJJIJJFJJJJJIJIJJJJJJJJJJJJJJJJJJIJJ
@6371391/1
gtcacaactaacaatgggccacaactcatattgatcgtcaaatgaaacat
+6371391/1
CCCFFFFFHHHHHJJJJJJJJJJJJJJJJJJJJJJJJJJJJJJJJJJJJJ
@5470187/1
gccgatctgaggtctgtcaattcaccaggtgatatatttttgcatctgtt
+5470187/1
CCCFFFFFHHHHFHIJIJJJJJJJJJJJJ?FHIIIJJJJJJJJJJJJJJJ
@1429633/1
gctctgataaattagaatcatcccatagcaa
+1429633/1
CCCFFFFFGFDFHBFGGIIJIIHGGHGBGGG
@8395634/1
ctattattggcattccagcatcattactaattttttgcaattgttgagtg
+8395634/1
@C@FFFFFHHHHHIIIJJJJJIJ@FFHGIFEIHIJIJIIJIGJHHGCHIJ
@5814562/1
atttctttttcttgatctctttcattatcgtaaattgtcacggtctcaac
+5814562/1
CCCFFFFFHHHHHIJIJJJJIJJIJJJJJJIJIJJJIIIEHJJJIJIJJI
@7857340/1
ttctaatgtttcttcatttaaaaccgctgtgtctctttctttttttgtta
+7857340/1
CCCFFFFFHHHHHJJJJJJJJJJJJJJJJHIGIJJJJJIIJJJJJJJJII
@7857370/1
gccagtacctatttctttgtgtcgaaatacaaggcaggaaatggtgaact
+7857370/1
CCCFFFFFHHHHGJJJJJJHIHIJJJJJJJJJJJJJJJJJJJJJIIJJJJ
@1430553/1
cttcttctttttttctagtttcctcctcatc
+1430553/1
@@<DDD?DFHD?AHIIGEH4FBH@CE;EGF9
@4777576/1
caacaacacaattgtcggcagctaggaatcctttgtgagccacatcaatg
+4777576/1
CCCFFDDFHFFH>DDGHEHBGII4EGDAGHICFHB@DDBAA3?29<BFFG
@6371561/1
aagttctagtgcttgtttttcaggtcatggcagactctgagaacttttaa
+6371561/1
@CCFFFFFHHHHHJJIJJJJJJJJHJJJJJJJJIJJJJJJJJJJJJJJJJ
@7411281/1
ctgattacttcttctcgaggtggctgcagtttccatatcatattatacct
+7411281/1
CCCFFFFFHHHHHJJJJJIJGHIJJJIJJIJJJJIJJJJJJJJJJJJJJJ
@7411545/1
cgctcctcgactgccccgatgttggagcctatgctatccgtagtcgaggc
+7411545/1
CCCFFFFFHHHHHJJJJJIJJJJJJJJJJJJJJJJJJJJJIJJIJJJJJH
@6372086/1
ccattcaactttgcattaactttctgcagtatgtttacaaatgttgcagc
+6372086/1
@@CFFDEFHHHHHJJJJJJJJJJJJJJJJHIIJIIJJIJJJJJIIJIJJJ
@2546858/1
ctctctcagatgaatctgaactgtctcttctatgtctaggtttcctactg
+2546858/1
CCCFFFFFHGDHAFHIJJJIJHAHFBHHEIBGIJJJJIID?GHIIGCECG
@6916440/1
gttgggtaatattttgataacgtggatgtagataggctggcctgcttgtg
+6916440/1
CBCFFFBDHHHHHJJJJJJJIJHIJHIHHJJJJJJJJJJJJJJJIJJGEG
@2547074/1
cttcatatcattgataattactgtagatgagt
+2547074/1
@@@DDDD??=DAHEGGIIIGB9E?FGCGDI3A
@6372709/1
cttccttctagtgcttcttccaaagcaaataatgaaacttgtgccatcca
+6372709/1
:BBFFFFFHHHHHJJJJJJJJJJJJJJJJJJJJJJJJJJJJJJJJJJJJJ
@5473814/1
atccgtgcagtatgttttccaacagtcataataaattcattagactgtcg
+5473814/1
CCCFFDFFHHHHHJIJJJJJIJJJJHJJJJJJJJJJJJJJJJJJJJJJJJ
@6373658/1
gtcaaattctacttctgaatgatgttctacgttatcatcaacatctgacc
+6373658/1
CCCFFFFFHGHHHJJJJJJJJJJJJJJJJJJJJJJIJJJJJJJJJJJJJJ
@300568/1
ctatgactcccaagctgctatgagtactat
+300568/1
@@@DDDDDHHFF;G?FBHHGGBHEAFHIG9
@6374169/1
gctttatgcaaataaattggcatcccacttttatgaatgattttgatcca
+6374169/1
CCCFFFFFHGHHHJJJJJJJJIJJJJJJJJJJJJJJIJJJJJJJJJJJJJ
@3201839/1
ctgggaatcctttgtgagccacatcaatgttaaggaat
+3201839/1
??@D<?DB?FCADE@BBFCF@GIIIHDGGABDE>E3?C
@6919170/1
agactgtatacctaaaagtgggttcatgaattgctccctccacctgaact
+6919170/1
CCCFFFEFHHHHHJJJJJFIIJGIIJIJJIJJIJJJJJJJJJJJJJIJJI
@5815630/1
ttctaacctgttcttcttgaagttggttcagctgtagtctgtctgcatct
+5815630/1
?@@FFFFFDHFFFEEHHHIIED<<EEIDIIHIIGCCF?EEIIGGEHFIG>
@2078393/1
accacattctatcaagtaggcaccaatcaaggcctccacacaatcagcaa
+2078393/1
@@CFDFDDHHDDFGBEAEHDHII=D3AFHGCHID3EHGIIIIG9@@BDGD
@2550158/1
cgacaattgtaccaagctctggcattttcctgtgactgatttttcttcaa
+2550158/1
@@@DDDFEHFDHFAEGEEEH9FHGIGECEFA?1?FFD@ABHGHGA<DEHG
@1017326/1
gtcgtctttctttcaacaaacacaagagctaaattatcctttttgaaatt
+1017326/1
@@@FD=DDHHHFHCFGGGIIGIHEGHABEEIIIJF?FCGFGI>AFGH<G<
@2079252/1
agttagaataccaacctgaatttcagc
+2079252/1
@@@DDBBAFBA<F>E:EGH9F4<ACC4
@2079261/1
atcgtcttgaacttcatttccaacagg
+2079261/1
@@@FDDDDFHDFHGGIGCIF9BDDCFG
@1017533/1
gtgccatccattttatagctactctaaaaacacggtcttttccttcccct
+1017533/1
@C@DDDFFHHHHFJGIJBHHGDGGGHJIIIIBFGG?FHDGHHIJGIGGCF
@5816549/1
gtagcattgtaatttcttgttcttcttgtttcttttctttaacatttctc
+5816549/1
CBCFFFFFHHHHHJJJJJJHIJJJJJJJIJJJJJJJJJJJJJJJJJJJJJ
@7414766/1
gtcctgagctggtcttcagtcacccgattctatttcttggtcatcagttt
+7414766/1
CCCFFFFFHHHHHJJJJJJIJJJJJJJJJJJJJJJJJJJIGIJJJJJIJJ
@7414856/1
caacaaacagttgttttttcctgatatagctctaacttcaattaatttct
+7414856/1
CCCFFFFFHHHHHGHJJJJJJJJJJJJJJJJJJJJJJJJIJJJJJJJJJJ
@5479384/1
cttcataataatctttgtttagtttcttttttgatgttacagagtttagc
+5479384/1
CCCFFFFFHHHHHJJJJIJJJJIJJJJJJJJJJJJJJJJJJJHIHIJJJJ
@303298/1
cccaatcaattatgatactgtctccttcaacaatcgtcggtacaatgtaa
+303298/1
@@CFFFFDGHHF>G<CEGHGFFHHIGGIIGGEE9;CCEA@:BBB?FGDFF
@6922231/1
ccaaaatcataccattagatttattaatttgctcaggagaaatttcaatt
+6922231/1
CCCFFFFFHHHHHIJJJJIIIJJJJJHIJJJJJJJJJJJIJJJJJJJJJJ
@6922396/1
ctgtcttcagcctcatgttataacattatgcagttcattacctaagatat
+6922396/1
BCCFFFFFGHHHHIJJJIJJJJJJIJJJJJJJJHIJJJIJJJJJJJJJJJ
@5480842/1
caagatcatcacatactaccgcctgtgttctgttgtttactagagaactt
+5480842/1
CCCFFFFFHHHHHJJIJJHGIJJJJHIGHIJJEHGEGIJJJIIFGHIJIJ
@304307/1
gagatgattagtttccacaacaatttctcttccttttttggatctgaagg
+304307/1
@<@DDFFFHDDFHGIEIJIJIIGGIJIJCHHFHGIIIJJ8G@GHJFGBHH
@304380/1
ctgtggtctctgctgttgctgttgttgctgaggctgctgtg
+304380/1
@@@?DDBDFF>HFID9FHAHFHCACGHEEG>;F=GHI@@C@
@2080768/1
gtcgaccttctcggccaagattaggcctacgtggac
+2080768/1
@@CFDDDDBHGGDBGIG?=FCH9EGGBEEHG@F;DH
@7860396/1
ctcctgtttcatccgcaattttctggcggagctcttcagcatttagcagc
+7860396/1
@@@FDDEDDHAFHHIBHGGHAHIIGCGEAHIIIIICHG>FGD<F@AEHIB
@6924168/1
gtgagtaatctctgtatcaacaactgtaccagccggcacattcatatttc
+6924168/1
CCCFFDFFHHHHHJHIJJJJJJJJJJIJJJJJJJJJJJJJJJJJJJJJJI
@5818455/1
ggtttaaaatcttcaataacattactcatttctgataggttctgcaattt
+5818455/1
BCBDFFFFHHHHHJJJJJIJJJJJJHJIIJJIIIJIJJJEHHHIIJIIII
@4216453/1
cctcagagctaccttggcagctgctaattttgcttggtgtttg
+4216453/1
@@?D1B?DDFDFHEGB>GGGHGCFC>BFG@?CGH9EG:C?FG>
@5818601/1
cattgcttgaggtctggtaattggagcggcttgtctaacttg
+5818601/1
@@CFDDEFHFDHCEHEGGH9IHGIIIIIIGII6B9B9?DDF9
@2083419/1
ctcaggataactatagaggttcttctttccatcaaaggcaggaaatcgat
+2083419/1
@@@ADDDDFFHHBGFE<<C3:ABD<DC9HCHIGIIIIIF;?@D@FG>;DC
@5818700/1
ggtccacaaaaaataaaataagctcaactatagtttaaaaaaacaaaaca
+5818700/1
CC@FFFFFHFHHHJJJJJJJJJJJJJJIJJJIJIJJIJJJIJJJJJJJJE
@3205779/1
ctcgaatctattatctcttggacaagttgttatattagtcactttatatg
+3205779/1
@@@?DFFFHBHFABHIEHIIGGJJJIDHEGEHE@HGGED@@DE>>FHCIB
@1021726/1
gcccatggcagcaaatctacttgatcctatagtttctcctacggagactg
+1021726/1
@@@DDFFFBFFHHGIIIIHJIJGAHIHHGGHIGHIIJIJ@?BFHGDGFHC
@304919/1
gctcttcacatactcttgttacaacatatttcaacatgtatccttttggg
+304919/1
BCCDDFFFHHHGGIBGIIIGIIGGJGHJGGGBIIIIJG@GHIJE@@>DB:
@3206297/1
ccctcttcattttcggtttcgtaggcagg
+3206297/1
;;@D=DDDDHFHDB6E:C1ACA@789<CF
@2085521/1
ctggtattatgagtgttacttctcatcctaggacgtccac
+2085521/1
@@@DDFEDFDFFHECAA:ICHH?4CH>FGGHEIGIEEE@F
@5481560/1
ttcagaggtaaatgtgttatcgtattctttgttttcacaactgatactaa
+5481560/1
CCCFFFFFFHHHHJHIIJJJJJHJJJJJJJJIJJJJJJJJJJJJJJJJJJ
@305714/1
atcaatcatcccttttctatgctactgttt
+305714/1
@@C=DDFFFHGFHEDGIJIGHHIGCGHA4<
@7417270/1
tgtgctgctaacctcttggcaatttttttcgatttgccagtacctatttc
+7417270/1
CCBFFFFFHHHHHJJJJJJJJHIJJJJJJJJJJJJJJJJJIJJJJJJJJJ
@305976/1
gtggaatgtatgacgatgatttgatatctatatttctcattttttct
+305976/1
??@DDFFFFHBFD<CEGGAF>FHCFICC@<CCE>EDCECICGCFHH<
@1435565/1
aaggagttgaaggattttctaaagctttgaattcataag
+1435565/1
?;?D7DADBFB<D@EBHGFH@CHGC<<??E>H9C@G:1?
@2086641/1
gcatgttgaacatattcatgcaaaatgcaaatgtagctttttccgttggg
+2086641/1
@@@FFFFFD?H84EEGIGIGBEGHEEHH>4CHC<@ECGHH@<@FGBGHEA
@1435820/1
ggagtttatcagttgcttccaatactgt
+1435820/1
?@@D:BDDDAB?DAAA>AHIIGI@GB<H
@6379761/1
gtcactttatatgttcttttaacactctttgatggaatttcataaacaac
+6379761/1
CCCFFFFFHHHHHIJJJJJJIJJJJJJJJJJJJJIJJIJJJJJJJJJJJI
@1435988/1
gctaggccaggtgaaagatgccggaagtatttatggag
+1435988/1
@@<D7BDDB?D:A?BA<AFCDHGIEAG3<CFEEGGBAE
@2555485/1
gctattttagcatggaatgtgatctccaagttgtgaatcaatttcaggat
+2555485/1
CCCFFFFFGCFHHJJIIECFHCHHHGGHCGEHGFGGGIJJIJJGIHJIHB
@6925354/1
cttttatcataatgagatcaagtttttttcgaatcaaatgaagctgtatt
+6925354/1
CCCFFFFFHHHHHJGIGIJJIJIIIJJJJJJGHJJJJJJJJIIIJJGHIJ
@1436164/1
gcttaatattagaaatcttaataaataggacgaccaacacagcgataaaa
+1436164/1
@@@?DBBDFHHHHIEAFEEGG>FHGDHE:CG1?FFFAEHIIFHG>@@;B=
@7863721/1
gccattaataattaaatgaaaaatgaaataggttaaaatcactttttaac
+7863721/1
CCCFFFFFHHHHHJJJJJJJJJJJJJJJJJJJIJJJJJJJJJJJJJJJJJ
@1022357/1
gtacttcatatcattgataattactgtagctgagtaaggagttgaaggat
+1022357/1
;??BDDDDHF<F?F<?EGHGCGGBF4:CH:CCABE<EEBC;CF@BFHFH?
@7864524/1
aattactctaccaggtggaggtgaaaagaatg
+7864524/1
=??B;DBD?==F<F?E<CG@?GG<EH?@:::?
@5822048/1
ctgcaactgggcggcaattattgaggcaatttgcaattcttttataataa
+5822048/1
CCCFFFFFFHGFGIGHBHICCH>FHGIJIGIJIJGCGHJIICHGGIJIJJ
@7419655/1
agcatgatgacattcatctataactaatagattgacacgagacaacgtga
+7419655/1
CCCFFFFFHHHHHJJJJJJJJJJJJJJJJJJJJJJJJJJJJJIJJJJEHI
@4219795/1
gttacaacatatttcaacatgtatccttttgggcggtaccatggtataac
+4219795/1
@@@FFFFDHHFBHIJIJJEHJFHGIB9CHIDGHIII<FGGBGII>DHIII
@1023924/1
gtacctatttctttgtgtcgaaatacaaggcaggaaat
+1023924/1
11=D1AD4AD<F?<>BGFGIG1@GIDHF?FED=8?;BB
@1024063/1
tggagtttttcccggaagcaccaccacaacaagctgtaatgcttggaagg
+1024063/1
CCCFF>DDBHADFGEIIJJIGHDIGIIBCGG=FHII?DHHCFHIGB=CGI
@6380601/1
aaacctttttaaaacatcttcttgttttctatgttctatttctgcttctc
+6380601/1
CCCFFFFFHHHHHJJJJJJJJJJJJJJJJJJJJJJJJJJJJJJJJJJJJJ
@307479/1
agaatcatgtgattttttttcctttcaagaatatactcccgt
+307479/1
@@<D=DBD<=CBHII9EHEG9:C<GAFCFCDC4?BBF<9??B
@7867404/1
ttggctttgccgcttgttgctgtacttgaggctgagatgaaggtggtctg
+7867404/1
CCCFFFFFHHHHHJJJJJJJJJIHIJJJIJJJJJIJIJJJJJJBGIIJJJ
@3209474/1
ctccattagttttcttccaactagtgaaatttgacttaagaaatatgaat
+3209474/1
@@@FDFFFHFHHHJJIIGIGHBGI4?HHEGGHF@HHIHCGBEADIGE4C?
@307818/1
ttctaatattgatgttttattttcagtatacctt
+307818/1
@@@FFFF::C8D?@GIBF9@HCDEHG?<EDGF<<
@4783739/1
attagcagaaatcctcattctttcaaaaaaaactattcgtaggagtaaaa
+4783739/1
@@CFDFDDHHGHHCHCEEHBI<FHCFGGIIIDHCBBGDDBGGB8888B;@
@6381819/1
ccgaatgccacaattggtaagtgaatttcgagcatgatcagcattggttc
+6381819/1
CCCFFFFFHHHHHJJJJFIJJHIJJJJJJJJJJJJJJJJJJGJJJJJGIJ
@5486490/1
ctctttagcttgtggatcaaaactcattaaatatttctgtaagcgaagaa
+5486490/1
@@CFFDAFHHHDHGEB?FGGHDFHIHHIIIIIGCG>EFDGHCFEGGEBHI
@8403551/1
gtgatttttaatttcccagcacctccatcagaagaatcagatgtttc
+8403551/1
@B@FFFFFHHHHHJJJJJJJJJJJJJJJJIIIJJJJJJJJJJJIJJJ
@2087503/1
ttcaacttctttggtgtacagaaatatttc
+2087503/1
@@@DDDD:C?D?FGG2ABFC>>BCCF:CDC
@6928903/1
ggcataataggcaggagcaggtatagatactgaacgtgtacacctcacat
+6928903/1
CCCFFFFFHHHHHJJIJJJJGGHJJJJJJJJJJJJJJJHIJJJJJJHIHH
@7422433/1
cctgaactaggcaatgaagttcctgcaggaggtataaacaaacctatggg
+7422433/1
CCCFFFFFHHHHHJJJJJJJIIIJJIJJJJJJCFHIJJIJJJIJJIJIJI
@4786820/1
cacctagtgcttttggtacctctacatcttcagcttcttcaccaactaag
+4786820/1
@C@DFFF8?ADFHI@EEGCCGIBAFHIIIE@?FDFGGG<DHHJDHGBFBB
@4787052/1
gctgtagtacaaatttctatttccgattatttttcctttgatgctgctca
+4787052/1
@CCFDDADDHHHHIGIJIFFGIDHIGIJEHIJIJJHJI@DGHIIBGGJJJ
@2089408/1
gtccttctaacctgttcttcttgaagttggttcagctgta
+2089408/1
@C@FD?DDFFBFFBBBFHCHGIJII<:EHG1ABGF9GC?:
@1441157/1
ctgcatccttcttttccggaaagaacctagtgtgatggcgtttctgtacc
+1441157/1
CCCFDFEFFGHHGJJJJIEIJJFIEIJGIIFGDHGIJCHIIJIIIIGGH>
@3741006/1
cttttttatttttgcaaataatccgtgcagtatgttttccaacagtcata
+3741006/1
CCCFFFDDHFHDHAGGIHI4:CHEHFFIGI<<DGHIIEE?D??GGFHDFH
@311718/1
ctcccatctgcatccttcttttccggaaagaacctagtgtgatggcgttt
+311718/1
CCCFFFFFGFDHHJIJJIJJJIDHEIE<BE@GFCDHDGHGHJIJBEGGFG
@4788034/1
ggctgctgtggtctctgctgttgctgttgttgctgaggctgctgtggtct
+4788034/1
CCCFFFFFHFFFHIJJJJGIGJFI4C<CHFHGBCEHIJJGGD<FDCG9EB
@1024477/1
attacttcttctcgaggtggctgcagtttccatatcatattatacctgaa
+1024477/1
@@BFD?DFFGHHHIGIGGG?FGG?FHG@GGDB?CD9BFHIJEFGHIIIAH
@4788691/1
ccagcatagcttcaatttcattgtcgcttatgtcaaattctacttctgaa
+4788691/1
@?@DDFFFFHHHHIIJGIGIIJF4CFDBHE9@??EIIIAEIEGBGDHHIG
@5824192/1
gaacggtattgctctgcagggaacggcgacataggtgtctgctcttcaca
+5824192/1
@@CFDFDFDF?DHIIIIIEGIIIIGE>GEDHIGIGCGGIIIIIIIIIGGA
@5488469/1
ctcccctaggctttgctttaggatcatcatctggattttgaataggaaat
+5488469/1
@@@FFFDFFDFHGJGIGHHJIIJIJJJIGIJJIIBDGHIIJJJIIJGIGG
@3213739/1
ggtcgaccttctcggccaagattaggcctacgtggacagg
+3213739/1
@@@DF@DFFHHAHIAG>BGGHEEEFIJE<@AF3B7FGIEG
@5488962/1
gagcggcttgtctaacttgaccaacggtaaaagcaggagg
+5488962/1
@@@DDDDDH?DDDCDFEH<<FH9EEGI?DGIICGCGG;DA
@5824864/1
cttatcagtaatctcgaatctattatctcttggacaagttgttatattag
+5824864/1
CCCFFEFFHHFHDIIIHGIJIGHGIJIJJJJJIJJBIJFCHHGIIIJJJJ
@1026033/1
atttttattaacaatagattggttgtagcgattggaaaaataatcagaat
+1026033/1
CCCFFFDBBFAHDBGGIA@<EG<CE<AF<GCFFHDEGIH@BFDFFHGGH<
@5489911/1
ctccaaaattgtaaatccaggaacttcccagtcatcaggaataaagtcat
+5489911/1
CCCFFFFFHGHFHIJJGIJJJJJJJJJJJJJHIIIJJJJJIJJJJJGIIJ
@8407467/1
atcaacaactgtaccagccggcacattcatatttctcccatctgcatcct
+8407467/1
@C@FFFFFHHHFHGGIIIJIIIJIJIIIJJGIIJJJGIJJJIIIJGIHII
@8407635/1
tgacctaagagttttattaaagttggatcattagcagaaatcctcattct
+8407635/1
CCCFFFFFHHHDFHIJIJIGIIHHJIGIBEGIIJIII>GGGHIJJJJJGH
@8407858/1
ttctaatattgatgttttattttcagtataccttataccgctatcatcct
+8407858/1
?@@DFFFDFFDHHIGGHEHIIHFHHIIGCFHHGDEHHGIGEHIIGIIGGI
@7425941/1
gtggttcttgcctttgcagctgttgtggtggttgttgcctctgttgctgc
+7425941/1
@@BFFFFFHHHHHJJJJJJJJJIJIHIJCGIGHIIJIJJJJJJJJJJJJI
@1027777/1
ccatcttcaacgaatcaaattcactttgaggaactctctgatttatctca
+1027777/1
@CCDFFFFFGHHHIIJDIJFBFGHIIGGHCG9EFHIIJIHHCCBDIEIG@
@1028349/1
gtcacaactaacaatgggccacaactcatattgatcgtcaaatgaaacat
+1028349/1
@<@DDDDDHDHDDEBFHHIGGGIGHDH>EDFGG@G<F?3:@BBGIG4<B@
@7427207/1
gcgtagcatactttatcgtaacggtcatttctttttcttgatctctttca
+7427207/1
CCCFFFFFHHHHHJJJJJGIIJJJHIJJJJJJJJJJJJJJIJJJJJJJJI
@314722/1
ctttgaggtgcaaaacaagcgatcgcccagacccttatttcaacaccag
+314722/1
@@CD?DFF;?>FHIIAFADG=FFHIIIIIIICHGGG?BFCFH<?FEGHG
@2093652/1
agctggatgaggaaatttttcataaagaagtcgaatactgttcttaggaa
+2093652/1
@CCFFFDEHGG8FHIIIGIFICHIAHHB9F4CGB7DHFBHGIFIEHIIII
@5827739/1
aagcatttgcttctgattcttcttcatcagtagcttccagattactactt
+5827739/1
CCCFFFFFHHHHHJJJJJJJJIJIIJJJJJFIIJJJJJJJGIJJJJIJJJ
@315045/1
cttccaaacagtatctaaagacatgccactgtcaagaaaaattgctccag
+315045/1
CCCFFFFFBFDDHIJIJJ<FEEBDE9FCFHH?FECHGEHEADGGEHIIII
@8409865/1
gttccttaatcatacaataattagcttaatattagaaatcttaataaata
+8409865/1
?@@DDDDD?FB?DGGHGG@FHGIHEEHGIIIGGIIEGEIHGIEGHIIIEH
@8409921/1
ctctatttcattgtgcattaatctatagaaaattttccaaacagtattta
+8409921/1
@@@FDFFDFHFHGFEGHGJIIJGGIJIJGIJHGGIJJJJJJGIIGIJJJI
@2094139/1
agggtgtcccacaatatcttgtttaagtggggaattaataggaagtctaa
+2094139/1
?@@FDDDEHHHHGEHGIJFCE>FGGHC<<BHGHIGEC@GIJJIIJGIIBG
@1442473/1
cagcaggtgggtgagtaacatcagctccgagaaatattacaggttcgttg
+1442473/1
CC@DFFF=CFFDFFGHGHHHHHEHAHF>1?CDDHG9GFIBDGH?DG>;CH
@3742931/1
accacaacaagctgtaatgcttggaaggaagacttcaggtaacgaaacat
+3742931/1
@@@FFFFFF?CDFGHGHEGIGG>FEHFECH:CDHCGGII@FHI=BDAFGG
@2559003/1
ctcttatagctgtcaactcatgttgcaaaacatgtaaaaattgaccttct
+2559003/1
@@?DDDB?CCBB?FGHIGICHHGIAH:F@3FF>EDGHDE>>B?@GACBDF
@2559390/1
gttgcctaacaggaggtgcactggttacaggagatactggttgttgttga
+2559390/1
@C@DFDFFHGDHGIEFEAB3FF9FCFFGDCG;;:3CFCHG<3D?BGDG2B
@2095355/1
gtctccttcaacaatcgtcggtacaatgtaatatgagtt
+2095355/1
@?@DD3BBD8CADBG:?23@AC;:@CDD:9CBC9BFEF@
@2560093/1
gtttgttttctcctactccgacaaac
+2560093/1
?@<DFD3BFDHHFDGGGGJIJIJJGG
@7872510/1
ttcacactcatcaagaacttggtaaactcttagatcttcattttgttgcc
+7872510/1
BC@FFFFFHHAFHIJJJJJJJJIJJJJIJJJJJHJJJJJJJJJJJJJJJJ
@7873015/1
gtggttcttgcctttgcagctgttgtggtggttgttgcctctgttgctgc
+7873015/1
BBCFDFFFHHHHHJJJJJJJJJHJJHIJCHHFHIIJJJJJJJJGHIJJJI
@6384891/1
gggtgagtaacatcagctccgagaaatattacaggttcgttgaaaacctt
+6384891/1
BBCADDFDHHHHHJJJJIJJJJJIJJIJJJJJJJJHIJJIJJIJJJJJJJ
@3215844/1
gctgagtgagttaaaacagtacatcgcacaacaaacacttggggagttaa
+3215844/1
@@@FFFADHFCFHIIJJG@FGHIHGIGEHIJ1DD>GGFB?4BB@?:7=9B
@3216064/1
ctttattctcattaaggaattccggtttctcaaaacatgg
+3216064/1
CCCFFFFDGDDHFIIJJE9BDIIHI1@@A>GCGHIE;CBF
@7873470/1
cgtctcacccatgttaaattttttcagaatcatgtgattttttttccttt
+7873470/1
@@CFFFFFGHHHHHIIJJJJJJJJJJJHIJJIIIGHIIIJJJJJJFDHII
@3216248/1
atctgcatgaacggtaatagctcgtgccattgcgccagg
+3216248/1
?@<BBDDFDF8FFEBGHG43:EE@FCEHIIIGGGBHEGE
@5491689/1
ctttgtttttactcctttttcaaaaccttcttccagcatagcttcaattt
+5491689/1
CCCFFDFFHHHHHJJJJJJJJJJIJIJJJJJJJIJJJJJJJJJJJJIJJJ
@1444916/1
atcacaacagcatcgttatacttttctggatcaaaagtaaaatcttttct
+1444916/1
@@@DDFFDDHGHHHIHGHGJF@HBHGIIJIJJIEHGGFDFEEDF@GGEGG
@7427968/1
ctccaaaattgtaaatccaggaacttcccagtcatcaggaataaag
+7427968/1
?@@BDDDAHFDA?<GFDCBB?FHDH?E9CCCG3CE<F@:DFGHBH<
@3745115/1
cttttaccattgtacgagtttgagcatcattcattttcttcattgtaact
+3745115/1
@@@FFFFDAHFDB@GG?E;EFHICGGIEIBHIEHJCGIIDFIICHDBBFG
@3217840/1
ctttttgaaattttttaatagttggaacaattctatcacctttgaagttg
+3217840/1
CC@DFDDBDHFFHG<GE>HHGECAGIGG>@GDGBGDAAH@@DH<G>EF94
@5493345/1
agttttcttccacgtagagaatagtatattcaatattaaacctaataact
+5493345/1
BCBFFFFFHHHHHJHJJJJIJJJJJJJJJJJJJJJIJJJJJJJJJJJJJJ
@5493380/1
gtggcgtatttacagaagcaaggttggcctattattggcattccagcatc
+5493380/1
BB@FFFDFHHHHHJJJJJJJJJJIJJJJJJJJJJJJJJJJJJJJJJJJJJ
@1030202/1
gcaccttcaacaccacactcctcaaggtac
+1030202/1
?;?B7DDADH?HDFDGGGEF9EG@GEG?EF
@2097086/1
cgaggctgggctacagatatctagaggttctgtatttcctgt
+2097086/1
@@@BDFFADAHF?EBFGGIBHG9EEHC3?C3??BFGGII<49
@1030501/1
gccaactctttattatcaatcatcaatcctttttatgaatgagccagaaa
+1030501/1
@CCFFAEDHHFBAFHGIICHIIJJJJJJHIIIDHFHIHJJ@EADH;F9FG
@5830359/1
cgttaacttttggtggctttattatattactcctaattgaagagcctttt
+5830359/1
?@BFFFFFHHHHHGHJJJJJJJJJJJJJJJJJJJJJJJJJJJIIJJJJJJ
@2561791/1
agcacactaaatcaccacagacctgttctaacttaaagctgactttagta
+2561791/1
@@@FFFFDHHHHHJECBBGGEHIJIH@EGGGGHGBGF@@FHGGIJ>FHEG
@4791480/1
ctctttgtttcctcactggatgttggtaaagcaacaccttttcgatttac
+4791480/1
CCCFDDFFHFADDHIIIG>EFGHGHJHHHJGHHBGGHIIIDHIFD<<DG@
@1446230/1
atgaattgctccctccacctgaactagttc
+1446230/1
@@CFF?D?FDH8DFHEHDGHGFCGFFCAH4
@7875824/1
ctctaactaagaattcttttttaagtaacaaagcttcagtaaataacaaa
+7875824/1
CC@FFFFFHH3AFHJJJJJJJJJJJIIFHIJJJJJJJJJJJJJJJJJJJJ
@3222393/1
gcttgaggtctggtaattggagcggctt
+3222393/1
CCCFFEAD3CDFF@GGDHBFFGC:FHII
@3222996/1
ctccaattgcattccctttcacactaggg
+3222996/1
C@@FFFFFDBFFHHEHDHGDGIJJDI@ED
@6388006/1
tgtatttcctgtgatcttgtctaagattgctttcgctgcggcatgctttg
+6388006/1
@CBFFFFFHHHHHJJJJJJJJJIJJJJJJJJJJJJJJJJJJJJJJJJJJJ
@5495722/1
caatgagtaatttcaatttttaatccttttatttctttagtaaacttaac
+5495722/1
CCCFFFDDHHHHHJJJJIJJJJJJJIJJJJJJJJJJJJJJJJJJJJJJJJ
@318565/1
ttcatgaattgctccctccacctgaactag
+318565/1
@@@DDDDD4?DFFGDGHIC>FA3CFF?<<F
@6388624/1
attttcttttgtcttcgtaagacgattttggcatattagctagaagatga
+6388624/1
CCCFFFFFHHHHHJJJJJJJJJJJJJJJJJJJJJJJJJJJJJJJJJJJIJ
@6389053/1
ctccatactccttgtcttacaggtaccggtctttctcgataatcaagtgt
+6389053/1
CCCFFFFFHGHHHJJJJJJIHIJFHHHGGGHJJJJJJIIJJEIJGEGGHF
@1032208/1
gccacgcatgtcccatactccctgg
+1032208/1
@C@FDDDDHHA4AGA4BFBEFE@B9
@4794617/1
aggagctgcgacaccatctgatgcctggtgcggaggctaccttgccgtag
+4794617/1
C@CFFFDFF<FFFEC;EHGIGIIHI<GHFHIGH0@DHEFH7=CFFH@;A5
@3747807/1
cttttatgaatgattttgatccaaccttctggtagcatttcaaaatgatt
+3747807/1
@@@DDADDDFGFBEGIGHGHHGHDGFDHGIIEGHCHG4??C>?FGGEHBF
@3747868/1
cttgactatgtttgatgacatatcaataacattctcctcaaccttttgta
+3747868/1
@@@DDBD;<DDFBEECDG<D??FB<AHGIG<FECHAAFH>D@FHEGEGBF
@3747926/1
ccttaccttcagctgagtgagttaaaacagtacatcgcacaacaaaca
+3747926/1
@@CFDEFAHGGHHIJF=EIHHFHIGEGEHIGGGGGGJIGD@;??F>H>
@4794936/1
cgctgacctggcggtagctttaatcatagttgatgtctgcatatcagtca
+4794936/1
@<@FFADFHGFFGG@FBGFEGGHGHIGGGGGIH@DGGIICHI@GHGGFHJ
@8414262/1
cattatcgtaaattgtcacggtctcaacaagttccgttttttggagaggc
+8414262/1
CCCFFFFFHHHHHJJJJJJJJIJJJJJJJIIIJJJJHJJJJJJJJJJJJI
@4226378/1
gttgccatatagccttaaaagggca
+4226378/1
@CCFAEDDDFHFFGGDHIBBIHE1A
@5496629/1
ctatttcattgtgcattaatctatagaaaattttccaaacagtattt
+5496629/1
CCCFFFFFHHHHHJJJJJJJJJJJJJJJJJJJJJJJIJJJJJHIJJJ
@6937057/1
ggccgatctgaggtctgtcaattcaccaggtgatatatttttgcacctgt
+6937057/1
CCCFFFFFHHHHHHIJJJJJJJJJJJJJJJCHHJJJJJJJJJJJJJJJJI
@8416319/1
gctggtcttcagtcacccgattctatttcttggtcatcagtttgagatac
+8416319/1
CCCFFDFFHHHHHJJJJJJIIIJJJJJJJJJJJIJIIJIIHIJGJJIJJJ
@6937151/1
gtttccatatcatattatacctgaaggcttttgggtcgtgagaagctgca
+6937151/1
CCCFFFFFGHHHHJJJJJJJJJJJJJJJJJJJJJJHIJJJJJIJJJJJJI
@5497531/1
ctaaaagatcagccctatccttagtcttcagttcagcttttggattagaa
+5497531/1
CCCFFFFFHHHHHJJJIJJJJJJJIJJJJIJIJJJJJJJJJJJIJJJJJJ
@7432608/1
atggaggataattcctgaattatttcttgacgatgttgctgaactctaac
+7432608/1
@@?DFFFDHFFFHFHHGGI@HHCHEGGIIJJIDHI@GGIIGHGJJFFA?B
@7880388/1
cttcacactcatcaagaacttggtaaactcttagatcttcattttgttgc
+7880388/1
CCCFFFFFGHHHHJJJIJJJJJJFHHIIIIIJJJJJJJJJIJJJJJHJIJ
@4798045/1
ctcatgttataacattatgcagttcattacctaagatatttgttatgatc
+4798045/1
BCCFFFDDHHGHHIEHIGIJFGIJJJIJJIJJJGJEIJCHBHHGIJFJGI
@2102925/1
ctccttccaaaaaaatacagcaagtctggtaaatttatcgcaaggtaatg
+2102925/1
@@@ADDBBFHH;DBC@F@BCBGBAE9CF;9CDDH@DFHIIDG<G;FAC@F
@6393158/1
gtggcacatatccatagggacacagcttctatggttggaaaatccttcgc
+6393158/1
CCCFFFFFHHHHHJJJJJJJJJJJJJJJJJJJJJHJJJJJJJJJJJJJJJ
@321746/1
aggccatcgcctggtcatgcataattcttgtagaagaccaatagggttgc
+321746/1
@@@FF@E>=DFDH<AE>GHIFIIIIIEGHHG@FG<<DHFH3BBB>F>FB@
@3228007/1
gaaataagaaagcaagagaaggaagtgaggtacacagttgcagtcctgag
+3228007/1
CCCFFEFFHGHGHIGIHJIJ@GGHGCHEFEFEGGEIIF>C<DB<F?BDHJ
@321985/1
cttgttttcaaagttgataaataatattaatgaaactaaaaacttcaaaa
+321985/1
CC@DDDFDFHBDFGIIGEGIJJIJJJJJ9FIII@HIDFEEGFGGGHIJ>B
@7433615/1
tggtgattgatgccattcaactttgcattaactttctgcagtatgtttac
+7433615/1
BCCDFFFFHHHHHJJJJJJJJJJJJJJJJJJJJJJJJJJJJHIJJIJJJJ
@1034949/1
attgtaacttggcccgcaacaattgtacaca
+1034949/1
@@@DDDDB?DF:?C?@A1<@C3?FDEG<F?F
@6394283/1
atcgtttttgtgtaagtcatgaaaaagatgataaagaattttagcagtga
+6394283/1
BCCFDFFFHHHHHIJJHIJJJJJJJJJJJJJJJJIIJIJJJJJJJJJFHH
@6394309/1
gtgagaagctgcaacggctgctatagatggaacgttgatctggtctggag
+6394309/1
CCCFFFFFHHHHHJJJJJJJJJJJJJJJJJJJJJHJJJGJJJJFIJIJJJ
@3229457/1
atcacattggatctagataataatgcctcagagctaccttggcagctgct
+3229457/1
CCCFFDFFHFFFHJIGJCGHBHGIHJCHIDHIIGIEGH>GCGIIJIGGBB
@6394705/1
tttttatttttgcaaataatccgtgcagtatgttttccaacagtcataat
+6394705/1
CCCFFFFFHHHHHJJJJJJJJJJHIJJJHIJJJJJJJJJJJJJIJJJJJJ
@4228486/1
cttctattagttcatctatattttttaaggaagtaagtgcaggggaacga
+4228486/1
@C@FFFFFHHFFHEGGGGGHEJICHGGHIJFEHGGI@CF9DDHIIDAGE0
@8417630/1
ttttgagctcatacttaatccaatgacatggggaagtcaattgctaatat
+8417630/1
CCCFFFFFHFFHHJJIJJJJJJGGIJJIJJIIEGIJGGIGIIJJJJIIIJ
@5834134/1
gtatttatacctctctttctggtgttcatgtaatgaattcgtctgtctcc
+5834134/1
@@BFFFFFHHHHHJJJJJJJJJIHJJJJJJJJJJJJJJJJJIJJJJJJJJ
@6938369/1
gttagttggacccatgcactgaatgactttatacactggtatttctggct
+6938369/1
CCCFFEFFHFHHHJJJJJJJJHIIJGIHJJJJIIJJJJJIGHIJIIJIII
@2567061/1
cattaatctatagaaaattttccaaacagtatttagagactttccactat
+2567061/1
@@@FFFFDHDAHFGGHIIFCFJF>EFIFC9CAEADEGGGH@<@BF?G9FG
@4801325/1
gtcgtgagaagctgcaacggctgct
+4801325/1
@@@DDDADADD?F@GHHIGAFFGGE
@5499513/1
tgagaacttttaacaatgactgactaggatgttcagttaactttctagct
+5499513/1
CCCFFFFFHHGHHJJJJJJJJJJJJJJJJJJIJIJJJJJJJJJIJJJJIJ
@2105755/1
ctcttgtattttgctcttctggaagagggc
+2105755/1
CC@DFFFABDBFBBFBHGH9CDHDFGA=@@
@6397197/1
ctcatgttataacattatgcagttcattacctaagatatttgttatgatc
+6397197/1
CCCFFFFFHHGGHEIJJJIJJJJJJIJEIJJIJJJJJIIIJJIJJJJIJG
@6397349/1
gtgaaatttataaagcaacggtccacaaaaaataaaataagctcaactat
+6397349/1
CCCFFFFFHHHHHIJJJJJJJIJJJJJJJJJJJJJJJJJJIJJJJJJJJJ
@3751930/1
tatcacaatcatctttattaactaattggttttcaactgactctgtcgtt
+3751930/1
@@@FFDFFHHHDHIIJGHHCHHEHIJIIJHIIIFAHI@D>BFHGCHIECB
@2106357/1
gcctataagaacaatgagtgagagcttgcaagaggtaacttctgtcttga
+2106357/1
CCCFFFFFHHHHDHII><A<EGCEHGGIFDHIF>E??DG@>FHI>BF4B<
@5500734/1
gcttatttgaagaactatcattatttttattgacatcattatcagaataa
+5500734/1
CCCFFFFFHGHHHJJJJJJJJJJJJJJJJJJJGHIJJJJJJJJJJJJJJJ
@1036772/1
cctctgtcgaacagcttccacagcttgtctgtaat
+1036772/1
<?@ADFBDFDADDGGBEHHFHHGBGA>HHE<11C>
@7435747/1
ctcagagctaccttggcagctgctaattttgcttggtgtttgttttctcc
+7435747/1
CCCFFFFFHHHHHJJJJJJJJJJJIIJJJJJJJJJJDGGHIIHIJJJJIJ
@2107591/1
ctcacttcaccaacattcatgaataatggaaaatcacatagcttcggcca
+2107591/1
@C@FFDFDHHHDHJGHJ<ICC@DGEHCHIC@EGHIIECGI@DGGEF:DEH
@2107721/1
cttctaacctgttcttcttgaagttggttcagctgtagtctgtctgcatc
+2107721/1
@CCFF<DAHD<CDEHIGHDCDEHCH<ACEGHGIDCFC>CFE@F<DGDGEE
@8420177/1
cttaatttcattttgtatttgtctaagaaatacttagcaactgtacattc
+8420177/1
CCCFFFFFHHHHHJJHJJJJJJJJJIJJJJJJJJJJJJJJJJJHGDIIIH
@1452066/1
gcagtaacaagattttcacatggctgcccctttattatccctttcagtgg
+1452066/1
@<@FDDFFHDFBDGEIAHIG9CDHG@1AGFFEH@9DG>@FG<DHGGFBFH
@6398940/1
gccggctggtacagttgttgatacagagattactcaccctactgaattag
+6398940/1
CCCFFFFFHDHHHIEHGEHGHIJJJJGIGIIIIJJJJJJJGIJJFIJJIE
@7884514/1
gcttgctgaatgctatgaccagaagcttcagctaaacgctttcctttaaa
+7884514/1
CCCFFFFFHHHGHJJJJIJJJJJJJIJIJJJJIIJJJHIJJJJJJJJJJJ
@7884756/1
cagcaatacttttgtcaggaatggaatgctgagtaacaagattatatggg
+7884756/1
C@CFFFFFHHDHHJIJFHJIJJJJJJJJIJJIIEHIJJJJJIJJJIJJJJ
@6399316/1
cctcgactgccccgatgttggagcctatgctatccgtagtcgaggctggg
+6399316/1
CCCFFFFFHHHHHJIJJJJJJJJJJJJJJJJJJJJJJJJHIJJJJJIJJH
@2570950/1
cacgttcataaggtctcatttgaaaacgtgg
+2570950/1
?B@FADDFFBA>F?DFIIIIDJEHFI@B8EE
@7885405/1
gtcccaatggtccacacctttgtcaccactatattcaccaaccgttaacg
+7885405/1
CBCFFFFFGHBFHHIJJJJJJJIHIIJJJHIHIIIJJJJJJJJJHIIJJG
@4803102/1
cttcaacaatcgtcggtacaatgtaatatgagttttctttgttttcaaag
+4803102/1
@@CFFDABFFHFHGJJJE<CFHGGE<EEFCCCBD9@FFGGHBBGGEGFI@
@6399984/1
tgtcggaatacaaggcaggaaatggtgaactgcctttcatgaggaaggcc
+6399984/1
CCBFFFFFHHHHHJJJJJJJJJJJJGHJJJJJJJJJJJJJJJJJJJJJJJ
@4231599/1
cccatagcaaatgatatttggtaggacgtgctgtaccttgtatactagca
+4231599/1
CCCFFFDDAFAFHEGIIGGJJFGIGEGJB;GBGF9FHHGIBBB?:FECHH
@6400073/1
gttataacattatgcagttcattacctaagatatttgttatgatctccgg
+6400073/1
CCCFFFFFHHHHHJJJJJJIJJJJJJJJJIGJJJIJJIJJJIIJJJJJJJ
@6400459/1
gcattttcctgtgactgatttttcttcaacatcaacaaatgtcacttcaa
+6400459/1
CCCFFFFFHHHHHJJJJIJJJJJJJJJJJJJJJJJJJJJJJJJJJJJJJJ
@2572219/1
ggaagttatcaagaaatctaagattgcatcaccgaggaattccagccttt
+2572219/1
C@CDFA?AFHGFFGHJFIIJIIJIJIJIJJGHG7FHB<F@>GIIFICEF?
@3754028/1
aaatgaataatgcagcgatgattccaaagcttcaaaaccagccaagagaa
+3754028/1
@@CFDFFEDHFDD4<FA<FGHIIJCAHHCHGHI<EDGH=FGHIFGGGGB<
@3232395/1
gctacagatatctagaggttctgtatttcctgtgatcttgtctaagattg
+3232395/1
CCCFFFFDHHDFHIGGIJIHIIJHJIJIJJIFHIGAGIGGGHIDHBGHG>
@7436809/1
ctaacctcttggcaatttttttcgatttgccagtacctatttctttgtgt
+7436809/1
@@CADDDBHFBDCGIIGHIIIGGIIEHIIIIGI?BG@GDHGGHIIIIFH=
@2109134/1
ctcatcttcatcatccaagccgtaatgaatggtgttgctttcgcagggta
+2109134/1
CCCFFFFFHHHHGIHGGGIJIGIJDEECHGDGCFFHCHGGHGIJGHGBBF
@2573588/1
gcagttcattacctaagatatttgttatgatctccggc
+2573588/1
@@@DDDDDHHAHHB4A;EDGHGGI<BEGHEFGH<EBGG
@5503441/1
gtacgagtttgagcatcattcattttcttcattgtaacttggcccgcaac
+5503441/1
CBCFFFFDHHHGHJJJJJJJJJJJJJJJJJJJJJJJJJJJJJJJJJJJJI
@2109752/1
aaacgtaagtggaagcataagctcccaattctttggtgataagaactatt
+2109752/1
@@@DDBDBD<CC83:CDHHICHGG>7BFGI@EDAGGGEGG<D3DGIIIED
@5503653/1
ctacctttatattcactgtaaaatcaactgata
+5503653/1
CCCFFFFFGHHHHJJJJJJJJJJJIJJJIJIIG
@6402179/1
ctacgcctatcagcccatgaaacaaaatgtaatctctgttcttttttgaa
+6402179/1
CCCFFFFFHHHHHJJJJJJJJJJJJJJJJHIJJJJJJJGIJJJJJJJJJJ
@5503742/1
cgtgatctaatatttgagcagaaggtgctggtgcatgtaatactttgtag
+5503742/1
BCBFFFFFHHHHHJJJJJJJJJJJJEHIIJJFHIIJJIIJJJJJJJJIJJ
@7437867/1
gctgctgctgcggctgttgttgcctctgctgctgctggggctgttgttgc
+7437867/1
CCCFFFFFHHHHHJJJHIJGIJJJIJJJJIJJJJJJJJIJJJJHIIEHJE
@1039632/1
atgttcttgcctttgttgctgctgtggtg
+1039632/1
@C@DDEFFHAH?B9EHIDIE@AF9EGCEC
@6403357/1
ctcttcacttcagcataaactggagtttttcccggaagcaccaccacaac
+6403357/1
CCCFFFFFHHHHHJIIIIIIJJJIIFGHIIJJJJIIJJJJJJJJJJJJIG
@5838625/1
tcaattcatttgatttatgcttaataagcattacagcaataaacgttttt
+5838625/1
CCCFFFFFHHHHHJJJJJJJJJJJJIHJJIJJJJJJJJIJIJJIIGHIJJ
@6403372/1
tcaatcacgaaaaataacaaaaacaaaaattataagatcaaaatataatg
+6403372/1
CCCFFFFFHHHHHJJJJJJJJJJJJJJJJJJJJJJJJJJJJJJJJJJJJJ
@8426269/1
cccacatctactgtggtaccagctggtatatttccagacttaccactttg
+8426269/1
C@CFFFFFHHHHHGHJAGIGIJJJJICHHGIJJGJIHHIJJJJJJIJJJH
@5504058/1
catcaatgttaaggaatggtttccaaccaataattgcagactggaagaaa
+5504058/1
CCCFFFFFHHHHHJJJJJJIIJJJJJJJJJJJJJJJJJJJJJJJJJJJJJ
@2110869/1
cgaaaaaataatcaacgttactatcaatcacgaaaaataacaaaaacaaa
+2110869/1
CC@FFFFFHHHHGIBEHGGIIIIIIIIIIIICDHGFCH<DHIFHIGHHFH
@7439590/1
acccgatgctagctttcttaaatctggttctctaatcatctgattagtag
+7439590/1
CCCFFFFFHHHHHJJJJJJJJJJJJIJIIJJJJJJJJJGIJJIJJJJIJJ
@3756201/1
caccaattttatgatttctcttctcttggtgttcaacaaatctcttaatg
+3756201/1
?@@=A:BDBFABB<CBHHEGIIE9AFCF9AFFFEE<E<?@@F<:<<F@@A
@4235239/1
tgatgaaatctgaatttttgggtaag
+4235239/1
@@<D=D?4D::A<<BEC@HB<G:AB<
@1454711/1
gtgagaagctgcaacggctgctatagatggaacg
+1454711/1
@<@DFFFFHGFFH9FH8<@FGEIGEEG4?F3??@
@6403669/1
ctttttttttgttcctttttgaattaaaatcacctgctccaggtaatgga
+6403669/1
CCCFFFFFHHHFHIJJJJJJIIJJIJJJJJJJJIJJJJJJJJJ@FIJJJI
@6942073/1
cgcagattaaaatttttaagtacgactaagtgagcacactaaatcaccac
+6942073/1
CCCFFFFFDHHHHJJJJJJIJJGIJJJIJJIIIIJJJJJJJJJIJJJJJJ
@6942076/1
cgcagattaaaatttttaagtacgactaagtgagcacactaaatcaccac
+6942076/1
<@@DDDFFHHHHHIIGBHGEHHAF;8<EDHEEECCHICEDHIEGHBF>F?
@4805115/1
ctcacatatgtatggcacaactgataagttaagcattgcagttcatc
+4805115/1
@@@DD?B8F4AD4CGGGGHIIIED@9<FBE4FHG@EFEG@DDDF?DG
@1454955/1
gtccaataaaactgaagtctgtgacaacccaacgcaatcgctta
+1454955/1
<@?DDBD8<?DF8EFEDG>:CFHDGDF9F?AD1?DFGHH7B?FD
@6942259/1
ccttttcccaaaatcataccattagatttattaatttgctcaggagaaat
+6942259/1
CCCFFFFFGGHHHJJJJJJJJJJIIIJJJJJJIIHJJJJJJIIIJJIJJJ
@4236168/1
catctccttcttctttttttctagtttcctcctcatcaagagcacg
+4236168/1
=??ADD3BD4?ADEIEIIID;F?C9:E4ED<?CDDB?BDD4B?997
@3235882/1
tgtatatactcctaacttttaagtttttaaatcttttatga
+3235882/1
@@?DFFFDHHAHDGHIDHGII<I@HIE=FE9EH9CF>FHH9
@7891549/1
ggtgaaataggttctgaaagacttgtaaagtttactactatattctcgtc
+7891549/1
@@@DDFFFFGDHHGIJJJJIHIJJJJIJIJIGIGHIIGHJIJIJJJJGJJ
@7891582/1
catcaactgagaggccaaactccttcaggcatgggtcactattaaagttg
+7891582/1
CCCFFFFFHHGHHJJJJJJJJJJJJJJJJJJJJJJHHJJJJJJJJJJHHJ
@6942683/1
gtacgctcaaacatgcaaatgtgacattattgactaaggccgatctgagg
+6942683/1
?==DDDDDDFHFHIBCDAHGGAE<FHCHEHHFGGIGGE>CDD@FFH?B9C
@4805832/1
ctcatgttataacattatgcagttcattacctaagatatttgttatgatc
+4805832/1
CCCFFDDFHHHHHJCHIJFGIIIGCFIEGIGIJJJJJFCHIBHG@CADGG
@6404622/1
gcacagaataatcttgtatgatgtctcttttggactacaataaaagttat
+6404622/1
CCCFFFFFHHHHHJJJIJJJJJJJJJJJJJJJJJJJJJJJJJJJJJHIJJ
@7892116/1
cttatcagtaatctcgaatctattatctcttggacaagttgttatatagt
+7892116/1
CCCFFFFFHHHHHJJJJJJJJJJJJJJJJJJJJJJJJJJJJJJJJJJIJI
@1455892/1
ctggaagaaaccataccaaaggtcaagaccataacca
+1455892/1
@@<DDFFFDHHFHEAH@BF;FGF9FHF?E>D?CCD?D
@8430136/1
ctggttctctaatcatctgattagtagtaacgattctccactgaaccaaa
+8430136/1
CCCFFFFDHHHHHJJJJIJJJJJJHIJHJJJJJIJJJJJJJJIIHIJIJJ
@4237308/1
tggaattgggaacttgactaataacctggctattataaatttcaggtg
+4237308/1
@@@DFFFDHHHAHBGGGEDCDH<@FAHHIII<FGCACBDFGDGGGHA9
@8430968/1
cttcagttaatatgctttaactgacaacattcaatgttctgtaattaata
+8430968/1
@@@?DFFFHHGDHIJJIJGEHIIIHIIHGIJJIFJIEFIIIGIGIGIHHG
@1040931/1
cgattatttttcctttgatgctgctcaatttaccttcatccttgttttca
+1040931/1
@@@DDFFFADF;C@FH@<A?IFG?<CE3C4C?FGH@F>FFBDCGDA3BFF
@1041105/1
taaatgtaatcggtggtgtgtaatcactgctgaggcttgaacaagccctt
+1041105/1
@@@FFFBD?FDF?HHICG@EFHHBFCEFHGGCAG7D=D<?B?<D3DGHIC
@7440855/1
ctttatgtttttgtattcttcaatggttgctgctaaatcttcaagtacat
+7440855/1
<@@DDBD;?FBFHGECF?<AADHCFD<CBCEBGCE@EFGGIGHHIB<?BF
@4238320/1
gctaaaagtacagactctagtcgctttatgcaaataaattggcatcccac
+4238320/1
@@@DDFDFDDDDF9;FHIIGIFHE>3FHGIIIIBGGCHGGGD9?BGFGCG
@7441489/1
tttttttgttcctttttgaattaaaatcacctgctccaggtaatggaaaa
+7441489/1
CCCFFFFFHHHHHJJJJJIIIJJJJJJJJJGIIJIJIGIIDGIIJGHIJJ
@5507318/1
ttgccatagcatagttcctgctttagggtttcttccgccaatttaaaaat
+5507318/1
CCCFFFFFHHHHHJJJJJJJJJJJJJJJGHJJJJJJJJJJJJJJHGHIJI
@4238697/1
cttccatcttcagataacgaatctactt
+4238697/1
@<@DBFFFB?FDF>FGIIIIIEECHI4C
@7441975/1
ctcacatatgtatggcacaactgataagttaagcattgcagttcatc
+7441975/1
CCCFFFFDHFCFHHIIJIEIGGIGIIJJHGGJIIFIJJIJJGHIJJF
@8433494/1
cccgcttctttccaaatctggacattatattgataagtgtatttatacct
+8433494/1
@@;DD?D@>DF?<CGII>B<A433?<FBHI@F<:9?E1:1??GFF@BDD@
@6405389/1
gttgccatatagccttaaaagggcaccccaactagttatgtgagggtgaa
+6405389/1
CCCFFFFFHHHHHJJJJJJJJJJIIJJJJJJJIIJHIJJJIJJJIJFGHI
@4807038/1
tgtatgacgatgatttgatatctatatttctc
+4807038/1
@@@DADAEH@FDCG9@F:<IGBAEH4FF9HGF
@4239499/1
cttcttcaagcctagggaaaaggtgaaata
+4239499/1
@@@BDDDBDAAC3<A>AF3?GIDH>H@?F<
@332111/1
gctgttgttgctgctgctgttgttgttgctgctgttgttgttg
+332111/1
@@<DDDFDHH??D?CB@DHBHI3C;AD@FHCC@E<3<:DGG@G
@7893986/1
ccttgtcttacaggtaccggtctttctcgataatcaagtgttggtgcatt
+7893986/1
@CCFFEFFHHHHHJEEHIIJGHHJJJJIIJIJJIJJJJFHGIIJDGIJJJ
@332340/1
gtccacaagaaaaaaggttcttttaccccctt
+332340/1
@?;=BDBDC8AAFFGA?AEHC@BF4:::::6?
@4807949/1
ggctttattatattactcctaattgaagagccttttcccaaaatcatacc
+4807949/1
@@@FFDFDHGGFHIFHIIIIFEHIEHIEHIIJIGEIJIJIIIIBEHCHI@
@7894530/1
ccatattcttattctttatatttaaattgagatgattagtttccacaaca
+7894530/1
?@@D?DBDDFFHAECGAFBIIIIGIIIEFHHEFEFECEHFBDGGHHIGGF
@8435467/1
cccgattctatttcttggtcatcagtttgagatactgtaatgcattgtag
+8435467/1
CCCFFFFFHHHHHJJJJJIJJJJJJHJIJIJGJJJJJGJJJJJJJJJJJJ
@8435478/1
gccacatttccaaggcctcctgatatcaactgacaattccagcaataatt
+8435478/1
CCCFFFFFHHHHHJJJJJJJJJJJJJJJJJJJJJJJJJJJJJJJJJJJJJ
@5842075/1
gttgtttttgcacagaactcaggaactctcggatcttctatccttatctc
+5842075/1
BBCFDFFFHHHHHJJGHHJJJJJJJJJJJJJJIJJJJJJJJJJJJJJJJJ
@7894845/1
ttttgaaacaactacctcccctctggtatccaaaggcactgttttcaccg
+7894845/1
CCCFFFFFHGCFHJJJJJJJJJJJJJIIHJJJJJJJJJJJJHIJJJJJJJ
@332915/1
ctaaataataaggacggctaaaagtacagactctagtcgctttatgcaaa
+332915/1
@C@FF?8BDFHFDCEFBEHGIIGGFDEGAGCHIIGH?BFHBFCAEC@HBG
@7442311/1
ggtacacagttgcagtcctgagctggtcttcagtcacccgattctatttc
+7442311/1
@CBFFFFFHHHHHJJIJJJJJJJJJJGHJJJJJIJJJJJJJJJJJJJJJI
@2115684/1
gcagattcaactgtcacttttggtcctgttg
+2115684/1
@@@F<:BD>FFDHFGE9FH3CI1AFFB3A@H
@4241040/1
cgcttatctctcttgacagccctatacctatttacatgcctagacttgtg
+4241040/1
@@@FFADFHHHHHIIEGGIIJGI>FFHIG<EGGCGCHIIHIEE@EHEHDA
@2116050/1
ggtattgctctgcagggaacggcgacataggtgtctgctcttcacatact
+2116050/1
@@@DFFFFGHHHDEHBGGIBGHGBGHB@GDEGHEHJJJFFGIIEGGIIJF
@333613/1
aggcagttgaagataacatacaattttaattttattattctcaatg
+333613/1
@@@FFFDDF>FF<?EHC<ACFCH4:A@F>D4A@HCEFHHIHGEGIC
@7442747/1
cattaatctatagaaaattttccagacagtatttagagactttccactat
+7442747/1
CCCFFFFFHHHHHJJJJJJJJJJJJJJJJHIJJJJJJJIJJJJJJJJJJJ
@5843172/1
ctcttcacttcagcataaactggagtttttcccggaagcaccaccacaac
+5843172/1
@?@DDEFFHHHFGIHGHHJJGGIGI<AFHIIIJIJHGIJJJJJJIJJJIH
@6407719/1
gctgagatgaaggtggtctgctgggttgctggtcactgggttgttgccta
+6407719/1
CCCFFFFFHHHHHFHIIIJJJJJJJHIJJJJJJJJJJJJJGHJIJJJJJJ
@8437956/1
gtaaagttttgcctataagaacaatgagtaagagcttgcaagaggtaact
+8437956/1
CBCFFFFFHHHHHJJJJJJJJJJJJJJJJJJJJJJJJJJJJJJJJHHJJJ
@3239293/1
ttttaacaatgactgactaggatgttcagttaactttctagctaatagtc
+3239293/1
@CCFFFFFGHG8AGGGGIJJJEHGBHHEGFIIIIGIIJICHII>FIIJGG
@1458908/1
catggtttcaatgatttccctgttgaccttacggggacacttatcaggtt
+1458908/1
CC@FF:ADDFFHBF>FHIIIHFGCG>HGA@F@CG@GE?7BFHBH@F<?8D
@8438961/1
gtcagcttacaagccttagtaagcataaatttatggaagccataccgtac
+8438961/1
CCCFFFFFHHHHHJJJJJJIJJJJJJJJJJJJJJJJJJJJJJJJJJJIJI
@3240084/1
catctcgatacaaaataattctatgaggcttgtagccaccggtacttttg
+3240084/1
@@CFFFDEHHFFHIIIIIJIJIFIH>HI?HIIJJIIIJJJ>ADFGIGIII
@2580348/1
tgttatactgttgtgtattcttttatagaag
+2580348/1
<?@DDAD?CDCDDBFCGHGI?AAFE9?BH<2
@1459330/1
ctccactgaaccaaatcggctccttgaatgaatttttcattcctccatac
+1459330/1
@@CFFFDDHGHGHGBEGGIJIHIIGIJIGEFHGGGIIG9D@FBFEGHDGE
@2580490/1
cacgaagcactataggtcgaccttctcggccaag
+2580490/1
?@@DDFDDFHDDHGGIGGI86F@BGIIFD7@@@D
@2580751/1
ctcagcgacttttgtccgaatctcatcagcaagaagaagtgcattaagcc
+2580751/1
?@@DFAFFHHFHFIADGHGGAFHGHIIEICH>FFB?D;B0?DD<FA@F<C
@1459697/1
ctcaaactcaagctgtcgcttcaattcatccacttctccctgcagttcat
+1459697/1
@@@FDFFF8D>F?@FHIIIEIGGGH<FHDEF@HHBDABGGGGGGGEEGFF
@1043373/1
ctgaggcttgaacaagcccttctgatagcctgcaattcttgg
+1043373/1
<@@FFDDDDD?FHGF>F;FH9;3FEGGGHEEG3C@>FD?DG>
@1043611/1
cccgattatttttcctttgatgctgctcaatttaccttcatccttgtttt
+1043611/1
<@CFFDFDABHDFIGIJIGHEGGIIGGEHHEHIE@FCEGHIHIJBGD@DG
@4809646/1
ctttaatgctctccaaaattgtaaatccaggaacttcccagtcatcagga
+4809646/1
CCCFFFFFHGHHFGIJJJGGGHEBHEH@HIIIBFGIGIEIGGIGHIIDIB
@1460397/1
cgactgatgatttgaggttcttgtggaattgtgacactttgatgttgtaa
+1460397/1
C@@FFFFFGHHHHFGGIG@HHIIHH7DHIJJGI9FGEGHII?BBGCGEGH
@4242248/1
gtccctgttgttccattgcttgaggtctggtaattggagcggctt
+4242248/1
CC@FFFFDHHHHHIFIIJIJJJJJICFHIJHGIGIJGIJIJIGIJ
@5512264/1
cctcatacgactctaattgtaaaaatgttatccatttttgggttaataac
+5512264/1
CCCFFFFFHHHHHJJJJJJHIJJJJJJJJIIJJJJJJJJJJJGHJJJJJI
@6946811/1
atctgcatgaacggtaatagctcgt
+6946811/1
@BBFFFFFHHHHHJGHJJJJJJJJI
@6947302/1
cttcttctatcacatcggaggcaaccaatatgttcgtctcacccatgtta
+6947302/1
CCCFFFFFHHGHHJJJJJGHIIIJJJJIIGGGJIIIGIJJJIJJJJJJJJ
@335913/1
tcctcagcgacttttgtccgaatctcatcagcaagaagaagtgcattaag
+335913/1
@@CFAF<AFDHG<HIDIJJGIJIIJICFHEGH>DG@EE>GB@DHIEHGIH
@8440882/1
cattgagacattaacttgcgtagcatactttatcgtaacggtcatttctt
+8440882/1
CCCFFFFFHHHHHJJJJJJIHIJJJJJJJJJJJJJHIJJJJHIJJJJJJJ
@7445597/1
tgctgttgctgttgttgctgaggctgctgtggtctctgctgttgctgttg
+7445597/1
@@CFFFFFHHHHGJHHJJJJJIJJJJJGIIIIEFHJIIJIGDHEBHG?FH
@2582068/1
ctttttgttatctccagcaggtgggtgagtaacatcagctccgagaaata
+2582068/1
CCCFFFFFFFHHGGGAHIHIJFIGIEEHGIJJJGHGGHIHIIJAFGE>GH
@337080/1
aacaaacacaagagctaaattatcctttttgaaattttttaataatt
+337080/1
C@@FFFFFFFFFDIIIG>E>HHHG>HGHIEGHIG@HGIGI2DFGGE4
@1463654/1
acggaatctgccgagtccttccttctagtgcttcttccaaagcaaataat
+1463654/1
CCCFFFFFF8FHAFHCFHJGIJJIIJCHGHEEECHCCHIIIGBEHIJIJB
@8441743/1
ggaggctaccttgccgtaggaaataagaaagcaagagaaggaagtgaggt
+8441743/1
CCCDFFFFHHHHHJJGHIJJJIIJIGIIJIJJICHIIJJJJJJJBGGGIB
@7900087/1
ttaaggtttccaaaaattttcgaataagcatggaccatggtttcaatgat
+7900087/1
CCCFFFDFHHCDFHJIJJJJJJJJJJJFHHIJJFHJJJJJHIJJJJJJJJ
@2119767/1
gtgcagggtatgaaactgaacgtgtacacctggtaaagaggtgacaa
+2119767/1
@;@FDDFFDHHHHGBFGHGGGI?C<FGIIIIGI?DDACEGCDFDDED
@337363/1
caggaacttcccagtcatcaggaataaagtcattaac
+337363/1
CCCFFBEFHHG?FIFBEHCEHGG@DAHHIH4FGGIBF
@1464099/1
gctttgacttctcatttcttgaagtttattttctttagcctctaattttc
+1464099/1
@CCFFFFFHHGHHIIIGIIJEIDHHGJJJGJJJIDHCHJEIIIG<DGIIH
@1464249/1
gttatattagtcactttatatgttcttttaacactctttgatggaatttc
+1464249/1
@@@FFFFFADFFFGIJJJJHIJBFJJGIGJEIJIEIE@GGI@EGGCEHII
@2120441/1
gaggtacacagttgcagtcctgagctggtcttcagtcacccgattctatt
+2120441/1
@@@FDD?DFHFHHJJJGFHIIIJJII>FFEEHEGGGHFEGGIGGIJJJEG
@6949379/1
agtgaagaactgaaagcagatctaaatttctcaaatttctttctatatcc
+6949379/1
@B@FFFFFHHHHHJIJJJJHIIHFC3AFHJFHIH:CFGFIIIJJJJJJJJ
@6409926/1
ggattttcacagcattatgacagtcttcaatgattagaaggtttattcga
+6409926/1
CCCFFFFFHHHHHJJJJJJJJJJIJJJJJJJJJJJJJJJJJHIJJJJJJI
@1465266/1
atcaatatttatgatgctatctacaagtgtgacacaatttctattctgtt
+1465266/1
@C@DDFFFADDF>?AAFHHIFFCIIIIIEH>AH4C3B99CDGGGGA<CCD
@1465571/1
cctatggatatgtgccacttcttggaatggtactgccatttctcaatttg
+1465571/1
@CCFFADFFHHGHEGIIJGIJIIHJIEGIJEHHEABAFGGGGIJE4BDCF
@1047608/1
cctagacttgtgcaccagctaaagaagacttatctttaaacggcagcttt
+1047608/1
CCCFFFFFHHFHHBAEBHGEGIFHFGEC9F<FEGHJJHJIEFF>FBEGGH
@1465737/1
gctagaactgctagatgttgattttgaacaatagctgctctg
+1465737/1
CCCFFFFAFFFHFIIJJIE>EJGHJIJGGHGH@BB<FEGHGI
@4813824/1
gttcctgtgccataaccgtacttcatatcattgataattactgtagctga
+4813824/1
<@@FFFFDHHHHHGHJJJ=GG9EEGBIEHAGGC4EHH<>GG@B<FF?<FF
@7900168/1
ggctgctgtggtctctgctgttgctgttgttgctgaggctgctgtggtct
+7900168/1
CCCFDFFFFHFHHJJJGIJGHHGIGHCFIDFHGIGHAHHIIJJBFH>DEH
@5516612/1
ccggtttctcaaaacatggtgctggatgaggaaatttttcataaagaagt
+5516612/1
BCCFDDFFHHHHHJJJJJJCHHJJJHIIIJJJJJJJJJJJJJJJJJJJJG
@4245993/1
aggaaatcgatttttgaaacacctctgtcgaacagcttccacagcttgtc
+4245993/1
@@CFFFFFHGHHGJEGJJIJCAFFGHCGHIIIHGFJJIJJJJGDHIEGHJ
@4246017/1
cctgtataaaatacaaggaagacagacagcctgcctccaaagagaagctg
+4246017/1
C@@DFDFFGDFDHGIEGG<FHIJIGIJJGEH@CB>FCHCDH@>D>DGEFF
@5846795/1
gtggagtagaaaacttttcgatttcggtattatggttttcttcagcatca
+5846795/1
CBCFFFEFHHHHHJJJJJJJGHIJJJJFHHIIGJJFHIJJJJJJJJJIJJ
[truncated: 398,115 more chars]
