# Supplementary material for: Identification and comparison of key RNA interference machinery from western corn rootworm, fall armyworm, and southern green stink bug
Source: PLoS One. 2018 Sep 5;13(9):e0203160. doi: 10.1371/journal.pone.0203160 (PMC6124762; doi:10.1371/journal.pone.0203160)
Supplement: S2 File — (TGZ) [file pone.0203160.s012.tgz › data/fastq/sgsb/8_Adult-female_AF_Rep1_aligned.fq]

@608/1
cctcattttcactcagaagaaataatatctcagcaccaattttatgattt
+608/1
CCCFFFFFHHHHHJJJIJJJJJJJIJJJJJJJJJJJJJJJJJJJJJJJJJ
@2066227/1
ggaatgtatgacgatgatttgatatctatatttctcattttttctgctaa
+2066227/1
?78=ADD?FF8<ACDF:AFEH<CE<CF@>@CHEHFFBFGIFFI?BGAFFF
@3086562/1
cttggctttgccgcgtgttgctgtacttgaggctgagatgaaggtggtct
+3086562/1
@CCFFBDDHBFHHIIFEIEDDHCHFEGIG@DGIIEGHGHIC@FH.=C@@F
@6158593/1
ccggcataatgagtacatcatttacatcaccgtgatctaatatttgagca
+6158593/1
??@DDDDFFHHGHFFFEEEHIIHIHIIIIGGIGGIIIIIII>FHIIII<B
@2257/1
tgatgattttcaagctcttcatgccactgattgatgtcccaatggtccac
+2257/1
@@@DBDDDDFFFHIIIBFF@HEAHGDDB?A?A?AEB?CED>DGABHIA<F
@3598166/1
ggggcaccatgacgatagctttattctcattaaggaattccggtttctca
+3598166/1
@CCFFFFFHDHHHIIJIJFIIJJJJIJJIIJIJJJJJJJJJJJGHJGIII
@6159819/1
ctccaactccgacaaacgccatcctctcattcttagttgtaacaactagg
+6159819/1
CCCFFFFFHHHHHJJJJJJJJJJJJJJJJJJJJJJJJJJJJJJJJJJJJJ
@2068244/1
ggaaatggacaaaccttaggaatttctttaagagtaagaatgccaaaagc
+2068244/1
CCCFFFFFHHGHHJJJJGHIIIJJJJJJJJJJJJIJJJJJJJIJIIJJID
@1038730/1
ccttcttccaaaaaaatacagcaagtctggtaaatttatcgcaaggtaat
+1038730/1
CCCFFFFDHHHHHJGIIJIJJIJJICGIJJDFIGIJJJJJJIIHIJCHII
@521175/1
gctagctttcttaaatctggttctctaatcatctgattagtagtaacgat
+521175/1
@@@DA?DDAFFDB:<ACHF<BCDEDHIIC?HEHHF9BCFG?@:DG?B?GI
@5647074/1
gcgtagcatactttatcgtaacggtc
+5647074/1
@C@DDDDFHFFFHHIGDGGFIGEG?;
@3600852/1
gtgatctaatatttgagcagaaggtgctggtgcatgtaatactttgt
+3600852/1
CCCFFFFFHHHHHJJJJJJJJJJJGHJJJJHHJJJJIJJJJJJJJJH
@3089132/1
accctctccagatggtagaatggtaaatcagattgatcatgttttaatca
+3089132/1
CCCFFFFFHHHHFIIJIJIIJJIIIGIJJJIGIIIIJJJJJFGHGIJIII
@3089176/1
gttcttaggaatatttccaatgaatt
+3089176/1
?==?:BD>3A?DDBE9ED<<<EF4:<
@3601144/1
atgccacattccattccatgatttattaaacccgatgctagctttcttaa
+3601144/1
@@@DDFEFGH?FDGIJJJIIIIIJJJJFGEHIIBBGHIIGECHIIIJJIH
@6162797/1
atgcagttagtgcaactgctcccttggcagtaacaagattttcacatggc
+6162797/1
CCCFFFFFHHHHHJJJJJJJJJJJJJJJJJIJJJJJJHIJJJJJJJJJJJ
@6670291/1
cctaaaagtgggttcatgaattgctccctccacctgaactagttcatatt
+6670291/1
CCCFFFFFHHFHFHIJIIJIJIJJJJIJJJJIJJJJJJJJIJJJJJJJJJ
@7182975/1
cacggaaagcagcgagatgagcataataggtaggtgcagggta
+7182975/1
?@@DDDDAFHHHHGEGD=CHGEGHIIBG>@:CB?D?9?9@0/9
@7183154/1
ttctgctctgataaattagaatcatcccatagcaaatggtatttggtagg
+7183154/1
CC@FDFFFHGHGHGFGBBBIEEDHHGE?GEHJIAGCHEEC?FDGIF?BB=
@1557752/1
ttggtagaagcaggatgacacttaggtcgtgcatggtttaagaaagacca
+1557752/1
@@@FDDDBCFHHHIIIIGI>GHHHIFFHGHIII@HIFGGIBHHEHIIIHG
@7184582/1
ctcttcttcaaatccagaattaaaagcttcttttccaattggttctaaat
+7184582/1
CCCFFFFFHGHHHJJJJIJJJJJJJJIJJJJJJJJJJJJJIJIJJJJJJJ
@3602533/1
tgcgaataagtcataggtttatattaaacacttatttccaaagtgttgtt
+3602533/1
BB@FDDDFHHHHHJJJJGHJJJJJJJJJJJIJGIJJJJDIIIIEHIGIIE
@526837/1
ctcagagctaccttggcagctgctaattttgcttggtgtttgttttctcc
+526837/1
CCCFFFFFHHHHHJIJJJJJJJJJJJJJJJJJJJJJFHGIJJGIJIIJJJ
@526932/1
ggcttgtctaacttgaccaacggtaaaagcaggagg
+526932/1
@@@DDDDDFFFFBFDGFGF3:C@FG?EBFEF9GFC<
@1043211/1
cctgttgttccattgcttgaggtctggtaattggagcggcttgt
+1043211/1
@@CFFFFFHFDHDGGGIIIIGGCE@GE@FHIJHIGGCGIIJJ69
@1558296/1
ggaaatcgatttttgaaacacctctgtcgaacagcttccacagcttgtct
+1558296/1
CCCFFFFFHHHHHJJJJJJJJJJIJJJJJIJJJJJJJJJJJJJJJJJIJJ
@528689/1
cattgcttgaggtctggtaattggagcggcttgtctaa
+528689/1
@@@FFFFFF>DF:CFHIA@DBFAEFHIGIIEG699<4B
@2073871/1
gcttcttcaagagggatgggctctgaaggttgtattgttctggtattatg
+2073871/1
CCCFFFFFHHHHHJJGIJJIJJJJJJJJJHHIIJJJIHIJJIJFGHJJJI
@4111538/1
ataagaacaatgagtgagagcttgcaagaggtaacttctgtcttgaaatc
+4111538/1
CCCFFFFFGHHHHJFGIJIJJJJJJJJJJJIEHHJIJJIJIJJJJJJJJJ
@5135728/1
ctctaactaaaaattcttttttaagtaacaaagcttcagtaaataacaaa
+5135728/1
CCCDFEDFDHFHDGI>FGHIJJGHHEF>EFEGCFHIGGIIIIIJJGIIJG
@7186113/1
cgctaatttaaaaattgaatagtttttatgaaatgagtcagaattttcgt
+7186113/1
@@@FFFFFHGHGDGGHJIIJGIFHIJJBHJJEHHGHGGHIIGCHIIGCGH
@5136113/1
ccacactcctcaaggtacacccctataagggcttcgatagaatctgcaac
+5136113/1
??@D;D3ADDHHDGHIG@>B>G@EB9AFD>>FHFGGFDFDAE>B>BEGHA
@6168109/1
tactgaacgtgtacacctcacatatgtatggcacaactgataagttaagc
+6168109/1
@@@FFFDDDHHHFIIEGIIEHACCFEHIIEECHHH>FHEAFHGFHGFHII
@1045720/1
ctcgaatctattatctcttggacaagttgttatattagtcactttatatg
+1045720/1
BCCFFFFFHHHHGJIJJJJJIJJJJJJJGHHJIJJIIJIJJIJJJJJJJI
@1046185/1
gtacaaatttctatttccgattatttttcctttgatgctgctcaatttac
+1046185/1
CCCFFFFFHHHHHJJJJJJJJJJJJJJJJJJJJJJJJJJJJJJJIIJJJJ
@1046994/1
cgtaaaatagggtcacaactaacaatgggccacaactcatattgatcgtc
+1046994/1
BCBFFFFFHHHHHHIJGIIJJJJIGIIIJJJJJJJJJJJJJJJJJJJJII
@7188309/1
cttggaaacaattttataattattggatatattcatgccacattccattc
+7188309/1
@@@FFFDFFDHFHIJJIFHHFJIJJJJJJJJJICIEGGIJGIJJJJIGIG
@7695104/1
gcctttgttgctgctgtggtggttcttgcctttgcagctgttgtggtggt
+7695104/1
CCCFFFFFHHHHHJJJIJJHHIGIIJJJJJJJJJJIJJJJIJJIIJBGH6
@10279/1
gccctttggcccctcttaaccagttcttcttcaaattgattacaaagact
+10279/1
@@@?DAEFFFBHFBBGHBFDFHHHHHJIIIGIGIEFGEFHGJGIIIIEHD
@3604870/1
ctttaagacactgactaaaatattgttcaagttcacgaggagtattcttg
+3604870/1
CCCFFFFFGHHHHJJJIIJJJJJJJJJIJJJJJJJIIHIIGIFHIJIIJJ
@5653023/1
gcgttaacttttggtggctttattatattactcctaattgaagagccttt
+5653023/1
@@@DDDDEH?DHDEAFGEAGFHIIEHGEHEHHGEBGGGG@DHGGC>FGHI
@7697266/1
tgaagaatcatgtgataaaaaatagcagcagtcatcaccaaaacctgatg
+7697266/1
CCCFFFFFHHHHHJJJJJJJJJJJJJJJJJJHJJJJJJJJJJJJJJJJJJ
@532354/1
atcgtgatacgatgtaatatggaaggcaataaagtaaccttcaacatata
+532354/1
=@@D1AB;FHF??GA?<CIEFCH@EH?H@B@>E@1?BDG<?BGADD@HGI
@532718/1
ctttggctttaacctcataactaaaacaggg
+532718/1
@@@BBD?BDA<4CB?F<A4CFEH<GHEF3;E
@6169132/1
ctgctgtggtctctgctgttgctgttgttgctgaggctgctgtggtctct
+6169132/1
??<D;;BDDDDDDEE9EEEF4CF:AC<FF@?FB4:EDDD7DDDBD?9?DD
@4113353/1
ttgcctttgttgctgctgtggtggttcttgcctttgcagctgttgtggtg
+4113353/1
?@@BBD>DDHBFFFHIIIADGEEE8CH<E>FGH?EFHFDGHIGIDHGIBF
@4113831/1
attattcttacaaacagaatccttaactgtccttctaacctgttcttctt
+4113831/1
CCCFFFFFHHHHHIJJJIJJJJJJJIJJIIJJJJJJJJJIJJJJJJJJJJ
@6170491/1
atttcattgatagtatctgatttgttgtttattagggtagcatttggagg
+6170491/1
@@@FDFFDHFFDDHHIHIHIIGAE<CFFHEHGHGGBA?EEDDDHHGCBD@
@1049093/1
gtcgacaattgtaccaagctctggcattttcctgtgactgatttttcttc
+1049093/1
CCCFFFFFHHHFHJIJJJJJJJJJJJJJJJJJJJHJIJJJIJIJJJIIJG
@7700717/1
gtctcttcaaaatcttcttcatcacgtcgtctttttttaccaaaccggta
+7700717/1
@@@FFFFFHHGFFIIIIJJJJJJJJJJJJIJIJJJJJJJJIJJJJJJJ@B
@4630631/1
ctcattttcactcagaagaaataatatctcagcaccaattttatgatttc
+4630631/1
@@@?DDDDFFFHHIIGIEGIAHFHIGIIGHIHEIHIIIIHEHIIHGGHEH
@11257/1
gcctcttttaccattgtacgagtttgagcatcattcattttcttcattgt
+11257/1
CCCFFFFFHHHHHJIJIIJJIJGHJJJJJJJJJJJJJJJJJJJJJJJJJI
@3606959/1
ctgcttgtggaaaaccaccacaaatccacttggaaaactgtttatcatag
+3606959/1
@@CFFFFDHFFFFIGGIGJGGHICGGCHHIJIJJJIJJIIHIIGIIJJJI
@533921/1
cggtattgctctgcagggaacggcgacataggtgtctgctcttcacatac
+533921/1
B@CDDDFFFFHGHJJJJIIHIJJIJJJJIIGDBGFGIIIEHIIJIJIJJJ
@2585374/1
cctcacacctggcactaaactgtaaagggcttcactgcaaaagtttgatc
+2585374/1
CCCFFFFFHHHHHJJJJJJJJJHIJJJJJJJJJJJJJJIJJJJFHIJIJJ
@534159/1
gcttgtctaacttgaccaacggtaaaagcaggaggttgttgcatcctttg
+534159/1
CCCFFFFFHHHHHJJJJJJJJJGGIHHGIIJJJIJBGHIJJJJJIJJJJJ
@2585512/1
gctctaactaaaaattcttttttaagtaacaaagcttcagtaaataacaa
+2585512/1
CCCFFFFFHHHHHJJJJJJJJJJJJJIIJJJJJJJJJJJJIJJJJJJJJJ
@4113986/1
ctgcagctaatgattcaaataagtctccaaggacctttggcacatccacg
+4113986/1
@@CBDDFFHGHGDGIIIBIHIHIH>HGHIEHHEHIIIJCHIIHDHIHGJJ
@6173039/1
gacagtcttcaagcactgagttagaataccaacctgaatttcagcaattt
+6173039/1
CCCFFFFFHHHHHJJJJJJJIIJJJJIJJJJIJJJJJJJJJJJJJJJJJJ
@6173062/1
gcgccaacaacaatgacaggtttttgaaaaaattttggccaatagctgtg
+6173062/1
CC@FFFFDHHFHFIJHHJIGFFHIJJGHJJIJGIJJGGGHAFHBGHIGHG
@6173474/1
gtcttcttcaacaatcgtcggtacaatgtaatatgagttttctttgtttt
+6173474/1
@?@DFEFFHHHHHJJJJIJJG@FHIIJJHGGIGGJIIGHIJGHIGGIJGI
@1051632/1
ctctttcattatcgtaaattgtcacggtctcagcaagttccgttttttgg
+1051632/1
@@<DDB?;DDCFBDC:CGBHCCDHE?:82?9?CB9FC:9?FEB3?8BD@A
@3608188/1
gtcttctctgcactgtgacagtcttcaagcactgagttagaataccaacc
+3608188/1
CBBFFFFFHGHHHJJGIJJJJHHIJJJJJJJJJJIJIIJJJJJJJJIJJJ
@6680789/1
ccgtcaacactgctttcatcttcagaagaactggtagaagaactgctgta
+6680789/1
@@BFFDDFHHHHHJJJJJJIJJJGIJJIIGJIJIHJGGGFHIGIJJJIHJ
@13896/1
cttttttccaaattgcctctccattcaattgaagaagcaatttcttcgca
+13896/1
=??BBDDDBAD?AE:42A:FE<2C<<EEEEDDEEEEA?CBCDB?D?B;@.
@4633025/1
cttgtttatttttttttaagacatcagccaaactccagccaaaatccaaa
+4633025/1
CCCFFFFFHHHHHJJJJJJJJJJJJJJJJJJJJJJJJJJJJJJJJJJJJJ
@5660158/1
ctcaggagaaatttcaatttttgcaaattgttcgtag
+5660158/1
CC@DFFDF=FHHHI@HCGHGIIIIHHEHIIHIBG?DG
@3101140/1
cgagacaacgtgatataactatgaagaatcatgtgataaaaaatagcagc
+3101140/1
CCCFFDFFHHHHHJJJJJJJJJJJIJJJJJJJJIIJJJIJJJJJJJJJJJ
@6176754/1
ctttaatgaaattatctggagctcatcaagcttcggtccgactgatgatt
+6176754/1
CCCFFFFFHHHHHJJJJJJJJJJJJJJJJJJJIIJJHIJJJJHJJJJJIJ
@1054908/1
ccggtttctcaaaacatggagctggatgaggaaatttttcataaagaagt
+1054908/1
@?@D?DDFHDHFHEDBFB@GA@BED8FHHD9CF@DHHDGIGGI@DBB?B9
@1567520/1
ccggtctttctcgataatcaagtgttggtgc
+1567520/1
@@CFDDDFHHHFHGBGHIJICFHIIJGIEEH
@7706301/1
ggctggcctgcttgtggaaaaccaccacaaatccacttggaaaactgttt
+7706301/1
CCCFFFFFHHHHHJHIJJJJJJJJJJJJJJJJJJJJJJJJJJJJJJJHIJ
@1568768/1
cacaacaatttctcttcctttttttggatctgaagggcggtcccctcttt
+1568768/1
@@CDDDB=DHFFHHIIBBHEDGIIIEBHIHIB@FGGIIIBHBBDFFCCCE
@2590397/1
ggatcataacgatggtcaacaaggaactcttgtaaatcatgtatctcatt
+2590397/1
CC@FFDFFHHGGGIJHIIJIIJJJJJIJIJJJFHIIJJJBDBHIIJJIJI
@2590880/1
ggtagatgaggatactttaatctaatattatattgactaacaaaatatct
+2590880/1
@@@FFFFDAFFFAHHGGIEIJJJIJJJIJGIIIGIGBGHHIJJJGIJJGG
@7195021/1
gctctgataaattagaatcatcccatagcaaatggtatttggtaggacgt
+7195021/1
CCCFFFFFHHHHHJJIJJHIIIIJJJIJIJJJJJJFHGIJJJFHIJJJIH
@5142114/1
agccaaactccagccaaaatccaaaggagcccactcgaattctttagtta
+5142114/1
CCCFFFFDHHHHHJJIJJJJJIGHJIJIJIIJJJJJJJJIJIJJIJJHII
@7196136/1
cttcttctttaagacactgactaaaatattgttcaagttcacgaggagta
+7196136/1
@@@DDDDDBH?HFIIBEEIHGIIIIGEHCGHFE?AGH?C?EDFB?DFH9?
@5663204/1
gtctctttctttttttgttagactgatttgatagagcacggaaggtggaa
+5663204/1
@@CFFFFFGHHGHJJIGHIJIIIGCFHIJICHIIJIICCHJBDEFFGGHI
@16766/1
gtgtttttgagctcatacttaatccaatgacatggggaagtcaattgcta
+16766/1
@BBFFFFFHHHHHJJJJJJJJJJJJJJJJJJJJJJJJJJJJJJJJJJJJJ
@7197190/1
ctcccctctggtatccaaaggcactgttttcaccggaggaatttgtttgt
+7197190/1
CCCFFFFFHHHHHJJJJJJJJJJJJJIJJJJJJJJJJJJJIJJJJIJJJH
@5142600/1
tgatagtatctgatttgttgtttattagggtagcatttggaggactgtca
+5142600/1
BCCFFFDFHHHHHJJJJIJJIIJJJJIJJJCGIJJJJJJJIJJHHIJIIH
@542457/1
gcaccatgacgatagctttattctcattaaggaattccggtttctcaaaa
+542457/1
@@@FFFFFHHGFHIJJJIJJJJIIHG@EHIHICHIJJJGG?GGHIGGEGH
@3105831/1
cgataaggtttttcaggattgatagatacatcataatgatgaataaccat
+3105831/1
@C@FFFFF?FFFHJFIJJJJIFIJIJJIJIEEHJJEEHIIIEIGEGHGGE
@543968/1
cgccacatttccaaggcctcctgatatcaactgacaattccagcaataat
+543968/1
CCCFFFFFHHHHHJIIGIJGIJJJJJJJIJIJIFIIJJJIJJJJJJJJJJ
@544855/1
ctcttgttttgcttcttttttttgacctacccttgccgatagcaataagg
+544855/1
@@CFFFDDDFHHHJIIJJGIIIIHGIIJJGCHCHHIIJAHIJJIJIIIHG
@4122249/1
ctagactgtggttgagacacttgctggggaggtggacctctttgtgccca
+4122249/1
CCCFFFFFHHHHHJJJJJJJJJJJJIJJJIIJDHIJJIJJJJJJJJJJJG
@2593829/1
gtggaatgtatgacgatgatttgatatctatatttctcattttttctgct
+2593829/1
BBBFFFFFFHHHHJJJJJHJJJJCJIIJJJJJJJJJJJJJJJJJJJJJJJ
@3617462/1
agctgatatgtggggaaaatgaactgtatccattacgaagattctagctg
+3617462/1
BCCFFFFFHHFHHJJJJJJJJJJJJJJJJJJJJJJJJJJJJJJJJJJJJJ
@1572257/1
tcattacctaagatatttgttatgatctccggccaagatcagccgtgttt
+1572257/1
CCCFFAEFHGHFHCIJJJJHIJJHHEIJJJIJJJJJJJJJJIIJHGIGHI
@2595197/1
ctcatttctgataggttctgcaatttccaagaaactttacttttcacaaa
+2595197/1
=@@DDFFFHBFFHGIGHGIIIIIFDHGGIBAFHEEGGGHHHIIIIGIIAF
@5144890/1
cttcttcttttttccacgtgaaatctttaggctgcagctcaaccatttta
+5144890/1
CCCFFFFFHHHHHJJJJJGIJJJJJJIJJJJJJJJJJJJJJJJJJJJJJJ
@7713416/1
gtgtttttgagctcatacttaatccaatgacatggggaagtcaattgcta
+7713416/1
@C@DFDFFHFFFHJJIIIIIGHHGCDGEHGIHIIGBHGDGIGIGIJJJJG
@5669473/1
cttgaatgaatttttcattcctccatactccttgtcttacaggtaccggt
+5669473/1
@CCFFDFFHHHHHJJIJJIIJJIIIIIGGIIJJJHIJIEHHII?CDHEGH
@4123490/1
cttggcaacaaacagttgttttttcctgatatagctctaacttcaattaa
+4123490/1
CCCFFFFFHHHHHJJIIJHHJJJJJJJJJJJJIJJJJJIJIJJJJJJJIJ
@2086525/1
ttgggtaatattttgataacgtggatgtagataggctggcctgcttgtgg
+2086525/1
CCCFFDFFHHHHHJJIJJIIIJJJIJIHIJJJJIIJJIIIIIJJIJIIGH
@1575023/1
ctttatcgtaacggtcatttctttttcttgatctct
+1575023/1
@@@DDDDD:CFH?@FHGIDE@B9FHHBFFE<EGGCG
@2596583/1
ctgtacttgaggctgagatgaaggtgg
+2596583/1
?;?B1?DDBDDA?<B?EBBE@EFE3<8
@22333/1
gttgttccattgcttgaggtctggtaattggagcggctt
+22333/1
CCCFFFFFGHHHHJJJJJJAHIIJHHGJJIIGIJJJJJJ
@2597791/1
cctctgtcgaacagcttccacagcttgtctgtaattgcgataaggttttt
+2597791/1
CCCFFFFFHHHHDIIJJIJJJJJJJJIHGIJJIJIJJIIHIJJJJGGIIJ
@7199780/1
ttctaacctgttcttcttgaagttggttcagctgtagtctgtctgcatct
+7199780/1
CCCFFFFFHHHHHJJJJJJJJJJJJJGIJJJJJJIJJIIJJJJJJJJJJJ
@3109677/1
ggttgctgctaaatcttcaagtacatagtacataactttagctgtcgtct
+3109677/1
CCCFFFFFHHHHHIIJJJJJJIGIJJJJHIJJJJJJJJJJJJJJJJIIJJ
@5145915/1
catcttccattgagaaggcctgacggactgatggaatccaaaccatactt
+5145915/1
@@@DDBDDD?FD8F9CGEC=F1:CF61CFEFDGFGIFFFEIECEFII9FF
@5148425/1
gttctttcatgatactctcaagatccctgattacttcttctcgaggtggc
+5148425/1
B@@FFFFFGGHHHJIJIJIIEHEJJJIJJJJJIJJIIIIIHEHIBGDGEG
@4126493/1
gccaagatcagccgtgtttggtagaagcaggatgacacttaggtcgtgca
+4126493/1
@CCFFFFFBHDHHJIIIJJJJJJJJJJIJIJIJIIJJIJJIIJFHIGEHI
@3110987/1
ggccaagatcagccgtgtttggtagaagcaggatgacacttaggtcgtgc
+3110987/1
@@@FFFFAHHFHBHIIIHEHIJFEDGIGIIGIEHGIHJIJIIJI?BHGGG
@7201388/1
gccactgtcaagaaaaattgctccagcaacagattcaaaaacatcaccta
+7201388/1
CCCFFFFFHHHHGJJJJIJJIJJJJJJIJGJJIJJJJJJJJJJJJJJJJJ
@7717230/1
ggtgaaaagaatgatcttccaactgtcacaaacctgttagcagctggttg
+7717230/1
@CBFFFFFHHHHHJJJJJJJJJJJJJJJJJJJJJJJIJJJJJJJJJJHIJ
@3621084/1
gcccaatattgattccagaacttccggcataatgagtacatcatttacat
+3621084/1
CCCFFFFFHHHHHJJJJJJJJJJJJJJJJJJJJJJJGIJJJJJJJJJIJJ
@3622498/1
gcctatgactcccaagctgctatgagtactatcatcagctggtgtagaat
+3622498/1
CCCFFFFFHHHHGJJJJIIJJJJJJIIJJJJJJJIJJJJJJIDHIIJJJG
@2599305/1
ctctgctgttgctgttgttgctgaggctgctgtggtctctgctgttgctg
+2599305/1
CCCFFFFFHHHHHJHIJIIJJJJJJIJJJJEIHIIFHIIJIJEHGIGIII
@2599451/1
atttccaacaggtagtaagtgatcattaagttcgccgatcttgtacaaca
+2599451/1
CCCFFFFFHHHHFHIHIJJHGJIJJJJJJJIJIIIJJJJJJJJIIJJIJI
@4128991/1
cttctaacctgttcttcttgaagttggttcagctgtag
+4128991/1
@@@DDDDDFFHC?DDGHIIGCCD:C<B2ACFDHBE?:<
@6186257/1
atcacttatttgttgtttaaacgtcttcccttgatttcctccagcacctc
+6186257/1
<@@FDDADAFFGFIDCGIHIHHIFHIIIHEGFGAH@GCHGIICGGGGGIB
@4643945/1
ctgaaggcttttgggtcgtgagaagctgcaacggctgctatagatggaac
+4643945/1
CCCFFFFFHHHHHJJIIJIIJJIJJJJJJJJJJJJJJIIIJJIFIIJFGE
@5152728/1
ccttgactatgtttgatgacatatcaataacattctcctcaaccttttgt
+5152728/1
CCCFFFFFGHHHHJGIJJIIEIJJIJJIJGHIJHHGGJJJJIJJGIIJID
@4644509/1
ctgccgaatgccacaattggtaagtgaatttcgagcatgatcaggattgg
+4644509/1
CCCFFFFFHHHHHJIJJJJJHHIJHIJGJJJJJJJJJJJJJJJJJJJJJJ
@4130183/1
atggacttcacaaagctctccaacaagaatttgtttttgttctaaatttt
+4130183/1
@CCDAEFDFADFHIICHIIIGHIIEHGBHGGGCGGIIDHDEFGGHGIIII
@4130228/1
ctctgaccatggaggataattcctgaattatttcttgacgatgttgctga
+4130228/1
@CCFFFDDHHGHHFGHJIIGHDHHGJIIIJJIIJJJJIIJJJIGJIIIII
@5153342/1
ctaatatttgagcagaaggtgctggtgcatgtaatactttgtagatatca
+5153342/1
CCCFFFFFHHHHGIIJIIJHHJJJJFHJJJIHIJJJJJJJIGGIIJIJJJ
@7203254/1
ctggaacatagttttaaactgacttgaacttcaccagatctagtaaatat
+7203254/1
@CCFDDDEFHFHHJIIGEDIICGGHGIEDHEEGHGHICFHGIJDDICFIG
@4131377/1
atctttattaactaattggttttcaactgactctgtcgttggttcagatt
+4131377/1
CCCFFFFFHHHHHJGIIJJHHJJJJJJJJJJJJJJIIJIIIJHIJJIGIJ
@7204065/1
ctttcataattcataacgtcattagcagagctcgctactaaggccttcaa
+7204065/1
BBCFFFFFHHHHHJJJJJIJJJJJIJJJFHHIJJJJJJJJJJJJJJJJJJ
@1581502/1
gtagaattacagaataactcatgaatgctt
+1581502/1
@@@?:B;DB?FFAG?CD@HHDIFFAF:A@F
@5153920/1
cgatgatttgatatctatatttctcattttttctgctaaagcactacctt
+5153920/1
CCCFFFFFHHAFHHIIIIJIJJJJJJIJJJIJJJJJJIIJJJIJJGGHHE
@3627267/1
gcacctcacacctggcactaaactgtaaagggcttcactgcaaaagtttg
+3627267/1
CCCFFFFFHHHHHJJJIJJJIJJJJHHJJJIJIIJJJJJJIJJGIIBGGI
@3627384/1
gtccgactgatgatttgaggttcttgtggaattgtgacactttgatgttg
+3627384/1
CCCFFFFFHHHHHJJJJIJJFHIJJJJJJJJJJJIJJJJJJJJJJJJJJJ
@2090942/1
gcctcacttgttttgtcataagttgtaacagtaagttcttttttttcctt
+2090942/1
@@@DDADD?<DDHGH2AEIGGG:AEHEHD9@CEEGGEDAGHGIIBD;FFF
@3627985/1
gacaattgtaccaagctctggcattttcctgtgactgatttttcttcaac
+3627985/1
CCCFFFFFHHHHHJJJJJJJJJJJJJJJJJJHIIJJJIJJJJJIJJIJJJ
@6696789/1
ctcccaattctttggtgataagaactatttctttaagaatattttggatt
+6696789/1
@@CFFFFFGHHDHIEAEBHHGGCFHIEIGHIIHJGEGGCBEIGIIGFGIJ
@6696934/1
gacaagttgttatattagtcactttatatgttcttttaacactctttgat
+6696934/1
CCCFFFFFHHHHHJJJJJIJJJJJJJJJJJIJJJJJJJJJJJJJJJJJJJ
@2092430/1
gtgctgtaccttgtatactagcatgactgactagatagaagtctaattca
+2092430/1
C@BFFFFFHHHHHJJJJJJJJJJJJJJJJJJJJJJJJIIJJHIJJJJJJJ
@2092897/1
ctggatgaggaaatttttcataaagaagtcgaatactgttcttaggaata
+2092897/1
@CCDADDFHHHHHJIJGIJIJIJJJFGHFEHCHHJIIICHHHJIGGIJJJ
@554892/1
gtcgacaattgtaccaagctctggcattttcctgtgactgatttttcttc
+554892/1
CCCFFFFFHHHHHJJJJJJJJJJJJJJJJJJJJJHIJJJJGJJJJJIIJI
@555041/1
catggagtttgacctctaggaccagtttgcaaagggaagcgagcttgctg
+555041/1
CCCFFFFEHHHHHJJJJJJJJJJJJHIIJJIJJJJJIJJJJIJJJJJJJJ
@5158012/1
ggaatgtcaggtgcgttaacttttggtggctttattatattactcctaat
+5158012/1
@@@DABDDFBHAA:@FG@A?FHEDBDHBHI>DD@FFHIIIIDHIEDB??F
@4648932/1
ccctgattacttcttctcgaggtggctgcagtttccatatcatattatac
+4648932/1
CCCFFFFFHHHHHJJJJJJJJJGHIJJJJJJIJJJJJIIJJJJJJJJJJJ
@3632978/1
gtttggtgtttgttttctcctactccgacaaacgccatcctctcattctt
+3632978/1
CBCFFFDDFHHHHJJJJJJJJJJJJJJJJJJJJJJJJJJJJJJJJJJJJJ
@3118424/1
caaaatttgttcacactgttcctggctg
+3118424/1
1:=?B=D:<=AA2ACC:C3<CF>:EFIC
@5676710/1
cagagactcgtccaatcagattgaaaaaaacaagttgtataacacaatta
+5676710/1
@CCDDFFFHHFHHIHJGIIJJJIGEGIIIJJJIIBGHHJJIJIIIJEIIJ
@4135084/1
gtcggtacaatgtaatatgagttttctttgttttcaaaggctctaactaa
+4135084/1
@?@ADADD4AFDC:AEF<IBHACFC:AE>E2<9EE9CEGIDEEEEFCFDF
@3119971/1
ctgtggtctctgctgttgttgttgttgctgaggctgctgtggtctctgct
+3119971/1
@@@ADDDDHDHHFGEHGGDF?FHFABGHIEGG<AD??FG?DF:DFE<FG@
@7725211/1
cttctatcacatcggaggcaaccaatatgttcgtctcacccatgttaaat
+7725211/1
CCCFFFFFHHHHHJJJJJJJJJJJJJJJJIIJJHIJJJJJJJJJJJJJJJ
@4136087/1
ctatagatggaacgttgatctggtctggagctggatgagtgacatcagcg
+4136087/1
CCCFFFFFHHHHHGHGIHIJIJJHHEGIIGHHGEFIGHI?DHHIGGEGGG
@1584995/1
gtgatatgatatgggttgctgtttacaccaacgataaaatcaggctttat
+1584995/1
@@@?:ADDFHAFFCBFGHFGEHGHFHIIGEHDC?G;;?DF><B@GHHIIH
@3121226/1
ctgtggtggttcttgcctttgcagctgttgtggtggttgttgcctctgtt
+3121226/1
CCCFFFADHFHHHJJJJJJJJJJJJJJHHIGII:CD@GGDHIIJJJJIII
@6700634/1
ttatatttaaattgagatgattagtttccacaacaatttctcttcctttt
+6700634/1
@C@FFDFFFDDFHHJIFGGHGHJIFHGIFEHGIGGHIGH@FGIJIGHHJH
@6700991/1
ggaggattgagagaagctttactctgtagcattgtaatttcttgttcttc
+6700991/1
BCBFFFFFHHGHHJJJJJJJJJJJJJIJJJIJJJJIIJIJJJJJIIJJJI
@6701753/1
gctatctacaagtgtgacacaatttctattctgttcagaggtaaatgagt
+6701753/1
@@<DDBDDFHHBFEHIGGGIDG@HIIGGHGGIIHEBDFHGGHIJHGGGIG
@3636144/1
gagaatttttaaccatttacacaatataaatgctccttcaacaccacact
+3636144/1
B@@FFFFFHHHHDHEHIIJJJIJHIJJJJIJJJJJJJJJGHIEGIIIJJJ
@6194740/1
gcaggaaatcgatttttgaaacacctctgtcgaacagcttccacagcttg
+6194740/1
CCCFFFFFHHHHHJJJJJJJIJJJJJJJJIJJJJIJIJJJJJJJIJJIIJ
@6703086/1
ctttggtgtacagaaatatttcggcttctgcttccgttccaccctttctg
+6703086/1
CCCFFFDDHHDFDGIJJGCHJHGIIGIJJIGIEGEFHIHGIIIJJIGIIE
@4140627/1
gcctgtataaaatacaaggaagacagacagcctgcctccaaagagaagct
+4140627/1
CCCFFFFFHHHHHJJJJJJJJJJJJJJJJJJJJJJJJJJJJJJJJGJJIJ
@558550/1
tcctgtttcatccgcaattttctggcggagctcttcagcatttagcagca
+558550/1
CCCFFFFFHHHHHJJJJJJJJJJJJIJIHJJIJIJIJJIIGIIIJJJJJJ
@7209131/1
ctccgacaaacgccatcctctcattcttagttgtaacaactaggggcacc
+7209131/1
@@@DDDDDD;;<D<@FHGEGGHGGGHHG99:?GD<FB?DHHII@;:@AAF
@5160936/1
gtataactatcttattgagataattatcttttgaaacaactacctcccct
+5160936/1
@@@DDDDDFFDFHFHGE?A<AFHHIHGGHIIIIGEEFDGHIIGIIGIGHI
@5680780/1
ctagtgcttctgtaaaacgccaataattgttctttcatgatactctcaag
+5680780/1
@@@FFDAFHHBHFGHBGHIBHIIH<<EHEFGGBGCHDGIGIEDGGIIIII
@7727741/1
ttcttcttgaagttggttcagctgtagtctgtctgcatctgtatatgccc
+7727741/1
@C@FFFFFHHHHHFGJJJJIIIGIGGHFHIIJJJJIGGIJJFGHDIJJJJ
@7728036/1
cctccttccaaaaaaatacagcaagtctggtaaatttatcgcaaggtaat
+7728036/1
CCCFFFFFHHHHHJJJJJJJJJJJJHIJJJGHIIJJJJJJJJIJJJFHII
@3637240/1
gccaactaaatgtcatggattcagcagaagtataaattaaactatggatt
+3637240/1
CCCFFFFFHHHHHJJJJJJJJJJJJJJJJJHJJJJJJJJJJJJJJJJJJJ
@3637243/1
tgaggagcatgttcttgcctttgttgctgctgtggtggttcttgcctttg
+3637243/1
C@CFFFFFHGHHHJJJJIJJJJIJHIJIJJJJIGGGHGJJJJIJJJJJJI
@2608559/1
tgataaatggcagtaatcacctacatggagatctgtcaattgttttataa
+2608559/1
@@@FDDFFFHHHFIGAGIIGDE?FBFHG>E?CDHEHGD@DFHDHGEFIGD
@558807/1
cttggctttgccgcgtgttgctgtacttgaggctgagatgaaggtggtct
+558807/1
BB@DFFFFHHFHHJJFHFHIIJJHIJJJJJJJJJJGHGIJJJJJ=FH;FG
@558847/1
gtccccctgccactcatcataatgaacaatatcttcttttggattagtag
+558847/1
CBCFFFFFHHHHHJJJJJJJJJJJJJJJJJJJJJJJJJJIJJJJIJJHIG
@1073461/1
cactgcttttttagttttataggttccttaatcatacaataattagctta
+1073461/1
CCCFFFFFHHHHHJGHIJJJJJJJJJIJJJJJJJJJIJJJJIJJJJJJJJ
@4654595/1
gtaaaaagattattgtattttcttttagaactctttcaaagagttctgct
+4654595/1
B@@FFFFFDHHHHJJHGIHIGJJJJJJJIJJIJJJJJIIJJJIHHHIJII
@4654629/1
ctttattcagttcagtccctgaactaggcaatgaagttcctgcaggaggt
+4654629/1
@@CFFFFDFDCDFHGHIIJIGGHEHIGGIBEHIJIIGFGGHIIIIIGGI0
@2609743/1
cttgacaattttttcttttcttctttctgtatcaactgcagcctctttta
+2609743/1
CCCFFFFFHHHHHJJJJJIJJJJJJGJJJGGJJJJJJIJJJFIJJJJJJH
@7212256/1
caacaagttccgttttttggagaggcaactcaggataactatagaggttc
+7212256/1
@@@DD=DDBADFCEEGFIGHI>C?@GC?BG@DA>GFHHGE?FFD<BF8CC
@35158/1
gttccattgcttgaggtctggtaattggagcggcttgt
+35158/1
CCCFFFFFHHHHHJJJIJJJJEHHJJJJJJJJJJJJ09
@7212313/1
ctgggttgctggtcaccgggttgttgcctaacaggaggtgcactggttac
+7212313/1
CC@DFDDFFDHFFFEGGEHIJIIJJGIIGIJIGHCDDH6DEHGHIJCHIG
@35766/1
ggggaagtcaattgctaatattgccatcaacgttcactgtctataaaaat
+35766/1
CCCFFFFFHHHHHJJJJJJJJJJJJJJJJJJJHIJJJJJJJJJJJJJJJG
@35915/1
ctttctgtatcaactgcagcctcttttaccattgtacgagtttgagcatc
+35915/1
CCCFFFFEHHHHHJJJJJJJJJJJJJJJJJJJJJIIJJJJHIJJJJJJJJ
@5682896/1
cttcaaaatcttcttcatcacgtcgtctttttttaccaaaccggtatttt
+5682896/1
@BBFDFFFHFFHDFIJJJJJJIHJJHJJJJJJJJIJJJJJJJJIAHIJJJ
@561430/1
ttcacatactcttgttacaacatatttcaacatgtatccttttgggcggt
+561430/1
@@@DD?DDDFFDHBFGEEHIGGBCHHI>EHHIGG?FEGIIIIIGGDGBBH
@4143720/1
tctcattcttagttgtaacaactaggggcaccatgacgatagctttattc
+4143720/1
@@@D1BD?FDFFDGD:FEHEHII@@F;?FFGIECGEBFIIFFFFIIFFB?
@6201063/1
ctcataactaaaacagggttcatgagttccactttcacaatcaattaatt
+6201063/1
CCCFFFFFHHHHGGGIJI<CFGEGHEEHHIIGHGGGIIIIIIIJIIGGDG
@3641320/1
gttgctgttgttgctgaggctgctgtggtctctgctgttgttgttgttgc
+3641320/1
@@@FFFDDHFHGHIEGHGGIJIGJEDDHHIHIIGGHEFHHHHGIHGFHGG
@6707243/1
cttcattttcagctctggctattttagcatggaatgtaatctccaagttg
+6707243/1
@CCFFFFFGHHHHJJJIJJJJJJJJJJIJJJIIIIIFHIIIIJJJIJIIJ
@7214678/1
gaggagtattcttggaaacaattttataattattggatatattcatgcca
+7214678/1
CCCFFFBDHHHHHJJIJJJJIIJJJJJJJJJJJJJJJJJJJJJJJJJJJJ
@6707508/1
cctactccgacaaacgccatcctctcattcttagttgtaacaactaggg
+6707508/1
@@@AD;A;;:@CAA??DAFGG@AFGHGCGHI><?0?B<4<?BD@G<8=2
@2612525/1
ctgtaaaacgccaataattgttctttcatgatactctcaagatccctgat
+2612525/1
@@@DDDDDFFHHHGIGIJIBHHIIIJJEGHIIIIGII@HGDHGGDF>FGE
@37509/1
cttctgatagcctgcaattcttggttcaagatcattttaaactgtccttc
+37509/1
CCCFFFDFDHHHHIGGGIJIJJJIEHIIJHIIJJJJJIJJJIJJIIIJJJ
@37543/1
gagaccacagcagcctcagcaacaacaacaacagcagagaccacagcagc
+37543/1
@@@DFFFFHGFHHDHHIIJJJIJJJJCGHGJEHIJJIIJJJJIJJIGIIG
@562714/1
ctgttgttgccactgctgctgctgcggctgttgttgcctctgctgctgct
+562714/1
?@<DDFDDBFFFHIG>F@BFFHDGDGAFHI?BFH;BABBDGDDB?FGHED
@5163607/1
cgtggatctccaaggtctccttgaacaaatttacctaaagcaacaacaca
+5163607/1
CCCFFFFFHHHHHJJFHHJJJJJIJJJJJJJJJJJJJJJJJJJJJJJJJJ
@7730880/1
ctgcagcctcttttaccattgtacgagtttgagcatcattcattttcttc
+7730880/1
CCCFFFFFHHHHHJJJJJJJJIJJJIJIJJJGJJJIJJJJJJJJJJJJJJ
@1078976/1
gtccttttatcataatgagatcaagtttttttcgaatcaaatgaagctgt
+1078976/1
@@@DDDFBHHGBHIIG:CB@??CGDH@EGCGE;GHGHGIICGEGEEHC?B
@564415/1
gtttatttttttttaagacatcagccaaactccagccaaaatccaaagga
+564415/1
@C@FFFDFFHGHFIJIGGAFGIGJJCGGIEHIGIGGGGJJIJIIGII@>@
@6203007/1
gtcggcaattgtaccaagctctggcattttcctgtgactgatttttcttc
+6203007/1
CCCFFFFFHHHHHIJJJJJJJJJJJJJJJJJJJJIJJJJJIJJJJJIJJI
@5164482/1
gcactggttacaggagatactggttgttgtt
+5164482/1
=?<D=D3=CDF<DFDECDHGGC>EGEGGID?
@2613532/1
cacccttttttttgttcctttttgaattgaaatcacctgctccaggtaat
+2613532/1
@C@FFDFFHHGHHIHGECFHJJJJCEIHDFHCE>?FBAEABF=87C@>@F
@4146531/1
ctccgacaaacgccatcctctcattcttagttgtaacaactaggggcacc
+4146531/1
CCCFFFFFHHHHHJJJJJJJJJJJJJJJJJIJJJJJJJJJJJJJJJJJJJ
@2614226/1
ccacacctttgtcaccactatattcaccaaccgttaacggagtttgctgt
+2614226/1
CCCFFFFFHHHHHJJJJJJJJJJJJJJJJJJJJJJJJJJJJIFIJJJJJI
@2615023/1
cccctacctcttcctcgccatctgcctattttggaaactatactgtcatt
+2615023/1
CCCFFFFFHHHHHIGIJJJJIIHIJJHIJJJJJJJJJJHJIIJHIIGHII
@4147551/1
tggggaggtggacctctttgtgcccatggagtttgacctctaggaccagt
+4147551/1
CCCDFFFFDFHHHJJJJJJJHIJJJJJJJIIIIJJJJJJJJJJIHIIIHH
@4658278/1
tccttgtcttacaggtaccggtctttctcgataatcaagtgttggtgcat
+4658278/1
CCCFFFFFHHHHHJJGHIJJJIIJJJJJJJJIJJJJJJJGHIJJJHIH0?
@4658460/1
ctccatactccttgtcttacaggtaccggtctttctcgataatcaagtgt
+4658460/1
@@?DDDDDHD;FFH<EGIIICHGHBHHGBCEHCEHIIIGHGCHIIEB9BG
@6708894/1
gacaaagatagtaagttatttcttctaaattctgctctgataaattagaa
+6708894/1
CCCFFFFFHHHHHJJJJJJJJJJJJJJJJJJJJJJJJJJIJJFIJJJIII
@39444/1
tgaagaatcatgtgataaaaaatagcagcagtcatcaccaaaacctgatg
+39444/1
CCCFFFFFHHHHHJGGGIJIJJJJJJJJJJJHIJJJIJJJJIIIJJJJJJ
@39672/1
gtcgtgagaagctgcaacggctgctatagatggaacgttgatctggtctg
+39672/1
B@@FFFFFGHHHHJJJJJJJJJJJJJJIIIJJFIIHIHIJIJJJJJFHIG
@39779/1
acggctaaaagtacagactctagtcgctttatgcaaataaattggcatcc
+39779/1
CCCFFFFFHHGDDFHHEHGAHDHFHIJIIIJJJICHGIIIJGGGIIJJII
@7732031/1
ttctggtattatgagtgttacttctcatcctaggacgt
+7732031/1
;?<D:AABC?DFF9A:?CF::CCDBHB<3AC>FFE<E:
@2616821/1
gtgtcttgcacgacctttggattgaatataagaccttgttgttttagggt
+2616821/1
CCCFFFFFHHHHHJJJJJJJJJJJJJJJJIJJJJJJJJIJJDHIJJJJJ9
@2617117/1
gcatcctttgctcttgaggaagttggtgtagaggtgcaggctggccatgt
+2617117/1
@@@DFDEFAFDDDHGGI@BAFAHGEGHBHHEEBEIHIIGCBABDAGB?FB
@5167426/1
tctcgaatctattatctcttggacaagttgttatattagtcactttatat
+5167426/1
CCCFFFFFHHHHHJJJJJJJJJJJJJJJJJIIIJJJJJJJJJJJJJJJJJ
@566686/1
tggtagttgagtttggtgggtaggggttgtttccctagactgtggttgag
+566686/1
@@CBDFDDHHGHFHIJCGHICHHIIIGGGIJIJIIIEGGIIJJFIGHGEG
@3647874/1
cctagtgcttctgtaaaacgccaataattgttctttcatgatactctcaa
+3647874/1
@?@AD:A?FBBBFHAGFHGAGGE@GEBFHG?EF@FHHIIIGHGGGHHEHG
@4658866/1
taccaatactttaagagcatttattgcagcttctttctgtgcatcatttt
+4658866/1
@@CFFFFFHHHGHJJGJIJJJJJJJJFIIIJIJIJJJJJGBHGIJIJJJJ
@4659077/1
cagagaggaaatagtattttttcttcatcgtcttgaacttcatttccaac
+4659077/1
@CCDFFDD?FHHHJGGHIHJIIIJJIIJIJIJJJJGGIJJIGIIIJFGIH
@567885/1
gcaccttcaacaccacactcctcaaggtacacccctataagggcttcgat
+567885/1
CCCFFFFFGHHHHJIIJHJJJJJJJJJGHIJGIJIIJJJIIIIIJJJJJJ
@4659747/1
gtcgtgagaagctgcaacggctgctatagatggaacgttgatctggtctg
+4659747/1
CCCFFFFFHHHHHJJJJJJJJJJJJIJJJIJIJIJJJHIIIJJJJJHIIJ
@6710455/1
caccatgacgatagctttattctcattaaggaattccggtttctcaaaac
+6710455/1
@?@FDDDA?ADHFIGEHAFHIIGHH<9<C?BCCBGGEDDFDGGGIADB9D
@4660788/1
cccgatgctagctttcttaaatctggttctctaatcatctgattagtagt
+4660788/1
@@@DDFFDHFHHFIGHIG<CHHGFDEFHHIGGAEDGGGIIIAGGII?BGB
@2619083/1
ctgagatgaaggtggtctgctgggttgctggtcactgggttgttgcctaa
+2619083/1
CCCFFFFFGHGHAFHGHIJJJJJJIJIJJJJGHJJJJJIDGIIGHIJGIJ
@2107957/1
ctccttccaaaaaaatacagcaagtctggtaaatttatcgcaaggtaatg
+2107957/1
@C@DFFFFHFDHGIIIIGIJGHIIFHIJI?CFGHHIJJCGIGGHGBFEHH
@41951/1
cgcacaacaaacacttggggagttaaatcaacatcagctgagatatactc
+41951/1
@CCFFFFFGHHHGJJJJJJJJJHHGIGIHIJJHEHIIJJJJIJJJJJJJJ
@569338/1
ctccaattgcattccctttcacactagggacatgaggtgaaattattggt
+569338/1
CCCFFFFFBHDHDGGIIIIB>ADHGAHIIGGGGIGIIGGFHIIHDGHIIB
@5689633/1
tttcacgttcataaggtctcatttgaaaacgtggatctccaaggtctcct
+5689633/1
CCCFFFFDDHHHFIIIJIJJJJIIGHIHIJJCGHJJGGHJIJIG?BGIHI
@569465/1
cttcttcatcagggaaattagttattccactccttttcccgtttttatta
+569465/1
CCCFFDFFHHDGBGEIGIIEHFH3<CHDAFHHIGJIJJIIIHGGGIHCHI
@3130963/1
cagtcttcaagcactgagttagaataccaacctgaatttcagcaattttc
+3130963/1
B@CDFFFFHHHHHJJJJJIJJJJJJJJJJJJJJJJJIJJJJJJJIJIJJJ
@4661765/1
ctatgactcccaagctgctatgagtactatcatcagctggtgtagaatta
+4661765/1
CCCFFFFFHHHHHJJJJJJJJJJJHHIJJJJJJJJJJJJJFHHIJJJJJJ
@4661990/1
accaactcatactgtcttcagcctcatgttataacattatgcagttcatt
+4661990/1
CCCFFFFFHHHHHIIIIJJIIIJJJJJJJJJJIJJJJJJJIIEHGHIJIJ
@4662123/1
gtcccctcttttgggtggaatgtatgacgatgatttgatatctatatttc
+4662123/1
CCCFFFFFHHHHHJJFHIIJJJIIJJJJJHIJIJJJJGIGIJJJJJJJJH
@3132598/1
ctccgacaaacgccatcctctcattcttagttgtaacaactaggggcacc
+3132598/1
?@?DBDDDDHDHHGIIH>FE@FIIBFGH@GH@BBFDGIIGIII@CAHHGG
@571289/1
ctgtattataacatgacctaagagttttattaaagttggatcattagcag
+571289/1
@@@FAEFBFFFFBGEGGICG@GFHBHEHDDHF>EGHGEG>GGGIGE?GHG
@1088467/1
gtgacactttgatgttgtaaggtgctgaggcaagtgttgggattttgacc
+1088467/1
@@@DBDDFFHHHFGFGIFHIHGHFHCHHGGIJIGEGIGIJJJJGGJIJJJ
@6714558/1
ggaaaaatcaggggaaagaagacagaaaagatagtgatgtttaagctgaa
+6714558/1
@@?DFFFFHGHHGJIIGGGHIHIIIJIEEGHIGJJJEGCDGIIJJJJJJJ
@1601046/1
ctgctgttgctgttgttgctgaggctgctgtggtctctgctgttgttgtt
+1601046/1
CCCFFFFFHHHHHJJJJJJJJIJJJJJIIJGIJIIJIJJJIJHIJIGHHI
@44803/1
gctctacctgatctggaccagtggcgtatttacagaagcaaggttggcct
+44803/1
@@@DDDBDDADHDHBGBCGFAFH@CGHGHIIGGHGDGIIIIIDDFGGIII
@3132904/1
aatggatgttatggattaaaaaattataataataataaatactgtagcct
+3132904/1
@@@DDDDD=DCABDGAHIEIHGGGIIFGIIIGIIIGIIIGIIICHGIHIE
@3133940/1
cctcacctccttccattgttctcaatgtaagacagcattgttgcaactta
+3133940/1
CC@FFFFFHHFHHJIJJJIHGIJJIJJHIGIJJGIIIIIJJJJIIIIJJJ
@3134056/1
ccaaaagcctgtggggccagttctggaggatgaagttttctacctcttgt
+3134056/1
@C@DFFFAFHGDDGFGDGIIFHIIIIEHIJIIIIGBFIIDHIJJHGGGGB
@2109895/1
ccttaactttagtgaactggtcatcaactgagaggccaaactccttcagg
+2109895/1
CCCFFFFFHHHHHIJIJJJJIJJJJJJJJJJJIIJJJJJIJJJJJIJJJJ
@3651346/1
ctctgtacttcctcctcatagttccacaatgagtaatttcaatttttaat
+3651346/1
CCCFFFFFHHHHHJJJJJJJJHJJJJJJJJJJJEGFGIJIJGIJJJJJJJ
@576836/1
catgacctaagagttttattaaagttggatcattagcagaaatcctcatt
+576836/1
CCCFFFFFHHHHHGIIJJJJIJJJFHIJGIJJJJJJJJJIJJIJJJJJIJ
@3651989/1
tctctttctttttttgttagactgatttgatagagcacggaaggtggaat
+3651989/1
CCCFFFFFHHHHHJJJJJJJIJJJIIJJJJJIJJJJJJJJHEIJ=FHFHI
@46442/1
cataccaaaggtcaagaccataaccaagatcaattactctaccaggtgga
+46442/1
CCCFFFFFGHGFDGHJIJIJJJIJIJJJGJIIJIGIGJJIJJIJJJBFDB
@1601959/1
gctgaactctaacagtagcagcatatcgactaggatgagcatccatggaa
+1601959/1
CCCFFFFFHHHHHJJHIJJJJJJJJJJJJJJJJJIJJJJJIJJJJJJJJJ
@1602688/1
cagtaccaatccaagaagtggcacatatccatagggacacagcttctatg
+1602688/1
@CCDFFFF2=DFHJJJJJHIJJJJJJJJJJJJJJJJJJJJIJJJJJJJJJ
@5170286/1
gtacgagtttgagcatcattcattttcttcattgtaacttggcccgcaac
+5170286/1
CCCFFDFFHHHHHIJJJJJJJJJJJJJJJJJJJJHIJJJJJIJJJIJJJI
@7222857/1
ggaaaaccagattttggattgaggtgataacatatttcggcaacatagaa
+7222857/1
CCCFFFFFHHHHHJJJJHIIJJJJHGHIIJJJJJIJJJJJJJJJJJJJJJ
@7223763/1
tgttggtccattaatataaaatggttcaacttctttggtgtacagaaata
+7223763/1
CC@FFFFFHHHHGIJHIJJJJJJJHHJJIIIJJJJJJJFGGIIJIJIJJE
@1091083/1
ctccttcaacaatcgtcggtacaatgtaatatgagttttctttgttttca
+1091083/1
CCCFFFFFHHHHHJJHJJJIJJJJJJHIJIJJJJJJJJJJJJJJIJJJJJ
@6217191/1
cgtgatctaatatttgagcagagggtgctggtgcatgtaatactttgtag
+6217191/1
CCCFFFFFHHHHHJJJJIJIJJJJIEHHHIIGHIIJJIJJJIJJJJJJJJ
@7739156/1
gcctcttttaccattgtacgagtttgagcatcattcattttcttcattgt
+7739156/1
CCCFFFFFHHHHHJJJJJJJGIGHJJIJJJJJJJJJIJJJJJJJIIJJJJ
@1605373/1
ctcaatgatttcctccttccaaaaaaatacagcaagtctggtaaatttat
+1605373/1
CCCFFFFFGHHHHJJJJJJJJJJJJJJJJJJJJJJJHHIJJIHIHIJJJJ
@1606026/1
ctcacttgttttgtcataagttgtaacagtaagttcttttttttccttga
+1606026/1
CCCFFFFFFHHHHIIIJJJJJJJHJJIGJHGIJIIJJJJJJJJIIJJJIJ
@5696945/1
cttggaaaactgtttatcatagatccgacgacactttttagtaccgggct
+5696945/1
CCCFFFFFHHHHHJJJJJJJJJJ3AFHIJJJJJJJJJJJJJHIJJJJJJI
@7224924/1
tttgcttctttcttagatctaccagtgcccatggcagcaaatctacttga
+7224924/1
C@CFDFEFFFFDFHHIIEHJGEIIIJJJGCDFHGIIGIIFII@FDFEHIB
@49646/1
gtttggtagaagcaggatgacacttaggtcgtgcatggtttaagaaagac
+49646/1
@@@FDFFDFGGGDHJIIBGHIGGIGGGICHGIGHIIIBHEHDGIBGGBG@
@4667550/1
gctgttgttgctgaggctgctgtggtctctgctgttgttgttgttgctga
+4667550/1
BCCFFFFFHHHHHJJJJJJJJJHIJGHIIJJJIJHIIHIIGGIGIIJJJE
@50218/1
gcaacaaacagttgttttttcctgatatagctctaacttcaattaatttc
+50218/1
CCCFFFFBHHHHHIFGIJIJJJJJJIJJJIJIJJJJJJJJIIJJJJJJJI
@7225646/1
gcctgtgttctgttgtttactagagaacttcttaataatgaaagatgccc
+7225646/1
CCCFFFFFHHHHHJJJJJJJIIIJJIJJJJJJJIJJJJJJJJJJIJJJIJ
@7225690/1
atcactttttacatttaaagcatctccttcttctttttttctagtttcct
+7225690/1
CCCFFFFFHGHHHJJJIJIJJGIIJJIJJIJJGIIIIIJJHIJIGIJGIJ
@7226265/1
ctcagagctaccttggcagctgctaattttgcttggtgtttgttttctcc
+7226265/1
CCCFFFFFHHHHHJIJJJJJIJJJJJIJJJJJJJJJGGHJJIHIJJJJJJ
@3137451/1
ctcatgttataacattatgcagttcattacctaagatatttgttatgatc
+3137451/1
CCCFFFFFHHHHHJJJIHJJJJIJJJJJJJJJJJIJJJJJJJIJJJJJJJ
@1093272/1
gggttaataacgccaacaaatggtacataattaaaattaattaaaagtta
+1093272/1
@CCDFFFFHGHHHJJJJJJJJJJHGHIJIIJJIJJJJJJJJJJIIIJHII
@3654327/1
gtgcttctgtaaaacgccaataattgttctttcatgatactctca
+3654327/1
CCCFFFFFHHHHHJJJJJJJJJJJJJIJJJJJJJJJJJJJJJJJJ
@1093416/1
gcactgatttagtgtgaagatagcaattaggagtgaagatggatctctga
+1093416/1
CCCFFFFFGHHHDGCFGHJJIJJJFFHHHIJIJAGHJIIIIJJJIJJIIH
@6720083/1
cttttttccaaattgcctctccattcaattgaagaagcaatttcttcgca
+6720083/1
@@@DDDDDFDFF?ACC:E@>?FE><AF>FC@E<C@B;DC;BFFC<DGEFD
@3138721/1
ggggaacgagaaccaatttcttttttaaaataatcagcaaaatccaaaag
+3138721/1
@@@DBDD@FDD?DGG@FEHEHDHHEGFBBBB@DBBD@BFCDBDGHCF<FH
@6218302/1
gggaattctaagagggtacacaattcaggcactaatgtctcttcaaaatc
+6218302/1
B@CFFFFFHHHHHJJIGIIJJICEHHJJIJIJJIIGGCGIJJJIGJGGFH
@4669596/1
ccctgattacttcttctcgaggtggctgcagtttccatatcatattatac
+4669596/1
CCCFFFFFHHHHHJJJJJIIJJCFEIIIJJJIJJJJIJJJJJJJJJJJJJ
@7227597/1
ggagaatttttaaccatttacacaatataaatgcaccttcaacaccacac
+7227597/1
@@@DDDEFHDFDHGHHIIIIGJJIIJIIJJJJJJJGCFIJJJHICBGHIG
@5174032/1
acgtgatataactatgaagaatcatgtgataaaaaatagcagcagtcatc
+5174032/1
@@@ADDDEDFDDFEEDBFEDFGEDHHCFDFIEEHIFGGHGHHGHIIIAGE
@5174148/1
cctttggattgaatataagaccttgttgttttagggtaatcaaattttat
+5174148/1
?@@DDDDDDHHFDG>EC4CFA@EHHFGHHIIIBDEG9DFCHI9?BFHEHH
@5699232/1
gtagctttaatcatagttgatgtctgcatatcagtcagcttcttaatgca
+5699232/1
@??DDFDFHDFDABGHEGIBHIHIGGEII<FFIJJIJJIGIJAF>GIJJJ
@4161101/1
ctttctgcttaggtgtattcattacatatgtatttatactgacataatct
+4161101/1
CCCFFFFFFFHF?GFFFHCHHGIIJIJJJIHHHHIIEHGIGJJJJIJJIG
@2114260/1
gcagttcattacctaagatatttgttatgatctccggccaagatcagccg
+2114260/1
@@@FDDDFHFDHHIJJJFGGHIIICFCHGCHHHIIIJGJIGICHHIFGIJ
@4671775/1
gcatcattcattttcttcattgtaacttggcccgcaacaattgtacacaa
+4671775/1
@@@FAFFFHBHHHIIIIGGEGEIEEHIIGGFHHIIGHIIGEHEEGIIHII
@4671858/1
catggcagcaaatctacttgatcctatagtttctcctacggagactgtat
+4671858/1
@@@FFFFDHHHGHGHDHIIHIDGHIFIIGIIIGIIIIIGD>H@GH@FFDE
@2629900/1
gccgtaatgaatggtgttgctttcgcagggtaagtctttcagtctcatcc
+2629900/1
BCCFDFFFHHHHHJFHIJJJJJJJIJJJIJFHIJIJJJJJJJJJJJJJJJ
@1608328/1
agcatgatgacattcatctataactaatagattgacacgagacaacgtga
+1608328/1
CCCFFFFFBHHHHJJJJJJJJJJJJJJJJJJJJJJJJJJJJJJJJJJHII
@53614/1
ccgctatcatcctggctgttgccatttgattcgtcctttgtttttactcc
+53614/1
CCCFFFFFHGHHHJJJIJJJJJJGIIIGCGHGJIJJJJJGIIJJJJIGJJ
@53839/1
gctcttcatgccactgattgatgtcccaatggtccacacctttgtcacca
+53839/1
CCCFFFFFHHHHHJJJJJJJJJJJJJJJJJJJHHIJJJJJJJJJIJJJJJ
@3141932/1
cacttcaaactgttgctcagcagctatctcttgtaggaactggactgcat
+3141932/1
CCCFFFFFHHHHHJJJJJCGIIJJJJJJJJJJJJJJJJJJEIJJJJJJJJ
@3143727/1
gtgctccaatcgcattccctttcacactagggacatgaggtgaaattatt
+3143727/1
CCCFFDFFGGHHGGIJHGHGEHHEHIIIIIIJBGIHIJJIJIJGHIJJJI
@6222300/1
gaggaaatagtattttttcttcatcgtcttgaacttcatttccaacaggt
+6222300/1
BBBFDDFFGHCHHJJJJJJJJJJJJJHIJJJJJJJJJJJJJJJJGIIIJ9
@3144591/1
gtggttcttgcctttgcagctgttgtggtggttgttgcctctgttgctgc
+3144591/1
@@@DFFFFHFFFHIIJJJJIGFHIJHGIAEECDHHCHCHGGGGDHGIIJI
@2116148/1
cttcactctggcattttaaaaaaaaaatcaaaagctagtagaccaattaa
+2116148/1
;?@FFDFDHHHFHIIJGGEHIIJJJIIHCHJJJGIGGJHIIGHIGIIJJI
@7742262/1
gcctcctgcggaccattagttgaagttccagccctcagataatc
+7742262/1
;?@DDDDDDA<FDAEHIBHHICC<D<DFAFCGGBHDHGID4BD@
@7742323/1
cttgtcttccacccttttttttgttcctttttgaattgaaatcacctgct
+7742323/1
@@@FDDDEGADAFFBHIGHIFGIHIDGGIIIEGHIEGF@F=B>@GHICFA
@1098735/1
gtcctgttggtccattaatataaaatggttcaacttctttggtgtac
+1098735/1
CCCFFFFFHHHHHIIJJJJIJIGIGJJIHHJIJJJJJJJJJJIJJJJ
@3659698/1
gggtcacaactaacaatgggccacaactcatattgatcgtcaaatgaaac
+3659698/1
CCCFFFFFHHHHHJJJJJJJJJJJJJJJJJJJJJJJJJJIJIIJJJJJJJ
@5177393/1
ggctattataaatttcaggtggagtagaaaacttttcgatttcggtatta
+5177393/1
C@CFFFFFHFDHFGHGHIE<AEFCDFHDCEBF@GHIGIHHIJJGEBGHEI
@57620/1
atcggaggcaaccaatatgttcgtctcacccatgttaaattttttcagaa
+57620/1
CCCFFFFFHHHHHJJJJJJIJJJIJJJJJJJIJJJJJJJJJJJJJJJJIJ
@5177915/1
tgccgcttgttgctgtacttgaggctgagatgaaggtggtctgctgggtt
+5177915/1
@C@FFFFFHFHHHJIJJJJJJGHHIJJGIIJJJJIIHIJIIIIJJJJIII
@2631984/1
cgcatgtcccatactccctggttgggaagtgcttgttgttttgcagacaa
+2631984/1
@CCFFFFFHHHHGJJIIJIEGIIJIIGEHHHIJIIHHJJJJJIGGIIGGI
@5702093/1
cttttttatttttgcaaataatccgtgcagtatgttttccaacagtcata
+5702093/1
CCCFFFFFABHGHI>FHGGGHIDBEFA@?D?FFHHHHIIBGDHHIIGHI@
@58653/1
ctcaaggtacacccctataagggcttcgatagaatctgcaacaactttgt
+58653/1
CCCFFFFFHHHHHJJJJJJJJJJJJJJJJJIJJJJJJJJJJJJJJJJJJJ
@1612628/1
gcccaatattgattccagaacttccggcataatgagtaca
+1612628/1
@@@DDDFDHDADFAFEHIIIIIIEC@FGFDHF>BG>:CFD
@6223150/1
agctagctttcttaaatctggttctctaatcatctgattagtagtaacga
+6223150/1
CCCFFFFFHHHHHJJJJJJJJJJJJJJJJJJJJJJJJJJJJIJJIIJJJJ
@6223732/1
catctcgatacaaaataattctatgaggcttgtagccaccggtacttttg
+6223732/1
CCCFFFFFHHHHHJJJJJJJJJJJJJJJJJJIIJJJJJJJGIGIJJJJJI
@2118646/1
ggtaggggttgtttccctagactgtggttgagacacttgctggggaggtg
+2118646/1
BCBFFFFFFHHHHJJJJJJJJJJJIJJHGIIJJJJJJJJJJJJJJJJJGH
@59945/1
cctcctgccactcatcataatgaacaatatcttcttttggattagtagaa
+59945/1
@?<?DB>DAF?F;A<<AA<CAHI<@?:AH4CF4EE?1::CFDCG3::?B0
@5704965/1
acaggtttttgaaaaaattttggccaatagctgtgggttatatggtgatt
+5704965/1
CCCFFDEFHHHHHJJJJJJJJJJJJJJJJJJJJHIJJDHIJJJJJDGIJI
@1614129/1
caaaaattagttctactacctcatggacagatgtaacataccttcatctg
+1614129/1
<@BFFFFFDHDHHJJJJJJJJJJJJJJJJJJJJGIIJJJJJJIJJJJJJJ
@60753/1
cttcaagatagaacccaattctggcccaagaggagagcttttattgaata
+60753/1
CCCFFFFFHHGHHJJJJJIJIIHIJJJJIGIJIJJEHGJIJJIIIJJJJJ
@1614378/1
gtctctttctttttttgttagactgatttgatagagcacggaaggtggaa
+1614378/1
<??DADDDAFDHHIIEIICH@EAFGBHCGG@GHIAHGIIII?FFE.=F@F
@5705460/1
gtctctgttaggatagcttccttaacatcagtaatcaaatcatcagtttc
+5705460/1
BBCFFFFFHHHGHJJJJJJJJJJJJJJJJJJJJIJJJJJJJJJJJJIJIJ
@61412/1
gctttctaatgtttcttcatttaaaaccgctgtgtctctttctttttttg
+61412/1
CCCFFFFFHHHHHJJJJJJJJJJJIJJJJJIJHIFHIJJJJJJJJJJJJI
@4167272/1
cttctttctgtgcatcatttttacattttcctgcaccgatgcaattaata
+4167272/1
@@@DDDDDDHFDBGDB:AAIHBE<EH>HIEEB>@GEEEHIADA??BDB?B
@1615248/1
ctggaaaatatttatataaatattctgatgcaatcaactgaagaactgta
+1615248/1
CCCFFFFFHHHHHJJJJJJJJJJJJJJJJJJJJJJJJJJJJJJJJJJJJJ
@6224445/1
cctgttgttccattgcttgaggtctggtaattggagcggcttgtctaact
+6224445/1
CCCFFFFFHHHHHJJJJIJGHJGHHIIFHIJJIIJJIJJJJJ:B3B<=48
@6224474/1
ggaggccatcgcctggtcatgcataattcttgtagaagaccaatagggtt
+6224474/1
CCCFFFFFHHHHHJJJIIJJGJJJJJJJJJJJJJJJJJJIJJJJJJJJIJ
@4677530/1
atcaacgttcactgtctataaaaatacaagaattcctaattggtagtatt
+4677530/1
CC@FFFFFHHHGHJHHIJJJJJJJJJJJJJJJJJJJJJJJIGIGDGFHIJ
@1101919/1
ttcttcttgaagttggttcagctgtagtctgtctgcatctgtatatgccc
+1101919/1
@C@ADFDEFBFFCCFF2<CHHHIIGHGEBHIFGGGHIIEDDFDHIIIIII
@587013/1
tgagttaaaacagtacatcgcacaacaaacacttggggagttaaatcaac
+587013/1
@@@FFFFFHGGHHFHFHGIIIGIIJJJIJJIIIIJJJJIJDGEHEGGIIF
@62536/1
gcttgcaagaggtaacttctgtcttgaaatctgtagcccaatatagattc
+62536/1
CCCFFFFFHHHHHIJJJJJJJJJJJJJJJJJJJJJJJJJJJJJJJJJJJJ
@7745559/1
catcagtttgagatactgtaatgcattgtaggccgcacatgtttgtgctt
+7745559/1
@<@DDADDHFHHHIIIII<:<CIIDADGIG>AEIIIAFDD@??FF9BGGI
@2121430/1
ctcattttttctgctaaagcactaccttcagcgggagaccttggctttgc
+2121430/1
CCCFFFFFHHHHHJIJIJJJJIJJJJJJJJJJJJIHIIJJJJJJJIJJJG
@3148732/1
ctgtaaaacgccaataattgttctttcatgatactctcaagatccctgat
+3148732/1
CCCFFFFFHHHHHJJJJJJJHJJJJJJJJJJJJJJJJJJJJJJJJJJJJJ
@1103966/1
gttgctgaggctgctgtggtctctgctgttgttgttgttgctg
+1103966/1
@<@DD?DDDHHFHGG<<CGFHGHGHEHGHIGEGBFGGDDA@DB
@6727845/1
gtgagaagctgcaacggctgctatagatggaacgttgatctggtctggag
+6727845/1
CCCFFFFDHHHHHIIIIGJIIIIJJJGDHHJJGIJJCFHHGFEBFFGIGC
@6229053/1
ctcatgttataacattatgcagttcattacctaagatatttgttatgatc
+6229053/1
CCCFFFFFHHHHHJJJJJJJJJJJJJJJJJJIJJJJJJJJJJIJJJJJJJ
@3664589/1
ccgttttttggagaggcaactcaggataactatagaggttcttctttcca
+3664589/1
CCCFFFFFHHHHHJJJJJJJJJJJJJJJJJJJJJJJJJHHJJJJJJJJJH
@5182954/1
cttctttactaaaaggctacacaaacaatcacctgaatccttagaattca
+5182954/1
CCCFFFFFHHHHHJJJJJJJJJJIJJJJJJJJJJJJJJIIJJJJJJJJJJ
@3150768/1
gaagtaagaggtctttcatttaatgttttttgaaaagcctcacttgtttt
+3150768/1
@?@DDDDDBDH:C@GEFHHII<FHICH:AF@@79?:1??DBBD9DEFCCE
@5710005/1
cattcatttctcctggatcattataccacaattctggatgtaacctatca
+5710005/1
CCCFFFFFHHGFHGIGHIGIEHGIGHCHHJJIJIIHGCHIHHHIIJIIJH
@2125106/1
ccttttttttgttcctttttgaattgaaatcacctgctccaggtaatgga
+2125106/1
C@CFFFFAHHDFD>CEGHGHBGGIGBHD<FFEH@DHHGCHEHD==@DEC>
@7747118/1
ggctgttgttgccactgctgctgctgcggctgttgttgcctctgctgctg
+7747118/1
CCCFFFFFHHHHHJJJJJIJJIJJJJIJIJJJFHIIJJJIIIIIJIIIIE
@6730369/1
cctaagagttttattaaagttggatcattagcagaaatcctcattctttc
+6730369/1
CCCFFFFFAFHHHJJGIIIIHIIGHJJJJJJJIJIJJJJJIJJIJJIJJI
@2637932/1
tcagattatcggaagctagataagatggttttgaatacaggaatgccgga
+2637932/1
@CCFFFFFHHHHHGIIJJGEHIJJJJJJIJJJJJJJIIJJJJJJDHIIJG
@3665964/1
ggatgcataagtcattcctctatcaggtaagacaacaatcacaagtttta
+3665964/1
CCCFFFFFHHHHHJJJJJJJJJJJJJJHIJJJJJJJJJJJJJJIIHIJJJ
@3667032/1
ggcctatcctctggaggaattcctttaaactgatccatgatcaatctcat
+3667032/1
@;;ABDD;:=CFFFDFFDEEE<<CFHBFAB@@3C9C1C<FGDF3??<BFE
@3667189/1
aggtaagacaacaatcacaagttttacttcttctttaagacactgactaa
+3667189/1
@@@DDEADHFAHDHGGHIIIGAHHIIIIIIIIGIIIGGGIIIIGIGHHII
@590321/1
ttcaaatatgaattcatggtgatcatattcaatcacagtcggtgttttaa
+590321/1
CCCFFFFFHHHHHJJJJJJHIIJJJJJJJJGIIJJJJJHIJJCG@GIJJA
@591365/1
cacgagacaacgtgatataactatgaagaatcatgtgataaaaaatagca
+591365/1
CCCFFFFFHHHHHIJJJJJJJJJJJJJJJJJJJJJIIJJJJJIJJJJIJI
@1619803/1
cccaatgtttctagcctttcataattcataacgtcattagcagagctcgc
+1619803/1
CCCFFFFFHHHHHJJJJJJJJJJJJJJJJJJJJIJJJJJJJJJHIJJJJJ
@7240321/1
cctttgtcaccactatattcaccaaccgttaacggagtttgctgtcgaat
+7240321/1
@@<=?BBDFBB?FEGGIDEAEC@D;FEFF?CGBHBHBHBHBGFHBBBFIG
@7240322/1
ctcgtgagccaacagtaagacatggtagatgaggatactttaatctaata
+7240322/1
@CCFFFDFHFHHGIJEFGFHIJJJIFHEAHHIIIGIGGJJJJJIEIHGGH
@6233214/1
gcggttgttgccactgctgttgttgaggctgctgtggtctctgctgttgc
+6233214/1
@@@DADDDHHFFFGGHEGGHHHJFGHEHI=FEFGAGIF?DDFDGCFHH@C
@2640164/1
cttctagtgcttcttccaaagcaaataatgaaacttgtgccatccatttt
+2640164/1
CCCFFFFDHHHHHJIJJJJJJJJJJJJJJJJJJIJJJJJJJJJJJJJJJJ
@2128571/1
tgtaacagtaagttcttttttttccttgactatgtttgatgacatatcaa
+2128571/1
@@@DDDDDHGFFBEHHIJHIJIIJIJGDBHG@DDGIIGEHIGCHHDIIGI
@3670139/1
ctgcagctcaaccattttatcggccaacatattactgacctcaaccgtac
+3670139/1
CCCFFFFFHHHHHJJJJJJJJJJJJJJJJJJJJIJJJJJJJJJJJJJHIJ
@5185810/1
caattttcttaatggatgcataagtcattcctctatcaggtaagacaaca
+5185810/1
CCCFFFFFHHGHHJJJJJJJJJJJHIJJJJJJJJJJJJJJGHIIJJJJJJ
@3670733/1
cttcattgtaacttggcccgcaacaattgtacacaactccataggaagcg
+3670733/1
CCCFFFFFHHHHHJJJJJJJJJIJJJJJJIIJJJJJJJJJJJJJJJJJJJ
@6731424/1
ctcagttgtttttgcacagaactcagcaactctcggatcttcaatcctta
+6731424/1
C@@FFEFDHFHHFIGEGHHCFBEGHIJJJJJJJJIIGJGIIGIIJJJJIC
@3153583/1
gttcgtagtgaagaactgaaagcagatctaaatttctcaaatttctttct
+3153583/1
CCCFFFFFHHHGHJJJJJGIJJJGIEHJIHEEHGHGHIJE:?FGHIJJIJ
@6234189/1
caccggaggaatttgtttgtgattttttattgtatcccaatcaattatga
+6234189/1
@@CFDDADHDFFHHD:A@FACCBGGHGIGDGIFFHGIIIIIIIHIGIIII
@1621916/1
ctttgatggaatttcataaacaactttcaaatccttaatatacgcaacaa
+1621916/1
@@@D?4DBD??CDBA:E?<C<AA<CEDHC?CAAFFBCGCGIAGIIBGA28
@6732424/1
cttctgtaaaacgccaataattgttctttcatgatactctcaagatccct
+6732424/1
@@CFFFFFDHDHHJIIIJJGHIJHGEIGIJIIJJJGFHHEHGEEEHIJIG
@6234946/1
gtgggcatggcctgcagctccctttttgcagcttcttcaagagggatggg
+6234946/1
C@CFFFFFGHHHHIIIJJJIJJJJJJJGGHIJJJJIJJJJIJIJJGJJJJ
@6235385/1
ggccaatagctgtgggttatatggtgattgatgccattcaactttgcatt
+6235385/1
CC@DFFFFGGHGHGIIEFAH>HFIHIGCHH@GGHGIIIIIIIIIIEGIII
@593145/1
gttgtttattagggtagcatttggaggactgtcagatggttttggagaat
+593145/1
?@@DDDBFHFFBHBA;ECECHIGHIGGBGGDC??E??DFFHHIFEIGIBH
@4173404/1
ctcattttttctgctaaagcactaccttcagcgggagaccttggctttgc
+4173404/1
<@@DD?;?F:AAFDEHDHFDGAGGGEBFHI@DGBGDDH@F=FBACEH@@D
@7752021/1
cttggtgtttgttttctccaactccgacaaacgccatcctctcattctta
+7752021/1
CCCFFDDDHGHHHJJJJJIJJJJJIIJJJJJJIJJIIJIIJJJJJJJJJI
@2129789/1
gccacattccattccatgatttattaaacccg
+2129789/1
@@@DDDDBFF4CD:EFDF@FFEEEHHCF:3:C
@2643144/1
ggttgcctctgttgctgctgaggctgttgttgccactgctgctgctgagg
+2643144/1
??:BDDDEFHGHFIIGIIIIBDHGGEFGG@GFHIIHIGGIGCGDHHE9?D
@2643544/1
gcaaattgttcgtagtgaagaactgaaagcagatctaaatttctcaa
+2643544/1
CCCFFFFFHHHHHIJJJJJJJJJJJJJJJJJJIJJJGC1?GHIGIFG
@6238137/1
cttggctttgccgcgtgttgctgtacttgaggctgagatgaaggtggtct
+6238137/1
@C@FFDDFHHGHHJJGHCFHIIGGGHIIJGGHJIJHIFGHHIGJFEHHHG
@4683409/1
ctccgacaaacgccatcctctcattcttagttgtaacaactaggggcacc
+4683409/1
CCCFFFFFHHHHHJJJJJJJJJJJJJJJJJIJJIJJJJJJJJJJJJJJJJ
@595041/1
gctgacttgggaggtttggtgcccgcccgccatattgtagctttggtggt
+595041/1
CCCFFFFFHHHHHJEHIIIGIJIJJJJJJJJGIIJJJIJJJJJJJJFHIB
@5187145/1
gcttgctgagcgactaatgccactgtgtccacaagaaaaaaggttctttt
+5187145/1
CCCFFFFFGHHHHJJJJJJJJJJIJIJJJJJJJJJJJJJJJJJGIJJJJJ
@70916/1
tgttgttgttgttgctgaggctgctgtggtctctgctgttgctgaggctg
+70916/1
@@@DDDDDDBHFHHIIEHIEIHIJDBCE>ECGGHGHJG?FB@FB<BFGBG
@7245159/1
cttgaggcttatacctagtgcttctgtaaaacgccaataattgttctttc
+7245159/1
@@@DDDDDDHBHFGGGFDAEIDHHEHIGDHHHHIGGGFHFEGGIIGHICD
@2644076/1
cttgttttcaaagttgataaataatattaatgaaactaaaaacttcaaaa
+2644076/1
BCCFDFFFHHHHHFHIJJJJIIIJJIIJJJJJJJJJJIIIJJJJIIIJJJ
@2644490/1
agctgagtgagttaaaacagtacatcgcacaacaaacacttggggagtta
+2644490/1
<??BBDDD:DFHFIGG@HGHIIIHBH@DBGAGI@GDDCFGHIBGIIGCFG
@2645400/1
cttccaaagcaaataatgaaacttgtgccatccattttatagctactcta
+2645400/1
CCCFFFFFHHHHHJJJJJJJJJJJJJJJJIIJIJJJJJJJJJJJJJJJJJ
@3673639/1
gaggaatttgtttgtgattttttattgtatcccaatcaattatgatactg
+3673639/1
C@CFFFFFHHFHHIGFHJJJJJIJIJIJJIJJJIIJIJJJJJIGIJJIJI
@596576/1
ggcatgctttgcttctttcttagatctaccagt
+596576/1
@@;=D;:B8AB<F9<CFGCGGHGHI4CHC4FE2
@6241975/1
ggctgctgtggtctctgctgttgctgttgttgctgaggctgctgtggtct
+6241975/1
@@@DFFFFFBDH>EDGBHGCIEHHIHAF<F@C4CE4DC;DHBH@DABBFA
@1111531/1
ggggctgttgttgccactgctgctgctgcggctgttgttgcctctgctgc
+1111531/1
CCCFFFFDHHDHHJJIJIJIHIIIJIIJJJJJHIFHIHIHJIGIEGIGII
@6242458/1
ccttaactttagtgaactggtcatcaactgagaggccaaactccttcagg
+6242458/1
CCCFFFFFHHHHFHHIJJJJIIJJJJJJJJIJJIIJJJIIJJJJJJIJJJ
@3160839/1
cctgaatccttagaattcaaaaattcaaacttaaattcgtagcctaattg
+3160839/1
CCCFFFFDFHHHHIJJJJJJJIGIIJJJIIIIIJJJJJJJJJJIJFGIJC
@2134089/1
caacaactgtaccagccggcacattcatatttctcccatctgcatccttc
+2134089/1
CCCFFFFFHHHHHJJJJJJJJJJJJJJJJJJJJJJJJJJJJJJJJHJJJJ
@3161957/1
cactgactaaaatattgttcaagttcacgaggagtattcttggaaacaat
+3161957/1
CCCFFFFFHHHHHJJJJIJJJJJIIJJJJJJJIJGIJJJJJJJJJJJJGI
@6244178/1
gcttgctgagcgactaatgccactgtgtccacaagaaaaaaggttctttt
+6244178/1
CCCFFFFFHHHHHJJJJJJJJJJJJJIHIJJJJJJJJJJJJJJGHIJJJJ
@3162418/1
ggaggtccctgttgttccattgcttgaggtctggtaattggagcggctt
+3162418/1
CCCFFDFDHHHCFIJJJJJJJJJJJJJJIGHIIIFHIJIIJJJJJJJJJ
@4179506/1
gtgaagtttctgagagcatcttctctaactgtcctttgaggtgcaaaaca
+4179506/1
CCCFFFDFHHHHHJJJJJJJJJJJJJJJJJJJJJJJJJJJJHIJJJJJJJ
@73821/1
gttttgaataaaattaaggagtttcggaaacacgtttattattctgatca
+73821/1
CCCFFFFFHHGHHJJJJJJJIGHGJJJJJJJJJJIJIJJJJJGIJJJJJJ
@3677994/1
gtcagggaagagatgctgctgagtactgtccttactcatacctgacatgt
+3677994/1
CCCFFFFFHHGHHJJJJJJJJJJJJJJJJJJJJJJJJJJJJJJJJJIJID
@4687413/1
caatcaattatgatactgtctccttcaacaatcgtcggtacaatgtaata
+4687413/1
CCCFFFFFHHHHHJJJJJJJJJJJJJJJJJJJIJGIJJHIJJJJJJJJJJ
@7755967/1
tcaatgatttcctccttccaaaaaaatacagcaagtctggtaaatttatc
+7755967/1
CC@FFFFFHHHGHJJJJJJJIJJJJJJIJJJJIIJJIJGGGHIJJJJJJJ
@599423/1
tgaaaacatttgataaaaaatatatcgtaaaatagggtcacaactaacaa
+599423/1
@@CFFDDFHHHGHHHGEIJJJJEIGHG<?EHGIJJJIBDHGGIJJJIIIJ
@3164498/1
gtgtttttgagctcatacttaatccaatgacatggggaagtcaattgcta
+3164498/1
BB@DFFFFHHHHHJJJJIJJJJJIJJJJJJJJJIIIJJJJIIJJJJJJJI
@6742503/1
ataagattacaattcttaacattttttctttaaacaaagaacattggatt
+6742503/1
@@@FFFFAFHHFFHEGIJJHEEHGGIGIIIIICGDGIGGDF@GHIIGEGH
@3165496/1
aggttattgtaaggttttgatgtgtttgattctttgttctttatttgtgt
+3165496/1
BBCDDEFFHHHHHJGHIJJIJJHJJJJJJJJJJJJJJJJJJJJJJJJIIH
@3680684/1
atcggttcttcttcttttttccacgtgaaatctttaggctgcagctcaac
+3680684/1
CCCFFDFFHHHHHJJJJJJJJJJJJJJJJJJJJJJJFHIJJJJJJJJJJI
@77595/1
gttaactttataatcaatcggcatttctttcagaccaaaatttctttgta
+77595/1
CCCFFFFFHFHGHIJJIJJIJJIJJJIJIJJJIGIHJGIJJJJJJJJIJI
@77683/1
ggaaaattaatttttattaagaagccaaattgcacctcacacctggcact
+77683/1
@CCFFFFFFFGFDGIIIIIICBIGDEGIIIIIIIIGHIIIIIIIIGIIII
@2649458/1
gcaacggctgctatagatggaacgttgatctggtctggagctggatgagt
+2649458/1
@@@DDDDDHFH:AEFHIDGHIIII?EDDDDCFHFHIIIIIHHHGIHIII=
@7251460/1
gtttgctgtcgaatactctgagcttgctgagcgactaatgccactgtgtc
+7251460/1
CCCFFFFFHHHHHJJJJJJJJJJJJJJJJJJJJJJJJJJJJJJJJJJJJJ
@78492/1
cacttttgttattggtttccttatcagtaatctcgaatctattatctctt
+78492/1
B@@FFFFFHHHHHIJGIJJJJJJJJJJHIJJJJJJJJJJJJJJJIJJJJJ
@78793/1
tgagcatccatggaacctacaacagctgctattgaaggctttttgttatc
+78793/1
@@@DDDDDDFBDDGI@?EFGAB@GDG?FGHHHHGGBDG=FEGIGHHBHG4
@1632183/1
gtcggtacaatgtaatatgagttttctttgttttcaaaggctctaactaa
+1632183/1
CCBFFDFFHHHHHIIIIJJHIHIJIJJJJJIJJJJJIGGDHIIJGIJJJJ
@2651000/1
cggaggaatttgtttgtgattttttattgtatcccaatcaattatgatac
+2651000/1
@@@?DD;BCFDDHIGGEC<FHFEHIIGDFCFGIIDGIGIGDHGIGGEFHG
@2651116/1
gcacggaaggtggaatttttgcattttttataacttctttaatgctctcc
+2651116/1
CCCFFFDFHHFHHIIJIJJJJJJJJJJJJJJJJJIJJJJJJJJJIJJJJJ
@4691073/1
gctgctgctgttgttgttgttgaccccatggttgtcgaggaggtccctgt
+4691073/1
???DDDDBDD<AD:<<<<3F;E?ACC@@@EEEDDD9DCDDDC??CCCBC@
@6745304/1
gtgctccaatcgcattccctttcacactagggacatgaggtgaaattatt
+6745304/1
CCCFFFFFHGHHGIJJIIIJIFIIJJJJJIJIGIJJJIJJIGIII<FGGH
@5721900/1
cctcttgttttgcttctttttttgacctacccttgccgatagcaataagg
+5721900/1
@C@DFFFEHHFHDHIHIJJJJJJAEFHJJJ>;GHGIIJGIJGGJIIIHGG
@4184052/1
gggaatcctttgtgagccacatcaatgttaaggaatggtttccaaccaat
+4184052/1
@<7BBD;3ACFFA@>FFF;FGG?4:ABFFH9AEE9C@C1?B<D>9D@GFI
@601753/1
atattttttaaggaagtaagtgcaggggaacgagaaccaatttctttttt
+601753/1
CCCFFDFFHGHHHIGGHIIIJIGEHGIIEEHHGGDHDHIGIIGCHHGGII
@3682562/1
ctttttgttatctccagcaggtgggtgagtaacatcagctccgagaaata
+3682562/1
CCCFFFFFHHHHHJJJJJJJJFGIJCHHJHHIJJJJJJJJJJJHIJJJJJ
@7759599/1
ccacgatttcggcagcttttacctcattttcact
+7759599/1
@@@DDDDAFDDAHIGGA?EHGH@DGIIIIGFE??
@80658/1
ccctgcttctccaggttgtctaccaccccctcctcctccacctttctttc
+80658/1
@@@FFFFFHHHHHJG<CGFFEHGGIGHIIGIIJIGICHGDHHGHDGGIJG
@1634623/1
gcctgcttgtggaaaaccaccacaaatccacttggaaaactgtttatcat
+1634623/1
@@@DFDFFFFHHFHHIGIIHJJGIIGGGHGGIGGB@?FH@GIHIJEGIIB
@5199479/1
gtggtctctgctgttgctgttgttgctgaggctgctgtggtctctgctgt
+5199479/1
@BBFFFFFHHHHHJJJJJJIJIIJJJIJIJIIJIJJJFIJIGIGIDGGIG
@3684367/1
ctcaatgatttcctccttccaaaaaaatacagcaagtctggtaaatttat
+3684367/1
CCCFFFFFHHHHHJJJJJJJJJJJJJJJJJJJJJJJHIJJJGHJIJJJJJ
@3171379/1
cttggaaaactgtttatcatagatccgacgacactttttagtaccgggct
+3171379/1
CCCFFDFBHHHGHJJJIIIJJJIJJJIIJGIIIHGIJJJIIIJJJJIJIJ
@81892/1
caatgtttctagcctttcataattcataacgtcattagcagagctcgcta
+81892/1
@?@DD:BDACFF?EBG@?<A:CHB<FBFEBGGFIIF@FAFGACADFB@?F
@2143264/1
cttctgaagaggacatccccgtaccataacaaactgctacaggtagtgtc
+2143264/1
CCCFFFFFHHHHHIJJJJJJJIJJJJJJJJJJJJJJJJJJJJJGHJHHIJ
@1636583/1
gcctttgtggctgctgtggtggttcttgcctttgcagctgttgtggtggt
+1636583/1
@@CDFFFF>DFFHJGIEEH?CECEHHJJIJJJJIIIIIJIJJJBFH?DA7
@7762374/1
catttctttcagaccaaaatttctttgtaaacaagttagtaaaatagaat
+7762374/1
CCCFFFFFHHHHGJJJIJJJJJJJJJJIJJJJIGIJJIJJJJJJJJJJJJ
@2653908/1
cctctgttgctgctgaggctgttgttgccactgctgctgctgaggctgtt
+2653908/1
CCCFFFFFHHHHHJJJJJJJJHIJHJJJJJJJJJJJJJJJJJFHJIIJGH
@4694635/1
acatatttcaacatgtatccttttgggcggtaccatggtataactatctt
+4694635/1
CCCFFFFFHHHHHJJJJJJJJJJJJJJJJJGIJJJJJJHJIJJJJJJJJJ
@2654776/1
gttcctttttgaactgaaatcacctgctccaggtaatggaaaatcctgag
+2654776/1
BBCFFDFFHGHGHJJJJJJJJJJJJJJIJJIJJDHIIIJJJJJIJJJJJJ
@5727580/1
cttcaaaaaaaatatccccaatagaccatgttggagtcaagcgggtgaaa
+5727580/1
CCCFFFDDFHHGH@FHIIIIJICHGIIIJFIIGIJCBFGCGIGGI5:CE@
@1121290/1
ctctaactaaaaattcttttttaagtaacaaagcttcagtaaataacaaa
+1121290/1
CCCFFFFFGHHHHJJHIIIJJJJJJHIGIIIIIIIIJIJGHHIJIJIIHJ
@3175342/1
ttctaacctgttcttcttgaagttggttcagctgtagtctgtctgcatct
+3175342/1
@@@DFFFDHGHGHBFEHGGJJIFHEDH?EHHIJIEHGFCGDCDGCDAGHJ
@1638200/1
gttgcctcggctgctgctggggctgttgttgccactgctgctgctgcggc
+1638200/1
CCCFFFFF1@FDFHIIJJJJIJIGGFFFFFHHHGCHDGHEIHEIJIIIGE
@3688232/1
ggctttgccgcttgttgctgtacttgaggctgagatgaaggtggtctgct
+3688232/1
CCCFFFFFHHHHHJJJJJJJIIJJJJHIJJJJHIHJJJJJJHHIFHIJJI
@7763888/1
gtggtatatataagattacaattcttaacattttttctttaaacaaagaa
+7763888/1
BBBFDFFFHGHHHJHIJIJJJJJJJIJJJIJJJJJJJJJJJJJJJJJJJJ
@6254924/1
ctcacttgttttgtcataagttgtaacaataagttcttttttttccttga
+6254924/1
@@CFDFD>=AFDBGHECB?CACHHHGHIGGHIGIIIIIGIIGGIB@FIB@
@7764562/1
tgtatactgatttcataatgatgtacgaaacctcgaggcatagttatttg
+7764562/1
CCCFFFFFHHHHHJIIIIIJIJJJJIIIGIJJJJJIGGIGJIIDHHIIJH
@4190472/1
agactgtatacctaaaagtgggttcatgaattgctccctccacctgaact
+4190472/1
@@<DFDFDFHHHD@CEHH<?DHCBB?9FEDHFHGGGCHIICGIIC>DGGH
@5729010/1
atgccattcaactttgcattaactttctgcagtatgtttacaaatg
+5729010/1
;@7DDDDDHHHBCEEE>@FHIG@B?EHDEFBG?<FB<E?C:<CB>?
@3688793/1
cttaaatctggttctctaatcatctgattagtagtaacgattctccactg
+3688793/1
CCCFFFFFHHHHHJJIJJJJJJJJJJJJJJJHJIJIIJJJJJJJJJJIIJ
@3688925/1
agatcaattactctaccaggtggaggtgaaaagaatgatcttccaactgt
+3688925/1
CCCFFFFFHHHHHJJJJJJJCGHHJJFGHJJJJJJJJIJJJJJJJJJJJH
@86685/1
cttcagcctcatgttataacattatgcagttcattacctaagatatttgt
+86685/1
CCCFFFFFHHHHHJJJJJJJJJJJJJJJJIJJIJJJJJJJJJJJJJJJJI
@5730047/1
cgtcattagcagagctcgctactaaggccttcaagatagaacccaattct
+5730047/1
:?@7DBD>?ADHAG>GDFH@;DE9<?F9ECD@?DBB9BG@FD2D;FHIG@
@3689736/1
aggagaaatttcaatttttgcaaattgttcgtagtgaagaactgaaagca
+3689736/1
@CCFFFFFHFHHHJJJJJJIJIHJIJJHIJJHIJJJJJJJJJJJIJJJJJ
@1123623/1
ccctctggtatccaaaggcactgttttcaccggaggaattgtttgtgatt
+1123623/1
CCCFFFFFDFHHHIIJJJGIIJJIJJIJJJJJIJJJDFHIIHIJJJIFHJ
@3690442/1
gcagtaacaagattttcacatggctgcccctttattatccctttcagtgg
+3690442/1
CCCFDDFFHGBFHHIGIGIJHGIDI@DFFEHHIIIJJEGCHGGGIJJGFG
@5204422/1
cgactaagtgagcacactaaatcaccacagacc
+5204422/1
@@@ADDDAA<CCFHHEHHDE>HAFHA>G@BG@8
@3178527/1
ctttgcgacaatttgttctcttctgttgtttcaattttggcagtatgcaa
+3178527/1
C@CFFFFFHAFHHGHEFHIII@HGGICGGHIIIGHIIIIGGIIDEHGIBH
@3179041/1
gtggaatgtatgacgatgatttgatatctatatttctcattttttctgct
+3179041/1
CBCFFFFFHHHHHJJJJJIJJJJ?FFFHGIIIIJJJJJIJJJJJJJJJJJ
@89341/1
ggcaccatgacgatagctttattctcattaaggaattccggtttctcaaa
+89341/1
@C@FFDADFHBF?GDHGGEGCHGDHHFDC@FHICHGFHEIH?@:DDGDGD
@3692640/1
cgcgcattctgttgtatatttatgctcacttcaccaacattcatgaataa
+3692640/1
CCCFFFFFHHFHHIHIIIJIJJJJJJJJJJJJJJJJGIIJJJJJJJJJJJ
@5731325/1
gaacaattctatcacctttgaagttgaataagttattattcttctaggtc
+5731325/1
CCCFFFFFHHHHGIIJJJJJIHIGJJGHJIIIHHIIJJJJIJJIJJJJIH
@7259588/1
ctccaggttgtctaccaccccctcctcctccacctttctttccttttttg
+7259588/1
CCCFFFFBFHFFHEHEGIJJEHHHIIGHHFHEHJIJJGHIJIEHIJJJJF
@4699765/1
ctcatgttataacattatgcagttcattacctaagatatttgttatgatc
+4699765/1
CCCFFFFFHHHHHJJJJJJJJJJJJJJJJJJJJJJJJJJJJJJJJJJJJJ
@1125715/1
acaagttgttatattagtcactttatatgttcttttaacactctttgatg
+1125715/1
@CCFFDEFHHHHHJJIJGIIJJJJJJJJJJJJJJIJJJJIJJJJJJJJJJ
@1641630/1
atgctttctaatgtttcttcatttaaaaccgctgtgtctctttctttttt
+1641630/1
CCCFFFFFHHHHHIJJIJJJIJJJJJJJJJJJJJIIIJJJJJJJJJJJJJ
@2657935/1
ggtgattgatgccattcaactttgcattaactttctgtagtatgtttaca
+2657935/1
BB?DDDFFHGHGHJJJJJGIJIJJIIJJJJJJIJJJJJJJHGIJJJJIIJ
@1126146/1
gtcgcagaaaaataaaaaaatacaagcataaaaaatgtaatgaaaattct
+1126146/1
C@CFFFFDHHHHHJJJJJJJIIJGIIJIJIGIJJIJIDDGIIIJIJJIIJ
@1126460/1
ctgtcgaatactctgagcttgctgagcgactaatgccactgtgtccacaa
+1126460/1
CCCFFFFFHHHHHJJJJJJJIJJJJJJJJIJJJJIJJJJJJJJJIJJJJI
@4192671/1
catttacacaatataaatgcaccttcaacaccacactcctcaaggtacac
+4192671/1
CCCFFFFFHHHHHJJJJJJJJJJJJJJJJJJJIJJJJJJJJJJJJ?BGII
@3180744/1
gggcaccatgacgatagctttattctcattaaggaattccggtttctcaa
+3180744/1
CCCFFFFFHHHHHIJJJJJJJJJJJJJJJJJIIJJJJJJJJJHIJJJJJJ
@5206748/1
ggtatatataagattacaattcttaacattttttctttaaacaaagaaca
+5206748/1
@@:DDDDACAAC?<E:AAI?IFFEFGE9FHI@HIEEFGCDDHIDHD9DF;
@4700004/1
tgttaatctaaatattcaaactgtcattcacttactttttaccagtccct
+4700004/1
BB@FFFFFHHHHHJJJJJIJJJJJJJJJJIJJJJJJJJJJJIJJJJJJJJ
@6754712/1
caggaataaagtcattaaccttcaaaatttttccgaggtttaaatttttt
+6754712/1
CCCFFFFFFHHHHHIIJJJIJJJJJIGJIJGJJJJHIJHGIJJJJJJJJJ
@2152075/1
aggtaagacaacaatcacaagttttacttcttctttaagacactgactaa
+2152075/1
<@@:BBD?CB?D?CFB@FBEHBF@DFHIIIIIIIIIH???@CFFEHIEHE
@7260254/1
gttcttcttgaagttggttcagctgtagtctgtctgcatctgtatatgcc
+7260254/1
CCCFFFFFHHHHHJJJJAFIIIJJJJJJIIJJJJJJIJJJIJJJIJJJJJ
@7260581/1
tgagatcaagtttttttcgaatcaaatgaagctgtattataacatgacct
+7260581/1
CCCFFFFFHHHHHJJJJJIJJJJJJJJJJJJJJJHJJJJJJJJJJJJJJJ
@3694039/1
gctgtatcatcaacttctaaaggtttccaataaacaccttttggaag
+3694039/1
@@@FDDDDBFHHABECEFEIIGHCHHGEHEGHGIGIIIIEGHB:??B
@6755273/1
tacttgatcctatagtttctcctacggagactgtatacctaaaagtgggt
+6755273/1
?@@FFFBDFHGHHJJIGGEHD<CFEGGEHIIJJGGIIJJIGIIIJ?DDG?
@614664/1
ggatttgtgaagctgaatttttagaaaggcaattaatattatttttataa
+614664/1
CCCFFFFFHGHHHJJIJJJJJJIJJJIJIJJJIJJJJJJJJJJJJJJJHG
@614669/1
aatagctgcagctaatgattcaaataagtctccaaggacctttggcacat
+614669/1
CCCFFFFFHHGHHJJJIJJJJIBACFHHHHIJJJJJJJJJJJJJIJJJJJ
@4195421/1
tctaggtccttttatcataatgagatcaagtttttttcgaatcaaatgaa
+4195421/1
@@CFFDEFDHGHHJJJIJJJJIJICHGHIJAEHEGIGJJIJII>FGEGIJ
@6756240/1
ggcttactaagggagttttcttgatcattttcgtttacccagagaggaaa
+6756240/1
CCCFFFFFHHHHGJICFGIIIJJJJJIJJJJJJIJJIJIHHIGGIIIDHI
@4195823/1
gaaaagaatgatcttccaactgtcacaaacctgttagcagctggttgcct
+4195823/1
CCCFFFFFHHHHHJJJJJJJJJHIJJJJJJJJJJIJIIJJJJJJIIJJJJ
@4702474/1
ccggtttctcaaaacatggtgctggatgaggaaatttttcataaagaagt
+4702474/1
@@@DADDBHDF?H?AAEF@<AFHII>HE>EH>?BFFGHGFHH<GDH>DFH
@93115/1
ccaaaattgtaaatccaggaacttcccagtcatcaggaataaagtcatta
+93115/1
CCCFFFFFHHHHHJJJJJJJJJJJJJJJJJJJJJJJJJJJJJJJIIJJJJ
@93641/1
ggggaacgagaaccaatttcttttttaaaataatcagcaaaatccaaaag
+93641/1
CCCFFFFFGGHHHJJGIIIIJJIJJJIHGHIIJJHGGIIIJIIHJJIGII
@1128713/1
gcttgttgctgtacttgaggctgagatgaaggtggtctgctgggttgctg
+1128713/1
@@@FFFFDHHDDDFHGIEHJJJJBHHIFCHII?EGHJJEEGGEDGGIEGI
@1128733/1
gtcgtgagaagctgcaacggctgctatagatggaacgttgatctggtctg
+1128733/1
@CCFDFFFHHHHHIIIJJJJIJJJJJJCIEIEGIEHIEGFGHGIIGGIIJ
@3696374/1
ccaagagaaaagctaactccccttccgggtcatctacatgtcgaagcaat
+3696374/1
CCCFFFFFHHHHHJJJJJJJJJJJJJJJJIJJJJJJJJJJIJJIIJJJJI
@94244/1
gacaggtttttgaaaaaattttggccaatagctgtgggttatatggtgat
+94244/1
?;@;BD=DFFFF72A@EEFGFFFBEAFFFIEEGIFIFI?BBFEEIEBBFF
@4704286/1
actgactaaaatattgttcaagttcacgaggagtattcttggaaacaatt
+4704286/1
@?@DDDDDDFHDHIIEEGB?CEHHDHEG@EEGGHEHGEDHGGDDFDH=DG
@7262295/1
tataagattacaattcttaacattttttctttaaacaaagaa
+7262295/1
<<?D=>D>DC3A?:E<EF<4?BFHFHHIEHICEHBGH9?D9:
@2155277/1
gtccttctaacctgttcttcttgaagttgg
+2155277/1
@@@DDDDDFHDHFGBH?FHBEIIEFDHHII
@7264234/1
caggagaaatttcaatttttgcaaattgttcgtagtgaagaactgaaagc
+7264234/1
@@@FDDADDFDFFHGEGIGJIJHGGIIIHEHIEGEFGGGGGGEGEFGG93
@2156661/1
ggttcatgaattgctccctccacctgaactagttcatatttcggagtcgt
+2156661/1
@@@DDFFFHFHHGFIDIIIIIJIGHIIIIIBFEGIGIJJJJIJJJIJGHB
@4198160/1
acaacatatttcaacatgtatccttttgggcggtaccatggtataactat
+4198160/1
C@@FFFFFHGHHHGJJHHHJJJJJJIJFEIIGEHIDGIEHGIIIJJIHIG
@4706189/1
gagcataataggtaggtgcagggtatgaaactgaacgtgtacacctggta
+4706189/1
CCCFFFFFHHHHFHIIFHIJJJJEHIJJJJJIJJJIJJJJJJJJJJJJGH
@1131623/1
tccacattccattccatgatttattaaacccgatgctagctttcttaaat
+1131623/1
CBCFFFFFGHHHHJJJJJJJJJJJJJJJJJJJJJJJJJJJJJJJJJJJJJ
@3184320/1
aggccatcgcctggtcatgcataattcttgtagaagaccaatagggttgc
+3184320/1
CCCFFFFFHHHHHJGIJJJJJJJJJJJJJJJJJJJJJJJIIIJJJJFHJI
@7774182/1
ccaacagtaagacatggtagatgaggatactttaatctaatattatattg
+7774182/1
CCCFFFFEHHHHHJJJJHJJIJJIJJIJJJJJJHIIJJIJJJJJIJIJJI
@7265798/1
ctccagctaaggctgtatcatcaacttctaaaggtttccaataaacacct
+7265798/1
CCCDDFFFGHDHHGIFHGFHIIIIIJIIGIJFHIGGEHIJJJJIIFIJJI
@3185091/1
gatcattagcagaaatcctcattctttcaaaaaaaactattcgtaggagt
+3185091/1
@@@FDFEDFFDHDEEGHJIHHIIJIIJGIJHIDGIGFHIGHGGDHGGC;8
@6263646/1
cttggcaacaaacagttgttttttcctgatata
+6263646/1
@<@D?DDD?DAAH@GAEFA?FEE@FBB@?<D<:
@6761413/1
gctacagatatctagaggttctgtatttcctgtgatcttgtctaagattg
+6761413/1
CCCFFFFFHHHHHJJIJJHIJJJGIJJJJJJJJJJJJJJJJJJJJJIJJJ
@6263827/1
ccaaaattgtaaatccaggaacttcccagtcatcaggaataaagtcatta
+6263827/1
CCCFFFFFHHHHHJIJIIIJJJJIJJJJJJIJJJJIJIJIIJJJIIIJJJ
@5212123/1
gggttgttgcctaacaggaggtgcactggttacaggagatactggttgtt
+5212123/1
@@@FDDDD<DDDFIIHDFFHGBGGCGBC@FH9DDGIEF0?DFGB>GGGAG
@1648863/1
cgaggaattccagcctttgatagcaatcggtaaagttttgcctataagaa
+1648863/1
@C@FFDFFHGDDHBEHHGJJJJJIJBHGIJHGIGIFEIGIIJJIJGBHEI
@5212598/1
ccataataagtctaaatagaccttcagggtcttcatgggcttctattagt
+5212598/1
@@@DFFDBD?CFFHIGGIIIIFEDHIIII<2AAEEEHI?3?CHIAFGIII
@618634/1
atctctttcattatcgtaaattgtcacggtctcaacaagttccgtttttt
+618634/1
CCCFFFFFHHHHHJJJHIJJJJJJJJJJJHJJJJJJJJJIJJJIHIJJJJ
@7775118/1
tccttaatcatacaataattagcttaatattagaaatcttaataaatagg
+7775118/1
CCCFFFFFHHHHHJJJJIJJJJJJJJJJJJJJJJJJJJJJJJJJJJJJJJ
@4201988/1
actggttacaggagatactggttgttgttgaggtggtagttgagtttggt
+4201988/1
CCCFFFFFHHHHFIGIJIJJJHIIHIJIIJHIJCFHFHIHIJFHHIIJJB
@7775171/1
attcataattcgggccttaactttagtgaactggtcatcaactgagaggc
+7775171/1
1?@FFFDADHFHHJJJJJIHIJJIGIHIJJJIIJHHIJIJJIGGIJIJJI
@1132712/1
ggtcctgttggtccattaatataaaatggttcaacttctttggtgtacag
+1132712/1
BCBFFFFFHHHHHJJJJJIJJJJJJJJJJHHIJJJJJJJJJJJGIIJJJJ
@7775638/1
gctcaaacttgctagcaatcatgctctcaccaaataccttcttttgtccc
+7775638/1
CCCFFFFFHGHGHIIGGIGJJIJJIIJGFHIIIJIJIHIIGIJJGIHIJI
@1133158/1
gcacagaactcagcaactctcggatcttctatccttatctcatcaaatat
+1133158/1
@@@DDDDDBH?FD>FFEH@CEEBBGHGG@FBFHGIICDGGIEGIIBBD9D
@1651270/1
gttcatgaattgctccctccacctgaactagttcatatttcggagtcgtc
+1651270/1
@CCFFFFFFHHGFJHIIGIIJGGHHGHHIJJHGHHEGIIJIJJIJHIJJI
@7267728/1
gccgcttgttgctgtacttgaggctgagatgaaggtggtctgctgggttg
+7267728/1
@@CFFDADFDDFBGFGFF@HEEADCEHHG>FGGFG1?D0?<?DHHCFD@:
@6265513/1
ggtttccttatcagtaatctcgaatctattatctcttggacaagttgtta
+6265513/1
B@BDDFFFHHHHGJHIGEJIJJJJJIJJJJJJJJJIJJGJJJIJGHIHHI
@4202443/1
tacaaagatagaagtcgaattcagttggatggg
+4202443/1
@@@FFFFDHHHHDEA?FBHGIGGGEEGGDHE=C
@1134296/1
gcctggtgcggaggctaccttgccgtaggaaataagaaagcaagagaagg
+1134296/1
CCCFFFFFHHHHHJJJJJJJJIJJJFHJJJJJIJIIJJJIIJJJJIJJJJ
@6763811/1
tctgcttccgttccaccctttctgctgcgatctttgccatagcatagttc
+6763811/1
CCCFFFDFFHFHHJIJ9FGGGIIJJJGEGGIGJJIIJIJJJJJGEEG9?@
@5213882/1
gttgttgttgttgaccccatggttgtcgaggaggtccctgttgttccatt
+5213882/1
CCCFFFFFHHFHHJJIJJJJJIGIIHIIGIJIIJGHJJJGHIJJIJIGJJ
@1652172/1
ggctgctgtggtctctgctgttgttgctgctgctgttgttgttgctgctg
+1652172/1
BBCFFFFFFHHHHJJJIIJJIJJJJJJJJJIJIIJGJJHIIHIGGIJIJI
@2160736/1
ctgctaaatcttcaagtacatagtacataactttagctgtcgtctttctt
+2160736/1
CCCFFFFFHHHHHJIJFHIBHIIJIGIIJJGHIJJJJJIJJJGGGJJGIJ
@6266173/1
atttctttttcttgatctctttcattatc
+6266173/1
?@<?DD;DCH?>FDHBDGG@ICHAH9:?<
@2160964/1
ctcatttctgataggttctgcaatttccaagaaactttacttttcacaaa
+2160964/1
CCCFFFFFHHHHHJJHJJJJJJJJJJJJJJJJJJJJJJIJJJJJJJJJJJ
@1135773/1
cttggctttgagatacctacgcctatcagcccatgaaacaaaatgtaatc
+1135773/1
CCCFFFFFHHHHHJJJJJJJJJJJJJJJJJJJJJJJJJJJJJJJJIJJIJ
@103372/1
ctccactgaaccaaatcggctccttgaatgaatttttcattcctccatac
+103372/1
CCCFFFFFHHHHFIIJJJIIJJJJJJFIGEGIGIJJJJHIJ@FHGIHEIF
@7271657/1
gtccttctgacacaccatctctgtaaaagaggatagcttgaggcttatac
+7271657/1
CCCFFFFFHHHHHJJIJJJJJJJHIJJJJJJJJJJJJJJJIJJJJJJJIJ
@7272017/1
acagtcttcaagcactgagttagaataccaacctgaatttcagcaatttt
+7272017/1
@@@FB;DDDDHGHIIIIGI?IEEIGIIGEHI?FGIIIIGHE@FBGAFGIH
@7272227/1
gtctcatttgaaaacgtggatctccaag
+7272227/1
=@@;1BDA??2CFGIF:C1CG?<EHED<
@1139010/1
cttcggcctgatgctgggaacaagaatgctgttaatgcctccaagcttaa
+1139010/1
@?@AB??DHFDBFHIEBE>DFHAACFGGCHGIGDGGGDFDGBFGCFADHG
@3706523/1
gcccgcaacaattgtacacaactccataggaagcgccaaaggcttctctc
+3706523/1
CCCFFFFFHHHHHJJIJJJJJJJJJJJJJJJJJJJJJJJJJJIJIJJJJJ
@2671754/1
aggtgaaattattggtatttcttttttccaaattgcctctccattcaatt
+2671754/1
BCCDDEFFHHHHHJJEHIJJJJJJJJJJJJJIJJJJJJJJJJJJJJJJJJ
@3189833/1
ctcatttctgataggttctgcaatttccaagaaactttacttttcacaaa
+3189833/1
CCCFFFFFHHHHHJIFHHJJJ@HJJJJJJJJJJJJJJJIJJJJJJJJJIJ
@3190667/1
ctctatttcattgtgcattaatctatagaaaattttccagacagtattta
+3190667/1
CCCFFFFFHHHHHGIIJJJJJJJJJJJJJJJIJIJJJJJJJJJJHIJJJI
@2673336/1
gtgaaattattggtatttcttttttccaaattgcct
+2673336/1
:??=4==BAADDD2<<AEFEBBEDEDF9FB?C?EE?
@2165942/1
aggtattgcattggtataagcatttgcttctgattcttcttcatcagtag
+2165942/1
@@@BDDFFHHHHHIFHIGIJJJJJJJJJJJIJGIIJIGIIJIIIJJJHIH
@4210094/1
cataccgtacgctcaaacatgcaaatgtgacattattgact
+4210094/1
@@@DAD8AA;8CF:@:CE;E3?CFB9?:?CGBFFDD4BFCG
@1657290/1
ggctgctgtggtctctgctgttgctgaggctgttgt
+1657290/1
@@@DABD?=A:A?EFGBDEF<F::F42A8???F<4D
@7274430/1
ggaagtaagtgcaggggaacgagaaccaatttcttttttaaaataatcag
+7274430/1
CC@FFEFFHHHHHIJJJJJJJJJJIIJJIJJJJJJJJJJIIJJJJJJCGH
@107080/1
gcctagacttgtgcaccagctaaagaagacttatctttaaacggcagctt
+107080/1
CCCFFFFFHHHHHJJJJJJJJJJJJJJJJJJJJJJJJJJJJJIJJJJJJJ
@107462/1
acaagaattcctaattggtagtattccaatctaatctaatataaactcaa
+107462/1
CCCFFFFFHHHHHJJJJJIHIIHIJJJJJJJJIJJJJJJJJJJJJJJIJJ
@626543/1
ggccaacatattactgacctcaaccgtacttctagcattagaagtttctt
+626543/1
BCCFFFFFHHHHHJJJJJJJJJJJJJHJJIJJJJJJJJJJIJJJHJJJJJ
@626696/1
ctccttttcccgtttttattatcgcttctaattttttctctcatttctgg
+626696/1
CCCFFFFFHHHHFHGJIJJJJIIJJJJJIJIJJJIJJJJJJIEIIJIJGD
@626883/1
ccggccaagatcagccgtgtttggtagaagcaggatgacacttaggtcgt
+626883/1
@CCFFFFFHGGHHJJJJGHHIIIJHIJJIJJJJJGGIIIJJJJJJJHJIF
@6271960/1
gcctattttggaaactatactgtcattaatggaattgggaacttgactaa
+6271960/1
CCCFFFFFHHHHGJJJJJJJJJHJJJJJJIJJIJJJIJJJJJJJJJJJJJ
@3192184/1
ctctttcattatcgtaaattgtcacggtctcaacaagttccgttttttgg
+3192184/1
CCCFFFFFHHHHHIHIIJJJJJJJJJJJJJJIJJJGHHIJJIGIJJJJJJ
@7276050/1
cttatacctagtgcttctgtaaaacgccaataattgttctttcatgatac
+7276050/1
CCCFFFFFHGHHHJJJJJJJJJJIJJJJJJJIIJJJIIJJJJJJJJJJIJ
@7276882/1
gttttagggtaatcaaattttatgacaaaattgcaattctttacatcaat
+7276882/1
?1:BB4B;BDD;D:ACBE?@E@FB:C3<?BFE><9:9E4CDFA>DD<D>B
@5745977/1
agttggttcagctgtagtctgtctgcatctgtatatgccctagcacggaa
+5745977/1
@@?DDDDFHDDDFGGGIFHHEIIIEGGHIEI@FHDHGIGIIJIIGHIJFH
@3193445/1
gtgcttctgtaaaacgccaataattgttctttcatgatactctca
+3193445/1
CCCFFFFFHHHHHJJJJJJJJJHIJJIJJJJJJJJJIJJJJJJJJ
@4211600/1
gtaacttctgtcttgaaatctgtagcccaatattgattccagaacttccg
+4211600/1
CCCFFFFFHHHHHJJJJJJJJJGIJJJJJJJIJJJIJJJJJJIJJJJJJI
@4211712/1
ctttaagacactgactaaaatattgttcaagttcacgaggagtattcttg
+4211712/1
CCCFFFFFHHHHHJJJJJJJJJJJJHIGIIJJJJJJJJJJIJGHJJJJJJ
@4211945/1
cactgactaaaatattgttcaagttcacgaggagtattcttggaaacaat
+4211945/1
CCCFFFFFGGGHHIIJJHIJJJJEHIJJJJJGIJ?FHGGGIJIHIJGGGH
@4719758/1
ccgcttgttgctgtacttgaggctgagatgaaggtggtctgctgggttgc
+4719758/1
@@@@?@DDFAHHHFDHIIFIIGBIIBD<CFCCE>:?D0?DGGHIGCBGDH
@6772029/1
ctgttagcagctggttgccttaaaacaatgtcaagagcttggattgcctc
+6772029/1
CCCFFFDFHHHFHIGHJJJJJJJJJJJJJJJGJJJJJJJJJIJJJIJJJJ
@628692/1
gataagtttggttccatcaggaaacgatggtctgtgttgttctttttcta
+628692/1
CCCFFFDEHHHHHIJJJJJJJJJJJJHIJJHHIJHIIJJJJJJJJJJJJJ
@1662163/1
ctccaaaattgtaaatccaggaacttcccagtcatcaggaataaagtcat
+1662163/1
CCCFFFFFHHHHHJJJJGIIJJIJJJJJJJJIJJJJJJJIJJJIJJIJJJ
@7783260/1
tgctgctgctgttgttgttgttgaccccatggttgtcgaggaggtccctg
+7783260/1
CCCFFFFFHHHHHJIJJIJJJJJJJJJJJJJJHIJIJJJJJHIJCGHIIJ
@629565/1
catgaatgctttctaatgtttcttcatttaaaaccgctgtgtctctttct
+629565/1
CCCFFFFFHHHHHJJJJJJJJJJJJJJJJJJJJJJJJJJIJIJJJJJJJJ
@3710981/1
ggtcactattaaagttgatttgtcttatcgacttgacaattttttctttt
+3710981/1
@CBFFFFFHHHHHIFHIIJJJJJJJJJJJJGIJJJJIJJJJJJJJIJJJJ
@629909/1
gggacacttatcaggttgtatactgatttcataatgatgtacgaaacctc
+629909/1
@@@FDBDFBHFFHIGAEEECHHBFHEGHAFBHEHGE@BFIGFFHFHEHHG
@3711863/1
ccggctggtgccctgaataccttgatggctacaaagatagaagtcgaatt
+3711863/1
CCCFFFFFFHHHHJJJJIJJJJJJJJJIJJJJJIJIJJJIIJJGIIIJJJ
@1145495/1
catgagttccactttcacaatcaattaattggtaacatggtaaaatacct
+1145495/1
CCCFFFFFHHHHHJJJIIIGIJJFJJJJIJIJBHIJJIJJFIHGIIIIII
@1145713/1
ctcaatgatttcctccttccaaaaaaatacagcaagtctggtaaatttat
+1145713/1
CCCFFFFFHHHHHJJJJJJJJJJJJJJJIJJJJJJJGGIJJGHIJJJJJJ
@3712952/1
gctggctttagtacatcgcctggagacatgactacacaaccatttggtat
+3712952/1
CCCFFFFFHHHFFHGIJIJJJJJJJJJJJJJJJJJIJJJJJJJJJJJHIG
@5748473/1
atatataagattacaattcttaacattttttctttaaacaaagaacattg
+5748473/1
CCCFFFFFHHHHHJJJJJJJJJJJJJJJJJJJJJJJJJJJJJJJIJJJJI
@4720141/1
gtctttcagtctcatccacattttatgtgctgctaacctcttggcaattt
+4720141/1
C@CFFFFFHHHGHJJIIJIGIJJJJJJJIJJIJJJJJJJJJJIIIGGIJJ
@4720432/1
ctttgactaaatactcctgaaggagtgatatcggtgtttttgagctcata
+4720432/1
CCCFFFFFHHHHHJJJJJJJJJJHHHHIJJJJIJCDGHIIJJIIJIJJJI
@5749941/1
gtttttgaaaaaattttggccaatagctgtgggttatatggtgattgatg
+5749941/1
@??DDFFFDFHGFIIGIIDECEEFIGIIIEHGIGCDFH@FHBDFHIIIII
@6774107/1
ctccactgaaccaaatcggctccttgaatgaatttttcattcctccatac
+6774107/1
CCCFFFFFGGHGHGGHIIJIIJJGIGIGFHGIEGIIJIIHJJIGIIJBHI
@110473/1
ctccactgaaccaaatcggctccttgaatgaatttttcattcctccatac
+110473/1
8??ADDDDFBBAB@G<CFEBE6FEIEEF9:?D9DDFI;GFIIEEB;BFBF
@7280071/1
cctcaaccgtacttctagcattagaagtttcttctccagctaaggctgta
+7280071/1
BCCFFFFFHHHHHJJJJJJJJJJJJJJIJJJJJJJJJJJJJJJJJJJJJJ
@3716091/1
ctcaaccattttatcggccaacatattactgacctcaaccgtacttctag
+3716091/1
CCCFFFFFHHHHHJJJJJJJJJJJJJJJJJIJJJJJJJJJJFHIJJJJJH
@7784837/1
tataagattacaattcttaacattttttctttaaacaaagaacattggat
+7784837/1
CCCFFFFFHHHHHJJJJJJIJJJJJJJJJJJJJJJJJJJJIJJJJJJJIJ
@6275352/1
gccagagcttggtacaattgtcgacactacctgtagcagtttgttatggt
+6275352/1
CCCFFFFFHHHHHIJJJJJJJJJJJJJJJJJJJIJJJJJIJJJIJIJIJD
@6275713/1
gtacgagtttgagcatcattcattttcttcattgtaacttggcccgcaac
+6275713/1
@@?DDDDDFDHHBGGFHEHHHHIJIEHBDGCFHIIJJJJJGDGIHGJJGG
@113118/1
gattttctaaagctttgaattcataagttggttgttttttaagtgcatgt
+113118/1
CCCFFFFFHHDHFJJJJBIHHHEHHCDIIIGIEIHIFHIHJJIBGG>B@?
@1146866/1
cttcattttcagctctggctattttagcatggaatgtgatctccaagttg
+1146866/1
<@@DDDDDDACFBGG>DC<BHDCAHHHHGHGG3CDGBF<<FG<3DHGHGG
@631261/1
actgttttcaccggaggaatttgtttgtgattttttattgtatcccaatc
+631261/1
CCCFFFFFHHHHHJIJJHJJJJJHIJJHIIJJJJJJJJJJJJJJJJJIJJ
@1147366/1
cactgattgatgtcccaatggtccacacctttgtcaccactatattcacc
+1147366/1
:::D=3D?:CCF:<<EB?A<A<3<<AFF<A9CCG@FBGIADGAFDGFII@
@4216897/1
aggagctgcgacaccatctgatgcctggtgcggaggctaccttgccgtag
+4216897/1
@@@DBBDD8::FH>E;FHDGHIGGGEGG9;9@FDHEHGIG7.=CGCH5=C
@4217073/1
ggctcacctccttccattgttctcaatgtaagacagcattgttgcaactt
+4217073/1
@CCFFFFFGHHHHJJIJIJHIJJJJIJIJJJJIIJJJJJJJJJJJJJJJJ
@1148484/1
ggtctctgctgttgctgttgttgctgaggctgctgtggtctctgctgttg
+1148484/1
CCBFFFFFHHHHHJJJJJJJJJJJJJJJJJJJJJJHIJIJIJJJJJJIII
@3716446/1
ctcagagctaccttggcagctgcta
+3716446/1
?@@DB3?DBFBF?<@CCFGFECAG4
@115164/1
gtcgtgagaagctgcaacggctgctatagatggaacgttgatctggtctg
+115164/1
@@@FFFFFHFHGHIJJJJJJJJJIIJGIIIJIIIIGGFHGGGIIEGCHGI
@7788293/1
gtacgagtttgagcatcattcattttcttcattgtaacttggcccgcaac
+7788293/1
B@@FFFFDDHHFHGIJJJIJIJJJJJJJJJHIJJJGGIJJJJJIIIJJII
@6776550/1
atttgctgtctttgtgtcttgcacgacctttggattgaatataagacctt
+6776550/1
CCCFFFFFHHHHHJJIHJJJJJJJJJJJGIJJJIJJIJIJJ<FIGIJJJJ
@7788473/1
ggcttctattagttcatctatattttttaaggaagtaagtgcaggggaac
+7788473/1
@@@FFFFFHHFHHIJJJJJJJJJJJJJJJJJJJIJIIJJIIJJJJJJJJJ
@4219617/1
gttctttttctattttcttggctttgagatacctacgcctatcagcccat
+4219617/1
CBBFFFFFHHHHHIJJJJJJIJJIIIJJJJJJJIJJGJJJJJJIJJJJJJ
@3718685/1
ttccaaaaaaatacagcaagtctggtaaatttatcgcaagg
+3718685/1
88?BAD?A:CDFF><D9F>9?1?B9C@A91:?B@>@D=:.B
@116183/1
ccacattccattccatgatttattaaacccgatgctagctttcttaaatc
+116183/1
C@@DFFFFHDHFDFIIJIIIJGIGEIIGGIIEGGGIHIEHGIJJJIJJIC
@634116/1
gttaaaggttttcgttgctcattgatatcccttatgtctaacacttcaca
+634116/1
@?@DADDDCDDDBGAACFD>HBECGIEDEGIE>CC>19???D?F<BF>DB
@4220300/1
gcacaacaaacacttggggagttaaatcaacatcagctgagatatactca
+4220300/1
CCCFFFFFHHHHHJGJJJIJIGHHIJGIJJIGIIJJGHHJJJJJGJJJJI
@634910/1
aacgtgtacacctggtaaagaggtgacaaagatagtaagttatttcttct
+634910/1
CCCFFFFFHHHHHJJFHIIIJJJFGHIJJIIIJJJHIIJFIJJJJJJJJJ
@3721051/1
gcagagaccacaacagcctcagcaacagcagagaccacagcagcc
+3721051/1
?<<BDBAB122AC:A3AEEFE?FFEE8?EE;DCC?DDBB8BB?/8
@7284084/1
ccactatctaaataaatagctgcagctaatgattcaaataagtctccaag
+7284084/1
CCCFFFFFHHFDHIJIGHGHHIIIJIGEHDHHIJJI?:?EFHFIGHHIIG
@3721429/1
ctctgctgttgctgttgttgctgaggctgctgtggtctctgctgttgctg
+3721429/1
CCCFFFFFHHHHHJHEIFHIIJJHHIGIJJGGFDDGGGGIIGGG@DHHBH
@6278679/1
ctctgctgttgctgttgttgctgaggctgctgtggtctctgctg
+6278679/1
@@@DDDDDFFBBFF<CCBFEEHI>BCG@FFB?CDCEGFFFCDFE
@6777624/1
ggtcattatgggcttctattagttcatctatattttttaaggaagtaagt
+6777624/1
@@=DDEFDHGGGABGHIIIIIHHHIIIIIIIEIIIIIIIIIIGGHFGGH?
@4222107/1
cctcacttgttttgtcataagttgtaacagtaagttcttttttttccttg
+4222107/1
CCCFFFFFHFHHHIFHIJJJJJJIHJJIJJJJJJHIGHIJJEHGGGGHJG
@7286544/1
gtgcttgtcttccacccttttttttgttcctttttgaattgaaatcacct
+7286544/1
@@@DDDD=DDHHDFHIGIIIGG@EA:FDEDBHGEHI??FFCFHIII;@CH
@7287435/1
ggtaggtgcagggtatgaaactgaacgtgtacacctggtaaagagatgac
+7287435/1
CCBFFFDEHHGHHCGHJIJJJJJJJJIJIIJJJJJJIJGIJJJIJJJJJJ
@2683251/1
ctgtcttcagcctcatgttataacattatgcagttcattacctaagatat
+2683251/1
CCCFFFFFGHHHHJJJIJJJJJJJJJJJJJJJJIJJJJJJIJJJJJJJJJ
@2683561/1
gacagtcttcaagcactgagttagaataccaacctgaatttcagcaattt
+2683561/1
CCCFFDFFHHHHHJJJJJJJIJJJJJJJJJJJJJJJJJJJJJJJJJJJJJ
@2683566/1
gccaataattgttctttcatgatactctcaagatccctgattacttcttc
+2683566/1
C@@DDFFFHHFFFAHIIGHIBHIIGIIEHDGGCHGHIIIEHIIIIIIIIG
@2684008/1
tttgaattgaaatcacctgctccaggtaatggaaaatcctgaggagcatg
+2684008/1
CCCFFFFFHHHHHJJJJJJJJJJJJJHHIJJJJJJJJJJJJJJJJJJJJJ
@117044/1
ctggttgtatatactcctaacttttaagtttttaaatcttttatgaatcc
+117044/1
CCCFFFFFHHHHHJJJJJJJJJJJJJJJIJJJJJJJJJJJJJJJJJJJJJ
@7790099/1
gtgaaagatcctcttcttcaaatccagaattaaaagcttcttttccaatt
+7790099/1
CB@FFFFFHHHHHHIIJJIJIIJJJIJIIJJJIGGJEIIJJIIJGGJIHJ
@6279936/1
cctctatcaggtaagacaacaatcacaagttttacttcttctttaagaca
+6279936/1
BCCFFFFFHHHHFJJJJJJJJJJJJJJIIHHJJIJJJJJJJJJJIIJIJI
@2684814/1
gtgtcggaatacaaggcaggaaatggtgaactgcctttcatgaggaaggc
+2684814/1
CCCFFFFFHHHHHJJJJJJIJJIJJJHIJJJJJJJJJJJJJJJJJIJJJI
@6280347/1
cctgggtttaaaatcttcaataacattactcatttctgataggttctgca
+6280347/1
@C@FFFADFFFBFIEFHGHCGIFGGID9AFHICBGBEHI@DFDHHGGGHI
@6280425/1
cactgctttcatcttcagaagaactggtagaagaactgctgtaataacga
+6280425/1
@?@F?DFFDHHHGIIIIIIGGFDEHGGEEHHEIGEFHEAFHHIGCGHGIC
@638390/1
gtcgtgcatggtttaagaaagaccaaaggtttctgttgagctagtcattt
+638390/1
CCCFFFFFHHHHHJJJJJJJJJJJJJJJJHIJJJJJJJJJJJJJJJJJJJ
@4727468/1
tctgaaggttgtattgttctggtattatgagtgttacttctcatcctagg
+4727468/1
;@@DDDDDCFFFDGIDFB@EH<HGHIEHAHGC9CFEDHEFDHGBCAFHGI
@3725916/1
cttggctttgccgcttgttgctgtacttgaggctgagatgaaggtggtct
+3725916/1
CCCFFFFFHHHHGJJJJJJJJIJFIIIIJGIIJJJIJJGJJIIJBGGHIH
@5234488/1
ttagacattactaccaatactttaagagcatttattgcagcttctttctg
+5234488/1
CCCFFFFFHHHHHJJJJJJJJIJIGJGJIGIJJIJJJIGJJJJJIIJJJI
@1156174/1
caggtagtaagtgatcattaagttcgccgatcttgtacaacattttacat
+1156174/1
BCCFDEFDHHHHHJJJJJJJJJIJJJJJJJJJJJJIJJJJJJJJJJJJJI
@3727578/1
cttcacactcatcaagaacttggtaaactcttagatcttcattttgttgc
+3727578/1
C@CFDFFEHHHHHIJGGGIIJIJIJIJJIIHIGBDHIJJIIJIJJJGIII
@5236048/1
cttcttctatcacatcggaggcaaccaatatgttcgtctcacccatgtta
+5236048/1
C@CFFFFFFHFHFGEGBHC1?FDGIIIGIIICHHIH6BFHGHIEHCHEGH
@2686024/1
gtggaagtaagtggtctttcatttaatgttttttgaaaagcctcacttgt
+2686024/1
CBBFFFFFGHHHHJHIJJJJJJJJJJJJIJJJJJJJJJJJJJJJJJJJJH
@7791089/1
gcctcatgttataacattatgcagttcattacctaagatatttgttatga
+7791089/1
?;@B=D?DADDDBH?GBFHGGEGHCHBHH@CEHHGIG@GIIDE@B?FFGH
@6282996/1
catggaatgtgatctccaagttgtgaatcaatttcaggatacgatctggt
+6282996/1
@@@D<DD;DH><FHI>?CF@E<@3<C4CHDBFEHFHEGGHIBF?3:?B99
@639633/1
ctcttgttttgcttctttttttgacctacccttgccgatagcaataaggc
+639633/1
CCCFFFFDHHDHDGEHIJJIJJIGGBGGHGIIJIGGGGHIJEHJFIHI@E
@1670841/1
agatggttttggagaattatcaaagagaattattgaattcaatatagcaa
+1670841/1
CCCFFFDBBHFHHJJIIJJJIIFIJJIJIJIJICGGIJJJJJJJJJJJJI
@1671355/1
ccctagcacggaaagcagcgagatgagcataataggtaggtgcagggtat
+1671355/1
CCCFFFFFHHHHHJJIJJIJIJIGIIJIIJIJJIHJDHIIFHIJJGI=FH
@5757094/1
cttggcccgcaacaattgtacacaactccataggaagcgccaaaggcttc
+5757094/1
CCCFFFFFHHGHHJJJJJJJJJJJJJJJJJJJJJJJJIJJJJJJJJJJJI
@6783733/1
ctccaaacaatcttttcagcacttatccaatgagcaacgacttcactcgt
+6783733/1
CCCFAEF?FDHDHGIIIGIIIIIIIIIIIGIIEDADFHGEHEHIIIIGIG
@3206100/1
ggctaatatggattgcgaccattactttgtggtccaaaatcagagctaca
+3206100/1
CCCFFFFFHHHHHJJJJJJJJJJIJJJJJGIJFHIJJJJJJJJJJJJJJJ
@4730163/1
cagcagagaccacaacagcctcagcaacagcagagaccacagcagcctca
+4730163/1
C@CFFFFFGHHHHJJJIJJJJJJJJJJJGIJJJJJIJCHIJJJIJJJJJI
@1157937/1
tagcatttggaggactgtcagatggttttggagaattatcaaagagaatt
+1157937/1
CCCFFFFFHHHHHJJJJJJJJJIJJHHIJJJJJJJJJJJJJIJJJJJJJJ
@4227820/1
cttctattagttcatctatattttttaaggaagtaagtgcaggggaacga
+4227820/1
@@@DD?DD?BCFFEFEFE:AFFCEHIEIFFECECED<DFFFBC@:FDFEF
@4730984/1
tatttcttctaaattctgctctgataaattagaatcatcccatagcaaat
+4730984/1
CCCFFFFFHHGHHJJJJJJJJJJJJJJJIJJJJJJJJJJJJJJJJJIJII
@2687999/1
cgattatttttcctttgatgctgctcaatttaccttcatccttgttttca
+2687999/1
;;@DDBDDF4?DFIE<@FB<<A?FGIIAHHFH@<EGEAB?FBGFIIABFC
@3729792/1
gcttgcaagaggtaacttctgtcttgaaatctgta
+3729792/1
?;=?=:=B::D;2AFBGEE@?A?FH<:<22<C<::
@1672661/1
ctgtattataacatgacctaagagttttattaaagttggatcattagcag
+1672661/1
BCCDFFFFHGHHHGIGGGIIJJIH<CHIIIIIFIJBGIIIGIJGIIJJJJ
@6786555/1
gtgtccacaagaaaaaaggttcttttacccccttcagaatataatagttt
+6786555/1
CCCFFFFFHHHHHJJJJJJDHIJJJJHJJJJJJJJJJHIIJJJJIIGFIJ
@4731726/1
cctttgttgctgctgtggtggttcttgcctttg
+4731726/1
@<@DDDDD:4C?:E:C?:3<<<CH<FEAEBF<:
@7294465/1
ctggctattttagcatggaatgtaatctccaagttgtgaatcaatttcag
+7294465/1
CCCFFFFFHHHHHJJJJJJJJJHJJJJJJJJJJIJJIIJJJJJJJJJJJJ
@123736/1
cttcagtcacccgattctatttcttggtcatcagtttgagatactgtaat
+123736/1
CCCFFFFFHHHHHIJJJJJJJJHIJJJJJJJJJJJJJJJJJJJJJJIJJJ
@7796538/1
gttgaggctgctgtggtctctgctgttgctgttgttgctgaggctgctgt
+7796538/1
BBBFFFFFHHHHHIIJHIJIJJJJIIJIIJJIIJHJJIIJGIIIIIGHJA
@3209137/1
attccaagtagagaaaatgatgaagacccccttctccacagacaaatgat
+3209137/1
@CCFFFFFCFHHHHIJJJJJJJJJJJJIIJJJJJJJJJJJJJIJJJJIJI
@3732522/1
ctctttcattatcgtaaattgtcacggtctcaacaagttccgttttttgg
+3732522/1
@@@DFDDFBFDHHDEGGB<EBCFCHGECFGGHIIB9??FHHIFIIFEG@0
@644125/1
cctataagaacaatgagtgagagcttgcaagaggtaacttctgtcttgaa
+644125/1
CCCFFFFFHHHHHJJJJHHIJIJIJJJJJJJJJJGHJJJJJJJJJJJJJJ
@644222/1
ccggaaagaacctagtgtgatggcgtttctgtaccactataaatgtaatc
+644222/1
@C@?DDD?DHFDFH><A<AF?CBGG?EDFIB:DHGCBHIGHGGICGHHHG
@644325/1
gtggttgttgcctctgttgctgctgaggctgttgttgccactgctgctgc
+644325/1
BBBFDDFFHHHHHJJJIJJJJJJJJJJJJJJIIIIJIJJJJJJJJJJJJJ
@1675866/1
gttgctgtttacaccaacgataaaatcaggctttatgtttttgtattctt
+1675866/1
BBBFFFFFHHHHHJIJJJJJJIJJJJJJJIIIJJJJJIIJJJJGHJJJJJ
@3732888/1
ctgggaacaagaatgctgttaatgcctccaagcttaacattgattttaag
+3732888/1
CCCFFFFFHHHHHJJJJJJJJJJJJJJJJJJJJIJJJJJJJJJJJJJJJJ
@3733444/1
gtcatcagtttgagatactgtaatgcattgtaggccgcacatgtttgtgc
+3733444/1
CBCFFFFFHHHHGJJJJJJJJJJJJJJJJJIIJJJJJJIJJJJJJJJIJJ
@5759893/1
taatgatatcagtcagcttacaagccttagtaagcataaatttatggaag
+5759893/1
CCCFFFFFHHHHHIIJJJJJJJJIJJJJJJJJJJJJJJJJJJJJJIJJJJ
@3733830/1
gaccatcaatcatcccttttctatgctacttttttccaattccaaattct
+3733830/1
?=@DDDFFHHHHHJJJJJJJJJJJJJJJJJJJJJJJJJJJJJJJJJJJJJ
@6288845/1
cccttttctatgctacttttttccaattccaaattctaatcatgggtcgg
+6288845/1
@C@FFDFFGHHFHIJGIIJJJIJGHIIIGIGC<GGDIGHGA@BDBH??FG
@6288954/1
cattagcagagctcgctactaaggccttcaagatagaacccaattctggc
+6288954/1
@CCFFFFFHHHHHJJIJIIJIIEIIEHJIJEHJJGEGHIGIJEHIJJJIJ
@5761218/1
ttcacaatcaattaattggtaacatggtaaaataccttctttgactaaat
+5761218/1
CCCFFFFFHHHHHJJJJJJHIJJJJJJHIJJIJJJJJJIJJJJJJIJJII
@5762024/1
gatatatttttgcacctgttataaatgtaggaagttatcaagaaatctaa
+5762024/1
CCCFFFFFHHHHHJJJJJIJIJJJJJJJGIJIJJHGIJJJJJJIJJJJJJ
@1677794/1
gtcagattgtagttaagcatggacaaggactgcatcttcttattatatca
+1677794/1
CCCFFFDFGHHGHJIIJIJJJGHGGIJJIJJJCHHJJJIIJHIJIJJJJD
@646530/1
cctaggcaaggtacagcctcaccacctcaaccgaacacttctaggttaca
+646530/1
CCCFFFFFHHHFHJJJIJJJJJJJJJJJJJJJJJJJJJJJJJJJJHIJJI
@5242066/1
ataataatgcctcagagctaccttggcagctgctaattttgct
+5242066/1
1=?D;=4D4A3AAC>3E:C9EFHEB;BDGFCCF94:CF4?4?4
@7298191/1
ctcaatgatttcctccttccaaaaaaatacagcaagtctggtaaatttat
+7298191/1
CCCFFFFFHHHHHJJJJJJJIJJJJJJJJJJJIJJJHIJJJGHIJJJJJJ
@5242418/1
gatattttgggttcccatcactgacattactttgatccttgtcaagctgg
+5242418/1
CCCFFFFFGDFHHGIGIJJGIJIGIJIJJJJJIJJIJIJJIHIGIJJJJJ
@1165252/1
cttttttttccttgactatgtttgatgacatatcaataacattctcctca
+1165252/1
CCCFFFFFHHHHHJJJJJJJJJJJJJJJJJJJJJIJJJJJJJJJJJJJJJ
@1165590/1
agcttatgttgctacaatgtttagtgatatatttaatataaacactagaa
+1165590/1
@B@FFFFFHHGHHJJJIIJIJJJJFHGIJIIIJJJJJJJJIJJJJJJJJJ
@6290243/1
agctcccaattctttggtgataagaactatttctttaagaatattttgga
+6290243/1
CCCFFFFFFHHGHJJJF:CHGHIIIIGHJJJJJJJJJGIGEHGIIJJJIG
@4736328/1
gcatactttatcgtaacggtcatttctttttcttgatctctttcattatc
+4736328/1
8??DADDDE?<A:AEEEA?3<1<CE4CFEDEA<@D<?C??DDDE9??9?D
@2694417/1
ccgatgctagctttcttaaatctggttctctaatcatctgattagtagta
+2694417/1
@@@F?DABFDDHFEGDBGHHAFHDHC>EHBEG>FHGIIIGEEBFDFGG:B
@3737295/1
ggtacacaattcaggcactaatgtctcttcaaaatcttcttcatcacgtc
+3737295/1
@C@FFFFFFHHHHIJJIIIJJJJIJJIJJJJJJJJJIGIJJJJJJJJJHI
@3737925/1
agaacaatgagtgagagcttgcaagaggtaacttctgtcttgaaatctgt
+3737925/1
CCCFFFFFHHHHHJJGIJJJJJJJJJJJFHGJJJJJJJJJJJJJJJJJJB
@5245132/1
tctaggaccagtttgcaaagggaagcgagcttgctgttgttgctgctgct
+5245132/1
;@@DDABBDHFFHGIIIIEEHGGG@DE;GDGGHIIGHCH??BFG>BGHIF
@5246152/1
gtccgactgatgatttgaggttcttgtggaattgtgacactttgatgttg
+5246152/1
@CCFFFFFHHGHHJJJJIGIFGIJJFEGIJIJJGGIJIJIJGJG@HHIIG
@127921/1
cccggtcctggtccagattcctgttgtggaccagcttgtgcttgtcttcc
+127921/1
@@@DBDFDHFHHHIJJHGIJIJCHGIGFIJGCGHGGGCFHIJIJJIJJFI
@128007/1
acctgttctaacttaaagctgactttagtacatcgcctggagacatgact
+128007/1
CCCFFFFFHHHHHJJJJJJJJJJJJJJJHEHHIIJJJJJJJJJJJJJJJJ
@2185504/1
cacgatttcggcagcttttacctcattttcactcagaagaaataatatct
+2185504/1
CCCFFFFFHHDHHGHIIJJGIJIJJJIJEHJGGIGIHIGIJGJJIEHHGI
@129238/1
gctggttgccttaaaacaatgtcaagagcttggattgcctcctgcggacc
+129238/1
@C@DDFFFGHHFHEFDFGEHGIIIIGHIGIIIIIDGEGHIIIICHIIFGI
@650907/1
ccgggttgttgcctaacaggaggtgcactggttacaggagatactggttg
+650907/1
CCCFFDFFHHHHHJJJJJJJIJJCFHJJJJJIJJJJJJJJJJJJJJJHIJ
@2186882/1
ggtaagtgaatttcgagcatgatcaggattggttccaaaattttctctat
+2186882/1
@@?DDFDEHHHHHJJJJJJJJJJJJJJJJJJJEHIJIJJJJJJJJJJJJJ
@5246801/1
gttgttgttgaggttgattagaagcccctgcttctccaggttgtctacca
+5246801/1
CCCFFFFFHGHHHFHIIIJJJIIIJJJJJJIIJJJJJJJI?FHFDH<DD8
@1680302/1
cactgattgatgtcccaatggtccacacctttgtcaccactatattcacc
+1680302/1
@@@DDDDD<DHFHIGBE@GGAFHGGII=F;FBDFBGHIGGHEHI<BBAFF
@1169429/1
atcttttttaggatcagggatatctttcagttcttcaacaaaattatctt
+1169429/1
@@@DADFFHHHHGIIGDFGICHHGGHIGIIGH@FCEIIIGIIEHGHGGGI
@5767081/1
tcccaatcaattatgatactgtctccttcaacaatcgtcggtacaatgta
+5767081/1
??@;;ABBD>FFDF@GGGIECFIHA9EE<AE9AFHHEGG6?:BD>FE9?9
@5249234/1
atttctttttcttgatctctttcattatcgtaaattgtcacggtctcaac
+5249234/1
?@@DDBDDFFBFF@EHG@EHEEFDHHGIGIGBGGHIIHIDE60?FHIHII
@653310/1
ctggaagaaaccataccaaaggtcaagaccataaccaagatcaattactc
+653310/1
CCCFDFFFGHHHHGGJIJIIJJFGGIIJJJIIJGHEHIJIJJIJHIIIIH
@7304339/1
ttttttttcctttcaagaatatactcccgtgtgatatgatatgggttgct
+7304339/1
@@@DDDDDH?FFDHIGGIEIAF@GBCFCBB?DBHG<FHGCDGB@FGGA2C
@2188303/1
gagtaaaacgtaagtggaagcataagctcccaattctttggtgataagaa
+2188303/1
@@?DDDDDHDHHFEHGG@EFAEFHHGEGFEFGIGHIFEGIF:BDHIIIHI
@5768456/1
ctcatttctgataggttctgcaatttccaagaaactttacttttcacaaa
+5768456/1
@@@DDDDDD?BBF?FAEHGIGHHEGIHGEHCDHICGEHEHEAGIEEHC@G
@7305259/1
tggtaattggagcggcttgtctaacttgaccaacggtaaaagcaggagg
+7305259/1
@@@DDDDDHHHHHIIIII@C<E@GGEHBBFH<DD@F7BFHI8;B@G;@E
@6796552/1
attggatctagataataatgcctcagagctaccttggcagctgctaattt
+6796552/1
@@@DF<:BACDDDHIIIIGEGIIIGGI>GDHIEHIGCCHEHEHGFHEIII
@132965/1
ccaagatcaattactctaccaggtggaggtgaaaagaatgatcttccaac
+132965/1
C@BFFFFFHGHHHJJJJJJJGIJFHIFHI@EHIJJJJIJJJJJJJIJJJJ
@4741184/1
tgtccttctgacacaccatctctgtaaaagaggatagcttgaggcttata
+4741184/1
CCCFFFFFHHHGGJJJGGIIIGIJHIJJJJIJGEHHIIHJJGIIJIJIJJ
@6798448/1
ctctgtcgaacagcttccacagcttgtctgtaattgcgataaggtttttc
+6798448/1
@@@FFDDFHFB?FEHGEGHGEHEGIIIJJEH@EGIIGGEGFGHG9BDHFF
@6299493/1
gtgtaatcactgctgaggcttgaacaagcccttctgatagcctgcaattc
+6299493/1
B@BFFFFFHHHHHJJJJJJJJJIJJJJJJJJJJJJJJJJJJJJJJIJJJJ
@6299581/1
tgaagaactgaaagcagatctaaatttctcaaatttctttctatatccat
+6299581/1
CCCFFFFFHHHHGJJJJFHIIF<<CJIIHIGIAEHHHGJJJJJJJJJJJJ
@4240563/1
gttgccactgctgttgttgaggctgctgtggtctctgctgttgctgttgt
+4240563/1
CCCFFFFFHHHHHIJJIJJJJJJJJJJJEHIGGGGIIIJJGIJIJIIJIH
@6300372/1
gcaggatgacacttaggtcgtgcatggtttaagaaagaccaaaggtttct
+6300372/1
@@@DDDDDHFHHHGGHI4CG:FGBHFGCGHGIEDHEGIIIIGBGI@BFGI
@2190716/1
ctccaatcgcattccctttcacactagggacatgaggtgaaattattggt
+2190716/1
CCCFFFFFHHHHHJJJJJJJJJJJJJJJJJIIJJJJJIIJIJJJJJJJJD
@6300735/1
gtgcagggtatgaaactgaacgtgtacacctggtaaagaggtgacaa
+6300735/1
@BCFFFFFCFHHGJJJJJJJJJFHHIJJIJJJJFHJJIIJJDGHIIJ
@3745394/1
tgatgatttgaggttcttgtggaattgtgacactttgatgttgtaaggtg
+3745394/1
CC@FFDFFHHHHHEHIJJJJJIIIJJJHIEIJJJJJJIJJIJJJJJJJFI
@1684927/1
gcagcttctttctgtgcatcatttttagattttcctgcaccgatgcaatt
+1684927/1
@CBFFFFFHHHHHJIJIJJJJJJJIJIJIJJJJJJJJJIJJIGIJJJJJJ
@7308592/1
ctgcgatctttgccatagcatagttcctgctttagggtttcttccgctaa
+7308592/1
@@CDDDBDBHHHHJJJIIGHIIJJJIJJIIJJJIIIJCHIFFHIJJJJJI
@6799593/1
agtatgcaaatattgtggaccatcactttttacatttaaagcatctcctt
+6799593/1
?@:=A?DDBFBFHIEHGGFEEGHGGGHGHIGBD<?CGF?BDB;?DG@FDH
@7309624/1
cacccaatgtttctagcctttcataattcataacgtcattagcagagctc
+7309624/1
CCCFFFFFGFHGHIIGEHIIGIJJCIJHIIJJJJIHIEIJJJIJJJJGII
@4242261/1
cattcagtagcatcgtgatacgatgtaatattgaaggcaataaagtaacc
+4242261/1
=??DADDDHBHFHGII@:F@?;GHAHIIGIEHIIIBDHBBFE@@GIGIGI
@4242946/1
acctaagagttttattaaagttggatcattagcagaaatcctcattcttt
+4242946/1
@CCFDDDDHHGHHHGHGFGHFIIC<CA?EEDCH@D@DEGCHH<CDFDFGG
@7810384/1
ctccactgaaccaaatcggctccttgaatgaatttttcattcctccatac
+7810384/1
;@@DDDDD>ABBDDHEDEA6FG=CG<EE<<?<FEHGHHGIGFCGGH>@E9
@137110/1
ctccactgaaccaaatcggctccttgaatgaatttttcattcctccatac
+137110/1
CCCFFFFFHHHHHJJJIJJJJJJJJJIJHIJIJIJJJJJJJIIIJJJJJI
@7810693/1
cttggacaagttgttatattagtcactttatatgttcttttaacactctt
+7810693/1
@CCFFFFFFHHDFIIJJJJIIIJJJJJIIIJGIIFHHIIJJJIGIGIJJJ
@659782/1
tgagttagaataccaacctgaatttcagcaattttcttaatggatgcata
+659782/1
=@@D:;DDF??FD<?EHEGIIAHDDFHG>BEHGHIDIIB@DEIGEHHHGI
@5257148/1
cttcatttaaaaccgctgtgtctctttctttttttgttagactgatttga
+5257148/1
BCCFFFFFHHHGHJJJJJIJIIJJJJJJJJJJJJJJJJJIJJJJIJJJJG
@5775724/1
cttgttgttttagggtaatcaaattttatgacaaaattgcaattctttac
+5775724/1
@CCBDDDDHHHHHIIEFHEIIIIDH@HHIHIIIIIIGIBDFBHGHIIIII
@5258988/1
gggtcgtgagaagctgcaacggctgctatagatggaacgttgatctggtc
+5258988/1
B@BBDDDDFHHHHJJJJJIJJIIJJJJIJFIGIJIIGGJHIIJJIJIGFG
@2194441/1
ctccaagttgtgaatcaatttcaggatacgatctggtttacaattagaat
+2194441/1
@@@BBBEADDFHBEFHHIGEICHHII>DFH?EGHIIGGIGCHEHIIGGCG
@3222536/1
gtttccttatcagtaatctcgaatctattatctcttggacaagttgttat
+3222536/1
CCCFFFFFFHFHHGIJJIHIIJIIIIJJJIIGGIJJGIJJIGGFGHHGIG
@1688669/1
gcttgatactccctgggtttaaaatcttcaataacattactcatttctga
+1688669/1
CCCFFFFFGHHHHJIJJGHIHHIGIHIJJJJIJJJJGIJJJJJJJJIIJJ
@1688916/1
ctcagagctaccttggcagctgctaattttgcttggtgtttgttttctcc
+1688916/1
@@@DBABDD?F?3AFEG<DFEBGA@HHGEH?@CGHIIIICCGBH@GCHCG
@4745224/1
tcaggattgatagatacatcataatgatgaataaccatattcttattctt
+4745224/1
?;@BB3=DD3AFD><CEE>CAIFEH<FDHEFH<9AA?FCEGFFFEECFAG
@6303618/1
gcctataagaacaatgagtgagagcttgcaagaggtaacttctgtcttga
+6303618/1
C@@FFFFFHHHHGGGIJIBHIEEHGIIJIGEGIJJGIJJIIJJJIIIJII
@3748795/1
ccactataaatgtaatcggtggtgtgtaatcactgctgaggcttgaacaa
+3748795/1
CCCFFFFFHHHGHIJJJJJGHIGHHIHJIJJJJJJJJJGIJJJJJJJJII
@3224270/1
cctccttccaaaaaaatacagcaagtctggtaaatttatcgcaaggtaat
+3224270/1
@;@D=DD>CDB?D@AGFGAHB@EGHDG??9?BFBFFB?BGG?6?6<F488
@1179865/1
ctccttcttctttttttctagtttcctcctcatcaagagcacggcgatac
+1179865/1
CC@FFFDFHBHHHJIJJIJGIIIIFBHEFHHFDDDEHADGGHGIGGJGFF
@7813182/1
cactgttcctggctgagagtaattcgtcgcgcattctgttgtatatttat
+7813182/1
CCCFFFFFHHHHHJJIJJJEHHIJJJJJJJJJJJJJJJIJJIIJJJJJJJ
@7813410/1
gtccctcttctggaaagcagctcttgcagcattgacactggcgttttggt
+7813410/1
CCCFFFFFHHHHHJJJJJJJJJJJJJJJJJJJJJJJJJJJJJJJJJJJJG
@6305465/1
tccatgatttattaaacccgatgctagctttcttaaatctggttctctaa
+6305465/1
CC@FFFFFHGFHHFBFGIIIGDFAHGFDH@HBBHHGGGIGGIDGHIEIEF
@7813536/1
ctgagaactacgagtcagattgcaagttgagtgtaaaatcgataagttaa
+7813536/1
CCCFFFFFHHHHHJGIJJJJJJJJJJHGJJJHHHIIIJJJJJJJJJIJJJ
@2196340/1
cagaattttcgtttggagcaaatacaatgtatttgctgtctttgtgtctt
+2196340/1
@@@DDDDDH>FFHHIIGHIF;?HBHHIIIFGIIII@CHEGIEIGFHFHHF
@6803287/1
cttggcaacaaacagttgttttttcctgatatagctctaacttcaattaa
+6803287/1
CCCFFFFFHFHHHIGFHHHHGIJJJIIIJJIJJJIJIIJJJJJJJJJJII
@7814848/1
gtcattagcagagctcgctactaaggccttcaagatagaacccaattctg
+7814848/1
CCCFFFFFHHHHHJIJJJJJJJJJJJJJJJJIJJJJJJJJJJJJJJJJJJ
@7815151/1
cttctattagttcatctatattttttaaggaag
+7815151/1
@@@DDDAD2==AFHGGEDEHCFIFFDHIE@9:?
@1180021/1
gtctcaacaagttccgttttttggagaggcaactcaggataactatagag
+1180021/1
CCCFFFFFHHHHHJJIGHIJJJJJJJHHJJJJJJJJJJJJJJJJJJJJJJ
@5263333/1
cttcaatggttgctgctaaatcttcaagtacatagtacataactttagct
+5263333/1
@@<DDDDDAACFBEFG<?FGICFHDH>E2A9A4<CBBBEC?FE@CFB?F4
@7312750/1
gcttctgtaaaacgccaataattgttctttcatgatactctcaagatccc
+7312750/1
CCCFFFFDHHHHHIJJJJIJJJJJIJJJJJJJJJJJJJJJJJJJJIJJJJ
@7312844/1
gtctggagctggatgagtgacatcagcgccaacaacaatgacaggttttt
+7312844/1
@@@DDDDDDHFB>FGB@FE@BBFFHICAE?FGBHEHGIIGDAHHGGBBFH
@1180987/1
gtggaatttttgcattttttataacttctttaat
+1180987/1
?@@?7DDDDFBADEFFG?EFGG>DFFGDCHHI??
@1692122/1
ctcccctctggtatccaaaggcactgttttcaccggaggaatttgtttgt
+1692122/1
CCCFFFFFHHGFHIJJIDIIIJJIJJJJIJJIJJJIDFGDGHHJJIJJJG
@2198644/1
ctttaaagtaaacagcaacagtatataaacgagtgttagttggacccatg
+2198644/1
CCCFFFDFHHGHGJGIJGGIIIEGIJJJHIGIGIIHIIIIIJJIEIJJIG
@7314403/1
gtgtttttgagctcatacttaatccaatgacat
+7314403/1
?@@B::=BAFBFDFIB@GECHFI<<FFIDIEEF
@4247975/1
caacaacacagttgtcggcagctgggaatcctttgtgagccacatcaatg
+4247975/1
???DDDBDAD3CDBADE<@A@@E9;DDBDCDEEED?DDEEDDDIEEIEIC
@3752734/1
cttatcagtaatctcgaatctattatctcttggacaagttgttatattag
+3752734/1
CCCFFFFFHHHGHJIJJJJJJJJJJIJJJJJJIJJJJJIIIIJJJJJJJI
@3226633/1
tggaatttcataaacaactttcaaatccttaatatacgcaacaaagcttt
+3226633/1
?@@?DAD?DDHB?:<AACFHGIBFHGHGHABHEGGEHEB=D@DH??3B?9
@4748925/1
cgttcataaggtctcatttgaaaacgtggatctccaaggtctccttgaac
+4748925/1
@@@DDEFFHDHCFHIIJIJJJIGIJJIIGEIIIGIGGIIIIJJJJIGIJJ
@5266213/1
ggagtattcttggaaacaattttataattattggatatattcataccaca
+5266213/1
@CCFDFFFHHHHHJJIJJIJJIJJJJJJJJJJJJJJJJJJJJJJJJJJJJ
@4749848/1
cggaggaatttgtttgtgattttttattgtatcccaatcaattatgatac
+4749848/1
@CCDFFDFHHHHHJJJIIIJJJJJJJJJJJJJJJJJJJJJJJJJJJJJJJ
@7315758/1
atggagtttgacctctaggaccagtttgcaaagggaagcgagcttgctgt
+7315758/1
CCCFFFFFHHHHHJJJJJJJJJJJJJJJJJIJJJIIJJJJIJJJJJIJJG
@6308344/1
cagcgagatgagcataataggtaggtgcagggtatgaaactgaacgtgta
+6308344/1
CCCFFFFFHHHHHJJJJJJJJHHIJFHIIJIIDGHJJIJJJJIJJJHJJI
@141892/1
tctaacttcaattaatttctgatttttattaacaatagattggttgtaac
+141892/1
??@DFDDDDFFHHGGHAHDEE@BE@HIEHD@CBB<FHEE?CDA?DD?DD@
@4750686/1
ctctaattgtaaaaatgttatccatttttgggttaataacgccaacaaat
+4750686/1
CCCFFFFFHHHHHJJJJIJJJJJJJJJJJJJJGHIJIJJJJJJJJJIJJJ
@667226/1
cttctaacctgttcttcttgaagttggttcagctgtagtctgtctgcatc
+667226/1
?<?DDDEFHDHDBFEBGEDGGD@3AF@2<CHH@FFEHGDGEE@AFH<FDH
@7316315/1
ctgataaattagaatcatcccatagcaaatggtatttggtaggacgtgct
+7316315/1
CCCFFFFFHHHGFIJJJIGGIEIJIIJJJIJJCHHIIIIIIIIGIGGHJG
@1693381/1
ctctcttgacagccctatacctatttacatgcctagacttgtgcaccagc
+1693381/1
@@@FDDFAAFFHGJFIHGFHHJHGIIEII@EFFHIDHHE@>FDHIEEGEH
@5779278/1
cttctaaattctgctctgataaattagaatcatcccatagcaaatggtat
+5779278/1
CCCFFFFFHHHHHJJJJJJJJJJIJJJIJJIJIJJJIJJJJJJIJJIBGH
@7818691/1
tgctgctgtggtggttcttgcctttgcagctgttgtggtggttgttgcct
+7818691/1
@@@DDDDDHAFC:B8EACHFIEHGEGH<?EHGGGICFG:?F?D67?DGGB
@2707334/1
cttgtttcttttctttaacatttctcacagaacggttgccatatagcctt
+2707334/1
@@CFDDFFHHHHHIJIGIJJIJJJGIIJIJIIJJJJJJIICGHJGIJJII
@143216/1
gtctttcagtctcatccacattttatgtgctgctaacctcttggcaattt
+143216/1
CCCFFFFFHHHHHJJJJJJJJJJJJJJGJJJJJJJJJJJJJJJJJJJJJJ
@1694370/1
gccaatagctgtgggttatatggtgattgatgccattcaactttgcatta
+1694370/1
CCCFFFFFHHHHHJJHHIJIJJJHIJJJJJJJJJJJJJJJJJJJJJJJJJ
@4248907/1
gcaccttcaacaccacactcctcaaggtacacccctataagggcttcgat
+4248907/1
CCCFFFFFHHHHHJJJJJJJJJJJJJJFEGHIJJJJJJJJJJJJJJJJJJ
@4249453/1
cagtaggtaaaaagattattgtattttcttttagaactctttcaaagagt
+4249453/1
CCCFFFFDHHHHGJIIJIJJJJJJIJJJJJJJJIGGGIIJIJJJIIEFIH
@1184459/1
gccacattccattccatgatttattaaacccgatgctagctttcttaaat
+1184459/1
@@<DADDDD?DFFI<GFB@DFF@<FHIIE:AFAGFEII9DBFE<@DF??F
@1695249/1
ctcttcttcaaatccagaattaaaagcttcttttccaattggttctaaat
+1695249/1
?@@ADFDDHDDFHIIGG@:CFEFGHEGHGBHEHEGHB<GGGG?DDFDHEE
@1696374/1
ctcttgttttgcttctttttttgacctacccttgccgatagcaataaggc
+1696374/1
@@@ADD==C>FHBHAFH<CBEBH?GFHHEBBBBGIC<@0;FDHGHA@;A@
@2204078/1
cgattggaaaaataatcagaatatgaatggtattgctctgcagggaacgg
+2204078/1
@@@DD?DAFDHFFIGGH@EDGHEIGBHHHGDAHIEHHGIGG@HIIGCBAH
@4251982/1
ctgtagtatgtttacaaatgttgcagcattaagtcttctctgcactgtga
+4251982/1
CCCFFFDEHHHHHJJJJJJJJJJJIJJIJJJJJHIJJJJJJJJJJJJIJI
@6309765/1
ctatattctcgtcagttttaatgcttccaacacgttgaactaaacttgga
+6309765/1
@C@FFDFFFGDHFGIHHIIIIBHHIIIJJIIGHJIIDHDGGIGIJGGIIG
@2708707/1
cagaagaaataatatctcagcaccaattttatgatttctcttctcttggt
+2708707/1
CCCFFFFFHHHHHJJJJJJJJJJJJJJJJJJJJJJJJJJJJJJJJJJJJ?
@3757554/1
ctgtttcatccgcaattttctggcggagctcttcagcatttagcagcatc
+3757554/1
CCCDFFFFHHHHHJJJJJJJJJJJJJJJJJJJJJJJJJJJJJJJJJJJJJ
@1699538/1
ctcaaggtacacccctataagggcttcgatagaatctgcaacaactttgt
+1699538/1
CCCFFFFDADFFHIJJJJJIJJJJJJJJJJJJIJJJJAHGJJIJJIJJJI
@148560/1
cttcattgtaacttggcccgcaacaattgtacacaactccataggaagcg
+148560/1
CCCFFFFFHHHHHJJJJJJJJJIJJJJJIJJJJJJIJJJJIIJFIGIJII
@4752791/1
gtgaaaagaatgatcttccaactgtcacaaacctgttagcagctggttgc
+4752791/1
CBCFFFFFHHHHHJJJJJJJJJJJIJJJJJJJJJJJJJJJJJJIJIHIJI
@5783306/1
ggtctttcatttaatgttttttgaaaagcctcacttgttttgtcataagt
+5783306/1
@@@DFFFFBFHHFHHGBFEEFHECEHCFFHIGIGGGGFBFHHFFFFHGEE
@5270184/1
ctcttatagctgtcaactcatgttgcaaaacatgtaaaaattgaccttct
+5270184/1
@CCFFFFFHHHGHJJIIJJJJJJJJJJJGJJJJJIJJJGJJJIJJJJJJJ
@7824055/1
gtttggtagaagcaggatgacacttaggtcgtgcatggtttaagaaagac
+7824055/1
B@@BDFFFHHHHHJJJIGIEIGIIJJJIJJIFHIEGIJDGHIIIBFHGGJ
@5270200/1
gtccacaagaaaaaaggttcttttacccccttcagaatataatagtttca
+5270200/1
@@CFFFDDHFHBFAAFG<A4F???GHIC?FBBGBD<DGGBBFGED9?BBF
@149458/1
tacaaagatctttttccgccacatttccaaggcctcctgatatcaactga
+149458/1
CCCFFFFFHHHHHJJJJJJJJJJJJJJJJJJJJJJJJJJJJJJJJJJJJJ
@6311892/1
ctttttttgacctacccttgccgatagcaataaggcctttggctttaacc
+6311892/1
CCCFFFFFHHHHHIJJJJJJJJJJJJJJJJJJJJJJJJJJJJJJJJJJJJ
@2711405/1
cttcatccttgttttcaaagttgataaataatattaatgaaactaaaaac
+2711405/1
BCCFFFFFHHHFHJJJJJJIHHIIJJJJJIIJJIJJJJIHJJJJIJJJJJ
@2711596/1
gcctttgttgctgctgtggtggttcttgcctttgcagctgttgtggtggt
+2711596/1
?@@DD>BDFCF>>@@AFC@AD?@FEEG@DGFHGG<F@FF9??D3?D9BB:
@2711779/1
gtgtaatcactgctgaggcttgaacaagcccttctgatagcctgcaattc
+2711779/1
??@DDDDFHGDHGD?C@GCHGICBGHGIIIGICGGHIFIIIG?F8BFHI9
@6812134/1
cactgagttagaataccaacctgaatttcagcaattttcttaatggatgc
+6812134/1
CCCFFFFFHHHHHJJJJJJJJJJJJJJJJJJJJJJIJJJJJJJJJJJJJJ
@4255860/1
cgacgacactttttagtaccgggcttactaagggagttttcttgatcatt
+4255860/1
@@CFFFFFHHHHHJGHGHIJJJJJJIIJJIIEIJJIJJJJJJJIIJJJJJ
@673955/1
ccaatgtttctagcctttcataattcataacgtcattagcagagctcgct
+673955/1
CCCFFFFFHHHHHJJJJJJJJJJJJJJJJJJJIJJJJJIJJJJJJJJJJG
@674330/1
tttacaaatgttgcagcattaagtcttctctgcactgtgacagtcttcaa
+674330/1
@@CFFFFFHHDHHIJJJJJJJJJEHIIJIJJJIIIIJIIIJJJDGGIJIJ
@5271499/1
gttccattgcttgaggtctggtaattggagcggcttgtct
+5271499/1
@@@FD?DDHDHFGIIIIFGIIAFFBHHEHIIEBHII>?9B
@6314158/1
gcaggaaatcgatttttgaaacacctctgtcgaacagcttccacagcttg
+6314158/1
CCCFFFFFHHHHHJJJJJJJJJJJJJJJJJJJJJJJJJJJJJJIHJJJJJ
@4757272/1
ctccaaacaatcttttcagcacttatccaatgagcaacgacttcactcgt
+4757272/1
@CCFFDFFHGGHHJIIIIIIJJJJIIIJGJJIJGIJJIJJIJGJIIDGIB
@5787777/1
tagaagcaggatgacacttaggtcgtgcatggtttaagaaagaccaaagg
+5787777/1
CCCFFFFFHHHGHJJJJJJJJJHHJIIJJJJJHHIJJJJJJJIJJJIJJJ
@5788079/1
gttgtttccctagactgtggttgagacacttgctggggaggtggacctct
+5788079/1
CCCFFFFFHHHHHJJIJHIJHIJJJIJJJJJJJJJJJJGIJBFHIJJJJJ
@1189836/1
gtgcccatggcagcaaatctacttgatcctatagtttctcctacggagac
+1189836/1
CCCFFFFDHHFBDHGEHIJIJGIIGBAEHHGJJCCFFCGHHECDEEEGGG
@1190839/1
cttcagtaaataacaaagaatggaaggccaaaatttgttcacactgttcc
+1190839/1
CCCFFFFFHHHHHJJJJJJJJJJJJJJJJJJJJJJJJJJJJJJJJJJJJJ
@5789682/1
tccactttcacaatcaattaattggtaacatggtaaaataccttctttga
+5789682/1
CCCFFFFFHFHHHIJJJJJEGGGIIJIJEIHHIFIIIJIIIJIEIJJJIJ
@6816398/1
tctctgcccagccacaatgttacaaacctctagaggtagatatgtgtgct
+6816398/1
@@@BDA?DHHFHHIIGGIIIIIIIIIDFIIIGGGEGCGGCF@HIHGGHIG
@2715839/1
cctcagagctaccttggcagctgctaattttgcttggtgtttgttttctc
+2715839/1
CCCFFFDFHGHHHJJJJJJJJJJJJHIJJJJJIJJIJCGHHIJIJJJJJI
@2716461/1
atcccaatcaattatgatactgtctccttcaacaatcgtcggtacaatgt
+2716461/1
CCCFFFFFHHHHHJJJJJJJJJJJJJJJJJJJJJJJJJIIJJGIJJJJJF
@2717279/1
cttcggccacttctttgaactaagtac
+2717279/1
;?@DBDDDDBFFF<FFF>H>F?C9<AH
@3241040/1
cccgattctatttcttggtcatcagtttgagatactgtaatgcattgtag
+3241040/1
@CCFDFFFHGHHHJJJIJGIJJJJJIJJJIJIIIJJIIIIJJJJJJJIII
@5790186/1
gattaatcagtatgctgcaaaagcaacgctatgtagtaagacat
+5790186/1
?8:B;ADD?F=2A@C>FFEE<GFECBFFGFC1?C9D?FFE>G9<
@5790310/1
ggtaaagttttgcctataagaacaatgagtgagagcttgcaagaggtaac
+5790310/1
BB@DFFFDHHHHHJJJJJJJJJJJJJJJJFHIJJJJIJJJJJJJIJBFHI
@4761058/1
tgtacacctcacatatgtatggcacaactgataagttaagcattgcagtt
+4761058/1
CCCFFFFFHHHHHJJJJIJJJJJJJJJJJJJJJJJIIJJJJJJJJJJJHI
@2214264/1
cctggctgagagtaattcgtcgcgcattctgttgtatatttatgctcact
+2214264/1
CCCFFFFFHHHHDGIIJJJIIJJJJJJJJJJIJJHIJJJJIJJIJJJJJJ
@679967/1
attcattacatatgtatttatactgacataatctcattaacagttttgcc
+679967/1
CCCFFFFFHHGHHJGIJJJJJIIJJIJJJJJJJJJJJJJJJJIHIJJJIH
@679996/1
ctgctctgataaattagaatcatcccatagcaaatggtatttggtaggac
+679996/1
CCCFFFFFHHHHHJJJJJJJJJJJJJJJJJJJJJJJJGIIJJJJGIJJJJ
@159928/1
tggttgttgttgaggtggtagttgagtttggtgggtaggggttgtttccc
+159928/1
@CCDDFFFHFHHDGH<CG@FHHHIGIHIIIJHIJIDGIIJIHGGFHGCFG
@4261494/1
tgtcacttttggtcctgttggtccattaatataaaatggttcaacttctt
+4261494/1
BCCFFFFFHHHHHJJJJIJJJJJJJJJJJJJJJJJJJJJHIJJJJGIJJJ
@160140/1
ccaaaatcataccattagatttattaatttgctcaggagaaatttcaatt
+160140/1
??8ADADADA?DD?BE4C:FCCFD:C<3A<FD4AE9E<;381:?1???DE
@4262012/1
caacaggtagtaagtgatcattaagttcgccgatcttg
+4262012/1
?@<=DD=AC<CA8AAFCD>@3:?FAHGEH8E1?C@G<D
@5278561/1
caccgcttgtgcggcaatatgtttggcttgctgttttgtagaagccttac
+5278561/1
CCCFFFFFHHGHHJJIJIIJJIGJIJJJEIIJJJJJJJJIEIJIIJJJJJ
@160583/1
gcccgcaacaattgtacacaactccataggaagcgccaaaggcttctctc
+160583/1
@@@DDDDFHDFHHIJIIJGHIJJIJJJJEIHIG?@FHHEFGIIJJJJJGF
@5279037/1
ggtagatgaggatactttaatctaatattatattgactaacaaaatatct
+5279037/1
@@?DFBDDHHGFHHIJIFJJIJIEGGHIJJJJIGHGHJGGJJIIJIJJGG
@1194834/1
gacaaagatagtaagttatttcttctaaattctgctctgataaattagaa
+1194834/1
CCCFFFFFHHHFFIJHGIIJJJJJJJJJJJJJIJIIIIJJIIJJIJJIGJ
@2721184/1
ggctattttagcatggaatgtgatctccaagttgtgaatcaatttcagga
+2721184/1
CCCFFFFFHHHGHJIIGIJJFHIIIJJJIIIIIIIIIIIIIJJJJJJJJE
@161957/1
gtaacggtcatttctttttcttgatctctttcattatcgtaaattgtcac
+161957/1
CB@FFFFFHHHHHJJJJJJJJJJIJJJJJJJJJJJJJJJHIJJJJJJJJJ
@5792343/1
ccacgatttcggcagcttttacctcattttcactcagaagaaataatatc
+5792343/1
CCCFFFFFHHGHGJJGIFCFHHIDBHIEGGIIGIIJJIGGGHI<FHBGIG
@6820783/1
gtaatctctgtatcaacaactgtaccagccggcacattcatatttctccc
+6820783/1
CCCFFFFFHHHHHJJJJJJJIJJIJJJJJJJJJJJIJIIJJGIJJIIIJJ
@163204/1
gcatactttatcgtaacggtcatttctttttcttgatctctttcattatc
+163204/1
?<@DDDD?FFFHFGAEEB::AEEDEEHIDHHIIBGG@D@GAEGGDDCDGE
@5280004/1
atgaagttcctgcaggaggtataaacaaacctatgggttttaccatcatt
+5280004/1
@C@FFFFFGHHBHGHIGIIAFHICI<CFHIIIIJIIJ?DHBDFFGDGHHG
@1195725/1
cctcacttgttttgtcataagttttaacagtaagttcttttttttccttg
+1195725/1
C@CFFFFFHFHHHJHJJJHJIHHJJIJJIIFIIIHIJJJJJJJJJJJJJJ
@4263844/1
ctcttggtgttcaacaaatctcttaatgatatcagtcagcttacaagcct
+4263844/1
@@@DDDFBCCDHDGHIIE@FGIJGGIIJJJIIIJJJJJIIJJIIIJGDGH
@165612/1
agaattttcgtttggagcaaatacaatgtatttgctgtctttgtgtcttg
+165612/1
CCCFFFFFHGHHHJJIJJIJJJJJJJJJHIJJJJJJJIJJJJJIJIJJJH
@5793842/1
agtaaaacgtaagtggaagcataagctcccaattctttggtgataagaac
+5793842/1
CCBFFFFFHHHHHIJJIIJJJJJJJJJJJJJJJJJJJJIJHIIJJJJJJJ
@6322039/1
gtcgcgcattctgttgtatatttatgctcacttcaccaacattcatgaat
+6322039/1
CCCFFFFFHHHHHJJJJJIJJJIJJIJJJJJIJJJJJJIJJJIJJJJFII
@166757/1
ccttgcctttgttgctgctgtggtggttcttgcctttgcagctgttgtgg
+166757/1
CCCFFFFFHHHHHJJJJJJJIJJGIJGIIJJJJJJJJJJJJJJJIJJIII
@7832420/1
ggttgttgcctctgttgctgctgaggctgttgttgccactgctgctgctg
+7832420/1
CC@FFFFFHHGHHJJJJJJJIJJJJJIJJIJJIJGIJJJJIJJIJJJJJJ
@7832460/1
tatcaataacattctcctcaaccttttgtaacatcgacaacaccgcttgt
+7832460/1
;=?DD?DD<=ADD:ACEEEF?:3<FE?<CEB??CE8?C@?D?DDDIIIIB
@7832842/1
ccataataagtctaaatagaccttcagggtcttcatgggcttctattagt
+7832842/1
CCCFFFFFHGHHHJJIJJJJIIHJJJJJJ<<CHHIIJJJHIIJJHIJGGH
@7331643/1
ctgcaattcttggttcaagatcattttaaactgtccttctgacacaccat
+7331643/1
@@<BD?DBAFB<?<AC?<C?CAEBC?F??CHEHDFGHIBFBCCGCF@@FH
@1196818/1
ctgctgtggtggttcttgcctttgcagctgttgtggtggttgttgcctct
+1196818/1
C@CFFFEDHACFHIIGIJIIGIJJJJIJIJHGIHIJ;FHHICGIFCHCEC
@5281904/1
ctccattagttttcttccaactagtgaaatttgacttaagaaatatgaat
+5281904/1
CCCFFFFFHHHHHIJJJJJJJJJJJJJJJIJJJJJJJIJJIJJJJIJIJJ
@2216973/1
gcccaatatagattccagaacttccggcataatgagtacatcatttacat
+2216973/1
@@CA?DDFFFHGHBBFGGIHEEH@HIGGIIIBGGGHDDBD>HGCHHB9BG
@4264497/1
gcagctgggaatcctttgtgagccacatcaatgttaaggaatggtttcca
+4264497/1
CCCFFFFFHHGHHJJJJJHIJJJJJJJJJJJJJJJJIJJJJJJJDHIJJJ
@7834268/1
caaatttctatttccgattatttttcctttgatgctgctcaatttacctt
+7834268/1
CCCFFFFFHHHHHJJJJIJJJJJJJJIIJJJJJJJJJJJJJJJJJJJJJJ
@4767116/1
ctagcatgactgactagatagaagtctaattcagtaggg
+4767116/1
@@@A?DDFFGGHDDHDHGEHGGGICAFBHEHIIEF@>FG
@3772925/1
acctgatctggaccagtggcgtatttacagaagcaaggttggcctattat
+3772925/1
CCCFFFFFHHHHHJJJHIJJJFHIJJJJJJJJJJJJJJHIJJJJJJJJJJ
@2725282/1
cggtaaagttttgcctataagaacaatgagtgagagcttgcaagaggtaa
+2725282/1
BCCDDFFFHHHHHJJJJJJJJJJJJJJJJJHHIJIJJJJJJJJJJJJFHI
@1711440/1
cgtggaagtaagaggtctttcatttaatgttttttgaaaagcctcacttg
+1711440/1
CCBFFFFFFHHHHJJBGIJJJJJJJJJJJJJJJJJJJJJJIIIJJJJJII
@6323193/1
ctcattcttagttgtaacaactaggggcaccatgacgatagctttattct
+6323193/1
CCCFFFFFHHHHHJHIJIIJJJJJJIJJJJJJJJJIJJJJIIJJJJJJJI
@6824003/1
ctggcgttttggtgggcatggcctgcagctccctttttgcagcttcttca
+6824003/1
CCCFFFDDHGHHFHIJJJJJJJJJJJJJIJJJJJJJJJIJJJJJJJJJJI
@6324416/1
cccagtcatcaggaataaagtcattaaccttcaaaatttttccgaggttt
+6324416/1
CCCFFFFFHHHHHJJJIJJJIIJJJIJJJJJJJJJJIJJJJJJJGIJGIJ
@2727793/1
cttcattttcagctctggctattttagcatggaatgtgatctccaagttg
+2727793/1
CCCFFFFFHHHHHJJJJJJJJJJJJJJJJJJJJJJJIJJJJJJJJJJJJJ
@4769256/1
cctctctttctggtgttcatgtaatgaattcgtctgtctccatactctgg
+4769256/1
CCCFFFFFHHHHHCGFHIJJJHIJJJJJJJJJHIJJJJJJJJJJJJJJJJ
@5796751/1
ctcccatctgcatccttcttttccggaaagaacctagtgtgatggcgttt
+5796751/1
C@CFFFFFHHHGHGIJJIGJIGHHIIIIIIIJIIJJJJIDGIGHGIIHII
@2218887/1
acaatgtttagtgatatatttaatataaacactagaaaaactattattcc
+2218887/1
CCCFFFFFHHHHHJJJJJJJJJJJJJJJJJJJJJJJJJJJJJIJJJJJIJ
@1713592/1
gtaaaacgtaagtggaagcataagctcccaattctttggtgataagaact
+1713592/1
CCCFFFFFHHHHFIJHJJJJJJIJJJJJJJIJJIIJJIJDFIJGIJIJIJ
@2219248/1
gctcacttcaccaacattcatgaataatggaaaatcacatagcttcggcc
+2219248/1
@CCFFFFFHHHGGJJJJJJJJIIJJJJJJJJIJJJJJJJJJJJJJJJJJJ
@4266691/1
cggtcccattgtgtttaatacttctaaaaagtcatcaataatttcgaaag
+4266691/1
CCCFFFFFHHHHHHIJJJJJJJJJJJJJJJJFHIJJJJJJJJJJJJJJJJ
@170292/1
ccatggtttcaatgatttccctgttgaccttacggggacacttatcaggt
+170292/1
CCCFFFDEHHHHHJJJJJJJJJJJJJJJJJJJIJJJJJJJJJJJJJJJIF
@5284947/1
gcaggaaatcgatttttgaaacacctctgtcgaacagcttccacagcttg
+5284947/1
CCCDFFFFHFFHHDHIGGAHGBHGGHGGIHIGIIGFGEHGHGGIIEHIII
@1714539/1
tgggcggtaccatggtataactatcttattgagataattatcttttgaaa
+1714539/1
@@CFBDDFHHHFFII@GGFGHJIIGGCGIJIEGGHHHIHGIGHIJJIHFG
@4771307/1
gtccacacctttgtcaccactatattcaccaaccgttaacggagtttgct
+4771307/1
CCCFFFFFHHHHHJJJJJJJJJJJJJJJJJIJJJJJJJJJJJHIHIJJJJ
@1202552/1
cttggccggctggtgccctgaataccttgatggctacaaagatagaagtc
+1202552/1
@@@BDDFFHGFFHCFAFHIIGIIEHGB@DDAGHIIIIFGG;?DDC>BF=C
@1715621/1
atacgatgtaatattgaaggcaataaagtaaccttcaacatataaactgc
+1715621/1
@@?=?DDDCF<DF?EAF<FGFEFFHFEAE@EEE<EFC@@GIBFD>9B<DG
@7335291/1
ctgcaattcttggttcaagatcattttaaactgtccttctgacacaccat
+7335291/1
CCCFFFFFHHBFHFHGHIGGIIJJJJIIIJJJJIJJJJIJIIJJIJJHHJ
@171532/1
aggtaggtgcagggtatgaaactgaacgtgtacacctggtaaagaggtga
+171532/1
CCCFFFFFHHHHHJAFHIJIJJJJJJJGGHHGIJIGIJGFGHIIFIIFHI
@3251358/1
gtccttctgacacaccatctctgtaaaagaggatagcttgaggcttatac
+3251358/1
@@CFFFFFGHHGHJJGGIJHIJIHJHGIIGIJGIIGGGIJIHIJJGIIII
@5286390/1
gttgagtttggtgggtaggggttgtttccctagactgtggttgagacact
+5286390/1
B@BFFFEFHHHFHJJCGHIJJFHIJJJJJJJJJJJJJIJJIJJJJJJJJJ
@6828610/1
caacttctttggtgtacagaaatatttcggcttctgcttccgtt
+6828610/1
@?@DDDBDH?<:ACFG<EHGG@FHGCH4?1@FEFBG<?C9BA?F
@7336673/1
gtgcagggtatgaaactgaacgtgtacacctggtaaagaggtgacaa
+7336673/1
@@CFFFFFDFHHHJJJJJJJJJHIIJJIJJJJJHIJIJJJJBFHIJJ
@5799929/1
cttgaatgaatttttcattcctccatactccttgtcttacaggtaccggt
+5799929/1
@@@?DBDDBFHFHIIGGIIBEEHIIGEGEI9DHIFGGGGEFGIFGCADHH
@1204220/1
gctcaatttaccttcatccttgttttcaaagttgataaataatattaatg
+1204220/1
BBBFFFFFHHHHHJJJJJJJJJIJJJJJJJJIIJJJJIJJJJJJJJJJJJ
@1204374/1
gccacatcaatgttaaggaatggcttccaaccaataattgcagactggaa
+1204374/1
CCCDDFFFHHHHHJJIJJGJJJJBGIJJHIIJJIIJJIIJJJIJJJJJJI
@3253465/1
ggctgctgtggtctctgctgttgttgctgctgctgttgttgttgctgctg
+3253465/1
@CCFFDFFHFHACGHGIIBHDBECCGEECHCHHEHIIIEGH@GEEGGECG
@1716870/1
attccattccatgatttattaaacccgatgctagctttcttaaatctggt
+1716870/1
CCCFFFFFHHHHHJJJJJJJJJJJJJJJJJJJJJJJJJJJJJJJJJJJJJ
@6328872/1
cttcaacatataaactgcagggaattctaagagggtacacaattcaggca
+6328872/1
=?@DFFFFHHHHGIJJJIJIJDHGGHGHIGGEIDGDGGGHIBFGHIJGJG
@6330081/1
caggtagtgtcgacaattgtaccaagctctggcattttcctgtgactgat
+6330081/1
B@CFBDEFHHHHHIJJJJIHIJJJJJIJJJJIJJJJJJJJJJHJJIJJHI
@6830992/1
ccaatcttcaattgttttaaagcacatttggctgcggtacatttagctat
+6830992/1
CCCFFFFFHHHHHJHJJJJJJJJJJJJJJJJJJJJJJGIJJJJJJJJJJJ
@3779850/1
cctgttagcagctggttgccttaaaacaatgtcaagagcttggattgcct
+3779850/1
CCCFFFFFHHHHHJJIJJJJJJJJJJJJJJJIJJJJJJJJJJJJJJJJJJ
@175275/1
cttaaaacaatgtcaagagcttggattgcctcctgcggaccattagttga
+175275/1
CCCFFFFFHHHHHIJJJGJJJJJJJJJJJJJJJJJJJJJIJGIJJJIJII
@2224224/1
tcttggtcatcagtttgagatactgtaatgcattgtaggccgcacatgtt
+2224224/1
CCCFFFFFHHHHHFHJJJJJJJJJJJJJJJJJJJJJJJJJJJJJJJJJHI
@2733544/1
gctgcttccatcttcagataatgaatctacttctttcagatcgctgccat
+2733544/1
CCCFFFFFHHHHHJJJJIIJIJIJJJJJJJJIIJJJJJJIJJJIJJGIGI
@176509/1
ccattgcttgaggtctggtaattggagcggcttgtct
+176509/1
CCCFFFFFHHHHFGHIJIIFHIIIJGIIIIJII:B?D
@4271285/1
ctgttgttgttgttgttgctgaggctgctgtggtctctgctgttgctgag
+4271285/1
@@CDDFF8CDDHDEGDHFHHDEEFICGGHICFFH9CBGH@AEFFHGHI4D
@1717282/1
cacctttgaagttgaataagttattattcttctaggtccttttatcataa
+1717282/1
CCCFFDFFFFHAFHIGIEHHJHJGIHIIIIJIIIHEHEIJJJJIJIHGIJ
@5802394/1
caccttttggaagctttacaactcctaatcctgtttcatccgcaattttc
+5802394/1
C@@DFFADHGDFDG?FHHHGEGEFGEHDH<C?CFHGIIIIIGGIA?BBD@
@5289537/1
ccctttcagtggacaatttacaggcagttgaagataacatacaattttaa
+5289537/1
CCCFFFFFHHHHHJJJJJJJJJJJJJJHIJJJJIJJJJIJJJIIIJJJJJ
@2734938/1
atatatttcacttgaatcatctgattcacagtcagagctatagtagttga
+2734938/1
CC@BFFFFG<DDHGGGGCHHEHHEH4FHHIIHIICHI@CEGHG@DDGHAH
@7843206/1
gttgctgaggctgctgtggtctctgctgttgttgttgctgttgttgttgc
+7843206/1
CCCFFFFFHHHHHJJJHJJHHIJJIJIJHIIIJJHIIIJJIIGIIIJJJI
@3781831/1
ctgtggttgagacacttgctggggaggtggacctctttgtgcccatggag
+3781831/1
BCCFFFFFHHGGGJJIJJIIJJJJEHIDGEGIJJJIGIGFHGIGIIHIGH
@691790/1
ctcagaagaaataatatctcagcaccaattttatgatttctcttctcttg
+691790/1
CCCFFFFFHHHHHJJJJJJJJJJJJJJJJJJJJJJJJJJJJJJJJIJJJI
@6332639/1
cttcattgtaacttggcccgcaacaattgtacacaactccataggaagcg
+6332639/1
CCCFFFFFHHHHHJJIIIJJJJJJJJJJIHIJJJIJJJJJJJJJIJJJIJ
@178329/1
ggcttctattagttcatctatattttttaaggaagtaagtgcaggggaac
+178329/1
BCBFFFFFHHFHFGIJJJJJJJJJJJJJIJJJJJJHIJJIIJJJJJJJJJ
@692864/1
gctgtctttgtgtcttgcacgacctttggattgaatataagaccttgttg
+692864/1
CCCFDFFFHHHHHJJJJIJJIHIJJIJIGIIIJJJJIJJJIJIIIIJGHE
@178685/1
tctggtttacaattagaatttataagtgttgcggttaaaccaagaacatg
+178685/1
CCCFFDFFHHHHHJJJJIJJJJJJJJFHJJIJJJGIJJJJJJJJJJJJJJ
@2735222/1
gcctttgttgctgctgtggtggttcttgcctttgcagctgttgtggtgg
+2735222/1
???DDDDDDDDDDEDEIEI:EF8F??FEFEDEICADCDIDBDD:DD9DD
@5802967/1
gtgacattattgactaaggccgatctgaggtctgtcaattcaccaggtga
+5802967/1
@@@FFFFFGHGHGIIGHIIEGHGHDGIGGG?CGHIJJJJDHGGGGGIHHH
@4272570/1
ggttgccttaaaacaatgtcaagagcttggattgcctcctgcggaccatt
+4272570/1
CCCFFFFFHHHHHJJJJJJJJJJJJJJJJJJJJJJJJJJJJJJJIIJIJJ
@6834850/1
gccctaagttatacacagctctctgcgaaatgggaataccattgaagaag
+6834850/1
CCCFFFFFFHHHHJJJJJJJJJJJIJJJJJJJJJJJJJJJJJJJJJJJIJ
@4776315/1
attcattttcttcattgtaacttggcccgcaacaattgtacacaactcca
+4776315/1
?@@DDBDEFDB>FGHGIIIEEBCHBGIC@GIGDDFEHGHIIDHHBHBA@G
@7341162/1
gtgattctttggaagaagaggcttttatgttttcttttttaaatttctta
+7341162/1
CCCFFFFFHHHHHJJIJJHIJJJJJJJJIIJJJJJJJJJJJIIIJJIJJG
@7844477/1
agtaggtaaaaagattattgtattttcttttagaactctttcaaagagtt
+7844477/1
@@@FFFDDHHHGHIJIHIJJJIIIJJJIJJJIJJJIJJJIIIIGJJIJGI
@693037/1
cttggctttgccgcttgttgctgtacttgaggctgagatgaaggtggtct
+693037/1
@<@DFFDDHBAHAGHGGGHGHHHDHHIIEFGEGEGDFG@?DGGID@EHG>
@2736435/1
gtccttctaacctgttcttcttgaagttggttcagctgtagtctgtctgc
+2736435/1
C@CFFFFFHHHHHJJJJJJJJJJJIJIIJIJJJJIJJJJJIIIIJJJJJI
@4273682/1
gctgttgttgctgaggctgctgtggtctctgctgttgctgttgttgctg
+4273682/1
@CCDDAADFHHHDHIGIBG@BDCB92ACEF?<EDGHG9B9DFH?DDDGD
@4273929/1
gtgtagaggtgcaggctggccatgttgaatagcttgctgtggtggtacag
+4273929/1
BCCDDDFFHFFHHIJJJIJIIJJIHIIHHJEGIHIGIJIBGHFEHFEHHG
@7343028/1
cgtcgcgcattctgttgtatatttatgctcacttcaccaacattcatgaa
+7343028/1
@@?DDFDDDHGDHIGEHDHIGHFIIEFGHEHIJIEGGGGGIJIJJIGIIJ
@3258288/1
ggcctgtgactcccaagctgctatgagtactatcatcagctggtgtagaa
+3258288/1
CCCFFFFFHHHHHJIJJJJJJJJJJJJHIJJIJJJJJJJJJJJGIHIJIJ
@4778973/1
ctgtgactgatttttcttcaacatcaacaaatgtcac
+4778973/1
:=?DBDDD><DAHGHF>GEHGFGGII>B?8CAB?EFC
@5291751/1
ctgtacttgaggctgagatgaaggtggtctgctgggttgctggtcaccgg
+5291751/1
@CCDFFFFHHHHHJJGIIJJJJJIGGHHIJIIGIJJIIJJIIJIJIHJJJ
@179761/1
tgttgttgaggctgctgtggtctctgctgttgctgttgttgctgaggctg
+179761/1
CCBFFFFFHHHHHJIJJHIJHIJJJJIJJJJJIJJJJIDGHDIJDHIJFG
@7343675/1
ctccaatcgcattccctttcacactagggacatgaggtgaaattattggt
+7343675/1
@C@FDFFDHFHHGIFGHIJBHGIIIGGHIIIGIFGIG?FGIGIJGEEIJG
@2739653/1
ctgttcttcttgaagttggttcagctgtagtctgtctgcatctgtatatg
+2739653/1
CCCFFFFFHGHHHJJJJJJHIJJIJGJHHJHIIIHHIJJJJIIIHHIJJJ
@7344980/1
gcatgtaatactttgtagatatcagacatttcttcagggagaatttttaa
+7344980/1
CCCFFFFFHHHHHJJIJJJJJJJJJJJJJJJJJJJJJJJJJJIJJJJJJJ
@2229470/1
ttaggatataatcaggtgttctctaatttgtttctgcaagaggtgtc
+2229470/1
CCCFFFFFHHHHHIJJCGFHIIGJJIJIJJHHIIJJJIGHIJJGHII
@7345592/1
tggatctagataataatgcctcagagctaccttggcagctgctaattttg
+7345592/1
@@@BDDFAFDHHHJJJFICGIGGIHIIJIIJGGGGGIIJGIGIJJJJJJI
@3260693/1
ctttttatgaatgagccagaaagtaattgtattgtaagcacatgataata
+3260693/1
?@@DDDBDHDBF?BH@BEEFHHIBEFHIGA?FHHIG@>@BDBFGDHIIII
@3786041/1
ctcccaagctgctatgagtactatcatcagctggtgtagaattacagaat
+3786041/1
CC@FFFFFHHHGGJJJIJHGIJIIJ4FHIIIJJIHIIGGIIIJJIJJJIJ
@181642/1
gtttttgtattcttcaatggttgctgctaaatcttcaagtacatagtaca
+181642/1
@@@FFFFFFHHHGJG9FHIJHHIIIIJJFIJJJJIIGIIFHEHIJEBDGH
@2743105/1
cgctcaaacatgcaaatgtgacattattgactaaggccgatctgaggtct
+2743105/1
CCCFFFFFHFFHHJJJJJAEGHHGJJJJJJJJIJJIIIIBGIJJEIIIIH
@7848676/1
ggtcactattaaagttgatttgtcttatagacttgacaattttttctttt
+7848676/1
BCBDFFFFHHHHHIEHIJJJJJHIJJJJJJIJJJJJJJJJJJJJJJJJJJ
@5808907/1
cgcaacaattgtacacaactccataggaagcgccaaaggcttctctcgtg
+5808907/1
@CCFFFFFHHHHHJJJJJJJJJIJJJJJJJIJJJJJJJJIJJJJJJJJFI
@5809131/1
gctgtttacacccacgataaaatcaggctttatgtttttgtattcttcaa
+5809131/1
CCCFFFFFHHHHHJJJJJJJIIJJJJJJJJJJJJIJJJJJIJJJJJJJJJ
@2744433/1
caatgtttctagcctttcataattcataacgtcattagcagagctcgcta
+2744433/1
@@CFFEFFGHHHHIGGIIGHGICJHGIGGIIIFCHFIIIJIIJIJEHDHG
@2744481/1
cttctatcacatcggaggcaaccaatatgttcgtctcacccatgttaaat
+2744481/1
CCCFFFFFHHHFHGIFIIIHJIHJJGIHIGGHGFGHGGIIIIIGHIJGGG
@7347756/1
cttcagataacgaatctacttctttcagatcgctgccatttagtacactg
+7347756/1
@@@FFFDDDHFHFIBHGJGIIGIJIJJJDGEECHBGHEGHGIGBGGHHIE
@1723423/1
gctggatgagtgacatcagcgccaacaacaatgacaggtttttgaaaaaa
+1723423/1
?<?DDAAD3A2AD?FGA?GEFFADAEFC?8F?BGDG9GG@DGDA?==48A
@4782427/1
gtcagaattttcgtttggagcaaatacaatgtatttgctgtctttgtgtc
+4782427/1
CCCFFEFFHHHHHJJJJJIJJJIJJJJJGIJHIJIJJJJJJJJJIJIJJI
@2745043/1
ttcaagttcacgaggagtattcttggaaacaattttataattattggata
+2745043/1
@@@DDFFFHGHGFIIHIHIIJJJJJJIIGGHFIIJIJJGDBDFGIIJJJI
@184195/1
gctctgataaattagaatcatcccatagcaaatggtatttggtaggacgt
+184195/1
CCCFFFFFHHHHHJJIJJJJJJJJJJJJJJJJJJJHHIJJJJJJJJJJJG
@184303/1
catcaactgagaggccaaactccttcaggcatgggtcactattaaagttg
+184303/1
@@@DDDDDBFF>FEBEGGG=<CFEHEHIH3?B?@DDBFHGGHHBD<BBD>
@5295753/1
cttgttgttttagggtaatcaaattttatgacaaaattgca
+5295753/1
1=;:=;BDD>?F>DGAA??CEEHEEHIFIDHEACF8?D?4?
@6339399/1
ctcagcgacttttgtccgaatctcatcagcaagaagaagtgcattaagcc
+6339399/1
CCCFFFFFHHHHHJJJJJJJJJJJJJJJJJJJJJJJJJJGHIJJJJJJJJ
@3263193/1
caggaataaagtcattaaccttcaaaatttttccgaggtttaaatttttt
+3263193/1
CCCFFFFFHHHHHJJJJJJJJJJJJJJJJJJJJJJIJJHHIJJJJJJJJJ
@7851095/1
cttggcttaagagagaaataaagagagaaatagaaaataaatatataaaa
+7851095/1
CCCFFFFFHHHHHJJIJJJIIJJIGGIIGEIJJJIJJGIFIIGJIJIJJI
@2746387/1
cttctattagttcatctatattttttaaggaagtaagtgcaggggaacga
+2746387/1
=@@DDFFFDFHFHJJGIJJIJJJJJIIGEHECE?FHC?DGHEEAHIBHHG
@5296716/1
ctccaatcgcattccctttcacactagggacatgaggtgaaattattggt
+5296716/1
BCCFFFFFHHHHHJJJIJJJJIHHHHJJJFHHJJIIJIHIHIJJHIGJIB
@6843276/1
ccgctgtgtctctttctttttttgttagactgatttgatagagcacggaa
+6843276/1
CCCFFFFFFHHHHJJJJJJJJJJIIJIJIIJJFHIJJJJIIJJJJJJJHG
@186292/1
cttggctttgccgcttgttgctgtacttgaggctgagatgaaggtggtct
+186292/1
CCCFFFFFFDBDHGJGGIGGHHGGIIIIGCHIIIJJIGHIGIGEFGHFHH
@7852773/1
tgcttgtcttccacccttttttttgttcctttttgaattgaaatcacctg
+7852773/1
CCCFFFFFHHHHHJJJJJJJJJJJJIJJJJJJJJJIIJJJIJJJJJJJJJ
@7852862/1
atcaactgcagcctcttttaccattgtacgagtttgagcatcattcattt
+7852862/1
CCCFFFFFHHHGHJJJJJJJJJIJJJIIJJHHGHIJHIJJJJJIJJJJJJ
@1215056/1
gctccaattgcattccctttcacactagggacatgaggtgaaattattgg
+1215056/1
CCCFFFFFHHHHHJJJJJJJJJIJJJJJJJJIIJJHIJFGHGIIJJIJJJ
@2233732/1
gtccttctaacctgttcttcttgaagttggttcagctgtagtctgtctgc
+2233732/1
@@@BDDD:?FFAFGIIEI<AACDBFFF:FGCBH@FHBGEHB<DDEGBF?<
@3265577/1
acccgatgctagctttcttaaatctggttctctaatcatctgattagtag
+3265577/1
CCCFFFFFHHHHHJJJJJJJJJJJJJJIIJJJJJJJJJJJJJJJJJJGIJ
@5813217/1
aataggttctgaaagacttgtaaagtttactactatattctcgtcagttt
+5813217/1
@?@DDDDDDDDHFHG@EBHIIJEIJG>CEDHDH@HIEIGFDEB?FCF?BF
@7351859/1
atcaactgcagcctcttttaccattgtacgagtttgagcatcattcattt
+7351859/1
@@8BDFDDBFFFHIIIBHIGHGGIGIGIIGIIEFHHGHIIIGGHIBEGGH
@1216490/1
ccttaacttgcattaaatcacatcacattaccatatttctcaaattcagt
+1216490/1
CCCFFFFFHHHHHJJJJJIIIIJJJJJIJIJJJJJJJJIIIJJJJJJJJG
@4282811/1
ctgataaattagaatcatcccatagcaaatggtatttggtaggacgtgct
+4282811/1
BC@DFFFFGHGHGJJGIIEDHIJJJJIIIJJJFDGIIICHIIGGIJGIJJ
@7352173/1
ttaaattgagatgattagtttccacaacaatttctcttcctttttttgga
+7352173/1
CCCFFFFFHHHHHJJJJJHIJJJJJJJJJIIJJJJJJJJJJJJJJJJJJI
@5299664/1
cacttttgttattggtttccttatcagtaatctcgaatctattatctctt
+5299664/1
CCCFFFDDHHHDHIIEGGHDGHIIHIIIIGHDHGHHIIGGHHHIIIIHFG
@3266443/1
ctccttgaatgaatttttcattcctccatactccttgtcttacaggtacc
+3266443/1
CCCFFFFFGHHHHJJJJJJJJJJJJJJJJJJJJJJJJIJJJHIJJJGHJJ
@1727967/1
cgtgagaagctgcaacggctgctatagatggaacgttgatctggtctgga
+1727967/1
CCCFFFFFHHHHHJJJJJJJJIJJJIJJIJIJJJIHIGGIIJIGHJJIJI
@5300618/1
gagaaatattacaggttcgttgaaaaccttcggcctgatgctgggaacaa
+5300618/1
@@@BBDDDH?FHH@AFAE1CGE@FE@HCECCE<GGH?;DB?BBCHGFHIG
@6844388/1
ccctgggtttaaaatcttcaataacattactcatttctgataggttctgc
+6844388/1
CCCFFFFFHHHHHJJJJJJJJJJJJJJJJJJJJJJJJJJJJJJJHHIJJJ
@1728796/1
ctagcattagaagtttcttctccagctaaggctgtatcatcaacttctaa
+1728796/1
1?@DDDDD??BBDE:CDFF4<??@AABCFF;CFGFDFFF9FFFGBFFGFF
@6844753/1
gagcggcttgtctaacttgaccaacgg
+6844753/1
@?@DD@?@F62A:CE4EE9A?F>@GCG
@7354236/1
ccactttcacaatcaattaattggtaacatggtaaaataccttctttgac
+7354236/1
CCCFFFFFHHHGHJJJJJJJJJJJJJJJJJJJJJJJJJJJJJJJJJJJJJ
@6342963/1
cttgttttcaaagttgataaataatattaatgaaactaaaaacttcaaaa
+6342963/1
CCCFFFFFHHHHHJJJIJJJJJJJJJJJJJJJIJJJJJJJIJJIJJJIIJ
@5815912/1
gtacagaaatatttcggcttctgcttccgttccaccctttctgctgcgat
+5815912/1
@C@FFFFFGHGHHJJIJGGIIJIGIIJJJGIFDIGEGGIIIIIIJJ9@FH
@5301937/1
ctttgatgctgctcaatttaccttcatccttgttttcaaagttgataaat
+5301937/1
CCCFFFFFHHHHHJJJJJJJJJJJJJJJJJJJJJJIJJJJJHHIHJJJJJ
@3792338/1
agcttgtcttccacccttttttttgttcctttttgaattgaaatcacctg
+3792338/1
CCCFFFFFHHHHHJJJJJJJJJJJJHIJJJJJJJJGHIIDIIJJGIJJJI
@4787467/1
ctttatacactggtatttctggctcacctccttccattgttctcaatg
+4787467/1
@??DDDB?BFFH?AFE<BFD>@EGA?@<F@EGGGIIGIIDHHI@CFH@
@3269595/1
gtctcatttgaaaacgtggatctccaaggtctccttgaacaaatttacct
+3269595/1
CCCFFFFFHHHHHJJJIJJJJJIJJIJJJIIJJJJJJJJJIJJJIJIJJJ
@3269969/1
tgttgctgtacttgaggctgagatgaaggtggtctgctgggttgctggtc
+3269969/1
@@?DDD>D2CBDHH@EHI?GGGE@E@DDGHFGFGFF>CF<D:B@BGB9F>
@1731255/1
ctgctaaatcttcaagtacatagtacataactttagctgtcgtctttctt
+1731255/1
@@@D?DDDDDBF?A<A:2C>DIEII@DFHFEH9AFHEEEIIIDFEADBGF
@189266/1
cttgaagtttattttctttagcctctaattttcttttgtcttcgtaagac
+189266/1
CCCFFFFDHHHHHJJJJJJJJJJJJJJHJJJJJJIIJJJJJJJJJJJIJJ
@1221738/1
gttctgcaatttccaagaaactttacttttcacaaataaatataaaa
+1221738/1
@@@FDDDEDHHFHIEEHIIIHBBHG@HGHHIIIIHEGGHDGHIICHE
@1731520/1
ccagaaagtaattgtattgtaaccacatgataatacacaaaatatagttt
+1731520/1
?<1D?BDD2=:CFB?:CFECH@DH@GBGFCHHEDHCB??EED9DD@?:BD
@189566/1
cattagcaagtacttctgatagttcacacggttgatgattttgacactcc
+189566/1
CCCFFFFFHHHHHJJJJJJJJJIJJJJJJJJGHJJJJJJJJJJJJJJJJJ
@708037/1
ccaaaggtcaagaccataaccaagatcaattactctaccaggtggaggtg
+708037/1
8?@DFFFDHHGGHIIIIIIIIIIIDHIIIIIIIIIIIICGGHHHIGHIGH
@2752194/1
ctccaattgcattccctttcacactagggacatgaggtgaaattattggt
+2752194/1
CCCFFFFFHHHHHJJJJJJJJJJJJJJJJJIIJJIJJFHHHIJJJJJJJ?
@4789856/1
ctcagataatcccatatcattgagacattaacttgcgtagcatactttat
+4789856/1
@C@DFFFFHHHFFGIJIIGHGGGGGHHJJIJJIGIHIGHIGIIGHGIIGG
@4790357/1
gtcgaatactctgagcttgctgagcgactaatgccactgtgtccaca
+4790357/1
CBCFFFFFHHHHHJJJJJJJJGEIJJJJIJJIJJJJJDHIJIJJJJJ
@6345745/1
ccatatcattgagacattaacttgcgtagcatactttatcgtaacggtca
+6345745/1
CCCFFFFFHHHHHIJJJJJJJJJJJJFHIJIIJJJJJJIIJHIJJJJHIJ
@4790775/1
gtgattttttattgtatcccaatcaattatgatactgtctccttcaacaa
+4790775/1
@@BFFFFFHHHHHJIIIJJIJGHJJJIIIIIJJJJJJIIIIJJIJJJJJJ
@6346348/1
gtcttgaacttcatttccaacaggtagtaagtgatcattaagttcgccga
+6346348/1
@@@FFFDFDHFFFJIJIGEHIIJJ>FHIIJJAHCGIEGIJJJJIIGGAHD
@6346955/1
ctacagatatctagaggttctgtatttcctgtgatcttgtctaagattgc
+6346955/1
CCCFFFFFHHHHHJJJJHIJJJIJJJJJJJJJJJJJJJJJJJJJJJJJJJ
@191708/1
gccaataattgttctttcatgatactctcaagatccctgattacttcttc
+191708/1
CCCFFFFFHHHDHGIJJJJJJJJIJJJIJJJJJIJIJIJGGJGHIJIJJG
@3796663/1
gctaatatcctaacgttatcaggttttgggtagttgggtaatattttgat
+3796663/1
@CCFFFDEHHFHHJJHHIIIIJJFHIJIJJ?FHDGIGI?FHIIIJJJJGI
@7360110/1
ctccctttttgcagcttcttcaagagggatgggctctgaaggttgtattg
+7360110/1
CCCFFFFFHHHHHJJJJJJJJJJJIJJJIIJJJJJJJJJJJJBGIHIJJJ
@1223012/1
ctgcaattcttggttcaagatcattttaaactgtccttctgacacaccat
+1223012/1
CCCFFFFFHHHHHHIJJJJJJJJJJJJJJJJJJJJJJJJJJJJJJJJJJJ
@2754436/1
gggtaggggttgtttccctagactgtggttgagacacttgctggggaggt
+2754436/1
BBCDDDFFHCFDHJJJJJJJJJJJJFHIGHIIJJJJIJJJJJJJJJGHI5
@2240510/1
ggagaaatgaagaattttgattttaaagtaagaagctataatatgccttc
+2240510/1
BC@FFFFDFHHHHJDHIIJIJIJIJGIIFHIJGIHHIIJJIJIIJJIJIJ
@2755537/1
gctagagaagcgaatatagtgttgtttactaatgcagatcttaaatctgt
+2755537/1
CCCFFFFFHHHHHIJJJJJHHHIJJJJJJJJJJJJJJJJJJJIJJJJJJI
@2755764/1
gtgcaggctggccatgttgaatagcttgctgtggtggtacagcacccggt
+2755764/1
CC@FFFFFHGHHHJJIJIHFHHCFHIJGEGEHIC:FH@FHCGGHIGGIGH
@3797108/1
ctccatactccttgtcttacaggtaccggtctttctcgataatcaagtgt
+3797108/1
CCCFFFFFHHHHHJJJJJJJJJJHHJJJJHIJJJJJJJJJJJJJJJJIII
@1733832/1
cctttttgaaattttttaatagttggaacaattctatcacctttgaagtt
+1733832/1
CCCFFFFFGHHHHJJJJJIJJJHIJJJJJJJJJJIIGIJIJJJJJIIJII
@710432/1
ctgcagtttccatatcatattatacctgaaggcttttgggtcgtgagaag
+710432/1
CCCFFFFFHHHHHJJJJJJJJJJJJJJJJJJJJJJJJJJJJIJHIJJJJJ
@7860437/1
ctgctgctggggctgttgttgccactgctgctgctgcggctgttgttgcc
+7860437/1
CCCFFFFFHHGHGJJIJJJJJJJIJHIJJIJIJIIJJJJJJJHIGGIIJJ
@5821720/1
ccaagatcaattactctaccaggtggaggtgaaaagaatgatcttccaac
+5821720/1
CC<DFEFFHHHHHJJJJIJJIJJGHHGGG?EGIIIIJJJJJJJJJJJJJI
@4293094/1
acctgttcttcttgaagttggttcagctgtagtctgtctgcatctgtata
+4293094/1
C@CFFDEFGHHHFIIIGHIIIFFHGHGIJHHIHGGIHHGHGHHIIIDIIG
@6853014/1
cttcttgtttcttttctttaacatttctcacagaacggttgccatatagc
+6853014/1
@C@FFFFFHHHFHJIJJJIJJHGHGGGIGJJIGIIJJJDHHIIJJJGIJG
@3798029/1
ctgcccagccacaatgttacaaacctctagaggtagatatgtgtgcttgt
+3798029/1
@@@BDFFFH?AHHBDD?@CCHIHIG?EHEGFC@:CDH@>FGDDHEGIGGC
@5309761/1
cacggaaggtggaatttttgcattttttataacttctttaatgctctcca
+5309761/1
@@@FD?DD?2CACDEDBEHDGHFFDHGD;FFHEEBDFHIIEGGEGGGCHI
@2757671/1
ctaaattctgctctgataaattagaatcatcccatagcaaatggtatttg
+2757671/1
CBCFFFFFHHHHHJJJJJIJJJJJJJJJJJJJJJJJJJJJJJJJ?FIJIJ
@712315/1
cttctaacctgttcttcttgaagttggttcagctgtagtctgtctgcatc
+712315/1
@@CDFFFFGHHHHIIEGHGIBFAHB?CEF@HHHGGIIIIGIGHHGHHCHD
@5310678/1
ctgttcagaggtaaatgagttatcgtattctttgttttcacaactgatac
+5310678/1
CCCFFFFFHHHFHJJJJJJJJJJJJHJJJJJJJJJJJJJJJJIJJJJJJJ
@1226333/1
gtgcattaatctatagaaaattttccaaacagtatttagagactttccac
+1226333/1
B@@FFFFFHHHHFIIHIJIIHIIJJIICHIIJHHIJJIBFHIJJJIJGII
@5824157/1
cactgctgaggcttgaacaagcccttctgatagcctgcaattcttggttc
+5824157/1
CCCFFFFFHHHHHJJJJJJJJJJJJJJJIJJJJJJGIJJJJJJJJIJGIG
@1736047/1
aacaagattatatgggagagtagcttgaggctcagaatcgagtagccttt
+1736047/1
@@@DFDDDHHHHDE@EBGEGFHHIGHEGG@GIIIGGHGHEIBFEEHIIAG
@195069/1
ccatgatttattaaacccgatgctagctttcttaaatctggttctctaat
+195069/1
CCCFFFFFHHHHHJJJJJJJJJJJIJJJJJJJJJIIJJJIJIIJJJJJJJ
@6349367/1
cccgtgtgatatgatatgggttgctgtttacaccaacgataaaatcaggc
+6349367/1
BCCFDFDDHHHHHIJJJJJJGHIJJJIJJJJJJJJJJJJJJJJJJJJJJJ
@6349965/1
tgattttttattgtatcccaatcaattatgatactgtctccttcaacaat
+6349965/1
@@CFFFFFFFHFHJEIIGIIIJJIJJJIJJFGIJIIJIJJIJJIIJIIJI
@2243764/1
gctgcattaaatattaaagtattgagcaaagtgaatgcaattgcacagtt
+2243764/1
CCCFFFFFHHHHHJJIJIJDGHHHIJGJJJIHHIGIIJIIIIIIIJIJFH
@7863386/1
cctccttccaaaaaaatacagcaagtctggtaaatttatcgcaaggtaat
+7863386/1
CCCFFFFFHHHHHJJJJJJJJJJJJFGIJIGHIJJIJJJJJJJJJIBFHG
@3801455/1
cctgtttcatccgcaattttctggcggagctcttcagcatttagcagcat
+3801455/1
CCCFFFFFHHHHHJJJJJJJJJJJJJJJJJJJJJJJJJJJJJJJJJJJJI
@7365747/1
cctcacttgttttgtcataagttgtaacagtaagttcttttttttccttg
+7365747/1
CCCFFFFFHHHHHJJJIJJIJHIJJJJJJJHJJJIJJJJJJJJJJIIJJI
@7365838/1
gttctttcatgatactctcaaggtccctgattacttcttctcgaggtggc
+7365838/1
CCCFFFFFHHHHHJJJJJJJJJJHIJJJJJJJJJJJJJJJJJJIJJHIJJ
@4796972/1
ccagtactactgaaaatgattaaaaataaaagctataatttcatttcaaa
+4796972/1
C@@FFDFFHHFFHCHAHHFIIGHJIGHGHICHGEGICGEFIHGIJIIJIG
@1737873/1
ctgtgggttatatggtgattgatgccattcaactttgcattaactttctg
+1737873/1
@@CDDDF@FFHHBHBGHHIIGIIEEHHGGHGGCG@FHIIGIIEIIIIIII
@196992/1
gtactatcatcagctggtgtagaattacagaataactcatgaatgctttc
+196992/1
CBCFFFFFHHHHHJJJJHIEGIJJJJJJJJJJJJJJJJJJJJJJJJJJJI
@197953/1
ggtaggtgcagggtatgaaactgaacgtgtacacctggtaaagaggtgac
+197953/1
BCBFFFDEGHHHHEHIJJJJJJJJJJJHIIJJJJJJJJHIJJIIJJ?FHI
@4797639/1
tgcaccttcaacaccacactcctcaaggtacacccctataagggcttcga
+4797639/1
@CCFDDDFHHHHGIIIIGIGCBHGCHFEFCEHFGGHIIIIIIHGHIIIII
@198771/1
agcgagatgagcataataggtaggtgcagggtatgaaactgaacgtgtac
+198771/1
CCCFFFFFHHHHHJJJJJJJFHIJHHIJJJJEGHJJJJJJJJJJJHIIJJ
@3277918/1
ccgtaatgaatggtgttgctttcgcagggtaagtctttcagtctcatcca
+3277918/1
CCCFFFFFHHHHHEHHIJJJJJJJJJJJJCGHJIJJJJJJJIIJJJJJJJ
@2246600/1
ggggaagtcaattgctaatattgccatcaacgttcactgtctataaaaat
+2246600/1
@@@DDDDDBACFFGEAGFHIICFGIIGICHIICFHGIIIDDFIBGEGBBG
@3278773/1
cttcacatactcttgttacaacatatttcaacatgtatccttttgggcgg
+3278773/1
::?DBD;=CD?FHBGFGIDFCGHG@BHH?HI<EHEHHGGHIICFFBEEGG
@4298219/1
ggagagcttttattgaatagaataggaatgtcaggtgcgttaacttttgg
+4298219/1
CCCFFFFFHHHHHJJJJJJJIJJJJJJJJJIJJJJFHIJJJJJJJJJJJJ
@6352731/1
gtggtctctgctgttgctgaggctgttgtggtctctgctgttgctgaggc
+6352731/1
CBCFFFFFHGHHHIJJJJJIJJJJJIJJGIJIIIJJJJJJGJJJJJIJJJ
@3279352/1
gctttgccgcttgttgctgtacttgaggctgagatgaaggtggtctgctg
+3279352/1
CC@FFFFFHHGHGHGIJIJFIHHIIHGGIIGGGGIIIIJFBFGAFHIIJJ
@6353169/1
ccctgggtttaaaatcttcaataacattactcatttctgatagg
+6353169/1
<?@DDDDD1<<C<EFI<:?@EHCHFH9<FHAFB<GIEIF@FFE;
@3279510/1
gtttccttatcagtaatctcgaatctattatctcttggacaagttgttat
+3279510/1
@?@DDDFFFFHHHJGJJGIHGEHIIGHGGIIIIGIJIIGFGHI?FHFDAF
@6353382/1
catttgaaaacgtggatctccaaggtctccttgaacaaatttacctaaag
+6353382/1
CC@FFFBAFFHDCFGEFAHHIGEHGAEHHHICGCHGEBCHCGGIGBDG>B
@2247913/1
gccaaaatttgttcacactgttcctggctgagagtaattcgtcgcgcatt
+2247913/1
@@@DD?BBACCFDEFGGBHIBFHGIAHGIICHGE:C?DFG=G;:@GGIII
@1230304/1
tccaggttgtctaccaccccctcctcctccacctttctttccttttttgc
+1230304/1
@@@DDDDDFH4CACFA?C@FEGHIFIIIIIIGHHGIGIGHIIIIIGIIGG
@6355316/1
ctgggaatcctttgtgagccacatcaatgttaaggaatggtttccaacca
+6355316/1
CCCFFFFFHHHHHJHIIJJJJJJJJJIJJIJJJJJJJJJJFHIJJJJJJJ
@200098/1
ctttggcacatccacgatttcggcagcttttacctcattttcactcagaa
+200098/1
CBCFFFFFHHHHHJJJJJJJJJJJJJJJJJJJJJJJJJJJJJJJJJJJJJ
@1230770/1
gttaactttataatcaatcggcatttctttcagaccaaaatttctttgta
+1230770/1
CCCFFDFFHBDHFDEG@GIDEDHEHIIIIIIFHGIIEHIGHIIGIGIGFH
@2763350/1
ataagaacaatgagtgagagcttgcaagaggtaacttctgtcttgaaatc
+2763350/1
CCCFFFFFHHHHHJHIJJJJJJJJJJJJJJJGGIJJJJJJJJJJJJJJJJ
@2248395/1
gttgggaagtgcttgttgttttgcagacaacatgccttggtattcgagct
+2248395/1
@@CDFFDAFCFDBHIGHGEGGHIIII9EGHIIIIEHIEHGFGGGIICDHI
@1742958/1
gttcttcttgaagttggttcagctgtagtctgtctgcatctgtatatgcc
+1742958/1
C@@DFFFFHDFDFDHIEHHICHIIGHGHFHIIEHBDHHEHGD<DHIII@D
@2764457/1
gacaaagatagtaagttatttcttctaaattctgctctgataaattagaa
+2764457/1
C@CFFFFFGHHHHJJIIJJJJIJJJJJJJJJJJJJJJJIIJJJJJJJJJI
@1743071/1
catcagattcttcttttttctttgtaactattttattttcactgtcatct
+1743071/1
@@@DDB:BDFFHFAFHEEHEGIGEECHHGBHGIIBFGIIGABGH?BFBHA
@6356227/1
gggaattctaagagggtacacaattcaggcactaatgtctc
+6356227/1
@?@BDDDDHHBDBEGGAFHCC3FH>HGDEGFHHBGE<11?1
@1743333/1
cagaataagaacggtattgctctgcagggaacggcgacataggtgtctgc
+1743333/1
@@<DBDD?FFADFGGEEHGIIFGIBHHIIIBDEH<GBGBG@AC=@DEEEE
@6356760/1
gccgtgtttggtagaagcaggatgacacttaggtcgtgcatggttta
+6356760/1
CCCFFFFFHHHHHIIJIJJJJJJJJJJJJJJJJIIJHIJJJJJHIJJ
@2250060/1
gattagtttccacaacaatttctcttcctttttttggatctgaagggcgg
+2250060/1
CCCFFFEFHHHHHJJJJGHJJJJJJJJJJIJJJJJJJJJJJJJJJJJJJH
@3807323/1
agcgaaattcttattcgattgaagtaaattgtaaaatgctaatatcctaa
+3807323/1
CCCFFFFFHHHHHJJJJIJJJJJJHGIJJJJJJJJJJJJJJIJJJJJJJJ
@3282896/1
cctaagatatttgttatgatctccggccaagatcagccgtgtttggt
+3282896/1
CCCFFFFFHHHHHJJJJJJJJJJJJJJJJJJJJJJJJJJHHHJJJJJ
@3808022/1
cctagacttgtgcaccagctaaagaagacttatctttaaacggcagcttt
+3808022/1
CCCFFFFFHHHHHJJJJJJJJJJJJJJJJJJJJJJJJJJJJIJJJJJJJJ
@6862242/1
cacaattaaaaagtaatctgaaaacatttgataaaaaatatatcgtaaaa
+6862242/1
CCCFFFFFHHHHHHIJJJJJJJJJJJJJJJJJJJJJJJJJJJJJJJJIJJ
@203055/1
ggaacctacaacagctgctattgaaggctttttgttatctccagcaggtg
+203055/1
<?@?DDDD?DF?F>EAGADHD@AHEHAH<1:CGG:DDGEI99BDBGHG09
@2765645/1
gccaacatattactgacctcaaccgtacttctagcattagaagtttcttc
+2765645/1
@@@FFFFFBHHHHJGIGHJIIGGIHCFGADFHHGGEFIHDHGGBEGIEEH
@7872114/1
ggtaaatttatcgcaaggtaatgtaaaacaatatctattcaacaaaggaa
+7872114/1
BCBDFFFDHHGHHJJJJJCHIIJDIHIIJJJJJJJJJJJJIJJJJJIJJJ
@4302196/1
ttctggtattatgagtgttacttctcatcctaggacgtccacctcgaact
+4302196/1
CCCFFFDFHHHHHJJHIGIJJJJJJJIJJJJJJJJJJJJJJJJJJJJJJJ
@6358206/1
ctcttggacaagttgttatattagtcactttatatgttcttttaacactc
+6358206/1
@CCFFFFFHHHHHJJJJJJIJJIIJJIJIJJHIIJJJJIIJJJIIIIJJH
@7372182/1
cagctgtagtctgtctgcatctgtatatgccctagcacggaaagcagcga
+7372182/1
CCCFFFFFHHHHHHJIJIIIIJJIJJJJJCHJIIIJEIJJHJIJIJJJIG
@719652/1
catctttgtaaataaaaaattaataacattaatatgaacaaaattaaaaa
+719652/1
CCCFFFFFHHHHHJJJJJJJJJJJJJJJJJJJJJJJJJJJJIJJJJIJJJ
@6863233/1
catactttatcgtaacggtcatttctttttcttgatctctttcattatcg
+6863233/1
@?@ABEFFBFFFDDEGHI;A@FHH@EHHIIIIIG@FHGFHGHGCHHGGII
@3809861/1
gttcagctgtagtctgtctgcatctgtatatgccctagcacggaaagcag
+3809861/1
CCCFFFFFHHHHFIIIHJJJJIJJJJJJJJJIJJJJJJJIJJJJJJJJJJ
@3810171/1
ctctgcagggaacggcgacataggtgtctgctcttcacatactcttgtta
+3810171/1
CCCFFFFFHHGHHJJJJJJJJJJIHIJJJIJJJJIJJJJJJJJIIJJIJI
@3811048/1
cttttttttgttcctttttgaattgaaatcacctgctccaggtaatggaa
+3811048/1
B@CFFFFFHHHHHJJJJJJJIIJJJJJJJIJJJJJJJJJJJJFIJJJJJJ
@5831276/1
gtccaatcttcaattgttttaaagcacatttggctgcggtacatttagct
+5831276/1
CCCFFFFFHHHHHJJJGHJJJJJJJJJJJJIJJJJJJJJHJJJJJJJJJJ
@204713/1
ggcgttttggtgggcatggcctgcagctccctttttgcagcttcttcaag
+204713/1
@@@FDFFFFHHHHIJJJHGIIIJIJIIIJJJJJJJJJJIJJJJGHIJJJG
@2768361/1
cttgaaatctgtagcccaatattgattccagaacttccggcataatgagt
+2768361/1
CCCFFFFFHHHHHJJJJJJJJJJJIIJJIJJJJJJJJJJJJJJJIJJJJF
@5832055/1
gagttttcttgatcattttcgtttacccagagaggaaatagtattttttc
+5832055/1
?:?4ADD?FFDH?DHEHIGEFIICGHBGGGHH@GH?GHEEDHIIAHHEHG
@7374309/1
ctcatacttaatccaatgacatggggaagtcaattgctaatattgccatc
+7374309/1
@@@FFFFFHGHHHJIGEHHHEHIIGFIIEIIIIIIJJJIJGHGEGIJIHD
@1751955/1
cttggctttgccgcttgttgctgtacttgaggctgagatgaaggtggtct
+1751955/1
?@?DDDDDHFHFHIGGGAFFBEHCHFHGGIFIIIIFFIHIIIICFEH@DD
@2255784/1
ctttcaagaatatactcccgtgtgatatgatatgggttgctgtttacacc
+2255784/1
CCCFFFFFHHHHHJJJJJJJHIHHIJJJJJJJJJJJHHIJJJIJJJJJJJ
@2256727/1
aagaggagagcttttattgaatagaataggaatgtcaggtgcgttaactt
+2256727/1
CCCFFFFFFHHHHJJJJJJJJJJJIHIJJJHHJJIIJJJDHIIHIJJIIJ
@4805523/1
ctcttcaaaatcttcttcatcacgtcgtctttttttaccaaaccggtatt
+4805523/1
@B@DDFFFHHHHHJJJJJIJIJIGFGDGGIHIJJJJJJIIIGJJJJFGII
@6869924/1
gcacgaagcactataggtcgaccttctcggccaagattaggcctacgtgg
+6869924/1
CCCFFFFFHHHHHJJJJIJJJJJJJJJJJJJJIJJIJJJJJJJIJJJIJJ
@4805720/1
tgttataaatgtaggaagttatcaagaaatctaagattgcatcaccgagg
+4805720/1
CCCFFFFFHHHFHJJJJJIJJJJJJJJJJJJJJJJIIJJJJJJJJJJIJJ
@4305256/1
gaagaaaccataccaaaggtcaagaccataaccaagatcaattactctac
+4305256/1
@@@DFFDDFDHGHIIIIBFABFHGIIGGGHIIGIAFEHIIIIIHIIGGHF
@4806168/1
tcctttttgaactgaaatcacctgctccaggtaatggaaaatcctgagga
+4806168/1
@@@DDDDDDHACCCCC@BEHG@?AEFFGB?:19C?FADDGGAGGBBDB??
@1754369/1
agcatgatgacattcatctataactaatagattgacacgagacaacgtga
+1754369/1
@@@?DDADFFFDF@?:<<F:BAFEHEIF>?CEB<3AFFB:D8@BBB@0?8
@5323412/1
cagctaatgattcaaataagtctccaaggacctttggcacatccacgatt
+5323412/1
@@@DDEDAFH>FFF@CAEEFCIHIJIIFB;CF?39?;?EHGIIJIHGADD
@2257830/1
gtccacaagaaaaaaggttcttttacccccttcagaatataatagtttca
+2257830/1
CCCFFFFFHHHHGJJJJFHIJJIJHIIIJJJJJJJJIJJJJJJJIIIJJJ
@3288485/1
cctgttgttccattgcttgaggtctggtaattggagcggcttgtctaact
+3288485/1
CCCFFFFFHHHHHJJJJJJJJJHJJJJHIJJJJJJJJJJJJJ0?3B<F@9
@2773270/1
ggttatatggtgattgatgccattcaactttgcattaactttctgtagta
+2773270/1
=?:AADD;F>FB?FGHIIIGE@HHIGGIIIHBEHIAGGGGHGIGICGIFD
@1757769/1
ctggaaagcagctcttgcagcattgacactggcgttttggtgggcatggc
+1757769/1
CCCFFFFFHHHGHJIJIJIIJGIJGIJGGIEHIIDHHGIIGGIIIIIJGI
@3819012/1
cctggatctgatcttaacaagccttaagagaaatcttagctgacatatac
+3819012/1
CCCFFFFFHHHHHJJJJJJJJIJJJJJJJJJJJJJJJJJJJJJJJJJJJJ
@4308109/1
gtacaatgtaatatgagttttctttgttttcaaaggctctaactaaaaat
+4308109/1
BBBFFFFFFHHHHJJJJHIJJJJJJJFHJJJIIJJJJJJJJJJJJJJIJJ
@3819781/1
ctccgacaaacgccatcctctcattcttagttgtaacaactaggggcacc
+3819781/1
CCCFFFFFHHHHHJIJJJJJJJJJJJJJJIHIJJJJJIJJJJJJJJJJJJ
@6364006/1
ccttgactatgtttgatgacatatcaataacattctcctcaaccttttgt
+6364006/1
CCCFFFFFHHHHHJJJJJJJJJJJJJJJJJJJJJJJJJJJJJJJJIJJIF
@6364340/1
gtcgtgagaagctgcaacggctgctatagatggaacgttgatctggtctg
+6364340/1
@@@FDFFFFHHHHJJIJIJIJJJGJJGGJEIGIIGEHFGGGGIGIIBGGC
@6873727/1
ggatatattcatgccacattccattccatgatttattaaacccgatgcta
+6873727/1
CCCFFFFFHHHHHJIJIJJJGIJIIJIJGJJJJJIJJIJIJIJJEHIIGF
@1240113/1
ggcggtcccctcttttgggtggaatgtatgacgatgatttgatatctata
+1240113/1
@@@FFFFFHGHHHJJJJIJFHHFFHI?BGGEHJIJICHIII9BFGHIGIH
@5839011/1
ctttctaatgtttcttcatttaaaaccgctgtgtctctttctttttttgt
+5839011/1
CCCFFFFFHHHHHJJJJJJJJJJJJJJJJJJIJHJJJJJJIJJJJJJJJJ
@5839864/1
gcagtagtcatcaccaaaacctgatgattttcaagctcttcatgccactg
+5839864/1
@?@DDEBDFHDHHIIIIEGHBGGGDHGIIII@FGIIIIIGCGEHIIIIII
@3292259/1
gccttttcccaaaatcataccattagatttattaatttgctcaggagaaa
+3292259/1
@@@DDDDFBFGHFDGGIIEGGAHFHIDGGHHHIGGGGAGGHIGDCBF;FE
@732142/1
gcctttgttgctgctgtggtggttcttgcctttgcagctgttgtggtggt
+732142/1
@@@DDDADFDFFFGGBHIIEFG@FHEI@HI@FIFECGIIIC@GDFGHBE6
@3293515/1
agagcttgcaagaggtaacttctgtcttgaaatctgtagcccaatat
+3293515/1
@@@FFFFFHHGGHJJDFHIJJJJIJIJJJJJJJJIJJJJJJIJJJJJ
@732929/1
tgataatattaacaataaagtgttcaatttgattgtttttttcatttctc
+732929/1
@CCFFFFFHHDHHGGIJIEHIHF@HIIHIIJCHHIHJIJJJJHIJJEDI<
@733175/1
ctgtggtctctgctgttgttgttgttgctgaggctgctgtggtctctgct
+733175/1
CCCFFFFFHHHHHJJJJJIJJIJJJJJJJJIJJJJJIIIGCHHIJIJIIE
@733990/1
gggttgtgagaagctgcaacggctgctatagatggaacgttgatctggtc
+733990/1
BCCDDFFFHHHGHJJIJJJJJJJJJIIJIGIGIIJIJIJIJJIJJJIJII
@1765291/1
ctcttgaggaagttggtgtagaggtgcaggctggccatgttgaatagctt
+1765291/1
CCCFFFDFFFHHHJJJEHBHIIIIEGHIGEIIJJJJJIIJCHGIIIEIIJ
@6368859/1
ggttgttgcctaacaggaggtgcactggttacaggagatactggttgttg
+6368859/1
@C@FFFFFHHHHHJJJJIJJGGIIIJJJHIIIIJJHIGIIJJJJFHIIIJ
@3823016/1
cctagttcttctaatattgatgttttattttcagtataccttataccgct
+3823016/1
CCCFFEFFHHHHHHHHIIJIJJHJJJJJJJJJIJGJJJJJJJJJJJJJJJ
@7381738/1
gtcactttatatgttcttttaacactctttgatggaatttcataaacaac
+7381738/1
?:=DBDDADHFHDA:AEAFHGIHEHAGBBA>EAHGGBGIGE@FFDEC?FD
@3295102/1
ctagataataatgcctcagagctaccttggcagctgctaattttgcttgg
+3295102/1
@@@DDDDDFHDFHEGDFIIG>DC@EHHEIEGHIIIIIGDHCGGGHI@?BG
@213537/1
cctgttgttccattgcttgaggtctggtaattggagcggctt
+213537/1
@@?DDFEFFFDFFHGEBHHDEEACEHHC<AFEHIIIEGBAD:
@4312470/1
ggtggttgttgcctctgttgctgctgaggctgttgttgccactgctgctg
+4312470/1
BB?DFDDFHHHHHJIJJIJIJJJJJJIJIIJJJJIIIJIJJJIJJJGIJI
@6369887/1
cctctttgtgcccatggagtttgacctctaggaccagtttgcaaagggaa
+6369887/1
CC@FFFDDHFDHFGHIIGHEGIIIJJGIJJIIGIGGHGHIIIJEEHGIJJ
@6370231/1
gagccagtaggtaaaaagattattgtattttcttttagaactctttcaaa
+6370231/1
CC@FFFFDFFDHDHIJJJEHHHHJJGIIJIJJJIIJIGHGIGGGIIJIHE
@4312925/1
ccctaggcaaggtaccgcctcaccacctcaaccgaacacttctaggttac
+4312925/1
CCCFFFFFHHHHHIJJJJJJJJJJJJJJJJJJJJJJJJJJJJJJIJHHIH
@2777970/1
cttgcctttgttgctgctgtggtggttcttgcctttgcagctgttgtggt
+2777970/1
CCCFFFFFHGHFFHIIJJJIIJEHIFGIIJJIHJGJJJJJIGIIIIJIJE
@5328802/1
catactttatcgtaacggtcatttctttttcttgatctctttcattatcg
+5328802/1
CCCFFFFFHHHHFHGIJIEFIJJJJJJJIJJJJJJJJIJJJJJJJIJJJJ
@738844/1
attttcagctctggctattttagcatggaatgtaatctccaagttgtgaa
+738844/1
@BCFFFFFGHHHDIJJIJJJJIIIIJJJGGEHEIJIEHIIJJJHHIHGII
@739397/1
gccgatagcaataaggcctttggctttaacctcataactaaaacagggtt
+739397/1
:;?DBDDA?BDF?<4?FBFDHGE<GF9?E4?4?GBGEADGHG@??B260/
@1245898/1
cctgttgttccattgcttgaggtctggtaattggagcggcttgtctaact
+1245898/1
CCCFFFFFHGHHHJJJJJJJJJHJJJJHIJJJJIJJJJJJJJ:?8==CB<
@2267966/1
aggaaataagaaagcaagagaaggaagtgaggtacacagttgcagtcctg
+2267966/1
CCCFFFFFHHHGGGBGBHIIIIIIHEHFGEHJ?EHIJIJHIJJIJIJJIJ
@7889631/1
gtacgctcaaacatgcaaatgtgacattattgactaaggccgatctgagg
+7889631/1
CCCFFFFFHHHHHJJJJJJJJIHJJJJJJJJJJJJJJJJJJJJJJJJJJJ
@1246777/1
cttaactttagtgaactggtcatcaactgagaggccaaactccttcaggc
+1246777/1
CCCFFFFFHHHHHJJJJJJJJJJJJIIJJJJJJJJJJGIJJJJJJJJJJJ
@1768369/1
ctctttcattatcgtaaattgtcacggtctcaacaagttccgttttttgg
+1768369/1
CCCFFFFFHHHHHJIIIIJIIHGJJJJHIIJJJJGIIHHJIJHHIIJJJJ
@2779787/1
actccttttcccgtttttattatcgcttctaattttttctctcatttctg
+2779787/1
1:=DDEFFHFDDFEHGIHHIHICAFEDFGFGGIIEDGEBFGHG@GEEGHC
@216452/1
ctttgaattcataagttggttgttttttaagtgcatgttgaacatattca
+216452/1
CCCFFFFFHHHHDHHGHJJGIIHIJJIJJIJIHJIJJJJJJJJJJJJJJI
@1248462/1
cttcttctatcacatcggaggcaaccaatatgttcgtctcacccatgtta
+1248462/1
CCCFFDFDHHHFFHEIGIHBHGIJJEEGIG@>?B?BB:BFBBDFCHGBBF
@4814607/1
agtagtttcacttttgttattggtttccttatcagtaatctcgaatctat
+4814607/1
@@?DFFFFHHHHHIJIHGJJJIIGCGFIGGIIIJGGIJIEIJJIIJJJJI
@6881779/1
gcactaatgtctcttcaaaatcttcttcatcacgtcgtctttttttacca
+6881779/1
CCCFFFFFHDHHHJJJIJJIIIIJJJJJJJJJJJIJJJJJJJJJJJJIII
@4815128/1
catctttgtaaataaaaaattaataacattaatatgaacaaaattaaaaa
+4815128/1
CCCFFFFFHHHHHJJJJJJJJJJJJJJJJJJJJJJJJJJJJJJJJJJJJJ
@5331643/1
gtgtacagaaatatttcggcttctgcttccgttccaccctttctgctgcg
+5331643/1
@CCFFDDFHHHHHGGIJGJIDGIGGEHIGIJHGJDIGGIGHJGJGIGJJJ
@3828929/1
gttcaagttcacgaggagtattcttggaaacaattttataattattggat
+3828929/1
CCCFFFFFHHHHHJJJJJBHIJJJJJJJJJJJJJJJJJJJJJJJJJJJJJ
@6882478/1
cctccttccaaaaaaatacagcaagtctggtaaatttatcgcaaggtaat
+6882478/1
CCCFFFFFHHHHHJJJIJJJJJJJJHIJJJHHIIIIJJJJJJJJJJ@FII
@3300091/1
cagcctcttgttttgcttctttttttgacctacccttgccgacagcaata
+3300091/1
CCCFFFFFHGHHHGEFHIGIJJJJJJGEHJIJJJJJJJJJJIJIIIGIGJ
@2782357/1
gtcttcagcctcatgttataacattatgcagttcattacctaagatattt
+2782357/1
C@BFFFFFHHHHHJJJJJJJJJJJJJIJJJJIJJJJJJJJJJJJJJJJJJ
@2272278/1
ccacaagaaaaaaggttcttttacccccttcagaatataatagtttcaat
+2272278/1
CCCFFFFFHGHHHIJGIIJJJJJJHIJJIJIJJIIJJJJIIJIJIJJIII
@1252576/1
gtcgtgagaagctgcaacggctgctatagatggaacgttgatctggtctg
+1252576/1
@@@FDDDFAHDHHGGGJIJJGIBGGEHIIJGIIHJII8DHGGJJJJGGEH
@6883942/1
cggccacttctttgaactaagtacagcgaaattcttattcgattgaagta
+6883942/1
CCCFFFFFHHHHHJIIJJJJJHIJJJJJJJJJJJJJJJJJJIJJJHIIFH
@7894483/1
gtgtgatatgatatgggttgctgtttacaccaacgataaaatcaggcttt
+7894483/1
BB@DFFFFHHHHGJIJJHHJJJJJJJJJJJGHGHIIJJJJIJJJJJJJJJ
@6884588/1
ctcagagctaccttggcagctgctaattttgcttggtgtttgttttctcc
+6884588/1
CCCFFDFFHHHHHJJIJIJJJJJJEHIJJJIJJJJJDGHIJJHIJJJJJJ
@5336381/1
cttttattgaatagaataggaatgtcaggtgcgttaacttttggtggctt
+5336381/1
CC@FFEFDFABFAGHGHEHCBIGIFHDD;FG@EE?C?CDAFGE<0??>GH
@4319419/1
gttcttcttgaagttggttcagctgtagtctgtctgcatctgtatatgcc
+4319419/1
@C@FFFFFHHHBFGFGIGGHEDHIGFHAFHDHJIGGHEIFIGCHGGGHHI
@6885785/1
ccactatctaaataaatagctgcagctaatgattcaaataagtctccaag
+6885785/1
CCCFFFFFHHGHHJJJJJJJJJJJJJJJJJIJJJJJFFHIJIGIJJJJIJ
@3833398/1
cttttttgaaacgaaatagttttttacaatactgctgtaatgtaaaagca
+3833398/1
CCCFFFFFHHHHHJJJJJJHIJJJJJJJJJJJJJJJJJJJJJJJJJJJJI
@1253125/1
ctttcaagaatatattcccgtgtgatatgatatgggttgctgtttacacc
+1253125/1
@@@BDFDFDAFBHBFHGHGHCFAEDEFHIFFH>HHIHBGBCDHIIGIIGG
@221527/1
attggtttccttatcagtaatctcgaatctattatctcttggacaagttg
+221527/1
?=?AD=DD?CBCFFDC?<AAIEBHACG<GBAA??CBEEFFCDDDBHDHHI
@6378953/1
ccctaggcaaggtacagcctcaccacctcaaccgaacacttctaggttac
+6378953/1
CCCFFFFFHHHHFHIJJJJJJJJJJJJIJJIJJIJIJJJJJJIIIJFHII
@3304426/1
ccctaggcaaggtacagcctcaccacctcaaccgaacacttctaggttac
+3304426/1
@@@FFFFFGHHHAFHGGGHJJIJJIJIJJJIJJJEHGIJJJJIJJJHIJJ
@6887089/1
gctcacttcaccaacattcatgaataatggaaaatcacatagcttcggcc
+6887089/1
@@@DFDDFFFHBFGB@BFIBHGIIEGGHIIEGHGGBFEHGEBG@BBA@AE
@5338703/1
ctctgcactgtgacagtcttcaagcactgagttagaataccaacctgaat
+5338703/1
CCCFFFFFHHFFHIIJCGIHHJJGIGHGIFHHIJJIIGGHIHHGIJIJIJ
@3305469/1
ctataagaacaatgagtgagagcttgcaagaggtaacttctgtcttgaaa
+3305469/1
@@@?DDDDFFFFFIIIIIII<33:F@FFD@BFC::?DFIIIIIIIIEDBG
@2785668/1
aaccttaacttgcattaaatcacatcacattaccacatttctcaaattca
+2785668/1
CCCFFFFFHHHHGIJJJJJJIJJIJJJJJJJJJJJJIJJIJJJJIJJJJJ
@7389486/1
gcttccaacacgttgaactaaacttggatcagtagtggtatcaatttctt
+7389486/1
C@CFFFFFHHHHFGEGGDEHDGIIHIIIIJIJIJIGIICGGHIHHIIJJI
@4321843/1
gggaaactgatgatttgattactgatgttaaggaagctatcctaacagag
+4321843/1
CCCFFFFFHHHHHJJJJJJJIJJJJJJIJIJJJJJJJJIJJJJJJJJJJJ
@1776178/1
ctcatttgaaaacgtggatctccaaggtctccttgaacaaatttacctaa
+1776178/1
@@@FFFFFFHHHHJFHIJGGHHHEHIJFHIIJIJIIIJIIIJIJJJJJJJ
@2279183/1
gccttagtaagcataaatttatggaagccataccgtacgctcaaacatgc
+2279183/1
?;@DFFFFGHDHDHIIIEIIIIIGHIIGIIHGIGDGGDDEGGIIIGEB@F
@4821931/1
ctcacttgttttgtcataagttttaacagtaagttcttttttttccttga
+4821931/1
C@CFFBFFFFFFDFGHJIIIDHHIIIICEHIGHDGGGGHIIJGDGIJIGI
@3306737/1
ctcattttttctgctaaagcactaccttcagcgggagaccttggctttgc
+3306737/1
@@@FFDFDDHHHFIIIIIHBGHIIGIEEHGHGIIIEIHHGIIIIDHIICH
@3836020/1
ggtcattccaatcttgatgcatgatgaaatcatgaagtctaggaaagaaa
+3836020/1
@C@DFFFFHHHHHJJIJIGIJIJGIJJJGIGIJJIIHFHGHIJGIJJJHJ
@4323672/1
ctcttaaacaatgatgtgggaaatccagattattttgtgattccaagtag
+4323672/1
CCCFFDDDHFHHHHIIIIJJIIGIJJJIJJJIJJJJJGHHIIHGGIGGHI
@5341681/1
cctccacctttctttccttttttgcccattattgtgtactatcttcaaag
+5341681/1
CCCFFFFFHHHFHJJJGIJJJJJGIIJJJJJJJJGGHIIIIJJIJJJJJJ
@4323740/1
agcacattcatctttgctgaggtttgtatctgttgcagtagttacatggc
+4323740/1
CCCFFFFFHGHHHJJJJJJJJJFHIJIIJJJJIIJJJJFHIIJHHIIJIJ
@1257445/1
ccacaatgagtaatttcaatttttaatccttttattt
+1257445/1
@C@FDDEFFFACDFHIJGCHIIEHIIJIGHHIJFGHF
@1778088/1
gctagctttcttaaatctggttctctaatcatctgattagtagtaacgat
+1778088/1
CCCFFFFFHHHGGJIJJJIIHGJJJJJGIJJJJJIHGIIJ@GEFHIJIII
@1778246/1
gccgcttgttgctgtacttgaggctgagatgaaggtggtctgctgggttg
+1778246/1
@@@DFFFFHFFDFGHGGHIGHGGIJIIE>EHGEDF:?FGHIGHIGBGBFH
@2280920/1
gctgttgttgcctctgctgctgctggggctgttgttgccactgctgctgc
+2280920/1
CCCFFFFFGHHHHJJJJJJJJJJJJJJJJJJHIJGIJJJJJJJIGGIJJI
@4823966/1
gttctctgtgtggtcttttgtcaaagctactccttggcccatttaaacat
+4823966/1
CC@FFDFDDFCCFGGHIIIEHGGGEBFA9FEHAGFCH9DDGHGIIGAGII
@3838457/1
gtgcatgtaatactttgtagatatcagacatttcttcagggagaattttt
+3838457/1
CCCFFFFDHHHHHJJJJHJJJJJJJJJGJJIJJIJJJIJJJJJGGIJJJJ
@5343539/1
ctctttcattatcgtaaattgtcacggtctcaacaagttccgttttttgg
+5343539/1
@@<;AD??DH?FH=?B:C@FHBEDE88FG8EBDGG3C?4CDGF<??DGEH
@4824972/1
catcaagctctccccttccatgcaataaacggcatgtctcaagagctgca
+4824972/1
@@CFFFDAHHHGHJIIBIIHHHGIIIIIEIGIIGIIBGIIIIIIIGIJIJ
@5851838/1
cactgactaaaatattgttcaagttcacgaggagtattcttggaaacaat
+5851838/1
CCCFFFFFHGGHHHJJJGIIGIIHHIIJIHIIGICFHIIJGIJHIIJJII
@3309905/1
ggaagtcaattgctaatattgccatcaacgttcactgtctataaaaatac
+3309905/1
@@@DFFDBAHHFDGIGGGCHFIICHHIIIIFGIGIIIIIGIIIGDHGIII
@5852545/1
agctgggaatcctttgtgagccacatcaatgttaaggaatggtttccaac
+5852545/1
CCCFFFFFHHHHHJJJJJJJJJJJJJJJJJJJJJJJJJIJIJFHIHIJJJ
@229431/1
ctccgacaaacgccatcctctcattcttagttgtaacaactaggggcacc
+229431/1
@CCFFFFFAHF<AGBFHIEHCGEEFGII>?FCDHGHGGGHHIHIFIEHEF
@1259341/1
tgtcagatggttttggagaattatcaaagagaattattgaattcaatata
+1259341/1
CCCFFFFFHHDFHJJJJJJJJJJJJJJJJJJJJJJIJIIJJJJJJJJJJJ
@4826450/1
gaatttgtttgtgattttttattgtatcccaatcaattatgatactgtct
+4826450/1
CCCFFFFBFHHHHHIIJJJJJJJJIJJJGJJJJJJJJJJJJIJJJIJIJJ
@3840539/1
ctacaattttgttttgtttctcctccatttccaattatttcctttttctg
+3840539/1
CCCFFFFFFHDFFDGHA@GBAHGIII@HHIIIIIIGHIIGIAHIIIIIIG
@751121/1
ccatcatctgtttgttgattttcaaaatgaatatgacagtataaaaagcc
+751121/1
CCCFFFFFHHHHHJIJJJJJJJJIJJJJJJJJJJJJJJJHJJJJIJIJJJ
@751993/1
gtctcttcaaaatcttcttcatcacgtcgtctttttttaccaaaccggta
+751993/1
=::B=?B:=:DHAHDG?EDHDHHIG=GIIEHHIEGGGGIGBHIICCFEFH
@1260953/1
cgttaacggagtttgctgtcgaatactctgagcttgctgagcgactaatg
+1260953/1
BCBFFFFFGAHHHIJIGIGHIHHIIIIIIEGBHIGIJIAHHGIGIIJIBC
@753673/1
cctatccttagtcttcagttcagcttttggattagaatatacagcataag
+753673/1
C@@FFFFFHHHFFHGIGHJIJIIIJJIJJJGHIIJJGGGJIIIIEIIJII
@4828987/1
cactccttttcccgtttttattatcgcttctaattttttctctcatttct
+4828987/1
@@CFFFFFGHHFHIGGHIHAGIBHGHCCG?EFHHHEHIIEHEIIGBHGBC
@4329110/1
cttttttccaaattgcctctccattcaattgaagaagcaatttcttcgca
+4329110/1
@B@FFFFFFFHHHJJJJJJJIJJJJJJJJJIGIIIJJJJJIIJJJIJJIH
@3311527/1
ccaatgtttctagcctttcataattcataacgtcattagcagagctcgct
+3311527/1
CCCFFFFFHHHHHJJJJJJJJJJJJJJJJJJJIJJJJJJJJIIJJJJJII
@754937/1
ctctggtatccaaaggcactgttttcaccggaggaatttgtttgtgattt
+754937/1
CCCFFFDEHHHHHJJJJJJJJGIJJJJJJJJIGHFHIJJJHIJIIJHIJJ
@3311709/1
ggggaagtcaattgctaatattgccatcaacgttcactgtctataaaaat
+3311709/1
@??DDDDDFHF<FFBBGGGHIIE@CBFGGHEGEEGGGHEC<CCDGGHFI9
@755299/1
gtctccttcaacaatcgtcggtacaatgtaatatgagttttctttgtttt
+755299/1
CCCFFFFFHHHHHJGIGIGHICGHFHHIFHIJIABFD?BDFHIJJJDFHI
@755473/1
ctagataataatgcctcagagctaccttggcagctgctaattttgcttgg
+755473/1
BCBFFFFFHHHHGJJJJJJJJJJJJJJJJJJJJJJJJJJJJJJJJJJJJJ
@5854945/1
tggctattttagcatggaatgtaatctccaagttgtgaatcaatttcagg
+5854945/1
C@CFFFFFHHHHHJJJJJJJJIJJJJJJJJJJIGJIIJJJJJJJJJJJJI
@4329899/1
cccgatgctagctttcttaaatctggttctctaatcatctgattagtagt
+4329899/1
CCCFFFFFHHHHHJJJJJJJJJJJJJIJJJJJJJJJJJJJJHJJJJIIJI
@6893537/1
cttttttgaaacgaaatagttttttacaatactgctgtaatgtaaaagca
+6893537/1
CCCFFFFFHHHHGIJGJJJIIJJJJJJJJJIJJJJJJIJJJJJJJJJJIJ
@755711/1
tgactaacaatatatctttcaacagtagtttcacttttgttattggtttc
+755711/1
CCCFFFFFHH3CFHIJJJIGGJGIIJJJHIJJJJJJJJJHJIIJIJHIJG
@1262796/1
gggtaatcaaattttatgacaaaattgcaattctttacatcaataccttc
+1262796/1
@CCDDFFFHGHHHJJJJJJJIJIJIJJJJJJJJGIIJJJJJJJJIGIJJJ
@4831389/1
ctgtcttgaaatctgtagcccaatatagattccagaacttccggcataat
+4831389/1
@@@=DDDDFFFABGECAFGGFGGG@HEHIII<BHHGIEGGBCFGH@G@@F
@5857177/1
cggtgttttaattaaaaaattggtgggaggagaaatagtgattctgtagt
+5857177/1
BBCADBDFHHHHHJJJJJIJJJJAFHJHIJHIJIHIJJ?FGIJJJJGII=
@6387961/1
taggagtaaaacgtaagtggaagcataagctcccaattctttggtgataa
+6387961/1
CCCFFFDDHHHHHHHJJHJJIJJJJJJJJJJJJJJJJJJJJJJJHHIJJJ
@2287521/1
aacaccaatagagtcttcaaattttgtaagattttgtagcatctggtagg
+2287521/1
?@@ABAD?DHHDFFGBHGGICGIIIICEHHHGEHHBHEGECHEHGCFGDE
@2793989/1
cgggaaaattaatttttattaagaagccaaattgcacctcacacctggca
+2793989/1
@CCDDDFFHHHDHGGGIIGIIIBHGHGIG;FGGGGIFHGAFEHGEH@BGE
@7904835/1
gacgacactttttagtaccgggcttactaagggagttttcttg
+7904835/1
@?@DD<@DFFFFF??AAFH?FF1:C3?<BD?DG8?7BBF?FF4
@7904959/1
gtcattagcagagctcgctactaaggccttcaagatagaaccca
+7904959/1
@;?DDDFFGHHDBEGGGEGHGGEGEEH@FIEIIIIJDCG@AFHD
@3316137/1
atcatttcttcattttcagctctggctattttagcatggaatgtaatctc
+3316137/1
@@@DDBDDDDFHGIIEGEHHHIDHGHIGGGADHBCHDEGHIBGGHEGIII
@3316245/1
atcacctttgaagttgaataagttattattcttctaggtccttttatcat
+3316245/1
CCCFFFFFHHHHHHIJIJIJJIHJJJIIJJJJJJJIIJHJJJJJJJJJJJ
@759551/1
gtcctgttggtccattaatataaaatggttcaacttctttggtgtac
+759551/1
@@@D?DABBFHDDGGF?DDGHDDBEFGG?EFEGGIDHEG<CG?DHAF
@7403124/1
ggtgcgttaacttttggtggctttattatattactcctaattgaagagcc
+7403124/1
BCBFFFFFHHHHHJJJJHIJJJJJJJJJJJJJJJJJJJJJJJJJJJJJJJ
@760371/1
atcaacaactgtaccagccggcacattcatatttctcccatctgcatcct
+760371/1
CCCFFFFFHHHHHJJJJJJJJJJJJIJJJJIIJJJJJJIIJJIIJJJJJJ
@6897309/1
gctctggctattttagcatggaatgtgatctccaagttgtgaatcaattt
+6897309/1
CCCDDDADHDFFHIEIGIIIIGGHIGHGHIIIIFGGGGHHECGFFHGGII
@4335943/1
ggtatatataagattacaattcttaacattttttctttaaacaaagaaca
+4335943/1
B@BDFFFFHHFHHJIIIIIJJIJJIICHHGGHIIJGGIJJGGIGEGGGHI
@4835456/1
gctgaactctaacagtagcagcatatcgactaggatgagcatccatggaa
+4835456/1
?@=DDDFFHHHDFHGGGIIIIII@HHHGCH;EC;FF?BDHHAFE@FGIHG
@6898863/1
ctttttttggatctgaagggcggtcccctcttttgggtggaatgtatgac
+6898863/1
CCCFFFFFGHGHGJJJIJIJIIJHJJJJJJJIJJJHH?BDBEEECEDEDD
@7403364/1
cagtccacttggtttatgccattgtcatcttttttcgtaggcacaataaa
+7403364/1
@<<BDBFFDFDBFHIJIHGH>HEHGIIGGHIJEGIIGHIIGDFHGIJJGH
@2796187/1
ttcttctttaagacactgactaaaatattgttcaagttcacgaggagtat
+2796187/1
@@?DDFFFGBAFAHE@FGHGIHIGGGIEIG<FF@CFDFHIIG=FHBG9?B
@7906249/1
caggtgcgttaacttttggtggctttattatattactcctaattgaagag
+7906249/1
@@<=DDDDD=CDFBG@HDE3<FCC;FFHIICBF>FDAFG@FHG>GCD?B;
@3318100/1
ctaacctgttcttcttgaagttggttcagctgtagtctgtctgcatctgt
+3318100/1
CCCFFFFFHHHHHJJJJJIJJJJJEHIJJJJIJJIJJJJJJJJJIIJJJJ
@234710/1
ctatagtagttgaatggctggttttcaccaacattccagctagttgg
+234710/1
@C@FFFFFHHHFFFFHGHIIGAEGHH>HBHGHECHIIECGIJEHGHI
@7404938/1
gtaatggaaaatcctgaggagcatgttcttgcctttgttgctgctgtggt
+7404938/1
CBCFFFFFHHHHHJJJJJJJJJJJJIJJJJJJJJJJJJJJJJJJJJJJJD
@4336928/1
ctttatcgtaacggtcatttctttttcttgatctctttcattatcgtaaa
+4336928/1
CCCFFFFFFHHHHJGGIIJJJJJJJJJJJJHIIJIJJJJJJIJIIJIJJJ
@1266326/1
ctgggtttaaaatcttcaataacattactcatttctgataggttctgcaa
+1266326/1
CCCFFEFFHHHHFIJIJIIJJJJIJIJJJJIJJJJJJ11?DHCFHGJJJI
@1788118/1
ctcagagctaccttggcagctgctaattttgcttggtgtttgttttctcc
+1788118/1
@@@D=;ABFFDBABF@HEC;FHIIBFHHCHFHIG@;??DHB?GBGIEHII
@6900974/1
cttgcgtagcatactttatcgtaacggtcatttctttttcttgatctctt
+6900974/1
CCCFFFFFHHGHHJJJJJIJJGHIJJIIJIJJJJJJJIJIJJJJJJJJJI
@1788600/1
cttcagcctcatgttataacattatgcagttcattacctaagatatttgt
+1788600/1
C@@FFFDFHFD8DHGIIBGHIIIIIIGHEFHIIHIIIIGGGHGHCGHIII
@6390452/1
gttctgtaaaatccttcactggaaacagctatggtaacatctcgtttcat
+6390452/1
CBCFFFFFHHHHHJJJJJJJJJJJJJJJJJJJJJHIJJJJJJJJHIJJHJ
@2291979/1
gggcaccatgacaatagctttattctcattaaggaattccggtttctcaa
+2291979/1
CCCFFFFFHHHHHJJJJJJJJJJJJJJJJJJJJJJJJJJJJJHIJJJJJJ
@5862873/1
ggcctgcttgtggaaaaccaccacaaatccacttggaaaactgtttatca
+5862873/1
CCCFFFFFHHHHHJJJJJJJJJJJJJJJJJJJJJJJJJJJJJJIJJJJJJ
@7406579/1
gtgtttttgagctcatacttaatccaatgacatggggaagtcaattgcta
+7406579/1
BB@DFFFFGHFHHJJJJJJJJJJJJJJJJJJJGJJIJIJJJJJJJJJJJJ
@5863435/1
ggtgaaattattggtatttcttttttccaaattgcctctccattcaattg
+5863435/1
@B@DFFFFHHHHHJCGGJJJJIJJJJJJJJJJJJJJJJJJJJJJJJJJJI
@7407295/1
tcccaatcaattatgatactgtctccttcaacaatcgtcggtacaatgta
+7407295/1
CCCFFFFFGHHHHJIIJJJJJJJIIJJJJIIIJJJJJHJGIIIJJIIJHE
@4838217/1
cgtacgctcaaacatgcaaatgtgacattattgactaaggccgatctgag
+4838217/1
CCCFFFFFHHHHHJJJJJJJJIHIJJJJJJJJJJJJJJJJIJJJJJJJJJ
@4838597/1
ctggcactaaactgtaaagggcttcactgcaaaagtttgatcaaataaac
+4838597/1
CCCFFFFFHHHHHJIIJJJJJJJJJJJJJJJJIJJFHIJIJJJJJJJJJJ
@2293244/1
gctttatgtttttgtattcttcaatggttgctgctaaatcttcaagtaca
+2293244/1
CCCFFFFFHHHHHJHIJJJJJJJJJJJJIJJJJJJIJJJJIJJJJJIJJH
@764803/1
cctccttccaaaaaaatacagcaagtctggtaaatttatcgcaaggtaat
+764803/1
CCCFFFFFHGHHHJJJJIJJJJJJJHHIJJGGIHIIJJJJJJJJJJFGHJ
@7909210/1
cgtgtccaaaataatttttcttttttaataatatcttctggattcatatg
+7909210/1
BCBFDFFFHHHHHJJJJJJJJJJJJJJJJJJJIJJJJJJJJHJJJJJJJJ
@3850389/1
cttctgcttccgttccaccctttctgctgcgatctttgccatagcatagt
+3850389/1
CCCFFFDFHAHDCFDGHGDGIIIIGGHIIGIIGHIGIIGGHGCECFHEIB
@2800788/1
gttctggtattatgagtgttacttctcatcctaggacgtccacctcgaac
+2800788/1
BBBFFFFBFHHHHJJJEGIHIJJJJJJJJJJJJJJJJJIJJJJJJJJJJJ
@2294735/1
tatcagaataaccgctacagttgtgttttccacaaataaagcatgggatt
+2294735/1
CCCFFFFFHHHHHJJJJJIJHIJJJHIIJGIJJJJJJJJJJJJIJJJIJJ
@2801914/1
gtcctgttggtccattaatataaaatggtt
+2801914/1
@=?DDDDD<?AD<AFACEE>BDCD3<:CH4
@1794060/1
gttaacttttggtggctttattatattactcctaattgaagagccttttc
+1794060/1
CC@FFFFFHHH?HBGEHGIGHIJGGIJJIJJIJEEGEFHIJGFEGIGHII
@6906237/1
ctaatatcctaacgttatcaggttttgggtagttgggtaatattttgata
+6906237/1
@@@DDD?DF?DHDECDGHEIIE<?E@EGI1?C?DGHG:?99BHEDG@HII
@4340602/1
gtggtctctgctgttgctgttgttgctgaggctgctgtggtctctgctgt
+4340602/1
?=?=DDDDHHDBHIIHEIGHGEFDGEECHBBGHIIGCF@FGHGGGGEGH?
@3851668/1
ctccaactccgacaaacgccatcctctcattcttagttgtaacaactagg
+3851668/1
@@@DDDDDDHDDH<FEDHI>HFFHDEHGCHEGGGCGEFHIIIFIIGGDGE
@5354029/1
ctcaggagtttatcagttgcttccaatactgtagaactatcttgtttttt
+5354029/1
CCCFFFFFDHHHHJJJJJJJJIJJJJJJJJJIJJIGIJJJJJJJJJJJJJ
@243792/1
ctgcaatttccaagaaactttacttttcacaaataaatataaaaagaaaa
+243792/1
@@@DFFEFFFHHHEGHJIHEEIIGGGHIJJJIJIGGHDFHIJIIJJJIJJ
@5869144/1
cactgctgttgttgaggctgctgtggtctctgctgttgctgttgttgctg
+5869144/1
CCCFFFFFHHHHHJJJJJJJJJJFHIHHIJJIJJJIJJIJJDFIFHIJII
@2295950/1
gggagttaaatcaacatcagctgagatatactcatattgaggataagaaa
+2295950/1
@CCDDDEFGHHHHJJJIIGJEHIJIJJJJGGHHJIJIIJIGIGEHIJIII
@3325870/1
aatcacgaaaaataacaaaaacaaaaattataagatcaacatataatgac
+3325870/1
CCCFFFFFHHGHHJJJJJJJJJIJIGHIGJJJJJIGIJJJFHIEIJIJII
@4845020/1
tcaacaatcgtcggtacaatgtaatatgagttttctttgttttcaaaggc
+4845020/1
?<;BBDDDDDADDG<:CG@HHDFCGEED:EBDH<?FGAGDGFHI>@GC>D
@1796530/1
gcagttcattacctaagatatttgttatgatctccggccaagatcagccg
+1796530/1
@??DDDADH<ACFH4<F9ABHHGGAGHHEIGGDFG:FEGG@?;FHIIGGH
@6907475/1
ccttcttctatcacatcggaggcaaccaatatgttcgtctcacccatgtt
+6907475/1
CCCFFFFFHHHHHJJJJJJJJJJJJJJJJJJJJIIJJJJJJJJJJJJJJJ
@3326445/1
ctcttggacaagttgttatattagtcactttatatgttcttttaacactc
+3326445/1
@@@DADDDAFDH<CC2<?BHDHG@A:FEHAHGAHGGCED@BGEIIIII>D
@3327301/1
cttccaatactgtagaactatcttgttttttaacataatataaatcagct
+3327301/1
CCCFFFFFGGHHHGIIJJJJJJJJJJJJJJJJJJIJJJJIJJJJJIIIIG
@5871901/1
ctggggctgttgttgccactgctgctgctgcggctgttgttgcctctgct
+5871901/1
?@?D?<@DAFHFCE@9FHEIGBE@DHEA>FHGGGHHCE99B99FFHI>F@
@1276128/1
ctgcatttgggcaggtcttcttgtaacattgcagactctgtacttcctcc
+1276128/1
CCCFFFFFHGDFHGIFGHIJJIIHEHICHIJGIJGIJIFHEIJJGIJJEI
@1276684/1
ccttatcagtaatctcgaatctattatctcttggacaagttgttatatta
+1276684/1
@<@D;ABDF<DF8E@G>B:ADHDFBHHIFE9?F@DA@FGIIIC3DG<DGF
@3328346/1
gctgttgttgaggctgctgtggtctctgctgttgctgttgttgctgaggc
+3328346/1
CCCFFFFFHHHHHJJJJIJHIJFHIJGIJIIGIIIJIHHIGIIJJJIJJG
@5356442/1
gtacctcacttccttctcttgctttcttatttcctacggcaaggtagcct
+5356442/1
CCCFFFFFHHHHHIJJJJJJJJJJJJJJJIJJGIJJJJJJJJJJFHIJJJ
@1277147/1
attttgcttggtgtttgttttctcctactccgacaaacgccatcctctca
+1277147/1
;??ADDDADBB2<2<EAEDFEFEEDAFIIICCDDDDD28@DDDI>DE>@@
@6396817/1
ctttttgttatctccagcaggtgggtgagtaacatcagctccgagaaata
+6396817/1
CCCFFFFFHHHHHJJJJJJJJFGIJCHIJHIJJJJJJJJJJJJJJJJJJJ
@7912013/1
gttctttcatgatactctcaaggtccctgattacttcttctcgaggtggc
+7912013/1
@@BFFFFFHHHHHJIJJJJJJJJHIJIJJJJIIJJIIJJJJIJGDGFHII
@7912569/1
ggttcttcttcttttttccacgtgaaatctttaggctgcagctcaaccat
+7912569/1
?@=DDFDFHHFHHJIIJJJJIJGGGHEHJIGII>FFHCHHJGGHGGGHIA
@769346/1
gctgagctttataaaatgcagtggccgacacatcaatattaagcatcatc
+769346/1
CCCFFFFFHHHHHJJIJJHIJJJJJJJHIJJIJJJJJJJJJJJJJJJJJI
@5357540/1
ctctgataaattagaatcatcccatagcaaatgatatttggtaggacgtg
+5357540/1
@@@FFFFFHHFHFGEFDHHIJJIJGICGHJDHEEIEGIIJJDCFIJJG@D
@1277969/1
cctgtttctgtttatttatttgtattattaacttttaattaattttaatt
+1277969/1
?@@FFDDDHF?FBAFGGBHHIIEHHIIIIHDBFH@HHIGIIEFGEHGHHI
@1797410/1
agaggaaatagtattttttcttcatcgtcttgaacttcatttccaacagg
+1797410/1
@CBFFFFFHHHFHHJJJJJJJJJJJJJIJJJJJJJJJJJJJJGIHJJGIJ
@6908401/1
gtcaaatatatatgtatcctattaatgctttaaacattaactagttgcac
+6908401/1
CCCFFFFFHHHHHJJJJIJIJJJIJJJJIJJIIJJJJJJJJJJJGHHIGG
@248224/1
ggtgtgtaatcactgctgaggcttgaacaagcccttctgatagcctgcaa
+248224/1
B@@DDFFFHHHHHJJJJJJJJJJJJJJJJJIJJJJJJJJIJIIJJIJJJJ
@6398061/1
cctagttcttctaatattgatgttttattttcagtataccttataccgct
+6398061/1
@@@DD:BBFFHHHIIGIJIHJFCHHGHIJJJJJIFGIIICGEHIJJGIJJ
@5873940/1
gtactatcatcagctggtgtagaattacagaataactcatgaatgctttc
+5873940/1
CCCFFFFFHHHHHJJJJFHGIIIJJJJJJJJJIJJJIJJJJJJJJJJJJI
@6909269/1
ccgcaacaattgtacacaactccataggaagcgccaaaggcttctctcgt
+6909269/1
?@@DDDDFFHHDHIJGEEFHIGDDDGGG@DFCGBGHADDF?GIGHCHB<;
@2807402/1
ttcataattcgggccttaactttagtgaactggtcatcaactgagaggcc
+2807402/1
CCCFFFDFHHHHHJJJJJJJJJJJJHIJJJJJJHJJJJJJJJJHJIJJJJ
@3329986/1
cgcacaacaaacacttggggagttaaatcaacatcagctgagatatactc
+3329986/1
CCCFFFFFHHHHHJJJJJJJIJIIJJJJJJJJJJJJJBHHIJJJJJJJJJ
@4347318/1
agcatacttaaggaaggaatcaccgatagtttccaaacgctcc
+4347318/1
@?@BBDDDDF<C?<CE?:A?AFGFF@FFGFIFFEGIII@D;FA
@4847665/1
catcttctttactaaaaggctacacaaacaatcacctgaatccttagaat
+4847665/1
@@@FFFDDHHHFHIGGBFHIIGEGIGGGICEGGIGIGIIIGH@HGGGCDG
@5875700/1
ctagataataatgcctcagagctaccttggcagctgctaattttgcttgg
+5875700/1
@@CFDFFFHHHHHJJJIJJIJJJJJJJJIJJIIIIJJJIJJJJJJJJJJI
@4848472/1
ggaagtaagtggtctttcatttaatgttttttgaaaagcctcacttgttt
+4848472/1
CC@DFDDDHDFHHIIIIIIEGIHHGGHGEHIIDEHGHIGCHIIIGGIIHI
@7913959/1
gcatcctttgctcttgaggaagttggtgtagaggtgcaggctggccatgt
+7913959/1
B@BDFFFFHFFHGHIIDEH@CFHIGIEGGGGFHGCGHIJJIIHIIIIHIG
@769919/1
agtaggtaaaaagattattgtattttcttttagaactctttcaaagagtt
+769919/1
BCBFFFEFGHHHHIJJJJIJJJJJJJJJJJJJJIJJJJJJJJJJIJJJHI
@4849306/1
gtcagaattttcgtttggagcaaatacaatgtatttgctgtctttgtgtc
+4849306/1
@CCFFFFFHHHHFIIIIGHAHHHIJJIJJIJIJGIIEIJIIIIIIJJIGE
@7414426/1
cgatgatttgatatctatatttctcattttttctgctaaagcactacctt
+7414426/1
CCCFFFFFHHHFFHGIJIJJIJIIJJJJIJJJJJIIJJGIGJJIIJJJJI
@5359676/1
ctgaaggcttttgggtcgtgagaagctgcaacggctgctatagatggaac
+5359676/1
@CCFFFFFHHFHHJIJJIHIJJGIGGGHGGIJJIIIJJIGIJGIIJIGIH
@1279690/1
cagagaggaaatagtattttttcttcatcgtcttgaacttcatttccaac
+1279690/1
BB@DFFFFHHHHDICGHIJJJJJJJIJJJJJJJJJIJHIIIJJJJJJJJJ
@250456/1
cttcagtaaataacaaagaatggaaggccaaaatttgttcacactgttcc
+250456/1
CCCFFFFFHHHHHJJJJJJJJJJJJJJIJJJJJIJJJJJJJJJJJJGIJJ
@2810504/1
ctgtattataacatgacctaagagttttattaaagttggatcattagcag
+2810504/1
@@CDFFFFGHHHGIIGHGGIIJIJAFHIJJJJJJIECGIHGHGJIJJIGD
@1800808/1
cttgtctaacttgaccaacggtaaaagcaggaggttgttgcatcctttgc
+1800808/1
CCCFFFFFHHHHHJJJJJJJJJJJJJJJJJJIIJFHIIJIJJJJJJJJJI
@6399728/1
tggatatattcatgccacattccattccatgatttattaaacccgatgct
+6399728/1
CCCFFFFFHHHHHJJJJJJJJJJJJJJJJJJJJJJJJJJJJJIJJJJJJJ
@3856655/1
cggcagctgggaatcctttgtgagccacatcaatgttaaggaatggtttc
+3856655/1
@?;A?DDDHHFHHGHHIGI@HHEHEEIGHEEHEEGHDHEGHIGIIF?@DD
@5361533/1
gtcactattaaagttgatttgtcttatcgacttgacaattttttcttttc
+5361533/1
CCCFFFFFHFFHH<CEHICJIHHGIHIJJBCFGHGIIGIHIJJIJIIGJ>
@4350089/1
ctctgataaattagaatcatcccatagcaaatggtatttgg
+4350089/1
@@@D=B;B<D>ADE?CFBHB@FHIIG<GBE;FHG1C4??B4
@7916647/1
gtaaaacgtaagtggaagcataagctcccaattctttggtgataagaact
+7916647/1
C@CFFFFFHGHHHIIIJJJJJJJIEHJIJJIFJJIJJIJFGIIIIJIJII
@1803038/1
cttcagcattcagtagcatcgtgatacgatgtaatattgaaggcaataaa
+1803038/1
CCCFFFFFHHHHHJJJIJJJJIIIJJIJIIJIIGIHIJIJIJJJGDHHII
@5362418/1
accctcttcacttcagcataaactggagtttttcccggaagcaccaccac
+5362418/1
8?;AD?ADHFHHHIEHBHGIIGHHIIDGFGGCHEGI66FGE=DFG;FFEE
@2813707/1
gccgcttgttgctgtacttgaggctgagatgaaggtggtctgctgggttg
+2813707/1
CCCFFFFFHHHHHJHJJJJJIJJJJJHIJJJJJJJGHIIIJJJJJJJHII
@252769/1
cttcaagatagaacccaattctggcccaagaggagagcttttattgaata
+252769/1
CCCFFFFFHHHHHJJJJJJJJJJJJJJJIJJJIIJHIJIIJJJJJIJJJI
@3859034/1
ctccaaaattgtaaatccaggaacttcccagtcatcaggaataaagtcat
+3859034/1
CCCFFFFFHGHHFIJJJJJJJIGJJJJIJJJJJJJJJJJJJJJJJJIJJJ
@2304538/1
cctataagaacaatgagtgagagcttgcaagaggtaacttctgtcttgaa
+2304538/1
CCCFFEFFGHHHHIJGHCIGHGIICHIJIIGIIIHIGHIGIJJJJIIGGH
@255038/1
ccatcatttgctgctcataaagcttattcatttc
+255038/1
?@?=D?BBD:ADD9FGD?@FF@ICAE4?F@HHB?
@2305177/1
gaacggtattgctctgcagggaacggcgacataggtgtctgctcttcaca
+2305177/1
CCCFFFDFHHHHHJJJJJJJJJJJJJJJJJJJJJJJJJJJJJJJJJJIJJ
@5364270/1
catgaaaaagatgataaagaattttagcagtgaatc
+5364270/1
@@@ADDDDHHBHHGHIIGHHEH<HFHEGIIHAFHI4
@1283246/1
gtcgtctttttttaccaaaccggtattttccccttggcaacaaacagttg
+1283246/1
CCCFFFFFHHHHHIJGJJJJJJJCFGGIJJJJIIJJJBHGHIJEHIIGII
@5883145/1
ctctgataaattagaatcatcccatagcaaatggtatttggtaggacgtg
+5883145/1
CCCFFFFFHHHHHJIJJHJJJJIJIJJJJJJJJJEHIJJJJDHJIJJJHI
@1805937/1
gtttcgcttgttttttacttgttcctgtgccataaccgtacttcatatca
+1805937/1
=??D;AA@D:DD;ACEEDBFE<:C?99:DDE>DIIDD@DBD?89B<8=BC
@777158/1
cggtttctcaaaacatggtgctggatgaggaaatttttcataaagaagtc
+777158/1
?@@DDFFFGHHHHIDHIGAFHGIIEHIIIIIIIIGIIIIIIIEHGEGIDG
@777512/1
ctgaactaggcaatgaagttcctgcaggaggtataaacaaacctatgggt
+777512/1
CCCFFFFFHHHHHJJJJJJJJIJJJJJJJJJ@FIGJJIIJJJJJJIJJJB
@1285728/1
ctctaccaggtggaggtgaaaagaatgatcttccaac
+1285728/1
@@@FFFFDFFFHHIIIFEHGEHH?GEHII@FHDF@DD
@778589/1
ggcaccatgacaatagctttattctcattaaggaattccggtttctcaaa
+778589/1
@CCFFFFFHHHHHJJJIJJJJJJJJJJJJJJJJJJJJJJJIHHJJJJJJJ
@7922733/1
atccttgttttcaaagttgataaataatattaatgaaactaaaaacttca
+7922733/1
@@@FFFFDHHHHHJJJHIHGHIJJIIJGGHGGJHIGIJJJIIJJJIIJJI
@5366703/1
cagctgtagtctgtctgcatctgtatatgccctagcacggaaagcagcga
+5366703/1
CCCFFFEFHHHHHJJJJJJJJJJGIJJJJJJJJJJJJJJJIJJJJJJJJH
@7922828/1
gcaccttcaacaccacactcctcaaggtacacccctataagggcttcgat
+7922828/1
@@@DDDD?DHBFF?EEGEGEFCGHGIDEGII@BCDAGIHGCBFGGFHGHI
@7922915/1
cctgaaggcttttgggtcgtgagaagctgcaacggctgctatagatggaa
+7922915/1
CCCFFFFFHHHHGIJIEGGHHIJEHIJJIFHIIIGIHJGGGIJIGHJJJJ
@5367496/1
ggtgtttttgagctcatacttaatccaatgacatggggaagtcaattgct
+5367496/1
BBBDDFFFHHHHHJJJJJJJJJJJJJJJJJJJJIJJJJJJJIJJJJJJJJ
@1286888/1
gtttatcatagatccgacgacactttttagtaccggg
+1286888/1
CCCFFFFDFHHFHIIGGBGEHHGGGHJIGEDFBFDHA
@6917441/1
ctttgttgctgctgtggtggttcttgcctttgcagctgttgtggtggttg
+6917441/1
CCCFFFFFHHHHHJIJJFHIHIIJJJJJJJJJJJJJJJJJJIJJBGIGHG
@7421347/1
gggaattctaagagggtacacaattcaggcact
+7421347/1
@@CFDDDFHHHBHJIIHGIJJJHIIJJJJJJJJ
@780925/1
gggtcgtgagaagctgcaacggctgctatagatggaacgttgatctggtc
+780925/1
@;;BD?@1;FDC?ED:;CH>GIIIIIIFGDFGDG@>F>6?FHICBCEH7=
@4857011/1
tttgaattgaaatcacctgctccagg
+4857011/1
;@@DDDDAHBBDH?<FF:<CA<EG@E
@4857326/1
ctccactgaaccaaatcggctccttgaatgaatttttcattcctccatac
+4857326/1
@@@DDDDFFHDHFIIBGFAGGGGGGEEBGIJCIJJJIGGGFIIIGIIIGC
@2821110/1
caattcttggttcaagatcattttaaactgtccttctgacacaccatctc
+2821110/1
CCCFFFFFHHHHHJJJJJJJJJJJJJJJJJIJJJJJJJJJJJJJJJJJJJ
@1289741/1
ttctgtaccactataaatgtaatcggtggcgtgtaatcactgctgaggct
+1289741/1
@@@FDDFFHFHHAAHFF<BACIGIIFHEGEFE@8C<DBGEBD9F998DDF
@6918813/1
ccactatctaaataaatagctgcagctaatgattcaaataagtctccaag
+6918813/1
@<@DADDD?FHDHGE>B?CHE>3ABCG@HH?FHGEG<:CHF999?CC@DC
@7421796/1
cagggttcatgagttccactttcacaatcaattaattggtaacatggtaa
+7421796/1
CCCFFDDFHFHHHJJIGIJJJJJIJJIIIJIJJIJJIJIHJJJJJJJHII
@5885942/1
gtcgtgagaagctgcaacggctgctatagatggaacgttgatctggtctg
+5885942/1
@?@DBDDDDHHHFE>9EGBADGA<FDFCDG44?9BGDBD=B@>DAG8BCG
@1808934/1
ctttttttgacctacccttgccgatagcaataaggcctttggctttaacc
+1808934/1
@@@DDDDDDFHBFGHEGIIEEGD@@FHHIICBFGIGHDGE@CGIIHIIHI
@1808973/1
gtccacacctttgtcaccactatattcaccaaccgttaacggagtttgct
+1808973/1
CCBFFFFFHHHHHJJJJJJJJJJJJJJJJJJIJJJIJJJJJJJJHIJJII
@3866429/1
gctccaattgcattccctttcacactagggacatgaggtgaaattattgg
+3866429/1
CCCFFFFFHHHHHJJJJJJJJJJJJJIJJJIJJJJIIJGHFGHIIIIJJJ
@1290545/1
actggttacaggagatactggttgttgttgaggtggta
+1290545/1
;@@DB:A?ABFAFE?EBFEHDDGGG=EA@EHEC18C:0
@260824/1
caaaattgtaaatccaggaacttcccagtcatcaggaataaagtcattaa
+260824/1
CCCFFFF2CFHHHJJJJJJJJJJJJJJIJJJJJJJJIJ1:CFHIIIJJJI
@1291295/1
ctgctgctgctgcggctgttgttgcctctgctgctgctgctgctgaggcg
+1291295/1
CC@FFFFFHHHHGJJJIJGIDIIIIIGG@CHIJJJIF9BGGGEHHIJJIJ
@2822745/1
ctatcttcaaagagaaaaagtgcaatactagaattttattcagtatattc
+2822745/1
@@@D;DDBBHBFCCBBCG;@<CAEAF@GFFHCGEAGFHII@<D??FBF@B
@2823131/1
cgtacttctagcattagaagtttcttctccagctaaggctgtatcatcaa
+2823131/1
CCCFFFFFHHHHHJJJJJJJJJJJJJJJJJJJJJJJJJJJJJJJJJJJJJ
@4359776/1
gtctctgctgttgctgttgttgctgaggctgctgtggtctctgctgttgt
+4359776/1
CCCFFFFFHHHHHJJJIJIIJJJJJJJJJJJJJIDHIIJJJJIJJJIIIH
@7423496/1
ctatttctttgtgtcgaaatacaaggcaggaaatggtgaactgcctttca
+7423496/1
CCCFFFFFHHHHHJJJJJJJJJJJJJJJJJJJJJJJGIIIJJJJJJJJJJ
@784448/1
tcccaatcaattatgatactgtctccttcaacaatcgtcggtacaatgta
+784448/1
CCCFFFFFHHHHHJJJJJJJJJJJJJJJJJJJJJJJJHIJJGIJJIJJHJ
@784474/1
tttactaaaaggctacacaaacaatcacctgaatccttagaattcaaaaa
+784474/1
CCCFFFFFFDFHGJIJJJJIJIGIJIJJIJGGIJIIIJIIJIIIIIHGHJ
@3870261/1
cagcttacaagccttagtaagcataaatttatggaagccataccgtacgc
+3870261/1
@@@FDDDEFBFDHIFIIIFHBHCHIIIIGGHBH>CFGH@GHG3BDDGHHI
@1811432/1
ctggcattttcctgtgactgatttttcttcaacatcaacaaatgtcactt
+1811432/1
CCCFFFFFHHHHHJGIIJJJGJJJJJJJJJJJJIJJJJJJJJJJIIJJJJ
@7927232/1
ctttttatgaatgagccagaaagtaattgtattgtaaccacatgataata
+7927232/1
?@@DFFFFFHHHGJGDHIIIIJJCBHIIJHHIIIIIJJIGHIJJFJDEII
@5372383/1
gcccaatattgattccagaacttccggcataatgagtacatcatttacat
+5372383/1
@@@DA=DDFDBFFE?A@BIB:AF<A<<@@G@FG?:?1:D9F:9:D<999D
@3871187/1
atcgtcttgaacttcatttccaacaggtagtaagtgatcattaagttcgc
+3871187/1
@@@FFFFFGGFHHJHGGIIJIFHIGJIFHIIHIIBFEGHIIIIJJGIIGJ
@7927612/1
catcatcttccattgagaaggcctgacggactgatggaatccaaaccata
+7927612/1
CCCFFFFDHHFHHHIJIGIIJIIJIGGIGBHIJJJJJIJJJJJJGGIJJI
@3872050/1
gtgaaaagaatgatcttccaactgtcacaaacctgttagcagctggttgc
+3872050/1
CCCFFFDFHHHHHIJJJIIIJJJIHJIIIHIJIJJJJIJGIJJJJGHIJJ
@6407921/1
ctgtacttcctcctcatagttccacaatgagtaatttcaatttttaatcc
+6407921/1
CCCFFFFFHHHHHJJJJJJJJJJJJJJJJIJFHIIIJJIIIJJJJJJJJJ
@2312155/1
gcttctattagttcatctatattttttaaggaagtaagtgcaggggaacg
+2312155/1
B@BFFFFFHFFFHGHIJJJIIJJJJJJIJJJJIIFHGIHHHIJJIJJJJJ
@5889225/1
accaggtggaggtgaaaagaatgatcttccaactgtcacaaacctgttag
+5889225/1
CCCFFFBDHHDH<CEHIJJJJJJJJIJJJJJIJJJJJJJJJJJJJJJJJJ
@2312604/1
cacttttatgaatgattttgatccaaccttctggtagcatttcaaaatga
+2312604/1
C@CFFFFFHGHHFIAHIIJJJJIGGJJJIJIIJJCGGIEHIGIIIICGH?
@4861644/1
cactccaatagtacttcttttgtgtgagcattaaatcttaaaatagatac
+4861644/1
@@@DDDDEHFBH<EFHGAHHIIFECBEGHEFFHIGGIHBHGBAGHIIDGD
@786609/1
ctccaactccgacaaacgccatcctctcattcttagttgtaacaactagg
+786609/1
CCCFFFFFHHHHHJJJJJJJJJJJJJJJJJIJJJIIHIIIJJJJJJJJJI
@264735/1
ctcatacttaatccaatgacatggggaagtcaattgctaatattgccatc
+264735/1
CCCFFFFFHHHHHJJJJJJJJJJJJJJJJJJJJJJJJJJJJJJJJJJJJJ
@2313632/1
gacattattgactaaggccgatctgaggtctgtcaattcaccaggtgata
+2313632/1
CCCFFFFFHHHHHJJJIJJJJJJIJIIJFGIIGIIJJJJIJJJJIDHIIJ
@1813561/1
ccttaatctagccacttcagccttatgcctctcaaactcaagctgtcgct
+1813561/1
@@<DFAEFHHGFHGIIJIJIJGHIIIJDGHGHIJJJEGHIIIIIJJIJFI
@6924474/1
cttgcgtagcatactttatcgtaacggtcatttctttttcttgatctctt
+6924474/1
CCCFFFDFHHHHHJJJJJJJJGIJJJJHIJJJJJJJJJJJJJJJJJJJJJ
@1816780/1
gagttttcttgatcattttcgtttacccagagaggaaatagtattttttc
+1816780/1
@@CDFFFFHHHGHJJJGIJJJIJJJJJJJJIJIIJGIJJJJDGIJJJJJJ
@1817077/1
ccacttttatgaatgattttgatccaaccttctggtagcatttcaaaatg
+1817077/1
CCCFFFFFHHHHHJJIJJJJJJJJJJJJJJJJJJJGIJJJJJJJJJJJJJ
@1817112/1
ctgctaaagcactaccttcagcgggagaccttggctttgccgcttgttgc
+1817112/1
CCCFFFFFHHHHHJJJJJJJJJJJJJJJJJJJJJJJJJJJJJJJJJIJJJ
@7430120/1
gtaatcactgctgaggcttgaacaagcccttctgatagcctgcaattctt
+7430120/1
?@@FDBDDHHGHBHIIIGIBF@GCGCHIIIIIIIIIIIIIIIGGGIIIHI
@1817248/1
gtctttttttaccaaaccggtattttccccttggcaacaaacagttgttt
+1817248/1
@@?DDDDDDDHHHEHEHBF@C??DHII@?DGHG9DFFH>@GCHHHHFEEG
@4365329/1
agcatcaataactctgtattagtctgcagaaaccaagaccgacttaaaca
+4365329/1
@@@DDDDDBFDDFGIG?CCIIIAEFHFGE>FHGGHIIAFAAEGHHGGFII
@4365652/1
cgtgagccaacagtaagacatggtagatgaggatactttaatctaatatt
+4365652/1
CC@FFFFFHHHHHIIJJJJJJJJHIIIJJIJJJJJJJJJJJJJJJIJJJJ
@7430986/1
gacacaccatctctgtaaaagaggatagcttgaggcttatacctagtgct
+7430986/1
CCCFFFFFHHHHHJJJJJJJJJIJIJJJJJJJJJJJJJJJJJJIJJIIJJ
@4366708/1
caataagattacatttgggtagctcgatcccttcttctaggacagaagta
+4366708/1
CCCFFFFFHHHHHJJJJIJHIIJJJIJJJJJJJJJJJJJJJGJIJIIIGI
@6411050/1
cttcttctttaagacactgactaaaatattgttcaagttcacgaggagta
+6411050/1
BC@FFFFFFHHHGJIIJJJJJJJJJGHIIJJIE@HIIIIJJJEGIJJJ?F
@2827718/1
ccaggaacttcccagtcatcaggaataaagtcattaaccttcaaaatttt
+2827718/1
CCCFFFFFHHHHHJJIJIJJJJJJJJJJJJIIIJJJJJJJJJJJJJJJJJ
@3875293/1
cactgctgaggcttgaacaagcccttctgatagcctgcaattcttggttc
+3875293/1
BCCFFFFFHHHHHJJJJJJJJIJJIJJJJJJJIJJIJJJJJJJIJJJDGI
@5375251/1
gtatgaaactgaacgtgtacacctggtaaagaggtgacaaagatagtaag
+5375251/1
?::ADDDBBBF?F?@:C<<ACHE;FGDHDBC<?B1?F<CCCD;9?FD>DE
@7432646/1
ggatgatatactgacccggtggtcttgttatttcgatacactcttaaaca
+7432646/1
@@<DFFFFHHGHHJJGIEEHHHAHEGIJJJIJGIIIJJJIIJJJIIEHIG
@3347627/1
ccggtttctcaaaacatggtgctggatgaggaaatttttcataaagaagt
+3347627/1
BCCFDFFFHHHHHJJJJJJHHHJJJIJJJJJJJJJJJJJJJJJIJJJJJF
@7931652/1
gctcaaccattttatcggccaacatattactgacctcaacagtacttcta
+7931652/1
C@@FFFFEFFHHHJIJIJIIIIIIGIJJIIIGHGIIJGIIIJHIIGGHII
@7931673/1
gcccttctgatagcctgcaattcttggttcaagatcattttaaactgtcc
+7931673/1
CCCFFFFFHHHHHJJJJJJJJJJJJJJHJJJIJJJJJJJJJJJJJJJJJJ
@2830414/1
gttcatagagagtaattcctttccattttcaggaagttcacgaacaaatc
+2830414/1
CCCFFFFFHHHHFGHJJJJJJJJJJJJJJJJJJJJJHGIJJJIJJJJJJI
@790612/1
cgctaatttaaaaattgaatagtttttatgaaatgagtcagaattttcgt
+790612/1
CCCFF??D?FHDFIGIEEHGCBHFHGHEEHIHCIEEG?FGD<CGIGC?FF
@4368980/1
gttcatagagagtaattcctttccattttcaggaagttcacgaacaaatc
+4368980/1
@CCFFFFFHHHHFHGIJJJJJIJJJJJJJJIJJJJJHHIJJIJJJJJIIJ
@3877118/1
gacaattgtaccaagctctggcattttcctgtgactgatttttcttcaac
+3877118/1
CCCFDDFDCFDDHIIIGHIGEGFHGHHHIGCCGDHDEFHIGGHBFHIIIB
@1818640/1
gcagattcaactgtcacttttggtcctgttggtccattaatataaaatgg
+1818640/1
CCCFFFFFHHHHHIJJJJJJJJJHJJJJJJJJIJJJJJJJJJJJJJJJJJ
@1819188/1
agctgaactatttttactataaacatctttcatgtcatcaacatttatga
+1819188/1
CCCFFFFFHHHHHJJGIIIJJJJJJIIJJJJJJJIJJJJJJJJJJJJJJI
@4865243/1
gttcacactgttcctggctgagagtaattcgtcgcgcattctgttgtata
+4865243/1
CCCFFFFFHHHHHJJJJJJJJJIJFHIJJJJJJJJJIIJJJJJIJJHGII
@6413421/1
gcgactgtctgaatcagaatctgatttatcattgctagaagaaaatcttc
+6413421/1
CCCFFFFDHGHGHGIJJIJJIJJIIJGHGJJJJJJIJGIJIIJIIIHIII
@3878222/1
ggcacatatccatagggacacagcttctatgg
+3878222/1
@@@DAD;D:=AFAHB<?AEGGIHH>?CHIICB
@4865737/1
ctcttaatgatatcagtcagcttacaagccttagtaagcataaatttatg
+4865737/1
CCCFFFFFHHHHHJIJHIJJJJJJJJJJJJJJJJIJJJJJJJJJJJJIJJ
@4370024/1
cacctgaatccttagaattcaaaaattcaaacttaaattcatagcctaat
+4370024/1
<?@DDDDAH?DA?FGDFHGIIEHHCFHAA?<FGEHECFFGGGGGCEIGEG
@4865935/1
gcactaaactgtaaagggcttcactgcaaaagtttgatcaaataaacact
+4865935/1
@@@DDDDDHHDHGGHDEGGGGGDHEBEHG@FHC<GHGDFHBHGGGGEIEG
@3879133/1
gctgtaccttgtatactagcatgactgactagatagaagtctaattcagt
+3879133/1
CCCFFFFFHHHHHJJJJJJJJJJJJIJJJJIJJJJJJJIFHIHIIIJJJH
@1302864/1
gctgtggtctctgctgttgctgttgttgctgaggctgctgtggtctctgc
+1302864/1
@@CFFFDAFFFHHIJIGEGIGGHGGGHHJJIEGGDGGFFGD>HBFHGHHI
@3879760/1
gccactgattgatgtcccaatggtccacacctttgtcaccactatattca
+3879760/1
CCCFFFFFHHHHHJJJJJJJJJJHIJJJJJJJJIJIJJJJJJJJJJJIJI
@6928560/1
gtcttccacccttttttttattcctttttgaattgaaatcacctgctcca
+6928560/1
@@CFFFFFHHHHHJJJJJJJJJIJJJJIJJGGIJJGJJJIJJJJJJJJJI
@1821853/1
gatgacacttaggtcgtgcatggtttaagaaagaccaaaggtttctgttg
+1821853/1
CCCFFFDFHHHHFIIJGHIJIIJHHIJGJJJIIJIJJJIIJDGHIIIJGI
@3880580/1
gcctttcataattcataacgtcattagcagagctcgctactaaggccttc
+3880580/1
C@CFFFFFHHHHHJJJIIIJHIIJJJJJJJJJIIIJIIFIIGGGGIJJJJ
@3881650/1
cctttgatagcaatcggtaaagttttgcctataagaaca
+3881650/1
<@@DDDADHHFH?BG@FAA@@ECH>@FCCHE<EAGEBDH
@7436436/1
ataagaacaatgagtaagagcttgcaagaggtaacttctgtcttgaaatc
+7436436/1
CCCFFFFFHHHHGJGHJJJJJJJJJJJJJJJGHJJJJJJJIIJJJJJJJJ
@3882239/1
gtgtaatcactgctgaggcttgaacaagcccttctgatagcctgcaattc
+3882239/1
CCCFFFFFHHHHHJJIJJIJJJHJJIJIIJJGIJJJJIGIJJJJJJJIJB
@5896233/1
ttttgaattgaaatcacctgctccaggtaatggaaaatcctgaggagcat
+5896233/1
CCCFFFFFHHHHHJJJJJJJJJJJJJJGIHIIIJJJJJCHHIGHIIJIHI
@7935759/1
gcgctgacctggcggtagctttaatcatagttgatgtctgcatatcagtc
+7935759/1
111ADADAF><3:CGII<FD>DGIEBFAF<0B<9?409BFEBEAF@<</8
@2833513/1
ccggtattttccccttggcaacaaacagttgtttttttctgatatagctc
+2833513/1
@BCFDFFFHHHHHJJJJJJJJJJJJJJJIIHFHIJJJJIEIIJIJIJJII
@1823588/1
ctcaccaattcactcccgggtggaaatactggtggtggaggatatgaagt
+1823588/1
CCCFFFFFHHHHHJJJJJJJFGIIJJJJJJJJFHIGIJJJJJJJJJJJJF
@5380188/1
ctctgctgttgctgttgttgctgaggctgctgtggtctctgctgttgttg
+5380188/1
CCCFFFFFHHHHHJIIEHCGIIIGEFHIG8?G?FEDEGG@F:?FBDCGHI
@1306662/1
cctggctgagagtaattcgtcgcgcattctgttgtatatttatgctcact
+1306662/1
CCCFFFFFHHHHDHIJJEHGHIIJJIJJJJJIIIHIJGIIJIGIIIJJJI
@7436792/1
ctcttctggaaagcagctcttgcagcattgacactggcgttttggtgggc
+7436792/1
CCCFFFFFHHHHHGIGIJJJJJIGHIIIJIHGHIIJJJJIIJJJIGIJJC
@7936976/1
gccgcttgttgctgtacttgaggctgagatgaaggtggtctgctgggttg
+7936976/1
@@@DF:D?CFHABGCEGIIIHGGIIIGIB9EHHIGCFD@FDD99BGIGGG
@1308515/1
ggtaaatttatcgcaaggtaatgtaaaacaatatctattcaacaaaggaa
+1308515/1
BCBFFFFFHHHHHJJJJJGHJJHIJJJJJJJJJJJJJIJJJJJIJJJJJJ
@2838828/1
gtgcttcttccaaagcaaataatgaaacttgtgccatccattttatagct
+2838828/1
@?@DFFDDDDF<DFDGGHCEIGICGHHIEHG?F??@HI?CFFIIGGGEAF
@6420808/1
cacatactaccgcctgtgttctgttgtttactagagaacttcttaataat
+6420808/1
?@@FFFBDD>FDDEEHHIAECFHEHCF=HGGEGGG>D@DHGBFHI>??BF
@3885377/1
ctgctatagatggaacgttgatctggtctggagctggatgagtgacatca
+3885377/1
CCCFFFFFHHHHHJJJJHJJHIJJJJJJJJJJJJIJJJIIJJIJJJJIJJ
@2839360/1
cttttcccaaaatcataccattagatttattaatttgctcaggagaaatt
+2839360/1
@@?DDFDFHHHHHJGHBGHIJGGEIEIG@BFIJJIIGIJICAE<?BDGGH
@2322460/1
ctcatgaatgctttctaatgtttcttcatttaaaaccgctgtgtctcttt
+2322460/1
@@@DD8DD:4=FHDFHII?DAFAHHHIBDFHFDHEH?<FDH@90:DGH@G
@1309682/1
ctcaatgatttcctccttccaaaaaaatacagcaagtctggtaaatttat
+1309682/1
CCCFFFFAHHHHHJJJJJIJJIJIJJIJJJJJIHHHGHGHGGGEIIJJJG
@2839687/1
gttgttccattgcttgaggtctggtaattggagcggcttgtctaacttg
+2839687/1
C@CFFFFFHHHHHJJIJJJHHJJIFHIJJJJJJJJJJII:98?4?BCF9
@5381899/1
ctcaccaattcactcccgggtggaa
+5381899/1
????DD8;=D?DA?<;?:F11<:D9
@276854/1
ctccatactccttgtcttacaggtaccggtctttctcgataatcaagtgt
+276854/1
CCCFFFFFHHHHHJJJJJJJJJJHHIJJJHIJJJJJJJJJJJJJJJJFHF
@1827412/1
ctcttctggaaagcagctcttgcagcattgacactggcgttttggtgggc
+1827412/1
CCCFFFFFHHHHHJJJJJJJJJJJJJJJJJJJJJJJJJJHIJJJJHIJIJ
@1311351/1
cccatgttaaattttttcagaatcatgtgattttttttcctttcaagaat
+1311351/1
CCCFFFEFFHHHHJJJIJJJIIIJIJJJJGIJJJIIJIJIJJJJJJJIFI
@6932771/1
ccttaatctagccacttcagccttatgcctctcaaactcaagctgtcgct
+6932771/1
C@CFFFFFHHGHHJJIIJJIIJJJJIIJJIJJJIJJJJGHJCHJJGIJJI
@2323157/1
ctggcgttttggtgggcatggcctgcagctccctttttgcagcttcttca
+2323157/1
CCCFFFFFHHHHFHIJJJJIJIJJJIJJJJJJJJJJJJIJJIJJJJJJJG
@2841506/1
tggattaaaaaattataataataataaatactgtagcctttcgatactga
+2841506/1
CCCFFFFFGGHHHJJJIJJJJJJJJJJJJJJJJJJJJJJJJJJIJJJJJJ
@7939604/1
caatgatttcctccttccaaaaaaatacagcaagtctggtaaatttatcg
+7939604/1
@@@FFFFDHFFFHGG<AFADB@EFHIEGIIIGCC?BDCEDFHGHEGHIGC
@5382430/1
ccgaggaattccagcctttgatagcaatcggtaaagttttgcctata
+5382430/1
CCCFFFFFHHHHHJJJJJJJJJJJJJJJJJJHIJJJIIJJJJJJJJJ
@799251/1
gtctccttgaacaaatttacctaaagcaacaacacaattgtcggcagctg
+799251/1
CCCFFDFFHHGHHIJIIIJIIJJJJIIIJJIJIJIJJJJIIIGJJJJJJJ
@1829944/1
ccgcaattttctggcggagctcttcagcatttagcagcatcgtgatacga
+1829944/1
@;=DB@?B?DCFHBFGHIIADA@FH?FB?D@GHEHIEHEB=F8C==@CH;
@799871/1
gcaacagtatataaacgagtgttagttggacccatgcactgaatgacttt
+799871/1
CCCFFFFDHHHHHJJJJJJHIHIJJIIJJJJJJJJJJJJJJIJJJJJJJJ
@6934398/1
gttgtggtggttgttgcctctgttgctgctgaggctgttgttgccactgc
+6934398/1
@BBFDFFBFHFHHIJJJJJJJJIJJJJJIJIGHIIIIHIJGIHIJJJJII
@6424106/1
gttcagttaactttctagctaatagtccaatcttcaattgttttaaagca
+6424106/1
CBCFFFFFHHHHHJJJJJJJJJJJJIJJJIJJJJJJJJJJGIJJJJJJJJ
@3355177/1
agcatgatgacattcatctataactaatagattgacacgagacaacgtga
+3355177/1
CCCFFFFFHGHHHJJJJJJJJJJJJIJJJJJJJJJJJJJJJIJIJJJIII
@1314465/1
gacactgactaaaatattgttcaagttcacgaggagt
+1314465/1
@CCFFFFFHHHHHJJJJIJJJJJDJJJJJJJJJJIJF
@2324453/1
ctgataaattagaatcatcccatagcaaatggtatttggtaggacgtgct
+2324453/1
CCCFFFFFHHHHHJJJJJJJJIIJJJJGIIJJHIJJJIJHHIIJJJIJJJ
@2843208/1
taggaagttatcaagaaatctaagattgcatcaccgaggaattccagcct
+2843208/1
CCCFFFFDHHHHHJJIJJJJJJJIJJJJJJJJJJJJJJIJIJJJJJJJJJ
@7440925/1
gtttggtagaagcaggatgacacttaggtcgtgcatggtttaagaaagac
+7440925/1
C@CFFFDFHHHHHIJJIJJJJJJJJJJJHHIHIJJJJJHIJIIJJJJJJJ
@3888821/1
ctgggctacagatatctagaggttctgtatttcctgtgatcttgtctaag
+3888821/1
CCCFFFFFHHHHHJJIJJJGIJEGHJJJJJJJJGIJJJJJJJJJJJJIJI
@4377677/1
cttctttctgtatcaactgcagcctcttttaccattgtacgagtttgagc
+4377677/1
CCCFFFFFHHHHHJJJJJGJJJJJJJJJJJJJJJJJJJJJIGHGHIJIJJ
@281376/1
ctcattttcactcagaagaaataatatctcagcaccaattttatgatttc
+281376/1
CCCFFFFFHGHHHJJJIJJJJJJJJJJJJJJJJIJJJJFHIJIJJJIJJI
@1315790/1
cgataaggtttttcgggattgatagatacatcataatgatgaataaccat
+1315790/1
CCCFFFFFDHHHGJJJJJJJJJJJJJJJJJJJJJJJJIJJJJJJJJJJIJ
@4876521/1
gtatccttttgggcggtaccatggtataactatcttattgagataattat
+4876521/1
@B@FFFFFHHGHHJJJJIJJJJJJGIIJJJJJJJJIJJJIIJJIJJJJJJ
@2326082/1
tctccttcaacaatcgtcggtacaatgtaatatgagttttctttgttttc
+2326082/1
CCCFFFFFHHHHHJJJIJJJGGIIJJIGIJJJJJIJFHIJJJJJJHHIJJ
@6426402/1
gtccttctaacctgttcttcttgaagttggttcagctgtagtctgtctgc
+6426402/1
CBCFFFFFHHHHHJJJJJJJJJJJJJJJJIGHIJJJJJIJJHJJJJJJJJ
@6426430/1
ccgttttttggagaggcaactcaggataactatagaggttcttctttcca
+6426430/1
BCCFFFFFHHHHHJJJJIJJJJJJJIJJJJJJJJJJJJGHIJJIJJJJJJ
@1834897/1
agcatgttcttgcctttgttgctgctgtgg
+1834897/1
?1==DD=BC2=DDEIIAD<CE<BFE9EFEE
@6937255/1
cctcattctttcaaaaaaaactattcgtaggagtaaaacgtaagtggaag
+6937255/1
CCCFFFFFHHGHHIJJJJJJJJJIJJJHIIJJJHHJJJJJFHIJGIJIJI
@1835331/1
aggtttttgaaaaaattttggccaatagctgtggg
+1835331/1
@@@FFFDD?HHGFIIIJFGEHGGHIIJGACGGHGG
@5386182/1
ggccacaactcatattgatcgtcaaatgaaacatacctcatacgactcta
+5386182/1
@CCFFDBFGFHHBFIJIIJHHIJJIIJJGIJJGJJJJJCHIHHIIIIGII
@7442549/1
gatcataacgatggtcaacaaggaactcttgtaaatcatgtatctcatta
+7442549/1
C@CFFFFFHGHHHJGHIJGIIJJJIJIJJJJJJJJJJJJIIIJIJJIJJJ
@3360969/1
caccaacgataaaatcaggctttatgtttttgtattcttcaatggttgct
+3360969/1
@@@FDFFDDHDHHIGHI@HC@GGGCCHHGAGFDHI>GHIEHGG@D?9BB<
@4383226/1
gtcagcacagaataatcttgtatgatgtctcttttggactacaataaaag
+4383226/1
CCCFFFFFHHHHHJJJJJJJHIJJJJJJJJJJJJJJJJJJJJIJJJJJJJ
@7443389/1
cgtggatgtagataggctggcctgcttgtggaaaaccaccacaaatccac
+7443389/1
?@81BDEDFBDFBHGFGEGG?EEE><E@??8?F@FGDHCFCDE@F<?BCG
@7443582/1
gatgctagctttcttaaatctggttctctaatcatctgattagtagtaac
+7443582/1
@@@FFFFFDDDFBIIJJJIGIJIFHIGGJIGGIJJJJIJJJFJIIIFGHJ
@1318466/1
catctatattttttaaggaagtaagtgcaggggaacgagaac
+1318466/1
?@@DDDBDHHHHHGIEHB@FH<FHICHHIHIGGA?DGFGGGG
@5387788/1
ccaagaggagagcttttattgaatagaataggaatgtcaggtgcgttaac
+5387788/1
CCCFFFFFHGHHGJJJIJJJGIIIJIIIJIIIGHIICGHHIIGIGIJJJI
@806026/1
cttctgtaaaacgccaataattgttctttcatgatactctcaagatccct
+806026/1
CCCFDFFFGHHHHJJJJJJIJIJFHHHIJJJJJJJIJJIGIJJIIJJIJJ
@2329338/1
gtctcaacaagttccgttttttttggggaggcaactcaggataactatag
+2329338/1
CCCFFFFFHHHHHJJHEGHHGIJJIJJJ@GIIJJJJJJIIIIIGHHFHHD
@4384363/1
atccataataagtctaaatagaccttcagggtcttcatgggctt
+4384363/1
?=?DDDD?FDHF:AFBG@C@?AF<AC<3AA8C?AE?F9@E?CF=
@4878413/1
ctatgctatccgtagtcgaggctgggctacagatatctagaggttctgta
+4878413/1
CCCFFFFFHHHHHJJJIJJJJJJJJJJJJJJJJJJJJJJJJJJFHIJJHI
@4384755/1
gaagaactgaaagcagatctaaatttctcaaatttctttctatatccatc
+4384755/1
@@@DDDDDHDHHDFBHBDHI<33<A@BEHEB2<?CGGGIIIIIGIIIHII
@6941731/1
caatgatttcctccttccaaaaaaatacagcaagtctggtaaatttatcg
+6941731/1
CCCFFFFFHHHHGIJJJJIJJJJJJJJJJJJJGHIIIIJBFHHIIJJJJJ
@5907416/1
gctaaatcttcaagtacatagtacataactttagctgtcgtctttctttc
+5907416/1
CCCFFFFFHHHHHJIJJJJJJJJJJJJJJJJJIJJJJJJJJJHIJJJJJI
@2852213/1
ctttctaatgtttcttcatttaaaaccgctgtgtctctttctttttttgt
+2852213/1
CCCFFFFFHHDFHIJIJJJJJJIJIJJJJJJFHHGGJIIJGIIJGIJJJG
@3365103/1
aaatattaaagtattgagcaaagtgaatgcaattgcacagttttataaat
+3365103/1
CCCFFFFFHHHFHIJJGJJJJJJIJIJIJIJJJJJJJJJJJIJJJJJJIJ
@5908001/1
ccttcatccttgttttcaaagttgataaataatattaatgaaactaaaaa
+5908001/1
@CCFFFFFHHFHFHHEHGJDFEHIHGGGGIHHIJJIIJJIIJJIJHJJHG
@5908337/1
gctgagatgaaggtggtctgctgggttgctggtcaccgggttgttgccta
+5908337/1
CCCFFFFFHHHGHCGHGHIJJIIJJHGIIJJJHIIJJJJJFHHHIJIJJJ
@2332619/1
aatctatagaaaattttccaaacagtatttagagactttccactatctaa
+2332619/1
CCCFFFFFHHHHHIJJJJJJJIJJJHIJJJJJJJIJJJJJJJJJJJJJJJ
@7446522/1
ctcttcagaagcacaaacatgtgcggcctacaatgcattacagtatctca
+7446522/1
CCCFFFFFGBHHGIJGIIGIGFHFIJIGIGIIIJJJJJJIJIJIIIGGGE
@1839870/1
gtcgtgcatggtttaagaaagaccaaaggtttctgttgagctagtcattt
+1839870/1
CCCFFFFFHHHHHJJJJJJJJJJJJJJJJHHIJJJJJJIJJJJJIJJJJJ
@2854752/1
acttggaaaactgtttatcatagatccgacgacactttttagtaccgggc
+2854752/1
CCCFFFFFHHHHHJJJJJJJJJJIJJJJJJJJJJJJJJJJJJHJJJJJJJ
@6942105/1
ctgtcgaacagcttccacagcttgtctgtaattgcgataaggtttttcag
+6942105/1
BB@DFFFFHHHHHJJJJJJJIJJJHIHHEGIIIJJJJIJJJJBFGJJIII
@6942713/1
tgctaatatcctaacgttatcaggttttgggtagttgggtaatattttga
+6942713/1
CCCFFFFFHHHHHJJJHIJJJJJJHHJJJJJEHIIJJJJFHIJJJJJJII
@4881063/1
gtagcatactttatcgtaacggtcatttctttttcttgatctctttcatt
+4881063/1
?:?D7;B>FFFH??FG2A:CEDFG<@FE?EFHGBFFHHFHBGGGIFH9DE
@4386986/1
accacaaatccacttggaaaactgtttatcatagatccgacgacactttt
+4386986/1
C@@DFFDFDDFBHGHAEHIEGIICHBFHHCCHGHIIEGGEGGGIDGGGGC
@1321898/1
taagattacaattcttaacattttttctttaaacaaagaacattggatta
+1321898/1
CCCFFFFDHFFHHIJJIIJJIJJJJJJJJJJJJJJJIIEGIJEGHJJIJI
@4881651/1
gggaatcctttgtgagccacatcaatgttaaggaatggtttccaaccaat
+4881651/1
CCCFFFFFHHHHHJJJJJJJJJJJJJJJJJJJJJJJJJFHIJJJJJJJJJ
@3895936/1
ctctgcactgtgacagtcttcaagcactgagttagaataccaacctgaat
+3895936/1
@@<DDBBBCCCFFGHBCEHIHEBE@E?GGFHEFBG@EH>?:?FHIEE@<?
@6944719/1
ccaacctgaatttcagcaattttcttaatggatgcataagtcattcctct
+6944719/1
CCCFFFFFHHHHHJJJJJGIJJJJJJJJJJJJJJJJJJJJJJJJJJJJJJ
@4882953/1
cctctgtcgaacagcttccacagcttgtctgtaattgcgataaggttttt
+4882953/1
CCCFFFFFHHHHHJJJJJJJJIJJJJJJJJJJJJJJJJJIJJIJJDGHIJ
@4883022/1
cgtggatgtagataggctggcctgcttgtggaaaaccaccacaaatccac
+4883022/1
@??DDFFFFFFHHII>FHFEGHIIGGGEHHHECHBBGHCGGAHGG>3BB?
@2334652/1
ctcattaacagttttgccatttatcattaaatagatttatgaggattcct
+2334652/1
CCCFFFFFHHHHHJIJJJIIJJIJJJJJIIIIJJJJJJJIJGIIGIJIII
@7447889/1
gtagctttttccgttgggattcattatccattctcccctaggctttgctt
+7447889/1
?1:DDDDDFHHFFHID9EGEEHHIHCHIGGIICGE49?BGEE@>@B?BFF
@6436086/1
cagcaataaacgtttttccagagccagtaggtaaaaagattattgtattt
+6436086/1
CCCFFFFFHHHHFHIJJJJJJIJJJJIHIJJIJJJJGIHIJJJJJGIJJJ
@2335941/1
cctttcaagaatatactcccgtgtgatatgatatgggttgctgtttacac
+2335941/1
CCCDFFDDHHGHHIJJJGGIJHIGHCHIDHEIGIIGGHIEGGIJIHEHIG
@5910965/1
ctcaatgatttcctccttccaaaaaaatacagca
+5910965/1
=;@DD?BD4A<?DEC>EEB?<CHE;DBGBB<D@D
@3367884/1
gggcttcactgcaaaagtttgatcaaataaacactatacaagtttggtca
+3367884/1
@@@BDFFFHHGHHIIIFCIGIHI<HHEIIIIHHIIIIIIIGIECHHHGGH
@287722/1
cttcatttctcccgatacaatttcttgttttttatcatcctctttattta
+287722/1
CCCFFFFFHHHHHJEIIIIIJJJJJJJJJJJJJJJIIIJJJJIJJJJJJG
@7949648/1
aaaatattgttcaagttcacgaggagtattcttggaaacaattttataat
+7949648/1
C@CFFFFFHHHHHIIIIFJIJHJIGIAGHIJJJJJJJJJJIJJJJJJIGH
@7450490/1
ctgataaattagaatcatcccatagcaaatgatatttggtaggacgtgct
+7450490/1
CCCFFFFFHHHHFHFHIIJJJJIJJJJJJJJJJJJJJJJHHIIGIJFHIG
@5394263/1
cctcaagttccatcctatcattgccaattggtagtggatctctagtataa
+5394263/1
@@@DDDDDFDHHHIEICHGHI@I>HIIIHGHEBFCFGHB?FFGGIHGHGI
@288811/1
ggatactttaatctaatattatattgactaacaaaatatctttcaacagt
+288811/1
CCCFFFE2AFHHHJJJJJJJJJJJJJJJJJJJJJJJJJJJJJJJJJJJJD
@7952716/1
gttgccactgctgctgctgcggctgttgttgcctctgctgctgctggggc
+7952716/1
CCCFFFFFHHHHHJJJJJJJJJJJJGHIHIJJJJJJJJJIJIJIJJJJJG
@3369551/1
aacgttatcaggttttgggtagttgggtaatattttgataacgtggatgt
+3369551/1
@C@FDDFDHHHHCGIIIIJAEGHIIIJ:EHGGHGIGJGGIIIGFDFGFHD
@7953274/1
ctttcagatcgctgccatttagtacactgctttttccttctccagctagt
+7953274/1
CCCFFFFFHHHHHJJJJJJJJJHJIJJJJJJJJJJJJJJJJJJJJJJJJF
@4389543/1
cccgcaacaattgtacacaactccataggaagcgccaaaggcttctctcg
+4389543/1
CC@DDFFFHHHHDFGGHBCFGHIIIIIIEGGI3@BGGEHDB;=C;FHGGB
@5912087/1
gtctcttcaaaatcttcttcatcacgtcgtctttttttaccaaaccggta
+5912087/1
@@@DBBDFFDHHHGIJJJJJJIIJIIGHGHJJJJJJJIGIIJIJJJJJ@G
@2338273/1
attcgtcctcctgccactcatcataatgaacaatatcttcttttggatta
+2338273/1
CCCFFFFFHHHHHJJJJJJJJJJIIJJJIJJJJJJJJJJJJJJJIJJJJJ
@3370693/1
tctcatttgaaaacgtggatctccaaggtctccttgaacaaatttaccta
+3370693/1
@CCFFFFFHHHGHJIEHJIJIIJIJJJIDHHGHGJJJJIJJJJJJIIIJJ
@3370800/1
cttcctcctcatagttccacaatgagtaatttcaatttttaatc
+3370800/1
??@D?DADDDFH8A<EFGHA<F<EEF<?AEFAEEA41?EGGHED
@1845133/1
cacatggctgcccctttattatccctttcagtggacaatttacaggcagt
+1845133/1
CCCFFFFFHFHHHJJJJJJJJJJJJJJJJJIHIJJJJIJJJJJJJJJJJF
@5913406/1
ctgctgttgttgttgttgctgaggctgctgtggtctctgctgttgctgag
+5913406/1
CCCFFFFFHHHHHIIJIIIJJGJJJJJIJJGHGHJIJIIGJJJIEGGG?F
@1845318/1
tagttatttggaagtgatttgcacgaagcactataggtcgaccttctcgg
+1845318/1
B@@DFFFFHHHHHJHIJJJJJJJJIJIJJHHGJJJJJJJIIJJJJJJJJJ
@6949826/1
ctgggaatcctttgtgagccacatcaatgttaaggaatggtttccaacca
+6949826/1
CCCFFFFFHHHHHJHIJJJJJJJJJJJJJHIJJJJJJJJJHIJJJJJJJJ
@2859179/1
gcttgttttttacttgttcctgtgccataaccgtacttcatatcattgat
+2859179/1
CCCFFFFFHHHGHJJJGIJJIJJJJJJJIJJJJJJJFIJIIJJJJJIJJI
@2859324/1
ctggttacaggagatactggttgttgttgaggtggtagttgagtttggtg
+2859324/1
?@@DADDDHFFBFECFGFIIAEEEHGIIGCFHCFE:?DBDFIIDHHII?D
@6950430/1
gtaggggttgtttccctagactgtggttgagacacttgctggggagg
+6950430/1
@@@DDDD<DCFFHBHG?FGFFHIECF:CGG9GFGHAGDHGFBFBBA@
@6437351/1
atccataataagtctaaatagaccttcagggtcattatgggcttctatta
+6437351/1
CCCFFFFFHHHHHIJFGEIJHIHGHJJJJJJGHIJJIIJJJIJJJJIJJB
@6950622/1
ctccttccaaaaaaatacagcaagtctggtaaatttatcgcaaggtaatg
+6950622/1
CCCFFFFFHHHHHJJJJJJJJJJJHIJJJFFHIJJJJJJJJJJJJFHIJJ
@6437663/1
ctcccctctggtatccaaaggcactgttttcaccggaggaatttgtttgt
+6437663/1
CCCFFFFFHHHHHJJJJJJJJJJJJJIJJJJJJJJJGIJGHIJJJIIJJF
@2859759/1
ctttctgtatcaactgcagcctcttttaccattgtacgagtttgagcatc
+2859759/1
CCCFFFFFHHHHHJJJJJJJJJJJJJJJJJJJJJJJJJHIHIJJIJJJJI
@7452863/1
accaacggtaaaagcaggaggttgttgcatcctttgctcttgaggaagtt
+7452863/1
@@@D=BDD1CFF>BBBB@FDBBAG:EBFFGG@D@@?B<FD>BGGG@FF/>
@2339061/1
gtatatataagattacaattcttaacattttttctttaaacaaagaacat
+2339061/1
BBBFDFFFHGHHHJJJIJJJJIJJJIJJJJJJJJJJJJIJJIJJIGIJJJ
@4887884/1
ctcaggagaaatttcaatttttgcaaattgttcgtagtgaagaactgaaa
+4887884/1
CCCFFFFFHHHHHJJJJJJJJJJJIIIJJJHGJJJJJJJJJJJJJJJJJJ
@7453227/1
caacagcaacagcagagaccacagcagccccagcaacaacagcaacagca
+7453227/1
C@CFFFDEHHADB>BFBBFHIIGIG@FF=F<FHIIIEHIIIHGIIIIIIG
@7453241/1
aaataagaaagcaagagaaggaagtgaggtacacagttgcagtcctgagc
+7453241/1
CCCFFFFFHHHHHJJIJJJJJJIJIJJJJHHIJJJJGIJJJJJJJIJJJJ
@3372210/1
cggcatgctttgcttctttcttagatctaccagtgcccatggcagcaaat
+3372210/1
@@@D=DBDFHFH8FFGI@HEIEFHEIGII@HGGI@GIGEHBH@?DD>BBD
@1845992/1
gtaaaacaatatctattcaacaaaggaatagcagattcaactgtcacttt
+1845992/1
CCCFFFFFHGHFDHC<EFBHIIJJJDHGFFCFHHEGBCHIGJGFDHGIJJ
@2339774/1
gccacatcaatgttaaggaatggtttccaaccaataattgcagactggaa
+2339774/1
CCCDFFFFDGHDHHIIIIIIIGIAFHFHHIIIIIIIIIIIIIIGIIGGDF
@3901218/1
cacgttcataaggtctcatttgaaaacgtggatctccaaggtctccttga
+3901218/1
@@@FDDEDHGHF<CC@GIJJJJJGGHEDCGGHCHFHII@>@?GEGIJJIB
@7956053/1
gcctctgctgctggggctgttgttgccactgctgctgctgcggctgttgt
+7956053/1
CCCFFFFFHHHHGIJJIIJJFIJIGIJIIGHIGGIGIIJJJJJIII=FGH
@7956216/1
gtaaaacgtaagtggaagcataagctcccaattctttggtgataagaact
+7956216/1
@?@BDFDDCFHHBEGGEHIIIIIIIGEGGIIIIHGIIIGIIIIGIIIHID
@7956307/1
ttccacaacaatttctcttcctttttttggatctgaagggcggtcccctc
+7956307/1
CCCFFFFFHHFHHJJJJJJJJJJJJJJJJJJJJIJJJJJJJJJHFFFDED
@4395515/1
gccacatcaatgttaaggaatggtttccaaccaataattgcagactggaa
+4395515/1
<@@:DDBEDHFFDGBEFHDFEEGFHHHHEIEFEEFGGIIDEGHIIIFGBF
@1328764/1
gtccttttatcataatgagatcaagtttttttcgaatcaaatgaagctgt
+1328764/1
CCCFFFFFHHHHHIJJJJJJJJJJIHHIJJJJJJJJJJJJIJJJJJJJJG
@1329129/1
catttatcattaaatagatttatgaggattcctatgttagttgtcttcaa
+1329129/1
CCCFFFFFHHHHHJJJJJJJJJJJJJJJJJJJJJJJIJJJHJJIIJJJIJ
@2342408/1
ctgtcattcacttactttttaccagtcccttcagttaatatgctttaact
+2342408/1
CCCFFBADFHHHHJJJJJJJJJJJJIJJJJJJJJIJJJJJJJJJJJJJJJ
@3374498/1
atcaactgcagcctcttttaccattgtacgagtttgagcatcattcattt
+3374498/1
@@@DDDBDDFB?DGGGBHIABBHFDBCFGGAGCCGB4?9B?GHAADDFHI
@1849668/1
ggtatatataagattacaattcttaacattttttctttaaacaaagaaca
+1849668/1
BCBDFFFFHHHHHJJJJJJJJJJJJJJJJJJJJJJJJJJJJJJJJJJJJJ
@3901853/1
gcactaccttcagcgggagaccttggctttgccgcttgttgctgtacttg
+3901853/1
@@CFFFFFDHHHDIGGGAHEHHGCGEHGHGIIIIJEGIDCEE>CH>@GHE
@1330517/1
ctctggtatccaaaggcactgttttcaccggaggaatttgtttgtgattt
+1330517/1
@@@DDDDDHDDHHGD>EHIJHFHHHGGGGI>6FHGBHGGGIEHIIFDHJI
@5917372/1
ttctaacctgttcttcttgaagttggttcagctgtagtctgtctgcatct
+5917372/1
@@CFDFDDHHHHHIEGCHHGIIIIEHGEHGGC>FHGIIHBGI@BFE<??F
@5917373/1
cctagcacggaaagcagcgagatgagcataataggtaggtgcagggtatg
+5917373/1
1:1B;DDDDD1C?EA;??E8C?DD<?BC??D9:BD9?DC?8?B?96.=@@
@2343835/1
ctctctttcccgatcaggcgctgacctggcggtagctttaatcatagttg
+2343835/1
CCCFFFFFHHHHHGIIJJJJJHIIJJJJJJJJBFHJJJJIJJJJJJJEHG
@7957368/1
gtcctcctgccactcatcataatgaacaatatcttcttttggattagtag
+7957368/1
CCCFFFFFHHHHHJJJJJJJJJJJJJJJJJJJJJJJJJJJJJJJIJIIJI
@5400819/1
acaggagatactggttgttgttgaggtggtagttgagtttgg
+5400819/1
@@@DDD;AA<CFFFE>FC@>??F4CE2?E1:?:?:?C0:?B6
@2863400/1
ctagcacggaaagcagcgagatgagcataataggtaggtgcagggtatga
+2863400/1
@@@FFFFFHGHHGGEGIJIIGIJGHIEGIJIGIJEHGIDFHGIGICFGIG
@296120/1
gtaatcaaattttatgacaaaattgcaattctttacatca
+296120/1
@@;DDDD>HFHFHGIIEGHIDHGB<A?AFEEG@FHCEHEH
@5920572/1
gtgattgatgccattcaactttgcattaactttctgtagtatgtttacaa
+5920572/1
@@@DDFFFHHGHHJJIJIIIJIIJGIIIGGIIJJJIFHIFHIHIIIHIIJ
@822262/1
cactatattcaccaaccgttaacggagtttgctgtcgaatactctgagct
+822262/1
CCCFFFFFHHHHHJJJJJJJJJJJJGJJJJJJJJHIIIJJJJJJJJJJGI
@823283/1
gaggaagttggtgtagaggtgcaggctggccatgttgaatagcttgctgt
+823283/1
@@BFFFFDHHGFHFEHGJIIIJGJJJIJIJJFIIJJJFIJIIIJJJIJIG
@4894253/1
cggccacttctttgaactaagtacagcgaaattcttattcgattgaagta
+4894253/1
CCCFFFFF?FHHHJGGIJGIJHHIJJIJJJIIJJJJIJJJHGGJJJJJ9D
@297732/1
agtagggtgagtaatctctgtatcaacaactgtaccagccggcacattca
+297732/1
@CBDFFFBFHHHHJJJJJJJJIJJJJJJIJJJJJJJJJJJJJJJJJJJJJ
@1332460/1
cagtacctatttctttgtgtcgaaatacaaggcaggaaatggtgaactgc
+1332460/1
CCCFFFFFHHHHHJJJJIJJJJJJJJJJJIJJJJJJJJJJJIDGIJJJJI
@1332908/1
ctcataactaaaacagggttcatgagttccactttcacaatcaattaatt
+1332908/1
@@@DDDDDFHFFFGIIIE3AFH?EHCHIHEEHHIGIIIEBCFIIIIIGGG
@6957000/1
tccacccttttttttgttcctttttgaattgaaatcacctgctccaggta
+6957000/1
CCCFFFFFHHHHHJJJJJJDHGIJJFIHGIGJIGGFGJEGIIIGIGIGGG
@7962664/1
atcaaattttatgacaaaattgcaattctttacatcaataccttcttcta
+7962664/1
CCCFFFFFHHHHHJJJJJJIIJJJIJJJJJJJJJJJJJIJJJJJJJJJJJ
@4895707/1
ctgaataccttgatggctacaaagatagaagtcgaattcagttggatggg
+4895707/1
CCCFFFFFH4DHHJJJJJJJJJJJJJJJJJJHIJJJJJJJJJJJJJJJJJ
@4896275/1
cctcagagctaccttggcagctgctaattttgcttggtgtttgttttctc
+4896275/1
@@@DDDDADDDFHIGIB<DHII@GCFBBHIGHIGDGF?C?GDGBBFHGII
@2350031/1
gttcttcttgaagttggttcagctgtagtctgtctgcatctgtatatgcc
+2350031/1
=?@FFFFDFHBFFIJGGCFIIGGHIJEEHHIGDHGDEHHIGGIIIIIGEH
@2350249/1
ctcttgttttgcttctttttttgacctacccttgccgatagcaataaggc
+2350249/1
@CCFFFDEHHHHHGGIJJJJIIJJJJJJIHIIJJIJJJIIJJJGIIJJJI
@5927159/1
gcattgtttcattccgcagattaaaatttttaagtacgactaagtgagca
+5927159/1
@<?DDDD;ACCFHIEG@CDAEBH@><BB@<EHIGCDD=8:?FBFGC>@FI
@2350844/1
cttcagctgagtgagttaaaacagtacatcgcacaacaaacacttgggga
+2350844/1
CCCFFFFFHGHHHJJGIJJJJJJJDHHIJJJJJJJJJJJJJJJJJJIJJE
@300377/1
gccaatagctgtgggttatatggtgattgatgccattcaactttgcatta
+300377/1
CCCFFFFFHHHHHJJ@EGIIJJJHHIIJJJJJIJJJJJ@FGIJJJIJIII
@1335215/1
ggaatttcataaacaactttcaaatccttaatatacgcaacaaagctttc
+1335215/1
@C@FFFFFHHHDHIIJGIIJFIIGHGIIHGGIJJJIIGEIJIJIJFGIIH
@7462322/1
ctcgaggtggctgcagtttccatatcatattatacctgaaggcttttggg
+7462322/1
@C@FDDDDFDFBHGGDGCFGHIGGHIG?EI@HGFIGGGCGGIEGGIEHIE
@5928471/1
ctcctactccgacaaacgccatcctctcattcttagttgtaacaactagg
+5928471/1
CCCFFFFFHHHGHJJJJJJJJJJJJJJJJJJJJJJJIJJJIJJJJJJJJI
@1335668/1
ggttgttgttgaggtggtagttgagtttggtgggtaggggttgtttccta
+1335668/1
CCCFFDFFFHGFHJAFHGIHFHHHIHIIGJ?EGG@GGGIIHHJHIIIIJE
@4403439/1
tggctctcttcgtttcctcactggatgttggtaaagcaacaccttttcga
+4403439/1
CCCFFFFFHHHHHIJJJJJJJJJJJJIIEIJEIIJJJJJJJJJJJJJJJJ
@5407404/1
cctataagggcttcgatagaatctgcaacaactttgtcaacgacgcattg
+5407404/1
C@CFFFFFHGHHHJJIJGJIIJJJIJGJIIJJIIGGHGGGHJJJJ0@DEH
@301586/1
tcactgctgaggcttgaacaagcccttctgatagcctgcaattcttggtt
+301586/1
@@@DDDDAFDFAH@FGABFEHCGDDAGHE9CFC?@<?;DGEG@DGIGGDA
@302026/1
gtcagattgtagttaagcatggacaaggactgcatcttcttattatatca
+302026/1
CCCFFFFFHHHHHJJJIJJJJJJJJJJIJJJJJJJJJIJJJJIJJJJJIJ
@2868190/1
atataagattacaattcttaacattttttctttaaacaaagaacattgga
+2868190/1
CCCFFFFEHHHHHIJJJIJJGJJGIJJJJJJJJIGGIIJJJGIGIIJJII
@5408163/1
ccacgtgaaatctttaggctgcagctcaaccattttatcggccaacatat
+5408163/1
@CCFFDB?;CFCFDCGGBFDGEH@@HEHEHG1EFFFGHIGEGIB?HIGGH
@5408412/1
ttcttctatcacatcggaggcaaccaatatgttcgtctcacccatgttaa
+5408412/1
C@@FDDDDHBHHFEHIE=GGCC;FGHEGIFGDGDHBBFHIIEG@FHEGF>
@1855156/1
ctccacctgaactagttcatatttcggagtcgtccctcttctggaaagca
+1855156/1
CCCFFFFFHHHHHIJHIJJJJJJJJJJJJJJJJJJJJJJJJJJJJJJJJJ
@5928730/1
ctaagatatttgttatgatctccggccaagatcagccgtgtttggtagaa
+5928730/1
@@<DD?DDHD??FHIIE>HGIEGEGGGI;D;@FHGGIB@FHEHFBFG9BB
@3380056/1
gctgtggtctctgctgttgctgttgttgctgaggctgctgtggtctctgc
+3380056/1
@@@DDDEDHHHHDGHGHGIJJJIJJJJFIIJHGIGJEEGGDHHHGHGIGG
@5409853/1
aaaataccttctttgactaaatactcctgaaggagtgatatcggtgtttt
+5409853/1
CCCFFFFFHHHHHJJJJJGIJJJJJJJJJIIJJJJGHJJJJJJIDFGHIJ
@5410214/1
ttcatttccaacaggtagtaagtgatcattaagttcgccgatcttgtaca
+5410214/1
CCCFFFFFHHHHHJJFHIJJIJHJGJJIJIJIJIJJJIJJIJJJJJIJJJ
@5410579/1
gggtcatctacatgtcgaagcaatggtgaaataggttctgaaagacttgt
+5410579/1
BCCDFFFFHGHGHIHIJJJJJJJJJJHHIJJHJIJGIJJIJJJJJJJJJH
@3380680/1
gtcgtctttttttaccaaaccggtattttccccttggcaacaaacagttg
+3380680/1
@@@FDDDFHHHGHIIDEGHGGGI?FGIGIIFHIIGIGIIIIIGIGIH@AH
@6450643/1
cacgttcataaggtctcatttgaaaacgtggatctccaaggtctccttga
+6450643/1
CCCFFFFFHHHHHHIJJJJJJJJJJJJJHJJJJJJJJJJJJGIIJJJJJI
@1338108/1
atttgatagagcacggaaggtggaatttttgcattttttataacttcttt
+1338108/1
@@@DDDDDF??FBFFFF?GF<CFACEDGFEEECFEFEFFCF?<DDFDFFF
@3381371/1
gtccaatcagattgaaaaaaacaagttgtataacacaattaaaaagtaat
+3381371/1
@@@DDFFFGGHFHIJJJIJJJJGIJDGHGFIIIHIIJJJJJIJJJJBFIG
@828827/1
gtttccttatcagtaatctcgaatctatt
+828827/1
@@@DD:D?2CDF?G9EDBF4<C@F:C<E<
@5411032/1
gtgataaaaaatagcagcagtcatcaccaaaacctgatgattttcaagct
+5411032/1
B@@FFFFFHHHGHJJJIIJJIJJJJJJJJJJJJJJJJJJIJJJJJJIJJJ
@5411092/1
ctcttcctttttttggatctgaagggcggtcccctcttttgggtggaatg
+5411092/1
@?@FDFDFHBFHGIGE9EGEHEEHGIDGIHIEGGIEHHEHHFE5=>;@;>
@3910691/1
ggtacaatgtaatatgagttttctttgttttcaaaggctctaactaaaaa
+3910691/1
CCCFFF>DBFFFFFGEEHHHHIECIIB?FFGGGH@AEFGHHGGCHE>FFD
@7967389/1
aagattacaattcttaacattttttctttaaacaaagaacattggattat
+7967389/1
@CCFFFFFHHHHHJJJJJJJJJJJJJJJJIJJJJJJJJJJEHIJJJJJJJ
@5931608/1
cagtttgcaaagggaagcgagcttgctgttgttgctgctgctgctgttgt
+5931608/1
CCCFFFFFHHHHHJJJJJJJJJJJJJIJJJJIJJJJJJJJJJJJJJJJJI
@829845/1
gtccgaatctcatcagcaagaagaagtgcattaagcctgtataaaataca
+829845/1
@?@DDABDDFFHHI>FHBGIE?GC@C<CGBCGHAEBDHHFDB?GFCHGGD
@5412068/1
ccttcaaatatgaattcatggtgatcatattcaatcacagtcggtgtttt
+5412068/1
@CCFFFFFHHHHHGIJJJIJJHHHIIGIJJJJIIJJJJJJIJJJDFGHIJ
@7465107/1
gctcaaacatgcaaatgtgacattattgactaaggccgatctgaggtctg
+7465107/1
CCCFFFFFHHHHHJJJJIJJJJJJJJJJJJJJJJJIJJJJJJJJJJHHIJ
@5412906/1
gcaacagcagagaccacagcagcctcaacaacagcagtggcaacaaccgc
+5412906/1
<<@BDDA3D?FDHDHBGBE9FAHEHIBFECEH=B?DHGG@BEGBBDHGHE
@2355440/1
cctataagggcttcgatagaatctgcaacaactttgtcaacgacgcattg
+2355440/1
CCCFFFFFGHHHHJJJJIIJJIJJJIJJJJJJJJJJIJGHIIJJJJIJJJ
@1340209/1
cctttgaggtgcaaaacaagcgatcgcccagacccttatttcaacaccag
+1340209/1
C@@FFDFDD<DDBHEIGIHEGGIICABFFAGB??FGEDHIJGIIGIGIII
@4902855/1
gcggtaccatggtataactatcttattgagataattatcttttgaaacaa
+4902855/1
@@@FFDDEHGDBFHGGEHAABHHGEHDE4FD@EGGHGGBGDBDFEHIGEH
@3383682/1
ccacgatttcggcagcttttacctcattttcactcagaagaaataatatc
+3383682/1
CC@DDFDFHHHHHGHIGGIIJJIGIJJJJJGIJJIJGGGIIJGGGHIIHJ
@4407919/1
gttcaagatcattttaaactgtccttctgacacaccatctctgtaaa
+4407919/1
@?@DDFEDHHHHHIIIEHBHHIIIIIGE@<@FFEHCEFFGGHHID@A
@4904081/1
gtgaaatttataaagcaacggtccacaaaaaataaaataagctcaactat
+4904081/1
CCCFFFFFHHHHHJIJJJJJJJJJJJJJJJJJJJJIJJIJJJJJJJJJJI
@3384463/1
cagcctcatgttataacattatgcagttcattacctaagatatttgttat
+3384463/1
;?1:DDDDFF<CACFBGFIII@FFCHC?A<9<CA@CBFFCF@FCDFFCGF
@1859354/1
ctctggtatccaaaggcactgttttcaccggaggaatttgtttgtgattt
+1859354/1
CCCFFFFFHHHGHJJJIIIIJIJJIJJJJJJHIJEHJJJGHHIIHIEGHJ
@5414209/1
gggaacgagaaccaatttcttttttaaaataatcagcaaaatccaaa
+5414209/1
@@@DFDDDFHFGGIJJIJGHIGGHHIIGGHGGHGIIIIGGHFHIIJJ
@6964087/1
gaaacaaactttgtgagtgttctaaagctacttttgcagcattcatttca
+6964087/1
CC@DDFFFHHGHHDHIJIJIJEHHHIIGIIIJIJIJIIJJJIJJJJGIJE
@6964300/1
ctcaaccttttgtaacatcgacaacaccgcttgtgcggcaatatgtttgg
+6964300/1
@@@DFFFFHHGHHGIIAFHJJJJJJJJHGIIGGGHIJFJIGHIIE=@GHI
@6964667/1
ctcatcaagagcacggcgatactgcaaacaagggatagcactcaagggca
+6964667/1
CCCFFFFFHHHHHJJJJJJJJJJJJJIJJJJJIJJIIJJJJJJJJIJJJH
@2356322/1
ctccttgaatgaatttttcattcctccatactccttgtcttacaggtacc
+2356322/1
CCCFFFFFHHHHHJJJJJJJJJJJJJJJJJJJJJJJJJJJJJJJJJHHIJ
@5415470/1
tgacactttgatgttgtaaggtgctgaggcaagtgttgggattttgacca
+5415470/1
CCCFFFFFHHGHHGHGHHIJJEGGHJIIJJIJICGEGGHGHEHGGIIJJI
@3912258/1
cttgaggaagttggtgtagaggtgcaggctggccatgttgaatagcttgc
+3912258/1
BCCFDFFDHHFHHJGHHIIIJJHIJJJJJJJJJJJJJJJJGIIIJJJJJI
@5415652/1
agtctgtctgcatctgtatatgccctagcacggaaagcagcgagatgagc
+5415652/1
CC@FFFFFHHHHHJJJIJJJJJJJJJJJJJJJJIJJJJJJJJJJJJJJJJ
@3912683/1
cacccttttttttgttcctttttgaactgaaatcacctgctccaggtaat
+3912683/1
CCCFFFFFHHHHHJHHHIJJJJJJJIJJJIJJJHIJJJJJJJJJJJCHIJ
@2872675/1
ctgggtttaaaatcttcaataacattactcatttctgataggttctgcaa
+2872675/1
CCCFFDFFHHHHHJJJJJJJJJJIJJJJJJJJJJJJJIJJJJGHJJJJJJ
@1860366/1
ctccagctaaggctgtatcatcaacttctaaaggtttccaataaacacct
+1860366/1
CCCFFFFFHHHHHJJHJJJJJJJJJJJJJJJJJJHIGJJJJJJJJJJJJJ
@4906320/1
gtaaaattttgtggtaagttttcttccacgtagagaatagtatattcaat
+4906320/1
CBBFFFFFHHHHHJJIJJIIJJJJJJJJJJHJJJJIJJJIFHIJJJJJJJ
@4906838/1
attctgatttcatggattcataaaagatttaaaaacttaaaagttaggag
+4906838/1
CCCFFFFFHHHGHJJJJJJJJJJJJJJJJJIJGIIIJJJJIJJIJJJJJI
@3386138/1
cattagttgaagttccagccctcagataatcccatatcattgagacatta
+3386138/1
CCCFFFFFHHHHHIJJJJJJJJJJJJJJJJJJJJJJJJJJJJJJJJJJIJ
@6455178/1
tggaatttcataaacaactttcaaatccttaatatacgcaacaaagcttt
+6455178/1
CCCFFFFFHHHHHJJJJJJJJJJIJJJIIJJJJJJIIJJIJJJIJJJJJJ
@3913001/1
agtctgtctgcatctgtatatgccctagcacggaaagcagcgagatgagc
+3913001/1
<@?DFFDDFF?FHGHHFAF:CHEFHBCB@AHBH:FHGGCEGIGG<GC<FG
@3914713/1
gtttggtagaagcaggatgacacttaggtcgtgcatggtttaagaaagac
+3914713/1
B@BFFFDFHHHHGJJJGIJJJJJJJJIJFHIHIJJJJJHIJJJJIJJJJJ
@3915538/1
gtgaaattattggtatttcttttttccaaattgcctctccattcaattga
+3915538/1
@@<DBDEFFDFA?FGFEHHGIIJEHG4<F<FG>?GHCGD19DDB<DFGGH
@3916026/1
cgacaacaccgcttgtgcggcaagatgtttggcttgctgttttgtagaag
+3916026/1
B@CFFFDDHHHHHJJIJJJJHIJJJJJJJJJJJJJJJJJJJJJJJJJJJI
@3916491/1
tgctgtttacaccaacgataaaatcaggctttatgtttttgtattcttca
+3916491/1
BCCFFFFFHGHGFHIIIJJJJIIIJJIJJIJJIJIIIIJIJFIIJJJIJI
@7972020/1
ctgtacttgaggctgagatgaaggtggtctgctgggttgctggtcaccgg
+7972020/1
@@@FFDFFHHHHHHIFHGHIJJIIHHGCEHHGIJJJGHGJIIEBG>GFGI
@5419442/1
ccacgatttcggcagcttttacctcattttcactcagaagaaataatatc
+5419442/1
@?@FFFFFHFFHDGHFGCGG@EFHIGDGGGDCGIEGEFFGAHIHIGIIII
@2361048/1
ctccatactccttgtcttacaggtaccggtctttctcgataatcaagtgt
+2361048/1
B@@FFFFFHHHHHJJJJIJJJJIHHIIGIEGHIIICHIIIJJJJGGIFC?
@1344942/1
gcaggaggttgttgcatcctttgctcttg
+1344942/1
?;:DD:=@F?FC?BB:<?;@H>EEFCBF?
@7472264/1
ggttaaaccaagaacatgtggcctatcctctggaggaattcctttaaact
+7472264/1
@@@FFFFDFHHHHGG;EFCCFGEHGAHGIJIIEBFCAGHIGFHJJIIGIH
@5937482/1
gcagcattgacactggcgttttggtgggcatggcctgcagctcccttttt
+5937482/1
CCCFFFFFHHHHHJJJJJGIJJJJIJJJJJJJJJJJJJJJJJJJJJJJJJ
@5937734/1
cggcctgatgctgggaacaagaatgctgttaatgcctccaagcttaacat
+5937734/1
@CCFFFFDFFHDFGIGGIIIJIGGIJJJIIGEGHIJIIJIGHIIIIEHJJ
@1865870/1
ggctgttgttgcctctgctgctgctgctgctgaggcggttgttgccactg
+1865870/1
CCCFFEFFHHHHHJJJJJIJJJJJJJJJJJJJIJJJJJGGIIJIJJJJIJ
@1865982/1
gtgaaatttataaagcaacggtccacaaaaaataaaataagctcaactat
+1865982/1
@@@FDDBDHAFFABE>FGGFAGD?FHII@EHDHG>FHHGEDEHDGGIIA=
@310431/1
accactatattcaccaaccgttaacggagtttgctgtcgaatactctgag
+310431/1
?@?DDFFFHHFFHJJJIJJIIIIJJIJIJDGIJJJJJJJJJJIJJJJJII
@6967983/1
gttgcctaacaggaggtgcactggttacaggagatactggttgttgttga
+6967983/1
CCCFFFFFHHHHHJJJHIJJJJJJIJJJJJJJJIJJJJJJHIIIJJJJJD
@1866904/1
cattattgactaaggccgatctgaggtctgtcaattcaccaggtgatata
+1866904/1
@@@FFFFFFB?FHIGHEGEGHGHIIICGFGGG??GG>DHDGHG9BF8DHH
@4417183/1
ggaacgttgatctggtctggagctggatgagtgacatcagcgccaacaac
+4417183/1
CCCFFFFFHHHHHJJIJJJIJJJJJJJJIJJGJJJJJJJJJJJJJJJJJJ
@4417548/1
atccaaaggcactgttttcaccggaggaatttgtttgtgattttttattg
+4417548/1
CCCFFDDDDBFFHIIBBGFHIIHBHII??CF?GBFFGFDGHGG<FHGICH
@2362970/1
ctctgctgttgttgctgctgctgttgttgttgctgctgttgttgttgttg
+2362970/1
@CCFFFFDDFFHFGGIJJJJIJJHIIGHHHIGIIEDFGGEGHGHGGCFHB
@5939145/1
gtctccttcaacaatcgtcggtacaatgtaatatgagttttctttgtttt
+5939145/1
?@?D?ADAAF?AD::C?AC?C<8CFGGDFDD4<<FG4?<??:BD9<FGGB
@1868442/1
ggtaaaaagattattgtattttcttttagaactctttcaaagagttctgc
+1868442/1
@??BBDDDFB<DHIIIHEFHGDGGIIIGBGE>HHIIA<?HGCG3:?BDGG
@1348733/1
cttctttctgtatcaactgcagcctcttttaccattgtacgagtttgagc
+1348733/1
:==DDDD8FF2AFFBGBGB@H?9GFFIIIIEHB9GGEBF9DG>?BE>GEB
@5940684/1
tggaggtgaaaagaatgatcttccaactgtcacaaacctgttagcagctg
+5940684/1
@CCDFFBDHGGHHJJJJIJJJIJJJJJIJGIJJIJJJJJIIJJJJJJIIJ
@1869248/1
ctttctaatgtttcttcatttaaaaccgctgtgtctctttctttttttgt
+1869248/1
CCCFFFFFHHFHHJJJJJJJJJJJIJJJJIIFHHHIJJJJJJJIJJJJJI
@312131/1
cttggtattcgagctgacttgggaggtttggtgcccgcccgccatattgt
+312131/1
@@@DF=ADDDFFDHHGIJJIJJJIJG:EEFHDGIHIJGIGIGIFGFGDAE
@7976357/1
attatttttcctttgatgctgctcaatttaccttcatccttgttttcaaa
+7976357/1
CCCFFFFFHHHHHJJJJJIJJIIJJFHJJIJJJJJIJJGJJJHJJJJIII
@1869957/1
tctttaatgctctccaaaattgtaaatccaggaacttcccagtcatcagg
+1869957/1
<@@FFFE>FDHHHHEFIGHIIIHFHIIIIIIIEIGGHIAHCHIGGGIIHI
@1870883/1
gttctcttctgttgtttcaattttggcagtatgcaaatattgtggaccat
+1870883/1
CCCFFFFFHHHHHJIJJJJJJJJJJJJJJHIJJJJJJJJJJJIJJJJJJJ
@2364547/1
gttctgtatttcctgtgatcttgtctaagattgctttcgctgcggcatgc
+2364547/1
CCCFFFFFHHHHHJJJIJJJJJJIJJJJJIJJJJJJJJJJJJJJIJJJJJ
@5942921/1
gtgaaatttataaagcaacggtccacaaaaaataaaataagctcaactat
+5942921/1
@@@FDDDFHFHGHIF>FHGDGHGGGIFIIIGIIIIIIIGBFHGGGFGHGG
@312872/1
gaatacaaggcaggaaatggtgaactgcctttcatgaggaaggccctctt
+312872/1
CCCFFFFFHHHHHJJJJJJJIIJJJJJJJJJJJJJJJJHDFHIJJJJJJI
@2879884/1
gtggtctgctgggttgctggtcactgggttgttgcctaacaggaggtgca
+2879884/1
BB@FFFFFHFHFFHGIIJJJIJIJJJJIFHHGHIJJJJIJGIGGII?CHF
@1349687/1
gctgtggtctctgctgttgctgttgttgctgaggctgctgtggtctctgc
+1349687/1
@BBFDFFFHHHHHJJJJIIJJJHIJIIIJJJIHIIIIIJJBGHDFFHJGE
@3391912/1
caacatataatgacaattcacgaaaataatatctagaggttatctgacca
+3391912/1
CCCFFFFFHHHHHJJJJJJJJIIJJJJJIIJJJJJJJJJFHIJIJJJJJJ
@6464101/1
cacgagacaacgtgatataactatgaagaatcatgtgataaaaaatagca
+6464101/1
@@@DFDFFHFF?C@?GEFHHHGHHICBFGEG@E@G?FCFBDGBGIIJJIJ
@7978273/1
gcctcctgcggaccattagttgaagtcccagccctcagataatcccatat
+7978273/1
C@@DFFFEAADAHGGIIJGIHFDBDHIJGEIHGGIIIIJIIJGIJJIIJI
@3922277/1
gtgcaggctggccatgttgaatagcttgctgtggtggtacagcacccggt
+3922277/1
CCCFFFFFHHHGHIJJJJJJJJJJJJJJJJJJJJIIIGGHJJJJJJJJIA
@2880700/1
cttcaacaccacactcctcaaggtacacccctataagggcttcgatagaa
+2880700/1
@BCFFFFFHHHHHIIJJJIJIIIGEFHGHJJIJJGIICGHGIIJIFIEIJ
@1351064/1
gcatcattcattttcttcattgtaacttggcccgcaacaattgtacacaa
+1351064/1
CCCFFFFFHHHHHJJJJJIJJJJJJJJJJJJJJJJJJJJJJJJJJJJJJI
@5426009/1
ggcaggtcttcttgtaacattgcagactctgtacttcctcctcatagttc
+5426009/1
CCCFFFDEHHHHHJGGHHIJJIJIHHIIJJJIJJJJJJJJJJJIIIIGGI
@843295/1
aagaaataatatctcagcaccaattttatgatttctcttctcttggtgtt
+843295/1
@C@FFDDDHHHFFIJIGGJIJJIJJIHJIGIGIIIJJGGIJJJIGIHHFH
@3923478/1
gttgttgttgaccccatggttgtcgaggagg
+3923478/1
@=?DDDD=D??F::?:AB@<?;89E1:C01@
@2881408/1
ggcggttgttgccactgctgttgttgaggctgctgtggtctctgctgttg
+2881408/1
CCCFFDFFHHGHHJJJJJJJJJJJJJJJJIJJJJGDGIDHGIEGGGGHHE
@6973419/1
caggtttttgaaaaaattttggccaatagctgtgggttatatggtgattg
+6973419/1
@@@FBDEDHFHFFIEHAGIJJFEGEBFCHGIGDCFG?BHGDIJJFHDHGI
@6973474/1
ctgttgtggtctctgctgttgctga
+6973474/1
???AB8?:D2<CDE<EEAA<AF4C9
@5948877/1
cttctaccatcaaaaacaggtttaaggtttccaaaaattttcgaataagc
+5948877/1
CC@FFFDFFHHHHGIIIGIIFHHHHEHHIGIJIIIIIIIJJJJIGIGGIJ
@5948915/1
gccactgctgctgctgcggctgttgttgcctctgctgctgctgctgctga
+5948915/1
@@@FFDFFHGDHHIJJIJIIJJIJHJGGIGHEIEGIFIIIJBGICIIIG>
@6974115/1
cctgctttagggtttcttccgctaatttaaaaattgaatagtttttatga
+6974115/1
CCCFFFFFHHHHHJJIJJJJJJJJJJJJJJJJIJJJIJJJJGIJJJJJJI
@5427345/1
ccaacagtaagacatggtagatgaggatactttaatctaatattatattg
+5427345/1
CCCFFFFFHGHHHJJIJGJJIJJIJJJJJJJJJJIJJJIJJJJJIIJJJI
@6974708/1
ccaaaatcataccattagatttattaatttgctcaggagaaatttcaatt
+6974708/1
CCCFFFFFHHHHHJJJIJIIJJJJJJJJJJJJJJJJJJJJJJJJJJJJJJ
@1875104/1
aattctaagagggtacacaattcaggcactaatgtctcttcaaaatcttc
+1875104/1
CCCFFFBDHGHDFFHIGIGFFGIIIJIJGIEIJIIJIFFHEAHIIHEGG9
@4915988/1
tggggagttaaatcaacatcagctgagatatactcatattgaggata
+4915988/1
CCCFFFFFHHGHHIIJJGIJJJJJJIIJJJJJGIJIJIIIJIGIIII
@5951079/1
atactgtcttcagcctcatgttataacattatgcagttcattaccta
+5951079/1
CCCFFFDFHHHGGIJJGIEHFHIIIHCHIGHIBFHFEGHIJJIHIII
@5951742/1
ctccaattgcattccctttcacactagggacatgaggtgaaattattggt
+5951742/1
CCCFFFDFDBHHDGBDHIIGEHEEDDDHGEGFHIIJIDGIJEGHCGFHI9
@7481259/1
ctcagagctaccttggcagctgctaattttgcttggtgtttgttttctcc
+7481259/1
CCCFFEFFHHGGHJJJIIJIIJJJHJIJJJJJJJJJFGHIJJGIIJIIHH
@2369435/1
cttcagtcacccgattctatttcttggtcatcagtttgagatactgtaat
+2369435/1
CCCFFFFFHHHGHHEGEBHIIJIGG>FHIIGGIJIIHGIGGIJJJJJIJG
@6468499/1
gtctttctttcaacaaacacaagagctaaattatcctttttgaaattttt
+6468499/1
CCCFFFFFHHHHHJJJJJJJJJJJJJJJJJJJJJJJJJJJJJJJJJJJJJ
@3396654/1
aaaacaatatctattcaacaaaggaatagcagattcaactgtcacttttg
+3396654/1
@@@FFFFFHHHHHJJJJJIIJGIJJJJJJJIJJJJJJJIJJJIJJJJJJJ
@2883723/1
gctgctaacctcttggcaatttttttcgatttgccagtacctatttcttt
+2883723/1
@@@BDDD>BFHFDEGIIICHEHHCGIFGIGGGICHDIEFGCBFHGEDGAG
@4425544/1
cgcacaacaaacacttggggagttaaatcaacatcagctgagatatactc
+4425544/1
;?@BDA2:AF<FHGGI@EGBEEIIEH4CFFHGEHI>GBFGIGC9?B<DA=
@3397718/1
cagtcatcaccaaaacctgatgattttcaagctcttcatgccactgattg
+3397718/1
BCCDFFFFHHHHHJJJJJJJJJJJJJJJJJJGJJJJJJJJJJJJJJJJJH
@4425850/1
gtctcatccacattttatgtgctgctaacctcttggcaatttttttcgat
+4425850/1
@@@DDDDDFFHDHAGGAGHHHHGIIIIIGGIIIIIGAFAGHIICHIII?<
@3926639/1
gttttattaaagttggatcattagcagaaatcctcattctttcaaaaaaa
+3926639/1
C@CFFDFFHFDHHIGGAHHGHJJGGEHJIGJGGIIFHCIGIIIIGDHHIJ
@4917678/1
cttgactatgtttgatgacatatcaataacattctcctcaaccttttgta
+4917678/1
CCCFFFFFHFHFHGJIGIGICHICIEHGHIJJJEHIICGIEHGIJGIGII
@5430408/1
ctctatttcattgtgcattaatctatagaaaattttccaaacagtattta
+5430408/1
CCCFFFDFHHHHGJJJIJJJIIJIIJJJJIJJIIIJGHIIJIIJJJJJJJ
@847678/1
ctgagtaacaagattatatgggagagtagcttgaggctcagaatcgagta
+847678/1
@@@ADEADB?F>FFHIBIIEGCCGAHFHGGIIIGICHHGHHHIIIIII9?
@3398806/1
gtcactattaaagttgatttgtcttatcgacttgacaattttttcttttc
+3398806/1
CCCFFFFFHHGHHFHIJJJJJJJJJJJJJJJJJJJJJJJJJJJJIJJJJG
@5954593/1
tcattcacttactttttaccagtcccttcagttaatatgctttaactgac
+5954593/1
CCCDFFFFHHHHHJJIIIJIIJHIJIGJJIJ?FHHIIIJJIJJJJJIIIH
@6979763/1
gcatcatttttagattttcctgcaccgatgcaattaatactcatcttctt
+6979763/1
@@CFDDFFHHGHHGGIIGHEIIJIIGIGHIIIJJEGIJEGFHIJIJJJGI
@2885153/1
tttcacgttcataaggtctcatttgaaaacgtggatctccaagatctcct
+2885153/1
@@@DDDDB>ADFAHFFA?<ABHH@FGH9FECCE<??BD@FAFHGGHGBFG
@2885491/1
ctctaattgtaaaaatgttatccatttttgggttaataacgccaacaaat
+2885491/1
???DD??=D2=CD<?EI?FEB:<FFEBEFID<::8E<?1:C??@@BD@?=
@318250/1
aagtcattcctctatcaggtaagacaacaatcacaagttttacttcttct
+318250/1
BCCDDFFFHHHHHJJJJJJGHIJJJJJJJJJJJJJJJFHJJJJJJJJJJJ
@3927994/1
gggttgtttccctagactgtggttgagacacttgctggggaggtggacct
+3927994/1
@CCDDFFFHHHHHJJJJJJIJJJJJJJJJJJJJJJJJJJJIJJBFIIIJJ
@1356276/1
ggcccatttaaacatttgtaaataaactcatcttgtaatttagcacattc
+1356276/1
CCCFFFFFHHHHHJJJJJIJJIJJJJJJJIJJJJJJJJJJJJJIJJJIJJ
@3928154/1
gtcgtctttttttaccaaaccggtattttccccttggcaacaaacagttg
+3928154/1
B@@FDFFFHHHHHJJJJJJJJJJHHIJJJIJIJIJJJJJJJIIJIJJGIJ
@6471116/1
gtagcattgtaatttcttgttcttcttgtttcttttctttaacatttctc
+6471116/1
CBCFFFFFHGHHHJJJJJJIJJJJJJJJJJJJJJJJJJJJJIJJJJJJJJ
@5955424/1
gtaggaagttatcaagaaatctaagattgcatcaccgaggaattccagcc
+5955424/1
CCCFFFFFHHHHHJJJJJJJJJJJJHJGJJJJJJJJJJJIJJJJJJJJJJ
@2372597/1
gttcatctatattttttaaggaagtaagtgcaggggaacgagaaccaatt
+2372597/1
CC@FFFFFHHHHHJJJIIGIJGIIGIJJHHJJJJJJJJJJIIHIJJJJJJ
@3928402/1
ggaggacattggtatggtggcttttcagccctagccctttggcccctctt
+3928402/1
@@@DDDDDHHHFFHIII43CGHIIIIIIIIIIIIIIIGGIIIIIIIIIII
@5434971/1
tccattttatagctactctaaaaacacggtcttttccttcccctggcaat
+5434971/1
@C@DDDDDHFHFHJJIJJJIJJJIJJIAG?EGE?GHIJJJFIIGE@DGGF
@7484308/1
gctgtattataacatgacctaagagttttattaaagttggatcattagca
+7484308/1
CCCFDFFFHHHGHJJJJJJJJJJIJEFIJJJJJIJJIJJJJJJJJJJJIJ
@2886702/1
ggctggccatgttgaatagcttgctgtggtggtacagcacccggtcctgg
+2886702/1
@<@DDDDD?BHFFGGHGD<FHEHHGGFHHHHIIIIE>GBFFA@6?@ACFA
@5435760/1
tcatgttataacattatgcagttcattacctaagatatttgttatgatct
+5435760/1
CCCFFFFFHHHHGJJJJIJJJEIJJIJJJJJJJJJJIJJJIIJIJIJIJJ
@4922629/1
cttcattgtaacttggcccgcaacaattgtacacaactccataggaagcg
+4922629/1
@@CDDDFFHHHGGIII9EHHFGGFHIIJDHGIJIGI?BDHHJCHGHJCHG
@1358010/1
ggtacacagttgcagtcctgagctggtcttcagtcacccgattctatttc
+1358010/1
BC@DFFFFHHHHHJHIJJJJJJJJJJHIIJJJJIIJJJJJIJJJIJJJJJ
@5958626/1
ctgttgttgctgaggctgctgtggtctctgctgttgctgttgttgctgag
+5958626/1
CCCFFFFFHHHHHJJIIIIIJHHJGHIIIJJJJIIJIIJHIIGIJIJJFH
@5958965/1
agtacaaatttctatttccgattatttttcctttgatgctgctcaattta
+5958965/1
CCBFFFFFHHHHHJJJJJJJJJJJJIJJJJJJJJJJJJJJJJJJJJJJJJ
@5436358/1
cttttccaattggttctaaattgtcatcaagctctccccttccatgcaat
+5436358/1
@@@FFFFFHFFHHEHIJIIJJJJJJJJBHEIJJ9CGHEIJGIJJJJJJJH
@851278/1
cttctttaagacactgactaaaatattgttcaagttcacgaggagtattc
+851278/1
@CCFFFFFDHFHDGGIJJJJJJJJJJJGCEHIEEHHIIIIIDDHI?DGIE
@6983091/1
gctgtacttgaggctgagatgaagg
+6983091/1
@@<DDDBDAHHHA;E>;?EFEHBC;
@3404892/1
attaaaattaattaaaagttaataatacaaataaataaaagaaacaggag
+3404892/1
CCCDDDDDFHDHBGGEBFAFGIIIEHD@HGIDHJGEIEHEGG3?CHF9B@
@4429222/1
gtcatttctttttcttgatctctttcattatcgtaaattgtcacggtctc
+4429222/1
@BCFFFFFHHHHHJJJJJJJJJJJJJIJJJJJJIIJJJJJJJJJJIHJJJ
@6983307/1
gtgctagattatcccttctgaagacaggactaggtgctgcaatgaccatc
+6983307/1
BB@FFFFFHHHHHIIJIIIJHIJJJJJIIIHGIICFGGHIGIIJDHIJJJ
@1879462/1
caacatattactgacctcaaccgtacttctagcattagaagtttcttctc
+1879462/1
CCCFFFFFHHHHHJJJJJJJJJJHIJJJJJJJJJJJJIJJJIJJJJJJJJ
@3405097/1
ccctcttttgggtggaatgtatgacgatgatttgatatctatatttctca
+3405097/1
CCCFFFFFHHHHDGIHIJJHIIJJJJHIJHHJJJDHHGIJIJIJJJJJJJ
@3406038/1
agttagaataccaacctgaatttcagcaattttcttaatggatgcataag
+3406038/1
@CBFFFFFHHHHHJJJJJJJJJJJJJJJJJJJJJJJJJJJJJJJJJJJJJ
@323530/1
ccgaggtttaaattttttccgctgtagtataaatttctattcccgattat
+323530/1
CCCFFFDDHHHHHJJJJJJJJJJJJJJIGIJJJJJJJJJJJIJJJJJJJJ
@3931757/1
cggcagctgggaatcctttgtgagccacatcaatgttaaggaatggtttc
+3931757/1
C@CFFFFFHGHHFIIIHIJJHGIJJJJJJJIJJJJIJIJJIJIIIJ?GHI
@7996985/1
tgatcctaaagttaaattattgtaacccatactcctatcagtaaaagcac
+7996985/1
@CCFDDDFGFFFFIJIGJJIIIHGIIG@FGIIJIGIIJJJJIJJJIGHBH
@324203/1
cttcttgaagttggttcagctgtagtctgtctgcatctgtatatgcccta
+324203/1
CCCFFFFFHHHHHJIJJJJJJJHJJIJJJJJJJJIJJJJJJJJJIJJJJJ
@4926655/1
cttaaaacaatgtcaagagcttggattgcctcctgcggaccattagttga
+4926655/1
CCCFFFFFHHHHHHJJIJGHGHIJJJJGIIJJJIHGJJIIJJJJJJJJJG
@324610/1
ccacattccattccatgatttattaaacccgatgctagctttcttaaatc
+324610/1
CCCFFFFFHHHHHJJIJIIJJJJJJJIHJJJEIIJJJJJJJJJJJJJJJJ
@6476783/1
ctttctcgataatcaagtgttggtgcattcataattcgggccttaacttt
+6476783/1
CCCFFDFFHHHHHHIJI?FIHHICFF2AHHIGIIIGIJJJJIJIIJJJJI
@5963119/1
gcttgatactctctgggtttaaaatcttcaataacattactcatttctga
+5963119/1
CCCFFFFFHHHHHJJIJHIGJJJJJJJJJJJJJJJJJJJJJJJJJJJJJH
@1881252/1
caacaaacacttggggagttaaatcaacatcagctgagatatactcatat
+1881252/1
@@@D?DFDADFFBA?HGGGEHEHEGHIHEHEGHEFGGGIEGGIGGGCHGH
@1881472/1
cccaatgtttctagcctttcataattcataacgtcattagcagagctcgc
+1881472/1
@@CFFFDBFHFGBGHIEHHGHDGIIII@HIIIGFEEGHHGGGIBEIIIII
@4434340/1
cctccttccaaaaaaatacagcaagtctggtaaatttatcgcaaggtaat
+4434340/1
CCCFFFFFHHHHHJJJJJJJJJJJJIIJJJGHJJJJJJJJJJJJJJFHGI
@1882337/1
gcctcttttaccattgtacgagtttgagcatcattcattttcttcattgt
+1882337/1
CCCFFFFFHHHHHJJJJJJJHJHIJJJJJJJJJJJJJJJJJJJJJJJJJI
@5965173/1
caatgacatggggaagtcaattgctaatattgccatcaacgttcactgtc
+5965173/1
CCCFFFFFHHHHHJJJJJJJJJJJJJJJJJJJEHJJJJJJJIJJJJJJJJ
@2892932/1
ggtagttgggtaatattttgataacgtggatgtagataggctggcctgct
+2892932/1
@BBDDFFFHHCFHJJIJJJJJJJJJIFGGIIJJJJJIJJJJJJJEGIGHH
@7489554/1
ctaatatcctaacgttatcaggttttgggtagttgggta
+7489554/1
@@<BDDDDBBCAAEGE@GHBAAHHEFFHI1:?:?D<?0:
@5966155/1
atcaggttttgggtagttgggtaatattttgataacgtggatgtagatag
+5966155/1
;@@DDDDD?F>DD:EACGC@<2<FCCFGH@@BFAGAC:B=BDE?9D8<B<
@4435791/1
cttcttctatcacatcggaggcaaccaatatgttcgtctcacccatgtta
+4435791/1
CCCFFFFFHHHHHJJJJJJJJJJJJJJJJJJJJJJJJJJJJJJJJJJJ4C
@5966334/1
cctttttgaaattttttaataattggaacaattctatcacctttgaagtt
+5966334/1
@@@DDDDDFHFHFGIEGGGG@@FF<B<EFFFEBDGHI4DHEHIIEIGHGB
@6481869/1
ctcgtttcattttgctttgacttctcatttcttgaagtttattttcttta
+6481869/1
CCCFDFFFHHHHGJJJJJJIJJJJJJIJJIJJJJIIJHIJJJJJJJJJJH
@6984268/1
ataaaatgaaactgggcacaaccattagaatcacctgctgctttaaaatc
+6984268/1
CCCFFFFFHHHHHJJJJJJJJJJJJJJJJJJJJJJJJJJJJJJJJJJJJI
@7999112/1
ctgtatcaactgcagcctcttttaccattgtacgagtttgagcatcattc
+7999112/1
BCCDFFFFHHHHHJJJJIJJJJJJJJJJIJHJJJGHCGHIIIJJJJJJJI
@5967516/1
ggcaaatctggaggttgatgaggaggctgaggcggaattagagcaattgc
+5967516/1
CCCFFFFFHHHHHJEHIJJJJJJJJJJJJIJJIJJIJJJJJJJIJJJJHH
@4437678/1
ctccactgaaccaaatcggctccttgaatgaatttttcattcctccatac
+4437678/1
CCCFFFFFHHHHHJJJJJJJJJJJJJIIIJJJJJJJJJJJJJJJJJJJJJ
@7491380/1
aggaaatcgatttttgaaacacctctgtcgaacagcttccacagcttgtc
+7491380/1
CCCFFFFFHHHHHJJJJJJJJJJJJJJJJJJJJJJJJJJJJJJJJJJJJJ
@8001527/1
gttataaatgtaggaagttatcaagaaatctaagattgcatcaccgagga
+8001527/1
@??DDDDDHFADFFHGGE@AGHIGFIIEEHIGDHGHHG>AD>FEEFGHGI
@8002682/1
tgttttttaagtgcatgttgaacatattcatgcaaaatgcaaatgtagct
+8002682/1
<<@?DDDDF?DHFDGH@EHC>:ABHFAEFH<BGEGHIDDHHGHGGBFE@G
@2390897/1
gtggaatgtatgacgatgatttgat
+2390897/1
?=@DDBDDFBCF?CB;ACHBFF@<<
@3934732/1
accagtttgcaaagggaagcgagcttgctgttgttgctgctgctgctgtt
+3934732/1
CCCFFDFFHHGHGIJJJGIIIIJIJJJJJJGIJJJJJJJJJJJGHGHIFG
@859609/1
ctcgaatctattatctcttggacaagttgttatattagtcactttatatg
+859609/1
@@@?7DDDFH4CD>?:<E<BCG9EG@4<?F<FHHEHCGEGIBH@BDHDBD
@6486290/1
atcggtaaagttttgcctataagaacaatgagtaagagcttgcaagaggt
+6486290/1
CCCFFDDDFFHHHIIIJJJIIIGIJJGCHHBHCEGGCDGGJJIGIG@BAH
@4931036/1
cggtctttctcgataatcaagtgttggtgc
+4931036/1
@CCDDDFFFHHGFHIGGIGIICECEHIGH?
@5969087/1
caacatatttcaacatgtatccttttgggcggtaccatggtataactatc
+5969087/1
CCCFFFFFHHHHHJJJJHJJJJJJJJJJJJIJHHIJJIJJGIIJIJJJJJ
@1885285/1
ctttgatggaatttcataaacaactttcaaatccttaatatacgcaacaa
+1885285/1
CCCFFFFFGHHHHJJJJIGIIJJJJJJJIJJJJJJJJJJJJIJJIIJJIJ
@331164/1
cgtgaaatctttaggctgcagctcaaccattttatcggccaacatattac
+331164/1
CCBFFFFFHHHHHJIJJJJJJJJJJJIJJJJJJJJIGIIIIIJJJJJJJJ
@5969505/1
ggcatagttatttggaagtgatttgcacgaagcactataggtcgaccttc
+5969505/1
@@@FFBEDHFFHHJIGIIGGEIJJJIIIJJJJJFFDHHHGIGHIIIIIJG
@331681/1
ccatgacgatagctttattctcattaaggaattccggtttctcaaaacat
+331681/1
CCCFFFFFHHHHHJIJJJJJJJJJJJJJJJJJJJJJJHHJJJJJIJJIJJ
@2392297/1
ctctgcccagccacaatgttacaaacctctagaggtagatatgtgtgctt
+2392297/1
CCCFFFFFHHHHHJJJJJIIJJJGIJJJJJIIIJJDHHHIJJJIJIJJJJ
@8003832/1
gtatgaaactgaacgtgtacacctggtaaagaggtgacaaagatagtaag
+8003832/1
CCCFFFFFHGHHHJJJJJJJJJJJJJIJJJJJJICEHHIIJJJJJJJIJJ
@7495289/1
gtctccttcaacaatcgtcggtacaatgtaatatgagttttctttgtttt
+7495289/1
@@<DDFFFFHDDHHBHIIIIIDBG@FDF1CFHEDGCFHHIIGIIIIIGGG
@7495661/1
ctcccctctggtatccaaaggcactgttttcaccggaggaatttgtttgt
+7495661/1
CCCFFFFFHHHFHIJJJJIJIIJIJIFHIJJJJJJIHIFGGGIIGGHIJG
@7496390/1
ttccagcatagcttcaatttcattgtcgcttatgtcaaattctacttctg
+7496390/1
@@@DDDDDHDGAFHIGGIIIIIIIIIEHIAGEHIEFGDHGGCGHIADFED
@2393492/1
gttgatttgtcttatcgacttgacaattttttcttttcttctttctgtat
+2393492/1
CBCFFFFFHHHHHJJJJIJIJJJJJEIJJJJJJJJJJJJJJJJJJJJJJJ
@3937064/1
gaaaagaatgatcttccaactgtcacaaacctgttagcagctggttgcct
+3937064/1
CCCFFFFFHHHHHJJJJJJJJJJJJJJIJJJJJJJJJJJJJJJJIIIJJJ
@4932184/1
ctcttgttttgcttctttttttgacctacccttgccgatagcaataag
+4932184/1
@@?DABDDHHFFDGFGGHEHBHDCGCGDGCEHBHGGIEEB6BHIGIII
@332822/1
cattacctaagatatttgttatgatctccggccaagatcagccgtgtttg
+332822/1
CCCFFFFFHHHHHJJJJJJJJJJJJJJJJIJJJJJJJJIJJJJIDGFHIJ
@862021/1
gcctaacaggaggtgcactggttacaggagatactggttgttgttgaggt
+862021/1
@?<DDBDDFFHHHCEFAGHIDCCBEHHIEG9DDG@EHBDD??D9B;DDFB
@2898883/1
gccggtcttgtacaacattttacatgcagttagtgcaactgctcccttgg
+2898883/1
C@@FFDDFHHHHHJJJIJIJJJJJJJJJJHIIJHIJIJJIJJJGIIJGIJ
@8006320/1
gccttagtaagcataaatttatggaagccataccgtacgctcaaacatgc
+8006320/1
@@@DDFDDHHFFHEGGGFHIIGGGIEEGGGGGDHE?DD:@FGHGGHFGHG
@1369738/1
ctcagataatcccatatcatggagacattaacttgcgtagcatactttat
+1369738/1
@@CDFFFAFH?DAH>FHBCCFGEG@GHGIGIGHIEED?CD@GGGECCH<?
@6492606/1
ccttatttcaacaccagtgaaaaattgtttgccacgcatgtcccatactc
+6492606/1
CCCFFFFFHHHHHJJJIHHIGHIJJIIJGJJIIIJIIJJJJJJJJJIJJI
@3413027/1
cagggagaatttttaaccatttacacaatataaatgcaccttcaacacca
+3413027/1
CCCFFFFFHHHHHJJJJJJJJJJJJJJJJJJJJJJJJJJJJJJJJJJJJJ
@3938938/1
agcatcattcattttcttcattgtaacttggcccgcaacaattgtacaca
+3938938/1
C@CFFFFFHHHHHJJJIIJJIJIJJJJJJIJJJJJJIHJIJIJJHJJJJJ
@4444512/1
ctctatttcattgtgcattaatctatagaaaattttccaaacagtattta
+4444512/1
CCCFFFFFHHHHHEHIGHJJJJJJJIJJIIJIJJJJGJJJJIJJHIJJJI
@1888728/1
ctccttgtcttacaggtaccggtctttctcgataatcaagtgttggtgca
+1888728/1
@CCFFFFFHGGHHJJJCEFHIJFHIIIIJJJJJIJJIIJIDGHGII8DDF
@5448888/1
caggaacttcccagtcatcaggaataaagtcattaaccttcaaaattttt
+5448888/1
C@CFFFFFHHHGGIEFGGGGICEGHGHCHHHGIIIGIGHIIIGGFGIIII
@5449229/1
ctttgatggaatttcataaacaactttcaaatccttaatatacgcaacaa
+5449229/1
CCCFFFFFHHHHHJJJJJJJJJJJJJJJJJJJJJJJJJJJJJJJJJJJJJ
@7499172/1
ctcttcagcatttagcagcatcgtgatacgatgtaatattgaaggcaata
+7499172/1
CCCFFFFFHHHHHJJJJJGHJJJHJJJJJJJJJJJJJJJJIJJJJJJJJJ
@6990593/1
aggaagttatcaagaaatctaagattgcatcaccgaggaattccagcctt
+6990593/1
@@<BDDADHFFHFHID?FECGHGHIHHEEDHBCGG>EEGEDGGDD?????
@5973173/1
ctgtaaaacgccaataattgttctttcatgatactctcaag
+5973173/1
@@<BADD:A:DF<FG@<CEHIEEHHH9@AFFEC>DFDBFF9
@1372257/1
gtgtcttgcacgacctttggattgaatataagaccttgttgttttagggt
+1372257/1
@@@BDFFDGDHHDFHIJJJJEIGIIIGIJHIIEHIIGGDHIJGGEHGCH?
@5973775/1
cgtcattagcagagctcgctactaaggccttcaagatagaacccaattct
+5973775/1
:?:ADADDFDDDHHIDHIFED@GHEGGGDFBG?CGFHHGGBFHGH;FFAH
@6991539/1
ataagttttaacagtaagttcttttttttccttgactatgtttgatgaca
+6991539/1
@C@FFDFFFHFHHI?FFHHHHIHIJIJIJJBHGIJIIFGGFFGHEGHIIG
@4445903/1
cctcagagctaccttggcagctgctaattttgcttggtgtttgttttctc
+4445903/1
CCCFFFFFHGHHGJJJJJJJJJJIJIJJJJJGJJJIIGHIJJJIIJJJJI
@2900713/1
gcttctgtaaaacgccaataattgttctttcatgatactctcaagatccc
+2900713/1
@C@FDBDD?FFDDBGDGE?FFCACA<FE?BDGBAGBGE@AF?DFFH9FEF
@4446601/1
ctccggccaagatcagccgtgtttggtagaagcaggatgacacttaggtc
+4446601/1
@@@F?DDFHHHDFGGHGGEFHFHHGIBGDGHGJIGGGBGGJJJIIIIIJJ
@2901623/1
ggcgttattaacccaaaaatggataacatttttacaattagagtcgtatg
+2901623/1
?@<DB?DDHHFHFGGGHDAF@EDGHIGG@HIGIIDBFHCHBDB?FGHGHG
@865202/1
ctaaattgttctatttcttttttcatcattctgtagtacaccttccaaac
+865202/1
BCBFFFFFHHHHHJJJIJJJJJJJIJJJJJJJJGGJGIJJJIIJJJJIJG
@4936159/1
ctcatacttaatccaatgacatggggaagtcaattgctaatattgccatc
+4936159/1
CCCFFFFFHHHHHJJJJJIJJJJIIIGIJHIJJJJJJJJJJJJJJJJJJJ
@2397863/1
gtcgtgagaagctgcaacggctgctatagatggaacgttgatctggtctg
+2397863/1
@@@DDDDDAFBBDE;FHBF@??DFHIEHI9GGHGH;?8B2?DHBB<88B=
@5974807/1
gtttcttttttgatgttacagagtttagtggctcttgtttcatacttttt
+5974807/1
CCCFFDEFFFHHHIIFHIIEHEHEHIIG?FHGHIHCHGGHIGCDHIIHHI
@3942761/1
gccttaactttagtgaactggtcatcaactgagaggccaaactccttcag
+3942761/1
CCCFFFFFHHHHHHIJJJJJJIJJJJJJJJJJJJJJJJJJJJJJJJJJJJ
@5452320/1
catttttgtaaacttaattcaccagcatatatattatgtctgattcccga
+5452320/1
CCCFFFFFDHHHHJGGJJJJJIJJJIIIIJJIJJJIJJIIIIIJJIJJJI
@336829/1
ggttcatgagttccactttcacaatcaattaattggtaacatggtaaaat
+336829/1
BCBDFFFFHHHHHJJJJJIJJJJJJJJGIJJJJJJIHIGGIJJJIIJJIJ
@337038/1
tttttgaattgaaatcacctgctccaggtaatggaaaatcctgaggagca
+337038/1
@CCFFFFFFHFHFIHHHIJJJIJIGJJJCGHIJIJJGGHJJIJJIJEGIG
@1372893/1
ctgtggttgagacacttgctggggagg
+1372893/1
@@CADDEDD?HFFEHHGEHEHIJGAGG
@2399060/1
gttgcagtcctgagctggtcttcagtcacccgattctatttcttggtcat
+2399060/1
@@@BD>BDHAAFHE<ABAF<FDHBH<B>BEDGB?DD9DBHGCGD4<GGB@
@866567/1
ggctgctgtggtctctgctgttgctgttgttgctgaggctgctgtggtct
+866567/1
@@CFBBD?AFFADDFHEBACCGHIIIAFF?F@FBG9C@;DFECHG;B0?F
@866620/1
tgaaggcttttgggtcgtgagaagctgcaacggctgctatagatggaacg
+866620/1
CCCFFFFFHHHHHJHJJGHIIIJJJJJJIJJJJJJJJJJJJJFIIJGIIJ
@4937854/1
ctttgtatctgcatgaacggtaatagctcgtgccattgcgccaggtgtcc
+4937854/1
CCCFFDDFHHHHHJIIJIJJEHHJJJIJJJIJJJIJJIJIJJIJJDFFFH
@8010906/1
cggtcctggtccagattcctgttgtggaccagcttgtgcttgtcttccac
+8010906/1
@@@BDDEFHFHFHGGIGDFHIFEFHHIHIHBFGDDACDDEHI;FGEHHDH
@8011798/1
ctcagcaccaattttatgatttctcttctcttggtgttcaacaaatctct
+8011798/1
@CCFFFFFFHHHHJJJJJIEJIHIHGIIIIJIIJGGHIGICHGEHIEGGG
@6501739/1
ccttatcagtaatctcgaatctattatctcttggacaagttgttatatta
+6501739/1
@@@FDDFDFHFHHIGGIIGIGHGGGHHEGEIIGGIJBFGFHIHGIFGHII
@8012118/1
ctttcatttaatgttttttgaaaagcctcacttgttttgtcataagttgt
+8012118/1
@CCFFFFFHHHHHIIJIJJJHJJJJJJJIJJJJJGIJJJIJGJJJIIIJH
@3943893/1
gaagaactgaaagcagatctaaatttctcaaatttctttctatatccatc
+3943893/1
CCCFFFFFHHHHHIIJHIJJFA3AFHJFHIICFGHIIJJJJJJJJJJJJJ
@1892775/1
gttgccttaaaacaatgtcaagagcttggattgcctcctgcggaccatta
+1892775/1
@@@FADFDFHHFBEHGG@EGIIHGIIGHDGIIIIIIGHBFGGIGIIDDHD
@338458/1
ctttgttgctgctgtggtggttcttgcctttgcagctgttgtggtggttg
+338458/1
@@CFFDFFHHBHHJGIICGGHIHGIIIIIJJJJJJJJJHIIHIJFFHFEH
@6502997/1
ggtggctttattatattactcctaattgaagagccttttcccaaaatcat
+6502997/1
@BBDFFFFHHHHHJJJJJJJJJJJJJJJJJJJIJJJJJJJJJJJJJJJJJ
@8012705/1
cttctgacacaccatctctgtaaaagaggatagcttgaggcttataccta
+8012705/1
@@@;DDDDDBD@CHHIIGHGEHEHIIICFBEEGHIHD<@DDDGIGEGHI@
@4448602/1
cttttttttccttgactatgtttgatgacatatcaataacattctcctca
+4448602/1
@@@DDDDDFDHADGHHEBHGF4?D@FG>F9DGIA@DFDHB9?<DHIIIII
@6993868/1
gtagctcattaagaaaataataccagcatttcttaaagttgtgaaaatcg
+6993868/1
CC@FFDFFHHHHHJGGIGIGGJJJIIIJIIIIJJJIJIGIHFGGIEHGHJ
@6994046/1
cctagaatggtggtgttaacttatcgattttacactcaacttgcaatctg
+6994046/1
@@@DBDDD:<<::<:<CGHBEHGAED8ECAFHDGHIGIIGG@?BDFGDAH
@6503602/1
gtcgctatacctaaaaccgtatctccaaccctcttcacttcagcataaac
+6503602/1
CCCFFFFFHHHHHJJJJJJIJJJJJJJJJJJJJJJJJJJJJJJJJJJJJJ
@6994757/1
ccaatagctgtgggttatatggtgattgatgccattcaactttgcattaa
+6994757/1
CCCFFFFFHHHHHJ@EHHHIJJFHIJJIHIJIJJJJJJIJIJJJIJJJHI
@5977827/1
ctttgcccgtcctttactgtatgcatgacttttataattagggacaggat
+5977827/1
CCCFFFFFHHHHHJJJJJJIJJJJJJJIJGJJJHIIJJJJJJJJJJJJJJ
@338666/1
ctgtattataacatgacctaagagt
+338666/1
=?:=ADD?FH8A:2A?CBCA<ADA3
@6505417/1
ctccaattgcattccctttcacactagggacatgaggtgaaattattggt
+6505417/1
CCCFFFFFHHHHHJJIIJJJJEHJJJJJIGHIIJHIJHIHIJIIIIJJJ?
@3945750/1
ggggctgttgttgccactgctgctgctgcggctgttgttgcctctgctgc
+3945750/1
CCCFFFFFHHHHHIJJJJJIJIGI<HIGHGGIIEFGGHGJIJIJJIGJJJ
@869699/1
ctgattacttcttctcgaggtggctgcagtttccatatcatattatacct
+869699/1
CCCFFFFFHHHHHIJJJJJJGHIJJJJJJHIJJJJJJJJJJJJJJJJJJJ
@5456496/1
ataagaactatttctttaagaatattttggatttcattgatagtatctga
+5456496/1
CCCFFFFEHFHHHIJIIIJIGIJJIJJHIGJJIJIJJJJJIJJHIJJJJD
@1377419/1
ggtatttcttttttccaaattgcctctccattcaattgaagaagcaattt
+1377419/1
@@@BDBDB?FFB3@C:CFEHFHI?9FGCF<CEEFG@4CFGEDFE39?<BF
@4942149/1
ctacaattttgttttgtttctcctccatttccaat
+4942149/1
@@C?FDFFFBDFFIGGGGGHGGHGI<EHIHHGF9C
@8015377/1
cttcattgtaacttggcccgcaacaattgtacacaactccataggaagcg
+8015377/1
CCCFFFFFHHHHHJJIJJJJJJJJJJJJJJIJJJJJJJJJJJJJJJJJIJ
@8015719/1
gctgtctttgtgtcttgcacgacctttggattgaatataagaccttgttg
+8015719/1
CCCFFFFFHHHHHJJJJJJJJJJJJJJIJJJJJJJJIJIIJIJJJJIGII
@8016023/1
ctcatcttctttactaaaaggctacacaaacaatcacctgaatcctt
+8016023/1
@@CDFFFDHAFHHIIIGDHGGIIJIGGIAGHGGHGIE>DDHGGEGIG
@4942999/1
tgcatggtttaagaaagaccaaaggtttctgttgagctagtcatttgttc
+4942999/1
CCCFFFFDHHHHHJJJJJJJJJJJJFHJJJJIJJJJJJJJHIJJJJJJJJ
@4451353/1
cttcttctatcacatcggaggcaaccaatatgttcgtctcacccatgtta
+4451353/1
CC@FFFFFGHHHHGIIGGEHIFHIIGIJIIIJHIIJJIJGGHGGEGIJII
@2907225/1
attagatttattaatttgctcaggagaaatttcaatttttgcaaattgtt
+2907225/1
@@@FFDDEHHHGHIJGGIJJIJJGEGHGJJIIEHGIIJJJEGGBHFEGFH
@3420621/1
gcattaatctatagaaaattttccagacagtatttagagactttccacta
+3420621/1
CCCFFFFFHHHHHIIJJIJJJJJJJJJJJJHIIJJJJJJJJJJJJJJJJJ
@4943623/1
cggtcttttccttcccctggcaatgtgacctcaagttccatcctatcatt
+4943623/1
CCCFFFFFHGHHHJJJJJJJJJJJJIJJJJJJJJJIIJJJIJJJJJJJJJ
@340689/1
cacccaatgtttctagcctttcataattcataacgtcattagcagagctc
+340689/1
CCCFFFFFHHHHHJIJJJJJJEHJJJJJJIJJJJJJIJIJJJJJIIJJIJ
@6507482/1
gctccaatcgcattccctttcacactagggacatgaggtgaaattattgg
+6507482/1
CCCFFFFFFHHHHIJJJJJJJJJJJJJJJJIJJJJJJJIHGIJJJIJJJJ
@2908072/1
ctcatcttctttactaaaaggctacacaaacaatcacctgaatcctt
+2908072/1
CCCDFDEFHHHHHJJIIGGHIIIIJIJJIGHJJIIJJJJJJJJIGII
@7504978/1
cttcattttcggtttcgtaggcaggtggaggccatcgcctggtcatgcat
+7504978/1
CCCFFFFFHHHHHHIJJHIIJJIJIFFHIJIIJJJCHGJGEHFHIGHGIH
@4452524/1
ggggaagtcaattgctaatattgccatcaacgttcactgtctataaaaat
+4452524/1
CCCFFFFFHHHHHJJJJJJJJJJJJJJJJJJJJJJJJJJHIJJJJJJJJJ
@1379988/1
gtcgtgagaagctgcaacggctgctatagatggaacgttgatctggtctg
+1379988/1
@@@FBAADDBHHDGIIGIEHHIICFFFHGDD9D@@B:0B?F?D?DGGA@C
@1380890/1
ctgtcctttgaggtgcaaaacaagcgatcgcccagacccttatttcaaca
+1380890/1
CCCFFFFFHHHHHGHIIJJJJJIJIJJJJJJJJJJJJIJJJJJIJJJJJJ
@1381045/1
ggacaatttacaggcagttgaagataacatacaattttaattttattatt
+1381045/1
CCCFFFDFFHHAFGFGHHGIAEHHHGIIGIIIIIHGEHIIIIIIGIIIHI
@341970/1
gcaggaggacgaatgttatactgttgtgtattcttttatagaagaaatgt
+341970/1
@;?D?BD6A;CFAA>FFBFHG<AA?CHE?:1??DDGHGA?9???@F?9/?
@6997344/1
cacgatttcggcagcttttacctcattttcactcagaagaaataatatct
+6997344/1
?@@FDDDDHDDFAG?EGHHIGEHC9:CFAFCGHBH<GG@EHFAAGEAGGI
@5457854/1
cgagtgttagttggacccatgcactgaatgactttatacactggtatttc
+5457854/1
BBCFDDDFHHHHHJJJJJJJJJJJJJJJJJJJJJJAHIJJJJJJFIIJJI
@6508885/1
ctttttcaaaaccttcttccagcatagcttcaatttcattgtcgcttatg
+6508885/1
@B@FFFFFGHHHFJIJJIJFIIJIJIIGGHFHEIGEGIGIIJJIFGGGIH
@1896225/1
cagaagttgacattctatccaaagaattttcattacattttttatgcttg
+1896225/1
@@?DD>22=C?DD9ECE<AE<FABCB<F4E@<F@CGCFDFBFDAHBH9GG
@6997851/1
tcttcttgaagttggttcagctgtagtctgtctgcatctgtatatgccct
+6997851/1
CC@FFFFFHHGHHJJCFGHHIJJHHJCIIIJJIJJJJJJIIIJJJJDHII
@6998073/1
tggaaaaataatcagaataagaacggtattgctctgcagggaacggcgac
+6998073/1
CCCFFFFFHHHHHJJJJJJJJJJJJJFHIJJJJJJJJJJJJJJJJIJJJJ
@1382429/1
caatgatttcctccttccaaaaaaatacagcaagtctggtaaatttatcg
+1382429/1
@@@FFFFFHFHGHIIJGIJIJIIGEHGGIEBFFHFHGHCHIEFIIIIFGF
@1383257/1
gtagcattgtaatttcttgttcttcttgttttttttctttaacatttctc
+1383257/1
BB@FFFFFHHHHHJJJJJJIIJJJJJJJIJJJJJJJJJJJJJJJJJJJJI
@7508077/1
ggctgttgttgccactgctgctgctgcggctgttgttgcctctgctgctg
+7508077/1
CCCFFFFFHHHHHJJIJJJJJJJJJJJIJJJJHIIIJJIIJIJJIIIIJI
@3425261/1
ccttcatccttgttttcaaagttgataaataatattaatgaaactaaaaa
+3425261/1
CCCFFFFFHGHHHIJJJJIGIJIJGIIIJJJJJJJJIJJJIJJJJJIIJJ
@6511293/1
gcaattcttggttcaagatcattttaaactgtccttctgacacaccatct
+6511293/1
???DDD8BBBD:CEEBE9FC:CD@BFECFD@FAF9?EE<9<CDD:DDDAD
@343422/1
tacacagttgcagtcctgagctggtcttcagtcacccgattctatttctt
+343422/1
@@@DDDDABFFBFFFGFEEEFFDDAHCHEEHCC@EEF?DDGFE@DHGIGD
@343840/1
cactataaatgtaatcggtggcgtgtaatcactgctgaggcttgaacaag
+343840/1
CCCFFFFFHHHHHJJJJJGIJJJJJJJJJJJJJJJJJJJJJJJIIJIJIE
@4454983/1
gtttcattccgcagattaaaatttttaagtacgactaagtgagcacacta
+4454983/1
@??DDDBDFFHHHGIBGEGGEFDCDBBFEFFFEIIBF<G?BFBFHFGDDF
@7508339/1
ccagagactcgtccaatcagattgaaaaaaacaagttgtataacacaatt
+7508339/1
CCCFFDFFHHHHGGIJIGIGJIGGIIGIIIJIGGEFDC?BGGIGICFC>C
@7508394/1
tgtcacttttggtcctgttggtccattaatataaaatggttcaacttctt
+7508394/1
@@=DDDDDHFF@<?BFHCIA;<CAEHEAF@EDGHCEFGG?DHHGFCGBDH
@876022/1
cattctttcaaaaaaaactattcgtaggagtaaaacgtaagtggaagcat
+876022/1
@@@D?DDDFHDDHIIGFHGJJJGIHGGGGH?FFHJGIIJIGBFH=FDHE@
@7508698/1
ctgatatagctctaacttcaattaatttctgatttttattaacaat
+7508698/1
C@@FFFFDHFHFHJGGHIJJIJIJIJJJJGIEIIHIIFHJHEBDDH
@2911260/1
tccagggccattatcgcatcatacggaatctgccgagtccttccttctag
+2911260/1
CCCFFFFFHHHHHIJJJJJJJJJJJJJJJJJJJJJJJHIJJJJJJJJJJJ
@7510250/1
tgctgctgttgttgttgttgaggttgattagaagcccctgcttctccagg
+7510250/1
CCCFFFFFDFHFHIFHIHIIHGIGHIIIIIJJJFG@?DFDDEGGIJGEFH
@4456608/1
ggtccttttatcataatgagatcaagtttttttcgaatca
+4456608/1
?@:;?BDDADDBDFF?E44C4ABBE>EFHICEEC06?9?D
@8021424/1
gttggacccatgcactgaatgactttatacactggtatttctggctcacc
+8021424/1
;?@DADDDFFBFFII<FEFFFEHDEEEHHIIFFII?FFECF@FAEFIIII
@346582/1
cttaccttcagctgagtgagttaaaacagtacatcgcacaacaaacactt
+346582/1
@@<?D?D?DHFGDHGICBIHHHIGHGIG@<AFFFDGIIIICDFEGIIIBB
@3951122/1
tttacaattagaatttataagtgttgcagttaaaccaagaacatgtggcc
+3951122/1
@@@FFFFFFHFBHGIJGICHIIHIHGGIIGIGIIJGIJJIIGGIIIGEHJ
@6513230/1
ccctagcacggaaagcagcgagatgagcataataggtaggtgcagggtat
+6513230/1
;@@DDDFFFHHHGBHGDD>FDGFHGGGEBHHIBGGI?BBD/BBFHDH8=;
@5985661/1
gcacattcatatttctcccatctgcatccttcttttccggaaagaaccta
+5985661/1
<?@DFDFFGHBDDFIIIFEEGHGCHDFHG<@DD??@GHGABAEGGEGFHH
@6513722/1
ttcacactcatcaagaacttggtaaactcttagatcttcattttgttgcc
+6513722/1
@@;DBAD;B?B?F@FGBHIEHGB>C@FAGHI>A<<DGHIEE@GECIGGEH
@1899855/1
gccactgtcaagaaaaattgctccagcaacagattcaaaaacatcaccta
+1899855/1
CCCFFFFFHHHHHJJJJJJJJJJJJJJJJJJJIJJJJJJJJJJJJJJJJJ
@879172/1
ctcttctgttgtttcaattttggcagtatgcaaatattgtggaccatcac
+879172/1
@C@DDFFF:AFDFGBFEBEHEHIIIGAFFGCHGI<BFFHFDF<DBFCGG?
@7512117/1
ctgataaattagaatcatcccatagcaaatggtatttggtaggacgtgct
+7512117/1
CCCFFFFFHHHHHJJJJJJJIJJJJJJJJJIJCHHIJJJIGHIIJJJJJJ
@2410125/1
ccaatcaattatgatactgtctccttcaacaatcgtcggtacaatgtaat
+2410125/1
CCCFFFFFHHHHHJJJJJJJJJJJJJJJJJJJJJJIJJJGHIJJJJJJJI
@8023635/1
gtacgctcaaacatgcaaatgtgacattattgactaaggccgatctgagg
+8023635/1
BBBFFFFFHHHHHJJJJJJJJHIJJJJJJJJJJJJJJJJJIJJJJJJJJJ
@348012/1
acctacccttgccgatagcaataaggcctttggctttaacctcataacta
+348012/1
@@CFFFFFHHHHHJIIEGGHGIJIIGIIJIJJIIJJJJJHGIJIIIGIJI
@348382/1
ctcacagaacggttgccatatagccttaaaagggcaccccaactagttat
+348382/1
CCCFFFFFHHHHHIJJJJJJJJJJJJJJJJJJJJJJJJJJJJJJJJHIJJ
@348598/1
cgcaacaaagctttcacgttcataaggtctcatttgaaaacgtggatctc
+348598/1
@@CDFFFFHFFDHHJGDHFHJJGIIEEAEFHIIGJJFIIJJIJIGGIIJG
@4458891/1
tctggagctcatcaagcttcggtccgactgatgatttgaggttcttgtgg
+4458891/1
?@@7;BDDF?FFAFEGE@A?@CFF@EGIFIFGFIIFII>F>B>DCFFBFE
@880411/1
aaattcaagcgagctgatgtatggtcaacatcaagaagaggctgcgtggt
+880411/1
CCCFFFFFHHHHHJJJIJJHHIJJHIGIJJJJJJJJIJGIJJIJJJGHI=
@5987121/1
cttttatcataatgagatcaagtttttttcgaatcaaatgaagctgtatt
+5987121/1
CCCFFFFFHHHHHJJJJJJJJJJJJJJJJJJJJJJJJJJJJJJJJJIJJJ
@881731/1
tggcattttcctgtgactgatttttcttcaacatcaacaaatgtcacttc
+881731/1
CCCFFFFFHHHHHEHHGIIIJJJJIJJJJIJJJJJJJJJJIIJIJJJJJJ
@8026163/1
ctcagtttcacttaaatcttgaaagatattatcacagattgcccttatct
+8026163/1
@@<DDDDDFHFDHCGIIG?AFHIGH@HHEHGCEEEHIIGI9EFEHIEEDD
@3955445/1
cttgactatgtttgatgacatatcaataacattctcctcaaccttttgta
+3955445/1
BCCFFFFFHHHHHJJJJJJJJJJJJJJJJJJJJJJIJJJJJIJJJJJJJJ
@882288/1
gcatccttcttttccggaaagaacctagtgtgatggcgtttctgtaccac
+882288/1
CCCFFFFFHBDFHGIJGHIJIGGJJIJGBBFGHGIIGGDHBGHEGFHGEH
@882437/1
ctttttcttgatctctttcattatcgtaaattgtcacggtctcaacaagt
+882437/1
CCCFFFFFHHCFHIJJJJJJJJJJJIJIJJJIJHIJJIIIGGIJIIG@GH
@350829/1
cagctgtagtctgtctgcatctgtatatgccctagcacggaaagcagcga
+350829/1
CCCFFFDFHFHHHIJJJJJJJJJJJJJJJJJJJJJJJJJJJJJJJJJJJI
@5988843/1
cgcagattaaaatttttaagtacgactaagtgagcacactaaatcaccac
+5988843/1
C@CFDDDDDFHBDHHGIIIIHHGGCHHGIEEFGIIGIGHIIIIIGIIIGI
@883024/1
ctgtaaaacgccaataattgttctttcatgatactctcaagatccctgat
+883024/1
@CCFFFFFHHHHHJJJJJJIHIBHIJJJIJIJJJJJJJJJGJJJJJJJJJ
@1390715/1
accaactcatactgtcttcagcctcatgttataacattatgcagttcatt
+1390715/1
@<<=DDDDHFHHHIGGHIIAHIBB@CB?A4CFAEGCDGHHBBFHDAGFEI
@4461008/1
ctttcatatggtgtttttacttttagtttttctatttgtactaaaagtac
+4461008/1
CCCFFFFFHHHCFGHIJJJJJJJJJJHIIJJJJJJJJJIJJJIJJJJGGI
@4461115/1
gcatgactgactagatagaagtctaattcagtagggtgagtaatctctgt
+4461115/1
CCCFFFFFHHHHHJJJJJJJIIIJJJJJJJJIJJJJFHIJGHJJJJJJJH
@1391672/1
cccaatgtttctagcctttcataattcataacgtcattagcagagctcgc
+1391672/1
CCCFFFFDHHHHHJJJJJJJJJJJJJJJJJJJJIJJJJJJJJJJJJJJJI
@1391918/1
gagtaaaacgtaagtggaagcataagctcccaattctttggtgataagaa
+1391918/1
:=?4==DDHDCFFIHIEHGGGFAHHGGIIIGEHIGGHIIIIFFHIIIG@F
@5467950/1
atttctttttcttgatctctttcattatcgtaaattgtcacggtctcaac
+5467950/1
CCCFFFFFHHHGHJJJJJJJJJJJJJIJJJGIIJJJJIJJJJJJJJJJII
@5468928/1
gatgaggatactttaatctaatattatattgactaacaaaatatctttca
+5468928/1
@@?DDD?;DDFFFGHE>G@AEI@>HIGEBHEHGB>GCHEBH@GDDDHEGD
@6518332/1
gcaacagtatataaacgagtgttagttggacccatgcactgaatgacttt
+6518332/1
@@@FFFFDBFFHHJCGIIIAFCFDHBDHIGGIIIIGIJIIIFIJIJJJIJ
@4463607/1
gtatgtttacaaatgttgcagcattaagtcttctctgcactgtgacagtc
+4463607/1
@@CFFDDDFHFAHIEEGAEBEDGHIIGEAEHHDHHIGGGEGHIIEEGG@G
@5469103/1
ctgctctgataaattagaatcatcccatagcaaatggtatttggtaggac
+5469103/1
CCCFFFFFHHHHHJJIJIJJIJJJJJJJJJJJJJJJJEHIJJJJHIJJJJ
@3433525/1
agcttgcaagaggtaacttctgtcttgaaatct
+3433525/1
@@@DDDDDH>D;;CEGI9IIIICHHBGGGGI@G
@7516779/1
cgtcattagcagagctcgctactaaggccttcaagatagaacccaattct
+7516779/1
BC@DDFFFHGHGHJIJJJJJJJJJIIJIIGIJJIIJJJEIIIJJGGIJJG
@7517651/1
caagattttcacatggctgcccctttattatccctttcagtggacaattt
+7517651/1
CCCFFFFFHHHHHJIJJIGIGIIIIIIJIJJJJJJJJJIIDGIJJJIIJJ
@6519518/1
gcggttgttgccactgctgttgttg
+6519518/1
:??A:@:DB>ADFFB>DB3FB<FG;
@5470349/1
cttgctggggaggtggacctctttgtgcccatggagtttgacctctagga
+5470349/1
@@@FFDAADHDAHAFEBCBFGIGGHD?DGHHCHE>DBBGI>FEGHII@HA
@8027728/1
ataagaacaatgagtaagagcttgcaagaggtaacttctgtcttgaaatc
+8027728/1
CCCFFFFFHHHHHJIIJJJJJJJJJJJJJJJGIJJJJJJJJJJJJJJJJJ
@7009260/1
cttgtctgtaattgcgataaggtttttcgggattgatagatacatcataa
+7009260/1
@CCFFFFFHHHHHJIJJJIJJJFHIJJJJIJJJJJJIIJJIJJJJJIJII
@1907043/1
gtctccttgaacaaatttacctaaagcaacaacacaattgtcggcagctg
+1907043/1
CCCFFFFFHHHHHJJJJJJJJJJJJJJJJJJJJJJJJJJJJJJJJJJJJI
@2917597/1
ccgtgatctaatatttgagcagaaggtgctggtgcatgtaatactttgta
+2917597/1
@@@BDDDFFFHGGIIJJGIGGJJJJJBGHJJGFHHIJJFGGIHIGIIIHG
@7518612/1
gttgcagttaaaccaagaacatgtggcctatcctctggaggaattccttt
+7518612/1
CCCFFFFFHHHHHJJJJIJJJJJIJJJJJJJJJJJJJJHIJJJJJJJJJJ
@353685/1
ctcgaatctattatctcttggacaagttgttatattagtcactttatatg
+353685/1
CCCFFFFFHHHHHJJJJJJJJJJJJJHJJIJJJJJJJIGHGIJJJJJJJJ
@6520021/1
ctctatttcattgtgcattaatctatagaaaattttccaaacagtattta
+6520021/1
@@@FFDDDHHHHH:EGHGIJGGHIHJEFHGDHHHIG<FEGGGGHEGGCHI
@3959783/1
atcctattaatgctttaaacattaactaattgcacttttcacatacaaca
+3959783/1
@@CFFFFFHFDHHIHGJGHGEEEHJJJJJIJJJCA<CHIJIIGIJJIJJD
@5993794/1
gttttagggtaatcaaattttatgacaaaattgcaattctttacatcaat
+5993794/1
CBCFFFFFHFHHHJJJJJJJJJJJJJJIGIJIJJJJJJJJJJJJIJJJJG
@8029578/1
gttcgtctcacccatgttaaattttttcagaatcatgtgattttttttcc
+8029578/1
@CC?DDDFHFHHHIGGFHIFIEHIABGF?CBFCDHECHED?9DGG@AB@@
@8029992/1
gtgcagggtatgaaactgaacgtgtacacctggtaaagaggtgacaa
+8029992/1
?8=?BDDA2A?DDBEEC@DEBEFIAFDDEEEDCEDACDBC@DD<?BD
@1397431/1
ctttagggtttcttccgctaatttaaaaattg
+1397431/1
@@;B:?BBFH=F>?AFHIGA??<C?9:?EGB<
@5994945/1
cgatagtttccaaacgctccagattgatgccatcgtttgcattagacata
+5994945/1
CCCFFFEFHHHHHJJJJJJJJJJJJJJJJJJJJJJIJJJJJJJIJJJJJJ
@5995421/1
ggtctctgctgttgctgttgttgctgaggctgctgtggtctctgctgttg
+5995421/1
CCCFFFFFHHHHGJJJJHIJIIJJJJJJJJJJJJJHJJDGIJJJIJJGHD
@357741/1
gtgacattagtctagtttgatgagctgtagatcctatcgagaggctaata
+357741/1
BBBFFFFFHHHHHJJJJJJJJJJJJIJJJJJJJJJJJJJJJIJJJJJJJI
@5475076/1
gttcgtagtgaagaactgaaagcagatctaaatttctcaaatttctttct
+5475076/1
CCCFFDFFHHHHHJJJJJIJJJJJJHJIEC?1?<EHGIDF1?HGGIIJJJ
@4959316/1
ggagcttttattgaatagaataggaatgtcaggtgcgttaacttttggtg
+4959316/1
CCCFFFFFHHHHHJJJJJIJIJJIJJJJHIJJJ<GHJIJIJJJJIIJJHI
@5996293/1
atgattttcaagctcttcatgccactgattgatgtcccaatggtccacac
+5996293/1
CCCFFFFFHHHHHJJJJJJJJJJJJJJJJJJJJJJJJJJJJJJIIJJJJJ
@7014924/1
ggatggtagtaaccgtcgggacttgaaaagaaagaccttcc
+7014924/1
@@@DDD=ADCFDHIICFHIG<GHIIGIEIGIIIEDHEGHCH
@7015442/1
ggcatttctttcagaccaaaatttctttgtaaacaagttagtaaaat
+7015442/1
CCCFFFFFHHHHHJJJJJJJJJJJJJJJJIJJJJIIIHGIJHJJJJJ
@891297/1
caggcactaatgtctcttcaaaatcttcttcatcacgtcgtcttttttta
+891297/1
C@@FFFFFHBDHFGGEEHEEFHIHIHIIIIIJJIJJIIJJGIJJJJJJJI
@1915631/1
tggttacaggagatactggttgttgttgaggtggtagttgagtttggtgg
+1915631/1
@BCDDFFFHHHHHJJJJJJHIIHIJJJJJIJ?DHDEHDIICGFIGHJBFI
@3437758/1
cactgctgttgttgaggctgctgtggtctctgctgtt
+3437758/1
??1BDBDBDDCDDIEEIEIIII<<<CFECBDB>DEC9
@2421618/1
gggaattctaagagggtacacaattcaggcactaatgtctcttcaaaatc
+2421618/1
CCCFFFFFHHHGFJJICGIJIJ:AHHHHIIHHIGEHICDFAHEIIGIIIF
@4959556/1
gggtagcatttggaggactgtcagatggttttggagaattatcaaag
+4959556/1
@@@F=DDBFFHHFIIJEGFHHHEHGHGEFDGDDBFCFFGFHHGGGII
@4468605/1
tttcaattcatttgatttatgcttaataagcattacagcaataaacgttt
+4468605/1
@BCFFEFDHDDHHJIIJJJJIIGGIIJEGJJJJJJIIJGGIJJIIJGGGI
@6527202/1
gtatattcaatattaaacctaataactttgcatacaggcaaattttccaa
+6527202/1
CBCFFFFFHHHHHJJJJJJJJJJJJJJJJJJJJJJIJJIJJJJJIJJJJJ
@2423043/1
ctccattagttttcttccaactagtgaaatttgacttaagaaatatgaat
+2423043/1
CCCFFFFFHFDHHJJJJJJJJJJJFHJJJJJJJJJJJJJJJJJJJJJJIJ
@6527687/1
ggtcgtgagaagctgcaacggctgctatagatggaacgttgatctggtct
+6527687/1
CC@FFFFFHHHHHJJJJJJJJJJJJJJJJJIJJIIJJJIJJJJJIJJHIJ
@3967695/1
cctcacttgttttgtcataagttgtaacagtaagttcttttttttccttg
+3967695/1
CCCFFFFFGFDHDGHIJJIJJFIIHIIHHJCFHGFIIEHJIIIIJJGIJE
@3967853/1
ccttttcccaaaatcataccattagatttattaatttgctcaggagaaat
+3967853/1
C@CFFFFFFHHHHHIIJJJIIIJHHGGHIJJJIIJJJJJJJJJJIIHHII
@2423789/1
cccatggttgtcgaggaggtccctgttgttccattgcttgaggtctggta
+2423789/1
@CCFFFFFHHHHHJJJJJJGIJIJJIJJJJJIIJJJJJJJJJJHIJJJEG
@3968756/1
tttttttttggttccagagactcgtccaatcagattgaaaaaaacaagtt
+3968756/1
@@@DDDDDF<8?FBDHC>FFIIEED?F=FDBCE9BF@HGHIIFEEECC>A
@8034875/1
gccaatagctgtgggttatatggtgattgatgccattcaactttgcatta
+8034875/1
CCCFFFFFGGFCFGGCGIEIIHIJIJJJIIGGEEIEGIIIJJIIIIIJIF
@4469126/1
ctgaacttgaatcatgatttaaattacagcatttatgcttatgtaacttc
+4469126/1
CCCFFFFFHHHHHJJJIJJJJJJJJJJJJJJJJJJJJJJJJJJJJJJJJJ
@7525757/1
tcttggtgttcaacaaatctcttaatgatatcagtcagcttacaagcctt
+7525757/1
CCCFFFDDFHHHHJJJJIJIJJJJJJJJJJJJJJIIJJJJJJJJJJJJJJ
@7525863/1
gatcattttaaactgtccttctgacacaccatctctgtaaaagaggatag
+7525863/1
@@@DADDFHFGGFGACF<EHHIIIGIIIIGGIIIIGEHGIGHIIGGI;?B
@5998927/1
ctcatttgaaaacgtggatctccaaggtctccttgaacaaatttacctaa
+5998927/1
BBCFFFFFHHHHHJIIJIIJJJJJJJJGHIJJJJJJJJJJJIJJJJJJJJ
@7018522/1
ggtaggtgcagggtatgaaactgaacgtgtacacctggtaaagaggtgac
+7018522/1
BCBFFFDDHHHHHFHIJJJJJJJJJJJFHHIJJJJIJJIJIJJJJJGHIJ
@5999406/1
ccccccttcagaatataatagtttcaattcatttgatttatgcttaataa
+5999406/1
CCCFFFFFHHHHHJJJJJJJJJJJJJJJJJJIJJJJJJJJJJJJJJJJJI
@2924706/1
gcttccgttccaccctttctgctgcgatctttgccatagcatagttcctg
+2924706/1
CCCFFFFFHFDHHIJJJJJJJJJJJJJJJFIIIJIJJJJJJJJJIIJJII
@3441862/1
ccttctgacacaccatctctgtaaaagaggatagcttgaggcttatacct
+3441862/1
CCCFFFFFHHFHDHJJJJIJJHHGJIJFGJJGIIIJIIIIJJJJIJJJJJ
@895012/1
gcttgaggtctggtaattggagcggctt
+895012/1
@@?DDBDDAAFFHAEFDGBGCEGH<B?:
@5479313/1
tctctttcattatcgtaaattgtcacggtctcaacaagttccgttttttg
+5479313/1
CCCFFFFFHGHHGJJFGIJJJJHIJJIIJJJJJIJHIIGHIJJIJIJGII
@4961798/1
cttgcctttgttgctgctgtggtggttcttgcctttgcagctgttgtggt
+4961798/1
@@?A=DDDFDDDBEFGIFB<AF:C@1CCECEECAGGIB>DGB?FFEB=GD
@4962006/1
cttctctgcactgtgacagtcttcaagcactgagttagaataccaacctg
+4962006/1
CCCFFFFFHHHHHHHJJJJIIJJJJJJJJJJJJJIJJJJJJJJJJGJJJJ
@1403393/1
gtgccatccattttatagctactcta
+1403393/1
811=;B;BFFB?<2<?G@<A<C@<E?
@5480423/1
gttttattaaagttggatcattagcagaaatcctcattctttcaaaaaaa
+5480423/1
BBCFFFFFHHGHHJJJHIIJJJJJJJJJJJJJIIIGIJJJJJJJJJJJJJ
@2928452/1
ccctagcacggaaagcagcgagatgagcataataggtaggtgcagggtat
+2928452/1
?@@FFFFFHHHHHJJIIJIJHGEGHIJJJIIJGIJIBDEFDGHHJDHDHG
@7530841/1
tctaggtccttttatcataatgagatcaagtttttttcgaatcaaatgaa
+7530841/1
CCCFFFEFHHGFGIIJGIFGGGIIJGHHGHCEHHHIJIJJJIGIHGGGCH
@896520/1
ccacattccattccatgatttattaaacccgatgctagctttcttaaatc
+896520/1
CCCFFFFFHHHHHJJJJJJJJJJJJJJJJJJIJJJJIJJJJJJJJJJJJJ
@3970440/1
gcagcagtcatcaccaaaacctgatgattttcaagctcttcatgccactg
+3970440/1
CCCFFFFEHHHHHJJIHGJJJJJJJJIJJJJJJJJJJJIGIJJJJJJIJE
@896966/1
ggggcaccatgacgatagctttattctcattaaggaattccggtttctca
+896966/1
@C@FDDDDAFHFDG@FFHHIIIIIIIIIGDEGEHDFGGIIIGIGGIIIII
@7020719/1
ggaggatatgaagtattataaggtacatatcctggggcactcggagtgaa
+7020719/1
CCCFFFFFHHHHHEHIJJJIIJJHHJJJJJJJJJIJJJJJIJJJIJBGGH
@2929548/1
ccttaaaacaatgtcaagagcttggattgcctcctgcggaccattagttg
+2929548/1
CCCFFFFFHHHHHIJJJJJJJJJJJJIJJJJJIJJIJJJIIIHIIHIJJG
@6004623/1
ccaactctttattatcaatcatcaatcctttttatgaatgagccagaaag
+6004623/1
CCCFFFDFHHHGGIJJIJJJJJJJGHGBHFGGHJJJJIFHIJJJGIIIJG
@6004870/1
atcagaatcaaaatggttgtcatcccataaaacatgataatgacttggcc
+6004870/1
CCCFFFFFHHHHHJJJHHJJJJJJJJJJJJIJJJJJJJJJJJJJJJJJJJ
@5483159/1
ctctatttcattgtgcattaatctatagaaaattttccagacagtattta
+5483159/1
@CCFAEFDHDDFDHIGIGIGDIGEGHGIEIIBFDDDFF<C@;?D:CB?DD
@3446626/1
tcttaggaatatttccaatgaattcctctatttcattgtgcattaatcta
+3446626/1
@CCFFFFFHDDFHIGIIJIJJIJIIJJIGIJGIJJJIGFHIEGIIHHIHJ
@3448271/1
ggaccatggtttcaatgatttccctgttgaccttacggggacacttatca
+3448271/1
CCCDDFFFFFFHFGGGGIIGJIIJHGFIIDHDHJIJJJJJEGGGIJJIIG
@3971890/1
ggtatatataagattacaattcttaacattttttctttaaacaaagaaca
+3971890/1
@@BDDFFFHHHHFHJIJJIJGIJJJJJJJJJJJJJJJJJIJJJJIJHIIH
@363913/1
ccatcattcgctcctcgactgccccgatgttggagcctatgctatccgta
+363913/1
?@?DBDDBF?@FHEBEGBHHGGGBGGDAGBBDE9B?FGGIE4=BFHGGIB
@2427103/1
ccgtgatctaatatttgagcagaaggtgctggtgcatgtaatactttgta
+2427103/1
CCCFFFFFHHFHHJIJJIIJJJJJJJFHIIIIEFGGIGGIJIIJJJIJIH
@4473180/1
caacaattgtacacaactccataggaagcgccaaaggcttctctcgtgag
+4473180/1
CCCFFFFFHHHHHJJJIIJJIJJJJJIJJJGIIIJJJFIJIIHIGHHIFH
@364414/1
ccgaacgtaaacagattcctagaatggtggtgttaacttatcgattttac
+364414/1
;?@DDDDDH8FHADDAFEACDHGEFHI?EG@FHGGIGIIBEBG=FHBHHH
@3972479/1
ctggaagaaaccataccaaaggtcaagaccataaccaagatcaattactc
+3972479/1
CCCFFFFFHHHHHJJJJJJJJJFHJJJJJJJJJJJJJJJJJJJJJJJJJJ
@4964286/1
ctcctgccactcatcataatgaacaatatcttcttttggattagtagaaa
+4964286/1
@<@DFBDFBFFHHGHGHIJIGGIJGJIJGGGDIHGHGIJGGIJEBGIGJG
@8038609/1
gcagggaattctaagagggtacaca
+8038609/1
@@@FDFDBHHHGBHIGGIJ<CGHID
@3448329/1
ctctatttcattgtgcattaatctatagaaaattttccaaacagtattta
+3448329/1
CCCFFFFFHHHHHHHIJJJJJJJJJJJJJIIJJJJJJJJJJJJJIJJJJJ
@3448884/1
cggttaaaccaagaacatgtggcctatcctctggaggaattcctttaaac
+3448884/1
CCCFFFFFHHHHHJJJJJJIJJJJJJJJJJJJJJIJJJJJJJJJJJJJJJ
@2933795/1
gaaagattgagtttatattagattagattggaatactaccaattaggaat
+2933795/1
CCCFFFFFHHHFHIJJJJJJJJJJJJJJJJJJJJJJJJJJJJJJJJJJJJ
@7023291/1
gttctttcatgatactctcaagatccctgattacttcttctcgaggtggc
+7023291/1
C@CFFFFFHHHHHIIGJJJJIGGIIIIJJIIIJGIIIIIJIIB@FF?DHE
@6532558/1
cgatacagaataattctatgaggcttgtagccaccggtacttttgtaaaa
+6532558/1
@CCFFFFFFHFHHJJIJJGJJIJJJJIIJJJJJIIJGFHGIGIIIGGIII
@8039354/1
gtagtgaagaactgaaagcagatctaaatttctcaaatttctttctatat
+8039354/1
@@@DDDFDHHHBFHGGIJGEHCFFFHAA?9FEFHIB19?DFIHHIJIJII
@4965657/1
ctaaaatattgttcaagttcacgaggagtattcttggaaacaattttata
+4965657/1
@CCFFFFFHHGHHJJIJIJJJJJIJJJJHIJJJJJJJIJJJIIIJJJJJH
@3450493/1
ctggttgtatatactcctaacttttaagtttttaaatctttta
+3450493/1
?@?DDEDDDACFHEBFGFHABABHA?CHFIIGCH<?:99B?FH
@2432233/1
ggacaatttacaggcagttgaagataacatacaattttaattttattatt
+2432233/1
CCCFFFFFHHHGHJJJJIJJJJJJJJIJIJJJJJJEIJJJJJJJJJJJJJ
@5488760/1
cttttttgaaacgaaatagttttttacaatactgctgtaatgtaaaagca
+5488760/1
?@@DDDD?BD8?BFEEHEF<FEEDBG@GHGECG4?@GDGFABFCGIGIBG
@7026463/1
aggcagttgaagataacatacaattttaattttattattctcaatgattt
+7026463/1
CCCFFFDFHHHHHIIJJJJJJJJJJJJJIJJJJJJJJJJJJJJJJJJJJJ
@6009396/1
cccttggcaacaaacagttgttttttcctgatatagctctaacttcaatt
+6009396/1
@@CFFFFFHHHHHJJJJGIIHHIJJJJIIJJJJJJIIIJJJJIJJJJJJJ
@1411127/1
tccaatcgcattccctttcacactagggacatgaggtgaaattattggta
+1411127/1
@@@DDDDDHDFDD<@EEHEH:CBGFFHGAEGG<D>D??DHHIGI>DHGGH
@3452326/1
cagagaggaaatagtattttttcttcatcgtct
+3452326/1
@@@BDBBD>DFFBHEFFEIFH@GH?FHDDGCBF
@7028336/1
gtaacgattctccactgaaccaaatcggctccttgaatgaatttttcatt
+7028336/1
CCCFFFFFHHHHHJJJJJJJJJJJJJJJJJJJJJJJIJJJJJJJJJJJJJ
@4966535/1
ctccaagttgtgaatcaatttcaggatacgatctggtttacaattagaat
+4966535/1
CCCFFFFFHHFHFIJJJJJJJJJIJJJJJJGIJJJJEHHHHEIJJJJIJI
@3975032/1
gtggtctctgctgttgctgaggctgctgtggtctctgctgttgttgctgc
+3975032/1
=@@=A;DDF>DFACFB4?CH=;CFFAHFAEB?CCE@DGC@DFDBD:???B
@900539/1
cagggaattctaagagggtacacaattcaggcactaatgtctcttcaaaa
+900539/1
CCCFFFFFHHHHHJJJJJCGHIIJACHIIJJIIJJIJJJGIIJJJJJJJJ
@1412529/1
gctgggaacaagaatgctgttaatgcctccaagcttaac
+1412529/1
@@@A?:DDHFBH8EHGBFHHEEAHHGGHEG?9?EGG>GA
@1412758/1
gttcttttacccccttcagaatataatagtttcaattcatttgatttatg
+1412758/1
<@?DDDDAHFDBFEGH9F?HG@FHDHGG@HIIIBA?FHGHIG@DHIIFBF
@5491447/1
gcccaatattgattccagaacttccggcataatgagtacatcatttacat
+5491447/1
@<@DBDDDBHBHHIIIGDHIIIICHGAFHHDEDCCHDGIGGEHHGGGHID
@1926497/1
ggaacctacaacagctgctattgaaggctttttgttatctccagcaggtg
+1926497/1
CCCFFFFFHHHHHJJJJJJJJJJJJJJIJJJJJJIJJJJJJJJJJJJJBG
@7539993/1
tggagctggatgagtgacatcagcgccaacaacaatgacaggtttttgaa
+7539993/1
CC@FFFFFGFHHHJGHIGGGJIJIJJJJJGIJJJJJJJJJJIBFHGIIIJ
@4967473/1
cttctttaagacactgactaaaatattgttcaagttcacgaggagtattc
+4967473/1
CCCFFFFFHHHHHJJIIJJJIIJJJJJJHIIJDHIHGGGHGEHJJDDH<?
@6011589/1
cacgttcataaggtctcatttgaaaacgtggatctccaaggtctccttga
+6011589/1
@CCFFFFFHHHHHGHJIJFIJIJJJIJIIIJJJJJJJIIJIGHIJJJJJI
@5492856/1
gcccatcattcgctcctcgactgccccgatgttggagcctatgctatccg
+5492856/1
CCCFFFFFHHHHHJJJIJJJJJJJJJJJJIJHIJJJJJJJJIJJJJIIJJ
@5492871/1
acttttgttattggtttccttatcagtaatctcgaatctattatctcttg
+5492871/1
CCCFFFFDHHHHHJHJJJJJJJJJJJJJJJJJJJJIIJJJJJJJJJJJJI
@370270/1
gcctttgttgctgctgtggtggttcttgcctttgcagctgttgtgg
+370270/1
@@?BDDFDFBDFFGEGIID<ACEECGHBHIGBDF@?GGIIFGG;?B
@5493462/1
cttgtaggaactggactgcattaaaatccgaatcctttaatgaaattatc
+5493462/1
BBCFDFFFHHHHHJJJJJJJJJJJJJJJJJJJJJJIJJJIJJGHHIIIII
@3456977/1
ctctgcactgtgacagtcttcaagcactgagttagaataccaacctgaat
+3456977/1
CCCFFFFFHHHHHJIJIIJJJJJJJJJJJIJJJJJJJJJJIJJJJJJJIJ
@7033659/1
cccaagaggagagcttttattgaatagaataggaatgtcaggtgcgttaa
+7033659/1
CCCFFFFFHHHHHJJJJJJJJJJJJJJIJJIJJHIIJIJJJJFHIJHIJJ
@7033980/1
cattgtttcattccgcagattaaaatttttaagtacgactaagtgagcac
+7033980/1
CCCFFFFFHHHHHJJJJJJJJIJJJJJIJJJJIFFIJJIJJJJIJIIJJJ
@2942402/1
tcaccaaggacctttggcacatccacgatttcggcagcttttacctcatt
+2942402/1
@@@DFEDFFDHFHIIIIIJIJHAEEGIGIJIGIGIGHIIIJFJJIGGGHI
@5495308/1
ccactatctaaataaatagctgcagctaatgattcaaataagtctccaag
+5495308/1
CCCFFFFFHHHHHJJJJJJJJJJJJJJJJJJJJJJJ?:?HGHGIJJJJJJ
@4968642/1
ccgtgatctaatatttgagcagaaggtgctggtgcatgtaatactttgta
+4968642/1
CCCFFFFFHHHHHJJJJJJJJJJJJJFHIJJJFHIIJJIJJJJJJJJJGI
@7035810/1
caataaacaccttttggaagctttacaactcctaatcctgtttcatccgc
+7035810/1
@@CFBEFFHHFFHGEGIIIGGACHEHHEHIHEEGHIIIIIGHI?<D?BGF
@1929506/1
gttgcggttaaaccaagaacatgtggcctatcctctggaggaattccttt
+1929506/1
CCCFFFFFHHHHHJJJJJJJJJJGJJJJJJJJJJJJJJBGHHIJJJJJJJ
@4969171/1
gtccttctaacctgttcttcttgaagttggttcagctgtagtctgtctgc
+4969171/1
C@CFFFFFHHHHHJJJJJJJJJJHJJJJJJGHIJJJJJJJJIIJJIJJJI
@6014363/1
cccaagaggagagcttttattgaatagaataggaatgtcaggtgcgttaa
+6014363/1
CCCFFFFFHHHHHJJJJJJJJJJJJJJJJJJJJIJJJJJJJJDHIJGIJH
@8044808/1
cctcattttcgctcagaagaaataatatctcagcaccaattttatgattt
+8044808/1
CCCFFFFFHHGHHJJJIJJIJJJJJJJJJJJJJJJJJJJJJJJJJJJJJJ
@6014786/1
ggaaataggatattttcgcattcattaagattagtattaactgttaatct
+6014786/1
CCCFFFFFHHHHHJJJJJJJJJJJJJJJJJJJJJIIJJJJJJJJJJIJJJ
@7542505/1
cccttggcaacaaacagttgttttttcctgatatagctctaacttcaatt
+7542505/1
CCCFFFFFHGHHHJJJIHIJHIJJJJJJJJJJJJIJJJJJJJJJJJJJJJ
@7038062/1
gtaaagtttactactatattctcgtcagttttaatgcttccaacacgttg
+7038062/1
CCCFFFFFHHHHHJJJJJJJJJJJIJJJIJJJJJJJJJJJJJIJJJJIJJ
@1931892/1
gtccacaagaaaaaaggttcttttacccccttcagaatataatagtttca
+1931892/1
CBCFFFFFHHHHHJJJJHIJIJJJJJJJJJJIJJJIJJJJJJJJJIIJJJ
@7038672/1
caacaacaatgacaggtttttgaaaaaattttggccaatagctgtgggtt
+7038672/1
CCCFFFFFHHGHHIIIHIIIIAE>FHEHIGIIIGAHHHHGIIIGFGGH<F
@374050/1
gctgagtactgtccttactcatacctgacatgtcatatatatcttgtatt
+374050/1
@CCFFFFFGHHHHIIJJJJJJJJJJHGIIJIJHIJJJJJJJJJJJJJJJJ
@8045712/1
ctgttataaatgtaggaagttatcaagaaatctaagattgcatcaccgag
+8045712/1
@CCFFFFFHHHHHIJJIJJFIJJJJJJJJIJJJJJJJJJJJJJJJJJJGI
@4479242/1
gtacaggtcaaatccatctttgtaaataaaaaattaataacattaatatg
+4479242/1
C@CFFFFDHHHHHJJJJJJJJJHJJJJJJJJJJJJJJJJJJJJJJJJJJJ
@5496395/1
gttggtgtagaggtgcaggctggccatgttgaatagcttgctgtggtggt
+5496395/1
@?@DDDD:DDDHDACFHIIIIHDHE3EDFGHIIGGCG@DGGIDDEGFCH?
@7040049/1
ctcccttggcagtaacaagattttcacatggctgcccctttattatccct
+7040049/1
CCCFFFFFHHHHFIJJJJJIJJJJJJJJJJJJJIIIIJJJJIJIIJJHII
@7546455/1
aaattgttctatttcttttttcatcattctgtagtacac
+7546455/1
;8@BDDBDFF8<CBBGIFI@6EHHEHEHBBH?E?F<99C
@6539976/1
ctgaacacattgggtcgccatacctaaaaccgtatctccaaccctcttca
+6539976/1
@@?;DBBDFFAAABBAE@?F=FH@BFECHIIGBA>A<FGAABEHDHABG@
@7040924/1
cgcagattaaaatttttaagtacgactaagtgagcacactaaatcaccac
+7040924/1
CCCFFFEFHHGGFIJJJJJJFHHGIJJJIJCFGGIIJJJJJJJIJJJJJG
@1933950/1
ctttcatgatactctcaagatccctgattacttcttctcgaggtggctgc
+1933950/1
@@CFFFFFHHGHGIJIHIJJJIGHJIIJIIIJJIGJJJJHIII@EHHGEG
@1933976/1
gtgcattaatctatagaaaattttccaaacagtatttagagactttccac
+1933976/1
CBCFFFFFHHHHHJJJJJJJJJJJJJJJJJJJIJJJJJJJJJJJJJJJJJ
@7041790/1
ccgcagattaaaatttttaagtacgactaagtgagcacactaaatcacca
+7041790/1
CCCFFFFFHHHHHJJJJJJJJHHJJJJJJJJJJJJJJJJJJJJJJJJJJI
@2442124/1
ctgtcttcagcctcatgttataacattatgcagttcattacctaagatat
+2442124/1
@@CDFDDFFB?HDHEGBFD@CIGGCHHGCHHIGIIIGGGIGGAHEHGFDF
@375083/1
gcttgcaagaggtaacttctgtcttgaaatctgtagcccaatatagattc
+375083/1
@CCFFFFFHHHHFHIJJJJJJJJJJJJJJJJJJJIJJJJIJJJJJIIIJG
@6541334/1
cccgatcaggcgctgacctggcggtagctttaatcatagttgatgtctgc
+6541334/1
;?;DDD8<C3ADD6EEEIIEDEDI0@@DDEIIIE9B.87/=C48@@=C=7
@4480433/1
ctcgttactgctagaacctgatgcaattcaaaatttattttttgtgataa
+4480433/1
CCCFFFFFHHHHHJJJJJJJJJJJJJJJIJJJJJJJJJJJJJJJHGJJJJ
@5497949/1
ccgtgatctaatatttgagcagaaggtgctggtgcatgtaatactttgta
+5497949/1
CCCFFDFFHHHHHJJJIBGIJJIJHIAFHJJJGGIIJJJGIJIJJJJJJJ
@2442969/1
ctttgctcttgaggaagttggtgtagaggtgcaggctggccatgttgaat
+2442969/1
CCCFFFFFHHHHHJIJJHJJJFHHJJJJJFHJJJJJJJJJJIJJIJJIJI
@3983177/1
tgggtgagtaacatcagctccgagaaatattacaggttcgttgaaaacct
+3983177/1
@@CFDDFFHHHHHJJJJJJJJJIJJJJJJJJJJJJJHGJIHIJJJJIGJJ
@7548816/1
agctcagcagctatctcttgtaggaactggactgcattaaaatccgaatc
+7548816/1
CCCFFFFFHHGFHIIIIIIIEHGGGHIJIJIIJIJIJJJGGHGIIIEHIG
@2443297/1
cttaagagaaatcttagctgacatatactaattaagatagcaacccacat
+2443297/1
CCCFFFFFHHGHHJJIJJIJJJJJJJJJJJJJJJIIJJJJJJJIIJIJJI
@6543292/1
gcgcattctgttgtatatttatgctcacttcaccaacattcatgaataat
+6543292/1
CCCFFFFFGGHHHJJJIJJJIJIJHIJGFHHIIGHHGGHJJEIGHIIJJI
@1419269/1
cttctttaagacactgactaaaatattg
+1419269/1
=@;D1BDADAA?A;CF>G>CDA<CFCFE
@377322/1
ctcgaggtggctgcagtttccatatcatattatacctgaaggcttttggg
+377322/1
CCCFFFFDHHHHHJJJJJJJJJJJJJJJJJJJJJJJJJJJIJJJJJJJJJ
@8049575/1
ctccaatcgcattccctttcacactagggacatgaggtgaaattattggt
+8049575/1
CCCFFFFFHGHHHJJJJJJJJJIJJIJJJGHIJJJIJGHGIIGJIIIJJB
@1420256/1
atggttttggagaattatcaaagagaattattgaattcaatatagcaaac
+1420256/1
BCCFDFFFHHHHHJJJJJJJJJJJJJJJJJJJJJJJJJJJJJIJJJJJJJ
@6544878/1
gctgttgttgctgctgctgctgttgttgttgttgaccccatggttgtcga
+6544878/1
@@BDDFFFHHHFGIJJIJJIJIHJJIJJDHIIJGIJJJJGIIIFHIJIIG
@1936400/1
cctctgtcgaacagcttccacagcttgtctgtaattg
+1936400/1
?@@DD>DD?DFADIIIIIGGAH;F>>BCGEEFEHIGB
@3462281/1
caattgcattccctttcacactagggacatgag
+3462281/1
@@@DFFFFHFFDHHIIIAHCEC;FDFHIIIIEF
@7549905/1
ctgcaattcttggttcaagatcattttaaactgcccttctgacacaccat
+7549905/1
@@@@DFFFHGHGHGIJIIIEHHJIJIJIGIGIICGHIJIJIIIIHJJEGG
@912484/1
gggaaataggatattttcgcattcattaagattagtattaactgttaatc
+912484/1
CCCFFFFFHHHHHJJJJJJJJJJJJJJJJJJJJJJIJJJJJJJJJJJJJJ
@3462779/1
gtgataaaaaatagcagcagtcatcaccaaaacctgatgattttcaagct
+3462779/1
CBBFFFFFHHHHHJJJJJJJHIJJJJJJJJJJJJJJJJJIJJJJJJJJJJ
@6546612/1
cggctgttgttgcctctgctgctgctgctgctgaggcggttgttgccact
+6546612/1
CCCFFFFFHHHHHJJJJJJIJJJJJJJJJJJIJIJJJJJHIJIIJJJIJE
@2949127/1
ccctgaatgtgatttttaatttcccagcacctccatcagaagaatc
+2949127/1
CCCFFFFFHHHHHIJJJJJJJJJJJJJJJJJJJJJJJJJJJIJJJJ
@379572/1
gccaatagctgtgggttatatggtgattgatgccattcaactttgcatta
+379572/1
CCCFFFFFHHHHHJJGHIJJJJJFHIJJJJJJJJJJJJJIJJJJJJJJJJ
@3464128/1
tcaagaaatctaagattgcatcaccgaggaattccagcctttgatagcaa
+3464128/1
CCCFFFFFHHHHHJIJJJJJJJIJJJJJJJJJJJJJJJJJJJJJJJJJJJ
@4484879/1
gtaccaagctctggcattttcctgtgactgatttttcttcaacatcaaca
+4484879/1
@@@FFFFFDHFHGGGHGIIIIJJJGHEHIJEEHGIIIGIJJJJJJJIIGI
@380995/1
cccagccctcagataatcccatatcattgagacattaacttgcgtagcat
+380995/1
@@@FFFFFGFHHDHGGIJIIIJIHJIIJIIIIJJIGHGHIGIJJFHIJII
@4976817/1
cttcaacaatcgtcggtacaatgtaatatgagttttctttgttttcaaag
+4976817/1
CCCFFFFFGHHHHIJJGHIIJJJHIJIJJJJJJJJJJJJJJHIJJJJJIJ
@3465574/1
gtagaattacagaataactcatgaatgctttctaatgtttcttcatttaa
+3465574/1
@@@FFFFFHHCFFIIJJJJJIIIIJJJJJJJJJJJJJJIJIJJJJJJJIG
@4485957/1
ccctcttcattttcggtttcgtaggcaggtggaggccatcgcctggtcat
+4485957/1
CCCFFFFFHHHHHJJJHJJJJIJJJJJJJFHJJJJIJJJIJJJJJJAHIJ
@3465846/1
ggccaaaatttgttcacactgttcctggctgagagtaattcgtcgcgcat
+3465846/1
CCCFFFFFGHHHHJJJJJJJJJJJJJJJJJJJJIJCGIJJIJJIJJGIIJ
@5502004/1
ctgtcgtctttctttcaacaaacacaagagc
+5502004/1
CCCFFFDAFHG4CBGGIIIGGEIHIIG9FGG
@4486670/1
ctcgatacaaaataattctatgaggcttgtagccaccggtacttttgtaa
+4486670/1
CCCFFFFFHHHHHJJJJJJJJJJJJJJJJJJJJJJJJJJIJJJJJJJJJJ
@1422608/1
ccaatagctgtgggttatatggtgattgatgccattcaactttgcattaa
+1422608/1
@C@FFFFFHHHHGGEGIJJIJJCHHIJJJJJJJIJJJJJJJIJJJIIJJJ
@7046910/1
tggtttaagaaagaccaaaggtttctgttgagctagtcatttgttcccct
+7046910/1
CCCFFFFFHHHHHJJJJJJJJHIJJJJIJJJJJJJJJJJJJJJJJJJJJI
@6547570/1
ctagataataatgcctcagagctaccttggcagctgctaattttgcttgg
+6547570/1
=?;D;D;DDB?CFGBFBEG>EGIIDII@C@CDEHIIGEFAHBBGHIEEGD
@8051992/1
cttctgaatgatgttctacgttatcatcaacatctgacccttcacactca
+8051992/1
@@@FFFFFHHHHHHGIJJJJFHGJJJJJJJIIIEGGGGGIIIGIGIJHIH
@2446172/1
cattctttcaaaaaaaactattcgtaggagtaaaacgtaagtggaagcat
+2446172/1
@CCFFFFFHHGHHIJIJJJJJJJIHFHIIGHGIGGIIJJJIGHFGGIIJJ
@2446421/1
ctgctgctgaggcggttgttgccactgctgttgttgaggctgctgtggtc
+2446421/1
CCCFFFFFHHHFHJGCFEFFHIJHIIJJEIHCHDHIJIJGGGGC@CEB@E
@1937809/1
cttggctttgccgcttgttgctgtacttgaggctgagatgaaggtggtct
+1937809/1
CCCFFFFFHHHHHJJJJIJJIJIHJIIJGHBHHIJIGH@GIJII?GHFGI
@7553350/1
atattttttaaggaagtaagtgcaggggaacgagaaccaatttctttttt
+7553350/1
CCCFFFFFHHGHHJJJEHHJEHIJJJJJJJJJJJJJJJJJJJJJJJJJJJ
@2448365/1
ctggcattttcctgtgactgatttttcttcaacatcaacaaatgtcactt
+2448365/1
CCCFFFFFHHHHHJHIJJJJHIJJJJJJJJJJJJJJJJJJJJJJJJJJJJ
@1423657/1
gtagcatactttatcgtaacggtcatttctttttc
+1423657/1
@:?DDDDDHH>CFHBHCEAGGIGIIIGEHIEEDGB
@3466820/1
aatagctgtgggttatatggtgattgatgccattcaactttgcattaact
+3466820/1
CCCFFFFFHHHGFHJJJJJJHIJJJIJJJIJJJJJIJJJJJIJIJJJJJJ
@7554739/1
ctcatcttcatcatccaagccgtaatgaatggtgttgctttcgcagggta
+7554739/1
CCCFFDEFHFHDHJGIIGIIJJFGIJJHJIJJFHIIGIIJIIJIIJJICH
@6549747/1
ctttttgaaattttttaataattggaacaattctatcacctttgaagttg
+6549747/1
CCCFFFFFHDHHHJJJGHIIIIIGIJJIJGIJJJJJIJJJJJJJGGGIHH
@2449690/1
gtcggcagctgggaatcctttgtgagccacatcaatgttaaggaatggtt
+2449690/1
;=??DD8@?AFHFGAB??CHH@<CHFEGA@?GD?GDHBDBDDB?DBB<09
@2449746/1
ctcttgttacaacatatttcaacatgtatccttttgggcggtaccatggt
+2449746/1
CCCFFFFFHHHHHJJJJJJJJJJJJJJJJJJJJJJJJJJJJHIHIJJJJF
@3468349/1
caggtttttgaaaaaattttggccaatagctgtgggttatatggtgattg
+3468349/1
B@CDBDDDHHDHHGJJJJJIGIHIJGJIJJJED;GHGHEG<DGHGGEHJJ
@4488389/1
ctttatcgtaacggtcatttctttttcttgatctctttcattatcgtaaa
+4488389/1
CCCFFFFFHHHHHJGIJJJJJJJJJJJJJJJJJJJJJJJIJJJJJJJIJJ
@4979154/1
cggcctgatgctgggaacaagaatgctgttaatgcctccaagcttaacat
+4979154/1
CCCFFFFFHHGHHJJIJJJJJJJJJJIJHJIIJJJJJJJJJJJJJJJJJJ
@1940256/1
ggccaatagctgtgggttatatggtgattgatgccattcaactttgcatt
+1940256/1
@@CFFFFFHHHHCEBECG?DHCHGFEGIIIGIIIIIIFGIIIII@BGEII
@919306/1
gtgatatatttttgcatctgttataaatgtaggaagttatcaagaaatct
+919306/1
@?@ADFD>?DDFHEE@GHGCHIEHGHIHGCBCDBHGEDHHIHGGGHGHGI
@7048202/1
cccggtcctggtccagattcctgttgtggaccagcttgtgcttgtcttcc
+7048202/1
@@CFFFFDBF?F>GGGEHIIIGCGGCCFCHGF;FFHDG@FEFHC89DBBD
@3471422/1
ccaatattgattccagaacttccggcataatgagtacatcatttacatca
+3471422/1
@@C?DBDEFFHHHIIIIGGIIH@GHIIIIIIIEH9CGAGDBHEIHIIIBG
@6551720/1
attttccaaaggtttaaaagcaggtattgcattggtataagcatttgctt
+6551720/1
@@CDFFFFHGHHBGEGDGEAFDHIHEHH>HHHIGC?EGGGGIGIHG>GIE
@7557102/1
gtctttttttaccaaaccggtattttccccttggcaacaaacagttgttt
+7557102/1
??<DDFFFHHDFHIIIIIIG:?FFHHIIIGBDHHIIIIIIIGGECEFFHI
@2450018/1
gttggagtcaagcgggtgaaagtatcacttggaagtttagcacagtatct
+2450018/1
CCCFFFFDFDHHHJJJCEFHIJIIGIJJJJJJIIIIJJJIIIJIJGGIII
@2956555/1
atgcagttcattacctaagatatttgttatgatctccggccaagatcagc
+2956555/1
B@BFFFADHHHHFIJIIEGIGHIIIIJIGGHIIJEIJJIIIJJJDHIJJH
@8056527/1
gtgggtaggggttgtttccctagactgtggttgagacacttgctggggag
+8056527/1
CBCFFDEFGHGFHHIJJJJIJJJJJJJHIJHJJIJJJIJJJJJJJJIJHJ
@1943183/1
tttctgtatcaactgcagcctcttttaccattgtacgagtttgagcatca
+1943183/1
@@@FFFFFHGHDDGIGIGIIJIIIIIJJJCFHEEHIJC@?DGEGHIIJJG
@1429801/1
acctgatgcaattcaaaatttattttttgtgataaatggcagtaatcacc
+1429801/1
CCCFFFDFGHHHHJJJJJJIJJJJIJIIJHIJJIJJJJJJJJJIIJJJIJ
@1429818/1
gtccttttatcataatgagatcaagtttttttcgaatcaaatgaagctgt
+1429818/1
@BCFFFFFHFHHHJIJJJJJJJJIJJHJJJIJJJIJJIIIHIJJJJIJJC
@383806/1
gttcttcaacaaaattatcttcatatatttcagtaggatcataacgatgg
+383806/1
@@CFFFFFFHHHHJIJJIHGIICIFHGIJJGGGIEIJGIHGIJJJJCHGB
@8057322/1
ttcagcttttggattagaatatacagcataagcagccataccaagatcat
+8057322/1
CCCFFFFFHHHHHIIGJIJJJJIIJJJJJJJJJIJIJJJJJJJIJIJJJJ
@1430014/1
gcacgacctttggattgaatataagaccttgttgttttagggtaatcaaa
+1430014/1
CCCFFFFFFHHHGHIIIJJJJIJIJJJJGJIFFHIJJIGGIJ?BEIGHHH
@384213/1
gactgatttttcttcaacatcaacaaatgtcacttcaaactgttgctcag
+384213/1
@@@DD?DDHHH;DGDEHE?GHIIIIGGHIIIICGGGIG>GEDFGEGIIIG
@1944227/1
tactaccaatactttaagagcatttattgcagcttctttctgtgcatcat
+1944227/1
CCCFFFFFHHHHHJJJJJJJJJJJJJJJJJJJJJJJJJJJJJIJJJJJJJ
@4981002/1
actgttttcaccggaggaatttgtttgtgattttttattgtatcccaatc
+4981002/1
CCCFFFFFHHHHHJHIJHIJJJIGIJJIJHIJJJJIJJJJIJJJJJJJJJ
@4491262/1
gttcagttaactttctagctaatagtccaatctgcaattgttttaaagca
+4491262/1
CCCFFFFFDHDHHIJIIIGIJIIIJHHHGHBFH4FHGGEHCHHEGI>F<H
@4491410/1
acactgttcctggctgagagtaattcgtcgcgcattctgttgtatattta
+4491410/1
CCCFFFFFHHHHHJJJJJJJGHIJJJJIIJJJJJJJJJJJJJIJJIJJJG
@3990891/1
caggctgagctttataaaatgcagtggccgacacatcaatattaagcatc
+3990891/1
CCCFFFFFHHHHHJJJJJJJJJJJIJJJJJJJJJJJJJJJJJJJJJJJJJ
@7558582/1
ccggtttctcaaaacatggtgctggatgaggaaatttttcataaagaagt
+7558582/1
?=?DFDF=CAAA:AGA<EFHICFHI<CGAGI??CCGHII90?::BBBBDG
@3991230/1
ctaaaatattgttcaagttcacgaggagtattcttggaaacaattttata
+3991230/1
@<@?DDDDFFFFFF?:?AFHHI:EC:<FCGG@BGGFIEGFIIDDAEFFGI
@4492047/1
ctccaatcgcattccctttcacactagggacatgaggtgaaattattggt
+4492047/1
@@CFFFFEGHHDHGHHIIIHJ>HHIHGGI;GDG?<GHHIHGGHGEIGII?
@3991542/1
ggtatatataagattacaattcttaacattttttctttaaacaaagaaca
+3991542/1
@@@DFFFFHGHDAGGIIJJJJJJJIJIJJJJJJIJIJJIGJJJJJJJJJI
@2957765/1
cactaatcttcaatacattggttttgaataaaattaaggagtttcggaaa
+2957765/1
CCCFFFFFHHHHHIJJJJJJJHJJJJJJJIJIJJJJGIJIHHIJJJJGGJ
@923820/1
gggttatatggtgattgatgccattcaactttgcattaactttctgtagt
+923820/1
B@CBDDEFHHHDFIIIIGHHGIIJIGJGGHGGIIIIJJIJJJJIJJFHI?
@7559723/1
ctaacctgttcttcttgaagttggttcagctgtagtctgtctgcatctgt
+7559723/1
@CCFFFDDADHFHIIIIJIJIHGHHIGIIJGIHCGJJJIFHHJIGHIJIF
@2452304/1
gaggaattccagcctttgatagcaatcggtaaagttttgcctataagaac
+2452304/1
CCCFFFFFHHHHHJJJJJJJJJJJJJJJJFHIJJHIJJJJJJJJJJJJJJ
@1431960/1
aggacgtgctgtaccttgtatactagcatgactgactagatagaagtct
+1431960/1
?@@DDDD?DFD<<EAGGA:<AH>:CCD9EH@:CC3<DCG>FAD@BBG9B
@3475874/1
cagctctggctattttagcatggaatgtaatctccaagttgtgaatcaat
+3475874/1
CCCFFFFFHHHHHJJJJJJJJJJJJJJHIJJJJJJJJJHIJIJJJJJJIJ
@3476102/1
gtaacttggcccgcaacaattgtacacaactccatag
+3476102/1
@=?BDDD4DA:A@?8?88CG?C9CEFB??BBDF9BD9
@2453694/1
ttttttttttggatctgaagggcggtcccctcttttgggtggaatgtatg
+2453694/1
CCCFFFFFHHGGBGDGIGIIIICHI=EFFFCCCEEDCDD5;B?CCC@>CC
@1432834/1
gcatcattcattttcttcattgtaacttggcccgcaacaattgtacacaa
+1432834/1
CCCFFFFFHHHHHJJJJJJJJIHJJJJJIJJJJJJJIJJJJJJIIJIJJJ
@1432867/1
gactgcaactgtgtacctcacttccttctcttgctttcttatttcctacg
+1432867/1
@@@DDDDDHHHDHI9EHHHI;FHIIIIGIIIIIIGIIIHIIGGIIIIIII
@5509901/1
ggtaaagttttgcctataagaacaatgagtaagagcttgcaagaggtaac
+5509901/1
?@=DBDFBFHHGHIIIIIFHGFHGHIIHGIIIGEECHIIIIIHGGGGHHI
@7052733/1
ttttgaaacaactacctcccctctggtatccaaaggcactgttttcaccg
+7052733/1
CCCFFFFFHHHHFGJJJJJJJIJGIJEHHIJJJJJIIJJJJHIJJJJJJJ
@7561134/1
gtatatataagattacaattcttaacattttttctttaaacaaagaacat
+7561134/1
CCCFFFFFHHHHHIIJJHIIIJJJJIHIJJJJJJJJJJJJJJJIJIJIIJ
@5511008/1
cttcagcctcatgttataacattatgcagttcattacctaagatatttgt
+5511008/1
CCCFFFFFHHHHHJJJJJJJJJJJJJJJJIIJJJJJJJJJJJJJJJJJJI
@1947752/1
cccaggtccacaattcaagatctaatttcatgctgttattattttccttc
+1947752/1
CCCFFFDFHHHHHJJJJJJJJJJJIIJJJJJJJJJFHDIIHIJJJJJJJJ
@925308/1
caatgatttcctccttccaaaaaaatacagcaagtctggtaaatttatcg
+925308/1
@@@FFFFFHHHHFJIIIHGIIJJJIJIJIJJJJJFHIIIGGIGIIJJJJG
@1948659/1
ggccgatctgaggtctgtcaattcaccaggtgatatatttttgcacctgt
+1948659/1
<?@DD8DDHD>CF<<EBHIIFIIII@AFFH?C@DGIIGGGFHEIEHE;BH
@387502/1
cttggcaacaaacagttgttttttcctgatatagctctaacttcaattaa
+387502/1
CCCFFFDFHGGHHJJJIIEFFGIIJIJEIIIIIJJIIIGGIJIJIJJJII
@8061677/1
ggccaactaaatgtcatggattcagcagaagtataaattaaactatggat
+8061677/1
?@@BDDFFGGFHAGHGEHC>IIIIFGCHIIIEEHIGGIIIIIGA<DFHGC
@8062973/1
cttggcaacaaacagttgttttttcctgatatagctctaacttcaattaa
+8062973/1
@@<AA???F?AFDFEIBE3CFEAFF?C<?DBBDDGFFIF@BBFCFFDDF>
@5513180/1
atcacgtcgtctttttttaccaaaccggtattttccccttggcaacaaac
+5513180/1
CCCFFFFFHHHHHJJJJJJJJJJJJJJJDGIJJJJJJJJJJIJJJIJJHH
@6034489/1
gctccaattgcattccctttcacactagggacatgaggtgaaattattgg
+6034489/1
@@CFFFFFHDHFHIGIEHIHHIGEHIGIHGCCBFC@F;HG@DFGDHIIII
@7564084/1
ttaaggaattccggtttctcaaaacatg
+7564084/1
?@@DDBD?FHBHA>@E@FHDFHH?8AE9
@6558360/1
gtcttgatttcggtaccaaggcatcacaacagcatcgttatacttttctg
+6558360/1
@@CFFFDFHHGFFHIGGHIEHGIIJIJJJJJJJJJFHIIIIJIIJJJGII
@3997492/1
ggagaaatttcaatttttgcaaattgttcgtagtgaagaactgaaagcag
+3997492/1
CCCFFFFFHHHHGJJJJJJJIJJIJJHHIJIJJJJJJJIJIJJJJIJIJJ
@7058008/1
ttatatttgattcagtttcccgcttctttccaaatctggacattatattg
+7058008/1
@@@FDFFFHFFGFJGHGGCHHIIIIIIHGIEIIJFIJJJAHGIIIJGGGC
@7058191/1
gtctggagctggatgagtgacatcagcgccaacaacaatgacaggttttt
+7058191/1
CCCFFBDFHHHHGEHAGHIHIIHIJJAHFGIJDGIDCDFHGCHHIBFGHF
@927906/1
ccgtgatctaatatttgagcagaaggtgctggtgcatgtaatactttgta
+927906/1
BC@DFFFFGHHGHJIJJJJIIHIJIJCGGIJJGHIJIJFGHIJIJJJJFI
@928085/1
gctgtaccttgtatactagcatgactgactagatagaagtctaattcagt
+928085/1
@@@DDDB;D?F<DEHIICHHHIC<FC@GGHFGBF@F??:1?:?DDF@C<?
@4497260/1
ggacccatgcactgaatgactttatacactggtatttctggctcacctcc
+4497260/1
@@@DDDDDDDFHHI:EFHCGIAFBBHHGGHEGFGHIGDGGGDHIEEHGGF
@1951175/1
ggacattatattgataagtgtatttatacctctctttctggtgttcatgt
+1951175/1
CCCFFFFFHFHHHGJJHIAFIHJJJJJJJIJIIJGIJIIIIHHFGIIIJD
@4497685/1
gagtgagttaaaacagtacatcgcacaacaaacacttggggagttaaatc
+4497685/1
@@@DDEDEHHDHFG@FHHHGI>FHIGGCGIIGHGHGHEHIE=FFHGIIGG
@928866/1
ggaccagtttgcaaagggaagcgagcttgctgttgttgctgctgctgctg
+928866/1
@@@DDADADDFDBGEFHGDGHCFCGFBDGGIDFFG?8?DFFHGIEB@@=@
@4497902/1
catttgaaaacgtggatctccaaggtctccttgaacaaatttacctaaag
+4497902/1
C@@FFFFFHGBHFGBAEF?A?D>BGCA@@DGGIGHIEGHGI@BFHIIGID
@1951990/1
aggtcgtgcatggtttaagaaagaccaaaggtttctgttgagctagtcat
+1951990/1
@@@BDDA?=CFFHHE>AGDDEHIFHGIDFHGHIIHIIAFFGIIIIIIIEF
@4498457/1
cctcttttgggtggaatgtatgacga
+4498457/1
<?<B::D?:@?CAEAAF>AAA9?A<F
@1437066/1
ctgtggtctctgctgttgctgttgttgctgaggctgctgtggtctctgct
+1437066/1
BCCDFFDFHHHHHJJJJJJJJIIJHIIJJJHHIJJJJJJCHIFHCGHGID
@1437353/1
ctctatttcattgtgcattaatctatagaaaattttccaaacagtattta
+1437353/1
@@CFDEFFHGHHDHGGGGHIIIIJJJIIIIHGHEEH>GIIIJGIHIJJIJ
@1953722/1
ctcaagatcatggcataaatctgaaccatgggcatacagcatatatccgt
+1953722/1
CCCFFFFFHHHHHJJJJJJJJJJJJJJJJJJJJJJJJJIJJJJJIJJIJH
@1438622/1
cttgtttttcaggtcatggcagactctgagaacttttaacaatgactgac
+1438622/1
BCCFDDFFHHHGHEHGHIJJIJJJJJJJJJJJJJJIJJJJJJJJJJJJJJ
@2964817/1
ccgccatttgtctataaatgatttttttcgagttcttgaatgaaaacttc
+2964817/1
@@@AB?DDHHD2AEHEGGIEII<HGGIF@GIB:B?BH?FH@CHDGBEHCH
@2459414/1
gccaataattgttctttcatgatactctcaagatccctgattacttcttc
+2459414/1
CCCFFFFFHHHHFIJJJJJJJJJJJJJJJJJJJJJJJJJJJJJJJJJJJJ
@7566550/1
ctctttcattatcgtaaattgtcacggtctcaacaagttccgttttttgg
+7566550/1
CCCFFFFFHHHHHJIJIIHEHJIIJJJHIIGIJJJGHEHIGHFEFHIIII
@6037707/1
ggtaggggttgtttccctagactgtggttgagacacttgctggggaggtg
+6037707/1
@<@FFDBD<DDFHGEHIIGCBDHD?BDFHFGCCDHGDC>GIGHGFBGHGC
@4990569/1
tcttgaagttggttcagctgtagtctgtctgcatctgtatatgccctagc
+4990569/1
CCCFFFFFHHHHFGIJJJJJHIJJJJJJJJJJJJJJJJJIJJJJJJJJJJ
@4501040/1
ccttgtcttacaggtaccggtcttt
+4501040/1
?@@DD4?DFHFD?9C<@A:6F>GIH
@391379/1
acgagtttgagcatcattcattttcttcattgtaacttggcccgcaacaa
+391379/1
@@@DDBDD?CDA?EBBFBHIIIFGIIIGGC?AEDGHEHEH>FHA@@GGGG
@8064832/1
gtcacaactaacaatgggccacaactcatattgatcgtcaaatgaaacat
+8064832/1
?@<DDDBDDBF?CFIE<FDAFA:AA@@FGF>?4E<??1?GI>??9DGABB
@4501807/1
gtgtcggaatacaaggcaggaaatggggaactgcctttcatgaggaaggc
+4501807/1
@?@DFFF<FHHHHJIIJGDGGIBEHH3CGHJ3BBGIJJJJHJJGEIIIJF
@4991568/1
cagctgctaattttgcttggtgtttgttttctcctactccgacaaacgcc
+4991568/1
?1=D;ADAABDDBFBBEGI=EG:A@FGIEDGIIICA?GF???D6DB8AF@
@392315/1
gtcttcagtcacccgattctatttcttggtcatcagtttgagatactgta
+392315/1
CCCFFFFFHHHHHJJ@GIJJJJJJJJJJJIJIJJGIDGIJIJIJJJJJJJ
@8065857/1
ggaacgagaaccaatttcttttttaaaataatcagcaaaatccaaa
+8065857/1
CCCFFFFFHHHHHJJJJJJJJJJJJJJJJJJJJJIJJJJJJJJJJJ
@392796/1
caacagtgtattgagttgaaatattttcaaattctggatcgtttttgtgt
+392796/1
CCCFFFDEFHHHHJJJJJJJJJJJJJJIIJJJJIIJJIJJJHGIIIJIIG
@4993025/1
gtatatataagattacaattcttaacattttttctttaaacaaagaacat
+4993025/1
@@@FDEBDFFHFAFFC?CEEHIBFE?@FHHHIIBHGIFBFHGDBG>;D9B
@4993046/1
tgattttttattgtatcccaatcaattatgatactgtctccttcaacaat
+4993046/1
@@@DFDFFDHGHFBFHBBHDCAFGGGHIIFIIIGIIBGIIIIH<FGGBFH
@930987/1
ctcaatgatttcctccttccaaaaaaatacagcaagtctggtaaatttat
+930987/1
CCCFFFFFHHHHHJJJJJJJJJJJJJJJJJJJJJJJHJJJJGHIJJJJJJ
@5517729/1
gtccttcatcttcttcagattcgttttctgaagaggtatctgaacttgaa
+5517729/1
CCCFFFFFHHHHHJJJJJIJJJIEGGJJJJJJJIJJGHIJJJIIJJJIIJ
@932531/1
gcctgatgctgggaacaagaatgctgttaatgcctccaagcttaacattg
+932531/1
CCCFFFFFHHHHHJIJJJJJJJJJJJJJJIJJIJJJJJIJJJJJJJJJJJ
@6038207/1
cgtggaagtaagaggtctttcatttaatgttttttgaaaagcctcacttg
+6038207/1
CCBFFFFFHHHHHIJEHIJJJJJJJJJJIHIJJJJJIJJJJJJJJJJJJJ
@2969728/1
ctcatattgaggataagaaatacggtgttgtacacagtattcttgtagtg
+2969728/1
@@@D?DDDD<?D:E>FHAHHIGCHIGCGGGGHGGGIHFHCHIIIIIDCFG
@4505416/1
ctgcttgatactccctgggtttaaaatcttcaataacattactcatttct
+4505416/1
CCCFFFFFHHHHHJJJJJJHIIJJJJJJJJJGJJJGIGJJIJJJJJJJJJ
@1959478/1
gttggatcattagcagaaatcctcattctttcaaaaaaaactattcgtag
+1959478/1
CCCFDFFDFHHHFGIICDHHHAHIHGJIH@FEIIGIGBDFIIJIJIIFHH
@2971662/1
gggaattctaagagggtacacaattcaggcactaatgtctcttcaaaatc
+2971662/1
CCCFFFFFHHHHHJJJGHIJJJGHIJJJJJIJJIIIIGCHHIJJGIJIGG
@6567261/1
ataaaactgaagtctgtgacaacccaacgcaatcgcttaacctacccctc
+6567261/1
@C@FFFFFBFHACGGIIEHIGIGGEAGFBFGIEEHGHGBGHIIEICGGHG
@2463553/1
agcaagtacttctgatagttcacacggttgatgattttgacactccaata
+2463553/1
CCCFFFFFHGHDFGEEEHEHJIJGGGIFGIGHIEB@GGFHICHGHGGHHE
@2463594/1
ctggggctgttgttgccactgctgctgctgcggctgttgttgcctctgct
+2463594/1
CCCFFFFFHHBHDHIIIFJIJJJJJIGGJIIIJIGIEHGIGIGHIJIEGH
@4997205/1
ccttacagctatagatcttaattatatattaaaaatagcacatgataatt
+4997205/1
;?@DDDDAHHHHFGBEFHICCIGIIGIIGHGDHGIHIIIIIIIGGHGGI>
@6568785/1
gttcatagagagtaattcctttccattttcaggaagttcacgaacaaatc
+6568785/1
CCCFFFFFHFHGDCGEFFHHIGIIIIJJJJIFHHIG<FGIIHJJJJJJII
@4005589/1
cagctatctcttgtaggaactggactgcattaaaatccgaatcctttaat
+4005589/1
@@@BDDDFAHBB?CGGE@DGHHGIIFGC?FBHH@FE<?DDDH?<DGH<BF
@3488227/1
cttgtcttacaggtaccggtctttctcgataatcaagtgttggtgcattc
+3488227/1
CCCFFFFFHHHHHHFHIJJGIJJJJJJJJJJJJJJIHHHIIJJFHH8BFH
@8070743/1
cttcattttcggtttcgtaggcaggtggaggccatcgcctggtcatgcat
+8070743/1
CCCFFFFFGHHHHJJJJJJJIIJJIHGIJJJIJJJIIIIIJJCHIJGJJI
@8071443/1
gtacgactaagtgagcacactaaatcaccacagacctgttctaacttaaa
+8071443/1
@B@FFFFFHHHHHJIJIIJJJJJIJJJJJJJJJJJJJJJJJJJJJJJJJJ
@4998977/1
cagctggttgccttaaaacaatgtcaagagcttggattgcctcctgcg
+4998977/1
@@@BDADDD?DFF?GFFF<?:?AAB@C9CFE>GIF>GGFE<BBGEDG6
@1965252/1
gggtaatcaaattttatgacaaaattgcaattctttacatcaataccttc
+1965252/1
BCCDFFFFHHHHHJJJJJJJJJJJJJJJIJJJJJJJJJJJJJJJJJGIJI
@4005940/1
ctccaatcgcattccctttcacactagggacatgaggtgaaattattggt
+4005940/1
CCCFFFFFHHHHHJJJJJJJJJJJJJJJJIIJJJJJJIIIJIJJJJJJJF
@396996/1
gtcctgttggtccattaatataaaatggttcaacttctttggtgtac
+396996/1
@?@DDFEFHDDAFIGGHHDHGGICH>BHCCHGHGGIIIIIIIHDHIF
@937221/1
cttcagtaaataacaaagaatggaaggccaaaatttgttcacactgttcc
+937221/1
CCCFFFFFHHHHFHGHIJGGIIJJIJJJIJIIGHIIJIJJJIIGIJHJHH
@4999461/1
cccaatgtttctagcctttcataattcataacgtcattagcagagctcgc
+4999461/1
CC@DDFFDBHHGHIIIIGEHGCCHHGGG@FHAGECEGHFHIIIIIGGIIG
@7066581/1
cccatatcatggagacattaacttgcgtagcatactttatcgtaacggtc
+7066581/1
CCCDFFFFHHHHGIGHGIIJIJIGHCH@FHDGIGGGIIGGIIFHIIIJBF
@1965956/1
ctggaaagcagctcttgcagcattgacactggcgttttggtgggcatggc
+1965956/1
CCCFFFFFHHHHHJJJJJJJJHJJJJJJJIJJJJIIJJJJGHIJJIJJJJ
@5522494/1
tccgacgacactttttagtaccgggcttactaagggagttttcttgatca
+5522494/1
CCCFFFFFHHHHHJJJIIGIJJJJJJJJJJJJJJJJHHFHHJJJJJIIJH
@4006966/1
tgacaaagatagtaagttatttcttctaaattctgctctgataaatt
+4006966/1
@<?DDDDDHHD>FHEBECHCIC@HHEHB@:ACECHHEIEDAH<?GD?
@2977840/1
gtctccttcaacaatcgtcggtacaatgtaatatgagttttctttgtttt
+2977840/1
CCCFFFFFHHHHHJJJJJJJJHIJJJJJHIIJJJJJJIIJJJJJJJIJJJ
@1450066/1
tttatatttaaattgagatgattagtttccacaacaatttctcttccttt
+1450066/1
@@@FFFFFFHFHHIEHGIIIIIJJIFGJJJIJHEHI?EHGGIIGIIIIIJ
@1968312/1
tccgaatctcatcagcaagaagaagtgcattaagcctgtataaaatacaa
+1968312/1
CCCFFFFFHHHHHJJJJJJJJJJJJHIJIJJJJJJJJJJJJJJJJJJJJJ
@7068765/1
agaacaatgagtgagagcttgcaagaggtaacttctgtcttgaaatctgt
+7068765/1
@@@FFFFFHHHDFHIIIJJJIBHHJJJIFHIJJJJJJIIIJJJJJJJIJG
@6572314/1
caggtggaggtgaaaagaatgatcttccaactgtcacaaacctgttagca
+6572314/1
@@CFDDFDHFAFDHIHIJJJJJJJJJJJJJIJJIJIJJJJJJJJGIJIIJ
@4508926/1
atcaactgagaggccaaactccttcaggcatgggtcactattaaagttga
+4508926/1
CCCFFFFFHHHHGIJJJIJJJJJJJJJJJIJJJJGHIJJHIJJIJJHHIJ
@5001234/1
ctgtgacattgtaacattaaaaactagtaactcgtgtttagacaaccaaa
+5001234/1
CCCFFFFFHGHHHJJJJJJJJJJJJJJJJJIJIIJJGHJJJJJJGHIJII
@2468208/1
caacaattgtacacaactccataggaagcgccaaaggcttctctcgtgag
+2468208/1
C@@DDDFFHFHHGJJIJJIGGHJEHHIJIIIIIJJEIEHIJIJJIIJGFH
@1970120/1
ccttctttgactaaatactcctgaaggagtgatatcggtgtttttgagct
+1970120/1
CCCFFFFFHHHHHJJJJJJJJJJJJJJIJFGIJJJJJJGHHJJJJJJJJJ
@8076414/1
aggagaaatttcaatttttgcaaattgttcgtagtgaagaactgaaagca
+8076414/1
CCCFFFFFHHHHHJJJJJJJJJJJJJJGJJJIJJJJJJJJJJJJJJJJJJ
@1452976/1
cttgcacgacctttggattgaatataagaccttgttgtttta
+1452976/1
@@@DDABA8DF?CFCDEBFEHFEHHICAGGIHEGBFGHIEFB
@6046460/1
cggtcatttctttttcttgatctctttcattatcgtaaattgtcacggtc
+6046460/1
BCCDFFFFHHHHHIJJJJJJJJJJJJJJJJJJJJJIJJJJJJIJJJJJIJ
@7071408/1
tgtcgaacagcttccacagcttgtctgtaattgcgataaggtttttcagg
+7071408/1
@@@FFDDDFH?HFIJIIFHFGGH<AFHFGGDHBEHHIDFHIBFEHIJJGC
@4510054/1
ctgaggcttgaacaagcccttctgatagcctgcaattcttggttca
+4510054/1
@@@DD=BBB>B?FHHF==FDCH9EBHHG4CF@9?F<G:BBDE9?@D
@5527773/1
atcctatcgagaggctaatatggattgcgaccattactttgtggtccaaa
+5527773/1
@@@FFFEFGFHHHGGIIIIEEHI@HIHGIBHGHEHDACHHG?DFD=CGGG
@3492888/1
ctgtacttgaggctgagatgaaggtggtctgctgggttgctggtcaccgg
+3492888/1
BCCDFFFFHHHGHJJIIJJJJJJICGIFHHHJJJJJJJJGIJJJJGIIJJ
@942286/1
ctctatttcatcgtgcattaatctatagaaaattttccaaacagtattta
+942286/1
CCCFFFFFHHH>FHHIJJJJJJJJJJJJJJJJJJJJJJJJJJIJHIJJJJ
@2471887/1
ggtatatataagattacaattcttaacattttttctttaaacaaagaaca
+2471887/1
@CBDFFFFHHHHHJJJJIJJJJJJJJJJJJJJJJJJJJJJJJJJIJIIJI
@2472048/1
gacttgacaattttttcttttcttctttctgtatcaactgcagcctcttt
+2472048/1
CCCFFFFFHHHHHJJIJJJJJJIJIIJJJJJJJJJGHGIJJJJHIGIJJJ
@5529416/1
ccactgattgatgtcccaatggtccacacctttgtcaccactatattcac
+5529416/1
@@@DDDDADBFFCEHGDFGG@BEFHICEFGEGGHGIG@BGIIGEHI>FHD
@942698/1
atgctttctaatgtttcttcatttaaaaccgctgtgtctctttctttttt
+942698/1
??@DFDDDHDHHFCFEFBFHIGIIGCECFGHGBG:CCFHGHGBBDDDGFI
@2473692/1
gggtaatattttgataacgtggatgtagataggctggcctgcttgtggaa
+2473692/1
BBCBDFFFHHHHHJJJJJJIJJJJJIJJJJJJJJJJJIJJJIJJJIJJGI
@7073054/1
cggtacaatgtaatatgagttttctttgttttcaaaggctctaactaaaa
+7073054/1
@?;DDADB4D<A?@FHGEHFHBHACFFDH@@EEEHIIIFGH;FHE>GDFH
@3495460/1
atttgttgtttattagggtagcatttggaggactgtcagatggttttgga
+3495460/1
CCCFFEEFHHHHHJJJJJGHJIIGJJJJJJJHIIJHIIJJJJJDGHIJJJ
@1974634/1
gttgattagaagcccctgcttctccaggt
+1974634/1
@@@DDD?DBDF?BF@GF7FFHHB9@9C92
@7073990/1
gcatttcaaaatgattatatcctagttcttctaatatggatgttttattt
+7073990/1
@CCFFDFFHA>DFFHBEHHAHHEFGACFIEGIGGCGI2?DFF?FGFGHJH
@7074017/1
cctaacgttatcaggttttgggtagttgggtaatattttgataacgtgga
+7074017/1
CCCFFFFFHHHHHIJGHJJIIJGIJIIIJJDHHIGJIJJJJJJJHGFHII
@402754/1
cctgttcttcttgaagttggttcagctgtagtctgtctgcatctgtatat
+402754/1
CCCFFFFFHHHHHHIJJJJJAFHJJJJJIJJJJJJJJJJJJJJJJJJJJJ
@6050639/1
gataaaaaatagcagcagtcatcaccaaaacctgatgattttcaagctct
+6050639/1
CCCFFFFFHHHHHJJJJJIJJJJJJJJJJJJJJJJJJGIJJJJJJJJJJJ
@1456601/1
ctttttgaaattttttaataattggaacaattctatcacctttgaagttg
+1456601/1
@@CFFFFFFHHHHJJIIJIGEHHHIEGICHIGHGIIJEGE>FGCDCGIHG
@7582057/1
gctgagatgaaggtggtctgctgggttgctggtcaccgggttgttgccta
+7582057/1
@@@F?DFDFHDDF?EEDEDADHGIGG=FEHIGIIIIIGGG?B<@FFHIIH
@5529658/1
cttcaataagccgaagcactttaggtgaagaatatttataaattttctca
+5529658/1
@@@DDDAD?DDBAG<FAFG@9CHGBDFBFHCG<@?FGGGFGGGGECH><B
@1975305/1
cctctatcaggtaagacaacaatcacaagttttacttcttctttaagaca
+1975305/1
@@@FFAFFFDFHBE>EGHFHGHAHGIGGIIIEGGGEIIIIIIIIC4BGCC
@7582566/1
catagcaaatggtatttggtaggacgtgctgtaccttgtatactagcatg
+7582566/1
CCCFFFFFHHHHCGHIJJJFHIJJJJHIIJJGIJJJJJHIJJJJJJJJJJ
@5006046/1
ctgcagtttccatatcatattatacctgaaggcttttgggtcgtgagaag
+5006046/1
CCCFFFDFGHHHHJJJJJJJJJJJJJJJ?FHIJJJJJJJJFHIHIIJIJJ
@4514399/1
gctgagatgaaggtggtctgctgggttgctggtcaccgggttgttgccta
+4514399/1
<@?DDD;D?F?D?EGBGEIF@CEB8AC<ACF@GIEFDFDBFDA;FBFFCC
@5530410/1
tgaagcaattgaagaatggtggaggtggttggatataattcccttcagca
+5530410/1
@CBFFFFFGGHHGIHIIJJIHGIIJ<FHEHIJGGIIIGGIIJIJIJJJIH
@1457672/1
gctggtcactgggttgttgcctaacaggaggtgcactggttacagg
+1457672/1
@@@DDDDD2CFDFE=GCGHH@HIII9@FBDGCFH@GHIGFH<DGHH
@404642/1
ccggcataatgagtacatcatttacatcaccgtgatctaatatttgagca
+404642/1
CCCFFFFFHHHHHHHIJJJJJJJJJJJJJJJJHIIJJIJJJIJJJJJJIJ
@6052327/1
ctttattctcattaaggaattccggtttctcaaaacatggtgctggatga
+6052327/1
CCCFFFFFHHHHHJJJJJJJJJJJJGIJJJJIJJJJJJJJHGGIJJIJJI
@947440/1
ttctaacctgttcttcttgaagttggttcagctgtagtctgtctgcatct
+947440/1
CCCFFFFFGHHHHJJJJJJJJJJJJJAEHIJJJJJJJIIJJJJJJJJJJJ
@947559/1
ttcaacagtagtttcacttttgttattggtttccttatcagtaatctcga
+947559/1
@@@DFFFFC?FHHIIGGIIHIIEHIIGGEIIIIIGGIIGGGEHIIIIIIG
@405118/1
ccctcttcattttcggtttcgtaggcaggtg
+405118/1
CCCFFFFFHHHHHJJJGIJJJIJEHJ9E:::
@4013514/1
ctcttttaccattgtacgagtttgagcatcattcattttcttcattgtaa
+4013514/1
CCCFFFFFHHHHHJJJJJIIHIJJHIJJJJJJJIJJJJJJJJJJJJJJJJ
@6053342/1
ctaacctcttggcaatttttttcgatttgccagtacctatttctttgtgt
+6053342/1
@B@FFFFFHHHHHIIJJIJJJJJJIJJJJJJIJGGIJJJJJJJIJJJGHF
@5007522/1
ggctgttgttgcctctgctgctgctgctgaggcggttgttgccactgctg
+5007522/1
@@@FFDFAHFHFHE>GFACF<CFGGBHE@B@DHEEFHGHFAEGCHGGEG@
@7583377/1
tcttttttttccttgactatgtttgatgacatatcaataacattctcctc
+7583377/1
CCCFFFFFHHHHHJJJJJJJJJJJJJJIIJJJJJJJIGIJJJHIIIJJJJ
@6053674/1
gcagcattaagtcttctctgcactgtgacagtcttcaagcactgagttag
+6053674/1
CCCFFFFFHHHFHJJJJJJJJJJJJHJJJJJHIJJJJJJJJJJJJIGIIJ
@2475986/1
gtctttctttcaacaaacacaagagctaaattatcctttttgaaattttt
+2475986/1
BCCFFFFFHHHHHJJJJJJJJJJJJJJIGHJJJJJJJJJJJJJJJIJJJJ
@7584022/1
cttttatcataatgagatcaagtttttttcgaatcaaatgaagctgtatt
+7584022/1
CCCFFFFFHHHGHIJJIIJIJJFEIIJJJJJJJJJJJIGIIJJJJIIIJI
@5531611/1
gcctataagaacaatgagtgagagcttgcaagaggtaacttctgtcttga
+5531611/1
CCCFFFFFHHHHHJJJJJHIJJJJJJJJJJJJIJJEHIJJJJJJJIJJJJ
@4015045/1
cgaggaattccagcctttgatagcaatcgg
+4015045/1
???D:@DB2ADDDEA9:EFE:AC?AAACEE
@1977721/1
gtcgtgagaagctgcaacggctgctatagatggaacgttgatctggtctg
+1977721/1
CCCFFFFFHHHHHJJJJJJJJJJJJJJJJIJJJJJIJHJJJJJJJJDHIJ
@948303/1
gtattttcttttagaactctttcaaagagttctgcttgatactccctggg
+948303/1
CBCFFFFFHHHHHJJJJJJJJJJJJJJIJHIJIJJJJJJJJJJJJJJJJJ
@3498415/1
gggcttcagagcagtacaagggaaagagaagataaaaaactgcactataa
+3498415/1
@C@FDDEFHDHHDHFHHIIHIGADFGIIJEH@CGIHGGBGDCEHHIIIHE
@6053946/1
taacgattggaaaaataatcagaataagaacggtattgctctgcagggaa
+6053946/1
C@CFFFFFHHHHHJIJJJJJIIHHIJJJJJJJJGHIJJIJJJJJJJJJJJ
@7078257/1
gctgctaatgattcaaataagtcaccaaggacctttggcacatccacgat
+7078257/1
@@<DBD?DHHHAHEE:<<CHH<FHEH?A@EGAHIGH411111100?DDHI
@6579305/1
gtgaaatctttaggctgcagctcaaccattttatcggccaacatattact
+6579305/1
CCCFFFFFHHHHGJIJJJJJJJJJJJJJJJJJJJJJJJJJJJJJJJJJJI
@406662/1
ccttctaacctgttcttcttgaagttggttcagctgtagtctgtctgcat
+406662/1
CCCFFFFFHHHHHJJJJJJJJJJJJJJJIIJJJJJJIIJJJJJJJJJJJJ
@406851/1
caatcaattatgatactgtctccttcaacaatcgtcggtacaatgtaata
+406851/1
CCCFFFFFHHHHHJJJJJJJJJJJJJJJJJJJJJHIJJHIJJJJJHJJJJ
@4516653/1
tgatataactatgaagaatcatgtgataaaaaatagcagcagtcatcacc
+4516653/1
CCCFFFFFHHHHHJJJJJJJJJJHIIJJJIJJJJJJJIJJJJHIJJJJJJ
@2477224/1
caccactatattcaccaaccgttaacggagtttgctgtcgaatac
+2477224/1
@<?DDDDAFHHDFB<EFGFGBHHEHGEGGAHCG@GGGIFGDBF=A
@1459858/1
gttcagctgtagtctgtctgcatctgtatatgccctagcacggaaagcag
+1459858/1
@@@DDFFFHFA<FGIGIGEGGIIGGGFI@FGDDHHIFGGIIGFIEHIJII
@5533667/1
gttcaacaaatctcttaatgatatcagtcagcttacaagccttagtaagc
+5533667/1
@@BFFFFFGGGGHJIIGIIIIIGHJIJCHIJJIIGJJIHGHJJJJEHJIJ
@5010295/1
cctcttttgggtggaatgtatgacgatgatttgatatctatatttctcat
+5010295/1
CCCFFFFFHHHHHIIIJJGIIJIIJIJJEIIJI?FBGHIIJIIIJIJJJJ
@6581838/1
cagcaaaatccaaaagatttttcattgtgttcgtggaagtaagtggtctt
+6581838/1
CCCFFFFFHHHHHJJJJJJJJJJGIGJBHHHIIIJJGIIIJIGGHIGHIJ
@408841/1
gcttgttgctgtacttgaggctgagatgaagggggtctgctgggttgctg
+408841/1
@C?DDFFFBBFADGEBAGIEGEGCGHGB?CHF1?@8D>BAFCGH8@F;F=
@4015810/1
catgaacagagataaagctccaagggaggatgggatctcagctgaacttc
+4015810/1
CCCFFFFFHGHHHJJJJIJIJJJJJJGIJHJIIIJJJJJJJJJJJIIJJJ
@1978846/1
gtatctgttaaccagcgtgatagaagaagaca
+1978846/1
?:?DDB>A<?F<D9:3E2@1AA<9<CC;3CFE
@4518172/1
ctcagataatcccatatcattgagacattaacttgcgtagcatactttat
+4518172/1
CCCFFFFFHHHHHJJJJJJJJJJJJJJJJJJJJJJJJJJJJJJJJJJJJJ
@4518591/1
gcatggtttaagaaagaccaaaggtttctgttgagctagtcatttgttcc
+4518591/1
C@@FFFDFHHGHGJIJJJJJGGIJHEHGIIIIJJGIGGIDGGIIJJJJJJ
@8086446/1
gtccacaagaaaaaaagttcttttacccccttcagaatataatagtttca
+8086446/1
CCCFFFFFHHHHHIJJJHIJJJJJIJJJJJJJJJJJJJJJJJJJJHIJJI
@8086575/1
ccggccaagatcagccgtgtttggtagaagcaggatgacacttaggtcgt
+8086575/1
@CCFFFFFHHHHHIIDHEFHIIIIFGHHIIJJIDIGJIGJEFGIJJ?CH<
@6057825/1
ccacttctttgaactaagtacagcgaaattcttattcgattgaagtaaat
+6057825/1
CCCFFFFFHHHHHJJJJJJJJJJJJJJJJJJJJGIJJJIJJJHIJIIIJJ
@5536388/1
cttgtttatttttttttaagacatcagccaaactccagccaaaatccaaa
+5536388/1
CCCFFEDFHHHHDIIHGCFF<FBHI@DHIDFHACHGI<8BFF=@GIEIEC
@4519703/1
ctgaaagattcagaagtaagtgtatcagattatcggaagctagata
+4519703/1
?@@=D;DADHDBBBF>GHIIIGHAFC<?BFEGGFG@;CGHGIEGGI
@1981920/1
gtttttgaaaaaattttggccaatagctgtgggttatatggtgattgatg
+1981920/1
@B@FFFFFFHGHFIIJJIIIIIJJGIJJIGHGIDGIIJJIIBFGIJJJJH
@4520306/1
cctttttcaaaaccttcttccagcatagcttcaatttcattgtcgcttat
+4520306/1
@?@DDBDDADHBD?GHEHCE:CFFFGHGCGH?B9EGBD9?C@D?DEAFEE
@411197/1
ctgcgatctttgccatagcatagttcctgctttagggtttcttccgctaa
+411197/1
CCCDFFFFHFFFGJJJJJFHIJIGIHIJIIIIIGIJICGHCDHIJJJIGH
@3503416/1
gatgcataagtcattcctctatcaggtaagacaacaatcacaagttttac
+3503416/1
@@@FFFFFFHDHAHGGIIGIIJJGIJEHHGBHGIGEIJIIEHGGBGGHIG
@7590712/1
ctcttgttacaacatatttcaacatgtatccttttgggcggtaccatggt
+7590712/1
CC@FFFFFHHHHHJJJJJJJJJJIJJFJJJJJJJJIIIIJGIJIJIJJJG
@6061299/1
ctcattttttctgctaaagcactaccttcagcgggagaccttggctttgc
+6061299/1
@CCFFDFFHHFDHGGIIEHBHFHGIGGEGGGGHGIEGIIIEBCEGCDEGA
@4522006/1
catcatttttagattttcctgcaccgatgcaattaatactcatcttcttt
+4522006/1
CCCFFFFFHHFHFIGIJHEGIGFG;FGHIJIHHGBHIIJIEIJJJJJJJJ
@5014324/1
tttcggaactttggtactaaattgttc
+5014324/1
@@@BDDDDAFHHHI<EGHDFBBCAEA?
@7082834/1
cctccttcttcaagcctagggaaaaggtgaaataaat
+7082834/1
?@@BADD4C?F>FED@GGAA9:C=FF72A11?BFCCG
@6585998/1
cttctattagttcatctatattttttaaggaagtaagtgcaggggaacga
+6585998/1
?BBFFFFFFHHHHJJJJJJJJJJJJJJJJJIJIHIIJIIJJJJJJJJJJJ
@7083047/1
tccataataagtctaaatagaccttcagggt
+7083047/1
<@@DDFDDFFHDFGGIIIH>EA?<B9EHCCA
@7083930/1
ctcagcgacttttgtccgaatctcatcagcaagaagaagtgcattaagcc
+7083930/1
@@@FFFFFFHHHAFCGHGGIJJFGHIGGBDECHHIIFIIGIGIIIEHIJJ
@1985397/1
cggaggaatttgtttgtgattttttattgtatcccaatcaattatgatac
+1985397/1
CCCFFFFFHHHHHIJJIJHIJJJJJJJJJJJJJJJJIJJIJJJJJJJJJJ
@4020762/1
atttcattgtgcattaatctatagaaaattttccaaacagtatttag
+4020762/1
@@@DDDDDBAD?CFFHIIIIGIIIIIIAHIIIHGGIEIIIDGHIIII
@6062502/1
ccttcttctatcacatcggaggcaaccaatatgttcgtctcacccatgtt
+6062502/1
CCCFFFFFHHHHGJJJJJJJJJJJJJJJJIJIJGIJJIIJJJJJJJJJJJ
@3506193/1
cttcaatggttgctgctaaatcttcaagtacatagtacataactttagct
+3506193/1
CCCFFFFFHFHHHJIJJJJJJJJJJJJJHIIJJIJHIIIJJJJJJJIJJJ
@958551/1
ccaatcaattatgatactgtctccttcaacaatcgtcggtacaatgtaat
+958551/1
CCCFFFFFHHHHHJJJJJJJJJJJJJJJJJJJJJJIJJJHIJJJJJHIJJ
@958616/1
ctgcaacggctgctatagatggaacgttgatctggtctggagctggatga
+958616/1
@@@BDDBDFHFHHHGHFHHGBEFF@HFG@CGHGGG?FHDFGHIGGHFGG@
@3506459/1
gctagtcatttgttcccctgagattggggaggactcaatgccaacattga
+3506459/1
CCCFFFFFHHHHHJJJJJJJJJJJJJJJJJJJJIJJJJJJJJJIJJJJJJ
@7592962/1
catccagggccattatcgcatcatacggaatctgccgagtccttccttct
+7592962/1
@<@AB3BD<;?FFGEGEFGCHIEHGHC=FEGDD?DBFDHBGFCHEGCGIC
@2996680/1
tggctattttagcatggaatgtaatctccaagttgtgaatcaatttcagg
+2996680/1
CCCFFFFFHHHHHJJJJJJJJIIJJJJJJJJJJJJHHJIJJJJJJJJJJJ
@959036/1
ctatattcaccaaccgttaacggagtttgctgtcgaatactctgagcttg
+959036/1
CCCFFFFFHHHHHJIJHJJJJJJHIHIJJJJJJJJJJJJJJJJJGIJJJJ
@7593196/1
gttgcctaacaggaggtgcactggttacaggagatactggttgttgttga
+7593196/1
@C@FFFFDHGHFGADG:CEGGIIDGHIIBHIFGBCCHHII9DH@FGHHG8
@5015142/1
ggcttttatgttttcttttttaaatttcttatgtggattgccataatcat
+5015142/1
CCCFFFFFHHHHHJJJJJJJJJJIJJJJJJJJJIJJHIJJJJIIIIGIJJ
@2997489/1
ctagataataatgcctcagagctaccttggcagctgctaattttgcttgg
+2997489/1
@@@FDDEDHFHFHJJIIEHBEGEHGIHEEDHIIIEGIIGAGIJJAGHHJJ
@6587330/1
gccatttagtacactgctttttccttctccagctagttgatctttcatat
+6587330/1
CCCFFFFFHHHHHJJJJJJJJJJJJJJJJJJJJJJJHIJJJJJJJJJJJJ
@6587374/1
gtcatcaactgagaggccaaactccttcaggcatgggtcactattaaagt
+6587374/1
?;?DDDDA3?DHBAA?HFG?EHDCCH@@EHEHGEG<DG?;BDHBHGGDF9
@5540950/1
cttatgtcaaattctacttctgaatgatgttctacgttatcatcaacatc
+5540950/1
CCCFFFFFGHGHHIJIJJJJJIIJJEJIJJJJJJJJIGIJJIDIIEGJII
@6065297/1
tataagattacaattcttaacattttttctttaaacaaagaacattggat
+6065297/1
CCBFFFFFHHHHHJJIGJIJJJJJJJJJJIJJJJJJJJJJJIIIIJIJJI
@5541228/1
gtttgttttctccaactccgacaaacgccatcctctcattcttagttgta
+5541228/1
@@@DD=2ADFD?DGBF9EFB:FGA;CFEEFIFEGDFFICFBBFAFBDBFE
@7086998/1
cgtgaaataagtctagttctcttatagtaaaattttgtggtaagttttct
+7086998/1
@@@DFDEDHHBHDGHG<CIEHIIIIIIHHIIEECHIICEEIGDG??DHHD
@7087699/1
atcaggaataaagtcattaaccttcaaaatttttccgaggtttaaatttt
+7087699/1
BB@FFFFFHHHHHHIJJJJJJJJJJJJJIJJJJIJJJIJJHIJJJJJJJJ
@416651/1
cattagcagaaatcctcattctttcaaaaaaaactattcgtaggagtaaa
+416651/1
CCCFFFDFHGGFFIJJJJJIIJJJJJJJIJJIJGIIJJJIGIJJIIFCHI
@8091915/1
attctaagagggtacacaattcaggcactaatgtctcttcaaaatcttct
+8091915/1
;??BDDDFBFHDFEDBHGEFFHCHD;AEFEH>FFBB?DGEFBFBFCID9F
@8092367/1
tgacaattttttcttttcttctttctgtatcaactgcagcctcttttacc
+8092367/1
CCCFFFFFHHHHHJJJJJJJJJJJJJJIJJJJJJJJJJJJJJJJJJJJJJ
@8092670/1
gttgagtttggtgggtaggggttgtttccctagactgtggttgagacact
+8092670/1
@@@FFFDDHHDADGG@EBFCH<?FDHGIIIEGFAFHH<FG@FGG>ABCHG
@1987956/1
cttttattgaatagaataggaatgtcaggtgcgttaacttttggtggctt
+1987956/1
CCCFFFFFGHHGHJGIJIJIGIJIIIJJJHIFIJJEHHHIJJGGDBHFHE
@2485606/1
ctcctccttccaaaaaaatacagcaagtctggtaaatttatcgcaaggta
+2485606/1
CCCFFFFFHHHHHJJJJJJJJJJJJJJHHIJJGHJJJJJJJJJJJJJJFH
@7596515/1
gccacattccattccatgatttattaaacccgatgctagctttcttaaat
+7596515/1
B@@FFFFFHHHHHJJIJJJJJJJJJJJJIJJEHJJJJJJJJJJJJJJJIH
@961626/1
gtggaatgtatgacgatgatttgatatctatatttct
+961626/1
@@<D;:=B2CFBACC:2A4A:E4ABCCHFHCCDBE9:
@6590359/1
gtgaaattattggtatttcttttttccaaattgcctctccattcaattga
+6590359/1
B@@DFFFFGHHHHGHIIJJJJJJJJJIJIJJJJJJJJJJJJJJJJJJJJJ
@6591338/1
gccgatcttgtacaacattttacatgcagttagtgcaactgctcccttgg
+6591338/1
CCCFFFFFHHFHHIJJIJJJJIIIJJJIJHICCCFFGIJJJIJJEIIIIJ
@3000862/1
tagataataatgcctcagagctaccttggcagctgctaattttgcttggt
+3000862/1
CCCFFFFFGHHHHJJJJJJJJJJJJHJJIICIJJJJJJJIJJJJJJJJJF
@2486367/1
gtggtctctgctgttgctgaggctgttgtggtctctgctgttgctgaggc
+2486367/1
@??DDDDDHHFHGFHIIIIIIIIGIHGGFHGGDIIGIIGIBFHGDHGGG@
@4527482/1
gattttttattgtatcccaatcaattatgatactgtctccttcaacaatc
+4527482/1
@@@DFFFFHHHHHJJJJIIJIJJGIIJIIFIGIJJIIIJGIJIJJJJJJH
@3509536/1
gatgtagataggctggcctgcttgtggaaaaccaccacaaatccacttgg
+3509536/1
CCCFFFFFGHHGGGJIJJIJJJJJFIJIJJJJIIIJJJIIIIJJJJIJIJ
@1469645/1
cacactcatcaagaacttggtaaactcttagatcttcattttgttgcctt
+1469645/1
@@CFFFFFGHHHHJJJJJJJHHIJIJJJJJJJJJJJJJJJJJJIJJJIJI
@419660/1
tctatatacatatttcatgaataaaggtggtatatataagattacaattc
+419660/1
CCCFFFFFHHHHHJJJJJJJJJJJJJJCGHFHIJJJJJJJJJJJJJIJJJ
@2489341/1
ccgaggtttaaattttttccgctgtagtacaaatttctatttccgattat
+2489341/1
CCCFFFDDHHHHHJJJJJJJJJJJIJJJJJJJJJJJJJJJJJJJJIJJJJ
@1470682/1
atttctttttcttgatctctttcattatcgtaaattgtcacggtctcaac
+1470682/1
CCCFFFFFHHHHHJJJJJJJJJJJJJJJJJJJJJJJJJJJJJJJJJJJJJ
@1470761/1
ctggtttacaattagaatttatacgtgttgcggttaaaccaagaacatgt
+1470761/1
@@@DDDD?FHHHHIIIIIIIIII:CHHIIIIIIIIIIIIIIIIIGIIIII
@4028027/1
gttcgtggaagtaagaggtctttcatttaatgttttttgaaaagcctcac
+4028027/1
@@@DDDDFHHFHHEABGEACEHIIGIJIHIGJEG<EHHIGCGBF2BFEGI
@5019561/1
cactgctgaggcttgaacaagcccttctgatagcctgcaattcttggttc
+5019561/1
CCCFFFFFHHHGHJJJJIJJJJJJIJJJJIJJJIJJJJIIJJJJIJJHII
@5546561/1
ttaatctatagaaaattttccagacagtatttagagactttccactatct
+5546561/1
CCCFFFFFHHHHHJJJJJJJJJJJJJJIIJJJJJJJJJJJJJJJJJJJJJ
@422890/1
ctctcgtgagccaacagtaagacatggtagatgaggatactttaatctaa
+422890/1
CCCFFFFFHHGHHJJJJIJJJJJJJJJIIIIJJJJJJJJJJJJJJJJJJJ
@7602358/1
ccagagccagtaggtaaaaagattattgtattttcttttagaactctttc
+7602358/1
@@@DDDABCDFHFIGGDGBGG?FHGEEHHIFGIGBBGGEGHAFEGFHIIG
@2490748/1
cccatgttaaattttttcagaatcatgtgattttttttcctttcaagaat
+2490748/1
CCCFFFDFHHHHHJJJJJJJJJJJIJJHHHIJJJJJJJJIJJJJJIJJJJ
@3512915/1
ccgacgacactttttagtaccgggcttactaagggagttttcttgatcat
+3512915/1
CCCFFFFFHHHHHJJJJHIJJJJJJJJJJJJJJJJHHBGIJJJIJJJJJJ
@3513052/1
cgtaggaaataagaaagcaagagaaggaagtgaggtacacagttgcagtc
+3513052/1
@CBFFFFFHHHHHJJJJJIJJGIHIIIJIJHIGIJHHGIJJJIIIIJJHJ
@2491660/1
tgaagaactgtatctccgagaaattctaacctctgattagaccctaaagt
+2491660/1
CCCFFFFFHHHHHJJJJJJJIJJJJJJJJJJJJJJJJJJJJJJJJJJJJH
@966921/1
cccgcaacaattgtacacaactccataggaagcgccaaaggcttctctcg
+966921/1
CCCFFFFFHHHHHIHIJJJJJJJJJJJJJJJJIJJJJJJJJJJJJJJJJG
@1995076/1
cattagcagaaatcctcattctttcaaaaaaaactattcgtaggagtaaa
+1995076/1
CCCFFFFFHHHHHJJJJJJJJJJJJJJJJJJJJJJJJJJJJIJJIJHIJJ
@5021378/1
caggatgacacttaggtcgtgcatggtttaagaaagaccaaaggtttctg
+5021378/1
CCCFFFFFHHHHHJJJGHIGHJGIJJFHIJJJJIJFIJJJJJJJIJJJJJ
@5549252/1
gtgtttttgagctcatacttaatccaatgacatggggaagtcaattgcta
+5549252/1
BBBBDFFFHHHHHJIJJJJJJIJJIJJIJJJJJJJJJIJJIJJIIJJIJI
@5021603/1
gattgaagtaaattgtaaaatgctaatatcctaacgttatcaggttttgg
+5021603/1
CCCFFFFFFHGHHJJIIJJJJJJJJIJJJJJJJJJJJJJJJIIJHGHIJJ
@3005067/1
gcttgtcttccaccctttttttttgttcctttttgaattgaaatcacctg
+3005067/1
CCCFFFFFHHHHHJJJJJJJJJJJIFGHIGIJJJJHIJIFJGIGCAHGGF
@3005637/1
ctctttcattatcgtaaattgtcacggtctcaacaagttccgttttttgg
+3005637/1
@C@DFFFFHGHGHICGHGCHICAEFHDFGGHHIICBFDFFIIIGIIIGEH
@6596322/1
ccttgaacaaatttacctaaagcaacaacacaattgtcggcagctgggaa
+6596322/1
<@;BDBDDDDB?FHIF@DEHDGAAHGHEEBFCDC4?GEE>B<DGGDCH>8
@6075549/1
gctctgataaattagaatcatcccatagcaaatggtatttggta
+6075549/1
@@@DDDDDFA<DF<CCBE?CHBDGFFFIBABF?A<9CGFFII?F
@7095944/1
caggaaatcgatttttgaaacacctctgtcgaacagcttccacagcttgt
+7095944/1
CCCFFFFFHHGHHJJJJJJJJJJJJJJJJJJJJJJJJJJJJJJJJJJJJH
@6076387/1
agttaaaacagtacatcgcacaacaaacacttggggagttaaatcaacat
+6076387/1
CCCFFFFFHGHHHJJIIJJJJJJJJJJJJJIJJJJJJJIIIIIJJJJJJI
@7097196/1
gactgcattaaaatccgaatcctttaatgaaattatctcatcttcatcat
+7097196/1
CCCFFFFFHHHHHJJJJJJJJJJJJJHHJFE?CH?EHHIJJJJJJJJJJI
@1997313/1
agagtaattcgtcgcgcattctgttgtatatttatgctcacttcaccaac
+1997313/1
?B@FADEFGHHFHJIIIIJIJJIFHIGJJIJJJJIJJJGGHGGIIJIIJC
@5024223/1
gcctataagaacaatgagtaagagcttgcaagaggtaacttctgtcttga
+5024223/1
CCCFFFFFHHHHHJJJJJJHJJJJJJJJJJJJJJJGHIJJJJJJIJJJJJ
@3006510/1
ccactatctaaataaatagctgctgctaatgattcaaataagtcaccaag
+3006510/1
C@CFDBFDFFHFHJJJGIEHGHIEBGGIIJIJIJJG?::?E?:DFGIIGB
@1998618/1
gtcggattcagttggatgggtaattcccacatctactgtggtaccagctg
+1998618/1
CCCFFFFFHHHHHJJHIJJJCEGIIIJIIIHIIJJJJJIIJGHHIJJJJJ
@1999037/1
ggacctctttgtgcccatggagtttgacctctaggaccag
+1999037/1
;@@DFFFDH8FCFGGIIGEGGC@EGHEHHGGGBHIGIGHI
@3514659/1
cggcaagatgtttggcttgctgttttgtagaagccttaccttcagctgag
+3514659/1
@@@DD?D?FFACDFHIII<?EHCFHHFE?FBGDG@GI<:D@FFGEGGHBH
@2493259/1
ccaagaggagagcttttattgaatagaataggaatgtcaggtgcgttaac
+2493259/1
CCCFFFFFHHHHHJJJJJJJJJJJJJIIJJJJIIJJHIJJJFHIIGIJJI
@2493459/1
gcactgtgacagtcttcaagcactgagttagaataccaacctgaatttca
+2493459/1
@CCFFFDFHHHHHIJJJJJJJJJJJJJIIJJJJIJJJJJJJJJJJJJJJJ
@1473852/1
cgtcattagcagagctcgctactaaggccttcaagatagaacccaattct
+1473852/1
?@@DD:A?:DBF<F;A:C:F;@CHD?;F??C<:FF<:B?BB?F6;DFDF@
@8101576/1
caaacaatcacctgaatccttagaattcaaaaattcaaacttaaattcgt
+8101576/1
CCCFFFFFHHHHHJJJJIHJJJJJJJJJJJJJJJJJJJJJJJJJJJJJJG
@6079289/1
tgatactctcaagatccctgattacttcttctcgaggtggctgcagtttc
+6079289/1
CCCFFFFFHHHHHHGGIIJJDGHIJJGDHIGHGIGIICFHJJIJIIJIJG
@7606547/1
gctgttgctgaggctgttgtggtctctgctgttgctgaggctgctgtggt
+7606547/1
CCCFFFFFHHHHHJJJHJJIJJJJJJJJJJJIJJJJJJJJJJJIJJHIJB
@1475149/1
gccatttatcattaaatagatttatgaggattcctatgttagttgtcttc
+1475149/1
@CCFFFFFHHHHGJJJJHIJJJJJIJJJIGIJGIJIJIHIIJEHIIGIJJ
@7606669/1
ccaatagtacttcttttgtgtgagcattaaatcttaaaatagatacaatg
+7606669/1
@@@D;DDDH:CFHIIIGHICICGICGEHGCHIIGIIHIGIHGGGGEHHGF
@1475539/1
ggtgtgtaatcactgctgaggcttgaacaagcccttctgatagcctgcaa
+1475539/1
@C@FFDBDHHHFHIIGJJJJJGJJDIGIJGGIIJIIIJJJJIJEIHIIJJ
@2000441/1
cttgaatgaatttttcattcctccatactccttgtcttacaggtaccggt
+2000441/1
CCCFFFFFHGHHHJJIIHIIHJIGJIGJJGFHIJJJJIIJHGIDGHGGI@
@5025915/1
ccgggttgttgcctaacaggaggtgcactggttacaggagatactggttg
+5025915/1
CCCFFDFFHHHHHJJJJJJJIJJFGIJJJJJHIIJJJJJIHIIJJJJIII
@5025963/1
gataaattcaaaaaaataaaaatttataaaaacttcattgtaaaaataat
+5025963/1
CCCFFFFFHHHHHJJJJJJJJJJJJJJJJJJIJJJJJJJJIIJIJJJJJI
@970968/1
ctagtgtgatgacgtttctgtaccactataaatgtaatcggtggcgtgta
+970968/1
@@@DDFBDFFHHFIIGGGIJIGGGGIEHIJCIHIJJIIIIJCGGGIGHII
@2001183/1
gtttagtttcttttttgatgttacagagtttagcggctcttgtttcatac
+2001183/1
CBCFFFDFHHHHHJJJJIJJJJJJIJIIHIIJJJIJJJIJJJJIJJIJJH
@7100041/1
ctgcttttttagttttataggttccttaatcatacaataattagcttaat
+7100041/1
C@@FFFFFHHHHHGGIIJJJJHHIJJJJJJJJJJJIJJJHIIIGHJJJII
@8103765/1
cttctattagttcatctatattttttaaggaagtaagtgcaggggaacga
+8103765/1
@BBFFFFFFHHHHGHGIIJIIJJJJJIGIJGGIHIJIJJIIJJJJJGII@
@3010462/1
gcctcctgcggaccattagttgaagtcccagccctcagataatcccatat
+3010462/1
@CCFDFFDHD<HFGIIJEGFHGIGH?FHHIIJJJJJIFFHIGIHGGIIGE
@4538036/1
gcactgagttagaataccaacctgaatttcagcaattttcttaatggatg
+4538036/1
CCCFFFFFHHHHHJJJJJJJJJJJJJJJJJJJJJIJJJJJJJJJJJJJJJ
@3518620/1
ccaacagtaagacatggtagatgaggatactttaatctaatattatattg
+3518620/1
CCCFFFFDHHFFGIIIJFJIIJJJJIGGGJJJIEHHJJIHIJGIDGIIJJ
@4036118/1
cttcctctatttcttgattattaatagtttcagctggatagtggtaggat
+4036118/1
CCCFFFFFHHHHHJJJHIJIJIJIJIJJJIJJJJJIJGIIGEGIHIIJGH
@7608547/1
gcagtaacaagattttcacatggctgcccctttattatccctttcagtgg
+7608547/1
BCCFFFFFHHGHHJJJJIJIJJJJJJJJJJJJJJJJJJJJJJIJJHIFHI
@4036403/1
cttgacaattttttcttttcttctttctgtatcaactgcagcctctttta
+4036403/1
CCCFFFFFHHHHHJJJJJJJJJJJJJJJJIJJJJIJJJJJJJJJJJJJJJ
@5553829/1
cagagaggaaatagtattttttcttcatcgtcttgaacttcatttccaac
+5553829/1
@?@BDDDD<CBAHIA@FEDBFGDHHHGICHHIIIIGCHEHGEIGGIGBGE
@5554252/1
ctgtggtctctgctgttgttgttgttgctgaggctgctgtggtctctgct
+5554252/1
@@CDFFDEHHHHHJJIGIJJIHIIIJIJJJIJJIJIJEHGHGHGIJJIJJ
@4036462/1
ctcatttgaaaacgtggatctccaaggtctccttgaacaaatttacctaa
+4036462/1
CCCFFFFFGHHHHJGHIJJJJJJJJJJCHIIJIJJJJJJIJJJJJJJJJJ
@7101672/1
cataattcgggccttaactttagtgaactggtcatcaactgagaggccaa
+7101672/1
=?@:4ADDFBHHHIIIGEHIIBEAFHIIIIIIFIIIIGIIIGGHIIIEHI
@2497403/1
cttggcataaaatgaaactgggcacaaccattagaatcacctgctgcttt
+2497403/1
CCCFFFFFGHHHHJJJJJJJJJJJJJJJIJJJJJJJJJJJJJJJJJJIJJ
@5554364/1
gtttatcatagatccgacgacactttttagtaccgggcttactaagggag
+5554364/1
BB@FFFFFHHHGHJJIIIIJJJJJJJJJJJHIIIJJIJJJJJJJIJIGGH
@4540207/1
tctagattgaaaaaagaatgcgaatcagtggaaggggcttatagctactg
+4540207/1
CCCFFFFFGHHHHJGJIJJJJJIJJJJIIIJIIJJIJIJIIIJGGIIJJI
@2498343/1
ctctgtcgaacagcttccacagcttgtctgtaattgcgataaggtttttc
+2498343/1
@CCFFFFFGGHGHGIJJJIJIIJIIIGHIIHIJIIIIIEHIJJI?BFHII
@8104997/1
gtacacagtattcttgtagtgctccaatcgcattccctttcacactaggg
+8104997/1
@?@DFF?DFHHHGIIIIEGCGGGDGHIFEHGCBEHGGGCFHIGGHGDHHG
@1479166/1
cctcatacgactctaattgtaaaaatgttatccatttttgggttaataac
+1479166/1
CCCFFFF?FHHHHIJJIIJHJJJJJJIFIIJGIGIIJIHJIJGHIJJJJG
@5555386/1
gccttagtaagcataaatttatggaagccataccgtacgctcaaacatgc
+5555386/1
@CCFFFFEHHGHHJJJJJJJJJJJJJJJJJJJJJJJIJJJJJIJJJJJJI
@1479437/1
tctgtaattgcgataaggtttttcaggattgatagatacatcataatgat
+1479437/1
?@@BDFDDAF?DDHHEII3AFHIIEIICHBFA@CEG<@GGIGFBBFEGGJ
@5027323/1
gccatagcatagttcctgctttagggtttcttccgccaatttaaaaattg
+5027323/1
@@@FFAEDHGA?FGAHGEGIIIEFGHCGGFGIGABEBGIGGI@BFIIIIF
@3521241/1
gctgagctttataaaatgcagtggccgacacatcaatattaagcatcatc
+3521241/1
??@D;DBD>CF:?EBGI3CEECF>FB1<:C<BFEECFF>DAGF9BDFFFF
@972398/1
ttttttttttttcttctttctgtatcaactgcagcctcttttaccattgt
+972398/1
@@@DDDDDHHHHBFH?FIICGEFGHEDEHIGGCGIIICHHHHEHHDEEDC
@4542219/1
gttcttcttcttttttccacgtgaaatctttaggctgcagctcaaccatt
+4542219/1
CCBFFFFFHHHHHIIIHIJJJHIJIJIJEIEIIFIJHFFHIIIJJJJJIJ
@4542561/1
gctgctgtggtctctgctgttgctgttgttgctgagg
+4542561/1
@@CFDFDAHHGDFHIIJIIHIJGJIF>DFHI>GH@GE
@3522831/1
cgtgagaagctgcaacggctgctatagatggaacgttgatctggtctgga
+3522831/1
??=DDD?DDHFHDGBGEBHIICH<EHGFGG@CGEGHHG=GD9FD?FFGG8
@3522989/1
catggtttcaatgatttccctgttgaccttacggggacacttatcaggtt
+3522989/1
@@BFFDDFHGGHGJIIJIJJJJIJIIJJJJIJJIGIGHIJJJJJGIIIFE
@4039959/1
cccgatgctagctttcttaaatctggttctctaatcat
+4039959/1
?@?D;DDBF?D<A<ACBDDC>EHI:4AD9A<9?<FCFC
@3013759/1
ctgtagtatgtttacaaatgttgcagcattaagtcttctctgcactgtga
+3013759/1
CCCFFFDEHHHHHJJJJJJJJJJJJJJJJJJJJHIJJJJJJJJJJJJJJI
@5028965/1
caggtgaacatgggcaaatctggaggttgatgaggaggctgaggcggaat
+5028965/1
@@@FBDFFHHGHFBGHIBHIIJIFGICECHHGGIJJGFIJIGHB=GAGEE
@8107710/1
cttcaacatataaactgcagggaattctaagagggtacacaattcaggca
+8107710/1
BBCFFFFFHHHHHIJJJJIJJJJJJJJJJJJJJJJFHIJJJBDGIJJJJ?
@8107903/1
ctgcagtttccatatcatattatacctgaaggcttttgggtcgtgag
+8107903/1
@@@?DD;BBDDDD4:CCDCH9E>DABDBA?EF3<CF@GIGGHH?6?6
@3013974/1
gcatgatgacattcatctataactaatagattgacacgagacaacgtgat
+3013974/1
CCCFFFFFHHHHHJJJJJJJJJJJJJJJJJJJJJJIJJIIIIIJJJHIIJ
@8108280/1
aataagtctaaatagaccttcagggtcattatgggcttctattagttcat
+8108280/1
@@?DB?DAH<DDF@FE9EEGDFDHGHGDHGIIIG@GHHEG9DHH>?D>DF
@3014231/1
gttaactttataatcaatcggcatttctttcagaccaaaatttctttgta
+3014231/1
CCCFFFFFHBFFDHIE>GIGIIIIIIHGHIEHCGGGIIGGGHIGIIIIII
@2501405/1
gtgaggtacacagttgcagtcctgagctggtcttcagtcacccgattcta
+2501405/1
CCCFFFDEHHHHHIJJJJJJJJJJJJJJJJHIIJJJJJJJJJJJIJJJJH
@4544102/1
tttactaaaaggctacacaaacaatcacctgaatccttagaattcaaaaa
+4544102/1
CCCFFFFFHHHHHJJJJJJJJJJJJJJJJJJJJJIJJJJJJJJJJJJJJJ
@4544160/1
actaccaatactttaagagcatttattgcagcttctttctgtgcatcatt
+4544160/1
@@CFFDFFHDFFHJGIEHCGGBHIIIJGCGGDHEGGGCFEEFGGGBGHDG
@4544227/1
gtggtctgctgggttgctggtcactgggttgttgcctaacaggaggtgca
+4544227/1
1:?DBBDDFFF<?<A:A?ABGH?<AC;B9?C0?8?:??FIG9B276/..=
@4040249/1
gccaaattgcacctcacacctggcactaaactgtaaagggcttcactgca
+4040249/1
CCCFFFFFHHHHHIEIIGHGGIGGEGHIJGHGGBFIGHJIIJJJJJJGDH
@974512/1
gtacacagttgcagtcctgagctggtcttcagtcacccgattctatttct
+974512/1
CCCFFFFFHHHHHJJJJJJJJJJJJHJIJJJJJJJJJJJDHIJJIJJJJJ
@7106231/1
tcctgctttagggtttcttccgctaatttaaaaattgaatagtttttatg
+7106231/1
@@@DDDDD?HDH<<CF?FEEDGFIAFGIIEEHIGGIGIEHGG@GGDHGIB
@5558538/1
tccaaggtctccttgaacaaatttacctaaagcaacaacacaattgtcgg
+5558538/1
8:;DDDDA<D<DF9E@<AAC>EA:A?HB?E@EEEGFFDFFIIIEF>GBFE
@6607312/1
gaccttgttgttttagggtaatcaaattttatgacaaaattgcaattctt
+6607312/1
@@@DFFFFHFFHHIJJJIACGHFHIIIJJJIIJJIJIJJIJIIIIJJJIJ
@5559198/1
tttagacattactaccaatactttaagagcatttattgcagcttctttct
+5559198/1
CCCFFFFFHHHGFIJJJJIIJJIJJIJJIJJJJJJJJGIJGGGIIJJIII
@5559599/1
gtcacaactaacaatgggccacaactcatattgatcgtcaaatg
+5559599/1
@@;DA?:=D:<<A<2<FF;F@GGII>9:9111::D??GD??:90
@2005652/1
ctgaaggcttttgggtcgtgagaagctgcaacggctgctatagatggaac
+2005652/1
=@?DDBBDHFDFFGIDFGF@CFFHIIIFHGBGFHGGEBHGGGGGEAF@GC
@6087827/1
ggttgttgcatcctttgctcttgaggaagttggtgtagaggtgcaggctg
+6087827/1
@@?DFDDFHDHHFHIIJIJJJJJGIIIGGFHGHEHGGHIJI:DEHIJIIJ
@5560471/1
gcctcctgcggaccattagttgaagtcccagccctcagataatcccatat
+5560471/1
CCCFFFFFGHHFDHJJJIIJJIIGHEFGHIJGIIGIJGIEGGHIGIHHIG
@975002/1
ctccaactccgacaaacgccatcctctcattcttagttgtaacaactagg
+975002/1
?@?DDAA?A?DA?C:FGGG@?C;DDFCDHEHEFBBB?BG9?BGFGGGGEE
@6089084/1
gttttaattaaaaaattggtgggaggagaaatagtgattctgtagtgata
+6089084/1
C@CFFFDFFHHDHIIGIJJFGIJBGGFIGJGIJJ:DGIIIJJIIJIIGGJ
@6089269/1
ctcataactaaaacagggttcatgagttccactttcacaatcaattaatt
+6089269/1
CCCFFFFFHHHHHJJJJJHIJJJJJJIJJJIJJJJJJJJGJJJJJJJJJJ
@2007437/1
ttttaattttattattctcaatgatttcctccttccaaaaaaatacagca
+2007437/1
@CCDDDEDHDHHGGIIJJIFGHIIIIJHGIIGHIIJIHHGIIGGIIJIIG
@4547042/1
cgtgcagtatgttttccaacagtcataataaattcattagactgtcgatg
+4547042/1
CCBFFFFEFHDFHIIIBHIIIJHGGGJJIJJIGHGGIJJJJJJGIIDGJG
@6089803/1
gtggaatgtatgacgatgatttgatatctatacttctcattttttctgct
+6089803/1
CCCFFFDDDFHHHJJJJIIIJJJBHEJCGHHGIJJIIJIJJJIGIJJDEH
@437571/1
cactatctaaataaatagctgcagctaatgattcaaataagtctccaagg
+437571/1
CCCFFFFFHHHHHJJJJJIJJJJJJJJJJJJJJJJC@HGGIIIIJJJJJJ
@1483836/1
gcttgctgtggtggtacagcacccggtcctggtccagattcctgttgtgg
+1483836/1
@@CFFFDDHHHADHHHJJJJJJJJIJHIIIGIGGIIJFHJJJJJHIJFHI
@5032410/1
ccaatactgtagaactatcttgttttttaacataatataaatcagctgga
+5032410/1
CCCFFFFFHHHHHJJJJJJJJJJJJJJJJJJJJJJJJJJJJJJJJJJJJG
@5032669/1
ggcggtaccatggtataactatcttattgagataattatcttttgaaaca
+5032669/1
CCCFFFFFHHHHHHIJJJJJIJJJJJJJJIJIJJJJJJJJJJJJJJJJJJ
@2505686/1
gtgacagtcttcaagcactgagttagaataccaacctgaatttcagcaat
+2505686/1
BBBFFFFFHHHHHJJGJJJJJIHJJIJJJJJIIJJJJJIJJJJJJJJJEI
@4043948/1
gtctcatttgaaaacgtggatctccaaggtctccttgaacaaatttacct
+4043948/1
C@CFFFFFGHHHHJJIFHGHIGIJIIJIIEHHIJJJIIIIJIIJIIJJIG
@6090717/1
accatatctatgttgtacaaataacaatctactcctgcaactgggcggca
+6090717/1
CCCFFFFFHHHHHIJIJJJJJJJJJIJJJJJIJJJJJJJJJJJJJJJJJJ
@4044815/1
cattaacttgcgtagcatactttatcgtaacggtcatttctttttcttga
+4044815/1
@@@DDDDDFFF80<8CFFIIEIHDIFIAEGB?FDG<BGFFIFGIIEFFFD
@4044983/1
cttggctttgccgcgtgttgctgtacttgaggctgagatgaaggtggtct
+4044983/1
@@CFFFFFHGHHHJJGHIGIIIFIIJIJJHGIJIIGHEHIJJJI=FGHII
@440713/1
gtgtagaggtgcaggctggccatgttgaatagcttgctgtggtggtacag
+440713/1
@@@DDEFAB=CDFGEGGGBHGIIIGGGEFHEHIIIIIJ@FEIBFGDDHGI
@2009049/1
agaatctgcaacaactttgtcaacgacgcattgctggcctatgactccca
+2009049/1
@@@ADDD?8DFH?DDGHIIGECFHGIEEHI7F>FEG>GHBDDFHA>@FGI
@5034610/1
cacctggtaaagaggtgacaaagatagtaagttatttcttctaaattctg
+5034610/1
CCCFFFFFHHHFHJJHIIJJJJJJIIJHIIJHIJJJJJJJJJJJJIJJJJ
@1486885/1
ccgtgatctaatatttgagcagaaggtgctggtgcatgtaatactttgta
+1486885/1
???:BBD:DD<ACEEEBAFFFIIIID2AAFEFE;E?ED?CDDIEIIIIEI
@3020055/1
ctgcaattcttggttcaagatcattttaaactgtccttctgacacaccat
+3020055/1
CC@DFFFFFHHDAAGHGDHGJIJEHCIGIIJGIICHGJJJJJJJIIJFFH
@4551321/1
cgtggaagtaagaggtctttcatttaatgttttttgaaaagcctcacttg
+4551321/1
@@@FFFFFHFHHFEH2AAHIIIIIIIDHGCFHGHIIHIIIIEGGGFEGGG
@6092333/1
ctctgttgctgctgaggctgttgttgccactgctgctgctgaggctgttg
+6092333/1
CCCFFFFFHHHHHJGIJJJJEHGGIIIJJJGIIIJIHIIIJIJJGJIFGG
@6092436/1
cctagttcttctaatattgatgttttattttcagtataccttataccgct
+6092436/1
CCCFFFFFHHHHHJJJJJJJJJHJJJJJJJJJJJIJJJJJJJJJJJJJJJ
@3528245/1
cttcagtaaataacaaagaatggaaggccaaaatttgttcacactgttcc
+3528245/1
@CCFFFEFHHHGHJJJJJJJJJIIJJJJIIJJJJJJJHHIJIIJJJGHIJ
@4552379/1
ctcattctttcaaaaaaaactattcgtaggagtaaaacgtaagtggaagc
+4552379/1
CCCFFFFFHHHHHIGIJJJJJIJJJJBGGFEHDGGHIJBFFHIGIIIHGD
@2010064/1
gtgtagaggtgcaggctggccatgttgaatagcttgctgtggtggtacag
+2010064/1
@@@DDF?DH=CFF?EGHGIGGCHGDHEEGH>FBHGIDGHGHIBDD??DGH
@7111576/1
ctctgctgttgttgctgctgctgttgttgctgctgttgttgttgttgttg
+7111576/1
@@@DDBDDAC?DFFGEG@GG?FD?CF9?@9B?E@BEGGHIF;?GHGGG2B
@2010218/1
gtctctttctttttttgttagactgatttgatagagcacggaaggtggaa
+2010218/1
@?@DFFFFHHHHHJJJJIJJJJJJJIIJJJGIJJIJGIIJJGIIJCGGIJ
@6093727/1
ccatggttgtcgaggaggtccctgttgttccattgcttgaggtctggt
+6093727/1
?@@DDD??CFFFFGG@A@2CAEFG?CGCCB@?FHIGC@>BDF0??DH8
@4049077/1
ctctgcactgtgacagtcttcaagcactgagttagaataccaacctgaat
+4049077/1
CCCFFFFFHHDHHJJJGHJJJJJJJIJJJJJHIIJJJJJJJJJJJJJJJJ
@6094207/1
ctcatgttataacattatgcagttcattacctaagatatttgttatgatc
+6094207/1
@CCFFFFFHHHHGJJJJJJJJJHHIJJIGIJJJIIIJJIIJJIHHJJIIJ
@5036419/1
gttgctggtcaccgggttgttgcctaacaggaggtgcactggttacagga
+5036419/1
CCCFFFDFHHHHHJGGGGHHIJJJJIJJJJIJJIBFHHIIJJJJJJIJJE
@5567577/1
atatattcatgccacattccattccatgatttattaaacccgatgctagc
+5567577/1
@@@FFDFFGFHAFHIJDGIIGICFJI@HGGIGIBEFHIBEEHE@GHGBHI
@7620369/1
cgctaatttaaaaattgaatagtttttatgaaatgagtcagaattttcgt
+7620369/1
CCCFFFFFHHHHHJJJJJJJJJHIJJJIJJJJJJJJJHIHJJJJJJJJJJ
@7620453/1
ccttgactatgtttgatgacatatcaataacattctcctcaaccttttgt
+7620453/1
@@@FFFFBDFHDDFG>?EGHHE@HHGHIFIIDHIGI@GDHEHIGIHEGH8
@8116409/1
ggtcatttctttttcttgatctctttcattatcgtaaattgtcacggtct
+8116409/1
@@@DDFFFDHHHHGIJJJJJJJJIIIIJJJJGHIAFHEGEDFFGIIIIIG
@7621343/1
ccacgatttcggcagcttttacctcattttcactcagaagaaataatatc
+7621343/1
CCCFFFFFHHHHHJJJJJJJJIJJJGIJIJJJJJJJJJJJJJJJJJJJJJ
@5037481/1
ggcacattgcagttgctatcatacattcttaatatctgtgtattaagcct
+5037481/1
CCCFFFFFHHHHGJJJJJJJJJJJJJJJJJJJJJJJJJIIIJJJJJJJJJ
@8116985/1
gtgaaatctttaggctgcagctcaaccattttatcggccaacatattact
+8116985/1
CCCFFFFFHHHHHJJJJJJJJJJJJJJJJJJJIJIJJJJJJJJJIJJJJJ
@1489648/1
ctcagagctaccttggcagctgctaattttgcttggtgtttgttttctcc
+1489648/1
@@@FFFEDHHHDHJIJJJIGIIJIIIIGIJIJJIJBHGFHDHIIJJIIIJ
@1489798/1
ggcagtaacaagattttcacatggctgtccctttattatccctttcagtg
+1489798/1
CCCFFDDFHHHHHIJJJJIJJJIJJJJIIJJJJJJJJIGJJJJIJHJJHI
@7113936/1
ctctgtatcaacaactgtaccagccggcacattcatatttctcccatctg
+7113936/1
CCCFFDEFHHDHHJIIJJIJIJIGHIJGJIJIIJICGIGIFIGIJ>GGID
@6095867/1
gttgtttattagggtagcatttggaggactgtcagatggttttggagaat
+6095867/1
CCCFFFFFHHHHHJHJJJJJJJJJJJJJJJJJJJJIJJIHHIJIJJJJJI
@4050831/1
ctaaattctgctctgataaaattagaatcatcccatagcaaatggtattt
+4050831/1
@@;DDFFFHHDFFIIBGHIDFHECHIEHGIIGAGEDCFGIEHHFECGIII
@445177/1
gccctatccttagtcttcagttcagcttttggattagaatatacagcata
+445177/1
CCCFFFFFHHHHHHIIJJJJJJJIJJJJJJJJJJJJJJIJJJJJIJJJJJ
@6096445/1
gtctccttgaacaaatttacctaaagcaacaacacaattgtcggcagctg
+6096445/1
@@CFFFDFHDHHDIIJJJJIIHGIGEFH@EGIEGG@GHEHEHHIIAGHIG
@6617422/1
ctgagagtaattcgtcgcgcattctgttgtatatttatgctcacttcacc
+6617422/1
CCCFFFFDHHHHHJIJJIJJJJJJJJJJJIJJJJJJJJJIJJJJJJJJJI
@3021799/1
ccataataagtctaaatagaccttcagggtcttcatgggcttctattagt
+3021799/1
C@CFDFFEHHHFFIGIGEGDB:CED@CHD2ACFB?EB@?::C?BBFG<D:
@2509935/1
cccttacagctatagatcttaattatatattaaaaatagcacatgataat
+2509935/1
CCCFFFFFHHHHHJJJJJJJJJJJJJJJJJJJJJJJJJJJJJIJJJJJJJ
@7622455/1
gtaaatttatcgcaaggtaatgtaaaacaatatctattcaacaaaggaat
+7622455/1
CCCFFDFFHHHHHJJJJEHIIJJJJJIJIJJIJIJFIJJJJJJJJJJIII
@5569327/1
ctgtggtctctgctgttgctgttgttgctgaggctgctgtggtctctgct
+5569327/1
@@@DDDDDHHDFHHGCFGEHIB9FF=FHII@EDC?DGDD?DG9BBBB<DB
@5569653/1
ctcttgttttgcttctttttttgacctacccttgccgatagcaataaggc
+5569653/1
CCCFFFDFHHHHHJJJJJJJIJJJJJJJJJJJJJJJJJJJJJJJJJJGII
@4555574/1
cttgaaagttgcaagggaaaaaatatacttcaaacataacagaaaaaaat
+4555574/1
CCCFFFFFHHHHHJJJJJJJJJJJJJJJJJJJJJJJJJJJJJJJJJJJJJ
@2511952/1
gctgctgttgttgttgctgctgttgttgttgttgttgaggttgattagaa
+2511952/1
CCCFFFFFHHHHGJJJJJJIJJJJJIIJIJJJJJJJIJJJFHGJJJJJJI
@3533913/1
gaccctctccagatggtagaatggtaaatcagattgatcatgttttaatc
+3533913/1
CCCFFFFFHHHHHJJJGIJJJJJJHJJJJJJJJJJJJJJJJJIIJJJJJJ
@7115692/1
tgttgctgttgttgctgaggctgctgtggtctctgctgttgctgttgttg
+7115692/1
@C@DFFDF?DFDFHGGHGGHIJGH<GCEGBGGHHGG?CCFHHIJ?DB?FG
@2512908/1
taccaatactttaagagcatttattgcagcttctttctgtgcatcatttt
+2512908/1
CCCFFFFFHHHHHJJJJJJIJJJJJJJJJJJJJJJJIJJJJJJJIIIJJJ
@4053618/1
gttatattagtcactttatatgttcttttaacactctttgatggaatttc
+4053618/1
@@@DFFFFHHFHGJJIJIGIIJGIJJJJJJIJJIJJIJJJJJIIJGIJJI
@2513042/1
ggaatgtgatctccaagttgtgaatcaatttcaggatacgatctggttta
+2513042/1
@CCFFFFFHHHHGJIJJJJJIIIJJJJIIJJJJJJJJJJJJJJJJJFHJH
@5041734/1
ctgagttttccttcatgtatattttcatgagtacaatagaggtaagtagt
+5041734/1
@@@ADBDDFHGHHIIII<IIHEFIGD@@HHGDHIIGIIIIIIGGEIDFFC
@5570706/1
gtcccctcttttgggtggaatgtatgacgatgatttgatatctatatttc
+5570706/1
C@CFFFFFFFHHG<HEGBAAHH@FHIIIF@GGFHGEH9DDFHHEHDHGII
@8119742/1
catcattcgctcctcgactgccccgatgttggagcctatgctatccgtag
+8119742/1
@<?DDDDDHFFFD@F@AFGFGHCDA<CD?F9=399?F<8BB4B=3=C;@=
@8120060/1
ccggaagcaccaccacaacaagctgtaatgcttggaaggaagacttcagg
+8120060/1
CCCFFFFFHHHHHJJJJJJJJJJJJIJJJJJJJJJJJJJJJJJJJJJJJJ
@6618416/1
tcagtaaataacaaagaatggaaggccaaaatttgttcacactgttcctg
+6618416/1
@@@DDFFDFFHDFEGBCFHE<FEFCGHEHIGGICH???FHH@HCHDCCH@
@983542/1
cgccgatcttgtacaacattttacatgcagttagtgcaactgctcccttg
+983542/1
CCCFFFFFHHHHHJJIJJJJJJJJJJJJIJHIIJHIJJJJJJJJJJJJJI
@6618522/1
caccaaccgttaacggagtttgctgtcgaatactctgagcttgctgagcg
+6618522/1
CCCFFFFFHGHHGIGIGHCGGHIIJIIJGIIIJJJEHGGIIIJJJJIGJI
@4054123/1
gccacatcaatgttaaggaatggtttccaaccaataattgcagactggaa
+4054123/1
@@CDDDFFGHDDHJIJIGIIJIJCEHIGIGIIIIGJEIIIJJIEGGHJEE
@4054467/1
gcatagggtgtcccacaatatcttgtttaagtggggaattaataggaagt
+4054467/1
CCCFFFFFFHHHHJJJJJJJJJJJJJJJJJJGIJJJIJJJJJJJJJJJJF
@4054976/1
gccactgattgatgtcccaatggtccacacctttgtcaccactatattca
+4054976/1
CCCFFFDFGHFBFBHGGIHGIJGHFHIJJIEIIIIIHIJEGHIJIJIJII
@4055103/1
ctttactaaaaggctacacaaacaatcacctgaatccttagaattcaaaa
+4055103/1
@@@DDBDDHBBA7BGIIICFEE3CF?;AG@BFBGD>BGCDG>F<:9DFD?
@7116645/1
cttgccctaaataataaggacggctaaaagtacagactctagtcgcttta
+7116645/1
CCCFFFFFHHGHHIGHGIJJIJIJJIIGJJHIIIJHIIJJIGFGGGIIJI
@1494279/1
ccactatctaaataaatagctgcagctaatgattcaaataagtctccaag
+1494279/1
@@@FFDFDHBHFFIIIIIGHIBEHGEHGHIHGIIIEHGEFHDHGIGHIGG
@8121697/1
tcttgtttcttttctttaacatttctcacagaacggttgccatatagcct
+8121697/1
?<@DDADD>FFHBCFGHIIE?IHI@HF@C@?G@E<FHHIIE?FHHFGGGC
@2513849/1
ccagtcacccttatctttatcatcttcttcattggctgaatccttatttg
+2513849/1
CCCFFFFFHGHHHJJIJJJJIJJJJJJJJJJJJJJIJJGGJIIJJJJJJE
@7116928/1
ctggtgtagaattacagaataactcatgaatgctttctaatgtttcttca
+7116928/1
@@@DDDDDBD?FAG<AEEAFC@AHEAH<9<FFHIIIIIIIIIHIIIDHGD
@3535809/1
ggccatcattcatttctcctggatcattataccacaattctggatgtaac
+3535809/1
C@CFFFFFHHHDFIJJJJJJJIGJIJJJIJGIIJJJJJJIJIIIIJHHJJ
@2514645/1
gttcataaggtctcatttgaaaacgtggatctccaaggtctccttgaaca
+2514645/1
@@@DBDBDHADFFIEEEGIGEE<;F<BGIADFGCE9EDHDFDED?GDDBF
@5572064/1
cacctttgtcaccactatattcaccaaccgttaacggagtttgctgtcga
+5572064/1
@CCFFFFFHHHHHJIJJJJJJIJJJJHIJJEHGJJJJJJIJJJJJJHHJI
@984600/1
gacctctttgtgcccatggagtttgacctctaggaccagtttgcaaaggg
+984600/1
CCCFFFFFHHHHHJJIJJJHIIJJJJJJJJJJJJIJJJJJIJJJJJJJJJ
@8123211/1
attccctttcacactagggacatgaggtgaaattattggtatttcttttt
+8123211/1
CCCFFFFFHHHHHJJJJJJIJJJJJJJFHEHIIJJIJJJDHHIJJJJJJJ
@3025970/1
tgttttcaaaggctctaactaaaaattcttttttaagtaacaaagcttca
+3025970/1
BBBFFFFFHHHHHJJJJJJJJJJIJJJJJJJJJJJJJIIJJJIJIJIIJI
@985153/1
cgtggaagtaagaggtctttcatttaatgttttttgaaaagcctcacttg
+985153/1
CC@FFFFFHHHHFHGAGHIJJJIJJJJJJHIIIJJJGIGIJJJJJIJJJI
@7118017/1
tatgaattcatggtgatcatattcaatcacagtcggtgttttaattaaaa
+7118017/1
CCCFFFFFHHHHHFHIJJJJJJJJJJJJJJJJIJJJFGGHIJJGHJJJJJ
@5043201/1
caggttcaactttacagccagtaaaaagtggtgaagtcaatcctaacact
+5043201/1
@@@FFDFFHHGHHIIJJIJJJGIJIJJJCHHGGGGHHHGIIJJJJIIJJJ
@5043386/1
ctcgatacaaaataattctatgaggcttgtagccaccggtacttttgtaa
+5043386/1
CCCFFFFFHHHHHJJJJJJJJJJJJJJJJJJJJJJJJJJJJJJJJJJIJJ
@7118641/1
ctcttgttttgcttctttttttgacctacccttgccgatagcaataaggc
+7118641/1
CCCFFFDFHHHHHJJJJJJJJJJJJJJJJJJJJJJJJJJGIJJJJJIHII
@5044514/1
ggtaaagttttgcctataagaacaatgagtgagagcttgcaagaggtaac
+5044514/1
@BBDFFFDHHHHHJJJJJJJJIJIJJJJJHHJJIIJJJJJIJJIJIHHII
@5044730/1
gtagaattacagaataactcatgaatgctttctaatgtttcttcatttaa
+5044730/1
@@@DFFFFFFFFBHIIJIJJIGHGDHGIJIJIGHIEHHEIIIIJIIIJJI
@5044778/1
gtggtctctgctgttgttgttgttgctgaggctgctgtggt
+5044778/1
@@<DD?DD?4:DB<CE2<33CAGGII<FFB1?GG?GI<99B
@3538150/1
ctatttctttgtgtcgaaatacaaggcaggaaatggtgaactgcctttca
+3538150/1
CCBFFFFFHHHHHJJJJJIJIIIEIIJIIJJJIIJGHGHIJJJIJJJIHI
@7629412/1
atcagaatcaaaatggttgtcatcccataaaacatgataatgacttggcc
+7629412/1
@@<DDEDDGHHFHHGH@EGIIGGBEHIIIIIEHIIGIIICGCHIIIGHEE
@4558653/1
cttaagaaatatgaatcagtgttttcatttgactcttatgaaaatataac
+4558653/1
CCCFFFFFHGHHHJJJJJJIIIJHIJJJJJIIJJJJJJJJJJGIJJJJIJ
@2017836/1
gctgtatcatcaacttctaaaggtttccaataaacaccttttggaagctt
+2017836/1
CCCFFFFFHHHHHJJJIIJJJJJHIJIJJJJJJJJJJJJJJJJIIJJJJJ
@985574/1
tctgtaattgcgataaggtttttcaggattgatagatacatcataatgat
+985574/1
;??D:BB?DBDDDIEIBE<<CFEFI>EFDEIBEDFAFFIDDEDEEIIICE
@1497886/1
ctgctaatgcactaccttcagcgggagaccttggctttgccgcttgttgc
+1497886/1
8@@DDDD2=CFFFIIIIIIIIIIIEGEFFFCFIIIIIIIIEBFII?FFII
@8124512/1
tgttgttgttgaccccatggttgtcgaggaggtccctgttgttccattgc
+8124512/1
@C@FFFFFHHHHHJJJJJJJGIJJJJHJJHJJEHIIJJJJJJJJJIJIII
@4559295/1
cccgattctatttcttggtcatcagtttgagatactgtaatgcattgtag
+4559295/1
CCCFFFFFHHHHHJJJJJJJJJJJJJJJJJJJJJJJJJJJJJJJJJJJJJ
@4056298/1
ctgctgttgctgttgttgctgaggctgctgtggtctctgctgttgttgtt
+4056298/1
CCCFFFFFHHHHHJJJJJJJJIJJJJJJIJGIIGHIJJJJJJIJJIJIIJ
@3027283/1
gcactggttacaggagatactggttgttgttgagg
+3027283/1
@CCDDFFDHGHGHIEHEEFGIJIHIIHIIHIJEIB
@2515853/1
gtcactattaaagttgatttgtcttatagacttgacaattttttcttttc
+2515853/1
CCCFFFFFHHHHHHIJJJJJJJIJJJJJJGHJJIJJJJJJJJJJJJJJJG
@7629720/1
ctcgaggtggctgcagtttccatatcatattatacctgaaggcttttggg
+7629720/1
=@@D1=@DFF<FFIFB<:EEHEHBHFFFG?EFFGAG?CGG<DBGFFCFDB
@5046358/1
ttcaaacataacagaaaaaaaattgaaaataaggattccagtactactga
+5046358/1
@@@D?DDAHDFHDCFGIIIEGGHGGCGDFFBFHEEHJ<DBB/9?=BFGHA
@5046940/1
tggatatattcatgccacattccattccatgatttattaaacccgatgct
+5046940/1
CCCFFFDFHFFFHI>FHGHIJJIJJJIIHGIGIIJIJIJGIGIJIGIIGF
@1499025/1
gttcgtagtgaagaactgaaagcagatcta
+1499025/1
@CCFF?DDFHFHHJJIJJIJIJGIIHHGIC
@6623754/1
ggaaggaagacttcaggtaacgaaacataggctctacctgatctggacca
+6623754/1
CC@FFFFFGHGDHIIJIEDHIJJJIJJIJGIGIJJIJJJJIGHIJIGIHH
@6104195/1
gcagtaatcacctacatggagatctgtcaattgttttataagttctgcat
+6104195/1
CCCFFFFFHHHHHJJJIJJGHGIJJJIJJJJJJGIJJJJJJJIJJJJJIJ
@7631781/1
cctcgactgccccgatgttggagcctatgctatccgtagtcgaggctggg
+7631781/1
CCCFFFFFHHHHHJHIJHIJJJJJJJJJJJJJJJJJIJJJJJJJJJHIJH
@6625313/1
atgaaactgaacgtgtacacctggtaaagaggtgacaaagatagtaagtt
+6625313/1
@@@FFFDFHHHFFFDFHGIGIEFFHGDBHEHH1??DDADEAHHIFDGGBB
@7121480/1
gtagtgaagaactgaaagcagatctaaatttctcaaatttctttctatat
+7121480/1
@@@FDEFFGGGHHJJJJJIIIIIJJHC44C@HGHII?FHGIIIJJJJFIJ
@455074/1
ggtaggtgcagggtatgaaactgaacgtgtacacctggtaaagaggtgac
+455074/1
@CBFFFDDHHHHHCFHJJJJJJJJJJJHIHIJJJJJJJFGIJJJJJDGGI
@7632793/1
gctttatgtttttgtattcttcaatggttgctgctaaatcttcaagtaca
+7632793/1
@@@DDDDDFHDDHECFGI@HHI@BEHIFGBEEGIGHIIIIIIIGGIIIGI
@5048594/1
cgttaacttttggtggctttattatattactcctaattgaagagcctttt
+5048594/1
BCBFFFFFHGHHHIIIJJIJIJJJJJJIJJJIJIJJGJIEFHIJGIIIIJ
@2021945/1
gtcatttctttttcttgatctctttcattatcgtaaattgtcacggtctc
+2021945/1
CCCFFFFFHGHHGIJJIJJJJIJJIIIJJIJJJIIJIIJIHIIIIJJJIJ
@3541868/1
ctctgagcttgctgagcgactaatgccactgtgtccacaagaaaaaaggt
+3541868/1
@@@FFFFFHGHHHJJIIJIIIIJIIIIGIGDEHHHIGIIJEGGHCHIJI@
@2022239/1
atactccttgtcttacaggtaccggtctttctcgataatcaagtgttggt
+2022239/1
C@CFFFFFFHHHHJIIIIIJJGHIIFGBHIGHIGGIJIJJIGIFGIIJJG
@8128854/1
cttaacttgcattaaatcacatcacattaccacatttctcaaattcagtc
+8128854/1
CCCFFFFFHHHHHJJJJJJJJJJJJJJJJJJJIIJJJJJJJJIJJJJJGH
@8129088/1
ttcacactcatcaagaacttggtaaactcttagatcttcattttgttgcc
+8129088/1
@@@FFDFFBHFFHIJEDHIIIIFEEGIIIGIIJGIJJJIGBFIEHFHHJJ
@3031900/1
cttggctttgccgcttgttgctgtacttgaggctgagatgaaggtggtct
+3031900/1
@@CFFFFFGHGHHIGIGHJIJJJIIIJJJGIJIJGFGGHIIJJIIIIJIJ
@6105848/1
cctctgtcgaacagcttccacagcttgtctgtaatt
+6105848/1
=@@AADADD?FFFA3CG<<::AA3A92@?EE?FG9?
@6106066/1
ggcggagctcttcagcatttagcagcatcgtgatacgatgtaatattgaa
+6106066/1
@CCFFFFFHGHHHJJJJJJJIJJGHIJJJJHIIJJJJIJJGIJJIJJJII
@990006/1
tccagctaaggctgtatcatcaacttctaaaggtttccaataaacacctt
+990006/1
CCCFFFFFHHHHHJJJJJJJJJJJJJJJJJJJJIJJJJJJJJJJJJJJJJ
@4564027/1
gctgacttgggaggtttggtgcccgcccgccatattgtagctttggtggt
+4564027/1
C@@BFFFFHHHHFIGIHJDFEHGIIEEHIIJJGAGIIDDGGIJJIJCHI;
@1501989/1
ttttgggtagttgggtaatattttgataacgtggatgtagataggctggc
+1501989/1
CCCFFFF<CFHHHJJFHIIJIJJJJJJIJGJEGGIGIGIIJIIJGHJJJG
@6627299/1
ctcttctggaaagcagctcttgcagcattgacactggcgttttggtgggc
+6627299/1
@@@DDDDDF?FDH;EGHGBFHHIHGIHGGIIIDIIGGIG@GGGIIHGHGC
@3032865/1
cactgactaaaatattgttcaagttcacgaggagtattcttggaaacaat
+3032865/1
CCCFFFFFHFDHHJJJJ@DHIJJHGHIJIGIIJF?DGGIGIJJIJJJJHI
@4565122/1
ctttcattatcgtaaattgtcacggtctcaacaagttccgttttttggag
+4565122/1
@C@BDFFFGHHFDHGIIIJGGHJJGHGIJIGHI?GGGGGGGDHIJIF<FH
@7124067/1
attggaacttaatttcatttacctttggcacattgcagttgctatcatac
+7124067/1
CCCFFEFFGHGHHJJJJJJJJJIJJJJJJJJJJJJJJJJJJJJJJJJJJJ
@7635973/1
ctctgtcgaacagcttccacagcttgtctgtaattgcgataaggtttttc
+7635973/1
CCCFFEFFFHBHGIIJJGIIIIIGGHCFHIJGIGGEGGFHGHGG9BBFHB
@2025363/1
gtaatattttgataacgtggatgtagataggctggcctgcttgtggaaaa
+2025363/1
@@@FFFDDBFDBHGEAFEGGEHGFIIGIGHEGHHIJGHE;DHIJG;9DGG
@5052526/1
gttgcggttaaaccaagaacatgtggcctatcctctggaggaattccttt
+5052526/1
@@BFFFFDHFFHHJJJJJJJIIIFGIJJJJJJJJJJIJIJJIJIHIJJJJ
@2026337/1
tgggtcactattaaagttgatttgtcttatcgacttgacaattttttctt
+2026337/1
@@@FDDEDHHFDHBHHH<EBIIBDHHHHEHEE;EFH>CG@<CGHFHG>FG
@2523993/1
ctcacttctttctgtggtgctagattatcccttctgaagacaggactagg
+2523993/1
CC@DFFFDHHHHFIFH@EGGHGGCEFHIJIIJFJJIBHBHIEIDEHGIIH
@5054183/1
agacatagtcagagcttgtaggagaatggaaggactaggacctggatggc
+5054183/1
CCCFFFFFHHHHHJJJJJJJJJJJJJJJJJJJJJJJJJJJJJJJJJJJIF
@5054294/1
tctggatttcccgcatagctcaactgtggcgg
+5054294/1
?@@DDDDDDFH>DDGIDF>E<F>BC9FEGCB0
@993148/1
ctcagagctaccttggcagctgctaattttgcttggtgtttgttttctcc
+993148/1
@@@DFDDFHHFDDHIJJJJJJGIGFHHIIGIHGGHJGDCDFHHIJIIBFI
@7125808/1
gacaattgtaccaagctctggcattttcctgtgactgatttttcttcaac
+7125808/1
CCCFFFFFHHHHHJJJJJJJJJJJJJJJJJJJIIJJJJJJJJIJJJJJJJ
@8134574/1
ctctgatttatctcatcttcatcatc
+8134574/1
1?1=BD8DFF?AFDEGD:CCHD@@B?
@5055469/1
gggctgttgttgccactgctgctgctgcggctgttgttgcctctgctgct
+5055469/1
CCCFFDDEHCDFDEFHIGIAHIGGGIIIJJIJJ?DFGHGIJHHHJJJIIB
@2526824/1
cctcctcatagttccacaatgagtaatttcaatttttaatccttttattt
+2526824/1
CCCFFFFFHHHHHJJJJJJJJJJFHGIJIJJJJJJJJJJJJJJJJJHJJJ
@2029095/1
cctccatactccttgtcttacaggtaccggtctttctcgataatcaagtg
+2029095/1
@@CFFFFFHFGFFIIHGHIJJJJJHHIJGJGHIJJJJJJJIJJJJIJJIG
@6109989/1
gtaggaaataagaaagcaagagaaggaagtgagg
+6109989/1
@@@BD;:2=D<A:E@GFGCCG@BFBDDBBG@<CE
@7128162/1
aggaaatttgataagtttggttccatcaggaaacgatggtctgtgttgtt
+7128162/1
CCCFFFFFHHHHHJJJJJJJIJJJJJJJJJJJJJJJJJJGHJJIIGHJIJ
@8137162/1
ccgctgtcatgctctttctcaacaagatggtacctagctctaaatgccac
+8137162/1
CCCFFFFFHHHGHGIJJJJJJJJJJJIJJJHIIJJIIIJJJJJJJG<GHI
@3036696/1
tgcttgtgctcctgaccaacttgaagacaaggtaaatgaggataccttaa
+3036696/1
CCCFFFDDHHGHHIGJJIJJFJHGHIJIGHIIFGGEHIIIJBHIIIIGJG
@5057427/1
gtccacaaaaaataaaataagctcaactatagtttaaaaaaacaaaacaa
+5057427/1
BCCFFFFFHHHHGJJIIJJJJJJJJJJJJIJJIJJJJJJJJJJJJJJJJJ
@5058060/1
cttgcctttgttgctgctgtggtggttcttgcctttgcagctgttgtggt
+5058060/1
CCCFFFFFHHHHHJJJJJJIIJCGIHIJJJJJJJJJIJJJJJJIJJIJJB
@5059098/1
aggtggtatatataagattacaattcttaacattttttctttaaacaaag
+5059098/1
BBCADDDDHHGHHIJJIJJJJIIGJJJJJJIIJIJJJJJJJJJJJJJJIJ
@3037419/1
gtctttgtgtcttgcacgacctttggattgaatataagaccttgttgttt
+3037419/1
BBBFFFFDHHHHHJIJJJIIJIGIJIJIJJJJIJJJIIJJJHIJGHIFHJ
@8137309/1
cccatgttaaattttttcagaatcatgtgattttttttcctttcaagaat
+8137309/1
CCCFFFFFHHHHHJJJJJJJJJJJIJJHIIIIIJJJJJJIJJJJIJJJJI
@8137705/1
gtctcatccacattttatgtgctgctaacctcttggcaatttttttcgat
+8137705/1
@@?DD?>BBBF???GA?GHCC<F?BF<::FHIICHE@:?????GIII:7/
@4068631/1
ggtagttgagtttggtgggtaggggttgtttccctagactgtggttg
+4068631/1
@C@DFDBB?FFFHHIAFAG@FFGHIFHIGHJIJGIHIJGBGBGHBFH
@4070085/1
cttcgcttatctctcttgacagccctatacctatttacatgcc
+4070085/1
???>D6:DDDDD?EE<CEEED<A@CEDC9CEAADDDD>D?DB9
@4070216/1
ctccaaccctcttcacttcagcataaactggagtttttcccggaagcacc
+4070216/1
@@@DDEFFHFFHHIIHEGIIIGIIIGGIIIGEG:CFDEHIIIIIIIGIGI
@4070682/1
gtcagttttaatgcttccaacacgttgaactaaacttggatcagtagtgg
+4070682/1
@C@FFADDFBADFEBCE@EC@EGDHE@FAHIG3:?FHIB<FB>F0:?00?
@2529905/1
cctggctgagagtaattcgtcgcgcattctgttgtatatttatgctcact
+2529905/1
C@CFDFDDBFDHACGHIIGCFHGBHGIIIGGHHJJGIGHIHFIHIIIJJJ
@2530308/1
ctcttctcttggtgttcaacaaatctcttaatgatatcagtcagcttaca
+2530308/1
CCCFFFFFHHHHCEFHHIJJIJGJIJJJJJIJJIJJIJIJIJJJJJJJJJ
@2530732/1
cactgcaaaagtttgatcaaataaacactatac
+2530732/1
?@@ABDADBB?FF<C:<EAB3<FFHHBGH>?H?
@6634340/1
cccgatgctagctttcttaaatctggttctctaatcatctgattagtagt
+6634340/1
@??DDAADHFBFHGGIIIIGGDHCCHHHHIGGIGFHIIIGIFHGII?GGB
@6116484/1
ccgtgatctaatatttgagcagaaggtgctggtgcatgtaatactttgta
+6116484/1
CCCFFFFFHHHHHJJJJJJJJJJJJJGHJJJJHIJJJJJJJJJJJJJJJI
@4576215/1
ctgtgatcttgtctaagattgctttcgctgcggcatgctttgcttctttc
+4576215/1
@@@DDFFEHHHHFGIGJIIIJIJJJIJJJIJJIIJJIIJJJIJJIIGIIG
@6117267/1
catttagtacactgctttttccttctccagctagttgatctttcatattt
+6117267/1
CCCFFFFEHHHHHJJJJJJJJJJJJJJJJJJJIJGIIHIJJJJIIIIJJJ
@5589573/1
gttgctgctaaatcttcaagtacatagtacataactttagctgtcgtctt
+5589573/1
CCCFFFFFGHGDDEHGIGIEIFHIGIFEFGIIJD<HI9FFDCACDH=GII
@5589685/1
tggacttcacaaagctctccaacaagaatttgtttttgttctaaattttc
+5589685/1
1;?BDBD?F>BHHE<B<EG@FGCHFH@HFHHDCEHH;DHGBGHICHFGF>
@7642585/1
cctttttgaaattttttaataattggaacaattctatcacctttgaagtt
+7642585/1
@@CFFFFFHHHFHIGIJJCHGHIIEGIIJJIJJJFIJJFIIJJJFIGIGH
@5589999/1
ctgagatgaaggtggtctgctgggttgctggtcaccgggttgttgcctaa
+5589999/1
CCCFFFFFHHHHFHIIIJJJJJJJHIJJJJJIJJJJJJJGIIJJJJJJJJ
@3040120/1
ctagataataatgcctcagagctaccttggcagctgctaattttgcttgg
+3040120/1
CCCFFFFFDHHHHIJJJJHEHIIIGGHB>GFGHHIIIGHGIJJFIJJJJJ
@464002/1
gggtttcttccgctaatttaaaaattgaatagtttttatgaaatgagtca
+464002/1
BCCDFFFFHHHHHJJJJJJJJJJJJJJIJJJJGIJJJJJJJJJJJJGHII
@4578549/1
gttgttccattgcttgaggtctggtaattggagcggctt
+4578549/1
@=@DDDDDFFGHFIIIEGEHBHGIHEIIGIIAHIIIGIG
@464825/1
aacagcaacagcagagaccacagcagcctcaacaacagcagtggcaacaa
+464825/1
CCCFFFFFHHHHHJJJJJJJJJJJJJJJJJJJJJJJJJJJJJJJJJJJJJ
@5592055/1
ctccttccaaaaaaatacagcaagtctggtaaatttatcgcaaggtaatg
+5592055/1
CCCFFFFFHGHHHJIJJJJJJJJJHGHIJHHIIJJJJIIJJJJJJCGHJJ
@2037600/1
gccaatagctgtgggttatatggtgattgatgccattcaactttgcatta
+2037600/1
@@@FFFDFHHGHHJJEFHJGIJJCHIJJJGDGGHHGIIJIJIJJIIJJJJ
@7132719/1
cagatgtaacataccttcatctggaatcagaagacaatggtcaatgtttt
+7132719/1
@@@FFFDDHHHGHEIJJGIGIGGGIIJGIIJGFF@EGGCH?CDGGIGHIJ
@5592700/1
ctctgtcgaacagcttccacagcttgtctgtaattgcgataaggtttttc
+5592700/1
CCCFFFFFHHHHHIJJJJJJJJJJJJJJJJHJJJJJIJJJJJJJDHIJJJ
@3041482/1
cccgatgctagctttcttaaatctggttctctaatcatctgattagtagt
+3041482/1
CC@DFFFFHHHHHJIJIJJIGGHIIIJGIIIJCHIJJJJJJIJIEGDGFB
@8142626/1
cactagctgtttcaactttgctacataaatctttctctagctgctttatt
+8142626/1
CCCFFFFFHHHHHJJJJJJJJJJJJJJJJJJJJJJJJJJJJJJJJJJJJJ
@8144328/1
cccaatgtttctagcctttcataattcataacgtcattagcagagctcgc
+8144328/1
@@CFFFFBFHHHHGIEHHJIIJJGGIJJIIJJJIJIIJIHIIGGHGIGJI
@3558718/1
agttggacccatgcactgaatgactttatacactggtatttctggctcac
+3558718/1
=@=DDD?DDFDHFGIIIIIIIIGHGGGHIIIIIGCECFHH@HIIDFGICH
@3558799/1
gctgctgctgttgttgctgctgttgttgttgttgttgaggttgattagaa
+3558799/1
CCCFFFFFHHHHHJJJJJJJJJJJJJJJJJIJJIIJIJJIFHGIJJJIII
@4581560/1
gtgcaggctggccatgttgaatagcttgctgtggtggtacagcacccggt
+4581560/1
CCCFFFFFHHHHHHIJIJJHIJJJJJJJJJJIJJHIJFHIJJJJJJJJJE
@467370/1
ctttgagaatctgttaaaggttttcgttgctcattgatatcccttatgtc
+467370/1
CCCFFFFFHHHHHGIJGIJJ?IHJIIJJIJIIGIJIGIJJJIJJJJJJHI
@5596161/1
gcttgctgttgttgctgctgctgctg
+5596161/1
@@@D??DBCDFDH@CG93?E9@C<<<
@6126010/1
cggcatttctttcagaccaaaatttctttgtaaacaagttagtaaaatag
+6126010/1
CCCFFFFFHHHHHJJJJJJJJJJJJJJJJJJJJJJJJJHIJJIJIGFHGI
@468277/1
accttttggaagctttacaactcctaatcctgtttcatccgcaattttct
+468277/1
CCCFFFFFHHHHHJJJJJJIJJJJJJIJJJJJJJJJJJJJJJJJJJJJJJ
@3558839/1
ctcgatacaaaataattctatgaggcttgtagccaccggtacttttgtaa
+3558839/1
CCCFFFFFFDFHHEEGIIFIJJHIIIJIEHEHGIIJIIDGGGIGGJJIGI
@7647488/1
gtgcattcataattcgggccttaactttagtgaactggtcatcaactgag
+7647488/1
BBBFDDEFBHHDFIJJJJJJJJJJJJJJIJIIIJJJJJJJJJJJJIIJJJ
@2537082/1
ctccaaaattgtaaatccaggaacttcccagtcatcaggaataaagtcat
+2537082/1
CCCFFFFFHHHHHJJJJJJJJJJJJJJJJJJJJJJJJJJIJIJJJJIIJJ
@5069131/1
gtgagaagctgcaacggctgctatagatggaacgttgatctggtctggag
+5069131/1
@CCFFFFFHDHFHJGIIIJGGIGEGGGHIJEGIIGJIEHECHG//BDGEH
@7137102/1
ggtgcgttaacttttggtggctttattatattactcctaattgaagagcc
+7137102/1
@@?DDDDDHHHHGGEHEACEBGIGIGEGII@GFDCDFIEIHIFG<<DCC>
@1004923/1
ggcagcttttacctcattttcactcagaagaaataatatctcagcaccaa
+1004923/1
@<@DDDFFHFFHHIIGGGHGIIE@CEHCDEA@DGGHIIIGHCHDGHEHII
@2041444/1
aggaaatcgatttttgaaacacctctgtcgaacagcttccacagcttgtc
+2041444/1
@@@BDFFDG>FDFIGGIIIIIIIFGII?FGDFDBHGIGBGEGGFGIHEDD
@5070040/1
ggccgatctgaggtctgtcaattcaccaggtgatatatttttgcacctgt
+5070040/1
@<@BBDA@C?:CD2<<A<FH??FHD<AGEDGGA4DGDDGGIIDGFFF?D?
@7137703/1
ctccaatcgcattccctttcacactagggacatgaggtgaaattattggt
+7137703/1
CCCFFFFFHHHHHJJJJJJJJJJJJJJJJHIJJJJJJIIIJJJJJJJJJD
@2042607/1
gcaggaggacgaatgttatactgttgtgtattcttttatagaagaaatgt
+2042607/1
@<?DDBDA;FFDABGBFEEHHFGHIG?E??DGHHECGHG@E>BGHIE@@8
@3046038/1
gaattatcaaagagaattattgaattcaatatagcaaacatttcttctat
+3046038/1
CCCFFFFFHHFFHJIIIJJJJGHJJJJGIIIJIIJIIIIIIGIIJJJIIG
@5071195/1
ctggctgagagtaattcgtcgcgcattctgttgtatatttatgctcactt
+5071195/1
CCCFFFFFHHHDFIJJJJHIJJIJJJJJJIGIJIIJJJJJJJJJJJJJIJ
@1516937/1
ggctgttgttgcctctgctgctgctggggctgttgttgccactgctgctg
+1516937/1
@@@FDDDBH?AFD?FHIIIIIIIGCCEDHIIIIIIIGGBFHIIDGGGIEH
@1517085/1
ctcttctgttgtttcaattttggcagtatgcaaatattgtggaccatcac
+1517085/1
BBCFFFFFHHHHHJJJJJJJJJJJIJHGIJIIJJHIIIIGHIJGIJJJJI
@7650087/1
tgttgctgctgtggtggttcttgcctttgcagctgttgtggtggttgttg
+7650087/1
CCBFFFFFHHHFHICGHFHJJJIJJJJJJJJJIJJJJJIJJ;DGFGHHIG
@4079198/1
ccgtgatctaatatttgagcagaaggtgctggtgcatgtaatactttgta
+4079198/1
<@@FDADBDFFD?FGHHDEGGEHICC<FFHGICFGEHG?FGHGEHGGHFH
@5597716/1
cttcaaaatcttcttcatcacgtcgtctttttttaccaaaccggtatttt
+5597716/1
BCCFFFFFFHHHHIJJJJJJJJHJJIJJJJJIJJJJJJJJJJJJBHIJJJ
@6128814/1
cctgtaaaatagcttgagaagccctttgttttccttcttttttatttttg
+6128814/1
CCCFFFFFHHHHHJJJJIJJJJJJJJJJHIJJIJJJJJJJJJJJJJJJJI
@7139276/1
tgggtagttgggtaatattttgataacgtggatgtagataggctggcctg
+7139276/1
@BCFBDDDFHFHCFHIGIJJJJIJIJJJHIIJIJGIIJJJIGIJJJJJHH
@3048288/1
catactttatcgtaacggtcatttctttttcttgatctctttcattatcg
+3048288/1
?@@DDFDEFDHD<ACAB?FGIHIGIGGEHGGEHC<GFFHEBGHGHIICF@
@7651062/1
ggcagtatgcaaatattgtggaccatcactttttacatttaaagcatctc
+7651062/1
CCCFFFFFHHHHHJIJJIJGIJJJJJIJJJJJJJJJJJJJJJIJJGIJJJ
@1517981/1
cgtgtacacctggtaaagaggtgacaaagatagtaagttatttcttctaa
+1517981/1
@@@DDDDADFFC8<CAE@AFHC:FH9AE>EE><FDGC?<BB9DBFGFEGH
@8149267/1
cttggcaacaaacagttgttttttcctgatatagctctaacttcaattaa
+8149267/1
CCCFFFFFHGHHHJJFIHIHIJJJJJJJJJJJIJJJJJJJJJJJJJJJIJ
@8149544/1
gtccttttatcataatgagatcaagtttttttcgaatcaaatgaagctgt
+8149544/1
CCCFFFFFHHHGHJJJIJJJJJJJJHIIJJJJJJJJJJJJJJJJJJJJJG
@3049644/1
gtcgtgagaagctgcaacggctgctatagatggaacgttgatctggtctg
+3049644/1
@B@FDDFFHHHH?FGIJJIIIFHIEG@FGIGGIIIII?BBFHGFHIBFDH
@2539805/1
ctccatactccttgtcttacaggtaccggtctttctcgataatcaagtgt
+2539805/1
CCCFFFFFHHHHHJIJJJJJJJJHHIJJJHIJJJJJJJJJJJJJJJJHHG
@2539915/1
acataattaaaattaattaaaagttaataatacaaataaataaacagaaa
+2539915/1
CCCFFFFFHHHHHJJJJJJJJJJIIJJJJJJJJJJJJJJJJJIJJJJJJJ
@2045483/1
ctctcttgacagccctatacctatttacatgcctagacttgtgcaccagc
+2045483/1
CCCFFFFFGHHGHJJJIJJJJJJJJJJJJJJJJJJIIJJJJIIGJJJJJJ
@3050321/1
gctcaatttaccttcatccttgttttcaaagttgataaataatattaatg
+3050321/1
CCCFFFFFHHHHHJJJJJJJJJIJJJJJJIJIJJJJIJJJIJJJJJJJJI
@1007104/1
gtccttctaacctgttcttcttgaagttggttca
+1007104/1
?@@7ADAD?F:<AFFACFHGHF>EHEHE9@<C9E
@1007105/1
gcctcttgttttgcttctttttttgacctacccttgccga
+1007105/1
?<=BD?DDD<D??EB@CCEF:C?E1:D<CDED8:0BD;67
@1007300/1
ggtctctgctgttgctgaggctgctgtggtctctgctgttgttgctgctg
+1007300/1
BCCFFFFFHHHHHJJJJIJJJJJJJFFEGFGIJJJJIIHIGFIFIIGEHE
@1007302/1
ctcctgcggaccattagttgaagttccagccctcagataatcccatatca
+1007302/1
<@@DDDDDH?DD;@FAGEFH??GECFBHGGHIIIIFIIIIEHEHGEHGGI
@2541117/1
gttgctgttgttgctgaggctgctgtggtctctgctgttgctgttgttgc
+2541117/1
CCCFFFFFHHHHHJJJJJJJJJJJJHJJHIJJJJJJJJJJJJJHGIHHIE
@8151735/1
cagtaaaaattataataaaacaaaaattaactttttaatcacattggatc
+8151735/1
@CCDDFFDGHDHHIJJJJGJHIIJGIIJJGIIJJJJIIJJFIGIJJ<DGD
@2047372/1
tggcaacaaacagttgttttttcctgatatagctctaacttcaattaatt
+2047372/1
CCCFFFFFHHHHHHJJHIJJJJJJJJIJJJJJJJJJJJJJJJJJIJJJJJ
@2047537/1
ctctgctgttgctgttgttgctgaggctgctgtggtctctgctgttgctg
+2047537/1
@<<DDDBDCFAHBFAFGEEAECFEG1AGEGBAEE@?GGGHHCFGIEGGGH
@7653179/1
cctcccctctggtatccaaaggcactgttttcaccggaggaatttgtttg
+7653179/1
CCCFFFFFHHHHHIJJJJJJJJJJJJJHIJJJJJJJJIIJHIJJJJGHJJ
@2047691/1
gtcaagagcttggattgcctcctgcggaccattagttgaagttccagccc
+2047691/1
@@@DD?;DFFABDDHEEGHHHIIIGIE?D@FEGGIFDB9?B??FF8BGEG
@2048425/1
gacaaagatagtaagttatttcttctaaattctgctctgataaattagaa
+2048425/1
CCCFFFFFHHHFHIJHIJIJJHHJJJIJJJJGIIJJIJJIJJIHIIJJJG
@474600/1
catgccacattccattccatgatttattaaacccgatgctagctttctta
+474600/1
CCCFFFFFHHHHHJJJJJJJJIJJJJJJJJJJJJJHJJJJJJJIJJJJJJ
@6132916/1
ctcagagctaccttggcagctgctaattttgcttggtgtttgttttctcc
+6132916/1
CCCFFFFFHHHHHJJJJJJJJJJJIJJIJJJJJJJJDGHIJJHIJJJJJJ
@1009068/1
gtttcaactttgctacataaatctttctctagctgctttatttgagcttc
+1009068/1
CCCFFFFFHHHHHJJJJJJJJJJJJJJJJJJJJJJJJJJJJJJJJJJJJJ
@3052702/1
gtcctgttggtccattaatataaaatggttcaacttctttggtgtac
+3052702/1
CCCFFFFFHHHHHJJJJJJJJJJJJJJJHIIJJJIJJJJJJJFHIIJ
@5603690/1
gccatatagccttaaaagggcaccccaactagttatg
+5603690/1
@1=DDDADDABFBCEB@FF13<?BED?CFFCC4C9:D
@7655832/1
ctgcagggaacggcgacataggtgtctgctcttcacatactcttgttaca
+7655832/1
@@@DFFFFAFHFDIEBGIBFD@?FHEG?DFECHGHIEIEHIHCFEHAAEG
@5077073/1
gtaacagtaagttcttttttttccttgactatgtttgatgacatatcaat
+5077073/1
CCCFFFFEHHHHHJJJJJJJJJJJJJJJJJJJJIJJJJJJJJJJJJJJJJ
@4590869/1
ctctatcaggtaagacaacaatcacaagttttacttcttctttaagacac
+4590869/1
CCCFFFFFHHFHHJJJJJJJJJJJJJIJHIJJIJJJJJJJJJJJJJJJIJ
@7145066/1
gttctttcatgatactctcaaggtccctgattacttcttctcgaggtggc
+7145066/1
CBCFFFFFHHHHHJJJJIJIJJJGHJJJJFHIIJJJJJJJJJJIJIFHHG
@4086380/1
catctatattttttaaggaagtaagtgcaggggaacgagaaccaatttct
+4086380/1
CCCFFFFFHHHHHJIIJJIIIGHIJHHIGIJJJJJJJJJJIJJJGHJJJJ
@2546058/1
ctctcgtgagccaacagtaagacatggtagatgaggatactttaatctaa
+2546058/1
CCCFFFDFHHHHHJJJJJJJJJJJJJJHGIHJJHIJHIJJJJJJJJJJJJ
@1011317/1
gcatgggtcactattaaagttgatttgtcttatagacttgacaatttttt
+1011317/1
@C@FFFFDFFHHFHGFIEHEHHHFDEHFHHHIJGHGIJJGCHIIIIIJHG
@1012222/1
ctttcattatcgtaaattgtcacggtctcaacaagttccgttttttggag
+1012222/1
CCCFFFFFGHHGHGGIJGGGJIIJIIJIGIIIJIJIIJFIBFHIJJIIHJ
@5605400/1
gtttttgaaaaaattttggccaatagctgtgggttatatggtgattgatg
+5605400/1
CCCFFFDDHHHFHGIIJJIGIGFGIEGIIIJIIIJJGIJJG?BGIJJIJ=
@1523825/1
ggttgctgtttacaccaacgataaaatcaggctttatgtttttgtattct
+1523825/1
CCCFFFFFHHFHFJJJJJJJGJIJJJJJIIJJJJJJJGIGJJJJJJIJIJ
@7147558/1
attaatccaattgaaaatatttatatatttgagtaactatgatttagaca
+7147558/1
?@@ADD?AF8CF?BA>@GH9FHBDHICHHFI>EAEHHIIIIEFIFIIIFF
@7658878/1
gtgctccaatcgcattccctttcacactagggacatgaggtgaaattatt
+7658878/1
C@@FFFFFHHHGGJJJJJIJJJJIJHIIJJJIIJIJJJIJBGHGIJJJJI
@3056846/1
ctttgttgctgctgtggtggttcttgcctttgc
+3056846/1
:??D==BBFHHH?E<ACAC;C@A@CFAAFGH<E
@7659377/1
cttcagataacgaatctacttctttcagatcgctgccatttag
+7659377/1
???D=DDB:DA:D??<E:AFA?FF<EFC>E;;???::DADED9
@6651011/1
ctcatcttctttactaaaaggctacacaaacaatcacctgaatcctt
+6651011/1
@C@DFDDEHHHHFJJJJJGJJJIJJJJIJIJJIIIIJIJJIJJIIII
@4089407/1
tgtgctttttttctttctaattcttcaaggagtccttcatcttcttc
+4089407/1
BCBFFFFFHHHHHJJJJJJJJJJJJJJJJJJJGIJIJJJJJJJJJJJ
@8157676/1
cttcactggaaacagctatggtaacatctcgtttcattttgctttgactt
+8157676/1
@@@BDDDD>FHHHGEGIIHGEAFGD:CGHIGGGEHEGIIIIIIGIC?FAA
@3570857/1
ccacattccattccatgatttattaaacccgatgctagctttcttaaatc
+3570857/1
@@@DDFFDHFFHHGB>AECEHIIIIAFHGG>GEBEBBDBDHEIFIGDHB?
@1526546/1
gttttataaattttaataacaattcaatatgaaaaaataacaaaataatt
+1526546/1
=@@ABAD;FF?DHGEBHGGGHIIIGIEGEID9ACFGGCGGIGGGFHIGII
@5082232/1
gccctatccttagtcttcagttcagcttttggattagaatatacagcata
+5082232/1
CCCFFFFFHHHHHHHIJJHIJIJJJJJJJJJJGIJJJJJJJJJJJIIJJI
@1014140/1
gtctttttttaccaaaccggtattttccccttgg
+1014140/1
?8:=A?=BD1AC<AE@EE:CDDD9?B4::B>D@9
@4091386/1
cctgctttagggtttcttccgctaatttaaaaattgaatagtttttatga
+4091386/1
??@DDDAD?C>BFHG@FBIIIIH?FHHGIGHHIIIII@DDCFGIIIIIIB
@6140584/1
cacatagcttcggccacttctttgaactaagtacagcgaaattcttattc
+6140584/1
@<;DA2B;<F:DD<@6<CH<<FFH@HFE?E>:?BFGEEF@FDF??FAFFB
@6140630/1
cacagacctgttctaacttaaagctgactttagtacatcgcctggagaca
+6140630/1
CC@FFFFFHHHHGJGIIGIIJIJJJICHGEIJJEGHHIGHGEIHGJJIJI
@2056183/1
ggaaaactgtttatcatagatccgacgacactttttagtac
+2056183/1
???DB:A3==CFHBGIIF@<<AFB::@CCGFGEFCD2DB?9
@483574/1
ctaccaatactttaagagcatttattgcagcttctttctgtgcatcattt
+483574/1
@CCDDDEDHAHHHIIJIJIJGIJJJIIGGIGIGHEGHEH@GH9CFHEGII
@3574108/1
caggaggtataaacaaacctatgggttttaccatcatttgctgctcataa
+3574108/1
CCCFFFFBFHHHHJJJJJJJJJJJJFHIJJJJJJJJJJJJIJIJJJJJJJ
@6654286/1
gtcgaatactgttcttaggaatatttccaatgaattcctctatttcattg
+6654286/1
@@@FBDFDFFHDFHHJGIIJJGJJIIFIJIAG42AEFFEGEDGGHHGIHD
@3061108/1
cccgcaacaattgtacacaactccataggaagcgccaaaggcttctctcg
+3061108/1
CCCFFFFFGHHHHIIIJJJJJJJJJJJJJIJJJJJJJJJCHIJJJJJJJJ
@4598214/1
cccgatgctagctttcttaaatctggttctctaatcatctgattagtagt
+4598214/1
CCCFFFFFHHHHHJIJJJJJJJJJJJJJIJJJIJJJJJJJJJJJJJHIJG
@8161357/1
cttgcattaaatcacatcacattaccacatttctcaaattcagtcttgaa
+8161357/1
CCCFFFFFHHHHHJJJJJJJJJJJJJJJJJJJJJJJJJJJJIJHIJJJJJ
@484703/1
ctctgattagaccctaaagttaaattattgtaacccatactcctatcagt
+484703/1
1?@DA?DA<F8DD?F;AEF<CHI:AEC>?9ABFC@FDFFEFBACDD@BBG
@6655362/1
gtcctgttggtccattaatataaaatggttcaacttctttggtgtac
+6655362/1
CCCFFFEFHHGHHJJJJJJJJJIJJIIJHIJJJJJJJJJJJIDFHGI
@2552267/1
agttcatccataattcagaaagaatatacacaacagacaactctgtactg
+2552267/1
?@?DDDEDHHHFDHGHEBAEGIJJEHGIGIJIJJJGJIJIFG@DGE@DFG
@4094262/1
cctgttcttcttgaagttggttcagctgtagtctgtctgcatctgtatat
+4094262/1
@B@FFFFFHHHHHHJIGGIGAFHIJJJJFIJJJJJGJIJJIIJIJIIJJJ
@4094573/1
ctttgcgacaatttgttctcttctgttgtttcaattttggcagtatgcaa
+4094573/1
@C@FFFDDHHDHHGIJGGHGCHHIHGGIJIIJJJGHEFCAHIIFGIIIII
@7152417/1
ctggttctctaatcatctgattagtagtaacgattctccactgaaccaaa
+7152417/1
CCCFFFFFHHHHHJJJJJJJJJJJHIJJJJJJJJJJJJJJJJJJJJJJJJ
@5613516/1
gtcttctctgcactgtgacagtcttcaagcactgagttagaataccaacc
+5613516/1
CCCFFFFFHHHHHJJIJJJJJIJJJJJJJJJJJJIJIJJJJJJJJJJJJJ
@1018744/1
gtgacattattgactaaggccgatctgaggtctgtcaattcaccaggtga
+1018744/1
C@CFFFFFHHHHHJJJJJJJHHHJJJJIJJHHIJIIIJJJJJIJIJJIIH
@1532221/1
cccccctcttttgggtggaatgtatgacgatgatttgatatctatatttc
+1532221/1
@@@D<@D<HHHHFIIED6?@GH9?FBFGI=HG>BFCE?B?FHHBFGIHHI
@4095108/1
ggtatatataagattacaattcttaacattttttctttaaacaaagaaca
+4095108/1
BCBFFFFFHHHHHJJJJJJIJJJJJJJJJJJJJJJJJJJJJJJJJJGIJI
@7666267/1
gaccttgttgttttagggtaatcaaattttatgacaaaattgcaattctt
+7666267/1
CC@FFFFEHHDHFHGHJJHIIGHIGHIJIJEGIJEB?CCFEGEIJEIGHH
@4095366/1
cccttccatgcaataaacggcatgtctcaagagctgcaatgcgacgagac
+4095366/1
@@<DFFDEHHHHFHJGEEHIGGGHCFGHGHGIIJJJGGGIHHIDGGEGEB
@6656880/1
atccataataagtctaaatagaccttcagggtcttcatgggcttctatta
+6656880/1
CCCFFFFFHHHHHJJJJJJJJJIJJJJJJJJCFGIIIJIIJ?GHIIFIID
@6657121/1
cgtgagaagctgcaacggctgctatagatggaacgttgatctggtctgga
+6657121/1
@@@DBDDDFFFHHJGJGIGHEGICIJCFHG99DGHIIIJJIEADDGG@CF
@7667294/1
gttcttgcctttgttgctgctgtggtggttcttgcctttgcagctgttgt
+7667294/1
CCCFFFFFHHHHHJJJJJJJJJHJJFHIHHJJJIJJJJJJJJJJJJIJIF
@7153625/1
tattagttcatctatattttttaaggaagtaagtgcaggggaacgagaac
+7153625/1
BCCFDFEFHHHHHJJIJJJJJJJJJJIJJHIJJIIJJJJJJJJJJIJHGJ
@1533558/1
cccatggcagcaaatctacttgatcctatagtttctcctacggagactgt
+1533558/1
@;?D?DDDDHHBHEA@FCBEDHHI@HEFEHIIGICHBEIII@D=@GBGH8
@6657916/1
cgcagattaaaatttttaagtacgactaagtgagcacactaaatcaccac
+6657916/1
CCCFFFFFHHHHHJJJJJJJIHIJJJJJJJIJIJJJJJJJJJJJJJJJJJ
@6657991/1
ccagtaggtaaaaagattattgtattttcttttagaactctttcaa
+6657991/1
?@@DDDB8F?FAF3@<2:AA<?H<?A<AACB?9C?9CC<:DGI??9
@1018938/1
gttcttttaacactctttgatggaatttcataaacaactttcaaatcctt
+1018938/1
?:==A?DDAFFFB?CE>@ABEEF:E9CH?CHFHEHIE;FG@BG?B??BGF
@2062734/1
ggtggcagaaccctacctcgaacttccatcatattgtttgatatcgccag
+2062734/1
B@BDFFFFDCFHHJDHIGIIFEGGHIJJJIJJIJIIIGIEEIIJJIIJII
@489776/1
ctgggtttaaaatcttcaataacattactcatttctgataggttctgcaa
+489776/1
@@@DFDFFDFHHHJIGGGIGHJHJG>FHHGGHGIIGICHEHG?FGGCCHE
@4098325/1
gccacttctttgaactaagtacagcgaaattcttattcgattgaagtaaa
+4098325/1
@@@DDFFFHHGFFIIIE@GCBHIGIB@E<FH9FDHHEFG9DGCDFHHGEC
@1534422/1
gcacctcacacctggcactaaactgtaaagggcttcactgcaaaagtttg
+1534422/1
CCCFFFFFHHHHHJJJJJJJJJJJJHIGJJJJIJJJJJJJJJJJJJHIIJ
@2063387/1
gctccaatcgcattccctttcacactagggacatgaggtgaaattattgg
+2063387/1
@@CFFFFDHHHGHJJJJJJJJIJJJJJJJJHIIJJJJJIIJIIJJJJJJJ
@7157865/1
atttggaggactgtcagatggttttggagaattatcaaagagaattattg
+7157865/1
BCCFFFFFHHHHHHJJJJJJJHHJJJJJJGGIJJJJJJJJJJJJJJJJIJ
@7158501/1
gctgttgttgctgctgctgttgttgttgctgctgttgttgttgttgaggt
+7158501/1
@CCFFFFFHHHHHIJJIJJHIJJJJJJJJJJJIIGHIIJIGHIJJGFHIF
@1022622/1
ctggcattttcctgtgactgatttttcttcaacatcaacaaatgtcactt
+1022622/1
CCCFFFFFHHHHHJHIJJJJJJJJJJJJJJJJJJJJJJJJJJJJIJJJJJ
@7669569/1
caggagaaatttcaatttttgcaaattgttcgtagtgaagaactgaaagc
+7669569/1
CCCFFFFFHHHHGIJJJIJJJJIGJIJJJJJIJJJIHIJJJJJJJJJJJG
@3068648/1
gtgcttgtgctcctgaccaacttgaagacaaggtaaatgaggatacctta
+3068648/1
C@CFFFFFHHHHHJJJJHJJJJJJJIJIJJJJJHIJJJJJJJJJJJJJJJ
@4607212/1
gccatttatcattaaatagatttatgaggattcctatgttagttgtcttc
+4607212/1
:@@D=:ADF<<A<F:<CGIIIEDB>?AF?3CH?CB92:11::1@?9C9:F
@6662332/1
cgtttttattatcgcttctaattttttctctcatttctggg
+6662332/1
?@?BDDFAB??FFB@FAGIIIFIFCHG?FDHI@GC@DF??;
@2559464/1
ctccaagttgtgaatcaatttcaggatacgatctggtttacaattagaat
+2559464/1
@@@FFDDFDFHHGJIIIJIGGHCHHGEGDHEHGGHH:DEEHBFGIFIEEG
@1537689/1
gctcacttcaccaacattcatgaataatggaaaatcacatag
+1537689/1
@@@DFFFFDHHHHIGGHIGIDHG<C>EE<?FEHCHBFHHIFD
@1537766/1
ccctatccttagtcttcagttcagcttttggattagaatatacagcataa
+1537766/1
@CCFFFFFHHHHHJJJJIJJJJIJJJJJJJJHJJIJJJJJJJJJJJJJJJ
@492729/1
ggcttctctcgtgagccaacagtaagacatggtagatgaggatactttaa
+492729/1
CCCFFFFFHHHHHJJJJJJJIJIJJJJJJJJJGIIJJJJJJJJJJIJJJJ
@4101696/1
ataggctggcctgcttgtggaaaaccaccacaaatccacttggaaaactg
+4101696/1
@@@DDDDDFFF>DAFIF:CF@HFIEIFFIEFFGICEGCFFIIIFFIIFFI
@7671822/1
gctcgggagaaatttcaatttttgcaaattgttcgtagtgaagaactgaa
+7671822/1
CCCFFFFFHFHHHJIJJJJJJJJJJGHJJJIHIJJHIGHIIJJIJJJJIJ
@3069452/1
gttattttcttgatcagaacaatactcatcagaagttgacattctatcca
+3069452/1
@@@DDDFFHHGHHIJJJGHIGIIGIHJJIIBC<HG?EGGGHHHGIFIJIH
@1026266/1
actgtgtccacaagaaaaaaggttcttttacccccttcagaatataatag
+1026266/1
CCCFFFFFHHHHHJJJJJJJJJHHIJJJJJJJJJJJJJJJHIIJJJJJJJ
@2560463/1
gttgttgttgctgaggctgctgtggtctctgctgttgctgagactgttgt
+2560463/1
CBCFFFFFHHHHHJJJJJJJJJIJJJJJJJJJJJHJJJJJJJGIJJIJJG
@3070755/1
gcacagaataatcttgtatgatgtctcttttggactacaataaaagttat
+3070755/1
@@@?D:?BCFADF@D?<CCHIIBH>B:AHHH@6ACC:?G?@DFIEEIEB?
@6151947/1
cctcttttgggtggaatgtatgacgatgatttgatatctatatttctcat
+6151947/1
@@CDFDDF?DFADHHHIGHHHIEIIIGHBFHGH9D?DGHFHHEEHDDH>B
@3583172/1
cattagcagaaatcctcattctttcaaaaaaaactattcgtaggagtaaa
+3583172/1
@<@DD?:2CFFDD>BCAGIHFEFEHIICDFIED@@?B?DDBFD?CB==.@
@6152160/1
gcttctgtaaaacgccaataattgttctttcatgatactctcaagatccc
+6152160/1
CCCFFFFFHHHHHJJJJJJJJJJJJJIJJJIJJJJJJJJJJJJIJJJJJJ
@5620027/1
gataataatgcctcagagctaccttggcagctgctaattttgcttggtgt
+5620027/1
@@@DDDDDFFF3:C?ECG>IHI;FFHIIIIIIIIIFIIIIIGGIIIIGGF
@3583645/1
gctagctttcttaaatctggttctctaatcatctgattagtagtaacgat
+3583645/1
CCCFFFFFHHHHHJJJJJJJJJJJJJJJJJJJJJJJJJJJHJJIIJJJJJ
@7674528/1
cttgttgttttagggtaatcaaattttatgacaaaattgcaattctttac
+7674528/1
?@@FDFFFHHGHHJJEFFGIJIJIGJJJIIJJGEHEFHIHHGIIJIJJJJ
@4610142/1
ctggaaatgggtgatgattctttggaagaagaggcttttatgttttcttt
+4610142/1
CCCFFFFFHHH<DFHJGIJJEIJJIGGHFHHHIII=GIIHIHIDIIIJIJ
@8171277/1
ctaattaatataggttacttcgcttatctctcttgacagccctataccta
+8171277/1
CCCFFFFFHHHHHJHIIIJJIIJJIIJJJJJJJJJJJJJJJJJJJIJJJI
@5096261/1
gctgagagtaattcgtcgcgcattctgttgtatatttatgctcacttcac
+5096261/1
@@@DDDDE=AFF?FFCHIBHGBFHGIFGHE?FHBFHCGGIIIIIIIIIGI
@6154986/1
gcctcagcaacaacagcaacagcagagaccacagcagcctcagcaacaac
+6154986/1
@@@DFDFFHHGHFFHIGGGHIIIIIIJIFGGGHHIIIIIJJBGEIJEIHI
@1541009/1
cagagaggaaatagtattttttcttcatcgtcttgaacttcatttccaac
+1541009/1
BCCDFEDFHHHHHJHIJJJJJJJJJJJJJJGHIJJJJJJJJJJJJJJJJJ
@5622338/1
ttactctaccaggtggaggtgaaaagaatgatcttccaactgtcacaaac
+5622338/1
@CCDDDFFFFHHFEGHEHAAFHIIIGBDFGCFGGHIIIICHIIIFHIIGG
@2562834/1
ctgttgttgctgaggctgctgtggtctctgctgttgttgttgttgctgag
+2562834/1
CCCFFFFFHHHHHJJJJJJJJIJJJIJJJJJJJIIJHIIHIIIIIIIIHG
@7676456/1
ctctgtatcaacaactgtaccagccggcacattcatatttctcccatctg
+7676456/1
CCCFFFFFHHHHHJJJJJJJJJJJJJJJJJJJJJJJJJJJJJJJJJJJJJ
@5098952/1
caatgatttcctccttccaaaaaaatacagcaagtc
+5098952/1
?@@DDADDDBDHA:FFGIIIIHHDGEHB?<DHG>0?
@5099204/1
ccagtaggtaaaaagattattgtattttcttttagaactctttcaaagag
+5099204/1
CCCFFFFFFHHHHJIGJJJJJJJIJJJJIJJJJJJIIJJJJIJJJJJIIJ
@2563810/1
cttaatttcatttacctttggcacattgcagttgctatcatacattctta
+2563810/1
@C@FFFFF?HFHGIIHIEIIBFEHIGGIEHIB<?EEDHEHIJFHHEFIII
@2564259/1
gtaagacatggtagatgaggatactttaatctaatattatattgactaac
+2564259/1
@?@FFFFAHHFHBGBEHHGIGAHIGECH@@HHHIGJIIGFIIJJJIIIAF
@3587552/1
ctccatactccttgtcttacaggtaccggtctttctcgataatcaagtgt
+3587552/1
CCCFFFFFHHHHHJIJJJIJJJJHIJJJJJJJJJJJJJIJJJJJJJJDGI
@7163627/1
atccataataagtctaaatagaccttcagggtcttcatgggcttctatta
+7163627/1
CCCFFFFFHHHHHIJJJJJJJJJJJJJJIJJAAFHIJJJJJCGHIIHJJF
@2565845/1
gtagaggtgcaggctggccatgttgaatagcttgctgtggtggtacagca
+2565845/1
CCCFFFFBFHHHHJJJJJJIJJGIIJJJJIJJGJJJJHIIDGG@BGIGII
@4106812/1
cttgtctgtaattgcgataaggtttttcaggattgatagatacatcataa
+4106812/1
CCCFFFFFHHHHHJJJJIJJJJFHIJJJJJJJJJJJJJJJJJJJJJJJJJ
@4613131/1
gtatagatactgaacgtgtacacctcacatatgtatgg
+4613131/1
;@@DDBDDFFDFBFBGGG3C:EEFFIEAGCHBCGB@A;
@7164317/1
cgtgaaatctttaggctgcagctcaaccattttatcggccaacatattac
+7164317/1
BBBFFFFFHGGHDHGIIJJJJIJJIJJJGHGIIJJJJIJIJJJIJJJJJJ
@5100156/1
gcagggaattctaagagggtacacaattcaggcactaatgtctcttcaaa
+5100156/1
@@@BDA?DDFFHHGEGHBDACFHF<2<?FEHIIHGGB?FF:?BFGIHICD
@5100993/1
tttctcgataatcaagtgttggtgcattcataattcgggccttaacttta
+5100993/1
CCCFFFFFHHGHGIJJHGHIJJGHGE<HHIIJIHHGJIJIJJJIJJJJJJ
@5101381/1
tagcctttcataattcataacgtcattagcagagctcgctactaaggcct
+5101381/1
CCCFFFFFHGHHHJJJJJJJJJIJJJJJJJJJJJJJJJJJJJJJJJJJII
@8175881/1
catcgtgatacgatgtaatattgaaggcaataaagtaaccttcaacatat
+8175881/1
CCCFFFFFHHHHGJJIJJJJJJJIJJJJJJJJJJJFHJJJJJJJJJJJJJ
@3078425/1
gtccttttatcataatgagatcaagtttttttcgaatcaaatgaagctgt
+3078425/1
@??DDFFFFDHHHGGHIIIHIIIFEIIIGEGHGHCGIEIIGHIJIJJJIB
@1033301/1
ctgttgtggtctctgctgttgctgaggctgctgtggtc
+1033301/1
;?@DDDD?1ADHHAFHEDHH>HHE@C;CEGHI>G;31:
@2568816/1
gctcaaacatgcaaatgtgacattattgactaaggccgatctgaggtctg
+2568816/1
BCCFFFFFHHHHHJJJJHJJJJJJJJJJJJJIJJJJIIHIJJJIJJFHIJ
@7165330/1
agccgtgtttggtagaagcaggatgacacttaggtcgtgcatggtttaag
+7165330/1
CCCFFDDDHHHHHIIIIJJJJJJJJJJIJJJJJJHIIIIJJJJIHIJJJJ
@2569270/1
ctttgtcaccactatattcaccaaccgttaacggagtttgctgtcgaata
+2569270/1
CCCFFFFFHGHHHIJJJJJIJJJJIJJIJJIIIJGHGHIJJIJJJIJGII
@7165870/1
atcggttcttcttcttttttccacgtgaaatctttaggctgcagctcaac
+7165870/1
@@@FDDFDHFAFDEGG>GFEFHHHIIICGGIIGIIGHDGEHHIIIIIBDH
@3591548/1
cggcataatgagtacatcatttacatcaccgtgatctaatatttgagcag
+3591548/1
@C@DFFFFGHHHFGIGHIIJJIJJJJJIJJJGHIJJJIJJJJJJJJIIII
@5104876/1
gcttatacctagtgcttctgtaaaacgccaataattgttctttcatgata
+5104876/1
@@CDFDDFDDHGHGGFHHGHDJGJGIJGGGHGIJIGGFHHIJGIJJGGHG
@3591802/1
ctccataggaagcgccaaaggcttctctcgtgagccaacagtaagacatg
+3591802/1
CCCFFFFFHHHHHJJJJJJJJJJJJJJJJJGIJJJJJJJJJHIIJJJJJJ
@2571720/1
gttctcttctgttgtttcaattttggcagtatgcaaatattgtggaccat
+2571720/1
CCCFFFFFGHHHHJEGIJJIJIJJJJJJIJJIJJIIIIJJIHCFGHIJJI
@5105792/1
cccaagaactcaagccgctgataacaatcagtgactctattaggagaata
+5105792/1
@C<DFFFFDHFDDHIIIIGGEGGGIGEHIDICFHIIGGIIGIIIIIFHED
@5627908/1
gtctctttctttttttgttagactgatttgatagagcacggaaggtggaa
+5627908/1
@@@DDFFFHHHGHJJJJJJGGEHIJFHIIIJJJJEHIJIJIDFHG8CHGG
@502163/1
gctccaattgcattccctttcacactagggacatgaggtgaaattattgg
+502163/1
@C@FFFFFGHDHHIIIIJGIJJIJJJJJIIHHIJJHGIFHGFBGGIJJJJ
@5628035/1
ccctcagcgacttttgtccgaatctcatcagcaagaagaagtgcattaag
+5628035/1
CCCFFFFFHHHHHIJEGEH?@BHGCFIJIJJJJJGJJIGHHFHDGIIFHH
@2573382/1
ggccaagatcagccgtgtttggtagaagcaggatgacacttaggtcgtgc
+2573382/1
==?ADDD;CFBFBGI8@B?;C7<AECEE;BCFC<90?FGF<D?B0?6.6;
@1036238/1
accttgttgttttagggtaatcaaattttatgacaaaattgcaattcttt
+1036238/1
CCCFFFFFHHHHHJJJJEHIJJJJJJJJJJJJIJJJJJJJJJJJJJJJJJ
@3083565/1
cttatcagtaatctcgaatctattatctcttggacaagttgttatattag
+3083565/1
@@@=;A??F?BFDD:FCDHHH<AFEHHGHIE<?<A::81:?:BFFHD@B<
@3594853/1
tggaggtgaaaagaatgatcttccaactgtcacaaacctgttagcagctg
+3594853/1
@@CDDF=DFHHGHIJIJJJJJJJIJIIJJJJJJGIIGIJJJIGHIIJJJE
@8179741/1
gtctattgacagcatgatgacattcatctataactaatagattgacacga
+8179741/1
CCCFFFFFHHHHHJJJIJJJJJJJJJJJJJJJJJJJJJJJJJJJJJJJJJ
@1547111/1
gcctgcaattcttggttcaagatcattttaaactgtccttctgacacacc
+1547111/1
CCCFFFFFHHHHHJJGIJJIJIJJJJJJJJJJJJJJJJJJJJJJJJJJJJ
@1547628/1
cattagcagagctcgctactaaggccttcaagatagaacccaattctggc
+1547628/1
CCCFFFFFHGHGHJJJJJJJJJJJJJJJJJJJJJJJJJJJJJJJJJJJJI
@5109128/1
ctcagtttcacttaaatcttgaaagatattatcacagattgcccttatct
+5109128/1
CCCDFFFFHHHHHIJJJJJJJIIJJIJJJJJJJJJJJIJJJJJJIIJJJJ
@8180685/1
aagaactatttctttaagaatattttggatttcattgatagtatctgatt
+8180685/1
CCCFFFFFHHHHHJJJJJJJJJJJJJJJIJJJJJJJJJJJJHIJJJJIJJ
@8181056/1
gccaatagctgtgggttatatggtgattgatgccattcaactttgcatta
+8181056/1
@@CDDEFFGFDHHGIGGGIIJII?EFHIIAGHGIBFGIEIIIJJJGEGIH
@5630693/1
ggtcgtgagaagctgcaacggctgctatagatggaacgttgatctggtct
+5630693/1
CCBFFFFFHHHHHJJJJJJJJJJJJJIIIJIJJJJJIJGIJIJJIJJJJJ
@8183863/1
cgtggaagtaagaggtctttcatttaatgttttttgaaaagcctcacttg
+8183863/1
@@@DAADDDFBFHEH<C@FIHIGIGICGHAHFHGAEIBHIG<FGGIDDAF
@7170070/1
ctttgtcaccactatattcaccaaccgttaacggagtttgctgtcgaata
+7170070/1
C@@FFDFFHFFHHJJJGGJIGGHJCGHJJGGHIJHGIICHGEGDHHGHHI
@7685004/1
ccctgattacttcttctcgaggtggctgcagtttccatatcatattatac
+7685004/1
@CCFFFFFHHHHHJJJJJJJJJGHJJJJJJJJJIJJJJJJIJJJIJJFIF
@508203/1
gtggaattgtgacactttgatgttgtaaggtgctgaggcaagtgttggga
+508203/1
@?@DDFDFFFFFFIHGEHIJIJGHIEFHHIHIHIJHJJIJJJFFDDHIII
@1551947/1
gccacaactcatattgatcgtcaaatgaaacatacctcatacgactctaa
+1551947/1
@@@DFF?FHFHHHIIIEI<FHHGHGGHHIIGGIIIIIIEHHHHAFHIIII
@7686554/1
ccatactccttgtcttacaggtaccggtctttctcgataatcaagtgttg
+7686554/1
?@@DFFFFGHDHHBFHIIIIICAFHIIIGGGIIIIIIIIIIIIII?B?FH
@8185876/1
tatatataagattacaattcttaacattttttctttaaacaaagaacatt
+8185876/1
CCCFFFFFHHFDHJIJIJIJHIIJIJJJJJJJJJJIIJJIIJIJIIJJIG
@8186527/1
aggaaatcgatttttgaaacacctctgtcgaacagcttccacagcttgtc
+8186527/1
@@@DBDDDCFDFH@EFHIICC;EEG<EGHIE?@F>AGGII<GCDABFGGE
@5632473/1
gtgtattcattacatatgtatttatactgacataatctcattaacagttt
+5632473/1
@@@DFFFFHHHGGJJJJJIIJJIJIJJJJJJJIJIIIIIIJJJIGJJFHI
@510976/1
ctgcgatctttgccatagcatagttcctgctttagggtttcttccgctaa
+510976/1
CCCFFFFFHHHHHIJJJJIIJIJHIGIIJJJJJJIJGJJJEHIJJJIJGI
@7173795/1
tgtaattgcgataaggtttttcgggattgatagatacatcataatgatga
+7173795/1
@CCFFFFDFHHHHIJJAFHHIIGIIEGHIEIGIGDGIIGGGIJGIIJJJH
@511439/1
atgggttgctgtttacaccaacgataaaatcaggctttatgtttttgtat
+511439/1
CCCFFDDFHHHHHIJIIIGEIGIEIIIJIIJJJJJJJJJJJGGIJJJHIJ
@8188204/1
cataattcttgtagaagaccaatagggttgcccatcattcgctcctcgac
+8188204/1
CCCFFFFFGHFHHJJIGIIIIGHGHHIGHIIIGIIJJJJJJJJJJJJJIJ
@7174543/1
cttgaacaaatttacctaaagcaacaacacaattgtcggcagctgggaat
+7174543/1
CCCFFFFFHHHHHJJJJJJJJJJJJJJJJJJJJJJHIJJJJJJJJJJJJJ
@512187/1
tctggtaaatttatcgcaaggtaacgtaaaacaatatctattcaacaaag
+512187/1
@@<DDDDD?DDDBFHI?ADAC:AE<A2?;@?9CDFCGEGDHGIEHEIBDF
@8189142/1
gtacgctcaaacaagcaaatgtgacattattgactaaggccgatctgagg
+8189142/1
@C@FFDFFFHHHHIGIIGIGGHIGHJJHBIGHCHHHIHIEHIJJJEFFHI
@7175480/1
gacacattgctggcctatgactcccaagctgctatgagtactatcatcag
+7175480/1
C@@FFFFFHFFB?FHGHGGBHHHAFBGEGIIIIGHGIIHHHIHHGGIIGF
@5119503/1
cgtacttctagcattagaagtttcttctccagctaaggctgtatcatcaa
+5119503/1
@@@BBBDDHHHAFGEDGBGBFHI?FHEHGCGHIGIIIIGHBHHIICGGIG
@5636438/1
atttggaatgttttacaaaaagattaatggaactaaagcatcatttaaag
+5636438/1
CCCFFFFFHHHHHJJJIJIJJJJJJJJJJJJJJJJJJJJJJJJJJJDGIJ
@5637483/1
ccaatcaattatgatactgtctccttcaacaatcgtcggtacaatgtaat
+5637483/1
??<ADDD;DBDDA@B9C@FF:<E3A<F@FEI=AE@ECAD08DDDEE?DAE
@5637566/1
ataaatctttctctagctgctttatttgagcttcaacagaaccaggttca
+5637566/1
CCCFFFFFHHHHHJJJJJJJJJJJJJJJJJJJJJJJJJJJJJJJJJHIJJ
@8192453/1
tcctgatatagctctaacttcaattaatttctgatttttattaacaatag
+8192453/1
CCCFFFFFHHHHHJJJJIJIJJJIJIGIIJJJJGIIJJJJJJJJJJIIIG
@517600/1
ttcacactgttcctggctgagagtaattcgtcgcgcattctgttgtatat
+517600/1
@C@DFFDFGHHBFIGGGIIIIII<CHHHHGHEGGGIGIGIIIHIIHHIGI
@8194485/1
gcagcattgacactggcgttttggtgggcatggcctgcagctcccttttt
+8194485/1
@CCFFFFFHHHHHIJJGGHIIIJJCGHIIGIIIJJIJIIJJJJIJJIIJJ
@518952/1
cgcaacaattgtacacaactccataggaagcgccaaaggcttctctcgtg
+518952/1
CCCFFFFFHHHHHJJJJIJJJJIJJJJGIJIIJJJJJJJJJJJJJJHIFG
@8195285/1
cccgatgctagctttcttaaatctggttctctaatcatctgattagtagt
+8195285/1
CCCFFFFFGHHHHJJJIJJJJJJJJJGHIJJJJJJJIJJJJJJJJJGIJF
@8195331/1
cccgattctatttcttggtcatcagtttgagatactgtaatgcattgtag
+8195331/1
CCCFFFFFGHHHHJIJJJFIGIIGGFJJIHIHGGHIIGGIJJJEIJJFII
@5641863/1
atcaggttttgggtagttgggtaatattttgataacgtggatgtagatag
+5641863/1
@@@DDDDDFHHFDAFGHHIIG<A9CHGGIIIDHGHFGFBAGEGEFDGHIF
@8196224/1
aatgattcaaataagtcaccaaggacctttggcacatccacgatttcggc
+8196224/1
;?@DD:AD<=2=CABG<FG@DHAGIIIIIFGDGIIIEGCHHIGHGI<DFB
@5642453/1
cagcagtcatcaccaaaacctgatgattttcaagctcttcatgccactga
+5642453/1
<@@DDD=BDHDFHI3AFH>:FECF<CHHIHBHFGGGCGI<DFGIIIIIFI
@12184943/1
gtgcggaggctaccttgccgtaggaaataagaaagcaagagaaggaagtg
+12184943/1
@@@DDAA@AHHHHIIIIIII?FFEGGGIIIIGHGHIIGDCHGGIIIGIGG
@10207468/1
ccttctaacctgttcttcttgaagttggttcagctgtagtctgtctgcat
+10207468/1
CCCFFFFFHHHHHJJJJJJJJJJJJJJJBHIIJJJJHGJIIJJJJJJJJJ
@9707017/1
gtctaagattgctttcgctgcggcatgctttgcttctttcttagatctac
+9707017/1
CCCFFFFFHGHHHJJJJJJJJJJJJJJJJJJJJJJJJJJJJJJJJJJJJJ
@9707191/1
ctttcatatttttaagttcatttgaataaaataaataatttttcgatagt
+9707191/1
CCCFFFFFHHHHHJJJHIJJJJJJJJJJJJIJJJJJJJJJJJJJJJJJJI
@14169944/1
ctccttcaacaatcgtcggtacaatgtaatatgagttttctttgttttca
+14169944/1
?@@=D?BD8?ADF?GFGGG<CC4?ED:?EG>FFFFGFFFEGF@F?DGI>9
@12678060/1
tgttcttaggaatatttccaatgaattcctctatttcattgtgcattaat
+12678060/1
CCCFFFFFHFHHHIIJJIIJJIJGFGIFHHIIHIGIJJJJJIJJJIJIII
@12678781/1
gtctgcatctgtatatgccctagcacggaaagcagcgagatgagcataat
+12678781/1
CCCFFFFFHHHHHJJJJJJJJJJJJJJJJJJJJJJJJJJJJJJJJJJJJJ
@14663789/1
cttgattattaatagtttcagctggatagtggtaggatagagactttttc
+14663789/1
CCCFFFFFHGHHHJJHHJJJJJJJJFHIJHIIHGJIIJJIIG>DHIJJJI
@12188444/1
ctagctttcttaaatctggttctctaatcatctgattag
+12188444/1
???A::AB:CBDDEAEEE?F?D3A3A33<F<?F>FEBE@
@8199622/1
cttatcagtaatctcgaatctattatctcttggacaagttgttatattag
+8199622/1
CCCFFFFFHHHHHIJJGIJJJJJJJJJJJJJJJJJJJJJJJHIJJJJJJJ
@9207669/1
ttgggtagttgggtaatattttgataacgtggatgtagataggctgg
+9207669/1
@@@FDBDDFHHHHACFHGGIJJFFGIHHICFHIIIFCGHIIIJJIIG
@13674766/1
ggtgtattcattacatatgtatttatactgacataatctcattaacagtt
+13674766/1
B@BDDDDFHHHHHJJJJJJIHIIJJJJJJIIJIJJJIIJJJJJJJIIJCF
@13674846/1
ccttaagagaaatcttagctgacatatactaattaagatagcaacccaca
+13674846/1
BCCFFFFFHHHHHJJJJJJJJJJJJJJJJJJJJJJJJJJJJJJJJJJIJI
@9710639/1
gtgactctaactcttcttccatccgctagtttttcaggtttactgaactt
+9710639/1
CCCFFFFFFFHHHJJIJJJIIJJJJJJIJHIJJJIJJJGHIJJJJJJJJJ
@15158150/1
caacatattactgacctcaaccgtacttctagcattagaagtttctt
+15158150/1
@@@DDD?DBHFHDEG3AFGAGGE@GBGB<EFADBHGH9FC@DEBDCG
@13676300/1
ataataggtaggtgcagggtatgaaactgaacgtgtacacctggtaa
+13676300/1
@CBFFFFFCFHHFIJJJJJAHHIJJJJJJIJJJGHGIJJJJJJJHII
@14667533/1
cctgaatttcagcaattttcttaatggatgcataagtcattcctctatca
+14667533/1
@@<DFFFFHFFDHIFHGGIGGHIIIIIIIBGIIIIIIGHIIEIGIIIGIC
@11692727/1
ccttgcctttgttgctgctgtggtggttcttgcctttgcagctgttgtgg
+11692727/1
@@@DDDDD<FD?FGAFBEFGCGCHGD1A<?9?9EGHG<C:BFHGDG?GHA
@8201383/1
ctggcctatgactcccaagctgctatgagtactatcatcagctggtgtag
+8201383/1
@@?DFFFFHFFGGGHGEHIJGHIIGGJGIEHHGGIAEIJJJGIEI:D:??
@10211396/1
ctcaggataactatagaggttcttctttccatcaaaggcaggaaatcgat
+10211396/1
CCCFFFFFHHHHHJJIJJJFHIJJJJJJJJJJJJJIJJIIJJJJJJJJJJ
@8202627/1
cctaattgatccataataagtctaaatagaccttcagggtcattatgggc
+8202627/1
@@@?DD>DDDAB?A?FEGGHAHHC@FHHHI99AFCDFC>GGGH@DBB<?B
@9713183/1
gcctttgatagcaatcggtaaagttttgcctataagaacaatgagta
+9713183/1
CCCFFFFFHHHHHJJJJJHJJJJFHIJJJJJJJJJJJJJJJJJJJHI
@11200226/1
ctttgctttaggatcatcatctggattttgaataggaaatttgataagtt
+11200226/1
CCCFFFFFHHGHHIIJIIJJJJJJHJJJJJJIJJJJGGIJIJJIJJIJFH
@12192373/1
ctgctgggttgctggtcaccgggttgttgcctaacaggaggtgcactggt
+12192373/1
CCCFFFFFHHHHHJJJJJJJJJJHIJJJJJJJJJJJJJGHJFGHJJJJJF
@11693783/1
tggtaattggagcggcttgtctaacttgaccaacggtaaaag
+11693783/1
@@@BDDDDDFFDDFIIII:CFG4C??C???DFGC=G//B@F4
@11693934/1
ggaagtaagaggtctttcatttaatgttttttgaaaagcctcacttgttt
+11693934/1
CCCFFFFFHHHHFHIJJJIJJJJJJJHJJJJJIJJJJJJJJJIJJJJHIG
@15653784/1
gctgtggtctctgctgttgctgttgttgctgaggctgctgtggtctctgc
+15653784/1
CCCFFFFDHHHHHJJJIIGIJJHGIJIIIIIJJJIJJJEGFHGHGIIJIE
@14668963/1
caagagctaaattatcctttttgaaattttttaatagttggaacaattct
+14668963/1
@CCFFFFFHDFHFIIIJJHJJJJGJIIJJIJJGHEGIIIJIHEHIEHIIH
@8203847/1
atgctatccgtagtcgaggctgggctacagatatctagaggttctgtatt
+8203847/1
CCCFFFFFHGHGHIJJIIJJJJJJIJJJJJJFGJJJJJGIJGGGIJHIII
@11203460/1
ctgattacttcttctcgaggtggctgcagtttccatatcatattatacct
+11203460/1
CCCFFFFFHHHHHJJJJJJJHIJJJJJJJJJJJJJJJJJJJJJJJJJJJJ
@8204420/1
cgagaaatattacaggttcgttgaaaaccttcggcctgatgctgggaaca
+8204420/1
<@@D<D?B?DFDDIIEGHGGHHEHICFEDGAGIDIEEEIGGHGEIIIIIE
@10708348/1
cttcttgaagttggttcagctgtagtctgtctgcatctgtatatgcccta
+10708348/1
@CCFDDEDHHHDDBBFHGHAFCC>CHEFEGHGIJJEI<G?DHIIHFIIJH
@10708427/1
gactctcgttgctttatgcaaataaattggcatcccacttttatgaatga
+10708427/1
CBCFFFFFHHHHHJJJJJJJJJJJIJIJIJJJIJJJJJJJJJIIIHJJID
@9212388/1
gtttgcaaagggaagcgagcttgctgttgttgctgctgctgctgttgttg
+9212388/1
@@@DDDDD<DF;:EE?G;A6ACGIIDDCH?GGDGFDGHGC9BF<D?@FB;
@11695074/1
ctctgataaattagaatcatcccatagcaaatgatatttggtaggacgtg
+11695074/1
@@@ABDDDFFAF>EEAC<<IAAFCACFGHGA9FC9C@F@F@8DC=@3@?D
@12681468/1
tctgcaatttccaagaaactttacttttcacaaataaatataaaaagaaa
+12681468/1
??@DFFDD?4CFHGHBHIIGH<HHECHHIIIEHGGHHDG>GHBHHGIG@F
@11695983/1
ctccaatcgcattccctttcacactagggacatgaggtgaaattattggt
+11695983/1
CCCFFFFFHHHHHJJJJJJJJJJJJJJJJGHIJJJJJHHIJJJJJJJJJB
@9213706/1
tgtttgttttctcctactccgacaaacgccatcctctcattcttagttgt
+9213706/1
CCCFFFDFHGHHHJJJJJJJJJJJJJJJJJJJJJJJJJIJJJJJJJHIJI
@12682631/1
catggaacctacaacagctgctattgaaggctttttgttatctccagcag
+12682631/1
@C@DFDD?FHDDFGGIIEHGEGIIGE>HEG?GHHEGBBFHIGGGCHIIII
@9214260/1
gccaacagtaagacatggtagatgaggatactttaatctaatattatatt
+9214260/1
CCCFFFFFFHHHHJJJJJHJJJJJJJJIIJJJJIJJJJJJIJJJJJJJJJ
@15656291/1
ctctaacttcaattaatttctgatttttattaacaatagattggttgtaa
+15656291/1
CCCFFFFFHHDHHGIIGICBFIGIIJHJJIJI<FEGGIFIJIIJFHIIEG
@8710944/1
gtcctcctgccactcatcataatgaacaatatcttcttttggattagtag
+8710944/1
CCCFFFFFHHFHHJJJIJJJJJJCEHIGHJIJIJJJJJJJIJJJJJJIJI
@12198204/1
ctgttgttgttgttgctgaggctgctgtggtctctgctgttgctgaggct
+12198204/1
CCCFFFFFHHHHHJJJJJJJJJJJJJJJJIIJIJJIJJJIJIIJJIIJJI
@8711662/1
ctgctatagatggaacgttgatctggtctggagctggatgagtgacatca
+8711662/1
CCCFFFFFHHHHHJJJJIJJJJJJJJHIIJIJJIJJJHJJJJGHIJJJJJ
@8712313/1
gccctcttcattttcggtttcgtaggcaggtggaggccatcgcctggtca
+8712313/1
@<@DFDDFBFHDHIIIIA@FDEHBGEGHGG?DHHHDBHGGBGIEEHIHIF
@12200480/1
ctaaattatcctttttgaaattttttaatagttggaacaattctatcacc
+12200480/1
BCCFFFFFHHHHHJJJJJJJJJJJJJJJJJJHIIJJJJJJJJJJJJJJJJ
@12200584/1
gcctcatgttataacattatgcagttcattacctaagatatttgttatga
+12200584/1
CCCFFFFFHHHHHJJJJJJJIJJJJJJJJJJJJJJJJIJJJJJJJJJJJJ
@15657747/1
ggatcattagcagaaatcctcattctttcaaaaaaaactattcgtaggag
+15657747/1
CCCFFFFFGGGHHJJIJJJJJJJJJJJJJJJJJIJJJJJJJJJJFGIEHI
@12200982/1
gctgtcgaatactctgagcttgctgagcgactaatgccactgtgtccaca
+12200982/1
CCCFFFFFHHHHHJJJJJJIIIJJJJJJGHIGIJIJJJJJJJJJFHHIIH
@12201301/1
ggactgcattaaaatccgaatcctttaatgaaattatctggagctcatca
+12201301/1
=@@DDDD>FBB<DGGIDBHGGGGBDCDHHHIHIGEGDGHBFFCAHI>DHA
@9718412/1
agacaacgtgatataactatgaagaatcatgtgataaaaaatagcagcag
+9718412/1
@@@FFDFD?FD?F>CFHIIEGGGCHGIIIHDCGGEEHIIIG8D@FGEGIB
@12201577/1
gtgtttttgagctcatacttaatccaatgacatggggaagtcaattgcta
+12201577/1
BBBDDFFFHHHHHJJJJJJJJJJJGGIJJJJJJJJJJJJJGHIJIJJJJJ
@9215470/1
gtaatattttgataacgtggatgtagataggctggcctgcttgtggaaaa
+9215470/1
B@@FFFFFHHGHGIJJJIJJJJJHIJJIIIHIJJJJJGEGGHFIGIHIIJ
@9215567/1
gctgtaataacgaatttttttcttgttattttcttgatcagaacaatact
+9215567/1
CC@FFBDDFHFH?GHIIIGGIGIIIHIIIIIIIIIIIIIIIIIIIGIIED
@8713093/1
ctttgatggaatttcataaacaactttcaaatccttaatatacgcaacaa
+8713093/1
CCCFFFDFGHAHFIJGIJIGIIIJJJJJJIJIIJIJJJJJJIJJJJIIGG
@9216439/1
gaacggtattgctctgcagggaacggcgacataggtgtctgctcttcaca
+9216439/1
@@@ADD=BDHHDBGGGBGIEBHCHIGBEGGBDGHA=<C>@FEHIICHDH9
@13686026/1
ctatcagtaaaagcacgagctaaaagacgaatatgattaaactgaacacc
+13686026/1
CCCFFFFFFHHHHJJJJJJJJJIJJJJJJJJJJJJJJJJJJJJJJJJJJJ
@15164547/1
tccatgatttattaaacccgatgctagctttcttaaatctggttctctaa
+15164547/1
CCCFFFFFHHHHGIGIIJJJGBHIIJJJJIJIJJIJJJJJJIHIGIIJIH
@15164721/1
cttaattttaaatttgtataatttcaagataacaaataagatagcttttg
+15164721/1
CCCFFFFFHHHFHIGJJIJIJIJJJIJJJJIGIIIIIGHEIJJGIJJIGE
@9218207/1
gtcttgaacttcatttccaacaggtagtaagtgatcattaagttcgccga
+9218207/1
@@@DDFFFFHHHHJJGHHJJJJJFCFFHHHIHIJGIGIIIIJIGIGIIFG
@12203102/1
cttctaacctgttcttcttgaagttggttcagctgtagtctgtctgcatc
+12203102/1
CCCFFFFFHHHHFIIJIIIIJIJJJJJGGIJJIIJHIJJJJEFHIIJJIG
@14180819/1
ctcattttttctgctaaagcactaccttcagcgggagaccttggctttgc
+14180819/1
CCCFFFFFHHHHHJJJJJJJJJJJJJJJJJJJJJJJJJJJIJJJJJJJJJ
@15660240/1
gcctataagaacaatgagtgagagcttgcaagaggtaacttctgtcttga
+15660240/1
<@@D;BDDFFF?FBHI@G:?FEEHD9F@EHGIGIB?DHHG>DGGGFC?DH
@14181791/1
aacgattggaaaaataatcagaatatgaacggtattgctctgcagggaac
+14181791/1
@??BDDFFGHDBAHIGEEHHIH<HACDHEHGHIGGIGIGGGCEGIIEBD@
@14675996/1
gtgcaataatacataaattttccttcaaaaaaaatatccccaatagacca
+14675996/1
@=?DDDDBFHHDBBCBDFBFCA<CEH9CFDGIBHGGIGB?D@?FHIIIG;
@11210973/1
cacggtctcaacaagttccgttttttggagaggcaactcaggataactat
+11210973/1
?@@DD?DDHADFDEE<CDGGIIIIGGBHE?3?DGG;DDFBFGCDHGGIGE
@14676606/1
cttgtattttgctcttctggaagagggcaagtaagtaccatatctatgtt
+14676606/1
BCCFDDFFHHHHHJJJJIHIJJJJIIIJIJJFHIJFIJJJIJJIJJJJJJ
@10712021/1
gtacagaaatatttcggcttctgcttccgttccaccctttctgctgcgat
+10712021/1
@@@FABDDFGBHGIHIGBECGH<CHGHEAEHIHDHHGCEGHAFCGH@F>;
@15166808/1
ccagcagcagcagaggcaacaacagcctcagcagcagcagtggcaacaac
+15166808/1
CCCFFF?DHDHHBCIIIIEIGG@D9EFHBGHEIGIHEEHGFBAFCHGGCE
@14677277/1
gcatcagattcttcttttttctttgtaactattttattttcactgtcatc
+14677277/1
@@?DDDFFHHHFDHIIIIIIICEBHIGGEHIIIIIGIGGFHIIIDFGIHI
@14677344/1
gcagtttccatatcatattatacctgaaggcttttgggtcgtgagaagct
+14677344/1
CCCFFFFFHHHHHJJJIJJJJJJIJJJJJJIIJJIJJJHIIJJIIGIIJJ
@8212535/1
caccagatggttcttcttcttgcaaaggatgtggaggataatttctccaa
+8212535/1
CCCFFFFFGHHHHJJJJJJJJJJJJJJIJJJIIJGEIJIJJJJJJJJJIJ
@13688082/1
ctcttatgaaaatataactatcactgcttttttagttttataggttcctt
+13688082/1
@B@FFFDFGHHHHJJJJJJJJJJIJJHJJJJJJJJIFIIJJGGIGHHIIJ
@13688187/1
ctgtaataacgaatttttttcttgttattttcttgatcagaacaatactc
+13688187/1
CCCFFFFFHHHHHIIJJJJJJJJJJJJJJJJJJJJJJJJJJJJJJJJJJJ
@8718868/1
ctcttaaacaatgatgtgggaaatccagattattttgtgattccaagtag
+8718868/1
CCCFFFFFHGHHGIJIIIIIJJJIJJJJGIJJJJJJJDHHJJJJJJJFII
@9221694/1
ctgactaaaatattgttcaagttcacgaggagtattcttggaaacaattt
+9221694/1
@@@FFEDAFDDHHHI<EE>B<AFEHHHBAEHHC@DBDGIHHFEEGC2BG>
@8719044/1
gatgtcccaatggtccacacctttgtcaccactatattcaccaaccgtta
+8719044/1
@@CFFFFFHFHFHCFHGGBGEHIIIJIJIBHIIHEGFIFHGHI?GBGFHF
@15663257/1
ctggctattttagcatggaatgtaatctccaagttgtgaatcaatttcag
+15663257/1
@C@FDBDDDFFHHBFDFECECG<AHEEGIG@GHH?C:CB?DBF@FGFH@B
@15663475/1
ctcctgcggaccattagttgaagttccagcc
+15663475/1
???DD8DD?DAADEE>2C@?41?E@E@4:C?
@11213573/1
ctttttgttatctccagcaggtgggtgagtaacatcagctccgagaaata
+11213573/1
@CCFFFFDHHHHHJJIIJJIJCFHG?FHHGHIJJJJJJJJJJJHHGIJJJ
@14185083/1
ccttccaaaaaaatacagcaagtctggtaaatttatcgcaaggtaatgta
+14185083/1
?@@DBBDBCBFDHHGIGHIGAE1??CD?D@DDFGGIGHEF?FHHHIICII
@15169003/1
cttgaaaagaaagaccttcccactggggtgtatgtcattgagg
+15169003/1
CCCFFFFFHFHHGEHJHIIDGIHJJIJJ:CCBGIHHIJJJJJI
@10714272/1
gtaataacgaatttttttcttgttattttcttgatcagaacaatactcat
+10714272/1
CCCFFFFFHHDHHJJJJGIJIGHIIJIIHIJJJGJICIGHIJIIJGHHII
@13187816/1
atccataataagtctaaatagaccttcaggg
+13187816/1
;?@DDDBABF?F?CDFI@F9BH:CD<CHHHG
@13690856/1
ttcttctttaagacactgactaaaatattg
+13690856/1
?<74=AB?D4A>>AB;@EDCI>G<EGHCDH
@13690940/1
tcagcttcttaatgcatctctgcccagccacaatgttacaaacctct
+13690940/1
CCCFFFFFHHHGHJJIJJIIJGHHJJIEGJJEIIIJJGIHGHHIHIJ
@13188550/1
ctggagctcatcaagcttcggtccgactgatgatttgaggttcttgtg
+13188550/1
?@@D7DDDHAHF<E2CG<FBGGGHBHEGG@GGDFA@9BBABDD39BBC
@10716851/1
cttgtttcatactttttgcaattactcttttttgatgatctagttgagga
+10716851/1
CCCFFFFFGHHHHJJJJJIGHIJJJJIIJJJJJJIJJJJJJJJJJJJIIG
@14679006/1
ctctaatcatctgattagtagtaacgattctccactgaaccaaatcggct
+14679006/1
@@@DDDFDFADFFIHEHDAA?CDHHIGGIIGEHHGGF>EHBHIGCIIFGI
@9225352/1
cgtacgctcaaacatgcaaatgtgacattattgactaaggccgatctgag
+9225352/1
@C@DDDDFGHGHFHJIIJJIIJHEGIJIJIIJIGJJIIIHIGIIIIIIJE
@10717431/1
ctggtgtagaattacagaataactcatgaatgctttctaatgtttcttca
+10717431/1
@@CFFFFFGHHHGJIJJJIJIIDGIGJIIJIGIIJIIIJJJIFIGIJJIH
@11215332/1
cgtcagtatcatcagcatcagattcttcttttttctttgtaactatttta
+11215332/1
@@@DFFDDDFD?FGIIDHHECHHIIEHHIIIIIIBDGGCHI<GIGHGHIC
@11706328/1
tagtgcttttggtacctctacatcttcagcttcttcaccaactaagtagt
+11706328/1
BCCDFFFFHHHHHIJJJJJJJJJJJJJJJJJJJJJJJJJJJJJJJJIIJB
@11215948/1
cccaatgtttctagcctttcataattcataacgtcattagcagagctcgc
+11215948/1
@@BFFFFFHGHFHJGGIIGIJFIGGIIGFIIHIGGIIGIIIGGGGGGIGI
@11707139/1
cacactgttcctggctgagagtaattcgtcgcgcattctgttgtatattt
+11707139/1
CCCFFFFFHHHHHJJJJJJJJHHJJJJJJJJJJJJJJJJJIJJIJJJJJJ
@11707854/1
ctcacttctttctgtggtgctagattatcccttctgaagacaggactagg
+11707854/1
@@@DDFFFHHGDHGHIJHIJJJJJJJJIIIJJJIJJIGIJJIJIJIJJJG
@13191254/1
cggcttgtgcttccgttccaccctttctgctgcgat
+13191254/1
???;BD12<DCFHIEIGHEAE@EHHA<?<FHDB?6B
@13694603/1
cccatgttaaattttttcagaatcatgtgattttttttcctttcaagaat
+13694603/1
@@CFFFFFBHFHHIIIIIIIGGIIAFHFHIIIIIIIIIIIFGIIIIIIII
@9228881/1
ctttcatttaatgttttttgaaaagcctcacttgttttgtcataagttgt
+9228881/1
CCCFFFFFHHHHHGIJJJJJJJJJJJJJJJJJIJIJJJJJJJJJJIIIJI
@13695940/1
gccactgctgctgctgaggctgttgttgcctctgctgctgctggggctgt
+13695940/1
CCCFFFFFHHHHHJIJIJIGIJFHIJJJJIJJJJJJEEEHAGFFHFDAHG
@15173891/1
caataattgttctttcatgatactctcaagatccctgattacttcttctc
+15173891/1
CCCFFFFFHHHHGJJJJJGJJGJJJJJJJJIJJJJJECHIJJJJJJJIJJ
@15174032/1
ctagcacggaaagcagcgagatgagcataataggtaggtgcagggtatga
+15174032/1
CCCFFFFDHHDDCFHGBAAGGIIDEHG?FHGIGIFGIB0?FGEGIIIIII
@9229327/1
cgttaacttttggtggctttattatattactcctaattgaagagcctttt
+9229327/1
@@BFFFFFHHHHGGHIJJJJIJJJJJIJIJJJIJJJIIJIJJGGIIIJJJ
@8219703/1
taatattagaaatcttaataaataggacgaccaacacagcgataaaacct
+8219703/1
CCCFFFFFHHHHHJJJJJIJJIJJJJJJJJJJJJJJJIJJJJJJJJJJIJ
@9230639/1
tcttactttaaaatcaaaattcttcatttctcccgatacaatttcttgtt
+9230639/1
CCCFFFFFHHHHFIIGHGIHIHJJJIJJJJJJJJJJJGIJJIJJJJJJGG
@11221396/1
tcgtttttgtgtaagtcatgaaaaagatgataaagaattttagcagtgaa
+11221396/1
CC@FFFFFHFHHHJJJJJJJJJJJJJJJJJIIIJJIIJJJJJIJJJHHIJ
@8727082/1
gttcttctttccatcaaaggcaggaaatcgatttttgaaacacctctgtc
+8727082/1
@@CFDFEFHHFFHIG>CDCDFHCFBEDGHG?GGHIG:DHICHIGGGDFDG
@8727109/1
ctcaaccattttatcggccaacatattactgacctcaaccgtacttctag
+8727109/1
CCCFFFFFHHHHHJJJJJJIJJJJJJJJJIJJJJJJJJJJJHIJJJJJJJ
@9733119/1
gacaatttacaggcagttgaagataacatacaattttaattttattattc
+9733119/1
CCCFFFFFHHHHHJJJHIIJJJJJJJJJJJJIJIIJIJIJJJJJJJJJGG
@9232904/1
ggcctttggctttaacctcataactaaaacagggttcatgagttccactt
+9232904/1
@@@FFFFFHGGHHJJJIIJJJJJIJJJJGIJJFIGHHIJJIIIJJIJJJJ
@13697194/1
atataagattacaattcttaacattttttctttaaacaaagaacattgga
+13697194/1
CCCFFFFFHFHHHJIJJJJJIJEHIJJIJIJJIJICGGGEFIJJGHIIJE
@8729050/1
tggttgtaacgattggaaaaataatcagaatatgaatggtattgctctgc
+8729050/1
BCCDFFDFHHHHHJJJJJJJJJJIJJJJJJJJJJJGJJJCFHIJJJJJJJ
@10232683/1
gtggtatatataagattacaattcttaacattttttctttaaacaaagaa
+10232683/1
B=BFBDFFHHHHHJHJJJJJJJJJJJJJJJJJJJJJJJJJJJJJJJJJJJ
@13194312/1
ctttcatgatactctcaaggtccctgattacttcttctcgaggtggctgc
+13194312/1
CCCFFFFBFHHHHJJJJJJJ:IHJJJJJJJJJJJJJJJJJJJJDGIIJJJ
@15177367/1
gtccgactgatgatttgaggttcttgtggaattgtgacactttgatgttg
+15177367/1
?@?DDDA@DFHHFGGHIFGGHIICFH?FH@<EAGIJJGBDFHII?DDIIJ
@15673437/1
ctctgtactggtgatatcctcgggaaaattaatttttattaagaagccaa
+15673437/1
CCCFFDDFHHHHHJJ@GGIIJJIICHIJIIJGIIJIIGIJIJJJHIJIJI
@11713380/1
ccgtacgctcaaacatgcaaatgtgacattattgactaaggccgatctga
+11713380/1
CCCFFFFFHHHHHJJJJJJJJJJHIJJJJJJJJJJJJJJJJJJJJJJJJJ
@13698866/1
gctgctgctggggctgttgttgccactgctgctgctgcggctgttgttgc
+13698866/1
B@CDDFFFHHFHDGIJHI9CGIEIIIJIJJJEHGHHIJIG<@GBFGFAGH
@12696168/1
cttggctttgccgcttgttgctgtacttgaggctgagatgaaggtggtct
+12696168/1
@C@DDEEFGHDCDHEEGF>FGGGJGHJIJ<GEGIIJJEIJGGEGFEGIBH
@12696482/1
cctatacctatttacatgcctagacttgtgcaccagctaaagaagactta
+12696482/1
CCCFFFFFHGHHHJJIIIJJGJJIH>EHAGHEHGGIIIJIJHAGHIIJJI
@14687882/1
cagcagtcatcaccaaaacctgatgattttcaagctcttcatgccactga
+14687882/1
CCCFFFDFHHHHHJIIJJJJJJJJJJIJJJJJJJIJJJJJJJJJJJJJIJ
@11224391/1
caccaattttatgatttctcttctcttggtgttcaacaaatctcttaatg
+11224391/1
CCCFFFFFHHHHHJJJJJJJJJJJJJJJJHIHIIIJJJJJJJJJJJJIJJ
@15178488/1
cgctgtagtacaaatttctatttccgattatttttcctttgatgctgctc
+15178488/1
CCCFFFFFHHHHHJJJJJJJJJJJJJJJJJJJJJJJJJJJJJJJJJJJJJ
@13700168/1
cctgaatccttagaattcaaaaattcaaacttaaattcgtagcctaattg
+13700168/1
C@CFFFFFHG>?FFGIIEHHIIH@HHGGIGIIIIIIGIIIG71CFIGIID
@10235456/1
ggctttgccgcttgttgctgtacttgaggctgagatgaaggtggtctgct
+10235456/1
@@@FFFFFHHHHGJIJJJJJIIJJJJHIJJJJHIEIJJJJJBGHHGHJII
@9736224/1
ggcggtaccatggtataactatcttattgagataattatcttttgaaaca
+9736224/1
CCCFFDFFHHGHHHGIGHIJJHGHIIIIIHIFHHIIJJGIJJJJICHHII
@9234716/1
tcttcacttcagcataaactggagtttttcccggaagcaccaccacaaca
+9234716/1
@@@FFFDDFHHHHGGIFGHJIIGGAFHGIHIGIJEHHJIGGEGHIJJIII
@8223759/1
gccaacatattactgacctcaaccgtacttctagcattagaagtttcttc
+8223759/1
@@@DBD?BF<ADDG9ACAI?FHDHFHIIB<CCDFHBD?FBG>BHHDBGE<
@9234828/1
ggttgccttaaaacaatgtcaagagcttggattgcctcctgcggaccatt
+9234828/1
@CBFFFFFHHHHHJJJJJHIJJJJIJJJJJJJJJJJJJJJIJJJJJJJJJ
@9736426/1
tctttgtgtcttgcacgacctttggattgaatataagaccttgttgtttt
+9736426/1
CCCFFFEDHHHHHJJJJJJJJJJIJIJIJEHIIIIJJIJJJJJHJJJJJJ
@8224035/1
gtaatcactgctgaggcttgaacaagcccttctgatagcctgcaattctt
+8224035/1
CCCFFFFFHHHHHJJJJJJGEIGGGJGIIIIJJJIIJIJJJJJGIJJIJJ
@9737003/1
ctggagctcatcaagcttcggtccgactgatgatttgaggttcttgtgga
+9737003/1
@CCFFDDEHHHFHIIGGHGHGGIIGIIJJGIGIGJJHCGGBFHIGGFGG>
@10726006/1
ctttctttccttttttgcccattattgtgtactatcttcaaagagaaaaa
+10726006/1
CCCFFFFFHHHHHJJJJJJJJJJJJIJIIJJJJGIGGIJIIIIEHGIIJJ
@15180573/1
ggatcattagcagaaatcctcattctttcaaaaaaaactattcgtaggag
+15180573/1
CCCFFFFFHGHHHIJJJJJIJJJJJJJJIJJJIJJJJJJJJJJJBGGJJJ
@8225634/1
ctcattcttagttgtaacaactaggggcaccatgacgatagctttattct
+8225634/1
BCCFFFFFHHHHHJHJJJJJJJJJJJIJJJJJIJJJJJIJJJJJJJJJJG
@14690764/1
gcctttgttgctgctgtggtggttcttgc
+14690764/1
@@@AD>DDFAA?F<EHHEFFFCGG>EHG4
@12699816/1
ccacgatttcggcagcttttacctcattttcactcagaagaaataatatc
+12699816/1
C@CFFFFFHHHHHJJIIJJJJIIJIIJIJJJIJJJJJIJJJJGIJJJJJG
@15678397/1
ctttttttggatctgaagggcggtcccctcttttgggtggaatgtatgac
+15678397/1
@<@DDA?DHF>FDHEGI99:1C<F0;F=HG>>AED8=D>CCCC@C>CD;>
@14194283/1
gttcacgaggagtattcttggaaacaattttataattattggatatattc
+14194283/1
CCCFFFFFHHHHFHHIJJJJJIJJJJIIJJJGIJJJJJJJJJJJJJJJJH
@8226284/1
gccaatagctgtgggttatatggtgattgatgccattcaactttgcatta
+8226284/1
?@@DFFDFHHGHHJJ<FHIJJJGFHGIIIIJJIJJJAHGGIHIIGGIJJG
@14690924/1
gtaacgattctccactgaaccaaatcggctccttgaat
+14690924/1
@CCF?BDFGDH<CBB<CFFG?ECGI<??6B@BAF49B9
@14195259/1
ctccattcaattgaagaagcaatttcttcgcagcctcttgttttgcttct
+14195259/1
=@<DDDDEBHDBFE<F@GEGHFCHCC<AHGB@FDGHBGHG::DCFEHGEB
@12220765/1
gccacatcaatgttaaggaatggtt
+12220765/1
<??DBDD>DD?<DEEI:2A;?CEI:
@8226825/1
ggcaagtgttgggattttgaccatcttcaacgaatcaaattcactttgag
+8226825/1
@@@BFFDFHBDFHGG@HHIIIGIIIIEGHCHIIEGIII<DHGGDFGGIGG
@14195950/1
ctgcttgatactccctgggtttaaaatcttcaataacattactcatttct
+14195950/1
CCCFFFFFHHGHHJJJJIIGHJJJJJJJJJJJJJIJJJJGIIJIJJIJJJ
@11228745/1
cttggcaacaaacagttgttttttcctgatatagctctaacttcaattaa
+11228745/1
CCCFFFFFHHGGHJJHIIIHJJJIJJJJIJJJJJJJJJJJJJJJIJJJJJ
@11718866/1
gctcacttcaccaacattcatgaataatggaaaatcacatagcttcggcc
+11718866/1
CCCFFFFFHHHHHJJJJJJJJJJJJJJJJJJJJJJJJJJJJJJJJJJJJJ
@15184334/1
gatgtagataggctggcctgcttgtggaaaaccaccacaaatccacttgg
+15184334/1
@@CFDDFFHHHHHJJJIJJJIIJIHHIGHIJJJJJIJJIIJIIJGIHIIJ
@13704648/1
agcacggaaagcagcgagatgagcataataggtaggtgcagggtatgaaa
+13704648/1
CCCFFFFFHHHGHJJJJJJJIJJJJJJJJIJJHJJJIJIJJJJBDHIJJJ
@10730337/1
cttggcataaaatgaaactgggcacaaccattagaatcacctgctgcttt
+10730337/1
CCCFFFFFHHHHHJIJJJJJJJJJJJJJIIJJJJGIJJJJJJJJJJJJJJ
@10730595/1
cctcgtttcgcaattatccaatattatctatagaatatcagctgatatgt
+10730595/1
@@@DD==BFFHFFEGHIGIGGIGGIIAE?GHHGH9?FDFCHGBBD?FGB9
@14197317/1
caatgtttctagcctttcataattcataacgtcattagcagagctcgcta
+14197317/1
@CCFFDEFHHHHHJJJJJJJJJJJJJIJJJJIIIJJJJJJJJJJIJJJJJ
@15184951/1
gcctgcttgtggaaaaccaccacaaatccacttggaaaactgtttatcat
+15184951/1
CCCFFFFFHHHHHJJJJJJJJJJJJJJJJJJJJJJJJJJJJJIJJJJJJI
@8228542/1
gtaaccgtcgggacttgaaaagaaagaccttcccactggggtgtatgtca
+8228542/1
BBBFFFFDHHHHHJJJJIJJJJIJJJJJJJJJJJJJJJJJJFHHIJJJJJ
@13706483/1
aggggaacgagaaccaatttcttttttaaaataatcagcaaaatccaaaa
+13706483/1
CCCFFFFFHHHHHJJJJJJJJJJJJJJJJJJJJJJJJJJJJJJJJJJJJJ
@15680276/1
cttggctttgccgcttgttgctgtacttgaggctgagatgaaggtggtct
+15680276/1
C@CFFFFFHHHHHJJJJIJJJJJIJJJJJIJJJJJIIIIJJJJJBGHGGH
@15185512/1
ccactatctaaataaatagctgctgctaatgattcaaataagtcaccaag
+15185512/1
@??DDDFFFBBFFDBFIIGIEHHGGHEDAGIGCHGE?11:C41?HB@>F@
@14694655/1
acaggagcgtattactaggtgggcttcagagcagtacaagggaaagagaa
+14694655/1
CCCFFFFFHFHHHJJJJJJFHIJIJJJJJJJIJJIJJJJIJJHIJJGIHG
@9741670/1
cactttatatgttcttttaacactctttgatggaatttcataaacaactt
+9741670/1
@?@DDFFFGFFAFFHFIEIIHIEHIGGIGIIIFEHIEHHGHIGGHIIHII
@14199384/1
tggatctccaaggtctccttgaacaaatttacctaaagcaacaacacaat
+14199384/1
CCCFFFFFHHHHHIIJIJJIJJJJJFGI>CHIIJIJJJJJJJJJJJJJJJ
@12706362/1
cactggttacaggagatactggttgttgttgaggtggtagttgagtttgg
+12706362/1
CCCFFFFFGHHHHJJJJJJJJJIJJJJJJJJJJJHHJIIJJIJBHHGIJJ
@9742583/1
catggattcagcagaagtataaattaaactatggatttatttacaataaa
+9742583/1
@@@FDDBBFHDHDHIEFHHECE>BHEFHFD>FECBECFHGCHHHGGEHHI
@10731880/1
gcgccaacaacaatgacaggtttttgaaaaaattttggccaatagctgtg
+10731880/1
CCCFFFFFHGHGHIIJIGJJEHHIJIIEIJJJGGJJJJJIEFHGIJIJGI
@12224067/1
gtcggtacaatgtaatatgagttttctttgttttcaaaggctctaactaa
+12224067/1
CCCFFDFFHHHHHHJJIIJIJIJJJHIJJJIIJJIJJIIJJJJJIJJJJJ
@12224104/1
agcatactttatcgtaacggtcatttctttttcttgatctctttcattat
+12224104/1
@@CFFFFFHDHHHIFHIIGGAF@BDHIGGIGIIIIC?DHIIGEGHGHHGC
@8230587/1
ggcagtaacaagattttcacatggctgcccctttattatccctttcagtg
+8230587/1
CCCFFFFFHGHHHJJJJJJJJJJJJJJJJJJJJJGJJJJJIJJJJJIJIJ
@13202331/1
gctgctgtggtctctgctgttgttgctgctgctgttgttgttgctgctgt
+13202331/1
@@@FFEDEHGHHHJJIJJIIJIJJJJJJJJJJJJHIJIIIIIJIIIGIGH
@13710102/1
gtgaaatttataaagcaacggtccacaaaaaataaaataagctcaactat
+13710102/1
@@@DDDDDFFFFFD<2CCAF@3A@<<FGIIID?FGIEDGB?B<?D@D<B8
@13710477/1
gcctgcaattcttggttcaagatcattttaaactgtccttctgacacacc
+13710477/1
@@@FFFFFHHFHGIJ<EGHHI@HIJJJJGIJIEEHHIEHDHIIJIDGII?
@12708747/1
gtaaaacaatatctattcaacaaaggaatagcagattcaactgtcacttt
+12708747/1
@@@DFFFFBHFHDGIGIIIIGIAFHIHIIIIIIICACFHGHEIFGGIIIF
@8739767/1
tggtagatgaggatactttaatctaatattatattgactaacaaaatatc
+8739767/1
@@@DDDDFGFHHHJGIJJJJJGIIDHBHGIJJJJJJGGJIIIJJJJJIJE
@11722511/1
aaattttttccgctgtagtacaaatttctatttccgattatttttccttt
+11722511/1
CCCFFFFFHHHHHJJIJIIIJJJJJJJJJJJJJJJJJJJJJJJJJJJJJI
@8740303/1
gttcacactgttcctggctgagagtaattcgtcgcgcattctgttgtata
+8740303/1
CCCFFFFFHGHGHJJGIJJJJIJIFFHHIIIFHIIHEGGIIIIGIIFHIH
@15188798/1
ggaccatggtttcaatgatttccctgttgaccttacggggacacttatca
+15188798/1
@@@DBBDFFFFDDHHGEIGIIIEEFEHIEHIIGIEHGGFGGEHIIIDHIH
@12225574/1
atctgaagggcggtcccctcttttgggtggaatgtatgacgatgatttga
+12225574/1
CCCFFFFFHHHHHJJJJJJJJJJJJJJDFHHIIJHIJJJJJHHHHFFFF;
@14201999/1
cctctgtcgaacagcttccacagcttgtctgtaattgcgataaggttttt
+14201999/1
CCCFFFFFHHHHHJJJJJJJJJJJJJJIJJJHHIJJJJJJJJJJJDHIJJ
@14202643/1
cctcacatatgtatggcacaactgataagttaagcattgcagttcatcag
+14202643/1
CCCFFDDDHHHHHIIJIGGGGFGICGFIGIIIJEGIJIIJGGGGEDGHIH
@9240670/1
gtcagaattttcgtttggagcaaatacaatgtatttgctgtctttgtgtc
+9240670/1
CBCFFFFFHHHHGIJJJIIIIJJIGJJJIJJIIJIJJJJJJJJJJJJJJI
@15685263/1
gttgcaacttagatttagggtcattccaatcttgatgcatgatgaaatca
+15685263/1
CCCFFFFFHHHHGJJJJJJJGIIJJJJJJIIIJJIJJIJJJHIJJJJJIJ
@8232396/1
gctgagatgaaggtggtctgctgggttgctggtcactgggttgttgccta
+8232396/1
<?@FFFFDHHHGDAFGCCHHEHIIIEGG@FGEHGGHGGDG3DFHHGGIIG
@15189753/1
ctcttctcttggtgttcaacaaatctcttaatgatatcagtcagcttaca
+15189753/1
@@@DDEFFHHHH:CCGCGHGGIDGIIGGGIJIGEIGIIJJIHGGIIIIII
@10736028/1
gccacattccattccatgatttattaaacccgatgctagctttcttaaat
+10736028/1
C@CFFFFFHFHHHEBHHGIIJJEIJIIJHHHJGIIIJJGIIIJIJJJJII
@15190712/1
gttggttcagctgtagtctgtctgcatctgtatatgccctagcacggaaa
+15190712/1
@C@DADDBFBHAFGEEEBFFEIHIFDH@FEBHHIGGI@FFEG>EID:??G
@12228487/1
cgtggatgtagataggctggcctgcttgtggaaaaccaccacaaatccac
+12228487/1
8?@DDADDFDDHB<GEB?FDAGGG3<?<1?EHHGIICDHBFEHHIGIF8D
@10248161/1
aatctctgtatcaacaactgtaccagccggcacattcatatttctcccat
+10248161/1
B@@FFFFFHGGHHJIJJJJJHHGHJGGHGEGIIIJIJJJJJJJIJIJJJI
@12712550/1
ctcagagctaccttggcagctgctaattttgcttggtgtttgttttctcc
+12712550/1
CCCFFABDFFHHHHIJHJIJJGGHEHJIJIIJIIJJCDCGHGDFGEHHCE
@14699217/1
ctttcttaaatctggttctctaatcatctgattagtagtaacgattctcc
+14699217/1
CCCFFFFFHHHHHJJIJJJJJJJJJJJJJJJAFIIHIJIIJJJJJJJJJJ
@15687159/1
gccatttatcattaaatagatttatgaggattcctgttagttgtcttcaa
+15687159/1
CCCFFFFFHHHHHJJJJJJJJJJJJJJJJJJJJJJJHIJJEHIHIJJJJJ
@14204713/1
ctcatttgaaaacgtggatctccaaggtctccttgaacaaatttacctaa
+14204713/1
@C@FFEFFBHHFFHAFHBFBHGEHE?;FFHIIICGHGGIDGHGEGHHIIG
@9747745/1
tggaagtaagaggtctttcatttaatgttttttgaaaagcctcacttgtt
+9747745/1
CCCFFFDEHHFHHEGIJJJJJJJJJJJJJIJJJJJJJJJIJJJJJJJJIJ
@9242765/1
cctatttctttgtgtcggaatacaaggcaggaaatggtgaactgcctttc
+9242765/1
CCCFFFFDDFHGFHIIIIGIIIIGIIHIGGGGHIIGGFHIJIGIGIIGI@
@14205107/1
ctgaaggcttttgggtcgtgagaagctgcaacggctgctatagatggaac
+14205107/1
CCCFFFFFHGHHHIJHIJIIHIHIGIJJJJJJJJJJJIIIIJJICHIGII
@14205121/1
agcatgttcttgcctttgttgctgctgtggtggttcttgcctttgcagct
+14205121/1
@@@DFFFFHHHGHIIGIGCFCHHIFGIHIIAFEIHIIIIIIIIIIIIIIG
@8234746/1
cttcagtaaataacaaagaatggaaggccaaaatttgttcacactgttcc
+8234746/1
CCCFFFDFHDHHDHIFGIHGEGCEFGGGIIJIJIIGDHIIJJGGIIBHIJ
@8235598/1
cttctgtaaaacgccaataattgttctttcatgatactctcaagatccct
+8235598/1
CCCFFFFFHHHHHJJJJJJJJJJIJJJJJJJJJJJJJJJJJJJJJJJJJJ
@8235679/1
gccatccattttatagctactctaaaaacacggtcttttccttcccctgg
+8235679/1
CCCFFFFFHHHHGIJJJJIJJJJJJJJJJJJJJFHIJJJJJJJJJJJJJJ
@10737253/1
gccactgctgttgttgaggctgctgtgg
+10737253/1
CC@FFFFDFFHHFJJIGGIIIIE@C<FD
@14700699/1
ctgcaattcttggttcaagatcattttaaactgtccttctgacacaccat
+14700699/1
CCCFFFFFHHHHHHIJJJJJJJJJJJJJJJJJJJJJJJJJJJJJJJJJJJ
@12229018/1
ctataagggcttcgatagaatctgcaacaactttgtcaacgacgcattgc
+12229018/1
CCCFFFFFGHHHHJIJJJJJJJJJJJJJJJJJJJJIIJJJJIJJJIIJJI
@10737738/1
ctgtcgaatactctgagcttgctgagcgactaatgccactgtgtccacaa
+10737738/1
@CCFFFFFHHHHHJJIJIJIJJJJJJJJJJJJJJJJJJJJJIJJIJJJJJ
@15192184/1
tagtcatttgttcccctgagattggggaggactcaatgccaacattgacc
+15192184/1
@@CDDFFFHGHHGJIGIGIJJJJJJFGJIGGFBEGIJHGIJGIIIIGGGG
@12713433/1
ggagaaatgaagaattttgattttaaagtaagaagctataatatgccttc
+12713433/1
?@@BFFFDHBHFFIIIGIGIJIHCHHIHHEIIJIAGIIGIGGHIICFGHG
@10249784/1
gtcctcctgccactcatcataatgaacaatatcttcttttggattagtag
+10249784/1
CCCFFFFFHHHHHJJJJJJJJJJJJJJJJJJJJJJJJJJJJJJJJJJIJI
@8236168/1
ctcagagctaccttggcagctgctaattttgcttggtgtttgt
+8236168/1
@@@BDD;AHFHHBFFBEEGHIGCGECHDBHFCDHIF:?DHID:
@11239473/1
tcagaattttcgtttggagcaaatacaatgtatttgctgtctttgtgtct
+11239473/1
@@CFFFFDHDDHDGHBBBDGHIIIIIIGIGCBFGICCHGCGDFIIGCHGI
@14207824/1
gtcacaactaacaatgggccacaactcatattgatcgtcaaatgaaacat
+14207824/1
@@@FFFFFHHHGHIIEGDHHHGIGHIEHGJJGGHEGHIHGGGHIJGIIE@
@11240195/1
aataggtaggtgcagggtatgaaactgaacgtgtacacctggtaaagagg
+11240195/1
CCCFFFBDHHFHHJJJJFHIJJJJJJJJJJJGHGIJJJJJJIBDHIJJJJ
@15690808/1
ctttgttgctgctgtggtggttcttgcctttgcagctgttgtggtggttg
+15690808/1
CCCFFFFFHHHHHIJIICFHFHIJJGIIJJJJJIJJJJJGCFHIDHGFHG
@11241113/1
ccagagaggaaatagtattttttcttcatcgtcttgaacttcatttccaa
+11241113/1
@C@F?DFDFHFHHJJCFFHIJJIGJIHGIJIJJIIIHIJJJJGGHGGGDH
@11241564/1
atgtagataggctggcctgcttgtggaaaaccaccacaaatccacttgga
+11241564/1
CCCFFFFFHHHHHJJJJJJJJJJIJJIJJJJJJJJJJJJIJJJJJIJJJH
@11241747/1
gatccgacgacactttttagtaccgggcttactaagggagttttcttgat
+11241747/1
@@@DDD?D@DH?FHBGHFHGHGG<CDGGBGD>HIIGGG=FFGGHEEHF>H
@10251717/1
tgctgttgttgctgaggctgctgtggtctct
+10251717/1
CCCFFFFFHHHHHJIIJIIIJIJHIIJIIIJ
@10740967/1
ctctgctgttgctgttgttgctgaggctgctgtggtctctgctgttgttg
+10740967/1
CCCFFFFFHFHHHIFHIFGEHIIBEFHFGGIIFHGFGIIIIIGEFGGHIF
@15692124/1
ggtggctttattatattactcctaattgaagagccttttcccaaaatcat
+15692124/1
BC@DFFFFHHHHHJJJJJJJJJJIJJJJJJJJJJJJJJJJJIJJJJJJJJ
@15692161/1
cgtcattagcagagctcgctactaaggccttcaagatagaacccaattct
+15692161/1
CCBFFFFFHHHHHJJJJJJJJJJJJJJIJJJJJJJJJJJJJJJJJJJJJJ
@14210388/1
atgtaatatggaaggcaataaagtaaccttcaacatataaactgcaggga
+14210388/1
@BCFFFFFHHHHHJJJJJJJJJJFJJJJJJJJJIIIJJJJIJJJJJJJJI
@9248139/1
ctctctttcccgatcaggcgctgacctggcggtagctttaatcatagttg
+9248139/1
CCCFFFFFHHHHHJJJIJJJJIJDGIJJJIJJAHHIHJIJJJJGJJJHHG
@9752198/1
ctcatcttcatcatccaagccgtaatgaatggtgttgctttcgcagggta
+9752198/1
CCCFFFFFHGGFGJDFHIIIHGGGEGIJJJJG?CHGHAFGHEHJIJJJ=F
@10253086/1
ggtaaatttatcgcaaggtaacgtaaaacaatatctattcaacaaaggaa
+10253086/1
@B?DDEFFHHHHGJJIJIBHGHIGHGIIGIIHJJGIJJJJJJIIIIJJJJ
@14705663/1
cactgactaaaatattgttcaagtt
+14705663/1
??<DDB;8?C<D<2CC@<<4AA@E3
@13722292/1
ttcaaatatgaattcatggtgatcatattcaatcacagtcggtgttttaa
+13722292/1
@@CDDF:BFFDFDEGDDE@A@BHIEIHIJJJEEIIIGEBFEB:B?FBGCG
@10254023/1
ctccaatcgcattccctttcacactagggacatgaggtgaaattattggt
+10254023/1
CCCFFFFFHHHHHJJJJJJJJJJJJJJJJHIJJJJJJHIIJJJJJJJJJF
@15197643/1
gttcttcttcttttttccacgtgaaatctttaggctgcagctcaaccatt
+15197643/1
CBBFFFFFHHHHHJJJJJJJIIJJJJJJJJJJGIJJJJJJJJJJJJJJJJ
@8747313/1
ctccaattgcattccctttcacactagggacatgaggtgaaattattggt
+8747313/1
CCCFFFFFHHHHHJJJJJJJJJJJJJIJJIJJJJIJJ?DGHGJJJJJJJB
@12718778/1
gatttcggcagcttttacctcattttcactcagaagaaataatatctcag
+12718778/1
CCCFFEFAFHHFHGHIIHIGHHHIJJED4EGGHIEGFHFHEDGIJGBGBH
@12719097/1
aactaagtacagcgaaattcttattcgattgaagtaaattgtaaaatgct
+12719097/1
@@CFDFFDHHGGHIIGEGHGGIHHIGGEGHIHAECGGEHGGIGDDBFHDI
@10747479/1
cagtaattgagcttagattagagttgttatttatcttaaataatttactt
+10747479/1
@@@BBDDDHFHFFEGHIGDIIHHIIBAEHHIGGIEGDHEGHEHEEIIIII
@13724919/1
gccatttatcattaaatagatttatgaggattcctatgttagttgtcttc
+13724919/1
CCCFFFFBHHFHHIGIJIJIIIGIJJIGGIIGGHIIJJIHHIHIIJJJJG
@9754990/1
gtcctgttggtccattaatataaaatggttcaacttctttggtgtac
+9754990/1
@@@FFFDEHHHHHJIJIBIHIGJJIHIIHHGHIJCHIJJJGICBGGI
@8240863/1
cctcaaccttttgtaacatcgacaacaccgcttgtgcggcaatatgtttg
+8240863/1
CCCFFFFFHHHHHHJJJJJJJJJJJJJJJJJJJJJIHJJJIJJJJJIJJJ
@9249861/1
gattgcatcaccgaggaattccagcctttgatagcaatcggtaaagtttt
+9249861/1
CCCFFFFFHHHHHJJJJJJJJJJJJJJJJJJJJJJJIJJJJIJJIJFHJJ
@10750014/1
acaggggctgcgacaccatctgatgcctggtgcggaggctaccttgccgt
+10750014/1
CCCFFFFFHHHHHJJJJJJJJJJJJJJJJJIIJJJIJJJJJJJJJHHHHD
@9250680/1
cttatcagtaatctcgaatctattatctcttggacaagttgttatattag
+9250680/1
@@@DDD?BCF8A?GE@<AFCAHEHC@HBE>EDGCEHIACE9DHIGIIIGG
@9755944/1
cctcattttcgctcagaagaaataatatctcagcaccaattttatgattt
+9755944/1
CCCFFFFFHHHFHJJJGGIGIIIIJJJJJJJJJJJJJJJJJJJJGHJIIJ
@8750668/1
cttcttctatcacatcggaggcaaccaatatgttcgtctcacccatgtta
+8750668/1
@@@FDFFFHHHGHJIHIIJIIJJIJICGIIGHIGIIFHHJJJEGEDDHGC
@11246263/1
gccaggtgtccggtcttcactgcagcctgactggtgagaaccctcaccgc
+11246263/1
@@@DFFFFHGFHHHIGIIJHIIIJIIJIGIJGGHGFGGGIHIIGIIIEEI
@12722618/1
ccatgatttattaaacccgatgctagctttcttaaatctggttctctaat
+12722618/1
CCCFFFFFHHGHGIEGHGIGHIIIGIIJIJJJJHIJJJIJJBFIIIJIII
@15200286/1
gctagttggagatccatagcgcaccattgagagctcaggagggaggtcct
+15200286/1
@@CFF:BDHHHHFEBFGIDHBHHDFGAFIHHDHIIDCHHGGIIIGHCFDE
@11735332/1
gcttgctgtggtggtacagcacccggtcctggtccagattcctgttgtgg
+11735332/1
CCCFFFFFHHHHHJIIJJJJJJJJJJJJJJJJJJJJJHIJJJJJJJJJJJ
@11735398/1
ttctgacacaccatctctgtaaaagaggatagcttgaggcttatacctag
+11735398/1
@CCDFDFDDDHGHJIIJJJHIIHIIBGGAFHIEHJGAFHGGIJGFHGIJJ
@13216924/1
atcggcatttctttcagaccaaaatttctttgtaaacaagttagtaaaat
+13216924/1
@@@DDDD1CFBFHIIIIGIAHIGGHIIIIIIIIIIIGIIIGEHEBDAGHI
@13731402/1
cttgtcttccacccttttttttgttcctttttg
+13731402/1
@@@D;DDDFHD4DAFHHBIIIIE?DD9BF>DB?
@11248011/1
cggaggaatttgtttgtgattttttattgtatcccaatcaattatgatac
+11248011/1
CCCFFFFFHHHHFHIJGHAHIJJJJJJJJIGJJJJIJJJJJJJJJJJJJJ
@9758641/1
gggagagtagcttgaggctcagaatcgagtagcctttgctcagcatctcg
+9758641/1
CCCFFFFADFHHHJJIIIIHIIJIIJJJJGHJIJJJJJJIJIJJJJIIJI
@9758737/1
ctgctcaatttaccttcatccttgttttcaaagttgataaataatattaa
+9758737/1
CCCFFFFDHHGDFJJJJJIJIIJJHIIJIJIJIHHIJJJJIJIJJJJJJI
@10755144/1
gccatttctctatttgcacttagttactcagtctcacagttagttatcaa
+10755144/1
CCCDFFFFHHHHHJJJJJJJJJJIJJJJJIJJJJJJJJJHHIIHIJJJJJ
@10755283/1
gtcagtatcatcagcatcagattcttcttttttctttgtaactattttat
+10755283/1
@@@DD??AFBBFBEGBBBAG>FC?AEHDGG@<EDHGGGCADFA@BBDG<F
@12723867/1
gtttccttatcagtaatctcgaatctattatctcttggacaagttgtta
+12723867/1
@@@DDADDHBDHFFGHIAGHGIGBGFHHBHGIGCHE@FAGHHIDFHHI9
@13218881/1
ctctatttcattgtgcattaatctatagaaaattttccaaacagtattta
+13218881/1
CCCFFDFFFFHGGAHIJIIJIJIJJJJJJJJGIIIJEGIJJJJJHIIJJH
@14711115/1
gtagtttcacttttgttattggtttccttatcagtaatctcgaatctatt
+14711115/1
BB@FDDDEFHHHHJJJJJJJJJHJIHJIJJJJJJHIIJIGHGGEGIJFII
@10756502/1
gctccaattgcattccctttcacactagggacatgaggtg
+10756502/1
@@@7=BBBFFDADG<C<EBDF<CHFAFIII9EFEFIEF1?
@15698331/1
gttaactttataatcaatcggcatttctttcagaccaaaatttctttgta
+15698331/1
@@@DDDBDDDDF<BCACFB1@EADCE4FHHGCHI9DFAGGDEDFHE<??F
@11736843/1
cagcaaaatccaaaagatttttcattgtgttcgtggaagtaagaggtctt
+11736843/1
CCCFFFFFHHHGHJJJGIJJJJJJJJJJJJJJJJJJGIIHHJJJIJGGHI
@15201650/1
gcagagaccacagcagcctcaacaacagcagtggcaacaaccgcctcagc
+15201650/1
<@@FFDFFHHHHHIJJJIIJIGIJGHIJIGIDHGJJJJJGIDGIJDIIGG
@15201668/1
gctccaatcgcattccctttcacactagggacatgaggtgaaattattgg
+15201668/1
@CCFFFFFFHHHHJJJJJJJJIIJJJJIJJEHIIIJJJJHGGEHIJJJIH
@15201818/1
ctgcaattcttggttcaagatcattttaaactgtccttctgacacaccat
+15201818/1
?=@DDDDDDHHHFADFGHHIGHGGBFEGGGIIEDE?BGIIHIIIICG@DF
@9252571/1
ctagcctttcataattcataacgtcattagcagagctcgctactaaggcc
+9252571/1
CCCFFFFFHHHHHJJJJJJJJJJGHIIJJJJJJJJJJJJJIJJHIJJIJJ
@12237367/1
tactgaacgtgtacacctcacatatgtatggcacaactgataagttaagc
+12237367/1
CCCFFFFFHHHHHJJJJIJIJJJJJJIIJJJJJJJJJJJJJJJJJJJJJI
@12237599/1
ccttcaacaatcgtcggtacaatgtaatatgagttttctttgttttcaaa
+12237599/1
CCCFFFFFHHHHHHIJJFGIIIIJHJJJJJJJIIJJJIIJJJIIJJJJJJ
@12237816/1
cccctcttttgggtggaatgtatgacgatgatttgatatctatatttctc
+12237816/1
@@@FFFFFGHHDFCFGHEIIHHIJGIJEHIAHIJJBD?BFFGHFIHIIJH
@12237961/1
gtggaagtaagtggtctttcatttaatgttttttgaaaagcctcacttgt
+12237961/1
BBCFFFFFHHHHHJIJJJJJJJJJJJJJIJJJJJJJJJJJHJJJJJJJJH
@14218497/1
gtctttctttcaacaaacacaagagctaaattatcctttttgaaattttt
+14218497/1
CCCFFFFFHHHHHJJJJJJJJJJJJJJJJJJJJJJJJJJJJJJJJJJJJJ
@10759268/1
gccacattccattccatgatttattaaacccgatgctagctttcttaaat
+10759268/1
@@@DFDFFHHFHHIGIJIIIJGGGIJGIGGGGGGHGGGHFIJGIGHIIJJ
@14219453/1
atgtctctctggtttgatgtagattgtgcaacaaccacagaagtaaaaaa
+14219453/1
CCCFFFFFHHHHHIIJIIJHHJJJJIJJJJIJIJJJJJJJIIIFHIIIIJ
@12725896/1
ggcagcttttacctcattttcactcagaagaaataatatctcagcaccaa
+12725896/1
CCCFFFFFHHHHHJJJJJJJJJJJJJJIJJJJJJJJJJIJJIJJJJJJJJ
@14220849/1
ctttggtgtacagaaatatttcggcttctgcttccgttccaccctttctg
+14220849/1
CCCFFFDFHHHHHJIJJJJJIIJJJJJJJJJJJJJJGIIHJJJJJJJJJI
@13736303/1
cactgactaaaatattgttcaagttcacgaggagtattcttggaaacaat
+13736303/1
@@@?DBDDAHF>DEEHGIIIHIIG4FHHBDHIHH>FHGCHBFEDHGDHGG
@11251046/1
cttgcctttgttgctgctgtggtggttcttgcctttgcagctgttgtggt
+11251046/1
CC@FFFFFHDDHFGIIJIGDGIAFGCFFHGIJJIHIGIJGHIJFGIFGHB
@10761736/1
ctcagagctaccttggcagctgctaattttgcttggtgtttgttttctcc
+10761736/1
@CCFFFFFHHHHHJJIJJJIJJJIHIIJJJJJJJJJCFHIJIFHIIJJJI
@9761397/1
gctctaactaaaaattcttttttaagtaacaaagcttcagtaaataacaa
+9761397/1
@CCFFFFFHHHHHJJJIJJJJJJJJJJIIIJJJIIJJJJJIIJJJJIIII
@9761454/1
cttcattttcagctctggctattttagcatggaatgtaatctccaagttg
+9761454/1
CCCFFFFFHHHHHJJJJJJJJJJJJJJJJJJJJJJJJJJJJJJJJJJIIJ
@12726740/1
ctagataataatgcctcagagctaccttggcagctgctaattttgcttgg
+12726740/1
CCCFFFFFHHHHHJJJJJJJJJJJJJJJJJJJJJJJJJHHHIJJJJJJJJ
@9254628/1
ctcttctggaaagcagctcttgcagcattgacactggcgttttggtgggc
+9254628/1
C@@FFFFFHHHGGJJJJJJJJJJJJJJJJJJJJGJJJJJGIJJJJFHIJJ
@12726928/1
cattaagttcgccgatcttgtacaacattttacatgcagttagtgcaact
+12726928/1
BCCFFFFFHHHGHJIJJJFIHIHIIIGIGJJJJJJJIIIGHCHFGHGEIE
@14713303/1
gtggtctgctgggttgctggtcactgggttgttgcctaacaggaggtgca
+14713303/1
@@@FDDDFHGHHHFGIEHIIIGEGIIIGHIGGGFEGHGHIGIIIIG7CHG
@10263270/1
ctgggctacagatatctagaggttctgtatttcctgtgatcttgtctaag
+10263270/1
CCCFFFFFHHHHHJJJJJJJJJGIJJJGJJJJJJJJJJJJJJJJJJJJJJ
@12240549/1
gccaatagctgtgggttatatggtgattgatgccattcaactttgcatta
+12240549/1
CCCFFFFFHHHFHJJDHIJJJJJCHHJJJIJJJJJIIJJJJJJJJJJJJJ
@11739558/1
ctcttgctttcttatttcctacggcaaggtagcctccgcaccaggcatca
+11739558/1
CCCFFFFFHHHHHJJJJJJJJJJJIJJJJGHIIIJJJJJJJJJJJJJJJI
@11740341/1
aattcttggttcaagatcattttaaactgtccttctgacacaccatctct
+11740341/1
CCCFFFFFHHHFHJJFIHGIIHIIIHCHGFEAHGHIIJIIEHGGHHIJJG
@12728121/1
ctctgctgttgctgaggctgctgtggtctctgctgttgttgctgctgctg
+12728121/1
CCCFFFFFHHHHHJJJJJJJJJJIJJHIJJJJJJJGIJIJGIJJJJJJJI
@12241956/1
gtagcatactttatcgtaacggtcatttctttttcttgatctctttcatt
+12241956/1
CCCFFFFFHHHHHJJJHIJJJJIJJJJJJJBHIJJJJJJJJJJJJJJJJJ
@14223262/1
cactgactaaaatattgttcaagttcacgaggagtattcttggaaacaat
+14223262/1
@C@DDFFFHHHFHIIIJHIIJIIFHIIJHDGIHG9?GFIG@EGGGEHCGH
@13739146/1
tttaagaatattttggatttcattgatagtatctgatttgttgtttatta
+13739146/1
@C@FFD?DFHFHFIJJEHIGGIIIJCFHGHEEHGIEIGGIGHIHIHBGHG
@10264636/1
atcttcatcatccaagccgtaatgaatggtgttgctttcgcagggtaagt
+10264636/1
CCCFFFFFHHHHHJJJJJJHIJJJJJJJJHHHHIJJJJJIIIJJJGHIIH
@12243638/1
gtatcatcaacttctaaaggtttccaataaacacc
+12243638/1
?=?D?DD?CAFFF<GDD?CH<:ACHBFA:F9A?A1
@8758814/1
gctgtacttgaggctgagatgaaggtggtctgctgggttgctggtcaccg
+8758814/1
:?;;4ABDFH?CDHIIE?HBCBHHIACBGHIB>FCBA9DGDDFCDAFGGG
@13741247/1
tatcaatttcttctttaggtaaaacttttatgccaagccaagacatgaac
+13741247/1
CCCFFFFFHHHHHJJJJJJFHIJJJJJJJJJJJJJJJJJJJJJJJJJJJJ
@8249429/1
tccaataaaactgaagtctgtgacaacccaacgcaatcgcttaacctacc
+8249429/1
CCCFFFFFHHHHHIJJIJJJIIJJJJJJJJJJJJJJJJIJJJJJJJJJJJ
@9260558/1
tgtaacttggcccgcaacaattgtacacaactccataggaagcgccaaag
+9260558/1
@@@DFFFFBHFDHFHIIJJGGJJBEFHHHHIIGGGHHBD@FHGBGG>FEH
@14718279/1
ctctaccaggtggaggtgaaaagaatgatcttccaactgtcacaaacctg
+14718279/1
CCCFFDFFHGDFHBHGAEHGEHJJGJIIJEHIIIIGGJGFHIIIEGIJHG
@10266396/1
atcatattgttagatatcgccagtccaaattcttggacataggcgtcgtt
+10266396/1
CCCFFFFFHHHHHJJJJJJJJJJHIJJJJJJJJJJJJJJJJJJJJGHIHI
@10267874/1
ctggtattatgagtgttacttctcatcctaggacgtccacctcgaactga
+10267874/1
BCCFDFFFHHHHHGHIJJJJJJJJJJJJJJJJJJJJJJJJJJJJJJJJIJ
@13225869/1
ggtaaatttatcgcaaggtaacgtaaaacaatatctattcaacaaaggaa
+13225869/1
BCBDFFFFHHHHHIIIJJHGIJJGHIGIJIJJIJJJIJJJIGJIJIJGGI
@9768430/1
gtgagttaaaacagtacatcgcacaacaaacacttggggagttaaatcaa
+9768430/1
C@@FFDFFHHHHHIFGGIGCHIJJJJJJJJJJJGIIIJJGIHHGIIJIIJ
@8761167/1
tttcataattcataacgtcattagcagagctcgctactaaggccttcaag
+8761167/1
@@@FFFADDHDBFCHGIGIGGIJG>HD;BBFEHHIIJIJGGHEFFHGGHI
@11258215/1
ccctctggtatccaaaggcactgttttcaccggaggaatttgtttgtgat
+11258215/1
CCCFFFFFFHHHHJJJJJJJJJJJJJJJJJJJJGIJDHHIJJIJJJIJHI
@15708377/1
tttagacattactaccaatactttaagagcatttattgcagcttctttct
+15708377/1
CCCFFFDDHHHHHJGIJIJJICHGGHHHCGGBEHGGIGEGDFGIIIIJHH
@11259074/1
cagaattttcgtttggagcaaatacaatgtatttgctgtctttgtgtctt
+11259074/1
BBCFFFFFHHHHHJIGHGGIIJJJJJJIJGIGIJIJJJHHIJJJGHGHIJ
@11747323/1
ggcgggctgtgctgttaggatataatcaggtgttctctaatttgtttctg
+11747323/1
C@CFFFFFHHGHHGGCHIGDFHIIJHJJJJBGBFGGIJIJGHJJHJJJII
@14721718/1
gccacaactcatattgatcgtcaaatgaaac
+14721718/1
CCCFFFFFHHHHHIJJJJJJIIJJIJJJIJJ
@9264194/1
tgttgctgaggctgctgtggtctctgctgttgttgttgttgctgaggctg
+9264194/1
@@?DDFDDFBFFHEGFHDABAEBDHCGFEHHBHG@GHGIG;<G@9BBFB@
@15213149/1
gtaccaagctctggcattttcctgtgactgatttttcttcaacatcaaca
+15213149/1
@@@DDD?DFHFABDGBGIEIEBHEACEGHGGADEGDDGH?FHCHABGBGE
@12735215/1
cctccatactccttgtcttacaggtaccggtctttctcgataatcaagtg
+12735215/1
CCCFFFFFHHHHHJJJJJJJJJJJIJJJJJJJIJJJJJIJJJJJJJJJJJ
@8254719/1
ggtgcggaggctaccttgccgtaggaaataagaaagcaagagaaggaagt
+8254719/1
@?;DDDDAHDAFDGGGIGGIHCAEGIIIEHGIIIIIIIIIGHFFGGIIG=
@14232754/1
gtcataagttgtaacagtaagttcttttttttc
+14232754/1
::?ADB4==AAFAACGEF<::<CHE?H<CFF0:
@14722983/1
gtataacattcgtcctcctgccactcatcataatgaacaatatcttcttt
+14722983/1
CCCFFFFFHHHHHJJJJJJJJJJJJJJJJJJJJJJJJJJJJJJJJJJJJJ
@11749899/1
cctgaaggcttttgggtcgtgagaagctgcaacggctgctatagatggaa
+11749899/1
@CCFFFFFHHHHHJGG<AEEGEHHIGGIJGHIIIFGIIEHGIFGCDGHAD
@10270205/1
cgcagattaaaatttttaagtacgactaagtgagcacactaaatcaccac
+10270205/1
CCCFFFFFHHHHHJJJJIJJHIJJJIIIJJIJIIJJJIJJIIJIJJJJIJ
@11750189/1
cgattggaaaaataatcagaataagaacggtattgctctgcagggaacgg
+11750189/1
@B@FFFFFGHHHHIJGIIIIJJJJJJGIJJHGGIJGIIIJJJEA@FHIJJ
@8763155/1
ggtagaagcaggatgacacttaggtcgtgcatggtttaagaaagaccaaa
+8763155/1
@@@FFDDDHHHHHJIGHIIJEGGIFGIHGIEGGIIIJGIIIEGGGIEGIE
@14233726/1
acagaacggttgccatatagccttaaaagggcaccccaactagttatgtg
+14233726/1
@@CFFFFFHHHHHJJJJJJJJJJJJJJJJJJIJJJJJJJJJIJIIIIJHI
@10270926/1
aggtggaggtgaaaagaatgatcttccaactgtcacaaacctgttagcag
+10270926/1
B@CDDFFFHDFHHJJJJJJJJJJJJJJJJJJJJJJJJJJJJJJJJJJJJJ
@12737290/1
gtaccttgtatactagcatgactgactagatagaagtctaattcagtagg
+12737290/1
CCCFFFFFHHHGHJJIJJJJHIIJIJJIJIJJJIJGHIJIHIIIJJIJIJ
@11262419/1
gtatgtttacaaatgttgcagcattaagtcttctctgcactgtgacagtc
+11262419/1
@BCFFEFFHHHHGJJEHIJJJJJJIJJIHIJJJJJJIJJJJJHIJJJJGI
@9775312/1
ctgcgatctttgccatagcatagttcctgctttagggtttcttccgctaa
+9775312/1
CCCFFFFFHHHHHJJJJJJJJJJIIJJJJJJJJIIIJDHIIJJJJJJJIJ
@12738021/1
ctgcaacaactttgtcaacgacacattgctggcctatgactcccaagctg
+12738021/1
CCCFFFFFHHHHHJJJJJJJJJJJJJJJJJJJJJJJJJJJJJJJJJJJJJ
@14236026/1
gccacatcaatgttaaggaatggtttccaaccaataattgcagactggaa
+14236026/1
CCCFFFFFHHHGHJJEIJJJJJJHHGJJJJJJJJJIIJJJIIJJJJJJII
@11263941/1
ctgtttcatccgcaattttctggcggagctcttcagcatttagcagcatc
+11263941/1
?;@=AD??:ACC<EGACEB<FA:AGG:?F@99D??8F?FCB==88=6688
@15215952/1
gtcagaattttcgtttggagcaaatacaatgtatttgctgtctttgtgtc
+15215952/1
@@@FFDDEFHFHFCFHD@HEEHGIEGHIGII@E@@GGAAH@GBDDHBDFG
@13231033/1
ctccttgaatgaatttttcattcctccatactccttgtcttacaggtacc
+13231033/1
@CCDDFDAHDF>DEG>EF>HGFBHHHDHDHGGDBGGGFFB@GE4?G0BD<
@14237923/1
tcattaagttcgccgatcttgtacaacattttacatgcagttagtgcaac
+14237923/1
CCCFFFFFHHHHHJJIJJJJJHIJJJJJJJJJIJJJJJJJIJJJJJJJJJ
@14238028/1
gattctttgttctttatttgtgtataatatccacagaaatggactgtaaa
+14238028/1
CCCFFFFFHFHHHJJJJBJIHIGIIJJJJJJJJJJJJJJJJJJJJJIJJJ
@12738853/1
tgttagttgtcttcaaaagttagttctactacctcatggacagatgtaac
+12738853/1
CCCFFFDEHHHHHJJJJJJHJJJIJJJJJJJJJJJJJJJJJJJIJJJJJJ
@9268263/1
ataattgttctttcatgatactctcaagatccctgattacttcttctcga
+9268263/1
CCCFFFFFBHHHHJGIJJJJJFJGIJJJJJJIJJIGIIJJJJJGIIJJIH
@10770577/1
ctgtgggttatatggtgattgatgccattcaactttgcattaactttctg
+10770577/1
?@@BD?D=AFHBFIBEFBCHGEGHHICGIGGGIIGGBDEDFGGIEHIIGH
@12740691/1
gtggtgtgtaatcactgctgaggcttgaacaagcccttctgatagcctgc
+12740691/1
BCCFDFDDHHHGHJJJJJIJJJJJJJJJJJJJJJJJJJJJJJJJJJJJJI
@13751051/1
ccgatgttggagcctatgctatccgtagtcgaggctgggctacagatatc
+13751051/1
@@CFFFEAHGHGGJIIGIIIIIJJIFHIBHIIIJIJJIIJJIIEIGI9@G
@9779616/1
cttggacaagttgttatattagtcactttatatgttcttttaacactctt
+9779616/1
CCCFFFFFHHFHHJJIJJJIIJHHJJIJIJJJJJJJJJJJJJIJJJIJJJ
@11753454/1
gccaaaatttgttcacactgttcctggctgagagtaattcgtcgcgcatt
+11753454/1
@@@DDDDDFFFACEB:CF:<AA:C?AGFFACGFIGCGGCFF;6DFFDFF@
@10274877/1
cctccatactccttgtcttacaggtaccggtctttctcgataatcaagtg
+10274877/1
CCCFFFFFHHHHHJJJJJJJJJJJIJJJJJJJJJJJJJJJJJJJJJJJIJ
@9269434/1
gttcctggctgagagtaattcgtcgcgcattctgttgtatatttatgctc
+9269434/1
@@@BDDFFHFFBHGG:AGCFD@AEDGGI@DFHED?FCHDEFHGGDGGECG
@12253965/1
cggtttctcaaaacatggtgctggatgaggaaatttttcataaagaagtc
+12253965/1
@CCFFFFFHHHHHJJJJGIJIIIJJJIIJJJJIJJJJJJIJJJJJJJIFH
@15218227/1
cttttttttgttcctttttgaattgaaatcac
+15218227/1
C@@DFBFFHHHDFB@EBHHG7?FF>@F@FGIG
@13234735/1
ccttaactgtccttctaacctgttcttct
+13234735/1
;??:?B?BDDDD42<?>EDE4;<EE4E?C
@11754574/1
gctgttgttgttgttgttgttgaccccatggttgtcgaggaggtccctgt
+11754574/1
@CCFFFFEHHHHHJJJJJJJJJJJJJJJJJJJJJJIJIJJIJJFHIHIIG
@12254603/1
cgctaatttaaaaattgaatagtttttatgaaatgagtcagaattttcgt
+12254603/1
CCCFFFFFHHHHHJJJJJJJJJHJJJJJJJJJJJJJJHIIJJJJJJJJJI
@15716559/1
gggctattatcgcatcatacggaatctgccgagtccttccttctagtgct
+15716559/1
@@CFFFFFHHHHHJJJJJIIJJJJJJJJIJJIJHIIJJJIJJJJJJIIJJ
@10772761/1
gtgagttaaaacagtacatcgcacaacaaacacttggggagttaaatcaa
+10772761/1
@@@DFBDDHHGHDICEEHHIIGGIIGJIGIJIJGHEHIGHHFGFGGGGGJ
@8768890/1
gctgttgctgttgttgctgaggctgctgtggtctctgctgttgctgttgt
+8768890/1
CCCFFFFFHHHHHIJJIIJGHGGHICIIFCG?EHIGIIGIGHGEGIBA@?
@10772899/1
cacagaactcagcaactctcggatcttctatccttatctcatcaaatatt
+10772899/1
CCCFFFFFHHHHHJJJJJJJJJJJJJJJJJJJJIJJJJJJJJJIIJJJJJ
@11267768/1
cctctatcaggtaagacaacaatcacaagttttacttcttctttaagaca
+11267768/1
CCCFFFFFHHHFHJJJJJJJJJJJJJJJJHJJJJJJJJJJJJJJJJJJJJ
@8769070/1
gcagggaattctaagagggtacacaattcaggcactaatgtctcttcaaa
+8769070/1
CCCFFFFFHHHHHJJIJJJFHJJJJDHGIJJJJIJJIIIJHHIIJJJIJJ
@8769111/1
tcagcttcttaatgcatctctgcccagccacaatgttacaaacctct
+8769111/1
@C@FFFFFHHGHGJIIIEHJJJIJJIJJJJJJGGHGIJJJGIJGGIG
@12742829/1
gtgctggtgcatgtaatactttgtagatatcagacatttcttcaggg
+12742829/1
:@;DBD:DD?DDBHHEDBHG@BFEHHIIA<CH<FB;BCEGHGCFC?;
@12742935/1
gctgctaaatcttcaagtacatagtacataactttagctgtcgtctttct
+12742935/1
CCCFFFFFHHHHHJJJJGHJJJJJIJJJJJJJJJJJJJJJIJJJJJJJJJ
@9782268/1
gtcactattaaagttgatttgtcttatagacttgacaattttttcttttc
+9782268/1
C@@FFFFFHHHHGEHEHIHIIJIGIIIJJEHHIJIFHIGJJIIJCHJJG@
@10775564/1
cttgtattgttctgtaattctcctggaatacaggtcatgtcagattgtag
+10775564/1
@@CFA??DFDHFDHFGIGGHGGGGIIIIIIBHGGEHHIIFHFGGGHIIIC
@10279590/1
cccatcattcgctcctcgactgccccgatgttggagcctatgctatccgt
+10279590/1
CCCFFFFFHHHHHJJJJJJJIJJJJJJGJJJJJJJJIJJJJJJJIJJJJI
@14243036/1
gtgcagggtatgaaactgaacgtgtaca
+14243036/1
CCCDFFFFDFFHHJJJJGIJIIHIHIJI
@15220929/1
cttttggaagctttacaactcctaatcctgtttcatccgcaattttctgg
+15220929/1
CCCFFFFFHHHHHJJJJJJJJJJJJJHIJJHJIJJJJJJJJJJJJIJJJJ
@8261937/1
ctgtagtacaaatttctatttccgattatttttcctttgatgctgctcaa
+8261937/1
CCCFFFDFHHHHHJJJJJJJJJJJGIJJJJJJJJJJJJJJJJJJJJJJJC
@14243908/1
gttttctttgttttcaaaggctctaactaaaaattcttttttaagtaaca
+14243908/1
C@CFFFFFHHFHGIHHJIJIJJJJIJJJJJJJIIIJJIJJJIJJJIIJJJ
@12745686/1
tcaggctttatgtttttgtattcttcaatggttgctgctaaatcttcaag
+12745686/1
CCCFFFFFBHHHHIJJJJFHJIJJJJJJJJJJIJJJJJJJJIJJJJJJJJ
@9785299/1
gtatttcttttttccaaattgcctctccattcaattgaagaagcaatttc
+9785299/1
BBBFFFFFHHHHHJIJJJJJJJJJJJJJIJJJJJJJJJJJJJJJJIJJJJ
@11760011/1
gcctcttttaccattgtacgagtttgagcatcattcattttcttcattgt
+11760011/1
CCCFFFFFHHHHHJJJJJJJHIFHJJJJJJJJJJJJJJJJJJJJJJJJJI
@13756508/1
ataagaactatttctttaagaatattttggatttcattgatagtatctga
+13756508/1
;<@DBDDDHCB<FHGIIGHEHGE<FFBHG@BGGGDGHII@4:DCBGH<C<
@11760526/1
gataaattagaatcatcccatagcaaatggtatttggtaggacgtgctgt
+11760526/1
@@@FFDFFHHHHHJJJIIJJJJJJJIJJJJAFFHIIJJJJIJJJJJJJJF
@11760986/1
gcagggaattctaagagggtacacaattcaggcactaatgtctcttcaaa
+11760986/1
@@@?ADADHFHGFIGGDBGFBCHEH??GIIIGI@DFE;DF9?FBGAHIAF
@14245845/1
cttctgatagcctgcaattcttggttcaagatcattttaaactgtccttc
+14245845/1
CCCFFFFFHGHGHIJJIIJJIIJJHJJJJJIJIJJJJJJJJJJJIIJJJI
@11271709/1
gcctcttgttttgcttctttttttgacctacccttgccgatagcaataag
+11271709/1
@@@;DB4A=CFBCBA:AECDCHD@F?GFFFB8::?B@DDDF:@=@@=CDA
@15223152/1
ctgggttgttgcctaacaggaggtgcactggttacaggagatactggttg
+15223152/1
CCCFFDDFHBFHHJJJJIJGCHI?EGIIJIJFFHIJJJIGHIJJIJJGGG
@15721358/1
ctccaaaattgtaaatccaggaacttcccagtcatcaggaataaagtcat
+15721358/1
???DADD:A<D<C<EE<B<EE=EDEBEFDIIIIICFED<?;?DDEIIICE
@13239788/1
gctggatagtggtaggatagagactttttctttg
+13239788/1
@@@BD8ADA=AA<?EH?G>F<<:3C>CB9AFB>@
@11761096/1
ctgttgttgctgctgctgctgttgttgttgttgaccccatggttgtcgag
+11761096/1
@CCFFFFFHHHHGIJJJIIIIHIIHGIIJDGHHIJIIGGGIJGGIGIIIJ
@10780331/1
gtaatattttgataacgtggatgtagataggctggcctgcttgtggaaaa
+10780331/1
B@BFFFFFHHHHHJJJJHGIJJJJJJJJJJJIIJJJJJJJJJJJJJGGII
@12747354/1
ctccactgaaccaaatcggctccttgaatgaatttttcattcctccatac
+12747354/1
CCCFFFFFHHHHHJIJGGIJIJJIJJJJJJJJJJJJJGIIJJJIJJIIJI
@8264722/1
ctgaatccttagaattcaaaaattcaaacttaaattcatagcctaattga
+8264722/1
=@@DFFBDFHBFFJJJJJJJGBHGGBH?ACFHEHDGHIIJJ9FCGCFIH<
@13758964/1
gttgcatcctttgctcttgaggaagttggtgtagaggtgcaggctggcca
+13758964/1
<@@=DDDABDBA<>GEHG@BEFBFF:CHGF@FCHDEH?;CF4?DGF:;DB
@12261825/1
cccctctggtatccaaaggcactgttttcaccggaggaatttgtttgtga
+12261825/1
??@FFFFFFAFFDEFGBBFEGFGGCHEEBHHGEH@::BFA<BG?DBB=BC
@13760228/1
ctttaacctcataactaaaacagggttcatga
+13760228/1
CCCFFFFFHHHHHJIJGIICIHFGGAFCHHIJ
@12262443/1
tgatagagcacggaaggtggaatttttgcattttttataacttctttaat
+12262443/1
@@CFFFFFHDHHHCGHI<CDHGIIIGEGIGGGGHIIEHIGIGIIIIIIII
@15722431/1
caagaatatactcccgtgtgatatgatatgggttgctgtttacaccaacg
+15722431/1
CCCFFFFFHHHHHJJJIJHIIJIJJGIIIJIJGHIJJJJJJJIJJJJIJJ
@11273589/1
aatgcctcagagctaccttggcagctgctaattttgcttggtgtttgttt
+11273589/1
?@@FFDDFHBHBFHIGGGIGHIIJIGIJJJEHIGHIIJIJI:BBGHIHIJ
@15225027/1
agtaagttcttttttttccttgactatgtttgatgacatatcaataacat
+15225027/1
@CBFFFFFHHHHHJJJJJIJJJJJJJJJIJJJJJJJJJJJJJJJJJJJJJ
@13761818/1
gtgatatgatatgggttgctgtttacaccaacgataaaatcaggctttat
+13761818/1
@@@DDDDDHH<CHEH<CCCFHHHGGIIIGHGGIGFIIIIIIIIIDHGHIB
@15225658/1
ccttgaacaaatttacctaaagcaaacaacacaattgtcggcagctggga
+15225658/1
@?@D;DDDBDHBHAFHI@EA?AEGCGGHIHIIIIIICCC:@GA@F@BDFI
@8774969/1
gcatcattcattttcttcattgtaact
+8774969/1
=;;D1BDDAAD?<E:<E<A<3<33A33
@14737919/1
ccttgccgtaggaaataagaaagcaagagaaggaa
+14737919/1
@@@DDADD?DFF::CEGGBBE9???9C;FCEF>9;
@10782193/1
cctccttccaaaaaaatacagcaagtctggtaaatttatcgcaaggtaat
+10782193/1
@@CFFFFFHHHHDIJJJGIJIGJGIDGIIDCFHGIJJIJJIJJJJJFGIG
@8775565/1
gttcaacaaatctcttaatgatatcagtcagcttacaagccttagtaagc
+8775565/1
?@?BD>BDAHD?FDGI>CFCCECDHEGAH4AGCHG@EBGGGHGGED@@GG
@15227351/1
ctgcaatttccaagaaactttacttttcacaaataaatataaaaagaaaa
+15227351/1
C@@FFFFFFHHGFIJGIJJIIIIIIGHIJJJJIJJJJJEGIIII>GHGHI
@15227552/1
agctcatcaagcttcggtccgactgatgatttgaggttcttgtggaattg
+15227552/1
@CCFFFFFHFHHBGIJJFGGIJIJIIJJIIJIGIJIGHIJJIIIJJJJJG
@13762547/1
ccacattccattccatgatttattaaacccgatgctagctttcttaaatc
+13762547/1
CCCFFFFFHHHHHJJJJJJJJJJJJJJJJJJIJJJJJJJJJJJJJJJJJJ
@12264641/1
ctgtaaaacgccaataattgttctttcatgatactctcaagatccctgat
+12264641/1
CCCDFFFFHHHGFIIGGHIJEGHIHFHFGIIIGIGIIIIIJIGIIJIGHI
@9279951/1
tataagaacaatgagtaagagcttgcaagaggtaacttctgtcttgaaat
+9279951/1
BCC?DFFFHHHHHGIHHJJIIJJJJJJJJJJIFHHIIIIJJIIJJJJJJJ
@12264919/1
ccggtcttcactgcagcctgactggtgagaaccctcaccgctgtcatgct
+12264919/1
@@BFDDFFHGHHHJJJJJJJJJJJJHIIJJJJJJIJJJJJJJJJJJJJJI
@10285983/1
ctctttagcttgtggatcaaaactcattaaatatttctgtaagcgaagaa
+10285983/1
CCCFFFFFHGHHHJJIJJJJJJJJJJJJJJIJJJJJJJJJJJJJIJJIIJ
@9280401/1
tgggagagtagcttgaggctcagaatcgagtagcctttgctcagcatctc
+9280401/1
@@@DDFFDFHHDHGGI@GGGCHIIJJECBG?EDGHHGIGJJICFCGIEGH
@15227690/1
caacaacagcagagaccacagcagcctcagcaacagcagagaccacaaca
+15227690/1
CCCFFFFFGHHHGIIIGIGIIII@GIIJJIIJJJIIJJIJJHGHIIGHII
@15227790/1
cttgtttttcaggtcatggcagactctgagaacttttaacaatgactgac
+15227790/1
@BCFDFFFHHHHHHIJJJJJJJJJJJJJJJJJJJJJJJJJJJJJJJJJJJ
@12751389/1
gtctaagaaatacttagcaactgtacattcaacagtctgcccattctcca
+12751389/1
C@CFFFFFDDHHHFIJJJJJBHIIJJGIJIJJJJH9CHIJIIJIJJJGJJ
@15228175/1
ctattttagcatggaatgtgatctccaagttgtgaatcaatttcaggata
+15228175/1
CCCFFFFFHHHHHJJJJJIJJJJJJJJJJIJJIJJJJJJJJJJJJJJJJJ
@10783795/1
ggcttctattagttcatctatattttttaaggaagtaagtgcaggggaac
+10783795/1
BC@FFFFFHGDHFHIIIJJJJJJJJJJJJJJJIIIGHGJDHIJJJJJIII
@13244228/1
ctgggttgctggtcaccgggttgttgcctaacaggaggtgcactggttac
+13244228/1
@@@DFDDFFHFFFGGGIIIFCFGEGFHGGHIEIGFBHI?FHGIGHICFHI
@13244820/1
tgttatattagtcactttatatgttcttttaacactctttgatggaattt
+13244820/1
@?=DDFADHFBCBGEDHGBEFIHAFGGGHCHE>BFHGHIIIIIGGCB?GG
@8269909/1
gtggctttattatattactcctaattgaagagccttttcccaaaatcata
+8269909/1
@@@ADFFFFGHGHFHIJJJJGIIIJJJJGGDHIGIIHIHBFGHDGHIJJC
@8776359/1
cttaaaacaatgtcaagagcttggattgcctcctgcggaccattagttga
+8776359/1
@@CFFDEFHHFHFGGGIIJJDIJJDFHGIJJJJIEHHGFHIGGIJIJJID
@10785905/1
cttctctaggatcaacagcaggatctgcaatttttccaacagtgtattga
+10785905/1
CCCFFFFFHHHHHJJJJJJJJJJJJJJJJGIJJJJJJJJJGIDGIIJJJH
@10287180/1
gagttttcttgatcattttcgtttacccagagaggaaatagtattttttc
+10287180/1
BCCDDFFFHHHHHJJJJJJJJJJJJJJJJJIJGHIHIJJIIDHIJJJJII
@11277401/1
ctatgttagttgtcttcaaaaattagttctactacctcatggacagatgt
+11277401/1
CCCFFFFFHFHHHJIJJJJIIIGGFHHHHIIIJGIJJJGHIIIJJJIJJB
@14251779/1
gtacacagtattcttgtagtgctccaatcgcattccctttcacactaggg
+14251779/1
@@@FFFFFHFHHHJJJHIIJJJIJIIIJHHIJJJJJJJJJJJJGIIBGHI
@14739723/1
ctcatacttaatccaatgacatggggaagtcaattgctaatattgccatc
+14739723/1
@@CFFFDFFHHBDFBGHEHHEEH3ACFA;GG@GGIHGHICGHGIGGGDGH
@10287596/1
gcctcctgcggaccattagttgaagttccagccctcagataatcccatat
+10287596/1
CCCFFFFFHHHHHJJJJJJIJJIJJGHIIIJIJJJJJJJJJJJJJJJJJJ
@11765770/1
gataaattagaatcatcccatagcaaatggtatttggtaggacgtgctgt
+11765770/1
@@@DFDDDFHFHFIJEIHHJIIJIGGGHHGAEHAGHCCEFCFHIJJGHII
@14252085/1
ggaccagtggcgtatttacagaagcaaggttggcctattattggcattcc
+14252085/1
BC@FFFDDDFHHHIIJIJGJJGGGHIGEGIGEGGGIGGIGIGIIGGGIIJ
@10788484/1
gccactgtgtccacaagaaaaaaggttcttttacccccttcagaatataa
+10788484/1
CCCFFFFEHHGDDIJJJJIJJJEIIFCFGIJJDGHIJJJJJJJJIIJJJJ
@14252535/1
ctccaattgcattccctttcacactagggacatgaggtgaaattattgg
+14252535/1
CC@FAEBDHHHHHJJGGGIIIIEIHIJCEBG?EHGGG?FFGDHIADEHG
@10288505/1
gtaacttctgtcttgaaatctgtagcccaatattgattccagaacttccg
+10288505/1
CCCFFFFFHHHHHJJJJJJJJJJJJJIJJJJJJJJJJJIJJJJJJJJJJJ
@14741307/1
ggtgtagaggtgcaggctggccatgttgaatagcttgctgtgg
+14741307/1
=?:AADD;=?2ADAGGFEGFIE9AFHIFC<F<ECFIIG<?:D9
@14741605/1
caggtatagatactgaacgtgtacacctcacatatgtatggcacaactga
+14741605/1
@@CFDFFFHHHHHJJJIJJIJIJIJJJJJJJJIJJJIIJIJJJJIGIIJH
@13247239/1
ctgttgttgttgttgttgaggttgattagaagcccctgcttctccaggtt
+13247239/1
@CCDFFFFHHHHHIJEHJIJJHHJJJJJJJJJIJJJJJJJJJJJJJJJHI
@11278258/1
gtaacggtcatttctttttcttgatctctttcattatcgtaaattgtcac
+11278258/1
CCCFFFFFHHHHHJJJJJJJJJJJJJJJJJJJJJJJJJJJJGIHJJJJJJ
@13247561/1
cctcacttgttttgtcataagttgtaacagtaagttcttttttttccttg
+13247561/1
???D=DDDDD4DCEEEE:AFB3<<CFACEEACF>4CEFDB><DDAEBB4B
@14253376/1
cctttggctttaacctcataactaaaacagggttcatgagttccactttc
+14253376/1
?@@DFFFFHHHGHGGGHIIEHEHIIEEGDGII??FAGGIHGGD9FGIIGH
@12755921/1
gtgattttttattgtatcccaatcaattatgatactgtctccttcaacaa
+12755921/1
BBCFFFFFHHHHHJIJJJJJJJJJJJJJJJJJJJJJJJJJJJJJJJJJJJ
@12271991/1
cctgggtttaaaatcttcaataacattactcatttctgataggttctgca
+12271991/1
CCCFFFDFHHHHHJJJJJJJJJJJJJJJJJJJJJJJJJJJJJJHIJJJJJ
@12272335/1
ttcagggtcattatgggcttctattagttcatctatattttttaaggaag
+12272335/1
?@@DDDABF?ADDGGIGGHGGIHII@BACDBGGIIIIGIGHIIGCGGGGI
@14742413/1
ccactatctaaataaatagctgctgctaatgattcaaataagtcaccaag
+14742413/1
CCCFFFFFHHHHHJJJJJJJJJJJJJJJJJJJJJJI?@CFFHHIIJJJJJ
@12272878/1
agctagataagatggttttgaatacaggaatgccggataattctatacag
+12272878/1
CCCFFFFFHHHHHJJGHIIJJJJJJJJJIJJJJJJJJIJJJJJIJJJJJJ
@10788776/1
cttaaaacaatgtcaagagcttggattgcctcctgcggaccattagttga
+10788776/1
@@<BDDDDDDHB???BEHHI@EGABHGH@FHG?GE@FAAHGIGGEHII@C
@11767951/1
gttgttgccactgctgctgctgcggctgttgttgcctctgctgctgctgc
+11767951/1
BCCFDFFFHHHHHJJJJJJJJJJJJJJJGIIHIJIJIIJJJJJJJIIIII
@8782802/1
ctgttgttgaggctgctgtggtctctgctgttgctgttgttgctgaggc
+8782802/1
@@@DBDDD?DHDF@CFBAEE>EFHE@FGIIIIEGBGGE9F@AGDH>@BG
@15231698/1
cactatctaaataaatagctgctgctaatgattcaaataagtcaccaagg
+15231698/1
@@@DDAD>DF?FFEEFGB@FGEIECFAFHH@BHHH9::C<??CFFD?DFI
@10289331/1
ggtaattggagcggcttgtctaacttgaccaacggtaaaag
+10289331/1
@@@DDDDDHHHHHIIIIAC??9EDCG<9CFDGB;F0?FHI4
@14255033/1
cttgatcattttcgtttacccagagaggaaatagtattttttcttcatcg
+14255033/1
@@CFFFFEGHHHBGGGHIEG?EFHG;FFHEGGGHDFDDGIIJ3DFD?FBH
@8783258/1
cgctgtagtacaaatttctatttccgattatttttcctttgatgctgctc
+8783258/1
CCCFFDEFFFHFFIGGIJIJJIJJIIEGIHIJJJJJIIJJJIHGHIIJJJ
@8783497/1
ctttcacaatcaattaattggtaacatggtaaaataccttctttgactaa
+8783497/1
CCCFFFFFHGHHHJJJJJJJJJIJJJJIJIJJJJJJJJJJJJJJJJGJJI
@12274755/1
ctaaataataaggacggctaaaagtacagactctagtcgctttatgcaaa
+12274755/1
@@@FFFFFHHHFHGH8GGIGIIIICEFGEIG@FGIGGIIIIBGGHICGII
@11280536/1
ctcttgttttgcttctttttttgacctacccttgccgatagcaataaggc
+11280536/1
CCCFFFFFHHHHHJIIJJJJJIJJJJJJJJJJIJJJJIJJJJJIJIJIJJ
@9796328/1
gtgccatccattttatagctactctaaaaaacacggtcttttccttcccc
+9796328/1
C@CFFFFFHHHHHJJJIJJJIJIJJJJJJJJJJJJJHHIJJJJJJJJJJJ
@14256235/1
gctgctcaatttaccttcatccttgttttcaaagttgataaataatatta
+14256235/1
?<;DDDBA:CBFBBBHIIEEAFEGDHGIIIIGGGDGGBFGGIIEGEGGGI
@11280795/1
ctcctcaaccttttgtaacatcgacaacaccgcttgtgcggcaatat
+11280795/1
CCCFFFFFFHHHHIJHHGJJJJGJJIJJIIIIIIJIJIGJGIIJJJI
@15233308/1
ctgctgtggtctctgctgttgctgttgttgctgaggctgctgtggtctct
+15233308/1
CCCFFFFFHHHHHJJJJJJJJJJJJJJJJJJJJJJJIJIJIIHEGFHIJI
@8275838/1
ccatagcaaatggtatttggtaggacgtgctgtaccttgtatactagcat
+8275838/1
CCCFFFFFHHHHHFHIJJJJHJJJJJJJJJJJJJJJJJJJJJJJJJJJJJ
@12757676/1
ctttcattatcgtaaattgtcacggtctcaacaagttccgttttttggag
+12757676/1
CCCFFFFFHHHHHJJJJJJJJJJJJIJJJJJJJHIHIJJHHIJJJJJJJJ
@14257622/1
cttatcagtaatctcgaatctattatctcttggacaagttgttatattag
+14257622/1
CCCFFFFFFHHHHJJJJJJJJIIJJJJJJJJJJJJJJJHIJIJIJJJJJJ
@15233706/1
gccaacaacaatgacaggtttttgaaaaaattttggccaatagctgtggg
+15233706/1
CCCFFFFFHHHHHJJJJJHIJJJJJJJJJJJJJJJJJJJIJJJJJJIJJJ
@10791021/1
cttttaccattgtacgagtttgagcatcattcattttcttcattgtaact
+10791021/1
CCCFFFFDHHHGHGIIGHFHHIGIJJIIJJIGIGJJJJJJIIHIIIIJJJ
@11281285/1
ggcctgcttgtggaaaaccaccacaaatccacttggaaaactg
+11281285/1
CC@FFFFDHHHHHIGJIIJJGIJJJJJJEGIJJJJIJIIJJIJ
@13769185/1
ctgttgttgctgaggctgctgtggtctctgctgttgttgttgttgctgag
+13769185/1
BCCDFFFFHHHHHJJJJJJJJEHIHGIJJJJJIGIGFHEGIJHIIIJJHI
@14258756/1
ggcagcttttacctcattttcactcagaagaaataatatctcagcaccaa
+14258756/1
CCCFFFFFHHHHGJJJJJJJJJJJJJJIJJGJJJJJJIJJJJJJJIJJJI
@11770405/1
ctttatatgttcttttaacactctttgatggaatttcataaacaactttc
+11770405/1
CCCFFFFFHHHHHJJJJJJJJJJJJJJJJJJJJJJJJJJJIJJJJJIJJJ
@14746290/1
cattagttgaagttccagccctcagataatcccatatcattgagacatta
+14746290/1
@<?DDDFFFFAFFHHHIBC=FFHIIDEHCHBCHEGGIIGIIFIIGIEHII
@11770873/1
gtcatatagcatcaataactctgtattagtctgcagaaaccaagagcgac
+11770873/1
C@CFFFFFHFHHGGIJJJJJJIIHHIJIJHHIJJJJJJIJJJIJIGGIJJ
@14746979/1
ccacttctttgaactaagtacagcgaaattcttattcgattgaagtaaat
+14746979/1
@@@FFFFFFHHHFIJGGIHIJJJJJGBFHJJJJJJJJJHIIJJJJJIIIH
@14747510/1
ggtaacttctgtcttgaaatctgtagcccaatatagattccagaacttcc
+14747510/1
B@?DDFFFHHGHHGIIIIHIGIIIJJJJJJIJJJJFIJIJIJJJJJJIIJ
@10290747/1
ctcctgcggaccattagttgaagtcccagccctcagataatcccatatca
+10290747/1
CCCFFFFFHGHHHJJIJIIHIJIHHIJJIJIHIIJJJJJJIJIJJJJJJI
@15234743/1
cttttgtcaaagctactccttggcccatttaaacatttgtaaataaactc
+15234743/1
@@CFFFFFGHHFGJJJJJIJJIIIJIIIJJIJJJJJIJJIIJIIJIIIJJ
@8277665/1
ctggtatccaaaggcactgttttcaccggaggaatttgtttgtgattttt
+8277665/1
BCCFDEFFHHGHHJJJJJJIIIJJJJIJIJJJIHIJJJGIIJGIFIJJJJ
@13252068/1
tgctgttgttgctgaggctgctgtggtctctgctgttgctgttgttgctg
+13252068/1
CCCFFF3DFHHHHJIEGHJJJJIHEGIJHIJEIIJGHICGCHGDGGIJIJ
@13252215/1
ctcttgttacaacatatttcaacatgtatccttttgggcggtaccatggt
+13252215/1
@@@DDDDFFDFFHHFGEHIGHHJGIIIBHIIBGIJJBGGGGGEHIGGJGF
@9289133/1
ctctgctgttgttgttgttgctgaggctgctgtggtctctgctgttgctg
+9289133/1
?<@DDADDHHBA<C<E@CACHBF@AD@G@HIIHGI9:??9:?990?B<GH
@14262759/1
gggttcatgagttccactttcacaatcaattaattggtaacatggtaaaa
+14262759/1
BCCDFFFFHHHHHJJJJJJJJJJJJJJJJJJJJJJJIHIIJJJJJIJJJJ
@13771825/1
ggtcatttctttttcttgatctctttcattatcgtaaattgtcacggtct
+13771825/1
CCCFFFFFHHHHHJJJJJJJJJJJJJJJJJJJJJIJJJJIJIJJJJJJJJ
@12761502/1
cccgatgctagctttcttaaatctggttctctaatcatctgattagtagt
+12761502/1
@?@DD8=?FHBDF@BCFHGHIEFHHGEHEHDHHEHIHIGHIICFFGF@B:
@9800268/1
ctcttttttgatgatctagttgaggaaacaaactttgtgagtgttctaaa
+9800268/1
@@CFFEEDFHBCFGEAFGGEFGGGEAFGGHGFHGGEH?B?GBFDAAHGHG
@9800621/1
cccctcttttgggtggaatgtatga
+9800621/1
=??=D6DDF8:1<C<CCFFE2<ACD
@15733100/1
ctctgctgttgctgttgttgctgaggctgctgtggtctctgctgttgctg
+15733100/1
@@@FFADDDFFHHEIIIIIIIIIBFE?HHIIG?FGCFGGIIIGIGG>FGH
@8280656/1
gctttactctgtagcattgtaatttcttgttcttcttgtttcttttcttt
+8280656/1
CCCFFFFFHHHHHJJJJJJIIIJJJJJJJJJIJJJJJJJJJJJJJJJJJJ
@12762994/1
gtctccttgaacaaatttacctaaagcaacaacacaattgtcggcagctg
+12762994/1
CCCFFFFFHHHHHJJJJJJJJJJJJJJJJJJJJJJJJJJJJJJJJJJJJJ
@9291648/1
gctcaatttaccttcatccttgttttcaaagttgataaataatattaatg
+9291648/1
@@?DDDDDH>FFFHEBHIIGIIAABFCH>EBHGD<?@FGEEHGDGCFHHA
@10796260/1
catgttcttgcctttgttgctgctg
+10796260/1
@@<B?BBD?FH?HBFH2C??EHDGG
@14265669/1
gtacatttagctatcctgtagtttcgtcctatacctttgaatgtcccttt
+14265669/1
BB@FFFFFHHHHHJJJJJHHJHHIJJJJJJJJJJIJIJIJIIJHIJJJJJ
@8790818/1
cttgcctttgttgctgctgtggtggttcttgcctttgcagctattgtggt
+8790818/1
@@@BDDDDBFFDFHIIIIIGAFGGGEFFEHIEH9BBHDCCFHBH>BDA?9
@13774029/1
cattctttcaaaaaaaactattcgtaggagtaaaacgtaagtggaagcat
+13774029/1
@@@DDDEDHHHDHIFG@CGHGGIICFHCHI:D<BGBG9BF@8=FBFHGEC
@10295021/1
cctgttggtccattaatataaaatggttcaacttctttggtgtacagaaa
+10295021/1
@@@DFDDDCFDBDFH@DEIIHHIIIIIIGEFHEHEIIIG;1?FCH<BBFG
@10295067/1
gctttcttaaatctggttctctaatcatctgattagtagtaacgattctc
+10295067/1
CCCFFFFFHHHHHJJJJJJJJJJJJJJJJJJJJJJJIJJIIIJJJJJJJJ
@13774859/1
aattaatataataactacttctttggacagaaaggtaattatattataat
+13774859/1
CCCFFFFFHHHHHJJJJIJJJJFJJJHHJIJJJJJ3CGCIIIGIGFGJIJ
@12278536/1
cctaggctttgctttaggatcatcatctggattttgaataggaaatttga
+12278536/1
CCCFFFFFHHHHHJJJJJJJJJJJJJJJJJIJJJJJJJJIJJHIJJJJJH
@14757599/1
ctgggctacagatatctagaggttctgtatttcctgtgatcttgtctaag
+14757599/1
CCCFFFFFHHHHFGJGIIJJJJEHHGHJIIGJEIIIJIGGIIJJHHIJJI
@9292681/1
cactcatcaagaacttggtaaactcttagatcttcattttgttgccttaa
+9292681/1
CCCFFFFFGHHHHJJJJJIHIJJIJJJJJJJJIJJJJJJJJIJJJJJJJJ
@14758526/1
gcatactttatcgtaacggtcatttctttttcttgatctctttcattatc
+14758526/1
CCCFFFFFHHHHHGHJJJJJJJJJJJJJJJJJJJIIJJJJJJJJIJJIJH
@9802866/1
gttcgtctcacccatgttaaattttttcagaatcatgtgattttttttcc
+9802866/1
CBCFFFFFHHHHHJJJJJJJIJJJJJJJIJIJJJJJJIIIIIJJJJJJDF
@8791977/1
gcactgagttagaataccaacctgaatttcagcaattttcttaatggatg
+8791977/1
CCCFFFFFHHHHHJJJJJJIJJJJJJJJJJJJJJGJJJJJJJJJJJJJJJ
@11286863/1
ccttctgacacaccatctctgtaaaagaggatagcttgaggcttatacct
+11286863/1
CCCFFDFFHHHDHIJJIIJJJHIJJIJCHGIJJJIIJJIJIJJJJIDHIF
@12279360/1
tcctgttcttcttgaagttggttcagctgtagtctgtctgcatctgtata
+12279360/1
11??DDDDFBFFFFBA<ABEGCCAHCEDF<F><C:?BFFIIE@CCGF@GG
@8286085/1
gcacagaataatcttgtatgatgtctcttttggactacaataaaagttat
+8286085/1
@@@DDDDDHFHHHHIICGCIH<FADBHHIGIIHEBCFIIGGIIIIIBDGH
@12280537/1
gcctttgctcagcatctcgaggaaccaagtagcatggtggtagccaatta
+12280537/1
CCCFFFFFHHHHHJJJJJJJJJGIJJJJJJJJJJJJJGIJIJJJJJJJJI
@13777632/1
ccgattatttttcctttgatgctgctc
+13777632/1
@@@D?DD;DB<DDCBG>FI>H@EHEFH
@14271218/1
gcttctgcttccgttccaccctttctgctgcgatctttgccatagcatag
+14271218/1
CCCFFFFFHHHHHJJJJJJJJJJJJJJJJJJJIJJJJJJJJJJJJJJJJJ
@14271261/1
gcccattattgtgtactatcttcaaagagaaaaagtgcaatactaaaatt
+14271261/1
@<<DDDD>DB<:C3CF@ACI?FFHAHH9E3AFGBH:?CFH><FGGE@D??
@12281213/1
ttcggccacttctttgaactaagtacagcgaaattcttattcgattgaag
+12281213/1
CCCFFDFDDFHHHIJJGGIIIIJHHJIJIHJJGIJGGGFHIGHDGHG@GH
@8287205/1
ggggaagtcaattgctaatattgccatcaacgttcactgtctataaaaat
+8287205/1
@CCFFDFDHHHHHIIJJJIJJIHJJJJJJJJJHIIJIIIHIJJJJJJIJI
@12766109/1
cagtcttcaagcactgagttagaataccaacctgaatttcagcaattttc
+12766109/1
@@CDFFFFGHHHHIJIJJIJGJIJJJJGHIGJJJJIHIJJIIIJJJJJJE
@10800162/1
ctccaaaattgtaaatccaggaacttcccagtcatcaggaataaagtcat
+10800162/1
@@@DFFFFHGHHHJJJJJJJJJJIJJGIJIJIIEIIJJIJCHIJJJHGII
@11288116/1
gcagggaattctaagagggtacaca
+11288116/1
???BDA=BDDDDDEE3ACF3AF4<C
@13259167/1
ccatttccaattatttcctttttctgacatcttcttggtaacaagtattc
+13259167/1
@<@DDDBDFHHFHJBAHHGGHIJJIHCHJIJCHGIJGIIEIIIIJDHHIG
@14761041/1
cctcaaggtacacccctataagggcttcgatagaatctgcaacaactttg
+14761041/1
CCCDDFFFAACFHGGHIIIGHAHIGEEHDEBFEIIIIIIHIIIIIDHIH4
@13259624/1
cctcctcatcaagagcacggcgatactgcaaacaagggatagcactcaag
+13259624/1
@@CFDFDFHFHHHIGIFIEHGIGGJIDIIEGIJIGIGG=8CGHIGGIG@G
@15738077/1
ctgctaatgattcaaataagtcacca
+15738077/1
??;BDDDD8FFFF4?2<23CI4F4CF
@14273890/1
gtcccagccctcagataatcccatatcatggagacattaacttgcgtagc
+14273890/1
CCCFFFFDHHHHHJIJJJIJJJIJJIJJIJIJJGIIJJJGJJJJJJIIGG
@15242486/1
cttctgacacaccatctctgtaaaagaggatagcttgaggcttataccta
+15242486/1
CCCFFFFFHHHHFIIJJJJJIJJIIIIJJIJJJJIJIJJJIJJJJIJJII
@14274046/1
gtcgtgagaagctgcaacggctgctatagatggaacgttgatctggtctg
+14274046/1
@@CFDDDDHFDHFHIIIJIJIGIHFHBCBGFHIEHIJ?FGFGBBGG=CEH
@12282458/1
ctgttgttgctgaggctgctgtggtctctgctgttgttgttgttgctgag
+12282458/1
CCCFFFFFHHHHHJJJJJJJJIIJHIIJJJJJJHIJHIJFHIBGIJJI9D
@13779253/1
caggtgatatatttttgcatctgttataaatgtaggaagttatcaagaaa
+13779253/1
B@BFADFFHHHHHJJJJJJJJJJJJJJIIJJJIJJJJJJJJJJJJJJJII
@15739705/1
gggaattctaagagggtacacaattcaggcactaatgtctcttcaaaatc
+15739705/1
BCCFDDFFHHHHHJJJCGIIJIAFHIIJJIJIJHIJJFIIJJJJJJIJHH
@14275437/1
ctcaaacatgcaaatgtgacattattgactaaggccgatctgaggtctgt
+14275437/1
CCCFFFFFHGHHGJJJIJJJJJJIJJIJJJJJIIFIIHIJJJHGGHHIJI
@14276214/1
aggaagtaagtgcaggggaacgagaaccaatttcttttttaaaataatca
+14276214/1
@@CFADBDDHCFFIIIIIIFIEFGIGEGGEHIIGGHIIGGGGHGIIEGEG
@14276652/1
ttgccatcaacgttcactgtctataaaaatacaagaattcctaattggta
+14276652/1
CCCFFFFFHHGHHJJJJIIFHIJJJJJJJJJJJJJJJJJJJJJJJJJJFG
@8795734/1
ctggcctgcttgtggaaaaccaccacaaatccacttggaaaactgtttat
+8795734/1
CC@FFFFFFHFAFFFGCGIIGIIHGIIGGDGHGIICG@<FFEGHIIGIGI
@8795800/1
taaaacagtacatcgcacaacaaacacttggggagttaaatcaacatcag
+8795800/1
?@?DDADDFFHHGJIIGADBF=GH?EDHEHECHIJBF@EGEGHCHEHIHI
@8796129/1
ctctatttcattgtgcattaatctatagaaaattttccagacagtattta
+8796129/1
@@CFDFFFHHHHHHJJJJJJJJJJJJJJJJJHIJJJJJJJJJJJJJJJJI
@9298130/1
gtctggagctggatgagtgacatcagcgccaacaacaatgacaggttttt
+9298130/1
C@CFFFFFGHHGHGIJJEHEIJJJJJIJIIGGIIJJJJJJJJIJJDFHJI
@15741547/1
tttcacgttcataaggtctcatttgaaaacgtggatctccaaggtctcct
+15741547/1
<@@DDFD?FDDHBHGHAFGHIGIIHIGIIIIIIGEIFIBHFGGH?BDHHI
@12284775/1
ggccgatctgaggtctgtcaattcaccaggtgatatatttttgcacctgt
+12284775/1
CCCFFFFFHHHHHHHIJJIJJJJJJJJJJJ?FHIJJJJJJJJIJJJJJJJ
@8798340/1
tgggcatggcctgcagctccctttttgcagcttcttcaagagggatgggc
+8798340/1
@@@DFEADDHHFHHE?@FEHIBDCGGECECCGD?DDFFHGE?;@@FG??F
@15742408/1
gactacacaaccatttggtatattcatcctctcaaaataaaagaataata
+15742408/1
@C@FDFFFHGHHHIEHGGFFHIJJJJJIJJEHIJIGGGGGIIJJIJJJJI
@10802859/1
ccttaactttagtgaactggtcatcaactgagaggccaaactccttcagg
+10802859/1
?@@FFFFFGHHHHEG@EBFDHIIGCCEAEC@CFFHFCH;?GEGHHHIDEE
@11783552/1
ctctcgtgagccaacagtaagacatggtagatgaggatactttaatctaa
+11783552/1
CCCFFFFFHHHHHJJJJHIJJJIJJJJGIJJJJJJJJJJJJJJJJJJJJJ
@11783573/1
cagcattaagtcttctctgcactgtgacagtcttcaagcactgagtt
+11783573/1
CCCFFFFFHHFHHJJJJJIJJJJJJJJJJJHIJJJJJJJIJIJJJHI
@15245315/1
cgaggtttaaattttttccgctgtagtacaaatttctatttccgattatt
+15245315/1
@@?DD@DDHHHHHIIIIGCEGBB::EEFCEDDGBGGDGCGGEHGHHI@DB
@11784071/1
ccgctgtagtacaaatttctattcccgattatttttcctttgatgctgct
+11784071/1
CCCFFFDFHHHHHJJJJJJJJJJJJJJGJJJJJJJJJIIIJJJJJJJJJJ
@15246060/1
ggctgttgttgccactgctgctgctgcggctgttgttgcctctgctgctg
+15246060/1
B@BFFFFFHHHHHJGGIJHIJJJJJJJJJIIJBFIGGHGHGIJJJGGGHI
@12771055/1
ccactgctgttgttgaggctgctgtggtctctgctgttgctgttgtt
+12771055/1
@<@DDD>DF4DD:AFG>EHGGCHGA;9FFGIDBBC??9CFBEFHB0B
@11785224/1
agggtatgaaactgaacgtgtacacctggtaaagaggtgacaaagatagt
+11785224/1
?@BFADFFHGHHHIIJJJFHHIIJJJJIJFHIJJJJJDGIIJIJJJIIJ?
@15744021/1
tgactgatttttcttcaacatcaacaaatgtcacttcaaactgttg
+15744021/1
1?1B?D::CFF??CF:<<<CFEDGGG9;CHHBHG>F9<E9119:CG
@15744171/1
ggacctctttgtgcccatggagtttgacctctaggaccagtttgcaaagg
+15744171/1
@@@FFFF?HFBHHGGHGIJJFFHGDHHHGGHGEGGFGGDGDA??BBDDFB
@13784347/1
ttcagctgagtgagttaaaacagtacatcgcacaacaaacacttggggag
+13784347/1
CCCFFFFFGHHHHJHIJIJJJJJFFHJIIJJJJJJJGIJJJJJJJJJIJJ
@12772344/1
tctaatgtttcttcatttaaaaccgctg
+12772344/1
?@<BDADAF4ADDGEHFGIDEGCFGH?F
@12287166/1
cagggaacggcgacataggtgtctgctcttcacatactcttgttacaaca
+12287166/1
CCCFFFFFHHHHHJIJJIIHIJJJJJJJJJJJJJJJJJJIJJJJJJJJJJ
@9810473/1
cgcacaacaaacacttggggagttaaatcaacatcagctgagatatactc
+9810473/1
@@@FFFFFHHGHHJIGJJJJHIHIHIHIGIIJJJIJJIJIIJIJIGIJJJ
@8799665/1
cccctctggtatccaaaggcactgttttcaccggaggaatttgtttgtga
+8799665/1
CCCFFFFFG?FHHJJJJJJIDIJJIJJIJGJIJIHIJIJIJGIGEIIII@
@11295312/1
ccttctttgactaaatactcctgaaggagtgatatcggtgtttttgagct
+11295312/1
CCCFFFFFHHHHHJJJJJJJJJJJJJJIIFGHIJJJJJHHHIJJJJIJJJ
@10806964/1
ctttaacctcataactaaaacagggttcatgagttccactttcacaatca
+10806964/1
CCCFFFFFHHHHHJJJJJJJIIJJJJJIJJJIJGIIJJIJJJJJIIIIJJ
@13264828/1
catcaacgttcactgtctataaaaatacaagaattcctaa
+13264828/1
8:?:DDDDCFFFDCEGGIIIIDHBCG@H>GEE@BC@GA94
@14766183/1
ctttttgaaattttttaatagttggaacaattctatcacctttgaagttg
+14766183/1
CCCFFFFFHHHHHJJJJJJJJIJJJJJJJJJJJJJJJJJJJJJJJJJHIJ
@12288371/1
ttccactttcacaatcaattaattggtaacatggtaaaataccttctttg
+12288371/1
CCCFFFFFHHHHHJJJJJJIIJIIJJFHFHIHJJHIIGHHIJJJJJJIJJ
@10308940/1
atttcattgtgcattaatctatagaaaattttccaaacagtatttag
+10308940/1
<@@DDDFFHHHFDEHEIGGIBIDEAHG>EFFHEEBDHIIGICHIGII
@14283562/1
ctccaattgcattccctttcacactagggacatgaggtgaaattattggt
+14283562/1
CCCFFFFFHHHHHJJJJJJJJJJJJJJJJJJJIJIJJCFGHIJJJJJJJB
@13785719/1
gtcacggtctcaacaagttccgttttttggagaggcaactcaggataact
+13785719/1
CCCFDFDDHHFHHIGGIADHIHAEHIIIIIIIIIIIIIIGGIIIIIIIII
@8801688/1
ctttctgcttaggtgtattcattacatatgtatttatactgacataatct
+8801688/1
CCCFFDDDHDHDHAC<EFIIIIEHHIHEFHCFHHIGGIFIHEHIEHIGII
@10808992/1
atgctttctaatgtttcttcatttaaaaccgctgtgtctctttctttttt
+10808992/1
CCCDFFDFHHHHGFHIIIGICJIJDIIGHIJJIFGF@DHIGFH?GHGGHJ
@14284294/1
atcacctagtgcttttggtacctctacatcttcagcttcttcaccaacta
+14284294/1
@BCFFFDDHHHHGJIIIIFHIIJJIIJIJJJJJJJIGIJGHIJIJIJIIE
@13785970/1
atcagacaaaagcttatttgaagaactatcattatttttattgacatcat
+13785970/1
CCCFFFFFHGHHHJJJJJJIJJJIIIIJJJJJJJJJJJJJJJJFFHIJJJ
@13266687/1
ggcaactcaggataactatagaggttcttctttccatcaaaggcaggaaa
+13266687/1
@@@DDDDDHFFADGG?D<IIFAB@:C?FHHHEGAGFGIG@9CCEB?BBDG
@15746653/1
ccaatattgattccagaacttccggcataatgagtacatcatttacatca
+15746653/1
CCCFFFFFGHGFAGHIIIIDHEHIJJJJJJJJIJGGFHJIIJEIIIJJJJ
@9813422/1
tataagaacaatgagtgagagcttgcaagaggtaacttctgtcttgaaat
+9813422/1
CCCFFFFFHGGHHHJFHIJIJJJJJJJJJJJJFHIJJJJIJIJIJJJJJJ
@14768720/1
cttctcgaggtggctgcagtttccatatcatattatacctgaaggctttt
+14768720/1
@CCFFFFFHGHHHJJJIJJEHIIJIIJJJIJJIJJIJJJJIJJJJJJJJJ
@9814850/1
ccacatcaatgttaaggaatggtttccaac
+9814850/1
@<?D1:=BF><D<A4CEEDCCHCFF@CFH;
@8806365/1
cctccacctttctttcctttttttgcccattattgtgtactatcttcaaa
+8806365/1
CCCFFFFFHHHHHJJJIJJJJIJJJJJJJJJJJJJHIIIJJJJJJJJJJJ
@11301465/1
ggttcttcttcttttttccacgtgaaatcttta
+11301465/1
:=1ADBADDAFHDII@F<FHEC8CFGGFGBC>F
@15252364/1
ctcttcctcgccatctgcctattttggaaactatactgtcattaatggaa
+15252364/1
CCCFFFFFHHHHHJJJJJJJJJJJJJJJJJJJJJJJJJIJJJJJJJJJJJ
@14287395/1
tgacacaccatctctgtaaaagaggatagcttgaggcttatacctagtgc
+14287395/1
@@@DDD?@BC4?DBGGF?E>CF;FF@GAB@F4?CCD;B;B?GEC?0?9B9
@10812359/1
gcacatccacgatttcggcagcttttacctcattttcactcagaagaaat
+10812359/1
CCCFFFFFHHHHHJJJJJJJJIJJJIJJJJJIJJJJIJJJJJJIJJGHJG
@8807752/1
ctattattggcattccagcatcattactaattttttgcaattgttgagtg
+8807752/1
CCCFFFFFGHGHGJJJJIIJJJJJJIJJJIIJJIJIJJJIJGJIIIJJHI
@8808177/1
gtcacttcaaactgttgctcagcagctatctcttgtaggaactggactgc
+8808177/1
CCCFFFFFHHHHHJIJJJJJJJJJJJJJJJJJJJJHJJJJJJJJJJJJJJ
@8809152/1
ctgtagatgagtaaggagttgaaggattttctaaagctttgaattcataa
+8809152/1
BCCDFFDDHFHDDHHIHIHHIFJJJCHIJJJJJJJJIJJJJJJJJJJJIJ
@10814668/1
accatcttcaacgaatcaaattcactttgaggaactctctgatttatctc
+10814668/1
BBBFFFFFHHGHGIGHIJIJJJJJJIJJJCHI??EFHIGHIGIIJBDGIJ
@12778084/1
gcgttaacttttggtggctttattat
+12778084/1
@@CDF?ADHFHBHACEAF9FEAHGGI
@12778303/1
cagctggtgtagaattacagaataactcatgaatgctttctaatgtttct
+12778303/1
@CCADADEHHHHHCHIII<IGHIIFFIIIIIIIII@HIIIIIIHH?HIII
@15750753/1
gccatttgtctataaatgatttttttcgagttcttgaatgaaaacttcta
+15750753/1
@<@==DDFHHFDHAGGHIIIEEHCGGGGC@DFEEBGHICGICB?;BFHGI
@11301951/1
cttgcctttgcagctgttgtggtggttgttgcctctgttgctgctgaggc
+11301951/1
CCCFFFFFHHHHHJJJHIJIJJGHIIIIIJJJJJJJJJIJJJJJJJIIJG
@10317078/1
aatgtttctagcctttcataattcataacgtcattagcagagctcgctac
+10317078/1
:?=D=BDDDE>DB>EE<?FD:ACBFFIDCFCF>EEFIEEE;D@DEIAD;D
@10317564/1
ccacagcagcctcaacaacagcagtggcaacaaccgcctcagcagcagca
+10317564/1
@<@DDDFFAFDHHIIIGEFAGGEIHIEHIIIIEHHGGGGGIHIIHIIIII
@13794053/1
ggggaacgagaaccaatttcttttttaaaataatcagcaaaatccaaaag
+13794053/1
CCCFFFFDHHHGGJDDHIIJIIJIJIJJJGGHGIJGGEFHIIGGIGEGGG
@11796695/1
gggaattctaagagggtacacaattcaggcactaatgtctcttcaaaatc
+11796695/1
?@@BBDDDHHFHFIJIJIGEHCFFHEHHIHGBEAGHH??FCGHA9BBFDD
@11304622/1
gggaattctaagagggtacacaattcaggcactaatgtctcttcaaaatc
+11304622/1
?@<;AD>AH<<CF9CDC>C@FADHHHDEE9?8C:??FG9?9D99D?FE3B
@9817512/1
catggtttaagaaagaccaaaggtttctgttgagctagtcatttgttccc
+9817512/1
CCCFFFFFHHHHHIJJJJJJJJJHHIJJJJJJJJJJJJIJJJJJJJJJJJ
@11305000/1
gaggaatttgtttgtgattttttattgtatcccaatcaattatgatactg
+11305000/1
CCCFFFFFHGHHHJHIIIJIIJJJJJJFIIGHIG@HIJJJJIJJJIJJJE
@8301436/1
gcacaacaaacacttggggagttaaatcaacatcagctgagatatactca
+8301436/1
CCCFFFFFHHHHHJJJJJJJJIJIJJJJJJJJJJJJJGHIIIJJJJJJJI
@11305703/1
ggcacattcatatttctcccatctgcatccttcttttccggaaagaacct
+11305703/1
;?@DDBDDHHH?BFFEB?BH>CAA?EHHEEGGGHE@FGHIBHH<FHII;3
@15256677/1
ccttttggaagctttacaactcctaatcctgtttcatccgcaat
+15256677/1
@@<BDDD8DDBF<<AF:E@GCDFGCHCFIEH9??<EEAG:@6:?
@15256685/1
gtcactagctgtttcaactttgctacataaatctttctctagctgcttta
+15256685/1
CBCFFFFFHGHDHGHIJJIHIIIDIGIJJJJGIIJJIIJJIIJJJIJJIJ
@9311471/1
gaggtaagtagttatagcatacttaaggaaggaatcaccgatagtttcca
+9311471/1
@BCFDDFFFHHHHJJJJJJJJIIJIJJJJJJJJGHHIJJJIJJJIJJGII
@12295870/1
cctcatagttccacaatgagtaatttcaatttttaatccttttatttctt
+12295870/1
CCCFFFFFFHHHHJJJJJJJFJIJJJHJIJJJJJJJJJJJJJJJJJJJJJ
@9311934/1
ctgtaataacgaatttttttcttgttattttcttgatcagaacaatactc
+9311934/1
?@@DFFFFDHHHFGIJIIIJIIGGIIIGGGIGGHGGFHIIJJJJIJGGII
@12296167/1
ctgctgtggtggttcttgcctttgcagctgttgtggtggttgttgcctct
+12296167/1
CCCFFFFFHDHGHIIIJJJJJJJJJGIJJJJIJHGIIJJDGIGHGIIIJI
@12296380/1
agtaccatatctatgttgtacaaataacaatctactcctgcaactgggcg
+12296380/1
BCBFFFFFHHHHHJJJJJJJJJJJJJJJJJJJJJIJJJJJJIJIJJJIII
@9821275/1
cttttttttgttcctttttgaattaaaat
+9821275/1
@@;DDDDAADFFDGE??CF???CFF9BB4
@11796827/1
ctcatttgaaaacgtggatctccaaggtctccttgaacaaatttacctaa
+11796827/1
CCCFFFFFHHHHHJHJJJJJJJJJJJJJJJJJJJJJJJJGJJJJIIJIJJ
@8305324/1
ctcacttcaccaacattcatgaataatggaaaatcacatagcttcggcca
+8305324/1
@C@FFFFFGGHHGIIGHHIJCHIBHHIGIIIHGGGGIIHIJJGHHIIIJJ
@11306163/1
gttggttcagctgtagtctgtctgcatctgtatatgccctagcacggaaa
+11306163/1
CCCFFFFDHDHDDFHGJHIFHFIIIJIJJIHIIIJIJJJJIIJJJIIJII
@8812393/1
tggatgggtaattcccacatctactgtggtaccagctgg
+8812393/1
@@<=AD;BADFHFGGIIIGGGH:CHHBFFFEFE@FGBC9
@10318493/1
ccttgaatgaatttttcattcctccatactccttgtcttacaggtaccgg
+10318493/1
CCCFFFFFHHHHHJJJJJJJJJJJJJJJJJJJJJJJJJJJJJIJIJIJJJ
@8812819/1
ccataccgtacgctcaaacatgcaaatgtgacattattgactaaggccga
+8812819/1
@<@?DDFDDDFDCFHIEEEDFHGFEGEHEGGHGGHIGHBHG@AGA?BGDH
@11797913/1
agtgttacttctcatcctaggacgtccacctcgaactgaaggagtgtgcc
+11797913/1
?@=DDEEFHGHHHIIJJJJJIJJIHHIJJJJJJJJJJJJJJHIIFGHIIJ
@9313051/1
ggggcttatagctactgcataagacagatgaaattctggattgttccaac
+9313051/1
?<@DDDFFHDFHHIIHIIHGIIICDFEADHDGGIIEHIIEEEGBGBDFGH
@15258403/1
cagtagtttcacttttgttattggtttccttatcagtaatctcgaatcta
+15258403/1
CCCFFFFFHHHHHJJJJIJJJJJJJIJJJJJJJJJJJJJJJJJJJJJJJJ
@12786665/1
gcccaatatagattccagaacttccggcataatgagtacatcatttacat
+12786665/1
CCCFFFFFHHHGHJIJJJJJJJJIJIJJJGJJJJIJGHJJJJJJJIJIJI
@12786733/1
ctcccgtgtgatatgatatgggttgctgtttacaccaacgataaaatcag
+12786733/1
@@@DDDD?ADDDADEG<EHHII@GGGGIIIHBGEGEHEII?FF=>FCBFI
@8306225/1
ctccataggaagcgccaaaggcttctctcgtgagccaacagtaagacatg
+8306225/1
CCCFFFFFGHHGFIIJJJJJJJJJJJIJJJIJJIBGIJIGIGIJJIIJJJ
@12787629/1
cgtctttttttaccaaaccggtattttccccttggcaacaaacagttgtt
+12787629/1
CCCFFFFFHHHHHJJJJJJJJCGIJJJJJJJJJJJJJJJJJJJJJFHIEH
@12787644/1
cttatttcaacaccagtgaaaaattgtttgccacgcatgtcccatactcc
+12787644/1
?@@FFFFDHHDDHIGGFGIGJJGIGIHHGGGIGBHIGIJJJJIGJJJEEH
@9315463/1
aattcgggccttaactttagtgaactggtcatcaactgagaggccaaact
+9315463/1
???DDFFFHHGHGJIJJJIGHGHGIBGIHIIJIJIIJGAFFGIGGGDEHG
@8307435/1
caagatcattttaaactgtccttctgacacaccatctctgtaaaagagga
+8307435/1
@CCFFFFFHHHHFIIJJIFFIIIIJJIJIGJJGIJGIGGHGHHIGFFHHG
@15259981/1
cagagaccacagcagcctcagcaacaacaacaacag
+15259981/1
1=8:BD?D?A<:C?CBG@C3C9F?F8381????:B8
@11308403/1
taggggtgagaaaattcaagcgagctgatgtatggtcaacatcaaga
+11308403/1
CB@FFFBDHHHHGGIJIJJJIJJJJIJIJJGGGJJHJJJJIJJIJJH
@14776149/1
ctcatagttccacaatgagtaatttcaatttttaatccttttatttcttt
+14776149/1
CCCFFFFDHHHHHJJJJJJCHIJJJJJJJJJJJJJJJJJJJJJJJJJJJJ
@11308572/1
tacacaactccataggaagcgccaaaggcttctctcgtgagccaacagta
+11308572/1
CCCFFFFFHHHHHJJJJJJIJJJJIIJJJJJJJJJJJJJIJJJJJJJJIG
@10821179/1
cattaaccttcaaaatttttccgaggtttaaattttttccgctgtagtac
+10821179/1
CCCFFFDFHGHHHIIIIJIJJIJJJJGGIJJIJIIJJIJIIJIIFHGDHG
@10821534/1
gtggaagtaagaggtctttcatttaatgttttttgaaaagcctcacttgt
+10821534/1
CCCFFFFDHHHHHJCGIJJJJJJJJJJJHIJJJJJJJJJJJJJJJJJJJH
@15260528/1
gttgcagttaaaccaagaacatgtggcctatcctctggaggaattccttt
+15260528/1
@;?DDFD=DHDFHEGGFBEGCBHHH9BFHIBGEGGHA@@DEFBFGGHIII
@15260726/1
[truncated: 271,149 more chars]
