# Supplementary material for: Identification and comparison of key RNA interference machinery from western corn rootworm, fall armyworm, and southern green stink bug
Source: PLoS One. 2018 Sep 5;13(9):e0203160. doi: 10.1371/journal.pone.0203160 (PMC6124762; doi:10.1371/journal.pone.0203160)
Supplement: S2 File — (TGZ) [file pone.0203160.s012.tgz › data/fastq/sgsb/2_Late-egg_LE_Rep3_aligned.fq]

@2978366/1
aggaactggactgcattaaaatccgaatcctttaatgaaattatctgga
+2978366/1
@@@F?DADH?BF=FGGGBBG@CGFD<?EFGICEAFHF<D<?BF>B9B<9
@2978749/1
gtcatcagtttgagatactgtaatgcattgtaggccgcacatgtttgtgc
+2978749/1
@@@BDFDEHGH8DGHBGIGH<IBFEFBHGAFAH>BEEGG>HGBF4BBFGH
@2979277/1
ctctaaatgaataatgcagcgatgattccaaagcttcaaaaccag
+2979277/1
@@@DF>DBFFDDFGBE>EFHHG=EH>HHIGIGGBECEGIIEHG=G
@4466553/1
caccttttggaagctttacaactcctaatcctgtttcatccgcaattttc
+4466553/1
@@@DFFFDBHFHABHIIIIHIGHICGIJIIFC<?@?FEII>AFI>F9DBF
@761399/1
ctttgcttcaggttcattatcttcgatggcttctgccaagtaat
+761399/1
@@CFFDFFF>FDFGIGGEEIDEHICH@HGIIGG>CGGCGHCCF4
@5199742/1
caccgatgcaattaatactcatcttctttactaaaaggctacacaaacaa
+5199742/1
?@1DDFFFFHDFHBGG<FGEGIIIIIJGGIJIEC@>C=DDHIEIIIIII;
@2986197/1
gcttgtatttttttatttttctgcgactgtctgaatcagaatctgattta
+2986197/1
@CCFDEFFHHGHHFGIIIFEGIGFGEH<HGGIBHCGE@GFGBHIFC>FGE
@5643/1
atgcagttcattacctaagatatttg
+5643/1
@@@?DABDF?BFBEIB>C3CHGGFB<
@764253/1
agtgactctattaggagaatatgaagcatgactcatagcttgga
+764253/1
@@CADFDFHHGFHIGBFEDEGGGCEIIIGGIBEFCD?CA9CCCC
@3726984/1
ctccaatcgcattccctttcacactagggacatgaggtg
+3726984/1
CC@FFFFDDHGHHID<?GHDHIGGH@3C=BGGHIBHIG=
@1511886/1
gttgtaacagtaagttcttttttttccttgactatgtttgatgacatatc
+1511886/1
@@CDDDDFFHFDHIIJGGIJJJJJJCFGIGIDHFIIJIEIIJJJIGGGIC
@1512098/1
gctttcgcagggtaagtctttcagtctcatccacattttatgtgctgcta
+1512098/1
CCCFFDDFHHFHFHI>AFFCHHEIEGEHIBBFGIH@FICEHIGGIGIIJI
@5204973/1
gtcagcacagaataatcttgtatgatgtctcttttggactacaataaaag
+5204973/1
CCCFF?BDHGCDA<FGHIIIHGEDHGHHIHHIHIIF8@CDFBFHGHGCHG
@5206366/1
ctttggctttaacctcataactaaaacagggttcatgagttccactttca
+5206366/1
CCCFDD?DDHB?FAHEGIGHHHI>GEHHGBBCDGIG4CDFC<B9FGGHGI
@5207016/1
tcagaatcatgtgattttttttcctttcaagaatatactcccgtgtgata
+5207016/1
C@@FFE>D>FHAFGGDHIJIIJIIGJIGGHGJJIG4DGGHGGGDG==@CA
@5207389/1
gcacgagctaaaagacgaatatgattaaactgaacaccaatagagtcttc
+5207389/1
CC@FFFDDHHGHBHBED:@GD<FGHIIIHDHGIIIIGII9DG>FGDHGGG
@765261/1
atcaacgttcactgtctataaaaatacaagaattcctaattggtagtatt
+765261/1
CCCFFFFDGHHHGIGFIJHIJJCHGIBHEGGHGIJJJEDHHJJBGGHHHI
@12200/1
caggtttttgaaaaaattttggccaatagctgtgggttatatggtgattg
+12200/1
@@CFBDFFHHGHHAHIIJEHIIJIIGFE@GEHDEIGAGIGIJ@E9?CDG4
@2249153/1
tctgctgttgctgaggctgctgtggtctctgctgttgttgctgctgctgt
+2249153/1
BC@DFEF;FHGHGGEEGIIIIJECH>FGHEDHHGGI>DGHGD@DHD?<?B
@3731113/1
catggcagcaaatctacttgatcctatagtttctcctacggcgactgtat
+3731113/1
@?@D;DBDBD>DDEHGIIIHEEI9FCGGIIGGIG9EGGGID0@<A:FC4@
@2250036/1
gtttcacttttgttattggtttccttatcagtaatctcgaatctattatc
+2250036/1
??:BDBBD??FFFE@GIB>AC@E<H>E@EB92A@FEF??E3DCDE@CGIG
@4476012/1
tcatcttcatcatccaagccgtaatga
+4476012/1
;@@DDBDDDADBHGEGGHFIIE<<1B4
@7915342/1
ctccatactccttgtcttacaggtaccggtctttctcgataatcaagtgt
+7915342/1
CCCFFFFFHHHHHJIJJJJJJJJHJJJJJHIJJJJJJJJJJJJJJJJHHH
@2250779/1
gtctccttcaacaatcgtcggtacaatgtaatatgagttttctttgtttt
+2250779/1
@C@FFFFFFHHHGEGGEGGH>CGHGHIJGIJJJCAGGHGGIIIIJF4DG;
@3733491/1
ctgtggtctctgctgttgctgttgttgctgaggctgctgt
+3733491/1
B@@DDFDDAHHHHIIIGJBHCFEGGII?EDD@1:?F:CB9
@6562881/1
ggagttaaataacaaacaacataaagaaatatcacttctcatttgtctaa
+6562881/1
CCCFFFFFHGHHHIJJJJJJJJJJJJJJJJJJJJJJJJJJJJJJIFHHIH
@2251888/1
cttctcttatagctgtcaactcatgttgcaaaacatgtaaaaattga
+2251888/1
@C@FDDADHFHDFIGGIEEEDEEGGIIIGIA9CGEFHG<@G9?FF94
@3734651/1
ggtcatcagtttgagatactgtaatgcattgtaggacgcacatgtttgtg
+3734651/1
?@@DBDDDF??44<?BEABH4<AE><CHHGG<?AB3?CDAEAG399BDFH
@5884812/1
gtgttgctttcgcagggtaagtctttcagtctcatccacattttatgtgc
+5884812/1
BBCFFFFFHHHHHJJJJCGIJHIJJJJJJJJJJJJJJJJJJJJJJJJIJI
@5209052/1
aaaatataactatcactgcttttttagttttataggttccttaatcatac
+5209052/1
@@@DFFFFGHHHHJIIJJIIJIGGJJDEHIHIGIJJ>?DGIHIIJJJJJJ
@1515871/1
cgtaccataacaaactgctacaggtagtgtcgacaattgtaccaagctct
+1515871/1
@C@FFFEDHHGGHIGIJJJJIIDHAHGCGHGGGIIJEGIGAFHGIJJIIJ
@5211901/1
catttctcaaattcagtcttgaaatattatccattagcttatgttgctac
+5211901/1
@@@DFFFDHHFHHJJJEEHIBHGIGIIIJBHIIJIJH>GGIIJJ>FEF<D
@7917904/1
ctaagatatttgttatgatctccggccaagatcagccgtgtttggtagaa
+7917904/1
C@CFF?D?FHDFBHIGGGHIIIIIIIEDGCHGIIIIIIGGHIIIIIEHDF
@7238599/1
cccaatgtttctagcctttcataattcataacgtcattagcagagctcgc
+7238599/1
CCCFFFFDHHHHHJJJJJJJJJJJJJJJJJJJJJJJJJJJJJJJJJJJJJ
@6564668/1
gttcaagatcattttaaactgtccttctgacacaccatctctgtaaa
+6564668/1
CCCFFFFFHHHHHJJJJJJJJJJJJJJJJJJJJJJJJJJJJJJJJJJ
@4480640/1
gagccagtaggtaaaaagattattgtattttcttttagaactctttcaaa
+4480640/1
@CCFFD??DA>DFGGHIGHGIJC@>?FHHIJFHIHGGGII@FHDHBG@FG
@5890185/1
gcgacaatttgttctcttctgttgtttcaattttggcagtatgcaaatat
+5890185/1
@@@DD@@A?CF<AAE?FFH@H?CFHHI?<FDE?9??DGEC?FDDH9?B9D
@7242750/1
gagtactatcatcagctggtgtagaattacagaataactcatgaatgctt
+7242750/1
B@BDDFFFHHHHHGIJJJJCGFGJJJJJJIJJIIJIIJJIIIIJIIJIJJ
@7242939/1
ctcaaggtacacccctataagggcttcgatagaatctgcaacaactttgt
+7242939/1
CCCFFFFBFHHHHJJIIJGIJIIJJIIJJJJJJJJJJJJJJJJJIJJIJF
@7243141/1
gtccctcttctggaaagcagctcttgcagcattgacactggcgttttggt
+7243141/1
CCCFFFFFHHHHHJJJJJJJJJJJJJJJJJIJJJIIJJJJJJJHJJJIIH
@5215202/1
gcactggttacaggagatactggttgttgttgaggtggtagttgagtttg
+5215202/1
CCCFFFFDHFHGDECEE;FGIJIEHIGA9FFG<FD?@B?B@HGBBBBGGI
@3737559/1
ggccacttctttgaactaagtacagcga
+3737559/1
@@@B?DDA?A?D?BAH<<F@A?@ABBH@
@5215889/1
agctggatgagtgacatcagcgccaacaacaatg
+5215889/1
<@?ADAAD?D8:ACBGBGH<EAEFGFGGI=CDG3
@7921793/1
ccaaccttctggtagcatttcaaaatgattatatcctagttcttctaata
+7921793/1
@@@FDDDDHHFDCA@FHGHGIIIJIIJEEHIGIIJIIJIEGGIGEGGIII
@2998629/1
agaggtaaatgagttatcgtattctttgttttcacaactgatactaatcc
+2998629/1
CC@FFBDFGHGFHFHGIJIGGGIFIEJIHJJGIIGIIJIJIIIGII<GII
@7923588/1
ctctggttccaattctaacagttctctgatgggagatttcggaactttgg
+7923588/1
CCCFFFFFHHHHHJJJJJJJJJJJJJJJJJJJJJJIJJJJJJJIJJJJJJ
@4488555/1
gggaacgagaaccaatttcttttttaaaataatcagcaaaatccaaa
+4488555/1
@CCFFFFFF?FHHJIIIIJJHIGGIIGI>GCHGGIEBGEHB@FGEHI
@4489896/1
ggcttgtagccaccggtacttttgtaaaacattatcaaaa
+4489896/1
@@@FDF;BFFHHFBDGIFGHFD>F8ECEEB=CB>FF>GE?
@5895057/1
cccgatcaggcgctgacctggcggtagctttaatcatagttgatgtctgc
+5895057/1
@@@DDFFFHHHHDIJAHHIJIJIDGHGGHIGGBHIGHIG@FHIJGIJGHJ
@4491919/1
cccgtttttattatcgcttctaattttttctctcatttctgggattaaaa
+4491919/1
@@@DDD>DHFHFFHIIJIJJGJCHIGEIBGGIJJ@HDIAA>F>0?3<D?>
@20070/1
agcaatattttcgcagcctcttgttttgcttctttttttgacctaccctt
+20070/1
@@@FFFADHHDHAGHJJJJJJIJIIJJJFIIGDHIIJJJJIJJJFIDEGG
@7924359/1
tctagaggttctgtatttcctgtgatcttgtctaagattgctttcgctgc
+7924359/1
@@CFFFFFCFHFFCFHIHHJJJFGFHHIHGGHHGGIIIIIIIIIJIIJJH
@776857/1
gtgaaatttataaagcaacggtccacaaaaaataaaataagctcaactat
+776857/1
@@@FDFFFHHHGFBDAEHAFHCGHGHGIIBHGEIGGIGHEGCIG>FDDA<
@6570897/1
tatctctctcagatgaatctgaactgtctcttctatgtctagg
+6570897/1
:?@D?DDD?DDFFDFFDFE:FHHFEFFFHIHII4FHICF@?F>
@1523340/1
ccgcagattaaaatttttaagtacgactaagtgagcacactaaatcacca
+1523340/1
@<=ADDDDHFGFHICFEB;EDGHEDFHB<GG4C4CDGF>GC>AEAABGBE
@7252580/1
agcaaatctacttgatcctatagtttctcctacggagactgtatacctaa
+7252580/1
@@@FFFFFHFHFHIIJGIJJECGFGHEIIIJIJBEAGGIJEBFGGIG@EH
@7252933/1
agctggtcttcagtcacccgattctatttcttggtcatcagtttgagata
+7252933/1
CCCFFFFFHHHHHJJJJJJJIJJJJJJJJJJJJJIJJJJJJIJJJJJJJJ
@779037/1
cagccacaatgttacaaacctctagaggtagatatgtgtg
+779037/1
??;=A3BDDFHFHBFBEGIAFG>BB<DGDFFA@DHFHI9?
@5899546/1
cttgaatgaatttttcattcctccatactccttgtcttacaggtaccggt
+5899546/1
CCCFFFFFHDGHGIJJBGHFHHIJIJJJJIIJGEGHIJJJIIGDFIIIJG
@5220195/1
cagggaattctaagagggtacacaattcaggcactaatgtctcttcaaaa
+5220195/1
CCCFF7DDHHHGGIJJIG<CFHIJIIIJJJIEGGIGIJIIEIEGIGIIIJ
@7254240/1
aggagatactggttgttgttgaggtggtagttgagtttggtgggtagggg
+7254240/1
@CCDFFFFHGHHFHIHIJHIIJJJAFH?FHEGIDFGHGIJBGHJ?FFHIJ
@4502451/1
cgcttgttttttacttgttcctgtgccataaccgtacttcatatcattga
+4502451/1
@1?DF?DDBFDHHEHIGF<HFEHHIIGBDHEFHH;:6BBCHII@G4DAAD
@25579/1
cctacccttgccgatagcaataaggcctttggctttaacctcataactaa
+25579/1
@@@DDADDHH<DFHGAE<<FBBGGGGGFEAFEHIGHGDG>GGGHI>FHII
@1529029/1
cgacgacactttttagtaccgggcttactaagggagttttcttgatcatt
+1529029/1
@@@FFFDDFHDHFIGEEHHGG:C??FGGEHCHHD8@7BAGGCGDCAG9A>
@1529496/1
ctccttctaacttaatgcaagcttctcttatagctgtcaactcatgttgc
+1529496/1
B@BFDAFAFHHGHIEI@>FHGGGIIIJI9@BH@G@B@EFCGDGCG9DH9E
@783577/1
agggttcatgagttccactttcacaatcaattaattggt
+783577/1
??@DABDDF8BFBFHJJIIDE4CA?>FH@CFFH?E@AE9
@5902330/1
gtccaatcagattgaaaaaaacaagttgtataacacaattaaaaagtaat
+5902330/1
@@@?7?D?D?F4ACGFDGGH8FHGIF9:1?CGG<DEH=9GHGIGBF08=C
@5224306/1
cccgtttttattatcgcttctaattttttctctcatttctgggattaaaa
+5224306/1
@C@FDFFFHHHGGIGIHEHGHJJIFIGIJFIIGIHCHEGC@EHIIIGIJC
@3008482/1
ggccaagatcagccgtgtttggtagaagcaggatgacacttaggtcgtgc
+3008482/1
@@@FFFBBF8FDHHGCEFGGGGHIJJIIIFJGHECHIIIID@ECDFB@FF
@5906286/1
ctcttttaccattgtacgagtttgagcat
+5906286/1
CCCFFFFFHHHHHJIJJJIJGHIJIIJII
@5225143/1
gttgcctaacaggaggtgcactggttacaggagatactggttgttgttga
+5225143/1
@@@FFFDAFFHH<HHHAFFHH>GC<ADHG>AHIICFGDGHFHI>H@?DD?
@5225303/1
ctggaagaaaccataccaaaggtca
+5225303/1
==?D1=?=D>2:CE9CGDG=EG<9<
@27193/1
cttctaacctgttcttcttgaagttggttcagctgtagtctgtc
+27193/1
?@@;DDDDFFH?CBGBF@IE@CC4<CGGHG<F<GHF@@1??F<C
@3009594/1
gcaggagcaggtatagatactgaacgtgtacacctcacatatgtatggca
+3009594/1
@C@FF;DDFHHCFGHIJGGIJEIGJIFDGBGBEHHA>DFGICGIICEHII
@3749264/1
ggcacatatccatagggacacagcttctatggttggaaaatccttcgcac
+3749264/1
@@@DDDDDHFHBAB<CB;CGHCCHCGHAHHI@9EE>GGCHHBBDBBEHDB
@1531651/1
ctctgatttatctcatcttcatcatccaagccgtaatgaatggtgttgct
+1531651/1
@@CFF?DEDDHH8BGHGIIGIFGIG@<CEBFEHE6DEGG>FGI>FFGIIJ
@3011087/1
cctttgaggtgcaaaacaagcgatcgcccagacccttatttcaacaccag
+3011087/1
C@CFFFE?;<CFHIIIIIIGAFGIGHGHEHBFHIEGBHGDEAFEC3BBHI
@6580698/1
ctcgatcccttcttctaggacagaagtagctataacgaggttacattctc
+6580698/1
CCCFFFFFHHHHHJJJJJJJJJJJJJHGJJJJJJJIJIJJDHIJJJJJJJ
@4508010/1
ctcatggacagatgtaacataccttcatctggaatcagaagacaatggt
+4508010/1
CC@FFFFFDHHDHIIIJJJIJIJIFJJIHIJJIIBGIIIIJEHFH@G@:
@29980/1
gtcaaatccatctttgtaaataaaaaattaataacattaatatgaacaaa
+29980/1
@<@FFFFFBFDHGEHIBGEHBDICHIED@HC?@FE<BFGHGG<D>4?DCG
@4508652/1
ggacaggtgaacatgggcaaatctggaggttgatgaggaggct
+4508652/1
@@@?BDDAF4CD<AF>FB>FEIEEEHCC;:8?C@DCEC:B??2
@3753418/1
gcatagggtgtcccacaatatcttgtttaagtggggaattaataggaag
+3753418/1
@@@DDFBD?DHHHJGGIGHGGIIJDE4CFH>E<EGIIGHJEEIIIHFHI
@5908191/1
tctcaatgatttcctccttccaaaaaaatacagcaagtctggtaaattta
+5908191/1
CCCFFFFFHHHHHJJIJJJJJJJJJJJJJJJJJJJJJHIJIJIGIJJJJJ
@7259538/1
ctttagtaaacttaaccctttgagaatctgttaaaggttttcgttgctca
+7259538/1
@CCDFEEFFHFHGGIIIGGEIEHIIIGIIBFHHCGIGCEFHD>DEE:DFH
@7259860/1
ctttgactaaatactcctgaaggagtgatatcggtgtttttgagctcata
+7259860/1
CCCFFFFFHHHHHJJJJJJJJJJJJHHIJJJJJJGHHIJJJJJJJJJJJJ
@3016876/1
tgattttgatccaaccttctggtagcatttcaaaatg
+3016876/1
@<?DDDADBFDDFGE6CE;B4:?FHIGIIIB4CF9CB
@3016880/1
ggagaattgagagaagctttactctgtagcattgtaatttcttgttcttc
+3016880/1
B@@FDDDD?D>FHGBEIGJIHIGCHIHJJF4CH>?EEGAAHFHIGEDCAF
@4512825/1
cggtgtttttgagctcatacttaatccaatgacatgggga
+4512825/1
@@CDDDDEHHHHGJIIJGEHHJJIIIB9EHGDHJIIIII1
@4512856/1
ggtaacttctgtcttgaaatctgtagcccaatattgattccagaacttcc
+4512856/1
@@@DDFFFGDHFHHHIJIIJJIIFHI@EHJJFEGHIGIJHGJADHGH@DF
@4514094/1
ctcagagctaccttggcagctgctaattttgcttggtgtttgttttctcc
+4514094/1
@@<DFAFFHGHF?FH?GFHJIFGJGIICII>FHIDHHGGGCG??FEGIHH
@4514114/1
gtcggaatacaaggcaggaaatggtgaactgcctttcatg
+4514114/1
?=@??DDDHHHF3CDHF>ABF9<AA?BF<?DGDFFGGBCI
@4514761/1
tttcattgtgcattaaactatagaaaattttccaaacagtatttagagac
+4514761/1
@@@DFFAD?DFCFGGCEBFEFHI@HGEH>HAFGIEACEB9CCFHIGEHEE
@3754203/1
gcctaattgatccataataagtctaaatagaccttcagggtcattatggg
+3754203/1
@@CFFDFFHDBH?BHIIJIJEHHGHG<FHJDHIGEGGE?@?3C:?@FGEG
@3020155/1
gcctgatgctgggaacaagaatgctgttaatgcctccaagcttaacattg
+3020155/1
<@@BDDDB<F?BD3?;:C:<:FF?BH9FBDGIGCHCGE93BDH@GGBCGG
@34078/1
aggcaaggtacagcctcaccacctcaaccgaacacttctaggttacata
+34078/1
@@@FFFFFADHAFIB>BEGAHGCGIGH<GHHGEGGDFBBFFH4?BBB48
@35600/1
tttataataatattgccggcttttggttgttccaggccttggt
+35600/1
CC@F@FDDFAHGBHEHGEBEEFEF@FCFEGIHG?FFA=F3D;9
@7264339/1
ccactatctaaataaatagctgcagctaatgattcaaataagtctccaag
+7264339/1
CCCFFFFFHHHHHJJJJJJJJJJJJJIJIJJJIJJI?@EGHIFIGJGIJJ
@5233997/1
attgcttgaggtctggtaattggagcggctt
+5233997/1
@@CFBEFFFFHFDBHDDAAEH@E?GHIGDIJ
@5234714/1
cttcattttcggtttcgtaggcagg
+5234714/1
@@@BDDBD?F@FHGA4AEH<=DC1C
@7940191/1
ctagataataatgcctcagagctaccttggcagctgctaattttgcttgg
+7940191/1
@@@FFFDDFHDHGICGGGIGIIGGICF>CEG@GGGIIIGGIIIIIIIIB1
@797490/1
ctgtacttgaggctgagatgaaggtggtctgctgggttgctggtcactgg
+797490/1
@@CDFFFFHFHFHIIFEBEIBHHH?@FAHFHIJJJJGIGFHEEDGFGIIJ
@6588801/1
gaacgttgatctggtctggagctggatgagtgacatcagcgccaacaaca
+6588801/1
@@@FFDDDDBHHFIIIII>CFGIIEGIID>EEGGCBGFHIEHI<FEGGIC
@3022913/1
ccaaccttctggtagcatttcaaaatgattatatcctagttcttctaata
+3022913/1
@@@DDDDDFDH??:EGGEFIH@4:CFGEHII@AGIII<GGEHEE>CC4??
@5237270/1
gtggaatgtatgacgatgatttgatatctatattt
+5237270/1
???=;AB>C<?D?FGGEBEH@FFBHGGHHH@BA<B
@42783/1
ctgagatgaaggtggtctgctgggttgctggtcactgggttgttgcctaa
+42783/1
@@CFDFDEG<DDDF=@GG<HHEHIIHBGEIGG9<BBAC?0:@:FEGG>DB
@3761570/1
taattaatataggttacttcgcttatctctcttgacagccctatacct
+3761570/1
@C@FFFDFHGGH<FEIIIGFGIFIIIHHHGGC@DCHIAFHHHA??GFF
@2276136/1
tatggattaaaaaattataataataataaatactgtagcctttcgatact
+2276136/1
@@BFFFDDHGHHHJJJJJIFIIGIIJIIJIIIEHJGGIIIIHIJC@FHGB
@3762065/1
catcattcgctcctcgactgccccgatgtt
+3762065/1
1?===:=?=::CF;?@:@A@FC31?DH6:0
@2276253/1
gtgggtgagtaacatcagctccgagaaatattacaggttcgttgaaaacc
+2276253/1
@@@DF1@DHDBHHIJGBHIIIGHIJJDIIIHIIJIBHHB<<FC9FEGHJJ
@7943269/1
gcagtcatcaccaaaacctgatgattttcaagctcttcatgccactgatt
+7943269/1
BCCFDFFFHHHHGJJJJJJJJJJJJIJJJJJJJJJJJGIGGIIJJJJJJJ
@1542846/1
cggcctgatgctgggaacaagaatgctgttaatgcctccaagcttaacat
+1542846/1
@CCFFDFFHFFDBCHIJIJJJIJEHHEIGHGIGADEHIGH>FHBHIJGHH
@805512/1
ctccacctgaactagttcatatttcggagtcgtccctcttctggaaag
+805512/1
@@@DDFD?HFHFFJIGHCGCE>@C9:CCGFHGFEHEGCE<FHDGHD<2
@7944796/1
atgcagttagtgcaactgctcccttggcagtaacaagattttcacatggc
+7944796/1
??=D;ADDDB=A4A<EDBFCF:EECEE33CEEEEEI@DEIIDDDIEIED?
@806697/1
gtaatttcttgttcttcttgtttcttttctttaacatttctcaca
+806697/1
@;?DFFFFHGFFFIHGIIJJEHEHGDGGHJJJJIGIGGEGIJGJE
@7946553/1
tcaaggtacacccctataagggcttcgatagaatctgcaacaactttgtc
+7946553/1
CCCFFFDBCHHHHJJJJJJJJJJJJJIJJJJJJJJJJJJJJJJJJJJJIJ
@5242411/1
cacatatccatagggacacagcttctatggttggaaaatccttcgcacaa
+5242411/1
CCCFFFFFHHHHHJIJJJJJJJJJJJJJJJFHIJJIJJJJJIJJJJJJGG
@7948749/1
taggaaagaaacaaacattgcagaaagtctgacaataaagtaggccctta
+7948749/1
CCCFFFFFHHHHHJJJJJIJJJJJJJJHHJJJJJJJJJJJIIIJJJJJIJ
@7948879/1
ctttcttgtcagcacagaataatcttgtatgatgtctcttttggactaca
+7948879/1
?@@DDDFFHFHHGJIIJIIJIIJJCHGEHJIJJJJJIJJJJJIDEHGDHI
@5245134/1
atgaattgctccctccacctgaactagttcatatttcggagtcgtccctc
+5245134/1
CCCFFFFFHHHHHJJJJJJJJJJJJJJIJJIJJJJJJJJJJHHIJJJJJJ
@48531/1
gagagtaattcgtcgcgcattctgctgtatatttatgctcacttcaccaa
+48531/1
@@@AFDDFFFFHHHGIJJIIJJIJ<GHFHBBGGIIJJJBEEHEEGJJJDE
@4526456/1
tctcattcttagttgtaacaactaggggcaccatgacgatagctttattc
+4526456/1
CCCFFFFFHHHHHJJHIJJJJGIIIGIJJJIIJIJJJJIJIGEGGIHGH@
@49945/1
gcctcacttgttttgtcataagttgtaacagtaagttcttttttttcctt
+49945/1
CCCFFFFDFHFHHIIIJGGIJJHFHHBEHIIHHEHGIIECHHIHJIIGIJ
@4527874/1
gttaaaacagtacatcgcacaacaaacacttggggagttaaatcaacatc
+4527874/1
@@@DFDDDHHBFDHIDHIBGABCEHIGIIIJJGBA7?BGFFHIIGEIJGD
@5248784/1
cttgacaattttttcttttcttctttctgtatcaactgcagcctctttta
+5248784/1
CCCFFFFFHHHHHJJJJJJJJJJJJJJJJIJJJJJJJJJJJIJJJJJJJJ
@52811/1
tagctgtcaactcatgttgcaaaacatgtaaaaattgaccttctga
+52811/1
@@@FFFFDHDDDFBE@BAFD<F@BDBFHEIG@CCFGCHG?HED@CI
@7277839/1
tgggcttctattagttcatctatattttttaaggaagtaagtgcagggga
+7277839/1
BCCFFFFFHHHHHIFHIIJJJJJJJJJJJJJJJJJJJGHIJGIJIJJJJJ
@3767414/1
gttcttcttgaagttggttcagctgtagtctgtctgcatctgtatatgcc
+3767414/1
@?@FDDDFHHAFFHIJIGGII@HGG>@FBEEIECH9EFGG@9DGIJIIJJ
@2283228/1
gtggaattgtgacactttgatgttgtaag
+2283228/1
?=?BDDDAFFABF>DHGIG@BCCA?CHG9
@4530525/1
ggatgggctctgaaggttgtattgttctggtattatgagtgttacttctc
+4530525/1
@@@DD7DDFFHDFGII?<;FCGC9FA<C@HFCAGF4C?HBFHH><FDDHE
@1550871/1
gaatatttataaattttctcagtttcacttaaatctt
+1550871/1
@@@AFFFFACFHHJHGIGGIIIHHG9EE4AHHGBH9E
@4531523/1
tcttcatttaaaaccgctgtgtctctttctttttttgt
+4531523/1
@@@BD;BDHFAHHGIHI@?@A99FD@F9CACBE??6@9
@4531629/1
gtgcaggggaacgagaaccaatttcttttttaaaataatcagcaaaatcc
+4531629/1
@@@FDFFFDHDHHGGIIJJJIFIIHGJDEFHGHGGHIGJGEFEGIIG9@@
@3769759/1
cttgaatgaatttttcattcctccatactccttgtcttacaggtaccggt
+3769759/1
@CCFFABDFHHHHGI<GG>AIGA3C:FBEHGGIBCF@FG94CA<?C@?@?
@3035739/1
gctttattctcattaaggaattccggtttctcaaaacatgg
+3035739/1
@@7=D4BDFFFFFIFFF3BDEB@FB:@?@FFFII3CC?<CD
@817295/1
ctcagataatcccatatcatggagacattaacttgcgtagcatactttat
+817295/1
@CCFFDDDDFFDFIIGBHIFIIIG@GHIIIGGGGGHGICGEGHIIIGE@B
@3038012/1
tcttattctttatatttaaattgagatgattagtttccacaacaat
+3038012/1
@@@F7D8DFFHFDGIGIIDA<?CBB;FHF<?FH?F9FDBFEGGB3?
@6604135/1
gtccttttatcataatgagatcaagtttttttcgaatcaaatgaagctgt
+6604135/1
CCCFFFFFHHHHHIIJJGJJJJJJJHHHJJJJJIGGIJJJJJJJIJJIJC
@60972/1
cctgttggtccattaatataaaatggttcaacttctttggtgtacagaaa
+60972/1
@CBFDDD?FBHHFGIJJIJJJGIHGGHGECBHGEHGEIG3::?FFGBBGG
@2284698/1
ggagacatgactacacaaccatttggtatattcatcctctcaaaataaaa
+2284698/1
CCCFFFFFFFHFFGII@HIGGHICHIEGIJGGICCEC9FCH>DH@GIIIC
@3771618/1
gctgttttgtagaagccttaccttcagctgagtgagttaaaacagtacat
+3771618/1
??@DDEFFFH?FD9<9;AC3AGGHFGEGGD9FGFDGE4:D?<C3D?BG>D
@818651/1
atccataataagtctaaatagaccttcagggtcttcatgggcttctatta
+818651/1
CCCFFFDFGHDHFHIEGHJJJHH<AHHIAHH2AFEHIJJEGIJHJEFFGD
@2288052/1
gtattcattacatatgtatttatactgacataatctcattaacagttttg
+2288052/1
CCCFFDFFF?DBHGE@:CIFGIGIIID>GHG<FHIIIIIEBHIDCBD?CB
@7283105/1
gcacaacaaacacttggggagttaaatcaacatcagctgagatatactca
+7283105/1
CCCFFFFFHHHHHJJJJJJJIHIJJIJJJJJJJJJJJJJJJJJJJJJJJJ
@7284363/1
gtgaagtttctgagagcatcttctctaactgtcctttgaggtgcaaaaca
+7284363/1
CBBFFFDFHHHHHJIJJJIJIJJJJIJJJJJIIGJJJJJJG?DFHIJIJJ
@1558595/1
ctcacatatgtatggcacaactgataagttaagcattgcagt
+1558595/1
@@@DFBDDHHAFDC:CFGIGIGIIIGIGEECAHIF>BFE?F?
@3041339/1
cctatggatatgtgccacttcttggaa
+3041339/1
=8?:BDBD4A?FFG?<B:CF3CEFA@@
@1559852/1
cccatcattcgctcctcgactgccccgatgttggagcctatgctatccgt
+1559852/1
CCCFFFFDH>>FAIIIFAGHDGGHIII@:FDDHJGHIJIIIJJIECG@F5
@66211/1
tcttcattttcggtttcgtaggcagg
+66211/1
@CCFFDEFDBDHF=GHDBGEC?BEEB
@5256827/1
gccgtgtttggtagaagcaggatgacacttaggtcgtgcatggttta
+5256827/1
@@@DDDFDFGGBDGGGB@GH@FGGIBACFHGIJ:DF0:BB<DB?FFH
@1563604/1
ctttaagagtactaccaactcatactgtcttcagcctc
+1563604/1
@?@DDBDFH:CFDHEDE@BD?<FGGFDIEH@C4?DE;9
@830944/1
gcctcttttaccattgtacgagtttgagcatcattcattttcttcattgt
+830944/1
@<?=DDBDFF4C:CEGFFFF:@CBHI@GEFGEEIDE>FFFIFI4?4B4BB
@4541930/1
gaggctaccttgccgtaggaaataagaaagcaag
+4541930/1
@@@DDD3DFBFHD@G8EFHII3FHGGI@HIGG@B
@2293223/1
ctcttcagaagcacaaacatgtgcggcctacaatgcattacagtatctca
+2293223/1
==1ADDD>FFD;8CDEBEEEC<@<8FHGEG>FE>FFBCG<BFD?BHHE<B
@5938979/1
catgacgatagctttattctcattaaggaattccggtttctcaaaacatg
+5938979/1
CCCFFFFFHHHHHJJJJJJJJJJJJJJJIJJJJJJJHJJJJJJJJJJIJJ
@1567698/1
cttcttttttccacgtgaaatctttaggctgcagctcaa
+1567698/1
@@@DFFFDBFHFFBAFGB:9FAHIICE<@F;D39?9:?B
@70447/1
ggctttttaaaataatacagacaattatgaagttctagtg
+70447/1
CCCFFFFF<F8FHGHGIBHEHGGG<AFEHGC4AFF>:CEG
@70656/1
gtgcttgtttttcaggtcatggcagactctgagaacttttaacaatgact
+70656/1
@<?DFFF8FHDFFIE@B9CHEGGEECGB>GC9B?FD?GGII<BDAD@4BD
@4543521/1
cagagactcgtccaatcagattgaaaaaaacaagttgtataacacaatta
+4543521/1
@@@FADDFGH?FFIGHJBGEEHADCHGFH>AH?FFE@<D9?F<3B818C>
@3784993/1
taacgattggaaaaataatcagaataagaacggtattgctctgcaggga
+3784993/1
@@@DDDDDHHAFDE@@FGG<HHIC>BEH9FFG@:DEHGGIIIFIGGE@6
@7962457/1
gtacgctcaaacatgcaaatgtgacattattgactaaggccgatctgagg
+7962457/1
BBBFFFFFHHHHHJJJJJJJJHIJJJJJJJJJJJJJJJJJJJIJJJJIIJ
@6616951/1
cggcacattcatatttctcccatctgcatccttcttttccggaaagaacc
+6616951/1
CCCFFFFFHHHHHJJJJJJJJJJJJJJJJIJJJJJJJJJJJJJJJJJJJJ
@3047889/1
ggactgtcagatggttttggagaattatcaaagagaat
+3047889/1
@@@?DDDD?DACFH3CEGI@B>F?2<<AC???EFEE9@
@833083/1
ctcagagctaccttggcagctgctaattttgcttggtgtttgttttctcc
+833083/1
CCCFFAFFDDFH?FFCHBHG;EFEBDHHGGHHHFC1:CFGIBFHG>FHGG
@4547579/1
cccttcagaatataatagtttcaattcatttgatttatgcttaataagca
+4547579/1
@@BDFFFFHGFHDDHIJIIGAHBHCEHIJIIIJEGJGG@FBEHEFIHFHG
@3787915/1
cggaggaatttgtttgtgattttttattgtatcccaatcaattatgatac
+3787915/1
@@@?D8??A?CBC;FGBGHGH4E<EBC49:9DGGG>?FHIGEC@?D4?@G
@2299765/1
ctttcagataaatttattgagctggaacatagttttaaactgactt
+2299765/1
@@@FFDFDDF>DFGIIJGGIIIEIGBGH9FHHHCGHBC<EEHIJIG
@3789243/1
cttgcctttgttgctgctgtggtggttcttgcctttgc
+3789243/1
@@@FFFFAHHHHDEGIJGJGGDFEE:FEEGCCFGI@F4
@1574185/1
ccatcaacgttcactgtctataaaaatacaagaattcctaattggtagta
+1574185/1
CCCFFFFFHHGHHIJEFHHIJJIIJIJJJIGG@FHIIIJI>FHG@GGHG4
@3790078/1
gcagctcaaccattttatcggccaacatattactgacctcaaccgt
+3790078/1
C@@DFDD?BHFD>DAGHBGGE6F<AFCF9FA@GC@AHGIEGIGGGB
@2303522/1
ggcttctattagttcatctatattttttaaggaagtaagtgcaggggaac
+2303522/1
@CCBDDDBCFAFFG>G>@EFGHIEGIIIEHEGCEA3?FGCBFBDCBGEBF
@834893/1
gtggttcttgcctttgcagctgttgtgg
+834893/1
;=@DDDD3BFFFDBFII9EFFF@3C38C
@834999/1
gactacaataaaagttattccaggtttataatctccttctaacttaatgc
+834999/1
@?@DDDDDHF?HAB2A@FGD4A4;CH>:9FGHGII><BCCECCGGFGHCH
@76462/1
cccaaaatcataccattagatttattaatttgctcaggagaaatttcaat
+76462/1
CC@FDFF?DFFBHJEGEHGDEHEGHIG9<FHBEIIBH@C;DGDH>D9FGB
@4548777/1
gtgggttatatggtgattgatgccattcaactttgcattaactttctgta
+4548777/1
@@@FFDDDFB?FFBHHGII@GHHIGIJ9FHIIHIICIIE9BGGIGIDG<E
@7295071/1
ctatgatttagacattactaccaatactttaagagcatttattgcagctt
+7295071/1
CCCFFFFFHHHHHJJJJJJJJJJJJJJJJJJJJJJJJJJJJJJIJJJJJJ
@6620591/1
ctggagacatgactacacaaccatttggtatattcatcctctcaaaataa
+6620591/1
CCCFFFFFHGHHHJJJJJJJJIJJJJJJHHG?EHIIIIJJJJJJIJJJJJ
@5947769/1
ctcgaatctattatctcttggacaagttgttatattagtcactttatatg
+5947769/1
CCCFFFFFHHHFDFHIIJIJJGGGJJHHHFHHIJJJIGEGHEHIJIFEID
@6622442/1
gtttttttcatttctccctctggttgctttaatgatatcaagaattcttt
+6622442/1
CCCFFFFFHHHHHJJJJJJJJJJHIJJJJJJJJJJJJJJJJJJJJJJJJJ
@3795478/1
ggacagaaaggtaattatattataataatataatttaacaaaaactt
+3795478/1
@;@DDDDDHFHDHGIFHHHEGHHJJJI9E<E>EHIGG<FHEEEHF>D
@2308882/1
aattactctaccaggtggaggtgaaaagaatgatcttccaactgtcacaa
+2308882/1
CCCFFFEFHHHHD@F:<BFHJHHGIGHCGG<CE<1CFBFEE?F@FGIFGD
@7298897/1
atcaggttttgggtagttgggtaatattttgataacgtggatgtagatag
+7298897/1
CCCFFFDFHHHHHGHIHIJJJGHJJJJJJJJJJJJJJHIJJJJHIJJJJJ
@6626287/1
gccaatagctgtgggttatatggtgattgatgccattcaactttgcatta
+6626287/1
CCCFFFFFHHHHHJJGHIJJJJJHHIJJJJJJJJJJJJJJJJJJJJJJJJ
@1584305/1
tataaatgatttttttcgagttcttgaatgaaaacttctatctctctcag
+1584305/1
@@CAF>BDHHHHHBHI9EHCGFAEEHEECAD<FGCHGGIIIGH49DH<FC
@7973953/1
acctggatggccttccaattctggctggtgatcaaaactaaatgcgatgt
+7973953/1
@CCFFFFFHHHHHJJJJJJJIJJJJJJJGHIIJJJJJJJJJJJJJJJJJI
@82951/1
atgaacggtaatagctcgtgccattgcgc
+82951/1
@@@DD8DD1C?<:CA@41@B=F?HH418:
@840656/1
gtaggacgtgctgtaccttgtatactagcatgact
+840656/1
B@@ABDFDHHFHHGHGIIIJEGCDIGBHGH>FH39
@5268295/1
ctctatttcattgtgcattaatctatagaaaattttccaaacagtattta
+5268295/1
CCCFFFFFHHHHHHIJJJJJJJJJJJJJJJJJJJJJJJIJJJJJFIJJJI
@841843/1
cctgaactaggcaatgaagttcctgcaggaggtataaacaaacctatggg
+841843/1
@@@D?DEDH>?ACGGGIGIHEEAEHIJIJBCE@EGG4BDFHDHG>ACFHI
@842016/1
ctccaattgcattccctttcacactaggg
+842016/1
@CCFFDDDHFHFHEIGIJJIGGFIDIGI=
@84783/1
cttcagctaaacgctttcctttaaagtaaacagca
+84783/1
CCCFFDAFDFH;DEHIEHHEHGHJJB4C@HHCH9C
@4558945/1
ccttatttcaacaccagtgaaaaattgtttgccacgcatgtcccatactc
+4558945/1
@@@DDDDDAF8?CDGGEF?HHHI@CEE9CGGIIGDD@FHE<BAEHIIEGI
@86777/1
gtgtaatcactgctgaggcttgaacaagcccttctgatagcctgcaattc
+86777/1
B@BFFFFFHHHHHIIGIIIJJJGJJIICEHIFCIJJDIGEHIAHIBGGFE
@3799932/1
gtacgctcaaacatgcaaatgtgacattattgactaaggccgatctgagg
+3799932/1
??@DFDDFDFH3B<GGEEHFH<FBHHHI>HCECGGGIEC9DG6:FGG9FG
@3800283/1
cttcatcacgtcgtctttttttaccaaaccggtattttccccttggcaac
+3800283/1
CCCFFFF>FFDAFDHEIJFIJDIGIJJIGIGI@AGGIIJIHIIEGIIHII
@3055666/1
catcaacgttcactgtctataaaaatacaagaattcctaattg
+3055666/1
@@@FBEDDD?FDDEHFHHCIJG9CE;DEG@GCFCGAGH@HI@B
@4561298/1
tttcacaatcaattaattggtaacatggtaaaataccttctttgactaaa
+4561298/1
@CCDDDDDBF>ADHCEGII9AEC:<A@CBDFC?F<?E<FGEGEC4D<9FG
@4561913/1
ggaaagcagcgagatgagcataatag
+4561913/1
@?;DD?>BCFFD6?F::CFCH9<C49
@7977085/1
cattctcctcaaccttttgtaacatcgacaacaccgcttgtgcggcaata
+7977085/1
CCCFFFFFHHHHHJJIJJJIJIJJJJJJJIJJJJIJJJJJJJGJJJJJJJ
@2314760/1
gccaagatcagccgtgtttggtagaagcaggatgacacttaggtcgtgca
+2314760/1
@<@FFF<DHHBFHJABFHIIFIEDFAGIJGID>BAHIGIGIJB?BG0@7=
@3063764/1
gtcacaactaacaatgggccacaactcatattgatcgtcaaatgaaacat
+3063764/1
@@@DFFDFGHFHGJJBDBGCHGCHIEHG@BGIJIIJIJGIBEHG@D<F9B
@851658/1
gctgtggtctctgctgttgctgttgttgctg
+851658/1
CCCFFFFFHHGHHJJIIIJIIIEHJFFGIGI
@853433/1
gcttgtctaacttgaccaacggtaaaagcaggaggtt
+853433/1
?@?DBDDDHHFAFGGHJFIJJICFGDHCHI9B@DG?B
@93108/1
tcataactaaaacagggttcatgagt
+93108/1
CCCFFDFFHHHHHJJIJGGGFHEGGB
@3806360/1
catattgttagatatcgccagtccaaattcttggacataggcgtcgtt
+3806360/1
CC@AFFD;?DBFHHGDBHGHICF3?AHHBHHHAF<FGE@GHBEG:D:@
@856726/1
ggctgctatagatggaacgttgatctggtctggagctggat
+856726/1
@7;DDDDBDD?4?C@AEGG?FHIG4CH<2C4EHC;D9DBAB
@5274980/1
gtggaggccatcgcctggtcatgcataattcttgtagaagaccaataggg
+5274980/1
CCCFFFFFHHHHHJJJJJHIJJJJJJJJJJJJJJJJJJJJJJJJJJJJJJ
@7306004/1
tctgtcaattcaccaggtgatatatttttgcacctgttataaatgtagga
+7306004/1
CCCFFFFFHHHHHIJJJFHIJJJJJJJJJIJJJJJJJJJJIIIJJHIJJI
@95397/1
gtccttttatcataatgagatcaagtttttttcgaatcaaa
+95397/1
C@@FFFFFDGFFF>GGCGIBHFHI<?FIIJJEDG@B9B@D@
@3807631/1
cttccatccgctagtttttcaggtttactgaacttagctgtctctggttc
+3807631/1
CCCFFFFFHHHHHJHGIJIIHIBHH9FGGIJIEHBEGGII0?BGEIFGE@
@97099/1
ctttgctcttgaggaagttggtgtagaggtgcaggctggccatgttgaat
+97099/1
CCCFFFFFFHFGFIDE@GIGDFHGCAFCHCFG@FHJGI>FG@FGGHHGHG
@7983057/1
gcaggggaacgagaaccaatttcttttttaaa
+7983057/1
@@<BDD1D@CF:<1@CG>?FEC?E?DFF?D?B
@6633440/1
gcagcgagatgagcataataggtaggtgcagggtatgaaactgaacgtgt
+6633440/1
CCCFFFFFHHHHHJJJHIIIJIHIIJFGHIIIJCGHIJJJJJIJJJJJJF
@860190/1
ctcctgccactcatcataatgaacaatatcttcttttggattagtagaaa
+860190/1
@C@FFFFFGHHHHJIIJBHIGGJIIBHIIIJJIGIJIEBGIJIGGIIEHI
@6636260/1
gtatatataagattacaattcttaacattttttctttaaacaaagaacat
+6636260/1
@@@FFFFFGHHBHIEGHAHHEHGGGGIHIIIGGGIGGIIGHIIGGEGHIG
@5278572/1
cacagacctgttctaacttaaagctgactttagtacatcgcctggagaca
+5278572/1
CCCFFFFFHHAFHJJJJJJJJJJJJJJJJJJJJIIJJJJJJJJJJJJJJJ
@2320030/1
catcaacgttcactgtctataaaaatacaagaattcctacttggtagtat
+2320030/1
@@@DDEDFFDFFFBBFFGHEHIF@GGCEHGBCGBGIJIJ3DFHH?F>B9D
@2321859/1
gtcggcagctgggaatcctttgtgagccacatcaatgttaaggaatggtt
+2321859/1
@?@DDDFFFHFHGBGIDGIIGIEEHIJIGG3DHBAGEAGGGBHG<FH@B@
@3811967/1
cctgttagcagctggttgccttaaaacaatgtcaagagcttggatt
+3811967/1
@<@FDDDFHDHDFIE;@7FEGHCFGFBFCEHHG<?@DDC9?9B<??
@1596522/1
aataactctgtattagtctgcagaaaccaagagcgac
+1596522/1
@@@AD;DBHAHDBGAF<AA<CHHDCEG9CF9A?>F@:
@3071690/1
gtgacagtcttcaagcactgagttagaataccaacctgaatttcagcaat
+3071690/1
<@@FDDFDHHHHFABE><<A<B:FBAH>CAF339?FFGDFGCHAAFHGII
@1597120/1
cagcgacttttgtccgaatctcatcagcaagaagaagtgcattaagcctg
+1597120/1
CCCFDFFADH8BCFEEH;EGGHIIIIEICAGCD;@D3BFGC<?9B9B/9B
@6639701/1
cttctaacttaatgcaagcttctcttatagctgtcaactcatgttgcaaa
+6639701/1
CCCFFFFFHHHHHJJJJJJIJJJIGIJIJHIJJJJJJJJJJIJGIIJJJJ
@3816053/1
agctaaagaagacttatctttaaacgg
+3816053/1
@@@DDBDDDA??FGG@@:BHHC<D3<8
@6641944/1
gtgcccatggcagcaaatctacttgatcctatagtttctcctacggagac
+6641944/1
@@;?DD??FHFBDBHI?G@HHII@HGEHIGIIGIE>BDHCHHEGII7DFA
@7986856/1
ggctctacctgatctggaccagtggcgtatttacagaagcaaggttggcc
+7986856/1
CCCFFFFFHGHHHJJJJIIJJJFHJJJGHIJJJIJJJJJJJJJJHIJJJJ
@5966213/1
gtgatatttctttatgttgtttgttatttaactcctttctttatcgtttt
+5966213/1
@@@FFFFFHHHHHJJJIJJJJJJHJGJJJIIIJJJJJJIJJJJJJJJJIJ
@5966682/1
ctccaatcgcattccctttcacactagggacatgaggtgaaattattggt
+5966682/1
CCCFFFFFHHHHHJJJJJJJJJJJJJJJJJJJJJJJJGHIJJJJJJJJJ?
@103177/1
cacctgaatccttagaattcaaaaattcaaacttaaattcgtagcctaat
+103177/1
@@@DD?;DHFDHGJJEBDB<IHHIGHGFAA4CHAH49C>GF??FCAHGGI
@7313848/1
gtccacaaaaaataaaataagctcaactatagtttaaaaaaacaaaacaa
+7313848/1
CCCFFFFFHHFFFIJJJJIGHIJGIJJJJFGIHFFIBHGIJGIGGIJGGI
@1600098/1
ttcttcttgaagttggttcagctgta
+1600098/1
@@@DDADDFBFBFEFD:EHCGGGG4C
@869085/1
tttagattttcctgcaccgatgcaattaatactcatcttctttactaaaa
+869085/1
CCCFFFFFHHHHHJJJIJ8@FHIGGGIIEEGHIJJIIJGIGJJIJJIGGG
@5969801/1
cattaatctatagaaaattttccaaacagtattt
+5969801/1
:???BDDBCD?DBEHIEI3CEEH<EHB>GI<HEH
@3079143/1
tttttccgttgggattcattatccattctcccctaggctttgctttagga
+3079143/1
CCCFFFFFBHDHHHEEGIJJ@HIJIJIJJIJCHG=DBDGHEGGGGJIEGH
@2327910/1
gatgacattcatctataactaatagattgacacgagacaa
+2327910/1
@<@DFFDFHAFFFDIDCCEIGIIDHHHEIJDHEC:DFGCH
@7990155/1
ctctgcactgtgacagtcttcaagcactgagttagaataccaacctgaat
+7990155/1
CCCFFFFFHHHHHJJJHIJJJJJJJJJJJJJJJIJJJJJJJJJJJJJJJJ
@3081217/1
gaggataattcctgaattatttcttgacgatgttgctgaactcta
+3081217/1
@@@BDDDDHDFD<FGAFGDHI@H>FD4<FE7EGHIBH4???D?BF
@5972099/1
tctaacttaaagctgactttagtacatcgcctggagacatgactacacaa
+5972099/1
CCCFFFFFHHHHHJJJJIJJJJHHIJJJJJJJJJJJJJJJIIJJJHIJJJ
@3818996/1
ctgtaaaatgccaataattgttctttcatgatactctca
+3818996/1
@@<BDDDDHGDHDDGHE4A@ACCBHHHIEFEAHB>>>GH
@871040/1
gtacaatgtaatatgagttttctttgttttcaaaggctctaactaaaaat
+871040/1
@@@FFFFFHFGFDIJEG>HBECBH@HCG>>HHIGIJIGGIAFHH?BDFEG
@4581855/1
ggcataatgagtacatcatttacatcaccgtgatctaatatttgagc
+4581855/1
?B@FDFFFGHGBCFHIGGHGHJJCHHHJJFCGEEIGGGAHEGIGBHG
@6642399/1
gccactgttgctgctgcggctgttgttgcctctgctgctgctgctgaggc
+6642399/1
C@@FFDFDHDHHHIJJIIGDGGIIIHHGIIDEGHDHIGGGGIGFIE<FHG
@4582914/1
tttagctatcctgtagtttcgtcctatacctttgaatgtccctttgccaa
+4582914/1
CC@FFFFDHHFHHHHIIJJGIIIHHCGIHGICHGIJ@EFHHIJIIJJJGG
@7993266/1
ctggctgagagtaattcgtcgcgcattctgttgtatatttatgctcactt
+7993266/1
CCCFFFFFHHHDFHIJJJJJJJJJJJJJJJIJJIJJJJJJJJJJJJJJJJ
@3821989/1
gcctggagacatgactacacaaccatttggtatattcatcctcttaaaat
+3821989/1
CCCFFFFFHFH<AHIAGHIHIEIFIIJIIJDFGIH@FGGGGGIGGGIAGD
@3822635/1
gtgaaagatgccggaagtatttatggagtccatatttaactgctagagaa
+3822635/1
@CCFFDFFDAHHFJGGICBHIJJGIJJJAFHGGIEE>BGH@CGGII<EHF
@3085899/1
gttggttgttttttaagtgcatgttgaacatattcatgcaaaatgcaaat
+3085899/1
@B@DDBDFAFDDHGIIIIGIJDIH@EFIJGHCFH9:?BG@FGDEDBGGE<
@7319079/1
tataaatgtaggaagttatcaagaaatctaagattgcatcaccgaggaat
+7319079/1
CCCFFFFFHHHHHJJHIJJJJJJJJJJJJJJJJJJJJJJJJJJJJJJJJJ
@7320064/1
ccttctttgactaaatactcctgaaggagtgatatcggtgtttttgagct
+7320064/1
CCCFFFFFHHHHHIJJJJJJJJJJJJJJJEGIJJJJJJGGGIJJJJJJJJ
@7321217/1
ggcttgtagccaccggtacttttgtaaaacattatcaaaagttctctgac
+7321217/1
CCCFFFFFHHHHHJJJIJJJJJJJHIJJJJJIJJJIJJJJJGIJJJJJJI
@6647616/1
gacagtcttcaagcactgagttagaataccaacctgaatttcagcaattt
+6647616/1
CCCFFFFFHHHHHJJJJJJJIIJJJJJJJGIJJJJJJIJJJJJJJJJJJJ
@118064/1
cgcaacaattgtacacaactccataggaagcgccaaaggcttctctc
+118064/1
???DD6AD<FHHD<FFBGEAAFFHIF3CHFE:DABGIBGBDF3BD4C
@119985/1
gctcaaccatagtttaaaaaaacaaaacaagaatattctattgaattgat
+119985/1
@@@FFFFFBFDHFGGGIIGEIFDGEGGGIJJJJJIJGIG<BGHH<4DDGF
@5287598/1
ccttcttctatcacatcggaggcaaccaatatgttcgtctcacccatgtt
+5287598/1
CCCFFFFFHHHHHJJJJJJJJJJJJJJJJJJJJGIJJJJJJJJJJJJJJJ
@877362/1
ggtaacatggtaaaataccttctttgactaaatactcctgaaggagtgat
+877362/1
B@@DFFFAFFFFFGIIJHGGCE>FHCHJGFCGGGGGHIAB4:CFG90?FD
@4587958/1
cttctttaagacactgactaaaatatt
+4587958/1
;?@DBDDD>F?CDCD>E3FHHIIIB@<
@878373/1
aaggtgctgaggcaagtgttgggattttgaccatcttcaacgaatcaaat
+878373/1
@@@DDDDDHFHDFIII9@C<;D633AFHBAFHGGEHDBBD?D???BG9DF
@3089162/1
gcctggtgcggaggctaccttgccgtaggaaataagaaagcaagagaag
+3089162/1
@@@DDD?DHHHHFBG?GGHGIGIGDFHGGHGFBGGGGG>FGBBA7=;7.
@7997581/1
gtcctgagctggtcttcagtcacccgattctatttcttggtcatcagttt
+7997581/1
@??DDE;DDHDHAGHGEHIEHGGIEFFDEEEGICFGBDGDBDFGEFEBFD
@4592806/1
gtacaatgtaatatgagttttctttgttttcaaaggctctaactaaaaat
+4592806/1
@B@FDDDFHHFHHJJJIHFIJGHJEFAFGHGEHD@HIEGGEHGGIICGHI
@1607135/1
ggacctttggcacatccacgatttcggcagcttttacctcattttcactc
+1607135/1
@C@FFFFFHHHGHJGIGEHIIIIGFGEHIB@>BGGHGIJBGCGIIJD4<=
@2341290/1
ctttcattatcgtaaattgtcacggt
+2341290/1
?@@DB4A?DHF?AE@9<EBC9B@:1?
@124223/1
cttcatcagtagcttccagattactacttcttttaagcagtaacttctct
+124223/1
CCCFFFFFHDHHHJJDBFHHIJJIHIJIJGHIJJIJJJGIIHIIIJIIIG
@2342221/1
gggaatgattgttaatcaagaaaaaactaatatct
+2342221/1
@?@BDBDDDAFBFEGII@FG<?AC@8?E9CBFBF9
@5983014/1
cattattatttgttcaatagtagaatgttacaaaaaagtaataagtaact
+5983014/1
@;@?BA?BAFFF?EBFGBHE<CFEB<AFHIFIHIIEEDFE9CD?F:?9?D
@4594574/1
ccggtttctcaaaacatggtgctggatgaggaaatttttcataaagaag
+4594574/1
@@@DBDDF?FDFFBHH<9C<CFAF@F49FHEECHEIGEIIGD<BDGBBG
@5292995/1
ttttaaactatagttgagcttattttattttttgtggaccgttgctttat
+5292995/1
BCCFFFFFHHHHHIIJHIJJJJJJJJGJJJJJJJIIIHJJJIIJJJJJJI
@4596059/1
cgcacaacaaacacttggggagttaaatcaacatcagctgagatatactc
+4596059/1
@@@DDDDDHAF?FI9CBG9F=G?FHEHHIIII<FGHC@4?3D@BHFHG<C
@1609357/1
ccgtgatctaatatttgagcagaaggtgctggtgcatgtaatactttgta
+1609357/1
@BCDFDFFHHGFGIIJGBHDIIJIJIHIGIJD?FHIIJIICIIGIIIIHG
@3092553/1
cttggcaacaaacagttgttttttcctgatatagctctaacttcaattaa
+3092553/1
@@@DDD?DDBBFCF:AFHEEHAE<EHII9F>GE@GG<FB@BFH@40??9?
@3094112/1
gctgttgttgcctctgctgctgctgctgctgaggcggttgttgccactgc
+3094112/1
@<@ADDADHHHFGE@>>FFHHHE<D9><CE?@B?1@G?@<0=FCDGEC@C
@6655535/1
caccaccacaaatccacttggaaaactgtttatcatagatccgacgacac
+6655535/1
CCCFFFFFHHHHHJJJJJJJJIJJJJJJIJJJJJJJJJJJJJJJJJJJJJ
@3095149/1
tattcttggaaacaattttataattattggatatattcat
+3095149/1
?@@F?BDDADFFHDIBHIIJIICCDHHE:<EHHGC@E:EF
@6657101/1
agggtcacaactaacaatgggccacaactcatattgatcgtcaaatgaaa
+6657101/1
BB@DDDFFGGHFGGHJIJJIIIIGIJJIJJJJJJJJJIJJJJJJJJJIJJ
@8002405/1
gtacacagttgcagtcctgagctggtcttcagtcacccgattctatttct
+8002405/1
CCCFFFFFHHHHHJIJJJJIIJJJJHIJJJJJIJJJJJJJJJJJIJJJJJ
@2346458/1
cctcagagctaccttggcagctgcta
+2346458/1
@C@DDF?DH?FFHDDHHGGGIGGCG4
@5986224/1
tttgtttttcagtttgtttctgaaattcttcagtctctgttaggatagct
+5986224/1
8?@ADDDDBDHHCFDBAC;AFHA?CH?HH<FGBA?EGEGFEGCDGHB9?<
@5986864/1
tgaggctgctgtggtctctgctgttgttgttgttgctgaggctgctgtgg
+5986864/1
CCCFFFFFHHHHHJHHIJJJJJJIJJIIIIJJGIJIIIDFHGIJIIIGCH
@1611549/1
ccatactccttgtcttacaggtaccgg
+1611549/1
@@@FFFF?FDAFB@FGABBEGHC:FHA
@3839043/1
tctaacttcaattaatttctgatttttattaacaatagattgg
+3839043/1
@C@FFFD4D>FD?<GFHG<BAHECCHGEB>EBHHIH@GECFH@
@882995/1
ctgttgtttactagagaacttcttaata
+882995/1
@@@DD?BDHAFHDF9CEH<@FABD4AEH
@884184/1
cgccgatcttgtacaacattttacatgcagttagtgcaactgctcccttg
+884184/1
CCCFFDFFHHHFHHJIIGIIJJIJJGIIGI<FGIEHHI<FHHIIIIJIJ@
@884265/1
ctcatgttataacattatgcagttcattacctaagatatttgttatgatc
+884265/1
@@<DDDAAFDFHFIGGHF>FAFE>:CC?EFIIIEECDHHC?B:?DDBFCH
@4606855/1
ctttctttcaacaaacacaagagctaaattatcctttttgaaatttttta
+4606855/1
B@@FDFFFHHFFFIJJJJGIIIJIEHFAHGIIIHIGIJH<BCBAHIIGE;
@4607349/1
catggcagcaaatctacttgatcctatagtttctcctacgg
+4607349/1
@@@FD?BD=FFF8?EGFBHCHCGH@DHHCCEG>FD4?<9?C
@6662288/1
caccacaaatccacttggaaaactgtttatcatagatccgacgacacttt
+6662288/1
@@@FFDBDHFHGHEEIIIJJJJGIFDHHIJJJGGBHGHHGIIIIGIJIII
@7333722/1
ctcataactaaaacagggttcatgagttccactttcacaatcaattaatt
+7333722/1
CCCFFFFFHHHHHJJJJJGHIJJJJJIJJJJJJJJJJJJJJJJJJJJJJJ
@8007091/1
tggaaacaattttataattattggatatattcatgccacattccattcca
+8007091/1
@@@DDD?D=ABFFIIFHGGEGHIIEEHII9F@HIGIHGDHIGICAHEHII
@1613894/1
ctcttctcttggtgttcaacaaatctcttaatgatatcagtcagcttaca
+1613894/1
CCCFFFFF<FHHDFGGHEHJJGJ@HHHIGG<FHGHEGHGHIIGIIJI9FH
@1613914/1
cctaggcaaggtacagcctcaccacctcaaccgaacacttctaggttaca
+1613914/1
CCCFFFFF?DHA<@EGHEHGIJIHIIJJJJJDGDFGIJJJJEDEAFCEGG
@885001/1
atcaaaactaaatgcgatgtcttcctctatttcttgattattaatagttt
+885001/1
CCCFFFFDHFGHGIIIBHIHGAEHGJGEGIJJFJDGGIGCGEDDGIJIII
@1616345/1
ctccaattgcattccctttcacactagggacatgaggt
+1616345/1
CCCFFDDFFFFFHBFHGEFHEGIEGGE3CFGGCHGEH1
@3101836/1
ctctatttcattgtgcattaatctatagaaaattttccagacagtattta
+3101836/1
@CCFFFFFGDHHHGHGGGH>FHGHJIJJJI<FGHEIIIJJJIJFHGHIII
@7339548/1
tcctgtttcatccgcaattttctggcggagctcttcagcatttagcagca
+7339548/1
CCCFFFFFHHHHHJJJJJJIJJJIJJIGFHJJJJJJJJIIJJJJJJJIJJ
@7340058/1
ctgtgactgatttttcttcaacatcaacaaatgtcacttcaaactgttgc
+7340058/1
BC@DFFFFHHHHHJJJJJJJJJJJJJJJJJJJJIJJJJJJJJJJJJIJJJ
@134608/1
ctgtcttcagcctcatgttataacattatgcagttcatt
+134608/1
@@CDDFFFF>FD?EG?FHIHHGBH:?A4CB9<CED>4E4
@6673543/1
ctccaatcgcattccctttcacactagggacatgaggtgaaattattggt
+6673543/1
@C@DFFFFBFDHHDHEHGDHHIHGIIIFGBFGHDGGGFF<DEHGHIICGH
@138553/1
ctttgtaaataaaaaattaataacattaatatgaacaaaattaaaaataa
+138553/1
C@@FFADFGFHFD<CCFGFHIIIIGICHIIIIIIGGGDFDGG<F@FIII9
@8009276/1
ctatgactcccaagctgctatgagtactatcatcagctggtgtagaatta
+8009276/1
BCCFFFFFHGHHHJJJJJJJJJJJFHIJJJJIJJJJJJJJFHGHIJJIJH
@3106763/1
ccccgatgttggagcctatgctatccgtagtcgaggctgggctacag
+3106763/1
?@<DDD@DADDHFEIGIB4EE<FFEHHEIG;FEB::?2@@1=3B@=7
@4614307/1
ggaatcttaaatgcgatactaaaacaggcagaagcatagcatgctggaca
+4614307/1
CCCFFFFFD?CFBHIDG>DAHEAFAFGHGIIBFH@GGIJGG@HGAG9FHH
@2356211/1
ccttgactatgtttgatgacatatcaataacattctc
+2356211/1
@@@DDDBDFDFFHGB4ACCH9<CBH9>HEDH<FCHHB
@3108533/1
gttgtttgttatttaactcctttctttatcgtttttaaacattttatttt
+3108533/1
@C@FFFFFA>DFHGHIGEGBEHEHGCECHEE@;BGG?FCFH@H:BGEGEI
@7344734/1
ggttcttgtggaattgtgacactttgatgttgtaaggtgctgaggcaagt
+7344734/1
@@BDFDFFFHHGGJJJGGIJJJJJJJJJJJJJJJIJJHIIJJIIIJJJGF
@6674479/1
tgaaatctttaggctgcagctcaaccattttatcggccaacatattactg
+6674479/1
CCCFFFFFHHHHHIJJJJJJJJJJJJJJJJJJJJJJJJJJJJJJJJJJJH
@7347321/1
gcacggaaagcagcgagatgagcataataggtaggtgcagggtatgaaac
+7347321/1
CCCFFFFFHHHHHJJJJJJJHIJJJJJJJJJHIJJGHJJJJJHFHJJJJI
@7347916/1
gtacgctcaaacatgcaaatgtgacattattgactaaggccgatctgagg
+7347916/1
CBCFFFFFHHHHHJJJJJJJJIIJJJJJJJJJJJJJJJJJJJIJJJJIJJ
@6676930/1
gaatgtcaggtgcgttaacttttggtggctttattatattactcctaatt
+6676930/1
CCCFFFFFHHFHHIIJJJJJJJJJJGIJJJJJJJJJJJJJJJJJJJJJJJ
@3848937/1
ctccaattgcattccctttcacactagggacatgaggtgaaattattggt
+3848937/1
@@@AFDFFHDGDHJJIIJGEHJFHEHGG@9;;FHIJIBHIGB9B@FIIJG
@6677246/1
ctctacaattttgttttgtttctcctccatttccaattatttcctttttc
+6677246/1
BCCFDFFFHHHHHHJJJJHGIHHHHJJJIJJJJJJJJJJJJJJJJJJJJJ
@6677249/1
ctcttcaattttgttttgtttctcctccatttccaattatttcctttttc
+6677249/1
BB@FFFFFHHHHHHIJJJADHIIIHJIGGIJJJJJJJJIIJJIGHIJJJJ
@6677380/1
cttcagcgggagaccttggctttgccgcttgttgctgtacttgaggctga
+6677380/1
CCCFFFFDDHAHFGIGGHIIIIIJJJIGIJJBDHDHIFGGHIIIGGJIJ>
@142323/1
gtgtgcttgtgctcctgaccaacttgaagacaaggta
+142323/1
1=?ADDDFFDHHHGAGGGIDADHGCC>GEG?EHBD:?
@142490/1
atgctttctaatgtttcttcatttaaaaccgctgtgtctctttctttttt
+142490/1
@@@FFDFFFFHHHIIJIBEB<<IGIIIGIGIJBFGEHHIIEHEE@HGGII
@8014164/1
gtaggggttgtttccctagactgtggttgagacacttgctggggaggtgg
+8014164/1
CC@FFFFDHHHHHJJJJJJJIJJIJJJJJJJIIJJJJJIJIGIIHII5@F
@4617293/1
ctatgactcccaagctgctatgagtactatcatcagctggtgtagaatta
+4617293/1
CCCFFFFFHHBFFHHIEHIGIIIJCHHHDIGIGGEHJJJJ>GGHIJGIII
@4617681/1
attttccaaaggtttaaaagcaggtattgcattggtataagcatttgctt
+4617681/1
@@@ADEFDFDBAAFHEGIHEGCGHEHIJJJIIGGIBHHFIDF>HHGFGHH
@4618594/1
ctctttcattatcgtaaattgtcacggtctcaacaagttccgttttttgg
+4618594/1
@C@FFFFAHAHFDGFEBHJIJHEHHIG;FBHHGHI3C:DH4@FHIJJIEB
@2360399/1
ctagcaatcatgctctcaccaaataccttcttttgtcccagtctatacag
+2360399/1
@@@DDAABBBCBDGAGECAFE?DD?FHHCDHHI>CCFGEG<HGHIGCCBD
@5999760/1
gctgttattattttccttctttgcttcaggttcattatcttcgatggctt
+5999760/1
CCCFFFFFHHHHHJJJJJJJJJJJJJJJJJHHIJJJJJJJJJJJJJJIJJ
@8014717/1
ctggaacatagttttaaactgacttgaacttcaccagatctagtaaatat
+8014717/1
CCCFFFFFHHHHHJJJJJJJJJJJJJJJJJJJJJJJJIJJJJJIJJJJJJ
@4621064/1
tttcattatcgtaaattgtcacggtctcaacaagttccgttttttgg
+4621064/1
@CCF?EFFHHHFD9DHGHAHIJJJIGIJJIJJJIGIJEGHC>BHIII
@3852381/1
tccaattctaacagttctctgatgggagatttcggaactttggtactaaa
+3852381/1
@@@FADDDFFDCFGHIIJIJJCHHIJGH1EHG>FGEGIIGGIIEGGEIE>
@7349865/1
ctctgcagggaacggcgacataggtgtctgctcttcacatactcttgtta
+7349865/1
CCCFFFFFHHHHHJJJJDFGGGIJFHGHIIJJJJJJCHIIJJJJJJJGIJ
@7350915/1
ctaaactgtaaagggcttcactgcaaaagtttgatcaaataaacactata
+7350915/1
@C@FFFFDHDBDHGIJIJIJIIIJIIGJJHIIEHGGHIJJIIHHIGIJJH
@3111716/1
gctgaacttctgaagcaggttggtgaagagtttcaaaaagctctatataa
+3111716/1
@@@7;DD4?DHH?F<FFG=GC>B8A<3CDEEG?AFHEG;?BH>AHG@A4D
@3112400/1
gtgtttttgagctcatacttaatccaatgacatgg
+3112400/1
??@;DDEFFFAFHGIIJFJG<EHHIIIGIFIFHHD
@7352259/1
gctgctgctggggctgttgttgccactgctgctgctgcggctgttgttgc
+7352259/1
CCCFFFFFHHHHHJJJGIIIJJJJJJJJIJIJIJJIJJJIIIJFEGGGGH
@7354290/1
ctaagaaatacttagcaactgtacattcaacagtctgcccattctccagc
+7354290/1
CCCFFFFFHHHHHJJJJJJJJJJJJJJJJJJJJIJJJJJJJJJJJJJJJJ
@5312910/1
gtggaagtaagaggtctttcatttaatgttttttgaaaagcctcacttgt
+5312910/1
CCCFFFFDHHHGHJGHJJJJJJJJJJJJJJJJJJJJJJJJGIJJJJJJJH
@6001423/1
gacagcattgttgcaacttagatttagggtcattccaatcttgatgcatg
+6001423/1
CCCFFFFFHHHHHJJJJJJJJJJJJJJJJHJJJJJJJJJJJJJJJJJJJJ
@2362930/1
tttttgaattgaaatcacctgctccaggtaat
+2362930/1
@CCFFDDFFFFHFGE?FGHGIF9FGFGGGI9F
@6001982/1
gcttctattagttcatctatattttttaaggaagtaagtgcaggggaacg
+6001982/1
?@@FFFFFGHHFHHGGIIIEJJJFIJIIGIICAEGHDH?FHIJJIJJGIG
@3854103/1
acgagtttgagcatcattcattttcttcattgtaacttggcccgcaacaa
+3854103/1
@@CDDDFFDFFHHIGGEHHIIJGJJJJJIJFJJJJJCIHIJIJJJGGHJI
@4624600/1
cagttttataaattttaataacaattcaatatgaaaaaataacaaaataa
+4624600/1
@BCDDFFFHHGBHIJIIJJJJJJIJJIGGJJIGGG<FGGJIJGIJGIIJI
@4624715/1
cgctaatttaaaaattgaatagtttttatg
+4624715/1
@@CFD?EDFDDFDGI@EGIGIGA<DGIGC>
@4624940/1
ggtataactatcttattgagataattatcttttg
+4624940/1
CC@DDFFFF>FBAG9?C@@A<CF>EEFDHHCA@4
@4625003/1
tgagccaacagtaagacatggtagatgaggatactttaatctaa
+4625003/1
@@CFDFFFDGHHHGGEFBHGGBDH>HHGGEEAGHGGGGDGBHHI
@3856168/1
gtccacttggtttatgccattgtcatctt
+3856168/1
@@@DDABDF8AADHGDGGCFFGH9CFHGE
@1626941/1
ggtaatagctcgtgccattgcgccaggtgtccggtcttcactgcagcctg
+1626941/1
@C@DFDDFHDHH1CGAGHHGCHGGIGCCB@FGGG?FBAEAGHBH@EBE;@
@897852/1
ggcattttcctgtgactgatttttcttcaacatcaa
+897852/1
@<<DDEDDHHDFCEB>CFEHIIIBHIH@C@FE>BCE
@1627408/1
gtcggcagctgggaatcctttgtgagccacatcaatgttaaggaatggtt
+1627408/1
@@CDFF>DDDBFHIIE<BFAEH<EEIAHHIBFGHHIG<<@DCGBDDGH89
@6684700/1
cgaacacttctaggttacatagtgtatgaaccgctgcattaaatattaaa
+6684700/1
CCCFFFFFHHHHHJIJJJJJJJHJIIJJJJJJJJJJJJJJJJJJJJJJJJ
@7359204/1
gttgaagtcccagccctcagataatcccatatcattgagacattaacttg
+7359204/1
@@@DABDBDAFF?;FHEGGGDFGI<BHEHGIGA?FE4??@GHGGIII@GG
@7361247/1
gttgctgtttacaccaacgataaaatcaggctttatgtttttgtattctt
+7361247/1
C@CDFFDFHGHDDGEEGGHHIIJIFIJIGHJIJJIJJJJJJIJFFIHGGG
@2367035/1
agttcattacctaagatatttgtta
+2367035/1
@@@DDDDABCDDDGGHBGGHBG3<?
@7363149/1
gccatccattttatagctactctaaaaacatggtcttttccttcccctgg
+7363149/1
CCCFFFFFHHHHHJJJJJJJJJJJJJJJJJGIJFHIJJJJIIJJJJJJJJ
@7363171/1
gcctctgttgctgctgaggctgttgttgccactgctgctgctgaggctgt
+7363171/1
CCCFFFFFHHHHHJJJJJJJJJHJJIJJJJJJJJJJJJJJJJJJJJJJJH
@2369694/1
cttctttactaaaaggctacacaaacaatcacctgaatcctt
+2369694/1
@@@DDDDDHF?FFBE@AFCEGIH?CH>GH9?@EEHGIB??F4
@2370621/1
ctgcaattcttggttcaagatcattttaaactgcccttctgacacaccat
+2370621/1
@@@FFDFFFHFDFI9FGIGIGGIHIJIE@?FFA<;EEHIJIIG<BF<DDG
@3861502/1
tgttggtgcattcataattcgggccttaactttagtgaactggtcatcaa
+3861502/1
@<@ADF?DFDFDHBGGEEFECG<GGGIDIJIFHIJG>FFHGEGGG4?BFC
@6688958/1
cagtaggtaaaaagattattgtattttcttttagaactctttcaaagagt
+6688958/1
BCCDFFFDHHHHHJJJJJJJJIJJJJJJJJJJJJIJJJJJJJJJJJJJJG
@154205/1
gttgcctaacaggaggtgcactggttacagg
+154205/1
@@@DDDD4:FA>F3EH;EFHGGHIDB?B4?>
@156665/1
gctaatgattcaaataagtctccaaggacctttggcacatccacgatttc
+156665/1
<@@FFFFBHHGHDGGIJJBJHJIJJGH@GGBEFEGEG3CCGGGHBAEHE<
@6007801/1
gaaggcttttgggtcgtgagaagctgcaacggctgctatagatggaacgt
+6007801/1
CCCFFFFFHHHHHHHIJJJJJJJJJJJIJJJJIIJJJJJJJIJJJIJJJG
@4630857/1
gtcgcgcattctgttgtatatttatgctcacttcaccaacattcatgaat
+4630857/1
@@<DDFDFFAFFHBEC<FHIGBH4E4E>FHIGCHGGIIGGGGGGG>F@FH
@1633463/1
agtaaaccaaaacaggatatgaatgaaaaaccgaacgtaaacagattcct
+1633463/1
@@?DDFFDDDHDDIBGG@HCHCH@C>@FD@@?G6DGE2?B?BB?D9@BCB
@1633874/1
ggccaatagctgtgggttatatggtgat
+1633874/1
@@@DDD>?FFFAA:AG:E@HGCFH<CF>
@8021715/1
gtccaatcagattgaaaaaaacaagttgtataacacaattaaaaagtaat
+8021715/1
CCCFFFFFHHHHHJJJJJJJJJJJJHIJJJJJJJJJJJJJJJJJJJIHIJ
@7370972/1
atcaacgttcactgtctataaaaatacaagaattcctaattggtagtatt
+7370972/1
?@@?DDDDHD?FFBE@FGHBHEHGCCEHGGCBECDGG9DFCBF0?D:BFF
@159363/1
ctgctttcatcttcagaagaactggtaga
+159363/1
?@@<D?DD<CFB?<ECEA@FACE:AAFED
@162385/1
ggagaattgagagaagctttactctgtagcattgtaatttcttgttcttc
+162385/1
@@BFDFFFHFHHHJIJJJJIIAGEHJDFGHHIJGDDHIIIIGIIGHIIHI
@5326801/1
gcccgcaacaattgtacacaactccataggaagcgccaaaggcttctctc
+5326801/1
@@@BDDADFH?FHFHHIIGIGGIGHIIIIE@HHGGGEHHIEEGGIIIEGC
@5327479/1
cccgatgctagctttcttaaatctggttctctaatcatctgattagtagt
+5327479/1
CCCFFFFFHHHHHJJJJJJJJJJJJJHIIIIJJJJJIJJJJJJJJJHIJG
@164642/1
cctcaaggtacacccctataagggcttcgatagaatctgcaacaactttg
+164642/1
@@CFFFFD?FDFH;?GGIECF<BECGGGIGAGHIEGGGGHG@DGGH>G@?
@165809/1
gctgagagtaattcgtcgcgcattctgttgtatatttatgctcacttcac
+165809/1
C@@FFFD?DBHHHDH>CFAGEHGHCFIFGIIEGICEEF4??DHED<=CFG
@904468/1
ttgttttctgttatagtccagccagcattctacagtatatttgagtacca
+904468/1
??@=DDDBF?ACAACFC<DCDF;FGGB>DHE4CF9C??EG<B41:<<FF9
@3122863/1
ggtcattatgggcttctattagttcatctatattttttaaggaagtaagt
+3122863/1
@@?DDFFFHHHHHIIJFIJGHG<FEHGJIIIDHJIIBHB>DDB33?GFGD
@3867142/1
gcctcttgttttgcttcttttttttgacctaccctt
+3867142/1
@@@DDDDDF<BFFG>?<C>EH@FFF:BDFECGIGD3
@6696258/1
ttctttactaaaaggctacacaaacaatcacctgaatccttagaattcaa
+6696258/1
<?@DDD?DFFFDDB1;C:<CACFE@GFEGIEADGEFEDB??<B<@ECCB<
@6697785/1
agaaaaattacatgagtaacggaatattacccaccatctgtttgttgatt
+6697785/1
@@@FFFFEHHHGDHIIEGHIIDDGGHIGEGIIIIIIJIJIIJJIJIGIII
@1638389/1
gtaaactcttagatcttcattttgttgccttaatctagccacttcagcct
+1638389/1
@<@DADDEFHFFHHIIII<EHIID3AFGGHGIIEHIIGHGIGGDGICGEH
@169553/1
ctatcatcctggctgttgccatttgattcgtc
+169553/1
@@@DDDDDHHHB3AF><CDF44C>H@@FCGEB
@6700520/1
ggaaatttgataagtttggttccatcaggaaacgatggtctgtgttgttc
+6700520/1
CCCFFFFFHHHHHJIJJJJJJJJIJJJJJJJJJJIJJJHHIJGIHIIIJH
@171187/1
ttcgcagcctcttgttttgcttctttttttgacctacccttgccgatagc
+171187/1
@@@DFFFFDBHAFIGIDHIGGIIGGIIIJIGIIJGIIJCCHEGHAAAHIE
@7377794/1
cctaggcaaggtacagcctcaccacctcaaccgaacacttctaggttaca
+7377794/1
CCCFFFFFHHHDFIJJJJJJJJJJJJJJJJJJJJJJJJJJJJJJJHHIJJ
@5334186/1
ctcatttgaaaacgtggatctccaaggtctccttgaacaaatttacctaa
+5334186/1
CCCFFFFFHHHHHJHIJJJJJJJJJJJGHJJJJJJJJJJJJJJJJJJJJJ
@4637738/1
tagctgagtaaggagttgaaggattttctaaagctttgaattcataagtt
+4637738/1
@@@DFFDFHGHGFEEEGHGIJBAHEEH?FFIGHHIDFFCE>CGHIH?D?D
@6703747/1
ctgctgttgttgttgttgctgaggctgctgtggtctctgctgttgctgag
+6703747/1
CCCFFFFFHHHHHJJHIIJJJIJJJJJJIGHIJCFGGHGIGGHIIJGIIJ
@4642118/1
ggggaagttttatttacattttttgcctgaacacattgggtcgccatacc
+4642118/1
@@CFBADAFHHHAG@EGCHIIBGGADGHC@FHCGEHDGFGBD8FAEC<F8
@4643316/1
cccatgttaaattttttcagaatcatgtgatttttcttcctttcaagaat
+4643316/1
B@CBDEDFHFHHHJJJIGIIDAHIHECHHGIIIIIJJJJGGHIAHGH>FH
@1641868/1
cttggtgtttgttttctccaactccgacaaacgccatcctctcattctta
+1641868/1
CCCFFBDDHFD?>B>FFHIICE?EGGIIGHBEHBEFAHGGIB3=FEHDHI
@4644454/1
ctaacaatgggccacaactcatattgatcgtcaaatgaaacatacctcat
+4644454/1
?@CDDDEFHAAFHBHGIEEGC9CFFI>F@EHGHB?B4??DDDHIGAGIIG
@4644879/1
ctcatgttataacattatgcagttcattacctaagatatttgttatgatc
+4644879/1
@@?DDFFFHHGFH<BFEFHIGIE@EHIIIIHIH<3CD<@FHGCFHGG4C?
@1642740/1
cttaatcatacaataattagcttaatattagaaatcttaataaatag
+1642740/1
<@@DBDDFFDDHGJEFFHI@;EHCHIGCHH9BHGHGGGIGEGGGDGB
@177113/1
gttggagatccatagcgcaccattgagagctcaggagggagg
+177113/1
@@<DFFFDDDDHGJII<FHIFGGIIIH9BDBFGG>9?@<?FA
@6017026/1
ggcaggtggaggccatcgcctggtcatgcataattcttgtagaagaccaa
+6017026/1
CCCFFFDDHHHGFGIIIBHIIIICFGEHBGHIIIIIIIIGGIIIIGGIII
@178250/1
gtttcgtaggcaggtggaggccatcgcctgg
+178250/1
@=@DDFDFDHFBH12A?EFHBGG;CF<GGGI
@7382554/1
gctggtcttcagtcacccgattctatttcttggtcatcagtttgagatac
+7382554/1
@@@DDBDDDFHHFGHGGGIHGGBHHHIIIIIEIHGIIIIIGHGIGIGICG
@7382829/1
tgtaacgattggaaaaataatcagaataagaacggtattgctctgcaggg
+7382829/1
CCBFFFFFHGHHHIIIJIJJIGGIJJIJJJJJIJJGDHIGIJJJJJJGHG
@6021845/1
gccgatcttgtacaacattttacatgcagttagtgcaactgctcccttgg
+6021845/1
CCCFFFFFHHHHHJJJJJJJJJJJJJJJJIIJJIIJJJJJJJJJJJHIIJ
@181679/1
cacctttgaagttgaataagttattattcttctaggtccttttatcataa
+181679/1
@@CFFFFFH4DBFGFEEBHIGGDH@DGHHIBHIIGA9CFCAGGHIHH<9C
@3877407/1
gtaggccgcacatgtttgtgcttctgaagaggacatccccgtaccataac
+3877407/1
@@<ADDD1DDFHHH@FEGAEFEHB>EGE<FH9B:B?F>F7?DGG1B>.87
@4647672/1
cggataattctatacagaaactttaggatactcttttgaaattacttcaa
+4647672/1
@=@D=D;D??FD<:<:2ACCF4ECF?CHHEGBHGG@GGBHHD4CFE4DAB
@4649139/1
cccgaattatgaatgcaccaacacttgattatcgagaaagaccggtacct
+4649139/1
@CCFDFFFHDDHHIJJFGCDHIGIFIJIG>B@BF?BCGHIBGDGIAGHHH
@1645831/1
ggtggaatgtatgacgatgatttgatatctatatttctcatttttttctg
+1645831/1
@@=DDDDDDBB>DEIG?AHCH@AEHC<EDA>EECIIFG@FIECGB@FF@F
@187257/1
ggtttaagaaagaccaaaggtttctgttgagctag
+187257/1
@@@=DBDDFFDD2A2ABA;@ABEHI<EHH4@BFID
@4651502/1
tcattacctaagatatttgttatgatctccggccaagatcagccgtgttt
+4651502/1
CCCFFFFFHHHHHGEHGIJJJIIJJJJJJGGHIGGEEEDGHHIGIFEFHE
@3140826/1
gattttcacagcattatgacagtcttcaatgattagaaggtttattcgac
+3140826/1
@?;DDDDDHDDHH@EGHHE>AEHIJIJIF4CDHGEFF?E;?<FDEF9;DB
@3141524/1
cgcacaacaaacacttggggagttaaatcaacatcagctgagatatactc
+3141524/1
CCCFFDFDGHGHHIIE9BGHFI7EBEDE?<BD9?GFHJFDGE<DGGIGCF
@3883197/1
gcctatcagcccatgaaacaaaatgtaatctctgttcttttttgaaacga
+3883197/1
@@@FDFFAHHGHHJGHIFHHEGGHIHGHIIEHICCCGIGIG>DBEH4BFG
@1650665/1
tgtgcttgtgctcctgaccaacttg
+1650665/1
??1=B:::=<FHF9F@HGAH@@GC@
@5347318/1
ctgtcatctaataattctttagcctctaaaccttcatctttatcagtaat
+5347318/1
CCCFFFBFFFFHG4CBHGIJEGEHHIJIJGGIIJJJEIIJJIIIJJHGEI
@7394342/1
cccaggtccacaattcaagatctaatttcatgctgttattattttccttc
+7394342/1
CCCFFFFFHHHHHJJJJJJJJJJJHJJJJIJJJJJJJJJJIJJJJJJJJJ
@2394631/1
ggtagaagcaggatgacacttaggtcgtgcatggtttaagaaagaccaaa
+2394631/1
@C@FFFDAFHHG?FFGGHIJJJIJIID@GHB>GIGIHIIBF<DH<GHEI?
@3149615/1
gttaaaacagtacatcgcacaacaaacacttggggagttaaatcaacatc
+3149615/1
@@@DDBBDHHA<?EGEHIG1@@FH=GIGEGGH9CGB:8DG@B<FC9FHIG
@8040492/1
ccatgttaaattttttcagaatcatgtgattttttttcctttcaagaata
+8040492/1
CCCFFFFFHHHHHJJJJJJJJJJJJJIIHIJJJJJJJJIIJJJIJJJJJJ
@4658538/1
caaaaattagttctactacctcatgg
+4658538/1
@@@FFFFFAHFFHGIIEIIBH3CHAF
@3889094/1
tgacacaatttctattctgttcagaggtaaatgagttatcgtattctttg
+3889094/1
@C@FFFFFFHGHGJJIJGIHGIHHECG?FHHGCACCGEIEH>GHIGJIIJ
@8042413/1
cctcaaccttttgtaacatcgacaacaccgcttgtgcggcaatatgtttg
+8042413/1
@C@FFFFFHHHHHGHJJJJJJJJJJJJJJJJJJJHIIJJJJJJJJJHIJJ
@6716380/1
gcgcattctgttgtatatttatgctcacttcaccaacattcatgaataat
+6716380/1
CCCFFFFFHHHHHJJJJJJJJJJJJJJJJJJJJJJJJJJJJJJJJJJJJJ
@191475/1
caataaacgtttttccagagccagtagg
+191475/1
@@@DFFDFH?CB=GAGBE>FGCBAEHH9
@922714/1
gcaatacttttgtcaggaatggaatgctgag
+922714/1
@@@DFFEAHGHHHGHIJJJI9EGGGGHICEG
@923948/1
cacctctgtcgaacagcttccacagcttgtctgtaattgcgataaggttt
+923948/1
@@@BDDDFG8FDFIIEBG@GHEHIGIJG@FHBCFFHH@DHGBDFEGG84B
@3153174/1
tgcatcttcttattatatcatacctaatttattatatttactagactttt
+3153174/1
@@@DDDFFHHHHHG9DHIIGII4E@4BDHGHHGECGEH@@FGEGECCEHH
@6028072/1
cataagtcattcctctatcaggtaagacaacaatcacaagttttacttct
+6028072/1
@@CFDEBDCFBDHHIGIIIGIIHIGCGEICGGGHIGFEGHHCHIGBHGIG
@6029398/1
cttctaacctgttcttcttgaagttggttcagctgtagtctgtctgcatc
+6029398/1
CCCFFFFFHHHHHJJJJJJJJIJJJJJFHIIJJJJHIJJIJJJJJJJJJJ
@6720287/1
gccacgcatgtcccatactccctggttgggaagtgcttgttgttttgcag
+6720287/1
CCCFFDFFADACFIIAEHCHGHFGI1:EGIJII:BGBBF?FGBFBHGDHE
@7398448/1
actatctaaataaatagctgcagctaatgattcaaataagtctccaagga
+7398448/1
@@@DDDDBFDHDDEFHIIIIIIIEDHGIGCGHCD???FFFIIIIGIFBED
@7398604/1
gcacaacaaacacttggggagttaaatcaacatcagctgagatatactca
+7398604/1
CCCFFFFFHHHHHJJJJJJHIHHIJJJJJJJJJJJJJJJJJJJJJJJJJI
@6721882/1
cttgaacaaatttacctaaagcaacaacacaattgtcggcagctgggaat
+6721882/1
@@@FFDFDFHDHHJJGJJIJIDHHJJIIGIJJJJIHIIJIGEHJJJIIIG
@7399891/1
gtttcaatgatttccctgttgaccttacggggacacttatcaggttgtat
+7399891/1
CCCFFFFFHHHHHJJJJJHIJIJJJJJIJJJJJJJJJJJJJIJJHIJIIJ
@8045079/1
tcattatgggcttctattagttcatctatattttttaaggaagtaagtgc
+8045079/1
@CCFFFFFHHHHHIJIJJJJHHIJJIJIIJJJIJJJIGJJEHIIJJJJJJ
@197198/1
gtttcttcatttaaaaccgctgtgtctctttctttttttgttagactgat
+197198/1
@=;DDFDFFHHGHIJGHDE<F<GGHGIECHGGGIJDBDHEBE4=C@=F=C
@3157160/1
tctcgtttcattttgctttgacttctcatttcttgaagtttattttcttt
+3157160/1
@C@DFFFFH>FCFHIIJIJIGIIJJIJJHJIJIJBEFG??E<FDGGHGBG
@5356346/1
cctcattttcactcagaagaaataatatctcagcaccaattttatgattt
+5356346/1
@CCDFFFFHHHHHJJIIJJJIJJJGGIJIIIJIJIIJJJJJJIIGHIJJI
@3158115/1
ctctcattcttagttgtaacaactaggggcaccatgacga
+3158115/1
C@CFFDBDBHHDACDH>FHICDFHI@EFGEFHJI>BFBFG
@5357650/1
gagctgcgacaccatctgatgcctggtgcggaggctaccttgccgtagga
+5357650/1
CCCFFFFFHHHHHJJJJJJJJJJJJJEGIJJIJJJJJJJJJJJJJHIHHH
@3159016/1
cctgaatccttagaattcaaaaattcaaacttaaattaatagcctaattg
+3159016/1
@@<DFFFDFHDDBGHEIICH4@DE@HBHEFBFE>GF49CCFHHIGI><BF
@5358571/1
gggagctaagatggttttgtttgacaatatcaaacttcctcgtttcgcaa
+5358571/1
CCCFFFFFFFBFHGAFGHIIIIIGHIIIIIIIIIIIIIIGGHIIIGIGHF
@6030631/1
ctttctaatgtttcttcatttaaaaccgctgtgtctctttctttttttgt
+6030631/1
@CCFFFFFHHFHHJJJJJJJJJJJJJJJJGFGHJHIJJJJJJJJJIGIJH
@6031238/1
tttgactcttatgaaaatataactatcactgcttttctagttttataggt
+6031238/1
@CCFFFFFHGHHHJIJJJIJJJJJJJJJJJJIJIJJJJJJFIIJJJJJJF
@1657978/1
gtaccggtctttctcgataatcaagtgttggtgcattcataattcgggcc
+1657978/1
@@@FFDFDFHHH?HIIIGFIIICDEDE@FGG1CFHIBF>?D?<B48DHBB
@4667791/1
cttttccggaaagaacctagtgtgatggcgtttctgaaccactataaatg
+4667791/1
CCCFFFFFGHHHHIJJJJJJHIHJJJJJJJIJJJJJIJJJJJJJJJIJJJ
@1659311/1
ctttctcaacaagatggtacctagctctaaatgccacaagatgggcataa
+1659311/1
@@@DDD4?:AFH??DEGGE>EB4CFCAFFCHH<4EBHBC>DF4BD9DHE<
@4669086/1
ccccaatagaccatgttggagtcaagcgtgtgaaagtatcacttggaagt
+4669086/1
@C@FFFFDHFHHHGHGIIIC@CF>DHEHIEGHF<FGDGDH@FEIGEEGHA
@2406186/1
gctttgaattcataagttggttgttttttaagtgcatgttgaacatattc
+2406186/1
@@@FFFBBHHGHDIIIAGGGGIGHGHIIIIIIHHHEA>?DHEGHIBECCH
@2406311/1
gctccaattgcattccctttcacactagggacatgaggtgaaattattgg
+2406311/1
@<@DDFFFHHDG?HGFGG@EIGHCEGEIII@A;E??FGGH<F:<DGHG@A
@7403778/1
cctccatttccaattatttcctttttctgacatcttcttggtaacaagta
+7403778/1
CCCFFFFFHHHHHJJJJJJJJJJJJED?ACH@CBHECH@HC:C??FDD0:
@7404173/1
accaactcatactgtcttcagcctcatgttataacattatgcagttcatt
+7404173/1
CC@FFFFFHHHHGJJJJJJIJJJJJEHIJJIJJJJJJJIJJIHIHHIIJJ
@1661084/1
ctccttttcccgtttttattatcgcttctaattttttctctcatttctgg
+1661084/1
CCCFFFFFFHHG?GGHJGGII@<EGIIGHIIIJIJJGCHGGFGECIIIJI
@927470/1
catcatattgtttgatatcgccagtccaaattcttggacataggcgtcgt
+927470/1
@CCFFAD>FHAFHI9EHGCFBGGGFGIIJIJIIJIGI3D>>@<FAGEEGI
@928002/1
ctagtttcttcttcatcagggaaattagttattccactccttttcccgtt
+928002/1
@C@FFFFFBHHHHI<GAEGGGHE@H>ADHEEHEGG<FGHGHBEGIFHBHG
@3899643/1
gcttctattagttcatctatattttttaaggaagtaagtgcaggggaacg
+3899643/1
CC@DFFEDFDFHFAE<AEIEGCHCGGFEGGD<9C:CDEC919CB60676?
@928651/1
gtgctgctaacctcttggcaatttttttcgatttgccagtacctatttct
+928651/1
@@@FFBDAHHHHDHHH>DHGEHIGJJIGE6D>F14D9D?BGGIIFGGGGG
@202841/1
gccatatttaacacacattttgtaa
+202841/1
;@@AADADBB?<FHHIGHI4C??FB
@3901607/1
gcccaatatagattccagaacttccggcataatgagtacatcatttacat
+3901607/1
C@CFFFFFGFHFHEF:CFCGHGJIJIDIGIJI>BGG?FFGIIBHEBGDGB
@3164047/1
ctgtaatgtaaaagcaccaaggctttgcgacaatttgttctcttctgttg
+3164047/1
@@@FDBDFFHFHDIIGEGGHJJJJIJIJFFDG6BFHGAAD9DG4?GHG<B
@931031/1
gctccctttttgcagcttcttcaag
+931031/1
7@@DDFDFBFHFGACFHHCHCECGH
@3167211/1
cactgcaaaagtttgatcaaataaacactatacaagtttggtcaaatata
+3167211/1
C@CFFFFFGDHFHGIIIGIGHGICHGHIJGEHGGCH<<CB71??FGAACC
@6732215/1
ggatcatttcttcattttcagctctggctattttagcatggaatgtgatc
+6732215/1
CCCFFFFFHHHHHJJJJJJJJJJJJJJJJJJJJJJJJJJJJJJJJIJJJJ
@2408868/1
ccctaggcaaggtacagcctcaccacctcaaccgaacacttctaggttac
+2408868/1
@@@FFFFFFDFFACEDHGGIIIIJJI;?CFG3CF6F@0BBHFBDFGFHGJ
@1663424/1
cgctaatttaaaaattgaatagtttttatgaaa
+1663424/1
?@<DDA4:CF><FE;EC44?EF<CF4<CCEH@4
@4670183/1
tgatgattctttggaagaagaggcttttatgttttcttttttaaatttct
+4670183/1
@C@FFD>DFHA<FFF>B9;E;FC=EC9A?CHED@BC9DGIIG=@DADC?D
@5363665/1
gcggttaaaccaagaacatgtggcctatcctctggaggaattcctttaaa
+5363665/1
CCCFFFFFHHHHHJJJJIJJIJJJJJJJJJJJJJJGHIIJIJJJJJJJIJ
@4670758/1
cctgaatgtgatttttaatttcccagcacctccatcaga
+4670758/1
@@@FFFFDFHFHHJJJBHHGJHJFFGDHIJCGHBGGEHG
@4671086/1
tctattagttcatctatattttttaaggaagtaagtgcaggggaacg
+4671086/1
@C@FFFFAF?FHHIIJIBGHCGEHJJBGIDIBFGGFGHDHGIB0@GG
@4671780/1
cttatctactaattaatataggttacttagcttatctctcttgac
+4671780/1
@=@?DFD?DD<F>@FG<EHHIBACECFH4ACF9E>H<?CFFE>H<
@3907467/1
ccgattctatttcttggtcatcagtttgagatactgtaatgcattgtagg
+3907467/1
@@@ADDADHFFHFEACBF<FE4CE4C?HHGFHC>GHG>FCEEH>B@D@?B
@1669044/1
gtctttgtgtcttgcacgacctttggattgaatataagaccttgttgttt
+1669044/1
@@@DFFFDFFFFFHC3CGIBHGHGI>EABHGGHI@D@D>GGIDDBFHAHG
@1669648/1
cttggacaagttgttatattagtcactttatatgttcttttaacactctt
+1669648/1
@<<DDDDDFB<CFABFH@DFIG?<:4?:A>@BHGIHFGID@?CFF??D4?
@207936/1
ccctaggcaaggtacagcctcaccacct
+207936/1
C@CFFFFFH?FBAEABG<FEFGHA<<A;
@2410672/1
tgttgttgttgctgctgctgttgttgttgttgttgaccccatggttgtcg
+2410672/1
?@@FDDDF;FHHHEHAHGHEFHEF?HGGEFH9?FCHBGDHIIIIIE=@F>
@3168834/1
gcattaaatcacatcacattaccacatttctca
+3168834/1
?@@ADB;:<DH?CGGG3<FBHG9EEEH<F>EHH
@5367995/1
ataactatcaatactttaagagtactaccaactcatactgtcttcagcct
+5367995/1
CCCFFFFFHHHHHJJJJJJJJJIJJJJJJJJJJJJJJJJJIJJJJJJJJJ
@4680700/1
cgccatcctctcattcttagttgtaacaactaggggca
+4680700/1
@@CDDFFFFHHGFCFG>FHGHHIICHHIJCAFHGBG8D
@935991/1
gggagaatttttaaccatttacacaatataaatgcaccttcaacacca
+935991/1
?@?DDA>DFD:ABFFFCFEGGEGD@DH@D4AFF>@CF@9<BDC><F?F
@2417953/1
gttgctttcgcagggtaagtctttcagtctcatccacattttatgtgctg
+2417953/1
@@@?FDDD?FFHDIIEFHH>FFC>HIGEHICGGGIGIGBHCCHB<BGHBG
@8053138/1
gtcgacaattgtaccaagctctggcattttcctgtgactgatttttcttc
+8053138/1
@@CDDDFFGHGHHIJIIJIJIIJJIIIJJJJJIIHIGJJJCHIIJIJJJI
@5373630/1
ataagaacaatgagtgagagcttgcaagaggtaacttctgtcttgaaatc
+5373630/1
CCCFFFFFHHHHFIFHHIHHIJJJJJJJGJJCFHJJJJJJJIJJJJIIJJ
@5374985/1
ctacttctttcagatcgctgccatttagtacactgctttttccttctcca
+5374985/1
CCCFFFFFHHHHHJJJJJJJJJJJJJJJHIJJJJJJJJJJJJIJJJJJJH
@3916690/1
gtccgactgatgatttgaggttcttgtggaattgtgacactttga
+3916690/1
<@@DFFFFHFHDAFIIFGIICEGGGGEGGGHIIIFDHEA3BDDF>
@1674481/1
ttctaaaacatccaaagagcgatggaatcttaaatgcgat
+1674481/1
@@;DDFDFHHDFHGCEH9GGBE;F6FDGIIIIIIGIIIIA
@936624/1
ccacattttatgtgctgctaacctcttggcaatttttttcgatttgccag
+936624/1
@@@DDEFFHDHHDIEHII<IGIGGJBEFFCH>GGGJGIHGHJBEGGEDDG
@2421161/1
ctctcgtgagccaacagtaagacatggtagatgaggatactttaatctaa
+2421161/1
C@@FFADD?FB8FAEH@AC@EFGEHF>9CCGGBE931:?FHGICE<BGGG
@941072/1
gcctttgttgctgctgtggtggttcttgcctttgcagctgttgtggtggt
+941072/1
@@@DDDE4?CDHDHGF@FGAFGECHEDHCFD>F@GFGDGH<>FB?79BDD
@941509/1
ctcctaacaaggttgttaatctctctttcccgatcaggcgctgacctggc
+941509/1
@CCAFFDF?C:CAFFH@CIIIIIIBCH@HI>@GFHGEIIBHII6BFG>FF
@941715/1
cagtaacaagattttcacatggctgcccctttattatccctttcagtgga
+941715/1
BC@FFFFFFFHHHIIJJJGIII<FHEGGIBBF@GFIIBHGCGIGAB?DD9
@8056369/1
ctttactaaaaggctacacaaacaatcacctgaatccttagaattcaaaa
+8056369/1
@@@DDDEEHHBFFHBGGHGIJGIJGEHGHHEDHGDH@FDFHGGGGGGIEF
@2422742/1
ggctgctgtggtctctgctgttgctgttgttgctgaggct
+2422742/1
@@CFDFFDCFHHFGDH9CHG<FE@EG9EE2CEHGBCBF@;
@2423498/1
gttcagttaactttctagctaatag
+2423498/1
:1:1AA?:CD>BAGEFIIFAACID9
@1677387/1
ggtaattggagcggcttgtctaacttgacc
+1677387/1
@@?BDDFDHH?AFHIII1?<E@FCEC4<DG
@3177949/1
agtacatcgcacaacaaacacttggg
+3177949/1
1=:BBBDA=FDF?B?FBEGA?CFB@F
@4687598/1
cattatattgataagtgtatttatacctctctttctggtgttcatgtaat
+4687598/1
CC@FFFEFHDAFD>FACEIIIJHG@FGHHHGHGHIGEHFEFFCHC9?CB>
@4687639/1
ctgcaattcttggttcaagatcattttaaactgtccttctgacacaccat
+4687639/1
CCCFFFFFHHHGHFHGIJFIHJJJJFHGHEGGIA>FHIJGIGIJIJIJIE
@8059803/1
cacagaactcagcaactctcggatcttctatccttatctcatcaaatatt
+8059803/1
CCCFFFFFHHHHHJJJJJJJJJIJJJJJJJJJJJJJJJJJJJJIJJJJJJ
@7424708/1
cgtggtttgcttgagtagctatgaataatagacaatttttagattgactt
+7424708/1
CCBFFDFFHHHHHJJHJJJJJJJJJJJJJJJJJJJJJJJJJJJJJJJJJJ
@7425780/1
ccagacccttatttcaacaccagtgaaaaattgtttgccacgcatgtccc
+7425780/1
CCCFFFFFHHHHHJJJJJJJJJJHIJJJJJJJJJJJJJJJJJJJJJJJJJ
@953196/1
tcaggttttgggtagttgggtaatattttgataacgtggatgtagatagg
+953196/1
@CCFFD?DAFHFBFEF94CEBCHECEIIFFC4CGEGDHICGGIIIEIA@3
@3180922/1
ctgttcttcttgaagttggttcagctgtagtctgtctg
+3180922/1
@@@DDDDDHHGDDGBEGGIFGIIEDH@F<FIIGHGGGI
@3181130/1
ctttaagacactgactaaaatattgttcaag
+3181130/1
@@@FFFBDHGGG3@FHH<FHHIIIIIEGHIE
@6756325/1
cagagcttggtacaattgtcgacactacctgtagcagtttgttatggtac
+6756325/1
CCCFFFFFHHHHHJJJJJJJJJJJJJJJJJJIJJJJJHJJJHJJJJJHIJ
@1681511/1
cattacgatgattctagctgagaactacgagtcagattgcaagttgagtg
+1681511/1
CC@DDDDDFHDAHIIIJEIIFGIIIIGIIIEHEG<FDHCHGDE4??FGBF
@3182215/1
ggtatatataagattacaattcttaacattttttctttaaacaaagaaca
+3182215/1
@@@FFFFFHBBFDHIIJIHIIIJGJGIIIEGHGIJJIE?BGEGIICGHGI
@6050515/1
gtctgctgggttgctggtcactgggttgttgcctaacaggaggtgcactg
+6050515/1
@B@FFFFFHHHGFIIIJHHGIHIJJI1EECGIIJJJJJJJJIIFFGJIHI
@3184485/1
ctgtataatataattcttaccatctagattgaaaaaagaatgcgaatcag
+3184485/1
C@CFFFFFHHHG8HGIJJIGIIJJJJJEGGDH>FBCGICHGIDHIGIGHI
@1684145/1
gcccatggcagcaaatctacttgatcctatagtttctcctacggagactg
+1684145/1
@@@FFFFEHFGHFIIIEFEH@HGB<<EEHHECFEH?@4CFDHIGGHH=BG
@228660/1
gtttacaattagaatttataagtgttgcagttaaaccaagaacatgtg
+228660/1
@@@DAADDDBF??EEGIIIE9FAIH4FD@3AFGCEEI<CDGBB@4?:<
@229177/1
ctaatatcctaacgttatcaggttttgggt
+229177/1
;7?DDB>BFD8<BGGHGIGCBEBCFG>E6?
@6052403/1
gtacgaaacctcgaggcatagttatttggaagtgatttgcacgaagcact
+6052403/1
@@@DDDBDHHAHHHGIGGIFGGHHIGHEHJGG9DF>FIGGGEHGHHGFEF
@230246/1
caacaggtagtaagtgatcattaagttcgccgatcttgtacaacatttta
+230246/1
CC@FFDDAFFFFD@CDGHHIJGJGG9FHGIAHADFGEGHGGE4DCDFDCD
@957032/1
cttttttttaccaaaccggtattttccccttggcaacaaacagttgtttt
+957032/1
C@@FFFFFHGHHHEHGIJJ:?DGGJJIJGHGGHIGGIIEII@E=C4=EEF
@3934410/1
gccgtaatgaatggtgttgctttcgcagggtaagtctttcagtctcatcc
+3934410/1
@CCFDFFFHHFHHJFFHIIGIJJBFF1CEHDHHHEGIIIG@G<FHIEHDE
@3934974/1
gtatattccaatgaccgaaaaaataatcaacgttactatcaatcacgaaa
+3934974/1
@@@AFFFFGAFFFIJJEEGGHIJDIGGGGIEIDFCHHHIIGHIGCHG?GI
@4692525/1
gaccagcatccagaagttcaatctgg
+4692525/1
=?=1AB3BDFHA8D;@FBBE9F@?4C
@3185525/1
cacgatttcggcagcttttacctcattttcactcagaagaaataatatct
+3185525/1
@@@DF=BDHHG6?EDHIGIJGCHCGHGII<F<FG@GGGI<;@BD?DGHHJ
@7432951/1
gttcattacctaagatatttgttatgatctccggccaagatcagccgtgt
+7432951/1
@BCFFFFFHHHHHJJJIIJJJHIJJJJJJJJJJJJJJJJJJJJJJJJFHF
@8066823/1
ctgctaacctcttggcaatttttttcgatttgccagtacctatttctttg
+8066823/1
CCCFFFFFHHHHHJJJJJJJJJJJJJJIJJJJJJJJJJJJJJJJJJJJJI
@2434927/1
cttctttctgtatcaactgcagcctcttttaccattgtacgag
+2434927/1
@@CADBEDDDFBDFHGIIBCFAGEC@FEEB><HEBGGGDFDC6
@233333/1
ggtatatataagattacaattcttaacattttttctttaaacaaagaaca
+233333/1
<@?DDBDFHGDDAGH@GBHIHHEHG<A<<D<EEGBHIIG>FICGGIEHH>
@962650/1
ctctgttcttttttgaaacgaaatagttttttacaatactgctgtaatgt
+962650/1
CCCFFFFDHDFGHJIJIJGGGIGGEEHIBHC:DGGIIBGIFC>DDHIGD<
@3188749/1
tcatgaattgctccctccacctgaactagttcatatttcggagtcgtccc
+3188749/1
@@@ADBDDDHHHHIGIIJGHGIC3FFE9EEHIJIJJDGIGIEHHIJIJJH
@4693540/1
cacgtggaaaaaagaagaagaaccgatggatatagaaagaaatttgagaa
+4693540/1
@B@DDDDDHHHHGIIIDGGIIBHHI?:@DAGFGF@BDAHGCCGC@FCGEG
@3938434/1
gctttctaatgtttcttcatttaaaaccgctgtgtctctttctttttttg
+3938434/1
CCCFFFDDHFHHF>GGHIIGGIHIBEI=EFHDE@HHFDFHIIIGGGHBG<
@234716/1
gcttggtgtttgttttctccaactccgacaaacgccatcctctcattctt
+234716/1
C@@DFFBDADFA?GBEGBHE<FHIGHGIJIGCB6?@DCFH>CGFDC@FCH
@3938579/1
ctcaaccgaacacttctaggttacatagtgtatgaaccgctgcattaaat
+3938579/1
@@@FFBD<FFH<D@HIDB9FCFGFHIIFCGGIGGJFGEHGHAGCDG@GH@
@4693645/1
gcttggatcatttcttcattttcagctctggctattttagcatggaatgt
+4693645/1
@@@DBDDFDFHFHGIIGGIIFHIEHI4<CCCC>DE@E?@FBAHC9DAGE:
@3190459/1
ttttggaagctttacaactcctaatcctgtttcatccgcaattttctggc
+3190459/1
CCCFFFFDHHHHDIGHGIIIJJJJIJJIEHEHICHGBGHIIGECHG>GGC
@1690274/1
ctcagataatcccatatcattgagacattaacttgcgtagcatactttat
+1690274/1
CCCFFDFFDHHHHIJGGIIJJIJIG<BHEEEHHGJIJIGEEFGHIIJJII
@964709/1
ctcattctttcaaaaaaaactattcgtaggagtaaaacgtaagtggaagc
+964709/1
CCCFFFFFHH<<F<GGHGIIIEGGIBF@GGE>DFHI@FD??CFDA>CD>G
@8069240/1
ataagttgtaacagtaagttcttttttttccttgactatgtttgatgaca
+8069240/1
CCCFFFFFHHHHHJGHIIIJJJJJJJJJJJJJJJJJJJJJIJJJJJJJJJ
@6761820/1
gctgtaccttgtatactagcatgactgactagatagaagtctaattcagt
+6761820/1
CCCFFFFFHHHHHJJJJJJJJJJJJJJJJJJJJJJJJJJIJJJJJJJJJF
@965760/1
cttgtcttccacccttttttttgttcctttttgaatt
+965760/1
@@@<B?D?>?FFF>B>HG38?DGE9?FEFH<DGG@DD
@7435913/1
catttctttttcttgatctctttcattatcgtaaattgtcacggtctcaa
+7435913/1
CCCFFFFFHHHHHJJIJJJJJJJJJJJJJJJHIJJJJJJJJJJJJJJJJJ
@3941469/1
agtaagaggtctttcatttaatgttttttgaaaagcctcacttgttttgt
+3941469/1
@@@DDADDH<FFHEGEGHJC<EHFIGHIJEGHIG@GGIIGIJIJFGGHIC
@6765052/1
cactctttgatggaatttcataaacaactttcaaatccttaatatacgca
+6765052/1
CCCFFFFFHHHHHJJJIJJJJJJJJJJIIJJJJJJJJJJJJJJJJJJJJJ
@2444040/1
ggcaacaacagccccagcagcagcagaggcaacaacagccgcagcagcag
+2444040/1
@@@DFFDFHFAHHGGGJGGGBGHHH8??FCHIJJ?HGB9?FAFHHCCEE;
@7439179/1
gtgctgtaccttgtatactagcatgactgactagatagaagtctaattca
+7439179/1
CBCFFFFFHHHHHJJJJJJJJJJJJIJJJJJJJJIJJJJJJEHGIJIJJJ
@3195296/1
ggtttaagaaagaccaaaggtttctgttgagctagtcatttgttcccctg
+3195296/1
@@?DBFFFDBFHHJGGFEGGC@FGHIIIJICFDEF:FCGI9CDGGIIGIG
@7439619/1
ctttcatatggtgtttttacttttagtttttctatttgtactaaaagtac
+7439619/1
@@CFFFFFHHHAFEGGJIJGGHIGGGAEHHIGIIIJJIHIIGIIFIJBGI
@3946317/1
gtatatactcctaacttttaagtttttaaatcttttatg
+3946317/1
@C@DFFBFFF?FFE>FH>FBB<AAHH=CB<FEHE@FDD?
@3947357/1
ttcactcagaagaaataatatctcagcacc
+3947357/1
@@@AADDBFFHDFHGGBGHEH9?4A@<HF3
@1697163/1
tcgaagcaatggtgaaataggttctgaaagactt
+1697163/1
@@@DBD1AFCFF?FE?FBEH<CHFHHIEHH?EBH
@6768143/1
gtttgttttctccaactccgacaaacgccatcctctcattcttagttgta
+6768143/1
CCCFFDFFHHHHHJJJJJJJJJJJJJJJJJJJJJJJJJJJJJJJJHIJIJ
@7443656/1
cagaagcttcagctaaacgctttcctttaaagtaaacagcaacagtatat
+7443656/1
CCCFFFFFHHHHHJJJJJJJJJJJJJJJJJJJIGJJJJJJJJJJJGIIJJ
@241920/1
cacattccattccatgatttattaaacccgat
+241920/1
@CCDFFFAAAFH<FF@BBF@EHC4IHIIIBE<
@2448210/1
ctttgactaaatactcctgaaggagtgatatcggtg
+2448210/1
@C@DFADDAHDFHIHIAF>@?ECBG<8FA44C@G?B
@244049/1
ccggaaagaacctagtgtgatggcgtttctgaaccactataaatgtaatc
+244049/1
=@?D;AADBHDFB<C?A?CHEHGHGFEHFCBFGICDFDFCGGBGDBFBFH
@6774226/1
cttaacttgcattaaatcacatcacattaccacatttctcaaattcagtc
+6774226/1
CCCFFFFFHHHHHJJJJJJJJJJJJJJJJJJJJJJJJJJJJJJJJJJJJJ
@3209405/1
gccatcaacgttcactgtctataaaaatacaagaattcctaattggtagt
+3209405/1
B@BDDEFFHHHHHJJJJGIIBHGGIGIE>DHG@G;E@GIEGGG<FGB?D9
@7444114/1
gtgtgatatgatatgggttgctgtttacaccaacgataaaatcaggcttt
+7444114/1
BCCDFFFFHHHHHJJJJHIJJJJJJJJJJJJIJJJJJJJJJJJIJJJJJJ
@1699319/1
cgacaattgtaccaagctctggcattttcctgtgactgatttttcttcaa
+1699319/1
@<@DDDDDF?AF<FH@CCEHGFF9AFEEFAHE?GGIIGGFHIII>FHEGI
@1703141/1
cgacaattgtaccaagctctggcattttcctgtgactgatttttcttcaa
+1703141/1
B@@DDD?DDFBHH>EGGGHGJB<EBC9HIIG>?><FH@AHHCHG@BGG<F
@1703407/1
ctctgtcgaacagcttccacagcttgtctgtaattgcgataaggtttttc
+1703407/1
CCCFFFFFHAHHHI<GHE@HG@FHJJHHIB4CFFIHGBGIJE9D9BG?GG
@2457364/1
ctgtgatcttgtctaagattgctttcgctgcggc
+2457364/1
@@@DDEDFHHGFH9:A?DHFHIEG9FHIHJDGHF
@6775422/1
gaccatcactttttacatttaaagcatctccttcttctttttttctagtt
+6775422/1
C@CFFFFFHHHHHJJJIJJJJJIJJGJHJJJJJJJJJJJJJIJJJJIJDH
@6775805/1
cggtctcaacaagttccgttttttggagaggcaactcaggataactatag
+6775805/1
CCCFFFFFHHHHHHIJJJIJJJJJJJJJIJJJJJJJJJJJJJJJJJJJJJ
@1704245/1
gctggctggtgccctgaataccttgatggctacaaa
+1704245/1
@<@DDDD=D::CFEEGIII9ED>ECDEACEFA;FGF
@3956914/1
tggaaaactgtttatcatagatccgacgacactttttagtaccgg
+3956914/1
@@@ADDBDDHHH<DFGHGEGH4CGIBEA:CFGEGGDCHH8DCF6@
@6776951/1
caatcgcattccctttcacactagggacatgaggtgaaattattggtatt
+6776951/1
CCCFFFFFHHHHHJJJJJJJJJJJJJJJJJJJJIGHJJJJJJJJIJBGHJ
@3957384/1
cccacttttatgaatgattttgatccaaccttctggtagcatttcaaaa
+3957384/1
=@<;DDFDHFAHHI@BGEBDCEGC4CHDFEAEGGGI?@BG@FEF<?DEB
@249204/1
gttcttgcctttgcagctgttgtggtggttgttgcctctgttgctgctga
+249204/1
@@BFFFFFHHHHHI4CHGGIGGHHGADGGIIEBHHGBDHHBGAFG9B<F/
@3959094/1
gttaactttctagctaatagtccaat
+3959094/1
@?<A;2BDDCFA><CCBE@3:?FEH>
@251047/1
gtacgagtttgagcatcattcattttcttc
+251047/1
?@@;?=A:DB>H?GGBEHGICCCE9EHG4C
@5409298/1
cctctgttgctgctgaggctgttgttgccactgctgctgctgaggctgtt
+5409298/1
CCCFFFFFHHHHHJJIJJIIJHIJGHJJJJJJIIHIIJJJJJCHIJJJGH
@5409760/1
tacataattaaaattaattaaaagttaataatacaaataaataaacagaa
+5409760/1
@@@FFFFFFHHDDIIA@F@EHDHHCFHIGG<FFGHHEHGICGGHDFHIII
@974034/1
tggttcctagaatcccacatggcaggaagttttctcgcaacttaggttat
+974034/1
@@@DDDFFHDHHHJJJJIIEIGIJ?FA8E9:ECFG<@D<@0BGHBDDAGG
@5411662/1
gtcgtgcatggtttaagaaagaccaaaggtttctgttgagctagtcattt
+5411662/1
@BCFFFFFHHHHHJJJJJJJJJJJJJJJJIHJJJJJJJJJJJJJJJIJJJ
@5412804/1
gttatgatctccggccaagatcagccgtgtttggtagaagcaggatgaca
+5412804/1
@@@FFFFDHHHGGIIJIIIIIJJIIJJCDDFHIIDHGIJJIIIIGFHIIG
@5413552/1
gttgtaacgattggaaaaataatcagaatatgaacggtattgctctgcag
+5413552/1
@@@DDDDDDH?B;E?AGACEFED?EHFB<FHEHCD;<G@GH?9?FBDC<9
@3217017/1
ccttttatcataatgagatcaagtttttttcgaatcaaatgaagctgtat
+3217017/1
<@@DDD?DDFFHFIGEH4FCECFAEHIHIIEIGCHIGGGGEGGGHG90BF
@7450584/1
ctccactgaaccaaatcggctccttgaatgaatttttcattcctccatac
+7450584/1
CCCFFFFFHHHHHJJJJJJJJJJJJJIHHIJJJJJJJJJJJIJJJJIJJJ
@2462691/1
gtatatataagattacaattcttaacattttttctttaaacaaagaacat
+2462691/1
@BCFFFADHHGDHGGJIGEHHHHHIJJJIIJJJJIIJGHGGIFCCFHIIJ
@7454228/1
gtcactcaaaagtgggttcttaagtttgttgaagctgcaaaagagatggg
+7454228/1
CCCFFFFFHHHHFGIJHIJJJJJJHIJJJJJJJJJJJJJJJJJJJIJJJJ
@1709578/1
tggatatattcatgccacattccattccatgatttattaaacccgatgct
+1709578/1
C@@FFFFFHHHHFIIJJJIGGII<HFIIJIJI@HEHHJFIIGJJJJIIII
@255151/1
caccctttaaactaaatcgtattgtcattcagccgagtaaaccaaaacag
+255151/1
@C@DDFFDDHFHBGGIFECE?FGE<HHGIIIE>HFBGDGCHFGGECFD=D
@257382/1
caaggtaatgtaaaacaatatctattcaacaaaggaatagcagattcaa
+257382/1
@@@<DADDHGFDHIGGIIGGJIHG>EHGFHIIG?BH9EHII@G@DHIBG
@981141/1
ggaaaactgtttatcatagatccgacgacactttttagtaccgggcttac
+981141/1
B@@DFFFFHAHFHIIIGIEFEHGGGIIDIJJGEHIIJJ@FCFFBHG6@EC
@982350/1
cccgcaacaattgtacacaactccataggaagcgccaaaggcttctctcg
+982350/1
@@CFFFFFHFFGDGEHIIJJIJGIGH@FHIIHJJJIJIIJDGIGIIGEIE
@985417/1
ctcatactgtcttcagcctcatgttataacattatgcagttcattaccta
+985417/1
CCCFFFFFF:DDFHGGBHCHGGHJIJJJIE>FAEC@FFHIIJ@DGFH9DH
@5420285/1
cgcttatgtcaaattctacttctgaatgatgttctacgttatcatcaaca
+5420285/1
CCCFFFFFHHHHGHIJJJJJJGIJGJJJJJJIJJJIJJHGIJJJJJIIJI
@3225302/1
gtggtctgctgggttgctggtcaccgggttgttgcctaacaggaggtgca
+3225302/1
@@CFFFFFHGFH?EHIIEG@?EBFHHII:D6?AGEDHEFIB@ABFH7=D>
@6793005/1
gggccattatcgcatcatacggaatctgccgagtccttccttctagtgct
+6793005/1
CCCFFFFFHHHHHJJJJJJJJJJJJJJJJJJJJHIJJJJJJJJJJJIIJJ
@6793670/1
gttcagttaactttctagctaatagtccaatcttcaattgttttaaagca
+6793670/1
CCCFFFFFHHHHHJJJJJJJJJJJJJJJJJJJJJJIIJJJHIJJJJJJJJ
@3227437/1
ccgggcttactaagggagttttcttgatcattttcgtttacccagagagg
+3227437/1
CCCFFDDDAFDFFEGB=F;3BH@HH@<CFHEIIID0BFDEGG9FHCHI=F
@258928/1
ctggctggttcctagaatcccacat
+258928/1
@@;DD8DDFBHH8DB3ACEDGIIG@
@2464060/1
ctttgactaaatactcctgaaggagtgatatcggtgtttttgagctcata
+2464060/1
CCCFFFFFHGGHGJJJIJJIFHGGHEGAHIIJIBEDCGEIJIJJGIJJJB
@2464566/1
gcccatggcagcaaatctacttgatcctatagtttctcctacggagactg
+2464566/1
@@@DBDDEFDDFHIIIIIGHHHC@9EDHG<EGGECAGCHG<GGAGB@GH>
@2464726/1
cttgactatgtttgatgacatatcaataacattctcctcaaccttttgta
+2464726/1
CCCFFFFFHHBHF9FEGGIE<FAHHIIGIGDIICHGHFGB3?C::CFCHC
@2466080/1
gtaccactataaatgtaatcggtggcgtgt
+2466080/1
@?@DDAD?DDACFDBEG>FE=@<AEDFEA?
@1718718/1
cctcaaggtacacccctataagggcttcgatagaatctgc
+1718718/1
@@@FFFFFAFFFHGBEGGGFH@3CGHG>@E4BDGH@C94B
@2467159/1
cccaggtccacaattcaagatctaatttcatgttgttattattttccttc
+2467159/1
CCCFFDEDFDHDFFGIJGIIJJIFEIIIECFEBE@DG@DHIII>>FIIDG
@263054/1
ctggagctcatcaagcttcggtccgactgatgatttg
+263054/1
@@@DD;BDFDFDFDHEEIEG1CECGEDGHCBGBB@A@
@5420370/1
tcatcttctttactaaaaggctacacaaacaatcacctgaatccttagaa
+5420370/1
CCCFFFFFHHHHHJJJJJJJJJJJJJJJJJJJJJJJJJJJJJJGJJIJJJ
@2469333/1
cttaatattagaaatcttaataaataggacgaccaacacagcgataaaac
+2469333/1
@@CDDDBD4DDDFEGHCHDDH@F94?AEFDD@@DC:D@?@20?6?@GCH@
@5422576/1
ctttttgaattgaaatcacctgctccaggtaatggaaaatcctgaggagc
+5422576/1
CCCFFFFDHHHHHIIJGGJJJJJJIHIIICEFIGGGIJGHJJJJGJIIGF
@5424250/1
cttctttgactaaatactcctgaaggagtgatatcggtgtttttgagctc
+5424250/1
CCCFFFFFHHGHHIIJJJJJIJJIJJJJFFHIJJIJJGGIIJJJJIJJJJ
@6800315/1
gtcctgttggtccattaatataaaatggttcaacttctttggtgtac
+6800315/1
C@@FFDDFGGFHH>GHGHIHIIHHHGBGHHCEHBHGIIHIG>1:CD@
@6800665/1
gtatttcctgtgatcttgtctaagattgctttcgctgcggcatgctttgc
+6800665/1
CCCFFFFFHHHHHJJJJJJJJIIJIIJIIIJJGIIJJIIIGEHGHCII<8
@268918/1
ctactaattaatataggttacttcgcttatctctcttgacag
+268918/1
@@@F@ADDFDHDHAGIJ<FHI4CHHIIGIJ?@EGHEFHHIII
@2470392/1
ggacaggtgaacatgggcaaatctggaggttgatgaggaggctgagg
+2470392/1
@@<DDDDB>DFFBG>GBH?AFGGHIIDGB@GBHGGI9D:BEHGG9;F
@7466204/1
gtggaagtaagaggtctttcatttaatgttttttgaaaagcctcacttgt
+7466204/1
@@@FFFFDFHGDFEHIIJJJGIGIGIIHHFIIIIJFJJGHCHEHGGEEBD
@7466644/1
gcccctcattcgctcctcgactgccccgatgttggagcctatgctatccg
+7466644/1
CCCFFFFFHHGHHJJJJJJIJJJJJJJJIJJJJIJJIIJJJJJJJJJJJJ
@1725082/1
atataagattacaattcttaacattttttctttaaacaaagaacattgga
+1725082/1
@@7BDDB?DFHHF@FHGHGEHFA?EFBHECGEHCHIGGE@CHII@BD9BF
@2474742/1
cgaacagcttccacagcttgtctgtaattgcgataaggtttttcaggatt
+2474742/1
B@@FFFD>F?HHGHEGIGJFFEHCHIIIIGE:?@F?FCBDHHEF>FGEGI
@7470494/1
ggtgaacatgggcaaatctggaggttgatgaggaggctgaggcggaatta
+7470494/1
BB?DFFFFHHHHHJJJJJJJJJJJGIIIJJJJJJJJJJJJJJJJJIHHHH
@7471112/1
gtttggtagaagcaggatgacacttaggtcgtgcatggtttaagaa
+7471112/1
?@@BBDADFHA>DGBFGA@BHC:AFHIHHAGFGA9FG;0:BFGHG@
@5429023/1
cataataagtctaaatagaccttcagggtcattatgggcttctattagtt
+5429023/1
CCCFFFFFHFFHFGFFHHDIGHIJGIIJIHIIJGHIEGIGIIJJJJIIIG
@5430769/1
ctatgatttagacattactaccaatactttaagagcatttattgcagctt
+5430769/1
CCCFFDFFFHFBHFGIGIJIJIIIJJJJGIGIIJJIIIJGJIJGGGGIGG
@6807215/1
ggtatatataagattacaattcttaacattttttctttaaacaaagaaca
+6807215/1
@@=DDFDFHHFHBFHIIEHIIHIHGHJIIGIIIIIJJIGIJJJJGIGEFD
@6807894/1
gtggttgttgcctctgttgctgctgaggctgttgttgccactgctgctgc
+6807894/1
BCCFDFFDHHHHHJJJIJJJJJJIJHIIIIJFGIGHIJJJJJJJGJIIJH
@6809620/1
cttggatgatgaagatgagataaatcagagagttcctcaaagtgaatttg
+6809620/1
@BBFFFFFHHHHHJJJJJJJJJJJJIJJJJJJEIIJJJJJJIGIJIJJJJ
@993751/1
ctggttgttgttgaggtggtagttgagtttggtgggtaggggttgtttcc
+993751/1
@@CFDFFDHHDFHGIJ;EGFDHHGGHHFCGII?DFI?<;FGEFEBFHDEI
@3978056/1
cttctgaaacaccatctcgatacagaataattctatgaggcttgtagcca
+3978056/1
@CCFFFFFGHHHGGIJJJIIIJJIIHHHGEGIJIG<GGGEGIGIHGE@GB
@7474962/1
ctcttgttttgcttctttttttgacctacccttgccgatagcaataaggc
+7474962/1
CCCFFFEFHHHHHJJJJJJJJJJJJJJJJJJJJJJJJJJJJJJJJJJJJI
@7475508/1
ctcacccatgttaaattttttcagaatcatgtgattttttttcctttcaa
+7475508/1
CCCFFFFFHHHHHJJJJJJJJJJJIJJJJJJIJHIJJJJJJJJJJJJJJJ
@3238798/1
cttttggactacaataaaagttattc
+3238798/1
@CCD?B>DHBHHGG4C>FEHIBFHGB
@2476581/1
tgcaattcaaaatttattttttgtgataaatggcagtaatcacctacatg
+2476581/1
@@CFFFFFGDFHFIIJJDGGIJJGHIEEHIBGG@HHIEG@@FHI@HHGID
@6814870/1
atctaatatttgagcagaaggtgctggtgcatgtaatactttgtagatat
+6814870/1
CCCFFFFFHHHHHJJJJJJJJFHJJJJHHIJJJHIJJJJJJJJHIJJJJJ
@1734040/1
gcattgtttcattccgcagattaaaatttttaagtacgactaagtgagca
+1734040/1
@@@FFFDDFDBHHJIIGIGIJIJFGJIIIJJJJIFHGGEGGGIIDBEGDD
@7479411/1
gttgttttttaagtgcatgttgaacatattcatgcaaaatgcaaatgtag
+7479411/1
BB@DDFFFHHHHHEHIJJJJJIJJJJJJGGGHHIJJJJJJIIJJIJJIII
@1734726/1
ggatttatttacaataaaaatgattgaaatcaatcaagctttctgcttag
+1734726/1
<@?DDDDDHFDD??CEAFHFBC9AF4CCHHCDCHEGCH9ED@GED>>B?@
@3979120/1
aacgtgtacacctcacatatgtatggcacaactgataagttaagca
+3979120/1
@@@DDD:BFF8DBG>GGGGGI@CEGIBEHGCCCAG@FBD@D?FB99
@2478923/1
cctctgtcgaacagcttccacagcttgtctgtaattgcgataaggttttt
+2478923/1
@@@FFFFFHHFFDHIGHIGHIGHGBHF;FGGGHGGIIFGA=F@BD9B@CH
@3979801/1
gttcctgcaggaggtataaacaaacctatgggttttaccatcatttgc
+3979801/1
=:?DDD?DBDC2CG<:C4<<3<AA91A1?C::???B?9?D@FEE<F<0
@3244817/1
gttaactttataatcaatcggcatttctttcag
+3244817/1
CCC@BDDDFBHADGIGGIIIJJJIII4EH>?E9
@5438457/1
ctcttgttttgcttctttttttgacctacccttgccgatagcaataaggc
+5438457/1
CCCFFFDEHHGFHIIIGIIIJIEGGHIIIGIJJIJJJJJIIEHFHIJJII
@278025/1
ttatggttttcttcagcatcagacgtattagagcatagatcagaattatt
+278025/1
@?@DDFDBHBHFHGBGEHGEGCCFGAFHGGCHEGIIADHIJJ3:BGGGD@
@5440308/1
ctttaaactcactcgtattgtcattcagccgagtaaaccaaaacaggata
+5440308/1
CCCFFFFFHHHHHJIHJJJJJJJJJJJJJJJJJIJJJIJJJIIJJJIJJI
@7483439/1
ccagggccattatcgcatcatacggaatctgccgagtccttccttctagt
+7483439/1
C@@FFFDFHHFHHGDGIIJIIIJGGGHIGICGGIIIHDHIIIJJJJJJJB
@3249746/1
gttaactttataatcaatcggcatttctttcagaccaaaatttctttgta
+3249746/1
CCCFFFFFHDFFFIJJJJEGHGAEHHIJJJJGHIIIG=DCBEHIG@FHE<
@3250883/1
gcattccagcatcattactaatttttttgcaattgttgagt
+3250883/1
@<@DDDBAFFDBFEFHFBBD4EB4CFEE:CFEHC<DBFG@?
@3251364/1
tgcacctgttataaatgtaggaagttatc
+3251364/1
<@@DDDEDA8?FD>EGABI9IGE>3?HIC
@3253520/1
gtcgaaatacaaggcaggaaatggtgaactgcctttc
+3253520/1
@@@DDDDBH8F8?F9BHG1CEH4CC@BGEEAEHG@9?
@1740165/1
ccctgaataccttgatggctacaaagatagaagtcgaattcagttggatg
+1740165/1
@@@DDDDD?DHHD?<<ECGHIIE<FGDEHEHG@9EEEAFG@GD@?DGFAG
@2482853/1
gttgctgtttacaccaacgataaaatcaggctttatgtttttgtattctt
+2482853/1
@@@FFDFFHHHHFIJJFCGGHGIICFHIIIIJGEGIIG@@GIGFHIJGEG
@1742358/1
gccgcacatgtttgtgcttctgaagaggacatccccgtaccataacaaac
+1742358/1
@@@ADFFFHADDFGFHIGEHGG@DHBABD?EEHGJ16@@DDGH9BHGC9C
@3257195/1
gcaatcggtaaagttttgcctataagaacaatgag
+3257195/1
@C@DFFFFDDFFHFBHG3FHICIIIJJII3EC3EF
@1743552/1
gggttcatgagttccactttcacaatcaattaattggtaacatggtaaaa
+1743552/1
<@BDFFFFDHHHFIJJJIIIFIJCGJJEFHIIBEHGGDGAEGIJJHGEGE
@1743914/1
ctggtcatcaactgagaggccaaactccttcaggcatgggtcactattaa
+1743914/1
@@C@DEFFGHHHFFEHIGIIGIIJIIJGGGCHEIIGIIHI?BBFHAGCHI
@2484785/1
gcctcatgttataacattatgcagttcattacctaagatatttgttatga
+2484785/1
CC@FFBEFHDHD<FGHIGGHIIIIIIGIIIIIIII9FGCH?CFF4?BADF
@2486074/1
cgcagattaaaatttttaagtacgactaagtgagcacactaaatcaccac
+2486074/1
B@CFDFFFHFGHHJJFGIEGIIJGGHIJIB?BGD9?FHHEHIIFDEGEH<
@2486715/1
ctcattacaacatccagggccattatcgcatcatacggaatttgccgagt
+2486715/1
@CCFFFDFFFHHFIIIJBABHIIIJIJJJDGEIEFHGC7FGHGIGHIGG5
@8071013/1
gtggaggtgaaaagaatgatcttccaactgtcacaaacctgttagcagct
+8071013/1
CCCFFFFDHHHHHJJJJIIJJJJJJJJJJJIJIJJJJJJJJJJIGDHIII
@4697752/1
gcgatactaaaacaggcagaagcatagcatgctggacaatatcgcacata
+4697752/1
C@CFFFFFHDHHHIJIGIJJGIJIJEIGIIDHEHIJJDCGHDIJIJIJIJ
@3266646/1
cattcacttactttttaccagtcccttc
+3266646/1
@@@DDDD?F>F8<<FFH4<I:3AAAFEC
@6824338/1
tatcgaaccgcactgttaacaaacttctaattatcaatgacacttgtcgg
+6824338/1
@@CFFFFFHGDFGIIIGGGIGGDGHFHGICGHFHEHGHEBFFGGGGIIII
@1006153/1
gatatattcatgccacattccattcca
+1006153/1
@C@AAD>;DAA8<EEBD>E4<B<EFBF
@1006183/1
gtaacttctgtcttgaaatctgtagcc
+1006183/1
@@@DDDDDF?CA<EEGG>DH9HE?4AF
@7496364/1
gcacatgataattagtatatccagacaatgtaacttgtattgttctgtaa
+7496364/1
@@@FFDFFHHGHHIIEGGJIJJJJJIIIIJFBHHIJIJIJDHFHHGJIIJ
@3992754/1
ccttctgatagcctgcaattcttggttcaagatcattttaaactgtcctt
+3992754/1
?@@DADDFHBHDHIJIBGHCHGG>AC@HH>HFHGGGGGIIIGG<FC4BB9
@3993039/1
gccataccgtacgctcaaacaagcaaatgtgacattattg
+3993039/1
@@@DDDD3DFHF?<FEEGCECHE<G@BD>?BGBAGGIDHI
@3993104/1
ccctaggcaaggtacagcctcaccacctcaaccgaacacttcta
+3993104/1
@@CDBADAHFD?3CEEDGHEFHIFGGCDDGGI;CAFDAHGB?<?
@8073807/1
gtgggcatggcctgcagctccctttttgcagcttcttcaagagggatggg
+8073807/1
CCCFFFFFHHHHHJJJJJJJJJJJJJJJJJJJJJIJJJJJIIJJJIJJJJ
@3994345/1
atgccatcgtttgcattagacatagtcagagcttgtaggag
+3994345/1
@CCFFFFFGFBHHIGIFG:EH>@FHBF4A<?EFD;E<FC3;
@3270524/1
cggaatctgccgagtccttccttctagtgcttcttccaaagcaaataatg
+3270524/1
@@@DFFFFHHHHHGC;FBCHCHGIGHHDGEIIIIJFIGEIJJEG@HGCCG
@3995728/1
ctggtcttcagtcacccgattctatttcttggtcatcagtttg
+3995728/1
@@@FBDDFHD4A?CEBGHGI?FHIE@HF>H9CCECHHB>?FF<
@5450452/1
gcttctattagttcatctatattttttaaggaagtaagtgcaggggaacg
+5450452/1
CCCFFFFFHHHFHJJJJJJJJJJJJJJJJIJHHIHIIIFHIIJJJIIJJI
@5450863/1
cctacgtggacaggtgaacatgggcaaatctggaggttgatgaggaggct
+5450863/1
@@@DD?ADADBFHIADGHIGIFEG@GG?FEFGCFDEBFGDG9?FEEB?@B
@1007971/1
gtcgaggctgggctacagatatctagaggttctgtatttcctgtgatctt
+1007971/1
CC@FFFFFDAAHFGJJBHIJJCFFHIIFIDFFCHGGGGIJIIIBDE>F>@
@1748516/1
taataattaaatgaaaaatgaaataggttaaaatcactttttaacaattc
+1748516/1
@@@DDEFFHHHHGIJGGEG9HHHGHGGHEIIIG9GHGIG@GGIJJIEGCG
@6826450/1
gtacgctcaaacatgcaaatgtgacattattgactaaggccgatctgagg
+6826450/1
@C@FDDFFGHHHGJIIJJJIIEGIJIIJJJJJJJJJIJJIGIDHFIJCBH
@1749694/1
gcctcatgttataacattatgcagttcattacctaagatatttgttatga
+1749694/1
@@<ADDDAFHHAFEF>FGGC<443CBHIHA<ECEE@DD9CGHCECFCG<D
@1009486/1
atcacgtcgtctttttttaccaaaccggtattttccccttggcaacaaac
+1009486/1
CCCFFFBDFDBFHJJJJGGIGBGGIJFJDGFGIJFGHGEHIJIFIJJIHG
@1750473/1
cacacatatatatataattaattcaattgaaaatatttatatatttgagt
+1750473/1
@@@FFDFFHAHHHJJIFIE>FHIGGIIIIIJIJJBAHIIGIIECEHEGGC
@8076467/1
atttctgataggttctgcaatttccaagaaactttacttttcacaaataa
+8076467/1
CCCFFFFFHHHHHHJJJJJJJJJJJJJJJJJJJJJJJJJJJJJJJJJJJJ
@1010217/1
tcatttgctgctcataaagcttattcatttcactcctcaatttgttaata
+1010217/1
CCCFFDFFGDFGHIIIJEGHHIIFJIIEGGCHBHI>BAEH>EF@4?DFG@
@1750700/1
gtggcctatcctctggaggaattcctttaaactgatccatgatcaatctc
+1750700/1
@?@BBDEFHHH<FGIIG>FHEIIJIGIDAEHGIGCG9<FEG@<B<FHIEH
@7503258/1
cttggtgttcaacaaatctcttaatgatatcagtcagcttacaagcctta
+7503258/1
CCCFFDDDHHCFHIJJJJJJJJJJJJJHIIJJJIJJJJJJJJJIIJJJJJ
@3996710/1
ctcagataatcccatatcatggagacattaacttgcgtagcatactttat
+3996710/1
BB@DDDDEDFHGHIIIGJJEHIIJCGIHI4<DEBFEEDGGCED?FGGIGA
@5453368/1
agggagaatttttaaccatttacacaatataaatgcaccttcaacaccac
+5453368/1
CCCFFFDDHHHHHIJIJJJJJJJJJJJJJJJJJJJJJJGHJGIJJJJJJJ
@6829069/1
gtccttttatcataatgagatcaagtttttttcgaatcaaatgaagctgt
+6829069/1
CCCFFFFFHHHHHJJJJJJJJJJJJGJJJJJJJJJJJJJJJJJJJJJJJH
@2498889/1
ccgtaccataacaaactgctacaggtagtgtcgacaattgtaccaagctc
+2498889/1
CCCFFFFFHAHFFBHHIJIIIJ>GGH>GFHHIFGI6@DGHBBDC4?BFHI
@6062083/1
tattgtttgatatcgccagtccaaattcttggacataggcgtcgttattg
+6062083/1
CCCFFFFFHHHHHJJJJJJIJJJJJJJJJJJJJJJJJJJJJJJJIJJJJG
@4001735/1
cgatgcaattaatactcatcttctttactaaaaggctacacaaaca
+4001735/1
@CCFFDDDHDFDFFGIGIIIGHIIIEG>HIGBHCHDIIFGDH?;DG
@6064404/1
tatcgaaccgcactgtttacaaacttctaattatcaatgacacttgtcgg
+6064404/1
CCCFFFFFHHHHHJJHJJJJJJJJJJJJJJJJJJJJJJJJJJJJJJJJJJ
@6837028/1
tggtggtatatataagattacaattcttaacattttttctttaaacaaag
+6837028/1
BBBDDFDDHHHHHJJJJJJJJJJJJJJJJJJJJJJJJJJJJJJJJJJJJJ
@6837073/1
gtcggtacaatgtaatatgagttttctttgttttcaaaggctctaactaa
+6837073/1
@@@DD@DDFHHHAFBEGHGEHFFHGHEHGIHGGIIIIIHDHIIIIIIIII
@1014327/1
gcatggaccatggtttcaatgatttccctgttgaccttacggggacactt
+1014327/1
CCCFFFDDDFDHFEEHIEGJJJIJJIIIJJHGEGAGGCHFC8:6DDGD9=
@2503400/1
atagtatctgatttgttgtttattagggtagcatttggaggactgtc
+2503400/1
@@BFDFFFHHFHHJJIIJIJJIIJJIHGFEHIIJJJIIEIJFIIJGI
@1018343/1
ccacagacctgttctaacttaaagctgactttagtacatcgcctggagac
+1018343/1
@@CFFFFFHAH>FGIGEIGIIJJIHHECGGCBEGHIC@HG;HG<@DCCG<
@1760345/1
gtgaaatctttaggctgcagctcaaccattttatcggccaacatattact
+1760345/1
@@@DFDFDDFHDH>FHGIGGB@GHGGGHAFIHGCHGGGI:B;BB4BFDC>
@6838803/1
ggatctagataataatgcctcagagctaccttggcagctgctaattttgc
+6838803/1
CCCFFFFFHHHHHIIIJJJJJIJJJJJJJJHGIJJJJJHJJIIJJJJJJJ
@6839528/1
ccttctttgactaaatactcctgaaggagtgatatcggtgtttttgagct
+6839528/1
CCCFFFFFHGHHHJJJJJJJJIJJJJJJIEFIJJJJJJDGGHJIJJJIJJ
@2506829/1
ctgcagctcaaccattttatcggccaacatattactgacctcaaccgtac
+2506829/1
@??DDFFFDFFH?@GFHIICCHFIJ>DHCG94CCD>9BFGIGIGI@DBCG
@6840763/1
cgtttgcattagacatagtcagagcttgtaggagaatggaaggactagga
+6840763/1
@@;BD?BDHHHDDGIDEHEEHI<EGHHGDG>CBBEGAGG@HEHCGGGCAC
@7513726/1
gctgcttccatcttcagataacgaatctacttctttcagatcgctgccat
+7513726/1
@<@D<DD<DDFDABGIA<:CHEE?;B1FAHH@EFGCFGEFFF==FDFF39
@303940/1
ctcttatgaaaatataactatcactgcttttttagttttataggttcctt
+303940/1
@@@DAD>DHFHHAHGGEFHJJJDGE@E>FHGIBC?:44DAFBGE0?BFGG
@3294299/1
cccatggcagcaaatctacttgatcctatagtttctcctacggagactgt
+3294299/1
@@@DDD<BF?FBAFEAGHGGBHH<:FHFHH@??D>GGG9DHGEGI8D3??
@3294435/1
cttctgaagaggacatccccgtaccataacaaactgctacaggtagt
+3294435/1
CC@FFADFHGHD>=FGGIIIJIIIIC>EECHGEG@FG?FG><??F90
@3294781/1
ctcatttctgataggttctgcaatttccaagaaactttacttttcacaaa
+3294781/1
@@@;DDAFGHDFFGIF@EHICHJJICAECHCHGH>F?4@?BG@CF>FGHC
@2508079/1
ctgggaatcctttgtgagccacatcaatgttaaggaatggtttccaacca
+2508079/1
@@@FDD?DDBF8FBEFHBHGGIIGE@HGGEAHD>BHIIGI?BFCB@<?GH
@4708894/1
ctttctaatgtttcttcatttaaaaccgctgtgtctctttctttttttgt
+4708894/1
@@@DDD8DHHCFDHIIIGHIIII>@HHHIGDGGCGIFGGHGIGIIIIIFC
@6069948/1
cgactaagtgagcacactaaatcaccacagacctgttctaacttaaagct
+6069948/1
CCCFFFFFFHHHHJJJJJJJJJJJJJJJJJJJJJJIJJJJJJJJJJJJJJ
@4010483/1
ctcaggataactatagaggttcttctttccatcaaaggcaggaaatcgat
+4010483/1
@@@DDFFFGHDDHGEHI<FFGGGIIGHIIIEBCG<GCBGHIIICHBDFFF
@8086986/1
ctttttcttgatctctttcattatcgtaaattgtcacggtctcaacaagt
+8086986/1
CCCFFFFFHHFHHJJJJJJJJJJJJJJJJJJJJJJJJJJIJJJJJJIIJH
@6071598/1
agcatcttctctaactgtcctttgaggtgcaaaacaagcgatcgccc
+6071598/1
CCCFFFFFGHHHHJJJJIIJJIIJIJJFHIIIJIJJIJJJJJJJIIJ
@4711633/1
tgtaactattttattttcactgtcatctaataattctttagcctctaaac
+4711633/1
@C@FFFFBFHFFFIIIIIGIJGIJEIJGIJGCHHIIGG@G>G@G@GIGGG
@1769723/1
gttgaccttacggggacacttatcaggttgtatactgatttcataatgat
+1769723/1
@@@BDFDFFHFHFEH<GHGIGGII4BD?FHHGEIGEB9DDHIEI49DAGH
@5468387/1
cttctttgaactaagtacagcgaaattcttattcgattgaagtaaattgt
+5468387/1
CCCFFFFFHHHGHJJJJJJJJJJJJJJJJJJJJJJHIIJHHIHIIIIJJH
@308950/1
ctgataaattagaatcatcccatagcaaatgatatttgg
+308950/1
@CCDDDBDFDFDF9EF9DG@GGGD<FGHGIGHEHIEGG>
@6072076/1
tcttaggaatatttccaatgaattcctctatttcattgtgcattaatcta
+6072076/1
CCCFFFFFHHHHHJJJJJJJJJJJJJJJJJJJJJJJJJJJJJJJJJJJJJ
@2513329/1
cgctcaaacatgcaaatgtgacattattgactaaggc
+2513329/1
@?@FDDFDHHHHBGIGHGIIGGCHEGIF@FGEGGBHI
@2513412/1
catcagtttgagatactgtaatgcattgtaggccgcacatgtttgtgctt
+2513412/1
CCCFFFDFFHHGHJIJJJJJIBHJIJJJDIIJIEIIGIIIJFHIHGFHIJ
@8091771/1
ccgcagattaaaatttttaagtacgactaagtgagcacactaaatcacca
+8091771/1
CCCFFFFFHHHHHJJJJJJJJIJJJJJJJJJIIJJJJJJJJJJJJJJJJJ
@5471245/1
caatcaattaattggtaacatggtaaaataccttctttgactaaatactc
+5471245/1
@?@DDDFFHGHDHGICGHHGBEHBHHIJIIIJEGHGGJIGHGGIIGIJGI
@1775912/1
ggtagttgggtaatattttgataacgtggatgtagataggctggcctgct
+1775912/1
@@;DDFFAFH?FHIIEFFJIGIGIJIEGGHI@EHDIGIGIHIIIIGGGF>
@7520356/1
cctcatttaccttgtcttcaagttggtcaggag
+7520356/1
CCCFFFFFHHADHIHIJJJJJJHIIEG4FGHCH
@1776798/1
gcaacggctgctatagatggaacgttgatctggtctggagc
+1776798/1
CCCFFFFFGHGFFD>FFE<GCGHIHJG9@FGGDBEHI@BBF
@1027616/1
gtcggatactgttcttaggaatatttccaatgaattcctctatttcattg
+1027616/1
@C@F@FFAHFDHF>FHGGIIII<FCHII<FHDHCGIIGAFHBGCGIGFGG
@1028645/1
tcttgtaacattgcagactctgtacttcctcctcatagttccacaatgag
+1028645/1
@C@FFFFFGHGFFJJIEHIHGIHEHIJJHGEGGGGHIJGEHIJIIIIIGI
@8101635/1
cagaattttcgtttggagcaaatacaatgtatttgctgtctttgtgtctt
+8101635/1
BCCFFFFFHHHHHJJJIJJJJJJJJJJJJHIJJJJJJJJJJJJJJJJJJJ
@6850786/1
tgtccttctaacctgttcttcttgaagttggttcagctgtagtctgtctg
+6850786/1
@@@DFFFFGHHDHJIHIIIGEHIJJCEHIIGJJJIGHJGIIBDFHEHGH>
@6851748/1
gtggaatttttgcattttttataacttctttaatgctctccaaaattgta
+6851748/1
BBCFFFFFHHHHHJJJJJJJJJJJJJJIIJJJJJJJJJJJJJJJJJJJIJ
@313143/1
ctcacccatgttaaattttttcagaatcatgtg
+313143/1
@@CDADEFBDHHHIJFGICGHIGHF<FF@AEG4
@5479365/1
gctgaacgtgtccaaaataatttttcttttttaataatatcttctggatt
+5479365/1
CCCFFFFFFHDHHHIJJJJJJJJJJIJJJJJJHIJJJJJJJJJJJJIJJJ
@4016337/1
cctcttcattttcggtttcgtaggcaggtggagg
+4016337/1
CCCFFFFFHHHGHHEEFHHDC;GHEHG6?FGHG7
@8106346/1
ttgcattgtttcattccgcagattaaaatttttaagtacgactaagtgag
+8106346/1
CCCFFFFFHHHHHJJJJJJJJJJJJJJJJJJJJJJJIJJJJJJJJJIJJJ
@6084249/1
gttgctcagcagctatctcttgtaggaactggactgcattaaaatccgaa
+6084249/1
CCCFFFFFHHHHHJJJJJJJJJJJJJJJJJJJJJJJJJJJJJJJJJJJJJ
@4717298/1
atttttagattttcctgcaccgatgcaattaatactcatcttctttacta
+4717298/1
CCCFFFFFHFBAFIIIIGGCBE1FCFEHIAH@GIDHB?D@GBGEAHIC9B
@7528681/1
cgctgtgtctctttctttttttgttagactgatttgatagagcacggaag
+7528681/1
CCCFFDFFHHHHHJJJJJJJJJJIJJJJJJJJJJJJJJJJJJJJJJJJJJ
@2519774/1
cttatcagtaatctcgaatctattatc
+2519774/1
@CCDF>BD?AA<DFDHH;<BH@HHGGE
@6085969/1
gcgtagcatactttatcgtaacggtcatttctttttcttgatctctttca
+6085969/1
CCCFFFFFHHHHHJJJJJHIJJJJIJIIJJJJJJJJJJJJJJJJJJJJJJ
@6086236/1
cagcttacaagccttagtaagcataaatttatggaagccataccgtacgc
+6086236/1
CCCFFFFFHHHHHJJJJJJJJJJJJJJJIIJJJJJJJJJJJJJJJHIJJJ
@4719429/1
gttgtaacgattggaaaaataatcagaataagaacggtatt
+4719429/1
@@@BDFFFHGHHHIIJJJI>HH@<HGCAHGGDCEEHGCGI@
@4020459/1
gaggcgggctgtgctgttaggatataatcaggtgttctctagtttgtttc
+4020459/1
@@@DFFDDHFDFHIGGBF@4B>4<F@DGHECGCHCE>EHE>>7=>BB@3.
@4022335/1
ggcttgtctaacttgaccaacggtaaaagcaggaggttgttgc
+4022335/1
@@@FFFDDH?FH<F@FBFHCGIJGII>@>C@G=?DG6B36BAA
@3303372/1
accagatctagtaaatattggaaatggacaaaccttaggaa
+3303372/1
@@@FB;BDBFC<:AFHG@FECFFGHHEC>B8CAGGGGB@B9
@5486032/1
ctccaatcgcattccctttcacactagggacatgaggtgaaattattggt
+5486032/1
@@@DFFFFFGFHHIJIGIJJGHDHIGIIJJHIJJIIHGDBGIIJIJIJJ?
@319818/1
gtcgaatactgttcttaggaatatttccaatgaat
+319818/1
@?@FA;DDFDA?DG@>>AF9?CCHIG:C<B4C99C
@4025181/1
gctttattatattactcctaattgaagagccttttcccaaaatcatacca
+4025181/1
<@@DDFFDA??FBGHBHGHGHIE>FFAHGICCHHIEHCHBGGGDHGEHI<
@8108211/1
atcgcaaggtaacgtaaaacaatatctattcaacaaaggaatagcagatt
+8108211/1
?BCFFFFFHFFHHJHIJJJJJJJJJJJJJJJJJJJJJJJJJJJJJJJJJJ
@4721104/1
gttctaacttaaagctgactttagtacatcgcctggagacatgactacac
+4721104/1
CCCFFFFFHHGHHGIJGIJJJJIIEHJIJIJIIIJGI9?D3BGIGGIIIJ
@5489958/1
gttatttggaagtgatttgcacgaagcactataggtcgaccttctcggcc
+5489958/1
CCCFFFFFHHHHFFHIJJJJJIIJJJJJJGIIIJIDGBHIHIJJIIJJIJ
@7538132/1
tgtggtctctgctgttgctgttgttgctgaggctgctgtggtctctgctg
+7538132/1
BCBFFFFFHHHHHJJJJJJJIJJJJJJJJIJJ=GIJJJIJJIJJJJJJJI
@1038475/1
ctaattaatataggttacttcgcttatctctcttgacagccctataccta
+1038475/1
@@@;DDDDH><FFC:?<CAD9?E<EFHHII<FH>@FADAH;BBF><FBBB
@7539892/1
gtacataattaaaattaattaaaagttaataatacaaataaataaac
+7539892/1
CBBFFFFFHHHHHJJJJJJJJJJJJHJJJJJJJJJJJJJJJJJJJJJ
@320475/1
tcactttatatgttcttttaacactctttgatggaatttcataaac
+320475/1
?@@=DDFDFHFHHEHIBHHGIJ@:C@EFGIIC@CGICGIIGIIGAH
@1785863/1
ggatgcataagtcattcctctatcaggtaagacaacaatcaca
+1785863/1
@@?BDDDDDBDFDEHGIEIJIJJJIJICEHGHGGJIEBFEHIJ
@7542585/1
ttcagctgtagtctgtctgcatctgtatatgccctagcacggaaagcagc
+7542585/1
CCCFFFFFHHHHHJJJJJJJJJJJJJJJJJJJJJJJJJJJJJJJJJJJJI
@2529414/1
ctaaagcatcatttaaagcactgatttagtgtg
+2529414/1
@@BFFEDDHFFFHJJJJJJIJIIJDGI4EH>AE
@6862827/1
ggctgttgttgccactgctgctgctgcggctgttgttgcctctgctgctg
+6862827/1
CCCFFFFFHHHHHJJJJJJJJJJJJJJJJJJJHIJHIJJJIJIJJJJJJI
@8115251/1
cttgtcttacaggtaccggtctttctcgataatcaagtgttggtgcattc
+8115251/1
CCCFFFFFHHHHHIIJJJJHIJJJIJJJJJJJJJJJJIIIIJJGHHFIJJ
@8116007/1
gtcgaaatacaaggcaggaaatggtgaactgcctttcatgaggaaggccc
+8116007/1
@@@DDDDDHFB?FGIGIIG?FHC@<CFCEHBECHGGGEIIA@FHGIG<FH
@3311831/1
ccctgaactaggcaatgaagttcctgcaggaggtataaacaaacctatgg
+3311831/1
@C@FFFFFGHHDHJGIJGGHHCGIJIG>;;FFGCFG>FIIJIJJJI>GHH
@326908/1
cactgactaaaatattgttcaagttcacgaggagtattc
+326908/1
???DDDDDDDDDD4EEE?<4?3AFEFI>38@EAE11C?4
@327301/1
ctgggaacaagaatgctgttaatgcctccaagcttaacattgattttaag
+327301/1
@@<DDDDDD;FA3A<CG4?CBFFBCF@FGFB<@FF@>DFCFIB>FE>4B<
@1793957/1
tggtcatgcataattcttgtagaagaccaatagggttgcccatcattcgc
+1793957/1
?@@ADEFFHBFDHG@HIIIGGIIIIEGBGCH@HGHG@DFGHGGBDDAFEE
@1794008/1
ggcgtatttacagaagcaaggttggcctattattggcattccagcatcat
+1794008/1
B@@FD?DFHGHHGJJIEIII?:EAFHEFDHGIIBECH9FEGIGGHHGGEG
@6098319/1
ctaacgttatcaggttttgggtagttgggtaatattttgataacgtggat
+6098319/1
CCCFFFFFHHHHHJFHIJJJJEHHHIJJJCGGIJJJJJJJJJJJJIJJIJ
@329857/1
tgttggtccattaatataaaatggttcaacttctttggtgtacagaaata
+329857/1
@@=?D?=BFAA>F@GBHHGCCIIE4C<FC<FH<FCHB>EDBC4??CD<@<
@330145/1
ccttctgacacaccatctctgtaaaagaggatagcttgaggcttatacct
+330145/1
@@@FFFBDH8<BDFEEIIJBHIIE@EGCF;FGEE>@G>FGIHCGHGFHH>
@6869849/1
gctgaggcttgaacaagcccttctgatagcctgcaattcttggttca
+6869849/1
CCCFFFFFHHHHHJJJJJJJIJJJJIJJJIJJJIIJJJJJJJJHIIH
@1796695/1
caagaccataaccaagatcaattactctaccaggtggaggtgaaa
+1796695/1
C@@FFFFFHHHHAHEHIIJGIIGEHIDHGIHEIG@F=FHG;FGCG
@1796920/1
ctgttcttcttgaagttggttcagctgtagtctgtctgcatctgtatatg
+1796920/1
B@@DDFDFHHFHFIIGIJIDGIJJJJDHHICH<HGHID@HGHGICGIGHC
@7552641/1
ctcatttgaaaacgtggatctccaaggtctccttgaacaaatttacctaa
+7552641/1
@@@DDDDDDF?FDGHIFIIGIIIIAFGCFDHGGHCDHIGHIIGIIIIIIG
@4737607/1
gttcttcttgaagttggttcagctgtagtctgtc
+4737607/1
@?@DDDDDFFCBB4<CF;FH>@EC>A?FACDD?B
@7554204/1
gcctcctgcggaccattagttgaagtcccagccctcagataatcccatat
+7554204/1
CCCFFFFFHHHHHJJJJJJIJJIJJHIJJJJJJJJJJJJJJJJJJJJJJJ
@4738526/1
gttcagaggtaaatgtgttatcgtattctttgttttcacaactgatacta
+4738526/1
@@@DDDDBH3CDFH4A?CFF<CAAEHIEHIIFHGEEBEHIIFEGEHIID@
@4738660/1
cgcaaggtaatgtaaaacaatatctattcaacaaaggaatagcagattca
+4738660/1
@@@FDD<?D?FHHIBGGGJJBHIGIHIJHIFHGB>D>?FHHEIBH>D9FG
@7554894/1
cgactgatgatttgaggttcttgtggaattgtgacactttgatgttgtaa
+7554894/1
@CCFFFFFHHHHHJJJJGHIJJJJJJJHIJJJJJJJJJJJJIJJJJJJJJ
@5500996/1
agggaagagatgctgctgagtactgtccttactcatacctgacatgtcat
+5500996/1
CCCFFFFFGGHHHJJJJJJJHIJJIIJJJJIJJJJJJJJEGIIIIJGIIJ
@5501410/1
tgcgtagcatactttatcgtaacggtcatt
+5501410/1
<?@DD?DD?ACFCFFEE@B<<AFF@2::E?
@4739719/1
ccaaccaataattgcagactggaagaaaccataccaaaggtcaagaccat
+4739719/1
@B@DFFFF<<FHFEGCHEEHG?FEGIIEGIDEDDGIGGIG3BBDGBB9BD
@2535921/1
gttaaatcaacatcagctgagatatactcatattgaggataagaaatacg
+2535921/1
C@CFDFFFGAHDAHIJIJGEIGGIIDGGGIIFGIGEGHGIIFII@EH@F9
@1047054/1
ctaattaagtaaaaactataaaaataataggctttttaaaataatac
+1047054/1
CCCFFFDFHHHHHJJJJJJJJJJGIJJIJJIJIJJIJJIJIIIDGGI
@2536336/1
ctcacccatgttaaattttttcagaat
+2536336/1
@@@=DDD?FDDFBFEABHGCA@HHGBH
@6874791/1
gtaggaaataagaaagcaagagaaggaagtgaggtacacagttgcagtcc
+6874791/1
CBCFFFFFHHHHHJJJJJJJJJJJJJJJJGHJJJGHJJJJJHJJJJJIJJ
@6875669/1
tcttgaacttcatttccaacaggtagtaagtgatcattaagttcgccgat
+6875669/1
CCCFFFFFHHHHHJJJJJJJJJICHGFHIJIIEIIJJJJJJFIIIJJJJI
@6102535/1
ccacaatatcttgtttaagtggggaattaataggaagtctaacagtgcaa
+6102535/1
CCCFFFFFHHHHHJJJJJJJJJJJIJJJJJJJJJJJJIJJJJJJJIJJJJ
@8121459/1
gctggttcctagaatcccacatggcaggaagttttctcgcaacttaggtt
+8121459/1
CCCFFFFFHHHGHJGHIIIJJHJGIJJIHAGCGGGHIIIGEHIJJIHI>F
@3317591/1
ctccaatcgcattccctttcacactagggacatgaggtgaaattattggt
+3317591/1
@@@FFFFFHHGHGJIFJJJJJJJIGIIJICEHIGGC;?DEGDGHEGG@H?
@2539324/1
caggaagttcacgaacaaatcttggcataaa
+2539324/1
@@@ADAD2<FD:?:F?F@BFA<<<C@BEGIC
@4044206/1
caaaatcttcttcatcacgtcgtctttttttaccaaaccggtattttccc
+4044206/1
@@@DDDDDAHFHDGAHIIGFHGEE=FEF<DDEHGIIJIFFH;ACGACAHH
@5507329/1
gttaacttttggtggctttattatattactcctaattgaagagccttttc
+5507329/1
CCCFFFFFHHHHHJJJJJJJJJJJJJJJJJJIJJIJJJJJJJJJJJJIJJ
@342285/1
ggaatttcataaacaactttcaaatccttaatatacgcaacaaagctttc
+342285/1
CCCFFFFFDHHHHJIIGGCGGDHHEHIIJJ>>HCHGI<HGFE9DEDGHGG
@6879570/1
gttaaataacaaacaacataaagaaatatcacttctcatttgtctaagtt
+6879570/1
CCCFFFFFHHHHHJJJJJJJJJJJJJJJJJJJJJJJJJJJJJJJJJJJGI
@6879985/1
gcatggtttaagaaagaccaaaggtttctgttgagctagtcatttgttcc
+6879985/1
CCCFFFFFFHHHHIGHEFGIIGIJHHIGF9FGIIHHIJGDGIIJGIIIJG
@1805876/1
cgcagattaaaatttttaagtacgactaagtgagcacactaaatcacc
+1805876/1
@@@FFF?DFHHHFGHIJID9<CCEC6<8EFF><FBGG@DBFGGG9@DA
@6881712/1
cagttcttcaacaaaattatcttcatatatttcagtaggatcataacgat
+6881712/1
@@@FFADDHFHFDDHIGIEGICH?F<EEC>DHGIHBH<EGFAHIICGECF
@344474/1
ctctggtatccaaaggcactgttttcaccggaggaatttgtttgtgattt
+344474/1
@@<DB?=B>DD4CBFH9CFH@AA4C<<EB@CDB6FBF>DG9??F?94/8F
@6106917/1
gtagcatactttatcgtaacggtcatttctttttcttgatctctttcatt
+6106917/1
CCCFFFFFHHHHHJJJGIJIGIFHIIIJJJIGIJIJJIJJJIJJJJIGIJ
@346554/1
gcaactgtgtacctcacttccttctcttgctttcttatttcctacggcaa
+346554/1
@@@DFFF:C=DF8EGIIICHFEECHGGHG@EHIIIGHGCH@?FGDGDAA<
@8127182/1
ctgttataaatgtaggaagttatcaagaaatctaagattgcatcaccgag
+8127182/1
CCCFFFFFHHHHHJJJJJJHIJJJJJJJJJJJJJJJIIJJJJJJJJJJJJ
@8127189/1
gttgctcattgatatcccttatgtctaacacttcacacataaattcgata
+8127189/1
CCCFFFFFHHHHHJJJJJJJJJJJJJJJJJJJJJJJJJJJJJJJJJJJJJ
@4750173/1
gctgttaatgcctccaagcttaacattgattttaaggcaaagcttgg
+4750173/1
@@@FDDDDHF<FHGGIFHEGD>FFCFHDCHGHIJGIBHBHHI3BBDH
@2546816/1
gataaattagaatcatcccatagca
+2546816/1
?=?DB;DDF8?:CECFCD33<?A33
@1810707/1
cttcaaaaaaaatatccccaatagaccatgttggagtcaagcgggtgaaa
+1810707/1
C@@FFFFFHF@AHGIGGIIIJJIGAGDGHCFDF2?BB;?DDC=@8;<?C9
@6884784/1
cttcaacagaaccaggttcaactttacagccagtaaaaagtggtgaagtc
+6884784/1
@C@FFFFFGHGGFIIIDGIIGGIJGJ@FGIJJFDHGIIGI<DH?DB@FHF
@3322875/1
cttcagaatataatagtttcaactcatttgatttatgcttaataagcatt
+3322875/1
CCCFFD>DHCFHFE<GDGIIIIDHIIIIIE4CHGEHIHGGE?E@EE@EGI
@3323547/1
cttcacactcatcaagaacttggtaaactcttagatcttcattttgttgc
+3323547/1
@@CDAADAHHFHHIGIEGIJIIGHHFHIJIJEEHGEGIIGEII>GGBBFH
@3324542/1
ttgtcttccacccttttttttgttcctttttgaattaaaatcacctgctc
+3324542/1
@C@FFFFFHHHFDFFHIJJIIGFH9BHIEIB@=49?DGEDCBG9CA==@F
@5518728/1
taatgattcaaataagtctccaaggacctttggcacatccacgatttcgg
+5518728/1
CC@FFFDFHHHGHIJJFGJIJJIJICGGIIJIIHJJJJFGIIJGEIJJJG
@5519324/1
ctatcttattgagataattatcttttgaaacaactacctcccctctggta
+5519324/1
CC@FFFFFHHHGHJIGIGJIJJIIJGJEDGHIJJJJJJIIJIJIIJIGIH
@4756802/1
ctcctttttcaaaaccttcttccag
+4756802/1
?@<BDDFFHHHDF>F=ACGIIIJJ<
@8133081/1
tgtgcttctgaagaggacatccccgtaccataacaaactgctacaggtag
+8133081/1
BCBFFFFFHHHHHJJJGHJJJJJJJJJJJJJJJJJJJJJJJJJJJJJDHI
@5521645/1
gtaagttcttttttttccttgactatgtttgatgaca
+5521645/1
BB@FFDFFHHHHHJJJJJJJJJJIJHGGIJ@<?@<?B
@5521966/1
cctcttgttttgcttctttttttgacctacccttgccgatagcaataagg
+5521966/1
CCCFFFFEHHHHHJJJJJJJJJJJJJJJJJJJJJJJJJIJJJJJJJJJJJ
@4758885/1
gtttcgtaggcaggtggaggccatcgcctggtc
+4758885/1
@@@ADDDDADFH;FC9E@GGI7;EEEGFA?FFH
@1814790/1
gtccctgttgttccattgcttgaggtctggtaattggagcggctt
+1814790/1
@@BBDFFFHADFHIJJIJJIJEFC9ACFHDHIGGGIGGIIJD@DE
@5523332/1
gccaagccaagacatgaacaacaatgctcctcttggaccacattctatca
+5523332/1
CCCFFFFFHHHHHIJJJJJJJJJJJJJIIIIIIIIIIJJJJJJJJJJJJJ
@4760150/1
tctcttcaaaatcttcttcatcacgt
+4760150/1
?1?DD8D;CF<ADHGBAGBAE<<<D3
@6111669/1
agaacaatgagtaagagcttgcaagaggtaacttctgtcttgaaatctgt
+6111669/1
CCCFFFFFHGHHHJJJJJJJJJJJJIJJEHGIJJJJJIIJJJJJJJJJII
@6113415/1
aggtttttgaaaaaattttggccaatagctgtgggttatatggtgattga
+6113415/1
?@@A?DDDHHDBDGGGEGHHIIIIIGGGIGDHIGB:?FFHGGFFIHIHCH
@6113780/1
ctttaacttcatcaacaagtttttgccacttgtaattaggtaaacttata
+6113780/1
CCCFFEFFHHHHHJJJJJJIJJJJJJJJJJJJJJJJJJJJGHJJJJJJJJ
@1820628/1
cttccatttgctgagagagattggttgg
+1820628/1
1=@DADDDFFHD4?E>E7?ACGB9AG?H
@6116337/1
cttcagtaaataacaaagaatggaaggccaaaatttgttcacactgttcc
+6116337/1
BCCFFFFFHHHHHJJJJJJJJJJJJJJJJJJJJJJJJJJJIJJJJJJJJJ
@2553668/1
gtggaagtaagaggtctttcatttaatgttttttgaaaagcctcacttgt
+2553668/1
@@@DBDDD?FD?DH2CEHG9FEEGE?<<4AFGD6DGC>@F::9BFAD@@4
@1058573/1
gtagtctgtctgcatctgtatatgccctagcacggaaagcagcgagatga
+1058573/1
@@CFFF<DDHABHCHJJJGHIIJJIJIJFIFJIEIIFGIGGIGGGDFEHE
@6888763/1
ctcatttgaaaacgtggatctccaaggtctccttgaacaaatttacctaa
+6888763/1
CCCFFFFFHHHHHJIJJJJJJJJJJJJGHIJJJJJJJJJJJIJJIJJJII
@5526035/1
ggagaaatagtgattctgtagtgatataatttatcagcattattcgtatt
+5526035/1
CCCFFFFFHHFHFIJIJJJJJHIJJJJJJJJJIJJJIJJJJJJJJJHJJI
@2556726/1
cttgcgtagcatactttatcgtaacggtcatttctttttcttgatctctt
+2556726/1
C@@DDFFDFHGGFHGIICHGGEBEFGHB?FBDIGIFGHIJGI>FFGHGIF
@5526745/1
cccaattctttggtgataagaactatttctttaagaatattttggatttc
+5526745/1
CCCFFFFFHHHHHCGHIJJJJJJJJJJJJJJJJIJJJJIJJJJJJEIIJJ
@1061974/1
gtaactatgatttagacattactaccaatactttaagag
+1061974/1
C<@FFFFFHFHHGJGJIEIGEGJEG3E@G@EEGHII@4C
@1062080/1
ctccagcaggtgggtgagtaacatcagctccgagaaatattacaggttcg
+1062080/1
CCCFFFFDHHFHFG?GGHHHGHIGJJJIFHIJ<GFEIIJJJJJJJJGGGH
@4058650/1
cctgcaccgatgcaattaatactcatcttctttactaaaaggctacaca
+4058650/1
@@@FFDF?@DF<F<GBGHFHHHB9EHGIICGGGIC@IGFF<@DDB9?@D
@3329891/1
gccaataattgttctttcatgatactctcaagatccctgattacttcttc
+3329891/1
BCCDFDFAHHFFHGIIJBHHJIII@HGEGIGJIJ@DHGB;FHDBGCGGGH
@353983/1
caccacaaatccacttggaaaactgtttatcatagatccga
+353983/1
@@@DD<DDDH>DFFGEHIFECFG3ACFAFG4EF@4<FAFB7
@7573057/1
gtccaatcagattgaaaaaaacaagttgtataacacaattaaaaagtaat
+7573057/1
BBCFFFFFHHAFHIJJJJJJJJJJJHIHIJJJJJJJJJJJJJJJJJHIJI
@4061934/1
ctgagttagaataccaacctgaatttcagca
+4061934/1
@;??==ABDBFBDHIBGBGGECG@D9CB<E@
@4765927/1
cttttgaaactcatcaccaagttgagccatgtcattagaccaagttccta
+4765927/1
CCCFFFFFHHHGHJIJIJJDIEHCHEGIGFGDHEHHIHHIE@BC?B>GHG
@5529755/1
gcagttcattacctaagatatttgttatgatctccggccaagatcagccg
+5529755/1
CCCFFFFFHHHHHJJJJJJJJJJJJJJJJJJJJJJJJJJJJJIJJJJJJJ
@5529773/1
tcttcacatactcttgttacaacatatttcaacatgtatccttttgggcg
+5529773/1
CCCFFFFFHHHHHJJJJJJJJJJJJJJJJJJJJIJJJJJJJJJJJJJJJJ
@6893117/1
attctaacagttctctgatgggagatttcggaactttggtactaaattgt
+6893117/1
CCCFFFFFHHHHHJJJJJJJJJJJIJJJJJJJJJJJJJJGIIJJJJJJJH
@7574789/1
ctctgatttatctcatcttcatcatccaagccgtaatgaatggtgttgct
+7574789/1
CCCFFFFFHHHHHJJJJJJJJJJJJJJJJJJJJHIIJJIJJJJFHHIJJJ
@1821753/1
gtaggaaataagaaagcaagagaaggaagtgaggtacacagttgcagtcc
+1821753/1
@?@DFDFA8DFHHJICGIIICGIB;C;FFCGBFGDG?D???BDF9?BFHI
@4767204/1
tggtttaagaaagaccaaaggtttctgttgagctagtcatttgttcccct
+4767204/1
@@@FFBDFBHFFF9F;FEEE3<F@<<CADHGGCHHFHIGEFEGF;B::D9
@1821940/1
gtgaaattattggtatttcttttttccaaattgcctctccattcaattga
+1821940/1
@@@FFFDFHHGHHG4<<EIGEE>FF3CHEFEGG@DFHH@FA>9FHFHH@H
@6120026/1
tgaggaggctgaggcggaattagagcaattgctcccggagggactccaac
+6120026/1
@@@DBDDFGHHBFDIIIEGIIIBGFHHICBEGGDFHGAHIFEDBDCEDED
@3334039/1
cagtaattgaaacaagtcagggaagagatgctgctgagtactgtccttac
+3334039/1
@@@BDDDDF?FADFDG<FEGH9FCGC;C<FGIGHEGGG@4DFGGCHI9FE
@2560887/1
ccttcttccagcatagcttcaatttcattgtcgcttatgtcaaattctac
+2560887/1
@@@FDDFFH4?DBGHGEGGI<EHIG?@D@FHB:??DDEH?D>D>GH4??B
@2561083/1
gtgataagaactatttctttaagaatattttggatttcattgatagtatc
+2561083/1
C@CFFFFFFHHFDHHIIIFBFEH9FHHIEIJIJCGIGGIJIEFG?GD4BF
@1066499/1
ctcatgaatgctttctaatgtttcttcatttaaaaccgctgtgtctcttt
+1066499/1
@?@DDDDDB4BD?BGGGGHHEHHGEGIICFBEII@FHGBF?::?DDG@E?
@4065392/1
ctggaaagcagctcttgcagcattgacactggcgttttggtgggc
+4065392/1
@@@DDDDD<;>F<GBFEE@9FDHHGEFHHGHIF>DDAG@00?F<C
@7576859/1
gtttgttgattttcaaaatgaatatgacagtataaaaagccctaagttat
+7576859/1
CCCFFFFFGHHHHJJJIJJJJJJJJJJJJJHIJJJJJJJJJJJJIJIJJJ
@7576870/1
ctcagagctaacttggcagctgctaattttgct
+7576870/1
CCCFFFFFHH22CGIJJJJJJJJJJJJEHHJJJ
@1070213/1
cttggctttgccgcttgttgctgtacttgaggctgagatgaagg
+1070213/1
CCCFFFFFHHGHHJJIJJIIIJIGEHEIEEGHIEHIJ4BFGBDF
@7578290/1
gtttccttatcagtaatctcgaatctattatctcttggacaagttgttat
+7578290/1
@@@FFFDFFHHHFFGHBFIIEHIBGGIGIHIGHIIIIDFGIGHBGGIIII
@359432/1
ggcttctattagttcatctatattttttaaggaagtaagtgc
+359432/1
@C@DDEFDAHHHHG>EEGIEF>EH>HGBEAFGEDC3:4<FGH
@1073117/1
ctcttttgaaattacttcaaggggtgaccaaaacataggtctggaagaaa
+1073117/1
??@DDFFDHFHHHEEHIGIIEFEGG<=E@FF?FHAGG<<DGIEEF9FFCG
@4072889/1
ctcctaatcctgtttcatccgcaattttctggcggagttcttcagcatt
+4072889/1
CCCDD;DD?BFHFGGGDFE@HD6GHHGIIEHCEHIEG6BCAHIDGDACH
@4771281/1
acctgttctaacttaaagctgactttagtacatcgcctggagacatgact
+4771281/1
@BBFFFFFHHFHFJJJIEIJIFIHEGGICFIHHIIGHGEGIJJGJ@BGIJ
@4771745/1
caggagctgcgacaccatctgatgcctggtgcggaggctaccttgccgta
+4771745/1
@@@FDFFDFHGGHIJFIGIFGGEDCFGCHDFHGG@?FHE@FHGCGHDE:B
@1827928/1
agtgtgatggcgtttctgtaccactataaatgtaatcggtggtgtgtaat
+1827928/1
@@@DDDFAHGHDCGEGHJJIHIGFHIJIJJJGGIGIGGEBFGEHE<DBGG
@1828190/1
cattcattttcttcattgtaacttggcccgcaacaattgtacacaactcc
+1828190/1
@CCFDFFFHHHHHJJJJJHGHGHGGGGG?FBEHGE?@AGFGFIJIJHIII
@1829393/1
ccctgcctcttcctcgccatctgcctattttggaaactatactgtcatta
+1829393/1
B@@FFFFFDFFHHJIGIIGIJIBHHCHIJIFJIIIHHIJJJIJFGGGDIJ
@6900534/1
ctcttgttttgcttctttttttgacctacccttgccgatagcaataaggc
+6900534/1
CCCFFFDEFHHHHJIIJJJJJGGHIIIGIIIJGGJIIDGIIIJIJJIJGI
@3338202/1
ggccctcttcattttcggtttcgtaggcaggtggaggccatcgcctggtc
+3338202/1
CCCFFFFFGHHHFIIIFIIIGIIIJJJIGJJ9FHGG=FGIGI@?GHGI=F
@6901702/1
cagtctcatccacattttatgtgctgctaacctcttggcaatttttttcg
+6901702/1
CCCFFFFFHHHHHJJJJJJJJHIJJJJIJJJJJJJJJJJJIJJJJJJJJJ
@364022/1
cgtggaagtaagtggtctttcatttaatgttttttgaaaagcctcacttg
+364022/1
CC@FFFFFDFDHFHGFGHIJIIHGGGJIJGIIGIJGGEE?GBDF9DGCHG
@1077149/1
ggctattttagcatggaatgtgatctccaagttgtgaatcaatttcagga
+1077149/1
CCCFFFFFDFHHBHIIJGI@FHIJJGHICEHHHDHEGGE1?DGG@FGEGI
@1077292/1
atcggttcttcttcttttttccacgtgaaatctttaggctgcagctcaac
+1077292/1
<@@DDDDB?BBDHEFGBECBGEGHGD;BAFGICGCB?B?39?DEG9?FHD
@7585163/1
cgctaatttaaaaattgaatagtttttatgaaatgagtcagaattttcgt
+7585163/1
CCCFFFFFHHHHHJJJJJIGJIIJJJJIJJJJJIJIJIHIJGIJJJJIJI
@1078299/1
gtgtttttgagctcatacttaatccaatgacatggggaagtcaattgct
+1078299/1
?@@B1BDD:?7DDGCFDFCHIBC<HCE<FEHDCGHIIG<BDHG4B<@GG
@1834157/1
gtgtgatatgatatgggttgctgtttacaccaacgataaaatcaggcttt
+1834157/1
@@BDDDFFGHHGFIGHIGIJFCHJIICHIIDIJHICGIIGGGGCHIJEGH
@366213/1
atcggttcttcttcttttttccacgtgaaatctttaggctgcagctcaac
+366213/1
CCCFF;DDHFFHGGIGICEHJJGHIG3CFFHIIIGGEICGFHC98?DE>B
@366289/1
ggtgtgtaatcactgctgaggcttgaa
+366289/1
@@@DDDDBB4CH>FHB4<?AFHBBEGG
@1079379/1
gttgttgaggctgctgtggtctctgctgttgctgttg
+1079379/1
@@@ADBDDFHHDHG<FCFHACAF><FHEBGGCGGFGG
@1079684/1
ctcagagctaccttggcagctgctaattttgcttggtgtttgttttctcc
+1079684/1
@C@FFFFFGGFHGGJIGIDIIIIE@EHGHJDFHDFGCFCDHE;GHGHIJJ
@4774151/1
agaaactttaattttcacaaataaatataaaaagaaaataaaaaatca
+4774151/1
C@CFFFDED<2<A@AGGEEBAH@EA<EHHI>4EE1BC@4C<FCG6?FG
@8151374/1
ccaagctctggcattttcctgtgactgatttttcttcaacatcaacaaat
+8151374/1
CCCFFFFFHHHHHJJJJJJJJIJJJJJJJJJJJJJJJJJJJJJJJJJJJJ
@8151906/1
atgatctccggccaagatcagccgtgtttggtagaagcaggatgacactt
+8151906/1
@BCFFFFFHHHHHJJJJJJJJJJJHIIJJJJIJJJJJJJJJJJJJJJJJJ
@8152100/1
agtagtttcacttttgttattggtttccttatcagtaatctcgaatctat
+8152100/1
@@?DFDDFFDHHHIJJIJJJJGCFHIHHIHHIIGIHGIIJJJJGGGGGIJ
@3343404/1
ctcgaggtggctgcagtttccatatcatattatacctgaaggcttttggg
+3343404/1
@@@FDDD?FBDHHGAFCEEH>HGFCBFBGIIJIIJHGIHGHAFHGHICGI
@5539545/1
aactgagaggccaaactccttcaggcatgggtcactattaaagttgattt
+5539545/1
@@@FDFFFHHHHHIJJIIGIIHIGEHGIIGI?CFFGIIJGGJGDGIIJGI
@5539578/1
ggccaagatcagccgtgtttggtagaagcaggatgacacttaggtcgtgc
+5539578/1
CCCFFFFFHHHHHJJGHGIJJJIIJJJJJJJJJJJJJIJJJJJJFHIHIJ
@4778378/1
ctaaatcttcaagtacatagtacataactttagctgtcgtctttctttca
+4778378/1
@CCFFFFFHHGHG@GHJGJJHGHGIGJJJJJIIIIJJJIEHDHGHIIHDH
@4778656/1
cttactttttaccagtcccttcagttaatatgctttaactgacaacattc
+4778656/1
CCCFFFFFHGGHHJIEHIIJIJJJHGJGIIIJIIIJJJJJIHIJIIGIII
@6905866/1
gttcagttaactttctagctaatagtccaatcttcaattgttttaaagca
+6905866/1
CCCFFFFFHHHHHJJJJJJJJJJJJJJJJJJJJJHIJJJJHIIJIJJJGI
@7591629/1
ataagaaatacggtgttgtacacagtattcttgtagtgctccaatcgcat
+7591629/1
@CCFFFFFHFHDHGHIIIJJJIJJIHGIJIIJIHHJJJGJIDIIIJGIJJ
@1842472/1
gggaattctaagagggtacacaattcaggcactaatgtctcttcaaaatc
+1842472/1
@CCFD?DDHFDBBABG<AFFHHGGCG@HCEG>DHHIIBGGIJIIGEGG@D
@8153524/1
tccacaatgagtaatttcaatttttaatccttttatttctttagtaaact
+8153524/1
@C@FFFFFHHHHHHIJIIIGJJIJIJJJJJJJJJJJJJJJJJIIJJJJJJ
@1845380/1
ccagtaggtaaaaagattattgtattttcttttagaactctttcaaagag
+1845380/1
CCCFFFFFFDFHFGIDHIEHJJIJIIGJIJIJGIJGICHGCHHIIBGGCH
@2573503/1
gtcgacaattgtaccaagctctggcattttcctgtgactgatttttcttc
+2573503/1
@?@DFFFF?FDBFHII9;FHIDIIIIIIGGBHGIII9FDH@GGGHIII@F
@3348604/1
cataatcatatttcttataaattttttcttcataataatctttgtttagt
+3348604/1
CCCFFFDDHFGHGJJJGIJJGIJIIBFHIIIBHHHIGIGHBGHGBGFDE?
@3348610/1
cttctttcagatcgctaccatttagtacactgctttttccttctccagct
+3348610/1
@@@FFFFFFHHHF=EB;GHHIJEHHHGHIHIJJJI>GG?@FHGGIFGHGI
@370480/1
cttggcaacaaacagttgttttttcctgatatagctct
+370480/1
;?@BD<DD;FFA?;EFHIG3;?FF3<F4?FEC>GIGD?
@6906879/1
ctccttcaacaatcgtcggtacaatgtaatatgagttttctttgttttca
+6906879/1
CCCFFFFFHHHHHJJIJJJHIJIJJJGIJJJJJJJJJJJJJJJJIJJJJJ
@6907200/1
tgaaaacatttgataaaaaatatatcgtaaaatagggtcacaactaacaa
+6907200/1
CCCFFFFFHHHHGJJJJIJJJJJJJJIIIIJJJJJJJGHIJIJJJJJJJH
@5543791/1
atgggcttctattagttcatctatattttttaaggaagtaagtgcagggg
+5543791/1
?@@DDDD?FHDHF?<AABBBHIDEAHHHIHHGIIGIGH???DFFBGGEEG
@6136203/1
gtttttgaaaaaattttggccaatagctgtgggttatatggtgattgatg
+6136203/1
CBCFFFFFHHHHHJJJJJJJJJJJIJJJJHIIJHIJJJJJJGHHIJIIJJ
@3349205/1
agactttttccttaattttaaatttgtataatttcaagataacaaataag
+3349205/1
@CCFFFFDGFHGHIGIGGGG>4C4AFHHHIIIEGIIEGDHGEGG<GE4??
@6910487/1
cataattaaaattaattaaaagttaataatacaaataaataaacagaaac
+6910487/1
CCCFFFFFHHHHHJJJJJJJJJIJJJJJJJJJJJJJIJJJJJJJJJJJJJ
@2576148/1
gcctcttgttttgcttctttttttgacctacccttgccgatagcaataag
+2576148/1
CC@FDFFFDHDHF9BFBECEIIJGAFHCCDD@FHDFGIGGH@F@FEGGIJ
@1848825/1
gtgtttttgagctcatacttaatccaatgacatggggaagtcaattgcta
+1848825/1
==?ADADFFDB>HIIBHIIGI>HIHGIIGGHIEIIIDIGG9DEABGH@G?
@2578107/1
taagattacaattcttaacattttttctttaaacaaagaacattggatta
+2578107/1
@<?DFFFDD<?<DHGGGGEFHG@DHIGGHGGHGGIFICAFFAGHG@@GGC
@2578383/1
gctggatgaggaaatttttcataaagaagtcgaatactgttcttaggaa
+2578383/1
@@CFDDDFF<CFDHFGGIIHG>H4F3AFG?C;F?>FHGIEGIC<FFHAD
@2578425/1
ctatgactcccaagctgctatgagtactatcatcagctggtgtagaatta
+2578425/1
@@@DFFFFHHHFBHGI<EEHEH><?F4CHHEII@>FGIIF1?CBAFG@EB
@8159089/1
cgtcggtacaatgtaatatgagttttctttgttttcaaaggctctaacta
+8159089/1
CC@FFFDFHHHHHHIJJJJJJJIJJJJJJJIHJJJJJJJJJJJJJJJJJJ
@1092917/1
cacagttagttatcaattcttctctcataataattaatctggttgtat
+1092917/1
@@@DF;D?FDFDHHGFIGGH>F@CHIBHGIE>?F@<DFG<:41?D0?D
@1093258/1
ctgaatccttagaattcaaaaattcaaacttaaattcgtagcctaattga
+1093258/1
@@@FFFDAHDDHBBFII9D@HGCFHGB<FDEH4<C?F?GHCEFH>FGGHG
@1093288/1
ctatcattgccaattggtagtggatctctagtataaagattacttctacc
+1093288/1
@C@FFFFFHH?DD;FHGCDDHHIDGGHIJGHEEIIGJDGFGHD>?DEDHH
@8159711/1
ggacccatgcactgaatgactttatacactggtatttctggctcacctcc
+8159711/1
CCCFFFFFHHHHHJJJJJJJJJJIJJJJJJJJHIJJJJJJJJJJJJJJJJ
@1094752/1
tttttgagctcatacttaatccaatgacatggggaagtcaattgctaata
+1094752/1
CCCFFFFDFHHHHIJIJIEGHGIGHGGIGIIGHGIGIJJIHGIDHIEHII
@1094905/1
cacctacatggagatctgtcaattgttttataagttctgcataatactga
+1094905/1
CCCFFFFAFDHHHBGIEIGHGIJGDBHIJEHEHH?EGAGIICGCFHIB<F
@6140980/1
gtgcattcataattcgggccttaactttagtgaactggtcatcaactgag
+6140980/1
BBCFDDFFHHHFHJJJJJJJJJJJJJJJJJIJJJJJJJJJJJJJJJJJJJ
@1853360/1
cgttggttcagattctattggtttgtttgg
+1853360/1
@@@DF@DDGFHAD9<EBGCHG>9EG3CE38
@1854102/1
ttcatctatattttttaaggaagtaagtgcaggggaac
+1854102/1
@@CBD;DDHDDHDEHGHGFFHIGH4FE@F>GCFBH<AF
@2579765/1
tgcagcattaagtcttctctgcactgtgacagtcttcaagcactgagtta
+2579765/1
B@BFFFFFHHGGCFEIJJJIGIBGJJIIJJFGC@HEGH<BDBAGGAFBFD
@1854390/1
ccacattccattccatgatttattaaacccgatgctagctttcttaaatc
+1854390/1
@CCFDFFFHGDFHIGIGBJGGBBFDJH<F@A6EBCFHGGG@CBHGHICIG
@7600870/1
cttcatcacgtcgtctttttttaccaaaccggtattttccccttggcaac
+7600870/1
BBCFFFFFHHHHHIJJJJJJJJJJJJJJJJJJDHIJJJJJJJJJJJJIJJ
@2581151/1
gttgggaagtgcttgttgttttgcagacaac
+2581151/1
@@@DDDDD=D?FDGG;<?CCBF8C9<9;;9?
@5551603/1
gccacaactcatattgatcgtcaaatgaaacatacctcatacgactctaa
+5551603/1
CCCFFFFFHHHHHJJJJJJJIJJJJJJJIJJJJJJJJJJJJJJJJJJJJJ
@1857319/1
cattgcttgaggtctggtaattggagcggctt
+1857319/1
@@CFFFFDFBBH?CHGG<C<IHGGCGHIEEEH
@2582411/1
gctcaaccatagtttaaaaaaacaaaacaagaatattctattga
+2582411/1
@@@DABDDFGFDD>DHIGDBF<FGA;GHHCDCCFCDEA>BC>D>
@1858812/1
gaattatcaaagagaattattgaattcaat
+1858812/1
@C@FFBBBFD?DF3<;?CCAEIG>E>EE4A
@2582828/1
tacaaagatagaagtcgaattcagttggatgggtaattcccacatctact
+2582828/1
@@@DDDFFHHHFFHEGII7BGIGCAEFHIBFII3:DHBBBDGGGIAFHIH
@1859281/1
cttgaggaagttggtgtagaggtgcaggctggccatgttgaatag
+1859281/1
@C@FDFFF?ADF>GFGGBCDCG3CGEEFB9GEDB@GGBB<BEGF<
@4788584/1
cttaacttgcattaaatcacatcacattaccacatttctcaaatt
+4788584/1
@C@FFFFFHHHGBHCGAGHIFIBBEEHIJJIGGC@FHCBCB??C@
@379170/1
ccccgatgttggagcctatgctatccgtagtcgaggctgggctacag
+379170/1
<B@FFDDFFDHGDGIIJJIHHCHIJJJIIJHGG;@AEB;D@=FE;AF
@3354954/1
ctctgataaattagaatcatcccatagcaaatggtatttggtaggacgtg
+3354954/1
CCCFFFADHHHHGJIIJJJJJJJJIJJIJJJJJJEGHIIJJJJIIIGE6?
@2584825/1
ctgggaatcctttgtgagccacatcaatgtta
+2584825/1
@CC<DADDDAAACFGBEGIIBEEHIIIEHA?E
@6142959/1
ggttggcctattattggcattccagcatcattactaattttttgcaattg
+6142959/1
CCCFFFFFHHHHHJJJJJJJJJJJJJJJJJJJJJJJJJJJJJJJJJJJJJ
@2587519/1
atcaatcctttttatgaatgagccagaaagt
+2587519/1
<@@DDBB3CFHDBGHIGEBH>F>?BCEBED<
@4793230/1
caatgtttctagcctttcataattcataacgtcattagcagagctcgcta
+4793230/1
@@@DFDFFHDFDHBFHIIGIICHCI9<@B<8AEHHIGI9DF9DBDCGGGH
@2588929/1
taaaatattgttcaagttcacgaggagtatt
+2588929/1
@@@<DD;:CD:C?EBE:<?FCFDDAA?A;?F
@7607657/1
tggagtttgacctctaggaccagtttgcaaagggaagcgagcttgctgtt
+7607657/1
CCCFFFFFHHHHHJJJJJJJJJJIJJJJJJJJJJJJJJJIJJJJJJJJJI
@6146813/1
ccttgtcttacaggtaccggtctttctcgataatcaagtgttggtgcatt
+6146813/1
CCCFFFFFHHHHHJGFHJJJJIJJJJJJJJJJJJJJJJIIIIJIHHJJJJ
@6916334/1
gcaaagtgaatgcaattgcacagttttataaattttaataacaattcaat
+6916334/1
CCCFFFDFHHHHHJIJJJJJJJJJJJJJJJJJJJJJJJJJJJJJJJJJJJ
@3358822/1
cgcacaacaaacacttggggagttaaatcaacatcagctgagatatactc
+3358822/1
<@@FFFDFAFDHHEGGCGHIDHCGIG9C>GIIGIIIE9FHCGCFHGIIII
@6919076/1
gtgtttttgagctcatacttaatccaatgacatggggaagtcaattgcta
+6919076/1
BBBDFFFFHHHHHJJJJJJJJJJJJJJJJJJJJJJJJJJJJJJJJJJJJJ
@1859824/1
tgtaacgattggaaaaataatcagaataagaacggtattgctctgcaggg
+1859824/1
@@?ADDDFDBHDFGAFHHICBHE@>HG<FEAE@AG;BGGGIBHCH9?;F0
@1859838/1
ttccaaaaaaatacagcaagtctggtaaatttatcgcaaggtaacgtaaa
+1859838/1
@@@FFDDFFHHHHJGJBBECCGHGBFHG@<F@<DDGGHGGH??BFGF@FF
@1860037/1
cagttcattacctaagatatttgttatgatctccggccaagatcagccgt
+1860037/1
@@@BDDDBHF?4CE<EGIBICHGIIEEBFEGG>EFIGHA8BBDHCBB;D?
@1102089/1
ctgtagtacaaatttctatttccgattatttttcctttga
+1102089/1
?@BBDDDBFHFAHHIHBGEGIJHGEH<F9FHGG;E<CGHG
@1102581/1
cctccttccaaaaaaatacagcaagtctggtaaatttat
+1102581/1
;?@DDD>>D8DDD=G1A99A49;FEHDHEE?D9F4?<F4
@381667/1
cttccatcttcagataacgaatctacttctttcagatcgctgccatttag
+381667/1
@<@DDFFDFFHHHIIFGHCHIIJI@@EHGEHEHEIAEHIGGGF@BDCBGH
@382289/1
ctgtagtacaccttccaaacagtatctaa
+382289/1
<?@7DA:ADF>D3EEHEGECBAC>@HCG@
@6149606/1
gcccagccacaatgttacaaacctctagaggtagatatgtgtgcttgtgc
+6149606/1
CCCFFFFFHHHHHJIJJJJJJJJJIIJJJJJCHHIHJIJGIIIJIEHGII
@2592022/1
gtgaaatttataaagcaacggtccacaaaaaataaaataagctcaactat
+2592022/1
@@@FFDFFHF>BFHIIIGE<DBD@EAGH8?G:?GEG4?DB9B?9D??<FB
@6922306/1
ctggcgttttggtgggcatggcctgcagctccctttttgcagcttcttca
+6922306/1
CCCFFFDFHHHHHIJJJJJJJJJJJJJJJJJJJJJJIJJJJJJJJJJJJI
@4797436/1
gtttgagatactgtaatgcattgtaggccgcacatgtttgt
+4797436/1
CCCFFDDDHHHDH@@GH4FFFEA<<BHG@E?CF?DHGGII2
@1106997/1
ctggattttgaataggaaatttgataagtttggttccatcaggaaacgat
+1106997/1
@@<BDDFFH<1:<A<<<EGEIEGCEE4ACBB>FFH>FGBGD33::;GC:8
@387157/1
acaacaaacacttggggagttaaatcaacatca
+387157/1
?@<D1D:AD>3D4AAAF;?FFE<@AEGFE??B?
@4798569/1
agtagttatagcatacttaaggaaggaatcaccgatagtttccaaacgct
+4798569/1
BCBDFBFFH?HFHGIJIJJIJIBDFCBCFFHBEHIBBH?FCGIGIA8?DH
@1108553/1
ctgtgatcttgtctaagattgctttcgctgcggcatgctttgcttctttc
+1108553/1
@@?DDEFAFHGFFGB9D@BBHGGGAH?HEHB<?@@AHBGCHEHDFG@GE9
@6926754/1
gtcaggtgcgttaacttttggtggctttattatattactcctaattgaag
+6926754/1
CBCFFFDEHHHHHJJJJJJJJGHIJJJJJJJJJJJJJJJJJJJJJJJJJJ
@4098264/1
ttctaacttaatgcaagcttctcttatagctgtcaactcatgttgcaaaa
+4098264/1
@@@DDDDDAAFFHEG:<CEC<FAAFHBEGEBG@@<?9B@F>F44?DCBFB
@392003/1
agaaaagatagtgatgtttaagctgaaagattcagaagtaagtgtatcag
+392003/1
@@@FDEDABFDHHJGIJHIIDG@HH>EHEGHIJJJEG@?@FHBG@?F9FG
@2597570/1
gatgagcataataggtaggtgcagggtatgaa
+2597570/1
?;?A;;DAFBDH>CBBAEE:CFEA;@<CCFD9
@1110774/1
gctttatgtttttgtattcttcaatggttgctgctaaatcttcaagtaca
+1110774/1
@@<DDDDDDBHFHBH42AAI<HEHDGAFBBGDCG@HAEHHDGBFAGIG<B
@1111106/1
atgacgatgatttgatatctatatttctcattttttctgctaaagcacta
+1111106/1
?@?DFDDDHABFAHBG><CCFHGIIIIIHDEBGHIIGIEFBCEAGGI9DA
@1111355/1
gttcaacaaatctcttaatgatatcagtcagcttacaag
+1111355/1
@@@FDDDDHBHBFEE>FGGIEFGGGIIJ9EHGHCGGGGC
@8168324/1
ccattcaattgaagaagcaatttcttcgcagcctcttgttttgcttcttt
+8168324/1
CCCFFFFFHHHHHJJJJJJJJJJJJJJJJJJJJJJJJJIJJJJJJJJJJJ
@7613432/1
ctcagtttcacttaaatcttgaaagatattatcacagattgcccttatct
+7613432/1
CCCFFEFFHHHHHJJJJJJIJJJJJJJJJJJJJJJJJIJJJJJJJJJJJJ
@6928240/1
cttctttctgtgcatcatttttagattttcctgcaccgatgcaattaata
+6928240/1
BBCFFFFFHHHHHJJJIJJJJJJJJJJJJJJJJJJJJJIJJJJJJJJJJI
@1111968/1
ccatggtttcaatgatttccctgttgacctt
+1111968/1
@@@DFFADDFH?4EBHGEAIG9FD@HFEFFE
@6930010/1
gtcgaggctgggctacagatatctagaggttctgtatttcctgtaatctt
+6930010/1
CCCFFFFFHHHHHJJJJJJJJJJJJIJJJDHIJJIGIJJJJJJJJJJJJJ
@4804421/1
atagtttctcctacggagactgtatacctaaaagtgg
+4804421/1
@@@DFFADFH>FFE<@BF1CCGHEFCHECGGIIBC?:
@5565459/1
ctaatattgatgttttattttcagtataccttataccgctatcatcctgg
+5565459/1
=@:=BDBDFHBA??:C?DCCE3AE<F:?CEECH?EHCGDGIGAAH<?DAD
@393307/1
ctggtatccaaaggcactgttttcaccggaggaatttgtttgtgattttt
+393307/1
B@@FDDFFHGHHHJIFHII>HEHIECHG>@AHGG3BDBBDGG2B<F@@GH
@2599629/1
tcatcatccaagccgtaatgaatggtgttgctttcgcagggtaagtcttt
+2599629/1
?@@DFFFFHDHHHJJGHJJGGEHGIFDFEEGHIIFHGJGIJFGHIHFHGI
@2599959/1
caagggatagcactcaagggcacattatgttttctaacacttccttgccc
+2599959/1
CCCFFFFDBHHD?>GEEHGGGGGIIJ?@FD>GGHJCGIJJJGEIBEG>FF
@4105547/1
agtaatctctgtatcaacaactgtaccagccggcacattcatatttctcc
+4105547/1
@@@FFFFFHHHHFIJJIJJIJJJJIJIGJJIJIIJJJJJIJJIGHIJJJJ
@3368728/1
attttaaactgtccttctgacacaccatctctgtaaaagaggatagcttg
+3368728/1
CC@FFFFAFHHHGEEEDEHFGIGIJGECH@CEACGGI<F:C3?DHAGD>B
@4106812/1
ctccaattgcattccctttcacactagggacatgaggtgaaattattggt
+4106812/1
?@7AB;BB<FHFHFABHGFICHCHI@FGGH=FGF@HFCFD@FHGCFF4BD
@1117430/1
taagagttttattaaagttggatcattagcagaaatcctcattctttcaa
+1117430/1
@@@FDDADHFHDBHEH<CCIGIIGHEFHCGIGECHEGIIFBH9F><GHID
@1117460/1
gcctagacttgtgcaccagctaaagaagacttatctttaaacggcagctt
+1117460/1
@CCFFFEFHGHFHIGIGIGGGC@@FGGIIIIIIIII@HGIEHGFHGGGHI
@3370937/1
tgtccttctaacctgttcttcttgaagttggttcagctgtag
+3370937/1
??@BDD>BHFDDHGB?GEHIBCHHCH43A<BCGCBCDEF?9C
@1118411/1
gagatgagcataataggtaggtgcagggtatgaaactgaacgtgtacacc
+1118411/1
@@@DDDDDFFFHFG9FG<CEH:3CFHGG<CGHC>FF4:DF@@;FGGGI9B
@1875416/1
gtgtttttgagctcatacttaatccaatgacatggggaagtcaattgcta
+1875416/1
@@@DFFFFHHDFHHGIIHED<FHIEHIEGEHCGCB3?@AHGGGGEGHIG<
@2601025/1
tgcttctttcttagatctaccagtgcccatggcagcaaatctacttgatc
+2601025/1
CCCFFFFAFHHH>FHIIJEHIIJ9@HFG9C>G@@AHEH@DFHIB>DBDBC
@396140/1
gggaattctaagagggtacacaattcagg
+396140/1
@@@DAD?DDBDD>AGGG@BFABCHFB4A@
@4812437/1
gctaattttgcttggtgtttgttttctccaactccgacaaacgc
+4812437/1
C@@FF?DDGFFFHIG4CC=AHIGGGEH@DHI;FG>F<FAGGA6@
@6939884/1
ctgtgcatcatttttagattttcctgcaccgatgcaattaatactcatct
+6939884/1
CCCDFFFFHHHHHJJJJIJJJJJJJJJJJJJIJJJJJJJ@HIJJJJJJJJ
@6939897/1
ctctgctgttgctgaggctgctgtggtctctgctgttgttgctgctgctg
+6939897/1
CCCFFFFFHHHHHJJJJJJJJJJHIJGHIJJJJJJIJJJJJJJJJJJIJI
@1878452/1
gttgctttaatgatatcaagaattctttttccaaaattgaacaaagtgaa
+1878452/1
@@@FFFFFHBHBDEGEIIIBEGIGHIIICGHCFB4;F<BFGDGAC9DHGB
@2604724/1
ctattattggcattccagcatcattactaattttttgcaattgttgagtg
+2604724/1
@@@DDDDDHHA?FHB>4AEG@>BEHEIEGGEIIIIIB@4?4?BFBA<D?9
@4818389/1
gccatcctctcattcttagttgtaacaactaggggcaccatgacgatagc
+4818389/1
CCCFFFFFHHHGGJJJJJIGHIGIFIGHJJJJJGIGGD@BHIGID=DHHI
@1124884/1
ctctgatttatctcatcttcatcatccaagccgtaatgaatggtgttgct
+1124884/1
@@@DDDDDHFHHDHIIB4IGCEIH4FAGHIIEH:?DG<4?DFGGEFD2DF
@1125235/1
gtacgctcaaacatgcaaatgtgacattattgactaaggccgatctgagg
+1125235/1
@?@DDDDDAHFHDHG3<CEEGEHDHGGGGHIIBHIIG9C@B@@D@FH@HI
@1126044/1
taccttcagctgagtgagttaaaacagtacatcgcacaacaaacacttgg
+1126044/1
@@1DDDDD<CFDFGGHHG4CCG@HIFHB<EEBCHEGEHGGGEC?FHGIIG
@8179576/1
ccagagactcgtccaatcagattgaaaaaaacaagttgtataacacaatt
+8179576/1
?@@FFDDEFBB<?EGCABCFHIG@AFF>GIE<DEEHHG/9?BF<FBBBGF
@1881139/1
ggaacttcccagtcatcaggaataaagtcattaaccttcaaaatttttcc
+1881139/1
@??DDDDEHA<CFGFFFHEC>CFEGHC<FAAEHDBFFCGGIIFEIJA@;A
@5575548/1
tacttcttctcgaggtggctgcagtttccatatcatattatacctgaagg
+5575548/1
CCCFFFFFHHHHHJJFHJJJJJJJIJJJJJJJJJJJJJJJJJJJJJIJJJ
@6171554/1
catcaactgagaggccaaactccttcaggcatgggtcactattaaagttg
+6171554/1
CCCFFFFFHHHHHJJJJJJJJJJJJJJJJJJJJJJGHIJJJJJIJJJHIJ
@1129713/1
gttctttttctattttcttggctttgagatacctacgcctatcagcc
+1129713/1
=@1B;BDBF>FHBGGIIIIC>:CGGGG<@EBED4??@:::6B<:?G?
@7626185/1
gaaataagaaagcaagagaaggaagtgaggtacacagttgcagtcctgag
+7626185/1
CCCFFFFFHHHHHJJJJJJJJJJJJGHIJJHHHIJJJIJJJJJJJJJJJJ
@3379393/1
gcttgcaagaggtaacttctgtcttgaaatctgtagcccaatatagatt
+3379393/1
CC@FF?DEGHGBFFHGGGHGB>HCCCFGHIGGG<<B<FGGGHDGB9BF@
@1885654/1
gggggttgtttccctagactgtggttgagacacttgctggggagggggac
+1885654/1
@@CFD?ADF<FHFHIIIIGIDIGI;FDGCBG>GHCGHIGGII;:;/@B8>
@3381553/1
tgtagataggctggcctgcttgtggaaaaccaccacaaatccacttggaa
+3381553/1
@@?DDF??CBBFHIIIBFHGH>FFD3CFB;CH1DC=CG@4DB3?GGDB3?
@5581716/1
ctgggaacaagaatgctgttaatgcctccaagcttaacattgattttaag
+5581716/1
CCCFFFFFHHHHHJJJJJIJJJJJJJJJJJJJJJJJJJJJJJHJJJJJJJ
@3383573/1
ctctgataaattagaatcatcccatagcaaatg
+3383573/1
@@?DD?DDB<BDFCE<<C<CD?BECGA:C9A9A
@1132068/1
taactatcaatactttaagagtactaccaactcatactgtcttcagcctc
+1132068/1
@@@FFDFDHHF>DAHCHIE9EBB@BE>FCHGGIIICDHGHEE>B>DHGBD
@1132851/1
ctgaggtttgtatctgttgcagtagttacatggctaccactcactatact
+1132851/1
@@@DFDBDHHHHGJEGAGABHH<E<EAEGH@HHD<G:?DGCCHCEHBHG>
@407925/1
cttcattgtaacttggcccgcaacaattgtacacaactccataggaagcg
+407925/1
BCCFFDF?FFDHHJIJIJJJJJGIJJIJGGIIJIIJIJI9FHGDH9DG?E
@3385175/1
ctcctcaaggtacacccctataagggcttcgatagaatctgcaacaactt
+3385175/1
@@@FBDDEHHDDFEHGGHIDIIFIIGIJIHIIIGHIIE<GGGIICHGGAD
@7629050/1
ctctgatttatctcatcttcatcatccaagccgtaatgaatggtgttgct
+7629050/1
CCCFFFFFHFHHHJJJJJIJJJJJJJJJJJJJJHIIJJGIIJJFHHIIJJ
@1135185/1
gtataatataattcttaccatctagattgaaaaaagaatgcgaatcagtg
+1135185/1
@BCFFFFFGFFHGBGIJJIIIIIIGGGIGIIIG@<A?FHGGBHBGI@>FG
@5584251/1
ggtatatataagattacaattcttaacattttttctttaaacaaagaaca
+5584251/1
?B=DDFFFHHHHHIJIJJJJJJJIJIJIJ@HIJJIJJJJJIJJJJJJJJI
@7632075/1
tctgacacaccatctctgtaaaagaggatagcttgaggcttatacctagt
+7632075/1
CCCFFFFFHHHHHJJJJJJJJJJJJJJJJJJJJJJJJJIJJJJJJJJJJG
@412117/1
ccctttcacactcgggacatgaggtgaaattattggtatttcttttttcc
+412117/1
@@@BDDDDHFHH3CDB?EEG<BEF?E??EGHC@>D9D?DHGHEGFECGGG
@6952014/1
ctgtattataacatgacctaagagttttattaaagttggatcattagcag
+6952014/1
CCCDFFFFHHHHHJJJJJJJJJJJHIJJJJJJIJJJJJJJJJIJJJJJJJ
@7633184/1
ctcttgttttgcttctttttttgacctacccttgccgatagcaataaggc
+7633184/1
CCCFFFDFHHHHHJJJJJJJJJIGHHIJJIJJJIIIJGJJJJJIJJJJEI
@5587288/1
aacgattggaaaaataatcagaataagaacggtattgctctgcagggaac
+5587288/1
CCCFFFFFHHHFHJJJJJJJJIJJJJIJJJJJ8?FDHHIJJJJJJJJIII
@6952366/1
cttggctttgccgcttgttgctgtacttgaggctgagatgaaggtggtct
+6952366/1
?;=BDDDDDDDHADHIGCHEHIGHIFGG?3CBGHH>F9BCD9?F?B@7?F
@5587621/1
ctcaatgatttcctccttccaaaaaaatacagcaagtctggtaaatttat
+5587621/1
CCCFFFFFGHHHHJIJIJIJJJJIJJJGIJJJIJJJFGIJJFGGIJIIII
@6953380/1
gttttaaagcacatttggctgcggtacatttagctatcctgtagtttcgt
+6953380/1
BB@FFFFFHHHHHJJJIJJJJJJJGIIJJJJJJJJJJJJJJJJJIJJJJG
@3387888/1
ccttaacttgcattaaatcacatcacattaccacatttctcaaattcagt
+3387888/1
CCCFFDFDFHBFDG@4CGHHIGHHGG>HGIGGIJIICFGHIJJIEGIIDB
@5588700/1
gtcattagcagagctcgctactaaggccttcaagatagaacccaattctg
+5588700/1
CCCFFFDDDHGFHGIJJIICEHGGJEECFHIJJIGEHGGIDHHIEHIHII
@6179600/1
gccaactctttattatcaatcatcaatccttttaatgaatgagccagaaa
+6179600/1
CCCFFFFFHHHHHJJJJIJJJJJJJJJJJJJJJJJJJJIJJIJJJJJJJI
@5589264/1
cagccagtaaaaagtggtgaagtcaatcctaacactctaggattatttcc
+5589264/1
CCCFFFFFHHHHHJFHIFHIJJJJJJJJJJJJJJJJJJJJJIJJJJJJJJ
@3389257/1
agctgcgacaccatctgatgcctggtgcggaggctaccttgccg
+3389257/1
C@CFFFFFHHHAHIIIICHG4C9<E:EF::@F@DEHIBGHCCCF
@1891250/1
gtcttctctgcactgtgacagtcttcaagcactgagttagaatacc
+1891250/1
CCCFFFFFDFHGGGIGIJJJJHIIIICHFEFHIG@HGGG@GGGEII
@4829058/1
gtgaatcaatttcaggatacgatctggtttacaattagaatttataa
+4829058/1
?8?DB4A:<?FA?FG3A?FHHBBGAAHFGGDF4BC>F?D9CGEGCD9
@414204/1
tcaacaatcgtcggtacaatgtaatatgagttttctttgttttcaa
+414204/1
@@CFFFFFHHFF<:CEGEHIIFCEFIHG?FGIIIJIDFGDHIDGIE
@4830791/1
ctctgggctgtaagatctgtgttttgatcgttctctgggtggtcttttgt
+4830791/1
@CCFFFFDFHBHHIJGGBCIHHC;FHCGHGHGEGIGIIJ:?GGCFA>FH2
@1140756/1
ttggtgtttgttttctccaactccgacaaacgccatcctctcattcttag
+1140756/1
?@@D?DBDDHDFA>EFGII;FECFGGIIG>EEG>E;F?BEFIDGBC@D@C
@2610802/1
tgtcgaacagcttccacagcttgtctgtaattgcgataaggtttttcagg
+2610802/1
;;@DF=?>FHHDHIIIG<?@GCHGGHGICDGHHDGGFBAFE0?<FHIIHB
@8188540/1
gggaatcctttgtgagccacatcaatgttaaggaatggtttccaaccaat
+8188540/1
CCCFFFFFHHHHHJJJJJJJJJJJJJJJJJJJJJJJJJHIJJJJJJJJJJ
@6181089/1
cttctttactaaaaggctacacaaacaatcacctgaatccttagaattca
+6181089/1
CCCFFFFFHHHHHJJJJJJJJJJJJJJJJJJJJJJJJJJJJJJJJJJJJJ
@4122848/1
aacacattgggtcgccatacctaaaaccgtatctccaacc
+4122848/1
CC@FDDFFHADHDFHII?D9FHEGB<?FAF@FHGIIIIGG
@6956223/1
agcatggacaaggactgcatcttcttattatatcataactaatttattat
+6956223/1
CC@FFFDDHGFHHJFJDGGGIHIIGICHIJIJJEGJGHJJIGGIIGIIIJ
@4836265/1
cctgttggtccattaatataaaatggttcaacttctttggtgtac
+4836265/1
8?@D?D4=CFHAAFB4C<IHCG@@HAAAA<EF?<EEEBGG11:?4
@6183487/1
ctctttatttactagaaactgctcttcttttttaataagttttttttggg
+6183487/1
CCCFFFFFHHHHHJJIIIJJJJJJJJJJJJJJJIJJJIIIIIJJJJJJJJ
@416546/1
ttatgaaaatataactatcactgcttttttag
+416546/1
@7?DFFFFFBDHBHG@D>FHGGIEBHHIG6EG
@1142837/1
cttaatgatatcagtcagcttacaagccttagtaagcataaatttatgga
+1142837/1
@@@FDDB:DDBDFGIIGIIFIIIEHGIIIIG9<F<FHFH@CHHHGEGCEG
@4839917/1
cagcattatgacagtcttcaatgattagaaggtttattcgactc
+4839917/1
C@@FFFDEDGHFHGEEHEAA<FG>F9ED>BHCCFHC@4?FCGEH
@6187175/1
gtaacttctgtcttgaaatctgtagcccaatatagattccagaacttccg
+6187175/1
CCCFFFFFHHHHHJJJJJJJJJJJJJJJJJJJJJJJJJJJJJJJJJJJJJ
@2612835/1
gcggcaagatgtttggcttgctgttttgtagaagccttaccttcagctga
+2612835/1
CCCFFFFFHFH4ADGIJJJJJFIHIJGHGGIGII<HIGIHAHHEGFEEE>
@4841218/1
ctgcaatttccaagaaactttacttttcacaaataaatataaaaagaaaa
+4841218/1
CCCFFFFFHFDHHIBHGIIJJIIJJIIJIGHIIHHEHHIJIIHIJF?DEG
@1144756/1
ctcttgttttgcttctttttttgacctacccttgccgacagca
+1144756/1
CCCFFDDFGDHGHJEHIHAHHH:?CF?FHB;:BGHCGEGIGIC
@1146178/1
gttgaactctaacagtagcagcatatcgactaggatgagcatccatgga
+1146178/1
@@@DDD>DHHDHDHGCF9<DHGCAHII<GGEFHIIGE3?FD9BFGHII<
@2616468/1
atcgcacaacaaacacttggggagttaaatcaacatcagctgagatatac
+2616468/1
@@@FADDFHGHHAFGIIIIIIBAHDGDHHGIIEHGIEA9>FHCHBDDHEH
@1147717/1
ctgtcatgctctttctcaacaagatggtacctagctctaaatgcc
+1147717/1
@?@BDDFFDFHHDGIIIHAHGEFGGHIHIE>>F9BFH<E<@9@DG
@5595491/1
cggtggtgtgtaatcactgctgaggcttgaacaagcccttctgatagcct
+5595491/1
CCCFFFDDHDHHHJJJGHIJJJJJJIIIJFIJIJEGGIJIIGIJJJIIHE
@6189698/1
ttctaaaagatcagccctatccttagtcttcagttcagcttttggattag
+6189698/1
B@CFFFFFHFHHHJJGIJJJJJJJJJIHJIIIIIIIJJJJJJJJJIIIJJ
@4124713/1
gcctcttgttttgcttctttttttgacctacccttgccgatagcaataag
+4124713/1
CCCFFFDFHFHGFGIJJIJJJJJDHIJIJJJGHIIJIJJJIJJJGGG4CE
@6192193/1
gtaacgaaacataggctctacctgatctggaccagtggcgtatttac
+6192193/1
CCCFFFFFHHHHHJJJJJJJJJJJJJJJJJIJJJJHIJJJHJJJJJG
@419963/1
cagggttcatgagttccactttcacaatcaattaattggtaacatggtaa
+419963/1
C@BFFEDFFHDHHAHIGGIJCEHIHFEEHE3ACHBGIIGFD?3FEDHCII
@8192365/1
gtttccttatcagtaatctcgaatctattatctcttggacaagttgttat
+8192365/1
CCCFFFFFHHHHHIIJJJJJJJJJJJJJJJJJJJJJJJJJJJJHJJIJJJ
@3399154/1
ggggaaagaagacagaaaagatagtgatgtttaagctgaaagattcagaa
+3399154/1
@@CFFD=DF8CFFEE>GHIIIBCHHHGCHCAHGIIIIIGIIIIGG4BFGI
@4125968/1
cttatagctgtcaactcatgttgcaaaacatgtaaaa
+4125968/1
@@@FFAD;FHFFHGAAHBBECAD9EDHBB9FEAFHG@
@8196788/1
gcatccatggaacctacaacagctgctattgaaggctttttgttatctcc
+8196788/1
CCCFFFFFHHHHHJJJJJJJJJJJJJJJJJJJJJJJJJJJJJIJJJJJJJ
@6197406/1
gtaggaaataagaaagcaagagaaggaagtgaggtacacagttgcagtcc
+6197406/1
CCCFFFFFHHHHHJJJJJJJJJJJJJJJJIJJJJHIJJJJJJJJJJJJJJ
@1150923/1
ctgtgccataaccgtacttcatatcattgataattactgtagatgag
+1150923/1
@@@DD?DDFFHFFE;FG=FDBGHGIIEHIGI9BCGIEDFIC>>DGBB
@1152162/1
cccgatgctagctttcttaaatctgg
+1152162/1
???DB@@=<AD:<CE>E:FF?<E:<F
@2619246/1
tggcatcccacttttatgaatgattttgatccaaccttctggtagcattt
+2619246/1
CCCFFFFFGHGHGJIFIIIHIIHIJIJEGGJJIJJJFIGIEIHGIH>FHI
@1902026/1
ctcatcttctttactaaaaggctacacaaa
+1902026/1
@@@DDDDA4:42ABFH<CF@133CFCBDAF
@2621356/1
ccttaatcatacaataattagcttaatattagaaatcttaataaatagga
+2621356/1
?@@DBDDDBAFDD?F:EDADCCHG<EHH9FC<ABB<9BCE@BGCAGDFGG
@4131079/1
gataataatgcctcagagctaccttggcagctgctaattttgcttgg
+4131079/1
?@?B?ADDBBFHHGEE:AF<4CFA4:AAFACEGEGE>FCHFIGIIB7
@3405900/1
gctttcttaaatctggttctctaatcatctgattagtagtaacgattctc
+3405900/1
C@@FFFFFGGHGHEIIAHHCHAGHIII<EEE2AAHGBIA:CC9CG=GEGA
@2621798/1
gaaatatttcggcttctgcttccgttccaccctttctgct
+2621798/1
@@@FFFFFHHBFFHGIJGJJJIIIJIA;1CEFGCBFG?<<
@1902506/1
gtgtagaggtgcaggctggccatgttgaatagcttgctgtggtggtac
+1902506/1
@?@DFFDFF?FDH>F@;EAH@FEC?CA9:1??C?BDH<FFFH3?FDFF
@6977242/1
ctctgctgttgttgttgttgctgaggctgctgtggtctctgctgtt
+6977242/1
?@@FFDDDDFFFHDBEHGGHIGGCHHIGE=EGGHHDDGHGIII>?B
@427465/1
ctttgttctttcttgtcagcacagaataatcttgtatgatgtctcttttg
+427465/1
CCCFFFFFHHHGHIJJJJGID?FGFGHJJJJJJJF@EIGIJFEGIEIGDG
@5606380/1
gggttatatggtgattgatgccattcaactttgcattaactttctgtagt
+5606380/1
@C@FFFFFHHDDFGHIGJJJIJJJJJJIJJIJJIJJJJIJJJJJJJHHIF
@5606561/1
gagcacggaaggtggaatttttgcattttttataacttctttaatgctct
+5606561/1
@CCFFFFFHHHGHJGBIIIGIJGJGIJGGHIJGIGIEI@FDHIJIIGHIJ
@6203290/1
ccacgatttcggcagcttttacctcattttcactcagaagaaataatatc
+6203290/1
CCCFFFFFHHHHHJJJJJJJJJJJJIJJJJJJJJJJJJJJJJIJJJIJJJ
@2625299/1
gtgctgctaacctcttggcaatttttttcgatttgccagtacctatttct
+2625299/1
@@@DFFFDHHHGHGIJJJFHGIJIJJIIJJIIJJIDHI@DGGIIIIJIEH
@1160573/1
gtatatataagattacaattcttaacattttttctttaaacaaagaacat
+1160573/1
@@BADFFFGHHHHIEHI<IIIGGICHEHEJIIIEIGGIIGH@CHIGE@@D
@1909365/1
gcctcttgttttgcttctttttttgacctacccttgccgatagcaataag
+1909365/1
@@CDDDFFFFDHHB>FBFHIJIIIDHIJJJJ3?DGH@HIIJIJIIJIGDA
@5610347/1
ctgtagtctgtctgcatctgtatatgccctagcacggaaagcagcg
+5610347/1
CCCFFFEFGHFHHIIJJJJJJIJJJJJJJJJJJJJJJJJIIJJIJJ
@6982969/1
gttcttcattagtaccatatctctgcattgatttgttagagctattagta
+6982969/1
CCCFFFFFHHHHHJJJJJJJJJJJJJJJJJJJJJJJJJJIJJJJJJJJHJ
@4857183/1
ctgactaaaatattgttcaagttcacgaggagtattcttggaaacaa
+4857183/1
@C@DF>BDHFFHGIIFHIDE4IF@HEFEBEEF9CGD@GFGH>FGHGF
@434356/1
ctcttcctttttttggatctgaagggcggtcccctcttttggg
+434356/1
@@@FFF?DFHDHDHI8DGGGIIJJIBHJHII62@CEHHEFGDD
@4139204/1
gtttacaattagaatttataagtgttgcagttaaaccaag
+4139204/1
@@@FFF<DDHHH>BGGIIJJFGBFFIIJGIIIICHIIJIG
@435555/1
ctgagattggggaggactcaatgccaacattgaccct
+435555/1
@@@DDDFFGHGGGI6BFAEHEEAEGHGIGIJFGCGBG
@6205241/1
ccgagaaatattacaggttcgttgaaaaccttcggcctgatgctgggaac
+6205241/1
@BCDFFFFHHHGHJJJJHIJJJJJJJJJJJJJJJJJJJJHJJJJJJJHIJ
@6986100/1
ctctatttcattgtgcattaatctatagaaaattttccaaacagtattta
+6986100/1
@@@DBDDDF<F?C2<4?CI><IAHD:?E>HIGFCBHEG4991??1CDGH?
@6986643/1
ccactatctaaataaatagctgcagctaatgattcaaataagtctccaag
+6986643/1
@C?DFFFFHHHFHGEEFGIGIGGIHIIIIIIIIIIIDEGHIGIIIIIIII
@1167352/1
ctacgttatcatcaacatctgacccttcacactcatcaagaacttggtaa
+1167352/1
@B@FFFADHHDHDCHIGGHIIIGHIIBCFBAHCHGIJE<GGH>GCAHHHE
@437916/1
gtgcattcataattcgggccttaactttagtgaactggtcatcaactgag
+437916/1
@@;BA;DDH8FBD@AAF<GG@F<C>?BHGEHBGDG<FFDG@??<9BFBGE
@2633331/1
gccatttatcattaaatagatttatgaggattcctgttagttgtcttcaa
+2633331/1
<@@DDAEDHHDDF9E>GBHHHGIIBFAGH9@<DFCGAFHI9<EGEGCGGA
@4144223/1
cttaatttcatttacctttggcacattgcagttgctatcatacattctta
+4144223/1
CCCFFFFFHGGHHIJIGHEC;F<FEDHGIIIIIIIJ@HHC<:<FF4<DDC
@4860709/1
gtttcgtcctatacctttgaatgtccctttgccaaatacttcaactgtga
+4860709/1
@CCFBD;DHFGHDIIFCIIFJJJJDIDEFHIEIIIIIGGFIBHGCHG@FF
@5618692/1
gcagcattaagtcttctctgcactgtgacagtcttcaagcactgagttag
+5618692/1
@@@DAD>==AFCACGB<<C?BI@:A<:FEF>F9C?1?C@?EAG@?F9?BB
@8212698/1
gtcgcgcattctgttgtatatttatgctcacttcaccaacattcatgaat
+8212698/1
CCCFFFFFHHHHHGIJIIJJJJJIJJJJJJJJJIJJJJJJJJJJJJJJJJ
@7660725/1
cctcaaccttttgtaacatcgacaacaccgcttgtgcggcaatatgtttg
+7660725/1
@@@DFFDFHHHHFHIGIGIHGHDHEIGG@8CFGHIGGGGIJGICHIGHIG
@6210385/1
gccctatccttagtcttcagttcagcttttggattagaatacagcataag
+6210385/1
@CCFFFFFGFHHHIJJJJIJJJJIIGGJJIJJHIJJJJJIIJIIIIIIII
@3422769/1
ttcatgagttccactttcacaatca
+3422769/1
@@CFDFDFFFHDFFBDGH@HH<ABB
@6210908/1
cttcacactcatcaagaacttggtaaactcttagatcttcattttgttgc
+6210908/1
@@@FFDFD;?DFHDGHHGCADHHAFFEHHHGEG>?BFHHHCEHCHCGGGH
@5622285/1
cttgcattaaatcacatcacattaccacatttctcaaattcagtcttgaa
+5622285/1
?@@FFDDDBCHDDHBHBEBEB@IHIIGFGDHFDFHIGFDEFDEHEIEDDE
@3424523/1
tttcacgttcataaggtctcatttgaaaacgtgg
+3424523/1
@@@D?D????D<D><BA@H@HEH9FDHHBFI<CF
@6212545/1
gcagttcattacctaagatatttgttatgatctccggccaagatcagccg
+6212545/1
CCCFFFFFHHHHHJJJJJJJJJJJJJJJJJJJJJJJJJJJJJIJJJJJJJ
@3426141/1
tttgttttctccaactccgacaaacgccatcctctcattcttagttg
+3426141/1
@@@FDDEFHH8FDFHGI<FEEAGEFHBBHHHIIIIIIGIGGI@>BFH
@3427178/1
ttttcatttgactcttatgaaaatataactatcactgcttttttagtttt
+3427178/1
CC@FFF8DBDCBFGGIGEHJIHDGGHEGCEEGHHICH@BFEHII39??FH
@6993057/1
gccaagatcagccgtgtttggtagaagcaggatgacacttaggtcgtgca
+6993057/1
??@DDDDDHHFDHHFEAFFGGGGIDHIHIIGDHIGGHHIIDEG?DF?@AH
@1175844/1
gtgtgcttgtgctcctgaccaacttgaagacaaggtaaatgaggatac
+1175844/1
@??D=BBDD=D<:CC@B><A?G@BDA?C>9C?9?E?49??BBDFE?BB
@6215056/1
gctctaactaaaaattcttttttaagtaacaaagcttcagtaaataacaa
+6215056/1
CCCFFFFFHHHHHJJJJJJJJJJJJJIIJJJJIJJJJJJJJJIJJJJJJJ
@2638307/1
ccagagactcgtccaatcagattgaaaaaaa
+2638307/1
@@;D=DDEFHHHFIIIIFI@DG@FCFC9B??
@5627310/1
cttcctttttttggatctgaagggcggtcccctcttttgggtggaatgta
+5627310/1
@@CDDFFDHHGHHIIIIIGEBCGGGGIIIIIIIGEFECCDFBACDCCDCD
@6995024/1
ctccaaaattgtaaatccaggaacttcccagtcatcaggaataaagtcat
+6995024/1
CCCFFFFFHHHHHJJJJJJIJJJJJJJJJJJJJJJJIJJIIIJJGHHIIJ
@6995590/1
ccttgactatgtttgatgacatatcaataacattctcctcaaccttttgt
+6995590/1
CCCFFFFFHHHHHJJJJJJIJJIJJIGJJJJJJJIJJJJJJJJIJJJJJH
@6995950/1
aatcaattatgatactgtctccttcaacaatcgtcggtacaatgtaatat
+6995950/1
@@BFFFFFHHGDFHIJJJIJJJJJJIJIJJJJJGHIJIJJJJIIIJJJGI
@6996074/1
gcccattattgtgtactatcttcaaagagaaaaagtgcaatactaaaatt
+6996074/1
CCCFFFFFHHHHHJJJJJJJJJJJJJJJJJJJJJJGHJJJJJJJJJJJJJ
@1923011/1
gaggttcttgtggaattgtgacactttgatgttgtaaggtgc
+1923011/1
?@<D=DDDH>FHGGIIIG?FFGBHEDE>FHECBEIGH<3:C3
@6998499/1
cgaatcctttaatgaaattatctggagctcatcaagcttcggtccgactg
+6998499/1
@@CFFFFFHHGHHIIIGBHIIGEEDHIIGIIIIIIEG9EDHGFGHIIIII
@4874970/1
ggtagttgagtttggtgggtaggggttgtttccctagactgtggttg
+4874970/1
@@@DFDDFFHHFF<FCFABCEHIFG<GHG9FFEGGEHGHIIH>F;CG
@7665442/1
ggtctcaacaagttccgttttttggagaggcaactcaggataactat
+7665442/1
CCCFFFFFHHFHFHIJIGHJJJJJJJJJJJJJJJJJJJJJJJJJJJJ
@7666348/1
tgatttgatagagcacggaaggtggaatttttgcattttttataacttct
+7666348/1
CCCFFFFFHHHHHJJJJJJJJJFGIJJJJJJJJJJJJJJJJJJJJJJJJJ
@2639796/1
gttgcagcattaagtcttctctgcactgtga
+2639796/1
???DB?;DHF?D?FFGFHIIIF<G4FDCC>4
@7666809/1
gggtgactgaagaccagctcaggactgcaactgtgtacctcacttccttc
+7666809/1
@CCDFFFFHHHHHJJJJJJJJJJJJJJJJJJJJHJH?DGGHHIJJJJJJJ
@7667593/1
gtaaagttttgcctataagaacaatgagtgagagcttgcaagaggtaact
+7667593/1
CCCFFFDFHHHHHJJJJJJIJJJJJJJIHIIIIJJJJJJJJJJJJGHIJJ
@3433488/1
gcctcatgttataacattatgcagttcattacctaagatat
+3433488/1
CCCFFFDDDFDHDHIIJIICGGHJDHGJJIGGJ<HHIGIIB
@8220426/1
aaacaatgtcaagagcttggattgcctcctgcggaccattagttg
+8220426/1
??<DBDDDACFB?GIFIEE;FHFB?CHCEGFEBGIIIIEEBDBB8
@7006686/1
gtcgaatactctgagcttgctgagcgactaatgccactgtgtccaca
+7006686/1
C@BFFFFFHFHFGIIJJGIIHGIJJJJJJIIIIHJJJDHHIIHIJJJ
@1181504/1
gtaggggttgtttccctagactgtggttgagacacttgctggggaggtgg
+1181504/1
@?@DFD6AFDADHDGAFA;FHDAC?B?FC9CG9DDG<FHIBBB@FBHFAG
@8223009/1
aacactctttgatggaatttcataaacaactttcaaatccttaatatacg
+8223009/1
CCCFFFFFHHHHHJJJJJJJJJJJJJJJJJJJJJJJIIJJJJJJJJJJJJ
@7007198/1
gtacagaaatatttcggcttctgcttccgttccaccctttctgctgcgat
+7007198/1
@B@FFFFFHFHHHJJIIIJJIJJJHIJJJHIHIJJIJHJIIJJHIGGJIG
@5634855/1
gtccctcttctggaaagcagctcttgcagcattgacactggcgttttggt
+5634855/1
@@@ADFFFDHDFH<CF>BGEDG>BC<<EBGHICHEGHIIG@HGAHHGGGB
@7008657/1
gggtagcatttggaggactgtcagatggttttggagaattatcaaag
+7008657/1
BCCDDFFFHHHHHHJJHIJJJJJJIJJJHHIJJJJJIJJJJJJJJJJ
@8225101/1
cttctgtcttgaaatctgtagcccaatattgattccagaacttccggcat
+8225101/1
@@CDFFDFHGHHGHIJJJEHGIIIJDHIJIJJJJIIIIGHIJJJJIIIII
@7009478/1
cttcatgtatattttcatgagtacaatagaggtaagtagttatagcatac
+7009478/1
:BBDFFFDHHHHHJJJJJJJJJJIGJJJJJJJCGIJHIIHGIJJJJJJJJ
@5638252/1
ctgtcattcacttactttttaccagtcccttcagttaatatgctttaact
+5638252/1
@@@FFDEFFHGHHJJJJJJJJJJBHHGEHGIIJIEHHGFEIGDGIJJJJJ
@1183559/1
ctaaagctacttttgcagcattcatttcagcttgctgaatgct
+1183559/1
@<?DFFFDHHHFHIJIECFGHIGIJDCIG>HEFAADHGGIIEH
@4164486/1
tcctgctttagggtttcttccgctaatttaaaaattgaatagtttttatg
+4164486/1
@@CFFFFFGHHHG9EGDGGGEFGBGEFGGCDE99FHGIIIJIIGGBGCC4
@8226001/1
ggaacttaatttcatttacctttggcacattgcagttgctatcatacatt
+8226001/1
CCCFFFFFHHHHHJJJJJJJJJIJJJJJJJJJJJIJJJJIJJJJJIJJJJ
@3438429/1
taactatgaagaatcatgtgataaaaaatagcagcagtcatcaccaaa
+3438429/1
@@@DDDEDDBDFHIJHIGHGFCHGEDD6@?CE@EDG911C@9<FDG=B
@456343/1
tgacactttgatgttgtaaggtgctgaggcaagtgttgggattttgacca
+456343/1
@@@DDED>FF<F?AFAF?FIIBBEHHGGIIIIICEFHF9DGIIIGG7DGC
@6225968/1
agaaatttcaatttttgcaaattgttcgtagtgaagaactgaaagc
+6225968/1
CCCFFFFFHHHHHJJJJJJHHIJJJJJJHIIJIJJJJJJJJIJJJJ
@5639510/1
gttttagggtaatcaaattttatgacaaaattgcaattctttacatcaat
+5639510/1
@BCFFFFFHDFHHHEIGGIJJIIJJEHHHIIIIIEBGGIIIIGIHDHGHI
@8227664/1
ccaactcatactgtcttcagcctcatgttataacattatgcagttcatta
+8227664/1
CCCFFFFFHHHHHJJJJJJJJJJJJJJJJJJJJJJJJJJJJJJJJJJJJJ
@8227696/1
ggcttctattagttcatctatattttttaaggaagtaagtgcaggggaac
+8227696/1
@@@FFFFFHHFHHHHIJJJJIJJJJIIJIHIIHHIHGIICFGIJIJJIJI
@5639886/1
ctccaattgcattccctttcacactagggacatgaggtgaaattattggt
+5639886/1
CCCFFFFFHHHHHIIJJJIJJJJJJJIJJHHIJJIIIDGHIJJJJJJIJG
@3439665/1
ctcagataatcccatatcatggagacattaacttgcgtag
+3439665/1
@?@DDDDFHGFHFGGIIIEJIGGHGHGGCCECFGEFB@FE
@8228344/1
atttgataaaaaatatatcgtaaaatagggtcacaactaacaatgggcca
+8228344/1
8BBFFFFFHHHHHJJJJJJJJJJJJJJJJJJJJJJJJJJJJJJJJJJJJJ
@4166727/1
cccatctgcatccttcttttccggaaagaacctagtgtgatggcgtttct
+4166727/1
@@@BDDDDH?HDHGGGDHEGGFHG>EGGBEGEGD9:?:BFB9DFBFFGG@
@4885735/1
aggagtaaaacgtaagtggaagcataagatcccaattct
+4885735/1
@@@DD?DDFHDABFHHH<DDFA;E<AH<2AEG9?:@DFI
@4886104/1
ctgtcattcacttactttttaccagtcccttcagttaatatgctttaact
+4886104/1
@CCDFDDFHHHHHJEHIJJJIJJIEHIIJJJJJIIGDCGIBGCIGIIJGI
@5642970/1
ggcatagttatttggaagtgatttgcacgaagcactataggtcgaccttc
+5642970/1
CCCFFFFFHHHHHJJJJJFHJJJJJJJJJJJJJJJJJJJJJHIJJJJJJJ
@4888794/1
gtaaattgtcacggtctcaacaagttccg
+4888794/1
C@CFDFDDHDHHGBEFHBHG;FHEAC<FG
@3441301/1
gtcgacaattgtaccaagctctggcattttcctgtgactgatttttcttc
+3441301/1
CCCFDFFDHGGHHJJI9@DGIIJIGIEEEHIHHGGCGIBH>GIIGEIJIH
@4889346/1
gtatatataagattacaattcttaacattttttctttaaacaaagaacat
+4889346/1
CC@FFFDFHFD8FHIIIHIJJJIJJJIIJIJGIIJIGCHGCDHGIIJJIJ
@7017057/1
ctcacttgttttgtcataagttgtaacagtaagttcttttttttccttga
+7017057/1
CCCFFFFFHHHHHIIJJJJJJJJJJJJJJHJJJJJJJJJJJJJJJJJJJI
@460271/1
gttgggattcattatccattctcccctaggctttgctttagg
+460271/1
@BCDAFFDHHGHHIGBGEHIGIJIIII=EEE@A>GHIGE>GC
@4174977/1
cctgaacacattgggtcgccatacctaaaaccgtatctccaaccctcttc
+4174977/1
@@@FFFA?FDFD?GHFEGIEGBD;FEFCDFHHIF??;94??BFHBBGGE4
@4175133/1
cagcttgtctgtaattgcgataaggtttttcaggattgatagatacatca
+4175133/1
@@CFFFFDHHHHHJJJJJJGIIJJIFHIIIJIJIJJJIJJIIIGGIIIJI
@3445581/1
catgcctagacttgtgcaccagctaaagaagacttatctttaaacgg
+3445581/1
@@@DDDDDHFBFBH<EC>>3@;3:C<FFH>F9?<GH<D4CDGDHG;;
@1936050/1
ggtatatataagattacaattcttaacattttt
+1936050/1
@@?DDF<?CDFA?HIJIGHIEIDGIIJIIIG>F
@7680691/1
gaaataagaaagcaagagaaggaagtgaggtacacagttgcagtcctgag
+7680691/1
CCCFFFFFHHHHHJJJJJJJJJJJJHIJJJCEHIJJJHIJJJJHIJJIJJ
@5649368/1
cacttggaaaactgtttatcatagatccgacgacactttttagtaccggg
+5649368/1
@?@DDDBBFHFHFIHIIIIIIIAHGAEGGEEHAFHIBEBGBDEFHIBEBA
@4178252/1
gtgacaaagatagtaagttatttcttctaaattctgctctgataaattag
+4178252/1
@@@FFFFFHFFFHDG@EHJGJIBJDEFHGCGIJCCHGICGH@FDDDGGGI
@2653131/1
gcccatcattcgctcctcgactgccccg
+2653131/1
@BCDDEFFHFDFFHIIHJIJJCHHEGFG
@7019811/1
tcttaggaatatttccaatgaattcctctatttcattgtgcattaatcta
+7019811/1
CCCFFFFFHHHHHJJJJJJJJIJJJJJJJJJJJJJJJJIIJJJJJJJJJI
@1938697/1
ttgcagacaacatgccttggtattcgagctgacttgggaggtttggtg
+1938697/1
@C@DFDFEFHHHGIFIIG@<FFH9CFGGIGIFGEFDG<FH>BDEC18?
@4892978/1
tattcatgccacattccattccatgatttattaaacccgatgctagcttt
+4892978/1
@B@FFFBDHDDHHJJIGHJGIHGIJFIIIIJJJIG<BGGEEGIIJFIGIJ
@2656419/1
ctgcaatttccaagaaactttacttttcacaaataaatataaaa
+2656419/1
CCCFFFF?FBFADHIIEACEFEHGIC>HHIIFHGG?ECGID9DF
@8234724/1
ctccatttccaattatttcctttttctgacatcttcttggtaacaagtat
+8234724/1
CCCFFFFFHHHHHJJJJJJJJJJJJJJJJJJJJJJJJJJIHIJJJJJIJJ
@8234815/1
gtcctttgaggtgcaaaacaagcgatcgcccagacccttatttcaacacc
+8234815/1
CCCFFFFFGHHFHJIJJJJJJJJJJIJJJJJJJJJJJJJJJJJJJJJJJJ
@5650779/1
cgcttatgtcaaattctacttctgaatgatgttctacgttatcatcaaca
+5650779/1
???D?DDB==<A:<2<C?<<3C<FFI@C<<CFIDFA??EEICBDFB9?:?
@1195612/1
gtcatcaactgagaggccaaactccttcaggcatggg
+1195612/1
<@@DDEAEFFHHA><B7ECDACAGFHIIDGCABHG;?
@8236702/1
ctaaagaagacttatctttaaacggcagctttcctccattagttttcttc
+8236702/1
CCCFFFFFHHHHHJJJJJJJJJJJJJIJJJJJJJJJJJJJJJHIJJJJJJ
@7684988/1
cctttgttgctgctgtggtggttcttgcctttgcagctgttgtggtggtt
+7684988/1
CCCFFFFFHHHHHJJIIJCGHHIJJJJJJJJJJJJIJJJHIJGHIBFHDG
@7026639/1
gcctgcttgtggaaaaccaccacaaatccacttggaaaactgtttatcat
+7026639/1
@<@DDADDHCA;AEG@;@ABEHEH?FG?E9:C@<D<?D9DHABDF>GEHG
@1944729/1
gttcgtggaagtaagaggtctttcatttaatgttttttgaaaagcctcac
+1944729/1
@@CFFFDA;DFFHJIGJICFHIEIGIIGIIIIEHEC@FEFHIGEGHEHGE
@7027289/1
ataatagatatgtaataagaatattgatgctttgcccgtcctttactgta
+7027289/1
CCCFFFFFHHHHHJJJJJJJJJJJJJJJJJJJJJJJJJJJJJJJJJJJJI
@3455998/1
ccgctgtagtacaaatttctatttccgattatttttcctttgatgctgct
+3455998/1
CCCFFFFDH<FFFHGIGGJJHHHIIEHIIIGIIJJIGGGIIGGGGIJHFF
@7687161/1
ctgtaaagacagctaagatgccacctaactattcatcaagttctttgcct
+7687161/1
CCCFFFFFHHHHHJJJJJJJJJJJJJJJJJJJJJJJIJIJJJJJJJJJJJ
@3457284/1
ctttgaagttgaataagttattattcttctaggtccttttatcataatg
+3457284/1
@@@FFDFFDDHDHJDIGBIHCCHJIIJJHJIGGGHHEDDHCFE4:CCFA
@8240356/1
cagaattttcgtttggagcaaatacaatgtatttgctgtctttgtgtctt
+8240356/1
@@BDFFFFHHHHHJIJJJJJIIIJJJJJIHGJJJJJJJJJJJJJJIIJJJ
@5656283/1
cttgatactccctgggtttaaaatcttcaataacattactcatttctgat
+5656283/1
CCCFFFFFHHHHHJJJGHIJJJJJJJJJJJJAHIJJJJJJJJJJJJJJJJ
@4188098/1
ctccaattgcattccctttcacactagggacatgaggtgaaattattgg
+4188098/1
?@@BF3::CFFBBEGHGBFCCHHIHCGGI@DG@3BED1:CD49B9F<F9
@1199926/1
ctcccctgaatgtgatttttaatttcccagcacttccatcagaagaatca
+1199926/1
CCCFFFFFBHHHFHIJJJJJIIGIJJIJJ@HIJ3CGGADFIGHIJJJG>F
@1199993/1
cttcaaatataaattcatggtgatcatattcaa
+1199993/1
CCCFFFFFHHHGDGGJJGJJHHGIGIJJJJIJD
@4899950/1
gcactaaactgtaaagggcttcactgcaaaagtttgatcaaataaacact
+4899950/1
@@@ADADDHDDBFGGIGGIJIIEHIIGGACFGH9FF@GHCDECHJFJJDI
@8242820/1
ctgggaacaagaatgctgttaatgcctccaagcttaacattgattttaag
+8242820/1
CCCFFDFFHHGHHIJJJIFIGIIJJJIIGHHIIIIJIIGHJGGIIAFCHI
@1202197/1
cttgaatgaatttttcattcctccatactccttgtcttacaggtaccgg
+1202197/1
CCCFFEDDFBDHHIJIJGI9AFFECFHGIJIDGIGIGJGIJEI@AGFHI
@5659141/1
ggcatgctttgcttctttcttagatctaccagtgcccatggcagcaaatc
+5659141/1
@CCFFADDFFHHDGIIIBHGGGHGGIIIGDEFHIIIIIGDHGHGIICCHE
@7031595/1
gtggtagttgagtttggtgggtaggggttgtttccctagactgtggttga
+7031595/1
B@BFDEFDHHHHHHIJJFHIJFHIJJJEHIIJJIJJJJJJJJJIIJHIJG
@7032732/1
tgctgtaatgtaaaagcaccaaggctttgcgacaatttgttctcttctgt
+7032732/1
CCCFFFFFHHHHHJJJJJJIJJJJJJJJJJJJJJJJJJJIJJJJJJJJJJ
@6242841/1
gcaagagaaggaagtgaggtacacagttgcagtcctgagctggtcttcag
+6242841/1
CCCFFDDFFHHHGIJGHIIJGIIIHIJIIIIIHIIGEBHCFGIGGIGD<B
@7033771/1
ttcacacataaattcgataacaggctgagctttataaaatgcagtggccg
+7033771/1
CCCFFFFFHHHHHJJJJJJJJJJJJJJJJJJJJIJJJJJJJJJJGIIJJJ
@7034902/1
tttgaattcataagttggttgttttttaagtgcatgttgaacatattcat
+7034902/1
CCCFFFFFHGHHHJGHIJGIJGIJJJJJJJHHIIJJIJJJJJJJJIJJJH
@7036029/1
gtctttgtgtcttgcacgacctttggattgaatataagaccttgttgttt
+7036029/1
@@@FFFFFHHHHHGIIJJHIJIIJJJGIJIJJJJJJJJGIJJIIHIIFHI
@4901395/1
cagaagcttcagctaaacgctttcctttaaagtaaacagcaacag
+4901395/1
@@@FDBDAAHHGD9GGIGHDI7;CED>HGGE@@GG9CGGDHGGCG
@1950299/1
ctcttgttttgcttctttttttgacctacccttgccgatagcaataaggc
+1950299/1
@@@?DD4BFDHFHIIFIIIIEGGHGFGIHCGGGE@F6:DBH>@DHIJCCH
@1950326/1
ttcttctttctgtatcaactgcagcctcttttaccattgtacgagttt
+1950326/1
CCCFFDADFFHHDFGEGGHEIJG@H9EGG9@EHIJJJIGGG@B@@DF?
@7039808/1
cttttgtgtgagcattaaatcttaaaatagatacaatgtcactagctgtt
+7039808/1
CCCFFFFFFHHHHJJIJJIJJJJJJJIJIJJJJJJGJJIIJJJJJJGJGG
@7694799/1
cttctcttatagctgtcaactcatgttgcaaaacatgtaaaaattgacct
+7694799/1
BCCFFFFFGHHHGIJJIHGIJIIJJJJJJIJIIJJJGFFHIIIJJIIIII
@2663247/1
gtttccttatcagtaatctcgaatctattatctcttggacaagttgttat
+2663247/1
BBBDFFFDFDFF8AFHIGHHGHGJIGGJGIGIIIIGGIHC@BE:D4D;BF
@4193920/1
ttctaaattctgctctgataaattagaatcatcccatagcaaatggtatt
+4193920/1
@@CFDDFFGGHDHGJIJCJIIHICIJIGH>AAFH?EDGGIGF9C@CDEGI
@7040340/1
ctggtatccaaaggcactgttttcaccggaggaatttgtttgtgattttt
+7040340/1
CCCFFFFFHHHHHJJJJJJIIJJJJJJJJHIJFHIJJJIJJJIIHIJJJJ
@476868/1
catactccctggttgggaagtgcttgttgttttgcagacaacatgccttg
+476868/1
BCCFDFFFHHHFFIEIJGC=CHFHFGIIJHHIGEHGCBHHGIIJIIIIJI
@1954475/1
gttgctttcgcagggtaagtctttcagtctcatccacattttatgtgctg
+1954475/1
?@@DDADDAHHF<:6EF9FA?HD<<?CG9FGECCFDHABG>DDD??B@BB
@7698226/1
agtcccttcagttaatatgctttaactgacaacattcaatgttctgtaat
+7698226/1
<;?AAADDDFF<?EF<CBD?FEHIGGBEGGGH8A;C@?C4CFGGHDFED?
@8248982/1
tttcaattttggcagtatgcaaatattgtggaccatcactttttacattt
+8248982/1
CCCFFFFFHHHHHJJHJJJJJJJJJJJIIJJJJJIJJJJJJJJJJJJJJJ
@5666554/1
atgactacacaaccatttggtatattcatcctctcaaaataaaagaataa
+5666554/1
CCCFFFFFHHHHHJJJJJJJHHJJJJJJJJJJJJJJJJJJJJJJJJJJJJ
@4908522/1
tggtgattgatgccattcaactttgcattaac
+4908522/1
@CCDFDEAHDDHHI3A@CBHAFF4C44CHGG4
@1956397/1
gtccttctaacctgttcttcttgaagttggttcagctg
+1956397/1
@@CAFD?DB><DH@BGE>EHEEH4ADF@EGHGEEHIGG
@1956684/1
ctcagagctaccttggcagctgctaattttgcttggtgtttgttttctcc
+1956684/1
@@@DDDDDF>FHHG@?F>=BGCEE><F@F?<CEHG71C?@GD;DB@<BBF
@7045313/1
tctggagctcatcaagcttcggtccgactgatgatttgaggttcttgtgg
+7045313/1
CCCFFFFFHHHHHJJJJJJJJJJJJJJJJJJJJJJJJJJJJIIJJJJIIJ
@1958249/1
ctgctatagatggaacgttgatctggtctggagctggatgagtg
+1958249/1
@@@FFFFFHBDFHBHGDBGI9CBDE@CAFHGGGB?3;;CF3B?D
@483303/1
cttccatttgctgagagagattggttggtattatgctggtttcagaaggg
+483303/1
CC@FFDEFDHHFFHGII;FGIFIIBCHI=EFHG>HIEFCDDGGG9?>BF6
@7701963/1
tgctctgcagggaacggcgacataggtgtctgctcttcacatactcttgt
+7701963/1
CCCFFFFFHHHHHJJJJJJJJJJJJJJJJJJJJJJJJJJJJJJJJJJJJI
@7702584/1
ctgggcacaaccattagaatcacctgctgctttaaaatcaagatcaacta
+7702584/1
CCCFFFFFHHHHHJJJJJJJJJJJJJJJJJJJJJJJJJJJJJJJJJJJJJ
@8252339/1
gtgaaatctttaggctgcagctcaaccattttatcggccaacatattact
+8252339/1
CBCFFFFFHHHHHGHJJJJJJJJJJJJJJJJJJJJJJJJJJJJJJJJJJI
@485368/1
atcaagagcacggcgatactgcaaacaagggatagcactcaagggcacat
+485368/1
@@@DFDDDDF?DD@EAABBBHHGEFGCEDGGEAG9=FECGIGA;;C@=C3
@1214036/1
cggcaatatgtttggcttgctgttttgtagaagccttaccttcagctgag
+1214036/1
C@CFFFFDHHFHHEIJJJJGJIIHJGEGIGIG@H@EG@EGEEGBBF@AHG
@3467664/1
ccagattgatgccatcgtttgcattagacatagtcagagcttgtagg
+3467664/1
@CCFDDF:AFBFDBEFHIGBHFIJGGH<FFHHCEFF<DGBFGGIIGH
@5669609/1
cagaagttgacattctatccaaagaattttcattacattttttatgcttg
+5669609/1
@@@DDDDDHHHFDGFDHEIIFGIIGGGIIIIICHIIHIIEHHGIIGGHGE
@1215499/1
tgcatctgtatatgccctagcacggaaagcagcgagatgagcataatagg
+1215499/1
@CCFDDDFHHDHFGIIJJICHJDHG@BFGIGIIB:?:?@BBHDGG88=FG
@4916019/1
gtcttgaacttcatttccaacaggtagtaagt
+4916019/1
@@@FFDAEHB??CFHHI>EHGEHBAFCCFFC9
@4202457/1
cctgggtttaaaatcttcaataacattactcatttctgataggttctgca
+4202457/1
CC@FFFDBBDHGDGHBGGGEHIJ9FFHHFHJIIJIJ4?EGGHGDAHGI@G
@8254556/1
ccggtcttcactgcagcctgactggtgagaaccctcaccgctgtcatgct
+8254556/1
BCCFDFFFHHHHHIGIJJIGBHHIJIIIIJJJJJJDIIHIIIJIIJIIII
@8255510/1
cactgttttcaccggaggaatttgtttgtgattttttattgtatcccaat
+8255510/1
CCCFFDFFHHHHHJJIJJHIJJJJIIJJHIIJJJJJJJJJJIJJJJJJJJ
@4205694/1
gccagcattctacagtatatttgag
+4205694/1
@@@DFDFDBFDADBE?GFGIGFH@E
@8256810/1
gttcttctttccatcaaaggcaggaaatcgatttttgaaacacctctgtc
+8256810/1
CBCFFFFFHHHHHJJJJJJJJJJJIJJJJJJJJJJJJJJJJJJJJJJJIJ
@1961862/1
gtggaagtaagaggtctttcatttaatgttttttgaaaagcctcacttgt
+1961862/1
@@@FDDFDFBDDHJ<AFHGECIFCCE9EEF>HI>GIIBGGEHIGGHII>8
@3469439/1
ctccaatcgcattccctttcacactaggga
+3469439/1
@@@DFFFDDFFHHFGEFHIIAFH>GGGG<3
@488937/1
gtccgactgatgatttgaggttcttgtggaattgtgacactttgatgttg
+488937/1
@@@FFFFAHDHGBCGGI>EHEG@FGIGGEBGGFEDCHIGIIJGHG4BDFE
@5671854/1
gcacagttttataaattttaataacaattcaatatgaaaaaataacaaaa
+5671854/1
CCCFFFFFHHHHHJJJJJJJJJJJJJIJJJJJJJJJJJJJJJJJJJJJJJ
@1222139/1
atccataataagtctaaatagaccttcagggtcttcatgggcttctatta
+1222139/1
@@@DDDDBFFFF?GGE>AE4<FDCFEFEE@EFEAGF>BFFEIID@DBF@<
@1222646/1
gggcttactaagggagttttcttgatcattttcgtttacccagagaggaa
+1222646/1
@@@DDDDDFDDD>HHIGFHGCFH@BF99?CFE<??DGIGCDGE<;?DE2B
@4206957/1
ctgtgatcttgtctaagattgctttcgctgcggcatgctttgcttctttc
+4206957/1
BB@DFAEFFHHHGJIJJJJJJIIIIGIIGIBHIGIIJFGIIGIIJGDGGC
@489743/1
cattttcgtttacccagagaggaaatagtattttttcttcatcgtcttga
+489743/1
CCCFFFBDDHFHGIIEG@FFGHCHJIEHCGI4E<@FBFGG?FHGDFDHH8
@491391/1
caccgcttgtgcggcaatatgtttggcttgctgttttgtagaagccttac
+491391/1
CCCFFFFFHHHGHJJJJIIJDGBHDFGGEGGBFFCCGHBB>FHGFCDEF8
@4917089/1
gctgctaattttgcttggtgtttgttttctcctactccgacaaacgccat
+4917089/1
@CCFFDFFGGHDHIHGGG:CBFHH@FHIJJC>EADDGHGGH6FHEGGAB;
@4917557/1
ggtatatataagattacaattcttaacattttttctttaaacaa
+4917557/1
??@B;?D=C<:D:?:CGA<FHCDG@FCHEHG>FA>41:C9?F9:
@6258659/1
ttattaaacccgatgctagctttcttaaatctggttctctaatcatctga
+6258659/1
CCCFFFFFHHHHHJJJJIJJJJJJJJJJJJJJJJIJJIJJJJJJJJJJJH
@1226421/1
gccgcttgttgctgtacttgaggctg
+1226421/1
@@@D?D>D?DFDBFEEAAFEHGGHIC
@2679127/1
ctcgtccaatcagattgaaaaaaacaagttgtat
+2679127/1
CCCFFDDDHFBHF9CCD>CFHGGEGGHH?BDDAF
@4920314/1
tgatcattaagttcgccgatcttgtacaacattttacatgcagttagtgc
+4920314/1
@@@FDDFD>FBCFAHGGH<CGCHIGBGHHGIEGGEIIIIIIGIHIG8?DD
@1228165/1
ctcatgaatgctttctaatgtttcttcatttaaaaccgctgtgtctcttt
+1228165/1
CCCFFFDFHGFHHIJIJJFIBHIJJ9CBHDICGCGCG1DGBF>FH9?BGG
@2681275/1
gtaaagtttactactatattctcgtcagttttaatgcttccaacacgttg
+2681275/1
@B@?DFFFHHHHHGJIIIJIJIJJJJIEGGIJIIIJIJJIGIHGIEIG>F
@4923442/1
caccctttctgctgcgatctttgccatagcatagttcctgctttagggtt
+4923442/1
@@CFDDFFFHFFFDEHG?HHHGJIJIIIG@BBBD:9CDHIGG>B9B?B9B
@5675899/1
gtacgctcaaacatgcaaatgtgacattattgactaaggccgatctgagg
+5675899/1
CCBFFFFFHHHHHJJJJJJJJHIJJJJJJJJJJJJJJJJJJJJJJJJJJJ
@5675907/1
gtcgttattgaaatcagctctcctaacaaggttgttaatctctctttccc
+5675907/1
CCCFFFFFHHHHHJJJJJJJJJJJJJJJJJJHIJIJJJJJJJJJJJJJJJ
@5678199/1
ctaaaccttcatctttatcagtaatttctttaatatttgaagtttcttta
+5678199/1
@@@DFDDEHHGGGJJJJJGIIHHHIIJJJJJGHGIIHGJ>CEGIIIJIJG
@1969077/1
ccgcagattaaaatttttaagtacgactaagtgagcacactaaatcacca
+1969077/1
@@@FDD:DFHHHB@H9CDG<<AFFEGFDAGGGE4DGEHGEHDDCH?3BD<
@1229613/1
gtcatttctttttcttgatctctttcattatcgtaa
+1229613/1
@@@FDFFFHFAHDGHIJGHFACABE4FEH4FHE>GE
@7057183/1
cgggccttaactttagtgaactggtcatcaactgagaggccaaactcctt
+7057183/1
@?@ADDDFBDBFHIIICC?@EGGGAAFEAFHGIGIEGIGGI;FB?DFHGI
@7057869/1
gccctcttcattttcggtttcgtaggcaggtggaggccatcgcctggtca
+7057869/1
CCCFFFFFHHHHHJJJJHIJJJJJJJJJJJGIJGJJJJJJJJJJJIJFHH
@1232533/1
atcccatatcattgagacattaacttgcgtagcatactttat
+1232533/1
@<@DFFFFGHGHHIJJIJJFHGIJIJIIIGGGGGGIGIIIGI
@2684609/1
ccaggaacttcccagtcatcaggaataaagtcattaaccttcaa
+2684609/1
@@@DDDADFHHDHBHI?FFHGIIBHIIFIIHGGHIGHIIIIIIE
@7059728/1
cttggtattcgagctgacttgggaggtttggtgcccgcccgccatattgt
+7059728/1
CCCFFEFFHHGHHJJJIJJJJJJIJJFHIJIHHIJJJJJJJJJIJGIJJI
@6262691/1
ttcatgaattgctccctccacctgaactagttcatatttcggagtcgtcc
+6262691/1
CCCFFFFFHHHHHJJJJJJJJJJJJJJJJJHIJJJJJJJJJJIJFHIIJJ
@4926734/1
cggtttctcaaaacatggtgctggatgaggaaatttttca
+4926734/1
<?@BDDDDHHBBFGGIF><<CEHGCHEE>DFGGDEDGIA<
@4220499/1
gtccggtcttcactgcagcctgactggtgagaaccctcaccgct
+4220499/1
@@@D?A?DHHH?DEGBG>FGECHI>GGDDFH9DDFEHGIIGGD6
@8272042/1
gtccaatcagattgaaaaaaacaagttgtataacacaattaaaaagtaat
+8272042/1
@@?DFDDDHFHHGIIIIEHGHAGGFC?FCFHGGIGGGDGHGCGIGH?FGG
@1971954/1
caatactttaagagcatttattgcagcttctttctgtgcatc
+1971954/1
@@@FFFFFHFG<FDHEG4?:CCHHFIC@FGHHII<@F@GGFH
@1972658/1
cttctgaagacaggactaggtgctgcaatgaccatcaatcatcccttttc
+1972658/1
@@CFFFFFGG?HHIGGIEIG4CG<CHEHGCHGHJJIGCG@G<FFGHBDEH
@4222543/1
caggtattgcattggtataagcatttgcttctgatt
+4222543/1
??@D1B?DFFFFAFEFBHGGEIEC4CD<C4A<FFBC
@7718813/1
gcgctgacctggcggtagctttaatcatagttgatgtctgcatatcagtc
+7718813/1
B@CDDFFFHHHHHIJHIIJIJJJIJJJJIJJIJJIGJJJFGIIJJGJJHI
@1233780/1
tacctgatctggaccagtggcgtatttacagaagcaag
+1233780/1
CCCFFFDE<CDHHJJBGEEHGIGIEGBBDHH>EGIEGF
@3483902/1
ctatagtttctcctacggagactgtatacctaaaagtgggttcatgaatt
+3483902/1
<@<DDFDEHF<DFIGIIBCG6FCGIIGHED>G9C><:CDHIHIE9DDEGE
@1235227/1
gcaattctttacatcaataccttcttctatc
+1235227/1
@<?DDDADHBAAACF4C<<:<FADH<A<A?F
@505173/1
ccggtttctcaaaacatggagctggatgaggaaatttttcataaagaagt
+505173/1
@@BFDDFFHHHHHGG@EGEGHJJJJDEHCCHGFIJDEGIGIJGIFGHIH9
@1973833/1
gagtaatctctgtatcaacaactgtaccagccggcacattcatatttctc
+1973833/1
@@CDDFFFGHHHD@EHIJJJIIIJIIJJJIJDGGGIJGIGJGBCHIJGGG
@3488654/1
gtgaatttcgagcatgatcaggattggttccaaaattttctctataa
+3488654/1
@1@DBDADDHDDHI9FGIGFHHC9C;CHI4EDHEF<<DF@HIEEG00
@8275282/1
cgcttatctctcttgacagccctatacctatttacatgcctagacttgtg
+8275282/1
@?@=DDDDHAC?FHI@@<<FE=GBGCHHEFHII>:CG?<<CFHDD@G<09
@7066345/1
ctttttttttgttcctttttgaattgaaatcacctgctccaggtaatgga
+7066345/1
CCCFFFFFHHHFHJJJJJJJJJJJJIJJJJIIJJJJJIJJIJJCGIJJJJ
@8275757/1
cagttctggaggatgaagttttctacctcttgtattttgctcttctggaa
+8275757/1
CCCFFFFFHHHHHJJJJJFIJJJJJJJJJJJJHIJJJJJJJJJJJJJJFI
@5688384/1
aaattttattcagtatattccaatgaccgaaaaaataatcaacgttacta
+5688384/1
CCCFFFFFHHHHHJJJJJJJJJJJJJJJJJJJJJJJJJJJJJJJIIJJJJ
@7069120/1
tatttctttagtaaacttaaccctttgagaatctgttaaaggttttcgtt
+7069120/1
CCCFFFFFHHGFHJJIGIJIJIGIGJJIJJJJIIIJJFJEHGHHGJIGIG
@2692570/1
cgataatcaagtgttggtgcattcataattcgggccttaactttagtgaa
+2692570/1
@@@DDDDEHFHFFHIJI;ECCHHI@9CEHIIDFH>FDF<FH@>FHIDGHI
@509672/1
gctttttgttatctccagcaggtgggtgagta
+509672/1
@@@FDDF6DACDFFE<FHIJD?C@CGEGB??:
@1242031/1
cttcaaactgttgctcagcagctatctcttgtaggaactggactgcatta
+1242031/1
CC@FFFFFHFH?FCHBGHH@DHGIIG@HGC>FHCG3BEGIIBBC=DGGGB
@3494344/1
ctcatcttctttactaaaaggctacacaaacaatcacctgaatcctt
+3494344/1
@CCFFFFFHHHHGIJFGGHHEIJJJJIJJIJJJIIIJJJGEII9FEE
@8279054/1
tccggccaagatcagccgtgtttggtagaagcaggatgacacttaggtcg
+8279054/1
CCCFFFFFHHHHHJJJJJHHHIJJJHIJJJJJIJJIIJJJJJJJJIJFHI
@1976943/1
tgatataactatgaagaatcatgtgataaaaaatagcagcagtcatcacc
+1976943/1
@@CFFFFFFDDAFG9GHDHIG<A<CCHCCBHGICEEIGDGGCFA>4BFHH
@7074745/1
ctcttatagctgtcaactcatgttgcaaaacatgtaaaaattgaccttct
+7074745/1
CCCFFFFFHHHHHJJJJJJJJJJJJJJJJJJJJJIGIJJJJJJJJJJJJJ
@7727218/1
ctttggcacatccacgatttcggcagcttttacctcattttcactcagaa
+7727218/1
CCCFFFFFHHHHHJJJJJJJJJJJJJJJJJJJJJJJJJJJJJJJJJJJJJ
@5693802/1
cacggaaagcagcgagatgagcataataggtaggtgcagggtatgaaact
+5693802/1
C@CFFFFFHHHHHJJJIJJJJJJJJJJJJJFHIJHIJJJJJDFIJIJIJI
@5694997/1
gtccgactgatgatttgaggttcttgtggaattgtgacactttgatgttg
+5694997/1
CCCFFFFFHHHHHJJJJJJJGIIJJJJJJJJJJJHIJJJJJJJJIJIHIH
@5696898/1
cttaccttcagctgagtgagttaaaacagtacatcgcacaacaaacactt
+5696898/1
CCCFFFFFHHHHHJJJGHIJJJJJJJJJJIJJJJJJJJJJJJJJJJJJJJ
@1242769/1
tggagatctgtcaattgttttataagttctgcataa
+1242769/1
@@@DD?DD4DC4CBFGEGEEIBAFCEHHB<EEE9A<
@4232570/1
cacctgaactagttcatatttcggagtcgtccctcttctggaaagcagct
+4232570/1
@@CFFFFFHHHGFGIEGIIGJJFIJJIIJIBHDHGCEIIICFGGGIIABF
@515069/1
gcaggggaacgagaaccaatttcttttttaaaataatca
+515069/1
@@?BDF<D>F<FCFFCGBFH4:ECABHGECG@FCHCH<8
@3498564/1
ccgggcttactaagggagttttcttgatcattttcgtttacccagagagg
+3498564/1
@@BDFFFFFFHHFIJJBGEDFEGEHIGHIJJJIIJICF=AD>FHH9DFC?
@8280784/1
gggtagttgggtaatattttgataacgtggatgtagataggctggcctgc
+8280784/1
BBCBDFDFHGHCFIIJJJJJJJJJJJJHIJJIJIJJJJJJIJJJJIJIIG
@518846/1
catagcatagttcctgctttagggtttcttccgctaatttaaaaattgaa
+518846/1
BBBAFDDFDHHGHIGEIGFGHJJJGHIHHIIJJIJG>EIGHIIGJFHHEC
@1980089/1
ggggaaataggatattttcgcattcattaagattagtattaactgttaat
+1980089/1
@@@DAADDDHAH?HIIGJGIJIIG@HE<BFE?E4C91:DFCBGC>DA>BE
@5697066/1
cttgcacgacctttggattgaatataagaccttgttgttttagggtaatc
+5697066/1
CCCFFFFFHHHHHJJJJJJJAHIJJJJJJJJJJJJJJJJJJJJJJDGIJJ
@7732428/1
agctgagtaaggagttgaaggattttctaaagctttgaattcataagttg
+7732428/1
CC@FFDFEHGHHHJHHIIIJJGGHIJJJJJIIJJJJIHGIIGGGIIIHII
@4236093/1
caaagaattttcattacattttttatgcttgtatttttttatttttctgc
+4236093/1
CC@FD>DDDB?DF>FGEGHIIIJIJGH@DGCFHCHGIEGFHGEGGIGGII
@1982293/1
catcatttgctgctcataaagcttattcatttcactcctcaatttgtt
+1982293/1
@C@F@DBDFGABFIH>AEEHFH>CHI@A<FHECHCHIHEG>HGIHD4C
@3503599/1
tttgaattgaaatcacctgctccaggtaatggaaaatcctgaggagcatg
+3503599/1
@@@F?EDDDABBFEBEE>DGH4<?F>CBF>HE>B??B?<<F>HCCGHIIH
@8288205/1
cttcaattgttttaaagcacatttggctgcgg
+8288205/1
CCCFFFFFHDHHHJJJJIIJIIJJIJJIIJJI
@5699772/1
gctgagatgaaggtggtctgctgggttgctggtcaccgggttgttgccta
+5699772/1
CCCFFFFFHHHHHGHJHIJJJJJJJHIJJJJJJJJJJJJJHIJIJJJJJJ
@7736922/1
caaccgaacacttctaggttacatagtgtatgaaccgctgcattaaatat
+7736922/1
@@@DDDD?DHFHHIGHHH<9FFHGGICECAEE9?FHHGGIFI@@FAFBBF
@6281787/1
aatgatttcctccttccaaaaaaatacagcaagtctggtaaatttatcgc
+6281787/1
CCCFFFFFHHHHHJJJJJIIJJJJJJJJIJJJJHIJJJGHHJJJJJJJJJ
@4939236/1
cactaatgtctcttcaaaatcttcttcatcacgtcgtctttttttaccaa
+4939236/1
@@@DFFFFHHFHFIGIEHHICB<DHD4A:?HHGFHG6;CFDFEGG?D>CG
@1985763/1
ctccaattgcattccctttcacactagggacatgaggtgaaattattggt
+1985763/1
@CCFFFFAHAFHHJJGIJIIJJ@FFHIJGIHAHEG>D:?DH<@DAGGHJD
@4940646/1
gccctatccttagtcttcagttcagcttttggattagaatatacagcata
+4940646/1
CC@FDED>;DFB<AFHGEG<CCBFG@HEC9B@F>FEGGIGIFI9BBGGDG
@4941505/1
gctcaatttaccttcatccttgttttcaaag
+4941505/1
?@@BB?B;?:CBFI@<<EAHCGFG>DFFEEE
@8288840/1
ggcgttttggtgggcatggcctgcagctccctttttgcagcttcttcaag
+8288840/1
@@@FDDFFHHHHGJJJJJJGHIJIIJJJGJJJJJJJJJIJJJJJFJIJJJ
@8289989/1
ccgcttgttgctgtacttgaggctgagatgaaggtggtctgctgggttgc
+8289989/1
CCCFFFFFHHHHHHIJJJJJJJJJJJJIIJJJJJ?GHHHIJJIJJJDHII
@528303/1
cttcaagcctagggaaaaggtgaaataaatgaattgatgaaacaaattcc
+528303/1
CCCFFFFFHHGGAHF9BFGGFEHJJGGIEGCDGEBFEIJEH<?FCF<BFH
@6283109/1
gcatcattcattttcttcattgtaacttggcccgcaacaattgtacacaa
+6283109/1
CCCFFFFFHHHHHJJJJJJJJJJJJJJJJJJJJJJJJJJJJJJJJJJJJJ
@7739607/1
acctgatctggaccagtggcgtatttacagaagcaaggttggcctattat
+7739607/1
@<@DA>DBHHDHFIBGEB;FH@CF>BFHFGI@?DFHBDDGCDGDHEIFIG
@7739997/1
ctcaaattcagtcttgaaatattatccattagcttatgttgctacaatgt
+7739997/1
CCCFFFFFHHHHHJJJJJJJJJJJJJJJJJJJJJJJJJIIJJJJJJJJJH
@6285492/1
gcatggtttaagaaagaccaaaggtttctgttgagctagtcatttgttcc
+6285492/1
CCCFFFDFHHHHHJJJJJJJIJJJFHIJIJJJJIJJJJJHGIJJJJJJJJ
@1256633/1
tctagtgcttcttccaaagcaaataatgaaacttgtgccatccattttat
+1256633/1
@@@FFADDH4DFBGECGII9CCFGHEC@9AE9<@FEEH<>F3CFHIIIIJ
@8293929/1
ctcgaatctattatctcttggacaagttgttatattagtcactttatatg
+8293929/1
@@CFFFFFHHGHHJJIIJJJJJJJIJFHJHIIJJJIIIGHIJIJJJJJHI
@8294491/1
ataccttggcttaagagagaaataaagagagaaatagaaaataaatatat
+8294491/1
@CCFDDDDHGHHHIGDEFDCFHIIIIIHHIIFGHIGGFHHGICICHEGIG
@4948347/1
cttgtagccaccggtacttttgtaaaacattatcaaaagttctctgacca
+4948347/1
@@@FDDDEHGHHDGFGGJEGECEBAFHGGIIFGHGCCHEHIGIIIG>D>?
@4244029/1
gtaggaagttatcaagaaatctaagattgcatcaccgaggaattccagcc
+4244029/1
@@CFFFADHHHGGBEGG9DHHIJJJJJIGIIJJJJJGIIJJJJIJDIGII
@4246340/1
cctcaaccgaacacttctaggttacatagtgtatgaaccgctgcattaaa
+4246340/1
@CCFFFFDF?DFCEBHIH?FCA44?<?CF4C?B4C9DFA@?@:@FFE48=
@7087976/1
gtcgtgcatggtttaagaaagaccaaaggtttctgttgagctagtcattt
+7087976/1
CCCFFFFFHGHFFIIJJIIJJGHIIJGIJGHIJIIJJJJJJJIJGIIIJG
@1262224/1
cttgatcctatagtttctcctacggagactgta
+1262224/1
@@7DDDDDHHHF>CGH?BHH@B<CFEE@F>EEF
@1262257/1
ggaagttggtgtagaggtgcaggctggccatgttg
+1262257/1
?@=DD:BDB:AAFFDAE2<3CBBGHGG?G@GGECG
@1262383/1
actgaacttagctgtctctggttccaattctaacagttctctg
+1262383/1
@@@DDDDDF?<B4CA3CC>::<:<FH9:9CHEC93C11:?<DG
@1263526/1
cttttttccaaattgcctctccattcaattgaagaagcaatttcttcgca
+1263526/1
@@@DBDDDFFBFFE<C>2CFFEAHHEEEFFF9EEECDEF>D9BDFC4?F<
@3513850/1
ggggaagtcaattgctaatattgccatcaacgttcactgtctataaaaat
+3513850/1
<@@DFFDD?FAFDHGIJIJIB>FHHAHHIGHIBGHGG>GFHCFGIJICGA
@6287966/1
catccaaagagcgatggaatcttaaatgcgatactaaaacaggcagaagc
+6287966/1
@@CFFFFFGFFHHJIJJIIJJJJJIIJIJJJJJJJJJJJJJJJJJJJJJJ
@8296255/1
ctcttcttttttaataagttttttttgggattttaatatttccatttgtt
+8296255/1
BBCFFFFFHHHHHJJJJIHIJJJJJJJJJHJJJJIIJJJJJJJJJJJJHI
@6288606/1
tccactttcacaatcaattaattggtaacatggtaaaataccttctttga
+6288606/1
;;@DDDDDFHHHFFG>FG@FFHEGH?FHHIHCDCFGEEBGIBHGIIIIGI
@6289015/1
aacaatttctcttcctttttttggatctgaagggcggtcccctcttttgg
+6289015/1
BBCFDDFFHHHHHJJJJJJJJJJJJJJJJJJJJJJJJJJHHHHFFFFFED
@8298499/1
atcggttcttcttcttttttccacgtgaaatctttaggctgcagctcaac
+8298499/1
@@CFFDFFFHFDDGIIJJGGEGEHG:C@?DDDHEH@4?B>?DDFC?D<FH
@6290902/1
ctcattttcactcagaagaaataatatctcagcaccaattttatgatttc
+6290902/1
CCCFFFFFHHHHHJJJJJJJJJJJJJJJJJJJJJJJJIJJJJJJJJJJJI
@533011/1
ccatggagtttgacctctaggaccagtttgcaaagggaagcgagcttgct
+533011/1
CCCFFFFFHGHGGIJIJEHIIIEGICCFH><DCE;F;?DCHI7?@DA=F8
@4951839/1
atctaaataaatagctgcagctaatgattcaaataagtcaccaagg
+4951839/1
CCCFFAD4CFDH<HCBGAHGHGIGGHGGGBHCH9<EHF4??:?FHI
@2707256/1
ctctaaatgccacaagatgggcataatatgcaggagcaggtatagatact
+2707256/1
@B@ADDDBCCFFDHGIAGGIIIGEHIEI<HH<FGFCHBCDD<9DFGI<FE
@7090002/1
gtgattttttattgtatcccaatcaattatgatactgtctccttcaacaa
+7090002/1
CBCFFFFFHHHHHJIJJJJJJJJJJJJJJJJJJJJJJJJJJJJJJJJJJJ
@7090094/1
cttctctcataataattaatctggttgtatatactcctaacttttaagtt
+7090094/1
@BBFFFFFHHHHHJJJJJJJJJJJHHIIJJJJJJJJJJJJJJJJJIJIGI
@1270036/1
cttttgcattgtttcattccgcagattaaaatttttaagtacgactaagt
+1270036/1
@@CFFFFFGBDFDGIGHIJJIIIGIGJIBHJJJ@HGHGIGEI1B@GHGGD
@3515971/1
gtcacggtctcaacaagttccgttttttggag
+3515971/1
@?@BDDDDDHHBFGHFGAFE4CFH@EFD@FB9
@1992800/1
catctgtatatgccctagcacggaaagcagcgagatgagcataataggta
+1992800/1
CCCFFFDDFFFHFEHIIB3CDFBFHIG3?3?FHF>7F9DHCA9F4BFHBH
@8302034/1
ctatagtttctcctacggagactgtatacctaaaagtgggttcatgaatt
+8302034/1
C@CFFFFFHHHHHGHJIJCGHGIIFGGIIIJJIJIJDGGGHGGIJJIIHG
@7753972/1
taggaatgtcaggtgcgttaacttttggtggctttattatattactccta
+7753972/1
C@@FFFDFHFHHG<EHGGIIIBHHHHEDGHGIIIIGGIGIGGGHGIGHIG
@1276131/1
cttaacattttttctttaaacaaagaacattggattattcttacaaacag
+1276131/1
CCCDFFBBHHFGHFGBECHCHHIJJGIIJJJJIIFGIIIIJJIEDDHG<F
@1276209/1
agaagcaggatgacacttaggtcgtgcatggttta
+1276209/1
@C@DFFFFHFHHHGIIFIEIG<C:@GCFFDBDCD;
@1276959/1
gctacaggtagtgtcgacaattgtacca
+1276959/1
=?@DDADDCBHAFGIBHFDAH@DBDEHH
@4956366/1
cttcatttaaaaccgctgtgtctctttcttttttttgttagactg
+4956366/1
@C@FDFFFHHGAHIJIDGHHHGEHHIIIJGHII0@DGBF@FGHII
@3518698/1
catgagttccactttcacaatcaattaattggtaacatggtaaaatacct
+3518698/1
@@@;DBDBFBHHDGIG@G>HAEHE<B9BFH9CEHGII<GHBHGAH@FG>D
@4252341/1
ggaatatttccaatgaattcctctatttcattgtgcattaatctatagaa
+4252341/1
@CCFFFFFFHGHFJIGIJGIJJIIEGIIJIJEFEHGBHCHGGIIJEI>GH
@1995898/1
gctcatcaagcttcggtccgactgatgatttgaggttcttgtggaattgt
+1995898/1
@@@FFFFD?DHHGDEGC@FHBHAHGIJ@BHIFGIFFFHGIIGGIIIIIJ4
@7759295/1
gggtcatctacatgtcgaagcaatggtgaaataggttctgaaagacttgt
+7759295/1
BCCDDFFFHHHGHIGGGGHIJBEHIICFHIJIJJGGHIGJGHJJIJGIIG
@5718678/1
gtaaaacgccaataattgttctttcatgatactctcaagatccctgatta
+5718678/1
CCCFFFFFHHHHHJJJJJHIHIJJJJJJJJJJJJJJIJJIJJJJJJIJJI
@6297032/1
gttggagtcaagcgtgtgaaagtatcacttggaagtttagcacagtatct
+6297032/1
@@@FFFFBDHHGGGHGEGHHIJCFEEHJJJGIGJJDGGHIIIDAFFGHII
@6297418/1
gttgttttgcagacaacatgccttggtattcctggagctgacttgggagg
+6297418/1
@B@FDFFFHHHHHGIJIJJJIIJJJJJIJJJIGIIIGJJJJJJJJIIGIJ
@1287262/1
gtcgggacttgaaaagaaagaccttcccactggggtgtatgtcattgagg
+1287262/1
CCCFFFDFBFABDGHG1CGHEEGEBGF@<DE>GGG:D@98DBFEDGGGGI
@2710363/1
agcagagaccacaacagcctcagcaacagcagagaccacag
+2710363/1
?@<DAB;3A;DFF=<2<A@DG9>@9CD:8?98C;F>?F;F2
@7097378/1
ggaagttatcaagaaatctaagattgcatcaccgaggaattccagccttt
+7097378/1
CCCFFFFFHHHHHJJJJJJJJJJJJJJJJJJJJJJJJJJJJJJJJJJJJJ
@7098226/1
gcagtagtcatcaccaaaacctgatgattttcaagctcttcatgccactg
+7098226/1
@?@D:BBEHFHHDHIIGIGGIIIIIIGCFEHIIGGCEFHEGEBHIIIIHG
@5722192/1
aaattagaatcatcccatagcaaatggtatttggtaggacgtgctgtacc
+5722192/1
@CCFFFFFHHHHHJJJJJJJJJJJJJJFIGJJJJIJJJJJJIJJJJJJJJ
@8311039/1
gttgcctaacaggaggtgcactggttacaggagatactggttgttgttga
+8311039/1
CCCFFFFFHHHHHIJJGGHJJJJJHIJJJJJJJIJJJJJJHIJIJJIIJF
@6298721/1
aggctgctgtggtctctgctgttgctgttgttgctgaggctgctgtggtc
+6298721/1
;?BDFFFFHFHHHIJJJJJJJJJJJJJJJJIIJJJJJJJJJJIIIGIJFG
@1294603/1
cgtttgcattagacatagtcagagcttgtaggagaatggaaggactag
+1294603/1
@@@FFDADBBF>FG9GH@EGCHEHGHIIGBH@3C9?F@FBBGAHA>33
@1295868/1
cactttcacaatcaattaattggtaacatggtaaaataccttctttgact
+1295868/1
CCCFFFFFHGGFGHIGEIIIJIJAEAHIFGIGGH@GICGDF>;DGH@FHI
@6299940/1
tggagctggatgagtgacatcagcgccaacaacaatgacaggtttttgaa
+6299940/1
CCCFFFFFHHHHHJHIJJJJJJJJJJJJJJJJJJJJIJJJJJDHIJJJJI
@3525575/1
gtggttcttgcctttgcagctgttg
+3525575/1
@@@FDDF>DFBH8@<FHDB9?FC3B
@4258489/1
gggaaaatgaactgtatccattacgaagattctag
+4258489/1
@?<1BB?:3::A<?G44CEACDFHII@81AFC<?>
@3527646/1
gttcgagttcacgaggagtattcttgga
+3527646/1
@@@DADDBF??C;EGIBHFEHGGCH<FB
@2002916/1
gccacttctttgaactaagtacagcgaaattcttattcgattgaagtaaa
+2002916/1
@C@FFFDDDHFHAAB@GGHGHHGGIJGGIGIIEGIIEII9@GBGG9DHIJ
@7768677/1
caaccttctggtagcatttcaaaatgattatatcctagttcttctaatat
+7768677/1
CCCFFFFFHHHFFHJJJJJJJIJIHJHIIJIJIJJJJJHEIJIIJJJJJJ
@5726475/1
cggtattgctctgcagggaacggcgacataggtgtctgctcttcacatac
+5726475/1
BCCDFFFFHHHHHJJJJJJJJJJJJJJJJJJJJJJJJJJJJJJJJJJJJJ
@7770498/1
catcaatcatcccttttctatgctactgttttccaattccaaattctaat
+7770498/1
CCCFFFFFHHHHHJJJJJJJJJJJJJJJHIJJJJJHIJJJJJGHIJJJJJ
@4963663/1
actttatcgtaacggtcatttctttttcttgatctctttcattatcgtaa
+4963663/1
@CCFFEDDADDFDHIHHIIGCIDIJGIIF>EGGGIGGIGGIIJFHIHGE@
@545958/1
cccgatcaggcgctgacctggcggtagctttaatcatagttgatgtctgc
+545958/1
CCCFFFFFHGGHGIIIIJEH@GHH@?FHGGEEEGIIIIJ@GHJJJ4CDHI
@2714921/1
ctgctgttgttgttgttgctgaggctgctgtggtctctgctgttgct
+2714921/1
@@?DADDAF:C>FHGH=G?BD@@E?C3CF<1?FBFHGIIIII@<<?9
@6301179/1
cttgacagccctatacctatttacatgcctagacttgtgcaccagctaaa
+6301179/1
CCCFFFFFHHHHHJJIIIJJJJJJJJJJJJJIGJJJJIIJJJJJJJJJJJ
@7103832/1
ctctgctgttgctgaggctgctgtggtctctgctgttgttgctgctgctg
+7103832/1
CCCFFFFFHHGHHJJJJJJJJJJHIJHIJJJJJJJIJJJJJJIJIJJJII
@7104061/1
gtccttttatcataatgagatcaagtttttttcgaatcaaatgaagctgt
+7104061/1
@CCFFFFFFHGGHJJJIIJIJEGIIFHIIJIJJJJEHJJJJJJIIJJJJF
@7774956/1
gggcaaatctggaggttgatgaggaggctgaggcggaattagagcaattg
+7774956/1
CCCFFFFFHHHHHJJGHJJJJJJJIJJJJJIJJIJJIGGIGHHIJIHIHH
@8319723/1
gtcacaactaacaatgggccacaactcatattgatcgtcaaatgaaacat
+8319723/1
CBCFFFFFHHHHHJJJJJJJJJJJJJJJJJJJJJJJJIJJJJJJJJJJJI
@7106444/1
cccgatgctagctttcttaaatctggttctctaatcatctgattagtagt
+7106444/1
CCCFFFFFHHHHHJJIJJJIJJJJJIHJJJJJJJIJIJJJJIIIJJGIIJ
@3532274/1
atcgtcttgaacttcatttccaacaggtagtaagtga
+3532274/1
@CCFDDFDHBB<FGDBEGHEGJIJIIIFA>9<EF@B9
@7778129/1
cacaacaatttctcttcctttttttggatctgaagggcggtcccctcttt
+7778129/1
CCCFFFFDHHHHHJJJJJJJJJJJJJJJJJJJJJJJJJJJHHHFFFDEEE
@2010816/1
gtcatcaactgagaggccaaactccttcaggcatgggtcactattaaagt
+2010816/1
CCCFFFFFHHAFHIJJEGIGIIIBGH9HEBDGHIJJFGIDGCGHIGIIH<
@2011713/1
cactgattgatgtcccaatggtccacacctttgtcaccactatattcacc
+2011713/1
@@@FADFFDDDFDGIIIJHGC@EHBHBGIGBGHBEFGCFFFAHGEIBAHI
@2721836/1
ccaacagtaagacatggtagatgaggatactttaatctaatattatattg
+2721836/1
@CCFFFFDHHHGHIJJIGGGIIGIJJGIJJGIJCDCHIIHI@HHGGI>BC
@7780701/1
gttcgtggaagtaagaggtctttcatttaatgttttttgaaaagcctcac
+7780701/1
@C@FFFDFDDDDFEGGEGCBHHBHGHIGGAHIIIIIIIIGIIIGGIIIHI
@554763/1
cctagacttgtgcaccagctaaagaagacttatcttta
+554763/1
@@CFDADDDHFFFGGIIIIIADDCGIEEH@CC<<EHB>
@8327606/1
ttttcagtttgtttctgaaattcttcagtctctgttaggatagcttcctt
+8327606/1
;@@?DDD:ADDFFIEECG<A4AHBFBBFHEHEECCHD<9:C??BDF9?F?
@556217/1
gttgggtaatattttgataacgtgga
+556217/1
@@@D?DDAHBBDABB?AGDAEDDF;A
@2017089/1
ctggtatccaaaggcactgttttcaccggaggaatttgtttgt
+2017089/1
@CCFDDEDDHGGHIGIF>FHIIGCHHGGHEIIGGEEGGHA@39
@557004/1
gggaaaattaatttttattaagaagccaaattgcacctcacacctggcac
+557004/1
?@@;DDEFGHHGGJIJJJJEGGIFIHJIGGIJIGIHFGGHIJJJJGFG@F
@2017449/1
cccttatcaacatacagagcaccaagaa
+2017449/1
@CCFFEFAFD8FDEHC<EG3<CGAFC@E
@7784348/1
gtcgggacttgaaaagaaagaccttcccactggggtgtatgtcattgagg
+7784348/1
@@@DD?D@DHFHHHII?DGIIICAGGGGGHCBFEH8?@BFAFEGFHIGDI
@2724670/1
gaggatactttaatctaatattatattgactaacaaaatatctttcaa
+2724670/1
@@@FFFFFGFGBAFHHHEH<CFHJIGC@DHHGIGGGFCHHGCII>GEH
@7785008/1
gtggatctccaaggtctccttgaacaaatttacctaaagcaacaacacaa
+7785008/1
CCCFFFFFHHGHHIEHJIJIIIHGIIJJJJJJJJIJJJFJJJJJIJGIII
@7785883/1
ctccgacaaacgccatcctctcattcttagttgtaacaactaggggcacc
+7785883/1
CCCFFFFFHHHHHJJJJJJJJJIJIJJJJJIIIIIGIJJJFJHIJJJJJJ
@2726039/1
gtcgaatactgttcttaggaatatttccaatgaattcctctatttcattg
+2726039/1
@@@FFFFFHHGHGJIJIJIBHEIGIHGIE>>G>HI@CGHCGGF<CF?BFE
@2726786/1
gtgttgctttcgcagggtaagtctttcagtctcatccacatt
+2726786/1
@@@D?BDDH8D:DEHIIGE@FBHHGEGDFF?DDHC>GHIIGI
@5742075/1
gcttcggtccgactgatgatttgaggttcttgtggaattgtgacactttg
+5742075/1
@C@DDF?FHFHFFGHIJGHHIJIEIJDBFGGIFFGCFHIGHIFIGIIIII
@4973932/1
acttcatatcattgataattactgtagctgagtaaggagttgaaggattt
+4973932/1
BC@FDDDDHHDHHJJJGIJIFIEHHH>HAGFEF>HHGGE@FECG4;;@DE
@5743897/1
ccttatttcaacaccagtgaaaaattgtttgccacgcatgtcccatactc
+5743897/1
CCCFFFFFHHHHHJJJJHIJJJJJJJJIJJJJJJJJJJJJJJJJJJJJJJ
@560406/1
ctaatatttgagcagaaggtgctggtgcatgtaatactttg
+560406/1
=<@7DDDDF??FD?GH9CFABDG@B3AFEAFEGII4??DHF
@2019618/1
ccaggatttaagcaaacaataatatttcgctcacgaccagcatccagaag
+2019618/1
CCCFFFFFHHHFGIIJJGIGIJJGJJJJIIGH<GIJJBHIFGAHHIGIII
@4276555/1
cggtaatagctcgtgccattgcgccaggtg
+4276555/1
?@@ADDEFHHHHHJGFHGGHBEDDEHG?C>
@1321618/1
atcaacatctgacccttcacactcatcaagaacttggtaaactctt
+1321618/1
@@CADFDDFCDBHIID9FHEH>EHAGCBB?A@D@E>AGGBGFIIHE
@561774/1
attggatctagataataatgcctcagagctaccttggcagctgctaattt
+561774/1
@C@?DDFDHB><C<BF4<I><BF<FBGCDHGGGH>GGIB;BC9BF<?DF>
@4976005/1
gcaagggaaaaatatacttcaaacataacag
+4976005/1
??1?DDDA?DDF>FHED9DHG<EE?HHIEIG
@4976794/1
gggctctgaaggttgtattgttctggtattatgagtgttacttctcatcc
+4976794/1
CCCFFFFF?FDHHHIGIIHGHHJHEBA@HGHGIFIIJGIGEICBEHIEIH
@5746038/1
gatttattaaacccgatgctagctttcttaaatctggttctctaatcatc
+5746038/1
CCCFFFFFHHHHHJJIJJJJJJJJJJJJJJJJJJJJJJJJJJJJJJJJJJ
@5746823/1
gcctgcagctccctttttgcagcttcttcaagagggatgggctctgaagg
+5746823/1
C@CFFFFFHHHHHJJJJJJJIJJJIIIJJJJJIGIIHDHIIJIJJJJJJJ
@6316865/1
ggcaaggtacagcctcaccacctcaaccgaacacttctaggttacatagt
+6316865/1
CCCFFFFDHHHHHJJJIJJJJJJJIIJJJIJJJJJJJJJJIHIJJJJJJB
@8334212/1
gtatgttttccaacagtcataataaattcattagactgtcgatgaagagg
+8334212/1
???DD=DDDDD4<E:2AEDDEFEIEFIAFDEFCFEIEEEICDII9D@BDC
@8334566/1
cttcaaaatcttcttcatcacgtcgtctttttttaccaaaccggtatttt
+8334566/1
BBCFFFFFFHHHHJJJJJJIJJIJJJJJIJJJJJJJJJGIJJJJAGIJJJ
@3543332/1
ctagattgaaaaaagaatgcgaatcagtggaaggggcttatagctactgc
+3543332/1
CCCFFFFFHHHGHJJIJEIHIGIIIGHDGGGHIIBHIIJFGIGHHGJ9C9
@6318377/1
ctgctcttcttttttaataagtttttttttgg
+6318377/1
@@??DBDDFH?HBHI=CGF:AHFH>FCHIIG8
@3544110/1
ggtaaaataccttctttgactaaatactcctgaagg
+3544110/1
@@<DFFDFDHFH8FABHGGIGIIIIJIEAHIIICHE
@4279813/1
ccgctatcatcctggctgttgccatttg
+4279813/1
@@@FFFFFDDHHFI;A<CHBFGHDEHD@
@565688/1
ctaacgttatcaggttttgggtagttgggtaatattttgataacgtggat
+565688/1
@@@FFFBBFFFFFI>AHIIJIA?FHI>G::?FICGIIECHG<D>DDCHHI
@4280318/1
gcctgcaattcttggttcaagatcattttaaactgtccttctgacacacc
+4280318/1
@=@DDDFD?CFFDHGHGFGJBH@HHDE9EFBE>FF9CCGGHIA<?BGGGB
@2025822/1
tatgagttttctttgttttcaaaggctctaactaaaaattcttttttaag
+2025822/1
@<@FDFDFHHAFHEHHIJIHGIIG9FGIJG?E>FGIAEGIEIEGHIIJJ<
@8338480/1
gtttaaacgtcttcccttgatttcctccagcacctcttctttgtctccaa
+8338480/1
CCCFFFFFHHHHHJJJJJJIJJJJJJJJIJJJJJJJJJJJJJJJJJJJJI
@1329428/1
atgcctcagagctaccttggcagctgctaattttgcttggtgtttgtttt
+1329428/1
@@@FFDFFHHGFFJGEGGGIIGJJIEIJJIIJIII<GIIGDEGHGB;;FF
@3546597/1
ttaagaaagaccaaaggtttctgttgagctagtcatttgttcccctg
+3546597/1
@@@DDEFFDHHDDEEFHFGII@@:?CA9FECDG>994?B:CGFHBBC
@4283412/1
gccaccaacaatgacaggtttttgaaaaaattttggccaatagct
+4283412/1
CCCFFFFFHHGFD@EAHI@DAGEIGIIJ@EEHCIIIHB?FFG?DD
@568274/1
gcaatttcttcgcagcctcttgttttgcttctttttttgacctacccttg
+568274/1
CCCFFFFFHGGHGJIJJGBHGCEHIIJJJIGGHJFGIG>FGGGIID@FGG
@568573/1
ggagtagaaaacttttcgatttcggtattatggttttcttcagc
+568573/1
@@@D;DADFF>FDH9CFHH>EDEGHEIE>GBFE:CFH9CDDGDC
@4985840/1
cccgattctatttcttggtcatcagtttgagatactgtaatgcattgtag
+4985840/1
@<@D;D=BFHHHH9FFGGB<F@HGGEDGEHC@HCGGB@?CFDA4?F9DE>
@4287540/1
cacatatccatagggacacagcttctatggttggaaaatccttcgcacaa
+4287540/1
CCCFFFFDHFHHG@AABHGGGEGGDEHGGGCGI<DF>BGHC?<GBFIIBH
@2030123/1
ttctaacttaatgcaagcttctcttatagctgtcaactcatg
+2030123/1
@????DE;CFH>>HIIC=DHG9F>EF<HHH9AAABGGEF41?
@2030998/1
tggtaaaataccttctttgactaaatactcctgaaggag
+2030998/1
@@@DDDDFGFHHGJJIEGGIGJHIJJICCFHHIIEEGIG
@2031528/1
ggcagttgaagataacatacaattttaatt
+2031528/1
=;@DB?DD>FHA<@DHIEGF<:CFD9AF94
@6325299/1
gtctcatccacattttatgtgctgctaacctcttggcaatttttttcgat
+6325299/1
CCCFFFFDHHHHHIIJJJJJJJIGJJJJJJJJJJJJJJJJJJJJJJJJJJ
@4289067/1
tatttatatatttgagtaactatgatttagacattactaccaatacttta
+4289067/1
@7@DFFFFAFHBHHHI<EFH@?FHIIHIIIEGEIIGIICHGGH>ACDFH<
@4289096/1
tgttgctgctgctgctgctgctgttgttgttgtt
+4289096/1
@@@DDFFFGHDGFICBFGACEGGDGB9CFCCA?E
@4289156/1
cttttatttctttagtaaacttaaccctttgagaatctgttaa
+4289156/1
@@@F<DDD<CDFHHGI><EBC>E:A<:B?F4A1AF@?C>9?9C
@2741383/1
aaaaactataaaaataataggctttttaaaataatacagac
+2741383/1
@CCFFDE>DHGHAFHEBFHIIFCDBHGIECCHG@<EBFF@D
@570327/1
ccacaaaaaataaaataagctcaactatagtttaaaaaaacaaaaca
+570327/1
@CCFFFDDHHHHHIIJGHIGHEBGGIJJID?EGGCF<<FBHHI@FHG
@8341827/1
cgtcagtatcatcagcatcagattcttcttttttctttgtaactatttta
+8341827/1
CCCFFFFFHHHHHIIJGIIIIFHIIJIJJJJJJJJJJJJIIGIJIIJJJG
@7129995/1
tctcaatgtaagacagcattgttgcaacttagatttagggtcattccaat
+7129995/1
CCCFFFFFHHHHHJIIIJJJJJJJJJJJJJJJJJJJJJJJHIJJJJJJIJ
@7130144/1
atcattatcagaataaccgctacagttgtgttttccacaaataaagcatg
+7130144/1
CCCFFFFFHHHHHJJJJJJJJJJJJIJJIJJJJJJJJJJJJJJJJJJJJJ
@3553135/1
cagagaggaaatagtattttttcttcatcgtcttgaacttc
+3553135/1
@@@DFB=DFHHDG@A<EBBHCB@HEE>GICGG<FGD?DHDD
@3553183/1
gtggaccatcactttttacatttaaagcatctccttcttctttttttcta
+3553183/1
@@@DFFFFHHBHHGIIBHHGEHBDFIIJGIDHIHGHJCFHFFGGGIJJJG
@4990176/1
gcatggtttaagaaagaccaaaggtttc
+4990176/1
@@@ADE:BFHHFDIB<FHCBGEEA<?C?
@571031/1
tgggagaattgagagaagctttactctgtagcattgtaatttcttgttct
+571031/1
@@CFDDDDHHHGHJGIGIIIIIGGGCHBHEAGGG>GHIGJECHEGG9DD>
@7133763/1
cttactttaaaatcaaaatccttcatttctcccgatacaatttcttgttt
+7133763/1
CCCFFFFFHHHHHJJGCCIHIIIJJJJJJJJJJJJJJJJJJJJJJJJIJJ
@572126/1
ggcacattgcagttgctatcatacattcttaatatctgtgtattaagcct
+572126/1
<@@FFFDBHBHGDEHGHGIGFG<EGDIIIJJEIGGIIJCE?<?99F9<FD
@1337580/1
gctgctaacctcttggcaattttttt
+1337580/1
<<<DDEFFG8BFBHHEHIJG@>HGGE
@572449/1
ctagataataatgcctcagagctaccttggcagctgctaattttgcttgg
+572449/1
@CCFFFFFGGHGHGHHGIEEHGEEH@HEHGIJIIJJIIIIIJIJGGFHIJ
@573844/1
ctcctgaccaacttgaagacaaggtaaatg
+573844/1
@@@DDDB?=CFHFGGHGEF@FFG3<CE@4A
@7806945/1
cacctttgtcaccactatattcaccaaccgttaacggagtttgctgtcga
+7806945/1
CCCFFFFFHHHHHJJJJJJJJJJJJJIJJJIJJJJJJIJHIJJJJJJJJJ
@7807383/1
gttcactgtctataaaaatacaagaattcctaattggtagtattccaatc
+7807383/1
@=@DDBBD=CFDAHEHIIB<BEHBAGH9CEHICBF?@GHDGBGDFHDDDD
@2743497/1
gtggtcttttgtcaaagctactccttggcccatttaaacatttgtaaata
+2743497/1
B@@DDDDFHHHDHIIIJJJIJGJJFIEEHIJJGDIGB<GE<F<DFEDIIJ
@3557772/1
ctttagtacatcgcctggagacatgactacacaaccatttggtatattca
+3557772/1
@@CFFFEBHGHGGIIJJIJ9@FEIIEIGDG@FEGGGGGGIIIFFHGIFCF
@3557928/1
cttctattagttcatctatattttttaag
+3557928/1
@@@1BABAFF?A?EGIIE@FFHFIIFFF4
@2040461/1
tgtgactgatttttcttcaacatcaacaaatgtcacttcaaactgttgct
+2040461/1
@@@FDBDDFHGGGIGIIECHIIIIJEHEH@HECFEGIGIFBF@GHBFHDH
@4993573/1
atactttatcgtaacggtcatttctttttcttgatctctttcattatcgt
+4993573/1
<@?DDFFFGFH?FCFHIHEHHGGEEFHHIIIGECCHGH>@FF@GGGEGH@
@8348358/1
acaggagctgcgacaccatctgatgcctggtgcggaggctaccttgccgt
+8348358/1
CCCFFFFFHHFHHJJJIIJJJJJJJJJJJIGIJJIJJJIJJJIJJJJJHH
@7135377/1
cctctgtcgaacagcttccacagcttgtctgtaattgcgataaggttttt
+7135377/1
CCCFFFFFHHHHHJJJJJJJJJJJJJJIJJJJJJJJJJJJJJJJJDHIJJ
@1342766/1
ctcgtgagccaacagtaagacatggtagatgaggatactttaatctaata
+1342766/1
@C@FFFFFGDFFFHI?EHI@H><EGCEHDHHGIGHHG9BGHDBHIFHCG<
@3560596/1
aacggagtttgctgtcgaatactctgagcttgctgagcgactaatgccac
+3560596/1
@C@FFFF1AFHFDEEHGIFIGECHCFHJGIEHIGIEAHIBHGB>BBHGGC
@1344531/1
gccttaccttcagctgagtgagttaaaacagtacatcg
+1344531/1
@@@DDDDDDHFHB>4A<FCB?<<CFGEGHC92?EFAG8
@580155/1
accgtatctccaaccctcttcacttcagcataaactggagtttttcccgg
+580155/1
??@FBDDDDHFFFGGII3CHHGFHIJI>HHEAEHIFGHIIFCHGI3?FD<
@2042394/1
tgggcatggcctgcagctccctttttgcagcttctt
+2042394/1
?=@7DDDDFAAHF@>?@F9<AFHGDE6<EG<9CF4?
@2042722/1
ctcatcaagagcacggcgatactgcaaacaagggatagcactcaagggca
+2042722/1
@@@DFFFFHHFHBIIGHJIEIIIEHGIJHG?HGHHCGGIFGHIJJIGHHH
@2044260/1
gttagatataaaattgattcctcatttagata
+2044260/1
CCCFFFFFHFHFFIJDHGIIJJJIIIIGHGDI
@7139263/1
tgatgacattcatctataactaatagattgacacgagacaacgtgatata
+7139263/1
CCCFFFFFHHHHHJJJJJJJJJJJJJJJJIIJJJJJJJJJJJJGHIJJJJ
@5763971/1
gcttctttctgtgcatcatttttagattttcctgcaccgatgcaattaat
+5763971/1
CCCFFFFFHHHHHJJJJJJJJJJJJJJJJJJJJJJJIIJHJJJJIJJJJJ
@6340927/1
cttcagctgagtgagttaaaacagtacatcgcacaacaaacacttgggga
+6340927/1
CCCFFFFFHHHFHIJHHIJJJJJJHHJJJJJJJJJJJJJJJJJJJJJJJG
@6342034/1
gcctcatgttataacattatgcagttcattacctaagatatttgttatga
+6342034/1
CCCFFFFFHHHHHJJJJJJJJJJJJJJJJJJJJJJJJJJJJIJJJJJJJJ
@2749363/1
tgtctattgacagcatgatgacattcatctataactaatagattgacacg
+2749363/1
@C@FFFFFGFHHFBGIEGIBGHIII@EHIE<D>@HGGGJG?EHIGIE4?@
@2750183/1
atgagtacatcatttacatcaccgtgatctaatatttgagcagaaggtgc
+2750183/1
@@@D?ABD??FABGHFDIIIGBCEEAFEHHGIG<?EGG98?CFFG>;9?D
@1350873/1
cagcacagaataatcttgtatgatgtctcttttggactacaat
+1350873/1
@@CFDFFFHDHHDIIJCEEGGJHICECFH@F9EHIBFE@F<DG
@2046101/1
atagcctgcaattcttggttcaagatcattttaaactgtccttctgacac
+2046101/1
B@@<DDDDHDHGHIHGJEEHCHIGIIIGEHIGAHIIIGH@CCFHEICGDC
@4300905/1
ctttcatttaatgttttttgaaaagcctcacttgttttgtcataagttgt
+4300905/1
@@@DFFFFGHGHHIJICHGEEEHGGF9EGGIG>?:?DGFHHC@DAGGE4D
@8356702/1
cttgtttttcaggtcatggcagactctgagaacttttaacaatgactgac
+8356702/1
@@CFDEFFHHFHHHIGIGFIJIJJJJJIJJJIJJIJJJIJIJJJJJJJEG
@5000147/1
cactagctgtttcaactttgctacataaatctttctctagctgctttatt
+5000147/1
CCCFFFDFHFHHFGGHCHHJIIGGGJJJIII9FHGHIGJJIGCG@GIIDE
@8357851/1
ggaggctaccttgccgtaggaaataagaaagcaagagaaggaagtgaggt
+8357851/1
CCCFFFFFHHHHHJJJIJJJJJJJJJJJJJJJJJJJJJJJJJJJHIJJJB
@5000931/1
aggagaaatttcaatttttgcaaattgttcgtagtgaagaactgaaagca
+5000931/1
@C@DFDFFDHGFHCHIEIJIIG@D@HF@BHCFGIFHIIJEIH>DG>FHJJ
@6344860/1
ggccgacacatcaatattaagcatcatcttccattgagaaggcctgacgg
+6344860/1
=?@DDFFFH?CFHGFG@FHHIGHCFHEGBGHIIHHGIIIIIIII?FHHIG
@2050416/1
aaagcaacaacacaattgtcggcagctgggaatcctttg
+2050416/1
@@@DD<D;FHFDFIIHHGD9A@@C@GEHGBE<FHGD>G9
@7817805/1
accaatactttaagagcatttattgcagcttctttctgtgcatcattttt
+7817805/1
@BCFFFFFHHHHHHIIIHJIJJJJJIGJJJHIIJJJJIGIIJJIIJJJJJ
@1354298/1
ctttactaaaaggctacacaaacaatcacctgaatccttagaattcaaaa
+1354298/1
@@@FFFFFDDDHFII@FHGG=FIIIJIIIIGGIJJIHGGHGAE@9BFEH@
@8362446/1
cactgttcctggctgagagtaattcgtcgcgcattctgttgtatatttat
+8362446/1
CCCFFFFFHHHHFIJIJIJGHIGIJJIGHJJFBHIJJJFHIFHHEHIJGJ
@588002/1
cctgttggtccattaatataaaatggttcaacttctttggtgtacagaaa
+588002/1
@@@ADFDDDDFDHG@GEGGGJIEGIJFHHHIIJIJJECHIIEADGGDHIB
@7146866/1
ccggctggtgccctgaataccttgatggctacaaagatagaagtcgaatt
+7146866/1
CCCFFFFFFHHHHHIJJIJJJJJJJJJJJIJJJJJJJJJJJJJHHIIJIJ
@3569651/1
gtctcacccatgttaaattttttcagaatcatgtgctttttttttctttc
+3569651/1
@@@DD4:AFFD8DGIHB9BH>HGGGHAHBE>BCFH4CD@>FHG</7@>;=
@7149118/1
agttaaatcaacatcagctgagatatactcatattgaggataagaaatac
+7149118/1
BCBFFFFFHHHHHJJJJJJJJJJJJJJJJJJJJJJJJJJJJJJJJJJJJJ
@2053271/1
gtttagaacgaagatgactgagttttccttcatgtatattttcatgagta
+2053271/1
@??DDDD;FDHHHAGG<EDE9EFHHIIHHD9@EEHGGCG@GIIIIEGH?B
@8366496/1
atcaacatcgtcatatagcatcaataactctgtattagtctgcagaaacc
+8366496/1
CCCFFFFFHHHHHJJJJJJJJJJJJJJJJJIJGIJJJJIJJJJJJJJJJJ
@8368089/1
tgcaaatattgtggaccatcactttttacatttaaagcatctccttcttc
+8368089/1
CCCFFFFFHHHHHJIJJJJJJJJJJJJJJEIJJJJIJJIIJJJJJJJJJG
@7154015/1
cttggaaacaattttataattattggatatattcatgccacattccattc
+7154015/1
@@@DD>DDHH8D?BGGIE<FCCHHHCFIGIGEGHHGHIIIE9?HAHIGHF
@4307707/1
cttcttttgtgtgagcattaaatcttaaaatagatacaatgtcactagct
+4307707/1
@@CFFFFDH8FDD@BGBHIGIIG@HIIGGECGH@GGHIIIIGHGCDAGHG
@2057291/1
cagagaggaaatagtattttttcttcatcgtcttgaacttcatttccaac
+2057291/1
@C@FFFFDDHD?CCG<DBIHABHIGIFGIIED=BHCGICHCBBA4BF9@G
@2057365/1
cctaggctttgctttaggatcatcatctggattttgaataggaaatttga
+2057365/1
CCCFFFFFHGFHFIJBGCHAFFA9FCHFHGHHCA>EB@GFH9B?F4BGED
@5007981/1
ccgtgatctaatatttgagcagaaggtgctggtgcatgtaatactttgta
+5007981/1
@@@DDBDDDFFHFHGHIGH9FEH3C3AEGHGGFEGIHIAGADHGHIFGHH
@2059820/1
caggatacgatctggtttacaattagaatttataagtgttgc
+2059820/1
@@?DDDDFHHGFHJJEFBCHHCAF?A9A@@HGHCAEFFCGG9
@5776128/1
cagttcattacctaagatatttgttatgatctccggccaagatcagccgt
+5776128/1
B@@DFFFFGHHHHJIJIIJJJJJJJJJJIJJIJJJIIJJIIGIJJJIJI?
@594560/1
tcccaaaatcataccattagatttattaatttgctcaggagaaatttcaa
+594560/1
CCCFFFDFGHHFFGIEGGIIJJJJJJGGFIDIIIJJIJIFI3DEGIGIJG
@6355098/1
cttttgtcccagtctatacagtttcaaattactaacctgtttagaacgaa
+6355098/1
CCCFFFFFHHHHHJJJJJJJIJJJJJJJJJJJJJJJJJJIJJJJJJJJJJ
@5009854/1
acgtgaaatctttaggctgcagctcaaccattttatcggccaacatatta
+5009854/1
@B@BDFFFHGHHHJHIJJJJIJFGGIGHGGHEIIGIIIIJIIGIJDGED>
@3579772/1
ctcctcgactgccccgatgttggagcctatgctatccgtagtcgaggctg
+3579772/1
@@@DFFDDFAADDGIJEHIGGIEHHIIJIICF>@GIIGB8BGGAC68AAH
@7829571/1
gtctctttctttttttgttagactgatttgatagagcacggaaggtggaa
+7829571/1
CBCFFFFFHHHHHJJJJJJJJJJJJIJJJJJJJJJJJJJJJIJIJCHIGH
@2060725/1
atagctgtcaactcatgttgcaaaacatgtaaaaattgaccttctgaaac
+2060725/1
@CCFFDFDHHGHGJGIIJJDIJIIJJIIJEH>BHGHIJIHIJIGFI<D<G
@7829919/1
cgagaaccaatttcttttttaaaataatcagcaaaatccaaaagattttt
+7829919/1
@CCFFFFFHHHHGJJJJJJJJIIJJJJJJJJJJJJJJJJJJJIJGIJJJJ
@5780734/1
cttctttctgtgcatcatttttagattttcctgcaccgatgcaattaata
+5780734/1
BBCFFFFFHHHHHJJJJJJJJJJJJJJJJJJJJJJJJJJJJJJJJJJJJH
@8373497/1
gtgatatatttttgcatctgttataaatgtaggaagttatcaagaaatct
+8373497/1
@@@FFFEDHHDHHJJJIIJJJJIGIFIIIIIGJGGIJJGGGIHIIJGIGG
@7831737/1
ctgtatttcctgtgatcttgtctaagattgctttcgctgcggcatgcttt
+7831737/1
BCCDFFFFHHHHHIJJJJJJIIIJJJJJIJJJJJIJJIIJJJJJIJJIJJ
@5011738/1
gtcgacaattgtaccaagctctggcattttcctgtgactgatttttcttc
+5011738/1
CCCFFF8DHFACDFDGHJGIIHGCHGIIGEGGGGHIGGCG3BDBCHHEDF
@5782165/1
gccatcaacgttcactgtctataaaaatacaagaattcctaattggtagt
+5782165/1
CCCFFFFFHHHHHJJJIHHIJJIJJJIJJJJJJJJIJJJJJJJJJIIHIH
@5012233/1
ctttctaatgtttcttcatttaaaac
+5012233/1
@@CFDDFFDB4C<F9GHBIIJAEH@F
@7832871/1
ccggtcttcactgcagcctgactggtgagaaccctcaccgctgtcatgct
+7832871/1
CCCFFFFFHHHHHJJJJJJJJJJJJIJJJJJJJJJJJJJJJJJJJJJJJJ
@5784219/1
cagtattcttgtagtgctccaatcgcattccctttcacactagggacatg
+5784219/1
CCCFFDFDFHDFHGHEHFHCHGGIIIIGIIIEGHIJJJJIJEHIJGGGGG
@8376416/1
gctgagatgaaggtggtctgctgggttgctggtcactgggttgttgccta
+8376416/1
CCCFFFFFHHHHHFGHGHIJJJJJJIJJJJJJHIJJJJJJGHIJJJJJIJ
@2063049/1
cactgctgaggcttgaacaagcccttctgatagcctgcaattcttggttc
+2063049/1
@@@DBAD;2=A?CCE:AE<G9BBC9EBEFHG?99:C?@D39DGID?G@2?
@7163747/1
cctcttttgggtggaatgtatgacgatgatttgat
+7163747/1
@@@DDDD?B1DFA8<ECB:<FAFH???;FGIF9D@
@2768693/1
tctaactcttcttccatccgctagtttttcaggtttactgaacttagctg
+2768693/1
@@@FFFFFHHHHGGIGIJIJJIIJFIHGIIFGJJJHJJJJIJJJJ<GGIH
@2065454/1
atcatattatacctgaaggcttttgggtcgtgagaagctgcaacggctgc
+2065454/1
@@@FFFFFGGHHGJEGIIJIJJJIJIIAHFIIGJ>FCHG>GDEGIG>EBE
@4317677/1
gaacacttctaggttacatagtgtatgaaccgctgcattaaatattaaag
+4317677/1
CCCFFFFFHGHGHAFHE<ACEHH>FHGHEGHDBHGIEHIHGGGFHC>GEI
@2768783/1
ccggtctttctcgataatcaagtgttggtgcattcataattcgggcctta
+2768783/1
@@@FFFFFHFHHHI9GAFIGI>ACFHFHIJJJIIGIJIJCCIA@F>HDHG
@8379895/1
cttctttcttagatctaccagtgcccatggcagcaaatctacttgatcct
+8379895/1
@@@FBDDDHFFDFEHIBDHHGIGEHHIGCG@GHHG>GIJEHEEDHG>FGH
@601431/1
cagtaggtgacattagtctagtttgatg
+601431/1
@@<DADDDD?F?4CF9:ACI>EDECCGH
@2067469/1
acttaggtcgtgcatggtttaagaaagaccaaaggtttctgttgagctag
+2067469/1
C@@FFF<ABD1C;EFGG@CF>F?AEGHEEGG=CDDB<B@GHFHC<DCHHI
@5786861/1
gctgctgctgttgttgctgctgttgttgttgttgttgaggttgattagaa
+5786861/1
CCCFFFFFHHHHHJJJJJJJJJJJJJJJJJJJJJJJJIJJFGGGIJJJJJ
@2068955/1
cttcagcattcagtagcatcgtgatacgatgtaatattgaaggcaataaa
+2068955/1
@@@DFAADDHDFFCFFHEGCG;:A?HEE=BGIEII@FFHGGC>3?;FDGH
@5787929/1
gtcttcagtcacccgattctatttcttggtcatcagtttgagatactgta
+5787929/1
CCCFFFFBCFDHHGHEGHIIDHIIGIIGGFFCDGAFGHHEGHDBHGIIII
@2070823/1
ggtaaaataccttctttgactaaatactcctgaaggagtgatatcggtgt
+2070823/1
@@BDFFFFGDDHHEFHIGB@CHIJIHIJGHGIJGIIIGCCG9DHF;FG;8
@5789313/1
ccggtttctcaaaacatggtgctggatgaggaaatttttcataaagaagt
+5789313/1
CCCFFFFFHHGHHJJJJJJFHIJJJIJJJJJJJJJJJJJJJJJJJJJJJF
@6366881/1
tccctcttctggaaagcagctcttgcagcattgacactggcgttttggtg
+6366881/1
BC?DFFFFHH2AFHIJJJJJJJJJJJJJJJJGIJJJJJJJJJHIJJJJHI
@2771425/1
ctctgatttatctcatcttcatcatccaagccgtaatgaatgg
+2771425/1
CC@FFFFDHFGGHCGI<DHHC9JGHEE>@CFGICF6;D9CFHI
@5017460/1
gtcgtgagaagctgcaacggctgctatagatggaacgttgatctggtctg
+5017460/1
@@<DFFFFAHHFFEBBHIJIDGHF39DIG@FHBDE?GDG?GGGD@GGICH
@5017906/1
ggaatgctgagtaacaagattatatgggagagtagcttgaggctcagaat
+5017906/1
@@C<DEEDGFH>FHJIIGJJIIGGGFHIDCHG?AEFCE>CHG;?BDBGDF
@7839965/1
ggtgcaggctggccatgttgaatagcttgctgtggtggtacagcacccgg
+7839965/1
BC@FFFFFHHGHGIIJJDHIJIJJJJIJJJIJHGIDHG@FGHIJFIJJJJ
@5791003/1
ccgatgctagctttcttaaatctggttctctaatcatctgattagtagta
+5791003/1
C@CFFFFFHHHHHJJJJJJJJJJJJJJJJJJJJJJIIJJJHIJIJHJJJJ
@7172556/1
ctgttgttgaggctgctgtggtctctgctgttgctgttgttgctgaggct
+7172556/1
@CCFFFEFHHHHHHIIIJFHIFFFHHIHFHGIIIIJGIIDHI@@GHJII=
@5018670/1
atacgatgtaatattgaaggcaataaagtaaccttcaacatataaactgc
+5018670/1
BCCFFFF@FHHFFIGGGEECGHIIIIJJCHIJJGIC9?FGIIIJ<FBHGI
@5792335/1
atcatttcttcattttcagctctggctattttagcatggaatgtaatctc
+5792335/1
CCCFFFFFHHHHHJJJJJJJJJJJJJJIJJJJJJJJJJJJJJJJJJJJJJ
@5792830/1
gtcgaccttctcggccaagattaggcctacgtggacaggtgaacatgggc
+5792830/1
CCCFFFFFHHHHHJJJJJIIJJJJJJJJJJJJJJIJJJJGIIJJJJJJJJ
@4322222/1
ctccaagttgtgaatcaatttcaggatacgatctggtttacaattagaat
+4322222/1
@CCFFFFDHHHFFGHJJJJJIJFGHJGIE?GEGI9B?DGAC4B@GICD@G
@605394/1
cctccttccaaaaaaatacagcaagtctggtaaatttatcgcaaggtaat
+605394/1
CCCFFFFFHHGHGBGGGIJIJEG>GCFHIFDEGADAF@<D?@AGGGB8FG
@606084/1
ggggagttaaatcaacatcagctgagatatactcatattgaggataagaa
+606084/1
@BCFFFDFFHAHHBGIJFIJIEIJJIFHIIJIJEEHIJJJJII@GIG@DG
@1374161/1
taatagctggctggttcctagaatcccacatggcaggaagttttctcgca
+1374161/1
@B@DDFFFHHGFHJBGHGIIHJCEGIIIJEHIIEIJI?3B?BGHE>FCHG
@8384319/1
cggtttcgtaggcaggtggaggccatcgcctggtcatgcataattcttgt
+8384319/1
BCCDDFFFHHHHHJJJGIJJIJIJJJJJJJJJJGGIJJJJJJJJJJJJJI
@2079487/1
tgatttttcttcaacatcaacaaatgtcacttcaaactgttgctcagcag
+2079487/1
B@BFFFFFHHFHGJIJIIJJ@GFHHIFIGJEFGHIIGIGDB@EHH>@AGG
@2776142/1
gtccttttatcataatgagatcaagtttttttcgaatcaaatgaagctgt
+2776142/1
C@CFFFFFHHHGHAHIIIIJJEGHGHIJJIJIIGIFHIDIIDGIJGIJJ>
@2776256/1
gcttctattagttcatctatattttttaaggaagtaagtgcaggggaacg
+2776256/1
@@CFBDDDFHHHDGEIIIHEIEHGIJDHFHCEBEGHGHIGFCFG>6:FHF
@6372887/1
ttataaatgtaggaagttatcaagaaatctaagattgcatcaccgaggaa
+6372887/1
CCCFFFFFHHHHHJJJHIJJJJJJJJJJJJJJJJJJJJJJJJJJJJJJJJ
@7846831/1
ccatatttaactgctagagaagcgaatatagtgttgtttactaatgc
+7846831/1
CCCFFFFFHGHHHJJJJJJIJJJJIJJJJJJIIIIJHIJJJJIJJJJ
@7846847/1
tgctaattttgcttggtgtttgttttctccaactccgacaaacgccatcc
+7846847/1
CCCFFFFFHHHHHJJJEGGIJJHJJJJJJJJJJJJJJJJJJJJJJJJJJJ
@1380232/1
gcacaactgataagttaagcattgcagttcatcagaatcaaaatggttgt
+1380232/1
CCCFFFFFHHHHHJIFJIJGGIGDHJJHGEHIIGGGIGHDHH>AH>?FGD
@6376328/1
gcagcttttacctcattttcactcagaagaaataatatctcagcaccaat
+6376328/1
CCCFFFFFHHHHHJJJJJJJJJJJJJJJJJJJJJJJJJJJJJJJJJJJJJ
@5798902/1
ccggtacttttgtaaaacattatcaaaagttctctgaccatggaggataa
+5798902/1
?@<D:@DEFHHGHGJIIHIJJJJJJGGHIJGIGHIJJIDFEGGGIEFGHI
@8391933/1
ctgatttgttatttattagggtagcatttggaggactgtcagatggtttt
+8391933/1
CCCFFFFFHH4CHIIJJJJJJCGIJIJJJJJJJJGHJJJIJJJJJJFIIJ
@3594403/1
ctttgatgttgtaaggtgctgaggcaagtgttgggattttgaccatcttc
+3594403/1
CCCFDDDDHHHHHJJJGHIEBGGGIGJJGGIIGGIEIIJIIJGEGIIJJI
@8392069/1
gcaggatgacacttaggtcgtgcatggtttaagaaagaccaaaggtttct
+8392069/1
CCCFFFFFHHHHHJJIIEFGGHIJJJJGHIJJJJJJJJIJIJJIIHHIJJ
@8392355/1
gttgtaaggtgctgaggcaagtgttgggattttgaccatcttcaacgaat
+8392355/1
CCCFFFFFHCHHHJJJJJJJJHIHJJJJJIJJJJJJJJJJJJJIJJJJJJ
@8394041/1
cttcatctgttattaaatgagggcattcatcttttcttttgtaaattact
+8394041/1
CCCFFFFFHHHHHJGHGHIJJJJJJJJJJJJJJJJJJJJJJIJIJJJJJJ
@8395449/1
cagctggtgtagaattacagaataactcatgaatgctttctaatgtttct
+8395449/1
CCCFFFFDHHHHHIJJJJJJJJJJJJJIJJJJJJJJJJJJJJJJJIIJJJ
@7850405/1
ccctaggctttgctttaggatcatcatctggattttgaataggaaatttg
+7850405/1
CCCFFFFFHHHHHJJJJJJJJJIJJJJJJJJHJJJJJJJJJJJHIJJJJJ
@7181541/1
ggtggctgcagtttccatatcatattatacctgaaggcttttgggtcgtg
+7181541/1
BCBFFFFFHHHHHJJJJJJJJJJJJJJJJJJJJIJJJJJJJJJJJHJIIJ
@2084900/1
ggagaaatagtgattctgtagtgatataattta
+2084900/1
@@@DDDDBDD:?4CGHGECFG4CEHIIH9FCDE
@8396106/1
ccaagctctggcactttcctgtgactgatttttcttcaacatcaacaaat
+8396106/1
CCCFFFFFHHHHHBHIJJJIJIJJJJJIIJJJJJJJJJJJJJJJIJJIJJ
@2782321/1
gtctgctcttcacatactcttgtta
+2782321/1
??@BDDFFH<FDBHGBG@<E@BI<B
@8397460/1
gggaaattagttattccactccttttcccgtttttattatcgcttctaat
+8397460/1
CCCFFFFFHHHHHJJJJJJJJJJJJJJJJJHIJJJJIJJJJJJJJJJJJJ
@4331661/1
ctcatcttcatcatccaagccgtaatgaatggtgttgctttcgcagggta
+4331661/1
@CCFFFFFHFFHHGDHGEGGGIHIIDH@BCEHFG@FFEHICHG86@D<8B
@7851782/1
cctccattagttttcttccaactagtgaaatttgacttaagaaatatgaa
+7851782/1
CCCFFFFFHHHHHJJJJJJJJJJJJJHJJJJJJJJJJJJJJIJJJJJJJJ
@3601138/1
gattgatgccattcaactttgcattaactttctgtagtatgtttacaaat
+3601138/1
CCCFFFFFAAFHHIJFIGID<EAIIBCDBC>HCHAFHEG9FHIFGH4:C@
@2785231/1
cagaaaggtaattatattataataatataatttaacaaaaacttagaaat
+2785231/1
CCCFFFFF>B<DHGHGIEGA@FBIIGIGEI>FFHGIH<EHHHGGHIIGGC
@7852621/1
tgaataatagctggctggttcctagaatcccacatggcaggaagttttct
+7852621/1
BC@DFFFFHHGHHJIJJJHIGHIGIEHJIJJGHIIGJIJIGADE?GIGHI
@619429/1
ctaaattctgctctgataaattagaatcatcccatagcaaatgg
+619429/1
@@@FBEDADFBH<ED>GIAFII>FBHICHIDBHID>D>FF9D<@
@7184628/1
ctccaactccgacaaacgccatcctctcattcttagttgtaacaactagg
+7184628/1
CCCFFFFFHHHHHJJJJJJJJJJJJJJJJJJJJJJJHIJHJJJJJJJJJJ
@5806913/1
ccatagcaaatggtatttggtaggacgtgctgtaccttgtatactagcat
+5806913/1
CCCFFFFFHHHHHFHIJJJJHJJJJJJIJJJJIJJJJJIIJJJJJJJJJJ
@2089177/1
atagatggaacgttgatctggtctggagctgga
+2089177/1
@?@DDB;?FDDAHGGI@<BFCFEEGBFGBFH9E
@2089406/1
gcacatttggctgcggtacatttagctatcctgtagtttcgtcctatacc
+2089406/1
<@@DDAFDBFHF=GBFCFF9FHHI@??EHIIII4CGGHBHGFHHCEHGEH
@5814598/1
gtcgtgagaagctgcaacggctgctaaagatggaacgttgatctggtctg
+5814598/1
CCCFFFFFHHHHHJJJJJJJJJJIJJBGIHJJJGIJJHJJJJJIIJFHII
@5038002/1
caatatttatgatgctatctacaagtgtgacacaatt
+5038002/1
@??DDDDDAHH<FHDAFGEHHAFAGFEHGIGII98E>
@1384790/1
gagactcgtccaatcagattgaaaaaaaca
+1384790/1
@@@?DEFFADDDFGGBH9FCFHCCD@G:6B
@8401849/1
cccgattctatttcttggtcatcagtttgagatactgtaatgcattgtag
+8401849/1
@CCFFFFFHHHHHJJJJJIJIJJJJHIIJJJJJIJJJJJIIJJJJJJIIJ
@623454/1
gttctttcatgatactctcaagatccctgattacttcttctcgaggtggc
+623454/1
@?@DB>DDFDAFFII9CEGGEH@9FAFAGEHIIIICEHGGII7@@0:?DE
@4338283/1
ctccggccaagatcagccgtgtttggtagaagcaggatgacacttagg
+4338283/1
CCCFFFDD?FFFGDHIGIGGIE@GIIDHGBGCHHHEGHI>FHGFE@D@
@1387617/1
ggcagcttttacctcattttcactcagaagaaataatat
+1387617/1
:??D;ADB?HFD:EFBFHE?E<CFEG9E@GA3CBDCF@F
@1387733/1
gcttatacctagtgcttctgtaaaacgccaataattgttctttcat
+1387733/1
<@@D?ADE<A:<AA<FGEGD<:A<EHF1@@:9?C@9?1?FF<D1?4
@4340363/1
cttaccttcagctgagtgagttaaaa
+4340363/1
CCCFFFFFHFHGGIDH<:FEEBHIAH
@7857413/1
cttcatccttgttttcaaagttgataaataatattaatgaaactaaaaac
+7857413/1
@CCFFFFFHHHHHJJJJJIIBFHIIJJJJIJJJJJIIFGIJIJIJJIIJI
@2097578/1
cgacaacaccgcttgtgcggcaatatgtt
+2097578/1
7??DFDDBFF6D<:1:?EFAE6FCHI<4?
@624822/1
ccaggaacttcccagtcatcaggaataaa
+624822/1
@@@DDDDD?4??D<FAFF>@HG<>EFHGH
@3608701/1
gttgaccttacggggacacttatcaggtt
+3608701/1
B@@DFDDDHHGFHJGJJJGIIIICGHI9?
@8407558/1
cacgttcataaggtctcatttgaaaacgtggatctccaaggtctccttga
+8407558/1
@C@FDDADDFHDFEGEEAEGIJBHGHJIECEHIIJJIIEDE:BGGIGGG9
@3610656/1
ggcatcatcacttatttgttgtttaaacgtcttcccttgatttcctccag
+3610656/1
@<@DFFABFAH?BFGDHIGJICFHCEHIIGGEH@EEDHC?@?FGGGIDF<
@3612220/1
ctcagataatcccatatcattgagacat
+3612220/1
@@@DD>ADA??C:A@;CGE@FIFFC@DE
@628914/1
gttcgtggaagtaagaggtctttcatttaatgttttttgaaaagcctcac
+628914/1
@@@DDADDDHHFFI@B>GEGHGGICHHGECGIGGG@FEEGEIJJ>DHIIJ
@4345763/1
attaagattagtattaactgttaatctaaatattca
+4345763/1
@C@DFFDFHBHD>GEHBAAI@HGEHFCDHIIHHE@E
@7199129/1
gttgctgttgttgctgaggctgctgtggtctctgctgttgctgttgttgc
+7199129/1
CCCFFFFFHHHHHJJJJJIIJIJJJHGIHGGIJJIJIJIJEHGHIIDHDA
@2104097/1
gctggttgtgcgaaggattttccaaccatagaagctgtgtccctatggat
+2104097/1
CCCFF?DFHHGGHIJIGHIJJHGGHEHGGIICH@HIHDG<DHIIGIGACC
@2104501/1
gctaaatcttcaagtacatagtacataactttagctgtcgtcttt
+2104501/1
@@@DDDD?FFHAHIFHC:AF>CF?FFHG9<@EFD4F2?9C:F=CG
@5826780/1
gtcattatgggcttctattagttcatctatattttttaaggaagtaagtg
+5826780/1
CBCFFFFFHHHHHJJJJJJIJIHJJJJJJJJJJJJJJJJJJGIIGIJJII
@5827650/1
tctggagctcatcaagcttcggtccgactgatgatttgaggttcttgtgg
+5827650/1
CCCFFFFFHHFHHIJJJJJJJJHIIJJJJJJJJJJJJJIJJIIIJIJIJJ
@3616224/1
ccgacgacactttttagtaccgggcttactaagggagttttcttgatcat
+3616224/1
@@@DDD8DHHDHBIIBHA9C<EEI>GGIIICEHHI2@CH7@FCEGEHGEC
@2796482/1
aggcttttgggtcgtgagaagctgcaacggctgctatagatggaacgttg
+2796482/1
@CCFFFFFHHHHHI8CGGGGHIIJJJ@DGGHIJJIIHGIIIJJJJJAGH2
@8412302/1
cacaaacaatcacctgaatccttagaattcaaaaattcaaacttaaattc
+8412302/1
CCCFFFFFHHHHHJJJJJJJIJJJJJJJJJJJJJJJJJJJJJJJJJJJJJ
@8412411/1
gcagttcattacctaagatatttgttatgatctccggccaagatcagccg
+8412411/1
CCCFFFFFHHHHHJJIJHJIJJIJJJJJJJJJJJJJJJJJJJJJJJJJJJ
@4348469/1
ccataaccaagatcaattactctaccaggtggaggtgaaaagaatgatc
+4348469/1
?@@A?DDAF?FD8ED3CEBFEHHIEHGCE3CF:CFC@FHC?;D@40?@?
@4348757/1
cttcttcttttttccacgtgaaatctttaggctgcagctcaaccatttta
+4348757/1
CCCFFFFFHDHHHJJIIIFGIJJIJIJ9<4CGHJIJ9FEG>FHGCDGGGH
@4349311/1
ccttgaacaaatttacctaaagcaacaacacaattgtcggcagctgggaa
+4349311/1
CCCFFFFFHHDHHJJJIGGIGJJJIIIEHGI<GCHBGGEDGHIIIEH=BC
@6394654/1
gtctaacttgaccaacggtaaaagcaggaggttgttgcatcctttgctct
+6394654/1
@@CD?DEFHFHFF@FHB<GG@HIGDIIGEFG:?D@DHHCHIG<DDBF9BB
@632024/1
gcttctattagttcatctatattttttaag
+632024/1
@@@FDFF><CCA?C4CEF>IEEAIEGAHE4
@632238/1
gtacaattgtcgacactacctgtagcagtttgttatggtacggggatgtc
+632238/1
B@BFBDEFFGGHHGGIJI9AFGFGIIFDG>FEDH9FGG<BGEFHJ<FIIG
@1397214/1
ctcacagaacggttgccatatagccttaaaagggcaccccaactagttat
+1397214/1
@@CDFF?EFHFFABGBFGI@H<DGDHEFFHH9DEE1DHGG=FG@GGBC9F
@1397665/1
ctgtgatcttgtctaagattgctttcgctgcggcatgctttgcttctttc
+1397665/1
?@?BB?DDH4DACGDHG>CBCHHGHIIEFD6EEGD0BF4?FD>@BDGE@<
@3621637/1
gttgtttcaattttggcagtatgcaaatattgtggaccatcactttttac
+3621637/1
@@BFFFFFHHA?FBFEGIDFDHIJGGGJIIJGGGEDIFEHIEBFCGG<BH
@5836525/1
ccactgtcaagaaaaattgctccagcaacagattcaaaaacatcacctag
+5836525/1
CCCFFFEFHHGHHJJIJJJJJJJJJJJJJJJJJJJJJJJJJJJJJJJJII
@635843/1
ggctacacaaacaatcacctgaatccttagaattcaaaaattcaaactta
+635843/1
@@@FFFDFDBHHHEBHBGGGIEHGCFAFEHFHIEHDFHBFIGGGEEHEFB
@5837631/1
gttacaacatatttcaacatgtatccttttgggcggtaccatggtataac
+5837631/1
@@?DDDEDFFFHHJGIJJGJGEHGHGIGHEHIEGHG@@GGIIGIHJJEIG
@2801631/1
ggtatagatactgaacgtgtacacc
+2801631/1
=@=?=BD?BFC?<?FG9C@<AABHG
@4350658/1
cctcatacgactctaattgtaaaaatgttatccatttttgggttaataac
+4350658/1
C@CFFFFFDHFFHHIJJJEHGHHCCHCEICIEGHJ@GGIEGGAEEGIGFC
@3626485/1
caactacctcccctctggtatccaaaggcactgttttcaccggaggaatt
+3626485/1
@BCFFFFFHBBFFGIIFIEHIGIFEGGE;GHIHCFEC<<DHIDHJIGGIJ
@1406689/1
gtgtttttgagctcatacttaatccaatgacatggggaagtcaattgcta
+1406689/1
?:?BD?DD>ACCDGFAG@BHGICHAC<E<FFFGCHGDCGICHEGCEGGGG
@1407841/1
ggtatattcatcctctcaaaataaaagaataatagctagctagaatatca
+1407841/1
@@BFFFFDHHHHHJIIIGIJIJDCBE>EFGHBFGGIGGEIHIIIEEIEEH
@8418385/1
ggaaagaagacagaaaagatagtgatgtttaagctgaaagattcagaagt
+8418385/1
CCCFFFFFHHHHHIJJJJJJJJHIIJJGIJJJJJJJJJJIJJJJJJJJJB
@7205720/1
ccttcttctttttttctagtttcctcctcatcaagagcacggcgatactg
+7205720/1
CCCFFFFFHHHHHJJJJJJIJJJJJJJJJJJIJJJIJJJJJJJJJJJHHH
@5839605/1
ctccaagttgtgaatcaatttcaggatacgatctggtttacaattagaat
+5839605/1
CCCFFFFFHHHHHJJJJJJJJJJJJJJJJJJJJJJJGIJJJJJJJJJJJJ
@6400675/1
cctgttcttcttgaagttggttcagctgtagtctgtctgcatctgtatat
+6400675/1
@@@FDDDDHHDDFEEBACFCCEHIHHHGIIGIEHGEBHEIEHEB@C?FBD
@7871279/1
ctttgccaaatacttcaactgtgactctaactcttcttccatccgctagt
+7871279/1
CCCFFFFFHHHHHJJJJJJDHIIHIIJJJJIJJJJJIJJJJJJJJJJIIH
@2803430/1
gtgcttctgaagaggacatccccgtaccataacaaactgctacaggtagt
+2803430/1
@CCFFFDFHGFHFIBGGDHAGGIICFEIIIIGGCHIIEHIIIG3BF?@D8
@1408869/1
ctgtcattcacttactttttaccagtcccttcagttaatatgctttaact
+1408869/1
@@@DFFFDFHHHHGIEEGHIJHJGGFFGGFHIJIGGGIGIDEH@DEHIIE
@6403317/1
gcatcaataactctgtattagtctgcagaaaccaagaccgacttaaacaa
+6403317/1
CCCFFFFFHHHHHJJIJJJJJIJJJJJJJJJJJJJJJJJJJJJJJJJJJJ
@6403404/1
ctgcttttttagttttataggttccttaatcatacaataattagcttaat
+6403404/1
CCCFFFFFHHHHDHIJIIIJJEHHJJJJJGIIHJJJJJJGIIJJJIJJJJ
@1410528/1
gggaccattttccaaaggtttaaaagcaggtattgcattggtataagcat
+1410528/1
@CCFDFDFHGADFIIBHEEFHIGIGG9EGGE?CEEG@FGGHDGGEIIJIJ
@2807269/1
ccctggcaatgtgacctcaagttccatcctatcattgccaattggtagtg
+2807269/1
@CCFFFFDHBFDFFHC4:3?F<FHIGCHIGH@EFFDHEG@B??F@0?4?D
@5840563/1
ccaatgtttctagcctttcataattcataacgtcattagcagagctcgct
+5840563/1
@C@BDDADHHHHHGIIGEHIHIEHGIGGIIIIGIIIIIIIGGHHHIIADH
@7873472/1
gttccattgcttgaggtctggtaattggagcggcttgtctaacttgacca
+7873472/1
CCCFFFFFHHHHHIJJGHJJJFHIJJJJIJIJJJJJ6?3B4D@BF48BF<
@7874895/1
attggagcggcttgtctaacttgaccaacgg
+7874895/1
CCCFFFFFHHHHHGEAFBHBBG@>FHGICCG
@7875130/1
gttcatgagttccactttcacaatcaattaattggtaacatggtaaaata
+7875130/1
CCCFFFFFHHHHHIJJJIJGIIJJJJJJJJJJJIJGGGIJJJJGIIIJJG
@7875260/1
cggcctgatgctgggaacaagaatgctgttaatgcctccaagcttaacat
+7875260/1
CCCFFFFFHHHHHJJIJJJJJJJJJJJJJJJJJJJJJJJJJJJJJJJJJJ
@5058204/1
gtggctgcagtttccatatcatattatacctgaaggcttttgggtcgtga
+5058204/1
@@@DFFFFDBFDFAGGIEHIJID>HGG>EFCHCEGIGGGGJB>GGH:?D?
@6407319/1
ctgtcgaacagcttccacagcttgtctgtaattgcgataaggtttttcag
+6407319/1
@C@FFFFFHHHHHJIIIIIJIGIJHIJGGGHGIDIIBHHIIIBDHIJEAH
@1415211/1
ctggtcaccgggttgttgcctaacag
+1415211/1
@@@?DBD:CFFF?FG8CGEEEGIIEF
@647976/1
ctcctgtttctgtttatttatttgtattattaacttttaattaattttaa
+647976/1
CCCFFFADFFFHBF@DBGIJJGG@F<<FAHIIJDHEAHEHHC@>@>FCGE
@7213754/1
ggaccatggtttcaatgatttccctgttgaccttacggggacacttatca
+7213754/1
CCCFFFFFHFHHHJJJJJJJJIJJJJJJIJJJJJJJJJJIIJJJIJJJJI
@8422824/1
agcaataaacgtttttccagagccagtaggtaaaaagattattgtatttt
+8422824/1
CC@DFFFFHDFDHIJJJJJIHHGIIJHJJJGHIIJJIJIIJJJJIIIIJJ
@5064158/1
tagaggttctgtatttcctgtgatcttgtctaagattgctttcgctgcgg
+5064158/1
CC@FDFBDHHH?FIIIIIHJIJJIIGGJIIGGIEB>GEDBFGCHIIIGGE
@7215589/1
ctctcatcctaaacctttttaaaacatcttcttgttttctatgttctatt
+7215589/1
CCCFFFFFHHHHHJJJJJJJIJJJJHIJJJJJJJHJJJJJJJJJJJJJJJ
@4363397/1
acaggagctgcgacaccatctgatgcctggtgcgg
+4363397/1
@@CFFFFFHGHFDHIEGIIJJJJJJGGIJIDHGGE
@3633175/1
ggtaggggttgtttccctagactgtggttgagacacttgctggggaggtg
+3633175/1
@CBFFFDFDFHHHJJJGIIEGJGIHHE@F;DECHIJIIIIJDIEG=FA@F
@7882589/1
cggccacttctttgaactaagtacagcgaaattcttattcgattgaagta
+7882589/1
CCCFFFFFHHHHHJJJJJJJJIIJJJJJIJJJJJJJJJJJJIJJJJJJHI
@3633488/1
tgtatacctaaaagtgggttcatgaattgctccctccacctgaactagtt
+3633488/1
B@BDFFFFFHHHHI:CDACFHIIIGH>FHEHHCGGHIEHGHGGGI>FHFA
@4366712/1
ggacaggtgaacatgggcaaatctggagg
+4366712/1
@@@DDDDD?FCFAEHFIIEE9<C9CHHDF
@5065823/1
gttcgtggaagtaagtggtctttcatttaatgttttttgaaaagcctcac
+5065823/1
?=?DDDDDCFH?FHB:4CFH@FHHHII>4?EFHCGGDGG1:DB?>;DFDF
@7218845/1
ggccaatagctgtgggttatatggtgattgatgccattcaactttgcatt
+7218845/1
BBCFFFFFHHHHHIJJGHJJJJJJHHIJJJJJJJJJJJJJJJJJJJJJJJ
@2121238/1
cttcctttttttggatctgaagggcggtcccctcttttggg
+2121238/1
@@CDD?DAHDDHHBBCFHECGGGIJJJ6FGEE9@AE;>?<B
@6417031/1
ccaatgacatggggaagtcaattgctaatattgccatcaacgttcactgt
+6417031/1
BCCFDFFFHFHHHJJJJEHIJJIJIJIHHHIIGIIJJJJIJJGGHIJIHG
@7883736/1
ggccacttctttgaactaagtacagcgaaattcttattcgattgaagtaa
+7883736/1
@@?DD?DDBFDFBE<FHBHGFFEGIIGFGDHIGHIGEHFFHIIID>D99?
@2124669/1
accacatttctcaaattcagtcttgaaatattatccattagcttatgttg
+2124669/1
@@@DFFFFFHHHHI9GHGGI@HGIJJJ>HEIIIEHBFDEG@FHIIIEHGI
@5068799/1
gttttcttgatcattttcgtttacccagagaggaaatagtattttttctt
+5068799/1
@=@DDDFFFDFFFIEGD>DGIFIIGGGGEABEGI@ADHG?9?4DHIAAHE
@4368540/1
tctcgatacaaaataattctatgaggcttgtagccaccggtacttttgta
+4368540/1
C@@FFFFFHHFFHGIIHIDGIJIJJGIGIJEIEIIICEAD@DHDEGHGFF
@1425789/1
cagcatccagaagttcaatctggtattctctaggagtaaatgatttagta
+1425789/1
CC@FFFFDDDFHHEECBGHDGHDHGIIFHHIGCHHGGEHJGIIIJFHG:B
@657515/1
gcccaatattgattccagaacttccggcataatgagtacatcatttacat
+657515/1
CCCFFFFFGGH<DGHIGJJIIIIGB>BG:DE>DCCF?CDEIEHIIIHJJJ
@1426842/1
gttaaaacagtacatcgcacaacaaacacttggggagttaaatcaacatc
+1426842/1
CCCFFFFFHHHHHJIIIJIIIIIIGIJIJJJIJIEIIFGEIIIIIJIIII
@7885748/1
ctctgctgttgctgaggctgttgtggtctctgctgttgctgaggctgctg
+7885748/1
C@@FFFFFHHHGHI>GEGHIHHHHH=GDGIJFEHIGIIJJIIJIJJJHEI
@7886400/1
cttctgaatgatgttctacgttatcatcaacatctgacccttcacactca
+7886400/1
CCCFFFFFHHHHHIJIJJJJHIIJJJJJJJJJJJJJIJIJJJJIJJJJJI
@6419836/1
catctgcatccttcttttccggaaagaacctagtg
+6419836/1
@@@BADBDHABAAFDAGGHHHG?FG@??F?EEGHG
@6421352/1
cgactaagtgagcacactaaatcaccacagacctgttctaacttaaagct
+6421352/1
CCCFFFFFHHHHHJJJJJJJJJJJJJJJJJJJJJJIJJJJJJJJJJJJJJ
@4372397/1
gtcatttctttttcttgatctctttcattatcgtaaattgtcacggtctc
+4372397/1
<@@F@FEFAFBHBHIJJ<>CFEHGIIJJGEIIEEC;F@?FFD<FCFHEI4
@5074762/1
gttcaagttcttgatttgcagatgatctgaatctcattggaggatgcttc
+5074762/1
@@@DFFFDHFHHHDGIJJC@EHHIJGIEHIEHIGIBCFCHBFGA3CDFIG
@4374698/1
gatgatttgaggttcttgtggaattgtgacactttgatgttgtaaggtgc
+4374698/1
@@CFDDFFHGFHFHIFEHFHIHIEI@HHIHIGHIIGGIIIBHBFDFGFCE
@5077107/1
tgggtgagtaacatcagctccgagaaatattacaggttcgttgaaaacct
+5077107/1
B@CFBDDFAFHHHIIGIJDHJIEHGHEIGGIJJGGHHGHBBFCGGGIJIG
@4376623/1
cccaatgtttctagcctttcataattcataacgtcattagcagagctcgc
+4376623/1
@@@FFFFBHDDHHJGEHIJIFGGGCFBHGGGBFGGGGIC>@G>;@G@GFE
@8434437/1
gtatttcctgtgatcttgtctaagattgctttcgctgcggcatgctttgc
+8434437/1
CCCFFFFFHHHHHJJJJJJJJJJJJJJJJJJJJJJJJJJJJJJJJJJJJI
@4376886/1
gtggaggtgaaaagaatgatcttccaactgtcacaaacctgttagcagct
+4376886/1
@@@DDDDDDDBHBHEHDA@H@<FHICE@EHGI<99?FGC>FHDBFEH9GD
@3638848/1
ctgctaacctcttggcaatttttttcgatttgccagtacctatttctttg
+3638848/1
@@CFF4DDHHHDFGIIGIHHGIEGGGGIIJJE>GCHGGHIJGDHECHII@
@4377498/1
gtcatcagtttgagatactgtaatgcattgta
+4377498/1
@@@DFFFD?FHHFGGEGIIBBBH@F4:FHGII
@7887955/1
ctcatccacattttatgtgctgctaacctcttggcaatttttttcgattt
+7887955/1
CCCFFFFDFHHHGGJJJBHJIIJJJJIJJJJIJJIJFHIIJIJGGIJJJI
@7888867/1
gtttggtagaagcaggatgacacttaggtcgtgcatggtttaagaaagac
+7888867/1
CCCFFFFFHHGHHJJJGHIJJJJJIJJJFHIGHIGIIJFGIJJJJJJJJJ
@5855936/1
ctcatgttataacattatgcagttcattacctaagatatttgttatgatc
+5855936/1
@C@FFFFFHHHGHJJJJJJJJJHIJJJJJJJJJJJGIJJJJJJJJJJIJJ
@7891092/1
gccggctggtgccctgaataccttgatggctacaaagatagaagtcgaat
+7891092/1
CCCFFFFFHFDFHJIGIJJJJJJJGHJIJJJJJIIJEHIIGGIG@FHGGE
@7227393/1
gtcacaactaacaatgggccacaactcatattgatcgtcaaatgaaacat
+7227393/1
CBCFFFFFHHHHHJJJJJJJJJJJJJJJJJJJJJJJJJJIIJJJJJJJJJ
@2132394/1
gtgaaagatcctcttcttcaaatccagaattaaaagcttcttttccaatt
+2132394/1
@?@FFFADFHHFHHIIIJJJIJEEGHHEHGIJJHIH<GGHIJDCEHGCII
@7228273/1
gctgctgcggctgttgttgcctctgctgctgctggggctgttgttgccac
+7228273/1
CCCFFFFFHGHHHJJEHJGIJJIJIJIJJJJJJJJIIJGJGHJHJJIGHI
@7228514/1
aggaaataagaaagcaagagaaggaagtgaggtacacagttgcagtcctg
+7228514/1
CCCFFFFFHHHHHJJJJJIJJJJJJJJHJIJJGHJJJJJIJJJJJJJJJJ
@4378991/1
tcatcaactgagaggccaaactccttcaggcatg
+4378991/1
@@7DDDD>FHHHH<DC;3FGIGGICGHCE@?E:C
@7230038/1
gtagaattacagaataactcatgaatgctttctaatgtttcttcatttaa
+7230038/1
CC@FFDDDBHHBHIIBEGGH?HGGFDHIHHICHHIGGIIGBGH<GIGHII
@4380490/1
cagtaagacatggtagatgaggatactttaatctaatattatattgacta
+4380490/1
@@CFFFADC??FHBDCCB>DHCF;FEGIIEE9FGFCGFIDICD99CA99D
@3642752/1
gttcactgtctataaaaatacaagaattcctaattggtagtattccaatc
+3642752/1
@@@DADDFHHFHHGCHGIDIF>AH@@@>FHGH@HGIE?F>F<FEFIAHCH
@6427416/1
ctccacctgaactagttcatatttcggagtcgtccctcttctggaaagca
+6427416/1
CCCFFFFFHHHHHJJGHJJJJJJJJJJJJGHJIIJJJJJJJJJJJJJJJI
@6427810/1
gctacataaatctttctctagctgctttatttgagcttcaacagaaccag
+6427810/1
CCCFFFFFGHHHHJJJJJHGGIJJJJJJGHHIIGIJIJIIJJJJIJJJIJ
@4383326/1
catactttatcgtaacggtcatttctttttcttgatctctttcattatcg
+4383326/1
<@@BDADDDBFHF>C@FBBGI4CFHGIIDHFHCGIGH<DHEEGHGIGF98
@4383350/1
cttaaaacaatgtcaagagcttggattgc
+4383350/1
@CCFFDEFHGFDCFHGGEHICHICEHEG9
@7893045/1
gctgctaacctcttggcaatttttttcgatttgccagtacctatttcttt
+7893045/1
CCCFFFFFHHHHHJJIJJIIJJJJJJIJIIJJJJJJJHIJJJJJJJJJJJ
@5083262/1
gcctttgctcagcatctcgaggaaccaagtagcatggtggtagccaa
+5083262/1
CCCFFFF?FHGHFIIIJIBGHDFAC1CEF49C><C3?:DD?DHBFGB
@2824427/1
gcttggtgtttgttttctccaactccgacaaacgccatcctctcattctt
+2824427/1
@CCFFFDDCD;FFFHIEIFICFHHIHIDFDADGAFGGI<FHGIIIDGBAD
@2824829/1
cttggaaacaattttataattattggatatattcataccacatt
+2824829/1
CCCFFFFFHHGHGJIIJGGIICHIJJBHIGGBHGIIJJFGGGGE
@6430430/1
gttggttgttttttaagtgcatgttgaacatattcatgcaaaatgcaaat
+6430430/1
CCCFFDFFHHHHHJJJJHIJJJJJJJJJJJJJJJJJJJJJJJJJJJJJJJ
@7896155/1
ccgagaaattctaacctctgattagaccctaaagttaaattattgtaacc
+7896155/1
C@CFFDDDDHFHDHIAFGGABFCEHEGIGCFHHG?DHI@DHDHIIBBBBF
@7896592/1
cattccaatcttgatgcatgatgaaatcatgaagtctaggaaagaaacaa
+7896592/1
CCCFFFFFHHHHGJJJJJJJIJJJJJJJJJJJJJJIJJJJJJJIJJIJJJ
@1432968/1
gtgtttttgagctcatacttaatccaatgacatggggaagtcaattgcta
+1432968/1
@<@DDFFFHHHGHGIGDGHIEFDAHIJGGIIGJGIIGIDIBDEB>DDFEH
@666654/1
ggggacacttatcaggttgtatactgatttcataatgatgtacgaaacct
+666654/1
CC@FFFFFHGFGGJI@ABFFFGBHGICBHGJIIGIIJ@FCDGGGC;FGEF
@8442895/1
gccatgttgaatagcttgctgtggtggtacagcacccggtcctggtccag
+8442895/1
@@@DDDDDAFFFFDB<FGDI?3CFEB7F<2A<CG@??DDDD8D8DB8B88
@4384819/1
gcctcttgttttgcttctttttttgacctacccttgccgatagcaataag
+4384819/1
@@@DDDDDBFHFF9CG2<AFFGB@GGEGGGF3DFH@FE>@:AFGA;F=9@
@668955/1
ctggtattatgagtgttacttctcatcctaggacgtccacctcgaactga
+668955/1
@@@F1??DHHHHFEECF@FEEGCGHBH?@HC>EFF@FDEGGDHFGEGIGC
@4387007/1
tgagttagaataccaacctgaatttcagcaattttcttaatggatgc
+4387007/1
8;<=:22=?<FD4ACABCGF<A<<BFEHEHEEFF49?<9:CC43???
@5867771/1
ttgttttccttcttttttatttttacaaataatccgtgcagtatgttttc
+5867771/1
@@@FFBDDFFDFHGBFHIGHIIFHEFHIDG<FBB@D@FAGG?FDGBBFCH
@7901255/1
ttttcaaatatttatctatcatatcctcctcgataatagatatgtaataa
+7901255/1
CCCFFFFFHHHHHJIJJJJIHIGJGHJIIJJJGHJGGIIHIIIJJJIIIJ
@5090803/1
aataacgaatttttttcttgttattttcttgatcagaacaatactcatca
+5090803/1
C@@FFFFABDFFHIGB9FFEC4E>FIEGFHGIGG@DFDCCG9GGIIJIGG
@3650918/1
cgaacagcttccacagcttgtctgtaattgcgataaggtttttcaggatt
+3650918/1
@@@FF?DFGHHHHJGBFFHIGIIJECIGIJIGIJHIG9BBHIIIA><FCH
@4388029/1
actggaaacagctatggtaacatctcgtttcattttgctttgacttctca
+4388029/1
CC@F?DDFGHGHH4CFF@EJIJEHIJE=GGIGIGIGJHJIJJ@AFDFH@B
@5870716/1
cgcatgtcccatactccctggttgggaagtgcttgttgttttgcagacaa
+5870716/1
CCCFFFDDHHHFHJIIJJHJJGEIJJJJJEFHIIJHIIGHIIJJJIJJII
@5871304/1
gggcaccatgacgatagctttattctcattaaggaattccggtttctcaa
+5871304/1
CCCFFFFFHHHHHIJJJJJJJJJJJJJJJJJJJJJJJJJJJJHIJJJJJJ
@2148864/1
cacatcacattaccacatttctcaaattcagtcttgaaatattatccatt
+2148864/1
CC@DFDDDHDFDDGHGHIIIGIIGAGH@FFFCEE9E?<FFGIHBC<F4CA
@2150492/1
tggtagatgaggatactttaatctaatattatattgactaacaaaatatc
+2150492/1
CC@FFEDFGHFHHJJIIJJICHIJJJFCIIIEGGGEECFHGEGGGHGG>@
@3652022/1
ctccacacaatcagcaatacttttatcaggaatggaatgctgagtaacaa
+3652022/1
@C@FFFFFDAHFGJJJGHCGHIJGFHIIJ<HIIHIEGGIIGGCHHCIEHG
@7904711/1
agcatctcctaggaattctaaacgttcattgtgagttatatttgattcag
+7904711/1
CCCFFFFFHHHHHJJJJJJJJJJJHJJIJJJJJJJJJIJJJJJJJJIJJJ
@6440540/1
ctccaatcgcattccctttcacactagggacatgaggtgaaattattggt
+6440540/1
@@CDFDDDCDFFFIIEIIIIIIEHGEHDEHIGIIIGGGD>?FBDDBFGH0
@8452901/1
cgcttggctttagcactgcatctacacaaagggccatcattcatttctcc
+8452901/1
CCCFFFFFHHHHHJJJJJJJJJJJJJJJJJJJJJJJJJJJJJJJJJJJJJ
@8453193/1
tataacattatgcagttcattacctaagatatttgttatgatctccggcc
+8453193/1
CCCFFFFFGHHHHJJJJIIJJJJJJJJJJJJJJJJGJIJJJJJJJJJJJJ
@679280/1
tcccactataatatggtatctccactttcttctgagaggattctgattcc
+679280/1
@@@DDDDDD8FBHIICAFH>IHIE>>HGEHHHIED>F3?BFBGDC>FGGB
@6446798/1
tacatgtcgaagcaatggtgaaataggttctgaaagacttgtaaagttta
+6446798/1
@@CFFFDBDHFHGDHEBHACFGHBEEH?FGHHIHIGIIGGIGGGEG?DEE
@6447665/1
cttcacactcatcaagaacttggtaaactcttagatcttcattttgttgc
+6447665/1
CCCFFFFFHHHHHJJJJJJJJJJHJJJJJJJJJJJJJJJJJJJJJJJJJI
@2836897/1
cacctcacacctggcactaaactgtaaagggct
+2836897/1
@@<DFDDDDHHHGIHCHGG@GHEHHIGIG9G;?
@1457655/1
ctaaagcatcatttaaagcactgatttagtgtgaagatagcaattaggag
+1457655/1
@@@DDFFFGAHHDBHIGGG>;BFFCHIIBF4A<>B>FHGHI9CDHGIIHG
@8465171/1
gttgatgaggaggctgaggcggaattagagcaattgctcccggagggact
+8465171/1
@BBFFFFFHHHHHJJJIJJJJJIIIIFGHJJJJJJJJJJJJJJIHFFDDE
@3663066/1
ccatattcttattctttatatttaaattgagatgattagtttccacaaca
+3663066/1
CCCFFFFFBFFHGGHHIIIGGJIIJJFIIFGIHDEEIIAGAAFHHG9FHE
@4406190/1
cttaatttcatttacctttggcacattgcagttgctatcatacattctta
+4406190/1
CCCDFFFDFDDHH9FEHGH9FG9GGGIHIIDHCEIDBEGCHGGGEFIGAB
@4406852/1
cggaggaatttgtttgtgattttttattgtatccc
+4406852/1
@@@DFDDDDAFH<FBGAAE@E:F<AFGHA<CC@F@
@685967/1
gtccttctaacctgttcttcttgaagttggttcagctgtagtct
+685967/1
=??DBDAEAFF;CEGHGCHIIIIHEDEGGG8CEC?@E@9?CCA?
@689525/1
gcagttcattacctaagatatttgttatgatctccggccaagatcagccg
+689525/1
@@@FBABAFD?FFHAAFGIG@9IHCGI<EHIEIGEE1:C?F;B9DBFDC@
@4410365/1
aagagttttattaaagttggatcattagcagaaatcctcattctttcaaa
+4410365/1
CC@DF?DDHHHGHGIJIJGGJIGIIGGDHG<;FAFHGGFGCFFGIDEBDF
@1465759/1
gttatgatctccggccaagatcagccgtgtttggtagaagcaggatgaca
+1465759/1
@@@DFFFAHHFHHJFIIIIIDCDEEGEHG@GHIFHHGIFIJIBGBAGGFA
@4412820/1
cttcattttcggtttcgtaggcaggtggaggccatcgcctggtcatgca
+4412820/1
@CCDDFFFFHFD;CEHHFCGIJGHIEFCF;@DDDFEGEHBGCCGBG=@@
@2165270/1
agtctgtctgcatctgtatatgccctagcacggaaagcagcgagatgagc
+2165270/1
@@@FFDEF<CDBFGHIAFIIBIF:FFGEFHBABCFGGGGGGIFIB1?<B@
@5122541/1
ctccattagttttcttccaactagtgaaatttgacttaagaaatatgaat
+5122541/1
CC@DDFFFDDFHHJIIGEGEGEEHFFHCHGGHIIHGGEGGGC@@CFHIGG
@8473865/1
cctataagaacaatgagtgagagcttgcaagaggtaacttctgtcttgaa
+8473865/1
CCCFFFFFHGHHHJJIJFHEIIIJJJJIJJJJIJFHIJJJJJJIJIJJJJ
@8474053/1
cctcaaggtacacccctataagggcttcgatagaatctgcaacaactttg
+8474053/1
CCCFFFFFHHHHHJJJJJJJJJJJJJJJJJJJJJJJJJJJJJJJJJJJJJ
@8474142/1
ccacattacagttatattcgaaaacttagatttattgagcgtgataagac
+8474142/1
CCCFFFFFHHHHHJJIJJJJIJJJJJJIJIJJJJIIJJJJJHHIIJIJIJ
@2169634/1
gtgtaagtcatgaaaaagatgataaagaattttagcagtgaatctgtttt
+2169634/1
@@@FFFFDHHHHHJI9FEGCHIAHAHHAEHGIJIGC4?EDF<DEHDD>DF
@8475499/1
caggaatggaatgctgagtaacaagattatatgggagagtagcttgaggc
+8475499/1
CCCFFFFFHHHHHJJJJJIJJJJJJJJJJJJJJJJJJJJHIJJIJJJJJI
@2171511/1
gattatttttcctttgatgctgctcaatttaccttcatccttgttttcaa
+2171511/1
@@CFFFADABBD>@FCD4CHGIE@DEDHCCHEHC>FH>E491?19CDA99
@3669797/1
tcctaacaaggttgttaatctctctttcccgatcaggcgctgacc
+3669797/1
@@<DFFDFBDHDH?EA>G>HAHIIFHHGCHGI:C@DAF:FG?@3;
@6457533/1
ctccatttccaattatttcctttttctgacatcttcttggtaacaagtat
+6457533/1
???DDDDDFDDBDBCGGI?:IDEEEGBA?BGBFHEHDFFE:?CCD<C1??
@6458119/1
gtaggatcataacgatggtcaacaaggaactcttgtaaatcatgtatctc
+6458119/1
CBCFFFFFHHHHHJJJJJHIJJJJJJJJJJJJJJJIJJJJJJJJIIJJJJ
@1468705/1
ctccctttttgcagcttcttcaagagggatgggctctga
+1468705/1
CCCFFFFFHHHGGIFGEHIEHIEIJJGEFFHGHJFIJJI
@8479733/1
ggacaagaacgtgtagagatgggttcatttaccttccattatgtatcgtg
+8479733/1
CCCFFFFFHHHHHIIJJJJJJJJHIJJJJJJJJJJJJJJJJJJIJJIJII
@8480351/1
gagaatttttaaccatttacacaatataaatgcaccttcaacaccacact
+8480351/1
CCCFFFFFHHHHHJJJJJJJJJJJJJJJJJJJJJJJIJJJJJJJJJJJJI
@6460690/1
gttgttgccactgctgttgttgaggctgctgtggtctctgctgttgctgt
+6460690/1
@BCFFFFFHHHHHJJJHJJJJJJJJJJJIIJHIJDGIIJIIIJGIIFIJB
@700644/1
ctccttctaacttaatgcaagcttctcttatagctgtcaactcatgttgc
+700644/1
@@CFFFFFHFHHFIGIJEIGIIJJHJBHHJJIGIJJGGEGGEGECCFIDH
@701842/1
acttcatatcattgataattactgtagctgagtaaggagttgaaggattt
+701842/1
CCCFFFFFHHFHDIEGEGHGIIJFBFGEIJEH@FHIDCGGHIIGGFD>FG
@702002/1
gtggaattgtgacactttgatgttgtaaggtgctgaggcaagtgttggga
+702002/1
@@@DFFFFHFHHFAFHIFGEGGFGGGG@HDECEIGHGIJIHEEHIJIBBB
@6464558/1
tgccattgcgccaggtgtccggtcttcactgcagcctgactggtgagaac
+6464558/1
CCCFFFFFHHHHHJJGIIJJJJHIJJJJJJJJJJJJJJJJJJJIIJJIJJ
@4417400/1
cccacttttatgaatgattttgatccaaccttctggtagcatttcaaaat
+4417400/1
C@@DFDFFHHDHHGBF?EIEHC?AHH>AE6DEHIE<GDA><D>>>9?D9@
@3672188/1
gaacaattctatcacctttgaagttgaataagttattattcttctaggtc
+3672188/1
@CCDDFFFHHHHHJIJIJJJCHG<FHIGIJIIHIJGIJIJIIGHGHGIIJ
@8481852/1
cttgtaggaactggactgcattaaaatccgaatcctttaatgaaattatc
+8481852/1
CCCFFFFFHHHHHJJJJJJJJJJJJJJJJJJJJJJJJJJJJJJJJJJJJJ
@2848904/1
ctcttctggaagagggcaagtaagtaccatatctatgttgtacaaataac
+2848904/1
@@CDFFDDHHGFHEHHGHHHBD@GEF<EHCHFHFIEHIIGGDGCFHIIG?
@4419450/1
acacaattcaggcactaatgtctcttcaaaatcttcttcatcacgtcgtc
+4419450/1
@@CDB:??FFDBDII>EGIGCA@HCADAH@H>EF@@H<?99CDHCBGH0?
@4420088/1
gtaacggtcatttctttttcttgatctctttcattatcgtaaa
+4420088/1
@@@DFFFDFDDBFG@GDHIGC@FHIF9F2AF9CFGBF<C3C;3
@4420308/1
taccactttgttctttcttgtcagcac
+4420308/1
?@@DDDDEHHFDHGIIE><A33:C>HB
@2850187/1
cgataatcaagtgttggtgcattcata
+2850187/1
C@@FFFDAHBHDHIJIFEHGE<4CFEA
@8486227/1
ggtagctcgatcccttcttctaggacagaagtagctataacgaggttac
+8486227/1
C@@DDFFFHHHDBGHJJJJJJIJIFGGIJGHFGHGGIJGGGGGHIFDFE
@2176366/1
caattttatgatttctcttctcttggtgttcaacaaatctcttaatgata
+2176366/1
@@CFFFFFHHGGHJIFJIIGGHGJJICG=DAHIBFGEHGHIIJGJ@<<DF
@2176523/1
tctctttcattatcgtaaattgtcacggtctcaacaagt
+2176523/1
@CCFFFDDHFDHHIDHGI34IGEHGHBBFHF>GGGGGE<
@2177281/1
tgactctattaggagaatatgaagcatgactcatagcttggaggagatat
+2177281/1
@CCFFFFEFHAFBEEHIIIIIJCGEIJJJJIIG9<EG>GGE>GD;BBBFG
@8489113/1
tggcaatgtgacctcaagttccatcctatcattgccaattggtagtggat
+8489113/1
CBCFFFFFHHHHHJJJJJJJJJJJJJJJJJJJJJJJJJJJJJHHIIIJJJ
@5136575/1
ctagataataatgcctcagagctaccttggcagctgctaattttgcttgg
+5136575/1
@@@FDDEAADBHFIEIIIJIIIBHHGIGH@>FGD>FHE>FHFGG<AGIIJ
@6467273/1
tgtaacgattggaaaaataatcagaatatgaacggtattgctctgcaggg
+6467273/1
CCCFFFFFHHHHHJJJJJJJJJJJJJJJJJJIJJJCFHJJJJJJJJJJGJ
@5137395/1
tcttctatcacatcggaggcaaccaatatgttc
+5137395/1
CCCFFFFFHGHHDIJDGHGGCGGGEEGCF>?9?
@6470593/1
cttctttgactaaatactcctgaaggagtgatatcggtgtttttgagctc
+6470593/1
CCCFFFFDFHHHFIIIJJJJJJIJIJIJFHHIGHIIJFGFHJJIEGEHII
@3678365/1
cacacctttgtcaccactatattcaccaaccgttaacggagtttgctgtc
+3678365/1
;@@AD7DAH<FHDGHBHGEGGHII<HACE2@C?CBDHGDF00?DBBBGHG
@8489941/1
gtagcttccagattactacttcttttaagcagtaacttctctgtacaaat
+8489941/1
CCCFFFFFHHHHHJJJJJJJIJJJJJJJJJJJHIJJJJJJJJJIJJJJJJ
@3679809/1
tccacgatttcggcagcttttacctcattttcactcaga
+3679809/1
=?@7DD6:<2?CCEFGDF@?EG@B<19CFG>B????D39
@4428845/1
ctcatttgaaaacgtggatctccaaggtctccttgaacaa
+4428845/1
@@@DDFFFHHHDDDA;FEGFBEBFGGIGC4??E9E<F>DD
@5138848/1
caacgaatcaaattcactttgaggaactctctgatttatctcatcttcat
+5138848/1
@@CFFDFD?DHBHIHGHIJEIJEGCFGCEEHIIIEGIIGBGGICGCHGFB
@4430632/1
ataagaacaatgagtaagagcttgcaagaggtaacttctgtcttgaaatc
+4430632/1
@C@FFFFFGHHFHI@EGEBFHGIFDIHCCE9E<GFFIIIHEGHB9BFGGG
@8495938/1
ggtaaatttgggtcccatgctatgggtgaaagatcctcttcttcaaatcc
+8495938/1
BCBFFFFFHHHGHJJJJJJJJJJJJJGHJJJJJJJJJJJJJJJJJJJJJJ
@5142533/1
gaatcctttaatgaaattatctggagctcatcaagcttcggtccgactga
+5142533/1
CCCFFFFFHGHHHIIJIIIIIDGIIIJIJ3FHIJJJIIAGBEHEFD:<FB
@2180825/1
gcactgagttagaataccaacctgaatttcagcaattttcttaatggatg
+2180825/1
@@@FFABDADD?HHGGGGCFAHGEEDHGCHIG<<ECFHIIGGIHEHI<B@
@5143338/1
ccgacaaacgccatcctctcattcttagttgtaacaactaggggcaccat
+5143338/1
@@@DDDDDFF1@FHBBB2CFGGHHIIBDDHI>CBGHGHIGGGEGGBGIE<
@5143590/1
ccaatcttcaattgttttaaagcacatttggctgcggtacatttagctat
+5143590/1
@B@FFDFFHHGGGIIIIJJJJJJJJIJIIIIJIJJJIGGGIJJJIJDGIE
@2182949/1
gttcctagaatcccacatggcaggaagttttctcgcaacttaggttatgc
+2182949/1
@<?DF?DDDHDHHGEIIJIDGGGFCGC9<FHEGGIGEAFEHG@<BDHDCC
@711265/1
ctttatcgtaacggtcatttctttttcttgatctctttcattatcgtaaa
+711265/1
@@@DDBDDB3CFF8CGBAF439A@FGCE@@?EFHH@@GHHEGDG<;FD2?
@3683542/1
cctgcaattcttggttcaagatcattttaaactgtccttctgacacacca
+3683542/1
BC@FFFFFGGHHHIHGHEFIIGGGIJJJE>EFEHIJ<<@BDGIGEGGIDE
@711580/1
ctttcatgaggaaggccctcttcatttt
+711580/1
=;;?DB4?C3A<<A7FFHGHCGC9FC>A
@8497650/1
cgacaaacgccatcctctcattcttagttgtaacaactaggggcaccatg
+8497650/1
CCCFFFFFHHHHHJJJJJJJJJJJJJJHIJHIJJJJJJJIJJJJJJJJJJ
@5144431/1
cagaacttccggcataatgagtacatcatttacatcaccgtgatctaata
+5144431/1
@@<DDDFDHHHGHIAGHJIJJHIGICEEEIEFE@CFHIFEHIDFFEGECC
@714408/1
cttctgaatgatgttctacgttatcatcaacatctgacccttcacactca
+714408/1
CCCFFFFFHGHGHJJJGIIIGGIJJJGCHEHEGECE@GI9DBF>DABBF9
@4436316/1
cctctgtcgaacagcttccacagcttgtctgtaattgcgataaggttttt
+4436316/1
C@@FFFDDDAHH:?FGIJJIIIJIJJJJJIGHIJIIJ4CDGBGGF?FGIC
@6479296/1
ctggacaatatcgcacataatacctgttctgtaaaatccttcactggaaa
+6479296/1
CCCFFFFFFHHHHIJJJJJIJJJJJJJIIJJGIJJJJJHIIJIJJJJJJJ
@4436838/1
ctagataataatgcctcagagctaccttggcagctgctaattttgcttgg
+4436838/1
@@@DDDDDFAHHAGHIIII9GIGCEHHI9FHIFGC9EB9DCGHEIFGC<D
@6479788/1
cttccaaaaaaatacagcaagtctggtaaatttatcgcaaggtaatgtaa
+6479788/1
CCCFFFFFHHHHHJIIIIJIIHIJIIGFGGIJJJIIJIJJIIBFEIIFHG
@3690824/1
ctctaactaaaaattcttttttaagtaacaaagcttcagtaaataacaaa
+3690824/1
@CCFFFFFGHHFHIGIJJJIIEHIEFHIIGGGHIIDHIJ>BHGGGIJEHH
@3691386/1
gctccctccacctgaactagttcatatttcggagtcgtccctcttctg
+3691386/1
@@CFFBDEFHH?HIGEGCHHHGIFEHC<FHIIGHHGHHEC>>F><??4
@2188809/1
gttgcctaacaggaggtgcactggttacaggagatactggttgttgttg
+2188809/1
@@@DDDABBCDHDHIF@FCGHHIC9C@>EEHEGEGGEG@F9DG@@GDGC
@2189416/1
ctcgaatctattatctcttggacaagttgtta
+2189416/1
@@@DD8BDHFD?FGIJJGGCGBACE>F>HI<9
@2189954/1
ctcacatatgtatggcacaactgataagttaagcattgcagttcatc
+2189954/1
C@CFFF?DFFDFFDHHIIJDICGGHIECHH4<F>FBCHIIG1??CA<
@2190605/1
tctgcttaggtgtattcattacatatgt
+2190605/1
;?@DADEDD>ADABF@C@IIHI<<FEEA
@717205/1
gtcataagttgtaacagtaagttcttttttttccttgactatgtttgatg
+717205/1
@?@DDD>4ABFFBGIIIGECHB>IBH:FHBADBFGHII3<?4?F4?/9DD
@717430/1
gtggaagtaagtggtctttcatttaatgttttttgaaaagcctcacttgt
+717430/1
@@@FF?DFFHFFF@FFHEGJIIJIEGIIIIJJIEECHHIDGHIJJIFJHB
@718619/1
ctcgaatctattatctcttggacaagttgttatattagtcactttatatg
+718619/1
@CCFFFFFFFHHDHIIEIJJIDGJECBE>9FH9EFGHDCGHHGIIGGHGI
@2865597/1
aacaggagctgcgacaccatctgatgcctggtgcggaggctaccttgccg
+2865597/1
?@@DD3ABFBFFDGHDHGHAH>FB<?BH<?D0:DGEEBBHF@FGHGIIIF
@8502683/1
gtcgaaatacaaggcaggaaatggtgaactgcctttcatgaggaaggccc
+8502683/1
CCCFFFFFHHHHHJJJJJIJJJJJHHIJJJJJJJJJJJJJJJJIJJJJJJ
@719115/1
ctagcacggaaagcagcgagatgagcataataggtaggtgcaggg
+719115/1
@@@DDD>D>FBFH@;FE?EFGEG@9DD@GBD@GGGFHG><F@>;;
@719348/1
ctgttgttgaggctgctgtggtctctgctgttgctgttgttgctg
+719348/1
@@@DDDDDHHHDHEB@BHECE?CB9FEEFG4C<<FHE><?B9DB>
@5152045/1
ctcttgttttgcttctttttttgacctacccttgccgatagca
+5152045/1
@@@DBB=ACFF8D:?DGFEHII1??FFFECGFFCFC:@DBFE@
@1485659/1
cttcatttaaaaccgctgtgtctctttctttttttgttagactg
+1485659/1
@C<DDFFFGDDDFH@GGGDFHGGIJIIGHIB<?GFIBHCFICHD
@6486206/1
tgctgaggctgctgtggtctctgctgttgctgttgttgctgaggctgctg
+6486206/1
CCCFFFFFHHHHGIIJJHIIJJIJJJIJJIJIEGIDHIIJJEHIFIGGIG
@6488926/1
tctgcagggaacggcgacataggtgtctgctcttcacatactcttgttac
+6488926/1
CCCFFFFFGHHHHJIIIJJJJJGHIJJJIIGFHIGIIIJJJJGJIIHHII
@1488742/1
caatgacatggggaagtcaattgctaatattgccatc
+1488742/1
@@@FDDDDDH?HAFHGGEGIFHIFEHE9HIGCGGGEH
@1490024/1
atcagtttgagatactgtaatgcattgt
+1490024/1
:?1BBBDDBHDA8EEE>EECGH4?3<CC
@2866325/1
atccaagccgtaatgaatggtgttgctttcgcagggtaagtctttcagtc
+2866325/1
@@<DD;BBFAF1CBGGGGCB:9AC3CG@EEEBEE:@??B@?BF@GG9=CF
@1491958/1
cctggatctgatcttaacaagccttaagagaaatcttagctgacatatac
+1491958/1
@@CFFABDFA4?FGGIIIJJJDHIJJICHIIJGIEGGGIGIGCHEGG@@?
@2867351/1
caacaatttctcttcctttttttggatctgaagggcggtcccctcttttg
+2867351/1
B@BFDAFFHHFHGIIEGIJJJIJJDEHCHI>GHCHFHBHEFGGFFFFCEC
@5154848/1
gccgacacatcaatattaagcatcatcttccattgagaaggcctgacgga
+5154848/1
@CCFFFFFDHHGGIIIIIIIIFIGDAHGG9FHEICHFDHGGIECGGIJII
@1497231/1
catatttttaagttcatttgaataaaataaataatttttcgatagttctt
+1497231/1
@@@7DAADHHH?<EEHGIIIIIJII@FHHGCHGCGGGBGCHIGII<GIGH
@4447124/1
caggaacttcccagtcatcaggaataaagtcattaaccttcaaaattttt
+4447124/1
?<7DBDDDFDFHHEH>GFFHGCBCH<EHGFDHGGGGGDHCEBFC<BGIII
@1500207/1
cccacttttatgaatgattttgatccaaccttctggtagcatttcaaaat
+1500207/1
@@@DDDFFGHGHHJJJBB9<EHBH@@H?FFGIGFIIBGEEFIHGIJIIAD
@2875881/1
agaaaattttccaaacagtatttagagactttccactatctaaataaata
+2875881/1
@@CFFBEFHHHGHEGIII9IICHGHGIJJIIJIFHJIGIIJIHCHIIHI@
@2199087/1
gggacatgaggtgaaattattggtat
+2199087/1
?@;A;=ABACDF8:ACEAEBF<FC4C
@8510738/1
tctcgaatctattatctcttggacaagttgttatattagtcactttatat
+8510738/1
CCCFFFFFHHHHHJJJJJJJJJJJJJJJJJJJJJJJJJJJJJJIJJJJJJ
@5156353/1
ctctatttcattgtgcattaatctatagaaaattttccaaacagtattta
+5156353/1
CCCFFFFFHGGHHGIIEEGHGGGE>DHIJJGHGICHIIHIFCHIEGIHEH
@8514723/1
ccgaaaaaataatcaacgttactatcaatcacgaaaaataacaaaaacaa
+8514723/1
CCCFFFFFGHHHHJJIJIGIIHJJJJJIJJJJJIGIJJJIJJJJJJJJIJ
@2204376/1
gttgtatatttatgctcacttcaccaacattcatgaataatggaaaatca
+2204376/1
@@@ADEFFHHDFFBBFFEHHGBGH@FGEHIGHGIIIE@HEEDHJBHIJIF
@3707216/1
caacaagttccgttttttggagaggcaactcaggataactatagaggttc
+3707216/1
@@CFFBFDFAHHFGGIIIHFGG@HIIIEFCH<>GAGGIJGCG4?8B@B@B
@2879593/1
gtgcaggctggccatgttgaatagcttgctgtggtggtac
+2879593/1
@@@FADFFHDHH<@EAGEAEF4B@EHIJJCDCGGGHG0:?
@5162708/1
ggaacgagaaccaatttcttttttaaaataatcagcaa
+5162708/1
@@@DDDD<HDHHH3C>FHHIJJIIIFGIGIHDGGIJIH
@3708253/1
gttggagcctatgctatccgtagtcga
+3708253/1
@@<BDDDD;FHH<>ABGFD<CEDGG61
@8518935/1
gcaggaggtataaacaaacctatgggttttaccatcatttgctgctcata
+8518935/1
CCCFFFFFDHHHHJJJJJJJJJJJJJGHIJJJJJJJJJJJJJJJJJJJJJ
@3709356/1
gctgctgtggtctctgctgttgttgttgttgctgaggctgctgtggtctc
+3709356/1
CCCFFFFDDHFHDEEIGGHHHCGEG<CFGCHJJJBD;?DFBFHBGC3999
@8519819/1
cctaacgttatcaggttttgggtagttgggtaatattttgataacgtgga
+8519819/1
BBCFFFFDHHHHHJJEHIJJJJFHHHHIJJ?DHIIJJJJJJJJJJJHIIJ
@3710260/1
cggcatttctttcagaccaaaatttctttgtaaacaa
+3710260/1
@@@DFDDFDBHHDIIBDH>GBEEEIGEICCCBHGGA3
@2882924/1
ggaacgagaaccaatttcttttttaaaataatcagcaaaatccaaa
+2882924/1
@@@FDDFDFHFH?EGIIIIIIJGIGGGIECHIFHHJGEHGGGJDG>
@6503513/1
ccttgaatgaatttttcattcctccatactccttgtcttacaggtaccgg
+6503513/1
CCCFFFFFHHHHHJJJJJJJJJJJJJJJJJJJJJJJJJJJJJJJGHIJJJ
@6503797/1
gcagaggcaacaacagccgcagcagcagcagtggcaacaacagccccagc
+6503797/1
CCCFFFFFHHHHHJJJJJJJJJJJJJJJJJJHJJJJJJJJJJIJJJJJJI
@2884272/1
tccatttccaattatttcctttttctgacatcttcttggtaaca
+2884272/1
CCCDFFFFHHHHFBEHCG9<@FFE>ECFHIHAHFCHEHF4EECD
@6504185/1
caaccatttggtatattcatcctctcaaaataaaagaataatagctagct
+6504185/1
CCCFFFFFHHHFHGJIJJJJIJJJJJJJJJJJJJJJJJJJIJJJJJJJJJ
@2885051/1
ctgctgctgctggggctgttgttgccactgttgctgctgcggctgttgt
+2885051/1
@@<DD?BD<B?FFGG<FHF@EE3CBEE@>GBFEG>GGIGBHFIII=@97
@6505043/1
gcctcacttgttttgtcataagttgtaacagtaagttcttttttttcctt
+6505043/1
CCCFFFFFHHHHHJJJIJJJJJIJJJJJJJJHIJJIJJJJJJJJJJJJJJ
@2885391/1
ctcaagttccatcctatcattgccaattggtagtg
+2885391/1
@@?DDDDEHHGHHJJIB3CFIECGGHI@H<?HEF@
@2218937/1
ggtgtgtaatcactgctgaggcttgaacaagcccttctgatagcctgcaa
+2218937/1
@@?DDDFFFHGFDI<BGIF3CCCGEBFGHIGIHECGGFC4?F4?<?F2B3
@2220173/1
ctgagattttctgattttgtatcttttggccacacacacagccattttaa
+2220173/1
@@CDA>DFF8?DHIIIIIE9E4CIHBEG1CE@EFGGIC@;BBFGG@D@BE
@8524076/1
ggacaggtgaacatgggcaaatctggaggttgatgaggaggctgaggtgg
+8524076/1
C@@FFFFFHHHHHJJJJJJJIJJIIECFHFHHFHIGHJHIIGIJIJJ8BG
@2221015/1
gcatccatggaacctacaacagctgctattgaaggc
+2221015/1
@@CFFFFFGFHDB=BBAFHHCGICAG<CHGE<E49C
@8526162/1
gggagttaaatcaacatcagctgagatatactcatattgaggataagaaa
+8526162/1
CCCFFFFFHHHHHJJJJJJJJJJJJJJJJJJJJJJJJJJJJJJJIJJJJJ
@2224335/1
gtgaaattattggtatttcttttttccaaattgcctc
+2224335/1
=:?7D>DDB?FDB22AE9AAFCEGEG<?F9C<C:111
@8528816/1
catgatttattaaacccgatgctagctttcttaaatctggttctctaatc
+8528816/1
C@CFFFFFHHHHHJJJJIIIJJIJJJJJJJJJJIJJJJJJHIJJJJGIJJ
@754630/1
gctttagggtttcttccgctaatttaaaaattgaatagtttttatgaaat
+754630/1
CCCFFFFF?CFHAHIJJEBEG6FCEGHGIJICHGCHGGBGCHHECFGIID
@2892158/1
acaacgtgatataactatgaagaatcatgtgataaaaaatagcagcagtc
+2892158/1
@C@FFADA?CFFDIBBGG>HHBFDHJHHCFH<FGEHCGEG<B9BGC;??B
@3719392/1
agctgacttggataccttggcttaagagagaaataaagagagaaatagaa
+3719392/1
@@CFFDFDDA<FFGCBFHIGJGGCHGHIFJGEHGIGCHICFHDG><FGHA
@2233378/1
tagctgtttcaactttgctacataaatctttctcta
+2233378/1
@<?DD>=B<B?BHAGGBBGGGGGH>@?CB@H9B>HE
@2893045/1
gcattgtaggccgcacatgtttgtgcttctgaagaggacatccccgtacc
+2893045/1
@@@FFFDBFFGBFFEDFGH9CDCDFGAG9?DFHGIEGIGFGCGGH:AED=
@8530916/1
cttctttaagacactgactaaaatattgttcaagttcacgaggagtattc
+8530916/1
CCCFFFFFHHHHHJJJJJJJJJJJJJJJIJJJJJJJJJJJIJJIJHIJJJ
@5175968/1
ctgcttctctaggatcaacagcaggatctgcaa
+5175968/1
@@@FBDDF>FHHFEF>F<EE;EHGI7BFGGEDF
@6515916/1
gtttaagaaagaccaaaggtttctgttgagctagtcatttgttcccctga
+6515916/1
CCCFFFFFHHHHHJJJJJJHHIJJJJJJIJJJJJIJJJJJJJJJJJJJJJ
@2239388/1
cctaggcaaggtacagcctcaccacctcaaccgaacacttctaggttaca
+2239388/1
CCCFFFFFGDHHHIAGCGIEGIIJJIIIGGIJJIGIIJJIIJBCFFHAGF
@8535544/1
tcccgatacaatttcttgttttttatcatcctctttatttactagaaact
+8535544/1
CCCFFFFFHHHHHJJJJJHJJJJJJJJJJJJJJJJJJJJJJJJJIJJJJJ
@2240077/1
tttgtaaataaaaaattaataacattaatatgaacaaaattaaaaataa
+2240077/1
@<?DDDDDD>FFHI1CGIIIEEE3BFGHEC<<C<GGIGF@E90?DBHH>
@8538001/1
tcatgccacattccattccatgatttattaaacccgatgctagctttctt
+8538001/1
CCCFFFFFHHHHHJJJJJJJJJJJJJJJJJJJJJJJJJJJJJJJJJJJJJ
@2901251/1
ctttcacaatcaattaattggtaacatggtaaaataccttctttgactaa
+2901251/1
B@@FBDDFDFHBFEGIGIIEG<CHIBAHGBHCHHEGGIJ>GIHIJJJIJ@
@5184272/1
cccgatgctagctttcttaaatctggttctctaatcatctgattagtag
+5184272/1
@CCFFFDDHHHHHEIHIHIFIJIJ@EAAHHHIIIJJJJGJJGGGIIEH@
@8540715/1
ggtggaatgtatgacgatgatttgatatctatatttctcattttttctgc
+8540715/1
?;@DD=DDFB?FF>4B1EEFFHIF<?AEABHIHIEFAGFGIIIADF;?<B
@2904143/1
acgagacaacgtgatataactatgaagaatcatgtgataaaaaatagcag
+2904143/1
@@@=DDFFHHGFHBHIIIGHIICGGEHGGCIE>G@BDB>BC4??FHGGGE
@8540911/1
cgatgcaattaatactcatcttctttactaaaaggctacacaaacaatca
+8540911/1
@?@FFFFFHGHFHIGGBF@EEHHIIIIIGGHHII=CFGGGIIIIIIIIEG
@5189210/1
tctgctgctgctgctgaggcggttgttgc
+5189210/1
@@@DDD?EABFDFICED=GB@FCGAD@2D
@8544480/1
cctgaactaggcaatgaagttcctgcaggaggtataaacaaacctatggg
+8544480/1
CCCFFFFFHHHHHJJJJJJJIJJJJJJJJJJJCFIIJJJJJJJJJJJJJJ
@5190823/1
cttcaaatagtacttcaccaaaaactttgtcagccgcttc
+5190823/1
@<@FFFFDFHFHHIE<FHEDHGFDFHGGHIDHHEGGIBFG
@2909260/1
ctcacttgttttgtcataagttgtaacagtaagttcttttttttccttga
+2909260/1
@@<DFDFFDBHHHEHGIJIGABEBFEGCHEICEEGBFHJJJIIGHDDECH
@2910396/1
caccgatgcaattaatacttatcttctttactaaaaggctacacaaacaa
+2910396/1
C@@FFFFFHHHHHIEEIHHAHGHIHIIECHIEG@GEHIIIIIIJGEAFHG
@2910991/1
cgaggaattccagcctttgatagcaatcggtaaagttttgcctataagaa
+2910991/1
=?@DDDDDHFFHDH?2CECHIII9CFDGGFFFGIGBDDD3B>BF9?F>GI
@2913651/1
ggcacattgcagttgctatcatacattcttaatatctgtgtattaagcct
+2913651/1
CCCFFFFFHGHHHIIJJIJJJIIJJJJJIGIJIIJJJJFHIEIJIGE@GI
@5196314/1
atttctttgtgtcgaaatacaaggcaggaaatggtgaactgcctttcatg
+5196314/1
@@CDDFFFDBF<AC@FGGIGGII<GGIE@FHGIIDFEHG9<D3?GHJIBC
@5196515/1
gctgttgttgctgaggctgctgtggtctctgctgttgct
+5196515/1
@@?DDAFED<CDHG=GCBGFEGAH>FECFGG<DG<?@A9
@2914890/1
ggaggccatcgcctggtcatgcataattcttgta
+2914890/1
8?@=BD1BBF:B:EAB<<<F><EEF@BBDFCC?D
@2915008/1
gtctctgctgttgctgttgttgctgaggctgctgtgg
+2915008/1
@@?DDBDBF>BFFHB4AC@A3CFEGEFH=BG=CH?;F
@8552572/1
atcagcgccaacaacaatgacaggtttttgaaaaaattttggccaatagc
+8552572/1
CCCFFFFFHHHHHJJJJJJJJIJJGGIJJJIJIIJIGIJJJFIJJIJJJJ
@2916186/1
cacagtattcttgtagtgctccaatcgcattccctttcacactagggaca
+2916186/1
@@CDFDFDHHGHHJGIFGGCFGGGIIJFBFGEBHAGIE?DDHIJGE9BGF
@8553643/1
gttttaccatcatttgctgctcataaagcttattcatttcactcctcaat
+8553643/1
CCCFFFFFHHHHHJJJJJJJJJJJJJJJJJJJJJJJJJJJJJJJJJJJJJ
@2917123/1
gcgagctgatgtatggtcaacatcaagaagaggctgcgtggtattttgaa
+2917123/1
@@CFFAFDHDHFHGIIGIIIGHIGGGGGGI@DCGGIJJ:6F8BFIGEBGH
@6527563/1
agataataatgcctcagagctaccttggcagctgctaattttgcttggtg
+6527563/1
BB@FFFFFGHHHHJJJJGIIJJJJJGHIIJIFGIJJJJGJIJJJJJJIEF
@6530369/1
gctcaattcaccttcatccttgttttcaaagttgataaataatattaatg
+6530369/1
CCCFFFFF4FHHHJJJJJJJJJHJJJJJJJJJJJJJJJJJJJJJJJJIJJ
@8566258/1
atcaacaactgtaccagccggcacattcatatttctcccatctgcatcct
+8566258/1
CCCFFFFFHHHHHJJJJJJJJJJJJJJJJJJJJJJJJJJJJJJJJJJIJJ
@8571803/1
cagtggacaatttacaggcagttgaagataacatacaattttaattttat
+8571803/1
BCCDFFFFHHHHHJJJJJIJJIJJJJJJJJJJJJJJJJJJJJJJJJJJJJ
@8572757/1
cctgaacacattgggtcgccatacctaaaaccgtatctccaaccctcttc
+8572757/1
@@@DDDDDHFHHF>F1<FGGHHIIIIDIGIIGEDFGGGG@DHIHICGGIE
@2933361/1
agatgattagtttccacaacaatttctcttcctttctttggatctgaagg
+2933361/1
=?8=?DDADDFFFFFEEICE<?<4CFHFBDHHF@?ECBE>B>@FFAFF99
@6545669/1
ccacaactcatattgatcgtcaaatgaaacatacctcatacgactctaat
+6545669/1
CCCFFFFFHHHHHJJJJJJJJJJJJJJJJJJJJJJJJJJJJJJJJJJJJJ
@2934875/1
ggtgtttttgagctcatacttaatccaatgacatggggaagtcaattgct
+2934875/1
@@?DDDFFHGFHGGIIJJIEHGHGEHGFHGJJJII;BFHGIGIIIGHGGI
@8579549/1
gtaaaacgtaagtggaagcataagctcccaattctttggtgataagaact
+8579549/1
CCCFFFFFHHHHHJJJJJJJJJJJJJJJJIJJJJIJJJJDHIJIJJJJJI
@2941389/1
cctcctgccactcatcataatgaaca
+2941389/1
?@@;BDDA;DHFF>HH<F<<F4A:??
@2944282/1
tctgcatctgtatatgccctagcacggaaagcagcgagatgagcataata
+2944282/1
@BBDFFFFFFFHG>FHEHIJJJJGGHBDHFIFICHGGE:DG<FCDDEDC>
@2945270/1
ccgtagtcgaggctgggctacagatatctagaggttctgtatttcctgtg
+2945270/1
@@@DBDBDHHGGHGDFGHCGGIJEG<CD@BFH@GBFHIEDFGBIID@8B>
@2948289/1
cttctttaagacactgactaaaatattgttcaagttcacgaggagtattc
+2948289/1
CC@FFFFFHGHHGHIIGIHIDCGGGI@HFHIIEHE<EGFC1?DAHGGI>@
@2960302/1
tactccctgggtttaaaatcttcaataacattactcatttctgataggtt
+2960302/1
@@@DFDFFHGDBAAGH@GIJIIGJJJ9FHIIGGGIJGJEHGAECIEE30?
@2970867/1
cgactgatgatttgaggttcttgtggaattgtgacactttgatgttgtaa
+2970867/1
@@@FFFFFFFHGHJDHI;FIIIJHFIIJJJEG<FGGHIGGHAEGEF>DH@
@8892653/1
cacagaactcagcaactctcggatcttctatccttatctcatcaaatatt
+8892653/1
CCCFFFFFHHHHHJJJJJIJJJ322CECE?CGIJJ?DHIJJJIJJJJJJJ
@9199222/1
gttcaacaaatctcttaatgatatcagtcagcttacaagccttagtaagc
+9199222/1
C@@FFFFFHHHHHJJJJJJIJJJJIJJIIIJIIJJJJJIJJJJ@HFHIJI
@10702860/1
gcaggctggccatgttgaatagcttgctg
+10702860/1
?@@DDDB?@CCFF<<CGEEHF<?A??CCB
@11002346/1
cttcaacatataaactgcagggaattctaagagggtacacaattcaggca
+11002346/1
BBCFFFFFHHHHHJJJJJJJJJIJIJJJJJJJJJJDHIJIJGGHJJJJJJ
@11300965/1
gtataaacaaacctatgggttttaccatcatttgctgctcataaagctta
+11300965/1
CBCFFFFFHHHHHJJIJJJFHIJJJJJJJJJJJJJJJJIJJJJJJJJJJJ
@11302058/1
cgaatcctttaatgaaattatctggagctcatcaagcttcggtccgactg
+11302058/1
CCCFFFFFHHHHHJHIJJJJJJJJJJJJJJJJJJJIJJJJJJIJJJJJJJ
@11600271/1
ctttgccaaatacttcaactgtgactctaactcttcttccatccgctagt
+11600271/1
CCCFFFFFHHHHHJJJJJJJJEHIJJJJJJIJJJIJJJJJJJJJJJJJJF
@10706663/1
gtcacaactaacaatgggccacaactcatattgatcgtcaaatgaaacat
+10706663/1
CBCFFFFFHHHHHJJJJJJJJJJJJJJJJJJJJJJJJIIJJJJJJJJJJJ
@11601985/1
cttgtcttacaggtaccggtctttctcgataatcaagtgttggtgcattc
+11601985/1
CCCFFFFFHHHHHGGIJJJHIJJJJJJJJJJJJJJJJHHFIIJHHJJJJJ
@8595298/1
tggtgattgatgccattcaactttgcattaactttctgcagtatgtttac
+8595298/1
BB@ADFFFHHHHHJJJJJJJJJJJJJJJJJJJJJIJJJJJJGHJJHIJJJ
@11603576/1
tcttaatgatatcagtcagcttacaagccttagtaagcataaatttatgg
+11603576/1
CCCFFFDFHFBDHIIGGBHGHCGHGIIII@FEEBBGBGIIIIICGHCBFF
@11308528/1
cttctttaagacactgactaaaatattgttcaagttcacgaggagtattc
+11308528/1
CCCFFFFFHHHHHJIJJJIJJJJJJJJJHHIJJJIIJIIJIIIHI?FHII
@11901324/1
aagagaaggaagtgaggtacacagttgcagtcctgagctggtcttcagtc
+11901324/1
CC@FFBFBHDDA2AEFA?FBH@EB<94ACC?CE4FDG9933BDBBDHDDF
@10407378/1
ctgaaggcttttgggtcgtgagaagctgcaacggctgctatagatggaac
+10407378/1
@@@DFFBDHFGHHIGAFGHGGIDFHGIGGGGIIHGJBGEFFHGHGICEEC
@10708536/1
cttcattttcagctctggctattttagcatggaatgtaatctccaagttg
+10708536/1
CCCFFFFFHHFFHIJJIGEHIJIIGIIGJJHDEEHEFFEIFHIJJFHJJF
@10709478/1
gtcacaactaacaatgggccacaactcatattgatcgtcaaatgaaacat
+10709478/1
CCCFFFFFHHHHHJJJJJJJJJJJJJJJJJJJJJJJJJIJJJJJJJJJJJ
@10712742/1
ctggtcttcagtcacccgattctatttcttggtcatcagtttgagatact
+10712742/1
BCCFFFFFHFHHHJJJJJJFIJJJJJJJJJJJIJIJJJJJJJJJJJIIJI
@9807688/1
cctcccctctggtatccaaaggcactgttttcaccggaggaatttgtttg
+9807688/1
CCCFFFFFHHHHFGHIIJJJJJJHIJJHIJJIJJJJJJJJHIJJJJHIJJ
@10108437/1
atttctttcagaccaaaatttctttgtaaacaagttagtaaaatagaata
+10108437/1
@CCFFFFFHHHHHJJJJJJJJJJJJJIIJJJJJJHIIJFIIJJJJJHIII
@11606499/1
cagcaattttcttaatggatgcataagtcattcctctatcagctaagaca
+11606499/1
CC@DFFFFHHHHFGGGIIJIIIIJIJJACHHGGEHGIJEGGH3DFHBGGI
@11010244/1
gcttctattagttcatctatattttttaaggaagtaagtgcaggggaacg
+11010244/1
CCCFFFFFHHHFHJJJJJJJJJJJJJJJJJJJJJHJJJIIJJJJJJJJJ.
@9207730/1
ctctaactcttcttccatccgctagtttttcaggtttactgaacttagct
+9207730/1
CCCFFFFFHHHHHJJJJJJJJJJJJHIJJJJJJJIIJJJJJIJJJJJJJJ
@11314781/1
ctgcttgatactccctgggtttaaaatcttcaataacattactcatttct
+11314781/1
CCCFFFFFHHHHHJJJJJJGIJJJJJJJJJJJJJJJJJJJJJJJJJJJJJ
@9505120/1
gctcttgcagcattgacactggcgttttggtgggcatggcctgcagctcc
+9505120/1
CCCFFFFFHHHHHJJJJJJJJJJJHJJJJJHIJJJJJJJJJJJJJJJJJJ
@9210141/1
gggtaatcaaattttatgacaaaattgcaattctttacatcaataccttc
+9210141/1
?@@?DDDBFHBBHIIIEHCBB?:ABCCAHHIIGGHIIEIIIGIGIIEHG@
@9210322/1
ctccaattgcattccctttcacactagggacatgaggtgaaattattggt
+9210322/1
CCCFFFFFHHHHHJJJJJJIJJJJHJJJJJJIIJJJJHHHJJJJJJJJJ9
@11907299/1
acctgttcttcttgaagttggttcagctgtagtctgtctgcatctgtata
+11907299/1
CCCFFFFFHHHHHJJJJHJIJIGIJIJIJHIJHIJJJJIGHIIJJJJJJJ
@10717675/1
cttctgatagcctgcaattcttggttcaagatcattttaaactgtccttc
+10717675/1
CCCFFFFFHHHHHJJJJJJJJJJJHJJJJJJJJJJJJJJJJJJJIJJJJJ
@10415599/1
ctccaatcgcattccctttcacactagggacatgaggtgaaattattggt
+10415599/1
CCCFFFFFHHGHHJJJJJJJJJJJJJJJIIHIIJJJJDGGIIJIJJJJI?
@10118318/1
gttggtccattaatataaaatggttcaacttctttggtgtacagaaatat
+10118318/1
CBCFFFFFHHHHHJJJJJJJJJJHJJJJJJJJJJJJJHJJIJJJJJJJJJ
@10718224/1
ctccaattgcattccctttcacactagggacatgaggtgaaattattggt
+10718224/1
@@@ADADDFHFH?@F3AF?ACFFBE;F;;FG7??EGB1C<9?BFEHGD@?
@11322147/1
gctgctgctgaggcggttgttgccactgctgttgttgaggctgctgtggt
+11322147/1
CCCFFFFFHHHHHJJJGHIHIJJJJJJJJJJJJJJJJJJJJJJIHIIII=
@10120812/1
ggaatttgtttgtgattttttattgtatcccaatcaattatgatactgtc
+10120812/1
CCCFFFFFFHHHHIIJJJJJJJJJJJJJJJJJJJJJJJJJJJJJIJJJJJ
@10418594/1
tgtcgaacagcttccacagcttgtctgtaattgcgataaggtttttcagg
+10418594/1
<;@DDDDDHDHDDGDHHGIBGHI@FHIIIGIICHADG>GGC?FHEHDEEE
@11323836/1
gtgaggtacacagttgcagtcctgagctggtcttcagtcacccgattcta
+11323836/1
CBCFFFDFHHHHHIIJJJJIJJJJIIJJJJIJJJJJJJJIIJJJJJJJJI
@11016460/1
aaattttttccgctgtagtacaaatttctatttccgattatttttccttt
+11016460/1
CCCFFFFFHHHHHJJIIJIIIJJIJJJJJJJJJJJJIJJJJJJJJJJJJJ
@8606010/1
ctccaatcgcattccctttcacactagggacatgaggtgaaattattggt
+8606010/1
CCCFFFFFHHHHHJJJJJJJJJJJJJJJJHIJJJJJJDGHIJJJJJJJJ?
@8608565/1
gcctcatgttataacattatgcagttcattacctaagatatttgttatga
+8608565/1
CCCFFFFFHHHHHJJJJJJJJJJJIJJJJJJJJJJJJIJJJJJJJIJJJJ
@10421115/1
ctcaaccttttgtaacatcgacaacaccgcttgtgcggcaatatgtttgg
+10421115/1
CCCFFFFFHHHHHHIJJJJJJJJJJJJJJJJJJJJJJJJJJJJJJJJJJJ
@10720914/1
ggtagaagcaggatgacacttaggtcgtgcatggtttaagaaagaccaaa
+10720914/1
CCBFFFFFHHHHHJJJJJJJJJJJHIIIIJJJJJFHIJJJJJJJJJJJJJ
@10722224/1
gggaacgagaaccaatttcttttttaaaataatcagcaaaatccaaa
+10722224/1
CCCFFFFFHHHHHJJJJJJJJJJJJJJJJJJJJJJJJJJJJJJJJJJ
@8610440/1
ataccgtacgctcaaacatgcaaatgtgacattattgactaaggccgatc
+8610440/1
CCCFFFDFHHHHHJJIJJJJJJJJJJIJIJIIJJIJJIJIJJIIIIIGGI
@9513591/1
gcctcatgttataacattatgcagttcattacctaagatatttgttatga
+9513591/1
@@@D?D;DF<CFFFIDEGFHIIBBEHHCDHEEFHHEFF<EFFGIFAEGIB
@9513860/1
gtgattttttattgtatcccaatcaattatgatactgtctccttcaacaa
+9513860/1
CCCFFFFFHHHHHJJJJJJJJJJJJJJJJJJJJJJJJJJJJJJJJJJJJJ
@11021940/1
gcacgacctttggattgaatataagaccttgttgttttagggtaatcaaa
+11021940/1
CCCFFFFFHHHHHJJJJJJJJJJJJJJJJJJIJJHIJJJJJJFHIIJJJJ
@9817717/1
tgcaaatgtgacattattgactaaggccgatctgaggtctgtcaattcac
+9817717/1
CCCFFFFFFHHHGJJJJJJJJJJGIJIIIIJJJJJJJGHJJJJJJJJJJJ
@11022136/1
ctgagctttataaaatgcagtggccgacacatcaatattaagcatcatct
+11022136/1
CCCFFFFFHHHHHJJJJJJJIIJJJJJJJJJJJJIJJJJJJJJJJJJJJJ
@9818148/1
ttcctggctgagagtaattcgtcgcgcattctgttgtatatttatgctca
+9818148/1
@C@FFFFFHHHHHIFGGIJHHFHBGIJJJJJJJJIIFGGIEIIIIJIJJJ
@9515307/1
ctggtatccaaaggcactgttttcaccggaggaatttgtttgtgattttt
+9515307/1
CCCFFFFFHHHHHJJJJJJHJJJJJJJJJIJJHIJJJIHIJJIIGGJJJJ
@10126009/1
tgttccattgcttgaggtctggtaattggagcggcttgtctaa
+10126009/1
CCCFFFFFHGFFFGGGHBGHHIIJJIJGEHJGGHIJJ680?9B
@9516231/1
ctgttgtttcaattttggcagtatgcaaatattgtggaccatcacttttt
+9516231/1
CCCFFFFFHHHHHJJJJJJJJIJJJJJJJJJJJJIJJIJJJJJJJJJJJJ
@9516309/1
gccgatctgaggtctgtcaattcaccaggtgatatatttttgcacctgtt
+9516309/1
?<?D?DADB4C??E@BEBH?BHCBH3E?=FEFGEFD>>FFC6<?0?DFF@
@11023798/1
tgttgttgccactgctgctgctgcggctgttgttgcctctgctgctgctg
+11023798/1
88?=7DDAFB>C?B3FE@3CCFFHF@:F<0:D9?FGF<3F>FFIIEFII<
@10127637/1
gtgggttatatggtgattgatgccattcaactttgcattaactttctgta
+10127637/1
CBBFFFFFHHHHHGHIJJJJJJJJJJJJJJJJJJJJJJJJJJJJJJJJJJ
@11612325/1
ccactatctaaataaatagctgcagctaatgattcaaataagtctccaag
+11612325/1
CCCFFFFFHHHHHJIJJIJJJJJJJJJJJJJJJJJIDCGHHIIIIJJIJJ
@10424962/1
gctcaatttaccttcatccttgttttcaaagttgataaataatattaatg
+10424962/1
@@CFFFFFHHHHHJJJJJJJJJIJJJJJJJJHHJJJJJJJJJJJJJJJJJ
@9222454/1
cttttttgatgttacagagtttagcggctcttgtttcatactttttgcaa
+9222454/1
CCCFFFFFHHHHHJJJJIJHIIJJJJJJJJJJJJJJJIJJJJJJIJJJJJ
@11915494/1
ctttgttttccttcttttttatttttacaaataatccgtgcagtatgttt
+11915494/1
CCCDFDDAFHHFHIJGJJJJJJIGJIJJIIIJJIJJJJIJJIIBGGIJIJ
@8612243/1
ggcacaaccattagaatcacctgctgctttaaaatcaagatcaactaatt
+8612243/1
@@@DFFFFHFFHDDFEHIEHIIIIIIGGIIIIFCFFHCFHIJIJIJJJIG
@9519085/1
ctccaattgcattccctttcacactagggacatgaggtgaaattattgg
+9519085/1
@?@DADD>D8CAAE9:E:A<BB>FHAGH=A@8??4?>GGCCG@G?FGH@
@10734283/1
cattagcagagctcgctactaaggccttcaagatagaacccaattctggc
+10734283/1
?;@DDDDDDHDHDHBHHHHIIIECGGGIHIIGIGGGEEEEGGGIIGCBFG
@11332462/1
gtagatgagtaaggagttgaaggattttctaaagctttgaattcataagt
+11332462/1
CBCFFFDBFDHHHJIIHIJJJJJJJJJJJJJJJJJJJJJHGHIJIJJIJI
@8617519/1
gtgtaatcactgctgaggcttgaacaagcccttctgatagcctgcaattc
+8617519/1
@BBFFFFFHHHHHJJJJJJJJJJJJJJJJJJJJJJJJJJJJJJJJJIJJG
@11034629/1
accgtacgctcaaacatgcaaatgtgacattattgactaaggccgatctg
+11034629/1
CCCFFFFFHHHHHJJJJJJJJJJJHIJJJJJJJJJJJJJJJJJIIJJJJJ
@9522434/1
tatgactcccaagctgctatgagtactatcatcagctggtgtagaattac
+9522434/1
CCCFFFFFHHHHHJJJJJJJJJJJJJJJJJJJJJJJJJJFHHIJJJJJJI
@9822949/1
ctccaattgcattccctttcacactagggacatgaggtgaaattattggt
+9822949/1
CCCFFFFFHHHHHJJIJJJJJJJJIJIJJJJJJJIJJDGGHIJJIJJJJD
@9523132/1
cagcctcttgttttgcttctttttttgacctacccttgccgatagcaata
+9523132/1
CCCFFFFFHHHHHJJJJJJJJJJJJJJJJJJJJJJJJJJJJJJJJJGJJJ
@9825286/1
gttcttttacccccttcagaatataatagtttcaattcatttgatttatg
+9825286/1
B@CFFFFFHHHHHJJJJJJJJJJJJJJJJHIJJJJJJJJJJJJJJJJJJJ
@9827580/1
ggagctgcgacaccatctgatgcatggtgcggaggctaccttgccgtagg
+9827580/1
CCCFFFFFHHHHHIJJJJJJJJJ1?HHGHIJJJJJJJJJJJJJJJJIJHH
@9230087/1
gctcaatgtaggttaccacatcaacatcgtcatatagcatcaataactct
+9230087/1
CCCFFFFFHHHHHIJJJJJJJIJJJJJJJIIJJJJJJJJJJJJJJJJJJJ
@9231196/1
tttttcaaggaagtaagtgcagaggaacgagaaccaatttcttttttaaa
+9231196/1
CCCFFFFFHHHHHHIJJIJJJIJJJJJJJJJJJJJJJJJJJJJJJJJJIJ
@10736008/1
gttcatctatattttttaaggaagtaagtgcaggggaacgagaaccaatt
+10736008/1
@@@D?DDDFD:DCG>CHIBHG>DFAEBGACEHIIIIIIGHEDAGCCHIII
@10737107/1
cgctcctcgactgccccgatgttggagcctatgctatccgtagtcgaggc
+10737107/1
@?7BDDDDFDAFF>FGHG?FHH@CDHCGGCEHGCGGGGHEFHF;FHCBGE
@8922927/1
cttgtttatttttttttaagacatcagccaaactccagccaaaatccaaa
+8922927/1
@@@D??DBFBDFFIEIDFB4??@BBFFG@FF>89?3<F8;C>FFCEEEEI
@11038052/1
attgtttgatatcgccagtccaaattcttggacataggcgtcgttattga
+11038052/1
?@@DBBDD>FFBA?FGIGFHAGHHGIGI?GHGIIIHDD9@GHEHDEGC<8
@8923377/1
gttcagttaactttctagctaatagtccaatcttcaattgttttaaagca
+8923377/1
@BCFFFFFHHHHHJJJIJJJJJJJJIHIGEHJJJJIJJJJGIJJJIJJIJ
@10431836/1
ttcttctttaagacactgactaaaatattgttcaagttcacgaggagtat
+10431836/1
:?@DDDDDFHH??GBDHBEBCHBGGC4A?EAACCBFIEGEHH;FGGHDGI
@9526926/1
aattaaaattaattaaaagttaataatacaaataaataaacagaaacagg
+9526926/1
CCCFFFFFHHHHHJJJJJJIIJJJJJJJJJJJJJJJJIJJJJJJJJJJJJ
@8622139/1
atcctgtttcatccgcaattttctggcggagctcttcagcatttagcagc
+8622139/1
?@?DDDEFGGDHFIGGGIIDHHHIHDHEA:@ADEGGHEGIHGGGHIFEGC
@10138223/1
cattttttctgctaaagcactaccttcagcgggagaccttggctttgccg
+10138223/1
@CCFFFFFHHHHHJJJJJJJJJJJJJJJJJJJJIJIIJIJJJJJJJJJJJ
@8926823/1
ggttgcccatcattcgctcctcgactgccccgatgttggagcctatgcta
+8926823/1
@CBFFFFFHHHHHJJJJJJJJJJJJJJJJJJJHJJJJJJJJJJJJJJJJJ
@8929137/1
gtgaaatttataaagcaacggtccacaaaaaataaaataagctcaactat
+8929137/1
CCCFFFFFHHHHHIIJJJJJIFHIJIJJJJJJJJJJJJJJJIIJJJJJJI
@9834506/1
gtgagaagctgcaacggctgctatagatggaacgttgatctgg
+9834506/1
@@@ADDDBDHHFDBHIIIGF;EFFHECB9?DF36:?D;F@9?@
@10436917/1
cactggtttttgaatcactactttttgaaacacaatgtgagtacctacta
+10436917/1
CCCFFFDEHHHHHJJJJJJJJJJJJJJIJJJJJJJJJIJJJGIJJJJJJJ
@11337701/1
ataggttctgaaagacttgtaaagtttactactatattctcgtcagtttt
+11337701/1
@CCFFDFFHHGHHJJJJJJIJIJJJJJJJJJJJIIJJJJJJJJGHIHIIJ
@9534110/1
ggggagttaaatcaacatcagctgagatatactcatattgaggataagaa
+9534110/1
CCCFFFFFHHHHHJJJJJJJJJJJJJJJJJJJJJIJJJJJJJJJJJJJJJ
@11925669/1
tgtcaattcaccaggtgatatatttttgcacctgttataaatgtaggaag
+11925669/1
@@?DDDFDBFHFFBCAEDEHHIGGHGGIIIIGEE9C?GBH@??HFGHGGH
@11927397/1
gtcgtgagaagctgcaacggctgctatagatggaacgttgatctggtctg
+11927397/1
CCCFFFFFHHHHHJJJJJJJJJJJJJJJJJJJJJIJJHIIJIJJJJIJJI
@11041840/1
gcacaacaaacacttggggagttaaatcaacatcagctgagatatactca
+11041840/1
CCCFFFFFHHHGHIJJJJJJJIJJJJJJJJJJJJJJJJJJJIJJJJJJJI
@10142616/1
agaaatttcaatttttgcaaattgttcgtagtgaagaactgaaagc
+10142616/1
CCCFFFFFHHHHHJJJJJHJJJJJHGJIIJJJJGJJJJJJJJIJJJ
@8626072/1
gttgcatcctttgctcttgaggaagttggtgtagaggtgcaggctggcca
+8626072/1
CCCFFFFFGHHHHJJJJJJJJJJHHHGIJFGGHIIIJGIJIJJJJJJIJD
@10143449/1
aggcaaggtacagcctcaccacctcaaccgaacacttctaggttacatag
+10143449/1
CCCFFFFFFHHHHJJJJJJJJJJJJJJJJJJJJJJJJJJJJJIIJJJJJJ
@10146048/1
accaaggctctgcgacaatttgttctcttctgttgtttcaattttggcag
+10146048/1
CCCFFFFFHHHHHJIJJIJJJJHIJJJJJJJJIJJJJJJJJJJJJJJJJJ
@8627525/1
atcttgtctaagattgctttcgctgcggcatgctttgcttctttctt
+8627525/1
@CCFFFFFHHHHHJJJJJJJJJJJJJJJJJJJJJJJJJJJJJJJJJJ
@9538099/1
gttttgtagaagccttaccttcagctgagtgagttaaaacagtacatcgc
+9538099/1
CBCFFFFFHHHHHJJJJJJJJJJJJJJJJHIJJIJJJJJJJJJJJIJIJJ
@9237696/1
cttcatctggaatcagaagacaatggtcaatgtttttaaattacaaagta
+9237696/1
CCCFFFFFHHHHHJJJJJJIJJJJJJHGJJJJIJJJJJJIJJJJJJJJHI
@9237955/1
cttgtatactagcatgactgactagatagaagtctaattcagtagggtga
+9237955/1
CCCFFFFFHHHHHJJJJJJJJJJJJJJJJHJJHIJJJJJJJJIJJJJFHH
@9838600/1
ccccttcagaatataatagtttcaactcatttgatttatgcttaataagc
+9838600/1
CCCFFFFFHHHHHJJJJJJJJJJIIJJJJJJJJJJJJJJJJJJJJJJJJI
@9240557/1
gcagattaaaatttttaagtacgactaagtgagcacactaaatcaccaca
+9240557/1
@C@FDDDFGFHHHJJJIIJFFHIIEHIIIGHHGGGIGJIJIIJICGHIDH
@9839110/1
gaacaattctatcacctttgaagttgaataagttattattcttctaggtc
+9839110/1
CCCFFFFFFFHGFGGIIJJGJIJHIIGGIHIJJJJJJGIJGIJJJJGGHH
@9243514/1
cggcgatactgcaaacaagggatagcactcaagggcacattatgttttct
+9243514/1
CCCFFFFFHHHHHJJJJJJJJJJJJJIJIJJIJJJJJJJJJJJJFIJJJJ
@11932869/1
gtccctcttctggaaagcagctcttgcagcattgacactggcgttttggt
+11932869/1
CCCFFFFFHHHHHJJJJJJJJJJJJJJJJJJJJJJJJJJJJJJHIJJJJF
@11932946/1
ctcccatctgcatccttcttttccggaaagaacctagtgtgatggcgttt
+11932946/1
CCCFFFFFHHHHGGHIJJJJJIJIIJIJJIIIJJJJJHHFHIJIJIJGIJ
@8633846/1
gtgtttttgagctcatacttaatccaatgacatggggaagtcaattgcta
+8633846/1
BB@DDFFFHHFHHJJJJJJJJJIJIJJJJJJJIJJIIIIJFHGHIIJIIJ
@11344508/1
aataccttcttctatcacatcggaggcaaccaatatgttcgtctcaccca
+11344508/1
@@@FFDDABDDDD@FHGBHCBHIFHIEFHI@FFHCDE?FDFH@F?FHGIF
@11344824/1
tcttcaacgaatcaaattcactttgaggaactctctgatttatctcatct
+11344824/1
CCCFFFFFHHHHHJJJJJJJJJJJJJJJFCGHHJJJJHJJJHIJJJJJJJ
@11644158/1
tttcttttttccaaattgcctctccattcaattgaagaagcaatttcttc
+11644158/1
CCCFFFFFHHHHHJJJJJJJJJJJJJJJJJJJJJIJJJJJJJJJJJJIJJ
@10748933/1
tgttgttgttgaccccatggttgtcgaggaggtccctgttgttccattgc
+10748933/1
BBBFFFFFGHHHHJJJJJJJIJJJJIJJJJJJGHIJJJJJJJJJJJJJJI
@11048269/1
ctttgttgctgctgtggtggttcttgcctttgcagctgttgtggtggttg
+11048269/1
??@DDD?BDHHFFEEDBHEG@CDHHIIIICHICFIIHG?DGBFFFFE@F6
@11647689/1
gtgcttgttgttttgcagacaacatgccttggtattcgagctgacttggg
+11647689/1
??@D?DDADFCDHGHIIIHGGGGIIIIIEGIICCDHHEHHEHBFGHGFAF
@11345779/1
gaccagtttgcaaagggaagcgagcttgctgttgttgctgctgctgctgt
+11345779/1
CCCFFFDFHHHHHJJJJJJJJJIJJJJJJJJJJJHIIJJJJIJJJIJJJG
@9541800/1
accgggcttactaagggagttttcttgatcattttcgtttacccagagag
+9541800/1
??@DDD@DFDHFF@BFGBDHHGG@FDHDGHCFAFADA8?BGGIIIGGG;C
@11347373/1
gtgaacatgggcaaatctggaggttgatgaggaggctgaggcggaattag
+11347373/1
@@?DDBBDF?HFABEEHIIGEHIIIFIGIIIEGEE7FHGGGGIDGEGEE3
@8638345/1
ctctgctgttgttgctgctgctgttgttgttgctgctgttgttgttgttg
+8638345/1
?@@FFFFFHHHHHIJJJJJJIIJHGIIHIIHHJIIDHIHGIEHGGGIDH@
@8639334/1
ccgctaatttaaaaattgaatagtttttatgaaatgagtcagaattttcg
+8639334/1
CCCFFFFFHHHHHJJJJJJJJJJJGJJJJJJJJJJJJJHHIJJJJJIJJJ
@8639692/1
ccagttctggaggatgaagttttctacctcttgtattttgctcttctgga
+8639692/1
CCCFFFFFHHHHHIJJJJJJIJJJJJJJJJJJJGJJJJJJJJJJJJJJIH
@10445606/1
cttttgcattgtttcattccgcagattaaaatttttaagtacgactaagt
+10445606/1
@CCFFFDFHHHHHIIJJIJJIIIGJJJJJIIJJJJJJJGIHIGJJJIJJD
@9545464/1
ctttttctattttcttggctttgagatacctacgcctatcagcccatgaa
+9545464/1
CCCFFFFFHHHHHJJJJJJJJJJJJJJJJJJJJJJJJJJJJJJJJJJJJJ
@10446594/1
gtctgctcttcacatactcttgttacaacatatttcaacatgtatccttt
+10446594/1
?@@FFFFDHHHGHGGHIIIIHGEHEHHHGIIGHIIIIIIGIIIIGGHIHE
@11049572/1
tctgttcttttttgaaacgaaatagttttttacaatactgctgtaatgta
+11049572/1
:@@D:BDDH>DFH@B?A:CF;8CF?1?CGHII>F>??DBDG@FFB8=B@G
@8641674/1
atcttctttactaaaaggctacacaaacaatcacctgaat
+8641674/1
8=@DDDDDBFB<<EB32?9:CEF@FFFFB?C;EC@FCF??
@11651354/1
ctttttccaaattgcctctccattcaattgaagaagcaatttcttcgcag
+11651354/1
@@CDFFFDB8FHFGEH@DEDGIIIG<HC<CCHIIIIIG@GCEHDGIGIIH
@11938606/1
caccgatgcaattaatactcatcttctttactaaaaggctacacaaacaa
+11938606/1
@@@DDFFD?FDHHIIIIGGEHHHHGGIIIIEEHGIIIIIIIIIIGIIHIG
@11939703/1
ccacattccattccatgatttattaaacccgatgctagctttcttaaatc
+11939703/1
CCCDFEFFFHFHHEGIIIJJJJJIGIGIGGHFHGGIJIIJJJJJJJIIIJ
@11652655/1
gggaattaataggaagtctaacagtgcaataatacataaattttccttca
+11652655/1
@@@DFFFFHHHHGJJJHGJJJJJJHHIGHJJJJJJJJJJJJJJJIJJJII
@9247597/1
cttaacattttttctttaaacaaagaacattggattattcttacaaacag
+9247597/1
CCCFFFFFHHHHHJJJJJJJJJJJJIJJJJJJJIJJJJJIIJIJJJJJJJ
@11653336/1
ctcagagctaccttggcagctgctaattttgcttggtgtttgttttctcc
+11653336/1
CCCFFFFFHHHHHJJJJJJJJJJJJJJJJJJJJJJJGGHIJJGIJJJJJJ
@8940127/1
ataggctctacctgatctggaccagtggcgtatttacagaagcaaggttg
+8940127/1
@BCFFFFFHHHHHJJJJJJJJJJJJHIJJJFHJJJJJJJJJJJJJJJHIJ
@9249406/1
gtagctttttccgttgggattcattatccattctcccctaggctttgctt
+9249406/1
C@CFFFFFHHHHHJJJJJIJJJJJJJJJJJJIJJJJJJJJJJJJJJJJJJ
@10154893/1
gcctcttttaccattgtacgagtttgagcatcattcattttcttcattgt
+10154893/1
CCCFFFFFHHHHHJJJIJJJIJHIJJJJJJJJJJJJJJJJJJJJJJJJJI
@8944246/1
atattaatgaaactaaaaacttcaaaaaagaatcacccaatgtttctagc
+8944246/1
CCCFFFFFHHHHHJJJJJJJJJJJJJJJJJJJJJJJJJJJIJHIJJJJJI
@10156550/1
ctttattatattactcctaattgaagagccttttcccaaaatcataccat
+10156550/1
CCCFFFFFHHHHHJJJJJJJJJJJJJJJJJJJJJJJJJJJJJJJJJJJJJ
@10752926/1
tcccgatacaatttcttgttttttatcatcctctttatttactagaaact
+10752926/1
???DBDDD@DFDHIEHIIIIIFII;C@?DGD<D@BGHIIIBGIG4?8DF8
@8946026/1
cattacctaagatatttgttatgatctccggccaagatcagccgtgtttg
+8946026/1
CCCFFFFFFHHGHJIGEHHGHJJJJJJJIJIJIHJIEIIIJJJJDHGHJG
@10449981/1
cctgcaattcttggttcaagatcattttaaactgtccttctgacacacca
+10449981/1
CCCFFFFFHHHHHJIIJJJJIJJIJJJJJJJJJJIJIJJJJJJJJJJJJJ
@10756306/1
cgtggaagtaagaggtctttcatttaatgttttttgaaaagcctcacttg
+10756306/1
CCCFFFFFFFFHAEGAEHIJIIJJJJIJJJIJJJJIGIGGIDIIIIJJJI
@8948341/1
catatatttcagtaggatcataacgatggtcaacaaggaactcttgtaaa
+8948341/1
CCCFFFFFFHHHFBFAFHIJJJJJGGIEDHGBBFHGGICAFHHGGGBFFH
@10452309/1
cccgatgctagctttcttaaatctggttctctaatcatctgattagtagt
+10452309/1
CCCFFFFFHHHHHJJJJJJJJJJJJJJJJJJJJJJJJJJIJJIJJJGIIG
@11054237/1
cttgaggctgagatgaaggtggtctgctgggttgctggtcaccgggttgt
+11054237/1
CCCFFFFFHHHHHJJJJJJFHIGHJJJJJJJGIJJJJJIIJJJJJJHIJI
@8644266/1
ggcacattgcagttgctatcatacattcttaatatctgtgtattaagcct
+8644266/1
CCCFFFFFHHHHHJJJJJJJJJJJJJJJJJJJJJJJJJJJIJJJJJJJJJ
@8950396/1
gcagcattaagtcttctctgcactgtgacagtcttcaagcactgagttag
+8950396/1
CCCFFFFFHHHHHJJJJJJJJJJJJJJJJJJHIJJJJJJJJJJJJJHIJJ
@9552586/1
ccagtaggtaaaaagattattgtatt
+9552586/1
?1:AADADCFFDDGGI9A@<I:3<F:
@9251743/1
tcggtttcgtaggcaggtggaggccatcgcctggtcatgcataattcttg
+9251743/1
@@CFDFFFHHHHHJJJJFHGJJJIJIJJJJJJJJHIJJJJJJJJJJJJJJ
@11056937/1
tttttagattttcctgcaccgatgcaattaatactcatcttctttactaa
+11056937/1
CCCFFFFFHHHHHJJJJJJIJJJJJJJJJJJJIJJJJJJJJJJJJJJJJJ
@9852151/1
ctcaacaagttccgttttttggagaggcaactcaggataactatagaggt
+9852151/1
CCCFFFFDHHHHHIGHJJJJJJGJIJJJIJJJJJJJJJJJJIJJJJJIJB
@9852491/1
cctcacttgttttgtcataagttgtaacagtaagttcttttttttccttg
+9852491/1
@@@FFFDFBHHHH;GEDGGGHHFHHGHGBEHGGIIGIIIGIIGHBHEGFB
@9852750/1
accaagttgagccatgtcattagaccaagttcctatttccatccagtcac
+9852750/1
CCCFFFFFHHHHHJJJIJJJJJJJJJJJIHIJIIIJJJIGGJJJJJIIHI
@9253791/1
cttggctttgccgcttgttgctgtacttgaggctgagatgaaggtggtct
+9253791/1
CCCFFFFFHHHHHJJJJIJJJJJIJJJJJJJJJJJIIIIJJJJJBGHDHI
@8953813/1
ccccgatgttggagcctatgctatccgtagtcgaggctgggctacagata
+8953813/1
CCCFFFFFHHHHGJJJJJJJJJJJJIJHIIGIIIIIIGIIJGGHIFJJDI
@9254369/1
gtttacaccaacgataaaatcaggctttatgtttttgtattcctcaatgg
+9254369/1
BBCFFFFFHHHHHJIJJJJHIJJJJJJJJJIGIIGIHGIIJJJJJIJJIJ
@10761328/1
ggggaagtcaattgctaatattgccatcaacgttcactgtctataaaaat
+10761328/1
???DDDD:CDB4CEEEEIEIIAAEEFEIIEEFIIEDFIIIIIIIEEEDDD
@9254928/1
ctggtattatgagtgttacttctcatcctaggacgtccacctcgaactga
+9254928/1
BCCFDFFFHHHHHHIIJJJJJJJJJJJJJJJJJJJJJJJJJJJJJJJJJJ
@9854268/1
ttctaacctgttcttcttgaagttggttcagctgtagtctgtctgcatct
+9854268/1
@BCFFFFFHHHHHJJJIJIGIJJJJJFHIJIIJJFIIGIIJIJJJJJJJJ
@9257167/1
gttacattctctcatcctaaacctttttaaaacatcttcttgttttctat
+9257167/1
CCCFFFFFHHHHHJJJJJJJJJJJJJJJJJJJJJJJJJJJJJIJJJJJJJ
@10165902/1
cttgaggaagttggtgtagaggtgcaggctggccatgttgaatagcttgc
+10165902/1
BCCFFFFFHHHHHJGHGIJJJJGHIJJJJJJJJJJJJJJJIJJJJJJJJJ
@8648427/1
cctcgactgccccgatgttggagcctatgctatccgtagtcgaggctggg
+8648427/1
CCCFFFFFHHHHHJJJJJJJJJJJJJJJJJJJJJJJIIJHIJIJJJIJJH
@8648828/1
ctcagcgacttttgtccgaatctcatcagcaagaagaagtgcattaagcc
+8648828/1
?;:BB3:0@@CDDBCBB@:EDAEDEDDADCDI@@DDDEAEID><?BDCCB
@8648882/1
ctccactgaaccaaatcggctccttgaatgaatttttcattcctccatac
+8648882/1
?BBFFFFFFHHHHIIJHHGIJJIJJGIGIJJJJJJJJGGGIGIJJJIIJI
@11057488/1
cctgaggagcatgttcttgcctttgttgctgctgtggtggttcttgcctt
+11057488/1
CCCFFFFFFFHHHIIJJJIIJJJIJIIJJJJJIJHJJFGHHIJJJJJJJJ
@9554538/1
gccaattatcatgcggctcaaacttgctagcaatcatgctctcaccaaat
+9554538/1
CCCFFFFFHHHHHIJJJJJJJJJHIJJJJIJJJJJJJJIJJJJJJJJJJJ
@9259533/1
ccacgatttcggcagcttttacctcattttcactcagaagaaataatatc
+9259533/1
CCCFFFFFHHHHHJJJJJJJJJJJJJJJJJJJJJJJJIJJIJJJJJJJJJ
@9260296/1
tcaagatccctgattacttcttctcgaggtggctgcagtttccatatcat
+9260296/1
CCCFFFFFHHHHHJJIJJIIJJJJJJIFIHIJIIJIGIGIIJJGJJJJII
@8958128/1
ctttttgaaattttttaataattggaacaattctatcacctttgaagttg
+8958128/1
CCCFFFFFHHHHHJJJJJJJJJJJJJJJJJJJJJJJJJJJJJJJIJJGII
@11946601/1
cctaaagcaacaacacaattgtcggcagctgggaatcctttgtgagccac
+11946601/1
CCCFFFFFHHHHHJJJJJJJJJJJJJJJJJJJJJJJJJJJJJJJIJJJJJ
@11946780/1
atttgagtaactatgatttagacattactaccaatactttaagagcattt
+11946780/1
CCCFFFFFHHHHHJJJJJJJJJJJJJJJJJJJJJJJJJJJJJJJJJJJJJ
@9857076/1
ctcattcttagttgtaacaactaggggcaccatgacgatagctttattct
+9857076/1
@@@FFDFFHGHFHIFHHIIJIJIIGAEFGIGGIIGGHGIIIJJJJJJJJJ
@11061365/1
tggtaaaataccttctttgactaaatactcctgaaggagtgatatcggtg
+11061365/1
?@@DDDBDHHFHHGIIIJEEIGIJIJJJIIFHI@HHGCAFGEIJIGGBHC
@11947553/1
tctgtattagtctgcagaaaccaagaccgacttaaacaaattgattccaa
+11947553/1
CCCFFFFFHHHHHJJJJJJJJIJJJJJIIIJJJJJJJJJJJJJJJJGJJJ
@9857929/1
aaaacatttgataaaaaatatatcgtaaaatagggtcacaactaacaatg
+9857929/1
CCCFFFFFHHHHHJJJJJJJJJJJJJJJJJJJJJJIIJJJJJJJJJJJJJ
@10767223/1
gtcactattaaagttgatttgtcttatcgacttgacaattttttcttttc
+10767223/1
@@CFFFFDHHHFHEGHGIIGIHIJJGJJJIHGIIHGGGIIIJJJJJIJGI
@11359425/1
ctatttctttgtgtcgaaatacaaggcaggaaatggtgaactgcctttca
+11359425/1
CCCFFFFFHHHHHJJJJIIJJIJJJJJJJJJJJJJJHIJIJJJJJJJIJJ
@8654547/1
tcagtaatcaaatcatcagtttcccaggtccacaattcaagatctaattt
+8654547/1
CC<DFDBDDHHHGI<EDGIDGIIGGIIDHEEHIIIIDHIEFGHIIIBGGI
@11062950/1
gcccattattgtgtactatcttcaaagagaaaaagtgcaatactagaatt
+11062950/1
@CCFFFFFHHHFHGHIIJJIJJJJIJIGJIJJIJJCGHIIJIJJJJJJJJ
@11063005/1
gtaaaacgtaagtggaagcataagctcccaattctttggtgataagaact
+11063005/1
B@@FDDFFHHHHHIJGHIJGIJIGJJJJGIHIGGIJIJJDGHIGGIJIIJ
@11666539/1
tattgctctgcagggaacggcgacataggtgtctgctcttcacatactct
+11666539/1
CCCFFFFFHHHHHJJJJJJJJJJJJJJIHHJJJJJJJJJJJJJJJJJJJJ
@11949553/1
ggacctttggcacatccacgatttcggcagcttttacctcattttcactc
+11949553/1
<<8DDDB?DHAHBGIFEIGAGGEGGE<A?CGEH9??FHIBCCH9<DDG>E
@9861570/1
tcacaactaacaatgggccacaactcatattgatcgtcaaatgaaacata
+9861570/1
CCCFFFFFHHHHHJJJJIJJJJJJJJJJJJJJJJJIIJJIJJJJJJJJJJ
@11668726/1
gtatatataagattacaattcttaacattttttctttaaacaaagaacat
+11668726/1
BBBFFFFFHHHHHIJJJJJJJJJJIJJJJJJJJJJJJJJJJJJIJIJJJJ
@10461668/1
ctgctaattttgcttggtgtttgttttctccaactccgacaaacgccatc
+10461668/1
CCCFFFFFHHHHHJJJJEGHIJJFIJJJJJJJJJJJJJJJJJJJJJJJJJ
@9864521/1
ttctaatgtttcttcatttaaaaccgctgtgtctctttctttttttgtta
+9864521/1
CCCFFFFFHHHDHIJHIGJJIIJIJJIJJJIFHHJJJJGIJJJJJJJJJI
@11066716/1
cctctatcaggtaagacaacaatcacaagttttacttcttctttaagaca
+11066716/1
;??DDDBDFHF2<C?EGDEEGHIEGHBHAFBDFCHIADF>D>DCDGIDGC
@10770504/1
gttcatgaattgctccctccacctgaactagttcatatttcggagtcgtc
+10770504/1
CBCFFFFFHHHHHJIIJIJJJJJJJIIJJIJJIJJGJIJJJJJHIJJJII
@10770915/1
gcggttgttgccactgctgttgttgaggctgctgtggtctctgctgttgc
+10770915/1
@@CFFFDDBFHGGIIGIHGHHHIIIIIIIJJJIEDDFGGGIIIJJGJIDC
@10466602/1
atgccattcaactttgcattaactttctgtagtatgtttacaaatgttgc
+10466602/1
@@@DDFFFDHHDHHJJIEJJEGHJJIGGIBHEHFIEIJJEIGEHGIJIIJ
@11361542/1
gttaaatcaacatcagctgagatatactcatattgaggataagaaatacg
+11361542/1
CCCFFADEGHFFHJIIJGHJEIEIJEIIJIJGIGHIIJIJJJGCHGJJIG
@11363022/1
caagaatatactcccgtgtgatatgatatgggttgctgtttacaccaacg
+11363022/1
?8?ABBD?FAFF:EBFC?CBDDHFDHHEF<@9CB@FFB:D@FGIDGII=F
@11067887/1
gctgtattataacatgacctaagagttttattaaagttggatcattagca
+11067887/1
CCCFFFFFHHHHHJJJJIJJJJJJJCJIGIJJIHJIHHGIHIJJIGIIIG
@9868470/1
ttgccttaaaacaatgtcaagagcttggattgcctcctgcggaccattag
+9868470/1
CCCFFFFFHHHHHJJIIIJJIIEIJGIJIJJIJJJJIIGIJI<GIHIIHI
@11068936/1
cctcacttgttttgtcataagttgtaacagtaagttcttttttttccttg
+11068936/1
;@@FDDFDHHFDHICF>GGDGHIIEFFHDE9CCFD<BFEFGGGF@FEG4B
@11069434/1
cccttggcaacaaacagttgttttttcctgatatagctctaacttcaatt
+11069434/1
CCCFFFFFHHHHHJJJJHJJHJJJJJJJJJJJJJJJJJJJIJJJJJIJJJ
@10469985/1
gttatttggaagtgatttgcacgaagcactataggtcgaccttctcggcc
+10469985/1
@@BDFFFFFHHGDFGGIGJGIJJIJJIFFHIJJII?GHIJJJJJJIIJII
@10470617/1
cacaattgtcggcagctgggaatcctttgtgagccacatcaatgttaagg
+10470617/1
@@CFFFFFHHHHHJJIJJJJIJJJJJJJJHHHIEIIJJJJJJJJJIGJHI
@10775639/1
gtggctgcagtttccatatcatattatacctgaaggcttttgggtcgtga
+10775639/1
?@<DDADDDHHHHIGGG9C@EBHGGCHHIGGGCCHIBHHGCEHG1BF??3
@10775818/1
catctttgtaaataaaaaattaataacattaatatgaacaaaattaaaaa
+10775818/1
@CCFFFFFHHFHHJIJJIJJJJJJJJJJJJJJJJJJJJIJIJJJJJJJJJ
@10473610/1
gccacttcagccttatgcctctcaaactcaagctgtcgcttcaattcatc
+10473610/1
@C@BDBFDDFHDCFBFGEHIIIGHGHHHGGIIIAHIGIDGIIIIIIGIEG
@9271917/1
cccatggagtttgacctctaggaccagtttgcaaagggaagcgagcttgc
+9271917/1
<@@D7B8B?222AE>>GFF@FBFCE?GH@H@GEE4?DFF;6B:60?@CFE
@11954167/1
gtttgttttctccaactccgacaaacgccatcctctcattcttagttgta
+11954167/1
@@@FFDDFFFDHDGGIIIBHII>HGGII6DAHIIIIGGGHGIGGGIIIIG
@8967576/1
ctcgatacaaaataattctatgaggcttgtagccaccggtacttttgtaa
+8967576/1
CCCFFFFFHHHBHGHIJJJJJIIJJJJJJJJJJJJJJIHIGIJJJJGHIJ
@10475034/1
gcactggttacaggagatactggttgttgttgaggtggtagttgagtttg
+10475034/1
C@CFFFFFHHHHHJJIGHIIIJIHIIFHIIJIHGI?DF?FHHIJHHHIIH
@8970020/1
taacgattggaaaaataatcagaataagaacggtattgctctgcagggaa
+8970020/1
CCCFFFFFHHHHHJJJJJJJJJJJJJJJJJJJJHHJJJJJJJJJJJJJJJ
@10183232/1
gtacttcctcctcatagttccacaatgagtaatttcaatttttaatcctt
+10183232/1
@??BDDDBF>FBFEEHCI@@FHIIEHGDDFBDFBGHEGGBEHHIIFDFDD
@11676070/1
ggaccagtttgcaaagggaagcgagcttgctgttgttgctgctgctgctg
+11676070/1
C@@FFFFFHHHGHIJIJJJJJJIJGJJIJJJIIJJGIIJJJJIJGGJIIG
@11369035/1
gtataaacaaacctatgggttttaccatcatttgctgctcataaagctta
+11369035/1
B@BFFFFFHGHHFJJHIJJFGHJJJGIJIIJJEIIJIJJJIIJJJJJJIH
@11677196/1
ggtagaagcaggatgacacttaggtcgtgcatggtttaagaaagaccaaa
+11677196/1
BC@FFEDFHHHHHJJJJJJJJJJIFHIGHIJGIJCFHIIJJJIJIJIJIJ
@8671201/1
ggctgttgttgccactgttgctgctgcggctgttgttgcctctgctgctg
+8671201/1
CCCFFDEFHHDHHIJIJJJJJIJJJJIJIIJIIGGGIJIGGEGGCGHIID
@9873402/1
ctccggccaagatcagccgtgtttggtagaagcaggatgacacttaggtc
+9873402/1
CCCFFFFFHHHHHJJJJJJHIHJJJJHIJJJJJJJJJJJJJJJJJJJJFH
@9275954/1
atcgcacaacaaacacttggggagttaaatcaacatcagctgagatatac
+9275954/1
CCCFFFFFHHHHHJIJJJJJJJJJHIJJJJJJJJJJJJJJJJIJJJJJJJ
@8974008/1
cccatctgcatccttcttttccggaaagaacctagtgtgatggcgtttct
+8974008/1
@@CFFFFDHHDDHJJJIIEIIJIIGGGGGGEHHIHJIJIJJJIGIBHHIJ
@9573360/1
cttgttttgcttctttttttgacctacccttgccgatagcaataaggcct
+9573360/1
CCCFFFFFHGHHHJJJJJJJIJJJJJJJJJJJJJJIJJJJJJJJJJJJJJ
@11960776/1
ctctggcattttcctgtgactgatttttcttcaacatcaacaaatgtcac
+11960776/1
CCCFFFFFHHHHHJJJHHJIJJJJJJJJJJJJJJJJJJIJJJJJJJIJJJ
@10787056/1
ctgattacttcttctcgaggtggctgcagtttccatatcatattatacct
+10787056/1
@@@ADBDFHHDHDHHGGIJI8CEHGHHCGIHGGHCHIGIEIGEFGGGHHI
@10787083/1
ggcacaataaagaatgaattctctttagcttgtggatcaaaactcattaa
+10787083/1
??7DDDDBDDDD4??CE4FEEECCEFEEEIDFIEDAEADD?D;BDEIIEI
@11680034/1
tccataataagtctaaatagaccttcagggtcttcatgggcttctattag
+11680034/1
CCCFFFFFHHHHHJJJJJJJJJJJJJJJJJAAFHIJJJJJGIJJJJJJIJ
@11964599/1
ttgtatactagcatgactgactagatagaagtctaattcagtagggtgag
+11964599/1
CCCFFFFFHHHHHJJJJJJJJJJJIJIJJJIHIJGGIIGGIFDHIJCFGI
@8674206/1
gcatcaccgaggaattccagcctttgatagcaatcggtaaagttttgcct
+8674206/1
@CCFDDDFFHH?FHIGGIDIJJJIJFI@GGGGIBAEHHDB@BBDFHBHII
@10480001/1
gccctttgttttccttcttttttatttttgcaaataatccgtgcagtatg
+10480001/1
CCCFFFFFHHHHHJJJJJJJJJJJJJJJJJJJJIIGJJJJJIIJJJGIJJ
@10480461/1
gtcagattgtagttaagcatggacaaggactgcatcttcttattatatca
+10480461/1
C@@FFDFFGDFFDGIIIJJIGGGGIIIIGIIJJIIIJEIJIIHIIJJJJI
@10193510/1
agagcaccaagaaaagcttctaaaagatcagccctatccttagtcttcag
+10193510/1
<@@FDFFFHHHHHJIIGIIJJJJJJJIJHJGIGHHIIG@GGIIJJJIIJJ
@10788787/1
ggactccaacaggacctggtggggccccacctcccgcaggagcaccaggg
+10788787/1
@@@FFFFFGHFHDGIJIIJHGGEIJEGGHIJJJJJIJIGGHHGGFHEFFF
@10789524/1
agcagaaatcctcattctttcaaaaaa
+10789524/1
:?@B;?:BF83ABFAFF<ABFEHFICF
@10789843/1
ctttaggtaaaacttttatgccaagccaagacatgaacaacaatgctcct
+10789843/1
CCCFFFFADFHDHJIGIIIIIJJJJIIGIIIJGGEIIIJIJJJHIIJIJE
@11686632/1
tgtgcatcatttttagattttcctgcaccgatgcaattaatactcatctt
+11686632/1
BCBFFFFFHHHHHJJJJJJIJJJJJJHHIJJJJJJJJJJJJJJJJJJJJJ
@10790638/1
cattaatctatagaaaattttccaaacagtatttagagactttccactat
+10790638/1
CCCFFFFFHHHHHJJIBHIIJIJJJJJJJEHFHHIJGHGGGEIIJIJJII
@11965528/1
cggcataatgagtacatcatttacatcaccgtgatctaatatttgagcag
+11965528/1
@@@DDDDDHHFFFGEHEC@BH<?EHH<?@GGA?CDFFH>?BDFH?B?F<B
@10195951/1
gttatgatctccggccaagatcagccgtgtttggtagaagcaggatgaca
+10195951/1
@?@DDDDDHFDFFJIIIIGIHHGJIIG?D?FHIHJJJIJHIGGHHICHIG
@9880249/1
ctttggtgtacagaaatatttcggcttctgcttccgttccaccctttctg
+9880249/1
CCCFFFDDHHHHHJJJJJJJJJJJJJJJJJJJJJJJIJJJJJJJJJJJJI
@9882154/1
cttctcttatagctgtcaactcatgttgcaaaacatgtaaaaattgacct
+9882154/1
CCCFFFFFHHHHHJJHIJIJIJJJJIJJJJJJJJJJJJJIJJJJJJJJJJ
@10482944/1
tctacatcttcagcttcttcaccaactaagtagtactcttcactgatgag
+10482944/1
CCCFFFFFHHHHGJJJJJJJJJJJJJJJJJIJJIJJJJJJJJJJJJJJIJ
@10484428/1
ctgtgacattgtaacattaaaaactagtaactcgtgtttagacaaccaaa
+10484428/1
CCCFFFFFHHHHHIJJIJIJJJJJJIJHIHJJJJFEEGGJGIIJIGGIJJ
@11376416/1
tttgattctttgttctttatttgtgtataatatccacagaaatggactgt
+11376416/1
CCCFFFFFHHHHHJJJJJJJJJJJIHJJJJJJJJJJJJJJJJJJJJJJJI
@8983415/1
gtctccttcaacaatcgtcggtacaatgtaatatgagttttctttgtttt
+8983415/1
1?8DDDD?2ADCBEEEEAEEDF?DEEEE1?DDDD@BB?DB:?DEEEADB?
@9284046/1
ctcaagttccatcctatcattgccaattggtagtggatctctagtataaa
+9284046/1
CCCFFFFFHHHHHJJJIJJJJJIJIGJJJJHHIIJJJJJJJJJJIIJJJJ
@9284175/1
ccggtttctcaaaacatggagctggatgaggaaatttttcataaagaagt
+9284175/1
BCCFDFFFHHHHHJJIJJJIJJJJIIJJIJJJJJJJJJJJIJJJJJJJJG
@9284204/1
ctccagctaaggctgtatcatcaacttctaaagg
+9284204/1
@@<?DDD8<CCFFFB2C@HAHH?A?HBFFBBFHC
@8684190/1
gtcactgggttgttgcctaacaggaggtgcactggttacaggagatactg
+8684190/1
CCCFFFFFHHGHHJJJJJJJJJJJJJJFGIJIJJJJJIJJJJJJHJJJJJ
@8685523/1
ttttgaaacacctctgtcgaacagcttccacagcttgtctgtaattgcga
+8685523/1
CCCFFFFFHHHHHJJJIJJJJJIIJJJJJJJJJJJJJJJJJIJJJJJJJI
@11382316/1
ctggttacaggagatactggttgttgttgaggtggtagttgagtttggtg
+11382316/1
@BCFDFFFHHHHGHIJIJJJHIJIIJIJJIIJ@DG?FHHHIIJHIJJJDH
@11382723/1
gtggaagtaagaggtctttcatttaatgttttttgaaaagcctcacttgt
+11382723/1
@@BFFFFFHHHHHJCEHHGJIIJIIJJHEHGIJJIJJJJIDHHIJJJGHH
@10200770/1
gcactgaatgactttatacactggtatttctggctcacctccttccattg
+10200770/1
CCCFFFFFHHHHHJJJJJJJJJJJFHJJJJJJIJJJJJJJJJJJJ;FIJJ
@8986619/1
gctatagatggaacgttgatctggtctggagctggatgagtgacatcagc
+8986619/1
CCCFFFFFHHHHHJJIJJJJJJJJJJJJJJJJJJJJJJIIBFHIIJJJII
@11972968/1
gtacatcatttacatcaccgtgatctaatatttgagcagaaggtgctggt
+11972968/1
@B@FFFFFHHHHGIIGIJJJIIIIJJJJJIIIJJIJJJJJJJJDGIIJIB
@10201612/1
cttggctttgccgcttgttgctgtacttgaggctgagatgaaggtggtct
+10201612/1
@C@FFFFFHHHHHJJJJEHJIJJIIJJJJJJJJJJHJJJJJJJIHIJFHH
@10201839/1
gaaggaagtgaggtacacagttgcagtcctgagctggtcttcagtcaccc
+10201839/1
CBCFFFFFHHHHHGHIJJJJJJJJJJIJJJJJJJJJJHIJJJJJIJJJJJ
@9582346/1
atataatcaggtgttctctaatttgtttctgcaagaggtgtcagagagga
+9582346/1
CCCFFFFFHHHCFFHIIJIJIJJJJJJIIJJGGGIGIJEDFGGGIJIJJH
@9582743/1
gggcataataggcaggagcaggtatagatactgaacgtgtacacctcaca
+9582743/1
CCCFFFFFHHHHHIJJIJIJJJCHIIIIIJJJJJJGIHJHGJJIJJIGII
@11694137/1
ggctaccttgccgtaggaaataagaaagcaagagaaggaagtgaggtaca
+11694137/1
CCCFFFFFGHHHHGIJJIIJJJJJJJJJJJJJGIIJIIJCHDHIIIDHIJ
@11695925/1
ccacacctttgtcaccactatattcaccaaccgttaacggagtttgctgt
+11695925/1
CCCFFFFFHHHHHIJJJJJJJJJJJJJJJJJJJHJJJJJJJJDGIJJJJI
@10800810/1
cttgactatgtttgatgacatatcaataacattctcctcaaccttttgta
+10800810/1
CCCFFDFFHFFHHJIIJJJJJJJJIJIIJJGIJIIIJJIJCHJJJJJIHI
@10488586/1
gccatatagccttaaaagggcaccccaactagttatgtgagggtgaaggt
+10488586/1
?<@F?DDDB8CDFGIIGB=FEFEHAFEFDHIGDG<DFDDHHGDD??DGEG
@11392492/1
gttagatataaaattgattcctcatttagataaatttattgttgttc
+11392492/1
CBCFFFFFHHHHHJJJJJJJJJJJJJJJJJJJJJJJJJJJJIJJJJJ
@9887162/1
ctccatcagaagaatcagatgtttcagattctaaatatatttcacttgaa
+9887162/1
CCCFFFFFHHHHHIJJJJIJJHIGJJIJIJJJJJIJJJJJJJJJJJJ4CH
@9887416/1
ggacaagttgttatattagtcactttatatgttcttttaacactctttga
+9887416/1
CCCFFFFDHHHHHJJJJJJJJJJJJJJJJJJJJJJJJJJJJJJJJJJJJJ
@9290649/1
ctcttggacaagttgttatattagtcactttatatgttcttttaacactc
+9290649/1
CCCFFFFFHHHHHIJIJJJJJJJJHJJJJJJJJJJJIJJJJJJJJJJJJJ
@9888261/1
gctgtggtctctgctgttgctgttgttgctgaggctgctgtggtctctgc
+9888261/1
BCCFDFFDHHHHHJJJJJJJJJIJJJJJJJJJJJJJJJJJGIIFHIJJJI
@11092752/1
cataagttgtaacagtaagttcttttttttccttgactatgtttgatgac
+11092752/1
@BCFFFFFHHHHHJJGIJJJJJJJJJJJJJJJJJJJJJJJJJJJJJJJJJ
@10207051/1
ctctgtagcattgtaatttcttgttcttcttgtttcttttctttaacatt
+10207051/1
CCCFFFFFHHHHHHIJJJJJJJJJJIJJJJJJIJJJJJJJJJJJJJJJJJ
@10491834/1
actatctaaataaatagctgcagctaatgattcaaataagtctccaagga
+10491834/1
?@?DBBDDF?DD?G<FDBHIIH@FFIICH@B4A?CC?EF@CFGGCHDGEB
@10208741/1
caaatcatcagtttcccaggtccacaattcaagatctaatttcatgctgt
+10208741/1
CCCFFEDFHHHFFHIIIIIIGGBHBDHHIII<F>GEGBEGHICHIGCGHH
@10802107/1
acactttttagtaccgggcttactaagggagttttcttgatcattttcgt
+10802107/1
CCCFFFFFHHHFHIJJJIJJJJJJJJJJJIIBFHJJJIJJJJJJJJJJJI
@11978100/1
ggcttgtctaacttgaccaacggtaaaagcaggaggttgttgcatccttt
+11978100/1
CCCFFFDDDHHFHGIIIEDFHHIAFHGGGIGGAGIH??DGDHDCHAEGCG
@9585638/1
cttttgtaaaacattatcaaaagttctctgaccatggaggataattcctg
+9585638/1
CCCFFFFFHHHHHJJJJJJJJJJHHJJJJJJJJJJJJJJJIJJJJJJJJJ
@10495941/1
catagcgcaccattgagagctcaggagggaggtccttttgaaactcatca
+10495941/1
@@@DDFFDH?CABGDHHAFGAFEHHIFGG:?D0?DGHGHGIIGGHGEDHJ
@8692654/1
cttaccttcagctgagtgagttaaaacagtacatcgcacaacaaacactt
+8692654/1
CCCFFFFFHHHHHJJJGIJJIJJJJJJJJHIJJJJJJJJJJJJJJJJJJJ
@8692782/1
ggtatagatactgaacgtgtacacctcacatatgtatggcacaactgata
+8692782/1
@@?DDDFFGHHHFDAEHHGFHIIIIIIIIGGHIIGGBHHGHIIIIGIIII
@8693637/1
ctggcattttcctgtgactgatttttcttcaacatcaacaaatgtcactt
+8693637/1
@@CDDFFFHHDAHG@F@EFHHHIIGGJIG@9AFHIJIGGIIHGGFIGEIJ
@11979814/1
tgggaacaagaatgctgttaatgcctccaagcttaacattgattttaagg
+11979814/1
@@CDDDDFHFBFHFIIIFGCFBDBGBDGFGEEHHIEGEHHGFCHIH4BDG
@11404777/1
atttagctatcctgtagtttcgtcctatacctttgaatgtccctttgcca
+11404777/1
CCCFFFFFHHHHHJJJJJJJJJIJJJJJJJJJJJJJJJJJJJJJJJJJJJ
@10210442/1
ctgtaataacgaatttttttcttgttattttcttgatcagaacaatactc
+10210442/1
CC@FFFFFHHHHHIIIIJJIIIJIJJFIIIJIIJG>GGIIDGIIIIIJIG
@11406147/1
ttcaccaaccgttaacggagtttgctgtcgaatactctgagcttgctgag
+11406147/1
CCCFFFFFHHHHHJJJJJHIGHJJJJJJJJJJJJJJJJJJJJJJJJJJJJ
@11406207/1
ctcaaccttttgtaacatcgacaacaccgcttgtgcggcaatgtgtttgg
+11406207/1
CCCFFDEDFFFHFIFGIIGIJIJIJIJIIIGJEHIJEIIBGIIIGICHGG
@9294135/1
ctccacgctttttgatattctggatttcccgcatagctcaactgtggcgg
+9294135/1
CCCFFFFFGHHHHJJJJJJJJJJJJJJJJJJJJJJIJJJJIJJJJJJIIG
@11406869/1
gttccttaatcatacaataattagcttaatattagaaatcttaataaata
+11406869/1
CCCFFFFFHHHHHJJJJJJJJJJJJJJJJJJJJJJJJJJJIJJJJJJJJJ
@10501150/1
aggaaataagaaagcaagagaaggaagtgaggtacacagttgcagtcctg
+10501150/1
?@<AB:DBDFHF;C?EBEDG>GEGGEHACCG@CCDGE@DHBGGIIDFDHE
@11407771/1
ctagcacggaaagcagcgagatgagcataataggtaggtgcagggtatga
+11407771/1
CCCFFFFFHHHHHJIJJJJJIIJJJJJJJJJIJJHIJJFGIJJJI=FHII
@10806024/1
ccttgccctaaataataaggacggctaaaagtacagactctagtcgcttt
+10806024/1
CCCFFFFFHHHHHJJJJIIIJJJJIJJJJJJFHIJJJJJJJJJIJJJJJJ
@11409974/1
taagaaatatgaatcagtgttttcatttgactcttatgaaaatataacta
+11409974/1
BCCFFFFFHHHHHJJJJHIJJJJJJJJJJJJJJJJJJJJJJJJJJJJJJI
@10213571/1
gccacttgtaattaggtaaacttataatgtcttttagttcatcctttgga
+10213571/1
CCCFFFFFHHHHHJJJFHIJJIJJJJJJJHIJJJJJJHJJJIJJJJJJJJ
@11413665/1
gggttcatgagttccactttcacaatcaattaattggtaacatggtaaaa
+11413665/1
BCCDFFFFHHHHHJJJJJJJJJJJJJJJJJJJJJJJJHIJJJJJJJJJJJ
@11097960/1
tgctattgaaggctttttgttatctccagcaggtgggtgagtaacatcag
+11097960/1
CCCFFFFFHHHHHJJJJJJIJJJJJJJJJJJJJEGIJDGIJHIJJJJJJJ
@11984075/1
acaggtgaacatgggcaaatctggaggttgatgaggaggctgaggcggaa
+11984075/1
CCCFFDDFHHHHHJJIJJIJJIJJHIJGHJIJJJJJJJJJJJJJJJIJGH
@11099051/1
tcttcttcttttttccacgtgaaatctttaggctgcagctcaaccatttt
+11099051/1
CCCFFFFFHHHHHJJJJJJIJJJJJJJJJIHIIJJJJJJJJJJJJJJJJJ
@10509919/1
ggtcgtgagaagctgcaacggctgctatagatggaacgttgatctggtct
+10509919/1
BCBDFFFFHHHHHJJJJJJJJJJJJIJJJIGIJJIJJJHJJJJJJJJHJJ
@11099846/1
cactttcacaatcaattaattggtaacatggtaaaataccttctttgact
+11099846/1
CCCFFFFFHHHHHJJJJJJJJJJHHIJJJJJIIJJIJJJJJJJJJJJEIJ
@9897138/1
ctcatcttcatcatccaagccgtaatgaatggtgttgctttcgcagggta
+9897138/1
C@CFFFFFHHHHHGGJJIIIIIFHEHIJ<FFGHHIIIIJIGBFGGGIIBF
@9297293/1
tgctgctgctgcggctgttgttgcctctgctgctgctgctgctgaggcgg
+9297293/1
@CCFFFFFHHGGHJJJJIJIIJJIJGIIJJJJJJJIIJIJEGGIIJGIIH
@8997978/1
caccttcaacaccacactcctcaaggtacacccctataagggcttcgata
+8997978/1
CCCFFFFFHHHHHJJJJJJJJJJJJJHHIJJJJJJJJJJJJJJJJJJJJJ
@10512568/1
atttatttataataaaaatgattgaaatcaatcaagctttctgcttaggt
+10512568/1
CCCFFFFFGHHHHJJJJJJIJJJJJJJJJJJJJJIJJJJJJJJJJJJJJG
@10216987/1
gggttcatgagttccactttcacaatcaattaattggtaacatggtaaaa
+10216987/1
BCCDFFFFHHHHHJJJJJJJJJJJJJJIJJJJJJJJJIJJJJJJJJJJJJ
@10217068/1
cgctaatttaaaaattgaatagtttttatgaaatgagtcagaattttcgt
+10217068/1
CCCFFFFFHHHHHJJJJJJJJJHIJJJJJJJJJJJJJHIHIIIJJJJJJI
@10217592/1
gtaatgaatggtgttgctttcgcagggtaagtctttcagtctcatccaca
+10217592/1
@@@DDBABHAHD?A;AEEBIBEGHEBA1?FDDDFGCFEI?GHHIGHIGII
@9301301/1
ccacgatttcggcagcttttacctcattttcactcagaagaaataatatc
+9301301/1
CCCFFFDFHHHHHJJJIJJJJJJJJJJJJJJJJJJJJJJJJIJIIIGIHG
@9003851/1
ctgcaattcttggttcaagatcattttaaactgtccttctgacacaccat
+9003851/1
C@@FDDFFDFHFHHIJJIIIIJIIIJJJIIJGHGHIIIJJJJJJJJJFHI
@9301810/1
ctcacttctttctgtggtgctagattatcccttctgaagacaggactagg
+9301810/1
BBCFFFFFHHHHHJIJJIJJJJJJJJJJJJJJJJJJJJJJJJJJJJJJJJ
@9302220/1
gcagtaacaagattttcacatggctgcccctttattatccctttcagtgg
+9302220/1
CCCFFFFFHHHHHJJJJJJJJJJJJHHJJJIJJIJJJJIJJJJJJIJHIJ
@9004916/1
ctcacccatgttaaattttttcagaatcatgtgattttttttcctttcaa
+9004916/1
CCCFFFFFHHHHHJJJJJJJJJJJJJJJJJJHIIJJJJJJJJJJJJJJJJ
@8699545/1
tataagattacaattcttaacattttttctttaaacaaagaacattggat
+8699545/1
CCCFFFFFHHHHHJJJJJJJJJJJJJJJJJJJJJJJJJJJIIIJJJJJJJ
@11103967/1
gtcgtgagaagctgcaacggctgctatagatggaacgttgatctggtctg
+11103967/1
@BCFFFFFHHHHHJJJJJJJJJJJJJJJJIIJJJJJJIJJJJJJJJCHIJ
@11986772/1
gcagttcatcagaatcaaaatggttgtcatcccataaaacatgataatga
+11986772/1
CCCFFFFFHHHHHJJJJJJIIJJGIIGJJIJIJGIJJIIJJJJJJJJJJJ
@10515682/1
cttgtaattaggtaatctagaactgcatcacccaagaactcaagccgctg
+10515682/1
@CCFFFFDFHFHDFHJJIJJJJJJJJJJJJIJJJJJJJJIJJJIJJJJJJ
@11988354/1
ggagtccatatttaactgctagagaagcgaatatagtgttgtttactaat
+11988354/1
@C@FDDFFHHHHHJGHHGJGGHIIJFIIIIGGGIGGIGFIGIJJJGIHEG
@11421016/1
attctctgttaggatagcttccttaacatcagtaatcaaatcatcagttt
+11421016/1
BBCFFFFFHHHHHGJJJJJJJJJJJJJJJJJJJJJJJJJJJJJJJJJJJJ
@11711781/1
gtgcagtatgttttccaacagtcataataaattcattagactgtcgatga
+11711781/1
BBBFFFDFHHHHHJJJJJJJJIJJJJJJJJJJJJJJJJJJJJJIJJJJJJ
@9303268/1
gccctagccctttggcccctcttaaccagttcttcttcaaattgattaca
+9303268/1
CCCFFFFFHHHHHJJJJJJJJJJJJJJJJIJJJJJJJJJJJJJIJJJJJJ
@8703002/1
cttggctttgccgcttgttgctgtacttgaggctgagatgaaggtggtct
+8703002/1
CCCFFFFFHHHGHIJJIHIJJJJHIJIJJJJJJJJHIIJJJJJIFHIDGH
@10519131/1
ctgaggcaagtgttgggattttgaccatcttcaacgaatcaaattcactt
+10519131/1
CCCFFFFFHHFHHJJJJJJJJJJJJJJJJJJJIJJJJJJJIJJIJJJJJJ
@11114173/1
cttcagctgagtgagttaaaacagtacatcgcacaacaaacacttgggga
+11114173/1
CCCFFFFFGHGHHIIJJJJIJJJIHGJIIIIJJJJJJJIJJJJJJJJJJH
@10815029/1
ggtatttcttttttccaaattgcctctccattcaattgaagaagcaattt
+10815029/1
BC@FFFFFHHHHHJJJJJJJJJJJJJJJJIJJJIIIJJJJJJJJJJIJJJ
@11992013/1
cctcagagctaccttggcagctgctaattttgcttggtgtttgttttctc
+11992013/1
@@@DDABDFHHDHIIG>BBCGHIGIIIGEHHGEGGGGHGHIEHBGBGIIG
@11116027/1
cttctttctgtggtgctagattatcccttctgaagacaggactaggtgct
+11116027/1
CCCFFFFFHHHHHHIJJJJJJJJJJJJJJJJJJJJJJJJJJJJJJJGIJJ
@9013552/1
tccatatttaactgctagagaagcgaatatagtgttgtttactaatgcag
+9013552/1
@@CFFFFFHDFHFEHHHIIIIEGGGGGHHIDDGEFGIGHIIGHGIGI@FF
@11117617/1
gcctttgttgctgctgtggtggttcttgcctttgcagctgttgtggtggt
+11117617/1
CCCFFFFDHHGHHJJFHIJHGICGHGJJIJJIJJJJJJIIDHGGJJDGI?
@9309525/1
cacatggctgcccctttattatccctttcagtggacaatttacaggcagt
+9309525/1
CCCFFFFFHHFHGJJJJJJJJJIIJJJJJJJGHGIJIJJJJJJJIJJJII
@11117989/1
ggcatcacaacagcatcgttatacttttctggatcaaaagtaaaatcttt
+11117989/1
CCCFFFFFHHHHHJJJJJHIIJJJJJJJJJJJJJJJJJJJHHJJJJJJJJ
@10815974/1
tttatttttgcaaataatccgtgcagtatgttttccaacagtcataataa
+10815974/1
CC@FFFFFHHHHHJJJJJJJIHIJIJFHIJHIJJJJIJJJJGIJIGIIIJ
@8708212/1
caaggaaatcccagtccacttggtttatgccattgtcatcttttttcgta
+8708212/1
@@CFFFFDHDHHDGGGIGGDHGEHGGIIEGHEHIIECCGDHGHIIIC:?B
@11120613/1
ctctaccaggtggaggtgaaaagaatgatcttccaactgtcacaaacctg
+11120613/1
@@;DDDDDHF:CFABE<<ACFDDHEFHIGHFHIBDAHHFHIGIGCHHGHI
@10227716/1
cttctggaaagcagctcttgcagcattgacactggcgttttggtgggcat
+10227716/1
CCCFFFFFHHHHHJJJJJJJJJJJJJJJJJJJJJJJJHJJJJJHIIJJJJ
@11717798/1
gtctaagattgctttcgctgcggcatgctttgcttctttcttagatctac
+11717798/1
BB@FFFFFHHHHHJJJJJJJJJJJJJJJJJJJJJJJJJJJJJJJJJJJJJ
@9311706/1
ggaatttcataaacaactttcaaatccttaatatacgcaacaaagctttc
+9311706/1
CCCFFFFFHHHHHJJJJJJJJJJJJJJJJJJJJJJJJJJJJJJJJJJJJJ
@11718915/1
gtggtctctgctgttgctgttgttgctgaggctgctgtggtctctgctgt
+11718915/1
@?@DDDDDHHFFFCGBBGHHHHAEHGEIGIGGCEGECCFG>G@GIIIFD9
@9313052/1
ccacacaatcagcaatacttttgtcaggaatggaatgctgagtaaca
+9313052/1
@@<DDDD?HF:<CBGHBBBFEGIHHIDGBHIIEIIIGDBBAG?DDHE
@11719980/1
tagaatcccacatggcaggaagttttctcgcaacttaggttatgcgaagt
+11719980/1
@CCFFFFFHHHHHJJJIJJJJJHIGIIJJJJJJJIJIJIGHIJJJJJJJA
@11720457/1
ctcatactgtcttcagcctcatgttataacattatgcagttcattaccta
+11720457/1
CC@FFFFFGFHHHJIJJIJJJIJHHHHJJJJJIIJIJIIEHGEIJIIHJI
@11127026/1
cattgtaggccgcacatgtttgtgcttctgaagaggacatccccgtacca
+11127026/1
CCCFFFFFHHHHHJJJJJHIJJHIIJJJJJJJJJJIJIJJJJJJJIJJJI
@9606283/1
aggaagttatcaagaaatctaagattgcatcaccgaggaattccagcctt
+9606283/1
CCCFFFDFHHHHHJJJJJJJJJJJJJJJJJJJJJJJJJJJJJJJJJJJJJ
@9607941/1
gcagtggccgacacatcaatattaag
+9607941/1
;;?DBD3:AAD88CEEEC?FE9C><1
@11721016/1
caccatgacgatagctttattctcattaaggaattccggtttctcaaaac
+11721016/1
CCCFFFFFHHFHHJJJIJIJJJJJGIJJIJJGGIJJJIJIIIIJIIHGIJ
@9914319/1
ctgaatccttagaattcaaaaattcaaacttaaattcatagcctaattga
+9914319/1
CC@DFFDDHHDHBFHDHHJJJGGHIIGHIIGIIJIGGHIIIEGIIJGGCG
@12006092/1
tgacgatgatttgatatctatatttctcattttttctgctaaagcactac
+12006092/1
CCCFFFFFHHHHG:CGFHJJIIJJJJJJJIJJJIJJJJJJIJJJJJJJJI
@10234201/1
ctccactgaaccaaatcggctccttgaatgaatttttcattcctccatac
+10234201/1
@@@FDFEFDHFDHIIIEGAGGGEFGGGGIIGGIJJGEE<FIGFHGGIIEH
@9019136/1
cttcaacaccacactcctcaaggtacacccctataagggcttcgatagaa
+9019136/1
CCCFFFFFHHHHHJJJJJJJJJJHHHIJJJJJJJJJJJJJJJJJJJJJJJ
@11139794/1
gttttgcagacaacatgccttggtattcgagctgacttgggaggtttggt
+11139794/1
@BCFFFFFGHHHHIIIJIJJJIIHGIJIHHHIJJCHIJIIJGHIDHIJJG
@11434252/1
ccagtactactgaaaatgattaaaaataaaagctataatttcatttcaaa
+11434252/1
@@@DDAB;FDD?BBAFE>HIIIGACBGA:AF?>F@EE<DGA@<FHHDD<B
@9921720/1
gtgctccaattgcattccctttcacactagggacatgaggtgaaattatt
+9921720/1
@@@FFFFFHHHHHJJJJIIJIIIJIJJJJJIGGFGIJIIIDFHHIGIIJI
@11143964/1
tgatcttgtctaagattgctttcgctgcggcatgctttgcttctttctta
+11143964/1
CCCFFFFFHHHHFIIJIIIJJIJJJJJJJJJIJIIJIJIIJJJJJJIJIJ
@11144155/1
cacctttgaagttgaataagttattattcttctaggtccttttatcataa
+11144155/1
CCCFFFFFHHHHHJJJJIJJJJJJJJJJJJJJJJJJHIJJJJJJJJJJJJ
@11146743/1
ctttctcaacaagatggtacctagctctaaatgccacaagatgggcataa
+11146743/1
CCCFFFFFHHHHHJJJJHJJJJJJJJJJJJJJJIJJJJJJJJJJJJIJJJ
@11437394/1
tgtagaattacagaataactcatgaatgctttctaatgtttcttcattta
+11437394/1
CCCFFFFFHHHHHJJJJJJJJJJJJJJJJJJJJJJJJJHIJJJJJJJJJJ
@9326154/1
ccacattccattccatgatttattaaacccgatgctagctttcttaaatc
+9326154/1
CCCFFFFFHHHHHJJJJJJJJJJJJJJJJJJIIJJJJJJJJJJJJJJJJJ
@9923689/1
atatattcatgccacattccattccatgatttattaaacccgatgctagc
+9923689/1
CCCFFFFFHHHHHJJJJJJJJJJJJJJJJJJJJJJJJJJJJJJJJJJJJJ
@9926228/1
gtatatataagattacaattcttaacattttttctttaaacaaagaacat
+9926228/1
CBCFFFFFHHHHHJJJJJJJJJJJJJJJJJJJJJJJJJJJJJJJJJJJJJ
@9927533/1
ctaatatcctaacgttatcaggttttgggtagttgggtaatattttgata
+9927533/1
@@@BADDA?A:A3AA:ABAIFD3ACEC<81?8:CG@:BB9BFFGIFIFE@
@11730705/1
ccagaaagtaattgtattgtaagcacatgataatacacaaaatatagttt
+11730705/1
BCCFDEFFFHFHHIFGIIJHIIJJIJJCHJJJJJJJJJGGIJIJIGIFBH
@11731145/1
ctgggtttaaaatcttcaataacattactcatttctgataggttctgcaa
+11731145/1
CCCFFDFFHHHHHJJJJJJJJJJJJJJJJJIJJJJJJJJJJJGHIJJJJJ
@10528059/1
ttccacaacaatttctcttcctttttttggatctgaagggcggtcccctc
+10528059/1
@CCFFFFFHFFFHJJJJJIJFGIJJJJJJJHIJJJJIIJIIJJHFFFDED
@11441048/1
ctggtctggagctggatgagtgacatcagcgccaacaacaatgacaggtt
+11441048/1
BBBFDEFFHHHHHJJJJJJJFHIJJJJJJJJJJJJJJJJJJJJJJJJJCG
@10529691/1
ggtaggggttgtttccctagactgtggttgagacacttgctggggaggtg
+10529691/1
BBBDFFFFDHHHHDHIJJJJJIJJHIIGIJIJJJIJJJJJIIJJJGHI;F
@11441526/1
tcttaaatgtgtaaagtcgagaaaattatttacaaaatgtgtgttaaata
+11441526/1
CCCFFFFFHHHHHJJJHJIIJJJJJJJJJJJJJJJJJJJIIGHIIJJIJI
@11155849/1
cagtaggtaaaaagattattgtattttcttttagaactctttcaaagagt
+11155849/1
=;8=?=B=ACFF?@<?E<FFAC:ABEFCDHHII@>@?EGEEG@GI><BDF
@11156305/1
gtcgacaattgtaccaagctctggcattttcctgtgactgatttttcttc
+11156305/1
@?@DDDFDGHHHFIJJJGGIJIGIJIJJJJJIHIGHGHGIC@FIIJIIIG
@9026561/1
ctctttctttttttgttagactgatttgatagagcacggaaggtggaatt
+9026561/1
CCCFFFFFHHHHGJJJJJJJJJJJJJJJJJJJJJJJJJJJJIJBFHEHIJ
@8725943/1
cttcaacatataaactgcagggaattctaagagggtacacaattcaggca
+8725943/1
B@BFFFFFHHHHHJJJJJJJJJIJIJJJJJJJJJJFHIJJJFGIJJJJJI
@11158976/1
gtcggtacaatgtaatatgagttttctttgttttcaaaggctctaactaa
+11158976/1
BBBFFDDFHHHHFGIIJJJJJHIJJJJJJJHIJJJJJJJJJJJJJJJJJJ
@10242389/1
cggtcttttccttcccctggcaatgtgacctcaagttccatcctatcatt
+10242389/1
CCCFFFFFHHHHHJJJJJJJJJJJJJJJJJJJJJJIJJJJJJJJJJJJJJ
@9931994/1
tctatcacctttgaagttgaataagttattattcttctaggtccttttat
+9931994/1
CCCFFFFFHHHHHJJJHIJJJJJJJIJJJJJJJJJJJJJJJHIIJJJJJJ
@11161751/1
atcaatcacgaaaaataacaaaaacaaaaattataagatcaaaatataat
+11161751/1
CCCFFFFFHGHHFIIJJJJIIJGIIIJJJJJJIJJJJJJIIJJJJJJGIJ
@11162030/1
gtcagaattttcgtttggagcaaatacaatgtatttgctgtctttgtgtc
+11162030/1
=?@DFFFFHHDFHEFHIGEHIIIIIIIIIEIDGIIIIIIIIIIFEHBGBF
@10532840/1
cgaacacttctaggttacatagtgtatgaaccgctgcattaaatattaaa
+10532840/1
@<71?@DDDCBDDBAEHB@HHAFF?EHCCBHEFBGAHEG9DGHGDGHHGI
@11163060/1
ccgtaatgaatggtgttgctttcgcagggtaagtctttcagtctcatcca
+11163060/1
@@CFFDFDDHGGGBFHIBEGHGIIJIGGGDHGIJIIIGHIGFHHIGHJII
@10834011/1
gtcatcaactgagaggccaaactccttcaggcatgggtcactattaaagt
+10834011/1
@CCFFFFFGHHHHJIIEIIGGIJJJJJJIJIJGIJJJHHIIJJIJGGCF9
@12019184/1
tcatcatccaagccgtaatgaatggtgttgctttcgcagggtaagtcttt
+12019184/1
@CCFFFFFFFHHHJJHIJJIIJJIIFHFHIJJJJIIJJIIIBFHIGHJIJ
@11165446/1
gttagttgtcttcaaaaattagttctactacctcatggacagatgtaaca
+11165446/1
C@CFFFFFHHHHHJJJJJJJJJIJJJJJJJJJJJJJJJJJJJIJJIIJJJ
@9028596/1
gtaaagttttgcctataagaacaatgagtgagagcttgcaagaggtaact
+9028596/1
=@@?DDDD?DCF<CC?C>FGHBFIHHDC<CFHGDGDHGBGHDEBGGCGGG
@9934145/1
ctccaatcgcattccctttcacactagggacatgaggtgaaattattggt
+9934145/1
CCCFFFFFHHHHHJJJJJJJJJJJJJJJIIJJJJJJJGHGHIJJJJJJJ9
@11738519/1
gtggaagtaagaggtctttcatttaatgttttttgaaaagcctcacttgt
+11738519/1
@C@DFFFFDDDHHIHIJGIGIJJJGEIHCFHEGEHJGGGGGGHEHIGEGI
@11451491/1
catccatggaacctacaacagctgctattgaaggctttttgttatctcca
+11451491/1
CCCFFFFFFHGGHIIJJJJIIJJGHJJJJJJIJJJJJJJIJIJJJJJJIJ
@9935795/1
gctggggctgttgttgccactgttgctgctgcggctgttgttgcctctgc
+9935795/1
CCCFFFFFHHFFFHIJJJJJJJJJJJIJIHHIJJJIIBGBFHHIHCHGII
@9936131/1
ccttgactatgtttgatgacatatcaataacattctcctcaaccttttgt
+9936131/1
@@@DDFFFHHHHHJJJJIGIGIIJJJIIJJGIJJIIGHIJJJJJIJJIJF
@10246329/1
tctcggccaagattaggcctacgtggacaggtgaacatgggcaaatctgg
+10246329/1
CCCFFFFFHHHHHJJJJJJJJJJIJJJJJJJGHJJJJJJJJJJJJJJJJJ
@9937067/1
gggaacgagaaccaatttcttttttaaaataatcagcaaaatccaaa
+9937067/1
CCCFFFFFHHHHHJIJJJJJJJJJJJJJJJJJJJJJJIIJIJJJJJJ
@11171311/1
ctcccgtgtgatatgatatgggttgctgtttacaccaacgataaaatcag
+11171311/1
CCCFFFDFHHHHHJJJJJJJJJHIJIJJJJJJJJJJIJJJJJJJJJJJJJ
@9334222/1
gttcatgaattgctccctccacctgaactagttcatatttcggagtcgtc
+9334222/1
@BBFFFFFHHHHHJJJJJJJJJJJJJJJJJJIJJJJJJJJJJJJJJJJJJ
@10248284/1
cttggcgatgttgctgaactctaacagtagcagcatatcgactaggatga
+10248284/1
@CCDFFFFGHHHHJJJJGGIJJJJJFIHIJJJJJJJJJJIJJHJJJGJJI
@9626935/1
gtgtgtaatcactgctgaggcttgaacaagcccttct
+9626935/1
@@@DDDD?DCBFHIFDDDE=AGHA;?CBFE=?FBGDB
@11173277/1
gcagtaacaagattttcacatggctgcccctttattatccctttcagtgg
+11173277/1
@@<DDDDBDHFFBHIEHIF@FHDFF:BFGHGEHIIIIIIIEHI>FHGHF;
@10541320/1
atcgcaaggtaatgtaaaacaatatctattcaacaaaggaatagcagatt
+10541320/1
CCCFFFFFHFHHHJIJIJJJJJJJJJJJJJJJJJJJJIJJJJJJJJJJJJ
@11454269/1
ctttagtcgtagaacaattgttcaaccgccatttgtctataaatgatttt
+11454269/1
CCCFFFFFHHHHHJJJJJJJIJJJJJJJJJJJJJJIIJJJJJJJJIJJJJ
@11454738/1
gacaaaccttaggaatttctttaagagtaagaatgccaaaagcctgtggg
+11454738/1
CCCFFFFFHHGHHJJJJJJJJJJJJIJHIJJJJJJJJJJJJJIJJJJJJJ
@10846480/1
gctctgaaggttgtattgttctggtattatgagtgttacttctcatccta
+10846480/1
?<?DBD?DD;2<A<AEEB<ACDDF<C@CFCBAAAEFF??9??CDIIIDID
@9038331/1
tttaaactcactcgtattgtcattcagccgagtaaaccaaaacaggatat
+9038331/1
CCCFFFFFHHHHHJJJJJJJJJJJJJJJJJJJHHJJJJJJJJJJJJJIJJ
@9940566/1
tctgcagtatgtttacaaatgttgcagcattaagtcttctctgcactgtg
+9940566/1
CCCFFFFDFHHHHJJJJJJJJIIIJJJJJJJIJJIGJJJJJJJJJJJJHI
@10848681/1
cttcattgtaacttggcccgcaacaattgtacacaactccataggaagcg
+10848681/1
CCCFFFFFHHHHHJJJJJJJJIJJJJJJJJJJJJJJJJJJJJJJJJJJIJ
@11457903/1
ccttaacttgcattaaatcacatcacattaccacatttctcaaattcagt
+11457903/1
@@@FFDFFGDDHBHHIIIGHGEHIHIIAFHIBFIGCEGIIJIJGIGIIIH
@9342671/1
ggggaacgagaaccaatttcttttttaaaataatcagcaaaatccaaaag
+9342671/1
CCCFFFFFHHHHHJJIIJJJJJJJJJJJJJJJJJJJJJJJJJJJJJJJIJ
@11458125/1
gcaacaaagctttcacgttcataaggtctcatttgaaaacgtggatctcc
+11458125/1
C@CFFFFFHHHHHJJJJGIJJJJJJJHIJJJJJJJJJJJJJHHIJJJJII
@9636290/1
ggaggccatcgcctggtcatgcataattcttgtagaagaccaatagggtt
+9636290/1
@?@=DADDHHFFH6EG3CECHCH@AFEGGC@HIHGGHGIIIIIII<<BBF
@10547834/1
cagatatttttattatgttttaaactgacattgccgattagtgatatcag
+10547834/1
CCCFFFFFHHHHHJJJJJJJJJJJJJJJJJJJJJJJJJJJJHHJJJJJJJ
@11181812/1
gtcacaactaacaatgggccacaactcatattgatcgtcaaatgaaacat
+11181812/1
CCCFFFFFHHHHHJIJJJJJJJJJJJJJJJJJJJJJJJJJJJJJJJJJJJ
@9641416/1
ctctgaaggttgtattgttctggtattatgagtgttacttctcatcctag
+9641416/1
CCCFFFFFHFHHHHIIJIJJJIJIGJJJJJIJHIJIJJJJJJJJJJJJJJ
@11183541/1
ccataataagtctaaatagaccttcagggtcttcatgggcttctattagt
+11183541/1
@?@DD?DBFHFBDHIEHGIFHGGG@GHG@AGHHDGGHEG;B8??:9BDFB
@8743223/1
gagcttgcaagaggtaacttctgtcttgaaatctgtagcccaatat
+8743223/1
CCCFFFFFHHHHHIHIIGJJGJJJJIJGAGFGGHEEHHHIGGGGIG
@9958579/1
gcaggatgacacttaggtcgtgcatggtttaagaaagaccaaaggtttct
+9958579/1
CCCFFFFFHHHHHJJJJIJJHIJJJJJHIJJJJJJJJJJJJJJJJGIJJJ
@11754816/1
gaacagagataaagctccaagggaggatgggatctcagctgaacttctga
+11754816/1
@@@FFFFFHHHHHJIIIJJJJJDEHJIIIJJEIJGGIGII@FGBFHIJID
@11185254/1
gcagcttttacctcattttcactcagaagaaataatatctcagcaccaat
+11185254/1
@CCFFFDDHHHFHGIJIIIHJHIJJJFGHIJIIIJJIGGEHIIIIJJJIJ
@8744908/1
ctccaaaattgtaaatccaggaacttcccagtcatcaggaataaagtcat
+8744908/1
CCCFFFFFGGHHHJJJJJJJJIGJGJJIJJJIJJIJIJJIIJIJIGBGIG
@8746001/1
tgatttagacattactaccaatactttaagagcatttattgcagcttctt
+8746001/1
CCCFFFFFHHHHHJJJJJJJJJJJJJJJJJJJJJJJJJJJJJJJJIJJJJ
@12040343/1
tttacatttaaagcatctccttcttctttttttctagtttcctcctcatc
+12040343/1
CCCFFFFFHHGHHIGIIJJJJJGGJJJJJJJJJJJJJFGJJJJJJIJBHI
@9653279/1
tttcgatacactcttaaacaatgatgtgggaaatccagattattttgtga
+9653279/1
BCCFFFFFHHHHHJJJJJJIJJJJJJHIIJIJJJJIJJJIJIJJIJJHII
@10262145/1
gccagtacctatttctttgtgtcggaatacaaggcaggaaatggtgaact
+10262145/1
CCCFFDFFHHHHHJJJJJJHIHIJJJJJJJJJJJIJJJJJJJJJDHIJJI
@12041608/1
tctcgatacagaataattctatgaggcttgtagccaccggtacttttgta
+12041608/1
CCCFFDFDDHFBHIIGFEHIIHEHGHIHIDFGHGGGIIIGFHGGIIIIBG
@10262651/1
gtgcagtatgttttccaacagtcataataaattcattagactgtcgatga
+10262651/1
B@BFFFEFHHHHHJJJJJJJJIIJJJJJJJJJJJJJJJJJJJJIJJIJJJ
@12041872/1
ccagagactcgtccaatcagattgaaaaaaacaagttgtataacacaatt
+12041872/1
???DBADDDFHFBE=BFBDEHHHEDGHGGHI6GHHHHG9?DCHIIIG<CH
@9962046/1
tttgtatctgcatgaacggtaatagctcgtgccattgcgccaggtgtccg
+9962046/1
BCCFDFFFHHHHHJJJJJJGHIJJJJJJJJIJJJJJJJJJJJJJFHDHIJ
@11464783/1
ctcagagctaccttggcagctgctaattttgcttggtgtttgttttctcc
+11464783/1
CCCFFFFFHHHHHJJJJJJJJJJJIIIJJJJJJJJJFGGIJJHJJJIJJJ
@11758224/1
atggtttcaatgatttccctgttgaccttacggggacacttatcaggttg
+11758224/1
@CCFFFFFHHHHHJJJJIJJJJJJJIJJIJJJJJJGIGIJJIJGGJJDEH
@9655958/1
gcgtgatagaagaagacatatcaacactgggaccattttccaaaggttta
+9655958/1
BBBDFFFFHHHHHJJJJJJJJJJJJJJJJJJJJJJIJJJJJJJJJJGHIJ
@9348494/1
cctcatgttataacattatgcagttcattacctaagatatttgttatgat
+9348494/1
CCCFFFDFFHHHHEHGDHHIGGHIEEFHIFBDHGBBGHDGEHGIIIIB@B
@10866630/1
gcattaaatcacatcacattaccacatttctcaaattcagtcttgaaata
+10866630/1
CCCFFFFFHHGHHJJJJJJJJJJJJJJJJJJJJJJJJJJJHHIJJJJJJI
@9964046/1
tgacatatcaataacattctcctcaaccttttgtaacatcgacaacaccg
+9964046/1
CCCFFFFFHHHHHJJJJJJJJJJJJJJJJJJJJIJJJJJJJJJJJJJJJJ
@8750810/1
agctgagtgagttaaaacagtacatcgcacaacaaacacttggggagtta
+8750810/1
@CCFFFDABFBCDHIIIIFGCFHEHEGGGIGHHGIIIIGIGHAEBHI@FF
@9661555/1
cacatctactgtggtaccagctggtatatttccagacttaccactttgtt
+9661555/1
CCCFFFFFHHHHHJCGIJJJJJJJFIJJJJJJJJJJJJJJJJJJJJJJIJ
@11465834/1
ctaacaggaggtgcactggttacaggagatactgg
+11465834/1
??<4ADBD8A<DB>2<AB?CBBEIA@@E8ECDD9D
@12044435/1
cccaatcaattatgatactgtctccttcaacaatcgtcggtacaatgtaa
+12044435/1
CCCFFFFFHHHHHIIJJJIJJJJJJJIIIJIJJHJJGHHH@GHIGHIFFI
@11762950/1
cgatgattctagctgagaactacgagtcagattgcaagttgagtgtaaaa
+11762950/1
@@CFFFFFGHHHHJEEIJJIJJJJJIFGHIJEIJJJJJEGGGG?FGIIHH
@9666461/1
ttccgattatttttcctttgatgctgctcaatttaccttcatccttgttt
+9666461/1
CCCFFFFFHHGHHJJJJIIIJJJJJJIJJJJJJJIJJJJJJJJJJJJHHI
@9048161/1
cttggcagtaacaagattttcacatggctgcccctttattatccctttca
+9048161/1
C@CFFFFFFHHHHJIHIIJIJJJIIIIIJFHIIJIJJJJJJIIIJJJJJE
@10557615/1
catctttgtaaataaaaaattaataacattaatatgaacaaaattaaaaa
+10557615/1
CCCFDFFDABFABGFHFB@AEAFDACFGHGIIGBFDDFHGEGFEEGDCEG
@10873209/1
cctgtttcatccgcaattttctggcggagctcttcagcatttagcagcat
+10873209/1
CCCFFFFFHHHHHJIJJJJJJJJJJIGGIJJJIJIIJIIJJJJJJJIJIE
@10558229/1
actgatttcataatgatgtacgaaacctcgaggcatagttatttggaagt
+10558229/1
<@@BDDD;FFFD<@?E:EIAHFC?@FF?ABA6FA7D@<BF4BBFFECFF?
@8751501/1
cgaggtggctgcagtttccatatcatattatacctgaaggcttttgggtc
+8751501/1
CCCFFDFFHHHHHJJJJJJJJJJJJJJJJJJJJJJJJJJJJJJJJJJJHI
@8752028/1
gatatattcatgccacattccattccatgatttattaaacccgatgctag
+8752028/1
CCCFFFFFHHHHHJJJJJJIJJJJJJJJJJJJJJJJJJJJJJJIJJJJJI
@8752382/1
cgtgtaatcactgctgaggcttgaacaagcccttctgatagcctgcaatt
+8752382/1
@@@DDDEDHHHFHIIIEF?GGDGHEDHH9EC??G???BBG?:B:D?@F<?
@8752421/1
aatgcttccaacacgttgaactaaacttggatcagtagtggtatcaattt
+8752421/1
CCCFFFFFHHHHHJJIJJJJJJJJJJJJJJIJJJJIJJDGHDHIJJJJJJ
@11765408/1
attacttcttctcgaggtggctgcagtttccatatcatattatacctgaa
+11765408/1
@C@FFFFFHHGHHJJIICFEHGGHHIGIJIIHHHGGIJBHGHHGGIJJIH
@9669515/1
ggattttaatatttccatttgtttttcagtttgtttctgaaattcttcag
+9669515/1
BC@FFFFFHHHHHJJJJJJJJJIJJJJJJJJJJJJJJJJJJJJJJJJJJJ
@9669665/1
cggaaggtggaatttttgcattttttataacttctttaatgctctccaaa
+9669665/1
@@@DDDD2CFHAD<FHIIIGIHHIIIIIIGIIIIIIIDDDHGHHIHCCGD
@9050699/1
ctggggaggtggacctctttgtgcccatggagtttgacctctaggaccag
+9050699/1
CCCFFFFFHAFHHJJJJJJJJIJJJJJJJJIJHIJJJJJJJJJJJJJJJJ
@11767490/1
agctgcgacaccatctgatgcctggtgcggaggctaccttgccgtaggaa
+11767490/1
@@CFFADDGHDHFBEEGBHHEHIIICFHHA@GBEACHIIIIICFA@@EEH
@9967608/1
gatatattcatgccacattccattccatgatttattaaacccgatgctag
+9967608/1
CCCFFFFFHHHHHJJJJJJJJJJJJJJJJJJJJJJJJJJJJJJJJJIJJJ
@9052593/1
caggtatagatactgaacgtgtacacctcacatatgtatggcacaactga
+9052593/1
@CCFDFFFHHHHHJJJJJJJJJJJJJJJJJJJJJJJJJJJJJJJJJJJJG
@11769329/1
attagtttccacaacaatttctcttcctttttttggatctgaagggcggt
+11769329/1
CCCFFFFFHHHHHJJJHHIJJJJJJJJJJJJJJJJJJJJJJJJJJJJJHE
@10562097/1
caatattttaaataaaatatttctctttcagaaggggaaataggatattt
+10562097/1
@@@FFFFFHHHHHGHJJGHGGEHIGHIJJJAHHACGGGHH@GGAHDDGIH
@11472209/1
atgctttctaatgtttcttcatttaaaaccgctgtgtctctttctttttt
+11472209/1
@@@DDFFFHGFHGHIJ@FIIGGJGFFHGEHHEGIFGCFEGIIJEHIIJJJ
@10272680/1
ggtaattggagcggcttgtctaacttgaccaacgg
+10272680/1
@@@DDDDDFFFFFIIII?:9C9CC?F<9CFBFA@G
@11476263/1
gccataaccgtacttcatatcattgataattactgtagatgagtaaggag
+11476263/1
CCCFFFFFHHHHHJJJJJJJJJJJJJJJJJJJJJJIJJJJJJJHIJJJII
@11477694/1
gtcactattaaagttgatttgtcttatagacttgacaattttttcttttc
+11477694/1
@@@FFDBDHHHHGCFGGGIIIEEDHHIFIHHGIIIIIIBGHIGHGHGGHH
@11478202/1
gcaagatgtttggcttgctgttttgtagaagccttaccttcagctgagtg
+11478202/1
@@@FDDDFHFHFHIJIIJJJJJJJGHGHEIIIIJIGIEGIIJGGIIIHBD
@9053778/1
gttttggagaattatcaaagagaattattgaattcaatatagcaaacatt
+9053778/1
CBCFFFFFHGHHHJJJJJJJJJIJJJJJJIJJJJJJJJIJJIJJJJJJJJ
@11196049/1
gtttaaggtttccaaaaattttcgaataagcatggaccatggtttcaatg
+11196049/1
CCCFFFFFHHHHHJJJJJJJJJJJJJJJJJIJJJJGIGJJJJHJJJJJJI
@10565405/1
gcagaaccctacctcgaacttccatcatattgtttgatatcgccagtcca
+10565405/1
?@@D;DDDFDBH8FHIIB;?CDEFHIDGCHHH?EHE@HHIGHIBFIDDCG
@10566247/1
gtcgacaattgtaccaagctctggcattttcctgtgactgatttttcttc
+10566247/1
@@@FDFFFHHHFDBEHIGIJJIGIGGIEGIIJJIDGGIIIDFHIGIGIJG
@10566435/1
gcccactcgaattctttagttagggtaattaaaccaagccctatttcctc
+10566435/1
?<@DDDEDFHBDDHGBFIICHHA@AHGBEEHIDDCGGBBCEG>GH<DGHC
@8758116/1
ctatttctttgtgtcgaaatacaaggcaggaaatggtgaactgcctttca
+8758116/1
@CCFFFFFHHHFHJJJJJJJIIJIJJJJJIJGIHIJGEEIGIJGIJJJJJ
@9056760/1
ttcttttttccacgtgaaatctttaggctgcagctcaaccattttatcgg
+9056760/1
CCCFFFFFHHHHHJHIIJIJJJJJJJJJJJJIJJJJJJJJJJJJJJJJJJ
@8759551/1
ccaactcatactgtcttcagcctcatgttataacattatgcagttcatta
+8759551/1
@@@DFFFFHHHGHJJJJJGIIIJJGIIHHIIJIJEHIGIIIJJHIJJJJI
@9360348/1
ccaaaattgtaaatccaggaacttcc
+9360348/1
??<?DADD4=A42C<FGE<9BD@AH<
@9059069/1
gggaaataggatattttcgcattcattaagattagtattaactgttaatc
+9059069/1
CCCFFFFFHHHHHJJJJJJJJJJJJJJJJJJJJJJIJJJJJJJJHIJJJJ
@11199183/1
cttttttttccttgactatgtttgatgacatatcaataacattctcctca
+11199183/1
CCCFFFFFHHHGHJJJJJJJIIJJIIJJJJJJJJJJJJJJJJJIJJJJJJ
@9976269/1
agggactccaacaggacctggtggggccccacctcccgcaggagcaccag
+9976269/1
@CCFFFFFHHHHHJJJJJJJJHIJJJIJJJJJJJJJJJJJJJJHGHHFFF
@9676157/1
tccagcaggtgggtgagtaacatcagctccgagaaatattacaggttcgt
+9676157/1
CCCFFFFFHCFHHGHGIHIJJJJJJJJJJJJIIIIGIIIJJJJJJHIJJG
@8764060/1
caccgatgcaattaatactcatcttctttactaaaaggctacacaaacaa
+8764060/1
B@BDFFFFHHHHHJJJIIJJJJJJJJJJJJJJJJJIJJJJJJJIJJJJJI
@10571255/1
cgaacagcttccacagcttgtctgtaattgcgataaggtttttcaggatt
+10571255/1
CCCFFFFFHHHHHJJJJJJJIIJJJJJJJJJJJJJJJJGHJJJJJJJJJJ
@10883202/1
ctcatcttcatcatccaagccgtaatgaatggtgttgctttcgcagggta
+10883202/1
?B@FFFFFFHHHHIGGHJJIJIIIJHIHFGIIDGIJJBGIICHJBHHJBH
@9977543/1
gttttctccaactccgacaaacgccatcctctcattcttagttgtaacaa
+9977543/1
?=@D?;AAFDBDDGDF<<@GE;?8?@DFBF9?9BBBD?DB<DB???<FFF
@9977723/1
ggaacttcccagtcatcaggaataaagtcattaaccttcaaaatttttcc
+9977723/1
@@@DDDFFHHHHFEHGGHIIJJI@FHHFEHGJIIGHGIIIIJIJIIJJJJ
@11480066/1
gtttgagatactgtaatgcattgtaggccgcacatgtttgtgcttctgaa
+11480066/1
B@@FFFFFHHHHHIJJJJJJIJJHGJJJJJJJJJJJIJJJIJJJJJJJJJ
@12058664/1
gacactttgatgttgtaaggtgctgaggcaagtgttgggattttgaccat
+12058664/1
CCCFFFFFHHHHHIIHHIJJHHJJJJJJJJJJGHIIJJJIJJJIJJJIJJ
@10573851/1
ggcagcttttacctcattttcactcagaagaaataatatctcagcaccaa
+10573851/1
CCCFFFFFHHFFHJIIIJJJJJJIIJJEEHJIIIJJJJJJJGIJIEHJIH
@10574562/1
atcgtttttgtgtaagtcatgaaaaagatgataaagaattttagcagtga
+10574562/1
@CBFDFFFHHHHHJJJIJJJJJJJJJJIJJJJJJIIIIIJJJJJJJJJJJ
@8767783/1
ggtagaagcaggatgacacttaggtcgtgcatggtttaagaaagaccaaa
+8767783/1
@@@DFFFFGHDHHJJJJJJIFGHG<AFFHEHIJGIJJFEHGIDIGGHIHI
@9068166/1
gccctcttcattttcggtttcgtaggcaggtggaggccatcgcctggtca
+9068166/1
CCCFFFFFHHHHHJJJJIJJJJHIJJJJJJFHJJJJJJJJJJJJJJJFHG
@11482001/1
cctaggcaaggtacagcctcaccacctcaaccgaacacttctaggttaca
+11482001/1
CCCFFFFFHHHFHIJJJJJJJJJJJJJJJJJJJJJJJJJJJJJJJHJJJJ
@11482025/1
agctcatcaagcttcggtccgactgatgatttgaggttcttgtggaattg
+11482025/1
C@CFFFFFHGGDHGHIECFFGGIIHHHGIIIIIFEGIIIIIGHGIIFEEG
@10886281/1
actaagtgagcacactaaatcaccacagacctgttctaacttaaagctga
+10886281/1
@C@FFDBDFHGHHGIJJIJIJJIJJIGIIIJFIHIIJJEHIGIJIJJJJD
@10280495/1
ccggtattttccccttggcaacaaacagttgttttttcctgatatagctc
+10280495/1
BCCFDDFFHHHHHJJJJJJJJJJJJJJJGIIHJJJJJJJJJJJJJJJJJH
@12062592/1
cgtgcagtatgttttccaacagtcataataaattcattagactgtcgatg
+12062592/1
CCBFFFFDHHHHHJJIJJJJJJHJJIJJJJJJJJJIJJJJJJJJJJJJJI
@9372419/1
gaaataggatattttcgcattcattaagattagtattaactgttaatcta
+9372419/1
BBCFFFFFHHHHHJJJJJJJJJJJJJJJJJJJJHIJJJIJJJIJJJJJJJ
@9373385/1
gctgctgctggggctgttgttgccactg
+9373385/1
??@=7B2ACFFAFIIBGE?GDAH><:11
@9374919/1
tatgactcccaagctgctatgagtactatcatcagctggtgtagaattac
+9374919/1
CCCFFFFFHHHHHJJJJJJJJJJJIJJJJJJJJJJJJJJFHHIJJJJJJJ
@8770739/1
caggtttttgaaaaaattttggccaatagctgtgggttatatggtgattg
+8770739/1
@@CFDDFFHHGHGIGGIJJJJJJJJJJIJJJJJJJJFGIJIIIJFGGGEI
@10582450/1
gcaattctttacatcaataccttcttctatcacatcggaggcaaccaata
+10582450/1
@CCFFFFFHHHHHJJJJJJJJJJJJJJJJJJIJJJJJJJJJJJJJJJJJJ
@12064462/1
cgtcagtatcatcagcatcagattcttcttttttctttgtaactatttta
+12064462/1
CC@FFFDFHHHHHJJJJJJJJHIJJJJJJJJJJJJJJJJHIJJJJJJJJD
@11483748/1
cctggctattataaatttcaggtggagtagaaaacttttcgatttcggta
+11483748/1
CCCFFFFFHHHHHJJJJJJJJJIHIJJIJJJJJJJJJJJJJHIJJJJJFH
@9684324/1
gaccgacttaaacaaattgattccaagcttatcaggatcctacctctcac
+9684324/1
@CCDFFFFHHHGHIIJJJJJJJHIIJJJIJJIIIJIGIJJJJJJIIJJJJ
@12066203/1
cttttgggtggaatgtatgacgatgatttgatatctatatttctcatttt
+12066203/1
@@CFFFFFAFHDFIIIJJJJJJIJIIIJIJ?FCFHGHIIIJJJIJJJJJJ
@11788441/1
ctgcaattcttggttcaagatcattttaaactgcccttctgacacaccat
+11788441/1
CCCFFFFFHHHHGGHJJJJJJJJJJJJJJJJJJIJJJJJJJJJJJJJJJJ
@8776159/1
ccagtactactgaaaatgattaaaaataaaagctataatttcatttcaaa
+8776159/1
CCCFFFFFHHHHHJJJJJJJJJJJJJJJJJJJJJJJJJJJJJJJJJJJJJ
@10587772/1
gctttcctccattagttttcttccaactagtgaaatttgacttaagaaat
+10587772/1
CCCFFFFFHHGHHJJGIJJJJJJJJJJJJJHIJJJJJJJJJJJJJJJJJJ
@10587956/1
ctttaatcatagttgatgtctgcatatcagtcagcttcttaatgcatctc
+10587956/1
CCCFFFFFHHHHHJJJIIGIIJJJIIJJJJJJJJJJJJJJJIJJJJJJJJ
@10588615/1
cttcaacgaatcaaattcactttgaggaactctctgatttatctcatctt
+10588615/1
@@@FFFDDDFHHGIGGIJJGIJJJDEF9EGHGIIIIEHHI>D>FHGIGII
@9688618/1
actgacctcaaccgtacttctagcattagaagtttcttctccagctaagg
+9688618/1
@BBFFFFFHHHHHJIJJJJJJJJJJJJJJJJJIIJJJJJJJJJJJJJJJJ
@9689015/1
ccaggaaaaccagattttggattgaggtgataacatatttcggcaacata
+9689015/1
@@@FFFFFHGHHGIIHGIIG>HHEFHG?EBFHFGGHGGIIIGG6GGG@FB
@11792607/1
gtggaagtaagaggtctttcatttaatgttttttgaaaagcctcacttgt
+11792607/1
CCCFFFFFHHHHHIGGIJJJGIJJJIJIFIIJJIJGIJJJJJJJJJJJJH
@11208871/1
ggctaccttgccgtaggaaataagaaagcaagagaaggaagtgaggtaca
+11208871/1
@CCFFFFFGHHGHHJJIIJJIJJIJIIIGIGIJIIJIIGHIDGHIGGGGG
@10289479/1
gggagagtagcttgaggctcagaatcgagtagcctttgctcagcatctcg
+10289479/1
CCCFFFFFHHGHHJJJJJIJGGIIJJJIIHGIJJJJJJJJJJJJJJJJJJ
@11209706/1
agttctcttatagtaaaattttgtggtaagttttcttccacgtagagaat
+11209706/1
@@@FFFFFHHHHHIJJJJJJJJJGIIFHIIHIJJJJJJJJJJHJJJJIJJ
@9383141/1
atttatttgtattattaacttttaattaattttaattatgtaccatttgt
+9383141/1
BCCFFFFFHHHHHJJJJJJJJJJJJJJJJJJJJJJJJJJJIJJJJJJJJI
@9081343/1
accgtatctccaaccctcttcacttcagcataaactggagtttttcccgg
+9081343/1
@@CFDDFFGGHGHJHGFHIGHJIIJG@HIJJIJJJJIIJIFDEGGGDGGE
@9385151/1
gtaggagtaaaacgtaagtggaagcataagctcccaattctttggtgata
+9385151/1
CBCFFFFDHHHHHJHIJJJIJIJJJJJJJJJJJJJJJJJJJJJJJGHIJJ
@10592025/1
ggtaaatcagattgatcatgttttaatcagtaggtgacattagtctagtt
+10592025/1
@CBFFFFFHHHHHJJJJJJJIJJJJJJJJJIJJJHIIJJJJJJHIJJJIJ
@8780112/1
agaatcaaaatggttgtcatcccataaaacatgataatgacttggccggc
+8780112/1
@@?DDEDDHDFFHHIIIIGIHIGIGGIHIIIIHG@FIGIIICIEHHEGG?
@12073022/1
gggaattctaagagggtacacaattcaggcactaatgtctcttcaaaatc
+12073022/1
CCCFFFFFHHHHFIIJAFHIJI<CHHGIJJGIJJIJJGFIIJJJIJJJIH
@9085857/1
ctgaaagacttgtaaagtttactactatattctcgtcagttttaatgctt
+9085857/1
CCCFFFFFHHHHHJJJJIIJJJJJJJJJJJJJJJJJJJJHIJJJIJJJJJ
@9086250/1
ttggtgataagaactatttctttaagaatattttggatttcattgatagt
+9086250/1
BCCFDFFFHHHHHJIJJJJJJJJJJJJJJJJJJJJJIJJJJJJJIJJJJD
@8784338/1
gggtcattatgggcttctattagttcatctatattttttaaggaagtaag
+8784338/1
?@@:B?;DHHHHHFGHDAA<AHEAA<AHG<CAEFBCGFBADDH9?D099D
@12079114/1
gtcctgttggtccattaatataaaatggttcaacttctttggtgtac
+12079114/1
CCCFFFFFGHFFFIGIGHIJIIJIJIGGCHHIIJIGGHIIJJFHIIG
@10898315/1
cttcactggaaacagctatggtaacatctcgtttcattttgctttgactt
+10898315/1
CCCFFFFFHHHHHJJJJJJJJHHJJJJJJJJHIJJJJJJJJJJJJJJJJJ
@12080023/1
ggcttgtagccaccggtacttttgtaaaacattatcaaaagttctctgac
+12080023/1
CCCFFFFFHGHHHJGIHIJIJIJIJJJIJIJJJIJJJJJJJIJIJJJJIJ
@11220582/1
gaatgatgttctacgttatcatcaacatctgacccttcacactcatcaag
+11220582/1
CCCFFFFFHHHHHJJIJJJJJJJJJJJJJJJJJJJJJJIJJJJJJJJIII
@9092123/1
cctttgttttccttcttttttatttttacaaataatccgtgcagtatgtt
+9092123/1
CCCFFFFFHHHHHJJJJJJJJJJJJJJJJJJJJJJJJJJIIJJJHJJJIJ
@9698246/1
ctggaaagcagctcttgcagcattgacactggcgttttggtgggcatggc
+9698246/1
CCCFFFFFHHHHHJJJJJJJJJJJJJJJJJJJJJIJJJJJJJJJJJJJJI
@8789757/1
cccgtgtgatatgatatgggttgctgtttacaccaacgataaaatcaggc
+8789757/1
@@CFDDDDHHGFFIJGGGDHAEHGHGIJJJIIJGHIIJGIGJJJJJJJJI
@8793414/1
ctcattaacagttttgccatttatcattaaatagatttatgaggattcct
+8793414/1
CCCFFFFFHHHHHJJJJJJJJJJJJJJJJJJJJJIJJJJIJJJJJJJJJJ
@10296777/1
gagagagattggttggtattatgctggtttcagaaggggtagaccaaata
+10296777/1
@<<DDADAD?A?DFBDAFCFGEHHGGHACGGGGGHCEBEGHGIIIIEFFH
@10600266/1
cctgatatcaactgacaattccagcaataattttaatgaaacaaaagtcc
+10600266/1
CCCFFDFFHDFHHJIIJGGJHGIIGGJGIGIIIJIJJJIJGAEHCFHBDB
@9398669/1
gcctaattgatccataataagtctaaatagaccttcagggtcattatggg
+9398669/1
CCCFFFFFHHHHHJJJJJJJJJJJFHHCHHHIJJJJJJJJDHHJJJJJJJ
@9995062/1
gccctaaataataaggacggctaaaagtacagactctagtcgctttatgc
+9995062/1
@@@D;:2=:D<<<E?:<<F<<@EG<:1CF??:C:::0BG9?FFIIIB==8
@11226046/1
ccgtgatctaatatttgagcagaaggt
+11226046/1
?<?DD;2B:D<?:AACC:C<?A9FB?2
@8797083/1
ctctcgtgagccaacagtaagacatggtagatgaggatactttaatctaa
+8797083/1
CCCFFFDDHHHHHJJJJHIJJJJJJJJGIIIJJJJJJJJJJJJJJJJJJJ
@9402859/1
cttcaaactgttgctcagcagctatctcttgtaggaactggactgcatta
+9402859/1
CCCFFFFFHHHHHJJJJJJJJJJJJJJJJJJJJJJJJJJJJJJIJJJJJJ
@8798691/1
ggcaactcaggataactatagaggttcttctttccatcaagggcaggaaa
+8798691/1
CCCFFFFFHHHHHJJJJJIJJJJJJJJJJJJJJJJJJJJJIJJJJJJHIJ
@9406339/1
ctttactgtatgcatgacttttataattagggacaggatcatatcgtaca
+9406339/1
@@@DFFFAHFFHHIIIFHIIIIIGGHIIIIIGCHGGIIGEGHGIIIIEHI
@9407257/1
ccttcttctatcacatcggaggcaaccaatatgttcgtctcacccatgtt
+9407257/1
CCCFFFFFHHHHHJJJJIJJJJJJJJJJJJJJIJJJJGHJJIJJJJJJJJ
@9407703/1
atgcctcagagctaccttggcagctgctaattttgcttggtgtttgtttt
+9407703/1
@CCFFFFFHHHHHJJJIJJJJJJJJJJJIIJJJJJJJJJJCFGIJJHIJJ
@8801749/1
gtcacttttggtcctgttggtccattaatataaaatggttcaacttcttt
+8801749/1
CCCFFFFDFDFFFHGGFFGIGGBEFFHICHHIIJGGHGCHIGEHGGGIHG
@9704567/1
tcagcttacaagccttagtaagcataaatttatggaagccataccgtacg
+9704567/1
?@?DDDDDFFF33AFEEA:C?<A:CBFFEDHDHEAFGFF;FGDG;?BDFA
@11811319/1
tttagacattactaccaatactttaagagcatttattgcagcttctttct
+11811319/1
@C@FFFDFHFHHHGGHIIIIHGHGIGIJIIIIGGIIDFGHIGHGHEIGHG
@12097438/1
ggcttctattagttcatctatattttttaaggaagtaagtgcaggggaac
+12097438/1
CCBFFFFFHHHHCFHIJJJJJJJJJJJJJJJJIJJFGHJHHIJJJJJJJJ
@10001050/1
cttgtttttcaggtcatggcagactctgagaacttttaacaatgactgac
+10001050/1
BCCFFFFFHHHHHHIJJJJJJJJJJJJJJJJJJJJJJJJJJJJIJJJJJJ
@9412425/1
ctctgttcttttttgaaacgaaatagttttttacaatactgctgtaatgt
+9412425/1
@@@DFFFBDFHHHIBBEGHF1CDFBA9:?DGGIII<GFCHG<DDFFG@GE
@11818243/1
gtttgatgacatatcaataacattctcctcaaccttttgtaacatcgaca
+11818243/1
CCCFFFFFHHHHHJJJJJJJJJJJIJJJJJJJJJJJJJJIJJIJJJIJJJ
@11819010/1
ctcaagatccctgattacttcttctcgaggtggctgcagtttccatatca
+11819010/1
CCCFFFFFHHHHHJJJJJJJJJJJJJJIJJGIJIJJJJJJJJJJJJJJJI
@11820023/1
aagagggttaactttataatcaatcggcatttctttcagaccaaaatttc
+11820023/1
CCCFFFFFHHHHHJJJJIJJJJJJJJJJJJJJIJJJJJJJJJJJJJJJJJ
@10911515/1
agaggaaatagtattttttcttcatcgtcttgaacttcatttccaacagg
+10911515/1
@@@FFDDFHHHDFGIIJJJIJJJJIJIFHIJJJIIIIJIJIJJIJIJGIJ
@11821337/1
ggcactaatgtctcttcaaaatcttcttcatcacgtcgtctttttttacc
+11821337/1
BCCFFDEFFHDFHIIJJIJJJIIJJJIJJJJJJJJHJJIIIJJJJJJJJI
@10309393/1
gtagtctgtctgcatctgtatatgccctagcacggaaagcagcgagatga
+10309393/1
B@CFFFFFFHHHHJJJJIIIJIHIIJJIJIJJJJIJJJJJJJJJJJJJJI
@9414731/1
cttcatttaaaaccgctgtgtctctttctttttttgttagactgatttga
+9414731/1
CCCFFFFFHHHHHJJJJJJJJJJJJJJJJJJJJJJJJJJJIJJJGHJJJH
@9415554/1
ctaatataaactcaatctttcccaacataactttccacaagtcaagtaag
+9415554/1
:=??DDDDDBFDFEBDHEHHEFEBCCGEBCDH@HEEEF?FDHHAH@9??9
@11234126/1
gtcactattaaagttgatttgtcttatagacttgacaattttttcttttc
+11234126/1
@??DDDDDH<FF?<AAGDBFHFFHDHGGABFCHB9<??ECBGB<GI@BF<
@9416625/1
gcccaatatagattccagaacttccggcataatgagtacatcatttacat
+9416625/1
CCCFFFFFHHHHHJJJJJJJJJJJJJJJJJJJJJIJHIJJJJJJJJJJJJ
@10611982/1
agcatactttatcgtaacggtcatttctttttcttgatctctttcattat
+10611982/1
CCCFFFFFHHHHHJIJJJJJHIJJJJIJJJJJJJJJJJJJJJJIJJJJJJ
@10913068/1
gctgctgttggggctgttgttgccactgctgctgctgcggctgttg
+10913068/1
@@@DDADBDAF?DHEFEE?2<CHEEGEB39?C<DEEH??@FAHIHA
@9711309/1
ctttgttgctgctgtggtggttcttgcctttgcagctgttgtggtggttg
+9711309/1
@@@DDDFDHHDHHCEHGIGEHI@>C@FGDFHBBHIIIFCF>??D9?;?D;
@10915203/1
ggatttcattgatagatctgatttgttgtttattagggtagcatttggag
+10915203/1
CC@FFFFFHHHHHJJHIJJJHJJJJHJJJJJIJJJJJJHIJJJJJJJJJJ
@11512451/1
gttccagagactcgtccaatcagattgaaaaaaacaagttgtataacaca
+11512451/1
@@@FFFFFGHHHHGIGIGHJJIJJGIIGJFEHIIJIJIDGIIHIIJCHII
@11831251/1
agttgcagtcctgagctggtcttcagtcacccgattctatttcttggtca
+11831251/1
CCCFFFFFHHHHHJJJJJJHIJJJJJJJJJJJJEHIJJIJJJJJJIJIJJ
@8813098/1
gttttttggagaggcaactcaggataactatagaggttcttctttccatc
+8813098/1
B@CFFFFFHHHHHJJJJJJJJJJJJJJJJJJJJJJJFHIJGHIJJJJJJJ
@11833779/1
tcagattatcggaagctagataagatggttttgaatacaggaatgccgga
+11833779/1
CCCFFFFFHHHHHJJJJJJJJJJIIJJJHIJJJJJJIJJJJJJIJJJJJI
@10010783/1
ctgttcttcttgaagttggttcagctgtagtctgtctgcatctgtatatg
+10010783/1
CCCFFFFFHHHHHJIIJJJHIJJJJJJJJJIIJJIJJJIJJJJJJJJJJJ
@11835538/1
ccgtacttcatatcattgataattactgtagctgagtaaggagttgaagg
+11835538/1
CCCFFFFFHHHHHJIJJJIIJIJJJJJJIJJJJJFHFHJIJGGHIJJJJJ
@9419753/1
gctgactttagtacatcgcctggagacatgactacacaaccatttggtat
+9419753/1
@@CFFFFFHHHHFHHIIEIIJJJFIGIGJJJJGIJJIJJIEGGIIJJHHG
@9420519/1
tcttcttgaagttggttcagctgtagtctgtctgcatctgtatatgccct
+9420519/1
@@CFFFFFGHGHHIIFHIJJJJJJJJIHIHJJJJJJJJIIHFIJGIGGIJ
@11238991/1
cttttatcataatgagatcaagtttttttcgaatcaaatgaagctgtatt
+11238991/1
CCCFFFFFHHHHHJJJJJJJJJJJJJJJJJJJJJJJJJJJJJJJJJIJJJ
@9422126/1
ctgcataatactgaacagaagatttgtttcctatgtacaaagatcttttt
+9422126/1
CCCFFFFFHHHHHJJJJJJJJJJJJJJJJJJJJJJGJJJJJJJJJJJJJJ
@9713044/1
ggcttctattagttcatctatattttttaaggaagtaagtgcaggggaac
+9713044/1
CCCFFFFFHHHHHIJJJJJJJJJJJJJJJIJJJJJFIIJHIIIIJJJEII
@11839967/1
caaacacttggggagttaaatcaacatcagctgagatatactcatattga
+11839967/1
@@@DD?BDHDB=@GG:<EHEHHDEAGGEDHGDEHIIIGGAFHH?DBGBG<
@10917105/1
ctcatttgaaaacgtggatctccaaggt
+10917105/1
@@@DD?DDDDF:A@EE<FHIIIIIG>AC
@9714584/1
ctgtaatgcattgtaggccgcacatgtttgtgcttctgaagaggacatcc
+9714584/1
CCCFFFFFHHHGHJJJJJJJJJJJJJIJJJIJJJJJJJJJJJJJJJJJJJ
@10917933/1
caccagtgaaaaattgtttgccacgcatgtcccatactccctggttggga
+10917933/1
CCCFFFDFHHHHHJJJIJJJJJJJJJJJJHJJJJJIJJJJJJJJIJIIJH
@11841557/1
ataggctggcctgcttgtggaaaaccaccacaaatccacttggaaaactg
+11841557/1
@@@DDEFFGFDFHIGHBFFCAFHGGGIGIIIIIIIFI>GGIHIDIIII>G
@10918732/1
cccatatcattgagacattaacttgcgtagcatactttatcgtaacggtc
+10918732/1
CCCFFFFFHHHHHJJIIJJJJJJJJJJJJJJJJJJJJJIJJJIJIIJIFI
@11842166/1
cctagtgcttctgtaaaacgccaataattgttctttcatgatactctcaa
+11842166/1
CCCFFFFFHHHHHJJJJJJJJJJJJJJIJJJJJJJIJJJJJJJJJJJJJJ
@11842674/1
ccgcagattaaaatttttaagtacgactaagtgagcacactaaatcacca
+11842674/1
CCCFFFFFHHHHHJJJJJJJJHIJJJJJJJJHIJJJJJJJJJJJJJJJJJ
@10315930/1
ctatttcattgtgcattaatctatagaaaattttccaaacagtattt
+10315930/1
CCCFFFFFHHHFHJJJJJJJJJJJJJJJJJJJJJJJJJJJJJHIJJJ
@11241423/1
cccgattctatttcttggtcatcagtttgagatactgtaatgcattgtag
+11241423/1
CCCFFFFFHHHHHJJJJJJIJJJJIJJIJGIJIJJIGIIIGFHHJIGIIJ
@9423023/1
ctgctgtggtctctgctgttgctgttgttgctgaggctgctgtggtctct
+9423023/1
CCCFFFFFHHHHHJJJJJIJJJJJHJJIJJJJJJJJJJJJJJIIIHIJJI
@9717148/1
tttcgatttacatacctaggggtgagaaaattcaagcgagctgatgtatg
+9717148/1
CCCFFFFFHHHHHJJJJIJJJJBHHIJJIIJJJIJJJJJJJJJIJJHIJJ
@10317300/1
cagcattataaggaaaaggcactgactgtgtgtaataataatgctgtgac
+10317300/1
CCCFFFFFHHHHHJJJJJJJJJJJJJJJIJHIHJJJJJJJJJJJJJJJJJ
@10922114/1
ctaggccaggtgaaagatgccggaagtatttatggagtccatatttaact
+10922114/1
C@CFFAFFFFCFD>GHAFHEIJIBEHDFGIGIJGJGJGGGIIGHGIGFFF
@8817630/1
cctttgaggtgcaaaacaagcgatcgcccagacccttatttcaacaccag
+8817630/1
CCCFFFFFHFHHHJJJJJJJJJJJJJJJJJJJJJJJJJJJJJJJJJJJJJ
@11846279/1
tgtagaattacagaataactcatgaatgctttctaatgtttcttcattta
+11846279/1
@@@FFDFFGDDF?<FGCGGHG@DDABHHIIEIGEDA?B:CGHE<?GBHDF
@11846479/1
ctcatgttataacattatgcagttcattacctaagatatttgttatgatc
+11846479/1
@CCDBEDFFHFHHGGIIJJJGGFHIG@FGIIJBGIHGFEGCIGHIIIGGI
@11243327/1
atgagttccactttcacaatcaattaattggtaacatggtaaaatacctt
+11243327/1
@@CFFDDBHHHDHIBGHGIGICDEHIHIHEHAFHHG?CD:EDGHIIIIII
@11245277/1
gctctaacttcaattaatttctgatttttattaacaatagattggttgta
+11245277/1
@@@FFFFFHHFHDIHGHGIHIJIEIIIJJJJJJJJJJJGCEIHIIIIGHJ
@9110054/1
agactctagtcgctttatgcaaataaattggcatcccacttttatgaatg
+9110054/1
CCCFFFFFHHHHHJJJJJJJGIJJJJJJJJJJJJJJJJJJJJJJJJJJJJ
@12113195/1
agtaaaataacatgccattaataattaaatgaaaaatgaaataggttaaa
+12113195/1
BCBFFFFFHHHHHJJJJJJJJJJJJJJJJJJJJJJJJJGFCCFGGFHIJJ
@11521646/1
gccaagatcagccgtgtttggtagaagcaggatgacacttaggtcgtgca
+11521646/1
CCCFFFFFHHHHHJHIIJJJJGIIJJJJJJJIJJJJJJJJJJJIJJHJJI
@11246888/1
cagagaggaaatagtattttttcttcatcgtcttgaacttcatttccaac
+11246888/1
CCCFFFFFHH;DHIHHIJJJJJJJJJJJJJIJJJJJJJJJJJJJJJJJJJ
@12115689/1
cttctgatagcctgcaattcttggttcaagatcattttaaactgtccttc
+12115689/1
CCCFFFFFHHHHHJJJJJJJJJJJHIJIJJIJJJJJJJJJJJJJJJJJJJ
@11248499/1
gtccaaaatcagagctacaacatctattgttggaaaaatcaggggaa
+11248499/1
CCCFFFFFDHGFHJJIJJIJIJGIIJJJJIJJJGIIJIIIJJIJJJJ
@11523871/1
cctgcttgtggaaaaccatcacaaatccacttggaaaactgtttatcata
+11523871/1
CCCFFFFFHHHHHJJJJJ<FHJJJJJJJJJJJJJJJJJJJJIJJJJJJJJ
@11249331/1
gtagcatactttatcgtaacggtcatttctttttcttgatctctttcatt
+11249331/1
CCCFFFFFHHHHHJJJHIHJJJEAGHIJIIJJJJJJJJIIJJIJJJJJJJ
@11249733/1
ctctgatttatctcatcttcatcatccaagccgtaatgaatggtgttgct
+11249733/1
BBCFFDFFGADHFIJJJJJJJJJJJJJJJJJJJJIIJJJIIDHBGGIJJJ
@8822562/1
gcttggtgtttgttttctccaactccgacaaacgccatcctctcattctt
+8822562/1
@<@DFFDDHGFFDGIHBHGICHGIIIC:EDH@CGEIEEDDGGIIIGIAGI
@9432734/1
ctcagcaacaacaacaacagcagagaccacagcagcctcagcaacaacag
+9432734/1
;BBFFFFFHHHHHJJJJJJJJJJJJJJJJJJJJJJJJJJJJJJJJJIJJJ
@10325466/1
ctcattttcactcagaagaaataatatctcagcaccaattttatgatttc
+10325466/1
@@@DDDDDDHHBFGGADHGCCGH<HHIIIEIIIIIICFHIGHIIEBFHHG
@9115926/1
gcatgttcttgcctttgttgctgctgtggtggttcttgcctttgcagctg
+9115926/1
CCCFFFFFDHHGGIIHGFGHGIJJJJHIJCFFCGHJIIJJJJJJFGHIJG
@12121083/1
gctgttgttgctgaggctgctgtggtctctgctgttgctgttgttgctga
+12121083/1
@@CFFFDFGHDDHGHGIEHIIGIGGEHIGG?>GGHIEEGHIH<:?D>GG0
@10023651/1
ctagtgtgatggcgtttctgtaccactataaatgtaatcggtggtgtgta
+10023651/1
CCCFFFEFHHGHHIHIJJJJIIIIJGJJJIGIJIGHGJJIJHHG@FBFGI
@12121454/1
ttctatcacatcggaggcaaccaatatgttcgtctcacccatgttaaatt
+12121454/1
=?@ADDDFFHFDDAEHGBHGGHIIHEEH?DEB?FBGHIIIIIIIIGF@GE
@9117800/1
aggatagagactttttctttgaagatttaggtataatatctgaaggcata
+9117800/1
CCCFFFFFHHHHHJJJJJJJJJJJJJJJJJJHIJJJJJJJJJJJJJJJJJ
@11254822/1
gctaacctcttggcaatttttttcgatttgccagtacctatttctttgtg
+11254822/1
CCCFFFFFHHHHHJJJJJJJJJJJJJJJJJJJJJJJJJJIJJJJJJJJIJ
@12122290/1
gtgagttatatttgattcagtttcccgcttctttccaaatctggacatta
+12122290/1
CBCFFFFFHHHHHJIJJJJJJJJJJJJJIJJJJJJJJJJJJJJJIIIJJI
@10024954/1
gtcacaactaacaatgggccacaactcatattgatcgtcaaatgaaacat
+10024954/1
B@@FFFFFHHHGHGJIGIJJIIIIHGIGJJJJIGGGIEHIJHIIGGIJGH
@11851261/1
ccgtgatctaatatttgagcagaaggtgctggtgcatgtaatactttgta
+11851261/1
CC@FFFFFHHHHHJIJJIGIIGHJJIGIIHGGCFHIIIHHJJIJJJIGFI
@9436641/1
cttctgtaaaacgccaataattgttctttcatgatactctcaagatccct
+9436641/1
CCCFFFFFHHHHGJJJJJJJJJJHIIJJJJJJJJJIJJJJJJJJJJJJJJ
@9437087/1
gcctcagagctaccttggcagctgctaattttgcttggtgtttgttttct
+9437087/1
CCCFFFFFHHGHHJIJJJIIJIJJJJJIIJIJJIIJJJFGGHIJGIJJHI
@9438630/1
gcaccatgacgatagctttattctcattaaggaattccggtttctcaaaa
+9438630/1
@CCFFFFFHHHHHJJJJIJJJJJJJIJIJJJJJJJJJJJJHIJJJJJJJG
@10934962/1
gttgcccatcattcgctcctcgactgccccgatgttggagcctatgctat
+10934962/1
CCCFFFFFHHHHHJJJJJJJJJJJJJJJJJJJJJJJJJIJIJJJJJJJJJ
@11257725/1
ctcaggagaaatttcaatttttgcaaattgttcgtagtgaagaactgaaa
+11257725/1
CCCFFFFFHHHHHJJJJJJJJJJJJJJJJJJJJJHIJIIIJJJJJJJJJJ
@9441896/1
gtggtatatataagattacaattctaaacattttttctttaaacaaagaa
+9441896/1
@BBFDEFFHHHHHJIJJJJJJJJJJ4CHIJJJJJJJJJJJJJJJJJIJJJ
@11855672/1
cactgcagcctgactggtgagaaccctcaccgctgtcatgctctttctca
+11855672/1
CCCFFFFEHHHHHJJJJJJJJIIJIJJJJJJJJGJJJJJJIJJJJJJJJI
@10027829/1
ctcttctggaaagcagctcttgcagcattgacactggcgttttggtgggc
+10027829/1
CCCFFFFFHHHHHJJJJJJJJIJJJJIJJJIJJJJJIJJFHIJJJFHIJI
@11535242/1
tgttgttccattgcttgaggtctggtaattggagcggcttgtctaacttg
+11535242/1
BCBFFFFFHHHHHJJJJJJJHHJJJFHIJJJJJJJJJJJJ<?<@?FB@F4
@9445840/1
tgcacgacctttggattgaatataagaccttgttgttttagggtaatcaa
+9445840/1
CCCFFFFFHHHHHJJJJJJJIJJJJIJJJJJJJJJHIJJJJIJFHIJJJJ
@9731172/1
cgacactttttagtaccgggcttactaagggagttttcttgatcattttc
+9731172/1
CCCFFFFFHHHHHHIJJJJJJJJJJJJJJJJIJHHIJJJJJJIJJJJJJI
@9447158/1
gttgcctctgctgctgctggggctgttgttgccactgttgctgctgcggc
+9447158/1
@@@DFFFFHHHGHIEGIHIIJIJJJHIIGIIIGHIJIJJJIGIIGHIJJJ
@10633015/1
gtcaggaatggaatgctgagtaacaagattatatgggagagtagcttgag
+10633015/1
CCCFFFFFHHFFGJJJJGCGBDHGIIJJJJJIJJJIEEHBHDFFHGHIIJ
@9448327/1
gttcaacttctttggtgtacagaaatatttcggcttctgcttccgttcca
+9448327/1
CCCFFFFFHHHHHJJHIIJJJJJJJJJJJJJJJJJJJJIJIJJJJJJJJI
@11536513/1
tttcattatcgtaaattgtcacggtctcaacaagttccgttttttgg
+11536513/1
@@@FFFFFDHHHHGBGHGHHIIGIIIIHCHIGHGIIBCFHDGIGIIG
@11261688/1
cctcaaccgaacacttctaggttacatagtgtatgaaccgctgcattaaa
+11261688/1
@@7?DDAA<FFHFII4CGI??F>CFIFGBFHDGH>??DB6@FHHGI@CA>
@11263006/1
ccggataattctatacagaaactttaggatactcttttgaaattacttca
+11263006/1
CCCFFFFFHHHHHJJJJJJIJJJJJJJJJJJJJJJJJJJJJJJJJJJJJJ
@8833223/1
tcccaggtccacaattcaagatctaatttcatgctgttattattttcctt
+8833223/1
CCCFFFFFHHHHHJJJJJJJJJJJJHIJJJIJJJJJJJJJJGIJJJJJJJ
@10636097/1
gtaaaaataaaatttaaaaatgttgctattgtttcaacatgtctttc
+10636097/1
CBBFFFFFHHHHHJJJJJJJJJJJJJJJJJJIJJJJJJJJJJJJJJJ
@10945955/1
ccaaaagatttttcattgtgttcgtggaagtaagtggtctttcatttaat
+10945955/1
CCCFFFFFHHHHHJJJJJJJHIJJHIJJJJIJJJHIJFHIJJJJJJJJJJ
@10639315/1
gtggtctgctgggttgctggtcactgggttgttgcctaacaggaggtgca
+10639315/1
@@@FDDFFFHD>DAEGHIGBAFEHHIIIIIIIIGGIIIIGIIIIIIBCGG
@11540750/1
gtcctgtttgacccaggatttaagcaaacaataatatttcgctcacgacc
+11540750/1
CCCFFFFFHDHHFHJJIBFGIHIIIGIJJJJJIGIJJJJIIJJJJGGFHI
@10948111/1
ctaaatactcctgaaggagtgatatcggtgtttctgagctcatacttaa
+10948111/1
?BBFFFFFHHHHHJJJJJJCGHHJJJJJGHGHJEIIJIIJIJJJJJJJJ
@10948282/1
ggctcaaacttgctagcaatcatgctctcaccaaataccttcttttgtc
+10948282/1
CCCFFFFFHHHHHJJJJJJJJJJJJJJJJJJJJJJJJJJJJJJJJJJJJ
@8837675/1
atataggttacttcgcttatctctcttgacagccctatacctatttacat
+8837675/1
@@CFFFFEHHHHHJJJJJJJJJJIJJJJIIJJIJJJJJJJJJIIGJJHJI
@10643146/1
agctgacttgggaggtttggtgcccgcccgccatattgtagctttggtgg
+10643146/1
@?BFFFFFHFFFDHGCGGGGHIJJJJIIJJIIIJHGIIIIGGIJIGICHE
@8839469/1
gtgatatgatatgggttgctgtttacaccaacgataaaatcaggctttat
+8839469/1
CCCFFFFFHHHHHJJIJJJJJJJJJJJJJJJJJJJJJJJJJJJJJJJJJJ
@10039384/1
ctccaattgcattccctttcacactagggacatgaggtgaaattattggt
+10039384/1
CCCFFFFFHHHHHJJJJJJJJJJJJJJJJJIJJJJJJHHHJJJJJJJJJB
@8840183/1
agatgattagtttccacaacaatttctcttcctttctttggatctgaagg
+8840183/1
CC@FFFFFHHFGHGIJJJJJJCHHIJJJJJJJJJJJJJJIJJJJJJIJJI
@11866081/1
gtcgaatactgttcttaggaatatttccaatgaattcctctatttcattg
+11866081/1
CCCFFFFFHHHHHJJJJJJJJJIJJJIIJJJJJEHIHIJJJJJJJJJJIH
@9454472/1
tttctccttgactatgtttgatgacatatcaataactttctcctcaacct
+9454472/1
CCCFFFFFHHHHHJJJJJJJJJJJJJJJJJJJJJJJJJJJJJJJJJJJJJ
@11543134/1
gcacggaaagcagcgagatgagcataataggtaggtgcagggtatgaaac
+11543134/1
@@CFFFFFHHGHGJJGIGHIIGIJJGIJIII?FHGIGHJIII?FHIEIGG
@9456377/1
cagcgaaattcttattcgattgaagtaaattgtaaaatgctaatatccta
+9456377/1
CCCFFFFFHHHHHJJJJJHIJJJJJJJJJJJJIJJJJJJJJJJJJJJJJJ
@9456491/1
ctttgccttctgaatcatacgcttcttcattcatgctttctagtattttt
+9456491/1
CCCFFFFFHHHHHJJJJJJJJJJJGHJJJJJJJJJJJJJJJJJIIJJJJJ
@11544375/1
tttatttctttagtaaacttaaccctttgagaatctgttaaaggttttcg
+11544375/1
CCCFFFFFHHHHHJJIJJJJJJJJJJJJJJJJJJJJJJJIJJJJFHIJJJ
@10335517/1
ggccattatcgcatcatacggaatctgccgagtccttccttctagtgctt
+10335517/1
CCCFFFFFHHHHHJJJIJJJIJJJIJJIJJGIGGIJIGIJJJIJJHHIJJ
@12138261/1
taccgcccttacagctatagatcttaattatatattaaaaatagcacatg
+12138261/1
CCCFFFFFHHHHHJJJJJJJJJJJJJJJJJJJJJJJJJJJJJJJJJJJJJ
@11269442/1
gtcacaactaacaatgggccacaactcatattgatcgtcaaatgaaacat
+11269442/1
@@@DD>DDFFDFDEGHEBGH;DGGHGGCH@HHHFII?DHHFEEHABGHCB
@10958741/1
gtgtgcttgtgctcctgaccaacttgaagacaaggtaaatgaggatacct
+10958741/1
CCCFFFFFHHHHHJJJJJJJJJJJJJIJJJJJJJJGIJJJJJJJJJJJJI
@12141893/1
ctgcaattcttggttcaagatcattttaaactgtccttctgacacaccat
+12141893/1
CBCFFFFFHGHHHEHIIJJIIJJJJJJJJJJJJHIJJJJJJJJJJJJJJH
@12145006/1
gtttttaaattacaaagtagtaataccagaacttcaatgtcatatttcca
+12145006/1
BBBFDFFFHHHHGJJJJJJGJIJJIJIJIJJJJJJJJJJJIIIJJJJGIJ
@11548899/1
ctccaattgcattccctttcacactagggacatgaggtgaaattattggt
+11548899/1
CCCFFFFFHHHHHJJJJJIJJJIGJIJJJIHHJIJIJGHCFHHJIGIJJ?
@10647516/1
ccagaagcttcagctaaacgctttcctttaaagtaaacagcaacagtata
+10647516/1
;?;DDADDHHAD?ECGGIGDG7FDECHHEGECF?CFHIB9BDH;FG?BDD
@11271976/1
ggacttcacaaagctctccaacaagaatttgtttttgttctaaattttct
+11271976/1
@CCFFFFFGHHHGJIJJJIJJJGHIGIJJJIFIJJJJGIJJJIJJJJJJJ
@10047623/1
ctcccactataatatggtatctccactttcatctgagaggattctgattc
+10047623/1
CCCFFFFFGHHHHGJIGFEEEIJIJJIGIIJIIJJ<GIJIEIGIBFIG>G
@11554107/1
tcggaatacaaggcaggaaatggtgaactgcctttcatgaggaaggccct
+11554107/1
<;?DDDDDFHDHF=BFA7A;EFGE9CAG?EFGCBFDG@<B339;?FFCCD
@9459508/1
ctcaggagaaatttcaatttttgcaaattgttcgtagtgaagaactgaaa
+9459508/1
CCCFDDDDFHHGHIJJGIJJJJIIJJJIIIHHIJHIIIIIIIGGIIIGJJ
@10654056/1
cgtacttctagcattagaagtttcttctccagctaaggctgtatcatcaa
+10654056/1
CC@FFFFFGHHHGIJJJJJJEGGIIIJJJJIIJJJIJIFIIHIIIJJJJI
@10339858/1
gaatttttaaccatttacacaatataaatgcaccttcaacaccacact
+10339858/1
@@@?DDDDHFDFBH>FG@ECHECHGD>FGHECCBGHIGBHDGDHGIFH
@9742423/1
ctgtgcatcatttttacattttcctgcaccgatgcaattaatactcatct
+9742423/1
CCCFFFFFHHHHHJJJJJJJJJJJJJJJJJJJJJJJJJJJJJJJJJJJJJ
@8848804/1
agaaatttcaatttttgcaaattgttcgtagtgaagaactgaaagc
+8848804/1
CCCFFFFFHHHHHJJJJJJJJJJJIJJJIJJIJJJJJJJJJJJJJE
@11871184/1
ctccaatcgcattccctttcacactagggacatgaggtgaaattattggt
+11871184/1
CCCFFFFFHGHHHJJJIJJIJJJJJIIJJHIJJIJJGCFGIIIJJJIJIB
@10048713/1
ccagaacttccggcataatgagtacatcatttacatcaccgtgatctaat
+10048713/1
CCCFFFFFHHHHHJJJJJJJJJFHIJJJJJJJJJJJJJJJJHHIJJJJJJ
@9744158/1
agtgctccaatcgcattccctttcacactagggacatgagg
+9744158/1
?@=?DDDDDFFADDCFHGHAFGEEHGHIIDH>GBBHGIBHE
@9137707/1
ctctgtagcattgtaatttcttgttcttcttgtttcttttctttaacatt
+9137707/1
CCCFFFFFHHHHHIJJJJJJJJJJJJJJJJJJHJJJJJJJJJJJJJJJJJ
@11873923/1
cttaatttcatttacctttggcacattgcagttgctatcatacattctta
+11873923/1
@CCFFFFFHGHHHJJJJJJIIJJJJJIIJJJFHIJJJIJJJIJJJGJJJI
@11558947/1
caaaatttttccgaggtttaaattttttccgctgtagtacaaatttctat
+11558947/1
@CCFFFFFHHHHHEHGFHIIIIJJJJJJJJJJJJJIGIJJJJJJJJJJJJ
@10660532/1
gttgttgccactgctgctgctgaggctgttgttgcctctgctgctgctgg
+10660532/1
<@@DDDDDFHFDFHFGIIECG@HEHIIE?EBEFFBGIEGHGGGBBDG@FE
@10966365/1
aatttataaagcaacggtccacaaaaaataaaataagctcaactatagtt
+10966365/1
@@@DDDDDHADDBHG<GCEHGHGIIIIGGIIIIFEIIIIIIIIIGGIGGG
@11282755/1
gtttttgagctcatacttaatccaatgacatggggaagtcaattgctaat
+11282755/1
CCCFFFFFHHHHFIEHHHIIIGGIGIGIIEFCGHIGG?BGHIIIIIIHED
@9746804/1
cagagctatagtagttgaatggctggttttcaccaacattccagctagtt
+9746804/1
CCCFFFFFHHHHFIHIJIIJJJJJJJFHJG9<E?FFB@G?FB?:9?<?F<
@10344315/1
gcctggtgcggaggctaccttgccgtaggaaataagaaagcaagagaagg
+10344315/1
CCCFFFDFHHHHHJJJJJJJJJJJJGIJJJJJJJJJJJJJJJIJIJHIJJ
@12149746/1
ggccctcttcattttcggtttcgtaggcaggtggaggccatcgcctggtc
+12149746/1
??;:ADDDD<2<AEECED<<@EFF?EEB??81?@D@D>?D?D?;7AD;A7
@8853896/1
gcctcatgttataacattatgcagttcattacctaagatagttgttatga
+8853896/1
CCCFFFFFHHHHHJJJJJJJJJJJJJJJJJJJJJJJJJJJCFIJJJJJJJ
@12150295/1
gtgtaatcactgctgaggcttgaacaagcccttctgatagcctgcaattc
+12150295/1
@@@FFDDDBFDHHIIDEHGGGAHGGGG;C?EC3CDHIIIEBADCHCH4BB
@12150626/1
tggaagtaagaggtctttcatttaatgttttttgaaaagcctcacttgtt
+12150626/1
CCCFFFFFHHHHHGHIJJJJJJJJJJJJJJJJJJJJJJJJJJJJJJJJJJ
@11876613/1
gccacattccattccatgatttattaaacccgatgctagctttcttaaat
+11876613/1
CC@DFFFFFGBHHGB?BFGIIIIIIGCHDHBEGGHBFEGHBDGDGHGCHG
@10052912/1
gtggaagtaagaggtctttcatttaatgttttttgaaaagcctcacttgt
+10052912/1
CCCFFFFFHHHHHJEHIIJJIJJJJJJJJIJJJJJIJJJJJJJJJJJJJJ
@8856741/1
cgggacttgaaaagaaagaccttcccactggggtgtatgtcattgagggc
+8856741/1
CCCFFFFFHHHHHJJJJJJJJJJJJJJJJJJJJDHHIJJJJIJJJJJJJI
@11565765/1
gcatcattcattttcttcattgtaacttggcccgcaacaattgtacacaa
+11565765/1
?@@BDEFBBBDFDEHFBHBFEIFEFFB?<CGFBEE??@DBDFFBFHB@F@
@10968816/1
ctccaaaattgtaaatccaggaacttcccagtcatcaggaataaagtcat
+10968816/1
CCCFFFFFHHHHHIJJIJJJJIJJJJJJJJJHIJJJJJJJJJJIGJFGIH
@11878109/1
ggattgccataatcatatttcttataaattttttcttcataataatcttt
+11878109/1
CC@FFFFFHHHHHJJJJJJJJJJJJJJIJJJJJJJJJJJJJJJJJJJJJJ
@10969253/1
gtttggtagaagcaggatgacacttaggtcgtgcatggtttaagaaagac
+10969253/1
@@@DDDDDF?HHBEHIG@E<CHFHIGEGCCG?DGAHHGGFFHIIIIGIEH
@8859672/1
ggaaaatgaactgtatccattacgaagattctagctgagaactacgagtc
+8859672/1
CCCFFFFFGHHHHJJJJJJJJJJIJJJJHIJJJJJJJJJJJJJIJJIIFH
@8860177/1
atccagtcacccttatctttatcatcttcttcattggctgaatccttatt
+8860177/1
@CCFFFFFHHHHHJJJJJJJJJJJJJJJJJJIIIJJJJJJFHIIJJJIJJ
@10666885/1
gccagtacctatttctttgtgtcggaatacaaggcaggaaatggtgaact
+10666885/1
CCCFFFFFHHDHHGJJJGIHGGHGHIIJIJJJGGIGGIJJJHJIIJIIJE
@10668271/1
gttttgaataaaattaaggagtttcggaaacacgtttattattctgatca
+10668271/1
C@CFFFFFHGDFFGIEHGGEHFEGHHGJJIIJIIFFGIJIJJJIJIIJHI
@10668412/1
gtttcttttctttaacatttctcacagaacggttgccatatagccttaaa
+10668412/1
CBCFFFFFHHHHHJJJJJJJJJJJJIJJJJJJIJJJJJJJJJJJJJJJJJ
@11568995/1
ggtagaagcaggatgacacttaggtcgtgcatggtttaagaaagaccaaa
+11568995/1
@C@FDDDDFHFHBE@GIIIIICGGEEAHBHEHEGCDGIIIFGI?@;DHEE
@11569187/1
gtcatctaataattctttagcctctaaaccttcatctttatcagtaattt
+11569187/1
@BBFFFFFHGHFHIJJJJIJJJJJJJJJJIIJJJJJJJJJJJJJHIJJJJ
@11569321/1
gcagcctcttgttttgcttctttttttgacctacccttgccgatagcaat
+11569321/1
?@@FFFFDHBFHFGGIIIIGHJJJEHGEHEEEHIJGIJIJIJJGGBHIJI
@10058581/1
ggaaggaagacttcaggtaacgaaacataggctctacctgatctggacca
+10058581/1
CCCFFFFFHHHHHJJJJFHIJJJJJJJJJIJIJJJJJJJJJJJJJJJJJJ
@9469780/1
gcaaagattggagagtgtttgtggggaagttttatttacatttttttgcc
+9469780/1
CCCFFFFFGHHFHHI?EFJEEFHEIJGIJCFIIGIJJIJGJJJIIJJEHH
@10669938/1
gctctccaaaattgtaaatccaggaacttcccagtcatcaggaataaagt
+10669938/1
@@@FFFFFGDHFHJFHIIGIGIHHEIDEFHHIIIEBCDFHIGDFIIIGI?
@10060662/1
gttaactttataatcaatcggcatttctttcagaccaaaatttctttgta
+10060662/1
CCCFFFFFHHHHHJJJJJJJJJJJJJJJJIJJJJJJJJJJJJJJJJJJIJ
@10671388/1
ccttatctttatcatcttcttcattggctgaatccttatttgtttcatcg
+10671388/1
CCCFFFFFHHHHHJJJJJJJJJJJJJJJJJIIJJJJJJJJJJIJJGIIJJ
@11881493/1
tagttatttggaagtgatttgcacgaagcactataggtcgaccttctcgg
+11881493/1
BBCDFFFFHGHHHJHIJJJJJJJJJJJJJJJJJJJJJHIIIJJJJJJJJJ
@8861747/1
ccggctggtgccctgaataccttgatggctacaaagatagaagtcgaatt
+8861747/1
CCCFFFFFHHHHHJJJJJIJJJIJIJJJJJJJJJJJIJJJIIIHIIJJJJ
@11292002/1
caccgatgcaattaatactcatcttctttactaaaaggctacacaaacaa
+11292002/1
BCCFFFFFHHHHHJJJJJJJJJJJJJJJJJIJIIJJJJJJJJJJJJIIJJ
@12156790/1
gttcatgagttccactttcacaatcaattaattggtaacatggtaaaata
+12156790/1
@@@DADDD?CFDHIEGHGIEHG?:C>ACHGGI<FG?ECFHCGGCF@GE<D
@9149873/1
tcagaattttcgtttggagcaaatacaatgtatttgctgtctttgtgtct
+9149873/1
CCCFFFFFHHHHHJJJIIJJJJJJJJJJJJIIJJJJIJJIIJJJJHIJJJ
@11294229/1
cattagcagagctcgctactaaggccttcaagatagaacccaattctggc
+11294229/1
CCCFFFFFHHHHHJJ:FHJJJJIJJJJJJJJJJJJJJJJJJJJJJJJJJJ
@9755826/1
atattgtttgatatcgccagtccaaattcttggacataggcgtcgttatt
+9755826/1
CCCFFFDFHGHHHJGJJJJIHGHIIGIIJIIIJIIGHIJIJJJJIIIIJJ
@11573345/1
agttcattacctaagatatttgttatgatctccggccaagatcagccgtg
+11573345/1
@B?DFFFFHHHHHJJJJJIJJJJJJJJJJIJJJJJJJJIJJJJJJJJJFH
@10972068/1
cagtcttcaagcactgagttagaataccaacctgaatttcagcaattttc
+10972068/1
?@BDFDFFHHHHGJJIJJIJJJJJJJJJIJJJJJJJJJJJJIJJJJIIJI
@9476655/1
agatactgtaatgcattgtaggccgcacatgtttgtgcttctgaagagga
+9476655/1
CCCFFFFFHHHHHJJJJJJJJJJJJJJJJJJIJJJIJJJJJJJJIJJJJI
@9758385/1
ggcttctattagttcatctatattttttaaggaagtaagtgcaggggaac
+9758385/1
CCCFFFFFHHFHFHJJJJJJJJJJJJJJJJJJIJJHIJJIIJIIJJJJJJ
@8863834/1
gtttttcattcatatcctgttttggtttactcggctgaatgacaatacga
+8863834/1
B@BFFFFDFHHHGFHJIIIHHJJJIFHIJHIJIGGIJIIJJJJJIJGIJH
@8863880/1
cttaactttagtgaactggtcatcaactgagaggccaaactccttcaggc
+8863880/1
CCCFFFFFHHHHHJJJJJJIJJJJJJJJJJJJJJJJJJJJJJJJJJJJJJ
@12161551/1
gtggtctctgctgttgttgttgttgctgaggctgctgtggtctctgctgt
+12161551/1
BBBFDDFFHHHGHIJJGIIFGIFIIIJJIJJJJJGIJGHIGHIIIIIIIB
@10356163/1
gtccttttatcataatgagatcaagtttttttcgaatcaaatgaagctgt
+10356163/1
CCCFFFFFHHHGHJJJJJJJJJJJJJJJJJJJJJJJJJJJJJJJJJJJJH
@11298887/1
atgatatcagtcagcttacaagccttagtaagcataaatttatggaagcc
+11298887/1
CCCFFFFFHHHHHJJJJJJJJJJJJJJJHJJJJJJJJJJJJJJJJJJJIJ
@8865731/1
attttttaaggaagtaagtgcaggggaacgagaaccaatttcttttttaa
+8865731/1
CCCFFFFFHHGHHJGHJJHIIJJJJJJJJJJJJJJJJJJJJJJJJJJJII
@11578987/1
gtcattagcagagctcgctactaaggccttcaagatagaacccaattctg
+11578987/1
CCCFFFFFHHHHHJJ>GHJJJJJJJJJJJJJJJJJJJIJJJJJJJJJJJJ
@10358619/1
ggaaggactaggacctggatggccttccaattctggctggtgatcaaaac
+10358619/1
@<@FADEDFHHFBEHGEG>CFCGIIIFII<GHCGGG<FBFHEHHIG>FCH
@10681292/1
catgcagttagtgcaactgctcccttggcagtaacaagattttcacatgg
+10681292/1
CC@FFFFEGHHHHJJJJJJJJJJJJJJJJJJHHGIIJJJJJJJJIJIJJJ
@10360467/1
cagactctagtcgctttatgcaaataaattggcatcccacttttatgaat
+10360467/1
CCCFFFFFHHHHHJJJJJJJJJJJJJJJJJJJJJJJJJJJJJJJJJJJJJ
@10074200/1
ctcttgttttgcttctttttttgacctacccttgccgatagcaataaggc
+10074200/1
CCCFFFFFHHHHHJJJJJJJJJJJJJJJJJJJJJJJJJJJJJJJJJJJJJ
@10075748/1
tccagggccattatcgcatcatacggaatctgccgagtccttccttctag
+10075748/1
@@@FFFFFHHHHHJGGIIJGIJJJJIJJJJIJIGIJJHJGIJJJJJJJJI
@8872677/1
ctttatttactagaaactgctcttcttttttaataagttttttttgggat
+8872677/1
BBCFFFFFGHHHHIGJJJIJJIIJJJJJJJJFHIJIICGHJJJJJIGG=E
@12163528/1
atcatattatacctgaaggcttttgggtcgtgagaagctgcaacggctgc
+12163528/1
@C@FFDFFGFGHFHIGIGCCCHEIJJIIJDHEHIJIJJIGIJEEGIJJIJ
@10984145/1
gtcaagaccataaccaagatcaattactctaccaggtggaggtgaaa
+10984145/1
CCCFFFFFHHHHHJJJJJJJJJJJJJJJJJJJJJJJDHIJJJBGHJJ
@11583236/1
gacgattgttgaaggagacagtatcataattgattgggatacaataaaaa
+11583236/1
@@@D?DD?ADA?FHD@FBEGGIIEHHGEHEHCFEHIGGGCHGB@?DFHHI
@9485069/1
aagcaaaatggaacaagttaaaacttatctactaattaatataggttact
+9485069/1
CCCFFFFFHHHGHJJJJIJJJJJJJJJJJJJJIJJJJJIJJJJJJGHIJJ
@11889163/1
gtcctgtaaaatagcttgagaagccctttgttttccttcttttttatttt
+11889163/1
CCCFFFFFHHHHHJJJJJJJJJJJJJJJJJHIJJJJJJJJJJJJJJJJJJ
@10368144/1
gttaaatcaacatcagctgagatatactcatattgaggataagaaatacg
+10368144/1
CCCFFFFFHHHHHJJJJJJJJJJJJJJJJJJJJJJJJJJJJJJJJJJJJJ
@10369966/1
gtttttgagctcatacttaatccaatgacatggggaagtcaattgctaat
+10369966/1
@C@FFADDDDFHHIIIIIIIIIIIIIIIIIIIEHGIIIIGIIIIIIIIIG
@9161974/1
tgggcttctattagttcatctatattttttaaggaagtaagtgcagggga
+9161974/1
CCCFFFFFHHHHHJHIJJJJJJJJJJJJJJJJJJJJJHIJJIIJJJJJJI
@10687715/1
aggaggctgaggcggaattagagcaattgctcccggagggactccaacag
+10687715/1
@BCFFFFFHHHHHJJIIJJJJJJJJJJJJJJJJJJJJJJHHFFFFFEEDE
@10077733/1
gcccatcattcgctcctcgactgccccgatgttggagcctatgctatccg
+10077733/1
@<@FDFDFDFHFHGHHGGHHGEFHGGEEED@GHGCHIJGCGICFGDHGIG
@11585573/1
atcaggatgtgctttttttctttctaattcttcaaggagtccttcatctt
+11585573/1
@CCFFFFFHFHHHJJJJIJJJJJJJJJJJJJJJJJJJJJHIIIJJIJJJJ
@11893096/1
gcctcatgttataacattatgcagttcattacctaagatatttgttatga
+11893096/1
@@CFFFFDHHHHFGJJIJJJJJGJHHIIIJIJJJJJIIJJJJJJJJJJIJ
@10373759/1
ctgtcaagaaaaattgctccagcaacagattcaaaaacatcacctagtgc
+10373759/1
CCCFFFFFHHHHGJJJJJJJJJJJIJJJEHIJJJJJJJJIJJJJJJJHIJ
@9769574/1
ttttgaaaaaattttggccaatagctgtgggttatatggtgattgatgcc
+9769574/1
CCCFFFFFDFHHHGBGHIEHIIGIIGGCGHIFGHIGIEHBFGIJJIJJJ<
@10691340/1
ggcatagttatttggaagtgatttgcacgaagcactataggtcgaccttc
+10691340/1
@CCFFFFFHHHHHJJJJJHIJJJJJIJJJJJJIJJJJJJJIJJJIIJJII
@8882122/1
cagtctcatccacattttatgtgctgctaacctcttggcaatttttttcg
+8882122/1
B@CFFFFFHHHHHJJJJJJJJJJJJJJJJJJJJJJJJJJJIJJJJJJJJJ
@12177281/1
gtgtaatcactgctgaggcttgaacaagcccttctgatagcctgcaattc
+12177281/1
CCCFFFFFHHHHHJJJJJJJJJJJJJJJJJJJJJJJJJJJJJJJJJJJJI
@12177324/1
cttcaaatatgaattcatggtgatcatattcaatcacagtcggtgtttta
+12177324/1
CCCFFFFFHHHHFGIJJJJJFHIJJJJJJJJJJJJJJJJHIJJCGDGIJJ
@9490120/1
ctcagagctaccttggcagctgctaattttgcttggtgtttgttttctcc
+9490120/1
@@@DDDDDHDBFDIGBGC=FHBGGEHEHFHHHGGIIDG?DHBFCGHIIDC
@12178733/1
ctcttgttttgcttctttttttgacctacccttgccgatagcaataaggc
+12178733/1
CCCFFFFFHHHHHJJJJJJJJJJJJJJJJJJJJJJJJIJJJJJJJJJJJJ
@9491931/1
gctttctaatgtttcttcatttaaaaccgctgtgtctctttctttttttg
+9491931/1
@;?DDDEDHDHAFIIGIIIIGHHIIIGGIIHICEGHIIHCGHHGHGGGI:
@10084520/1
ctgttataaatgtaggaagttatcaagaaatctaagattgcatcaccgag
+10084520/1
CCCFFFFFHHHHHIJJJJJHIJJJJJJJJJJJJJJJJJJJJJJJJJJJJJ
@10086725/1
cctggatcattataccacaattctggatgtaacctatcaggatgtgcttt
+10086725/1
CCCFFEDFHGHFHGJIIJJIIIIJJJIJJHHIJJHIEFHII@GIDHGHEI
@9170211/1
gtttttactcctttttcaaaaccttcttccagcatagcttcaatttcatt
+9170211/1
C@CFFFFFHHHHGJJJJJJJJJJJJJJJJJJJJJJJJJIJJJHIJJJJJJ
@12180679/1
tagataataatgcctcagagctaccttggcagctgctaattttgcttggt
+12180679/1
@@CFFFFFHHHHHJJJJJIJJJJJJJJIJJIJJIJJJIIJJJJJIJIJJ?
@9171834/1
cggtacttttgtaaaacattatcaaaagttctctgaccatggaggataat
+9171834/1
CCCFFFFFHHHHHJJJJJJJJJJJJJJJIIJJJJJJJJJJJJJJJHIJJJ
@9172972/1
gtgagtaacatcagctccgagaaatattacaggttcgttgaaaaccttcg
+9172972/1
CBCFFFFFHHHHHJJJJJJJJJJJJJJJJJJJIHIJJJJJJJJJJJJJJI
@10694850/1
ggcaaggtacagcctcaccacctcaaccgaacacttctaggttacatagt
+10694850/1
@@@AFFFDBDHDDHHIEHGCGAGGIGIGHJGGIGGGEHGHDGH88?=@CB
@9174406/1
cactattcttaacaagtctgttcaagttcttgatttgcagatgatctgaa
+9174406/1
CCCFFFFFHHHHHJJJHIIJHJJJJJIJJJJJJJJJJJIJJJJJJJJJJJ
@10696986/1
gcccattattgtgtactatcttcaaagagaaaaagtgcaatactaaaatt
+10696986/1
@@@DDFFFFHFHHJIIIJJGHHGIIJGHGGIICHI?CEFBDHHIC@BFIG
@10089029/1
ccggtctttctcgataatcaagtgttggtgcattcataattcgggcctta
+10089029/1
CCCFFFFFHHHHHJJJJJJJJJHHIIJJFHIJJJJJJJGHIJJJJJJJJJ
@10384729/1
ccaatactttaagagcatttattgcagcttctttctgtgcatcattttta
+10384729/1
CCCFFFFFHHHHHJJJJJJJJJJJJJJJJJJJJJJJJIIJJJJJJJJJJJ
@10384882/1
caccaattcactcccgggtggaaatactggtggtggaggatatgaagtat
+10384882/1
C@CFDFFFDHHGHIIGHIGGIFIJJJJJEGBFHGIJDHGIGIJGJJGHGH
@10090052/1
gtacaatgtaatatgagttttctttgttttcaaaggctctaactaaaaat
+10090052/1
CBCFFFFFHHHHHJJJJHJJJJJJJJJJJJJJJJJJJJJJJJJJJJJJJJ
@11597742/1
cctgaatgtgatttttaatttcccagcacctccatcagaagaatcagatg
+11597742/1
CCCFFFFFHHHGHJJJJJJJJJJJJJJJJJJJJJJJJJJIJIJJJJJJJJ
@10385361/1
gtacaggtcaaatccatctttgtaaataaaaaattaataacattaatatg
+10385361/1
CCCFFFFDHHHHHJJJJJJJJJIJJJJJJJJJJJJJJJJJJJJJJJJJJJ
@9775659/1
tgagtaacaagattatatgggagagtagcttgaggctcagaatcgagtag
+9775659/1
B@BFFFFFHHHHHIJIJJJJJIJJJFHIJJJIJJJJJJJJJJJIIIIGIG
@10994851/1
gcattccagcatcattactaattttttgcaattgttgagtgaagtttct
+10994851/1
CCCFFFFFHHHHHJJJJJJJJJJJJJJJJJJJJJJJJJJHIJJJIJJJJ
@9776301/1
ccgaggtttaaattttttccgctgtagtacaaatttctatttccgattat
+9776301/1
CCCFFFDDHHHHHJJJJJJJJJJIIJJIIJJJJJJJJJJJJJJJJIJJJJ
@9495945/1
ctccaaggtctccttgaacaaatttacctaaagcaacaacacaattgtcg
+9495945/1
CCCFFFFFFHHHHJJJJJJJJJJJJJJJJJJJJJJJJJJJJJJJJJJHIJ
@10387955/1
cactgaaccaaatcggctccttgaatgaatttttcattcctccatactcc
+10387955/1
CCCFFFFFHHHHHIJJJJJJHIJJGFFIJJJJJJJJJJIJJIIIJIJIJJ
@9175093/1
ctataagaacaatgagtgagagcttgcaagaggtaacttctgtcttgaaa
+9175093/1
CCCFFFFFHHGHHJIJIJJJGIJIGJJJJJJJJEHIJJJJJJJJIJJJJJ
@12190385/1
cttcacatactcttgttacaacatatttcaacatgtatccttttgggcgg
+12190385/1
CCCFFFFFHHHHHJJJJJJJJJJJJJJJJJJJJJJIJJJJJJJJJJJJJJ
@8889744/1
attaagcctgtataaaatacaaggaagacagacagcctgcctccaaagag
+8889744/1
CCCFFFFFHHHHHJJJJJIJJJJIJJJJJJJJJJJIIIJJJJJJJJJJIJ
@10700142/1
cctgactggtgagaaccctcaccgctgtcatgctctttctcaacaagatg
+10700142/1
;@@ADBDDD?C>C4<<AEG?C?ECGA<?@GCF@CBDGHGGGIEDGHD;FB
@10700564/1
ctctctttcccgatcaggcgctgacctggcggtagctttaatcatagttg
+10700564/1
?@@FFFFEAHBFHIIGGIEIIEIIAFIIGGHE7@BGAGFHGGH;DAHCCE
@10388445/1
atttggaagtgatttgcacgaagcactataggtcgaccttctcggccaag
+10388445/1
CCCFFFFFHDFFHJJJJJIJJJJJIIJJ@HIJFHHIJJJJJJJIJJJJJJ
@10092579/1
ctttcctccattagttttcttccaactagtgaaatttgacttaagaaata
+10092579/1
CCCFFFFFHHHHHJHIJJJJJJJJJJJJJHIJJJJJJJJJJJJJJJJJJJ
@9781059/1
gcttctattagttcatctatattttttaaggaagtaagtgcaggggaacg
+9781059/1
?8?DDDDAFHF<DGGGEHIIIGHIIIGHIIGEBB9CFFIIFEH@:DA>FH
@9782166/1
gtggctttattatattactcctaattgaagagccttttcccaaaatcata
+9782166/1
CCCFFFFFHHHHHJJJJJJJJJJJJJJJJJJJIJJJJJJJJJJJJJJJJJ
@9181208/1
cactccttttcccgtttttattatcgcttctaattttttctctcatttct
+9181208/1
B@BFFFFFHHHHHJHJJJJJJJJJJJJJJJJJJJJJJJJJJJJJIJJJJJ
@10095069/1
gcctcttttaccattgtacgagtttgagcatcattcattttcttcattgt
+10095069/1
CCCFFFFFHHHHHJJJIJJJJJHJJJIJJJJJJJJJJJIJJJJJJJJJII
@10095120/1
agccacttcagccttatgcctctcaaactcaagctgtcgcttcaattcat
+10095120/1
@CCFFFFFHHHHHJJJJJJJJJJJJJJJIHIJIJJIJJJJJJJJIJJJIH
@9783628/1
cttgtcttccacccttttttttgttcctttttgaattgaaatcacctgct
+9783628/1
@CCFBDFFHHHGGIIIIIIIIGI:?BFHIIIIIGIIICFEFFGGGGGGHG
@10096686/1
gttaactttataatcaatcggcatttctttcagaccaaaatttctttgta
+10096686/1
CCCFFFFFHHHHHJJIJJJJJJIJJJJJJJJJJJJJJJJJJJJJJJJJJI
@9188611/1
gcatcttcttattatatcataactaatttattatatttactagacttttt
+9188611/1
CCCFFFFFHHHHHJJJJJJJJJJJJJJJJJJJJJJJJJJJJJIIJJJJJJ
@10101243/1
gtgaaagtatcacttggaagtttagcacagtatctgttaaccagcgtgat
+10101243/1
CCCFFFFFHHHHHJJJJJJJHIJJJJJJJJIJJJJJJJJJJJJJJJHIJJ
@9191055/1
tgaggtctgtcaattcaccaggtgatatatttttgcacctgttataaatg
+9191055/1
CCCFFEFFHHHHHJJJJJJIJJGHJJJJJJJJJJJJJJJJJJJJIJJJJJ
@10396185/1
gcctttgctcagcatctcgaggaaccaagtagcatggtggtagccaatta
+10396185/1
CCCFFFFFHHHHHJJJJJJJJJJJJJJJJHHJJJJJJDHIHGIJJJJJJJ
@9795318/1
gaaaagaatgatcttccaactgtcacaaacctgttagcagctggttgcct
+9795318/1
C@@FFFFFDHGHDGIIGIJJGHHICHGHGIJJJFGGJIIJJJIGGIIE@H
@9795476/1
gcacagaactcagcaactctcggatcttctatccttatctcatcaaatat
+9795476/1
CCCFFFFFHHHHHJIJJJJJJJI22:CHGHFFHIIJFHIIJJJJJJJJJJ
@9798498/1
ctttggctttaacctcataactaaaacagggttcatgagttccactttca
+9798498/1
CCCFFFFFHHHHHJJJJJJJJJJGHJJJHJJHHIJJJJJHJJJJJJJJJJ
@10401124/1
gtagccaattatcatgcggctcaaacttgctagcaatcatgctctcacca
+10401124/1
CCCFFFFFHHHHHJJJJJJIJJJJIJJJJJJJJIJJJJJJJJJJJJIJJJ
