# Supplementary material for: Identification and comparison of key RNA interference machinery from western corn rootworm, fall armyworm, and southern green stink bug
Source: PLoS One. 2018 Sep 5;13(9):e0203160. doi: 10.1371/journal.pone.0203160 (PMC6124762; doi:10.1371/journal.pone.0203160)
Supplement: S2 File — (TGZ) [file pone.0203160.s012.tgz › data/fastq/sgsb/7_Adult-male_AM_Rep2_aligned.fq]

@4120240/1
caacttctttggtgtacagaaatatttcggcttctgcttccgttccaccc
+4120240/1
BCCFFFFFHHHHFHJJJJJIJJJJJJJJJIJJJJJJJJJJJJIJIIIJJJ
@1549447/1
cattgtttcattccgcagattaaaatttttaagtacgactaagtgagcac
+1549447/1
@CCFFFFFHHHHFHEHIGEIJIJJIJJJJJJJJIHIIIIIJIGHIJJJII
@1549594/1
ctttatgtttttgtattcttcaatggttgctgctaaatcttcaagtacat
+1549594/1
CCCFFFFDHHHHHIJJJJJJJJJJJJHIJJJJJJJJJJJJJJJJJIIJJJ
@1039226/1
ctgcagtttccatatcatattatacctgaaggcttttgggtcgtgagaag
+1039226/1
BCCFFFFFHHHGHFIJJJIIJJJJJJJJIGJJIJJJJIJIFHHGHIIGII
@1549893/1
cttttttttattcctttttgaattgaaatcacc
+1549893/1
@?@DDDDDF3CF4FEFG>DD7DAF<1BF>9?3D
@4121002/1
gccaacagtaagacatggtagatgaggatactttaatctaatattatatt
+4121002/1
CCCFFFFFHHGHHJJJJJHJIIJJIJJIIJJJJJJJJJJGIIGIJJJIIJ
@3092514/1
gctgaactatttttactataaacatctttcatgtcatcaacatttatga
+3092514/1
@@@?DDDD3A?CAEFHIGII9E<A@EHIH>DEHEEGGIBFBFDDHH@FC
@6159659/1
ccctagcacggaaagcagcgagatgagcataataggtaggtgcagggtat
+6159659/1
CCCFFFFFHHHHHJJJJJIJIIHHIIJJJJIJIIHJHIII8BFGIGJ=CH
@4629035/1
tgcacgaagcactataggtcgaccttctcggccaagattaggcctacgtg
+4629035/1
CCCFFFFFGHFHHIJJJJEIJJJJJJJJJJJJJGIIJJJIJJJJJJJJIG
@4629103/1
catcatttgctgctcataaagcttattcatttcactcctcaatttgttaa
+4629103/1
@C@FFFFFHGGDHJIIJIIJJIJEHJJIIJJJJGIJGHJECGGCGBBGGC
@4629535/1
cgggacttgaaaagaaagaccttcccactggggtgtatgtcattgagggc
+4629535/1
CCCFFFFFHHHFHIEHIJJIJJIDGIIJIIJJJCFFHGIIIIJGIJJJJF
@2059993/1
gctgagatgaaggtggtctgctgggttgctggtcactgggttgttgccta
+2059993/1
CCCFFFFFHHHHHEHIHHJJJJJJJHIJJJJJHIJJJJJJHIIHJJJJJI
@2060054/1
cctgaactaggcaatgaagttcctgcaggaggtataaacaaacctatggg
+2060054/1
@@@A=DBDH>FDDAFAGII4CBHHIIG@@F=AC@FHH@?FHDBFFGFHII
@2060181/1
ttctttcttagatctaccagtgcccatggcagcaaatctacttgatccta
+2060181/1
CCCFFFFFGHHHGJJJJJJJGIIJIIJJJJJJJIJJJJJJIJJJIJJJJG
@5142305/1
tagcatactttatcgtaacggtcatttctttttcttgatctctttcatta
+5142305/1
CCCFFFFFHHHGHIJIIIIJJIIJJJJJJJIJIJIJJIJJJJIJJJJIJI
@472/1
attaaggaattccggtttctcaaaacatggtgctggatgaggaaattttt
+472/1
CCCFFFFFHHHHHJJFHJJJIJJJJJJJJJCGHIJJJJJIJJJJIIJJJJ
@523842/1
cattcattttcttcattgtaacttggcccgcaacaattgtacacaactcc
+523842/1
@@<DB>B?F?AH?EHIEE<EBEHEGGGE?F<:DDH?@FHIIIIGIIBGIG
@4121807/1
gtagaagcaggatgacacttaggtcgtgcatggtttaagaaagaccaaag
+4121807/1
CCCFFFFFHHHHHJIIIJJJJJIFHIJJIIJJJEHJJJJJJJJJJJJJJJ
@2062071/1
gcatgctttgcttctttcttagatctaccagtgcccatggcagcaaatct
+2062071/1
CCCFFFFFHHHHHJJJJJJJJJJJJJJJJJJHJJJJJJJJJJJJJJIJJJ
@2062080/1
aattctatcacctttgaagttgaataagttattattcttctaggtccttt
+2062080/1
CCCFFFFFFHHHHIGIJJJHHGHEJGIIFHHJJIJJGIJJJJIJHIHIHI
@1069/1
ggctggcctgcttgtggaaaaccaccacaaatccacttggaaaactgttt
+1069/1
CCCFFFFFHFHHHIIJIIIJJJJJJJJJJJJIJJIIJJJJHIJJIIJFHJ
@3093255/1
ctagtcatttgttcccctgagattggggaggactcaatgccaacattgac
+3093255/1
@CCFFFFFHHHHHJIJJJJJJJJJJJJJJJJJJIJJJJJIJJJJJJJJJJ
@1040427/1
ctctaaatggcatgaacagagataaagctccaagggaggatgggatctca
+1040427/1
CCCFFFFFHHHHHJJJJJJJJJJJJJJJJJJJJJJJIJJHIJJJIJJJJJ
@7692507/1
gtttcttcatttaaaaccgctgtgtctctttctttttttgttagactgat
+7692507/1
CBCFFFFFHHHHGJJJJJIJHEGIIIJJJJJIJJJJJJJIJJEIHGIJGH
@7693541/1
agaattttcgtttggagcaaatacaatgtatttgctgtctttgtgtcttg
+7693541/1
@@@?BEFFFHFFHII9FEC9@EFA<CEF9CFHHGICHIF@GHDBGIG>9<
@3270/1
aggtgaaaagaatgatcttccaactgtcacaaacctgttagcagctggtt
+3270/1
@CCDFFFFHGHHHJJJJJJJJJJJJJJJJJJJJJJJJJJJJJJJJJJJHI
@5144607/1
gggaacgagaaccaatttcttttttaaaataatcagcaaaatccaaa
+5144607/1
CCCFFFFFHHHGHJIGHIHIJJJJJJJJJJJJJIJIIIJJJJJJJJJ
@6161879/1
gtggtctctgctgttgttgttgttgctgaggctgctgtggtctctgctgt
+6161879/1
@@@BDDDDBFHFGIGEFHIIHI?GHHHHCHGBHBBAHBEHIGHHGDHGHF
@2576164/1
gtcaggtgcgttaacttttggtggctttattatattactcctaattgaag
+2576164/1
C@@FFFFFHHHHHIIIJJJIICFHJJIIGIIGIJIJIIJJJJJJGIGGH>
@3613118/1
gtgctccaatcgcattccctttcacactagggacatgaggtgaaattatt
+3613118/1
@@BFFFFFHHHHGIIJJJJJJJIIJIIJJJJJIJIIJJIJFHGIIIIIIJ
@3613421/1
gtgtttttgagctcatacttaatccaatgacatggggaagtcaattgcta
+3613421/1
@B@DFFFFHHHHHJJJJJJJJJJJJJJJJJJJIJJJJJIJGIIJJIJJJJ
@5650828/1
cgtaagtggaagcataagctcccaattctttggtgataagaactatttct
+5650828/1
BCBFFFDFHDHHGJJIJJIJJJJJIJJIJIJJJEFGIJJJIJIJJJJJJJ
@7184758/1
ccacattccattccatgatttattaaacccgatgctagctttcttaaatc
+7184758/1
@@@DDDEFHFBFFHBFHGIIIIIIIGIHIGIGIDHIBDEIICHGIIIIEA
@4631387/1
gtttaagaaagaccaaaggtttctgttgagctagtcatttgttcccctga
+4631387/1
@@<D?DBBFHBHHIIG??A<CFHHI@BF9EGHHI?FEDACHBDHFCGGGG
@4123445/1
cctgggtttaaaatcttcaataacattactcatttctgataggttctgca
+4123445/1
CCCFFFDDHHHGFIJJJJJJJJJJJJJJJJJJJJJJIJGIIIGIIIJJIJ
@4631684/1
gaggagaaatagtgattctgtagtgatataatttatcagcattattcgta
+4631684/1
CCCFFFFFHHHHFGHJJJJJJJJJIJJJJJJJJJJJJJIJIJJIJJJJFH
@4632024/1
ctgagctttataaaatgcagtggccgacacatcaatattaagcatcatct
+4632024/1
CCCFFFFFHHHHHJJJJJJJHIJJJJJJJJJJJJJJJJJJJJJJJJJJJJ
@4124737/1
gttgctgctgttgttgttgttgttgaggttgattagaagcccctgcttct
+4124737/1
CCCFFFFFHHHHHJJJJJJJJJIJIJJJHIGDFIGGIJJIJJJJ=GFIIF
@4125025/1
cctcaaccttttgtaacatcgacaacaccgcttgtgcggcaatatgtttg
+4125025/1
@@@FFFFFHHHHHHCE@CHGIIIHEFHGGHBHHGDDEFAGBBAH>FIGGH
@4633219/1
ctataagaacaatgagtgagagcttgcaagaggtaacttctgtcttgaaa
+4633219/1
CCCFFFFFHHHGHJJJHIJJJJJJJJJIJJJJJCGHIJJJJJJJJJJJJJ
@4633406/1
gcccagcagcatagttcaatgtaggttaccacatcaacatcgtcatatag
+4633406/1
@<8=BD?DB:CFFG<CGFFHI<A@FBEHAH??FFEBBF>DFGFBFDFAFD
@3615606/1
cttgaagttggttcagctgtagtctgtctgcatctgtatatgccctagca
+3615606/1
??=DBDDD>:AFBGFEBGDCAA<A:AE??CEHFBEB?FDBED<:FABB<:
@4126315/1
gtaggaaataagaaagcaagagaaggaagtgaggtacacagttgcagtcc
+4126315/1
CBCFFDFFHHHHHJJJJJJJIIHJHJHIICGHIJHGIJJJJHIJJJJJJJ
@4635495/1
ctctgctgttgctgttgttgctgaggctgctgtggtctctgctgttgctg
+4635495/1
@@@BDDDDFBFHAGHGGGEHIEH<E=;F8FHG:CF?:CD?4B@@:DBBDH
@4635605/1
cttgaacttcatttccaacaggtagtaagtgatcattaagttcgccgatc
+4635605/1
CCCFFFFFHH<FHJJJJJJJJJFHIIJJJHIIJJJJJJJGIJJJJJJHIJ
@6678179/1
aatctctgtatcaacaactgtaccagccggcacattcatatttctcccat
+6678179/1
@@CFFFFFHFHGHIJJJJJIJJGGGGGIJJJJJJJJJJJIJJIJJJJJJJ
@5654860/1
gtgcaggctggccatgttgaatagcttgctgtggtggtaca
+5654860/1
@?@DDDD8FFF;BG@BCE@EH>HH>HB@FHGH>DDF=F<0:
@6681260/1
ctcattttcgctcagaagaaataatatctcagcaccaattttatgatttc
+6681260/1
CCCFFFFFHHHHHJJJJJJJJJJJJJJJIJIJJJJJJJJJJJJJJJJJJJ
@1045026/1
ggcctgatgctgggaacaagaatgctgttaatgcctccaagcttaacatt
+1045026/1
CCCFFFFFHHGHGJEHIIJJIHIJJJJHGJJJJIIIIJIIIJJJJJJJJI
@7698208/1
ccatgttaaattttttcagaatcatgtgatttttcttcctttcaagaata
+7698208/1
@@@DDAAD?FB42<<@:??:FBHC<92AAFEDCGII>:9D4?FG>F::B9
@6171/1
gctcacttcaccaacattcatgaataatggaaaatcacatagcttcggcc
+6171/1
@@C?DDFFHHHDHGIIIIIIIIIGIIIGIIIIIIIIFHIIIIIIIIIIII
@3618127/1
ataagattacaattcttaacattttttctttaaacaaagaacattggatt
+3618127/1
@CCFFFFFHHHHHJJJJJJJJJJJJJJJJJJJJJJJJJJIJJIJJJJJJJ
@1046428/1
agctggttgccttaaaacaatgtcaagagcttggattgcctcctgcggac
+1046428/1
CCCFFFDFHHHHHJJJIIJJJJHIJJJJJIIGIIIIJHJJJIJJJJJJJJ
@5148515/1
agctgagtgagttaaaacagtacatcgcacaacaaacacttggggagtta
+5148515/1
@@@DFFFBDHFHGJJIIJJIIGIIIIGIJIIJIIGEGIJGIIIJIGG<FH
@528475/1
ccgacaaacgccatcctctcattcttagttgtaacaactaggggcaccat
+528475/1
CCCFFFFFHHHHHJJIJJJJJJJJJJJJJJJJJJIJJJJIJJIJJJJJJH
@4637280/1
tcagaatataatagtttcaattcatttgatttatgcttaataagcattac
+4637280/1
CCCFFFFFHHGHHJIIIJJJJJJFGJJJIJJIJIIJJJIJGIJJJIJJJJ
@4129367/1
cagtcatcaggaataaagtcattaaccttcaaaatttttccgaggtttaa
+4129367/1
@@CFFFFFHHHFHJJJJJJIJJIJIHJJJIJIJFIIJJJJGIHIJGIGHI
@3100404/1
aaaacgtaagtggaagcataagctcccaattctttggtgataagaactat
+3100404/1
@@C;DDAAFHDBB9GHDHIIIEIIIIGIEGDGCHGIICD<FD9?DEHGIC
@529626/1
ggctattttagcatggaatgtaatctccaagttgtgaatcaatttcagga
+529626/1
@@@FFFFFHHDDHIIIIGIIIJJJIJGIIJGCHEHHGHJIJJIEGIJGGE
@530717/1
gtggcgtgtaatcactgctgaggcttgaacaagcccttctgatagcctgc
+530717/1
@B@FFFDDHHHHHJJJJJJJJJJIJJJJJIIIHIJJGJIIJGIIJIIJJG
@6682213/1
ctcattttcactcagaagaaataatatctcagcaccaattttatgatttc
+6682213/1
CC@FFFFFHHHHGIJJGHI3EFHIIIIJGIJIGIIIIGIIIIFIGIIJGG
@2069647/1
ggagaccttggctttgccgcttgttgctgtacttgaggctgagatgaagg
+2069647/1
?<?B4B?AA?DB?GHDBEAHBGGFHGHIE:CBBDHGGCHGG?DHCHGGIE
@5657039/1
ttctttaagacactgactaaaatattgttcaagttcacgaggagtattct
+5657039/1
CCCFFFFFHHHHHJJJJJJJJJJIJJJJJJJIJJJIJJJJJJJJDGIJJJ
@8916/1
aactagtgaaatttgacttaagaaatatgaatcagtgttttcatttgact
+8916/1
@@@FFDDDFHHDBHGCHIIGIJIIEHIIGHGIJII9CFIIIJJIIIJJJH
@2070892/1
gtaggagtaaaacgtaagtggaagcataagctcccaattctttggtgata
+2070892/1
@@@DFFFADFCF?@FEDF3A@9EEGGIGGEICHIIIGGEAGHGIF?;<FH
@1559145/1
gcttctattagttcatctatattttt
+1559145/1
@<@DFFFFGBDFBGIHEHEHBIGIIJ
@10284/1
ctttactaaaaggctacacaaacaatcacctgaatccttagaattcaaaa
+10284/1
CC@FDFFFHDF>?DFHGIIIIIIIBHGIIEHEHIIFCDFFH>FHHBGBFD
@5150037/1
cggctccttgaatgaatttttcattcctccatactccttgtcttacaggt
+5150037/1
CCCFFFFFHHHHHJJJJJJJJJIJJIJJJJJJJJJJJJJJJJJJJJJJJD
@5150275/1
gttgctgttgttgctgaggctgctgtggtctctgctgttgctgttgttgc
+5150275/1
CCCFFFFFHHHHHJJJJJJJJJIJJHIIFIJIJJIJJIJJIJJJJJGHID
@1560169/1
taaaaaatagcagcagtcatcaccaaaacctgatgattttcaagctcttc
+1560169/1
CCCFFFFFHGHHHJIJHIIJJIJJIJJJJJJIJJJGJIJJJIGGJJJJJH
@1560969/1
ctgagaactacgagtcagattgcaagttgagtgtaaaatcgataagttaa
+1560969/1
CC@DFFFFHGHHHJHIIIJIJJJJJIFHIBFHIHIJIIIJJJJJJJDFIJ
@3103325/1
gtgcaggggaacgagaaccaatttcttttttaaaataatcagcaaaatcc
+3103325/1
CCCFFFFFHGGHHJIHIJJJJJJJGIJJJJJIIEIJJIJJIJJJJJIJJI
@3623064/1
cggccaacatattactgacctcaaccgtacttctagcattagaagtttct
+3623064/1
@@CFFFFFGDFHHJGIIHIJJIJIJIJHGGIIIJIHGGIIIJGEHEGICH
@3623493/1
cccattttcagtagtgatgaaatctgaatttttgggtaagcaatcgtctt
+3623493/1
@@@7D;D?B?C?CFHHEF>A@3A<CBBCF9EEH?1C:?DHEF?BGCBGEG
@3104538/1
tactaattttttgcaattgttgagtgaagtttctgagagcat
+3104538/1
@@@DDDDDHHDA6FHHBFA3ADB@HGIBHHC<19?DC4BB9D
@6169968/1
ggaacgagaaccaatttcttttttaaaataatcagcagaatccaaa
+6169968/1
@@@DFDFFHHFHGJJJGGFAFCHHGEECFHHJGHCEH0?FGGGIGH
@4132054/1
gcctttgttgctgctgtggtggttcttgcctttgcagctgttgtggtggt
+4132054/1
CC@FFFFEHHHHHJJIIHICFGGHIJIJJJJJJJJIIJIIJJJDGG?DH@
@10857/1
cctgcttgtggaaaaccaccacaaatccacttggaaaactgtttatcata
+10857/1
CCCFFFFFHHHGHJJJJJJJJJJJIJJJJJJJJJIJJJJJJJJJJJJJJJ
@1561159/1
ggccttaactttagtgaactggtcatcaactgagaggccaaactccttca
+1561159/1
CCCFFFFFHHHHHJHIIJJJJJHIJJJJJJJJIJJJJJJJJIJJJJJJJJ
@4133260/1
ctcctactccgacaaacgccatcctctcattcttagttgtaacaactagg
+4133260/1
CCCFFFFFHHHHHJJJJJJJJJJJJJJJJJJJJJJJGIJIIIJJJJJJJJ
@4640157/1
agtagttatagcatacttaaggaaggaatcaccgatagtttccaaacgct
+4640157/1
@@@DDDEFHGHHHGIGIJIHIGEHIIJJJIIJJGHIIG?DHIGIJJIGHG
@5152663/1
caaagcttcagtaaataacaaagaatggaaggccaaaatttgttcacact
+5152663/1
@C@FDEFFHHFHHGIJIJJJJJCGIJJBHIIHFHGIJJJJJFHHGIJIJG
@5659878/1
cttcttgaagttggttcagctgtagtctgtctgcatctgtatatgcccta
+5659878/1
CCCFFFFFHHHHHJHIJJJJJJJJJJJJJJJJJJJJJJJJJJJJJJJJJJ
@6683849/1
gactaaaatattgttcaagttcacgaggagtattcttggaaacaatttta
+6683849/1
CCCFFFFFHHHHHHIJJJJIJJIJJIJJJJHIJJJJJJIIJIJJIIJJJI
@7703364/1
gtctctgctgttgctgaggctgctgtggtctctgctgttgttgctgctgc
+7703364/1
CCCFFFFFHHHHHJJJJJJJJJJJJHIJBFIJJJIIIGIJHIJJJJJJJI
@5154699/1
gcctcctgcggaccattagttgaagtcccagccctcagataatcccatat
+5154699/1
8???DDDDDFDFDHGGGDCEFHGFE?DB9:DDFGIFGGGHBHDEGHDBBF
@6174116/1
ggaatgtatgacgatgatttgatatctatatttctcattttttctgctaa
+6174116/1
CCCDFFFFGHHHHJJJBHJIJ?FHHIJIJIJIJJIIGIHIJIJJGGIJII
@4643514/1
acctctttgtgcccatggagtttgacctctaggaccagtttgcaaaggga
+4643514/1
@@@FFFFFFHHFDIIIJDGGHGIIEIGGGFGGEHJJCHHHIIJJJJJJIG
@4643641/1
ctccaattgcattccctttcacactagggacatgaggtgaaattattggt
+4643641/1
CCCFFFFFHHHHHJJIJJJJJJIJJJJJJEIHJJJJJDFGHIIJJJJJJB
@3626592/1
ccgatctgaggtctgtcaattcaccaggtgatatatttttgcatctgtta
+3626592/1
@@?;DDDDHDD:AFHFDHIGHEGHDFGC<C<EHGIHIIIGG<HIHIEGGH
@13889/1
ggccagttctggaggatgaagttttctacctcttgtattttgctcttctg
+13889/1
@@@DFFEFHBDBFGIEGGIJIEFIIGHHGHHJGGGHHIJIIEIGIJGGIG
@1566760/1
cttgatactccctgggtttaaaatcttcaataacattactcatttctgat
+1566760/1
CC@DDFFFHFHHGIIJCFEGCGGIHGIIJIJGIIGIIICHGGHIJCIIEF
@1567108/1
agaagaaataatatctcagcaccaattttatgatttctcttctcttggtg
+1567108/1
CCCFFFFFHHHHHJJJJJJJJJJJJJJJJJJJIJJJJJJJJJIJJJJJFH
@5662478/1
gagatgggttcatttaccttccattatgtatcgtggatcaata
+5662478/1
@@@DFFFFDBFDDFDHI@CHGHIJJJGIJFFHHEFBGHIJJII
@7706725/1
ggggaagtcaattgctaatattgccatcaacgttcactgtctataaaaat
+7706725/1
CCCFFFFDHHGHHJJJJEIIJJIJJJJJJJJJJJJIIJJGIIIJJJJJJJ
@7707047/1
ttcataaacaactttcaaatccttaatatacgcaacaaagctttcacgtt
+7707047/1
CCCFFFFFHHHHHJJJJJJJJJJJJJJJJJJJJJJJJJJJJJJJJJJJIJ
@7198330/1
acgagtttgagcatcattcattttcttcattgtaacttggcccgcaacaa
+7198330/1
@CCFFDFFHGHHHJJJJJJJJIJJJJIJIJIJJIIJJJJJJJJJJJIJJJ
@7707468/1
accaggtggaggtgaaaagaatgatcttccaactgtcacaaacctgttag
+7707468/1
CCCFFFDDHHHHAFHIJJJJJJJJJJJJJJJJJJJIJJJJJJJJJIHJJJ
@7198571/1
ctccacctgaactagttcatatttcggagtcgtccctcttctggaaagca
+7198571/1
@@<DDFABFHDFHBBEFHCHEIGDDHIEBHGGCDGGGGIIGIIGGEDHC;
@7708255/1
ggtggttgttgcctctgttgctgctgaggctgttgttgccactgctgctg
+7708255/1
@@:DD@DDFFHBDGIGFHIIGHGGGG<AEH@G:CF?;DH@GHFHJGDHBD
@5157555/1
aaaacagtacatcgcacaacaaacacttggggagttaaatcaacatcagc
+5157555/1
<@@FDADDD?CDFGGIIIIIIIGIIIGHEIEGII8BGGDEGGD??FHCGG
@2591584/1
cttaacttgcattaaatcacatcacattaccacatttctcaaattcagtc
+2591584/1
@@@DD?DDFHDDHHIEI<FCIIGIGGHHGEGIGIICGEGGHIIEHGIG?F
@4645639/1
gccacattccattccatgatttattaaacccgatgctagctttcttaaat
+4645639/1
CCCFFFFFHHHHHJJGJJJJJJJJJJJJIJJJIJJJJJJJJJJJJJJIJJ
@2592690/1
cttccgccaatttaaaaattgaatagtttttatgaaatgagtcagaattt
+2592690/1
CCCFFFFFHHHHHIGJIJJJJJIIJJGIIJIIIJJJJJJJJHJHIIIJJJ
@1055324/1
agcttcttaatgcatctctgcccagccacaatgttacaaacctctagagg
+1055324/1
CCCFFFFFHHHHHJJJJJJJJJJJJJJJJJJJJJJJJJJJJJIJJJJIJJ
@2593915/1
ctgttgttgctgctgctgctgttgttgttgttgaccccatggttgtcgag
+2593915/1
1?@?;D22:<DFFAGEBEEFGCEH@<C<AF??FF>C@@GFGEBFB??@F<
@3629509/1
gtcggcagctgggaatcctttgtgagccacatcaatgttaagg
+3629509/1
@@@DDDD6;A:DB;?FGICHC>HB4?E9::::::?<FBBF4FB
@6690030/1
gcaacaacagcaacagcagagaccacagcagcctcaacaacagcagtggc
+6690030/1
CC@DFFFFHHHHHJJIGJGIJGGIJJGGIIGIIIJIJIIIIIGIIJDDBF
@540285/1
cccaatgtttctagcctttcataattcataacgtcattagcagagctcgc
+540285/1
CCCFFFFFHHHHHJJJJIJJJJJJJJJJJJJJJJJJJJJJJJJJJJJJJJ
@540528/1
gatcatttcttcattttcagctctggctattttagcatggaatgtgatct
+540528/1
C@CFFFFFHHHHHJJJJJJJJJJJJJJJJIJJJJJJIJJJJJJJGIJJIJ
@541121/1
ctaatttaaaaattgaatagtttttatgaaatgagtcagaattttcgttt
+541121/1
@@@FFFFEDHFDHIIGGIIHHHJJJIJJIJIJIJJIGGIIIIIIIIIICH
@6177107/1
gtggaatgtatgacgatgatttgatatctatatttctgattttttctgct
+6177107/1
@@BFFFFFFFHHHJJHIJFHIJJAHFFHIIIIIJJJJ@HIJJJJJJJJJJ
@7200816/1
cgcaaggtaacgtaaaacaatatctattcaacaaaggaatagcagattca
+7200816/1
@@<1;@DDFDDF;FFBGBFFF@F4AFFHAFIF@EDEEIIEIIIIFEBGEF
@7201297/1
atctaataattctttagcctctaaaccttcatctttatcagtaatttctt
+7201297/1
@@CFFFFFAFHHHIIGG@GHHI@HIGIIHIIIIIIIIIIHIGGIIIIIII
@2594746/1
ccgatcaggcgctgacctggcggtagctttaatcatagttgatgtctgca
+2594746/1
CCCFFFFFHHHHHJJJJJJJJJJDHIIJJJJJJJJJJJHIJJJJGIJJJJ
@7201343/1
cagggttcatgagttccactttcacaatcaattaattggtaacatggtaa
+7201343/1
CCCFFEFFHHHHHJJJJJJJJJJJJJJJJJJJJJJJJJJJJJJJJJJHIJ
@1570678/1
gtcattagcagagctcgctactaaggccttcaagatagaacccaattctg
+1570678/1
CCCFFFFFHGHHHJJJJJJJJJJJJJJGIJJJJJJIJJJJJJJJGJJIJJ
@5666955/1
gttgctaaatcttcaagtacatagtacataactttagctgtcgtctttct
+5666955/1
@B@FFFFFHHGHHJJJJCFHHHIJFHFFEHGGGIIGJJGHFEHCGIHGIE
@7709872/1
cataaaatgaaactgggcacaaccattagaatcacctgctgctttaaaat
+7709872/1
@CCDDFFFHBHFDHIIJGIJJJJIIJJGIEDHGIIIIJIIJGGIIIJDFD
@7202928/1
ctttatttactagaaactgctcttcttttttaataagtttttttttggat
+7202928/1
CCCFFFFFHHHHHIIJJJJJJJJJJJIJJJJJIJJJIIIJJJJJJJIIEH
@2081665/1
agataagatggttttgaatacaggaatgccggataattctatacagaaac
+2081665/1
B@@FFFFFHHHDHHIIIJJIJJJJIIHIJJJIGIBAGGIJGJJJJJJJJJ
@4140747/1
ctgacacaccatctctgtaaaagaggatagcttgaggcttatacctagtg
+4140747/1
@C@FFFDFFDHHHIGFHGIJJIJJGGGGIJJJIGGCCGGIGBHIIJJHFG
@3110051/1
gtcgctttatgcaaataaattggcatcccacttttatgaatgattttgat
+3110051/1
CCCFFFFFHHHHHJJJIJJJJJJJJJJJJJJJJJJJJJJJJJJJJJJJJJ
@3110179/1
gcagcagtcatcaccaaaacctgatgattttcaagctcttcatgccactg
+3110179/1
CCCFFFDE8FFFHJFEIGIIJJFIGHCHIJJ<FBGCGIHHGEHDFEDHHJ
@1056970/1
ggcacattgcagttgctatcatacattcttaatatctgtgtattaagcct
+1056970/1
CCCFFFFFHHFHHIIJJIJJJIJGGIIJJJIIJJJJJJIJJIIJJJJJIH
@6177529/1
agtcgctttatgcaaataaattggcatcccacttttatgaatgattttga
+6177529/1
@@=DBDDDHFDH?GHHH@EBAFE@HIIE?CFAGFCGHCCGEDG@DDB?BG
@542002/1
tgtgactgatttttcttcaacatcaacaaatgtcacttcaaactgttgct
+542002/1
@@@FDFFFDHHHHIEIIIIIEFGIIIJJJJJJHFIGGIIIJIIEIGHIJJ
@20205/1
caatgacatggggaagtcaattgctaatattgccatcaacgttcactgtc
+20205/1
CCCFFFFFHHHHHGIJFHIIGIGIJGIJJJJIJJJJIIIGHBGHGGIJFD
@6179230/1
tgtacacctcacatatgtatggcacaactgataagttaagcattgcagtt
+6179230/1
CCBFFFFFHHHHHJJJJIJJJJJJJJJJJJJJJJJJJJJJJIJJJJIJHI
@543297/1
gctcacttcaccaacattcatgaataatggaaaatcacatagcttcggcc
+543297/1
CCCFFFFFHGHHGJIJJJJJJJIGJJIJGIGJJJJJJJJJJJJJJJJJJH
@4647440/1
gttttggagaattatcaaagagaattattgaattcaatatagcaaacatt
+4647440/1
BB@FFFFFHHHHHGIJJJJJGHGHJJJBIIGJIJJIGIJJJJJJJJIJJJ
@1574334/1
attaaaattaattaaaagttaataatacaaataaataaacagaaacagga
+1574334/1
<@@DDADDFF<F:E@ECE3A?FHHIFEFBCEFCFE@GE<?<??DFEI??:
@5669927/1
cacctttgaagttgaataagttattattcttctaggtccttttatcataa
+5669927/1
@?@DDDDDFFAFHBBEHEIH<F<EH>HIGIG<DHI@<?EEGEH@FGGHB9
@5670100/1
gtactatcatcagctggtgtagaattacagaataactcatgaatgctttc
+5670100/1
@@?DDFDDBFFDBGIIBCGFCGHGIIIICG>BHHEHH<E@FEHGCHHIIH
@5670104/1
cataattcagaaagaatatacacaacagacaactctgtactggtgatatc
+5670104/1
?<;AAADEFFFDH@EDGFBDEFHI?GCEHG@91CEE<FHID??0:?:?G@
@7203805/1
cttctttaagacactgactaaaatattgttcaagttcacgaggagtattc
+7203805/1
CCCFFFFFHHHHHJJJJJJJJJJJJJJJIJJJJJIJJJJJJJJJJDGIJJ
@5670539/1
cgatgaagagggttaactttataatcaatcggcatttctttcagaccaaa
+5670539/1
C@CFFFFFFFHG;EGGIGIGGIIIIHHJIIJJJJIIIJJIJJIJJJJJGG
@7711994/1
gttcttcatttctttagtcgtagaacaattgttcaaccgccatttgtcta
+7711994/1
CCCFFFFFHHHHGJJJJHHIGHIIIJJJJJIJJJJJJIJJJJJJJJIIJG
@4142953/1
actatattcaccaaccgttaacggagtttgctgtcgaatactctgagctt
+4142953/1
@B@FFFFFHHHHGJJJJJJJIJJJHHGHIIJJJJJJJJJJJJJIIJJJJJ
@2084842/1
cttaactttagtgaactggtcatcaactgagaggccaaactccttcaggc
+2084842/1
CCCFFFFFHHHFHJJJJJJHIIJJJJJJJJJJJJJJJIIJJJJJJJJJJJ
@7713933/1
ctcttcttcaaatccagaattaaaagcttcttttccaattggttctaaat
+7713933/1
=@<ABDDDHHDADGGIEHI@C>FH@HHGFFD>FH?CEFGEHGHHIIIG@G
@4145678/1
aacgtcattagcagagctcgctactaaggccttcaagatagaacccaatt
+4145678/1
BCCFFFFFHHHHHJJJJJJJJJJJJJJJJJJJJJJJJJJJJJJJJJJIJJ
@7206706/1
gtactatcttcaaagagaaaaagtgcaatactaaaattttattcagtata
+7206706/1
CCCFFFFFHHHHHJJJJJJJJJJHJJJJJJJJJJJJJJJJJJJJIJIJJJ
@7207220/1
cttgaatgaatttttcattcctccatactccttgtcttacaggtaccggt
+7207220/1
CCCFFFDFHHHHHJJJJJJJJJJJJJJJHJJJJJIHHIJJJJJDDHIIJ@
@7716220/1
gtgaagtttctgagagcatcttctctaactgtcctttgaggtgcaaaaca
+7716220/1
CCCFFFDFHHHHHJJJJJJJJJJJJJJJJJJJJJJJJJJJJIJJJJJJJJ
@4147057/1
ggaggaattcctttaaactgatccatgatcaatctcataggatgtctatt
+4147057/1
@@@FFFFFHHHHHGFHHIIGGHIJJIIIJJJGGEDHGIGGCCGHFGIGII
@2599633/1
cttctaacctgttcttcttgaagttggttcagctgtagtctgtctgcatc
+2599633/1
C@CFFFFFHHHHHJJJIJJJIIJHEJJIJIJJJJJGIIJJJJJJIJJJJJ
@22180/1
gataataatgcctcagagctaccttggcagctgctaattttgcttggtgt
+22180/1
CCCFFFFFHHHHHJJJJJJJJJJJJJIJJJJJJJJJJJJJJJJJJJIGHH
@544748/1
catgacttttataattagggacaggatcatatcgtacaataagattacat
+544748/1
CCCFFFFFHHHGHIGGJJJGFGHIIEHGGHGIJJGEHGCGDDGGIIJIHA
@6181720/1
ccttcccactggggtgtatgtcattgagggcaagtgcctcattacaacat
+6181720/1
CCCFFFFFHGHHHJCFHGGHHGIJJIJJIJJJJJGHI0?FHGGIIIJJIJ
@4649508/1
gctcttcatgccactgattgatgtcccaatggtccacacctttgtcacca
+4649508/1
CCCFFFFFHHHHHJJJJJJJJJJIJJJJJJJJJJJJJJJJJJJJJJJJJJ
@1060269/1
tgaacaaatttacctaaagcaacaacacaattgtcggcagctgggaatcc
+1060269/1
@@@FFFFDHBHHD@GHBHGIIGGGIIIGG@BGBGHGEAG@DFDDDGBCCH
@3113549/1
gtaacttctgtcttgaaatctgtagcccaatatagattccagaacttccg
+3113549/1
@@@DDDDAAFHHFGIIGIIIIFCHHHIHHIIEH>FGGIGE@GHIIIIEHD
@2602030/1
ccttgttgttttagggtaatcaaattttatgacaaaattgcaattcttta
+2602030/1
CCCFFFFFHHHHHDGIGGIJIIIIIJJIIIIGIJJJIIIGCHEHIJJJJJ
@4650987/1
gagagtaattcgtcgcgcattctgttgtatatttatgctcacttcaccaa
+4650987/1
CCCFFDFFHHHHHJIGIJIJJJJJJJJHIJIJJJJJJJJJIJJJJJJJJJ
@6698326/1
gtaaggtgctgaggcaagtgttgggattttgaccatcttcaacgaatcaa
+6698326/1
CCCFFFDDHHHHHJJJJJHHHIJJJIIJJJJJJIJJJJJJJJJJJJJJJJ
@3635813/1
ctatgtttgatgacatatcaataacattctcctcaaccttttgtaacatc
+3635813/1
@@@BDDEBDHHFDFIGDEDBCBDEB:CCHHCDFFDGBBFEDDGDCGFEHI
@5677801/1
gctgctgtggtggttcttgcctttgcagctgttgtggtggttgttgcctc
+5677801/1
@@@DDDDBFH<CD<CGEGEGHF@HEHHGHHGEBFHGG?DG?DB@DGEHIE
@3638571/1
ctgcagggaacggcgacataggtgtctgctcttcacatactcttgttaca
+3638571/1
CCCFFFFFHHHHHJJIJJJJJJIIIJJJIJDGIJJJJJIJIJJJJIJJJI
@7210054/1
cctagcacggaaagcagcgagatgagcataataggtaggtgcagggtatg
+7210054/1
CCCFFFFFHHHHHIJJIJJIJGJJJJJIJJJJIJJIIJJHHJJJIIGGIJ
@6701282/1
ccttcttctatcacatcggaggcaaccaa
+6701282/1
@@@DDDDDFF8A<@GGIA6DE@FD8?FCF
@1577826/1
aagaaatatgaatcagtgttttcatttgactcttatgaaaatataactat
+1577826/1
@@@FFFFFGHGHHJJJEHIIFHJIJJJJGIIJIJIJJJJJJJJJJIJJII
@1578010/1
atgttataacattatgcagttcattacctaagatatttgttatgatctcc
+1578010/1
CCCFFFFFHGHHHJJJJJJJJJJJJJIJJIJJHJJJJJJJIJIJJJJIIJ
@4653513/1
tccttcaacaatcgtcggtacaatgtaatatgagttttctttgttttcaa
+4653513/1
CCCFFFFFHHHHHJIJJJHIJJJJJHIJJJJJJJIJJJJJJJJIJJJJIJ
@6702981/1
gcaccttcaacaccacactcctcaaggtacacccctataagggcttcgat
+6702981/1
@@BFFDFFHHGHHJJJJJIJIIIJIGAC?GGGIJIIJIGGFFHEEIIGAF
@1580256/1
ggaatcctttgtgagccacatcaatgttaaggaatggtttccaaccaata
+1580256/1
CCCFF?DFHHFFFHGIJJIJJJJIJJJJJJIIJJJJJGEGIIJJJJJJJI
@1581436/1
gttgcggttaaaccaagaacatgtg
+1581436/1
@<@DADD@?CFAF9ABF9CEHH<CB
@5167442/1
gttttcttgatcattttcgtttacccagagaggaaatagtattttttctt
+5167442/1
@CCDDDFFB<FB?BFEHDGIIIIGHGGGBBE@=;?FFGHGIIIIIGI>FH
@27135/1
cacaaacctgttagcagctggttgccttaaaacaatgtcaagagcttgga
+27135/1
CCCFFFFFHHHHHJJJJJJJJJJJIJJJJJJJJJJJJIJJJJJJJJJJJJ
@6187454/1
gttttccaacagtcataataaattcattagactgtcgatgaagagggtta
+6187454/1
@?@DFFFDGHGGHJFIIJIJJGGIGEHIJIIJFIJJFGIIHIIIIIJBDG
@6705245/1
cactatacaagtttggtcaaatatatatgtatcctattaatgctttaaac
+6705245/1
@C@FFFFFHGHHHJJIJIJJJJJJJIJJIHHIAHIJJJJJIJGIJJJJJI
@6187767/1
ctgtacttgaggctgagatgaaggtggtctgctgggttgctggtcaccgg
+6187767/1
BCCBDFFFGGHHGIJGIIJJJJJJCGH@HHJJJJJJGIJJJJJHHIJJJJ
@1064402/1
cagcaacaacagcaacagcagagaccacagcagcctcagcaacaacagca
+1064402/1
???DFFDEHFFBFHGIEGHIIEGHGEFBD8;DGIFHIIIEIIGIHIIE>F
@5682140/1
cagcagcaacaacaacagcaacaacaacagcagagaccacagcagcctca
+5682140/1
CCCFFFFFHHHHGIJJJJJJJJJJJJJJJJJJJJJIJJJJJIJJJJJJJJ
@1581879/1
gttacaacatatttcaacatgtatccttttgggcggtaccatggtataac
+1581879/1
C@@FFFFFHHHGGJJJJJJJJHIIJJJJJJJJJIJIGGGIIJIJHGIEII
@3639280/1
ggctgttgttgccactgctgctgctgcggctg
+3639280/1
@@@DDBDD=DFFH@FHEHCAE?CCGGGI@CA?
@3121051/1
gctgttgttgctgctgctgttgttgctgctgttgttgttgttgttgaggt
+3121051/1
CCCFFFFFHHHHHJJJJJJHIJIIIJJJJJJIJJJJJIJIIIIGIJGGH9
@4153153/1
gtttttatgaaatgagtcagaattttcgtttggagcaaatacaatgtatt
+4153153/1
@@@FDDDD<FFHDBEBGEEHDBHIIIFHEGIE@HADDHIEHGIHCGFBGI
@1582996/1
ctcagataatcccatatcattgagacattaacttgcgtagcatactttat
+1582996/1
CCCFFFFDDHHFHIIJJGIJJJHIJJJJJGGHIIJIGGIGIIIIHHIJGE
@3122908/1
gtttttgtattcttcaatggttgctgctaaatcttcaagtacatagtaca
+3122908/1
@?@BDDD=CDB<AF<<EF>G:BCE@ECGICBCFGGGGGIGED?FHC??9B
@3123511/1
gtatttggtaggacgtgctgtaccttgtatactagcatgactg
+3123511/1
@??BDD?DAC:<FCGHHBHDEEHIBCHFEEHDG?B?FEB?:DD
@6707893/1
ctctgctgttgctgttgttgctgaggctgctgtggtctctgctgttgctg
+6707893/1
@?@FFDFFHHHGGHHGGIIGGHIIEGGIIFGBCB?FHHGHB@GGIIG<FB
@3641409/1
ccggctggtgccctgaataccttgatggctacaaagatagaagtcgaatt
+3641409/1
CCCFFFFFFHHHHJJGIJJJJJJIJJJJJJJJJJIJJJJIGEHHIHGIJJ
@7721389/1
aggacgtgctgtaccttgtatactagcatgactgactagatagaagtcta
+7721389/1
@@@FDDDDHDDCFHHIIGIIGIIHGGIGHGGIEHHGIGIEHIIGIICFIE
@1066394/1
gtgaaatctttaggctgcagctcaaccattttatcggccaacatattact
+1066394/1
@C@FAEFFBH>B4BC@CFDGIHIIIIECHHEHAG@EEGGGEHGGEGEHHI
@5172186/1
aggcagttgaagataacatacaattttaattttattattctcaatgattt
+5172186/1
@@@DDDBD8DAHDEHEHHGGG@GHHGHI>HEHIGIIIIIIIIIIIIHIHE
@5687123/1
atttgattcgtcctttgtttttactcctttttcaaaaccttcttccagca
+5687123/1
CCCFFEFFHHHHHJJJJHJJJJJJJJIJJJJJJJJIJJJJJJJJJJIIJJ
@7213633/1
gagaaatttcaatttttgcaaattgttcgtagtgaagaactgaaagc
+7213633/1
CC@FFFFFHHGGHJJJJIJEHEGIGFHHHFHHBGCHIJJJIJGGCF;
@2095619/1
ctgcaatttccaagaaactttacttttcacaaataaatataaaaagaaaa
+2095619/1
@CCDFDFFGDHHHGJJIGIJIIJJJJJIJIIIIJIIIJJJIFFHGIJIIJ
@2095697/1
gtggttgttgcctctgttgctgctgaggctgttgttgccactgctgctgc
+2095697/1
BBCFFFFFHHHHHJJJJJJJJJJJJJJJJJJIJJJJJJJJJJJJIJJJJJ
@4155791/1
ggggcaccatgacgatagctttattctcattaaggaattccggtttctca
+4155791/1
CCCFFFFFHHHHHJJJJJJJJJJJJJJJJJJJJJJHIJJJJJJJJJJJJJ
@1585147/1
ggcctatcctctggaggaattcctttaaactgatccatgatcaatctcat
+1585147/1
CCCFFFFFHGHHHJHIJJJIJJJJJJJJIIJJJIJJJJJJJJJJJJJJJI
@1585176/1
agaacaatgagtaagagcttgcaagaggtaacttctgtcttgaaatctgt
+1585176/1
@CCFFFFFHGHHHIJJJJJIJIJJJIIJHHIJJJJIJJJJJJIJJJJJJG
@4156704/1
ctcatttctgataggttctgcaatttccaagaaactttacttttcacaaa
+4156704/1
@@@DFFFADHHDHGH<EGIJJIJJJIJJJIGGIJIHIJIJJJGJJJGEII
@4156944/1
caattcaccaggtgatatatttttgcacctgttataaatgtaggaagtta
+4156944/1
CCCFFDFFHHHHFGHGIIJJJJJJJIJJJEHHHFIGIGGHGIIJIJJHII
@3644136/1
ctgtctttgtgtcttgcacgacctttggattgaatataagaccttattgt
+3644136/1
@@?DDDDAD<;BABFF9<?BGFI:HHAGEFFFDFFIIFEFCFIIIF@BB9
@31600/1
ctgagttagaataccaacctgaatttcagcaattttcttaatggatgcat
+31600/1
CCCFFBDDF>FHFIIIIGG;FEBAFHHGHEGEEHBGGCEBFDFABFFFHG
@7724868/1
gtgtaatcactgctgaggcttgaacaagcccttctgatagcctgcaattc
+7724868/1
CCCFFFFFHHHHHJJJJJJJJJIJJJJJJJJJJJJJJJJJJJJJJJJJJI
@33315/1
ctcaagatccctgattacttcttctcgaggtggctgcagtttccatatca
+33315/1
@@@FFBBDAFHDB@GHG@HIGEEIIIF<FHH;EG@H;BFFHI>HH@FGGG
@557193/1
ctgttgttgaggctgctgtggtctctgctgttgctgttgttgctgaggct
+557193/1
@@CDDDEFHHHHFIJIIIFGIIHIJJGIIIEHHGIJIIIDHGDGIAEHCF
@5175404/1
agctgagatatactcatattgaggataagaaatacggtgttgtacacagt
+5175404/1
CCCFFFFDHGFHGIIIJIIIGIJIIIIIJHIJJJIJJGHFHIGGIIGGG?
@5175611/1
ctccaaaattgtaaatccaggaacttcccagtcatcaggaataaagtcat
+5175611/1
CCCFFFFFHHHHHJJJJJJJIJJJJJJJJJJJJJJJJJJJJJIIJJGIIJ
@4660230/1
gttgccttaaaacaatgtcaagagcttggattgcctcctgcggaccatta
+4660230/1
CCCFFFFFHHHHHJJJJIJJJJJIJJJJJJJJJHIJJJIJJJJJJJJJJH
@4660258/1
gtaaatttatcgcaaggtaacgtaaaacaatatctattcaacaaaggaat
+4660258/1
CCCFFFFFHHHHHJJJJHIJJJJJJJJJJJJJJJJJJJJJIJJJJJJJJJ
@4660413/1
cacgtttattattctgatcatattcaactgaaaatgagctgcttccatct
+4660413/1
BCCFDFFFHHFHHJJJJJJJJJJJJJJJJJIJJJJJJJJJJJJJJJJJJJ
@4660466/1
gagctttataaaatgcagtggccgacacatcaatattaagcatcatcttc
+4660466/1
@@CFDFFBFHHHHIIIEGEGGAFHDHGGHGHGGHGHHGIIIIIGGIAFGG
@2096799/1
agggtatgaaactgaacgtgtacacctggtaaagaggtgacaaagatagt
+2096799/1
@@CFADDDHFHHGGGIIGHIHIGIIJIIJBEGHGIJG:CEHIIGGEIGIB
@6713958/1
atttgattcgtcctttgtttttactcctttttcaaaaccttcttccagca
+6713958/1
CCCFFDFFGFFHHIJJJGIJJJJIHGGHGJJGJIHIJJJJIIJJJIJIJJ
@5689455/1
ggtgtttgttttctcctactccgacaaacgccatcctctcattcttagtt
+5689455/1
@@@DFFFDDDHHBGHIJGIGIGGIEGGIJEHIJGIJEHHIHGIJGHIGFG
@7216764/1
ggttacaggagatactggttgttgttgaggtggtagttgagtttggtggg
+7216764/1
BCBFFFFFHHHHHJIJJJIIJIJJIJJJIJGHIDGHHIIHIHIIJJGHIJ
@5176953/1
gtgcggaggctaccttgccgtaggaaataagaaagcaagagaaggaagtg
+5176953/1
C@@FFFFFHGHHHJJJJJJJHIHIHJJJJIJJJJJJJJJJJIJJIJJJII
@4661655/1
cttccagcatagcttcaatttcattgtcgcttatgtcaaattctacttct
+4661655/1
@@@DDDEDFFDBFDHIBHIEFHGFGGA?CEDFBEEIGGDDCCFFHFGIGD
@6714560/1
gtctgcatctgtatatgccctagcacggaaagcagcgagatgagcataat
+6714560/1
C@CFFFFFGHHFFIIJJHIIJJJJIJJJIIJJJIIIJJJJJGJIIGGIJJ
@7217161/1
gtacaaatttctatttccgattatttttcctttgatgctgctcaatttac
+7217161/1
CCCFFFFFGGHHGJJJJHHIJJJJJJJJJJJJJJIJFIJJJIIJHIIIGI
@1586809/1
atatggattgcgaccattactttgtggtccaaaatcagagctacaacatc
+1586809/1
@@CDDBDDBFDHAEFGHGEHFHHIJIJIIIIIGGGGIJGGGJGEFGHGGI
@2099649/1
ggttcttcttcttttttccacgtgaaatctttaggctgcagctcaaccat
+2099649/1
BCBDFFFFHHHHHJJJJJJJJJIJJJJJJJJJJGIJJJJJJJJJJJJJJJ
@34470/1
tgcaattcttggttcaagatcattttaaactgtccttctgacacaccatc
+34470/1
CCCFFFFFHHHHHIJJJJJJJJJJJJJJJJJJJJJJJJJJJJJJJJJJJJ
@34886/1
ggctccttgaatgaatttttcattcctccatactccttgtcttacaggta
+34886/1
@CCFFFFFHHHHHIIIIIJJJJIJJJJIIJJGGGHJIIIIJJJGHJIIDF
@1587589/1
gtgagttaaaacagtacatcgcacaacaaacacttggggagttaaatcaa
+1587589/1
CBCFFFFFHHHHHJJJJJJIJJJJJJJJJJJJJJJJJJJIJHGJJJJJJJ
@1587819/1
ctccttgaatgaatttttcattcctccatactccttgtcttacaggtacc
+1587819/1
CCCFFFFFHHHHGJJJJJJJJJHJJJJJJIJJJJJJJJJJJJJJJJIJJJ
@559692/1
atcttattgagataattatcttttgaaacaactacctcccctctggtatc
+559692/1
CCCFFFFFGFHHHJJJJJJJJJJJJGHJJJJJJJJJJJJJJJJJJJHIJJ
@4664925/1
gtaacgattggaaaaataatcagaatatgaacggtattgctctgcaggga
+4664925/1
CCCFFFFFHHHHHJJJIGHJJJJIIJJIIJIJJJHIJJJJIJJJJJJJJI
@4163352/1
cctgtgccataaccgtacttcatatcattgataattactgtagatgagta
+4163352/1
CCCFFFFFHHHHHJJHIJJJJJJJJJJJJJIJJHIJJIJJHHIIIJGIEG
@5179933/1
tataagattacaattcttaacattttttctttaaacaaagaacattggat
+5179933/1
CCCFFFFFHHHHHJJJJJIJIJJJJJJJJJJJJJJJJIJJIJJIJJJJJJ
@1591169/1
cctggacacattgggtcgccatacctaaaaccgtatctccaaccctcttc
+1591169/1
?@@DDDDDDFFHDGBIGHBE?G?EEBGFDCFG?GGGBBGD<?D?6CDDHF
@36578/1
cttgaacttcatttccaacaggtagtaagtgatcattaagttcgccgatc
+36578/1
@@@DFDBDHHDHFGGGHIGFEHFBGIDC9FFC@DHGBAGHIIGHE@GDGD
@1591251/1
attcttggaaacaattttataattattggatatattcatgccacattcca
+1591251/1
CCCFFFFFHHHHHJJJJJJJJJJIJJJJJJJJJJJJJJJJJJJJJJJJJJ
@1073223/1
ctgttgttgccactgctgctgctgcggctgttgttgcctctgctgctgct
+1073223/1
@@CDFFFFHHHGGJIJJIJJJJJIJIJJJJGIGIIGIIHGGIHIJJJIJI
@1074385/1
tgtagataggctggcctgcttgtggaaaaccaccacaaatccacttggaa
+1074385/1
@@?DDDFFBHFHHGIIEH@FGGIHI@EDHDHGGIIIIIDF?D?BHHGICC
@7223407/1
agttaaatcaacatcagctgagatatactcatattgaggataagaaatac
+7223407/1
@B@DFFFFHHHGHJJJJIJIHIIJJJIJIJJIEHIIGIJIJJIJJJJJJI
@5693621/1
cttgactatgtttgatgacatatcaataacattctcctcaaccttttgta
+5693621/1
CCCFFFFFHHHHHIGIJEGIGIIJJGJDIGHDIJJIIIJJJJJJJIJIIE
@1593312/1
gtcagaattttcgtttggagcaaatacaatgtatttgctgtctttgtgtc
+1593312/1
CCCFFFFFHHHHHJJJJIJJJJJJJJJJIJJHIIJJIJJJJIJJJIIIIJ
@3131800/1
aatgtttctagcctttcataattcataacgtcattagcagagctcgctac
+3131800/1
@@@FDDFFHHHFHIJIJJJIJJJJJJJIJJHIIJJIIIGIIIJIJJJIJJ
@2104433/1
gggaattctaagagggtacacaattcaggcactaatgtctcttcaaaatc
+2104433/1
@@CFAEFAFFAFHIIECG@FDE<AFHCEGGBFHICGH1:?F??FHGHFHG
@5182149/1
ctgtgacattgtaacattaaaaactagtaactcgtgtttagacaaccaaa
+5182149/1
CCCFFFFFHHHHFIJJJJJJJIIIJJJHIIJJIIGGGHIIJJJJJJJJJJ
@5184159/1
cgtggaagtaagaggtctttcatttaatgttttttgaaaagcctcacttg
+5184159/1
?@?DDDDACDHFFGIHHIJJJJIGIGIJICHHJJIIJGGIJEHIIGGGHG
@5184933/1
gccacttcagccttgtgcctctcaaactcaagctgtcgcttcaattcatc
+5184933/1
@@?DDDDDHHHD?C<C?EIIBGCAEHCFEFHIIIGCHHCGGIIEGIGAH?
@3134249/1
cctgaaggcttttgggtcgtgagaagctgcaacggctgctatagatggaa
+3134249/1
CCCFFFFFHHFFHGIIEHHEGEHIJIJEGGIJGGGGIGGHDGCGFGGGEA
@6723104/1
atttcattgatagtatctgatttgttgtttattagggtagcatttggagg
+6723104/1
CCCFFFFFHHHHHGIIJJJIJJJJJJJJJJJJJJJJJHIJJJJJJJJJJJ
@3134478/1
gtctttttttaccaaaccggtattttccccttggcaacaaa
+3134478/1
@@@BDDDDHDDDHHGEIGEBF:DHGGIIIIIEGHIIIIIIG
@563382/1
ctttcatgatactctcaagatccctgattacttcttctcgaggtggctgc
+563382/1
CCCFFFFFHHGGHJJIIJJIJJEHCIJJJJJJJJJJJJJIEIIIIJGEIG
@5697493/1
gcctgtggggccagttctggaggatgaagttttctacctcttgtattttg
+5697493/1
@@@DD=:A:<CCFBEGGHCGEHG7EFH<@??C4DAHHDGIICHF@D>FG8
@5697710/1
ggcttgtctaacttgaccaacggtaaaagcaggaggttgttgcatccttt
+5697710/1
CCCFFFFFHGHHGIJIIIJJJJJFEHIGGIIIJHHIBFHHIJJIJJJJIJ
@1078341/1
cagtaaataacaaagaatggaaggccaaaatttgttcacactgttcctgg
+1078341/1
@@@BDDDBFHDAFHHIIGE@GI@BBEBEBFGIEFHEIFDEGIGIHIC?DD
@2107365/1
ctttgtttttactcctttttcaaaaccttcttccagcatagcttcaattt
+2107365/1
CCCFFFFFHHHHHJJIJJJJJJJJJJJGHIJJJJJJJJIJJJJJJJJJJJ
@1079223/1
tgcatctgttataaatgtaggaagttatcaagaaatctaagattgcatca
+1079223/1
?@@DFFDDHDBFCFEG@AAIH>IGFCEIIGIJEIJJJIIGHGEHG<GFCB
@2108449/1
aataattgttctttcatgatactctcaaggtccctgattacttcttctcg
+2108449/1
CCCFFFFFHGGHHJJJIJJJJJIJJJJIJJGHIIIJJJJJIJJJJJJJJI
@5187112/1
ctcatcttctttactaaaaggctacacaaacaatcacctgaatcctt
+5187112/1
CCCFFFFFHHHHHJJJJJJJJJJJJJJJJJJJJJJJJJJJJJJJIJJ
@4168830/1
gggattttaatatttccatttgtttttcagtttgtttctgaaattcttca
+4168830/1
@CCDDFFFFHHHHJJJJJJJJJFHJJJJJJJJJJJJIJJJIHIIJJJJJJ
@3137695/1
gtaatctctgtatcaacaactgtaccagccggcacattcatatttctccc
+3137695/1
CC@FFFFFGHFHHJJIIGFHIJHJIIIJJJJJIJIIJJIIIGJGGIGHIJ
@5698274/1
ccctattttacgatatattttttatcaaatgttttcagattactttttaa
+5698274/1
CCCFFFFFHHHHHJJJJJJJJJJJJJJJJJJGJJJJJJJJJIJJJJJJJJ
@3654769/1
gcccattctccagctgtaatggaaacgactgcatttgggcaggtcttctt
+3654769/1
CCCFFFFFHHHHHJJJHIJIJJIJIJGHIJJJIIIIJGJHIJJGHIJJJJ
@3655085/1
gttgagtttggtgggtaggggttgtttccctagactgtggttgagacact
+3655085/1
B@BFFFDFHHHFFIJEGIJJJFHIIJJJJJJJJJJJJHIIHIJJJJJIJI
@6725988/1
atattatacctgaaggcttttgggtcgtgagaagctgcaacggctgctat
+6725988/1
CCCFFFFFHHHHHJJJJJJJJJJJHIJIJJJIIJJJJJJJJJJJJJJJII
@566336/1
ctcaaggtccctgattacttcttctcgaggtggctgcagtttccatatca
+566336/1
CCCFFFFDHHHHHJJJJJJJJJJJJJJHJJGIJJJJJJJHJJJJIJGIJH
@566419/1
gttcgtctcacccatgttaaattttttcagaatcatgtgattttttttc
+566419/1
@@@DA1ABDFFF?E;9EEEFH9<EFH@BFC99C@<?D9?F@9DDEF<@F
@5699745/1
cttgtatttttttatttttctgcgactgtctgaatcagaatctgatttat
+5699745/1
CCCFFDFFGHHHHIIJJIJIDIJJJJJIIIJJJIJJJJIJJJIGGGIIIG
@6206584/1
gaaatctttaggctgcagctcaaccattttatcggccaacatattactga
+6206584/1
@CCDFDDDHADHHGGH3CFGGGIGGIIGHIIIAHBGGEGGIIIIIIIIGG
@6206837/1
atagtatctgatttgttgtttattagggtagcatttggaggactgtc
+6206837/1
?@?DADADFDDFHHGIIIFFHFGGHHBH<CEGHIGEHGAED7B@B?B
@4672879/1
gcctgcaattcttggttcaagatcattttaaactgtccttctgacacacc
+4672879/1
?@@FFFFFHFDFFIICFGHIJHHIJIJJGGIHHHJHJJIJGGGEIGGIGH
@7229273/1
cttgcctttgttgctgctgtggtggttcttgcctttgcagctgttgtggt
+7229273/1
@C@FFFDDFHDFHGEHIGGCGGAGHHIIGGHIIEHGIIJJJJIFHGFHI/
@1080746/1
ctcattacaacatccagggccattatcgcatcatacggaatctgccgagt
+1080746/1
CCCFDDBEHGFHHGGIGI>BEGIIIIEGHEFACDGGIDHIFHGBFHAFH;
@2110943/1
agaatttttaaccatttacacaatataaatgcaccttcaacaccacactc
+2110943/1
?B@DFFFFHHHHHIJJJJJJJJIJIIJJJIJIJJJJJJIJJIJIIJJJJJ
@7231421/1
aggtccctgttgttccattgcttgaggtctggtaattggagcggcttgt
+7231421/1
BCCFFFFFHHHHHJJJJJJJJJJJJJJHIJJJHIIIJJJJJJJJJIJ6=
@5190620/1
ggttgagacacttgctggggaggtggacctctttgtgcccatggagtttg
+5190620/1
CC@DDFFFHHHFFEHIIIJIBHIGGGECHGIJJJE?B<DGBEGGDFHIIJ
@1083061/1
ggatgcataagtcattcctctatcaggtaagacaacaatcacaagtttta
+1083061/1
CC@FFDFFGGFDFDHHIJJIIEHHGEHEFHHJEG;GGIIFGJJGIBDIHE
@4171913/1
ggacaagttgttatattagtcactttatatgttcttttaacactctttga
+4171913/1
CCCFFFFFHHHHHJIJJJJIJJJJJJJJJJJIJJJJJJJJJIJJJJJJJJ
@3140367/1
caccagatggttcttcttcttgcaaaggatgtggaggataatttctccaa
+3140367/1
@@?DDDDDDHFHFIIIIIEI:BCGHIHGBHGFEE>FHIIIIIIIGIIGIG
@5701038/1
gccactgctgttgttgaggctgctgtggtctctgctgttgctgttgttgc
+5701038/1
CCCFFFFFHHHHHIIJJJJJJJJJJHFHGIIGJJJGIHEGIIIHGIGIJJ
@4172824/1
gtttcatccgcaattttctggcggagctcttcagcatttagcagcatcgt
+4172824/1
CCCFFFFFHHHHHJJJJJJJJJJJJJJJJJJJJJJJJJJJIIJJJJJJJE
@569103/1
tggaacaattctatcacctttgaagttgaataagttattattcttctagg
+569103/1
CCCFFFFFHHHHHJJJJJJJJJJJJJJJJJJJJJIIJJJJJJJJJJJJJJ
@2112841/1
gctgcttccatcttcagataatgaatctacttctttcagatcgctgccat
+2112841/1
CCCFFFFFHHHHHJJJJJJJJJJJJJJJJJJJJJJJJJJJJJJJJJJJJJ
@6728457/1
ctaatagattgacacgagacaacgtgatataactatgaagaatcatgtga
+6728457/1
CCCFFFFFHHHHHIJJIIIJJJJJFHIIJJJJJJJIIIIJJJJJJJJGHG
@2114120/1
attaagttcgccgatcttgtacaacattttacatgcagttagtgcaactg
+2114120/1
C@CFFDFFFHFHHIJIJJIJIJGIIJJJJJIIJJJJJIIGIGIIIIJIGI
@7739042/1
ccgtgatctaatatttgagcagaaggtgctggtgcatgtaatactttgta
+7739042/1
@@@BDFDEHBHFFGBG@@EAEBEGHE<<A<999?FCGGDBDFBF@FHIFH
@7739957/1
gttgaggctgctgtggtctctgctgttgctgttgttgctgaggctgctgt
+7739957/1
@@@FFFFFHHHFFBFHFGHIIHGHGHHJJJJEHJIIIJJIHIIFIGCFG9
@2627193/1
accctttctgctgcgatctttgccatagcatagttcctgctttagggttt
+2627193/1
@CCDDADFGFBFBCGGIGIC<CHFGEEHGII@<:?9DHDDHIII<DF?DH
@3659313/1
cggtcttttccttcccctggcaatgtgacctcaagttccatcctat
+3659313/1
@@@DDDD>FBCFFE;EBG?@B;A:CAECHHIIFB?D>BEDFEEFI?
@4678460/1
ggtgtatgtcattgagggcaagtgcctcattac
+4678460/1
=@1BDDDDFFDF?GEFBFE=EAFHEFHEEDEFB
@1601175/1
ccacgatttcggcagcttttacctcattttcactcagaagaaataatatc
+1601175/1
CC@FFFFFHHHHHJJIJJJJIIJJIIJJJIJJIIIIJJJJJJJJIJIJJJ
@5195043/1
gggtgatgattctttggaagaagaggcttttatgttttcttttttaaatt
+5195043/1
B@CBDFFFHHHHHJJJJJJJHJJIJJJJJJJJJJIJJJJJJJJJJJJJJJ
@6731935/1
cacattaccacatttctcaaattcagtcttgaaatattatccattagctt
+6731935/1
@@@FFDAEFHFDFGHGHEII@FFIHHCHHHGEFHGHGEHHGCHJIICCBG
@5703812/1
tcttcttgaagttggttcagctgtagtctgtctgcatctgtatatgccct
+5703812/1
CCCFFFFFHHHHHJJHIJJJJJJIJJJJJJHIJJJJJJJJIJJJJJJJJJ
@4175182/1
cttaaaacaatatcaagagcttggattgcctcctgcggaccattagttga
+4175182/1
CCCFFFFFHHHHHJJJJJJJJJJJJJJJJJJJJJIJJJJJJJJJJJIJJG
@3660533/1
cattctttcaaaaaaaactattcgtaggagtaaaacgtaagtggaagcat
+3660533/1
@BBFFFFFHHGHHJJGIJJJJIJJJJJJIJGEGIJJJHGIJHHHIJJJJI
@6211351/1
gccagtacctatttctttgtgtcggaatacaaggcaggaaatggtgaact
+6211351/1
CCCFFFFFHHHHHJJJJJJJJJJJJJJJJJJJJJJIJJGIJJJJDHIJJJ
@1086658/1
gtgaggtacacagttgcagtcctgagctggtcttcagtcacccgattcta
+1086658/1
CCCFFFDDHHHHHJJJJJJJJJJJJJJJJJJJJJJJJJJJJJJJJJJJJI
@6732607/1
cttttcttctttctgtatcaactgcagcctcttttaccattgtacgagtt
+6732607/1
CCCFFFFFHHHHHJJIJJJJJJIJJJJJJJJJJJJJJJJJJIJJJJHIGI
@3661287/1
ggcataaaatgaaactgggcacaaccattagaatcacctgctgctttaaa
+3661287/1
CCCFFFFFHHHHHJJJJJJJJJJJJJJJJJJJJJJJJJJJJJJJJJJJJG
@2118320/1
attttatcggccaacatattactgacctcaaccgtacttctagcatt
+2118320/1
CCCFFFFFHHHHHJJJJJJJJJJJJJJJJJJJJJHJJJJJJJJJJJJ
@574608/1
ctttcttaaatctggttctctaatcatctgattagtagtaacgattctcc
+574608/1
CCCFFFFFHHHHHJIJJJIJJJJJJJJJJJIIJJJHIIIIJJJIJJJJJJ
@2118663/1
ctcctgccactcatcataatgaacaatatcttcttttggattagtagaaa
+2118663/1
1=@DDD8DFHDFABDF?<FDF>@F>9@9CDA9<CGEHHBGC<9DHGBFEH
@6734161/1
gagatgaaggtggtctgctgggttgctgg
+6734161/1
@@;DD;BD?BD?7E<EGICG@;E8C@HAC
@574914/1
tgaggagcatgttcttgcctttgttgctgctgtggtggttcttgcctttg
+574914/1
CCCFFFFFGGHHHJJJIJJJJJGJJJIJJJJJIJIHHJHIJJJJJJJJJE
@7742044/1
actatattcaccaaccgttaacggagtttgctgtcgaatactctgagctt
+7742044/1
C@@FDEFFDHHDF;FHGHHGEHGFIJHHJIIJJFHIJJJGGGGIIIJEEH
@575466/1
gtttacaaatgttgcagcattaagtcttctctgcactgtgacagtcttca
+575466/1
C@CFFFFFHHHHHJJJJJJJJJJJJJJJJJJJJJIJJJIJJJJJGHJJJJ
@2119305/1
aaacaaaatgtaatctctgttcttttttgaaacgaaatagttttttacaa
+2119305/1
CCCFFFFFHHHHHJJJJJJJJJJJJJJJJJJJJJJJJIJJIIJJJJJJJJ
@6211836/1
ccctgaataccttgatggctacaaagatagaagtcgaattcagttggatg
+6211836/1
@CCFFFDFHDHGHGEHFDGGGHIJIJJJIIGGGIGGGIGJIEHGIICB>F
@1089104/1
gtctaaatagaccttcagggtcttcatgggcttctattagtccttcatct
+1089104/1
@CCFFFFFHGGHFHHGEEIHACEHHCF@GAAFGGHHIICFHHCFHIGIJJ
@2630392/1
caacaaatctcttaatgatatcagtcagcttacaagccttagtaagcata
+2630392/1
CCCFFFFFHHHHHJJJJJJJJJJJEHIJIJJJJJJJJJJJJJIJJJJJJJ
@3146437/1
gctcaatttaccttcatccttgttttcaaagttgataaataatattaatg
+3146437/1
CCCFFFFFHHGGHJIIJJHIJJHIGIJJIJJJIDIIIJJJJJJJJJJJJI
@4682417/1
ctgattacttcttctcgaggtggctgcagtttccatatcatattatacct
+4682417/1
@@@DDFFFGFHHHJJJIIJJ@EHIIHIEH@FGIIGHEGIHIGGIIIIJJJ
@2120191/1
tgtaaagtgttgctaacttcataaatgcacagagtaggttattgtaagg
+2120191/1
@C@FFFFDFFHHHIIGGBII@HGIIIIBEHEGGI?DFGCG<DFHHIIII
@4177397/1
gttgctgttgttgctgaggctgctgtggtctctgctgttgctgttgttgc
+4177397/1
CCCFFFFDHHHGGJJJIJJIIJGIIIJJIGGIJJJJJIJHJIGIIJGHGC
@1605718/1
cttcaatggttgctgctaaatcttcaagtacatagtacataactttagct
+1605718/1
@@@FFFFFD2AFFGGHIJIGHGGIIIIIHHCH@HI9CCFFHHFGAHIJJB
@6213591/1
agttggacccatgcactgaatgactttatacactggtatttctggctcac
+6213591/1
@B@DFFFFHHHHHJIJIJJJHIIJJJJJIJJJJJJJEDGGIJJGDGGHEI
@5706922/1
ctgtgatcttgtctaagattgctttcgctgcggcatgctttgcttctttc
+5706922/1
CCCFFFFFHHHHHJJJJJJJJJJJJJJJJJJJJJJJJJJJJJIJJJJJJG
@5707012/1
attattaatccaattgaaaatatttatatatttgagtaactatgatttag
+5707012/1
CCCFFFFFHHHHHJJJJIJJJJJJJIJJJJJJJJJJIHJJJJJJJJJJJI
@3147854/1
ccacgatttcggcagcttttacctcattttcactcagaagaaataatatc
+3147854/1
CCCFFFFFHHHHHJJJJJJJJJJJJIJJJJJIJJJIJHJJJJJJJJJJJJ
@3664746/1
gtgcaggggaacgagaaccaatttcttttttaaaataatcagcaaaatcc
+3664746/1
@B@FFFFFHHHHHJJHJJJJGIJJJJJJJJJJJJJJJJJJJJJJJJJJJJ
@1095770/1
atcatattatacctgaaggcttttgggtcgtgagaagctgcaacggctgc
+1095770/1
=?=BDFFFGHBDFFGHIIBGIGGDEFGCGGIICDDFBFGICHIIIBHBHG
@7241410/1
gcatgatgacattcatctataactaatagattgacacgagacaacgtgat
+7241410/1
CCCFFFFFHHHHHJJJJJJJJJJJJJJJJJJJJJJJJJJJJJJJJJFHJJ
@1097237/1
atataagattacaattcttaacattttttctttaaacaaagaacattgga
+1097237/1
C@@FFDDFHFHHHIIIIIIIGHHJHJIEHJJJGGGHIGIJIEAHIJJJEH
@2123102/1
gctgctgctggggctgttgttgccactgctgctgctgcggctgttgttgc
+2123102/1
CCCFFFFFHHHHHJJJIJJIIJJJJJJJJIJJIJJJJJJJJJJGIJHGIG
@2123142/1
gtcacaactaacaatgggccacaactcatattgatcgtcaaatgaaacat
+2123142/1
@CCFFFFFHHGGHIJJHJJJIIJJGIJGHIIIIIJJJIJIJJJJJJIJJJ
@1607648/1
ccaaaggcactgttttcaccggaggaatttgtttgtgattttttattgta
+1607648/1
CCCFFFFFHHHHHJJJJJJJJJIJJIJJJJJIIJIHIIIIJJJJJJJJJJ
@4180179/1
ctgagatatactcatattgaggataagaaatacggtgttgtacacagtat
+4180179/1
CCCDDEFFHHHHHIJJJJJIGIJJJJJIGJEGHII@EFHHIIIJJJJFGI
@7243266/1
cccaatgtttctagcctttcataattcataacgtcattagcagagctcgc
+7243266/1
C@@FFFFEHDHHHJJJIJJJJIJDHIJJJJJJJHIIGIJJJJHICHGIJJ
@580988/1
tactaaaacaggcagaagcatagcatgctggacaatatcgcacataatac
+580988/1
C@CFFFFFFHHHHJJJGIJGIJEHIJJIIIJJJJIIJJJJIJGIJJJJJI
@6739456/1
caacaacaacaacagcagagaccacagcagcctcagcaacaacagcaaca
+6739456/1
CCCFFFFFHHHHHJJJJJIIJJJJJIJJIIJJJJGIJJJJJJJJJIIHJJ
@51604/1
gtcaagagcttggattgcctcctgcggaccattagttgaagttccagccc
+51604/1
CCCFFFFFGHHHHJJJJJJJJJJJJJIIJJJJJJJIJJGIJHIIJJJJJJ
@6739802/1
gtccttttatcataatgagatcaagtttttttcgaatcaaatgaagctgt
+6739802/1
CCCFFFFFHHHHHJJJJJJJJJJJJIJJJJJJJJJJJJJJJJJIIJJJJC
@4687115/1
gccgtaatgaatggtgttgctttcgcagggtaagtctttcagtctcatcc
+4687115/1
CCCFFFFFHHHHHJFHHIJJJJJJJJJJJJDHIJIJJJJJJJJJJJJJJJ
@7248535/1
ctcctgccactcatcataatgaacaatatcttcttttggattagtagaaa
+7248535/1
CCCFFFFFHHHHHJJJJJJJJJJJJJJJJJJJJJJJJJJJIJJJGHGJJJ
@2127264/1
ctggtcatcaactgagaggccaaactccttcaggcatgggtcactattaa
+2127264/1
BCCFDFFFHHHHHJJJIJJJJJJJJIJJJJJJJJJJJJJJHHJJJJJJJJ
@5711819/1
aggtaaaaagattattgtattttcttttagaactctttcaaagagttctg
+5711819/1
@@CDDDFFHGDFHHIJJIJJJJJJIJJJJIJJJJJJIIIIGIJIIHIJII
@7749819/1
gcagcattaagtcttctctgcactgtgacagtcttcaagcactgagttag
+7749819/1
@CCFFFFDBBFHAFGBGIIAGHIGDCECFEG<CFGHGGEAFDH;CAHHHF
@5205689/1
gtgagaagctgcaacggctgccatagatggaacgttgatctggtctggag
+5205689/1
CBCFFFFFHHHHHJJJJJJJJ3EHIJIJJJJJJJJJJJJIJJJIJJJJJJ
@7749935/1
tgattacttcttctcgaggtggctgcagtttccatatcatattatacctg
+7749935/1
CCCFFFFFHHHHHJJGIJIFHIJIJJJJIJJJJJJJJJJJJJIJJJJIJI
@6218263/1
cttgatactccctgggtttaaaatcttcaataacattactcatttctgat
+6218263/1
?@;A::=DFBFFFB9?:C@FCHCCBCBAHEEEEFEGEGIIFBGEDEGIAF
@5207276/1
gtacaatgtaatatgagttttctttgttttcaaaggctctaactaaaaat
+5207276/1
CCCFFFFFFFHHHJJJJIJJJJJJJJIGIIJJJJJJJJJJJJJJIJJIJJ
@3153404/1
gggtaatcaaattttatgacaaaattgca
+3153404/1
?@@=DDDFHFFHFHIJJGHHHHHCHIGEI
@3153884/1
gtaagatctgtgttttgatcgttctctgtgtggtcttttgtcaaagctac
+3153884/1
@@@FFFFFHHHFDEHIIEDDFCGEHIJIIIJIIFGIIJIIDGICIIJJJJ
@1103667/1
ggtttccttatcagtaatctcgaatctattatctcttggacaagttgtta
+1103667/1
??1ADDAEHBHHFGIC@GGIIE<AFHIHGFHI4BFIIGCEABG:1?D9BB
@584125/1
atccatctttgtaaataaaaaattaataacattaatatgaacaaaattaa
+584125/1
CCCFFFFFHHHHHJIJJJIEGGJIIIJIIJJIIIGIJJGIGIIIJJJJJJ
@2636467/1
tctgtatcaactgcagcctcttttaccattg
+2636467/1
@@@DDBDDDDHFH<GFB:AFG><EHH@<CH<
@2636549/1
ctctcaaggtccctgattacttcttctcgaggt
+2636549/1
@@@DDBDDFHFDFHG;CFEHHG?FFGBBFH@FE
@7252842/1
ctttggtgtacagaaatatttcggcttctgcttccgttccaccctttctg
+7252842/1
CCCFFFDDHHHHHHIJJJJJJJJJJJJJJJJJJJJJIJJJJJJJJJJJJE
@585848/1
atttatcgcaaggtaacgtaaaacaatatctattcaacaaaggaatagca
+585848/1
CCCFFFFFHHHHHHIJJJJJJJJJJJJJJJJJJJJJJJJJJJJJJJJJJJ
@1613936/1
caggaacttcccagtcatcaggaat
+1613936/1
@@@DD?BDDDAF?AFHIEIIACAG>
@6744672/1
ccgtgatctaatatttgagcagaaggtgctggtgcatgtaatactttgta
+6744672/1
?@@BBDDDHHGFDGIIEBEFHHGIHC<CEECHGGG>DDGGIGHIGHIIHE
@4187221/1
cacacaatcagcaatacttttgtcaggaatggaatgctgagtaaca
+4187221/1
CCCFFFFFHHHHHIJJJJJJJJIJJJJJJJJJGJJJJJJIJIIJJJ
@4187363/1
ggtatttcttttttccaaattgcctctccattcaattgaagaagcaattt
+4187363/1
@@@DDFFFHHHHHJJJJJJJJJJJJJJJJJJJJJJJJJJJJJJIJJIJJJ
@6745302/1
gtattgcattggtataagcatttgcttctgattcttcttcatcagtagct
+6745302/1
CC<DDBDDHDHFAFEEE@C>FHGCECEHGGGIGIIIIIIIIHGB>D9C@D
@2638930/1
ccatcggttcttcttcttttttccacgtgaaatctttaggctgcagctca
+2638930/1
CCCFFFFDFHHHHHIGGHJJJGFHIJIJICDDGGGII9:9BDDHBD<F=F
@3157229/1
ctgaactatttttactataaacatctttcatgtcatcaatatttatgatg
+3157229/1
@@@?DFFDHHFHHIIIIICBIIIGIIIIIGBBHEDHEIIGGHHIIIGGI@
@1617447/1
ctttgtgagccacatcaatgttaaggaatggtttccaaccaataattgca
+1617447/1
CCCFFFFFHHGHHJJJJJJJIIIJJJJJJJIFHIJJJJJJJJJJJJJJJJ
@2640015/1
cactttcacaatcaattaattggtaacatggtaaaatgccttctttgact
+2640015/1
@@@FDFDFHHAFDGIIEECHGGH<FDHIIIIIIFGII??FGHIGGIHGEE
@6746602/1
ctccttgtcttacaggtaccggtctttctcgataatcaagtgttggtgca
+6746602/1
@@@@FFFDFHBHA>FEACFHIFIIGHGGGI?FGGGGBG>BFGBFFGHIHH
@3158777/1
gtaaattgtaaaatgctaatatcctaacgttatcaggttttgggtagttg
+3158777/1
CCCFFFFFHHHHHJJJJJJJJJJJJJJJJIJJJJJJJEGIJJJJGGIHIJ
@3159708/1
gggacatgaggtgaaattattggtatttcttttttccaaattgcctctcc
+3159708/1
?;?BBAD?AADCFDBBCGH@:CBAFAAFHGGGEHIG@DGCBEGG9?DFBD
@4693105/1
ggtagttgggtaatattttgataacgtggatgtagataggctggcctgct
+4693105/1
@CBFFFFFHHFHHJIIJJJJJJJJIJGHJJJJGIJJJJJJJJJJJJJJIE
@7255755/1
gctggatgaggaaatttttcataaagaagtcgaatactgttcttaggaat
+7255755/1
CCCFFFFFHGHHGJIJIIEGIIEJIIEIJEG@DFEHHFGIJJIGGEIDGH
@7754861/1
atataagattacaattcttaacattttttctttaaacaaagaacattgga
+7754861/1
CCCFFFDAFHHHHIGGIIIIIIHHCDHEEGIIIIIIIIIII>GGHIIGIH
@7755129/1
ctagctttcttaaatctggttctctaatcatctgattagtagtaacgatt
+7755129/1
@CBFFFFFHHGHHIHGIIIAHGIHJIIIGGHJJIIIJJIHIJJJJJIGHH
@5213471/1
gtggattgccataatcatatttcttataaattttttcttcataataatct
+5213471/1
BB@FDFFFHHHHDGHJIIIIIJJJJIJJJJJJJJJJJJJJJJIJIGHIJJ
@6749372/1
cttgcattaaatcacatcacattaccacatttctcaaattcagtcttgaa
+6749372/1
CCCFFFFFHHHHHJJJJJJJJJJJJJJJJJJJJJJJJJJJJJJJJJJJIJ
@6749597/1
ctttaatgaaattatctggagctcatcaagcttcggtccgactgatgatt
+6749597/1
C@CFFFED<FDHHIIIIEHEFGGIIIIIIIIIIEHEHIIDAGGHFEGAFG
@5716687/1
ctcttctcttggtgttcaacaaatctcttaatgatatcagtcagcttaca
+5716687/1
CCCFFFFFHGHHDHHIJGIJIJIJJJJJJJGIJJIIJJJJIIIIJJJIJJ
@1108281/1
atcaactgagaggccaaactccttcaggcatgggtcactattaaagttga
+1108281/1
CCCFFFFFGHDHHIJJIHGIJJJJJJJJJIJJJIGHGIJIJJIJGHHIJJ
@3677667/1
gaaattattggtatttcttttttccaaattgcctctccattcaattgaag
+3677667/1
@<<DDDDDHDDHFHIIBHHEIJIJCGGHHEIJIJJJJIEFIJJIJIGGDH
@4694177/1
gcttccacagcttgtctgtaattgcgataaggtttttcaggattgat
+4694177/1
CCCFFFFFHHHHHJIIJJJJJJJJJJJJJJJJGHIJJJIJJJJJJJJ
@3678296/1
tcatcttttcttttgtaaattacttcaaggaaatcccagtccacttggtt
+3678296/1
CCCFFFFFHHHHHJJIIJIIJJJJJJJJJJJJJJJJJJJIJJJJJJJJIJ
@2136960/1
gtttggtagaagcaggatgacacttaggtcgtgcatggtttaagaaagac
+2136960/1
C@BFFFDDHHGHHIJJJFIIJJJJJJJJFHGFHJJJJJFHIJJJJJJJJJ
@3162334/1
gtaggggttgtttccctagactgtggttgagacacttgctggggaggtgg
+3162334/1
CCCFFFFFHDHHFIIIJIGGHIHHGIIJJJJGHIJJIIIJJJJJHIJCGH
@3162347/1
ctcctactccgacaaacgccatcctctcattcttagttgtaacaactagg
+3162347/1
@@@DFAFEHGHHFIIJJJJJGGHGGIGIIJIGJGHIDFHBFIHHIJGHGJ
@4191664/1
ctaaaatattgttcaagttcacgaggagtattcttggaaacaattttata
+4191664/1
CCCFFFFFHHHHHJJJJHIJJJJIGIJJFHIJJJJJJJJJJJIJJJJIJI
@7257996/1
gccggaagtatttatggagtccatatttaactgctagagaagcgaatata
+7257996/1
CCCFFFFFFHHHHJJIJJJIJJJJJJJIIHHGIJJJJJJJJJJJJJJJJI
@1622427/1
gtacatttagctatcctgtagtttcgtcctatacctttgaatgtcccttt
+1622427/1
@@@DDFFFHHHGHIGIIIHGIJJJJJJJJJIIIJJHIGJJIFHIJIIJGD
@1622903/1
ggcacatccacgatttcggcagcttttacctcattttcactcagaagaaa
+1622903/1
CCCFFFFFHHHHHJJJJJJJJJJJJJJJJJJJJJJJJJJJJJJJJJJJJJ
@5217163/1
attttttcagaatcatgtgattttttttcctttcaagaatatattcccgt
+5217163/1
CCCFFFFFHHHHHJJJJGIIJIJJJJJJJJJJJJJJJJJJJJJJJJJJJG
@4695688/1
gtttgatatcgccagtccaaattcttggacataggcgtcgttattgaaat
+4695688/1
CCCFFFFFHHHHHIHHHIIJJJGIJJJJGIJJIGIIGDFGGFGIJIJJGB
@5718761/1
gttattattttccttctttgcttcaggttcattatcttcgatggcttctg
+5718761/1
CCCFFFFFHHHHHJJJJJJJJJJJJJJHIJJJJJJJJJJJIJJJJJJJJI
@6752691/1
cccgatgctagctttcttaaatctggttctctaatcatctgattagtagt
+6752691/1
CCCFFDFFHHGHHJJJJJJIJJJJJJJJJJJJJJJJIIIJIIJIJJDHGD
@5721064/1
gcttactaagggagttttcttgatcattttcgtttacccagagaggaaat
+5721064/1
@@@BADDDFFFF?FFGHGIGGH9FC<FHGBH<GFC9DHIHCB;0BB?F?>
@5220711/1
ctttcacaatcaattaattggtaacatggtaaaataccttctttgactaa
+5220711/1
CCCFFFFFHGHHHJJJJJJJJHIIJJHIJHHIJJGIIJIJJJJJJJIJJJ
@7261573/1
ggaaataagaaagcaagagaaggaagtgaggtacacagttgcagtcctga
+7261573/1
C@@FFDDFFHFFHGIJGGHFHIIJJJFHEFH?CGFHIIJIGGJIJICGCD
@6754000/1
atcaccgtgatctaatatttgagcagaag
+6754000/1
1??D?;:2<C3C4C?CEEBFAABDCDC;<
@3682973/1
ctgtacttgaggctgagatgaaggtggtctgctgggttgctggtcaccgg
+3682973/1
CCCFFFFFHHHHHJJJJJJJJIJJGHHGIJJJJJJJHIJJJJJHIJJJJJ
@1626788/1
gaaggcttttgggtcgtgagaagctgcaacggctgctatagatggaacg
+1626788/1
@<@?<?DDHH>FFGGGH:BAHIFGBEHH>F<??FD?89BB@9=8=;87@
@4194639/1
gtcagaattttcgtttggagcaaatacaatgtatttgctgtctttgtgtc
+4194639/1
?;?B??:BC?BBFCFGBG<EBGC@DDCBBFEH??CDFBGCHIIIIEIEIB
@6756296/1
ctgtgactgatttttcttcaacatcaacaa
+6756296/1
=@?ABBDDHHHAFI@EBGEICH<GGHGEHE
@4195095/1
ctcctgccactcatcataatgaacaatatcttcttttggattagtagaaa
+4195095/1
@CCFDDDDDHHHHIHGIGGIIIIIIGEEHHHEHIHIGIIIIDHIHIIIFH
@6756724/1
tctaactaaaaattcttttttaagtaacaaagcttcagtaaataacaaag
+6756724/1
CCCFFFFFHHHGHJJJJJJJJJJJHIJJJJJJJJIJJJJJJJJJJJJJJJ
@5221494/1
gttcataaggtctcatttgaaaacgtggatctccaaggtctccttgaaca
+5221494/1
@CCFFFFFHHFHHIGIJJJJJJJJGHIJIJEGIIIIJJDEHIIJJIIJGI
@3168305/1
accttctgaaacaccatctcgatacaaaataattctatgaggcttgtagc
+3168305/1
CCCFFFFFHHHHHJJJJJJJJJJJJJJJJJJIJJJJJJJJJJJJJJJJJG
@7264238/1
aggcagttgaagataacatacaattttaattttattattctcaatgattt
+7264238/1
@BCFFFFFHHGHHJIJJJJJJJJJJJJJIJJJJJJJJJJJJJJJJJJJJJ
@3169896/1
ccacaatgttacaaacctctagaggtagatatgtgtgcttgtgctcctga
+3169896/1
@@@FFFFDHFHHHIHEBHIIIIBHIFEFIFHGIIIIHIIIGGGGFHHGII
@3170474/1
attgagttgaaatattttcaaattctggatcgtttttgtgtaagtcatga
+3170474/1
@CCFFFFFHGHHHJJJJJJJJJJJJJJJJJJJJJJJJJIIHIJJJJJJJJ
@598991/1
gcatggtttaagaaagaccaaaggtttctgttgagctagtcatttgttcc
+598991/1
@@@DDDBBB??CBFGE3<AAC=GE9FBHFI?E<FFFFFFCB???FBGFF?
@5723454/1
gtggcgtatttacagaagcaaggttggcctattattggcattccagcatc
+5723454/1
@@CDDD:DDFFHFIIIEHEGHDHIIIIGGIIIIIGIFGFBFHCHCGGIII
@67128/1
gcccagccacaatgttacaaacctctagaggtagatatgtgtgcttgtgc
+67128/1
CCCFFFFFHHHHHJJJIJJGGHIJJJIJIIJFHIHIJJIJIHIJIJIJII
@6231039/1
gtcgtgcatggtttaagaaagaccaaaggtttctgttgagctagtcattt
+6231039/1
CCCFFFFFHHHFHJJJJIJJJJJJJJJJJHIHIJJIJJJJJJJJFHIJJJ
@6231303/1
taacgattggaaaaataatcagaatatgaacggtattgctctgcagggaa
+6231303/1
CCCFFFFFHGHHHJJJJJJJJJJIJIJJJJJJJBFHJJJJJIJJJJJIIJ
@7264844/1
ctggagctcatcaagcttcggtccgactgatgatttgaggttcttgtgga
+7264844/1
CCCFFDBDFBFHHIIIIIGGIFHGHIGIIGGGBGIIIGCEHIGIIIIGB9
@5725136/1
ctgagctttataaaatgcagtggccgacacatcaatattaagcatcatct
+5725136/1
CCCFFFFFHHGHGJJJJIIJFGIJJIGIJJIJJJJGIJIJJJIJIGGIJI
@1629783/1
cctatgactcccaagctgctatgagtactatcatcagctggtgtagaatt
+1629783/1
@@CDFFFAFDBFD:EBHIBFEHE@H3CFGGCHIEGHIGGGH?DGHEEEGD
@7266017/1
ctccaatcgcattccctttcacactagggacatgaggtgaaattattgg
+7266017/1
?@@FFFFFGDFFHEHBDBHIGIIIIBHGGBGHGGHIIHHIIIGIEIEGB
@3684535/1
gctttctaatgtttcttcatttaaaaccgctgtgtctctttctttttttg
+3684535/1
CCCFFFFFHHHHHJJJJJJJJJJJJJJJIJJJJJJJJJJJJJJJJJJJJI
@3171484/1
ggaaataagaaagcaagagaaggaagtgaggtacacagttgcagtcctga
+3171484/1
CC@FFFFFHHHHHJJJJJJIJJJJJJIJJJJGHJJJJJIJJJJJJJJJJH
@6759883/1
gcagactctgtacttcctcctcatagttccacaatgagtaatttcaattt
+6759883/1
CCCFFFFFFHFHHJFHIJJJIIGJJIHEHGIJJGIIIJ<EHGIIJGGHIF
@4705800/1
ccttgaacaaatttacctaaagcaacaacacaattgtcggcagctgggaa
+4705800/1
@C@DFFFFHDHHDGGGHGEGFHGGEGHGIFEDFHGIFGHGGIIGGIJDED
@3171817/1
cttaaacaaattgattccaagcttatcaggatcctacctctcaccagagc
+3171817/1
CCCFFFFFHHHHHIJJJJJJJJJJJJJJJJJJJJJJJJJJJJJJJJJJJJ
@67935/1
gcctgcaattcttggttcaagatcattttaaactgtccttctgacacacc
+67935/1
CCCFFFFFHHHHHJJIJJJJJJJJJJJJJJJJJJJHJJJJJJJJJIJIJJ
@5725804/1
ataagattacaattcttaacattttttctttaaacaaagaacattggatt
+5725804/1
@B@DFEFFHHHHGJJJJJJIJJJJJJJJJIJJJIJIIJIEGGHIIJJEHI
@5725830/1
caacaatttctcttcctttttttggatctgaagggcggtcccctcttttg
+5725830/1
CCCFFDDFHHHHHJJJJJJJJIJJJJJJJIJGJJJIJJJHHHHFFFFEEE
@5226573/1
gtaaaacgtaagtggaagcataagctcccaattctttggtgataagaact
+5226573/1
BBBFFFFFHHHHHIIJJJIIIIJIJJIJJIJJJIJJJJIHIJJJJIJJJJ
@6763284/1
cctcctgccactcatcataatgaacaatatcttcttttggattagtagaa
+6763284/1
@BBFFFFFHFHHGJJJJJJJJJJJJJIJJJJJJJIJJJJJIJJJJIIJJJ
@7268175/1
ccctaggcaaggtacagcctcaccacctcaaccgaacactactaggttac
+7268175/1
CCCFFFFFADHGHIIIDGIIIIGIGGEHIIIIEI@FHIIIIIEAGGBFHE
@3173240/1
ccaatcttcaattgttttaaagcacatttggctgcggtacattt
+3173240/1
@@<DDABDBHHAFB<CB@CF@?DCGGEI?H@CC8E<G:DDE<D9
@3686177/1
tataactatcttattgagataattatcttttgaaacaactacctcccctc
+3686177/1
CCCFFFFFHHHGHJJJJJJJIJJJJJJJJJJJJJJJJJJJJJJJJIJJJJ
@7764589/1
ggcagctgggaatcctttgtgagccacatcaatgttaagga
+7764589/1
@??DD=DDBB;?;??><AA<CH?EFHGIHIEH<E?BCFDHB
@6764737/1
tttgtcaccactatattcaccaaccgttaacggagtttgctgtcgaatac
+6764737/1
CCCFFFFFHHHHHJJJJJIJJJIIJJIJJJJJIGIHIJJJJJHIJIGIIJ
@1633583/1
cctgttcttcttgaagttggttcagctgtagtctgtctgcatctgtatat
+1633583/1
CCCFFFFFHHHHHIIJJJJJJJJJJJJJIIJJJJJJJJJJJJJJJJJJIJ
@2147012/1
gtcactttatatgttcttttaacactctttgatggaatttcataaacaac
+2147012/1
CCCDFFFFHGFHGIIIJJJJJJJIJJJJIJJIIIIIJIJJJJJIJJJJJJ
@5230232/1
catgtcattagaccaagttcctatttccatccagtcacccttatctttat
+5230232/1
CCCFFFFFHDHHDDHEFEDIDF<ECHIGIJJJIGIJIGIGIIGIGIIJJI
@70799/1
ttattttattttttgtggaccgttgctttataaatttcacacttatttag
+70799/1
@C@FFFFDHHHFDIJBEHFHGIHIJJEHHGIIJGIJJIGGIGIGIIGIJJ
@1122462/1
gcacaacaaacacttggggagttaaatcaacatcagctgagatatactca
+1122462/1
C@CFFFFFGHHHHJIIGIJIIHIJJGIGIGHEHIJJJJJIGGGGIJIIIF
@3689137/1
gttctagtgcttgtttttcaggtcatggcagactctgagaacttttaaca
+3689137/1
@@CFFFFAD?CFDGEGHGI>FHCCEGIIGGEDGDFHDBGCCDFGEHIGDG
@6768002/1
atttgatttatgcttaataagcattacagcaataaacgtttttccagagc
+6768002/1
CCCFFFFFHHHHHJJJJJJJJJJJJJJJJJJJJJJJJJHIJIJJJJJJJJ
@1123670/1
ctccactgaaccaaatcggctccttgaatgaatttttcattcctccatac
+1123670/1
CCCFFFFFHHHHHJJJIJJJJJJJJJJJJJJJJJJJJJJJJIJJJJIJJI
@3689965/1
tatcagtaatctcgaatctattatctcttggacaagttgttatattagtc
+3689965/1
CCCFFFFFHHHHHJJJJJJJJJJJIJJJJJJJJJJJIJJJJIJJJJJJHI
@1635827/1
gctggtcaccgggttgttgcctaacaggaggtgcactggttacagg
+1635827/1
B@BFFEFFHHHHHEHHIIJJJJJJJJJIIJJFGIJJIJJIIJJIJJ
@6235663/1
gggagttttcttgatcattttcgtttacccagagaggaaatagtattttc
+6235663/1
@CCFFDDEHDHHHIJJJJIJJGHEHIJIHIIJHIHHJGIBFGI?DHHIJ@
@6235882/1
ctggtgtagaattacagaataactcatgaatgctttctaatgtttcttca
+6235882/1
@@@FDDADHDDFHJIGHDHGHHFGGIGIHIGGHHIIJGHIJIIIIGGIGE
@6237274/1
gctctggctattttagcatggaatgtgatctccaagttgtgaatcaattt
+6237274/1
@CCFFFFFHHHHHJJJIJJJJJJJJHIJJJJJJJJJGIJIJJJJJJJJJJ
@7275361/1
cgtgagccaacagtaagacatggtagatgaggatactttaatctaatatt
+7275361/1
?@=DDDFDDDHFHIIDBFIFHGEFBFEBEAC>FGGGHHIGIIEHEHG@DD
@7275583/1
gacataactatcaatactttaagagtactaccaactcatactgtcttcag
+7275583/1
C@CFFFFFHHHHHIJIIJJJJJJJJEHHJJJIIJJJJJJIJJJJJJJJJJ
@4710599/1
gcagggaattctaagagggtacacaattcaggcactaatgtctcttcaaa
+4710599/1
CCCFFFFFHHHHHJJJJJJAFHJII<AGHGIJJJJJJJJIHIJJJJJHHH
@2150339/1
ctttgatggaatttcataaacaactttcaaatccttaatatacgcaacaa
+2150339/1
CCCFFFFFHHHHHJJJJJJJJJJJJJJJJJJJJJJJJJJJJJJJJJJJJJ
@2151539/1
caaccattttatcggccaacatattact
+2151539/1
@<@D=DDDAHAHFEBGG8BDGE?FHGII
@2655444/1
gcttgctgagcgactaatgccactgtgtccacaagaaaaaaaggttc
+2655444/1
@@@FFFFFGGHHFHEEDH@AGHB?E?B?FDCHEGIGEHGIBFBA8@G
@2151697/1
ctcgaatctattatctcttggacaagttgttatattagtcactttatatg
+2151697/1
CCCFFFFFHHHHHJJJJJJJJJJJJJHIJIIJJJJJJJIJIJJJJJJIJJ
@3177388/1
ctttcttaaatctggttctctaatcatctgattagtagtaacgattctcc
+3177388/1
CCCFFFFFHHHHHJJJJJJJJJJJJJJJIJJJJJJHIJIIIJJIJJJJJJ
@1124807/1
gtcagcttacaagccttagtaagcataaatttatggaagccataccgtac
+1124807/1
CCCFFFFFHHHHHJJJJJJJJJJJJJJJJJJJJJJJJJJJJJJJJJJIII
@74814/1
aggatacgatctggtttacaattagaatttataagtgttgcagttaaacc
+74814/1
@@CFFFFFGHDFHGCGGIGEHHGHIJCHIIGGGFGEGDGHCDGFHIJGIG
@3692532/1
gtcaattcaccaggtgatatatttttgcacctgttataaatgtaggaagt
+3692532/1
CCCFFFFFHHHHHJGHIJJJJJJJJJJJJJJJJJJJJJJJJJIJJJJJJH
@6771221/1
ccttgtcttacaggtaccggtctttctcgataatcaagtgttggtgcatt
+6771221/1
@@<DDBBDDBF8FB<:CFEF@<@EHFIEEBBEEGFEFED?GGIE88B/0B
@4712435/1
gtcttttagttcatcctttggaatcaaaagttttgaactattcaataaat
+4712435/1
CCCFFFFFHHHHHJJJJJJJJIJJJJJJJJHHJJJJJJJJJJJJIJIJJI
@75963/1
cttaatgatatcagtcagcttacaagccttagtaagcataaatttatgga
+75963/1
CCCFFFFFHHHHHJJJJJJJIJJJJJJJJJJJJJJJJIJJJJJJJJJJJJ
@4202359/1
accaactcatactgtcttcagcctcatgttataacattatgcagttcatt
+4202359/1
@@BFFFFFHHHHHJIIJJJJJJJJJJJJJIIJJJJJJJJJJJJJJJJJJJ
@607045/1
caattgcattccctttcacactagggacatgaggtgaaattattggtatt
+607045/1
CCCFFFFFHHHHGJJJJJJJJJJJJJJJJJJJJJCGHIJJJJJJJJBGHI
@5734220/1
gccaacagtaagacatggtagatgaggatactttaatctaatattatatt
+5734220/1
CCCFFFFFHHHHHJJJJJIJJIJJIJJIJJJJJJJJJJJJGIGIJJJJJJ
@607554/1
cttcattgtaacttggcccgcaacaattgtacacaactccataggaagcg
+607554/1
@<@DDEFFHGDBFIDCGEGHGAEGGGIIIFCD?GGIEIIIIHGGEIIIDE
@2152979/1
ccttgttgttttagggtaatcaaattttatgacaaaattgcaattcttta
+2152979/1
CCCFFFFFHHHHHJJJEHIIJJJJJJJJJJJJJJJIJJJJJJIJJJJJJJ
@607872/1
cgataatcaagtgttggtgcattcataattcgggccttaactttagtgaa
+607872/1
CCCFFFFFHHHADFHGICGG3AEHHIBA>HHHIHIIIIIIIFGGIIGIII
@7769281/1
aacagcctcagcaacagcagagaccacagcagcctcaacaacaacaacag
+7769281/1
@@CFDDDEBHHHHIGHDEGIGIGIEHIIGIGAGFGHIIIIIIIIBHIGGI
@1127000/1
cttaaaacaatgtcaagagcttggattgcctcctgcggaccattagttga
+1127000/1
CCCFFFFDHFFHHIIJJIIJIJJJIJJHGHIJJJGGIJEGGFHIGJHGID
@7277366/1
caggtttttgaaaaaattttggccaatagctgtgggttatatggtgattg
+7277366/1
BCCFDFFFHHHHHJIJIJJJJJIIJJJJJIJJFGJJHHIJJJJIDFHJJC
@5735759/1
ggcgtttctgtaccactataaatgtaatcggtggcgtgtaatcactgctg
+5735759/1
@@@DDDFFHHFFHJIGIJIJJIJIHIIIIJIHJJIJHGJIJJJJJJJIFI
@6773282/1
tcttgttttgcttctttttttgacctacccttgccgatagcaataaggcc
+6773282/1
@@<DDBDD?CFDDFGHIIIIGIHEHIFIHIIIIIIIIGIIIGIIIIIGII
@7277867/1
ggcctatcctctggaggaattcctttaaactgatccatgatcaatctcat
+7277867/1
@C@FDFFFHHFHHJ@GHJJGIHIJJJJJJGHIJIIGIGIJJGGHGDEHIF
@2656789/1
ctcagagctaccttggcagctgctaattttgcttggtatttgttttctcc
+2656789/1
?@@DDFDDBDDHHJDIEGGGHIJJJGHIJJIJGGGC::9?DGIIJIJJJI
@2656864/1
tgatttattaaacccgatgctagctttcttaaatctggttctctaatcat
+2656864/1
CCCFFFFFHHGHHJJJJJJJJJJJJJJJJJJJJJJJJIIIJJJJIIJJJJ
@5233945/1
ccggaaagaacctagtgtgatggcgtttctgaaccactataaatgtaatc
+5233945/1
CCCFFFFFHHHHHJJHIHIJJIJJJHJJJJIJJJJJJJJJIJJJJJJJJJ
@4714000/1
ctcattcttagttgtaacaactaggggcaccatgacgatagctttattct
+4714000/1
@@@DDADDBHHFBGIGBFIGGI@HCDCBEEG@?D?DD@@FD<D<BDDDFH
@1128552/1
gcctcatgttataacattatgcagttcattacctaagatatttgttatga
+1128552/1
@@@DDDDDHHFH>E@EHGGII><?<4CDHCCB@<EFDHEGHBHGCGEGEE
@4714413/1
ctttcagtggacaatttacaggcagttgaagataacatacaattttaatt
+4714413/1
CCCFFFFFHHGGHGIJJIJJJJJJHFHHIIJHJGGIHIJJIGIJIJGIJJ
@7279241/1
ctatacctatttacatgcctagacttgtgcaccagctaaagaagacttat
+7279241/1
C@CFFFDDHHHGDGGGIGJJGGGIJIIFHEHIEHIIJGIJJJJJGIJIII
@5235005/1
ctacaatgtttagtgatatatttaatataaacactagaaaaactattatt
+5235005/1
CCCFFFFFHHHHHIJJJJJIJJJHJJJJIGIJJJIJJJIIJGJJJJJJJI
@7279701/1
ataacattcgtcctcctgccactcatcataatgaacaatatcttcttttg
+7279701/1
CCCFFFFFHHHHHJJJJJJJJJIJJJJJJJJJJJJJJJJJJJJJJJJJJJ
@6239949/1
cttcagtaaataacaaagaatggaaggccaaaatttgttcacactgttcc
+6239949/1
CCCFFFFFHBHDDHIIIJIIGIIIJJECHHIJEHJJJJDIJJJIIIJIDI
@2154403/1
gcctatgactcccaagctgctatgagtactatcatcagctggtgtagaat
+2154403/1
CCCFFFFFHHHHHJJJIIIIIJIIJIFHIJJIJJJJJJJJJJ?FBGHIIJ
@4715900/1
tcttcatcagggaaattagttattccactccttttcccgtttttattatc
+4715900/1
CCCFFFFFHHHHHIJJJGIII<CHIJJHIJJJJJJJJJJJJJJJJJJJJI
@78336/1
ctgtggtctctgctgttgctgttgttgctgaggctgctgtggtctctgct
+78336/1
CCCDFFEFHHHHHJJIJJJJJJJJIJJJJJIJJJJJIJIHIJGGGIJJJJ
@6241392/1
tttctcaaaacatggtgctggatgaggaaatttttcataaagaagtcgaa
+6241392/1
CCCFFFFFHHHHHJIIIJJJJGJJIJIJJIJJJJJJJJJJJJJIJFHIII
@3180642/1
gccaatagctgtgggttatatggtgattgatgccattcaactttgcatta
+3180642/1
C@@FFFFFGGHHHIJFHIIJIGIHGIGGHIJGJIIJIGBGIIGJIJIJIG
@3180685/1
catagggtgtcccacaatatcttgtttaagtgggg
+3180685/1
@@@DDADDF@:FBEFFE:F4A4CFBEEEHGF?>F0
@610015/1
gctgttgttgctgaggctgctgtggtctctgctgttgctgttgttgctga
+610015/1
CC@FFFFEHHHHHGIJJIIIJIDHJGHIGIIJJJIJJIIGBDEDGGIII@
@1639966/1
gccacttctttgaactaagtacagcgaaattcttattcgattgaagtaaa
+1639966/1
CCCFFFFFHHHHHJJJJJJJIJJJJJJJJJJJJJIJJJJIJJJIIIHGIJ
@2157348/1
cctcaaccgtacttctagcattagaagtttcttctccagctaaggctgta
+2157348/1
CCCFFFFFHHHHHJJJJJJJJJJJJJJHJJJJJJJJJJJJJJJJJJJJIJ
@6774804/1
ggatgaggaaatttttcataaagaagtcgaatactgttcttaggaatatt
+6774804/1
CCCFFFFFHGHHHJJJJJJJJJJJJJJJJIIJJJJJIJJJJJJJJJJIJJ
@7280732/1
ggatattttcgcattcattaagattagtattaactgttaatctaaatatt
+7280732/1
@@@FFDDFHHFHAHGJFGIAEGHIIIICFFGGHHIGFHIFIIJGIII@GI
@3183202/1
cttggcaacaaacagttgtttttttctgatatagctctaacttcaattaa
+3183202/1
CCCFFFFFHHHHHJIHIHIHJJJJJJJIJJJJJJJJJJJJIJJJIIJJJJ
@2658609/1
ggattaaaaaattataataataataaatactgtagcctttcgatactgag
+2658609/1
CCCFFFFFHHGHHIJJJJJJJJJJJJIJJIIJIIIJJGGHGIIJGHIJII
@7282027/1
gtaatctctgtatcaacaactgtaccagccggcacattcatatttctccc
+7282027/1
B@@FFFFFHHHHGIJJJIJJJIIJJJJJJJJJJJJJJJJJJIJJJJJJJJ
@4717731/1
atcaactgcagcctcttttaccattgtacgagtttgagcatcattcattt
+4717731/1
CC@FFFFFHHHGHJJJJJJJJJIIJJJJJJJIEHIJGIJJJJIJJJJIJJ
@7282291/1
ggaatgtatgacgatgatttgatatctatatttctcattttctgctaaag
+7282291/1
;?@DFFFFHHHGHJJJEGHEIHIHEGEIGIIIIGHGGIJJJJGCFGFEGI
@4717947/1
gttctgtatttcctgtgatcttgtctaagattgctttcgctgcggcatgc
+4717947/1
BB@FFFDFHHHHHJJIIIJJJJJJJJJJJJJJJJJJJJJJJJJJJJJJJJ
@79088/1
cacaaatccacttggaaaactgtttatcatagatccgacgacacttttta
+79088/1
CCCFFDDDHHGGHIGCGBHGIIEHIGHGIIIJJJJIJGIFIGIJIIIIIG
@6243242/1
acgccatcctctcattcttagttgtaacaactaggggcaccatgacgata
+6243242/1
CCCFFFFFHHHHHJJJJJJJJJJJIJJJJJIJJJIIJJJJJJJJJJIGII
@2157926/1
gcactataggtcgaccttctcggccaagattaggcctacgtggacaggtg
+2157926/1
CCCFFFFFHGHHHHJJJJJJJIJHIJIIIJJJJJJJJJIJGHJIJJJJ=F
@5738604/1
ctgtacttgaggctgagatgaaggtggtctgctgggttgctggtcaccgg
+5738604/1
CCCFFFFFHHHHHJJIJJJJJJJJEHIHHIJJJJJJHIIJJJJIJJJJJJ
@612430/1
cttcaagatagaacccaattctggcccaagaggagagcttttattgaata
+612430/1
CCCFFFFFHHGHHIIJJJJJJJIIJJJJJJJJJJJJJJIJJJJJJJJJJJ
@81031/1
ctcagagctaccttggcagctgctaattttgcttggtgtttgttttctcc
+81031/1
CCCFFFEFHFHHHJIIJJIIIHHGEHIIJJGIEEEHDGDGIIHJIJJGGI
@4208449/1
atcggttcttcttcttttttccacgtgaaatctttaggctgcagctcaac
+4208449/1
@CCFFFFFGHHHHJJJJJIIGEGHIFGHIIIIGGIC?BGHIIJJIJJGII
@6245663/1
tggcctatgactcccaagctgctatgagtactatcatcagctggtgt
+6245663/1
CCCFFFFFHHHHHJGGGGGIIIIJJJHIDHIGIIGIJHIIFGIIFCG
@7772479/1
gcctttgttgctgctgtggtggttcttgcctttgcagctgttgtggtggt
+7772479/1
CCCFFFFFHFHDHIJJHHIAEFFHHHIIIIJJJJGEHGGGHII@GI9?F7
@7283995/1
ctagataataatgcctcagagctaccttggcagctgctaattttgcttgg
+7283995/1
CCCFFFFFHHHHHJJJJJJJJJJJJJJJJJJJJJJJJJIJJJJJJJJJJJ
@81323/1
cgtggatctccaaggtctccttgaacaaatttacctaaagcaacaacaca
+81323/1
CCCFFFFFHHHHHIJIJJJJJJJJJJJJJJJJJJJJJIJJJJJJJJJJJJ
@81369/1
cacgatttcggcagcttttacctcattttcactcagaagaaataatatct
+81369/1
@@@?DDFDDF6:CEGBHIIIIIFIFIGEHGHEEGGI@BBBCG@GHGGD>D
@615353/1
taattgaagagccttttcccaaaatcataccattagatttattaatttgc
+615353/1
@@CFFFFFHHHGHJJJIJIJJGIGHHIJGIGGIJIJGIIJJJJJIJIIIG
@1641998/1
cgtggaagtaagaggtctttcatttaatgttttttgaaaagcctcacttg
+1641998/1
CCCFFDDFHHFHDHJHIJJIIHHIJIGIGBHIIGIIEHIJJIJGIIIJHG
@7284730/1
ctgaggagcatgttcttgcctttgttgctgctgtggtggttcttgccttt
+7284730/1
CCCDFFFDHBHHHIGJJIJJJJJJIJJJJIJIIHIJIGFHIIIJJJJJGG
@82212/1
gtctccttcaacaatcgtcggtacaatgtaatatgagttttctttgtttt
+82212/1
CCCFFFFFHHHHHJJJJJJJJIJJJJJJIIJJJIJIIHIJJIIJJJIJJJ
@5241211/1
cattaatctatagaaaattttccaaacagtatttagagactttccactat
+5241211/1
CCCFFFFFHHHHHJJJJJJJJJJJJJJJJIJJIJJJJJJJJJJJJJJJJJ
@5241408/1
cttttgtaacatcgacaacaccgcttgtgcggcaatatgtttggcttgct
+5241408/1
B@CFFFEFHHHHHJJJIJJJJJJJJJJHHIJJJIJIEGIJJIJJIIJJJE
@1135429/1
gttcatgagttccactttcacaatcaattaattggtaacatggtaaaata
+1135429/1
?=?DDDDDD2=C?BFEGCFCEEI@GHHHFBEHHBHCFHGICGEFEGGEGI
@2660975/1
ctggaagaaaccataccaaaggtcaagaccataaccaagatcaattactc
+2660975/1
@@CFFDEFHHDHHIIGFFHIGEFHHIGDEHIGIJIIGGGIJFCHIIIJIG
@6247999/1
cttagtagaattataaaataaatacaaatacagaaacttagttgccaact
+6247999/1
CCCFFDFFHHHHHJIIJJJJJJJJJJJJJJJJJIJJJJJJJJJJJJJJJJ
@5743898/1
cttttatcataatgagatcaagtttttttcgaatcaaatgaagctgtatt
+5743898/1
@@@DDDDAHHBBFAHE<FEHEFC:<CC?::CF?FHBHBDHIIIIIG?BFH
@1138547/1
cacgatttcggcagcttttacctcattttcactcagaagaaataatatct
+1138547/1
CCCFFFFFHHHHHJJJJJJJJJJJJJJJJJJJJJIJJJJJJJJJJJJJJJ
@5744648/1
gccaaaatttgttcacactgttcctggctgagagtaattcgtcgcgcatt
+5744648/1
@CCFFFFFHHFFFIHIIJJGFHHIJIEHFGEHGH@EGIIFDCFGHHIGHG
@4721457/1
ctcttgttttgcttctttttttgacctacccttgccgatagcaataaggc
+4721457/1
@@@DD>ADHHD:AA?CAEIAGIAHHI@@F3?@?;BDHGG:6B=F@=F@A;
@3186419/1
ctgtaatgtaaaagcaccaaggctttgcgacaatttgttctcttctgttg
+3186419/1
CCCFFFFFHHHHHJJJJJJJIJJJJJJJJJJJJJJIJJJJJJJJJJJJII
@2162527/1
caaccgttaacggagtttgctgtcgaatactctgagcttgctgagcgact
+2162527/1
CCCFFFFFHHHHHJJFHHJJJJJJJIJJJJJJJJJJIJJJJJJJJJJIII
@2163352/1
gctgctgaggctgttgttgccactgctgctgctgaggctgttgttgcctc
+2163352/1
CC@FFFFFHHHHHIIJHIJJJJJIJJJJJIIIJJHIIJJIIJJIJJJJJJ
@6251035/1
ctcagaagaaataatatctcagcaccaattttatgatttctcttctcttg
+6251035/1
@CCFDFDDAFFFHEGIHIEE>?EHCGGCHGEBH@G?FGI<DGDAFDGHEB
@3187190/1
cggcataatgagtacatcatttacatcaccgtgatctaatatttgagcag
+3187190/1
CCCFFFFFHHHHHIJJJJJJJJJJJJJIJJJHIJJJJJJJJJIJJJJJJJ
@1140095/1
ggcatagttatttggaagtgatttgcacgaagcactataggtcgaccttc
+1140095/1
@@@FFFFFHHGDHGJJJJHIIJJIGIIJGGIGJIGIJJIJIJGEHIIICH
@4722646/1
atagcttcggccacttctttgaactaagtacagcgaaattcttattcgat
+4722646/1
@CCFFFFFHHFHHJJJJJJJJGHIJJIJIEHIJJJJJJJJJIJJJJJJIJ
@3187570/1
tgacatatcaataacattctcctcaaccttttgtaacatcgacaacaccg
+3187570/1
@CCFFFEFHHHHHJJHHIJJJJJJJJJJJJJJJJJJJJJJJJJJJJJIIJ
@7289221/1
ccaacagtaagacatggtagatgaggatactttaatctaatattatattg
+7289221/1
CCCFFFFFHHHGHJJJJEFHIJJJJJIJJIIJJJJIJJJJJJJJJJJIIH
@5745752/1
aataagtctaaatagaccttcagggtcattatgggcttctattagttcat
+5745752/1
CCCFFFDFHDFDDFHHFGHIJJJIIFGHIJHIJJJFHIIJGIJFIGHIIJ
@1646873/1
ccacattccattccatgatttattaaacccgatgctagctttcttaaatc
+1646873/1
@@?ADDFDHHHHHGIIIEEIIGIIIIIGGGADHGEIGIIAGGHIIICFGH
@1646886/1
cgtcggtacaatgtaatatgagttttctttgttttcaaaggctctaacta
+1646886/1
@B@FFFADHFDHGHGJIIIIGIHIIJJJJIJGIIJJJJIJJJJIIHGIII
@2165624/1
gtcgaatactctgagcttgctgagcgactaatgccactgtgtccaca
+2165624/1
CCCFFFFFHHHHHJJJJJJJJJJJJJIIJJIJJJJJJJJGIFHIJJJ
@7777685/1
atttaaacatttgtaaataaactcatcttgtaatttagcacattcatctt
+7777685/1
@@@DFDDFFDHBFIGIJIGGGGIIIGGGHHICHGIIGIEHHIIJIJFEGI
@7291107/1
cacgatttcggcagcttttacctcattttcactcagaagaaataatatct
+7291107/1
@@CFFFFFHHHHHJGIIJJJJJJIHIJJJJJGIJJJJJJIIGJJJJJJJI
@6252633/1
ggcaactcaggataactatagaggttcttctttccatcaaaggcaggaaa
+6252633/1
CCCFFFFFHHHDHIJJJJJJJIJJGIJJJJJJJJJJJJIJJJJIIJJJIJ
@1142599/1
gtggcctatcctctggaggaattcctttaaactgatccatgatcaatctc
+1142599/1
@@@DD>DDDDHDDGBH?EGDFGIBDCHBDHDHID:CGHHBDBDHIIIEHI
@620738/1
ctcatgttataacattatgcagttcattacctaagatatttgttatgatc
+620738/1
@@;=D>DBFF?BBFGI>G><?C3A?AFHCCH9<<C<EBCFGIEGDG@>DF
@7292464/1
ctcaggagaaatttcaatttttgcaaattgttcgtagtgaagaactgaaa
+7292464/1
CCCFFFFFFHFHFIJGEICH9EGCHIGEECFFECHHH?CFHIIGIIGIJI
@6785215/1
gtctgcatctgtatatgccctagcacggaaagcagcgagatgagcataat
+6785215/1
CCCFFFFFHHHHHJJJJJJJJJJJJJJJJJJJJJJJJJJJJJJJJJJJIJ
@5748966/1
cactgctgctgctgcggctgttgttgcctctgctgctgctgctgctgagg
+5748966/1
@CCFFFDDDHGHHIJJJJJJEHIIJJJIJCHHGGIIJIIIGIGIGIIFGH
@7293447/1
ccatgaaacaaaatgtaatctctgttcttttttgaaacgaaatagttttt
+7293447/1
CCCFFFFFHHHGGJJHJJJIGIIJHG@HHIIJJJJJJIIJIJJIFDGIIJ
@3190982/1
tggatatattcatgccacattccattccatgatttattaaacccgatgct
+3190982/1
?@@DADDD:?DFF9EBE>CGEI@<@::FF:4:FBHC9B9?D??FDB0@D9
@5249513/1
acggaaagcagcgagatgagcataataggtaggtgcagggtatgaaactg
+5249513/1
@CCFFFFFHHHHHJJJJJJJJJJJJJJJJHHIJGHIJJJJBFHIJJJJJJ
@4215160/1
caattgcattccctttcacactagggacatgaggtgaaattattggtatt
+4215160/1
CCCFFFFFHHHHHJJJJJJJJJJJJJHIIJJIJJ@EGIJIJJJJJJ?FHJ
@4215271/1
ctagcatgactgactagatagaagtctaattcagtagggtgagtaatctc
+4215271/1
CCCFFFFFHHHHHJJJJJJJJIJJHJJJJJJJIJGIJJJEGIIFHIJJJI
@4215639/1
gtttgttttctcctactccgacaaacgccatcctctcattcttagttgta
+4215639/1
CCCFFFFFHHHHHJJJJJJJIJJIJJJJJJJJJJJJJJJJJJJIJIIJJJ
@4215741/1
cattgcttgaggtctggtaattggagcggcttgtct
+4215741/1
CCCFFFFFHHHHFHIJJEHIJJJJJJJJJJJJ6?9B
@6785665/1
ctgataaattagaatcatcccatagcaaatgatatttggtaggacgtgct
+6785665/1
CCCFFFFFHHHHHHIJJJJJJJJJJJJIJIJGJJJJJJJFHIJJJJIJIJ
@622299/1
cgctaatttaaaaattgaatagtttttatgaaatgagtcagaattttcgt
+622299/1
CCCFFFFFGHHHHJJJJJJJDHHIIJJJJJJJJJJJJGIHIJIJJJJJJH
@5252474/1
gctctaactaaaaattcttttttaagtaacaaagcttcagtaaataacaa
+5252474/1
CCCFFFFFHGHHGIGIIGIIJJIJJJCFGHIIJIIJIJJJGGHHIJJJJI
@7300294/1
gtactatcatcagctggtgtagaattacagaataactcatgaatgctttc
+7300294/1
CCCFFFFFHHHHHJJJJEGHIJJJJJJJJJJJJJJIJJIJJJJJJIJJJJ
@6259102/1
cttcatccttgttttcaaagttgataaataatattaatgaaactaaaaac
+6259102/1
CCCFFFFFHHHHHJJJIJJJIIJJJJJJJJJJJJJJJIJIJJJJIJJJJI
@5254634/1
cattgtttcattccgcagattaaaatttttaagtacgactaagtgagcac
+5254634/1
CCCFFDFFHHHHGJJJJJJJIIJJJJJJJJJIJIIJIJJJIJJIJJJJJI
@3706474/1
ctcctcatcaagagcacggcgatactgcaaacaagggatagcactcaagg
+3706474/1
CCCFFFFFHGHHHI@GHIIJJJIIJGIGIJJIJJJJJIJIJIJJJJGIJG
@5751208/1
ccgctgtagtacaaatttctattcccgattatttttcctttgatgctgct
+5751208/1
CCCFFFFFHHHHHJIJJJJJIJJJJJJJJJJJJJJJJJJJJJJJJIJJJJ
@5751296/1
gtcacttttggtcctgttggtccattaatataaaatggttcaacttcttt
+5751296/1
CCCDFFBFFDHADCFIIIIIHGIIGHGDH@HHGEFGIGGHCFFBBFGGBG
@3707335/1
cttctttttttgacctacccttgccgatagcaataaggcctttggcttta
+3707335/1
@<@DDDDDFD@FFGB?F>CFGICC>C:?6@B?FF@BB..8BF@C;>FAD=
@1148934/1
cctcttctggaaagcagctcttgcagcattgacactggcgttttgg
+1148934/1
<?@DD>DDD?BFF;BGFBCAADFEG@FFEH@H9:?GGHD>F0DF90
@7780717/1
gtcggtgttttaattaaaaaattggtgggaggagaaatagtgattctgta
+7780717/1
CCCFFDDDFHHHHJJJJJJJJJJJJHHIJHIJGIIGHHIJFHHIJJJJJJ
@2171727/1
atcgacaacaccgcttgtgcggcaatatgtttggcttgctgttttgt
+2171727/1
CCCFFFFFHHHHHJJJJJJJJJJJJJJJJIJJJJJJJJJJJHIJJJJ
@2668027/1
gtttcgtaggcaggtggaggccatcgcctggtcatgcataattcttgtag
+2668027/1
@@@FFDDFHGFDF<CFGI=GCHAHBEHIIIADHGGCHGGFIIEIFGIIC=
@7303381/1
gtaatctctgtatcaacaactgtacc
+7303381/1
CCCFDDFFDHHDHGGGHGFGBFHGHB
@1150792/1
aacactgctttcatcttcagaagaactggtagaagaactgctgtaataac
+1150792/1
CCCFFFFFHHHHHJJJJJJJJJJIJJJJJHIIHJJJJJIJJJJFHIIJJJ
@1151730/1
ctgctgttgttgttgttgctgaggctgctgtggtctctgctgttgctgag
+1151730/1
CCCFFFFFHDHHHIGHIJIGIIJIJIJIJIHIJGGIDGHCHGFGGEHIDH
@91043/1
ctgcagttcatccataattcagaaagaatatacacaacagacaactctgt
+91043/1
CCCFFFEFHHHHHJJJJJJJJJIJJJJJJJJJJJJJJJJJJJJJJJJJJH
@91361/1
ggagtatatacaaccagattaattattatgagagaagaattgataactaa
+91361/1
BCCFDDFFHHHHHJJJJIJIJJJJJIJJJJIIHIJIJEGGIJHHJIJJJJ
@4729688/1
gcaccttcaacaccacactcctcaaggtacacccctataagggcttcgat
+4729688/1
CC@FFFFFHHHHHJJJJJIJJJJJIJJIEGHHIJJIIJJJJJJIJJJJJJ
@5753846/1
ccgacgacactttttagtaccgggcttactaaggg
+5753846/1
@<@DDDD@8CDFHED?E9CF@FGGG@GG@F?BF>;
@4221970/1
cattaacttgcgtagcatactttatcgtaacggtcatttctttttcttga
+4221970/1
CCCFFFFFHHHHHJJJJJJIJJJJJJJHIIJJJIIJJJJJJJJJJJJJJH
@3198378/1
gttcacactgttcctggctgagagtaattcgtcgcgcattctgttgtata
+3198378/1
@@@DDDDDHDFHHD@GDGIIGIII?<CEHFH1???DG:FAFHDHHGCFHG
@5754480/1
gcagggaattctaagagggtacacaattcaggcactaatgtctctt
+5754480/1
CC@FFDDDHHHHGJIIGIGCFHHHGAFFFGCCHDGHDFGGFFIGII
@1152648/1
cctttgttgctgctgtggtggttcttgcctttgcagctgttgtggtggtt
+1152648/1
CCCFFFDFHGHHHJIIJICFHIGHIJIIIJJJJJCHJJJJGJJJJ;FHGI
@2670377/1
ccttcctttactgtatgcatgacttttataattagggacaggatcatatc
+2670377/1
@CCFFFFFHHHHHDGHIJIIIIIGIIIJHJJJJJJJJECBFGHDHIJJJI
@1155259/1
gtaaagtttactactatattctcgtcagttttaatgcttccaacacgttg
+1155259/1
CCCFFFFFHHHHHJJJJJJJJJJJJJJJIJJJJJJJJJJJJJJJJJJIJJ
@628038/1
ctcaatgatttcctccttccaaaaaaatacagcaagtctggtaaatttat
+628038/1
CC@FFFFFDHFHDCHHGCGGIIJJEGGIGEHGGIICDGGIJGFGHIEGGE
@628194/1
cttgtatactagcatgactgactagatagaagtctaattcagtagggtga
+628194/1
CCCFFFFFHHHHHJJJJJJJJJJJJJJJJJJJHIJJJJJJJJIIJJJDGH
@7786216/1
cttgaacttcatttccaacaggtagtaagtgatcattaagttcgccgatc
+7786216/1
@@@DDDDDDHHDHIIGDGH=GH:CCCFHHEFEAHEGGGDHBGHHCGGEIG
@3201374/1
ggccgacacatcaatattaagcatcatcttccattgagaaggcctgacgg
+3201374/1
CCCFFFFFGHGHHJIJJJIJJJJJJJJJIIIJJJJIJJIJIJJJIIIIGI
@7787649/1
gtccttttatcataatgagatcaagtttttttcgaatcaaatgaagctgt
+7787649/1
C@CFFFFFHDHFFIGGGEGEHGIJIAHGIJJIIIJIJJIJIJIJJJIGIH
@7788717/1
aagagttttattaaagttggatcattagcagaaatcctcattctttcaaa
+7788717/1
CCCFFBDFHHHHHJJJIIJJJJJJJJJJJJJJJJJJJJJJJJJJJJJJJJ
@2179229/1
tgttgttgttgttgaccccatggttgtcgaggaggtccctgttgttccat
+2179229/1
@@@DFFFFHHHHHJJJJJJIJJJHHHHIIJJJGJIFHGGIJIJJIIJJII
@2179353/1
ctcctgccactcatcataatgaacaatatcttcttttggattagtagaaa
+2179353/1
CCCFFFFFHHHHHJJJJJJJJJJJJJJJJJJJJJJJJJJJJJJJJJJJJJ
@3713736/1
ttccactttcacaatcaattaattggtaacatggtaaaataccttctttg
+3713736/1
@@@FFFFF<CBFHIIIGFEHIICC<GABHHCBFCGEHHGIIIIIIGAHII
@94264/1
gttgagacacttgctggggaggtggacctctttgtgcccatggagtttga
+94264/1
CCCFFFFFHHHHHJJJJJJJJJEHIJJJJJJJJJJJJJJJJJJIJHIJJI
@6795792/1
cgggacttgaaaagaaagaccttcccactggggtgtatgtcattgagggc
+6795792/1
CCCFFFFFHHHHHJJJJJJJJJJJJJJJJJJIJCGDHIJJJIJJIJJJJG
@6795806/1
aactaaatgtcatggattcagcagaagtataaattaaactatggatttat
+6795806/1
@@CFFFFFHHHHHJIIJJJJJJJJJJJHIIJIJJIIJIJJJJJJJJJJJJ
@6795896/1
cttctagcattagaagtttcttctccagctaaggctgtatcatcaacttc
+6795896/1
@@CFFFFDFDHHHJJIHCHIJJJJIGIIIIIIJFGGIGHEHIIIIJJJJG
@2673011/1
aataattgttctttcatgatactctcaaggtccctgattacttcttctcg
+2673011/1
@@@FFFFFHHGHHI>BHBHIIIIHIIIIIIGIFEHGGIIG?FHIIGIIHG
@6268536/1
gtgggttatatggtgattgatgccattcaactttgcattaactttctgta
+6268536/1
BBBFFDDFHHHHHCGHIJIJGIJJJJJJJJJJJJIJJJJIJJJJJJJJFI
@6268792/1
ctcaaacatgcaaatgtgacattattgactaaggccgatctgaggtctgt
+6268792/1
CCCFFFFFHHHHHJJJHIJJJJJJJJJJJJJJJJJJJIJJJJJJJGHIJH
@4733885/1
ctccactgaaccaaatcggctccttgaatgaatttttcattcctccatac
+4733885/1
@CCFFFFFHHHHHJJJIJEGJIIIIGICDDGGFIHIJGGGDGHGDF>GCH
@5760863/1
ggtggttcttgcctttgcagctgttgtggtggttgttgcctctgttgctg
+5760863/1
?@1BD0BDFFFFFIIIIIHIIIIHFHGGI?FEFGEFGIIIIIIEIIFIII
@1657169/1
atacgatctggtttacaattagaatttataagtgttgcagttaaaccaag
+1657169/1
CCCFFFFFHHGHHJJJIJJJJJGIJJIIJIJJHIIIJJIIJJJJJJJJIJ
@5761721/1
gttttctccaactccgacaaacgccatcctctcattcttagttgtaacaa
+5761721/1
CB@FFFFFGHHHGJJIGIJIJJIJJIEIJJJIIJIIJJIJIJIJGIJGIE
@94666/1
caacagcctcagcagcaacagaggcaacaaccaccacaacagctgcaaag
+94666/1
CCCFFFFFHHGHHIIJJIJJIJJIIIJJIJIJJIIHJJJIIIIIJIIGGJ
@7310379/1
gttattggtttccttatcagtaatctcgaatctattatctcttggacaag
+7310379/1
@@@DFFFFFHHHHIJIJIJJHGHHIJGIIGIFHIIIIIIIDIJJJJJJII
@631780/1
gcatactttatcgtaacggtcatttctttttcttgatctctttcattatc
+631780/1
CCCFFFFFHHHHHHIJIIIGIGIJJJIJJJJJJJJIIJJJGIIJGHJJJJ
@7790349/1
ctcgtccaatcagattgaaaaaaacaagttgtataacacaattaaaaagt
+7790349/1
CCCFFFFFHHHHHJJJJIJJJJJJJJJIFIJIIJJJJJJJJJJJJJJJJH
@96447/1
gccaatagctgtgggttatatggtgattgatgccattcaactttgcatta
+96447/1
CCCFFFFFHHHHHJJGHIJJJJJHHIIJJJJIJJJJJJJJJJJIJJJJJJ
@3717447/1
ctgcaattcttggttcaagatcattttaaactgcccttctgacacaccat
+3717447/1
CCCFFFFFHHHHHHJJHGIHIJJJJJJJJJJJJJJJJJJJJJJJJJJJJJ
@3205370/1
gtctcaacaagttccgttttttggagaggcaactcaggataactatagag
+3205370/1
CCCFFFFFHHHHHJJIHIJJJJJJJJIJJJJJJJJJJJJJJJJJJJJJJJ
@4735325/1
cttaatattagaaatcttaataaataggacgaccaacacagcgataaaac
+4735325/1
CCCFFFFFHHHHHJJJJJJJJJJJJJJJJJJJJJJJJJJJJJJJJJJJJJ
@4735450/1
gacaaaattgcaattctttacatcaataccttcttctatcacatcggagg
+4735450/1
CCCFFFFFHHHHGIJJJJJJJJJJJJJJIJIJJJJJJJJJJJJJJIIIJJ
@7313197/1
atttatcgcaaggtaatgtaaaacaatatctattcaacaaaggaatagca
+7313197/1
CCCFFFFFHHHHHFGIJJJJIJJJJJJJJJJJJJJJJJJJJJJJIJJJJJ
@7313250/1
ggtatatataagattacaattcttaacattttttctttaaacaaagaaca
+7313250/1
?@:=DD?DHHFFBGFE?@FDIDBDEHHEHIIEGEHGGHIIIB?8BGEHII
@5765737/1
agctggatgaggaaatttttcataaagaagtcgaatactgttcttaggaa
+5765737/1
@CCFFFFFHHHHHJJJJJJJJJJJJJJJJJIJJJJJJJJJIIJJJJJJJJ
@5765935/1
ctccactgaaccaaatcggctccttgaatgaatttttcattcctccatac
+5765935/1
CCCFFFFFHHHHHJJJJJJJJJJJJIIIIIJJJIIJJJJJJJJJJJJIJJ
@632987/1
gattgaagtaaattgtaaaatgctaatatcctaacgttatcaggttttgg
+632987/1
BB@DFFFFCDHHHJJIJJJIJJIIJJJJGHIIIGGGHIJIGEIJCGGIIE
@5766892/1
cagcctttgatagcaatcggtaaagttttgcctataagaacaatgagtaa
+5766892/1
@C@FFDFFHGFHHGIIHGIGCAHDGFCEHGGGIGIIIIIIIGHIGEHIGI
@6799545/1
ctatatccatcggttcttcttctttttt
+6799545/1
@@@DDD;A4DAFD<@FGHIGIBEBC9A8
@4736430/1
ttaagagtactaccaactcatactgtcttcagcctcatgttataacatta
+4736430/1
@@@DDBDADCFDBF@FBFIIIIECCHDEHHGEHB>G@?DGFHGFBHIIII
@100785/1
tttttttgttcctttttgaattgaaatcacctgctccaggtaatggaaaa
+100785/1
CCCFFFFFHHHHHJJJJJJJJJJJJJJJJJJJJJJJJGIJFHJIJIHIII
@6800608/1
ctgataaattagaatcatcccatagca
+6800608/1
@<?D;BB>FFA?FEG?FAH9FFE;BF9
@1161817/1
gcctcttttaccattgtacgagtttgagcatcattcattttcttcattgt
+1161817/1
?=?DDDFFHHGF?DHHGGEGDFFDCHHHIIHBFGIJDHGGIGHGIIIIAD
@5266972/1
caatactttaagagcatttattgcagcttctttctgtgcatcatttttag
+5266972/1
CCCFFFFFHHHHHJJJJJJJJJJJJJJJJJJJJJJJJJJJJJJJJJJJJI
@6272260/1
caagatcagccgtgtttggtagaagcaggatgacacttaggtcgtgcatg
+6272260/1
@@@D=DADDAFF1@<CEB=CD@F>HDFFFG3??FAGBD<<99B??@7;FF
@4738590/1
ggtctctgctgttgctgaggctgttgtggtctctgctgttgctgaggctg
+4738590/1
@C@DDFFBFHAFHEHIE@HDHJGGFHIIIHIJIIIJJDIC<FGEIDHEHC
@6273344/1
gtggaatttttgcattttttataacttctttaatgctctccaaaattgta
+6273344/1
?@<ABBDDHDAAHEEGGB?<BA<?FH?FHIEFHIGAHCGGIEAAHIIGHH
@6273890/1
gcaacttagatttagggtcattccaatcttgatgcatgatgaaatcatga
+6273890/1
?@@1:ADAF?AFDAA@?:3CAA<<A<B;EHC?CHFC?CF@FBB>G?D@D>
@1164560/1
ctccaatcgcattccctttcacactagggacatgaggtgaaattattggt
+1164560/1
CCCFFFFFHHHHHJJJIJJJJJJJJJJJJGIIJIIIJIHIJJJJJJJJJG
@5768478/1
ataagaactatttctttaagaatattttggatttcattgatagtatctga
+5768478/1
CCCFFFFFHHHHHJJJJJJJIJJJJJJJJJHIJJJIJJJJJJJHJIJJJI
@1165048/1
gttatcaagaaatctaagattgcatcaccgaggaattccagcctttgata
+1165048/1
CCCFFFFFHHGHHJJJJJJJJJJJJJJJIJJJJGJIJJJJJJJJJJJJJJ
@101137/1
gtggctgcagtttccatatcatattatacctgaaggcttttgggtcgtga
+101137/1
@@;1DDDD:?<ACF@<E<CC?CEDHEHBEAHBF>AEGCGEBC@6GAF:FF
@4231880/1
cttgcacgacctttggattgaatataagaccttgttgttttagggtaatc
+4231880/1
CCCFFFFFHHHHHJJJJJJJJJJJJJJJJJJJJJGIJHIJJJJJIFHIJJ
@102017/1
tttcattccgcagattaaaatttttaagtacgactaagtgagcacactaa
+102017/1
CCCFFFFFHGAHHHGFGHIGEIJIJJIDHFHGIHIGDGIIIIIFGIGGGJ
@3210892/1
ataacacaattaaaaagtaatctgaaaacatttgataaaaaatatatcgt
+3210892/1
CCCFFFFFHHHHHJJJJHIJJJJJJIJJJJJJJJJJJJJJJJJJJJJJJH
@7794867/1
cacgacctttggattgaatataagaccttgttgttttagggtaatcaaat
+7794867/1
@CCFFFFFHHHHGIIJJEIEGIJJIGGIJJJJIHIJJJJGI3BFIIIIGG
@6802542/1
acaattttataattattggatatattcataccacatt
+6802542/1
?@?DDD4:C4<<BEDFGF9GEEH4E4A3AB:AE3C<C
@1165730/1
aagattacaattcttaacattttttctttaaacaaagaacattggattat
+1165730/1
CC@DFFFFFFHHHJJJJGIJIJJJJEGIIIJJJJIIJCEHIIJJIEHIGG
@5771179/1
aggtaagacaacaatcacaagttttacttcttctttaagacactgactaa
+5771179/1
B@@DDFFFHHHHHJJJJJJJJFHIJJJJJJJJJJJJJJJJJJJJJJJJJJ
@2187333/1
ctttactaaaaggctacacaaacaatcacctgaatccttagaattcaaaa
+2187333/1
CCCFFFFFHFGHHJJJJJJJJJJJJJJJJJJJJJJJJJJJJJJJJJJJJJ
@634785/1
gcatctgttataaatgtaggaagttatcaagaaatctaagattgcatcac
+634785/1
CCCFFFFFHHHHGGIIFGJIJJJGHIIEEIJGHGIIIJIHIGHIIJJGGI
@6806738/1
ctttgtttttactcctttttcaaaaccttcttccagcatagcttcaattt
+6806738/1
@C@FDFFFHHDDHDHGIIIIGICDCBGEHGGIGCIGDHIIGGHGIEIGII
@6806819/1
aaattataataaaacaaaaattaactttttaatcacattggatctagata
+6806819/1
@@CFFFFFHHHHHJJJJJJJJJJJJJJJJJJJJJJJJJJJJIJJJJJJJJ
@4236688/1
cattaatctatagaaaattttccaaacagtatttagagactttccactat
+4236688/1
CCCFFFFFHHHGHJJJJJJJJJJJJJJJJIGIJJJJJIJJJJJJJIJJIJ
@4741822/1
ctgattacttcttctcgaggtggctgcagtttccatatcatattatacct
+4741822/1
CCCFFFFFHHHHHJJJJJJJHIJJJJJIJIJJJJJJJJJJJJJJJJJJJJ
@1663878/1
ccatatttaacacacattttgtaaataattttcttaactttacacattta
+1663878/1
CCCFFFFFHHHHHJJJJJIJJHIJJJJIJJJJJJJJJJJJJJJJJJJJJJ
@1664134/1
ccttgaacaaatttacctaaagcaacaacacaattgtcggcagctgggaa
+1664134/1
CCCFFFFFHHHHHJJJJJJJJJJJJJJJJJJJJJJJHIJJJJJJJJJJIJ
@4237875/1
gtttcgtaggcaggtggaggccatcgcctggtcatgcataattcttgtag
+4237875/1
CCCFFFFFHHHGHJ;EGIIJJJJIJJJJIIJFGIJJJJJJJJJJJJJIJI
@4742995/1
caacttctttggtgtacagaaatatttcggcttctgcttccgttccaccc
+4742995/1
@@@FFFDFGDBH<CAEHADI@HIIIIIEGDGGG3CCCHII@EFEGCEIIE
@6276856/1
gccaagatcagccgtgtttggtagaagcaggatgacacttaggtcgtgca
+6276856/1
CCCFFFEFHHHGHGEHAFGGHGDGEEGIIIFEHIGJJIHIGIJJGIFHIE
@7798309/1
ggacaatatcgcacataatacctgttctgtaaaatccttcactggaaaca
+7798309/1
CCCFFFFFHHHHHJJJJJJIJJJJJJJJJJJJJJJJJJJJJJJJJJJJJJ
@7798380/1
cttctcttatagctgtcaactcatgttgcaaaacatgtaaaaattgacct
+7798380/1
CCCFFFFFHHHHHJJJJJJJJJJJJJIJJJJJJJJJJIJJJJJIJJJJJJ
@5271986/1
gcctcttttaccattgtacgagtttgagcatcattcattttcttcattgt
+5271986/1
CCCFFFFFHHHHHJJJIJJJJJGIJJJJJJJJJJJJJJJJJJJJJJJJJI
@3724993/1
cttgttacaacatatttcaacatgtatccttttgggcggtaccatggtat
+3724993/1
@B@DFFDFAHFHHJJJJJJJJIJJIIFIGHIGIGGIIIJJIIGIJIIHIG
@7322092/1
tgaggcttgaacaagcccttctgatagcctgcaattcttggttca
+7322092/1
<<?DDFFFAFDDFGFFG=GGIII<HC@FGCHGDG@@CGH>FDHIG
@6278645/1
caggttttgggtagttgggtaatattttgataacgtggatgtagataggc
+6278645/1
@?@DBDDDFFFDFI?EGEG2AFA9CAFFDFABGBFDDFD>AF<FBFEFDF
@6278690/1
gtagtgaagaactgaaagcagatctaaatttctcaaatttctttctatat
+6278690/1
@@CFDDDFHFDHHGIGIGGHGBHIHGFHIIGEHIIG@FFIGIGEHIGHII
@3726249/1
ccaacatattactgacctcaaccgtact
+3726249/1
?@@DD<DDDH>F?4:?DGA3C;@GH3F;
@3727754/1
gtgccatccattttatagctactctaaaaacacggtcttttccttcccct
+3727754/1
@@@;BDDDHHHBHFHH<<DIB<FHBD:F@DAGCD@:;DB9DD>F@BFHCH
@1668614/1
gcctcatgttataacattatgcagttcattacctaagatatttgttatga
+1668614/1
@;@BAA==2A=?<:E:FGBB?IIE?AF?H?:CFFB?FG<:????:9D4F9
@7325689/1
gtggctttattatattactcctaattgaagagccttttcccaaaatcata
+7325689/1
8??DDDDBFDDFDGBGFBIHDEHGBGICHEBCF8CGGIHC@F>FDF?DHE
@7325795/1
ccggtctttctcgataatcaagtgttggtgcattcataattcgggcctta
+7325795/1
CCBFFFFFHHHHHJJIIIJGGIFHHIIIJJJJJIJIIJIJJJIIJJJJJJ
@4237959/1
gtcactttatatgttcttttaacactctttgatggaatttcataaacaac
+4237959/1
CCCFFFFFGHHHHFGFIIIGGCHGJGIJJGIGJJJIGGJIJJJJIIJIJG
@4238480/1
ctcagagctaccttggcagctgctaattttgcttggtgtttgttttctcc
+4238480/1
CCCFFFFFHHHHHGGGIJJJJJJIJIIIIJIIJJJJHGHIJJHIJIIJJJ
@2684461/1
gccactcatcataatgaacaatatcttcttttggatt
+2684461/1
:1?D?AB==AC4CEFGGGGE;?CEH>B<CE@9AEE??
@104674/1
ttctcttctcttggtgttcaacaaatctcttaatgatatcagtcagctta
+104674/1
CC@FFFFFHHHHHJFHHIJJJJJGHJJJJJJJJJJJJIJJJJIJJJJJJJ
@7800443/1
cttgtatactagcatgactgactagatagaagtctaattcagtagggtga
+7800443/1
???DADEDHFHHDEGBAHHEGHHIIIIIFGBD9CH@FGGCCEHGIIG?D?
@106708/1
gggagttttcttgatcattttcgtttacccagagaggaaatagtattttt
+106708/1
@C@DFDEFHHHHHHIJIIJJJJJJJJJJJJGI?FGHIBGIIJJGIIJJJJ
@7800855/1
tgaggaagttggtgtagaggtgcaggctggccatgttgaatagcttgctg
+7800855/1
@C@FDDEEFHHH?FHHIGHIAEHGIJIHHHIIGHGIGIJJIJIEIIIIJ>
@6280015/1
ccacattccattccatgatttattaaacccgatgctagctttcttaaatc
+6280015/1
@@?DDDDBFD<B:AE?FAFECDHGB<ABEFG1?CEFCE3CFGEHAD9?F9
@4749871/1
gtgggtctccaaggtctccttgaacaaatttacctaaagcaacaacacaa
+4749871/1
@BCFFFFFHHHHHJEGIJIJJIIIJJJJJJIJIJJJIJJIJJJJJJJJIH
@6810261/1
cttgcaagaggtaacttctgtcttgaaatctgtagcccaatattgattcc
+6810261/1
CCCFFFFFHHHFHIJJJJJJIIJJJJJJJJJJIIJJJJJJJIJJJJJJJI
@4750303/1
catggtttaagaaagaccaaaggtttctgttgagctagtcatttgttccc
+4750303/1
@@@FFBDFHHGGGGGIJJIJIJGAFHIGHHHIIJHIJJCCHH@GIFHIII
@6810639/1
gtctgctgggttgctggtcactgggttgttgcctaacaggaggtgcactg
+6810639/1
CCCFFFFFHHFHHJIJJHHJJJJIJEFHHHJJJJJJJJJJIJJBFHIIJJ
@6810996/1
cataaatctgaaccatgggcatacagcatatatccgtctaagcctaatgt
+6810996/1
CCCFFFFFHHHHHIJJJJJJJJJJJJJJJIJJJJIIIJJJJJJJJJJJJI
@6811377/1
tgatactctcaaggtccctgattacttcttctcgaggtggctgcagtttc
+6811377/1
@CCFFFFFHHHGHJIIIIIIJIJJJJJJJJJJJJJIJDHIJJIIGIDFHG
@107447/1
cttgcaagaggtaacttctgtcttgaaatctgtagcccaatattgattcc
+107447/1
CCCFFFFFHHHDFIJJJJJJIJJJJJJJJJJJIJIJJJJJJJJJJJJJJJ
@2196493/1
gaaaaaataatcaacgttactatcaatcacgaaaaataacaaaaacaaaa
+2196493/1
CCCFFFFFHHHHHJJJJJJJJJJJJJJJJJJJJJJJJJJJJJJJJJJJJJ
@2688811/1
ctgttgttgcctctgctgctgctgctgctgaggcggt
+2688811/1
?@@AABBDB>DBFFGEBADGHG@?>FHIG@??GFE@?
@4754522/1
ttatctcttggacaagttgttatattagtcactttatatgttcttttaac
+4754522/1
@@@DDDD;F?8DFHGBAEHDAEAF9FGI4FHHGHICHBGGCGDHGEG?GH
@2197144/1
ccactatctaaataaatagctgcagctaatgattcaaataagtcaccaag
+2197144/1
@@@FFFFFHHHGHIIIGIJIJIIIJJIIJJIJGIJJJJIJJGCGGIHIIG
@7803401/1
tctctcttgacagccctatacctatttacatgcctagacttgtgcaccag
+7803401/1
CCCFFFFFHHHHHIJJJJJJJJJJJJJJJIJJJJJJJIIJJJJJJJJJJJ
@4755032/1
ggtccctgttgttccattgcttgaggtctggtaattggagcggcttgtct
+4755032/1
B@BFFFFFFHHHGIJIIJJJJJIHJJCGHGIHJFIIJJIJIJJJJJ:=@8
@7804018/1
ccctcagataatcccatatcattgagacattaacttgcgtagcatacttt
+7804018/1
C@CFFFDFHGHHHJGGJIIJIJJIJJJJJJJIIJJJJJJFGGIIIJJJJJ
@4243834/1
ctaggcaatgaagttcctgcaggaggtataaacaaacctatgggttttac
+4243834/1
CCCFFFFFGHHDFHIIJJIGBHGGHJAGBGEAFFEGGIIJIJBHBGDHIJ
@1672361/1
tgggcttctattagttcatctatattttttaaggaagtaagtgcagggga
+1672361/1
@@@D7BDDFDFD?@<CGEEHIBGGIGGCC@AFGIEDGGBGGBDGIIIII<
@1672463/1
ctgtagtatgtttacaaatgttgcagcattaagtcttctctgcactgtga
+1672463/1
@@@?AB=AFAFD<FD@F>@<AFBF@D?BBEHH<<AHCEH@F<GCF<C?FD
@7805783/1
ctcatttgaaaacgtggatctccaaggtctccttgaacaaatttacctaa
+7805783/1
CCCFFFFFHHHHHJIJJJJJJJJIJJJHIJJJJJJJJJJJJJJIIIIJIJ
@6283047/1
tgcaccttcaacaccacactcctcaaggtacacccctataagggcttcga
+6283047/1
C@CFFFFFHHHHHJIJJJIIJJIJGIII?FHIJJJIIJJIIIHIIJJIIJ
@4757575/1
cacgaggagtattcttggaaacaattttataattattggatatattcatg
+4757575/1
CCCFFFFFHDFHHJJJJJJJJJJJJJJJJJJJJJJJJJIJJJJJJJJJJJ
@3218301/1
gaattacagaataactcatgaatgctttctaatgtttcttcatttaaaac
+3218301/1
CCCFFFFFHHHHGJJJIJJJIJIJJJJJIJJIJJHIIJIJJJJJJIJJJI
@6813742/1
agtaaacttaaccctttgagaatctgttaaaggttttcgttgctcattga
+6813742/1
CCBFFFFFFFHFFIEGGHJIGJJIJJJGGHIIGCFGHIJGGIIGGIIIIJ
@110159/1
ccttaacttgcattaaatcacatcacattaccatatttctcaaattcagt
+110159/1
CCCFFFFFHFHHHJIIGJIJGJJJGJJJIIIJJJIJIJJJIJJJJJJJIB
@643387/1
ggctgttgttgcctctgctgctgctggggctgttgttgccactgctgct
+643387/1
;;?DA=B>=CBFDHCH>>H?HFA?CD31:C8@F?41:B9BFB9094?B?
@7329052/1
caatactttaagagcatttattgcagcttctttctgtgcatcatttttag
+7329052/1
<@@DDFFFHHHHGIJJJJCHIFHEHIJFGGGIJHHBGHICIJJIIIJHIG
@2199323/1
gctggatgaggaaatttttcataaagaagtcgaatactgttcttaggaat
+2199323/1
CCCFFEFFHHHHHJJJJJJJJJJJJJJJJJJJGIIJJJJIIJJJJJJJJJ
@6814846/1
gttcaagatcattttaaactgtccttctgacacaccatctctgtaaa
+6814846/1
@@CFFFFFHHGHHJJJDEEHIDIIIJIEHHIJIJICGGIGHEGJEGI
@2200037/1
ctctgcactgtgacagtcttcaagcactgagttagaataccaacctgaat
+2200037/1
@CCFDFFFHHFFGJIIHIIJIIIJJIJJJJJGGIJJJJJJIJJGJIGJHJ
@1673464/1
cagtcatcaggaataaagtcattaaccttcaaaatttttccgaggtttaa
+1673464/1
=?@ABD?:?:CFFI>AE@<<EEH>?AAFHA>A<<FEB4E;9:86@DF@BF
@7806535/1
caatactttaagagcatttattgcagcttctttctgtgcatcatttttag
+7806535/1
B@CFFFFFHHHHHJJJJJJIIJIJJJJJJJJIJJJJJJIJJJIJIJJJJI
@4760700/1
attcgtcctcctgccactcatcataatgaacaatatcttcttttggatta
+4760700/1
@BBFFFFFHHHHHJJJJJJJJJJJJJJJJJJJJJJJJJJJJJJJJJJJJJ
@3220856/1
cttccgttccaccctttctgctgcgatctttgccat
+3220856/1
8=?DDDDDDAD8:CF>DE<<B>F31@8CEFFEI?B@
@1175718/1
ttggctttgccgcttgttgctgtacttgaggctgagatgaaggtggtctg
+1175718/1
CCCFFFFFGHHDGJJJGHIJIJHIGJJJHIJJJJJJGIIEHJJ?DGGIIJ
@4761204/1
ctgatatagctctaacttcaattaatttctgatttttattaacaat
+4761204/1
CCCFFFFAHFHHHGIEHGHGGHGIGIHIIIJIIHBHIJJIJFFHDF
@111445/1
agctggatgaggaaatttttcataaagaagtcgaatactgttcttaggaa
+111445/1
CCCFFFFFHHHHHJJJJJJJJJJJJJIJJJIIJJ@FHIJJHIJIJJJIIJ
@111813/1
ctctgcactgtgacagtcttcaagcactgagttagaataccaacctgaat
+111813/1
@@CFFFFFHHFHHIGGEHHJJIDHEHJJJJJIIJGGGJGDCFDFHGHEIJ
@6283814/1
gttttcaccggaggaatttgtttgtgattttttattgtatcccaatcaat
+6283814/1
C@@FFFFFDFHDHH?GGHJJFHGHHGDGHJIIJJJJEDFDICHGF@GH@H
@6814942/1
caacatattactgacctcaaccgtacttctagcattagaagtttcttctc
+6814942/1
@@@DD?;DFDDAHI9EFE>D@A?CD1CH?EH<FCBF9FF<D::?GDB9B9
@5779564/1
tttttgaattgaaatcacctgctccaggtaatggaaaatcctgaggagca
+5779564/1
@CCFFDDDHHGHHJJJIIBGIGIJIJJJGHIJJGHIGGHHJHHIIJIFII
@3222704/1
agcatttcttaaagttgtgaaaatcgtgtacataataataaataatcaag
+3222704/1
CCCFFFFFHHHHHJEHIDHGJJJJJJFGGHIJJIIIJIJJJIJJIJJJJI
@6815392/1
tgacaataaagtaggcccttatcaacatacagagcaccaagaaaagcttc
+6815392/1
@<@DBDDDDBFAFEH>?ACFBHACEA?EHBD@<D@GIGDGDDHG?DAGHG
@5780093/1
ccacctttctttccttttttgcccattattgtgtactatcttcaaag
+5780093/1
CCCFFFFFHHHHHGIJIJIJIIJJIJJJJJJIJHIGIIIFHIJJJJJ
@644745/1
ccttgactatgtttgatgacatatcaataacattctcctcaaccttttgt
+644745/1
CCCFFFFFHHHHHIIIJJJGGHHIIGGIIJIIIHIHHIIIGHGGHIDGHI
@3734425/1
gagtattcttggaaacaattttataattattggatatattcatgccacat
+3734425/1
@CCDFFFFHHHHHJJJJJJJJJJJJJJJJJJJJJJJJJJJJJJJJJJJJJ
@5780725/1
ctgctaaagcactaccttcagcgggagaccttggctttgccgcttgttgc
+5780725/1
@@@DDD?DHFHHHIIGHEHIJJIDIEGFGEGEGGGHGIIEGIJEHGIJJJ
@3735307/1
cttcatccttgttttcaaaggtgataaataatattaatgaaactaaaaac
+3735307/1
@@@DDDD?FDHHFIIIEBGH3<F?FCBGG@AHGHCHIGIIID<G<?100?
@3735590/1
ctggaaacttctgaatgatatgctcattattagaatccccattttcagta
+3735590/1
C@CFFFFAFHADHGGIGG9IIIGEH@CBHCHEGHHFFHE@GCGHHFE>?G
@2203187/1
ctgatttgttgtttattagggtagcatttggaggactgtcagatggtttt
+2203187/1
CCCFFFFFHHGHHIJJJJJJJFHIJJJJJJJJJIIJJIJJJJJJJJGIIJ
@112491/1
gtgcattcataattcgggccttaactttagtgaactggtcatcaactgag
+112491/1
BBBDABDFHHHFHIJJJJJJJJJJJJJJJJHIJJJJJJHIJJJJJJJIJI
@4764025/1
gggtagttgggtaatattttgataacgtggatgtagataggctggcctgc
+4764025/1
BBCBDDDEHHHFHIJJJJJJJJJJJIJGHJIJJIJJJJJJJJJJJJJJJG
@7331499/1
cagtaggtaaaaagattattgtattttcttttagaactctttcaaagagt
+7331499/1
?=?:BB?DFFH?FDBHIGBEIHFG<?F?FHGGGAB@B>BFHGEDDH<GH?
@6817588/1
acaacaaacacttggggagttaaatcaacatcagctgagatatactcata
+6817588/1
CCCFFFFFHHHHHJJJJIIGHJJJJJJJJJJJJJJJJJJJJJJJJJJJJI
@113719/1
gcgccaacaacaatgacaggtttttgaaaaaattttggccaatagctgtg
+113719/1
CCCFFFFFGHHGHIJJJIJJHGIIIJJJIJJJJJJJIIIIGHIJJJJJHI
@5782266/1
cactgttttcaccggaggaatttgtttgtgattttttattgtatcccaat
+5782266/1
CCCFFFFFHHHGHJJIIJIIJGIIHIIIGIIGIIJJJJJJJGIGHIIIJJ
@4248059/1
ccgtgatctaatatttgagcagaaggtgctggtgcatgtaatactttgta
+4248059/1
CCCFFFFFHHHHHJJJJJJJJJJJJJHJJJJJHHJIJJJJJJJJJJJJIJ
@5783969/1
actgactaaaatattgttcaagttcacgaggagtattcttggaaacaatt
+5783969/1
CCCFFFFFHHHHHJJJJJJJJJIJJIJJIJJHJHIJJJJJJJIJJJIEHI
@5784473/1
gggattcattatccattctcccctaggctttgctttaggatcatcatctg
+5784473/1
CCCFFFFFHHHHHJJJJJJJJJJJJJJJJJJJJJJJJJJIJJJJJJJJII
@3737364/1
ctctatttcattgtgcattaatctatagaaaatttcccaaacagtattta
+3737364/1
@@@?DB:DFFFFF<C<ACICD?C<C:C>A<CGHIEEFFBDB??F1?FFD?
@5284269/1
cactgtgacagtcttcaagcactgagttagaataccaacctgaatttcag
+5284269/1
CCCFFDFFHHHHHJJJJJJJJJJJJJJJJJJJJJJJJJJJJJJJJJJJII
@3737452/1
gcacaacaaacacttggggagttaaatcaacatcagctgagatatactca
+3737452/1
@?@DABDDBHHF<FHIIEH7F8EFHGIE99DF>FGGICFDHGIII49BD?
@5284639/1
atcaagagcacggcgatactgcaaacaagggatagcactcaagggcacat
+5284639/1
=?@DDAD3?DHHDHEGGHGCDCHEID?FFDD8DCGHGGDHGA@HIIIIEH
@2205026/1
gtcatcaactgagaggccaaactccttcaggcatgggtcactattaaagt
+2205026/1
@@@DBDD?DFHFBEGEE?B<:AAFHGCHEHIEGHCCCGFHII@FG<DDF9
@5286173/1
gtgggttatatggtgattgatgccattcaactttgcattaactttctgta
+5286173/1
@@BFFDDFHHHHHEGIIJJJJJJJJJJJJJJJJJJJIJJJIJJJJJJJJJ
@5286232/1
cactgctgttgttgaggctgctgtggtctctgctgttgctgttgttgctg
+5286232/1
BCCDFFDFDHHHHJJJJJJJIIJFHJCFHHHIJHIFHIHGI?BHFHIIJI
@6819493/1
gtggaatttttgcattttttataacttctttaatgctctccaaaattgta
+6819493/1
BCCFFFFFHHHHHHIJJJJJHJIJJJJJIJJJJJJJJJJJJJIJJJJJHI
@2693886/1
cttgaggaagttggtgtagaggtgcaggctggccatg
+2693886/1
CCCFFFFDFHAFHIAEGGIIIJFFHGHGIGFIJJJJJ
@7812116/1
cttcattgtaacttggcccgcaacaattgtacacaactccataggaagcg
+7812116/1
CCCFFFFFHHHHHJJJIJJJJJJJJJJJJJJJJJJIJJJJJJJJJJJJJJ
@4766849/1
tgagacacttgctggggaggtggacctctttgtgcccatggagtttgacc
+4766849/1
CCCFFFFFFHFGHJJIBEHGFHIGIIJIEHIIJIJIJJJGIIGDHGGIII
@3228240/1
gttgttgctgaggctgctgtggtctctgctgttgctgttgttgctgaggc
+3228240/1
C@BFFFFFHHHHHJJJJJJIIJGIJJJJIJJGIIJJJIJEFHGIEHHFHG
@3228441/1
atcgtcttgaacttcatttccaacagg
+3228441/1
?@<?DBD;=<DFAFBCBGFDICBF1CC
@4248807/1
ccacattccattccatgatttattaaacccgatgctagctttcttaaatc
+4248807/1
CCCFFBFFGHGHHIGGHHJJJGIJJIJIJJIGGHIGIIJJJJJJJIGIJI
@7334004/1
ccatttgattcgtcctttgtttttactcctttttcaaaaccttcttccag
+7334004/1
@@?DDDD8FADD<AFEGDIEGHHGIAFGGCBBGGGHIIIH@DHCHGD?FH
@1180864/1
ggaatttgtttgtgattttttattgtatcccaatcaattatgatactgtc
+1180864/1
CCCFFDFFHDHHHEBFHIIJJFIIJGGICG@G@GGGIJIII@HIGEGBDD
@1181077/1
ctcttcatgccactgattgatgtcccaatggtccacacctttgtcaccac
+1181077/1
@B@FFFFFHGHHHJJIJJJIJJJJIJIJJJIHIJJJJJJIJJJIIIIIJJ
@1181125/1
ctggcctgcttgtggaaaaccaccacaaatccacttggaaaactgtttat
+1181125/1
@BCFFFFFHHHHHIJIJJJJJJJJJJJIIIIJJJJJJJJJJJIJHHJIJJ
@3229547/1
cctatcctctggaggaattcctttaaactgatccatgatcaatctcatag
+3229547/1
CCCFFFFFHHHGHIJJJJJJJJJJJJJJJJIJGIJJJJJJJJJJJJJIJJ
@6289264/1
atcaattatgatactgtctccttcaacaatcgtcggtacaatgtaatatg
+6289264/1
@CCFFFFFGHHGDIIIJJJIJIJGHIJIIIJJHHIJCFHHGGIHEGIGIH
@6290022/1
aaatctttctctagctgctttatttgagcttcaacagaaccaggttcaac
+6290022/1
@@@FADDEDHFFFEGHGIIJJJJJJGHDEHIJJIGIEIAFGHHCFEGIIC
@2209453/1
gcatcatcttccattgagaaggcctgacggactgatggaatccaaaccat
+2209453/1
@C@DDDEEHHGDHIJIIJJIJJCIJIIIJGEHAHE@FHDGIJJJEGIIHE
@3230252/1
ctttggtgtacagaaatatttcggcttctgcttccgttccaccctttctg
+3230252/1
CCCFFFDDFHHHHJIJJIJJJFGIIJJIJGEHJIHIGHHGGHGHIGJJIJ
@2210382/1
ctccataggaagcgccaaaggcttctctcgtgagccaacagtaagac
+2210382/1
CC@FFFFFGHGHGJIJIIIIIJIJIJIIIJGIDGIJGIIJJIIJJJJ
@651061/1
atcaggttttgggtagttgggtaatattttgataacgtggatgtagatag
+651061/1
????DD2BDDD?DE:C?C<EFAFEEEEIDED8?DF@?DD;DEEIICEIDC
@1680588/1
ataagattacaattcttaacattttttctttaaacaaagaacattggatt
+1680588/1
@@@DFDFFHHGHHJIIJFGHDHGEIHGIIGJJGIGGGBF9DFIJGIIFGI
@3744074/1
atcaccgtgatctaatatttgagcagaaggtgctggtgcatgta
+3744074/1
@@@;A===A1CDDBACEEHEC9A<BEAEF;EG<CCAGIC?DB::
@5788660/1
gaacggtattgctctgcagggaacggcgacataggtgtctgctcttcaca
+5788660/1
CCCFFFDFHHHHHJJJJJJJJJJJJJJJJJJJJJJJJJJIJJJJJJJJJJ
@3744552/1
cagttcattacctaagatatttgttatgatctccggccaagatcagccgt
+3744552/1
B@CFFFFFHHHHHJJJIIJJJJJIJJJJCHHJJJJIIJIJIIGIJJJJH?
@4768837/1
gtgagaagctgcaacggctgctatagatggaacgttgatctggtctggag
+4768837/1
CBBFFFFFHHHHHJJJJJJJJJJIJJIJIJJJJJIJJJJJJJJHIIJJJJ
@5789458/1
gtcgaatactgttcttaggaatatttccaatgaattcctctatttcattg
+5789458/1
1:?D??BDFFFFFIIIEFC?HFFIEHIIEHDFF<ECFAFCFFGIIIIFII
@5291444/1
gtctaagcctaatgttttcgctagaactgctagatgttgattttgaacaa
+5291444/1
CCCFFFFFHHHHHJGIJJJJJJJJJJJJJJJJJJJJGIJJIIJJJJJJJJ
@120345/1
atatcctaacgttatcaggttttgggtagttgggtaatattttgataacg
+120345/1
CCCFFFFFHHHFHIJJJJJEHIJJJJFHHHGJJJFHIJJJJJJJJJJJJJ
@2699227/1
cgctatcatcctggctgttgccatttgattcgtcctt
+2699227/1
CCCFFFFFHHHGHJJJJHIJJJFIIJJHIJJJIJJJJ
@1187653/1
gtttcaatgatttccctgttgaccttacggggacacttatcaggttgtat
+1187653/1
CBCFFFFFHHHHHJJJJJHJJJJJJJJJJJJJJJJJJJJJJIJJGIIIJJ
@4773038/1
gggtcattatgggcttctattagttcatctatattttttaaggaagtaag
+4773038/1
B@CDDFFFHHHHHHIJJJJJJFHHJJIJJJJJJJJJJJJIIJJGJIGHIJ
@2213569/1
actatattcaccaaccgttaacggagtttgctgtcgaatactctgagctt
+2213569/1
CCCFFFFFHHHHHJJJJJJJJJJIJJHIJJJJJIJJIJJJJJJJJJJJJJ
@7340142/1
cgcacaacaaacacttggggagttaaatcaacatcagctgagatatactc
+7340142/1
C@CFFFFFHGHHHIJJJIJJGHHHJJIJGIGHJIIJIIIIHIIJIJJJII
@2214623/1
gtgagggtgaaggtcctgtaaaatagcttgagaagccctttgttttcctt
+2214623/1
BBBFFFFFHHHHHGHIJJJJJJJJJJJJJJIJHIJJJJJIJJHIJJIJJJ
@121778/1
gttaactttataatcaatcggcatttctttcagaccaaaatttctttgta
+121778/1
CC@FFFFFHHGHHFHIIJJIJIIIJJJJJJIIIJJJJJJIJJJJJJJJJI
@7817375/1
ctgcagctcaaccattttatcggccaacatattactgacctcaaccgtac
+7817375/1
C@CFFFFFHHGHHJJIJJJJJJJIJJJJJIJIJJJJIJJJJJJJJJIFHI
@1188647/1
cgatgatttgatatctatatttctcattttttctgctaaagcactacctt
+1188647/1
@CCFFDDDFH4CDEFHDGIIIIIIIIGIIGIGHIIEHIFHIIGIIIIDII
@655526/1
gttataaatgtaggaagttatcaagaaatctaagattgcatcaccgagga
+655526/1
CBCFFFFFHHHHHJJJJGIIJJJJJJJJJJJJJJJJJJJJJJJJJJIJJJ
@4774168/1
ggaccagtttgcaaagggaagcgagcttgctgttgttgctgctgctgctg
+4774168/1
??;BDDDFDFDHHIGIIIBHCEHGGIGIIGIHGGEFBEGIGHIIEFG3BF
@656335/1
aggtgaacatgggcaaatctggaggttgatgaggaggctgaggcggaatt
+656335/1
@CCDFFFFHHHHHJJJIJJJJJHIJGGIIJJJJJJJJJJJIJJJJJGEHH
@6295573/1
agtaattcgtcgcgcattctgttgtatatttatgctcacttcaccaacat
+6295573/1
@@@FFFFFHHHHHIIEIJIJIGIJJIJJJIIIIGIAGHJJJJJJJJIGII
@656883/1
agcattcagtagcatcgtgatacgatgtaatattgaaggcaataaagtaa
+656883/1
CCCFFFFFHHHHHJJJJJJJJJJJJJJIJJJJJJIJJJJJJJJJJJJIJI
@6296060/1
gttttgaatacaggaatgccggataattctatacagaaactttaggatac
+6296060/1
B@@FFFFFHHHGHJIJJGIIJJIIJJJIJIIJIJJJJJFHIIJJJJIJJJ
@6828289/1
attaattattatgagagaagaattgataactaactgtgagactgagtaac
+6828289/1
@CCFFFFFFHHHFGGIGBFGIJJIFJJIJGGHIIGHEGHGGHGEIIGHJG
@1685289/1
ctccttgtcttacaggtaccggtctttctcgataatcaagtgttggtgca
+1685289/1
@@@FDFFDFFHHHJIICECHGIHHGGGGEIIGIIIHJJIJGEFHIJEHIH
@1190172/1
ctttattctcattaaggaattccggtttctcaaaacatggtgctggatga
+1190172/1
CCCFFFFFGHFHHCEHGBHHIGFHG@GHIJJJIAFHIGJIHHIIJI@GHD
@5295446/1
cgttaacggagtttgctgtcgaatactctgagcttgctgagcgactaatg
+5295446/1
CCBFFFFFHHHHHJJJJJIJJJJJJJJJJJJJJJJJJJJJJJJJJJJJJJ
@3234440/1
taaggtttttcgggattgatagatacatcataat
+3234440/1
:?8BD22AFBBFAGEGFF9FE<FF@F@EAFG9CC
@6829980/1
gttcttcttcttttttccacgtgaaatctttaggctgcagctcaaccatt
+6829980/1
@BBFFFFFHHHHHJJJJJJJJGIJJJJJJJJJFEHJJJJJJJJJJJJJJJ
@1191727/1
gtttcttccgctaatttaaaaattg
+1191727/1
@?@DBDDDBFADA@<CF4<B?F8C2
@4257897/1
gctgtattataacatgacctaagagttttattaaagttggatcattagca
+4257897/1
CCCFFFFFHHHGHIIJJJJIJJJIJFHJHIIJIGHGHHGIIIGIIJJGIE
@4775718/1
ctacaatgtttagtgatatatttaatataaacactagaaaaactattatt
+4775718/1
@@<DDDADDFFHDCFGHGGGDHIIGIICFAHG>G>@FHGCG>GGGGH??B
@6830852/1
gtttttgaaaaaattttggccaatagctgtgggttatatggtgattgatg
+6830852/1
CCCFFFFFDHHHHGIJJJIJJJJJJIJJGEHIIDGIJIJIJDGGEGHIJJ
@4777368/1
gcaatgaccatcaatcatcccttttctatgctacttttttccaattccaa
+4777368/1
@<<BDDDDDBFHD@>?EGI@G@CDDACHH@ACHAFHEDDDGHIDFHAFHC
@125050/1
cttcagaatataatagtttcaattcatttgatttatgcttaataagcatt
+125050/1
CC@FDDDDFDFHDIJJCGDJHEHBGGAHIJJIIJIJJJIIHJGGHIIIJJ
@6831453/1
atacgatgtaatattgaaggcaataaagtaaccttcaacatataaactgc
+6831453/1
CCCFFFFFHHHHHJJIIJJJJJJJJJJJHHJJJJJJIJJJJJJJJJJJJJ
@4260174/1
ccagtaggtaaaaagattattgtattttcttttagaactctttcaaagag
+4260174/1
CCCFFFFFHHHHHJJJJJJJJJHIIJJJJJJJJJJJJJJJJJJJJJJJJJ
@2217719/1
gtgaaaagaatgatcttccaactgtcacaaacctgttagcagctggttgc
+2217719/1
<?@DDADD?FHHHIIIIIGIIIIIIIIIGIGIHIIIIIIIHGIIIIGHGG
@2217767/1
gcaacaacggccccagcagcagcagaggcaacaacagcctcagcagcagc
+2217767/1
BB@FFFFF00CFHJJJJJJJJJJJJIJJJJJJJJJJJJJJJJJJJJJJJJ
@6297792/1
gggaacgagaaccaatttcttttttaaaataatcagcaaaatccaaa
+6297792/1
@@@AD?88<D?B?FFDGIICBA@HF???<C?B<?BBFB;FG@30??D
@6833541/1
atattagtcactttatatgttcttttaacactctttgatggaatttcata
+6833541/1
CCCFFFFFHHHHHJJJJJJIJJJJJJJJJJJJJJJJJJJJJJJJJJJIJJ
@1687374/1
cccgatcaggcgctgacctggcggtagctttaatcatagttgatgtctgc
+1687374/1
CCCFFFFFHHHHHJJJJJJJJIJJ@FIJJJIJJJJJJJJHIIJJJGIJJJ
@6298539/1
ccgaggaattccagcctttgatagcaatcggtaaagttttgcctata
+6298539/1
CCCFFFFFHHHHHJJJJJIJIJIJJJJJIJJFHHIJIIJJJJJJIJJ
@6298999/1
cacacctttgtcaccactatattcaccaaccgttaacggagtttgctgtc
+6298999/1
CCCFFDDDHHHHHJJIJJIJJJJJJJJJJIJJIIIJJJIGIGHIJJJJEH
@4260370/1
ataactttagctgtcgtctttctttcaacaaacacaagagctaaattatc
+4260370/1
@CCFFFFFHHHHHJJJJJJJJJJJJJJJJIJJJJJJJJJIIJJJJJJJJJ
@6299854/1
atcaactgagaggccaaactccttcaggcatgggtcactattaaagttga
+6299854/1
CCCFFFFFHGHGHJJJJJJJJJJIJJJJJJJJJJFHIHJIJJJJIJFHIH
@6300279/1
gcctcttgttttgcttctttttttgacctacccttgccgatagcaataag
+6300279/1
CCCFFFFFHHHHHJJJIIJEIJIIIJIIGHIJJGI@GGFBHEIJJIIGJC
@4262622/1
ctctgctgttgttgttgttgctgaggctgctgtggtctctgctgttgctg
+4262622/1
CCCFFFFFHHHHHJHIJFIIIIIJJJJJIIJJGGJEIIIJGEGIHJJIJI
@7344071/1
tgtagcgattggaaaaataatcagaatatgaacggtattgctctgcaggg
+7344071/1
CC@FFFFFHHHHHJJJJJJJJJJJJJJJJJJJJJJGIJJJJJJJJJJJJJ
@7821632/1
gtcactattaaagttgatttgtcttatcgacttg
+7821632/1
??;A:DDDD?=<C2A<22CF<3<3C<F?<F?81:
@4779912/1
gtcgcgcattctgttgtatatttatgctcacttcaccaacattcatgaat
+4779912/1
CBCFFFFFHHHHHIGIIGGJJJJJJJJJJIJJJJJJIIJIIJJIJJJJIJ
@2704916/1
gatggccttccaattctggctggtgatcaaaactaaatgcgatgtcttcc
+2704916/1
?@@DDDDDFFDDAF?AFHIGDEGCFBHHIAHHGGAEG?FGHIIIIGHIBE
@3236688/1
caatactttaagagcatttattgcagcttctttctgtgcatcatttttag
+3236688/1
CCCFFFFFHHHHHJJJJJJJJJJJJJJJJJJJIJJJIIJJJJJJJJJIJJ
@7822858/1
taggagtaaaacgtaagtggaagcataagctcccaattctttggtgataa
+7822858/1
@@CFFFEDHHHHHIIJJHIJGGHIJJJIJJIJJIIJJJJJJJJIGIJJII
@3751652/1
ggtttccttatcagtaatctcgaatctattatctcttggacaagttgtta
+3751652/1
CCCFFFFFGHGHGJJIJJJJIJIIAGHHIJJIIIGJJJJIJJJGHIJJIJ
@6836577/1
aatcagtatgctgcaaaagcaacgctatgtagtaagacatcaatatttta
+6836577/1
@C@FFFDEHHGHHIJJJIIJJJJJJDGHI?EHCFHIJJIHIJJJJIJJJJ
@5796273/1
aagaacaatgagtaagagcttgcaagaggtaacttctgtcttgaaatctg
+5796273/1
@CCFFFFFHHHHFHIJIJIJJJJJIJJJJFGHIJJIJJJIJJJJGHJJJI
@1195579/1
ctgaagggcggtcccctcttttgggtggaatgtatgacgatgatttgata
+1195579/1
CCCFFFFFHHHHHIIJJJJJJJJIJHIJJJJJJJJJJJJJHHHHHHF@DC
@5796974/1
agttagaataccaacctgaatttcagcaattttcttaatggatgcataag
+5796974/1
CCCFFFFFHHHHHJJJJJJJJJJJJJJJIJJJJJJJIJJJJJJJJJJJJI
@5797196/1
ctttgactaaatactcctgaaggagtgatatcggtgtttttgagctcata
+5797196/1
CCCFFFFFHHHHHJJJJJJJIJJJJHIJJJJJJICFFGGGGJJJJJJJJJ
@5300052/1
gccaataattgttctttcatgatactctcaagatccctgattacttcttc
+5300052/1
CC@FDFBEHHGHHIIJJGIIIJJJJJIGIJJIJJIJIJJIJIIJJJJJJJ
@6301935/1
ctgctgttgctgttgttgctgaggctgctgtggtctctgctgttgttgtt
+6301935/1
CCCFFFFFHHHHHJJJJJJJJJJJJJJJJJIJJIJJJJJJJJJJJJJJIJ
@128977/1
ggggacacttatcaggttgtatactgatttcataatgatgtacgaaacct
+128977/1
@@@DD?DDD>DFHGBG<AF@AFBDBBHD4EH>C?:9EF9DFBHBEB@<BB
@6302606/1
gcctcttgttttgcttctttttttgacctacccttgccgatagcaataa
+6302606/1
@@;ADDBDADFD;EEGI>HIAH111C91:D;80:D;BG<0?@FDFAFFE
@5798703/1
gggaattctaagagggtacacaattcaggcactaatgtctcttcaaaatc
+5798703/1
CCCFFFFFHGHHHJJJFHIJJHAAHIHIIJJJJIGIIGIIJJJJCHGIGH
@7823163/1
cctcagagctaccttggcagctgctaattttgcttggtgtttgttttctc
+7823163/1
CCCFFFFFHHHHHJJJJJJJJJJJJJJJJJJJJJJJJGHHIJJHJJJJJJ
@5301793/1
gtagaagcaggatgacacttaggtcgtgcatggtttaagaaagaccaaag
+5301793/1
C@CFFFFFHHHHGJJJJJJJGJJFHHFHIJJJJGHIJIIJJJGJJJJJJG
@6304019/1
ctttatttactagaaactgctcttcttttttaataagttttttttgggat
+6304019/1
=BBFBDFFDFHFHGHIIFHIIHHJCHHJJJJDEHCDGIJJJJJJJGAA.@
@4783260/1
ggaaaattaatttttattaagaagccaaattgcacctcacacctggcact
+4783260/1
CC@FFFFFHHHHHJJJJJJJJJJJJJJJIJJJJIJJJIJJJJJJJJJJJJ
@4783915/1
gttgctggtcaccgggttgttgcctaacaggaggtgcactggttacagg
+4783915/1
@;@DDD;DFFB?FHI<8B@@G:<FG?9DEHGDDEB2<9DHBEDFGHGIE
@6304483/1
gcttggtgtttgttttctcctactccgacaaacgccatcctctcattctt
+6304483/1
CCCFFFDDFHHHHJJJJJJJJJJJJJJJJJJJJJGIIJJJJJJJJJJJJJ
@7824685/1
acaagttccgttttttggagaggcaactcaggataactatagaggttctt
+7824685/1
CCCFFFFFHHHHHJJJJJJJJJJJJJJJJJJJJJJJJJJJJJJJJHIJJJ
@7824892/1
gtcattagcagagctcgctactaaggccttcaagata
+7824892/1
@=?D;BAACFBAF>GGIBBDGIGGEGIIFG??F@>F9
@2223458/1
gtggttgtggcctctgttgctgctgaggctgttgttgccactgctgctgc
+2223458/1
BBBFDFFD<CFHHIJIJJJIJIIJIGJJIIJHHCGIIIJJIJJIIIIIIJ
@1691772/1
ttacaattagaatttataagtgttgcagttaaaccaagaacatgtggcct
+1691772/1
BCCFFFFFHHHHHJJJJJJJJJJJJJJJJJJJJJJJJJJJJJJJIJJJJJ
@4785649/1
caacaggtagtaagtgatcattaagttcgccgatcttgtacaacatttta
+4785649/1
CCCFFFFDFHHHHJJJJJJJJJJJJJJJJJJJJJJJJJJJJIIJJJJJJJ
@3753993/1
cctttgtcaccactatattcaccaaccgttaacggagtttgctgtcgaat
+3753993/1
CCCFDFFFDHFDFIIIIIEHBF@<ECFGGHIIGEHAG:BGCHGGGEH;;B
@2224216/1
gctggccatgttgaatagcttgctgtggtggtacagcacccggtcctggt
+2224216/1
@CCFFFFFGHHHHJJJJGJJJJJJJIJJIJJIEIJIJIJJJJJIJJJJIG
@129988/1
gggttcatgagttccactttcacaatcaattaattggtaacatggtaaaa
+129988/1
B@CDDFFFHHHHGJJJJJJJJIJJGJJJJIJJJJJJIHIJJJJJJGIIJJ
@130033/1
cggtattgctctgcagggaacggcgacataggtgtctgctcttcacatac
+130033/1
BBCBDFFFHHHHHJJJIJJIJJIJIIJFIJIIGIJJJJIJIJJIJJJJJJ
@130093/1
attcataattcgggccttaactttagtgaactggtcatcaactgagaggc
+130093/1
CCCFFFFFHHHHGJJJJJJJIJJJJJHIIJJJJJIJJIJJIJIJJJIJJI
@3243235/1
cctggatctgatcttaacaagccttaagagaaatcttagctgacatatac
+3243235/1
CCCFFFFFHHHHHJJJJJJJJIJJJJJJJJJJJJJJJJJJJJJJJJJJJJ
@5800810/1
ccttctttgactaaatactcctgaaggagtgatatcggtgtttttgagct
+5800810/1
CCCFFFFFHHHHHJJJJJJJJJJJJJJIJFHIJJJJJJIIIJJJJJJJJJ
@1202705/1
gactgatttgatagagcacggaaggtggaatttttgcattttttataact
+1202705/1
CCCFFFFFHHHHHJJJJJJJJIJIJCGHIIJJJJJJJJJJJJJJIJJJJJ
@4786346/1
cctgctttagggtttcttccgctaatttaaaaattgaatagtttttatga
+4786346/1
@@@DFFFFFHFF:AFHIIIIIIIIIIIIGGIIIGHIEEHGHFGIIIGHHI
@7827016/1
ctctatttcattgtgcattaatctatagaaaattttccaaacagtattta
+7827016/1
CCCFFFFFHHHHHHIJJJJJJJJJJJJJJJJJJJJJJJJJJJJJJJIJJJ
@1203394/1
atttttgcatctgttataaatgtaggaagttatcaagaaatctaagattg
+1203394/1
?@@FBDDFDFFHDCDHG@CFEHHEHE?FFFHII9H?FFH;DFEIIHGCEB
@133809/1
gttgcctctgttgctgctgaggctgttgttgccactgctgctgctgaggc
+133809/1
@CCFFFFFHHHFHJJJJJJGAHGHIHIIIGHIIEIIGIGCGHJJIJGIJI
@7350142/1
tttcataattcataacgtcattagcagagctcgctactaaggccttcaag
+7350142/1
CCCFFFFFHHHHHJJJJHIJJJJJJJJJJJJJJJJJJIJJJJJJJJJJJJ
@7350368/1
gtaacgattctccactgaaccaaatcggctccttgaatgaatttttcatt
+7350368/1
CCCFDFFFHHHBFHJJJJIIGHIIJEEHIIJIJIIGJIIIEHIIJJG>FG
@7350987/1
gccaagccaagacatgaacaacaatgctcctcttggaccacattctatca
+7350987/1
?@<BDDDDFDHFHGBEBGHG?CFEII9FAFCCFGGG<DFEEDCBBDHEIE
@135258/1
cttggctttgccgcttgttgctgtacttgaggctgagatgaaggtggtct
+135258/1
C@CFFFFFHHFHHGJJBHIIIJJHHIEIIJJJGIGGAHIIIGIFGGIJHA
@3247949/1
cccatggttgtcgaggaggtccctgttgttccattgcttgaggtctggta
+3247949/1
@C@FFFFDFDHHHIIJIEGEDHIIJJJJ>DBFFFIGIIJJHGIHHJICII
@6845207/1
ccacatttccaaggcctcctgatatcaactgacaattccagcaataattt
+6845207/1
CCCFFFFFHHHHHJJJJJJJJIIIJJJJJJJJJJJJJJJJJJJJJJJJJJ
@7352586/1
gcagggaattctaagagggtacacaattcaggcactaatgtctcttcaaa
+7352586/1
CC@FFFFEHHHHHJIHIJJ3CGEGI2AEHAHIGGGHFCGGDFHDHCHGGE
@5806457/1
gcactgagttagaataccaacctgaatttcagcaattttcttaatggatg
+5806457/1
CCCFFFBFBFHHHIICIEGHBGHGGGHHIHHEHIHGIIIIIIIIIIIFIH
@1695329/1
cccacatctactgtggtaccagctggtatatttccagacttaccactttg
+1695329/1
CCCFFFFFHHGHHEHIIIIIIJJGIJIIHGIIJJJIGHIGHIJJIIIJJI
@5307783/1
accgggcttactaagggagttttcttgatcattttcgtttacccagagag
+5307783/1
@CCFFFFFHHHHHJJJJHIFHIJJJJJJJJJJJJJJJJJJJJJJJJJJIJ
@1696450/1
ctcgtccaatcagattgaaaaaaacaagttgtataacacaattaaaaagt
+1696450/1
B@BFDDFFHHHHHJGIJJJJJJJJJJJJ?FHDGHIIJJJJJHIJJJJJJB
@2231303/1
ggtttcttccgccaatttaaaaattgaatagtttttatgaaatgagtcag
+2231303/1
@@?DBFDDHHDAHIBHIJIJFJIGIEIIGIFEGCHICHCEDHICEEGHBF
@136861/1
ctcacttgttttgtcataagttgtaacagtaagttcttttttttccttga
+136861/1
?@@DDDD?AFDF:AEFFIIEHHEEHIIIIIEIFHFEGFFFFFFIFFIIFF
@2231437/1
cttctcttatagctgtcaactcatgttgcaaaacatgtaaaaattgacct
+2231437/1
CCCFFFFFHGHHHGIHIJJJJJIJGCJGJJEHIIGIGDGGIGIIJGIIJI
@6846101/1
gccacattccattccatgatttattaaacccgatgctagctttcttaaat
+6846101/1
@@@DFADA:?DFHIIIF@EEH@DEHHCEH3<:C::DDFHGBFHIIIGEBD
@6846429/1
ctccggccaagatcagccgtgtttggtagaagcaggatgacacttaggtc
+6846429/1
@@@DDAAD:FHFHIIIIEE<?F@FBB?D>F@DBHGCAG?DGGHII@HEFG
@7834105/1
gcgtttctgtaccactataaatgtaatcggtggcgtgtaatcactgctga
+7834105/1
CCCFFFFFHHHHHJJJJJJJJJJJJJJJJJHIJJJJJJJJJJJJJJJJJJ
@137804/1
gccaagatcagccgtgtttggtagaagcaggatgacacttaggtcgtgca
+137804/1
CCCFFDDDHHFGFG<CAAEFHCHF@FHCEHHCHIGGGHIEHGI9DF7@BB
@2232434/1
gcaagaggtaacttctgtcttgaaatctgtagcccaatattgattcc
+2232434/1
CCCFFFFFFHGHGJJJJIJJJJJJIJJJJIJJJJJJIJJJJJJJJJI
@6311899/1
tttccttatcagtaatctcgaatctattatctcttggacaagttgttata
+6311899/1
@CCFFFFFHHHHBHIJJJIGJJJJIIGIBGIJJJJJGGFHIIFGIHICIC
@2233360/1
gcatcagatggtgtcgcagctcctgtttctgtttatttatttgtattatt
+2233360/1
@@@FAADDHDF2AGHGBFIHFCG@G???GHIBFG9CGGBGHGE?DGDFGG
@5807796/1
gtggtctgctgggttgctggtcactgggttgttgcctaacaggaggtgca
+5807796/1
BBCFFFFFHHHGHHJJJJJJHIJJJJJJGHIJJJJJJJJJJJJJJJFGIJ
@3251147/1
cttcagaatataatagtttcaactcatttgatttatgcttaataagcatt
+3251147/1
<@@DDDADDFDHHIIGIEDDB<EH@BHEHF?H@FEBHBEFEHGBHB>CDG
@1697353/1
ggtaaaataccttctttgactaaatactcctgaaggagtgatatcggtgt
+1697353/1
@@@DFFFFHHHHHJJJJJIJIJJIJJJJJJJJIIJJHIFFHIJJIJJHHH
@1697589/1
gccatgttgaatagcttgctgtggtggtacagcacccggtcctggtccag
+1697589/1
CCCFFFFFGHHHHJJJJJJJJIJJEHIHIJJJJJJJJJIJIJJJIIIIJJ
@6847983/1
ctctgtcgttggttcagattctattggtttgtttggt
+6847983/1
@@@BDDDD?<CDAFA4:EHHBFCFF>@ACFC:CG311
@4274499/1
gggacatgaggtgaaattattggtatttcttttttccaaattgcctctcc
+4274499/1
@@<DB;BDF>ADCB@CGBH@AAA3<CEEBHCGH>DGHI@F<9BBG4?BDH
@4275177/1
tctccttctaacttaatgcaagcttctcttatagctgtcaactcatgttg
+4275177/1
BCCFFFFFHHHHHIJJJJIJIJJJJJJIGIJJIIIGIHIIJJJJGHJGII
@670515/1
attattgtgtactatcttcaaagagaaaaagtgcaatactagaattttat
+670515/1
CCCFFFFFHHHHHJJJJJJJJJJJJJIJJJJEHIJJJJJJJJIJJJJJJJ
@1208259/1
attgaagtaaattgtaaaatgctaatatcctaacgttatcaggttttggg
+1208259/1
@CCFFFFDHHHHHJIJJJJJJJJJJJJJJJJIJIJIJJJJJJJGIJJJJJ
@5311103/1
ctttgactaaatactcctgaaggagtgatatcggtgtttttgagctcata
+5311103/1
CCCFFFFFHHHHHJJJJJJHIIJIIFHHJJJJJJEHGIJJJJJJJJJJJJ
@6851228/1
ctctatttcattgtgcattaatctatagaaaattttccaaacagtattta
+6851228/1
@@CFDDFFFHHHFEHHIGIG@HHHGIEEHGHGGHGI?F?CDHID9CGHGD
@1209823/1
gttataaatgtaggaagttatcaagaaatctaagattgcatcaccgagga
+1209823/1
CCCFFFFFHHHHHJJJJHIJJJJJJJJJJJJJJJJJJJJJJJJJJJJJJI
@6315642/1
cctttgtcaccactatattcaccaaccgttaacggagtttgctgtcgaat
+6315642/1
CCCFFFFFHHHHHJJJJJJJIJJJJJJJJJJJJJJJJHIJJJJJIJJJJJ
@5312318/1
ggtcactattaaagttgatttgtcttatcgacttgacaattttttctttt
+5312318/1
@<@DFFFFHFHHFHHJJJJJJJIJIIHJJJJJJJIJJJGHIIJJJGIIJJ
@7837304/1
cttgcctttgttgctgctgtggtggttcttgcctttgcagctgttgtggt
+7837304/1
CCCFFFFFHGFFHJIJJJJHIJFGH@GGIIJJJIIJIJGIIIJGHGFGIB
@5313105/1
cctgattacttcttctcgaggtggctgcagtttccatatcatattatacc
+5313105/1
CCCFFFFFHHHHHJJJJJJJJGIJJJJJJJIJJJJJJJJJIJJJJJJJJJ
@6316538/1
gcttggtgtttgttttctccaactccgacaaac
+6316538/1
?<7DD<D?2:ACD9;E@GA@FFF3AFFEBGG;?
@7838344/1
gctaaatcttcaagtacatagtacataactttagctgtcgtctttctttc
+7838344/1
CCCFFFFFHHHHHJGHJJJJJJJJJJJJIJJJJJJJJJJJJJJJJJJJJJ
@4800668/1
gaggaaatagtattttttcttcatcgtcttgaacttcatttccaacaggt
+4800668/1
@@BDDFDFHHFHHIJJJJJJJJJJJJJJJJFGGIIJIIIJDIIJIJJGIG
@5812865/1
ggctgttgttgccactgctgctgctgaggctgttgttgcctctgctgctg
+5812865/1
@CCFFDEFDFDFFIIEHIHIIFHJHJGIJJFHGHIDFHHIIIFHIFIIFG
@4801211/1
tttcaagaatatactcccgtgtgatatgatatgggttgctgtttacacca
+4801211/1
CCCFFFFFHHHHHJJJJJJHJIIJIJJJJJJJJJJHIIJJJJIJJJJJJJ
@140193/1
tagataataatgcctcagagctaccttggcagctgctaattttgcttggt
+140193/1
=:=DDBDBDDHH?GH9@GH>G@HH@@:CBGEG=F@DDCDGHHIE@F@GG9
@4277947/1
ccataaccgtacttcatatcattgataattactgtagctgagtaaggagt
+4277947/1
CCCFFFFFHDHHHJJJJJJJJJJJJJHHIJIJJJIIJJIJGJDHIJJJJF
@4278747/1
gttgtttattagggtagcatttggaggactgtcagatggttttggagaat
+4278747/1
CCCFFFFFHHHHHJGIJJJJJJJJJJJJJJJJJJJJJJJGHJJJJJJJJJ
@7360295/1
ctgctgttgctgttgttgctgaggctgctgtggtctctgctgttgttgtt
+7360295/1
CCCFFFFFHHHHHJJJJJJJJJJJJJJJJJIJJGHIIJJJJJHIJGHIIJ
@2720834/1
gatatagctctaacttcaattaatttctgatttttattaacaatagattg
+2720834/1
CCCFFFFFHHHHHJJJJJJJJJJJJJJJJJJJJJJJJGJJJJGHJJGGIJ
@6854017/1
cttttatcataatgagatcaagtttttttcgaatcaaatgaagctgtatt
+6854017/1
CCCFFFFFHHHHHJJJJJJJJJJJIJJJJJJJJJJJJJJJJJJJJJHIJJ
@7360907/1
ctccaaaattgtaaatccaggaacttcccagtcatcaggaataaagtcat
+7360907/1
CCCFFFFFHHHHHJJJJJJJJJJJJJJJJJJIJJIJJJJJJJJIJJGIJJ
@4280099/1
cttgacaattttttcttttcttctttctgtatcaactgcagcctctttta
+4280099/1
CCCFFFFFFHHHHIIIIJJJJJJJIJIJJJIJJJJJIJIJGIJJJJIJJF
@6855259/1
gtagctttttccgttgggattcattatccattctcccctaggctttgctt
+6855259/1
@@CFFFFFHFHHFHGDHIGHHEHIJIJIIGGIGHIIJJGGGIGHIIIJIG
@673664/1
gccacatcaatgttaaggaatggtttccaaccaataattgcagactggaa
+673664/1
C@@FFFFFHGHHHIIJIIIIJGG<FFHGGIGIIJIGGIIGGGHHGJJIEI
@1704200/1
gtgaaataagtctagttctcttatagtaaaattttgtggtaagttttctt
+1704200/1
CBCFFFFFHHHHHJJHJJJJJJJJJJJJJJJJJJJJHHIFHIHGHIJJJJ
@2240389/1
cactaaatcaccacagacctgttctaacttaaagctgactttagtacatc
+2240389/1
CCCFFFFFHHHHHJJJJJJJJJJJJJJJJJJJJJJJJJJJJJJJJJJJJI
@5815299/1
tgagtttggtgggtaggggttgtttccctagactgtggttgagacacttg
+5815299/1
BC@FDFFFHDFHHCHIJJJFHIIJJJJJJJJJJJJHIJGIJEHIIJJJJI
@7840599/1
acgttatcaggttttgggtagttgggtaatattttgataacgtggatgta
+7840599/1
@CCDDFFDHHHHHIJIFIFHIJJJJJGHHIGIIJJIIIJJAFFGIGIIFE
@2241468/1
gtcttgaaatctgtagcccaatatagattccagaacttccggcataatga
+2241468/1
@@C<BDFDFHHDF<CDFGIJHGGIJH?HIIIIJIGGHEHEBHIIJJJJCC
@3257170/1
caggctttatgtttttgtattcctcaatggttgctgctaaatcttcaagt
+3257170/1
CCCFFFFFGHDHFHIJJJIIIJJJJIIGEGHGGIIJIIJJJJGJJJJJID
@7361985/1
cttaattttaaatttgtataatttcaagataacaaataagatagcttttg
+7361985/1
CCCFFFFFHHHHHJJJJJJJJGJJJIJJJJJJJJIJIJJJJJJIIJJJJJ
@675004/1
ctggatctgatcttaacaagccttaagagaaatcttagctgacatatact
+675004/1
@@@D;AAA?:C?DGDF?G?AG@GHDCAC?9F??CEFEGFF@FCDFCDFFF
@1214842/1
ccccgatgttggagcctatgctatccgtagtcgaggctgggctacagata
+1214842/1
CC@FFFFFHHHHHJJJGIJJJJJIJJJHIIGHGJJJDGDIJJJJJGJJJJ
@675359/1
atctcgtttcattttgctttgacttctcatttcttgaagtttattttctt
+675359/1
:BBFFFFFHHHHHJJJJJJJJJJJJJJJJJJJJJJJJJJHIJGHIJJJJJ
@6858379/1
cactgctgttgttgaggctgctgtggtctctgctgttgctgttgttgctg
+6858379/1
CCCFFFFFHFHHHJJJJIJJIJIGDHFHIHJIIGGFHIIIIBGGDHHHHG
@6321022/1
gaggagcatgttcttgcctttgttgctgctgtggtggttcttgcctttgc
+6321022/1
@@@FDFFFHHFHFIGBGHJEIJJIIIJJGIGHGIGHIGDIIIIIIGHECG
@7842786/1
ctttgtttttactcctttttcaaaaccttcttccagcatagcttcaattt
+7842786/1
CCCFFFFFHHHHHJJJJJJJJJJJJJJJJJJJJJJJJJJJJJJJJJJJJJ
@4284641/1
gtttgttttctcctactccgacaaacgccatcctctcattcttagttgta
+4284641/1
CBCFFFFFHHHHHJJJJJJJJJJJJJJJJJJJJJJJJJJJJJJJJJJJJJ
@3771026/1
gtccttttatcataatgagatcaagtttttttcgaatcaaatgaagctgt
+3771026/1
CCCFFFFFGHHGHIJJJJJJJGIIJFHJJIJIJJJJJJJJHIJJIJIDHF
@6323307/1
gttgcagttaaaccaagaacatgtggcctatcctctggaggaattccttt
+6323307/1
C@BFFFFDFGHHHIIIJJIIJJJIJJJIIIJJJJJJJIEEIIJJJJJJJJ
@7845005/1
gtgaaattattggtatttcttttttccaaattgcctctccattcaattga
+7845005/1
BBBFFFFFHHHHHEHHIJJJGIJJJJJJJJJJJJJJJJJJJJJJJJJJJG
@3772741/1
ccgacaaacgccatcctctcattcttagttgtaacaactaggggcac
+3772741/1
???DDDDDADF::FHAFDDFHD?EHI>@:C<:C@B>FG<F<?GBB@6
@5319480/1
ggttacaggagatactggttgttgttgaggtgg
+5319480/1
=;@DDDBDA3BF?CFFII:A<@AB9389CCC@=
@5320137/1
atttctgataggttctgcaatttccaagaaactttacttttcacaaataa
+5320137/1
CCCFFFFFHHHHFHIJJJJJJJJJJIJJJJJJJJJJJJJJJJIJIJJJJJ
@5321632/1
cctcttgttttgcttctttttttgacct
+5321632/1
;8@DBDDDHAD;?AE<CF?AD@GAEDGD
@6859643/1
agaacaatgagtgagagcttgcaagaggtaacttctgtcttgaaatctgt
+6859643/1
CCCFFFFFHHGHHGIJIJJJJJJIJIJJHGHJJJJJIIJJJJIJIJJJIF
@7364001/1
gctgttgttgctgaggctgctgtggtctctgctgttgctgttgttgctga
+7364001/1
CCCFFFFFHHHHHJJJJJJJJJIIJHIJJJJJJJJJJJJJHIJDHIGIJB
@6861299/1
ctgctgctgcggctgttgttgcctctgctgctgctgctgctgaggcggtt
+6861299/1
@CCFFFFFHGGGFIIJJFEGH@GGIJIFJIIJJIIIEGDBGEIIJFIEAD
@146535/1
gtacaatgtaatatgagttttctttgttttcaaaggctctaactaaaaat
+146535/1
?:;BD?DDCBB?<GHI4<<AIHIBFHFGAAFF@HFC@9E?DHHDGFFH>B
@2726768/1
ccacaagaaaaaaggttcttttacccccttcagaatataatagtttcaat
+2726768/1
CCCFFFFFHHHHHJIGHIJIJJHIJJJJJJJJJHJIIJJJJJJIJJJJII
@7365802/1
atgacgatagctttattctcattaagggattccggtttctcaaaacatgg
+7365802/1
CCCFFFFFGHHHHJJJJJJJJJJJJJJ@FHJJJJJHIJJJJJJJJJJJJJ
@678906/1
gcttgctgtggtggtacagcacccggtcctggtccagattcctgttgtgg
+678906/1
@@@DDDDDFFFFFFCCGE@3ABFG:@:?FF@GFGEAFAGIIIIIIIFF@B
@6325759/1
cactgattgatgtcccaatggtccacacctttgtcaccactatattcacc
+6325759/1
CCCFFFFFHHHHHJJJJJJJJIIJJJJJJJJJJJJJJJJJJJJJJJJJJJ
@6326153/1
gtccttttatcataatgagatcaagtttttttcgaatcaaatgaagctgt
+6326153/1
CCCFFFFFHHHHHJIJJJJJJJJJJJJJJJJJJJJJJJJJJJJJJJJJJG
@7846999/1
gtttattagggtagcatttggaggactgtcagatggttttggagaattat
+7846999/1
CCCFFFFFHHHFHIJIJJJJJIIIIJJJIJJJJJJJFHIJJJJJIIJJJJ
@5321971/1
gcaccttcaacaccacactcctcaaggtacacccctataagggcttcgat
+5321971/1
CC@DFFFDFHGGGHJJJJIGGHGIJIJ??EGHIIIGGIIGGGHIIIGIIH
@3265808/1
cggccaacatattactgacctcaaccgtacttctagcattagaagtttct
+3265808/1
@@CFFFFFHHHHHJJJIJJJJJJJGJJEGHIJJJJJJJJJJIJJIHIJJJ
@5322694/1
gtctccttcaacaatcgtcggtacaatgtaatatgagttttctttgtttt
+5322694/1
@?;DDADBDACCAA<ACGECC1AED?FB:?:DBGDBB:?DHBBDBDHIED
@7367891/1
tgtacagaaatatttcggcttctgcttccgttccaccctttctgctgcga
+7367891/1
BC@FFFFFHHHHHIJJJJJJJJJJJJJJJJJJJJIJJJJJJJJJJJJJIE
@2729609/1
attgaatagaataggaatgtcaggtgcgttaacttttggtggctttatta
+2729609/1
CCCFFFFFHGGHHJJJJJJJJJJJCGIIHIGJGIJJJJJDHIIJJJIJJH
@2729943/1
ccctgttgttccattgcttgaggtctggtaattggagcggcttgtctaac
+2729943/1
CCCFFFFFHHHHHJJJJJJJIJJFGHJIFHIJJJJJJJJJJJJ:?<88B8
@4287095/1
caggagtttatcagttgcttccaatactgtag
+4287095/1
???DDDFFH?FHHIGGGDHIIGFFEHCHH><@
@7369328/1
gtcgtgagaagctgcaacggctgctatagatggaacgttgatctggtctg
+7369328/1
@@@FBDFFDFFHHIJJIIIGGIJGGBGGIGIJJGJJIFGGCHFGHB=FGG
@5820992/1
accaagaacatgtggcctatcctctggaggaattcctttaaactgatcca
+5820992/1
@@@FFFFFHHHFFGGIIJGIGGIIIJIFGIHGHGIIIJIHGIGIICHHFG
@3775615/1
ctcccttggcagtaacaagattttcacatggctgtccctttattatccct
+3775615/1
CCCFFFFFHHHHHIJJJJJIJJJJJIIJJJJJJJJJJJJJIJJJJJJJJJ
@4288096/1
agtaactatgatttagacattactaccaatactttaagagcatttattgc
+4288096/1
@@BFFFFFHHHHHJJJJJJJJJJJJJJIJJJJJJJJJJIJJJJJJJJJJJ
@5822100/1
cccatgttaaattttttcagaatcatgtgattttttttcctttcaagaat
+5822100/1
CCCFFFFFHHFHHIIJGIIHEHHGGIIHHFIIIJJJJIIHHHGHEEHGJG
@5822238/1
cgctgtagtacaaatttctatttccgattatttttcctttgatgctgctc
+5822238/1
?@;BDDB=CFHHDEGHHGFHEG@BHC?@FFGHHIGBDFHH<?GG@FGHIC
@3776417/1
cttcacttcagcataaactggagtttttcccggaagcaccaccacaacaa
+3776417/1
CCCFFFFFHHHHHJJJJJJJJJJHJJJJJJJJJIJJJJJJJJJJJJJJJJ
@6329231/1
gtgggtaggggttgtttccctagactgtggttgagacacttgctggggag
+6329231/1
@@@FDADDHDHCFBHIJIBHGHJJJJIIIICCHIEHIGHJEIJJJF?<BF
@4810940/1
cagagaggaaatagtattttttcttcatcgtcttgaacttcatttccaac
+4810940/1
CCCFFFDFFHHHHJEHIJJJJJJJJJJJJJJIIJJJJJJJJJJJJJJJJJ
@684532/1
tggccatgttgaatagcttgctgtggtggtacagcacccggtcctggtcc
+684532/1
CCCFFFFFHGHDFHJIJJJIJJGCFHIIIIJJIIIIJIIIJJJJJJJJIJ
@4290561/1
tagcaaatggtatttggtaggacgtgctgtaccttgtatactagcatgac
+4290561/1
??@DBDD;DF2ADGFGBEFHFIIICFB@DFDEACFE?CDG@ADFFIEFFE
@1223993/1
catcaccaaaacctgatgattttcaagctcttcatgccactgattgatgt
+1223993/1
@@@DFFFAFHBHFIIIGGIIIIIGICHAGGHGEHIIIIIIEEGGDBGBDD
@4291285/1
ggctccttgaatgaatttttcattcctccatactccttgtcttacaggta
+4291285/1
CCCFFFFFHHHHHJIJJJJJJJJJJJJJJJJJJJJJJJJJJJJJJJJJHI
@5823401/1
ttttggagaattatcaaagagaattattgaattcaatatagcaaacattt
+5823401/1
CCCFFFDEHHHHHJIJJJJIJJJJJJJJIJIJJIIJJJJJJJJJJJIJJJ
@3778096/1
ggtgcatgtaatactttgtagatatcagacatttcttcaggg
+3778096/1
=8=BDDDDCF2CABA?FHHE9?C@CFEGFHIIGHICHGGICF
@3778271/1
tcttcatgccactgattgatgtcccaatggtccacacctttgtcaccact
+3778271/1
@CCFFFFFHHHHGIJJJIJIIJIJJJJJJJJJJJIJJGIJIJJIJJIJJJ
@2249557/1
ctggcctatgactcccaagctgctatgagtactatcatcagctggtgtag
+2249557/1
CCCFFFFFHHHHHJJJJJJJJJJJJJJJJHHJJJJJJJJJJJJJJFHGHI
@5327246/1
tcattatcgtaaattgtcacggtctcaacaagttccgttttttggagagg
+5327246/1
CCCFFFFFHHHHHJJJIJJJJJIJJJJJJJHIHIJJIHIJJJJJJIJIJJ
@6868669/1
gggagaattgagagaagctttactctgtagcattgtaatttcttgttctt
+6868669/1
BCCDFDFFHHHHHJJJJIJJJJJJJJJIIJJIIJJIIIJJJJJJJHIJJJ
@4292720/1
ctctggctattttagcatggaatgtgatctccaagttgtgaatcaatttc
+4292720/1
CCCDFFFFHHHHHJIJJJJJIIJIHJJJIIGIIGHGHIIJJIJIGHIJJG
@7372270/1
cctgggtttaaaatcttcaataacattactcatttctgataggttctgca
+7372270/1
@@@FDFFFHHHHHIBGGHDEHIDHGGHGHDGHIIIIGHIIGHB?FHDDHE
@7373146/1
cagggtcattatgggcttctattagttcatctatattttttaaggaagta
+7373146/1
CCCFFBDFHHHHHJJJJJJJJJJHJHHIJIJJJJIJJJJJIJJJJJJJGH
@7373909/1
ttctcattttttctgctaaagcactaccttcagcgggagaccttggcttt
+7373909/1
@C@FFFFFHHHHHIIIIIIGHIJIGIEIIJGIGEIGHIJHIGFGHGHIJG
@1226531/1
ctgaggtctgtcaattcaccaggtgatatatttttgcatctgttataaat
+1226531/1
@@@DFDDDFHHHGGIJIGGGGGIIIEHDFEIIJJIFHGIJHEDHIIIGGI
@4295168/1
gttgagacacttgctggggaggtggacctctttgtgcccatggagtttga
+4295168/1
@@CFFFFFHHDHHIIIIGGIJJ:CGBGGGGFHEGFGHIIGFGGIGBF4B>
@7374788/1
ggcttgtctaacttgaccaacggtaaaagcaggaggttgttgcatccttt
+7374788/1
<@CFFFFFHDHHHJGGIIIFGIGCEHIJJJGGGIII?FHEHHE@FGHIIJ
@7374983/1
atacacaacagtataacattcgtcctcctgccactcatcataatgaacaa
+7374983/1
CCCFFFFFHHHFHJJJJJJJJJIJJJJJJJJJJJJJJJJJJJJJIJJJJJ
@1227192/1
gcaatttccaagaaactttacttttcacaaataa
+1227192/1
??<1=?AD:C4DD:C:C><EFCEBEEBFBFEAF4
@1712581/1
actggttacaggagatactggttgttgttgaggtggtagttgaaggtggt
+1712581/1
@CCFFFFFHHGHAHFHIJJJIHHGHIJIIJEHIGFHGGGHHHJIJJGHIF
@7376000/1
ctcatcttcatcatccaagccgtaatgaatggtgttgctttcgcagggta
+7376000/1
CCCFFFFFHHHHHJJJJJJJJJIJJJJJJJJJGHHJJJJJJJJJJJJJFH
@3270668/1
gcaattcttggttcaagatcattttaaactgtccttctgacacaccatct
+3270668/1
@CCFFFFFHHGCFFFHGHGHIJIJIIJJIJHHHGIGHICGHGIEIEGIJJ
@2251223/1
taaatcaatatcagctgagatatactcatattgaggataagaaatacggt
+2251223/1
CCCFFFFF=CHHHJJJJJJIJJJJJJJJJJJJJJIJJJJJJJJJJJJJJF
@688333/1
cttccttctagtgcttcttccaaagcaaataatgaaacttgtgccatcca
+688333/1
CCCFFFFFHHHHHJJJJJJJJJJJJJJJJJJJJJIJJJJIJIJJJJJJJJ
@5327676/1
gttgttgccactgctgctgctgaggctgttgttgcctctgctgctgctgg
+5327676/1
CCCFFFFFHHHDHIJJJJJJIIEGIIGEFGG;GHGIIDHI9?FGHGHIGI
@2251612/1
gttgagtttggtgggtaggggttgtttccctagactgtggttgagacact
+2251612/1
@??DDDDDHHDABGBE@DGH>8C8?FHHEICGCHGII?DHBGECC@GGEA
@1229074/1
gcacaacaaacacttggggagttaaatcaacatcagctgagatatactca
+1229074/1
CCCFFFFFHHHHHJJJJJJIJIJIJJJJJJJJJJJJJJJJJJJJJJJJJJ
@7381284/1
gccaggtgaaagataccggaagtatttatggagtccatatttaactgcta
+7381284/1
CCCFFFDEHHHHHJJJJJJJJJGHIJJJJJJJJHIJJJJJJJJFGHIHJJ
@158508/1
ctttggaagaagaggcttttatgttttcttttttaaatttcttatgtgga
+158508/1
CCCFFFFFHHHHHIJJJJJJJJJIJJJJJJJJJJJJJJJJJJJJJIIJJG
@7857065/1
gtttggtagaagcaggatgacacttaggtcgtgcatggtttaagaaagac
+7857065/1
@@BFFFFFHGFHGIIJGIJJIJJJJJIIHHIGIJEHHJCFHHGIJJJJJJ
@7381733/1
gctggttcctagaatcccacatggcaggaagttttctcgcaacttaggtt
+7381733/1
CCCFFEFFHHHDHIJJJJJJJIIGGIJJIJJEHGIJJJJJGIJJJJIIFH
@158918/1
aaattagaatcatcccatagcaaatgatatttggtaggacgtgctgtacc
+158918/1
@@@FFFFFHHFHBGHIIIIE?HGIIIGIIIIIIIIIIIIIIGIIIGIIII
@4300405/1
atcaggaataaagtcattaaccttcaaaatttttccgaggtttaaatttt
+4300405/1
CCCFFFFFHHHHHIJJJJJIJJJJJJJIJJJJJJJJJGIJHHJJJJJJJJ
@7858156/1
atcgtcttgaacttcatttccaacaggtagtaagtgatcattaagttcgc
+7858156/1
@@CFBDDFDFHHFGHAHFHGIGHIGDH2AFCFHGCFCHHHIIFIIHECFD
@2733077/1
gaatcctttaatgaaattatctggagctcatcaagcttcggtccgactga
+2733077/1
CCCFFFFFHHHHHJJJJJJJJJJJJJIJJJJJJJJJJJJJJJJGJIJJJD
@1231487/1
ggatgaggaaatttttcataaagaagtcga
+1231487/1
?<;D?DD8?AA4ACFF>GGH4A:4AFAE11
@5826376/1
gccacatcaatgttaaggaatggtttccaaccaataattgcagactggaa
+5826376/1
@@@DADBB?F4FB4C<E@@>BFCC:A92<<?FAEEG@?D<?FD@GE@=?<
@1716891/1
ccagtaggtaaaaagattattgtattttcttttagaactctttcaaagag
+1716891/1
@CCFFFFFFHHHHJJJJJJJJJIJJJJJJJJJJJJJJJJJJJJJJJJJJJ
@1717847/1
ctaaaatattgttcaagttcacgaggagtattcttggaaacaattttata
+1717847/1
CCCFFFFFHHHHHJJJJIJJJJJJJJJJCGHIJJJJJFHJJJJJJJJJJI
@2254255/1
tgtcaattcaccaggtgatatatttttgcacctgttataaatgtaggaag
+2254255/1
CCCFFFFFHHHFHIICFFHIJGIIJIJIJIJJIGIJJJJIIIJHHIJIII
@1718811/1
tggtgataagaactatttctttaagaatattttggatttcattgatagta
+1718811/1
:?@==DBAFD?ACGHIEGEHGADHHGII@FHID?C3CFFEHDGBFH@?:B
@2254628/1
gggaattctaagagggtacacaattcaggcactaatgtctcttcaaaatc
+2254628/1
CCCFFFFFFFFHHIGI<CGIHJ1AFHGHIJJHHGIIHDFFBDHGIIGEGG
@2254710/1
ctataagaacaatgagtgagagcttgcaagaggtaacttctgtcttgaaa
+2254710/1
CCCFFFFFHHHHHJHIHIJJIJJJJIJJFHHIJFHIJJJJJJJJJJJJJJ
@162086/1
cttgaacaaatttacctaaagcaacaacacaattgtcggcagctgggaat
+162086/1
@BCFFFFFHHHHHJJJJJJJJGIJJJJJJJJIJJIGIIJJIJJJJJJIJJ
@2256546/1
ccgttaacggagtttgctgtcgaatactctgagcttgctgagcgactaat
+2256546/1
@@CDFFFFHGHHFHDHIIIIIIJIIJJJJIJIIJEGHGHIJIJIBHHIII
@1719842/1
atatttatgctcacttcaccaacattcatgaataatggaaaatcacatag
+1719842/1
@@@DFDFFHHHHHHGGIIIJJIHIIJJIIJGIIIIJJJGGIJJIJIJJIJ
@4304423/1
gtcgccatacctaaaaccgtatctccaaccctcttcacttcagcataaac
+4304423/1
@@@BDDDDFDHDHHBGFEACGC3FFGHAEHGHIIAF?B<DGHG9GHEAHG
@7384866/1
cggtaaaagcaggaggttgttgcatcctttgctcttgaggaagttggtgt
+7384866/1
@CCDFFFFHHHHHFHJEHIIJJJJJJJJJJJJJJJJJHIJHIIHHJJFHD
@4823178/1
gcttggattgcctcctgcggaccattagttgaagtcccagccctcagata
+4823178/1
CCCFFFFFHHHHGJJJIJJJJJJIJJJJIJGIJJJHHIJEIJJJJJJJDG
@693761/1
ccggccaagatcagccgtgtttggtagaagcaggatgacacttaggtcgt
+693761/1
??@BDDFDHFADFFDFG@FHGGIGF@G?GHEGHGIAEICDFA@?DADCHA
@2258546/1
gttggagatccatagcgcaccattgagagctcaggagggaggtccttttg
+2258546/1
CBCFFFFFHHHHHJJJJJJJJJJJJJJIJJJJJJJJJJJIJJFHGIJJJG
@3274695/1
cccatatcattgagacattaacttgcgtagcatactttatcgtaacggtc
+3274695/1
<@@FFFFFHHGGHIDHIJJIGIJHH@G@EGGHJGHGIGIIIEDHHIJJHG
@1237333/1
tttaaaaccgctgtgtctctttctttttttgttagactgatttgatagag
+1237333/1
CCCFFFFFHGFDHEGGIGGHEECHGIIGIGIFHGIJJJJFFHIGFHGIJJ
@5832307/1
ccgctgtagtacaaatttctatttccgattatttttcctttgatgctgct
+5832307/1
8;??:8DBDD>D?<?EBEDE:CEF<<CFFBEDECEF@?DDEDEA>BDDDB
@3276361/1
ctttatttgagcttcaacagaaccaggttcaactttacagccagtaaaaa
+3276361/1
@CCFFFDFHHGHHJGGIIIJHGIJEIJFGHICHIJJIJIIJGIIGGIIGC
@7864966/1
gaaatctttaggctgcagctcaaccattttatcggccaacatattactga
+7864966/1
BBCDFFFFHGHFGGIIIJIIGCGGHGIIJECHIIIGHIGGIJEIIJEGCB
@163244/1
gcctcttgttttgcttctttttttgacctacccttgccgatagcaataag
+163244/1
CCCFFFFFFHFHGJIJIJJJIJIJJJJJJGIIGIIJJJJIJGIGJJIJJG
@7865692/1
ttcttccagcatagcttcaatttcattgtcgcttatgtcaaattctactt
+7865692/1
@@<D;DDBF3D:C??EFFEDFIHECHHIHFGII=GFFIIEIIIFFFCFFA
@7866030/1
cctttttgaattgaaatcacctgctccaggtaatggaaaatcctgaggag
+7866030/1
CCCFFFFFHHHHHIJJJJJJJJJJJJJJIJHHIJJJJIJJJJJJJJJJII
@3785570/1
ctctgcactgtgacagtcttcaagcactgagttagaataccaacctgaat
+3785570/1
CCCFFFFFHHHHHJJJFHIJJJJJJJJJJJJIIIJJJJJJJIJJJJJJIJ
@164624/1
gctcaatgtaggttaccacatcaacatcgtcatatagcatcaataactct
+164624/1
CCCFFFFFHGHHFHIJJJJIJJJJJJJJJJJIJJJJJJJJJJJJIJJJJJ
@7386788/1
tattgctctgcagggaacggcgacataggtgtctgctcttcacatactct
+7386788/1
CCCFFFFFHHHHHJIJJJJJJJJJJJJJJIJJJJJJJJJIJJJJJJJJJJ
@1723364/1
ctttggtgataagaactatttctttaagaatattttgga
+1723364/1
@<@;BAA?>:???@<C>>FBA@<FH@:AEF4A9FHEB11
@6877801/1
ctgttcttcttgaagttggttcagctgtagtctgtctgcatctgtatatg
+6877801/1
BCCDFFFFHHHHHJJJJJJIJJJJJJJHIJIJJIJJJJIJIJJIHIJJJJ
@6339021/1
gtgcgaaggattttccaaccatagaagctgtgtccctatggatatgtgcc
+6339021/1
CBCFFFFFHHHHHJJJJJJJJIJJJJJJIJHHHIJIIJJJJJJJJJHIIJ
@6878505/1
tggatgaggaaatttttcataaagaagtcgaatactgttcttaggaatat
+6878505/1
@@@D=?DB?FFDFIGGDBHIIGEEHHEIICIGF@?:?:?FFEEIBHGGHI
@6878990/1
ctaacttcaattaaattctgatttttattaacaatagattggttgtaacg
+6878990/1
:??1:?DDHFGHHIDFGGHIBGIIIG?HHHFGEGHEEGHEIIIIDDGG>F
@1725460/1
agataataatgcctcagagctaccttggcagctgctaattttgcttggtg
+1725460/1
@C@FFFFFHHHHHJJJJIJJJJJJJJJJJJJJJJJJHHIJJJJJJJJJBF
@6340361/1
ggtggtgtgtaatcactgctgaggcttgaacaagcccttctgatagcctg
+6340361/1
?@:ADDDDDHBDBHGHEHGHD?DEDGA?;?:??F??GD@GGIIIGG?FCF
@6340554/1
cttgaatgaatttttcattcctccatactccttgtcttacaggtaccggt
+6340554/1
CCCFFFFFHFHHHJJJGIJGIJIJJJJJJJIJJJJJJJIIJJIGHIJJJG
@7867235/1
ccccttcagaatataatagtttcaactcatttgatttatgcttaataagc
+7867235/1
C@CFFFFFHFHHGJJIJJJJJJJIGIIJJJJJJJJJJJJJIJJ>HIIJJI
@3787185/1
ggcctatcctctggaggaattcctttaaactgatccatgatcaatctcat
+3787185/1
@;?DD?DD?A?CFBGDBHIIHBHHIGIHHHHIFIGGIIIIGI@HGFGDH<
@5337738/1
ggtatatataagattacaattcttaacattttttctttaaacaaagaaca
+5337738/1
???B?D:BDDED:EBEEEIIIIIBFDDECEEFIEDEB?DFDEIADEDDDE
@166331/1
tatatttatgctcacttcaccaacattcatgaataatggaaaatcacata
+166331/1
CCCFFFFFHHHHHJJJIJJJJJJJJJJJJJJJJJJJJJJJJJJJJJJJJJ
@5338874/1
gcctttgttgctgctgtggtggttcttgcctttgcagctgttgtggtggt
+5338874/1
@@@DDDB=DFBFFFIFACF3AF@FDBEDHEGDCDGICGBFG@<0?F0860
@1242313/1
ctcatacttaatccaatgacatggggaagtcaattgctaatattgccatc
+1242313/1
CCCFFFFFHHFHDFDHIEE@HIJGGCEGGCFIJJJIIIJJJIIGHDIGII
@7871827/1
cttcaagatagaacccaattctggcccaagaggagagcttttattgaata
+7871827/1
@@@FFBDFHGDHHIIIIGIIIIICGBGHGHIIIAGEEEGHIIGIIDHEIG
@7390394/1
gccctgaataccttgatggctacaaagatagaagtcgaattcagttggat
+7390394/1
B@CFFFFFHFHHHJJJJIIJJIIJJJJJJJIGGIIGHIIJJIJJJJGIEI
@2266060/1
cttaactttagtgaactggtcatcaactgagaggccaaactccttcaggc
+2266060/1
@CCFFFFFHHHFHIJJJJJIHGJJJJJJIIIJJJJJIIHIJIJJJJJJJI
@168272/1
cggtattgctctgcagggaacggcgacataggtgtctgctcttcacatac
+168272/1
BCCDFFFFHHHHHJJJIJJIJJJJIJJJJJJIHIJJIJJJJJJJJJJJJJ
@6342485/1
gttggtgctgttgttgttgttgaggttgattagaagcccctgcttctcca
+6342485/1
C@CFFFFFHHFHHGIIIIIIJIGGGBFGHIIIIIJGIJJJIJIJIIIJII
@168846/1
ctttgccaaatacttcaactgtgactctaactcttcttccatccgctagt
+168846/1
@@CFFFFFHHDHHJJIJIJJJIHIIJJJGIIJIGGIGIJIJJIIIJJHIF
@699726/1
ccagtaaaaagtggtgaagtcaatcctaacactctaggattatttcc
+699726/1
CCCFFFFFHFHADGAFEEICCFHIIIIIIIGIIIIIIGEHIIIGGHG
@2741580/1
atttcttctaaattctgctctgataaattagaatcatcccatagcaaatg
+2741580/1
CCCFFFFFHHHHHJJJJJJJJJIJJJJJJJJIJJIJJJJJIJJJJIIIJJ
@3282340/1
attttcttaatggatgcataagtcattcctctatcaggtaagacaacaat
+3282340/1
CCCFFFFFFFHHGGGJJIGJIJJIIIIJIJIJIJIIIJEFHIJJJJJIIJ
@5835864/1
aaacaatcacctgaatccttagaattcaaaaattcaaacttaaattcgta
+5835864/1
CCCFFFFFHGHHHJIJIJIJJJJIIJJIJJIJJIJIJIJJJJIIJJIIJI
@5340393/1
gttcaagttcacgaggagtattcttggaaacaattttataattattggat
+5340393/1
@CCFFDEFHGFFHIGGIEF@HIIJIJECHIIJGIIJJIJJGIJJIJJFII
@5837536/1
ctccttccaaaaaaatacagcaagtctggtaaatttatcgcaaggtaatg
+5837536/1
CCCFFFFFHHHHHJJJJJJJJJIJGHIJJGHJJIIJJJJJJJJJICHIJJ
@5340933/1
caggttttgggtagttgggtaatattttgataacgtggatgtagataggc
+5340933/1
BBCFDEFFHHHDHHHIJJJCHIJJJJJJJJJJJJJGHJJJJHIJJJJJHI
@3791789/1
gctgttgttgcctctgctgctgctgctgctgaggcggttgttgccactgc
+3791789/1
<@@DDDBAFAFHHGB@B4ACEFHGGIGIIHIAHIIGE@<F@FGIC;CHG3
@6882232/1
cattgtaggccgcacatgtttgtgcttctgaagaggacatccccgtacca
+6882232/1
CCCFFFFFHHHHHJJJJJHHIJHIJJJJJJJJJJJJJJJJJJJJJJJJJJ
@7874997/1
gtttcagctggatagtggtaggatagagactttttctttgaagatttagg
+7874997/1
CCCFFFFFHHHGHJJHIJEHIJGIJJJJIIJGJJJIJIJGFHIGGIIGIJ
@1245243/1
cttgaggctgagatgaaggtggtctgctgggttgctggtcactgggttgt
+1245243/1
@@@D?DAD?HBFF<EBEBFHGECAEAE4?CGCF<C4BGGGGIBDDEDDFF
@1732251/1
cttcagcattataaggaaaaggcactgactgtgtgtaataataatgctgt
+1732251/1
CCCFFFFFHHHHHJJJJJJJJJIJJJJHIJJIJHHHIJIIIIIIJJJJJJ
@5838998/1
ctccactgaaccaaatcggctccttgaatgaatttttcattcctccatac
+5838998/1
CCCFFFFFGHHHHJJJJIJJJJJJJJIIIJJJJIJJJHDGIIIIJJJJII
@7875873/1
cttctttaagacactgactaaaatattgttcaagttcacgaggagtattc
+7875873/1
CC@DDFFFFHDHDGGIIJJJIJGIJJIIIGIICGIGIJJIIJJJJBDHEH
@7392836/1
atcaactgcagcctcttttaccattgtacgagtttgagcatcattcattt
+7392836/1
@CCFFFFFGHHHHIJJJIJJJJJJJJIIJJJJIGJJJJJJJJJJJJJJJJ
@7392908/1
gaggaatttgtttgtgattttttattgtatcccaatcaattatgatactg
+7392908/1
@?@DDDEFHGCFHIGHBHIIGIIIIIIGIIIIIIIIIIIIGIIIIIIIII
@4314390/1
gggagttttcttgatcattttcgtttacccagagaggaaatagtattttt
+4314390/1
CCCFFDFFHHHHHIJJJJJJJJJJJJJJJJJJHJHJJFGIJHJDHIJJJJ
@4314716/1
cggaaacacgtttattattctgatcatattcaactgaaaatgagctgctt
+4314716/1
CCCFFFFFHHHHHJJJJJJJJJJJJJJJJJJJJJJJJJJJJJJJJJJJJJ
@170962/1
caaatctcttaatgatatcagtcagcttacaagcct
+170962/1
?=@D12A;CFD<DFBA<FAB<?EI?C<AFCHF@383
@4316163/1
gggaacggcgacataggtgtctgctcttcacatactcttgttacaacata
+4316163/1
@@@DBDAAFDFFAFF@G9D:D9DDFFEAGFEECFIDFCEFFFFEFFEFEF
@7878426/1
tgcaattcttggttcaagatcattttaaactgtccttctgacacaccatc
+7878426/1
?@?AADDDFFAAFEDE9FHE?F:FEHFCAA?HBHAF<C<?CBG@BF780?
@3794063/1
tgagtaacaagattatatgggagagtagcttgaggctcagaatcgagtag
+3794063/1
@CCAD?D?FHCDFGBGBGCCGDGFHIIIGHIIAGG@FEEHD?DDFCCBG>
@2745650/1
gtcacttttggtcctgttggtccattaatataaaatggttcaacttcttt
+2745650/1
CCCFFFFFHHGFHJJJIJJJIJJJJJJJJIJIJIJJJJFHJJJJJJJJJJ
@5841032/1
cttgactatgtttgatgacatatcaataacat
+5841032/1
@@@BDDFDHDABFB>CGGIIGIEHHGEGHHHI
@2275238/1
gtcgaatactctgagcttgctgagcgactaatgccactgtgtccaca
+2275238/1
CCCFFFFFHHHHHJJJJIJJJJJJJJIJJJJJIJJJJJJIJJJJJIJ
@2275545/1
ctcagataatcccatatcattgagacattaacttgcgtagcatactttat
+2275545/1
CCCFFFFFHHGHHJJJJJJJJJJJJJJJJJIJJJJJJHJJJJJJJJJJJJ
@6886020/1
cgaaattcttattcgattgaagtaaattgtaaaatgctaatatcctaacg
+6886020/1
@@@DDDFDHHHDFIGECGGIIIACHHHAA?FBEHIIIF@GIIGGIIIIDH
@705833/1
ctaccttggcagctgctaattttgcttggtgtttgttttctcctactccg
+705833/1
CCCFFDFFHHHHHJJJJJJJJJJJJJJJJCGFHJHDGIJJJJJJJJJJJJ
@705848/1
cccctcttttgggtggaatgtatgacgatgatttgatatctatatttctc
+705848/1
CCCFFFFFHHGHHDGIIJJJIJJJJJJIJJGHIIJ?FGGHIGIJJJJJIJ
@706755/1
gcaatatgtttggcttgctgttttgtagaagccttaccttgagctgagtg
+706755/1
@@@DD;DDC?C?DGGIEFIEFDFG;CHEFEFD?FEFAGEG4:BF@DBB9B
@1736076/1
ctcatgttataacattatgcagttcattacctaagatatttgttatgatc
+1736076/1
CC@FFAEFGGHFDHGIDIFCHIIIIIHEGHIIGIIIGIIIHGGHIIICHG
@6348330/1
gtcgccatacctaaaaccgtatctccaaccctcttcacttcagcataaac
+6348330/1
@@@D?;ADHHHDHIAHGGGHGG3CCEG@GHGII>GGEHGEGGEGBDGHGH
@3289033/1
attaagtcttctctgcactgtgacagtcttcaagcactgagttagaatac
+3289033/1
C@@FFFA?DFFDHIGGGGGFACFA@GH@BHHHGHGEHHIGG9CDGFFGHI
@2746632/1
agtaaaacgtaagtggaagcataagctcccaattctttggtgataagaac
+2746632/1
B@@DFFFFHHHHHGGIGIJJJJIJJIJJJJJIJJIJJJJIBHGIJJJIJI
@7394768/1
gggtcacaactaacaatgggccacaactcatattgatcgtcaaatgaaac
+7394768/1
=??=BDDAFBBFFB<C>GE@EG=EE3E9:?9?DDHEHH@DDGHII<DHGG
@5842752/1
gagccttttcccaaaatcataccattagatttattaatttgctcagg
+5842752/1
=:?BDDDDFBFDDDAGGEGHIFCHB>DDHCCEHEGHBFGGG@D@B;B
@4838040/1
cgggacttgaaaagaaagaccttcccactggggtgtatgtcattgagggc
+4838040/1
CCCFFFFFHGHGHJHJJJIJGIJJJJJJJJJJJGHGHGJJIJJJJJJJJI
@2748199/1
ctgcataatactgaacagaagatttgtttcctatgtacaaagatcttttt
+2748199/1
CCCFFDFFHHHHHIGJIJJJJIJJJJIIIJIJJIJFHIJJJJJIIIJIJI
@4320479/1
ctgtattataacatgacctaagagttttattaaagttggatcattagcag
+4320479/1
BCCDFFFFHHHHHJJJJJJJJJIJHJIJJJJJJJJJJJJJJJIJJJJJJI
@6888548/1
ctcaggagaaatttcaatttttgcaaattgttcgtagtgaagaactgaaa
+6888548/1
BB@FFFFFHHHHHJJJIJJJJJJJIHGIIJGGIIJJJJJJJIIIJJJJJJ
@5345669/1
tcaacatcaacaaatgtcacttcaaactgttgctcagcagctatctcttg
+5345669/1
@CCFFFFFGHHHHIJJFGGGGIIIGJJJJHIIIJIGGIIJIJIIJIJJJH
@177007/1
caggagatactggttgttgttgaggtggtagttgagtttggtgggtaggg
+177007/1
@@CFFDDFHHDB>2CFCGGBCAAACHFB?GEHDD<?FHG<A:;DEFFEGI
@1254885/1
gggaattctaagagggtacacaattcaggcactaatgtct
+1254885/1
@@@B?DDFHHFHBHIIDGGBHFCBHHHIGEFCCD?FF:?C
@5347476/1
ccataataagtctaaatagaccttcagggtcttcatgggcttctattagt
+5347476/1
CCCFFFFFHHHHHJJJIIJGGGHJIGHIIAAEHHIIJIJIGHJJGIIIIG
@6350170/1
gtacaaagatctttttccgccacatttccaaggcctcctgatatcaactg
+6350170/1
@@?DDFDD?BBDHGIIGBHDGGBGHGGEGGDECGIGGIIIIIIIIIDGFE
@5348030/1
tccttatcagtaatctcgaatctattatctcttggacaagttgttatatt
+5348030/1
@@@DDDDDHBCBBC>F@F<FHIICHEHGEHGHGI<BHIGE??DGIIIIEH
@7396897/1
ctcttggtgttcaacaaatctcttaatgatatcagtcagcttacaagcct
+7396897/1
CCCFFFFBFFFHGGGGHIJJFIIHJIJIGJIJIJIIIJJJIGIHJIIIIJ
@6891314/1
gtgattttttattgtatcccaatcaattatgatactgtctccttcaacaa
+6891314/1
CBCFFFFFHHHHHJIJJJJJJJJJJJJJJJJJJJJJJJJJJJJJJJJJJJ
@4839976/1
tttattaatttgctcaggagaaatttcaatttttgcaaattgttcgtagt
+4839976/1
@@@FDFBBDFHHDB@DFEBGCGEHGGFHIECEGIBG<?<??:?CECBGDB
@7398432/1
agcttgcaagaggtaacttctgtcttgaaatctgtagcccaatattgatt
+7398432/1
CCCFFFFFHHHHHGHIJJIJJJIIHIJIJJIIIJGIIJJJJJJJJJJJJJ
@6892502/1
gttaaaccaagaacatgtggcctatcctctggaggaattcctttaaactg
+6892502/1
CCCFFFFFHHHHHJJJJIJJJJJJJJJJJJJJFHIIJJJJJJJJJJJJJJ
@1740500/1
tccaattgcattccctttcacactagggacatgaggtgaaattattggta
+1740500/1
CCCFFFFFHHHHGJIJCHHIIJIJJGJIJHIJJJIJFHGHGHIJIJJIEF
@4841590/1
ggtgagtaatctctgtatcaacaactgtaccagccggcacattcatattt
+4841590/1
@@@DFFBDHFHHDIJHIJJIIJJJJJJHIJJIJJJJGIJJJIJIJJGIJJ
@2280731/1
ccataaccgtacttcatatcattgataattactgtagatgagtaaggagt
+2280731/1
CCCFFFFF@FHHHJJJJJJJJJJIJJJJJJJJJJIIJIJJHIHIJIJHIB
@2749172/1
cttaaaacaatatcaagagcttggattgcctcctgcggaccattagttga
+2749172/1
CCCFFFFFHHHHHJJJJJIIJJJIJIJGJIJJJHJJJJJJJJJJIJJIJG
@2749256/1
ctctatttcattgtgcattaatctatagaaaattttccagacagtattta
+2749256/1
@CCDFDFDHDFHFEGHH@IGIIIIIHIGHIGIIIIIGGHIHIIIDGDGII
@7883313/1
ggcataatgagtacatcatttacatcaccgtgatctaatatttgagc
+7883313/1
CCCFFFFFHHHHFIJJJJJJJJJJJJJJJJIIIJJJJJJJJJJJJJJ
@4844238/1
ctcagagctaccttggcagctgcta
+4844238/1
<??DDA2BDD>DD<E3CEEEI@@92
@5348749/1
ttcttctttaagacactgactaaaatattgttcaagttcacgaggagtat
+5348749/1
CCCFFFFFHHHHHJJJJJJJJJJJJJJJJJIJJJJJIJJJJJJJJJJBGH
@7884486/1
ctctgctgttgttgttgttgctgaggctgctg
+7884486/1
=??D?B;?AC?2:A2??A<F>?<:?8CGB=@?
@1256198/1
gttgaagataacatacaattttaattttattattctcaatgatttcctcc
+1256198/1
@@@DDDDDHBHFBFGIF<EIIGI9CHHGGEFHIIGIIFHIIIIIIIIDHE
@4846209/1
atttgatagagcacggaaggtggaatttttgcattttttataacttcttt
+4846209/1
@CCFFFFFGHHGHJJJIJJJCFHGHIIJJJJIIJJJJJJIIIIIJJJJJI
@5849306/1
ctgtggtctctgctgttgctgaggctgttgtggtctctgctgttgctgag
+5849306/1
@B@DFFDFHHFHGJJHIIIJJIIJJJJ>GE?FHCHGGIJIJJJIGFEBFG
@4324377/1
ggttcttcttcttttttccacgtgaaatctttaggctgcagctcaaccat
+4324377/1
?@=BDDDDHHHHHIGIDGGADGBEHGHIIIIDG<FEHIEHGGHDGHHGIG
@6894342/1
ccgctgtagtacaaatttctattcccgattatttttcctttgatgctgct
+6894342/1
CCCFFFDEHHHHHIIJJJJJIJJJJJJIIJJJJJJJJJJJJJGIJJIIGI
@7400402/1
ggggttgtttccctagactgtggttgagacacttgctggggaggtggacc
+7400402/1
@@CFDDFFHHHHHJJIJJJJJJJJIJJIIJIJIJJJJIEGIGHIFGGHIJ
@3294320/1
ggcgtttctgtaccactataaatgtaatcggtggcgtgtaatcactgctg
+3294320/1
=@@?D@D>FFFBDEHGIIGIIIIFFHA?<EG8EF;D??DFCDGIIGD3DH
@181599/1
ctagtgcttctgtaaaacgccaataattgttctttcatgatactctcaag
+181599/1
CCCFFFFFHHHHHJJJJJJJJJJJJJJJJJJJJJJJJJJJJJJJJJJJIJ
@7401712/1
gcactggttacaggagatactggttgttgttgag
+7401712/1
?@@?D;D=?<<?DG;CA;33CAF33AE@EC83??
@6896252/1
cactgctgaggcttgaacaagcccttctgatagcctgcaattcttggttc
+6896252/1
CCCFFFFFHHGHHJJJJJJJJJIJJJJJIJJIIJJJJGGJJJJJJIJ>FH
@2283527/1
tggatgcataagtcattcctctatcaggtaagacaacaatcacaagtttt
+2283527/1
CCCFFFFFHHGHFFGJJJJJHIHIJIIIJJJICGHIHIGJJJIJJGDGIJ
@2283579/1
cttttctttaacatttctcacagaacggttgccatatagccttaaaaggg
+2283579/1
CCCFFFFFHHHHFJJJIJJJJJJIJJJJHJIIJJIIJJJJJJJJJJJJJJ
@6355751/1
ccacattccattccatgatttattaaacccgatgctagctttcttaaatc
+6355751/1
CCCFFFFFHHHHHJJJJJJJJJJJJJJJJJJJJJJJJJJJIJJJJJJIJI
@4327643/1
ctcgtgagccaacagtaagacatggtag
+4327643/1
?@===::=:CF;FGIFIICFB:CBBH<A
@3804242/1
cttgaggtctggtaattggagcggcttgtctaacttgaccaacgg
+3804242/1
@@@DDDDDD8CF2<CBHHIGHFGGHBH6BB@4D?BF<BGH9DF;A
@7402857/1
ataagaactatttctttaagaatattttggatttcattgatagtatctga
+7402857/1
CCCFFFFFHHHHHJJJJJJJIJJJJJJJJJHJJJJJJJJJJJJHIGJJJG
@4846985/1
ctcaatgatttcctccttccaaaaaaatacagcaagtctggtaaatttat
+4846985/1
CCCFFFFFHHHHHJJJJIJJJJJJIJJJJJJJJJIIHIIJJHHIIJJJJJ
@3805277/1
cttgcattaaatcacatcacattaccacatttctcaaattcagtcttgaa
+3805277/1
@@@D?BDDHBHD?GHHCGICGHCHGFDEEG<ABHGHG??EGHCFGGEIHI
@2285096/1
cttcatccttgttttcaaagttgataaataatattaatgaaactaaaaac
+2285096/1
@CCFFFFFHHHHGJJJJJJIIJJJJJJJJJJJJJJJJJIJJIJIJJJJJG
@2755098/1
gccacatcaatgttaaggaatggtttccaaccaataattgcagactggaa
+2755098/1
@@@FDFFDHHHGFGEFGHEHIIGAFDFHHJJJJJJIIEEIIJJJIIGIIJ
@2755104/1
tcttgaagttggttcagctgtagtctgtctgcatctgtatatgccctagc
+2755104/1
CCCFFFFFHGHHDGHGIJJJJJJIJIIJJJJJJJJJJJJJJJJJJJJJJJ
@5849613/1
ctttcttgtcagcacagaataatcttgtatgatgtctcttttggactaca
+5849613/1
?@@DDEFDDFHADHHEEEFIIGHBFH@HGICHGGFDFEHGIJEFIIIJJI
@2755565/1
gccactgctgctgctgcggctgttgttgcctctgctgctgctggggctgt
+2755565/1
B@@FFDFFHHGHGIIJJJJJGIEGIFHGCHIGIIGIIJJJJJIEHIJJJ@
@4848903/1
ccgcaattttctggcggagctcttcagcatttagcagcatcgtgatacga
+4848903/1
B;BDFFFFHHHHHJJJJJIJIJIIJJJJJGGGIEIIJJJJJJBGIGHIJI
@4848912/1
agctgagtgagttaaaacagtacatcgcacaacaaacacttggggagtta
+4848912/1
@?@DDD?2A=?<:<EBGBE9CA@@:CBFH>HG?FBDBGA:0?DCFBACCG
@4849304/1
ccacaactcatattgatcgtcaaatgaaacatacctcatacgactctaat
+4849304/1
@@@DDD?DFDA<FHGBH?A<CFHIIIEA9CFD?<EGHGIGGIE<A:BBFH
@5351160/1
ctcgataatcaagtgttggtgcattcataattcgggccttaactttagtg
+5351160/1
CCCFFFFFHHFDHFHGGHIHIJIJJJJJJJJJJJJJJJIIIGIJJJJIIJ
@1743803/1
tgtcaattcaccaggtgatatatttttgcacctgttataaatgtaggaag
+1743803/1
CCCFFFFFHHHHHIJCGHJJJJJIJJJJJJJJJJJJJJIFIJJHGIJIJJ
@2756861/1
cggaaagcagcgagatgagcataataggtagg
+2756861/1
@??DDDD;;CBAFF1CEHB>AEGGFFG<??<;
@7403166/1
ggctgttgttgcctctgctgctgctggggctg
+7403166/1
?8?ADDDBA32<<?E<GGCFIF<CC?AE@E6?
@7404888/1
gtgcaggggaacgagaaccaatttcttttttaaaataatcagcaaaatcc
+7404888/1
CB@FFFFFHHHHHJJIJJJJIJJJJJJJJJJJJJJJJJJJJJJJJJJJIJ
@7888225/1
gctccaattgcattccctttcacactagggacatgaggtgaaattattgg
+7888225/1
CCCFFFFFHHHHHJJJJJJJJJJJJJJJJJHIJJJJJJFHGGIIIJJJJJ
@6358383/1
gtcggtacaatgtaatatgagttttctttgttttcaaaggctctaactaa
+6358383/1
C@CFFDDFHHHHHIJJGJJGJJJJJJJJJJHIJJJIIIJJJJJJJIJJJJ
@6359212/1
ctccggccaagatcagccgtgtttggtagaagcaggatgacacttaggtc
+6359212/1
CC@FFFFFHHFFHJJGIJJGHGHIJIIIJHIIGIHIGHIHIIJJJIIJFG
@2286886/1
ggcttgtctaacttgaccaacggtaaaagcaggaggttgttgcatccttt
+2286886/1
CCCFFFFFHHHHHJJIJIJJJJJIJJJJJJIJJEHJ?FHGEEIJJJJJJJ
@2758569/1
cttggctttgagatacctacgcctatcagcccatgaaacaaaatgtaatc
+2758569/1
CCCFFFFDHGHHFIIJJJJJJIJJJDGEIIGIIIIHJJIIIGIGIBGIIG
@5853269/1
gctgctgaggctgttgttgccactgctgctgctgag
+5853269/1
=;8:AAB:?;?DD2C:E9<AFBACE99A<EE>?DC;
@184868/1
cttcaatggttgctgctaaatcttcaagtacatagtacataactttagct
+184868/1
@@CD?;DDAHFFFDFHHGIIIEHEHCC<AFHHHGGBEGIIIFIEHHDFII
@4332900/1
ctagtcatttgttcccctgagattggggaggactcaatgccaacattgac
+4332900/1
CCCFFFFFHHHHHJJJJJJJJJJJJJJJJJIJJJJJJJJJJJJJJJJJJJ
@3299375/1
cagatatctagaggttctgtatttcctgtgatcttgtctaagattgcttt
+3299375/1
@@@DDDDDH<F<FB2CFHICHHGIEHIGHDFHIGIIIHHGHI@GIIIIGI
@186607/1
gtctttctttcaacaaacacaagagctaaattatcctttttgaaattttt
+186607/1
@?@ADFDFHHHHHIJGEHIIGFGDEGGHIJIEIIJED@HGIDHFH>DF>G
@186707/1
gtcaagaaaaattgctccagcaacagattcaaaaacatcacctagtgctt
+186707/1
@@@FDEDFAHDHFBEGIGIIIIIGGHGIIIIIIIIHGGDHGGGIIGCGHC
@1262061/1
aaccattttatcggccaacatattactgacctcaaccgtacttctagcat
+1262061/1
<?@DABBDFFD?FA<:@@DBFHHI@HHEGG>FHGHDB?:B?D9?D8/?B4
@187137/1
atatggtgattgatgccattcaactttgcattaactttctgcagtatgtt
+187137/1
CCCFFDDDHGGHHJGHHGGIJIJJJJJGIGFIIJJJJJJJEIJJHIGGHH
@2288572/1
gtaattgcgataaggtttttcaggattgatagatacatcataatgatgaa
+2288572/1
CCCFFFFFGHHHHJJHIJJJJJJJJJIIGIIIIJJJJJJJJJJJJJJJJJ
@2762989/1
gttgcctaacaggaggtgcactggttacaggagatactggttgttgttga
+2762989/1
CCCFFFFFHHHHGIIJGHGIJIJJJJJJIJJIIGIHIJIJDHIHIJHIJ@
@189232/1
cttggtttatgccattgtcatcttttttcgtaggcaca
+189232/1
CCCFFEFFHHHHHJJIJHJGJJJJJJJJJIHI=BG9?B
@2290248/1
cctatcctctggaggaattcctttaaactgatccatgatcaatctcatag
+2290248/1
@@?DDBBDDFHA4:CEEGGGCGIIIDHHI@FGHF<<?<?<DGHEHEFFGH
@7891650/1
gaacaattctatcacctttgaagttgaataagttattattcttctaggtc
+7891650/1
CCCFFFFFHHHHFIIJJJJJIIJJJIIHIJJIHHIHHIJJJJJJIIJJHG
@7892245/1
gtcattatgggcttctattagttcatctatattttttaaggaagtaagtg
+7892245/1
B@BFFFFFHHHHHIJJJJJGJIIJJJJJJJJJJJJJJJJJJFGIFHIJGH
@7892794/1
ggtgctggtgcatgtaatactttgtagatatcagacatttcttcagggag
+7892794/1
BCBFFFFFFHHHHJIIJJJJJJJJHJJJJJJJJJJJJJJJJIIJJJJJII
@5856843/1
ttgagacattaacttgcgtagcatactttatcgtaacggtcatttctttt
+5856843/1
CCCFFDFFHHHHHIIEIIGIJJJJJJIIJJJIIHIIJJJHIJJJJJJJJJ
@5857189/1
ggaatttcataaacaactttcaaatccttaatatacgcaacaaagctttc
+5857189/1
CCCFFFFFHHHHFGGJIIJJIGJJHJJJIJJJJJJJJIJJIJJJJIJJJJ
@7410961/1
gcctcctgcggaccattagttgaagttccagccctcagataatcccatat
+7410961/1
;@@DAD?D>CAFFDGDHGHGGIICHIH<DABCGHIGHEGGGGIIHCHIIF
@192306/1
atcagaatatgaacggtattgctctgcagggaacggcgacataggtgtct
+192306/1
:??BD>DDFDD?DFDFHIIIBHGBHHGGGHEH?F@@GIIIIFEE@7;@@E
@1262346/1
ttacacaatataaatgctccttcaacaccacactcctcaaggtacacccc
+1262346/1
8?<DDDD;?<?<FFFE<AAGFB4CFFFFI?EECEI@G@FFFDDDEGIBDF
@4334471/1
ctgcagcctcttttaccattgtacgagtttgagcatcattcattttcttc
+4334471/1
CCCFFFFFHHHHHJJJJJJJJHGJJIIGHIIGIIJHIJJJJJJJIJJJJJ
@4335616/1
gtatatataagattacaattcttaacattttttctttaaacaaagaacat
+4335616/1
CBCFFFFFHHHGHIJJJJIJJJJJJJJJJJJJJJJJJJJJJJJJJIJJIJ
@720873/1
tcaggttttgggtagttgggtaatattttgataacgtggatgtagatagg
+720873/1
CCCFFDFFFHHGFHIIIJJJAFHIJJIJJJGGIJJJBGIIGIFIJGGIGH
@6362474/1
ggctccttgaatgaatttttcattcctccatactccttgtcttacaggta
+6362474/1
CCCFFFFFHHHHHIHIJGGIJIIJHIJJJJJJJJJJJIJHIIJEIJJJGH
@194890/1
gaagttttatttacattttttgcctgaacacattgggtcgccatacctaa
+194890/1
@?@DDDFEFDDHBFFGHGIIIGEDHCEGIIBEHIIGGIIGDEGGHGHGGI
@4858448/1
cttcaattaatttctgatttttattaacaatagattggttgtaacgattg
+4858448/1
@@@FFFDDGGD?CGGGDHIIJGIJJJIJICHCHGGHHGF3CCCFIBGII<
@6363003/1
gttgttgccactgctgttgttgaggctgctgtggtctctgctgttgctgt
+6363003/1
CCCFFFFFHHHHHJJJIJJJIJJJJJJJGGIGHJDFGIGIIGGHGGDGI?
@195121/1
ttttcttctttctgtatcaactgcagcctcttttaccattgtacgagttt
+195121/1
@@@FFFFFGHHHFGEHGGIJJJIEHEIGHJJGIJCGIJIJJIIIJI>?BG
@2291036/1
gcactaatgtctcttcaaaatcttcttcatcacgtcgtctttttttacca
+2291036/1
BCCFFFFFHDFHHIJJJJJJIHIGJJJJJJJJJJJJJIJJJJJJJJJJJJ
@2766692/1
ctctcctaacaaggttgttaatctctctttcccgatcaggcgctgacctg
+2766692/1
CCCFFAEFDHHFHIHGIIHJGIJJJJJJJIIJIIEHIIJJJIJJIGGIGG
@3813272/1
ctgtaatgtaaaagcaccaaggctttgcgacaatttgttctcttctgttg
+3813272/1
?@<ADDDDDHFFBHGIB?BBFGHGIEGBHGIGIIIIIIIGIIIIGIIGGB
@6904709/1
cctcaacagtacttctagcattagaagtttcttctccagctaaggctgta
+6904709/1
CCCFFFFFHHHHHJJJJJJJJJJJJJJJJJJJJJJJJJJJJJJJJJJJHI
@5358342/1
ccaagaggagagcttttattgaatagaataggaatgtcaggtgcgttaac
+5358342/1
CCCFFFFFHHHHHJJJJJJJJIJJJJJJIJJJIIJJIJIJJ?FHIDGGGI
@4860832/1
ctctgataaattagaatcatcccatagcaaatggtatttggtaggacgtg
+4860832/1
CCCFFFFFHHHHHJJJJJJJJJJJJJJJJJJJJJGIIJJJJIJJJJJJIJ
@2768962/1
ctcatgttataacattatgcagttcattacctaagatatttgttatgat
+2768962/1
@@<DDDDDFHBFAF4:EFCHE@AHH@:CAH@HHHEDEFEG<FFC>@CBB
@7894990/1
caggaacttcccagtcatcaggaataaagtca
+7894990/1
@@<DD?ADCB2CBDGFG<FFI@BD><D@BF44
@5858553/1
ctgactaaaatattgttcaagttcacgaggagtattcttggaaacaattt
+5858553/1
CCCFFFFFFHHFHJJHIJJJJJJJJJJGIIGG?FGIIJIJIJJIIGDFHI
@5359771/1
ctaatgtttcttcatttaaaaccgctgtgtctctttctttttttgtt
+5359771/1
CCCFFFDEHHHHHGIJJIJIHIJJJJJGGIIIIJJJJJIJJJJJIJI
@1752326/1
gtctttctttcaacaaacacaagagctaaattatcctttttgaaattttt
+1752326/1
CBCFFFFFHHHHGJIJJJIJJJJJIJJJJJIIIGJJJJJJJJJIJJJJJJ
@198955/1
gtagtctgtctgcatctgtatatgccctagcacggaaagcagcgagatga
+198955/1
@@@FFFFFHFHHGIIIIJFHIJJJJJJJJJJJJJJGIJIIJJJJIIGHIF
@5360423/1
ctgggaatcctttgtgagccacatcaatgttaaggaatggtttccaacca
+5360423/1
CCCFFFFFHHHHHJIJJJJJJJJJJJJJJJJJJJJJIJJJFHHJJJJJJJ
@7417275/1
cgacaatttgttctcttctgttgtttcaattttggcagtatgcaaatatt
+7417275/1
CCCFFFFFHHHHHJJJJJJJJJJJJJJJJJJJJJJJJJHIJJJJIJJJJJ
@7895612/1
gccacattccattccatgatttattaaacccgatg
+7895612/1
@1?DBD?D?D:BCGF>GF@AD@HCEEA4EF;CEA8
@4336437/1
tggttgtcgaggaggtccctgttgttccattgcttgaggtctggtaattg
+4336437/1
CCCFFFFFHHHHHJJGIJJJJJJJJJJJJJJJJJJJEHIDGHIJFHGIIJ
@4336490/1
ttctattagttcatctatattttttaaggaagtaagtgcaggggaacgag
+4336490/1
CCCFFFFDHHHHHJJJJJJJJJJJJJJJJIJJHIJJHIIJJJJJJJJJJJ
@4861784/1
ctcacttgttttgtcataagttgtaacagtaagttcttttttttccttga
+4861784/1
CCCFFFFFHHHHHIJJJJJJHJIJJJJJJHIIJIJJJJJJJJJJJJJJJJ
@202789/1
gctaaaagtacagactctagtcgctttatgcaaataaattggcatcccac
+202789/1
@@@DD?AB2=AAFDDGGECD<?CEGD=>FE<?E???FDFFGDBD?:9B9?
@203026/1
ccactatattcaccaaccgttaacggagttt
+203026/1
?;?=DDBADD4?CACBE<<F?8C<A:?D1:9
@204257/1
ggaatggtttccaaccaataattgcagactggaagaaaccataccaaagg
+204257/1
CCCFFFFDFHHHHJJJJJJJJJJJJJJIJJJJJJJJJJJJJJJJJJJJJJ
@2771584/1
ctccacctttctttccttttttgcccattattgtgtactatcttcaa
+2771584/1
@C@DFDFFHHHGFIIIGIGIIJJJJGEHIGHGGHIDFIHICFHHGIJ
@4337352/1
cctgcaactgggcggcaattattgaggcaatttgcaattcttttataata
+4337352/1
CCCFFFFFHHHHHJJJJJJJJJJIJJJJJJJJJJJJIJJJJJJJJJJJJJ
@2293180/1
cctgttggtccattaatataaaatggttcaacttctttggtgtacagaaa
+2293180/1
CCCFDEFDFCHHHIIGGFHJGGIJJJHIGIEIJIJGHIJJDGIEGIIJJI
@4338834/1
ggttcttcttcttttttccacgtgaaatctttaggctgcagctcaaccat
+4338834/1
@BBFFFFFHHHHHJJJJJJJJJIJIIIJJJJJJGGIIJJJJIJJJJJJJJ
@5364080/1
cttggattgcctcctgcggaccattagttgaagtcccagccctcagataa
+5364080/1
CCCFFFFFGGHHHJIHGJJJIIJJJJJIJJIJJHIJJJJJJJJJIJJJJJ
@5862226/1
gtcgaattcagttggatgggtaattcccacatctactgtggtaccagctg
+5862226/1
@@@?DFFDHHHFHGJGIGGIAAEHCIIGJIGIDIGGGGGHIDHIIIIGHH
@2293534/1
gtgcattaatctatagaaaattttccaaacagtatttagagactttccac
+2293534/1
==?D=DDEDDDFDGIGGIIDHGGIIEGIIEEG<A@GCGBDE@DHHHIIGE
@7419812/1
ccaatagctgtgggttatatggtgattgatgccattcaactttgcattaa
+7419812/1
CCCFFFFFHHHHHJHIJJJJJJCHHIJJJIJJJJJJIJJJJJJJJIJJJJ
@5862605/1
tcaacaaatctcttaatgatatcagtcagcttacaagccttagtaagcat
+5862605/1
CCCFFFFFHHHHGJIGHIIIJJJJJIJJJHHIJGIGIIJIJJFHIJJJIJ
@2293916/1
cttgaacttcatttccaacaggtagtaagtgatcattaagttcgccgatc
+2293916/1
CCCFFFFFHHHHHJJJJJJJJJHJJJJJJHHHIJJJJJJJJJJJJJJJJJ
@2772863/1
gttgaatggctggttttcaccaacattccagctagttggagatccatagc
+2772863/1
CBCFFFFFHHHHHCGIJJIJJJJJGHJJJJJJJIIGHIJEHFHJJJJJID
@4863372/1
ctctgttgctgctgaggctgttgttgccactgctgctgctgaggctgttg
+4863372/1
CCCFFFFFHHHHHJJJJJJJIJJJJJJJJJJJJJJJJJJJJJJJJJJHIH
@7899149/1
ctcacttgttttgtcataagttgtaacagtaagttcttttttttccttga
+7899149/1
@@@DDDDDFFFDF<CFBGHE?AHHEHIEFB>CFHFICFEFGFEAFEFEFE
@7899305/1
gtcataagttgtaacagtaagttcttttttttccttgactatgtttgatg
+7899305/1
CBCFFFFFHHHHHJJIJHIJIJJJJJJJJJJJJIJJJIJJJJJJJJJIJJ
@1758139/1
gtggaagtaagaggtctttcatttaatgttttttgaaaagcctcacttgt
+1758139/1
CCCFFFFFGHHGHJEGHIIJIIJJJIJJJGIJJJJJJJJJIJJIIJJJJG
@7900460/1
gtggaatttttgcattttttataacttctttaatgctctccaaaattgta
+7900460/1
@@@DFDDFHHDHHAGBFGGIGGGGGGIIGIAFHHIIIIIEHI>B;FAD?F
@3818951/1
cctcagagctaccttggcagctgctaattttgcttggtgtttgttttctc
+3818951/1
CCCFFFFFHHHHHJJJJJJJJJJJJIIJJJJJJJJJJCFHIIIHIJJJJJ
@6367394/1
gttcaagatcattttaaactgtccttctgacacaccatctctgtaaa
+6367394/1
BBBFFFFFHHGHHIIHJJIJJIJJJGIJIJJJIJJJJJJJJIJJIJI
@5366548/1
ctgagagtaattcgtcgcgcattctgttgtatatttatgctcacttcacc
+5366548/1
CC@FFFFBFHHFHJJJJJJJIJJIJJIIJHGIJJIJIJJJJJIIGHIGIJ
@2775536/1
gtattgctctgcagggaacggcgacataggtgtctgctcttcacatactc
+2775536/1
@@@FFFFFHGHHHIFGJIGIGIJJJJJJFIIIJGGIIIGHIIIJIIGHIC
@1273518/1
ggaaggccaaaatttgttcacactgttcctggctgagaataattcgtcgc
+1273518/1
@@<DADABFF?;<AGGAEDCEDGGDH<C<AFBFHIGIEHCEDHGIDBBF:
@4344853/1
tttctatttccgattatttttcctttgatgctgctcaatttaccttcatc
+4344853/1
@@@DDDDB>>BDFHGIIIIIBEHGHGIII@EGI>AFG3CFFDHGIIGGII
@1274662/1
gagtattcttggaaacaattttataattattggatatattcatgccacat
+1274662/1
CCCFFFFFHHHHHJJJJIJJJJJJJJJJJJJJIJJJJJJJJIJJJJJJJI
@5865290/1
gctcaatttaccttcatccttgttttcaaagttgataaataatattaatg
+5865290/1
CCCFFFFFHHHHHJJJJJJJJIIIJJJJJJJHIJJJJJIJJGJJJJJJJJ
@2296527/1
gtccttttatcataatgagatcaagtttttttcgaatcaaatgaagctgt
+2296527/1
@C@DDFDDGHGHHEIGGIIIGFGGGJIIJJJGGIJIIIJGGFGGHJIIIG
@4865179/1
cacccatcaaagcctcaaaacagttagccattgcatgcctcaactca
+4865179/1
??@DDFFFGFHHDEHIJIHGGIIJIHECGIJIJJJIJIIIIGHHIIJ
@3315832/1
caggtgaacatgggcaaatctggaggttgatgaggaggctgaggcggaat
+3315832/1
@CCFDFFFHHHGHJJJJJJJJJJJJJGHIIJJIJJIJJJJJIJJJJJHHH
@7903315/1
gttcatgagttccactttcacaatcaattaattggtaacatggtaaaata
+7903315/1
@@@FFFDDHHHFFHBHEHIIHJDHGGGHIEHHICHCGHIIGGGCDCCFIH
@3316357/1
gagaaatttcaatttttgcaaattgttcgtagtgaagaactgaaagc
+3316357/1
CCCFFFFFHHHHHJJJJJJJIIIJJIJJJIJJHIIJJJJJJJJJJJJ
@210544/1
gtggacaggtgaacatgggcaaatctggaggttgatgaggaggctgaggc
+210544/1
@@@FDFFFHDFBFIIJJJJIGIJJIJJJEGHEHICHIIIIHIJJJJIJJI
@2777107/1
gctccctttttgcagcttcttcaagagggatgggctctgaaggttgtatt
+2777107/1
C@CFFFFFHGHFHIJJIJGIIJIJJJIIIEHHIJJJJJJBHIGGHGHIJI
@1278002/1
gccatgttgaatagcttgctgtggtggtacagcacccggtcctggtccag
+1278002/1
@<@FFFFFHGDFC@DFHIGIAF@CCFE<CHEH3EGBCGGFDFG>BHFH<8
@2777828/1
gtcttgcacgacctttggattgaatataagaccttgttgttttagggtaa
+2777828/1
CCCFFFFFHHHHHJJJJJIJJJJJJJJJJJJJJJJJIJJHIJJJJJJFHI
@5866712/1
gtctcttcaaaatcttcttcatcacgtcgtctttttttaccaaaccggta
+5866712/1
BBBDDEFFHHHHHIIJIJJJJJJJJJJJJJJJJJJIJJJJIJJJJJJJFH
@7904067/1
gttttgtagaagccttaccttcagctgagtgagttaaaacagtacatcgc
+7904067/1
C@BFFFFFHFHHHJJIIJIJJJJIIJJIJHHHIJJJJJIJJJHIIIJJJJ
@4866527/1
ctcttgttttgcttctttttttgacctacccttgccgatagcaataaggc
+4866527/1
CCCFFFFFHHHHHIGHIGIGIIGHJJIJIIIGIIJJIHGGIIHIIJIIIG
@728606/1
gaaaagaatgatcttccaactgtcacaaacctgttagcagctggttgcct
+728606/1
@@@DDADDBB<DBHGCGE@GGII@DHGDFFG@CGCGGBDAGGBGBDGFGG
@4866789/1
ctctatttcattgtgcattaatctatagaaaattttccagacagtattta
+4866789/1
@@CFADFFHHHFFCFEFHIJEHFHGEGIEIIGHGGHIJJGIJJJDGIJJG
@6919616/1
ctgggttgttgcctaacaggaggtgcactggttacaggagatactggttg
+6919616/1
BB?DDBDDFHHHHIJJJJJJIJJCEFHIJJJHIIJJJJGHIGIIEIJ?FH
@7425034/1
actgatttgatagagcacggaaggtggaatttttgcattttttataactt
+7425034/1
@CCDFFFF?DHF?DHEHG@GAGIIGHGEIIIIIIIIIIIIIIIIIIIIGI
@4350224/1
gttgccatttgattcgtcctttgtttttactcctttttcaaaaccttctt
+4350224/1
CCCFFFFFHHHFHJJJGIIJJJJJJJJJJJJJJJJJJJIJJJJJJJJJJJ
@2779130/1
cattaacttgcgtagcatactttatcgtaacggtcatttctttttcttga
+2779130/1
CCCFFFFFHHHFFGHGIIJJJJJIIJIGHIJJIFHIIIJIJJJJJJJJIF
@2300514/1
gttcattacctaagatatttgttatgatctccggccaagatcagccgtgt
+2300514/1
@@@FFFDDHHDHHIIGEHHIICHIIIJIIJGIIGGIGGHIJIIGIJI?FF
@6921236/1
ctctaactaaaaattcttttttaagtaacaaagcttcagtaaataacaaa
+6921236/1
@C@DFD>DFFH?>FGGHIIIIIIIIHGGHIIIIIIIIIIIIGIFHIIIHG
@2300938/1
ggttcttcttcttttttccacgtgaaatctttaggctgcagctcaaccat
+2300938/1
BCBDFFFFHHHHHIJJJJJJJJHJJJJJJJJJJGIJJJJJJIJJJIJJJJ
@5868630/1
cattcacttactttttaccagtcccttcagttaatatgctttaactgaca
+5868630/1
C@@DFDFFHFHHHJIJGHHGHHHIJJJJEDFHGHIJJGHIHIJGHIGHCG
@5868868/1
cttgcattaaatcacatcacattaccacatttctcaaattcagtcttgaa
+5868868/1
CCCFFFFFHHHHHJJJJJJJJJJJJJIIJIJJIJJIJJJJJJJIJJJJJJ
@1283738/1
gtccttttatcataatgagatcaagtttttttcgaatcaaatgaagctgt
+1283738/1
CCCFFFFFHHHGHIJJJHIIJJJJJHIJJJJJJJJJJJJJJJJJHIJJJH
@1283875/1
ctccagattgatgccatcgtttgcattagacatagtcagagcttgtagga
+1283875/1
@@@D?DDDF?>FHIIBGHIE?FHIGGEHCCHIFFGEHGIBDFGGIIIIIE
@2301624/1
gttcgtggaagtaagaggtctttcatttaatgttttttgaaaagcctcac
+2301624/1
CCCFFFFFDFHHHIJGIIAFHHIIHGJJIGIIIIJJJJJJJIJJIJIIII
@3321248/1
gttaacttttggtggctttattatattactcctaattgaagagccttttc
+3321248/1
@@@DFEFFFHHHHJJJJJJIJIJJIIJIJIJJJIGJJFGGIJIJJIIJJJ
@1765218/1
cgggacttgaaaagaaagaccttcccactggggtgtatgtcattgagggc
+1765218/1
CCCFFFFFHHHGHJJJJJJJJIIJJJJJJJJJJCGGHGJJGIIIIIIJIJ
@2302924/1
gcaccatgacgatagctttattctcattaaggaattccggtttctcaaaa
+2302924/1
CCCFFFFFFHHHHJJJIJJIJJJJJJJJJJJIGIBHHIJJFGIJIJJIJJ
@6923571/1
ctgtggtctctgctgttgctgttgttgctgaggctgctgtggtctctgct
+6923571/1
CCCFFFBDHHHHHGIJJIJJJJJJJJGGHI@GEHGJDHCDGGHIJBHGHG
@6923744/1
gcaagaggtaacttctgtcttgaaatctgtagcccaatattgattcc
+6923744/1
@CCFFFFFHHHHHJBHJFHIJIJIEEHIGIJJJIJFIJJGHGGIJEG
@7906099/1
cctcattctttcaaaaaaaactattcgtaggagtaaaacgtaagtggaag
+7906099/1
@CCFFFFFHHHHHJJJIJGHIJJJJJJHGIJJJDGGHIIJDFGIFGIGIJ
@3824367/1
gccaaaatttgttcacactgttcctggctgagagtaattcgtcgcgcatt
+3824367/1
@@CDDFFDHHADF4?AAAGIIGEC@EFGHIFD<EGHIIIEHHIH:D:FHG
@3824406/1
ctattatctcttggacaagttgttatattagtcactttatatgttctttt
+3824406/1
CCCFFFFFHHHHHJJJJJJIJJIJJJJJJJJIJJJJJJJJJJJJJJJJJJ
@5375624/1
ttttgtagaagccttaccttcagctgagtgagttaaaacagtacatcgca
+5375624/1
CCCFFFFFHHHHHJJJJJJJJJJJJJJJHHIIIJJJJJJJJIJJJJJJJI
@5376014/1
ggcgtatttacagaagcaaggttggcctattattggcattccagcatcat
+5376014/1
@@@DDADDHHFDHGGHIG>F=EDGGEGG@GIDFHIIFICGGGDDEDCG>F
@3324438/1
gggctgttgttgccactgctgctgctgcggctgttgttgcctctgctgct
+3324438/1
CCCFFFFFHHHHHJJJJJJJJJJJJJJJJJJJJIJJIJJIJJJIJJIJJI
@216046/1
ccgtgatctaatatttgagcagaaggtgctggtgcatgtaatactttgta
+216046/1
BBCBDFFFHHHHHJJJJJJJJJJJJJAGHHIJFGHJJIFIIIJJJJJJGI
@6376555/1
gtagaggtgcaggctggccatgttgaatagcttgct
+6376555/1
@@<DDDBD=AFFHEF@6FA:?EC?C9FFHC<EG@3C
@6925426/1
gtacagaaatatttcggcttctgcttccgttccaccctttctgctgcgat
+6925426/1
CCCFFFFFHHHHHJJJJJJJJJJJJIJJJIJJJJJJJJJJJJIJJJJJJJ
@7908097/1
ctgtgactgatttttcttcaacatcaacaaatgtcacttcaaactgttgc
+7908097/1
CCCFFFFFHFHHHJJJJJJIJJJJJGIJJIGIJIJJJJJJJJJJJJIJJI
@2784370/1
cagggaattctaagagggtacacaattcaggcactaatgtctcttcaaaa
+2784370/1
CCCFFFFFHHHDHJJJJJCFHHHI<CHHIIJJIJJIIJIGIJJJJJIIJJ
@7910564/1
gatatgggttgctgtttacaccaacgataaaatcaggctttatgtttttg
+7910564/1
CCCFFFFFHHHHHJIJJIJJJJJJJJIJJJJJJJHJJJIJJJJJIJIJIJ
@2785145/1
gctgctgcggctgttgttgcctctgctgctgctgctgaggcggttgttgc
+2785145/1
C@CFFFFFHHHHHHIIJIJJJJJJJJGGIJJJGEIIJGGHHIIEEEBEFF
@3327225/1
ctgtaattgcgataaggtttttcgggattgatagatacatcataatgatg
+3327225/1
CCCFFFFFHHHHHJJJJEHIJJJJJJHJJJJJJJJJJJJJJJJJJJJJJJ
@6380715/1
aatagggttgcccatcattcgctcctcgactgccccgatgttggagccta
+6380715/1
@@@DFFFACDFFHGEEEFHHDEHIGIIIIHB@FGIEGGIICGFHGIIIGG
@2785377/1
ctcctgccactcatcataatgaacaatatcttcttttggattagtagaaa
+2785377/1
CCCFFFFFHHHHGJJJJJJJJJJJIIIJJJJJJJJJJIJIJJJJIIGJJJ
@736222/1
catcgcacaacaaacacttggggagttaaatcaacatcagctgagatata
+736222/1
CCCFFFFFHHHHHIJJJJJJJJJGIGHIJJJJJJJJJIIJJJJJJIJJJI
@7911359/1
atgccacattccattccatgatttattaaacccgatgctagctttcttaa
+7911359/1
@@CFFFFFHHHHHJJJJJJJIJJJJJJJJJJJJJGIIJJJJHGIJJJJJJ
@6926662/1
gggttcatgagttccactttcacaatcaattaattggtaacatggtaaaa
+6926662/1
@BCADFFFHHHFHJIJJIJIJJJJJJJJJJJIJJJJJGDGHIJJJDGGII
@4870712/1
cctgaatccttagaattcaaaaattcaaacttaaattcgtagcctaattg
+4870712/1
CCCFFFFFHHHHHJJJJJJJJJJJJJJJJJJJJJJJJJJJJJJJJJJJJJ
@1770203/1
ggcttactaagggagttttcttgatcattttcgtttacccagagaggaaa
+1770203/1
CCCFFFFFHHHHHHJHIJJJJJJJJJJJJJJJJIJJJJJJJJIJIIJGIJ
@6927280/1
gctgtgtctctttctttttttgttagactgatttgatagagcacggaagg
+6927280/1
B@BFDFFFHHHGHJJJJJIJJJJJIIIJJJHJJIIEIIJJJJJIJIGGIJ
@2786451/1
cttgtagtgctccaatcgcattccctttcacactagggacatgaggtgaa
+2786451/1
@CCFFFFFHHHHHJJJJJJJJJJJIJJJJJJJJJJJIJIJJJJIJJJIIJ
@2786586/1
ccttgactatgtttgatgacatatcaataacattctcctcaaccttttgt
+2786586/1
CCCFFFFFHHHHHJJIJJIJJJJJJJJJJJJIIJJJJJJJJJJJJIJJJH
@2786871/1
gcagcagcaagtttcgcttgttttttacttgttcctgtgccataaccgta
+2786871/1
@@@FDFFFHGHCFIIIIHGIIIJJIIIJGIIHIJIIHDGIIJIIIJJJCG
@6383153/1
cttttggtcctgttggtccattaatataaaatggttcaacttctttggtg
+6383153/1
CCCFFFFFHHHHHJJJIJJJJJJJJJJIJJJJJJGIJJJJJJJJJJJJHI
@2787631/1
cgttaacggagtttgctgtcgaatactctgagcttgctgagcgactaatg
+2787631/1
CCCFFFFFHHHHHJJJJJIJJIJJIJJJJJJJJJJJJJJJJJJIIIJJJI
@6927951/1
ataggctggcctgcttgtggaaaaccaccacaaatccacttggaaaactg
+6927951/1
@@@DFFFFH?HDDHGIIFFHBGIJJJIGGJJGIIHDFBFGFHJ@HEG>FC
@221444/1
ctttttgaaattttttaataattggaacaattctatcacctttgaagttg
+221444/1
@@@FFDFFHHHFHIIIIIEGIDCHGEHIIDGGHHIG@GGIIIIIIGIDGC
@7436492/1
gatggttcttcttcttgcaaaggatgtggaggataatttctccaaacatt
+7436492/1
C@CFFBA?FDBDFDGHGEHGIIIIHIBAH@FHGGIGGHIIII@FHIGGGH
@6929089/1
ctgctgttgttgttgttgaccccatggttgtcgaggaggtccctgttgtt
+6929089/1
CCCFFFFFHHHHHJJJJJJJJJJIJJJGIJJJJIJJIJJFHIHHIIJJIJ
@2314623/1
ctcaggataactatagaggttcttctttccatcaaaggcaggaaatcgat
+2314623/1
CCCFFFFFHHGHHJJIGIJHIJJJGIIJIIIIJIJJJJJJJJIIJJJJGI
@5879506/1
ctgggaatcctttgtgagccacatcaatgttaaggaatggtttccaacca
+5879506/1
CCCFFFFFHHHGHJJJJJJJJJJJJJIJJHJIIJJJIJJJCFHIJJJJJJ
@1772505/1
gttcaacaaatctcttaatgatatcagtcagcttacaagccttagtaagc
+1772505/1
CCCFFFFFHHHHGIJJJJJJJJJJJJIIIJJGHJJJJJJJJJJJJFIJJI
@7437193/1
gttgttgcctctgttgctgctgaggctgttgttgccactgctgctgctga
+7437193/1
@@@FFDFDHFHHHJIIIHIIGGIJGHIGHIIFEFFHGIIJIIIIJJJJGH
@740334/1
cgtggaagtaagaggtctttcatttaatgttttttgaaaagcctcacttg
+740334/1
CCCFFFFFFHHHHJJBGHJJJJIJJJJJJIIJJJJJIJIJJJJJJJJJJH
@5880126/1
gcctaacaggaggtgcactggttacaggagatactggttgttgttgaggt
+5880126/1
CCCFFFFFHHHHHEGIJJJJJHIJJJJJIJHJIJJJJGIJHIJIJJIJJ9
@3834343/1
acggctaaaagtacagactctagtcgctttatgcaaataaattggcatcc
+3834343/1
CCCFFFFFHHHFFIJJJJJJJJJIJJJJJJJJJJIJJJJJJJJJJJJJJJ
@222636/1
ctccaattgcattccctttcacactagggacatgaggtgaaattattggt
+222636/1
@@?DBDDDHHFABGHAG?FHBHEHBA<E=FADBEECH:C?94BFD>GGI0
@3835126/1
gtgtctctttctttttttgttagactgatttgatagagcacggaaggtgg
+3835126/1
@CCDDFFFHHHGGJJJJJJIJJIBHIHIIJJGIJJJIIIGIJJGGIJBFC
@4365490/1
attactacttcttttaagcagtaacttctctgtacaaatatactgagcat
+4365490/1
??@FFFFFHGDHHIIIIIGGGCEHIIGGIHHGIIIIIIIIGGIIGCIIEG
@3835824/1
aagtgatttgcacgaagcactataggtcgaccttctcggccaagattagg
+3835824/1
@CCDFFFFHHHHHJJJJJJJJJJIJIIIJIIIJJJJJJJIGIJGJJJIJJ
@5383989/1
gagagtaattcgtcgcgcattctgttgtatatttatgctcacttcaccaa
+5383989/1
CCCFFDDFHHHHHJJJJJJJJJJJIJJJIJJJJJIJJJJJJJJJIJJIJJ
@3332046/1
agctttcttaaatctggttctctaatcatctgattagtagtaacgattct
+3332046/1
BCCFFFFFHHHHHJJIGBHIJIIJJJJJJJJJJIJJIHIJIIJJJJIJJJ
@741646/1
gtgaaatctttaggctgcagctcaaccattttatcggccaacatattact
+741646/1
CCCFFFFFHHHHHIJJJJIJJJJJJJJJJJJJJJJJIJIJJJJJJIJJJI
@3332521/1
ctctgctgttgttgttgttgctgaggctgctgtggtctctgctgttgctg
+3332521/1
CCCFFFFFFHHFHIIIIFIIJHIJJIJIIJIGGIIFIIIIJIJJJJFJJI
@741997/1
ctccggccaagatcagccgtgtttggtagaagcaggatgacacttaggtc
+741997/1
@@@DD<DDFFFFF?GFFII<C1CDFF?DFFFIFEFEA<D<DEBFFFFF8@
@6933850/1
ccaactcatactgtcttcagcctcatgttataacattatgcagttcatta
+6933850/1
@@@FFFDDDBDD?EGHIIIIIED3<:A<FHFGBHHCCAFHGHD1::?9BB
@2316596/1
gggaattctaagagggtacacaattcaggcactaatgtctcttcaaaatc
+2316596/1
CCCFFFFFHHHHHJJJEGHIIIHJJJJJJIIGIHIJJIIJJJJJJJJJJJ
@1778139/1
cttacaggtaccggtctttctcgataatcaagtgttggtgcattcataat
+1778139/1
CCCFFFFFHHHHHGIJIIJJIJGIIJJIJJJIIIJJJJEHIHIJJJJJEG
@5885987/1
ctccttcaacaatcgtcggtacaatgtaatatgagttttctttgttttca
+5885987/1
@@@BDDDDBCCFHIIAFHGHIIIBF@??C@CDF?DCDFHIGAHIBFGEEF
@742378/1
gtgtaatcactgctgaggcttgaacaagcccttctgatagcctgcaattc
+742378/1
@?@BDFFDHDHFFGEFEEHIIIIIGCG@EGGFCFBF9D<99??@FHIGGH
@6387578/1
cttggcaacaaacagttgtttttttcctgatatagctctaacttcaatta
+6387578/1
CCCFFFFFGGHGGJIHIIJJJJJJJJIIF>FHJIJJJIIJIIJJIJJJJJ
@5385255/1
taggtaaaaagattattgtattttcttttagaactctttcaaagagttct
+5385255/1
BBCFDEFFHHHHHJJJJJIJJJJJJJJJJJJJJJJJJJJJJJJJJJIJJJ
@5886967/1
caagttcacgaggagtattcttggaaacaattttataaatattggatata
+5886967/1
@@@FDEFFHGHHHJJIIJJJIIGGIJJIGGIJIJIJIJGIJIGGGJJJII
@5386364/1
ccacctcaaccgaacacttctaggttacatagtgtatgaaccgctgcatt
+5386364/1
@CCFFFFFGHHHFGFGIJJIEGDGFHGGGIIIGIGCHGJIJIIJIJIJJJ
@5888090/1
ctcaggttgaggcgggctgtgctgttaggatataatcaggtgttctctaa
+5888090/1
CCCFFFEFHHHHHJJJJJJHIIJJHIIJJIJJJJIIHHHH?D@DFFFEEE
@226467/1
cttgtggaaaaccaccacaaatccacttggaaaactgtttatcat
+226467/1
CCCFFFFFHHHHHJJJJJJJJJIJJJJJJJJJIJJJJJJJJJJJJ
@7445007/1
tgctgggttgctggtcaccgggttgttgcctaacaggaggtgcactggtt
+7445007/1
@@@FDADEGAFFHIIBBGEHID@EFEGGIGIGEH@?GGEGHB@FD>F@FE
@2790957/1
ctttgttgctgctgtggtggttcttgcctttgcagctgttgtggtggttg
+2790957/1
@@@BDDDDFBFDDFCFHEHIIIG>F>HHIGGEBGGGIICGF?BGG?=GGE
@743987/1
gccacttctttgaactaagtacagcgaaattcttattcgattgaagtaaa
+743987/1
CCCFFFFFHHHHHJJJJJJJIJJJJJJJJJJJJJJJJJJIJJJJJJHIIJ
@7445819/1
caatcgcattccctttcacactagggacatgaggtgaaattattggtatt
+7445819/1
CCCFFFFFHHHHHJJJJJJJJJJJJJIJJJJJJJIHHJJJJJJIJJDHIJ
@1782032/1
gtcattagcagagctcgctactaaggccttcaagatagaacccaattctg
+1782032/1
CCCFFFFFGHHHHJJJJJJJJJJJJJJJJJJJJJJJJJJJHIJJJJJJJJ
@4370316/1
catcaacgttcactgtctataaaaatacaagaattcctaattggtagt
+4370316/1
@@@BDDFF?FDDHIIBGHCGIIIHGHHGGIGEGE<FHIEHIGHBIGB?
@3841899/1
cgataaggtttttcaggattgatagatacatcataatgatgaataaccat
+3841899/1
CCCFFFFFCFHHHJJJJJJJJJJJJJJJJJJJJJJJJIJJJJJJJJJJJJ
@7918623/1
taagatatttgttatgatctccggccaagatcaggcgtgtttggtagaag
+7918623/1
@@@DDADDHHHFDGHIJIEHDGGGBFHBCEHGGIGGE?F:BDGG?CCBFH
@1295746/1
gctctccaaaattgtaaatccaggaacttcccagtcatcaggaataaagt
+1295746/1
CCCFFFFFHHHHHIFHIIJIIIJIIGIJJJIIIGHHIJJJJJHIIJIIIG
@5388532/1
gtaaaacgtaagtggaagcataagctcccaattctttggtgataagaact
+5388532/1
CCCFFFFFHHHHHIJIJJJJJJJJJJJJJJJJJJJJJJJHHJJJJJJJJJ
@5388836/1
agaattttcgtttggagcaaatacaatgtatttgctgtctttgtgtcttg
+5388836/1
BCBFFFFFHHHHHJJJJJJJJJJJJJJJIJJJJJJJJIJJJJJJJJJJJG
@744579/1
gttgctttcgcagggtaagtctttcagtctcatccacattttatgtgctg
+744579/1
CBCFFFFFHHHHHJJCGHIHIIJJJJJJJJJJJIJJJJJJJJJJJJJJJJ
@3844127/1
cttgcaagaggtaacttctgtcttgaaatctgtagcccaatattgattcc
+3844127/1
CCCFFFFFHHHDFHIJJJJJIIJJJJIJJJJIHIJJJJJJIIJJJJIJJI
@744677/1
ctccgatcgcattccctttcacactagggacatgaggtgaaattattggt
+744677/1
CCCFFFFFHHHHHJJJJJJJJJJJJJJJJIJJJJJJJHIJJJJJJJJJJB
@3335323/1
ctgctgtggtctctgctgttgctgagactgttgtggtctctgctgttgct
+3335323/1
CCCFFDDABHFFBHGGIIHIJJJJJIE>BGFEBCHBCF@GDBGGEBFH@H
@227355/1
gtttccttatcagtaatctcgaatctattatctcttggacaagttgttat
+227355/1
CBCFFFFFHHHHHIJJJJJJJIIJJJJJIJJJIJJJJJJJJJJHIJIJJJ
@2319583/1
ctggaagaaaccataccaaaggtcaagaccataaccaagatcaattactc
+2319583/1
@CCDFFFFHGHFHJJJJJJIIIHJHGJIJJJJJEGIJGICGGGGIJJJFH
@6389611/1
caatgtttctagcctttcataattcataacgtcattagcagagctcgcta
+6389611/1
CCCFFFFFHHHHHJJJJJIJJJJJJJJJJJJHIJJJJJJJJJJJIJJJJJ
@5890588/1
tgctgctcaatttaccttcatccttgttttcaaagttgataaataatatt
+5890588/1
CCCFFFFFHDHHHFHIJJJJJJIJJJHIJJIJJJJIJJIJJJJJJJIIJJ
@6389820/1
cttttaacactctttgatggaatttcataaacaactttcaaatccttaat
+6389820/1
CCCFFFFFHHHHHJJJJJJJJJJJJJJJJJJJJJJJJJJJJJJJJJJJJJ
@1785262/1
gtctccttgaacaaatttacctaaagcaacaacacaattgtcggcagctg
+1785262/1
CBCFFFFFGGHHFEGGIJJIJIJIGIJJIJIIIIIJHIJJIJJIIJIJGG
@6939980/1
gtggtatatataagattacaattcttaacattttttctttaaacaaagaa
+6939980/1
BBBFDFFFHHHGHJHJJJJJJJJIJJJJJJJJJJJJJJJJJJJJJJJJGI
@1785635/1
ctcaagatccctgattacttcttctcgaggtggctgcagtttccatatca
+1785635/1
@@<DDD>D8DFDD;:E?BIEHIIGDBE?DBCFHBFD=;D:?FCDAEGF@H
@3845337/1
gtaccactataaatgtaatcggtggcgtgtaatcactgctgaggcttgaa
+3845337/1
BC@FFFFFHHGHHJJHIGJJJJFHIJIIGIIEIIEHCIIJIGIJJJJHIG
@4375359/1
cttaatcatacaataattagcttaatattagaaatcttaataaataggac
+4375359/1
CCCDFFDAFFFHHIGECDEHHIJJFH<FGIGEHIHIICICIGHIIJIGAH
@1300707/1
tttttttgttcctttttgaattgaaatcacctgctccaggtaatggaaaa
+1300707/1
CCCFFFFFHHGFFIJJJIBHIIDGHGIIIIJJJJJJJGGIDGIJIJGIJJ
@7448681/1
aggaaatagtattttttcttcatcgtcttgaacttcatttccaacaggta
+7448681/1
?@@DDFFFGDHHHIIIIIIIEEHGIGIGIIIIIGII<GHIIGHIG=FH99
@6391661/1
gttgcagttaaaccaagaacatgtggcctatcctctggaggaattccttt
+6391661/1
@@@DDDBBFDBHD>BHG;CF@FH:A<AE9?@B?GBCFGCFGBGFHGIIII
@2794440/1
gcggtaccatggtataactatcttattgagataattatcttttgaaacaa
+2794440/1
BCCFDFFFHHHHHIIJJJJJJJJJJJJJHHHIJJJJJJJJJJJJJIJJJJ
@229536/1
ggaggaatttgtttgtgattttttattgtatcccaatcaattatgatact
+229536/1
@<?DDBDADBDACEHAAF<IDCFHHI@@HC>E<CGBFEHDG?DHIGFFED
@7449092/1
ctggttgttgttgaggtggtagttgagtttggtgggtaggggttgtttcc
+7449092/1
BCCFDEFDHHHHHHIJCFHFHHHHIHHEHIJJDGIJDGHJJJDGHFGIJI
@5894089/1
gttgggtaatattttgataacgtggatgtagataggctggcctgcttgtg
+5894089/1
B@@FFFADHHHHHJJJIJIJJJHJJJJJIJIGIJIGIJIJGJII>GGGHI
@3337508/1
gctgaatctttatttgtttcatcgtcagtatcatcagcatcagattcttc
+3337508/1
@@@DADDAHDBCBF@F<EG@CHGI3F@BF@HDHAHGGG>EG@GFGCFD@?
@4375812/1
ctggctgagagtaattcgtcgcgcattctgttgtatatttatgctcactt
+4375812/1
CCCFFFFFHHHHHJJJJJIJJJJJIJJJJIIIJIIJJJJJJJJJJJJJJJ
@7923858/1
cggaggaatttgtttgtgattttttattgtatcccaatcaattatgatac
+7923858/1
BC@DDFDFHHHGHJJJIIHGIJJJJJJJIIJJIJGI>FHIIIJJJJIJII
@2322445/1
tagcacggaaagcagcgagatgagcataataggtaggtgcagggtatgaa
+2322445/1
CCCFFFFFHHHHHJJJJJJJJJJJJJJJJJJJJGHJJHHIJJJJ=FHIIJ
@3847776/1
cttggttcaagatcattttaaactgtccttctgacacaccatctctgtaa
+3847776/1
@BCFFFFFHHHHHJJJJJJJJJJJJJJJJJJJJJJIJJJJJJJJJJJJJI
@747366/1
gtatatttatgctcacttcaccaacattcatgaataatggaaaatcacat
+747366/1
CCCFFFFFHHHHHJJJJJJJJJJJJJJJJJJJJJJJJJJJJJJJJJJJJI
@4378374/1
cctatgactcccaagctgctatgagtactatcatcagctggtgtagaatt
+4378374/1
CCCFFFFFHHFHHIJIJJJJJJJIIJHIJJIJIJJJJJJJJGHHJIGIJJ
@3339266/1
gtacacctcacatatgtatggcacaactgataagttaagcattgcagttc
+3339266/1
?@@FFDDFFDFHHAGHGHIHGHIICGIIIIIIIIIIIIIIIEGCGHHICF
@1791602/1
gctgagagtaattcgtcgcgcattctgttgtatatttatgctcacttcac
+1791602/1
CCCFFFFFCFHHHJIIJJJJJJJJJJJJJJIIJJJJJJJJJJJJJJJJIJ
@6394002/1
cctttctttccttttttgcccattattgtgtactatcttcaaagagaaaa
+6394002/1
CCCFFFFFHHHHHJJJJJJJJJJJJJJJJJIJJJJJJJJJJJJJIJJJJJ
@232445/1
acttttgttattggtttccttatcagtaatctcgaatctattatctcttg
+232445/1
@@@DDFFFFHFDHJHGGHJJHHEHIJCHHHIHIJJJIIIGJJIIJIJJJI
@6394716/1
tgctgctgttgttgttgctgctgttgttgttgttg
+6394716/1
;?;DDDADFB:2CCGIIIHFECFHGIIC;GBGFG>
@5395486/1
gctccaatcgcattccctttcacactagggacatgaggtgaaattattgg
+5395486/1
@@@DABDDCFHAFII?AF@CH?H?CA3<FH9?CGDGHD9B??9BB9B?<B
@1304703/1
ctttgaagttgaataagttattattcttctaggtccttttatcataatga
+1304703/1
@@@FFFFFDBD?CGAGFFHIIHHIIGHGIIIIICEEHHIEBFHH@HCHIF
@4883941/1
caacaaatctcttaatgatatcagtcagcttacaagccttagtaagcata
+4883941/1
CCCFFFDDGFHHHJGIJIIIIJJJHHIIGHBHIIIBHGGHIIFGG@DFHG
@5396093/1
gcaccttcaacaccacactcctcaaggtacacccctataagggcttcgat
+5396093/1
CCCFFFFFHHHHGJJJJJJJJJJJJJIGFGIGIJJJIIJJJIJJJJJIJJ
@3341041/1
ctcttttaccattgtacgagtttgagcatcattcattttcttcattgtaa
+3341041/1
=@@BB?D?>AFHHIGGH?;FCFBE3A99C@>:EGHH?DGIIIGEGGIHFG
@3341379/1
tcttggtgttcaacaaatctcttaatgatatcagtcagcttacaagcctt
+3341379/1
@C@DDDBDFFDFHGIJEHEHIBFGHB>HCFIFHIGDGHCGHIIIGGEGGH
@2326285/1
gggctgtgctgttaggatataatcaggtgttctctaatttgtttctgcaa
+2326285/1
=@1BDDDDADFHFHGE?FGHBCAFIG>2<9;EEHIFCE9BFCFBDCGCDC
@3342809/1
ataagaactatttctttaagaatattttggatttcattgatagtatctga
+3342809/1
@@@DFFFD?FHHHFGGHAECHHIHIJCGC@EHHGIFIIJI>BF?DGGHI<
@7929123/1
gtcagcttacaagccttagtaagcataaatttatggaagccataccgtac
+7929123/1
CCCFFFEFHGHGGIJJGGHHHGIIJIJIJIJJIIIIIIJFIGGIIJGDFG
@751235/1
gtcgctttatgcaaataaattggcatcccacttttatgaatgattttgat
+751235/1
@BCFFFFFHHHHGJIJJIIJJJJJJJJJJJJJJJJJJJIJJJHIJJJJJJ
@233404/1
gcttgaggtctggtaattggagcggcttgt
+233404/1
=8=DBAD>=CDHD:<:CGHBGHCD@GAAF0
@6398519/1
ctgtcaattcaccaggtgatatatttttgcacctgttataaatgtaggaa
+6398519/1
@@C?DDDDHDFFHGEG<CIHHIGHHFDHGHFGHGHGGEEBF@DFDDGGDD
@7454182/1
ctgcatttgggcaggtcttcttgtaacattgcagactctgtacttcctcc
+7454182/1
CCCFFFFFHGHHHIJHHIJJJJJIIIJIJJJJJJEGHIJJIJJJJJJJIJ
@3344840/1
gggtgagtaatctctgtatcaacaactgtaccagccggcacattcatatt
+3344840/1
?@@?DDDDHHHHHJJJFHIJJJJJJJJJHJJIIJJIJJJJJJIJJJJJIJ
@6399138/1
agatactggttgttgttgaggtggtagttgagtttggtgggtaggggttg
+6399138/1
CCCFFFFFHHHHHJJFIJHIJCGH@FHGIGFHHIJJIFGIJ@FHIJJ@FH
@2798444/1
ccataccgtacgctcaaacatgcaaatgtgacattattgactaaggccga
+2798444/1
@CCFFFFFFHFFHJJJJJIJIJJJJIIIGIJJJJJJJJGIJJIIGGIJIF
@3345195/1
ctttgatagcaatcggtaaagttttgcctataagaacaatg
+3345195/1
@@@DD;DD:DDBDF7E::C:?33A<?@CE<CFFFHIFG>1?
@4381247/1
ccatgttaaattttttcagaatcatgtgattttttttcctttcaagaata
+4381247/1
C@@DFDDDHHGHGGHIIGIEEHHHGHCFAFHDGHGIIGDGHJIHGFBHIG
@4886625/1
cctgccactcatcataatgaacaatatcttcttttggattagtagaaaat
+4886625/1
CC@FFFFFHHHGHIJJIJJJJIIIJGGJJJJJJJGGGIJJJJHHHIJJGI
@5899211/1
cctcctccacctttctttccttttttgcccattattgtgtactatcttca
+5899211/1
<?@DDDDDDHFHHIGEDHGFHII<FGI@GHHEC>?BDBDD?FFCHIHFE<
@5899224/1
ctgattacttcttctcgaggtggctgcagtttccatatcatattatacct
+5899224/1
BCCDFFFFHGHHHJJJJIJIHIIHHIIJJFHIIJJIJJJJJJJJJIIJJH
@5399523/1
ctcttgttttgcttctttttttgacctacccttgccgatagcaataaggc
+5399523/1
?@@FFFFFHDDHFGDGHIHBFGD@@F<GC;DHGIIIDHGB<9CHEHI=CA
@7932347/1
ctgcactgtgacagtcttcaagcactgagttagaataccaacctgaattt
+7932347/1
CCCFFFFFHHHHHJHJIJJJJJJJJJJIJIIJJJJJJJGIIJJJJJJJJJ
@5901881/1
cacctttgaagttgaataagttattattcttctaggtccttttatcataa
+5901881/1
CCCFFFFFHHHHHJJJJJJJJJJJJJJJJJJIJJIJJJIIJJJHIJIJJJ
@2802102/1
gcagattcaactgtcacttttggtcctgttggtccattaatataaaatgg
+2802102/1
CCCFFFFFHHHHGJJJJJJJJJIHIJJIHIJEFHHIJJJJJJIJJJJJJJ
@236654/1
gcaattcttggttcaagatcattttaaactgtccttctgacacaccatct
+236654/1
CCCFFFFFHHHHHJJJJIJJJJJJJJJJJJJJJJJJJJJJJJJJJIJJJJ
@236735/1
tgcgttaacttttggtggctttattatattactcctaattgaagagcctt
+236735/1
@C@FFFFFHHHHHIIEGIIGIJIJJIJJJJGGIIIIIGIJIJDGIJIGII
@3856785/1
tctcattcttagttgtaacaactaggggcaccatgacgatagctttattc
+3856785/1
CCCFFFFFHHHHHIJJJJJIGIIGJJJJJIJJJJIIJJIJJJJJJJJJJJ
@3857133/1
attgcattggtataagcatttgcttctgattcttcttcatcagtagcttc
+3857133/1
CC@DFFFFHFAFFGHIFGIJGIJIGGIIEHGIGIJCHEECGGGEHHDHHI
@237833/1
gtaaagttttgcctataagaacaatgagtgagagcttgcaagaggtaact
+237833/1
CBCFFFDDHHHHGJJJJJJJJIJIJJJJHHIJJJJJJJJJJJJJJGHIJJ
@237880/1
tctggctattttagcatggaatgtgatctccaagttgtgaatcaatttca
+237880/1
CCCFFFFFHHHHHJJIJJJJJJJHJJJJJJJJJJIJJIJJIJJJJIJJJI
@3857785/1
cccgatgctagctttcttaaatctggttctctaatcatctgattagtagt
+3857785/1
CCCFFFFFHHHHHJJJJJJJJJJJJJIJJJJJJJJJJJJJJJJJJJHIIH
@1796630/1
aacgtcattagcagagctcgctactaaggccttcaagatagaacccaatt
+1796630/1
@@<DDDFFHFGH<HHIIIIIIIIIIIGIIIIIIHIIIIGIIIIEGGIIGE
@1796818/1
gcctcttgttttgcttctttttttgacctacccttgccgatagcaataag
+1796818/1
C@CFFFFFHHHHGJJJGIGIIJJJJJJJJIIJGIIJJIJGJIJJJJJJJG
@6402095/1
cctcattctttcaaaaaaaactattcgtaggagtaaaacgtaagtggaag
+6402095/1
CCCFFFFFHHHHHJJJJJJJJJJJJJJHIJJJJDFIJJJJFHIJIIJJJI
@5403168/1
atcaactgcagcctcttttaccattgtacgagtttgagcatcattcattt
+5403168/1
CCCFFFFFGHHHHJJJJJJJJJJJJJIIJJIJHIJJJJJJJJJJJJJJJJ
@1797301/1
gttttgggtagttgggtaatattttgataacgtggatgtagataggctgg
+1797301/1
CCCFFFFF<DFDFGIJEHIIIIJJJJJJJJJJFHIJJJGIIIJJJHIJJJ
@239350/1
cctgcaccgatgcaattaatactcatcttctttactaaaaggctacacaa
+239350/1
CCCFFFFDHHHHHJIIJJJJJJJJJJJJJJJJJJJJIJJJJIJJJJIJIJ
@6952580/1
gtcgaggctgggctacagatatctagaggttctgtatttcctgtgatctt
+6952580/1
???DDD<D:28DA:22<<<?<F<C?99:CD8DB?D?BBD?D?<D<B@D>D
@7456650/1
gtcgtgagaagctgcaacggctgctatagatggaacgttgatctggtctg
+7456650/1
CCCFFFFFHHHHHIJIGJIIJJJIJJJJJHIIJGGJIHGIEHIJJJCHIH
@5904443/1
gtgctccaatcgcattccctttcacactagggacatgaggtgaaattatt
+5904443/1
CBCFFFFFHHHHHJJJJJJJJJIJJJJJJJJJJJJJIJJJDFHHIIIJIJ
@4384639/1
caggatacgatctggtttacaattagaatttataagtgttgcagttaaac
+4384639/1
CCCFFFFFHHHHHJJIIIHJJIIJJJJJJJJJJJIIFGIJJIJJJIIJJJ
@5905288/1
gccaagatcagccgtgtttggtagaagcaggatgacacttaggtcgtgca
+5905288/1
@;?D7=B?FFF<:@CFACBDG?FBC<EFB;C?1:??99:??93BBF7AFC
@7935984/1
cttctgatagcctgcaattcttggttcaagatcattttaaactgtccttc
+7935984/1
CCCFFFFFGHGHHJIIIIJJJJJJIJJJJIJJJJIJJJJHIJJJJGIJJJ
@1798475/1
ggctggcctgcttgtggaaaaccaccacaaatccacttggaaaactgttt
+1798475/1
@@@DDDADFFB?::EF?<?EGIEFEBCCBDGCGCFG@DFEFDD9/?BFFF
@1798610/1
ctttcacaatcaattaattggtaacatggtaaaataccttctttgactaa
+1798610/1
CCCFFFFFHHHHHJJJJJJJJHIIJJJJJIJJJJJJJJJJJJJJJJJJJJ
@6403452/1
atatgatatgggttgctgtttacaccaacgataaaatcaggctttatgtt
+6403452/1
CCCFFFFFHHHHHIIJJJIJJIJJJJJJJJIIIIIJJJJJJJJJJJJJJJ
@1799228/1
gcttcggccacttctttgaactaagtacagcgaaattcttattcgattga
+1799228/1
@@@DDFDADDCBFFHBGHGCGCHGGHHGEAA?8DDBADHGGGHDDDFE68
@759302/1
cggttgttgccactgctgttgttgaggctgctgtggtctctgctgttgct
+759302/1
@@@DDADDDDF?FIIIIIHIECFBAFHEHCHI@GGEG<DGHG@H<BG<DD
@1800647/1
gctctccaaaattgtaaatccaggaacttcccagtcatcaggaataaagt
+1800647/1
CCCFFFFFHHHHHJIIJIJJIJJJJJJJJJJJJJHIJJJJJJJJJJJJJF
@2337144/1
aagtctttcagtctcatccacattttatgtgctgctaacctcttggcaat
+2337144/1
@@@FFFFFHHHFFGBHJIIJIGCHHGHEIEHIIGHIJIGGIGIGIJJIHI
@4892362/1
actgttcttaggaatatttccaatgaattcctctatttcattgtgcatta
+4892362/1
@@@FDDFFHHHHHJJIJJJIHIIIIFAFHCHHIJIIJJJIJJJJIIGIHG
@4892505/1
gctgctgtggtctctgctgttgctgaggctgttgtggtctctgctgttgc
+4892505/1
@@@FFFFFBDFFFHJGDHIFGBHHJFFDFB@FGGEHCHEAGEHHD@?B?<
@3351668/1
caggatgacacttaggtcgtgcatggtttaagaaagaccaaaggtttctg
+3351668/1
@CCFDFFFHFGHHJGHEFHIIJIJIIHHIJIJIIIJGIJJIEHIHHIJIH
@762935/1
ctctaaatgaataatgcagcgatgattccaaagcttcaaaaccagccaag
+762935/1
@@CFFFFFGHHHHIJIJIIIJJJIJJJGIIJJGGIIJIIJJJJIJIJJJJ
@1801575/1
aattgatttaaattcaaaataattggaacttaatttcatttacctttggc
+1801575/1
??@DD?D>FFF?:AECCGBF:AFHI@<ABFAH@HHC9C<?:EG<D@GB<F
@2338020/1
aacaattctatcacctttgaagttgaataagttattattcttctaggtcc
+2338020/1
@@@DDDDDDHFHHGBGHIGIDI?FFGHHIGEHGIIFHGFHIGACCBB?D9
@2338586/1
aggaagttggtgtagaggtgcaggctggccatgttgaatagcttgctgtg
+2338586/1
@@CDFFDFHHCFFHIIJICFGIIJJGHJIJIJJBGIJJJJGIJJJJJJHI
@3861903/1
ccctgattacttcttctcgaggtggctgcagtttccatatcatattatac
+3861903/1
CCCFFFFFHHHHHJJJJJJIJICGHDEHIGGFGIIIGICIJIIIIJJJIJ
@2339606/1
cactgattgatgtcccaatggtccacacctttgtcaccactatattcacc
+2339606/1
CCCFFFFFHHHHHIIJIIJJJIIJJJJJJJJJJHHJJJJJJJJJJJJJJJ
@1803869/1
ggagtaaaacgtaagtggaagcataagctcccaattctttggtgata
+1803869/1
BCCFDDFFHHHHHJJHIJIJJJJJJIJJJIJJJJIJJJJJJIGHJJJ
@2340467/1
cgtggaagtaagaggtctttcatttaatgttttttgaaaagcctcacttg
+2340467/1
@CCFFFADDFHHHJJGIIGIHGHIJJIJJJIJIIJJGIIIJGHIIIJJGC
@1804315/1
gagtaatctctgtatcaacaactgtaccagccggcacattcatatttctc
+1804315/1
@C@D?DEDFHFFHFHGHEIGIIEHHBEHHG@FHGIGGGIGGGGIIIIIIG
@2340921/1
atctgaagggcggtcccctcttttgggtggaatgtatgatgatgatttga
+2340921/1
CCCFFFFFHHGHHIJJJJJJJJJJJJJDGIHIIJHIJJJJJJJHHHHHG7
@3353817/1
cctgttggtccattaatataaaatggttcaacttctttggtgtacagaaa
+3353817/1
CCCFFFFFHHHHHJJJJJJJJIIJJJHHIJJJJJJJJJJJGHIIJJJJIJ
@3355094/1
gtcactattaaagttgatttgtcttatcgacttgacaattttttcttttc
+3355094/1
CCCFFFFFHHHGHGIJJJJJJJJJJJIJJGGIJJIJGHJJJJJJHIJIII
@7938955/1
gtagaattacagaataactcatgaatgctttctaatgtttcttcatttaa
+7938955/1
@@@FFFFFHHHHFIJJJJJJJJJJJJJJIJJJJJJIJGIIJJIJJJJJJI
@5909008/1
gtcatttctttttcttgatctctttcattatcgtaaattgtcacggtctc
+5909008/1
CCCFFFFFHHHHHJJJJGIIJGHGIHGGIJGGHHIGBHHGGFIHJJJBFF
@4897952/1
cccatcattcgctcctcgactgccccgatgttgga
+4897952/1
@<@D1:AD<BFH>GCBCFE@B@FEEHH:GHD4900
@7462190/1
atggatatgtgccacttcttggaatggtactgccatttctctatttgcac
+7462190/1
@@@FFFFDD2ABDEHIGHBHIICCBB@<CFGIIDGGIIIGGGHEBBGGGH
@1806872/1
caggaacttcccagtcatcaggaataaagtcattaaccttcaaaattttt
+1806872/1
C@@FFFDFAHHGGJJJJJJGHJGGIJIHIIIIJJJJJJJIJJJJIIJJJJ
@1807304/1
cgcgcattctgttgtatatttatgctcacttcaccaacattcatgaataa
+1807304/1
@@@FFDDDCFHFHIIIIGHIGFHHJJIJIIIIIJD@HGDHGIGIIBGIGI
@6410980/1
cttcaagagggatgggctctgaaggttgtattgttctggtattatgagtg
+6410980/1
CCCFFFFFHHHHHJJJJJJJJIJJJHHIIJJJJIIJJJJGHIJJJJJJGI
@6957983/1
agcatactttatcgtaacggtcatttctttttcttgatctctttcattat
+6957983/1
CCCFFFFFHHHHHJIJIIJJGIJJJJJJJJJJJJJJJJJJJIJJJIJJJJ
@2809414/1
gtccttttatcataatgagatcaagtttttttcgaatcaaatgaagctgt
+2809414/1
@@CFFDBEFFHHFHIGIIJIEHIHIHCEBGHGHGHGDGGIJIIGIGGGG=
@246587/1
gtgttcaacaaatctcttaatgatatcagtcagcttacaagccttagtaa
+246587/1
BBBFFFFFHHHHHJJJJJJJJJJJJJJJJJJJJJJJJJJJJJJIJJJIII
@5910874/1
ctttgagatacctacgcctatcagcccatgaaacaaaatgtaatctctgt
+5910874/1
CCCFFFFFHHHHHJJJJJJJJJJJJJJJJJJJIJJJJJJJHIJIJJJJJH
@5911181/1
tttacacaatataaatgcaccttcaacaccacactcctcaaggtacaccc
+5911181/1
CCCFFFBFFFBFHJIJJBI@FHIGEEFHHHGGIJJJGHHIIIIGD@FDHG
@7942287/1
gtgaaattattggtatttcttttttccaaattgcctctccattcaattga
+7942287/1
@@CDDFDD?DBCDAAGHIIIGIIGIGGDHAFDCEFHDFGCDDBDHDHGFD
@248594/1
tcttaatgatatcagtcagcttacaagccttagtaagcataaatttatgg
+248594/1
C@CFFFFFHHHHHIJIJJJJJJJJJJJJJJJJJJIJJJJJJJIJJJJJJJ
@3869432/1
ggtggtagttgagtttggtgggtaggggttgtttccctagactgtggttg
+3869432/1
BCBDFDFFHHGDHIJJJJFGGIFHIJJJDHGIIJGJJJGIJJJJHJIJJI
@1808527/1
ccaatgtttctagcctttcataattcataacgtcattagcagagctcgct
+1808527/1
C@CFFFFFHHGHHIGHIHIGIJJJJJJJJJJJIIJJJIJJJIHIJJJJJH
@7465867/1
cttcacacataaattcgataacaggctgagctttataaaatgcagtggcc
+7465867/1
CCCFFFFFHHHHHJJJJIJJJJJIGJJJJJJJJJJJJJJJJJJJJIIJJJ
@3869708/1
ctcttgttttgcttcttttttttgacctacccttgccgatagcaataagg
+3869708/1
CCCFFFDFHHGHHIGHIJJJIIIHHIIJIIGIGIBHHJJGJHHIIJJIEA
@767620/1
ctaaataaatagctgcagctaatgattcaaataagtcaccaaggaccttt
+767620/1
@@@DADDAFHD8DFGGIIIEHIGC@FHEEDCCHBBFF>G@?GGCGAGEHH
@3870484/1
gggtgagtaatctctgtatcaacaactgtaccagccggcacattcatatt
+3870484/1
BCCDFFFEFHHHHJJJJJJJJJJIJJJJIIJJJJJJJJGJJJJJJJJJJJ
@768662/1
aatcagcaatacttttgtcaggaatggaatgctgagtaacaagattatat
+768662/1
@@@DFFDBFHHDFIGIIJGHIGGGHIHBCEGGHI<EEB?CB@C?DFGFCH
@4391061/1
ggtttaaaatcttcaataacattactcatttctgataggttctgcaattt
+4391061/1
=@?DDEFFHHHHFHGIIIJJJIIIJJJIIJJJJIIJIIJBEGIHJIEHIJ
@1810483/1
cttctttaatgctctccaaaattgtaaatccaggaacttcccagtcatca
+1810483/1
CCCDFFFFGHHHGIFIJEIJJJIIHHGGIJIJJIJJIJJCGIIJJIJJJJ
@1810622/1
aaggtttttcgggattgatagatacatcataatgatgaataaccatattc
+1810622/1
@BBFDDFFHHHHHHIJJJJJJJJJJJJJJJJJJJJIJJJJJJJJIJJJJJ
@3358382/1
agaactatttctttaagaatattttggatttcattgatagtatctgattt
+3358382/1
CC@DFFDEHGHHGIJJJIIJIFIGGHIAHIJJJIIIGIHIFCIIFIJGIJ
@2346364/1
gtcattatgggcttctattagttcatctatattttttaaggaagtaagtg
+2346364/1
@@@FFFDEFHHDHHGGHIJBGIHII@HGHIGIIGGIJIGEIGGIDFHHDF
@2346585/1
ctccctttttgcagcttcttcaagagggatgggctctgaaggttgtattg
+2346585/1
CCCFFFFFHHHHHJIJJGIEGIHIIJJIEIJJJHIIJJGGIIHIJFGGII
@1316263/1
gcctttcataattcataacgtcattagcagagctcgctactaaggccttc
+1316263/1
C@CFFFFFHHHHHJJJGJJJIJIJJJJJJJJJJJJIJJJJJJJJJJJIJH
@1316295/1
gcattaatctatagaaaattttccagacagtatttagagactttccacta
+1316295/1
CC@FFFFFHHHHHJIJJJJJJJJJJJJJJJHJJJJJJJJJJIJJJJJJJI
@1316387/1
ccatatcatggagacattaacttgcgtagcatactttatcgtaacggtca
+1316387/1
CCCFFFFBHHFFHIIIIJJIJJHJIIHHIJIJIIIJJJJIGGGFHHIDHG
@3359877/1
cagtattcttgtagtgctccaatcgcattccctttcacactagggacatg
+3359877/1
?@@DDDDDFDDFFFEFGIGC<:A?F;CDFHHGEC@GGIHGE;DF?9BBFH
@6412819/1
cttgcacgacctttggattgaatataagaccttgttgttttagggtaatc
+6412819/1
@@@DDDEDHFGHHIIBHHHGHGIIBEGGIIGH@FDGF?DFHGHIIFDGGI
@6413201/1
attagtttccacaacaatttctcttcctttttttggatctgaagggcggt
+6413201/1
@CCFFDDFHHFHHIGIHIIGHIGHCHGHGIGJIJJIJIAHIEGGIJFHGF
@7470001/1
tggagtttgacctctaggaccagtttgcaaagggaagcgagcttgctgtt
+7470001/1
@CCFFBDFHHHGHIIJGIGIIGIHGIIIIGGIJIIJJIJ@GBEGIJGEBG
@4392673/1
ggtatatataagattacaattcttaacattttttctttaaacaaagaaca
+4392673/1
BCBFFFFFGHHHHJJIJIGIJJJJJJIIJJJJJJJJJJJJJJJJJJGIHH
@6963138/1
gtccaaaataatttttcttttttaataatatcttctggattcatatgact
+6963138/1
CCCFFFFFHHHHHJJJJJJJJJJJIJJJJIJJJJJJJJJJJJJJJJJIJJ
@4902630/1
ccacattccattccatgatttattaaacccga
+4902630/1
@@@DDBDDD<AA<CAC<@EDC<HBH@C@BGA?
@2351075/1
gcgtggtattttgaatctgaataccatactttttgaggtaatagtcctca
+2351075/1
B@CDDFBDHHHHHJJJJJJJJJJJJJJJJJIJJJJJIJCFHJJJJIJJJJ
@1815270/1
gctgaggctgctgtggtctctgctgttgctgaggctgttgtggtctctgc
+1815270/1
CCCFFFFFHHHHGHIJGIJJJJIJJHIJJJJIJIIEIGGIHJJJJIIGIH
@7472671/1
caatactttaagagcatttattgcagcttctttctgtgcatcatttttag
+7472671/1
CCCFFFFFHHHHHJJJJJJJJJJJJJJJJJJJJJJJIJJJJJJJJJJJJJ
@4394805/1
atgcagttcattacctaagatatttgttatgatctccggccaagatcagc
+4394805/1
CCCFFFFFHHHHHJJJJJJJJJJJJJJJJIJJJJJJIJIJJJJJIGIFDI
@3363364/1
ctttattatattactcctaattgaagagccttttcccaaaatcataccat
+3363364/1
?@@DDFFDHHHFHGGIGGGIGIC@@EFG;EFHIIBBEGGGIG@CBGGIGH
@3363397/1
gtaaaacgtaagtggaagcataagctcccaattctttggtgataagaact
+3363397/1
BBCFFFFFFHFHHGIJJJJIJJJJJJJJJIJJJJIJIIIHHDHGGJFIJI
@6966613/1
gtggtctctgctgttgctgaggctgctgtggtctctgctgttgttgctgc
+6966613/1
CCCFFFFFHHGHHGIIFIJHHIGGE?HGIIGHEIGCECHGGGDHIGGGI<
@2819761/1
accttttggaagctttacaactcctaatcctgtttcatccgcaattttct
+2819761/1
CCCFFFFFHFHHHIIJJIGHGGBHJEHHGHJGIIHBFHHGAFD?DBGGIF
@4905387/1
gtccctgttgttccattgcttgaggtctggtaattggagcggcttgt
+4905387/1
CCCFFFFDHGFHFGEGIGHGHIJIIFGHGIFHHGGHHGIIIGIJJ:8
@4906960/1
cgtacttctagcattagaagtttcttctccagctaaggctgtatcatcaa
+4906960/1
??=DDBEDHFHDDHIHBGHBEHHGIEIIEFGGDEGEG@GHIFC?FGHBFE
@3368726/1
cctctttgtgcccatggagtttgacctctaggaccagtttgcaaagggaa
+3368726/1
@CCFFFFDDBFHGIJJJIJFHIJJGIIJHHHJJIJII?DBGEIGGIJIIJ
@2352779/1
agtacctatttctttgtgtcggaatacaaggcaggaaatggtgaactgcc
+2352779/1
CCBFFFFFHHGHHJJJGHHJJJGIJJJJJJJIJIIIJIJAHBFIIJIJJJ
@2821079/1
ctcattcttagttgtaacaactaggggcaccatgacgatagctttattct
+2821079/1
CCCFFFDFHFFFHIJJJJJJGJFHGGIIIIJJJIGGHIIJJJJJJIIFIE
@255806/1
ctatatttctcattttttctgctaaagcactaccttcagcgggagacctt
+255806/1
CCCFFFFFHHHHHJJJJJJJJJJJJJJJJJJJJJJJIJJJJJJJJIJJII
@1817990/1
gttgtagcgattggaaaaataatcagaatatgaacggtattgctctgcag
+1817990/1
@@@FFFFFHHFHHJJIIGHHGIGGGG>HHHIIJFGIJDFHHIHEIHGIGJ
@2822366/1
gtgtagaattacagaataactcatgaatgctttctaatgtttcttcattt
+2822366/1
@B@FFFFFHHHHHJJJJJJJJJJJJIJJJJJJJJJJJJJGIJJJJJJJJJ
@257181/1
tggaagtaagaggtctttcatttaatgttttttgaaaagcctcacttgtt
+257181/1
@@CDDFEFGHHHHAFHIIJIJIIGJIJHHGHJIIIIJJIG;FHIIIIJEH
@7476451/1
ccaacagtaagacatggtagatgaggatactttaatctaatattatattg
+7476451/1
CCCFFFFEHHHHHJJJJHIJJJJJJJJJJJJJJJJJJJJJJJJJJJJJJI
@1323449/1
gcctttgatagcaatcggtaaagttttgcctataagaacaatgagt
+1323449/1
@<;BBDDDHFH<BCC?E6FHIIAAHHIG@FGGHGB9CGGD;C@AD0
@6970679/1
gatcgtttttgtgtaagtcatgaaaaagatgataaagaattttagcagtg
+6970679/1
?@@DDADDHBFHHAFFHIHHGGGCGI9@EGGGGGGCADFGGGGGGI9F99
@1324045/1
ctctagaggtagatatgtgtgcttgtgctcctgaccaacttgaagacaag
+1324045/1
CCCFFFFFHCFHFIJJJHJHIIJJJIJJJJJJJJJJJJJIIJIJJJJJIJ
@2356069/1
cgagaaccaatttcttttttaaaataatcagcaaaatccaaaagattttt
+2356069/1
@@@FFFFFDHGDFGGGIIHIGCDHIGIJGIIGIGICEGGIIJJJGHEGHI
@6972017/1
ggtatatataagattacaattcttaacattttttctttaaacaaagaaca
+6972017/1
B@@FFFFFHGFH?EHGIGGHHHHIJIJJIIJJIJIJIIJJGIFIGGBFHH
@3374431/1
tgctaattttgcttggtgtttgttttctccaactccgacaaacgccatcc
+3374431/1
@C@FDFFDHDHHGJJIJJIIJJEFHIGJJJIJIIJIIJIGIGHI>HIIII
@2357575/1
ctctaactaaaaattcttttttaagtaacaaagcttcagtaaataacaaa
+2357575/1
CCCFFFFFHHGGHJIIIJJJJJJJJIIJJJJJJJJJJJJIIJIJIGJIJJ
@1820589/1
ctttgaagttgaataagttattattcttctaggtccttttatcataatga
+1820589/1
C@CFFFFFFHHFFIGIGFFGJIHIJGHIIJCHGFHGIIJJJJJJJIAFGG
@781330/1
caccttttggaagctttacaactcctaatcctgtttcatccgcaattttc
+781330/1
<<;DDD>DHFHBBAFGCBHGHFB:EHAEFEHEHCFG??BBF@;@@EBBDG
@4913614/1
tggacctctttgtgcccatggagtttgacctctaggaccagtttgcaaag
+4913614/1
CC@FFFFFHHHHFHIGIICHHEE?FHEGHIGIIGEGEHEGGIGEHEIIII
@4914762/1
cataatgatgtacgaaacctcgaggcatagttatttggaag
+4914762/1
@@?BD4D8DF?8<EHI1@?A;@@FA<?FHG9DFGF49@B99
@5422687/1
gctccaatcgcattccctttcacactagggacatgaggtgaaattattgg
+5422687/1
@?@ADBDDDBFAAFFD<B?:FFHEFA9933?CDBF?1?D=H3D@FBBCGC
@3375712/1
ctagcatgactgactagatagaagtctaattcagtagggtgagtaatctc
+3375712/1
@C@DDDFFGHHFFIJJJJJJGJJJJJJIJJIGDCIIIGG?DGICDHIBGI
@3375942/1
taggatgttcagttaactttctagctaatagtccaatcttcaattgtttt
+3375942/1
@@@FFFFDFHHHFIHIIIIJIGIJFHJIIJJHHIIJJJJJJGGHGHHJIG
@3883873/1
gctggccatgttgaatagcttgctgtggtggtacagcacccggtcctggt
+3883873/1
@CCFDDEDHFHGFDEHAGHCHEGHIBAFDEEA<<E@CFGIG66?FG9BGB
@3884748/1
gtaaagttttgcctataagaacaatgagtaagagcttgcaagaggtaact
+3884748/1
?==DDDDDHHHDHEI<EHIFAHGHGGIICHHGIBFGHG?GGHGIGH?FH@
@3884937/1
ggaacgagaaccaatttcttttttaaaataatcagcaaaatccaaa
+3884937/1
CC@FFFFFHHHHHGIJJIJJJJJIJJJJJJJJJJJJIJIIJIJJJJ
@782736/1
gttccattgcttgaggtctggtaattggagcggcttgtctaacttgacc
+782736/1
CCCFFFFFHHHHHJJJFHIJJCHJJJJJJJJJJJIJ:9?B?@B<D48=F
@1334230/1
tgggtaatattttgataacgtggatgtagataggctggcctgcttgtgga
+1334230/1
@@CF?BDFGDHHHJFIGJHIEHIJJJJJJIJJJIIJIIIJIJIJJJIIIB
@4917712/1
ctgctgtggtctctgctgttgctgagactgttgtggtctctgctgttgct
+4917712/1
CCCFFFFFHHHHHIJJIJHGIJIJIJIIIGHIIIGEGHIJIJIJJJCHIJ
@1334426/1
cattcctccatactccttgtcttacaggtaccggtctttctcgataatca
+1334426/1
CCCFFFFFHHHHHJJJJJJJJJJJJJJJHHHIJJIIJJJJJJJJJJIJJJ
@1334911/1
ggaaaactgtttatcatagatccgacgacactttttagtaccgggcttac
+1334911/1
CCCFFFFFHHHHHJJJJJJJJJJJJJJJJJJJJJJJJJGIJJJJJJJJJJ
@784769/1
gcagggaattctaagagggtacacaattcaggcactaatgtctcttcaaa
+784769/1
CCCFFFFFHHHHHJJJJJJFHIJJJCFHIIJJJJJJJJJJHIJIJJJJIJ
@4402616/1
ctggagctcatcaagcttcggtccgactgatg
+4402616/1
@@@DAD>DHFFFAGIIDFGAGD:@<11???FG
@5922709/1
ggagttttcttgatcattttcgtttacccagagaggaaatagtatttttt
+5922709/1
BCCFDFFFHHHHHIJJJJJJJJJJJIJJJJJIIIIJHIIGGGDHIJIIJJ
@3378536/1
caatggtccacacctttgtcaccactatattcaccaaccgttaacggagt
+3378536/1
@CCFFFDFHHHHHHJJIJJIIJJIJJIJJJJJJJJJJJJJHIJJJJIIJH
@7957215/1
gcgatactgcaaacaagggatagcactcaagggcacattatgttttctaa
+7957215/1
CCCFFFFFHHHHHJJJJJJJJJJJJJJJJJJJJJJJJJJJJJHIJJJJJJ
@6426426/1
ggttgccttaaaacaatgtcaagagcttggattgcctcctgcggaccatt
+6426426/1
CCCFFFFFHHHHHJJJJJJJJJJJJJJJJJJJJJJJJJJJJJJJJJJJJJ
@6426674/1
ctgggaatcctttgtgagccacatcaatgttaaggaatggtttccaacca
+6426674/1
CCCFFFFFHHHHHJIJJJJJJJJJJJJJJIJGJIJJJJJJFHJJJJJJJJ
@3380119/1
ctcattcttagttgtaacaactaggggcaccatgacgatagctttattct
+3380119/1
CCCFFFFFHHHHHJIJJJJJJJIJJJJIJJJIJJIJJHJJJJJJJJJJJI
@261644/1
gctagattatcccttctgaagacaggactaggtgctgcaatgaccatcaa
+261644/1
CCCFFFFFHGHGHJJIIJGJIIGGHIIJJJIJFFHIIGGFGIGHJJJJJJ
@7479498/1
gctaatttaaaaattgaatagtttttatgaaatgagtcagaattttcgtt
+7479498/1
CCCFFFFFHGHHHJJJJJJJJGIJJJJJJIJIJJJJGIIJJIIJJJJJJJ
@7481017/1
cccacttttatgaatgattttgatccaaccttctggtagcatttcaaaat
+7481017/1
@C@DBDFFHHFHHIIIDGIIIGCECHGGGIIIHFIIGHIIIIIIII@GG<
@4921991/1
acaagaaaaaaggttcttttacccccttcagaatataatagtttcaattc
+4921991/1
C@@DFFADHDFHHFHFGGHIHGAGGIGHJIJIGIGGGEHIJHHDGGIGIJ
@4922782/1
ccttgactatgtttgatgacatatcaataacattctcctcaaccttttgt
+4922782/1
CCCFFFFFFHHHHIGHGIJIJJIIIJGIIIJJIJEHIJJIGJJEHEHIJH
@7482292/1
gtacgctcaaacatgcaaatgtgacattattgactaaggccgatctgagg
+7482292/1
C@BFFFFFHHHHHJJJJJJJJIJJJJJJJJJJJJJJJJJIJJJJJJJJJJ
@7482457/1
caaaattgtaaatccaggaacttcccag
+7482457/1
;?<?D3?BC?=4A<??B9A<3A:3C?B@
@4405632/1
tagtcactttatatgttcttttaacactctttgatggaatttcataaaca
+4405632/1
CCCFFFFFHHHHHJJJJJJJJJJJJJJJJJJJJJJJJJJJJJJIJJJJJJ
@2830640/1
ctgaaggcttttgggtcgtgagaagctgcaacggctgctatagatggaac
+2830640/1
CCCFFFFFHHHHHJJHIJGHIJIJJJJJJJJJIJJJJJJIIJJJJJJJJG
@6980573/1
gttgttgttgctgctgctgttgttgttgttgaggttgattagaagcccct
+6980573/1
CCCFFFFFHGHHHJJIJJJJJIIJJIJJJJJF@FHIGIIJIJGIIGIJII
@3888721/1
cactgctgaggcttgaacaagcccttctgatagcctgcaattcttggttc
+3888721/1
CC@FFFFFHFHGHIJJIIJIJJGIIIGJJJJJJIIGJJJJJJJJJJJGID
@7961113/1
gtccctgttgttccattgcttgaggtctggtaattggagcggcttgtcta
+7961113/1
CCCFFFFDHHHHHJJJJJJJJJIJICHHIIIIJJJFEGGIJIJJJ6=388
@3890644/1
tttttaaggaagtaagtgcaggggaacgagaaccaatttcttttttaaaa
+3890644/1
@@@BD?D?F8?CFBFFAFGEEGIEHHDG@DCGI?HECGEFHGHII@HI>C
@7962888/1
ctttcagtggacaatttacaggcagttgaagataacatacaattttaatt
+7962888/1
@@CFFFFBFFHHHGIJGHJIJJJJJCBHHGIJGIEHGGEHDGHFIEGHIH
@1337359/1
ctgcgatctttgccatagcatagttcctgctttagggtttcttccgctaa
+1337359/1
CCCFFFFDDFHDDGGGIGGGICHFHIIGHHCFHEHIECDFBFHFHGGGGI
@265844/1
ctgaataccttgatggctacaaagatagaagtcgaattcagttggatggg
+265844/1
CCCFFFFFHHHHDHIJJJIJJJJIJJIJIIJHHHHJJJEIGIIIGGIJJF
@1337942/1
cttctgtaaaacgccaataattgttctttcatgatactctcaagatccct
+1337942/1
BCCFFFFFHHGHHJJJJJJJJJJGJJJJJJJJJJJJJJJJJJJJJJJJJJ
@6431183/1
aatcaaatgaagctgtattataacatgacctaagagttttattaaagttg
+6431183/1
@@@FDD?DDDBFDIEAC>IDHIIIIHIGIIGBF9FECBFDGHIIGGGACC
@266963/1
cttcaacatataaactgcagggaattctaagagggtacacaattcaggca
+266963/1
CCCFFFFFHHHHHIJJJJJJJIJJJJJJJJJJJJJDFIJJJBHEHJJJJI
@1339007/1
cacaactaacaatgggccacaactcatattgatcgtcaaatgaaacatac
+1339007/1
CCCFFFFFHHHHHJJJJJJJJIJJJJJJJJIJJJJJJJJJJJJJJIIIJJ
@269535/1
atggatatgtgccacttcttggaatggtactgccatttctctatttgcac
+269535/1
@BCFFFFFHHHHHJJJJJJJJIIJJJJIJJJJJJIIJJJJJJJJJJJJJJ
@4406264/1
ggcaactcaggataactatagaggttcttctttccatcaaaggcaggaaa
+4406264/1
CCCFFFFFHHHHHJJJJJJJJJJJGIJJJJJJJJJJJJJJJJJJJJJIJJ
@5428652/1
ttcctgttgtggaccagcttgtgcttgtcttccaccctttttttttgttc
+5428652/1
@C@FFFDEHAHHHGIIJJJIIDHHJJJJJJIJJJIGGDGHJJJJJJGEHC
@7483284/1
gggagttaaatcaacatcagctgagatatactcatattgaggataagaaa
+7483284/1
CCCFFDFFHHHFHIIIJJJJGDGHIHIIIJJIJJGIJIIIJEHIJJJIJI
@2369278/1
cacaagttttacttcttctttaagacactgactaaaatattgttcaagtt
+2369278/1
@@@DDDDDAAFDHI<EH<FHFHICGDHHGHIIDHIIIFGIIFGIIIIIHF
@2369768/1
ggtgtagaggtgcaggctggccatgttgaatagcttgctgtggtggtaca
+2369768/1
B@@DFFFFHGHHHGIIJGIIIJIIJIIJJJJIGIJJJJIJIJJFGIDGID
@2370328/1
catctgttataaatgtaggaagttatcaagaaa
+2370328/1
C@@FFDFDBHD>FHIGFGGIBEHIII<HEECGE
@2370807/1
cgtggatctccaaggtctccttgaaca
+2370807/1
@?@B=B?D?BDHF<=AFGDCFHDG>>9
@2840737/1
gctagaactgctagatgttgattttgaacaatagctgctctgtaagtggc
+2840737/1
CCCFFFFFHHHHGJJJIHHJIJJJJIJJJJJJJJJJJIJJJIIJJJIIII
@6434803/1
ttccattgcttgaggtctggtaattggagcggcttgtctaacttga
+6434803/1
CCCFFFFFHHGHFHJGHJIJHHGJJJJJJJJJJIJ6B<?9DBDE??
@271378/1
cctcaaggtacacccctataagggcttcaatagaatctgcaacaactttg
+271378/1
CCCFFFFFFHHHHJJJJJJJJJJJIJJJJJJJJJJJJJJJJJJJJJJJJJ
@272674/1
caatgagtaatttcaatttttaatccttttatttctttagtaaacttaac
+272674/1
@@CDDFFACFHHGIJIJGJJJIIJJJJJJJIIIJJIJJGJIIIGGIJJJG
@7966147/1
gttgcctctgttgctgctgaggctgttgttgccactgctgctgctgaggc
+7966147/1
BBCFFFFFHHHHHJJJJJJHIJJJJIJJIJJJJIJJJJJJJJJJIJIIIH
@274841/1
ccctgaactaggcaatgaagttcctgcaggaggtataaacaaacctatgg
+274841/1
C@@FFFFFHHHHHJJJJJIIJJJJJIJJJJJIJ?GIIJJJJJJJJJJJJI
@274958/1
cctgattacttcttctcgaggtggctgcagtttccatatcatattatacc
+274958/1
@@@DBDBDHHHHFGCAFEGE88:?DGEGBHEFGIGG@HEG?@FDDFHEBF
@275450/1
gtttggtagaagcaggatgacacttaggtcgtgcatggtttaagaaagac
+275450/1
B@@FFFDFGHGGGJJJGGGHIJGIHHIICFHFHGIIJJFFHIGIIGIIGH
@5432098/1
caggtttttgaaaaaattttggccaatagctgtgggttatatggtgattg
+5432098/1
BCCFDFFFHHHHHJJJJJJJJJJJJJJJJJJJGHJJGGIJJJJJFHIJJI
@2374587/1
cctcctgccactcatcataatgaacaatatcttcttttggattagtagaa
+2374587/1
@@<D?B:==CF?<2CE?FIICA:<FHI@H?9CHBG??:E?GBGC:F@?9D
@276954/1
ctcctgaccaacttgaagacaaggtaaatgaggataccttaatttcattt
+276954/1
CCCFFFFFHHHHHJJ@GHIJJJIJGIJJJJIIJHIJJJIJJJJJJJJJJJ
@7486562/1
gtccctgttgttccattgcttgaggtctggtaattggagcggcttgtcta
+7486562/1
CCCFFFFEHHHHHJJJJJJJJJJIJHHIJJHIJJJJJJJJJJJJJ08<B=
@279488/1
tatatttatgctcacttcaccaacattcatgaataatggaaaatcacata
+279488/1
@@@DFDDAHB?DFIBDHGID<CHEHIEGHG@<9FBEEFFCHHGGGBDFDB
@793209/1
gtaaccttcaacatataaactgcagggaattctaagagggtacacaattc
+793209/1
BCCFDFFFHFHHHJJJJGJJIJIJIGIGHGHIIJJJJIJJ?FGHIIDDGG
@2376533/1
gccagtaggtaaaaagattattgtattttcttttagaactctttcaa
+2376533/1
<@@?D?BDH?ADDGEHBBBIHGGFEHIII4CFHHIHCCHIG@EGIGA
@7968420/1
ctcagagctaccttggcagctgctaattttgcttggtgtttgttttctcc
+7968420/1
CCCFFFFFHHHHGIJJJJJJJJJJJJJJJJJJJJJJDGGIJJHIJJJJJJ
@4409559/1
tcaacttctttggtgtacagaaatatttcggcttctgcttccgttccacc
+4409559/1
CCCFFFFFHGHHHCFCFFHEGIIGIJIIIJJJJJJJGGG>GHIGGGGGII
@3392589/1
ccggtttctcaaaacatggtgctggatgaggaaatttttcataaagaagt
+3392589/1
@@@?DDDDHFDH??GHHA3AA<CCB?BFHIIFI@DGCEHGHG@?F>DEHH
@7968585/1
tgtaacgattggaaaaataatcagaataagaacggtattgctctgcaggg
+7968585/1
@@@FFFFFHHHHHJJJJJJJIJGGGIJJIIIEIJIHHIGIJJJJJJFHGG
@1342305/1
gtaggagtaaaacgtaagtggaagcataagctcccaattctttggtgata
+1342305/1
C@CFFFFFHHHHHJIIJJJIJHIJIJJJJJIIJJJIJJJJJJJJJGEHIE
@3394676/1
gctgtgtctctttcttttttttgttagactgat
+3394676/1
=??:A;A2=ADDB:<E?C<FED>D3:DDB>:D<
@1342538/1
ccttgtcttacaggtaccggtctttctcgataatcaagtgttggtgcatt
+1342538/1
CCCFFFFFHHHHHJGGIGJJIJJJJJJJIIJJJJJJJIBFGIIJHGIJJJ
@1831160/1
gctgagatgaaggtggtctgctgggttgctggtcactgggttgttgccta
+1831160/1
@@@DDDB?FAFBH<AEEF<;BFEA@2AACEDDFGHIIGGG0?FFG@BFDF
@794365/1
cttttattgaatagaataggaatgtcagg
+794365/1
@@@DDDEAHHHDHIIGDHGFGG?EHGCHI
@4925930/1
gcctcacttgttttgtcataagttgtaacagtaagttcttttttttcctt
+4925930/1
C@@FFFDEHHHGFEIIGJIIIJFHHHHCH@FCEDHIIIIGBGIJJJAGIH
@6983726/1
gccgcttgttgctgtacttgaggctgagatgaaggtggtctgctgggttg
+6983726/1
CCCFFFFFHHHHHJIIJJJJHIJIJJHIJJJJJJJCFIFHIJJJJJJGII
@4926582/1
gtttttattatcgcttctaattttttctctcatttctgggattaaaattt
+4926582/1
CBCFFFFFHHHHHJJJJJJJJJJJJJJJIJJJJJJJJJJJJJJJJIJJJJ
@5930105/1
gccgatcttgtacaacattttacatgcagttagtgcaactgctcccttgg
+5930105/1
CCCFFFFFHGFHHJJIEEIJJIJJHHGJJJIJJFHIJJJIJJJJJJJEHH
@281070/1
ataagattacaattcttaacattttttctttaaacaaagaacattggatt
+281070/1
CCCFFEFFHHHGHJJJJJIIJJIJJJJJJJJJJJJJJJIEGIIJJJJJJJ
@281780/1
ggatcattagcagaaatcctcattctttcaaaaaaaactattcgtaggag
+281780/1
CCCFFFFFHHGHHJJJJJJJJJJJJJJJJJJIJJJJJJJJJJJJIJJJIJ
@2381784/1
agtctgtctgcatctgtatatgccctagcacggaaagcagcgagatgagc
+2381784/1
?@@DFFFFHGGHHJJICFHGJIIJGGGIIIHIGEDHGEHIJIIIJIIIHI
@2381820/1
gctgctgtggtctctgctgttgctgttgttgctgaggctgctgtggtctc
+2381820/1
@@CFFFDFHAFHHIEEGIGHEGGHGGIG?EGGGHEEGGFGIIIGGH?BDH
@1833174/1
gttcgtctcacccatgttaaattttttcagaatcatgtgatttttcttcc
+1833174/1
CCCFFFDD?FHFDIEGHFHH<CCHICEEH>GHCAFHC?FBGIIIIGHIDH
@1833387/1
cttatcagtaatctcgaatctattatctcttggacaagttgttatattag
+1833387/1
CCCFDDFDHDFHHIGGIEDHI@FHEEHIIEFIIGGGGIEHIDHGHIEIGG
@796871/1
gtgccatccattttatagctactctaaaaacacggtcttttccttcccct
+796871/1
CCCFFFFFHHHHHJJJJIJJJJJJJJJIJJJJJJJGIJJJJIIJJJIIAF
@3399363/1
caaaaaataaaataagctcaactatagtttaaaaaaacaaaacaagaata
+3399363/1
@@@DFDDDDDFFHEHH<GGIGEHIHGGGHIHGIIIGIIGIIIFICHGGIG
@6988526/1
gttcttctttccatcaaaggcaggaaatcgatttttgaaacacctctgtc
+6988526/1
CCCFFFFFHHHHHJJJJJJJJJJJIJJJJJJJJJJJJJJJJJJJJJJJJJ
@1834765/1
gggacatgaggtgaaattattggtatttcttttttccaaattgcctctcc
+1834765/1
@@@DDBDFDDHCFGIJGGEIHHGCCFHHHIJIIGIIJIIJIHIIIJIGGH
@6988913/1
ccctgaatgtgatttttaatttcccagcacctccatcagaagaatc
+6988913/1
CCCFFEFFHHHHHJJJJJJJJJJJJJJJJJJJJJJJJJHIJJJJJJ
@2847546/1
tttccttatcagtaatctcgaatctattatctcttggacaagttgttata
+2847546/1
CCCFFFFFHHHHHJJJJJJJJJJJJJJJJJJJJJJJJJJJIJHIJJJJIJ
@2848403/1
ccggtcttcactgcagcctgactggtgagaaccctcaccgctgtcatgct
+2848403/1
B@BFADDFHHHHHIIIIJGHIJFHHCFHIGIJJJIJIJJJIGHDGHFIIH
@7493553/1
cactaatgtctcttcaaaatcttcttcatcacgtcgtctttttttaccaa
+7493553/1
CCCFFEFFFHHHHJJIJIIIGIJIJJJJJJJJJIJJJJJJJJJJJJJJIJ
@7493626/1
gcgcattctgttgtatatttatgctcacttcaccaacattcatgaataat
+7493626/1
@@@FFDFFFDDHBGGHBEIHHC@@FG:CHFHDDHHGEFGCDFHAGHIGHI
@2849478/1
cgtgtaatcactgctgaggcttgaacaagcccttctgatagcctgcaatt
+2849478/1
BCBFFFFFHHHHGIJJGJJJJJJJJJJJIJJJJJIJJJJJJJJJIJJJJJ
@1344664/1
cagttcattacctaagatatttgttatgatctccggccaagatcagccg
+1344664/1
@;?DADDB?FHHFIFI@GHEDHIHHIGEGGIGECFHIIGIIAHGEHIIH
@2385688/1
tctctttctttttttgttagactgatttgatagagcacggaaggtggaat
+2385688/1
@CCDFFFEHHHHHJJJJJJIIIJJHJJJJGIGIFIIJGJJFGGGBFHHII
@2385846/1
gtagaagcaggatgacacttaggtcgtgcatggtttaagaaagaccaaag
+2385846/1
CCCFFFFFHHHHHJJJIIIJJJJHJHIIJJJJJIJJJJJJJJJJJJJJIJ
@6445538/1
tttggatctgaagggcggtcccctcttttgggtggaatgtatgacgatga
+6445538/1
CCCFFFFFHHHHHJJJJJIJJJJJJJJJJJJJFGIGHHIGHHHEHHFFFB
@7977906/1
cttgaacttcatttccaacaggtagtaagtgatcattaagttcgccgatc
+7977906/1
CCCFFFFFHHGHHJJJJJJJJJFHJHIJJIIJJJIJJJJJIJJJJJJIJJ
@5436601/1
gcctgcaattcttggttcaagatcattttaaactgtccttctgacacacc
+5436601/1
CCCFFFFFHHHHHJJGIJJJJJJJJJJJJJJJJJJJJJJJJJJJIJJJJI
@5931260/1
ctctgtatcaacaactgtaccagccggcacattcatatttctcccatctg
+5931260/1
@@<DDDDBDF8:?EBGGIHHHGA9FGE?DG;DDF>DHGGBHGD@9?D@FI
@4928465/1
ctgttcttaggaatatttccaatgaattcctctatttcattgtgcattaa
+4928465/1
@@@:B>AD?DF?FGHGEFGAC>FFE?FGACFAHCBFEG@HIIFGBFHHGI
@5931537/1
atccttcttttccggaaagaacctagtgtgatggcgtttctgtaccacta
+5931537/1
?@?;DB?DFHDHGIFEGIIG@EHGGC?C?EGGF3CGDFHFGHHIEEEGGC
@5437456/1
cttgtcttacaggtaccggtctttctcgataatcaagtgttggtgcattc
+5437456/1
@@CFDDFFHFFFHIIIGGGJIJJJJJJJGIJIIGJJJFHIIIIDFGIIGF
@5438007/1
ggtaggacgtgctgtaccttgtatactagcatgactgactagatagaagt
+5438007/1
BCBDFFFFHHHHHJIJJJJJJIJJJJJJJJJJJJJIJIJJJJJJJJJJJD
@7494334/1
ttccttatcagtaatctcgaatctattatctcttggacaagttgttatat
+7494334/1
@CCFFFDFFBDDFHGIGIFGFHGHE@@CFEDHIJH@EEBDCHABGDDDFG
@4929897/1
gcttaatattagaaatcttaataaataggacgaccaacacagcgataaaa
+4929897/1
?@@FDADAHHHG<GADGIIIFGBHGIGGGIGEHHIIG=GHIICHEHHIGG
@7494416/1
ggcgtttctgtaccactataaatgtaatcggtggcgtgtaatcactgctg
+7494416/1
CCCFFFFFHHHHHJJJJJJJJJJJIJJJJJJIJJJJHIGIJJJJJJJJJJ
@5933637/1
ccttcttccagcatagcttcaatttcattgtcgcttatgtcaaattctac
+5933637/1
???DDDD:==C<DFGFEFCDBEA@<AAFHCCHIFBBFBDFGIEGDGFBDB
@2852874/1
caatgtttctagcctttcataattcataacgtcattagcagagctcgcta
+2852874/1
CCCFFDFFHHHHHJJJJJJJJHJJJJJJJJJHIJJJJJJJJJJJJJIJJJ
@7496711/1
cagggttcatgagttccactttcacaatcaattaattggtaacatggtaa
+7496711/1
CCCFFBDEHHHHHGHGFGHJIIJFJJIJGIGIIJIHGHJCFIIJIIIGIJ
@3900791/1
agggaattctaagagggtacacaattcaggcactaatgtctcttcaaaat
+3900791/1
BCCFDFFFHHHHHJJJICFHIIIAFHIGIGJHIJHFHECFFGGIJIJGGG
@1835470/1
gataagaactatttctttaagaatattttggatttcattgatagtatctg
+1835470/1
CCCFFFFFHHHGHJJJJJJJJIJJJJJJJJJHIJJJIJJJJJJJIJJJJJ
@286654/1
ctccactgaaccaaatcggctccttgaatgaat
+286654/1
CC@FFFDAHDDHHJIGAFFGHGHIDGII9EFBG
@1836621/1
caacagctgctattgaaggctttttgttatctccagcaggtgggtgagta
+1836621/1
CCCFFFFFGHHFGIEIGIGGGHIJIGFHHGFGHJJJJGGF?DHH@DFGBF
@801539/1
caaccttaacttgcattaaatcacatcacattaccacatttctcaaattc
+801539/1
CCCFFFFFHHHHHJJJJJJJJJIJJJJJJJJJJJIIIIJJJJJJJIIJIJ
@2388807/1
catcatttacatcaccgtgatctaatatttgagcagaaggtgctggtgca
+2388807/1
???DADBDDFGDHBHIIEBHIGIHGIEEHHEHIFEGHEF>D?9BB3BDFD
@802381/1
ctttatcgtaacggtcatttctttttcttgatctctttcattatcgtaaa
+802381/1
CC@FFFFFHHDHHIHGEDHIDHIIIIGIII9EEGDGHIIIIGEHIIIIEE
@6448443/1
tccttggcccatttaaacatttgtaaataaactcatcttgtaatttagca
+6448443/1
CCCFFFFFFHHHHJIIGIJIJJIHIIHJIIIIJJIIIJJJIJJJJJJGCH
@5935465/1
cttgcattaaatcacatcacattaccacatttctcaaattcagtcttgaa
+5935465/1
BB@DDFFFHHHHGJJJJIJJJIJF>HHHGFGGIGIJIJIIJJIBF>GHGG
@2855865/1
caacaatcgtcggtacaatgtaatatgagttttctttgttttcaaaggct
+2855865/1
CCCFFFFFHHHHHGIIJIIJHHIJJJIJJGHJIIJIJJHHJJJJJEHIII
@2391760/1
ctcattttcactcagaagaaataatatctcagcacca
+2391760/1
CCCFFFFFBHFHGIIBBDGHCFCHIGGIEGHIIDHII
@2856203/1
cgctcaaacatgcaaatgtgacattattgactaaggccgatctgaggtct
+2856203/1
CCCFFFFFHFHHHJJJIIAHHHIIGHJIIIIJIIJIGIIGHIIJGIJ?EG
@6994360/1
gtcactttatatgttcttttaacactctttgatg
+6994360/1
@@@DADDDFHDDFBGGGBHIEEF@<D?<F@FFH4
@6994886/1
gttgctgaggctgctgtggtctctgctgttgctgaggctgttg
+6994886/1
?@@DD?ABFAHFF=CDFGDH@F@B9C4CA9CDE@?;FG;D:?9
@1350728/1
ggtaacttctgtcttgaaatctgtagcccaatatagattccagaacttcc
+1350728/1
@C@FFFFFFHGFHGGIIGIJJJJEIIDHIGIGIIGIIJFIIGEHIIJEIJ
@2858115/1
ctgcagttcatccataattcagaaagaatatacacaacaggcaactctgt
+2858115/1
CCCFFFFFHGHHHJJJIGGIJJJIJJIGJJJJJJJJJJJIGGHIGEFIJI
@2858256/1
ctataagaacaatgagtgagagcttgcaagaggtaacttctgtcttgaaa
+2858256/1
@C@DFFFDHHGFBFEF?EFG@GGIGIIIIAHIIEEHGGCFHHFGABDDDB
@1351374/1
ggaatgtatgacgatgatttgatatctatatttctcatttttttctgcta
+1351374/1
?<@DDDD?FF>DF?BFE<@ACDHEHIGHHHIICCHICHIIHIIIIIHIII
@3405087/1
gccttttcccaaaatcataccattagatttattaatttgctcaggagaaa
+3405087/1
CCCFFFFFHHHHHJJJJJJJJJJJJJIJJJJJJJJJJJJJJJJJJJJJJJ
@4417372/1
ggccacttctttgaactaagtacagcgaaattcttattcgattgaagtaa
+4417372/1
CCCFFFFFHHHHHJIJJJJJIJJJJJJJJIJJJJJJJJJJIIJJJIJFHI
@3904748/1
agtctttcagtctcatccacattttatgtgctgctaacctcttggcaatt
+3904748/1
@CBFFFFFHHHHHJJJJJJJJJJJJJJJJJJJJJJJJJJJJJJJJJJIJJ
@7499203/1
ctctttcattatcgtaaattgtcacggtctcaacaagttccgttttttgg
+7499203/1
CCCFFFFFHHHHHJHJJJJJJJJJJJJJJJJJJJJGHHIJJIIJJJJJJJ
@3905166/1
cttcattttcggtttcgtaggcaggtggaggccatcgcctggtcatgcat
+3905166/1
CCCFFFFFHHHHHIJJJIJJJJJJJFHIJJJIIJJJJJJJIJFHJIJJJI
@804959/1
cctataagaacaatgagtaagagcttgcaagaggtaacttctgtcttgaa
+804959/1
CCCFFFFFHHHHHJJJJHJJJJJJJJJJJJJJJJHIJJJJJJJJJJJJJJ
@5939025/1
gcatactttatcgtaacggtcatttctttttcttgatctctttcattatc
+5939025/1
@@@DDDDDFD?FD<?EGE:CFFFIF@FEB4CCGG4:?DFFFF@@GEFFFC
@5939708/1
ccaagatcaattactctaccaggtggaggtgaaaagaatgatcttccaac
+5939708/1
CCCFFFFFHHHHHJJIJIJJJJJCFHGIJCGHIJJJJIJJGIJJJJJGIJ
@288651/1
ggtttcttccgctaatttaaaaattgaatagtttttatgaaatg
+288651/1
@<=BADADDBHDHGGGGDF@H<BCFHDHIIGHIGGECF49?DD?
@7983903/1
agtaagttcttttttttccttgactatgtttgatgacatatcaataacat
+7983903/1
BCBFFFFFHHHHHJJJJJJJJJJJJJJJJJJJJJJJJJJJJJJJJJJJIJ
@807706/1
atcggttcttcttcttttttccacgtgaaatctttaggctgcagctcaac
+807706/1
CCCFFDDDHHHHH>FHIJJIGHHHIIJIJJJJJJJJBAGIJIGHGIIIII
@7984402/1
atataagattacaattcttaacattttttctttaaacaaagaacattgga
+7984402/1
CCCFFFFFHHHHHJJJJJJJJJJJJJJJJJJJIJJJJIJJJJIJIJJJII
@807772/1
atatatttttgcatctgttataaatgtaggaagttatcaagaaatctaag
+807772/1
CCCFFFFFHHHHHJJJJIJJJJJJJJJJJJJJJHJJJJJJJJJJJJJJJJ
@2860710/1
tttcacaatcaattaattggtaacatggtaaaataccttctttgactaaa
+2860710/1
CCCFFFFFHHHHGJJJJJJJIIJJJJJJHIJJJJIJIJJJJJJJJJJIJJ
@4421612/1
cttctaacctgttcttcttgaagttggttcagctgtagtctgtctgcatc
+4421612/1
CCCFFFFFHGHHHJJJJJJJHJJJJJJAFHIJJIJJJJIIJJJJJJJJJI
@6454544/1
cgtacttctagcattagaagtttcttctccagctaaggctgtatcatcaa
+6454544/1
CCCFFFFFHHHHHJJJJJJJIJJJJJJJJJJJJJJJJJJJJJJJJJJJJJ
@6999283/1
gcttgttgctgtacttgaggctgagatgaaggtggtctgctgggttgctg
+6999283/1
<?@FDDBDFBFFBFHGIEHIEGG<FGGHIJGEEFH:?GIIGIG?DDGGEE
@1354353/1
caatactttaagagcatttattgcagcttctttctgtgcatcatttttag
+1354353/1
CCCFFFFFHHHHHJJJJJJJJJJJJJJJJJJJJJJJIJJJJJJJJJJJJJ
@2396516/1
gtaaaaataaaatttaaaaatgttgctattgtttcaacatgtctttc
+2396516/1
CCCFFFFFHHHHHJJJJJJJJJHIJJJJJJJGJJJJJJJJJJJJJJJ
@2862779/1
gtgtagaggtgcaggctggccatgttgaatagcttgctgtggtggtacag
+2862779/1
==?ADDDDD2<CFCEGG@EDFFCGHHIHH@G<C?:?F9?B?B0?F0?DG?
@4937728/1
ctgtacttcctcctcatagttccacaatgagtaatttcaatttttaatcc
+4937728/1
CCCFFFFFHHHHHJJJJJJJIJJIJJJJJJJFHIJJJJJJJJJJJJJJJI
@4937831/1
ctcagcagctatctcttgtaggaactggactgcattaaaatccgaatcct
+4937831/1
CCCFFFFFHHHHHJJJJJJJJJIIJJIIJJJJJJJJJJJJJJJJIIIJIJ
@4938669/1
ctttctaatgtttcttcatttaaaaccgctgtgtctctttctttttttgt
+4938669/1
@BCFFFFFHHHHHGIIJJJJIIJIJIIJIIJHIGGGIGJJIIJGIJJJJF
@2864313/1
gtctgtaattgcgataaggtttttcgggattgatagatacatcataatga
+2864313/1
CCCFFDDEHGHGFGGIJIJH>HHIGHHJFFGGGGDHHIIEGGIIGEGCGE
@5444918/1
cctataagggcttcgatagaatctgcaacaactttgtcaacgacgcattg
+5444918/1
@@@FFFFDFGHDHIJJJIIIJIJGIIJJJJJJFHHJHEIGIHIIJJJGFH
@3911248/1
tttttttctttctgtatcaactgcagcctcttttaccattgtacgagttt
+3911248/1
@CCFFDDFHGGHHIHIJJIIJIJJGIGHIIIGIIJIHIIIGFGIIFEBFH
@2864654/1
atataagattacaattcttaacattttttctttaaacaaagaacattgga
+2864654/1
7??DDDABDDDD<A2ADBF>FE4C@:3AFEEEE<BEDDD?D3DD;?@DA<
@2399630/1
cccatggcagcaaatctacttgatcctatagtttctcctacggagactgt
+2399630/1
CCCFFFFFHHHHHJJJJGIJJJJJJJJJJJJGIJJJJJJJJJJJJIIJJI
@7000267/1
cagttcattacctaagatatttgttatgatctccggccaagatcagccgt
+7000267/1
CCCFFFFFHFHHHJIJIJJJJIJJJIJJJJJJJJJJJJJJJJJJJJJJJ@
@1842321/1
gtcatttctttttcttgatctctttcattatcgtaaattgtcacggtctc
+1842321/1
CCCFFFFFHHHHHJJJJJJJJJJJJJJJJJJJJJIJJJJJIJJJJJJJJJ
@6454848/1
cgtgatctaatatttgagcagaaggtgctggtgcatgtaatactttgtag
+6454848/1
BC@DFFFFHHHHHJJJIJJJIJJJJJJJJJJIIJJJJHIJJJJJJJJIJI
@7504450/1
gttcataaggtctcatttgaaaacgtggatctccaaggtctccttgaaca
+7504450/1
CCCFFFFFHHHHHJJJJJJJJJJJJJJJJJJJJJJJJJHIJJJJJJJJJJ
@6455417/1
ttggatctgaagggcggtcccctcttttgggtggaatgtatgacgatgat
+6455417/1
@@@DDDDDBHAFDBA@FFHHHHGGHGFHHIBHHGGDHI@EHGEECEEEC@
@1842976/1
gttctaacttaaagctgactttagtacatcgcctggagacatgactacac
+1842976/1
C@CFFFFFHHHHHJJJJIJJJJJIJHIJJJJJJJJJJJJJJJJJJJJJJJ
@2865117/1
gttcttgtggaattgtgacactttgatgttgtaaggtgctgaggcaagtg
+2865117/1
??=DDDDDFHH<FHG@EEFIIIIII>@FCEDACFGG?FHHGGHDHGGHDF
@6456293/1
ctttgactaaatactcctgaaggagtgatatcggtgtttttgagctcata
+6456293/1
C@CFFFFFGHFGFIIGJIJEHGGGGCGHGFHJII?D?FHIIIEEGHJJJD
@1843882/1
cttggattgcctcctgcggaccattagttgaagtcccagccctcagataa
+1843882/1
CC@FFFFFGHHHHJJJJIJIJIHIJIIFHICGGDGHIIIGIJIJGIIGII
@1844221/1
tcgcagcctcttgttttgcttctttttttgacctacccttgccgacagca
+1844221/1
C@CFFFFFHGHHHGHIJIJJJEHIIJJJJJJJJJJJJIJJJJIJJJJIJH
@5445773/1
ctccaaaattgtaaatccaggaacttcccagtcatcaggaataaagtcat
+5445773/1
CCCFFFFFHHHHHJJJJJJJJJJJJJJIJJJIJJJJJJJJJJJJJJGIIJ
@5446502/1
tctttctttttttgttagactgatttgatagagcacggaaggtggaattt
+5446502/1
@@@FFFFFHHHHHJGHIJJJJJGHGIJGGJJJIJGIJJHGIIFFICHGJJ
@7003586/1
cttaacttgcattaaatcacatcacattaccacatttctcaaattcagtc
+7003586/1
CCCFFFFFHHGHHJJJJJJJJJJJJIJJJJJJJJJJJJJJJJJJJJJJJJ
@5447035/1
gcctgatgctgggaacaagaatgctgttaatgcctccaagcttaacattg
+5447035/1
CCCFFFFFHHHHHIJJJJJJJJJJJJIJJJJJJJJJJIHIJJJJJJJJJJ
@812784/1
ctcttgttttgcttctttttttgacctacccttgccgatagcaataaggc
+812784/1
CCCFFDDEDHFDHJIIJJIHGGDEEHIIIGHIGGGIGADBAHIGIJJGGI
@6459501/1
cattcagtagcatcgtgatacgatgtaatattgaaggcaataaagtaacc
+6459501/1
CCCFFFFFHHHHHJJHIJJJJJJJJGIIJJJJIJJJJJ3CHIJJJFHIIJ
@814143/1
tatgactcccaagctgctatgagtactatcatcagctggtgtagaattac
+814143/1
CCCFFFFFHHHHHJJJJJJJJJJHGJJJJJJJJJJJJJJGHHIJJJJJJG
@2401247/1
aattaattcaattgaaaatatttatatatttgagtaactatgatttagac
+2401247/1
??=DDADDHFHHDH9FG@HGCB>FHAFEGDAAEEAFHHIIGHCFHIDFDG
@4424503/1
gcacaactgataagttaagcattgcagttcatcagaatcaaaatggttgt
+4424503/1
@@@FFFFFHHGHHIFHIGIGIGGGHEHCHIIJJIJGIIIIEBGGGGJIGD
@5944937/1
gctgagagtaattcgtcgcgcattctgttgtatatttatgctcacttcac
+5944937/1
CC@FFFFFCFBHFIFEBGGIIIIIJJJGIIGGJGIJJIGGBHHJJJIGIJ
@3411726/1
cattttcactcagaagaaataatatctcagcaccaattttatgatttctc
+3411726/1
CCCFFFDDHHGHHJFIIGIJIGGFHHECAHHIGFHIAEGHJIIBGII4<F
@4425922/1
tcccagtctatacagtttcaaattactaacctgtttagaacgaagatgac
+4425922/1
CCCFFFDFHHHHHJJIJJJJJJJJIJJJIJJJJHJIJJJJJJJJJJJJJJ
@2867379/1
ctttttttggatctgaagggcggtcccctcttttgggtggaatgtatgat
+2867379/1
@BCFFFDFFAHHHJIIIJJJJIGIJJJJJJGIJJGEE@BCCEDEDDEDDD
@3912790/1
cccatctcttttgcagcttcaacaaacttaagaaccc
+3912790/1
@@@DDDD;F?4D<<AGFGEEFC?FGIFF>HF@<<?@?
@7992882/1
cttcaagatagaacccaattctggcccaagaggagagcttttattgaata
+7992882/1
CC@FFFFFHHHHGJJJJJJJJJJFIJJJIIJIGGGIJIGGIJJIJFGGII
@2870072/1
ggcttgtctaacttgaccaacggtaaaagcaggaggttgttgcatccttt
+2870072/1
CCCFFDEFFHHHHJJGIJGGGHIBFHEIIIIEHCGH?FFDFHGGIJGGGI
@6460510/1
cttgctgttgttgttgctgctgctgttgttgttgttgaccccatggttgt
+6460510/1
CCCFFFFFHFHHGHGIIJIGJJJJJJJJHIEHIJHJJJIJJJBHII?DAF
@815744/1
cctaacgttatcaggttttgggtagttgggtaatattttgataacgtgga
+815744/1
CCCFFFFFHGHHHJJHIJJJJJACFFGHJIHIGEIIJIII?HHJJIIIII
@1358004/1
gctgtggtctctgctgttgctgttgttgctgaggctgctgtggtctctgc
+1358004/1
@CCFFFFFHHGHHJGIHHIJJJIJJJIJIJJIJJIJJIJIIIIEHHGIII
@1358316/1
gttgttgcatcctttgctcttgaggaagttggtgtagaggtgcaggctgg
+1358316/1
CCCFFFFFGHHHHJJJJJJJJJIJJHGIHIJIGHGGIJJJDFHIJIJJJJ
@816735/1
atgcctccaagcttaacattgattttaaggcaaagattggagagtgtttg
+816735/1
@CCFFFFFHHHHGJJJJJJJJIJJJJJJJJJIHJJJJJJJHHFHDHFIIJ
@1359137/1
atggaatgtgatctccaagttgtgaatcaatttcaggatacgatctggtt
+1359137/1
CCCFFFFFHHHHHJJJJJIHHJHIIJJJJJJJJJJJJIJJJJJJJJJIGI
@4945266/1
ggaatttcataaacaactttcaaatccttaatatacgcaacaaagctttc
+4945266/1
CCCFFFFFHHHHHJJJDHIJJJJIJJJJIJJJJJIJHIIIIJJJJJJJJJ
@301634/1
ctgagatgaaggtggtctgctgggttgctggtcaccgggttgttgcctaa
+301634/1
@B@DDFFFHHHH:CFEEHGHJIJJJIJJJIJGIIIIJJIGGHBGIJJJII
@7993900/1
aggaaatagtattttttcttcatcgtcttgaacttcatttccaacaggta
+7993900/1
@B@DDFFEFHHHHJJJJJJJJJJJJFFGGHGIIIJJAHFIJJJJJGIJEG
@2404162/1
tttctttttcttgatctctttcattatcgtaaattgtcacggtctcaaca
+2404162/1
CCCFFFFFHHHHHJIGIJJJJJJJJIJJJJJJJJJJJJJJIGHHIIIJJI
@2873703/1
ataaaactgaagtctgtgacaacccaacgcaatcgcttaacctacccctc
+2873703/1
CCCFFFFFHHFHHHIIJIHIJIJIIJIIJJJIIJJJJIJIHJGJJJJJJJ
@5949007/1
gtgacattattgactaaggccgatctgaggtctgtcaattcaccaggtga
+5949007/1
CCCFFFFFHHHHGIJJJJJJJJGIJJJGIIGIJJIJJJJJJJJJJJJFHH
@303443/1
gtttcttccgccaatttaaaaattgaatagtttttatgaaatgagtc
+303443/1
CBCFFFFFHHHHHJJJJJJJJJJJJJJJJJFIIJIJJJJJJIJJJGH
@4430465/1
cctctccattcaattgaagaagcaatattttcgcagcctcttgttttgct
+4430465/1
CCCFFFFDFHHHHJIEIHHJGGEFHGFHGHIGGIEFEHIIIIIGFHGJEG
@2406828/1
cctgccactcatcataatgaacaatatcttcttttggattagtagaaaat
+2406828/1
CCCFFFFFHHHHHJJJJJJJJJGJJJJJJJJJJJJJJJJJJIIIJJJJJJ
@4431945/1
acccgatgctagctttcttaaatctggttctctaatcatctgattagtag
+4431945/1
CCCFFFFFGHHHHJJJJJJJIJJJJJJJIJJIJJJJJJJIJJIJJJJHIJ
@2876645/1
ataaaaaatagcagcagtcatcaccaaaacctgatgattttcaagctctt
+2876645/1
CC@FDFFDDFDFHEHIJIGGCHIIIGE?EGGHGJJIIIICHHIIC?F?FH
@7511477/1
cctccttccaaaaaaatacagcaagtctggtaaatttatcgcaaggtaat
+7511477/1
CCCFFFFFHHHHHJJJJJJJJJJJJHIJJJHHHIJJJJJJJJJJJJCGHH
@7007176/1
gtccttttatcataatgagatcaagtttttttcgaatcaaatgaagctgt
+7007176/1
CCCFFFFFHHHHHJJJJJJJJJJJJJIJJJJJJJJJJJJJJJJJJJJJJH
@5451010/1
gttgttgttgttgaccccatggttgtcgaggaggtccctgttgttccatt
+5451010/1
BBBFFFFFHHHHHJJJJJIIJIHHIHIJGIIIJJGHIIIIGGGIJIGHII
@5451610/1
ctggtaaagaggtgacaaagatagtaagttatttcttctaaattctgctc
+5451610/1
BCCFDDDFGFFFDGIIJJJJGGGGJIJJIJJJJJIHIJJJJJJIIJJJJE
@817836/1
gttaacttttggtggctttattatattactcctaattgaagagccttttc
+817836/1
BBCFFFFFHHHHFHIIJJJJJJIJJJJJJJJJJJJJJIIIIIJJJIIJJJ
@7009291/1
gtctttttttaccaaaccggtattttccccttggcaacaaacagttgttt
+7009291/1
CCCFFFFFHHHHHJJJJJJJCGIIJJJJJJJJJJJJJJJJJJJJIJJHJJ
@7009639/1
ccacaacaatttctcttcctttttttggatctgaagggcggtcccctctt
+7009639/1
C@CDDFDDHDFHDHIJIJGGGGHEHIEGGGIIJEDHIIDEGAA9@BCCEE
@7010058/1
ctgcataatactgaacagaagatttgtttcctatgtacaaagatcttttt
+7010058/1
CCCFFFFFHHHHHIIJJJJJJJJJJJJJJJJJJJJJJJJJJJJJJJJJJJ
@7995604/1
cttttttttgttcctttttgaattgaaatcacctgctccaggtaatggaa
+7995604/1
BCCFFFFFHHHHHJJJJJJIHGJJIJJJJJJJIJJJJJJJJJHHIJJJIJ
@1362815/1
cttctgttgtttcaattttggcagtatgcaaatattgtggaccatcactt
+1362815/1
@<@B=DB=?=?DBCBFGG>F@ABFHEGD@HGIGCGGIHEGCHHCBFF?GH
@820264/1
cactgctgttgttgaggctgctgtggtctctgctgttgctgttgttgctg
+820264/1
CCCFFFFFHHHHHJJJJJJJJJJHHJHIIJJJIJJIIIIJJIIIIIIJII
@7996206/1
ctcaaattcagtcttgaaatattatccattagcttatgttgctacaatgt
+7996206/1
@@CDFFFFGHHFABHGGIFIJJJFIE?FHIEBCHHJJGGIGCEIGIEHC?
@3918971/1
ggacacttatcaggttgtatactgatttcataatgatgtacgaaacctcg
+3918971/1
@CC@DFFFHHGHHFHIHHGIJJIJDHJJJJJJHGGHIJGIJJJJGEGIGE
@1849965/1
ccaatcttcaattgttttaaagcacatttggctgcggtacatttagctat
+1849965/1
@@@DFFFFGGHGHJBGHGIIIEFFEFFHIIIIJGIIJDGGIIIJIGIJJH
@3920555/1
gtaaagttttgcctataagaacaatgagtaagagcttgcaagaggtaact
+3920555/1
@=@DDDBDFHDHHGHGIGGGHJIJJJJIHHIIEFHGFHIIJCFHGBDHDI
@7513851/1
ctaacgttatcaggttttgggtagttgggtaatattttgataacgtggat
+7513851/1
CCCFFFFFHHHHHJGIJJJJJFHHHIJJJDGIIJJJJJJIJJJJJHIIIH
@305627/1
catcttctttactaaaaggctacacaaacaatcacctgaatccttagaat
+305627/1
CCCFFFFFHHHHHJJJJJJJJJJJJJJJJJJJJJJJJJJJJJJJJJJJJJ
@6462039/1
ctcgaattctttagttagggtaattaaaccaagccctatttcctcagcga
+6462039/1
CCCFFFFFFDHHFDBEHGII<FFHGHIIIIGHGGIIIIEHIIIIIIGGII
@4950978/1
ggaagttttctcgcaacttaggttatgcgaagtacataactttctttgta
+4950978/1
CCCFFDFFHHHHHJJJJJJJJJFGIJJJIJJJGHIJJJJJJJJJJJJJJJ
@5954461/1
cgcacaacaaacacttggggagttaaatcaacatcagctgagatatactc
+5954461/1
CCCFFFFFHGHHHJIJJJJJJIHIIJJIJIJJJJJJJJJJJJIJIJJJJJ
@6464892/1
ctttaagacactgactaaaatattgttcaagttcacgaggagtattcttg
+6464892/1
CCCFFFFFHHHHHJJJJJJJJJJJJIJJJJIJJJJJJIJJJJBGIJJJJJ
@7014317/1
gttgttgcctctgttgctgctgaggctgttgttgccactgctgctgc
+7014317/1
@@@DDDDFGFGDFEGHGEHIGIFGEGGFCFECF@DFHBBB<?D??BF
@2881831/1
tctctttctttttttgttagactgatttgatagagcacggaaggcggaat
+2881831/1
CCCFFFFFHHHHHJJJJJJJIIJJHIJJJJIJJJJJJJJJHIIJJJJHFF
@7014853/1
tttggatctgaagggcggtcccctcttttgggtggaatgtatgacgatga
+7014853/1
CCCFFFFFHHHHHJJJJJIJJJJJJJJJJJJJFHJJJJJHIHHHHHFFFB
@5456442/1
cttctatcacatcggaggcaaccaatatgttcgtctcacccatgttaaat
+5456442/1
CCCFFFFFHGHGHJJHIJIJJJJJIJJJJJJIJIJIJIJJJIJJIIJJFI
@4434573/1
gtaaaaataaaatttaaaaatgttgctattgtttcaacatgtctttc
+4434573/1
C@@FFFFFHHHHHJJJJJJJJJHIJGIJJJJHHJJJIJJJJJIJJJJ
@7998819/1
cggtgttttaattaaaaaattggtgggaggagaaatagtgattctgtagt
+7998819/1
@@CBDDDFHHFHDDHIIIGIIIIAGHIGGI@GHGGBFHBGHIIGIIIIIC
@7999127/1
attacttcttctcgaggtggctgcagtttccatatcatattatacctgaa
+7999127/1
@@@DDDDAFH?D??BE@E@@GHAHHI4?BDAFCHC@<D<9B9DBHGGHDB
@7999782/1
gcccttatcaacatacagagcaccaagaaaagcttctaaaagatcagccc
+7999782/1
@CCFFFFFHHHHHJJJJIJJIJJJJJJJGJIJJJJJJJJJJIIJIIJJHI
@7017966/1
cagatattaagaatgtatgatagcaactgcaatgtgccaaaggtaaatga
+7017966/1
CCCFFFFFHHHHHJJHIIJJJJJJJJJJJJJIJJJJJJJJJJJGHIIJJJ
@1855071/1
ctgttcttttttgaaacgaaatagttttttacaatactgctgtaatgtaa
+1855071/1
CCCDFDFFHHHHGGIJIIJIJGGGGFIDHGIIJJIIGHIJIIFHGGJJJJ
@6465730/1
cctatcctctggaggaattcctttaaactgatccatgatcaatctcatag
+6465730/1
@@CFFDFFHHGHFHJGHJJJIJJJGJIIJJJJIIIGJJIJIHJJJJJJJI
@1855812/1
cttatgtctaacacttcacacataaattc
+1855812/1
@@@FFFFFHHHHHIIIJJEGFHIJIIGII
@8001961/1
ctaacgttatcaggttttgggtagttgggtaatattttgataacgtggat
+8001961/1
CCCFFFFFHHHHHJFHIJJJJFHHHIJJJCGHJJJJJJJIJIJJJHIJIJ
@7019867/1
ggtttttgaaaaaattttggccaatagctgtgggttatatggt
+7019867/1
??8ADDDDDDHDHI>E@G?CFFHCG@@EHIGGIG:DCGGGG9?
@1856548/1
gtttcgtaggccggtggaggccatcgcctggtcatgcataattcttgtag
+1856548/1
@@@DDBD?CD<?FFC@FBEA@FFGEFIFIFEDF>FEFEFIFFF<BF;=;=
@1856953/1
gctgagagtaattcgtcgcgcattctgttgtatatttatgctcacttcac
+1856953/1
CCCFFFFFCFHHGJIIJJJJJJJJJJJIIJHHJJJJJJJJJIJJJJJJJJ
@5955577/1
ggaaagcagcgagatgagcataataggtaggtgcagggtatgaaactgaa
+5955577/1
CCCFFFFFHHHHHGJJIJJJJJJIIJJEHIJHHJIJJJFHIJJJJJJJJJ
@6467973/1
gcagtatgcaaatattgtggaccatcactttttacatttaaagcatctcc
+6467973/1
@@@DDDDDFHAA<FHHHEHHF?EFGICFFHHFHEDGHIHGDD@C???GHG
@3420118/1
ggttcttcttcttttttccacgtgaaa
+3420118/1
@@@DDA?=CFDHFG@C?:CHEG<F?C1
@823434/1
gttcttttacccccttcagaatataatagtttcaactcatttgatttatg
+823434/1
C@@FFFDFFHHHFGHIJHIIIHGHIIIIJFHHIIIJJJIIJEIIIIIGIJ
@2414058/1
gtgagttaaaacagtacatcgcacaacaaacacttggggagttaaatcaa
+2414058/1
@BCFFFFFHHHHHJJJJJJIIJJJJJJJJJJJJJJIJIJJIHIJJJJJGI
@5458638/1
gctagctttcttaaatctggttctctaatcatctgattagtagtaacgat
+5458638/1
CCCFFDDFHHHHDIJGIJJIGIJJIJJJJJJJJJIJJJIIHIHFHIJJFH
@2883599/1
gccacttctttgaactaagtacagcgaaattcttattcgattgaagtaaa
+2883599/1
@@@DDFFFHGHHGIJJEIAIHHIFIGIGGIFFGIGIHGIIGGHJGI?DHH
@4437587/1
gtttcatccgcaattttctggcggagctcttcagcatttagcagcatcgt
+4437587/1
CCCFFFFFHHHHHJJJJJJJIJJJJJJJJJJJJJJJJJJJJJJJJJJJJH
@1368615/1
cgcattcattaagattagtattaactgttaatctaaatattcaaactgtc
+1368615/1
@C@DFFFFHHGGFIICGIACJJEGIBGHHIJJJJJJIJIJJJIIJIIIHJ
@1368942/1
gtcagcttacaagccttagtaagcataaatttatggaagccataccgtac
+1368942/1
CCCFFFFFHHHHHJJJJJJIIJIJJJJJJJJJJJJJJJJJJJJJJJJIIJ
@1368981/1
ttaagaaagaccaaaggtttctgttgagctagtcatttgttcccc
+1368981/1
?@@DFDEDBHHHHGBBGGHIHGFEHEFBFFHICEFDGBGIGHHHJ
@4954564/1
ctccttcaggcatgggtcactattaaagttgatttgtcttatcgacttga
+4954564/1
CCCFFFFFHHHHHJJJHIJJJJJJJJJJHHIJJJJJIJJJJJJJJJJJJH
@3928039/1
cattgatagtatctgatttgttgtttattagggtagcatttggaggactg
+3928039/1
C@CFFFFFHHHHHJJJJJJJJJJJJJJJJJJJJFHIJIJIJJJJJJIIJJ
@7520238/1
cccaatgtttctagcctttcataattcataacgtcattagcagagctcgc
+7520238/1
<@@FFFFFDDFHHIGGJJJGHGEIIIGIJIJHIGHGHHEEHHIJJJEIEE
@6469374/1
caataatttcgaaaggatcttttttaggatcagggatatctttcagttct
+6469374/1
@CCFFFFFHHHDDIIIIJHHIJJJJIJIIJIJJIIIJIJJJJJJIIIJGI
@7520542/1
taacagaacaaaacttttaaaaataaaataaaatgtttaaaaacgataaa
+7520542/1
C@CFFFFFHHGHHJJJHIJGIJJJIIIJJJJJJIJIIIJIDHGIGGIGGE
@3425392/1
cttccaaacagtatctaaagacatgccactgtcaagaaaaattgctccag
+3425392/1
CCCFFFFFHHHHHJJJJJJJJJJJJJJIJJJIJJJJJJJJJJJJJJJJJJ
@3930204/1
ctgttcttaggaatatttccaatgaattcctctatttcattgtgcattaa
+3930204/1
@CCDDFFDHDHDHHIJJIHGHGIGIHIFHHIGHHHEIGEHFHIGGIJGHB
@5462087/1
tttagggtttcttccgctaatttaaaaattgaatagtttttatgaaatga
+5462087/1
CCCFFFFDHHHHHJJJJJJJJJJJJJJJJJJIJJJJHIJJJJJJJJJJJI
@4957911/1
agcgagatgagcataataggtaggtgcagggtatgaaactgaacgtgtac
+4957911/1
@@@DDDFDFDFHHEEEHGHIACC?AFHIIII:CFHDHCHFBHHGGFCFHE
@1861097/1
ggagaatttttaaccatttacacaatataaatgcaccttcaacaccacac
+1861097/1
?@@D?ADDHHHHHBEGHGIIIGHIIIJIIIGHFGGHDGIGIGIJIIIJIE
@7524097/1
gttcttcttgaagttggttcagctgt
+7524097/1
@@??DADBB?F<A<C@E;FH9CFB:<
@2418421/1
gtgagaaaattcaagcgagctgatgtatggtcaacatcaagaagaggctg
+2418421/1
CBBFFFFFHHHHHJJJJJJJJJJJJIJJJJHIIJJJJJJJJJJJJJJJJJ
@5464078/1
cgttaacttttggtggctttattatattactcctaattgaagagcctttt
+5464078/1
CCCFFFFFHHHHHEHIJJJJJJJJJJJJJJJJJJJJJJJJJJJJJJJJJJ
@3426791/1
ctgtaatgtaaaagcaccaaggctttgcgacaatttgttctcttctgttg
+3426791/1
@@CBDFFFHHHHGGHJIGIGGHIIIJJJJIIJGIGIGIIJJJJJJJIJII
@2887317/1
gcagtcatcaccaaaacctgatgattttcaagctcttcatgccactgatt
+2887317/1
C@@FFFFFFAFHFG@EHGIGGEHGHHGGIJJJJGGFFGCHHGGEHGGHII
@6470914/1
ggcaactcaggataactatagaggttcttctttccatcaaaggcaggaaa
+6470914/1
@@@FFFFFHHFHHGIIIHIJJIJJEHHHJHGIJIIGGIIIJIIJJIJGGH
@1373687/1
cgattctccactgaaccaaatcggctccttgaatgaatttttcattcctc
+1373687/1
CCCFFFFFHHHHHJJJJJJJJJJIJJJJJJJJJJJJJJJJJJJJJJJJJJ
@7024129/1
cttttttaaaataatcagcaaaatccaaaagatttttcattgtgttcgtg
+7024129/1
@@<DDDA?F?4DFGHFG@:CAFHCH<<EEECGBGIIII><DGD9DFEGD@
@2420435/1
acctttgtcaccactatattcaccaaccgttaacggagtttgctgtcgaa
+2420435/1
CCCFFFFFHHHHHJJJJJJJJJJJJJJJJJJJJJJJHIIJJJJJJJJJJJ
@5963853/1
gtatatataagattacaattcttaacattttttctttaaacaaagaacat
+5963853/1
CCCFFFFDHFHBHIJJIIIGHJJIGIIIIJJJJJJJJJIJJJIJJJIIIJ
@2421106/1
gtttcaatgatttccctgttgaccttatggggacacttatcaggttgtat
+2421106/1
CCCFFFFFHFGGHJJJIJJJJIJFJJJ:FHGIIJJJJJIJIJIIFGIBGG
@3430325/1
gtggtctctgctgttgctgttgttgctgaggctgctgtggtctctgctgt
+3430325/1
@@@DDDDDAHFHDIIIIBECG?CEGEHGHBDGIBEBG?DGGCHB<FG<?9
@1865278/1
ccgcttgttgctgtacttgaggctgagatgaaggtggtctgctgggttgc
+1865278/1
CC@FFFFFGHHHHJIIJIIJIIJFIJJGIIJJJI?FHHHIGIHJJIGGII
@1377729/1
gtgaataagaaataaacagtaattgagcttagattagagttgttatttat
+1377729/1
CCCDFEBFHHHGHJIJJGGCBDCHIDHHHIIIIIJJJJHGIHGIIIJJIJ
@6473652/1
atataaacgagtgttagttggacccatgcactgaatgactttatacactg
+6473652/1
CCCFFFFFGFHFFHIJJIJJIIJJJJJJJJJJJJJJIJJJJJJIJJJJJJ
@4445172/1
gctggcctatgactcccaagctgctatgagtactatcatcagctggtgta
+4445172/1
CCCFFFFFHHHHHJJJJJIJJJIJJJJJJJHIHIIIJJJJJJJJJJHHGG
@3935025/1
aggaaatcgatttttgaaacacctctgtcgaacagcttccacagcttgtc
+3935025/1
BCCDFFFFHHHHHJJJJJJJJJJJJJJJJJJJJJJJJJJJJJJJIJJJJJ
@5966166/1
agtaagtgatcattaagttcgccgatcttgtacaacattttacatgcagt
+5966166/1
CCBFFFFFHHHHHJJJJIJJJJJJJJJJJJIJJJJJJJJJJJJJJJJJJI
@6476199/1
ccgaggtttaaattttttccgctgtagtacaaatttctatttccgattat
+6476199/1
C@CFFFDDHHHHHIJJGBGDEGIIIII?CDDDGFHFEFADGHGGHGHGIG
@832722/1
atttacacaatataaatgcaccttcaacaccacactcctcaaggtacacc
+832722/1
CCCFFFFFHHHHHJJJJJJJJIJJJJJJJJJJJJJJJJJJJJJJIHIJJJ
@833347/1
ctccatactccttgtcttacaggtaccggtctttctcgataatcaagtgt
+833347/1
@@@DADDDFBDHHCAABBFI@E@AA<4@FFEEHHIIGCDFHGHGIBFDFH
@4449038/1
gttgttttgcagacaacatgccttggtattcgagctgacttgggaggttt
+4449038/1
BBCFFFFFHGHHHJJIJJJJJJJJJJEHIJJIJJJJJJJJJJJJIIJFHH
@6478688/1
agtaaaacgtaagtggaagcataagctcccaattctttggtgataagaac
+6478688/1
@CBDFFFFHHHHHHIJJIJJJJJJJJJJJJJIIJJJJJJJIIFIIIIJIG
@4967975/1
gtcggcagctgggaatcctttgtgagccacatcaatgttaaggaatggtt
+4967975/1
CCCFFFFFHHHHHJJJJJJJJJIJJJJJJJJJJJJJJJJJJJJIJJJJBG
@5470324/1
gtcctgttggtccattaatataaaatggttcaacttctttggtgtac
+5470324/1
CCCFFFDEHDHHFIJIJJJHIHIJJJJIHHGGEHHIGIJJJJDFHHI
@1869152/1
tcacactgttcctggctgagagtaattcgtcgcgcattctgttgtatatt
+1869152/1
CCCFFFFFHHHHHJJJJJJJJJHHIJJJJJJJJJJJJJJJJJJJJJJJJJ
@5471690/1
acaacaaacacttggggagttaaatcaacatcagctgagatatactcata
+5471690/1
@@?DDDDDFBHF?FEHEEBHA@FEE9?@:9CDFG@<:DG<D<?D9<BFHC
@6480385/1
gagcataataggtaggtgcagggtatgaaactgaacgtgtacacctggta
+6480385/1
CCCFFFFFHHHHHIJJHHJJJJJCGHIJJJJJJJJJJIGHIJJJJJJJFH
@837412/1
gctgctgctggggctgttgttgccactgctgctgctgcggctgttgttgc
+837412/1
@?<BD;BDF<F?HDHIIIGIIC<C<?FECHGAGD@GEBFEHIIIIGFHC4
@837691/1
cgacgacactttttagtaccgggcttactaagggagttttcttgatcatt
+837691/1
@CCBF?DDFFHFFHHICFGEHGEIIIHIHGGGGIFHIIIICHIGCFCGCH
@5969155/1
gttgggaagtgcttgttgttttgcagacaacatgccttggtattcgagct
+5969155/1
@B@FFFFFHHHHHJJJJIFGIJJJJJJIJJIJJJJJJIJJJIIGGIGHJI
@6482059/1
tccacaacaatttctcttcctttctttggatctgaagggcggtcccctct
+6482059/1
CCCFFFFFHCFHHJJJJJJJJJJJJJJJJJJJJJJJJJJJJJIIJJJJJH
@838913/1
ggcagttgaagataacatacaattttaattttattattctcaatgatttc
+838913/1
CCCFFFFFHHHHHJJJJJJJJJJJJJJJJJJJJJJJJJJJJJJJJJJJJJ
@5971319/1
cttctaacctgttcttcttgaagttggttcagctgtagtctgtctgcatc
+5971319/1
CCCFFFFFHHHHGIJJJJJJJJJHIJJGIJJJJJJHIIHIIJIJJJJJJJ
@2897369/1
cgcacaacaaacacttggggagttaaatcaacatcagctgagatatactc
+2897369/1
BCCFFFFFHHHGHJJJJJJJGIIIHIGIJJJJJJJJJJJJGIJJJJJJJJ
@5972426/1
caatactttaagagcatttattgcagcttctttctgtgcatcatttttag
+5972426/1
@@@DB?DAFHHDDGAHGIIIIIE@D@FHIIHHGIIGBE@HGDC?BDGIEC
@3939418/1
cacgttcataaggtctcatttgaaaacgtggatctccaaggtctccttga
+3939418/1
@@@DFFFBHFHBHCCEGGBIGI@@HH3CCEGICHCBEGEGGF?FIICHIG
@8015917/1
cgatgatttgatatctatatttctcattttttctgctaaagcactacctt
+8015917/1
@C@DFFFFHG=CACGIHIIIJJJIHIIIJGIJJJJIIE>GIIIJJJJHGI
@318799/1
gcctgcaattcttggttcaagatcattttaaactgtccttctgacacacc
+318799/1
CCCFFFFFHHHHHJJGIJJJJJJJJJJJJJJJJJJJJJJJJJJJJJJJJJ
@319240/1
gccacttctttgaactaagtacagcgaaattcttattcgattgaagtaaa
+319240/1
CCCFFFFFHGHHHJJJJJIHJJFIJJJJJJJJJJJJJJIHIJJIIJHIIJ
@3437380/1
ctatctaaataaatagctgctgctaatgattcaaataagtcaccaaggac
+3437380/1
CCCFFFFFHHHHHJJIJJJJJJJJJJJJJJJJGA<<CHGFHIJJJJJJJJ
@3437392/1
ctttgttctttcttgtcagcacagaataatcttgtatgatgtctcttttg
+3437392/1
@@CFFEFDHHFHDIEHIIJJEGIIJJJJJIJJJIJIIHGGJIICIIIHGG
@4452853/1
gttaacttttggtggctttattatattactcctaattgaagagccttttc
+4452853/1
CCCFFFFDHFBA?EBAHHIIFIGEIGGIIIIIGIGGIGIBHCGEGHHHII
@3437499/1
gggtcattatgggcttctattagttcatctatattttttaaggaagtaag
+3437499/1
@@CBDFFFHHHHGGHIJJHJJFHHIJJJJJJJJJJJJJJHIJJGIIHIJI
@3437849/1
cctcagagctaccttggcagctgcta
+3437849/1
@@@DDDDDHDADB9F2?BB?AEE9BC
@3941642/1
ctccaatcgcattccctttcacactagggacatgaggtgaaattattggt
+3941642/1
@<@DFFFBDHHGHGGHHBHIGH9BGAG<HBE?GHEGGCFCEEHGIBHII?
@1870485/1
ctttaacctcataactaaaacagggttcatgagttccactttcacaatca
+1870485/1
BCCFDFEFHHHHHJJJJJJJJJJJJCGHJJJJJHIJJJJJJJJJJJJJJJ
@1871103/1
caacaagttccgttttttggagaggcaactcaggataactatagaggttc
+1871103/1
CCCFFFFFHHHHHJJJJJJJJJJJJJJJJJJJJJJJJJJJJJJJJJJFHI
@4454201/1
gaaatctgtagcccaatatagattccagaacttccggcataatgagtaca
+4454201/1
CCCFFFFFHHHHHJJJJJJJJJJJJJJJJJJJJJJJJJJJJJJIJJGFHI
@1871698/1
gtttggtagaagcaggatgacacttaggtcgtgcatggtttaagaaagac
+1871698/1
CCCFFFFFHHHHHJJJIJJJJJJJJJJJHHIHIJJJJJHIJJJJJJJJIJ
@7536048/1
cagcagtcatcaccaaaacctgatgattttcaagctcttcatgccactga
+7536048/1
CCCFFFFFHHHHHJJJJJJJJJJJJJJJJJJJJJJJIJJJJJJJJJJJJJ
@3943015/1
ctccaatcgcattccctttcacactagggacatgagg
+3943015/1
@@?DABDDBA??@CC9EAG9F<?BFG9;ECDF?CGFB
@7537013/1
ggagctcatcaagcttcggtccgactgatgatttgaggttcttgtggaat
+7537013/1
@@@BDDDFFHHHHBHIGGGGHIIIJJJGIJGIJJJGAF?DDFHGGGEGII
@1384662/1
cttcaacaatcgtcggtacaatgtaatatgagttttctttgttttcaaag
+1384662/1
CCCFFFFFGHFFHJIJHJIJIHIGHIIIHIIIIIJJIIJJJJJJJJIIGI
@7537832/1
cacggtctcaacaagttccgttttttggagaggcaactcaggataactat
+7537832/1
@C@DFDDDHDHHF;E<EGHHCHIIIIIIIIGIEEFFBFHGGIIGGIIGII
@6489787/1
ctcagataatcccatatcattgagacattaacttgcgtagcatactttat
+6489787/1
CCCFFFFFHHHHHJJIJJJJJJJJJJJJJJJJJJJJJIJJJIJIIJJJJJ
@319908/1
gtacgctcaaacatgcaaatgtgacattattgactaaggccgatctgagg
+319908/1
CCCFFFFFHHGHGGIJJIJJJIIJJJJJJJJJIJJJJJJGHIIJJJJGIJ
@842779/1
ctgggaacaagaatgctgttaatgcctccaagcttaacattgattttaag
+842779/1
CCCFFFDFHDHDBHBFGHIJJGHGJEHIEHDFIIGIIIIHEF>BGICDHC
@3440003/1
ctttggctttaacctcataactaaaacagggttcatgagttccactttca
+3440003/1
CCCFFFFFHHHHHJJJJJJJJJJIJJJJJJJFHHJIJJJIJJJJJJIJJJ
@843195/1
ctttttttggatctgaagggcggtcccctcttttgggtggaatgtatgac
+843195/1
CCCFFFFFGHFHHJJJJJJJIIIFIIIJJJIJJJJHH;BCCEEE@DEEDD
@5477891/1
ccgaggtttaaattttttccgctgtagtacaaatttctattcccgattat
+5477891/1
CCCFFFDDHHHHHJJJJJJJJJJJIJJIIJJIIIJJJJJJJJJJJJJJJJ
@4973288/1
ctggagctcatcaagcttcggtccgactgatgatttgaggttcttgtgga
+4973288/1
@@@DDDDDHFHDHDHIIGIAGACGEHGII?DHHGGGEABB0?FHIIGIIC
@321678/1
gttttcaccggaggaatttgtttgtgattttttattgtatcccaatcaat
+321678/1
CCCFFFFFHHHHHJIJJJJJHIJJHIHIJJJJJJJJJJJJJJJJJIJJJJ
@5974795/1
ctccaattgcattccctttcacactagggacatgaggtgaaattattggt
+5974795/1
CCCFFFFFHHHHHJJJJJJIJJJJJJJJJJIIJJJJJDHHGIIJJJJJI?
@5975151/1
cggcataatgagtacatcatttacatcaccatgatctaatatttgagcag
+5975151/1
CCCFFFFFHHHHHJJJJJJJJJJJJJJJJJJJJJJJJJJJJJJJJGJJJJ
@844919/1
gtcagagaggatgatggtgttgcctgtctgctatttgatttagcata
+844919/1
CCCFFEFDHHHHHIJJJGIHIIIJJJHIJJJJJJJJIIJJJJJJJJJ
@4974550/1
agtaatctcgaatctattatctcttgga
+4974550/1
?;?BADD;>B32<C<DEECA>FEEE:33
@5976817/1
gtcgtctttctttcaacaaacacaagagctaaattatcctttttgaaatt
+5976817/1
@?@DDFFFFHHFFIIIGBGEBFFCEHCFHGFDCGFGGGEHIFHDEGGFDH
@8022616/1
gcatcattcattttcttcattgtaacttggcccgcaacaattgtacacaa
+8022616/1
CCCFFFFFHGHHHIJJJJJJJJIJIJJJJJJJJIJIJJIJJJIGHIJJIG
@4975801/1
gcgctgacctggcggtagctttaatcatagttgatgtctgcatatcagtc
+4975801/1
CCCFFFFFHHHHGJJEFHIIIJIIIJJJIIGGGGGIIIJJGIJJJJIJHH
@846647/1
cgacactttttagtaccgggcttactaagggagttttcttgatcattttc
+846647/1
CCCFFFFFHHHHHHJJJJJJJJJJJJJJJJJHIGHIJJJJJIJJJJJJJJ
@8022794/1
cctctatcaggtaagacaacaatcacaagttttacttcttctttaagaca
+8022794/1
CCCFFFFFHHHAFHIJIIJJGGIIJIIGGJJGIGIIJGIIGIIHIIIIIG
@2428701/1
ctcggatcttctatccttatctcatcaaatattgataaactagtttcttc
+2428701/1
CCCFF0AABFHH?GHIIGHHIJJJJJIGIIJJJGIJIIHIH?CDGGHIIF
@1873632/1
ccagtttgcaaagggaagcgagcttgctgttgttgctgctgctgctgttg
+1873632/1
CCCFFFFFHGHHHJJJJJJJHIJJJJJJJJJJJJIJJJJJJJJJJJJJJI
@3442166/1
ccaaaattgtaaatccaggaacttcccagtcatcaggaataaagtcatta
+3442166/1
CCCFFFFFHHHHHJJJJJJJJJJJJIJJJIIIJJIJJJIJIJJJIIJJJI
@2430509/1
gtcccatactccctggttgggaagtgcttgttgttttgcagacaacatgc
+2430509/1
CCCFFFFFHHHHHJJJGIJJJHJIJJJIJJJJJJJJIJIJIIIJJIJJJJ
@1874983/1
gtggtctgctgggttgctggtcaccgggttgttgcctaacaggaggtgca
+1874983/1
B@CFFFFFHHHHHHIJJIJJHJJJJJJJGHIHJJJJJJJJJJJJJJCFGG
@3443377/1
tgaaaacatttgataaaaaatatatcgtaaaatagggtcacaactaacaa
+3443377/1
CCCFFFFFHHHHHJIJJJJJIJIJJIJHHIJJIIIIJHFHIJJJIJJJII
@4457799/1
ctagcctttcataattcataacgtcattagcagagctcgctactaaggcc
+4457799/1
;@?DABDDDF?FD<?AA?HHBEFAAAGHDDHCE;?CDBHDBBGIDHCEBF
@6492808/1
ggctccttgaatgaatttttcattcctccatactccttgtcttacaggta
+6492808/1
CCCFFFFFHGHHHJJJJJJJJIJJJJJJJJJJJJJIJJJGHGIJJJJJFG
@1385775/1
cagctgttgtggtggttgttgcctctgttgctgctg
+1385775/1
@@@DDDBDFADB<AE<CFFBEBFEHAE@GHEHIGGH
@7042502/1
ggtgagtaatctctgtatcaacaactgtaccagccggcacattcatattt
+7042502/1
BBBDFFDEHHHHHJJIJJJJJJJIJJJHJJJJIJJJJJJJJJJJJJJJJJ
@1387377/1
cttctttgactaaatactcctgaaggagtgatatcggtgtttttgagctc
+1387377/1
CCCFFFFFGHHHHJJJJJJJJJJJJJJJFGHIIIJJJCHDHIJJJJJJJJ
@1387546/1
gctccaatcgcattccctttcacactagggacatgaggtgaaattattgg
+1387546/1
CCCFFFFFHHHHHJJJJJJJJJJJJJJJJJIIJJJJJJIHIJJJJJJJJJ
@1876137/1
cccagccctcagataatcccatatcattgagacattaacttgcgtagcat
+1876137/1
:=8BADB:ADFBAF@GHBHGCB>HE?HEG@9EEGBADGHCHBC?:??GFE
@1876285/1
tttcgcattcattaagattagtattaactgttaatctaaatattcaaact
+1876285/1
CCCFFFFFHHHHHJJJHJJJJHIJJJJJJJIJJJJJJJJJJJJJJJJJJJ
@3948825/1
ccatggtataactatcttattgagataattatcttttgaaacaactacct
+3948825/1
@@<DDDDD>F?FDFHIGIEGII<CDHGGIHEGICEHHCDFEGDGHIIIII
@3949246/1
ctgtaaaacgccaataattgttctttcatgatactctcaagatccctgat
+3949246/1
CCCFFFFFHHHHHJJIJJJJJJJJJJJJJJJJJJJJJJJJJJJJJJJJJJ
@6494745/1
cttccacagcttgtctgtaattgcgataaggtttttcgggattgat
+6494745/1
CCCFFFFFHHGHHIIIFJIJJJJJIIJJIIJ?GHIJJJJJGIJJIJ
@2434395/1
gttgccttaaaacaatatcaagagcttggattgcctcctgcggaccatta
+2434395/1
@?@?DFFDHHHHHGIIIIIIIIIGHIIGIIIGIIIIIIIEGHH<GIIIIG
@1390384/1
catggtgctggatgaggaaatttttcataaagaagtcgaatactgttctt
+1390384/1
CCCFFDFFHHHHHJJJJJJIJJJJJJJJJJJIJJJIIJJHIJJJJIJJJJ
@2903896/1
ccacgatttcggcagcttttacctcattttcactcagaagaaataatatc
+2903896/1
CCCFFFFFHHHHHGIIJFIIIJJIJJIIJJJIJJJGIGIIEHIGIIIJJI
@5483798/1
ctgtacttgaggctgagatgaaggtggtctgctgggttgctggtcactgg
+5483798/1
@CCDFFFFHHHGHJJJJJJIJJJICFHEHHGJJJIJFHIJJIJGHGIJJJ
@2904838/1
cttctttaagacactgactaaaatattgttcaagttcacgaggagtattc
+2904838/1
CCCFFFFFGHHHHJJJJJJJJJJJJJJJIJJJJJIJJJJJJJJJJFHIIJ
@7046700/1
gttttctcctactccgacaaacgccatcctctcattcttagttgtaacaa
+7046700/1
CCCFFFFFHHFFDHGGBGHGHGEEGGIGGIIJJGIJIJJJJIIGIJIIJJ
@7046801/1
ctctatttcattgtgcattaatctatagaaaattttccaaacagtattta
+7046801/1
@<@DBDBEDHHHFFHGGHHIGIJGIGHHIJGIIIJIIJIJJGHICDGHCH
@4977662/1
gcacagttttataaattttaataacaattcaatatgaaaaaataacaaaa
+4977662/1
CCCFFFFFHHHHHJJJJJJJJJJJJJJJJJJJJJJJJJJJJJJJJJJJJJ
@5980487/1
attgagcaaagtgaatgcaattgcacagttttataaattttaataacaat
+5980487/1
CCCFFFFFHHHHHIJJJJJIJJJJJJJJHIJJJJJJJJJIJJIIJJJJJJ
@850607/1
ctcattttttctgctaaagcactaccttcagcgggagaccttggctttgc
+850607/1
CCBFFFFFHHHHHJJJJJJJJJJJJJJJJJJJJJJJJIHJJIJJJJJJJJ
@328446/1
cttgaagttggttcagctgtagtctgtctgcatctgtatatgccctagca
+328446/1
CCCFFFFFHHHHHJJJJJJJJJIIJJJJJJJJJJJJIIJJJJJJJJJJJJ
@4980301/1
ctctgctgttgctgaggctgttgtggtctctgctgttgctgaggctgctg
+4980301/1
CCCFFFFFHHHHHJJJJJJJHIJJJJJJIJJJJJJHJJJJJGJJIJJIIG
@328968/1
aggaagttatcaagaaatctaagattgcatcaccgaggaattccagcctt
+328968/1
CCCFFFDFHHHHHJJJJJJJJJJJJJJJJJJJJJJJJJJJJJJJJJJJJJ
@1391437/1
gcttgcaagaggtaacttctgtcttgaaatctgtagcccaatatagattc
+1391437/1
CCCFFFFDHDHHCFGHJJJIGIHGIGHGHIIHIG@FHIIHIJIJIJJJJJ
@1391875/1
ccaacatattactgacctcaacagtacttctagcattagaagtttcttct
+1391875/1
CCCFFFFFHHHHHJJJJJJJJJJJHGJJJJJJJJJJJJJJJJJJJJJIJJ
@3952478/1
gcctcttgttttgcttctttttttgacctacccttgccgatagcaataag
+3952478/1
@CCFFFFFHHHHHJJJJJJJJJJJJJJJJJJJJJJJJJJJJIJJJIJJJJ
@3952953/1
gtgaagtttctgagagcatcttctctaactgtcctttgaggtgcaaaaca
+3952953/1
?=?DDDABDBFFF<<AF@B?IHIEIFIIIBF<CG<EFB??91:?DDA?F;
@7547616/1
caggaatggaatgctgagtaacaagattatatgggagagtagcttgaggc
+7547616/1
@@@DDDD>3:<<AAGE>FFHHGCGEEGIHHGHEGI>;:?DFCBGGGGHI?
@5487897/1
ctgcagggaacggcgacataggtgtctgctcttcacatactcttgttaca
+5487897/1
?1=DDABADBDDD<8C@DD@BD0BB<BBDEIADC<C>E>B@;@A3.=;AD
@7047209/1
cttcagcctcatgttataacattatgcagttcattacctaagatatttgt
+7047209/1
@@CBDDDDHFHDHHHIGGGJIGIIEHFHHDFHCHIJJJGH<DGGDGIIJJ
@1880539/1
gcacgacctttggattgaatataagaccttgttgttttagggtaatcaaa
+1880539/1
CCCFFFFFHGHHHJJJJHGIJIJJJJJJJJJIIIHIJJJIIJFHIJJJJJ
@5489950/1
ctggtaattggagcggcttgtctaacttgaccaacggtaaaagcaggagg
+5489950/1
@@@DDDDDFFFFFIIIIII>BDD<CBEG@>FG<DD@F/?DFI>;FAFAFF
@331731/1
ctcttctatgtctaggtttcctactgacagcaccacgagaactactatga
+331731/1
CCCFFFFFHHHHHJJIGHJJJJIIJIIJJJJJJJJJJJJIJJJJJJJJIJ
@853438/1
gtcatttctttttcttgatctctttcattatcgtaaattgtcacggtctc
+853438/1
CCCFFFFFHHHHHJJJJCHHIJJJJJJJJJJJJHGJIJJJIJJJJJJIJJ
@853793/1
ctttttctattttcttggctttgagatacctacgcctatcagcccatgaa
+853793/1
CCCFFFFFHHHHHJJIGFGIIIJJJFIHIIJJJJIJJJJJIJJIJIIJJI
@1882710/1
gcccaatatagattccagaacttccggcataatgagtacatcatttacat
+1882710/1
CCCFFDDDHHHHAFGIGEHHHIBHGEHIIGHG>FFG9?FG?DFBBBDHIB
@1883275/1
ctgtctttgtgtcttgcacgacctttggattgaatataagaccttgttgt
+1883275/1
@@@DDDDDFHHHFIIIIBHHG@GHIFIEBFHBFHHGIIIFIIIIIDHIGH
@7547855/1
ggaactctctgatttatctcatcttcatcatccaagccgtaatgaatggt
+7547855/1
=@@=ADBBFHDFHGHIGFHDHIEFH<EH>HGEGDBHIIHDHIIIIIIIH?
@4984739/1
ggggaagtcaattgctaatattgccatcaacgttcactgtctataaaaat
+4984739/1
CCCFFFFFHHHHGIJJIJJJJJIIJGIJJIJJHJJJJJJGIIJJJJIJJH
@4984799/1
ggttcttcttcttttttccacgtgaaatctttaggctgcagctcaaccat
+4984799/1
@@@DDA>DFFBFFFIIE;:3AEA@AE<D<>1CD<@AGEAAD<BDDGE8B@
@5984227/1
ctgctatagatggaacgttgatctggtctggagctggatgagtgacatca
+5984227/1
CCCFFFFFHGHHHIJJJIJIJJJJJJIJJJJIIJIJJIJJJJHIGHJJIJ
@2908941/1
gtaggggttgtttccctagactgtggttgagacacttgctggggaggtgg
+2908941/1
CCCFFFFAFHHHHJIIIIJIIIJIDEFIAGIEHIGEIIJIIFEGBGB;C=
@5984830/1
gtctttttttaccaaaccggtattttccccttggcaacaaacagttgttt
+5984830/1
@B@DFDFFHHHHHIJIIIJJGGHIIIGIIIIIIIEIJIJGIGIIFHGJII
@2438923/1
aacttaatttcatttacctttggcacattgcagttgctatcatacatt
+2438923/1
@CCDFFFF>FHGHGIIIIIIEI3ADFGIIIIGIHHIIIIGGECHGIHI
@4466226/1
ctttactaaaaggctacacaaacaatcacctgaatccttagaattcaaaa
+4466226/1
CCCFFFFFHHHHFIIIJJJIIJJJJJJIJIJJIIJGCHGGIIGGIIIJJI
@5986022/1
cttgcctttgttgctgctgtggtggttcttgcctttgcagctgttgtggt
+5986022/1
CCCFFFFFHHHHHJJJJJJIGEEGHFGIIJJJJJIJJJJJJJIJJJJJIB
@2440176/1
taatatttgagcagaaggtgctggtgcatgtaatactttgtagatatcag
+2440176/1
@@@BDEDFGHHFHIIIGIFFGGFEFFHHIJEEDDHGIIIIGIGCD4DDHE
@5987487/1
gccaatagctgtgggttatatggtgattgatg
+5987487/1
@1?BDA???FBHFH8FFEBEHH<<AE9FBHD4
@5987580/1
caggaatggaatgctgagtaacaagattatatgggagagtagcttgaggc
+5987580/1
CCCFFFFFHGHGHIIIIIFHIGIJJIGIJJJIIGIIIGHFFHGIJIJIJG
@856235/1
ctcttgaggaagttggtgtagaggtgcaggctggccatgttgaatagctt
+856235/1
CCCFFFFFHHHHFIJJFHFHJJJJHHJJIJJJJJJIHIJIIIJJJJJIJJ
@3957844/1
ctaatatttgagcagaaggtgctggtgcatgtaatactttgtagatatca
+3957844/1
@@@DD>DDFA4:CEBEFGBIIBEHG<AFCHHCEDE9FGBBFDGEEG<CGE
@8029791/1
gagacaacgtgatataactatgaagaatcatgtgataaaaaatagcagca
+8029791/1
8?@=DEDDHHDFH@BFFEHB>D?FC@GHIGDG:CGD@EHHIDHGA<FDF@
@8030120/1
ccgtgatctaatatttgagcagaaggtgctggtgcatgtaatactttgta
+8030120/1
@CCDFFFFHHHHHJJJJGIJJJJIJJFHIJJJIHIJJJGIIIIHIJJJHI
@8030462/1
gtgacacaatttctattctgttcagaggtaaatgagttatcgtattcttt
+8030462/1
CCCFFFFFHHBHHJIGGIGDFJIJIHHIEGGIJIJJHHIIIIFHIJJJJJ
@7554429/1
gtcttgaacttcatttccaacaggtagtaagtgatcattaagttcgccga
+7554429/1
CCCFFFFFHHHHHJJJJJJJJIJJFHHHHJJIJJJJJJJJJJIIIJJJJI
@7554452/1
ggagagtgtttgtggggaagttttatttacattttttgcctgaacacatt
+7554452/1
CCCFFFADFHHHFHIJJGIHFHIJJJJJJJJJJJJJJIIJJJJJJJJJJJ
@1397910/1
tggctttattatattactcctaattgaagagccttttcccaaaatcatac
+1397910/1
@@@FFFDDFHHHHIGIIEIGHIGBE:C?AC>@GFHGFFEHDGIGIIIGIG
@7554894/1
catactccttgtcttacaggtaccggtctttctcgataatcaagtgttgg
+7554894/1
CCCFFFFFHHHHHJJJJJJJIHHIJJHHIJJJJJJJJJJJJIJJGIIIJJ
@7555047/1
gtaacgattctccactgaaccaaatcggctccttgaatgaatttttcatt
+7555047/1
@BBFFFFFHHHHHJJJJJJJJJJJJJJJJJJJJJJJJJJJJJJIJJIIJJ
@5991204/1
accaagaacatgtggcctatcctctggaggaattcctttaaactgatcca
+5991204/1
@@@DDDBDHHHDAC<GHIIBHIIEEHEDDG@BGGGHIIIIGG@FGII@FG
@2914416/1
tactgtctccttcaacaatcgtcggtacaatgtaatatgagttttctttg
+2914416/1
CCCFFDFFHHGHGIIJJJJIEFHIIFFGHHIIIIJJJJJJIDGIIIJJII
@334706/1
ctcttgaggaagttggtgtagaggtgcaggctggccatgttgaatagctt
+334706/1
CCCFFFDFHFHHFHIJEGHHIJIJGHJJJJIJJJIIJJJJJJIJJJIJJJ
@8033458/1
cttgaacttcatttccaacaggtagtaag
+8033458/1
;???;DDDDD>BDE:C@@E7B;F>:CDE<
@859149/1
atctgtgttttgatcgttctctgggtggtcttttgtcaaagctactcctt
+859149/1
@@@DDDBDHFFFAHAAHHIIGI@BGEFHIGIG@FH>C?BDFGGEHGAHHI
@1886832/1
gtacacaattcaggcactaatgtctcttcaaaatcttcttcatcacgtcg
+1886832/1
CCCFFFFBCFHHHJJJJJIJJJCJIJJJJIIJJIJJJJJJJJJJJJJIJJ
@4469502/1
tctgtatcaactgcagcctcttttaccattgtacgagtttgagcatcatt
+4469502/1
@CCFDFFFHHHHHJIJIJJGIJIJGIGHHIIIEIICHIIIJHIIJJIJIJ
@336115/1
caaaatcttcttcatcacgtcgtctttttttaccaaaccggtattttccc
+336115/1
??@;:ADD>?=ADGAEDFE<<?CBEDBGAGIEFC>GDB@@;@FCC@FEEE
@6504754/1
gtgatacgatgtaatattgaaggcaataaagtaaccttcaacatataaac
+6504754/1
CCCFFFFFHHHHGJJIJJJJJJJJIIJJJJJEFHIIJJJJJJJJJJJJJJ
@3961006/1
ctggttgtgcgaaggattttccaaccatagaagctgtgtccctatggata
+3961006/1
@@@DBDDDHFHHHIHIIEHIICHGHGHIIHGGECGH:BDFHIJJIGIDHI
@4470893/1
atctaagattgcatcaccgaggaattccagcctttgatagcaatcggtaa
+4470893/1
CCCFFFFFHHHHHJJJJJJJJJJJJJJJJJJJJJJJJJJJJJJJJJJHIJ
@4472840/1
gggaacgagaaccaatttcttttttaaaataatcagcaaaatccaaa
+4472840/1
CCCFFFFFHHHHHJJJJJJJJJJJJJJJJJJJIJJJJIJIJJIJJJJ
@6505236/1
cttactaagggagttttcttgatcattttcgtttacccagagaggaaata
+6505236/1
C@CFFFFFHHHHHHIJJJJJIGIIGIJJJIJJJJJJJJJIGIHGGFHHIJ
@7053087/1
cttatctttatcatcttcttcattggctg
+7053087/1
=@@BD;BD?ABFBGHHGECIICHIGDGE@
@8034605/1
gaaatctgtagcccaatattgattccagaacttccggcataatgagtaca
+8034605/1
CCCFFFFFHHHHHJJJJJJJJJJJJJJJJJJJJJIJJJJJJJJJJJHIJJ
@8034876/1
ggtctgctgggttgctggtcactgggttgttgcctaacaggaggtgcact
+8034876/1
@@;DDABDBABHDFBFAH?CHDGICH9CGHIIH@FG@??BB@GHHDBFGH
@2446102/1
ctgtccttctgacacaccatctctgtaaaagaggatagcttgaggcttat
+2446102/1
@CCFFFFFHHHHHIHIIGII;FGIJHIIIIGEHIGHJIHHJI<DGGIJEI
@2446271/1
gctgggaatcctttgtgagccacatcaatgttaaggaatggtttccaacc
+2446271/1
@@CDD1DDHDDFHGIJBHIIJJIIJIIJIJGHIJ4??G9BF:B@FHGJE0
@862917/1
gcccttatcaacatacagagcaccaagaaaagcttctaaaagatcagccc
+862917/1
@CCFFFFFHGHHHJJJIIJJJIIIIIJIJJJJIJJJJIIJIJJJJJJJGJ
@1891951/1
ctctgcactgtgacagtcttcaagcactgagttagaataccaacctgaat
+1891951/1
CCCFFFFFHHHHHJJJGHIJJJJJJGIJJJJEHIJJJJJJIJJJJJJJJJ
@1893334/1
gaaatttataaagcaacggtccacaaaaaataaaataagctcaactatag
+1893334/1
CCCFFFFFHHHHHJJJJJJJJJJJJJJJJJJJJJJJJJJJJJJJJJJJIJ
@4475830/1
gtgatatgatatgggttgctgtttacaccaacgataaaatcaggctttat
+4475830/1
B@BDDFFFFHHHHJJEHGIIJJJJIJJJGGGIIJJJJIJGIGIIJGIJIJ
@7054857/1
ctggagctggatgagtgacatcagcgccaacaacaatgacaggtttttga
+7054857/1
CCCFFFFFHHHHHJJHJJJJJJJJJJJJJJGIJJJJJJJJJJJFHIJJJI
@7054876/1
cattaatctatagaaaattttccagacagtatttagagactttccactat
+7054876/1
@@@FFFFDHHFHDGIBAFFHIGBFGCGIGHFEFHDEHIEHHGIGGHIIEH
@3459359/1
gccaacagtaagacatggtagatgagga
+3459359/1
?<?;DDBBA?BD8EA<EE3<A4F4EE3C
@3459421/1
tggggagttaaatcaacatcagctgagatatactcatattgaggata
+3459421/1
@@@FF?DDGFFDHIJIEEHIJJJJIH=E@FEHIIID?FHGIJJGHHG
@4479098/1
gtcccctcttttgggtggaatgtatgacgatgatttg
+4479098/1
@@@DFFDFBFFHHIA2@@;BFC??CGIGGGIEDGBBF
@4479701/1
gttccagagactcgtccaatcagattgaaaaaaacaagttgtataacaca
+4479701/1
CCCFFFFFHHHHHJHJJJJJJJJJJJJJJJJJJJJJJJHHIHJGIJJJJI
@3965677/1
gtatatataagattacaattcttaacattttttctttaaacaaagaacat
+3965677/1
CBCFFFFFHHHHHJJJJJJJJJJJJJJJJJJJJJJJJJJJJJJJJJJIIJ
@864148/1
ctgtggtctctgctgttgttgttgttgctgaggctgctgtggtctctgct
+864148/1
@CCDFFDFHHHHHJJHJJIJJJJJJJJJJJJJJJJJIJIHIIFGGJJJIE
@4480083/1
gctcaatttaccttcatccttgttttcaaagttgataaataatattaatg
+4480083/1
CCCFFFFFHHHHHJJJJJJJJJHJJJJJJJJIIJJJJJJJJJJJJJJJJJ
@864950/1
cttgttttcaaagttgataaataatattaatgaaactaaaaacttcaaaa
+864950/1
BCCFDFFFHHHBFHHIGIJIJJJIJIJJJJIJCHHIJJJJJIJJIIIIEH
@5995533/1
catggctgtccctttattatccctttcagtggacaatttacaggcagttg
+5995533/1
CCCFDFD;CFHHDGEHGEHIIJIIJIIJJFHIIAHIIGIIJGIJJJJDHB
@866098/1
gtaaatttatcgcaaggtaacgtaaaacaatatctattcaacaaaggaat
+866098/1
@@@FFFFFFDHHHJJJJCEHIJJJJJJJJJJIIIIDIIJJEIGIIIIJJG
@7056844/1
ggttgttgttgaggtggtagttgagtttggtgggtaggggttgtttccta
+7056844/1
@<?DDAADFFFFBG<AB2AFEHHHIHFHGA3:CFDDGEII6@FGHI;C;F
@341592/1
atcacattaccacatttctcaaattcagtcttgaaatattatccattagc
+341592/1
@C@DFFFFHDFH?GHEIIGEIJJIJIJIHIIJGCHGEIHGEICDGHIJJJ
@3462130/1
ggcctatcctctggaggaattcctttaaactgatccatgatcaatctcat
+3462130/1
CCCFFFFFHHHHHJHIJJJJJJJJJJJJJJJJJJJJJJJJJJJJJJJJJJ
@8040384/1
cagtcttcaagcactgagttagaataccaacctgaatttcagcaattttc
+8040384/1
BBCDDDFFHHHHGJJIIIJIGIIJJJJEHIGHHIJIJIGIIGGGGIJJJG
@8041688/1
ccactatattcaccaaccgttaacggagt
+8041688/1
@@@DDDDDHGHBFDHIIIDF7FGGFE1C1
@1408400/1
taaaccaagaacatgtggcctatcctctggaggaattcctttaaactgat
+1408400/1
C@@FFFFFGDHFHGJIJJJJFGIGHICHIFGGHJJIIGGIJJIIIJJIHH
@1408499/1
ccggcataatgagtacatcatttacatcaccgtgatctaatatttgagca
+1408499/1
CCCFFFFFHHHHHHIJJJJJJJJJJJJJIJJJHIIJJJJJJJJJJJIJJJ
@7060721/1
gccacattccattccatgatttattaaacccgatgctagctttcttaaat
+7060721/1
CCCFFFFFHFFHGJGHGHFEHHIIJJJIIGIGIHHIIIGGGIIIGIIJII
@866661/1
tggagctcatcaagcttcggtccgactgatgatttgaggttcttgtggaa
+866661/1
CCCFFFFFHHHGHJJJGJJJJIIJJJJJIJJJIIIJJJJ9DGGGIDGGGG
@342297/1
ccttctaacctgttcttcttgaagttggttcagctgtagtctgtctgcat
+342297/1
@@@?DA?D:A?BAACGEFFGE@DBACEF?C2CD?FF?CFFHGHCFHG@D>
@7563551/1
gcatcattcattttcttcattgtaacttggcccgcaacaattgtacacaa
+7563551/1
C@@FFFFFBFDHFIIJJJIJJJIEIEIGIIIIHIHGIIIGIIIIGGDFGD
@7061409/1
ctgaggagcatgttcttgcctttgttgctgctgtggtggttcttgccttt
+7061409/1
???7A1B7=;DC:AC4ACBF3CA<<A8<9C>9E9CE:?DD;:9BDDCE?D
@342740/1
cggtgtttttgagctcatacttaatccaatgacatggggaagtcaattgc
+342740/1
BBCDDDFFHHHHHJJJJIJJJJJJJJJJJJJJJJJJJJJIJJIJJJJJJJ
@4480707/1
cacgatttcggcagcttttacctcattttcactcagaagaaataatatct
+4480707/1
@CCFBDDFDHGGHIIIJJJIHJJIIIJJGIIIGGGGEDCGGHGGHEDHHG
@6512593/1
ctttgtgtcttgcacgacctttggattgaatataagaccttgttgtttta
+6512593/1
@@<DD:22A:A?D>B?1@E@3FEFAGCF<1:?4C?DDEFC<4?@FD?FD8
@868163/1
taattgttctttcatgatactctcaagatccctgattacttcttctcgag
+868163/1
CCCFFFFFHDHHHJJJIJJIJIJJJIIIJIIIIJIIIJJJIJIIJJJJIJ
@6513203/1
ctcatgttataacattatgcagttcattacctaagatatttgttatgatc
+6513203/1
CCCFFFFFHHHHHJJJJJJJJJIJJJJJJIJJJJJJJJJJJJJJJJJJIJ
@4481706/1
ctccactgaaccaaatcggctccttgaatgaatttttcattcctccatac
+4481706/1
CCCFFFFFGHHHHJJJHIJIJJJIJJIGHIIIJJJJJIIIJHHIJIIJJG
@3968196/1
gcatactttatcgtaacggtcatttctttttcttgatctctttcattatc
+3968196/1
CCCFFFFFHHHHHHIJJJJHIIIJJJJJJJJJJJJJJJJJJJJJIJJJJJ
@4994274/1
gtcacttttggtcctgttggtccattaatataaaatggttcaacttcttt
+4994274/1
CCCFFFFFHHHHHJJJJJJJHIJJJJJJJIJJJJJIJJHIIJIJJJJJJJ
@4995361/1
ccgcaacaattgtacacaactccataggaagcgccaaaggcttctctcgt
+4995361/1
CCCFFFFFHGHHFGIGEIJJIJGGGIGHEHJIJIJIIJJIIIIIJIGIJC
@7061760/1
gcctttgttgctgctgtggtggttcttgcctttgcagctgttgtggtggt
+7061760/1
CCCFFDDEFHHHHJIJGGI?FH:EHGHIHIIIF<GCCGIIFHGFHE?FH?
@7061852/1
acacactgttcctggctgagagtaattcgtcgcgcattctgttgtatatt
+7061852/1
CCCFFFFFHHHHHIIGIIJHGIFHIJJIIHIJIIJIIJJJJIJJHIJIJJ
@1410826/1
caacgataaaatcaggctttatgtttttgtattcctcaatggttgctgct
+1410826/1
CCCFFFFFHHHHHJJJJJJJIJJJGJJJJHIIIJJJJHGIIJGHJJJJJJ
@2453761/1
cctgggtttaaaatcttcaataacattactcatttctgataggttctgca
+2453761/1
CCCFFFDDHHHHHJJJJJJJJJJJJIJJJIJJJJJJJJJJJJJIIJJJJI
@1411257/1
gctgctaaatcttcaagtacatagtacataactttagctgtcgtctttct
+1411257/1
CCCFFFFFHHHHHJJJJGHJJJJJGJJJJJJJJJJJJJJJJJJIJJJJJJ
@2454582/1
catgcagttagtgcaactgctcccttggcagtaacaagattttcacatgg
+2454582/1
??;?DDDD8DDFDGEFHGIFGHGCFHIGHII?FD<CFHEG9GHHIGEII;
@8047002/1
gtttggtagaagcaggatgacacttaggtcgtgcatggtttaagaaagac
+8047002/1
;@@ADFDBFHHG?AGIBGIGGHIIIIHGIGEDAHECHIIIHEIEEEH@HE
@6513854/1
catgacgatagctttattctcattaaggaattccggtttctcaaaacatg
+6513854/1
@@@DADDDHDHHAHHGHIGI:?CFBFHHDHAFE4CGFDHGG@FHGGGCHA
@1899655/1
cttttggtcctgttggtccattaatataaaatggttcaacttctttggtg
+1899655/1
CCCFFFFDHHHHHJJJIJJIJJJJJJJJJJJJJIFHJJJJJJJJJJJJFH
@6514105/1
tctatatccatcggttcttcttcttttttccacgtgaaatctttaggctg
+6514105/1
CCCFFFFFHHHHHJGIJJJJJJJJJJJJJJJJJJIJJJJJJJJJJIIJJJ
@2456098/1
gcaattcttggttcaagatcattttaaactgtccttctgacacaccatct
+2456098/1
BCCDFFFFHHHHHJJJJJJJIJJJJJJJIJJJJJJIJJJJJJJJJJJJJJ
@7564478/1
gccctttgttttccttcttttttatttttgcaaataatccgtgcagtatg
+7564478/1
CCCFFFFFDHHHHJJJIJJJJJJIJJJJIJIGJJJJJJJJJIGJIIFHIJ
@4484791/1
gcagcctcttgttttgcttctttttttgacctacccttgccgacagcaat
+4484791/1
CCCFFFFFHHHHHIJJIJJHIJJJJJJJJJIJJJJJJJJJIIIJJJJJJJ
@2925130/1
aaataacaaagaatggaaggccaaaatttgttcacactgttcctggctga
+2925130/1
CCCFFFFFHHGFHJJJJJJIJJJJJJJIIGGIIIJIJJJGIGIIJJJJJJ
@3971363/1
accgggttgttgcctaacaggaggtgcactggttacaggagatactggtt
+3971363/1
CCCFFFDFHFHHHIIJIIJJIJIGGHIGIJJIHIFIIGIDHCGIGIIIHD
@4996823/1
ccttgaatgaatttttcattcctccatactccttgtcttacaggtaccgg
+4996823/1
CCCFFFFFGFFHGDHIIIIIEHIEHIGIIGHFHGIIIIHGGGHGDDF<@G
@1412841/1
ctcataactaaaacagggttcatgagttccactttcacaatcaattaatt
+1412841/1
CCCFFFFFHHHHHJJJJJFHIJJJJJHIJJJJJJJJJJJJIJJJJJJJJJ
@5505794/1
tcagcagcaacagaggcaacaaccaccacaacagctgcaaaggcaagaac
+5505794/1
CCCFFFFFHHHHGHHGIJJIJJJJJJJJIEHHIGIJJJIIIJIIJIGIIG
@2456802/1
ctgtcaattcaccaggtgatatatttttgcacctgttataaatgtaggaa
+2456802/1
@C@DDDDFFHDHHJJGBGHEFFBHHIGIIEIIIEF?C??DG4<FDGDDBG
@3972328/1
gtaacgattggaaaaataatcagaataagaacggtattgctctgcaggga
+3972328/1
@@@DDDDFHGGFHIEIJJFIIIIHIJJIJIJJIJFGIIIJJJJJJIIIDH
@4997803/1
gtcctgttggtccattaatataaaatggttcaacttctttggtgtac
+4997803/1
CCCFFFFFHHHHHJJJJJJJJJJJJJJJHHIJJJJJJJJJJJGHHII
@2458188/1
attcattacatatgtatttatactgacataatctcattaacagttttgcc
+2458188/1
@@@DDEDFHHDHHBEGGJJIHGHJHEHIGHIIJGIJJJGIJJJCBFIJJE
@2458325/1
cagcatgatgacattcatctataactaatagatt
+2458325/1
@@CFFFEFFHBFFGHIEFHGGI4CHHCHDGHHIF
@2458625/1
tagctttcttaaatctggttctctaatcatc
+2458625/1
???D7D?DBDA:<<?C<AAAAE:AF<BBFA9
@2458669/1
ctcaaaacatggtgctggatgaggaaatttttcataa
+2458669/1
?@@7DDD8ABFHHEEIIGII<AF@GDFHEFCGHIG<:
@7567445/1
ttcttctatcacatcggaggcaacca
+7567445/1
=@@=?DDDH?BCFHIGBBG<?AE8?8
@7567644/1
ctcatcttcatcatccaagccgtaatgaatggtgttgctttcgcagggta
+7567644/1
@@BFFFFFHHHHHJJGGIJJJJGHGHJGHHGGEGDEHJJJIGIJIJJJFH
@3470459/1
gtcacaactaacaatgggccacagctcatattgatcgtcaaatgaaacat
+3470459/1
CCCFDBDDFBF?BHHGEB;CGDH2<CBGEEHID<B?DHIGGHG@DFHGI8
@4489464/1
ctcatacttaatccaatgacatggggaagtcaattgctaatattgccatc
+4489464/1
CCCFFFFFHHHHHJJJJJJJJIJJJJJJJIJJJJJJJJJJJJJJJJJJJJ
@4490202/1
ccggtctttctcgataatcaagtgttggtgcattcataattcgggcctta
+4490202/1
CCCFFFFFHHHHHJJJJJJJJHFHHIJJHHIIJJIJJJIIJJJJJJJJJI
@1902585/1
tggatatattcataccacattccattccatgatttattaaacccgatgct
+1902585/1
CCCFFFFFHHHHHJJJJJJJJJJJJJJJJJJJJJJJJJJJJJJJJJJJJJ
@1903621/1
gtaggttattgtaaggttttgatgtgttagattctttgttctttatttgt
+1903621/1
CBCFFBDFHHHFFIJJCGIIJIIJJHJJJJJJJJJJJJIJJJJJJJJJJF
@1904256/1
gctcaatttaccttcatccttgttttcaaagttgataaataatattaatg
+1904256/1
CCCFBEDFHFDHFGGEGGIJJJHGIJJJJJJEHHEHIIJJJJIEIGIIIC
@351412/1
agggcggtcccctcttttgggtggaatgtatgacgatgatttgatatcta
+351412/1
@@@DDAD@F?DBFBF@FFIGI@DF28BB.=B@DFIIDE9@CDEA;=??A;
@3472030/1
gttcttaggaatatttccaatgaattcctctatttcattgtgcattaatc
+3472030/1
@@?1D;?DF<<ADEFI9ACHHBC@EBHC@<F<EHEEFIIB?B>EFEFFFF
@4490253/1
aaaataccttctttgactaaatactcctgaaggagtgatatcggtgtttt
+4490253/1
CCCFFFFFHHHHHJJIJJJJJJJJJJJJJIJJJJJEFHIJJJIJFGDHIJ
@5001597/1
ttttttttgttcctttttgaattgaaatcacctgctccaggtaatggaaa
+5001597/1
CCCFFFFFHHHHHJJJJJJJJJJIJJJJJJJJJJJJJJJJJFHJJJJJJJ
@4490855/1
ctttctaatgtttcttcatttaaaaccgctgtgtctctttctttttttgt
+4490855/1
CCCFFDFFHHHHHJJJIJJIIJIIJIIGGIIDHHGGGHIIGHIEIJJJIF
@8051634/1
ctctaactaaaaattcttttttaagtaacaaagcttcagtaaataacaaa
+8051634/1
@CCFFFFFGHHHGIJIIJJJIJGIJIJJIJJIIGHGJIEIIGIJIJIJJJ
@1416740/1
gtattgttctggtattatgagtgttacttctcatcctaggacgtccacct
+1416740/1
CBCFFFFFHHHHHIJJJJJJJJIJJJJJJJJJJJJJJJJJJJJJJJJJJJ
@3473233/1
tgaacacattgggtcgccatacctaaaaccgtatctccaaccctcttcac
+3473233/1
CCCFFFFFHHHHHHHIJJJJJJJJIJJJJJJIJIJJJJJJJJJJJJJJJJ
@1417256/1
gtaggaagttatcaagaaatctaagattgcatcaccgaggaattccagcc
+1417256/1
@?@DFDDEFHHHHJGIEGIHIGIIGHGGGIJIJIJJGIIJIJIJFEGHJI
@1418024/1
gattacttcttctcgaggtggctgcagtttccatatcatattatacctga
+1418024/1
C@@FFFFFHHHGGGGEGGGFIGIGJJIJGIGDIIIHIAHEGIIIGJGHG;
@8053101/1
ctctatttcattgtgcattaatctatagaaaattttccaaacagtattta
+8053101/1
C@@DFFFFHHHDGGHJIJJJGIIJIJIEIIJJJIJJJJJJIJIJGGHIJI
@1418439/1
ctcatcttcatcatccaagccgtaatgaatggtgttgctttcgcagggta
+1418439/1
CCCFFFFFHHGHHJIJIIJJJJIJJJJIIIHGCGHHJJJJIJJJJJJICH
@1418528/1
cacaccatctctgtaaaagaggatagcttgaggcttatacctagtgcttc
+1418528/1
@@<BD7DDBFBHHHGBGGHGGGGHEIGHHI>FE7CFGFB9F<<GBB<<FG
@6008057/1
gcctttgatagcaatcggtaaagttttgcctataagaacaatgagta
+6008057/1
CCCFFFFFHHHHHJJJJJHGIIIFHGJJJJJJJJJJJJJJJJJJJGH
@7070265/1
gtccttctaacctgttcttcttgaagttggttcagctgtagtctgtctgc
+7070265/1
CCCFFFFFHHHHHJHJJJJJJJJJIJJJJJHHIJJJJJJJJJJJJIJJIJ
@3975593/1
ctcagagctaccttggcagctgctaattttgcttggtgtttgttttctcc
+3975593/1
CCCFFFFFHHHHHJJIJJJJJJJJJJJJJJJJIJJJGHHJJIGIJJJJJI
@6522688/1
catgggtcactattaaagttgatttgtcttatcgacttgacaattttttc
+6522688/1
@@@DFDBBFFDHGIGEHHAEEHJJGGEEEHHIIIDIHGGF@FGGICHIIE
@3976259/1
cggtctttctcgataatcaagtgttggtgcattcataattcgggccttaa
+3976259/1
@BCDDFFFHHHHHJIIJJJJJFHJIIJFGHIJIIIIJJJJJGHGHIJJJJ
@6010386/1
gtccagccagcattctacagtatatttgagtaccacccttacagctatag
+6010386/1
;=;DD???DF=FHIBAGBH@<CHHIC::F@<CHIAACDGIICCFBDG@B?
@878037/1
gccacttctttgaactaagtacagcgaaattcttattcgattgaagtaaa
+878037/1
CC@FFFFFHHHDDBHIIIJHHIJIJJIJGIIJJJIIJJJIJJIJIJFGHI
@5512653/1
cttctgacacaccatctctgtaaaagaggatagcttgaggcttataccta
+5512653/1
CC@FFFFFHHHGHIIJJIJIHIGJJGJJIGIDHGBHIBGGGEHEIEBGGI
@5513511/1
ctgtagtacaaatttctatttccgattatttttcctttgatgctgctcaa
+5513511/1
@@@DDDDDDHB??FHAFIEECEAE:GH;HDHIGCDCBGDHIDHD9?DHID
@7572434/1
gataggctggcctgcttgtggaaaaccaccacaaatccacttggaaaact
+7572434/1
@C@FFFFFGAAHFIIIIIBGCHIIII?GIEGHGHGGGIIIIDGEECHGGG
@2468591/1
gtgtttttgagctcatacttaatccaatgacatggggaagtcaattgcta
+2468591/1
??@4ADFFGHHFHIJJJJJIJIEHGGJJJIJGJ9C@DHGHHIEGBFFDCH
@355263/1
ctgatttgttgtttattagggtagcatttggaggactgtcagatggtttt
+355263/1
CCCFFFFFHHHHHJJJJJJJJHHJJJJJJJJIJJFHJJJJJJJJIJFGII
@355371/1
ctttgatggaatttcataaacaactttcaaatccttaatatacgcaacaa
+355371/1
CCCFFFFFHHHHHJJJJJJJJJJJJJJJJJJIJJJJJJJJJJJJJJJJJJ
@880311/1
gctgtggtctctgctgttgttgttgttgctgaggctgctgtggtctctgc
+880311/1
CCCFFFFDHHHHHJJJHIJIJJHIJFHGIJJHJJJIJJJJGHIGHEGIIG
@1911113/1
catcagtttgagatactgtaatgcattgtaggccgcacatgtttgtgctt
+1911113/1
@@CFFFDFHHGDBHGIJJJIJJIJJJJIIJJJJGIJIJJJJIIJJIIJJJ
@4493535/1
ctacaataaaagttattccaggtttataatctccttctaacttaatgcaa
+4493535/1
@@@DDDDDHHFB<AF>FBEGECG>DGA:ACFF?CAGG@FEHGIG9C@@G9
@7074571/1
caaagatagtaagttatttcttctaaattctgctctgataaattagaatc
+7074571/1
CCCFFFFFHFFHHGHIIJJJJJJJJIJJJJJIJJJJJIFIJJIJJIHGGI
@356878/1
cccaaaatcataccattagatttattaatttgctcaggagaaatttcaat
+356878/1
CCCFFFFFHHHHHJJJJIJJJJJIJJJGJJJFIJJJJIJJIJJJJJIGII
@5007215/1
caatcaattatgatactgtctccttcaacaatcgtcggtacaatgtaata
+5007215/1
CCCFFFFFHHHHHJJJJIJJJJIJJJJIJJJJJJJJJJHGHIIJJHIIJG
@2472048/1
gggtacacaattcaggcactaatgtctcttca
+2472048/1
@@CBD3BDH?DFHBHIIHIHFADH3ACHIHI9
@3981704/1
cggcaatatgtttggcttgctgttttgtagaagccttaccttcagctgag
+3981704/1
CCCFFFFFGGFFHGIIIIJIJJJJJJIGIJJJIIIJJJGGIJGHIIIIGE
@5007983/1
cttttatcataatgagatcaagtttttttcgaatcaaatgaagctgtatt
+5007983/1
CCCFFFFFHHGHHJJJJJJJJJJJIJJJJJJJJJJJJIJGGJJJJJGJIJ
@1423478/1
attttttattgtatcccaatcaattatgatactgtctccttcaacaatcg
+1423478/1
@@@<DDDB?B42<AFBEEEDFI>HHFAHIFIIIIGGFIIFFEEGGIIII?
@3982110/1
caacagccccagcagcagcagaggcaacaacagcctcagcagcagcagtg
+3982110/1
???;A??DADDDBEE;:EABCD88EBECCDDD>?B?D@9999?DBDDD8A
@1424046/1
gggaacttgactaataacctggctattataaatttcaggtggagtagaaa
+1424046/1
CCCFFFFFHHHHHJJIJJJJJJJJJJJJJJJJJJJJIJJHHIIJGHJJJJ
@6017040/1
ataatgagtacatcatttacatcaccgtgatctaatatttgagcagaagg
+6017040/1
CCCFFFFFHHHGHJJJJIIIIHJIJJJFHHHJJIJJJJJJJIJIJJJJJJ
@3477338/1
tctgtatcaactgcagcctcttttaccattgtacgagtttgagcatcatt
+3477338/1
CCCFFFFFHHHHHJJJJJJJJJJJJJJJJJJIJJJJJIIJJHIJJJJIJJ
@6017355/1
gccctcttcattttcggtttcgtaggcaggtggaggccatcgcctggtca
+6017355/1
CCCFFFFFHHHHHJJJJIJJJJIJGIJGIG?@DBBGHGHDHGCHFIJCHI
@1424711/1
actgactaaaatattgttcaagttcacgaggagtattcttggaaacaatt
+1424711/1
CC@DFFFEHHHHFGIIEGGIHBI<FEHC=DGGIIIIBHIG@D<:DFCBGG
@8057200/1
gatatattcatgccacattccattccatgatttattaaacccgatgctag
+8057200/1
CCCFFFFFHHHHGJJJGIJJJJJJIJGJIHJGJJIJJGIJJJJBHHJJJI
@6527507/1
gctctgataaattagaatcatcccatagcaaatggtatttggtaggacgt
+6527507/1
CCCFFFFFHHGHHJJJJJJJJJJJJJJJJJJJJJJCGIJJJJIIJJJJJH
@881275/1
ctttcttaaatctggttctctaatcatctgattagtagtaacgattctcc
+881275/1
CCCFFFFFHHGHHEIJJJJHIJJJIJIJIJHGIJIFGHFIIHHDHEHIJJ
@8058277/1
cttcattttcagctctggctattttagcatggaatgtgatctccaagttg
+8058277/1
@@@BBDDDH<:=<EGGG>DH>DHFHIB<DCF>G3?E:C@CGHEFH9CBFI
@6530633/1
gactgatttgatagagcacggaaggtggaatttttgcattttttataact
+6530633/1
CCCFFFFFHHHHHJGIJIJJJJJJIFHGIJJJJJJIIIJJJJJJJJHJIG
@1913372/1
caacaagttccgttttttggagaggcaactcaggataactatagaggttc
+1913372/1
CC@FFFFFHHFF<EHFGGHII@EGEFHG?DDFB;@GCAGFGGAA>FB=FG
@1913777/1
tctggctattttagcatggaatgtaatctccaagttgtgaatcaatttca
+1913777/1
@?@DDDDDH<FDBH>FEGHHC>GFFHEFAFGIII9?EGGF@?GHIIH<FD
@1424921/1
tgtaaaacgccaataattgttctttcatgatactctcaagatccctgatt
+1424921/1
@CCFFFFFGHHHHJIIJJJHIIJIJJJJJJJJJJJJIJJJJJJIIJJJIJ
@2476004/1
ccaatgtttcaagcctttcataattcataacgt
+2476004/1
@@@DDDDDFF2AD?:CFGIII@FEHHEIII<FG
@2476043/1
gtatatataacattacaattcttaacattttttct
+2476043/1
:??:A=2A=22=AA<CEDFEEE@EE>CEEEFIII<
@359179/1
gtagcatttggaggactgtcagatggttttggagaattatcaaagagaat
+359179/1
CCCFFFFFHHHHHJGHIJIHIJIJJIHEHIJJJJJJJJJJJJJJJJJIJJ
@7076324/1
gaagtaagtgcaggggaacgagaaccaatttcttttttaaaataatcagc
+7076324/1
CCCFDDFFFHHHHJJJJJJJJJIJJJJIJJJJJJJJJJJJJJJJJIJJJJ
@360115/1
catggtataactatcttattgagataattatcttttgaaacaactacctc
+360115/1
CCCFFFFFHHHHHIJJJJJJJFIGIGIIJJIIIJJIJDHGIIJJJJJJJH
@5009740/1
cttggcccgcaacaattgtacacaactccataggaagcgccaaaggcttc
+5009740/1
CCCFFFFFHHHHHJJJJJIJJJJJJJJJJJJJJJIJJJJJJJJJIJJJJI
@1426976/1
atttcttctaaattctgctctgataaattagaatcatcccatagcaaatg
+1426976/1
@CCFFFFFHHHHHJJJJJJJJJJJJJJJJJJJJJJJJJJJJJJJJJJJJJ
@7578095/1
gtgagaagctgcaacggctgctatagatggaacgttg
+7578095/1
?@;4BDBDAHB;AC9EHBI<7<9??FGI@B:C?D0BF
@7579179/1
gtacaataagattacatttgggtagctcgatcccttcttctaggacagaa
+7579179/1
@@@=DBBDHHADFHHDFBFCEGACF>AEGEHIHIIGGFHIIGEFEGDCCF
@7580002/1
gggaattctaagagggtacacaattcaggcacta
+7580002/1
@@@DDEDFHHFFFIJDAEDCFGCBHHBHDEH;E<
@2935326/1
cgtacttctagcattagaagtttcttctccagctaaggctgtatcatcaa
+2935326/1
@CBFFDFFHHHFFHIIIGIIHIJJHIEHFGGGGIJJJJGEGJGGIJJGIH
@6532213/1
ccggtttctcaaaacatggtgctggatgaggaaatttttcataaagaagt
+6532213/1
CC@DFFFFHFBFFGEGHGIHHIJJI>HGIIDECHIIIJJCF@GIBDFHID
@5522940/1
ttcgcattcattaagattagtattaactgttaatctaaatattcaaactg
+5522940/1
CCCFFFFFHHHHHJJJJJJJIJJJJIJJJHJIJJJJJJJJHIJJJJIJIJ
@884529/1
ctcattttcactcagaagaaataatatctcagcaccaattttatgatttc
+884529/1
@@@DDD?DHDDFDIG@EHI>GGIGHHIE:?ACCFHCGHDGI@DFFEH>FE
@362220/1
cccaatgtttctagcctttcataattcataacgtcattagcagagctcgc
+362220/1
CCCFFFFDHHHHHJJJJJJJJJJJJJJJJJJJJIJJJJGJJIIJJJIJJJ
@362240/1
caccgggttgttgcctaacaggaggtgcactggttacaggagatactggt
+362240/1
CCCFFFFDHHHGGIJIJJJGHIIJIGHIJJJJJHIIJJGIFHDHGIJJJ=
@8064257/1
ttcatgccactgattgatgtcccaatggtccacacctttgtcaccactat
+8064257/1
@@@BDFFFGHHGFIIHDHHIIIGEGGII<CEBEHIHIIIIEGGGII@GHI
@4499236/1
ggcctttggctttaacctcataactaaaacagggttcatgagttccactt
+4499236/1
CCCFFFFFHHHHGJJGIJJJJJJJJJJJJJJJJJFGHJJJIJIIJJJJJJ
@2478536/1
cttgtcttacaggtaccggtctttctcgataatcaagtgttggtgcattc
+2478536/1
?@@DDDFFFHHHFCFHIJGFHIJIIIJJJJJJJJJJI?DGIHIHHGGIII
@1916043/1
ataaccgtacttcatatcattgataattactgtagatgagtaaggagttg
+1916043/1
@@@BDDDFHGHHGJJJJJJJJJJJJJJJGHJJIJIGIJGIHIIJJGIIIG
@2937705/1
agcatctcctaggaattctaaacgttcattgtgagttatatttgattcag
+2937705/1
C@CFFFDBHHHDFEDGIIIJIJJIHJJCIIICG?FHGGIEDHIHGIBGHH
@2937736/1
ctggtttacaattagaatttataagtgttgcagttaaaccaagaacatgt
+2937736/1
@@@DBB;DADFH?FH?@<FDFBF@AHHFEEFC92CFHG?9CF3CGGG?<?
@5013286/1
tttcttaaatctggttctctaatcatctgattagtagtaacgattctcca
+5013286/1
CCCFFFFFHHHHHJIIJJJJIJJJJIJJJJJJJJHIJIIJJJJJJJJJJJ
@1432043/1
tgttaatgcctccaagcttaacattgattttaaggcaaagattggagagt
+1432043/1
CCCFFFFFHHHHHJJJJJJJJJJJJJHJJJJJJJJJJJJJJJJJJJJJJ?
@6023299/1
gctcaatttaccttcatccttgttttcaaagttgataaataatattaatg
+6023299/1
?;?DB?DDH?A<FFHEGIBHIHHG@GHGGHHEGCHHGACFHGIA<FEIIH
@8065576/1
tgggcttctattagttcatctatattttttaaggaagtaagtgcagggga
+8065576/1
@@@FDFDFFCFFFIGHIIJJJJJJJJJJJJIJJIEGHHHIJIIIIJJIJJ
@8065792/1
gtgatatatttttgcatctgttataaatgtaggaagttatcaagaaatct
+8065792/1
B@BFFFFFHHHHHJJJJJJJJJIJJJJJJIHGJJJJGIJJJJJJJJJJJI
@886906/1
gtcgtgagaagctgcaacggctgctatagatggaacgttgatctggtctg
+886906/1
@@CFDFFFGHHHHIJIIGGIGIJEADGDH9CFHDFFGBGHBHIJIJHGIG
@363590/1
gtaattgcgataaggtttttcaggattgatagatacatcataatgatgaa
+363590/1
@CCFFDDDDHHHDGIIJGGGIGJJGHHG@HIJJJFIJJIGHGGHIGHCIE
@6539725/1
gcccaatatagattccagaacttccggcataatgagtacatcatttacat
+6539725/1
CCCFFFFFHHHHHJJJJJJJJJJJJIJJJJJJJJHIJIJJJJJJJJJJII
@887475/1
tctttttctattttcttggctttgagatacctacgcctatcagcccatga
+887475/1
CCCFFFFFFFFHHJJGIIIJJJJIJIJJJJJIJJJIIGIIIIGJJJJJIJ
@6540089/1
atctaatatttgagcagaaggtgctggtgcatgtaatactttgtagatat
+6540089/1
@@@DFFFFHHDHDBGIJJJJICCFHIJFHGGIECCFGIEHGIIJGCGHIG
@365893/1
ttcatcacgtcgtctttttttaccaaaccggtattttccccttggcaaca
+365893/1
CCCFFFFFGHGGHIIIJJJIEGHIJJIHIIJ?FGHIJIJIJIIIJIIGJG
@3994778/1
gcgtcgttattgaaatcagctctcctaacaaggttgttaatctctctttc
+3994778/1
@@@DFFDDFHHFDHGEEHIIIJJIIJJJJJJIIIHIJIJJJIJIJJIIIG
@367207/1
atttttagattttcctgcaccgatgcaattaatactcatcttctttacta
+367207/1
CCCFFFFFHHHGGJJJJJJJIIIJJJJJJJJJJJJJJJJJJJJJJJJJJI
@3995581/1
ctctatttcattgtgcattaatctatagaaaattttccaaacagtattta
+3995581/1
CCCFFFFFHHHHHHIJJJJJJJJJJJJJJJJJJJJJJJJJJJJJIIJJJJ
@8071420/1
ctcttctcttggtgttcaacaaatctcttaatgatatcagtcagcttaca
+8071420/1
BCCFFFFFHHHHFIIIJJJJJJJJJJJJJJIJJJJJJJJJJJJJJJJJJJ
@4505876/1
gtacaacattttacatgcagttagtgcaactgctcccttggcagtaacaa
+4505876/1
BB@FFFFFHHHHHJJJJJJJJJJJHJJJJJJJJJJJJJJJJJJJHIJJJI
@6024529/1
cctgttagcagctggttgccttaaaacaatatcaagagcttggatt
+6024529/1
?881DD>2:::CFC:CDC3:C43<CH@A?<CGF?<?DFG4DFF3BD
@6025428/1
cctctgtcgaacagcttccacagcttgtctgtaattgcgataaggttttt
+6025428/1
C@@FFFFFFDDHHGHGEIHGHCFGGGGIGHG?FFGIGDGDEGFGG?@FHE
@8073638/1
gccaacagtaagacatggtagatgaggatactttaatctaatattatatt
+8073638/1
CCCFFFFFHHHHHJJJJJIGIIJIGIJIJJJJJJJJJJJJJJJIJJJIJJ
@6542815/1
cccctctggtatccaaaggcactgttttcaccggaggaatttgtttgtga
+6542815/1
@@@FFFFFHHHHHJJIFHIGJIJJHHIIJJJJIJIJJIIJJJJHIIIIIC
@8074552/1
ctccaatcgcattccctttcacactagggacatgagg
+8074552/1
@@?7B3BDFF?FDHB<4CGII>9EE3CBE3:8::?BB
@7081530/1
cttttttttgttcctttttgaattgaaatcacctgctccaggtaatggaa
+7081530/1
BBCFFFFFHHHHHJJJJJJJIIJJJIJJJJJJJJJJJJJJJJHIJJJJIJ
@892126/1
gttgttttagggtaatcaaattttatgacaaaattgcaattctttacatc
+892126/1
BBBFFFFFHHHHFHIJJJJJJJJ@JIJJJIHHGIJJJJJIJJJJJJJJJJ
@1436821/1
gtcctgttggtccattaatataaaatggttcaacttctttggtgtac
+1436821/1
CCCFFFFFHHHHHJJJJJJJJJJJJJJJHIJJJJJJJJJJJJHHHIJ
@2485869/1
ggcaagtaagtaccatatctatgttgtacaaataacaatctactcctgca
+2485869/1
C@@FFFDDFFHHHIIJIHIHEHJJJGGHIJIJIJJJJJJJBHIIJJJIJI
@6029045/1
cctgttggtccattaatataaaatggttcaacttctttggtgtacagaaa
+6029045/1
CCCFFFFFHHHHHJJJJJJJJJJJJJHJJJJJJJJJJJJJHIHIIJJJJJ
@6029273/1
ggtctgctgggttgctggtcaccgggttgttgcctaacaggaggtgcact
+6029273/1
BC@DFFFFHHHHGIJJJIHIGIIJJJDGHHGIIJJJJJJJJIJJ<FGIII
@7586043/1
ctgaagggcggtcccctcttttggg
+7586043/1
@@@DDBDA=FFHFBBGEBCHCGIII
@1920632/1
cgcagattaaaatttttaagtacgactaagtgagcacactaaatcaccac
+1920632/1
@@CFFFFFHHHGHJIIJJJIFCHICGHIGJIHIJJJJEGHIJJIIGIJII
@4507709/1
ggatgcataagtcattcctctatcaggtaagacaacaatcacaagtttta
+4507709/1
CCCFFFFFHGHFHGGIJJJIJJJJJIHHHJJJGIIHIGIJJGIIIHIJJE
@2486363/1
gtaagttatttcttctaaattctgctctgataaattagaatcatcccata
+2486363/1
CCCFFFFFHHHGHJJJJJJJJGIJGIJJIJJEGIJJJJGGHHJJIJJIGG
@7083710/1
ctttttgaaattttttaatagttggaacaattctatcacctttgaagttg
+7083710/1
CCCFFFFFHHHHHJJJJJJJJIJJJJJJJJJJJJJJJJJJJJJJJJJHIJ
@2486622/1
tccaattccaaattctaatcatgggtcgggcatttttactacaccatcta
+2486622/1
@@@DFFFAHHGHDIJJGIEHJIJIICFHBHIEGIEGGJJJJGHIGGEHJG
@7083835/1
cattttttctgctaaagcactaccttcagcgggagaccttggctttgccg
+7083835/1
@@@DFFFDFHHFHEGIGBFHIHJIIJI@?EFD@86?DDCGH>CFDGC@4@
@371127/1
ttttatcataatgagatcaagtttttttcgaatcaaatgaagctgtatta
+371127/1
CCCFFFFFHHHHHJJJJJJJJJJJJJJJJJJJJJJJJJJJJJJJJIJJJJ
@2487517/1
cttgtttcttttctttaacatttctcacagaacggttgccatatagcctt
+2487517/1
@CCFDFFFHHHHHJJJIIJIJIJJJJIJIJJJJJJIIJIJIIIJJJJJJJ
@3490787/1
caacaaatctcttaatgatatcagtcagcttacaagccttagtaagcata
+3490787/1
@@@BB8DDHHDHFD>EGHEH:IEHFEHHHG9@DHFCHGHGIH?4C9DCGI
@371554/1
cttggacaagttgttatattagtcactttatatgttcttttaacactctt
+371554/1
CCCFFFFFHHHHHHHFIJJJJJIJIJJJJJJJJJHJJJJJJJJJIGIJJJ
@7085394/1
ctgcaccgatgcaattaatactcatcttctttactaaaaggctacacaaa
+7085394/1
CCCFFFFFHAHHHJJJJJJJJJJJJJJJJJJJJJJJJJJJJJJJJJJJJJ
@4510364/1
ctctttctttttttgttagactgatttgatagagcacggaaggtggaatt
+4510364/1
CCCFFFFFHHHHHJJHIIJJJJJIJJJJJIIJEGGGIIJHIHGFGIGHHI
@4002228/1
cagtaagttcttttttttccttgactatgtttgatgacatatcaataaca
+4002228/1
B@CDFFFFHHHHHJJJJJJJJJJJJJJJJJJJJJJJJJJJIIJJJJJJJI
@4511707/1
tctggctattttagcatggaatgtaatctccaagttgtgaatcaatttca
+4511707/1
CCCFFFFFHHHHHJJJJJJJJJJHJJJJJJJJJJHIJHIJJJJJIJJJJJ
@4002530/1
ctccgatcgcattccctttcacactagggacatgaggtgaaattattggt
+4002530/1
@@<DDDDDHFHDAGAG<EF<<FGGGEHGC3C?BG>B@BFB9BFDBCEHG8
@4002756/1
cttggacaagttgttatattagtcactttatatgttcttttaacactctt
+4002756/1
@<@BFADDHHDFHIIGIGGHGGCEHHIIGIIIIGFHEGHHGIIIIIFIGI
@5018901/1
cactctttgatggaatttcataaacaactttcaaatccttaatatacgca
+5018901/1
CCCFFFFFHHHHHJJJJJJIJJIJJJJJJJJJJJJJJJJJJJJJJJJJJJ
@7087948/1
cctcagagctaccttggcagctgctaattttgcttggtgtttgttttctc
+7087948/1
C@CFFFFFGHFHHHJGIGIJJGJIIIGHIIHGJJGHJFGFHIGIGIJJIJ
@5019671/1
gtaacatggtaaaataccttctttgactaaatactcctgaaggagtgata
+5019671/1
CBCFFFFFHFHHGJJJJJJJJJJJJJJJIJGJJJJJJJJIJJIJJ?DHIJ
@8079162/1
ctcattattagaatccccattttcagtagtgatgaaatctgaatttttgg
+8079162/1
CCCFFFFFHHHHHJJJJJJJJJJJJJHJJIIJJJJJJJJJJJJJJJJJJJ
@2488429/1
agaatcaaaatggttgtcatcccataaaacatgataatgacttggccggc
+2488429/1
CCCFFFFFHHHHHIJJJJIJJJJJJJJJIJJJJJJJJJJJJJJJIJJJJI
@8079349/1
cagaaatatttcggcttctgcttccgttccaccctttctgctgcgatctt
+8079349/1
CCCFFFFFHHHHHJJJJJJJJJJJJJIJIJJJJJJJJJIJJJJJJGJJJJ
@5021131/1
gttttttggagaggcaactcaggataactatagaggttcttctttccatc
+5021131/1
@@CDFFFFHDDDHIIJGIIIJIJIJIIHGGIGIGHIHIIIIHIJJJJHGI
@2489249/1
ctcagagctaccttggcagctgctaattttgcttggtgtttgttttctcc
+2489249/1
?@@FFF;DDFFHGIGBEEBGIIIGIFGIDDGEHIIIFF?B9B:BDFHIII
@6547276/1
gtgaaattattggtatttcttttttccaaattgcctctccattcaattga
+6547276/1
;@@DDDD>?FFFH<AACEHHHHIGGGHGHAH@BEFGGDHIFHIEGEGGEH
@7592715/1
cttgactatgtttgatgacatatcaataacattctcctcaaccttttgta
+7592715/1
CCCFFFFFHHHHHJIIJJJJJIIJJIJGIIJJJGIJJJIJJJJEHIJGGI
@6548810/1
gtggtctctgctgttgctgttgttgctgaggctgctgtggtctctgctgt
+6548810/1
@B@FFFFFHHHHHIJJJJJIIJJJJJJJJJJJJJIJJGGJHGJJJIJJJI
@4512318/1
ctccttccaaaaaaatacagcaagtctggtaaatttatcgcaaggtaatg
+4512318/1
CCCFFFFFHHGHHJJJJJJJJJJJIJJJIHIJJJJJJJJJJJJJJHIJJI
@6549301/1
cttccaaaaaaatacagcaagtctggtaaatttatcgcaaggtaacgtaa
+6549301/1
@C@FDDDDHDDHGJIIIIJCHIIIJI9CFHIJJEHIFIAFHGHIH<C=FA
@6031297/1
ggactgtcagatggttttggagaattatcaaagagaattattgaattcaa
+6031297/1
CC@FFFFFHFHDHIHIIIIJIJHJIIJIJJIJJJJJJJJJJJJJJJJJIJ
@895333/1
cttctaacctgttcttcttgaagttggttcagctgtagtctgtctgcatc
+895333/1
@@@?DDD;2C?2AC@GDDD?<GAAE:F<ECBHEGIFG@::?4:?:CD?<B
@4515325/1
aatcaatttcaggatacgatctggtttacaattagaatttataagtgttg
+4515325/1
@@@DDBFFGFHHGGGHEFIJIIIIHIGHGGGEHGEDBGGIIJJIGFF?FH
@3491555/1
ctgtgtctctttctttttttgttagactgatttgatagagcacggaaggt
+3491555/1
;@@D==BBBCDHBGEH<E:@D?GGEAEFEHADDDH@DBBD>DG:D077;@
@3492176/1
cactgagttagaataccaacctgaatttcagcaattttcttaatggatgc
+3492176/1
@@@DDDDDFDDDDFGD:?FBFDGIBBHEDCHBEFHHIHAFGGHBHADHH;
@8081814/1
cttttggaagctttacaactcctaatcctgtttcatccgcaattttctgg
+8081814/1
<@@FFDDEHBBHFHGHHI<GHHIEIJEHIJJJJJGIJJJJJGIIJJIIIJ
@6553412/1
ctggtatttctggctcacctccttccattgttctcaatgtaagacagcat
+6553412/1
@@@FDEFFFBDHAHHIJJGIGGCFGGAHI@AFEGEEAFC?<CCGGHD3??
@8082449/1
ctcgtgccattgcgccaggtgtccggtcttcactgcagcctgactggtga
+8082449/1
@@@BDDDFFFHFHIEHIIIACFGHIIFHIHIJII@EDGGIGIFIIGDCF;
@8082737/1
cgataatcaagtgttggtgcattcataattcgggccttaactttagtgaa
+8082737/1
CCCFFFFFHHHFHHIIJHIJIJJJJJJJJJJIJJJJJJJJJJJJIJHIIJ
@5022670/1
gccacttctttgaactaagtacagcgaaattcttattcgattgaagtaaa
+5022670/1
CCCFFFFFHHHHHJJJJJJIJJJIIJGJIIJJJJJJJJGGIJJIIJIIJJ
@1923724/1
cccaatggtccacacctttgtcaccactatattcaccaaccgttaacgga
+1923724/1
CCCFFFFFHHHHHJJJJJJJJJIJJJJJJJJJJJJJJJJJJJJJJJJJJG
@5023048/1
gaccaatagggttgcccatcattcgctcctcgactgccccgatgttggag
+5023048/1
CCCFFFFFHHHHHGIJJJIJJJJJIFHJJJHGJJIJJJJJIFHBHIIJJJ
@7595556/1
gcaacggctgctatagatggaacgttgatctggtctggagctggatgagt
+7595556/1
CCCFFFFFHHGHHIJJIJJJIJJJGIIIIJJJJHIHGIGIJJJJIJJJIB
@1445030/1
tctggctattttagcatggaatgtgatctccaagttgtgaatcaatttca
+1445030/1
@@@FAEFDHGFGFIEIGEGDHIJEHIGIEEHHICHIHIJJJAGEDHCHEI
@1925049/1
ggggagttaaatcaacatcagctgagatatactcatattgaggataagaa
+1925049/1
CCCFFFDFHHHHHJJJJJJJJJJJJJJJJJJJJJJJJJJJJJJJJJJJJJ
@2950474/1
cttgcaagaggtaacttctgtcttgaaatctgtagcccaatattgattcc
+2950474/1
CCCFFFDDHHHDFCFHGH<FIIIIHGIGIGHH2C?EGHIIICHIIII4FH
@4005454/1
cttttgtaacatcgacaacaccgcttgtgcggcaatatgtttggcttgct
+4005454/1
CCCFFFFFHHHHHJJJJIIJJJIJJJJJJJJJJJJJJJJIIJJJJJJJJJ
@1445733/1
ggtctctgctgttgctgttgttgctgaggctgctgtggtctctgctgttg
+1445733/1
CCCFFFFFHHHHHJJJJJIJJJEGJJHIIJJIJJJIIJJIIGEGIJJJJJ
@897646/1
cttcattgtaacttggcccgcaacaattgtacacaactccataggaagcg
+897646/1
CCCFFFFFHHHHHJJJJJJJJJJJJJJJJIIJJJJJJJJJJJJJJJJJII
@6033827/1
atttagacattactaccaatactttaagagcatttattgcagcttctttc
+6033827/1
@CCFDDFDDFBFFGIIGIEHIGIIIIIGCHGGHHGIIGHCEHIIIIIIIH
@898026/1
ctgttgttgctgaggctgctgtggtctctgctgttgttgttgttgctgag
+898026/1
@@@BDFFDDDHFFEGHJJCHHFGIDHCHIJJIIHHGHIGGIJ9DEEHD9B
@4516603/1
ctcttgaggaagttggtgtagaggtgcaggctggccatgttgaatagctt
+4516603/1
CCCFFFDFGDHHFHGIDGFGHHIJCGHJJIHIIJJJIJIGGIJGIIIJII
@1447791/1
gtacaatgtaatatgagttttctttgttttcaaaggctctaactaaaaat
+1447791/1
@?<DDDDECDD?B@DGGCHHIIGHCF<AFEGIGI@;EFHIGFHGIIGGFG
@6035178/1
ctgtagtctgtctgcatctgtatatgccctagcacggaaagcagcg
+6035178/1
@??DBDDDFHHGHJJIGIJJDCAHGGHICEGGHGGIIBCEGDEHIJ
@7091878/1
cggtctttctcgataatcaagtgttggtgcattcataattcgggccttaa
+7091878/1
?@@DDDFDFFDFHIIIIIIDGIEFHGEGEHGGE@HHD9D?DFGBD@FFFI
@7596156/1
gtgcttttggtacctctacatcttcagcttcttcaccaactaagtagtac
+7596156/1
@=@DFFFFGHFHHJIJIJHIHIIJIFHJJJHIJGGIGIIHIFHIGGHHIH
@6559526/1
ggcaactcaggataactatagaggttcttctttccatcaaacgcaggaaa
+6559526/1
@@<=DDADBHBH?B?EGGGCIIIE?>F@HFABBGGGIGIIIEGDHGFGG@
@5025168/1
ctggtttacaattagaatttataagtgttgcagttaaaccaagaacatgt
+5025168/1
CCCFFFFFHHHHHJJIJIJJJJJJJJJJJJJJJJJIIJJIJJJJJJIJJG
@5025635/1
agataggctggcctgcttgtggaaaaccaccacaaatccacttggaaaac
+5025635/1
CCCFFFFFHHHHHJJJJJJJJJIJJJJJJJJJJJJJJJJJJJJJJJJJJJ
@2952394/1
tgatgattttgacactccaatagtacttcttttgtgtgagcattaaatct
+2952394/1
CCCFFFFDDDFHAHIIII@FIGHHEDHEHIIIIIEFEGIIII>HIIGIII
@899364/1
cactaatgtctcttcaaaatcttcttcatcacgtcgtctttttttaccaa
+899364/1
BB@FDEFFADFFHJIHIIIIIIJIIIJJJJIJJJJJJJJIGJIJJJIIJJ
@3494518/1
tgataatattaacaataaagtgttcaatttgattgtttttttcatttctc
+3494518/1
CCCFFFFFHHGHFGJIIIJJIJJJJDHIJJJEIJJJJJJJJJIJJJJIIJ
@899398/1
aaacctttttaaaacatcttcttgttttctatgttctatttctgcttctc
+899398/1
CCCFFFFFHHHHHJJJJJJJJJJJHIJJJJJJJIJJJJJJJJJJJJJJJJ
@899400/1
ttggaaaactgtttatcatagatccgacgacactttttagtaccgggctt
+899400/1
CCCFFFFFHHGHHJJJJIJIJJEJIJIGIJJJJIJJJIJGGIJIJJJJJJ
@5536730/1
tcgtcttgaacttcatttccaacaggtagtaagtgatcattaagttcgcc
+5536730/1
<<@FFDDEAHHHGEHBGIG4ABBGGG2A@FFGB?AG<BGGHI??DGCEDD
@4007381/1
ggtacacagttgcagtcctgagctggtcttcagtcacccgattctatttc
+4007381/1
@@BDFFFFGHHHHJJIJIJJJJJJJIJGIJJIJIIIIJJJGJJJJJJIJJ
@4007599/1
gtttgagcatcattcattttcttcattgtaacttggcccgcaacaattgt
+4007599/1
CBCFFFFFHHHHHJJJJJJJJJJJJJJJJJJJJJJIJJJJJJJJJJJJJI
@7095043/1
tataaatgtaatcggtggtgtgtaatcactgctgaggcttgaacaagccc
+7095043/1
C@CFFFFFHHHHFGHIJGIIJJHIGIIIIIHIIJJGJIIJEGGCHHAGDH
@1451225/1
ctccaactccgacaaacgccatcctctcattcttagttgtaacaactagg
+1451225/1
@@CFFFFFHHHHHIJJJJJJJJIJJJJJGIIJJJGIGHIHIGIJGIGIJI
@1452043/1
ccttcttctatcacatcggaggcaaccaatatgttcgtctcacccatgtt
+1452043/1
@@@DDFADFHGBFHIGEEBCDGEFHIGEI@GDHHIID1?GHIEG>BHGHI
@7095755/1
gttcttcatttctttagtcgtagaacaattgttcaaccgccatttgtcta
+7095755/1
CCCFFFFFHHHHHJJJJJJJJIJJJJJIJIJJJJJJJJJJJIIJJJIJJI
@2953054/1
gtgcactggttacaggagatactggttgttgttgaggtggtagttgagtt
+2953054/1
@@@FFDFFGFHHHJGHGIHGGGIHGCHGIJJIIIEHJ?DGHHGFGGFH/B
@2953522/1
ggctattttagcatggaatgtaatctccaagttgtgaatcaatttcagga
+2953522/1
@@@?DDDDHHHHFIIIIIII>FH4FHGIIII9AFFGGGIIGEH@ACHIII
@1929629/1
ggcgtcgttattgaaatcagctctcctaacaaggttgttaatctctcttt
+1929629/1
@@@DDDDDHFDHD?CDFC<ACFGBFHCH@B?<FF:BFFBCHEHIGHEHGB
@1930167/1
ccctgttgttccattgcttgaggtctggtaattggagcggctt
+1930167/1
CC@FFFFFDFHHBBGGHGIHIIEIHIIG9AEHGEHBGHGIGDD
@2955620/1
gctgttgttgctgctgctgctgttgttgttgttgaccccatggttgtcga
+2955620/1
@BCFFFFFHHHHHJJJJJJIIGFHJJJIIIJIIIIIJJJJJJJHIGGIIH
@1930370/1
ccatcttcaacgaatcaaattcactttgaggaactctctgatttatctca
+1930370/1
CBCFFFFFHHHHHJJJJJJJJJJJJJJJIJJ?CGEHIJJJHIIJBGIIJJ
@2956043/1
ctctatttcattgtgcattaatctatagaaaattttccaaacagtattta
+2956043/1
@@@DDADAHFDH>A<?GFB@EHHGBFE@FH<9?<AHHFAE@GE@:?FC<C
@6563415/1
ccgctatcatcctggctgttgccatttgattcgtcctttgtttttactcc
+6563415/1
CCCFFFFFHGHFDIIIIJHIJJGHIJJJFHIGJJIGIJIJIIIBHGJIIJ
@2956334/1
ccgtgatctaatatttgagcagaaggtgctggtgcatgtaatactttgta
+2956334/1
B@CDDFFFBHHHHIJIGJJJJJJGJJAF>HIJEHHHIIHFIGIJ<GIIG@
@2958825/1
atgcaatcaactgaagaactgtatctccgagaaattctaacctctgatta
+2958825/1
?@<=D?DBDHHHA@HIFBHGCF@H<F@HE??DFGIHDGGIIIIGGHGGHE
@2959151/1
acgaaaaataacaaaaacaaaaattataagatca
+2959151/1
;18ADD?DHFAFBEIE??BCBHGICHF<99?D49
@2959417/1
agtaagagcttgcaagaggtaacttctgtcttgaaatctgtagcccaata
+2959417/1
@@?BDDFDFFGHFIIIEFG3AHHIIHIIJIJIGHIIIJGJJJJJIJIJJJ
@7605673/1
caggaaatcgatttttgaaacacctctgtcgaacagcttccacagcttgt
+7605673/1
BCCFDDFFHHFDFIIJJJGGIJJJJJJIEFHIJIEDCHGIJJJGGHHIJC
@7605722/1
gcaccttcaacaccacactcctcaaggtacacccctataagggcttcgat
+7605722/1
?<?DDDFF>FFHDHGGIGFFEHGGGE@:?:CC;:CAHEH@GEHGHGJGGH
@5029967/1
ggaagtaagtggtctttcatttaatgttttttgaaaagcctcacttgttt
+5029967/1
CCCFFFFFHHHHHHJJJHIJIJGJJJFHIGJJGHIGIGGHJJJJJIJHIH
@904528/1
gatgcataagtcattcctctatcaggtaagacaacaatcacaagttttac
+904528/1
CCCFFFFFHHHHHJJJJJJJJJJJJJHJJJJJJJJJJJJJJJJJIIJJJJ
@5030459/1
cactgtgtccacaagaaaaaaggttcttttacccccttcagaatataata
+5030459/1
CCCFFFFFHHHHHJJJJJJJIJJGHIJJJJIJJJJJJJJIJJJJGIJJJJ
@2960342/1
gttaaaccaagaacatgtggcctatcctctggaggaattcctttaaactg
+2960342/1
CCCFFFFFHHHHHJIJJJJJJJJJJJJJJJJJFHIHIJJJJJJJJJJJJJ
@7606623/1
ttacacaatataaatgcaccttcaacaccacactcctcaaggtacacccc
+7606623/1
=??D?BBB<C?FFCHEBHHGGGCHHGGH?EGHGHIGIDGGG9FBDG4987
@1935826/1
atgtcctcttcagaagcacaaacatgtgcggcctacaatgcattacagta
+1935826/1
@CCFFFFFHHHHHJJJJJJJJJJJJJJJJJJJJJJJJJJJJJJJJJJJIJ
@905092/1
tgctctgataaattagaatcatcccatagcaaatgg
+905092/1
?7?BDDD84A??CGF>DFGF>FECCEFF@FAH;FA@
@4526847/1
ggtcattccaatcttgatgcatgatgaaatcatgaagtctaggaaagaaa
+4526847/1
@C@DDDDAFHHHHIIIGHICHGIGHGDHIIJJHIJJJGHIGGEICDEHIJ
@5547251/1
ccgggcttactaagggagttttcttgatcattttcgtttacccagagagg
+5547251/1
CCCFFFFFGHHHGJJIGIFEHIIJJJJJJJJJJJIGHIJIIIJIJJIFHH
@1459274/1
ccgtgatctaatatttgagcagaaggtgctggtgcatgtaatactttgta
+1459274/1
CCCFFFFFHHHHHIJJJIIJJJJJJJGHIJJIEHIJIJHJJJJJJJJJJJ
@4014283/1
ggtctctgctgttgctgttgttgctgaggctgctgtggtctctgctgttg
+4014283/1
@C@FFFFFHHHHHJJJJJJJJJJJJJJJJJJJJJJGIJIJJJJJJJJIIH
@7099999/1
cttgcctttgttgctgctgtggtggttcttgcctttgcagctgttgtggt
+7099999/1
CCCFFFFFHHHHGJIJJIJIIJFHIIJJJJJJJJIJJJJJJJJJJJIIJ?
@1460018/1
ctctatttcattgtgcattaatctatagaaaattttccagacagtattta
+1460018/1
@CCFFFFEFDHHGCEGHHAHHIIGHIIIIIIGEIEIGEHGIIIG:DHIII
@8095102/1
ctaacctgttcttcttgaagttggttcagctgtagtctgtctgcatctgt
+8095102/1
CCCFFFFFHHHHHJJJJIJJIJJJJJJIJJJJJJJJJJIIJJIJIJJJJI
@5032644/1
tatatataagattacaattcttaacattttttctttaaacaaagaacatt
+5032644/1
CCCFFFFFHHHHHJJGGGIIJIJIJIJJJJGIIJJJJIJJIIIIHGIGIJ
@384860/1
tggcgtttctgtaccactataaatgtaatcggtggcgtgtaatcactgct
+384860/1
BC@FFDFFHHHHGGJIIJJJIIJIIHIIIJJJGIJJJIJJJIJJJJJJJG
@8095469/1
tgtttttcagtttgtttctgaaattcttcagtctctgttaggatagcttc
+8095469/1
CC@FFFFFHHHHHJJJJJJJJJJJJJJJJJJJJJJJJJJJJJJJJJJJJJ
@2500216/1
gtggcctatcctctggaggaattcctttaaactgatccatgatcaatctc
+2500216/1
CC@FDFDDDDF<ACDFGHGIIGIGIIGIHIHEHCHIIEEHGGIICGHHEG
@385988/1
ataaaactgaagtctgtgacaacccaacgcaatcgcttaacctacccctc
+385988/1
CCCFFFFFHGHHFIJJIIJJJJJJJIJJJIJJGGGIJJGIJJJIJIJJEI
@7611959/1
gtaggagtaaaacgtaagtggaagcataagctcccaattctttggtgata
+7611959/1
CBCFFFFDHHHHHJHIIJJJJHIJJJJJJJJJJJJJJJJJJJJJJHIIJJ
@1939143/1
ggtattgctctgcagggaacggcgacataggtgtctgctcttcacatact
+1939143/1
BCBDFFFFHHHHHJJJJJJJJJJJIJJJJJJIJJJJJJJJJJJJJJJJJJ
@2964918/1
gtggaatttttgcattttttataacttctttaatgctctccaaaattgta
+2964918/1
B?BDDDDFHFHHF<GHIIJJGGIJJJJJJJJJJJJIIIJJIJJJIJJIII
@387717/1
gtttaagaaagaccaaaggtttctgttgagctagtcatttgttcccctga
+387717/1
CBCFFFFFHHHHHJJJIJJHHJJJJJJJJJJJJJIJJJJJJJJJJJJJJJ
@5035860/1
gcctggtgcggaggctaccttgccgtaggaaataagaaagcaagagaagg
+5035860/1
@@@DDD?DFDDF?EFG<CGGII<DF?D=F3??DFBD9B?B=BBB8CFEF@
@7103895/1
ctaacctgttcttcttgaagttggttcagctgtagtctgtctgcatctgt
+7103895/1
CCCFFFFFHHHHHJJJJIJJJJJJIJJIJJJJIJJIIJJJJJJJIJJJIF
@908079/1
cctctatttcattgtgcattaatctatagaaaattttccaaacagtattt
+908079/1
:BBFFFFFHHHHHJJJJJJJJJJJJJJJJIJJGIJJJJJJJJJJJFHIJJ
@5548075/1
gtttgttttctcctactccgacaaacgccatcctctcattcttagttgta
+5548075/1
@:?DD:=AA??BBGG@?<FG?@??GGA?:@??B??DG@<FBBF<?==CFC
@5548403/1
gttgcggttaaaccaagaacatgtggcctatcctctggaggaattccttt
+5548403/1
@@?DDDDDFHDHDHIJIIIIGHIGGGIJJJIJJJJJGDGCG=FGIIIHJG
@6569269/1
ctgagatgaaggtggtctgctgggttgctggtcactgggttgttgcctaa
+6569269/1
CCCFFFFFHHHHCGIGGIJIJJJJHIJJJJIHIJJJJJJHIJJJJJJJJJ
@6046508/1
cttttaccattgtacgagtttgagcatcattcattttcttcattgtaact
+6046508/1
CCCFFFFFHHHHHJJJHJGHIJJJJJJJJJJJJJJJJJJJJJJJJJJJIJ
@3502589/1
ggcataatgagtacatcatttacatcaccgtgatctaatatttgagc
+3502589/1
CCCFFDFFHHHGFIJGIIJHBHIGIIIGIJCFCHIJJJGHIIIIIJJ
@3502687/1
tgttcttcttgaagttggttcagctgtagtctgtctgcatctgtatatgc
+3502687/1
@@?DFFFFHGGBFFGIFIAEHGGHHGIJHIIIJJIIIGGHGIGGGJIIII
@3502961/1
gtcacttttggtcctgttggtccattaatataaaatggttcaacttcttt
+3502961/1
@@CFFFFFHHGHHJJJJIJJJJIEIIIJJJIIIGIIJJCGIEIJGJJJJJ
@5550750/1
gcataataggcaggagcaggtatagatactgaacgtgtacacctcacata
+5550750/1
@@@DDADDF?FB?1AEFH9BHCEHHHAFGFHAFDDC@DGE@GHICBBDGI
@4015860/1
ctccaatcgcattccctttcacactagggacatgaggtgaaattattggt
+4015860/1
@C@FFFDDHFHHAHGJJJJIIIJJIGIIICHIIJGIJDGDHIGIIIIIIF
@8097605/1
gtctctttctttttttgttagactgatttgatagagcacggaaggtggaa
+8097605/1
CCCFFFFFHHHHHJJJJHJJJJIJJIJJJJJJIJJJJJJJJIJJJBFHHI
@7615668/1
ctgttaatgctccagggctatgtgcacgcttatcctcaaaaagatgtctt
+7615668/1
CCCFFFFFHHHHHJJJJJJJJJJJJJJJJJJJJJJJJJJJJJJJJJJJJJ
@1462234/1
gaaaagaatgatcttccaactgtcacaaacctgttagcagctggttgcct
+1462234/1
CCCFFFFFGGHGHIIJJIJJJJIJIIJIJJJJJIIIIJJJIJJJFIIJJI
@4017486/1
ccaatatagattccagaacttccggcataatgagtacatcatttacatca
+4017486/1
CCCFFFFFGHHHHJJGIIIIJIGIIIIIHJJJIIIHJIJJIJJJJJGIII
@4534267/1
gcgatctttgccatagcatagttcctgctttagggtttcttccgctaatt
+4534267/1
CCCFFFFFHHHHHJJJJJJJJIJJJJJJJJJJJJJEGIIJJJJJJJJJJJ
@7617340/1
ctgctgttgttgaggctgctgtggtctctgctgttgctgttgttgctgag
+7617340/1
CCCFFFEFHHHHHJJJJJJIJHIJHIJJJJJJJGJJIJJCHIGIIIIJ@F
@390026/1
caacagtataacattcgtcctcctgccactcatcataatgaacaatatct
+390026/1
???DBDABDDDDBEBAD:3ACBDCBFBDFIIEEEIIIFBDFE?@DDEEEE
@7104918/1
gtcgaatactctgagcttgctgagcgactaatgccactgtgtccaca
+7104918/1
@?@DDDDDHFHFFGH@EBHICHC=FGHGIG@?CCDHDHIFGBFHCEB
@7105355/1
aggtggaggtgaaaagaatgatcttccaactgtcacaaacctgttagcag
+7105355/1
BBCDDFDFHFFHGJJJJIJJHIJJJJJJIJJJIIJJJJJJJJJJJJJJJI
@2969768/1
gttgtgaatcaatttcaggatacgatctggtttacaattagaatttataa
+2969768/1
@BBFDFFFHHHHHJJJJJJJIHIJGIJJIIHHGIJGIJIJIJJJJJJJJJ
@2503745/1
ggctggcctgcttgtggaaaaccaccacaaatccacttggaaaactgttt
+2503745/1
???;DDABHDAFFFFFA>FA:<;FEAAGGHG<9?FGIGGGCEFEEBH??@
@4020397/1
cacgtcgtctttttttaccaaaccggtattttccccttggcaacaaacag
+4020397/1
C@CFFFFFHHHHHJJJJJJJIJJJJJDHIJJJJJJIJJJIJJJJIJJJHH
@4020575/1
cttgtctgtaattgcgataaggtttttcaggattgatagatacatcataa
+4020575/1
CCCFFFFFHHHHHJJJJJJJJJFHIJJJJJJJJJJJJJJJJJJJJJJJIJ
@5554116/1
cgtacttctagcattagaagtttcttctccagctaaggctgtatcatcaa
+5554116/1
CCBFFFFFHHHHHJJJJJJJHIJJJJJJJJJJJJJJJJJJJIJJJJJJJJ
@8101455/1
gccgcttctataccaccatcaaggaaaagtgcacccatcaaagcctcaaa
+8101455/1
CCCFFFFFHHHHHGIIJIJIGIIIIIIIJIIJIJGJJJJJJJJIIJJIJJ
@8102787/1
gccacatcaatgttaaggaatggtttccaaccaataattgcagactggaa
+8102787/1
@@@DA?:DHFFFHGHGIEAFFFCCHDHHGGGIGGGIG?GAHFEBG>GGBF
@2970815/1
gttgatgattttgacactccaatagtacttcttttgtgtgagcattaaat
+2970815/1
@@@FFFFFHGHFDIIJJJJGHIJIJIGJIJJIJJIJHHIJJIIIIJIJJG
@3507490/1
gccacttctttgaactaagtacagcgaaattcttattcgattgaagtaaa
+3507490/1
CCCFFFFFHGHHHIJJJIJIJJJGJJIJJJJJJJJJJJJFIJJJEHGGII
@3507783/1
catttttagattttcctgcaccgatgcaattaatactcatcttctttact
+3507783/1
???DDDDDDDBDBE42C@F>F3CFAD8<C?BDEIDFI<DEDDEEDDDB9D
@394067/1
ttccagtcactcaaaagtgggttcttaagtttgttgaagctgcaaaagag
+394067/1
CCCFFFFFHHHHHJJJIEIIJGHIJJJJJIIJJIJJJJJJJJJJJJJJII
@6052823/1
caggccttggtaaatttgggtcccatgctatgggtgaaagatcctcttct
+6052823/1
CCCFFFFFHHHHHJJJJJJJIJJJIJJJJJJJJIHIJIJJGIIGJJJJIJ
@5041979/1
gttatcaagaaatctaagattgcatcaccgaggaattccagcctttgata
+5041979/1
B@@FFFFFHHHHHJIIJJJGJJIIGJCHIJEIIJIJIJJIJJICGHHIIE
@2506710/1
atcattttaaactgtccttctgacacaccatctctgtaaaagaggatagc
+2506710/1
CCCFFFFDHHHGHIJJJJJJJJJJIJJJIJJJJJJJJIIGJJIIIJJJIE
@2507123/1
ggagaattgagagaagctttactctgtagcattgtaatttcttgttcttc
+2507123/1
BC@FADFFGHHHFGIGIIJIJJJJJIHJIIIJGBFHIGIJJIJJHIHIHJ
@2509056/1
ggcataatgagtacatcatttacatcaccgtgatctaatatttgagc
+2509056/1
@@CFFFFFHHHHFIJJJJJJJJFGCHGIJFEGCHGGEEBGIIJ<4??
@1468881/1
ctcagcaccaattttatgatttctcttctcttggtgttcaacaaatctct
+1468881/1
CCCFFFFFHHHHHJJJJJJJJJJJJJJJJJJJJJHHHIJJJJJJJJJJJJ
@3509910/1
ctttgaagttgaataagttattattcttctaggtccttttatcataatga
+3509910/1
@CCFFFFFCFFDDHGIIEJIIIGIJJGJIJJJJFGIGJJJIJJIJJIJJH
@5044333/1
ctctgaaggttgtattgttctggtattatgagtgttacttctcatcctag
+5044333/1
@C@FFDDFHFHHFGHIJJJIJIIJIJJJJIJJFHGHIGIIIIHIJGGIIJ
@5044485/1
cttcagaatataatagtttcaactcatttgatttatgcttaataagcatt
+5044485/1
:??DDDADHHHB?FFGEFGIIGEGGCHICEDGHHCGHCHIIIIIBDG@GH
@2974163/1
ctctaactaaaaattcttttttaagtaacaaagcttcagtaaataacaaa
+2974163/1
@@CFDDDFFHFDFHHIJJJIIGIGIIIIGHIFGHIJJIIIGDGHHHIIGI
@398114/1
ccagagactcgtccaatcagattgaaaaaaacaagttgtataacacaatt
+398114/1
CCCFFFFFHHHFHJJJJJJJJIJJIJJJJJJIIJJGIJHIJJJJJJJJJJ
@5046288/1
ctgtctttgtgtcttgcacgacctttggattgaatataagaccttattgt
+5046288/1
CCCFFFFFHHHHHJIIJJJJJJJJJJIJHIJJGJJJJJJJJJJJJJIJJG
@1949985/1
gcagtttccatatcatattatacctgaaggcttttgggtcgtgagaagct
+1949985/1
@@@D?BDEHFFHFIIIJIJIJJJIHIG>HGIEGIGGEG;CA@FGGGEGIE
@917004/1
gaggaatttgtttgtgattttttattgtatcccaatcaattatgatactg
+917004/1
@@BFFFFFHHGHGJHIIIJJJJIIIJJIIIJJIJIJJGIGIGIIJJJIHH
@8107312/1
tcattttcactcagaagaaataatatctcagcaccaattttatgatttct
+8107312/1
CCCFFFFFGHHHGJGIJIJJIJEHIJJJJIJJJJIJIJIIJJJJIJIIIJ
@918551/1
gctcaaacatgcaaatgtgacattattgactaaggccgatctgaggtctg
+918551/1
C@@FDFFFGHFHHJEIIEHEHIJJIJIIFGJIJIIGIJGIGIJGHIBFHI
@8108299/1
tgagacacttgctggggaggtggacctctttgtgcccatggagtttgacc
+8108299/1
CCCFFFFFHHHHHJJJJHIJCGGGIJJJJJJJJJIJJJJJIGHHIJJJJJ
@8108411/1
tccttttgggcggtaccatggtataactatcttattgagataattatctt
+8108411/1
CC@FFFFFHHGHGGGHIJIIGHHHHJJJJIJJJJJJJJIIJJJJJJJJJJ
@4541837/1
cagagccagtaggtaaaaagattattgtattttcttttagaactctttca
+4541837/1
@@CFFFEFGHHHHFHIJJIJGHJIJGJHGIIJIJJJJJIGHJJJGHJJJJ
@4542422/1
gctgctgtggtctctgctgttgctgagactgttgtggtctctgctgttgc
+4542422/1
C@@FDFFFGDFDHHIEGHJGIIDHHFBE@FHDGGFEGIGHIIIJJJJJIH
@3512808/1
cttgtcagcacagaataatcttgtatgatgtctcttttggactacaataa
+3512808/1
@CCFFFFFGHDHHIIIJIJIJIIFHJJJIJHHIJJJJJJIJJJIJIJIJJ
@4543292/1
gtcatcaactgagaggccaaactccttcaggcatgggtcactattaaagt
+4543292/1
?@?BDDDDHFDHDAB;ECGEAH?FEIHEAGEBFHIDFHHBH@BGHII>F9
@3513941/1
gatatattcatgccacattccatgccatgatttattaaacccgatgctag
+3513941/1
CCCFFFFFHHHHHJJJJJJJJJJ4CGIJJJJJJJJJJJJJJJJJJJJJJJ
@7630142/1
gctgagagtaattcgtcgcgcattctgttgtatatttatgctcacttcac
+7630142/1
CCCFFFFFFHHFHIJJIJIJJIIJJJIGHGHHIJIGIJJJJJJIJIJIGG
@4544515/1
ctctgcactgtgacagtcttcaagcactgagttagaataccaacctgaat
+4544515/1
@@CFBDDFHFHHHJJJHGIJHIJJJIJJIIJIIJJJIJJJJIIJJJIJHI
@7115084/1
gcctaacaggaggtgcactggttacaggagatactggttgttgttgaggt
+7115084/1
@<?DDDDDFBDD>1CC?GEHGFFEAH@;CF3CFDFHD?DFFG?FH>9BD0
@6059960/1
cgtcctttgtttttactcctttttcaaaaccttcttccagcatagcttca
+6059960/1
@@@DDDFFHFFHHIJEHDFHGHIGIJEHHIEHIGHIIGGIIGGGIGIHHA
@401747/1
ctggaaaatatttatataaatattctgatgcaatcaactgaagaactgta
+401747/1
CCCFFFFFHHHHHJJJJJJJJJJJJJJJJJJJIJJJJJJJJJJJJJJJJJ
@7633193/1
gttcaacttctttggtgtacagaaatatttcggcttctgcttccgttcca
+7633193/1
@@@FFFFFDFDFHEIHGEIGGHIJGGHGHFDGHFHGDHI>FHGGG?D@FG
@4031147/1
aggatgttcagttaactttctagctaatagtccaatcttcaattgtttta
+4031147/1
C@@FFFFFHHHFHJJJJJJJJJJIJIIJJJJIJJIIHIJJJGJJJGIIJI
@4032020/1
gtaactatgatttagacattactaccaatactttaagagcatttattgca
+4032020/1
@@<DDFDDFHHDADBC@FIGEGIIGFHAHD@CACHGFH@GIADBHIIA<B
@6061169/1
taagattacaattcttaacattttttctttaaacaaagaacattggatta
+6061169/1
@@@FDDDFFHBBHHIJIJIIIJIJJJJJGIJII@GGIJIJJJJJGDGIIG
@1951986/1
cattacctaagatatttgttatgatctccggccaagatcagccgtgtttg
+1951986/1
CC@FDFFFHDHHHFHHBGB@HHIIIIIIIIIGEHIGEHIIIGII@FGGII
@401961/1
atttcatgaataaaggtggtatatataagattacaattcttaacattttt
+401961/1
CCCFFFFFHHHHHJJJCFHFIIJJJJJJJIJJJJJJJJJJJJJHJJJJJJ
@8111315/1
ctatgactcccaagctgctatgagtactatcatcagctggtgtagaatta
+8111315/1
CCCFFFFFHHHHHJJJJJJJJJJJFHHJJJJJJJJJJJJJGHHHGIJJJJ
@5565623/1
ctctgttgctgctgaggctgttgttgccactgctgctgctgaggctgttg
+5565623/1
CCCFFDFFHHHHHJIIJJIIGHIFHHIIJJIJJIHIHIIIJJJJIHIHFG
@7117637/1
ctcccatctgcatccttcttttccggaaagaacctagtgtgatggcgttt
+7117637/1
?@?D?DDDFAFFB:CF?FHHIIHBGH?@GH@FGHGGGGF9BBFHHHGDGI
@7117772/1
cttttatcataatgagatcaagtttttttcgaatcaaatgaagctgtatt
+7117772/1
CCCFFFFFHDFHFGGHGHHICGAHHHIIIIIIIEHIGDFHIIIIIIFDHI
@3516141/1
ccgtgatctaatatttgagcagaaggtgctggtgcatgtaatactttgta
+3516141/1
BBCBDDFFHHHHHJJJJJJJJJIJJJFHGIJJIIJIJJHIJJJJJJJJJI
@8113912/1
gcatgatcaggattggttccaaaattttctctataagatggatgagttag
+8113912/1
CCCFFFFFHHHHHJJJFHIJIJJJJJJJJJJJJJJJJJJJJJIJIJIIJJ
@7118209/1
tgccaagccaagacatgaacaacaatgctcctcttggaccacattctatc
+7118209/1
CCCFDFFFHHHHFIIIIJJJJJJJIJJGIJJJJJJJJJJJJJJJIJJJJI
@3517106/1
atcgtcttgaacttcatttccaacaggtagtaagtgatcattaagttcgc
+3517106/1
@CCFFFFFHHHHHJJIJJJJJJJJJJJCHHFHGIFHIJJJJJJJJGIJJJ
@3517697/1
gttgctgttgttgctgaggctgctgtggtctctgctgttgctgttgttgc
+3517697/1
CCCFFFFDHHHFHIIJJJJJJJIIJGIJIGIJJJJJJHIJIGIGHI@FHC
@6062502/1
tggtttaaattgtctaactacttcaataagccgaagcactttaggtgaag
+6062502/1
@@@DDFFFHFFHBHGGIIGIICGIGHIIIIGEIIIGDFHGIGIIIDEGGI
@6062593/1
cagttcattacctaagatatttgttatgatctccggccaagatcagccgt
+6062593/1
@@@DDDD;FDDFHEBHG@<CAEHIDFAB>HHEGAGDGEHGCGFHGHEGGF
@1476896/1
ggctgcagctcaaccattttatcggccaacatattactgacctcaaccgt
+1476896/1
@@@DFFEFDHFHHHGIIJJIJJEHFJIJIIIIGIIIGHCDFDFDDHGIGC
@1954085/1
ccgcagattaaaatttttaagtacgactaagtgagcacactaaatcacca
+1954085/1
CCCFFFFFHHHHHJJJJJJJJIHGJJJJJJJIIJJJJJJJJJJJJJJJJJ
@8114757/1
attaatctatagaaaattttccagacagtatttagagactttccactatc
+8114757/1
@@@DDDD;FHBCFBE@GBBCDEBCE<FE<<AHDHBGDHECDGFGIGIIII
@1477198/1
ctgctgctgctggggctgttgttgccactgctgctgctgcggctgttgtt
+1477198/1
@@@DDDDDFDD?FGG<FFGEAFGHHIGCFGG@GGGAHHGEDHIIIIEGFF
@4035269/1
gctaatttaaaaattgaatagtttttatgaaatgagtcagaattttcgtt
+4035269/1
8??DD?DD<FD8CDECDFHCF3AF@==D?@CF9F<C?FAFC?<CGEEI?D
@2517684/1
atcggtggcgtgtaatcactgctgaggcttgaacaagcccttctgatagc
+2517684/1
CC@FFDDDHHHHFGGIEGIJIIJJGGIIIIIIIIJIGIBHHIGGCGHIIG
@8115560/1
ctgctgggttgctggtcactgggttgttgcctaacaggaggtgcactggt
+8115560/1
CCCFFFFFHHGFFIJHIGJJIJJGIJHJJIJJJIJJJJIII?DHGIIIJH
@1955694/1
ctctaaatgaataatgcagcgatgattccaaagcttcaaaaccagccaag
+1955694/1
CCCFFFFFHHHHHJJJJJJJJJJJJJJJJIJJJJJJJJJJJJJJJJJJJJ
@4036399/1
cttaactttagtgaactggtcatcaactgagaggccaaactccttcaggc
+4036399/1
CCCFFFFFHHHFHJJJJJJIIJJJJJJJJJJJJJJJJJJJJJJJJJJJJJ
@2982937/1
acgatttcggcagcttttacctcattttcactcagaagaaataatatctc
+2982937/1
CCCFFFFFGFHHAHHIJJIJJIJEIGIJJJEHFHFGHF9??FHIJJJJJJ
@3519166/1
ccgatgttggagcctatgctatccgtagtcgaggctgggctacagatatc
+3519166/1
CCCFFFFFHHHHHJJJJJJJJJJJJIJJJJJJJJJJJJJJIJJJJJJJJJ
@924737/1
acagcagagaccacagcagcctcagcaacagcagagaccacaacagcctc
+924737/1
C@@DDDDDDFGGGIIGEIIEGHGIIGGHCHGGDEEEGD@DEEBFGF@FHB
@7639783/1
gcagggaattctaagagggtacacaattcaggcactaatgtctcttcaaa
+7639783/1
C@@FFFDDFHDHFIGIIJJAACBHGACFGHIEHIGII@GHFFIEHIJBD@
@924912/1
gcaggaaatcgatttttgaaacacctctgtcgaacagcttccacagcttg
+924912/1
CCCFFDFFHHHHHJJJJJJJIJJJJJJJJGIIIHJJJJJJJJGIJJJIIF
@5053768/1
taatggaaaatcctgaggagcatgttcttgcctttgttgctgctgtggtg
+5053768/1
@@@FD?DFDBAHFGICEBGHHGIIHHIIIIIJCHGIGIIIIDGGHIII?F
@4549051/1
gttgttgcctctgttgctgctgaggctgttgttgccactgctgctgctga
+4549051/1
@@@FFFFFHHGFFHIJJGIJJJHGHIGGEGGBGHFIGIJJIJGIJGGHI?
@5567789/1
cttttattgaatagaataggaatgtcaggtgcgttaacttttggtggctt
+5567789/1
CCCFFFFFHHHHHJIIJJJJIIJJJJJJJHIGJIIJIJJJJJJJHIJJJJ
@1480868/1
gtgatatgatatgggttgctgtttacaccaacgataaaatcaggctttat
+1480868/1
CCCFFFFFHHHGFHGCGGGGHIJJJJJJGFHHJGIJJIJIJIJIIJJJJJ
@3522002/1
gtataaaatacaaggaagacagacagcctgcctccaaagagaagctggaa
+3522002/1
CB@FFFFFHHHHHJJJJJJJJJJJJJJJJJJJJJJJJJJJJJJJJJJJJJ
@1957625/1
gtcatttctttttcttgatctctttcattatcgtaaattgtcacggtctc
+1957625/1
@@@FFFFFFHFDHGGGIFGIJEHFIIJIIIDFGIIIIJJJGIAGIBBFGD
@4038540/1
gcagcaacaacagcagcagcaacaacagcagagaccacagcagcctcagc
+4038540/1
@CCFFDFFHHHBHGJIIIIIJIIJGFHGIGGGE>FHGGGGGHBDEGIJCG
@1957828/1
cactaatgtctcttcaaaatcttcttcatcacgtcgtctttttttaccaa
+1957828/1
@@BFFFFFFHHFHIJIHIJHHHHGIJJJJJJJJJJJIIIIIJJJJJGIJJ
@1482648/1
gtctttttttaccaaaccggtattttccccttggcaacaaacagttgttt
+1482648/1
??<ADAD?@FHF?GBGIGII:??:FFFEFHIGBGGDHHACBFFD@FF.@D
@1958480/1
caggtattgcattggtataagcatttgcttctgattcttcttcatcagta
+1958480/1
B@CFDDFFHHHHHJJHIJJIJJJJJJJJJJJJJJJJJJJJJIJIJJJJII
@4039475/1
ggcaactcaggataactatagaggttcttctttccatcaaaggcaggaaa
+4039475/1
C@@DDDDDDFDDHHGEHEHGIGGECFFGEGIIGGHIJJGBDHGHIJJ=GI
@5569505/1
cctaaagcaacaacacaattgtcggcagctgggaatcctttgtgagccac
+5569505/1
CCCFFFFFGHHGHJJIJJJIJDHHIFHIJIJIJIJJJJJIJJHIJJICFH
@6066673/1
gtggaagtaagaggtctttcatttaatgttttttgaaaagcctcacttgt
+6066673/1
@@@FDDFDFHDADEAEFHIHHIHIJCHHHIGIIJIHFHIICGHIIGDGID
@927944/1
gtcatcagtttgagatactgtaatgcattgtaggccgcacatgtttgtgc
+927944/1
@@@DDEFFFFBHFHFGEGIHEIGEDHHDHGCFFHGEGGGGIIG?FEGIIJ
@6066917/1
ccgagaaattctaacctctgattagaccctaaagttaaattattgtaacc
+6066917/1
CCCFFDFFHHHHHJJIJJJJIJJJJJJIJJJEIIIHIJJJJJJJIJJJJI
@6067294/1
gcctcacttgttttgtcataagttttaacagtaagttcttttttttcctt
+6067294/1
@@<DFFDAFHCFHIDFGGIIIHEHGIHI@CF9CHECBBFGIFGGIGE@D=
@4041326/1
gtgaactggtcatcaactgagaggccaaactccttcaggcatgggtcact
+4041326/1
@@CFFFFFHFHHHIEGGHJJJIGHIIGJGHIIJJJJIIIIJJJIIFGBGG
@1487275/1
aggaaatcgatttttgaaacacctctgtcgaacagcttccacagcttgtc
+1487275/1
@@@BDDBDHFFHGJJIGGIJJJHJGIJGHIEGGHICHGIGIJJJIJJGGI
@929905/1
ggcttctattagttcatctatattttttaaggaagtaagtgcaggggaac
+929905/1
CCCDFFFFHHFHCGHIJJJJJJJIJJJJHHIJIJJGIIJGIIIJJJJJIJ
@2985893/1
gtttgttttctcctactccgacaaacgccatcctctcattcttagttgta
+2985893/1
@@@FFEFFHHHHFJJJJJJGIJJJJIIJIIGGIIIIIGIIJJJIJJIGHG
@410675/1
agtaggtaaaaagattattgtattttcttttagaactctttcaaagagtt
+410675/1
CCCFFFEEHHHHHIJJJJJJJJJJJJJJJJJJJJJJJJJJJJJJJJJJIJ
@6067671/1
ggtgcgttaacttttggtggctttattatattactcctaattgaagagcc
+6067671/1
BCBFFFFFHHHHHJJJJHIJJJJJJJJJJJJJJJJJJJJJJJJJJJJJJJ
@6068129/1
gttttgtagaagccttaccttcagctgagtgagttaaaacagtacatcgc
+6068129/1
CCCFFDDDHHFHDGIJJIGHIJJJGEGGIACHHIJJIIGIII?DDGIBHG
@6068323/1
gcttgtctaacttgaccaacggtaaaagcaggaggttgttgcatcctttg
+6068323/1
@@CFFFFFFHFHDGDF@BGIGIFGFEHGCAHHBGG:BG@GFGGIIIIIII
@7644315/1
cctgctttagggtttcttccgccaatttaaaaattgaatagtttttatga
+7644315/1
CCCFFFFFHHHHFHIJJBIIIJJJJJJJJJJJJJJJJJJJJGIJJJJJJH
@3525482/1
ctgtctttgtgtcttgcacgacctttggatttaatata
+3525482/1
CCCFFDFFHHHHHIIDGGIBGB8EHG@GGGG1?FFGGB
@6068827/1
gtctcttcaaaatcttcttcatcacgtcgtctttttttaccaaaccggta
+6068827/1
@?@DDFFFHHHHFHHIGIJJIJJJJJIJJJJJJJJJJJJJJIIJJJJIFG
@2523791/1
ggtctctgctgttgctgttgttgctgaggctgctgtggtctctgctgttg
+2523791/1
@@@FFFFFHHHHHIJJGFHJIJJJIGHHIJGIJIEHIDIGGIIJJJJHH@
@3525872/1
ggatgcataagtcattcctctatcaggtaagacaacaatcacaagtttta
+3525872/1
CCCFFFFFGHHCHHIJJJJJJIIIIJCBHIGJIIGGJJIJJJJIJGDIBH
@5058696/1
ggctattttagcatggaatgtaatctccaagttg
+5058696/1
@@?DDD?DFF??AA?3:<33IAC?FHD<<222AC
@5059329/1
cttttattgaatagaataggaatgtcaggtgcgttaacttttggtggctt
+5059329/1
:=@BBDDDB>FDFIGA9>BDC@GG:CEEG<A?E?C:C?DHIIGG:??DHH
@1962633/1
gtttttgagctcatacttaatccaatgacatggggaagtcaattgctaat
+1962633/1
CCCFFFFFHHHHHIJJJJJJJJIJIEIIHIGJJJJIJJFHIIIIJJJJJJ
@5060007/1
gctaacctcttggcaatttttttcgatttgccagtacctatttctttgtg
+5060007/1
@C@DDFDDHHFDFGG<EGIGIGIJJBFGIGGJJIIIHGJEHEEEEHGIFB
@5060059/1
gctaaatcttcaagtacataatacataactttagctgtcgtctttctttc
+5060059/1
CCCFFFFFHHHHGJFHIIJJIJJJJJIJHIJJJJJJIJJJIJJJJIJJJJ
@6593085/1
cttctattagttcatctatattttttaaggaagtaagtgcaggggaacga
+6593085/1
1=BDFFFFADCFHJJJJJJJJIJJJJIJJJIIIIIIJFHIIIJJJJIJIH
@6593410/1
ctggatagtggtaggatagagactttttctttgaagatttaggtataata
+6593410/1
CCCFFFFFFHHFHIJIJJJJJJJJJJJJJJJJJJJJGIJJJJJFHIJJJJ
@7128176/1
aatgtttctagcctttcataattcataacgtcattagcagagctcgctac
+7128176/1
CCCFFFFFHGHFGIIIJJJJHIJJJJIJJJJJJJJJJJJJIIIJJJJJIJ
@3528706/1
gtagaattacagaataactcatgaatgctttctaatgtttcttcatttaa
+3528706/1
?1?DD>DDFFHFAE>@GHGCFGECHHHDHGHHIC<FB?C@GGHE?FHIGG
@2524407/1
gcctgcttgtggaaaaccaccacaaatccacttggaaaactgtttatcat
+2524407/1
C@CFFFFFHHHHFHGFEHJIJJJJIGJIJJJJJIJIIGIJJJHIIJJJJJ
@6069495/1
ctttttttaccaaaccggtattttccccttggcaacaaacagttgttttt
+6069495/1
CCCFFFFFHHHHHJJJJJCGHJIJIJJJIJJIJIJJJJJJIJGFHFFGIJ
@4046573/1
gttaacggagtttgctgtcgaatactctgagcttgctgagcgactaatgc
+4046573/1
CCCFFFFFGHHHHJJJJJJJIJJJJJJJJJJJJJIJJJIIJJIIJJJJJJ
@7645531/1
gcttgttgctgtacttgaggctgagatgaaggtggtctgctgggttgctg
+7645531/1
CCCFFFFFHHHHHIJJJHIJJJJJJJJJJJJJFHIHIJJJJJJJGIIJJJ
@1966277/1
gctggaacaacatggacttcacaaagctctccaacaagaatttgtttttg
+1966277/1
CCCFFFFFGHHHHJJJJJJJJJJJJIIJJIJIJJJIIJJJJJJIGHIJJJ
@7647916/1
ctcagagctaccttggcagctgctaattttgcttggtgtttgttttctcc
+7647916/1
CCCFFFFFHHHHHJJJJJJJJJJJIIIJJJIJJJJJFGHIJJHHJJJJJJ
@1491302/1
agctgcgacaccatctgatgcctggtgcggaggctaccttgccgtaggaa
+1491302/1
@@CFFFFFFDHHHJIIIJJIIJJIJJJJIJJJJJJJJJJIGIJJHIIHDH
@5573987/1
ggggcaccatgacgatagctttattctcattaaggaattccggtttctca
+5573987/1
CCCFFFFFHHHHGJJJJJJJJJJJJJJJIJJJFIJIJJJJJJJGIJJJII
@5574369/1
aataaatagctgctgctaatgattcaaataagtcaccaaggacctttggc
+5574369/1
CCCFFFFFHHHHHJJJJJJJJJJJJGA>3AHHCHIJJJJJJJJJJJJJJJ
@5062299/1
gttgccttaaaacaatgtcaagagcttggattgcctcctgcggaccatta
+5062299/1
CCCFFFFFHHHHHJJJJJIJJJJJJJJJIHGIJJJJJJJIIJJIIJJJJH
@5062474/1
gtcattagcagagctcgctactaaggccttcaagatagaacccaattctg
+5062474/1
CBCFFFFFHHHHHJJJJJJJJJJJJJJJJJJJJJJJJJJJJJJJJJJJJI
@5576850/1
tggatcattagcagaaatcctcattctttca
+5576850/1
8??BDD3AFF?3?CDA<F<A<FE@FAEEHE9
@4558524/1
ctgtatcaactgcagcctcttttaccattgtacgagtttgagcatcattc
+4558524/1
@@@AABDDFAFFFGFIFEGF<CFEF<FHHECEFFFEFGFIDBB<??GFG9
@2992634/1
cggaggaatttgtttgtgattttttattgtatcccaatcaattatgatac
+2992634/1
@CCDDFDDHHHHHIIJGHHHGEHIJJJJJHIIJJJICEHIIIGIJIIIJJ
@416776/1
aggtgatatatttttacatctgttataaatgtaggaagttatcaagaaat
+416776/1
1==4A;2ADFFFABE@><ECBIA::AH><<?FHCECE?::CEG9C?DAGC
@7129850/1
gctggatgaggaaatttttcataaagaagtcgaat
+7129850/1
;?@DDADBBFBF?3?EGBI;CHB4F:E@FH>G?8C
@1494668/1
agaacaatgagtaagagcttgcaagaggtaacttctgtcttgaaatctgt
+1494668/1
CCCFFFFFHHHHHJJIJJJJIJJJJIIJHGIIJJJJJJJJJIJIJJJJJH
@7131697/1
aacaagattttcacatggctgcccctttattatccctttcagtggacaat
+7131697/1
CCCFFFFFHHHHHJJJJJJJGIJJJJJJJJJJJJJJJJJJJJIJJIJJIJ
@6595515/1
ataataagtctaaatagaccttcagggtcttcatggg
+6595515/1
C@@DFFFBHFFHDGBGBHGHEIIAFFC3<CFBCH@GB
@8128039/1
ctaacttcaattaatttctgatttttattaacaatagattggttgtaacg
+8128039/1
CCCFFFFFHHHHHJJJJJJJJJJJIJIJJJJIIIIJIEIJJJIJJHGGJJ
@5064616/1
tatcgaaccgcactgtttacaaacttctaattatcaatgacacttgtcgg
+5064616/1
CCCFFFFFHHHHHJJHJJJJJJJJJJJJJJJJJJJJJJJJJJJJJJIJJJ
@5579006/1
ggccaacatattactgacctcaaccgtacttctagcattagaagtttctt
+5579006/1
CCCFFFFFGHHHHJJJJJJJJJJJJJIJJJJJJJJJJJJJHIJJJJJJJJ
@1968429/1
ccctaggcaaggtacagcctcaccacctcaaccgaacacttctaggttac
+1968429/1
@@@BDDDFDHHHFG>ADEDGBDECHIHIIGIHIGEHE@@?FHFGH>.=C8
@1968510/1
ctctgctgttgttgttgctgaggctgctgtggtctctgctgttgctgagg
+1968510/1
@@@DDBDDFDDFHIBFGDGIBHGIIIIIGDHEGGIICHIIGFDDHGC?;F
@1969000/1
atttcttcagggagaatttttaaccat
+1969000/1
@@@DDDDDHFH;DF@GGHIG:AEDHID
@1969567/1
gggaattctaagagggtacacaattcaggcactaatgtctcttcaaaatc
+1969567/1
CCCFFFFFHHHHHJJJAFHIIJAFHIJJJJJJJJJJIDGGIJJJIIJJGH
@5580575/1
tcggcagctgggaatcctttgtgagccacatcaatgttaaggaatggttt
+5580575/1
CCCFFFFFHGFHGJJJIJIGGCGIJJIIJIIIIJJJGIIJJIIIIJJHII
@419204/1
ctgtgatcttgtctaagattgctttcgctgcggcatgctttgcttctttc
+419204/1
@CCDFFFFHHHHGJJJJGJIJIJJIIJJJIJJIJJJJIJJJJIJIIJJJF
@2531643/1
ctgtgatcttgtctaagattgctttcgctgcggcatgctttgcttctttc
+2531643/1
@@@D;ADD?FBCFHFIG>IH<FAHHEHIGAGH:DFHBGGGIGGDFHC@FG
@4053920/1
ctcccctctggtatccaaaggcactgttttcaccggaggaatttgtttgt
+4053920/1
CCCFFFFFHHHHHIJJJJJJJJJJJJIJJJJJJJJJJJJJJJJJJIJJJG
@7133442/1
cagtcttcaagcactgagttagaataccaacctgaatttcagcaattttc
+7133442/1
B@@BDDFFFHHHHJIJIIHGIIJJJJJJIIGIIIJJJIJGIJJJ@FGIJJ
@5066297/1
ctagaatcccacatggcaggaagttttctcgcaacttaggttatgcgaag
+5066297/1
@@@DDFFDHHHHHGGIIEIHGII<<AHHGHHGEGIFBDHI?DFGIIIGIG
@8128871/1
tgataaataatattaatgaaactaaaaacttcaaaaaagaatcacccaat
+8128871/1
@?@DDA;D::CC<:CGF9<A<AEC<3AC@ACE?9C?3C?G??FEA>DG=?
@7135185/1
gttttatagaagcttccaggaaaaccagattttggattgaggtgataaca
+7135185/1
C@CFFFFFHHHHHJJJJJJJIJJJJJJJHIJJJJJGIJJJJJDHHJJIJJ
@5581611/1
aggctttgctttaggatcatcatctggattttgaataggaaatttgataa
+5581611/1
CCCFFFFFHHHHHJJJJJJJJJJJFIJIBHIJHIIHGJJIIJGGIHIDHG
@8130373/1
gcatcattcattttcttcattgtaacttggcccgcaacaattgtacacaa
+8130373/1
CCCFFFFFHHHHHJJJJJJJJJJJJJJJJJJJJJJJJJJJJJJHIJJJJJ
@8130774/1
catggtttaagaaagaccaaaggtttctgttgagctagtcatttgttccc
+8130774/1
CCCFFFFFHHHHHJJJJJJIJJJHJJJJJIIJHIJJJJIIJJJJJJJJIJ
@2997429/1
gtggacaatttacaggcagttgaagataacatacaattttaattttatta
+2997429/1
CCCFFFFFHHHHHJJJJJJHJJJJJJJJJJJJJJJJJJJJJJJJJJIJJJ
@942682/1
gaggtctggtaattggagcggcttgtctaacttgaccaacggtaaaagca
+942682/1
BBCFDEFFHFHHHJJJJJJJJJJJ<?@??FB?F99?G?GDAH7BFHJ727
@5583223/1
ctggcctgcttgtggaaaaccaccacaaatccacttggaaaactgtttat
+5583223/1
CCCFFFFFHHHHHJJJJJJJJJJJJJJJJJJJJJIIIJJJJJJJJIGIJJ
@943122/1
cagctctcctaacaaggttgttaatctctctttcccgatcaggcgctgac
+943122/1
CCCFFFDEHHHHHJJIIEIHHHJJJJIJHFHIIJIIIJJJJJIJJJJJJI
@943926/1
tcaggagaaatttcaatttttgcaaattgttcgtagtga
+943926/1
@@@DDABDF>>FHBFEGDI<C@AA?DE9A2AA:E?11?9
@2999299/1
gcctcatgttataacattatgcagttcattacctaagatatttgttatga
+2999299/1
?@@F?BDDHHHHGFGIJIJJJJGHIIIIIIJJJIJGIBHGIGIGHHHCHG
@7655412/1
ccataccgtacgctcaaacatgcaaatgtgacattattgactaaggccga
+7655412/1
CC@FFFFFFHHHGJGIIIFIJJJJJJJJGGGHIJIJIJIIJJJIJFCHHG
@7655453/1
gtcttgcacgacctttggattgaatataagaccttgttgttttagggtaa
+7655453/1
CCCFFFFFHHHHHJJJJJJJJJJJJJJJJJJJJJJJJJJHIJJJJJJGGH
@2534208/1
accataaccaagatcaattactctaccaggtggaggtgaaaagaatgatc
+2534208/1
@CCFFDDEFFFHHJICIJECEHHH@CH?FFAFFEGG?CFHIJGCHEGGEH
@2534297/1
gtctcaacaagttccgttttttggagaggcaactcaggataactatagag
+2534297/1
@@BDFFFBFFFCFGHIHGIIJGJIIGGGIIJJJJJIIGDHIJIIGJIIII
@2534506/1
cagggaattctaagagggtacacaattcaggcactaatgtctcttcaaaa
+2534506/1
@CCFFF8DFHHFHJJJIHFGGIIIFHIGCHGIJFJHGHBFBFEGDGFHIC
@2535579/1
ctcatgttataacattatgcagttcattacctaagatatttgttatgatc
+2535579/1
?@@D1BA2=C<F?F>BEIHIFI@FFDHEHE>HEEFE>DFGFFIIFCEFIF
@6080181/1
cacccatgttaaattttttcagaatcatgtgattttttttcctttca
+6080181/1
CCCFFFFFHHHHGJIJJJJJJJHIJJJJJIIGJJJJJJJJJJJJJJJ
@8130952/1
ctctgtcgaacagcttccacagcttgtctgtaattgcgataagg
+8130952/1
???DDDD?DDD:?CEEE3<3CF<E<9A?BC?91@DCA0?@A7?D
@2536770/1
gggaattctaagagggtacacaattcaggcactaatgtct
+2536770/1
@@CFDFADHHHHHHJJAGHIJJJJJJJIIJIJJJJJJDFI
@5071306/1
tatagatggaacgttgatctggtctggagctggatgagtgacatcagcgc
+5071306/1
B@CFFFFFHHHHGIIJJJJJJJJJJJJJJIJJJJIJIIFHJJIJJJIHIG
@2538451/1
ccttgttgttttagggtaatcaaattttatgacaaaattgcaattcttta
+2538451/1
@@@DDDDFBHHHDEBGGEHHECEIIIJIGEEHIIGIGGHEHJ>GHIII@B
@6600716/1
cggtgtttttgagctcatacttaatccaatgaca
+6600716/1
@@@DD@D?FHA?CF>EHIHDHFG>F?2<?FBDE?
@4569248/1
ctcacttcaccaacattcatgaataatggaaaatcacatagcttcggcca
+4569248/1
CCCFFFFFGHHHGIJJJJJJJJJJJJJJJJJJJJJJJJJJJJJJJJJJJJ
@4569774/1
gtgcaggctggccatgttgaatagcttgctgtggtggtacagcacccggt
+4569774/1
CCCFFFFFHHHHHJJJJJJJJJJIJIJJJJJIJJHHIGIJJIIIJJJGIH
@2539717/1
agctcatcaagcttcggtccgactgatgatttgaggttcttgtggaattg
+2539717/1
CCCFFFFFHHHHHJJJJIJJJJJJJIIJIJJJJGHJIJJJJJIJJJJJJJ
@6601769/1
cttaactttagtgaactggtcatcaactgagaggccaaactccttcaggc
+6601769/1
@CCFFFFFHHGHHHGGJGHEIHIGHGIJJIJJIIDFHIGIIIIIHGHHII
@4570341/1
ggcctgcttgtggaaaaccaccacaaatccacttggaaaactgtttatca
+4570341/1
@<@DD=DBBC:CFEHFHECGGICEHGI93?FD<D9C<FGG>DFBDHFHB?
@5073275/1
catcaactgagaggccaaactccttcaggcatgggtcactattaaagttg
+5073275/1
CCCFFDFFHHHGFHIJIIGIIJJJGIHIJCEHIIJGHIJJJIJGGGIIIG
@5073554/1
gtggcagaaccctacctcgaacttccatc
+5073554/1
111AD:B1D??<:<EB:<A12C8<F91@?
@4059088/1
cgacactttttagtaccgggcttactaagggagttttcttgatcattttc
+4059088/1
CCCFFFFFHHHGHGIJJJJJJJJJJJJJJJJIJHHIJJJJJJJJJJJIJJ
@8132554/1
ccgctacagttgtgttttccacaaataaagcatgggatttgtgaagctga
+8132554/1
@?@:DD:AC?DF?EAC;GEFBBFBBHIIIFF@@FBDFGDFDFB@DFBFB>
@3534739/1
gtactggtgatatcctcgggaaaattaatttttattaagaagccaaattg
+3534739/1
CCCFFFFDFFHHHIIJJJJJHIJJJJJJJJJJJJJJJJJJJJIJJJJJJJ
@7657497/1
tgctaattttgcttggtgtttgttttctcctactccgacaaacgccatcc
+7657497/1
CCCFFFFFHHHHHJJJEGGIJJGIJIJJJJJJJJJJJJJJJIJJJJJJIJ
@1500915/1
cttgttacaacatatttcaacatgtatccttttgggcggtaccatggtat
+1500915/1
CCCFFFFFHHHHHJJJJJJJJIJJGJJJJJJJJJJJJIJ@FHIJJJJHIJ
@8133446/1
cacttcaaactgttgctcagcagctatctcttgtaggaactggactgcat
+8133446/1
CCCFFFFFHHHHHJJJJJJJJJJJJJJJJJJJJIJJIJJJJJJJJJJJJJ
@3000162/1
ctgagagcatcttctctaactgtcctttgaggtgcaaaacaagcgatcgc
+3000162/1
@@@;BDD?FF?FBGHGDIBEIECHG?CHI<CBEBCB@EB?=?@FBDGGII
@5586596/1
ttccaatctaatctaatataaactcaatctttcccaacataactttccac
+5586596/1
@B@FFFFFHGHHHJIIIJJJIJIIIIJJJJIJJIJIIJIJJIJJIIIHIH
@948353/1
gttgctttcgcagggtaagtctttcagtctcatccacattttatgtgctg
+948353/1
@@?DDDDD?DADA>EE@;:C<CHAF9?EFE@C4:C<C<?DCBD@??0?GD
@3000863/1
gctcaaacatgcaaatgtgacattattgactaaggccgatctgaggtctg
+3000863/1
CCCFFFFFHHHHHJJJJHJJJJJJJJJJJJJJJJJJJIHHIJJIJJGHJJ
@948836/1
gcccaatatagattccagaacttccggcataatgagtacatcatttacat
+948836/1
CCCFFFFFHHHHHJJJJJJJJJJJJJJJJJJJJJJJHHJJJJJJJJJJJJ
@7137489/1
agagactcgtccaatcagattgaaaaaaacaagttgtataacacaattaa
+7137489/1
CCCFFFFFHHHHHJJJJJIJJIIJJJJJJJJJJGHJHJJJJJJJJJJJJJ
@7137740/1
gtatctgatttgttgtttattagggtagcatttggagg
+7137740/1
?@1ADADD>FA?FIFIF?ACHEE@CG@8A?AEHCGF@<
@7137907/1
gggtgagtaatctctgtatcaacaactgtaccagccggcacattcatatt
+7137907/1
@CCDFFFDHHHHHJJIHIJJJJJJJJJJIJJJJJJIJJIJJJJJJJJJJJ
@2542399/1
caccatctcgatacagaataattctatgaggcttgtagccaccggtactt
+2542399/1
<??DDFFDHHHFFGGIGBHIGGHIGGHBGGHHHIGIIGHGIGIIEFHEEH
@2543041/1
agtagtttcacttttgttattggtttccttatcagtaatctcgaatctat
+2543041/1
@C@FFFFDFHHHHJJJJJJJJJJHJJJJJIJIJIJIJJJJJJJJJJJJIJ
@8136991/1
tgaggctgttgtggtctctgctgttgctgaggctgctgtggtctctgctg
+8136991/1
CCCFFFFDFHFHFIFGGIIIIJJHHGIIIJGIIGIJIFHHFDGGIIIGJ@
@5074918/1
cctcagagctaccttggcagctgctaattttgcttggtgtttgttttctc
+5074918/1
CCCFFFFFGHHHHJJJJJJJJJJJIHJIJJJJJJIJJCDDHIIHHIJIJI
@5075389/1
gtcgtgagaagctgcaacggctgctatagatggaacgttgatctggtctg
+5075389/1
CCCFFFFFHHHHHJJIJJJIJJJIIJIJIJJJJJJGIHIIJFIJIJCGHH
@3001787/1
gtctttctcgataatcaagtgttggtgcattcataattcgggccttaact
+3001787/1
C@BFFFFFHHHHHJIJJJJHIJJJJFHHAFHHIIIGHHIJIJJJJJHHIJ
@4573922/1
caatgacatggggaagtcaattgctaatattgccatcaacgttcactgtc
+4573922/1
CCCFFFFFHHFFBHEHJHFHHIGHIIBAHGIIIJIGGGGIIIJIIIJJGG
@6086203/1
caatgtttctagcctttcataattcataacgtcattagcagagctcgcta
+6086203/1
@@@DFBDDFFAFHEEAEGDDCHHHHFFB?GCAGBDBFFEHGCFECDAHGB
@6086446/1
ggggaacgagaaccaatttcttttttaaaataatcagcaaaatccaaaag
+6086446/1
CC@FFFFFH?FFFIIIGBHIIIJIJJJIFAGGHJJGIJIJIIGIIJJIGJ
@3002834/1
gtcattagcagagctcgctactaaggccttcaagatagaacccaattctg
+3002834/1
BBBFFFFFHHHHHJIJJIHEIJJJGIEGGHIJGIIJIIIJIJGGCHIIGG
@5077614/1
ctcctcgataatagatatgtaataagaatattgatgctttgcccgtcctt
+5077614/1
CCCFFFFFHHGHHJJJJJJJJJJJJJIJJJJJJJJIJJJJJJJJJJJJIJ
@424703/1
cttacaggtaccggtctttctcgataatcaagtgttggtg
+424703/1
1?@BDA:A2=<ADFHBGDEEFC?GHIEGIAGBHEHHC=?;
@425431/1
gctgttgttgatgctgctgtggtctctgctgtt
+425431/1
@CCFFDFFHG?:C?C@GGECGGACCCBEAHGEH
@425440/1
atcaatttcaggatacgatctggtttacaattagaatttataagtgttgc
+425440/1
@@@FFFFFFHHHHIGEGHHHIIBAFHCGIGIGGIJJ>GHGIIEJIIEGGJ
@5077750/1
tttcaagaatatactcccgtgtgatatgatatgggttgctgtttacacca
+5077750/1
CCCFFFFFHHHHHJJJJJJHIHHJJJJJJJJJJJJHIJJJJIJJJJJJJJ
@7140308/1
attctttcaaaaaaaactattcgtaggagtaaaacgtaagtggaagcata
+7140308/1
@@CDFDFFHGF?FHIGGGGHIIGFHIIGI9?GGIIIFHGGCGBD@DDAFH
@6606252/1
cctcagagctaccttggcagctgctaattttgcttggtgtttgttttctc
+6606252/1
@@CFFFFFHGHHHJJJGIIJJJJJJIIIJJJIJJJJJ?FHIIJHIJJJII
@5592225/1
cttggcccgcaacaattgtacacaactccataggaagcgccaaaggcttc
+5592225/1
CCCFF>DDDDHDFIIIGHBHDGGIIIIGIIIIIIHGIIFIIIIDDEHBGI
@6607327/1
agtagaattataaaataaatacaaatacagaaacttagttgccaactctt
+6607327/1
@@;BDD?DHDBH?DFFEFHDECFBC<AFHIGEBFEB<FHIGGIG@HFBB?
@1506158/1
cgacctttggattgaatataagaccttgttgttttagggtaatcaaattt
+1506158/1
@CCFFFFFHHFFHJGIJJJIIJGIJJJIHIGIIJJJIJIDFHIIIJIIIJ
@5079124/1
gttcttaggaatatttccaatgaattcctctatttcattgtgcattaatc
+5079124/1
CCCFFFFFHHHHHJJJJJJJJJJHJIHJJJJJJJJJJJJJIIJJJGJHFF
@8141100/1
gagtaatctctgtatcaacaactgtaccagccggcacattcatatttctc
+8141100/1
@@BDDFFFHHGHHJJJJJJJJJJJHJJIJJJJJJIJJIJJJJJJJJJJJJ
@2546444/1
ctctaacttcaattaatttctgatttttattaacaatagattggttgtaa
+2546444/1
:?<D;DADFBF:DGI<EFH:<C4CBAH9;CH<AE@<AC@:?E?FGCC?<:
@426959/1
ttcatctgttattaaatgagggcattcatcttttcttttgtaaattactt
+426959/1
<@@DDDD?AD?FDHIG@AHFGG:CDGH?AFHIBEEGCCHG?FHIFFEGBF
@3005976/1
gtctgtctgcatctgtatatgccctagcacggaaagcagcgagatgagca
+3005976/1
=8?=1A>DFFF<FFEDFG?HFFECAAEFEBDBBFFBB;?GG:0?F?8BCF
@5593845/1
ctgttcttcttgaagttggttcagctgtagtctgtctgcatctgtatatg
+5593845/1
CCCFFFFFHGHHHJJGIIIGHIJJIJJJJJJJJJJJJJJJIJJJJJJJJJ
@7665438/1
ggccagttctggaggatgaagttttctacctcttgtattttgctcttctg
+7665438/1
CCCFFFDFHHHHGJJIJJJJIFHIGIJGIJJJJIJHHIJIIJJJJJJJJF
@7665517/1
cgaggtttaaattttttccgctgtagtacaaatttctatttccgattatt
+7665517/1
@@@FFDDFFDFHDIGGIIHGEDHGIGJJIJJEEIIGIIIIEIEGGHG?FH
@427969/1
ccacactcctcaaggtacacccctataagggcttcgatagaatctgcaac
+427969/1
CCCFFFFFHHHHHJJEGHIJJJJJJJJJJJJJJJJJJJJJJJJJJJJJJJ
@5594450/1
ctgctgttgttgaggctgctgtggtctctgctgttgctgttgttgctgag
+5594450/1
CCCFFFFFHHHHHJJJJJIJJHIJHIGIJJIJJHIIJJJDCEGHIIIGGI
@3006758/1
gagtaatctctgtatcaacaactgtaccagccggcacattcatatttctc
+3006758/1
BCCDDFFFHHHHHIJJJJJGIJIJJJJJJJJJJJJJJJIIJJJJJIIJJJ
@5594776/1
tgcctcctgcggaccattagttgaagttccagccctcagataatcccata
+5594776/1
CCCFFFFFHHHHHIJJJJIJIIJFIIFFIIIJJJJJJIGIJJJJJJJJJI
@7666384/1
ctcaaattcagtcttgaaatattatccattagcttatgttgctacaatgt
+7666384/1
CCCFFFFFHHHHHJJJJJJJJJJJJJJJJJJJJJJJJJJJJJJJJJJJJJ
@428452/1
ccctcaccgctgtcatgctctttctcaacaagatggtacctagctctaaa
+428452/1
CCCFFFFFHHHHHJJJJJJJJJJJJJJJJJJJJJJJHHIJJJJJJJJJJJ
@428805/1
ctttgttttcacaactgatactaatcccatcttttggggtattatcacaa
+428805/1
CCCFFDFFHHHHHJJIJJJJJJJJJJJJJJJJJJJJJJJ@GHJJJJJJJJ
@1507519/1
gctgctgctgcggctgttgttgcctctgctgctgctgctgctgaggcggt
+1507519/1
CCCFFDFDHDFG@IGIEH@:CCBCBADFHHGGEHEGCD@DCGG4?C;AE9
@3008513/1
cgataaaacctcttcaaaagaagataaacaattcaagagaccattgaata
+3008513/1
@?<DBDDBD:CFHGEGBHGGEGF@FHGGECHIIEHEGH?CFEEGHI@DB@
@7144565/1
gtttcatccgcaattttctggcggagctcttcagcatttagcagcatcgt
+7144565/1
CCCFFFFFHHHHHJJJJJJJJJIJJJJJIIJJJJJIIJJJIJJIJIJIII
@7145046/1
ccaatgtttctagcctttcataattcataacgtcattagcagagctcgct
+7145046/1
@@@FFFFFHFHHDHIJJJIIJJEHGIIJJJGGEHIJJJIGIJIIJGIJIH
@7668846/1
gttgttgctgaggctgctgtggtctctgctgttgctgttgttgctgaggc
+7668846/1
??@DDDEDHHGHGIIJGGHCGHAFHJHGGEGHAEGIIFGIIIGGHIIGH?
@4579267/1
cctctgtcgaacagcttccacagcttgtctgtaattgcgataaggttttt
+4579267/1
CCCFFFFFHHHHHJJJJJJJJGJJJJJIJJJJJJJJJJJJJJJJJFHIJJ
@431480/1
accaggtggaggtgaaaagaatgatcttccaactgtcacaaacctgttag
+431480/1
CCCFFFDDHHHHFGIJJJJJJJJJJJJJJJJJJJJIJJJJJJJJJJJJJH
@8147251/1
tgacattattgactaaggccgatctgaggtctgtcaattcaccagg
+8147251/1
@@<DDFDFHGFHHIIIIACFGEHECGBFH??DHHGGGG<DGHHECH
@1984867/1
ggccacttctttgaactaagtacagcgaaattcttattcgattgaagtaa
+1984867/1
CCCFFFFFHHHHHJJJJJJJJJJJJJJJJJJJJJJJJJJJJIJJJJJGIJ
@6090900/1
ctccaatcgcattccctttcacactagggacatgaggagaaattattggt
+6090900/1
@@CDFFFFHFHHHGIGJGEHGIJJGHGIEBEFHIIJECGBCGHIGIDHI9
@5082851/1
gtatatataagattacaattcttaacattttttctttaaacaa
+5082851/1
?1===ADAFFF=F?:<22<A<<AA<F?AAH:F@:?C??D<F9:
@3011337/1
gttggatataattcccttcagcattataaggaaaaggcactgactgtgtg
+3011337/1
?@CBDDDFHHHGGGIIJJGGIJIBGIIJIIGGHEGHIGGGHIIGIIDFDB
@3011756/1
gttaactttataatcaatcggcatttctttcagaccaaaatttctttgta
+3011756/1
CCCFFFFFHHHHHJJJJJJJJJJJJJJJJJJJJJJJJJJJJJJJJJJJJJ
@8148153/1
cttgtgcttgtcttccacccttttttttgttcctttttgaattaaaatca
+8148153/1
CCCFFFFFHHHHHJJJJJJJJJJJJJJJJIJJIJJJJJJIHIJIIIJJHI
@956736/1
gtcggtacaatgtaatatgagttttctttgttttcaaaggctctaactaa
+956736/1
CB@FFDDFHFHHHGIIIIJIJJIJJIJJJJFHJJJJIJJIJJJJJGJJII
@958034/1
gcatcctttgctcttgaggaagttggtgtagaggtgcaggctggccatgt
+958034/1
B@CFFFFFHHHHHJJJGIJFHHFHIJFHGHIJJJGHJJJIJJJJJJGHIG
@433854/1
gctttctaatgtttcttcatttaaaaccgctgtgtctctttctttttttg
+433854/1
CCCFFFFFHHHHHJJJJJJJJJJIJJJJJJJJHIHJJJJJJJJJJJJJJI
@5599689/1
gggaacgagaaccaatttcttttttaaaataatcagcaaaatccaaa
+5599689/1
@@@DDB@DAFDFF;AFEHCHAHHEIGHC@GDEBDFHGHHIEAFA@DH
@1511057/1
atttctttagtaaacttaaccctttgagaatctgttaaaggttttcgttg
+1511057/1
CCCFFFFFHGHHHJJJJJIIJJJJJJIJIIIJIJJJJIJIJHGGHIJHII
@3543812/1
ggctgctgtggtctctgctgttgctgttgttgctgaggctgctgtggtct
+3543812/1
CCCFFFFFHHHHHJJJJJJJJJJIJJHIJHIIIJIHIJIJGFGGGHIHHC
@2552567/1
ctctgtatcaacaactgtaccagccggcacattcatatttctcccatctg
+2552567/1
CCCFFDDDHHHHHIJGHFHHIJIJJIJIJJIJJJJIIIIJJJIIIJHIHG
@6093340/1
aggctttatgtttttgtattcttcaatggttgctgctaaatcttcaagta
+6093340/1
CCCFFFFFHHHHHJJJGIJJIJJJIJJJJIJJJJIJJHIJJJJJJJJJGI
@6612939/1
gtgcttgtgctcctgaccaacttgaagacaaggtaaatgaggatacctta
+6612939/1
@@BFFFFFHHFHHJJJJJJIJJJJJJJIJJGJIGHGJJJJJJJJJJJJJJ
@3015243/1
ctcgtccaatcagattgaaaaaaacaagttgtataacacaattaaaaagt
+3015243/1
@@@FDDFDFADHHIIIIGICHIGIGGII?@F?DGGGIIIIDEDGGAHGI.
@5085243/1
gccaagatcagccgtgtttggtagaagcaggatgacacttaggtcgtgca
+5085243/1
CCCFFDFFHGHDDGHGEHIIIFHEGHGHIJI=DHFGIIIIGJIDEGDGGG
@3015499/1
gtggcctatcctctggaggaattcctttaaactgatccatgatcaatctc
+3015499/1
CCCFFFFFHHFFFIGIGGJGIIIIJIIJJIGIJEGHIIJIIJJIJJJJII
@959879/1
cttcacactcatcaagaacttggtaaactcttagatcttcattttgttgc
+959879/1
CCCFFFFFHHHHHJJJJJJJJJIHHJJIIIJJJJJJJJJJJJJJJJGIIJ
@3015605/1
tcctaattgaagagccttttcccaaaatcataccattagatttattaatt
+3015605/1
CCCFFFFFHHHHGJIJJJJJIHIIJIIJJJJJJJJJJJJHIJJJJJJJJJ
@960012/1
ggtttttgaaaaaattttggccaatagctgtgggttatatggtgattgat
+960012/1
?@:BBDDFDH<CBCGHHIEIIIIGIICHIICFGH?BFHGGIG9BFFHIBA
@960017/1
gctctaactaaaaattcttttttaagtaacaaagcttcagtaaataacaa
+960017/1
C@@FFFDFHHHHBHIJJIJJJJIJIIIHIGIGEDIJEGIJJJIJJJIIJI
@5086238/1
gtgtgcttgtgctcctgaccaacttgaagacaaggtaaatgaggatacct
+5086238/1
@@@DDFFDHHHDHIJIJIJJJIJJJJIJIIIIIIG?CDHFGGIIJIIJIH
@5602273/1
gttgagtttggtgggtaggggttgtttccctagactgtggttgagacact
+5602273/1
BCCFFFDFHHHFHIJGIHJJJFHIJJJJJJJJJJJJJIIJJJJJJHJJJJ
@6095248/1
cgtacttctagcattagaagtttcttctccagctaaggctgtatcatcaa
+6095248/1
CCCFFFFFHFFF?FHGIDHIHGHGJJIJJJJJJJJIJJJJGHIIIJJJJI
@6095405/1
ccaatcttcaattgttttaaagcacatttggctgcggtacatttagctat
+6095405/1
@C@BDFFFHHHHHJIJJJJJJJJJJJJJJJIJJIIIJDGIJJJJJJJJJI
@961297/1
ggtttctcaaaacatggtgctggatgaggaaatttttcataaagaagtcg
+961297/1
BCBFFFFFHHHHHJJJJCIIJJJHIJJJJJJJJJJJJJJJJJJJJJJIJJ
@961779/1
cttggcagctgctaattttgcttggtgtttgttttctcctactccgacaa
+961779/1
@C@FFDFFFFHFHJJJJJIJIJJIIAFGIIJFHGIJJJJJIIGJIJIIII
@3017593/1
gccatgttgaatagcttgctgtggtggtacagcacccggtcctggtccag
+3017593/1
CCCFFFFFHHHHHIJJJJJIIHJJGHIHHIIIIIJJJJJGHGIJJHIJII
@962058/1
ggcacatccacgatttcggcagcttttacctcattttcactcagaagaaa
+962058/1
C@@FFFFFHHHFHIIEHIJJJJJJJJGJJGHIJGIJJIJIIJGIGCGGGG
@6096294/1
gttgcggttaaaccaagaacatgtggcctatcctctggaggaattccttt
+6096294/1
CCCFFFFDGHHHHJJJJJJJJJJHIJJJJJJJJJJJJJHIJJJJJJJJJJ
@3018279/1
ccttcttccaaaaaaatacagcaagtctggtaaatttatcgcaaggtaat
+3018279/1
CCCFFFFFHHHHHJJJJJJJJJIIJFGIIJGGIIJJJJJIJIJJIJFHIJ
@3544753/1
cgtcggtacaatgtaatatgagttttctttgttttcaaaggctctaacta
+3544753/1
CCCFFFDFHHHHHHIIJJJJJJIJJJJJIJJIJJJJJJJJJJJJJJJJJJ
@3544851/1
cagtaggtaaaaagattattgtattttcttttagaactctttcaaagagt
+3544851/1
@CCDDADAFHHDHGBGIIHHHCDHHHIIIIIIIIIIIIIIIIGIIIGCCB
@2553552/1
gccaagatcagccgtgtttggtagaagcaggatgacacttaggtcgtgca
+2553552/1
CCCFFFFFHHHHHJJIHJJJJJJJJJJJJJJHJJJJJJJJJJJGHIHIIJ
@6614757/1
cccgatgctagctttcttaaatctggttctctaatcatctgattagtagt
+6614757/1
@@@DFFFFHDHDHGABGDIHHGEEAHCHBHEEIGBHIIIIIEGIIG?BB:
@3545843/1
cttgttacaacatatttcaacatgtatccttttgggcggtacc
+3545843/1
@:1?ABBDBFHF?EE@FECEE>;ECCB@FHBHAEG@FG660@@
@7673380/1
gttgccactgctgctgctgcggctgttgttgcctctgctgctgctggggc
+7673380/1
@?@DDDDDBFFA3EG:CFFEE8E:C??FFF@4DFE99<?FCAF<?<<CFA
@963519/1
ctgttataaatgtaggaagttatcaagaaatctaagattgcatcaccgag
+963519/1
CCCFFFFFHHHHHIIIHIJJJJJJDJJJIJJJJIJJJJGHIIIIGIIJJJ
@963736/1
gacacgagacaacgtgatataactatgaagaatcatgtgataaaaa
+963736/1
1=8BB1@?CDD?D@2<EEE@FC?9EE>E@<DEAE@DCEDDIIEIIC
@964728/1
gctgaggctgctgtggtctctgctgttgttgttgttgctgaggctgctgt
+964728/1
CCCFFFFFHHHHHHIJHIJJJJJIJIJJHJJHIIDHIJJJFHIIJJGIIB
@7152794/1
ttgcatcctttgctcttgaggaagttggtgtagaggtgcaggctggccat
+7152794/1
CCCFFFFFHHHHHJJJJJIJJIJJHJJJHGGIJJJJFGIJJJJJJJJJJJ
@6099037/1
cagctggttgccttaaaacaatatcaagagcttggattgcctcctgcgga
+6099037/1
CCCFFFFFHHHHHJJJJJJJJJJJJJJJJJJJJJJIJJIJJJJJJIJJIG
@3021052/1
gttcaacttctttggtgtacagaaatatttcggcttctgcttccgttcca
+3021052/1
CCCFFFFFHHHHHJJGHHJJIJGHIIIJJJIJIJJJJJJJJJJJJIJJJI
@1990691/1
aagagttttattaaagttggatcattagcagaaatcctcattctttcaaa
+1990691/1
@@@=AD>DH?FHAF<CCEF@<FEGCHG>F>AFDBDFGECGGH<DFBFBGI
@6615723/1
ctctcgttgctttatgcaaataaattggcatcccacttttatgaatgatt
+6615723/1
@CCFFFBDFFHGHIJJFEHIJIGJJIJJJIJJJJJIJJJJGIGHIJJJJJ
@2555531/1
atcaacgttcactgtctataaaaatacaagaattcctaattggtagtatt
+2555531/1
CC@FFFFDHHHHHJJJIJJJJJJJJJJJIJIJJJJJJIJJJJJDHHHIJJ
@2555553/1
ctgtaaaatagcttgagaagccctttgttttccttcttttttatttttgc
+2555553/1
CCCFFFFFHHHHHJJJJJIJIIJIJJJEHGIIIIJJIJIJJJIJJJJJJJ
@2555628/1
cctgttgttccattgcttgaggtctggtaattggagcggctt
+2555628/1
C@@FFFEFHHFHHJIJJJJFJJFHIIJCHHJJJIJJJJIJGI
@5606372/1
gcaccttcaacaccacactcctcaaggtacacccctataagggcttcgat
+5606372/1
CC@FFFFFHHGGHGIIIJJJJJJIJJ<ECEEGHJGIIIGEIIIIIIJJIJ
@3547022/1
aggtctgtcaattcaccaggtgatatatttttgcatctgttataaatgta
+3547022/1
BCCDDFFFHHHHHJJJJIJJGHIJJJJJJJJJJJJJJJJFHIIIIJJJIJ
@5089378/1
cttgttcttcttgtttcttttctttaacatttctcacagaacggttgcca
+5089378/1
CCCFFFFFHHHHHHIJJJJJJJJJJJJJJJJJJJJJJJJJJJJJHIJJJJ
@5089706/1
cccttttctatgctacttttttccaattccaaattctaatcatgggtcgg
+5089706/1
@@@FFFFFGHAFHHHEHGIIJGGGHHHJGIJJGIIJJIGIIIIJIJHGII
@5607240/1
ctccaatcgcattccctttcacactagggacatgaggtgaaattattggt
+5607240/1
@@@FFFFFGDFFHIJGHEHIIIIIGGGGGGCFCHIGG?BCGGIEGIGII:
@3548040/1
ggaggtgaaaagaatgatcttccaactgtcacaaacctgttagcagctgg
+3548040/1
@@@FF2=BBFHHHIIGFGIIIIIIIIIIEHIIIIIIGIIIEIGGGIIIIG
@1517137/1
gggccattatcgcatcatacggaatctgccgagt
+1517137/1
?11?BDD8AA<??<?FB>EBBFGEEFG499?:DB
@2556473/1
gtgcattcataattcgggccttaactttagtgaactggtcatcaactgag
+2556473/1
?@@D=BADHHHDHHGIIIIIIIGHIIIIIIEGHIIIIIHIIIIIIIIIII
@5090618/1
gtcctgttggtccattaatataaaatggttcaacttctttggtgtac
+5090618/1
CCCFFFFFHHHHHJJJIIJJJIJJJJJJHHIJJJJJJJJJJJGHHIJ
@4070568/1
catactccttgtcttacaggtaccggtctttctcgataatcaagtgttgg
+4070568/1
@?@FDFDFFHHHGIIIICHHHGGGIF@@GGIGFHHCDE;BDHCH@FHHDI
@7154885/1
gttggtgcattcataattcgggccttaactttagtgaactggtcatcaac
+7154885/1
CCCFFDBB2AFHHHBEFHIJJJJJIIIHIIIJJJDHHJIIJIJIGGIIGH
@4071250/1
tgtttcatccgcaattttctggcggagctcttcagcatttagcagcatcg
+4071250/1
;?@DDDDD?D?FFH@:<<ACD>AAB<F0DCBFGE><89CAFECG@GH=@A
@7155390/1
attgaataatagctggctggttcctagaatcccacatggcaggaagtttt
+7155390/1
CCCFFFFFHHHHHJJJJJJJHIJJJJJJJJJJJGIIIJJJJJJGIJDHIJ
@7155738/1
ttttgaaattttttaatagttggaacaattctatcacctttgaagttgaa
+7155738/1
C@CFFFFDFFHGFIGHIIJGAFHEHIGCGGIIJJIJEGIIIGEEHIJFEE
@4071834/1
gcttctattagttcatctatattttttaaggaagtaagtgcaggggaacg
+4071834/1
B@@FFFFFHFHHHIJJJJJJJJJJIIJJJJJIJIFFHIFHHIJJJJJJJI
@4071886/1
taaataaatagctgcagctaatgattcaaataagtctccaaggacctttg
+4071886/1
@@@FDDDDBAHHHGEHIIFHIICHCFHGIGGE>H?GAHDCGADFDDGHDI
@7156221/1
ctgatatcaactgacaattccagcaataattttaatgaaacaaaagtcct
+7156221/1
BCCFFFFFHHHHHJJJJJJJJJJJJJJJJJJJJJJJJJJJJJJJJJHIJJ
@7156399/1
acgaaacataggctctacctgatctggaccagtggcgtatttacagaagc
+7156399/1
CCCFFFFFHHHHHJJJJJJJJIJJJJJJJJJJGIJJJIJJJJJJJJJJJJ
@5092967/1
ggtgaagtcaatcctaacactctaggattatttccagaatcttttaagtt
+5092967/1
BCBFFFFFGHHHHJJJJJJJJJJJJJIJJJJJJJJJJJJJJJJJJJJJIJ
@4587917/1
gcatgttcttgcctttgttgctgctgtggtggttcttgcctttgcagctg
+4587917/1
@<@DDD?DFFHFHBHIE:?AFEFHGDHGEFFI:EEG@?FHIGGBHD<@BF
@3025526/1
ctccaatcgcattccctttcacactagggacatgaggtgaaattattggt
+3025526/1
@@@DDDFDHDFFFGBGIGGHGHAFHGGHHDDHIIIGEHHGHIEIHHIII9
@8155391/1
ccttaaaacaatgtcaagagcttggattgcctcctgcggaccattagttg
+8155391/1
@@@FFFFFFHGHFEECGFE?DCGIEIBH@DHHIIIBG@@GHIIIHFDBGD
@1518531/1
cctctatcaggtaagacaacaatcacaagttttacttcttctttaagaca
+1518531/1
@@@DBFFFDHD<DG@DGHHIEHHIIIEEG<CGGHDGG@D@DGHHDHAEGF
@7674987/1
cccatcattcgctcctcgactgccccgatgttggagcctatgcta
+7674987/1
<@@DBDDDHBDCAGFHE?@FHGHGGGGIHB?DEHB;>BBF@C>CH
@441738/1
ctgctgttgctgttgttgctgaggctgctgtggtctctgctgttgctgtt
+441738/1
@@CFFFDDHHHHFHGJJJJIJEGIIJJIGH@BHEDCHIGIAHBGHCGIJJ
@2557855/1
tctggaatcagaagacaatggtcaatgtttttaaattacaaagtagtaat
+2557855/1
@@CFFDEFGHHGGIIIJGJJJDFIFIIECIIJJIIIGAHHJGJDFGFFIG
@3550474/1
gtaaatttatcgcaaggtaatgtaaaacaatatctattcaacaaaggaat
+3550474/1
@B@FFFFFHHHHHJJJJGHGIJHHDIIJJJJJJIJFIJJJJJJJJJJJJJ
@7158085/1
ggtggctgcagtttccatatcatattatacctgaaggcttttgggtcgtg
+7158085/1
CC@FFFFFHHHHHJJJIJJIJJJJJJJJJJJJJIJJJIJJJJJJJGIJIJ
@7158114/1
agcattaagtcttctctgcactgtgacagtcttcaagcactgagttagaa
+7158114/1
@@@FFFFFHHHHHJGHJ>DHHDIIJEGIGHIIJJIJJJJJGGIGFGIIIG
@4074208/1
cttttgggtggaatgtatgatgatgatttgatatctatatttctcatttt
+4074208/1
CCCFFFFFCFHHHJIFHIJJJJJJJJJIJJCHIIIJJJIJJJJJJJJJJJ
@1520942/1
atatatttttgcatctgttataaatgtaggaagttatcaagaaatctaag
+1520942/1
@CCFFFFFGHHGHJJJJGJIJIIGJJIIIIIJJFHHJJJIIIIJIJIIIG
@4075513/1
cttttgggcggtaccatggtataactatcttattgagataattatctttt
+4075513/1
CCCFFFFFHHHHHJJJJJJHIJJJJJJJJJJJJJJHIHIJJJJIJJJJJJ
@1993485/1
caataattgttctttcatgatactctcaaggtccctgattacttcttctc
+1993485/1
CCCFFFFFGFHHHJJJJIIJJJJIJJJJJJJBHHIIIJGIIJIJJIJJJJ
@442435/1
cccctcttaaccagttcttcttcaaattgattacaaagactcaggagttt
+442435/1
CCCFFFFFHGHHGIHIJJJJJJJHJJJJIIJJJJJJJGGGIIJIIEHDFF
@7676080/1
ggtatatataagattacaattcttaacattttttctttaaacaaagaaca
+7676080/1
=<1ADDFDHGHFFIHGIGGIGFHIJI>?FGIIJIGIIIJGHIIC@FDGID
@443534/1
gtgctggtgcatgtaatactttgtagatatcagacatttcttcaggg
+443534/1
CC@FFFFDFHHGGGHIJJJJGJJEEHIHIJJJJJJIJJJJJJJIJII
@443807/1
cgcacaacaaacacttggggagttaaatcaacatcagctgagatatactc
+443807/1
CCCFFFFFHHHHHJJJJJJIHHHIJJJJJJJJJJJJJJJJIJIJJJJJJJ
@6105796/1
aactaaaacagggttcatgagttccactttcacaatcaattaattggtaa
+6105796/1
CCCFFFFFHHHHHHHJJJJJJIJJJJJJJJJJJJJJJJJJJJJJJJJIIJ
@1996291/1
atttcttctaaattctgctctgataaattagaatcatcccatagcaaatg
+1996291/1
CCCFFFFFHHHHHJJJIJJJJIIJJJIJJIIGHHHIJJIJJJJJJGIJJJ
@6106799/1
gttttctcctactccgacaaacgccatcctctcattcttagttgtaacaa
+6106799/1
C@CFFFFFHHHHHJJJJJJJJJJJJJJJJJJJJJJJJJJIJJJJJJJJJJ
@2563001/1
ggttttaccatcatttgctgctcataaagcttattcatttcactcctcaa
+2563001/1
@@?DDDDDH>HBABDHG>FHAFH?HEEHGHI@?FF@CGFHEGCB?FFIDB
@5613358/1
caactctttattatcaatcatcaatc
+5613358/1
:=:DDDDDDHABFIA@G@<?FC<:E:
@7678023/1
ctgtagtatgtttacaaatgttgcagcattaagtcttctctgcactgtga
+7678023/1
@@@DDEDBDDHFHGFHIJICIHHIGHGHHIIJGCFHHIGDFGAGCDD?D>
@1998133/1
cttaactttagtgaactggtcatcaactgagaggccaaactccttcaggc
+1998133/1
@CCFDDFFGHFCFFHJJC@FFGHIJJEIG@FFEBGHIHGIHEIJJJJDIJ
@2563844/1
aaataagtctagttctcttatagtaaaattttgtggtaagttttcttcca
+2563844/1
CCCFFFFFHHHHHJJJJJJJJJJJJIJJJJJJJGIJHGJJGIJJJJJJJJ
@1998439/1
ttttttttgacctacccttgccgatagcaataaggcctttggctttaacc
+1998439/1
CCCFFFFFHHHHHJJJJJJJJJJJJJJJJJJJJJJJJJJIJJJJJJJHHH
@2564529/1
cggtattgctctgcagggaacggcgacataggtgtctgctcttcacatac
+2564529/1
@@@BDDFFHHHHHJGIGGGGIJIGIEHGIJIFFHGIIHJJIIIIGIIJIH
@5614758/1
cgcttgttgctgtacttgaggctgagatgaaggtggtctgctgggttgct
+5614758/1
CCCFFFFFHHHHHGIJJJGIJJJJJJIJJJJJJCGHGHIJJJJJJHIIJJ
@3031612/1
ctaatatttgagcagaaggtgctggtgcatgtaatactttgtagatatca
+3031612/1
CCCFFFFFHHGHHIJJGJJEFGIIIHJJJJJFHGGIJJJJJHIGGJGJJI
@5097522/1
ctccaatcgcattccctttcacactagggacatgaggtgaaattattggt
+5097522/1
CCCFFFFFHHHHHJJJJJJJIJJJIJJJJJJJJIJJIJIJIJJIJJJJID
@973548/1
cctatgactcccaagctgctatgagtactatcatcagctggtgtagaatt
+973548/1
@@@DDDA;DFDB?F@BBGGHGIDGGCCHHIIGHGEGCHED9DFBDHIIII
@973571/1
gcccgcaacaattgtacacaactccataggaagcgccaaaggcttctctc
+973571/1
CCCFFFFFHHHHHJIIJJJJJJJJJJJJJJJJJJJJJJJJJJJJJJJJJJ
@5098022/1
gtatatataagattacaattcttaacattttttctttaaacaaagaacat
+5098022/1
@@BFFFFFHHHHHJJJJIJJJJJJJJJJJJJJIJIJJJJJJJJJJIIJJJ
@6110235/1
cgtgcatggtttaagaaagaccaaaggtttctgttgagctagtcatttgt
+6110235/1
CCCFFFFFHFHHHJJJJJJJJJJJIIJHHJJJJJJJJJJJJJIJJJJJJI
@2567694/1
gctaaaagtacagactctagtcgctttatgcaaataaattggcatcccac
+2567694/1
CCCFFFFFHHHHHJJJJJJJJJJJJJJJJJJJJJJJJJJJJJJIJJJJJJ
@4077733/1
ccaatgtttctagcctttcataattcataacgtcattagcagagctcgct
+4077733/1
CCCFFFFFHHHHHJJJJJJJJJJJJJJJJJJJIJJJIJJJJJJJJIJJJI
@6620577/1
cttgaaatctgtagcccaatattgattccagaacttccggcataatgagt
+6620577/1
?@;DDDBDD?=2<<<<A@AAG?CA:<FHIBHIIBGII@GI@D6<BGGID0
@1527191/1
ataagttttaacagtaagttctttttttttccttgactatgtttgatgac
+1527191/1
CCCFFFFFHHGHHJFGIIJIJJJJJJIJJJJJJJJJJJJJJIJJJJJJJJ
@5100945/1
gtgaaggtcctgtaaaatagcttgagaagccctttgttttccttcttttt
+5100945/1
@@@DADDDFFHHHIGIGIEDGHIJEEGGGCGHH@GIEEEHIIEGIGIIEH
@4595138/1
atataagattacaattcttaacattttttctttaaacaaagaacattgga
+4595138/1
CCCFFFFFHGFFDFEHGIJJJJIIIJJJJJJIJGEHIJJGIGIJJJIJJI
@3557297/1
ccaataattgttctttcatgatactctcaagatccctgattacttcttct
+3557297/1
CCCFFFFFHHHHHJJJJJJJJJJJJJJJJIJJJJJJJJGHIJJJJJJJJJ
@7165241/1
ttatctttatcatcttcttcattggctgaatccttatttgtttcatcgtc
+7165241/1
BC@FDFFFHHHGHIJJIJJJJJJIJJJJGGHJJJJIJJJJIHIJIJJIHI
@7165275/1
gtctttttttaccaaaccggtattttccccttggcaacaaacagttgttt
+7165275/1
CCCFFFFFHHHHHJJJJJJJHHHIJJJJJJJJJJJIJJJJJJJJIJJIJJ
@2568495/1
ccacgatttcggcagcttttacctcattttcactcagaagaaataatatc
+2568495/1
CCCFFDFFHHHHHJIJJJJIIIJIIGIJJJIJJJJIGHIIJGIEHIJJJG
@2568799/1
atcaggttttgggtagttgggtaatattttgataacgtggatgtagatag
+2568799/1
@CCFFF=BFFDFHGGFIHJIGCHFIGJJJIGIJJIGJIJJIEGFGGGGIE
@6113669/1
ctagataataatgcctcagagctaccttggcagctgctaattttgcttgg
+6113669/1
CCCFFFFFHHHHGIJJJJJJIIJJJJJJJJIJIIJJJJJFHJJJJJJJJJ
@3036680/1
cttggcagtaacaagattttcacatggctgtccctttattatccctttca
+3036680/1
@?@DDDFDACFHFHIEHBHFHEHGHGIJJJCCGGHGIGEIIEGIJJJJJG
@2003466/1
gctgttgttgccactgctgctgctgcggctgttgttgcctctgctgctgc
+2003466/1
8=?DAADAFHHHFHDHGDDEEHB@EBFCA?@BBG??FHIFA?F@8C>BF8
@1530424/1
tatgactcccaagctgctatgagtactatcatcagctggtgtagaattac
+1530424/1
CCCFFFFFHHHHHJJJJIJJJIJHIJIJIJJJIIIJJJJHHHIIIJJJIG
@980999/1
gcagctgggaatcctttgtgagccacatcaatgttaaggaatggtttcca
+980999/1
C@@DDFFFGFDHDHIIGIGIGIIIIGEGIIIIGEEGGGGGIGGH?FHIII
@1531500/1
gttaacttttggtggctttattatattactcctaattgaagagccttttc
+1531500/1
@BCFFFFFGHHGDGIJJJJJJJJJJJJJJJJJJJJJJJJIJJJJJJIJJJ
@3560301/1
gaccacagcagcctcagcaacaacaacaacagcagagacc
+3560301/1
@@@DDDDBF:CCHEDGFGH;FDHGFGIGIIFCGG?B?BF=
@3560494/1
gttgttgttgaccccatggttgtcgaggaggtccctgttgttccattgct
+3560494/1
@C@FFFFFHHHHHJJJJJJIIJHIJJJJIJJ?HHHIJJJJHJJJJJJJJG
@7682905/1
aataagattacatttgggtagctcgatcccttcttctaggacagaagtag
+7682905/1
CCCFFFFFHHHHHJJJJJGIJJJIJJJJJJJJJJJJJJJJIJJJIJJHIJ
@4081416/1
ctccactgaaccaaatcggctccttgaatgaatttttcattcctccatac
+4081416/1
CCCFFFFFHHHHHJJJJJJJJJJJJJJJJJJJJJJJJJIJJJJJJJJJJJ
@2005860/1
gttcttcttcttttttccacgtgaaatctttaggctgcagctcaaccatt
+2005860/1
@?@FADEFHHHHGAHGEGFIIHIGIEEE>FAG????DBHHBEGEHBDHGG
@3561467/1
cctctgttgctgctgaggctgttgttgccactgctgctgctgaggctgtt
+3561467/1
B@CFFFFFHGHHHJJHIIIIJHJIECGHHJGHGIJIJGIDHICGFDHIHI
@4082302/1
cttcattttcagctctggctattttagcatggaatgtgatctccaagttg
+4082302/1
@@@D;B?DFBHFHGFHGGIIGGIDFEGHHIG9FGGHHGGGGGGGGFE?GC
@5108311/1
gtacgctcaaacatgcaaatgtgacattattgactaaggccgatctgagg
+5108311/1
@C@BBDDFDHHFDHBBG>HHGACAGHGDFHGIEGIGIGHBDE0?FHIIIF
@3562611/1
tggatgaggaaatttttcataaagaagtc
+3562611/1
@@@DDDDDBFH?FGI?FFHIIIEH:?CHH
@7685213/1
cgtattactaggtgggcttcagaggagtacaagggaaagagaagataaaa
+7685213/1
@C@FFFFFHHHHHIJJJJJJJJJJJJJGHIIIIJJHJIJIJIIIIJJIJJ
@4082756/1
ctaccaatactttaagagcatttattgcagcttctttctgtgcatcattt
+4082756/1
CCCFFFFFHHHHHJJHHIIJJJJJJJJJJJJJJJJJJJJJJJJJJJJJJJ
@5110191/1
gtgcactggttacaggagatactggttgttgttgaggtggtagttgagtt
+5110191/1
CCCFFFFFHHHHHJJJJJIJJIJJJHHJHIJJJJJJJCHHDGHHIJHIHI
@7169209/1
gttcattacctaagatatttgttatgatctccggccaagatcagccgtgt
+7169209/1
@@CFFFFFHHGHHJJJJIJJJJJJJJIJJJJJIIJJJJJIJJJJJJJFGG
@452816/1
gtctttgtgtcttgcacgacctttggattgaatataagaccttgttgttt
+452816/1
@@@FFFFFHFHHHJJJJIGIJIIJIJIJJJJJIIIJJJIIIIJIHIIGIJ
@1533614/1
cacacctttgtcaccactatattcaccaaccgttaacggagtttgctgtc
+1533614/1
=?;:BDDDDFFFF<E>DDF>EFDHHCFBCCAFFFEFFDII:BBFBFFFFF
@2006121/1
ctgtggtctctgctgttgctgttgttgctgaggctgctgtggtctctgct
+2006121/1
B@CDDFEFHHHHHJJHIJJJJIHJJJJJJJJJJJJIJJJHIJHIGIIJGF
@7171421/1
tgattctgtagtgatataatttatcagcattattcgtattgatatcacat
+7171421/1
@CBFFFFFHHHFHIJJJJJJJJJJJJJJJJJJJJJJHIJJJJJJJJJJJJ
@3038830/1
tggatgaggaaatttttcataaagaagtcgaatactgttcttaggaatat
+3038830/1
CCCFFFFFHHHGHJJJJJJJJFIJIJJGIIJIJJJJJJJJJJJIIJJJJJ
@8169134/1
attgtttcattccgcagattaaaatttttaagtacgactaagtgagcaca
+8169134/1
@CCFFFFFHHHHHJJJJIJJJJJJJJJJJJJJIIJIJJJJJJIJJJJIJI
@5112560/1
cctatacctatttacatgcctagacttgtgcaccagctaaagaagactta
+5112560/1
@@<DDFFFHHGBFHIIJIJIIIGIJDIGHIIGIIJIIIIGHHGGGGGGBG
@4602425/1
cagggaacggcgacataggtgtctgctcttcacatactcttgttacaaca
+4602425/1
@@@DBD:BFHHFFGH@AGCG>??@FGGDGE@BFHHCFHHGGGFCHIAAF@
@4602668/1
cgacaattgtaccaagctctggcattttcctgtgactgatttttcttcaa
+4602668/1
CCCFFFFFGFHHBGGGIJJJJJIJJIIIGIJJHIIIIIDFHIIIEGIGCG
@4603672/1
gacaatttacaggcagttgaagataacatacaattttaattttattattc
+4603672/1
@CCFFFFFHFHGGIJJJIJJJJFIIGIIIJJJGHIJJEFGIGIIJJJJJI
@4603810/1
atcatcttccattgagaaggcctgacggactgatggaatccaaaccatac
+4603810/1
CCCFFFFFHHHHHJJJJJJJJJJJJJJJIJJJJJJJJJJJJJIJJJJJJJ
@7687334/1
ctttgatagcaatcggtaaagttttgcctataagaacaatgagtaagagc
+7687334/1
@@@DDDDD<?FFHGC:2<CHFHGI?3ACE<FFD?FAFH>GDEFHDG?FDB
@5622496/1
gaataactcatgaatgctttctaatgtttcttcatttaaaaccgctgtgt
+5622496/1
@@@?DDADF?FHAE>E@?EHHGG@HIFBHGHHBGGGICBFFIBHIII?BB
@988374/1
gttgccactgctgttgttgaggctgctgtggtctctgctgttgctgttgt
+988374/1
CCCFFFFFHHHFHCFHFHEHJJIJJIJJFHG?EEGIIIEIGEECGC?FH9
@5623381/1
ccaggaacttcccagtcatcaggaataaagtcattaaccttcaaaatttt
+5623381/1
@<@DDB?BABF?A?FCGHAHFEG?>FGGHHHHHI@>FC?BBFHI>9?GGE
@6625846/1
gtcttcaaatagtacttcaccaaaaactttgtcagccgcttctataccac
+6625846/1
@@@DDDDFFDHH<CGBEEAABHGIGIEC9CFACE9??D@AFF<D4BDECF
@456173/1
ccttcatccttgttttcaaagttgataaataatattaatgaaactaaaaa
+456173/1
;<@??DDDDHHDCFHGEEAHH:CE@HHIEGFHH>HCBAGGGEHCIIFGCI
@7174720/1
ccgtgatctaatatttgagcagaaggtgctggtgcatgtaatactttgta
+7174720/1
BCCDDDFFHHHHHIJJJGHIJIGIJJHHIIJJCFGGJJIIJJJJJJJJII
@5113781/1
gctgctggggctgttgttgccactgctgctgctgcggctgttgttgcctc
+5113781/1
???=>D>?BD<CDCE42<332CBCEEBEEA39??CDDIID=BD8=@A8@@
@5113976/1
gtacacagttgcagtcctgagctggtcttcagtcacccgattctatttct
+5113976/1
BB@FFFFFHHHHHJJJJJJJJJJIIHHIJIIGIIIJJIGFHGHIJJJJJJ
@5115015/1
ctcgaatctattatctcttggacaagttgttatattagtcactttatatg
+5115015/1
@?@DDDDBDHDH<CFHF?AF>?@C=CHBFHHIIGHGAGGGHHHI>D@FD<
@8171934/1
cccatctgcatccttcttttccggaaagaacctagtgtgatggcgtttct
+8171934/1
CCCFFFFFHHHFHGIIJJJJJJJIJJJJJJJJJFGHHDFGIJJIIJIIJI
@3043466/1
gcaagtgcctcattacaacatccagggccattatcgcatcatacggaatc
+3043466/1
CCCFFDFFHHHHHJIJJJJJIJJJJJJJJJJJJJJJJJJJJJIJJJJJJJ
@6120218/1
gtctctgctgttgctgttgttgctgaggctgctgtggtctctgctgttgc
+6120218/1
CCCFFFFFHHHHHJJJJJJIIJJJJJJJJJJIJJHIIHIJJIJJJJIJJI
@989781/1
actttatatgttcttttaacactctttgatggaatttcataaacaacttt
+989781/1
CCCFFFFFHHHHHJJJJJIJJJJJJJJJJJJJJJJJJJJJIGFIJJJJJJ
@990355/1
caagcgtgtgaaagtatcacttggaagtttagcacagtatctgttaacca
+990355/1
CCCFFFFFHHHGHJHIJJJJJJJJJJJHIIJJJJJJJIJJJJJJJJJJJJ
@6628152/1
gattttttttcctttcaagaatatattcccgtgtgatatgatatgggttg
+6628152/1
@@@DFFFDHHGHBHGIDFEHHGGIIGIIIHEBGDFHGIIGIIHE@<FCGG
@6629119/1
cctgcttgtggaaaaccaccacaaatccacttggaaaactgtttatcata
+6629119/1
@?<BADDDAD;:C:E;A?;<:3CFFCB??G<::?DBG3DDBGGF<B999B
@8173961/1
cggtctttctcgataatcaagtgttggtgc
+8173961/1
CCCFFFFDHHHFBHEHHHDBFCFCFGI<CF
@8174260/1
gtgtttttgagctcatacttaatccaatgacatggggaagtcaattgcta
+8174260/1
@@?DDFFFHHHHHJIGIIIFJJJEHIGHGJIIIGDAHGGHBGIGGFDFHH
@4608334/1
cttatacctagtgcttctgtaaaacgccaataattgttctttcatgatac
+4608334/1
CCCFFFFFHHHHHIHJJJJHIJJJJJJJJJJIIJJIHIJJJJJJJJIJJG
@7177030/1
gttccagagactcgtccaatcagattgaaaaaaacaagttgtataacaca
+7177030/1
CCCFFFFFHHHHHJHJJJIJJJIJJJJJIJJJJJJJIGFHIIGGHJHIJG
@3570630/1
ctccttttcccatttttattatcacttcttattttttctctcatttctgg
+3570630/1
:?@DDDDDDDHHFFGEHAIIFHGHCGIGIIEHHHIGIAHIIIGHHIEIIG
@4610972/1
tgagagtaattcgtcgcgcattctgttgtatatttatgctcacttcacca
+4610972/1
CCCFFFDDHHHHHIIJJJJJJJJJJIJJIJJJJJJJJJJJJJJIJJJJJJ
@3572230/1
ttgaaggattttctaaagctttgaattcataagttggttgttttttaagt
+3572230/1
@@@7D;DD?DDFFIE<ECHEFH4?FEF<CF>EHEHFBCEEDDFGFIFE@B
@4090342/1
gtcgtgagaagctgcaacggctgctatagatggaacgttgatctggtctg
+4090342/1
@?@BDDADAFDHFGFEGHIIIIIG3D>BF@B<FFFEFGHHGICGHEI<==
@4091277/1
caggaaatcgatttttgaaacacctctgtcgaacagcttccacagcttgt
+4091277/1
?@@BDDDAFFFAFFDCGB?ABFCDEFB@9E;?C;@D3?FG@AFDE=FDAC
@6125998/1
agttggttcagctgtagtctgtctgcatctgtatatgccctagcacggaa
+6125998/1
@@@DFFDFFFHFHJCGGCFHGHHCHIIDIIIIGIIJJJJIGHJJIIIGIJ
@6129622/1
cattttttctgctaaagcactaccttcagcgggagaccttggctttgccg
+6129622/1
@<<=DDDD>B?DFI@:3CGF3CDF@HF<EGIID@A0BDBFFD9ACFIEFE
@6632832/1
tgtttgttttctccaactccgacaaacgccatcctctcattcttagttgt
+6632832/1
@C@FFFDFHHHHHIGJIJJJJIJJJJJIGIJIJJJJJJIIGIIJJJGHJE
@4612091/1
ccgctaatttaaaaattgaatagtttttatgaaatgagtcagaattttcg
+4612091/1
@@@FFDDFHHGBDHIIGGHEFGHAEHHIIIIGICGHFEDGHGE@GDGEHI
@3574543/1
cagggaattctaagagggtacacatttcaggcacta
+3574543/1
=;@4=ABDFDFDF>9EE6AFEH<:92A222?C;;E>
@7180777/1
gctttataaaatgcagtggccgacacatcaatattaagcatcatcttcca
+7180777/1
CCCFFFFFHHHGHJJJHJJJJJJJJJJJJJJJJJJJJJJJJJJJJJJJJJ
@3576190/1
ctccatactccttgtcttacaggtaccggtctttctcgataatcaagtgt
+3576190/1
CCCFFFFFHHHHHJHJJJJJJJJHHHJJJGHIJJJJIJIJJJJJIIJJJI
@1546511/1
ctatgatttagacattactaccaatactttaagagcatttattgcagctt
+1546511/1
CC@FFFFFHGHHHIJJJJJGGIGIIEIIIJJIJGIJJJGGJJIJGGGGIJ
@3578087/1
ggtatatataagattacaattcttaacattttttctttaaacaaagaaca
+3578087/1
?@:DDDDDFHGHHIEHIIGIEEDDFHGGIGIGHIE@GBHGHICIJJFGH3
@5121646/1
tgctgttgttgttgttgaggttgattagaagcccctgcttctccaggttg
+5121646/1
CCCFFFFFHHHHHIJIJIJIFGHJJJJGIIIJJJJCHGGGIIGGCGI0?D
@5121783/1
cagttcattacctaagatatttgttatgatctccggccaagatcagccgt
+5121783/1
@@@DDFFFHHGHGJHGGIGIIJJGGJIIGIJIJGGGIIGGIFIJIIJJI?
@5630056/1
ggtggttcttgcctttgcagctgttgtggtggttgttgcctctgttgctg
+5630056/1
@BBDFFFFHHHHHJJJJJJJJJJHIIGHIGHIGIJHIJJJJJJIIJJJJI
@5631242/1
cattagcagagctcgctactaaggccttcaagatagaacccaattctggc
+5631242/1
C@@FFBDDFDFH?BHGG=GGGCB@GE?FGB@GGHIDEH@HIIID8BGGIH
@2019530/1
cagggaattctaagagggtacacaattcaggcactaatgtctcttcaaaa
+2019530/1
@<?DDFDDDHGFFDHGADEBGIIGGHGHGHBHIIAHIIE?GHHEHGGH@F
@8181840/1
agcagcctcaacaacagcagtggcaacaaccgcctcagcagcagcagcag
+8181840/1
@<@FDBDDHDDC<AC?FAHFHIDFHGGHIGI<DD?@BFGGEEGGGE@FF;
@6133663/1
cttctttctgtgcatcatttttagattttcctgcaccgatgcaattaata
+6133663/1
@@@FFFFDHGHHHJJJGGIHIJJIGIGIIGIJIIJIEG@GGIGIIIICFI
@3051669/1
gttgatctggtctggagctggatgagtgacatcagcgccaacaacaatga
+3051669/1
B@@DDEFDHHHHHJIJJJJJIJIIGHEFHDHIEFHGGHIEHIIJJIJJJH
@4617055/1
gggcaccatgacgatagctttattctcattaaggaattccggtttctcaa
+4617055/1
@@@FFFFFHFFFHEHGHBHGJAFGIIEHFHGIIGGH@FEGHHFHGJJEHE
@3052700/1
gtgtgatatgatatgggttgctgtttacaccaacgataaaatcaggcttt
+3052700/1
@@@DDDEDFFDHHGGHGEFGIIIIIIHIJIIJJJJGHHGGGIGEHGGHIJ
@5634190/1
ctcgcaacttaggttatgcgaagtacataactttctttgtatctgcatga
+5634190/1
CCCFFDDDHHFFFCFGHGHGC@G?FHGIFGGHJGFHIJIFIGIJJJEHED
@5634990/1
ctgaggagcatgttcttgcctttgttgctgctgtggtggttcttgccttt
+5634990/1
CCCFFFFFHHHHHJJJJJJJJJJJJJJJJJJJJJJJHHIGHJJJJJJJJI
@1546801/1
ccactatctaaataaatagctgcagctaatgattcaaataagtcaccaag
+1546801/1
CC@FFFFFHHHHHJJJJJJIJJJJJJJJJJJJJJJE?:@EGHHIJIJJJI
@1547765/1
aattgatttaaattcaaaataattggaacttaatttcatttacctttggc
+1547765/1
CCCFFFFFHHHHHJJJJIJIEHGJIJJJJJJJJJJJJJIIJJIJJJJJII
@1001217/1
ggggctgttgttgccactgctgctgctgcggctgttgttgcctctgctgc
+1001217/1
?@@AD?DADHFFHIIGEFGEHGHGGGGGHGGHEHF?GHBFHG<B9FEDHG
@4100869/1
ggaagttatcaagaaatctaagattgcatcaccgaggaattccagccttt
+4100869/1
@@@DD?DDHFFHFIGIIIIGEIFGIIGGHIGIIIIGEABGGIGIIIGIII
@4101126/1
ggtctggagctggatgagtgacatcagcgccaacaacaatgacaggtttt
+4101126/1
@C@FFFDFHHHHHIIJJJHIJJJJIIIIIJJJIIGGJJGHIJJJJJFHIJ
@1003160/1
catgtgattttttttcctttcaagaatatattcccgtgtgatatgatatg
+1003160/1
@@@FDABBBDHHGJJJIIHIIIEIGGHCEFGIGIIE?FBD?BBFGEGHGG
@2025108/1
gtaaagttttgcctataagaacaatgagtgagagcttgcaagaggtaact
+2025108/1
@@@FFFEDHFDHHIJIJIJGGIEHHGJJHIIIHHGEHIAFIIIJIDGGGG
@5128141/1
ctttgttgctgctgtggtggttcttgcctttgcagctgttgtggtggttg
+5128141/1
@CCFFDDFFFHBHGFGEAFGHGIJIGHCEGHIGIIIJFF@?:BB?FGHG@
@5128354/1
actgttttcaccggaggaatttgtttgtgattttttattgtatcccaatc
+5128354/1
@@CFFFFFHHHHHJGHJGHIIJIIJJJHIHGGIJJJJJJJJJIJJJJIJJ
@5129594/1
ctcccctctggtatccaaaggcactgttttcaccggaggaatttgtttgt
+5129594/1
@@@DDD?D:AB:AFHDBHGHGGEGCHCDH>FFBEHI@@EGCH@GG<FH;.
@5639002/1
gtcccatactccctggttgggaagtgcttgttgttttgcagacaacatgc
+5639002/1
CCCFFFFFHHHHHJJJHIJJJJJJJJJJJJJJJIJJJJJJJJJJJJJJJG
@1004232/1
ctcaaatttctttctatatccatcggttcttcttcttttttccacgtgaa
+1004232/1
@@@;B=B;D?DFFDGIGBDF@?F@CECFEHHGIIBFCBDGIICGIGIA9?
@5130642/1
gtgatcattaagttcgccgatcttgtacaacattttacatgcagttagtg
+5130642/1
CCCFFFFFHHGDBFGIJIIGJJJIGJJJJIBGHIJGIJJJIJJJIJFIFH
@6138800/1
ggtcactattaaagttgatttgtcttatagacttgacaattttttctttt
+6138800/1
@?@DFDFFHHFF?FCGEEGCHGFEFD@HIGEHCHFHHHCHHIGIIGGGII
@1005130/1
gtcgaacagcttccacagcttgtctgtaattgcgataaggtttttcagga
+1005130/1
CCCFFFFFHHHHHJJJJJJJJJIJJJIJJJJJJJHJJIJJDHIIJJJJJH
@4104211/1
ccaatatagattccagaacttccggcataatgagtacatcatttacatca
+4104211/1
@CCDD>DEDHAFCB@DGGGII@?FH?EGGHGGGECD@DGHGIIGEICEEH
@1005814/1
tgaaactgaacgtgtacacctggtaaagaggtgacaaagatagtaagtta
+1005814/1
CCCFFFFFHHHHHIJIJJJJJJEHIIJJJJJEGHIJJIIJJJJIIJJJJI
@4104663/1
gtctattgacagcatgatgacattcatctataactaatagattgacacga
+4104663/1
CCCFFFFFHHHHHJJJJJJJJJJJJJJJJJJJJJJJJJJJJJJJJJJJJI
@8187636/1
gcacatgtttgtgcttctgaagaggacatccccgtaccataacaaactgc
+8187636/1
CCCFFFFFHHHHHJIJJJIJJJJJJJJJIJJJJJIIJJJIIJJJJJJJJJ
@6639253/1
cttttctttaacatttctcacagaacggttgccatatagccttaaaaggg
+6639253/1
@BCFFFFFHHHHHJJJJJJGIGIIIJJICHHIGIJJJIIJJIJIGGIJIJ
@1007755/1
cttctatgtctaggtttcctactgacagcaccacgagaactactatg
+1007755/1
CCCFFFFFHHHHHJGHIJJJJJJJJJJJJJJJJJJJJJJJJJJJJJJ
@2027761/1
gcactggttacaggagatactggttgttgttgaggtggtagttgagtttg
+2027761/1
CCCFFFFFHHHHHJJJJJJIJJJHHJIIJIJJHIJ?FHDGHGHIGHHIJI
@471573/1
ccattgcttgaggtctggtaattggagcggctt
+471573/1
@@@B=DFAHD3CFHGF@FHEBCHGID>FA>D6?
@3589513/1
ctctgctgttgctgttgttgctgaggctgctgtg
+3589513/1
@@@DDDDDC?BFFACFE:AFIIHH@FH8FHG?G9
@5645053/1
gggtaatcaaattttatgacaaaattgcaattctttacatcaataccttc
+5645053/1
@@@ADDDFDHFHHIIGHBEHHGIIIGGGGFHHFHIIIIGIIIIIIIGCGI
@5135995/1
gaattgaaatcacctgctccaggtaatggaaaatcctgaggagcatgttc
+5135995/1
@@<DD?BDHHHF>HIIIEEIGIIAFHIEEGIIIIAGGGCHGGGGGGIIII
@8192608/1
atgtaatatgagttttctttgttttcaaaggctctaactaaaaattcttt
+8192608/1
BCCDDFFFHHHHHHIJIJJJJJJJJIJJJJJJJJJJJJJJJJJJJJJJJJ
@5137226/1
gtggctttattatattactcctaattgaagagccttttcccaaaatcata
+5137226/1
C@CFFFFFFHHHGIJJJIHIJJGHIJIJIJEHGIJJJJJGIIIIJIIIJI
@2030844/1
gtacttgaggctgagatgaaggtggtctgctgggttgctggtcaccgggt
+2030844/1
B@BFFFFDHHHHHIIJJJJIJJHIIIHHIJJEIIGHIJGIJIJIIJJJJ<
@6642216/1
taagaactatttctttaagaatattttggatttcattgatagtatctgat
+6642216/1
CCCFFFFFHHHHHJJJJJJIJJJJJJJJJHJJJJJJJJJJJJHIJJJJHJ
@6146502/1
cttggttcaagatcattttaaactgtccttctgacacaccatctctgtaa
+6146502/1
CCCFFFDFFG?DFIGIJIIIIIIIIIGIFGGGIJJGGIJ@GHGIJJIIJI
@5138765/1
cctaggcaaggtacagcctcaccacctcaaccgaacacttctaggttaca
+5138765/1
@@@DDD?DDBFAFFFEHIIHIIGIG@DBHGFG@GHBGGIHG@FG@BGHC8
@3590595/1
ctctggctattttagcatggaatgtgatctccaagttg
+3590595/1
??@D;DDAFHFFHF@CGEHFBFEHDEE?FFHIE@<:??
@471950/1
ctcttgttttgcttctttttttgacctacccttgccgatagcaataaggc
+471950/1
CCCFFFFFHHHHHJIIJJJJJJJJJJIJJJJIJJIJJIJJJJIJJJJJJJ
@6642890/1
ctttcattatcgtaaattgtcacggtctcaacaagttccgttttttggag
+6642890/1
@@@DDDDDHADHDDF:EFDB?E?EBHFGGHEH@GBFGHGGBFGHEGGIDG
@3592476/1
attatttttcctttgatgctgctcaatttaccttcatccttgttttcaaa
+3592476/1
CCCFFFFFHHHHHJJJIJIJJJJJJIJJJIJJJJJJJJJJJJHIJJJJJJ
@4111553/1
cccaatgtttctagcctttcataattcataacgtcattagcagagctcgc
+4111553/1
@??D;DDAADDF?FF3EGFCD@<C:FHBBCFFB<?:89EGEF@;FGEBBF
@5647577/1
cttcatttaaaaccgctgtgtctctttctttttttgttagactgatttga
+5647577/1
CCCFFFFFHGBHHJIJJIGHHHIJJIIHIJJJJJJJIIDGHGIIGIHJJE
@8194275/1
tcctaatcctgtttcatccgcaattttctggcggagctcttcagcattta
+8194275/1
CCCFFFFFHHHHHJJJJIJJJJIJJJJJJJJJJJGIJJJJJJJIJJJJJJ
@8194640/1
attcataattcgggccttaactttagtgaactggtcatcaactgagaggc
+8194640/1
1:BDFFFADHHHHJJJJJJJJJJJJJHIGIIJJJGHJJJJJJJJIJIIJI
@6150870/1
caacattttacatgcagttagtgcaactgctcccttggcagtaaca
+6150870/1
CCCFFFFFHGHHHJJJJIJJJIIJJJJIJJJJJJJJJHIJJGHIJI
@6151368/1
acctttgaagttgaataagttattattcttctaggtccttttatcataat
+6151368/1
<@@DDDAA?F?DFGGGFGGEHD?ADFHGGHHIHGIFEHHIGEHIH<FHGE
@2034241/1
gcttctattagttcatctatattttttaaggaagtaagtgcaggggaacg
+2034241/1
@?@DDDDFH?FFFHIIIIII@IHIIIIGDHIGIIFHIICGHGIIIGIIIH
@3066726/1
gccacatcaatgttaaggaatggtttccaaccaataattgcagactggaa
+3066726/1
CCCFFFFFHHHHHJJIIIHIJJJFHJJJJJJJJJJJJIJIJJIJJJJJIJ
@476092/1
aattatgatactgtctccttcaacaatcgtcggtacaatgtaatatgagt
+476092/1
CCCFFFFFHHHHHHIJJJJJJJJJJJJJJHIJJHIJJJJJGHIJIJJJJH
@2035854/1
cagggaacggcgacataggtgtctgctcttcacatactcttgttacaaca
+2035854/1
CCCFFFFFHHHHHJJJJJJJJJJJJJJJJJJJJJJJJJJJJJIJJJJJJJ
@3068686/1
gaaaaataacaaaaacaaaaattataagatcaacatataatgacaattca
+3068686/1
@@@FFFFFHGGHHJJIIJJJIJJJJJJJIJJJJIJGJJJIJJJJJIJJJJ
@6153450/1
gtagtgaagaactgaaagcagatctaaatttctcaaatttctttctatat
+6153450/1
@CCFFFFFHHGHHJIJJJJJJHJJJJIDHIJJJJJJJJJJJJJJJJIJJJ
@8199196/1
cgttttttggagaggcaactcaggataactatagaggttcttctttccat
+8199196/1
BBBFFFFFHHHHGJJJJJJJJJJJHJJJJJJJJJJJJHIJJJJJJJJJJJ
@2037038/1
cctctaggaccagtttgcaaagggaagcgagcttgctgttgttgctgctg
+2037038/1
<@@FFFFFGHHHGHIIJJIGIJJIIIJJJIJIIIIIIIHHGFHEFIJIJF
@478471/1
gtattcttcaatggttgctgctaaatcttcaagtacatagtacataactt
+478471/1
C@CFFEFFHHHHHJHIJJJJJJJJJJIJJJJIJFHHIJJJIIJJJJJIJJ
@1018841/1
gtaggaagttatcaagaaatctaagattgcatcaccgaggaattccagcc
+1018841/1
CBCFFFFFHHHHHJJJJJJJJJJJJJJJJJJJJJJJJJJJJJJJJJJJJJ
@479090/1
ccactgtgtccacaagaaaaaaggttcttttacccccttcagaatataat
+479090/1
CCCFFFFFHHHHHJJJJIJJJIHJGIIJJJJ?GHIJJJJJJJGHIJJJJJ
@479119/1
ccgcttgttgctgtacttgaggctgagatgaaggtggt
+479119/1
@@@DDFFDHBHBAH@BGIE@FGGHI@GHG<FAGEFEG0
@4113221/1
ggggacgagaaccaatttcttttttaaaataatcagcaaaatccaaa
+4113221/1
CCCFFFFFHHHHGJIGIJJJJJJJJJJJJJJJJIJIJJJJJJJJJJJ
@4115287/1
atttaaacatttgtaaataaactcatcttgtaatttagcacattcatctt
+4115287/1
@CCFFFFFHHHHGJIGGIJHGIJJEHHIIFHIIGIGHGIGEGHGHGEIGI
@481724/1
gcctcttttaccattgtacgagtttgagcatcattcattttcttcattgt
+481724/1
CCCFFFFFHGHHHIJJJJJJHIHHJJIJJIJJJJJJJJJJJJJJJJJJJG
@3069201/1
ccactatctaaataaatagctgcagctaatgattcaaataagtcaccaag
+3069201/1
CCCFFDDFHGHBFBEEHHGEGIJJIJGHGIGCDBHE:11:CFFGIIGHII
@8200720/1
gcctataagaacaatgagtaagagcttgcaagaggtaacttctgtcttga
+8200720/1
CCCFFFFFHGHHHJJJJJHHIJJJJJJJJIJJJJJHIJJJJJJJIJJJJJ
@1023846/1
cagcaattttcttaatggatgcataagtcattcctctatcaggtaagaca
+1023846/1
B@CFFFFFHHHHHJJIJJJJJJJJJJJHIIJJJJJJJJJJJIJIIJJJJJ
@6647999/1
gtccttctaacctgttcttcttgaagttggttcagctgtagtctgtctgc
+6647999/1
CC@FFFFFGHHHHGFGGIIJJIGFGHJGGIEHHGGIGIFGIIIIJJJIII
@6156126/1
gtcgtgagaagctgcaacggctgctatagatggaacg
+6156126/1
CCCFDFAFHDBDHIIGFBFBBDBFAHHCH9FDG;DD@
@3072079/1
cattgcttgaggtctggtaattggagcggctt
+3072079/1
@@@DDDDD>BBBHI@GH2ACFF<B@;GHIIEB
@2045146/1
cttgtaacattgcagactctgtacttcctcctcatagttccacaatgagt
+2045146/1
CCCFFFFFHHHHHJJIJJJJJIJJJJJJJJJJJJJJJJJJJJJJJJJJJE
@2045308/1
cttgttgttttagggtaatcaaattttatgacaaaattgcaattctttac
+2045308/1
?@@DBDDDHAFHHIIAEFHHG@DHDGHIHHHAGGIIIIIEGDCDDGFHIH
@3073004/1
gccacattccattccatgatttattaaacccgatgctagctttcttaaat
+3073004/1
@@@FFFFFBFHFHGIJJJAHGHADIEHIIIJJIIJIIIGFHGGHIIIIBG
@2046217/1
acaattagaatttataagtgttgcagttaaa
+2046217/1
@?1BDBD;?AAD<?CFEEF@C@::C3CDHHE
@484812/1
gggcaccatgacgatagctttattctcattaaggaattccggtttctcaa
+484812/1
@@<DFFFFGGGHHGGJJGHIICEFGHGIIIIGIF9@GGGEHIHIIHGHHG
@4119246/1
gttacaggagatactggttgttgttgaggtggtagttgagtttggtgggt
+4119246/1
BCCFFFFFHHHHHIJJJEIIHJJHJJJJJ?FHDGIHIJGIHIJJJDGIJ7
@4119397/1
agttaaaacagtacatcgcacaacaaacacttggggagttaaatcaacat
+4119397/1
CCCFFFFFHHHHHJIJJJJJJJJJJJJJJJJJJJJJJJHIIJIJJJJJIJ
@3076026/1
tcactattaaagttgatttgtcttatagacttgacaattttttcttttct
+3076026/1
CCCFFFFFHHHHDGHGIIIJJJJJJJJJIHIJIIJIJIJJJJJJJJJJJJ
@3076408/1
gagtgttctaaagctacttttgcagcattcatttcagcttgctgaatgct
+3076408/1
BCCDDFFFHHHHHJJJJJJJJJJJJJJJJJJJJJJJJJJJJJJJJJJJJJ
@3077633/1
cagagctatagtagttgaatggctggttttcaccaacattccagctagtt
+3077633/1
@CCDDFFFHFHCFIHGIIGIJGGGHGAFHIEHICHICFHEGIGIHHIG?G
@2050368/1
cttcacatactcttgttacaacatatttcaacatgtatccttttgggcgg
+2050368/1
CCCFFFFFHHHHHJJIJJJJJJJJJJJJJJJIJJJJJJJJJJJJJJJIJJ
@2051659/1
taggctggcctgcttgtggaaaaccaccacaaatccacttggaaaactgt
+2051659/1
?<?DDD86F?A:<<BFFG1AEHEBDFC?C8?3DFDDCFCEFFFD/9D>E9
@3080469/1
ctcaatgatttcctccttccaaaaaaatacagcaagtctggt
+3080469/1
CCCFFEFDHHFFHIJJJJJJIIJIJGIJIIIII3?F?DHHGB
@3603666/1
gcctggagacatgactacacaaccatttggtatattcatcctctcaaaat
+3603666/1
@@@DDDFFFHFGDGDFGEEHGEH;BGEHCDGEBDFDGHGHGIGGHHIIGD
@3605161/1
gttatgatctccggccaagatcagccgtgtttggtagaagcaggatgaca
+3605161/1
CCCFFFFFHHHHFIIJJJJJJJJJJJJCGGHIIIIIJIIJJJIJJJJIJJ
@2054614/1
gaggaagttggtgtagaggtgcaggctggccatgttgaatagcttgctgt
+2054614/1
@@CFDFFDHHHCFGHJIJIEGHIJJJJJJJJIJJIJIJJJJHGIJGIJIG
@3082043/1
ggtagttgggtaatattttgataacgtggatgtagataggctggcctgct
+3082043/1
?@:BD=DDHFFHDGHIGHIJIGHHIECFEHGHCECGHHBBCHHBHHFGI@
@3606157/1
cttctcttctcttggtgttcaacaaatctcttaatgatatcagtcagctt
+3606157/1
@@@FFFDFHFGHFHIHGIJGIIIGHIIIJIHIJGIHGCHGIIGHGHHEHI
@487718/1
ccactatctaaataaatagctgcagctaatgattcaaataagtcaccaag
+487718/1
@@@DDDDDHFHAF?EDFGGHI@FHEGFEAHH>BHGBC?CFEGHF@FGEII
@1032724/1
gcctcacttgttttgtcataagttgtaacagtaagttcttttttttcctt
+1032724/1
@@CFBFFFHHHHHIGFFHGGIIFEHEGHIEHAF@FFGIIIIJJGGIIIIJ
@6659210/1
ggaaggaagacttcaggtaacgaaacataggctctacctgatctggacca
+6659210/1
CCCFFFDFHHHHHJJJJHIIJJIHJJJJJGDGIIIJJIJIJJIJJIIGJI
@6659497/1
ggaccagtttgcaaagggaagcgagcttgctgttgttgctgctgctgctg
+6659497/1
CCCFFFFFHHGHHIJJJJJJJJJIJJJJJJJJIJJIIJJJJJJJJJJJJI
@2057265/1
gcaaagattggagagtgtttgtggggaagttttatttacattttttgcct
+2057265/1
?@@BDDDDFFFBD>FAEHGHECBA?GG@DCCGGIGIIGFDHHHIII@=CH
@3608654/1
ctcaaggtacacccctataagggcttcgatagaatctgcaacaactttgt
+3608654/1
@@CFDDF=CHFHFIIEIIIIICGHIIIIIEIIIIIIIIGIHEEGHIGIEB
@2058018/1
gccgacacatcaatattaagcatcatcttccattgagaaggcctgacgga
+2058018/1
CCCFFFFFHHHHHJJJJJJIIJJJJJFGJJIGIIJIJIJJJIJJJJJJG:
@3085415/1
gcaattctttacatcaataccttcttctatcacatcggaggcaaccaata
+3085415/1
C@@FFDFFDHAFDGGB?EEB@EBHGEGHGIEHEAHIIEEHGGGEGGCH>B
@6662028/1
cttctgtaaaacgccaataattgttctttcatgatactctcaagatccct
+6662028/1
CCCFFDFDHFFFHGGHIGEHGDHCHEHGEHGEGHIIHIGIIIEHEIGIG@
@6662835/1
tctttctcgataatcaagtgttggtgcattcataattcgggccttaactt
+6662835/1
CCCFFFFFHHHGGJJJGIFIIHIJEGGEHIJJIFCFHIJJJJJIJJJJJJ
@1036480/1
ctcatcttctttactaaaaggctacacaaacaatcacctgaatcctt
+1036480/1
CCCFFFFFHHHHGIGHJIJJIGGGIIIJIJJJIIIIJJGIJIJGGIH
@3088270/1
agctcatcaagcttcggtccgactgatgatttgaggttcttgtggaattg
+3088270/1
CCCFFFFFHHHHHJJJJIJJJJJJJJJJJJJJJJJJHIIJIJJJJJJJII
@3088844/1
ccatatcatattatacctgaaggcttttgggtcgtgagaagctgcaacgg
+3088844/1
CCCFFDDABAFHGIIII9EFCHIJHIJJJIIIIBHHDHGHGIJIJJIIGG
@1037763/1
gttgaaggattttctaaagccttgaattcataagttggttgttttttaag
+1037763/1
CCCFFFFFHHHHHJJJJJJJJJJJJJJJJJJJJJIIJJGIIHJJJJJJJH
@492510/1
cctaggctttgctttaggatcatcatctggattttgaataggaaatttga
+492510/1
@@@FFFDFHGFFGJIJJJ@EEBHGHIJJJIHGHIJIDGIIJJHIJJJIIG
@6664951/1
cgggacttgaaaagaaagaccttcccactggggtgtatgtcattgagggc
+6664951/1
CCCFFFFFHHHHHJJJJJIJJJJJJJJJJJJJJHGIJJJJJJJJJIIJJI
@493027/1
ctcttctcttggtgttcaacaaatctcttaatgatatcagtcagcttaca
+493027/1
CCCFFFFFHHHHDGFHIIJJJJJIIJJJIGGJGGIJJJGGIJJJIIJJJJ
@6669230/1
accaactcatactgtcttcagcctcatgttataacattatgcagttcatt
+6669230/1
@B@FFFFFHHGHHJIJJJJJJIJJJJJJIJJJJJJJJJIJJJJJIIJJJJ
@498378/1
gcttggtgtttgttttctcctactccgacaaacgccatcctctcattctt
+498378/1
C@CDFFDDHHHGFHJGIIJJJIJJJJJJIJJJJJDIJJJDGHIJJIGIJJ
@504018/1
ttctagtgcttcttccaaagcaaataatgaaacttgtgccatccatttta
+504018/1
CCCFFFDDHHFHHIJIIJJJJJJJJJJIJJIIIJJIJIJJIIIJIIIIIF
@504048/1
ctcttggacaagttgttatattagtcactttatatgttcttttaacactc
+504048/1
CCCFFFFFHHHHFHIIIHIHIJJJJIJIJJJJJJJJIIJJJJJJJJIIJJ
@505469/1
gcccgtcattcgctcctcgactgccccgatgttggagcctatgctatccg
+505469/1
CCCFFFFFHHHHFHIIJJJIJJJJJIJJAGHGHIIIIEHIGFGHGIJJIJ
@512203/1
attacgatgattctagctgagaactacgagtcagattgcaagttgagtgt
+512203/1
CCCFFFFDFHHHHJIJJGHGHGICIFIIIJEFGIEIIJHIJJFEHGIDGG
@514594/1
aagaaaaaaggttcttttacccccttcagaatataatagtttcaactcat
+514594/1
@?@DD?AA?CFFFGIHHIGIIEGBGGIGCBC??:BGBBD9?FDDDH@FA?
@521137/1
gccaataattgttctttcatgatactctcaagatccctgattacttcttc
+521137/1
?7?DDDBDHBDHDGIEEB<AEHEAHHECFCEEEEGE?E@3CGG<@<FH@G
@8201934/1
ggaccagtttgcaaagggaagcgagcttgctgttgttgctgctgctgctg
+8201934/1
CCCFFFFDDHHHGJJJIIGJJJJHJJJJJJIJCHIHIJIJJJJJIIJIJJ
@8202240/1
cttaaaacaatgtcaagagcttggattgcctcctgcggaccattagttga
+8202240/1
CCCFFFFFHHHHHJJJJJJJJJJJJJJGJJJJJJJJJJJJJJJJJJJJJJ
@8202291/1
tgccgatagcaataaggcctttggctttaaccttataactaaaacagggt
+8202291/1
CCCFFDDDFHHGHJGIIIJJIJJJJIIJGIJJJJIIIIGHEIGIIJJJJD
@10243273/1
tgcaattctttacatcaataccttcttctatcacatcggaggcaaccaat
+10243273/1
CCCFFFFFHHHHHJJJJJJJJJJJJJJJJJJJJJJJJJJJJJJJJJJJJJ
@9737120/1
ggcacattgcagttgctatcatacattcttaatatctgtgtattaagcct
+9737120/1
CCCFFFFFHGFHHIJJJIJJJJJJIJJJIJJJJJJJJIIIIIJJJJJIJJ
@12264114/1
cattagcagagctcgctactaaggccttcaagatagaacccaattctggc
+12264114/1
<@@DDFFFHDHFHIIJJJJIIGIJIJIJIIJIG@HGHIIDIIIJJJIIIJ
@11254531/1
gggtgagtaacatcagctccgagaaatattacaggttcgttgaaaacctt
+11254531/1
@@CFFFFDFDHGFIIIHIGIJGGIDGIGIIFAHGHGHIJJJJJGIGHIII
@12266584/1
atataagattacaattcttaacattttttctttaaacaaagaacattgga
+12266584/1
?@@DFAE:DFHHHFGHIGEHIIGIGDGIIIGHIIIIGCGDG@GHDGHIIF
@13270810/1
cgttaacttttggtggctttattatattactcctaattgaagagcctttt
+13270810/1
CC@FFFEFHGHGGEGHIIJIJIJJJJJJJJJJGIJIIJDIEHIIJJJIII
@10749943/1
caggatgacacttaggtcgtgcatggtttaagaaagaccaaaggtttctg
+10749943/1
@@@FDDFAHHHHHJJGGGGHIIGIIEHGGHGIAHIIIGJIIJGI9BDFHH
@14273918/1
ctagataataatgcctcagagctaccttggcagctgctaattttgcttgg
+14273918/1
CCCFFFFFHHHHHJJJJJIHIJJJJJJJIJJJJJJJJJJJJIJJJJJJJJ
@8203177/1
cccaatatagattccagaacttccggcataatgagtacatcatttacatc
+8203177/1
CCCFFFFFGFFHFGIJJIIGIIGGHJJJJJJIGHG<DHGIJGIJIJJCII
@13272368/1
ctcagagctaccttggcagctgctaattttgcttggtgtttgttttctcc
+13272368/1
@@CFDDDDHFHHFGGGGGHGIIJECHHIGGGIIJEH:DCAHHDCHIGHIG
@8715922/1
gtccctcttctggaaagcagctcttgcagcattgacactggcgttttggt
+8715922/1
?@@=BDDDDFFFHIGDBADAF?EECHEBHG>BGHIIEHCHD8D86??FAF
@12768288/1
ctttgaatgtccctttgccaaatacttcaactgtgactctaactcttctt
+12768288/1
CCCFFFFFHHHHHJJJJJJJJJJJJJJJJJJJJIJJJJJJJJJJJJJJJJ
@12768411/1
tgataaaaaatagcagcagtcatcaccaaaacctgatgattttcaagctc
+12768411/1
CCCFFFFFHHHHHJJJJJJHIJJJJJJJJJJJJJJJJJIJJJJJJJJJJJ
@12768546/1
atctcatcaaatattgataaactagtttcttcttcatcagggaaattagt
+12768546/1
:BBFFFFFHHHHHJJJJJJJHJJHHIJJJJJJJJJJJJJJJJFEHJJIIB
@10245310/1
ctctaactaaaaattcttttttaagtaacaaagcttcagtaaataacaaa
+10245310/1
@@@DDDDDFHDDBGH@FHHHHHIEG?FDDEFGFIIGGHIGEFAFDFHIEB
@12268028/1
gccacatcaatgttaaggaatggtttccaaccaataattgcagactggaa
+12268028/1
@CCFFFFFHHHHHJJJJJJJJJJFHJJJJJJJJJJJJJJJJJJJJJJJJJ
@8716510/1
tgagtaaggagttgaaggattttctaaagctttgaattcataagttggtt
+8716510/1
@@@FDEFFHGHHHJJJJJGJJJJJJIJJJJJJJJJHHJJJJJJJIIJJFG
@8717739/1
gtctctgctgttgttgctgctgctgttgttgttgctgctgttgttgttgt
+8717739/1
CCCFFFFFHHHHFIJJIJJJGIIJJJJIHIJIIJJJJJJJIJGHIJIIHI
@15284196/1
ctggatgaggaaatttttcataaagaagtcgaatactgttcttaggaata
+15284196/1
@CCFFFFFHHHHHIJJJJGIIIJJEEEHHHICFHGGHIJIJJJIJJHEHG
@9229756/1
ctgtggtctctgctgttgctgttgttgctgaggctgctgtggtctctgct
+9229756/1
@@@DDFBDHHGFGEIIIGIEHIIIIGEGHGEBB8EDGIIGGH@@FFFEBE
@14780436/1
gtcaaatatatatgtatcctattaatgctttaaacattaactagttgcac
+14780436/1
@@BFFFFFHGHHHJIIJIJJJJJJJIJIJJJJIIGJJJJJJJIIJJIJJI
@15284726/1
gcaatttccaagaaactttacttttcacaaataaatataaaaagaaaata
+15284726/1
@@@D?DDDFHHDDCFAF@EE<AAAFAGFGGGIHIIIIIE<91?@?F?FHI
@15284799/1
gttgagtttggtgggtaggggttgtttccctagactgtggttgagacact
+15284799/1
?:?DDDDDHBHADFH@EGGBHFFGFIJJIJIBGGDD@DFGIEEGCHJGGC
@14780635/1
ggcaggtggaggccatcgcctggtcatgcataattcttgtagaagaccaa
+14780635/1
CCCFFFFFHHFGHJJJIJJJIIJ?GGHIIJJJJJJJJJIGHIIIJJIJJJ
@14276382/1
ggagaatggaaggactaggacctggatggccttccaattctggctggtga
+14276382/1
CCCFFFFFHHGHHIJGIHGIJJJJJIGHIIIJJJJJJJJJJIJIFIJ?FB
@14780884/1
ccccttcagaatataatagtttcaactcatttgatttatgcttaataagc
+14780884/1
@@@FFFFFGHGGHJJJJIIHHIJJJJJJDIIIJIJJJJJJJJJJJJJIIJ
@14781019/1
tcttgcctttgttgctgctgtggtggttcttgcctttgcagctgttgtgg
+14781019/1
C@CFFFFFHHHHGIJJJJEIFGIGIIFFDHHJJIIGIJJA?DHGFHHD@G
@11764642/1
ctaatcttcaatacattggttttgaataaaattaaggagtttcggaaaca
+11764642/1
CCCFFFFFGHGHHJJJJJGIGIJJJIJIJJIJJGGGGCHDBHIJJIJJJI
@10751293/1
cggtaaaagcaggaggttgttgcatcctttgctcttgaggaagttggtgt
+10751293/1
@?@FBDFFFHFHHIIGEGGHIGICHEGIGGIEGEIIIGGHGFBHIEGGGG
@10751599/1
cagttcattacctaagatatttgttatgatctccggccaagatcagccgt
+10751599/1
@CCFFFFBHBFHHIIIIJIHIJIIJJJIGIJGGGIIIIJJJJGJJJJJJD
@8207297/1
ctggattttgaataggaaatttgataagtttggttccatcaggaaacgat
+8207297/1
@@@FDDFFHHHHHIIIBGGIIJJGIJGIFHIGBHGGGGIIIIIJGGGG@F
@10752440/1
agtctgtctgcatctgtatatgccctagcacggaaagcagcgagatgagc
+10752440/1
@@@DDDDDFFHBDIIGEHHIIJFGEHGGIJGIIIGEGIJGDGFIB?BGHG
@10752465/1
acatagcttcggccacttctttgaactaagtacagcgaaattcttattcg
+10752465/1
CCCFFFFFHGHHHIIIJJJJJJJHIIIIJIIIIJJIJJJJJJJJJIJIJG
@8207435/1
cttttttttgttcctttttgaattgaaatcacctgctccaggtaatggaa
+8207435/1
@@@FFFFAHFHBHJJJJJJIJGHIIJFGAB?B@FGGDD8DDH=C>GHIII
@13274558/1
gctgtacttgaggctgagatgaaggtggtctgctgggttgctggtcaccg
+13274558/1
BCCFDFFFHHHHHJJJHJJJJJJJJAHHDHIJJJJJJIJJJJJJHIIJJG
@8208649/1
cttttatcataatgagatcaagttt
+8208649/1
?;?DD;DDDDD4:?A<ABEDD:3A<
@13276397/1
ctcaggagaaatttcaatttttgcaaattgttcgtagtgaagaactgaaa
+13276397/1
@CCFFFFDDHGHHIIJJJJJIJJJGHIIJJHGGGHHIFHIJIIJJJJJJJ
@14278607/1
ctgcatctgtatatgccctagcacggaaagcagcgagatgagcataatag
+14278607/1
@@@DBDEFFHBBHIGGIIIGIGFEGGHCAEGDGIIGGAFHDGFBGGFFHG
@8210138/1
ggaatgtcaggtgcgttaacttttggtggctttattatattactcctaat
+8210138/1
BCBFFFFFHGGCFEIIIJJJJIJJJJHIJJJJJJJJJJJJJJJJJIJJJJ
@10755036/1
ccgatcgcttggctttagcactgcatctacacaaagggccatcattcatt
+10755036/1
CCCFFFFFHHHHHJJJJJJJJJJJJJJJJJJJJIJJJJJJJJJJJJJIJJ
@9745191/1
cttacaggtaccggtctttctcgataatcaagtgttggtgcattcataat
+9745191/1
CCCDFFFFADFHFJ@EHIJJJJJJJJJIJIHG?DCFEHBFGHJJJIIJJI
@9745703/1
cgctcaaacatgcaaatgtgacattattgactaaggccgatctgaggtct
+9745703/1
CCCFFFFFHHHHHJJJJIIHIIIJJIJJJJJJJJJIJIIIJJJJHIJDGI
@13277908/1
gccagtaggtaaaaagattattgtattttcttttagaactctttcaa
+13277908/1
CCCFFFFFHHHHHJJJIJJJJJJIJJJJJJJJJJJJIJJJJJJJJJJ
@13277937/1
gtacgctcaaacatgcaaatgtgacattattgactaaggccgatctgagg
+13277937/1
CCCFFFFFHHHHHJJJJJJJJIJJJJJJJJJJJJJJJJJIJJHIJJJIIJ
@14782889/1
gtcacttcaaactgttgctcagcagctatctcttgtaggaactggactgc
+14782889/1
@@@FFFFFHHHHHIHIGIIBIIHGHIGGGIJIJJIJABCHHGHGIFGDGI
@11767391/1
tttggcacattgcagttgctatcatacattcttaatatctgtgtattaag
+11767391/1
@CCFFFFFHHHHGEGFGGIJAJIJIIGICDEIIIGGGGGIIFGDHFIIIJ
@11767657/1
ccagcatatatattatgtctgattcccgatcgcttggctttagcactgca
+11767657/1
CCCFFFFFHHHHHJJJJJIJJJJJJJJJJJJJJJJJJJJJJJJJJJJJJJ
@14783558/1
ctcttaaccagttcttcttcaaattgattacaaagactcaggagtttatc
+14783558/1
CCCFFFFFFFFFDHHJJJJIGHGHGGHIJGIGIJIJJIJJGIJJDGHGJ>
@10756809/1
cactgaaccaaatcggctccttgaatgaatttttcattcctccatactcc
+10756809/1
CCCFFFFFHHHHHJJJJJJJJJJJIIJJIJJJJJIHIJIIJJJJJJJJIJ
@11259928/1
agttttattaaagttggatcattagcagaaatcctc
+11259928/1
8?@BDDBDFD42C:AF<FI<<CI@FFEFIFCFCGI<
@12774047/1
ttccactatctaaataaatagctgcagctaatgattcaaataagtcacca
+12774047/1
?@@=DBDFHD>BFBFGC9DIGHGEBADG@ECHADDH?GCEEGH>?CFCGG
@11261026/1
gtgtagaggtgcaggctggccatgttgaatagcttgctgtggtggtacag
+11261026/1
@@@DFADBAAC>?FHG@E:FFDBGHHIGGIGHGCHE=CFDD@0?@FC@<B
@13777249/1
tttaccattgtacgagtttgagcatcattcattttcttcattgtaacttg
+13777249/1
@CCFFFDFHDFHHIIIEFCHBGGEHIGIGIIIIIIIIIIHHHIIIIGGGG
@11772630/1
ccttgactatgtttgatgacatatcaataacattctcctcaaccttttgt
+11772630/1
@@<DDDDDB?<AFBHE<<CHHHEHHCH@AF3<FHHHCFHIIGIG><DFD:
@14784727/1
gccaatagctgtgggttatatggtgattgatgccattcaactttgcatta
+14784727/1
CCCFFFFFHHHHHJJFFHIJJJJFHIIJJJJJJJJJJJJJJJJJJJJJJI
@11773814/1
cgtacttctagcattagaagtttcttctccagctaaggctgtatcatcaa
+11773814/1
@C@FBDFFHHHFHHIJJHHIIGIECHHJHGIIGHGIJDHGGEAGIIIIIG
@14280572/1
cttcaccaacattcatgaataatggaaaatcacatag
+14280572/1
C@@FDFADDDFHDE<BDC?AFAEAD@FG@DGHHGDHB
@14785908/1
gtaaattgtaaaatgctaatatcctaacgttatcaggttttgggtagttg
+14785908/1
B@@FFFFFHHGHHJJJJIIJJJIJIHJJIHJGIIGIJFHIJIJJGHIHIJ
@8721728/1
cattagcagagctcgctactaaggccttcaagatagaacccaattctggc
+8721728/1
CCCFFFFFHHHHHJJJJJJJJJJJJJJJJJJJJJJJJJJJJJIJJJJJJI
@8723987/1
cttttttccaaattgcctctccattcaattgaagaagcaatttcttcgca
+8723987/1
CCCFFFFFHHHHHIIJJJJJJJJJJJJJJJJIJJJJJJJJJJJJJIIJJH
@11262728/1
ctcttttttgatgatctagttgaggaaacaaactttgtgagtgttctaaa
+11262728/1
B@@FFFFFHFHHHIJJJICHIJIJJJGGIIJJIJJIIHJJJJJJIJJJJG
@9234682/1
ccttcttctatcacatcggaggcaaccaatatgttcgt
+9234682/1
<?<DB3BADA?D4CBEEDEDE118CDEB;D>4::?DDD
@15290742/1
ctagaatcccacatggcaggaagttttctcgcaacttag
+15290742/1
@@<BDDFB?FDFFHGF@DF@FHHFHFHGIB8;C:?D9B9
@8213740/1
cctgaactaggcaatgaagttcctgcaggaggtataaacaaacctatggg
+8213740/1
CCCFFFFFHDFFHIJJJJJJJIIJIIIIIIIJ:CGGGIIJJGGIIJGGII
@9235488/1
agcgtgataagaccaccaacataactcttgataaaatacaacctatccta
+9235488/1
?@;AA@?AAF<FBB?:CAAEH;HCAEA@@9<EHE@@>DGA9::B09BFHD
@11774911/1
gcacaactgataagttaagcattgcagttcatcagaatcaaaatggttgt
+11774911/1
@@@FFDFFF>FDHIJIIJICHGIGGDHCHHJJJEIAHIIIGGIIIEHAF@
@10761319/1
gtcgttattgaaatcagctctcctaacaaggttgttaatctctctttccc
+10761319/1
@B@FFFFFHHHHGJIIJJJJJJJJIJGJJJJHHIGIIJJJIJJJJJJJJJ
@9236997/1
ccctatacctatttacatgcctagacttgtgcaccagctaaagaagactt
+9236997/1
CCCFFFFFHHHHHIJJJJJJJJJJJJJJJIIJJJJJJJJJJJJJJJJJJJ
@12274356/1
tacacaactccataggaagcgccaaaggcttctctcgtgagccaacagta
+12274356/1
BC@FFFFFHHHHHJJJJJJIJJJJJJJJJJJJIJJIJHIIIJIJIJJJFI
@12274654/1
agcaggatgacacttaggtcgtgcatggtttaagaaagaccaaaggtttc
+12274654/1
CCCFFFFFHHHHHJJJJIHIICGGHIJJCFHIJJJJJJJJIJJIJIHIIG
@11776926/1
ggaggaattcctttaaactgatccatgatcaatctcataggatgtctatt
+11776926/1
@@@FFFFFGHHHHIJJIGIHCHEFHHHGGGGHIEHIEGGHCHEGCGHFII
@8724480/1
gcggtaccatggtataactatcttattgagataattatcttttgaaacaa
+8724480/1
CCCFFFFFHDHGHIJJJJJJJJJJJJJIHHGIIJJJJJJJJIJIJIJJJI
@15795329/1
gccaataattgttctttcatgatactctcaaggtccctgattacttcttc
+15795329/1
CCCFFFFFHHHFHJJJJJJJJJJJJJJJJJJJJGIJJJJJJJJJJJJJJJ
@8726064/1
cactgtgacagtcttcaagcactgagttagaataccaacctgaatttcag
+8726064/1
C@CFFDDBDDFHDHIGIJGIGIIGHHIGHGHEHEE?C@FHII@FEHHFCD
@14286148/1
ggaattctaagagggtacacaattcaggcactaatgtctcttcaaaatct
+14286148/1
CCCFFFFFHHHHHJJEHIJJJACHJJGIJJJJJJJJGIIJJJJJJJJHJJ
@12778451/1
gtattcttgtagtgctccaatcgcattccctttcacactagggacatgag
+12778451/1
CCCFFFFFHHHHHJJJJJJJJJJJJJJJJIJJJJJJJJJJJJJJJIJJGI
@14287856/1
catttcttcagggagaatttttaaccatttacacaatataaatgctcctt
+14287856/1
CCCFFFFFHHHGHIIEEHIJJJJJIJJJJIJJIJJJJJJJJJJJJJJJJJ
@14287908/1
gcacattgcagttgctatcatacattcttaatatctgtgtattaagcctc
+14287908/1
CCCFFFFFHHHHHJJJJJJJJJJJJJJJJJJJJJJJJHHHIJJJJJJJJJ
@14288090/1
ggccacttctttgaactaagtacagcgaaattcttattcgattgaagtaa
+14288090/1
CCCFFFFFHHHHHJJJJJJJJJJJJJJJJJJJJJJJJJJJJJJJJJJHJJ
@13280228/1
tctgatttatctcatcttcatcatccaagccgtaatgaatggtgttgctt
+13280228/1
BBCFDEFFDHHHHJJJJJJJJJJJJIJIJJJJIJJJJIJJJJGHHGJJJI
@15797298/1
gtaggtgcagggtatgaaactgaacgtgtacacctggtaaagaggtgaca
+15797298/1
CB@FFDEFHHHHFHIJJJJJJJJJJJIIHIJJJJJJJGHIJJIJJ?DGHI
@11266154/1
ctctatttcattgtgcattaatctatagaaaattttccaaacagtattta
+11266154/1
CCCFFFFFHFHHHHIJJJJJJJJJJJJJJIJIJJJIIJJJJJJJJJJJJJ
@8728120/1
ggaacgttgatctggtctggagctggatgagtgacatcagcgccaacaac
+8728120/1
CCCFFFFFHHHHHJIJJJJIIJIJJIHIIFHHJJJJJJJJJJJIJJJIJJ
@14788772/1
gcggcatgctttgcttctttcttagatctaccagtgcccatggcagcaaa
+14788772/1
@@@FFFFFHHHHHIIJJJJJJJJIJJIJJJJIJJGHJJJJIJJJJJJJJJ
@15799248/1
gtcagcttacaagccttagtaagcataaatttatggaagccataccgtac
+15799248/1
CCCFFFFFHHHHHIJJJJJIJJJJJJJJJJJJJJJJJIJJJJJJJJJIJJ
@15799408/1
gctccaattgcattccctttcacactagggacatgaggtgaaattattgg
+15799408/1
CCCFFFFFHHHHHJJJJJJJJJJJJJJJJJJIJJJIIJFGHIJJJJJJJJ
@11777464/1
gaaatctttaggctgcagctcaaccattttatcggccaacatattactga
+11777464/1
CCCFFFFFHHHGHIJJJJJJJJJJJJJJJJJJJJJJJJJJJJJJJJJJJJ
@10763293/1
aataattaaatgaaaaatgaaataggttaaaatcactttttaacaattct
+10763293/1
C@CFFFFFGHHHHJJJJJJJIIJJJJJHIEGIJJJIJJGHIJJJJJJJIJ
@10763565/1
atactttgtagatatcagacatttcttcagggagaatttttaaccattta
+10763565/1
@@@DD?D>CF?FBHGGIIBEGH@FH@DGHHIIFAFCFGHH>DGDDH>GEI
@9752921/1
cctgcagttcatccataattcagaaagaatatacacaacagacaactctg
+9752921/1
:?@BDDDDDHFHHIIIG:CFC<FHIIEFHG@EFGGHIEGGHC?DFGFHCA
@15800238/1
tcaagatagaacccaattctggcccaagaggagagcttttattgaat
+15800238/1
CCCFFFFFHHHHHIIIIIIJIJIJJHHHIHJGHGIIJIIJBHJEEEH
@10253039/1
ggtatatataagattacaattcttaacattttttctttaaacaaagaaca
+10253039/1
BCBFFFFFHHHHHJJJJIJJJJJJJJJJJJJJJJJJJJJJJJJJJIHIHH
@8216672/1
gccttttcccaaaatcataccattagatttattaatttgctcaggagaaa
+8216672/1
?@@ADDDDHB?AA?ECCFHCFHBHGAH<CFFHBHGHCAEHG>DBCFEHGG
@12782615/1
catggttgtcgaggaggtccctgttgttccattgcttgaggtctggtaat
+12782615/1
@@@FFFFFHHHFHIIIICFHIGHJJIIJGGGGHGHIIJFIJBGEHE?FFI
@13284216/1
cacgatttcggcagcttttacctcattttcactcagaagaaataatatct
+13284216/1
CCCFFFFFHHHHHJJJJJJJJJJJIJJJJJJJJJJJJJJJJJJJJJJJJJ
@13284431/1
ctaacacttcacacataaattcgataacaggctgagctttataaaatgca
+13284431/1
CCCFFFFFHHHHHJJJJJJJJJJJJJJJJJJJJJJJJJJJJJJJJJJJJJ
@9240092/1
ccgcagattaaaatttttaagtacgactaagtgagcacactaaatcacca
+9240092/1
CCCFFFFFHHHHHJJJJJJJJIJJJJJJJJJJJJJJJJJJJJJJJJJJJJ
@10766401/1
atttccaattatttcctttttctgacatcttcttggtaacaagtattcta
+10766401/1
CCCFFFFFHHHHHJJJJJJJJJJJJJJJJJJJJJJJHJJJJJJHIJJJJJ
@13285704/1
ctgctaaatcttcaagtacataatacataactttagctgtcgtctttctt
+13285704/1
@C@DDFFDFHHAHGGGHHIIIIJIHIIGEHHIGIHDGHJFGHBGFHGHII
@9241257/1
ccatactccttgtcttacaggtaccggtctttctcgataatcaagtgttg
+9241257/1
CCCFFFFFHHHHFHIJJJIJJCHHJJIIIIJJIJJJJJJJJJJIJBGFII
@13287036/1
ataaaaaatagcagcagtcatcaccaaaacctgatgattttcaagctctt
+13287036/1
CCCFFFFFHHHHHJJJJJJJJJJJJJJJJJJJJJJJJJJJJJJIGGIJJJ
@12281485/1
gtggaagtaagaggtctttcatttaatgttttttgaaaagcctcacttgt
+12281485/1
@CCFFFEDFHHHHJFHIJJJJJJJJJJJJJJJJIJIIIJIIIIJJIJJJH
@13288372/1
atgatatcagtcagcttacaagccttagtaagcataaatttatggaagcc
+13288372/1
CCCFFFFFHHHHHJIJJJJJJJJJJJJJJJJJJJJIJJJJJJJJJJJIII
@9753938/1
ccttgtcttacaggtaccggtctttctcgataatcaagtgttggtgcatt
+9753938/1
CC@FFDBEHBHDHJGFGHIJFGIJJHIJJIJJJJJIIIGHFHGI8DHHIG
@9754154/1
cttcattttcagctctggctattttagcatggaatgtgatctccaagttg
+9754154/1
CCCFFFFFHHHHHJJJJJJJJJJJJJJIIJJJJJJJJIJJJJJIJIJGHI
@9754519/1
ccacattccattccatgatttattaaacccgatgctagctttcttaaatc
+9754519/1
CCCFFFFFHHHHHJJJJJJJJJJJJJJJJJJJJJJJJJJIJJJJJJIJJJ
@10770889/1
gaccatggtttcaatgatttccctgttgaccttacggggacacttatcag
+10770889/1
CCCFFFFFHHHHHJJJJJJJJJJJJJJJJJJJJJJJJJJJJJJJJJJJJJ
@14291446/1
cctggcaatgtgacctcaagttccatcctatcattgccaattggtagtgg
+14291446/1
CCCFFFFFHHHHHJJJJIIJHIJJJJJJJJJJJJJJJJJIHJJJJIJHIJ
@13794943/1
gcagtttccatatcatattatacctgaaggcttttgggtcgtgagaagct
+13794943/1
@CCFDFFFHGGGFJJJBHEIGJIEHIHIJIIIGGGHIIGGHGHGEFHIIJ
@14790357/1
catcacattaccacatttctcaaattcagtcttgaaatattatccattag
+14790357/1
???DABDBFHHFHHBEHIIHGHGIIGHEH?FGDHCEHEGGHGHDBBBBFG
@14790410/1
gtggcgtgtaatcactgctgaggcttgaacaagcccttctgatagcctgc
+14790410/1
@@<DFAFFHFHHHCIEEBEEBGGCGF<FHGGDCDHHIHB?DBGEGCHEDH
@12286234/1
cactgttcctggctgagagtaattcgtcgcgcattctgttgtatatttat
+12286234/1
CCCFFFFFHHHHHJJJJJJGHIJJJJJJJJJJJJJJJJJJJIJJJJJJJJ
@11268835/1
cgacaattgtaccaagctctggcattttcctgtgactgatttttcttcaa
+11268835/1
@CCDFFFFHHHFDGGGGIIBHHGIIGIIIEHGGGGIIIIIIIIIIIIIII
@9242525/1
tttcataattcataacgtcattagcagagctcgctactaaggccttcaag
+9242525/1
CCCFFFFFHFHHHJIGHEGHHIHIICHHIIHIJJGIJJJJJJGIIHGGGH
@11269430/1
gcgacaatttgttctcttctgttgtttcaattttggcagtatgcaaatat
+11269430/1
CCCFFFFFHHHHHJJJJJJJJJJJJJJJJJJJJJJJJJJHIJJJJJJJJI
@12786675/1
ctccaattgcattccctttcacactagggacatgaggtgaaattattggt
+12786675/1
@@<DDFFFHHGHHIIIIGGIIIHHGHIJIGIIJJJJI?FGGGHGGFIJJD
@9243570/1
gggaatcctttgtgagccacatcaatgttaaggaatggtttccaaccaat
+9243570/1
@CCFFFFFGHHHFHIJJJIJJJJJIIJHJIIJJJJJJJGHIJJJJIJJJI
@13293549/1
caattgcattccctttcacactagggacatgaggtgaaattattg
+13293549/1
CCCFFFFFHGHHHGJJJJJJFCIIJJJIJIJIJJEEGEGHHGEII
@10255881/1
cttctcgaggtggctgcagtttccatatcatattatacctgaaggctttt
+10255881/1
CCCFFFFFHHDFHIJJJIIIJJJJJJJJJJIIJJJJJJJJJJJIJJIJJJ
@14293353/1
gccatatttaacacacattttgtaaataattttcttaactttacacattt
+14293353/1
CCCFFFFFHHHHHJJJJJJJJJJJJJJJJJJJJJJJJJJJJJJJJJJJJJ
@9755646/1
gaggctgagatgaaggtggtctgctgggttgctggtcaccgggttgttgc
+9755646/1
CCCFFFFFHHHHHGJJCGIFHIJJJJJJGIJJIJJHIJJJJJJFHIIJJJ
@12287083/1
cctcctgcggaccattagttgaagtcccagccctcagataatcccatatc
+12287083/1
CCCFFFFFHHHHHIIJJJHIJJJJHIJJJJJJJIJJJJJJJJJJJGIIJJ
@9756789/1
acctgctccaggtaatggaaaatcctgaggagcatgttcttgcctttgtt
+9756789/1
CCCFFFFFHHHHFHJJJJJJJJJJJJJJJJJJJJJJJJJJJJJJJJJJJJ
@9757678/1
cggctgctttcctccattagttttcttccaactagtgaaatttgacttaa
+9757678/1
@@@FFFFFHGHGFIIIJJGIHIFIIIIJGGEGHGHHIIGJIIIE@GIIIJ
@12288568/1
ggattttctaaagctttgaattcataagt
+12288568/1
@<;;D8=:4C8F?BEFFBAAF4AFFID::
@12288849/1
gcggcaatatgtttggcttgctgttttgtagaagccttaccttcagctga
+12288849/1
CC@FFFAFHHFHHJJIJIGGEEHCGIIIDGIGHJIIGHIJJIIJJJIJJF
@10775087/1
gattacaattcttaacattttttctttaaacaaagaacattggattattc
+10775087/1
CCCFFFFFHHHHHJJJJJJJJJJJJJJJJJJJJJJIJJJJJJJJJJJJJJ
@12289252/1
tggtaattggagcggcttgtctaacttgaccaacggtaaaagcaggagg
+12289252/1
@CCDFFFFHHHHHIIIII<?BB@DFCF??DG?DFBF0?FHH<===D;;E
@8735613/1
ctttcacaatcaattaattggtaacatggtaaaataccttctttgactaa
+8735613/1
CCCFFFFFHHHHHJJJJJJJJIIHJJJJJHIJJIJJJJJJJJJJJJJJJJ
@8735663/1
ctgagcttgctgagcgactaatgccactgtgtccacaagaaaaaaggtt
+8735663/1
@@@DDDDDDDF?AA?@?EGHCGEHE<?E?GCHGBDHI=B;GB@?6@;GG
@9247311/1
atctgaagggcggtcccctcttttgggtggaatgtatgacgatgatttga
+9247311/1
CCCFFFFFGHDFACDGGHGGBFHIIII7AFFGGECHEHGIIFEHFFDDF>
@10777448/1
cgattctccactgaaccaaatcggctccttgaatgaatttttcattcctc
+10777448/1
CCCFFFFFHHHHHJJJJJJJJJJJJJJJJIJGGIIJJIJJJJJHJJCFHH
@10777532/1
cttcaacaatcgtcggtacaatgtaatatgagttttctttgttttcaaag
+10777532/1
CC@DDFDEDHDDF?EFCGGGCHGIGGGDGFDGGHEIGGGHGDHIGGGHII
@15807666/1
ctctgttgctgctgaggctgttgttgccactgctgctgctgaggctgttg
+15807666/1
CCCDFEFFGDFHDGFGIIEGFFHHBGIIEHGIIIIIIGGGGAGIIIFGHA
@9759289/1
gcatcattcattttcttcattgtaacttggcccgcaacaattgtacacaa
+9759289/1
CC@FFFFFHHHHHJJJJJJJJJIJJJJJJJJJJJJJJIJJJJJIIJJJJJ
@12788366/1
cacagaacggttgccatatagccttaaaagggcaccccaactagttatgt
+12788366/1
@@@FDBDEFFCCFEGHGIJGHEFHHGGGGIIHFDDEGHECFHBC?FACH=
@14793241/1
ctcgaatctattatctcttggacaagttgttatattagtcactttatatg
+14793241/1
CCCFFFFFHHHHHJJJJJJJJJJJIJHIJHIIJJJJJJGHIJJJJJJJJJ
@14793423/1
gtggtctctgctgttgctgaggctgctgtggtctctgctgttgttgctgc
+14793423/1
BCCFFFFFHHHHHHJJJJJIJJJJJJGIIJJFGGGHIJIJHIIIIJIIIG
@14793510/1
gtttgtgattttttattgtatcccaatcaattatgatactgtctccttca
+14793510/1
CB@FFFFFHHHHHJJJJJJJJJJJJJJJJJJJJJJJIJJJJJJJJJJJJJ
@14296158/1
ctttgaagttgaataagttattattcttctaggtccttttatcataatga
+14296158/1
CCCFFFFFFHHHHJJIJHIJJJJJJJJJJJJJJIIJJJJJJJJJJJJJJI
@14794127/1
gttgtcttcaaaaattagttctactacctcatggacagatgtaacatacc
+14794127/1
BBBFFFFFHHHHHJJJIJIIJJJJJJJJJJJJJJJJJJIJJIJJJJJJJJ
@10257685/1
tggatgaggaaatttttcataaagaagtcgaatactgttcttaggaatat
+10257685/1
CCCFFFFFGHHHHJJJJJJJJJJJJJJIJIIIIJJJJGHJJJJIIJJJJJ
@15299868/1
ctcttcatgccactgattgatgtcccaatggtccacacctttgtcaccac
+15299868/1
@C@FDFDEHFHBHGGEHIEDIHIHEHIGIBEHIGHHJJJJJJJGGEHHEI
@15808748/1
gctgactttagtacatcgcctggagacatgactacacaaccatttggtat
+15808748/1
CCCFFFFFHHHHFHJJIJJJJJJJJJJJJJJJJJJJJJJJJJJJJJJGHI
@8738136/1
taaaaagattattgtattttcttttagaactctttcaaagagttctgctt
+8738136/1
@@@FFFFFHGHHHJHIIEJIJJJJIIIIIIIJJJJJJIJGIJHIIJIIII
@13295661/1
atcaactgcagcctcttttaccattgtacgagtttgagcatcattcattt
+13295661/1
8=?DDDD;DAD3AE@BBEIEE<FF<FFEEFII?EF94DD<DDBDCEIIAB
@12790125/1
tctaggaccagtttgcaaagggaagcgagcttgctgttgttgctgctgct
+12790125/1
CCCFFFFFHGHHHJJJHHIIJJJJJJJIJJJJJJJJJJJIJJJJJJJJJG
@8739892/1
gttccactttcacaatcaattaattggtaacatggtaaaataccttcttt
+8739892/1
;@@DD??D>FFDDDC<EGFEHHIBC?@332ACHEFEF?CFF<?<GFCCDF
@10260123/1
gttgtggaccagcttgtgcttgtcttccacccttttttttgttccttttt
+10260123/1
CCCFFFFFHHHHHJJJJJJJJJGGIJJJJJJJJIJJJJIJIIIIJJJJJJ
@12294133/1
atcaacgttcactgtctataaaaatacaagaattcctaattggtagtatt
+12294133/1
CCCFFFFDHHHHHJJJJJJJJJJJJJJJJJJJJJJJJIJJJJJGIJDHIJ
@9253092/1
ggagcatgttcttgcctttgttgctgctgtggtggttcttgcctttgcag
+9253092/1
CCCFFFFFHHHHHJJJJJJJJIJJJJJJIHHIHIIGGGIJJJJJJJIGGI
@9253749/1
gcccaatatagattccagaacttccggcataatgagtacatcatttacat
+9253749/1
CCCFFFFFHHHHHJJJJJJJJJJJJJJJJJJJJJJJHHIJJJJJJJJJJJ
@12295023/1
cactttttagtaccgggcttactaagggagttttcttgatcattttcgtt
+12295023/1
@@@DFDFFDHFHFIJIIIJJJJJJJIIGEGDGFHIIJIGEHGHEIIJGGC
@8742471/1
gcatgttcttgcctttgttgctgctgtggtggttcttgcctttgcagctg
+8742471/1
BCCFFFFFHHHHHJJJJJGIIJJIIJHHIGHIGHIJJGJJJJJIIIJJJJ
@9255525/1
ctcagagctaccttggcagctgctaattttgcttggtgtttgttttctcc
+9255525/1
CC@FFDFFFHHHHJGHIGIJIIJJGEHIIIJGJIJGHHGIIJGHIJIJIJ
@9762743/1
ggtgcactggttacaggagatactggttgttgttgaggtggtagttgagt
+9762743/1
BCBDFFFFHGFHHJJJIIJIJIIJIJHHIIJIHIIIJJ9BG@FHGIIIJF
@9256226/1
ctcccatctgcatccttcttttccggaaagaacctagtgtgatggcgttt
+9256226/1
B@@FFFFFHHHHGIIJJJJJJIJIJJJJIIIIJJIGIGGIHIJIGIG?AH
@13803210/1
gcagttcattacctaagatatttgttatgatctccggccaagatcagccg
+13803210/1
@C@FFFFFHHHHHJJIJIIJIJJJJJJJJJJJJJGIIGIJJJIIJIJJJJ
@8742569/1
ctcagataatcccatatcattgagacattaacttgcgtagcatactttat
+8742569/1
CCCFFFFFHHHHHJJJJJJJJJJJJJIJJIJJJJJJJJJJIJJIIJJJJJ
@12296987/1
ctatatccatcggttcttcttcttttttccacgtga
+12296987/1
@@@DDDDB8CDFD1EBCGEHHEHIICFG>@4DFCC3
@13805303/1
cagggggtcctacaggaggagctggttgtgcgaaggattttccaaccata
+13805303/1
CCCFFFFDHHHHHJJJIJJIJJJJJHIJHIJJIJJJGHIJJIJJJJHHHH
@13805491/1
ctgagattggggaggactcaatgccaacattgaccctaggcaaggtacag
+13805491/1
CCCFFDDDFFHHHIIJIJJGIHIIIJIIIJJJJJIJHIHJJJJJJFFIJG
@11790574/1
ccttgtcttacaggtaccggtctttctcgataatcaagtgttggtgcatt
+11790574/1
C@CFFFFFHGHDHJHHFHGG@FHIIJJIJIJJJJJIGJDHIIIDGHIJJJ
@11790614/1
gtcctctcttttgggtggaatgtatgacgatgatttgatatctatatttc
+11790614/1
?@@?DDDDHAB>FHH<CFFEEB?CBFHIDFBGFHIHHGHDFGFEHII<EA
@9765050/1
cttcaggcatgggtcactattaaagttgatttgtcttatagacttgacaa
+9765050/1
CCCFFFFFHHHHHFHJIIIJJJJJJHHJJJJIJIIJIJJJJIIIJJIJJG
@13807151/1
ctagacttgtgcaccagctaaagaagacttatctttaaacggcagctttc
+13807151/1
CCCFFFFFHHHHHJJJIJJJJJJJJJJJJJJJJJJJJJJJJIIJJJJJJI
@13807622/1
gcacaacaaacacttggggagttaaatcaacatcagctgagatatactca
+13807622/1
CCCFFFFFHHHHHJJJJJJIJHIIJJJJJJJJJJJJJJJJJJJJJJJJJJ
@13808582/1
ctacaaagatagaagtcgaattcagttggatgggtaattcccacatctac
+13808582/1
CC@DFFFFFHHHFIBGHGIGHIFGIFFGGEIJJJ?CGIDHHGIEGIGIIG
@13808627/1
cattttcgctcagaagaaataatatctcagcaccaattttatgatttctc
+13808627/1
CCCFFFFFHHHHHIJJIJJJJJJJJJJJJJJJJJJJJJJJJJJJJJJJJJ
@8231773/1
agcttccacagcttgtctgtaattgcgataaggtttttcgggattgatag
+8231773/1
CCCFFFFFHHHHHJJHIIJIJJJJJIHHIGIIJ:CGIJJGJJHHHJJIII
@12300755/1
ctttggtgtacagaaatatttcggcttctgcttccgttccaccctttctg
+12300755/1
CCCFFFDFHHHHHGIIJJJJJIJJJJJJIJIJJJJJJJJJJJJJJJJJJH
@8232057/1
cttttatcataatgagatcaagtttttttcgaatcaaatgaagctgtatt
+8232057/1
@CCFFFFFHHHHHJJJJJJIJJJIJIJJJJJJJJJJJJJJHIJJJJIIIJ
@8748334/1
cctggagacatgactacacaaccatttggtatattcatcctctcaaaata
+8748334/1
CCCFFFFFHGHHHJJJJJJJJJJJJJJJJFHJHIJJJJJJJJJJJJJJJJ
@11280226/1
aatgtttctagcctttcataattcataacgtcattagcagagctcgctac
+11280226/1
@@@FDFFFHHGGGGIIIIHIIIIHHGIHGIFCCFFHHIIGDGHJGGGGIG
@14302126/1
tcatgccacattccattccatgatttattaaacccgatgctagctttctt
+14302126/1
CCCFFFFFHHHHHJJJJJJJJJJJJJJJJJJJJJJJJJJJJIJJJJJJIJ
@10266529/1
tctggtatccaaaggcactgttttcaccggaggaatttgtttgtgatttt
+10266529/1
CCCFFDDFHHHHHJJJJJJJHHIIJJJJJJIJJHIJJJJJJJJHIIJJJJ
@10266636/1
ctctgtaagtggcaagacctccttcttcaagcctagggaaaaggtgaaat
+10266636/1
CCCFFFFFHFHHHIFIIJGIJJJJJJJJGIJIJJIJJJIIIJJIDFHICA
@9259142/1
atcgtcttgaacttcatttccaacaggtagtaagtgatcattaagttcgc
+9259142/1
@BCFDDFFHGHHHJJIJJJJJJJJGJJ<FHCHII?FHHIIJJJJJGIJJJ
@15305360/1
ctgttgttgctgctgctgctgttgttgttgttgaccccatggttgtcgag
+15305360/1
@<@DDDDB?4:AD:CGBGGGEFBB<FAA8:1@BFH<?DBFHHBAD0?D?A
@14802557/1
gcctttgttgctgctgtggtggttcttgcctttgcagctgttgtggtggt
+14802557/1
CCCFFFFBFHHHGIJGHJGAFCGGIIJIIJCIEGGCHHJJHHHFGH9BF?
@10267511/1
gggaaataggatattttcgcattcattaagattagtattaactgttaatc
+10267511/1
CCCFFFFFHHHHHJJJJJJJJJJJJJJJJJJJJJJHIJJJJJJJIJJJJJ
@12797752/1
gtggttgttgcctctgttgctgctgaggctgttgttgccactgctgctgc
+12797752/1
BBBFDFFFHHHHHJJJJJJJJJJJJHJJIJJIIIIJJJJJJJJJIJJJJJ
@11280935/1
ctctaactaaaaattcttttttaagtaacaaagcttcagtaaataacaaa
+11280935/1
@CCFFDFFGHHG<FGGIJJIIJGGIIGGIIJIJFJGGGGFGHJIGIJIHI
@14303781/1
gcacaactgataagttaagcattgcagttcatcagaatcaaaatggttgt
+14303781/1
C@CFFFFFGDHFGIFGIGGGHIJJIIICHHIIJJJEFIGIBBFHEI?FGF
@9261129/1
ctgctgttgttgttgttgaccccatggttgtcgaggaggtccctgttgtt
+9261129/1
CCCFFDDFHDHFFHIJIJJJCHHIIIIFGIFHIGGIDGGD@DEHIIHGFH
@11282220/1
gccacgcatgtcccatactccctggttggga
+11282220/1
@@@DDDD>?1CCDG@GFBCHF=GE3:98C03
@11282319/1
ccgaggtttaaattttttccgctgta
+11282319/1
<@@DDD@:CFHHAHGI>GEFHIIICF
@13811042/1
ctccaatcgcattccctttcacactagggacatgaggtgaaattattggt
+13811042/1
CCCFFFFFHGHHHJIJIJGGGIIJJJIJIAFHIJIJJIJGDHCGJIJJIH
@13811428/1
atacgatgtaatatggaaggcaataaagtaaccttcaacatataaactgc
+13811428/1
CCCFFFFFHHHHHJJJJJJJJJIJJJJJHHIJJJIJJJJJJJJJJJJJJJ
@8751647/1
ctcacatatgtatggcacaactgataagttaagcattgcagttcatc
+8751647/1
CCCFFFFFHHHHHJJIIJIJJJJJJIJJIIJIIJJJJJJJIIJJJJJ
@12801155/1
taagaaagaccaaaggtttctgttgagctagtcatttgttcccctg
+12801155/1
@CCF?DFFAFHFHIIIF:FHIIIIIIIIIIIIIGIIIIIIIBGHII
@13302540/1
cacgacctttggattgaatataagaccttgttgttttagggtaatcaaat
+13302540/1
@@@AD:DDFBD:A:CFFFF<EBAEF@FEF?@CF;DGF@AAF:??D9?BFF
@13302563/1
gccaacaacaatgacaggtttttgaaaaaattttagccaatagctgtggg
+13302563/1
CCCFFFFFHHHHHJJJJJHIJJJJJJJJJJJJJJ<FHIJJJJJJJJFHIJ
@13302673/1
ctctggctattttagcatggaatgtgatctccaagttgtgaatcaatttc
+13302673/1
CCCFFFFFHHHHHIIIJJIJEIJJIIJJJIIIGGGHIIIIJIIIJIJJHI
@9263494/1
caacattcatgaataatggaaaatcacatagcttcggccacttctttgaa
+9263494/1
CCCFFFFFHHHHHJJIJJJJJJJJJJJJJJJJJJJJIJJJJJJJJJJJJJ
@13304162/1
gcagagaccacaacagcctcagcaacagcagagaccacagcagcctcagc
+13304162/1
?<@DDD?AFHFHFGGEFHIEHIGHIIGGGGGCG@B:BFDHGEDDHHGGEI
@13304237/1
caatgatttcctccttccaaaaaaatacagcaagtctggtaaatttatcg
+13304237/1
CCCFFFFFHHHHHIJJJJJIJJJJJJIJJJIJJJGIIJJHIHGIIIJJIJ
@15309710/1
ggaggaatttgtttgtgattttttattgtatcccaatcaattatgatact
+15309710/1
@@@FFDDEHHHHHJJCFGCHIJJJJGGGEGEIIGIIJIJJJIIJIIIGGI
@14306408/1
cgctcaaacatgcaaatgtgacattattgactaaggccgatctgaggtct
+14306408/1
@CCFFFFFHGHGHJJJJJHHJJJJJJJJJIIJJJJJIIJIJHIIIIJHIJ
@9771067/1
caaagagcgatggaatcttaaatgcgatactaaaacaggcagaagcatag
+9771067/1
@CCBDBDDF@?DDHIIGIIIIFIGEEFG>GHGGIGICHGGGHIII@HGDF
@9263854/1
ctttgttttccttcttttttatttttgcaaataatccgtgcagtatgttt
+9263854/1
CCCFFEFFHHHHHJJJJJJJJJJJJJJJJJJJJIJJJJIJJIJHIJJIIJ
@14805972/1
ggaccagtttgcaaagggaagcgagcttgctgttgttgctgctgctgctg
+14805972/1
CCCFFFFFHHHHHJIJIJJJJIJGIJJJJJJJJJJIIIIIIJJJIJJJGH
@10274109/1
attccctttcacactagggacatgaggtgaaattattggtatttcttttt
+10274109/1
@CCFFFFFHHHHHJJJJIJGHIJJFGICFECEHGHIIJJFGGIJGIIJJI
@14806469/1
cattaaatcacatcacattaccacatttctcaaattcagtcttgaaatat
+14806469/1
@@CFFFFFDHHHG@BFEHIJGGGIJIHJJJIIEIIGIIICGHGHIGIIJJ
@11795581/1
gtcggtacaatgtaatatgagttttctttgttttcaaaggctctaactaa
+11795581/1
@C<DFF?D<FAFHEDFHHIIHHEIIGGHIIIIIGGIIIGBEHAHIIIIII
@12306358/1
gtcctgttggtccattaatataaaatggttcaacttctttggtgtac
+12306358/1
B@@DFFFFHGHHHJJJJJJIJJJJJJJIHHIIGIHIJIIIJJDGHIG
@12306977/1
gctgctgtggtctctgctgttgctgaggctgttgtggtctctgctgttgc
+12306977/1
CCCFFFFDHHHHHIJJJJJJJJJIJJJIJIJHIJIGIIJJIIIJJJDHII
@11288565/1
ggcctatcctctggaggaattcctttaaactgatccatgatcaatctcat
+11288565/1
@@@DDDDDD<CFHEF;CDEHIIE@FHHHH@CDEEHEGGHC??FGFDH>H9
@14308803/1
gttcacactgttcctggctgagagtaattcgtcgcgcattctgttgtata
+14308803/1
CCCFFFFFHHHHHJJJJJJJJJJJAFHIJJJJJJJJJJJJJJJJJJGIJJ
@13306182/1
gtttcttcttcatcagggaaattagttattccactccttttcccgttttt
+13306182/1
CCCFFFFFHHHHHJJJJJIJJIJJJEHCHHJJHHIJJJJJJJJJJHIJJJ
@13815560/1
gcttgatactccctgggtttaaaatcttcaataacattactcatttctga
+13815560/1
CCCFFFFFHHHHHJJJJGHJJJJJJJJJJJJJJJJJJJJJJJJJJJJJJJ
@10788788/1
aggatgttcagttaactttctagctaatagtccaatcttcaattgtttta
+10788788/1
@@@FDEFFHHHFHIIIIJJIIGIJJGJJJJIIIBEGGIIJCDGGI@GHHG
@9774183/1
ggttgttgttgaggtggtagttgagtttggtgggtaggggttgtttccct
+9774183/1
@C@FFDBDFHHAFGFHIHGGHHJII@FHIGCFGG?DFHIJFEGGHIGIIG
@15821229/1
cactgattgatgtcccaatggtccacacctttgtcaccactatattcacc
+15821229/1
CCCFFFFFHHHHHJJJJJJJJJJJJJJJJJJJJJJJJJJJJJJJJJJJJJ
@15822001/1
caacaacaacagcagagaccacagaagcctcagcaacaacagcaacagca
+15822001/1
CCCFFFFFGHGHHIGJJIIIIIII<CEGIIJJJIIJJJJJJIJJJJGIJJ
@15822351/1
accttccaaacagtatctaaagacatgccactgtcaagaaaaattgctcc
+15822351/1
BCCFFFFFHHHHHIJJJJJJJJJJJJJJJJJJJJJIJJIIJJJJJJIJJJ
@8760802/1
ctccaaaattgtaaatccaggaacttcccagtcatcaggaataaagtcat
+8760802/1
@@CFDFDFHHGFHIEIJG@FGHIIIJGIGHHGHGIJJIEIIIJGDE?FFI
@14310668/1
ctttgttgctgctgtggtggttcttgcctttgcagctgttgtggtggttg
+14310668/1
CCCFFFFFHHHHHJGIJAFHGIIIJJJJIJJJJJJJJJIJJHHIBGI@GG
@14310761/1
tggtaattggagcggcttgtctaacttgaccaacggtaaaagcaggagg
+14310761/1
@CCDFFFFHHHHHIIIII@?<B@GC?D@DHHGGGEH7?FHI8;B=F5;E
@8761401/1
actcatcaagaacttggtaaactcttagatcttcattttgttgccttaat
+8761401/1
CCCFFFFFHHHHHJJJJGHJJIJJJJJJJJJJJJJJJJJJIJJJJJJJJJ
@12805699/1
taggaagttatcaagaaatctaagattgcatcaccgaggaattccagcct
+12805699/1
CCCFFFFDFHHHHJJJJJIJIHJJJHHJJJJJJJJIJJJJJGIIJJJJJH
@9268738/1
cctgccactcatcataatgaacaatatcttcttttggattagtagaaaat
+9268738/1
@@@=DDFFDHHGHIIIBHHGIIEIIBHIGIHEHHGIIEGEHIHFHIIGGF
@15312811/1
cctttgtttttactcctttttcaaaaccttcttccagcatagcttcaatt
+15312811/1
CC@FFFFFHHHH?GHHIJIJJGIGIIJIGEHIJGEHGEEHGIJIJJJ@GI
@12806362/1
ctcattcttagttgtaacaactaggggcaccatgacgatagctttattct
+12806362/1
CCCFFFFFHHHHHJJJJJJJJJJJJJJJJJJJJJJJJJJJJJJJJJJJJJ
@12312519/1
gaggaatttgtttgtgattttttattgtatcccaatcaattatgatactg
+12312519/1
CCCFFFFFHHHHHJHIIJJJJJJJJJJJJJJJJJGJJJJJJJJJJJJJJJ
@10791259/1
gttggttcagattctattggtttgtttggtttaaattgtctaactacttc
+10791259/1
@@@FDFFFGHHHHJJJJJIGHEHGBGGGGIJJIJJJJBDEHIJJIJJIJJ
@14313213/1
aaccgaacacttctaggttacatagtgtatgaaccgctgcattaaatatt
+14313213/1
@@BFFFFFHHHHHJJJJHJJJJJJJHIHIJJJJJJJJJJJJIJJJJJJJJ
@11291452/1
ttctgacacaccatctctgtaaaagaggatagcttgaggcttatacctag
+11291452/1
@CCFFFFFHHHBHIJJIJJJJJJJIIIJIJIJJJJIIJIJJIIIGIJJJI
@10277571/1
ctccgtactccttgtcttacaggtaccggtctttctcgataatcaagtgt
+10277571/1
CCCFFFFFHHHHHJJJJJJJHJJHHIJJJIJJIJJJJJJJJJJJJIJHHH
@10277885/1
gtggaggtgaaaagaatgatcttccaactgtcacaaacctgttagcagct
+10277885/1
BB@FFFF=CFHHHJJJHIJIJJJJJJJJIJHIJJJJJJJJJGHIJJJJIF
@11799675/1
gcggcaatatgtttggcttgctgttttgtagaagccttaccttcagctga
+11799675/1
???BDDD8<DDC<?E1ADCEC@@AB@BCEE@BDB9BADD>DED>DD9?DE
@11799720/1
ccttaccttcagctgagtgagttaaaacagtacatcgcacaacaaacact
+11799720/1
@@@FFABDFDDADHGGGHEGGCFHGGIGHGHGGGHGDGDGEI?HICFGI>
@11799834/1
caattgaaaatatttatatatttgagtaactatgatttagacattactac
+11799834/1
CCCFFFFFHHHHHJIIJJJJJJJJIICEHIJIIIIGIJJJJIIJGHHGII
@13310574/1
tgtttcttcatttaaaaccgctgtgtctctttctttttttgttagactga
+13310574/1
@CBFFFFFHHHHHJJJJJJJJJJIJHIJJIJJJJJJIJJJGHIJJIHIJG
@14812530/1
gttcttcttgaagttggttcagctgtagtctgtctgcatctgtatatgcc
+14812530/1
@??DFFFDHDHHDHGGB;ACH9FCGFHDCEHIHHGGAFEHIEBAGGIIEG
@11801144/1
ataagaacaatgagtgagagcttgcaagaggtaacttctg
+11801144/1
;?@DADD<?FDF<?22C<EGFD:CCGIIIEG:EG>FFFBG
@13312771/1
ctttttccgttgggattcattatccattctcccctaggctttgctttagg
+13312771/1
@@@DDD>DA<???6A3<AH<BBFHEH@F@HFE@:?7D>@?BD<BBFFFF@
@15315321/1
caacattcaatgttctgtaattaatataataactacttctttggacagaa
+15315321/1
@@@7DDDDFD=?DGB<BEFHG4AEH@FG@HEGAEE?<CGHGI@;CCGHIG
@10280443/1
ctaataatttacaaatatcactaatcttcaatacattggttttgaataaa
+10280443/1
CCCFFFFFHHHHHJJJJJJJJJJJJJJJJJJJJJJJJJJIJJJJJJJ4FH
@15827768/1
cctgtgttctgttgtttactagagaacttcttaataatgaaagatgccct
+15827768/1
BCCFFFFFHHHHHJJJJJJJJJJJJJJJJJJJJJJJJJJJJJJJJJJJJJ
@10280715/1
aattaatataggttacttcgcttatctctcttgacagccctatacctatt
+10280715/1
CCCFFFFFHHHHHIJJJJJJJJJJJJJJJJJJJJJJJJJJJJJJJJJJJJ
@14317838/1
cttgcctttgttgctgctgtggtggttcttgcctttgcagctgttgtggt
+14317838/1
CCCFFFFFHHHHHJJJJJJIJJFGIGIJIJJJJJJJJJJJJJJGIJGHJ?
@10793777/1
gcctcagagctaccttggcagctgctaattttgcttggtgtttgttttct
+10793777/1
CCCFFFFFHHHFHJHHJJIJJIIHGHHEHIJIIJIJIJ?DFEGIHIIJIJ
@9271723/1
tgtaacgattggaaaaataatcagaatatgaacggtattgctctgcaggg
+9271723/1
@@@DDFFFDHHGGIJJJJJJJJJJIIJIIJIIJJJCGHIJJJIJJJIIIJ
@14814263/1
atttcattgtgcattaatctatagaaaattttccaaacagtatttag
+14814263/1
CCCFFFFFHHHHHJJJJJJJJJJJJJJJJJJJJJJJJJJJHHIJJJJ
@13313647/1
gcttcagtaaataacaaagaatggaaggccaaaatttgttcacactgttc
+13313647/1
BCCFFFFFHHHGGJJGIJJJJJJJJIJJIJJJIJJJJJGIGIIJJJJJJI
@13313870/1
cttctaacctgttcttcttgaagttggttcagctgtagtctgtctgcatc
+13313870/1
CCCFFFFFHHHHHJJJIJJJIIJHHIIHIJJJJJJIGIIIJJIIJJJGGH
@9272396/1
attcaattgaaaatatttatatatttgagtaactatgatttagacattac
+9272396/1
BCCFFFFFHHHHHJJJJJJJJJJJJJJJJHJJJJJJJJJJJJJJJJJJJJ
@13313949/1
tttcttttttccaaattgcctctccattcaattgaagaagcaatttcttc
+13313949/1
CCCFFFFFHHHHHJJJJJJJJJJJJJIJJJJGIJIJIJJJJJJJJIJJIG
@10794972/1
gttgccttaaaacaatatcaagagcttggattgcctcctgcggaccatta
+10794972/1
C@CFFFFFHHHHHJJJJJJJJJJJJIJJJJJJJJJJJJIGIJJJJJJIJH
@13822173/1
gtctccttcaacaatcgtcggtacaatgtaatatgagttttctttgtttt
+13822173/1
@?@DDDD?FH?DA?CGA<CAGFFG<?<E9CG?DBA@BBD?D9B9BA?;;F
@11804929/1
gtcgtgagaagctgcaacggctgctatagatggaacgttgatctggtctg
+11804929/1
@@@FFFFDDBHHHIIIIEFBGIGI<?GICCDGIJJCEHGHI@FFHI@F@B
@9780006/1
ggctgttgttgcctctgctgctgctgctgctgaggcggttgttgccactg
+9780006/1
@@CFFDDFHHHHFIJJJJIGEIJJJIIIJJJIJDGIIJIG<AGGCHDGGD
@12320267/1
caagtgttgggattttgaccatcttcaacgaatcaaattcactttgagga
+12320267/1
CCCFFFFFHHHHHJJJJJJJJJJJJJJJJJJJJJJJJJJJJJJJJJJJJD
@14318729/1
ctctgctgttgctgttgttgctgaggctgctgtggtctctgctgttgttg
+14318729/1
@@@FFFBDHHHHHGIIIGGGHHHIICGIJ?FHHEBHIGGIIICHGGIHHC
@8245833/1
cccccttcagaatataatagtttcaactcatttgatttatgcttaataag
+8245833/1
=BBFFFFFHHHHHJJJJJJJHIJJIIJJJJJJJJJJJJJJJJJJJJJJJJ
@14319568/1
ctaagagttttattaaagttggatcattagcagaaatcctcattctttca
+14319568/1
CCCFFFFDHHHHHJJJJIHJJJIJJJJJJJJJJJJJJJJJJJJJJJJJJJ
@14319570/1
aacaaatctcttaatgatatcagtcagcttacaagccttagtaagcataa
+14319570/1
@@@FFFFFDFHHFGGHGGIHIIIGCHHCH>@DHHGEGEIGIGHGIJIIIG
@15830120/1
gcaatttccaagaaactttacttttcacaaataaatataaaaagaaaata
+15830120/1
@@@BDDDDHFHF?;?BFEIC@FH@FHIF<FHEHA?EHHHIIHIDEHD3DG
@11296556/1
ctgaggcggttgttgccactgctgttgttgaggctg
+11296556/1
@@?BDDDD?C?1C9FGGBHHFEG9??9F?GCBEGGE
@15830409/1
cggtcatttctttttcttgatctctttcattatcgt
+15830409/1
?@@=B?DDDDHDHBGIIIG@F:FEHGB@HIIHHGHF
@11805471/1
ggcagcttttacctcattttcactcagaagaaataatatctcagcaccaa
+11805471/1
@C@FFADDFHDHHGGHIIIIJIIIJJJIIIGEGEHIIJJJJIIIJGIJGH
@14320990/1
aatcaattatgatactgtctccttcaacaatcgtcggtacaatgtaatat
+14320990/1
CCCFFFFFHHHHHJJJJGIIIIHJJJIJJJJJJHIJJFHIGGHIHIIGHJ
@11806017/1
ctttgagatacctacgcctatcagcccatgaaacaaaatgtaatc
+11806017/1
@@@ADDD?HHHBBEE?GHIB4AEEEFEHII>DEHF;FHICG99?B
@12320769/1
ctagataataatgcctcagagctaccttggcagctgctaattttgcttgg
+12320769/1
@@@DFFDFHAFHDHGIIIJIIJJJIEDFGHHHGHJGGIEF@DIHBFHGGG
@12321420/1
gtaggtaaaaagattattgtattttcttttagaactctttcaaagagttc
+12321420/1
@??DDBBBBC?D:AFCAGHHBABHGIIIG@HF@HBHHG>GE@9CHCG?DB
@9782321/1
gtttggtagaagcaggatgacacttaggtcgtgcatggtttaagaaagac
+9782321/1
CCCFFFFFHHHHHJJJJJJJJJJJJJJJHHIHIJJJJJHHJJJJJJJJJJ
@8767864/1
atttcataaacaactttcaaatccttaatatacgcaacaaagctttcacg
+8767864/1
BBBFFEFFGHHHHGIIJJIJJJJJJJJJJJJJJJJJJJIIJJIGIJJJJJ
@9278217/1
gttgttgttgttgaccccatggttgtcgaggaggtccctgttgttccatt
+9278217/1
CCCFFFFFHHHHHJJIJJJJJJHJJJJJJJJJJJFHIIJJJJJIJJJJJJ
@9278279/1
ggctgctgtggtctctgctgttgctgttgttgctgaggctgctgtggtct
+9278279/1
@C@FFFFFHGH?FHICCHIIHGGHHIIIIIIIIIIGIIGGI?DFFHIG@D
@11808418/1
ctcagagctaccttggcagctgctaattttgcttggtgtttgttttctcc
+11808418/1
CCCFFFFFHHHHHJJJJJJJJJJJHIIJJJJJIJIJCFHIJIGIJJJJJJ
@8247518/1
gtcagcacagaataatcttgtatgatgtctcttttggactacaataaaag
+8247518/1
CCCFFFFFHHGHHJJJJJJJIJJJJJJHIIIJJJJJJJJJJJJJJJIJJJ
@9278623/1
tgctccaatcgcattccctttcacactagggacatgaggtgaaattattg
+9278623/1
@<@DDDD?B?BF?GEAFDHGGEH?EGHCBAH>E?BF@GGBBBF<DFA??B
@8247862/1
caatactttaagagcatttattgcagcttctttctgtgcatcatttttag
+8247862/1
@<@DFFFFGHDH?GGHFGHCIGHBHH@FEHIGIIFIIHIIIGGGIHGFHD
@12814375/1
ctcatttctgataggttctgcaatttccaagaaactttacttttcacaaa
+12814375/1
@CCFFFFFHHHHHJJGHIJJJJJJJIJJJJJJJJIJJJJJIJJJJIJJJJ
@15833503/1
gcacaacaaacacttggggagttaaatcaacatcagctgagatatactca
+15833503/1
CCCFFFFFHHHHHIJJJJJIJIJJJGJJJJJIJJJJJJJJJJJJJJJJJI
@13826757/1
cgaatcctttaatgaaattatctggagctcatcaagcttcggtccgactg
+13826757/1
CCCFFFFFHHHHHJJJJJJJJJJJJJJJJJJJJJJJJJJJJJJJJJJJJJ
@15834215/1
cttcacttcagcataaactggagtttttcccggaagcaccaccacaacaa
+15834215/1
B@@FFFFFGHHGHJIJJIIIJGGAFHJJGHIJGGGIIEHIIIJJJ?BGGG
@13827314/1
gccaatagctgtgggttatatggtgattgatgccattcaactttgcatta
+13827314/1
CCCFFFFFHHHHHJJHIJIJJJIHIJJJJJJJJJJJJJJJJJJJIJJJJI
@11299324/1
ggtcgccatacctaaaaccgtatctccaaccctcttcacttcgcataaac
+11299324/1
@@?DDFDFHFDHFIGIGIIICGGGGHGIIIIGIGIIIIIIIGGHIIECHG
@12324946/1
agctaatgattcaaataagtctccaaggacctttggcacatccacgattt
+12324946/1
C@@FFFFFHHHGFCAAEEH<IHIHHJIJIGGGHHGGIJIIJIIFIJJJGE
@15320447/1
ggacgtgctgtaccttgtatactagcatgactgactagatagaagtctaa
+15320447/1
@@<BD@DDFHD<F>BGHIAFAHHEHIACBEHII<CFDG>GCGEGG?BF>@
@15835914/1
ctcacatatgtatggcacaactgataagttaagcattgcagttcatc
+15835914/1
CCCFFFFFHHHGHJJJJJJIJJJJJJJJIIJJJJJJJJJJJIIJJJJ
@12816552/1
acctttctttccttttttgcccatta
+12816552/1
@@@ADDDDH<CAFIII>G1FHD??C@
@12326569/1
cggtgttttaattaaaaaattggtgggaggagaaatagtgattctgtagt
+12326569/1
@@@DD@DBFH?FHGGAGHBHIHIIIIBGGA?BHGFGBBDGAFFDC9=8==
@15321500/1
aatttcataaacaactttcaaatccttaatatacgcaacaaagctttcac
+15321500/1
?@@=DDB:BFF:DA=EGF>HBE:<CHF>4ABHHIAGEFEDCB?3B??BFF
@11300153/1
ctacaggtagtgtcgacaattgtaccaagctctggcattttcctgtgact
+11300153/1
CCCFFFFBFHBFHJIFHIJJJJHFHIJJJJJJJJIJIJJJJJIIJHHGIJ
@13320882/1
atcggttcttcttcttttttccacgtgaaatctttaggctgcagctcaac
+13320882/1
@@CFFADDDHHBFIIJJJIGHHIJJCFHIJJJI@CDBDBFEHIJJJIJJJ
@11810381/1
ctctgataaattagaatcatcccatagcaaatggtatttggtaggacgtg
+11810381/1
@C@BFDDDDAFHHGEIIHGGGCH>FGIIGIIIII?EGGIIEFGGGGHGFE
@13828079/1
ccgggttgttgcctaacaggaggtgcactggttacaggagatactggttg
+13828079/1
CCCFFDDFHHHHHJJIJIIIEHIGGIJIIIJ@GIJGIIGHHJJIGIJGGI
@11301096/1
tgctgttaatgcctccaagcttaacattgattttaaggcaaagattggag
+11301096/1
@@CFFFFFHBHFHGGIIGGIGHGHIJIGIHIIIJIGGIIGIJHBEHGIBH
@8772113/1
atatataagattacaattcttaacattttttctttaaacaaagaacattg
+8772113/1
@@?BDDEDHDDFFGIDFHIIIIIIGHHIIIBCHIGHEGGEIIIIIFGICA
@9281551/1
ctggcctgcttgtggaaaaccaccacaaatccacttggaaaactgtttat
+9281551/1
CCCFFFFFHHHHHJJIIJJJJJJJJJJJJJJJIJJJJJJJJJJJJHIJJJ
@11812376/1
cactgagttagaataccaacctgaatttcagcaattttcttaatggatgc
+11812376/1
@@@=AABDHDH<FHHBBFC@E:?:CHGGGEBAFAG>C:CCDGHH>DHDA>
@11302854/1
cactatctaaataaatagctgcagctaatgattcaaataagtctccaagg
+11302854/1
CCCFFFFFHHHHHJJJJJJIJJJIJJJJJJJJJJI??@FHHHHIJJJJJJ
@11813140/1
aaatctttgaataacttcagctaggccaggtgaaagatgccggaagtatt
+11813140/1
CCCFFFFFHHHHHJJJJJJJJJJJJJJJJJGHIIJJJJJJJJJIJJFHIJ
@15321912/1
ctcaggagaaatttcaatttttgcaaattgttcgtagtgaagaactgaaa
+15321912/1
@CCFFFFFHHAFHIEHGIIIIIIIIGICHIGGIIIIIFHGIIGIIIIIGG
@15839778/1
ggtcattatgggcttctattagttcatctatattttttaaggaagtaagt
+15839778/1
BCBFFFFFHHHGFHGIJIHIEHHIJIJIIIIIGIJJIJIEFHHIIIEGIB
@15323437/1
gttttggagaattatcaaagagaattattgaattcaatatagcaaacatt
+15323437/1
@?@DFDD?DHFHHJJJIGIGGEGIBHIIJ@EHJJJIGGDHII@HIHCFHI
@13831466/1
gttgcctctgctgctgctgctgctgaggcggttgttgccactgctgttgt
+13831466/1
CCCFFFFFHHHFHJIJJJIJIJIJJJJFJJJFHDFHHIIEHFHHGG=DHC
@13831645/1
cacggaaagcagcgagatgagcataataggtaggtgcagggtatgaaact
+13831645/1
CCCFFFFFHHHHHJJJJJJIJJJJJJJJJJFHIIHHJJJJJDFHJJJJJJ
@8773025/1
ccagacccttatttcaacaccagtg
+8773025/1
?;?B4:=BDD<D?CE9E::C1:C<C
@9283847/1
gtctccttcaacaatcgtcggtacaatgtaatatg
+9283847/1
@@@DDBB>FFDHH@FAG@F>:<<C?CCDF>FF@FD
@8256704/1
gtctccttcaacaatcgtcggtacaatgtaatatgagttttctttgtttt
+8256704/1
<@@DD?DDFHD<C@EF@CGEHI?<GGGG1CGFDHI@F:BF@9BHIIICHB
@8256869/1
gtttttgaaaaaattttggccaatagctgtgggttatatggtgattgatg
+8256869/1
CBCFFFFFFHHGHIJJJJJIJJJJJJJJJIJIJDGHGGIJIGHIJJJGJI
@8257418/1
cattttttctgctaaagcactaccttcagcgggagaccttggctttgccg
+8257418/1
CCCFFFFFHHGGFIIGIIIIGHGIJGHIEIHJIEHDFHHGIJJJIIJJJI
@15842248/1
ttgcaagaggtaacttctgtcttgaaatctgtagcccaatatagattcca
+15842248/1
@@@ADDFDFHFD<FFHGHCHGHIGEGHIIIBHFHIGGFHGICGHIII4:?
@15326159/1
aatctctgtatcaacaactgtaccagccggcacattcatatttctcccat
+15326159/1
@@@DDDD;FFH?B?@BA;F9:CHHDBGGGDHIAGCHHHFHDABFGEGHDG
@13327012/1
ctctatttcattgtgcattaatctatagaaaattttccaaacagtattta
+13327012/1
C@@FFFFFHHAHDBGHIIIIIIJIDCFGGJIJJJIEBFGGIIEG:???FC
@12331873/1
ccaagaactcaagccgctgataacaatcagtgactctattaggagaatat
+12331873/1
@@<DDDDEHBBFFBEGIIGIIJJJJIJJIJDHIIIGJIIEIJFIJGGIGI
@12332171/1
caacaaatctcttaatgatatcagtcagcttacaagccttagtaagcata
+12332171/1
CCCFFFFFHHHHHIIJJIJIJJJJJJJJJIJJJJJJJJJJJJIIJJJJJJ
@13832188/1
ctgttctaacttaaagctgactttagtacatcgcctggagacatgactac
+13832188/1
CCCFFFFFHHGHHJJIGIJJJIIJJIJIJJJGIIJIJJJJGIJJJJIIIJ
@13832411/1
caggtagtaagtgatcattaagttcgccgatcttgtacaacattttacat
+13832411/1
=8?AAABDABDDFHH@HFHFAIIADGGGIFGAFGHFHHIIEHIICHIGFG
@12823483/1
attccattccatgatttattaaacccgatgctagctttcttaaatctggt
+12823483/1
CCCFFFFFHHHHHJJJJJJJJJJJJJJJJJJJJJJJJJJJJJJJJJJJJI
@11304835/1
tcattagcagagctcgctactaaggccttcaagatagaacccaattctgg
+11304835/1
CCCFFFFFHHHHGJJJJJJJJJJJJIIJEGIIJIJJJJJIJJJJJJJJJJ
@12823728/1
gatctaaatttctcaaatttctttctatatccatcggttcttcttctttt
+12823728/1
CCCFFDD:DHHHHJJJEHHIJJJJJJJJJIJJIJJJJHIJJJJJJJJJJJ
@11816925/1
gctgaggctgttgtggtctctgctgttgctgaggctgctgtggtctctgc
+11816925/1
@@CFFFFDHHFHF<EHGFHEHGIHIHIIIJIHIIJJGIGGIIJ9BDFCDF
@11817138/1
catcaactgagaggccaaactccttcaggcatgggtcactattaaagttg
+11817138/1
@@@BDABD?FDFFG<EHB;CHEHGCHC<CGFBEFC1??DBDFH<?DB9B@
@8775995/1
cacttgttttgtcataagttgtaacagtaagttcttttttttccttgact
+8775995/1
@@@DDDDDFH?ADEGBBF?AICA?HHIHIIEIIEEEIGGIFGFGHGB@=C
@14331784/1
atgtaatatgagttttctttgttttcaaaggctctaactaaaaattcttt
+14331784/1
@@BADEDFHHFHFHIHGJIJJJHIIJIIJJJJIIJJJJJEIJJJJJJJIJ
@13833912/1
gagaatttttaaccatttacacaatataaatgcaccttcaacaccacact
+13833912/1
B@@FDFFFHHHHGIJJJJJIJIJJJGIIGGIJJJJJJJJJJJJJJJJIIJ
@13834218/1
ctttagtgaactggtcatcaactgagaggccaaactccttcaggcatggg
+13834218/1
CCCFFFDEHHHHHJIJJJJJJJJJJJJJJJJJJGJIJJJJJJJJJJIJJJ
@13327526/1
gtaagtgatcattaagttcgccgatcttgtacaacattttacatgcagtt
+13327526/1
CCCFFEFFHHHHHJJJJJJJJJJJJJJJJIIJJJJJJJJJJJJJJJJJJJ
@14333133/1
gcattttcctgtgactgatttttcttcaacatcaacaaatgtcacttcaa
+14333133/1
CCCFFFFFHHHFFHIJJJJIJIJJJJJJJJJJJJJJJJJJJIIIJJJJJJ
@11305844/1
ccattattgtgtactatcttcaaagagaaaaagtgcaatactaaaatttt
+11305844/1
CCCFFFFFHFHHHJJJJJJJJJJJJJJJJJJJJEFHIJGIJIJJJJJJJJ
@13327847/1
ctggagctcatcaagcttcggtccgactgatgatttgaggttcttgtgga
+13327847/1
CCCFFFFFHHHHHJJJJJJJJHIJJJIIJDHIIJJJJIJJHIJJJJGIJC
@9790833/1
cttccttaacatcagtaatcaaatcatcagtttcccaggtccacaattca
+9790833/1
CCCFFFFFFHHHHJJHIJJJJJJJJJJJJJJJJJJJJJJHJJJJJJJJJJ
@13328389/1
ctcatacttaatccaatgacatggg
+13328389/1
=?@=DDDDFDFHBBGAFHECABEA=
@9791089/1
ctctgctgctgctgctgctgaggcggttgttgccactgctgttgttgagg
+9791089/1
@@<DD?DDAH>DFGG>FAG?EGHG@C?@GDHIIBBFBFC>F@F=8CD=DH
@10808374/1
gtccacaagaaaaaaggttcttttacccccttcagaatataatagtttca
+10808374/1
CCCFFFFFHHHHHJJJJGHIJJJJHIJJJJJJJJJIIIJJJJJJJIJIJH
@13834955/1
ggaccattagttgaagttccagccctcagataatcccatatcattgagac
+13834955/1
CCCFFFFFHHHHFHIIIIIIHIIIIIJIJJJJJJJJJGGIJJIJJGIIJI
@13835754/1
gccacatcaatgttaaggaatggtttccaaccaataattgcagactggaa
+13835754/1
@C@DDFFDADDDFHGGGGGEHEEIIJCHGJGIJGIJG@FDHIGGCFAHGG
@13835835/1
gttatatggtgattgatgccattcaactttgcattaactttctgtagtat
+13835835/1
CBCFFFFFHFHHHJJJJJJJJJJJJJJJJJJJJJJJJJJJJJJJIJJIJJ
@8261605/1
cactcatcaagaacttggtaaactcttagatcttcattttgttgccttaa
+8261605/1
@@CFFFFDHDHHBHIJIJHHHHIHJJIIJHFHIGJJJGIFIIJJDGHIGI
@14828040/1
ctccaattgcattccctttcacactagggacatgaggtgaaattattggt
+14828040/1
CCCFFFFFHHHHHJJJJJJJJJJJJJJJIIJIIIGIJFGGHIIIJIJJJD
@12337427/1
gtgatatgatatgggttgctgtttacaccaacgataaaatcaggctttat
+12337427/1
CCCFFFFFHHHHHJJHIJJJJJJJJJJJJJJJJJJJJJJJJJJJJJJJJJ
@14828710/1
gccgtgtttggtagaagcaggatgacacttaggtcgtgcatggttta
+14828710/1
?@?D4?=DCFDB<ECHGG>C@G?FHC9?EGEGBGGF:?D;9BBHIHG
@10298480/1
cttgaggcttatacctagtgcttctgtaaaatgccaataattgttctttc
+10298480/1
CCCFFFFFHHHHHJJJJJIIJJJJJJJJJJJJJJJJIJJJJJIIJJJJJJ
@10810175/1
gcccgcaacaattgtacacaactccataggaagcgccaaaggcttctctc
+10810175/1
CCCFFFFFHHHGHJGGIJJJJJJJJJJIIJJJJIIJJJJIGIJJJJJJGI
@12338124/1
cttgaagttggttcagctgtagtctgtctgcatctgtatatgccctagca
+12338124/1
@@@DFDDBFDHHGGEFEGIGIIFFCEHGGHI<CHIIIIHGDHIGGGCEIG
@14336367/1
gtcaagagcttggattgcctcctgcggaccattagttgaagttccagccc
+14336367/1
@BBFFFFFHHHHGGJJJFIJIJJJJJJHIJJJJIIHHJFGHHIGHGIIJJ
@13837949/1
tgaatgaatttttcattcctccatactccttgtcttacaggtaccggtct
+13837949/1
<=@DDDDBF>BDFH>EEEEIGHGGIIEBEEDECBEG@FHGE?FHHIG@D<
@8779130/1
tttttgaattgaaatcacctgctccaggtaatggaaaatcctgaggagca
+8779130/1
CCCFFFDFGHHHHJJJJJJJJJJJJIIJCGHIIJJJIIJJJJIJJJIJII
@12829858/1
tctgcagggaacggcgacataggtgtctgctcttcacatactcttgttac
+12829858/1
@CCDDDDDAHHGHIEGIIGIIIIH@BFHGHIIIIIIIGHIIIIIEGGEHI
@11311572/1
ggcacatccacgatttcggcagcttttacctcatt
+11311572/1
@@@;DD;DFFDFFIFI9FE<FFFGIIIFFFF<FEG
@9290160/1
atccataataagtctaaatagaccttcagggtcttcatgggcttctatta
+9290160/1
CCCFFFFFHHHHHIJJJJJJJJJIJJJJJJJA<CGIIJJJJDFHIJHJIF
@11312722/1
ctagataataatgcctcagagctaccttggcagctgctaattttgcttgg
+11312722/1
@CCFFDDDHDHHDGIIJICHGIBHGHHGI@ECEHIGH?F@DFGEHGHJII
@11312994/1
ataagaactatttctttaagaatattttggatttcattgatagtatctga
+11312994/1
CCCFFFFFHHHHHJJJJJJJJJJJJJJJJJIJJJJJJJJJJJJFHIJJJD
@14337659/1
ggcccttatcaacatacagagcaccaagaaaagcttctaaaagatcagcc
+14337659/1
@CCFFFFFHHHHHIJJJJJIJJJJJJIJJJIIJJJIJJJJJIJJJJJJIJ
@13838634/1
ccgtacttctagcattagaagtttcttctccagctaaggctgtatcatca
+13838634/1
BCCFDFFFHHGHHJIJGGIJIJIIIGJIIJIJJJJJCHGGHIIGGIGHHG
@13332894/1
gttgcagcattaagtcttctctgcactgtgacagtcttcaagcactgagt
+13332894/1
CCCFFFFFHHHHHJIJJJJJJJJJJJJJHIJJJJHIJJJJJJJJJJJJJH
@12340629/1
cccggtgctagctttcttaaatctggttctctaatcatctgattagtagt
+12340629/1
CCCFFDDFHHHHHIJJJJJJJJJJJJIIJJJJJJIJJJJJJJJJJJJJJG
@10812072/1
ggttgagacacttgctggggaggtggacctctttgtgcccatggagtttg
+10812072/1
CCBFFFFFHHHHHJJJJJJJHJJCGIIJJJJJJJJJJJJJJJJJIF?CGF
@15335103/1
gtttggtagaagcaggatgacacttaggtcgtgcatggtttaagaaagac
+15335103/1
BB@FFFFFHGHHHJIBHIIJJIJGIIIJFGFFFCHIJJHIGJGHGGIJIJ
@13334988/1
gtagatatcagacatttcttcagggagaatttttaaccatttacacaata
+13334988/1
@B@FFFFFHFHHFHJJJHJEIFGGHIGFHIIJJIIJCBFHEGIIGIJGIJ
@14339295/1
gttgctggtcactgggttgttgcctaacaggaggtgcactggttacagga
+14339295/1
@@@DDDDDCF?DDHBB2AF?@FDGHCFGHHC>FB:??9BGHBGEGDH@BD
@11823560/1
cctaaagcaacaacacaattgtcggcagctgggaatcctttgtgagccac
+11823560/1
CCCFFFFFHHHHHJJJJJJJJHIJJJJJJJJIJJJJJJJJJJHIJJJJJJ
@14340432/1
aagaaatagaattgggtgactgaagaccagctcaggactgcaactgtgta
+14340432/1
CCCFFFFFHHHH4EHICGHIJJJJJJJJJJJJJJJJJJJJJJJJJJJJGI
@12343897/1
ctggcgttttggtgggcatggcctgcagctccctttttgcagcttcttca
+12343897/1
CC@FFFDDHHHHFIJGIJJGGGIIJIIIJJJGIIJJJJGGEHJJJIIJGH
@8270411/1
ctgtacttgaggctgagatgaaggtggtctgctgggttgctggtcaccgg
+8270411/1
@@CFFFFFFHFFFGG?GBCHHHGIFGH@HGIIGGGECDEGCHEDGGEGGG
@12832173/1
ctgctgttgtctctgctgttgctgttgttgctg
+12832173/1
=??;DBBDA:A?CHHIIB<CCBHHCAEDG>4A9
@13841558/1
ggttgttgcctaacaggaggtgcactggttacaggagatactggttgttg
+13841558/1
@C@DFDFDHHHHFGIIGGGGDEHIJJJJ@FFHCHGJJEHIJIEGDEGIJI
@8271481/1
tttctcttctcttggtgttcaacaaatctcttaatgatatcagtcagctt
+8271481/1
CCCFFFFFHHHHHJJFHHIIIJJJJJJJJJJJJJJJJJJJJJJIIJJIJJ
@12833998/1
gccacattccattccatgatttattaaacccgatgctagctttcttaaat
+12833998/1
@@CFDDEDHDHHHGGIIBFGGIICHGCAHGIG>@FHIICCHGIIIIIGHI
@12834026/1
gtgtttttgagctcatacttaatccaatgacatggggaagtcaattgcta
+12834026/1
BBCDFFFFGHFHGIJJJJJJIJJGGIEIIEIJJGIIJIDHIIJJIIJJJF
@13337930/1
ctctgcactgtgacagtcttcaagcactgagttagaataccaacctgaat
+13337930/1
CCCFFFFFHHHHHJJJHIIJJJJJJJJJJJJIJJJJJJJJGIJJJJJJJJ
@10813424/1
cttgcgtagcatactttatcgtaacggtcatttctttttcttgatctctt
+10813424/1
CCCFFFDFHHHHHJJJJJJJJGIJJJJHJJJJJJJJJJJJIIJJJJJJJJ
@12834953/1
ctgctgttgttgttgttgaggttgattagaagcccctgcttctccaggtt
+12834953/1
@@@ADBDDFFDFHGDFHH<E>CFHGGIEEDHFGGHIGC9BFGICH<DGFH
@8782607/1
gttgctgctgctgttgttgttgctgctgttgttgttgttgttgaggttga
+8782607/1
B@@FFFFFHHHHHHIJJJJGHGGJJIJJFGGIJIHHIJJJJIGGIJIHB@
@8272784/1
cttttttccaaattgcctctccattcaattgaagaag
+8272784/1
=?;D;=@;CF?AFEIBF?<AFGHC@CF9EE?BBCHHB
@9797428/1
ccggtctttctcgataatcaagtgttggtgcattcataattcgggcctta
+9797428/1
CCCFFFFFHHHHHJJJJJJJJJHIIJJJGHH@EGIJJIDGIJJJJJJJJJ
@15851309/1
tctgtatcaactgcagcctcttttaccattgtacgagtttgaacatcatt
+15851309/1
CCCFFFFFHHHHHJJJJJJJJJJJJJJJJJJHIJJIJGHIJIBHHJJJJJ
@14342084/1
gataatcccatatcattgagacattaacttgcgtagcatactttatcgta
+14342084/1
@@@DFFDEHHGDHIIJIGIHIEIIHIJIJJGGIEGHGDICGGHFEHIJ??
@10306584/1
tggatctccaaggtctccttgaacaaatttacctaaagcaacaacacaat
+10306584/1
<@@DDBDDFF?CBABGGAEIHEEHGCHGH@FG9EFH>GDF@FED??DGB>
@13843576/1
gtggatctccaaggtctccttgaacaaatttacctaaagcaacaacacaa
+13843576/1
CCCFFFFFHHHHHJGHJJJJJJJJJJJJJJJJJJJJJJJJJJJJJJJJJJ
@10306702/1
ctaaaatattgttcaagttcacgaggagtattcttggaaacaattttata
+10306702/1
@CCFFFFFHHHHHJJJJJJJIJJJJJIJCFGIJJJJIIJJJJHHJJJJII
@13339868/1
ctttaaactaaatcgtattgtcattcagccgagtaaaccaaaacaggata
+13339868/1
@CCFDDDDHHHFHFHACGHJHFEHIDGIIGHJJFFGHEHJGIGJIIJIIJ
@9295884/1
ctccatactccttgtcttacaggtaccggtctttctcgataatcaagtgt
+9295884/1
CCCFFFFFHHHHHJHJJJJIJJJHHIGIJJIJJJJJJJJJIJJJJIJGHD
@15340766/1
gctaatgattcaaataagtctccaaggacctttggcacatccacgatttc
+15340766/1
?@@DFDDDFHHBBEIEHD<IEFHIIEEDHCGGGDEGIIIFIIGHIGIIIC
@14837650/1
acgatttcggcagcttttacctcattttcactcagaagaaataatatctc
+14837650/1
?@@DDDFDA<FADBHCGCHIHHGHBFGFG?:CCGCDDF;FGIIEGGGBHH
@11317992/1
ctcatgttataacattatgcagttcattacctaagatatt
+11317992/1
@@?ADD2ADHHHHI>FFHIGHIECHGFECHI>FHIHIH9E
@14342923/1
gctgaggctgctgtggtctctgctgttg
+14342923/1
@@<?D;DDFHF3<CGGEEEEF@@>?ABB
@13844742/1
cttcatttccaacaggtagtaagtgatcattaagttcgccgatcttgtac
+13844742/1
CCCFFFFFHHHHHHIIAFHIJJJFGHIGIIIIJIJJJIIHHIDIJEHIIG
@15342008/1
ccttgttgttttagggtaatcaaattttatgacaaaattgcaattcttta
+15342008/1
@@@FDDFFHHGHGCHIFEEGHIJIJJJJJJJJJJDHIJJICAGIJJIIII
@15342704/1
cttgaggaagttggtgtagaggtgcaggctggccatgttgaatagcttgc
+15342704/1
@@@DADDD>DDFHH@ECGEGHE?FGGG@EFGGGD@CHBGFGFBHGIGGIF
@12349332/1
atatttttgcacctgttataaatgtaggaagttatcaagaaatcta
+12349332/1
CCCFFFFFHHHHHJJIJJJJJJJJJJJJJJJHIJJJJJJJJJJJJJ
@8786231/1
atatataagattacaattcttaacattttttctttaaacaaagaacattg
+8786231/1
@CCFABDDD?FFHIIEIIIIGGGIGGIEHIIIIIIFEGGHIHIEHGDHII
@14839071/1
gttgagacacttgctggggaggtggacctctttgtgcccatggagtttga
+14839071/1
CCCFFFFFHHHHHJJJJJJJJJBHIJJJJJJJJJJJJJJJIIIIJJGIJI
@14839117/1
gtagctttaatcatagttgatgtctgcatatcagtcagcttcttaatgca
+14839117/1
@@@DDA:BCD<DDH?CEC<CEEEH@FHH<C?HBC2CBGH@GI@DHI<CF<
@12837679/1
ctcacttcaccaacattcatgaataatggaaaatcacatagcttcggcca
+12837679/1
??@DDBDEBHHDDE@GIDFBHHFEGEFEEHIHDHEGIGGHEHGHEHBEDD
@10817865/1
gctcacttcaccaacattcatgaataatggaaaatcacatagcttcggcc
+10817865/1
@@@DBDDD?FD<FGHII@FGIGEGHEHHGEEHIEGHEHEGC>>CFGIG:D
@8275565/1
gttccattgcttgaggtctggtaattggagcggcttgt
+8275565/1
CCCFFFFFHHHHHIJIJJEGIHHGIJIJGIIIJJJJ:9
@8275727/1
aagattacaattcttaacattttttctttaaacaaagaacattggattat
+8275727/1
@@@ADDDFDBHGHIFGFDHIB<EHIIIIIIFGIAHCHFEHCHHCGEHIHI
@15344702/1
ctcatacttaatccaatgacatggggaagtcaattgctaatattgccatc
+15344702/1
8??DDDDDHHFFHGEGFHIIF9<AEDHBECFAEEHGGGIIIIIG@DCGFG
@12351475/1
ctgcagtttccatatcatattatacctgaaggcttttgggtcgtgagaag
+12351475/1
?@@FFFDEHHHGHJJIEHFGHGJHIIJJGGGIJJJIJJJGCHHFHGGGFF
@12351561/1
gtaggaactggactgcattaaaatccgaatcctttaatgaaatatatctg
+12351561/1
CCCFFFFFHHGHHJJJJJJJJJJJJJJJJJJJJJJJJJJIJJJJJJJJJJ
@12351872/1
cttggcagtaacaagattttcacatggctgcccctttattatccctttca
+12351872/1
CCCFFFFFHHHHGIJIJJJJJJJJIJJJJHIIJJJJJIJJJJJJJJJJJI
@15345616/1
gctgggttgctggtcaccgggttgttgcctaacaggaggtgcactggtta
+15345616/1
@?@DDF=DDDDFAFHBHGADHE@FFHGIIEFHGHGCB?F7B=FGFHI@AC
@11828495/1
acccgatgctagctttcttaaatctggttctctaatcatctgattagtag
+11828495/1
@@@FFFFFGHFFHIIJJJJJJJJJJJJIIIJJIJJIJJJJIJJJJJJJJJ
@14840522/1
ctcaactatagtttaaaaaaacaaaacaagaatattctattgaattgatt
+14840522/1
CCCFFFFFHHHHHIJGJIIJJIJJJJJJJIIJJJJJIJJJJJJIJJIIJJ
@13845386/1
catcatttacatcaccgtgatctaatatttgagcagaagg
+13845386/1
@@@DDDDD<CDDF<GGHACCGBEGGH>BEECHIIGGHIIG
@13845916/1
gcctcatgttataacattatgcagttcattacctaagatatttgttatga
+13845916/1
CCCFFFFFHHHHHJJJJJJJJJJJJJJJJJJIIJJJJIIHIJJJJJJJJJ
@9298798/1
ggcataatgagtacatcatttacatcaccgtgatctaatatttgagc
+9298798/1
CCCFFFFFGHHFFIJJJJJJJJJJJJIIJJGGGIJIJGIIJJJJIJJ
@12353694/1
ctgaaggcttttgggtcgtgagaagctgcaacggctgctatagatggaac
+12353694/1
;??DADDABDDHHID?EB8CCFGIGIIIG@BHIIB@FEGCB>D9CFGGA@
@12840961/1
gcggcaatatgtttggcttgctgttttgtagaagccttaccttcagctga
+12840961/1
@@@DA><?FF>ACED@<C;:3CHAFF;;FE9D:9DDFD<0:??0000?B/
@15348139/1
gcagcttaagaaaatgaaacaactcagaattcagaaccaatttggaatgt
+15348139/1
@@@FF3BDFB>FHIGGGIGHIIGEE<EGGHHHHGEHGIGEG@HHGCHIIB
@11322840/1
tatagtttctcctacggagactgtatacctaaaagtgggttcatgaattg
+11322840/1
CCCDFDFFHHHHHIJIIIJIDHIHICIJIJJIJJJFIIJH@GIIJIJJIJ
@10821004/1
ccttcatccttgttttcaaagttgataaataatattaatgaaactaaaaa
+10821004/1
CCCFFFFFHHHHFHIJJJJJJIJJJJJJJJJJJJJJJJJJJJJJJJJJJJ
@11323464/1
ggcaccatgacgatagctttattctcattaaggaattccggtttctcaaa
+11323464/1
?8?DDDDD?FA?B;G8EE>BH>AFFFC>F@?@BD9CCBGFB@DGIIIIFE
@13346638/1
ggagaattgagagaagctttactctgtagcattgtaatttcttgttcttc
+13346638/1
CCCFFFFFHHHGHJJJJJJJJJJJJJHGJJJJJJJJJJJJJIJJIJJJJI
@10822856/1
gctgagagtaattcgtcgcgcattctgttgtatatttatgctcacttcac
+10822856/1
CCCFFFFFFHHHHJJIIJJJJJJJJJJJJJJJJJJJJJJJJJJJJJJJJJ
@9805420/1
gtgattttttttcctttcaagaatatattcccgtgtgatatgatatgggt
+9805420/1
@BBFFFFFHHHHHJJJJJJJJJJJJJJJJJJJJIJHIJJJJJJJJJJJJG
@10314043/1
ccaatgtttctagcctttcataattcataacgtcattagcagagctcgct
+10314043/1
CCCFFFBDHHHHHIJJJJJJJIIJIGGJJJJJJJIIIIJJJJGHIJGIJF
@10823407/1
cttgtatactagcatgactgactagatagaagtctaattcagtagggtga
+10823407/1
CCCFFFFFGHHHHJJJIIJJJJJJJIGHGGGIHGHIIIJIHHIGIIJ:B:
@9805978/1
acggctgctatagatggaacgttgatctggtctggagctggatgagtgac
+9805978/1
CCCFFFFFHHHHHGIJJHIIJGIIIJJJJJFGHIJFGGIIJ@GIGHFGHE
@9806083/1
ctctaattaagtaaaaactataaaaataataggctttttaaaataataca
+9806083/1
CCCFFFFFHHHHHJJJJJJJJJJJJJJJJJJJJJJJJJJJJJJJJJJJJJ
@8278801/1
ctgtctttgtgtcttgcacgacctttgg
+8278801/1
@@?DBDDD?CADFFH@C@FB@C@HGHC;
@10823867/1
aaggagttgaaggattttctaaagctttgaattcataagttggttgtttt
+10823867/1
@CCFFFEFHGHHBCFGHJJJJIJJJIGGHHIJEGIJJIJGIIIFHHFADH
@11324632/1
tctaaattctgctctgataaattagaatcatcccatagcaaatgatattt
+11324632/1
CCCFFFFFHHHHHJJJJJJJJJJJJJJJJJJJJJJJJJJJJJJJJJJJJJ
@15350361/1
gttttgggtagttgggtaatattttgataacgtggatgtagataggctgg
+15350361/1
@@@BDDFF:DHBFGGEACFHEFHIIIIIIIGH9C@FGHIIIII<HIIIII
@8792163/1
cactgctgctgctgcggctgttgttgcctctgctgctgctgctgctgagg
+8792163/1
@@CDFDDDFHGHHJGIJGAHIJGFHIGGDGIHGHIJIEEECHGGIEEBFG
@12842334/1
caaaactcattaaatatttctgtaagcgaagaactgaggtaaaaataaaa
+12842334/1
@@<DDDDDDFBFFHGIGGHEIGIB??<CGGGHGGEBHG=0:?FCHGH?D@
@14845895/1
catcttctttactaaaaggctacacaaacaatcacctgaatccttagaat
+14845895/1
CCCFFFFFHHHHHJJJJJJJJJJJJJJJJJJJJJJJJJJJJHGHJJJJJJ
@11831684/1
ctttaagacactgactaaaatattgttcaagttcacgaggagtattcttg
+11831684/1
CCCFFFFFHHHHHJJJJJJJJJJJJJJJJJJJJJJJJJJJJJDGIJJJJJ
@9808841/1
gttgagtttggtgggtaggggttgtttccctagactgtggttgagacact
+9808841/1
CCCFFFDFHHHFHIJCGHJJJFHIIJJJJJJJJJJJJIIJJJJJJJJJJJ
@10824358/1
agcgactaatgccactgtgtccacaagaaaaaaggttcttttaccccctt
+10824358/1
CC@FFFFFHHHHHJJJJJJIJJJJJJIIJJJIJJJ?FHIJGJJJJJJJJG
@10314863/1
gcggcaatatgtttggcttgctgttttgtagaagccttaccttcagctga
+10314863/1
CCCFFFFFHHHHHJJJJJJJJJJIJJJJJJJJJJJJJJJJJJJJIJJJJD
@12357498/1
gtgcattaatctatagaaaattttccaaacagtatttagagactttccac
+12357498/1
::=;?DD8A:CFFFBF:E<CHFF@HHAE<@G3FE>DE9B9BGFFDG?9??
@13850883/1
cttttttttgttcctttttgaattgaaatcacctgctccaggtaatggaa
+13850883/1
@BCFFFFFHHHHHJJJJJJJHHJIJJJJIJJJJJJJJIJJJIGHIJIJJJ
@13850884/1
ctggttgggaagtgcttgttgttttgcagacaacatgccttggtattcga
+13850884/1
BCCFDFFFHHHHHIJJJJIJJIJJJJJJJJJJJJJJJJJJJJJIIJJJJJ
@12358385/1
cacaccacggtcccattgtgtttaatacttctaaaaagtcatcaataatt
+12358385/1
@@@BDDDFHHFHHJGHIIHIHHIIJJIJJJIIJJJJJIHGGIIGIJIJIJ
@15351246/1
aattagaatcatcccatagcaaatgatatttggtaggacgtgctgtacct
+15351246/1
@@@DFEDDHFFDAEHIGIGGCHIGHGGCIIJJJBFGGIGHGGICHBDFGI
@12358888/1
ataccttcttctatcacatcggaggcaaccaatatgttcgtctcacccat
+12358888/1
CCCFFFFFHHHHHJJJJJJJJJIJJJJJJJJJJJJJHJJJIJJJJJJJJJ
@11328273/1
gctccaattgcattccctttcacactagggacatgaggtgaaattattgg
+11328273/1
BC@FFFFFHHGGHIIIGGGHGHIJIJGJAHGDHGGGHIDF@DGHIGIIJI
@14351183/1
ctatagtagttgaatggctggttttcaccaacattccagctagttgg
+14351183/1
CCCFFFDFHHGHHIIJJJJJJFHJJIJJJJJJJJJJJJJJJIJGIIJ
@12845467/1
gtacgctcaaacatgcaaatgtgacattattgactaaggccgatctgagg
+12845467/1
BB@FFFFFHHHHHJJJJJJJJIJJJJJJJJJJJJJJJJJJJJJJJJJJJJ
@9303660/1
cctgctttagggtttcttccgccaatttaaaaattgaatagtttttatga
+9303660/1
CCCFFFFFGHHHFHIJJJJJJJJJJJJJJJJJJJJJJJJJJIIJJJJJJI
@14847863/1
cctcatgttataacattatgcagttcattacctaagatatttgttatgat
+14847863/1
C@CFFFFDFHFHBGGFBHJJJJJGIIEIJIJJIIIJIGGGIIFIJJJJFG
@10317035/1
caccgctgtcatgctctttctcaacaagatggtacctagctctaaatgcc
+10317035/1
CCCFFFFFHHHHHJJJJJJJJJJJJJJJJJJJGIIJJJJJJJJJJJJIIJ
@15860081/1
ctgcactgtgacagtcttcaagcactgagttagaataccaacctgaattt
+15860081/1
CCBFFFFFHHFHHJHIIJIIGIJIJJJJIJIJJJJJJJJJJIJJIIIJJJ
@12359776/1
ctctttctttttttgttagactgatttgatagagcacggaaggtggaatt
+12359776/1
CCCFFFFFHHHHHJJJJJJJJJJIJJJJJJJJJJJJJJJIJJJFHIIJJJ
@8794547/1
gcttggaggagatatgatttgtctctaaatgaataatgcagcgatgattc
+8794547/1
CCCFFFFFHHHDHIIIIJJJJJJJJJJJIICHIIJJJGIJJIIJJJIJJJ
@12360180/1
ctcatcttctttactaaaaggctacacaaacaatcacctgaatcctt
+12360180/1
@BCDFFFFHHHHHJJJJJJJJJJJJJJJJJJJJJJJJJJJJJJJJJJ
@14849196/1
agtaaaacgtaagtggaagcataagctcccaattctttggtgataagaac
+14849196/1
BC@FFFFFGFHFHEHIHIJJJJJIIHHIIJGHEGJJJGHI@FBHHGGEGG
@10827358/1
cttatctcatcaaatattgataaactagtttcttcttcatcagggaaatt
+10827358/1
@@@DDEFFGHHHGIJJJJIGHHHFHHCH<CHIIIDIIIIIJJJGG;8BBE
@11330117/1
attacctaagatatttgttatgatctccggccaagatcagccgtgtttgg
+11330117/1
@@@FFFFDHHDHDGGHIFHHGHEIGGGIJIIJIGIIJCDHIIJHIBGIII
@12846526/1
cactctttgatggaatttcataaacaactttcaaatccttaatatacgca
+12846526/1
CCCFFFFFHHHHHJJJJJJJJJJIJJIJJJJJJJJJJJJJJJJJJJJJJJ
@13853500/1
cggtccacaaaaaataaaataagctcaactatagtttaaaaaaacaaaac
+13853500/1
CCCFFFFFHHHHHJJJJJJJHIJJJJJJJJJJJJJJJJJJJJJJJJJJJJ
@10318207/1
caaaatttttccgaggtttaaattttttccgctgtagtataaatttctat
+10318207/1
CCCFFFFFHHHHHGGIHIIIJHIIJJJJIJJJJJJJJGJIIJGIJJJJJJ
@9304861/1
ggcatagttatttggaagtgatttgcacgaagcactataggtcgaccttc
+9304861/1
CCCFFFFDHHHHHJJJJJHIJJJJJJJJJJJJJJJJJIJJJIIJJJJJJJ
@9814528/1
gtatgttttccaacagtcataataaattcattagactgtcgatgaagagg
+9814528/1
CCCFFEFFHHHHHJJJJJJJJJJJJGJJJJJJJJJJIJJJJJJJJJJIIJ
@8795056/1
cctttgtgagccacatcaatgttaaggaatggtttccaaccaataattgc
+8795056/1
CCCFFDFFHGFHGIJIJIJIEEHHGHGGGHCC:EGGJEHJJJIJJIJJIG
@13353385/1
gcgaaattcttattcgattgaagtaaattgtaaaatgctaatatcctaac
+13353385/1
CCCFFFFFHHHHHJJJJJJJJJJJJHJIJJJJJJJJJJJJJJJJJJJJJJ
@8284728/1
gtgcaggctggccatgttgaatagcttgctgtggtggtacagcacccggt
+8284728/1
CCCFFFFFHHHHHJIGIHIFHHFHEIJJIJJHIJDGHDEHIIDHIJJJJG
@11836690/1
atagaatctgcaacaactttgtcaacgacacattgctggcctatgactcc
+11836690/1
CCCFFFFFHHHGHIJJJGGIIIHIJJIJJJJJJJJJJJJJJIJJJJJJJI
@9306332/1
cggtttcgtaggcaggtggaggccatcgcctggtcatgcataattcttgt
+9306332/1
@@@BDFFFFFHHGGIGCFGGIJGIEHGHGIJJIFH@HHJFHIIIIGEHBB
@10829901/1
ggcatgggtcactattaaagttgatttgtcttatcgacttgacaattttt
+10829901/1
@CCDFFFFHHHHHJJJIIIJIIJIJJJJHHGIIIJJHIJJJJJJFIIJIJ
@8796608/1
ctatatccatcggttcttcttcttttttccacgtgaaatctttaggctgc
+8796608/1
CCCFFFFFHHHHGFGIIJJJJJJJJJJJIJJJJIJIGIIIIJJJBDHIJG
@15355563/1
gggaacgagaaccaatttcttttttaaaataatcagcaaaatccaaa
+15355563/1
@@@FFDDAHHFA?BGHHIGIGGGCHGBHEGEFGGGA<F>FHIAFGGG
@8797022/1
ctgattacttcttctcgaggtggctgcagtttccatatcatattatacct
+8797022/1
CCCFFFFFHHHHHJJJJJJJFHIIJJJJJHIJJJJJJJJJJIJJJJ<FHI
@14850601/1
ggtcatttctttttcttgatctctttcattatcgtaaattgtcacggtct
+14850601/1
CC@FFDDEFHHHHJJJJIIIHHDHGHJCHHHGFGFBFHIHEHDEFHIGGB
@12848235/1
ttttgatccaaccttctggtagcatttcaaaatgattatatcctagttct
+12848235/1
CCCFFFFFHHHHHJJIJJJIIJJJJJJJJJJJJJJJJJJIJJJJJJHIJJ
@11838967/1
ggggaagtcaattgctaatattgccatcaacgttcactgtctataaaaat
+11838967/1
CCCFFFFFHHHHHJJJJJJJJJJJJJJJJJJJIJJJJJJJJJJJJJJJJJ
@13357053/1
ctggagctcatcaagcttcggtccgactgatgatttgaggttcttgtgga
+13357053/1
CCCFFFFFHHHHHJJJJJJJIIJJJIIIIFHJGIJJJJJJBFHJIJHIJH
@8799528/1
cttttatcataatgagatcaagtttttttcgaatcaaatgaagctgtatt
+8799528/1
CCCFFDFAHHHHHIHEGBGCEHI:FHGIE@DGHIIIEGHGGIGEHI@FEH
@12850825/1
gtcatttctttttcttgatctctttcattatcgtaaattgtcacggtctc
+12850825/1
@@@DDDDDHADFHFE<<CEIHHBI@HHGGHCFHCFHIGIGGHIIIIBGFH
@8288044/1
gtccaatcagattgaaaaaaacaagttgtataacacaattaaaaagtaat
+8288044/1
@BCFFFFFHHHHHJJJJJJJJJJJJGIIIJJJJJJJJJJJJJJJJJHIJJ
@9308418/1
ggatttgtgaagctgaatttttagaaaggcaattaatattatttttataa
+9308418/1
CCCFFFFFHHHHHJJJJJJJJJJJJJJJJJJJJJJJJJJJJJIJJJJJJJ
@10834023/1
ttcatctttgctgaggtttgtatctgttgcagtagttacatggctaccac
+10834023/1
CCCFFFFFHHHHHJJJGHIJHIIJJJJJJJJJHJJIIJJJJJJJJJJJJI
@15357772/1
ctggatcgtttttgtgtaagtcatgaaaaagatgataaagaattttagca
+15357772/1
@C@FDEFDCDFFHG?EEGGHIGIIEEGIEFGFDAFHEEHGGAFGHIGGCD
@8800262/1
atcttctttactaaaaggctacacaaacaatcacctgaatccttagaatt
+8800262/1
CCCFFFFFHHHHGJIJIHJJJJJIJJJIJJJJIIIIIGIJEGHJJJIHIJ
@14358115/1
cacttctttgaactaagtacagcgaaattcttattcgattgaagtaaatt
+14358115/1
CCCFFFFFHHHHHJJJJJJJJJJJIJJIJIJJJJJJJIJJJGIJHIJJJJ
@15866915/1
gctttctagtatttttaacccaaataatccagcaacttagtattttcact
+15866915/1
CCCFFFFFHFHHHJJJJJJJIJJJIIGIIGIJIJJJJJIJIIJEIIJHGH
@14855653/1
gtggttgttgcctctgttgctgctgaggctgttgttgccactgctgctgc
+14855653/1
BBBFFFFFHHHHHJJJJJJJJJJJJHIJJJJHIJHIJJJJJJJJJJJJJI
@12851581/1
ctgataaattagaatcatcccatagcaaatgatatttggtaggacgtgct
+12851581/1
@CCFDFDDBFHHHGEEHGDBDBFDHCHBCFHBFCBFGFHCFIIIEH?DDH
@9819935/1
ttccgctaatttaaaaattgaatag
+9819935/1
@@@DDDD<DFFHBAAC:EFI>HDCH
@8289865/1
catggtaaaataccttctttgactaaatactcctgaaggagtgatatcgg
+8289865/1
CC@DFDDADHHHHIJJJJJIIJFIIGGIEHHIIJJIJJEGIGIIIJIIJG
@14856405/1
ctttttttgacctacccttgccgatagcaataaggcctttggctttaacc
+14856405/1
CCCFFFFFHHHHHJJJJJJJJJJJJJJJJJJJJJJJJJJJJJJJJJJJJJ
@9312116/1
cggtaaagttttgcctataagaacaatgagtaagagcttgcaagaggtaa
+9312116/1
?@@ADFDFACDDAEGGIIEGGHIEEDHIACHHGBHDC<BDGHHIGEF?DG
@8803015/1
ctccaattgcattccctttcacactagggacatgaggtgaaattattggt
+8803015/1
CCCFFFFFHHHHHJJJJJJJJJJJJJJJJJJIJJIJJDGHIJJJJJJJJ?
@15361704/1
ggctggtgccctgaataccttgatggctacaaagatagaagtcgaattca
+15361704/1
@CCFBDDDHHHHHJJJBHIJGGFHIIII3CEGGGIIIGGFG9?GGIIGGG
@11844086/1
gaacaattctatcacctttgaagttgaataagttattattcttctaggtc
+11844086/1
CCCFFFFFHHHHHJJJJJJJJJJHHJJJJJJJIIJJJJJJJJJJJJJJHI
@9821453/1
ctgttcttcttgaagttggttcagctgtagtctgtctgcatctgtatatg
+9821453/1
CCCFFFFFHHHFAEGIIIEFHIIJJJJJJJGJIIIJJJIJJIJIFHIIJJ
@8291844/1
caatgtttctagcctttcataattcataacgtcattagcagagctcgcta
+8291844/1
@@@FFDFFHHGHH>GEHIIIJGHJJJJIIIJJIIJJJJJJJIIJJJJJJG
@13363091/1
ctgttctaacttaaagctgactttagtacatcgcctggagacatgactac
+13363091/1
CCCFFFFFGDHHGJJJJJJGGIJJJJJIIJJJJJJJJJHIIGIIIIGIJI
@14861117/1
agaattttcgtttggagcaaatacaatgtatttgctgtctttgtgtcttg
+14861117/1
@CCFFFFFHHHHHJJJJJJJJJJJJJJJHIJJJJJJJJJJJJJJJJJJJI
@10838492/1
ctctaactaaaaattcttttttaagtaacaaagcttcagtaaataacaaa
+10838492/1
@@@FFFFFHHHDFIGFGGIIIGIIFIIGHGGGHJGIJJFFGGGIDHJEEH
@13363533/1
cctaacgttatcaggttttgggtagttgggtaatattttgataacgtgga
+13363533/1
C@CFFBDEHHHDFGEEHGEIJJGJGBGHIG?FHGIHIJIIHEGHHIGGIF
@13363575/1
gtggaggccatcgcctggtcatgcataattcttgtagaagaccaataggg
+13363575/1
@??DFFF@HFFDHBGGH?CHCGGGGHG@GGHIIIIEHIGIIGGHGGIGID
@9317154/1
cgagaaatattacaggttcgttgaaaaccttcggcctgatgctggg
+9317154/1
=?=DDADB?<22C?FD<<<CG?G;<FHI@?:?8C?@??9DB@BDF;
@10327904/1
atctttgtaaataaaaaattaataacattaatatgaacaaaattaaaaat
+10327904/1
CCCFFFFFHHHHHJJJJJJJJJJJJJJJJJJJJJJIJJJJJJJJJJJJJJ
@10328083/1
ggatttcattgatagtatctgatttgttgtttattagggtagcatttgga
+10328083/1
@@?BDDDDHDHHFAE??EFCH<AHHCHCBFHCGC@?E?C1:CAGHI<BG3
@15366428/1
caatgtttctagcctttcataattcataacgtcattagcagagctcgcta
+15366428/1
@@<BDDDDHDFD?AF>GEH@<:CE>?@HCDA<CGHIH<AH@;?C9DF>;0
@14862046/1
gtttcttcatttaaaaccgctgtgtctctttctttttttgttagactgat
+14862046/1
@@@DDDDDBFFHFIIIIEGHIIEA2CGHIIIGHGIIIGADDEAB>@FECG
@9823757/1
tggaatttcataaacaactttcaaatccttaatatacgcaacaaagcttt
+9823757/1
@@@DDFFFFHHGDIIIGGIIGHJGIHEGHHJHHJJJGIIJIIJJIJGHHE
@14862956/1
gctgttgttgcctctgctgctgctggggctgttgttgccactgctgctgc
+14862956/1
CCCFFFFFHHHHHJJJJJJJJJJJJJJJJJJIJIHIJJJIJIIJIIJJJJ
@15367442/1
cttgtatactagcatgactgactagatagaagtctaattcagtagggtg
+15367442/1
?@@FFDDFHDDFBHGIBEHIBHGG>@EHH@FFABHDFIAED<FBB<D9?
@12856580/1
tgttggtccattaatataaaatggttcaacttctttggtgtacagaaata
+12856580/1
@@@DFDDDDHHHHIIHIIIIIHII?CFHCB??EECHEGCC?CFGH@GHII
@12370035/1
agctagttggagatccatagcgcaccattgagagctcaggagggaggtcc
+12370035/1
CCCFFFFFGHHGHIJJIIIIGIIIIJJJJIIIJJJJJJJJHJJJBHICHI
@14863494/1
tcacttttgttattggtttccttatcagtaatctcgaatctattatctct
+14863494/1
CCCFFFFFHHHGHJJJIJJJJJJJJJIIIJJJJJJJJIJJIJJJGIJJJI
@13863810/1
ctgttgtatatttatgctcacttcaccaacattcatgaataatggaaaat
+13863810/1
CCCFFFDFHHHHHJJJJJJJJJJJJJJJJJJJJJJJJJIJJJJJJJJJJJ
@13364827/1
gctgggaatcctttgtgagccacatcaatgttaaggaatggtttccaacc
+13364827/1
@<@BDBDDHFFFHIIBFEGGGHIIDHIIGIHIGIHE>HDCD:DGHIIDII
@13364834/1
gttattgaaatcagctctcctaacaaggttgttaatctctctttcccgat
+13364834/1
?:?=DDDDD?FFFEEF@FFFHFIC<<C@<CAFG@>??BBFD@FE>B9?BD
@14864959/1
ctttctttttttgttagactgatttgatagagcacggaaggtggaatttt
+14864959/1
CCCFFFFFHHHHHHIJJJJJJIJIJJJJJJIJJJJJJGIIJBFHGIJJJJ
@13365881/1
ctgggttgctggtcaccgggttgttgcctaacaggaggtgcactggttac
+13365881/1
?@@DDBDDFHDF?EHGIIGI@EFHIGIGIIIIIIIIIIBDGIIIGGGHAF
@13366113/1
gtctttttttaccaaaccggtattttccccttggcaacaaacagttgttt
+13366113/1
B@@FFFFFHHHHHJJJJJIJCGHIJJJJJJJJJJJJGIIIJJJIHHIGGJ
@11341736/1
cctccatactccttgtcttacaggtaccggtctttctcgataatcaagtg
+11341736/1
@CCFFFFFHHHHHJJJJJJJJJJJHHJJJJIJJJJJJJJJJJJJJJJJFH
@12857184/1
gaaatatttcggcttctgcttccgttccaccctttctgctgcgatctttg
+12857184/1
CCCFFFFFHHHHHJJJJJJJJJJJHGIJJIIIJJJJJJJJJJIJIJJIJG
@15875049/1
gtggaatttttgcattttttataacttctttaatgctctccaaaattgta
+15875049/1
@=@DFADBFFHHHGHIIIGHGHIIGIIIIIIIIFIIIIIGIGGGEGHIFG
@8808747/1
ccacgatttcggcagcttttacctcattttcactcagaagaaataatatc
+8808747/1
CCCFFFFFHHHHHJJJJJJJJJJJJJJJJJJJJJJJJIJJIIIJJJJJJJ
@8808833/1
gtttcgtaggcaggtggaggccatcgcctggtcatgcataattcttgtag
+8808833/1
CBCFFFDFHHHHHJHIJJJJJJJJJJJJJJJGIJJJJJJJJJJJJJJJJJ
@13367286/1
cttggctttgccgcttgttgctgaacttgaggctgagatgaaggtggtct
+13367286/1
CCCFFDFFGHHGHJJJJIJJIJI>BHIIIFHGHIIBHGIGJJJJGIGHIJ
@14365456/1
gagagagattggttggtattatgctggtttcagaagggg
+14365456/1
<;?DA1A=CFB<FDE:GGHHGHHHFECBHGEGIGGIEHI
@13367851/1
tgtcaattcaccaggtgatatatttttgcatctgttataaatgtaggaag
+13367851/1
@C@FFFFFHHHHHIIEEHJJJJJJJJJJJJJIJJIJIJHJGHJIIJJJJJ
@12858487/1
cctgccactcatcataatgaacaatatcttcttttggattagtagaaaat
+12858487/1
CCCFFFFFHHGHHJJJJJJJJJJJJJJJJJJJJIJJJJJJJJIIJJJJJJ
@9321024/1
gtgtttttgagctcatacttaatccaatgacatggggaagtcaattgcta
+9321024/1
??@ADD:AAF?B<EEEGGCHEEHIHFBHEFICCFEI?GFBFFFEB>FEFI
@13370421/1
gtaggagtaaaacgtaagtggaagcataagctcccaattctttggtgata
+13370421/1
CCCFFFEEGHFFDHHGGIFCHHHHGEFHHIGGIGGDGHIIIJIGE?D@FB
@14866374/1
tccagggccattatcgcatcatacggaatctgccgagtccttccttctag
+14866374/1
CCCFFFFFHHHHHJJIJJJJJHIIJJIIIIIIJJJJJJJGHJJIJJJJJJ
@9322590/1
aagtaaattgtaaaatgctaatatcctaacgttatcaggttttgggtagt
+9322590/1
B@CDFFFFHHHHHJJJJJJJJJJJJJJIJJJHIJJJJJJFGHJJJJGIIG
@8810364/1
ccctaggcaaggtacagcctcaccacctcaaccgaacacttctaggttac
+8810364/1
CCCFFFFFGHHHHHIJJJJJIJJJJJIJJJJJJJIJJJJJJJGIIIIIIJ
@12859951/1
ctcgaatctattatctcttggacaagttgttatattagtcactttatatg
+12859951/1
@@@FDDDFGHHHHJIHGIIJEEEGGIGHIJGIHIIIII@9?GHGGIEGIE
@12860371/1
acgtcgtctttttttaccaaaccggtattttccccttggcaacaaacagt
+12860371/1
CCCFFFFFHHHHHJJIIGIJJJGIJ@GIJJJJJJJJJJJJIJJDGHIGHE
@13371270/1
taacattttttctttaaacaaagaacattggattattcttacaaacagaa
+13371270/1
@CCFFFFFGHHHHJJJIIJIJJJHHIGGIIJJJJJJJGIJJJJJHIJJJJ
@10335133/1
gccacttcagccttatgcctctcaaactc
+10335133/1
=??=D:A=:22ADEA<<CDEFBCFI@FA?
@13372651/1
ttggaaaaatcaggggaaagaagacagaaaagatagtgatgtttaagctg
+13372651/1
CCCFFFFFHHHHHJJIJJGIIIIJIJJIJJJIIIIJHIIJJIIJIIGJJJ
@10336207/1
cttattctttatatttaaattgagatgattagtttccacaacaatttctc
+10336207/1
@@@D;DDDDFHHHIJJGGIIJJIJGIFIJIJIBHIIICHEDFGEEHIIJG
@15373888/1
ccaagaggagagcttttattgaatagaa
+15373888/1
@@<DDB??;FBFDGIIDAF?D<<<<F<A
@8297806/1
gttggttcagctgtagtctgtctgcatctgtatatgccctagcacggaaa
+8297806/1
CCCFF=DDBHHFFGGI@FGIGIIIIGIIHGIGFHFGHGHICGEGFGGFCG
@12375740/1
gtcaagagcttggattgcctcctgcggaccattagttgaagttccagccc
+12375740/1
CCCFFFFFHHHHHJJJJJJJJJJJJJJIJJJJJIJIJJGHIGHIHIJJJJ
@14869111/1
ctcttgttttgcttctttttttgacctacccttgccgatagcaataaggc
+14869111/1
CCCFFFFFHHHHHJJJJJJJIJJJJJJIJJJGJJIJIIIIJJIJJIIIIJ
@13868500/1
ccgcaacaattgtacacaactccataggaagcgccaaaggcttctctcgt
+13868500/1
CCCFFFFFHHHHHJJJJIJJJJJJJJJJJJJJJJJJJJJJJJJJJJJJJG
@10337700/1
cccgattctatttcttggtcatcagtttgagatactgtaatgcattgtag
+10337700/1
@CCFFFFFHDFHHJEHIJGGHIIIIFIIJJJJJJJJJJJJJIIIJJGIJJ
@10337951/1
ctttgtaaataaaaaattaataacattaatatgaacaaaattaaaaataa
+10337951/1
@@CADBDBHHAFHGGIIIIGIIIIIEIGICEBFHEHIBG@DHHGIIGIIG
@12377039/1
ctctttctggtgttcatgtaatgaattcgtctgtctccatactctggctg
+12377039/1
CCCFFFFFHHFHHIJJJJJJJJJJJJJJJJJJJJJJJJJJJJJJJJJJJJ
@12377144/1
gtcctgttggtccattaatataaaatggttcaacttctttggtgtac
+12377144/1
CCCFFFDFHHFFHIJJJJJJIJJJJJJJFHIJIEGJJIIJJJHIHJI
@10847626/1
gtctctttcttttttttgttagactgatttgatagagcacggaaggtgga
+10847626/1
C@BFFFFFHHHHHJJJJJIJJIJJJJIJJJIJJJJJJJJJJJIIJJCBDC
@9326169/1
gcttctattagttcatctatattttttaaggaagtaagtgcaggggaacg
+9326169/1
@@@DFFDFHHHCFGGHHIJJGIIJHHIJGIFHIIGHGHFHGGGGIJJJGG
@10847958/1
ggctttttaaaataatacagacaattatgaagttctagtgcttgtttttc
+10847958/1
CCCFFFFFHHHHHJJJJJJJJJJJJJJJJIJJIJJJJJHIJJJJIJJJJI
@8814053/1
cccgattctatttcttggtcatcagtttgagatactgtaatgcattgtag
+8814053/1
?@@DA@DDF>DHHGCGBHEHAHBCCAFBE?F?EHFCGE?<D@GDBHIHHC
@13374794/1
ctagctttcttaaatctggttctctaatcatctgattagtagtaacgatt
+13374794/1
@@@ADFFDFFFD?EFEFAGHGIIIIIIEHEEHIIBFGHGEFC?C@DFGEI
@8300393/1
ctttgatgctgctcaatttaccttcatccttgttttcaaagttgataaat
+8300393/1
CCCFFFFFGHHHHJJJJJJJJJJJJJJJJJJJHIJJJJJJJIIJJJJJJJ
@13870249/1
ctcagagctaccttggcagctgctaattttgcttggtgtttgttttctcc
+13870249/1
CC@FFDDFHFHDHIJIIIJJJIGHG@FIIJGHJJJJCGFHIJDGGHGHGD
@10339978/1
ccatggaacctacaacagctgctattgaaggctttttgttatctccagca
+10339978/1
CCCFFFFFHHHHHJJJIGJJJJJJIJJIJJJJJJIJJIGIJJJJJJJIIH
@13870981/1
gtagcattgtaatttcttgttcttcttgtttcttttctttaacatttctc
+13870981/1
@=@DDDDDB==:CCGIGHGCFFHEEHHIHFHFEHICHGGIGICEHGIFIG
@11346727/1
caataattgttctttcatgatactctcaaggtccctgattacttcttctc
+11346727/1
@@@FDBDDFCBFHHGEEGIFHDFGCHG@GHEAEBHIGGHCCHICDHHIHG
@14374476/1
atggatatgtgccacttcttggaatggtactgccatttctctatttgc
+14374476/1
@BCFFFFFHGHHHJIJJJJJIJIJJJIFFHHIJJJJJJJJJJIIJGBB
@11347994/1
gtgagaagctgcaacggctgctatagatggaacgttgatctgg
+11347994/1
CCCFFFDFHHHHHJJJJJJJJCCEAGCEFHIICHB@FADFIGI
@10849042/1
ggagagtgtttgtggggaagttttatttacattttttgcctgaacacatt
+10849042/1
CCCFFFBDHHHHHGJIJGGHEHIJIJJJJJJJJJJJJJJJJJJJJJIJJJ
@15377173/1
cttcttgaagttggttcagctgtagtctgtctgcatctgtatatgcccta
+15377173/1
CCCFFFFFHHHGFGHHIGIGIIIIJJHIIEHGIJJCGIJIJJJJGGIIJI
@9834133/1
gtcactattaaagttgatttgtcttatcgacttgacaattttttcttttc
+9834133/1
CCCFFFFFHHHHHHHJJJJJJIJJJJJJJIJJJJJJJIIJJJJJHIJJJD
@8815178/1
gtcctgttggtccattaatataaaatggttcaacttctttggtgtac
+8815178/1
CCCFFFFFHHHHHJJJJJJJJJJJJJJJHHIJJJJJJJJJJIBGHIJ
@8815520/1
caggaacttcccagtcatcaggaataaagtcattaaccttcaaaattttt
+8815520/1
CCCFFFFFGHFHHJJJJJGGHGIIJJJEICHGIJIGIIJJIJJFGHHIIJ
@13376579/1
ggcctatcctctggaggaattcctttaaactgatccatgatcaatctcat
+13376579/1
@@@DDDFFHHHHHGAB@FHGGGGIIIIHHEHEEHGHIIIIIIIGIDHBFG
@8303081/1
cttggcagtaacaagattttcacatggctgcccctttattatccctttca
+8303081/1
CCCFFFFFHHHHGJJIJIJJJJJJJJJJJIIJJJJJJJJJJJIJJJJJJH
@8816173/1
aatatttcggcttctgcttccgttccaccctttctgctgcgatctttgcc
+8816173/1
??@?BDDBHDDHDBFGE@BHHGDGEEG@GGCEIIIIIIIIIBGG<FGGIH
@11348568/1
gaacaattctatcacctttgaagttgaataagttattattcttctaggtc
+11348568/1
CCCFFFFFFFHHFEEGEIIGGEGFHIGHGJIGFGIJJIEHJHIJGIHGFD
@13872609/1
ctggcgttttggtgggcatggcctgcagctccctttttgcagcttcttca
+13872609/1
CCCFFFADFHFFFIHIJGICHCGIGIFEIJIIJJJJIHGGHGGGHHIEEG
@14873623/1
gttgtatatttatgctcacttcaccaacattcatgaataatggaaaatca
+14873623/1
CCCFFFFFHHHHHJJJJJJJJJJJJJJJJJJJJJJJJJJJJJJJJJJJJI
@10343552/1
cctgatgctgggaacaagaatgctgttaatgcctccaagcttaacattga
+10343552/1
CCCFFFFFHHGHHIJJJJJJJIGIIHIJJJJJJJJJJJJJJJJJJJJJJI
@9834938/1
ctcttgttttgcttctttttttgacctacccttgccgatagcaataaggc
+9834938/1
CCCFFFDFHHGHHJJJIJJIJIHGHGIJJIIJJIJJJIJJIJIJJIIJJI
@9331153/1
caggaacttcccagtcatcaggaataaagtcattaaccttcaaaattttt
+9331153/1
CCCFFFFFHHHHGIIJIIJJJJHJJJJJJIIIJJIJJJJIIIJJJJJIJJ
@13378721/1
ctgtacttgaggctgagatgaaggtggtctgctgggttgctggtcactgg
+13378721/1
CCCDFEEFHHHHHJJIJIJJJJJJBGHHIJJJJJJJGIJJIJJJIJJJJJ
@9334158/1
gggatatctttcagttcttcaacaaaattatcttcatatatttcagtagg
+9334158/1
CCCFFFFFHHHHHJIJJJJJJJJJIJJJJJJIJJJJJJJJJJJJJJIIJJ
@11858544/1
acatcggaggcaaccaatatgttcgtctcacccatgttaaattttttcag
+11858544/1
@C@FFFFFHGHHFJJJIJJHIEHIIHJJGJJIJJJJIIIIIIJIGIIJGG
@8303699/1
ggtggttcttgcctttgcagctgttgtggtggttgttgcctctgttgctg
+8303699/1
@@?DDDDFHHHHGJJJJIJJJJJHIIHIJCGHDHIGIIJJJJIJGIJJJI
@10850926/1
atggtttaagaaagaccaaaggtttctgttgagctagtcatttgttcccc
+10850926/1
@CCFDFFFHHHHHJJJJJJJJJHHIJJJIJJJJJJIJJJJJJJJJJJJJJ
@10345084/1
cttgacaattttttcttttcttctttctgtatcaactgcagcctctttta
+10345084/1
CCCFFFFFHHHHHJJJJJJJJJJJJJJJJIJJJJJJJJJJJJJJJJJJJJ
@9835968/1
cactttttagtaccgggcttactaagggagttttcttgatcattttcgtt
+9835968/1
CCCFDFFDFDHHHGBIIGGHIIJGHIJJJJGGEGIGFIJJJGGIJJJJJI
@15886110/1
tataataaaacaaaaattaactttttaatcacattggatctagataataa
+15886110/1
@@CFFFFDHDHHHIIJJJFIIIJJJJJJJJJJJJIJIIJIJJJIIJIJHJ
@9336216/1
gttgaggctgctgtggtctctgctgttgctgttgttgctgaggctgctgt
+9336216/1
@@@DDEDDHDHGHHGGGHEFBHFFEEGIGHIGIIGGGICEGHIIJEHEHB
@14379676/1
gtgcaggctggccatgttgaatagcttgctgtggtggtacagcacccggt
+14379676/1
CCCFFFFFHHHHHIIJJHHEHJJJJJFGGIEGGGGHIDFHIGGIIJIHIF
@11859597/1
cttaaaacaatgtcaagagcttggattgcctcctgcggaccattagttga
+11859597/1
CCCFFFFFGHHHHIIJJGIIIJJJJJJEAHIIIJJJJJIIJIJJGIHGIH
@11859869/1
aaaataccttctttgactaaatactcctgaaggag
+11859869/1
?@@1BDDDFFHBDE?<FEBFBAFEBH@HGIIGEFG
@8306000/1
tgcgataaggtttttcgggattgatagatacatcataatgatgaataacc
+8306000/1
@@CFDDDFHGAFHIGJJJJGGJJIJIJIGIJJJJJJJIJEIIGIIJIGII
@11860093/1
ggccaatagctgtgggttatatggtgattgatgccattcaactttgcatt
+11860093/1
@7;?ADDDA<D8AEB1@E;F4AFAAFE4A?EFFI>3?FCFEDGFF>D:DD
@13876733/1
gtaatctctgtatcagcaactgtaccagccggcacattcatatttctccc
+13876733/1
@BBFFFFFHHHHHJJ4CGIJJJIJJJJIJJJJJJJJHJIJIIJJJJJJJJ
@11352964/1
cttctgacacaccatctctgtaaaagaggatagcttgaggcttataccta
+11352964/1
CCCFFFFFHHHHHJJJJJJJHJJJJJJIJJJJJJJJJJJJJJJJJJJJJJ
@9337551/1
atcatattgtttgatatcgccagtccaaattcttggacatagg
+9337551/1
=@;BDDDDA?DF>FEEDE=;G;F2<<?FH9?C?EBD39DEDA3
@12384082/1
agccaacagtaagacatggtagatgaggatactttaatctaatattatat
+12384082/1
@C@FFFFFHHHHHJJJJJJHIJJJJIJJHIJJJJJHJJJIJJJJJJJJJJ
@12869181/1
gttcctttttgaattgaaatcacctgctccaggtaatggaaaatcctgag
+12869181/1
B@BFFFFFFHGGFIJJJJJIIJJJJJIJJJJJJCFHGIJIJIJJJJIJJJ
@14878429/1
tgacaattttttcttttcttctttctgtatcaactgcagcctcttttacc
+14878429/1
CCCFFFFFHHHHHJJJJJJJJJJJJJJIJJJJJJJJJJJJJJJJJJJJJJ
@9838897/1
gaatgaatttttcattcctccatactccttgtcttacaggtaccggtctt
+9838897/1
CCCFFFFFHHHHHHIJJJJJJIJJJJJGJJJIJJJJJJJJHHHIIJGHII
@12384744/1
gtggacctctttgtgcccatggagtttgacctctagggccagtttgcaaa
+12384744/1
CCCFFFFFHHHHHJJJJJJJJJJJJJJJJJJJJJJIIJJIJJIJJJJJJJ
@14879453/1
ctccaattgcattccctttcacactagggacatgaggtgaaattattggt
+14879453/1
CCCFFFFFHHGHHJJJJJJJJJJJIIJJJJIIIIIJJFGHHHIIJJJIJ9
@8819469/1
acattattgactaaggccgatctgaggtctgtcaattcaccaggtgatat
+8819469/1
CCCFFFFFHHHHHJIIJIJJJJJJJJJFHIJJJJJIJJJJJJJJFHGIJJ
@15382648/1
ctcagagctaccttggcagctgctaattttgcttggtgtttgttttctcc
+15382648/1
CCCFFFFFHHHHHIJJJJIJJJJJHIJJJJJJIIJJHHIJJJHIJJJJJI
@15382711/1
cttctgtaaaacgccaataattgttctttcatgatactctcaagatccct
+15382711/1
CCCFFFFFHHHHGJJJJJJIJJJIIJJJJJJJJJJJJJJJJJJJJJJJJJ
@13386275/1
gagaagctgcaacggctgctatagatggaacgttgatctggtctggagct
+13386275/1
CCCFFFFFGGGHHJJJJJJJIJJJIIJJIJJJHIJJIJJJJFHIJJFIJJ
@12386826/1
gctgggaatcctttgtgagccacatcaatgttaaggaatggtttccaacc
+12386826/1
CCCFFFFFHHHHHJJJJJJJJJJJJJJJJJJJJJJJJJJJJHHIJJJJJJ
@11861447/1
gaactatttctttaagaatattttggatttcattgatagtatctgatttg
+11861447/1
CCCFFFFFHHHHHJJJJJJJJJJJJJHIJJJJJJJGIJIIIIJJJHJJJJ
@15383179/1
gtaagtctttcagtctcatccacattttatgtgctgctaacctcttggca
+15383179/1
CBBFFDFFHHHHHJIJJJJIIJJJJJJJIJJIIJIJJJJIJJJJJJJJJJ
@15383252/1
gtttgagatactgtaatgcattgtaggccgcacatgtttgtgcttctgaa
+15383252/1
@@@BD?D;CFBH?GFBGDD?E@FCBC>FHBBFH:9?:?@B9B@<FAGDFG
@11354546/1
ctcagagctaccttggcagctgctaattttgcttggtgtttgttttctcc
+11354546/1
CCCFFFFFHHHHHJJJJJJJIJJJJJJJJJJJJJJJGHHIJJHJJJIJJJ
@10855082/1
ccaatgtttctagcctttcataattcataacgtcattagcagagctcgct
+10855082/1
@@@DDDDDHBHDCAA<<FBAIA?HFIGIGIDBHHIGGFH@EDAFDGBGBH
@13878927/1
aaatgaataatgcagcgatgattccaaagcttcaaaaccagccaagagaa
+13878927/1
CCCFFFFFHHHHHJJJJJJJJJJJJJIJJJJJJJJJJJJJJJJJJJJJJJ
@15384402/1
gcagggtatgaaactgaacgtgtacacctggtaaagaggtgacaaagata
+15384402/1
@@@FDFADHHHGGJJJHJJJIJHGIGHIIJJCGHGIIII?FHIIIJJIJJ
@14385523/1
cactgattgatgtcccaatggtccacacctttgtcaccactatattcacc
+14385523/1
CCCFFFFFHHHHHJJJJJJJJHHJJJJJJJJJJIJJJJJJJJJJJJJJJJ
@14385548/1
cagctatctcttgtaggaactggactgcattaaaatccgaatcctttaat
+14385548/1
C@CFFFFFHGHGGHIJIGHIJFBGHIJJJIIJJGHJJJJJJJJIGHIJJJ
@14386320/1
cttctattagttcatctatattttttaaggaagtaagtgcaggggaacga
+14386320/1
=?@DDFDDDDFDFIBGIGGIFHIIIDHIE@?BFEDFGHEGEHCGGEGE@A
@13392025/1
gcttggtgtttgttttctcctactccgacaaacgccatcctctcattctt
+13392025/1
?@@DDDDBFHHFDEGBFF@CHHH>FHGE?GHEHI<@D?GGGHIIGGGHEH
@9845862/1
ctcaggagaaatttcaatttttgcaaattgttcgtagtgaagaactg
+9845862/1
@@<BDA>DBFD?FHBGGGIIIC?BEHIDAEHEEE@GGGG<D<FEDG@
@10354182/1
gttcaacaaatctcttaatgatatcagtcagcttacaagccttagtaagc
+10354182/1
BBBFFFFFHHHHGIJJJJJJJJJJJIJJJJJJIJJJJJJJJJJJJIIJJJ
@8309545/1
gtccacacctttgtcaccactatattcaccaaccgttaacggagtttgct
+8309545/1
BBCFFFFFHHHHHJJJJJJJJJJJJJJJJJJJJJJJJJJJJJIJHIJJJJ
@11864097/1
agcatactttatcgtaacggtcatttctttttcttgatctctttcattat
+11864097/1
CCCFFFFFHHHHHJHIJJJJHJJIJJIJJJJJJJJJJJJJJJJJJJJJJJ
@14387492/1
ggtccctgttgttccattgcttgaggtctggtaattggagcggcttgtc
+14387492/1
@@?DDFADDFDFHIEIIIIIGICCGGGGGCHFGIIIGGGHFHBHII:BB
@13881388/1
ctccttgaacaaatttacctaaagcaacaacacaattgtcggcagctggg
+13881388/1
@@CFFFFFHHHGGIGJJJJJJJJIIJJIJJIJJIGIIGFGHHJJJJJGGG
@14389504/1
cactgagttagaataccaacctgaatttcagcaattttcttaatggatgc
+14389504/1
CCCFFFFDHHHGHIJJHGGIJJIJJ<FHIIHIJJIJJJJJJJJJJJJIJJ
@15894651/1
cttttggaagctttacaactcctaatcctgtttcatccgcaattttctgg
[truncated: 338,314 more chars]
