# Supplementary material for: Identification and comparison of key RNA interference machinery from western corn rootworm, fall armyworm, and southern green stink bug
Source: PLoS One. 2018 Sep 5;13(9):e0203160. doi: 10.1371/journal.pone.0203160 (PMC6124762; doi:10.1371/journal.pone.0203160)
Supplement: S2 File — (TGZ) [file pone.0203160.s012.tgz › data/fastq/sgsb/2_Late-egg_LE_Rep4_aligned.fq]

@1694346/1
atttctttgtgtcggaatacaaggcaggaaatgg
+1694346/1
CCCFFFFFADHHDGIIIJJJJJGJJGHIC@GGGE
@1694512/1
ctttaagacactgactaaaatattgttcaagttcacgaggagtattcttg
+1694512/1
@CCDDFFFFAFFHIIIJIHHJEGIDABDDCH9CHHGHGIIEG?DHGIGII
@1599/1
gttgatgattttgatactccaatagtacttcttttgtgtga
+1599/1
@@@DDFDADHHAFBGEBFEHG@HGC3CHFIIIGGIE8C?@:
@4932055/1
agccgcttctataccaccatcaaggaaaagtgcacccatcaaagcctcaa
+4932055/1
CCCFFFFFHHHHHJJJJJJJJJJJJJJJJJHIJJJJJJJJJJJJJJJJJJ
@6457871/1
gttgcctctgctgctgctggggctgttgttgccactgctgctgctgcggc
+6457871/1
CCCFFFFFHHHHGJJJJJJJJJJJJJJIIJJJJJJJJJIJJJJJJJJJII
@3909894/1
caggaatggaatgctgagtaacaagattatatgggagagtagcttgaggc
+3909894/1
@CCFFFFFHHHHHJJJIIIFHIIIHIIJJJJJJJIIIJJGHGGIIIIJJI
@1141359/1
gtcgtctttctttcaacaaacacaagagctaaattatcctttttgaaatt
+1141359/1
@@@DDDDDFFAFFIFBEI9CF3ADCEFI@>EG@FFEGICF?F<DGEID>?
@6459557/1
ctcttgttttgcttctttttttgacctacccttgccgatagcaataaggc
+6459557/1
CCCFFFFFHHHHHJJJJJJJJJJJJJJJJJJJJJJJJJJJJJJJIJJJJI
@7476094/1
gttacaacatatttcaacatgtatccttttgggcggtaccatggtataac
+7476094/1
CCCFFFFFHGHHHJJJJJJJJJHIJJJJJJIIJJJJGIIJIJJIFHIJJJ
@1699351/1
gcatactttatcgtaacggtcatttctttttct
+1699351/1
@@?DDDDDFHAD:CFFG=BHF:AFHFFAAB<FG
@1699545/1
tttagacataactatcaatactttaagagtactaccaactcatactgtct
+1699545/1
@@CDFFAEHHHGHJIJJGIHGJIBH<EFDCHGE<HG9EBHCHIAGG@DHC
@6962515/1
tatttactagaaactgctcttcttttttaataagttttttttgggatttt
+6962515/1
CCCFFFFFHHHHHJJJJIJJJJJJJJJJJJJJJJGIIJJJJJIJJGIJJJ
@6963485/1
ctcagagctaccttggcagctgctaattttgcttggtgtttgttttctcc
+6963485/1
@@CFFDFFHAHHDEHIIEEHGIECH@@BHHGIIJJIJE?FGHJGGHBFFE
@3911386/1
ctttgactaaatactcctgaaggagtgatatcgg
+3911386/1
@@@DDDDDFFFF4AE3CEGFFIEEGEF<FFCH?F
@2249683/1
aaccttaacttgcattaaatcacatcacattaccaca
+2249683/1
@@@DBDDBDF>DDFAABD@?FA3?@G9<CBFE<EHEE
@5441735/1
ggccattatcgcatcatacggaatctgccgagtccttccttctagtgctt
+5441735/1
CCCFFFFFHFDHHIIIHIJJIIII>C?DHGHIIGGHIIJEGIIGGIIIJD
@4428491/1
accctaggcaaggtacagcctcaccacctcaaccgaacacttctaggtta
+4428491/1
@BCFFFFFHHHHHIIJJJJJJJJJJJJJJJJJJJJJJJJJJJJJJJJHHI
@1700145/1
aaataaattggcatcccacttttatgaatga
+1700145/1
??:BA:DDH>?DF9EA=FCCC<HA@HGH4C?
@4429920/1
gttctctgaccatggaggataattcctgaattatttcttgacgatgttgc
+4429920/1
CCCFFFFFGGGHHJJHJJIJJJJJJJJJJIJJJJJJJJJIIGIJJJJJJI
@7478323/1
tttaagaaagaccaaaggtttctgttgagctagtcatttgttcccctgag
+7478323/1
CCCFFFFFHHHHHJJJJJIIJJJJJJIJJJJJJJJJJJJJJJJJJJJJIJ
@7478654/1
gtcacaactaacaatgggccacaactcatattgatcgtcaaatgaaacat
+7478654/1
CCCFFFFFGHHGHIGIJJJJJJIJJJJJJJJJJJJJJJIJJJJIJJJJJG
@7478802/1
ctccactgaaccaaatcggctccttgaatgaatttttcattcctccatac
+7478802/1
CCCFFFFFHHHHHJJJJJJJJJJJJJJJJJJJJJJJJJJJJIJJJJJJJJ
@7478919/1
cctgaactaggcaatgaagttcctgcaggaggtataaacaaacctatggg
+7478919/1
CCCFFFFFHGHHHJJJJJJIJJJJJJJJJJJJHHJJJJJJJJJJJJJJJJ
@2252238/1
ataagattacaattcttaacattttttctttaaacaaagaacattggatt
+2252238/1
@@@DFBDFDHBFFHII>GC>>CHFEFHHIIJI>C?BCHBDBFGHGAGGII
@3359926/1
atcggttcttcttcttttttccacg
+3359926/1
@@<DDB6DAFDFA4EHB:?FG9?<G
@6816/1
attttatcggccaacatattactgacctcaaccgtacttctagcatt
+6816/1
@@@DDDDD?DHA:CEHGGEHEE9C4AFHIIBHFGD@D9DEHIII@FH
@3360347/1
ccaaccctcttcacttcagcataaactggagtttttcccggaagcaccac
+3360347/1
CCCFFA:DDFGHHGIIEIJJIDIEHHIIFGIGBGHEHGJGIIBGE>@BGH
@5443514/1
gtcacttcaaactgttgctcagcagctatctcttgtaggaactggactgc
+5443514/1
CCCFFFFFHHHHHJIJJJJJJJJJJJJJJJJJJJJIJJJJJJJJJJJJJJ
@3916208/1
ggcacatatccatagggacacagcttctatggttggaaaatccttcgcac
+3916208/1
C@@DFFDBDHH?<E>F9FGIIIIIGHIGHGIJ@@FHEGIGCFHIIIJFII
@4431198/1
gtccttctgacacaccatctctgtaaaagaggatagcttgaggcttatac
+4431198/1
CCCFFFFFHHHHHJJJJJJJJJJJJJJJJJJJJJJJJJJJJJJJJJJJJJ
@3362182/1
aatagaccatgttggagtcaagcgtgtgaaagtatcacttggaag
+3362182/1
<@@DDDBDFHD::AGAEACBBFGIII1CG9?EBFCFDGH<CBB9;
@1702478/1
ctgatgatttgaggttcttgtggaattgtgacactttgatgttgtaaggt
+1702478/1
@@@DFFDAHFHFHHACGEGIDH;FEFEGHGGIJEHGGIAFIHIGG9GH30
@6464616/1
cttgttttttacttgttcctgtgccataaccgtacttcatatcattgata
+6464616/1
BCCFDFFFHHHHHJJJJJJJJJJJJJJGIJJJJJJJJJJJJJJJJJJJJJ
@578878/1
ccaaaattgtaaatccaggaacttcccagtcatcaggaataaag
+578878/1
@@CFBDFDFHFHFEIJJ<>FFG>FHG>FGHEEHGCCGHJBGDDB
@4433864/1
agctttttccgttgggattcattatccattctcccctaggctttgcttta
+4433864/1
CCCFFFFFHHHHHJIIIJIHHIJJJIJHIIJJJJJJJIJJIIIJIJJJJI
@10329/1
atattttcaaatatttatctatcatatcctcctcgataatagatatgtaa
+10329/1
CCCFFFDFBFFBAFHGIIIJJJGIHICGHIAHGIIIB?HCGHGIECHIGG
@3919361/1
ccccaatgttggagcctatgctatccgtagtcgaggctgggctacagata
+3919361/1
@@@FDDDDDFDHHJJBHCHIJIC@GHEEAGFIA;DEG9?FEADEGIJI@;
@3364865/1
ggagacatgactacacaaccatttgg
+3364865/1
@@@DDFFDAHHA<G@GH?DHHGHI<F
@6971937/1
gcctcttttaccattgtacgagtttgagcatcattcattttcttcattgt
+6971937/1
?@<DDEFFDHHHHIGGFGIIIIEGDF<CEHG@FGGGHGEGHAHD@?FGGB
@3365598/1
ccgatcaggcgctgacctggcggtagctttaatcatagttgatgtctgca
+3365598/1
@@CFFF:DDHHG>AHGIIIJFGH??DEGGGGGIJJCCGCD@CEC;=@;;;
@579628/1
gcatcattcattttcttcattgtaacttggcccgcaacaattgtacacaa
+579628/1
CCCFFFFFHGHHFIGIEIJ>CHGJIJJJIJJJIBHADGECCHI<FEIIJG
@6466415/1
ctcaaccttttgtaacatcgacaacaccgcttgtgcggcaatatgtttgg
+6466415/1
CCCFFFFFHHHHHIJJJJJJJJJJJJIJIJJJJHIJJJJJJJJJJHJJJJ
@6466647/1
tggtgatcaaaactaaatgcgatgtcttcctctatttcttgattattaat
+6466647/1
BCCDFFFFHHHHHJJJJJJJJJJJJJJJJJJJJJJJJJJJJIJJJJJJJJ
@2809282/1
ccatggtataactatcttattgagataa
+2809282/1
@@?DDDDB>FHCBGGGEGIGIGII=E@@
@7983513/1
gccaagatcagccgtgtttggtagaagcaggatgacacttaggtcgtgca
+7983513/1
@@@FFFFDFFFHHJFGHHIJJFHIJIIJIJIIIGJJJIJJJJGGIGHII;
@7483042/1
ataagattacaattcttaacattttttctttaaacaaagaacattggatt
+7483042/1
CCCFFEFFHHHHHJJJJJJJJJJJJJJJJJJJJJJJJJJHIJIJJJIIIJ
@7986432/1
ctaagattgcatcaccgaggaattccagcctttgatagcaatcggtaaag
+7986432/1
CCCFFFFFGHHHHJJJJJJJJJJJJJJJJJJJJJJJJJJJJJJJJHJJIJ
@1149441/1
catcattcattttcttcattgtaacttggcc
+1149441/1
CCCFFFFFDHHHHIIJJIJIBJCIGGIEGGI
@5952666/1
tttgattcgtcctttgtttttactcctttttcaaaaccttcttccagcat
+5952666/1
BCCFDFFFHFHHHJJJGIJJJJJJJJJJJJJJJJJJJJJJJJJJJJIJJJ
@5952786/1
cggcagctttcctccattagttttcttccaactagtgaaatttgacttaa
+5952786/1
CCCFFFFFHGHHHJJJJJJJHIIJJJJJJJJJJJJGJJJJJJJJIJJJJJ
@15353/1
ctgagagcatcttctctaactgtcctttgaggtgcaaaaca
+15353/1
@@<DDEDDFFHGHFHII4BFHIFHGI<?A?;FDBGCF9CBG
@585126/1
gttgtttgttatttaactcctttctttatcgtttttaaacattttatttt
+585126/1
@@@FDDFFHHDHFHJ>GIJJIJJIGHFFHGJHCGGH8?FHEDGGGGIGIG
@1708110/1
gtcagcttcttaatgcatctctgcccagc
+1708110/1
?=?=D?DB4ABFFGIFIIICHB@GA@???
@6975197/1
cttgttttgcttctttttttgacctacccttgccgatagcaataaggcct
+6975197/1
CCCFFFFFHHHHHJJJJJJJIJJJJJJIJJJJJJJJJJJJJJJJJJJJJJ
@4436679/1
gctggttcctagaatcccacatggcaggaagttttctcgcaacttaggtt
+4436679/1
CCCFFDFFHHHHHIJJGIIJJJJJJJJJJIJBGIIJJJJJIIJJJJJJDH
@5452869/1
gtgacattagtctagtttgatgagctgtagatcctatcgagaggctaata
+5452869/1
CCCFFFFFGHHHHIJHIJJJJJIHIIIIIJJIJIJJJJJJJIJJJJJJFG
@5954244/1
gttcctggctgagagtaattcgtcgcgcattctgttgtatatttatgctc
+5954244/1
C@CFFFFFHHHHHHIAFHIJJJJGGIIJIIIGIIIIJHGIIJJJJJIIIG
@5954550/1
ctcccctctggtatccaaaggcactgttttcaccggaggaatttgtttgt
+5954550/1
CCCFFFFFHHHFHIJJJJJJJJJJJJFHJJJJJJJJGHJFHIJJJHIJIB
@6470367/1
gccaaaatttgttcacactgttcctggctgagagtaattcgtcgcgcatt
+6470367/1
@CCFFFFDHHFHHJJJIGIJHGJJJJJJJJJJJJIHJJJIJJJIJIIIJG
@1151323/1
gtaagttttcttccacgtagagaatagtatattcaatattaaacctaata
+1151323/1
@@@FFDFFHHHHHGBGGAF;FFHII>HIII@HEEFGI@GIECAGIDGAGC
@6978163/1
ggggaggactcaatgccaacattgaccctaggcaaggtacagcctcacca
+6978163/1
CCCFFFFFHHHHHJJJJJJJJJJJJJJJJJJJIJJJJBGHIJJJJJJJJJ
@6978678/1
gccaagatcagccgtgtttggtagaagcaggatgacacttaggtcgtgca
+6978678/1
CCCFFFFFHHHHHIGHIJJJJHIJJJJJJJJIIJJJJJJJJJJHIJGHIJ
@5455676/1
gttcttgcctttgcagctgttgtggtggttgttgcctctgttgctgctga
+5455676/1
CCCFFFFFHHHHHJJJJJJJJJIIJFHICGHHIJIIJJJJIJJJJJJJJI
@7995424/1
caccattctaggaatctgtttacgttcggtttttcattcatatcctgttt
+7995424/1
CCCFFFFFHHHHCEGIIIHIJHHHIIJIJCGIIJJDGHIDHIIHGIHFHJ
@1709919/1
gcagaggaacgagaaccaatttcttttttaaaataatcagcaaa
+1709919/1
@@CFDDAD>;FFF:FFE>DH9CCEHEGHII9DHIIG<GGHHIIG
@7995986/1
cacttggggagttaaatcaacatcagctgagatatactcatattgaggat
+7995986/1
CCCFFFFFHHHHHJJIJJJJJJJJJJJJJJJJJJJJJJJJJJJJJIJJJJ
@2812113/1
ctttttcttgatctctttcattatcgtaaattgtcacggtctcaa
+2812113/1
@@@FFFFFFDHHDHHG@EH@E@HG9EFEHGGE4CFFFHG:?FBG>
@7996262/1
cttgcgtagcatactttatcgtaacggtcatttctttttcttgatctctt
+7996262/1
?@@DD<8DDFHHHIFG>GGBHIEAFHEED<DGFBGHIIEFDFG<BFHIII
@1710925/1
gtcgaacagcttccacagcttgtctgtaattgcgataaggtttttcagga
+1710925/1
@@@FFFFDFFHHGGIGGGIGHG3ACEHEIGGIJGG;FCH@BFFBHGG4?0
@18590/1
gggtttcttccgctaatttaaaaattgaatagtttttatgaaatgagtca
+18590/1
@@@BDDDDGBF?FHEIIJGGE>F@EFE9E>FHEIGEF?FHGEGGGH@BGH
@5956309/1
cagagactcgtccaatcagattgaaaaaaacaagttgtataacacaatta
+5956309/1
@@@BBDDDHFHHFIIIGIIIIIAHIHGCHIDHI<GHG<FHDHIGII?DHG
@5459559/1
gtctcacccatgttaaattttttcagaatcatgtgatttttcttcctttc
+5459559/1
CCCFFFFFHHHHHJJJIJJJJIJJJJJJJJJJIIIGIJJJJJJJJJJJJI
@4438813/1
tccgacgacactttttagtaccgggcttactaagggagttttcttgatca
+4438813/1
CCCFFFFFHHHHHJJJJJIIJJJJJJJJJJJJJJJJIJFHIJJJJJJJJH
@1151869/1
cttttttgaaacgaaatagttttttacaatactgctgtaatgtaaaagca
+1151869/1
@@@DDDDD=FHHF8EHGIFHGIIIIIF@HIIICGGC99FBDGG@GHIGI=
@1711916/1
aataattgttctttcatgatactctcaaggtccctgattacttcttctcg
+1711916/1
CCCFFFFFCFHHGJJJJIGIGIIJIGJGGGFGHHJJEHIIGCH?DEIIC=
@4944160/1
ccctatccttagtcttcagttcagcttttggattagaatatacagaataa
+4944160/1
@@@FFFBDFHDDACGGGEEIIIEGHIGHHIIBHGEGCEHGGEHDAFFHHG
@3925623/1
tgttgttgttgctgctgctgctgttgtt
+3925623/1
?=@1BDDFHFHGGDFHHGHGIEHE9DCB
@3925878/1
ccgaggtttaaattttttccgctgtagtacaaatttctatttccgatt
+3925878/1
@@@DB<@D>C?ADGIEGIGHG@<@GGGFH>F@3DDDACFGIG9F766B
@4945546/1
tctaactcttcttccatccgctagtttttcaggtttactgaacttagctg
+4945546/1
CCCFFFFFHGHHHJJJJJJJJJIJJJJJJJHIIHIJJIGEHIGIJIJIJJ
@4945580/1
atcacaatcatctttattaactaattggttttcaactgactctgtcgttg
+4945580/1
CCCFFFFFHHHHHJJJJJJJJJJJJJJJFHJJJJJJJJJJJJJJJJJJJJ
@5463082/1
ctttgaactaagtacagcgaaattcttattcgattgaagtaaattgtaaa
+5463082/1
CCCFFFFFHHHGHHIJJJJJJJJJJJJJJJJJHIIJJJJIJJJJJJHIIJ
@6985809/1
ctttgttgctgctgtggtggttcttgcctttgcagctgttgtggtggttg
+6985809/1
CCCFFFFFHHHHHJIIJFHIGHIJJJJJJJJJJJJJJJIJJHIJDGIFHG
@4945883/1
ctctgttcttttttgaaacgaaatagttttttacaatactgctgtaatgt
+4945883/1
CCCFFFFFHHHHHJJJJJJJJJJJJJIJJJJJJJJJJJJJJJJJIJJJJJ
@591093/1
gtcgtgagaagctgcaacggctgctatag
+591093/1
@?@FDA3BFA8FDAGDFHEEHDGGB4DA@
@6473303/1
agatatttgttatgatctccggccaagatcagccgtgtttggtagaagca
+6473303/1
CCCFFFFFHHHHHJJJJJJJJJJJJJJJGIJJJJJHIHIJJJIIJJJJJJ
@5958810/1
gtttactaatgcagatcttaaatctgttaatgctccagggctatgtgcac
+5958810/1
?@;BBDADFDDHHGBHIIIIGEBHBDHEFF?CH@DGGE;@D@GGG:BFEG
@4946325/1
ggaagctttacaactcctaatcctgtttcatccgcaattttctggcggag
+4946325/1
CCCFFFFFHHHHHJJJJJJJJJJJJJJJJJJJJJJJJJJJJJJJJJJJGI
@6474862/1
gttctttcttgtcagcacagaataatcttgtatgatgtctcttttggact
+6474862/1
@@@FDDDFFHG?FHBGGIIFIGEHIIHGFGDHGHC???E@GIIGEF:?FH
@2267727/1
gcttctttctgtgcatcatttttagattttcctgcaccgatgcaattaat
+2267727/1
CC@FFFFFHHHHHIIIJIEJJIJIJCEGHJGJGGIJEII:FHH@GEHJJI
@7494440/1
cttgcacgacctttggattgaatataagaccttgttgttttagggtaatc
+7494440/1
?8;B??DB?FFHBD@AEHEHIIIBCFFGHG??DDFHHII>FDFG;D?8?D
@2819777/1
aagatatttgttatgatctccggcca
+2819777/1
@@CFADD<FFHGAEG?>FGIGI>EED
@4949983/1
gaggaattccagcctttgatagcaatcggtaaagttttgcctataagaac
+4949983/1
CCCFFFFFHHHHHJJJJJJJJJJJJJJJJHIJJJIIJJJIJJJJJJJJJJ
@7496427/1
gtctttttttaccaaaccggtattttccccttggcaacaaacagttgttt
+7496427/1
CCCFFFFFHHHHHJJJJJJJHHIJJJJJJJJJJJJJJJJJJJJJIJJHIJ
@1158449/1
atgtcatcaatatttatgatgctatctacaagtgtgacacaatttct
+1158449/1
@@@DFDFFHDDHFEHBE>CF44CHB>C<@4CD4A9CAC>GECHGGHI
@1715231/1
attattaatccaattgaaaatatttatatatttgagtaactatgatttag
+1715231/1
@@@?BDA8??2?DEH>>GHIEE<HHIIFGHII@4CC?FGG9?BFHCDHII
@1158509/1
cttttattgaatagaataggaatgtcagg
+1158509/1
@@@DDBB;FBFFFHFEH@DF:C3C:?4C>
@1715424/1
gtaggccgcacatgtttgtgcttctgaagaggacatccccgtaccataac
+1715424/1
@@@FFFFFHHHHHIFGGGFGHIIJJ<BFGG>?DEBGGIII6@F<BFHH@C
@5468202/1
gccatcaacgttcactgtctatacaaatacaagaattcctaattggtagt
+5468202/1
CCCFFFFFHHHHHJJJJHIIJJJBFHIJJJJJJJJJJJJJJJJJJJGGID
@4448334/1
tgcagctgttgtggtggttgttgcctctgttgctgctgaggctgttgttg
+4448334/1
CCCFFFFFFFHFFJCFHFHIHIIJJJJJJJJJJIJJIJFHIIIIIJIGHI
@5961355/1
atcacgaaaaataacaaaaacaaaaattataagatcaacatataatgaca
+5961355/1
@@@FFFFFHGFFFBGIJJJJJJIIIGHIJIC@DEGGIIIIIIJGIJDGBA
@5468600/1
ctctgattagaccctaaagttaaattattgtaacccatactcctatcagt
+5468600/1
?@<DDDDDHHDDFEEHEFGIICC:CBFADAHHHHFEHDBHDFGCEHBFCG
@4449598/1
gttgctttcgcagggtaagtctttcagtctcatccacattttatgtgctg
+4449598/1
CCCFFFFFHHHHHJJFHIJJJJJJJJJJJJJJJJJJJJJJJJJJJIJJJJ
@1717587/1
tgtagagatgggttcatttaccttccgttatgtatcgtggatcaataata
+1717587/1
@@@DDFFD?DHFAGHF9BAICE@FFHIHGGGIEAGGHC;D@BB@9B9<<D
@3378353/1
aacagtataacattcgtcctcctgccactcatcataatgaac
+3378353/1
CCCFFDDDDF=AFGBFHHIHIIIJGIHFHIHGHGGDFI9CFB
@4450386/1
ctccattagttttcttccaactagtgaaatttgacttaagaaatatgaat
+4450386/1
CCCFFFDFHHHFHGGIJJIJJGIIEHFHIIJJIHIIIJHGIIGIIICEGC
@4450423/1
tgtagaattacagaataactcatgaatgctttctaatgtttcttcattta
+4450423/1
@@BFFFFFHHHHHJJJJIJJJJJJJJJJJJJJJJJJJJGJJJJJJJJJJG
@7497149/1
ctggagacatgactacacaaccatttggtatattcatcctcttaaaataa
+7497149/1
CCCFFFFFHHHHHJJJJJJJJJJJJJJJGHJJJJJJJJJJJJJJJJJJJJ
@1718541/1
agcaccaagaaaagcttctaaaagatcagccctatccttagtcttcagtt
+1718541/1
@@BFFFFFHBHHHJJIJJJJIJIIIGIJGEIJIJJJJJIJIIJJJJJJGI
@4950599/1
ctttggcacattgcagttgctatcatacattcttaatatctgtgtattaa
+4950599/1
@@@FDFFFHHHHHJJIFEHIJJJJJJIJJIGIJJJIIIJJJIIHHIIJII
@3931459/1
gttcctggctgagagtaattcgtcgcgcattctgttgtatatttatgctc
+3931459/1
CCCFFAFDDBHDHGIGEGEEHIBGGGHDGHBHGI@G4DGIGEGIGIIICG
@597060/1
cacggaaagcagcgagatgagcataataggtaggtgcagggtatg
+597060/1
7?@DFFAAHFHHHIGJFIJJHEEAEGHDH<?@>BB9?GHIAFG@F
@4951975/1
gaggaatttgtttgtgattttttattgtatcccaatcaattatgatactg
+4951975/1
CCCFFFFFHHHHHJIJIJJJJJJJJJJJJJJJJJJJJJJJJJJJJJJJJJ
@8009324/1
ctaaaatattgttcaagttcacgaggagtattcttggaaacaattttata
+8009324/1
CCCFFFFDHHHFFIIEGJIIGIIDGGBEHHGIGHGFHGHGIJIJGIJJJG
@4453587/1
cctggcaatgtgacctcaagttccatcctatcattgccaattggtagtgg
+4453587/1
CCCFFFFFHHHHHIJJJJJJHIJIJIJJJJJJJJJJJJJJJIJJHHIHIJ
@4453599/1
atactttaagagcatttattgcagcttctttctgtgcatcattttt
+4453599/1
CCCFFFFFHHHHHJJJJJJJJJJJJJJJJJJJJJIIJJJJJJJJJJ
@27075/1
attcgattgaagtaaattgtaaaatgctaatatcctaacg
+27075/1
@@@FFFFFHHG?AEFE>GCC?FFEFFHGIHGIDEHHJ@HF
@4454939/1
tgtaatcactgctgaggcttgaacaagcccttctgatagcctgcaattct
+4454939/1
CCCFFFFFHHHHHIJJJJJJJJIJJJIJJJJJJJJJJIIJJIIJJIJJJJ
@4455085/1
ctcatgttataacattatgcagttcattacctaagatatttgttatgatc
+4455085/1
CCCFFFFFHHHHHJJJJJJJJJJJJJJJJJJJJJJJJJJJBHIIJJJJJJ
@4455291/1
gtaaaacgtaagtggaagcataagctcccaattctttggtgataagaact
+4455291/1
CCCFFFFFHHHHHJJJJJJJJJJJJJJJJJJJJJJJJJJHHIJJJJJJJJ
@8011494/1
acacaattaaaaagtaatctgaaaacatttgataaaaaatatatcgtaaa
+8011494/1
@CCDFFEFFHHFHJHHEHHJIHGIGIIHGIGIIIJJIIJIJJJJJJJJEG
@3380531/1
cttctgaaacaccatctcgatacaaaataattctatga
+3380531/1
@<=;?DDDFHH;CFEGGIHCAHGHIGIIAC9E9CB?FB
@3380633/1
gcctttgttgctgctgtggtggttcttg
+3380633/1
@@@DDDDAFFFHDGHGG9C?FE8<9F@A
@3381167/1
gcccatcattcgctcctcgactgccccgatgttgga
+3381167/1
@@@DBB?DFDH8:@:EEEG>FG>D@;?F@0?8BDGB
@4457335/1
ctgcagggaattctaagagggtacacaattcaggcactaatgtctcttca
+4457335/1
CCCFFFFFHHHHHJJJJJJJJCHIJJJ@EHIIJJJJJJIJJJGIJJJJJG
@2272950/1
gtagcattgtaatttcttgttcttcttgtttcttttctttaacatttctc
+2272950/1
CCCFFADFHHHDDGGIJJEAEHHJIBHIHIIIGHH9BGHIJIIGC@DD>?
@4458667/1
gtcactattaaagttgatttgtcttatcgacttgacaattttttcttttc
+4458667/1
CCCFFFFFHHHHHFHIJJJJJJJJJJJJJJJJJJIJIIIIJJJJHIJJJG
@4954781/1
gcatggtttaagaaagaccaaaggtttctgttgagctagtcatttgttcc
+4954781/1
CCCFFFEFHHHHHJJJJJJJJJJJHHIJJJIJJJJJJEIJJJJJJJJJJJ
@8012801/1
cgtcattagcagagctcgctactaaggccttcaagatagaacccaattct
+8012801/1
CC@FFFFFHHHHHJJJJJJJJJJJJJIIIIJJJJJJJIGIJIHIIJGJJI
@1723527/1
aggctggcctgcttgtggaaaaccaccacaaatccacttggaaaactgtt
+1723527/1
@;?DDFFFGFDHHGIGIBHIIJJJJJIEHB@CDH@DFHEHEEHEGGIJ8E
@4460080/1
atggtttcaatgatttccctgttgaccttacggggacacttatcaggttg
+4460080/1
@BCFDFFFHHHHHJJJJJJJJIJJIJJJJJJJJJJJJJJJJJJJJJJGGG
@3381809/1
ccattattgtgtactatcttcaaagagataaag
+3381809/1
?<@DDDAFAFBBDGFHIBHII<>GHGGI44F>A
@8014181/1
cttttatttctttagtaaacttaaccctttgagaatctgttaaagg
+8014181/1
8?=DDBDDF?A<FGGHGGIII@HAFHHGIGBG2ABFBFH<FEHBFG
@1165718/1
gtcatctacatgtcgaagcaatggtgaaatagg
+1165718/1
@@@DDDDDFFFFBFEFFI1CEED<2AE9BA<CA
@600721/1
gttgattttcaaaatgaatatgacagtataaaaagccctaagttatacac
+600721/1
B@BFFFFFHHGDDGIIHIIJIIJJJJHIJGIIGIG@GIIGDGIIEFHGHI
@29603/1
gtcacaactaacaatgggccacaactcatatt
+29603/1
@@@DDD?D>DHDBBGGE3CFG;;FH<FEG9?E
@4463515/1
gctgttgttgccactgctgctgctgcggctgttgttgcctctgctgctgc
+4463515/1
CCCFFFFFHHHHHJJJIJJJIIJJJJJJJJJHIIHIJJJIIIIJIJJIJI
@6997635/1
tcagaggtaaatgagttatcgtattctttgttttcacaactgatactaat
+6997635/1
@@@DDDDDFFB?AFEEFGICF<FGEBHHGHHGGEHGIGADGHGGEDGHII
@5967835/1
agaaagaccaaaggtttctgttgagctagtcatttgttcccctgagattg
+5967835/1
CCCFFFFFHHHHHJFHIJJJJJJJJJJIJIJJJJJJJJJJJJJJHIGIJJ
@6998996/1
cagtaaaataacatgccattaataattaaatgaaaaatgaaataggttaa
+6998996/1
CCCDFFFFHHHHHJJJJJJJJJJJJJJJJIJJJJJJJJJJJJJJIJHIJJ
@5969346/1
gcttatctctcttgacagccctatacctatttacatgcctagacttgtgc
+5969346/1
CCCFFFFFHGHHHJJJJJJIJJIJJIIGIJJJJJJJIJJIJJJJJIJIII
@8015850/1
gtgactgatttttcttcaacatcaacaaatgtcacttcaaactgttgctc
+8015850/1
@@BDFDFDHHHHHJJIJJJJJJIIJJJJJJIHIIGIJJJJJJJJJECGIH
@2276491/1
cagggaattctaagagggtacacaattcaggcacta
+2276491/1
@@<DFDDDHGDBFGGHIG1AGGHIIHCCEHGH?E;D
@1166869/1
cagtatgctgcaaaagcaacgctatgtagtaagacatcaatattttaaat
+1166869/1
@@@?DDDFHFHHHBFGGGGIIIIJJJICIIGIIJJAGHCCGGGGHGGIJI
@8017638/1
ggattttccaaccatagaagctgtgtccctatggatatgtgccacttctt
+8017638/1
CCCFFFFFHHHHHJJJJJJJJJJJJJJJJJJJJJJJJJJJJJJJJJJJJJ
@4469534/1
caaagatagtaagttatttcttctaaattctgctctgataaattagaatc
+4469534/1
CCCFFFFFHHHHHGIJJJJJJJJJJIJJJJJJJJJJJJJJJJJJJJJJJI
@4470158/1
aattgaagaagcaatttcttcgcagcctcttgttttgcttctttttttga
+4470158/1
CCCFFFFFHHGHHGIJJJJJJJJJIJJJJJJIGIJJJIJJHHIJJJIJJH
@5969752/1
caatagctgtgggttatatggtgattgatgccattcaactttgcattaac
+5969752/1
CCCFFFFFHDDFDGGHIGJJJEHIHIII@HGIJGIGIGGGFHGGGIIGJI
@5479249/1
caatactttaagagcatttattgaagcttctttctgtgcatcatttttag
+5479249/1
@CCFFFFFHGGHHGGGGIIJIJJFHHGIIJGGHHJJCEGCFHIIJJJJJI
@4475708/1
ggaaacaattttataattattggatatattcatgccacattccattccat
+4475708/1
CCCFFFFFHHHHHJIJIJJJJJJJJJJIJJJIIJJJJJJJJJJJJJJJJH
@2837157/1
ccggaaagaacctagtgtgatggcgtttctgaaccactataaatgtaatc
+2837157/1
CCCFFFFFHHHHHJJHIGGGIJJJJIJJJJJJJJIJJJIIIIIIIGGIJJ
@4478971/1
caaacaagggatagcactcaagggcacattatgttttctaacacttcctt
+4478971/1
CCCFFFFFHHHHHJJJJJJJJJJJJJJJJJJJJIJJJJJJJJJJJJJJJJ
@2839914/1
tggaagtaagaggtctttcatttaatgttttttgaaaagc
+2839914/1
@@<DDDDDH4CDFIG>FGICID?EHHGIFH>GIG1C><3:
@4960988/1
ctggcctgcttgtggaaaaccaccacaaatccacttggaaaactgtttat
+4960988/1
CCCFFFFFGGHHFHIIJJJJJJJJJJJJJJJJJJJJJIJIJJJJJJJJJJ
@4481398/1
ggccaagatcagccgtgtttggtagaagcaggatgacacttaggtcgtgc
+4481398/1
CCCFFFFFHGHHHJJHIIJJJJIJJJJJJJJJJJJJJIJJJJJJHIJIIJ
@7510633/1
gagaggccaaactccttcaggcatgggtcactattaaagttgatttgtct
+7510633/1
@@CFFFFFHHFFFHIIJIGIHIGIIIIFGGGGIGJIGJJBGIIGGIGJIJ
@6490075/1
ctcctgccactcatcataatgaacaatatcttcttttggattagtagaaa
+6490075/1
CCCFFFFFHHHHHJJJJJJJJJJJJJJJJJJJJJJJJJJJJJJJJJJJJJ
@7511827/1
cttcaaatagtacttcaccaaaaactttgtcagccgcttctatac
+7511827/1
@@@DDDDDDD2A?FFFEBDD=<BCDBHHH<CAGFGDFGEFFIICC
@6490343/1
caggtttttgaaaaaattttggccaatagctgtgggttatatggtgattg
+6490343/1
BCCFDFFFHHHHHJJJJJJJJJJJJJJJJJJJHIJJFHJJJJJJFHHIJJ
@8024636/1
gtgaaattattggtatttcttttttccaaattgcctctccattcaattga
+8024636/1
BBBDFFFFHHHHHEHHJJJJIJJJJJJJJJJJJJJJJJJJJJJJJJJJJJ
@8024757/1
cctagcacggaaagcagcgagatgagcataataggtaggtgcagggtatg
+8024757/1
CCCFFFFFHHHHHJJJJJJIJJJJJJJJJJJJJJJDHHJHIJJJJJBFII
@1172108/1
ccttaaaacaatgtcaagagcttggattgcctcctgcggacc
+1172108/1
CCCFFFFFHHHGHGC>GI@AFBFGCGIG;HCEGGFA@GG>EH
@609200/1
ctcccactataatatggtatctccac
+609200/1
@@@DDDDDHADHB<CDF?AFCIDHD;
@3943287/1
tgttcttcttgttttttttctttaacatttctcacagaacggttgccata
+3943287/1
@C@FFFFFHDHDHIF7@GG>HIDGIJIJFIJJJEHG9;FDH6BC;DGECH
@7008237/1
cctcaaccttttgtaacatcgacaacaccgcttgtgcggcaatatgtttg
+7008237/1
@@@DDDDDDD?C?<CFFCDHGGGGHHGIHIEG<@?DGGGEHEHA@=@EDH
@7009214/1
tattaactaattggttttcaactgactctgtcgttggttcagattctatt
+7009214/1
CCCFFFFFHHHHHJGIJJJJJJJJJJJJJJJJJIJJJIIIHJGJJJJIJJ
@2840848/1
gcttctattagttcatctatattttttaaggaagtaagtgcaggggaacg
+2840848/1
?@<DDD?DHFD:<?C@?D4AEDHHB@G3?4AC3??EGCCDCCDFGFHBG0
@4962503/1
caatgtttctagcctttcataattcataacgtcattagcagagctcgcta
+4962503/1
CCCFFFFFHHHHHJJJJJJJJJJJJJJJJJJJJJJJJJJJJJJJJJJJJI
@3943452/1
gtgtaatcactgctgaggcttgaacaagcccttctgatagcctgcaattc
+3943452/1
@@@DDFDFBHGAHB>CCFFHCAGG9BFFGIGIEFFHEG>>9DGIIA>DBF
@2842801/1
cctaaagcaacaacacaattgtcggcagctggga
+2842801/1
CCCFFDEFDDHHAHGIJGHGHFHGIIGGD>DGCH
@4490003/1
agttaatatgctttaactgacaacattcaatgttctgtaattaatataat
+4490003/1
@C@FFFFFHHHHHJJIJJJJJJJJJJJJJJJJHIJJJIJJJJJJJJJJJJ
@4490470/1
aaagcaacaacacaattgtcggcagctgggaatcctttgtgagccacatc
+4490470/1
CCCFFFFFHHHHHJJJJJIJJJJJJJJJJJJJJJJJJJJIJJJJJJJJJJ
@5976579/1
gccaagatcagccgtgtttggtagaagcaggatgacacttaggtcgtgca
+5976579/1
CCCFFFFFHHHHHJGHHIJJJHJJJJJIJJJIJJJJJJJJJJJHIIGHII
@6494246/1
cctaaagcaacaacacaattgtcggcagctgggaatcctttgtgagccac
+6494246/1
CCCFFFFFHHHHHJJJJIJJJIJJJJJJJJJJJJJJJJJJJJJJJJJJJJ
@7012307/1
aagacatcaatattttaaataaaatatttctctttcagaaggggaaatag
+7012307/1
CCCFFFFFHHHHHJJJJJJJJJJJJJJJJJJJJJJJJJIJJJJJIJJJJJ
@613187/1
cagaaaggtaattatattataataatataatttaacaaaaacttagaaat
+613187/1
@CCFFFFF?BDFDIDGIJGHGIIFIJFGEIIJIIIJJIJIJJIIJGGIII
@613212/1
gtttcgtaggcaggtggaggccatcgcctggtcatgca
+613212/1
@@@FFFDDH??FHGHGGJGGBGCGFCEGGGD3?G9D<@
@3393271/1
gtcggcatcatcacttatttgttgtttaaacgtcttcccttgatttcctc
+3393271/1
@@<DFFF?HDAHAFGGGGDGGHGH9?EFGGIEDFHG@GHFEHBG4B?DFH
@7522589/1
gcccgttattgtgtactatcttcaaagagaaaaagtgcaatactaaaatt
+7522589/1
CCCFFFFFHHHHHIIJJJJJJJJJJJJJJJJJJJJFHIJJJJJJJJJJJJ
@3945563/1
gttctttttctattttcttggctttgagatacctacgcctatcagcccat
+3945563/1
B@@DFFFFHHHHHJJIIIIJJJJIIGIGIJJJJJJJGIIIIGGIJDFHIJ
@3946069/1
gtgtttttgagctcatacttaatccaatgac
+3946069/1
<@@DDDDDAH;DFHHGBGCCBEHH9C@F>FG
@7524624/1
ctatgctactgttttccaattccaaattctaatcatgggtcgggcatttt
+7524624/1
CCCFFFFFHHHHHJJGIJJJJJJJJJJJJJJJIJJJJJJFHHIIGGIJJI
@41392/1
ctctttcattatcgtaaattgtcacggtctcaacaagttccgtt
+41392/1
=?1DDDDA8?FFHIFEG9CHCCG9CFB;A:BBEFC9;1?4BG?3
@3396015/1
cctccttccaaaaaaatacagcaag
+3396015/1
@@<D7DD<FFHFFAFAF9BH>9BEH
@5485341/1
gctgttgttgctgaggctgctgtggtctctgctgttgctgttgttgctga
+5485341/1
@<@FDFDFHFHHHDGEEBHHIDHCACFHGGHEGGHHGIIEIGCHGH<HEB
@5485630/1
ctcagagctaccttggcagctgctaattttgcttggtgtttgttttctcc
+5485630/1
CCCFFFFFHHHHHJGIJJJJJJJJJJJJJJJJJJJJFGGIJJHIJJJJJJ
@614570/1
gcctcttgttttgcttctttttttgacctacccttgccgatagcaataag
+614570/1
B@BFDFDFAFHHHEGHGIJJGGGBHJJBGBBH>FGHIGIHEHBEGII;=C
@6495986/1
ataagattacatttgggtagctcgatcccttcttctaggacagaagtagc
+6495986/1
CCCFFFFFHHHHHJJJJJIJJJJJJJJJJJIJJIJJJJJJJJJJJJHHIJ
@4968478/1
ctagctttcttaaatctggttctctaatcatctgattagtagtaacgatt
+4968478/1
@@@FDADBCDFDBEHEGGH:CEHBHIEHEEBEFGEHBGIHDGHIA?FDGH
@7526030/1
attcataattcgggccttaactttagtgaactggtcatcaactgagaggc
+7526030/1
@BCFFFFFHHHHHJJJJJJJJJJJJIJJIIJJJJGGJIJJJIJGIJIJII
@4498854/1
atcgcacaacaaacacttggggagttaaatcaacatcagctgagatatac
+4498854/1
@@?DDDDDDF?BDHHIIIDHGI@F?FGEDHHGCBFGCHGIHICH8?CEGI
@7017988/1
gctccctccacctgaactagttcatatttcggagtcgtccctcttctgga
+7017988/1
CCCFFFFFHHHHHJJJJJJJHIJJJJJJJJJJIJGHIIJJJJJJJJJIJJ
@7018035/1
cctctcaccagagcttgttttctgttatagtccagccagcattctacagt
+7018035/1
CCCFFFFFHHHHHIIJJGIJJJJJJIJJJJIJJJJJJJJJJJJJIJJJJG
@42862/1
tggaaaactgtttatcatagatccgacgacactttttagtaccgggctta
+42862/1
@CCDDFADHHHGHJJJEBCFHIHFH=FE<DBF@CGGGIBG>BBE><AGCH
@43395/1
ctgtatcaacaactgtaccagccggcacattcatatttctcccatctgca
+43395/1
7@7BDFFFGHBDF3?AFEHCGHIIIGHGIIGIGIIIIIIIIIHG@FBBBA
@1177816/1
gcaagcttctcttatagctgtcaactcatgttgcaa
+1177816/1
@@@FFFFFGDFDHIIJIIIJEIGJJGHGIIJB@HGG
@616067/1
ccaattaagaactcaaaaactttgtttacagtacaggcataaccttacta
+616067/1
@C@DDDDEDDFFHIJIBGHIIGFFHIJII<H<E@A?F7DGE@HBFBCIGB
@5980252/1
ctccttccaaaaaaatacagcaagtctggtaaatttatcgcaagg
+5980252/1
=@?DDD;DBDFDHHEGIBHCG@F>9?<?D:??99DAGG<DC=@FE
@8032507/1
tttctgtgcatcatttttagattttcctgcaccgatgcaattaatactca
+8032507/1
CCCFFFFFHHHHHJJJJJJJHIJJJJJJJJJJIJJJJJJIHIIJJJJJJJ
@617652/1
gtccacaaaaaataaaataagctcaactatagtttaaaaaaacaaaacaa
+617652/1
B@@DFFFDHHGGHGGJJIJIHJJJJIIJIJEGIJJIJJIIJDIJIJIGHI
@8034807/1
ctgctgttgctgttgttgctgaggctgctgtggtctctgctgttgctgtt
+8034807/1
CCCFFFFFHHHHHJJIJJJJJJJJJJJJJJHIJGHIIIJJJJJJJJIJIJ
@619114/1
gtacatcgcacaacaaacacttggggagttaaatcaacat
+619114/1
@@@DDDFBFDHA>B=FBHCHG@HIEG1:6??DA<BBAFD@
@7529265/1
gataaattagaatcatcccatagcaaatggtatttggtaggacgtgctgt
+7529265/1
CCCFFFFFHHGHHIIIJJJJJJJJJJJJJJFHIJJJJJJJJJJJHIJJJH
@6501488/1
gtgaacatgggcaaatctggaggttgatgaggaggctgaggcggaattag
+6501488/1
@?@DDD;B>DBFHGEBFH>C<;?<AEHDE???BGAGGEGEGEGB4;;AEH
@4503287/1
gtgcactggttacaggagatactggttgttgttgaggtggtagttgagtt
+4503287/1
CBCFFFFFHHHHHJJJJJJJJJJJJHHJIJJIJJIJJDHH@GHHIJGHFH
@7531353/1
ccttatttcaacaccagtgaaaaattgtttgccacgcatgtcccatactc
+7531353/1
@;@DDDDDDHHF?HGEIFG@ABHIIEIFADGGIGDDGDGIGIIIEHGIII
@1739801/1
ctttgtgtcttgcacgacctttggattgaatataagaccttgttgtttta
+1739801/1
@CCFFDEB4CFHF@EBEIGDHGHGIIIIGIEDEHEFEEHICFHGBFGIGH
@4504461/1
tctaggaccagtttgcaaagggaagcgagcttgctgttgttgctgctgct
+4504461/1
CCCFFFDFGHHHHJJIIJIJJIIJJJJGIIJJJJIJFHIHIIIEIJJJJG
@8037904/1
gcaggaggtataaacaaacctatgggttttaccatcatttgctgctcata
+8037904/1
?@CDDFFD2ADFHIIIEIEHHHIGIE;CDGHCEEHIIGHGGIIHIIFBFF
@5985088/1
ctgttgttgccactgctgctgctgaggctgttgttgcctctgctgctgct
+5985088/1
CCCFFFFFHHHHHJJJJJJJJJJJJJJJJJHJJIIJJJJJJJJJJIJJJI
@1181991/1
atcgcctggagacatgactacacaaccatttggtatattcatcctctcaa
+1181991/1
@@@FFADFHHHAHFGIBGHEHEHGIIII@GIBGFHHEGGIGIBFGBDHDF
@3399574/1
gtagtttcacttttgttattggtttccttatcagtaatctc
+3399574/1
?:?DDDDB8FHHHIIGGIGEIE>DBEHFGHAHIG9EBABB<
@1743843/1
caacagtatataaacgagtgttagttggacc
+1743843/1
@@@DADBD>FADAGFHEGFGH>EHCCH>9C?
@7534270/1
gtcgacaattgtaccaagctctggcattttcctgtgactgatttttcttc
+7534270/1
CCCFFFFFHHHHHJJJJJJJJJJJJJJJJJIJJJGGGIJJIIJJJJIJJI
@7024950/1
taggagtaaaacgtaagtggaagcataagctcccaattctttggtgataa
+7024950/1
CCCFFFDFHHHHHHIJJIJJHIJJJJJJJJJJJJJJJJJJJJJJHIIJJJ
@2292188/1
attacctaagatatttgttatgatctccggccaagatcagccgtg
+2292188/1
@@?DDD?DA?>AFGGGGFBHDE<@EFCHHBH>EGIFGII9D9FD@
@7025523/1
caacaggtagtaagtgatcattaagttcgccgatcttgtacaacatttta
+7025523/1
CCCFDFFAFFFHDGGEGHJJJBHIIJJDIBGGAFHGIIIIIIJJIJJIIE
@3401629/1
gttgtttttgcacagaactcagcaactctcggatcttctatccttatctc
+3401629/1
@<?ADDDDD1A:AFH;?AHGDGGHIIIICHE<@GHC<FAGE@G>D98<FG
@3401646/1
ctttataaaatgcagtggccgacacat
+3401646/1
@7=DDDD;D<DH<CBFA<BFHEGCD>A
@6502258/1
gcatcatcttccattgagaaggcctgacggactgatggaatccaaaccat
+6502258/1
CCCFFFFFHGGHHJJJJJGHHIEFHHIGEHIGJIJIIJJIIGGIIJGGII
@2855697/1
tctgaatcatacgcttcttcattcatgctttctagtatttttaacccaaa
+2855697/1
B@@FFFFFHHGHHGIDADCHGHIJJJGJGGHHEIIE@GDHIIHIIJIICH
@5490333/1
tatggattaaaaaattataataataataaatactgtagcctttcgatact
+5490333/1
CCCFFFFFHHHHHJJJJJJJIJJJJJJJJJJJJJJIIHIIJJJJJIJJIG
@4975682/1
tctaggaccagtttgcaaagggaagcgagcttgctgttgttgttgctgct
+4975682/1
CCCFFFFFHHHHHJJJJJJJJJJJJJJIJJJJJJJJJJJJJJJJJJJJJJ
@5490804/1
ctgtcaactcatgttgcaaaacatgtaaaaattgaccttctgaaacacca
+5490804/1
CCCFFFFFHHHHHJJJJIJJJJJJJJIIJJJJJJJJJJJJJJJJJJJJJJ
@5491982/1
ttcttctttccatcaaaggcaggaaatcgatttttgaaacacctctgtcg
+5491982/1
CCBFFFFFHHHHHJJJJJJJJJJJJJJJJIJJJJJJJJJJJJJJJJJIJJ
@2293026/1
gatatttgttatgatctccggccaagatcagccgtgtttggtagaagcag
+2293026/1
@@@F?DDFDHD>FHBDEGEEGH:GGHAEHIHEC@@FFHIGG8?DBF4=BF
@49151/1
gcacaacaaacacttggggagttaaatcaacatcagctgagatatactca
+49151/1
?<?DDDBDDHGA;BD4BBGCAEFHGD@9CFFG<BFHGIGGGHIDFDFFH>
@5492914/1
gtgagtaacatcagctccgagaaatattacaggttcgttgaaaaccttcg
+5492914/1
CBCFFFFFHHHHHJJJJJJIJIJIJJJJJJJJJGIJIJJJJJJJJJJJJJ
@1748665/1
ggcacattgcagttgctatcatacattcttaatatctgtgtattaagcct
+1748665/1
CCCFFFFFHFFHFIJJJIJIGJJJJIJIIIIFJIJJ@GDHCFIIE<G>GI
@7027798/1
gcattgattcattccgcagattaaaatttttaagtacgactaagtgagca
+7027798/1
CCCFFFFFHHHHHJJJJIJJJJJJJJJJJJJJJIIIJJJJJJJJIIJJJJ
@8042237/1
cctgcaccgatgcaattaatactcatcttctttactaaaaggctacacaa
+8042237/1
CCCFFFFFHHHHHJJJJJJJJJJJJJJJJJJJJJJJJJIJJJJJJJJJJJ
@4977057/1
gacacttgctggggaggtggacctctttgtgcccatggagtttgacctct
+4977057/1
CCCFFFFFHHHHHJIJJCGIJJJJJJJJJIJJJJJIJJIIHIJJJJJJJJ
@4510169/1
gtagtctgtctgcatctgtatatgccctagcacggaaagcagcgagatga
+4510169/1
B@BFFFFFHHHHHJJJJJJJJJJJJJJJJJJJJJJJGJJJJJJJJJJJJG
@50389/1
aatagggttgcccatcattcgctcctcgactgcccc
+50389/1
@<@DDDFBDHFFFIGHGHGIBFEIGIG1:?CDDGIJ
@1187735/1
aaattagttattccactccttttcccgtttttattatcgcttctaatttt
+1187735/1
@@@DDFA=DHFHH4EFCHCCIHGGDFAGIEHIEHE>EE3DDB6BFGGGHI
@4978329/1
caaagatagtaagttatttcttctaaattctgctctgataaattagaatc
+4978329/1
CCCFFFFFHHHHHHIJJJJJJJJJJJJJJJJJJJJJJIJJJJJJJJJIJH
@2861133/1
cctgaacacattgggtcgccatacctaaaaccgtatctccaaccctcttc
+2861133/1
B@CFDBEFHGDDFI?CGGHHJJJIJGIJ9FEGHBFGH@FG<DDGFEHIDG
@1750869/1
cagaaaggtaattatattataataatataatttaacaaaaacttagaaat
+1750869/1
CCCFFFFFHFFFHJJIJIJJIJJJJJHIIIIIJIJIJJIIJJJJIIGIIG
@3957819/1
ctttgctttaggatcatcatctggattttgaataggaaatttgataagtt
+3957819/1
CCCFFFFDFHBH>GGIIAFEHGIBBF@FHIGHGFFGDEA>BFGHGHGHGH
@1752112/1
attgttagttgtgaccctattttacgatatatttttt
+1752112/1
C@CFFFFFHH?FHGIIJJ@G@GI9EAACBAEGIIG@G
@6508342/1
gatttatctcatcttcatcatccaagccgtaatgaatggtattgctttcg
+6508342/1
BB@FFDDFHHHHHJJJJJJJJJJJJJJJJHIJJJJJJIJFIIJJJJJJJI
@1752945/1
cttgaatgaatttttcattcctccatactccttgtcttacaggtaccggt
+1752945/1
CCCFFFFFGHFHHIJGIIJJJJJJFIAHIIFHGIIIIJJJGGIGEGIHIG
@3404421/1
gttccactttcacaatcaattaattggt
+3404421/1
@@<ADFBD>DFHFEHGF<CCECBFG43A
@8046761/1
gctgagatgaaggtggtctgctgggttgctggtcaccgggttgttgccta
+8046761/1
CCCFFFFFHHHHHAGHGHIJJJJJJFHIJJJJIIJJJJJJGIJJJJJJJJ
@1753821/1
agtttctcctacggagactgtatacctaaaagtgggttcatgaattgctc
+1753821/1
???DDFFFFDHD:CEGGGIIBHBCHIGIIE@G<DGI0?FEHEHGIGC9DG
@6509984/1
ccgtgatctaatatttgagcagaaggtgctggtgcatgtaatactttgta
+6509984/1
CCCFFFFFHHHHHIJJJJJJJJJJJJGHJJIJHIJJJJHJJJJJJJJJIJ
@3405078/1
tcatgttataacattatgcagttcattacctaagatatttgttatgatct
+3405078/1
@CCFFFFFDHHGHJE<<EHIEFGGHHGGHHGHGGGFFGIJIC3?F@?49@
@6510584/1
cttgactatgtttgatgacatatcaataacattctcctcaaccttttgta
+6510584/1
CCCFFFFFHHHHHIIJGGFHIJJIIIJJIIDIIIJJJJJJJJJIJJIJJJ
@7034030/1
gttaaaacagtacatcgcacaacaaacacttggggagttaaatcaacatc
+7034030/1
CCCFFFFFHHFHHJJJJJJJJJJJJJJJJJJJJIJHHGIIJJJJJJJIJJ
@7544276/1
atcaaatattgataaactagtttcttcttcatcagggaaattagttattc
+7544276/1
CCCFFFFFHHHHHIIJIJIIHJJJJJJJJJJJJJJJJFGIIJHHFH?FGH
@4516382/1
cttggctttgccgcttgttgctgtacttgaggctgagatgaaggtggtct
+4516382/1
CCCFFFFFHHHHHJJJIHIIJJJIIJJJJIJIJIJJJJJJJIIJDGIFGE
@3406695/1
ctggatctgatcttaacaagccttaagagaaat
+3406695/1
@@@ADDADFHF<CCDFGGGEII3CGHGE>C3AC
@4981957/1
cttcagaatataatagtttcaactcatttgatttatgcttaataagcatt
+4981957/1
CC@FFFFFHHHHHJJJBGHIHIIJJIJJJJJJJJJIIIJJJJJJJJJIJI
@1758273/1
ctaaaagtgggttcatgaattgctccctccacctgaactagttcatattt
+1758273/1
CCCFDFFACDHDBBEFBG>FG@A<FGHIAEHG8DDFFGHEHCGGGCGIB4
@54972/1
ctatacctttgaatgtccctttgccaaatacttcaa
+54972/1
@@7DDBDBDDDHHII4AF3CFHGI9DF?<FFHCC@?
@1197652/1
gtgcagtatgttttccaacagtcataataaattcattagactgtcgatga
+1197652/1
C@BFFFBDFHFDBGHIGGC?GAGHIJIJIJIJIIJIEIGIJJ@D9C=FGG
@2299605/1
taactttataatcaatcggcatttctttca
+2299605/1
@@@DDD:2CFF?4ECEAF<@1@@H?F<EH9
@6513737/1
cctagacttgtgcaccagctaaagaagacttatctttaaacggcagcttt
+6513737/1
CCCFFFFFHHHHHJJJJJJJJJJJJJJJJJJJJJJJJJJJJIJJJJJJJJ
@3962556/1
cttttttaataagttttttttgggattttaatatttccatttgtttttca
+3962556/1
CCCFFFFDDHGHHBHEHIGBG6DGFHGH>GAFDF@GGHGCHGIHGEAGDC
@3962560/1
gcctcatgttataacattatgcagttcattacctaagatatttgttatga
+3962560/1
C@CFFDDFHGGHHJJJIJJJIJJGFHGIIGEHGGEHJIGHGIFI@>@BHG
@3962574/1
tgtatgacgatgatttgatatctatatttctcattttttc
+3962574/1
@<?DDDDDB;?FCFEHHAH@EH>>BE@>E@FGIBGI9<89
@5994099/1
ggggaacgagaaccaatttcttttttaaaataatcagcaaaatccaaaag
+5994099/1
@C@FDFFFHGHDHIGGEHGGGIJJJJGEHIJIIIFIJFHJJGIIGIJGGG
@8052500/1
cgggacttgaaaagaaagaccttcccactggggtgtatgtcattgagggc
+8052500/1
CCCFFFFFHHHHHJJJJJJJIIJGIJJJJJJJJCGHIJJIGIJJIJJJJG
@1761593/1
cttcacactcatcaagaacttggtaaactcttagttcttcattttgttgc
+1761593/1
?@@DDDDDFFADD>BGGIGCHHEHGHIAHHIIID11:4CDE<DBGGEGGD
@8053214/1
ctgacatatactaattaagatagcaacccacattggggcttttgttggcc
+8053214/1
@C@DDFEFHHGHHIHGIGGJIIJIJJGJIJEGGGIJEEFFGIJJHHIJIJ
@8054052/1
gctctgggctgtaagatctgtgttttgatcgttctctgtgtggtcttttg
+8054052/1
CCCFFFFFHHHHHJJJJJJJJJIJJJJJJJJJJJJJJJIJJJJHJIJJJJ
@4520147/1
agtagtttcacttttgttattggtttccttatcagtaatctcgaatctat
+4520147/1
BCBFFFFFHHHHHJJJJJJJJJJHIIJJJJJJJIJIJJJJJJJJJJJJJJ
@1200559/1
cccagcacctccatcagaagaatcagatgtttcagattctaaatatattt
+1200559/1
@@CFFFDABFHFHGGIIIII3A?D<EF@DEHIIHI>BH>GGHIIIH>CHG
@631818/1
tatcagtaaaagcacgagctaaaagacgaatatgattaaactgaacacc
+631818/1
CCCFFFDDAFFFHCGGGIGIIIIJJEG<8CGGGI<4?DC4FH>GHG<?7
@2875226/1
ctccaaacaatcttttcagcacttatccaatgagcaa
+2875226/1
@@@DDAFFBHH<FHID9@::EGGIIGH<<?CCBBG>:
@1763621/1
cgtcagttttaatgcttccaacacgttgaactaaacttggatca
+1763621/1
@<?D11ADHFDDABEDH<DEG@=?CCDFG>CHHGG>BFBBFG9B
@7038420/1
ggagatttcggaactttggtactaaattgttctatttcttttttcatcat
+7038420/1
CCCFFFFFHHHHHJJJJJJFHIJJJJJJJIIJJJJJJJJJJJJJJJJJJJ
@5994755/1
gggaattctaagagggtacacaattcaggcactaatgtctcttcaaaatc
+5994755/1
@CCFFFFFHHHGHIJJACGIIICEHIIIFIGIIDEEH?DFBFHIGGEGHG
@6515292/1
ccaacaggtagtaagtgatcattaagttcgccgatcttgtacaacatttt
+6515292/1
CCCFFFFFDHHHHJJHIIJJJJJJJJJJJJJJJJJJJJJJJJIJJJJJJJ
@5994776/1
ctcattttcactcagaagaaataatatctcagcaccaattttatgatttc
+5994776/1
CCCFFFFFHHHHHJJJJJJJJJJJJJJJJJJJJJJJJJJJJJJJJIJJJJ
@1202096/1
gtttgttttctccaactccgacaaacgccatcctctcattcttagttgta
+1202096/1
@@CFFDDFHHHGHGGIIJGGIIGBEHIJIBHIGGIIIGIJBGIFGHIIII
@1202876/1
ggttacaggagatactggttgttgttgaggtggtagttgagtttggtggg
+1202876/1
@@?DFFFFHHHHGGGFEEAFGFHB?EFEGICFG?DC:BFI>?FEF70?FH
@1764764/1
ccactttgttctttcttgtcagcacag
+1764764/1
?;?BDB>DCFHDHIIIFGFC?@EHHB3
@1764954/1
gacgatgttgctgaactctaacagtagcagcatatcgactaggatgagca
+1764954/1
7?@DDDDDDHDH>HHIGGCCEFHH<ABD>@FG<@BC?FGA<FB<9BAB9/
@4521598/1
cactattaaagttgatttgtcttatcgacttgacaattttttcttttctt
+4521598/1
CCCFFFFFHHHHHJIJJJJJJJJJJJJGIJJJJJJJJJJJJJIJJJJIJJ
@3410928/1
gtctccttcaacaatcgtcggtacaatgtaatatgagttttctttgtttt
+3410928/1
@@CF=DDABBHDDHEIEFGGG8CFHIF@?BF9?<F4??B9<FHDFEDA3?
@2879122/1
ggcatacagcatatatccgtctaagcctaatgttttcgctagaactgcta
+2879122/1
@@CFFFDDDFHGHJJJGEGGFGHIIJJJIGIGHIIJGIJIJIJEBFHIIH
@7040510/1
ctataacgaggttacattctctcatcctaaacctttttaaaacatcttct
+7040510/1
CCCFFFFFHHHFHIJJJJJJJJJJJJJJJJJJJJJJJJJJJJJJJJJJJJ
@4987499/1
tggaaatgtaagcagcttaagaaaatgaaacaactcagaattcagaacca
+4987499/1
CCCFFFFFHHHHHJJJJJJIIJJJIJJJJJIJIJJJJJJJJIJIIJGIGJ
@59543/1
cttaatttcatttacctttggcacattgcagttgctatcatacattctta
+59543/1
@@@BDD4BBAFDDHFHIGEAF9EDHHIHIC@ACE>FHIEAG<4CDFFH>D
@1205641/1
tcacattattatttgttcaatagtagaatgtt
+1205641/1
CC@FFDFFGHHGHJGFHIGAJIEIDHE9FH>H
@7552107/1
gttgtttcaattttggcagtatgcaaatattgtggaccatcactttttac
+7552107/1
CCCFFFFFHHHHHJJJJJJHJJJJJJJJJJJJJJJJGIJJJJJJJJJJJJ
@6518954/1
atgggatctcagctgaacttctgaagcaggttggtgaagagtttcaaaaa
+6518954/1
CCCFFFFFHHHHHJJJJJJJJJJIJJJIJJGHIIHIIJJJJ?FHIJJJJJ
@4990310/1
ctccaggttgtctaccaccccctcctcctccacctttctttccttttttg
+4990310/1
CCCFFFFEHHHHHJJIJJIJJJJJJJJJJJJJJJJJJIJJJJJJJJJJJI
@1207870/1
ataagaactatttctttaagaatattttggatttcattgatagtatctga
+1207870/1
@@CFFFFFGHHHHJIJFIIIJFEHGFIJJJJFJHBGCFEHIGEGBGGIIB
@4990831/1
ctgttgtatatttatgctcacttcaccaacattcatgaataatggaaaat
+4990831/1
BCCDFFFFHGHHHJJJIJJJJJIJJJIJGIGIJJJJJJJJJJJIJIJJJJ
@5503139/1
cattagttgaagtcccagccctcagataatcccatatcattgagacatta
+5503139/1
BCCFFFFFHHHHHIJJJIJIIIIIIJJIGIIGIJJJJJIIIHGIJJIIJJ
@6520567/1
tcttcttcttttttccacgtgaaatctttaggctgcagctcaaccatttt
+6520567/1
CCCFFFFFHHHHHJJJIJIJJJJJJJJJJJJJJJJJJJJJJJJJJJJJJJ
@6520780/1
cctgattacttcttctcgaggtggctgcagtttccatatcatattatacc
+6520780/1
CCCFFFFFHHHHHJJJJJJJJHJJJJJJJJJJJJJJJJJJJJJJJJJJJJ
@8062408/1
gcctttggctttaacctcataactaaaacagggttcatgagttccacttt
+8062408/1
CCCFFFFFHHHHHJJJJJJJJJJJJJJJJJJIJ?GGGIIJJGIJJJJJJJ
@8062584/1
cttcaacaatcgtcggtacaatgtaatatgagttttctttgttttcaaag
+8062584/1
BCCFFFFFHHHHHIJJFHJJJJJHJJJJJJJJIJJJJJJJJHJJJJJJJJ
@5504065/1
cataattcttgtagaagaccaatagggttgcccatcattcgctcctcgac
+5504065/1
CCCFFFFFHHHHHJJJJJJJJIJJJJJHIJJJJJJJJJJJJJJJJJJJJJ
@7044640/1
gctccaatcgcattccctttcacactagggacatgaggtgaaattattgg
+7044640/1
CCCFFFFFHHHHHJJJJJJJJJJJJJIJJJIIIJJJJJJIJJJJJJIJJJ
@637655/1
ctgcatctacacaaagggccatcattcatttctcctggatcattatacca
+637655/1
@@@DDFFFGHHGGJJFJIFIJJEFIIBHEGI>GGHHGHD>FGDD<FHDDG
@1210337/1
ctatcctgtagtttcgtcctatacctttgaatgtccctttgccaaatact
+1210337/1
@CCFFFDDDHGAHIGG?FGGBGGGHGBHHHGCGHGIIIJIGIGIGHGJHH
@1770790/1
gattattaatagtttcagctggatagtggtaggatagagactttttcttt
+1770790/1
@@@FFFFAFHHDBDEHGEGGGDEIHGHGICDGBHHHJ>EF>BBGGIGHJJ
@2887014/1
aagaaatctaagattgcatcaccgaggaattccagcctttgatagcaatc
+2887014/1
@@<1;DDDHBHHA@@>HB4<C?C1CF>:?ECF?DDFHGHIDHII@?G<FG
@638779/1
cactttgatgttgtaaggtgctgaggca
+638779/1
<;@DDDD?DHCDAAC>AEAA<3FA=E1C
@4994344/1
tgttgctgaggctgctgtggtctctgctgttgttgttgttgctgaggctg
+4994344/1
@@@DDFDFDFDFDHGIJFHIIIJIIIDHIIIJFGHDHIFGIIIIJIIHH@
@1211657/1
ccttctttgactaaatactcctgaaggagtgatatcggtgtttttgagct
+1211657/1
@@@FFFFFFBHHHFIJBGCFGIGA9BGCHGIEGBCCHGHGFGGICD=GIB
@7558141/1
gggaagttttatttacattttttgcctgaacacattgggtcgccatacct
+7558141/1
BCCDFFDFHHHHHJJJJIJJJJJJJJJJJJJJJJJJJJJGIIJJJJJJJJ
@7046265/1
tcttgaatggtaacaaatctttgaataacttcagctaggccaggtgaaag
+7046265/1
CCCFFFFFHHHHGJJJJJJJJJJIIJJGHIJJJJJJIIJJJJJJHIJJJI
@1212770/1
gtagaattacagaataactcatgaatgctttctaatgtttcttcatttaa
+1212770/1
CCCFDFFFGGHHBGHIJGIIGIGC<FFHFGIJJIIC99E>CFHGGII<?D
@1773875/1
gccacgcatgtcccatactccctggttgggaag
+1773875/1
<BBFDDDFHHHGHHJIJIJJJIGIIGEEFHEF;
@6522720/1
gtgctttttttctttctaattcttcaaggagtccttcatcttcttc
+6522720/1
CCCFFFFFHHHHHJJJJJJJJJJJJJJJJJJHIJIJJJJJJJJJJJ
@1774939/1
taataatctttgtttagtttcttttttgatgttacagagtttagcggctc
+1774939/1
BB@FFFFDHHHGFIIIIGHIHHGIJIIIFIGFHIIIGDEHIIJ9BDGEHF
@5505227/1
ctgtgtccctatggatatgtgccacttcttggaatggtac
+5505227/1
CCCFFFFFHHHHHJJJJJJJJJJJJJJJJJJJJJJJJEII
@8064022/1
gccaggtgaaagatgccggaagtatttatggagtccatatttaactgcta
+8064022/1
@@@DDBDDFB:?CCGFIBEE<@ED9C@GEF>>F:?BBGEIIIIDG<9???
@6525204/1
tgacgatagctttattctcattaaggaattccggtttctcaaaacatgga
+6525204/1
CCCFFFFFHHHHHJJJJJJJJJJJJJJJJJJJJJGIJJJJJJJJJJJJJH
@4532288/1
ccagtacctatttctttgtgtcgaaatacaaggcaggaaatggtgaactg
+4532288/1
CCCFFFFFHHHHHJJJJJJJIJJJJJJJJJJJJJJJJGJJJJJFHJJJJJ
@4533401/1
aataagtctagttctcttatagtaaaattttgtggtaagttttcttccac
+4533401/1
=@?:D>DDBFF=CGFF<EHIIDFF4:??CBH?<AGID?ECFGEFF<?D@?
@4533718/1
gtgcgttaacttttggtggctttattatattactcctaattgaagagcct
+4533718/1
C@CFFDDFHFHHGJIJHIJIJJJIJJJJJIJJJJIJJIJIIIJJJJJJIH
@4533727/1
ctgttattaaatgagggcattcatcttttcttttgtaaattacttcaagg
+4533727/1
BCCDDFFFCFDFHIJJJIIJIJJJJJJJIJJJJJJJIJJJJJJJIJJJJJ
@1216336/1
gaagttatcaagaaatctaagattgcatcac
+1216336/1
@@@FBDDD?FHHHJJIJIIJIF9BFGE9FEG
@1777325/1
tagaagcaggatgacacttaggtcgtgcatgg
+1777325/1
?@@1:BDAFHFD>@>?@A94?>FF?1CEAG??
@8065757/1
cctggcactaaactgtaaagggcttcactgcaaaagtttgatcaaataaa
+8065757/1
CCCFFFFFHHHHHJJIJJJJJJJJJJJJJJJJJJJJHHIJJJJJJJJJJJ
@7049896/1
atttctttgtgtcggaatacaaggcaggaaatggtgaactgcctttcatg
+7049896/1
@@@DDDDDDDF<A@EFAFDD?EHHG8?F@GBDD<:BHHGDHHDBDHGFDB
@3418255/1
gggtaatattttgataacgtggatgtagataggctggcctgcttgtggaa
+3418255/1
<@@DAEFFFFGHHGIH>CCCCCEGGFCIGIIIIICCE@F@;D<@DD<DDG
@1778856/1
ttttttccacgtgaaatctttaggct
+1778856/1
@@@DD<DDD>DHH@F94CEH<H<3A?
@70428/1
tagaaaattttccagacagtatttagagactttccacta
+70428/1
@@@DDD;;FDD<FBEEE:FH@EC<DCFHGFHAAD4C1<?
@4999860/1
ccacattccattccatgatttattaaacccgatgctagctttcttaaatc
+4999860/1
CCCFFFFFHHHHHJJJJJJJJJJJJJJJJJJJJJJJJJJJJJJJJJIJJJ
@642432/1
ccttgaacaaatttacctaaagcaacaacacaattgtcggcagctgggaa
+642432/1
C@CFFFFAH?HHH@GGIIGBIGIEGHIIIIJG=FFHAHH6@FHGGEHDFH
@1218018/1
ctttgcttcaggttcattattttcgatggcttctgccaagtaatctcccc
+1218018/1
C@CFFBDD8DF<AGDFHBEGHEGIGGI@<@9CC94C??FB:D<FEGHD;A
@2893681/1
ctttttttgacctacccttgccgatagcaataaggcctttggctttaacc
+2893681/1
CCCFFFFFHHHFHIIIJJJJJIJIIII>GH@FECHHIJJDE@EGIIIJG@
@7053682/1
ggcatagggtgtccctcacacaatatcttgtttaagtggggaattaatag
+7053682/1
CCCFFFFFHFFHHJJJJJJJJJJJJJJJJJJJJJJJHIJJJHIJJJIJJJ
@6526296/1
gtgtttttgagctcatacttaatccaatgacatggggaagtcaattgcta
+6526296/1
?:=BD>BDAFFDF?DDG?HH<BHHCFF?E@FCE@@FF?FFDEE<0??FFC
@7054667/1
gtctggagctggatgagtgacatcagcgccaacaacaatgacaggttttt
+7054667/1
CCCFFFFFHHHHHJJJJGIIJJJJJIJJJJJJJJJJJJJJJJJJJGIJJI
@2896384/1
cgagcatgatcaggattggttccaaaattttctctataagatggatgagt
+2896384/1
CC@FFFFFGHHGHJJIIIJIGEIFIHIGIICIIIJJJII@FHGIIHGEG@
@7565289/1
cttttttttccttgactatgtttgatgacatatcaataacattctcctca
+7565289/1
CCCFFFFFHHHHHJJJJJJJJJJJJJJJJJJJJJJJJJJJJIJJJJJJJJ
@5006091/1
ccgtgatctaatatttgagcagaaggtgctgg
+5006091/1
?;;DD:AB?DA??C??2A33A:3CE;AECF?F
@6006246/1
ccactgtcaagaaaaattgctccagcaacagattcaaaaacatcacctag
+6006246/1
CCCFFFFFHHFHHJJJJJJJJJJJJJJHJJJJJJJJJJJJJJJJJJJJJJ
@7567057/1
tgatttgatatctatatttctcattttttctgctaaagcactaccttcag
+7567057/1
@@<DDDD:C=DFDIIIIIIIIIIIIFHHHGHGIIIHGECHGIIGGGIIIG
@8072110/1
tggctttattatattactcctaattgaagagccttttcccaaaatcatac
+8072110/1
CCCFFFFFHHHHHJJJJJJJJJJJJJJJJJJJJJJJJJJJJJJJJJJJJJ
@1220697/1
cctggtcatgcataattcttgtagaa
+1220697/1
@@@D?2=?CDBC>BA<:2<C<E4A<F
@4539952/1
gttcacactgttcctggctgagagtaattcgtcgcgcattctgttgtata
+4539952/1
CCCFFFFFHHHHHJJJJJJJJJJJFHGIJJJJJJJJJIIJJJJIJJHJJG
@4541432/1
ggttggatataattcccttcagcattataaggaaaaggcactgactgtgt
+4541432/1
CCBFFFFFHHHHHJJJJJJJJJJJJJJJJJJJJJJJJJJJJJJJJJJIJF
@5008169/1
gagatgattagtttccacaacaatttctcttcctttttttggatctgaag
+5008169/1
@?@DFFFFHHHFDGGIJIIIJHFHHJJJIJIIIIJJJIJJJIIIIJJJII
@3976735/1
gtaagacatcaatattttaaataaaa
+3976735/1
CC@FFFFDDHHDBEGFG>4AD?CFHI
@7567605/1
catttggaggactgtcagatggttttggagaattatcaaagagaattatt
+7567605/1
CCCFFFFFHHHHHJHHIJJJJJHHIJJJJJJJJJIJJJJJJJJJJJJJJJ
@1223525/1
gcagtcctgagctggtcttcagtcacccgattcta
+1223525/1
@@@FDDEFF4D<DB;C<EHAI?CHHFHIHHII4?C
@646138/1
ggagctgcgacaccatctgatgcctggtgcggaggctaccttgccgtagg
+646138/1
BC@FFFFFHHGHHJFEIIJJJIIJJJJCGEHIAHIHI<GEDAGHGIGEAE
@4544595/1
cccacatctactgtggtaccagctggtatatttccagacttaccactttg
+4544595/1
CCCFFFFFHHHHHHJJHHIJJJJJJJFHIIJJJJJJJJJJJJJJJJJJJJ
@5010052/1
aggctggccatgttgaatagcttgctgtggtggtacagcacccggtcctg
+5010052/1
CCCFFFFFHHHHHJJHJJJJJJJJJJJJJJHIJHIJJJJJJJJJJJJJJJ
@5010175/1
tgtaaaacgccaataattgttctttcatgatactctcaagatccctgatt
+5010175/1
@<@?DADDFFFFFIF<EFHHH@<CHHIIIIIFFIFFBEGFFDFFFIBGIE
@6530455/1
caactcatactgtcttcagcctcatgttataacattatgcagttcattac
+6530455/1
CCCFFFFFHHHHHIJJJJJJJJJIIJJJJJJJJJJJJJJJJJJJJJJJIJ
@2319922/1
ggcagtaccattccaagaagtggcacatatccatagggacacagcttcta
+2319922/1
?;@DDDDDDBF>F@<FF;3CCBFHIDGG>CHHIGG@EGHIG@F@GBHHHG
@5513391/1
ctcatgaatgctttctaatgtttcttcatttaaaaccgctgtgtctcttt
+5513391/1
CCCFFFFFHHHHHJJJJJJJJJJJJJJJJJJJJIJJJJJJJIIHHJJJJJ
@6531686/1
ctgaaaacatttgataaaaaatatatcgtaaaatagggtcacaactaaca
+6531686/1
CCCFFFFFHHHHHJJJJJJJJIJJJJJJHIJJJJJJJJHIJJJJJJJJJJ
@3430901/1
gtttgatgacatatcaataacattctcctcaaccttttgtaacatcgaca
+3430901/1
@@CFFDDDDHFDHGJIG@DHI@HGEIIHDEGGHGGIGHGHIIE>@F=GHB
@649907/1
gtatatataagattacaattcttaacattttttctttaaacaaagaacat
+649907/1
CCCFFFFFFBHBAF>FDGIGIJJFGGIGGHIIGGGCGB>@F>G@EFGGII
@2325185/1
gaacgttgatctggtctggagctgga
+2325185/1
@<?DDBDDH?FD?HHG@GAFA>F>F2
@5515473/1
ggggcttatagctactgcataagacagatgaaattctggattgttccaac
+5515473/1
@<@DFFFBFHFFDIHIG9HGHIEGEHGGEGGHHGD?C@>??3CGGIGCHE
@5013877/1
ccgcagattaaaatttttaagtacgactaagtgagcacactaaatcacca
+5013877/1
CCCFFFFFHHHHHJJJJJJJJHIJJJJJJJJIJJJJJJJJJJJJJJJJJJ
@2326285/1
ggcttgtctaacttgaccaacggtaaaagcaggaggttgttgcatccttt
+2326285/1
CCCFFFDFHHHHHIJGHIJIJGG<CHIJHGBHHCG@?B>GGDG3DD?3=F
@650952/1
ctcatacttaatccaatgacatggggaagt
+650952/1
@@@DDDDDHA?FDA??E:AFAH>FEFE1A<
@1785965/1
ctggagctcatcaagcttcggtccgactgatgatttgaggttcttg
+1785965/1
@@@@BDDFHHHH?<BFF9A<F?FHGGIIIG9DED<B9?F3?;DGGD
@6533105/1
ctgttcttcttgaagttggttcagctgtagtctgtctgcatctgtatatg
+6533105/1
CCCFFFFFHHHHHGHHIIJIIIJJJJJHIJJJJJJJJJJJJJJJJJJIJI
@7580785/1
gataaattagaatcatcccatagcaaatggtatttggtaggacgtgctgt
+7580785/1
CCCFFFFFHHHHHJJJJJJJJJJJJJJJJJHIIJJJJIJJJJJJIJJJJI
@7581193/1
ctcagcagctatctcttgtaggaactggactgcattaaaatccgaatcct
+7581193/1
@@@FFFFEHHDHHIIIIGB@HC<EHGHGEIIIFGIIIIIIIGGFDHIIII
@3982098/1
ggagttaaatcaacatcagctgagatatactcatattgagg
+3982098/1
@@@D?;:?DHHFD<EHEHFGGI9D9DHFC<BEHE?G9CDFB
@4559859/1
ccgagaaattctaacctctgattagaccctaaagttaaattattgtaacc
+4559859/1
CCCFFFFFHHHHHJJJJJJJJJJJJJJJJJJJJJJJJJJJJJJJJJJJJJ
@4560236/1
tttggattgaatataagaccttgttgttttagggtaatcaaattttatga
+4560236/1
@@CDDBFFFHHHDIEIGHGGIJJHHEGHIJJJII?EHIGHIJJGJIGIEF
@4560275/1
ggctattttagcatggaatgtgatctccaagttgtgaatcaatttcagga
+4560275/1
CCCFFFFFHHHHHJIJJJJJGJJJJHJIJJJCHHHIIJJJJJJJJJJJJJ
@1787142/1
gtagaagcaggatgacacttaggtcgtgcatggtt
+1787142/1
@@@FDDBD>HHDHEEGE@>F@F9ACC<CFD@H?1:
@3434771/1
cctgctttagggtttcttccgctaatttaaaaattgaatagtttttatga
+3434771/1
CCCFFFFFHHHHBHIHHIIJIIIJ<FGIGIGGGIIIIIFIJGIIIIGAGG
@7583294/1
ggttgggaagtgcttgttgttttgcagacaacatgccttggtattcgagc
+7583294/1
@C@FFFFDFHHHHJIJJJJEHIJIIJJJJIIIIJIIIIIIJIGIJHEGGG
@7583492/1
ctcaatgatttcctccttccaaaaaaatacagcaagtctggtaaatttat
+7583492/1
BCCFFFFFHHHHHJJJJJJJJJJJJJJIJJJJJJIIHIIJJGHIJJJJJJ
@7583802/1
ttcttcttgaagttggttcagctgtagtctgtctgcatctgtatatgccc
+7583802/1
8??D?DDDFBHAF@FG:ACICGIGHHBA<CD9CHHGGGIEG1CFGIEDFG
@2330936/1
ctgaggtaaaaataaaatttaaaaatgttgctattgtttcaacatgtctt
+2330936/1
B@CDFAADFFHGHGICHDIGHHHHIIIIGDIIIIJEFHIGIGJIGJIHFG
@6012858/1
cgacaattgtaccaagctctggcattttcctgtgactgatttttcttcaa
+6012858/1
CCCFFFFFHHFHGIJJJJJJJJJJJJJIJJJJIJJJJJJJJJJJJJJJJJ
@2331657/1
ggccaaaatttgttcacactgttcctggctgagagtaattcgtcgcgcat
+2331657/1
@@@DB?=DFDHG?BEFGGIGGGIIJGEG>AHCHIJCHH9D4CDEHIID@<
@8080998/1
ggtttcaatgatttccctgttgaccttacggggacacttatcaggttgta
+8080998/1
@@?DDFFFHHDHHJJHGGIIIIGHIGIIIEGGJIIJJJJIJJIEG?DEHI
@8081212/1
gtcatcagtttgagatactgtagtgcattgtaggccgcacatgtttgtgc
+8081212/1
CCCFFFFFHHHHHJJJJJJJIJJJIJIJJJJJJJJJJJJJJJJIJJJJJJ
@2332729/1
attatgagtgttacttctcatcctaggacgtccacctcgaactgaaggag
+2332729/1
CCCFFFDEDBFFHIFIIGJEHIJGGEGIGGGGGGEFCBAHHBA<9?GGII
@4565214/1
ctgggctgtaagatctgtgttttgatcgttctctgggtggtcttttgtca
+4565214/1
CCCFFFFFHHHHHJJJJIJIJJJJGHHIGIJJJJJJJCFHFHIJJJJJJJ
@3435430/1
tttaaaaccgctgtgtctctttctttttttgttagactgatttgata
+3435430/1
@CCFFADDHFHDHFHFGGGJJJIGFGGGGEGEH<DFHIIE@GH<@B4
@4566410/1
gtccttttatcataatgagatcaagtttttttcgaatcaaatgaagctgt
+4566410/1
CCCFFFFFHHHHHJJJJJJJJJJJIFHJJJJJJJIIIJJJJJJIJJIJJH
@1790274/1
ccagacccttatttcaacaccagtgaaaaattgtttgccacgcatgtccc
+1790274/1
@@CFFFFFFHGGDG<CBGGHCEFBEEEGGHEHIHGED>FBBGGGHJ>4BD
@7069050/1
atgcctggtgcggaggctaccttgccgtaggaaataagaaagcaagagaa
+7069050/1
CCCFFFFFHHHHHJJJJJJJJJJJJJJHIJJJJJJJJJJJJJJJJJIIII
@6014986/1
ggatcatttcttcattttcagctctggctattttagcatggaatgtgatc
+6014986/1
CC@FFFFFHHHHFIJJJJJJJJIJJJJJJIJJJJIJCHIIIIJJJHIIJI
@4568300/1
catgaaacaaaatgtaatctctgttcttttttgaaacgaaatagtttttt
+4568300/1
CCCFFFFFHHHHHJHIJIJJJJJGJJIJJJJJJJJJJJJJJJJJIJJJJJ
@1234622/1
gatgcataagtcattcctctatcaggtaagacaacaatcacaagtttt
+1234622/1
CCCFDFAFGD=?DGFFDHI@HEGGGFHHF@HG@9FDCBF@GHIG>?B@
@655509/1
agctgacttggataccttggcttaagag
+655509/1
@@@D:B?DFFAA4A?EB>CBD9AE>HED
@4570874/1
ccgcagattaaaatttttaagtacgactaagtgagcacactaaatcacca
+4570874/1
CCCFFFFFHHHHHJJJJJJJJHIJJJJJJJJIIJJJJJJJJJJJJJJJJJ
@6016015/1
ggaacgagaaccaatttcttttttaaaataatcagcaaaatccaaa
+6016015/1
CCCFFFFFHHHHHIJJJJJJJJJJJJJJJJJJJJJJJJJJJJJJJJ
@7595669/1
ggtaattggagcggcttgtctaacttgaccaacggtaaaagcaggagg
+7595669/1
@@?DDDDDHHHHHIIII6::C<C?DF<?DG?F@;@7BFHI=CB>C5;B
@6016673/1
cgattgaagtaaattgtaaaatgctaatatcctaacgttatcaggttttg
+6016673/1
CCCFFFFAFFFHHJJJHIJGGIJGHIIJJJIIJGHGJIIIIIIGICFHIJ
@3438373/1
gggtacacaattcaggcactaatgtctcttcaaaatcttcttcatcacgt
+3438373/1
?@@ABBDEFDDHHI@GHGHIIFGICEAFBHIEHEGIIDGIGGEEGCAHIF
@3986900/1
cctcgataatagatatgtaataagaatattgatgctttgcc
+3986900/1
@@@DD8DDHGHHGI@AH@FHIIIGHEHHFCHIEHIIIGGIG
@6017284/1
ctccccttccgggtcatctacatgtcgaagcaatggtgaaataggttctg
+6017284/1
CCCFFFFFHHHGHHHJJJJJJJJJIJJIJJJJJIJIBGHIJJJJJHJJJJ
@7597805/1
ttatgatctccggccaagatcagccgtgtttggtagaagcaggatgacac
+7597805/1
CCCFFFFFHHHHHJJJJJJJJJJJJJHHHIJJJIJJJJJJJJJIJJJJJJ
@3438711/1
cactgttttcaccggaggaatttgtttgtgattttttattgtatcccaat
+3438711/1
@@@DFDAEFHAFDEI>GGGGFHIIEGGIHDFIJIIIJIGI@BFEFHCC>F
@86543/1
ctttttgaattgaaatcacctgctccaggtaatggaaaatcctgagg
+86543/1
CCCFFFFDDFBFD@FGHGH;EEGEGG<EG?CEEG9@DAGCDHIECG?
@8087494/1
cggtgtttttgagctcatacttaatccaatgacatggggaagtcaattgc
+8087494/1
B@CBDDDFHHHHHJJJJJJJJJJJJJJJJJJIJJJJJJJJIJIJJJJJJJ
@4572862/1
ctttcatgatactctcaaggtccctgattacttcttctcgaggtggctgc
+4572862/1
CCCFFFFFHHHHHJJJJJJJHIJJJJJJJJJJJJJJJJJJJJJHIJJJJJ
@3988156/1
catgaacggtaatagctcgtgccat
+3988156/1
@@@DD;BDACF?BGI@FFFC@EHG<
@8088898/1
gggaagttttatttacattttttgcctgaacacattgggtcgccatacct
+8088898/1
BCCFFFDEHHHHHJJJJJJJJJJJJJJJJJJJJIJJJIJIIJJJJJJJJJ
@5027393/1
ctgggaatcctttgtgagccacatcaatgttaaggaatggtttccaacca
+5027393/1
CCCFFFFFHHHHHJIJJJJJJJJJJJJJJIJJJJJJJJJJGHIJJJJJJI
@6544026/1
atgaattgctccctccacctgaactagttcatatttcggagtcgtccctc
+6544026/1
CCCFFFFFHHHHHJJJJJJJJIJJJJJIGJJJJJJJJJJJJHIIIJJJJJ
@7081942/1
gtcctgttggtccattaatataaaatggttcaacttctttggtgtac
+7081942/1
CCCFFFFFHHHHHJJJJJJJJJJJJJJJJJJJJJJJJJJJJJHIIJJ
@3441303/1
gtgaaatttataaagcaacggtccacaaaaaataaaataagctcaactat
+3441303/1
B@@FFADFHGGHHIGHHIGIEFEGEHIIIIFEGIH9BDDCGDHEFGEHIC
@5524282/1
gggtattatcacaatcatctttattaactaattggttttcaactgactct
+5524282/1
BBCBDFFFHHHHHJJJJJJJJJJJJJJJJJJJJJJIJJJJJJJJJJJJJJ
@7605454/1
atgcaattcaaaatttattttttgtgataaatggcagtaatcacctacat
+7605454/1
@BCFFFFFHHHHHJJJJJJJJJJJHIJJJJJJJJJJJIIJJJJJJJJJIJ
@7606968/1
ataataagtctaaatagaccttcagggtcattatgggcttctattagttc
+7606968/1
<?@DDDBDDBFCDC<EEHE?FHHIEIHFE@FC@HGHIEHDGF9CGDDHG?
@7084914/1
ctgcttgtggaaaaccaccacaaatccacttggaaaactgtttatcatag
+7084914/1
CCCFFFFFHHHHHJJJJJJJJJJJJIIJJJJJJIJIJJJJHJJJJJJJJI
@7085126/1
gttatttggaagtgatttgcacgaagcactataggtcgaccttctcggcc
+7085126/1
@CCDFFFFGHHF?FGFHJIHGBGGIIJJIGGIII<GHHGIJEGIGIIBFE
@3441454/1
cataccgtacgctcaaacatgcaaatgtgacattattgactaaggccga
+3441454/1
@@<DFFFDDH>AHGIJ<GHBHG9@FHHGIGFGG<B9DFGC?DGHEGGH>
@3441545/1
ggccaaaatttgttcacactgttcctggctgagagtaattcgtcgcgcat
+3441545/1
CC@DFFFFDFHHDEGGIB?GEIIGCHECECEEFHEIGBGGAHGH@GE:FG
@2914747/1
cctttgccaaatacttcaactgtgactc
+2914747/1
@@@FDDDFHHGDHHGGFBGHA>?4A<@H
@5029440/1
gccctcttcattttcggtttcgtaggcaggtggaggccatcgcctggtca
+5029440/1
CCCFFFFFHHHHHJJJJHIJJJHIJJJJJJDGIIJJIJIJJJJJJJJFHI
@2346409/1
ctttgagatacctacgcctatcagcccatgaaacaaaatg
+2346409/1
@CCFFFF;FAHDHII8FH@ECGD<F?CF@?GHI931?FG>
@1244368/1
ctcttatgaaaatataactatcactgcttttttagttttataggttcctt
+1244368/1
?@@FADDDDDF?<EGHFHGHH>?EEEHFC@9FAE9:9C4?9CGGGBD<<D
@7611341/1
gggtgagtaatctctgtatcaacaactgtaccagccggcacattcatatt
+7611341/1
BCCDDFFEHHHHHJJJIJJJJJJJJJJJJJJJJJJJJJJJJJJJJJJJJJ
@8092527/1
tgattttgaacaatagctgctctgtaagtggcaagacctccttcttcaag
+8092527/1
CC@FFFFFHHHHHJJJJJJJJJJJJJJJIJJJJIIJJJJJJJJJJJJJJJ
@3990774/1
ggtttctcaaaacatggtgctggatgaggaaatttttcataaagaagtcg
+3990774/1
CC@FFFFFHHHHHGGGJGHGIIBGH@EHIIIIIJGIIJJCIEIJFGEDCG
@8093245/1
gtagaagcaggatgacacttaggtcgtgcatggtttaagaaagaccaaag
+8093245/1
CCCFFFFFHHHGHJJJJJJJJJJHJJFHIIJJJIJJJJJJJJJJJJJJJI
@6022318/1
aagaactatttctttaagaatattttggatttcattgatagtatctgatt
+6022318/1
CCCFFFFFHHHHHJJJJJJJJJJJJJJJIJJJJJJJJJJJJHIIJJJIJJ
@8093277/1
tttcctttgatgctgctcaatttaccttcatccttgttttcaaagttgat
+8093277/1
CC@FDEFFHHHHGIJJIJJJJJIJIIGIIJIGEHGIHJIIJJIJJIJJJJ
@4580930/1
gtggaagtaagaggtctttcatttaatgttttttgaaaagcctcacttgt
+4580930/1
CCCFFFFFHGHHHJFHIJJJJJJJJJJJJJJJJJJJJJJJIJJJJJJJJH
@4581902/1
gttatttggaagtgatttgcacgaagcactataggtcgaccttctcggcc
+4581902/1
CCCFFFFFHBHHDEHIJJFIJJIJJIJFGHIIIIIGHHGHHJIIJJJJJE
@2348362/1
aatagaccatgttggagtcaagcgggtgaaagtatcacttggaagtttag
+2348362/1
@@@ADBDDDAHB?F92ACFEE3AC@BCFG<:???GDCFHC?9BFCDHHIB
@1798748/1
gtggaatgtatgacgatgatttgatatctatatttctcattttttctgct
+1798748/1
@?@DDFDFFFFHHHGDH;BDGFFABFHHJIIIBGGIDIIJCHCGBDFEHE
@2350147/1
cttctctaactgtcctttgaggtgcaaaacaagcga
+2350147/1
@?@1D;;B??D?<<CA@C<B@AA@E:FHG3FFGHF7
@2918794/1
ctttcagataaatttattgagctggaacatagttttaaactgacttgaac
+2918794/1
CCCFFFFFGGHHHIIJJJJJIJJJIJJJIJIJHIJJJGGGGGJJJJJJIG
@8100315/1
ctttagggtttcttccgctaatttaaaaattgaatagtttttatgaaatg
+8100315/1
CCCFFFFFHHHHHJJIJJJIJJJJJIIJJJJIGJJIJIGJJJJJJJIIJJ
@6550045/1
ccatcattcatttctcctggatcattataccacaattctggatgtaacct
+6550045/1
CCCFFFFFHHHHHJJJJJJJHIJJJJJJJJJJJJJJJJJJJIJJIJJJJJ
@5036738/1
ccaatcagattgaaaaaaacaagttgtataacacaattaaaaagtaatct
+5036738/1
BC@FFFFFGHHHHJJJJJJJJJJHIJIIJJJJJJJJJJJJJJJJFHIJJJ
@2919953/1
cattaatctatagaaaattttccaaacagtatttagagactttccactat
+2919953/1
<@@DFFFFGHFHHFCGCHFICGGIJ@EGHHG?CHG4?FFGIJ<CDHADD<
@2352659/1
gcacaacaaacacttggggagttaaatcaacatcagctgagatatactca
+2352659/1
CC@FDDFAHHHGGJIJIBGAEHHGIIBGII9CDGGIGIJIIIIIGGGGIG
@5037527/1
caaataccttcttttgtcccagtctatacagtttcaaattactaacctgt
+5037527/1
CCCFFFFFHHHHHJJJJJJJJJJJJJJJJJIHIJJJJJJJJJJJJJJJJJ
@1801071/1
gtcatgcataattcttgtagaagaccaata
+1801071/1
<@@DFFFFHHFHHJGIEGGGGIGHJJIADG
@2923540/1
gtgtttttgagctcatacttaatccaatgacatgg
+2923540/1
??@BDFFDHAFHFIGIJJIDEGECGGH@FHIGJGA
@3449551/1
gccatagcatagttcctgctttagggttt
+3449551/1
CCCFFFBDBCFHBH:?BEGC>AFH9AAEA
@670619/1
gatagcaactgcaatgtgccaaaggtaaatgaaattaagttccaattatt
+670619/1
CCCFFFFFGHFHHIJJEHIDH@FEG?EHHE@HE@DHGHGJJJIGEEEAFC
@2924000/1
acctgttcttcttgaagttggttcagctgtagtctgtctgcatctgtata
+2924000/1
CCCFFFFFHFDHFIHJJJJBGEGIJJJIJJA@EHIBGIIIIJJJDHHHC<
@95064/1
gccacttctttgaactaagtacagcgaaattcttattc
+95064/1
CC@FFFFFHGGHDGFGHIIIHGBC@GE@@GHAGIEHCD
@672086/1
tccatactccttgtcttacaggtaccggtctttctcgataatcaagtgtt
+672086/1
@@CFFFFFGHFGHEHIIEGIJIGIJJGGGIIIIIGHJJJDIGIGIEBB?H
@1802662/1
cgtgtaatcactgctgaggcttgaacaagcccttctgatagcctgcaatt
+1802662/1
?@@7BDDDHB?ADFFHG91EGGEG<F<G3EEH<FC?GHIGECGE;FBF48
@6028322/1
atgctctttcacaacaagatggtacctagctct
+6028322/1
14:ADDFFHH2AFIJJJJJJJJHIJJJ2<FHIJ
@5042236/1
cattttcttcattgtaacttggcccgcaacaattgtacacaactccatag
+5042236/1
CC@FFFFFFGHHGIHHJJJIHGJIIGGIIJJIIIIFGIGIIIJGIJJJJI
@6552469/1
cgtaggcaggtggaggccatcgcctggtcatgcataattcttgtaga
+6552469/1
CCCFFFFFHHFHHIIIIIIHIJJJJJJFGHIJJJIJJJJJJJJJJJI
@5044331/1
gtcactttatatgttcttttaacactctttgatggaatttcataaacaac
+5044331/1
@@@FFFFFGHHHHIIJIIIIIIIIIJJGGIGGIHGBGHHIHJJJIJJJJF
@7623412/1
cctccattagttttcttccaactagtgaaatttgacttaagaaatatgaa
+7623412/1
CCCFFFFFHHHHHJJJJJJJJJJJJJIIJJJJJJJJJJJIJIJIJJJJJJ
@3998572/1
gttttgatgtgtttgattctttgttctttatttgtgtataatatccacag
+3998572/1
BBBFFFDDHFHFHIIIJJIIIGIIJHJJJJJJJJGJGDGIJJJGIFBD@D
@7100738/1
ctgtctttgtgtcttgcacgacctttggattgaatataagaccttgttgt
+7100738/1
C@@FFFFFDCFFHHIGCHIEFHHGHIBHFCGHHGGIGHIICGGHIGHGG?
@7624083/1
ggaacgagaaccaatttcttttttaaaataatcagcaaaatccaaa
+7624083/1
=;<DAD68C:FHBGIHIDEHCGGGCG>FCDGI@<D<FHBHAHIFC?
@3999578/1
aaattgtcggcatcatcacttatttgttg
+3999578/1
?@?DDD?>FHFHHIIHJIIIJHAEG9BF>
@4590308/1
gcttgctgtggtggtacagcacccggtcctggtccagattcctgttgtgg
+4590308/1
CCCFFFFFHHHHHJHHIIJJJJJJJJHIJJJJJJJJJGHIJJJIIIJHIJ
@4590950/1
ggccaactaaatgtcatggattcagcagaagtataaattaaactatggat
+4590950/1
CCCFFFFFHHHHHGHIIJJJIJJJJJJJJJJHHJJJJJJJJJJJJJJJJJ
@6032229/1
gattcgtcctttgtttttactcctttttcaaaaccttcttccagcatagc
+6032229/1
BBBFFFDFHHHHHJJJJJJJJJJJJJJJJJJJJJJJJJJJJJJJJJJJJJ
@4593633/1
gtattatgagtgttacttctcatcctaggacgtccacctcgaactgaagg
+4593633/1
CCCFFFFFHHFHHJJJJJJJJJJJJJJJJJJJIJJJJJJJJJJJJJJJJJ
@3452844/1
ctgtacttgaggctgagatgaaggtgg
+3452844/1
@?@DDDDDFHHDDEGGEI4:AFAG32C
@7103443/1
ggcttatacctagtgcttctgtaaaatgccaataattgttctttcatgat
+7103443/1
CCCFFFFFHHHHHHJJJJJJJJJJJJJJJJJJJJJJJJIGJJJJJJJJJJ
@6556226/1
tcgcgcaacaaacacttggggagttaaatcaacatcagctgagatatact
+6556226/1
CCCFFFFFHHHHHIJJJJJJJJJHIIJJJJJJJJJJJJJJJJIJJJJJJJ
@8111550/1
ggtctctgctgttgctgaggctgctgtggtctctgctgttgttgctgctg
+8111550/1
@@@FFFDDHHHHG@@HICHECIICHHHIIGEAFHGBHIHHBBFE9?FGBH
@4001879/1
aatactttaagagcatttattgcagcttctttctgtgcatcattttt
+4001879/1
@CCFFFFDHGHGHHEGIJJJIGIIJEHIIJIGGIJIJIJC@CDIIJJ
@101310/1
ctaacctgttcttcttgaagttggttcagctg
+101310/1
CCCFFFFFFHBFFIIGBGIIHGABFF4A<BHH
@1809113/1
ctcagagctaccttggcagctgctaattttgcttggtgtttgttttctcc
+1809113/1
@CCFDDFFGAFHGIIJGGIJBHGEGHIGFEEGGGHHIBFFEADCGFAGGE
@102519/1
tgtgactgatttttcttcaacatcaacaaatgtcacttcaaactgttgct
+102519/1
@@@DFFDFHAHDHGJJIJJIJIGFHJIIIJ@HA@GC><BF<FEGB4B>FG
@5540025/1
cttatacctagtgcttctgtaaaacgccaataattgttctttcatgatac
+5540025/1
CCCFFFFFHHHHHJJJJJJJJJJJJJJJJJJIJJJJJJJJJJJIJJJJJJ
@2933248/1
gtccaatcagattgaaaaaaacaagttg
+2933248/1
@?<DBADDDBFADDGGIIHEEH3;C9?@
@4597634/1
ttcttcttcttttttccacgtgaaatctttaggctgcagctcaaccattt
+4597634/1
CCCFFFFFHHHHHJJJJJJJIJJJJJJJJJJIJHIJJJJJJJJJJJJJJJ
@7105034/1
gcagttcattacctaagatatttgttatgatctccggccaagatcagccg
+7105034/1
CCCFFFFFHHHHHJJJJJJJJJJJJJJJJJJJJJJJJJJJJJIJJJJJJJ
@4598190/1
ctcctcttggaccacattctatcaagtaggcaccaatcaaggcctccaca
+4598190/1
@CCFFFFFHHHHHJJJJJJJJJJJJJIJJIIJJJJIJJJJJJJJJJJJJJ
@3455807/1
gccactgattgatgtcccaatggtccacacctttgtcaccactatattca
+3455807/1
@@@?DDADHF>>DHF<E9<GAE9CEDFHHIIDEIHGGF>C@BDGGEBHGG
@1260104/1
gggaacgagaaccaatttcttttttaaaataatcagca
+1260104/1
@@7DDFD>FHDHHGGIIEG@FGIIJ3?F?DCDHIEGEG
@4599817/1
gataattactgtagctgagtaaggagttgaaggattttctaaagctttga
+4599817/1
CCCFFFFFHHHHHJJIIGHHIJJJJIHJIIJJJGIIJJJJIJJJJJIIJH
@2936318/1
ggtaggggttgtttccctagactgtggttgagacacttgctggggaggtg
+2936318/1
?@;DDDD><D<D=F@FHAB>GGGCFAF;;FGCGHAEGIIIIGFGEF<G5C
@6559604/1
tcttgaagttggttcagctgtagtctgtctgcatctgtatatgccctagc
+6559604/1
CCCFFFFFHHHHDGIJJJJJJJJHJIJJJJJJJJJJJJJJJJJJJJJJJJ
@2368168/1
cttgcattaaatcacatcacattaccacatttctcaaattcagtcttgaa
+2368168/1
B@CFDFFFH?A>DHIJJJJIJIGHIC<?DGHJDGIF@<FHI<F9?DB<BF
@7107901/1
tttcagtctcatccacattttatgtgctgctaacctcttggcaatttttt
+7107901/1
CCCFFFFFHHHHHJJJJJJJJJJJJJJJJJIJJJJJJIJJJJIJJJJJJJ
@6560421/1
cagctaatgattcaaataagtcaccaaggacctttggcacatctacgatt
+6560421/1
CCCFFFFFHHHHHBBAFHIIHIJJIJIIIGIJJJJJIJJJJJJJJJJIJJ
@2938015/1
gctgaggcaagtgttgggattttgaccatcttcaacga
+2938015/1
@@@DD8BDBFF2AACBFDC<EEGCGEAGHI><F<C@FG
@1812800/1
ctaaattctgctctgataaattagaatcatcccatagcaaatggtatttg
+1812800/1
CCCFFFFFHDFHGJJGGIGHJJEGBEHJGGBFGGIIIJIGG@9<DGGGGD
@1261173/1
ctaatatcctaacgttatcaggttttggg
+1261173/1
@@@B1B>DFAFFFBA3:AFHE@3<?;?EF
@6036988/1
gtacacagtattcttgtagtgctccaatcgcattccctttcacactaggg
+6036988/1
@CCFFFFFHGHHHJJJIJJJJJIIJJJJIIJJIJJJJJJJJJJJIIJJII
@6036990/1
ttctttttttgacctacccttgccgatagcaataaggcctttggctttaa
+6036990/1
CCCFFFFFHHCFHJJJJJJJJJJJJJJJJJJJJJJJJJJJJJJJJJJJIJ
@1261573/1
acacaattcaggcactaatgtctcttcaaaatcttcttcatcacgtcgtc
+1261573/1
CCCDFFAFGHAHHJJEIIGGHGHGIJJIIBHIJIJJIIIFGIIGHHD>?F
@4602915/1
cactgaaccaaatcggctccttgaatgaatttttcattcctccatactcc
+4602915/1
CCCFFFFFHHHHHJIJJJJJJJJJJJJJJJIJJJJIJJHJIIJFHIJIIJ
@1262727/1
ctgagttagaataccaacctgaatttcagcaattttcttaatggatgcat
+1262727/1
@@@DDDBDDDFFHGB>GGA3C33C<CEHH>DCFHIG>F4?CD<CBGCCGB
@2370057/1
tgtaattctcctggaatacaggtcatgtcagattgtagttaagcatggac
+2370057/1
@@@DFFFDHHFHHEFIIEGHJJFHHGHIG9AACHHHIIIIEHHIIGIG9B
@8119215/1
gcgttttggtgggcatggcctgcagctccctttttgcagcttcttca
+8119215/1
BCCDFFFFHHHHHJJJJJJJJJJJJJJJJJJJJJJJJJJJJJJJJJJ
@7637708/1
gggttcatgagttccactttcacaatcaattaattggtaacatggtaaaa
+7637708/1
@@@ADDFFHGHHGJIJIIJIGHGIJHIJJJJJJJJJJHHGIGIIGIGEHH
@2371726/1
cttcactgcagcctgactggtgagaac
+2371726/1
@@@FDFDDDFFAD>FGIG@GBGEB@F>
@8121898/1
gtgagttaaaacagtacatcgcacaacaaacacttggggagttaaatcaa
+8121898/1
C@BFFEFFHHHHHIGGHHIIJJJJJJJJJJJGJJJIFIJIIIJIIGIJJJ
@5058354/1
ttaatctatagaaaattttccaaacagtatttagagactttccactatct
+5058354/1
?==:ADB?FBFFD@<ACEE?IB@EFDG<<F<F>EC??:?????CGCGCFD
@111052/1
cgcaacaattgtacacaactccataggaagcgccaaaggcttctctcgtg
+111052/1
@C@BFFFDHHFAFF>C:AAFHGG9AFEHHEEE:FGIIIGIIHDGFIIG=9
@684744/1
ctcaaacatgcaaatgtgacattattgactaaggctgatctg
+684744/1
@@CFFFFFFHFBDHGGEGHIEAEBFH>AHIIIAHI9F3<?F?
@7643480/1
gtatttggtaggacgtgctgtaccttgtatactagcatgactgact
+7643480/1
CBCFFFFFHHHHHJJIJJJJIJJJJJJJJJJJJJJJJJJJJJJJJJ
@7113645/1
ccataatcatatttcttataaattttttcttcataataatctttgtttag
+7113645/1
@CCFFFFFHHHGHIHIJJJJJJJIGJIIJJJIIEIIIJIIIGIIIFGIJJ
@5549096/1
cccatctgcatccttcttttccggaaagaacctagtgtgatggcgtttct
+5549096/1
CCCFFFFFHHHHDHEFHIJEIGIEIJ<BGEHGEAFCF??BDGDDGII@=@
@1265129/1
atttcctcagcgacttttgtccgaatctcatcagcaagaagaagtgcatt
+1265129/1
@CCAAEFFFBFDFGHJIHE8FHIIJ7GHGEAB>D??3?9BD<DEGH4DFE
@1265258/1
ctcatgttataacattatgcagttcattacctaagatatttgttatgatc
+1265258/1
@@@DFF8DHFFBHEGHICHICHFGAAEDGHEEBHHGEHHGGF?BFCDBH9
@5550534/1
cctcccctctggtatccaaaggcactgttttcaccggaggaatttgtttg
+5550534/1
CCCFFFFFHHHHFIJJJJJJJJJJJJJJJJJJJJJJJIIJHIJJJJIJJJ
@687798/1
gaacgagaaccaatttcttttttaaaataatcagcaaaatccaaaag
+687798/1
CC@FF<D?HFHDDHJFGHEGJJIJBCHBHCGGIIJJIJIE?BGDHBG
@4008308/1
ctcaccgctgtcatgctctttctcaacaagatggtacctagctctaaatg
+4008308/1
@<@DFDDDHFFBHAGGIJJJJJ<HFEHGCHEGEGGIJIJ@CDHIIGGC>D
@2946575/1
caggaacttcccagtcatcaggaataaagtcattaaccttcaaaattttt
+2946575/1
@@@FDD>DHFFDFIBGHGIIICEHGIGIJ4CFGCCHGEGIHCGGIIJIGI
@4008818/1
caaagattggagagtgtttgtggggaagttttatttacattttttgcctg
+4008818/1
BC@FDBEFGDHHCFAE<E?CACFEGEHI3CGGIJIIIGF@@@DGHICB>=
@7649379/1
taacaaatctttgaataacttcagctaggccaggtgaaagatgccggaag
+7649379/1
CCCFFFFFHHHHHJJJJJJJJJJJJJJJJJJJJJHHIJJJJJJJJJJJJJ
@6566831/1
gttgggtaatattttgataacgtggatgtagataggctggcctgcttgtg
+6566831/1
CCCFFFDDHHHHHJJJJJJJHIHIJFIJFGGJJJJJJJJJJJJJIEIGBD
@2947384/1
ccatggtataactatcttattgagataattatcttttgaaacaactacct
+2947384/1
1?7B78BDD4=DDA@AG94CD9@B3<F><A9C4B@HGGBE<9?;FH@D>B
@7117270/1
cagggatatctttcagttcttcaacaaaattatcttcatatatttcagta
+7117270/1
CCCFFFFFHHHHHJJJJJJJJJJJJJJJJJJJJJJJJJJJJJJJJJJJJJ
@8132546/1
ctaacctcttggcaatttttttcgatttgccagtacctatttctttgtgt
+8132546/1
???DDDBDDBDD8AEEEEIIIE;C@<DDD9<?D:BDDDDDADEDDEC?8.
@1267440/1
gcttgctgttgttgctgctgctgctgttgttgttgttgaccccat
+1267440/1
@@@FFFFDFFHDDBHGCDFGCHGFGBEEHIBHHI?DFBBG>D@@D
@7652210/1
atgcataagtcattcctctatcaggtaagacaacaatcacaagttttact
+7652210/1
?@@DDD?BFC?FFGIGHGIEHH>H93<A?FHBBGEF?FHEFGC<C<BGHI
@4607069/1
cccaatggtccacacctttgtcaccactatattcaccaaccgttaacgga
+4607069/1
CCCFFFFFHHHHHJJJJJJJJJJJJJJJJJJJJJJJJJJJJJJJJJJJJI
@7652446/1
tcgacaacaccgcttgtgcggcaatatgtttggcttgctgttttgtagaa
+7652446/1
CCCFFFFFHHHHHJJJIJJJJJJJJJJJIIJIJJJJJJJJHIJJIHJJJJ
@7652823/1
ggaacgttgatctggtctggagctggatgagtgacatcagcgccaacaac
+7652823/1
CCCFFFFFHHHHHJJHIJJJJJJJJJIJJJJHIJJJJJJJJJJJJJJJJJ
@5555296/1
gggtgagtaacatcagctccgagaaatattacaggttcgttgaaaacctt
+5555296/1
BBCDDFFFHHHHHJJJJJJJJIJJJIJIJJJIJJJGIJJJJJJJJJJJJJ
@692392/1
tgaacgtgtacacctcacatatgtatggcaca
+692392/1
@@@=DDDBACFFDBBHGHIJJJJGHHC@FBH>
@5555583/1
cttggccggctggtgccctgaataccttgatggctacaaagatagaagtc
+5555583/1
CCCFFFFFHHHHHHIJJJJJJJJJJJJJJIJJJJJIJJJJJJJJIIJJGI
@116066/1
gctccctttttgcagcttcttcaagagggatgggctctgaaggttgtatt
+116066/1
@@?DFFFFHHHHHIIFI@HGHI9CHHFII<@GEHIIIIGC<BD9DF?DBG
@5064832/1
tgttaaggaatggtttccaaccaataattgcagactggaagaaaccatac
+5064832/1
@@@DFBEDHHFFH<EFEAFHIIIIIIIIIGGIGIGIIGG@FGIII@HEGI
@1818744/1
ctaggcaaggtacagcctcaccacctcaaccgaacacttct
+1818744/1
1;?DD8D81?2:A?@@GB3C;GHI7CGBEFE?0?@GD@4?B
@6569074/1
ataacattatgcagttcattacctaagatatttgttatgatctccggcca
+6569074/1
CCCFFFFFHHHHHJHIJJJJJJJJJJJJJJJJJJIIJJJJJJJJJJJJJJ
@5557496/1
cttggctttgccgcttgttgctgtacttgaggctgagatgaaggtggtct
+5557496/1
CCCFFFFFHGGHHJIIIEHGIIIFFGIIJGIIIJJFHGIFGEBG?FGHGI
@5557535/1
ccggtttctcaaaacatggtgctggatgaggaaatttttcataaagaagt
+5557535/1
@@@DA@DDHFHDHGGGIEE<ACHEEAEFFEDFHHCDFEGHIBHGIGGHG?
@2379362/1
gtgggcatggcctgcagctccctttttgcagcttcttcaagaggga
+2379362/1
@@@DDFA>BBFFABBHE@BGEG94AFDHCGHGGGGGB9B>D?920?
@8136260/1
ctaaattttctcttttggctctcttcgtttcctcactggatgttggtaaa
+8136260/1
CCCFFFFFHHHHHJJJJJJJJJJJJJJFIJJJJJJJIJJJJJJJJJHHIJ
@8136795/1
ctttgagatacctacgcctatcagcccatgaaacaaaatgtaatctctgt
+8136795/1
CCCFFFFFHHHHHJJJJJJJJJJJJJJJJJJJJJJJJJJJGIJJJJJJJI
@2952213/1
tggttggtattatgctggtttcagaaggggtagaccaaatatacagcatc
+2952213/1
@BC?DDDA<DFHHIFJJGCCEHAH>B@EHF8?;9DAE<GBGIE9?D<B49
@5068340/1
cctcttgttttgcttctttttttgacctacccttgccgatagcaataagg
+5068340/1
CCCFFFFDFHHHHJJJJJJJJJJJJJIIJJHJJJJJJJJJJJJJJJJJJJ
@122494/1
cctatacctatttacatgcctagacttgtgcaccagctaaagaagactt
+122494/1
CCCFDDDDFHHGHGGHEE<FIBF9B@<FC3F>HH3?@FACFH>F9BFFF
@3468567/1
ctgttataaatgtaggaagttatcaagaaatcta
+3468567/1
@@@BDDEDH8CFAFEGIII>FDFCEE><B@DH9F
@123330/1
ctggcactaaactgtaaagggcttcactgcaaaagtttgatcaaataaac
+123330/1
@@@FFFDDHDHFFHHBG@FHGHIIGGEHIICAHGIFIIDCHH@CHG<BAH
@699238/1
tggtgccctgaataccttgatggct
+699238/1
@?@DFFFDBHDFB>E@AE:I<4FCG
@1274244/1
gtagaagcaggatgacacttaggtcgtgcatggtttaagaaagacca
+1274244/1
@@@DDDDDHH=F8FBEHAGH@9?3AF1CAA9?FFH@GH<DFFD@0BB
@699304/1
tgtatttttttatttttctgcgactgtctgaatcagaatctgatttatca
+699304/1
@@@DDFFFHF>FDGGGA?<<?GGDHGHE>F?:B?9D9?DDF<FGGIIC8=
@8139995/1
tgccataaccgtacttcatatcattgataattactgtagatgagtaagga
+8139995/1
CCCFFFFFHHHFFIJJJJJJJJJJJJJJJJJJJJJJGGIJJIHICGGIJD
@124728/1
ctcctcaaccttttgtaacatcgacaacaccgcttgtgcggcaatatgtt
+124728/1
@CCFFFFFHHHDDHH@GHGGIGIIJIFIJGH>GAGGFG@<@BAFHGIIII
@4614571/1
aaaataccttctttgactaaatactcctgaaggagtgatatcggtgtttt
+4614571/1
C@@FFFFFHHHHGIIEIIIGJJJIIJIJIJJIJGI3CGGIJJJJBGHIIJ
@5069170/1
actgactaaaatattgttcaagttcacgaggagtattcttggaaacaatt
+5069170/1
B@@FFFFFHHHHHJJJIJJJGIHJJIJJJIJHICGGIIJJIJGIJJJGIJ
@700606/1
gcagcctcttgttttgcttctttttttgacctacccttgccgacagcaat
+700606/1
=:=DFFDDDDHHHJI>@EEFHGC@HHIG1?DA3DD?GBDCG<BG<EE;@D
@4615060/1
ctagataataatgcctcagagctaccttggcagctgctaattttgcttgg
+4615060/1
CCCFFFFFHHHHHJJJJJJHJJJJJJJJJJJJJJJJJJHIJJJJJJJJJJ
@5070849/1
ctccaatcgcattccctttcacactaggaacatgaggtgaaattattggt
+5070849/1
CCCFFFFFHHFHHIJJJJJJJJJJJJJJHJJJJJJJJHIIIIIIJJJJI?
@5071985/1
ctcaagatccctgattacttcttctcgaggtggctgcagtttccatatca
+5071985/1
CCCFFFFFHHHHHIJJJJJJJJJJJJJJJIFHIJJJIJIJJIJIIJJJIH
@1828564/1
gaggactgtcagatggttttggagaattatcaaagagaattattg
+1828564/1
@@@FADDD<DCDDDC>EHGGGHCH>G9EGGE<@C@BGH;CH?@F4
@5072789/1
agcatatattttcaaatatttatctatcatatcctcctcgataatagata
+5072789/1
@CCFFFFFHHHHHGIIJIJJJJJJJJJJJJJJHIIIJJJJHIIJIIJGJI
@4015137/1
tgggttcttaagtttgttgaagctgcaaaagagatgggaatgattgttaa
+4015137/1
CC@FFFFFHGHHHJIIEHIGDHGIJIGGIIDGHAHGGFIIIG>EGEHHGF
@1829423/1
cggggatgtcctcttcagaagcacaaacatgtgcggcctacaatgcatta
+1829423/1
@BCFFFDFHHHGGIJJGGGIGCHIJJIHCH@4?DF0??<BAB?<BAHE@G
@2956827/1
cttactttttaccagtcccttcagttaatatgctttaactgacaacattc
+2956827/1
@CCFFFFDGHHHHFJGFGHHJJEHBCGHJJIIJJJCHHII@3CFHGIJJD
@129100/1
gacaggtttttgaaaaaattttggccaatagctgtgggttatatggtgat
+129100/1
@@@FFF?DFAFHHJGIIJEGJBEGBHHGE3?BGH>FHGDBH>FGEE=BF9
@1829694/1
gtccgaatctcatcagcaagaagaagtgcat
+1829694/1
???DFDDDHHHHHIIEGGGDGCHCDEEHB9E
@4617524/1
agttcttctaatattgatgttttattttcagtataccttataccgctatc
+4617524/1
BBBFFFFFHHHHHJJJJJJJJJJJJJJJJJJJJJIJJJJJJJJJJJJJJJ
@5561216/1
cctgttctaacttaaagctgactttagtacatcgcctggagacatgacta
+5561216/1
CCCFDFFFGHHHHJJJJJJJJJJJJIJJIJJJIJJJJJJJJIJJJJJJJI
@3474780/1
gagccacatcaatgttaaggaatggtt
+3474780/1
?<<BDE:B?DF><<C9E@C@FECGDF9
@3475289/1
cgtgagaagctgcaacggctgctatag
+3475289/1
@@@FDADBH<HFHCGHGG<?FC<BC@4
@2387299/1
cacaagaaaaaaggttcttttacccccttcagaatat
+2387299/1
CCCFFD>D;DHDHIGF<FAGGB<@DBD:@FHGGGCG>
@2956963/1
gatgattttgacactccaatagtacttcttttgtgtgagcattaaatctt
+2956963/1
<@@FFF>DDFHAHGIGIGIGEHFBHGIJIIHGGGGEH:EHHE@DHGDFGI
@3476077/1
gtttggttccatcaggaaacgatggtctgtgttgttctttttctattttc
+3476077/1
CC@FFDFFFHHAHIDHJJC>CFGIIC>>EFH@BECFHGGHEGABBD?9<F
@707488/1
gagtgatatcggtgtttttgagctcatacttaatccaatgacatgggg
+707488/1
@@@7DBDFHD7DDBCGIIIII7FHIIII4CBGBHG>DE@@BDF9D92?
@6046885/1
gctgggttgctggtcaccgggttgttgcctaacaggaggtgcactggtta
+6046885/1
CCCDFFFFHHCFHHHIJJIJJHHJJJJGHGDHHIIJJGGFHAHHGHJHG;
@1278779/1
gtcgtgagaagctgcaacggctgctat
+1278779/1
@@@DDDDFFFBDFBFEG><6EFEGCHC
@3478911/1
ggcacatccacgatttcggcagcttttacct
+3478911/1
@@@DDFDFGAHHHJIJIGGJIJIEEGIGGJJ
@4622358/1
gttgctttcgcagggtaagtctttcagtctcatccacattttatgtgctg
+4622358/1
@@@DDDDD:C?CA:E2AACAAFH?<ACGBA?<G>G<CGGDGFFEDGIFCG
@1279274/1
ccttaacttgcattaaatcacatca
+1279274/1
@@@ADDD?FBHF?AAD>FE3AD93<
@6048341/1
cgataatcaagtgttggtgcattcataattcgggccttaactttagtgaa
+6048341/1
@CCFFFFFHDHFHGIGJCGHIGIGGIICHHIIHGGIGIHGIIJJIGBDII
@709293/1
gccgtaatgaatggtgttgctttcgc
+709293/1
?:?B:A:?D?>?4:AA<?A?<B9E7?
@1280184/1
gtccacaaaaaataaaataagctcaactatagtttaaaaaaacaaaacaa
+1280184/1
@@@FFDFFHHGGGDG<FEHHIFIEGEHHEHGE9?FIIJGIEGBAGFE@CH
@1836374/1
catcatttacatcaccgtgatctaatatttgagcagaaggtgctggtgc
+1836374/1
CC@FFAEFFHFFHIJEDGHGG<BEHGHIIJIIJEGIDG3?DGG@<DBFD
@1280517/1
cttcaattgttttaaagcacatttggctgcggtacatttagctatcctgt
+1280517/1
@@CFFFFFHHHFHGHCEGHFGGHEAAGGEEFGADGF@A@FGHGEEHIIFH
@1280518/1
gtgttgctttcgcagggtaagtctttcagtctcatccacattttatgtgc
+1280518/1
<@BDDDDFHGFFFGIGIA@GHHHHCHIEHIICGGGG9FCGB<FBGHIGIH
@8149640/1
gccgatcttgtacaacattttacatgcagttagtgcaactgctcccttgg
+8149640/1
CCCFFFFFHHHHHJJJJJJJJJJJJJJJJIJJJJJJJJJJJJJJJJJJJJ
@5078876/1
ccgactgatgatttgaggttcttgtggaattgtgacactttgatgttgta
+5078876/1
CCCFFFFFHHGHHJJIIJHHHJJJIIJHIJJJIIIJJJJJJJGIIIIIHI
@5079308/1
ctcagagctaccttggcagctgctaattttgcttggtgtttgttttctcc
+5079308/1
CCCFFFFFHHHGHIIJJJJIJJJJIJJJJJIIJJJJGGIIJJIGIJDHII
@2959719/1
ggcatttctttcagaccaaaatttctttgtaaacaagttagtaaaat
+2959719/1
CCCFFDAEHHHBHHJJGEGHCHEIFJEIIIHGIIIJGCEHIDDFC@F
@2960766/1
tgttgctgctgctgctgttgttgttgttgaccccatggttgtcg
+2960766/1
??8=DD<DF>FDFIE3CFFH3<FFG@@@F<BEGEDDCDB>@@DE
@4019841/1
gcagcctcttttaccattgtacgagtttgagcatcattcattttcttcat
+4019841/1
CCCFFFFFHHHHHJJJJJJJJJJJJIIIJIJJJJJJJJJJJJJJJJJJJJ
@7139493/1
actaccaatactttaagagcatttattgcagcttctttctgtgcatcatt
+7139493/1
@CCFFFFFHHHHHJJJIIJIGJJJJJJJJJJJJJIIJIJJIFHGGIJJIJ
@3481488/1
tgacgatgatttgatatctatatttctcattttttctgctaaagcacta
+3481488/1
@@@D=7DBAFHHDEHEEEGBCGHGDIGG>FHCHGHIG>EG@GHG9F??3
@139503/1
atatcatatcatacgggagtatattcttgaaaggaaaaaaaaatcaca
+139503/1
@CCFFADAF?DFDHDB8@G@GIGIICHG>EFGC9DFHAD@AH/@37@D
@3482020/1
gctttttccgttgggattcattatccattctcccctaggctttgctttag
+3482020/1
@@CFFFFFHHFHHIBHHIIICGGIBBEHGGHIGJIIIIGIJIGIJICCGG
@7140566/1
ctttttttgacctacccttgccgatagcaataaggcctttggctttaacc
+7140566/1
CCCFFFFFHHHHHJJJIJJJIJJJIJJJJJJJJIJJJJJJJJJJJJJJJJ
@712026/1
tccttctaacctgttcttcttgaagttggttca
+712026/1
@?@DDDDDFDH>F@>FH<C@DHACHI>>GEE9?
@7141068/1
ctttttctattttcttggctttgagatacctacgcctatcagcccatgaa
+7141068/1
CCCFFFFFHHHHHJIJJIJJJJJJJJJJJJIJJJJJJJJJJIJJJJJJJJ
@140772/1
gttgctggtcaccgggttgttgcct
+140772/1
@@@AFEFDCFHFAH>F@FHG<GHI<
@6052758/1
ctcttgttttgcttctttttttgacctacccttgccgatagcaataaggc
+6052758/1
CCCFFFEFHHHHHJJJJJJJJJJJJJJJJJJJJJJJJJJJJJJJJJJJJJ
@5084123/1
gctgggaatcctttgtgagccacatcaatgttaaggaatggtttccaacc
+5084123/1
CCCFFFFFHHHHHJJIJJJJJJJJJJIJJJJJJJJJJJJJJDHGJJJIJJ
@6053312/1
gtttgttttctccaactccgacaaacgccatcctctcattcttagttgta
+6053312/1
CBCFFFFFHHHHHJJJJJJJJJJJJJJJJJJJJJJJJJJIJJJJJIIJGJ
@7672679/1
cagcatttcttaaagttgtgaaaatcgtgtacataataataaataatcaa
+7672679/1
CCCFFFFFGHHGHJJGGGIJJJIIJJJCFFHIGIJIGGGIIIJIIIHGII
@4626484/1
aacacaattaaaaagtaatctgaaaacatttgataaaaaatatatcgtaa
+4626484/1
BC@FFFFFHHHHHJJGHIJJJJJJJJJJJJJJJJJJJJJJJJJJJJJIJJ
@8154879/1
atccaaccttctggtagcatttcaaaatgattatatcctagttcttctaa
+8154879/1
BCCFFFFFHHHHHJGHJJJJJJJJJJJJJIJJJJIJJJJHHHIJJJJJHF
@3485074/1
gtgatatatttttgcacctgttataaatgtaggaagttatcaagaaatct
+3485074/1
C@CFFFFFHHHHHIJIIJJIIIJJJJIIJEGGGIJJIJIGIIJJGGGIIH
@2962359/1
gtaaaacgccaataattgttctttcatgatactctcaagatccctgatta
+2962359/1
@?@DDBADA1?CF9CBH<<CHCB???D<EDHEFGGGC<DEA@DB3<?DD<
@5568648/1
cacaatgagtagtttcaatttttaatccttttatttctttagtaaactta
+5568648/1
CCCFFFFFHFH:HHIJJIJJJJJJJJJJJJJJJJJJJJJJJIIIIIJJJJ
@4022328/1
gagtagcctttgctcagcatctcgaggaaccaagtagcatggtggtagcc
+4022328/1
B@@DDFFFHHGGHJJJJJJIJJJJJJJJJJJJIJHHIJJJJJHGIIIIJJ
@5086522/1
gtggtatatataagattacaattcttaacattttttctttaaacaaagaa
+5086522/1
BB@FDFFFHHHHHJGIJJJJJJJJJJJJJJJJJJJJJJJJIIJJJJJJIJ
@2399902/1
ctgggaacaagaatgctgttaatgcctccaagcttaacattgatttta
+2399902/1
@@@FDBEFGFDHBHHHFGGHIJIGGJJIIIFGBGHHGH4CHG9DH<?D
@4023774/1
ggttgctggtcactgggttgttgcctaacaggaggtgcactggttacagg
+4023774/1
BCBFFFFFHHHHHJJJJHIIJJJJJJJJJJJJJJJFGIJJJJJHIJJJJJ
@6582864/1
cactaaatcaccacagacctgttctaacttaaagctgactttagtacatc
+6582864/1
@@@FDBDDHFFFHHGHIIIIICHHHIIHGIIIIEHEHADDGHIIHDFHIB
@5088905/1
cttgactatgtttgatgacatatcaataacattctcctcaaccttttgta
+5088905/1
8?@DDDDDFFB?F;AC??A<CEEFHIFFFG3CB9ACGICFGF@GBCDGGD
@5571628/1
gccttggtaaatttgggtcccatgctatgggtgaaagatcctcttcttca
+5571628/1
CCCFFFFDHHHHHJJJJIIJJJIJJJJJJJICGIEIIJJJIJJJIJJJGI
@1285339/1
ggcatgctttgcttctttcttagatctaccagtgcccatggcagcaaatc
+1285339/1
B@@FDDFFFHHHGIIIGGGBHIJIFIIIGHIGH@@EHIEHBHDECHGGGC
@2401899/1
attttttcttttcttctttctgtatcaactgcagcctctttta
+2401899/1
CC@FFFF?8CFHDIFGGGHHEF<BDCHDGGIAFC@8?FHH@F9
@2403256/1
gtcaggtgcgttaacttttggtggctttattatattactcctaattgaag
+2403256/1
@=@BDDFFHFDHDGEB<CAA:ACEG>?B@FHI?D>GHIIGEHCHIIIE>4
@6059895/1
aatttcttttttaaaataatcagcaaaatccaaaagatttttcattgtgt
+6059895/1
CCCFFFFFGHHHHJJIJJJJJIJJJIJJJJJJJIIJHJJJJJJJJJJIJG
@4630705/1
gcgcattctgttgtatatttatgctcacttcaccaacattcatgaataat
+4630705/1
C@CFFFFFHHHHHHHJJIJJJIJJJJJJJJFIJIIJIJJJJJJJJIJJJJ
@6585246/1
ggagcatgttcttgcctttgttgctgctgtggtggttcttgcctttgcag
+6585246/1
CCCFFFFFHHHHHJJJJJJJHIJJJJJJJHIJGHIHIJIJJJJJIJJJIJ
@1845409/1
aggaaataagaaagcaagagaaggaagtgaggtacacagttgcagtcctg
+1845409/1
@@@FFF?DH?FFAHEDHIDGCHIIFGH2AEGG;C999?DFGGHGGD9BGB
@1845595/1
cattttatgtgctgctaacctcttggcaatttttttcgatttgccagtac
+1845595/1
@@@DDDDD>:DBACAEE4EHCGHI9FC39FHGGI>HI>=@DHHFIII<CC
@4027896/1
tcatgttataacattatgcagttcattacctaagatatttgttatgatct
+4027896/1
CCCFFFFFHHHHHJJJJJJJJJJJJJJJJJJJJJIJJJJJJIJJJJJJJJ
@4028531/1
attatagcttcttactttaaaatcaaaatccttcatttctcccgatacaa
+4028531/1
CCCFFFFFHHHHHJJJJJJJJJJJJHFFHHJIJJJJJJJJJJJJJJJJII
@4028643/1
tgggcttctattagttcatctatattttttaaggaagtaagtgcagggga
+4028643/1
CCCFFFFFHHHHFHHHJJJJJJJJJJJJJJJJJJJJJGHJJIIJJJJJJJ
@3492157/1
ggcatagttatttggaagtgatttgcacgaagcactatagg
+3492157/1
@@@DDDFFFHHGFEHGGHE<HJGIIIIGGE6DGGFHG>DF@
@4634088/1
gtttgtttggtttaaattgtctaactacttcaataagccgaagcacttta
+4634088/1
CCCFFFFFHHHHHJJJJJJIJJJJJJJJJJJJJJJJJJJJJJJJJJJJJJ
@2407453/1
ccgacgacactttttagtaccgggcttactaagggagttttcttgatcat
+2407453/1
CC@FFFFFHHHGHJJJCCCHEGGBHII@FCGHICGFH;CGHIIIGIIJGE
@1291033/1
ctccaaaattgtaaatccaggaacttcccagtcatcagg
+1291033/1
@@CFDDEFGGHGFGIIGGGHDGI>FEHHHIIGGICGCHG
@8163405/1
tagctgagtaaggagttgaaggattttctaaagctttgaattcataagtt
+8163405/1
C@CFFFFFFHHHHIJGHIJJJJJIJJJJJJJJJJJJJJIIJIJIIJJJIJ
@5575102/1
gctgtctttgtgtcttgcacgacctttggattgaatataagaccttgttg
+5575102/1
@CCFFFFFHHFHHIJIIFGHHGGHIJJFIGDGHIIGAGHG@D?DFHIJIH
@5095855/1
ccagctagttgatctttcatatttttaagttcatttgaataaaataaa
+5095855/1
CCCFFFFFHHHHHJJJJJJJJJJJJJJJJJJJJJJJJIJJJJJIJJJ?
@7683972/1
ggcagaaccctacctcgaacttccatcatattgtttgatatcgccagtcc
+7683972/1
CCCFFFFFHHHHHJJJJJJJJJJJJJJJJJJJJIJJJJJJJJJJJJJIJJ
@7151814/1
gtcattatgggcttctattagttcatctatattttttaaggaagtaagtg
+7151814/1
CCCFFFFFHHHHHJJJIIJIJIIJJJJJJJIJJJJJJJJJJIJJHIIJII
@8163859/1
ggtcaccgggttgttgcctaacaggaggtgcactggttacaggagatact
+8163859/1
CC@FFFFFHGFHHGIJJJJJJJJJJIIJDGIIJJJJIJJJJJJHIIJJII
@1291904/1
ctccaggttgtctaccaccccctcctcctccacctttctttccttttttg
+1291904/1
@@@DDDD3CD1CFHIIFHGGGEFHGCEHCGIHI@FE@GGIDIIIIIIEBB
@2409463/1
cctggatggccttccaattctggctggtgatcaaaactaaatgcgatgtc
+2409463/1
@CCFFFFFHHDFHJJJJIIIIIHJJJJJ<?EG@HCFFCHGCG@BGGGIHG
@1850471/1
gtttcgtaggcaggtggaggccatcgcctggtcat
+1850471/1
@@@DDDD?CFFFFB<C1?DA7CFFEFBFHHBGHF@
@149164/1
attacagcatttatgcttatgtaacttcttctttcgtggaggac
+149164/1
@@CFBD?BFDHFFEGEEFHIIIAFBC>FHII<EH>;:EGBFG1?
@6590149/1
gtcgcgcattctgttgtatatttatgctcacttcaccaacattcatgaat
+6590149/1
@@@DDDDD?DADHHHGBFGG@HGGIGG@GIGCFBCGGHIIIIDICIBGHG
@2971901/1
gctgaactatttttactataaacatctttcatg
+2971901/1
CCCFDEFFFGHFHGFHHDGJ>III@BDBHCHIG
@5578202/1
ctctaattttcttttgtcttcgtaagacgattttggcatattagctagaa
+5578202/1
CCCFFFFFHHHHHJJJJJJJJJJJJJJJJIJJJIJIJJJIJJIIJJJIIJ
@4638912/1
gagtaatctctgtatcaacaactgtaccagccggcacattcatatttct
+4638912/1
@?;DDDD8F?F?CGGHHEGGDHEGF@HEHBC;FH:AGGHI>GDACGE>@
@7687680/1
ctgtgatcttgtctaagattgctttcgctgcggcatgctttgcttctttc
+7687680/1
CCCFFFFFHHHHHJIJJJJJJJJJJJJJJJJJJJJJJJJJJJJJJJJJIJ
@4032767/1
cacccttatctttatcatcttcttcattggctgaatctttatttgtttca
+4032767/1
@<@DDDDEH>FFHIIIJGIIGHGIIEIIJIEIICHJGEGIIHEIDDHICC
@4640271/1
ccagaacttccggcataatgagtacatcatttacatcaccgtgatctaat
+4640271/1
@BCFFFFFHHHGFIIIJIJJIJFFHIEIIJIJJJJJJIJGIIGGHJJJJI
@1851493/1
agcataataggtaggtgcagggtatgaaactgaacgtgtacacctggtaa
+1851493/1
@@@DDDDDFFH4A<;EF@C4BE;CBFHCHIIIIGGEH=?@GGHCEHGH>B
@5100506/1
gcactgactgtgtgtaataataatgctgtgacattgtaacattaaaaact
+5100506/1
?@@DDEFFHAAFFF?EBDFIGEEHFHEH@BCC@EEGHGDFHHGEDHFADA
@7155558/1
gctccaattgcattccctttcacactagggacatgaggtgaaattattgg
+7155558/1
CCCFFFFFHHHHHJJJJJJJJJJJJJJJJJIJIJJGIJ?FFGHHIGIJJJ
@3500535/1
gtcccatgctatgggtgaaagatcctcttcttcaaatccagaatta
+3500535/1
@@@DD?DDABCHD@G2@BBH>9DD?AFHD>AFFC49??FFG@9B?<
@152680/1
ctgtggtctctgctgttgctgaggctgttgtggtctct
+152680/1
@@?DDDBDHFDFHDAAFH@H9AF?CCGEGA9CF3C>FD
@2974558/1
tttttgaaacacaatgtgagtacctactacc
+2974558/1
CCCFD@DD<D?FH?FGFCFHEFGH@4A<CBG
@2974572/1
actataggtcgaccttctcggccaagattaggcctacgtggacagg
+2974572/1
@@@DDFDD>FDHFEGGEB<FEAFEHICADHCFGIBGHGGHGEHB?F
@7156760/1
gttgtggtggttgttgcctctgttgctgctgaggctgttgttgccactgc
+7156760/1
BBCFFFFDFHFHHIJJJJJJJIIJJJJJJJJDHJJJJGIJEGIIJJJJJI
@5581727/1
gctagctttcttaaatctggttctctaatcatctgattagtagtaacgat
+5581727/1
CCCFFFFFHHHHHIJIIJJJHIJJJJJJJJJJIJJIIIJJGHIIJIJJIJ
@4035368/1
ctcaggagaaatttcaatttttgcaaattgttcgtagtgaagaactgaaa
+4035368/1
CCCFFFFFHHHHHJJJJJJJJJJJCHIJJJIJJJIJJIJJJJJJJJJJIJ
@1298154/1
ctcatcttcatcatccaagccgtaatgaatggtgt
+1298154/1
@@@FFFFFFHDDFI9EFBHIGIG<@FHGB<GE<DD
@5582275/1
ggtgattgatgccattcaactttgcattaactttctgtagtatgtttaca
+5582275/1
BCBDFFFFHHHHHJJJJJJJJJJJJJJJJJJJJJJJJIJJIJJJJJJJJJ
@6068391/1
ggtcattatgggcttctattagttcatctatattttttaaggaagtaagt
+6068391/1
@CBFFFFFHHHHHJJJJJIJGJHHIJJJJJJJJJJJJJJIJJGIIHIJJG
@6593820/1
ccagaaagtaattgtattgtaagcacatgataatacacaaaatatagttt
+6593820/1
CCCFFFFFFHHHHJHJJJJJJJJJJJJJJJJJJJJJJJJJJJJJJJJIIJ
@7157739/1
cactgagttagaataccaacctgaatttcagcaattttcttaatggatgc
+7157739/1
CCCFFFFFHHHHHJJJJJJJJJJJJJJJJJJJJIIJJJJJJJJJJJJJJI
@6594942/1
ggcgatactgcaaacaagggatagcactcaagggcacattatgttttcta
+6594942/1
@@@DDFFFHHGHHEHGHGHIGIHGIIJIIGIJIIGGIHIJIJJIIJFIJI
@6069856/1
taggaaataagaaagcaagagaaggaagtgaggtacacagttgcagtcct
+6069856/1
@@@DDDD;FHD?BFHIDGGIGBFBDCACACFGEEFHEGEB?F<DCAGDHI
@7159780/1
agctgagtgagttaaaacagtacatcgcacaacaaacacttggggagtta
+7159780/1
CCCFFFFDHDHHHIJIGIIJIJJJJEGJJJJJJFIJIJJJJJ@EHCHHGI
@4037584/1
cacctttctttcctttttttgcccattattgtgtactatcttcaaag
+4037584/1
CCCFFFFFHHHHHIJJJJJJJJJJJJJJJJJJJIIIJJJJJJJJJJJ
@8174207/1
cctctccagatggtagaatggtaaatcagattgatcatgttttaatcagt
+8174207/1
CCCFFFFFHHHHHGIIIJJJJHIJIJJIJIIJJJJJJJIFIJJJJJJJJF
@5583229/1
caatttcttgttttttatcatcctctttatttactagaaactgctcttct
+5583229/1
@?@DDDDDAH=ADHH8CGGIIIBGEHH@GH>?EGHID<<FGGD3?9BF>G
@4649766/1
cgtttctgtaccactataaatgtaatcggtggcgtgtaatcactgctgag
+4649766/1
CC@FFFFFHHHHHJJJJIIJJJHJIJJJJHIJJJHIHIIJJIJJJJJJJJ
@1856849/1
cccatagcaaatggtatttggtaggacgtgctgtaccttgtatactagca
+1856849/1
@@CFFFFFHHHHHJAEEHJIGHIJJJGIEGIIJHHJIIJJJGBFHGHG9D
@2977883/1
gaaaatatttatatatttgagtaactatgatttagacattactaccaata
+2977883/1
@@@DDDDDFFFFFIIIBFE4FE4AABHHIIIIIEIIIFIECE@EGIDGII
@8174609/1
catattagctagaagatgacgaaatttcacatattctctccacgcttttt
+8174609/1
CCCFFFFFHHHHHJJIJJJJJJJJJJJJJJJJJJJJJJJJJJJJJJJJJJ
@8175989/1
cttctattagttcatctatattttttaaggaagtaagtgcaggggaacga
+8175989/1
1=BFFFFFFFFHHJJJJJJJJJJJJJJJJJIJJIJJJIIJJJJJJJJJJI
@5107548/1
ccacatttctcaaattcagtcttgaaatattatccattagcttatgttgc
+5107548/1
@@@FFFFFHHHHFJJJIGJHHGJIJIJJJIIJIJJJJJJGIJIJJJGIDG
@1303126/1
cctgccactcatcataatgaacaatatcttcttttggattagtagaaaat
+1303126/1
@@CDFFFFHGHGGGIIIDGIJJJGG@FHIGGIIIGIBBE>?DDICGIBG@
@7163152/1
cattagtctagtttgatgagctgtagatcctatcgagaggctaatatgga
+7163152/1
@??DDDFFHFHFFHIHIJGIIIIEHHEHHHIJJJJGHEHJJIIJIJJJJG
@3506371/1
ctggtcttcagtcacccgattctatttcttggtcatcagtttgagatact
+3506371/1
?@@DDDDAFDFDFGEBD1@@FHHGIFIIIHGE<?1CFH@?D@GHGA<9?D
@7165236/1
gcaagggaaaaaatatacttcaaacataacagaaaaaaattgaaaataag
+7165236/1
CCCFFFFFHHHGHJJJJJJJJJJJJIJJIJJJGHIJJJJJJIEIJJIJJI
@1860521/1
ccatggtataactatcttattgagataattatcttttgaaacaactacct
+1860521/1
CCCFFEDFHHGHHJGGIEJGJIBBHIHEEGFGHGGHGG?<GFHHGGII@B
@2422381/1
ctacaacatctattgttggaaaaatcaggggaaagaagacagaaaa
+2422381/1
@C@DFFFFHGGHHIGHIJJICGHEEHIGGGHBGIJJIJGIIJ>GGE
@158832/1
gttgaccttacggggacacttatcaggttgtatactgatttcat
+158832/1
C@@FFDEFGFFHFGHH<@G<FEEGCGB<?@?DAH>@@AB<<DE?
@8178543/1
gtatacctaaaagtgggttcatgaattgctccctccacctgaactagttc
+8178543/1
@@CFFFFFHGFFHEFBFEFFGIHBHIIHIEHGIGHGGGGDF@DFGD4BEG
@6075559/1
ggcagtaatcacctacatggagatctgtcaattgttttataagttctgca
+6075559/1
CCCFDDDFDFHFFDFHEIHGGGGHEHHIHEHFHHFHGIGEFHHCFGIJJJ
@4042620/1
cctatttctttgtgtcggaatacaaggcaggaaatggtgaactgcctttc
+4042620/1
BC@FFFFFHHHHHJIIJJIIJJJJJJJJJJJJJJJJJGIJJJJJJJJJJJ
@8181593/1
acaacaaacacttggggagttaaatcaacatcagctgagatatactcata
+8181593/1
@@@D=;==DDAFHB@<EA@2<?A?EH<CGGG<??FHHBAG@GHHCG@9D8
@1862104/1
gttgtcttcaaaaattagttctactacctcatggacagatgtaacatacc
+1862104/1
@@@FFFEFHHFFFHIJIIHGJI9<EFHGIGEHBE@FHGGGIHIHIIIBHI
@2982863/1
acaatgagtgagagcttgcaagaggtaacttctgtcttgaaatctgtagc
+2982863/1
@@@DDDD;:CDB<@FIBHGBHHHIE2AHHEEEH9CF4E4CDC9FCEHE4D
@6077838/1
ctgctttagggtttcttccgctaatttaaaaattgaatagtttttatgaa
+6077838/1
CCCFFFFDHHHFHIJIIIJJJGJJJJJJJJGGHIIIJIJJHIJJJIJJJJ
@163264/1
gttttgaataaaattaaggagtttcgg
+163264/1
<@1BDDD?<<B??F3AEGEFFFE>AFA
@735965/1
cttaatttcattttgtatttgtctaagaaatacttagcaactgtaca
+735965/1
@@@?DDDDH<FHFDEGBHCHCHHG9<F<EF:CHHAFC4?9C;CBG<<
@6078058/1
gtctgtcaattcaccaggtgatatatttttgcatctgttataaatgtagg
+6078058/1
@@@FFFDDDDBFFIEHHGFGEGGHHGH@HIIIGGFGIFHDHECCC?:BDH
@7708429/1
caagatcatcacatactaccgcctgtgttctgttgtttactagagaactt
+7708429/1
CCCFFFFFHHHHHJJJJJJJJJJJJIJJJJJJJJJJJJJIJJJJJJJJJJ
@7708919/1
cttatcagtaatctcgaatctattatctcttggacaagttgttatattag
+7708919/1
CCCFFFFFHHHHHJJJJJJJJJJJJJJJJJJJJJJJJJIJJIIJJJJJJJ
@2985869/1
gtctgctcttcacatactcttgtta
+2985869/1
@@@DDD8BFFBFFFEBGEI9A3<<C
@6078779/1
atttcttcattttcagctctggctattttagcatggaatgtaatctccaa
+6078779/1
@BCFFFFFHHHHHJJJJJJJJJIIJJJJJJJJJJIJJJJJIJJJJJJJJJ
@3513441/1
caacggtaaaagcaggaggttgttgcatcctttgctcttgagga
+3513441/1
@@@FDFDF?HFHAHHG7;AAF;ECHI<FAF3CHIG9DGDGBFGG
@4661131/1
gctgaggctgctgtggtctctgctgttgttgttgttgctgaggctgctgt
+4661131/1
@@@FFFFFHHGGFEGHEDHGGGGJGHIIIIGEGHHIGIJJGIJIJJJIJ8
@6603050/1
gtgaaatctttaggctgcagctcaaccattttatcggccaacatattact
+6603050/1
CCCFFFFFHHHHDIGIIIIJJJJJJJIJJJJJJJJJJJJJIIJJJJJJJJ
@6080129/1
ctcctcatcaagagcacggcgatactgcaaacaagggatagcactcaagg
+6080129/1
CCCFFFFFHGFHHIIJJIJJIGHGIJJJJJIJGGIJJJIIIIIJGGIIJI
@6080397/1
cttgcctttgttgctgctgtggtggttcttgcctttgcagctgttgtggt
+6080397/1
CCCFFFFFHHHHHIIJJJJHIIHGIGGIJJJJJJJJJJJJJJJIIJIJJ?
@7172178/1
ataacattcgtcctcctgccactcatcataatgaacaatatcttcttttg
+7172178/1
?@?DBBDBDACFFGGHIAHIEGHHIGIIIIGGGECDHGGEHHEFHIIIIG
@4046842/1
tctttgactaaatactcctgaaggagtgatatcggtgtttttgagctcat
+4046842/1
CCCFFFFFHHHHHJJJJJJIJJJJJJGGIJJJJJJFHGIJJJJJJJJJJJ
@8186184/1
gccataaccgtacttcatatcattgataattactgtagctgagtaaggag
+8186184/1
@@@FFFFDDDDFCFFHGIHIIGGI@HHDFAFEFGIICGEGHFFFDEGHII
@7173070/1
gtgattttttattgtatcccaatcaattatgatactgtctccttcaacaa
+7173070/1
===?=DDDHH8DFEHIIGIEICCBBBCHGH>B@CEHFCG<DDFG?D<D?;
@738801/1
ccatggtataactatcttattgagataattatcttttgaaacaactacct
+738801/1
CC@DFDDDAFHGHIIJIJDHI@HEGHJICDHEEGICHG<F@EH=?DF?DF
@4047680/1
ggttaaaccaagaacatgtggcctatcctctggaggaattcctttaaact
+4047680/1
CC@FFFFFHHHHHJJJJJJJJJJJJJJJJJJJIGHJIJJJJJJJJJJJJJ
@739027/1
gtgctccaatcgcattccctttcacactagggacatgaggtgaaattatt
+739027/1
B@BFFFFFHHFHHBHIJJJJJJGGHGII@G9ECBGGG?@F9:BEGGDGIJ
@6082506/1
cctttgaggtgcaaaacaagcgatcgcccagacccttatttcaacaccag
+6082506/1
CCCFFFFFHDFHHJIIJJIJJJJJJJJJJJJJJJIJJIJJJJJJJJJJJJ
@1311710/1
atatataagattacaattcttaacattttttctttaaacaaagaacattg
+1311710/1
@B@DFFFDHHGHGGGGGDGIC@HGGHIG<HBFGI@EGHCHDFHFFGAEC4
@6082726/1
gctgaggctgctgtggtctctgctgttgctgttgttgctgaggctgctgt
+6082726/1
CCCFFFFFHHHHHHIJGHIIJJJJJHGIIJJHIIEGIJJJHJJIJG@GI<
@1311846/1
ccgaacacttctaggttacatagtgtatgaa
+1311846/1
@@<DDFFFHHGFDIG<?@CFAC>BH?FH>D9
@6083590/1
ggagaatttttaaccatttacacaatataaatgcaccttcaacaccacac
+6083590/1
BB@DDDFFHHHHHIJJJJJJJJJJJJJJJJJJJJJJJJJGJJJJJJJJJJ
@169198/1
taccattccaagaagtggcacatatccatagggacacagcttctatggtt
+169198/1
@@CFFFDFDDDFFGIFG<F9@?CFDFCG@F9FEEE7BADGAE9DEEDGF<
@7176078/1
aacaaatctttgaataacttcagctaggccaggtgaaagatgccggaagt
+7176078/1
CCCFFFFFHHHHHJJJJJJJJJJJJJJJJJJJJFHIJJJJJJJJJJJJJD
@4665155/1
cctcaaggtacacccctataagggcttcgatagaatctgcaacaactttg
+4665155/1
@BCFFFFFFHHHHJJJJJJJJJJJJJJJJJJJJJJJJJJJJJJJJJJJJJ
@2435697/1
gcatttctttcagaccaaaatttctttgtaaacaagttagtaaaatagaa
+2435697/1
<@@FFFFFHGHHHGGGHI?GBGFHIEIIEEEIGIEGF9<DG@FIJJJJIG
@3518737/1
atcatttcttcattttcagctctggctattttagcatggaatgtaatctc
+3518737/1
@@CDDFF>DDCFHGGGIDIGAGGEGGHIE4CDGC94?FG>EDGGCEBHHH
@171396/1
ccagaacttccggcataatgagtacatcatttacatcaccgtgatctaat
+171396/1
@@CFBEDFFDFD1CFHHIECHECH9EFGICIEIIIFGJJGCDFEGGIBHI
@3519090/1
gtgtttttgagctcatacttaatccaatgacatggggaagtcaattgcta
+3519090/1
@<@DDDDFFAHGHG@DHGA>F@AHGIAGCHIC>FF3DFHBFB@DFEFDG4
@3519256/1
ctccaatcgcattccctttcacactagggacatgaggtgaaattattggt
+3519256/1
@@@FFFFFHH??@ABAGIIHHGIIIICB9EH?HAFE9:??<BD@DFHIEB
@4665985/1
ccacgatttcggcagcttttacctcattttcactcagaagaaataatatc
+4665985/1
CCCFFFFFHHHHHJJJJJJJJJJJJJJJJJJJJJJJJHJJGJJJJJJJJJ
@2993670/1
ctttgacttctcatttcttgaagtttattttctttagcctctaattttct
+2993670/1
CCCFFFFFDDHHDIIGIGIIGIIEHIHIJJJJJAHHHGIIIIDE@FHIJC
@7716403/1
gcccattattgtgtactatcttcaaagagaaaaagtgcaatactaaaatt
+7716403/1
CCCFFFFFHHHHHIIJJJJJJJJJJJJJJJJJJJJGIJJJJJJJJJJJJJ
@2437669/1
ccaaagagcgatggaatcttaaatgcgatactaaaacagg
+2437669/1
@@@DFFDB?FHHHJJJGGHIJIFGC9@GGGGIEHGGHGED
@2994148/1
ctcttgttacaacatatttcaacatg
+2994148/1
@CCFFFFFHHGDHJJ>GGIJIGEHIJ
@2438039/1
ctattagttcatctatattttttaaggaagtaagtgcaggggaacgagaa
+2438039/1
@@@FF4BAFFBHHEGGGCHHI>GEGGGIC;?EHBFC>CD>DD@F=DFHGE
@1871095/1
tttctttgtgtcggaatacaaggcaggaaatggtg
+1871095/1
@@@FF>DB<FFFFBH?1CEFG9FFBFGAA3??DB>
@1871422/1
agctggctggttcctagaatcccacatggcaggaagttttctcgcaactt
+1871422/1
@@@DDDDD?FC?FH9E<@HHFGGECHACEHIG0?FC9BFGHGGFHGIIGH
@2439756/1
ctcattagcaagtacttctgatagttcacacggttgatgattttgacact
+2439756/1
C@CDFFFFAHHHBFEBHIJIHGIJ@HHIIIJHGHIEBFG>BD@HG1?BGI
@5598375/1
cccacttttatgaatgattttgatccaaccttctggtagcatttcaaaat
+5598375/1
@C@FFFFFHHGFHIIGAGIEEEHGIIIIGHHIGGHI?CDGIEGIIIGGII
@2440168/1
gttcctgcaggaggtataaacaaacctatgggttttaccatcatttgctg
+2440168/1
CCCFFFFFHGH?HE<?FGEHJICHGHIJICGG;?;DGGIJIIB<DHIGHI
@7719276/1
caacttctttggtgtacagaaatatttcggcttctgcttccgttccaccc
+7719276/1
CCCFFFFFHHHHFHGIJJJJJJJJJJJJJJJJJJJJJJJJJJIJJJIJJJ
@8193253/1
gcctcttgttttgcttcttttttttgacctacccttgccgatagcaataa
+8193253/1
CCCFFFFFHHHHHJJJJJJJJJJJJJJJJJJJJJJJJJJJJJJJJJJJHH
@8193260/1
gttttgggtagttgggtaatattttgataacgtggatgtagataggctgg
+8193260/1
CCCFFFFDAFFHHIJJHIIJJJJJJJJJJJIJJJJJJJGEIJJJJJIJJJ
@4054111/1
cttatagtaaaattttgtggtaagttttcttccacgtagagaatagtata
+4054111/1
@@@DDFFDHHFHHIIJJGHHHHIIIJJJGGHIHGHICGHEGIJIIGIIEI
@8194377/1
ctctgatttatctcatcttcatcatccaagccgtaatgaatggtgttgct
+8194377/1
CCCFFFFFHHHHHJJJJJJJJJJJJJIJJJJJJIJJJJJJJJJHHGIJJJ
@6611029/1
cttatcagtaatctcgaatctattatctcttggacaagttgttatattag
+6611029/1
CCCFFFFFHHHHHJJJJJJJJJJJJJJJJJJJJJJJIJHIIIIJJJJJJI
@6611086/1
gatatgggttgctgtttacaccaacgataaaatcaggctttatgtttttg
+6611086/1
?;@?DB?;CFAAFGEGGIGEEBFHGHEG=EHH>DCB9@DGID@G?FE@D@
@8195368/1
tggctacaaagatagaagtcgaattcagttggatgggtaattcccacatc
+8195368/1
CCCFFFFDDHHGGJGIGHFEECGIIIJIEHIIGIIIICDHIGIHGGIGGI
@6087903/1
agagctattagtacttccgtcaacactgctttcatcttcagaagaactgg
+6087903/1
CCCFFFFFHHGHHJJJJJJJJJJJJJJIIJJJJJJJJJJJJIJJJJJJJJ
@6087983/1
atcagtttgagatactgtaatgcattgtaggccgcacatgtttgtgcttc
+6087983/1
CCCFFFFFHHHHHJJJJHJJJJJJJJJIIJJJJJJJJIJJGIJJIJJJJJ
@2997145/1
gggacttgaaaagaaagaccttccca
+2997145/1
@@@DBDDDDFF4D;FBGEH3CHHGG9
@6613031/1
ctgcttgatactccctgggtttaaaatcttcaataacattactcatttct
+6613031/1
@@@FDDDFHGHDFGHIGIGACGHIIIIIIGIGAEHGGIIHIGIIGGGGGF
@7185839/1
cacgatttcggcagcttttacctcattttcactcagaagaaataatatct
+7185839/1
CCCFFFFFHHHHGJJJJJJIIIJJJJJJJJJIJGIJJJJIJJJIGGJJII
@7186577/1
gtaaaacgtaagtggaagcataagctcccaattctttggtgataagaact
+7186577/1
CCCFFFFFFHHGHIJIJJJJJJJJIIJJJJIIIIIJJIIDGIJJJJJJII
@5129948/1
gtgtttttgagctcatacttaatccaatgacatggggaagtcaattgcta
+5129948/1
BBBDFFFFHHHHHJJJJJJJJJJJJJGIJJJJJJJJJJJJJJJJJJJJJJ
@2444567/1
ctgcagctaatgattcaaataagtcaccaaggacctttggcaca
+2444567/1
@<<BDFDFHHHA>GHI<FFHBIGEIIIGJG>GIICBEFDG<DCD
@2444984/1
cttttatgttttcttttttaaatttcttatgtggattgccataatcatat
+2444984/1
@@@DDDDDFHHHFIIIGIII<<FCGIGIEIIHIIIIHDGCFGGIDG?FEE
@4055677/1
gtacatttagctatcctgtagtttcgtcctatacctttgaatgtcccttt
+4055677/1
BBBFFFFFHFHHHJJJJJJJJIJJJJHIGJIJJJJJJJJJJJIHGIJJJJ
@2445880/1
gctgttgctgttgttgctgaggctgctg
+2445880/1
@CCFD>DFGHCFHHEIJEIAGGG?EFAH
@3527920/1
gcctgcttgtggaaaaccaccacaaatccacttggaaaactgtttatcat
+3527920/1
?@@FDEFFHHHHHIIIGIIJ?GHHJCHGIIJCGE@CG<FEDADEEGIIIG
@4056437/1
ctccaattgcattccctttcacactagggacatgaggtgaaattattggt
+4056437/1
CCCFFFFFHHHHHJJJJJJJJJJJJJJJJJJJJJIJJGHHIJJJJJJJJD
@177982/1
ctcacttgttttgtcataagttgtaacagtaagttcttttttttccttga
+177982/1
C@CFDEFDDHHGGE?EHIII??CEFGI@HEHIG<DHGIGIHBBG?984=8
@7189432/1
ccgttttttggagaggcaactcaggataactatagaggttcttctttcca
+7189432/1
???B1;?DAAA322:C<EEAB@ED@BDEDDEI<0:?<2?88<DDADCDEI
@7189483/1
ggagatatgatttgtctctaaatgaataatgcagcgatgattccaaagct
+7189483/1
CCCFFFFFHHHHHJJJJJJJJJJJJJJJJJJJJJJJJJJJJJJJJJJJJJ
@4057445/1
cctgaatgtgatttttaatttcccagcacctccatcagaagaatcagatg
+4057445/1
@CCFDDFFHHHHHJJJJJJJJJJJGHJJIJJJIJJJJIIJJJJJJJJJJJ
@7724866/1
gggaattctaagagggtacacaattcaggcactaatgtctcttcaaaatc
+7724866/1
CCCFFFFFHHHHHJJJGHIJJJJJJJJJJIJJJJJJJJJJIJJIIJJJII
@2998770/1
ctcatcttctttactaaaaggctacacaa
+2998770/1
@@?DBB>DFBDBH@DFFGCB;BCED??F@
@3530208/1
ggatagagactttttctttgaagatttaggtataatatctgaaggcat
+3530208/1
CCCFFFFFHHHFHJJJJJIJIGIHJGHIEEEHHGIGIIDGIGIEECDE
@2999406/1
ctccaatcgcattccctttcacactaggg
+2999406/1
@<@DDDBDD;DBDFFB@H<CBACGE@B@F
@7194218/1
cggtggtgtgtaatcactgctgaggcttgaacaagcccttctgatagcct
+7194218/1
B@CDDFDDFHHHHJJJJJJJJJJJJIJJJIJJJJGJJJIJIJJGIJJJJJ
@2449472/1
ttaagaaagaccaaaggtttctgttgagct
+2449472/1
@B@FFFDDAH?FFHGDG@DGIGHJGI@HCA
@1877045/1
gctgaactatttttactataaacatctttcatg
+1877045/1
CCCFDDFFHGHGFIIEGGJJIIDHJJGJJIGG9
@6093226/1
attattgactaaggccgatctgaggtctgtcaattcaccaggtgatatat
+6093226/1
CCCFFFFFHHHHHJJJJJJJJJJJJHIJJJJJJJJJJJJJJJFHIJJJJJ
@3000479/1
gtcacaactaacaatgggccacaactcatattgatcgtcaaatgaaacat
+3000479/1
@:?DDFFFHGHHFIIHIG@GCGCHGCEBDGBHHGGIBFIGEHII@HIIBG
@5136366/1
ccatattgtagctttggtggtggcagaaccctacctctaacttccatcat
+5136366/1
CCCFFFFFHHGHHJJJICGHHIJJIIJJIGGJJJJJJJJJJJJJJIIJJI
@7728677/1
ggtgcatgtaatactttgtagatatcagacatttcttcagggagaatttt
+7728677/1
CCBFFFFFHHHHHJJJJJIIJIJJJJJJJJIJJJJJJJJJJJIJHHIJJJ
@4676143/1
tactaattttttgcaattgttgagtgaagtttctgagagcatcttctcta
+4676143/1
CCCFFFFFHHHHHJJJJJJJJJJJHIJJJHIJJJJJJJJJJJJJJJJJJJ
@7196778/1
ctccaaaattgtaaatccaggaacttcccagtcatcaggaataaagtcat
+7196778/1
CCCFFFFFHHHHHJJJJJJJJJJJJJJJJJJJJJJJJJJJJJJJJJIIJJ
@7197027/1
ggaagtaagtgcaggggaacgagaaccaatttcttttttaaaataatcag
+7197027/1
@@@DFDDDFHDFHFBAEGIGHIE@FEGIIIIICHGBGGIIFIIIIGGIIG
@5605572/1
ctcttcattttcggtttcgtaggcaggtggaggccatcgcctggtcatgc
+5605572/1
CCCFFFFFHHHHHJGIJJJHJJJJJJJEHIIJIJJJJJJJJJJJCHIJJJ
@182224/1
ctggtgtagaattacagaataactcatgaatgctttctaatgtttcttca
+182224/1
@@@FDDDBFFFHHJBGHGIG4ABHHCE9FEHGIIICEHG>EF?FCDF49B
@182355/1
ctttggtgtacagaaatatttcggcttctgcttccgttccaccctttctg
+182355/1
C@BFFFFFHHHHGJIJJJJIJIGIIIJ9BGC@GGEH9DGDGDGIIIIIJG
@182574/1
ccgagaaatattacaggttcgttgaaaac
+182574/1
@@@DDADD?FFF>?FGEACDHGGFH4CC;
@6096057/1
tttaatcatagttgatgtctgcatatcagtcagcttcttaatgcatctct
+6096057/1
CCCFFFFFHHHHHJJJJJJJJJJJJJJJJJJJJJJJJJJJJJJJJJJJJJ
@3535491/1
ggctgctgtggtctctgctgttgttgttgttgctg
+3535491/1
C@CFFFD;FH3CBDG>GEGCHGEBFEECEG9CEG9
@1324277/1
gtgcggaggctaccttgccgtaggaaataag
+1324277/1
@@@DDAD8CD:DHI>?<AD??FC;DAEHEDD
@8200896/1
atttcattgtgcattaatctatagaaaattttccagacagtatttag
+8200896/1
@CCFFFFFHHHHHJJJJJJJIJJJJJJJJJJJJJJJJJJJIIJJJJJ
@4060050/1
gccacaactcatattgatcgtcaaatgaaacatacctcatacgactctaa
+4060050/1
CCCFFFFFHHHHHJJJJJJJJJJJJJJJJJJJJJJJJJJJJJJJJJJJJJ
@4060147/1
catgaacggtaatagctcgtgccattgcgccaggtgtccggtcttcactg
+4060147/1
BCCFFFFFHFHHHJJJJJJJJJJJJJJJJJJJJJFHIJJJJGHJJJJJJI
@4060625/1
ctgtcattcacttactttttaccagtcccttcagttaatatgctttaact
+4060625/1
@@@FFFFFGGHHGGGIEHHIIJJJIIJEHIHIIGJIIGIJGIIJIGIJJG
@4678056/1
cacgttcataaggtctcatttgaaaacgtggatctccaaggtctccttga
+4678056/1
@@@FAEFFHHHGHGHHIGIJJIIGGCFG<EGHHIHHGICGIIGIJGIGBH
@5141208/1
cgtgagaagctgcaacggctgctatagatggaacgttgatctggtctgga
+5141208/1
CCBFFFFFHHHHHJJJJJJJJJJJJJJIJJJIJJJIIJIJJJIJGIJJJG
@7199617/1
cctgatatagctctaacttcaattaatttctgatttttattaacaat
+7199617/1
CCCFFFFFHHHHHJJJJJJJJJJJJJJJJJJJJJJJJJJJJJJJJJJ
@7734882/1
cctgaacacattgggtcgccatacctaaaaccgtatctccaaccctcttc
+7734882/1
CCCFFFFFGHHHHGJAGGGIJJJJIJJJJJJJJIJJJJJJJJJJJJJJEH
@3004549/1
ctttgactaaatactcctgaaggagtgatatcggtgtttttgagctcata
+3004549/1
CCCFFFFFHHHHHJJJJJIJJJJIIDGG@?HGGGGFCFHGIGHIEIJIEH
@185029/1
gttgctggtcaccgggttgttgcctaacaggaggtgcactggttacagga
+185029/1
B@@FFFFFFHFHHJIJHGGGGG4CGEHC9F?>GG@@9?DHHD8D<FAFG<
@4062310/1
tgttctaacttaaagctgactttagtacatcgcctggagacatgactaca
+4062310/1
@@@FFDFFHHHHHIJJJIGIIJJJJIHIIJIIIJJIJIIIJJIJJJJJJJ
@4062425/1
gtttactagagaacttcttaataatgaaagatgcccttcatgatgttctg
+4062425/1
@?@DDFFFFHH?FIJIJJIJJGIJIGGHIHIJGGIIJJJJIIJIIGHGGI
@2456917/1
cagaagaaataatatctcagcaccaattttatgatttctctt
+2456917/1
?@@DDEFADHDDBG4CEE>FHHDG>GF<@HGIG<EGCEDHIG
@6097220/1
cacaatgagtaatttcaatttttaatccttttatttctttagtaaactta
+6097220/1
CCCFFFFFHFHHHJJJJGIJJJJJJJJHHJJJJJJJJIJJJJJJJJJJJI
@4680984/1
cctaagatatttgttatgatctccggccaagatcagccgtgtttggt
+4680984/1
CCCFFFFFHHHHHIJJJJJJJJJJJJJJJJJJJJJJJJJHIGHIJJI
@6621875/1
ctccatactccttgtcttacaggtaccggtctttctcgataatcaagtgt
+6621875/1
CCCFFFFFHHFHHJGIIJJJJJIHGGGIJHGIIIIJJJGIIJJJIGHGHF
@186169/1
cttaaaagggcaccccaactagttatgtgagggtgaaggtcctgtaaaat
+186169/1
CCCFFFFDFFFHHJJJIIGIEE4FGGIHFIJJJ?FDHGIDFFEIIIHCCB
@2459736/1
tgttacttctcatcctaggacgtccacctcgaactgaaggagtg
+2459736/1
@B@DDFABHGHFFJJJFIJBHJHGIFGIEIJIGGGIGCBD2B99
@186585/1
cttgtttcttttctttaacatttctcacagaac
+186585/1
@@;DDD>=C?F>B?AFF9A<<:?<FH>CFF>FA
@8205931/1
gtcgggacttgaaaagaaagaccttcccactggggtgtatgtcattgagg
+8205931/1
CCCFFFFFHHHHHJJJJJJJJJJJJJJJJJJJJJJBGHIIJIJJJJJJJJ
@756473/1
gccaggtgtccggtcttcactgcagcctgactggtgagaaccctcaccgc
+756473/1
@@@DDD=??F<DDGF1ABHHGGBCGIHEFGFHEG@FFH@DAF0?2DFGII
@8206994/1
cttgtggaattgtgacactttgatgttgtaaggtgctgaggcaagtgttg
+8206994/1
@CCFDFFFGHGHHIIIGIJIIJEGHIIIHECGI?FGIIJJIFGJIGHGIG
@8208864/1
ccacaattctggatgtaacctatcaggatgtgctttttttctttctaatt
+8208864/1
@@CFFFFFHHGHGJJFHIGGHIIJIIJHIJJJJJJJJIJJJJJJJJGHGI
@7740414/1
gtagttgggtaatattttgataacgtggatgtagataggctggcctgctt
+7740414/1
BBCFDFFFHCFHHJJJJJJJJJJJJHIIJJJGIJJJJJJJIJJJJIJJJJ
@7741191/1
ctcgatacagaataattctatgaggcttgtagccaccggtacttttgta
+7741191/1
@@@BDDDD?DH8:CAFHHICAFH>GGGGGH>BCBBDHIGG::?GG4?BB
@7741309/1
ttatgatctccggccaagatcagccgtgtttggtagaagcaggatgacac
+7741309/1
?<?DDDDDDDDDD1CEIDEIEEE9EEDIIDDBDBDBDEEE>DD;8B@CC9
@7206371/1
gtccacaagaaaaaaggttcttttacccccttcagaatataatagtttca
+7206371/1
@?@FDDEDDFFHGGIIF<CEHGGHIII@@HFHDHGGHIFIIHCGI?DFBD
@4064317/1
gtttcagctggatagtggtaggatagagactttttctttgaagatttagg
+4064317/1
CBCFFFFFHHHHHJJHIJIIJJIJJJJJJJJJJJJJJJJJHIGHIJIIJJ
@2463755/1
agctggtcttcagtcacccgatgctatttcttggtcatcagtttgagata
+2463755/1
@@@FFFDEHHHHH@GIHIIIHGE7B4FDHGIIGIHIIGIIIIHGIIHBFH
@1885948/1
gttgttgctgaggctgctgtggtctctgctgttgctgaggctgttgtgg
+1885948/1
@@@FFFFFHGHDDIHEFGGEFEEDHHIIGIIGHGEHH<?DFFGABGFH=
@5147705/1
ctctgctgttgctgttgttgctgaggctgctgtggtctctgctgttgctg
+5147705/1
CCCFFFFFHHHHHJIJJJJJJJJJJJJJJJJJIIJHIIIJJIIJJJJGJI
@1887941/1
ccaactcatactgtcttcagcctcatgttataacattatgcagttcatta
+1887941/1
C@CFFFFFH?FFHGGIGE>IEHIDEECCFBHGHEEGGIEGIGGGGHEDHE
@191373/1
ctttgctttaggatcatcatctggattttgaataggaaatttgctaagtt
+191373/1
CCCFFFFDHGHHHI<E@GIEFJHHGHCHCHEBHI@EGBG@FFH4<?FG?B
@7212659/1
tgtgctgctaacctcttggcaatttttttcgatttgccagtacctatttc
+7212659/1
CCBFFFFFHHHHHJJJJJJJJJJJJJIJJJJJJJJIJJJJIJJJJJJJJJ
@3011689/1
gcacattgcagttgctatcatacattcttaatatctgtgtattaagcctc
+3011689/1
@@CDDEFFHHDFBGIEEEG9IHCEHHCAHCHIEEFIIGG<:?FFDCHIHG
@7213350/1
ctttcagtctcatccacattttatgtgctgctaacctcttggcaattttt
+7213350/1
@@@FFFFDHHHHGGIJJIIJJJIJJHIIGIJJIIJJJJJJIJJJJEIGII
@3547372/1
gtaatattttgataacgtggatgtagataggctggcctgcttgtggaaaa
+3547372/1
@@@DDEFFFHGHGIIHI:FHGGIIJIJIIEGIJIB?DA=DDFCDHE>GCH
@5150980/1
caggaagttttctcgcaacttaggttatgcgaagtacataactttctttg
+5150980/1
CCCFFFFDHHHHHJJJJJJJJJJJHIIJJJJJJIDHHIJJJJJJJJJJJJ
@1334034/1
ctgagctggtcttcagtcacccgattctat
+1334034/1
@@@DDFFFF?DCFEFGEDFGHEHBDEGEA4
@1334248/1
cttctcttggtgttcaacaaatctcttaatgatatcagtcagcttacaag
+1334248/1
@@@FFFFFFB=CDGHGIJJIFIGAEIHGGGGCHGGEI<EEHGCIC@FH4?
@4069268/1
gtccttttatcataatgagatcaagtttttttcgaatcaaatgaagctgt
+4069268/1
CCCFFFFFHHHHHJIJJJJJJJIJJJIJJJJJJJJJJJJJIJJJJJJIJC
@4069541/1
ctgaggtttgtatctgttgcagtagttacatggctaccactcactatact
+4069541/1
@CCDFDFDHHFHHJJIGHIIEIHGIIGHIJJIIGJJIIIIGGGIGJJGIE
@4069999/1
gaccagtttgcaaagggaagcgagcttgctgttgttgttgctgctgctgt
+4069999/1
@BBFFFEFHHHHHJJJJJJJJJIJJJJJJJJIJJJJJGJJJJJJJJJJIH
@6105555/1
ccgatagtttccaaacgctccagattgatgccatcgtttgcattagacat
+6105555/1
CCCFFFFDHHHHHJJJJJJJJJJJJJJIJJJJJJJJJJJJJJJJIJJJJJ
@2471650/1
ccgcagattaaaatttttaagtacgactaagtgagcacactaaatcacca
+2471650/1
B@@FFFFDHHGHFHIIJBIIGHDHGJGH<FHIIEHEGEEHICGIEGEGGF
@5155125/1
gtactcttcactgatgagatgactgttttcttcttgaatggtaacaaatc
+5155125/1
CCCFFFFFHHHHHJJJJJIJJJJJJJJJJJJJJJJJJJJJJHJJJJJJJJ
@7218281/1
cactctttgatggaatttcataaacaactttcaaatccttaatatacgca
+7218281/1
CCCFFFFFHHHHHJJJJJJJJJJJJJJJJJJJJJJJJJJJJJJJJJJJJJ
@7218526/1
ctaagatatttgttatgatctccggccaagatcagccgtgtttggtagaa
+7218526/1
CCCFFFFFGHHHHJJJJJJJJJJJJJJJJJJJJJJJJJFHGHIJJIJJIJ
@3552392/1
tagcagaaatcctcattctttcaaaaaaaactattcgtaggagtaaaacg
+3552392/1
@CCFFFDFHHFHFEGGIIDIIIJG@HGIBGIGGIJJJGHHEIIBF>BFGH
@766713/1
atccattttatagctactctaaaaacacgg
+766713/1
?B@DDDFFGFGGDHBHGIFGEI4CGIIJ<D
@5619075/1
cacctttgaagttgaataagttattattcttctaggtccttttatcataa
+5619075/1
CCCFFFFFFFHCFHJHIGJIIJJJJFHIHIIIGGGCFFHIIIIJJFGGDF
@7751049/1
gcaggaattctaagagggtacacaattcaggcactaatgtctcttc
+7751049/1
CCCFFBDDHHHFHHHIHI<CFHGCGGHHDHIIGICFII9:D>D9DD
@5620112/1
gtggttgttgcctctgttgctgctgaggctgttgttgccactgctgctgc
+5620112/1
BB@FDDFFHHHHHJJIJJJGIJJJJJJJJJJIJJJJIJJJJJJJJJJJJI
@7753797/1
ctgtaaagtgttgctaacttcataaatgcacagagtaggttattgtaagg
+7753797/1
CCCFFFFFHHHHHJJJJJJJJIJJJJJJJJJJJIIFHHIGIJJJIJJJII
@1338601/1
gtcattatgggcttctattagttcatctatattttttaaggaagtaag
+1338601/1
@@CDFFFFDF<FDE@<?G>CAHE<HCHFGE@CCH>HII9@9D>B?DF?
@2475717/1
ccccaatagaccatgttggagtcaagcgtgtgaaagtatcacttgg
+2475717/1
@@CFFABE?HHGFGH?FHIGEA?BH>GDHIDCDCGC@>D4FDBBDB
@6106779/1
ggctggcctgcttgtggaaaaccaccacaaatccacttggaaaactgttt
+6106779/1
CCCFFFFFHHHHHJIJJIJJJJJJJJJJJJJJIJJJJJJJJJJJJJJJJJ
@7754540/1
ggaaataagaaagcaagagaaggaagtgaggtacacagttgcagtcctga
+7754540/1
CCCFFFFFHHHHHJJJJIIGGIJHIJCHIIJGGIJJJJIJIJIJJJJJJG
@3554020/1
attttgaataggaaatttgataagtttggttccatcaggaaacgatggtc
+3554020/1
@@@FFDD>FFHBHGI<DGHIB<?BFHHGEFAE<GEHEBGGGAFGDFAHBD
@5621157/1
cctgaacacattgggtcgccatacctaaaaccgtatctccaaccctcttc
+5621157/1
CCCFFFFFHHHHHJJGGIIJJJJJJJJJJJJJJIJJJJJJJJJJJJJJJJ
@4694368/1
tggttcttgcctttgcagctgttgtggtggttgttgcctctgttgctgct
+4694368/1
@@CDFAFFHHHGFIJJJJJIIGHIJJJAEGE@HDHIDHIJGJIIJIIIIC
@2477304/1
acactcatcaagaacttggtaaactcttagatcttcattttgttgcctta
+2477304/1
@@@DFFDFDF?BDBHBGEEHBFDE<CHGGEIEIIGBDFG9?BDHH9?DAF
@7759476/1
gtttcatttgacgatcaatatgagttgtggcccattgttagttgtgaccc
+7759476/1
CCCFFFFFHHHHHJJJJJJJJJJJJJJIJJJJJJJJJJJJJJJJIJJIJJ
@7759721/1
ctcagagctaccttggcagctgctaattttgcttggtgtttgttttctcc
+7759721/1
@C@DDBDDHHHHFGGHEEAFHGIIJIIIIGJIJFIJGFHGHGDFHIDHGH
@3018269/1
ctcaggagaaatttcaatttttgcaaatt
+3018269/1
=?@DDA;;AD;F4AACAEEGHIIGD@<AH
@2478914/1
cctacgtggacaggtgaacatgggcaaatctggaggt
+2478914/1
CCCFFFBAFDFHFHGGEGIHGJIJIBA?>EHIHCHI;
@3556624/1
gttcataaggtctcatttgaaaacgtggatctccaaggtctccttgaaca
+3556624/1
BBBFFFFFGGBHHHGIJJJIJJGDBEHIIJIJJIIJ<HCGHIIJIFFGHI
@7226901/1
cccatggcagcaaatctacttgatcctatagtttctcctacggagactg
+7226901/1
??@DDD;==<C?F<<:22<FC:<<3<F9<F91@9:91?99:D0DG:F3/
@6110770/1
aagttatcaagaaatctaagattgcatcaccgaggaattccagcctttga
+6110770/1
@@@DDDDEHHHGHJIIEHJJJJJIGEIHIHGEB@FHIJIGGIIIIBHHGC
@1903000/1
tgaacgtgtacacctggtaaagaggtgacaaagatagtaagttatttctt
+1903000/1
CC@FFD?D3A?FHEEHE?EBHHHHGA;FGICGIEGG4??DHAG>DEHFEH
@2482104/1
cctaagagttttattaaagttggatcattagcagaaatcctcattctttc
+2482104/1
@CCF<DDBCBHFFIG>F@B4CFHCHGIIIBHE@FGGD><DFHHHHGBBBB
@3558292/1
ggcataaaatgaaactgggcacaaccattagaatcacctgctgctttaaa
+3558292/1
CCCFFFFFDHHGHIHIEIIJIHIIEF1AGHGGIJIJJBHIIJIIGGIJJI
@773803/1
gccattatcgcatcatacggaatctgccgagtccttccttctagtgcttc
+773803/1
@C@FFFFAD=AD7@FGIGIFIIJIHIEDEBGFGIHGCDEEDGGHF<>FHG
@3019786/1
gtccttttatcataatgagatcaagt
+3019786/1
C@CFFDFEFFHGHIGIGBHGGGGIIG
@4698268/1
ggtagaagcaggatgacacttaggtcgtgcatggtttaagaaagaccaaa
+4698268/1
CCCFFFFFHHHFHHGGGHHJJIIJEHGFGIGIIJHHIIJJJJJJIJJJJJ
@5623803/1
ctcctgccactcatcataatgaacaatatcttcttttggattagtagaaa
+5623803/1
CCCFFFFFHHHHHJJJJJJJJJJJJJJJJJJJJJJJJJJJJJJJIJJJJJ
@3020253/1
gtcctgttggtccattaatataaaatggttcaacttctttggtgtac
+3020253/1
@@BFDFADFHHHHJIJIIIGJDHIIIE@94CAHIIIIGGHJG8?DGI
@1341419/1
cttggctttgccgcttgttgctgtacttgaggctgagatgaaggtggtct
+1341419/1
@@@DFFDEAHDHFGIFEGHGIGEHGIIID@FHJIJIIDHIIIJI?<D:FH
@4078304/1
ttcaagaatatattcccgtgtgatatgatatgggttgctgtttacaccaa
+4078304/1
@@CFFFFFHHHHHIJJJJIIBGHJJJJIJIIGIJGIJJIEHIJJJJJJJJ
@5164642/1
ccagaacttccggcataatgagtacatcatttacatcaccgtgatctaat
+5164642/1
CC@FFFFFHHHHHJJJJJJJJJGHIJIJJJJJJJJJJJJJJFHIJJJJJJ
@4078590/1
cacctcttctttgtctccaacccctacctcttcctcgccatctgcctatt
+4078590/1
CCCFFFFFHHHHHJJJJJJJJJJJJJJJJJJJJJJJJJJJJJJJJJJJJJ
@8222290/1
ccagagactcgtccaatcagattgaaaaaaacaagttgtataacacaatt
+8222290/1
<@@DD?DDFDFF1CEB:CFEHEH3CHCDEI:D;8?00?FD>FA?CFFBFE
@6636692/1
ggtaggacgtgctgtaccttgtatactagcatgactgactagatagaagt
+6636692/1
BCBDFDFEHHHHHJJJJJJJJDHIIJIJIJJJIHDCHHIJIJGIJIGJJ?
@7229399/1
gcctataagaacaatgagtgagagcttgcaagaggtaacttctgtcttga
+7229399/1
CCCFFFFFHHHHHJJJJJFIIJIJIGJIJJJJJJJGIJJJJJJJJJJJJJ
@5167568/1
gtgtttttgagctcatacttaatccaatgacatggggaagtcaattgcta
+5167568/1
B@BDDFFFHHHHHJJJJJJJJJIJJJJIJJJJJJJJJJJJHHJJJJJJJJ
@5167973/1
ggaccattagttgaagttccagccctcagataatcccatatcattgagac
+5167973/1
CCCFFFFFHHHHHJIJHHJJJJJJJJJJJJJJJJJJJJJJJJJJJJJJJJ
@1343464/1
gggaacgagaaccaatttcttttttaaaataatcag
+1343464/1
==?7DDDFA?@ABA;FF<CHEGGGEEGDH9>4<DHH
@5168576/1
ggagttgaaggattttctaaagctttgaattcataagttggttgtttttt
+5168576/1
B@@FDFFFHHHGHJJIJJJJIJJJJJJGHHJJIIGFHIIJJIIIHIJIJJ
@6112869/1
ctgcagttcatccataattcagaaagaatatacacaacagacaactctgt
+6112869/1
CCCFFFFFHHHHHJJJIJJJJIIIJJEGJJJJJJJJJJJJJIJJIIJJJH
@8224227/1
cgcattcattaagattagtattaactgttaatctaaatattcaaactgtc
+8224227/1
@@CFFFFDFHFHHIGIJI?@IIGJJJJHIJGIGIJJJJJIJJIJGGHGGG
@778199/1
cttgcgtagcatactttatcgtaacggtcatttctttttcttgatctctt
+778199/1
CCCFFFFFFH8B>FAFEICHIH@GGGGHCECCIE9DH@?F>>C<DGGECF
@4702143/1
ctcatacttaatccaatgacatggggaagtcaattgctaatattgccatc
+4702143/1
CCCFFFFFHHHHHJJJJJJJJJJJIJJJJJJJJJJJJJJJJJJJJJJJJJ
@5171378/1
gtcgggacttgaaaagaaagaccttcccactggggtgtatgtcattgagg
+5171378/1
CCCFFFFFHHHHHJJJJJJJJJJJJJJJJJJJJJJFHFHIJIJJJJJJJJ
@1906911/1
gggaattaataggaagtctaacagtgcaataatacataaattttcct
+1906911/1
?@7DB?DDFDHHGB@@GEG<@HH><EHGHIBFCHFG>FHG9?<4CGD
@1907200/1
gctactctaaaaacacggtcttttccttcccctggcaatgtgacctcaag
+1907200/1
@@CFFDDFH8FBHIIGHGEAHEAAAF?44CEFB@;DGE93:4???@?F99
@1907623/1
gcattgtaatttcttgttcttcttgtttcttttctttaacatttctcaca
+1907623/1
@C@FDFDD?FHGFIIJHIJJIJGGGHJJGGCGHCIFIE>GHHGGIJIAFH
@4082350/1
ggtaggtgcagggtatgaaactgaacgtgtacacctggtaaagaggtgac
+4082350/1
BCBFFFDEHHHHHEGIJJJJJJJJJJJHIGGJJJJJJJHIIJJJJJDFDH
@1908422/1
cgaataagtcatagctttatattaaacacttatttccaaagtgttgttcc
+1908422/1
@@@FFFFFDBHHDIHIGDEEHIGCE@FHGGG>HII<EF@CG9H?DFHB?4
@8224982/1
acaggagatactggttgttgttgaggtggt
+8224982/1
@@@DBDDBFAHBFDFHE<CB::8FDDGG7E
@5175114/1
ccttatttcaacaccagtgaaaaattgtttgccacgcatgtcccatactc
+5175114/1
@@@DDDADFFHFHIIIBEFHICHBFHG<CFGGIGCBFAHEIIIIGIG>BH
@3027253/1
agctgctgctaatgattcaaataagtcaccaaggacctttggcacatcca
+3027253/1
@CCFFFFFHHHHHIHIIJIFCFHG>EHIHEIJFGHIIIIGIIIIJIJIJJ
@1346034/1
gtgtattcattacatatgtatttatactgacataatctcattaacagttt
+1346034/1
@@@DDDFFHHGFGIIIIIFJGIIGJGIIJGGHHICGGGIIHGGDGGCFGC
@6115151/1
ggaggtgcactggttacaggagatactggttgttgttgaggtggtagttg
+6115151/1
@C@FDDFBBFHFDIIEEHGI?GHIHGEHHIIG@GEHIB<DE:B?GHGIGI
@6115620/1
tacttcttctttaagacactgactaaaatattgttcaagttcacgaggag
+6115620/1
C@@FFFFFHHHHHIIBFHIIIEIGIIIJIJCIIIEGIGGEHIJGGCHHGG
@1909441/1
gtgcattcataattcgggccttaactttagtgaactggtcatcaactgag
+1909441/1
@@@DDADDFHFAFIGI3<CC7C3CFHGEFHGEGGHEH9<BCEHIEIEGGF
@5178192/1
gcccattattgtgtactatcttcaaagagaaaaagtgcaatactaaaatt
+5178192/1
@@CFFFFFHHHHHFHIJJJJJJIIJJJJJJJJJJJEGIJJJJIJIJJJJJ
@780913/1
gtctcaacaagttccgttttttggag
+780913/1
?;@D1BDDFFFFAC>DB9EGGFA<9E
@781106/1
tcaagcttcggtccgactgatgatttgaggttcttgtggaattgtgacac
+781106/1
@@@DDDBDFA>HAGGD:<6EH4EDC@4?F3CGDGGBF9DGG>3BB>?FEE
@5630192/1
gccgcttgttgctgtacttgaggctgagatgaaggtggtctgctgggttg
+5630192/1
@CCFFFFFHHHFFIHGGHJIDGHGIJGGGHGHIJJHGHGHHIFIIHIIJJ
@3032044/1
caggtagtaagtgatcattaagttcgccgatcttgtacaacattttacat
+3032044/1
BB@FBDFEBHHFHHGGGHCHGHDHHIBHGIBH@FEGGGGBDGBGGJ@BFF
@3568619/1
gcttgtgctcctgaccaacttgaagacaaggtaaatgaggataccttaat
+3568619/1
@@@DDDD4D<DFF9DHIGGHH99CHIGIII9?EF@9?@F@BBBGBFGAGC
@5631940/1
ccggtttctcaaaacatggagctggatgaggaaatttttcataaagaagt
+5631940/1
BCCFDFFFHHHHHJJJJJJIJJJJJJJJJJJJJJJJJJJJJJJJJJJJJH
@2494137/1
gctctggcattttcctgtgactgatttttcttcaacatcaacaaatgtca
+2494137/1
C@CFFDFFHHHHGIIIIIFEHIH?BHGHGIGJJIJI<HGIIIGG9DD@AH
@2494240/1
ctctttcccgatcaggcgctgacctggcggtagctttaat
+2494240/1
@CC?DDDDA>@FFIIF3CABHDAFEGDFFHI:FG9F@@77
@211835/1
actgctttcatcttcagaagaactggtagaagaactgct
+211835/1
@CCFDF84CFHH<A<FEBGDCEBEG9AAC9AEEHIGII4
@2494543/1
ggaaaaatcaggggaaagaagacagaaaagatagtgatgtttaagctgaa
+2494543/1
CCCFFFFFHGGHGIIIJJCEHFGGIGCHIIIJJ:BBFII?FGGCGGIIIG
@4707872/1
ctaatgtcctgtaaagtgttgctaacttcataaatgcacagagtaggtta
+4707872/1
@@@DDEFFGGHHHJEDAEFIHIJGHIIIGIIGIFHB@FECFHI?BDDFF<
@8229931/1
gtcacttcaaactgttgctcagcagctatctcttgtaggaactggactgc
+8229931/1
B@@FFFFFHHDHHJIJJJJJJIJJJJJJJJJJJJJGIJIEIIIJJIIIJJ
@2495760/1
gttctcttctgttgtttcaattttggcagtatgcaaatattgtggaccat
+2495760/1
@=@DDDFFDDFHFIJIIBFEHI4AC1EDEABCBGIGEEIIJB?GEDGGHC
@5184741/1
atcagcaatacttttgtcaggaatggaatgctgagtaacaagattatatg
+5184741/1
CCCFFFFFHHHHHJJJJJJJJIJJJJJJJJJJJJJHIJJJJJIJJJIJJJ
@5185143/1
ctgtattagtctgcagaaaccaagaccgacttaaacaaattgattccaag
+5185143/1
CCCFFFFFHHHHHJJJJJJJIJJJJJJJJJJJJJJJJJJJJJGIJJJJJJ
@5186304/1
cacggaaggtggaatttttgcattttttataacttctttaatgctctcca
+5186304/1
CCCFFFFFHAFHHJJJJJJJJJJJJJJJIJJJJJJJJJJIJJJJJJJJJJ
@6121825/1
ataactatcaatactttaagagtactaccaactcatactgtcttcagcct
+6121825/1
CCCFFFFFHHHHGJJJJJIJJJIJJJJJIJJJJJJJJJJJJJJJJJJJJJ
@5187333/1
cttctgaagaggacatccccgtaccataacaaactgctacaggtagtgtc
+5187333/1
CCCFFFFFHHHGHJIIIGIIIHIJIIIJJJJJJIIIJJJJJIJBHIGHJJ
@3570709/1
gattacttcttctcgaggtggctgcagtttccatatcatattatacctga
+3570709/1
@@@FFADFHHFFHGHIGE@FHEIIEHGHIIFGI@GEGIIBGHIHFEGHII
@214081/1
gtcgaacagcttccacagcttgtctgtaatt
+214081/1
@@@FDFFFGHHFFGHGH@FHIJFHCGIGC4?
@3572022/1
gctgagagtaattcgtcgcgcattctgttgtatatttatgctcacttcac
+3572022/1
@@@FDFFDBFHHHEBGBHHI8GBHHGEA<FGF@@GGIJJGIIJJIEGHG9
@785281/1
gtcttgtgacactttgttatatccggccattcttcccaattgggaacaca
+785281/1
@@@ADDDDHHF<FBE<FBII<E4C;A6D1?BGEGGGIIIIEG<9D>GH;B
@2499667/1
ccacaacaatttctcttcctttttttggatctgaagggcggtcccctctt
+2499667/1
@@@D;DD?:CDDF9GF::<4:F@FF:C?FFGF>B>DG?F@;:8?DDDBB9
@6123381/1
accaaataccttcttttgtcccagtctatacagtttcaaattactaacct
+6123381/1
CCCFFFFFHHHHHJJJJJIIJJJJHJJJJJJJJJJJJJJJJJJJJJIJJI
@6645739/1
ctcatacgactctaattgtaaaaatgttatccatttttgggttaataacg
+6645739/1
@@@DDDDDD?CFHBAHGG:CFCAFFC<CC9AEGBHIGHIHGH;?BDFDB?
@218126/1
ctagataataatgcctcagagctaccttggcag
+218126/1
@@@DDD?BFFFF<<?AA?CCC>><C9@?93;G1
@5192364/1
gggcacaaccattagaatcacctgctgctttaaaatcaagatcaactaat
+5192364/1
CCCFFFFFHHHHHJJJJJJJJJJJJJJJJJJJJDCDGHIJJJJJJJJJJI
@4091300/1
agtacttctgatagttcacacggttgatgattttgacactccaatagtac
+4091300/1
CCBFFFFFHHHHHJIIJJJJJJJHI@GIJJJJJJJJJJJJJJJJJJJIIJ
@5192450/1
aggaaataagaaagcaagagaaggaagtgaggtacacagttgcagtcctg
+5192450/1
CCCFFFFFHHHHHJJJJJJJJJJJJJJHIJJJHIJJJJJIJJJJJJJJJJ
@4715608/1
gctcttcatgccactgattgatgtcccaatggtccacacctttgtcacca
+4715608/1
CCCFFFFFHHHHHJJJJJJJJJJIJIJJIJJJFHIJJJJJJJJJIJJJJI
@7775473/1
gctagtttttcaggtttactgaacttagctgtctctggttccaattctaa
+7775473/1
CCCFFFFFHHHHHJHJJJJJJJJJJJJJJJJJJJJJJJJJJJJJJJJJJJ
@1354694/1
ataccaaaggtcaagaccataaccaagatcaattactctaccaggtgg
+1354694/1
<@@DDDFFDFFD<CF@?FFBHABFGHGD9F>F?FHGADFGH4BEC9B1
@2502182/1
aataagtctaaatagaccttcaggg
+2502182/1
CC@FFFEDHHGBHEAEGH9IHIIJI
@7775809/1
gtaaaaataaaatttaaaaatgttgctattgtttcaacatgtctttc
+7775809/1
BC@FFFFFHHGGHIJJJJIGIIEJGIIGJIJHIIGGGIIIIJIGFHI
@2502262/1
ggcagcttttacctcattttcactcagaagaaataatatctcagcacca
+2502262/1
@@@DFFF8FHFFF@BGIIII9IH>HEHGGHEIGHEIG9?FDGFG3?@FD
@1919219/1
gtggaatgtatgacgatgatttgatatctatatttctcattttttctgct
+1919219/1
@?@DDADDCAHFHGAGIIIHGG><BFHHIBHIEGIGIGGBGGIGHG<@CD
@1355961/1
atcgcctggagacatgactacacaaccatttggtatattcatcctctcaa
+1355961/1
@@?DDFDDHFFHBHHGGHIJEHHHFFHDHIDGHGGIGGE@GGHIGI>FGC
@789413/1
ctttaaactgatccatgatcaatctcataggatgtctattgacagcatga
+789413/1
@@CFFFFFHHHDHIHIJ<JHHHIJJ@EBFHEGHIHEAGI<GFD9DEGH@B
@6127420/1
ctttactaaaaggctacacaaacaatcacctgaatccttagaattcaaaa
+6127420/1
CCCFFFFFHHHHHJJJJJJJJJJJJJJJJJJJJJJJJJJJJJJJJJJJJJ
@3043679/1
atggtttcaatgatttccctgttgaccttacggggacacttatcaggt
+3043679/1
@@@FDDFFFFDFHEHDF4CA>FHGEIIJGIJCGIF<GHHGHHIIG@>B
@791848/1
atatttttattatgttttaaactgacattgccgattagtgatatcagtc
+791848/1
@C@DFFFFFHHHFEDGGIJGIAFFHGEIIIGHGEE1DGCB>>DFGGIFH
@2505866/1
agctggtcttcagtcacccgattctatttcttggtcatcagtttgagata
+2505866/1
@@@FFFDDHHHAFFGIIIIIGIIIIGIIIGIICC?FCDF@G<FHEEB9FA
@220881/1
cttctattagttcatctatattttttaagg
+220881/1
@@@BDAE>DHDFHEIJIGH<IH>JHI?CC>
@4094503/1
cggcaacatagaaatactgtaaaatttacctgtggttggtcttgatttcg
+4094503/1
CCCFFFFFHHHHHJJJJJJJJJJJJJJJJJJJHJJIIJJGIJJJIJJJJI
@4721038/1
gtgacactttgatgttgtaaggtgctgaggcaagtgttgggattttgacc
+4721038/1
CCCFFFFFHHHHHJJJJIJJJJIJJJJJJJJJJJIJIJJJJIJJJJJJJJ
@7782218/1
cgttgatctggtctggagctggatgagtgacatcagcgccaacaacaatg
+7782218/1
BBBDFFFFHHHHHJJJJJJJJJJJJJJHIJJJJJJJJJJJJJJJJJJJJJ
@5643066/1
gtcgggacttgaaaagaaagaccttcccactggggtgtatgtcattgagg
+5643066/1
CCCFFFFFHHHDHIIIIJJJJJJJJJJIJJJGJJJ?F?FIIHJJJIGIJJ
@3045559/1
ccttcttccagcatagcttcaatttcattgtcgcttatgtcaaattctac
+3045559/1
CCCFFFFDDFHGDCGGHIIJJCIJJHIGDHFHHBGGHEHGGE9FGHIIHB
@3046097/1
agcatgatgacattcatctataactaatagattgaca
+3046097/1
@<@DDDEFGGFFFEGFHIICI>C:<FEFG9AF@CFHG
@1924900/1
cccaccatctgtttgttgattttcaaaatgaatatgacagtataaaaagc
+1924900/1
B@BDFFFFHHHGHEEH@FGHIEGGGHIIIJH4CFIIDH@GDHC>FHCHGC
@2506688/1
ctagcattagaagtttcttctccagctaaggctg
+2506688/1
CCCFFFFFGFGHDCGGIJIIBHAHE>@H<FEGIG
@6130847/1
agcctttgatagcaatcggtaaagttttgcctataagaacaatgagtaag
+6130847/1
CCCFFFFFHHHHHJJJJJJJJJIJJIJJJJJJJJJJJJJJJJJJJJHIJJ
@6131346/1
ctcgtttcattttgctttgacttctcatttcttgaagtttattttcttta
+6131346/1
CCCFFFFFHHHHHJJJJJJHJJJJJJJJJJJJJJIIHGHJIJJJJJJJJH
@4723863/1
gtcctcaaatgttttatagaagcttccaggaaaaccagattttggattga
+4723863/1
CCCFFFFFHHHHHJJJJJJJJJJJJJJJJJJJJJJJJJGHJJJJJGIJJG
@2508142/1
ccttgactatgtttgatgacatatcaataacattctcct
+2508142/1
@@@BDDDDBHGF8AEEG<DI@FEIEGGGGEGCHHEFC<C
@6133094/1
gcaccttcaacaccacactcctcaaggtacacccctataagggcttcgat
+6133094/1
CCCFFFFFHHHHHJJJJJJJJJJJJJJHCGHIJJJJJJJJJHJJIJJJJJ
@225167/1
ggttgagacacttgctggggaggtggacctctttgtgcccatggagtttg
+225167/1
@C@FFDFFHDHH?GDECFCB=G<CGF3?CF9?FC::BDEDF;3?D>BCD4
@5645525/1
ccacattccattccatgatttattaaacccgatgctagctttcttaaatc
+5645525/1
CCCFFFFFHHHHHJJJJJJJJJJJJJJJJJJJJJJJJJJJJJJJJJJJJI
@1926861/1
ggtagaagcaggatgacacttaggtcg
+1926861/1
@@@FFFFDFHDHHEIIAGGGHGIJBHH
@4099038/1
gtaatcaaattttatgacaaaattgcaattctttacatcaataccttctt
+4099038/1
CCCFFFFFHHHHHJJJJJJIJJJJJJJJJJJJJJJJJJJJJJJJJJJJJJ
@8240703/1
cagacatgttatttactattcattcaaaatttgtgctgactgcttagcat
+8240703/1
CCCFFFFFHGGHHJJJIIJJIIJJJJJJJJJJJIIJJJJJJJIIJIJJJJ
@3580621/1
cagcgaaattcttattcgattgaagtaa
+3580621/1
@CCFFDDFHBDFHIIE<EHEHJIIIFEH
@7786961/1
ctggttgttgttgaggtggtagttgagtttggtgggtaggggttgtttcc
+7786961/1
@@CFBDD@FHHHHJJICGHCEHFHIFH9CDGGCFGI@BHGIIDFGHCGGG
@7787260/1
caccccctcctcctccacctttctttccttttttgcccattattgtgtac
+7787260/1
B@@FDFFFHHHHHJJJJJJJJJJJJJJJJJJJJJJJJJJJJJJJJIJJJJ
@8241739/1
ctatgactcccaagctgctatgagtactatcatcagctggtgtagaatta
+8241739/1
C@CFFFFFFHDHFIIEGGJIIIIIGIIIIGJGGGGIGIJG:C?BFGIGIJ
@7249773/1
gatgatttgaggttcttgtggaattgtgacactttgatgttgtaaggtgc
+7249773/1
CCCFFFFFHHHHFIJJJJIJJIJJJJJJJJIJJJJJJJJJJJIJJJJGHI
@3581894/1
ctcttcactgatgagatgactgttttcttcttgaatgg
+3581894/1
CCCFFFFFFHFFHJJJIIIGHHHHHJGIIIJJJJIJC>
@7250580/1
tttctttctatatccatcggttcttcttcttttttccacgtgaaatcttt
+7250580/1
@@@DFFFFHHHGHJJIJJJJGHJJJJJJIJJJJJJJIIJJJJJJIJJJJJ
@795884/1
cgatagtttccaaacgctccagattgatgccatcg
+795884/1
??8?DDADF<F4BEA@AHHEHCCD@EE>B439:?:
@1930451/1
ctgcagtttccatatcatattatacctgaaggcttttgggtcgtgagaag
+1930451/1
CCCFFFDAFFGHAHGIIIJJHIEIIJJJ@GIEIJIFIIIJGEGHBHEH9@
@6134165/1
gtcaagcgtgtgaaagtatcacttggaagtttagcacagtatctgttaac
+6134165/1
CCCFFFFFHHHHHJJJHIJJJJJJJJJJJHIJJJJJJJJHIJJJJJJJJJ
@796888/1
gttgcctctgttgctgctgaggctgttgttgccactgctgctgctgaggc
+796888/1
@@CFFFFFHHHGHIDHIICFHEHIJIIGGHIIIJJIJFGIGIEGIIFAEE
@1362471/1
gtgtttttgagctcatacttaatccaatgacatggggaagtcaattgcta
+1362471/1
@@<BDFFFFHFHHICIIIJEHGHJJJEIJGIJIJJ;CGBH94?B><GHJJ
@6135148/1
tcttctcttggtgttcaacaaatctcttaatgatatcagtcagcttacaa
+6135148/1
@CCFDFDFDFDADHIEFGIGHJJEGIEH>AAF@@FGHGHFHGHGIJDDHD
@1363181/1
ttgtacaacattttacatgcagttagtgcaactgct
+1363181/1
@@@DDBDDFDBFHIDGIFCE><<CCHGEIIF3A93<
@4729015/1
ctcgactgccccgatgttggagcctatgctatccgtagtcgaggctgggc
+4729015/1
@CCFFFDFHHHHHIJHHIJGGHHIIJJJIJJJJJJGIIFHIJJJJHIJJ?
@4101641/1
ccttgaatgaatttttcattcctccatactccttgtcttacaggtaccgg
+4101641/1
CCCFFFFFHHHHHJJJJJJJJJJJJJJJJJJJJJJJJJJJJJJJIIJJJJ
@3052671/1
gctttctaatgtttcttcatttaaaaccgctgtgtctctttctttttttg
+3052671/1
@@CFFFFFGDHF8EG9DHHAD@CHHGIFJGIE8CCDGGHBGG@CCGI>F>
@3583536/1
ctcatgttataacattatgcagttcattacctaagatatttgttatgatc
+3583536/1
@BCFFFFFHHGHFEGIIJIGIJFHGGJI@HHGJI@FEDFHHJBEIGGDHI
@2513769/1
ctaaaccttcatctttatcagtaatttctttaatatttgaagtttcttta
+2513769/1
@CCFDDBDFFB<?4<AACHGHEH>DHCHCH<EEHEA<EB????<DGEG@A
@6136381/1
gggaaaatgaactgtatccattacgatgattctagctgagaactacgagt
+6136381/1
CCCFFFFFHHHHHJJJJJJJJJJJJGJJJJJJJJJJJJJJJJJJJJJJJF
@2514446/1
ctttttgaaacacaatgtgagtacctactacctttatattcactgtaaaa
+2514446/1
CC@FFFFFHHHHHBE9A@FDADEHIIJFGAHIEHIIGIAGHEIIIHG>GG
@2515311/1
gctgggaatcctttgtgagccacatcaatgttaaggaatggttt
+2515311/1
@@@DDDDDAF?FDGGAHDC3?3CGHEBHGICGHI>BFHGIB?BF
@6657680/1
gtgaacatgggcaaatctggaggttgatgaggaggctgaggtggaattag
+6657680/1
CCCFFFFFHHHHHJJJJJJJIIJHIJJJJJJJHIJJJJIJJBFHGIIJIF
@1934645/1
gtggaattgtgacactttgatgttgtaaggtgctgaggcaagtgttggga
+1934645/1
@@@FFFDDH>DBFGIJIGIGGHBEEEFDHBH@AGGHIIIG@E44B4BCF?
@8245640/1
ccctgattacttcttctcgaggtggctgcagtttccatatcatattatac
+8245640/1
?@@FFBDDHFHHHIIGGGIIGBHHIDIIII@G@HEGHIEGHHGIEIIIII
@231114/1
ctaacttcataaatgcacagagtagg
+231114/1
@@@DDDDDFBBF4BFD4CEGCC??A<
@799943/1
gaagaccaatagggttgcccatcattcgctcctcgactgccccgatgttg
+799943/1
???DDFADHDD<FEEF<FHGGFGGIJEEHIIIH??DGEGDDDG6;AF@A@
@4733773/1
ctctgctgttgctgttgttgctgaggctgctgtggtctctgctgttgttg
+4733773/1
@@@FFDFFCFFHHIFHGIJJIIIJG7FGDCFGEEG9?DAG<FGHIIEHG8
@1365716/1
cgggaaaattaatttttattaagaagccaaattgcacctcacacctggca
+1365716/1
@@@FDD8BHDHHFDIBIIEHG9EHHHIJJDEGBFHEHJI?DH<FGGCHI<
@801374/1
ggcttttgttggccttagtagaattataaaataaatacaaatacagaaac
+801374/1
CCCFFDFFDFFHDIIIJEEFHGHJIJGIJIJGIGCIBGG@HCI9?GGI@;
@2518839/1
gctggttcctagaatcccacatggcaggaagttttctcgc
+2518839/1
CCCFFDDFHHHDHGHBFE@BAFHIIGIIIGI<<BFAFDHG
@803138/1
cttcatgccactgattgatgtcccaatggtccacacctttgtcaccacta
+803138/1
CCCFFFDBHGHHHJJG@GHIIIJJIJJIGDHIHIIGIICGFIGIIGIJJI
@803154/1
gggaattctaagagggtacacaattcaggcactaatgtctcttcaaaatc
+803154/1
@@@DBDEFHGGH?FEHBFGHGI?<BEH4CGBACGG@BFEI4D<F9?4FDC
@3059062/1
atcacattaccacatttctcaaattcagtcttgaaatattatccattagc
+3059062/1
=@@D;?DFHHHHHGGIIJJJJGGIJBHGGIGJIIEFHIIIEHCGGCHIGH
@5654478/1
cacctgaatccttagaattcaaaaattcaaacttaaattcgtagcctaat
+5654478/1
CCCFFFFFHHHHHJJJJJJJJJJJJJJJJJIJJJJJJJJJJHIJJJJJJJ
@5210880/1
atttctttgtgtcgaaatacaaggcaggaaatggtgaactgcctttcatg
+5210880/1
@CCDFEFFHFHHGIJIJHIJJIGHGGIIIJIJJI?DFHIJGGHGJJGIIJ
@2520541/1
ttgttctcaatgtaagacagcattgttgcaacttagatttagggtcattc
+2520541/1
@@@DDAEFGHHHHIJIGHIIIJIIIEIJ9HHFGIG@GGGIJJIJ@GA<<B
@4106403/1
ctgtaattgcgataaggtttttcaggattgatagatacatcataatgatg
+4106403/1
CCCFFFFFGHHHHIJJJHIJJJJIGJIIIJJJJIJJJIIJIJJJJJJJIJ
@6661550/1
gcctggagacatgactacacaaccatttggtatattcatcctctcaaaat
+6661550/1
CCCFFFFFHHHHHJJJJJJJJJJJJJJJJJHII:?HGIHIIJJJJJJJJJ
@1938454/1
tgttgctttcgcagggtaagtctttcagtctcatccacattttatgtgct
+1938454/1
B@@DDEFFHHHHHIIIEGGCHHIJGIJBEEGHBEIJJIIIIJJIJJHGIE
@1938463/1
caatcttttcagcacttatccaatgagcaacgacttcactcgttactgct
+1938463/1
CCCFFFFFBHFDFIIIIGIIEI@EDGCHIIBH8C@FHIGEIGFHGJ9BGH
@7258535/1
gtgactctaactcttcttccatccgctagtttttcaggttactgaactta
+7258535/1
CBCFFFFFHHHHHJJJJJJJJJJJIIJJJGHIIJIJJJHJJJJJIJJJJJ
@804257/1
acacagtattcttgtagtgctccaatcgcattccctttcacactagggac
+804257/1
CC@FFFBDHHFHF@EGHEHGHFHFE9:F=EDHAHGHGIJJI<DEHE<;96
@233773/1
gcattgtaatttcttgttcttcttgtttcttttctttaacatttctcaca
+233773/1
@C@7DDDDFHHDBGEGAGIGGGHCHF9FHI<H>EHHHFHGFHIJIIJDEH
@5655798/1
ccatggtataactatcttattgagataattatcttttgaaacaactacct
+5655798/1
@CCFFFEFHHHHHJJJJJJJJJHJHJJJJJIJJJJJJJIJJJJJJJJJJJ
@3592981/1
ggaccagtttgcaaagggaagcgagcttgctgttgttgctgctgct
+3592981/1
@@@DFFFDDH>FHGGIGECHGIEGIIBIGI>H:?D?D>FEFHIII9
@2523762/1
tggaaaactgtttatcatagatacgacgacactttttag
+2523762/1
@@@DDDBD?HFFFEBE<CEFHE:FACGGGIEG>F9DAG@
@6142195/1
gggaaataggatattttcgcattcattaagattagtattaactgttaatc
+6142195/1
CCCFFFFFHHHHHJJJJJJJJJJJIJJJJJJJJJJHIJJJJJJJJJJJJJ
@5211573/1
gcgacttttgtccgaatctcatcagcaagaagaagtgcattaagcctgta
+5211573/1
@?@DDDDDHFADFH@BGGHDHFBHFI@FE@EF@GD1BFHCFGGEHGDG9<
@7799913/1
ctttcacgttcataaggtctcatttgaaaacgtggatctccaaggtctcc
+7799913/1
@BCFFFFFHHHHHJIJJIJJJJJJJJJJJJJJHJJJJIIJJJJJJHIJJJ
@235430/1
gtgacactttgatgttgtaaggtgctgaggcaagtgttgggattttgacc
+235430/1
@@?DFFFAADFHGIIJE@HJII4AE@EGGGGEII:CCDDFGGEEC>B?F@
@6662830/1
cctcttttaccattgtacgagtttgagcatcattcattttcttcattgta
+6662830/1
@@CFFFFFHHHHHJJDHDDFHCGHHJJJJJJIJJFIJGIIGIJIEIHGII
@4740484/1
gttttcttgatcattttcgtttacccagagaggaaatagtattttttctt
+4740484/1
CBCFFFFFHHHHHJJJJJJJJJJJJJJJHIGHIHIJJIJBGIJJJJJJJI
@806680/1
ggctttttaaaataatacagacaattatgaagttctagtgcttgtttttc
+806680/1
@@<DDFEDHGDBHDHIGIIHDF>ECGHGIEGGGGHI@C949?D@CGHDGI
@236204/1
ctttgcgacaatttgttctcttctgttgtttcaattttggcagtatgcaa
+236204/1
@@@DDD8DFFAF>EA:AFHHII9@E1:C3:;D1?FCGHI8<FD?B4<DBG
@3596440/1
gccaaactccagccaaaatccaaaggagcccactcgaattctttagttag
+3596440/1
@CCFFDDEDHBFHGGHGEEGHIJECGGEGCGFIDH?CBGECEE@9BDHGI
@2528668/1
caaagatagaagtcgaattcagttggatgggtaattcccacatctactgt
+2528668/1
CCCFFFFFHDFHFHHIIIJJJIHIHGG9EADEFGGIIIEFHICG@HJJJH
@236779/1
tcctttttcaaaaccttcttccagcatagctt
+236779/1
@@@BFFFFGHHHGIB3CBHG9FHGIBAB2<?<
@7261789/1
gtcagttttaatgcttccaacacgttgaactaaacttggatcagtagtgg
+7261789/1
@@@FFDDFGHHHGIJJGJJIJJIJJJJEGIIIIIIJJJJJJJGIGGGIJJ
@4742086/1
gcagggaattctaagagggtacacaattcaggcactaatgtctcttcaaa
+4742086/1
CCCFFFFEHHHHHJJIJJJFHIJJIEHHIJJJIGIJIJJIFIIGIIIJJI
@4742357/1
cttgactatgtttgatgacatatcaataacattctcctcaaccttttgta
+4742357/1
CCCFFFFFHHHHHIGIIJJJJJJJIIJJJJJJJJJJJJJJJJJJJJJGHH
@4743080/1
gtcacttcaaactgttgctcagcagctatctcttgtaggaactggactgc
+4743080/1
CCCFFFFFHHHHHJJJJJJJJJJJJJJJJJJJJJJIIJJJJJJJJJJJJJ
@7263065/1
gcctgcaattcttggttcaagatcattttaaactgtccttctgacacacc
+7263065/1
CCCFFFFFHHHHHJJIJJJJJJJJJJJJJJJJJJJJJJJJJJJJJJJJJJ
@808963/1
cacccatcaaagcctcaaaacagttagccattgcatgcctcaactca
+808963/1
@@@ADFDDHHGHHIHGEHJGIJ;AFDGHIIE><AHDGGBCHHGGIII
@6145459/1
gaaagatgccggaagtatttatggagtccatatttaactgctagagaagc
+6145459/1
CCCFFFFFHHHHHJJHIJJJJJJJJJIJJJJJJJJJIHIJJJJJJJJJJJ
@6146648/1
atttcattgatagtatctgatttgttgtttattagggtagcatttggagg
+6146648/1
CCCFFFFFHHHHHHIJJJJJIJJJIJJJJJJJJJJJJCHIJJJJJJJIJJ
@1947632/1
ctcagtttcacttaaatcttgaaagatattatcacagattgcccttatct
+1947632/1
@@@?DDEDHDFHFGGHIGIBBFGHGHIIIJ>HIGHHHEHGAGCGG9DDC>
@7263931/1
cttctttgcttcaggttcattatcttcgatggcttctgccaagtaatctc
+7263931/1
CCCFFFFFHHHHHJJHIJJJJJJJJJJJJJJJJJJJJJJJJJJHIJJJJJ
@3600361/1
cttatgtctaacacttcacacataaattcgataacaggctgagctttata
+3600361/1
CCCFFFDFHHHHGDGIIIIFGHCIJJEGIIIG3CFEHIJIFEHHGIIEGE
@3600526/1
ctccctttttgcagcttcttcaagagggat
+3600526/1
@@@DBDDDDBHF<:3CFHIGGB@FCGHI?E
@5219183/1
ccaactcatactgtcttcagcctcatgttataacattat
+5219183/1
@@@ADD;AC?DFB@EEEEE<<CA>CHFAE<D222AEFG?
@2534143/1
gttctctagtttgtttctgcaagaggtgtcagagaggatgatggtgttgc
+2534143/1
@@@DDFFDDFFDDI>FGGHIJGCCGG>CCBAEEEGGEDGG>GHJFG;BDG
@4745985/1
ccttcttctttttttctagtttcctcctcatcaagagcacggcgatactg
+4745985/1
CCCFFFFFHHHHHJJJJJJJJJJJJJJJJJJJJJJJJIJJJJJJJJJHHH
@2534595/1
agcttcttcaagagggatgggctctgaaggttgtattgttctgg
+2534595/1
@@@FFEDAFF>AABDHGGGDICGHE@9?C;FF9?<BA@?DDGGE
@811083/1
ctgggctgtaagatctgtgttttgatcgttctctgggtggtcttttgt
+811083/1
@@@DDBDDH?FF>GEHG9<CFHIIEH4<2?GFFGD>HFHIGEGEDGIG
@7807721/1
gtggaagtaagtggtctttcatttaatgttttttgaaaagcctcacttgt
+7807721/1
CBCFFFFFHHHHHJIJJJJJJJJJJJJJHIJJJJJIJJJJEHJJJJJJJJ
@1951285/1
ttatatttgattcagtttcccgcttctttccaaatctggacattatattg
+1951285/1
CCCFFFDFGHGDGIJHGIJJIFIH>HIJJJJIGIGIJGG@FH9<?G?FIG
@7807911/1
gtcacaactaacaatgggccacaactcatattgatcgtcaaatgaaacat
+7807911/1
@BBFFFFFHHHHHJJJJJJJJJJJJJJJJJJJJJJJJJIJIJJJJJJJJI
@3602559/1
accaaggctctgcgacaatttgttctcttctgttgtttcaattttggcag
+3602559/1
@@@FFFDFHHHHHJJJJJGEHGDHIIJFJJJEHGIIDI@GEEGGGIICAH
@1953342/1
ttccttaatcatacaataattagcttaatattagaaatcttaataaatag
+1953342/1
@@?DDFF>DFBAFBFF<EFIEHGEBECHGHG44??HGEH@GGDB<F<9??
@6148944/1
attacttcttctcgaggtggctgcagtttccatatcatattatacctgaa
+6148944/1
@@@DDDDDFHFDHBBDF1<FDHHGEDHGIGIIGDHG@CDEGGGIGIIGAF
@813419/1
tgttgttgaggtggtagttgagtttggtgggtaggggttgtttccct
+813419/1
CCCFFDFFHHHHHJEGIGHIGIDHEHIADHG?BFHJJBGGDEEGIGH
@2539971/1
gttaacttttggtggctttattatattactcctaattgaa
+2539971/1
@@@FFBDD?HHHDG1CDEGH9FHH9EHIHHJJG@GHIJBD
@3069842/1
gtcgtctttctttcaacaaacacaagagctaaattatcctttttgaaatt
+3069842/1
CBCFFFFFGHHHHGIJIIJJJFIIIJGIEEIICHIFJJJJJIJIJG@GHI
@6150235/1
ctttcacaatcaattaattggtaacatggtaaaataccttctttgactaa
+6150235/1
CCCFFFFFHHHHHJJJJJJJJIIJJJJJJIJJJJJJJJJJJJJJJJJJJJ
@2542062/1
gtcacaactaacaatgggccacaactcatattgatcgt
+2542062/1
C@CFFFFFHHDHHJGGIJGIIJEDGHIJIGGCHGIHGD
@2542356/1
gtcattatgggcttctattagttcatctatattttttaaggaag
+2542356/1
@@@BDD?;DD>CFHIIGG@BF4CBHGHIEC@C@DBHECDCCA9B
@1957866/1
catgaaacaaaatgtaatctcttttcttttttgaaacgaaatagt
+1957866/1
@@?DDFDFAHFHHJ<CCGHGIGCCDEHEHECEHH<<DAA@@BGD?
@2543152/1
atttcttttttccaaattgcctctc
+2543152/1
;@@DBD>BFFF;DFH@?C@E@<GB;
@7267974/1
acttaatccaatgacatggggaagtcaattgctaatattgccatcaacgt
+7267974/1
CCCFFFFFHHHHHJJJJJJJJJJJHIJJJJJJJJJJJJJJJJJJJJJJJF
@1378227/1
tggtggtctgctgggttgctggtcaccgggtt
+1378227/1
@@@BDFDDHGHGAHHGEGIHGGAHEHIE>C0?
@5222816/1
ctcagagctaccttggcagctgctaattttgcttggtgtttgttttctcc
+5222816/1
CCCFFFFFHHHHHJJJJJJJJJJJJJJJJJJJJJJJFHHIJJJJJJJJJJ
@8260259/1
tgatttgatatctatatttctcatttttttctgctaaagcactaccttca
+8260259/1
@@@DFFD?DBFDHIHGGIJIJIJIJIIJJIJIJJIJJJGIHIJIIIIJIJ
@4749631/1
tgctgctgttgttgttgctgctgttgttgttgttgaggttgattagaagc
+4749631/1
CCCFFFFFFFHHHJJJJJJJJJJHIJGHJJJJJJIJJJHHJJIIJJJGGG
@4749963/1
ggtttttgaaaaaattttggccaatagctgtgggttatatggtgattgat
+4749963/1
@CBFFFFFHHHHHJJJJJJJJJJJJIJJJJHIJJGHIJJJJJHHJJJJJI
@1959932/1
ctcattttttctgctaaagcactacctt
+1959932/1
@@@FFFFDGFFGFGEI@CEFHGHB;AEG
@6670304/1
cgtgcagtatgttttccaacagtcataataaattcattagactgtcgatg
+6670304/1
CCBFFFFDHHHHHJJJJJJJJJJJJJJJJJJJJJJIJJJJJJJJJJJJJJ
@2545225/1
gtttctcaaaacatggagctggatgaggaaatttttcataaagaagtcga
+2545225/1
?;?D?DDFGHHGBHGICGDAC;AE<CGH<8?@<FHEGGIFIGGEG@<DBD
@1960846/1
ctaacaggaggtgcactggttacagg
+1960846/1
C@CFFAADDBC<AF@GHGEG9EGG>9
@1961312/1
ggcttctctcgtgagccaacagtaagacatggtagatgaggatactttaa
+1961312/1
C@CFFFDDDHFC3CFEGBFGDGHEGBE3?FAG?DFHIH@DF?;B>GDH>B
@3606293/1
tttttaaggaagtaagtgcaggggaacgagaacc
+3606293/1
CC@FFFB8FDH??FEGBB:AE;FBEGG68CD6DD
@7815068/1
ggaatttcataaacaactttcaaatccttaatatacgcaacaaagctttc
+7815068/1
CCCFFFFFHHHHHJJJJJJJJJIJJJJJJJJJJJJJJJJJJIJJJJJJJJ
@2548594/1
cttcagctgagtgagttaaaacagtacatcgcacaacaaacacttgggga
+2548594/1
CCCFFFFFGHH<?<GFBGGEAHHII@HIJ@HIGIGIJDHIGGGG@GHEG=
@8261860/1
ggaagtaagaggtctttcatttaatgttttttgaaaagcctcacttgttt
+8261860/1
@@<DDDFDHHFFHGGGGFHGHHIIIGIIGIIIJGIIIGHEDGIGIJIIII
@4752323/1
gctggatgaggaaatttttcataaagaagtcgaatactgttcttaggaat
+4752323/1
CCCFFFFFHHHHHIJJJJJJJJJJJJJJJIJJJJJJJJJJJJJJJJJJJJ
@5668653/1
cccatctgcatccttcttttccggaaagaacctagtgtgatggcgtttct
+5668653/1
@@CFFFFFHHHHHIJIJJJJJJIIIJJJIIGJIJJIHGHJIJJEIIJJJJ
@6672614/1
ctgttctaacttaaagctgactttagtacatcgcctggagacatgactac
+6672614/1
CCCDFFFFHHHHHJJJJJIIJJJJJJJJJJJJJJJJJJJJJJJJJJJJJJ
@7816082/1
ctttgagatacctacgcctatcagcccatgaaacaaaatgtaatctctgt
+7816082/1
@CCFFFFFHHHHHJJJJJJJJJJJJJJJJJJJJJJJJJJJIIJJJJJJJH
@6672691/1
ctcatacttaatccaatgacatggggaagtcaattgctaatattgccatc
+6672691/1
CCCFFFFFHHHHHJJJJJJJJIJJIJGHIHIIJJJJJJJJJJJJJJJJJJ
@2552921/1
ctggtgtagaattacagaataactcatgaatgctttct
+2552921/1
?@@FDDBDFHHGFIIIHEFIEDHG>FHCCH9FHHIGGG
@2553390/1
ggacaatttacaggcagttgaagataacatacaattttaattttattatt
+2553390/1
CCCFFFFFHHGGDGGIJFEGHIIGCAHHJIJGIIGGIGHGHJJIIIDGEI
@8263781/1
ataactatcaatactttaagagtactaccaactcatactgtcttcagcct
+8263781/1
CCCFFFFFHHHHHJJJJJJJJJIJJJJJJJJJJJJJJJJJJJJJJJJJJJ
@2554247/1
ctgtgatcttgtctaagattgctttcgctgcggcatgctttg
+2554247/1
@@CDFFDFAHHAD@B>FAHHEIEIIEG>HIIBH0DFB999?>
@3612145/1
gttagagctattagtacttccgtcaacactgctttcatcttcagaagaac
+3612145/1
@@@DDDDD8FFDAEEFFBEFII<FDGBGFBEEFFI@FCBEFID<9??:BD
@7818239/1
ccagaattaaaagcttcttttccaattggttctaaattgtcatcaagctc
+7818239/1
CCCFFFFFHHHHHJJJJJJJJJJJJJJJJHIJJJJJJJJJJJJJJIJJJJ
@1971176/1
cccacaatatcttgtttaagtggggaattaataggaagtctaacagtgca
+1971176/1
@@?DDDD>F>DFHIFHII9F<@?G:8:8?CCBBDCFCDHH>BDDB>BDHF
@6154658/1
tgctttcgcagggtaagtctttcagtctcatccacattttatgtgctgct
+6154658/1
CCCFFFFFHHHHHEGIJGHGIJJJJIIIJJIIJJJJJJJJJJJJJJJJJJ
@4756920/1
gtgaaatctttaggctgcagctcaaccattttatcggccaacatattact
+4756920/1
CCCFFFFFHHHHHJJJJJJJJJJJJJJJJJJJJJJJJJJJJJJJJJJJJJ
@6155734/1
ctagataataatgcctcagagctaccttggcagctgctaattttgcttgg
+6155734/1
BCCFFFFFHHHHHJJJJJJJJJJJJJJJJJJJJJJJJJJJJJJJJJJJJJ
@1384250/1
cttcagtctctgttaggatagcttcctta
+1384250/1
@@<=D?ADFFCACG4ABFGEGH4ACE4:C
@1385056/1
ctagataataatgcctcagagctaccttggcagctgctaattttgc
+1385056/1
CC@FFFADHHHDHJIJJIJIGIEHJIEIJ9@CHHIJIJGIIJJJIG
@4758435/1
tgaccttacggggacacttatcaggttgtatactgatttcataatgatgt
+4758435/1
CCCFFFFFHHHHHIJJJJJJJJJJJFHIHIJJJJJIJJJJJJJJJJJJJH
@8266067/1
ctcataactaaaacagggttcatgagttccactttcacaatcaattaatt
+8266067/1
CCCFFFFFHHHHHJIJIJFHIJJJJJHIJJJJIJJJJJJIJJJJJIJIJJ
@1974418/1
ctgtgatcttgtctaagattgctttcgctgcggcatgctttgcttctttc
+1974418/1
@CCDFFFFHGHHHJHIDGBBHHGGIJJFIIJIGIGB;BEIGCGCHGIHII
@821918/1
cgcaacaattgtacacaactccataggaagcgccaaaggcttctctcgtg
+821918/1
@CCFFFFFGHGFHEHJJJIJGGIGCGEC@FHHIIHGGGIIGIJJIHGHGB
@252845/1
gataactatagaggttcttctttccatcaaaggcaggaaatcgatttttg
+252845/1
C@@FDFDFHHDFHICFHBE<I<HEG@HHGGEHCHGE<DBGCH?DFDHB>:
@1975102/1
gtcatctacatgtcgaagcaatggtgaaatagg
+1975102/1
@?@DFFFFGBFHDAFHIJIIJI@@AFFGGADHE
@6156978/1
gttatatttgattcagtttcccgcttctttccaaatctggacattatatt
+6156978/1
CCCFFFFFGHHFHGHIFHIIIIJJJJHIJJGIEIHEHIIJIJIIIGJJGJ
@7822094/1
gctttctaatgtttcttcatttaaaaccgctgtgtctctttctttttttg
+7822094/1
CCCFFFFFHHHHHJJJJJJJJJJJJJJJJJJJHIIJJJJJJJJJJJJJJJ
@6675534/1
cgatactgcaaacaagggatagcactcaagggcacattatgttttctaac
+6675534/1
CCCFFFFFGHHHHJJJJJIIJJJJJJJJJJIJJJJJJJJJJIIJJJJJJJ
@5230730/1
aacaaatctcttaatgatatcagtcagcttacaagccttagtaagcataa
+5230730/1
@CCFFFFFHHHHHIJJJJJJJJJJJJJJJJJJJJJJJJJJJIIJJJJJJJ
@5231710/1
tagcaatcggtaaagttttgcctataagaacaatgagtgagagcttgcaa
+5231710/1
CCCFFFFFHHFHHJJGIJJJJJJJJJJJJJJJJJJJJGHJJJJJJJJJJJ
@1977711/1
gcttattttattttttgtggaccgttgctttataaatttcacacttattt
+1977711/1
CCCFFFFFHGHHHJJJJIIIGIJJHHIIJIDGDGIGGEH<DHGIIIEGII
@5674893/1
gccttaccttcagctgagtgagttaaaacagtacatcgcacaacaaacac
+5674893/1
CCCFFFFFHHHHHIIJIIFIIIHIIJJIJJJFIIJJJJJJJJJJJJIIIJ
@254762/1
gcagactctgtacttcctcctcatagttccacaatgagtaatttcaattt
+254762/1
@@?D??DDHHDAFHIGBA<G;FBCH4AC??F@EEHGEG?F9<DAGHIIEI
@5675888/1
ggtagttgggtaatattttgataacgtggatgtagataggctggcctgct
+5675888/1
@B?DFFFFHHDHHIIJJJJJJJJJHHFHIHIIEHIJIJIJJJJJGHIJJJ
@4764470/1
ggcaggtcttcttgtaacattgcagactctgtacttcctcctcatagttc
+4764470/1
CCCFFFDFHHHHHJIIJJJJJJJJJJJJJJJJJJJJJJJJJJJJJJJIIJ
@255552/1
ttcttcttgaagttggttcagctgtagtctgtct
+255552/1
?@@DFDDDC<CFCE9EEFHIGGGD<BDBHGG9C4
@1980892/1
caacgaatcaaattcactttgaggaactctctgatttatctcatcttcat
+1980892/1
@@CFDFFDHFDHFIICGIGGAGCBFHIJIJIJIIBCGCFG@HGG@G4BFD
@6677838/1
ctccaattgcattccctttcacactagggacatgaggtgaaattattggt
+6677838/1
CCCFFFFFHHHHHJJJJJJJJJJJJJJJJJJJJJHIJFHGHIIJIIJJJD
@7824813/1
gccaataattgttctttcatgatactctcaaggtccctgattact
+7824813/1
;@@DADD?FDF?DBEEBFHEHHIEHCHIG?DF<2AFFFEBFCG9:
@7285234/1
cacggaaggtggaatttttgcattttttataacttctttaatgctctcca
+7285234/1
C@@FFFFFH2AFDEHGHIII>HDFGHGGEIGIIIIGGIIBCFHIIGIIEE
@5233649/1
gaactctctgatttatctcatcttcatcatccaagccgtaatgaatggtg
+5233649/1
@=?DDFFFHHHHHJJJJJJJJJJJJJJJJJJJJJIJJJJJJJJJJJJJHI
@5676464/1
ggcctatcctctggaggaattcctttaaactgatccatgatcaatctcat
+5676464/1
C@CDFDFDHDFGHI@BD7EHIIIEGIDHIHEEHGEGGIGGHGGHI>GEGC
@1387420/1
taacaataagataaaaatattgcttaatagatacctcatatcttaaaaaa
+1387420/1
@@@FFBDDB?<FFFGBG@CF9DHCGGGHG>HH<<FFH9E<BGG9@?<@B:
@7287069/1
gttgattttgaacaatagctgctctgtaagtggcaagacctccttcttca
+7287069/1
CCCFFFFFHHHHHJJJJJJJJJJJJJJJJJFHIJIJJJJJJJJJJJJJJJ
@8270719/1
cctatacctatttacatgcctagacttgtgcaccagctaaagaagactta
+8270719/1
CCCFFFFFHHGHHJJIGGJJIJEGHFGJHHGIJJJJJJJGIJJJJJJJJJ
@6680997/1
ggatacgatctggtttacaattagaatttataagtgttgcggttaaacca
+6680997/1
CCCFFFFFHHHHHHIJJJJJJJIJJJJJJJJJJJHIIJJJJJIJJJJJJJ
@7288910/1
ccacccttttttttgttcctttttgaattgaaatcacctgctccaggtaa
+7288910/1
CCCFFFFFHHHHHJJIJJJJJJIJIJJIGIIJJJIJJIIJJJJIGIJFHG
@4769776/1
ctgatgatttgaggttcttgtggaattgtgacactttgatgttgtaaggt
+4769776/1
BCCFFFFFHHHHHJGIJJJJIJJJJJJJIJJJJJJJJJIJJIIJJJJJJB
@5234792/1
ctcatcttcatcatccaagccgtaatgaatggtgttgctttcgcagggta
+5234792/1
@CCFFFFFHHHHHJJJJJJJJJJJJJJJJJJJGHIJJJJJJJJJJJJJFH
@4128623/1
ttttatgccaagccaagacatgaacaacaatgctcctcttggaccacatt
+4128623/1
CCCFFFFFGHHGFJJJJJJJJJJJJJJJJJJJIJJJJJJGJJJIIJJJJJ
@8273320/1
ctgaaggttgtattgttctggtattatgagtgttacttctcatcctagga
+8273320/1
CCCFFFFEHHHHHJJJJJJJIHHJJJJJJJFHEIJJIJJJJIJJJJJJJI
@3081187/1
atttctttttcttgatctctttcattatcgtaaattgtcacggtctcaac
+3081187/1
BCCFDFFFHGHDDIGBHJEIJJJIJIHIJI>GGDIJJIJJJJHHJJFC<D
@3082224/1
gccaactaaatgtcatggattcagcagaagtataaattaaactatggatt
+3082224/1
CCCFFFDFHGFFHGGIBBA9BEFHIEH3CF9FD<FAGIGAH@HBEHIDD<
@6682384/1
gtgatcttgtctaagattgctttcgctgcggcatgctttgcttctttctt
+6682384/1
CCCFFFFFHHHHGEHIJJIJJJJJJJJIIJIJJJJJJJJIJJJJJJJJJJ
@3618841/1
ctaagattgctttcgctgcggcatgctttgcttc
+3618841/1
@@@DDD?4DAFA?FEGGBG81CA0DGGHFEH<BD
@7289826/1
gtgcagggtatgaaactgaacgtgtacacctggtaaagaggtgacaa
+7289826/1
CCCFFFFFDFHHHIJJJJJJJJGHGIJJJJJJJGHJIJJJJDGHIFI
@259713/1
gcatgaacggtaatagctcgtgccattgcgccaggtgtccggtcttcact
+259713/1
@CCFDDEDHHFDFIEGFHIJGIDG@?DEGB8<FHG>GHH>F>6@@F;FGH
@6683798/1
cactatctaaataaatagctgcagctaatgattcaaataagtcaccaagg
+6683798/1
@?BFFFFFHHHHHIJJJJIIGIJJJJJJJJJJIJJFEGHEGHIIIJJIII
@4773904/1
agttgatttgtcttatcgacttgacaattttttcttttcttctttctgta
+4773904/1
@@?DBDDDHHHDHIAGGHGAHI@CFCHGHHGIIEGHGI>DD9BFGGIIEG
@2563265/1
gctccaatcgcattccctttcacactaggg
+2563265/1
?@<DDFFEHHGGHJJJJJIJHCEHHHJIJH
@830074/1
gcacagttttataaattttaataacaattcaatatgaaaaaataacaaaa
+830074/1
@@@FFFDDHGHGHJIIHBFIHGIIIJ4FHIJGGI9EHDHGEB>BDEGBDF
@4129930/1
gtcgacaattgtaccaagctctggcattttcctgtgactgatttttcttc
+4129930/1
CCCFFFFFHHHHHJJJJJJJJJJJJJJJJJJJJJHIIJJJIJJJJJJJJI
@832173/1
gtagctttttccgttgggattcattatccattctcccctaggctttgctt
+832173/1
@@@FDDFFHFHGA9EG<F=ECHHHJIEGGEHIIJIIJIHEIHEG@GGGCF
@1988102/1
gtttccttatcagtaatctcgaatctattatctcttggacaagttgttat
+1988102/1
@@@FDFDFHHHHGJJJJJJJJIIJIJIIIJBHIJJGHGHIGEGEGHGHEG
@5681707/1
agcatttcaaaatgattatatcctagttcttctaatattgatgttttatt
+5681707/1
@BCFFFFFHHHHHJIJJJJJJJJJJJJJJJJJJIGJIIJJJJJIJJJJJJ
@6685049/1
gctttatgcaaataaattggcatcccacttttatgaatgattttgatcca
+6685049/1
CCCFFFFFGHHHHJJJJJJJJJJJJJJJJJJJJJJJJJJJJJJJJJJJJJ
@7292044/1
cttaggtcgtgcatggtttaagaaagaccaaaggtttctgttgagctagt
+7292044/1
CCCFFFDFHHHGFIJIHIJJJJIIJGGIIGGGGICFHIIJJIIHIIIJFD
@7292533/1
ctttgccaaatacttcaactgtgactctaactcttcttccatccgctagt
+7292533/1
CCCFFFFFHHHGHJJJJJJJJHGIJJJJJJJJJJJJJJJJJJJJIJJJJG
@5240947/1
gccacattccattccatgatttattaaacccgatgctagctttcttaaat
+5240947/1
C@@FDDDFHDDHFEDEHIEHIIBIIGHBBFGG:CAEF@FHIIHGIGIIHG
@7833642/1
cgtggatctccaaggtctccttgaacaaatttacctaaagcaacaacaca
+7833642/1
CC@FFFFFHFDBFFHFGGHIHIIAGEDHEHIGIGGIIJJJIIGGHGJJJI
@5684032/1
ctttttaccagtcccttcagttaatatgctttaactgacaacattcaatg
+5684032/1
1?@ABBDBAHD?CCFHEGBGHIH>CHHC<HGIHBHAGHGEDGFHIIGGAE
@4780469/1
gttactatcaatcacgaaaaataacaaaaacaaaaattataagatcaaca
+4780469/1
@@@DDDD;FFFDFEGFFEI@;BGGHIGE@C@DBGGIA<FGGG><D<<BFG
@1991230/1
gtttccctagactgtggttgagacact
+1991230/1
@@<DD;DD8;ADFE<AEFEF:F:C@<C
@265140/1
cagaaatatttcggcttctgcttccgttccacc
+265140/1
C@@@FBD>F8FF>BH<EGE>FDAHEGE9CEDE?
@4781736/1
ctataaaaatacaagaattcctaattggtagtattccaatctaatctaat
+4781736/1
CCCFFFFFHHHHHJJJJJJJJJJJJJJJHHJHJJJJJJJJJJJJJJJJHJ
@265454/1
ctcaaaacatggtgctggatgaggaaatttttcataaagaagtcgaatac
+265454/1
@@<DFFFFHHDHDGHHGBF>BFE<E8EHEHGEHEGGHFEG?;?BB;19DB
@3087471/1
ctccttccaaaaaaatacagcaagtctggtaaa
+3087471/1
@@@FFFFFHDDHGIBHHAE@C>?CEEADE?@A?
@266446/1
ctaaattctgctctgataaattagaatcatcccatag
+266446/1
@@@FDDDFHHFHHIIGI<?EG@CFH@9ACH>EGC<EE
@4136186/1
gcccattattgtgtactatcttcaaagagaaaaagtgcaatactaaaatt
+4136186/1
BCBDFFFFHHHHHHIJJJJJJJJJJJJJJJJJJJJFHHJJJJJJJJIJJJ
@837605/1
ggacaagaacgtgtagagatgggttcat
+837605/1
??<DA3ADFHGAACEFEFHFDGEA;CFG
@6171805/1
cattgagacattaacttgcgtagcatactttatcgtaacggtcatttctt
+6171805/1
CCCFFFFFHHHHHJJJJJJJHJJJJJJJJJJJJJJHIJJJJGIJJJJIJJ
@6172011/1
cacttatccaatgagcaacgacttcactcgttactgctagaacctgatgc
+6172011/1
CCCFFFFFHHHHHJJJJJJJJJJJJJJJJJJJJJJJJJJJJJJJJJIJJJ
@5687002/1
acatagcttcggccacttctttgaactaagtacagcgaaattcttattcg
+5687002/1
CCCFFFFFHHHHHJJJJJJJJJJJJJJJJJIJJIJJJIJJJJJJJJJJJJ
@4782522/1
ctttggctttaacctcataactaaaacagggttcatgagttccactttca
+4782522/1
CCCFFFFFHHHHHJJJJJJJJJJJJJJJJJJHIJJJJJJJJJJJJJJJJG
@4782891/1
aatatcctaacgttatcaggttttgggtagttgggtaatattttgataac
+4782891/1
CCCFFFFFHHHHHIIJJJJJHHJJJJJEHIGIIJJHIJJIJJGJJJJIIH
@6174572/1
cctcctcatagttccacaatgagtaatttcaatttttaatccttttattt
+6174572/1
CCCFFFFFHHHHHIJIJIIJJJJHHIJJJJJJJJJJJJJJIJIJJJIIJJ
@6175464/1
tgtatgaaccgctgcattaaatattaaagtattgagcaaagtgaatgcaa
+6175464/1
CCBFFFFFHHHHHJJJJJJJJJJJJJIJJGHIJJJJJJJJJIJJJJJJJJ
@6693282/1
ggctgctatagatggaacgttgatctggtctggagctggatgagtgacat
+6693282/1
CCCFFFFFHHHHHJJJJJJIJJJJJJJJHIJJJJJJJJJJJJIJFHIJJI
@1995257/1
atcaactgcagcctcttttaccattgtacgagtttgagcatcattcattt
+1995257/1
@@<DFDFDHGHHGGEFEHGIFFGCG@EHGI7@?CGDFDDEDFGC@DABFG
@6176330/1
tcatattatacctgaaggcttttgggtcgtgagaagctgcaacggctgct
+6176330/1
CCCFFFFFHHHHHJJJJJJJJJJJJJHIJIIJJIJJJJJJJJJJJJJIII
@3091612/1
gtgtttttgagctcatacttaatccaatgacatggggaa
+3091612/1
::=BBDDD1D7DFFEFB>EEHFCH4C>FCHIIIIB9DG6
@5245980/1
caagaaatctaagattgcatcaccgaggaattccagcctttgatagcaat
+5245980/1
CCCFFFFFHHHHHJJJJJJJJJJJJJJJJJJJJJJJJJJJJJJJJJJJJJ
@5246503/1
gagaatttttaaccatttacacaatataaatgcaccttcaacaccacact
+5246503/1
CCCFFFFFHHHHHJJJJJJJJJJJJJJJJJJJJJJJJJJJJJJJJJJJJJ
@7839690/1
atatcatattatacctgaaggcttttgggtcgtgagaagctgcaacggct
+7839690/1
CCCFFFFFHHHHHJJJJJJJJJJJJJJJJHHJIJJJJJJJJJJJJJJJJI
@8286509/1
aagacactgactaaaatattgttcaagttcacgaggag
+8286509/1
1:=BDDFDFGDFHGIIIIIIIIGHHIGHHDHHEE@DFG
@1400762/1
tgatttgatatctatatttctcattttt
+1400762/1
@@?DDDDD>FFFHIIFB<IH@::A4?CC
@6177104/1
cactgttcctggctgagagtaattcgtcgcgcattctgttgtatatttat
+6177104/1
@@@FDBDDFHHHBHGIIIIIIIIIFF2AFGGBGGGIGIIIF?FFHFIIEC
@2575544/1
gagtaatctctgtatcaacaactgtac
+2575544/1
?<@AB?DDDHHFH4ACFEF>=CB?FCE
@7842668/1
ttctcctcaaccttttgtaacatcgacaacaccgcttgtgcggcaatatg
+7842668/1
CCCFFFFFHHHHHJJJJIIJJJJJJJJJJJJJJJJJJJIJJJJJJJJJJJ
@7842766/1
gcatggtttaagaaagaccaaaggtttctgttgagctagtcatttgttcc
+7842766/1
@@@DBD=?BFFFFEEEGB:FC@EF2<?<AACEG>CCGIEFDCGDFFDBBB
@8288172/1
ctaggggtgagaaaattcaagcgagctgatgtatggtcaacatcaagaag
+8288172/1
CCCFFFFBFHHHHJJJJJJJJJJJJJJJJJJIJJJJHIJJJJJJJJJJJJ
@8288602/1
ctacatcttcagcttcttcaccaactaagtagtactcttcactgatg
+8288602/1
@CCFFFFFHGHHGJJJJJIIJIJJJJJJIIIJJJJJJJJJJJJJGII
@7303427/1
gcacaacaaacacttggggagttaaatcaacatcagctgagatatactca
+7303427/1
CCCFFFFFHHHHHJIJJJJIJIJIJJJJJIJJJJJJJJJJJJJJJJJJJI
@5692769/1
gtttcacttttgttattggtttccttatcagtaatctcgaatctattatc
+5692769/1
CCCFFFFFHHHHHJJJJJJIJJJJJJJJJJJIJJJJJJJJJJJJJJJJJJ
@3635348/1
ctttggtggtggcagaaccctacctcgaacttccatcatattgtttgata
+3635348/1
CCCFFAA?DCF?H@HGEHIGHIC8CFGEDHGIJG9?D<FCFG>FAHB@HG
@6697751/1
ggaatttgtttgtgattttttattgtatcccaatcaattatgatactgtc
+6697751/1
@@<DFDEAHHHDFGBFHHIGGGBHEACEEEHIIIIIIGIIIIIIIICHDH
@7304337/1
ctcaaccattttatcggccaacatattactgacctcaaccgtacttctag
+7304337/1
CCCFFDDFFDHHFHIIEBHGIJAGHGGBCH?@FGHG<B?B@8?F@BF@GG
@6699195/1
ctcaaccttttgtaacatcgacaacaccgcttgtgcggcaatatgtttgg
+6699195/1
CCCFFFFFHHHHHJJJJJJJJJJJJJJJJJJJJIJJJJJJJJJJJJJJJJ
@3097485/1
ctgcgacaccatctgatgcctggtgcggaggctaccttgccgtaggaaat
+3097485/1
<@@DFDDDFHHHHIIJIFIJEGJIJIJJGGGHIJJIIJJHII6AHIJEEE
@846667/1
gctggggctgttgttgccactgctgctg
+846667/1
;7??BDDDHFFFHGD><ACFG>HEGE>>
@6182857/1
ttttccaaaggtttaaaagcaggtattgcattggtataagcatttgcttc
+6182857/1
CCCFFFFFHHHHHJJJJJJJJJJHHJJJJJJJJJGIJJJJJJJJJJJJJJ
@6183117/1
catgttaaattttttcagaatcatgtgatttttcttcctttcaagaatat
+6183117/1
@?@FFFFFHDHGHJJIJGIGIJJIGBFIICHHIJIJJFIAGGGGIJIIJG
@5253238/1
gaaggattttctaaagctttgaattcataagttggttgttttttaagtgc
+5253238/1
CCCFFFFFHHHHHJJJJJJJJJHJJJJGIIIIIJJHJIGHJJJJJJJIII
@2003774/1
ggaaatttttcataaagaagtcgaatactgttcttaggaatatttccaat
+2003774/1
CCCFFFFFHHHDGCGGIFEHDEHEGIIIJGEEFHIGGEGGEGGHIE9FEG
@7848920/1
gagctcatcaagcttcggtccgactgatgatttgaggttcttgtggaatt
+7848920/1
CCCFFFFFHHHHHJJJJJJJJJJJJJJJJJJJJJJJJHHJJJJJJJJJJJ
@1408886/1
actagatagaagtctaattcagtagggtgagtaatctctgtatcaacaac
+1408886/1
@CCFFFFFH<FFHIIIIIG>HI>E@FGAAFGFA<BHGGI>GG@FF?C3F?
@3644126/1
aacgattggaaaaataatcagaataagaacggtattgctctgcagggaac
+3644126/1
C@CDD?D?8DHHGGIIDFCCEH4<AEEGGGGEEGIGII9DCH@DFGG7FC
@7852542/1
ctccaattgcattccctttcacactagggacatgaggtgaaattattggt
+7852542/1
CCCFFFFFHHHHHJJJJJJJJJJJJJJJJIIJJJJJJGHIJJJJJJJJJD
@5256863/1
gctagcaatcatgctctcaccaaataccttcttttgtcccagtctataca
+5256863/1
CCCFFFFFHHHHHJJJJJJJJJJJJJJJJJJJJJJJJJJJJJHIJJJJJJ
@7310710/1
ccggctggtgccctgaataccttgatggctacaaagatagaagtcgaatt
+7310710/1
CCCFFFFFHHHHHJJJJJJJJJJJJJJJJJJJJJJJJJJGHJFGHJJIJJ
@6186093/1
ctctaattaagtaaaaactataaaaataataggctttttaaaataataca
+6186093/1
C@@FFDDDBFHF?GHCBFEHIIIIHIHIIIDIII9FBGHIEHHGCIIGHA
@3100287/1
ctccaattgcattccctttcacactagggacatgaggtgaaattattggt
+3100287/1
BCCDABEDFHHHHJJIIJIH@EIFHHGIJFE?FGBGGDGHHE>B9?FGGB
@4153039/1
agcaggatgacacttaggtcgtgcatggtttaagaaagaccaaaggtttc
+4153039/1
CCCFFFFFHHHHHJJJJJIJJJJJJJJJHIJJJJJJJJJJJJJIJJFHIJ
@2583341/1
gtgaaatctttaggctgcagctcaaccattttatcggccaacatattact
+2583341/1
@B@FFDFDHHHHHIIIFIJIJEGAEHGIGGIEGJIJ>?D@DB?FHII4D>
@6187741/1
ctcaggagaaatttcaatttttgcaaattgttcgtagtgaagaactgaaa
+6187741/1
CCCFFFFFHHHHHJJJJJJJJJJJJJJJJJIJJJHIJIIJJJJJJJJJJJ
@2583593/1
ccataatcatatttcttataaattttttcttcataataatctttgtttag
+2583593/1
CCCFFFFFGHGHHJJIJDJIIIJJIGJGHIIJJJJJJAADGGHIJJIJIJ
@6706136/1
gttgggattcattatccattctcccctaggctttgctttaggatcatcat
+6706136/1
@?@DFFDEHFDHHIGIIBHHHIIGGIEGECGIIIDDAFHCGIIIIFIIIH
@4794604/1
tttggttccatcaggaaacgatggtctgtgttgttctttttctattttct
+4794604/1
CCCFFFFFHHHHHJJJJJJJHJJJHIJJHIIJJJJJJJJJJJJJJJJJJJ
@2583939/1
ctctaacttcaattaaattctgatttttattaacaatagattggttgtaa
+2583939/1
@CCFDFDBDDHHHI<HEAHHEH4:EHH@HEECFCAFHB><9<?><B86FH
@4794756/1
gtccttctaacctgttcttcttgaagttggttcagctgtagtctgtctgc
+4794756/1
@@@?BADDDFFDFFAEFFIHEA<:?E3A<C<FFEC>?<?D9CGBFF9GCF
@8295073/1
ataagattacaattcttaacattttttctttaaacaaagaacattggatt
+8295073/1
@@@FFEFFHHHHHJJIJJJJIJJJJJJIJJJJJJJJJIGGGIIJJJJJJI
@7855414/1
ctcagagctaccttggcagctgctaattttgcttggtgtttgttttctcc
+7855414/1
CC@FFFFFHHHHHJJJJGIIJJJJJJJJJJJJIIIJDGCGIHGHIJJJJJ
@3646859/1
ctcagagctaccttggcagctgctaattttgcttggtgtttg
+3646859/1
@@<DDA?BAFD<:A@F@BFGG9FBHCHGCHFE9C<FBDDDC@
@286788/1
taatctatagaaaattttccagacagtat
+286788/1
8=8ABD;?DFF?DAA@A<4C@43AEG:4A
@7311786/1
gtgagtaacatcagctccgagaaatattacaggttcgttgaaaaccttcg
+7311786/1
BBCFFFFFHHHHHJJJJJJJJIJJJJJJJJJJJHJJJJJJJJJJJJJJJJ
@7311815/1
tgagaggattctgattccatggattcataaaagatttaaaaacttaaaag
+7311815/1
CCCFFFF;FFFHHGIJIJHHIJJJJJJJJIJGIGJJJJJIJJJJJJIGGI
@3647519/1
gcggaggctaccttgccgtaggaaataagaaagcaagagaaggaagtgag
+3647519/1
CCCFFDFFDDHHGJJJJJJBGIIGJIG>GIIJEIJADB@?FCFGGGBH9;
@854481/1
ccacaagaaaaaaggttcttttacccccttcagaatataatagtttc
+854481/1
@C@FF?DFHGHFHIJAEGEBHIII@3CD:FHID?FFFEAHEIJGB?4
@8296533/1
gcctttgttgctgctgtggtggttcttgcctttgcagctgttgtggtggt
+8296533/1
CCCFFFFD:CFHHJJJIJJEFHHIJJJJJGGIIIIIIJJIHJGGHIBFHG
@2009516/1
gtgcatgtaatactttgtagatatcagacatttcttcagggagaattttt
+2009516/1
B@@FDFFEHGHHHJJJIFHGIJJIHJJJJJ<HGIIIIGIJIIBG>CHIIC
@856597/1
gcgatgtcttcctctatttcttgattattaatagtttcagctggatag
+856597/1
@18DBDDDBBH<DHGGEHIIIII>FHGGIFGH@@EE>FBGBEFDCEDG
@6710989/1
tacaattttgttttgtttctcctccatttccaattatttcctttttctga
+6710989/1
CCCFFFFFHHHHHJJGHJJJJJJJJJJJJJJJJJJJJJJJJJJJJJJJJJ
@2010062/1
caggttttgggtagttgggtaatattttgataacgtggatgtagataggc
+2010062/1
@?@DDEFFHHFFF@CCGHHAA@FCFHIEG=FGFGHEGD;BDFHCFHCE@B
@5261638/1
gagctttataaaatgcagtggccgacacatcaatattaagcatcatcttc
+5261638/1
CCCFFFFFHHHHHJJJJJIIJJJJJJJJJJJJJJJJJJJJJJJJJJIJJJ
@4157419/1
ctcttcttttttaataagttttttttgggattttaatatttccatttgtt
+4157419/1
@B@FFFFFHHHHGJJJJJHIJJJJJJJIIFHIJJHHIHJJIIIIIGIJFH
@3649610/1
ccagcaacagattcaaaaacatcacctagtgcttttggtacctctacat
+3649610/1
CCCFFFFFAF?HFIGEGIJJIIIBHGJJJH<>FCH@FGCBD@GGIIGII
@5702181/1
tcacattattatttgttcaatagtagaatgttacaaaaaagtaataagta
+5702181/1
CCCFFFFFHHHHHJJIJJIJJJJJJJJJJJJJJJJJJIJJJGHJJJJJHI
@3651741/1
gtggtagttgagtttggtgggtaggggttgt
+3651741/1
@=@DDDDDHBCD:?FHIEGGBG>DE1CCF@6
@1419719/1
gtctgtaattgcgataaggtttttcaggattgatagatacatcataatga
+1419719/1
@@BFFFFFHHFHHEHIIIIHGHGIIIIJ<FGIIIEHIIJJGEHII<?GHF
@859478/1
ggcctgcttgtggaaaaccaccacaaatccacttggaaaactgtttatca
+859478/1
@B@FFDDFGHGG?HGGHGGDABFGIGHGHJIG@HFGIEG@GGGHI>BGGG
@5704248/1
ctttgctttaggatcatcatctggattttgaataggaaatttgataagtt
+5704248/1
@CCFFFFFHHHHFFHIIIJJJIJIEHHJJIIIGHIIIGJJIIICIJJJHI
@7864003/1
atcagattgaaaaaaacaagttgtataacacaattaaaaagtaatctgaa
+7864003/1
@BBFFFFFHHHHHJJJJJJJIJJIJJJJJJJJJJJJJJJJJIJJJJJJJJ
@7864422/1
caaaaaaaactattcgtaggagtaaaacgtaagtggaagcataagctccc
+7864422/1
@@CFFFFAF<DDFHGEFFHHHIHCHIIIIIIIIBFGDHGIEGIGIIIGIB
@7316032/1
catggagctggatgaggaaatttttcataaagaagtcgaatactgttctt
+7316032/1
CCCFFFFFHHHGHJIJJJJIIJIJIJJJJJJJJJJGIJFIJIJJJGIIJJ
@4798798/1
gtggaagtaagaggtctttcatttaatgttttttgaaaagcctcacttgt
+4798798/1
CCCFFFFFHHHHHJGHIJJJHJIJJJJJJGJJJJJJJJJJIJJJJJJJJH
@1423633/1
ccgagaaattctaacctctgattagaccctaaagttaaattattgtaacc
+1423633/1
@@@D??DBDB>FHI<;CHGI9EHDEDHGHGEHDGCCFFFGD>??:?DDH3
@2015087/1
gtcgaaatacaaggcaggaaatggtg
+2015087/1
@@BFFFFFFBAFHIIJIF7FFGHH<C
@2589294/1
tagtgaagaactgaaagcagatctaaatttctcaaatttctttctatatc
+2589294/1
@@@DDABBFDDB?@DFGABBC:CFDACEHA94FC4?@DHCDCHACE>49?
@296170/1
ggcttgtctaacttgaccaacggtaaaagc
+296170/1
@@@D?DBDHH8FD4C<DG<F7?E12:9:?G
@4161932/1
cttatacctagtgcttctgtaaaacgccaataattgttctttcatgatac
+4161932/1
CCCFFFFFHHHHHJJJJJJJJJJJJJJJJJJIJJJJGIJJJJJJJIJJJJ
@4800783/1
gtcgtgagaagctgcaacggctgctatagatggaacgttgatctggtctg
+4800783/1
@@<DDDFFFHFHFE>GDEGIDEGGEIGEF??CB;BBDBB8D?FHC@GH<C
@297097/1
cagcaagtctggtaaatttatcgcaaggtaatgtaaaacaat
+297097/1
CCCFFBD??FFAFGGGEGIJIICG@CEH<??FEFGGA?C@G>
@4163338/1
cctatgtacaaagatctttttccgccacatttccaaggcctcctgatatc
+4163338/1
@BCFFFFFHHHHHJJJJJJJJJJJJJJJJJJJJJJJJJJJJJJIIJJJJI
@8304254/1
ctggttcctagaatcccacatggcaggaagttttctcgcaacttaggtta
+8304254/1
@@@FDDD?FDFHHIGDBFICGBEBD?E@ED?F?F?CFHCHIGIIGAAHEA
@1426981/1
cacatggcaggaagttttctcgcaacttaggttatgcgaagtacataact
+1426981/1
C@CFFFDFBHHGFGF<FGHEH<FEGH9FGFGADHBGFHCFGHGFGGIEGG
@6716289/1
ccattctcccctaggctttgctttaggatcatcatctggattttgaatag
+6716289/1
@@@DFFFFHHGHHJIJJJJIIJJJJIFIIGIIGEGHIJICHHJJIDIJIE
@2017084/1
ctctgcagggaacggcgacataggtgtctg
+2017084/1
@@?DFDFDHHFHHIGFG>AHBHIE@B3?FH
@6200614/1
ggttttcttcagcatcagacgtattagagcatagatcagaattattttta
+6200614/1
BBBDFFFFHHHHHJJJJJJJJHGHIIJJJJJJJJJJJIJJJJIJJJJJJJ
@2594116/1
ggtaaatttatcgcaaggtaacgtaaaacaatatctatt
+2594116/1
@<@D7DDDFFHFHBD:@D:AFE=E8CFFBCB9<DFBDHG
@7866639/1
cggcgatactgcaaacaagggatagcactcaagggcacattatgttttct
+7866639/1
CCCFFFFFHFHHHJJJIHIJJIJIJFGJIIIJIGIHIIIIJJJJHIJIJJ
@4165842/1
atggtagaatggtaaatcagattgatcatgttttaatcagtaggtgacat
+4165842/1
14:A=DDFHHHHFHIJJJJJJJJJJJJJJJIJJJJJJJJJIJJJGHIJJJ
@4165843/1
atggtagaatggtaaatcagattgatcatgttttaatcagtaggtgacat
+4165843/1
14:A=DDFHHHHHHJJJJJJJJJJJJJJJJIJJJJJJJJJGIJJHIJJJJ
@302442/1
tggggagttaaatcaacatcagctgagatatactcatattgaggata
+302442/1
C@CFFDDDDHFHFJGJGIFIJIIJJBF<BGICIDGIG@FGGG>G<FB
@7870078/1
cccagacccttatttcaacaccagtgaaaaattgtttgccacgcatgtcc
+7870078/1
CCCFFFFFHHHHHJJJJJJJJJJIHHJJJJJJJJIJJJJJJJJJJJJJJJ
@5271804/1
cggccaacatattactgacctcaaccgtacttctagcattagaagtttct
+5271804/1
BBCFFFFFHHHHHJJJJJJJJJJJJJIGHIIJJJJIJIJJJJJJJIJJJJ
@6202281/1
ctctgctgttgctgttgttgctgaggctgctgtggtctctgctgttgttg
+6202281/1
CC@FFFFFHHHHHIGHIJJJJJFHGHIJGEGIJDECFFFHGDHC?DGGCC
@8306547/1
ccggcataatgagtacatcatttacatcaccgtgatctaatatttgagca
+8306547/1
C@@FDFFFHHHFGEFGBHIIGGGIIIIGHIIIEGHHGIIIHGIHIIGIII
@8306598/1
tgacaaagatagtaagttatttcttctaaattctgctctgataaatt
+8306598/1
@@?DDDDBDFFDF>EF<C>I@@E:FEHFIIE?EHECF?DFBF@GIIE
@3110013/1
ggagctgcgacaccatctgatgcctgg
+3110013/1
CC@FF?DFGHFHDE9BF@FHBEAEECF
@3662053/1
ttcttttttccaaattgcctctccattcaattgaagaagcaatttcttcg
+3662053/1
@@?DFFFFHGGHDEGGGHIFHIIGGGFHGFIIFDHIIGIJI9DE>BFIJI
@7322954/1
cggtggtgtgtaatcactgctgaggcttgaacaagcccttctgatagcct
+7322954/1
BCCDFFDFHHHHHJJJJJJJJJJJJJJJJIJJJJJJIJJJJJJJJJJJJI
@5711394/1
gtgaaagatgccggaagtatttatggagtccatatttaactgctagagaa
+5711394/1
@@@DDBB;FHDHFA?FF2CHIIC<BE<C:CDCDHEFHIHIIEEFHGEFAH
@7324006/1
gtagctttaatcatagttgatgtctgcatatcagtcagcttcttaatgca
+7324006/1
CCCFFFFFHHHHHJJJIJJJJJJJJJJJJJJJJJIIJJJJJJJJJJJJJJ
@305051/1
ggaagccataccgtacgctcaaacaagcaaatg
+305051/1
@C@FFFDDHBFDDGHIIG7EGIHII33?D>9DG
@7325124/1
gtcacaactaacaatgggccacaactcatattgatcgtcaaatgaaacat
+7325124/1
CCCFFFFFHGHHHJJJJJJJJJJJJJJJJJJJJJJJJIJIJJJIJJJJJI
@868462/1
ctcaactatagtttaaaaaaacaaaacaagaatattctattgaattgatt
+868462/1
@@@DDDDDDDDCBGI@HIF1FGIHBGGGIIIGIFHGIIIHGGHGGIIIII
@868533/1
ctgagagtaattcgtcgcgcattctgttgtatat
+868533/1
@CCDDDFBFBBBDH@DE:DFHGBGIIIII>@B<4
@305933/1
gcaggtatagatactgaacgtgtacacctcacatatgtatggcacaactg
+305933/1
CCCFFBDDHHHHHII@BHIIEHFHGIIJJJIIGD@IGGG>GHIIIGIIJH
@4169234/1
ccactatctaaataaatagctgcagctaatgattcaaataagtctccaag
+4169234/1
CCCFFFFFHHHHHJJJJJJJJJJJJJJJJJJJJJJJGGHIJJIIJJJJJI
@8308045/1
gaaaactgtttatcatagatccgacgacactttttagtaccgggcttact
+8308045/1
CCCFFFFFHHHHHJJJJJJJJJJJJJJJJJJJJJJJJHIIIJJJJJJJJJ
@8309322/1
gctgtgggttatatggtgattgatgccattcaactttgcattaactttct
+8309322/1
?;?DDDDD@CFHADG><C9FHE@HICCHFHIGGCEHGEHCGG<CFGIIGB
@870612/1
ctatacctatttacatgcctagacttgtgcaccagctaaagaagacttat
+870612/1
@@@BA;DDA8C8DFGDGBEAA?FHB<EAFFHFH<FCE4EA<@DCGGIDGI
@3666285/1
caggggaacgagaaccaatttctttttta
+3666285/1
@@@FDFDFDAHAFGIAFG>EGGEIHFFE3
@5273472/1
caggagaaatttcaatttttgcaaattgttcgtagtgaagaactgaaagc
+5273472/1
;?@=:BDDHHDHBB?E>GHCFGHFEHHGHHIIGGIGGIIIIGEHIGGIIE
@5273507/1
ccacaacaatttctcttcctttttttggatctgaagggcggtcccctctt
+5273507/1
CCCFFFFFFHHHHJJJJJIJJJJJJJJJJJJJJJJJJJIJJHHFFFFDEE
@4808465/1
ggtaggacgtgctgtaccttgtatactagcatgactgactagatagaagt
+4808465/1
CCBFFFFFHHHHHJHIJJJJJJJJJJJJJJJJJJJJJJJJJJJJJJIJJH
@5275187/1
gcagctaatgattcaaataagtcaccaaggacctttggcacatctacgat
+5275187/1
CCCFFFFFHHHHHJGCAAFHIJHJJJJJJJIJJJJJJIJJIJJJJIJJJH
@2024260/1
cttggatcatttcttcattttcagctctggct
+2024260/1
<@@BDDDDB>CF<CFF4C4FHEEFHIE@DGC>
@5276860/1
gtcggcagctgggaatcctttgtgagccacatcaatgttaaggaatggtt
+5276860/1
CCCFFFFFHHGHHIJJJJJJJJIJJJJJJJJJJJJIJGIJJIJJJJJJFH
@6208908/1
ataaccaagatcaattactctaccaggtggaggtgaaaagaatgatcttc
+6208908/1
@@@D=DDDH?BHHIG@HGEHB@FHIIE2AFBGC1?GHGGIIFBDFG<FHI
@3114950/1
ccaatgtttctagcctttcataattcataacgtcattagcagagctcgct
+3114950/1
CCCFFFFFHHHHHDGIJJIJIGHHIIHIIEGGCGFEGIJIGHHGIIIFHH
@2599584/1
gttaaataacaaacaacataaagaaatatcacttctcatttgtctaagtt
+2599584/1
C@@DFFDFGHGHHJIFIIIJJGHGIJJGHIFJGB3CEDGGCE9CFB>D<D
@871756/1
gttaaaacagtacatcgcacaacaaacactt
+871756/1
@@@DD8BDFFF?CBFIA?7@:GC=33C3C39
@3671354/1
caaatatttatctatcatatcctcctcgataatagatatgt
+3671354/1
CC@FFFFFHFHHG@HHBHIJ@IIIHIJJDFH1<FGHIGCHG
@873916/1
ctctaattgtaaaaatgttatccatttttgggttaataacgccaacaaat
+873916/1
CCCFFFAEHHHFBGGIIGHHIIHHHGIIGBHEGCCDGIJG?BGHIIFIGC
@7330925/1
caaccgttaacggagtttgctgtcgaatactctgagcttgctgagcgact
+7330925/1
C@@FDFFFDDDHGHGDFFHHIEIGEGEGIJIFICHHGEHIAH<BHEHGFB
@4811997/1
gggaggtggacctctttgtgcccatggagtttgacctctaggaccagttt
+4811997/1
CCCFFFDDHHHHHJIIJJEHIIJIJIJGGGHIJJJJJJJJJJJJJJJFHI
@8314989/1
gcaatattttcgcagcctcttgttttgcttctttttttgacctacccttg
+8314989/1
CCCFFFFFGHHHHFHIJJJJJJHIJJGHIJHIJJJJJJJIIJJJIJJIJJ
@314231/1
ctgctgctgctgctgttgttgttgttg
+314231/1
CC@FFFABDFDHH@HFEFFBEFFF@CC
@8315869/1
gccacttctttgaactaagtacagcgaaattcttattcgattgaagtaaa
+8315869/1
CCCFFFFFHHHHHJJJJJJJJJIJJJJJJJJJJJJJJJJJJJJIJJHIJJ
@4813161/1
gctcacttcaccaacattcatgaataatggaaaatcacatagcttcggcc
+4813161/1
CCCFFFFFHHHHHJJJJJJJJJIJJJJJJJJJJJJJJJJJJJIJJJIIJJ
@8316138/1
gccactgtcaagaaaaattgctccagcaacagattcaaaaacatcaccta
+8316138/1
CCCFFFFDFHHGFIJJJJJJGIJIIIIIJJGIIIJJGIJJJJJIJJJIII
@5278811/1
gccaccggtacttttgtaaaacattatcaaaagttctctgaccatggagg
+5278811/1
CCCFFFFFHFHHHJJJIJJJJJJJJJJJJJJGIHIJJJJJJJJJJJJIJG
@5279529/1
ccgtgatctaatatttgagcagaaggtgctggtgcatgtaatactttgta
+5279529/1
CCCFFFFFHHHHHJJJJJJJJJJJJJHHIJJJHHIIJJIIJJJJJJJJHI
@4180405/1
tggcacattgcagttgctatcatacattcttaatatctgtgtattaagcc
+4180405/1
CCCFFFFFHHHHHJJJJJJJJJJJJJJJJJJJJJJJJJJIJIJJJJJJJJ
@6735988/1
cccaggtccacaattcaagatctaatttcatgctgttattattttccttc
+6735988/1
CC@FDDDDFHFDH@EGIGGIFEHICFIIC?FHIGEHIJJJGIIGHEDIIJ
@2606613/1
gttctgttgtttactagagaacttcttaataatgaaagatgcccttcatg
+2606613/1
CCCFFDBDBFHHHIGEIDDFHGC@EHHCHH>A@BFGHG3:CFD9BF>3?D
@4815361/1
tgcagtttccatatcatattatacctgaaggcttttgggtcgtgagaagc
+4815361/1
CCCFFFFFHHGHHFIJJIIJIJJJJJIJJJJJJJJIIJIGHJJIJIJJII
@8316536/1
cagggaacggcgacataggtgtctgctcttcacatactcttgttacaaca
+8316536/1
CCCFFFFFHHHHHJJJJJIGIJJIJJJJJJJJJJJJJJJJJJJJIJJJJJ
@3117623/1
atggcgtttctgtaccactataaatgtaatcggtggcgtgt
+3117623/1
CC@FFFDFHHHHHJIIIIJIGHHIIFGIGIJJIGJJ>:867
@4817003/1
ccaggaacttcccagtcatcaggaataaagtcattaaccttcaaaatttt
+4817003/1
?;?D=DBDHFHFHGHCFHGFCEGIIDGEDHHGHGGEDFGHIIGIIIIIII
@3679735/1
caagaggagagcttttattgaatagaataggaatgtcaggtgcgttaact
+3679735/1
?7@D?B8DFBDDA<FFGGG<FBHHE@HEEHB>CBC?F@9?:CB:?B6@<@
@5724155/1
gccgatcttgtacaacattttacatgcagttagtgcaactgctcccttgg
+5724155/1
CCCFFFFFHHHHHJJJJJJJJJJJJJJJJJJJJJIJJJJJJJIJJJJJJJ
@3679998/1
caaaacataggtctggaagaaagaataaccatgtctctctggtttgatgt
+3679998/1
@@@DFFDEHHHDDBG>FF?FGGI@BDH><F>B>?4?GDG39CF@BGB4B9
@880649/1
gtcattagcagagctcgctactaaggccttcaagatagaacccaattctg
+880649/1
CCCFFFDFHHGGHIGGIIBHIJJJ@G<FGIEDBHHGEHIGIGGG;FEHIG
@5725665/1
ggcctatcctctggaggaattcctttaaactgatccatgatcaatctcat
+5725665/1
CCCFFFFFHHHHHJGHIIJJJJJJJJJJJJJJJJJBHIJIJJIJJJJJJJ
@6220595/1
ctgcaccgatgcaattaatactcatcttctttactaaaaggctacacaaa
+6220595/1
CCCFFFFFHHHHHJJJJJJJJJJJJJJJJJJJJJJJJJJJJJJJJJJJJJ
@5283857/1
ctgctgtggtctctgctgttgctgttgttgctgaggctgctgtggtctct
+5283857/1
CCCFFFFFHHHHHJJJJJJJJIJJHJJHIJJJJGHIHIJIJJFEIFEGGG
@4186055/1
taatatcctaacgttatcaggttttgggtagttgggtaatattttgataa
+4186055/1
CCBFFFFFHHHHHJJJJJJJJHHIJJJJEGHHIIJJDHIJJJJJJJJJJJ
@2610330/1
ctcagagctaccttggcagctgctaattttgcttgg
+2610330/1
CCCFFFFDB<3A<CFBEEHGEHGGC4AEFBFHIG9F
@4186565/1
gattatttttcctttgatgctgctcaatttaccttcatccttgttttcaa
+4186565/1
C@CFFEFFHHFFHGGEDGBB@B<AACHHII?EAF@?EFEFFGHHED@GDF
@2034624/1
gcttctttttttgacctacccttgccgatagcaa
+2034624/1
@<@FDDFFHFHHFB<DH<EGIGEGGIJ8@@@/B<
@7885311/1
cccagacccttatttcaacaccagtgaaaaattgtttgccacgcatgtcc
+7885311/1
CCCFFFFFHHHHHJJGHIJJJJJJHHIJJJJIIJIIJJJJJJJJGIJIIJ
@323235/1
cacctgaatgcttagaattcaaaaattcaaacttaaattcgt
+323235/1
??@DDDDDHF8FHH@@<BHFEH9BDGI@<>CFDHIGBFEG;3
@7886767/1
ctttgactaaatactcctgaaggagtgatatcggtgtttttgagctcata
+7886767/1
CCCFFFFFHGHHHJJJIJJHIIJHIFHIGHIJIJFHHIJJJJEIIJIIII
@6742925/1
caaagcttcaaaaccagccaagagaaaagctaactccccttccgggtcat
+6742925/1
CCCFFDFFHHHHDHIJJIJJIGGIEHIJIDIJIJJJIGGHHIJIJJHJJI
@2610768/1
gtcgtctttttttaccaaaccggtattttccccttggcaacaaacagttg
+2610768/1
@@CFFBDDHHFHHJJIJDIGGIICDGGIGIGIIJAHIB<CHGIHIJCCCH
@6224148/1
tatatataagattacaattcttaacattttttctttaaacaaagaacatt
+6224148/1
@@CFFFFFHHHHHJJJJJJJJJJJJJJJJJJJJJJJJJJJJJJJJIJIJJ
@5726329/1
ctctgatttatctcatcttcatcatccaagccgtaatgaatggtgttgct
+5726329/1
BCBFFFFFHHHHHJJJJJJIJJJJJJJJJJJJJHIJJJJJJJJBFDGIJI
@6224608/1
gcgactgtctgaatcagaatctgatttatcattgctagaagaaaatcttc
+6224608/1
CCCFFFFFHHHHHJJJJJJIJIJJJJJJJJJJJJJJJJJJJIJJJJJJJJ
@3124259/1
tgcagcattgacactggcgttttggtgggcatggcctgcagctccctttt
+3124259/1
CCCFFFFFHGHHBIIBFGIHGHIBHBDCGHIBGBDB?DDHG@EEHIH@AG
@4189531/1
tttccacaacaatttctcttcctttttttggatctgaagggcggtcccct
+4189531/1
CC@FFFFFHHHHHJJJJJJJJJJJJJJJJJJJIJJIJJJJJJJHHFFFDE
@5727084/1
cggtgttgtacacagtattcttgtagtgctccaatcgcattccctttcac
+5727084/1
BBCDFFFFHHHHHJJGIJJJJJJIJJJJJJJJJJJJJJJJJJJJJJJJJJ
@2611906/1
ggccaatagctgtgggttatatggtgattgatgccattcaactttgcatt
+2611906/1
CCCFFFFFHFFBFDGHEHEHHHGIHHIGGHIGICF@DF9DGIIJFIFGII
@324816/1
cctgggtttaaaatcttcaataacattactcatttctgataggttctgca
+324816/1
@@CFDDBD=FHHHJIGGIGIGHGJEJHIJAAAFGAGHGHBH@B?DB>DGH
@3125568/1
cttgaagttggttcagctgtagtctgtctgcatctgtatatgccctagca
+3125568/1
B@@DDDFEAFH<CFEHIFIHCEAFDHBHGGHJJHHGFFGHICHIIIIGGE
@7338877/1
cttttttttccttgactatgtttgatgacatatcaataacattctcctca
+7338877/1
;@@DDDDFHFFFHGHGIEHGDGHBB@GDGGHIGI@DBGEDHHGII@DDDG
@7889109/1
cggtgttgtacacagtattcttgtagtgctccaatcgcattccctttcac
+7889109/1
@CCDDDFFHHHHHJJHIJJJIJJHJJJIJJJJJJJJIJJJJJJIJJJJJJ
@8321054/1
gtacaatgtaatatgagttttctttgttttcaaaggctctaactaaaaat
+8321054/1
BBCFFFFFHHHHHJJIJIJJJJJJJJHHJJJIIJJJJJJJIJJJIJJJJJ
@6226361/1
ccacattttatgtgctgctaacctcttggcaatttttttcgatttgccag
+6226361/1
CCCFFFFFHHHHHJIJJJJJJJJJJJJJJJJHIJJJJJJJJJJJJJJJJJ
@3687582/1
ggaacgagaaccaatttcttttttaaaataatcagcaaaatccaaa
+3687582/1
?@@=?DDDFFHFDGIIGGEHIIJIJIEFGDGGGEBB0BGGGGHIII
@4821611/1
gcctcacttgttttgtcataagttgtaacagtaagttcttttttttcctt
+4821611/1
CCCFFFFFHHHHHJJIJJJJJJIJJJJJJJJHIJIJJJJJJJJJJJJJJJ
@888413/1
aggaatttgtttgtgattttttattgtatcccaatcaattatgatactgt
+888413/1
@@@BDFFFHHGHH;FGIHCHAHGHIE?DHHHGHECF<CGCHICFEGAEGG
@888686/1
ccaactcatactgtcttcagcctcatgttataacattatgcag
+888686/1
@@@DDFFFGHBFDHIIIDCFCCCE3EDA?CDDCH99EB>9CCF
@6748373/1
tctatttcttgattattaatagtttcagctggatagtggtaggatag
+6748373/1
CCCFFFFFHHHFHJJJJJJJJJJJJJJJJIJJHIJJFIIGIIJFHIJ
@1451768/1
gactgcatttgggcaggtcttcttgtaacattgcagactctgtacttcct
+1451768/1
@@@FFFBDHHHHFGBBBE9@DGH<CF>HIIIHICB9C@GG9FFG@HGIIH
@7340870/1
caccaacataactcttgataaaatacaacctatcctaaataattctgatt
+7340870/1
@@@FFFDDHHFHHGHJJGIGHIIJIJIGGCGHJJJIIIJIIGIIIAFHJI
@2613387/1
ggatcattagcagaaatcctcattctttcaaaaaaaa
+2613387/1
@@@=DDDDHHD>DCHGG@HI33<CF@@ECDACHIG@A
@6748517/1
attgtaggccgcacatgtttgtgcttctgaagaggacatccccgtaccat
+6748517/1
@CCFFFFFHHHFHJJJJGIIGGHIJJJJJIJJEHEGIIJJIIJJ@GHJJC
@5731150/1
cttttattgaatagaataggaatgtcaggtgcgttaacttttggtggctt
+5731150/1
CCCFFDFFHHHHHJJJJJJJJJJJJJJJIFHIIHJJJJJJJJJJHIJJJJ
@5731364/1
gctaattttgcttggtgtttgttttctcctactccgacaaacgccatcct
+5731364/1
@@@DDDD>F>DDHIFACFGCGCDFG<CH>CEB@FHGGAEHB@FGGEGIC@
@331175/1
ttattaaacccgatgctagctttcttaaatctggttctctaatcatctga
+331175/1
@@CFFFFB:AFH>HBGIIEHIIGCHHG<DGIIIGFEHGGGCEIGG@@GGH
@3129183/1
cacaactaacaatgggccacaactcatattgatcgtcaaatgaaacatac
+3129183/1
@@CDDFFFFCDDDGGGH?GE@BCFIEHHGIIJJFHIIH@GGGHIDIIGEE
@2043066/1
cttatatctaacacttcacacataaattcgataacaggctgagctttata
+2043066/1
@@@DDBDDFHGFDFEGHEHEC=F@HBHFFEEGIFHIH?H>DFGDFGHHGI
@8326404/1
ctctgttcttttttgaaacgaaatagttttttacaatactgctgtaatgt
+8326404/1
?@@DFBDDHFHHHG@EGGIGIIGDHGGGIIIIHHIIGIIIGEHIIIIIBH
@8326574/1
gcacggaaagcagcgagatgagcataataggtaggtgcagggtatgaaac
+8326574/1
@@@DFFFFDFFHGIGAEHGIJIIJJDCGCEG?BFG9B@GHGGBFEFHHGH
@4199069/1
atcaaaactaaatgcgatgtcttcctctatttcttgattattaatagttt
+4199069/1
CCCFFFFFHHHHHJJJJJJJJJJJJJJJJJJJJJJJJJJJJJJJJJJGGJ
@4199505/1
ctctgaaggttgtattgttctggtattatgagtgttacttctcatcctag
+4199505/1
CCCFFFFFHFHBHHJJJIHGJJJFHJJJJJIHFHFIIJJJJJJJJJJJJI
@8328083/1
gtggaattgtgacactttgatgttgtaaggtgctgaggcaagtgttggga
+8328083/1
CCCFFFFFHHGHHJJJJJJHIJGJIIIIJIFGIIJJJJGIJJHIHIIJJG
@4200749/1
cttctttctgtggtgctagattatcccttctgaagacaggactaggtgct
+4200749/1
BB1ADEFFHHHHHHIJJJJJJJJJJJJJJJJJJJJJJJJJJJJJJJDHII
@1457032/1
agtaatctctgtatcaacaactgtac
+1457032/1
?@;DBDEDFFHBFHECHIGEHGIACE
@7896227/1
gtcatttctttttcttgatctctttcattatcgtaaattgtcacggtctc
+7896227/1
CCCFFFFFHHHHHJJJJJJJJJJJJJJJJJJJJIJJJJJJJJJJJJJJJJ
@2617203/1
ggctttttaaaataatacagacaattatgaagttctagtgcttgtttttc
+2617203/1
CCCFFFFFHFFFHIJJGIJGEGEJGIHEIGEIDHGIGHDFHHGGCDFHGH
@5295908/1
aggaaataagaaagcaagagaaggaagtgaggtacacagttgcagtcctg
+5295908/1
CCCFFFFFHHHHHJJJJJJJJJJJJJJGIJJJGHIJJJJHIJJJJJJJJJ
@6752916/1
ctcgtccaatcagattgaaaaaaacaagttg
+6752916/1
???DD;::C?DDD<EEEB?<EAA?DDADEED
@6753258/1
tttttagattttcctgcaccgatgcaattaatactcatcttctttactaa
+6753258/1
CCCFFFFFHHHHHJJJJJJJJJJJJJJJJJJJIJJJJJJJJJJJJJJJJJ
@7897728/1
ataaattcgataacaggctgagctttataaaatgcagtggccgacacatc
+7897728/1
@@@DDDDDHHHA?CAF9;GF>FCHFGCGEI<DHHFIIDCEGH>DHIIIIG
@337598/1
aaacgtttttccagagccagtaggtaaaaagattattgtattttctttta
+337598/1
C@@FDBDDHGHHDIGIJIDIFHEGCF@4<FG1?CDHCH<<?<FBDHGEG@
@6756912/1
gcggcatgctttgcttctttcttagatctaccagtgcccatggcagcaaa
+6756912/1
@@?=;DABDABBA<EHDHDHIIIGGE@FCHEGHF::CGHGH9GGEG@FGI
@7348135/1
ggatgggctctgaaggttgtattgttctggtattatgagtgttacttctc
+7348135/1
@@@FDBDEFHFHFEGEGDFHGGEHIBHHBGIGGIIIIIIGH?BDHIIIII
@338746/1
ctctctttctggtgttcatgtaatgaattcgtctgtctccatactctggc
+338746/1
@@CFFFDFHHHGAA?FHGIJHJFGII:CHHIGIHIEHIJJJIGGHHIJI9
@2046669/1
gttataacattatgcagttcattacctaagatatttgttatgatctccgg
+2046669/1
CCCFFEFFHHHHHJEI@EHHIJIIJJFIEGGEHIGGIIIBHEHGIIIJEI
@8330408/1
attaagttcgccgatcttgtacaacattttacatgcagttagtgcaactg
+8330408/1
CCCFFFFFHHGHHGHIJJJHHJJJJGIJJJJJJHGJJIIIJJGHIJJJJJ
@1462995/1
ctttcatttaatgttttttgaaaagc
+1462995/1
@;?DDDB4?DFF<F@4AC:1AE4C3E
@6759662/1
gccgtgtttggtagaagcaggatgacacttaggtcgtgcatggttta
+6759662/1
?;@DFDFFDDFHDHIIDGHF?F@@FHAGEEFD@F>D??DBGHD9BFF
@8330719/1
atcagattgaaaaaaacaagttgtataacacaattaaaaagtaatctgaa
+8330719/1
CCCFFFFFHHHHGJJJJJJJHIJIIJJJIJJJIJJJJJJJJGHIJJJJJJ
@2620344/1
ctaacctgttcttcttgaagttggttcagctgtagtctgtctgcatctgt
+2620344/1
CCCFFFFFBFHFHGHGIIG9FDHIBFHHHHCE?FGFH4?CD4?F??4B4B
@895006/1
agtagtttcacttttgttattggtttccttatcagtaatctcgaat
+895006/1
@C@FFDDDHHHFBHHGGIGII@H@FAHHHIDEEHGGIJEEGEHGII
@4207710/1
ggggacacttatcaggttgtatactgatttcataatgatgtacgaaacct
+4207710/1
CCCFFFFFHHHHHJJJFHIHHIIJJJJJJJIJJJJJIJJJGIIJJJJJJJ
@1463857/1
ctttgatgttgtaaggtgctgaggcaagtgttgggattttgac
+1463857/1
@@@FFDADCFH;CE<FADAIE@CHII@HBC4C;3D?CDCGD?>
@4835299/1
atgaattgctccctccacctgaactagttcatatttcggagtcgtccctc
+4835299/1
CCCFFFFFGHHHHJJJJJJJJJJJJJJHIJIJJJJJJJJEHHIHGHIJJI
@4836018/1
catcttccattgagaaggcctgacggactgatggaatccaaaccatactt
+4836018/1
CCCFFFFFHHHHHJJJJJJJJJJJJJJJJJJJJJJJJJJJJJJJJJJJJJ
@4836806/1
cgtattactaggtgggcttcagagcagtacaagggaaagagaagataaaa
+4836806/1
CCCFFFFFHHHHFHJJJJJJJJJJJJJHIIJJJJJJJJJJJJJJJJJJJJ
@341176/1
agacccttatttcaacaccagtgaaaaattgtttgccacgcatgtcccat
+341176/1
@@BFFFFFHHHHGJJIIIGGICCHCH9FGHJHGHECGIBEHGCHHGHIHG
@3139458/1
aaaagatttaaattatttttttttttggt
+3139458/1
@@@DD=?DA>4FFGIIIIGGAEFH>AHH=
@2623735/1
ggtccgactgatgatttgaggttcttgtggaattgtgacactttgatgtt
+2623735/1
???DDDADDD3CFHHDGDH7BGHIECGIIEDH<FA:BDGCFDEH9<B<D@
@342373/1
gctgagagtaattcgtcgcgcattctgttgtatatttatg
+342373/1
@@@FDFDFHHFGF@;?FHIF>AHGIIIC@@DFIGIFIEG9
@2624297/1
atatctttcagttcttcaacaaaattatcttcatatatttcagt
+2624297/1
<<@DDEFFDFGDFGGGIGEEHII?CBFHGCG@HECGG>FAHEHF
@7905972/1
gtacacagttgcagtcctgagctggtcttcagtcacccgattctatttct
+7905972/1
CCCFFFFFHHHHHJHIJIIJJJJJJJJJJIJJHIGHHIJIJJJJJJJJJJ
@897554/1
ctctggttgctttaatgatatcaagaattctttttccaaaattgaacaaa
+897554/1
C@CFFFDFGFGGHBBE@F<CFGGHCI3AC4CCD>FHIG@FHGIFCHGGGG
@1466970/1
gtaacagtaagttcttttttttccttgactatgtttgatgacatatcaat
+1466970/1
<@@FFFFBFHFFHFFHEGIIJFI@F@?DFGHIC<D?DEAGHGEGHGHGCC
@6244834/1
cttctttcttagatctaccagtgcccatggcagcaaatctacttgatcct
+6244834/1
CCCFFFFFHHHHHJJJJJJJJIJJJJJJJJIJJJJJJJJJJJJJJJJJJJ
@5743652/1
ccgtagtcgaggctgggctacagatatctagaggttctgtatttcctgtg
+5743652/1
@BCDDFDFHHHGHJJJJJIIJJJIIIJJJJJJJJDHIIIDHIJJJJIJFH
@7353982/1
ccacattccattccatgatttattaaacccgatgctagctttcttaaatc
+7353982/1
?@@DFEFFHDHHHDHJGBIIJJJJIEIEFHGDFGHHGDHIGHHIJGDCAF
@5744336/1
attgattcattccgcagattaaaatttttaagtacgactaagtgagcaca
+5744336/1
CCCFFFFFHHHHHJJJJJJJJJJIJJJJJJJJIIJJJJJJIJIJJIIJJJ
@1468330/1
atcgtaaaatagggtcacaactaacaatgggccacaactcatattgatcg
+1468330/1
??@DDDBBAFDDFB3C@GHEGCGGIE@DHC?FEHG@9DDHGHDGC4?@F?
@8334848/1
cacatatccatagggacacagcttctatggttggaaaatccttcgcacaa
+8334848/1
CCCFFFFFHHHGHIJJJJJFIIJJJJJJJJHHHIJJJJJJJJJJJIJJJJ
@4840669/1
tggtggtcttgttatttcgatacactcttaaacaatgatgtgggaaatcc
+4840669/1
@CCDFFFFHHHHGJJJIJJGIIIIJIJJJJIJJJJJIIGIGHIJGGHIJI
@7354947/1
ctttattatcaatcatcaatcctttttatgaatgagccagaaagtaattg
+7354947/1
CCCFFFFFHGHGHJJJJJJJJJJJJJJJJJJIJJJJJJJJIIJJGHJJJJ
@3141386/1
ggagctgcgacaccatctgatgcctggtgcggaggctaccttgccg
+3141386/1
CC@FFDDD@FHGFIJJIGEHGIIGIIJCGG6FEHFH=CFGGGHCAB
@6763673/1
tcgatgaagagggttaactttataatcaatcggcatttctttcagaccaa
+6763673/1
CCCFFFFFHHFFFHHIJJJJJJJJJJJJJJJIGGIJJJJJJJJIHIJJJJ
@2056465/1
ccacaattggtaagtgaatttcgag
+2056465/1
@@@D?DD>>A2<??F>BHIDHGFC9
@2057162/1
gttctttcttgtcagcacagaataatcttgtatgatgtctcttttggact
+2057162/1
C@CFFDAFGGD?FHHEEEHIGIIIJIIIGIE4CHAFHGGGGIIHICDBHH
@6764960/1
cttctttctgtgcatcatttttagattttcctgcaccgatgcaattaata
+6764960/1
@@CFFFFFGHFHHAGHIIIIIIIGHHIIIIIIIGGHGE>DFGGGGGHCGB
@5747481/1
cctataagggcttcgatagaatctgcaacaactttgtcaacgacacattg
+5747481/1
CCCFFFFFHHHHHJJJJJJJJJJJJJJIJJJJJJJJIIJJJJJJJJJJJJ
@1469822/1
gtcagttttaatgcttccaacacgttgaactaaacttggatcagtagtgg
+1469822/1
@@@DDDFDHFHGGIIIJIFJJJGIGGGEHGII@<CGHGHBEHDHGEID3B
@2626450/1
ctccaatcgcattccctttcacactagggacatgaggtgaaattattggt
+2626450/1
CCCFFDFFHGHFHJJJIIFIIJJIGHIHIFGIJIIJEDDFHBGE>FADH4
@7357270/1
ggccgcacatgtttgtgcttctgaagaggacatccccgtaccataacaaa
+7357270/1
CCCFFFFFHHHHHJJGHJJJJJJIIGGHIJIIJJJJJJIJGGHIJIJIIJ
@6251851/1
cggcttttggttgttccaggccttggtaaatttgggtcccatgctatggg
+6251851/1
CCCFFFFFHHHHHIJJJJJJJJJJJJHIJJJJJJJJJJJJJJJJJJJJJJ
@6252950/1
gccagtacctatttctttgtgtcgaaatacaaggcaggaaatggtgaact
+6252950/1
BC@FFFFFHHHHHJJJJJIHIIJJJJJJJJJJJIJIJJGIJJJIHIIJJJ
@5749851/1
ctcttctcttggtgttcaacaaatctcttaatgatatcagtcagcttaca
+5749851/1
CCCFFFFFHHHGHHFHIIJJIJGJJIIIJGICFHIJJJJJIJJJGGGGFG
@3145521/1
gtagtttcgtcctatacctttgaatgtcccttt
+3145521/1
@@<DDEDFHHHFFHHGGGGGJECCE>F<EBHGB
@6255037/1
ccgcagattaaaatttttaagtacgactaagtgagcacactaaatcacca
+6255037/1
CCCFFFFFHGHHHJJJJJJJJHHJJJJJJJJJIJJJJJIJJJJJIJIJIG
@3718434/1
cccgggtggaaatactggtggtggaggatatgaagtattataaggt
+3718434/1
@@@DDDADHFFHHIIGIC2C@:?E9C;DGD@DDAH40BDC?BDHCB
@5750263/1
ggctggttcctagaatcccacatggcaggaagttttctcgcaacttaggt
+5750263/1
CCCFFFDFHHHHHIJJJJJGIIJIJJJJJJJIGHIJIJIJJJJJJJJIJC
@4216299/1
atcagccaaactccagccaaaatccaaaggagcccactcgaattctttag
+4216299/1
@CCFFFFFHHGHDEHIIIGIJIJIIJJJIJIDCHIJJJJIHIJJIIGIJJ
@2061196/1
cttaactttagtgaactggtcatca
+2061196/1
?@<BDDB4ACAFH9?AC<C3<<:C<
@6775143/1
ctcccgatacaatttcttgttttttatcatcctctttatttactagaaac
+6775143/1
CCCFFFFFHHHHHJJJJJJHIJJJJJJJJJJJJJJJJJJJJJJJJJJJJJ
@3721820/1
ctttattcagttcagtccctgaactaggcaatgaagt
+3721820/1
CCCFFFDBHDFBFHA<@GGIC>FHHACFCA8?EC911
@2631322/1
gctgttgttgccactgctgctgctgaggctgttgtt
+2631322/1
@@@FDDADH?FHFG<EBFFHCGHEHCEHIJJCBDGE
@8341506/1
agcacggaaggtggaatttttgcattttttataacttctttaattctctc
+8341506/1
@CCFFFFDHHHDHIEHJJJIGJGJJJJJJIHJJIJJJIHIJJJIJGIJJJ
@5310991/1
gtctaagattgctttcgctgcggcatgctttgcttctttcttagatctac
+5310991/1
CCCFFFFFHHHHHJJJJJJJJJIJJJJJJJJJJJJJJJJJJJJJJJJJJJ
@3723026/1
ctgacttgggaggtttggtgcccgcccgccatattgtagctttggtggtg
+3723026/1
@BCFFFDFHHHGHHBIDHAFHGIGJFIGGIIECGIIHGIJJJIJJ6@F5C
@8342353/1
gtcaggtgcgttaacttttggtggctttattatattactcctaattgaag
+8342353/1
@BBFFFDDHHHHHJJJJJJJJHHIJJJJJJJJJJJJJJJJJJJJJJJJJI
@5311220/1
ataattcctgaattatttcttgacgatgttgctgaactctaacagtagca
+5311220/1
?@@DDDDBDD<ACEGGGHBF<?CFFE?CGE9C@BCHEHIGEHIIE?BF@F
@7913905/1
ggcctatcctctggaggaattcctttaaactgatccatgatcaatctcat
+7913905/1
CCCFFFFFHHHHHJHIJJJJJJJJJJJJJJJJJJJJJJJJJJJJJJJJJJ
@4218665/1
ctttttttctttctaattcttcaaggagtccttcatcttcttcagattcg
+4218665/1
@@CFFFFFHHHHHIJJJJGHGIFIEGIGCFGGIIJJJIIIIEGGGFFHGH
@4219197/1
tctccattcaattgaagaagcaatattttcgcagcctcttgttttgcttc
+4219197/1
CCCFFFFFHHHHHJJJJJJJJJJIJJJJJJJJJJJJJJHIJHIJJJJJJJ
@904611/1
cttttttccaaattgcctctccattcaattgaagaagcaatttcttcgca
+904611/1
@@CFFDFFHD<DHGEIBHHHIIGAFH>FECGIIEGGC;C?FGIHIHIIEF
@904701/1
acacggttgatgattttgacactccaatagtacttcttttgtgtgagcat
+904701/1
CCCFFDA?DFHH?HGIIJHICGGIHIGJBG?EGGGIDEG@>BFFGGFBFH
@351081/1
gtcacttcaaactgttgctcagcagctatctcttgtaggaactggactgc
+351081/1
CCCFFFFFGHGHHIFBFIIAFHGGEEA><ABHGII@GHIDGECGICGIEG
@3148509/1
cgcagattaaaatttttaagtacgactaagtgagcacactaaatcacc
+3148509/1
@@@DDDF?BHFFGJJIIEICCHHCGIBE9?:?F>CDHGIIJEHIGDF?
@351218/1
gctatagatggaacgttgatctggtctggagctggatgagtgacatcagc
+351218/1
@@@DDEFFDHFHGIIAHIGHICHDHHHHGHDHGIG9@99DB<BFGDFGGI
@5752498/1
tcagttaatatgctttaactgacaacattcaatgttctgtaattaatata
+5752498/1
@@@FD?DFHGHHGJJJIBHHIGIIIJII@FIEIGEGIIEIIGIHIIIJIH
@3724492/1
gttgttgttgctgctgctgctgttg
+3724492/1
@?@FDDB?DFHFFIGIJEHJC@<EE
@3725076/1
aacttgaccaacggtaaaagcaggagg
+3725076/1
@@<DD?D8DFHHFH2AEC4?BGEHGGG
@3725906/1
caatgtttctagcctttcataattcataacgtcattagcagagctcgcta
+3725906/1
CCCFFDEDAFHHHFGIGGCHHGGI?HCIGJJGHJJIJJIJBFHBHI<DFE
@3726338/1
tggataccttggcttaagagagaaataa
+3726338/1
;?8BDD3BFBHFHGIEBEHHEIEEI>FF
@3151452/1
cccaggtccacaattcaagatctaatttcatgctgttattattttccttc
+3151452/1
C@BFFFDEHHHGHJJIIIJDHGJJIIJJJJJJJIJIJJJJIJJIJIGIIJ
@908462/1
aagaaatacggtgttgtacacagtattcttgtagtgctccaatcgcattc
+908462/1
@CCFFFDFAHFFFEHHGGEGHGGHIGIIJIJJIIHEEIGC>;BFEGI?AF
@3151639/1
ctcttgttttgcttctttttttgac
+3151639/1
@@CDDD;?HHDFAHHGGBH@HGG=D
@2635166/1
ctccaatcgcattccctttcacactagggacatgaggtgaaattattggt
+2635166/1
CC@FFFFFGDFHAGBEGGIJGHHGGIIIJ9GAAFGG@GHI<DHGGIGGED
@2065565/1
gggtaatattttgataacgtggatgtagatag
+2065565/1
?@@=ADD>FHFGGDHIEGIF9AFGC3CC9F@?
@8346344/1
ctccagcaacagattcaaaaacatcacctagtgcttttggtacctctaca
+8346344/1
@C@FFDDDBFHHHIIIIIIIGIIGIIIIIIIFHIGIIIIIGHGIIIIIIH
@7916499/1
gtcgaaatacaaggcaggaaatggtgaactgcctttcatgaggaaggccc
+7916499/1
CCCFFFFFHHHHHJJJIJIJJJJJHIJJJJJJJJJJJJJJEIJJJJJJJJ
@1483030/1
ctcttggacaagttgttatattagtcactttatatgttcttttaacactc
+1483030/1
C@CDFBBABFF>FGEDEFHGIJJIHG<<BH>DHBEHGHIGEHIIJIGG9?
@4224601/1
gaatgtatgacgatgatttgatatctatatttctcattttttctgctaaa
+4224601/1
C@@FFDFFHHHHGIJGGGJJCHHIIJIJGJJIGIGIIJIJIJJJJIJJII
@3153153/1
ctccttcttctttttttctagtttcctcctcatcaagagcacggcgatac
+3153153/1
@@CDFFDFFHHDHGIIIJJGIIJD@FHGIJHC>GHIGGDBHHBGGEHGEE
@4225987/1
attgaatataagaccttgttgttttagggtaatcaaattttatgacaaaa
+4225987/1
@BBFFFFFHHHHHJJJJJIJJIJJJJJJJCGHJJJJJJJJJIJJJJJJJJ
@6793110/1
cataattaaaattaattaaaagttaataatacaaataaataaacagaaac
+6793110/1
CCCFFFFFHHHHHJJJJJJJJJIJJJJJJJJJJJJJJJJJJJJJJJJJJJ
@6795532/1
ctgttgctgttgttgctgaggctgctgtggtctctgctgttgctgttgtt
+6795532/1
@CCFFFFFHFHHHIIIJJJJJJJJGGIIHJIJJJJHIII?DGIIJEGIHI
@358630/1
ccaatagctgtgggttatatggtgattgatgccattcaactttgcattaa
+358630/1
@@@FFFDFDHFHHJGHGIIIIBCEHGEHI9GGIJCDFFEH9CCBG<F4??
@3734676/1
gcggctcaaacttgctagcaatcatgctctcaccaaataccttctttt
+3734676/1
CCCFFFDDHDFFHEFEHGIEIGIIJJE4C9EGHCGGIDG9D49BB9D@
@2639061/1
gccatcgcctggtcatgcataattcttg
+2639061/1
@C@FDEFFHDBHAF@ADDHA@HG9B>HB
@4858369/1
gacagtcttcaatgattagaaggtttattcgactccaaacaatcttttca
+4858369/1
CCCFFDFFHHHHHJIJJJJJJJJHJJIJIJIIJJJJJJJIJJJIJIJJJJ
@1486989/1
ataagattacaattcttaacattttttctttaaacaaagaacattggatt
+1486989/1
@BBDFFFDDHFHHJJJJBJJHIIGIJGIJGIJDGHIIEIGHIDGHIGGGI
@360597/1
tcgttattgaaatcagctctcctaacaaggttgttaatctctctttcccg
+360597/1
@@@FF<DEHFD?F@<GGIIFE@BGHGEHCGEHCG;?4DGGBCGGADBFG<
@360626/1
ctgctttttccttctccagctagttgatctttcatatttttaagttcatt
+360626/1
@CCFFFFFGGGHFH@FG?EGHEFBHHGIG>DEHHGIJIIJE?DH<DHHHJ
@7372185/1
attgaataatagctggctggttcctagaatcccacatggcaggaagtttt
+7372185/1
?@@FAAEDFFDHHGGHGFFGIHIEEHJIJIIGJIHDGGEHIGJEHGIEGG
@7924248/1
aggaaaaccagattttggattgaggtgataacatatttcggcaacat
+7924248/1
CCCFFFFFHHHHHJJJJJHIJJIJJGHIJJJJJJJJJJJJJJJJJIJ
@4860856/1
gacattattgactaaggccgatctgaggtctgtcaattcaccaggtgata
+4860856/1
CCCFFFFFHHHHHJJJJJJJIJJJJHIJIJJJJJJJJJJJJJJJJDHIJJ
@6265950/1
ctgtgatcttgtctaagattgctttcgctgcggcatgctttgcttctttc
+6265950/1
BCCFFFFFHHHHHJJJJJJJJJJJJJJJJJJIJJJJJJJJJJJJJJJJJI
@3740540/1
cttcataataatctttgtttagtttcttttttgatgttac
+3740540/1
C@CFFDDFGFDHFI<FGEFG@GIE@CHGCHCHGHEHIBHH
@5760677/1
cttaactgtccttctaacctgttcttcttgaagttggttcagctgtagtc
+5760677/1
CCCFFDEDCFFDFHIJBEFDHHHHHGEHHIGJJIIJIJJGGFHEAF@@DD
@6266903/1
ggtgaaattattggtatttcttttttccaaattgcctctccattcaattg
+6266903/1
BCBFFFFFHHHHHJGIIJJJJJJJJJJIJJJJJJJJJJJJJJJJJJJJJI
@3741593/1
gtctattgacagcatgatgacattcatctataactaatagattgacacga
+3741593/1
@@@FFDFDHHHGFGGIE9DHHHGIJIGIIJB>BFHHIGDHCFGGHDG@D0
@7925856/1
gccgcttgttgctgtacttgaggctgagatgaagg
+7925856/1
CCCFFFFFGGBHHBBGHIH>3CDEHIIIDEAEFCG
@2643194/1
tgagttaaaacagtacatcgcacaacaaacacttggggagtta
+2643194/1
@@@DDFDDFBHHHABFCEHGEGFEFE9CDF1?DEGGEGBAFH<
@2643339/1
gcagtaacaagattttcacatggctgcccctttattatccctttcagtgg
+2643339/1
BCCFFEFFHHHHGJJJJJJIJIJJJIIABFGIIIEHGIIGIJIGJJIIHG
@8353968/1
cttggcagtaacaagattttcacatggctgcccctttattatccctttca
+8353968/1
CCCFFFFFFHHHHIJGJJJJIJJJJJJIJIJJJJJJJJJIJIJJJJJJIG
@4230420/1
gtgcaggggaacgagaaccaatttcttttttaaaataatcagcaaaatcc
+4230420/1
C@@FFFFDDHHHHHGEGHHHHHGIJIIJJJIIGGGIGJGGDDGIGIGHHC
@7375027/1
ctctggtttgatgtagattgtgcaacaaccacagagtaaaaaaacaacag
+7375027/1
CCCFFFFFGHHHGCFEGIJJHHIIJJIIIIJJJGGI?CGHGGIJJJJJJI
@4230760/1
agtaattcgtcgcgcattctgttgtatatttatgctcacttcaccaacat
+4230760/1
BCBFFFFFHHHHHJJJJJJJJIJJJJJJJJJJJJJJJJJJJJJJJJJJJJ
@3743576/1
ccttgaatgaatttttcattcctccatactccttgtcttac
+3743576/1
@C7DDDBADA4DHGE?BCIHF4CEE::A>CADA?CCAFE>G
@2072150/1
ctttatatgttcttttaacactctttgatggaatttcataaacaactttc
+2072150/1
@@CFFFFDHFHHHIJJGIIJIIIJGGJJJIII@HHIGJJIJJJJIIJJFI
@7926084/1
ggaatacaaggcaggaaatggtgaactgcctttcatgaggaaggccctct
+7926084/1
CCCFFFFFHHGHGJJJJIJJJHGIJJJJJJJJIIIIJJJJJIJIIJJJJG
@4863004/1
gcatcctttgctcttgaggaagttggtgtagaggtgcaggctggccatgt
+4863004/1
@@@FFFDFHFHHHGIIB@GFCFHIGCHHIGECGG:?FGIIBG@:?D;BDF
@6267845/1
cctaaaagtgggttcatgaattgctccctccacctgaactagttcatatt
+6267845/1
@@?BDDDAH<<=@BE<EHIGIGADDHD@ADE;ECGBHE3BGBDFHIE>?F
@5319333/1
gtaggaaataagaaagcaagagaaggaagtgaggtacacagttgcagtcc
+5319333/1
CCCFFFFFHHHHHJJJJJJJJJIJJJJJJGHIIJGIJJJJJIIJJJJIJJ
@6269099/1
cttcagaatataatagtttcaactcatttgatttatgcttaataagcatt
+6269099/1
CCCFFFFFHHHHHJJJFHIJJJJJJIIJJJJJJJJJJJJJIJJIJJIJJJ
@918267/1
cagagaggaaatagtattttttcttcatcgtcttgaacttcattt
+918267/1
@@@FFDDDFDFHHIGHFBJ9EBEHHEGEIIJIBGIIEHJJIIJGC
@365169/1
cctgcaccgatgcaattaatactcatcttctttactaaaaggct
+365169/1
CCCFFDDDH8FHBDHHII<HCH?BGAHGIGI@GE?CDGGCGA??
@4866044/1
gcatggtttaagaaagaccaaaggtttctgttgagctagtcatttgttcc
+4866044/1
@CCFDDDFGHHFFGGHHGIIIIEAAFHFHGEHIICGEHGIIIIIGGIIGH
@5322119/1
gccacttctttgaactaagtacagcgaaattcttattcgattgaagtaaa
+5322119/1
CCCFFFFFHHHHHJJJJJJJJJJJJJJJJJJJJJJJJJJJJJJJJJGHJJ
@2072768/1
atggaatccaaaccatacttcacgaccacctccaagagga
+2072768/1
??@=DDD;FB?BDAEHF3B4CF>FAG@8CGHGHD>?0?;;
@5762649/1
ctctggttgctttaatgatatcaagaattctttttccaaaattgaacaaa
+5762649/1
CCCFFFEFHHHHHJJJJJJJJIJIJIHIJIJJJJJJJJJJJJJJJJJJJI
@8355899/1
ccacatggcaggaagttttctcgcaacttaggttatgcgaagtacataac
+8355899/1
=@@DBDBDBFHHHIHAGDHGIEIIE@FFEE?G:DDHHEHFAG6?BBCHEH
@3745203/1
gcgtagcatactttatcgtaacggtcatttctttttcttgat
+3745203/1
?:?;D<DBFDFHDGCGBDGEGGC<?1?FEFEGH@>F;DBDCH
@6271391/1
catgacgatagctttattctcattaaggaattccggtttctcaaaacatg
+6271391/1
CCCFFFFFHHHHHJJJJJJJJJJJJJJJJJJJJJJJIJJJJJJJJJJJJJ
@1497974/1
gtatatataagattacaattcttaacattttttctttaaacaaag
+1497974/1
CCCFFFFD?FH?DHIIIAAFHHIIBECH@FHI6GGGBFIIEAFEH
@1498134/1
actgtctataaaaatacaagaattcctaattggtagtattccaatctaat
+1498134/1
@<@DFFEFHH?FFBABEBGHC@BEHGIGIH@4C<EGGE>BGAHHIBGGBB
@2648224/1
gtcctcctgccactcatcataatgaacaatatcttcttttggattagtag
+2648224/1
CCCFFFFDGGHGHJIDIIIIJIIGHGI@FE4FEGHJJJGIGEF@DHEGGD
@7930733/1
caatgagcaacgacttcactcgttactgctagaacctgatgcaattcaaa
+7930733/1
CC@FFFFFHHHGHJJIJJJGIJJJIJGHGGIJJIJJIIEHIIJJJJJJII
@6273771/1
gtgaaatctttaggctgcagctcaaccattttatcggccaacatattact
+6273771/1
CBCFFFFFHHHHHJIJJJJJJJJJJJJJJJJJJJJJJJJJJJJJJJJJJJ
@5762989/1
ccatgctatgggtgaaagatcctcttcttcaaatccagaattaaaagctt
+5762989/1
;?@DDBDDFFD?2@FGBGHHBHGGEGEHIIIFGHDEHBDHEGIGIIIG@G
@6806328/1
agcacggaaagcagcgagatgagcataataggtaggtgcagggtatgaaa
+6806328/1
CCCFFFFFGHHHHJJJJJJJJJJJJJJJJJJJFHIJFHIJJJJFHIJJJJ
@366079/1
ttttatgttttcttttttaaatttcttatgtggattgccataatcatatt
+366079/1
BC@FFDDBFHGGFGGIJIIIJECEFHIJJFIIJGIGFIICHGIGIJIIJJ
@1499555/1
ctggcctatgactcccaagctgctatgagtactatcatcagctggtgtag
+1499555/1
@@@FFFABHBDDDGGA?A;AB?C<<FF@4<AFFACHDGHIIIIIIB>?<F
@4867577/1
ctcagttgtttttgcacagaactcagcaactctcggatcttctatcctta
+4867577/1
@@CFFDFFHHHHHIIJIJJJJJJIJJJJJJJJJJJJ0::?GEHDGHJJJG
@7379304/1
ctgcagctccctttttgcagcttcttcaagagggatgggctctgaaggtt
+7379304/1
@@@DDD>AB=ACF<:E@>H??<ACHAFHEHE38:??:?3:D@BF90??0?
@4868671/1
cccacttttatgaatgattttgatccaaccttctggtagcatttcaaaat
+4868671/1
@;?D?DDB?FDDDBEBACCCBCGIB?FDB?FCA?CG9C?BDC@GBGCD<?
@923452/1
tttcactcagaagaaataatatctcagcaccaattttatgatttct
+923452/1
@@<DFDF?FFAHD;A@BGEI@BBHG@4CHDCFHGAGCGD4CB?DF@
@8362047/1
ctgaactagttcatatttcggagtcgtccctcttctggaaagcagctctt
+8362047/1
CCCFFFFFHHHHHJJJJJJJJJJHIIIJJJJJJJJJJJJJJJJJJJJJJJ
@6278629/1
ggatcattagcagaaatcctcattctttcaaaaaaaactattcgtaggag
+6278629/1
CCCFFFFFHHHHHJJJJJJJGIIJJJJJJFHIIJJJJJJJJJJJIIJJJJ
@7934904/1
gtaacagtaagttcttttttttccttgactatgtttgatgacatatcaat
+7934904/1
C@@FFFFBDHHFFGHHGIJJJIGFHHIJJJJJJJIGIGJJIIJIJJJIJG
@5766360/1
gtttttcccggaagcaccaccacaacaagctgtaatgcttggaagga
+5766360/1
@@@DDDDDHHHFAFHIEHEGHG;FBGGGIF>FGCFBGBHGCGHH9;B
@5327363/1
gtaccttgtatactagcatgactgactagatagaagtctaattcagtagg
+5327363/1
CCCFFFFFHHHHHJJJJJJJJJJJJJJJJJJJJJJJHIJJJJJJJJIJJJ
@3750401/1
gggcaccatgacgatagctttattctcattaaggaattccgg
+3750401/1
CCCFFFFFHHHGHJIGGIDH@GIEIIJIBCGEHHJJJIG@FA
@5327592/1
attttctaaagctttgaattcataagttggttgttttttaagtgcatgtt
+5327592/1
@B@FFFFFGHHHHJJIJGIIJJJJJJJJJJIJIIJJJJJJJJHGIJJJJJ
@3164758/1
tctcaaactcaagctgtcgcttcaattcatc
+3164758/1
@@@FFFFFHDAF3:A<AFEG<GGCGHHDDD>
@4872312/1
gtgagaagctgcaacggctgctatagatggaacgttgatctggtctggag
+4872312/1
CCCFFFFFHHHHHJJJJJJJIJJJHIIJIJGIIJDHGFHIIJJBFGCGIE
@7383222/1
ggctctacctgatctggaccagtggcgtatttacagaagcaaggttggcc
+7383222/1
@@@ABDADFHHDDBH@GBEGDE<?ABBFGG?D@DHA9D>;B>FHBDDAGE
@4238287/1
gccatttatcattaaatagatttatgaggattcctgttagttgtcttcaa
+4238287/1
B@@FFFFFHGDHHIFGIJJGJJJJGIIJIIIJGJJJIIJJGIIHIIIJEC
@7383285/1
gtatatttatgctcacttcaccaacattcatgaataatggaaaatcacat
+7383285/1
CCCFFFFFHHHHHIJJJJJJJJIIJJJJJJJJJJJJJJIIJJJJJIJJJJ
@2079855/1
agaactatttctttaagaatattttggatttcattgatagtatctgattt
+2079855/1
@@@FFFFFGHGHHFGGGHBB@IIIIIBFHI<GGEEGEGE@<EHHGIEHGH
@7935625/1
gtgcaataatacataaattttccttcaaaaaaaatatccccaatagacca
+7935625/1
B?BFFFFFHHHGGJJJJJJJJJJJJJJIJJJJJJJJJJIJJJIIJIJJJJ
@6280553/1
ctcagagctaccttggcagctgctaattttgcttggtgtttgttttctcc
+6280553/1
CCCFFFFFHHHHHJJJJJJJJJJJJJJJJJJJJJJJDGGIJJGIJJJJJJ
@6280715/1
gctcaatgtaggttaccacatcaacatcgtcatatagcatcaataactct
+6280715/1
??7DDDDDBFHDCEHHCFGCFCGIBFGGEBFACFECB@GBFDHG<DFFB<
@6811278/1
gcctcttttaccattgtacgagtttgagcatcattcattttcttc
+6811278/1
@CCFFFFFHHHFFHJDFHGIBGGHIJHIIIIJIJJGGJJJJEGII
@1504983/1
tctaacttcaattaatttctgatttttattaacaatagattggtt
+1504983/1
@@@ADDBBFBFHHEHHIIIIDBC9<FHGI94CF>H9AF?FFEGD8
@7936376/1
cttatcagtaatctcgaatctattatctcttggacaagttgttatattag
+7936376/1
@@CFFFFFHHGGB>DGGIHEHHIGCHGIHIIIGICGEG?FB9:@DBFHHF
@6812554/1
catcatattgatcctagaaaaattacatgagtaacggaatattacccacc
+6812554/1
CCCFFFFFHHHHHJJJJIJJJJJIHJIJJIJHEIJJJHJJJJJJJJIJJI
@7938002/1
tggcccaagaggagagcttttattgaatagaataggaatgtcaggtgcgt
+7938002/1
CCCFFFFFHHHHHJIJJJJJJJJJJJJJJJIHJJJJIJJJJJJJJDHIJI
@6814456/1
agttattattcttctaggtccttttatcataatgagatcaagtttttttc
+6814456/1
CCCFFFFFHHHHHJJJJJIJJJJJJJJJJJJJJJJJJJJJJJIJJJJJJJ
@5769821/1
gttaggatataatcaggtgttctctaatttgtttctgcaagaggtgtcag
+5769821/1
CCCFFFFFHHHHHJJJJEGIIJJJJJJJJJJJJJJJJJJJJJJJGGGHIJ
@931005/1
catgctttgcttctttcttagatctaccagtgcccatggcagcaaatcta
+931005/1
CC@FFDF<FDHHHIIIIHHJIIIIEGEHIIC>B>3EG>AD;GDA;?DDDG
@6285852/1
caccttccaaacagtatctaaagacatgccactgtcaagaaaaattgctc
+6285852/1
CCCFFFFFHHHHHJHIJJJJJJJJJJJJJJJJJJIIJJJJJJJJJJJJJJ
@7383786/1
ggtggttgttgcctctgttgctgctgaggctgttgttgccactgctgctg
+7383786/1
BB=DFDFFHHHHHJJJJJJJJJJJJJJJJJJJJJJIJJJJIJIJIIJIIJ
@3755296/1
ctcatcttcatcatccaagccgtaatgaatggtgttgctttcgcaggg
+3755296/1
CCCDFFFFHDHHFICEGBGGHI@DBEHGHEIBE48?DCGHGH1@DAA0
@3755701/1
atcgtcttgaacttcatttccaacaggtagtaagtgatcattaagttcgc
+3755701/1
@CCFDFFFBDDHHIIIGGGCH9ECDHICFHIIIDG@FIBHIGEEAD>GH@
@7384893/1
ggctattttagcatggaatgtgatctccaagttgtgaatcaatttcagga
+7384893/1
CCCFFFFFHHHHGJJJJJJJHIJJJJJJJJIHHJHIJJJJJIJJJJJJJJ
@8369056/1
ctgctttttccttctccagctagttgatctttcatattttcaagttcatt
+8369056/1
CCCFFFFFHHHHHJJJJJJJJJJIJJJJJJJJJJJJJJJJIJJJFIJJJJ
@6288373/1
cccatgcactgaatgactttatacactggtatttctggctcacctccttc
+6288373/1
CCCFFFFFHHHHHJJJJJJJJJJJJJJJJHIJJJJJJJJJJJJJJJJJJJ
@6288376/1
cccatgcactgaatgactttatacactggtatttctggctcacctccttc
+6288376/1
CCCFFFFFHHHHHJJIJJJJJJJJJJJJJHIJJJJJJJJJJJJJJJJJJJ
@6288927/1
caacaaacacttggggagttaaatcaacatcagctgagatatactcatat
+6288927/1
CCCFFFFFGHHHHJJIIJHHIIJJJJJJJJJJJJJJJJJJJJJJJJJJJJ
@6289831/1
gccacaactcatattgatcgtcaaatgaaacatacctcatacgactctaa
+6289831/1
CCCFFFFFHHHHHJJIJJJJIJJJIJJJJJJJJJJJJJJJJJJJJJJJJJ
@3168876/1
gttcactgtctataaaaatacaagaattcctaattggtagtattccaatc
+3168876/1
8?@DDDDDHHHFHH9AFGAGDEGGGIIICHCGIIICGCF41?<9DC@<FE
@3757382/1
ttaacttttggtggctttattatattactcctaattgaagagccttttcc
+3757382/1
@CCFDBDDFDFCDGIJIJIJIIIEHJ<BFHGIJIJJIJ9FBFHAFDGIGI
@4879291/1
cgaacacttctaggttacatagtgtatgaaccgctgcattaaatattaaa
+4879291/1
CCCFFFFFHHHHHJIJJJJJIIFHHJJCGHJFIJJJIJIJIJJJJJJEII
@3760182/1
cagctagttgatctttcatatttttaagttcatttgaataaaataaataa
+3760182/1
CCCFFFFDFHHGHJGIJJJJIJJJJIIIJIIJJJJJGGIIIIJIIIJJJI
@4245546/1
cttagatcttcattttgttgccttaatctagccacttcagccttatgcct
+4245546/1
CCCFFFFFHHHHHJJJJJJJJJJJJJJJJJJJJJJJIJIJJJJJJJJJJJ
@4880881/1
gcaacggctgctatagatggaacgttgatctggtctggagctggatgagt
+4880881/1
@@@DDDDAHF=DDDDF@AHE<FEGGGH<D9D?F:?BD;FDGHBH2?D==8
@4245732/1
gccgtttgttgctgtacttgaggctgagatgaaggtggtctgctgggttg
+4245732/1
@@@<D@DBAFHDHC?AFDED>?;F@@ACGHEE?EG1????DBEEGGAFC>
@936023/1
ctcgactgccccgatgttggagcctatgctatccgtagtcga
+936023/1
B@CFFFFFHGHHDIIJJIIJGIIICHIGGIEHIJBFGGGF<1
@2088354/1
cggagtcgtccctcttctggaaagcagctcttgcagcattgacactggcg
+2088354/1
CCC@FDBFH7FFHIIIIIGII3<CFFIIDGIGGHIIECHGI@GGIIEHHI
@936730/1
gtggaggtgaaaagaatgatcttccaactgtcacaaacctgttagcagct
+936730/1
??@D1DD:DFHHHIIIJJJJJGIII9FGIIGIFIAAHHJFIHG4?BGHG@
@5334085/1
gtcattatgggcttctattagttcatctatattttttaaggaagtaagtg
+5334085/1
@BBDFFFFHGHHHJJJIJJJJIIJJJJJJJJJJJJJJJJJJIJJHIJJIJ
@6292470/1
cccaattctttggtgataagaactatttctttaagaatattttggatttc
+6292470/1
?@;DDDDDHHDHFCBGDHHHGHICFF<BHGGGG@E4C>9?CFGGB>GGHF
@2660791/1
gttcattacctaagatatttgttatgatctccggccaag
+2660791/1
<?@DFFFFGHBFFI@GIIGIJIHEIJIIIJ<FGGIGEAH
@4882140/1
catttttagattttcctgcaccgatgcaattaatactcatcttctttact
+4882140/1
CCCFFFFFHHHHHJJJJIJIIJJIJJJJJJJJJJIJJJJJJJJJJJJJJJ
@8373464/1
ctgagttagaataccaacctgaatttcagcaattttcttaatggatgcat
+8373464/1
CCCFFFFFHHHHHJJJJJJJJJJJJJJJJJJJJJJJJJJJIJJJIJJJJJ
@4882667/1
tctgcagggaacggcgacataggtgtctgctcttcacatactcttgttac
+4882667/1
@@@DDD??F;DFF::FEAH<GIIBDGFGE@FE@8BBFBHCHI>FCD8==D
@7389901/1
gttataagcaaaatattttaaatgacaattactgtcatataaactcctct
+7389901/1
CCCFFFFFHHHHHJJJJJJJJJJJJJJJJJJJJJJJIJJJJJJJJJJJJJ
@4884021/1
atattaaacacttatttccaaagtgttgttactttagaataacacttaag
+4884021/1
CCCFFFFFHHHHHJJJJJJJJJJHJJJJJJJJJJJJJJJJJJJJJJJJJJ
@938170/1
gtcaattcaccaggtgatatatttttgcacctgttataaatgtaggaagt
+938170/1
@BCFFFFDFHHHHJDFGIIJIGHCICFFIHIIIGIGC@IIJE<4CDCEHB
@1517549/1
gggtaatcaaattttatgacaaaattgcaattctttacatcaataccttc
+1517549/1
@CCDFBEFFDAHHGG<FEHIGGGHJIJJIJ@DHIGIIIIJGHIGBDFAGB
@6824366/1
ggctgagctttataaaatgcagtggccgacacatcaatattaagcatcat
+6824366/1
CCCFFFFFHHHHHJJIJJJJJJHJIJJJJJJJJJJJJJJJJJJJJJJJJJ
@3174864/1
gttctttcatgatactctcaagatccctgattacttcttctcgaggtggc
+3174864/1
B@BFFDDFGHHDDIJJIGDGGGIFIFGAGHCCBHHGFFEHGFHEGE@GG@
@6824984/1
ggcgacataggtgtctgctcttcacatactcttgttacaacatatttcaa
+6824984/1
CCCFFFFFHHHHHJJJJJJJJJJJJJJJJJJJJJJJJJJJJJJJJJJJJJ
@6297313/1
gttttcgttgctcattgatatcccttatgtctaacacttcacacataaat
+6297313/1
@@@DDDDAFFH?AEFED@IHD?F@AEHIGIIDHBEHGCBFBDHD?B?GHB
@6826144/1
gtgaagaactgaaagcagatctaaatttctcaaatttctttctatatcca
+6826144/1
CBCFFFFFHHHHHJJJJJHIIICA<CHHJHIHH:@FGHIIJJJJJJJJJI
@1519982/1
attgactaaggccgatctgaggtctgtcaattcaccaggtgatatatttt
+1519982/1
CCCFFFFFBHHHHEGHHI<HH=FB?EE>GG>FDHFHGIHBAD4D@4?BFG
@4252043/1
caagtacaggtcaaatccatctttgtaaataaaaaattaataacattaat
+4252043/1
@@@FDFFFGHHFHIJIIGIJIIIIFEHGIJIIIJIGIIJJIJJJJJIEGE
@5339037/1
ctcatgttataacattatgcagttcattacctaagatatttgttatgatc
+5339037/1
CCCFFFFFHHHHHJJJJJJJJJHJJJJJJIJJJJIIJIJJJJIJJJJJJJ
@384245/1
ggttcttcttcttttttccacgtgaaatctttaggctgcagctcaaccat
+384245/1
BB?DDFFFHHGHHIJIBHFIJIIJJJEAGEGIIDGHHIJJJJJIGGIJAA
@6300162/1
gccatattccattccatgatttattaaacccgatgctagctttcttaaat
+6300162/1
CCCFFDEDHGHHGIIIIJIHIIIIIEGIJJJIGIGIIJJIJGIJGIIHIG
@5339803/1
ctcttgttttgcttctttttttgacctacccttgccgatagcaataaggc
+5339803/1
CCCFFFFFHHHHHJJJJJJJJJJJJJJJJJJJJJJJJJJJJJJJJJJJJJ
@3177163/1
ctcttgttttgcttctttttttgacctacccttgccgatagcaataaggc
+3177163/1
@@CFFEDDFHHFFGGGGIEEGIH7?G>GGI9?BFHHGIJFG4@CHGIGGG
@6300951/1
cccgcttctttccaaatctggacattatattgataagtgtatttatacct
+6300951/1
CC@FFFFFHHHHHJJJJJJJJJJJJJJJJJJJJJJJJHHIIIJJJJJJJJ
@5779995/1
cattttttctgctaaagcactaccttcagcgggagaccttggctttgccg
+5779995/1
CCCFFFFDDFFHHJJIIJJIIBEHIIGHHFGIJHJBGH=FEGGGIJJIJJ
@1520792/1
cctcttgttttgcttctttttttgacctacccttgccgatagcaataagg
+1520792/1
@CCFFFFDHHFFFBHFHGCHIIGHICHGC3?B>BGB?@DGGGHH<@EA@=
@6829660/1
ccattgagaaggcctgacggactgatggaatccaaaccatacttcacgac
+6829660/1
CCCFFFFFHHHHHJIJJJJIGHJIIJJIJIGGIJJJJJJJJJIJJIJIIJ
@1520937/1
cttccatccgctagtttttcaggtttactgaacttagctgtctctggttc
+1520937/1
@@@BD;D?:DHFHIIEFHGI4ABH>F?4C<9911?FDAG?D?FDG@BF??
@385639/1
ctgttggtccattaatataaaatggttcaacttctttggtgtacagaaat
+385639/1
@@@FFDDBF?DFHJJJFJJDIGGHE?EE?EFHAADGGIIEF?CD@FEHDF
@385724/1
ggcacattgcagttgctatcatacattcttaat
+385724/1
@@@D??;DAFF3AABAFAHCIFEE<E<?B<FD9
@385976/1
ataataataaataatcaagtaaaaagaaaagaaaaataaaataaa
+385976/1
<@<DDDFFDHHGH>BDGGIHHGJIBHIC>GHEGECEHBG>GHIA>
@386004/1
ctgtgctgttaggatataatcaggtgttctctagtttgtttctgcaagag
+386004/1
@@@DDD>DCFBHFIJIJIEIH4:E<BB=HHGIJJIIFGCDBFAAFGHD@B
@944776/1
agtcttcaagcactgagttagaataccaacctgaatttcagca
+944776/1
?@=BDFADDFHGHJI@EEAHHIIECB?DEHI9EHEGEGI@4?<
@7950743/1
gtcattagcagagctcgctactaaggccttcaagatagaacccaattctg
+7950743/1
CCCFFFFFHHHHHJJJJJJJJJJJJJJJJJJJJJJJJJJJJJJJJJJJJJ
@3178124/1
ctagataataatgcctcagagctaccttggcagctgctaattttgcttgg
+3178124/1
CCCFFF>DFDHDDHHGJJFGG<FEEGH@EG>FCG3FGG4?DFGG>FEGGI
@7951343/1
ttatcataatgagatcaagtttttttcgaatcaaatgaagctgtattata
+7951343/1
CCCFFFFFHHHHHJJJJJJJHJJJJJJJJJJIJJJJJJJJJJJIJJJJJJ
@4259454/1
gccataccgtacgctcaaacatgcaaatgtgacattattgactaaggccg
+4259454/1
CCCFFFFFHHHHHJJJJJJJJJJJJJJJJIHIIJIJJJJJJIJJJJJJJJ
@5780905/1
cacccctataagggcttcgatagaatctgcaacaactttgtcaacgacac
+5780905/1
;@@DFFFFHGHHGJIJJJJGHIJJJJICG@HIHEHGGGGIIIJEGHJJJJ
@6307006/1
atatttttgcatctattataaatgtaggaagttatcaagaaatcta
+6307006/1
@@<DDDDD?B<B?@F@FFIH9:CFDAFFA>G<9<F<FDE@@FEHIE
@3775725/1
cttcatttaaaaccgctgtgtctctttctttttttgttagactgatttga
+3775725/1
@C@DDDAEFHHGFIGIGI@G<FF>BHE9EGGIDBBGGEIIEIHGDHIIED
@6831305/1
ctctatttcattgtgcattaatctatagaaaattttccaaacagtattta
+6831305/1
@CCFFFFFHHHF?HBG@FEIGFEHIIIEGGI@<FHDHGHHGIIHFCGGH<
@6308414/1
agctcttcatgccactgattgatgtcccaatggtccacacctttgtcacc
+6308414/1
CCCFFFFFHHHHHJJJJJJJJJJJJJJJJJJJJJJJJJJJJJJJJJJJJJ
@7398119/1
ctcattttttctgctaaagcactaccttcagcgggagaccttggctttgc
+7398119/1
C@CFFFFFHHHHHIJJ9EEDHIJGHCFHIIJEGGEEG@FHGGIIIDHIII
@4262200/1
ggtaaatttatcgcaaggtaacgtaaaacaatatctattcaacaaaggaa
+4262200/1
@@BDFFFFHHHHHJJJJJFHHJJHIJJJJJJJJJJJJJIJJJJJJJJJJJ
@6309763/1
ctttcagataaatttattgagctggaacatagttttaaactgacttgaac
+6309763/1
CCCFFFFBFHHFHEIJJJIEGIJGGGIGIJJJHIIJGHCHJCFHIIIIII
@4892657/1
gtccttttatcataatgagatcaagtttttttcgaatcaaatgaagctgt
+4892657/1
@B@FFDFFGHGHGIIJJJJJIGGIJIJJJJIJIJJJJG@FGHIIGIIJIB
@4893459/1
ctcagataatcccatatcatggagacattaacttgcgtagcatactttat
+4893459/1
@@@FFDDDDHDHHII@FHIIIGHIIIIGIIIIIIIIIIGGGIGEGIIGGG
@5345064/1
atggattcataaaagatttaaaaacttaaaagttaggagtatatacaacc
+5345064/1
CCCFFFFFHHHHHJJJJJJJJJJJJJJJJJJJIJJJJIJHHJJJJJJJJJ
@1525384/1
cactgaaccaaatcggctccttgaatgaatttttcattcctccatactcc
+1525384/1
@@@FFAEF8C?FHBGIIIIJJJIJGIGGCIIJJIBG40:BBFGGGCHHIJ
@1525583/1
agataatcccatatcattgagacatt
+1525583/1
@@@DFFFFHGB8AGHIIAHCD=GCBE
@5345861/1
gtactatcttcaaagagaaaaagtgcaatactaaaattttattcagtata
+5345861/1
BBCFFFFFHHHHHJJJJJJJJJJFHHJJJJJJJJJJJJJJJJJJJJIIIG
@947933/1
cagtccacttggtttatgccattgtcatcttttttcgtaggcacaataaa
+947933/1
@CCFFFFFHGGGBGIIJJJECHHIHCIHCDH9EHGHIF@FH<D@DAGHHJ
@7953337/1
cctcatgttataacattatgcagttcattacctaagatatttgttatgat
+7953337/1
CCCFFFFDHHHHHJJJJGJHIHIDHIIIIJJJIIJIIIEIJJIHIJJJIJ
@4267648/1
gtcacaactaacaatgggccacaactcatattgatcgtcaaatgaaacat
+4267648/1
@@@DFDDDFFHF?EGFGDCAF@AFBGH@CFGGGEDGD?FB@?DF9BF@FH
@4268125/1
gttgctttcgcagggtaagtctttcagtctcatccacattttatgtgctg
+4268125/1
CCCFFFFFHHHHHJJFHIJHIJJJJJJJJJJIJIJJJJJJJJJJJIIIJI
@6837485/1
gccgtaatgaatggtgttgctttcgcagggtaagtctttcagtctcatcc
+6837485/1
CCCFFFFFHHHHHJGHHIJJJJJJJJJJJJFGIJIJJJJJJJIJJJJJJI
@5783555/1
cgagaggctaatatggattgcgaccattactttgtggtccaaaatcagag
+5783555/1
BCBFFFFFHHHHHJJJJJJJJJJJJJJJJJJJJJHIJFHIJJJJJEIJJJ
@7401273/1
caaggtacagcctcaccacctcaaccgaacacttctaggttacatagtgt
+7401273/1
CCCFFDDFHHHHHJJJJJJJJJJJJJJIJJJJJJJJIIJHIJJJJJJIIH
@1527500/1
cattaatctatagaaaattttccagacagtatttagagactttccactat
+1527500/1
CC@FFFFFGHGHHGIEGJIGCJIJGGHGGB?EEHHIIE4HH<GHIIHI@F
@1527513/1
aggaaatcgatttttgaaacacctc
+1527513/1
@@<7BDEDFH=FFGE>EHE>F9AFB
@6315701/1
ctgagatgaaggtggtctgctgggttgctggtcactgggttgttgcctaa
+6315701/1
CCCDFFFFHHHHFGIHIJIJJJJJIIJJJJJHIJJJJJJGIJIJJJJJJJ
@1527772/1
caactaacaatgggccacaactcatattgatcgtcaaatgaaac
+1527772/1
@@@FDFFFAHAFDHGGGGIEHHEIBGG9@FIIIECFGIJJA4?3
@6316369/1
tcacactcatcaagaacttggtaaactcttagatcttcattttgttgcct
+6316369/1
@@@FDDDDFFDDDEFGGGHGEBCDHHEGGGGIG@HGGGJIGFHIDDDGG<
@949452/1
ttcggcttctgcttccgttccaccctttctgctgcgatctttgccatagc
+949452/1
C@CFFFFFHHHHHJIJJBGGEHEIJFJJJJIIIC@ADHIJJIGGGGGGGB
@5347840/1
cttcattttcggtttcgtaggcaggtggaggccatcgcctggtcatgcat
+5347840/1
BCCFFFFFHHHHFIJJJJJJJJJJJFHIJJJJJJJJJJJJJJFHIJJJJJ
@5347874/1
ggccaactaaatgtcatggattcagcagaagtataaattaaactatggat
+5347874/1
CCCFFFFFHHHHHJJJJJJJJJJJJJJJJJJHIJJJJJJJJJJJJJJJJJ
@6318864/1
ttcactgtctataaaaatacaagaattcctaattggtagtattccaatct
+6318864/1
CCCFFFFFHHHHHJJJJJJJJJJJJJJJJJJJJJJJGGIHIIJHIGFHIJ
@950821/1
ggagttgaaggattttctaaagctttga
+950821/1
@@<DDDFDFFF>FBHGIJJIIIJ>HHG@
@5349283/1
tgatcattaagttcgccgatcttgtacaacattttacatgcagttagtgc
+5349283/1
CCCFFFFFHHHHHJJJJJJJJJJJIIJJJJJJJJJJJJJJJJJJJJIJJJ
@5349377/1
cccaatgtttctagcctttcataattcataacgtcattagcagagctcgc
+5349377/1
CCCFFFFDHHHHHJIJJJJJJJJJJJIJJJJJIIJJJJJIIJJIJJJJJJ
@5785912/1
gggaacgagaaccaatttcttttttaaaataatcagcaaaatccaaa
+5785912/1
CCCFFFFFHHGHHJJJJJJJJJJJJJJJJJJJJJJJJJJJJJJJIJJ
@2103528/1
gcttgctgttgttgctgctgctgctgttgttgttgttgaccccatggttg
+2103528/1
@@@DDDFFHABABCEGH9EEGGGECHEFHGE9:8??G?C?GB=6BFHGII
@951866/1
ctcattttcactcagaagaaataatatctcagc
+951866/1
@CCDFFFFHHFFHIJJEHCAGHGEHGIIGIGHH
@394103/1
gcaagaagcagctgaataatacaaccaaattcagaatttaacatcaatgg
+394103/1
@@@DDDFFFFDHHIHIGIG@BHIGJIJIIIHGDFGGF>>FEHGD@FGG?<
@1529670/1
gtacgctcaaacatgcaaatgtgacattattga
+1529670/1
?=@D?DBDDFGHHJJEGGEHECBFHHCC@HD<4
@6838808/1
cttaaaacaatgtcaagagcttggattgcctcctgcggaccattagttga
+6838808/1
CCCFFFFFHGHHHJJJJJJJJJJIJJJJJJJJJJJJJJJJJHGIHIIJJI
@2105021/1
tacctcttcctcgccatctgcctattttggaaactatactgtcattaatg
+2105021/1
CCCDFFFFDHHHGIJJIGHGIJEFHHIJJDGHIIIGGGIIGIICHHG4BG
@5787568/1
ctcctgcggaccattagttgaagttccagccctcagataatcccatatca
+5787568/1
@@CFFFFDHHGHHIIJJFHGEIGJJIEHEFCDFGGEEHIIGEHGJJJHIE
@5787881/1
cttagatcttcattttgttgccttaatctagccacttcagccttatgcct
+5787881/1
CCCFFFFFHHHHHJJJJIJJJJJJJJJJJJJJJJJJJJJJJJJJJJDHJJ
@3184824/1
cttctttctgtgcatcatttttagattttcctgcaccgatgcaatta
+3184824/1
?@@;D;DDBHCBDGIGGGHI<AED:EHHCHGG<@@EHGGGHIIG9B4
@953622/1
gttcaacaaatctcttaatgatatcagtcagcttacaagccttagtaag
+953622/1
@?@DFFBDHHGHHGHGG@FHHJJJJIJIIEGECH9EGHCFHIJCGFDIC
@7959004/1
gtagtttcgtcctatacctttgaatgtccctttgccaaatacttcaactg
+7959004/1
CCCFFFFFHHHHHJJJJJJJJJJJJJIJJJJJJJJJJJJJJJIIIJJJJI
@6321224/1
ccactgtgtccacaagaaaaaaggttcttttacccccttcagaatataat
+6321224/1
CCCFFFFFHHHHHIIIHGIJJJJJEHGHIIJJHAFHIIIJJJJIIJJJIJ
@3787232/1
gggaacaagaatgctgttaatgcctcca
+3787232/1
@?@D;1DAF3AB<9B9CG>B@@H<AEC9
@5351666/1
agaaattctaacctctgattagaccctaaagttaaattattgtaacccat
+5351666/1
CCCFFFFFHHHHHJJJJIJJJJJJJJJJJJJIIJJJJJJJJJHIJJJJJJ
@3788128/1
ctgtgactgatttttcttcaacatcaacaaatgtcacttcaaactgttgc
+3788128/1
@@@FDDFDH?FHFJJIBEEHIDHGGIJIGIEHIDAACBFCCGGE>GCABD
@6841585/1
ttctaacctgttcttcttgaagttggttcagctgtagtctgtctgcatct
+6841585/1
@@@FFFFDHHHFFIIGIIJEFHFHEHGGGHIJJJHIJIJIIIIJIJJJJJ
@3187446/1
ccaacttgaagacaaggtaaatgaggataccttaatttcattttgtattt
+3187446/1
CCCFFFFFGGHHHGGEGFHFHGIJIJGGEIJJJJJJJIIGGHGIJGIGHG
@7961135/1
ggtatatataagattacaattcttaacattttttctttaaacaaagaaca
+7961135/1
BCBFFFFFHHHHHJJJJJJJJJJJJJJJJJJJJJJJJJJJJJJJJJIJJJ
@4903522/1
ctcacagttagttatcaattcttctctcataataattaatctggttgtat
+4903522/1
CCCFFFFEHFHFHJJIHFHHCFJJJJJJJJIJJIJJJIJJJJJJJJJHIJ
@7961455/1
cattttccaaaggtttaaaagcaggtattgcattagtataagcatttgct
+7961455/1
@@@FFFFFDHDFD2CFEGIIIIGHIDDHEIIIGIIGHIIIIIIEHIEGGH
@5353387/1
gacaggtgaacatgggcaaatctggaggttgatgaggaggctg
+5353387/1
@<@=BDD?<FHAD2<C9@DHGIIHIEEE1C;3C<<DEAEGHH@
@7961935/1
ccaatcaaggcctccacacaatcagcaatacttttgtcaggaatggaatg
+7961935/1
CCCFFFFFFFHHHJJJIJJJJGGIIJJJJIIJIIJJFGIIIIJIJJGIII
@6324239/1
cattgtttcattccgcagattaaaatttttaagtacgactaagtgagcac
+6324239/1
CCCFFDFFHHHFHJJIJJJIJJJJIIJJIJJJJFHHIJJJJJJHHIIGGI
@2676156/1
catgaattgctccctccacctgaactagttcatatttcggagtcgtccct
+2676156/1
@@@FADFFFDHBA@;CG>G;CBFCFHGHA@FE<CFHGIGHCG?@<6??@<
@1533927/1
gccataaccgtacttcatatcattgataattactgtagctgcgtaaggag
+1533927/1
@@@FFFFFHHFDHIIJJJIC>HHGED>E?FFEH<C?EGIIJ3:6?DGEA0
@1536204/1
ctcatcctaggacgtccacctcgaactgaagga
+1536204/1
@@<DDADDFHFBB:FHEEG;EDFACGFHHGB?C
@6845509/1
gccaggtgaaagatgccggaagtatttatggagtccatatttaactgcta
+6845509/1
CCCFFFDDHHHHFHIJJIEIIGCGIIJJIJJJJEGIIGIJJIJGFHHIJI
@6845553/1
tcttgaagttggttcagctgtagtctgtctgcatctgtatatgccctagc
+6845553/1
CCCFFFFFHHHHHIJJJJJJJJIJJJJJJJJJJJJJJJJJJJJJJJJJJJ
@2678868/1
ggtgcgttaacttttggtggctttattatattactcctaattgaagagcc
+2678868/1
B@BDDADFFHGHDIIIJHJBHGIGHHJJJIIIIEH<FDEEII@HGG<2?D
@5354892/1
atgaagctttcgcagcagcaagtttcgcttgttttttacttgttcctgtg
+5354892/1
CCCFFFFFHHHHHIJJJJJJIIHJJJJJJJJHJJJJJJJJJJJJJJJJJJ
@6847249/1
gcaaggtaatgtaaaacaatatctattcaacaaaggaatagcagattcaa
+6847249/1
CCCFFFDDHHHHHJJJJJJJJJJJJJIJIJJJJJJJJJJJJJJJJJJJJJ
@5792402/1
cgctcctcgactgccccgatgttggagcctatgctatccgtagtcgaggc
+5792402/1
@@@FFFFDDDHHHIIIIGGIIDHEC@GFHFHIGGGIIIIGHIGIIIGHBE
@404630/1
cttaaaacaatgtcaagagcttggattg
+404630/1
=@@DBBDDDBB8<CC<CH@>IHIBA?<2
@5793758/1
tggagtttttcccggaagcaccaccacaacaagctgtaatgcttggaagg
+5793758/1
B@BFFDDFHHHHHJJIJJJJJIJJJJJJJJIIIJJJGIIJJJJJJJIIJJ
@5793977/1
ctaattttcttttgtcttcgtaagacgattttggcatattagctaga
+5793977/1
CCCFFFFFHHHHHJJJJJJJJJJJJJJGIJJJJJJJJJJJJJJJJJJ
@6326329/1
cctgaatccttagaattcaaaaattcaaacttaaattcgtagcctaattg
+6326329/1
@@@DFDDEHHHHFIBGGGIGH>FGIIIEGHGHFIEGGFEFEHIGIIGHG>
@5794405/1
ctaatatttgagcagaaggtgctggtgcatgtaatactttgtagatatca
+5794405/1
CCCFFFFFHHHHHJJJJJJGHJJJJHHJJJJHJJJJJJJJJJJJJJJJJJ
@3793496/1
gggacatgaggtgaaattattggtatttcttttttccaaattgcctctcc
+3793496/1
@@@FFFFFHHHHHGFHGJIGIFIHGGGGGIGJGII<FGGIJCEGDDGGI<
@3191548/1
cgacgacactttttagtaccgggcttactaagggagttttcttgatcatt
+3191548/1
CCCFFFFFHHHHBGIIHIEDFGIIJIIJIJGGDF9?7CHGIJE@GGEFCH
@6848733/1
cttgtgcttgtcttccacccttttttttgttcctttttgaattgaaatca
+6848733/1
CCCFFFFFHHHHHJJJJJJJJJJJJJJJJJJJJJJJJJJIIIJJIJJJJJ
@3794333/1
gtgctccaatcgcattccctttcacactagggacatgaggtgaaattatt
+3794333/1
@;@DFDDBHFH=HGIIAFGHIIIAFHIHFGDHEHGHIIEG>BHG<FADBF
@2681885/1
gtaagttctttttttccttgactatgtttgatgacatatcaataacattc
+2681885/1
@?@FFFDFHGHHHJJE@GGHIJJ4ECFICGHI@FHEHEAFGG@BFHDIJ>
@3795308/1
gcacaacaaacacttggggagttaaatcaacatcagctgagata
+3795308/1
@CCF?8DD=FHHHI>CEFGDHFHIFE9GFG9DGGGHB>DGHI@B
@407339/1
ccataataagtctaaatagaccttcaggg
+407339/1
@@CFDDFFFHFHHJJIIIDEH@EHIJJIJ
@7966806/1
cactaaatcaccacagacctgttctaacttaaagctgactttagtacatc
+7966806/1
CCCFFFFFHHHHHJJJJJJJJIJJJJJJJJJJJIJJJJIJJJJJHGHJJJ
@5357904/1
ggttcatgaattgctccctccacctgaactagttcatatttcggagtcgt
+5357904/1
BCBFFFFFHHHHHJJJJJJJJJJJJJJJJJJJIJJJJJJJJJJJIJHIIH
@409671/1
attaattattatgagagaagaattgataactaactgtgagactgagt
+409671/1
C@CFFFDFFFHHAHIEIIJJIICHHII@CCFHAHGEECFGHIB>@DD
@8395365/1
caatatcttgtttaagtggggaattaataggaagtctaacagtgcaataa
+8395365/1
?;;?;BBBF>FCFCD@:AFA61CGG@HII<3CCFHEFDD>DFFGGIIIGI
@5796606/1
gagctcttcagcatttagcagcatagtgatacgatgtaatattgaaggca
+5796606/1
CCCFFFFFHHHHHJJJJJJJJJJJJJHIJJJJJJJJIIJJIJJJJJJJJJ
@962809/1
gttaacttttggtggctttattatattactcct
+962809/1
CCCFFDFDDD?DF?7GHFGC>EA@DIICCGE3C
@410732/1
atcaataactctgtattagtctgcagaaaccaagagcgacttaaacaaat
+410732/1
@@@FDF?DHHHH8CFGI<<FABIHIIHHB;;EEF>1:C@?DHDHICC2;B
@411455/1
gctgcgacaccatctgatgcctggtgcggaggctaccttgccgtaggaaa
+411455/1
@CCFFDDFFHFFFIJEIEEEGCHIBEHHI>@FHIJJJIJJGGGG6DG@EC
@8395512/1
gccaataattgttctttcatgatactctcaagatccctgattacttcttc
+8395512/1
CCCFFFFFHHGGHIJJJJJJJJJJJJJJJJJJJJJJJJJJJJIJJJJJJJ
@413692/1
gagcataataggtaggtgcagggtatgaaactgaacgtgtacacctggta
+413692/1
@@@DDEDBHFHFDG@G@EEHCFHAFHHIIGIDGHGGGDHHEFGFDB9B0B
@4913978/1
ccggtcttcactgcagcctgactggtgagaaccctcaccgctgtcatgct
+4913978/1
@;?DDDDFDHBFFHIIGGGIIIGEGHIFIEGGIGGHCGIGGHBDGEHGEG
@5799115/1
tgtgttcgtggaagtaagaggtctttcatttaatgttttttgaaaagcct
+5799115/1
BCBFFFFFHHHAHJJHJJIJIGHGIIJJJJJJJJJIJJJJIJJIJJJFIJ
@7970774/1
gtcttcagtcacccgattctatttcttggtcatcagtttgagatactgta
+7970774/1
CCCFFFFFHHGHHJJJJJJIJJJJJJJJJIJJJJJJHIJJJJJJJJJJII
@2122134/1
ctccactgaaccaaatcggctccttgaatgaatttttcattcctccatac
+2122134/1
CCCFFFFFHGFHHIFGIGIIGII>BAFACEEA<DFFHGH@BDHCHC3?DF
@5800100/1
gctctggctattttagcatggaatgtgatctccaagttgtgaatcaattt
+5800100/1
CCCFFFFFGFHHHJJJJJJJJIJJJJJJJJJJJJIJJJJJJJJJJJJJJJ
@7972042/1
cctcaaccgaacacttctaggttacatagtgtatgaaccgctgcattaaa
+7972042/1
CCCFFFFFHHGHHJJJJJJJJIJJJJJJJIIIJJJJJJJJJJJJJJJJJJ
@1548787/1
ctctggaggaattcctttaaactgatccatgatcaat
+1548787/1
@CCFF>DD?FFHFFEEGIJIJIJJBGHEHEHII>C9F
@1548924/1
cagacgtattagagcatagatcagaattatttttattaatcatttctg
+1548924/1
@@CFFF?DFHFHFJIFHCE9EHDC9EHH<C>@EA8CFF9D>B@F>BGI
@2125432/1
ggctgctgtggtctctgctgttgctgaggctgttgtggtctctgctgttg
+2125432/1
CCCFFFFFDHGHHJJIIGIHHHE@FFHCHHIICGGG7@BFHIIIIJ>?BD
@419680/1
gaggaggagggggtggtagacaacctggagaagcaggggcttctaatca
+419680/1
@@@ADDD?HFHHHFGI@FHIFC@BHGGDFH@EH9;C@ABHDD;BC3>@;
@4297037/1
cttgttttgcttctttttttgacctacccttgccgatagcaataaggcct
+4297037/1
CCCFFFFFHHHHHJJJJJJJJJJJJJJJJJJJJJJJJJJJJJJJJJJJJJ
@968524/1
gtcatttgttcccctgagattggggaggactcaatgccaaca
+968524/1
?;@BADDEFD8AFDEHGH<HBHGGAFH>B399:9?B>FDEF?
@6855276/1
taaaaagattattgtattttcttttagaactctttcaaagagttctgctt
+6855276/1
CCCFFFFFHHHHHJGIJJJJJJJJJJJJJJJJJJJJJJJJJJJJJJJJJJ
@4917469/1
gtttcaacatgtctttcagataaatttattgagctggaacatagttttaa
+4917469/1
B@BFFFFFHHHFHIJJJJJJJIJJJJJJJJJJJJJJJJJJJJJJDIIJIJ
@3198766/1
tacaggtcaaatccatctttgtaaataaaa
+3198766/1
;?@DDDBDDFDBDF3?A<IH:ECFHIBH>E
@2127892/1
ttttgtcataagttttaacagtaagttcttttttttc
+2127892/1
<?@DDDDAHFDFBGG:<ACAE:I?FC::?EGAFGHF?
@4917996/1
ttctaaagctttgaattcataagttggttgttttttaagtgcatgttgaa
+4917996/1
CCCFF?DDHHHHHIIIJJIJIIIJIJJGIJIJJJJJJJJIJJJJJJJIJJ
@1551893/1
ctggaaaatatttatataaatattctgatgcaatcaactg
+1551893/1
@@@DDDAA?A<<AFF9GH9D@@>EHAEDHCBHG@<BF@E;
@4301556/1
cttgaagttggttcagctgtagtctgtctgcatctgtatatgccctagca
+4301556/1
CCCFFFFEHHHHHJJJJJJJJJJJJJJJJJJJJJJJJJJJJJJJJJJJJJ
@4302498/1
ccatggagtttgacctctaggaccagtttgcaaagggaagcgagcttgct
+4302498/1
@@@FFFFFFFHHHIIJJJGHIGGHGBHHIGHJJIIIDFGIJIFIIGHJGF
@5804536/1
ccataaccaagatcaattactctaccaggtggaggtgaaaagaatgatct
+5804536/1
CCCFFDDDHFHHHJIIJJJJJJJJJJIJIGHIHGIDGIJJIIJIIJIJJJ
@5365519/1
ggcggtagctttaatcatagttgatgtctgcatatcagtcagcttcttaa
+5365519/1
BCCFFFFFHHHHHJJJJJJJHIJJJJJJJJJJJJJJJJJJJJJJJJJJJJ
@3200669/1
atttttttatttttctgcgactgtctgaatcagaatctg
+3200669/1
CCCABDFFD?FHDIGIG@E?EFHGGEHB>G4<FB?BF4B
@8404081/1
ggtaaaaataaaatttaaaaatgttgctattgtttc
+8404081/1
;=1ADDDDHF<FFBDFC<@A3CB3:F>E<DHCABE?
@2131191/1
ggcctattattggcattccagcatcattactaattttttgcaattgttga
+2131191/1
@@@DFFDFBCFF8<EGGIII>CFCCGGIHGIGGCH4EFEEHGEGGE4?BD
@2131919/1
gccagtacctatttctttgtgtcgaaatacaag
+2131919/1
CC@FF3BBBBDHHIIJJFGFGGIECGAHGGC?C
@1555771/1
gccagcattctacagtatatttgagtaccacccttacagctatag
+1555771/1
??@DDDDAH?FFFI@<BF9EHIJJG<@HFFGCGBCEHGGHGDEGG
@2133445/1
gtctttcagtctcatccacattttatgtgctgcta
+2133445/1
@CCFFFADFFFHFHGBAHIIGIJIJJBHCEHICIE
@974875/1
ctaattaatataggttactgcgcttatctctcttgacagccct
+974875/1
@@@FFFFFHFHAHI9C<GCCHE>HGIGDDHHGI@A4C<FHII9
@2697239/1
cttctattagttcatctatattttttaaggaag
+2697239/1
@@;BDDDDDH?DFFGBGEBBEFCAHGECGEEG;
@7420792/1
ggagaatggaaggactaggacctggatggccttccaattctggctggtga
+7420792/1
@<?FFBBDFHHHDFHIJHGGIGGIIIJJJIIGIIIIEIGGGJJFGJJBFB
@4310835/1
gctcaatttaccttcatccttgttttcaaagttgataaataatattaatg
+4310835/1
@@@DD?DDFFH?FIIHIIIIIIIIIHIIIHIIIGEHGCHEGHIIIIIFBG
@5806558/1
gttaataatacaaataaataaacagaaacaggagctgcgacaccatctga
+5806558/1
C@@FFFFFGHGFHGIJIIGGIJJGHJJJJJJIGHIIIIJIJEIGGIIIIG
@1556905/1
ggatcataacgatggtcaacaaggaactcttgtaaatcatgtatctcatt
+1556905/1
B@@FDFDFGF?FFGIEFGIIJIJB3AGHIG@FDG<F>FAEHF>GGFBFGI
@5806731/1
cttggctatgtttgatgacatatcaataacattctcctcaaccttttgta
+5806731/1
CCCFFFFFHHHHHJJJJJJJJJJJJJJJJJJJJJJJJJJJJJJJJJJJJJ
@975375/1
ctttctttcaacaaacacaagagctaaattatcctttttgaaatttttta
+975375/1
CCCFFDDFDFDDHIGIEIE:AFHIJ@DBCGGGJIIFGIIGEBEGGGJJJ=
@5808321/1
gctctgataaattagaatcatcccatagcaaatggtatttggtaggacgt
+5808321/1
CCCFFFFFHHHHHJJJJJJJJJJJJJJJJJJJJJJHIIJJJJHIJJJJJG
@4313360/1
tgaaaacatttgataaaaaatatatcgtaaattagggtcacaactaacaa
+4313360/1
CCCFFFFFHHGHFJJJJIJJJIJJJJJJJJIIIJIJJFFGGGIJIJIIJH
@6347115/1
gccacttcagccttatgcctctcaaactcaagctgtcgcttcaattcatc
+6347115/1
CCCFFFFFHHHHHJJJJJJJJJJJJIJJJJJJJJJJJJJJJJJJJJJJJJ
@2698307/1
ctttcacgttcataaggtctcatttgaaaacgtggatctccaaggtctcc
+2698307/1
CCCFDFA?FHHHHHIJJCCHEHEGGIGGHJFIGI1?BDD?BBCCE??DD3
@4924295/1
tgctaacctcttggcaatttttttcgatttgccagtacctatttctttgt
+4924295/1
C@CFFFFFHHHHHJIGIIJJJJJGIIJJJJJIIGGHIIGHGJJJIIJJJJ
@4924526/1
ctcagcagctatctcttgtaggaactggactgcattaaaatccgaatcct
+4924526/1
CC@FFFFDHHHHBHIGIGHGHGEGGIGJCIIGJGIJJGGIJEIIGIIIIH
@6863517/1
gtcgaggaggtccctgttgttccattgcttgaggtctggtaattggagcg
+6863517/1
@CCFFFFFHHDHHIJJIJJJJJJIJIJJJJJGIJGHIIIGGIIJJJIJJJ
@7423319/1
gccatcgcctggtcatgcataattcttgtagaagaccaatagggttgccc
+7423319/1
CCCFFFFFHHHHHHJIJJJJJJJJJJJJJIJJJJIJJIIJJJJIIIJJJJ
@5808755/1
ctccactgaaccaaatcggctccttgaatgaatttttcattcctccatac
+5808755/1
CCCFFFFFHHHHHJJJJJJJJJJJJJJIHIJJJJJJJJGIIGIJJJJJJJ
@5369244/1
cctggtgcggaggctaccttgccgtaggaaataagaaagcaagagaagga
+5369244/1
CCCFFDEFHHHHHJJJJJJJJJJJGIJJIJJJJJJJJJJJJJJIJIJJJI
@5369246/1
ctgtattataacatgacctaagagttttattaaagttggatcattagcag
+5369246/1
?@@A?DDDHFFFFHAFCFGGGI<EHHIIIIIEFEFHGECGHG@FGHEEGE
@2136856/1
atctatattttttaaggaagtaagtgcaggggaacgagaaccaatttctt
+2136856/1
@@@DDDDDFDHHFG3CB9FH<FHHFGH>H3CGGHGBD6@G?DDBFHECHI
@977534/1
gttaaaacagtacatcgcacaacaaacacttggggagttaaatcaacatc
+977534/1
@@@DFFFAD?FB<EGGGIIBDGCGDG3CGECA>=<GEB9DE>>4BGEE;B
@426175/1
gcaaggtaatgtaaaacaatatctattca
+426175/1
C@CFFFADHHHFFGJC@FGGHIFGIIEGE
@5809692/1
cgacaattgtaccaagctctggcattttcctgtgactgatttttcttcaa
+5809692/1
B@CFFFFFHHHHHJJJJJJJJJJJJJJJJJJIFHIJJJHIJJJJJJJJJJ
@5810316/1
ccttggcttaagagagaaataaagagagaaatagaaaataaatatataaa
+5810316/1
CCCFFFFFHHHHGJGJJIJJJIJIGJJJGGFIJIIIJIJJJIIJJIJJIJ
@427289/1
gtgagttaaaacagtacatcgcacaacaaacacttggggagttaaatcaa
+427289/1
@@@ADFFF?CFDDECEGHGI?GIJB@CFFHEGGEHGCGIA<DGHHGGHGC
@2139309/1
cccacttttgagtgactggaagcatcctccaatgagattcagatcatctg
+2139309/1
@CCFFFFFHHFG8EHGGGC;FHGIJGHEC>CDHIIIJD@@GHE@HHDGIJ
@1560154/1
tcaacatataaactgcagggaattctaagagggtacacaattcagg
+1560154/1
CCCFFDFFHHFH?FHCICGDEEEHHG9CHEF:C1?FEFCFEH<GIG
@7425226/1
ctctttcattatcgtaaattgtcacggtctcaacaagttccgttttttgg
+7425226/1
@CCFFFFFHHHHHJHIJJJJJJJJJJJIIJJJJJJHIHHJJJHIJJJJII
@1560548/1
ggctacaaagatagaagtcgaattcag
+1560548/1
@C@FFDDDFHGHGECGGCAHGGCH@H9
@7425536/1
ggttcatgaattgctccctccacctgaactagttcatatttcggagtcgt
+7425536/1
BBBDFFFFGHHHHJJJJJJJJJJJJJJJJJJJHGIGIJJJJJJIIJHIJH
@6866846/1
taagtctttcagtctcatccacattttatgtgctgctaacctcttggcaa
+6866846/1
BCCFDFFFHHHHHJJJJIJJJJJJJJJJJJIIJJJJJIJJJJJJJJJJJJ
@981239/1
cttaccttcagctgagtgagttaaaacagtaca
+981239/1
CCCFFFFFHHHHHJJJFHHGFHDGJIGIE<FGI
@2701272/1
agaagaaataatatctcagcaccaattttatgatttctcttc
+2701272/1
@@@DDDDDDDBDHGIB?BHGCGG9C:CFFDCHICHGGCHIHF
@6355975/1
cataattcagaaagaatatacacaacagacaactctgtactggtgatatc
+6355975/1
CCCFFFFFHHHHHJJJJJJJJJJJJJJJJJJJJJJJJIJJJJJFHIJJJJ
@2701744/1
ctgggtttaaaatcttcaataacattactcatttctgataggttctgcaa
+2701744/1
CCCFFDADHHHHHEHIIEEBEHIJIJJJJJGGJIIJJIJFGJIJFIGGHI
@5371788/1
gctgtttcaactttgctacataaatctttctctagctgctttatttgagc
+5371788/1
CCCFFFFFHHHGHJJJJJJJJJJJJJJJJJJJJJJJJJJJJJJJJJJJJJ
@4317866/1
caaataacaatctactcctgcaactgggcggcaattattgaggcaatttg
+4317866/1
CCCFFFFFHHHHHJJJJJJJJJJJJJJJJJJJJIJJJJJJJJJJJJJHHH
@4318762/1
tggattttgaataggaaatttgataagtttggttccatcaggaaacgatg
+4318762/1
:?@?ADDDFDBHDHID<CCB?FCHBDE<9FBF<CG@FEEGFEGGGIIA?F
@5374188/1
gcccatttaaacatttgtaaataaactcatcttgtaatttagcacattca
+5374188/1
CCCFFFFFHHHHHJJJJJJJJJJJJJJJJJJJJJJJJJJJJJJIJJJJJG
@1562167/1
gtcgtccctcttctggaaagcagctcttgcagcattgacactggcgtttt
+1562167/1
@@@DFDFFHHHDHIIIIE9FHFIIIIGIGHGIIHIF<>DGEGGI?FD6@F
@983916/1
caatgtttctagcctttcataattcataacgtc
+983916/1
@@@?DDDD8?<F4AFH<E<<HGG>HDFEAHG<<
@4321242/1
aaatttataaagcaacggtccacaaaaaataaaataagctcaactatagt
+4321242/1
CCCFFFFFHHHHHJJJJJJJJJJJJJJJJJJJJJJJJJJJJJJJJJJJJH
@5813350/1
gtgatcttgtctaagattgctttcgctgcggcatgctttgcttctttctt
+5813350/1
CCCFFFFFHHHHHJJJJJJJJJJJJJJJJIJJJJJJJIIIIIJJJJJJJJ
@4927704/1
gtaaaataccttctttgactaaatactcctgaaggagtgatatcggtgtt
+4927704/1
CCCFFFFFHHHHHJJJJJJJJJJJJJJJJJJJJJJJJFGIJJJJJJHGGH
@432617/1
gccatttgattcgtcctttgtttttactcctttttcaaaac
+432617/1
@@@D=DDDFFDFAEGFF@HE:AFHGBDH>DFGEHGIGHGCC
@2703587/1
gccacttcagccttatgcctctcaaactcaagctgtcgcttcaattcatc
+2703587/1
@@@DDDDDDBDDDFAGG<I?DHHDGC3AF@CCEFFC?CG:DHGDFFE9<B
@433396/1
ataagttgtaacagtaagttcttttttttccttgactatgtttgatgaca
+433396/1
@@@DDDDDFHFHHBBGGGHABIHIIJGIGJ0:?FGIGHGGHGHG>F4??C
@2703754/1
acctgttcttcttgaagttggttcagctgtagtctgtctgcatctgtata
+2703754/1
@@@FFA>DDHCFDGGCEFDHID3<FHGGGFHGIHGAFGGG@ECBDHHGIJ
@2703759/1
caggtgcgttaacttttggtggctttattatattactcctaattgaagag
+2703759/1
?@BDABDDBFFHBEHGGBHFGGIGJJGGJIIIICAHGEE>BDHEHGGC@F
@3813040/1
cgcaacaattgtacacaactccatagga
+3813040/1
@<<DDD?;:AC<<F@?C1AFH:F?F@B4
@6363228/1
cttaaaacaatgtcaagagcttggattgcctcctgcggaccattagttga
+6363228/1
CCCFFFFFHGGHHIJJJJGIJJIIJJJJJJJJJIIJJJGIJJIJIIIJIJ
@435109/1
gttctttcttgtcagcacagaataatcttgta
+435109/1
@@@ADDDDHF4AAEBFEGF?>@@FHH><ABC@
@5379595/1
gcagtatgttttccaacagtcataataaattcattagactgtcgatgaag
+5379595/1
CC@DFFFFFDHHFIGHJIGFHIIGIJJJIJGEH?HEHIIGHIIIDHIGII
@4322534/1
gttgtttactaatgcagatcttaaatctgttaatgctccagggctatg
+4322534/1
?1=?ADDB>DAB>D<FGCGCHIIB<?E>HF<BFCHHIFEEEGFD?BB?
@3214200/1
gcgtattactaggtgggcttcagagcagtacaagggaaagagaagataaa
+3214200/1
@@@ADBADHGFHDABE<2CGGICHGGIFFEEHGGIGBGHABFA9DHGGAD
@436160/1
ccacgatttcggcagcttttacctcattttcactcagaagaaataatatc
+436160/1
@<@FFFFFHA?6FHI<FHIGHCBFGGBEHH<D>DFEAFH??D3D>FGHGI
@5816102/1
aatttatcgcaaggtaacgtaaaacaatatctattcaacaaaggaatagc
+5816102/1
CCCFFFFFHHHHHJGHIJJHJJJJJJJJJJJJJJJJJJJJJJJJJJJJII
@3814707/1
ttccaactagtgaaatttgacttaagaaatatgaatcagtgttttcattt
+3814707/1
@@CFFDDFFHDDHGGD>FEEHGGC:BHHCDG?>><DHGGG41?F;@FHGH
@3815131/1
gttgctgctgtggtggttcttgcctttgcagctgttgtggtggttgttgc
+3815131/1
CBCFFFFFGHFHHAFHHGIJIIIJJIJJEHHIIIHIEHHIGGHFGHFGEG
@3815425/1
ggaccagtttgcaaagggaagcgagcttgctgttgttgttgctgctgc
+3815425/1
@<@DDBDDDHHFA@AB>?CDFHE?1?FDG@C>4BFB2DDFGG?DFGE<
@3216650/1
cactgaaccaaatcggctccttgaatgaatttttcattc
+3216650/1
@@?BD?:=CBFADB;EA;<CE4<AFHGI>9?FDBEF9<0
@3815776/1
ctctaattaagtaaaaactataaaaataataggctttttaaaataataca
+3815776/1
@@<D=DD4C:?<DDGI>FCEIHIFEHIEAFHII>99EDC;??:CBD>???
@6367065/1
gtttggcttgctgttttgtagaagccttaccttcagctgagtgagttaaa
+6367065/1
CCCFFFFFHHHHHIJJJJJJJJJJJJJJJJJJJJJJJJJJJGHIIHIJJJ
@438457/1
gtcactttatatgttcttttaacactctttgatggaatttcataaacaac
+438457/1
CCCFFFFFHHHHGJJJIIIGIJJIIJJJGIGEDHHGGDGIHGIDGHJJGH
@2143843/1
aatatggattgcgaccattactttgtggtccaaaatcagagctacaacat
+2143843/1
CCCFFDFDDH?FFBEHAHGEHAHIGGGHAHIJJEHDFHICHBFG@GHIFD
@5382966/1
catggtttcaatgatttccctgttgaccttacggggacacttatcag
+5382966/1
@@@?D==AC?DD?B>F?CFHIAA@HGHGA@4C@@DA?6D>9<D>FD<
@7430746/1
ctccaaaattgtaaatccaggaacttcccagtcatcaggaataaagtcat
+7430746/1
CCCFFFFFHHHHHJJJJJJJJJJJJJJJJJJJJJJJJJJJJJJJJJIIJJ
@6873296/1
actatattcaccaaccgttaacggagtttgctgtcgaatactctgagctt
+6873296/1
CCCFFFFFHHHHHIJJJHJJJJJJHIHIJJJJJJJJJJJJJJJJJJJJJJ
@5816682/1
tcctcatcaagagcacggcgatactgcaaacaagggatagcactcaaggg
+5816682/1
CCCFFFFFHHHHHJJJJJJJJJJJJJJJJJJIJJJJJJJJJJJJJJJIJI
@6370156/1
ggtttttgaaaaaattttggccaatagctgtgggttatatggtgattgat
+6370156/1
BC?DFFFFHHGHHJIJJJJJJIJJJJJJJJHIJJDGIIIIJJFHHIJJJJ
@3818598/1
ggtgcagggtatgaaactgaacgtgtacacctggtaa
+3818598/1
@@@DDDDDFACFDAHIHI4<CFCC?AEBAA@?BE?@4
@6876912/1
ggtaaaaataaaatttaaaaatgttgctattgtttcaacatgtctttcag
+6876912/1
BC@FDFFFHHFGHIJJIJJJJJJJJJIJIIJJIIGCIIIJJIDGIIIGAH
@8419891/1
cgatcgcccagacccttatttcaacaccagtgaaaaattgtttgccacgc
+8419891/1
BCCFFFFFHHHHHJJJJJJJJJJJJJJJJJIJIJJJJJJJJJJJJJIJJI
@6877982/1
gtgactgatttttcttcaacatcaacaaatgtcacttcaaactgttgctc
+6877982/1
@@@DFFEFHHDHDBFGDDEHHIAEFFHGHIIHH@BDGEHIGDG?CFBBE?
@6374066/1
ctgtgcatcatttttagattttcctgcaccgatgcaattaatactcatct
+6374066/1
CCCFFFFFHHHHHJJJJHJJJJJJJJJJJJJJJJJJJJJJJJJJJJJJJJ
@6375210/1
cttctaacctgttcttcttgaagttggttcagctgtagtctgtctgcatc
+6375210/1
CCCFFFFFHHHHHJJJJJJJJJJJJJJJJJJJJJJJJJJIJJJJJJJJJJ
@6880045/1
ccacctttctttccttttttgcccattattgtgtactatcttcaaag
+6880045/1
CCCFFFFFHHH<FHJJJJJJJJIIJJJIJJJIJJJJJIJHIJJJIJJ
@2147138/1
ctaattcatccataataagtctaaatagaccttcag
+2147138/1
@@@DFFFADHFFFEGGG>AJBFEGGIICHD333C@4
@4328283/1
accttctgaaacaccatctcgatacaaaataattctatgaggcttgtagc
+4328283/1
;=?DFFFFHHHHHJJJJJJJJJJJJJJJIJJJJJJJJJJIJJJJJJIJJJ
@6379169/1
aacaaacacttggggagttaaatcaacatcagctgagatatacttatatt
+6379169/1
CCCFFFFFHHHHHJJIJIJJJJJJJJJIJJJJJJJJJJJJJJJJ4?FGIJ
@5821320/1
cttgttacaacatatttcaacatgtatccttttgggcggtaccatggtat
+5821320/1
@@CFFFFFHHHHHIJJEIJJJJJJFIIJJJJIJJJJJJJIIIJJJJIFHH
@450216/1
tggggagttaaatcaacaacagctgagatatactcatattgaggata
+450216/1
CCCFFFFDFHHHHHHGGIJJIIIJGGIEEGCIJJGIIFIJJIGJFID
@3229979/1
gcagctcaaccattttatcggccaacatattactgacctcaaccgtactt
+3229979/1
BC@FDFFFHHDDHJGIJJIFHIGGIEIJ@GGGIHCEHIGGI@AHI=BCGG
@6884281/1
agtacatcgcacaacaaacacttggggagttaaatcaacatcagctg
+6884281/1
?8@D;ADDA=?<@F@<?<FGBAF>9C<G?:?9D:D9F990BB8/9.8
@5388398/1
tgggaacaagaatgctgttaatgcctccaagcttaacattgattttaagg
+5388398/1
CCCFFFFFHHHHHJJJJHIJJJJJJJJJJJJJJJJJJJJJJJJJJJJJJJ
@6885259/1
gtcggctttatcacgataggtgactgatatcactaatcggcaatgtcagt
+6885259/1
@=@DFFFFHHHHFIGJIJJICGGHIJIJIIIJGIJIIJIJIIJJJHJIJH
@454495/1
atccttttgggcggtaccatggtataactatcttattgagataattatct
+454495/1
CCCFFFFFGGGHHJF@FHIJIJHHIJFGIJJJEG@AFGGGHIGHFGHIGI
@2150054/1
caggaacttcccagtcatcaggaataaagtcattaaccttcaaaattttt
+2150054/1
CCCFFFFFHHHGGJIIJGIJJEHIJGEFHGIJIJIDHIIJJJIEGEG>GH
@8425849/1
ggtgtttttgagctcatacttaatccaatgacatggggaagtcaattgct
+8425849/1
BBBDDFFFHHHHHJJJJJJJJJJJJJJJJJJJJJJJJJJJJJJJJJJJJJ
@8425850/1
cctgggtttaaaatcttcaataacattactcatttctgataggttctgca
+8425850/1
CCCFDDDDHHHHHJJJJJJJJIJJJJJJJJIJJIIJJJJJJJJFHIIJJJ
@6385714/1
acttctttgaactaagtacagcgaaattcttattcgattgaagtaaattg
+6385714/1
CCCFFFFFHHHHHJJJHIJJJJJJJJJJJJJJJJJJJJJJJJJHJJJJJJ
@1574512/1
cggtattgctctgcagggaacggcgaca
+1574512/1
?@@ADDDD<DB4CFE;FGCDBF6CDHA0
@5392154/1
ggacagaaaggtaattatattataataatataatttaacaaaaactt
+5392154/1
@@@DDD?BD?B<C<DFDGHIEHGHGI@EHBFHIIIIIIHAFAEHIII
@6386477/1
gccacattccattccatgatttattaaacccgatgctagctttcttaaat
+6386477/1
CCCFDFFFHHFHHIJFIIIIIJJJIIIIHIIIJIIIIIJIIJJIGIIJII
@3829193/1
gtggatgtagataggctggcctgcttgtggaaaaccaccacaaatccact
+3829193/1
@@@FDFADF>FFHJEEHGIIGGEEG@EDFGHGIC;C?DG3BCFGBGIJ@<
@996551/1
atcagtttgagatactgtaatgcattgtaggccgcacatgtttgtgcttc
+996551/1
@@CFFDFFHGHGHEHHIGHCGGJJFBH<FEGIHHIJJBGGDCEHGIFJJJ
@2152950/1
atgagatcaagtttttttcgaatcaaatgaagctgtattataacatgacc
+2152950/1
@@?DBB?ADHFDBBG;FGB<?8EHI<DG<@FCGDH<<<9<?BB4999?CG
@6388717/1
cgtggatgtagataggctggcctgcttgtggaaaaccaccacaaatccac
+6388717/1
BCBFFDFFHHHHHJIJJJJJIJJIIJJIFHIIIJJJJJJJJJIJIIIIGI
@4335230/1
gatttttcttcaacatcaacaaatgtcacttcaaactgttgctcagcagc
+4335230/1
CCCFFFFFHHHHHJJJJJJJJJJJJJJJJJJJJJJJJJIJJJJJJJJJJJ
@459102/1
cttttaacactctttgatggaatttcataaacaactttcaaatccttaat
+459102/1
@@CDFDFEHH8FHIIIGDGGIJGEIEHI@BFDHFFGIIIJHICHEGG<C9
@1578112/1
gtgcttgtcttccacccttttttttgttcctttttgaattgaaatcacct
+1578112/1
CCCFFADDFGHGBHJJDGEIIIGGIJIGGGIJEHEIBBCGHIJIGHFIJI
@6894090/1
cctaattcatccataataagtctaaatagaccttcagggt
+6894090/1
CC@FFFFDBDFHHIEDHGIIIIIEHIGIGGDF?CFIHHH1
@998662/1
ctcatatcttaaaaaagataccataatgcttaaaaaagcgtaag
+998662/1
@@@DDDFFGHDDAHGGGIIIE>FDHHECGG:C<EGH<0?DD=;D
@5827652/1
atctatattttttaaggaagtaagtgcaggggaacgagaaccaatttctt
+5827652/1
@@@DDDDDHHHHH@CFGAGHAFHD<FFFGIII@FEB<FFH>F;8=FH=FH
@8432670/1
ggcaggtggaggccatcgcctggtcatgcataattcttgtagaagaccaa
+8432670/1
CCCFFFBDHHHHHJJJJJJJJJJHIJJJJJJJJJJJJJJJJJJJJJIJJJ
@6393734/1
ctcatgttataacattatgcagttcattacctaagatatttgttatgatc
+6393734/1
CCCFFFFFHHHHHJJJJJIIJJHJJJJJIJJJJJJJJJJJIJJJJJJJII
@6394209/1
gcttgctgtggtggtacagcacccggtcctggtccagattcctgttgtgg
+6394209/1
CCCFFFFFHHHHHIIGHJIJJJJIJJHJJJJJIJJIJIJIJJJJJJJJIJ
@6394837/1
acaattttttcttttcttctttctgtatcaactgcagcctcttttaccat
+6394837/1
CCCFFFFFHHHHHJJIJJJJJJJJJHIJJJJJJJJJJJJJJJJJJIJHJJ
@6394872/1
gtcaaatgaaacatacctcatacgactctaattgtaaaaatgttatccat
+6394872/1
BBBFFFFFHHHHHJJJJJJJJJJJJJJJJJJJJJGGIIJJJJIJJJJJJI
@1582468/1
cttcattttcggtttcgtaggcaggtggaggccatcgcctggtcatgcat
+1582468/1
@@@DFFFFGHHGAFGIIGCHGGIJJH<CAFE7?3BDGGEGHIGHGH4@A4
@2157048/1
gtaatagctcgtgccattgcgccaggtg
+2157048/1
@@@DFDFABF1@DEHBGA>BGHG@@?:?
@4341429/1
cttagatttagggtcattccaatcttgatgcatgatgaaatcatgaagtc
+4341429/1
CCCFFFFFHHHHHIIJJJJJJJJJJJJJJJJJJJJJJJJJJJJJJJJJII
@3832464/1
ctggatgaggaaatttttcataaagaagtcgaatactgttcttaggaata
+3832464/1
CCCFFDFFHHHHGJDGIJJJJJJJJJJIAHHIEGGIJIEHJIJIJJJGIG
@3832990/1
gccataccgtacgctcaaacatgcaaatgtgacattattgactaaggccg
+3832990/1
CCCFFFFDF;FHHIIGIJJGGHIIAGEGHAHIIGIIGIJGIICHJJ@DGG
@3240068/1
gttataaatgtaggaagttatcaagaaatctaagattgcatcaccgagga
+3240068/1
@@CFFFD?FHDHDGEC>F4C9IEEC<F>FG@HHIEIHHI@@CDG?CGHGE
@7443286/1
tcaacgttcactgtctataaaaatacaagaattcctaattggtagtattc
+7443286/1
CCCFFFFFHHHHHJJJJJJJJJJJJJJJJJJJJJJIJJJJJJGHHDHIJI
@6397622/1
ctcatgttataacattatgcagttcattaccta
+6397622/1
??@71ADAFFFF?<?FE:CIH<EHHEEHF??FB
@5398742/1
ctctgtacttcctcctcatagttccacaatgagtaatttcaatttttaat
+5398742/1
CCCFFFDDHHHHHIGIIGGIHCIBFHHGIIHEHCEFHGGGGIIIIIIIII
@5399343/1
gagtgaagtttctgagagcatcttctctaactgtcctttgaggtgcaaaa
+5399343/1
B@CDDFFFHHHGHJJJIIGIIJJJJIJJIIIJJIIJJJJJJJJHGIJJJJ
@1585124/1
gtagcatttcaaaatgattatatcctagttcttctaatattgatgtttta
+1585124/1
??@F?EFFHGHGHII@EAJHD<FIIIJHIIJFAHGHIGCEHGIGGFH@B4
@6401690/1
ctgggttgctggtcaccgggttgttgcctaacaggaggtgcactggttac
+6401690/1
CCCFFEFFHHHHHJJJJJJIGHGHIJJJJJJJJJJJJJFFHJJJJJFHIJ
@4345919/1
gtgtttttgagctcatacttaatccaatgacatggggaagtcaattgcta
+4345919/1
@@BDDFFFHGHHHJIJJIJJJJJJJJJJJIJJIJJJJJIJJJJIIJJJJJ
@3836460/1
gaccagtttgcaaagggaagcgagcttgctgttgttgctgctgctgctgt
+3836460/1
@C@FDFFFHH?4CFDHEHHGGJIJIIGHIGIDGEGHIIIJJIIJIIEGCF
@6903160/1
ctaattttgcttggtgtttgttttctacaactccgacaaacgccatcctc
+6903160/1
@?@DDDDBFDDFFG<EAEGHFEGIIDAFHBGGH@DHHDIG2@:@GCC>=F
@2724412/1
cgtatctccaaccctcttcacttcagcataaactggagtttttcccggaa
+2724412/1
@CCFFFADHGDHHIGIFIIBGG?DEIGHIGIEHIJI>ADEGHG>GIHDHJ
@3837207/1
ttttcaactgactctgtcgttggttcagattctattggtttgtttg
+3837207/1
C@@FFDFEFDHGGG9<:EHFAGGAC4<DC>DE9??<C@:?FD@>DF
@3837712/1
cttgactatgtttgatgacatatcaataacattctcctcaaccttttgta
+3837712/1
CC@FFFDFGHHHHIBEFBGGEADEHIJIIGHI>4AEGCHGDFHJEHEI0?
@8440066/1
ctgcttctctaggatcaacagcaggatctgcaatttttccaacagtgtat
+8440066/1
CCCFFFFFHHHGHIJJJJJJJJJJIHJJJJIIIJJJJJJJJJJJJHIIJJ
@6404995/1
ccttggcaacaaacagttgttttttcctgatatagctctaacttcaatta
+6404995/1
CCCFFFFFHHHHHJIJGIHHHJJJJJJJJJJJJJJJJJJJJJJJJJJJJJ
@2165241/1
gtcgaatactgttcttaggaatatttccaatgaattcctctatttcattg
+2165241/1
CCCFFFFFGHHHHIGFEGIJIC3CHHGBH<A?F<4CGHCGHIBGHIJFGI
@4346859/1
gaggagcatgttcttgcctttgttgctgctgtggtggttcttgcctttgc
+4346859/1
CCCFFFFFHHHHHJJJJJJJJJJJJJJJJJJIJJFHJHIJJJJJJJJJJJ
@2165514/1
gttgctgttgttgctgaggctgctgtggtctctgctgt
+2165514/1
@CCDFFFDDHDHGIIGHEGC?>;FFH9F?FD@@EDECC
@1004131/1
catatcaataacattctcctcaaccttttgtaacatcgacaacaccg
+1004131/1
@C@FFFFFFGHHHICGBGIGIGGAGHIIEGCHGGGH<EGDAAGG=1D
@1588102/1
gtgcaggctggccatgttgaatagcttgctgtggtggtacagc
+1588102/1
<@@FF>?DHDG?HFDGCF@?C:?C<C4?CEEHIICGF:?BFH<
@6408010/1
tgttctttcatgatactctcaagatccctgattacttcttctcgaggtgg
+6408010/1
CCBFFFFFHHHHHJJJJJJJJJJJJJJJJJJJJJJJJJJJJJJJIJJGIJ
@7447288/1
cctatgtacaaagatctttttccgccacatttccaaggcctcctgatatc
+7447288/1
CCCFFFFFFHHHHJJJJJJJJJJJJJJJJJJJJJJJJJJJJJJJJJJJJJ
@2727825/1
ggaacgagaaccaatttcttttttaaaataatcagcaaaatccaaa
+2727825/1
@@@DFFFFA?HDFEHIBCHGIJJJIGHIGICEAFGDEEGHB@D>F8
@2728100/1
atctatagaaaattttccaaacagta
+2728100/1
@@@D?DDAAFBFFIFIFIBE<:::A<
@2728335/1
gtgcagggtatgaaactgaacgtgtacacctggtaaagaggtgacaa
+2728335/1
@CCFFFFFCBFHDGHHIIIEFHFFBGIEGIGGGEGI<C?DGBDGGBG
@3245007/1
ggctgctatagatggaacgttgatctggtctggagctggatgagtgacat
+3245007/1
@@@DD=DDFB>DFBGBHGHF;3AFGC@B9?FEFHH9GAD?<DCG:D<@DE
@4349481/1
ggcacattgcagttgctatcatacattcttaatatctgtgtattaagcct
+4349481/1
CCCFFFFFHHHHHJIJJJJJJJJJJJJJJJJJJJJJJJIJIJJJJJJJJJ
@1591081/1
ctaagatatttgttatgatctccggccaagatcagccgtgtttggtagaa
+1591081/1
@@@DFFADHDHGFIJBHGFDEHEGJIGHGIGI<HGIIGDGHCEFGB@GBG
@1591542/1
cattctgttgtatatttatgctcacttcaccaacatt
+1591542/1
@@@DDDD:C<DFD@EBBAEHABBHAEH??HFCF1CEF
@1010067/1
cactgttttcaccggaggaatttgtttgtgat
+1010067/1
??8?;ABBFDDFB@<:18<CB>C9:?:?CCC<
@6411647/1
ctctatttcattgtgcattaatctatagaaaattttccaaacagtattta
+6411647/1
BB@FFFFFHFHHHDGIJJJJJJJIIIJJJJJJJJJJJJIIJJJJHHJJJI
@3841884/1
ttcaacaaatctcttaatgatatcagtcagcttacaagccttagtaagca
+3841884/1
@@@DDDDDH?F?CFAHIIH9EH4EGIDEBHGAHGIIIIBGG@C49B4?>D
@1010381/1
ctgacatatactaattaagatagca
+1010381/1
@@@FDFDFHGHFFGHIJDGFHGGI@
@3842250/1
tgcttctctaggatcaacagcaggatctgcaatttttccaacagtgtatt
+3842250/1
@C@=DFFFDDAFFGHJIFHGEFGGE3CCEG@9C<FFHIJJJIE90?B@BE
@8444995/1
cttctgacacaccatctctgtaaaagaggatagcttgaggcttataccta
+8444995/1
@@?DD?ABACCF:2<AGGIIAEE@BC?FF9:EGIIBGC?@;::?:9D?9B
@5407260/1
ctgttataaatgtaggaagttatcaagaaatctaagattgcatcaccgag
+5407260/1
@@@ADDFAFADHDAGFEBH@BDFH@DBBAHIGEHHHEDH@GHIIIICDGE
@1011686/1
cacgttcataaggtctcatttgaaaacgtggatctcca
+1011686/1
@@@AFBBDDA?<?H@FBGEG@<AAFHC>A3??E3?9?4
@2731317/1
cctatttctttgtgtcgaaatacaaggcaggaaatggtgaactgcctttc
+2731317/1
CCCFFFFFGFGGD@CFGIFGEHIJ<C?AHHGBFHH9BGG@9D@GHGHG@?
@5838729/1
tttttaaattacaaagtagtaataccagaacttcaatgtcatatttccag
+5838729/1
CCCFFFFFHHHHHJJJGHJJJJJJJJJJJJJJJJJJJJJJJJJJJJJJJJ
@1591732/1
ccaaaggtaaatgaaattaagttccaattattttgaatttaaatcaattc
+1591732/1
CCCFFFFDDHHHHJJJEIFEHEHGIIDHIIGJJJJJIIJJICCGGIGIGC
@469838/1
agtctgtctgcatctgtatatgccctagcacgg
+469838/1
;=:B;?AACFHD?:CG?E?:4C:CF@FGA3<@A
@4354122/1
tgtatcaactgcagcctcttttaccattgtacgagtttgagcatcattca
+4354122/1
CCBFFFFFHHHHHJJJJJJJJJJJJIJJJIJJJIIHJIJIJJJJJJJJJJ
@4354190/1
acttcaccaacattcatgaataatggaaaatcacatagcttcggccactt
+4354190/1
?BBFFFFFHHHHHJJJJJJIJJJJJJJJJJJJJJJJJJIJJJJJJDIJJJ
@3844686/1
atagtttctcctacggagactgtatacctaaaagtgg
+3844686/1
@@@<BBDDFFFF8A:EB@FFEF<CFB@H4CGECFBF9
@3248142/1
ctgctgtggtctctgctgttgctgttgttgctgaggc
+3248142/1
CCCFFDDDHB8BBHHHEIBE?FEHAAFBDGG<F?3C?
@8447675/1
atttatatatttgagtaactatgatttagacattactac
+8447675/1
=@@DDDAA=CDF?GEGEE:A@FBF@<E?E<B@?FA<FF>
@4355933/1
ccaactcatactgtcttcagcctcatgttataacattatgcagttcatta
+4355933/1
CCCFFFFFHHHHHJJJJJJJJJJJJJJJJJJJJJJJJJJJJJJIJJJJJJ
@472828/1
ctgtagtacaaatttctatttccgattatttt
+472828/1
???A=DAA<4?DF4?E2A@<AFFFA1C@@FEF
@6914613/1
ctcttctatgtctaggtttcctactgacagcaccacgagaactactatga
+6914613/1
@@CFFFFFHHGHHJIEHII@HHHIIGIJEDHGGHHIEBFBHDEHGGIJI@
@3848363/1
cccttggcaacaaacagttgttttttcctg
+3848363/1
8??DD?DDDFFF;GFBGFHB4<AE;:1:<D
@5413852/1
ggcctacaatgcattacagtatctcaaactgatgaccaagaaat
+5413852/1
?;?DDDDDBADFHGEGGIIIHEFEFBHEEHHGGAH>EBC?DBFG
@6916209/1
ggggccccacctcccgcaggagcaccagggggtcctacaggaggagctgg
+6916209/1
CCCFFFFFHHHHHJJJJJJJJJJJJJJJJJJJGIJJHHHHHFFFCDDEDD
@3849850/1
caagtctggtaaatttatcgcaaggtaatgtaaaaca
+3849850/1
@@@FBD>DH=C?<FEH4CH@F=1?CAAFHD?CC@<EB
@3253424/1
acgagaaccaatttcttttttaaaataatcagcaaaatccaaaagatttt
+3253424/1
;??D<:DBB?BFDGHIEDC@GGBEHG>49CBDGEEDGG@CGFGIGFCE@G
@1021339/1
gtccttctaacctgttcttcttgaagttggttcagctgtagtctgtctgc
+1021339/1
@@@DFFDAHFHDCF<C<CFHGFHGCGGEGIIAHG4EGI@DHGGB>FDFGH
@5845639/1
ctttgaggtgcaaaacaagcgatcgcccagacccttatttcaacaccagt
+5845639/1
CCCFFFFFHHHHHIJJJJJJJJJJJJJJJJJJJJJJJJJJJJJJIJJJJF
@1597311/1
ctagtataaagattacttctaccatcaaaaacagg
+1597311/1
@@@AABDBFFF<FIGE??<FDEHIGIIG<9F<GEF
@4358700/1
ttgttgttttagggtaatcaaattttatgacaaaattgcaattctttaca
+4358700/1
BCCDFFDFHHHHHJEFIJJJJJJJJJJJJJJJJIJJJJIIIJJJJJJJJJ
@3253699/1
ctccaattgcattccctttcacactagggacatgagg
+3253699/1
@@@FDABDHFFAHIGHIJFHBHHIIJ<FFGII<FDGG
@3255393/1
ggagtaaaacgtaagtggaagcataagctcccaattcttt
+3255393/1
=1?DADBDFHGDAHBGHD3FBFEFGGHIHGC@FGA?C4?@
@2745312/1
gtcgaggctgggctacagatatctagaggttctgtatttcctgtgatct
+2745312/1
@@@FD?DDDH<FHDDEGGGIGGH@@CG@C38??<?BFFCDGIDDG<9??
@3257069/1
ccataataagtctaaatagaccttcagggtcttcatgg
+3257069/1
@@@DD;D8:DFAFDE4CF@@EFCF@FFCA?B3FA>@:C
@3853806/1
cggttcttcttcttttttccacgtgaaatctttagg
+3853806/1
@@@DDDDDHHFFH@HEBDG@DHI93BEHCCHG9D>F
@2178789/1
agatatactcatattgaggataagaaatacggtgttgtacacagtattct
+2178789/1
CCCFFBBDHHHHDEIJJE>FGHGDHGGIJJGG3?F@@DFIGIJI?DGGHI
@477796/1
ctggcattttcctgtgactgatttttcttcaacatcaacaaatgtcactt
+477796/1
CCCFFFFDHHFHHIHJBGIFHFHIJIIIJBGHIFGHGBGEGIIJIGIIEG
@5848660/1
gttgttgaggtggtagttgagtttggtgggtaggggttgtttccctagac
+5848660/1
@@@DDDDDFH3CF<?BCFE@EHGHIFFIEHFGEGE<8@FDAEHBFB@CFG
@2751199/1
tcatacaataattagcttaatattagaaatcttaataaataggacgacca
+2751199/1
CC@FDFFFHHHHGG@BG@HGICHIGE>?BAEEGGGHIIJG<<E?<DDGFB
@5421139/1
ggctttgccgcgtgttgctgtacttgaggctgagatgaaggtggtctgct
+5421139/1
@@@FFFDDDDHHCFHIIIIJGIIHGICGIIIIEFHCIGGHI?FH<FHIHI
@3259563/1
gggtaatattttgataacgtggatgtagata
+3259563/1
?@<ABDFFHHHHHJJJJJCFEGDED99C<<B
@6428313/1
gtttcgtaggcaggtggaggccatcgcctggtcatgcataattcttgtag
+6428313/1
BBCFFFFFHHHHHJHIJJJJJJJJJJJJJJJHHIJJJJJJJJJJJJJJJJ
@5422536/1
gccagtaggtaaaaagattattgtattttcttttagaactctttcaa
+5422536/1
CCCFFFFFHHHHHJJJIJJJJJJCFIJJJJJJJJJJJJJJJJJJJJJ
@2183378/1
tgtttcttcatttaaaaccgctgtgt
+2183378/1
;@=BDDFDHF?HHGGGBGIIIAGB>9
@8459550/1
ggcacatccacgatttcggcagcttttacctcattttcactcagaagaaa
+8459550/1
CCCFFFFFHHHHHJJJJJJJJJJJJJJJJJJJJJJJJJJJJJJJJJJJJJ
@8459790/1
tctcgatacagaataattctatgaggcttgtagccaccggtacttttgta
+8459790/1
CCCFFFFFHHHHHJJJJJJJJJJJJJJJJJJJJJJIJJJJIJJJJJJJJJ
@5850991/1
gcctttcataattcataacgtcattagcagagctcgctactaaggccttc
+5850991/1
CCCFFFFFHHHHHJJJJJJJIJJJJJJJJJIJJJJJJJJJJJJJJJJJJJ
@481513/1
gtacatttagctatcctgtagtttcgtcctatacctttgaatgtcccttt
+481513/1
@@@DDDDDH>CFH<D;FHC:FF:AEGFHD=HGG?E4C949?CBCGBDHI9
@5423846/1
gccataccgtacgctcaaacatgcaaatgtgacattattgactaaggccg
+5423846/1
CBCFFFFFHHHHHJJJJJJJJJJGHIJJJHIJJJJJJJJIJJIIJJJJII
@1606198/1
cctcgactgccccgatgttggagcctatgctatccgtagt
+1606198/1
CC@FF8DFDHFHHGG<:FHBHIJJJJJEHIJCEAFHGGFG
@4369683/1
tgcggaggctaccttgccgtaggaaataagaaagcaagagaaggaagtga
+4369683/1
@CCFFFFFHHGFHIJJIJJCFHIIJJIIJJGIGGIJJIGGIJJJIIJ=FH
@2184119/1
atcggttcttcttcttttttccacgtgaaatctttaggctgcag
+2184119/1
@@@DDBDDF>ABFBHGIC3C<2<<AED@D4:CFGG@GIIIIIEH
@2756255/1
ctgtgactgatttttcttcaacatcaacaaatgtcacttcaaactgttgc
+2756255/1
@@<DD?BAFFFDH@FGIIHGFBFGGHIE>;GDHEEDG@A9D<FEG>FHIA
@7462723/1
ggaatcctttgtgagccacatcaatgttaaggaatggtttccaaccaata
+7462723/1
CCCFFFFFHHHHHJJJJJJJJJJIJJJJJJJIJJJJJHHIJJJJJJJJJJ
@7462900/1
tttttttccttgactatgtttgatgacatatcaataacattctcctcaac
+7462900/1
CCCFFFFFHHHHHJJJJJJJJJJJJJJJJJJJJJJJJJJJJJJJJJJJJJ
@485448/1
catcaacgttcactgtctataaaaatacaagaattcctaattggtagtat
+485448/1
@@CFFFFFHFHHHJIGHIJJCEHEII@HEGIJJIBHJIIGGGIJGGIDFG
@2758711/1
atcacattaccacatttctcaaattcagt
+2758711/1
?@@1DDDAHDDD<CEBHDHEHEGED<HE<
@4373480/1
ctccaattgcattccctttcacactagggacatgaggtgaaattattggt
+4373480/1
CCCFFFFFHHHHHJJJJJJJJJJJJJJJJJJJJJIIJDHHHJJJIJJJJB
@6926177/1
cccatgttaaattttttcagaatcatgtgattttttttcctttcaagaat
+6926177/1
??@BBDADHHBHFHGEGDFHBCH?HDB?CACFFHBF>D;FF@D4CHG>GH
@1607264/1
ctgattgatgtcccaatggtccacctttgtcacca
+1607264/1
CCCFDDFFFDFHHHGIJGGG?<AFFGFHBF@<FF<
@8463954/1
gtgagaagctgcaacggctgctatagatggaacgttgatctggtctggag
+8463954/1
CBCFFFFFHHHHHJJJJJJJJJJJJJJJJJGJJJHIJJJJJJJHJJJJJJ
@5855165/1
gggaagtcaattgctaatattgccatcaacgttcactgtctataaaaata
+5855165/1
=8?DDBDAFHFHFGGIIIIIIICFIFGIHHGIIDHHIGCDGHIGIIIIIG
@6929249/1
actgactaaaatattgttcaagttcacgaggagtattcttggaaacaatt
+6929249/1
CCCFFFFFHHHHHJJJHIHIGIJJIIJJJIJIIIGIJJJJJIHJJJIIIJ
@6929350/1
ggtgagtaatctctgtatcaacaactgtaccagccggcacattcatattt
+6929350/1
CCBFFFEFHHHHHJJIJJJJJJJJJJJHIJJJJJJJJJJJJJJJJJIJJJ
@3266702/1
gttaaacaattagtaacaaaaaagatttaaattatttttttttttggttc
+3266702/1
??@DDDFFDHH>BCCBGEGGEF@GFHEH9E<FHIGECGDF:FGBD6>666
@3267536/1
taccaatactttaagagcatttattgcag
+3267536/1
@@@FDA>>DH?HH>B<E3??EHHHEHCHB
@2761929/1
atattttcaaatatttatctatcatatcctcctcgataatagatatgtaa
+2761929/1
@C@DDDFDHGHDHGECBGEHIEHBJIIIEGFFG>F8?E?C<?9DGGHGGI
@1032994/1
ggatgagcatccatggaacctacaacagctgctattgaaggctttttg
+1032994/1
@@CFDFDFHH?FHEGGBHGIFEGGIIJICGIIFIBFHGEG@GGCGD@?
@4379761/1
ataacattcgtcctcctgccactcatcataatgaacaatatcttcttttg
+4379761/1
CCCFFFFFHHHHHJJJJJJJIJJJJJJIJJJJJJJJJJJJJJJJJJJJJJ
@2762963/1
ctttttttctttctaattcttcaaggag
+2762963/1
@@CDFFDDCFFFDGGHIICCDBCH@<?@
@2763363/1
ccctattttacgatatattttttatcaaatgttttcagattactttttaa
+2763363/1
CCCFFEFEFGHHHIEHIIGIIIIEDIFDDGHEGBCDCFGDEHGEIJJIIH
@1034215/1
gtacgctcaaacaagcaaatgtgacattattgactaaggccgatctgagg
+1034215/1
B@@DFFDDHFHHHGGBHIBFHHIEHIIGGEGIIIIIICCC=F6DEA4@<B
@3864414/1
gtaaaatccttcactggaaacagctatggtaacatctcgtttcattttgc
+3864414/1
@BCDFFFFBFHGDGBHBHGGIIJIIIIFECFGG4EGHEGFGGJJEIEIIF
@1035022/1
gtcaggaatggaatgctgagtaacaagattatatgggagagtagcttgag
+1035022/1
???DDDADFHFHF9EBHG9?AC@F9CC9FE9AEFG9?GHIH???FEHEHD
@7467834/1
ggtctcaacaagttccgttttttggagaggcaactcaggataactat
+7467834/1
@C@FFFFFHHHHHIJJIIJJJJJJIHIIJJJJJJIJJJJHJJJJJJJ
@2189300/1
caaacaatcacctgaatccttagaattcaaaaattcaaacttaaattcgt
+2189300/1
CCCFFFADFHFHBHIIJBGIJGIEIJJJGIIJGGEADEHGGII4B?GGIF
@6933467/1
gcataagtcattcctctatcaggtaagacaacaatcacaagttttacttc
+6933467/1
CCCFFFFFHHHGHJJIJJJJJJJFHHJIIEHIJIJJJJJJJIGJJGIJHG
@1613079/1
taactatcttattgagataattatcttttgaaacaactacctcccctctg
+1613079/1
CCCFFFDFHGB?HGGIICGHIIJIIJI>HH7FHCGGIJJJJ<:;FFCH3E
@490230/1
tggcacaactgataagttaagcattgc
+490230/1
<@@1DD8?FHDBAGAF<CFH9<@??:C
@5859841/1
ccactgtcaagaaaaattgctccagcaacagattcaaaaacatcacctag
+5859841/1
CCCFFFFDFHHHHJJJGJIJJJIJJJJJJJJEHHIIJIIJIIIJJJJJJI
@3269362/1
gtgagtaatctctgtatcaacaactg
+3269362/1
=:=DD2AD<DBFHI9?CBICFHHI9F
@490411/1
tgctgaggctgctgtggtctctgctgttgctgttg
+490411/1
CCCFFFFFHGHHHFFEHEHIGGGIGCEHCEHHEEE
@3269525/1
gcctcttgttttgcttctttttttgacctacccttgccgatagcaataag
+3269525/1
@@@=DD?DADDHAGIIGBIGGGJIHDHIG<FFHIJC@HIJIIII>GGI@@
@8470510/1
gtccaatcttcaattgttttaaagcacatttggctgcggtacatttagct
+8470510/1
@C@FFDDFHHFFFHIJJGIJJIJFIHGHIJIEGIJJIGIDFECGGICDHE
@7469510/1
gtgaagatggatctctgatcacaaaacaggatgatatactgacccggtgg
+7469510/1
@B@FFFFFHHHHHIJJJJJJJJJJJJJJJJJJJIJJIJJJJJJJJJJEFH
@491626/1
gcctctgttgctgctgaggctgttgttgccactgctgctgctgaggctg
+491626/1
CCCFFFDFGHFFHIJJBGGGGIAGCFGGGIFFGGIJJGIII>GG;81B;
@2765291/1
gccaaaatttgttcacactgttcctggctgagagtaattcgtcgcgcatt
+2765291/1
C@@FFFFFHGFFFGGGCGHHEDHGFEGCGG@AFA39DAFDE;BFAAD:8A
@4384614/1
ctaatgtttcttcatttaaaaccgctgtgtctctttctttttttgtt
+4384614/1
CCCFFFFFHHHHHJJJJJJJJJIJJJJGHGIJJJJJIJJJJJJJIHI
@5435120/1
gcagtcctgagctggtcttcagtcacccgattctatttcttggtcatcag
+5435120/1
CCCDFDDFGHHHGIGGHIJIJJIGHIIGGFHIJJIJJJJIJJJHGIIJGI
@8471905/1
ccaccctttttttttgttcctttttgaattgaaatcacctgctccaggta
+8471905/1
CCCFFFFFHHHHHJIIHGIJJJJJJJIGIJIJJGGIIJJJIIJJJJJJ@E
@2766133/1
aatatttctgtaagcgaagaactgagg
+2766133/1
@C@FFFFAFHHDDE@FBGGGHHEGHIB
@3867140/1
tttcttctaaattctgctctgataaattagaatcatcccatagcaaatgg
+3867140/1
@BCBFAFFHHDHHIIJJIJGC?@9EHGIIJJJDGHJIIDHEGHHGHGHII
@4386899/1
accagattttggattgaggtgataacatatttcggcaacatagaaatact
+4386899/1
CCCFFFFFHHHHFJJJJJJFHIIIJJJIJJJJJJJJJJJJGIIJJJIJJJ
@3272195/1
gttaaatcaacatcagctgagatat
+3272195/1
@@@DD8DDFD:3;CEGDF@HF4AFH
@4387984/1
gggaattctaagagggtacacaattcaggcactaatgtctcttcaaaatc
+4387984/1
CCCFFFFFHHHHHIJJCGIJJJCHHIJJJJJIJIHIJHHIJJJJJJJJHI
@8474662/1
tgcaattcttggttcaagatcattttaaactgtccttctgacacaccatc
+8474662/1
@CCFFFFFHHHHCGHIJIJJIJJJJJIJIIJIJIJIJIIIJJGIJJGGGG
@8474990/1
ggtaaatttatcgcaaggtaacgtaaaacaatatctattcaacaaaggaa
+8474990/1
@@@FFDFFHHHGFIIIBHICHF@FH@GCDDEGBG@GFHIGGGGGA>FEEI
@496356/1
ggatacgatctggtttacaattagaatttataagtgttgcgg
+496356/1
@<@BDFAD=FDHGIIICHIGEGECCGCGIIGEGGBBCEFE>G
@1042622/1
gccttttcccaaaatcataccattagatttattaatttgctcaggagaaa
+1042622/1
@@CFFDFAAFDDFGGB@GHIBEHGI@<@HGHGIDHGHGHCHIGCGEH;FE
@1043242/1
cttttttttccttgactatgtttgatgacatatcaataacattctcctca
+1043242/1
?@CFDFFFFDHFGIIGGGIE<EGHEIGGGGHGGIGGGHGGIJJGIIIJIJ
@1617934/1
catcactttttacatttaaagcatctccttcttctttttttctagtttcc
+1617934/1
@@@FFFFDHHHGHIIIJGIGEIGIIEIJJJJJIHICHIIIIIJJIHIJJJ
@4393719/1
gtttctagcctttcataattcataacgtcattagcagagctcgctactaa
+4393719/1
@BCFFFFFHHHHHJJJJIJJJJJJJJJJJJJJJJJJJJJJJJJJJIJJJJ
@6450691/1
gccagaaagtaattgtattgtaagcacatgataatacacaaaatatagtt
+6450691/1
CCCFFFFFHFHHHJJHIJJJJJJJJJJJJJJJJJJJJIJJJJJJJJJJII
@6451490/1
ctgaataccatactttttgaggtaatagtcctcaaatgttttatagaagc
+6451490/1
CCCFFFFFGGHHHJJJJJJJJIAFHIJJIJJJJJJJIJIJJJJJJIJJJJ
@8479366/1
gttaactttataatcaatcggcatttctttcagaccaaaatttctttgta
+8479366/1
CCCFFFFFHHHHHJJEIJJJJJJJJJJJJJJJJJJJJJJJJJJJJJJJIJ
@5868966/1
caagccaagacatgaacaacaatgctcctcttggaccacattctatcaag
+5868966/1
@@?DFFFFFFFHHGEIIIJIJJJHIJGGIJJJJJIIJJJIIJJJJIJJJG
@6942543/1
gcaccttcaacaccacactcctcaaggtacacccctataagggcttcgat
+6942543/1
@@@FFFFFHHHHHIJJBEGHEAFHIGI:?FHGCGHGDGGHGAGDBFGIIC
@5870295/1
ctcaatttaccttcatccttgttttcaaagttgataaataatattaatga
+5870295/1
CCCFFFFFHHHHHJJJJJJJJJJJJJJJJJIIJJJJJIJJJJJJJJJJJJ
@2771052/1
gaggaatttgtttgtgattttttattgtatcccaatcaattatgatactg
+2771052/1
CCCFFFFFFHFHHFGIAHCHIJB@HIIGDII@BGGIHGHGICDFHIGIDI
@497518/1
gtccgactgatgatttgaggttcttgtggaattg
+497518/1
@@@DFFFFHF4ABGIIJIHG@EDE?FCGHDE9@<
@2197010/1
ctgtgatcttgtctaagattgctttcgctgcggcatgct
+2197010/1
??@:DDBDFFFFFDEE:<C4CFC>?FF1CEFEIFFFFEB
@500353/1
ggttcttgcctttgcagctgttgtggtggttgttgcctctgttgctgctg
+500353/1
@@=DDF?DFBBHDHIIJJJGHGIBG?FF1:C=GCAEFHGFGACBF>DDF8
@6947012/1
cttctttctgtggtgctagattatcccttctgaagacaggactaggtgct
+6947012/1
CCCFFFFFHGHHHHHIJJJJJJJJJJJJJJJJJJJJJJJJJJJJJJHIJJ
@8482226/1
gctgagtgagttaaaacagtacatcgcacaacaaacacttggggagttaa
+8482226/1
CCCFFFEFHHHHHJJJJJJIJJIJJJJJJJJJJJJJJJJJJJJJIJIIIJ
@4401482/1
tgttgtttcaattttggcagtatgcaaatattgtggaccatcacttttta
+4401482/1
?@?DDBDDFDCC?GHEGGDFIGH>CHIEHIC@FG4:9C@B9????B@FHB
@4402005/1
gtagccaattatcatgcggctcaaacttgctagcaatcatgctctcacca
+4402005/1
CCCFFFFFHHHHHJJJJJJJJJJJIIJJJJJJJJJJJIJJJJJJJJJJJJ
@2199347/1
gttgtttttgcacagaactcagcaactctcggatcttctatccttatctc
+2199347/1
@@@D?DDFHGHHHII<EBFHHGIIIIGIJDGJEHGADGGGIJJJJIJHGE
@3284637/1
caggatacgatctggtttacaattag
+3284637/1
?@<DBBDDFA;2<AEEEBEH:CFGB9
@2775085/1
cttctgaagacaggactaggtgctgcaatgaccatcaatcatcccttttc
+2775085/1
@@CFFFEDHHHFFIJJIIJJCHIIJJGGIHIIE>FEBDHIGIIIIJGGCG
@4404202/1
cttgaggaagttggtgtagaggtgcaggctggccatgttgaatagcttgc
+4404202/1
CCCFFFFFHHHHHJEGHHJJJJFGIJJJJJJJJJIJJIJJJJJJIJJJJI
@8482400/1
ctcagagctaccttggcagctgctaattttgcttggtgtttgttttctcc
+8482400/1
CC@FFFFFHHHHHIJJJJJJJJJJIIJIIJJJJJJJFGGIJIGIJJJJIJ
@8482454/1
ttgttcttcttgttttttttctttaacatttctcacagaacggttgccat
+8482454/1
CCCFFFFFHHHHHJJJJJJJIIJJJJIJIJJJJIIJJJGIIGIGIIJJJI
@6952049/1
gtaaggagttgaaggattttctaaagctttgaattcataagttggttgtt
+6952049/1
CCCFFFFFHHHHHJJHIJJJJJJJIJJJJJJJGHJJJJIIIIIJJHIJIJ
@8484693/1
ctcgcaacttaggttatgcgaagtacataactttctttgtatctgcatga
+8484693/1
CCCFFFFFHHHHHHIIJJJJJJJGGHJJJJJJJJJJJJJIJJJJJJJJJJ
@2199858/1
ccgtgatctaatatttgagcagaaggtgctgg
+2199858/1
@@<BDBDDDHBDHIIIIIII9FGGIG;FGCHH
@1624669/1
gctaatttaaaaattgaatagtttttatgaaatga
+1624669/1
@<@D1BDBFBD<CFGEEIBEHFHF9D?EH<B<C@9
@2200027/1
catctttgtaaataaaaaattaataa
+2200027/1
?;@;B?DDCFHHBHH@::<CE9C9CH
@1051142/1
acgagaaccaatttcttttttaaaataatcagcaaaattcaaaa
+1051142/1
;?@DD@@BA?CDHC<EHIEII?BAEGGDFHD9@@DH@DD9B4BA
@5879269/1
gcaccattgagagctcaggagggaggtccttttgaaactcatcaccaagt
+5879269/1
?;:DB?DDH<DHDBHIGGE<B@DGGGHIGCEAHG=9DDDFDHICHIIIIB
@6956056/1
cacgttcataaggtctcatttgaaaacgtggatctccaaggtctccttga
+6956056/1
B@BFFFFFHHHHHIJIJJJJJJJIJJJJGHGJJIJJJJJJJFFIIIJJJG
@5881357/1
catcttccattgagaaggcctgacggactgatggaatccaaaccatactt
+5881357/1
CCCFFFFFHHHHHJJJJJJJJJJJJJJJIJJIJJJIJJJJIJJJJJJJIJ
@5882005/1
caacaaatctcttaatgatatcagtcagcttacaagccttagtaagcata
+5882005/1
CCCFFFFFHHHHHJJJJJJJJJJJJJJJJJJEHIJJJJJJJJGIIJJJJJ
@1625911/1
gtggaattgtgacactttgatgttgtaaggtgctgaggcaagtgttggga
+1625911/1
CCCFFFFFHHHHHIJFIJIIJIHGJCHBC3ADEG>GG?GGHGB@GC=FB9
@3879067/1
ctgctgctgctgcggctgttgttgcctctgctgctgctggggctgttgtt
+3879067/1
B@@FDFFFGHHFHGIGGHIEIIGIIIJIGIGDEHI>GGCHDIGBHCFFGE
@2780720/1
ggagctgcgacaccatctgatgcctggt
+2780720/1
:?:A=?ABFA:FF;;@FFC4C<??:?3:
@4413991/1
gtattgtaaacctcttaaatgtgtaaagtgaagacaattatttacaaaat
+4413991/1
CBCFFFFFHHHHHJJJJJJJJJJJJJJJHHIJJJJJJJJJJJJJJIJJJJ
@5885283/1
gctgaggcaagtgttgggattttgaccatcttcaacgaatcaaattcact
+5885283/1
CCCFFFFFHHHHFIJDIGJFGGJIGGGIIGHIJJJIIIIIJGHIGGIJII
@507325/1
caacacgttgaactaaacttggatcag
+507325/1
@@?DAB?2:<CBCGHGGGGCC<AC<CA
@1057975/1
cctgccactcatcataatgaacaatatcttcttttggattagtagaa
+1057975/1
@@@DDD;DCD;F>:EF@FIC>E9EHIIEGGDGHEG<8?<3?@F4C?F
@1058134/1
atccataataagtctaaatagaccttcagggtcttcatgggcttctatta
+1058134/1
@@CDDFFFH8FADHFGGIGICEHAGHDEGGCAGEGIHGICEGGGHHCI4<
@1628987/1
atccgctagtttttcaggtttactgaacttagctgtctctggttccaa
+1628987/1
@@@ADFDFHBDHAHHCHGFHFEAFGGGGEHCGGHICFHHHGGJJFBI?
@1061680/1
gcatcattcattttcttcattgtaacttggcccgcaacaattgtacacaa
+1061680/1
@@@FADFFDHFHHI<CG<IIIJIIII@F?BGEG>G>GGIDG@GDFGE9DG
@5891608/1
cttcaacaatcgtcggtacaatgtaatatgagttttctttgttttcaaag
+5891608/1
CCCFFFFFHGHHHJJJGHIJJJJHIJJJJJJIHIJJIJJJJIJJJJIJJJ
@3301045/1
gcaagttgtaataagcttctatttttaaatttataatttatcttattttc
+3301045/1
@@@FFDBDDFB>D>F@FEIIGGIGJJCHEIIFHIA4B?FHIJJ??DFFCE
@4422034/1
caacaatcgtcggtacaatgtaatatgagttttctttgttttcaaaggct
+4422034/1
CCCFFFFFHHHHHGIJJJJJHIJJJJJJJIIJJJJJJJHJJJJJJJJJJJ
@513925/1
ctatgactcccaagctgctatgagt
+513925/1
?<7B=BDD>A:2<:A<<@G@F@<CC
@1064655/1
attgatgttttattttcagtataccttataccgctatcatcctggctgtt
+1064655/1
@@@DDFFBFHDDFHEIGIJIHJFHIGGGIEIEHEBHIHIIIIJBEGIGHB
@3304147/1
gtgcaggggaacgagaaccaatttcttttttaaa
+3304147/1
@?@DDEFDA<D?FBHEHIGJ3ECCGGEIJCD=B@
@1066557/1
gcctcttgttttgcttctttttttgacctacccttgccgatagcaata
+1066557/1
CCCFFFADHDHGGIIIGGHIIIIGE@F?DDF?;?FGIGDGD<@FGG7@
@5897287/1
cttgttttgcttcttttttttgacctacccttgccgatagcaataaggcc
+5897287/1
BCCFDFFFGHHHHJJJJJIJJJJJIJJJJJJJIIIJJJJJJJJIJJJIHH
@517134/1
ctgctgggttgctggtcactgggttgttgcctaacaggaggtgcactggt
+517134/1
@@@F?ADDCFHH?AGIFIGIII@ADHGIBHBFIGIGD??;D1?BDGCCHF
@2207097/1
cacgagacaacgtgatataactatgaagaatcatgtgataaaaaatagca
+2207097/1
@@@FFDDDDDFA:?EHIIIIIIIDB4?FGI9?D<@FE9?G?DCHGE@48?
@1636481/1
cagcacccggtcctggtccagattcctgttgtggaccagcttgtgcttgt
+1636481/1
@@@DDDAD6FHFDG9;9C>GH?DCFHIIH44??FE@?D>DEEC2BE<C@F
@519592/1
gttcttcttcaaattgattacaaagactcaggagtttatcagttgcttcc
+519592/1
@?@FFFDFDH?BFGCHBGH<FG4AAFHGIBHI<GBFGCHIJJCGIIDFHI
@5900879/1
gcaccatgacgatagctttattctcattaaggaattccggtttctcaaaa
+5900879/1
@<<DDFEFHHD=FEGAHIGHCGIIGIEHEHIEIGGHGIIHIIIIIIIEII
@520384/1
ggaacttaatttcatttacctttggcacattgcagttgctatcatacatt
+520384/1
CCCFFFFFHHHHGEIGHIJIIGG@GGIJ3E>D>FFE@GFHGABHIADHF9
@5902160/1
ctgacggactgatggaatccaaaccatacttcacgaccacctccaagagg
+5902160/1
@@<DDD::@CDHHIEDHD?FHBHD@G?EDHIIIIEGA@@DDHDC@=B=@@
@1072679/1
gctgctgctgttgttgttgctgttgttg
+1072679/1
@@<AAD;DFHD>FA;G@GHGEHI@F?FB
@2792800/1
gcagcctcttgttttgcttctttttttgacctacccttgccgatagcaat
+2792800/1
@@CADFFFHFGFHIHHJIIIJJJIIDIIIJJIIJHIIIGGHGBAFAHH>@
@1073970/1
cgggttgttgcctaacaggaggtgcactggttacaggagatactggttgt
+1073970/1
@@CFDDADDFHHHJIHBHIGGGCAFHIIDHG>BHIJJJJBGCHHJJGIHA
@2793458/1
cttctaacctgttcttcttgaagttggttcagctgtagtctgtctgcatc
+2793458/1
@CCFFFFFHHGHHJJJJJJJGGIEFH<AAFDGFHBB4BGCB4C>EGGECF
@3889385/1
gtagcattgtaatttcttgttcttcttgtttcttttctttaacatttctc
+3889385/1
@@@FFDFDGFFDHIIJJJIEHIGIIHJJDHIGHIJFICHHIGIIJIIJIG
@1645228/1
gcaatgaagttcctgcaggaggtataaacaaacctatgggttttaccatc
+1645228/1
CCCFFFDDHHHHGJJJEHJJJD<CHDGGIIJIJJIGEIJIGHIIAB@GII
@525168/1
tccaaacagtatctaaagacatgccactgtcaagaaaaattgctccagca
+525168/1
@@@DBDDFDDHADHHC9EHHHDGIGCG@@HBCF3C9CDGI>>D4D>DAC@
@3314483/1
gtgcgaaggattttccaaccatagaagctgtgtccctatggatatgtgcc
+3314483/1
@=?DDFFFDD3<D@FBGGGIIIBG9B<?FGFHCFFHCEGEBF9FCE@?G<
@2795833/1
gtaacgattggaaaaataatcagaatatgaacggtattgctctgcaggga
+2795833/1
?@@DFFFFHGDH?FHIBGGHGIJCEE<EEGIHIJ8D;CBDGGCCGEE>GF
@2796164/1
gtctggaagaaagaataaccatgtccctctgg
+2796164/1
@B@FFFFFHHHGFEHIJEEGJJIGG@HHGGCD
@1077318/1
atcaacgttcactgtctataaaaatacaagaattcctaattggtagtatt
+1077318/1
??@DFFFDFDHHHJGGIBHGIIHIJJJIJIGADGIIIGGG>DGHGGG@AH
@1647318/1
tcacatttttgtaaacttaattcaccagcatatatattatgtctgattcc
+1647318/1
@C@FFDFDHFHHHJIIGHECGEIBHICHHGHIJIEGHIICE?FHHGIIBG
@3315908/1
ctcgaattctttagttagggtaattaaaccaagccctatttcct
+3315908/1
@@@FDDFFDHHFGJDEFHHC3:CEHCGBHAEEGIDDHIGGIHHD
@5909754/1
ctgtttcatccgcaattttctggcggagctcttcagcatttagcagcatc
+5909754/1
CCCFFFFFHHHHHJIJJJJIJJJJJJIJJJJJJJJIJJJJJJIJJJJJJJ
@3896446/1
ctctgctgttgctgttgttgctgaggctgctgtggtctctgctgttgttg
+3896446/1
@@CFFFFFHHHGHJIIFGJGEHIIEIDIJGGIB@@FFEBHEIJGAH9?@F
@1081367/1
atctcatcttcatcatccaagccgtaatgaatggtgttgctttcgcaggg
+1081367/1
CCCFFF>DHGHGGIIDH>CEGEHHEGGGGC@EDF<F@DHHCHGIIIIGFH
@531269/1
gtcactattaaagttgatttgtcttatcgacttgacaattttttcttttc
+531269/1
@CCFFFFFFD>DDCGIIJHIIHIIJGGHGFGFG9CEFFGIIJJIG<BDGG
@531461/1
cacatttctcaaattcagtcttgaaa
+531461/1
@@@7DA?DFDBD3CE4EFHEHIGE@C
@532578/1
gtctggagctggatgagtgacatcagcgccaacaacaatgacaggttttt
+532578/1
@@@FF?ADBHGHDGGGGEFHHGIJ9?3FEGGIIJJG?BHIGGCFGFHH?7
@3322451/1
cactttcacaatcaattaattggtaacatggtaaaataccttctttgact
+3322451/1
@@@FFFDDHABFDHG9GHIIIC@BEHHGEEA9FDGGGFHCGGI>H4:?FB
@3322774/1
gtcgtccctcttctggaaagcagctcttgcagcattgacactggcgtttt
+3322774/1
<?@FDDFFFF8?CEHGCGFHFEGGEG<?<>E<?CFFC4CBDDDDGG?6;F
@3322780/1
cagcattcagtagcatcgtgatacgatgtaatattgaaggcaataaagta
+3322780/1
?@@DBAADHHDDFJIGEFEAEGIFE<FAFBDGEIGGGGIIJJIGG>BFDD
@534719/1
gtctctttctttttttgttagactgatttgatagagcacggaagg
+534719/1
@@@DFFFFFFFBH9GEB?>HBFHGGC9GGIIIGD9GFGE6D@?@;
@2217165/1
gcacattgcagttgctatcatacattcttaatatctgtgtattaagcctc
+2217165/1
CCCFFFFFADDFFHIGHGIHGHCEJEIIHIJJHGGH<E<:CFGGCICGHE
@2217602/1
cgaaaaaataatcaacgttactatcaatcacgaaaaataacaaaaacaaa
+2217602/1
@@@DFFFFHFHDHIIGGEGIIGIJIGIIJFGGGHI6BFDHGIICGAHEHI
@535544/1
ctaggatgagcatccatggaacctacaacagc
+535544/1
@@@FFDFDBFHD?FDE>FHCDGHIE;ECH<GH
@5917514/1
attgcagttcatcagaatcaaaatggttgtcatcccataaaacatgataa
+5917514/1
CCCFFFFDHHHHHJJJJJJJIJJJIJFHIIJJJJJIIJFHIJGIHJJJJJ
@3325374/1
cttctttctgtgcatcatttttagattttcctgcacc
+3325374/1
CCCFFFFFDHFAFGGGHDHHEGGG>EFHEHAEFFGC?
@537647/1
cctggatgttgtaatgaggcacttgccctcaatgacatacaccccagtgg
+537647/1
CCCFFFFFFHGHFIJJJJJJJJJGHJJIJGJGIIJJJIIIGHIDHGIGHI
@3904531/1
cgtggatgtagataggctggcctgcttgtggaaaaccaccacaaatccac
+3904531/1
CCCFFDDDFHFHBGIHIIG>GFHGDGHF?<E?FGGIC?FF?AABBDC?8D
@1090261/1
gttagactgatttgatagagcacggaaggtggaatttttgcattttttat
+1090261/1
@@@FFFFFHHHDHJIGJI>E4C>FFF;FC:?DCC9?DHGBFHAHGGH;FF
@3905337/1
ggaccatggtttcaatgatttccctgttgaccttacggggacacttatca
+3905337/1
?@@ADFFFF<?DFGFFH>EI@FEGGGEFH>FH@DBCH>DD?F=BBH8?<?
@540597/1
cgatagcaataaggcctttggctttaacctcataactaaaacagggttca
+540597/1
C@CFFFDFFHFHA<ADEHGHFFFGIJJGIIJGDHGIJFIJIGEADBB9EA
@540709/1
gcgtagcatactttatcgtaacggtcatttctttttctt
+540709/1
CCCFFFFFGHF>CF>4@GFECHGGEEHCGIEGICIEDGH
@2222766/1
attccattccatgatttattaaacccgatgctagctttcttaaatctggt
+2222766/1
@@CFFFFFHHHFAEEBHIIIIHIHGIIBHJIGIICGF@EGGGG@HEHB9?
@541353/1
gcccgcaacaattgtacacaactccataggaagcgccaaaggcttctctc
+541353/1
;=@BFDD>?F;FFFHIIG@FH@F<@F?EHHCHIDHIIGIIIB@GGIG>EC
@3330892/1
ctccaattgcattccctttcacactagggacatgaggtgaaatt
+3330892/1
@@<DDFFD<C<FFG@FEFHGGHHHGI?F9BFGIC439:?@<CD<
@1663539/1
gctggatgaggaaatttttcataaagaagtcgaatactgttcttaggaat
+1663539/1
CCCFFDABHADHHIE@GIIJIIII@HBFG<FFACB?D>>CC@DCHGIICD
@3331342/1
cagccacaatgttacaaacctctagaggtagatatgtgtgcttgtgctcc
+3331342/1
@@CFADDEFDBDFGGHGJCH>GEHHGCCDEECHFD:C41C<?FH?9DHII
@5923822/1
ctggagctggatgagtgacatcagcgccaacaacaatgacaggtttttga
+5923822/1
CCCFFFFFHHHFHGEA@DHIGGIGIIIJIJIIJJIJGHJJJJF?FHIGGG
@2225342/1
gtgagtaatctctgtgtcaacaactgtaccagccggcacattcatatttc
+2225342/1
@@@FF?DDDDHGFIG>FHIH<FGGEGBFHIE9D;@@GGDB>FGGDFID@D
@544343/1
gcttgcaagaggtaacttctgtcttgaaatctgtagcccaatatagattc
+544343/1
CCCFFFFFHGHG3A@BFEIIHHHIGHHHGAHG49EGC@H8C@@CDBFIJ>
@1665570/1
gcctgacggactgatggaatccaaaccatacttcacgaccacctcca
+1665570/1
CCCFFFFFGHHFH@EHHCHIIJJIG88CGCGHIIHIBCBA6?;FHHH
@3334008/1
gtacgctcaaacatgcaaatgtgacattattgactaaggccgatctgagg
+3334008/1
@@@DF@DDHHHHHCHBGHDEGCEEHEH<BD4?BFCHGIGI9GD<?BF>@<
@548179/1
tgacaattttttcttttcttctttctgtatcaactgcagcctcttttacc
+548179/1
C@@FF8DDHHHGHGGIIJGHGGIIJIIB<2CFGIC?CG;DHGHAGFG>BG
@549765/1
gtagctttaatcatagttgatgtctgcatatcagtcagcttcttaatgca
+549765/1
@@@DFA8DDHAHFEE@<A4AA:FFIEH<CH>DEBCEHIGEDCGHHHAG9?
@1100388/1
ctgtacttgaggctgagatgaaggtggt
+1100388/1
?@@B?DDDABFHDEG;AEI@4C9<A<FD
@1101280/1
cgtgatacgatgtaatatggaaggcaataaagtaaccttcaacatataaa
+1101280/1
@@<DFFFFHF=FFGGIFGGGGGIJJFGJ>F@GBEBFGIIGHCFFFGGI9D
@3339533/1
acctctttgtgcccatggagtttgacctctaggaccagtttgcaaaggga
+3339533/1
@B?DFFFFFHHHHJJGDGGHGGGIIIIJGGG>BG3CBGHGIDGIIJGJBH
@3341214/1
caaatccatctttgtaaataaaaaattaataacattaatatgaacaaaat
+3341214/1
@?@DDDF;>DA>>:AEGD@FG>HGGE9CD9CFHG9D@?FGG9??BF3BDG
@2235775/1
ccaagctgctatgagtactatcatcagctggtgtagaattacagaataac
+2235775/1
CCCFFFFFAHHGF<?<<FACIGIJEGICHIIAEFE@?GAAEGHJGIJCAG
@3342489/1
gcactgtgacagtcttcaagcactgagttagaataccaacctgaat
+3342489/1
C@@FFFDDFFDDAGBAHDII<CHIG@EABFABH<EGE9@;F3?DC9
@1676073/1
gtgtcgacaattgtaccaagctctggcattttcctgtgactgatttttct
+1676073/1
@@@DDAA?FDDH<GE>CFGHGGBHF<FHHGIIDGHC4?DCH990?D<B?D
@2237897/1
catcattcgctcctcgactgccccgatgttggagcctatgctatccgtag
+2237897/1
CCCFFDFFFHDHHAFHHIJGEGGHIIJIJJIH3BGAHIJJAHIGIIG@AH
@5937554/1
atcaacttctaaaggtttccaataaacaccttttggaagctttacaactc
+5937554/1
CC@FFFFFHHGHHJJFGIJIJIJIJJJJJIJJJJJJJJJJJJJJJJIJJJ
@557849/1
caacaacagcagcagcaacaacagcagagaccacag
+557849/1
CCCFFA??ACCAHIJIJIICHHJAFG99E3DFCHGC
@1111156/1
ccttctttgactaaatactcctgaaggagtgatatcg
+1111156/1
@11BDDDDFFBAF>3?2A?B>HGCCG@>FE>91:C?C
@1682733/1
ctcatgttataacattatgcagttcattacctaagatatttgttatgatc
+1682733/1
B@CFFFDFDHGHHJIJJIGDHGHHI?DHHGGIGGIEEGIGGG<?DF4<CD
@1683785/1
aaccaagatcaattactctaccaggtggaggtgaaaagaatgatcttcca
+1683785/1
?@@7DDDADHHDDGBBG<FEFHEHI?A?CC@CGHE4CDFBFHIC@FAFHG
@3351344/1
ttttgaataaaattaaggagtttcggaaacacgtttattattctgatcat
+3351344/1
BCCFFFFFGGHHHIJIBHGGFHGJIJEIFGGHHDFHEBADEAHGIGJIII
@563939/1
ctcacttgttttgtcataagttgtaacagtaagttcttttttttccttga
+563939/1
CCCFFFDDCDHHGFHG@<E<?IGFHIJIIH>HCFECFGIGGDEHCGGGGG
@565511/1
atcttcatcatccaagccgtaatgaatggtgttgctttcgcagggtaag
+565511/1
CCCFFFDFHHHGHJJJJJJJIIJJJIJJI:EGHGFIIGIIGJJIJBDHG
@568157/1
tcaacatcaacaaatgtcacttcaaactgttgctcagcagctatctcttg
+568157/1
@@CFFDDFHADAF?<FFGEGGIIIIAGAEDHIEAFGBHECC?FHICH9GG
@569330/1
acacggttgatgattttgacactccaatagtacttcttttgtgtgagcat
+569330/1
@CCFF>ABFHBHHGJJG>GHEEIIJBG@CFDICIGDBDGHID>F@D>CD@
@1134373/1
ccgcagattaaaatttttaagtacgactaagt
+1134373/1
CCCFFFFFHHGHHJJJIJJJB4AFHIGIGGGH
@8856637/1
tataagattacaattcttaacattttttctttaaacaaagaacattggat
+8856637/1
C@@DDEDFHHHHDIIEHIIIHCHHIHIGHIIIG>FBDHCDBBGHGGHCEH
@8593895/1
gttgctttcgcagggtaagtctttcagtctcatccacattttatgtgctg
+8593895/1
@@@FFFFFGHHFFIIAEGG?HHIIJJIJEIGGIDEEDFHIJJJGIFHGIG
@8700300/1
gtttggtagaagcaggatgacacttaggtcgtgcatggtttaagaaagac
+8700300/1
CBCFFFDFHHHHHIJJIIIIIJJJJJJJHIIGHIIJJJDHIIGIJJJJII
@9015611/1
gctgctaaatcttcaagtacatagtacataactttagctgtcgtctttct
+9015611/1
CCCFFFFFHHHHHJJJJHIJJJJJJJJJJJJJJJJJJJJJIJJHIJJJJI
@9122110/1
gtggaagtaagaggtctttcatttaatgttttttgaaaagcctcacttgt
+9122110/1
CCCFFFFFHHHHHJCGHJJJJJJJJJJJJIJJJJJJJJJJJJJJJJJJJH
@9069537/1
accaaccgttaacggagtttgctgtcgaatactctgagcttgctgagcga
+9069537/1
CCCFFFFFHHHHHJJJJHIJJJJJJJJJJJJJJJJJJJJJJJJJJJJJJJ
@8700578/1
gtggaagtaagaggtctttcatttaatgttttttgaaaagcctcacttgt
+8700578/1
@@@DDDDBFHAHDI<ACEHGIIGGHCHHAHHIGHHGDGIFGGIIIGHCD?
@9281207/1
gttgggtaatattttgataacgtggatgtagataggctggcctgcttgtg
+9281207/1
C@CFFFDFHHGHHJJJJJJJJJGHJIJJHIJJJJJIJIJJJJJJJIJJFI
@9281210/1
gtgatatatttttgcatctgttataaatgtaggaagttatcaagaaatct
+9281210/1
@@@FFFFFHHHHHJJJJJJJJIJJJJJJJJIJJJJJHIJJJJJJJJJIII
@8754724/1
ctacagttgtgttttccacaaataaagcatgggatttgtgaagctgaatt
+8754724/1
?@@FFDFFHFF?DAHGGHGHIIEHIGHHHIJJEFEDGGFFGFHIGGJGIG
@9282536/1
gtgttcaacaaatctcttaatgatatcagtcagcttacaagccttagtaa
+9282536/1
@@CFFFFFHHHHHJJJJJJJJJJJJJJJJJJJJJJJJJJJJJJJJJJHIJ
@8859114/1
cgaatactctgagcttgctgagcgactaatgccactgtgtccacaagaaa
+8859114/1
?@@DDDDDHBDBDFH@FHHGFFBFGGIIIGHEEBHBF?DBBFHIIIEFCH
@8859118/1
ctcccatctgcatccttcttttccggaaagaacctagtgtgatggcgttt
+8859118/1
CCCFFFFFHHHHHIJJJJJJJJJJJJJJJJJJJJJJJGHHIIJJJJJHII
@8597023/1
cactgttcctggctgagagtaattcgtcgcgcattctgttgtatatttat
+8597023/1
CCCFFFFFHHHHHJJJJJJFHIJJJJJJJJJJJJJJJJIJJIIJJJJJJJ
@9123014/1
cgacaattgtaccaagctctggcattttcctgtgactgatttttcttcaa
+9123014/1
CCCFFFFFHHFDHIJJJIJJGIIIGJJIIIEEFGEHIIJEHIIJHIJEIG
@9176822/1
gtccttctaacctgttcttcttgaagttggttcagctgtagtctgtctgc
+9176822/1
CCCFFFFFHHHHHJIIJJJJJJJJIJJJJJHIJJJJJJJJJJIJJIIHIJ
@8859771/1
ctcgataatagatatgtaataagaatattgatgctttgcccgtcctttac
+8859771/1
@@@DFFFFHHHHGIIBHGHHEJIIIJHIG@DIEHJEIJJJEGHGGIIJIG
@9018761/1
cttatgtctaacacttcacacataaattcgataacaggctgagctttata
+9018761/1
CCCFFFFFHHHHHJJJJJJJJJJJJJJJJJJJJJJJJJJJJJJJJJJJJJ
@8646809/1
cactgctgaggcttgaacaagcccttctgatagcctgcaattcttggttc
+8646809/1
CCCFFFFFHHHHHJJJJJJJJJJJJJJJJIJJJJJJJIIJJJJJJJJHIJ
@9283347/1
ctggagacatgactacacaaccatttggtatattcatcctctcaaaataa
+9283347/1
CCCFFFFFHHHHHJJJJJJJJJJJJJJJHIJ?HHIJJJJIJJJJJJJJJJ
@8491712/1
ctcacttgttttgtcataagttgtaacagtaagttcttttttttccttga
+8491712/1
CCCFFFFFHHHHHIJJJJJJJJJIJJJJJHIJJIIJJJJJJJJJJJJJJJ
@9179759/1
aaggaagtgaggtacacagttgcagtcctgagctggtcttcagtcacccg
+9179759/1
@@CDFFFDHHHHCGHIJJJFHJJJIGIIJJIIIIJIGHGJIGJHIIIJJJ
@9230529/1
cacaactgataagttaagcattgcagttcatcagaatcaaaatggttgtc
+9230529/1
@@@FDDFFDHFHGIHHHGGIJJJJJJHGHHGGJGIJIIIIIIJJC?DFFG
@9180240/1
cgactaagtgagcacactaaatcaccacagacctgttctaacttaaagct
+9180240/1
CCCFFFFFHHHHHJJJJJJJJJJJJJJJJJJJJJJIJJJJJJJJJJJJJJ
@8914411/1
ccagagactcgtccaatcagattgaaaaaaacaagttgtataacacaatt
+8914411/1
CCCFFDFFHHHFHJIIGIJJJJJJIGIJJJJJJJJHIJIJIJIJIJJJJJ
@9127322/1
gcttgaggtctggtaattggagcggcttgtctaacttgaccaacgg
+9127322/1
CCCFFDFFCFHHHGHIJJJJJJJJJJJJBDDG<D?<F99?F<F;;A
@9181224/1
ataagaacaatgagtgagagcttgcaagaggtaacttctgtcttgaaatc
+9181224/1
@@@DDDEFDHHFAHDGHICADFHIIGEHDHIFHEECHBFHHIIGAADGHD
@8649096/1
cgttttttggagaggcaactcaggataactatagaggttcttctttccat
+8649096/1
CCBFFFFFHGHGHJJJJJJJJIJJJJIJJJJJJJJJJHIJJJJJJJJJJJ
@8544424/1
cctggatctgatcttaacaagccttaagagaaatcttagctgacatatac
+8544424/1
@CCFFFFFHHHHHJJJJJJJJJJJJJJJJJJJJJJJJJJJJJJJJJJJJI
@8968551/1
ctctatttcattgtgcattaatctatagaaaattttccaaacagtattta
+8968551/1
CCCFFFFFHHHHHHIJJJJJJJJJJJJJIJJJJJIJJJJJJJJJHIJJJJ
@8969071/1
gagaacttttaacaatgactgactaggatgttcagttaactttctagcta
+8969071/1
@@@FFFFFHHHGHJJIGGIJHGIIJJJJHIGHIIJGIJJHIIJJJIJIIF
@9182243/1
ctatttccatccagtcacccttatctttatcatcttcttcattggctgaa
+9182243/1
?B=DDEFFHHHHHHGHJJJJJJJJJJJJIJIJJJJJJJJJJJJJJJJJJJ
@9076566/1
gcatgttgaacatattcatgcaaaatgcaaatgtagctttttccgttggg
+9076566/1
CCCFFFFFHHHHHJJJJJJJJJJJJJJJJJJJJIIJJJJJJJJJJJJJJJ
@9076636/1
ggagtcgtccctcttctggaaagcagctcttgcagcattgacactggcgt
+9076636/1
@@@DDDD=FB?3CGEGFB?AEC>BAFFDGH>F<F?DHEHI@H>F??8??<
@8707099/1
ttccattccatgatttattaaacccgatgctagctttcttaaatctggtt
+8707099/1
CCCFFFFFFHHHFGIJIGIJJJJIJIHEIIJJIJJJJJJIJJIJHIIIFG
@8651776/1
gactcatagcttggaggagatatgatttgtctctaaatgaataatgcagc
+8651776/1
CCCFFFFFHHHHGJJJJIJJJJJJJJJJJIGJJJJJJJJJJJJJJJJJJI
@8970715/1
cagcagcctcagcaacagcagagaccacaacagcctcagcaacagcagag
+8970715/1
@@CFFFFFHHHHGJGJIGIIJIIEHIGIIIIGIJGJEFIJJIGHJIGIGH
@9024269/1
ctcatgttataacattatgcagttcattacctaagatatttgttatgatc
+9024269/1
@@@FFFFFFHFHHIIIJJJECGFHGGIFIHFIIJJJE@FIGIFGHJJ@@G
@8708238/1
gtcgtctttctttcaacaaacacaagagctaaattatcctttttgaaatt
+8708238/1
@?@DDDFDHHGHHJJJJJJJJIJJJEGIJIIJJJJJIJIJJJJJICDFHI
@8708666/1
gtcagagaggatgatggtgttgcctgtctgctatttgatttagcata
+8708666/1
CCCFFFFFHHHHHJJJJHIIJJJJJJHJJJJJJJJJJJJJJJJJJJJ
@9288102/1
caagttgtgaatcaatttcaggatacgatctggtttacaattagaattta
+9288102/1
CCCFFFFFHHHGHJJJJJJJJJJJJJIEIIJJJGIIJJJJJJJJJIJJJJ
@9184881/1
tcatacttaatccaatgacatggggaagtcaattgctaatattgccatca
+9184881/1
CCCFFFFFHHHHHJJJJJJJJJJJJJJJHJIJJJJJJJJJJJJJJJJJJJ
@8919629/1
ctgactaaaatattgttcaagttcacgaggagtattcttggaaacaattt
+8919629/1
CCCFFFFFHHHHHJJHJJJJJIJJJJJGIJIJHHIJJJJJJHIJJJIIJJ
@8973126/1
aggttgatgaggaggctgaggtggaattagagcaattgctcccggaggga
+8973126/1
CCCFFFFFHHHHHJJIIIJGIAFHIJHJJCHHIJIJJIJJJJJJJJIIGI
@9130924/1
gttgttgaggttgattagaagcccctgcttctccaggttgtctaccaccc
+9130924/1
?:?DDB8B>8CD>F9?DAF:CE;@DAAEB?C@>?CAADF90:BFH99?6@
@8497483/1
acccgctgctagctttcttaaatctggttctctaatcatctgattagtag
+8497483/1
<@@DDDFFHFDHHGEHGHIDEHEFHE><CFGIJCHDFHGGGHHIGGIBBG
@8816877/1
ccttgactatgtttgatgacatatcaataacattctcctcaaccttttgt
+8816877/1
@CCFFADFFDFHHGIHGGGGGIEHHIIJJJJJJGIIJIIGIJIEGHIJJI
@8867207/1
gcctctaattttcttttgtcttcgtaagacgattttggcatattagctag
+8867207/1
CCCFFFFDHHGFHJJJIIJHIJJJGIIJIIJHDEHIJJJJJIGJJJIIIE
@8867282/1
aaaaaatagcagcagtcatcaccaaaacctgatgattttcaagctcttca
+8867282/1
CCCFFFFFHDFHFGJCFFDHIJICEHJICFGIIIIJIGIIIGHGJJIJHI
@9235186/1
ctcttcttttttaataagttttttttgggattttaatatttccatttgtt
+9235186/1
CCCFFFFFHHHHHJJJJJHJJJJJJJJJJIJJJJIJJJJJJJJJJJJJHJ
@9025899/1
agttcttcaacaaaattatcttcatatatttcagtaggatcataacgatg
+9025899/1
@B@DFFFFHHHHFHIIJJJJJJJJJIJJIJJJJJIIGIIJIJIJGIJIJI
@9289865/1
gctgaggcaagtgttgggattttgaccatcttcaacgaatcaaattcact
+9289865/1
CCCFFFFFHHFFHHIJJJHGIJJJJIIJIIIIIGDGHHIIIJGIIJJIJJ
@9186145/1
gtgatatatttttgcatctgttataaatgtaggaagttatcaagaaatct
+9186145/1
CBBFFFFFHHHHHJJJJJJJJJJJJJJJJJIJJJJJIJJJJIJJJJJJJJ
@8818537/1
ctccgacaaacgccatcctctcattcttagttgtaacaactaggggcacc
+8818537/1
CCCFFFFFHHHHHJJJJJJJJJJJJJJJJJIJJIJJJJJJJJJJJJJJJJ
@8712644/1
tttaaaaccgctgtgtctctttctttttttgttagactgatttgatagag
+8712644/1
CCCFFFFFHHHHHHIHIJJJJJJJJJJJJJJJJJJJJJJIJJJJIJJIJJ
@9027718/1
cttctctcataataattaatctggttgtatatactcctaacttttaagtt
+9027718/1
BBBFFFFFHGHHHIGHGJJJJJJJHHIIJJJJJJJJIGIJHGIJIJJIIJ
@9133938/1
gtcacttcaaactgttgctcagcagctatctcttgtaggaactggactgc
+9133938/1
CCCFFFFFHHHHHJGHGIJJJIIIGIGCHJIJJJIGIEGHCIIJEIIIIG
@8713791/1
caatgtttctagcctttcataattcataacgtcattagcagagctcgcta
+8713791/1
CCCFFEFFHHHHHJIJJJJJJJJJJJJJJJJHJJJIJJJJJIJJJJJJJJ
@9187863/1
gaagcaatggtgaaataggttctgaaagacttgtaaagtttactactata
+9187863/1
CCCFFFFFHHFHHJJJJJJIIJJJJJJJJJJJJJJJJJIGJJJJJJJJJJ
@8606256/1
cggtctttctcgataatcaagtgttggtgcattcataattcgggccttaa
+8606256/1
@@@DD8?BCDADFGDFF<EGE<?FCD@G=E3??EGIB<?@<F;@<AFF@F
@8763294/1
cttcagtcacccgattctatttcttggtcatcagtttgagatactgtaat
+8763294/1
BBCFFFFFHFHHHEIIJIJJJJJJJGGHIIJJJJHIIIJJJJJJIJIJIJ
@9190112/1
ggcttctattagttcatctatattttttaaggaagtaagtgcaggggaac
+9190112/1
@@@BDBD;FCHHCGDGD9ABCAC?ACE@?AC?1:111:C:1C???GIG@G
@9238034/1
agaacggttgccatatagccttaaaagggcaccccaactagttatgtgag
+9238034/1
CCCFFFFFHHHHHJJJJJJJJJJJJJJJJJJJJJJJJJJHIGIIIJIIIJ
@8920925/1
agctgagtgagttaaaacagtacatcgcacaacaaacacttggggagtta
+8920925/1
@C@DDED=DBHHHJJIIIGIHIIIHHJJJJIIGHEIJGHIIGGGGEHDCH
@8553316/1
ggtaaatttatcgcaaggtaatgtaaaacaatatctattcaacaaaggaa
+8553316/1
BCBDFFFFHHHHHJJJJJGHJJJHIIJJJJJJJJJJJJJJJJJJJJJJJJ
@8820981/1
ctggatgaggaaatttttcataaagaagtcgaatactgttcttaggaata
+8820981/1
CCCFFFFFHHHHHJJJJJJJJJJJJJJJHIJJJJJJJJJJJJJJIJJJJJ
@9136875/1
gccaactctttattatcaatcatcaatcctttttatgaatgagccagaaa
+9136875/1
CCCFFFFFHHHHHJJJJJJIJJJJIIIIJJJJJJJJGJJIJJIEIJJJIJ
@9190729/1
ccctgttgttccattgcttgaggtctggtaattggagcggcttgtctaac
+9190729/1
CCCFFFFFHHHGGJJJIJJJIJJFGIJJHHIJJJJIJJJJJJI:B3B4=8
@8555286/1
aggagatactggttgttgttgaggtggtagttgagtttggtgggtagggg
+8555286/1
@CCDFFFFHHHHHIJHJJJJJJJJCGHFGIHIJIJHIJJJHHJJFHIJJI
@8502042/1
gtcctgttggtccattaatataaaatggttcaacttctttggtgtac
+8502042/1
CCCFFFFFHGHHHHIJJJIJJJJJJJJJHHGIIJJJIJJJJJGHGGI
@9240980/1
gggtagaccaaatatacagcatcatattgatcctagaaaaattacatgag
+9240980/1
@<@B;DDDFDBHHIGGIBIEEFGBEHGGGGIIIIIIGIGGAD@GDDHHEB
@9193518/1
cggcctgatgctgggaacaagaatgctgttaatgcctccaagcttaacat
+9193518/1
CCCFFFFFHHHHHJJJJJJJJJJJJJJJJJIJJJJJJJJJJJJJJJJJJJ
@8555732/1
ggaagttatcaagaaatctaagattgcatcaccgaggaattccagccttt
+8555732/1
CCCFFFFFHHHHHJJJJJJJJJJJJJJJJJJJJJJJJJJJJJJJJJJJJJ
@9242333/1
ctgtagcattgtaatttcttgttcttcttgtttcttttctttaacatttc
+9242333/1
@C@FFFFFHDFCFG@FBG@HGBHGHIIIIIIIIBFHIIGHGIIGGEHCGH
@8765706/1
ctctaattaagtaaaaactataaaaataataggctttttaaaataataca
+8765706/1
@C@FFFFFFDHHFGIGGFIJIJEIJIJHIIIGEHJGIIJJIJIGJIJIHJ
@8765913/1
gtttttgaaaaaattttggccaatagctgtgggttatatggtgattgatg
+8765913/1
CCCFFFFFHHHHHJJJJJJJJJJJJJJJJHJJJFHIJJJJJFHIJJJJJJ
@9295463/1
cgactaagtgagcacactaaatcaccacagacctgttctaacttaaagct
+9295463/1
CCCFFFFFHHHHHJJJJJJJIJJJJJJJJJJJJJJJJJJJJJJJJJJJJJ
@9086042/1
tgaaggagtgatatcggtgtttttgagctcatacttaatccaatgacatg
+9086042/1
CCCFFFFFDFHHHJJJJGHGIJJJJJJJJJJJJJJJJJJJJJJJJJJIIJ
@9086794/1
ctcttgtttcatactttttgcaattactcttttttgatgatctagttgag
+9086794/1
@C@FFFFFHHGHGJJJJJJJJGIJJJJJHIIJIJJJGIJJJIJDHHIIFH
@9243986/1
agtaagttcttttttttccttgactatgtttgatgacatatcaataacat
+9243986/1
@BBDFFFFHHHHHJJJJJJJJJJJJJJJIJJJJJJJJJJIJJJJJJJJJJ
@8924190/1
caacttctttggtgtacagaaatatttcggcttctgcttccgttccaccc
+8924190/1
CCCFFFFFHHHHFHHHIJJJJJJJJJJJJJJJJJJJJJJJJJIJJJJJJJ
@8660811/1
gcttctgaagaggacatccccgtaccataacaaactgctacaggtagtgt
+8660811/1
CCCFFFDFHHHHFIJIIJJIJIIGJJJJJJGIIIIJJJJEIIIJFGIIHG
@9140757/1
gcacattgcagttgctatcatacattcttaatatctgtgtattaagcctc
+9140757/1
CCCFFFFFHHHHHJJJJJJJJJJJJJJJJJJJJJJJJIIHGJJJJJJJJJ
@8557213/1
gttgctttcgcagggtaagtctttcagtctcatccacattttatgtgctg
+8557213/1
@@@DDDDDFHFDA812AAE<A?EHHC>DGGGGHIGEHIIGGI@FF?DBG4
@9141147/1
ctggaccagtggcgtatttacagaagcaaggttggcctattattggcatt
+9141147/1
@@CDDDDDBDFFHI@FGHIIGIIDIIIGBCGDFGGFHGGIIIIIIIGIII
@9034157/1
ctcacttgttttgtcataagttgtaacagtaagttcttttttttccttga
+9034157/1
@@@DDDFFFHHFHHGGHIGEAIH@FEHIICHIIHIEHIGICHGIBHGIII
@8981008/1
cgccaacaaatggtacataattaaaattaattaaaagttaataatacaaa
+8981008/1
@@@DDDDDHHFF>ACGGIEGGI>HGHIGGGHGFAGHGBFG9?DDH@FHCA
@8925074/1
ctccttgaacaaatttacctaaagcaacaacacaattgtcggcagctggg
+8925074/1
?@@FFFFBHHFHFIIEIHHDDGIEGIHIHHIIGIIIIIHGIDGHIIIIII
@9197282/1
gtcacaactaacaatgggccacaactcatattgatcgtcaaatgaaacat
+9197282/1
CCCFFFFFHHHHHJJJJJJJJIJJJJJIJJJIJJJJJHIJJJJJJJJJJJ
@8880288/1
gtagatatgtgtgcttgtgctcctgaccaacttgaagacaaggtaaatga
+8880288/1
BBCFFFFFHFHFHIJJJGIJJJJJJJJJJJJJJIJJJJJJJJJGGIIJJJ
@8721193/1
gaggtacacagttgcagtcctgagctggtcttcagtcacccgattctatt
+8721193/1
B@CFBDFFHHHHHJJJJJJIJJJJJJJJGIJJJJJIJJJJJJJJJJJJJJ
@8721553/1
gcttgctgagcgactaatgccactgtgtccacaagaaaaaaggttctttt
+8721553/1
CCCFFFFFHHHHGIJJJJIJJJJJJIJIIJJJJJJJJJJJJJJCHIJJJJ
@8927048/1
gtaagacaacaatcacaagttttacttcttctttaagacactgactaaaa
+8927048/1
@@@FFDDDFDHHHIICHGJHHIIHJJJGGGIJDICGHHGHGIJJJJIIJI
@8612917/1
gtcgaatactgttcttaggaatatttccaatgaattcctctatttcattg
+8612917/1
CCCFFFFFHHHHHJJJJJJJJJJJJJJJJJJJJJJJJJJJJJJJJJJJJJ
@8613327/1
ctaatatcctaacgttatcaggttttgggtagttgggtaatattttgata
+8613327/1
@@<FDDDFDDHHHGFHCFDGGB3AFHIFJ:EBHCEH>?B9BFCGDE?FHG
@9146771/1
ccgaatctcatcagcaagaagaagtgcattaagcctgtataaaatacaag
+9146771/1
CCCFFFFFHHHHHJJJJJJJJJJJHIJJJJJJJJJJJIJJJJJJJJJJJJ
@8723679/1
cagattcttcttttttctttgtaactattttattttcactgtcatctaat
+8723679/1
BBCDFFFFHHHHHIJJJJIJJIJJJJJJIJJIJJJJIGJJJIJGJJIHII
@9199666/1
gctttctaatgtttcttcatttaaaaccgctgtgtctctttctttttttg
+9199666/1
@@@DDDDDBFFFFEB:2<CBEHI@<AEBFF@DGD1::9CFF<9:B?BFFE
@9091921/1
ccaattaagaactcaaaaactttgtttacagtacaggcataaccttacta
+9091921/1
CCCFFFFFHHHHHJJJJJJJJJJJJJJJJJJJJJJJJJJJJJJJJJJJJJ
@9092744/1
cagggccattatcgcatcatacggaatctgccgagtccttccttctagtg
+9092744/1
CCCFFFFFHHHHHJJJJJJJJJJJJJJJJJJJJJJJJJIJJJJJJJJJIJ
@8884833/1
gaaggcttttgggtcgtgagaagctgcaacggctgctatagatggaacgt
+8884833/1
CCCFFFFFHHHHHHIJJJJJJJJJJJJJJJJJJJJJJIJIJIJJJIJJJG
@8928802/1
atatcattgagacattaacttgcgtagcatactttatcgtaacggtcatt
+8928802/1
CCCFFFFFHHHHHJJJJJJJJJJJIIJJJJJJJJJJJJJIJIJJJHIJJJ
@8615463/1
ctttgtgtcttgcacgacctttggattgaatataagaccttgttgtttta
+8615463/1
CCCFFFFFHHHHHJJJJJJIJJJJIIJJIJJIJJJJJJJJJJIJJIGIJJ
@9093239/1
gttcttgcctttgcagctgttgtggtggttgttgcctctgttgctgctga
+9093239/1
CB@FFFFFHHHHHJIJJJJIJJGHJHGIGHIHIJJJJJJJIJJJJJJJJF
@8616619/1
agtaaataacaaagaatggaaggccaaaatttgttcacactgttcctggc
+8616619/1
@BBDFFFFHHHHHJIJIJJJJJJIJIJJJJIJJIJIIJJJJJJJJJJJJJ
@9150009/1
ggatgtcctcttcagaagcacaaacatgtgcggcctacaatgcactacag
+9150009/1
CCCFFFFFHHHHHJIJIJJJJJJJJJJJHHIIIJJJJJJJJJJJJJJJJJ
@9094279/1
gtacaatgtaatatgagttttctttgttttcaaaggctctaactaaaaat
+9094279/1
@@@7AA:ADD?D>DCF<CD@F9EIEBCF@:EEDFHEC<C@DG<9?9D>GE
@8887365/1
cagcaagtctggtaaatttatcgcaaggtaacgtaaaacaatatctattc
+8887365/1
C@@FFFFDFFHHHIGIJJIHJHIIJJIFFHIIIHIEHEHIGIIJJIGGIG
@9041552/1
caatgtttctagcctttcataattcataacgtcattagcagagctcgcta
+9041552/1
CCCFFDFFHHHHHJJJJJJJIJIJJJJJJJJHJJJJJJJJJIJJJJJJJJ
@8728187/1
ggcataatgagtacatcatttacatcaccgtgatctaatatttgagc
+8728187/1
CCCFFFFFHHHHHJJJGJJJJJJJJIJJJJHIIJJJIJJJJJJJIJJ
@8986657/1
gctgtgtctctttctttttttgttagactgatttgatagagcacggaagg
+8986657/1
?@@DADDDFFHHHIIBEH?GGH?GGCECHIFHGIIEBD@FEGGIBGA;AC
@8987877/1
caggaatgccggataattctatacagaaactttaggatactcttttgaaa
+8987877/1
@;?;?BD?DFFDF1@?F?EH@DE@EEBB@??DDD<FF?DF<DBBBGCFF<
@8516366/1
gccgtaatgaatggtgttgctttcgcagggtaagtctttcagtctcatc
+8516366/1
BCCFDFFFHHFGHIHHHIIGIJJJIIJJJJCGHIAHIIIIIJJJJJJJJ
@9098166/1
cccgattctatttcttggtcatcagtttgagatactgtaatgcattgtag
+9098166/1
@@@D=DDDH<DADHGHIIIIHII@G<<CF<C@HBEDGCEAFGHEGHICCC
@8516786/1
gctgcagtttccatatcatattatacctgaaggcttttgggtcgtg
+8516786/1
CCCFFFFFHHHHHJJJJJJJJJJJJJJJJJJJJJJJJJJJJIJJIJ
@8569800/1
ctccatactccttgtcttacaggtaccggtctttctcgataatcaagtgt
+8569800/1
CCCFFFFFHHHHHJJJJJJJJJJHHJJJJIJJJJJJJJJJJJJJJJJGG?
@9099234/1
catatttcggagtcgtccctcttctggaaagcagctcttgcagcattgac
+9099234/1
CCCFFFFFHHHHHJJJJJJJJJJJJJJJJJJJJJJJJJJJJJJJJIJJJJ
@8672351/1
cagcaggtgggtgagtaacatcagctccgagaaatattacaggttcgttg
+8672351/1
CCCFFFFDHHHDFIJIIJJJJJJJJJJJJJJGJJJJJJJJJJJHIJJJJJ
@9153478/1
gtgcttgtgctcctgaccaacttgaagacaaggtaaatgagg
+9153478/1
???DDDDDADD?DEBEEB:FC;F:CFC@EBEEECD??DDFD;
@9044229/1
gcttgaggtctggtaattggagcggctt
+9044229/1
CCCFFFFFCFHHHFGIIJJJJJJJJJJJ
@9154957/1
caatcgcattccctttcacactagggacatgaggtgaaattattggtatt
+9154957/1
CCCFFFFDHGFHGIGIGGIJJEHGIJGIIJGGHIGFDGGIIEHIHI9?FG
@8891989/1
gccttggtaaatttgggtcccatgctatgggtgaaagatcctcttcttca
+8891989/1
BCCFFFFDHHHHHJJJIHJJJIJJJJJJJJJFHIJJJJJJJJJJJJJJJJ
@9104298/1
aacggtcatttctttttcttgatctctttcattatcgtaaattgtcacgg
+9104298/1
CCCFFFFFHHHHHJJJJJJJJJJJJJJJJJJJJJJJJIJJJJJJJJJJJJ
@8732889/1
ccgcagattaaaatttttaagtacgactaagtgagcacactaaatcacca
+8732889/1
CCCFFFFFHHHHHJJJJJJJJHHJJJJJJJJIJJJJJJJJJJJJJJJJJJ
@8835217/1
aaacaatcttttcagcacttatccaatgagcaacgacttcactcgttact
+8835217/1
CCCFFFFDHGHHHJIJJIIJJJIJJJJJJJJIJJJGJIJIJJCHJFIGII
@8934959/1
ctaccaactcatactgtcttcagcctcatgttataacattatgcagttca
+8934959/1
B@CFFFFFHHHHHJIGHIJJJJEHJIIIJJHGIIIIIJIJJJIJJJHIIJ
@9156047/1
ctacctcccctctggtatccaaaggcactgttttcaccggaggaatttgt
+9156047/1
CCCFFFFFHHHHHJJHIJJJJJJJJJJJJJIJJJJJJJJJIIJDGIJJJH
@9311380/1
gtaggaaataagaaagcaagagaaggaagtgaggtacacagttgcagtcc
+9311380/1
BBCFFFFFHHHHHJJJJJJJJJIJJJJJJFHIJJHHIJJJJIJJJJJHIJ
@9311950/1
cttgttacaacatatttcaacatgtatccttttgggcggtaccatggtat
+9311950/1
@@@FFFFFHHBDBGHGIFIIJIHICGIHH?CHAFHBGID.7@FHGGFFHC
@9107384/1
gtctctggttccaattctaacagttctctgatgggagatttcggaacttt
+9107384/1
CCCFFFFFHHHHHJJJJJJJJJJJJJJJJJJJJJJIJHIIJJJJHIJJJJ
@8734101/1
agggtgagtaatctctgtatcaacaactgtaccagccggcacattcatat
+8734101/1
BBCFBDFFFHHHHJJJJIJJJJJJJJJJJJIJJJJJJJJJJJJJJJJJJJ
@9313142/1
ggttgctgtttacaccaacgataaaatcaggctttatgtttttgtattct
+9313142/1
@@@DFDFFHGHHHIIGIJGGGEHCH>C>FHBGGB9CF<?0?@F@F?BH<?
@9256151/1
gggaagttttatttacattttttgcctgaacacattgggtcgccatacct
+9256151/1
@BCFFFDEHHHHHJJGIIGJJJJIJJJJJJJIJIIIIJJ?FHIJJGHIJI
@9313317/1
ctccatttccaattatttcctttttctgacatcttcttggtaacaagtat
+9313317/1
CCCFFFFFHHHHHJIJJJJIJJJJJJJJJJJJJJJJJJIJCFHIJJIJJJ
@9313633/1
gtgaagagtttcaaaaagctctgtataatataattcttaccatctagatt
+9313633/1
@CCDDFFFDFFHGIIIHIJJFIJDHIIBEFGG>HGFGIIJGIJIEIIGGG
@9109290/1
cttcagtctctgttaggatagcttccttaacatcagtaatcaaatcatca
+9109290/1
??8BDD:ADDDDDEDIIIIIBE@AFEEIFEDEE<E9?@EEDBDDIIIIII
@8896831/1
ccttccttctagtgcttcttccaaagcaaataatgaaacttgtgccatcc
+8896831/1
@CCFFDFFGHGFHIIJIHHHFEHIIHHGAGHHJIJJIJJJJIFDHGIFIJ
@8995600/1
cttgaggcttatacctagtgcttctgtaaaacgccaataattgttctttc
+8995600/1
CCCFFFFFHHHHHJJJJJJJJIJJJJJJJJJJJJJJJJJJJJJHIJJJJJ
@8995642/1
gtgcattaatctatagaaaattttccaaacagtatttagagactttccac
+8995642/1
?=@DFEFDAHHFHIHIGIGHHGIGGDIGIIGGADFGGGD<BGGBDFHIGH
@9259188/1
gtgcggaggctaccttgccgtaggaattaagaaagcaagagaaggaagtg
+9259188/1
CBCFFFFFHHHHHJJJJJJJIJJJIJJJJJJJJJJJJJJJJIJJJJJJFH
@8523873/1
cacacatatatatatataattaattcaattgaaaatatttatatatttga
+8523873/1
@@@DDDDDDDDHFB@DFEGDEB?BAFGBHAHH<9F?AC9:E?FDHIIGHH
@9315502/1
gttcgtggaagtaagtggtctttcatttaatgttttttgaaaagcctcac
+9315502/1
BBCFFFFFHHHHHJJIJJIJIJJJIJJJJJJJHIIJIJJJJJJJJJJJJJ
@9160678/1
cgagtttgagcatcattcattttcttcattgtaacttggcccgcaacaat
+9160678/1
BC@FFFFFHHHHHJJJJJJJJJJJJJJJJJJJJIJJJJJJJJIJJJJJJJ
@9116269/1
ctcttttaccattgtacgagtttgagcatcattcattttcttcattgtaa
+9116269/1
@@CFDDFFGHHHDFAEFHHHFHHIIJEIIJJJJIJJJIGIIJIJJJIJII
@8678422/1
gtccttctaacctgttcttcttgaagttggttcagctgtagtctgtctgc
+8678422/1
CCCFFFFFHHHHHJJJJJIJJJJJJIJJJJCFHIJJJJIIJJIJJIJJJJ
@8899039/1
ctggggaggtggacctctttgtgcccatggagtttgacctctaggaccag
+8899039/1
CCCFFFFFGAFFFHHGIJIIJHHGGHIJJJJJDFHJHJJHIHIJJIIJJJ
@8941039/1
tgatctaatatttgagcagaaggtgctggtgcatgtaatactttgt
+8941039/1
CCCFFFFFHHHHHJJJJJJJJJJHIJJJJIGIJJJIJJJIJJJJJH
@8626255/1
gtctgcatatcagtcagcttcttaatgcatctctgcccagccacaatgtt
+8626255/1
@@@FFFFFGGHFHEGGGJJIJJJJIIIJIJIJJJJJJIIIJJJJFHIJJJ
@8899575/1
cttaactgtccttctaacctgttcttcttgaagttggttcagctgtagtc
+8899575/1
CCCFFFFFHHHHHJJJJJJJJJJJJJJJJJJJJJIJJIIIJJJJJIGIII
@8739828/1
ctcagagctaccttggcagctgctaattttgcttggtgtttgttttctcc
+8739828/1
@@@?=>D>CDFHDH<F@DF;<FHHII9BEEFD<DGHDF?DDG:?DDFGFG
@8579133/1
gcaccttcaacaccacactcctcaaggtacacccctataagggcttcgat
+8579133/1
CCCFFFFFHHHHHJJJJJJJJJJJJJJFHIJJJJJJJJJJJJJJJJJJJI
@8740222/1
cttttcgatttacatacctaggggtgagaaaattcaagcgagc
+8740222/1
@@<;DDDBH?7FDAGHI><:CF=A2:?:<<DB>FBFGDHEFD0
@8525705/1
gtggcctatcctctggaggaattcctttaaactgatccatgatcaatctc
+8525705/1
@@?DDFFDDDHBFIGDHEGHHFCIIIIIIIGDEEHGGGGGHIIIIGIGHH
@8942775/1
tgggaatcctttgtgagccacatcaatgttaaggaatggtttccaaccaa
+8942775/1
CCCFFFFDBHHHHHIIIJJIJJJIJJJJJJJJIJIIIJJJJJIJJJIJIH
@8741184/1
cactgctgttgttgaggctgctgtggtctct
+8741184/1
?;?DDDD?F>FF?B4A>?C:1E<C;DC?DEE
@9119544/1
ctcaaccgaacacttctaggttacatagtgtatgaaccgctgcattaaat
+9119544/1
@@CFFDDDAFDD?FGHIDHHCHFBCEHH?DGHIEF??BDAGHEBGG@GID
@8944367/1
ggtaggtgcagggtatgaaactgaacgtgtacacctggtaaagaggtgac
+8944367/1
@@@DDDFDHDBB?<?GHHIIIIGHCEHAE?@BGGGIGIDHGIGIIE<??D
@9054129/1
gtccagattcctgttgtggaccagcttgtgcttgtcttccaccctttttt
+9054129/1
@C@FBDBEHFHFFHIGFHGIIGIJGGGGEFHHGBDGIIJIHGHIGIJGIJ
@8946133/1
atattgtttgatatcgccagtccaaattcttggacataggcgtcgttatt
+8946133/1
CCCFFFDFHHHHHJJJJJIJIJJJJJJJJJJJJJJJJJJJJJIJJIJJJJ
@9056045/1
gtacctatttctttgtgtcgaaatacaaggcaggaaatggtgaactgcct
+9056045/1
CCCFFFFFHHHHHJJIJJJJJJJJJJJJJJJJJJJJJJJJGIJJJJJJJJ
@8582429/1
ctttactaaaaggctacacaaacaatcacctgaatccttagaattcaaaa
+8582429/1
@@@FFFFFFBHFFIJJJGIJHIIHJGIIIJJIGIJGHGJGGGIIGJJGHJ
@8630061/1
gcttgtggatcaaaactcattaaatatttctgtaagcgaagaactgaggt
+8630061/1
CCCFFFFFHHHHHJJJJJJJJJJJJJJJJJJJIIJJIJJJJJJJJJJJJB
@9165938/1
gccatacctaaaaccgtatctccaaccctcttcacttcagcataaactgg
+9165938/1
CCCFFFFFHHHHHJJJGIJJIJJJJJJJJJJJJJJJJJJJDDHFIJJJJJ
@9058785/1
cactttttagtaccgggcttactaagggagttttcttgatcattttcgtt
+9058785/1
@@@FFFFFHGHFHJIIHIIIIIIEEDFG3C:BBGIGIA?GGGIJHGIHFE
@9221282/1
gtagcatactttatcgtaacggtcatttctttttcttgatctctttcatt
+9221282/1
@@CFFFFFHGHFFHGHGHGIJIEGIIIJGIIJJJJJJIIJJIGIJJCCHI
@9004346/1
accagatctagtaaatattggaaatggacaaaccttaggaatttctttaa
+9004346/1
CCCFFFFFHHHFHIJJJJIJEHIIJIGGHIIIIJEIJIJJHIIIIJJJJI
@9168264/1
gaggctgaggcggaattagagcaattgctcccggagggactccaacagga
+9168264/1
CCCFFFFFHHHHHIIIJJJJJIJJJJJJJJJJJJJJJJHHHHFFFFFEDE
@9322754/1
taataacgccaacaaatggtacataattaaaattaattaaaagttaataa
+9322754/1
CCCFFFFFHHHHHJJJIJJHHIJJJJJJJJJJJJJJJJJJJJJGHJIJJJ
@9322759/1
cctagtgcttctgtaaaacgccaataattgttctttcatgatactctcaa
+9322759/1
CCCFFDFFHFHHGHIJIJJJJJJIJJIIIJIJJJJJJJJJIJJJJJJJJJ
@9322793/1
gtggaagtaagaggtctttcatttaatgttttttgaaaagcctcacttgt
+9322793/1
@CCFFFFDHHHHHJEHIJJJIJJJJJJJJJJJJJJJJJJIGIJJJJJJJH
@9061908/1
ctcagagctaccttggcagctgctaattttgcttggtgtttgttttctcc
+9061908/1
CCCFFFFFHFHFHIJJJIJJJJJJIIIJJJJJIIJJCFHHIIIJJIIIJJ
@8949961/1
ggtatatataagattacaattcttaacattttttctttaaacaaagaaca
+8949961/1
@@?DDDFFHHHGFJIIIJJJJIEIJJJIIGIGIIJFGGHIIIIGGIHIIJ
@9323122/1
cctgattacttcttctcgaggtggctgcagtttccatatcatattatacc
+9323122/1
CCCFFFFFHHHHHJJJJJHIJGHJJJJJJJJJJJJEIJJIJJJIIJJJJJ
@8684809/1
gcaagggaaaaatatacttcaaacataacagaaaaaaaattgaaaataag
+8684809/1
BCCFDFFFHHHHHJJJJJJJJJJJJJJJJJJJJJJJJJJJJJJJJJJJJJ
@8746662/1
gtttgatatcgccagtccaaattcttggacataggcgtcgttattgaaat
+8746662/1
BB@FDFFFHHFHHJJJJJJJJIJJJJJJJJJJJJJIIIIIJIJJIIJJJI
@8746665/1
cagtaggtaaaaagattattgtattttcttttagaactctttcaaagagt
+8746665/1
CCCFFFFDHHHHHJJJJJJJJHIJJJJJJJJJJJIJJJIJJJJJJJJJJG
@8747296/1
gttgttgttgaccccatggttgtcgaggaggtccctgttgttccattgct
+8747296/1
CCCFFFFFHHGHHJJJJJIFHGJJJJJJ<GIEHIJJIIJIJIJJIIJIIJ
@8790758/1
cagcatttcttaaagttgtgaaaatcgtgtacataataataaataatcaa
+8790758/1
CCCFFFFFHHHHHJJHIJIJJJJJJJJJJHIJJJJJJIJJJJJJJJIJJJ
@8791293/1
cttaaaacaatgtcaagagcttggattgcctcctgcggaccattagttga
+8791293/1
CC@FFFFFHGHHFGGDBGDECDECGHCHEHIIIIEEFFABHCEHCHGHDD
@8533226/1
atttaaaaccgctgtgtctctttctttttttgttagactgatttgat
+8533226/1
@CCFFFFFHHHHHIEGFHIJJJJJJJJJJJIIIIJJJIJJIGIJIHI
@8951618/1
gtaagttttcttccacgtagagaatagtatattcaatattaaacctaata
+8951618/1
CCCFFFFFHHHHHJJJJIJJJJIJJJJHHGJJJJJJJJJJJJJJJJJ39E
@9063479/1
ctagttcttctaatattgatgttttattttcagtataccttataccgcta
+9063479/1
CCCFFFFFGHHHHJIJJJJJJJIJJJJJIJJIJDHIJIJJJJJJJIIIJI
@8689229/1
ggagtaaaacgtaagtggaagcataagctcccaattctttggtgata
+8689229/1
@CCFDFFFHHHFHIJGHIIJJJJJJJJJJJJJIJJJJJJJJJIJJJJ
@8587576/1
acagaaccaggttcaactttacagccagtaaaaagtggtgaagtcaatcc
+8587576/1
CCCFFFFFHHHHHJJJJJJJJIJJJJJJJJJJJJJHHIHHIJJIJIJJJJ
@9064998/1
tttgcctataagaacaatgagtaagagcttgcaagaggtaacttctgtct
+9064998/1
??@DDEDFHHHHHIGIBEE>DHHEGHIIIFIIGIIGH=?@FHGGI4B?BD
@9009131/1
ccacatttccaaggcctcctgatatcaactgacaattccagcaataattt
+9009131/1
@@@ADDFFHFHHBDACFGDGFFEEHHHBGCEDHGEHIGIIGGHGIGBEFI
@8848795/1
aacgtgtacacctcacatatgtatggcacaactgataagttaagcattgc
+8848795/1
CCCFFFFFHGHHHJJJJJJJJIJJJJJJJJJJJJHGIJJIJJJJJJJJJI
@8635372/1
ctcttcgtttcctcactggatgttggtaaagcaacaccttttcgatttac
+8635372/1
CCCFFFFDHHHHHJJJJJJJJJJJJJJJJJJJJJJJJJJJJJJJJJJJJJ
@8636857/1
gagaagctgcaacggctgctatagatggaacgttgatctggtctggagct
+8636857/1
B@CDFFFFHGGHHJJIJJIFIJIJIJIJIIJJIIIJGIJJJHJJJJJJII
@9173701/1
cctgaatccttagaattcaaaaattcaaacttaaattcgtagcctaattg
+9173701/1
CCCFFFFDHHHHHIJJJIIJJJJJIJIJJJJJGJJJJIJJJJGIIGGJJI
@8590348/1
cttggctttgccgcttgttgctgtacttgaggctgagatgaaggtggtct
+8590348/1
CCCFFFFDHFHFAHIIGIDGEGIEHGEII@EHGBFGGICGHAFGGBHGI@
@9015048/1
atggaccatggtttcaatgatttccctgttgaccttacggggacacttat
+9015048/1
CCCFFFFFHHHHHJJIJJJJJJJJJJJJJJJJJJJJJJJJJJJJJJJJJJ
@8852861/1
ctcatacgactctaattgtaaaaatgttatccatttttgggttaataacg
+8852861/1
CCCFFFFFHHHHHJJJJJIJJJJJJJJJJJIJJJJJJJJJJHHJJJJJJJ
@9271151/1
ctccaggttgtctaccaccccctcctcctccacctttctttccttttttg
+9271151/1
CCCFFFFEHHHHHJIJJJJJJJJJJJJJJJJJJJJJJJJJJJJJJJJJJI
@8958541/1
cttctaacctgttcttcttgaagttggttcagctgtagtctgtctgcatc
+8958541/1
CCCFFFFFHHHHHJJJJJJJIJJJJJJJJJJJJJJJJJIJJJJJJJJJJJ
@8639695/1
ctcttcctcgccatctgcctattttggaaactatactgtcattaatggaa
+8639695/1
CCCFFFFFHHHHHJJJJJJJJJJJJJJJJJJJJJJJJJJJJJJJJJJJJJ
@8797958/1
ctcatgttataacattatgcagttcattacctaagatatttgttatgatc
+8797958/1
CCCFFFFFHHHHHJIJJJIJJJIJJJJJJJJJJJJJJJJJJJIJJJIJJJ
@8959916/1
taactcttcttccatccgctagtttttcaggtttactgaacttagctgtc
+8959916/1
CCCFFFFFHHHHHJJJJJJJJJHIJJJJIJJGIIJJJJHIJJJJJJJJIJ
@8856148/1
ctgtgccataaccgtacttcatatcattgataattactgtagctgagtaa
+8856148/1
CCCFFFFFHHHHHJHIJIJJGJJJJJJJJJJJJJJJJJJIJJJJJGHFII
@8799893/1
gtccacaagaaaaaaggttcttttacccccttcagaatataatagtttca
+8799893/1
CCCFFFFFHHHHHJJJJFHIJJJJJJIIJJJJJJJJJJJJJJJJJIJJJJ
@9274523/1
ttccactccttttcccgtttttattatcgcttctaattttttctctcatt
+9274523/1
?@@FDDDEHDFFFIGIHCGHIJJIJIJJGIGHGHIFIGIJGIHGEGGGDG
@8643579/1
gttcttcttgaagttggttcagctgtagtctgtctgcatctgtatatgcc
+8643579/1
@@CFFFFFGDFHFHGHGCGIGGIJIHHIGIIIJJIGIGGJJJIDIGGGCH
