# Supplementary material for: Identification and comparison of key RNA interference machinery from western corn rootworm, fall armyworm, and southern green stink bug
Source: PLoS One. 2018 Sep 5;13(9):e0203160. doi: 10.1371/journal.pone.0203160 (PMC6124762; doi:10.1371/journal.pone.0203160)
Supplement: S2 File — (TGZ) [file pone.0203160.s012.tgz › data/fastq/sgsb/9_Pregnant-female_PF_Rep4_aligned.fq]

@4108189/1
ctcatttctgataggttctgcaatttccaagaaactttacttttcacaaa
+4108189/1
@@<DADDDD?4A?E>BGHHGCIGHII>D>A@@GGGGHBEF@GGHIBGEFE
@1041277/1
ctcagagctaccttggcagctgctaattttgcttggtgtttgttttctcc
+1041277/1
@CCFFFFFHHHHHJJJJIJJJJJJHIJJJJJJJJJJDGHIJJIJJJIJJJ
@6169051/1
ctctgtcgaacagcttccacagcttgtctgtaattgcgataaggtttttc
+6169051/1
CCCFFFFFHGHFFJJJJJJJJGIIGIGGIJHIJJJJJJJJJJJJDHIIJI
@1042423/1
gtgagccaacagtaagacatggtagatgaggatactttaatctaatatta
+1042423/1
@@@DDDFFHHHHFBHGGGEHIBAEHHHHFGIGHIEGIIIHIIIG@BFBDF
@3270/1
gccacctaactattcatcaagttctttgccttctgaatcatacgcttctt
+3270/1
CCCFFFFFHHHHHJJJJJJJJGIJJJJJJJJJJIJIJJJJJJJJJJJJJI
@3474/1
gtattcttcaatggttgctgctaaatcttcaagtacatagtacataactt
+3474/1
CCCFFFFFHHHHHIHGJJJJJJJJJJJJJJJIJHHIIJJJIIJJJJJJJI
@4326/1
gtgtttttgagctcatacttaatccaatgacatggggaagtcaattgcta
+4326/1
BBBDFFFFHHHHHJIJJJJJJJJJJJIJJJJJJJJJJJIGDGIGIIJIJJ
@1044285/1
tctgtatcaacaactgtaccagccggcacattcatatttctcccatctgc
+1044285/1
@@CFDDFFFDAFHGIJGIIHGIIJJIGB@AFHJEGIIIII9?DBBF;FEG
@1554456/1
gccaaaatttgttcacactgttcctggctgagagtaattcgtcgcgcatt
+1554456/1
CCCFFFFFHHHHHJJJJJJJJJJJIJJJJJJJJJGHIJJJJHJJJJJJJJ
@6680255/1
ggaagttttatttacattttttgcctgaacacattgggtcgccataccta
+6680255/1
@CCFFDDDHHHHHJJJJIGIIIHIGIJJJJJJJIIGHIDFHHIJIJJJJI
@5137671/1
gttgggtaatattttgataacgtggatgtagataggctggcctgcttgtg
+5137671/1
@=?DFF=BFHAFHFHIIHIIHHCFHIIICGEHIIIIEHIIIIDFEFGCBB
@3091746/1
cttcatccttgttttcaaagttgataaataatattaatgaaactaaaaac
+3091746/1
CCCFFFFEHHHFHJJJJIGIHIJIJJJJJJJJIJJIJJJJGIJJJJJIJG
@2577939/1
tgcatctgttataaatgtaggaagttatcaagaaatctaagattgcatca
+2577939/1
CCCFFFFFHHHHHJJJJHJJJJJJHJJJJJJJJJJJJJJJJJJJJJJJJJ
@6682867/1
gaaggcttttgggtcgtgagaagctgcaacggctgctatagatggaacgt
+6682867/1
@@CFFFFDHGHHGBBHHGCGGGIIGIGIGIJIGHGIIEGGCFGGIGIGGG
@1556231/1
gtggaagtaagaggtctttcatttaatgttttttgaaaagcctcacttgt
+1556231/1
CCCFFFFEFHHHHJEHIJJJJJJJJJJJJJJJJJJJJJJJGIJJJJJJJI
@1556618/1
aaagatagtaagttatttcttctaaattctgctctgataaattagaatca
+1556618/1
CCCFFFFFHHHHHJJIIJJJJJJJJJJJJJJJJIIJJJJJJJJJJIJIJG
@6683510/1
gtgaaatctttaggctgcagctcaaccattttatcggccaacatattact
+6683510/1
@@CFFFDEDFDB<CC?CEHHGIIIIIIIDFHEHCFEHGIIIIIDHG>FHH
@1046049/1
ctcgaggtggctgcagtttccatatcatattatacctgaaggcttttggg
+1046049/1
CCCFFFFDHHHHHJJJJJJJJJJJJJJJJJJJJJJJJJIJJJJJJJJJJJ
@1046160/1
agcgaaattcttattcgattgaagtaaattgtaaaatgctaatatcctaa
+1046160/1
@@@7BADDFBDF?@GBF4CDEB?CHHHE<?E1@GBDC:DDDG@FBA4?F@
@1557814/1
ctcacttctttctgtggtgctagattatcccttctgaagacaggactagg
+1557814/1
@C@FDFFFHGFDBAEDGHGIHGIIJI@F>HGIIIIJJJIBBGHC>DH@HB
@1558773/1
ctgtaattgcgataaggtttttcaggattgatagatacatcataatgatg
+1558773/1
CCCDFFFFHHHGGIJIJACHGIIJJG@FHHDFIIIJJJJJGGGGHHIHHJ
@7190106/1
aggtgaagaatatttataaattttctcagtttcacttaaatcttgaa
+7190106/1
CCCFFFFFHHHHHJJIJJJJJJJJJJJIJJJJJJJJJJJJJJJJJJJ
@3603293/1
atataagattacaattcttaacattttttctttaaacaaagaacattgga
+3603293/1
CCCFFFFFHGHHHJJJJIJJJIIJJJJJJJJJJIJJJJJGIGEHHIJJJJ
@524807/1
tggtgggtaggggttgtttccctagactgtggttgagacacttgctgggg
+524807/1
@BCDDFFDHHHHHEGIJJJJJJJIJJJJJJJJJJJJJIJJJJJJIIJJJJ
@5657335/1
cttggctttgccgcttgttgctgtacttgaggctgagatgaaggtggtct
+5657335/1
C@CFFFFDHHHGHJGIJIJJJJJIDHIIJIJJJJJIIIJJIIJJBGGDHI
@5205/1
gtcctgttggtccattaatataaaatggttcaacttctttggtgtac
+5205/1
@@CFDFDFDFFHDHHEGHGEHIJJJJIGFHGEHEAHIJHGIGFGGGG
@5658716/1
gttaaattttttcagaatcatgtgattttttttcctttcaagaatatact
+5658716/1
CCCFFFFFHHHHHJJJJJJJJJHHIIJJJJJJJJJJJJJJJJJIJJJJJJ
@4619550/1
gtacacagttgcagtcctgagctggtcttcagtcacccgattctatttct
+4619550/1
CB@FFFFFHHGHHJGIJJJJJJIJJEHIIJJJIJJJIJJIJJJIJJJJJI
@6684452/1
aagaacaatgagtaagagcttgcaagaggtaacttctgtcttgaaatctg
+6684452/1
CCCFFFFFHHHHHIJJJJJIJJJJJJJJJFHIJJJJJJJJJJJJJIIJJI
@7700532/1
gctgttgttgctgaggctgctgtggtctctgctgttgctgttgttgctga
+7700532/1
CCCFFFFDHGHHHJJJIJJJJJGIJEGIJJJJJJJIIIEHBGBDEGGIJE
@6685225/1
aggctgctgtggtctctgctgttgttgttgttgctgaggctgctgt
+6685225/1
@@7:BD;DDBF?FBF>C:DC3AEHEECFF>?F;FF>FF;FF?DFG<
@4112696/1
gtgtacagaaatatttcggcttctgcttccgttccaccctttctgctgcg
+4112696/1
BCCFFFFFFHGHHJJJJJJJJJJJJJJJJJJJJJJJIIJJJJJJIJIJJJ
@527244/1
ctcaagttccatcctatcattgccaattggtagtggatctctagtataaa
+527244/1
CCCFFFFFDHHHHJJJJJIJJJIIGGIJJIHIIIIJIJJJJIJJCGIGHJ
@4113322/1
agccagtaggtaaaaagattattgtattttcttttagaactctttcaaag
+4113322/1
CCCFFFFFHHHHHJJJJJJJJJJJJJIJJJJJJJJJJIIJJJJJJJJJIJ
@528078/1
ggacctttggcacatccacgatttcggcagcttttacctcattttcactc
+528078/1
CCCFFFFFHHHHHJJJJJJJIJJJJJJJJJJJJJJJJJJJIJJJJJJJJJ
@3604997/1
aatatctttcaacagtagtttcacttttgttattggtttccttatcagta
+3604997/1
=::BD?BBACCDBFBAA?IEECEBIFGABFEHGGH@::?<FH@G@C>FID
@1049720/1
gctgtaccttgtatactagcatgactgactagatagaagtctaattcagt
+1049720/1
@B@FFFFFHHHHHJJJJJJJJJJIJJJGIJJJIJJJIJIFFIHIIIJIJI
@5141735/1
cgtgtgatatgatatgggttgctgtttacaccaacgataaaatcaggctt
+5141735/1
@@?D;BDAFHHDBHGBHGHGGEDBHGFIB@H>CGGBF?HGGGIIBFHIFH
@2581656/1
ctctatttcattgtgcattaatctatagaaaattttccaaacagtattta
+2581656/1
@@@FDFFFGHFHHFGIJJJJIIGIIJJIGGGIJIIIJIJIIJIJFEHIII
@6173499/1
ctatattcaccaaccgttaacggagtttgctgtcgaatactctgagcttg
+6173499/1
CCCFFFFFHHHHHJJJJJJJJJJIJFHIJJJJIJJJJJJJJJJJJJJJJJ
@4620506/1
ctttactaaaaggctacacaaacaatcacctgaatccttagaattcaaaa
+4620506/1
CCCFFFFFHHFHHJJJJJJGIJIJIJJIIGIJJJJGGIIIJGHIJJJIJJ
@3095992/1
caaccgttaacggagtttgctgtcgaatactctgagcttgctgagcgact
+3095992/1
CCCFFFFFHGHHHGIHIIJJJJIJIIJJJJJJJJJJJJJJJJIJJJIJII
@5143526/1
cagcagcctcaacaacagcagtgacaacaaccgcctcagcagcagcagca
+5143526/1
CCCFFFFFHHHHHJJJJJJJJIJ4CHIJJJJJJJJJJJJJJJJJJJJJJJ
@3096299/1
ctcaacaagttccgttttttggagaggcaactcaggataactatagaggt
+3096299/1
@@@DDDA:=<<<ADAEGIIIA1F??@FHIIFIG@F?FD?BGGIG@BGGA=
@5659508/1
gcctatcctctggaggaattcctttaaactgatccatgatcaatctcata
+5659508/1
CCCFFFFFHHHHHHIJJJJJJJJJJJJJJJJJJJJJJJJJJJJJJJJJJJ
@7192361/1
ggcgtatttacagaagcaaggttggcctattattggcattccagcatcat
+7192361/1
B@BFDDFFHHHHHJJJJJJJJIJJJJJJJJJJJJJJJJJJJJJJJJIJJJ
@2074585/1
ctcgactgccccgatgttggagcctatgctatccgtagtcgaggctgggc
+2074585/1
C@@FFFFFHHFFFJJJIGGIGHGHIIIIIJJCBGIHHIBGFGIGGIJIIE
@7192726/1
tagcaaatgatatttggtaggacgtgctgtaccttgtatactagcatgac
+7192726/1
CCCFFDFFHHGHHJGGJHHIIJIJIJIGIJIIJGIGEGIJJJJJJJJJJJ
@5660393/1
ttccttatcagtaatctcgaatctattatctcttggacaagttgttatat
+5660393/1
8?@DD8A?DFF?ABGFFIDFEDFFHHFHCEHHIFIBEFFCCFGB:CGFDF
@3098019/1
cctgggtttaaaatcttcaataacattactcatttctgataggttctgca
+3098019/1
CCCFFFFFFDHFHFGHIEFHIGHIIJJIJJJIJJJIIJGIJJIFHIJGJJ
@1561859/1
gttgctgctgtggtggttcttgcctttgcagctgttgtggtggttgttgc
+1561859/1
CCCFFFFFHGDHHGHIHIJIJJJJJJJJJJIIJJIIIGHIDFHFHHGHII
@7193400/1
cttgaacaaatttacctaaagcaacaacacaattgtcggcagctgggaat
+7193400/1
CCCFFFFFHHHHHJJJJJJJJJJIJJJJJJJJJJJHJJJJJJJJJJJJJJ
@7193558/1
ctccaaaattgtaaatccaggaacttcccagtcatcaggaataaagtcat
+7193558/1
CCCFFFFFHHHHGJJJJJJJJJJJJJJJJJJJJJJJJJJJJJJJJJHIJJ
@2075413/1
ctctgctgttgctgttgttgctgaggctgctgtggtctctgctgttgctg
+2075413/1
@@@FFDDECDFHDDGGIGHIJGDBHIEH9FEBE@GGHIGIIGGGHGIIJG
@4115017/1
cttaaaacaatatcaagagcttggattgcctcctgcggaccattagttga
+4115017/1
CCCFFFFFHHHHHJJJJJJJJJJJJJJIIJJJJJJJJJJJJJJJJJIJJG
@3608594/1
ccacattccattccatgatttattaaacccgatgctagctttcttaaatc
+3608594/1
CC@DFDFDFHFHHGIHIGIJIJJJJGICHII>GGGGEGGIJJJIJGGIJE
@3609108/1
gttaactttataatcaatcggcatttctttcagaccaaaatttctttg
+3609108/1
@@;DD?=DD?A<DEBG@HIE@E<G?F9CCCCF<4C???CGIICHGHIG
@1054116/1
ctctgtcgaacagcttccacagcttgtctgtaattgcgataaggtttt
+1054116/1
CCCFFFFFHHHHHJJJJJJIIIJJJJIGIJGGIJIJJJGJJJJJFGIJ
@531877/1
gctgggaatcctttgtgagccacatcaatgttaaggaatggtttccaacc
+531877/1
@CCFDFFFHHFHHJJIGHIJJIJIJJJJJJJIJJJIJJJJIFHIJIIJII
@6176440/1
ctctaccaggtggaggtgaaaagaatgatcttccaactgtcacaaacctg
+6176440/1
CCCFFFFFHHDFHHIJBFHIJJJJIIJIJJJJGJJJJIIGHIIJJIJJJJ
@2585098/1
gtgagaaaattcaagcgagctgatgtatggtcaacatcaagaagaggctg
+2585098/1
B?@FFFFFFDHHHIIJJIIIIIJIIFHIIJEGIJJJJJJJJGIFGIJIIJ
@3100461/1
ccacaaatccacttggaaaactgtttatcatagatccgacgacacttttt
+3100461/1
CCCFFFFFHHHHHJJJJJJJJJJJJJJJJJJIJJJJJJJIJJJJJJJJJJ
@2076502/1
ggttcatgagttccactttcacaatcaattaattggtaacatggtaaaat
+2076502/1
CCBFFFFFHHHHHJJJJJJJJJJJJJJJJJJJJJJJIIJJJJJJIIJJJJ
@2076503/1
aactaacaatgggccacaactcatattgatcgtcaaatgaaacatacctc
+2076503/1
CCCFFFFFHHHHGJJJJJJJJJJJJJJJJJJJJJJJJJJJJJJJJJJJJJ
@7195746/1
attggatctagataataatgcctcagagctaccttggcagctgctaattt
+7195746/1
CCCFFFFFHHHHHJJJJJJJJJJJJJJJJJJJJJJJJJJJJJJJJJJJJJ
@1563586/1
gtggcctatcctctggaggaattcctttaaactgatccatgatcaatctc
+1563586/1
CCCFFFFFHHHHHJJJGHIBGIJJJJJJJJJJJJJJJJJJJJJJJJJJJJ
@1055197/1
gtgagccaacagtaagacatggtagatgaggatactttaatctaatatta
+1055197/1
CBCFFFFFGHGHHJJJJJJJJJFJJIIJIJJGIJIIJJJJJJJJIJJJJG
@1055564/1
ggaccatggtttcaatgatttccctgttgaccttacggggacacttatca
+1055564/1
@<;DDDDDHFFHHIIIIGCIGI@EEFFHIBHEHFGGGEIIGGIIIIBBHG
@2077960/1
gtatatttatgctcacttcaccaacattcatgaataatggaaaatcacat
+2077960/1
BBBFFFFFHHHHHJJJJJJJJJJJJJJJJJJJJJJJJJJJJJJJJJJJJJ
@2078121/1
gtctgtcaattcaccaggtgatatatttttgcacctgttataaatgtagg
+2078121/1
CCCFFFFFFHHHHIGIIICGIIJJGIGIJJJGIJJJJJJJJGGIIIFGGH
@532497/1
tgctgttgttgttgctgctgttgttgttgttgaggttgattagaagcccc
+532497/1
CCCFFDFFDBF?DDHIGIJEHHGBHCHDGHIFFGEGIIEHIIGHIJIJJJ
@1056596/1
ctgcactgtgacagtcttcaagcactgagttagaat
+1056596/1
@@@;D=D;=CFDBGI@GF>CDE@;BFFHG2AHHIE>
@532964/1
ggctgctgtggtctctgctgttgctgaggctgttgtggtctctgctgttg
+532964/1
CCCFFFFFHHHHHJJJJJIIHIGHIGEEGIIJGG@:CDDGIGGHIEIHIG
@4118344/1
gaggaatttgtttgtgattttttattgtatcccaatcaattatgatactg
+4118344/1
CCCFFFFFHHHHHJIIIJJJJJJJJJJJJJJJJJJJJJJJJJJJJJJJJJ
@533129/1
cttttttatttttgcaaataatccgtgcagtatgttttccaacagtcata
+533129/1
CCCFFFFFHHHHHJJJJJJJJJJJJIJJJJIIJJIJJJJJJJJJJIJJJJ
@1057892/1
ggcggttgttgccactgctgttgttgaggctgctgtggtctctgctgttg
+1057892/1
CCCFFDFFHHHHHJJJJJJJIIJIJJIJJJJJIIIHGJDHIIJIIIJFHG
@3611876/1
cggtattttccccttggcaacaaacagttgttttttcctgatatagc
+3611876/1
@@@DBDFDHGHFHIHIIJJJGIEHIEHHEFEFFHGIIIIIEIIIGII
@7705718/1
tgaggagcatgttcttgcctttgttgctgctgtggtggttcttgcctttg
+7705718/1
CCCFFFFFHHHHHJJJJJJJJJJIJJJIIIJIIGJHIIIIJJJJJJJJIJ
@5664074/1
gtggaagtaagaggtctttcatttaatgttttttgaaaagcctcacttgt
+5664074/1
@BCFFFFDFFHFHJCGHIJJIIJJJJJJJJJJJJJIJJJJIJJJJJJJJI
@1567491/1
tttttttggatctgaagggcggtcccctcttttgggtggaatgtatgacg
+1567491/1
CCCFFFFFGHHHHJFIJJJJJJDHIJJJJJJJIIHHHED?ACEECFEDDD
@1060009/1
taagattacaattcttaacattttttctttaaacaaagaacattggatta
+1060009/1
CCCFFFFFHHHHHJJJJJIJJJJJJJJJJJJJIJJJJJJJJJJJJJJJIJ
@1060358/1
aacgattggaaaaataatcagaatatgaacgg
+1060358/1
@@@DDD=DBFFFFIABG?FF<EF@EEHI@FDC
@1568192/1
ccggccaagatcagccgtgtttggtagaagcaggatgacacttaggtcgt
+1568192/1
@@@FFFFBFDGHFGGDHGHEFGGIFGCFGFEGHGIJIFGGGHIGHI?CF@
@3614551/1
cgaggaggtccctgttgttccattgcttgaggtctggtaattggagcggc
+3614551/1
CC@FFDFFFHGHHJJGIJJIJJIIIJIIJJJIFHIJIFHGGIJJGHGHJJ
@1061156/1
tcacctttgaagttgaataagttattattcttctaggtccttttatcata
+1061156/1
@@@FFFFFHHHHHIJHIIJJJJJJJIJJJJJJJJJJJHHJJJJJJJJJJI
@7200036/1
ccacgatttcggcagcttttacctcattttcactcagaagaaataatatc
+7200036/1
@@@DDADFFFFAHAGGHIEHCHEHGIGIHGIIIDGHIIGDBHGHGIDHGE
@4119604/1
cgtacttctagcattagaagtttcttctccagctaaggctgtatcatcaa
+4119604/1
CCCFFFFFHHHHHJJJJJJJIJJJJ4HHJJJJJJJJJJJJJHIJJJJJJJ
@7200947/1
ctcagagctaccttggcagctgctaattttgcttggtgtttgttttctcc
+7200947/1
@C@FDDDDDFHFHIJBHIBGIGJIICGGIGGGHHBG:CGIJIGFH>@DEG
@6178368/1
ctcgaatctattatctcttggacaagttgttatattagtcactttatatg
+6178368/1
CCCFFFFFHHHHHJJJJJJJJJIJJJJJJJJJJIJJGJJIJJIJIIJJJJ
@3102354/1
ggtatatataagattacaattcttaacattttttctttaaacaaagaaca
+3102354/1
@@??DDFFHGHFFEHGEDAEBHGCE>FCHHDHCFGGGIIIIGIGGG@AGH
@13593/1
cttcattttcggtttcgtaggcaggtggaggccatcgcctggtcatgcat
+13593/1
CCCFFFEFHHHHHIDEGCFFFHCED8:?@?8?BBGB?;?DFEHB4=C;=F
@4120462/1
caaatctttgaataacttcagctaggccaggtgaaagatgccggaagtat
+4120462/1
CCCFFFFFHHFHHIIJJJJJJJJJJJJJJJJHIJJJJJJJJJJJIJJDHI
@4624935/1
attggatctagataataatgcctcagagctaccttggcagctgctaattt
+4624935/1
CCCFFFFFHHHHHJJJJJJJJJJJJJJJJJJJJJJJJJJJJJJJJIIJJJ
@3103611/1
ctcaaggtacacccctataagggcttcgatagaatctgcaacaactttgt
+3103611/1
CCCFFFFDHHHHHJJJJJJJJJJJJJJJJJJJJJJJJJJJJJJJJJJJJI
@3103980/1
ggtccgactgatgatttgaggttcttgtggaattgtgacactttgatgtt
+3103980/1
CCCFFFFFHHHHHJJJIJJJJGHIJJJIJJIJJJJJJJJIJJJJJIJJJJ
@536774/1
cttcagaatataatagtttcaactcatttgatttatgcttaataagcatt
+536774/1
@@@FFFFDDFHAF@GIACIECEGEHHEHIIIHIIIGHIAADGHIGGIEFF
@7202729/1
caacaacaacagcagcaacaacaacagcagcagcaacaacagcagagacc
+7202729/1
@@CFFFFFGHHHHIJJJJIJJIJJJJJJJJIGIIJJJJJJJJIJJJJJIJ
@537795/1
gcatcctttgctcttgaggaagttggtgtagaggtgcaggctggccatgt
+537795/1
CC@BDDDDBDDDDFGHFEB?FHFFBE8<FEF>FC?DDHE3@FGGFIIIII
@3107927/1
gggtgagtaacatcagctccgagaaatattacaggttcgttgaaaacctt
+3107927/1
?@CADDDDHHHHHJJIJJJJJEGFGGIIJJJJJJJCGGIHIIJJJJJJJJ
@5666758/1
gccactgattgatgtcccaatggtccacacctttgtcaccactatattca
+5666758/1
@CCFDFDFHHFFFIGGGBHIJGIHIIJJJJHG@GGFHGIJJJEFGJIIJI
@4626303/1
cgtacgctcaaacatgcaaatgtgacattattgactaaggccgatctgag
+4626303/1
CCCFFFFFHHHHHJJJJJJJJJJJJJJJJJJJJJJJJJJJIIIIIJJJIJ
@1572979/1
tgtagataggctggcctgcttgtggaaaaccaccacaaatccacttggaa
+1572979/1
@@BFFFFFHHGHHJIJJIJJJIIHJFHJJJJGJJJIJIJIIJJJJJJJII
@2081125/1
cttttccggaaagaacctagtgtgatggcgtttctgtaccactataaatg
+2081125/1
<@@DFFBADHHHDIIABGHHIEHIEGCF>GCFBHICGDHFFIIIIIGIII
@4121409/1
ctcatgttataacattatgcagttcattacctaagatatttgttatgatc
+4121409/1
CCCFFFFFHHHHHJJJJJJJJJIJJIJJIJJJJJJJJJJJJJJJJJJJJJ
@14380/1
ggctgctgtggtctctgctgttgctgttgttgctgaggctgctgtggtct
+14380/1
CCCFFFFDHHHFHIIIIJJJJJIIJIIJJJGIIIIJIJJJJGHGBAEDDF
@3618332/1
cccgcaacaattgtacacaactccataggaagcgccaaaggcttctctcg
+3618332/1
@?@DFFFFHHFFGFGIIIIJJJJJJIIIJJIIJJJJJJJGIIJJJJGIIG
@1063928/1
cttaactttagtgaactggtcatcaactgagaggccaaactccttcaggc
+1063928/1
@@@DFFFDHFHHFIJJIIIJJJIJJIJGIHGIGHIJJEHGHIGJIIGIJI
@16403/1
ggatgaggaaatttttcataaagaagtcgaatactgttcttaggaatatt
+16403/1
C@@FFFFFHHHHGJJJIFHJEIJJJJIGHEIJJJIJIIJJJJJFIJJJJJ
@4123391/1
catccatggaacctacaacagctgctattgaaggctttttgttatctcca
+4123391/1
CCCFFFFFHHHHHJJJJJJIIJJJJJIJJIJJJIHIJIGIIGHFJGIIJJ
@7208387/1
ctcttctcttggtgttcaacaaatctcttaatgatatcagtcagcttaca
+7208387/1
CCCFFFFFHHHGFHHIJJJJJJIJJJJJJJJJIJJJIJIJIJJJJJJJIJ
@1065046/1
cttcattgtaacttggcccgcaacaattgtacacaactccata
+1065046/1
@@@D<DDDDFDFHII9DEA:F:GFE@BD<D@GFGGIDBF>BB9
@4628712/1
cacaaacaatcacctgaatccttagaattcaaaaattcaaacttaaattc
+4628712/1
C@CFFDDFFFFHHGIGHGHCAFGHGII<FHIIGGHIJJGFGHGGIIGIID
@17530/1
gagtaatctctgtatcaacaactgtaccagccggcacattcatatttctc
+17530/1
CCCFFFFFHHHHHJJJJJJJJJJJHJJJJJJJJJIJJJJJJJJJJJJJJJ
@4628925/1
ctcatgttataacattgtgcagttcattacctaagatatttgttatgatc
+4628925/1
CCCFFFFFHHHHHJJJJIJJJJJJJJJJJJJJJJJIJJJJJJHIJJJJJJ
@1573999/1
ctaaatcttcaagtacatagtacataactttagctgtcgtctttctttca
+1573999/1
CCCFFFFFHHHHHHIJJJJJJJJJIJJJJJJJJJJJIJJIIIJJIJJJII
@2082714/1
gtcaagagcttggattgcctcctgcggaccattagttgaagttccagccc
+2082714/1
CCCFFFFFHHHHHJJJJJJJJJJJJJJJJJJJJJJJJJJIJGHJJJJJJJ
@4630041/1
cggccacttctttgaactaagtacagcgaaattcttattcgattgaagta
+4630041/1
CCCFFFFFHHHHHJJJJJJJJHJJIJJJJIIJJJJJJJJJJHIJJJJJHI
@6694723/1
cgacaattgtaccaagctctggcattttcctgtgactgatttttcttcaa
+6694723/1
@@@DFDDDHHFHHIGHJIGIJIEGIAEEEHGG?FFHHHDGHHIGGHGGJJ
@3109146/1
ctctggctattttagcatggaatgtaatctccaagttgtgaatcaatttc
+3109146/1
@@@FDFFDFHHHHIJIEGEIEGGHHHIGGIIJJIIIJIBHIGGHIHIIJI
@6695203/1
gtggaagtaagaggtctttcatttaatgttttttgaaaagcctcacttgt
+6695203/1
B@CFDEEDHHGDFJIIIIJJEIIJJJIIIJJJJJIGIIIJIJIIJJIJJH
@6696402/1
ggttgccttaaaacaatgtcaagagcttggattgcctcctgcggaccatt
+6696402/1
@C@FDFFFHHHHHJIJJJIGGIJEIIJJIIIIGIIJAHIIIJJJIIHFHG
@5671024/1
cacaaatccacttggaaaactgtttatcatagatccgacgacacttttta
+5671024/1
CCCFFDFFHGHFFJGGIAHIGGFHGIIGIIIJFHJIIHJIGIIJIGIJJJ
@7209404/1
ctcttgtttcatactttttgcaattactcttttttgatgatctagttgag
+7209404/1
@@@DDBADFHGFHGHHIII<FHCHIEIIHHHIIIGBEHIEHGGHFGGIG>
@5152685/1
ctttgttgctgctgtggtggttcttgcctttgcagctgttgtggtggttg
+5152685/1
@@@FDDDED?CBDGDGGA;C@CEEHIGGIGGGG@F@BGIGGIGH??D@BF
@6698020/1
ctccaaaattgtaaatccaggaacttcccagtcatcaggaataaagtcat
+6698020/1
?@@DDBBB??FA?@?GAA<AAGE;AFB9AHB??EC?FDDHIICB@DGH@?
@4125264/1
ctcttgttttgcttctttttttgacctac
+4125264/1
1=@=BDD4CBC3AB4AFGCHAA1EFBEE9
@6698515/1
gtccttttatcataatgagatcaagtttttttcgaatcaaatgaagctgt
+6698515/1
CBCFFFFFHHHHHJJJJJJJJJIJJJIJJJJJJJJJJJJJJJJJJJJJJF
@7712894/1
ccttctttgactaaatactcctgaaggagtgatatcggtgtttttgagct
+7712894/1
CCCFFFFFHHHGFIJJJJJGIGGEGGHHI9AEHIJJGIHHDHGGFGGBHD
@5153571/1
cattgcttgaggtctggtaattggagcggcttgtctaacttgaccaacgg
+5153571/1
CCCFFFFFHFHHFIIJJCAAJIJJJJIIJJJJ:B9??F9<?49DFGBB1@
@22357/1
ctccatactccttgtcttacaggtaccggtctttctcgataatcaagtgt
+22357/1
@CCFFFFFHHHHHJJJJJJJJJJHHJJJJHJJJJJJJJJJJJJJJJJIIH
@3110733/1
ctctgtatcaacaactgtaccagccggcacattcatatttctcccatctg
+3110733/1
CCCFFEFFHHHHHJJJJGJJJJJJJJJJIJJJJJJJIJJJIJJJJJJJJH
@5672308/1
ctcatgttataacattatgcagttcattacctaagatatttgttatgatc
+5672308/1
CCCFFFFFHGHGHIJJJJJIJJIJJJJJJJJIGGIIJJJJJJJJIIJIJJ
@3621779/1
tggggccccacctcccgcaggagcaccagggggtcctacaggaggagctg
+3621779/1
@@<BD<DDHBHHHIGGEIGB:1???BFDGA<FH5;CCHEEEEDDC=ABBC
@2083367/1
aacgttatcaggttttgggtagttgggtaatattttgataacgtggatgt
+2083367/1
@;?DBBABFBDDCGHGBGGCFFCFHII8EAG@BGIIIHGIGFBDBFDA?E
@1576489/1
ctcagatagtcccatatcattgagacattaacttgcgtagcatactttat
+1576489/1
CCCFFFFF4DHHHJJJJJJJJJJJJJJJJJJJJJJJJIJJJJJJJJJJJJ
@2083845/1
cttgttttgtcataagttgtaacagtaagtt
+2083845/1
7;1;DBBADC<DD<CGGFB?C?H:CHBHE<C
@2594813/1
cccttggcaacaaacagttgttttttcctgatatagctctaacttcaatt
+2594813/1
@@@DDDAAF?FHHHGGECFHEHEEHEHEGGGGIIIFHIGGGIGGIIIDHE
@4633164/1
cttggcaacaaacagttgttttttcctgatatagctctaacttcaattaa
+4633164/1
CCCFFFFFHHHHHJJJJJIIJIJJJJJJJJJJIIJJJJJJJJIJIJJJJJ
@7211062/1
agctgagtgagttaaaacagtacatcgcacaacaaacacttggggagtta
+7211062/1
@@@DFDDEHHGDFEHFIDEEHGGHBCFDDEEHGIEFH@FFFGGHED@FBD
@1579212/1
gccctatccttagtcttcagttcagcttttggattagaatatacagcata
+1579212/1
CCCFFFFFHHHHHGHHJJIJJJJIJJJJJJJJJJJIJJJJJJJJJJIJJJ
@545161/1
ccacattccattccatgatttattaaacccgatgctagctttcttaaatc
+545161/1
CCCFFFFFHHHHHJJJJIJJJJJJJJJJJJJIJJJJJIJJJJJJJJJJJJ
@6701045/1
gtgtgcttgtgctcctgaccaacttgaagacaaggtaaatgaggatacct
+6701045/1
??@BB?D?DHHDFGEHGAHC>EAC>FHABEHC@FF1:?BGAHIIII<BD?
@6185530/1
tccacttctccctgcagttcatccataattcagaaagaatatacacaaca
+6185530/1
@C@DFDFFHHBDHAHIICFHIGHHHBDBHIGHIHCFGEGIIIIIIIGGII
@5156288/1
caattcttggttcaagatcattttaaactgtccttctgacacaccatctc
+5156288/1
@?@DDDDDFF=D<<CF?G@BIHHFFIHIEIAHDFEFIFFGEEFFIFBFFF
@6702199/1
ttcagttcagtccctgaactaggcaatgaagttcctgcaggaggtataaa
+6702199/1
CCCFFEFFHHHHHJJJJJJJJJJJJIJJIIDHGIJIJIJJJIJIHIJIJJ
@2595632/1
attgaataatagctggctggttcctagaatcccacatggcaggaagtttt
+2595632/1
@@@A?DDDHHDDDB?EHBHH<CA?FHD@BF?GFHIIIGBDGIH?HG?FGE
@5674152/1
attactaattttttgcaattgttgagtgaagtttctgagagcatcttctc
+5674152/1
@@@DDBDA>FFBHGAFHGIICBHG>C2@BHBC>4:DF9:4D9GBGII@FC
@2595983/1
cgccgatcttgtacaacattttacatgcagttagtgcaactgctcccttg
+2595983/1
CCCFFFFFHHHHHJJJJJIJJJJJJJJJJJIJJJIJJJJJIJJJJJJJIJ
@3115280/1
caggtagtaagtgatcattaagttcgccgatcttgtacaacattttacat
+3115280/1
B@CFDDFFHHHHHIJJJJJJJJJJJJJJJJJJJJJIJJJJIJJJJJJJJJ
@3115426/1
gttaactttataatcaatcggcatttctttcagaccaaaatttctttgta
+3115426/1
CCCFFFDFHGHHHJJJJJJJJJJJJIJJJFGIG>GIIJJJJJIJJJJJJJ
@5675200/1
cttgaacttcatttccaacaggtagtaagtgatcattaagttcgccgatc
+5675200/1
@C@FFFFFFHGGHJJIJJIIJIBHEHIIJBDHGGGIJIIIIHI=FHIGIG
@5675388/1
ctcttcttcaaatccagaattaaaagcttcttttccaattggttctaaat
+5675388/1
@@@DDDDDCFDFF@G@F3CH@EF@FEG@BHGGICG?1:CFBH:?DBFDD9
@1581796/1
ctccaattgcattccctttcacactaggga
+1581796/1
@?@B1?BDD?CFB4E3BGEA>F>BB@CFA3
@2086453/1
catggaatgtgatctccaagttgtgaatcaatttcaggatacgatctggt
+2086453/1
CCCFFFFFHHHHGJJJJJJJHIJIIJIJJJJJJJJJJJJJFHHFHIJJJI
@4635411/1
gggaacgagaaccaatttcttttttaaaataatcagcaaaatccaaa
+4635411/1
@C@FFDDDAHHFHBBEHIFGHGIGIIIIIGGIIEIGIIGIIIICADH
@3117308/1
ggaatcctttgtgagccacatcaatgttaaggaatggtttccaaccaata
+3117308/1
CCCFFDDFHHHHHJJJJJJJJJJJIJHIHIIIIJJJJCGHIJJJJJJJJJ
@5157835/1
tagtaagtgatcattaagttcgccgatcttgtacaacattttacatgcag
+5157835/1
@@@DFFDDFFHHHIJIIJHJIFIGIGI:FBDDHIGGDFHEDGIGIGIIII
@4635816/1
gctcacttcaccaacattcatgaataatggaaaatcacatagcttcggcc
+4635816/1
CCCFFFFFHHHHHJJJJJJJJJIJJJJJJJJJJJJJJJJJJJJJJJJJJJ
@7213433/1
gtcgggacttgaaaagaaagaccttcccactggggtgtatgtcattgagg
+7213433/1
CCCFFFFFHHHGHJJJJJJJJJJJJJJJJJJJJJJDGGHJJIJJJJJJJJ
@3118373/1
ctctgctgttgctgttgttgctgaggctgctgtggtctctgctgttgttg
+3118373/1
B@CDFFBDHDHHHJFGHHIIIIIJJGGJJIIJHGIBGGHEGGFHGGGHIG
@1070238/1
ggaagtaagaggtctttcatttaatgttttttgaaaagcctcacttgttt
+1070238/1
CCCFFFFFHHHGFHIJJJJJJJJJJJJJJJJJJJJJJJGIJJJJJJJJJJ
@1070500/1
gcaagggaaaaatatacttcaaacataacagaaaaaaaattgaaaataag
+1070500/1
@@@;DB;DHDHHHDFEGGIGCH@HIIIFFBDHIECCHE:DHC<BCGAGCH
@7214911/1
ctttgatagcaatcggtaaagttttgcctataagaacaatgagtaagagc
+7214911/1
@@@DDDDDHHHDHHHGCED@F?FHHGIHIIIIIIIIIIHIIIIFGHHIII
@2087581/1
ctggtcatcaactgagaggccaaactccttcaggcatgggtcactattaa
+2087581/1
@CCFDEFDHHGHHJIIGGJJJJJHIIJJJJIIJIGHIJJJHGIIIFHIII
@5677493/1
gttacaacatatttcaacatgtatccttttgggcggtaccatggtataac
+5677493/1
BCCFFFFFHHHHHJJJJJGHJJIJJJJJJJJJGGIIIIIIJJJIFFHIJJ
@4640016/1
gttgttgctgaggctgctgtggtctctgctgttgttgttgttgctgaggc
+4640016/1
CCCFFFFFHHHHHJJJJJJGIJHIIJJIJJJJJJIIIIJJGIIIJIEGHG
@29117/1
ctgttgttgttgttgaccccatggttgtcgaggaggtccctgttgttcca
+29117/1
@CCDFFDFHHHHHIIIGIIJHIIJHHGHGGIJIGJJ;FHGGGGGIIJ@D@
@29192/1
ctgtattagtctgcagaaaccaagaccgacttaaacaaattgattccaag
+29192/1
@@CDDEDFHHHDHJJJJJJIIIJJJJIIIGIIJJJJJJJIJIJJJCGIJJ
@2600305/1
gtggaattgtgacactttgatgttgtaaggtgctgaggcaagtgttggga
+2600305/1
CCCFFFFFHHHHHGDFGGGIJJHGEHIJGJEGGIIJFDIDBFDADDHGFB
@7717088/1
ggggttgttgttgccactgctgctgctgcggctgttgttgcctctgctgc
+7717088/1
@@CFDDDDHHHHHIJJJJIJIIJJJJJIJJJJJJHJJJJEIIIJJJIIIG
@4131283/1
gtggaggtgaaaagaatgatcttccaactgtcacaaacctgttagcagct
+4131283/1
@@@FDFF2AFHFHCEEBFGHIIIJIIEIGIFIDGIIJJJIIEIGIIIJIJ
@6189089/1
cagtaacaagattttcacatggctgcccctttattatccctttcagtgga
+6189089/1
@@?DDFFFFHFDDHGGIIIIIGEH7:FFHIHGGII?GEFG@FEGH>GE@H
@1585973/1
tgatttatctcatcttcatcatccaagccgtaatgaatggtgttgctttc
+1585973/1
@@<DBB4A:AFBD9FGAEE?FCD@ECFDIBEG>=DH>D?<:?::DF9<DB
@4131766/1
cttctaacctgttcttcttgaagttggttcagctgtagtctgtctgcatc
+4131766/1
=@@DDAFEDHBDF@CEFHGGBBHACECH@@@FEFBH@G?D:DFBAFCHIB
@2088617/1
cttggctatgtttgatgacatatcaataacattctcctcaaccttttgta
+2088617/1
BBBDDFFFHGHHGJIIJJIJJIIIHJIEHIIJJGIHIIJJIJIIJJJJHG
@6704200/1
ataagattacaattcttaacattttttctttaaacaaagaacattggatt
+6704200/1
CCCFFDFFHHGHHJJJIJJJJJJJJIJJJJJJJJJJJJJGIJJJJJJJJJ
@551371/1
ccttcttctatcacatcggaggcaaccaatatgttagtctcacccatgtt
+551371/1
@@@FFFFFHGHHHJFJGHFEGEG?FGGHIJJIJIIGHIGIGGIJIIG@GI
@6190566/1
ctcctaacaaggttgttaatctctctttcccgatcaggcgctgacctggc
+6190566/1
CCCFFFFFHHHHHGIIJJJJIJJJJJJJJJJJJJJJJJIJJIIGHJIIJJ
@1588240/1
atcaattatgatactgtctccttcaacaatcgtcggtacaatgtaatatg
+1588240/1
CCCFFFFFHHHHHJJJHIIIIJJIJJJJJJJJIJJJHIJJJIJHIJJJIJ
@2601993/1
cgtgctgtaccttgtatactagcatgactgactagatagaagtctaattc
+2601993/1
CCBFFFFFHHHHHJJJJJJJJJJJJJJJJJJJJJJJJJJJJJHHIJJJJJ
@2602091/1
tcctatttccatccagtcacccttatctttatcatcttcttcattggctg
+2602091/1
@@@A?DDD??AC:2AFEGEIFEBG3A<2ACACAHFFEG@BE9???:::B6
@6190928/1
gtcttctctgcactgtgacagtcttcaagcactgagttagaataccaacc
+6190928/1
CCCFFFFFHHHHHJJIIJJJJIJJJJJJJJJJJJJJIJJJJJJJJIJJJJ
@1589403/1
gctctccaaaattgtaaatccaggaacttcccagtcatcaggaataaagt
+1589403/1
CCCFFFFFHHHHHJHHIJJJJJJJJJJJJJJJJJIJJJJJJJJJJJJJJD
@7719614/1
gatactttaatctaatattatattgactaacaaaatatctttcaacagta
+7719614/1
@BCFFFFFHFHHHIIJJJJIIJJJJIJJIIJJJJJJJJJJJJJJJIIJGI
@1590411/1
taatatttgagcagaaggtgctggtgcatgtaatactttgtagatatcag
+1590411/1
@@@DDDDD8FBDFFGF?C3:A<::3<?C<CABGIIEB@??GGBGDB?BF9
@1590852/1
ggcaactcaggataactatagaggttcttctttccatcaaaggcaggaaa
+1590852/1
CCCFFFFFHHHHHJJJJJJJJJJJEHHIJJJJJJJJJJJJJJJJJJJJJJ
@1590965/1
cagagcttggtacaattgtcgacactacctgtagcagtttgttatggtac
+1590965/1
@@@DFDFFHGHGHIGIIGEIGEHDEHICGBHFHGHGB?DDBBB?DFEHBD
@1591128/1
gcctcttttaccattgtacgagtttgagcatcattcactttcttcattgt
+1591128/1
CCCFFFFFHHHHHJJJJJIJGIHIJJJJJJJJJJJJI4CGIJJJJGIJJI
@7720375/1
aactgaacgtgtacacctggtaaagaggtgacaaagatagtaagttattt
+7720375/1
@CCFFFFFHHHHHIJJJJJJGHIIIJJJAEHIJJJJJJJJHHIJGGIJJJ
@2604903/1
ctgctatagatggaacgttgatctggtctggagctggatgagtgacatca
+2604903/1
CCCFFFFFHHHHHJJJJJJJJJJJJJIJJJJJJJJJJJJJJJHHIJJJIJ
@4133295/1
gctgaggctgctgtggtctctgctgttgctgttgttgctgaggctgctgt
+4133295/1
@@@FFFFFHHFAFAFF?EHGFGEIICEHEEEFHIADDGHICCDDAHIGG9
@3120520/1
gtcggcagctgggaatcctttgtgagccacatcaatgttaaggaatggtt
+3120520/1
@@@DDDDDFFFF;BGA?GCDHHDF@GGGIIGFGIHHEDGHHHIIGDGG8?
@5160973/1
ccaatgtttctagcctttcataattcataacgtcattagcagagctcgct
+5160973/1
CCCFFFFFHDHHDHJIGFIIJJJIHGDFHIJJIEIIIIJIIIGHHIBEGG
@5161016/1
cacagaacggttgccatatagccttaaaagggcaccccaactagttatgt
+5161016/1
CC@FFDFFHHFHHJJIJJJJJJJJJJJIIJJJIJJJJJJJIJIIDGHGIF
@5161610/1
ccacaagaaaaaaggttcttttacccccttcagaatataatagtttcaat
+5161610/1
CCCFFFFFHHHGHJJHIIJJJIFHIJJJJJJJJIJJJJJIJJJIIJJJHI
@7218333/1
ctctaactaaaaattcttttttaagtaacaaagcttcagtaaataacaaa
+7218333/1
@@BDFFFFHHHGHJJJJJIJJ>FIJCHHIJJJJJGIIJJFHIJJIJJJJJ
@5162345/1
acgctcaaacatgcaaatgtgacattattgactaaggccgatctgaggtc
+5162345/1
@@@DDADDFHD<CEH@AAEEFHGBBCAEBE4ACGIHEC?D@?@GD<B?FH
@6705089/1
gcagtcctgagctggtcttcagtcacccgattctatttcttggtcatcag
+6705089/1
CCCFFFFFHHHHHJJJIJJJJJJJJJJJJJJJJJJJJJJJJJJJJJJJJJ
@30815/1
ccttatttcaacaccagtgaaaaattgtttgccacgcatgtcccatactc
+30815/1
CCCFFFFFHHHHHJJJJIJJJJJJIJJIJJJJJJJIJJJJJJJJIIJJJJ
@31174/1
cttggcaacaaacagttgttttttcctgatatagctctaacttcaattaa
+31174/1
CCCFFFFFHHHHHIJFGHEFHGIDIGJJJIIFIIIJJJJIEGIEHIJJJJ
@4642835/1
ggagctgcgacaccatctgatgcctggtgcggaggctaccttgccgtagg
+4642835/1
CCCFFFFFHHHHHJJJJJJJJJIJJJJIIJJJIJJFIJJJJJJJJJEHHH
@3630515/1
gctgacttgggaggtttggtgcccgcccgccatattgtagctttggtggt
+3630515/1
CCCFFFFFHHHHHJFHIJJJIJJJJJJJJJJJJJJJJHIJJJJJJJGHJ@
@4138177/1
tggcggagctcttcagcatttagcagcatcgtgatacgatgtaatattga
+4138177/1
CCCFFFFFHHHHHJJJJJJJJJIJJJJJJJJIIJJJJJJJJIIJJJJJJJ
@557618/1
gttcgtagtgaagaactgaaagcagatctaaatttctcaaatttctttct
+557618/1
CBCFFDFDCFHFHIJJJJJIJJIJIFHIIH::CEGHGHHI1?DFFEHIIH
@5683427/1
tctaacttcaattaatttctgatttttattaacaatagattggttgtaac
+5683427/1
CCCFFFFFHHFFHIJJJIJJJJJJJJJJJJJJJJIJJJJJJJJJJJIJHJ
@31326/1
ggtaggtgcagggtatgaaactgaacgtgtacacctggtaaagagatgac
+31326/1
@C@FFFDDHHHGHGHGGIIJJJJIJJIGIHIJJJIIJJDFHEGIGEHGCH
@6194407/1
gtatcatcaacttctaaaggtttccaataaacaccttttggaagctttac
+6194407/1
CBBFFFFFHHHHHJJIJJJJGGIIJJIIJJJJJJJIIJJJIJIJIIIJJJ
@2092484/1
gtggtctctgctgttgctgttgttgctgaggctgctgtggtctctgctgt
+2092484/1
@@@FFEDFHFGHHHGGIGIFCFHHGHCHGHHIGGIJIGEHHGEGEIIJJG
@1591715/1
ctccaagttgtgaatcaatttcaggatacgatctggtttacaattagaat
+1591715/1
CCCFFFFBFHFHHJJJJJJIJJIJJJIJJJJHIJJJEHGIIJJJJJJJJG
@5165691/1
cacgtcgtctttttttaccaaaccggtattttccccttggcaacaaacag
+5165691/1
@@@DDBD@CFHFHIIIBGB@EFEGGGHEEBFBBFFGGGIEG=@F;=DAHH
@7721279/1
ccgatacaatttcttgttttttatcatcctctttatttactagaaactgc
+7721279/1
CCCFFFFFHHGHHJIJIJJJJJJJIJJJEGJJJJJJJJJJJJJIJJJJIH
@1076393/1
gttgcagttaaaccaagaacatgtggcctatcctctggaggaattccttt
+1076393/1
CCCFFFFFHHHHHJJJJJJJJJJJJJJJJJJJJJJJJJHIJGIJJJJJJJ
@4643146/1
gctttatgtttttgtattcctcaatggttgctgctaaatcttcaagtaca
+4643146/1
CCCFFFFFHHHHHJHIJJJJJJJJJJJIJJJJJJJJJJJJJJJJIJHIIJ
@4643784/1
gctctgggctgtaagatctgtgttttgatcgttctctgtgtggtcttttg
+4643784/1
@@@FDEFFHHGFFIIGHHEIAECGHGIFCHHCGHJJHGFGHHIBGIIJJJ
@4644455/1
gtcatttctttttcttgatctctttcattatcgtaaattgtcacggtctc
+4644455/1
CCCFFFFFHHHHHJJJJJJJJJJJJJJJJJJJJHIJJJJJJJJJJJIIJJ
@3125244/1
gggctctgaaggttgtattgttctggtattatgagtgttacttctcatcc
+3125244/1
CCCFFFFFHHHHFHIGIJJJJJJJJJHIJJJJJJJGGHIIJJJJJJJJJJ
@2607178/1
gtaggtaaaaagattattgtattttcttttagaactctttcaaagagttc
+2607178/1
BBBFFFDDHHHHGIJJJJIJGIIIJJIIJJJIIIIJIIGIJJJIGHGDFH
@4645217/1
tttgaattcataagttggttgttttttaagtgcatgttgaacatattcat
+4645217/1
CCCFFFFFHHHHHJIIJJFHIHJJJJJJJJGIJJJJJJJJJJJJJJJIJJ
@4139002/1
tataaatgtaggaagttatcaagaaatctaagattgcatcaccgaggaat
+4139002/1
??@DFFFFFHDFFIGIIGGHHICIIGHGIEBHGDEA>FHHHII<FHB@@>
@4645784/1
cttctttcagatcgctgccatttagtacactgctttttccttctccagct
+4645784/1
CCCFFFFFHHHHHJJJJJJJJJJJJHJJJJJJJJJJJJJJJJJJJJJJJJ
@3126536/1
cgattctccactgaaccaaatcggctccttgaatgaatttttcattcctc
+3126536/1
CCCFFFFFHHHHHJJJJJJJJIJJJJJJJJJJIHIJJJJJJJIJJJIJJJ
@7223138/1
gctgagagtaattcgtcgcgcattctgttgtatatttatgctcacttcac
+7223138/1
CCCFFFFFFHHHHJJJIJJJJJJJJJJIJJHGJJJJJJJJJJJJJJJJJJ
@5684553/1
ggatcattagcagaaatcctcattctttcaaaaaaaactattcgtaggag
+5684553/1
CCCFFFFFHHHHHIJJJJJJIJJJJJJJJJJJJJJJJJJJJJJJHIJJJJ
@7223926/1
ctccacctgaactagttcatatttcggagtcgtccctcttctggaaagct
+7223926/1
CCCFFFFEHHHHHJGHIIIJIJIJIJJHIHIGIJIIIJJIIJIIGGGGIG
@558928/1
cttctaacctgttcttcttgaagttggttcagctgtagtctgtctgcatc
+558928/1
@@@DDABDHDB2AEEHD?@HF???CBD<CH>HEDH@BFBCFBF?BF<B9?
@4140773/1
atgaaactgaacgtgtacacctggtaaagagatgacaaagatagtaagtt
+4140773/1
@CCFFFFFHHHFHFHIHJJJJJIJIIIIJIIJJJGIJIJIGHIJGIIJFH
@559511/1
gttcttcttgaagttggttcagctgtagtctgtctgcatctgtatatgcc
+559511/1
@@@FFDFFHHHHHHDHJAGHEEHIIEHIHHHHFHFHIJIIGGIJJIIICG
@559853/1
cactgactaaaatattgttcaagttcacgaggagtattcttggaaacaat
+559853/1
@<@DDDDDHHD>?FDBEFEBD@D<?EDCFEEEAFC?@GHIIIG9<BGGII
@3634615/1
ctcttaaatgtgtaaagtgaagacaattatttacaaaatgtgtgttaaat
+3634615/1
CCCFFEFFHHCFFHIIJ?HGIGGGHGHIIJJJIJJJIIIJJJIGIIIJHG
@1594555/1
gcctcacttgttttgtcataagttgtaacagtaagtt
+1594555/1
CCCFFFFFHHHHHJJIIJJJJJHJJJJJJIJHIJJIJ
@7225858/1
ctgcttgatactccctgggtttaaaatcttcaataacattactcatttct
+7225858/1
CCCFFFFFHHHHHJJJJJJGHJJJJJJIJJJJJJJJJJJJIJJJBGIJJJ
@5168632/1
ctgtacttgaggctgagatgaaggtggtctgctgggttgctggtcaccgg
+5168632/1
CC@FFFFFFHFDFGH>A?EFH@FH?FHFHIGIGIII;DEDDBBD<?DGC@
@1595464/1
cctgggtttaaaatcttcaataacattactcatttctgataggttctgca
+1595464/1
@@<BD?A=CFBB:FFHIIII@@HGGHGEDHH>CFAFCG<?DCAH@A>F@>
@1077477/1
ctctcgtgagccaacagtaagacatggtagaaggggatactttaatctaa
+1077477/1
CCCFFFDDFHHHHJJIIFHIIIIEHJJFGHEEHIJJFEGIHIIHFGIJII
@1595787/1
gtctctgctgttgctgttgttgctgagg
+1595787/1
?@@DDBB;AB=AD?AA<<33:A<CF<A?
@6710116/1
ctccaatcgcattccctttcacactagggacatgaggtgaaattattggt
+6710116/1
@@@FFFFFHHHGHGIJIGIJIIEHHGIGHJJEFH>DA9??BGCFDHIIJ9
@1077630/1
cctgggtttaaaatcttcaataacattactcatttctgataggttctgca
+1077630/1
CCCFFFFFHHDDHIGIIIIJIGIIGIGIJJJIIJGGIIJIIIJCGHIJJJ
@2093575/1
tcttcatttaaaaccgctgtgtctctttctttttttgttagactgatttg
+2093575/1
C@CFFFFFHHGHHJJJJJJGHHIJJJJJIJJJJJJJIJIIJJJJJGIJJJ
@6711215/1
attcatgccacattccattccatgatttattaaacccgatgctagctttc
+6711215/1
<@<BDEDFHGHHGIHG@GH>FEHIEE:?FHGEH@CD?GGAH?GD>AGHI<
@1078559/1
gtcactattaaagttgatttgtcttatagacttgacaatttttttctttt
+1078559/1
::??DD;DFHDBHDGE<GCGGAFGD?FEDFGGGEEEG@CEHIGIGABBGI
@5170674/1
gtctctttctttttttgttagactgatttgatagagcacggaaggtggaa
+5170674/1
BCCFFFFFHHHHGJJJJJJJJJJJJCHJJJGJIJGHIJJIJFGGI=CHGC
@7724981/1
cttcacatactcttgttacaacatatttcaacatgtatccttttgggcgg
+7724981/1
CCCFFFFFHHHHHJJJJJJJJJJJJJJJJJJJJJJIIJJJJJJJJJJJJJ
@5688062/1
tggcaacaaacagttgttttttcctgatatagctctaacttcaattaatt
+5688062/1
CCCFFFFFHGHHHFHIFHIJJJJJJJIJJJJJJJJJIJJJJJJIJJJIJJ
@6198507/1
ctctgctgttgctgttgttgctgaggctgctgtggtctctgctgttgctg
+6198507/1
CC@FFFFFHHHGHGFHHJJJJIIIGJIJJIJJIIJIJIIEGDGGIIHIJJ
@4142978/1
gattatttttcctttgatgctgctcaatttaccttcatccttgttttcaa
+4142978/1
CCCFFFFFHHHHHJJJJJJJJJJJJJJJJJJJJJJJJJJIIJJHIJJJJJ
@6712215/1
gtcgtgagaagctgcaacggctgctatagatggaacgttgatctggtctg
+6712215/1
@@@ADDDD4C?BHB9CEHHIGIGECHI@FE@HGGIE@BGGDHIIGIGBC@
@5171559/1
cacactcatcaagaacttggtaaactcttagatcttcattttgttgcctt
+5171559/1
@@@FFFFFHGHGGJIJJJJJIJJIIJJJJJJIJJJJJJJJJJJJJJJIJJ
@37576/1
ctcttggaccacattctatcaagtaggcaccaatcaaggcctccacacaa
+37576/1
@@@DDB<8DFFDFHI<FHIIDAGHIA@GBFDHIEHIIICDBGHIFEGHGG
@1080676/1
tttcattatcgtaaattgtcacggtctcaacaagttccgttttttgg
+1080676/1
CCCFFFFFHHHHHIJJJJJJJJJJJJJJJJJJJIIJJJJIJJJJJJI
@5173317/1
ggcttctattagttcatctatattttttaaggaagtaagtgcaggggaac
+5173317/1
@@BDFFFFHHFHHIJJJJJJJJJJJJJJJJJJHJJHHIJIIJJJJJJJJJ
@5174009/1
cttctagtgcttcttccaaagcaaataatgaaacttgtgccatccatttt
+5174009/1
@C@BDFFFGHF?FHIEGEBEGCIGEGBHIIIIGIIFGB@DGHHHBEGH>F
@7726885/1
ctcaaccgaacacttctaggttacatagtgtatgaaccgctgcattaaat
+7726885/1
@@@DDDDDHF?@CEEC9EHCA@FAHIGC?DDGHIIIGGIEDBA?FHC==F
@7727288/1
gcaccttcaacaccacactcctcaaggtacacccctataagggcttcgat
+7727288/1
CCCFFFFFFHHHHJIJJJIJIJJJIIJCFHGIJJJGIJJJIIIGIIJJII
@7727952/1
gcttgaggtctggtaattggagcggcttgtctaacttgaccaacgg
+7727952/1
CCCFFFFFFHHHHFHGIJJJIJGJJJJI0:<B?@B9B@?<F<FB@F
@6199651/1
ggccaagatcagccgtgtttggtagaagcaggatgacacttaggtcgtgc
+6199651/1
CCCFFFFFHHHHHJJHIIJJIJIJJIJJIJJJIIJJJJJJJJJJGHJHIJ
@2097037/1
caggaacttcccagtcatcaggaataaagtcattaaccttcaaaattttt
+2097037/1
CCCFFFFFHHHHHJIJJJIJJJJJJJJJJIIJJJJJJJJJJJJJJJJJJJ
@2097058/1
ggatactttaatctaatattatattgactaacaaaatatctttcaacagt
+2097058/1
BC@FFFFFHHHHHJIJJJJJJJJJJJJJIJJJJJJJJIJJJIIIJJJJJF
@7227540/1
atcttgtctaagattgctttcgctgcggcatgctttgcttctttctt
+7227540/1
CCCFFFFFHHHHHJJJJJJJHIJJJJJIJJIJJJJJJJJJJJJJJJJ
@7728743/1
tcttggcaatttttttcgatttgccagtacctatttctttgtgtcggaat
+7728743/1
CCCFFFFFHHHHHJJJJJJJJJJJJJJHJIJJJJJJJIJJIHIHIJJJII
@40065/1
tggagacatgactacacaaccatttggtatattcatcctctcaaaataaa
+40065/1
CCCFFFFFHHHHHJJJJJJJJJJJJJJGIJCGIFIIJJJJJJJJJJJJJJ
@7729238/1
ccacattccattccatgatttattaaacccgatgctagctttcttaaatc
+7729238/1
@@<D<BDD<BFFFIIIIB9AFHHHGCGI9FF>FGIIEHCHGIFCGEBDHH
@6201386/1
cacatttggctgcggtacatttagctatcc
+6201386/1
@@@DDDD;F?FB;DE<<CBCF@HBBG?G9E
@6713817/1
atctatattttttaaggaagtaagtgcaggggaacgagaaccaatttctt
+6713817/1
@@@DDDBBFDHHFE9E<:AGIICEHCGBGIE<DGGHIGIIGGCBFEGGHH
@6202548/1
gtaacggtcatttctttttcttgatctctttcattatcgtaaattgtcac
+6202548/1
CCCFFFFFHHHHHIJJJJJJJJJGJIJJJJJJJJJJJJJJJJJJJJJJJJ
@3132429/1
gtgattttttattgtatcccaatcaattatgatactgtctccttcaacaa
+3132429/1
CCCFFFFFHHHHHJJJJJJJJJJJJJJJJJJJJJJJJJJJJJJJJJJJJJ
@3132510/1
aactgagaggccaaactccttcaggcatgggtcactattaaagttgattt
+3132510/1
CCCFFFFFHHHHHJJJJJJJJJJJJJJJJJJHIJJJJJJIJJJIIJJJJJ
@41644/1
ctctgtcgaacagcttccacagcttgtctgtaattgcgataaggtttttc
+41644/1
CCCFFFFFHHGHHJJJJJJJJJJIJJIJIJIJJJJJJJJJJJJJFHJJJI
@3132820/1
ctaacaggaggtgcactggttacaggagatactggttgttgttgaggtgg
+3132820/1
CCCFFFFFHHHDFHIJJJJIJJJJJJGIIJJJJJJGIJJJJJIJJIJDFI
@7231912/1
tgatttgaggttcttgtggaattgtgacactttgatgttgtaaggtgctg
+7231912/1
CCCFFFFFHHFHHJJJHIJIJJJJJJJJJJJJJJIJJJJJJJJJJGIJJJ
@5691068/1
cttctgtaaaacgccaataattgttctttcatgatactctcaagatccct
+5691068/1
@@@DDDBDDDHDDI6EHBHF>F>CHHGEAFGIIEGCEF@DB>DG@FIGBD
@2613390/1
cttttggaagctttacaactcctaatcctgtttcatccgcaattttctgg
+2613390/1
CCCFFFFFHHHHHJJJJIJJJJJJJJJJJJJJJJJJJJJJJJJJJJJJJJ
@5691976/1
cccttatgtctaacacttcacacataaattcgataacaggctgagcttta
+5691976/1
CCCFFFDFHHHGHJJJJJIIJJJJJJJIJJJJJIJJJJJJJJJJJJJJJI
@1082198/1
cactgagttagaataccaacctgaatttcagcaattttcttaatggatgc
+1082198/1
@@@ADDEFHABB<GHI@EH@FHIIGIIIHII>?EEHIIIIFIBDGGCGHG
@1082591/1
gtagtaaccgtcgggacttgaaaagaaagaccttcccactggggtgtatg
+1082591/1
@@CFFFFFHHFHHJJAHIGIIIJJJJGD<DHCF9?DDGHIBHGG4BADH9
@7732101/1
aagattacaattcttaacattttttctttaaacaaagaacattggattat
+7732101/1
CCCFFFFFHHGHHJJJJJIJJJJJJJJJJJJJJIJJJIJJJJIJJGIJJJ
@4653808/1
gctctgataaattagaatcatcccatagcaaatggtatttggtaggacgt
+4653808/1
@CCFDFDDDDDDDGFGIEIJJJIJJJJGJJIJJJJIEIJIGICCGCI>G?
@1085769/1
ctgaatttcagcaattttcttaatggatgcataagtcattcctctatcag
+1085769/1
CCCFFFFFHHHHHJJJJJJJJJJJJJJJJJJJJJJIJJJJJJJJJJJJJJ
@42241/1
ggagaaatttcaatttttgcaaattgttcgtagtgaagaactgaaagcag
+42241/1
C@CFFFFFHHGFHGIJIJIIIJJJIIJJJJJJIJJGGGHIGGIJJJIEEG
@4146605/1
ggttgttgccactgctgttgttgaggctgctgtggtctctgctgttgctg
+4146605/1
BCBFFFFFHHHHHJJJJIJJIJJJJJJJJJIJFHJFHIJJJJJJHIIFII
@3135280/1
ctccaattgcattccctttcacactagggacatgaggtgaaattattggt
+3135280/1
CCCFFFFFHGHHHJJJJJJJJJIJJJJJJIIJJJHIJGHHGJJJIIJJJ?
@5178265/1
gccatagcatagttcctgctttagggtttcttccgctaatttaaaaattg
+5178265/1
CCCFFFFFHHHHHJJJJJJJJJJJJJFHIJJJJJJJJJJJJJJJJJJJJH
@4149143/1
ggtcatttctttttcttgatctctttcattatcgtaaattgtcacggtct
+4149143/1
CCCFFFFFHHHHHJJJJJHIJJJJIJJJJJIJJJGHJJJJJIIJJJJHJI
@2615089/1
gtccgactgatgatttgaggttcttgtggaattgtgacactttgatgttg
+2615089/1
=@8DDDD>FFDFHEEG@FGHFEHIEDHGCEF>GCHHDDGGGHIIIGEIII
@4149896/1
gttcatgaattgctccctccacctgaactagttcatatttcggagtcgtc
+4149896/1
CBCFFFFFHHHHFIJJJJIIJIJJJHIJJJIJIIIJJJIJJIJIJJJJJJ
@2615782/1
ctagtcatttgttcccctgagattggggaggactcaatgccaacattgac
+2615782/1
?@@=A=:BACCACGC?;?=FDF9@:BB<FB6D;BGFGEFFAEI=FFF@FF
@3644786/1
ctgacacaccatctctgtaaaagaggatagcttgaggcttatacctagtg
+3644786/1
CCCFFFFFHHHHHJJJJIJJJJJJJJIJJIJJJJJJJJJJJJJJJJJJIJ
@3645113/1
ctcctaacaaggttgttaatctctctttcccgatcaggcgctgacctggc
+3645113/1
CCCDFFFFGFHHACEIIJGCHGHGIIJJIHGGEHGIIIGGGFHHGD@B;C
@7734976/1
ctggggctgttgttgccactgctgctgctgcggctgttgttgcctctgct
+7734976/1
@@@DDDDDFHHAAEE>EGGIGHIGDEEGGI>GI@DGBF<FEGAGCGCGEF
@6717939/1
cttcagcatttagcagcatcgtgatacgatgtaatattgaaggcaataaa
+6717939/1
CCCFDFFFHGHGHIIIJJJIIJIJIIJJIIIJIIJFIGIIGJJIJGIEHH
@3646231/1
actacctcccctctggtatccaaaggcactgttttcaccggaggaatttg
+3646231/1
@@@FDFFFHHHHFGHI:CEHHGGIIIHFIGGFHIGIHGHIJGIIIGIFID
@3646737/1
cttctttaagacactgactaaaatattgttcaagttcacgaggagtattc
+3646737/1
CCCFFFFDGHHHHJJJJJJJJJJJJJJJJJJJJJIJJJJJJJJIJBGHII
@6205262/1
ggccacttctttgaactaagtacagcgaaattcttattcgattgaagtaa
+6205262/1
@C@FFDFFHHHHHJIJJJJJJJIJIJJJJJJJJJJJJJJJGIJJEHHGGI
@4657281/1
gtttttttcgaatcaaatgaagctgtattataacatgacctaagagtttt
+4657281/1
@BBFFFFFHHHHHJJJJJJJJJJJJJJJJJJJJJJJJHJJIJJJIIFGII
@2616628/1
gtttggtagaagcaggatgacacttaggtcgtgcatggtttaagaaagac
+2616628/1
=::ADDDAD4C<?CEEEEEDFBFE9AC??BD:DDDFEDDEDCEIEDDDAD
@565308/1
cctgattacttcttctcgaggtggctgcagtttccatatcatattatacc
+565308/1
CCCFFFFFHHHHHJJJJJJJJGHIJJJJJIHIJJJJJJJJJJJJJJJJJJ
@3648184/1
agaaaacttttcgatttcggtattatggttttcttcagcatcagacgtat
+3648184/1
CCCFFFFFHHHHHFHIJJJJFGGIJJJJGGIJJJJJJJJJJJJJJJJHIJ
@2617024/1
gttccattgcttgaggtctggtaattggagcggcttgtctaacttgacca
+2617024/1
CCCFFFFFHHGHHJJJCGHIIFFHHIJIJJJJJJIJ@B3B4B<<B<B8C8
@6206231/1
cttgtctaacttgaccaacggtaaaagcaggaggttgttgca
+6206231/1
@@?DD??:2CAAFC:2<<C;G<F8??9C;FG;?FD??GCG9?
@566032/1
ctgggaatcctttgtgagccacatcaatgttaaggaatggtttccaacca
+566032/1
CCCFFFDFGHHHGJFHIGIIJJJJJIIJIHGHIJIJJJIIGGIJJGIJJJ
@1088871/1
cttttggttgttccaggccttggtaaatttgggtcccatgctatgggtga
+1088871/1
@@@FFFDDFHHHHJIEGIGIHHEHGHHIGIDGIFHBFGIIDIBGHIJGFF
@4658594/1
gccacttctttgaactaagtacagcgaaattcttattcgattgaagtaaa
+4658594/1
@@@FFFDFHHHGGIIGEBGFHGCGHBFEHIIIHEDGHBFFHHCGHIBFGE
@46070/1
ctttgactaaatactcctgaaggagtgatatcggtgtttttgagctcata
+46070/1
CCCFFFFFHHHHGIJIJJGHGIJHJCFHIIJJJJCFGGGIIIHGGIIJII
@1604629/1
agtgcattaagcctgtataaaatacaaggaagacagacagcctgcctcca
+1604629/1
@C@FFFFFHHHHHJJJJJJJJJJJJJIJJJJJJJJJJJJJIJJJJJJJJJ
@5699149/1
ctaagatatttgttatgatctccggccaagatcagccgtgtttggtagaa
+5699149/1
@@@D?DDDBFFHCCEGE9?IHGEF<FFGGGIHIEHBGF@FGEHGGGGGII
@5699468/1
gatacaatttcttgttttttatcatcctctttatttactagaaactgctc
+5699468/1
CCCFFFFFFHHHHJJJJJJJJJJIJJJJJJJJJJIIIIJJJIIGHGIGII
@3649161/1
ctgaagacaggactaggtgctgcaatgaccatcaatcatcccttttctat
+3649161/1
CCCFFFFFHHHGHJJJJHJJJJJJIJJHHIGHJIIIJIJJJIJJJJJJIJ
@6209320/1
gctgtaccttgtatactagcatgactgactagatagaagtctaattcagt
+6209320/1
CCCFFFFFHHHHHJJJJJJJJJJJJJJJJJJJJJJJJJJIHJJJJJJJJI
@6209519/1
ctctacctgatctggaccagtggcgtatttacagaagcaaggttggccta
+6209519/1
CCCFFFFFHHHHHJJIIJJJHIJJJFHJJJJJJJJJJJJJJJJJJJJJII
@48281/1
ctgtgccataaccgtacttcatatcattgataattactgtagctgagtaa
+48281/1
BCCDDFFFHHHHHJFHHGIJJJJIIJJJJJJIGIJJJJJGIIJJJGIDGI
@6722083/1
ggctgctgtggtctctgctgttgctgttgttgctgaggctgctgtggtct
+6722083/1
CCCFFFFFHHHFHJJJJJIIJJJJJJIJJIIJJJJIJIJJJIHHDHG@GG
@567320/1
cctctatcaggtaagacaacaatcacaagttttacttcttctttaagaca
+567320/1
@@CFFFFDHFBAFADFEBHGGEGAGIIGEEBFHGIIIIICFHIIECFFAB
@3651294/1
aatggcagtaatcacctacatggagatctgtcaattgttttataagttct
+3651294/1
@BBFFFFFHHHHHJJJJJJJJJJJJHIJJJJJJJIJJIJJJJJJIJIIJJ
@6210341/1
ccacaattggtaagtgaatttcgagcatgatcaggattggttccaaaatt
+6210341/1
@@@FFFFFHFHFHJCGHIIGIJJGIIBHHIIIJJIHIIIECFGIIIJFHJ
@3140739/1
ctcgaatctattatctcttggacaagttgttatattagtcactttatatg
+3140739/1
@@@BDDDDHHH?AF@:EABCGGIGIIHEHIG@H?EHFEHH>CGIIGICHB
@2618288/1
gatctccaaggtctccttgaacaaatttacctaaagcaacaacacaattg
+2618288/1
CCCFFFFFHHHHHIIJJJJJJJJJIIEHIIIJJJJJJJJJJJJJJJJJJI
@5182254/1
ctctgctgttgctgaggctgctgtggtctctgctgttgctgttgttgctg
+5182254/1
@CCDFFEDHHHHHIIIEHCHGICHIJJJJEHGIEGIIGGIIFHIHGGIII
@4151443/1
tgataaattagaatcatcccatagcaaatgatatttggtaggacgtgctg
+4151443/1
CCCFFFFFHHHDDFHIJJJJJIIJJJJJJJJJJJJIJJCHIIJJJJJJJJ
@5182481/1
cttgaggtctggtaattggagcggcttgtctaac
+5182481/1
CCCFFFFDFHHGCGIIJJJJIJJJJGI>DBB@D?
@2619941/1
ggttgttgcctctgttgctgctgaggctgttgttgccactgctgctgctg
+2619941/1
BC@FFFFFHHHHHJHIJJJJJJJJIJJJJIJJJJJJJJJJJJJJJJIJJJ
@4153268/1
ctttgtgtcttgcacgacctttggattgaatataagaccttgttgtttta
+4153268/1
@@@DDDD=A=:CFBDE@@AEHHEB<FEF>FFAFFFF>BFFCF?4B9BBB?
@2104358/1
ggtggttgttgcctctgttgctgctgaggctgttgttgccactgctgctg
+2104358/1
@@1BDDFFFDHHGJJGIJIIJIIIGI?FHGIIIJJGHIGGGIBDHEHICE
@5183145/1
tgctgttgctgttgttgctgaggctgctgtggtctctgctgttgttgttg
+5183145/1
CC@FFFFFHHHHHJHIIIJGGIJJGGIJJGHIGHGJJJJIJHCHGEIHIC
@2621805/1
ggttacaggagatactggttgttgttgaggtggtagttgagtttggtggg
+2621805/1
BC@FFFFFHHHGHJIJJJFHIIJJGIIIIJ?FHDFFGHJGHHIJJJGHII
@49745/1
cacttgctggggaggtggacctctttgtgcccatggagtttgacctctag
+49745/1
CCCFFEFFHHDHFGIGHHGIBGHIEIBHIIIIJJCHDHIGHIHIIIIJIG
@5183836/1
tccataataagtctaaatagaccttcagggtcttcatgggcttctattag
+5183836/1
::=DDD;DB?<2ACDGABI@:?A33C3<<C2ACGGFB4C88CC;F9BD:B
@2624030/1
tgtctcttcaaaatcttcttcatcacgtcgtctttttttaccaaaccggt
+2624030/1
BBBDFFFFHHHHHFHHJJJJJJJJJJJJJJIJJJJJJJJJJJJGIJJJJ;
@4661895/1
tgtggggccagttctggaggatgaagttttctacctcttgtat
+4661895/1
@@@BB<DDDBDHFIII<4FE?DEBGICFGIGEGCHGGCDDFDF
@51951/1
atataagattacaattcttaacattttttctttaaacaaagaacattgga
+51951/1
CCCFFFFFHHHHHIIIJJJJJHHIIJJJJJJJJJJIJJJJJJJJIJJJJH
@2624500/1
caggagaaatttcaatttttgcaaattgttcgtagtgaagaactgaaagc
+2624500/1
CCCFFFFFHHHHHJJJJJJJJJJHJJJJIJJJGIJIJJJJJJJJJJJIJI
@3144782/1
gtggaatgtatgacgatgatttgatatctatatttctcattttttctgct
+3144782/1
CCCFFFFFFHHHHJJJJJIIJJJAHFJIJJJJIJIJJJJJJJJJJJJJJJ
@7239277/1
agcatactttatcgtaacggtcatttctttttcttgatctctttcattat
+7239277/1
CCCFFFFFHHHHHJHJJJJJHJJJJJJJJJJJJJJJJJJJJJJJJJJJJJ
@1092863/1
ctgtcgaatactctgagcttgctgagcgactaatgccactgtgtccacaa
+1092863/1
CCCFFFFFHHHHHJJIIIJJJJJGHGIJEIJIIJIIJGIGHIJJJJJJII
@7239659/1
gtttccatatcatattatacctgaaggcttttgggtcgtgagaagctgca
+7239659/1
CCCFFFFFHHHHHJJJJJJJJJJJJJJJJJJJJJJHHJJJHIGJJJJJJJ
@7741229/1
gcaggaaatcgatttttgaaacacctctgtcgaacagcttccacagcttg
+7741229/1
@@@FFFFFHHHHHIJJJIGJEIIIIJIJJJJJIIJJJJJIJJIJIJJJJJ
@3146208/1
aatgtttctagcctttcataattcataacgtcattagcagagctcgctac
+3146208/1
@@CFDFFFHHHHHJJJHIIJJJIIIJJJJIGHIHGIIIJJJJIFHGIGHJ
@4153905/1
ctcgaattctttagttagggtaattaaac
+4153905/1
@@@DD??=C?:CAAAC:CBBG@:<FHII<
@4154399/1
gttacaggagatactggttgttgttgaggtggtagttg
+4154399/1
@@@AD4?D?D?CFECC@2CG3?EACAFEE1?F::?F?D
@4154599/1
agcaacaacaacagcagagaccacagcagcctcagcaacagcagagacca
+4154599/1
@@@FFFFFGGGDFGGHIGGIJIGIFHIJJIIJIJIIGIEGIEGH@BFFGH
@3147338/1
gtctgctgggttgctggtcaccgggttgttgcctaacaggaggtgcactg
+3147338/1
CCCFFFFFHHFHHJJJJIJJJJJJJEHIIJJJJJJJJJJJIJJBFHJJJJ
@1094739/1
caacctgaatttcagcaattttcttaatggatgcataagtcattcctcta
+1094739/1
CCCFFFFFHHHHHJJJJJJJJJJJJJJJJJIJJJJJJIJIJJJJJJJJJI
@2104867/1
cttggcttaagagagaaataaagagagaaatagaaaataaatatataaaa
+2104867/1
@@@FDFDEFFFFHDHGGJIEGHIJIIIIIJIIGIFGJJIJIJJIJJJIHG
@3148055/1
actgcagcctcttttaccattgtacgagtttgagcatcattcattttctt
+3148055/1
CCCFFFFFHHHHHJJJJJJJJJHJJJJJGHIJJJJJJJJJJJJJJJJJJJ
@1095654/1
cttcatccttgttttcaaagttgataaataatattaatgaaactaaaaac
+1095654/1
CCCFFDFFGGFHHIIJIIIIEEGHIJIGHIJJJJJJIJJIJJIJJJJJJI
@5703930/1
ggctttttaaaataatacagacaattatgaagttctagtgcttgtttttc
+5703930/1
?@@DDFAEHHHFBEDEEIGGIIGIGHGIAHEE<?DHFECFFGIG?@FGBF
@7242476/1
tgatgagatgactgttttcttcttgaatggtaacaaatctttgaataact
+7242476/1
CCCFFFFEHHGHHJHIJJJJJJJJJHIJJJFIGIJJEHIJJJJJIJHIJJ
@5704080/1
gctcaaacatgcaaatgtgacattattgactaaggccgatctgaggtctg
+5704080/1
?<@DDDD:CF33CFHEDFD?CDEGEEGA>DAA??FCE::?DEE@GBH?FG
@4663134/1
gctgcggcatgctttgcttctttcttagatctaccagtgcccatggcagc
+4663134/1
@@@FFDDDDHBDDAGHIIIEHGGGGGIGAGABFH@GEGGFGGIGIDHEDF
@2106094/1
gggaagcgagcttgctgttgttgttgctgctgctgttgttgttgttgacc
+2106094/1
@@@D;DFDHHFAHIJIIEGHHIIFGGIIJIJJFIJJJIHHIAGHDHIGIG
@4664006/1
cgcagcctcttgttttgcttctttttttga
+4664006/1
CC@FFDFFHHHHHIJIJIIIJJIIJIJJGG
@6215107/1
atacgatctggtttacaattagaatttataagtgttgcagttaaaccaag
+6215107/1
===:A:=ACFA<DBG<C?:?BFIFI@AEACE@<?:<C<EDFDBDFD3:BG
@3655920/1
ataagaacaatgagtgagagcttgcaagaggtaacttctgtcttgaaatc
+3655920/1
@C@DFFDDHHHHFIDFGHCHGHGJIGIJJIIHGIGIGIIJJIIGJIGGGH
@1609246/1
gtgaaatctttaggctgcagctcaaccattttatcggccaacatattact
+1609246/1
CCCFFFFFHGHHBHIJJJJJJJJIIJJIJJJJJJJJJJJJJJIJJIIJJJ
@3656373/1
gcctttcataattcataacgtcattagcagagctcgctactaaggccttc
+3656373/1
@CCFFFFFHHGHHJJJJJJJHIJJJJJJIIIIJJJIJJJJJJIJJJJJJJ
@4156261/1
gcatcattcattttcttcattgtaacttggcccgcaacaattgtacacaa
+4156261/1
@@@DDDDDFFAFFI?GE>HIFB:CH>HHIII@?E::?@FGEGEGFIII>D
@1609953/1
gctcaatttaccttcatccttgttttcaaagttgataaataatattaatg
+1609953/1
?@@FFFFFGGHHHJJGJIIIJJFHIJIJIJIFHIIIJIIJJIIJJJJJJH
@7744220/1
agcaggatgacacttaggtcgtgcatggtttaagaaagaccaaaggtttc
+7744220/1
CCCFFFFFHHHHHJJJJJHIIGIJGIJJJIJJJJJJJJJJJJJJJJDGHI
@4157303/1
gctgctgctgcggctgttgttgcctctgctgctgctgctgctgaggcggt
+4157303/1
CCCFFFFFHHHHHJJJIIGGIIJJIJIJJJJIFGIIJJJJIEHDHIABH9
@54330/1
ctgcagctcaaccattttatcggccaacatattactgacctcaaccgtac
+54330/1
CCCFFFFFHHGFGIIJJJJIIJJIJJIJGIJJJJJJJJJIIJJJJJJJGI
@5184334/1
ggatgcataagtcattcctctatcaggtaagacaacaatcacaagtttta
+5184334/1
@@@DDFFFHHHFHIIJIBHIJJIJJIIEHIIJJJJIJGJHJJJJJFGIJI
@1096539/1
gatttgttgtttattagggtagcatttggaggactgtcagatggttttgg
+1096539/1
@<@DFFBAFACFFEGBFCC:CFGIGGHGCFHB?EFCFHIIEEEA?BGHJG
@7244652/1
gttgaggctgctgtggtctctgctgttgctgttgttgctgaggctgctgt
+7244652/1
CBCFFFFFGHGHDHIIHIJIJGIJJFHHGHED<FCDHGFGIJJIGHHGG8
@7245290/1
gaatggtgttgctttcgcagggtaagtctttcagtctcatccacatttta
+7245290/1
?1;BDADDHF;DFGAGGEIEAEACEGH@FCFEIHICGGECCCHICF>GGG
@1098549/1
cactgaaccaaatcggctccttgaatgaatttttcattcctccatactcc
+1098549/1
@@@DDDDDHHHFD?GB:<FFHCADCBEH?GHIIGE9DFEE?FA3??B@FB
@5186801/1
gccataccgtacgctcaaacatgcaaatgtgacattattgactaaggccg
+5186801/1
CCCFFFFFHFHGHJJJJJJJJJJJJJJJJIIIJJJJJJIJJJJJJJJJJJ
@3151906/1
gcatcattcattttcttcattgtaacttggcccgcaacaattgtacacaa
+3151906/1
CCCFFFFFHHHHHJJJJJJJJJJJJJJJJIJJJJJJJJJJJJJHIJJJJJ
@5707155/1
ccgcaacaattgtacacaactccataggaagcgccaaaggcttctctcgt
+5707155/1
@C@BDFFDHGHH>FGHGIGIIGJIIJIIGJJEIIHJIGIGHJGGGGGHI@
@1610594/1
ctcagataatcccatatcatggagacattaacttgcgtagcatactttat
+1610594/1
CCCFFFFFHHHHHJJJJJJJJJJJJJJJJJJJGIJJJIJJJJJJJJJJJJ
@4157639/1
gtaggggttgtttccctagactgtggttgagacacttgctggggagg
+4157639/1
@?@DAD?<@D@?DGHGIGEDGG?9??CFEFBFHEG@G9B>FG<F7@A
@3657255/1
gtccttctaacctgttcttcttgaagttggttcag
+3657255/1
;??=BD;;DHA:C9C<:?A<IIBDGA:A2<2<<C9
@1611066/1
ctaagttatacacagctctctgcgaaatgggaataccattgaagaagaac
+1611066/1
CCCFFFFFHHHHHJJJJJJIJJJJJJIJJJIJJJIJJJIJJJJJIJIJJJ
@5708565/1
gtatatataagattacaattcttaacattttttctttaaacaaagaacat
+5708565/1
@@@FFFFFBFF8DGGHGIGIIJIHHIGHJJJIJIIIIJJBHJIJJIIDHH
@6218935/1
ctgcaatttccaagaaactttacttttcacaaataaatataaaaagaaaa
+6218935/1
BB8DDFFFHHHHHJJJJIJJJJJJJJJJJJJJJJJJJJJJIJIJJJJJJJ
@1612469/1
tgtggggccagttctggaggatgaagttttctacctcttgtattttgctc
+1612469/1
@BBDFFFFHHHHHIJJJJJJJIIJJJHIGJJJJJJJJIIIDFGHJJJJJJ
@3658895/1
ccgattatttttcctttgatgctgctcaatttaccttcatccttgttttc
+3658895/1
@@@DDDBDDFBFDGHEG4<ADBHHBFB>AFEHBA?EECHFEAHHE?DGHC
@3659082/1
gtttgtttctgaaattcttcagtctctgttaggatagcttccttaacatc
+3659082/1
CBCFFFFFHHHHHJJJJJJJJJJJJJJJGJJJJJIJJJJJJJJJJJJJJJ
@3153006/1
cactgctgctgctgcggctgttgttgcctctgctgctgctgctgctgagg
+3153006/1
CCCFFFFFHHHHHJIJJJHIHIIHIJIJGIIJIIJJIIIJJJJJIEI4CH
@2628523/1
cctggatcattataccacaattctggatgtaacctatcaggatgtgcttt
+2628523/1
CCCFFFFFHHGHHJJJJJJJJJJJJJJJJIJJJJJJJJIJJIJJIIJJJJ
@1104522/1
gtccttctgacacaccatctctgtaaaagaggatagctcgaggcttatac
+1104522/1
CCCFFFFFHHHHHJJJJJJJJJJJJJJJJJJJJJJJJJ>GIJJJJJJJJJ
@5709852/1
ctcaactatagtttaaaaaaacaaaacaagaatattctattgaattgatt
+5709852/1
@@@FDDFFBHGDFHHGHIJIJDIJIEDDHECH@DDGDHIGEHEGGGEGGI
@7752442/1
aattgttctttcatgatactctcaagatccctgattacttcttctcgagg
+7752442/1
CCCFFFFFHHHHHJJJJJJJJJJJJJJJJJJJJJJJJJJJJIJJJJJJIJ
@2109788/1
cccatggttgtcgaggaggtccctgttgttccattgcttgaggtctggta
+2109788/1
@@CFABDDFFFFFIHIBFBAFFHIEHHIFFGIIIIGIHIIA>FBFHGE8=
@2111165/1
acgagtttgagcatcattcattttcttcattgtaacttggcccgcaacaa
+2111165/1
BCCDFFFFHHHHHJIJJJJIIIIJJJJJJJJJJJJIIJJJJJIJJJJIJH
@4667734/1
ccgctgtagtacaaatttctatttccgattatttttcctttgatgctgct
+4667734/1
@@@DDD@?B:CDDGHEGHHGHGCIGHI<GGGGIEGE3?GGIJ4DHGGGEG
@58257/1
ctgtgactgatttttcttcaacatcaacaaatgtcacttcaaactgttgc
+58257/1
BCCFFFFFHHGHHJJJJJJJJJJJJIIJJJIJJIJJJJJJJJJJJJIJJJ
@4668138/1
gtcctcctgccactcatcataatgaacaatatcttct
+4668138/1
@@CDBBD?DHFFH@GHIIHIIIGHHGIIIIIGHEGHI
@7250319/1
gtttccttatcagtaatctcgaatctattatctcttggacaagttgttat
+7250319/1
CCCFFFFFHHHHHIJJJJJJJJJJIJJIJJJJJJJJJJJJJJJHIIJJJJ
@4668846/1
ttattattctcaatgatttcctccttccaaaaaaatacagcaagtctggt
+4668846/1
@@@BDDFFBFFDHGGJGFGEHGIIGIBHHEGGFHIGB@F@?DH>?@FGE9
@4160975/1
atcttattgagataattatcttttgaaacaactacctcccctctggtatc
+4160975/1
CCCFFFFFHHHHGIJJJJJJJJJJJIJJJJJJJJJJJJJJJJJJJJGHII
@3157196/1
gattgatgccattcaactttgcattaactttctgtagtatgtttacaaat
+3157196/1
@?@FFFDBHHHFHGIJJIGHIJGIHIGHHGHHIGCEHCGIHEGIHGGJHG
@573953/1
gccacttcttggaatggtactgccatttctctatttgcacttagtt
+573953/1
@CCFFFFFHHGGHIIIJHJIJJJJJJJJJJGJEIJJGGEHIJIJGH
@3157900/1
ctaatgtttcttcatttaaaaccgctgtgtctctttctttttttgtt
+3157900/1
CCCFFFFFHHHGHJJJJJJJJJJJJJJHIIJJJJIJIJJJJJJJIJJ
@2630960/1
atcacgtcgtctttttttaccaaaccggtattttccccttggcaacaaac
+2630960/1
CCCFFFFFHHHHHJJJJJJJJJJJJJJJFHIJJJJJJJJJJJJJJJJJHH
@1613506/1
ctgcaatttccaagaaactttacttttcacaaataaatataaaaagaaaa
+1613506/1
CCCFFFFFHHHHHJJJJJJJJJJJJJJJJJJJJJJJJJJJJIJJJJJJJJ
@6730758/1
cacaatatcttgtttaagtggggaattaataggaagtctaacagtgcaat
+6730758/1
?<????2ADBB<<ACB<EF><CF3<CDF<EEI@E?DCADF@B@DB:<DD4
@1614362/1
ccaggatttaagcaaacaataatatttcgctcacgaccagcatccagaag
+1614362/1
@@CDFDDDFHHGGJEGIJIJIIJJGGIIIIIJJJJJGAHDCHGGGHHIII
@5193603/1
ggctgctatagatggaacgttgatctggtctggagctggatgagtgacat
+5193603/1
CCCFFFFFHHHHHJJJJJJJIJJIHIIJIJJJIJJIJJJIJJJJFHIIIJ
@1614689/1
gggaaaattaatttttattaagaagccaaattgcacctcacacctggcac
+1614689/1
@@@BDDD4CFDHDGGBF9FC@HHICGHIGHG@<@GGHAFHDHDHE;GHEG
@1615251/1
gtattctttgttttcacaactgatactaatcccatct
+1615251/1
@@<DBDD>FFFADGHIFFHIGIIBHIIGH?2CEAB@B
@6732467/1
gtcctgttggtccattaatataaaatggttcaacttctttggtgtac
+6732467/1
@?@BDDDDD?F8FGHHHIIIIIIGIEEEICHIGGEHGIBFHH?;?BG
@1615808/1
gctggatagtggtaggatagagactttttctttgaagatttaggtataat
+1615808/1
@@CFFDBEH>DFACEHHGGHIIGGGIHEHHIGIIGHH@FEGIIG:DHIEC
@576393/1
cctcattttcgctcagaagaaataatatctcagcaccaattttatgattt
+576393/1
CCCFFFFFHFHHHJJIJJJHGIIJJJJJJJJJJIJIIJGIJIIIJJEHIJ
@1616329/1
ggttcttcttcttttttccacgtgaaatctttaggctgcagctcaaccat
+1616329/1
@@?BDEDDHFFDFIIIJGGIEHEGCCEGIIEII<DFHG;DH3?DFCHEDC
@5712961/1
gtttacaattagaatttataagtgttgcggttaaaccaagaacatgtggc
+5712961/1
CC?DFDDDHHHGGIIJJIJJJGHJIIJJJIHIIJJIIIIJGJJIJJGGFI
@2633781/1
gcgataaggtttttcaggattgatagatacatcataatgatgaataacca
+2633781/1
@@CFFFFDHACFHIIIGIIGHG>AEHEHHGHIIIIIIIIIIIIGGHIIIG
@3158403/1
ggccgatctgaggtctgtcaattcaccaggtgatatatttttgcacctgt
+3158403/1
?@@?D:DDHFHB?FGHEFFH?BH<FCEDEG:?DF?CHEBGHDFB??DHEH
@6735428/1
ccagtaggtaaaaagattattgtattttcttttagaactctttcaaagag
+6735428/1
@@<DDDFF?AFFFGIIIGHIIGAAF:FEEBFDDHCCEGHIIIIICHIIIG
@4671027/1
ctaacgttatcaggttttgggtagttgggtaatatttagataacgtggat
+4671027/1
CCCFFFDFHHHHHJCHGIJJJCHHHIIJJ?DHIJJJJGIIIIIJJDHIIG
@6735703/1
ccttctgatagcctgcaattcttggttcaagatcattttaaactgtcctt
+6735703/1
@@CFFFFDHHHFDGHIIGIJJJIGIHIIFHIEHEHHCGIICHJIIIIICH
@3159358/1
cccggtcaggcgctgacctggcggtagctttaatcatagttgatgtctgc
+3159358/1
CCCFFDDFHGFHHJJJJJJJJJJJFHIJJJJJIJJJJIJFGIJIJGIJIJ
@6221512/1
tggtcatcaactgagaggccaaactccttcaggcatgggtcactattaaa
+6221512/1
@<@AD4BD?FHDABBDFFHEHI>EHCHDHGE>GIEHIDG?DDHGEFHIGH
@2112002/1
acgagaaccaatttcttttttaaaataatcagcaaaatccaaaagatttt
+2112002/1
CCCFFFFFHHHHHJJJJJJJJJJJJJJJJJJJIJJJJJJJJJJJJIJJJJ
@2112020/1
cacttctttgaactaagtacagcgaaattcttattcgattgaagtaaatt
+2112020/1
@@@DFDDEHFDDHIIHIICHDCGGIIAGIGGEEIGEI<?BDGBD9?FHII
@2112122/1
cccatggttgtcgaggaggtccctgttgttccattgcttgaggtctggta
+2112122/1
@@@FFFFDHHHGHJIIGHIDFGHIJIIHHHIJJJIJJJJIHJIDFHIJFH
@4672195/1
catcagtttgagatactgtaatgcattgtaggccgca
+4672195/1
CCCFFFDDGHHGFIJJJJJJJJJJJJGJHIJIIJJJJ
@2112858/1
cttttcccaaaatcataccattagatttattaatttgctcaggagaaatt
+2112858/1
8??;DDD;B;:DBDB?<C3CFCE:4A<DEEEII>BC<BEEEB3?CD;D?B
@1618920/1
ctcattagcaagtacttctgatagttcacacggttgatgattttgacact
+1618920/1
@@<DDB4B;DBFCDH>DE9B?@@BH@HEFEGBHGHG?FAD<?DGD?GFGH
@6222848/1
cgctgtagtacaaatttctatttccgattatttttcctttgatgctgctc
+6222848/1
@@CFFFFFDFHFHJJGHJJJJEIJIHHIJGIIJIJJJIGHIDHIJIGHGG
@1620076/1
ccgaggtttaaattttttccgctgtagtacaaatttctatttccgattat
+1620076/1
@CCDFFDFHHHHHJJIJJJJJJJJIJIHIJIJIJJJJJJJJJJJIIJJJJ
@7252352/1
ctcagcgacttttgtccgaatctcatcagcaagaagaagtgcattaagcc
+7252352/1
CCCFFFFFHHHHHJJJJJJJJJJJJJJJJJJJJJJJJJJHHIJJJJJJJJ
@577519/1
tggtaaaataccttctttgactaaatactcctgaaggagtgatatcggtg
+577519/1
:?8=:DD?FDHHBFHEEFDED9FGGGH@HHDGIG>GG>F?GHGEH@HA6B
@7252724/1
gtcgtgcatggtttaagaaagaccaaaggtttctgttgagctagtcattt
+7252724/1
BBCFDFFFHHHFHJJJJJJJJJJJJJJJJCGIIJJIJJJJJJJJIJJJIJ
@7253570/1
cttctgtaaaacgccaataattgttctttcatgatactctcaagatccct
+7253570/1
CCCFFFFFHHHHHJJJJJJJJJJIJJJJJJJJJJJJJJJJJJJJJJJJJJ
@578856/1
cacggtcttttccttcccctggcaatgtgacctcaagttccatcctatca
+578856/1
@@CFFDFDHHGFHIJIJJJJJIJIJJJ<EHIIJIJJJIIJJIIGIJIJIH
@4673753/1
ccttaactgtccttctaacctgttcttcttgaagttggttcagctgtagt
+4673753/1
CCCFFFFFHHHHHJJJJIJJJJJJJJJJJJJHIJJJJIHGIJJJJJJJJI
@7758546/1
cgtggatctccaaggtctccttgaacaaatttacctaaagcaacaacaca
+7758546/1
CCCFFFFFHHHHHJJFHIJJJJJJJJJJJJJJJJJJJJJJJJJJJJJJJJ
@5199957/1
ggcacaactgataagttaagcattgcagttcatcagaatcaaaatggttg
+5199957/1
CCCFFFFFHHHHHJJHIJJJJJJJJJJJHHJJJJJJIJJJJJJJJJJIJJ
@6737723/1
cggttcttcttcttttttccacgtgaaatcttta
+6737723/1
?<@=B?DD?BCDD?FHFC<ACB?<FHIIIGHAGH
@5200400/1
cttaactgtccttctaacctgttcttcttgaagt
+5200400/1
@@<DDDAAF?HB?@DD?FHGAFFH4?CBFHIIIA
@2637307/1
ctgtacttgaggctgagatgaaggtggtctgctgggttgctggtcactgg
+2637307/1
CCCFFFFFHHHHHJJJJJJJJJJJFFHGHIJJJJJJHIJJJJJHIJIJJJ
@4674972/1
ccgtgatctaatatttgagcagaaggtgctggtgcat
+4674972/1
@CCDFFFFHHHHHJJJJJJJJJJJJIFHIJIJHHJJJ
@5200627/1
atggaacgttgatctggtctggagctggatgagtgacatcagcgccaaca
+5200627/1
CCCFFFDDCFHDHIJJJJIIIGJJJJIIEIGIIHIGIJJJJIIIIIIGGI
@3159734/1
cctcaaccgtacttctagcattagaagtttcttctccagctaaggctgta
+3159734/1
@CCFFFFFHHHFHIJJJJJGGIJGJIIICHGGEGGDHGIGGIGIIIGIHG
@1620346/1
ttctgacacaccatctctgtaaaagaggatagcttgaggcttatacctag
+1620346/1
CCCFFFFFHHHHHJJIJIJHIIJIJIIJHIIJJJJJJJGIJJJJJJJJJJ
@579050/1
gcatgctttgcttctttcttagatctaccagtgcccatggcagcaaatct
+579050/1
CCCFFFFFHHHHHJJJJJJJIJJJJJJJJJJIJJJJJJJJJJJJJIJJJJ
@6224745/1
ggtctcaacaagttccgctttttggagaggcaactcaggataactat
+6224745/1
@C@DFFFFHHHHFHJIJGJIJJJJGHHHIGGEIIJJIIIJIJIJJGI
@5717342/1
ccacgatttcggcagcttttacctcattttcactcagaagaaataatatc
+5717342/1
C@@FDFFFHHHHFGIIGIIIGGAHHIIIIIEFAEHGIGIGCGIIICDHII
@3160572/1
cttgtcttacaggtaccggtctttctcgataatcaagtgttggtgcattc
+3160572/1
CCCFFFFFHHHHHIIJJJJHIJJJJJJJJJJJJJJJJHIGIJJHIH9BFH
@6226108/1
gtccttcatcttcttcagattcgttttctgaagaggtatctgaacttgaa
+6226108/1
@CCFFFFFHHHHHJJJJJHJJJJJJJJJJJJJJIJJHHIJJJJJJJJJII
@2114995/1
cccattattgtgtactatcttcaaagagaaaaagtgcaatactaaaattt
+2114995/1
CCCFFFFFHHHHHIJJJJJJJJJIJJJJGJJJJJGHJJJJIJJIJIJJJJ
@7255387/1
ctcctccatttccaattatttcctttttctgacatcttcttggtaacaag
+7255387/1
CCCFFFFFHHHHHJJJJJJJJJJJJJJJJJJJJJJJJJJJJJJHIJJJIJ
@1623143/1
ctccaattgcattccctttcacactagggacatgaggtgaaattattggt
+1623143/1
?@@DFBDDFHFFDH:AGIDBGHCGEBFHA<CBFGB?C?D93?FH>DHIG0
@6738670/1
ctccttgaatgaatttttcattcctccatactccttgtcttacaggtacc
+6738670/1
CCCFFFFFGHHHGJJIIJJIJJIJJJJIIJJIGIJJJIHIJJJIIIFDGH
@580331/1
ctctgctgttgctgttgttgctgaggctgctgtggtctctgctgttgctg
+580331/1
CCCFFFFFHHHHHJHJJIJJJJJJJJJJJJJJGEHDHIJJJIIIGHIIJI
@580413/1
cgctaatttaaaaattgaatagtttttatgaaatgagtcagaattttcgt
+580413/1
@@@DFDFDHDBFFB?BE@I@IECHHEHIGHDBBEF@C:?DDHIGIE@<D0
@6739078/1
ctcctgccactcatcataatgaacaatatcttcttttggattagtagaaa
+6739078/1
CCCFFFFFHHHHHJJJJJJIJJIJJJJIJJJJJJJJIJJJJJJJJIJJJJ
@2639063/1
tcttctttaagacactgactaaaatattgttcaagttcacgaggagtatt
+2639063/1
CCCFFFFFHHHHHJJJJJJJGJJJJJJJJIJJJJJIJJJJJJJJJJGHIJ
@581335/1
tggatctagataataatgcctcagagctaccttggcagctgctaattttg
+581335/1
@@@BBDBAF:DHHH@CGHEGHE?FHIBHGG9AHCHADH@G>AB?GBFHHG
@2118022/1
ataagaactatttctttaagaatattttggatttcattgatagtatctga
+2118022/1
@<<DB8BAA:AD:?EFG>EEF@F@A<<ED8AFHC?9??EEG@F?<<FGI4
@581809/1
gaggaagttggtgtagaggtgcaggctggccatgttgaatagcttgctgt
+581809/1
BBCFFFFFHHHFHIJJJIJEGHJJJJJJJJJIJJIJJJJJJJJJJJJJJF
@3665896/1
ggcacatatccatagggacacagcttctatggttggaaaatccttcgcac
+3665896/1
@@@DDDDDFHB<FGHB>?;GG>ECHECHHEGG9CCEDG<FBFAAGBF<F@
@3666017/1
gctgctaattttgcttggtgtttgttttctccaactccgacaaacgccat
+3666017/1
@@;DFDDADFBBHGIEIICFGGHIECEHFGHDEHHGIEHGGGGDHEBGHG
@3666411/1
cctcacacctggcactaaactgtaaagggcttcactgcaaaagtttgatc
+3666411/1
?@@FFFFFHHHFHIIIIJJJJIHFIJJIGIIJJJGIJIIGJJJGEIIJGH
@4166386/1
gcggaggctaccttgccgtaggaaataagaaagcaagagaaggaagtgag
+4166386/1
C@CFFFFDHBHHGIJIJJFHIJHFHIJJJJJGIIJEGFHIIJIJIEFHGI
@1113986/1
ctccctttttgcagcttcttcaagagggatgggctctgaaggttgtattg
+1113986/1
CCCFFFFFHHHHHJJIIJJJJJJJJJJJHJJJJJJJJJIJJJIGIIJJJI
@1623561/1
ggctattttagcatggaatgtaatctccaagttgtgaatcaatttcagga
+1623561/1
CCCDFFFFHGFGFIIGHIJIHHIJGIIJJIIFEEEGH>HIGHIJECGGHG
@5202344/1
ccatgttaaattttttcagaatcatgtgattttttttcctttcaagaata
+5202344/1
CC@FFFFFHHHDHGIIHJIEGDEED@HGIIIGGIIJJJ<DEGEFIIIIGI
@3161419/1
ctcgtccaatcagattgaaaaaaacaagttgtataacacaattaaaaagt
+3161419/1
@CCFDADDBFDHHHJJIGGGDIGFGIGI?FHGGIJIGGGIDHIGGJIGIB
@3161658/1
ctagataataatgcctcagagctaccttggcagctgctaattttgcttgg
+3161658/1
CCCFFFFFHHHHHJJJJJJHJJJJJJJJJJJJJJJJJJIJJJJJJJJJJJ
@1624843/1
ataaattagaatcatcccatagcaaatggtatttggtaggacgtgctgta
+1624843/1
CC@DFFFDHFDHHJJIGIIJJIFEGHIJI<FHGGGIFGHIAFHDGGEGHJ
@1625138/1
atagtatctgatttgttgtttattagggtagcatttg
+1625138/1
@@CFDEFFHHHHHIIFGIIJIJJIJJIJFGHIHGIJJ
@7762989/1
aggtatagatactgaacgtgtacacctcacatatgtatggcacaactgat
+7762989/1
BCCDDFFFHHHHHJIJJJJJIJJJJJJJJJJJJJJIJJJJJJJJJJJJJJ
@7763241/1
ctcattttcactcagaagaaataatatctcagcaccaattttatgatttc
+7763241/1
@C?DDFFDBDHDBFGGGGCCHIGHIICGHGHBGHGIGHIIICHIDAHGGG
@7258117/1
gggaattctaagagggtacacaattcaggcactaatgtctcttcaaaatc
+7258117/1
BCCFFFFFHFHHHJJICGGGIIAFHIIJJJIJJIIJICGIGGIJGGBFGH
@7258527/1
caggagcaggtatagatactgaacgtgtacacctcacatatgtatggcac
+7258527/1
CCCFFFFFHHFHHJJJJJJJJJJJJIJJJJJJJJJJJIJJJJJJJJJJJJ
@7258811/1
ctttgatagcaatcggtaaagttttgcctataagaacaatgagtgagagc
+7258811/1
@@CFFDFEADDHDGHE<EFFHHHGGGECHIGIDGHIIGDHGGGBB>AFCE
@583659/1
gtagtaaccgtcgggacttgaaaagaaagaccttcccactgggg
+583659/1
@@<DDDBD?FHAFF:88?CB<EF>F=FCG@GI9DHEGIGF8BCB
@2642582/1
gtcatcaggaataaagtcattaaccttcaaaatttttccgaggtttaaat
+2642582/1
CCCFFFFFHGHHHIJJJJIIIIIJJJJJIGIHGIIJJJJJIIIDGGIGHI
@584544/1
ttggtgcattcataattcgggccttaactttagtgaactggtcatcaact
+584544/1
?@<DAD8?DFHABCCAEBGI8FCGGGFGICACFCDAFEHGHBDGEIIEGG
@4678881/1
gccgcttggtgctgtacttgaggctgagatgaaggtg
+4678881/1
@@@DDDAD7F?>?CAE?EHBC3AFED8CF9CF4C>9?
@2643397/1
gtgcggaggctaccttgccgtaggaaataagaaagcaagagaaggaagtg
+2643397/1
CCCFFFFFHGGHHJIJJIIJHIJJJJIIGIJJJIJJJJJJJCHIIIJJJJ
@4679704/1
cacaacaatttctcttcctttttttggatctgaagggcggtcccctcttt
+4679704/1
CCCFFFFDFFHHHJJJIJJJJJJJJJJJJJJIGIJIJFHHHHHFFFDEEE
@4679803/1
gtaacatggtaaaataccttctttgactaaatactcctgaaggagtgata
+4679803/1
CC@FFFFFHHHHGJIIIGIHHHIJJIJIJJJJJJJJJGGGIJIJIGHGIH
@4167539/1
gtgtttttgagctcatacttaatccaatgacatggggaagtcaattgcta
+4167539/1
B@BDFFFFHHHGHJIJIJIJJJJJJJJIJJJJJJJFIIIJIJIIJJJJJJ
@5202767/1
gtcatttctttttcttgatctctttcattatcgtaaattgtcacggtctc
+5202767/1
8??BDEFFHGGHDIIIJEHEHHIGDEHIJGIGHCGFHGGIGIJJBGFGIJ
@68778/1
gagctttataaaatgcagtggccgacacatcaatattaagcatcatcttc
+68778/1
@@@DDDBDFHHGHJJJIGECFDHGGDFHIIGIIEIGIJJIEGIIJJJF@H
@1628026/1
caagctttctgcttaggtgtattcattacatatgtatttatactgacata
+1628026/1
CCCFFFFFHHHHHJJJJHIHIJJJJJJJJJJJJJIJJIJJJJJJJIIIJI
@3668948/1
gcagagaccacagcagcctcaacaacagcagtggcaacaaccgcctcagc
+3668948/1
CCCFFFFDHHHHHJJJIJJJIJJJJGIJJJJHHGIFIJHIIJJIIJJJJJ
@3164705/1
ctcaaccgtacttctagcattagaag
+3164705/1
@<<DDD?DDH=FDBBGG4CHCH@DF@
@7260634/1
tgtcattcacttactttttaccagtcccttcagttaatatgctttaactg
+7260634/1
C@CFFFFFGHHGGIIJJJJIHGGIIJJJJJJIICHGIJIJJJJJJFGIJG
@7260851/1
ttcttctatcacatcggaggcaaccaatatgttcgtctcacccatgttaa
+7260851/1
CCCFFFFFHHHHHJJJJJJJJJJJJJJJJJJIIJJIJJJJJJJJJJJJJJ
@3669985/1
ggcacatatccatagggacacagcttctatggttggaaaatccttcgcac
+3669985/1
@CCFFFFFHHGGHIJIIIJIJJIJIIIIGJJIFHIJJIIJJIJJIIJIGG
@3165564/1
ctccaaaattgtaaatccaggaacttcccagtcatcaggaataaagtcat
+3165564/1
CCCFFFFFHHHHHJJJJJJJJJJJJJJJJJJJJJJJJJJJJJJJJJIIJJ
@1118739/1
ctgcaattcttggttcaagatcattttaaactgtccttctgacacaccat
+1118739/1
CCCFFFFFHHHHHFHJIJJJJJJJJJJJJJJJJIJJJJJJJJJJJJJJJJ
@1119012/1
ggaagccataccgtacgctcaaacatgcaaatgtgacattattgactaag
+1119012/1
CCCFFFFFHHHHHIJJJJJJJIJGIJJJJJJJJIJJJJIJJJJIIIJJJJ
@5723169/1
ctgataaattagaatcatcccatagcaaatggtatttggtaggacgtgct
+5723169/1
CCCFFFFFHHHHHJJJJJJJJJJJJJJJJJJJFHIJJJJJJJJJJJJJJI
@5723204/1
gacatttcttcagggagaatttttaaccatttacacaatataaatgcacc
+5723204/1
CCCFFFFFHHHHHJJJJIIJJJJJJJHIJJJJJJJJJJJJJJJJJJJJJJ
@5723721/1
gtggcctatcctctggaggaattcctttaaactgatccatgatcaatctc
+5723721/1
CCCFFFFFHHHHHJHJFGHIIIJJJIJIJIIJIJJJJJJJJGIIJIJJJJ
@72115/1
cagtactactgaaaatgattaaaaataaaagctataatttcatttcaaac
+72115/1
?@@FFBDFHHHHHIGEHBJIJDGHGHGGGIIFIIIGBGIC?FFIHGIEAH
@4680808/1
caacagcctcagcaacagcagagaccacagcagcctcagc
+4680808/1
CCCFFFFFHHHHHIJJJJJJJJJJJJJJJIIIJJJJJIJJ
@4680811/1
tagctttcttaaatctggttctctaatcatctgatta
+4680811/1
;;?DAA?DFFDFDBBHH<3AIHEAEHHI@B<CC>E<<
@6744202/1
catctgtatatgccctagcacggaaagcagcgagatgagcataatagg
+6744202/1
@@CDFDDBFABHDBBFECFCHEHFGIIIEGGEBBHIEH<FGB??FAD3
@5203275/1
ctctgctgttgctgaggctgttgtggtctctgctgttgctgaggctgctg
+5203275/1
CCCFFFFFHHHHHJHIJJJJHIJJJJIIJJJJIIJJJJJIJIJJIJJJJI
@6745707/1
atatcattgagacattaacttgcgtagcatactttatcgtaacggtcatt
+6745707/1
CCCFFFFFGHHHHJJJJJJJJJJJIJJJJJJJGIJIJJJJJIJJJGHIJJ
@5204469/1
cgtcattagcagagctcgctactaaggccttcaagatagaacccaattct
+5204469/1
CC@FFFFFHHHHHJJJJJJJJJJJJJJIJJJJJJJJJIJJJIJJJJJIJI
@5204493/1
cctcagagctaccttggcagctgctaattttgcttggtgtttgttttctc
+5204493/1
@@<DDDDFGBFHD9DCGHGIGIIIEHHG<CGGIGCFG:C?D@D8BFBDHI
@2647292/1
ctccaaaattgtaaatccaggaacttcccagtcatcaggaataaagtcat
+2647292/1
CCCFFFFFHHHHHJJJJJJJJJIIJJIIJJJJJJJJJJJJJJJJJJFHII
@2647383/1
gtttgcaaagggaagcgagcttgctgttgttgctgctgctgctgttgttg
+2647383/1
?=@BDDDDHAHCCFHBEG@C8EB:FGHFC??BGDBFBD?<??9B9?D8==
@4684642/1
agattaaaatttttaagtacgactaagtgagcacactaaatcaccac
+4684642/1
@@@FFDDDDBFDFIEGHGCGGIGGEGGFFDFGIIAHHCGDGGF9FHG
@5207070/1
gccacattccattccatgatttattaaacccgatgctagctttcttaaat
+5207070/1
@@@???DDDFDH??@@DHIGIIBHHI@EFEEFEFHIHHGEGIIGGIGIIC
@2124950/1
ctagtgcttctgtaaaacgccaataattgttctttcatgatactctcaag
+2124950/1
BCCFDFFFHHHHHJJJJJJJJJJJJGGJJIJJJJJJJJJJJJJJJJJJJJ
@5725649/1
gctggggctgttgttgccactgctgctgctgcggctgttgttgcctctg
+5725649/1
@<?DFDADDDFDF2CGBHCBGDGII<FFHII>FGAFH?FBB@>ACC>7=
@5726061/1
tgacattattgactaaggccgatctgaggtctgtcaattcaccaggtgat
+5726061/1
CCCFFFDEHHHHHJJJJIGIJGGHJIGGG:DHGIJJEGIHHIIJII9DGG
@2126151/1
gggaattctaagagggtacacaattcaggcactaatgtctcttcaaaatc
+2126151/1
CCCFFFFFHFHDFGHIDGHIJG<ABHEHCGHE@CHDG?HGHIIJFIII<F
@6748379/1
cttcattttcggtttcgtaggcaggt
+6748379/1
CCCFFFFFHFFHAGGHIHHIJJGHHD
@7264780/1
aatatcctaacgttatcaggttttgggtagttgggtaatattttgataac
+7264780/1
CCCFFFFFGHHHHJJJJJJJIIJJJJJFGHGIIJJFGIJJJJJJJIJIJG
@72659/1
ccttaacttgcattaaatcacatcacattaccacatttctcaaattcagt
+72659/1
CC@FDFDDHHHGHJIHIIIJIIIJIIGIHEHGIEGIIIJIGIGIHJIGHD
@73464/1
ctgaaggcttttgggtcgtgagaagctgcaacggctgctatagatggaac
+73464/1
CCCDDFFFGGHHHJJGIIHIIEGIJJJJIIIJJJJIJIIGGGIGIIGEGH
@4172369/1
ccatggtttcaatgatttccctgttgaccttacggggacacttatcaggt
+4172369/1
CCCFFFDFHHHHHJJJJJJJJJJJJIJJJJJJJJJJJJJJJJJJJJJJJF
@7768366/1
ggggagttaaatcaacatcagctgagatatactcatattgaggataagaa
+7768366/1
@@@FFFFFHHHHHIGJJJIGIIJJGGGGIGEFGIHGEIIGCEGCFHHIEH
@4172885/1
gggaaaatgaactgtatccattacgaagattctagctgagaactacg
+4172885/1
@<;DD?D;?DFDBGHGHII@<<ICGF;8F9<?B9?BD?9:1?FDG??
@1633855/1
catggcagcaaatctacttgatcctatagtttctcctacggagactgtat
+1633855/1
CCCFFFFFGGHHHJIJJJJJJJJJJJJJJIIIIJJHIJIJJIIGIJJIII
@74231/1
gtcgtgagaagctgcaacggctgctatagatggaacgttgatctggtctg
+74231/1
@??DBDFFCBFDFII@HGIAFGGGCCH?CCGFBADDEBFHHAFIGBBFEB
@7768986/1
tccaaggtctccttgaacaaatttacctaaagcaacaacacaattgtcgg
+7768986/1
@@@DBEFDBFFDHIJIIDHGEHHHHGGIIJCHJGGIIIJIGEGGIGGDFH
@7266574/1
aacaaagcttcagtaaataacaaagaatggaaggccaaaatttgttcaca
+7266574/1
CCCFFFFFHHHHHJJJJJJJJJJIJJJJJJIJJJJJJJJIJJJJJJJJJJ
@591163/1
tggaggtgaaaagaatgatcttccaactgtcacaaacctgttagcagctg
+591163/1
<;?DDD2ACFFBF=FHI>EHHGIIGIGDIHEEFGF;DGGIDEF?>9DDHH
@6234031/1
ctcttcattttcggtttcgtaggcaggtggaggccatcgcctggtcatgc
+6234031/1
CC@DDFFDHHHHDGJGHJJGEFHIJJG?FABDB?DGGFGHIGGGIGEEGA
@591509/1
gtgagaagctgcaacggctgctatagatggaacgttgatctggtctggag
+591509/1
@@@FFDEFFHHHHGIGGGGIBCFF@BEBFFGH?@DBHGDDDFCHHGEHHD
@3167804/1
gtgatcattaagttcgccgatcttgtacaacattttacatgcagttagtg
+3167804/1
CCCFFFFFHHGHHJJJJJJIJJJJJJJJIIJJJJJJJJJJJJJJIJJJHI
@6234972/1
gagtaatctctgtatcaacaactgtaccagccggcacattcatatttctc
+6234972/1
??1BDBDDHBFDFHGGCGBGGGGCEF<DF@DFBGGBGDGGGIIEHHIEEG
@4174243/1
gtgttttgatcgttctctgggtggtcttttgtcaaagctactccttggcc
+4174243/1
@@BFFFFFHHHHHJJJJJJJJCGIGIIJJJJJJIIJJJJIJJJJJJJJJJ
@4174438/1
gataaattagaatcatcccatagcaaatggtatttggtaggacgtgctgt
+4174438/1
@?@DADDDADHFFGIHAAFH@<A::CH@H?A4CFGFHFECHI@D6:?8?0
@4174813/1
gttcttcttcttttttccacgtgaaatctttaggctgcagctcaaccatt
+4174813/1
B?@DFFFFHHHHGJJJJJJJJHIJJJIJJJJJGGHIJJJJJJJJJJJJJJ
@6751876/1
ccagagactcgtccaatcagattgaaaaaaacaagttgtataacacaatt
+6751876/1
@@?DDDDDFFHDFHH>EHG@BHHIHGEIIIIEHCDBBB?DFHGIGII=F;
@6752807/1
gtcattagcagagctcgctactaaggccttcaagatagaacccaattctg
+6752807/1
C@CFFFFFHGHHHJJJJJJJJJJJJJJJJJJJJJJJJJIJJJJJJJJJJJ
@6235972/1
ctgcatttgggcaggtcttcttgtaacattgcagactctgtacttcctcc
+6235972/1
@@@DDEFFHHHFHIEGHIJIJIJHIGHGEIIIIGGIIJJJHIGGIEHIJG
@5730610/1
cttctcttggtgttcaacaaatctcttaatgatatcagtcagcttacaag
+5730610/1
@@@DDDDDHH?FFHGIGIII;FDHGHIGIIIIIIIIIIIGHIGIIIIIII
@1122583/1
ctctgctgttgctgttgttgctgaggctgctgtggtctctgctgttgctg
+1122583/1
CCCFFFFFHHHHHJIJJIJJJJIIJJJJJJJJIJJIJJIJJJJJIJIIJJ
@6236596/1
ctacaatgcattacagtatctcaaactgatgaccaagaaatagaatcggg
+6236596/1
CCCDFDEDAHHDDHIIIGIGIIDHEGIIGHGEGHHIIEHIIIIIEIIIGE
@7772095/1
ggcagttgaagataacatacaattttaattttattattctcaatgatttc
+7772095/1
CCCFFFFFHGHHHJJJJJJJJJJJJJJJJJJJJJJJJJJJJJJJJJJJJJ
@77755/1
ctgaacacattgggtcgccatacctaaaaccgtatctccaaccctcttca
+77755/1
CCCFFFFFGHHHHJHIJJJJJJJJJJJJJJJJIIIJJJIJIJJJJJJIJI
@4176198/1
ctcttcacatactcttgttacaacatatttcaacatgtatccttttgggc
+4176198/1
BBBFFFFFHGHHHJJJJIJJJJJJJJJJJJJJJJJJJIJJJJJJJJJJGI
@6237107/1
cttgctgagcgactaatgccactgtgtccacaagaaaaaaggttctttta
+6237107/1
CCCFFFFFHGGHHIIJJIJJIIJJIFHGIJJJJJJJJJJJJJDGHJJJJI
@4689717/1
cttagattagagttgttatttatcttaaataatttacttgattgttaagc
+4689717/1
CCCFFFFFHHHHHIIIJJJJJJJJJJJJJJJJJJJJJJJJIJJJJJJJJJ
@2652756/1
caggtttttgaaaaaattttggccaatagctgtgggttatatggtgattg
+2652756/1
B@@FDDFFHHHFHIIJIJJJJJJJJJIIJJJJHJJJHIJJIJJJHHHIIJ
@594659/1
ggtaggtgcagggtatgaaactgaacgtgtacacctggtaaagaggtgac
+594659/1
BCBFFFEEHHHHHFHIJJJIJJJJJJJIIGIJJJJJIJHHJJJIJJDGIJ
@4177923/1
atcacattaccacatttctcaaattcagtcttgaaatattatccattagc
+4177923/1
@;;?BDBDBF>DFFDCE:FC::ACHBHDHHIF@9FGE<BFFGF@<DDG?;
@2653433/1
ggaatttttgcattttttataacttctttaatgctctccaaaattgtaaa
+2653433/1
B@@DDFDFHHHHHJJJJJJJJJIIJIIJJJJJGGGGIIIJJJIIGIGHIG
@5211930/1
gagtcttcaaattttgtaagattttgtagcatctggtaggattcaatcca
+5211930/1
@<@DDFFFHHGHHJJJFEEHGJGHHIHGGIFJGBGICFHJBEGGGFIIJI
@3678739/1
ggctccttgaatgaatttttcattcct
+3678739/1
?@@F?DAAFFDHH@GGIIIGBDHGHHD
@78707/1
cttaacttgcattaaatcacatcacattaccacatttctcaaattcagtc
+78707/1
CCCFFFFFHHHHHJJIJJJJJJJJJJJJJJJJJJJJJJJJJJJJJJJJHI
@5212777/1
ggagaatggaaggactaggacctggatggccttccaattctggctggtga
+5212777/1
C@@FFFFFHHHHHJJJJJIJJJJJJIGIJJJJJJJJIIJJJIIIJJJGHF
@2655564/1
ctggttacaggagatactggttgttgttgagg
+2655564/1
=@@D?AB?ADD?::<A<CE>AFF@FHEGIFGC
@3679575/1
ctccaagggaggatgggatctcagctgaacttctgaagcaggttggtgaa
+3679575/1
??@DDDDDBAFA1ADGBGGHAEHA?BCCCEDGCCGCD>G@FHDCHADFHA
@6753536/1
ctcttgttttgcttctttttttgacctacccttgccgatagcaataaggc
+6753536/1
CCCFFFFFHHHHHJJJJJJJJJJJJJJJJJJJJJJJJJJJJJJGIJJIJJ
@6754637/1
ggactgtcagatggttttggagaattatcaaagagaattattgaattcaa
+6754637/1
CCCFFFFFHHFHHJCFHIJJJJJJJJJJJIIIIJJJJJJJJJJIJJJJIE
@3680936/1
cctccatactccttgtcttacaggtaccggtctttctcgataatcaagtg
+3680936/1
CCCFFFFFHHHHHJJJJJIJJJIJHHJJJJGIJJJJJJJJJJJJJIJJGI
@7773757/1
cgtgagaagctgcaacggctgctatagatggaacgttgatctggtctgga
+7773757/1
CCBFFFDFHHHHHJJJJJJJJIJJJJJIJJJJJJJIJJJJJJJJGIJJJG
@1126049/1
gctgctgtggtggttcttgcctttgcagctgttgtggtggttgttgcctc
+1126049/1
CCCFFFFFHGFHHEHIJIJJJJIJJJJJJJJGIIHHIGHIGIJIIJJJIG
@7774510/1
gtgctgtaccttgtatactagcatgactgactagatagaagtctaattca
+7774510/1
B@BFFFFFHHHHHHIJJJJIJJJJJHJJJIHIJIGIIJGIIJIJIJJJIH
@1126661/1
cctgttctaacttaaagctgactttagtacatcgcctggagacatgacta
+1126661/1
@@@DDDEFDFHHHGHGDGHGJGIGJIIIIIGIIJIGFIGEHIGHGGHGHB
@4178391/1
gtgtttttgagctcatacttaatccaatgacatggggaagtcaattgcta
+4178391/1
B@BDFFFFHHHHHJJJJJJJJJJJJJJJJIIJJJJIJJJJIIJJJJJJJJ
@4178456/1
ctttaatgaaattatctggagctcatcaagcttcggtccgactgatgatt
+4178456/1
CCCFFFFFHHGHHJJJJJJJJJJJJJJJJJJJJJJJIJJJJJJJJJJJJJ
@1639064/1
gtctccttgaacaaatttacctaaagcaacaacacaattgtcggcagctg
+1639064/1
CCCFFFFFHHHHHJJJJJJJJJJJJJJJJJJJJJJJJJJJIJJJJJJJJJ
@1639118/1
ctgactaaaatattgttcaagttcacgaggagtattcttggaaacaattt
+1639118/1
@@@?DDEABHHGFGIIIGH<BFHCBHG;FG:E?;DBAGHGIHGIHGIIII
@5734166/1
gccacttctttgaactaagtacagcgaaattcttattcgattgaagtaaa
+5734166/1
C@@FFFFAHHHHHIGIJJJJHIGJJJIGIJJIHIJJIIJIIJJJJJHIJE
@4178784/1
ctcttcctttctttggatctgaagggcggtcccctcttttggg
+4178784/1
@;;DDEDAFAFD>EFGGHGIGIE@@GB8@88@FHGIIG=@FA6
@6238399/1
ccatgatttattaaacccgatgctagctttcttaaatctggttctctaat
+6238399/1
CCCFFFFFHGHHHJJJJJJJJJJJJJJJJJJJJJJJJJJJJJJJJJJJJJ
@1639668/1
ctcaaactcaagctgtcgcttcaattcatccacttctccctgcagttcat
+1639668/1
CCCFFFFFHHHHHJJJJJJJJJJHGJJJJJJJJJJJJJJJJJJJJJJJJJ
@2656806/1
cctctctttctggtgttcatgtaatgaattcgtctgtctccatactctgg
+2656806/1
?@@DDDDDH?FDDIHGBFIGGFF?HFF<<ACFGEEFHGGBHCHGHIIIII
@2656865/1
ctccagctaaggctgtatcatcaacttctaaaggtttccaataaacacct
+2656865/1
CCCFFFFFHHHHHJJIJJJJJJJJJJJJJJJJJJIIJJJJJJJJJJJJJJ
@6239693/1
ctcagagctaccttggcagctgctaattttgcttggtgtttgttttctcc
+6239693/1
CCCFFDFFHGHHHJEHIIJJJJJJFHIJJJJJJJIJFGHIIJFHJJJJJJ
@2133939/1
gcgatactaaaacaggcagaagcatagcatgctggacaatatcgcacata
+2133939/1
@<@DD@?DHFHDBEHG<AH;GFG?@EHBG@G<GHE>BDBDBFFCHIDI>F
@5735955/1
gttctttcatgatactctcaagatccctgattacttcttctcgaggtggc
+5735955/1
CCCFFFFFHHHHHJJJJJJIJJJJJJJIJJJJJJJJJJJJJJJJJJIIJI
@4180640/1
cttcatcatccaagccgtaatgaatggtgt
+4180640/1
@@@DA?DAHFDHDEHIIEGB7C?C4FC?::
@595577/1
ctgttcttcttgaagttggttcagctgtagtctgtctgcatctgtatatg
+595577/1
CCCFFFFFHHHHHJJJJJJIJJJJJJJIJJIGJJJJJJJJIJJIIJJJJJ
@79644/1
gacctttggcacatccacgatttcggcagcttttacctcattttcactca
+79644/1
@CCFFFFFHHHHHJJJJJJJIJJJJJJJJIIJIJJJJJJJJJJJJJJJJI
@1127436/1
tccatactccttgtcttacaggtaccggtctttctcgataatcaagtgtt
+1127436/1
CCCFFFFFHHHHHJJJJJJJJJHIJJJJIIJJJJJJJJJJJJJJJJHHIJ
@2658806/1
taagtgatcattaagttcgccgatcttgtacaacattttacatgcagtta
+2658806/1
@C@FDBDFGHHFHJIFFGDHIIIGBFIFBGIIIFHGGGIIIIJCFHGHHI
@7775093/1
ccacgatttcggcagcttttacctcattttcactcagaagaaataatatc
+7775093/1
CCCFFFFFHHHHHFJIJJJJIJJJJJJJJJJJJJIFIIJIHGGJJJJJJG
@2659528/1
ctttgatggaatttcataaacaactttcaaatccttaatatacgcaacaa
+2659528/1
@C@FDADDFHGHGIIIIJIJIIIEHIIJIGIIJJEGIIJJBGGHIEHJEI
@596577/1
agcttgctgtggtggtacagcacccggtcctggtccagattcctgttgtg
+596577/1
@CCDFFFFHFHHHHIIIJIJJJJJJJJIIJJJJJJIIJIJJJJJJIJJHI
@596840/1
cttcattgtaacttggcccgcaacaattgtacacaactccataggaagcg
+596840/1
CCCFFFFFHHHHHJJJJJJJJJJJJJJJJHIIJJJJJJJJJJJJJJJJJJ
@2660054/1
ccacattccattccatgatttattaaacccgatgctagctttcttaaatc
+2660054/1
CCCFFFFFHHHGHJJJJIJJJJIJJIJIIJJIGJJJJJJJJJJJJJGIJJ
@2660273/1
ggtacataattaaaattaattaaaagttaataatacaaataaataaacag
+2660273/1
BC@FFFFFHHHFHIJJJIIIJJIIIIHHJJJJJJJJJJJIJJJJJIIJJJ
@6241779/1
ctcagagctaccttggcagctgctaattttgcttggtgtttgttttctcc
+6241779/1
CCCFFFFFFHHHHJJJJJJJJJJJJJJJJJJJJIJJGHGIJJHIJJJ4EH
@1643393/1
ccgggttgttgcctaacaggaggtgcactggttacaggagatactggttg
+1643393/1
@@@DD@A@FHHFDGGHIIIIIC:1:<FGHHIGHGIIIIDHGGIIGHI?B;
@4182173/1
ccactacagcatctcctaggaattctaaacgttcattgtgagttatattt
+4182173/1
CC@FFFFFHGDFHIGGIJJICHIJJGIJHIJEHIJJJJJJGIDDIIJJDI
@80940/1
tctgcatctgtatatgccctagcacggaaagcagcgagatgagcataata
+80940/1
CCCFFFFFHHHHHJJJJJJJJJJJJJJJJJJJJJJJJJJJJJJJJJJJJJ
@1128345/1
ctaaaaggctacacaaacaatcacctgaatccttagaattcaaaaattca
+1128345/1
CCCFFFFFHHHHHJJJJJJIJJJJJJJJJJIJJJJJJJJJJJJJIJJJJJ
@81017/1
ggaatgtatgacgatgatttgatatctatatttctcattttttctgctaa
+81017/1
CCBFFFDFHHHHGIJJIJJJJAHFHIJIJJJJJJJJJJJJJJJJJJJJJJ
@2135727/1
ctctgatttatctcatcttcatcatccaagccgtaatgaatggtgttgct
+2135727/1
CCCFDDFFHHHHHJIIGJIIIIIHJJIJGIIJJIJGIJHIEGI:BDFGHJ
@81360/1
gccgtaggaaataagaaagcaagagaaggaagtgaggtacacagttgcag
+81360/1
@@@FDDFDHHDFDGIJJJJIJII;DEDEGH@GFHHIIHGHHGIGIGJIIF
@7276073/1
gtgcactggttacaggagatactggttgttgttgaggtggtagttgagtt
+7276073/1
CCCFFFFFHHHHHJJJIJIJJIJJJHIJIIJJJJGJJDGI@GHHIJGIHI
@5215538/1
gctgggttgctggtcaccgggttgttgcctaacaggaggtgcactggtta
+5215538/1
@CCFFFFFFGHHHJJJJJJJJEHGHIGHGGIJGIGIGIJ7BBDHGIIJGH
@3173143/1
cttaattttaaatttgtataatttcaagataacaaataagatagcttttg
+3173143/1
CCCFFFFFHHGGHIIIHGIIIIJJGJJJIIJJJJJJJJJJJIJJJIIJJJ
@6760233/1
cccgatgctagctttcttaaatctggttctctaatcatctgattagtagt
+6760233/1
CCCFFFFFDHHFHJJJJJJJJJIJEHJJIJJJJIJJIIJJJGIIIJGIII
@3174391/1
gctccaattgcattccctttcacactagggacatgaggtgaaattattgg
+3174391/1
CCCFFFFFHHHHHJJIJJJJJJJJJJIJIJHIIIJHIJCGFHIIIIIJJJ
@7278955/1
cttgcacgacctttggattgaatataagaccttgttgttttagggtaatc
+7278955/1
=?@DDDDDDFHHHJJIJJIJEGHIJGI@GHIJIHFBGFFHGIIFI?DFIF
@2664449/1
gccatatttaacacacattttgtaaataattttcttaactttacacattt
+2664449/1
@@@DFFFAHFHHGGHIIBBIGEHIEGHEEHGIIIIGIIIIIIDHFGGDGG
@6242674/1
ctcaggagaaatttcaatttttgcaaattgttcgtagtgaagaactgaaa
+6242674/1
@@CFFFDFHDBHBHBGCHIIJIIGGIGIIIFHIIHIIHIIIGGIJJJIJI
@4695613/1
gttaacttttggtggctttattatattactcctaattgaagagccttttc
+4695613/1
C@CFDDEDHGFHDGHEGIJEHHHIDIJIJIIJIGIGGDEHGHGGIJIJII
@4184091/1
ggctggccatgttgaatagcttgctgtggtggtacagcacccggtcctgg
+4184091/1
=@<DD@;?DFFFFHGGGEHE@HGIHIIIIIIG1CG9C<CGIAGI?@EGEH
@6243195/1
tttctttttcttgatctctttcattatcgtaaattgtcacggtctcaaca
+6243195/1
CCCFFFFFHHHHHFIIHJJJJJJJJIJJFIIIIJJJIJJIIJEHGHGIHG
@4184427/1
aatcaatttcaggatacgatctggtttacaattagaatttataagtgttg
+4184427/1
CCCFFFFFHHHHHJJIHHHIJJJJCHIIJJGIJJJJJJJJIJJIIIIJJJ
@3177704/1
tcaggttttgggtagttgggtaatattttgataacgtggatgtagatagg
+3177704/1
CCCFFDEFHHGHCGHHHIJJFHIJIJJJJJGIJIJJIIJIJJHIIIJJJJ
@3685992/1
cggccacttctttgaactaagtacagcgaaattcttattcgattgaagta
+3685992/1
???;A8=AFBBFBGIE<??FFHC4<<9?FFIIIDGCFBGBBFFFEIIFI?
@7279752/1
gccctcttcattttcggtttcgtaggcaggtggaggccatcgcctggtca
+7279752/1
CCCFFFFFFGHHHJJJJHIIJJIJJJJJJJFHJFIGEHIJIIIJJJJHIJ
@600084/1
agcattaagtcttctctgcactgtgacagtcttcaagcactgagttagaa
+600084/1
CCCFFFFDFFFHHHIIIIJIGGGHEHIJJEHIJIIJGIIJIGIIHIIJIG
@2665243/1
gctaatttaaaaattgaatagtttttatgaaatgagtcagaattttcgtt
+2665243/1
CCCFFFFFHHHHHJJJIJJJJJJJJJJJJJJJJJJJHIJJJIJJJJJJJJ
@5740495/1
aggacgtgctgtaccttgtatactagcatgactgactagatagaagtcta
+5740495/1
@CCFFFFFDHHHHJIIDHHGIJJIJIJJGHGIJIFHIIJ>HHJIGIDFHG
@7779926/1
agaacaatgagtgagagcttgcaagaggtaacttctgtcttgaaatctgt
+7779926/1
CCCFFFFFHHHFHIJJJJJJJJJJJIJJFIIJJJJJJIJJJIJJJJJJJF
@5740657/1
cgcacaacaaacacttggggagttaaatcaacatc
+5740657/1
CCCFDDDFFHHHHBGGIIIIIICCGGIHGGIIGIG
@5218782/1
atatatttcagtaggatcataacgatggtcaacaaggaactcttgtaaat
+5218782/1
@CCFFFFFHHGHHJJJJJJJJJJJJJJJIJJJJJJJJIIJJJJJJIGJJJ
@84386/1
atctctttcattatcgtaaattgtcacggtctcaacaagttccgtttttt
+84386/1
CCCFFFFFHHHHHJJJHIJJIJJIJJJJJHIIJJJJJFGGHHIIJJJJJJ
@4698046/1
ctctgctgttgctgttgttgctgaggctgctgtggtctctgctgttgttg
+4698046/1
CCCFFFFFAHHHHIJIIJJJJJJIJJJJJJJGHGJIJIHJIJJJJJJIJG
@1132129/1
ttcagaatataatagtttcaactcatttgatttatgcttaataagcatta
+1132129/1
@@@FDFDDHFFFHDHGGBGHGIEBIAHGHIEIDHAEBEHHIIIGBFCG@G
@1132131/1
gggtaatcaaattttatgacaaaattgcaattctttacatcaataccttc
+1132131/1
B@CBDFFFHHHHHJJJJJJJJIJGJJJJJJJJJJJJJIIJJJJJJJIJJJ
@5219627/1
caagctctccccttccatgcaataaacggcatgtctcaagagctgcaatg
+5219627/1
BBCFFFFDHHHHHJJJJJJJJJJJJGIJJJJJJGIJJJIIJJJEIIJJJI
@5219654/1
cctatttctttgtgtcggaatacaaggcaggaaatggtgaactgcctttc
+5219654/1
CCCFFFFFHHHHHIHIJJJJJJJJJJJJJIJIJJJIJGHIJJJJJJJJJJ
@6245013/1
tcggtttcgtaggcaggtggaggccatcgcctggtcatgcataattcttg
+6245013/1
BCCFDDFFHHHHHJIJJFHIJJJJJJJJIIJJJIFEHIJJJJJJJIJJJI
@7780970/1
attatttttcctttgatgctgctcagtttaccttcatccttgttttcaaa
+7780970/1
@@@FFFFFHHHHHJJGIIJJJJJJJ3FHHHIJDGIIJJIJJIGIJJJJJJ
@6763299/1
ggcaggtcttcttgtaacattgcagactctgtacttcctcctcatagttc
+6763299/1
CCCFFFDDHHHHHJIIJJJJJJJJJJJJJJJJJJJJJJJJJJJJJJJJJJ
@5220373/1
cagcttacaagccttagtaagcataaatttatggaagccataccgtacgc
+5220373/1
CCCFFFFFHHFHHJJGIHIJJJJJJJJJJJJJIJIGJJIJJIGGHIJIII
@2137696/1
cttttggtcctgttggtccattaatataaaatggttcaacttctttggtg
+2137696/1
@@@FFDDBCDDFBFHGI>FFBHHIIDGD>?FDFH?DHGGIGFGFCGAFHE
@2137741/1
ctgtcgaacagcttccacagcttgtctgtaattgcgataaggtttttcag
+2137741/1
@@<DBD<D?FHHAGG@G@HAGGHCHBHCCGAF@ECDAFGECFBDF@B?D?
@7782405/1
cttgtcttacaggtaccggtctttctcgataatcaagtgttggtgcattc
+7782405/1
@@@FFFDFHHHHHBF@EGBHDGGIJGGHIDHGCHGHGFHDGHDBBFGBFF
@6764780/1
tggtatttctggctcacctccttccattgttctcaatgtaagacagcatt
+6764780/1
@BCADDFFGHHFDGHIJJJIJIJJJIJJJHHIGIIGJIIHIJIJIJJIIH
@3689890/1
ccattatcgcatcatacggaatttgccgagtccttccttctagtgcttct
+3689890/1
@@CFFFFFHHHGHIJJIGEFEHJJGIHIBG;BGHIIIIJJJJJDGGIJJJ
@1646261/1
catatttttaagttcatttgaataaaataaataatttttcgatagttctt
+1646261/1
?@@DBBDDHFFFACG@AGHHHIGHDCHHGIIIFGBEBEEEGGBFA@GFED
@86728/1
ctcctcgactgccccgatgttggagcctatgctatccgtagtcgaggctg
+86728/1
CCCFFFFFHHFHHIJJJIJHIEIIJJJIJJJJIJIIJJGGIFHIIIIJHH
@3690553/1
ggaacgttgatctggtctggagctggatgagtgacatcagcgccaacaac
+3690553/1
C@CFFFFFHHHFHII@FHIEBCAGGGDGBHICEGGAHGIIIIIEDDFGFI
@7282897/1
gccaaaatttgttcacactgttcctggctgagagtaattcgtcgcgcatt
+7282897/1
CCCFFFFFHHHHHJJJJJJJJJJJJJJJJJJJJJGHIIJJJIJJJJJJJJ
@1647171/1
cctaaagcaacaacacaattgtcggcagctgggaatcctttgtgagccac
+1647171/1
CCCFFFFFHHHHHJJJJJJJJIJJIJJJJJJJJJJJJJJJJJJJJJJJJJ
@2139611/1
ctgttgctgaggctgttgtggtctctgctgttgctgaggctgctgtggtc
+2139611/1
@C@FFDFFGHHGHJJFHIIIIEHIJJIJJGGIJJIIIIJJJJIGIGGIBG
@4701745/1
agctgagtgagttaaaacagtacatcgcacaacaaacacttggggagtta
+4701745/1
@@@DDDD2CC??BB?CBGHHIHFHHGGDGEGGIFIIIBDDEHGGBFE7=B
@5743117/1
ggagaatttttaaccatttacacaatataaatgcaccttcaacaccacac
+5743117/1
BB@FDFFFHGHHHJJJJJJJJJJJJJJJJJJJJJGIJJIJIJJJJJJJJJ
@3181076/1
ctgtggtctctgctgttgctgttgttgctgaggctgctgtggtctctgct
+3181076/1
CCCDFFFEHHHHHJJIJJJJJIJJJJJJJJJJJJJJJIJGGIGGGJJIIE
@1649606/1
atatataagattacaattcttaacattttttctttaaacaaagaacattg
+1649606/1
@C@DFFFFHHHHHJIIIJJJJJIIJJJJJJJJJJJJJJIJJIICGHJJJJ
@6766306/1
attacttcttctcgaggtggctgcagtttccatatcatattatacctgaa
+6766306/1
CCCFDFFDFHDDFHGGHCEFECEGIGHCFHHIGHGCFFHIIHIEHIIIGB
@88002/1
gtattgttctggtattatgagtgttacttctcatcctaggacgtccacct
+88002/1
CCCFFFFFHHHHHIJJJJJJJJIIJJJJJJJJJJJJJJJJJJJJJJJJJJ
@5221781/1
ggaccacattctatcaagtaggcaccaatcaaggcctccacacaatcagc
+5221781/1
CC@FFFFFHHHHHJIIJJJIJIFIJJJIJJIIJJIJJJJJJJJIJJJIJJ
@3692739/1
cttcaagatagaacccaattctggcccaagaggagagcttttattgaata
+3692739/1
CCCFFFFFHHHHHJJJJJJJJJJJJJJJJJJJJIJGHIJJJJIJJJIJJJ
@7285163/1
cctaacaggaggtgcactggttacaggagatactggttgttgttgaggtg
+7285163/1
?@@DFFBEFDHHFHIJIJIIEHDDHHIGIBHIGHIJIEHHHJIJJDDHFF
@605038/1
gtagtaagtgatcattaagttcgccgatcttgtacaacattttacatgca
+605038/1
BBCFFFFFHHHHHJJJJJJJJJJJJJJIJJJJJJJJJJJJJJJJJJJJJJ
@4191291/1
gtttggtagaagcaggatgacacttaggtcgtgcatggtttaagaaagac
+4191291/1
CBCFFFFFHHHHHJJJJJJJJJJJJJJIHIIHIIIJJJHHHIIIIJJJJI
@2141285/1
ccggtttctcaaaacatggtgctggatgaggaaatttttcataaagaagt
+2141285/1
@CCFFFFBHDFDDFGHIIIJIIIJJDHIIJJFGGIIJJJGIIJEGIICDB
@2669312/1
gtctttttttaccaaaccggtattttccccttggcaacaaacagttgttt
+2669312/1
CCCFFFFFHHHHHJJJJJJJDGHIIFJJJJJJJJJJJJJJJJJJHJHCHI
@7286826/1
catcaacttctaaaggtttccaataaacaccttttggaagctttacaact
+7286826/1
@@@DFFFFHHHGHIJJJJJJJIIJJEJJJJIJJIJJJIJJIIIJJJJJJI
@7287182/1
tgggagagtagcttgaggctcagaatcgagtagcctttgctcagcatctc
+7287182/1
CCCFFFDFCFFHHIJIJJJJJJIJJJJJIJEFHIIGIJJJJJJIJGHHHG
@606938/1
ccatcatttgctgctcataaagcttattcatttcactcctcaatttgtta
+606938/1
C@@DDDDEHFHHGEEHGGHIIIDGEHGIEII<EBEEHCHHIG>FIIHFHH
@7287447/1
ctcatactgtcttcagcctcatgttataacattatgcagttcattaccta
+7287447/1
??@DD;=D?F<:AFF<:A<CG@@CH<FHAAFC?9FC??:1:?CG??D:BG
@6249332/1
gcctcttttaccattgtacgagtttgagcatcattcattttcttcattgt
+6249332/1
CCCFFFFFHHHHHJJJJJJJJJHIJJJJJJJJJJJJJJJJJJJJJJJJJI
@6769570/1
tttcaacaaacacaagagctaaattatcctttttgaaattttttaataat
+6769570/1
@<<:AABD:D?F3C<EDEEFA:FF>HH<9AFGFIIII>CBGFFI;FFEFE
@7786273/1
ccttgtcttacaggtaccggtctttctcgataatcaagtgttggtgcatt
+7786273/1
CCCFFFFFHHHHHJFFHIJJGHIIJJJJJJJJJJJJJJHHHIJJGHIJJJ
@1137240/1
ccggtctttctcgataatcaagtgttggtgcattcataattcgggcctta
+1137240/1
@@CFDDFFHFHHFIJIJJJGIIF<CFEHHGGIJJJJGGGDIIIJIIIIJI
@6770484/1
ctttaagagtactaccaactcatactgtcttcagcctcatgttataacat
+6770484/1
@@?DFDD?DHAHFEEHGHGEGIIEIIDCBFEHEAHGII3DFHDDGGGDGA
@3184624/1
cacggaaagcagcgagatgagcataataggtaggtgcagggtatgaaact
+3184624/1
@@@F;DDAHBDHFIIJIIGHGGEHFGHIIICGGG4BDGIJIDFHJJJJIG
@3185035/1
cccgatcgcttggctttagcactgcatctacacaaagggccatcattcat
+3185035/1
CCCFFFFFHHGHHJJJJJJJJJJJJJJJJIJJJJIIJJJJJJIJJJJJJJ
@2142726/1
gtttttgaaaaaattttggccaatagctgtgggttatatggtgattgatg
+2142726/1
C@@FFFFFDHHHDHGIGEGHIJIIGHHIJFHGJ6DDHFGICHEGHGCHJG
@3185922/1
atcggtggtgtgtaatcactgctgaggcttgaacaagcccttctgatagc
+3185922/1
CCCFFDFFHHHHHJJJJJJJIJJJJJJJJJIJJJJJJJJJJJJJJIJJJJ
@6251773/1
ggaaaactgtttatcatagatccgacgacactttttagtaccgggcttac
+6251773/1
@@@DFFFFHHHGFIEHDHIIJGIGIGIJGIIIEGGGHGGHGHJIIJIIGH
@3695656/1
ggtatatataagattacaattcttaacattttttctttaaacaaagaaca
+3695656/1
?@:BDDB?DFDBFBHEGHEGH:CBHGHGHHDDHAGGHGHEHGIFEHGHGH
@2143209/1
gcctcttttaccattgtacgagtttgagcatcattcattttcttcattgt
+2143209/1
@<@BDFDFHHHHHIDHEHIIGB<CHCHF9FHEHGHCHI>GGIIIEGFG<?
@2143285/1
gctttattctcattaaggaattccggtttctcaaaacatggagctggatg
+2143285/1
CCCFFFFFHHHHHJJJJJJJJJJJJJHIJJJJJJJJJJJJJHIJJJJHIJ
@7788269/1
cgggagaccttggctttgccgcgtgttgctgtacttgaggctgagatgaa
+7788269/1
@@CFDFDFHFHFHIJJIIGIIGIDGIIJJIIHGHIJJGIJJIJGHGIJJJ
@5748005/1
catgtatccttttgggcggtaccatggtataactatcttattgagataat
+5748005/1
??@B?DDB8ADDFFFB@ED00?FBDGI?FBBGDBFIFFIFIC=88CFIII
@4705475/1
gtcgtgagaagctgcaacggctgctatagatggaacgttgatctggtctg
+4705475/1
@BBFFFDDFHHHHJJJJJIJJIJIGIJJJGJJGIIIJHIJIJGHCAGHII
@4705487/1
cttcatgccactgattgatgtcccaatggtccacacctttgtcaccacta
+4705487/1
@@@DDEDFHHHDGGIJGEEHHIIHIGGGIIIFGHGIECFHIEHGHEHJIG
@4193255/1
gtcatttctttttcttgatctctttcattatcgtaaattgtcacggtctc
+4193255/1
CCCFFFFFHHHHHJJJJJJJJJJJJJJJJJJJJJJJJJJJJJJJJJJJJJ
@1138451/1
cggaaagaacctagtgtgatggcgtttctgaaccactataaatgtaatcg
+1138451/1
CCCFFFFFHHHHHJIIHHIJJJJJJIJJJJJJJJJJJJJJJJJJJIIJJI
@2143731/1
ccgcaacaattgtacacaactccataggaagcgccaaaggcttctctcgt
+2143731/1
@@@DDDADHHFFAEHB?F;CBBCFHIGB<CD=DD@FHIGBDHIHGGGFEH
@612693/1
ctcgaggtggctgcagtttccatatcatattatacctgaaggcttttggg
+612693/1
CCCFFFFFHHHHHJJJJJJJJJJJJJJJJJJJIJJJJJJJJJJIJIJJJJ
@7788885/1
gcctttgttgctgctgtggtggttcttgcctttgcagctgttgtggtggt
+7788885/1
@@@DDDDDHF?FFHI@CFCEFEFFEEFDEHIIIIIIIIHGFHIFHGFGGF
@3696609/1
ctggtcttcagtcacccgattctatttcttggtcatcagtttgagatact
+3696609/1
BBBDDDFFHHHFFIIGIJEGIIJJIIJIIJJJHIIIIJGFIIJJJIIGHJ
@2143942/1
ggcctatgactcccaagctgctatgagtactatcatcagctggtgtagaa
+2143942/1
CC@FFFFFDHHHHJGIIGGGGIJEIIIDHHIIIJJJJJIJGGI?D?FGDH
@2672395/1
ctggttgccttaaaacaatgtcaagagcttggattgcctcctgcggacca
+2672395/1
@@@DFDFDFFDFFGIGGIEGFHGIEHHIIJJFHIEHC@@FHGFGFHIIGI
@613870/1
gacaggtttttgaaaaaattttggccaatagctgtggg
+613870/1
@@?D=D?;FDHD:A42AFBDEHBC3?B@BHGGBGGIG6
@7290708/1
ccacttttatgaatgattttgatccaaccttctggtagcatttcaaaatg
+7290708/1
CCCFFFFFHHHHHJJJJJJJJJJJJJIJJJJJJJJHIIJJJJJJDIJJJJ
@7290858/1
ctgattacttcttctcgaggtggctgcagtttccatatcatattatacct
+7290858/1
CCCFFFFFGHHHHJJJJJJIEHIIJIJJJJJJJJJIJJIIJJJJJJJJII
@4196757/1
cagttcttcaacaaaattatcttcatatatttcagtaggatcataacgat
+4196757/1
BCCDDFFFHHHHHJJJJJJIJIJJJJIJJJJJJJJIIJJJIJGIJJJJJG
@4196844/1
agcttgcaagaggtaacttctgtcttgaaatctgtagcccaatatagatt
+4196844/1
@C@DDFFDDFDHHAFGHGGGIJGIHHIGIJJJJIGIIIGHGIIGGIGIJJ
@3188630/1
cccgattctatttcttggtcatcagtttgagatactgtaatgcattgtag
+3188630/1
CCCFFFFFHHHHHJJJJJJJJJJJJJJJJJJJJJJJJIJJJJJJJJJJIG
@92882/1
ctttgctttaggatcatcatctggattttgaatag
+92882/1
???DDDADDHFHGGIEGEGEIEHHAHBFHIJJCH3
@5749194/1
ccgctgtagtacaaatttctatttccgattatttttcctttgatgctgct
+5749194/1
@@CDDFDFHHGHHJJIJJJGIJIIIIIBGIIJJIJJIJJGJIGIJJJIII
@93125/1
cctccttccaaaaaaatacagcaagtctggtaaatttatcgcaaggtaat
+93125/1
CCCFFFFFHHHHHJJJIJJJJJJJJFHIJJGHIJJJJJJJJJJJJJBFHI
@7789767/1
ctgttgttgctgaggctgctgtggtctctgctgttgttgttgttgctgag
+7789767/1
@?@DDDDDDBFHHE=FGIGGI<?@G@CHDB@FGEF@CF>FDHBDHFH>??
@7789794/1
ctcattaagaaaataataccagcatttcttaaagttgtgaaaatcgtgta
+7789794/1
@CCFFFFFHHHHHJJJJJJJIJJJJJJJJJJJJJIIJHIIJJJJJJHIJJ
@1139625/1
ctcctcgactgccccgatgttggagcctatgctatccgtagtcgaggctg
+1139625/1
CCCFFFFFHHHHHJJJIJJJJJJJJJJJJJJJJJJJJJIJJIJJJJJJJH
@1139658/1
gtttgttttctccaactccgacaaacgccatcctctcattcttagttgta
+1139658/1
@??DDADDHDFHFHIJIEGGEHGGHJEIJJIGIIJIIJIGGIEGIJEGCF
@1658216/1
ctcagagctaccttggcagctgctaattttgcttggtgtttgttttctcc
+1658216/1
CCCFFFFFFHHHFIJJIJJJJJIHIJIJJJJJIGHI?HFHGIFHIJJJJJ
@4197524/1
gctgagagtaattcgtcgcgcattctgttgtatatttatgctcacttcac
+4197524/1
@@@BDDDDHHBDF9FC;:@DEED@DFBBDFFGE<DFF>FAA?<9?B=FF=
@2146465/1
ctggtagaagaactgctgtaataacgaatttttttcttgttattttcttg
+2146465/1
CCCFFFFBBDCBDEEGIGEHIG@FGIICHIIIIGHEGHCHHHHIIIGGD8
@1140925/1
caggaaaaccagattttggattgaggtgataacatatttcggcaacatag
+1140925/1
CCCFFFFFGHHHHJJJJJJGHIJHIJHHIJIJIJJJJJJJJIJJJJJJJI
@5229202/1
ctttacatcaataccttcttctatcacatcggaggcaaccaatatgttcg
+5229202/1
BCCDFFFFHHHHHJJJJJJJJJJJJIJIJJJJJIJJJJJJJJJJJIFIIJ
@1659417/1
cagggagaatttttaaccatttacacaatataaatgcaccttcaacacca
+1659417/1
@@@7D?@@C>DD<FEH@GHGCAECHIICHHGIIIIII@FG3?9DGHG=EG
@2148206/1
ctgctgggttgctggtcaccgggttgttgcctaacaggaggtgcactggt
+2148206/1
@@@FFFFFHHHHHJJIJJJJJJJ@GHIJJIJGIIIEIJGHF6=FHJGGI@
@7293671/1
ctttgttgctgctgtggtggttcttgcctttgcagctgttgtggtggttg
+7293671/1
CCCFFFFFHHHHHJHIJEHIHIJJJJJJJJJJJJJJJJIJJHIJBGIDHG
@1660009/1
cccatgttaaattttttcagaatcatgtgattttttttcctttcaagaat
+1660009/1
C@CFFFFFHHHHHIIJJIJIGIEEEBHEHGIJJIGIJJJJIGIIGCHIGG
@1660228/1
tgagtaatctctgtatcaacaactgtaccagccggcacattcatatttct
+1660228/1
CCCFFFFFHHHHHJIJJJJJJJIJJHIJJJJJJJJJJJJIIJJJJJIJIJ
@6776153/1
gtgtaatcactgctgaggcttgaacaagcccttctgatagcctgcaattc
+6776153/1
CCCFFFFFHHHHHJJJJJJJJJJJJJJJJJJJJJJJJJJJIJJJJIJJJI
@94859/1
cttggcaacaaacagttgttttttcctgatatagctctaacttcaattaa
+94859/1
CCCFFFFDHFHHHJIHIGIHIJJJJJJIJJJJJIIJJIGGJJJJJJGIII
@7295354/1
caatgtttctagcctttcataattcataacgtcattagcagagctcgcta
+7295354/1
CCCFFDFFHHHHHJGIIIGIJJJJJIJJIIGGIJJJIJJHGHIIIJIIJG
@5751472/1
aatagctgtgggttatatggtgattgatgccattcaactttgcattaact
+5751472/1
CCCFFFFFHHHGCFHIJJJFCFHIJJIGHIIIJJGIJJJJIJJJJIJGGH
@7791846/1
ccataccgtacgctcaaacatgcaaatgtgacattattgactaaggccg
+7791846/1
@@@DDDDDDFFDDHAFEG>GE?EGB?CF:CCCGHIIIICHIIIIHEG=6
@4198850/1
caattttttcttttcttctttctgtatcaactgcagcctcttttaccatt
+4198850/1
CCCFFFFFHHHHHJJJJJJJJJJJIIJJJJJJIJJJJJJJJJJJJJJIJJ
@6256907/1
gtcgaatactgttcttaggaatatttccaatgaattcctctatttcattg
+6256907/1
@CCFFFFFHHHFHBEHEHIDFCBEEHAHIGIIIGIGEDGIIGHGHIIIGD
@2675536/1
cgatgatttgatatctatatttctcattttttctgctaaagcactacctt
+2675536/1
@@?DDDDDFDB?:AAFEBBCHDGIIGIIIIIIFFFGIIIGGGIGHIGGGI
@1142158/1
ctctgctgttgttgttgttgctgaggctgctgt
+1142158/1
CCCFFDDEHHHHGIIIGIJEGHIHJGGIIJJJI
@96071/1
caattcttaacattttttctttaaacaaagaacattggattattcttaca
+96071/1
?@<DD;DDFHBDHIIIIIIIGHHI<<CE;EGDHIGIG@CGGEGHHGGIII
@1661814/1
gggcaccatgacgatagctttattctcattaaggaattccggtttctcaa
+1661814/1
@@@ADDDDGGHFA?EEHIA@HHHHEIHICGGFHG@EGIEGHGIIGIIIII
@5752170/1
gcagggaattctaagagggtacacaattcaggcactaatgtctcttcaaa
+5752170/1
?@@DDDDEFHAFBFGGGGHEFHIGG@FFGFECEIGEDFD<DFE@G>B9BF
@5752266/1
catgaatatatccaataattataaaattgtttccaagaatactcctcgtg
+5752266/1
?@@DDDDFFDFHHIEHIJJJJIJGIIJJGEHHIGHIJCGHIJIJJGIJHJ
@7296095/1
tggaggtgaaaagaatgatcttccaactgtcacaaacctgttagcagctg
+7296095/1
@CCFFFADHHHHHJJJJJJJJJJJJJJJJJJJJJJJJJJJJJJJJJJJJJ
@5752392/1
gtccgactgatgatttgaggttcttgtggaattgtgacactttgatgttg
+5752392/1
@@@7DDDDHDFFFHIIIGIHHHBFHGIIIFIGCGGAHGHIGICH4BGFGH
@6258733/1
ctatttcattgtgcattaatctatagaaaattttccaaacagtat
+6258733/1
@@?DADBDFDB=CBFGGH>EHGIDGGGBFC49FHECDEH=HH?CD
@6259229/1
tgtcacttttggtcctgttggtccattaatataaaatggttcaacttctt
+6259229/1
@@@FFDFFHHGFDHIIIGIGIJEHIJIGIIJJJJGIGJJFGHIIIGHJIJ
@7297363/1
agataggctggcctgcttgtggaaaaccaccacaaatccacttggaaaac
+7297363/1
CCCFFFFFHGHHHJGHIIEIIIJJGIGJJGIJJIJJJIJJJJJJJGHIJE
@6259527/1
ctgtaattgcgataaggtttttcaggattgatagatacatcataatgatg
+6259527/1
CCCFFFFFHHHHHJJJIGHIJJJJJJIIJIIIJJJJIJJJJJJJIJJJII
@5754007/1
gtcctcctgccactcatcataatgaacaatatcttcttttggattagtag
+5754007/1
CCCFFFFFHHHHHJJJJJJJJJJJJJJGHJJJJJJJJJJIIJJJJGJGFI
@621239/1
gtccttctaacctgttcttcttgaagttggttcagctgtagtctgtctgc
+621239/1
C@CFFFFFHHHHHIJIJJJJJJJHEHJJJIGHIGJIJIHIIJJJJJJJIJ
@3193628/1
ccgtgatctaatatttgagcagaaggtgctggtgcatgtaatactttgta
+3193628/1
BBCBDFFFHHHHHJIJJJJJJJJJIGDEHHIJGHIIIJHIIIGIJJJIHI
@4710533/1
caaactgttgctcagcagctatctcttgtaggaactggactgcattaaaa
+4710533/1
CCCFFFFEHHHHHJJJJJJJJJJJJJJJJJJJJJJIJJJJJJJJJJJJJJ
@1142936/1
ctctacaattttgttttgtttctcctccatttccaattattttctttttc
+1142936/1
CCCFFFFFHHHHHGIJJJEHIIIGIJJJJJJJJJJJJJJIJJJIJJJJJI
@4200139/1
ctcagataatcccatatcatggagacattaacttgcgtagcatactttat
+4200139/1
CCCFFFFFHHHHHJJJJJJJJJJJJJJJJJJJJJJJJIJJJJJJJJJJII
@5232472/1
actgaacttagctgtctctggttccaattctaacagttctctgatgggag
+5232472/1
8?7DDDDDFDHBHGEFHIIGIAEBHDHGHEHIDDHGGIGHGII@DHGDFC
@2677548/1
tgggtcactattaaagttgatttgtcttatcgacttgacaattttttctt
+2677548/1
@@@DDDDAFHHHHGGIHHEAIGHIEHIIIGGIEHIIIFHGCGGIIHIIII
@5232898/1
aagcaaaatattttaaatgacaattactgtcatataaactcctctaatta
+5232898/1
@@@DAEEDH?DHFGEHDGGHIJIGIJGIGFBHGHHHGIHIGIJJJG@D@G
@621714/1
tcaggaataaagtcattaaccttcaaaatttttccgaggtttaaattttt
+621714/1
@@@D;DDDDBF?<CC@EEEH@<E?BHEGIIIIC;?E<DAFGIEIAGHCFF
@5754786/1
tctgcttccgttccaccctttctgctgcgatctttgccatagcatagttc
+5754786/1
@?@DDFFDHHFHHEIEIIIGIHHDFFEDFHEH@FIBGGIIFIEHGGAFH@
@5233308/1
tgaggtgaaattattggtatttcttttttccaaattgcctctccattcaa
+5233308/1
@C@FFDDDHHHHGIJJIAFHJIJJJJJJJJGIJJJJGIHIJJJIIJJIIJ
@622037/1
ataagattacaattcttaacattttttctttaaacaaagaacattggatt
+622037/1
@CCFFFFFHFHHFIJJJJJJJJJJJJJIJJIJIJJJIIJIJIIJJJJIJJ
@6781387/1
ctccttccaaaaaaatacagcaagtctggtaaatttatcgcaaggtaatg
+6781387/1
CCCFFFFFHHHHHJJIEGIJIJJIEGHI@?FHGGIIGHJJEHIJJFGIII
@2152883/1
gcccaatatagattccagaacttccggcataatgagtacatcatttacat
+2152883/1
CC@FFFFFHDHHFIJJIIIJIIIHJJJJGGIIIJHGCGHHFFGGIJGG@G
@4712759/1
cgacgacactttttagtaccgggcttactaagggagtattcttgatcatt
+4712759/1
CCCFFFFFHHHHHJJJGIJJJJJJJJJJJJJJIJIID3BFIJJJJJJJJJ
@4202395/1
ccaactctttattatcaatcatcaatcctttttatgaatgagccagaaag
+4202395/1
CCCFFFFFHHHHHJJJJJJJJJJJJJJJJJJJJJJJJJJJJJJJJJJJJJ
@4202644/1
gctgaggctgctgtggtctctgctgttgctgaggctgttgtggtctctgc
+4202644/1
CCCFFFFFHHHHHHIJJJJJJJJJJHJJJIJIJJJJJGIIHIIHIIJJJI
@7796108/1
cctgggtttaaaatcttcaataacattactcatttctgataggttctgca
+7796108/1
CCCFFFBDHHHHHGIIJJJJFIIJIHHIJIJJIIIJJJJIJJJCGHIIII
@2153362/1
ataataatgcctcagagctaccttggcagctgctaattttgcttggtgtt
+2153362/1
?@@;DDADFA?FFGE<DEDHBGCH:?F<FDGGIIG9?CDHHBCHBB?BDG
@5235317/1
tgggcttctattagttcatctatattttttaaggaagtaagtgcagggga
+5235317/1
@@CFADDFHFHHFGFHHGJJJJIGHGIIJJHIIIGGIDGHIHHIJJIJJI
@3197578/1
cttacaggtaccggtctttctcgataatcaagtgttggtgcattcataat
+3197578/1
CCCFFFFFHHHHHIHIJJJJJJJJJJJJJIJJIIIJIIDGB9BGHIIGBF
@6784743/1
caaatttctttctatatccatcggttcttcttcttttttccacgtgaaat
+6784743/1
::?4ABDDDHHHGIGFGHIHIIIIIIIIIIIIIIIIIIGEHIGIBGGGGE
@3199587/1
atcacattattatttgttcaatagtagaatgttacaaaaaagtaataagt
+3199587/1
@@@DDDDDFHFHFGEHIGIIHG>HFHHE@FHFDHEGE@FFEGICHIIGHB
@5759755/1
tctgctgttgctgttgttgctgaggctgctgtggtctctgctgttgctgt
+5759755/1
CCCFFFFFGHHGHIIJJIJJJJJJJJJJJJIGIJDGGJJJJJJGIIGJJG
@7302297/1
ctgattagtagtaacgattctccactgaaccaaatcggctccttgaatga
+7302297/1
@@BDFFFFHFHHHIIIIIIJJIJJIGGGHHIJIJGIGHGIIGEHHIGIJG
@7302443/1
ctccttccaaaaaaatacagcaagtctggtaaatttatcgcaaggtaatg
+7302443/1
@CCFFFFDGHHHHJBHGIJJJIGFIGGEDHCGIG@DGICBDD@@C=BFGB
@7303073/1
gacccatgcactgaatgactttatacactggcatttctggctcacctcct
+7303073/1
CCCFFFFFHHHHGJGJJJJJIJJ>HHIJJIJ9FHIJJJIIJJJGIJIJJJ
@2681367/1
ctcttcattttcggtttcgtaggcaggtggaggccatcgcctggtcatgc
+2681367/1
CCCFFFFFHHHHHJHJJJJHIJJJJJJHIJIJJJJJJJJJJJJICGGIJG
@626147/1
gaatctgttaaaggttttcgttgctcattgatatcccttatgtctaacac
+626147/1
CCCFFFFFHHHHHJGIJJJJIJJJJJJJJJJJJJJJJJJJJJJJJJJJJJ
@3703532/1
gttccattgcttgaggtctggtaattggagcggcttgtctaacttgacca
+3703532/1
CCCFFFFFHHHHHJJJFHIJJHIJJJJJJJJJJJJJ<D9?8BBFI8/=F8
@7799094/1
tgggaatcctttgtgagccacatcaatgttaaggaatggtttccaaccaa
+7799094/1
@@@FFDFFHHHHHJJIIGGIIGIJJJIJHIIIHIJIIIJHHGGGCHEGIG
@7303905/1
gtcctttgaggtgcaaaacaagcgatcgcccagacccttatttcaacacc
+7303905/1
CCCFFFFFHHHCFHGGHEHEGHIGGHIJJJJGGIJIJJJGHIHIGIGIGI
@3703675/1
cctttttgcagcttcttcaagagggatgggctctgaaggttgtattgttc
+3703675/1
CCCFFFFFGHHHHJJJJJJJJIIJJHJJJJJJJJJIJJJGHIHIJJJJJJ
@7799613/1
cctgattacttcttctcgaggtggctgcagtttccatatcatattatacc
+7799613/1
@CCFFFFFFHGHHJGJJIHIIFGHIJIJJJHIJJGHGIJJGIJIIJJJJJ
@6786818/1
ctcttcacatactcttgttacaacatatttcaacatgtatccttttgggc
+6786818/1
CC@BDFFFBDHDDBCBGHHIBEIEHIIIIGIGGGHIGCGHIGHGHGGGIF
@5237969/1
taagtttggttccatcaggaaacgatggtctgtgttgttctttttctatt
+5237969/1
CCCFFFFFHHHHHIJIIJIJIEIJIJJJFGIJHHHJJGGGIIJJJJJJJJ
@5238477/1
cttcatcatccaagccgtaatgaatggtgttgctttcgcagggtaagtct
+5238477/1
CCCFFFFFHHHHHJJJJIJJIJJJJJJFHBHIJIJJIJJJJJJ@FHI@FH
@5759922/1
agttgggtaatattttgataacgtggatgtagataggctggcctgcttgt
+5759922/1
?@=DD>?<CFFHFGEG>HIIIGIFEGGIIIGIGIGG@FGGG<BHH9DGHF
@2154675/1
ctagataataatgcctcagagctaccttggcagctgctaattttgcttgg
+2154675/1
CCCFFFFFHHHHHJJJJJJIJJJJJJJJJJJJJJJJJJJJJJJJJJIJJJ
@4715402/1
gttgttgccactgctgctgctgcggctgttgttgcctctgctgctgctgc
+4715402/1
CCCFFFFFHHHHHJJJJJJJJJJIJJJJHIJIJJIJJJIJIJIJIJIIJI
@4207944/1
tgcttctgtaaaacgccaataattgttctttcatgatactctcaagatcc
+4207944/1
CCCFFFFFHHHHHJJJJJJIJJJJJHIJJJJJJJJIJJJJJJJJJJJJJJ
@4715574/1
ttgtattcttcaatggttgctgctaaatcttcaagtacatagtacataac
+4715574/1
CCCFFFFFHHGHHJJIEGIGIIJJJJIJHJIIIJIFGFGHGIFHFHIHID
@5239315/1
ttattggcattccagcatcattactaattttttgcaattgttgagtgaag
+5239315/1
CC@FFFFFGHHGHJJJIIJJJJJJIJIJIIJJJJIIJJIJJIJJJGHGGI
@627295/1
gttgcagttaaaccaagaacatgtggcctatcctctggaggaattccttt
+627295/1
CCCFFFFFHHHHHJJJJJJJJJJJJJJJIJJJJJJJJJGHIIJJJJJJJJ
@4716202/1
gacactttttagtaccgggcttactaagggagttttcttgatcattttcg
+4716202/1
CCCFFFFFHHHHHJJJJJJJJJJJJJJJJJGIDHIJIHIJJJJJJJJJJJ
@5761913/1
ctccaagttgtgaatcaatttcaggatacgatctggtttacaattagaat
+5761913/1
@@@DB?B2?DADF@GGE?B<<<<AHBGH@DG;?G@GGBA@GHIIG@FII>
@628484/1
attttttaaggaagtaagtgcaggggaacgagaaccaatttcttttttaa
+628484/1
CCCFFFFFFHHFHJIJJJIJJIJJJJIJJJJJHIJJJJJJJIJJJJJJJJ
@6266149/1
gggcaccatgacgatagctttattctcattaaggaattccggtttctcaa
+6266149/1
CCCFFFFFHHGHHJJJIJJJJJJJJJJJJJJJJJJJJIJJJJHIJJJJIJ
@3707783/1
ctggagacatgactacacaaccatttggtatattcatcctctcaaaataa
+3707783/1
CCCFFFFFHHHHGJJBHJIJIJJJJJJJGHJCGHIJJIJJJJJJJJJJJJ
@630145/1
gcccttcatgatgttctggaaaatatttatataaatattctgatgcaatc
+630145/1
@@@FDDFFHHDFFIEHGGEIGA@ACFHGGGGGFHGFGBHICEEHEIIIII
@4720145/1
ctttcttagatctaccagtgcccatggcagcaaatctacttgatcctata
+4720145/1
@@<DDDDDHD?FDHI?D?BFGHIIIIIGE@GIB@EGGDHCFBD>BD<DF?
@104702/1
aatgtttctagcctttcataattcataacgtcattagcagagctcgctac
+104702/1
@@@D?ADD>FHH8FA9EF9EGIGHHIEEAHFGI9E<C>CD3?>CDHGBGH
@2683751/1
gctgtctttgtgtcttgcacgacctttggattgaatataagaccttgttg
+2683751/1
CCCFFFFFHHHHFIJJJGGJJGIIEHIHIHIIJJIIJJJJJIJJIJJIIG
@7803022/1
tggggctgttgttgccactgctgctgctgcggctgttgttgcctctgctg
+7803022/1
@C@FFFFFHDHFFHBHBFBDD?EADBCEE<CG@@F89D8BFHDA=@GHCH
@105229/1
ctcatacttaatccaatgacatggggaagtcaattgctaatattgccatc
+105229/1
@CCFFFFFHGGHHIJIJIJJJIIJIIGIJGIJJJIJJJJJJJJJJJJJJJ
@5763972/1
ataaggtctcatttgaaaacgtggatctccaaggtctccttgaacaaatt
+5763972/1
CCCFFFDDHHHHHJJJJJJJJIJJJJIJJJJJJIIIJJJJJJJJJJJJJJ
@5764307/1
ggcttgtctaacttgaccaacggtaaaagcagg
+5764307/1
CCCFFFDFHHHHHJJIJBHEIIJFH=GHJIJJJ
@2685396/1
ccggtctttctcgataatcaagtgttggtgcattcataattcgggcctta
+2685396/1
BCCFDDFFGHHHHGGIIJJIJIHGEHGGGGGJJJJJJG@FHIGB@DGHHC
@3203072/1
ctccaagttgtgaatcaatttcaggatacgatctggtttacaattagaat
+3203072/1
BC@FFFFDFHFHHJJJJJIIJJJJJIJIFDFGEHHIFHGIJJJGIIIIJI
@4720977/1
gttgcagttaaaccaagaacatgtggcctatcctctggaggaattccttt
+4720977/1
@@@FFADDHHFHFIIIGIICHIEIGGGIDEEGAEGHEGDDGFBFHGIIII
@5239778/1
tttcattatcgtaaattgtcacggtctcaacaagttccgttttttgg
+5239778/1
@@@FFFFDHBHHHGIIIJEIIIIJIEGIJIIGHHDHHIIDFEHIJIH
@631614/1
cctttgatagcaatcggtaaagttttgcctataagaacaatgagtgagag
+631614/1
?@@DDDDAFHFBDHGHE:CAFHHGEE?9FHGIEGGIIIGGEH9D?B?B?@
@631845/1
ggccgatctgaggtctgtcaattcaccagg
+631845/1
@@;;DDAABADDD2AFGGHGIIII>99?EH
@4721731/1
gtgcagggtatgaaactgaacgtgtacacctggtaaagaggtgacaa
+4721731/1
CCCFFFFFAFDHHJIJJIIGGIHHGIJGIIJJJGIJJIGHJBDHGII
@632538/1
gtagtttcacttttgttattggtttccttatcagtaatctcgaatctatt
+632538/1
CCCFFFFFGHHHHJJIIIIJIJIIJJIHIIJJJJIJJJJJIJIJJFIJJJ
@2158443/1
gaaaatcacatagcttcggccacttctttgaactaagtacagcgaaattc
+2158443/1
@@@BDDDD3CFDH>EC?C@@@FHECFGIIC>?CG@GE?F@BFFD@DA=C>
@2158566/1
gcaatcggtaaagttttgcctataagaacaatgagtgagagcttgca
+2158566/1
CCCFFFFDCADFHAAGHHGIGEHGIGGHHCIGHIEIIIDHIIIIIGI
@5241712/1
aagcttatcaggatcctacctctcaccagagcttgttttctgttatagtc
+5241712/1
@@@FFFDF4DDFHC@FEHECIIIIIIDGGGIIICGCGBDADHGHCGGIHD
@5242055/1
taaaacagtacatcgcacaacaaacacttggggagttaaatcaacatcag
+5242055/1
CCCFFFFFFHHHHIJIJJJJIJJJJGGIIJJJIGHGHIIGIGIJIIJJII
@2686019/1
gagtactatcatcagctggtgtagaattacagaataactcatgaatgctt
+2686019/1
B@BDDEFFHHHHHJJJJJJFHGHJJJJJJJJJJJJJJJJJJJJJJJJIJJ
@3204829/1
ccacacaatcagcaatacttttgtcaggaatggaatgctgagtaaca
+3204829/1
C@@FFFFFFFHDFIJIJIIIJGGHIII@HIIJIIDCHIIEDGIJIJG
@4211776/1
gtgcaggctggccatgttgaatagcttgctgtggtggtacagcacccggt
+4211776/1
CCCFFFFFHHHHHIJJIIIIJJJIJJJJJJJGIIGIJHIJJIJJJJJJIA
@4212016/1
gccacatcaatgttaaggaatggtttccaaccaataattgcagactggaa
+4212016/1
C@CFFFFFHGHHHJJJJIJIJJJBHGIJJJJJJJJJGJIJJJJJJJJJJI
@3205731/1
gggaacaagaatgctgttaatgcctccaagcttaacattgattttaaggc
+3205731/1
CCCFFFFFHGGHHJJJIJIJJJJJJJJJJJJJJJJJJJJJIJIIJJJJJI
@7805268/1
cttcatttctcccgatacaatttcttgttttttatcatcctctttattta
+7805268/1
=B@FFFFFHHHHHJJJIJJJJJJJJJIGHIJJJJJJJJJJJJJJJJJJJJ
@106254/1
gtgctgaggcaagtgttgggattttgaccatcttcaacgaatcaaattca
+106254/1
CCCFFFFDFFHHHEGHJIIFJJJJIJJJJJJFGIJJJJJIIJ<HIIJIGI
@3206078/1
caactcctaatcctgtttcatccgcaattttctggcggagttcttcagca
+3206078/1
CCCFFFFFHHHHHJJJJJJJJJJJJJJJJJJJJJJJJJJJFHJJJJJJJJ
@3206286/1
gaccttctgaaacaccatctcgatacaaaataattctatgaggcttgtag
+3206286/1
CCCFFFFFHHHHHJJJJJJJJJJJJJJJJJJJJJJJJJJIJJJJFGIGIH
@106800/1
cactgattgatgtcccaatggtccacacctttgtcaccactatattcacc
+106800/1
CCCFFFFFHHHHHJJJJJJJJIIJJJJJJJJJJJJJJJJJJJJJJDIJJJ
@5766066/1
cctggcctgcttgtggaaaaccaccacaaatccacttggaaaactgtt
+5766066/1
@@?DBDD>F:<CBE@7FGFGGGGIIIIIHICFCGG9?F3DEHGI99DH
@6267930/1
cttggtgtttgttttctcctactccgacaaacgccatcctctcattctta
+6267930/1
@C@DFFDDHHHFHIIJIJJJJIIJGIIJJJJJJJIIJIIIJJIIGGIIJG
@107098/1
gcccaatattgattccagaacttccggcataatgagtacatcatttacat
+107098/1
CCCFFFFFHGHHHJIJJJJJJJJJJJJJJJJJJJJIIIJJJJJJJJJJJJ
@7308440/1
gcataagtcattcctctatcaggtaagacaacaatcacaagttttacttc
+7308440/1
CCCFFFFFHHHHHJJJJJJJJJJFHIJJIJJIJJJJJJJJJFHIJIJJJJ
@3712063/1
cagcagcaacaacaacagcagcagcaacaacagcagagaccacagcagcc
+3712063/1
@CCFFDDD>DHFHB?FDGGIGFIGHGIIIJCCAFEIG@DFBDHBF=FAH?
@6791333/1
ccaagctctggcattttcctgtgactgatttttcttcaacatcaacaaat
+6791333/1
CCCFFFFFHHHHHJJJJJJJJJJJIJJIIJJJJGIGIGJJIJIIGIJIGH
@107649/1
ctgttgtggaccagcttgtgcttgtcttccaccctttttttttgttcctt
+107649/1
CCCFFFFFGHHHHJJJJIHIIJJJIJIIJJGIJJJJJJJIJJJGDHGHEF
@6791773/1
ctgaagaccagctcaggactgcaactgtgtacctcacttcct
+6791773/1
?;@?DDAD8?<?CFEEF3FFFIIEFF929EDFFECDG<FFBD
@1155696/1
ggcaagaaccaccacagcagcaacaaaggca
+1155696/1
CCCFFFFFHHHHHJJJJJJJJJJJJJJJJJJ
@4724106/1
gatttattaaacccgatgctagctttcttaaatctgg
+4724106/1
CCCFFFFFHHHHHJJJJJJJIJJJJJJJJJJJJJJJJ
@6792432/1
ctccactgaaccaaatcggctccttgaatgaatttttcatt
+6792432/1
@<@DBDDDHFDFHIGG@BHBHIEC99?E>EDCD44CDCF<B
@3713290/1
cgctgtgtctctttctttttttgttagactgatttgatagagcacggaag
+3713290/1
@@@FFDDFHHDHHIAFHGGHIGJIG<D@DGG@GHBFBGGHCHGGIGI:GH
@7310201/1
cctttgatagcaatcggtaaagttttgcctataagaacaatgagtaagag
+7310201/1
@@@DFDDFFFFHFEHGDCGGHHHFHEFGHGIGIHGIGGEHIGIIFFHGJH
@1156662/1
attttcgtttacccagagaggaaatagtattttttcttcatcgtcttgaa
+1156662/1
@@CFFDFFHGHGFG@FCCCEFAEEHGC::CEHEEHGIHGGGGHG?FEGIA
@634397/1
gtttgttttctccaactccgacaaacgccatcctctcattcttagttgta
+634397/1
@@@DDED?HFHFHIGIIGGIGIIJJJGGIJIDHIJEIIIGIIJGEBCFII
@1157929/1
caactgtcacttttggtcctgttggtccattaatataaaatggttcaact
+1157929/1
CCCFFFEEDHHHHIIIJJJJJJIIJHGGGIIGI>GIGGHHIIGGHJIJJJ
@1158417/1
gttgttgccactgctgctgctgcggctgttgttgcctctgctgctgctgc
+1158417/1
@@@DDDDDHFDBDIIIGGHIAEGEGGGGDFCFHFDDGFHIIIIIIIE<CB
@4726558/1
ggccaacatattactgacctcaaccgtacttctagcagtagaagtttctt
+4726558/1
@CCFFFFFHHHHHJJJJJJJJJJJJJHIJJJJJJJJJ12BFHIJIJJJJJ
@2688737/1
ggagaatttttaaccatttacacaatataaatgcaccttcaacaccacac
+2688737/1
@@@DDDDDHHH?DC?:CCFHIGB>FB?CDB@HDHG9C@FEGHHEAGHGII
@3209580/1
tctcgatacagaataattctatgaggcttgtagccaccggtacttttgta
+3209580/1
C@@FFDFFDHHDHIIJIJFGIJJGHGGGGIGBGEHIJJJIGEBGHCGG?F
@109561/1
attagtttccacaacaatttctcttcctttttttggatctgaagggcggt
+109561/1
CCCFFFFFHGHHHJJJEHIJJJJJJJJIJJJJJJJJJIIJJIIIJJIIHB
@3209611/1
ctttggtgtacagaaatatttcggcttctgcttccgttccaccctttctg
+3209611/1
CCCFFFDFHHHHHIJJIIJJJJJJJJJJJJJJJIJJIIIJIJJJJJJJJH
@3209753/1
gagcataataggtaggtgcagggtatgaaactgaacgtgtacacctggta
+3209753/1
CCCFFFFFHGHHFIJJIIJJJIJGIIJGJIJJJJJJJGIHJJJJJJJJHH
@4215993/1
ccctgttgttccattgcttgaggtctggtaattggagcggcttgt
+4215993/1
CCCFFFFFHHHHHJJJJJJJJJJFGIJJEHIJJJJJJJJJJJJ69
@109891/1
ctcttggacaagttgttatattagtcactttatatgttcttttaacactc
+109891/1
CCCFFFFFHHGHHIJHIJJJJJJJJIJJIJJJJJJJGIJJJIJJJJJJJJ
@3714313/1
cccctcttttgggtggaatgtatgacgatgatttgatatctatatttctc
+3714313/1
CCCFFFFFHHHHHCGHIJJJHIIJJJJIJJHIJJJBFFGIIJJIJJIJJJ
@6794277/1
cttgacaattttttcttttcttctttctgtatcaactgcagcctctttta
+6794277/1
CCCFFFFFHHHHHJJJIJJJJIJJIJJJJIGIIJJJJJJJIJJJJJJJIJ
@1159466/1
cttttttttgttcctttttgaattga
+1159466/1
@CCFFFFFHHHDDFHIGGD0?FGHIG
@3714981/1
gtaatctctgtatcaacaactgtaccagccggcacattcatatttctccc
+3714981/1
CCCFFFFFHHHHHJJJJJJJJJIGJJJJJJJJJJJJJJJJJJJJJJJJJJ
@6794890/1
agtatctgatttgttgtttattagggtagcatttggaggactgtcagatg
+6794890/1
BC@DFFFFHHHHHHIIHIJJJJJJJJGHJJJJJJJJJJJGHIJIIJJJJJ
@6269704/1
ggtaattggagcggcttgtctaactt
+6269704/1
@@=ADDDDHHHFFIIIIB@?E9E<?D
@3715313/1
gttcaacttctttggtgtacagaaatatttcggcttctgcttccgttcca
+3715313/1
CCCFFFFFHHHHHJJHIJJJJJJJJJJJJJJJJJJJJJJJIJJJJIJJJG
@6270055/1
ccgtgatctaatatttgagcagaaggtgctggtgcatgtaatactttgta
+6270055/1
@@CBDDDFHHHHHJJJIIJJJJJJJJAFHHHICGHJJJFGHGIIIIIIHI
@2162178/1
gtgttgttctttttctattttcttcgctttgagatacctacgcctatcag
+2162178/1
@@@DDFFFHHHGHJJJGIJJJJJJGJIJJJJJJJJJIJIJJIIJJIIIJI
@4729326/1
ctagttggagatccatagcgcaccattgagagctcaggagggagg
+4729326/1
?@<;=?AD>DFFHIBBBGGGH@@@FHHF?F8CA<?DDHGIIFH@B
@1161695/1
cttcaaagagaaaaagtgcaatactaaaattttattcagtatattccaat
+1161695/1
CCCFFFFFHHHHHJJJGHIJJJJJJJJJJJJJJJJJJJJJJJIJJJJJJJ
@5246276/1
ggtgtttttgagctcatacttaatccaatgacatggggaagtcaattgct
+5246276/1
B@@DDDFFHHHHHJJJIJJJJJJJJJJIJIJIIJJJJIIIJIJJJJJJJJ
@2691823/1
gttgaggttgattagaagcccctgcttctccaggttgtctaccaccccct
+2691823/1
CCCFFFFFHHGHHJJJJJJJJJJJJJJJJJJJJJJJJJJJJJJJJJJIJJ
@111616/1
tctgtatcaacaactgtaccagccggcacattcatatttctcccatctgc
+111616/1
BCCFDFFFHHHHHJJJJJJHJJJJJJJJJJJJJJJJJJJJJJJJJJJJJJ
@2691957/1
gttggtgtagaggtgcaggctggccatgttgaatagcttgctgtggtggt
+2691957/1
CBCFFDDBFHHHHGHHJJJIJJJJJJJJIJJIJJJJJJJJJJJIJIGHID
@2692824/1
gcatcatcttccattgagaaggcctgacggactgatggaatccaaaccat
+2692824/1
CCCFFFFFHHHHHJJJJJJJJJJJJJJJJJJJJJJJIJIJJJJJJJJJJJ
@2693318/1
ctccgacaaacgccatcctctcatt
+2693318/1
<@?DADDD?FFFAG?GGGHBFEGH<
@5249272/1
tgatgacattcatctataactaata
+5249272/1
;@@DDDA::22C?EG4B@>D<CCD<
@7315030/1
ggctgcagtttccatatcattattatacctgaaggcttttgggtcgtgag
+7315030/1
CCCFFFFFHHHHHJJIIJIJJIJJJJJJJJJIIJJJJJJJJIJIIHIJIG
@2694748/1
gtgagaagctgcaacggctgctatagatggaacgttgatctggtctggag
+2694748/1
@?@DFFFFGFHFDGHGHIIIIIGGAHHECE>BDABGHIJA@FG?FDEC8F
@5249855/1
gccaatagctgtgggttatatggtgattgatgccattcaactttgcatta
+5249855/1
??8DBB8D:AACD3C<ED@FEA<3<CDFEE<C9EE?@@DDC<<D?B?BDD
@2695138/1
ccatccgctagtttttcaggtttactgaacttagctgtctctggttccaa
+2695138/1
B@@FFFFFHGHHHJGIJJJIHHHGIIGJIJJJJIIIJJJGHIII?FHIGH
@2166289/1
ctttttgaattaaaatcacctgctccaggtaatggaaaatcctgaggagc
+2166289/1
@<@DFFFDBDFDBBH@FGCHGIDIJHGIFFGEEHGIJGGGCDFGIJE<DC
@3210488/1
ccgcttgttgctgtacttgaggctgagatgaaggtggtctgctgggttgc
+3210488/1
@@@DDDDDFD:DAFG<CFIDFGGGGG@@A9CB@FGBBCF@D>FGD?BDHH
@1681003/1
gttgtggtggttgttgcctctgttgctgctgaggctgttgttgccactgc
+1681003/1
BBCFDFFBFHFHHIJJJJJJJJHGJJJJJJJHIJJJJHIJIIJJJJJJJI
@6797322/1
cacggtctcaacaagttccgttttttggagaggcaactcaggataactat
+6797322/1
@@CFDFFFHDHHBACGFGCFHGIIJIIGFHDFGGIIIIJGIGFHIJGJIJ
@1163143/1
cccgatgctagctttcttaaatctggttctctaatcatctgattagtagt
+1163143/1
CCCFFFFFHHHHHJJJJJJJJJJJJJJJJJJJJJJJJJJJJJJJJJHIJH
@1163620/1
tgaacgtgtacacctcacatatgtatggcacaactgataagttaagcatt
+1163620/1
@@@DFFFFFDHDFGEGHHBCHHIHGHEHGHIIIIIDFGGGEHHGGICBGI
@5770342/1
attagcagaaatcctcattctttcaaaaaaaactattcgtaggagtaaaa
+5770342/1
CCCFFFFFHHGFHIIJGIJJJJJGHGIGIIIIJJIJJJJBHEH@;88BFC
@2696303/1
acctttgtcaccactatattcaccaaccgttaacggagtttgctgtcgaa
+2696303/1
CCCFFFFFHHHHGJJJJJJJJJJGJIJJJJJJJJJJJIIJJJJJJIJJJI
@5771477/1
caaagatagtaagttatttcttctaaattctgctctgataaattagaatc
+5771477/1
CCCFFFFDHFHHHHHIIJJJJIJJJJIJJJJJJIJJJJJIJJJJJJJJJB
@4220987/1
cttttgttattggtttccttatcagtaatctcgaatctattatctcttgg
+4220987/1
CCCFFFFFHHHHHIIJJJJJJJJJJJJJJJJJJJJJJJJJJJJJJJJJJJ
@6272255/1
gcttccatttgctgagagagattggttggtattatgctggtttcagaagg
+6272255/1
@@@DDDDDFHHHH@BDGBHGIIIG<<@F?:?EGIEGGICCDGGHGGIFHG
@7316537/1
gtgaaaagaatgatcttccaactgtcacaaacctgttagcagctggttgc
+7316537/1
@@BFFFFFGHHGDGIIIJHGJJJJHGJJIJJIJIJHIJGGGIJIJIHGHH
@638522/1
tctcattcttagttgtaacaactaggggcaccatgacgatagctttattc
+638522/1
CCCFFFFFHHHHHJJIJJJJJJJJJJJJJIJJJJJJJJJJJJJJJJJJJJ
@7316675/1
cagcaagtttcgcttgttttttacttgttcctgtgccataaccgtacttc
+7316675/1
@@@FDDDDDFHFHGIGIGGIGGDHGEHJIDGGHIIIIJJJGIGID?FGIG
@3215713/1
ctgattacttcttctcgaggtggctgcagtttccatatcatattatacct
+3215713/1
CCCFFFFFHHHGHJJJJIJJHIIJJJJJJHIJJJIJIIJJJJIJIJJJJJ
@5251412/1
ctgtagtacaaatttctatttccgattatttttcctttgatgctgctcaa
+5251412/1
@@BADEDDHHHGHHGJJJIGHJIIGHJIIJJGIIIIJGJGHIIHIJJIIJ
@6799656/1
ataagaactatttctttaagaatattttggatttcattgatagtatctga
+6799656/1
CCCFDDDDFDFHHJIIIGHAEIEHHIIGIB>HHBG>GAGDGADHEHGDDG
@115739/1
ctaaatcaccacagacctgttctaacttaaagctgactttagtacatcgc
+115739/1
@CCDDDDFFHHG@EAFGBGGEHGGDAHGEAB@FG<BDHHIIJ:BDD?DEB
@4732174/1
cagtatttagagactttccactatctaaataaata
+4732174/1
@<@DD?DD??F:A:CFF<?DHC?HEE?FH@FH@AF
@3216179/1
cccgatgctagctttcttaaatctggttctctaatcatctgattagtagt
+3216179/1
@@CFFFFFHHHHHIIJIJJJJJIGIGHIGIBHIGGGIIGGGIIIEHHHGI
@7317519/1
caagcactgagttagaataccaacctgaatttcagcaattttcttaatgg
+7317519/1
CCCFFFFFHFHHHJJIJJJJJIJJJJJIGIIIIJJJJIJJJJJJJJJJIJ
@4222501/1
atcaggaataaagtcattaaccttcaaaatttttccgaggtttaaatttt
+4222501/1
CCCFFFFFHHHGHHGIIJIIIIIJJJIJJJJJJJJIJIIJFHHIJIJJJJ
@4222546/1
cttgactatgtttgatgacatatcaataacattctcctcaaccttttgta
+4222546/1
;?@DDDDDHF??DBFF4CCHHIIEHDGCGBDHEGGGA>FHGH3?BCBFBD
@4223272/1
ctcatgttataacattatgcagttcatt
+4223272/1
?;<B1?::AA<?><<A:ACAHAA?CC9A
@117885/1
ggcaacaaacagttgtttttttctgatatagctctaactt
+117885/1
@@@DD;?=DDBFCFHIGHDGHF9<?FHG?DBGG>FGEGD<
@118100/1
ccggtctttctcgataatcaagtgttggtgcattcataattcgggcctta
+118100/1
@@CFDDFFHHGHHIJJJJJGHIHHFIIICEF1?CGGIHDFHIJJIJIJJI
@4224008/1
acttctttaatgctctccaaaattgtaaatccaggaacttcccagtcatc
+4224008/1
@C@FFFFFHGFHGHHGIGJGHIIIJJJGIJCGHHIJGIGIGHHIJJGGGI
@2168068/1
gaagataacatacaattttaattttattattctcaatgatttcctccttc
+2168068/1
@@@FFFFFFGHGFIEGHIIJHHGIJJJJGGIHJJJJIJJEIJIHGGIIFI
@1683592/1
ctgtattataacatgacctaagagttttatt
+1683592/1
@;?D;DDDH>DFA>CGEAFE>C@BECEAECF
@4224219/1
gtccttctaacctgttcttcttgaagttggttcagctgtagtctgtctgc
+4224219/1
CCCFFFFFHHHHHJJJJJJJJJJJJJJJJJGHIJJJJJJJJJIJJJJJJJ
@5775113/1
ggagaatttttaaccatttacacaatataaatggaccttcaacaccacac
+5775113/1
BB@DDEFFHGFHHEHIIIIGIIJCGHGGIEIJI<FFHJGIC?9CHI;:8B
@5775334/1
ggctgtatcatcaacttctaaaggtttccaatagacaccttttggaagct
+5775334/1
?@@DDDDDHGFHHIJJIBHGHJIGIJJIIIJJI9EGHIGGGIHI6GGE3E
@119469/1
ctccttttcccatttttattatcacttcttattttttctctcatttctgg
+119469/1
BB@DFDFFGHFFHIJJJHIIIJJJJJJHJFGIIJGGGJIIJJJJJJIIII
@6274903/1
gttcttctttccatcaaaggcaggaaatcgatttttgaaacacctctgtc
+6274903/1
B@BFFFFFGFDFGIJGIJJIIIJIFHIIGGFGHGGIHJIIGIGIGIIJII
@119551/1
cttggaaggaagacttcaggtaacgaaacataggctctacctgatctgga
+119551/1
CCCFFFFFHHHHHJJIJJJJHHIJJJJJJJJJJJJJJJJJJJJJJJJJJJ
@5777073/1
ctgggaacaagaatgctgttaatgcctccaagcttaacattgattttaag
+5777073/1
@@@DD3BDHH>FHIIIIIIIIIIIIGIIIIIIIIIIIIII>GDHIIIIII
@1684569/1
catttttagattttcctgcaccgatgcaattaatactcatcttctttact
+1684569/1
@<@DFFFFH?HGHJJJJGGGGABHEGIJ@CFGAAIEFCGHGIJFG@99B<
@3719565/1
cttcaaacataacagaaaaaaaattgaaaataaggattccagtactactg
+3719565/1
CCCFFFFFHHHHHJJJJJJJJJJJJJJJJJJJJJJIJJJJJJJJJJJJJJ
@4734239/1
ctgaatttcagcaattttcttaatggatgcataagtcattcctctatcag
+4734239/1
CCCFFFFFHHHHHJJJJJJJJIJJJJJJJJJJJJJHIIIJJJJJJJJJJJ
@6802399/1
ctctaaatgaataatgcagcgatgattccaaagcttcaaaaccagccaag
+6802399/1
@@@FFFDFHFDHHIJIGJJJIBGIHEGIIIIGIIJJIGIGGIIIJGIGIH
@120425/1
ctccatactccttgtcttacaggtaccggtctttctcgataatcaagtgt
+120425/1
CCCFFFFFHFHHHIHIJJIIGIJEFHHJJIGIJJIJJJJJJJJJJGIIHA
@6276454/1
ccggaggaatttgtttgtgattttttattgtatcccaatcaattatgata
+6276454/1
CCCFFFFFHHHHHHIJJIJJJJJJJJJJJJIIJJJJJJJJJJJJJJJJJJ
@6276507/1
ccgatctgaggtctgtcaattcaccaggtgatatatttttgcatctgtta
+6276507/1
@CCFFFFFHHHHHJJJJJJJJJJJJJJJHHHIJJJJJJJJJJIJJJJJJH
@6276835/1
agaagaaataatatctcagcaccaattttatgatttctcttctcttggtg
+6276835/1
@<8ADBB;FHDFHFGFGIIIGEEFIIICBEHB?F?FCHF?FGGHIHEG?D
@5779231/1
cagtagtttcacttttgttattggtttccttatcagtaatctcgaatcta
+5779231/1
CCCDFFDEGHHHHJJJJIJJJJJJJJJJJJJJJJJJIIHIJJJJJJJJJJ
@2703462/1
cacttgttttgtcataagttgtaacagtaagttcttttttttccttgact
+2703462/1
CCCFFFFFHHHHHJJJJJIJJJJJJJJHGJJIJJJJJJJJJJIJJJJJJJ
@5779821/1
ctgataaattagaatcatcccatagcaaatggtatttggtaggacgtgct
+5779821/1
@@CDFDDDHHDHHIIGIIJJIJGGGGHEHHGIIJICGIJEDHCEIIFDDH
@1168882/1
ctccttccaaaaaaatacagcaagtctggtaa
+1168882/1
@@@DDDDDD>FD?DEHBFHCE;FFFHIIE9CF
@642062/1
gtctttgtgtcttgcacgacctttggattgaatataagaccttgttgttt
+642062/1
CCCFFFFFHHHHHJJJJJJJJJJJJJJJJJJJJJJJJJJJJJJJJJJIJJ
@2705556/1
ctgtaaaacgccaataattgttctttcatgatactctcaagatccctgat
+2705556/1
CCCFFFFFHHHHHJJJJJJJIIJJJJJJJJJJJJJJJJJJJJJJJJJJIJ
@642410/1
tggtagttgagtttggtgggtaggggttgtttccctagactgtggttgag
+642410/1
@@CDDDDEHFFDHIIICDEH@CCHII?FHIGIDGHIHIIGHIIIBHII>F
@3219840/1
cttttttttgttcctttttgaattgaaatcacctgctccaggtaatggaa
+3219840/1
CCCFFFFFHHHHHJJJJJJJHJJJJJJJJJJJJJJJJJJJJJCHIJJJJJ
@3220010/1
gtggaagtaagaggtctttcatttaatgttttttgaaaagcctcacttgt
+3220010/1
CCCFFFFEDHHHHJHIIJJJJIJJIIJJEHIIJJJGIJIJBHHIIIJIJD
@6804395/1
ctttgatggaatttcataaacaactttcaaatccttaatatacgcaacaa
+6804395/1
CCCFFFFFHHHHHJJJJJJJJJJJJJJJJJJJJJJJJJJJJJJJJJJJJJ
@7816361/1
tttcacttttgttattggtttccttatcagtaatctcgaatctattatct
+7816361/1
CCCFFFFFHHHHHJJJIJHIJJJJJJJJJJIIJJJJJJJJJJJJJJJJJJ
@3722350/1
gtcacttcaaactgttgctcagcagctatctcttgtaggaactggactgc
+3722350/1
CCCFFFFFHHHHHJJJJJJJJJJJJJJJJJJJJJJIJJJIJJJJJJJJJJ
@4226892/1
cccaatgtttctagcctttcataattcataacgtcattagcagagctcgc
+4226892/1
CCCFFFFEHHHHHJIIJJJJJJJGHIJJJJJJJFHIJJIJJJJJJJIJJI
@5782008/1
tataatagtttcaactcatttgatttatgcttaataagcattacagcaat
+5782008/1
?@7;DD?D2=AABGBAFDH<CI@H@4C:FCHC9C?EEHBE<GHCGH@BG3
@2706362/1
agcctcttgttttgcttctttttttgacctacccttgccgatagcaataa
+2706362/1
CCCFFFFFHHHHHJJJJJJJIJJJJJIJIJJIHHJJJJJIIJJJJJJJJI
@5782309/1
gtccttttatcataatgagatcaagtttttttcgaatca
+5782309/1
?::BD?DDAHCCF@A?@2<?AAEHH3C>HIGD?DH;?B4
@2172056/1
ggttgttgcatcctttgctcttgaggaagttggtgtagaggtgcaggctg
+2172056/1
BCBDFFFFHHHHHJIJJJIJJJJHJJHIIEHIJHIFHIIJIBGHIJJJJJ
@3724193/1
gatgacacttaggtcgtgcatggtttaagaaagaccaaaggtttctgttg
+3724193/1
CCCFFFFFHHHHHHHJHIJJJJJHHIJJJIJJIJJJJJJJIGHIJJIIJI
@4228846/1
gtgctccaattgcattccctttcacactagggacatgaggtgaaattatt
+4228846/1
CCCFFFFFHHHHGJJJJJJJJJJJJJJJJJJJGIJJJIIJDHGHGIIJIJ
@6806237/1
cttcaacaatcgtcggtacaatgtaatatgagttttctttgttttcaaag
+6806237/1
CCCFFFFFHHHHHIJJHIJJJJJHIIJJJJJJJJJJJJJJJHJJJJJIJJ
@7818157/1
aggacgtgctgtaccttgtatactagcatgactgactagatagaagtcta
+7818157/1
CCCFFFFFHHHHHJJJJJIJJJJJJJJJJJJJJJJJJJJJJJJJJJGIJJ
@644556/1
cctcagagctaccttggcagctgctaattttgcttggtgtttgttttctc
+644556/1
CCCFFFFFHHHHHJJJJJJJJJJJJJIJJJJJJJJJJGHHJJJIJJJJJJ
@2708537/1
ttacaaatgttgcagcattaagtcttctctgcactgtgacagtcttcaag
+2708537/1
@@@DFFFFHDFHDEHIJJJJJJCFHIJJJJJJIIIJHHFIIGGIHIJJHJ
@4229442/1
gcatcattcattttcttcattgtaacttggcccgcaacaattgtacacaa
+4229442/1
CC@FFFFFHHHHHJJJJJJJJJJJGJJJJJJJJJJJJJJJJJJJIJJJJI
@5784678/1
tttcaagaatatattcccgtgtgatatgatatgggttgc
+5784678/1
@@CFFFFFHDDBHEIIIIEAF<CAHIIIFH@DHII?EHH
@128183/1
ggtttaagaaagaccaaaggtttctgttgagctagtcatttgttcccctg
+128183/1
CCBFFFFFHHHHHJJJJJJJHIIJJJJJJJJIJJJJIJJJIIJIJJJGHG
@4738394/1
ggtgtccctcacacaatatcttgtttaagtggggaattaataggaagtct
+4738394/1
@CBFFFFFHHHHHJJJJJJJJJJJJJJJJJJJJIIJJJIJIJJIJJJHII
@6807192/1
tctctttctttttttgttagactgatttgatagagcacggaaggtggaat
+6807192/1
CCCFFFFFHHHHHJJJHHIJJJJJIJJJJJIJJIJJJJJJJIJJ=FHGIJ
@7326392/1
ggacaagttgttatattagtcactttatatgttcttttaaca
+7326392/1
???DBDDD4C:<<C:C<E4A<CB:CF@EFEB9C9ACEEEIEI
@5786070/1
ggagatactggttgttgttgaggtggtagttgagtttggtgggtaggggt
+5786070/1
@@@:=DAAFHHDBFGHI@CGHHICFG?EGCDGCHGIIIIFGII@FHIII7
@5786269/1
gcctcacttgttttgtcataagttgtaacagtaagttcttttttttcctt
+5786269/1
CCCFFFFFHHCFHJJJJGIJ@HHGJJJGIIJHJIJJJJJJJJJJJJJJJJ
@5786470/1
ctcgcaacttaggttatgcgaagtacataactttctttgtatctgcatga
+5786470/1
CCCFFADDHHDAHEGHIBGIIID?FGGHIIIIIIGHIIICGIIIGIEHIE
@3725027/1
ctttgccaaatacttcaactgtgactctaactcttcttccatccgctagt
+3725027/1
CCCFFDFFHHHHHJJIIJIJEEHGIJIIJIIIIJJJIIIIJJJJJJJIJG
@6284000/1
cttcttcatcagggaaattagttat
+6284000/1
@@CFFFFFHHHGHJGGHGIBE<A?F
@3225164/1
ctccaactccgacaaacgccatcctctcattcttagttgtaac
+3225164/1
?@@DDDDDHH=8CA??C<@DE?EC:CDFDGEG@?9B0??9B<D
@5787928/1
cctccatactccttgtcttacaggtaccggtctttctcgataatca
+5787928/1
@@@DDDD?D?FDHHIGE4C<FF>A<ACFF1?:FFFBGHGGF08DB?
@3225206/1
ccctgttgttccattgcttgaggtctggtaattggagcggcttgtct
+3225206/1
CCCFFFFFHHHHHJJJJJJJHJJHIJJJHHJJJJJJJJJJJIJ0?3=
@2710616/1
attaactttctgtagtatgtttacaaatgttgcagcattaagtcttctct
+2710616/1
@@@DFDFFDHHGHIGGFHHHDHGIIHH@HGIIGGHIIFGHDHHHIJGGIJ
@646370/1
atatgatatgggttgctgtttacaccaacgataaaatcaggctttatgtt
+646370/1
CCCFFFFFHHHHHIJJJIGIJJJJIGHIJJJIIJJJJJJJJJJJJJJJII
@5788515/1
gtggatctccaaggtctccttgaacaaatttacctaaagcaacaacacaa
+5788515/1
@@@FFFFFHHHHHJHIIJJJJJIJJJJJJJJJJJJJIJJJJJJJJJIJJG
@5788773/1
cttcacactcctcaagaacttggtaaactcttagatcttcattttgttgc
+5788773/1
CCCFFDFFHHFHHIJJIIJJJJJHIIIJJJJJGGCEHIJIGJJJJJIJJJ
@2173856/1
ctgtagtctgtctgcatctgtatatgccctagcacggaaagcagcg
+2173856/1
@<<=DDDB?DFFH@BAC@IHA?AHGH>HGCC@FBHI80?CBBF@GF
@4740942/1
acaatttgttctcttctgttgtttcaattttggcagtatgcaaatattgt
+4740942/1
CCCFFFFFHHHGHJJIJJIJJJJJJJJJJJJJJJJJHIIJJFIJIJJJJI
@5789593/1
ggctgttgtggtctctgctgttgctgaggctgctgtggtctctgctgttg
+5789593/1
@@CFFDDFFHBHHEHJJBHIIIJJJIGGIJJIIGIGIIGGHIIGJJJJJG
@2712040/1
cttaccttcagctgagtgagttaaaacagtacatcgcacaacaaacactt
+2712040/1
@CCFDDEFHFHHHJGGAEFGHGGHGGHEHAFEHIGGIGHGGIEEGIEGHG
@4741128/1
ctttctgcttaggtgtattcattacatatgtatttatactgacataatct
+4741128/1
CCCFFFFFGHHHHFHGHIJJJJJJJJJJJJJJJIIJJ<CEFEIJJJJJIJ
@1173419/1
ctgcggaccattagttgaagttccagccctcagataatcccatatcattg
+1173419/1
BBCFFFFFHHHHHJHIJJJJHIIJGJJJJIIJJJIJJJJJJJJJJJJJJI
@3726171/1
cttcctttctttggatctgaagggcggtcccctcttttgggtggaatgta
+3726171/1
@@@DDDDD<FHDFI?AEBH?@?FHAG<0?6?DFBEGGGHIHEGHACEBCA
@3726231/1
agaaaaactattattccaataaaacttaagagataaattcaaaaaaataa
+3726231/1
CCCFFFFFHHHHHIJIJJJJJJJJJJIJJJJJHJJJJIJJGJJIJJJIJJ
@1691242/1
cttcagctgagtgagttaaaacagtacatcgcacaacaaacacttgggga
+1691242/1
CCCFFFFFHFHFHGIFHGHJJJIJHHIJJJJJJJIJIJJJGIJJJJIIJG
@7821487/1
cttgcacgacctttggattgaatataagaccttgttgttttagggtaatc
+7821487/1
CCCFFFFFGHHHHJJJJJJJJJJJJJJJJJJJJJIJJHJJJJJJJFHIJJ
@5263602/1
taaataacaaagaatggaaggccaaaatttgttcacactgttcctggctg
+5263602/1
CCCFFFFFFHHHHJJJIJJJJJIJIIJJJJJIIJJJJIJIHHHGIJJJJJ
@6810269/1
ctcgaatctattatctcttggacaagttgttatattagtcactttatatg
+6810269/1
CCCFFFFFHHHHHJJJJJJJJJJJJJJJJJJJJJJJJJJJJJJJJJJJJJ
@4742816/1
cttcacactcatcaagaacttggtaaactcttagatcttcattttgttgc
+4742816/1
CCCFFFFFHHHHHIJJJJJJJJJHHJJJJJJJJJJJJJJJJJJJJJJJJJ
@132198/1
cataatcatatttcttataaattttttcttcataataatctttgtttagt
+132198/1
@@@BDEFFHHGGHJEIJJJJIJJJJIJIIIJIJJIJIJJGGIIIGGIGIG
@4743333/1
gatttattaaacccgatgctagctttcttaaatctggttctctaatcatc
+4743333/1
@;:BDADBHDFFDHIGIIIGCGHFHGI@@EFEEHIGHCDEGGGGEHGIIG
@133211/1
gtggatctccaaggtctccttgaacaaatttacctaaagcaacaacacaa
+133211/1
CBCFFFFFHHHHHJGHIJJJJJJJJJJJJJJJJJJJJJJIJJJJJJJJJJ
@5790969/1
atcagaatcaaaatggttgtcatcccataaaacatgataatgacttggcc
+5790969/1
CCCFFFFFHHHHGJJJIJIJJJJJJJJJJJJJJJJJIJJJJJJJJJIIJI
@2176191/1
gggagttttcttgatcattttcgtttacccagagaggaaatagtattttt
+2176191/1
@@CFFDEFHHGHHJJJJJJJIJIJIJJJJJJJHJIIICGIIIJBGIGJJJ
@2176380/1
gtacacagtattcttgtagtgctccaatcgcattccctttcacactaggg
+2176380/1
@@<DFFDEHHFHHJIIFGHJGHJH@HGHG@EGHGHFEHIJGIIGIIIGIJ
@2713365/1
ctttggtgtacagaaatatttcggcttctgcttccgttccaccctttctg
+2713365/1
CCCFFFDFHHHHHJJJJIJJJJJJJJJJJJJJJJJJIIJJJJIJJJJJJJ
@4234396/1
gctcaatgtaggttaccacatcaacatcgtcatatagcatcaataactct
+4234396/1
@@@DDDDAACDAACGBGH>CFGCHGG;?FHDGGGFGD@HGIIGIF@FHG?
@1175965/1
agttaaatcaacatcagctgagatatactcatattgaggataagaaatac
+1175965/1
BCBFFFFFHHHHHJJJJJJJJJJJJJJJJJJJJJJJJJJJJJJJJJJJJJ
@5792740/1
ctggtaaagagatgacaaagatagtaagttatttcttctaaattctgctc
+5792740/1
CCCFFFFFHHHHHJJJJJJJJJJJHIJJIJJJJJJJJJJJJJJJJJJJJI
@4235195/1
gtcgccatacctaaaaccgtatctccaaccctcttcacttcagcataaac
+4235195/1
;?@DDDBDDFBDDHGHFDGB?F8CH?E@CGHGEHI@?DGBFHE>FEFEII
@1176175/1
tgttgctgaggctgctgtggtctctgctgttgttgttgttgctgaggctg
+1176175/1
CCCFFFFFHHHHHJJJJGIJHIJJJJJJJJJIIIJIJJIIIIJJIJJJJI
@7329498/1
gtctcttcaaaatcttcttcatcacgtcgtctttttttaccaaaccggta
+7329498/1
?1?=BDDDH>:CDEEFDGHIIIECFGEEGCGEGGIGIICDHGGIGGGH5@
@3227043/1
cttcattgtaacttggcccgcaacaattgtacacaactccataggaagcg
+3227043/1
?@@DDDDDHHHFHGEGGIIIGGGE@GEHFHIGFFHEIIGBEGHGGDHHGG
@5793957/1
gattacttcttctcgaggtggctgcagtttccatatcata
+5793957/1
@@CDDEFFHHHGHJJII6CGHG@EHIJGIJJJJJJJIJIE
@7330769/1
cccattattgtgtactatcttcaaagagaaaaagtgcaatactaaaattt
+7330769/1
@@@ADB?DHHCD?CEEGIDHIGHEHHCG9F?FE61?<?EHDBCDHIIGG>
@7330934/1
ctcaggagaaatttcaatttttgcaaattgttcgtagtgaagaactgaaa
+7330934/1
CCCFFFFFHHHHHIJJIIIJJJJJIJJIIIHIIJEGHHIIGGIJJJIJHJ
@650059/1
ctcgtccaatcagattgaaaaaaacaagttgtataacacaattaaaaagt
+650059/1
@@CDDBDDHHGFHEHHIGEHIJJGHIIJFHIGEGIJJIGIGGIJIEIIIC
@2714188/1
cgtgatacgatgtaatatggaaggcaataaagtaaccttcaacatataaa
+2714188/1
CCCFFFFFHHHHHIJJJJJJJJJJGIJJJIJJGHJJJJJIIJJJJJJJJI
@2714242/1
ctgagctggtcttcagtcacccgattctatttcttggtcatcagtttgag
+2714242/1
CCCFFFFFHHHHHJJJJJJJJJJJJJJJJJJJJJJJJJJJJJJJIJJJJJ
@4746406/1
ctaggatcaacagcaggatctgcaatttttccaacagtgtattgagttga
+4746406/1
BC@FFFDFHHHHGJJJIIGIGJJIJIJJJIJJJJJIJFHDHIIIIJGIEG
@133939/1
ccgtacttctagcattagaagtttcttctcca
+133939/1
@@@DDDDDBDFHFEFGH>:<B:3<ACH<BFH4
@2714514/1
atactccttgtcttacaggtaccggtctttctcgataatcaagtgttggt
+2714514/1
CCCFFFFFGHHHHGIJIJJ?AFHEGIJIJJIJGGIJJGIGGGC?DBGHIF
@6813001/1
ggaacgttgatctggtctggagctggatgagtgacatcagcgccaacaac
+6813001/1
???1BADDBD:DDB9EEE@FC?3CFF9E@DAC?EDFDDD@BD>:@DDDIC
@5267074/1
tgggtaggggttgtttccctagactgtggttgagacacttgctggggagg
+5267074/1
B@CFDDDFHHFHHJJJJJJJJJJJJJJJIHIIIJGIGIJJIJJJJIJHHI
@5267357/1
gtccttctaacctgttcttcttgaagttggttcagctgtagtctgtctgc
+5267357/1
?@<DDDFFHGFHAGIIIIIHIIGGCHEHGGGGIIIIIGGHHHGIIGEGFE
@7826320/1
cttttattgaatagaataggaatgtcaggtgcgttaacttttggtggctt
+7826320/1
@@@DD?DDDB?BFHGHHDFD<AEFAHHAG2C<@?EEG<HDHDGG8?B?FF
@1176747/1
gggcataataggcaggagcaggtatagatactgaacgtgtacacctcaca
+1176747/1
CCCFFFFFHHHHHJJJHJIJJJFHIIJJIIIJIGIJJ:BDGGIJJJJJJJ
@7826636/1
ggtcatttctttttcttgatctctttcattatcgtaaattgtcacggtct
+7826636/1
@C@?DEFFHHHHHJJJJIIIJJHJJJGIJIGIHIIIIJJJJIJJJJJIIJ
@4237300/1
ctccaatcgcattccctttcacactagggacatgaggtgaaattattggt
+4237300/1
@@@DDEFBHGGFDHGGIIIIIFIGIGIEIGGHHGIIDGGGFIHIGGIII9
@3729696/1
ctttgatggaatttcataaacaactttcaaatccttaatatacgcaacaa
+3729696/1
@@@FFFFFHHHDFHIGHGEDHHDFHIGHGIJJIIJJJGGEHGJIIGGEHI
@3730078/1
ctagctaatagtccaatcttcaattgttttaaagcacatttggctgcggt
+3730078/1
@@@BDDDDFHDH:CFG>?CFE>EHCHBHHHGF@F>91?CF@:4?DC1DD?
@1696299/1
ctggtttacaattagaatttataagtgttgcagttaaaccaagaacatgt
+1696299/1
BCCFDDEFHGDHGJIHGHHIHJIGIGHJJJJIJJJJJJJJIJJJJJJJHD
@2180201/1
cttcaagatagaacccaattctggcccaagaggagagcttttattgaata
+2180201/1
@CCFFFFFHHHHHJJJIJJJJJJJJJJGJJIJJGHGHIJIJJHIJJJJJJ
@4238801/1
ctgctgttgttgttgttgaccccatggttgtcgaggaggtccctgttgtt
+4238801/1
@C@FFFDEFFFHHIGJIIGHHGHGGGGHIGFFHEHIDGI;FHH@FFHIIG
@6287736/1
ctctgataaattagaatcatcccatagcaaatggtatttggtaggacgtg
+6287736/1
@@@FF?DDHHGFHJJJGIJJIIIJJJJIJJFBHGGHHGIJJFHGIGIGDF
@5796977/1
ggaacaagttaaaacttatctactaattaatataggttac
+5796977/1
@@@?DDDDHF<DFEFII@HFIFHHG<E@FHHGIEIEGHBG
@5267984/1
ctagataataatgcctcagagctaccttggcagctgctaattttgcttgg
+5267984/1
<=@DD:=DBFDFF@?<A<E3CAHE>;F>CFD>;;?EBB1CC@DG<BGGCD
@5268285/1
ctccattagttttcttccaactagtgaaatttgacttaagaaatatgaat
+5268285/1
CCCFFFFFHHHHHJJJJJJJJJJJJIIIJJJJJJJJJIHIIJJJIIJJIJ
@4748054/1
gtggaattgtgacactttgatgttgtaaggtgctgaggcaagtgttggga
+4748054/1
B@CFFFFFHHHHHJJJJJJJJJJJJJJJJJHHJJJJJJJJJJIHIIIJJG
@1179319/1
ataacattcgtcctcctgccactcatcataatgaacaatatcttcttttg
+1179319/1
CCCFFFFFFGHHHJJJIGGIIJIJJJIIJ>EHIJJJGHJJGIJGIIJJHG
@4748530/1
ctaagatatttgttatgatctccggccaagatcagccgtgtttggtagaa
+4748530/1
CCCFFFFFHHHHHJJJJJJJJJJJJJJJJJJJJJJJJJHIHJJJJJJJIJ
@4749011/1
gctgctatagatggaacgttgatctggtctggagctggatgagtgacatc
+4749011/1
CCCFFFFFHHHHHJJJJJIJJJJJJJJHIIJJJJJJJJIJJGHFHHIJJJ
@5798461/1
accttggctttgccgcttgttgctgtacttgaggctgagatgaaggtggt
+5798461/1
CCCFFFFFHHHHHJIIIJJHJJJJJIJJJJJJJJJJJIJJJJJJJJFHIF
@652261/1
accgcttgtgcggcaatatgtttggcttgctgttttgtagaag
+652261/1
8:=?=11BAC>D<@FFF9E?CGEE;3DF:@:B?GF9??F4?@?
@7331874/1
atcctgaggagcatgttcttgcctttgttgctgctgtggtggttcttgcc
+7331874/1
:??DDDDABC;BDFDGGHEHEHIIGEH@EHCFHIHICFGHGH:;BGHGGD
@7827640/1
tgctgctcaatttaccttcatccttgttttcaaagttgataaataatatt
+7827640/1
@CCFFFFFHAHHHJJJJJJJJJIJJIJGIGIIJJIIIJJJJEIJJJJIJJ
@4241372/1
atgtatgacgatgatttgatatctatatttctcattttttctgctaaagc
+4241372/1
@CCDFFFFHHHHHHIJJJAJEHIJJJJJJJJJJJJJJJJJJJJJJJJJJJ
@6818516/1
cttaactttagtgaactggtcatcaactgagaggccaaactccttcaggc
+6818516/1
CCCFFFFFHGHFFGGIJJJHIJIJJJJJIIJIIJJJJJIIJIJJJJIJII
@6818633/1
ctgctgctggggctgttgttgccactgctgctgctgcggctgttgttgcc
+6818633/1
CCCFFFFFHHHHHJJJJJEFHHHJIJJIIIIJJJJJIIJHIJDFHAGHHI
@6291149/1
ccttgaacaaatttacctaaagcaacaacacaattgtcggcagctgggaa
+6291149/1
@@@DDDDEHFFDHIIEIIGHIHIGCHHHGHGHJG@H?FDEDGGBIIBHI@
@6291336/1
tgttgctgaggctgctgtggtctctgctgttgttgctgctgctgttg
+6291336/1
;?@BDBADFFFA;<CF:A?FGEHHCH99<EDEFCEG9FE@>@B>?BD
@3230322/1
cactgctgttgttgaggctgctgtggtctctgctgttgctgttgttgctg
+3230322/1
CCCFFFFFHHFHHIHIIJJJFJIHGGDHIIJIJJGIJJFJJGHHGHJIJI
@1697619/1
ggtgaaaagaatgatcttccaactgtcacaaacctgttagcagctggttg
+1697619/1
@CBFFFFFHHHHHJJJJJJJJJJJJIJJJJJJJJJJJJJJJJJJJJJIJJ
@4751010/1
cagcagcatagttcaatgtaggttaccacatcaacatcgtcatatagcat
+4751010/1
@<@FFFDAB<CDFBAFHIFIIIFFCC?FEDD@<CEBFEHCBBDAD?DDHE
@4241946/1
ccggtcctggtccagattcctgttgtggaccagcttgtgcttgtcttcca
+4241946/1
BCCFFFFFHHHHHJJHIJJJJJIIJJJJJIJJJIJJIHIJJJJJJJJJJG
@4751993/1
tgctgttgttgttgttgctgaggctgctgtggtctc
+4751993/1
==?=?DADDBD2CDEEBECC4CB>?B19<CEB???D
@3232278/1
gccataccgtacgctcaaacatgcaaatgtgacattattgactaaggccg
+3232278/1
CCCFFFFFHFHHHJJJJJJJJJJJJJJJJIIIJJJJJJJJJJIJJJJIJJ
@1699706/1
gtttttcaggattgatagatacatcataatgatgaataaccatattctta
+1699706/1
C@CFFFFFHHHHHJGIIJJJJJIJJIJIJIJJGIIJJJJJJJJIIJJJJE
@137919/1
tgcatggtttaagaaagaccaaaggtttctgttgagctagtcatttgttc
+137919/1
@CCFFFFDHHHHGJIHIGIJJGICGAFHCHIIGIGIIIIIFFHIIJIJJJ
@6818836/1
atcagaagttgacattctatccaaagaattttcattacattttttatgct
+6818836/1
CCCFFFFFFHHHHIIIJJJJJJJJJJJJJJJJJJJJJJJJJJJJJJJJJJ
@6818979/1
gcactggttacaggagatactggttgttgttgaggtggtagttgagtttg
+6818979/1
CCCFFEADFFHHDFFHEHHGIIDFHHGGEHHIGGGGAD6BDHGFAD?FD4
@138983/1
cgctgtagtacaaatttctatttccgattatttttcctttgatgctgctc
+138983/1
<@@?DDDBACBHHBCFGBHFGHIGGGFDGHIEGIIIIBDEHIE@GG>EHH
@5800441/1
gttgttgccactgctgctgctgcggctgttgttgcctctgctgctgctgg
+5800441/1
BBBFDFFFHHGHHIIJJJIIJJJJJIGGGHGHIGIIJGEHIIEIGBGEDG
@2719430/1
gtccttctaacctgttcttcttgaag
+2719430/1
@@@ADDDDDFFFF>:AE:IHHE<CFC
@4244691/1
gccgcttgttgctgtacttgaggctgagatgaaggtggtctgctgggttg
+4244691/1
CCCFFFFFHHHHHJJJJJJIJJJJJJJJJJJJJJJ?DH@FHHJJIIJHIJ
@2720697/1
gtcctcctgccactcatcataatgaacaatatcttcttttggattagtag
+2720697/1
@@@FFFFFHHHGHJJJJJJJIIJIIJJJIIDIJJJJIGFHHGHIIJIHIJ
@2720821/1
ctccaaaattgtaaatccaggaacttcccagtcatcaggaataaagtcat
+2720821/1
CCCFFFFFHHHHHJJJJJJJJJJJJJJJJJJJJJJJJJJJJJJJJJIIJJ
@3736292/1
acagcagcctcaacaacagcagtggcaacaaccgcctcagcagcagcagc
+3736292/1
CCCFFFFFHHHHHJJJJIIJJJJJJJJJJJJIJJJJJJJIJJJJJJIJJH
@7336349/1
gttgtggtctctgctgttgctgaggctgctgtggtctctgctgttgttgc
+7336349/1
@@@DFDDEBBFHFIGAFDEHIE>DGIIEIIFD9B??DBD<BG@DGGFEGG
@3234133/1
ctccactgaaccaaatcggctccttgaatgaatttttcattcctccatac
+3234133/1
@@@FFFFFHHHHFIIGGHGIIIIIJJIIHFDFGGGHIIEHJIIJGJIGIG
@7336930/1
gccacattccattccatgatttattaaacccgatgctagctttcttaaat
+7336930/1
CCCFFFFFDHHFDHGGIJGIJJJIJIIIJGGHIIIIIIIIJJJJJJJJHJ
@3234996/1
ccctcctcctccacctttctttccttttttgcccattattgtgtactatc
+3234996/1
CCCFFFFFHHHHHJJIIJJJJJJJJJJJJJJJJJIJJJJJJGGHHIIIIJ
@5275209/1
ccttgaatgaatttttcattcctccatactccttgtcttacaggtaccgg
+5275209/1
@@@DDADD<ACBFF?GGIIIIEIEA??AGHBEHHG?EDGBG@FF:CB:??
@2184443/1
ggcacatccacgatttcggcagcttttacctcattttcactcagaagaaa
+2184443/1
@@@DFF?DHHHHHJIJICHGBFHIEGG@@BHGCEGGEIIGGICFE>DHJI
@3235358/1
aggtttttgaaaaaattttggccaatagctgtgggttatatggtgattga
+3235358/1
BCCDDFFFHHGHHJJJJJJJJJJJJJIJJJJHIJJHIJJJJJJGHIIJJI
@657648/1
gagacacttgctggggaggtggacctctttgtgcccatggagtttgacct
+657648/1
CCCFFFFFHHHHHJJJJJJCHIIJJJJJJJJJJJJIIJJJHIGIJJJJJJ
@1702112/1
gtgattttttattgtatcccaatcaattatgatactgtctccttcaacaa
+1702112/1
@@@FFFFFHHHHDGEFEGFHIGJIJIIIHIIJIIIJGFHIJJIJJJIJII
@6295805/1
cttcaattaatttctgatttttattaacaatagattggttgtaacgattg
+6295805/1
?@@FDFDFHHFHHIJJJJGCEHIJIJIIIBHIG@HHHGJJCHIJIGGHGG
@7832953/1
caggtttttgaaaaaattttggccaatagctgtgggttatatggtgattg
+7832953/1
B@BFDDFFHHHGHIIGHJJJJIIJIGIIIIJJFHIIIIGHJJJJDHIJJJ
@6296063/1
gcactgttttcaccggaggaatttgtttgtgattttttattgtatcccaa
+6296063/1
@@@D?DAD>DD?F9F:1C:?3?EA<:;D>D@<FEH@BFA?BBDCHGHI<=
@1703183/1
gtctccttcaacaatcgtcggtacaatgtaatatgagttttctttgtttt
+1703183/1
@CCDDADEFHHHFBF@BHHAHFEGGI9F?DDGF9?FC9BFEGBGGHGCDH
@7834793/1
ggctccttgaatgaatttttcattcctccatactccttgtcttacaggta
+7834793/1
BCCFFFFFHHHHGEIIJJJJJJJJJJJJJJJIJJJJJJJJJJIIIIJJDH
@6822194/1
cttcaacgaatcaaattcactttgaggaactctctgatttatctcatctt
+6822194/1
CCCFFFFFHHHHHJJJJJJJIJIJJJJHHGHJJJJJFHIJHIJJEHJJJJ
@142484/1
ctgttgttgctgaggctgctgtggtctctgctgttgctgttgttgctgag
+142484/1
@@CFFFFFGGHGFIGHIDGHGBHGEHHHGHIJIDHGDHHFGF?B2?FG9B
@4753173/1
cctctacaattttgttttgtttctcctccatttccaattatttccttttt
+4753173/1
CCCFFFFFHHHHHJGHIJJJJJJJJJJJJJJJJJJJJJJIJJJIJJJJJJ
@2723176/1
caccgcttgtgcggcaatatgtttggcttgctgttttgtagaagccttac
+2723176/1
CCCFFFFFHHHHHIIJJJJJJIJJIJJJJJJJIJJJJJJJIJJHJJJJJJ
@4754319/1
cactgagttagaataccaacctgaatttcagcaattttcttaatggatgc
+4754319/1
BCCFFEDDHHHHHJJJIIJJJJJJJJJJJJJJJIJJJJJJJJJJJJJJJI
@3236351/1
cgctgtgtctctttctttttttgttagactgatttgatagagcacgga
+3236351/1
@<;AD0ADFFA><F<CGGCG@F@F@::D<B?G4?BFDGDD9>>GFDB:
@5275758/1
gttcaatttgattgtttttttcatttctccctctggttgctttaatgata
+5275758/1
BBB:BDFFHHHHHJIJJJJJJJJJJJJJJJJJJJJJIJJJJJJJJJJJJI
@4754936/1
gttcttcttcttttttccacgtgaaatctttaggctgcagctcaaccatt
+4754936/1
@??DFFFFHDHFHGGGEHGIGFHFEEGGGH9E4CCFDHGDGEHGHGDHGH
@3236917/1
catttcttcattttcagctctggctattttagcatggaatgtaatctcca
+3236917/1
CCCFFFFFHHHHHJJJJJJJJJJJJIIJJJJJJJJJJHIIJJJJJIJJJI
@1704145/1
cttttatcataatgagatcaagtttttttcgaatcaaatgaagctgtatt
+1704145/1
CCCFFFFFHHHHHJJJJJJJJJJHJJJJJJJJJIJJJJJJJJJJJJHIJJ
@7340831/1
ccgacgacactttttagtaccgggcttactaagggagttttcttgatcat
+7340831/1
@@@BDDDDHHFHHIBGGAEHBFGGE<?@F@GFHGGHICGD>GHGECHIED
@1705042/1
gtccacaagaaaaaaggttcttttacccccttcagaatataatagtttca
+1705042/1
CCCFFFFFBFHHHIIIJCHHIIIIGEIIIIDGIJEDHGHGDDGGDBDGII
@6822844/1
tgttaacttatcgattttacactcaacttgcaatctgactcg
+6822844/1
<@@DDDDDF?DFD@?DGIIAHGIG;FBHF@<F?G@ECDD>?C
@6297556/1
ctctttctttttttgttagactgatttgatagagcacggaaggtggaatt
+6297556/1
CCCFFFDFHHHGHJJJJJJJJJJHIJJJJJJJJJIJJJJHIJJCFHGJJJ
@4247714/1
ctcgtccaatcagattgaaaaaaacaagttgtataacacaattaaaaagt
+4247714/1
BBCFFFFFHHHHHJJJJJJIIJJJJJJJHIIGIJJIIJJJJJJJJJJJJ@
@6823496/1
gaacatgggcaaatctggaggttgatgaggaggctgaggcggaattagag
+6823496/1
C@CFFFFFHHHFHJJJJJIHIFGHIHIJJGGIJJIJHHJJJJHHG@HFHH
@1186985/1
cgggcttactaagggagttttcttgatcattttcgtttacccagagagg
+1186985/1
?<1D?DDAABFFFI@FB2<<C@9CA4<CFG>>91??CG?>9?<@A=3??
@142687/1
ctctgataaattagaatcatcccatagcaaatggtatttggtaggacgtg
+142687/1
CCCFFFFDHHHHHJJJJIJJJIJJIJIIJJJJJJCGHIIJGBHIJIJIGI
@6825041/1
ctaggggcaccatgacgatagctttattctcattaaggaattccggtttc
+6825041/1
CCCFFFFFHHHHHJIJJJJJJJJJJJJJJJJJJJJJJJJJJJJJJJIJJJ
@6299524/1
ctccgacaaacgccatcctctcattcttagttgtaacaactaggggcacc
+6299524/1
?@?DFF@DHFF>A<FFHGEHDEGIAFGHCBBF9BF>D>FHHIECEGGGHG
@5805155/1
tctaggaccagtttgcaaagggaagcgagcttgctgttgttgctgctgct
+5805155/1
@CCBDFDFHGHHHJJJJJJJJJJJJIJBFGIIJJJJHIJJJIJJJJIJJJ
@5806777/1
gttgctgttgttgctgaggctgctgtggtctctgctgttgctgttgttgc
+5806777/1
CCCFFFFDHHHHGJJJIJIJJJJJJJFIGIJIIIJJJJIBHHGHIGHIGF
@4757147/1
gttgccactgctgctgctgcggctgttgttgcctctgctgctgctggggc
+4757147/1
@BCFFFFFHHHHHJJJJJJIJIJJJGIJJJIGIIIJJJIJJJJIJJJJJJ
@1707219/1
ctctgataaattagaatcatcccatagcaaatggtatttggtaggacgtg
+1707219/1
@@@FFDFFDDH?FGGIEGBEFEGIIFDEHEHIEG:CFHIGDIIIGGGGHI
@7837421/1
ctcatacgactctaattgtaaaaatgttatccatttttgggttaataacg
+7837421/1
CCCFFFFFGHHHHIJJJJJJJJJJJJJJJJJJGJIJJIJJJHJJJJJJJJ
@7837535/1
cttggttcaagatcattttaaactgtccttctgacacaccatctctgtaa
+7837535/1
@@@FFBDBD?FFHBAB@FIHGBHGEH>FGHGHEHGI<FEBHICGEGIDFF
@6827261/1
ctggcaatgtgacctcaagttccatcctatcattgccaattggtagtgga
+6827261/1
@C@FFFFFHFHHHJJIJJJJIJJJJJJJIJJJJIJIIIIJJJJGGGDHGH
@145302/1
caagaggagagcttttattgaatagaataggaatgtcaggtgcgttaact
+145302/1
@@@7DD=?AFFF<CDE?ECHF<BH@F?F9ADCFABGFE>@GIIFBDAF9F
@6302627/1
gtcctgttcttcttgaagttggttcagctgtagtctgtctgcatctgtat
+6302627/1
CCCFFFFFHHHHHJJIJJJIJJIJJJJJJJJJJJJJJIJJJJJJJJJIJJ
@662678/1
ctcatttgaaaacgtggatctccaaggtctccttgaacaaatttacctaa
+662678/1
@@@ADDDDDHHF?EB=EG@FHGC@FHC2AEGHGI<FHGHGC?DDFHIIEI
@146791/1
gtccttttatcataatgagatcaagtttttttcgaatcaaatgaagctgt
+146791/1
CCCFFFFFFHHHHJJJJIJJJJJJJJIJJJJJJJIJJJJIIIIJIJJJJI
@2726513/1
accacaacaagctgtaatgcttggaaggaagacttcaggtaacgaaacat
+2726513/1
CCCFFFFFHFFDFIEGGAIFHHHGGGGHHGIIIIIFGGGFFHGIGCGHIG
@2726600/1
ctctcgtgagccaacagtaagacatggtagatgaggatactttaatctaa
+2726600/1
?@CDDDFDHHDHFHIGG?EHGGIIIIIEFGEGGBHDC?DDBHEFFHIEHI
@4252297/1
cgtggatgtagataggctggcctgcttgtggaaaaccaccacaaatccac
+4252297/1
BCBFFFFFHHHHHJJJJJJJJJJJJJJJGIJHIJJJJJJJJJJJJJJJJJ
@1189955/1
cgggccttaactttagtgaactggtcatcaactgagaggccaaactcctt
+1189955/1
CCCFFFFFDHHHHJIJGHGIJGIIHHIFJJJIJJIJGIJIJJIJJJJJGI
@3240486/1
ccacgatttcggcagcttttacctcattttcactcagaagaaataatatc
+3240486/1
C@@FFFFFHHHFHGIIJJJJJJJJIGIJJIJJJIJJJEHHHIGHIGIJJI
@1190282/1
ctccaatcgcattccctttcacactagggacatgaggtgaaattattggt
+1190282/1
@CCDFFDFHHFDHIIHHIHHCIDIG@FGI>FHIIEGIHHB>?BDHIJF@?
@664446/1
ctgcgatctttgccatagcatagttcctgctttagggtttcttccgctaa
+664446/1
@<??DFDAADFHFIBEGGGIIDFBFHEEGGGIGGFIHIGIIIEHIGIIIG
@664484/1
cagtaaataacaaagaatggaaggccaaaatttgttcacactgttcctgg
+664484/1
@@@BDEFFFDHDHIGIE<HCHIGEGIEEEIIBDHDDFCDHGIICFHBHHG
@1190404/1
ctcgataatcaagtgttggtgcattcataattcgggccttaactttagtg
+1190404/1
@CCF?DBFHHBDBCEEEBGFFH<CCDEHHCFCHIIIIIIGGIIGHG>FBD
@1708146/1
ggatgcataagtcattcctctatcaggtaagacaacaatcacaagtttta
+1708146/1
@CCFFFFFHGHFFIGGGIJJJIIJJJJCHIJJJJGJJEHHJIJIJFGIII
@147701/1
ctttgagatacctacgcctatcagcccatgaaacaaaatgtaatctctgt
+147701/1
CCCFFFFFHHHHHIJJIJJIJIJIEGIJJIJJJJDIGIJJDGGIIIJIJG
@1709139/1
tggtggtacagcacccggtcctggtccagattcctgttgtggaccagctt
+1709139/1
@@@DBDADFHHHHIIJIJGIGIJEBGI@GHIIIJBFGCHHHIIIJIJIJJ
@5809398/1
aggagaaatagtgattctgtagtgatataatttatcagcattattcgtat
+5809398/1
BCCDFDFFHHHFHIGIJJJJGJJHHHJJJGIJJJJJIJJJIJFJJJIJII
@7840019/1
tggctggttcctagaatcccacatggcaggaagttttctcgcaacttagg
+7840019/1
CCCFFFFDHHHHHJGJIIJJIJJJJJJJJJHIGFHIJIJJIJJJJJJJIG
@3745440/1
gtgcgttaacttttggtggctttattatattactcctaattgaagagcct
+3745440/1
CCCFFFFDHGGHHHIJGHGGIIJGHJGIJJJIIHIIJJJJJJGIIJJGIJ
@6828703/1
ggaacgttgatctggtctggagctggatgagtgacatcagcgccaacaac
+6828703/1
CCCFFFDFHHHHHJJHJJJJJJJJJJJJJJJIJJJJJJJJJJJJJJJJJJ
@2192932/1
ctccactgaaccaaatcggctccttgaatgaatttttcattcctccatac
+2192932/1
CCCFFFFFHHHHHJJJGIJJJJJJJIJJGHIIJJJJJJJJJJJJJJIJJJ
@3745843/1
ggtaggtgcagggtatgaaactgaacgtgtacacctggtaaagaggtgac
+3745843/1
BCBFFFDDHHHHHEHIJJJJJJJJJJJHHHIJJJJJJJFHIJJJJJDGHI
@2728108/1
ctccaatcgcattccctttcacactagggacatgaggtgaaattattggt
+2728108/1
@CCFFFFFHGFFHGIGGIIIJJJJGIGIJJIJGIJIJCFHHGHIJJJJI@
@5282110/1
catcagtttcccaggtccacaattcaagatctaatttcatgctgttatta
+5282110/1
@@@FBF?DBFFFHIIF9FFHGBHAFH?FGHII@EGDHGGHIIIEGGCIG?
@3747478/1
gttgtggtctctgctgttgctgaggctgctgtggtctctgctgttgttgt
+3747478/1
BBCFFFFFHHHHHJJJJJJJJIJJJJJJJJJGHIFHGIIJIJIGIIIJII
@2729624/1
tgcagactctgtacttcctcctcatagttccacaatgagtaatttcaatt
+2729624/1
@@@DDDDD?F?AFD<CACH@3AEFHGCC<ECD@AHGD@F:?9??:??GHG
@667157/1
cttctttctgtatcaactgcagcctcttttaccattgtacgagtttga
+667157/1
@??D:=DDAFBFFACE3EECHFEIIFI9@HFHIBEEAFF?3:?FFFIF
@4762182/1
gtcgtgagaagctgcaacggctgctatagatggaacgttgatctggtctg
+4762182/1
@?@DDDDFHHHHHGIIHGJDHIJJGIJJ@?9DFFGHB?FEI4BFCHBFCF
@4762227/1
ctcgaatctattatctcttggacaagttgttatattagtcactttatatg
+4762227/1
@C@FFFFDFFFHGIIEHGHIGA>F;?AHFEAHHGIDGCFHIEGHFGIIII
@1194546/1
cccttggcaacaaacagttgttttttcctgatatagctctaacttcaatt
+1194546/1
CCCFFFFFHHHHHIIIJFHHHIJIJJJJJJJJJJJJFIIJJIJJJJJGIJ
@5811516/1
gtccttctaacctgttcttcttgaagttggttcagctgtagtctgtctgc
+5811516/1
@CCFFFFFGHHHHJJJJJJJJJIJJIJIJJHHJJJJJJIJJJJJJJJJJJ
@3748664/1
atcacatcacattaccacatttctcaaattcagtcttgaaatattatcca
+3748664/1
@@<DFDFEDBDFDEHHHGGIGIIIIICCHGHIIHEHGIIIHIEEIGIEII
@6830843/1
ggcctatcctctggaggaattcctttaaactgatccatgatcaatctcat
+6830843/1
CCCFFFFFHHHHHJEGIJJJJJJJJJJJJIJJJJJJJJIJJJJJJJJJJJ
@5284285/1
ggaagttttatttacattttttgcctgaacacattgggtcgccataccta
+5284285/1
@@?BDDDD?DHHFHIEIIIIEFFGIHIIGHEFECH>GIIIBHGIEGHIGG
@7845004/1
gcaattctttacatcaataccttcttctatcacatcgga
+7845004/1
?@?1A?>=CFD<DCAFDFEHA4?EHEABFBEH9E49?E1
@7845262/1
cctcagagctaccttggcagctgctaattttgcttggtgtttgttttctc
+7845262/1
@@@FBFDAF?DHFE>EEHIEHIIIFGGIHGGGHIIIIFFGCHHIEHIGHI
@4764056/1
gtcaaatgaaacatacctcatacgactctaattgtaaaaatgttatccat
+4764056/1
B@CFDDFFHFHGFGIGGIIJJJIJIGIAHFHIGHDIIIIJJJJJIIIIJJ
@671898/1
gtaacttggcccgcaacaattgtacacaactccataggaagcgccaaagg
+671898/1
CCCFFFFFHGHHHIIJGIIJIIIIIIJJIGHJGIJIEGHGGEIIJJECHI
@6308828/1
cccctctggtatccaaaggcactgttttcaccggaggaatttgtttgtga
+6308828/1
@@@FFFFFGHHHHJJIIJIJJJJJIJJJJJJJJJGHIHIJJJJJJJJHIF
@7349234/1
ctcttctcttggtgttcaacaaatctcttaatgatatcagtcagcttaca
+7349234/1
@C@DDDFFHDFF<CEBFHHIIIEHGDHGDHIIIGGIIGII?DGHIEHGHI
@4261881/1
tctcatttgaaaacgtggatctccaaggtctccttgaacaaatttaccta
+4261881/1
CCCFFFFFHHHHHJJJJJJJJJEHIIJJFGHJJJJJIJJJJJJJJJJIIJ
@7349867/1
ccacattccattccatgatttattaaacccgatgctagctttcttaaatc
+7349867/1
?@@DBDD>CFDFHF<GHIGIIDHIHCCHC@C@GBCGBDCHEFGGGGGHHF
@3751567/1
ctctttctttttttgttagactgatttgatagagcacggaaggtggaatt
+3751567/1
C@CFFFFFHGHGHIJJIJJIIJJEEGGGIIGIIIIIJJJGIJIIIIGGIJ
@7350013/1
taatgcctcagagctaccttggcagctgctaattttgcttggtgtttgtt
+7350013/1
CCCFFFFFHHHGHJJJJJJJJJJIJJJJJJFHIIJJIJJJJJGHIJJIHI
@3243476/1
agatggaacgttgatctggtctggagctggatgagtgacatcagcgccaa
+3243476/1
CCCFFFFFHHHHHJJJJJJJJJJJJJJJJJIIJJJGHGIIJJJJJJJJJJ
@151848/1
gttgtttattagggtagcatttggaggactgtcagatggttttggagaat
+151848/1
@CCFFFFFHHHHHJFHIJIJJJJJJJJGGIJIIJJIJJJHIJJJJJJJJJ
@672520/1
agcttgtgcttgtcttccacccttttttttgttcctttttgaattgaaat
+672520/1
???DDB2ADCFFC>EEFIFEIE:?CFHFIB@GFGFIFDEFEIIFFFDCF@
@2197813/1
ctcttcacttcagcataaactggagtttttcccggaagcaccaccacaac
+2197813/1
CC@FFFFFHDHFAG@DHHGHBHGGG:CHGGFIIIIED6DBGEHIIIIIEA
@673698/1
tgctgggttgctggtcactgggttgttgcctaacaggaggtgcactggtt
+673698/1
CC@FFFFDHFHHHIHHHIJIFJCGHIIGJIIJGGHIJEEG8BDDHIJICH
@3243964/1
ggcctatcctctggaggaattcctttaaactgatccatgatcaatctcat
+3243964/1
CCCFFFFFHHHHHJGIJJJJJJJJJJJJJJJJJJJJJJJJJJJJJJJJJJ
@1716814/1
tggtcatcaactgagaggccaaactccttcaggcatgggtcactattaaa
+1716814/1
CCCFFFFFGHHHHJJIIJJJJIGIJIJJJJJJJJJJJJJHIJIJJJJJJJ
@4262443/1
gcatgactgactagatagaagtctaattcagtagggtgagtaatctctgt
+4262443/1
CCCFFFFFHHHHGJJIJJJJJHHJJJJJJIJIIIJJFGHJIJJJJJJJJF
@6311133/1
ctttctaatgtttcttcatttaaaaccgctgtgtctctttctttttttgt
+6311133/1
CCCFFFFFHHHHHJJJJJJJJJJJJJJJJJJIIHIJJJJJJJJJJJJJJH
@3245347/1
ggtgggggttgtttccctagactgtggttgagacacttgctggggaggtg
+3245347/1
@CBBDFFFFHHHHJJJJJJJJJJJJJJIJJJJIJJJJJIJJJIJJHHH;B
@6836100/1
ctgctgtggtctctgctgttgttgttgttgctgaggctgctgtggtctct
+6836100/1
CCCFFFFFHFHHHJGIIJHGIHIJHGIFGIGIJGIJGGIEIIBGGGIIHE
@2199389/1
gcagggaattctaagagggtacacaattcaggcactaatgtctcttcaaa
+2199389/1
@@@FDD?BFBHHHIIGIIIGCGHBF8CFI>FGHEHE?FHIG<DGFGBBDG
@2199809/1
cattcataattcgggccttaactttagtgaactggtcatcaactgagagg
+2199809/1
::BDFFFFFHHHHJJJJJJJJJJJJJJHIJJJJJJIIJJJJJJJJJJJJJ
@1719360/1
ctctaactcttcttccatccgctagtttttcaggtttactgaacttagct
+1719360/1
@@<BDDFFDDF?CFFAHIIIBEHIIBDHGGGC>@?FFHGEHGIGEIHBGB
@5289360/1
ggttgttgcatcctttgctcttgaggaagttggtgtagaggtgcaggctg
+5289360/1
@CBDFFFFHHHHHJJJJJJJJIJHHJEGIHIJJHIGGIIJJFHJJJJJJJ
@5815756/1
ctctgctgttgttgttgttgctgaggctgctgtggtctctgctgttgctg
+5815756/1
CCCFFFFFHHHHHJJJJIJJJJJJJJJJJJJIJJJGIJIJIIJIIIIIJI
@1201782/1
gctccttgaatgaatttttcattcctccatactccttgtcttacaggtac
+1201782/1
CCCFFFFFHHHHHJJJJJJJJJJJJJJJJJJJJJJJJJJJJJJIJJIIHG
@7851387/1
cgtttttccagagccagtaggtaaaaagattattgtattttcttttagaa
+7851387/1
CCBFFFFFHHHHHJJJJHIJJIJJJJJJJJJJJJJIJJJJJJJJJJJJJJ
@6314255/1
catttctttttcttgatctctttcattatcgtaaattgtcacggtctcaa
+6314255/1
CCCFFFFFHHHHHJJHIJJJJJJJJJJJJJJIJJJJJJJJJJJJJJJJJJ
@156713/1
gcaaacatttcttctataaaagaatacacaacagtataacattcgtcctc
+156713/1
CCCFFFFFHHHHHJJJJJJJJJJJJJJJJJJJIJGIIHJJJJJJJGIJJJ
@156741/1
ctccactgaaccaaatcggctccttgaatgaatttttcattcctccatac
+156741/1
?@@DFDFFBDFHFGGFFGGGEBHIJGEHJ9DGIEGFD:F9?FCGG@BBGG
@676703/1
ctctgttcttttttgaaacgaaatagttttttacaatactgctgtaatgt
+676703/1
@@@DFFFFDFFHDHIIHGEIEHBHGHFEGFHIGGFGHGGHGIGHDFHHIH
@1720765/1
cctagacttgtgcaccagctaaagaagacttatctttaaacggcagcttt
+1720765/1
8:;ABDDD<D:?DF@;EFEBHEHEFGFFFHCGIEH@F9@B?DCA@F?@CG
@677316/1
aacagcctcagcaacagcagagaccacagcagcctcagcaacaacaacaa
+677316/1
@@?DB8BDDH?BFBDEH@GCG@GCEHEHCD?@FHHIIFFIIIICFEGIII
@1721044/1
gtccttttatcataatgagatcaagtttttttcgaatcaaatgaagctgt
+1721044/1
@@@DBDADDHBFFE>EFGG@<C?GIHIIICHBEH<;DHGBFGG4?BEHHI
@6840491/1
agtagtttcacttttgttattggtttccttatcagtaatctcgaatctat
+6840491/1
CC@FFFFFHHHHHIJJIJJJJJJJIJJJJJJJJJJJJJJJJJIGIJJJJJ
@6840768/1
gcatccttcttttccggaaagaacctagtgtgatggcgtttctgtaccac
+6840768/1
@B@FDDFFHHHGHIIIIIIJJJJJJJJJJJGHGIJIJJJJJJJJIJIJGJ
@5817918/1
ctgactaaaatattgttcaagttcacgaggagtattcttggaaacaattt
+5817918/1
@CCFFFFFGHHHHJJIIJJJJJHIJIJGHJGH?FFIJJJJJIGIIJJJJJ
@1721825/1
gtaggacgtgctgtaccttgtatactagcatgactgactagatagaagtc
+1721825/1
CCCFFFFFDFHHGJIEIGIIHIJJJJIJIIIIGIGIIJIGIJIIIJIJHI
@1204469/1
ctctttcattatcgtaaattgtcacggtctcaacaagttccgttttttgg
+1204469/1
CCCFFFFFHHHHHJGIIJJJJJJJJJJHIJJIJJJIGHIJJIFHIIJJGH
@4267300/1
ctttgactaaatactcctgaaggagtgatatcggtgtttttgagctcata
+4267300/1
BCBFFFFFHHHHHJJJJIJJJJJJJFGIIHHIJJHGCGGIJJJJJJJJJJ
@159396/1
gctgttgttgcctctgctgctgctgctgctgaggcggttgttgccactgc
+159396/1
CCCFFFFFHHHHHJJJJJJJJJJJJIIJJJJJJJJJJFHIIJIJJIJGII
@7855812/1
gctagctttcttaaatctggttctctaatcatctgattagtagtaacgat
+7855812/1
@@@DD?DDHHFHHGHIIEBDI@FE3C??FABFFHIIIEGGEFBHGGGGCG
@159839/1
ggcagctgctaattttgcttggtgtttgttttctccaactccgacaaacg
+159839/1
CCCFFFFFHHHHHJJJJJJJJJDGHIJJHIJJJJJJJJJJJJJJJJJJJI
@5293660/1
gtaaagttttgcctataagaacaatgagtaagagcttgcaagaggtaact
+5293660/1
CBCFFFDFHHHHHJJJJJJJJJJJJJIJHGJJJJJJJJJJJJJJJHIJJJ
@5293736/1
cgatgatttgatatctatatttctcattttttctgctaaagcactacctt
+5293736/1
BCCDFFFFHHAFDHHJIJJJJJJJJJJJJJJJJJJJJJJJJJJJJJJJJI
@5293874/1
ctcaatgccaacattgaccctaggcaaggtacagcctcaccacctcaacc
+5293874/1
CCCFFFFFHHHHHJJIJJJJJJJJJJJJJFHIJJJJJJJJJJJJJJJJJJ
@4771447/1
ctttcagtggacaatttacaggcagttgaagataacatacaattttaatt
+4771447/1
CCCFFFFDDHHFHJJJJIDHIJIIJIJJFJGGJ<CGHHH>:CDHIJJJJI
@678814/1
gttgccactgctgttgttgaggctgctgtggtctctgctgttgctgttgt
+678814/1
CCCFFFFFHHHHHIJJJJJJJJJJJJJJHHIHGIIJIIJJGIJGIJGIIF
@1722700/1
ctagctttcttaaatctggttctctaatcatctgattagtagtaacgatt
+1722700/1
CCCFFFFFHHHHHJIJJJJIJJJJJIJJJJJJJJJJJJJHIJIIJJJJJI
@4771756/1
tcccagtctatacagtttcaaattactaacctgtttagaacgaagatgac
+4771756/1
CCCFFFFFHHHHHJJHIJJIJJJJJJJJJJJJJIJJJIJJIIIJJJJJJJ
@2737960/1
ctgttgttgccactgctgctgctgcggctgttgttgcctctgctgctgct
+2737960/1
@@CDFFDFHGHHHJJJIIIGIHIJJIIJJJIJIJJJIIIGIIIJJIJIJI
@1206165/1
ttttgaattaaaatcacctgctccaggtaatggaaaatcctgaggagcat
+1206165/1
CCCFFFFFHHHHGJIJJGJJJJJJJJJCHIJJJJJJJJJJJJIJJJJJIH
@4772376/1
ggggcaccatgacgatagctttattctcattaaggaattccggtttctca
+4772376/1
@@<ADDDDBDF>?E;E?FFGHIICHIIDBHGC><@GCFGGIGI@DFDFEF
@3755669/1
gtatatataagattacaattcttaacattttttctttaaacaaagaacat
+3755669/1
CCCFFFFFHHHHHJJJIIJJJJJJJJJJJJJJJJJJJJJJJJJJJIIJJJ
@1206463/1
tttattattctcaatgatttcctccttccaaaaaaatacagcaagtctgg
+1206463/1
CCCFFFFFHGHHHJJJIJIJJJJJJJJIJJJJJJJJJJJJJJJJJDHIJG
@4269510/1
ggctggccatgttgaatagcttgctgtggtggtacagcacccggtcctgg
+4269510/1
CCCFFFDFFHGBHIIIGIGJJJJJJIHHIGGG?EFEBGHDCDFGDAEE@F
@4269570/1
ctttcagatcgctgccatttagtacactgctttttccttctccagctagt
+4269570/1
CCCFFFFFHHHHHIIIIJJIJJFHGHHIJEIJJJJIJIJIJJJIJJJIIG
@4270184/1
caataattgttctttcatgatactctcaagatccctgattacttcttctc
+4270184/1
CCCFFFFFHHHHHJJIIJJJJJJJJJJJJJJJJJJJJJJJJJJJJJJIJI
@7857464/1
ctctaactaaaaattcttttttaagtaacaaagcttcagtaaataacaaa
+7857464/1
CCCFFFFFDDFFFGIIGIIGIGCGAHHIGGCHGGEFHGC0?F?BDB????
@3757586/1
caactgtcacttttggtcctgttggtccattaatataaaatagttcaact
+3757586/1
@@@DDDDDF?FHHIGGHDEHHEEHGFHGIIIIIIGIIIIHEGGGAGGDHI
@2739355/1
gggtagttgggtaatattttgataacgtggatgtagataggctggcctgc
+2739355/1
@@@ADD:DFHHCCBGFGGIJIGIJJJIIIIGGGDGGGIGHGE>GFFHGI9
@163147/1
cttctgcttccgttccaccctttctgctgcgatctttgccatagcatagt
+163147/1
CCCFFFFFHHHHHIJJIJJJJJJJIIJJJJJJJJJJJJJJJJJJJJJGJH
@1724721/1
ccgtgatctaatatttgagcagaaggtgctggtgcatgtaatactttgta
+1724721/1
CCCFFFFFHHHHHJJJJIJIJJJJJJGHIJJJHIJJJJJJJJJJJJJJJJ
@6320369/1
ggctgttgttgccactgctgctgctgcggctgttgttgcctctgctgctg
+6320369/1
CCCFFFFFHHHHHJJJJJIJJJJJJJJJJJJJFHIGGHJJIJIJJGIIJI
@7358989/1
ctcttcctttttttggatctgaagggcggtcccctcttttgggtggaatg
+7358989/1
@@@DDDDDDDHFDFGG>EHG<1:?CADGHH;@DGGEEHHEE<B?A??A@C
@4773581/1
acaagattttcacatggctgcccctttattatccctttcagtggacaatt
+4773581/1
CCCFFFFFHFFHHJJJEBDBCGHIIGEHHIFEEGEIGIIIC?DHIHIIHI
@2207702/1
caatgtttctagcctttcataattcataacgtcattagcagagctcgcta
+2207702/1
CCCFFFFFFGDHHGIJIIIJIHIGIJJJJJJJJJGIJJJIJGHJJIJIIJ
@7359566/1
ctgctgggttgctggtcactgggttgttgcctaacaggaggtgcactggt
+7359566/1
CCCFFFFFHHHHHJJIJJJJJJJGHJJJJJJJJJJJJJIJJDFHIJJJJH
@4774332/1
ctctgctgttgctgttgttgctgaggctgctgtggtctct
+4774332/1
@@CDFDFDHHHHDIIIIIIEIII<GIIIIIGCFF?CFGHI
@4774542/1
gccacatcaatgttaaggaatggtttccaaccaataattgcagactggaa
+4774542/1
CCCFFFFFHHHHFIJJJJIJJJJHHJJJJJJJJJJJJJJJJJJIJJJJJJ
@7360585/1
gcattcataattcgggccttaactttagtgaactggtcatcaactgagag
+7360585/1
B@BDDFFFHFFHHJJJJJJJJJJJJJJJHJJJJJJJIJJJJJJJJJJJJJ
@1727026/1
gtttgtatctgttgcagtagttacatggctaccactcactatactacttt
+1727026/1
BB@FFFFFHGHHHIIJJHIIHIJJJJIJIJIJJIJJJJJJJJJIJJJIJJ
@4273490/1
ggtttaagaaagaccaaaggtttctgttgagctagtcatttgttcccctg
+4273490/1
@CBFFFFFGHGHHIHIJJIIHIJJJJIJJGIGIIJJJJJJIJJJJJJJIG
@7360776/1
gggcggtcccctcttttgggtggaatgtatgacgatgatttgatatctat
+7360776/1
CCCFFFFFHHHHHJJJJJJJGHJIJJJIGEHIJJIJJFHHIJ;CEEIFHH
@2209467/1
cactgctcctggctgagagtaattcgtcgcgcattctgttgtatatttat
+2209467/1
CCCFF3DEHHHHHJJIJIJHIJJJJJJJJJJJJJJJJJJJJIJJJJJJJJ
@6322602/1
cgcttgttttttacttgttcctgtgccataaccgtacttcatatcattga
+6322602/1
CCCFFFFFFHHHFIJJJHIJJGICGIJIJJJCGHBGIIJJJIJJJJJJJI
@2740789/1
ctttgtgtcttgcacgacctttggattgaatataagaccttgttgtttta
+2740789/1
CCCFFFFFHHHHHJJJJJJJJJJJJJJJJJJJJJJJJJJJJJIJJJJJJI
@3758851/1
ctctgaccatggaggataattcctgaattatttcttgacgatgttgctga
+3758851/1
C@CFFFFFHHHHHIIHHHIJJJIJJIJJIJJJJJJIIIJIHIJJIJJIJH
@1209523/1
gctgtggtctctgctgttgctgttgttgctgaggctgctgtggtctctgc
+1209523/1
@CCFDFFEHHHHHJJJJJJJJJJJJJJJJJJIJJJJJJJJHIJGHJJJJI
@3254834/1
ctcagagctaccttggcagctgctaattttgcttggtgtttgttttctcc
+3254834/1
@?@DDFFFFHHHHJJJJGHGJIIJHIGI@HIJIJIJCFHHIJGIJJIJII
@3759375/1
ggtatttcttttttccaaattgcctctccattcaattgaagaagcaattt
+3759375/1
@@=DDFDFHHGHGIBAHHGIE@HHG?FGGGEEHCHGGGEHJGGGIGHHJJ
@3254907/1
ctcttctggaaagcagctcttgcagcattgacactggcgttttg
+3254907/1
;@@DDD?D<2<<:CG>AFD?CC>3C<<9?991:?9?CG<000?0
@6845888/1
agtctgtctgcatctgtatatgccctagcacggaaagcagcgagatgagc
+6845888/1
@@@DFFFFHHGGFIJJJJJJIJIHJJIJIGIJJJIJJDIIIJGJIJIJJJ
@5298200/1
cctcaaggtacacccctataagggcttcgatagaatctgcaacaactttg
+5298200/1
???1ADBB?DDDDAEEE:FFIIEEIIIIIC>DADDDDCDD?DE<;D<DDD
@4274768/1
gtttaagaaagaccaaaggtttctgttgagctagtcatttgttcccctga
+4274768/1
@@@DDBDDHHBFHGIBBEG<CBFHIIGDGHCGHG:CFGGCFFHGGGHIIG
@4275086/1
tctctttcccgatcaggcgctgacctggcggtagctttaatcatagttga
+4275086/1
CCCFFFFFHHHGHJJJJJJJIJHIJJJJJJJFHIJJJJJJIJJJIJGIGF
@7362626/1
atcggaggcaaccaatatgttcgtctcacccatgttaaattttttcagaa
+7362626/1
CCCFFDFFHHHHHJJJJJJHIIIHJJJJJJJJJJJJJJIJJJJJJJIJIJ
@5825022/1
ctcttctcttggtgttcaacaaatctcttaatgatatcagtcagcttaca
+5825022/1
CCCFFFFFHHHGDGHIJJJJJJJJJJJJIIJJJIJJJJJJIJJIIJJIJJ
@4777199/1
gttgtgcgaaggattttccaaccatagaagctgtgtccctatggatatgt
+4777199/1
@@@FDDEFAFAHBGHIJGBGIJJEHIIHIJFIGIJHHDHJ<FDGEIIJJI
@4275578/1
ccataaccaagatcaattactctaccaggtggaggtgaaaagaatgatct
+4275578/1
CCCFFFFDHGHFHIEEHHIIJIJJJGIIGCFHGHH:DHHJIHIJEGCHII
@5825810/1
cccatctgcatccttcttttccggaaagaacctagtgtgatggcgtttct
+5825810/1
BCCFFFFFHHHGHJIJJJJJJJJJIIJJJJJJJJIIIGHDGGGIIIJJJI
@3759957/1
gttgccttaaaacaatgtcaagagcttggattgccccctgcggaccatta
+3759957/1
@C@DBDFFHHGHHJJIIJIGJCEGGDAFF<FHEHGGGGIIFGFIG@CDHG
@6323204/1
ctccaattgcattccctttcacactagggacatgaggtgaaattattggt
+6323204/1
CC@DFEFFHHGHGIIIIJJJJJGJJIIIIIHEIJHIIFEFEHIEIIGIHD
@3255742/1
gtctctgctgttgctgttgttgctgaggctgctgtggtctctgctgttgc
+3255742/1
@??DDEBBDDHHDEHGGHCA?EFGCHG;8FFHAHEGDF9C0:??FIIIII
@1210966/1
aacaactttcaaatccttaatatacgcaacaaagctttcacgttcataag
+1210966/1
CCCFFFFFHHHHHJJJIJIJJJJJJJJJJJJJJJIJJJJJJIGGIIJIJI
@6846596/1
agtcactttatatgttcttttaacactctttgatggaatttcataaacaa
+6846596/1
@C@FFFFFHHHHHJGIIJJJJJJJJJJJJJJJJJJJJJJJJJJJJJJJJJ
@2742554/1
ctgtattataacatgacctaagagttttattaaagttggatcattagcag
+2742554/1
C@CFFFFFGGDCFFEIIGGBFHIICEHIHGFGFBHFGEGDDDFDHGHIII
@7860827/1
gccacatcaatgttaaggaatggtttccaaccaataattgcagactggaa
+7860827/1
CCCFFFFFHHHHHJJJJJJJJJJHHIJJJJJJJJJJJJJJJJJJJJJJIJ
@684355/1
tctggcggagctcttcagcatttagcagcatcgtgatacgatgtaatatt
+684355/1
?@@BDDDAHD??DGGFBEFF>GH@?DHHEC9?@??BDBBGI@FFFEFIH@
@1211300/1
gaaacctcgaggcatagttatttggaagtgatttgcacgaagcactatag
+1211300/1
B@CFFFFFHGHHGIJIJGIJJJJJIIJJHHJJJJJJJJJJJJJJJJJJJJ
@3760813/1
gctggatgaggaaatttttcataaagaagtcgaatactgttcttaggaat
+3760813/1
CCCFFFFFHHHHHJJJJJJJJJIHJIIIICHHIJJJJJJDHIIJJJJGEI
@2212841/1
ctccactgaaccaaatcggctccttgaatgaatttttcattcctccatac
+2212841/1
CCCFFFFFHHHHHJJJFHGIJJIJJIIJJJJIJJJI@?GIIFIIIJJJGI
@4779412/1
gggacatgaggtgaaattattggtatttcttttttccaaattgcctctcc
+4779412/1
CCCFFFFFHHHFHHIJJJJJJJJHHJJJJJJJJJJJJJJJJJJJJJJJJJ
@2213196/1
ctttgaggtgcaaaacaagcgatcgcccagacccttatttcaacaccagt
+2213196/1
CCCFFFFFHHHHHJJJJJJIJJJJJJJJJJJJJJJJIJJJIJJJJJJIJF
@2213746/1
gccagtaggtaaaaagattattgtattttcttttagaactctttcaa
+2213746/1
@;=DDABA?2A:2:CAG<IIDF<3<BEEEHHDH@G;3?1CC@GFFIF
@7366109/1
aaaatttgttcacactgttcctggctgagagtaattcgtcgcgcattctg
+7366109/1
;?=ABBD4D?<?<AAEBGEB<BHFGIE@D@EGCBG>FECF::DFI<:@A@
@1729190/1
gttgctgaggctgctgtggtctctgct
+1729190/1
?18BDDDDF<FFFE3EGGIAE@>FD>C
@2745107/1
gacagtcttcaagcactgagttagaataccaacctgaatttcagcaattt
+2745107/1
CCCFFFFFHHHHHJJJJJJJIJJJJJJJJIJJIJJJJJJJJJJJJJJJJJ
@2745412/1
ctttttcttgatctctttcattatcgtaaattgtcacggtctcaacaagt
+2745412/1
BB@FFFFFHHFHHIIJJJJJJJJGGJEGGHIIIIJJJJJJJIJJJJIDGG
@5301865/1
cctggatctgatcttaacaagccttaagagaaatcttagctgacatatac
+5301865/1
@@@DD;DDDF?FHGIGIGEH?FGGHHHGIHEHIIEAG@FD49DGIIIF@D
@1212049/1
ctgtcagatggttttggagaattatcaaagagaattattgaattcaatat
+1212049/1
@CCDFFFFHHHHHJJJJJJJJJJJJJJJJJJJJJJJJJJJJJJJJJJJJJ
@5827302/1
ggtacctagctctaaatgccacaagatgggcataatatgcaggagcaggt
+5827302/1
BC@DFFFFHHHHHJIJJJJIJJJJJJJJJIJJIJJJJJJJJJJJJJJJJD
@5827422/1
ggcttgtctaacttgaccaacggtaaaagcaggagg
+5827422/1
@@@DDDDDABAFHBG><AECGEHGE@G9CE9DG??@
@1730346/1
atttctcattttttctgctaaagcactaccttcagcgggagaccttggct
+1730346/1
C@CFFFFFHHHHGIGIBAHDHGIEIIIIIIIIIIIIIGIIIIIIGHEGGI
@1730480/1
caggaataaagtcattaaccttcaaaatttttccgaggtttaaatttttt
+1730480/1
CCCFFFFFHHHHHIIJJJJJJJJIJJJJJIJJJJJIJJGHJIJFIJJJJJ
@3257030/1
ctctaacttcaattaatttctgatttttattaacaatag
+3257030/1
@@?DDDDDHFHFFHG9FHIGIIIIHEDHIIIAHAABEED
@5828310/1
cttggctttgccgcttgttgctgtacttgaggctgagatgaaggtggtct
+5828310/1
C@@FFFFFHGHHGJJJJIJJJIJJJIJIJIJJFJJFHHIJIIJJFFEFHG
@685822/1
atcaacgttcactgtctataaaaatacaagaattcctaattggtagtatt
+685822/1
CCCFFFFDHHHHHJJJJJJJJJJJJJJJJJJJJJJJJJIJJJJIHIHIJI
@5829143/1
ctctacctgatctggaccagtggcgtatttacagaagcaaggttggccta
+5829143/1
CCCFFFFFHGHHHJJJJJIJHHIJJHGIJJIJJJJJJGJIJJIJJJJJJI
@3258681/1
acgtgaaatctttaggctgcagctcaaccattttatcggccaacatatta
+3258681/1
@CCDFFFFHHHHHJIJJJJJJJJJJJJJJJJJIJJJJJJJJJJJJJJJJJ
@4781362/1
ctctaactaaaaattcttttttaagtaacaaagcttcagtaaataacaaa
+4781362/1
@@CDDDFFFHHHFGIIGIJJIJIJGFHIJJJIGHHHIJIGGHJDFGIJJJ
@2216660/1
cggctggtgccctgaataccttgat
+2216660/1
@@@DDD<2ACFFDF?GG@<FGGA<F
@2217122/1
gctgcagtttccatatcatattatacctgaaggcttttgggtcgtgagaa
+2217122/1
CCCFFFFEHHHHHJJJJIJJJJJJJJJJJJJJJJJJJJJJJGIIIIJJII
@7862678/1
cacgagacaacgtgatataactatgaagaatcatgtgataaaaaatagca
+7862678/1
@?<:ADDDHHDHADAEGHAHGHEHGGHG>GGHBDH<D9DF<BFDFFIIG@
@2217243/1
ttcttcttgttttttttctttaacatttctcacagaacggttgccatata
+2217243/1
??;BDADDDADFBGIIH@FHGBD<D@FHCDHH@FHICGH:BBFGG@;C=@
@2748378/1
gccacattccattccatgatttattaaacccgatgctagctttcttaaat
+2748378/1
CCCFFFFFHHHHHJJJJJJJJJJJJJJJJJJJIJJJJJJJJJJJJJJIJJ
@4280015/1
ctctcatcctaaacctttttaaaacatcttcttgttttctatgttctatt
+4280015/1
CCCFFFFFHHHHHJJJJJJJJJJJJGHIIJJJJJIJJJJJGIIHIJJIJJ
@3260086/1
gtctgcatatcagtcagcttcttaatgcatctctgcccagccacaatgtt
+3260086/1
@@7DDD;DA?:DBFEG>BBI>EHGEHD9FH<FD@CF3CEFFG3CFHG>GD
@7864509/1
gcttgctgttgttgctgctgctgctgttgttgttgttg
+7864509/1
<@@DDDDDADD<3ACGHII9FGBDGEFHFCFG?EDHF?
@6328252/1
gggaattctaagagggtacacaattcaggcactaatgtctcttcaa
+6328252/1
?<71BDDDA>CFFGDGCCFE<BAC<EF@3D;3?3EDCFC>9<<FF4
@170425/1
ctcctggatcattataccacaattctggatgtaacctatcaggatgtgct
+170425/1
CCCFFFFFHHHHHIIJGGGJIIGHGGIIHEHIEIIJGGIJJIIFGG?FHH
@1732994/1
actttgttctttcttgtcagcacagaataatc
+1732994/1
??<DD82==:CCDEEEIEI@FAE?<??@E9C?
@170832/1
agaacttccggcataatgagtacatcatttacatcaccgtgatctaatat
+170832/1
CCCFFFFFHHHHHJIIIJJJHIJJJJJJJJJJJJJJJJJFHHIJJJIJJJ
@687176/1
ggacaagttgttatattagtcactttatatgttcttttaacactctttga
+687176/1
CC@FFFFFHFFFHIJJIIJIIEGGJJJJGJJFIIJJJJJJJJJJJJGHIG
@7372138/1
ccaacattcatgaataatggaaaatcacatagcttcggccacttctttga
+7372138/1
CCCFFFFFHHHHHJJJJJJJJJJJJJJJJJJJJJJJJJJJJJJJJJJJJJ
@7372156/1
gagaagctttactctgtagcattgtaatttcttgttcttcttgtttcttt
+7372156/1
C@@DFDFFHDHHHIICFGFHHHIHHIIGIIIIIIHGBEHGEGIGIGHCGI
@172590/1
gtcgaatactgttcttaggaatatttccaatgaattcctctatttcattg
+172590/1
@@@FFDFDFFHFFEDFFDGG@EDFHGHHGGBC<AA?F?FFH@FGIDB?BB
@1735044/1
cactgctgttgttgaggctgctgtggtctctgctg
+1735044/1
@;=BDDDDDDHHFHG>G?B?1<?CFBEHE<<EHH?
@1217772/1
ggcaccatgacgatagctttattctcattaaggaattccggtttctcaaa
+1217772/1
@CCFFFDFHHHGHIJJJJJJIJJJJJIJJJIJIJJIJJIJJGGGJIJJII
@5830919/1
gctgcagtttccatatcatattatacctgaaggcttttgggtcgtgagaa
+5830919/1
@@@FFFFDDHHFDGBDHIEHJJFJJJJJIHEEHIHIJGIIICDEHH>FHD
@7374007/1
ctgagatgaaggtggtctgctgggttgctggtcaccgggttgttgcctaa
+7374007/1
BCCDFFFFHHHHFGIHIJJJJJJJHJJJJJJJJJJJJJJFHIIJJJJJIJ
@7866105/1
atataagattacaattcttaacattttttctttaaacaaagaacattgga
+7866105/1
CCCFFFFFHHHHHIJJJJJJJJJJJJJJJJJJJJJJJJJJJFHHIJJJJH
@7867025/1
cttctgacacaccatctctgtaaaagaggatagcttgaggcttataccta
+7867025/1
CCCFFFFFHHHHHJJJJJJJJJJJJJJJJJJJJJJJJJJJJJJJJJJJJJ
@6329349/1
aggtctccttgaacaaatctacctaaagcaacaacacaattgtcggcagc
+6329349/1
@CCDFFFFHHHHHJJJJJJJJJJJJJJJJJJJJJJJJJJJJJJJJJJJJI
@689219/1
cctgaatccttagaattcaaaaattcaaacttaaattcgtagcctaattg
+689219/1
CCCFFFFFHHHHHJJJJJJJJJJJJIJIJJJJJJJJJJIIJJGJJJJJJJ
@5306978/1
gctctggctattttagcatggaatgtgatctccaagttgtgaatcaattt
+5306978/1
C@@FFFFFHHHHHJJJJGIJIEGGIHIEGJGIIIGIIHIHIJJEHGCHII
@6330134/1
ctcagataatcccatatcattgagacattaacttgcgtagcatactttat
+6330134/1
CCCFFFFFHHHHHJJJJJJJJJJJJJJJJJJJJJJJJJIJJJJIJJJIJJ
@5307584/1
ctcagataatcccatatcattgagacattaacttgcgtagcatactttat
+5307584/1
?@@?DFDDHHFDHIGGGIIIIEFGGGGGCGHIGFDFHHIGGIBDHIBGII
@6330577/1
gtccttctaacctgttcttcttgaagttggttcagctgtagtctgtctgc
+6330577/1
CCCFFFFFHHHHHJJJJJJJJJJJJJJJJJGHIJJJJJHJJIIJJJJIJJ
@3765692/1
gacgtgctgtaccttgtatactagcatgactgactagatagaagtctaat
+3765692/1
BCCFDFFFGHHHHJJJJJJJJJJJJJJJJJJJJJJJJJJJJJJJIIJJJJ
@5308200/1
cgatgatttgatatctatatttctcattttttctgctaaagcactacctt
+5308200/1
CC@FFFFFHHFHDGHIHHJJJJJJJJJJJJJJJJJJJJJJJJJJIJJJJJ
@3765735/1
agttgaagttccagccctcagataatcccatatcattgagacattaactt
+3765735/1
CCBFFFFFHHHHHJJJJJJJJJJJJJJJJJJJJJJJJJJJJJJJJJJJJJ
@3765963/1
ggcgttttggtgggcatggcctgcagctccctttttgcagcttcttcaag
+3765963/1
@@@FDDFFHHHHHJJJJGGIJJJJIJJJJIJJJJJIJJJJIHIIIJJJGI
@5832809/1
cgatgtaatattgaaggcaataaagtaaccttcaacatataaactgcagg
+5832809/1
CCCFFFFFFHHHGJJJJJJJJIJIJFGHJJJJJJIIIJJJJJJJJIIJJI
@1735483/1
atcgacaacaccgcttgtgcggcaatatgtttggctt
+1735483/1
;@?DDDD<F=<FAEGEFA3?1@@@G@BBDFFI8?F88
@174376/1
cgttttttggagaggcaactcaggataactatagagg
+174376/1
@@?BB=DAA:AF>DGE?AAHDFGGAD4C9?BD<@?BG
@6331901/1
atcacatactaccgcctgtgttctgttgtttactagagaacttcttaata
+6331901/1
@C@DDDFFFH>FFHEHAFCFBGCDHEFB?CFGGIE@?BG@DHIIIIGIGH
@3267743/1
gttgtggtggttgttgcctctgttgctgctgaggctgttgttgccactgc
+3267743/1
@@@ADDD=DB@FHIIGHBHG>FHIIGGHIGI>GGE3?:DHBFHGIIIEGI
@1219613/1
gtccaatcagattgaaaaaaacaagttgtataacacaattaaaaagtaat
+1219613/1
CBCFFFFFHHHHHJJJJJJJJJJJJHHJHIJJJJJJJJJJJJJJJJHIJJ
@176153/1
agttactcagtctcacagttagttatcaattcttctctcataataattaa
+176153/1
@C@DDEFFHGHHHJJJIIHHIIIIJIJJEJIGIIJJIJJJJJIJJJJJJJ
@6333122/1
gcctgcttgtggaaaaccaccacaaatccacttggaaaactgtttatcat
+6333122/1
CCCFFFFFHHHHHJJJJJJJJJJJJJJJJJJJJJIJJJJJJJHJJJJJJJ
@5834589/1
gtcacggtctcaacaagttccgttttttggagaggcaactcaggataact
+5834589/1
CCCFFFFFHHHHHJJHGHIJJIHIJJJJJJIJJJJJJJJJJJJJIJJJJJ
@3269271/1
actgactaaaatattgttcaagttcacgaggagtattcttggaaacaatt
+3269271/1
<?<ADDDADFFBAFG@<E:C:CIHFHHD=FBFC:??DFC>FG@CBFGIFF
@5312273/1
gcttctgtaaaacgccaataattgttctttcatgatactctcaagatccc
+5312273/1
CCCFFFFDHHFFHJIJIJJJJJJJFHJJFGIGIJJIDIJJJIIEHIHJIJ
@7869724/1
cacggttgatgattttgacactccaatagtacttcttttgtgtgagcatt
+7869724/1
CCCFFDFFHHHHHJJJJJJJJJJJHIJJJFIIJIIJJJJJJIJIIIGIJJ
@4285873/1
ctccttgaatgaatttttcattcctccatactccttgtcttacaggtacc
+4285873/1
CCCFFFFFFHHHHJJJJJJJJJJJJJJJJJJJJJJJJJJJJJJJJJHHIJ
@1738795/1
ggctggctggttcctagaatcccacatggcaggaagttttctcgcaactt
+1738795/1
CCCFFFFFHHHHHJJJJJJJJJJJJJJJJJJJJJJJBGIIJJJJIIIJJJ
@7377441/1
cgacaattgtaccaagctctggcattttcctgtgactgatttttcttcaa
+7377441/1
@@<BBA;DHDBDHGIGBCFADBBEBC9A@C<C:CEE?FG<CHI@A9<DGF
@2222782/1
cttaatgatatcagtcagcttacaagccttagtaagcataaatttatgga
+2222782/1
CCCFFFFFHHHHHJJJJJJJJJJJJJJJJJJJJJJJJJJIJJIJJJJJJJ
@5836543/1
gtaatttcttgttcttcttgtttcttttctttaacatttctcacagaacg
+5836543/1
CCCFFFFFHGGFHJJJJJJJHIJGHIJIIIJJJJJJJIIIJJJJJJJJGI
@3270306/1
gccgcttgttgctgtacttgaggctgagatgaaggtggtctgctgggttg
+3270306/1
CCCFFFFFHHHHHJJJJJJJJJJJJJHJJJJJIJJFHIFHIJJJJJJHIJ
@6334708/1
gtttggtcaaatatatatgtatcctattaatgctttaaacattaactagt
+6334708/1
@@CFFDFDHHHGBHIIGIIIIHCIIIGGIGHGGHEHGGEGHGGGGIJEHF
@178739/1
atttcttctaaattctgctctgataaattagaatcatcccatagcaaatg
+178739/1
=?<4ADDDHHDD?:AE?E?FHHIIEHCHCHDBHEHEHGIADHIGIEFGGH
@6335434/1
gtacgagtttgagcatcattcattttcttcattgtaacttggcccgcaac
+6335434/1
CC@FFFFFHHHHHJJJJJIJJIIJJJJJJJJJJJJJJIIIJJJIIJJIIJ
@4790400/1
tgggaagtgcttgttgttttgcagacaacatgccttggtattcctggagc
+4790400/1
BCCFFFFDHHHHHFHJGHIJJJJJJIJIIJJJJJIIIJCFGFHHIIIIIJ
@5314479/1
ctgaggagcatgttcttgcctttgttgctgctgtggtggttcttgc
+5314479/1
1?@DDDDBA;FDCFBAHECEFCH>CGGCHI:9?C9ECDHI1:0??F
@1740477/1
cttgaagttggttcagctgtagtctgtctgcatctgtatatgccctagca
+1740477/1
BCCFFFFFHHHHHIJJJJJIHIIGIJJIJJJIJJJJIJIIJJIJJJJJJJ
@1740662/1
ggtgtttttgagctcatacttaatccaatgacatggggaagtcaattgct
+1740662/1
B@BDDFFFHHHHHJJJJJJJJJJJHGIJJJIJJJJJIIJJJIIJGIJJJJ
@5315077/1
ctctgctgttgttgttgttgctgaggctgctgtggtctctg
+5315077/1
@@@DDBDDFFF<<:C@C<FFCHFEB8C@:1?3C3CDFBFA<
@7379429/1
catgacgatagctttattctcattaaggaattccggtttctcaaaacatg
+7379429/1
?@;DDADDFHAFFHHC>FC9CEBEHHEE@HBE9BGBHGIGE?GIIIIIDG
@1222215/1
ctcatacttaatccaatgacatggggaagtcaattgctaatattgccatc
+1222215/1
C@CFF;DDFFFHHIHGEF@DICHGCCEBH<?FGIGCGHCHCGF@@<DDFE
@4792068/1
gtccttctaacctgttcttcttgaa
+4792068/1
@;=DAABDBDFBCG<?FEIGC@F4<
@4792319/1
cgtgcagtatgttttccaacagtcataataaattcattagactgtcgatg
+4792319/1
?@BDFFFDHHHHHJGIJJJJJIHEHJIJIJIGIJIHGIIFHHIJJIIBGI
@1742463/1
gttcctttttgaattgaaatcacctgctccaggtaatggaaaatcctgag
+1742463/1
???DBBDD<FFDFBGHCGHG>CE?CFHHIGGHHBE@C>9F?DBDDHGEH@
@4792600/1
catactttatcgtaacggtcatttctttttcttgatctctttcattatcg
+4792600/1
@@@DDDBDDFHDFDEHHBGGIII@<CDHIIIIIIGIIIIIIGEFHIIIGH
@5838504/1
cttgtcttacaggtaccggtctttctcgataatcaagtgttggtgcattc
+5838504/1
<@@FFFDFHFHGFIHIIIICGGHIIGHIIIIEIIIEFGHFHHIGHIIFII
@2225832/1
ctcttctggaaagcagctcttgcagcattgacactggcgttttggtgggc
+2225832/1
CCCFFFFFHHHHHJJIIJJJJJIJJJJJJJIIJJJJJIJHIJJJIHIJJJ
@6336118/1
attgcgataaggtttttcaggattgatagatacatcataatgatgaataa
+6336118/1
@@@?ADADA=D?AEFGEHIIICEEFCC9ECFEHIGIGHBBDCGDAGBGHI
@2754732/1
ctttaagacactgactaaaatattgttcaagttcacgaggagtattcttg
+2754732/1
@C@DDDDAFFDFDEFGFFB@DDDHIIG@EHHIG@BEEIHGHGGGHGCFHG
@6336425/1
ttgccttaaaacaatgtcaagagcttggattgcctcctgcggaccattag
+6336425/1
@CCFFFDFGHHHGIJJHIGJIIJJJJJJJJJGEGGHIJIJJJIJJIJJIJ
@2226422/1
atgagtcagaattttcgtttggagcaaatacaatgtatttgctgtctttg
+2226422/1
CCCFFDDFHHHHHJJJJJJJJJGJIJJJJJJJJIJJJIJJIJJIIIIJJJ
@6857931/1
gctctgcagggaacggcgacataggtgtctgctcttcacatactcttgtt
+6857931/1
CCCFFFFFHHHHGJJJJJJJJJJJJHIJJJIIIJJJJJJJJJJJJJJIIJ
@2227266/1
gccataccaagatcatcacatactaccgcctgtgttctgttgtttactag
+2227266/1
CCCFFFFDHHHGFIJJJJJJJJJJJJJJJJJJHIJJJJJIIJJIJIIJJI
@6858875/1
gttgcagttaaaccaagaacatgtggcctatcctctggaggaattccttt
+6858875/1
@@@DDB?DD?D<<CE;C;ABBF@A?@EABBAAFCHDHI9?????DFB?F@
@697453/1
gaacaatgagtaagagcttgcaagaggtaacttctgtcttgaaatctgta
+697453/1
@@CDFFADFGBAFGBDGGGHGIIEE;;A9FCCGH@GHHIIIGHAFGGIGI
@4792635/1
cgcagattaaaatttttaagtacgactaagtgagcacactaaatcaccac
+4792635/1
CCCFFFFFHHHHHJJJJJJJFHJJJJJJJJIJJJJJJJJJJJJFJJJJJJ
@4792638/1
gtgaaatctttaggctgcagctcaaccattttatcggccaacatattact
+4792638/1
@@@DBDDDHHHF<@?FEBCG?FD:FCED3FFH>>?;FGB?8BF3<DFB?D
@6338013/1
ctgaactctaacagtagcagcatatcgactaggatgagcatccatggaac
+6338013/1
CCCFFFFFHHHHHJJJJJJJJJJJJJJIJJJJJJJJIJJIJJJJJJJIJJ
@697683/1
cgtgcagtatgttttccaacagtcataataaattcattagactgtcgatg
+697683/1
BC@DFFFDHHHHHJJJJJJJJJHJIIJIJJJJJJIIJIJJJIJJJJIJJI
@6338332/1
gctgctgtggtctctgctgttgctgttgttgctgaggctgctgtggtctc
+6338332/1
CCCFFFFFHGHHGJJIJJJIJJJIIJJJJJJJIJJIJJIJJJI@FHFHII
@4793143/1
aacgattggaaaaataatcagaataagaacggtattgctc
+4793143/1
@@@FFFFFHHHHFGIIGDEGIIJIIIIIJJGEGFHIBFDG
@2756639/1
gatagaagtctaattcagtagggtgagtaatctctgtatcaacaactgta
+2756639/1
CCCFFFFFHFHHHIJJJJHHIJIAFGIHHIJJJJJJHJJJJJJJJJIJIJ
@698181/1
gccaaattgcacctcacacctggcactaaactgtaaagggcttcactgca
+698181/1
CCCFFFFFHHHHHJJJJJJJJJJJJJJJJJJJIHIJJJJJJJJJJJJJJJ
@698456/1
gttcaacaaatctcttaatgatatcagtcagcttacaagccttagtaagc
+698456/1
CCCFFFFFHHHHHJJJJJJJJJJJJIJHGIJJJJJJIGIJJJJIJJIJEE
@4793577/1
gttgaagataacatacaattttaattttattattctcaatgatttcctcc
+4793577/1
@CCFDDBDHHHFFHGEEHHJIJJDHGGHIIGEHCIJJJGBHGBFIJIIJI
@7875898/1
acttctagcattagaagtttcttctccagctaaggctgtatcatcaactt
+7875898/1
CCCFFFFFGHHHHJJJJJJJJJJJJJJJJJJJJJJJJJJJJJJJJJJJJJ
@4794234/1
ctcttctgttgtttcaattttggcag
+4794234/1
?@@BDAD>FB?FFHG<?<CII<8E>E
@5839512/1
ctcccctctggtatccaaaggcactgttttcaccggaggaatttgtttgt
+5839512/1
CCCFDDFFHFDDFHIGFGIIGIJJJJJJJJJJGIEIEHJEHGIIJIGIJD
@1744190/1
gcgcattctgttgtatatttatgctcacttcaccaacattcatgaataat
+1744190/1
CCCFFFFFHHHHHJJJJJIJJJIJJJJJJIJIJIJJJJJJJJJIJJJIII
@3771918/1
ctcttcaaaagaagataaacaattcaagagaccattgaataatagctggc
+3771918/1
@C@FDFFF>F?FDHEEDHHGIIGFHEGIIGGHCIIICBBGHEBGII@G;D
@7382170/1
ctttcataattcataacgtcattagcagagctcgctactaaggccttcaa
+7382170/1
CC@FFFFFDHHGHJIJJJIIJJJJJJJJIIJJJIJIJIJIJGIJJIJJII
@6860647/1
cagaaatcctcattctttcaaaaaaaactattcgtaggagtaaaacgtaa
+6860647/1
=?;=4::2AAAFFEEGEFH@@>FEF>AFEGFFIBD@FCEBFECFIFI8@C
@6860806/1
gataataatgcctcagagctaccttggcagctgctaa
+6860806/1
??=??DDDF?>CC<EF<E;IB<AHH<A>@?2:C?@E<
@701066/1
ctgttgttgccactgctgctgctgaggctgttgttgcctctgctgctgc
+701066/1
@CCDDFFDDAFHFHIIFGG<EHIIGFIIAGFHIC;?FHHIFCFAGE@DH
@2758849/1
ggctgctgtggtctctgctgttgctgttgttgctgaggctgctgtggtct
+2758849/1
CCCFFFFFHHGHHJJJJJJJJIEIIIGGGIJJJJIIGIJJJJIGHGICGH
@5318839/1
ctgggttgctggtcactgggttgttgcctaacaggaggtgcactggttac
+5318839/1
?@@DD:DDHHFHCGFHIIIIIGGDFGGGIGIGIII?BF8B9<FGGGIDEF
@7876619/1
ggcttctattagttcatctatattttttaaggaagtaagtgcaggggaac
+7876619/1
@CCFFFFFHGFHFHHFIIJJJJJJJJJJJIIIHJJHIJJDHHGIJIJJJJ
@1744493/1
gtctcttcaaaatcttcttcatcacgtcgtctttttttaccaaaccggta
+1744493/1
@@CFDDFFGGHHDHGGJFHGIJGGJJIGHHGGHIJJIIEBFHICHIEHHA
@3773825/1
atataagattacaattcttaacattttttctttaaacaaagaacattgga
+3773825/1
CCCFFFFFHHHHHJJJJJJJJJJJJJJJJJJJJJJJJJJJJJJJJJJJJI
@2760306/1
gttatgatctccggccaagatcagccgtgtttggtagaagcaggatgaca
+2760306/1
CCCFFFFFHHHHHJJJJJJIJJJJJJJHIHIJJJHIIGJJJJJIJJJJJI
@3275092/1
gttggatcattagcagaaatcctcattctttcaaaaaaaactattcgtag
+3275092/1
CCCFFFFFHHHHHJJJJJJJJJJJJJJJJJJJJJJJJJJJJJJJJJJIJJ
@4796284/1
tgaggatactttaatctaatattatattgactaacaaaatatctttcaac
+4796284/1
CCCFFFFFHHHHHJJJJJJJJIJJJJJJIJJJJJJJJJJJJJJJJJJJJJ
@1225572/1
ctgcatatcagtcagcttcttaatgcatctctgcccagccacaatgttac
+1225572/1
CCCFFFFFHHHHHJJJJJJJJJJJJJJJJJJJJJJJJJJJJJJIJJJJJJ
@4796484/1
gcacgacctttggattgaatataagaccttgttgttttagggtaatcaaa
+4796484/1
C@CFFFFFHHHHHIJIJJJJJJJJIHIJJJJJJIIJJJJIIIHIIJJJII
@5843607/1
ctgcaattcttggttcaagatcattttaaactgtccttctgacacaccat
+5843607/1
CCCFFFFFHHHHHHIJJJJJJJJJJJJJJJJJJJJJJJJJJJJJJJJJJJ
@2233588/1
ctcttgacagccctatacctatttacatgcctagacttgtgcaccagcta
+2233588/1
CC@FFFFFHHHHHJJJJIGIIJJIGIIIJIIJJJGJJJJJGIJHDGIIJJ
@5843836/1
aatattgattccaaaacttccggcataatgagtacatcatttacatcacc
+5843836/1
CCCFFFFFGHFHGIIJJJJJJJJJJJJJJIEIFGHIIJIJJICIIEIIIJ
@3777016/1
cttgttgttttagggtaatcaaattttatgacaaaattgcaattctttac
+3777016/1
@@CFDDFDFFFD?EBEGIIIADHIGIGIIBC<GG@FFHGBHGHIAGHIIA
@2234192/1
tgagacacttgctggggaggtggacctctttgtgcccatggagtttgacc
+2234192/1
CCCFFFFFHHHHHIIIJJIJCFHIJJGIJJJJIIFGICHJIJJBHGIJJJ
@6345242/1
ctgtggtctctgctgttgctgaggctgttgtggtctctgctgttgctgag
+6345242/1
@CCFFFFFHHHGHJIFGHH@EIGIJIIDHIEEDHGIICB@GEFHDHICH;
@5321849/1
gggcataatatgcaggagcaggtatagatactgaacgtgtacacctcaca
+5321849/1
@@@DFFFFHFHDFIBEGHJIGAFHIGIJJJJIGHIJJIIHHGIIGIJJJG
@7385744/1
cccaatggtccacacctttgtcaccactatattcaccaaccgttaacgga
+7385744/1
CC@FFFFDCFHHHJIIJIHGHIIJJIIJJGIIIIJIJIJJGGHIJJJJJ;
@7385767/1
ctcagataatcccatatcattgagacattaacttgcgtagcatactttat
+7385767/1
@@@DFDDDHHDDFEGGGEGIHHGICHCHGIIG@HHEHFFFGIIGIG@FGE
@7385826/1
tccacttctccctgcagttcatccataattcagaaagaatatacacaaca
+7385826/1
@@@FDDEDFFCFFEGGIIIJHIIJGHI<FIGIJEIJJIJIIJJJJJIIIJ
@7879075/1
agtaacatcagctccgagaaatattacaggttcgttgaaaaccttcggcc
+7879075/1
BCBFFFFFHHHHHJJJJJJJJJJJJJJJJJGHJJJJJJJJJJJJJJJJIJ
@7386343/1
gcagctcttgcagcattgacactggcgttttggtgggcatggcctgcagc
+7386343/1
CCCFFFFFHHHHHJJJJJJJJJJJJIIGIJJJJIJJJJIJJJJJJJJJJI
@705121/1
gtggaatgtatgacgatgatttgatatctatatttctcattttttctgct
+705121/1
@@@FBDFFHDDDHIEHAFFEEGI9F?CHHEHIIIIGIEGHIIIIIIIIEH
@5847080/1
ctgccgagtccttccttctagtgcttcttccaaagcaaataatgaaactt
+5847080/1
CCCFFFFFHHHHHJJJJJJJJHIJJJJJJJJJJJJJJJJJJJJJJJJJJJ
@3278181/1
cttctgacacaccatctctgtaaaagaggatagcttgaggcttataccta
+3278181/1
CC@FFFFFHHHHHJJJJJJIHIHJIJJJJIJJJIJJJJJJJJJIJIIJIJ
@2235095/1
atctgaagggcggtcccctcttttgggtggaatgtatgacgatgatttga
+2235095/1
?@@FFFFFFGDHFCDFHFEEHIIJIGI6<F=@FHCCHCCEIEHE=BDFF.
@705381/1
gttgctttcgcagggtaagtctttcagtctcatccacattttatgtgctg
+705381/1
@@<?DDDDCFFA8CG<CFA<?FFHFCBCFEC>A<>DF>BF>FBG4?B?DF
@2763567/1
cgacacatcaatattaagcatcatcttccattgagaaggcctgacggact
+2763567/1
CCCFFFFFGFHHFJIJJHIGIJJJJJIIJJJJJGJIJIJIJHJJJIJJJJ
@3778412/1
ccctgttgttccattgcttgaggtctggtaattggagcggcttgtct
+3778412/1
@CCFFFFFHHHHGJJJIJJJHIICFHIJHIJJJJJJJJJJJIJ693=
@3778644/1
gtctttctcgataatcaagtgttggtgcattcataattcgggccttaact
+3778644/1
@CCFFFFFHGHHHJJJJJJJH@HHIFGIHIJIGIJJJJJJIJIJJJJGIJ
@2764528/1
ctctgtatcaacaactgtaccagccggcacattcatatttctcccatctg
+2764528/1
CCCFFFFFHHHHHJJJJHHIIJJJIJJJIJJIJJIJGIJIIIJJJJJJJJ
@2236813/1
tgtctcttcaaaatcttcttcatcacgtcgtctttttttaccaaaccggt
+2236813/1
?@?BB:DD<AFFDFEGHGHGIIGGECFHIIGGHIGGHIIED9BGCHIEG;
@4800030/1
cctcccctctggtatccaaaggcactgttttcaccggaggaatttgtttg
+4800030/1
@@@DDDAD?D>ADFHB@:AB@DFGHEGH<FA9CFHCF@:@?FGC<F8=FC
@4800515/1
ctctatttcattgtgcattaatctatagaaaattttccaaacagtattta
+4800515/1
@CCFDFFFHHHHDGGIGIJJJIIIBHEIGIJG@FIJIIIHIJIJFGIIIG
@1228170/1
accaacattcatgaataatggaaaatcacatagcttcggccacttctttg
+1228170/1
;@8BDBDDHHDFGIEHGEHGEEEFBEEGHBAFCHHGGIIIGEGGIIGII@
@1228745/1
gagcttgcaagaggtaacttctgtcttgaaatctgtagcccaatattgat
+1228745/1
CCCFFFFFHHHHHJCFHJJJJJJJJJIIGIIJJJJGJJIIJJJJFHIJJJ
@7388351/1
ccatagcaaatggtatttggtaggacgtgctgtaccttgtatactagcat
+7388351/1
@@@DDBDE?FFDAH@@GHC@FCEBH@E8C@HEHB<F@BHHHI<DH>D9B?
@5326011/1
catctggattttgtataggaaatttgataagtttggttccatcaggaaac
+5326011/1
@@<DDDD><DFHF<ABFGHCEG@DHHDHB9FFEHIDHA>FHECDAFIG>F
@7388969/1
cttggcagtaacaagattttcacatggctgcccctttattatccctttca
+7388969/1
@@CFFFFFFFHHHGHDHIIJGGHIIIHGIEEHIIJJJJJJIJIJJJJIIG
@7389024/1
ctcttggacaagttgttatattagtcactttatatgttcttttaacactc
+7389024/1
?@@DDDDDD<DHHGCHGEHHIIICE9EHEHHCH<EFBECGGHHGG>DD@D
@3780690/1
gtaaatttatcgcaaggtaatgtaaaacaatatctattcaacaaaggaat
+3780690/1
CCCFFFFFHHHHHJJJJHIJJJJJJJJJJJJJJJJJJJJJJJJJJJJJJJ
@3282024/1
cctacaacagctgctattgaaggctttttgttatctccagcaggtgggtg
+3282024/1
?@@DFFFBFHHHHIIIIIIIIIIEGHIGIIGIGIIIIIIIIIIGBFGG@F
@5327268/1
gtttgttttctccaactccgacaaacgccatcctctcattcttagttgta
+5327268/1
@@@FDBDFHFHH<CEGBEEBFIEBGGA:CGG;?FEGHGGGBEGFABGHGG
@188634/1
gtgcagtatgttttccaacagtcataataaattcattagactgtcgatga
+188634/1
@@@DFFFAF?:DDEEDHHIIIFGGHHEFIIHDDHHGGEGHIIIGEGIGBG
@1229585/1
ccaatgtttctagcctttcataattcataacgtcattagcagagctcgct
+1229585/1
@@@FDDBB<FFHDHEGGGIIIIIIIIIIIIIICFEHBGFCHDHIGIHHEG
@4297204/1
gcatactttatcgtaacggtcatttctttttcttgatctctttcattatc
+4297204/1
@@@DDBEFGFDHFDFHHB<CDHEIA@??GDGAFGBGGGFBFHBEGD@GFH
@1230739/1
cactatctaaataaatagctgctgctaatgattcaaataagtcaccaagg
+1230739/1
C@CFFFFFHDHHHGGBHHEGGIJGEIIGIGGHHJIA??EFE@<FEFHIHG
@1230976/1
cactgctgttgttgaggctgctgtggtctctgctgttgctgttgttgctg
+1230976/1
CCCFFFDFHHHHHJJJJJJJJJJIJJ?HEHIIJJJIIIGIIFHIIJIGGI
@5850615/1
cttcaggttcattatcttcgatggcttctgccaagtaatctcccctgaat
+5850615/1
CCCFFFFDDHFFFHJJJIJJJJJJJJJJJJJJJJJHIIIJJJJJJJJJIJ
@5851994/1
ctccaaaattgtaaatccaggaacttcccagtcatcaggaataaagtcat
+5851994/1
<<@DDDDBHBFDFIDHGFGIEDAH>DEGHGBC9C@BFGAB8??BFG9BFD
@2767604/1
ctcctaacaaggttgttaatctctctttcccgatcaggcgctgacctggc
+2767604/1
@CCFFFFFHHHGFHHJJIIJIJIJJJIJJJJIIIJIJJIGIJIIEHIJIJ
@2767696/1
cgtgatataactatgaagaatcatgtgataaaaaatagcagcagtcatca
+2767696/1
@??BDDDBHFDHHA<AFEGGGIGIIHHHGIFIGEIFIGII@FGIB?D?FF
@6869913/1
tcttgaggaagttggtgtagaggtgcaggctggccatgttgaatagcttg
+6869913/1
CCCFFFFFHHHHHIJFHHIJJJJAFHJJJJJJJJJJJJJJJIJJJIJJJJ
@7391551/1
attcatgccacattccattccatgatttattaaacccgatgctagctttc
+7391551/1
CCCFFFFFHHHHHJJJJJJJJJJJIJJJJJJJJIIJJJIIJJJJJIGIJG
@708059/1
ctttggctttaacctcataactaaaacagggttcatgagttccactttca
+708059/1
@@@FFDDFHHHHHJIIIGIJJGHIJJJJJIGFHIJJEFGHGIIJJIIIJE
@190229/1
gttacagagtttagcggctcttgtttcatactttttgcaattactctttt
+190229/1
CBCFFFFFHDHHHJJJJJJJJJJJJJJJJJJJJJJJJJJJJJJJJJJJJJ
@191041/1
ctgtagtctgtctgcatctgtatatgccctagcacggaaagcagcg
+191041/1
@@@DDDDDD?FBDDH@GHIGFHHGGIDIIICBHIIIIBBDDHEBFH
@2240840/1
ctcagtttcacttaaatcttgaaagatattatcacagattgcccttatct
+2240840/1
BC@FFFFFHHHHHJJJJJJJJJJJJJJJJJJJJJJJJJJJJJJJJJJJJJ
@2241171/1
gctgttgctgttgttgctgaggctgctgtggtctctgctgttg
+2241171/1
@@??DDDDHB?DFBFHIGED;?BGII@@<CCEEF?9C3C<FG@
@191975/1
attaagttcgccgatcttgtacaacattttacatgcagttagtgcaactg
+191975/1
@@@DDDD?BFAHDAD<FGB?9?:???9??BFDH@BBGGB@FHIII@HHI@
@192061/1
gagcaaggttttttccctggatacgtaaccaccattcctttaacttcatc
+192061/1
@C@DDFFFAFHHFIEHHIJJJJIGIIIEIGHHIHGIB@GHHIJJCHHECH
@2242034/1
tcttgaagttggttcagctgtagtctgtctgcatctgtatatgccctagc
+2242034/1
CCCFFFFFHHHHHJJIJJJJIJJJJJJJJJJJIIJJJJJJJJJJJJJJJJ
@5328668/1
gtttgttttctccaactccgacaaacgccatcctctcattcttagttgta
+5328668/1
@@@DDDDDFHF:CFIIGIEGI@FEIFBAGGIHHIG<GEHCGGFHCBGGHG
@2242393/1
ctccaaaattgtaaatccaggaacttcccagtcatcaggaataaagtcat
+2242393/1
CCCFFFFFHHHHHJJJJJJJIJJJJJJJJJJHJJJJJJJJJJJJIJIIIJ
@4803347/1
gcatccttcttttccggaaagaacctagtgtgatggcgtttctgaaccac
+4803347/1
BCCFDFFFGHHHHJJJJJJJJJJJJJJJHIIIIJJJIJIJJJJJJJJJJJ
@1755281/1
ctgggtttaaaatcttcaataacattactcatttctgataggttctgcaa
+1755281/1
CCCFFDFFHHHHHJJJJJJJJJJJJJJJJJJJJJJJJJJJJJGHJJJJJJ
@4806112/1
gattttttttcctttcaagaatatattcccgtgtgatatgatatgggttg
+4806112/1
@?@FBBEDHFHFDGIGEGICHIHHDFGIGGI?DHIIJJJGGHEGII@=FH
@4301444/1
cctcaaccgaacacttctaggttacatagtgtatgaaccgctgcattaaa
+4301444/1
@??;?DDBFCFHHIEGII<EHEF<?GIDB?CGHHEADBBDHEFDGEGDFH
@4301721/1
ccataaccgtacttcatatcattgataattactgtagctgagtaaggagt
+4301721/1
@@@DDD?DA:DAFGHIIGBCGGEG<HGCHFBHIGBECFHH@FCF>FHHED
@711427/1
gaggataattcctgaattatttcttgacgatgttgctgaactctaacagt
+711427/1
BCCFDFFFHHHHHJJJJJJJJJJJJJIJJJJJIJJJJJJJJJJJJIJJJF
@2770032/1
ccctatacctatttacatgcctagacttgtgcaccagctaaagaagactt
+2770032/1
CCCFFFFFHHGHHJJJJJJJJJJJJJJJJIIJJJJJJJJJJJJJJJIJJJ
@6354352/1
gtggaatgtatgatgatgatttgatatctatatttctcattttttctgct
+6354352/1
????BDDDA?BDDEE4CE:<FFC?AFEI?:CAACFEFFIIEID>DEIIII
@2245559/1
gttcttcttcttttttccacgtgaaatc
+2245559/1
??@DADDDHFHHFGII;BFE=GIIIIGC
@7394797/1
ggcggagctcttcagcatttagcagcatcgtgatacgatgtaatattgaa
+7394797/1
@<?A?D:DF3<CFG>AGCGH>ECHGECG<DDHH;GGHG?CHGGE@GHDHI
@5856109/1
tgtcttcaaaaattagttctactacctcatggacagatgtaacatacctt
+5856109/1
CCCFFFFFFHHHHJIIIJJJJJJJJJJJIJJJJJJJJCHHIIIJJJIJJJ
@3787517/1
tataaatgatttttttcgagttcttgaatgaaaacttctatctctctcag
+3787517/1
CCCFFFFFHHHHHJJJJJJJHIJJJJJJJIJJJJJJJJJJJJJJJJJJJJ
@4808945/1
tcttagttgtaacaactaggggcaccatgacaatag
+4808945/1
<=@BDD:?CFHHCG@BGG>BFDFG7;??CFGHD@D9
@1756598/1
gcaggaagttttctcgcaacttaggttatgcgaagtacataactttcttt
+1756598/1
CCCFFFFFFHHHHJJIJIJJJJJJJGHIIJJJFIJHIHJJJIJIJJJJJJ
@7886282/1
ggaggaattcctttaaactgatccatgatcaatctcataggatgtctatt
+7886282/1
CC@FFFFFHHHHHJIJIJJJGIIJJJJJJJJJJJJJJJJJJJJJGIIJJJ
@5333347/1
cccccttccatgcaataaacggcatgtctcaagagctgcaatgcgacgag
+5333347/1
CCCFFFFFHHHHHJJJJJJJJJJJJJIJJJIJJIJJJJJJJJIJJJJJJI
@5333425/1
ggtaaatttatcgcaaggtaacgtaaaacaatatctattcaacaaaggaa
+5333425/1
?<1BDDDDD<?A:<C@FGFIIDGAGFFFDFIIF@GEF?DEFFEEFBFBBD
@1758475/1
cagcaattttcttaatggatgcataagtcattcctctatcagg
+1758475/1
??;4B;DDDDBDD@EEIID4<EBFB@@:ACFBFBEEFEIDFEA
@6875403/1
gttgccttaaaacaatgtcaagagcttggattgcctcctgcggaccatta
+6875403/1
CCCFFFFFHHHHHJJJJJJJIJJJJJJJJJJJIJJJJJJJJJJJJJJJJI
@1758717/1
ctcattttcactcagaagaaataatatctcagcaccaattttatgatttc
+1758717/1
CCCFFFFFHHHHHJJIJJJJIJJJJJJJJJJJJJJJJIIJJJJJJJJJJJ
@712990/1
gtgcaggggaacgagaaccaatttcttttttaaaataatcagcaaaatcc
+712990/1
CCCFFFFFHHHHHJJIJJJJJJJJJJJJJJJIJJJJJIJIJJIJJJJJJJ
@7395668/1
gtcgtctttctttcaacaaacacaagagctaaattatcctttttgaaatt
+7395668/1
CCCFFFFFHHHHHJJJJJJJJJJJJJIJJJJJJJJJJJJJJJJJJJJJJJ
@1236250/1
ccatggttgtcgaggaggtccctgttgttccattgcttgaggtctggtaa
+1236250/1
CCCFFFDEHHHHHJJJJJFHIJJJJJJJJJJJJJJJJJJIJJFGIJJFHJ
@6356946/1
gcatactttatcgtaacggtcatttctttttcttgatctctttcattatc
+6356946/1
@7BDFFFFHHHHHHIIJIIHHIIJJJJJJJJJIJJGIJJJJJJJJJJJJI
@1759958/1
ccactatctaaataaatagctgcagctaatgattcaaataagtctccaag
+1759958/1
CC@FFD?DHHHHHIJJGIGIJGJJIIJJGHIGIIGGCFEGHC?DDEFGIE
@6357256/1
gtgtctgctcttcacatactcttgttacaacatatttcaacatgtatcct
+6357256/1
CC@FFFFFHHHHHGIIIIIIIJJJIJJJJJJJJJJJJJJGJIJJHIIIJJ
@3789052/1
cttcttgaagttggttcagctgtagtctgtctgcatctgtatatgcccta
+3789052/1
<?@DDDDFBBFDFB;FCGHHAEAEGIIIIIFIIIIIEBGFDFHGHFGIH?
@1760862/1
cctaaagcaacaacacaattgtcggcagctgggaatcctttgtgagccac
+1760862/1
BC@FFFDFHHHHGJEGGHHIJJIJJFIJJGBGGGIJJJJIIICGCHIIJJ
@4812480/1
ctggtttacaattagaatttataagtgttgcagttaaaccaagaacatgt
+4812480/1
@@CFDDFFGFHFDAE?FHGIEGGCHHGHIIGIIGHIGIGHGAHICFGIIG
@4812593/1
agcatgatgacattcatctataactaatagattgacacgagacaacgtga
+4812593/1
CCCFFFFFHGHHHJHIJJJIJIIJJIJJIJJJJJJJJJJJJJJIIIJGHI
@2249549/1
gtgaaaagaatgatcttccaactgtcacaaacctgttagcagctggttgc
+2249549/1
CCCFFFFFHHHHHJIJJJJIJJJJIIJJJJJJJJJJJJJJJJJJJJIJJJ
@4813522/1
ctagataataatgcctcagagctaccttggcagctgctaattttgcttgg
+4813522/1
CCCFFFFFHHHHHJJJJJJIJJJJJJJJJJJJJJJJJJIJJJJJJJJJJJ
@5858417/1
gtaatgaatggtattgctttcgcagggtaagtctttcagtctcatccaca
+5858417/1
C@CFFFFFHFGDFHJIJJIJIJIHIIJIIJJIIJJJJJIFHGIIJJJJIG
@4813646/1
cactaataatttacaaatatcactaatcttcaatacattggttttgaata
+4813646/1
@@CDFFDDFDFHFIIBBHCGIIIFGGGHGIIIGECHI9@CF1CGFHIHII
@6877083/1
gaaattagttattccactccttttcccgtttttattatcgcttctaattt
+6877083/1
B@BFFFDFFHADFGGCGHIJJJJJJJJJGJJJJJJJJJIIJJJJJJIIJJ
@5335690/1
ctttcacgttcataaggtctcatttgaaaacgtggatctccaaggtctcc
+5335690/1
CCCFFFFFFHHHHJJJJEIIJJJJJJJJJJJJHIJJJIJJJJJJJGHIJJ
@3290258/1
ctctgctgttgctgttgttgctgaggctgctgtggtctctgctgttgctg
+3290258/1
@CCDDDFDDDHHFGFBGB?FEDBHEAEHIEIEHEHHHD@BGBBD????B?
@5336560/1
attaagtcttctctgcactgtgacagtcttcaagcactgagttagaatac
+5336560/1
C@CFFFFFHHHHHIJJJIIBIIIIJGGGHIIIIIGEIGIAGFGCHFIJGC
@4305743/1
cttgttttctatgttctatttctgcttctctaggatcaacagcaggatct
+4305743/1
BCCFDFFFHHHHHHIJJJJJJJJJJJJJJJJJJJJJJJJJJJJJJJJJJJ
@1237320/1
agaactacgagtcagattgcaagttgagtgtaaaatcgataagttaacac
+1237320/1
CCCFFFFFHHHHHJJJJJJJJJJJJJJJHHIIIIJJJIIJJJJGIIJJJJ
@3291033/1
tcgtaaattgtcacggtctcaacaagttccgttttttggagaggcaactc
+3291033/1
@@@DDDFFHHHHGJIJHHIJGIGH?FEFIGGGHHGGHJIHGIIIIGIIJI
@4306290/1
gtctgctgggttgctggtcactgggttgttgcctaacaggaggtgcactg
+4306290/1
CBCFFFFFHHHHHJJJJIIJJJJJJGIJJJJJJJJJJJJJJJJFFHIJJJ
@3291429/1
gttgctgttgttgctgaggctgctgtggtctctgctgttgctgttgttgc
+3291429/1
@B@FFFFFHHHHHJJJJJJJJJJIJHJJFHGHGHIIIGGHGGIGDFFGHI
@4306658/1
agcatactttatcgtaacggtcatttctttttcttgatctctttcattat
+4306658/1
@CCDDEDDHFFHDHFFHFHIC?EDIIGIHJGIEGGDHI@FHGDHAFGFIJ
@5861712/1
aatgtttctagcctttcataattcataacgtcattagcagagctcgctac
+5861712/1
CCCFFFFFHHCFHJJJJJJJJJJJJJJJJIIHIIJJJJJHGGGHIGIDGI
@6359585/1
ctttgactaaatactcctgaaggagtgatatcggtgtttttgagctcata
+6359585/1
C@CDDFFFHHGFGJIJJJJJJJJIJHHEIIIJIIJGHIJJJJIGIJJIJJ
@6359618/1
ccctgttgttccattgcttgaggtctggtaattggagcggctt
+6359618/1
@@@DDDDDFFDHHGGEGGGG3?:FBFHBAAFFHHIIIIB:?8@
@3292188/1
atttactagaaactgctcttcttttttaataagttttttttgggatttta
+3292188/1
CCCFFFFFHHGGGJJJJIJJJJJFJJJJJJJJJIIJJJJIJJIIGIJJJE
@6359964/1
atttgttatgatctccggccaagatcagccgtgtttggtagaagcaggat
+6359964/1
CCCFFFFFHHHHHJIJJJJJJJJJJJJJJJJGHHIJJJIJJIJJJJJJJI
@3292565/1
ctggttgccttaaaacaatgtcaagagcttggattgcctcctgcggacca
+3292565/1
CCCFFFFFHHHHHJJJJJJJJJJJJJIJJJJJJJJIJJJJJJJJJJJJJH
@3292648/1
cataattcgggccttaactttagtgaactggtcatcaactgagaggccaa
+3292648/1
?@@=:ABDDFGFGIIIIIIIIIIHIIIIIIICGDHIHEGEHIGGGIIIIH
@4815522/1
gcacctcacacctggcactaaactgtaaagggcttcactgcaaaagtttg
+4815522/1
@CCFFFFFHHHHHIIIJJJJJJJIIHIIIJJJJGIJJJJJJJJJJJ?FHH
@2250777/1
gctgtaccttgtatactagcatgactgactagatagaagtctaattcagt
+2250777/1
CCCFFFFFHHHHHJJJJJJJJJJJJJJJJJJJJJJIJJJEHJJJJJJJJF
@4816181/1
ctcagaagaaataatatctcagcaccaattttatgatttctcttctcttg
+4816181/1
CC@FFFFFHGHHHIIJDIJJJJCIJJJIJJJJEGJJJJJJJJJJIJJJJJ
@4816672/1
ctctatttcattgtgcattaatctatagaaaattttccaaacagtattta
+4816672/1
CCCFFFFFHHHHHHIJIJJJJJJJJJJJJJJJJJJJJJJJJJJJIJJJJJ
@1763405/1
gctggatgaggaaatttttcataaagaagtcgaatactgttcttaggaat
+1763405/1
@@CFFFFFHHGDHGGIIEIIIJJJGIEHIHEHGHEHG@CFFDHIDHGGIH
@1763408/1
agcaaatgatatttggtaggacgtgctgtaccttgtatactagcatgact
+1763408/1
@CCFFFFFHHHHHJJJIJJJJJJIIJJJIIJJJJJIJJJJJJJJJJJJJJ
@717051/1
cttttgggtcgtgagaagctgcaacggctgctatagatgg
+717051/1
8=??AD:A<<CF?3A:EA3?FGF>FD0@6?B99/??<?8?
@4817683/1
ctccaactccgacaaacgccatcctctcattcttagttgtaacaactagg
+4817683/1
?@@DDDDBF?FHHADEGA?A:B>D><?FDDGDBD?GDFCBGBGHGGI=F>
@2252588/1
acaacagccgcagcagcagcagtggcaacaacagccccagcagcagc
+2252588/1
@@@FFFFFGFDHHJFIEIGIIE@GGDDBGGDHIECGIJIFBEHIIEH
@2772210/1
ctccaatcgcattccctttcacactagggacatgaggtgaaattattggt
+2772210/1
@@@FDEFDFHFHAE>EHEHIIIIIB@??FAEEIICDCCDHGIIIIFGIE9
@2253165/1
gcttgtctaacttgaccaacggtaaaagcaggaggttgttgcatcctttg
+2253165/1
CCCFFFFFGHHHHJJJJJJJJJHIJJJJJJIJHIJGIJIIJJJJJJJJJI
@4307484/1
ctccttccaaaaaaatacagcaagtctggtaaatttatcgcaaggtaatg
+4307484/1
BCCFFFFFHHHHHJJJJJJJJJJJHIJJJIIIJJIJJJJIJIJJJBFHIJ
@4307557/1
ctccactgaaccaaatcggctccttgaatgaatttttcattcctccatac
+4307557/1
@@@AADADFHHBDHI>B1@6CFHGGGGI@EIGIIIIIGFFHIIIEEDHED
@1238441/1
gacaattttttcttttcttctttctgtatcaactgcagcctcttttacca
+1238441/1
CCCFFFFFHHHHHJJJJJJJJJJJJJGJJJJJJJJJJJJJJJJJJJJJIJ
@3792037/1
gttgttgaggctgctgtggtctctgctgttgctgttgttgctgaggctgc
+3792037/1
CBCFFFFFHHHHHJJJHJJGHIJIJJJJIJJIJIHIJIJIIJIIIJJJJI
@7400713/1
gttcactgtctataaaaatacaagaattcctaattggtagtattccaatc
+7400713/1
@@@DDDD?ADFDHGIEDHIHI?C@9CFEHHBHAHCHIEFGHHEHIAGBFF
@198442/1
cttgtcttacaggtaccggtctttctcgataatcaagtgttggtgcattc
+198442/1
CCCFFFFFHHHHHHHGIJJIJJJJJJJJJJJJJJJJIIIIIJJHIIJJJJ
@1764480/1
cttggctttgccgcttgttgctgtacttgaggctga
+1764480/1
?@@ADDADD??F?BGIGDHEEB?AEEHHHGGCBF>?
@2773696/1
cttaatgatatcagtcagcttacaagccttagtaagcataaatttatgga
+2773696/1
B@@DDDDFHHHGHIIIJJIJJJIIJJJJJJIJIGHGIIJJIGIGHIIIJJ
@6881617/1
ctcttgttttgcttctttttttgacctacccttgccgatagcaataaggc
+6881617/1
CCCFFFDEDDHHHJGGIIJIHJEIJEHIGGGIIIFIIEHIGIIJIIJEDG
@198711/1
ctcttctcttggtgttcaacaaatctcttaatgatatcagtcagcttaca
+198711/1
@CCFFFFFGHHGCFHIJEGHGGHHGHJJIJGEIIGIJJJJGIJIJJJIIG
@7891111/1
cttgttacaacatatttcaacatgtatccttttgggcggtaccatggtat
+7891111/1
@@@DDDFF?FHFHGIGGGIIIDIIEAHHEG@FGIJGF:@@AFDGGIGGHI
@2253554/1
ctccatttccaattatttcctttttctgacatcttcttggtaacaagtat
+2253554/1
CCCFFFFFHHHHHIIIJIJGDHJJJJEIHGGHIGIJJJJIFFIJIJJ@FG
@199363/1
ctgctgttgttgttgctgctgttgttgttgttgaggttgattagaagccc
+199363/1
CC@FFFFFHHDHHIJEIJJJJHJIIJIJIJJJJJEHDGHGIJJJGGGGIJ
@2253997/1
cccggtcctggtccagattcctgttgtggaccagcttgtgcttgtcttcc
+2253997/1
==@FBDDDFDDCBEEA<AAEHIHFDA<?EBEGFIIEF;?BF?9D?FFDGG
@2254491/1
ctggtaattggagcggcttgtctaacttg
+2254491/1
@@@DDDDDHHHHHIIIIII6:<??FDBG?
@1766210/1
cttcagtcacccgattctatttcttggtcatcagtttgagatactgtaat
+1766210/1
CCCFFFFFHHHHHDGHIJEIEIGHIJJIGIIBGIGIIIHIHHGIJJJIEI
@5864446/1
ataaacactatacaagtttggtcaaatatatatgtatcctattaatgctt
+5864446/1
CCCFFFFFHFHHHJJJJJJJIGHIJJJJJJJJJJIHIJJJJJJJJJJIJJ
@5340234/1
gccaatagctgtgggttatatggtgattgatgccattcaactttgcatta
+5340234/1
CCCFFFFFHHGFFIIEHIJGJIJHIIJJEIGHIIIJJIHGIJJJIIJJJJ
@5864914/1
tagttatttggaagtgatttgcacgaagcactataggtcgaccttctcgg
+5864914/1
BCCDFFFFHHHHHJHIJJJJJJJJJJJJJJJJJJJJJHIJJJJJJJJJJJ
@719441/1
cattttttctgctaaagcactaccttcagcgggagaccttggctttgccg
+719441/1
CCCFFFFFHHHHHJJJJJJJJJJJJJJJJJJJJIJGIJJIJJIIJJJJJI
@4821015/1
ggcagctgggaatcctttgtgagccacatcaatgttaaggaatggtttcc
+4821015/1
?@CFFFFFDDBHHIIIIIIHDGGHEIGCGFGGCIIIIICF@EEGHB>DHG
@7893722/1
ctgtttacacccacgataaaatcaggctttatgtttttgtattcttcaat
+7893722/1
@CCDDDFAAHBDFHHHI?HGGIEEGBGGIIFGEHIIIIGIHGDEBG@FDH
@5341439/1
ggggctgttgttgccactgctgctgctgcggctgttgttgcctctgctgc
+5341439/1
CCCFFFFFHHDHHIGJJJJJJJJJJJIJJJJJJIBGI?FHIICHGIDGHA
@2774273/1
aggtgatatatttttgcatctgttataaatgtaggaagttatcaagaaat
+2774273/1
@BBBDFFFHHHHHJJJIJJJJJJJJJJJJJJHIJJJJJHIJJJJJJJJII
@2774418/1
gttttggtgggcatggcctgcagctccctttttgcagcttcttcaagagg
+2774418/1
C@@FFFFDFDDHHGIJJJIIIEIJJIJIIIJJIICGIIGIGIJJIJIJFI
@4309992/1
gtcacttcaaactgttgctcagcagctatctcttgtaggaactggactgc
+4309992/1
?@@D=??D?BFFDAH>EEE:ACDE>EDC?@<9?FAFE?GH9DC<;FB<BD
@2774816/1
ctgtacttgaggctgagatgaaggtggtctgctgggttgctggtcactgg
+2774816/1
@@CDFFFFGFHHHJJJDGIJJJJG?FD?DFGIIJCGCFHHIIIFHIHJII
@6882814/1
ggtatatataagattacaattcttaacattttttctttaaacaaagaaca
+6882814/1
?@@DBDBDFDFHFHGIGGHIGGEIIJIHGGIGJIIIJJJJJJIGHIJJID
@7894482/1
atacgatctggtttacaattagaatttataagtgttgcggttaaaccaag
+7894482/1
@@@DFFDFGGHDHIGIHGIJIGHGJIIIJGJI@FGHHEHHDFGHJJJJJG
@6883575/1
cctagacttgtgcaccagctaaagaagacttatctttaaacggcagcttt
+6883575/1
@@@FDFDDHHFDFEIHGHGGGEAFGIGIIIIIGHIIJJJIHHEGHGCHHJ
@4311159/1
gtggttgttgcctctgttgctgctgaggctgttgttgccactgctgctgc
+4311159/1
@BCFFFFFHHHHHIIJGHJJJIJIIHIJJJJHIJHJJIJIIGIIJIIGHH
@1768821/1
taaaacaatatcaagagcttggattgcctcctgcggaccattagttgaag
+1768821/1
@@@FFEFDHDHHHGIGHIIC@HAH>EDGHGHIIGHGBHHIIIHIIGE@DF
@6884672/1
cttcaacaccacactcctcaaggtacacccctataagggcttcgatagaa
+6884672/1
CCCFFFFFHGHHHJJIJJIJJIJHHHIGJGJIIJJJJIIJJJJJJJJJIJ
@7402907/1
cacacctttgtcaccactatattcaccaaccgttaacggagtttgctgtc
+7402907/1
C@@FFFFFHHHHHJIJJJJIJIJIGIIGGGGHEIIGJFIGIEGGHIIJJE
@7403132/1
aaagtcattaaccttcaaaatttttccgaggtttaaattttttccgctgt
+7403132/1
??@D:=?DDB?DHGHD?FE<IEGGHHGIH@FCFHHECFDDHEHG@FEBHH
@5343114/1
tgatgacattcatctataactaatagattgacacgagacaacgtgatata
+5343114/1
CCCFFFFFHHHHHJJJJJJJJJJJJJJJJJJJJJJJJJIJJJJFHIJIJJ
@7403651/1
gcctttgttgctgctgtggtggttcttgcctttgcagctgttgtggtggt
+7403651/1
@?@FFDDDDCBFHICGIGDGHH@BHGGEEDBGIHCGIGDGBFHGEEFBDD
@3794987/1
ccgggcttactaagggagttttcttgatcattttcgtttacccagagagg
+3794987/1
CCCFFFFFHHHHHJJJHIGHIJJJJJGJJJJJJJJJJJJJJJJJJIJHIJ
@3795477/1
gctgtttacaccaacgataaaatcaggctttatgtttttgtattcttcaa
+3795477/1
@@@FFDDFHFDHBED?ABFFEHEFCHGGG@GEHIDHIIGIDGCFBGGEEA
@1241700/1
cctgaatccttagaattcaaaaattcaaacttaaattcgtagcctaattg
+1241700/1
CCCFFFFFHHHHHJJJJJIJIJJJIJJIIGIJJJJJJJJIJJIGIJIJII
@4823365/1
accactataaatgtaatcggtggtgtgtaatcactgctgaggcttgaaca
+4823365/1
@@@FFDFDHGFHHGHIHHGGCCFHIHIECGGIJJGGIIIIGGI=FDHGHI
@3795920/1
ctcacttgttttgtcataagttttaacagtaagttcttttttttccttga
+3795920/1
CCCFFFFFHHHGHJJJJJJJHHJJJJJIJHIIJHIIGJJJJJJJJGIJIH
@1242092/1
gccgtaatgaatggtgttgctttcgcagggtaagtctttcag
+1242092/1
@<@DD<DDAAHHFI?AEGHCHI>HHBABBH1?GGIGHIIEG?
@4312976/1
gttataaatgtaggaagttatcaagaaatctaagattgcatcaccgagga
+4312976/1
?:?BDB?DHBHDHGIGEAIEHI@EHIIDAFBHAHHFEB>FIIGIGBAFGH
@4824528/1
tgtctctttctttttttgttagactgatttg
+4824528/1
CCBFFEFFHHHHHJJJJJIJJJHJJJJJJE9
@204647/1
gtcaagaaaaattgctccagcaacagattcaaaaacatcacctagtgctt
+204647/1
CCCFFFFFHHHHHJJGJJJJJJJJJJJJJJJJJJJJJJJJJJJJJHHIJJ
@722445/1
cttctgacacaccatctctgtaaaagaggatagcttgaggcttataccta
+722445/1
CCCFFFFFHHHHHJJJJJJJJJJJJJJJJJJJJJJJJJJJJJJJJJJJJJ
@7896391/1
gccgagtccttccttctagtgcttcttccaaagcaaataatgaaac
+7896391/1
@@@DDDAD<A>4CA:?2A?AFH9EE>FH9F?FA3:C11CG>BFC9B
@7404631/1
cctccttccaaaaaaatacagcaagtctggtaaatttatcgcaaggtaat
+7404631/1
CCCFFFFFHHGHHJJJJJJJJJJJJIJJJJCGHHJJJJJJJJJJJJFHII
@5344321/1
ctaacgttatcaggttttgggtagttgggtaatattttgataacgtggat
+5344321/1
@CCDDFFFDHGDHJ<EHIIHI<FGHIHJIGIHGGJJIJIIJIJJBHGIJD
@5344408/1
attctgtagtacaccttccaaacagtatccaaagacatgccactgtcaag
+5344408/1
CCCDFFDEFFFFFIHJG@FGIIJJIEHGIJJJIJJJJJIJJJJJJJIJJJ
@2777351/1
ggtttttgaaaaaattttggccaatagctgtgggttatatggtgattgat
+2777351/1
BBBDFFFFHFGHHJJJJJJJJJJJIIJJJJGHIJFHGJJJJJDGGIJJJJ
@6885834/1
ctgtaagcgaagaactgaggtaaaaataaaatttaaaaatgttgctattg
+6885834/1
CCCFFFFFGHHHHJJJIIJJFHIIGHHJJIJJJJJIIJIGGGIJIJGIJI
@724036/1
tctcacccatgttaaattttttcagaatcatgtgatttttcttcctttca
+724036/1
CCCFFFFFHHHHHJJIJIJJJJJJJJJJJJJJIIIJJJJJHJJJJJJJJJ
@4827864/1
ggttcttcttcttttttccacgtgaaatctttaggctgcagctcaaccat
+4827864/1
@@=DDFFDHHHHHIGIIGHGHI?FCCAHIIIG@?DGGHIIIEIIEGGGHI
@1772480/1
gtggaatgtatgacgatgatttgatatctatatttctcattttttctgct
+1772480/1
@@@DDDDDHDHHHIIFHG?HFHI4CHGHHHGIIIIGHGHHIIIIIGIIII
@4317764/1
aatttctatttccgattatttttcctttgatgctgctcaatttaccttca
+4317764/1
CCCFFFFFHHHHHJIJJJJJJJJGHJJJJGJIGHIIIJIHHIIDIGIJIH
@4317997/1
gtccttctaacctgttcttcttgaagttggttcagctgtagtctgtctgc
+4317997/1
CCCFFFFFGHHHHIJJJJJJJJJJJJJJJJHHIJJIJJHIIIIJJIJJHH
@5867556/1
ctctgctgttgctgttgttgctgaggctgctgtggtctctgctgttgctg
+5867556/1
CCCFFFFFHHHHHJHJJJJJJJJIJJJIJJIJIGIIIJJJIIIIIIIIFH
@7406532/1
cttcattttcggtttcgtaggcaggtggaggccatcgcctggtcatgcat
+7406532/1
?@@DFAAAHFHHHIIIIAFB7FHHICDHGIGG<BDHA@:?BF8==8BCCA
@4318992/1
gtttcgtaggcaggtggaggccatcgcctggtcatgcataattcttgtag
+4318992/1
CCCFFFFFHGHHHJGHJIJJJJJJJJJJJJJHHJJJJJJJJJJJJJIJJJ
@5869223/1
gttggtgtagaggtgcaggctggccatgttgaatagcttgctgtggtggt
+5869223/1
@@@DD=A=CDBDF2<EBFIEBHIDG;BFFGGB>CHHIIIGDB??BCHCE6
@2261150/1
tctgctgggttgctggtcactgggttgttgcctaacaggaggtgcactgg
+2261150/1
@@CFFFFFGHFGGIJJHIGIIJEIEFHIIIBGIIIJGGIGIJ1BFFHGII
@6887158/1
caaatattgataaactagtttcttcttcatcagggaaattagtt
+6887158/1
C@CFDDADHDHHFIIGGHH@HIIIIIFIIIIIIEGC@BFHFHHE
@2261544/1
cttggcaacaaacagttgttttttcctgatatagctctaacttcaattaa
+2261544/1
@CCFFFFFGHHHHJJEGGADGIIJIJJJIIIJIJIIIIJGGGIGIJIJIJ
@3300441/1
gtcgaagcaatggtgaaataggttctgaaagacttgtaaagtttactact
+3300441/1
CCCFFFFFHGHHGBGGGIJJJJHHIJJJJGIHIJJJGIJIJJIJJJJGJJ
@2779771/1
cctcagagctaccttggcagctgctaattttgcttggtgtttgttttctc
+2779771/1
CCCFFFFFHHHHHJJJJJJJJJJJJJIJIJJJJJJJJHHHIJJIJJJJJJ
@6888648/1
cccatgttaaattttttcagaatcatgtgatttttcttcctttcaagaat
+6888648/1
@@@DFFFFDAHFHJJJJIEHHIIIBHHC<CFG<BBFAEGGIDHHGBHHGH
@7898918/1
gtgatcattaagttcgccgatcttgtacaacattttacatgcagttagtg
+7898918/1
@@@DDDDDHHHHDHBEHGHFDGGHIGGIEIEHGHIIIIIIGIFHDHGIFG
@3801789/1
cggtacaatgtaatatgagttttctttgttttcaaaggctctaactaaaa
+3801789/1
@CCDFFFFHHHGHJJJJIJJIJJJJJJJIJJJJJJJJJJJJJJJJJJJJJ
@3802042/1
ctagtcatttgttcccctgagattggggaggactcaatgccaacattgac
+3802042/1
CCCFFFFFHHHHHJJJJJJJJJJJJJJJJJJHJJJJJJJJJJJJJJJJJJ
@3802164/1
gttcttaggaatatttccaatgaattcctctatttcattgtgcattaatc
+3802164/1
@@@DDD?AC<FHFHII@AFGH<EHGIEH?FHDH@C<HHH@1??EDF@GCC
@5347383/1
gaggctgctgtggtctctgctgttgctgttgttgctgaggctgctgtggt
+5347383/1
??@?D;DDFD2<:2A<?FA?EDHE@ECG><<:CEHEA<CDHG@EC>999/
@5347472/1
ctgtgggttatatggtgattgatgccattcaactttgcattaactttctg
+5347472/1
?@@;BBA0AAA<AFBHF<A?:FHHEH>AC?A??FDEF9??FHIDEDGFIG
@6369941/1
ggcagcttttacctcattttcactcagaagaaataatatctcagcaccaa
+6369941/1
@@@DBDBDFFH<CFHGGIF@CIHGGGCC<EGGEECFGGCHIIG@FBB@AB
@6370155/1
ggtcttttccttcccctggcaatgtgacctcaagttccatcctatcattg
+6370155/1
BCBFDFFFHHGHHJJJJJJJJJJJIIJJJJJJJJJJHJJJIJJIJIIJJJ
@3803241/1
ctgagttagaataccaacctgaatttcagcaattttcttaatggatgcat
+3803241/1
?@@BDDDDDFHDBFHIIIIIGHIGIIIIBFGECEHEEIIIIIGEIIGGGG
@727230/1
tgaacaaatttacctaaagcaacaacacaattgtcggcagctgggaatcc
+727230/1
CCCFFFFFHHGHHIIJJJJJJIJJJJJJJIJJJIJJJJIJJJJJJJJJJJ
@1775388/1
gtaagtgcaggggaacgagaaccaatttcttttttaaaataatcagcaaa
+1775388/1
@@@DFFDBHFFHGDGIG<CDG>@FHEGIIIIII9DHIIIIEHBBAHHGHG
@7410494/1
cgatgaagagggttaactttataatcaatcggcatttctttcagaccaaa
+7410494/1
CCCFFFFFFHHHHIIJJIJJJJJJJJJJJJJJJIJJJJJJJJJJJJJJJJ
@7410881/1
cttgcattaaatcacatcacattaccatatttctcaaattcagtcttgaa
+7410881/1
CCCFFFFFHHGHHJIIJJIJJJIJJJIJJJJJJJJJJJJJJJJIIJJJJJ
@7411376/1
caggtgaacatgggcaaatctggaggttgatgaggaggctgaggcggaat
+7411376/1
@CCFDFFFHHHHHJJJJJJJJJJHGIGIJJJJJJJJJJJJJIJJIJJIHH
@7900074/1
cagggttcatgagttccactttcacaatcaattaattggtaacatggtaa
+7900074/1
@@@FF?DFHHHDFIEHIGHHIIHIJJJJJICHIHIIJJIGIIJGHJJFHJ
@2780346/1
agtaggtaaaaagattattgtattttcttttagaactctttcaaagagtt
+2780346/1
@@@DDFDEHGGGHBHIGIJJJEHIIFGHJJJJIIEGIJJJJIIGIIIJGG
@3303555/1
ttcagggagaatttttaaccatttacacaatataaatgcaccttcaacac
+3303555/1
CCCFFFFDFFHHHJJJJJJJJJJJJJJJJJJJJJJJJJJJJJJJJJJJJJ
@3803797/1
ggttcttcttcttttttccacgtgaaatctttaggctgcagctcaaccat
+3803797/1
BB?DDFFFHHHHHJJJJJJJJJIJJJJJJJJJJCIJJJJIJJJJJIJIJJ
@5348534/1
cagtagtttcacttttgttattggtttccttatcagtaatctcgaatcta
+5348534/1
=@?4AD=BFBF?FIGDDAGIHGHI@FCGFHHGGDHIGEIHIIICCHFGII
@3305132/1
ctaatttgttcttcatttctttagtcgtagaacaattgttcaaccgccat
+3305132/1
@@@DDDDDFDCFFH<EGHCIIHIBCFHCEFC>?BFBGGFDF?DFGDAFAG
@1776307/1
ttccaattccaaattctaatcatgggtcgggcatttttactaca
+1776307/1
@@?DDFFFF?HHGIIEHBEHHGD@EGACFHGGGDGEHEHGB>@C
@1776685/1
gttgtttaaacgtcttcccttgatttcctccagcacctcttctttgtctc
+1776685/1
@@@FDDFDDFHFHJJJIIIIJJGIIJJJJGJIIIGIJJJJJIIIIJJIHG
@1250402/1
gttgcctaacaggaggtgcactggttacaggagatactggttgttgttga
+1250402/1
CCCFFFFFHHGHFJJJEFHIJJJJHIIJIIIGIIIJIGJJDGHHIIJIHG
@3805742/1
gtttccttatcagtaatctcgaatctattatctcttggacaagttgttat
+3805742/1
CCCFFFFFHHHHHIIJJIJJJIJJJJJJJJJJJJJIJJIJIJJHIIHIJJ
@3805834/1
agcacattcatctttgctgaggtttgtatctgttgcagtagttacatggc
+3805834/1
?@<DBDBBDFFFDDGEHDEDFHGBFHAFEHHGEGIDFECCD:C?C?G<G?
@1778627/1
cttgcgtagcatactttatcgtaacggtcatttctttttcttgatctctt
+1778627/1
@@@DDDDDA?DH>BFF@EFEGHHGHF:G?CGGHFHEHIGECE9<BFCBFH
@7413021/1
gtttaagaaagaccaaaggtttctgttgagctagtcatttgttcccctga
+7413021/1
@@@DDD;DHH?F??FD@@FA:CDHEH<<F?A<<EHHI@<DCHCH<3??DB
@1779161/1
gtcgaacagcttccacagcttgtctgtaattgcgataaggtttttcagga
+1779161/1
BCCDFFFFHFHHGJJJEGHJJJIJIJJJJJJIIJDHGGCGBFHIIIIIJ?
@6373617/1
cttgttgttttgcagacaacatgccttggtattcgagctgacttgggagg
+6373617/1
@@@FDDFDHHHHHJJEIJIEGIJFIFIIJGHIIGGIJJJJEGGHHIIJJI
@1780026/1
ctgagctttataaaatgcagtggccgacacatcaatattaagcatcatct
+1780026/1
CCCFFFFFHHHHHIJJJJJJIGIIJJJJIJJJIGJJJIJIIHIJIIJJJJ
@7902409/1
cttctaacctgttcttcttgaagttggttcagctgtagtctgtctgcatc
+7902409/1
CCCFFFFFHHHHHJJJJJJJJJJJJJJGIJJJJJJJJJIJJJJJJJJJJJ
@7902621/1
ctgagctggtcttcagtcacccgattctatttcttggtcatcagtttgag
+7902621/1
CCCFFFFFGFHHGJJJJJJJJIJIJIJJJJIJJJJJJHIIIJIIHIIJII
@7902624/1
ccaatgtttctagcctttcataattcataacgtcattagcagagctcgct
+7902624/1
CCCFFFFFHGDGGCGIIGIJJJJJJJJJIIIJJIJJJJHIJIIGIIJJJJ
@730091/1
gtccttttatcataatgagatcaagtttttttcgaatcaaatgaagctgt
+730091/1
CCCFFFFFHHHHHJJJJJJJJJJJJJJJJJJJJJJJJJJJJJJJJJJJJG
@5874909/1
ctcgatacaaaataattctatgaggcttgtagccaccggtacttttgtaa
+5874909/1
CCCFFFFFHHGHHJIJJJIIJJIIGJJJJJJJJJEIJIJGHIJJJJJGIG
@3807235/1
gggacatgaggtgaaattattggtatttcttttttccaaattgcctctcc
+3807235/1
=;@1;?A?BFDFD9EBB@CCBHGH?EFCGIHGHIE;BFH4D?DGDGF3??
@4836150/1
gcgacaatttgttctcttctgttgtttcaattttggcagtatgcaaatat
+4836150/1
CCCFFFFFHHHFHJJJJJIJJHJJJJJIIIIJJJJJJJJJJJJJJJJJJJ
@5875893/1
ctgctctgataaattagaatcatcccatagcaaatggtatttggtaggac
+5875893/1
@@@DFFFFDDFFAHGDHBIGHIIHIEIEIGIGGEGHI?FFHGIIHIFGI>
@5875972/1
ggaggaatttgtttgtgattttttattgtatcccaatcaattatg
+5875972/1
@@;DDB?BFHDHFIIHGECHHG@FHCAGHIIIG@GCFHIIIIEI@
@5877109/1
tataaatgtaggaagttatcaagaaatctaagattgcatcaccgaggaat
+5877109/1
CCCFFFFFHHHHHJJIJJJJJJJJJJJJJJJJJJJJJJJJJJJJJJJJJI
@3809183/1
ccttaacttgcattaaatcacatcacattaccacatttctcaaattcagt
+3809183/1
BCCFFFFF<FHHHJJJJJJJJIJJJJJJJJJJJJJJJJJJJJJJJJJJJH
@6893477/1
ctttaaacaaagaacattggattattcttacaaacagaatccttaactgt
+6893477/1
CCCFFFFFHHHHHJJJJJJJJJJJIJIIJJJJJJJJJJJJJJJJJJJJJG
@4324986/1
atacccttcaaatatgaattcatggtgatcatattcaatcacagtcggtg
+4324986/1
B@@FDFFFHHGHHJJJEFJHIIJHJHIJJIJJJJJIIIIJGJJIJJJIJF
@211708/1
ctcagagctaccttggcagctgctaattttgcttggtgtttgttttctcc
+211708/1
CCCFFDFFGGGHHEFHIJGGIIIGIIIIIJICGHII:CCFDFGGHIGHHI
@7903119/1
gccgcttgttgctgtacttgaggctgagatgaaggtggtctgctgggttg
+7903119/1
CCCFFDFF?FHHHICGHIJJJJIJJJIJIGHIIJJ:DF?FHIIIJIJ?FG
@3307024/1
cttctttctgtatcaactgcagcctcttttaccattgtacgagtttgagc
+3307024/1
CCCFFFFFHHHHHJJJJJJJJJJJJJJJJJJJJJJJJIJJJIIGHJJIJJ
@1783978/1
gattttttttcctttcaagaatatactcccgtgtgatatgatat
+1783978/1
=?@;?DDDA<ACDHDB>BEA;CFEHGGI@;DG6B9?BDFEDFE@
@3809828/1
gcataatgagtacatcatttacatcaccgtgatctaatatttgagcagaa
+3809828/1
CCCFFFFFHHHHHJIJJJJJJJJJJJJJJIIHIJJJJJJJJJJIGIJJJJ
@4841851/1
tgctgttgttgttgttgctgaggctgctgtggtctctgctgttgctgagg
+4841851/1
@@@DDFFDCFFFFFIIEHICBEAGIGDHGBBGDBHHIIIGI<BGEFHDFB
@4841916/1
gccaataattgttctttcatgatactctc
+4841916/1
CCCFFFFFHHHFHGIJJJJJJJIJIIJJJ
@6894549/1
cctcaaccttttgtaacatcgacaacaccgcttgtgcggcaatatgtttg
+6894549/1
8?@BDDDDFFFFFF@:<CH<CG:GG;F;BDD@D??B<G>DA8CFF=@CE;
@7414679/1
gtccacaagaaaaaaggttcttttacccccttcagaatataatagtttca
+7414679/1
CCCFFFFFHHGHHJJJJHIIIJJJHHGIJJJJJJJIJJJJJJJJJIJJJJ
@6894717/1
ctctttcattatcgtaaattgtcacggtctcaacaagttccgttttttgg
+6894717/1
CCCFFFFFFHHHHJGIJIJJJJHIIIIHIJJEIJJIICGIIH?FGIIIII
@7904505/1
cctggctgagagtaattcgtcgcgcattctgttgtatatttatgctcact
+7904505/1
@@@FFFFFDFHDFGIJIJFIDGIIJJJIJEGGIIGIIJJJJGFHIGHHIG
@7415474/1
ggaatgtatgacgatgatttgatatctatatttctcattttttctgctaa
+7415474/1
CCCFFFFFHHHHHIJJHIJJJCHHJJJJJJJJJJJJJJJJJJJJJJJJJJ
@6895419/1
ggcaactcaggataactatagaggttcttctttc
+6895419/1
?@@FFFFFHGHHHIJJJJJIIIHFFHGIJGJIII
@5351710/1
ggctattttagcatggaatgtaatctccaagttgtgaatca
+5351710/1
@CCDDEAEHFDFFIEE>:CEEAAHDHCBACA?AAHB@DHGI
@3309247/1
cctcagagctaccttggcagctgctaattttgcttggtgtttgttttctc
+3309247/1
C<@DFEDDFHDDHEDDC@HGIIGHGECHDGGGIGHHG:CCDFHIIIIEGD
@6896339/1
ctctgatttatctcatcttcatcatccaagccgtaatgaatggtgttgct
+6896339/1
CCCFFFFFHHHHHJJJJJJJJJJJJJJJJJJJJIJJJJJJJJJGHIJJJJ
@6896471/1
gttctaaattgtcatcaagctctccccttccatgcaataaacggcatgtc
+6896471/1
@CCFFFFFHHHHGJJJIGJJIJJJJJIIIJJIGJJJJJJIJJJJJJJJJJ
@1255173/1
gtggccgacacatcaatattaagcatcatcttccattgagaaggcctgac
+1255173/1
@@@==?DAD?F;ADFHGIGIIA<FG@EGHABB4DEGHIIEGI>GCC3?DH
@1788091/1
gggaattctaagagggtacacaattcaggcactaatgt
+1788091/1
@@@=DDDDHDHHHEE6<CEHHI:CCFGGGE=EGCG9:9
@4327685/1
gcctttgttgctgctgtggtggttcttgcctttgcagctgttgtggtggt
+4327685/1
@@CDFDFFGFHBAGGEGGGGGI:AACHIIIDGCE<CDD??::<:BGDHGA
@2268700/1
ctcttcctttttttggatctgaagggcggtcccctcttttgggtggaatg
+2268700/1
CCCFFFFFHHHHHJJJJJJJJJJJJJJJJJJJJJJHHHHHHFFACDDDDD
@5882380/1
cacgttcataaggtctcatttgaaaacgtggatctccaaggtctccttga
+5882380/1
BCCFDFFFHHHHHGIIJJJJJJJJJJJIGIJIJJJJJJJJJHIJJJIJJI
@5883087/1
caatagctgtgggttatatggtgattgatgccattcaactttgcattaac
+5883087/1
CCCFFFFFHHHHHFHIIJJJJHHJJJJJJJJJJJJJJJJJJJJJJIJJJJ
@7907429/1
cttctttctgtatcaactgcagcctcttttaccattgtacgagtttgagc
+7907429/1
@@@DDDB4DAACCABCF9EHI@EGGIGIIIIIECGGEF<ECC:BFF@AEH
@216118/1
cagataatcccatatcatggagacattaacttgcgtagcatac
+216118/1
@@@DADAD?ACHH?F>CFEHE:F;?A<EHHFH99?:881????
@1257468/1
ctggcgttttggtgggcatggcctgcagctccctttttgcagcttcttca
+1257468/1
CCCFFFDFHHHHFHIJIJIJJJJIJGGIHIIJJJJIJJJJJJIJJIJJJE
@3813442/1
ttctgatagcctgcaattcttggttcaagatcattttaaactgtccttct
+3813442/1
CCCFFFFFHHHHHJJJJJJJJJJHIJJJJIJIJJJJJIJJJJJIJJJJJJ
@2270568/1
cttgtcttacaggtaccggtctttctcgataatcaagtgttggtgcattc
+2270568/1
CCCFFFFFHHHHHHIJJJJJJJJJJJJJJJJJJJJIJIHHIJJHIH?BGI
@6382540/1
ctctaactaaaaattcttttttaagtaacaaagcttcagtaaataacaaa
+6382540/1
@CCFFFFFHHHHGJJJJIJJJJJIJIJIJIIJIIJJJGGFIHIIJIJJII
@5356113/1
cccaatgtttctagcctttcataattcataacgtcattagcagagctcgc
+5356113/1
@CCFDFDDHHGGHIGHJJJJJGHIIEIJJJJIGHIJGIJJJEEIIIJJJG
@220328/1
cctacctcgaacttccatcatattgtttgatatcgccagtccaaattctt
+220328/1
CCCFFFFFHHHHHJJJJJJJJJJJJHIJJJJJJJJJJJJHIJJJJJJJJG
@7422114/1
cttgtttttcaggtcatggcagactctgagaacttttaacaatgactgac
+7422114/1
@CCFDFFFHHHHHFHJJJJJJJIJJJJJJJJJJJJJJJJJJJJJJJJJJJ
@7422130/1
ttggtgttcaacaaatctcttaatgatatcagtcagcttacaagccttag
+7422130/1
@B@FDDBDFFFDHIHIIGIJIGGIHJIIJIJJIHEHIIGHIGIGIIIIIG
@220844/1
gtggtctgctgggttgctggtcactgggttgttgcctaacaggaggtgca
+220844/1
B?B?DDFFHHHGHIIIIIJJJJIJJJJJHIJJJJJIJJGIJJDGHG?CGG
@2270818/1
gatatattcatgccacattccattccatgatttattaaacccgatgctag
+2270818/1
@@?DDBDFDADFHEADGIIGEIIGIII<CH>CHBAEHIIGBBDD@DC?FB
@6901471/1
gtccttctgacacaccatctctgtaaaagaggatagcttgaggcttatac
+6901471/1
CCCFFFFFHHHHHJJJJJJJJJJJJJJJJJJJJIJJJJJJJJJJJJJJJJ
@3816406/1
gttcttcttcttttttccacgtgaaatctttaggctgca
+3816406/1
???DD?D?DDDD8EDEB:3?EFEAF<EECECED3?98?;
@7423610/1
tgaggaagttggtgtagaggtgcaggctggccatgttgaatagcttgctg
+7423610/1
@@@FFADDHFHACCGIEGHCACFHIGIDGIGIHIJIJJJIFIGE@GBGHG
@3816767/1
caggtttttgaaaaaattttggccaatagctgtgggttatatggtgattg
+3816767/1
BCCFDFFFHHHHHJJJJJJJJJJJJJJJJJJJIJJJFHJJJJJJFFGIJI
@1260089/1
ggctattttagcatggaatgtaatctccaagttgtgaatcaatttcagga
+1260089/1
C@CFFFFFHHHGFEHIJGJJFHHJJJJIGIJHHHHHIIIJIIIGIJEIEH
@221612/1
acggtctcaacaagttccgttttttggagaggcaactcaggataactata
+221612/1
@@@DFFFFHHGHFGHIIJHFHIJJJJIGHFIJJJGIJJJJJJJJIJIGIH
@1261450/1
gtgagtaacatcagctccgagaaatattacaggttcgttgaaaaccttcg
+1261450/1
B@CFFFFFHHHHHJJJJJJJJIJJJJIJIJIJJHIJJJGJJIJGJJIJJJ
@1261530/1
ccgctgtagtacaaatttctatttccgattatttttcctttgatgctgct
+1261530/1
@@@FDFADFHDFHECFHIGIHHFIIIGGIIJIIGGHHHGHIGGEEHHGHI
@222641/1
ggaccagtttgcaaagggaagcgagcttgctgttgttgctgctgctgctg
+222641/1
CCCFFFFFHHHHHJJJJIGIJJIIJJJJIJIJIJIIJJJJJJJIJIJJIF
@3314927/1
caataaataacttaaaattacgttcatagagagtaattcctttccatttt
+3314927/1
CCCFDDDBDDFHHGEHGHGHIGEFGHIIHIJJJGHGIEG@FHIGIGIIJI
@7912332/1
cctgctttagggtttcttccgctaatttaaaaattgaatagtttttatga
+7912332/1
B@CFFFFFHGHHFHIJJJJIJJJIIIJJIIJJJJJJJJIJIFGIIJJJII
@5888567/1
acacaattcaggcactaatgtctcttcaaaatcttcttcatcacgtcgtc
+5888567/1
CCCFFABDHHHHHJJJHIIIFHIJJJJIJIJHHHIIJJJJJJJJJJJJJJ
@2790776/1
cttgcaagaggtaacttctgtcttgaaatctgtagcccaatattgattcc
+2790776/1
CCCFFFFFHHHFFGJJJJJJJJJJJJJJJJJJIJJJJJJJJJJJJJJJIJ
@2791210/1
ccggaggaatttgtttgtgattttttattgtatcccaatcaattatgata
+2791210/1
@CCFFFFFHHGHHFHIGFHGIJJJJJJIJIDFIDHIJIJJIGIIIJIJJJ
@3818328/1
gcctcatgttataacattatgcagttcattacctaagatatttgttatga
+3818328/1
CCCFDFFFFHHFHJIGIGHJIGIIEGGGIJJIJJHHGIJJIIJJIIGIIG
@5360797/1
ctgtcaattcaccaggtgatatatttttgcacctgttata
+5360797/1
@@@DDD<DF>DBF3CF<:CFE?H?CHEEIGBBD@GEGFG9
@3818761/1
ccattgtgtttaatacttctaaaaagtcatcaataatttcgaaaggatct
+3818761/1
CCCFFFFFHHHHHJJJJJJJJJJJJJHIIJJJJJJIJJJJJJJJJJJJJJ
@3316215/1
ccttatcagtaatctcgaatctattatctcttggacaagttgttatatta
+3316215/1
CCCFFFFDHHGBBHHEGIJICEHIJGGIIIJJIIIGGGDGHHGGIIGIII
@1792717/1
tctgcactgtgacagtcttcaagcactgagttagaataccaacctgaatt
+1792717/1
CCCFFFFFHHHHHJJHIJJJJJJJJJJJJJHJJJIJJJJIJJJJJIJJJJ
@225229/1
cactaatgtctcttcaaatcttcttcatcacgtcgtcttttttttaccaa
+225229/1
CCCFFFFF=CFHFIJJJJJJIJJJJJJJJJJJIIJHIJJJJJJJJJJJJJ
@2273628/1
ctcagtttcacttaaatcttgaaagatattatcacagattgccctt
+2273628/1
CCCFFBDDHBHHHIJGHIIJJJJJJIEHIIJJJJIJI@FHHIJJG3
@4847625/1
aagatcattttaaactgtccttctgacac
+4847625/1
@<<BBDD;CF>AF<EEFFI<FH<CHF9E3
@4848808/1
cactgactaaaatattgttcaagttcacgaggagtattcttggaaacaat
+4848808/1
CCCFFFFFHHHHHJJIJGIJJJIJJJJJIJJJJI?CGGIJIJJIIJJIJI
@226828/1
taacgttatcaggttttgggtagttgggtaatattttgataacgtggatg
+226828/1
@CCFFFFFHHHHHHIJJJJJCHHIIJJJFHIJJJJJJJJJJJJJHIIJII
@4331330/1
gctgagagtaattcgtcgcgcattctgttgtatatttatgctcacttcac
+4331330/1
CCCFFFFFFHHHHJJIJJJJJJJJJJJIIJIJJJJJJJJJJJJJJJJJIJ
@4850540/1
atttatctcatcttcatcatccaagccgtaatgaatggtgttgctttcgc
+4850540/1
BBCFDDFFHHHHHJJJJJJJJJJJJJJJJJJJJGJJJJGIIIJJJJJJJI
@7427580/1
ctcatttgaaaacgtggatctccaaggtctccttgaacaaatttacctaa
+7427580/1
?@@DDFDDFHDHBHCCBAEGCEEDBFHDCFGIHGGGIIIEHHEGDDGGII
@7914590/1
ctctatttcattgtgcattaatctatagaaaattttccaaacagtattta
+7914590/1
CCCFFFF>FBHHGIJIIIJIJJJJJJJJJIIIJJJJIIIGGIGIGIJJJI
@2793868/1
ctccaatcgcattccctttcacactagggacatgaggtgaaattattggt
+2793868/1
CCCFFFFFHHHHHJJJJJJJJJJJJJJJJIJJJJJJJHGHIJJJJJJJJB
@5362337/1
gataactatagaggttcttctttccatcaaaggcaggaaatcgatttttg
+5362337/1
CCCFFFFFGHHBHIGHJJJJJJJJJIJJIJJJJJJIIJGIJJJIJJJIJG
@1794896/1
tagcatttggaggactgtcagatggttttggagaattatcaaagagaatt
+1794896/1
@@@=DBDDHDFHHIIFIIIIEGEGGHIIIIIIIGCDGIGEHIIGGIIAFD
@2276352/1
ctcatacttaatccaatgacatggggaagacaattgctaatattgccatc
+2276352/1
@BCFFFFFHHHHGGIHIHHIGHJJEGEHI>CEFGIIJJGIIIJJGBFEEH
@2276547/1
ctttttgcagcttcttcaagagggatgggctctgaaggttgtattgttct
+2276547/1
C@CFFFDDHHHHHGCHIJJJJJJJGHHJGEHIIGGIIIDFHGHIGHFGGH
@2277431/1
gtcctgttggtccattaatataaaatggttcaacttctttggtgtac
+2277431/1
CCCFFFFFHHHGHGIGIIJJJJJJJIJJHIJJGIJJJJJJIJGIGIJ
@1796847/1
cttggtaacaagtattctaacgacatgcccagcagctcaatgtaggttac
+1796847/1
CCCFFDFFHHHHHIJJJJJIJJJJJJJJJJIJJJJJJJJJJJJJJJHIII
@3320385/1
cttctaaattctgctctgataaattagaatcatcccatagcaaatggtat
+3320385/1
CCCFFFFFHHDHHIJJIJHJJJIJJJGIHJJJJIHJJJJIJJIIJJID@F
@3822445/1
cagagctatagtagttgaatggctggttttcaccaacattccagctagtt
+3822445/1
CCCFFFFFHHHHHJJJJGHIIJJJJJFHIJJIIJJJJIIJIJIJIJIJGI
@5363961/1
tgtaaataaaaaattaataacattaatatgaacaaaattaaaaataacaa
+5363961/1
@@?DFFFFHHHGAHHEGHJJIIJGHHIJGGGGHI>GHIIDHIJJCHHGHF
@5363980/1
gctgtctttgtgtcttgcacgacctttggattgaatataagaccttgttg
+5363980/1
BCCFFFDFHHHHHIIJJJIJJGJJJIJJJHJJJIJJIJJJJJJJJJJIJJ
@1266479/1
atataagattacaattcttaacattttttctttaaacaaagaacattgga
+1266479/1
C@@FFEFDHDHDFGGGEGIEIIE@EHIIJIIJIIJJJHIGJA@FCGHIJH
@7915775/1
catcaatattaagcatcatcttccattgagaaggcctgacggactgatgg
+7915775/1
CCCFFFFFHHHHHJJJJJJJJJJJJJJIJJJJJJJJJJJJIJIJJJIGIJ
@1267994/1
ctcatttctgataggttctgcaatttccaagaaactttacttttcacaaa
+1267994/1
CC@FFFFFHGHHHJJAEGHIIJBHEHGIJGGIJJJJIGGHHIHIGGIEII
@6389727/1
gtaaataacaaagaatggaaggccaaaatttgttcacactgttcctggct
+6389727/1
@BCFFFFFHHHHHJJJJJJIJJJJJJJIJJJJHIJJJJJJJJIJJJJJIJ
@1268569/1
cttcaaactgttgctcagcagctatctcttgtaggaactggactgcatta
+1268569/1
CC@FDF>DBFHHHDHGEHEIGGICEBEEBHIIJJJGGIGII;FHGCHIBE
@2795860/1
agtctgtctgcatctgtatatgccctagcacggaaagcagcgagatgagc
+2795860/1
8??DDDDDADDFF4C:2AE?EFFH>:3;@<?F<EFHIIGIIB66@FDFGC
@229931/1
ccacgatttcggcagcttttacctcattttcactcagaagaaataatatc
+229931/1
CCCFFFFFHHHFHIFJIJJJGIIJEHHIIGIIIJJJJJGIEGEH>FIADF
@6390977/1
ctcaggagaaatttcaatttttgcaaattgttcgtagtgaagaactgaaa
+6390977/1
CCCFFFFFHHHHHJJJJJJJJJJIJJJJJJJJJJIJJIJIJJJJJJJJJJ
@4335117/1
gcaaacatttcttctataaaagaatacacaacagtataacattcgtcctc
+4335117/1
@@<BADFFHHHHHIIIIGIIEGGIGIDHGHIICCGHGIIIGHIIEGHIII
@745965/1
gccacatcaatgttaaggaatggtttccaaccaataattgcagactggaa
+745965/1
CCCFFFFFGHHHHIIIIIIJJJJFHJJJIGHIJIIJIJJJJJJJJIJJHJ
@5895161/1
gttgttgccactgttgctgctgcggctgttgttgcctctgctgctgctgc
+5895161/1
@CCFDFFFGFHHHFHIJIIIJJJJIJIJGFH?BFHIIJIIFGDFFEGIIG
@746050/1
ctttgatggaatttcataaacaactttcaaa
+746050/1
<;:B7==22=2CDB?4<CE93C3A<CE>EBC
@1798755/1
gttgtcttcaaaaattagttctactacctcatggacagatgtaacatacc
+1798755/1
@@@DDDDDFHDFHEGIEGDFFDHHIGGEHIGGIGCGHGIGGBDIFGHHHI
@4336734/1
cggcatcatcacttatttgttgtttaaacgtcttcccttgatttcctcca
+4336734/1
CCCFFFFFHHGHHJJJJJJHIGJJIIJIIIFHIJJJJJJJGHGIJJJJJJ
@4854488/1
cttggctttgccgcttgttgctgtacttgaggctgagatgaaggtggtct
+4854488/1
CCCFFFFFHHHHHJJJJGHJJJJHJJJJJJJIJJJJJJJJJJJJBGHGHJ
@6392108/1
cttcaagatagaacccaattctggcccaagaggagagcttttattgaata
+6392108/1
@?@DFDBDADFDDGBFGGGHGCHGGII=BFGGIEHDGHIEEIIIHE>D@F
@6909656/1
gtaaaacgtaagtggaagcataagctcccaattctttggtgataagaact
+6909656/1
@@@DFFDAFHHHFFHEBFGGHIJIJIJJJJJJIGIIGIIGICHGIJJIJH
@3323673/1
ctagtgcttctgtaaaacgccaataattgttctttcatgatactctcaag
+3323673/1
BCCFDFFFHHHHHJJJIJJJJJJJJJJJJHJJIJJJJJJJJJJIJJJJJJ
@2284261/1
cttgtaggaactggactgcattaaaatccgaatcctttaatgaaattatc
+2284261/1
CCCFFFFFHHHHGJIIJJJJJJIIJJJJJJJIJJJJIJJJJJHIIJJJJJ
@6910140/1
ggctttgccgcgtgttgctgtacttgaggctgagatgaaggtggtctgct
+6910140/1
@<@BDDB?F:@DFF@E?9C?1C?CGIGFE?GDGF9?B>?980?F;=CFAF
@2284530/1
ggtaatcaaattttatgacaaaattgcaattctttacatcaataccttct
+2284530/1
BC@DFFFFHHHHHJJJJJJJJJJJJJJJJJJJJJJJJIJJJJJJJJJJJJ
@5366989/1
ctccaagttgtgaatcaatttcaggatacgatctggtttacaattagaat
+5366989/1
@@CFFFFFHHFHHIGIIGIIJIJGHGFFHIJIJGGGGGGGGFBFIJDEHC
@5367154/1
gcatcctttgctcttgaggaagttggtgtagaggtgcaggctggccatgt
+5367154/1
CCCFFFFFHHHGHJJJIJJJIHGHJIGGHIIJJJIHJJJJIJIIIIFHJJ
@6394049/1
cttggctttgccgcttgttgctgtacttgaggctgagatgaaggtggtct
+6394049/1
CCCFFFFFHHHGHJJJJJJIJJIJJIJJJJJJJJJHJJJJJIIIFFGDGH
@7919387/1
gtgagaagctgcaacggctgctatagatggaacgttgatctggtctggag
+7919387/1
C@@FFFFFHGHHHJJJJJJJJJGIIJJJIIJIIJGIIIJJIJJIJIJJJJ
@746300/1
ccctgaataccttgatggctacaaagatagaagtcgaattcagttggatg
+746300/1
CCCFFFFFHGHFFIAEGIIIIIIGHHIJJIJIGHIIIIJJJIIGCHIJGI
@5896446/1
ctccaatcgcattccctttcacactagggac
+5896446/1
@@@FFFFFHGHHHHIJJJJIIIIIJIIGIIG
@1271047/1
ccgtacttctagcattagaagtttcttctccagctaaggctgtatcatca
+1271047/1
@@<:ABDDDBHHHGGIG?AFHA@FEECHH@F@GGIIIC>>BC?@BDGFHC
@4337019/1
ctccaattgcattccctttcacactagggacatgaggtgaaattattggt
+4337019/1
CCCFFFFFHHHGHJJJJJJJJJJJJJJJJFIIIIJJJ?FHHJJJJJJJJ?
@7435809/1
ccagtaggtaaaaagattattgtattttcttttagaactctttcaaagag
+7435809/1
CCCFFFFFFHHHHJIFHJJIJJHJIJJJJIJJJJJGIHHHIJJJIJJGGJ
@7436261/1
ctcaggagaaatttcaatttttgcaaattgttcgtagtgaagaactgaaa
+7436261/1
CCCFFFFFGGHFHIGGIIJJGIJJHJIJJJJIIIFHJJJIIJJIIIIIII
@4856475/1
gtaaattgtaaaatgctaatatcctaacgttatcaggttttgggtagttg
+4856475/1
CCCFFFFFHHHHHJJJJJJJJJJJJJJJJIJJJJJJJHHIJJJJFHIHII
@4857258/1
ctccttgtcttacaggtaccggtctttctcgataatcaagtgttggtgca
+4857258/1
CCCFFDFDHHHHHJJJFFH9FG@EHIIJJJ<HIJJJBFHGIIJJIJB?FF
@1801925/1
gtggaagtaagaggtctttcatttaatgttttttgaaaagcctcacttgt
+1801925/1
@@@BDD3DAFD4CECEGIIGEHGCG@EEIH@F=GGHGGIIHI3?D;B9FF
@3326169/1
ccggcacattcatatttctcccatctgcatccttcttttccggaaagaac
+3326169/1
CCCFFFFFHHHHHIJJJJJJJJJJJJJJJJJJJJJJIJJJJJJJJJJIJJ
@4857339/1
ctatcattgccaattggtagtggatctctagtataaagattacttctacc
+4857339/1
B@@FDFFFGGHGHIIJJEHIHHIGJIJIIGIHHIIJIJIJJJJJJJFIGI
@3326225/1
tttagggtttcttccgccaatttaaaaattgaatagtttttatgaaatga
+3326225/1
CCCFFFFDFHHHHJJJJJJIJJJJJJJJJJJIIJJJIIJJJIIJJIJJII
@2284871/1
cagaatataatagtttcaactcatttgatttatgcttaataagcattaca
+2284871/1
CCCFFFFFHHHHGHHIJIIJJJJJIJJJJJJIJFIJJJIJJIIIJJIJJJ
@2284963/1
gtatatataagattacaattcttaacattttttctttaaacaaagaacat
+2284963/1
@BBFFFFFGHHHHJJJJJJJJJJIJJJJJJJJJJJJJJIJJJIJJHIIJJ
@2801582/1
gctgcggcatgctttgcttctttcttagatctaccagtgcccatggcagc
+2801582/1
CCCFFFFFHGHHHJJJJJJJJJJJJJJJJJJJJJJJJJJJJJJJJJJJJI
@2285210/1
gctagctttcttaaatctggttctcta
+2285210/1
?<?DD?B8ADF4C4CD9?A4FE>HE>3
@6910434/1
ctctatttcattgtgcattaatctatagaaaattttccaaacagtattta
+6910434/1
@BCFFFFFBFHFHIGIJIIIIIIJJJIHJJJHHEHGGHGIIJJIIJJIJI
@7920112/1
gtgaaatttataaagcaacggtccacaaaaaataaaataagctcaactat
+7920112/1
@B@FFFFFGHHHHJHJJJIJJGHIJJJJJJJJJJJJJJJGIJJJJJJJIJ
@3826974/1
gtggaattgtgacactttgatgttgtaaggtgctgaggcaagtgttggga
+3826974/1
BBCFDFFFHHHHHJJJJJJHJIJJJJJJJJHIJJJJJJJJCGFHIIJJJF
@7922212/1
gaggaattccagcctttgatagcaatcggtaaagttttgcctataagaac
+7922212/1
@?<DD?DDFH?F8FFEFGCCEGEFHBFGEAEHCF?DABFHGGGGHI<<FG
@1274927/1
ttcacaatcaattaattggtaacatggtaaaataccttctttgactaaat
+1274927/1
@@@FFFFFDAHHHJIIIJIIIIIJJJJAFEIIIIJJJGFGGHIJIIJIIJ
@7923951/1
aagagttttattaaagttggatcattagcagaaatcctcattctttcaaa
+7923951/1
CCCFFDFFHHHHGIIIJJIJJJGJJJIJJIJJJJJJJIJJJJIJIIJEIJ
@3327307/1
ggtctctgctgttgctgttgttgctgaggctgctgtggtctctgctgttg
+3327307/1
@@=DDFFFGGGFDIEIG?FGHDGHIGGGHGIIICH<D?BFHGIGIEC@F?
@234935/1
gttaactttataatcaatcggcatttctttcagaccaaaatttctttgta
+234935/1
B@@FFFFFGHHGHIJIJIJJJIJIJJIJIJIJJJJJJJJJJIJJJJJJII
@4340777/1
ggagttaaatcaacatcagctgagatatactcatattgaggataagaaat
+4340777/1
BC@FDFFFHHHHGJJJJJJJIJHJJIJIIIIJJJIJJJJJJJJIJJIGHI
@3327990/1
cttaatcatacaataattagcttaatattagaaatcttaataaataggac
+3327990/1
@C@FFDFFHHHGHJJGHGJHIGIHJJJJHJJJGGIIJJJIJIIJIJHGGI
@4341224/1
acgagaaccaatttcttttttaaaataatcagcaaaatccaaaagatttt
+4341224/1
CCCFFFFFHHHHHJJJJJJJJIJJJJJJJJJJJJJJJJJJJJJJJJJIJJ
@2803221/1
ctcatacttaatccaatgacatggggaagtcaattgctaatattgccatc
+2803221/1
CCCFFFFFGHHHHJIJJJJJJJJJJJJJJJJJJJJJJJJJJJJJJJJJJJ
@2803245/1
gtcccaatggtccacacctttgtcaccactatattcaccaaccgttaacg
+2803245/1
CCCFFFFFHHFHHFHIIJJJJJJJJJJJJJJJJJJJJJJJJJJJJJJJJJ
@2803330/1
gtccttctaacctgttcttcttgaagttggttcagctgtagtctgtctgc
+2803330/1
CCCFFFFFHHHHHJJJJJJJJJJJJJIJJIIJJJJJJJJJJJJJJJJJJJ
@4859871/1
ggtattatgagtgttacttctcatcctaggacgtccacctcgaactgaag
+4859871/1
@@;DDD8;:AC=<FF@DHBFFIHIBBHIIG<AC8?F8DFGGB69BDB<D?
@4859969/1
gtgagccacatcaatgttaaggaatggtt
+4859969/1
@@CBDFFFFHDFHGGGFHIG<C?FEAFFH
@2804325/1
ccttgactatgtttgatgacatatcaataacattctcctcaaccttttgt
+2804325/1
CCCFFFFFHHHHHJJIJJJJJJIJJIIJIJGJIJIJJJJJJJJJJJJJJI
@4860312/1
atttcttctaaattctgctctgataaattagaatcatcccatagcaaatg
+4860312/1
@@@DDD4DHHFHHBAG@D<FEDG9B:C@FHG@FDA<F9CCABCDADEH<F
@6915739/1
cggtctcaacaagttccgctttttggagaggcaactcaggataactatag
+6915739/1
?;;BDDFDHDDAFCFH@FEE?EHEGH@CEFCCHIFGGGHBIHG?DEHGEH
@237203/1
atcgtcttgaacttcatttccaacagg
+237203/1
@@@FDFFFGHHHGGEEHIIHEDHIGGG
@237257/1
cttggctttgccgcttgttgctgtacttgaggctgagatgaaggtggtct
+237257/1
CCCFFFFFHHHHHJJJJIJJJJJIJJJJJJJJJJJIJJJJJJJJDGIHHI
@237624/1
gggaattctaagagggtacacaattcaggcactaatgtctcttcaaaatc
+237624/1
BCCFDFFFHHHHHJIICGHGJIAFHIIJJJJHHGHHHDAGGIJJIJJJHJ
@6399119/1
cagcgacttttgtccgaatctcatcagcaagaagaagtgcattaagcctg
+6399119/1
B@@DDFFFHHGHHJJIGJJJJJJIJIGEFHGIG@FHHHIGIJIJIIGGII
@238102/1
tggatatattcatgccacattccattccatgatttattaaacccgatgct
+238102/1
CCCFFFFFHHHHHJJJJJJJJJJJJJJJJJJJJJJJJJJJJJJJJJIJJJ
@3329564/1
caccacaaatccacttggaaaactgtttatcatagatccgacgacacttt
+3329564/1
CCCFFFFFGHHHHJJJJJJJJJJJJJJJJJJJJJJJJJJJJJJJJJJJJJ
@4860607/1
gtaaaacgtaagtggaagcataagctcccaattctttggtgataagaact
+4860607/1
BB@DFFFFFHHFHIIIIJJJIJJJJJJJJJJJJJJJJJJGGIJJJIJJJI
@5901874/1
ctccgacaaacgccatcctctcattcttagttgtaacaactaggggcacc
+5901874/1
@@CFFDFFGHDHFIGFDGGEHEHIIIIGIIFHIIIIGGGIIIIGIIIFII
@2287032/1
ctttgatggaatttcataaacaactttcaaatccttaatatacgcaacaa
+2287032/1
CCCFFFFFHHHHHJJJJJJJJJJJJJJJJJJJJJJJJJJJJJJJJJJJJJ
@6917242/1
ctcatttgaaaacgtggatctccaaggtctccttgaacaaatttacctaa
+6917242/1
@CCFFFFFHHHHHFGGGGIJJIJIIIIEHHHIIIIIJJGIHGIJJIGIII
@6917467/1
cactgctgaggcttgaacaagcccttctgatagcctgcaattcttggttc
+6917467/1
CC@FFFFFHGHHGJIIJJJJJIJIGHIJJJJJJIIIIJIJJJIJJIJDGH
@1277997/1
ctgtaattgcgataaggtttttcaggattgatagatacatcataatgatg
+1277997/1
?@<ADDDDDFFDHDEHDFHHHGHGH@GGG;<F@GGCFEHFGHIGBDFHGI
@2805528/1
tcggtttcgtaggcaggtggaggccatcgcctggtcatgcataattcttg
+2805528/1
CCCFFFFFHHGHGJJJGAEHIJIJIIEIJIJJJJBFEGIJIJJFIIGIJA
@6917907/1
cttcagaatataatagtttcaactcatttgatttatgcttaataagcatt
+6917907/1
@@@DDDDAHHHDHI9?2CEH@IIHIGIIIIIIHGHIIIIIHHIGHIIIII
@1805910/1
cagcaacagcagagaccacagcagcctcaac
+1805910/1
CCCFFFFFHHHHGJIJJIIJJJJJJJJJJJJ
@6918399/1
gtccttctgacacaccatctctgtaaaagaggatagcttgaggcttatac
+6918399/1
BBBFFFFFHHHHHJJJJJJJJJJJJJJJJIIJIJJJJJIJHJJJJJJJJJ
@2288204/1
ctaccaatactttaagagcatttattgcagcttctttctgtgcatcattt
+2288204/1
CCCFFFFFHHHHHJJJJJJJJJJJJJJJJJJJJJJJJJJJIJJJJJJJJJ
@7927385/1
ggctgttgttgccactgctgctgctgcggctgttgttgcctctgctgctg
+7927385/1
CCCFFFFFHHHHHJJJIJIIJIIJJJJJJJJJHIIIJIIIGIIJJJJJJJ
@754756/1
gtcagttttaatgcttccaacacgttgaactaaacttggatcagtagtgg
+754756/1
CCCFFEFFHHHHHJJJJJJJJJIJIJJIGIIJIJJJJJJHJJHIGIHFHI
@5373371/1
ctaattaatataggttacttcgcttatctctcttgacagccctataccta
+5373371/1
CC@FFFFFHHHHHJHHGJJJJJJJJJJJIJJJJIJIGGIJJJJJJJJJII
@7442648/1
ctcatttctgataggttctgcaatttccaagaaactttacttttcacaaa
+7442648/1
@@CFFBDDF>D?FF><FHIIEHIFFHHIIIFHIII>GIIICF@FFHIIGH
@1278815/1
atgattctttggaagaagaggcttttatgttttcttttttaaatttctta
+1278815/1
BBCFBDFFFHGGHJJJJJJJJJIIIIJIIIGIJJJJJJJJIJIGJJIIII
@3331589/1
tcgcacaacaaacacttggggagttaaatcaacatcagctgagatatact
+3331589/1
B@CFFFFFHGHHHIJJIIFIIGHHIGGHHHIIJJIIIJJJJIIGIJJJJG
@3331782/1
ggtgtttttgagctcatacttaatccaatgacatggggaagtcaattgct
+3331782/1
BBBDDFFFHHHHHJJJJJJJJJJJJJJJJJJJJJJJJJJJJHIJJJJJJJ
@6919697/1
tcttgaacttcatttccaacaggtagtaagtgatcattaagttcgccgat
+6919697/1
CCCFFFFFHHFHHIJIJJIIHIGIIIJJIHFGEHHIGIJEEHGIGIIIE@
@4862680/1
tgatttgttgtttattagggtagcatttggaggact
+4862680/1
@@@DDDDDHFHHHIG@@FGHC?CFHCHEH4AE1CGG
@2807938/1
cctctaggaccagtttgcaaagggaagcgagcttgctgttgttgctgctg
+2807938/1
CCCFFFFFHHHHHIIJJJIIGHIJIIIIJHIIJJJJJJJJJIJJJJJJJG
@240126/1
cttcttgaagttggttcagctgtagtctgtctgcatctgtatatgcccta
+240126/1
?@CFFFFBDFFDDGEEDGIIIJHHHAEHHFHI@FDHGIGFIIGGIJJJJG
@6401255/1
ctaggaccagtttgcaaagggaagcgagcttgctgttgttgctgctgctg
+6401255/1
CCCFFFFFHHHHHJJJJJJIJJJJJJJJJJJJJJJIJJHIIIIJJJJJJE
@4863243/1
ctggagctcatcaagcttcggtccgactgatgatttgaggttcttgtgga
+4863243/1
CCCFFFAEFHHHHJJIJJGIIIJJJJJIJIJJIIJIJIJJFGGIIIGGII
@7443558/1
gcctcttgttttgcttctttttttgacctacccttgccgatagcaataag
+7443558/1
CCCFFFFFHHHHHIJJJJJJJJJJIJJJJIIJJIGIJIJIJJJJJJIJJI
@7444209/1
gttctttcttgtcagcacagaataatcttgtatgatgtctcttttggact
+7444209/1
CCCFFFFFHHFHHIGGIJIIIIIGIIIJJJIJIIGIECGIIJJJIIIJIG
@7444336/1
gcagcagtcatcaccaaaacctgatgattttcaagctcttcatgccactg
+7444336/1
@@@DDDFBDHFHFIIHEBCGDE>GEHHHHIIIIGI3??CGGI?@9DDE>B
@757471/1
tagatgttgattttgaacaatagctgctctgtaagtggcaagacctcctt
+757471/1
@??BDDEFDFFFHIIIIIJJIIJIJGIGIIJIFHGIIEHGGIIGIIJJJI
@4866237/1
gtcctcctgccactcatcataatgaacaatatcttcttttggattagtag
+4866237/1
@<@DDDDADFFDHHIIGIIGIGHGGGIJJJCHIIIJGGIIJGGHGEGIIF
@7932424/1
ccacattccattccatgatttattaaacccgatgctagctttcttaaatc
+7932424/1
CCCFFFFFHHHHHJJJJJJJJJJJJJJJJJJJJJJJJJJJJJJJJJIJJI
@2291941/1
tataaatgtaatcggtggtgtgtaatcactgctgaggcttgaacaagccc
+2291941/1
@@@DDDDDADFFFEHGGBIG?FCB>F@HICCGGDDHDGBEDGGIICA2DF
@4868030/1
cttgtctaagattgctttcgctgcggcatgctttgcttctttctt
+4868030/1
CCCFFFFFHHHHHJIJJJJJJJJJJJIJJJJJJJJJJJJJJJJJJ
@4868319/1
cacggtctcaacaagttccgttttttggagag
+4868319/1
@@<DB=ADF>FAH;@?CFFHAGHFCF???F;B
@242930/1
ctttgatggaatttcataaacaactttcaaatccttaatatacgcaacaa
+242930/1
@@@DDDBDHH?DFGIBG>?CFHGEADHGHIIEBHHGGGGEAHGHIIIECH
@243629/1
gagttttattaaagttggatcattagcagaaatcctcattctttcaaaaa
+243629/1
?184ADDDFFFFFFFFD@:FA?FFAF9FHIFEHEGEFGDFIIIIFFIIII
@4869660/1
ccttaacttgcattaaatcacatcacattaccacatttctcaaattcagt
+4869660/1
@@CFFFFFGHGGHIGGBFHIHGI<F@FDF@GIHGHIIIIIIIIIIIIGGD
@6405808/1
ggacaggatcatatcgtacaataagattacatttgggtagctcgatccct
+6405808/1
@@@DDDDDDFFHA<CGCFHIGIEHHFFHIIGIGGGIIFHIGGIIIIHHHG
@5906264/1
caatagctgtgggttatatggtgattgatgccattcaactttgcattaac
+5906264/1
B@BFDFFFHFHHHGHIIJJJJHGIGJJIIIJJJJJJJJJJJJJJJJJGIJ
@6405903/1
ctctgctgttgctgttgttgctgaggctgctgtggtctctgctgt
+6405903/1
??=DBDFDFFDBHHFBEFHCHCACFDEAEGIGCGFFE91:?@@D?
@244826/1
ctgcaattcttggttcaagatcattttaaactgtccttctgacacaccat
+244826/1
@@@DDEFFDBHDDFDHIICBFGEHHIECHBCFHFGGGIEHGIIIDGHEHH
@5376023/1
cactgctgttgttgaggctgctgtggtctctgctgttgctgttgttgctg
+5376023/1
CCCFFFFFHHHFHJJJJJJIJJJHHIEHIIJJIJIGIIIIJHIGGGIJII
@7445452/1
ctcctgccactcatcataatgaacaatatcttcttttggattagtagaaa
+7445452/1
CCCFFDDFFHDHGJJJJJJJJJJJIIGHIIJJJIJIJJFIIGEHIGBGIJ
@4345914/1
tctgttgctgctgaggctgttgttgccactgct
+4345914/1
81;ADDDAD4<BA?;:?3A33AACC9FF@9F3?
@759140/1
cttctttctgtatcaactgcagcctcttttaccattgtacgagtttgagc
+759140/1
@B@FFFFFHHHHHIJJJJJJJJJJJJJJJJJIIJJJJIIJJFHGHIJGIJ
@6922528/1
tggatgaggaaatttttcataaagaagtcgaatactgttcttaggaatat
+6922528/1
@@@DFFDDFHHHGJJJGGHHIJEHGIGIIGHCGCGHIHGIGGGDCBGHIG
@3336644/1
gtctccttgaacaaatttacctaaagcaacaacacaattgtcggcagctg
+3336644/1
C@CFFFFFHHHHDGIGIIJJIJIJIJIJIGIJIGHHGIJJJJJJJJJIIJ
@4872621/1
gtcccctcttttgggtggaatgtatgacgatgatttgatatctatatttc
+4872621/1
CCCFFFFFHHHGHJJCGIGIJJHGIJJJJJJJIIJJJBGHHIIIJJJJJJ
@7937474/1
gcagtaacaagattttcacatggctgcccctttattatccctttcagtgg
+7937474/1
BCCFDFFFHHHHHJJJJJJJJJJJJJJJJJJJJJJJJJJJJJJJJJJHHI
@7937559/1
ctgtagtatgtttacaaatgttgcagcattaagtcttctctgcactgtga
+7937559/1
:?8=DBDADFDHHBBFDFF:AFEEHC<C@DEAFE<D<CEEFCB<DGEFED
@1282103/1
ttaatctatagaaaattttccaaacagtatttagagactttccactatct
+1282103/1
@=@DBDA?DDADBACEGGC>HGGGHGGFEBB?F<EF?GGG@<<DCD@FHI
@7937995/1
ctagcatgactgactagatagaagtctaattcag
+7937995/1
?8=ADAD?3:DDDEB@AE43CEE?C4<CA<<<AE
@2810132/1
ctgggtttaaaatcttcaataacattactcatttctgataggtt
+2810132/1
@@?DBDDD>FB>C<CBFB<I?<F>HIIIHBHCFGGGH>DC4;?D
@4347535/1
ctctgcccagccacaatgttacaaacctctagagatagatatgtgtgctt
+4347535/1
CCCFFFFFHHHHHJJJJJJJJJJJJJJJJJJJJJJJJJJJJJJJJIJJJJ
@1809498/1
aggaaatcgatttttgaaacacctctgtcgaacagcttccacagcttgtc
+1809498/1
@@@DDDDBDDFGHIIEHIGGIGGIIEAE?C=B>AFCG?BGIICFBFA>D3
@5908507/1
ctatgactcccaagctgctatgagtactatcatcagctggtgtagaatta
+5908507/1
CCCFFFFFHHHFHJJJJJJJJJJJEHHIJJJJJJJJJJJJCHHIJIJJJI
@5378994/1
ggcctatcctctggaggaattcctttaaactgatccatgatcaatctcat
+5378994/1
@@CFFBD?FCHHFI<CHBFGIGIHIIIIIIIGGGIIHIIIIIGHIIFEID
@760516/1
ctgctaaagcactaccttcagcgggagaccttggctttgccgcttgttgc
+760516/1
@@CDDEFFHBFHHCGFGGGICHEDCGH8GFDFBGGCHGFIIIDFGEFEA9
@2296912/1
cctgttggtccattaatataaaatggttcaacttctttggtgtacagaaa
+2296912/1
@@@FDEFDDFDHHIJJGEHGEGGHGCHHHGIJEGHIJJIJCDHGGGGIJI
@5379379/1
tgttgtggtctctgctgttgctgaggctgctgtggtctctgctgttgttg
+5379379/1
@CBFFDFFHHHHHJJJJJJJJJJJJJJJJJJJHIJHIJIJJJJJ4DGFHH
@2297039/1
tgatcattaagttcgccgatcttgtacaacatt
+2297039/1
<8?D=DADFHAAD<EAGGGBAGEI?<FFH@G3:
@5379847/1
gtaaagttttgcctataagaacaatgagtaagagcttgcaagaggtaact
+5379847/1
@@@ADDEFHGHHHIIIE>HFHI@BHIIECCBHFGGGGGGHIIGIIFGGFG
@6922970/1
gctattagtacttccgtcaacactgctttcatcttcagaagaactggtag
+6922970/1
CCCFFFFFFBHFFGGHGHIJGIIJJJIJJJJIIIIJIEEGGDEGGEGGHG
@1811732/1
ccaaaattgtaaatccaggaacttcccagtcatcaggaataaagtcatta
+1811732/1
CCCFFFFFHHHHHIJIJJJIGIJJJJJJJJJIJJJIIJJIJIJJHJIJJJ
@4347902/1
ccttgaacaaatttacctaaagcaacaacacaattgtcggcagctgggaa
+4347902/1
CC@FFFFFHGHHHJJJJJJJJHIJJJJJJJJJJJJIIJJJIJGIJJJJJJ
@4348511/1
gttgttgctgaggctgctgtggtctctgctgttgctgttgttgctgaggc
+4348511/1
@@CFDFFEHGGHFIHGEIJFHACHHBGGGGGHIFIIGCGEBDHGIJIHG?
@4349639/1
agaacaatgagtgagagcttgcaagaggtaacttctgtcttgaaatctgt
+4349639/1
@@@FDFFDFDHCFHIGIFIIGGGHHDFG<CFGC@HIIIIIJHHIIJJIJF
@6407894/1
ctttattatattactcctaattgaagagccttttcccaaaatcataccat
+6407894/1
CCCFFFFFHHHHHJJJJJJJJJJJJJJJJJJJJJJIJJJJJJJJJJJJJJ
@4350257/1
cccgattctatttcttggtcatcagtttgagatactgtaatgcattgtag
+4350257/1
@CCFDFFFHDFHHIJJJJIIJJJJIJJIGIJIIIIJIFIGIIJEIIJIJJ
@5909963/1
tcaatgatttcctccttccaaaaaaatacagcaagtctggtaaatttatc
+5909963/1
@@@BDFDDDHDAFHEGGGGEIIGDHIGCEDBFIGIGHIGG9DFEHEEIIB
@1284495/1
gctcttgaggaagttggtgtagaggtgcaggctggccatgttgaatagct
+1284495/1
CCCFFFFDHHHGHIIIJGHGHDGJCCFHJJJBHGJJJHIGIJGGIJJJIJ
@6923741/1
ccatactccttgtcttacaggtaccggtctttctcgataatcaagtgttg
+6923741/1
@CCFFFDF>FFHFIGIIIIIG<CFHIB<EHHHIIIFIIIEDHFEGIIIII
@6408981/1
gttgaagataacatacaattttaattttattattctcaatgatttcctcc
+6408981/1
??@DBB=DB?C:AA<ECCEF?C<A<FHEHEHEHI<C?@@EFBFGFGE@<G
@3338516/1
gcctcttttaccattgtacgagtttgagcatcattcattttcttcattgt
+3338516/1
@@<DDFFFHFHFHIIIEHIIDFCFEHHGHCGG>ECFFGHEDDFHICFH4F
@249496/1
attagtttccacaacaattctcttcctttttttggatctgaagggcggtc
+249496/1
CCBFFFFFHHHHHJJJEHIIJJJJJJJIJJJJJJJIJJJJJJJJJJJHFF
@249751/1
gtggagtagaaaacttttcgatttcggtattatggttttcttcagcatca
+249751/1
BB@FFFFFHHHHHJJJJJJJHIJJJJJCGHJJJJJHIJJJJJJJJJJJJJ
@5381782/1
gactgatgatttgaggttcttgtggaattgtgacactttgatgttgtaag
+5381782/1
?@?BBDFFHDFHDBHIGGIIJJFHIIFGGGIGIIEIJJIIIJIIIJGHHI
@3340579/1
ctcatgttataacattatgcagttcattacctaagatatttgttatgatc
+3340579/1
CCCFFFFFHHHHHJJJJJJJJJIJJJJJJJJJJJJJJJJJJJJJJJJJJJ
@3839547/1
cttaaaacaatgtcaagagcttggattgcctcctgcggaccattagttga
+3839547/1
CCCFFFFFHHHHHJIJJIJJJJJJJJJHIJJJJJGJJJIIIJJIHIHJJI
@3341307/1
acaggagatactggttgttgttgaggtggtagttgagtttggtgggtagg
+3341307/1
CC@FFFFFFHHHHJGHGHGHHJIJIJHGGHIGHIGEIHIJJJJGIIIGGI
@1816641/1
acagtcttcaagcactgagttagaataccaacctgaatttcagcaatttt
+1816641/1
BCCFDDFFHHHHHJJJJJJHJJJJIJJJJJJIJJJJJJJJJJJJJJJJJJ
@6925282/1
gtcacggtctcaacaagttccgttttttggagaggcaactcag
+6925282/1
1:?D?@1BDACCHEIFEBHDHGFEFHGGIGIIID7618DFEDA
@1285430/1
catcatcttccattgagaaggcctgacggactgatggaatccaaaccata
+1285430/1
?<?=:B;BD4:ADEEE?E<FD>FCEA31C18C?DD?BB>DD??@D;DCBD
@5381839/1
cgccgatcttgtacaacattttacatgcag
+5381839/1
@?@D;6DDF4D<C<AECEBHH99C?A?9?C
@6926371/1
ccaggtggaggtgaaaagaatgatcttccaactgtcacaaacctgttagc
+6926371/1
?@@DD2ADCDH22ABEHIIHF>FFBACDD<CFG@?DFHAFFHGGB?BFHE
@1285600/1
gatttttttccctttcaagaatatactcccgtgtgatatgatatgggttg
+1285600/1
B@BFFFFFHHHHHJJJJJJJJJJJJJJJJJJIJIJIJJJJJJJJJJJJJJ
@6409710/1
ccttaacttgcattaaatcacatcacattaccacatttctcaaattcagt
+6409710/1
CCCFFFFFHHHHHJJJJJJIJJJIJJJIJJIJIIJJIIJJJJHIJJJJJG
@5382231/1
cctctgtcgaacagcttccacagcttg
+5382231/1
?@?B;BDD1<C;@@BDFE3CHF>9FHE
@7941858/1
cataactatcaatactttaagagtactaccaactcatactgtcttcagcc
+7941858/1
CCCFFFFFHHHHHIJJJJIJIIIHHJJJJIIJIJIGIIJGGIEHJJJIGI
@6410194/1
tcacgttcataaggtctcatttgaaaacgtggatct
+6410194/1
????ABD?DC4<<?2A<C<ECFIB:F4C1F8:8?CD
@1286282/1
ctttcttgtcagcacagaataatcttgtatgatgtctcttttggactaca
+1286282/1
CCCFFFFFHHHHHJJIIJJJJJJJJJJHHJJIJIIIJJJJIJJIHIJJJJ
@1817745/1
tctagtgcttgtttttcaggtcatggcagactctgagaacttttaacaat
+1817745/1
C@CFFDEFHGHFDHIGIHGHCFGHJJJJJFIIIIJGGIJJJIIIJJJIII
@766030/1
ctctatttcattgtgcattaatctatagaaaattttccaaacagtattta
+766030/1
CCCFFFFFHHHHHHIJJJJJJJJJJJJJJJJJJJJJIJJJJJJJHIJJJJ
@4877392/1
ctggtttacaattagaatttataagtgttgcagttaaaccaagaacatgt
+4877392/1
8=@D:AA?ADFBB>?AGFEDHE:<CHHA<C@?EECBFGI;CD?CFFEFE?
@252701/1
ctatgatttagacattactaccaatactttaagagcatttattgcagctt
+252701/1
CCCFFDFFGHHHHJJIJJJIJIGGHGHIJJJJJIIJJJIJJJJJIJJGGI
@2302058/1
gctgctgctgctgaggcggttgttgccactgctgttgttgaggctgctgt
+2302058/1
@@@DD>DAFFFFD<C:<?:1CF?F@G@?BG>BBFFDFF=8BFFIFEDEC=
@3343431/1
gtggtatatataagattacaattcttaacattttttctttaaacaaagaa
+3343431/1
BBBFDFFFHHHHHJJJJJJJJJJJJJJJJJJJJJJJJJJJJJJJJJIJJJ
@767547/1
atcccacatggcaggaagttttctcgca
+767547/1
???DDDB?AA?DDD8:2AFEA2A?F1?@
@2303508/1
cttcagaatataatagtttcaactcatttgatttatgcttaataagcatt
+2303508/1
@B@FFFDFHHHGHJIIFGJFFHIIIJIJIJHIJJIJJJJIGGIIJIFIJJ
@2303816/1
tcccactataatatggtatctccactttcttctgagaggattctgattcc
+2303816/1
CCCFFFFFHHHHHJJJGHJJJJJJJJJIJJJJJJIJJJJFHIJJJJJJJJ
@7455065/1
cagaatataatagtttcaattcatttgatttatgcttaataagcattaca
+7455065/1
@@CFFFFFHHHHHIJJJJJJJJJJJJJIIJJJJJJJJJJJJJGGHIIIJJ
@2304437/1
ctcattcttagttgtaacaactaggggcaccatgacaatagctttattct
+2304437/1
CCCFFFFFHHHHHJIJJJJJJJJJJJJJJJJJJJJJIIJIJJJJJJJJJJ
@6410785/1
ggctgttgttgccactgctgctgctgcggctgttgttgcctctgctgctg
+6410785/1
CCCFFFFFHGHHGIJEHJDHJIIJJJIJJGGGGGICHICIIGICGHGGGE
@2814859/1
ctggcaatgtgacctcaagttccatcctatcattgccaattggtagtgga
+2814859/1
@C@DFFFFHHHGGJJIIJIJIIIIJHGHIGGGIGIGJJIGHJIHIGJIGC
@6411638/1
ccaataattgttctttcatgatactctcaagatccctgattacttcttct
+6411638/1
@@CFFDD?FFHDHICHIIIEDB@@FHGHBEHEG@?EGGGGEHCDCGEFHG
@7456387/1
ctccaatcgcattccctttcacactagggacatgagg
+7456387/1
;?@DDDD?1C;DFBEGGECH<FDGCHIDCBB7FDE3?
@4353203/1
acggaatctgccgagtccttccttctagtgcttcttccaaagcaaataat
+4353203/1
CCCFFFFFHHHHHJJHIJJJJJJJJIJIIJJJJJJJJJJJJIJJJJJJJI
@4354135/1
ccctcttctggaaagcagctcttgcagcattgacactggcgttttggtgg
+4354135/1
@@CFFFFFFFHBF@EHGGJIGIGHIDGEGHGIJGEHGBCGH?DFHIJBHH
@4354256/1
ctgtgttgttctttttctattttcttggctttgagatacctacgcctatc
+4354256/1
@BCDDFFFHHHGHJJJJJJJJJJJJJIJIHIJJJJJGGGGHIJIJJJJJF
@255706/1
cttaccttcagctgagtgagttaaaacagtacatcgcacaacaaacactt
+255706/1
@CCFFFFFHHHHHIIIGHGHHIJIJIJJIHHJHIHIIJJJJJJJJJJJEI
@7456936/1
cccttatcttgagcaatgctgaagaaacaagacaaagcaacaaaaaatgc
+7456936/1
CCCFFFFFHHHHHJJJJJJJIJJJJJJJJJJJJJJJJJJJJJJJJJJJJJ
@7457198/1
tggagctcatcaagcttcggtccgactgatgatttgaggttcttgtggaa
+7457198/1
?8:BDDDDHHFHHCHBHGAGAAF@GIIG?DFHIGGAHIF3BB??F8?7C<
@6929855/1
cttcattgtaacttggcccgcaacaattgtacacaactccataggaagcg
+6929855/1
@@@ADEFFDFHF>GGGHEGIEGIBFHDFD@DGEGEIIDGEHFEB>GIIIG
@7944931/1
cttctttctgtatcaactgcagcctcttttaccattgtacgagtttgagc
+7944931/1
CCCFFFFFHHHHHJJJJJJJJJJJJJJJJJJJJJJJJIJJJIJHJJJHJI
@1288916/1
ggaaaaatcaggggaaagaagacagaaaagatagtgatgtttaagctgaa
+1288916/1
?@@DDDD?D?DFAGEA?FH;E;FFDED99CCDEF:BBFGFHEEHGGIHGG
@6930776/1
agcttgctgagcgactaatgccactgtgtccacaagaaaaaaggttcttt
+6930776/1
C@CDFFFFGHHHHJJJIJIIJJJJIJJJGIIJIIJIIJJJJJJJGHJJJJ
@3844814/1
ctggagacatgactacacaaccatttggtatattcatcctctcaaaataa
+3844814/1
CCCFFFFFHHHHHJJJJJJJJJJJJJJJGIJJJJJJJJJJJJJJJJJJJJ
@770381/1
gaacaattctatcacctttgaagttgaataagttattattcttctaggtc
+770381/1
CCCFFFFFGHHHHJJJJIJJGJJHHIJJJJIJGIIIIIJJJIJJJJIIGI
@4355065/1
cctgattacttcttctcgaggtggctgcagtttccatatcatattatacc
+4355065/1
CCCFFFFFHHHHHJJJJJJJJHIJJJJJJJJJJJJJJJJJIJJJJJJIJJ
@6413482/1
cgacactttttagtaccgggcttactaagggagttttcttgatcattttc
+6413482/1
@@?DDD?DHDHDFHGEAGBEHIIGICGG<DHFA1BAHBGHCDGDGH<F@C
@5385154/1
cttgggtcaagatcattttaaactgtccttctgacacaccatctctgtaa
+5385154/1
@@7DD3DDF>FFFHIIEGGIIEIHGFGHDBHGIIIEHIIIIIGH>?FBFH
@770855/1
ctcctgaccaacttgaagacaaggtaaatgaggataccttaatttcattt
+770855/1
@@CDFDFFDDHGHIIIIJIGHGGDFHIGIJJJEEGGHGIJIDHJIJJJII
@3345667/1
ctcattttcactcagaagaaataatatctcagcaccaattttatgatttc
+3345667/1
CCCFFFFFHHHHHJJJJJIJJJJJJJJJJJJJJJJJJJJJJJJJJIJJJJ
@3345807/1
atttcattgatagtatctgatttgttgtttattagggtagcatttggagg
+3345807/1
@C@FFFFDHFD?CCAGE<IHHHGHHGAHIIEBEFGHG?EEDDGHEHCCHG
@257691/1
ggctgctgtggtctctgctgttgttgttgttgctgaggctgctgtggtct
+257691/1
@@@BDDADHBFA?FGGHHDH<EHEFHCFDFHIBHHGDGHDHDFGFGBG@>
@4356393/1
caagctctggcattttcctgtgactgatttttcttcaacatcaacaaatg
+4356393/1
CCCFFFFFHHHHHJJJJJJJIHIIJJIJJJJJJJJJJJJJJJJJJJJJJI
@2817710/1
ctcgtccaatcagattgaaaaaaacaagttgtataacacaattaaaaagt
+2817710/1
:??DA?BBDBHDFDGHGGGIIIEGEDFFBDDBDHGHJJ@GIGIJHIIGHE
@2309024/1
cactgagttagaataccaacctgaatttcagcaattttcttaatggatgc
+2309024/1
C@@FFFFDFHHGHJJJJIJJJJJJJJJJJJJJJJJIJJJJJJIJJJIJJI
@1820888/1
gttctttttctattttcttggctttgagatacctacgcctatcagcccat
+1820888/1
CCCFFFFFHHHHHJJJJJJJJJJJJJJJJIIIJJJJIJJJJJJJJJJJJJ
@2818056/1
gagctttataaaatgcagtggccgacacatcaatattaagcatcatcttc
+2818056/1
CCCFFFFFHHHHHJIJJJIIJJJJJJJJJJJJJJJJJJJJJJJJJJJIJJ
@6931935/1
cacaaatccacttggaaaactgtttatcatagatccgacgacacttttta
+6931935/1
CCCFFFFFHHHHHJJJJJJJIIHHJJJJJJJJDGIJIGJJIIJJIGIJIF
@7462945/1
cgatgatttgatatctatatttctcattttttctgctaaagcactacctt
+7462945/1
CCCFFFFFHGFH?HHJHGJJJJJJJIJJJJJJJJJGIIJJJJJJIJGHJJ
@2310164/1
ggccctgttgaatagcttgctgtggtggtacagcacccggtcctggtcca
+2310164/1
@<@DDDDDHFH?BFGGHIIIIGGG;CGEIIGGCCFEFHIIHIHHEIIIIC
@2818968/1
acttctttgaactaagtacagcgaaattcttattcgattgaagtaaattg
+2818968/1
@@@FFFFFHFHFHGBGGHIBJIJJGEIGIIGIIGGIEHCEDBGDGHIDGH
@5916542/1
tagctttcttaaatctggttctctaatcatctgattagtagtaacgattc
+5916542/1
CCCFFFFFGHGHHIGGGIHGIIJJJJJJJIIJJJJJJIJIGIJJJIFIII
@3348131/1
cttatcagtaatctcgaatctattatctcttggacaagttgttatattag
+3348131/1
CCCFFFFFHHHGHJJJJJJJJJJJJJJJJJJJJJJJJJHIJHHJJJJJIJ
@4885132/1
cagtactactgaaaatgattaaaaataaaagctataatttcatttcaaac
+4885132/1
@@CDDFFFHHGHHJJJJJJJJJJJIJJJJJJJJJJJJJJJJJJJJJJJIJ
@1290897/1
gggtgagtaatctctgtatcaacaactgtaccagccggcacattcatatt
+1290897/1
BCCDFFFEHHHHHJJJIJJJJJJJJJJJIJJJJJJJJJJJJJJJJJJJJJ
@1822519/1
gtaatcactgctgaggcttgaacaagcccttctgatagcctgcaattctt
+1822519/1
??@BD?DDDDDH?FD@BGH@;?EBEFCGBDFHHIDFGIEHIHIG@FE?FH
@4358764/1
ctaattgaagagccttttcccaaaatcataccattagatttattaatttg
+4358764/1
CCCFFFFFHGHGHJJJJJJIIJJJJJJJJJJJIJJJIFHIIJJJIGIJJE
@5388976/1
gtcacttcaaactgttgctcagcagctatctcttgtaggaactggactgc
+5388976/1
@C@FDFFDHHFFFFHIIIJGIJJJIIJGGJJIJJIIGHGGHIIJJIJJJG
@3847332/1
ccataaccaagatcaattactctaccaggtggaggtgaaaagaatgatct
+3847332/1
CCCFFFFDHHGHDHIJJJIJIJJJJJJJJHIJGGGCFFHJJIIGGGGIIJ
@5389610/1
gtcatttctttttcttgatctctttcattatcgtaaattgtcacggtctc
+5389610/1
CCCFFFFFHHHHHJJJJGIJJJJJJJJJJJJJJGIJJJJJIJJJJJIIJI
@3847857/1
tgaaggcttttgggtcgtgagaagctgcaacggctgctatagatggaacg
+3847857/1
@@@DFFFFHHHHFHEGFIJGHGIIGIIIJJJIIIIGGGCHIFHIGICHCH
@2820893/1
tgttgctgaggctgctgtggtctctgctgttgttgctgctgctgttgttg
+2820893/1
@@@DDFFFHHFHFIIIIAGIEHEHIFGICFFHGGHEIGEGG@9FCDGDCG
@2311600/1
gcttccagtcactcaaaagtgggttcttaagtttgttgaagctgcaaaag
+2311600/1
@C@FFFFFFHFDDHIIGIIHHG=FEHIIEHHCEHGEEGGGGG@AGBGHII
@4888299/1
agctcattaagaaaataataccagcatttcttaaagttgtgaaaatcgtg
+4888299/1
@@1D?BADDAFAF;EEFFF9CFFHGGHI@FG@F@?9?FDD?FEAHD@1:B
@5917935/1
cacaagaaaaaaggttcttttacccccttcagaatataatagtttcaatt
+5917935/1
C@@FDDDFDDDFHBCAEEHGGAABEC?F;FAGI@EHIIEH@GBFHIH>HG
@7950936/1
gctgtacttgaggctgagatgaaggtggtctgctgggttgctggtcaccg
+7950936/1
@C@FFDDDDFCFDGIIEGEGHGGIIFGICFHIGIGIJFHIIIJIDFFFGH
@1293056/1
ctttggcacatccacgatttcggcagcttttacctcattttcactcagaa
+1293056/1
@CCFFDDFHBFHFIIIBHICHIIIIIIIIIIIIGIGIIIIIIIIIIIIII
@6416666/1
ctgctgtggtctctgctgttgttgttgttgctga
+6416666/1
8?@DDADBDCAFFG>GFBEB?GG@F=?C83CEB<
@1293213/1
tgatcattttcgtttacccagagaggaaatagtattttttcttcatcgtc
+1293213/1
CCCFFFFFHHHHHJJJJJJJJIJHIJGHIJJJCGIJJJJJJJJJJJJJHI
@775166/1
ctggaggttgatgaggaggctgaggcggaatta
+775166/1
@@@DADDDFDFFDEIGIEHFIGIIIIIGGIC<B
@2823002/1
gccacattccattccatgatttattaaacccgatgctagctttcttaaat
+2823002/1
CCCFFFFFHHHHHIJJJJJJJJJJJJJIGJJJHIJJJJFIJJJJJJJIJJ
@4888886/1
ctgtgatcttgtctaagattgctttcgctgcggcatgctttgcttctttc
+4888886/1
@CCDFDAEHFGFAGHJGDHGGIIIIHIIGHIGHG0@FI<FIIFHGGIIIF
@4890015/1
caacgataaaatcaggctttatgtttttgtattcctcaatggttgctgct
+4890015/1
@CCFFFFFHHHHHJJJJJJJJJJIJJJJJHIJJJJJJJJJJJHJJJJJJJ
@2314003/1
cgcacaacaaacacttggggagttaaatcaacatcagctgagatatactc
+2314003/1
@@@DD@DDHHHHFGIGEHGFIIEFHDGGGGEGGHIGE>DHGEGGGHGBHE
@3848700/1
acagaacggttgccatatagccttaaaagggcaccccaactagttatgtg
+3848700/1
@@@ADDBDHCFFAGCB<A@BHH@HBHHIEHIA?CGHI;FG@BD?D9BB8B
@7467339/1
ttcttctatcacatcggaggcaaccaatatgttcgtctcacccatgttaa
+7467339/1
CCCFFFFFHHHGHJJJIHIJJJJJJJJJJJJIIIJJIJJJJJJJJJIIJJ
@2314661/1
cgaacacttctaggttacatagtgtatgaaccgctgcattaaatattaaa
+2314661/1
@@@FBDFFHHAFHCFGBBGIGAHBEBE@DGGGEHAGEHHGCGEEBDEEGD
@3849596/1
ctcctgcggaccattagttgaagttccagccctcagataatcccatatca
+3849596/1
CCCFFFFFHHHHHJJJJJIJIJJHIJJJJJJJJJJIJJJJJJJJIJJJJJ
@7468745/1
ctagattatcccttctgaagacaggactaggtgctgcaatgaccatcaat
+7468745/1
CCCFFFFFHHHHHJJJJJJJIJJJJIJJJJJHIIJJJJJJJJJJJJJJJJ
@7468777/1
gcatacttaaggaaggaatcaccgatagtttccaaacgctccagattgat
+7468777/1
@@@D?D?A<F8<C;EFIF@CHCEFIEDDC4CFFGF<@DBEF@89.=B@@F
@7469936/1
caacagcagagaccacagcagcctcagcaacaacaacaacagcagagacc
+7469936/1
@@@?DDDD;FFHBHHIIBHGIDIIIGHGIIIIIIIGDHHFHBFHAFGGCH
@3851524/1
cacgttcataaggtctcatttgaaaacgtggatctccaaggtctccttga
+3851524/1
@CCFDEFFHHDFHCGGHGIIHJJJGIIJIIIEHIIHIGIIIGHGIIJJJE
@4890368/1
cttttatcataatgagatcaagtttttttcgaatcaaatgaagctgtatt
+4890368/1
CCCFFFFFGHHHHJJJJJJJJJJHIJJJJJJJJJJJJJJJJIJJJJHIJJ
@4890403/1
aggagatactggttgttgttgaggtggtaggtgagtttggtgggtagggg
+4890403/1
???:ABBDD<DD4EAEEDEA?F9F2AC?CE=C?D;D4B>BDD7D@@6BAA
@3851887/1
cgacaattgtaccaagctctggcattttcctgtgactgatttttcttcaa
+3851887/1
CCCFFFFFHHHHHJJJJJJJJJJJJJJJJJJJFHIJJJJJJJJJJJJJJJ
@7470389/1
ctgtacttgaggctgagatgaaggtggtctgctgggttgctggtcactgg
+7470389/1
BCCDDFFFHHGHHIJIJIJJIJJJFGHHIJJJJJJIGHIJJJJHIJJIJJ
@7470501/1
gatttgatatctatatttctcattttttctgctaaagcactaccttcagc
+7470501/1
B?BFFFADFFHHHIIJJJJJJIJJJJJJJJJJJJJJJJIJIJJJJJJJJJ
@3853003/1
gtgacagtcttcaagcactgagttagaataccaacctgaatttcagcaat
+3853003/1
CBCFFFFDHHHHHJJJJJJJJJHIJJJJJJJJIIJJJJJJJJJJIJJJJJ
@1296757/1
gctccaattgcattccctttcacactagggacatgaggtgaaattattgg
+1296757/1
CCCFFFFFHHHHHJJJJJJIJJJJJJJJJJGJJJJJIJFHFEGIJIIJJJ
@5921342/1
ctttcattatcgtaaattgtcacggtct
+5921342/1
?8=1BDDB<CF3CE9DB4CCH<?:8F8@
@7953401/1
gacaattgtaccaagctctggcattttcctgtgactgatttttcttcaac
+7953401/1
CCCFFFFFHHHHHJJJJJJJJJJJJJJJJJJHIIJJJJJJJJJJJJJJJJ
@5922011/1
cactatattcaccaaccgttaacggagtttgctgtcgaatactctgagct
+5922011/1
C@@FFDFFHFHHHJIGIGFGGEIFBHI:DGIIGGCGHIJIJIJJJJIIJI
@4365979/1
cttcattgtaacttggcccgcaacaattgtacacaactccataggaagcg
+4365979/1
@@@DDBABCCBADHEAACEEHD?CG@GFDHIGBFFGDDFGBHIIIGEHCH
@6419844/1
ttgctgtcgaatactctgagcttgctgagcgactaatgccactgtgtcca
+6419844/1
CCCFFFFFHHHHHJJJJJJJJJJJJJJJJIJJJJIIIJJJJJJJIJJJJJ
@4366445/1
ctgctgtggtctctgctgttgttgttgttgctgaggctgctgt
+4366445/1
@@;DDDDDHHFADGHABEFFHIEHGHCEFFGEHGGCH@FAB99
@264692/1
gagaaattctaacctctgattagaccctaaagttaaattattgtaaccca
+264692/1
CCCFFFFFHHHHHJJJJIJJJJJJJIJJJGIIIIJJJIIJJJJGIFIIJI
@1827804/1
gttcattacctaagatatttgttatgatctccggccaagatcag
+1827804/1
??8DDDDADDDD<EEB@AEED<A<AA<CAFEFD:EDDB?D?B?<
@4367200/1
agggtgagtaatctctgtatcaacaactgtaccagccggcacattcatat
+4367200/1
BCCFDDFFHHHHHJJJJIJJJJJJJJJJJIJJJJJJJJJJJJJJJJJJHJ
@2827075/1
catgttataagcaaaatattttaaatgacaattactgccatataaactcc
+2827075/1
@@@FFFFD<?BABFGHEHGHABI:CHEHHGIGCEHEHIGEEFFFEHGCHG
@6421101/1
tttgaattgaaatcacctgctccaggtaatggaaaatcctgaggagcatg
+6421101/1
@@<DD??DDFHGHCEGBGIIGIGGIGEHGHHE>FGGIEGGGBEH@HGHCH
@6939339/1
gttctcttctgttgtttcaattttggcagtatgcaaatattgtggaccat
+6939339/1
C@@DFFFFGHHHHJHIIGHGJGIJJJJIIJJGIGHFIIIIGCCDHBFGII
@3853410/1
aggtaagacaacaatcacaagttttacttcttctttaagacactgactaa
+3853410/1
CCCFFFFFHHHHHJJJJJJJJFHJJJJJJJJJJJJJJJJJJJJJJJJJJJ
@782015/1
ctcagcatctcgaggaaccaagtagcatggtggtagccaattatcatgcg
+782015/1
@@CFFFFFHHHHHJJJGIJJIJEFGEHHEEGHG?CCEHIJFGHIIGIGCH
@5393935/1
tttagataaatttattgttgttcagaggcttaatacac
+5393935/1
@@C?DDDDHDHF4AF@GFHIIIIIIIHGGIIC@GHHII
@5394596/1
ctccaattgcattccctttcacactagggacatgaggtgaaattattggt
+5394596/1
@@?DA:DDHDDDFHB@FHIGGIIIGIIIEEGEIIEEGDF>BHIGIEIII9
@4892695/1
caggcagttgaagataacatacaattttaattttattattctcaatgatt
+4892695/1
@CCFFFFDH?HHHCGHIGHIJJGHGIJJJIJJIJJJ<GIIJJI?GHGIJI
@5394972/1
gttttattaaagttggatcattagcagaaatcctcattctttcaaaaaaa
+5394972/1
@@@FFDFFH<DD<ECDEHGGCHHIGHI39AHHI>EF<CDHIIFHDFFGIH
@5395266/1
ctttcacactagggacatgaggtgaaattattggt
+5395266/1
@@@D;DDDF;3<D=??E:FHBD:AH?AEF?C9?<1
@3854976/1
ggtcactattaaagttgatttgtcttatcgacttgacaattttttctttt
+3854976/1
BCBDFFFFHHHHHJGHIJJJJJJJJJJJJJJJJJJJJJJJJJJJJJJJJJ
@5395511/1
gttcactgtctataaaaatacaagaattcctaattggtagtattccaatc
+5395511/1
@@@DDDDBHFAHHGGI@GGHDHI>GGGGIIGHIIIFAGF@??DGFGHHHG
@5395706/1
tccttcaacaatcgtcggtacaatgtaatatgagttttctttgttttcaa
+5395706/1
BC@FFFFFHGHHHJIJJJFHJJIIIGGIJJJJJJIJJJIIJJJHIJJJJJ
@5396096/1
cttttcccaaaatcataccattagatttattaatttgctcaggagaaatt
+5396096/1
@@@DDDDDFHFFHIII<GICIII9E>HG?FA9HA4@GFFE>FHIIGIBFF
@5922629/1
gttgcagttaaaccaagaacatgtggcctatcctctggaggaattccttt
+5922629/1
@??DDDDDHBFHHHHG@GHHI>FH<DFFGGEECCCEBG>FEBDG<DBEHI
@3856354/1
gtcacttttggtcctgttggtccattaatataaaatggttcaacttcttt
+3856354/1
CCCFFFFFHHHHHJJJIJJJIIJJJJJIJJJJJJJJJJGHIJJJJJJJJJ
@5924113/1
tgacagcatgatgacattcatctat
+5924113/1
?@?DDDDBDH>?:CBDHA<IHHHB>
@4368515/1
cttctgacacaccatctctgtaaaagaggatagcttgaggcttataccta
+4368515/1
@@@FFFFDDFDHGHGHIJGGHHEGHGHHGIHIJEBFDEGGEGGGGHIGDE
@266448/1
atataagattacaattcttaacattttttctttaaacaaagaacattgga
+266448/1
CCCFFFFFHHHHHJJJJJJJJJJJJJJJJJJJJJJJJJJJJJJJJJJJJJ
@6421294/1
cgcagcctcttgttttgcttctttttttgacctacccttgccgacagcaa
+6421294/1
?@@FFDDFHGHGCGGHIIGGFHHGGG@GHGGIJIE@;DFGG?FGB@BHGA
@266733/1
ggcagttgaagataacatacaattttaattttattattctcaatgatttc
+266733/1
@<@DDDDDA>FAFHIIII<FHGCHIIBEEHHHGIGGIIGIIDIIIHIIIH
@7956396/1
gtggttgttgcctctgttgctgctgaggctgttgttgccactgctgctgc
+7956396/1
@@@D?BD@FF?DFHIIHHHIIGHBGHDGIIGGGGEDHIIIIGGHGGEEGI
@4369340/1
gccacattccattccatgatttattaaacccgatgctagctttcttaaat
+4369340/1
CCCFFFFFHHHHHIIIJJJJJJIIJJJIJJJJGIIIJHIJIIIJJJHHGJ
@7956706/1
gctaatttaaaaattgaatagtttttatgaaatgagtcagaattttcgtt
+7956706/1
CCCFFFFFHHHHHHJIIIJJJIHJIJJJJJJIJJJJHHJJJJJJJJJJHJ
@4369451/1
cttgaggaagttggtgtagaggtgcaggctggccatgttgaatagcttgc
+4369451/1
@CCFFFFEHHFHHJHIIJJIIJAEHIJIJGIJIIJJJIIIIIIGBGHJIG
@6422061/1
tgttggtccattaatataaaatggttcaacttctttggtgtacagaaata
+6422061/1
@CBFFFDFHHHHHJJJIJJJJJJJHHJJJJIJJJIJJJIJIJIJJIIIJJ
@4369550/1
ctctatttcattgtgcattaatctatagaaaattttccaaacagtattta
+4369550/1
CCCFFFFFHHHHHGIJJJJIJJJJIJJJJJJGIIJJJJJJJJJJJJJJJJ
@2321180/1
ctcagccttttgtaacatcgacaacaccgcttg
+2321180/1
@@@DDD>DD??FHGHGIGHIEHFH@F?GGBD<G
@6422212/1
ctgtatcaactgcagcctcttttaccattgtacgagtttgagcatcattc
+6422212/1
??@ABADFHFAFFHGGHIIEIIBHHCGHIIHDEH=F?CFHFGGFHGIIBH
@7957149/1
gttgaatagcttgctgtggtggtacagcacccggtcctggtccagattcc
+7957149/1
CCCFFFFFHHHHGJJJJJJFHIFHIJJJJJJJJJHIHHJJJJJIJIIIJJ
@7473295/1
ctgttcttcttgaagttggttcagctgtagtctgtctgcatctgtatatg
+7473295/1
B@CDFFFFHHHHDHIIJFIHIIJJJJIHGIIIJJIJJJJIJJJIIJJJJJ
@7474078/1
ctttattctcattaaggaattccggtttctcaaaacatggagctggatga
+7474078/1
@@CFFFFFHHGHGGGJJIIJGJJJJFHIJJJJIJJJIJJJIJJJJJGHIJ
@6943126/1
gccacattccattccatgatttattaaacccgatgctagctttcttaaat
+6943126/1
CCCFFFFFHHHHHJJIJJJJJJJJJJJJJJJJJJJJJJJJJJJJJJJJJJ
@787635/1
gtcacaactaacaatgggccacaactcatattgatcgtcaaatgaaacat
+787635/1
@@@DDDDDHFFFD?AAFGCHGGIIEEHBDHEHBCHIIGCFBDG<BD<FG<
@4895752/1
ctgcactgtgacagtcttcaagcactgagttagaataccaacctgaattt
+4895752/1
@@@FFFFFHHHGFGCFGHDHIGIFIJJIHEHEIIJIIGCEGIJIJIHGIJ
@6944314/1
gtctgtaattgcgataaggtttttcaggattgatagatacatcataatga
+6944314/1
CCCFFFFFHHHHHIJJJJJFHGHIIJJIHIJJJJJJJJJJJJJIJJJIFI
@5925968/1
ctcaagttccatcctatcattgccaattggtagtggatctctagtataaa
+5925968/1
CCCFFFDFHHHHHJIJJJGJJIJGGJJIJJHHGHHJHGIJIIGHIIJIJJ
@2830002/1
taagagttttattaaagttggatcattagcagaaatcctcattctttcaa
+2830002/1
BCCFDFDFHHHHHIIIJJJIIGJJJJJJJJJJJJIIJJJJJJJJJJJJJJ
@3356851/1
gtaaaacgtaagtggaagcataagctcccaattctttggtgataagaact
+3356851/1
CCCFFFFFFHHHHHIIJJIJJJJIJGIJIIHIJJJJJJJBFHIJJJJJJJ
@6424245/1
ctgggaccattttccaaaggtttaaaagcaggtattgcattggtataagc
+6424245/1
C@CFFFFFHHHHHIJJJJJJCHIIIJJJJJJI@FIIIJJJJJJDGIJIJI
@6424644/1
cttttgggtcgtgagaagctgcaacggctgctatagatggaacgttgatc
+6424644/1
CCCFFFFFHHHHHJJJJJJJJJJJJJJJJJJJJJIJJJJJIJJJHGIIFG
@6424981/1
ctgtggtctctgctgttgctgttgttgctgaggctgctgtggtctctgct
+6424981/1
@CCDFFDFHHHHHJJJJJJJJIJJJJJJJJJJJJJJJJJHIJIJJIJJHH
@7475423/1
ggatacgatctggtttacaattagaatttataagtgttgcagttaaacca
+7475423/1
@<@ABDD=DFHHDEDGHGIIGGIIHC@HHGIIIIBCBF=DBFCFGGIE>G
@1300887/1
ctcattagcaagtacttctgatagttcacacggttgatgattttgacact
+1300887/1
@@CFFFFFFHHGFGHIJIJJJJJJGHIJJIJJJFIJJJJIJJJIJJJJJJ
@2832299/1
ctccacacaatcagcaatacttttgtcaggaatggaatgctgagtaacaa
+2832299/1
<@<=DD?DBBFHDGGAGDABBHGDC<9EHG>9C1????CFHA<3:?<9DC
@7476225/1
caagagaccattgaataatagctggctggttcctagaatcccacatggca
+7476225/1
CCCFFFFFHHHHHIJJJJJJJJJJJJJJJHHJJJJJJJIJJJJJJJJJJI
@789402/1
ctcccgtctgcatccttcttttccggaaagaacctagtgtgatggcgttt
+789402/1
CCCFFFFFHHHHHHIJJJJJJJIJJIIIJJJJJJJJGHIGHIJJJIHHJJ
@7476709/1
cactgttcctggctgagagtaattcgtcgcgcattctgttgtatatttat
+7476709/1
CCCFDDDDHFDHHGIDHIHCFHHIIIIIIIIGFHIHGIHIIHIIIIIIHG
@7476795/1
gtctcaacaagttccgttttttggagaggcaactcaggataactatagag
+7476795/1
@CCFADDFBHFDFHJIIIJJGHGHIJEHECFHGGEGGIGHBHIJJGJIII
@4371628/1
caccactatattcaccaaccgttaacggagtttgctgtcgaatactctga
+4371628/1
CCCFFFFFGHHHHJIIJIHIGJIIJJGIGDFHHIJJIHHHGJJJIJHJJF
@790238/1
cttgtttcttttctttaacatttctcacagaacggttgccatatagcctt
+790238/1
BCCFDDEFHHHHHJIIJIJJHIJJJJIJIJIJGIECFGGIJGJJJJJJIJ
@1831722/1
cgcaacaaagctttcacgttcataaggtctcatttgaaaacgtggatctc
+1831722/1
@@@DDDDDFDF:DFHE@FAABBGICHCACFHG?FHFF@DFEGIG7?BGF?
@791136/1
accttttggaagctttacaactcctaatcctgtttcatccgcaattttct
+791136/1
C@CFFFFEGAFHDHEHED<A<CAAHF@FGHEHEGIEEGEHEGEDGGHBHI
@4372631/1
gttgttttagggtaatcaaattttatga
+4372631/1
??<;4=A;=C<:<CE>BEE9F:3AF:CE
@4896513/1
cttcaaaatttttccgaggtttaaattttgtccg
+4896513/1
???DDD?DDD4<CC@EEEI8FDBD9?CEI<EBDD
@270592/1
gttgatctggtctggagctggatgagtgacatcagcgccaacaacaatga
+270592/1
@@@FFFFFHHHHHJJIIJJIJJJJJJFHIIIJJJJJJJJIIJJJIJJJII
@270596/1
ctcaggagaaatttcaatttttgcaaattgttcgtagtgaagaactgaaa
+270596/1
@C@ADFFFBDHDHJIJHHHGIHIIGHIIIIIJJJIJIHHGGHGIJIJJJJ
@4897603/1
tttggaatcaaaagttttgaactattcaataaataacttaaaattacgtt
+4897603/1
CCCFFFFFHHHHHJHIIJJIJJJJJJIJJJJIJJJIIJJJJIIJJJJJHI
@5929365/1
gctgttttgtagaagccttaccttcagctgagtgagttaaaacagtacat
+5929365/1
@CCFDFFFHHHHHJJJJJIJJIJJJJIJIJJJGGGGGHIIJJJJJ@FHHG
@5400167/1
gtttaaattttttccgctgtagtacaaatttctatttccgattatttttc
+5400167/1
@:?DBDFDHFHDDHHIJHJ@FGHGIJIJGIIJJJIIIFHIHGIJJIIIEI
@2834247/1
gttgttgcctctgttgctgctgaggctgttgttgccactgctgctgctga
+2834247/1
@BCFFFFFHHHHHJJJJJJJJJHJJJJJIJJIJJJJJJJJJJJJJJJJJD
@5400569/1
cttgtttttcaggtcatggcagactctgagaacttttaacaatgactgac
+5400569/1
@B@FFFFFHHHHHFHIHIGIJJIIJJJJIJIJJJJIJIIJJJJIIJGJJJ
@4900324/1
ccagtcatcaggaataaagtcattaaccttcaaaatttttccg
+4900324/1
@@@DDD?DFHHHH9F<:CF?FDFEGIHIIIIIIIIIIIGIIIB
@4900425/1
gttaaatcaacatcagctgagatatactcatattgaggataagaaatacg
+4900425/1
CCCFFFFFHHGHHJJJJGJIJJJJJJIJJJJGJJJJJJIIIIJFIJJJJI
@6426434/1
gtaagtagttatagcatacttaaggaaggaatcaccgatagtttccaaac
+6426434/1
@=@DDBDDDHFHFIIIIIGIIICHIGIIBHIFGHIIIIGIIBFHBFDHIG
@2325252/1
cttgcgtagcatactttatcgtaacggtcatttctttttcttgatctctt
+2325252/1
@@@D?DDDHABDDHB@GHHCHD@@<ED?DBGGGCFGIIIGGIGDGDGEDG
@3860651/1
acacaattcaggcactaatgtctcttcaaaatcttcttcatcacgtcgtc
+3860651/1
<@@FF2ADFFFFHIEHEGII<AHIIGFHHGGFHIGFHGIIIIIIIIIIHG
@3861078/1
cttcaacatataaactgcagggaattctaagagggtacaca
+3861078/1
@@@DDFDFHGHGBHGGBHIHIIADFHIGEBGGGFE1CFGI@
@3861285/1
ctattaaagttgatttgtcttatcgacttgacaattttttcttttcttct
+3861285/1
CCCFFFFFHFFHHJJJJIJJJIJJIGHIJIIJJJJJJIJJIJJJJIJJIG
@1834622/1
gtccttctaacctgttcttcttgaagttggttcagctgtagtctgtctgc
+1834622/1
@@CDFF;DHFHFHGIGGGIGGJFHGHHGDGFHGH>FH?CDHIAHGHII94
@2327082/1
tcttgcacgacctttggattgaatataagaccttgttgttttagggtaat
+2327082/1
CCCFFFFFHHHHHJJJJJJJJJJJJJJJJJJJJIJIJJHIJJJJJJFHIJ
@3861909/1
gtacgactaagtgagcacactaaatcaccacagacctgttctaacttaaa
+3861909/1
@@@;=BDDFFH<:EFGEHIIIIGGCFGGHHI?BCFDDG9?B@DB@GA999
@1304984/1
cctcaaccttttgtaacatcgacaacaccgcttgtgcggcaatatgtttg
+1304984/1
CCCFFFFFHHHHHHIJJJJJJJJJJJJJJJJJJJHIIJJJJJJJJJJJIJ
@5400933/1
ggtgtacagaaatatttcggcttctgcttccgttccaccctttctgctgc
+5400933/1
@<?DFFDFD?FFDEHIFBFEGGEGIC>HHGIG>EFGGGGIGEH@A9<FC9
@5401666/1
cgacactttttagtaccgggcttactaagggagttttcttgatcattttc
+5401666/1
CCCFFFFFHHHHHHIJJJJJJJJJJJJJJIJIJHHIJJJJJJJJJJJJJJ
@6430176/1
gcctcacttgttttgtcataagttgtaacagtaagttcttttttttcctt
+6430176/1
CCCFFFFFHHHHHJJIJJJJJJIJJJJJJJJHIJJIJJJJJJJJJJJJJJ
@792635/1
gcctttgctgctgctggggctgttgttgccactgctgctgctgcggctgt
+792635/1
@@@DDDDEFHGH?FHIB=@@EGEECHHIEDHGGGBF?GDCGBCG?F:<@C
@1306313/1
gacaacgtgatataactatgaagaatcatgtgataaaaaatagcagcagt
+1306313/1
CCCFFFFDHHHHHJJJJJJJJJJJJJJJJJIIJJJJJJJJJJJJJJJJJH
@7960060/1
cacctctgtcgaacagcttccacagcttgtctgtaattgcgataaggttt
+7960060/1
@@@BDDFFFHFHHGHG>EDHFDEHCFHIDEHIGGHGGHHIGGIIIIG9BD
@3862544/1
tggtattatgagtgttacttctcatcctaggacgtccacctcgaactgaa
+3862544/1
@@?DDDDDFFDADECFHIGHIIIIFGHEHDICGGA@DEGGIJJBGGGEGI
@7960459/1
tgatataatttatcagcattattcgtattgatatcacatttttgtaaact
+7960459/1
CCCFFFFFHHHHHJJJJJJJJJJJJHJJJJJJJJJJJJJJJJJJIJJJJJ
@3862825/1
ctcaaatttgctagcaatcatgctctcaccaaataccttcttttgtccca
+3862825/1
CCCFFFFFHHHHHJJJJJJJJJJJJJJJJJJJJJJJJJJJJJJJJJJJJJ
@2837156/1
gggcggtcccctcttttgggtggaatgtatgatgatgatttgatatctat
+2837156/1
CCCFFFFFHHHHHJJJJJJJBGHHIJJHIJJIIIHJIHIJJJCHHHIJIJ
@2837242/1
ctttgttctttcttgtcagcacagaat
+2837242/1
=1;B?ADDD<:DF@42AF<EIADC;B@
@6947800/1
cttcaagatagaacccaattctggcccaagaggagagcttttattgaata
+6947800/1
CCCFFFFFHHDHHIJJJJJJJJJJJJIJJJJIJIJHIJJJJJJJJJJJJJ
@2837324/1
attccattccatgatttattaaacccgatgctagctttcttaaatctggt
+2837324/1
CCCFFFFFHHHHHHIJJJJJJJJJIJJGIIIJJIJJJJJJJJIJJJJJJH
@3361710/1
cttcattgtaacttggcccgcaacaattgtacacaactccataggaagcg
+3361710/1
CCCFFFFFHHHHHJJJJJJJJJJJJJJJJJJJJJJJJJJJJJJJJJJJIJ
@4376708/1
cacggtctcaacaagttccgttttttggagaggcaactcaggataactat
+4376708/1
CCCFFDFFHHGHHHIFHJIIJJJJJIIJJJHIIGIGIIIGGGIJGIJJJJ
@7480154/1
gtttactgaacttagctgtctctggttccaattctaacagttctctgatg
+7480154/1
CCCFFFFFHHHHHJJJJJJJJJJJJHJJJJJJJJJJJJJJIJJJJJJJJJ
@2328149/1
cttcatccttgttttcaaagttgataaataatattaatgaaactaaaaac
+2328149/1
@CCDDFDEHGHCCEEEFFGIIIGCBDAEHFEIEHEHHGAG?FFHEGHIIF
@2328287/1
acggaatttgccgagtccttccttctagtgcttcttccaaagcaaataat
+2328287/1
@CCFFFFFFDAHHJJJJGHHIIJJJJIIIEGG@GIEGIIGICHGIGJIJJ
@2328716/1
ctcagaagaaataatatctcagcaccaattttatgatttctcttctcttg
+2328716/1
CCCFFFFFHHHHHJJJJJJJJJJJJJJJJJJJJJJIJJJJJJJJJJJJJJ
@7481300/1
atatttctcattttttctgctaaagcactaccttcagcggg
+7481300/1
@@<DDDDDD4?<FBEEAGHBHEEHDBC;CDD3E<DDA<D??
@7481439/1
tggttcttgcctttgcagctgttgtggtggttgttgcctctgttgctgct
+7481439/1
@@CDDFFDHGHGGIJJIGIGIHHDFEGIHIIGIEDHEEHHIJHGEGGHGA
@272997/1
ctgcttttttagttttataggttccttaatcatacaataattagcttaat
+272997/1
CCCFFFFFHHHGFHIJJIJIIHHJJJHIIJIJJJJJJJJGIGIIJJJJJI
@2329336/1
gtcaagagcttggattgcctcctgcggaccattagttgaagtcccagccc
+2329336/1
CCCFFFFFHHHHHJJJJJJJJJJJJJJJJJJJJJJJJJJJJHIJJJJJJJ
@7481898/1
gcactgtgacagtcttcaagcactgagttagaataccaacctgaatttca
+7481898/1
@;;DDDDADAFFF?EE44CEF9?FC:32<2AHAEGBFEG@DC>D>?9:BG
@7482391/1
ctccattcaattgaagaagcaatattttcgcagcctcttgttttgcttct
+7482391/1
CCCFFFFFHHHHHJJJJJJJJJJJJJJJJJJJJJJJJJJJIJJJJJJJJJ
@7962322/1
gttcagctgtagtctgtctgcatctgtatatgccctagcacggaaagcag
+7962322/1
CCCFFFFFHHHHHJJJJJJJJJJJJJJIJJJJJJJJJJJJJJJHIJJJJJ
@6951222/1
cagggaaattagttattccactccttttcccgtttttattatcgcttcta
+6951222/1
CCCFFFFFHHDHDF2ACHH@FHIJJJJJJIJJJIJJJJIJJIIJIJJJJI
@7483268/1
tgatagtatctgatttgttgtttattagggtagcatttggaggactgtca
+7483268/1
CCCFFFEFHHHHHIJJJHJJIJJJJJJJJJFHIJJJJJJJJJJJJJJIII
@5934505/1
ctttggtgtacagaaatatttcggcttctgcttccgttccaccctttctg
+5934505/1
@C<DFFBDFHDFD<FHHHIIIGHGGIIIIIIGHBGHID>FHGIEEGCGHE
@6432233/1
cccgaattatgaatgcaccaacacttgattatcgagaaagaccggtacct
+6432233/1
CCCFFFFFHHHHHJJJJJJJJJJJJJJJJJJJJJIJJJJJJJJJJGHJJJ
@6432702/1
ctaaaatattgttcaagttcacgaggagtattcttggaaacaattttata
+6432702/1
CCCFFFFFHHHHHJJJJGIJHHIHIJJI?EHIIIJJJIIJJJIJIJJJJI
@5405302/1
ccctgttgttccattgcttgaggtctggtaattggagcggcttgtctaac
+5405302/1
CCCFFFFFHHHHHJJJJJJJJJJGHIIJFHIJJJJJJJJJJJJ:?3=4C=
@3863474/1
tcgtctttctttcaacaaacacaagagctaaattatcctttttgaaattt
+3863474/1
CCCFFFFFGHHHHJJJJJJJJJJJJJJJJJJJJJJJJJJJJJJJJJJJJJ
@3364473/1
cttggatggcctcctgcggaccattagttgaagtccca
+3364473/1
CCCFFFFAHGHHHJJGHJJJJJJJJJJIJJGJJIIJJJ
@1837707/1
ctcatgttataacattatgcagttcattacctaagatatttgttatgatc
+1837707/1
CCCFFFFFHHHHHJJIJJJJJJIIJJJJIJJJJJJIJJJJJJJJJJJJJJ
@3863559/1
ggctgcagctcaaccattttatcggccaacatattactgacctcaaccgt
+3863559/1
@@@DFDFDDHHHHJJIIJJJJJJJJIJJJIIJIJJIJGIJJJJJGGGIJ<
@3364582/1
caagaatatactcccgtgtgatatgatatgggttgctgtttacac
+3364582/1
@@@DDDDDHHH?DCA@<@AEHEBFB@HDG@981@0C?DBFBGDC?
@2840521/1
gtcagaattttcgtttggagcaaatacaatgtatttgctgtctttgtgtc
+2840521/1
@@@DD?2ADF?C@AACE:<E>?;?F<<9EGGGDFEFFBGBGDGFBGF9D<
@3864069/1
gaggaaccaagtagcatggtggtagccaattatcatgcggctcaaacttg
+3864069/1
CCCFFFFFHGHHHJJJJJJHIJIJJIJJJJJJJJJIJJJJJJJJJJJJJJ
@273941/1
cccgatgctagctttcttaaatctggttctctaatcatctgattagtagt
+273941/1
CCCFFFFFHHHHHJJJJJJJJJJIJJIJIJJJIJJJJJJJJJJJJJIJIG
@2842578/1
cgtccaatcagattgaaaaaaacaagttgtataacacaattaaaaagtaa
+2842578/1
CCCFFFFFHHHHHJJJJJJJJJJJJJGIJHIJIJJJJJJJJJJJJJJHHI
@4904722/1
ctctgctgttgctgttgttgctgaagctgctgtggtct
+4904722/1
??<?DDDDD:<<DB<CE<AF>F9<<CBEEFF<EEC139
@4904750/1
ctggtaaagaggtgacaaagatagtaagttatttcttctaaattctgctc
+4904750/1
BCCFDFFFHHHHFGIJJJJJJJJJJJJJIIJJJJJJJJJJJJJJJJJJJJ
@6436309/1
ctctgataaattagaatcatcccatagcaaatggtatttggtaggacgtg
+6436309/1
CC@FFFFFDHHHHC@CBGHHHBGCGGHFGB>HCE1:EGHH@DF@8BB?FB
@2333344/1
gctagctttcttaaatctggttctctaatcatctgattagtagtaacgat
+2333344/1
@@@FFFFFHHDHFEIJJJGGEHIJJIIJIIEIJJJGGGIIEHGFGHGIEI
@2843845/1
tctgaaacaccatctcgatacaaaataattctatgaggcttgtagccacc
+2843845/1
CCCFFFFFHHHHHJJJJJJJJIJJJJJJJJJJJJJJJJJJJIIIJJJJJJ
@7964331/1
ctggttacaggagatactggttgttgttgaggtggtagttgagtttggtg
+7964331/1
CCCFFFFFHHHHHHIJJJJJHIJHIJIJJJJJFGICFHIJJJJGIJIJFH
@4380106/1
cccacatctactgtggtaccagctggtatatttccagacttaccactttg
+4380106/1
CCCFFFFFHHHHHHIJGHIJJJJJJJGHJJJJJJJJJIJJJJJJJJJJJI
@7965325/1
gtaggagtaaaacgtaagtggaagcataagctcccaattctttggtgata
+7965325/1
???D;D>BCBDDD>CEEE<CAC9?FE@F@:99:C:1??>DDA<>9BDECE
@4381114/1
atttcttctataaaagaatacacaacagtataacattcgtcctcctgcca
+4381114/1
@@@DDFFFHDHADGGIIJIJCGHHGJDHHCHHGGGGHIFFFEGICGHIDE
@4381211/1
gcctctgctgctgctggggctgttgttgccactgctgctgctgcggctgt
+4381211/1
CCCFFFFFHHHHHJIIGIDIGIHIIJJJJJJJJJJJFIIIIIIIGIJIJD
@2846140/1
ctatattttttaaggaagtaagtgcaggggaacgagaaccaatttctttt
+2846140/1
CCCFFFFFHHHHHJJIJJIIJJHHIIJJJJJJJJIJJJJJJGIJJJIJJJ
@2846530/1
caataattgttctttcatgatactctcaagatccctgattacttcttctc
+2846530/1
CCCFFFFFHHHHHJJJJJJJJJJJJJJJJJJJJJJJJJJJJJJJJJJJJJ
@3865927/1
gccctgaataccttgatggctacaaagatagaagtcgaattcagttggat
+3865927/1
CCCFFFFFHHHHHJJIJJJJJJJJJJJJJJIIJJEGHIIJJJJJIJIIHI
@2846696/1
gtccttctgacacaccatctctgtaaaagaggatagcttgaggcttatac
+2846696/1
CCCFFFFFHHHHHJJJJJJJJJJJJJJJJJJJJJJJJJJJJJJJJJJJJI
@1309273/1
ctttgatgctgctcaatttaccttcatccttgttttcaaagttgataaat
+1309273/1
@@?DABEEDHDHDEFDGEFIGGFHII<FHIIIIIIIIGGIG?CBBGIEGI
@1841618/1
ctccactgaaccaaatcggctccttgaatgaatttttcatt
+1841618/1
=@=DDDDDFDFFFIIEFEHIBGICHB@??CGIIIHII;4BG
@1310548/1
gagaagctgcaacggctgctatagatggaacgttgatctggtctggagct
+1310548/1
CCCFFFFFHHHHHJJJJJIJJIIJIJIIIJGIGHJGGIJJJDGIIJIIJJ
@275794/1
gtcgggacttgaaaagaaagaccttcccactggggtgtatgtcattgagg
+275794/1
@@@DDDDDF?:??CF;A:CEGF><BCGFFE;<?B??67BFEFEIIIEFAF
@6438609/1
ctgcaaaagtttgatcaaataaacactatacaagtttggtcaaatatata
+6438609/1
CCCFFFFFHFHHHJJJJJJJJJJJJJJJJJJJJJIJJJJIJJIJJJJJJJ
@2848420/1
ccatggttgtcgaggaggtccctgttgttccattgcttgaggtctggtaa
+2848420/1
CCCFFFDFHHHHHJJHIJIIJJJJJIJJJJJIJJJJJJJIJJHIIJJHIJ
@2848678/1
ggagctgcgacaccatctgatgcctggtgcggaggctaccttgccgtagg
+2848678/1
CCCFFFDFHGHHHJIJJJJJJJJJIJJGIGIJJJIJJJJIJJIJIJEGHH
@277022/1
gctgagatgaaggtggtctgctgggttgctggtcactgggttgttgccta
+277022/1
C@CFFFFFHHGHHEGIHGIJJJJJJFHIIJJJFHIIJJIJHGIGIIIJJJ
@277372/1
tcctttttgaattgaaatcacctgctccaggtaatggaaaatcctgagga
+277372/1
CCCFFFFFHFHHHJIIIE:ICHGEIJIIICH:CFHIIIJIJCHHIJGGGA
@278187/1
gtctttttttaccaaaccggtattttccccttggcaacaaacagttgttt
+278187/1
@C@ABDDDFDFHFIGGHEHIFAGEIIIIIGIEHJEEEDACCCB@8@@8@D
@3368288/1
atcgacaacaccgcttgtgcggcaatatgtttggcttgct
+3368288/1
BB@FFFFFHHHHHIGIGHHIIJJJJJJJJGIGJJJJJIII
@5939046/1
gcccatcattcgctcctcgactgccccgatgttggagcctatgctatccg
+5939046/1
@@CFFFFFHHHFGGIGIIJJJJJIJJIJGIGIJJGEIIGHJJJIHGIHGG
@5408369/1
gtcgtgcatggtttaagaaagaccaaaggtttctgttgagctagtc
+5408369/1
@?8A=@?AF?;DBABFGE:FCAF9938F911CGF<FGAC@><B@DF
@3369964/1
cccaatgtttctagcctttcataattcataacgtcattagcagagctcgc
+3369964/1
?;:AABDDHAFHFHGHFHIICH@BCHG>CFEHG@FGHDEGGIIDGBGHAF
@1842218/1
ataagggcttcgatagaatctgcaacaactttgtcaacgacgcattgctg
+1842218/1
@CCFDFDFHHDHGIGIIIIHHIGGGIIIDGGIJGHHJJJIHJGAHGHIIG
@6956575/1
tgggttatatggtgattgatgccattcaactttgcattaactttctgtag
+6956575/1
B@CFDDDFHHHHCFHGJJJJJJJJJJJJJJJIJJJIJJJJJIJJJJJIJJ
@6956605/1
cacgatttcggcagcttttacctcattttcactcagaagaaataatatct
+6956605/1
CCCFFFFFHHHHHJJJJJJJJJJJJJJJJJJJJJJJJJJJJJJJJJJJJJ
@2336853/1
ctaacctgttcttcttgaagttggttcagctgtagtctgtctgcatctgt
+2336853/1
@@@DD?D>2:DABHGHDFGGC<FHB@E9A><B@FGFEFFICBDEGG>DEG
@6957468/1
tggatctccaaggtctccttgaacaaatttacctaaagcaacaacacaat
+6957468/1
@CCFFFFFHHHHHCGGIJJIIJJJIJJJJJJJIJJJJJJJJJIJJIJJII
@1843501/1
catttacacaatataaatgcaccttcaacaccacactcctcaaggtacac
+1843501/1
CCCFFFFFHHHHHJJJJJJJJJJJJJIJJJJJJJJJJJJJJJJJJGFHJI
@1844315/1
ggtgtagaggtgcaggctggccatgttgaatagcttgctgtggtggtaca
+1844315/1
BB=DDDEFHHHHHJJJIJJJJJIJJIIJJIIGGGIIIJJJIJJFHI@FH@
@1844453/1
ctggtcactgggttgttgcctaacaggaggtgcactggttacaggagata
+1844453/1
@@@DDDDDHHFHAEE@EGHICHGGGIIIEGGHIEGIIIGGIG49DBFAFD
@6440705/1
ccagagactcgtccaatcagattgaaaaaaacaagttgtataacacaatt
+6440705/1
CCCFFFFFHHGHFIJJIIJJJJJJIJJJJJJIJJJGIJJJIJIJJJJIJJ
@6958426/1
cttgaacttcatttccaacaggtagtaag
+6958426/1
@@@FDFFFDHHDHIIIGGGGGI:AFCHHI
@6958533/1
ggatcattagcagaaatcctcattctttcaaaaaaaactattcgtaggag
+6958533/1
B@BFFFFFHHHHHIEIJJJJJJJJJJJJJJJIJJJJIJJJJJJJJJJJIJ
@6958655/1
ccacacaatcagcaatacttttgtcaggaatggaatgctgagtaaca
+6958655/1
CCCFFFFFHHHHHJJJJJJJJJJJJJJJHIJJJIIJJJJJJJHIJJJ
@1845074/1
tataacatgacctaagagttttattaaagttggatcattagcagaaatcc
+1845074/1
CCCFFFFFGHHHHJJJJIFJHIGHJIGEHHHGIGIJJJJJJJIJJJIIII
@1846088/1
ctgtaccttgtatactagcatgactgactagatagaagtctaattcagta
+1846088/1
CCCFFFFFHGFHHJJIJJJJJJHIJJJJJJJJIJJIGGHIJJJJIAFIII
@2339937/1
ccggtctttctcgataatcaagtgttggtgcattcataattcgggcctta
+2339937/1
@@@DDDDFHHGHHIJJJJJGIIFHFHHHCFHGCIIGGGGIIJIGIJIJJG
@282136/1
tgatgatctagttgaggaaacaaactttgtgagtgttctaaagctacttt
+282136/1
CCCFFFFFHHHHHJJJJJIJJJJJJJJIJHHIIHIGIHIJGJJJJJJJJJ
@3372704/1
ccgctatcatcctggctgttgccatttgattcgtcctttgtttttactcc
+3372704/1
CCCFFFFFHHHHHJJJJJJJJJJHJJJJFHIJJHIJJJJJHJJJJJJJIJ
@5943387/1
cggcgatactgcaaacaagggatagcactcaagggcacattatgttttct
+5943387/1
CCCFFFFFHHHHHJIJJJJJJIJIIJJJJJJJJJJJJJJJJJJJFHIJJJ
@7492862/1
gtgcttgtcttccacccttttttttgttcctttttgaattgaaatcacct
+7492862/1
CBCFFFF?FHHHHIJIJJJJJJJJJJGGIHIIIJJIGJJIIHGHGHIJIG
@5944209/1
cttgttgctgtacttgaggctgagatgaaggtggtctgctgggttgctgg
+5944209/1
CCCFFFFFHHHGHGJJIJIJJJGIHIIJJJJ?FHIIIJJJJJJGIIIIIF
@6962085/1
gtctgggtttcctactgacagcaccacgagaactactatgagatcttcgc
+6962085/1
CCCFFFFDHHHHGJJIJJJJJJJJJJJIJJJJJJJJIJJJJJJJJJJJII
@6962162/1
gtgagaaaattcaagcgagctgatgtatggtcaacatcaagaagaggctg
+6962162/1
@@@DDBDDBHFHHEIHGBDEDG@FGICDGGIIII@FGHGBD>FGBFHHIG
@6962515/1
ctgaagggcggtcccctcttttgggt
+6962515/1
=?@7A?DD<?:CA<D=GIDHGDGGH6
@3373106/1
gtcctgttggtccattaatataaaatggttcaacttctttggtgtac
+3373106/1
CCCFFFFFHHHHHJJJJJJIJJJJJJJJHHIJJJJJJJJJJJIJIJJ
@1848737/1
ccgcaacaattgtacacaactccataggaagcgccaaaggcttctctcgt
+1848737/1
CCCFFFFFHHHGFHIIIIJJIIJJJJJIIIIJJJJJJJJJJGJJHHIJJC
@7494723/1
ttcatgatactctcaaggtccctgattacttcttctcgaggtggctgcag
+7494723/1
@CCFDDFFFDHFDGGGHBFHIHIIJJIJEHHGIIGIJJCF:FHHHHCHIG
@5946059/1
cttcaacatataaactgcagggaattctaagagggtacaca
+5946059/1
?@@7DDDDHHHFDEBB?DH?@A?CFHHGIHGCHCHDFHEG>
@7974013/1
ctatagatggaacgttgatctggtctggagctggatgagtgacatcagcg
+7974013/1
CC@FFFFFGHGHHJIJJIJJIGHHHIJIIJJJJJIIJGICGDHGIJJJJI
@7495185/1
actgcattaaaatccgaatcctttaatgaaattatctcatcttcatcatc
+7495185/1
CCCFFFFFHHHHHJJJJJJJJJJJJHIJCCFEG?FHHIJJIJJJJJJJJJ
@2343200/1
gtctaagcctaatgttttcgctagaactgctagatgttgattttgaacaa
+2343200/1
@@@DDADABFFHFHIGIIIFGHG6DBFGAGHIGGEIGI<FGGIGIGIGFG
@7975435/1
atttcattgatagtatctgatttgttgtttattagggtagcatttggagg
+7975435/1
@BCFFFFFHFHHGFHIJJJJIIIJEHGJJJIIJJJJICFGHFHHIJJJII
@4914188/1
ggcaaggtacagcctcaccacctcaaccgaacacttctaggttacatagt
+4914188/1
CCCFFFFDHHGHHIJJJJJJJJJJJJJJJJJJJJJJJJJJJIJJJJJJJF
@802962/1
ctccagcaggtgggtgagtaacatcagctccgagaaatattacaggttcg
+802962/1
@@@DDDBAFHHHFI<@EDHGDBH@DDB@EGGHFG<FGDFHGGIGGEHDAG
@2856309/1
tgaaaatataactatcactgcttttttagttttataggttccttaatcat
+2856309/1
CCCFFFFFHHHHHJJJJJJJJJJJJJJJJHIJJJJJJJHIJJJJJJJJIJ
@4390287/1
gtcacggtctcaacaagttccgttttttggagaggcaactcaggataact
+4390287/1
@BBFFFFFHHHGHJJFGGHIIHFHHJJJJIGHFGHIIJJIJHIIHIJJIJ
@4915816/1
attgaataatagctggctggttcctagaatcccacatggcaggaagtttt
+4915816/1
@CCFFFFFHHHHHIJGIEIIFHGJJJJJJEEHHIIJJJJJJJIHIIFHIJ
@4915873/1
caccctttctgctgcgatctttgccatagcatagttcctgctttagggtt
+4915873/1
CCCFFFFFHHHHHJJJJJJJJJJJJJIJJJJJGIIGIIIJJJJJIJIJHI
@4391242/1
gttgcagttaaaccaagaacatgtggcctatcctctggaggaattccttt
+4391242/1
@C@FFFFDFHHHDBBFHGGGHGDIICFHIIJJJIGHGDCFCHEEGCHCFG
@7976081/1
cagggccattatcgcatcatacggaatctgccgagtccttccttctagtg
+7976081/1
C@CFFFFFHHHHHJJJJJJIJJJJJIJJJJIIJIJDHIIIIIIIJJIJFH
@1318889/1
gcagggaattctaagagggtacacaattcaggcactaatgtctcttcaaa
+1318889/1
CCCFFFFFHHHHHJJJJJJFHIJIJHFHIJJJJHJIHHIGBDHHIIIHHI
@805409/1
gccacttctttgaactaagtacagcgaaattcttattcgattgaagtaaa
+805409/1
CCCFFFFFHHHHFIJJJJIIJJJJJJJJJJJJJJJJIJJJJJJJJJGHHG
@4391944/1
atataattaattcaattgaaaatatttatatatttgagtaactatgattt
+4391944/1
CC@FFFFFGHHHHJJJJIJIJIJIJJJJJJJJJJJJJJFHIJJJJJJJJJ
@806308/1
gagtgagttaaaacagtacatcgcacaacaaacacttggggagttaaatc
+806308/1
@?@DDDDD?DFHHIIDABEHHIIGCHGIIIIG@DEHIIIIIGGBFCGEII
@5948431/1
attttcttcattgtaacttggcccgcaacaattgtacacaactccatagg
+5948431/1
@@@DDDBBFH?=<<?@CDCBC@BE@:@EFD@GID?BFHGD?BDFHEHFIE
@2347351/1
gaatgattttgatccaaccttctggtagcatttcaaaatgattatatcct
+2347351/1
@?@D?DD:=C>F>CE>F3?3ABHHC<AEED?E9?E<CFFGFFII>FFCDF
@4916605/1
gctacaggtagtgtcgacaattgtaccaagctctggcattttcctgtga
+4916605/1
??@D1=BBFFFDFFH@@FGIHI@FFHEFG1@:D1?:?GHIIIIIIFBB4
@3873105/1
cattgaataatagctggctggttcctagaatcccacatggcaggaagttt
+3873105/1
@@@DAADDAFF8<CEGGBEF8AEEF@@?9<CD<CEC?CF>AB;F?BB/?B
@287558/1
ggcaactcaggataactatagaggttcttctttccatcaaaggcaggaaa
+287558/1
CCCFFFFFHHHHHJJJJJJJJJJJFHIJJJJJJJJJJJJJJJJJJJJJIJ
@6446418/1
ggatgaggaaatttttcataaagaagtcgaatactgttcttaggaatatt
+6446418/1
CCCFFFFFHHHHHJJJJJJJJJJJJJIJJHJJJJJJIJJJJIJJJJJJJJ
@3375623/1
gtcaagagcttggattgcctcctgcggaccattagttgaagttccagccc
+3375623/1
CCCFFFFDFHHHHIIIJJJJJJJJJIJEHGGGIIIJJEEIIIIGGIIGIG
@3873744/1
ggcatggcctgcagctccctttttgcagcttcttcaagagggatgggctc
+3873744/1
CCCFFFFFHHHHGJJJJJJJJJJJIIGIJJJJJJJJJJIIIJDHIJJIJJ
@7498791/1
ctttattctcattaaggaattccggtttctcaaaacatggtgctggatga
+7498791/1
@@@DDFBEHFDHHBGEFBFBGIEHICGFEFHGGJJGHIIGBFHGIIBHIB
@3376449/1
gggatttgtgaagctgaatttttagaaaggcaattaatattatttttata
+3376449/1
CCCFFFFFHHHHHJJJJJJJJJJJJJJJJJIJJIJJJJJJJJJJJJJJJI
@3376483/1
ggtaaatttatcgcaaggtaatgtaaaacaatatctattc
+3376483/1
BB=DDFFFHHHHHJJIJJFHIJJGJJJJJJJJJJJJJJJI
@4918915/1
ggggaagtcaattgctaatattgccatcaacgttcactgtctataaaaat
+4918915/1
CCCFFFFFHHHHHJJJJJJJJJJJJJJJJJJJIJJJJJJJJJIJJJJJJJ
@1321730/1
cagataatcccatatcattgagacattaacttgcgtagcatactttatcg
+1321730/1
@CCFFFFFHHHHHJJJJJIJIJIGGJJJJJJIHIIEGGFCGGIIJJJGJJ
@6965629/1
gcgtcgttattgaaatcagctctcctaacaaggttgttaatctctctttc
+6965629/1
C@CFFFFFFHHHGIIJIJJJJJIIJJJJJIJJJGHIIJJJJJJJJJIJJG
@5415239/1
ctctatttcattgtgcattaatctatagaaaattttccagacagtattta
+5415239/1
CCCFFFFFHHHGHHIIJJJJJJJJJJJJJJJIJJJJJJIJIJJJFIIIJJ
@5415726/1
cttgaacttcatttccaacaggtagtaagtgatcattaagttcgccgatc
+5415726/1
CCCFFFFFHGHHHJJIIJGIJJFHHFFIIJJJIJIGIJJIFIGIJGIJJJ
@1323775/1
tttttgaattgaaatcacctgctccaggtaatggaaaatcctgag
+1323775/1
@@@ADDD;BF<?D<:?C<ECG;D<<C@BF<@E>CGHEFBFCGGE@
@4394742/1
cgctttatgcaaataaattggcatcccacttttatgaatgattttgatcc
+4394742/1
C@@FFFEEFDHHHGGIJIHGGGDHGIHGHHIJGGGIGEIIJGHIIGJJDF
@4395410/1
gttgttgttgctgaggctgctgtggtctctgctgttgctgaggctgttgt
+4395410/1
@BBFFFFEHHHHHIJJJIJJJJGIJJJJJJIIJJJJJJJJJJJJJJGII@
@3378455/1
ggtgaaaagaatgatcttccaactgtcacaaacctgttagcagctggttg
+3378455/1
@CBFFFFFHHHHHJJJJJJJJJJJJJJJJJJJJJJJJJJJJJJJJJJHIJ
@2349681/1
gtcactattaaagttgatttgtcttatcgacttgacaattttttcttttc
+2349681/1
CCCFFFDDHHHHFHHHIIIIDGGHIIJBEFFHEGEIHIIJEGFG>FHIHA
@2350184/1
ctttttcttgatctctttcattatcgtaaattgtcacggtctcaacaagt
+2350184/1
CCCFFFFDFGHHHJIJJJJJJJJJJJHJJIIJJEHHIIJDGAHIIJJGI9
@809021/1
gccatcctctcattcttagttgtaacaactag
+809021/1
@@@DDDBDFA????BFEDHAC:<3<C<F;FB<
@809117/1
taaaacaatgtcaagagcttggattgcctcctgcggaccattagttgaag
+809117/1
@@CFDDDDFHBFHIGII@HECGGGH??F@GHIGGGGIGGABFHGBFB<BG
@3876406/1
tgtctttgtgtcttgcacgacctttggattgaatataagaccttgttgtt
+3876406/1
@CBFFFFFHFHHFIIIIIJGJIIJJJIJJIIEGHIIGJJJJJJJIDHIII
@1324932/1
gtcagagcttgtaggagaatggaaggactaggacctggatggccttccaa
+1324932/1
@@@DFFDEHDHBHBEHEE>HEGHIIFII>F9CGG?B@BHEHGGIIG@GHG
@6447935/1
gccacattccattccatgatttattaaacccgatgctagctttcttaaat
+6447935/1
CCCFFFFFHHHHHJJJJJIJJJJJJJJJJJJJHIIJJJJJJJJJJJJJJJ
@5953521/1
catcattcgctcctcgactgccccgatgttggagcctatgctatccgtag
+5953521/1
CCCFFFFFHHHHHJJJJJIJJJJJJIIIGHJJIJJJJJJJJJJJJJJHJJ
@1856255/1
gtaaatttatcgcaaggtaacgtaaaacaatatctattcaacaaaggaat
+1856255/1
@?@FFDFFHFHFHIIIIAFHBFFGGEIIGGIGGGIIIIIIIIIIIGEHGD
@6448852/1
cgctaatttaaaaattgaatagtttttatgaaatgagtcagaattttcgt
+6448852/1
CCCFFFFFHHHFGIIJBHIJHHEHGHIJJJJIJFIGIHHHIIEHIGIGHH
@5420054/1
ctcatacgactctaatcgtaaaaatgttatccatttttgggttaataacg
+5420054/1
@C@FFFFFFHHFFJJI<FGHIJIICHFIGGG<FGHIJIIEHBGGIIIIII
@3381667/1
ctcagcgacttttgtccgaatctcatcagcaagaagaagt
+3381667/1
CC@FFFFFHHHHHJIJJJJJJJJJJJJJJJJJJJJJJJJH
@6966850/1
ggaacgttgatctggtctggagctggatgagtgacatcagcgccaacaac
+6966850/1
CCCFFFFFHHGHHJJIJJJIIJJJJJIIJJJFHGIJJJJJJJJJJIJJJJ
@7499992/1
ctttgtcaccactatattcaccaaccgttaacggagtttgctgtcgaata
+7499992/1
CCCFFFFFHHHHHJJJJJJJJJJJJJJJJJJJJJIJHIJJJIJIIJJJJJ
@4396443/1
attcaactttgcattaactttctgcagtatgtttacaaatgttgcagcat
+4396443/1
CCCFFFFFHHHHGJJJJJJJJJJJJJJHJJJJJJJJGIJJJIJJJJJJJI
@3878495/1
ggtatatataagattacaattcttaacattttttctttaaacaaagaaca
+3878495/1
?@:BDEFFHFHF?GHIHICHGIIIIHHEHIGCHGDEHIIIIIIIIIGIII
@3383352/1
gcatactttatcgtaacggtcatttctttttcttgatctctttcattatc
+3383352/1
@@;?ADBDBDFDDIBHEEGA<@BHDGEHIIDHIC41:DFBGHCBHGIIF<
@3879024/1
gttgctgttgttgctgaggctgctgtggtctctgctgttgctgttgttgc
+3879024/1
CCCFFFFFHGHHHJJJGIJJJJJIJHHJGHJFIGJGGHJIJIJIJIHIGG
@810028/1
ctgctgttgttgctgctgctgttgttgttgctgctgttgttgttgttgag
+810028/1
CCCFFFFFGHHFHGIGGIGHIJGDGHGJIHIIHI?DDFHGHJGGI?GBBF
@4921205/1
gtctttctcgataatcaagtgttggtgcattcataattcgggccttaact
+4921205/1
CBCFFFFFHHHHHJJJJJJJIIIJJHHHHIJJJJJJJJJJJJJJJJJJJJ
@810532/1
gcctcttgttttgcttctttttttgacctacccttgccgatagcaataag
+810532/1
@CCFFFFFDHHHHGEHGIIJJIGGHIJIIGIHGHIJIIGGHJGIJIIIJI
@4398155/1
atcggttcttcttcttttttccacgtgaaatctttaggctgcagctcaac
+4398155/1
CCCFFDFFHHHHHJJJJJJJJJJJJJJJJJJJJJJJAHIIJJJJIJJJJI
@294315/1
gtgccatccattttatagctactctaaaaacacggtcttttccttcccct
+294315/1
CCCFFFFFHHGHHJJJIJJIJJJJJJJJJJJIJJJHJJIJGIJJJJIIII
@5955142/1
gttctctaatttgtttctgcaagaggtgtcagagaggatgatggtgttgc
+5955142/1
B@@FFFFFFHHHHEHIIIIJJIJJJICGHIIJJJGHGHIIIJII?DDHHE
@3384530/1
cattcacatactttttaccagtcccttcagttaatatg
+3384530/1
===BDDF=CFHHHJJJJJJJJJJJJJJJJJGJJJJJJJ
@3384650/1
gtcgtgagaagctgcaacggctgctatagatggaacgttgatctggtctg
+3384650/1
@@@DDDDD?<C;DFGIIIIIIIFGEDEFBDDHFAFGDDGGGIGH@F=CGG
@1326102/1
attggttgtagcgattggaaaaataatcagaatatgaacggtattgctct
+1326102/1
@?@DFDDDDFHHHHGIGIGIIIJJJJJJGGBGHGIGEGHHIBAHECGIJI
@1326216/1
cctgaataccttgatggctacaaagatagaagtcgaattcagttggatgg
+1326216/1
CCCFFFDFHHHGFJIIJGIJIIJJIGHIJIJIGHIJIIJIGIFHIIEDHG
@1326324/1
ctctaactaaaaattcttttttaagtaacaaagcttcagtaaataacaaa
+1326324/1
CCCFFFFFHHHHHJJJJJJJJJJJJHIJJJJJJJJJJJJIJJJJJJJJJI
@3385839/1
ctcctaacttttaagtttttaaatcttttatgaatccatggaatcagaat
+3385839/1
CCCFFFFFHHHHHJIGHJJJJIIJJJJJJJJJIHIJJJJJJIJJJIJJJI
@813318/1
cctcattctttcaaaaaaaactattcgtaggagtaaaacgtaagtggaag
+813318/1
@CCFFFFFHHGHHGGEGGIJJJGDIHGDGIIGIGHGGIJHFGHHBFHFHI
@3880738/1
ggctgttgttgcctctgctgctgctgctgctgaggcggttgttgccactg
+3880738/1
CCCFFFDFHHHHHJJJIGGIIJJJJJJJJJJJJJJJJI@BHGGCDGHIJD
@7504245/1
cttttggaagctttacaactcctaatcctgtttcatcgcaattttctggc
+7504245/1
@@@ADDDDHFFHBBFEGFEBCFBGHDCHHHIIGHFGIDHGBGGGIGFHGD
@814072/1
gtcaattcaccaggtgatatatttttgcatctgttataaatgtaggaagt
+814072/1
CCCFFFFFHHHHHJFHHJIJJJJJJJJJJJJJJJJJJJJJJJIGJJIJJG
@4926025/1
gctgaggcaagtgttgggattttgaccatcttcaacgaatcaaattcact
+4926025/1
CCCFFFDDHHHHHGIIJJGIJJJJIIEHIGIJJJIIGIJIIIJIJJIIJH
@298411/1
gtgaaatctttaggctgcagctcaa
+298411/1
@@@7DDDDFDB?<BEFHHDAEH@F@
@4926243/1
catactccttgtcttacaggtaccggtctttctcgataatcaagtgttgg
+4926243/1
CC@FFFDEHHHDFJJGIIIGACBCFE@GH>FHHJJJJJJFGIGH9BHIJG
@3882166/1
gcacgacctttggattgaatataagaccttgttgttttagggtaatcaaa
+3882166/1
@CCFFFFFHHHHGJIJGGIIGIIEHHIJIIIJIJGHGIJJIGBBBFHGIE
@7986870/1
gtcagcttacaagccttagtaagcataaatttatggaagccataccgtac
+7986870/1
CCCFFFFFHHGHHIGIJJJIIEHGIJIJJJJJIJJJJJIFGHIJJJJIII
@4401496/1
ctgtgttgttctttttctattttcttggctttgagatacctacgcctatc
+4401496/1
@@@DDEFFDDDFH@GIIIGIEFHHIGE<CECH<FCCHGIJJJGIE>GHIG
@5424953/1
ctctgataaattagaatcatcccatagcaaatggtatttggtaggacgtg
+5424953/1
@@@FFFFFHGBHHJIJJJGHIJJFGGECHIFEGE:EFEHGJFHGGHDD@G
@299763/1
ctttaggtaaaacttttatgccaagccaagacatgaacaacaatgctcct
+299763/1
CCCFFFFDFHHHHIJJIJIJGIJJIIJIIJJJJJIIJJJJIJIJJIJJIJ
@6453457/1
gtagtttcacttttgttattggtttccttatcagtaatctcgaatctatt
+6453457/1
@=@;=DDD4:A=BCHA<EHBHGBEBC?ECB@FHCH@>1:CFF<F>8:BDD
@2867996/1
gtcttgcacgacctttggattgaatataagaccttgttgttttagggtaa
+2867996/1
CCCFFFFFHHHHHJJJJJJIJJJJJJJJJJIJJJJJHIIHIJJJJJJ;FH
@7987757/1
ggcaactcaggataactatagaggttcttctttccatcaaaggcaggaaa
+7987757/1
@CCFFDFFHHDBHGIIEGCHHEIGFHGHGIIJGGEGHII@FHEGFHGCHC
@2868435/1
ctgcaattcttggttcaagatcattttaaactgtccttctgacacaccat
+2868435/1
CCCFFFFFHHHHHHIJJJJIJJJJJJJJJJJJJJJJJJJJJJJJJJJJJJ
@6454763/1
gggcaccatgacaatagctttattctcattaaggaattccggtttctcaa
+6454763/1
CCCFFFFFHHHHHJJIJIJJJJJJJJJJJJJIIJJJJJJJJJHIIJJJJJ
@4403791/1
gtcactattaaagttgatttgtcttatcgacttgacaattttttcttttc
+4403791/1
CCCFFFFFHHHHHIHIJJJJJJJIJJJJJCHIIJGHIIIJJJJJGIJJJE
@2870147/1
catgaatgctttctaatgtttcttcatttaaaaccgctgtgtctctttct
+2870147/1
@@@DDDDBFDDHFIAFGGHGGIIIIIIIIGGIIIIGIIIFGGFIFIIIII
@5958970/1
cctgttcttcttgaagttggttcagctgtagtctgtctgcatctgtatat
+5958970/1
CCCFFFFFHHHHHHEHIJJJJJJJJJJJHIJJJJJIGIJIHHIJJHIIHG
@2355649/1
ggatatattcatgccacattccattccatgatttattaaacccgatgcta
+2355649/1
@@@DDFDEHHGHDGHIJIIGIGGIGDFEHHFHIJGGGG?<?EHB<??@@?
@1862214/1
ggacctttggcacatccacgatttcggcagcttttacctcattttcactc
+1862214/1
CCCFFFFFHHHGHJJJJJJJJJJJJJJJIJJIJJJJJJJJJJJIJIJJJI
@3389370/1
ctgggaacaagaatgctgttaatgcctccaagcttaacattgattttaag
+3389370/1
CCCFFFFFHHHFFIIIIJGIIJJJIJJJJFHIGIJJIIGIIJHIJJJJII
@2356551/1
gtaatatgagttttctttgttttcaaaggctctaactaaaaattcttttt
+2356551/1
B@BFFFFFHHHHHJJJJJJJJJJJJJIJJJJJJJJJJJJJJJJJJJJJJJ
@1862749/1
cctatacctatttacatgcctagacttgtgcaccagctaaagaagactta
+1862749/1
@CCFFFFFHHHHHJJJJJJJJIJJJJJJJJJJJJJJJJJJJJJJJJIJJI
@2356938/1
gcaacaaacagttgttttttcctgatatagctctaacttcaattaatttc
+2356938/1
CCCFFFFFHHHHHJHJJJJJJJJJJJJJJJJJJJJIJJJJJJJJJJJJJJ
@4929952/1
ctccttgaatgaatttttcattcctccatactccttgtcttacaggtacc
+4929952/1
CCCFFFFFFHHHHIIJJJJHJJGIJJJIIJJIJJJJJGIGJIJJJJGFHH
@5428563/1
ttcttttccggaaagaacctagtgtgatggcgtttctgtaccactataaa
+5428563/1
@C@ADFDDHBFAFGIIIIIIIIIIFEGG@EGHHDBHBFBFHECFEFGCFH
@3390963/1
ctctggtatccaaaggcactgttttcaccggaggaatttgtttgtgattt
+3390963/1
CCCFFFDFHHHHHJJJJJJJJIJJJJJJJJJIJJHIJJJJIJJJIJIJJJ
@7989826/1
gctgttgttgctgctgctgctgttgttgttgttgaccccatggttgtcga
+7989826/1
BCCFFFFFHHHHHJJJJJIJJJIJJHJJIIIJJIJJJJJJJJIHIDHIJF
@2871823/1
gcccattattgtgtactatcttcaaagagaaaaagtgcaatactaaaatt
+2871823/1
@@CFFFFFHHDFDEHHGIJIJJJGJGHIIIGIIJI?FEEHIGHJIJIIJJ
@5960815/1
ctttggcacattgcagttgctatcatacattcttaatatctgtgtattaa
+5960815/1
@@?BBDDB>BFHHHIGAFHIGGHGIHGGDDDBEHAFIIEEGHII?G<FGG
@4404331/1
cttcctttctttggatctgaagggcggtcccctcttttgggtggaatgta
+4404331/1
CCCFFFFFHHHHHJJJJJJJJJJJJJJJJJJJJJJJJJJJJEHHHHHFFF
@5961230/1
ctccactgaaccaaatcggctccttgaatgaatttttcattcctccatac
+5961230/1
@BCFFFFFHHHGGJJJJGJJJIJGJJ@BFCGIHIJJIGGGJCGIIJIGII
@4405090/1
atggttttggagaattatcaaagagaattattgaattcaatatagcaaac
+4405090/1
BCCFDFFFHHHHHJJJJJJJJJJJJJJJJJJJJJJJJJJJJJJJJJJJJJ
@4405366/1
caggaagttttctcgcaacttaggttatgcgaagtacataactttctttg
+4405366/1
CCCFFFFDHHHHHJIJJJJJIJJJHHIJJJJIJJFHIJJJJJIIJJJGHJ
@4930661/1
tgcagactggaagaaaccataccaaaggtcaagaccataaccaagatcaa
+4930661/1
@@@DD;DDFH??FD>FGIIIIIGIIIII?E@CDGIIGGGGFHGDGHABHF
@302378/1
catccacattttatgtgctgctaacctcttggcaatttttttcgatttgc
+302378/1
CCCFFFFFHHHHHJJJJJJJJJJJJJJJJJJJJJIJJJJJJJJJHIJJJJ
@2359066/1
gccaacagtaagacatggtagatgaggatactttaatctaatattatatt
+2359066/1
1=;BDDAADD4?DDEAE@:A<EF@AFEFABBE@EBEFC9C<<?D@D<DDB
@7511103/1
cctgttggtccattaatataaaatggttcaacttctttggtgtacagaaa
+7511103/1
CCCFFFFFFHHHHJJJJIJJIJJJJJHJJJJIJJJJJJJIHIJIIIJJJJ
@6975733/1
gtctctgctgttgctgttgttgctgaggctgctgtggtctctgctgttgc
+6975733/1
CCCFFFFFHHHHGIIJGGIHIJIJIGIIJJGHJGHGHHIIHGI@GHHH@@
@1335200/1
cttcatccttgttttcaaagttgataaataatattaatgaaactaaaaac
+1335200/1
:??DDDD?FFFFBFIFIFFFFH?FCFHFCFHCFAEBHFFCCFFIF@FIEB
@7991370/1
caaggctttgcgacaatttgttctcttctgttgtttcaattttggcagta
+7991370/1
CCCFFFFFHHHHHJJIJJJJJJJJJJJJJJJJJJJJJJJJJJJJIJJJHJ
@821205/1
aggagaaatttcaatttttgcaaattgttcgtagtgaagaactgaaagca
+821205/1
CCCFFDFFHHHDHEGIIJJJIGHIIGIGHHIFHHFHIGIIIGIIGHJFDH
@4406478/1
cctaggcaaggtacagcctcaccacctcaaccga
+4406478/1
@@@DDDDEDFFADGE<EGGJJJIIJIJJGGGIG0
@1867287/1
cctctttgtgcccatggagtttgacctctaggaccagtttgcaaagggaa
+1867287/1
CCCFFFFFHHHHHIJJJIJIJJJJJJJJJJJJJJJIJIJJJJJJJJJJJJ
@4933236/1
ccacctcaaccgaacacttctaggttacatagtgtatgaaccgctgcatt
+4933236/1
C@CFDFFFGHHHHIEIIIIFHI@GCFGGIIIIBFGGG@@FHGHIGIDIHH
@4407666/1
caccacaaatccacttggaaaactgtttatcatagatccgacgacacttt
+4407666/1
CCCFFFFFGHHHHJJJJIJJJJJJJIJJJJJJJJJJJJJJIJJJJJJJJJ
@1339010/1
gcatccttcttttccggaaagaacctagtgtgatggcgtttctgtaccac
+1339010/1
@@@FBDFFGHHGHIIIJJIIJJIGHGH>?EHGGBDHGDIGIIJIIGEGII
@7992403/1
tccagacagtatttagagactttccactatctaaataaatagctgcagct
+7992403/1
CCCFFFFFHFHHHJJJJJJJJJJJJJJJJJJJJJJJJJJJJJJJJJJJJJ
@2875780/1
ggagctcatcaagcttcggtccgactgatgatttgaggttcttgtggaat
+2875780/1
CCCFFFFFHHHHHJJJJJJHIJJJJJJGIJIJJJJJJJGHHIJJIIJIJJ
@7993080/1
ctgcaatttccaagaaactttacttttcacaaataaatataaaaagaaaa
+7993080/1
?;::BDDDF>DFFF>AF:3<:<:A<:C@E<EHBB?9?C@F<F><9:BFBF
@5966603/1
aggaaatttttcataaagaagtcgaatactgttcttaggaatatttccaa
+5966603/1
?@@DDBDDHFBFABDAA2CEAEH;?BDHEDCHE>BGIHGII<FDDHI9?B
@2363921/1
ctctgtacttcctcctcatagttccacaatga
+2363921/1
@<?DDDDAFFHDBHHACGAEH3AFHHHEGB<?
@5967029/1
gatgcataagtcattcctctatcaggtaagacaacaatcacaagttttac
+5967029/1
@C@FFFDFGGHHHJIIJJIIHHHJJJFHGHHHGIIIIGGIJIJIFHIIIH
@2364258/1
cattgagacattaacttgcgtagcatactttatcgtaacggtcatttctt
+2364258/1
@@@DDDADHFBDDGAGHIIIGG<DE?@@GEF?FGD?DDEDED=BGDFCGE
@6977786/1
ggtatttcttttttccaaattgcctctccattcaattgaagaagcaattt
+6977786/1
@@BFFFFFHHHHHJJJJJJJJJJJJJJJJJJJJIIJJJJJJJIIJJIIIJ
@1340193/1
gccataccgtacgctcaaacatgcaaatgtgacattattgactaaggccg
+1340193/1
CCCFFFFFHHHHHJJJJJJJJJJJJJJJJIIIJIJJJJJJJGJIJJJGIJ
@2365629/1
ttttgaattgaaatcacctgctccaggtaatggaaaatcctgaggagcat
+2365629/1
@@@FDDBDHDABFGBHHBGHIIDCHIIEFIHIEIIIIGIIIIGEHEGHGD
@6463652/1
cactatctaaataaatagctgctgctaatgattcaaataagtcaccaagg
+6463652/1
<??DADDDFGFGFGGIIIGCIBFHCGHIGI@EGEB<::CFFC<DFFECGE
@1341132/1
caggaacttcccagtcatcaggaataaagtcattaaccttcaaaattttt
+1341132/1
@@@=DDDFHFHDAGACGFGEHGIHIGIIG<CHEBHIEGHGGHIHIIIGGH
@6463813/1
gtttttgagctcatacttaatccaatgacatggggaagtcaattgctaat
+6463813/1
CBCFFFFFHHHHHJJJJJJJJJJJJJJJJJJJJJJJJJIJJJJJJJJJJJ
@2877594/1
gaaatattatccattagcttatgttgctacaatgtttagtgatatattta
+2877594/1
?<?D;2=2A4=C<CEBE@EE:ADFFEIEB?3CDC?9FFICCBEDFIEDI4
@2366681/1
cccttttctatgctactgttttccaattccaaattctaatcatgggtcgg
+2366681/1
CCCFFFFFHHHHHJJJJJHIJJJJJJJJJJJJJJJJJJJJJJJJJJHIJJ
@6464525/1
gttccagagactcgtccaatcagattgaaaaaaacaagttgtataacaca
+6464525/1
@C@FFFFFGHGHHJGIIJIIIIJIJJIFIIIJJJIJJJFHEHHCIIIJJJ
@7993762/1
ggatgaggaaatttttcataaagaagtcgaatactgttcttaggaatatt
+7993762/1
@C@FFFFFGGHDDGIIJJII@FGIIEIGHHHIJIGECBFIIJJEGIIGIJ
@6979416/1
gtccggtcttcactgcagcctgactggtgagaaccctc
+6979416/1
CCCDFFDDHHHHHJJJJHIJJJJJJJJJJJJJIJJJHH
@2368729/1
aactgttgctcagcagctatctcttgtaggaactggactgcattaaaatc
+2368729/1
@@<D=DDDAF?D;CGHEGHEEHBECC<9FFG<CBFHEGDHGIGBDGBGFG
@825035/1
ataaaatacaaggaagacagacagcctgcctccaaagagaagctggaaca
+825035/1
@CCFFFFFHHGHHIJJ@GIIGJFEHGGIIIIIGGGIJJJGIJJJJJGGII
@5437068/1
gggcatggcctgcagctccctttttgcagcttcttcaagagggatgggct
+5437068/1
C@@FFDDDFHHGFIGGGBGCEDCHIECD>@99CGIJJJJJEGBHC1B;FH
@5437136/1
gctttatcacgataggtgactgatatcactaatcggcaatgtcagtttaa
+5437136/1
CCCFFFFFHHHGHJHIGIJJJIIJJJJJJJJJJJJJJJJJJJJJJJJJIJ
@6980534/1
taagagttttattaaagttggatcattagcagaaatcctcattctttcaa
+6980534/1
CCCFFFDEHHHHHJJIJIIJJJJJJJJJIJJJJJJJJIJJJJJJJJJJJJ
@3398142/1
ctccttccaaaaaaatacagcaagtctggtaaatttatcgtaaggtaatg
+3398142/1
CCCFFFFFHHHHHJJJJJJJJJJJIJJJJGHJJJJJJJJJ9DHHJDHIJJ
@5438442/1
cttgtcttacaggtaccggtctttctcgataatcaagtgttgg
+5438442/1
@@@DDDFFHH?HFEFAHIIEFHGIJIJDGHAFHG>@<DF?FGC
@1342213/1
attaatctatagaaaattttccaaacagtatttagagactttccactatc
+1342213/1
@CCFFFFFHHHHHJIGIJJJHIJJJJJJFHIJJIJJJGIIJIJIJJJJJJ
@306757/1
ctccaaaattgtaaatccaggaacttcccagtcatcaggaataaagtcat
+306757/1
CCCFFFFFHHHHHJJJJJJJJJJJJJJJJJJIJJJJJJJJJJJJJJIJJJ
@1342711/1
cttaaaacaatgtcaagagcttggattgcctcctgcggaccattagttg
+1342711/1
@??DADDBF;BF<CGEB:3AF<B<FHE?H>@GFD><F@6?FEFI<C8=B
@1872717/1
ctgcactgtgacagtcttcaagcactgagttagaataccaacctgaattt
+1872717/1
CCCFFFFFHHHHGIIJIJJJJJJJJJJIIIIIJJJJJJIJJIJIJIJJJJ
@307528/1
cccagccctcagataatcccatatcattgagacattaacttgcgtagcat
+307528/1
@@@DFEDDFGBBDHFHGIHHGFDHIGII>HIIIIIIIGIIIEIEDF0DHG
@4939600/1
gggggcaccatgacgatagctttattctcattaaggaattccggtttctc
+4939600/1
@CCDFFFFGHHHFIIJGHIIIGIHGIIJIIIJJIHICGGIIJJJIIJGGG
@4412091/1
ggttgagacacttgctggggaggtggacctctttgtgcccatggagtttg
+4412091/1
@@=DDDFFHHGGHJJIIIIJIIIEEGHIIIJIEFIHABGHGEHHFGFHGG
@1344887/1
gtcaattcaccaggtgatatatttttgcacctgttataaatgtaggaagt
+1344887/1
CB@FFFFFHGHHHJEHEGHGIJJJJJJJJJJJJJJJJGIIIIHIIJIJID
@6467928/1
gcttcttaatgcatctctgcccagccacaatgttacaaacctctagaggt
+6467928/1
C@@FFFFFDHDHGIDHGHEDH?EEGCBFGGHB?GGAG>?FDGGGCGBBCF
@3399386/1
gtgcaggggaacgagaaccaatttcttttttaaaataa
+3399386/1
CCCFFFFDHHHHHJJJJJJJIIJJJJJJJJJJJJJJJJ
@3893838/1
gagaaatttcaatttttgcaaattgttcgtagtgaagaactgaaagc
+3893838/1
CCCFFFFFHHHHHJJJJJJJJJJJJJJJJHIJHIIJJJJJJJJJIJJ
@2372577/1
gcctaacaggaggtgcactggttacaggagatactggttgttgttgaggt
+2372577/1
CCCFFFFFHHHHDACFHIIIJIIIIJIIBGIGGHIJEDFGHIIFGHGGH?
@5973025/1
gctaatttaaaaattgaatagtttttatgaaatgagtcagaattttcgtt
+5973025/1
CCCFFFFFHHGHHJJJHIJJIJJJJJIJJJIJJJJJHJJJHIIIJJJJIJ
@2373132/1
ccaaaatcataccattagatttattaatttgctcaggagaaatttcaatt
+2373132/1
CCCFFFFFHHHHHJJJIJHHIJJJJJJJJJIIJJJJJJJJJJJJJJJIJJ
@5973348/1
cgacaattgtaccaagctctggcattttcctgtgactgatttttcttcaa
+5973348/1
CCCFFFFFHHHHHJJJJJJJJJJIJJJJJJJJHIJJJJHIJJJJJJJJJJ
@3895166/1
ttccaataaaacttaagagataaattcaaaaaaataaaaatttataaaaa
+3895166/1
@@@?=DDBB<:CFHDGEBDBECF@HDH@HGGC?DHEHEDGHGIIGIGGGG
@4941694/1
cgacaattgtaccaagctctggcattttcctgtgactgatttttcttcaa
+4941694/1
@@@FDFFFBAFFBGIDGIGHIGGBDGBEEHIIHGAFHI<GIIGI>FGH@F
@309011/1
ctgagatatactcatattgaggataagaaatacggtgttgtacacagtat
+309011/1
CCCFFFFFHHHHHIJJJJJJJJJJJIJIJJJJJJJGHIJJJJJIJJJGIJ
@4942046/1
cattatcgtaaattgtcacggtctcaacaagttccgttttttggagaggc
+4942046/1
CCCFFFFFHHHHHJJJJJJJJJJJJJJJJHHHIJJJHJJJJJJJJJIJJJ
@7520833/1
ctctgctgttgttgctgctgctgtggtctctgctgttgttgctgctgctg
+7520833/1
@CCDDFFDCFDFBEHGGGI<EFECDHGD@H9?B<FCGHHBBFGEGEFIAG
@1345838/1
ccgtgatctaatatttgagcagaaggtgctggtgcatgtaatactttgta
+1345838/1
@CCDFFFFHHHHHJJIJJJJJJJJJJGHIIJJFHIIJJIJJJJJJJJJJJ
@1875918/1
cattgttgcaacttagatttagggtcattccaatcttgatgcatgatgaa
+1875918/1
@@@FFDDEF?FDHECHJHJIIIIGFFHHGHJJGIJGIIJGIGICHGIJEH
@1346942/1
ataacattcgtcctcctgccactcatcataatgaacaatatcttcttttg
+1346942/1
CCCFFFFFHHHHHJJJIJJJJIJJJJJJJJJJJJIIJJJJJJJJJJJJJJ
@1347140/1
gttcatgaattgctccctccacctgaactagttcatatttcggagtcgtc
+1347140/1
@@@DFFFFHHHHHJJIJJJJJJJJJJIJJIJHIJJJJJJJJJJIJGIEFI
@7522238/1
ctcatacttaatccaatgacatggggaagtcaattgctaatattgccatc
+7522238/1
CCCFFFFFHHHHHJJIJJIJJJJJIIJIIHIJJJJJJJJJJIJJIJJJJJ
@831424/1
gtgatatgatatgggttgctgtttacaccaacgataaaatcaggctttat
+831424/1
CBCFFFFFHHHHHJJGHIJJJJIJJJJJJJJJJJJJIJJJJJJJJJJJJJ
@4413746/1
cccggtcctggtccagattcctgttgtggaccagcttgtgcttgtcttcc
+4413746/1
CCCDDDDFHHHHHJJJHIJJJJJIIJHJJJJJJJJJJJGIIIIJGHJJIJ
@5974390/1
cttctctgcactgtgacagtcttcaagcactgagttagaataccaacctg
+5974390/1
CCCFFFFFHHHHHGIJIJJHIJJJJJJJJJJJIJHIIIIGIJJIJJJJJJ
@2373655/1
ctgggttgctggtcactgggttgttgcctaacaggaggtgcactgg
+2373655/1
@@@?ABD13CF?<EAEE43CGGIEGCFFFFBFFFIBFF8?F@BFF@
@2373677/1
gtccttttatcataatgagatcaagtttttttcgaatcaaatgaagctgt
+2373677/1
CCCFFFFFGHHHHJJJJIJIJJJJJJJJJJJIJJJJIJJJJJJJJIJIJF
@3895959/1
gtgagaagctgcaacggctgctatag
+3895959/1
11:?A???AACDABCE<EEEIEE4EB
@2882481/1
gctcaggagaaatttcaatttttgcaaattgttcgtagtgaagaactgaa
+2882481/1
@@@DDD;AFFHDFHGGBBHHIIIGF<<AFHGDFGIFG?FHDDDDHGGIAD
@2885017/1
ctcaatgatttcctccttccaaaaaaatacagcaagtctggtaaatttat
+2885017/1
C@CFFFFFHHHDHGIIGHGHIIIJCHGIGFHIJHIEHHIJJBHIBIIGIE
@4415305/1
gtgtctctttctttttttgttagactgatttgatagagcacggaaggtgg
+4415305/1
BBBDFFFFHHHHHJJJJJJJJJJJJJJJJJJJJJJJJJJJJJJHIIJ=CH
@5976967/1
ctcattttttctgctaaagcactaccttcagcgggagaccttggctttgc
+5976967/1
@@CFDDEBHFFHGGI@EHGCCGIIGEDHCHEAFHGGG@FFACB@>FHGGG
@3898003/1
gggaaataggatattttcgcattcattaagattagtattaactgttaatc
+3898003/1
CCCFFFFFHHHHHJIIGHIIGIJEIJJJJIIIJJJFIHJJJJJJIJIJJI
@3403656/1
cgacaattgtaccaagctctggcattttcctgtgactgatgtttcttcaa
+3403656/1
@C<DFFFFHFHHFIIIGIIIIGIEHIIIIIIFIGIEHIEH4DHIIIIIII
@1878571/1
acacaattcaggcactaatgtctcttcaaaatcttcttcatcacgtcgtc
+1878571/1
@?;DD2ABFHHHHIIIIGEGAEEHH@HGIGHIIIHIIIHHHIGIIGHIDG
@5978095/1
ctgtagtctgtctgcatctgtatatgccctagcacggaaagcagcg
+5978095/1
@@@BDDBDFFF>FFGEGFHHIGHGFFGGGDHDDHHIGEGHHEHJIG
@312001/1
gacgtgctgtaccttgtatactagcatgactgactagatagaagtctaat
+312001/1
CCCFFFFFHHHHHJJJHIJJJJJIJJJIIJIJIHIJGIIGGHGIGHIJIJ
@5445983/1
tctgcactgtgacagtcttcaagcactgagttagaataccaacctgaatt
+5445983/1
@CCDDFDFGHHHHIHIGIJGGJJJJJJJIGEHHHJJJJJIJJJJJJJJJJ
@2885972/1
gttcttcttgaagttggttcagctgtagtctgtctgcatctgtatatgcc
+2885972/1
CCCFFFFFHGGHHJJJJBHHIIJJJJJJIIIHHIJJJJJJJJIJJJJIJJ
@6473065/1
tggatgaggaaatttttcataaagaagtcgaatactgttcttaggaatat
+6473065/1
CCCFFFDFHHHHHJJJJJJJJJJJJIIHIJJIJJJJJIJJJJJJJJJJII
@6473130/1
cactaccttcagcgggagaccttggctttgccgcttgttgctgtacttga
+6473130/1
@@@FFFBAHDHFFIIIGHGGHIJJJFIJEGIJIGGIGCGFIIJ@FHIJIC
@7525489/1
ctccactgaaccaaatcggctccttgaatgaatttttcattcctccatac
+7525489/1
CCCFFDFFHGHDHGIIGGDIJGGHIJIHGIJGGHIII@@FGIGGIIFHIH
@1351273/1
ctgctgcggctgttgttgcctctgctgctgctggggctgttgttgccact
+1351273/1
CCCFFFFFGHHHHIJHIIJJJIIJJIIIJJGIGIIIIIJGHGFHCGIJJJ
@7526035/1
cgtgagccaacagtaagacatggtagatgaggatactttaatctaatatt
+7526035/1
CCBFFFFFHHHHHJJJJJJJJJJHIJJJJJJJJJJJJJJJJJJJJIJJJJ
@835021/1
gccttaccttcagctgagtgagttaaaacagtacatcgcacaacaaacac
+835021/1
CCCFFFFFHHHHHJJJJJHIIJHJJJJJJJJHIJJJJJJJJJJJJIJJJJ
@835043/1
ctaacgttatcaggttttgggtagttgggtaatattttgataacgtggat
+835043/1
@@@DDDDDHFFFHG2AFGGBEAB?AEG<:?FGIIIBFHC?BFGHEFFEHD
@4948167/1
ggtgcattcataattcgggccttaactttagtg
+4948167/1
?@=D:2=AFFD<2AEEGGIFIFIFIIFIIIIGI
@2377695/1
cattaatctatagaaaattttccaaacagt
+2377695/1
@?@DDDDDHH8DBHAC;FHB?HEHHI??CC
@835375/1
gctgagagtaattcgtcgcgcattctgttgtatatttatgctcacttcac
+835375/1
CCCFFFFFFFFHHJJIJJJJJJGJJJJJJJIIJJJJIJJJJIJJJIJJJJ
@3899751/1
cactgattgatgtcccaatggtccacacctttgtcaccactatattcacc
+3899751/1
BCCFFFFFHHHHFHIJJJJJJFHJJJJJIJJJJHIIJJJJJIJJJJJJJJ
@2378374/1
cttttttaataagttttttttgggattttaatatttccatttgtttttca
+2378374/1
@@@DDFFFFHDDHA<EFHBHGBHGDHGI@@FFGGGI=FGIHEF=CGEGGC
@1880305/1
ctccgacaaacgccatcctctcattcttagttgtaacaactaggggcacc
+1880305/1
CCCFFFDFFHGHHJJIJJGIGHHGIIIIGIGHIFHHIGIGIJGDHHJJJI
@2378632/1
gccaatagctgtgggttatatggtgattgatgccattcaactttgcatta
+2378632/1
CCCFFFFFHHHFFJJGHIIHHIICFGHGIIIJJJGDGIGHIGFHIIIGJI
@1880917/1
gctgttgttgctgaggctgctgtggtctctgctgttgctgttgttgctga
+1880917/1
CCCFFFFFHHHHHJJJJJJJJJHIJGIJJJJJJJJJIIJJHIJIJJIJIF
@5980800/1
cttcgatagaatctgcaacaactttgtcaacgacacattgctggcctatg
+5980800/1
@@@DDFFDFHAHDGIEHHEFHICHHHICGGFE1DCGIGDDGIIIGCHGEE
@7527054/1
gtggaatgtatgacgatgatttgatatctatatttctcattttttctgct
+7527054/1
BBBFFFFFFHHHHJJGIIEHIJJAHGHHIIIIJJJJJIGIJJJJJHIJJJ
@4417672/1
tatattcatgccacattccattccatgatttattaaacccgatgctagct
+4417672/1
CCCFFFFFHHHHHJJJIIJJJJJIJJJJIJJJJJJJJJJIJIIJJJJJJJ
@7527279/1
ttctgcttccgttccaccctttctgctgcgatctttgccatagcatagtt
+7527279/1
CCCFFFFFHHHHGJJJJJJJJJJJJJIJJJJIJJJJJJJJJIJJJIIJIJ
@1353976/1
acaaaaaataaaataagctcaactatagtttaaaaaaacaaaacaagaat
+1353976/1
@@@DDDDDFFFF?:EG:ACE@FDFFD<@9?::B@E3:@DF9FBF2BFFE<
@2888704/1
gaatacacaacagtataacattcgtcctcctgccactcatcataatgaac
+2888704/1
CCCFDFFFHHHGHFHIGGJGIIJJJJJJIJJJJJJJJJJIJJIIIIJJII
@836749/1
ccaactcatactgtcttcagcctcatgttataacattatgcagttcatta
+836749/1
BC@FFFFFHHHHHIJJIJIEHGJJJJIHIJIIJJJJJJJJIJJHIIJIJJ
@1881924/1
ctccaatcgcattccctttcacactagggacatgaggtgaaattattggt
+1881924/1
CCCFFFDAFDDDDHGGIJIGGIGGGHIFE?EGHEHIJJIIIJJJJIGIIF
@1882029/1
gctgaggcaagtgttgggattttgaccatcttcaacgaatcaaattcact
+1882029/1
@;@DDDD??D=:AAABBGDHI<CHICGIHFEGH><?GH;BB<FHCH>??F
@6990259/1
aatattttgataacgtggatgtagataggctggcctgcttgtggaaaacc
+6990259/1
CCCFFFFFHHHHFGHHIJJJJHJJJIJGHGEIJIIGGHGIG?B@FHJIJJ
@8003618/1
ccagaacttccggcataatgagtacatcatttacatcaccgtgatctaat
+8003618/1
@@@DDDDDFFAFFGHGHGGIED<CEFFHGHCHGGIIIGHIIIDGGHFGEI
@5452088/1
gtcctgttggtccattaatataaaatggttcaacttctttggtgtac
+5452088/1
@@@FFFDDDHHDHGGIGDHIBDGHGIHHHGIIGEBGGIII9D:BGEI
@3409620/1
caaatttctatttccgattatttttcctttgatgctgctcaatttacctt
+3409620/1
@@@DABDDHBBDCB@;C?AFHECGG>HFG9<CEG4EGHEA<:DFGDB@?F
@3409653/1
agcagtcatcaccaaaacctgatgattttcaagctcttcatgccactgat
+3409653/1
C@CFFDDDFFHGHIJJEGEHHIJJDIGGIHGIICGGIIJJJJJGGEHHIH
@315605/1
ggcaaggtacagcctcaccacctcaaccgaacacttctaggttacatagt
+315605/1
@@?ADDDDBD>F<;EG<CCECHHCEHGIHDHH0:BFHIIIC0BFBHH@F=
@7528065/1
cttcaaatagtacttcaccaaaaactttgtcagccgcttctataccacca
+7528065/1
;?=DDDDDA?FACFACEEFFECEHGBBABFE@B<?<8?G@DG@<BBGI?F
@2381220/1
gccaataattgttctttcatgatactctcaagatccctgattacttcttc
+2381220/1
CCCFFFFFHGHFHIJJJJJJJJJJJJJJIJJIJIJJJIIIJJIJJIJJJB
@4951314/1
atcctgaggagcatgttcttgcctttgttgctgctgtggtggttcttgcc
+4951314/1
CCCFFFDFHHHHHJJJJJJJJJJJJJJHJJJJJJIJIJJGHIFHIJJJJJ
@3903919/1
ctgtatcaacaactgtaccagccggcacattcatatttctcccatctgca
+3903919/1
CCCFFFFFHHHHGJIFGGGHGIJJJIIJGGEFIIGJJJIHJJJGIGGEGG
@4952070/1
cttgtagccaccggtacttttgtaaaacattatcaaaagttctctgacca
+4952070/1
CCCFFFFFHHHHHJJIJJJJJJJJJJJJJJJJJJJJJJJJJJJJJJJJJJ
@6478270/1
ctcgataatcaagtgttggtgcattcataattcgggccttaactttagtg
+6478270/1
@@@DDEFDFFFDFGGHEBH<CC<A:C?FB9FHFD?8?FGHGGIGDDGI?B
@1355227/1
ctcaatgatttcctccttccaaaaaaatacagcaagtctggtaaatttat
+1355227/1
CCCFFFFFHHHHHJJJJJJJJJIJJJJJIJJJJJJJIJJJJFHHIIJJIJ
@4419138/1
gtaacttggcccgcaacaattgtacacaactccataggaagcgccaaagg
+4419138/1
@@@DDDDDHDHFHGI<@>?FC@GEEGGGGGABGFF?D@GGG;0@F<F9=C
@3904870/1
ctcagagctaccttggcagctgctaattttgcttggtgtttgttttctcc
+3904870/1
@@CFFDDFFHDHFADFDGHGGGIJJHIJJJIIIJIIDGCGHGGIIIJIJJ
@7528619/1
gctgctgtggtctctgctgttgctgttgttgctgaggctgctgtggtctc
+7528619/1
CCCFFFFFHHHHHJJJJJJJJJJJJGIJHIJJJJFHIIJJIIIFEHDDDC
@3904889/1
ctgctaattttgcttggtgtttgttttctccaactccgacaaacgccatc
+3904889/1
@CCFFDDDHHGFHJJJIFFHIIIFHGGIJIIIJIGGHGGIJJIJIEGIIJ
@316187/1
ctcatcttcatcatccaagccgtaatgaatggtgttgctttcgcagggta
+316187/1
@@@FFFFFHFFHGJIJJJJIJJHIGIIIJGJJGGGHGIJEIHIIJJJI=F
@316859/1
gtgtaatcactgctgaggcttgaacaagcccttc
+316859/1
::?D?DDDH?B?C4C@D;EG>GFHI?F?;B?F;?
@1356644/1
gtagaattataaaataaatacaaatacagaaacttagttgccaactcttt
+1356644/1
@@@FFFFDHBHDDIIIEGADGEEI?A?AA9AFG@2?@G<1?FHEHB??BD
@4420199/1
ctaacctgttcttcttgaagttggttcagctgtagtctgtctgcatctgt
+4420199/1
CCCFFFFFHHFHHJJJJJJJJJJJJJJJJJJJJJJIIJJJJJJJJJJIJD
@4420414/1
ggtaaaaataaaatttaaaaatgttgctattgtttcaacatgtctttcag
+4420414/1
@B@DFFFFHHHHHJJJIJJJIJJHJJJJJJJJJJJIIJIJJJIJJJJIJJ
@6478579/1
gcggttgttgccactgctgttgttgaggctgctgtggtctctgctgttgc
+6478579/1
@?@BA8@8CB?D<FFFFFC<C>AFEC<?E;DEGCCBD3???FF3BF@DBF
@4952512/1
gccaataattgttctttcatgatactctcaaggtccctgattacttcttc
+4952512/1
CCCFFFFFHHHHHJJJJJIGJJIIIJIJJJJIEFHHIIGIJJJIJIIJJJ
@1886649/1
ctcgaggtggctgcagtttccatatcatattatacctgaaggcttttggg
+1886649/1
CCCFFFFDHHHHHJIJIJJJJJJJJJJJJJJJJIJJJJJIJJJJJJJJJJ
@4421626/1
atctggtctggagctggatgagtgacatcagcgccaacaacaatgacagg
+4421626/1
CCCFFFFFHHHHHJJJJJJJJJHJJJJJJJJJJJJJJJJJJJJJJJJJJJ
@4953753/1
ggagcaaatacaatgtatttgctgtctttgtgtcttgcacgacctttgga
+4953753/1
CCCFFFFFGHHHHJJGHJJJJJJJJJJJIJJJJJJJJJGIIHEIIJJIIA
@317427/1
gtggtctctgctgttgctgaggctgctgtggtctctgctgttgttgctgc
+317427/1
C@CFFFFFHHHHHJJJJJJJJJJJJJJJHHIHJJJJJJJJIJJIIGJJIA
@1888249/1
tcaaaactcattaaatatttctgtaagcgaagaactgaggtaaaaataaa
+1888249/1
@C@DDFFFGHFFFBE@HIIIGIIIICF@FH@@CHGFH?DG?FHGEDGCEG
@4954759/1
cttgaggaagttggtgtagaggtgcaggctggccatgttgaatagcttgc
+4954759/1
@CCFFFFDHFCFFIEFEEHGHIAFHGIIGI@D=FG?FDHGGGIICGG@FG
@1888403/1
ctcattttcactcagaagaaataatatctcagcaccaattttatgatttc
+1888403/1
CCCFFFFFHHHHHJJIJJIJJJJJJJJJJJJJJJJJJIJJJJJJJIJJJJ
@5455418/1
agctaaggctgtatcatcaacttctaaaggtttccaataaacaccttttg
+5455418/1
@?@DDDDDHDHACGIFIEGBFEHIDEEHBHACFHIIIIICGGIIGGIGHI
@3413891/1
gtcttgcacgacctttggattgaatataagaccttgttgttttagggtaa
+3413891/1
CCCFFFFFHHHHHJJJJJJJJJJJJJJJJJJJJJJJIIFDFHJIJJIBDG
@6480855/1
gattacttcttctcgaggtggctgcagtttccatatcatattatacctga
+6480855/1
CCCFFFFFHHHHHJJJJJHIJJJJJJJIJJJJJJJJJJJJJJJJJJJJJJ
@6481166/1
atcctattaatgctttaaacattaactagttgcacttttcacatacaaca
+6481166/1
@@@DDDDBFFHBFIIIA<EAHGFHIII@FEHHHIIIIIIIIEHHIIIIIE
@318548/1
gctaattttgcttggtgtttgttttctccaactccgacaaacgccatcct
+318548/1
@@@D;DBDFFFFF@E2<2:CA<FB3EH9@HGCFFAFFFEIFEFBAAFFD@
@4955526/1
gcagagaccacagcagcctcaacaacagcagtggcaacaaccgcctcagc
+4955526/1
@CCFDFBFHFHHHJDGIGIHGEGGGIGJJGIFHGIGGGGIJEIGIIIJJJ
@4423635/1
gtctgctgggttgctggtcactgggttgttgcctaacaggaggtgcactg
+4423635/1
BB@DFFFFHHHHHJJJJEHEIJJJJFHIHJJJJJJJJJJJIJJBFHHIJJ
@4956389/1
acaacatatttcaacatgtatccttttgggcggtaccatggtataactat
+4956389/1
CCCFFFFFHHHHHJJJJJJJJJJJJJJJJJJJJGIJJJJJJIJJJJJJJJ
@7532485/1
atcagattgaaaaaaacaagttgtataacacaattaaaaagtaatctgaa
+7532485/1
CCCFFFFFHHHHHJJJJJJJJJJHIIHIIIJJJJJJIIJIJBGIIJJJII
@4424539/1
cacaaatccacttggaaaactgtttatcatagatccgacgacacttttta
+4424539/1
CCCFFFFFHHHHGJJJJJJJIJHJJJJJJJIIJJJIIJJJJJIJJJJJJJ
@320220/1
ttattgtgtactatcttcaaagagaaaaagtgcaatactaaaattttatt
+320220/1
CCCFFFEFHHHHHJJJJJJJJJJJJJJJJJHHIJJJJJJJJIJJJJJJJJ
@320265/1
ctgtggtctctgctgttgctgttgttgctgaggctgctgtggtctctgct
+320265/1
BCCDFFFFHHHHHJJJJJJJJJJJJJJJJJIIIIJJJJJHGIHHIJIIII
@8009462/1
gagaatttttaaccatttacacaatataaatgctccttcaacaccacact
+8009462/1
8?;A?ABD<CDFA<AFEBCFH@BHIIFGIAH@EHG3?C4<DGH@;?8BFD
@1359591/1
gtcacttttggtcctgttggtccattaatataaaatggttcaacttcttt
+1359591/1
CCCFFFFFHHHHHJJJJIJJIJJJJJJIJJJJJJJJJJHIJJJJJJJJJJ
@320406/1
cccgattctatttcttggtcatcagtttgagatactgtaatgcattgtag
+320406/1
@CCFFFFFHHHHHJJJJJJJJJJJJHIJJJJJJIIJJIIJJJJJJJJJJJ
@4425012/1
ctcttggacaagttgttatattagtcactttatatgttcttttaacactc
+4425012/1
CCCFFFFFHHHHHGIGHIJIJJJJIJJJJJJJJJJJFIHIJJJJJJJJJJ
@1891176/1
ctttgatggaatttcataaacaactttcaaatccttaatatacgcaacaa
+1891176/1
C@CFFFFEDHHHDDEBCGGHIIIIGHIIGHIIIIIGIFHAFHIEHIIGHH
@3416538/1
ctgctgtggtctctgctgttgctgttgttgctgaggctactgtggtctct
+3416538/1
CCCFFFFADFHHHJJJJJIJJJJJJJJIJJJJJJJJJI1:CFGGIFHIJI
@3908923/1
cttgatactccctgggtttaaaatcttcaataacattactcatttctgat
+3908923/1
CCCFFFFFHHHHHJJJGHJJJJJJJJJJJJJJJJJJJJJJJJJJJJJJIJ
@7534292/1
cttgaggaagttggtgtagaggtgcaggctggccatgttgaatagcttgc
+7534292/1
B@CFDDFBFHFFHIAFEAHHJJIIGIIJJJIJJGFGIGGCGHIICHIGEI
@7534533/1
tcacaatcaattaattggtaacatggtaaaataccttctttgactaaata
+7534533/1
@C@FDBEFHHHHHJJJII<HHGGIIJGIIIIIJIJJJGGGHIIIJJJIIJ
@6482733/1
ccataccgtacgctcaaacatgcaaatgtgacattattgactaaggccga
+6482733/1
CCCFFFFFHHHHHJJJJJJJJIJJJJJJIIJJJJJJJJJJJJJJJJJJJH
@4426372/1
tttttttggatctgaagggcggtcccctcttttgggtggaatgtatgacg
+4426372/1
CCCFFFFFHHHHHJIJJJJGIJIJJJJJJJJJJJHHEFDDEEEEFEEDDD
@6483279/1
gtctctttctttttttgttagactgatttgatagagcacggaaggtggaa
+6483279/1
CBCFFFFFHGHHHJJJJJIIJIIIJHIJJJIJJJJJJJJJJGJHI8CHFI
@2386380/1
ctccggccaagatcagccgtgtttggtagaagcaggatgacacttaggtc
+2386380/1
CCCFFFADFHFAFGGGAGIECGHIIIHGIG@GCHGIDHIDADEGIIEICH
@2386537/1
ctcgaatctattatctcttggacaagttgttatattagtcactttatatg
+2386537/1
CCCFFFFFHHHHGIJIIJJJJJGJJJEHIHIJJIJJIIHHIIJJJJJJJJ
@5459126/1
caggtgaaagatgccggaagtatttatggagtccatatttaactgct
+5459126/1
@@@FDEFFHHDHGJIJIJIJFEHGHGIHGGHDHGIGGIJIIIFDDFH
@3910553/1
atgctttctaatgtttcttcatttaaaaccgctgtgtctctttctttttt
+3910553/1
CCCFFFFFHHHGHIJIGIJGGGHGGHGGJEBGIGDDFHGHIGHGIHGGIJ
@6483733/1
gccaacagtaagacatggtagatgaggatactttaatctaatattatatt
+6483733/1
CCCFFFFFFHHHGIGHJIHHIGIIIJJJJGHIJIIIIJICFIEIJIJIIJ
@5459732/1
gtccttctaacctgttcttcttgaagttggttcagctgtagtctgtctgc
+5459732/1
@CC<DEFFFFDHFHHHGHIIIGJHFHEHIIAFIGIJJIHGGIEHIJJJIJ
@2387206/1
cgatgatttgatatctatatttctcattttttctgctaaagcactacctt
+2387206/1
BC@FFDEFHG=CCFHHHIIJJJIJHJIJJJJJJJJJIIJJJJIIJJJFII
@2894916/1
atctgcatgaacggtaatagctcgtgccattgcgccaggtgtccggtctt
+2894916/1
@CCFFFDDDHBHFIIIIEGIIEFGHIIIEHIIIGGGIIIBGDCGGE@GBG
@1892438/1
gttcttgtggaattgtgacactttgatgttgtaaggtgctgaggcaagtg
+1892438/1
CBCFFFFFHHHHHJJJJJJJJJJJJJJJJJJIJJJJHHJJJJJJJJJJGI
@3417747/1
ctctcattcttagttgtaacaactaggggcaccatgacgatagctttatt
+3417747/1
?@@FFFDEHGFHFCGGHFDFHIGGA@;:8CFBHGBFBG;?BD:B>DGIGB
@8011561/1
ttccttatcagtaatctcgaatctattatctcttggacaagttgttatat
+8011561/1
CCBFFFFFHHHHHJJJJJ@FIJJJJJJJJJJJJJJIJJJJJIIJJJJJJJ
@5994358/1
ccactgattgatgtcccaatggtccacacctttgtcaccac
+5994358/1
CCCFFFFFHHDHHGHJGIIIIJHJHJJJJFJIEHGJJJJIJ
@323346/1
gagcttttattgaatagaataggaatgtcaggtgcgttaacttttggtgg
+323346/1
C@CFFFFFHHHHHJJJJIJJJJJJIJJIJJJJEHGIJJJJJJJJJJJDGH
@3911378/1
gggtagttgggtaatattttgataacgtggatgtagataggctggcctgc
+3911378/1
BCCDDFDEHHHFHIJJJJJJJJJIJIJFIJIIJHGIJJJJGJJJJIJJJA
@5995395/1
cttctaacctgttcttcttgaagttggttcagctgtagtctgtctgcatc
+5995395/1
CCCFFFFFHHHHHIIJJJJJGIIHDHIIIJGJJJJEGFIGIJGGHIIJEI
@2895124/1
gctttcgctgcggcatgctttgcttctttcttagatctaccagtgcccat
+2895124/1
C@@FFFFFHHHHHJJIIJJIJJJJJJJJJJJJCHGIIJJJJJIFGIJJG@
@3912441/1
tagtatgtttacaaatgttgcagcattaagtcttctctgcactgtgacag
+3912441/1
CCCFFFFFHHHHHJJJJIJJJJJJJJJJJJHIJJJIJJJJJJJJHJJJJJ
@3912516/1
ctctgaaggttgtattgttctggtattatgagtgttacttctcatcctag
+3912516/1
CCCFFFFFHFHHHJJJJIGIJJJHIJIJJJJJHHIJJJJJJIJJJJJJIH
@5461893/1
atttcattgatagtatctgatttgttgtttattagg
+5461893/1
?@1AD;DD4CDFDDFD:<:FE?CFFGACFE9?CE9<
@1362797/1
ctctggctattttagcatggaatgtaatctccaagttgtgaatcaatttc
+1362797/1
CCCFFFFFHHHHHJJJJIIJGIJJJHJJJJJJJIIIIJFHIJJJJJJJJI
@5463061/1
acttcctcctcatagttccacaatgagtaatttcaatttttaatcctttt
+5463061/1
CCCFFFFFHHHHGIJJJJJJJJIGJJIEHGHIJIJIJJJJIJJJIEIIJJ
@5463679/1
tatgactcccaagctgctatgagtactatcatcagctggtgtagaattac
+5463679/1
@@@DFFFFGGDHHGHGIJJJJJJCHHIHIIGGIJJJJJJDGCHHIIIJJG
@1895481/1
gcggaggctaccttgccgtaggaaataagaaagcaagagaaggaagtgag
+1895481/1
CCCFFFFFHHHHHJJJJJGIJJJJJJJJJJJJJIJJJJJJJJJJJJBGII
@3913220/1
gtctccttcaacaatcgtcggtacaatgtaatatgagttttctttgtttt
+3913220/1
CCCFFFFFHHHHHJJJJJJJJHIJJIJJHIJJJJJBHHIJJJJJJJHIJJ
@3913780/1
ctcttctcttggtgttcaacaaatctcttaatgatatcagtcagcttaca
+3913780/1
CCCFFFFFHHHHFHGHJJJJJJJIJJJIJJJJJJJJJJJJIIJJJJJJJJ
@4961795/1
cattaatctatagaaaattttccaaacagtatttagagactttccactat
+4961795/1
CC@FFDFFHHHFBHIBGHIIEDHHIIIGGIGI<HIIIHIIIIIIFIIIII
@4962922/1
ctttttttggatctgaagggcggtcccctcttttgggtggaatgtatgac
+4962922/1
CCCFFFFFHHHHHJJJJJJIIIJHHIJJIJJJJIJHH?DDDDEE@CDDCC
@2390218/1
atttacacaatataaatgcaccttcaacaccacactcctcaaggtacacc
+2390218/1
@CCFFFFF?FDHGJIIJJJGJIIJGHGHDG@GHIIJHGHIJIGGGDHGII
@2390305/1
cctcatcaagagcacggcgatactgcaaacaagggatag
+2390305/1
???DDDDB:=::2A@6@<CC0C:B@DDDE@DCDD;@CC3
@3420637/1
ctcagataatcccatatcatggagacattaacttgcgtagcatactttat
+3420637/1
CCCFFFFFHHHHH3EGIJJJJJJJJJJJJJJJJJJJJIJJJJJJJJJJJJ
@4430937/1
ctggggaggtggacctctttgtgcccatggagtttgacctctaggaccag
+4430937/1
CCCFFFDFHDFHHJJJJIJJJJJJJJJIJJJJGHJJJJJJJJJGIDHIII
@3421304/1
cctgggtttaaaatcttcaataacattactcatttctgataggttctgca
+3421304/1
C@@FFDFDHFFHFGGHEHIDHHGIJIG4AFGIJIIGGIGIGDBGHGIIGH
@5465948/1
gccgatctgaggtctgtcaattcaccaggtgatatatttttgcacctgtt
+5465948/1
?;1B=A:BF?D=2AEF<E:<FHII@3<F=:CBFD@?FFEF?FCD@FGDBF
@2391955/1
ggctattttagcatggaatgtaatctccaagttgtgaatcaatttcagga
+2391955/1
@<@??DDDHHBFFAGEBB>FI<HHGEGHCFE<FCA?EFG@FD>D?DAHIF
@2392268/1
cctgattacttcttctcgaggtggctgcagtttccatatcatattatacc
+2392268/1
CC@FFDFEGGHHHJJIJJFGIEGHIIJIEHEGHIJGIGHIEGDHIGIIJI
@4432156/1
tttcaacagtagtttcacttttgttattggtttccttatcagtaatctcg
+4432156/1
CCCFFFFFHHHHHJJJJJJJJJJJJJJJJJJJJJJJJJJJJJJJJJJJJJ
@3915304/1
ctccgcctttctttccttttttgcccattattgtgtactatcttcaa
+3915304/1
?BBFFFFFHHHHHIIGHIJJIJIJIJIJJJIJIHIIIJJGJGIEIJJ
@7002066/1
cagcaaaatccaaaagatttttcattgtgttcgtggaagtaag
+7002066/1
=;=?;::A=FFF?AAB:23:<ACDA<2222A9E:C:8?;:??B
@4963497/1
tttggattgaatataagaccttgttgttttagggtaatcaaattttatga
+4963497/1
?@@D?DDDHHFFAHGHEGHIGEBHGI:FECBA>;?EDHDGGG@DFHHCAD
@4963812/1
ctttaaacaaagaacattggattattcttacaaacagaatccttaactgt
+4963812/1
@@CFFFFFHFDHDHHGHIJJH<HHJJIGJJJJ4CGIJJJGEGIJJJJJID
@8015455/1
ggcttgtctaacttgaccaacggtaaaagcaggaggttgttgcatccttt
+8015455/1
CCCFFFFFHHHHHJJJJJJJJIJFHIIJIIJJJGIIBGGGIIIJIJJGIJ
@326792/1
tgtttacaaatgttgcagcattaagtcttctctgcactgtgacagtcttc
+326792/1
CCBFFFFFHHHHHIJJJJJJJJJJJHIJJJJIJJIJJJJIJJJJJIJJJI
@4964379/1
ggctattttagcatggaatgtgatctccaagttgtgaatcaatttcagga
+4964379/1
CCCFFFFFHHHHHJJJJJJJIJJJJJJJJJIHGJHHJJJJJJJJJJJJJI
@848262/1
ctttagggtttcttccgctaatttaaaaattgaatagtttttatgaaatg
+848262/1
@@@FDFDF=AFHHJJGIGHGIJJJIGGHIIIHAHIJJDBGGIIJFGGIJI
@6491507/1
ttcagctgtagtctgtctgcatctgtatatgccctagcacggaaagcagc
+6491507/1
@?<B?AD>=CAFFG:AFEIHHEHF<3A:?BHCHIIDFIEGFIDGIF>FFC
@4965161/1
cagagactcgtccaatcagattgaaaaaaacaagttgtataacacaatta
+4965161/1
CCCFF3DDHHBFF@BHHICHIGHGHIJGIBHIG?FGHHGGCG8DHIGHIH
@4432752/1
gggaattctaagagggtacacaattcaggcactaatgtctcttcaaaatc
+4432752/1
@@@DBDDDHHBFFGIIFEGHGHCFHGHHIIIIGFEHEHIGFGEGCB@<?9
@1366848/1
gataaattagaatcatcccatagcaaatggtatttggtaggacgtgctgt
+1366848/1
C@@FFFFFHDDHDGGIIJIJJIIIIIIJIIF>FHGHGCG@DDGHIJIIHH
@4432832/1
gtgatctccaagttgtgaatcaatttcaggatacgatctggtttacaatt
+4432832/1
CCCFFFFFGHHHHIIIIJIIIIJJJEHJIGJJHHHGGIGIIIJGIIIJJG
@1368345/1
cacctttctttccttttttgcccattattgtgtactatcttcaaagagaa
+1368345/1
??@;BBDBDHBBHDBBGHHHGGIFGHBHFB1???@CDDHGGCDFF?DFBG
@1368504/1
cctgccactcatcataatgaacaatatcttcttttggattagtagaaaat
+1368504/1
CCCFFFFFHHHHHJJIJJJJJJJJJIJJJJJJJJJJJJJJJJHJJJJJJJ
@8018162/1
ctctgcactgtgacagtcttcaagcactgagttagaataccaacctgaat
+8018162/1
CCCFFFFFHHFHHJJJHIJJJJJJJJJJJJJIJJJJJJJJJJJJJJJJJJ
@8018274/1
ctcgaatctattatctcttggacaagttgttatattagtcactttatatg
+8018274/1
@@@DDFFDFH?FBFGGGGIGIDGHFGCHGIIII>FHGGEGEHHGIIICHE
@7539813/1
tttgttttccttcttttttatttttacaaataatccgtgcagtatgtttt
+7539813/1
@CCFFDFFHHHHHJJJIJJIIJJGJGEGIIHIHIIJJGGGIIDHIJGIJJ
@4966149/1
catactttatcgtaacggtcatttctttttcttgatctctttcattatcg
+4966149/1
@CCFFFFFHHHHFGIIJJBHGHIJEIIJJJJJJJHIJJJJJJIJJJJJIJ
@2396749/1
gaagagggcaagtaagtaccatatctatgttg
+2396749/1
@@@DDDDDHHDDHGB@C@E?ECH<E?CEEHEE
@5469686/1
cccaatgtttctagcctttcataattcataacgtcattagcagagctcgc
+5469686/1
CCCFFFFFHHHHHJJJJJJJJJJJJJJJJJJJJJJJJJJJJJJJJJJJJJ
@3426003/1
atttgatatctatatttctcattttttctgctaaagcactaccttcagcg
+3426003/1
@B@FFADDHHHHHJJJJJJJJJJJIJJJJJJJJJJIJJIIJJJJJJIJJJ
@6004491/1
ctatgtttgatgacatatcaataacattctcctcaaccttttgtaacatc
+6004491/1
@@@DAABDFFA:<CDBBGCIHBFHGEEGDHIIDHGEGGGHHI9FEHDGII
@4966310/1
caggcatgggtcactattaaagttgatttgtcttatagacttgacaattt
+4966310/1
@@@FFDFDDD?FDGIIJCIHEHHGHDHHIHFEGCDGEGGGCHGIIDEG4:
@6004517/1
cttgactatgtttgatgacatatcaataacattctcctcaaccttttgta
+6004517/1
?@@FFFFFHHHGHIAFHHHIIAHIGIIIIIHHHGIIGIIIIIIIGIIIHI
@1369183/1
gtgtttttgagctcatacttaatccaatgacatggggaagtcaattgcta
+1369183/1
::=ADDDDHBHFHDHIJIIIGCHFGHG@FCGHGGGDBGG?:BFHDIIEIH
@329283/1
tctggatcaaaagtaaaatcttttctatcttcatctgttattaaatgagg
+329283/1
CC@DFFFFHHGGHBGGHJGHIIIIGFEHIIIIHHHFHGHIJJGIJJJJJC
@8019549/1
cacctcttctttgtctccaacccctacctcttcctcgccatctgcctatt
+8019549/1
CCCFFFFFHHHHHJJJJJIJJJJJJIJIJJJJJJJJJJJJIJJJJJJIJI
@1369933/1
gctaatagtccaatcttcaattgtttt
+1369933/1
=1?;D2ADF???:<:<AE:AB>?HHFC
@7005767/1
ggcatgggtcactattaaagttgatttgtcttatagacttgacaattttt
+7005767/1
CCCDFFDFAADFFHGJGIJJHHJEHIIGIHIJGIJJAFEHGHIJJIIIJI
@3426750/1
ctgggaatcctttgtgagccacatcaatgttaaggaatggtttccaacca
+3426750/1
CCCFFFFFHHHHHJJJJJJJJJJJJJJJJJJJJJJIJJHICGIIJJJJJJ
@4437230/1
gcttgctgtggtggtacagcacccgttcctggtccagattcctgttgtgg
+4437230/1
CCCFFFFFHGHHFIGHIIJJJJJIJIJJJJJJJJJJJGHIJJJJIJJIJJ
@4437518/1
gctgaatctttatttgtttcatcgtcagtatcatcagcatcagattcttc
+4437518/1
@CCDFFFFHHHHHJJJHIJJJJJIEHHIIIIJJJIIJIHIIGHGHIJJJB
@2399588/1
cttttgggcggtaccatggtataactatcttattgagataattatctttt
+2399588/1
CCCFFFFFHHHFDGHIJJJHIJIJJJGIJJJIJJJJJJJJJIJJJJJJJJ
@7007598/1
gttataacattatgcagttcattacctaagatatttgttatgatctccgg
+7007598/1
CCCFFFFFGHHHHJJJJJJJJJJJJJJJJJIJJJJJJJJJJJJJJJJJJJ
@5472743/1
gtgtataatatccacagaaatggactgtaaagacagctaagatgccacct
+5472743/1
@@BDDFDFHHGHHIJJJIJJIJIJIJJJJJJJJJJJIGIIHIJIJJIJJJ
@4438513/1
attagaatcatcccatagcaaatggtatttggtaggacgtgctgtacctt
+4438513/1
CCCFFFFFHHHHHJJJJJJJJJJJJHJJJJJJGHJJJJJIJJJJJJJJJJ
@1903630/1
ctcagagctaccttggcagctgctaattttgcttggtgtttgttttctcc
+1903630/1
CCCFFFFFHHHHHIJJIJJJJJJJJJJJJJJJJJJJHHHJJJGHJJJJJJ
@4439048/1
cttgaggctgagatgaaggtggtctgctgggttgctggtcactgggttgt
+4439048/1
CCCFFFFFHHFHFIJJIJJFGIGHIJJJJJJGHJJJJGGGIJJJJJGIJH
@1371156/1
ctgggctacagatatctagaggttctgtatttcctgtgatcttgtctaag
+1371156/1
@=@DDDDD?<CCFBBEGEICFH:<FHHCBFHIGIGIGGAB@CFHBFHGEG
@1371190/1
agtatgttttccaacagtcataataaattcattagactgtcgatgaagag
+1371190/1
?@8BDDBDFFFBD<?C@FFCFE<EHIIIEB<F>HEDE9<:<B8:?DFE48
@1371519/1
ctcaaccttttgtaacatcgacaacaccgcttgtgcggcaatatgtttgg
+1371519/1
@?@B?3BDC<<CA<@AHD??EHIDHDDFC0CAG?0?@:?FAG@DFH@CC1
@8020620/1
gtgactgatttttcttcaacatcaacaaatgtcacttcaaactgttgctc
+8020620/1
<@@DFADEFFDHHGGB@GCEEHEFFDEFHIHDHIIIEHHIIIGGGHEGEG
@6007631/1
gtcactttatatgttcttttaacactctttgatggaatttcataaacaac
+6007631/1
?=?B=A=B<FAF8FGFEFCHIIE@EC>BHHHIFBC@FGAFEFG@G?G>C?
@853813/1
ctctgtcgaacagcttccacagcttgtctgtaattgcgataaggtttttc
+853813/1
@CCFFFFFHGHHGGIJIGIJGIIJJJIIJJIJJJIIGGGJJJJI?BGIIG
@2904935/1
ctgtacttgaggctgagatgaaggtggtctgctgggttgctggtcactgg
+2904935/1
CCCFFFFFHHHHHJJIJJJJJJJJCHHGHJJJJJJJGIJJIJJHIJJJJJ
@7008401/1
gccacattccattccatgatttattaaacccgatgctagctttcttaaat
+7008401/1
CCCFFFFFHHHHHJJJJJJJJJIJJJJJJJJIIJJJJJJJJIJJJJJJJJ
@2400696/1
ttggatcattagcagaaatcctcattctttcaaaaaaaactattcgtagg
+2400696/1
@C@FFFFFHHHHHJJJIJIJJJJJJIJJJJJIJIIIIJJJJJJJJIHIJJ
@4970118/1
ggacaatttacaggcagttgaagataacatacaattttaattttattatt
+4970118/1
?<@FFFFFFHFHFGIBB?AFGIGIHHIFHIFEIIGIIGIDGC9CHFIGGG
@5475363/1
ggaagaaaccataccaaaggtcaagaccataaccaagatcaattactcta
+5475363/1
CCCFFFFFHHHHHJIIJJJJHHJJJJJJJJJHHEHIJIJJJJJJIJJJJJ
@7542769/1
gttgccttaaaacaatatcaagagcttggattgcctcctgcggaccatta
+7542769/1
?@@;ADDDFHHHHIGGEEHEFD@HGFIICFADHIICHHEDCHG:FHB@BH
@4440370/1
ctgagatgaaggtggtctgctgggttgctggtcaccgggttgttgcctaa
+4440370/1
CCCFFFFFHHHHDGIHIJJJJJJJHIJJJJJJJJJJJJJHIIJJJJJJJJ
@4440556/1
ggtgcgttaacttttggtggctttattatattactcctaattgaagagcc
+4440556/1
BC?DFFFFHHFDHJJJJHJIJIJJJJJJJJJJJJJJJJJJJJJJJJJJJJ
@4970603/1
cttgcacgacctttggattgaatataagaccttgttgttttatggtaatc
+4970603/1
@@@DD8;DD>FFHG?AF<CEEHIIE>4:?CCFD?C@@BD;?@9BB9?DBH
@1372654/1
ggttgtttccctagactgtggttgagacacttgctggggaggtggacctc
+1372654/1
@CCFFFFFHGHHHJDIIJIIJGIJIGGGIIGGHIJIEEHFHIBFEHCHGI
@4970940/1
attcaaataagtcaccaaggacctttggcacatccacgatttcggcagct
+4970940/1
@BBFDA==ADFFHIJJJIJJIJJIJJJJJIJJJJD>:?8DH;:D??67;F
@854758/1
gattgcatcaccgaggaattccagcctttgatagcaatcggtaaagtttt
+854758/1
CCCFFDFFHHFFHIJJIJJJJJIIGIEGCHJGIJJIIIIIJGDHIIIIJI
@2402542/1
gcttggattgccccctgcggaccattagttgaagtcccagccctcagata
+2402542/1
@@@DDDD>FBFDBHGI7EB@6CDHIIICHIIGGFG@DFCB@FEHEGD@@C
@333559/1
ataactatcaatactttaagagtactaccaactcatactgtcttcagcct
+333559/1
@CCFFFFFHGHGHIFIJJJIJJFHHGGIHJIHJJIJIIJJIJJJJJGJJJ
@5475737/1
agcagcctcaacaacagcagtggcaacaaccgcctcagcagcagcagcag
+5475737/1
@@CFFFFFGHHHHIJJIJGIHIIJJJJIJIDFBHGGCGGBGHGHIEGGJI
@2403969/1
gccgtgtttggtagaagcaggatgacacttaggtcgtgcatggttta
+2403969/1
@<@DDD?DBHHDFID@?DBHHGIGGGEHHICA@?DF@?FEHIIEGGG
@8023431/1
cttctgaagacaggactaggtgctgcaatgaccatcaatcatcccttttc
+8023431/1
@C@DFFDFGHHHABEHIIGIHHIIIIIHIIIIIGIGHGHIEHIIIIIIIB
@334358/1
gaggaatttgtttgtgattttttattgtatcccaatcaattatgatactg
+334358/1
CCCFFFFFHHHHHJFHFIJJJJJJJJJIGJJJJJJJJJJJJJJJJJJJJJ
@1906435/1
ctccaatcgcattccctttcacactagggacatgaggtgaaattattggt
+1906435/1
CCCFFFFFHHHHHJJJJJJJJJJJJJJJJIJJJJJJJIHIJJJJJJJJJB
@2907068/1
gtagaggtgcaggctggccatgttgaatagcttgctgtggtggtacagca
+2907068/1
B@@FFFFBFHGHHJIJJIIJJJHIJIIEIIIGHIIJJHGIHHIDFIIDGG
@6499419/1
cgacaaacgccatcctctcattcttag
+6499419/1
@@@1D?;;@D?FH93AAEAFHIGHGHI
@7544735/1
cttaagtttgttgaagctgcaaaagagatgggaatgattgttaatca
+7544735/1
@@CFDFEDDDHHGHHIIIGIIGHGIHIHGEHJJJJIHJJGDGHFGGI
@3922486/1
ctaacgttatcaggttttgggtagttgggtaatattttgataacgtggat
+3922486/1
CCCFFFFFGDHFHJEHIIIJJEGHIIIJJBGGIGIJJJJIIIJGJHIJIJ
@8024092/1
cactctttgatggaatttcataaacaactttcaaatccttaatatacgca
+8024092/1
CCCFFFFFHHHHHJJJJJJJJJJJJJJJJJJJJJJJJJJJJJJJJJJJJJ
@7012461/1
ttccagcatagcttcaatttcattgtcgcttatgtcaaattctacttctg
+7012461/1
<@@DDBD>BDD?DEEHGGGGIIDHBHGF=??CB@F@@GHHHBBF<?9BG?
@8024623/1
tctctttcccgatcaggcgctgacctggcggtagctttaatcatagttga
+8024623/1
CCCFFFFFHHHHHJJJJJIJJJHIJJJJJJJHIJJJJJJJJJJJJJJJHH
@4973948/1
cagcagcagaggcaacaacagcctcagcagcagcagtggcaacaacagcc
+4973948/1
@@@FDFDDBHF?HFHGHEHHCG@FHGE@FCBG@BF8B?DHGGGHJFDHFB
@1375688/1
cttcagcgggagaccttggctttgccgcttgttgctgtacttgaggctga
+1375688/1
CCCFFDDDHHHGHGGJJIJIIIIIIJIIJIIDHDDHGFEDHGIEGGIIHA
@2405233/1
ataacattcgtcctcctgccactcatcataatgaacaatatcttcttttg
+2405233/1
@@@FFFFFGHHHGIFEIIIJCIEHIJJEIIIIJJJIEEHGIJECGGIIIG
@2908521/1
gtgcaggggaacgagaaccaatttcttttttaaaataatcagcaaaatcc
+2908521/1
???ABAA?6CFFFGGGGII>FHCFGGICHGHGGIEGHIIDCHEG>GDFDH
@335765/1
cccgtttttattatcgcttctaattttttctctcatttctgggattaaaa
+335765/1
?<@D:DDDHHBBH9EHHGGHHIHGGGDHHIGEBFDB?@FG>B9;DGHDGG
@2405589/1
ggtatatataagattacaattcttaacattttttctttaaacaaagaaca
+2405589/1
BB?DDFFFHHHHHJJJJJJJJJJJJJJJJJJJJJJJJJJJJJJJJJJJJI
@8025405/1
aatagctgtgggttatatggtgattgatgccattcaactttgcattaact
+8025405/1
CCCFFFFFFHFHDGHIIGJJCHHGJIJIJJIJIGIIIJJGHJIJJJJJJJ
@6011887/1
gcctttcataattcataacgtcattagcagagctcgctactaaggccttc
+6011887/1
?@@D=D?B?D?FFFBG>GEF<3A?FC?>F99<?CG@<8?G?FGFAE?D>F
@4443036/1
tcttgcctttgttgctgctgtggtggttcttgcctttgcagctgttgtgg
+4443036/1
@CCFFFFFHFGHHFGHIIIIEDE:CFEBEEHGFGGIIIEHGIIIFGIIII
@5479240/1
ctccttccaaaaaaatacagcaagtctggtaaatttatcgcaaggtaatg
+5479240/1
?@;DABDDFFFFFFBGIIFFEFFG?DGEFGGBDFFFFIIEGIADF=CBB>
@6500037/1
ccatgatttattaaacccgatgctagctttcttaaatctggttctctaat
+6500037/1
C@@FFDDDHHBH>CAEBFHE>FEHG@BEEFBBFHIGIEHIIIICGAGB>G
@2406619/1
tttttgaatcaaaatcacctgctccaggtaatggaaaatcctgaggagca
+2406619/1
@CCFFFFFHFHHHIJIJIJIIIIBFFGICAEIHIIJCGIIJJJGIIGIII
@4975820/1
cagaattttcgtttggagcaaatacaatgtatttgctgtctttgtgtctt
+4975820/1
C@CFFFFFHHHHHJJJJJIJJJIJJJJJJHIJJJJJJJJJJJJJJJJJJJ
@4976296/1
ctccaatcgcattccctttcacactagggacatgaggtgaaattattggt
+4976296/1
CCCFFFFFHHHHHJJJJIJJJJJJJJJIJIJIJJIJJDGHGIIIGIIGJB
@3434318/1
ctgctgtggctgttgttgctgaggctgctgtggtctctgctgttgctgtt
+3434318/1
=??4A?A222222AA2?EBHC>DGE381E@FFCDBDFED3?@BBFIE>GD
@4976888/1
cgacctttggattgaatataagaccttgttgttttagggtaatcaaattt
+4976888/1
CCCFFFFFHHHHHJJJJJJJJIJIIIIJHIIHIIJIGIIFHIJJJJJJJJ
@338689/1
ccattttccaaaggtttaaaagcaggtattgcattggtataagcatttgc
+338689/1
C@@DFFFDHDHFHGGGHGFGIGEHIICHHIGGGIIIJEFHGIJIJGIJJI
@8027960/1
ctgcaatttccaagaaactttacttttcaca
+8027960/1
???ADDDA:A:<CEBEE?:C?FCEEE:A<F9
@7016860/1
gtttttatgaaatgagtcagaattttcgtttggagcaaatacaatgtatt
+7016860/1
B@@FFFFFHGHHHJJJHIIJJJJJJJIIJJJJIJJJJJJGHJGGIJHIIJ
@5480304/1
atttccgattatttttcctttgatgctgctcaatttaccttcatccttgt
+5480304/1
=@@FDDDDHHFHHIJIIJIJJIJJJIJJJJIJJJJJEGIHIJHJGFHHHF
@8028317/1
cacattccattccatgatttattaaacccgatgctagctttcttaaatct
+8028317/1
@@CFFFFFDHHGFGIHGHGJJIJIIIGJJJHJIJIJJJIJIJJIIGIJJI
@6501434/1
ctcgtttcattttgctttgacttctcatttcttgaagtttattttcttta
+6501434/1
CCCFFFFFGHHHHJJJJJJJJJJJJJJJJJJJJJJJJIJJJJJJJJJJJG
@5480725/1
tttcatgatactctcaagatccctgattacttcttctcgaggtggctgca
+5480725/1
CCCFFFDFHHHHHIJJIJGHIIJJJIIIJJJJJJJJJJJJIIDGIJIJJI
@339748/1
gtgctccaatcgcattccctttcacactagggacatgaggtgaaattatt
+339748/1
CCCFFFFFHHHHHJJJJJJJJJJJJJJJJJJJHIJJJJJJHHHIJJJJJJ
@340525/1
ggaagtgatttgcacgaagcactataggtcgaccttctcggccaagatta
+340525/1
BC@FFDDEHHHHGJIJJJJJIIIGIIIJIJJJJJJJJJIJJIIIIIJJJJ
@8029797/1
gtgtagaggtgcaggctggccatgttgaatagcttgctgtggtggtacag
+8029797/1
B@BDFFFFHHHHHJJJJIJJJIJJJJIIJJJEIIJIJIJJJJDHIAHIHG
@4980635/1
acgagaaccaatttcttgtttaaaataatcagcaaaatccaa
+4980635/1
1=@A?88DA3AAF?4?<<AB><4??E?<BHF:?C;9?<<?BF
@5481000/1
cttggtacaattgtcgacactacctgtagcagtttgttatggtacgggga
+5481000/1
@@<D=:AD?FF?AG@FGHEGGGCBHHII?BB>GCGG@GB<93??9@6:.;
@5481565/1
cgtggaagtaagtggtctttcatttaatgttttttgaaaagcctcacttg
+5481565/1
@@@DFDFFHHHHHIIHIJJJJJJJJGJJIJJJJJJJHIIIJIIHJJIJIJ
@8031694/1
tacgctcaaacatgcaaatgtgacattattgactaaggccgatctgaggt
+8031694/1
CCCFFFFFHHHHHJJJJJIJIIJJIJJJJJJJJJJJJJJIJJJJJJJJJD
@6015821/1
cttctaacctgttcttcttgaagttggttcagctgtagtctgtctgcatc
+6015821/1
CCCFFFFFFDHHHIHIIJGHGIJJJJJH?HHGHGGHIIIHHGIHIIFGIG
@6016070/1
agaatttttaaccatttacacaatataaatgcaccttcaacaccacactc
+6016070/1
BBCFFFFFHHHFHJJJJJJJJJJJJJJJJJJJJJJJJJJJJJJJJJJJJJ
@8032760/1
catgaatgctttctaatgtttcttcatttaaaaccgc
+8032760/1
?<?DDDDB:D:CB<EEE4CCEA?AFFCFC@>D9FF?D
@344215/1
tccacctttctttccttttttgcccattattgtgtactatcttcaaagag
+344215/1
CCCFFFFFHHHHGJJJJJJJIIIIJJJJIIJIIJJIJJJJJJJJIIGIHI
@8033660/1
attatttttcctttgatgctgctcaatttaccttcatccttgttttcaaa
+8033660/1
CC@DADEFH3CDDHBGHEGEC@GCHEHIAHHG><;BCGGGGI?D999BDH
@344551/1
gtcaagaccataaccaagatcaattactctaccaggtggaggtgaaa
+344551/1
CCCFFFFFHHHHHJHIJJJJJJJJJJJJJJJJJJJJDHIIIJ:BGHI
@4983319/1
tgctgctgtggtctctgctgttgttgttgttgctgaggctgctgtggtct
+4983319/1
<?@DDD;:CDAAA<BEEGCGCDHI=FAFG;FBFBDC;CDDGF390?DF>F
@3925903/1
ccttgtcttacaggtaccggtctttctcgataatcaagtgttggtgcatt
+3925903/1
CCCFFFFFHHHHHJFGIJJJHIJJJJJJJJJJJJJJJJGGHIJJGGHIJJ
@3925921/1
gctgctgtggtggttcttgcctttgcagctgttgtggtggttgttgcctc
+3925921/1
@@@FFFBDFHADFEGFGGHIGAFHIJHGIIIJJIFGICGH@DH@FGHAGE
@5482501/1
gcccaatattgattccaaaacttccggcataatgagtacatcatttacat
+5482501/1
CCCFFFFFHHHHHJJJJJJJJJJJJIIIIIIJJJJIJHGIJJIJIIJJJJ
@7019462/1
cttcatttaaaaccgctgtgtctctttctttttttgttagactgatttga
+7019462/1
@@@DDDDFHDFDHIBHA@FFHHADBEHHEBF@GFD@FGFF>GGA38BBCF
@4447972/1
gtacctagctctaaatgccacaagatgggcataataggcaggagcaggta
+4447972/1
@@@DADDDBFHFDHIH@<FGIGHIBEF@CHGHIBEG??B@FDFFGIGG/B
@5483012/1
cggaggaatttgtttgtgattttttattgtatcccaatcaattatgatac
+5483012/1
@@<DDDDDBHDFHEG@GGBCHCHGIIHE<F@<FGFGHCHIGCCG@?@BFG
@6016639/1
ctccttttcccgtttttattatcgcttctaattttttctctcatttctgg
+6016639/1
CCCFFFFFHHHHHIJJJHJJJJIJJJJJJJIJJJJJJGHIJJEIIJJJIJ
@6016815/1
gaagtaaattgtaaaatgctaatatcctaacgttatcaggttttgggtag
+6016815/1
?@@FDDFFHHHCFGGGGIIIIJIIJGIGIJJIEFHIGIJIFHHIJJJGBH
@6504484/1
cttctatcacatcggaggcaaccaatatgttcgtctcacccatgttaaat
+6504484/1
CCCFFFFFHHHHHJJJJJGIJJJJJJJJJHJJJJJJJJJJJJJJJJJJJJ
@7021007/1
tgatttgatatctatatttctcattttttctgctaaagcactaccttcag
+7021007/1
CCBFFFFDHFFHHJJJJJJJJJJJJJJJJJJJJJJJJJJJJJJJJJJJJJ
@2912550/1
atttattaaacccgatgctagctttcttaaatctggttctctaatcatct
+2912550/1
CCCFFFFFHHHHHJHFHJJJJJJJJJJJJIJJJJIJHIJJJIJJJJJJJJ
@862728/1
ctccataggaagcgccaaaggcttctctcgtgagccaacagtaagacatg
+862728/1
CCCFFFFFGGHHHJJJJIIGHIIGIGIIIGIJJJIIIIECEHIEH9CGFH
@7021422/1
cttctgtaaaacgccaataattgttctttcatgatactctcaagatccct
+7021422/1
CCCFFFFDHFAFHIGJIJIGIIHHHIJJIIJJJJJIJIJIIIJJJJJJII
@4984394/1
gggacacttatcaggttgtatactgatttcataatgatgtacgaaacctc
+4984394/1
CCCDDFFFHHHGHJJIGIHHJJJEJJJJJJJIIJJJJJJIEHIJIIJJJJ
@4984817/1
actgaaccaaatcggctccttgaatgaatttttcattcctccatactcct
+4984817/1
CCCFFFFFHHHHHJIJJJJJJJIGHGIGHJJJJHIJJIIIJJJJJJJJJG
@8034129/1
cgaggaggtccctgttgttccattgcttgaggtctggtaattggagcggc
+8034129/1
CCCFFFDFDHFHHJIJJHI@HFHGIJJJFHIJFHGIJDDHGIGIJJJJIJ
@4449989/1
cccatggttgtcgaggaggtccctgttgttccattgcttgaggtctggta
+4449989/1
CCCFFFFEHHHHHJJJIJJFHIJJJIJJJJJJIJJJJJJJGIJHIJJJFH
@1918156/1
ctgttcttaggaatatttccaatgaattcctctatttcattgtgcattaa
+1918156/1
@@@DDADDFFFAB<EFFI>DD<EGBHBHF>FEH>>HHG<F@FFFFCGFF?
@6505616/1
atttggtaggacgtgctgtaccttgtatactagcatgactgactagatag
+6505616/1
CCCFFFBDHHHHHGIIIJFHIJJJJHHHIIIIIJJJJJJIJJIHJJJIIG
@1381272/1
ctcctaacaaggttgttaatctctctttcccgatcaggcgctgacctggc
+1381272/1
CCCFFFFFHHHHHIJJJJJJJJJJJJJJJJJJIJJJJJJJJJJJJJJJJI
@1918376/1
tccaagttgtgaatcaatttcaggatacgatctggtttacaattagaatt
+1918376/1
@@@FFFDDHDFHHIIEEHJJGIJIGGHHIFGGIIJFHIIFIJIJIIGGGI
@7551310/1
ctttcattatcgtaaattgtcacggtctcaacaagttccgttttttggag
+7551310/1
CCCFFFFFHHHHHJJJJJJJJJJJJHIJJJJJJHIHIJJJGGIJJJJJJJ
@8035269/1
gtggttgttgcctctgttgctgctgaggctgttgttgccactgctgctgc
+8035269/1
?@@FDFDDHHHHHJJJIBEHGII<ECFEHEHDD@CBGIIIGIEIJJFJJJ
@346134/1
ggtggcagaaccctacctcgaacttccatcatattgtttgatatcgccag
+346134/1
??=D=DDFFGHGGIBFGIEGFHIJIHIGIIJIIIIEHIJGGIGGGEDFGE
@5485725/1
gcctgcttgtggaaaaccaccacaaatccacttggaaaactgtttatcat
+5485725/1
@CCFFFFFHHHHHJJJJJJJJJJJJIJIIJIJJJJJ@HIJJJIJJGJJJJ
@5486465/1
gttgtggtctctgctgttgctgaggctgctgtggtctctgctgttgttgc
+5486465/1
BBCFDDFFHHHHHJJJHIJJJJJJJJJJGGICHIDHHIIIJIJJIJJJIG
@6018860/1
ccaatgtttctagcctttcataattcataacgtcattagcagagctcgct
+6018860/1
CCCFFFFFHHGHHGIJJJJJJJIIIJJJGJJIHIIJIJGIIIGIHIJJJI
@2413162/1
atgacattcatctataactaatagattgacacgagacaacgtgatataac
+2413162/1
<@@DDDBDB?FHDBBH<FE>GHEA@ECB@<HBFBFC?BFA@0:DFGEGIG
@6019564/1
gtaaaacgtaagtggaagcataagctcccaattctttggtgataagaact
+6019564/1
@@@ADDBD?CAD2CFGEE:FHCHB>FFDCG;FGFGFFCF?D?DFCFGFEI
@7551733/1
gttcatcagaatcaaaatggttgtcatcccataaaacatgataatgactt
+7551733/1
CCCFFFFFHHHHHIIGHIIJHIIIJJJJJJJJJJIJJIIJIJJJJJGJJJ
@3930160/1
gaaggcttttgggtcgtgagaagctgcaacggctgctatagatggaacgt
+3930160/1
CCCFFFFFHHHHHIJJJJJJIJJJJJJJJJJJJJJIJJJIJIJJJFIIIG
@2914811/1
gccacatcaatgttaaggaatggtttccaaccaataattgcagactggaa
+2914811/1
CCCFFFFFGGHGHBFIGGIIGIJFGHIGJJJJJJJJJJJJJFJIJJIJII
@4452056/1
aatctctgtatcaacaactgtaccagccggcacattcatatttctcccat
+4452056/1
8?;BDDAAFDFBDGGGIGAB<CA@HDGIA:EGGFDFH@DFABFGIGHIGB
@2915162/1
gcatgactcatagcttggaggagatatgatttgtctctaaatgaataatg
+2915162/1
CC@FDDFFGHHF?FIJJEHGIDGHDHIJGJIIGDGGGGHIJHIJJJJIGB
@5488205/1
gtgatcattaagttcgccgatcttgtacaacattttacatgcagttagtg
+5488205/1
@B@FFFFFHHHHHIGIIJIJJJJJJGHIGHIJJJJJJJIJJJJJGHIJFH
@6507169/1
gcctcctgcggaccattagttgaagttccagccctcagataatcccatat
+6507169/1
?@@DFFFFHAAFFGIJJJGFDFCHIEG<CFGIJIGGHHIJJEBDHIJIJG
@5488496/1
ctccaattgcattccctttcacactagggacatgaggtgaaattattggt
+5488496/1
@@@DDDDD<DF?FGHCGGBHGGIIGGIIGGICGE@CCHHBCBD?GHHBF9
@7025112/1
ggtctcaacaagttccgttttttggagaggcaactcaggataactat
+7025112/1
@@?DDFFFGDFF<CBGGCFHGGHHIGGCCBCDGHEGGIIJCG@/8CG
@7025256/1
tgacaattttttcttttcttctttctgtatcaactgcagcctcttttacc
+7025256/1
@<@FDFFFHHDFHHGGGBBECDFHGHG?CDFGIGHIIJGBEGGGGGEGIC
@2916614/1
tgagcatatattttcaaatatttatctatcgtatcctcctcgataat
+2916614/1
CCCFFFFFHHHHHJJJJJJJJJJIJJJJJJ1CGHJJJGJJJJ?FDHH
@1384616/1
ggattttctaaagctttgaattcataagttggttgttttttaagtgcatg
+1384616/1
CCCFFFFFHHHHHJJJJJJHIIJIJJJJIIJJHJJIJJJJJJJJIIJIJJ
@7026789/1
ctcaatttgttaataatagagtaattgggagaattgagagaagctttact
+7026789/1
CCCFFFFFHHHHHJJJJJJJJIHJIJJJIIIHIJJJJJJJJJJJJJJIIJ
@1385114/1
cttcaccaacattcatgaataatggaaaatcacatagcttcggccacttc
+1385114/1
CCCFFFFFHHHHHJJJJJJJJJJJJJJJJJJJJJJJJJJJJJJJJJJJJJ
@2416327/1
gtccttctgacacaccatctctgtaaaagaggatagcttgaggcttatac
+2416327/1
CCCFFFFFHHHHHJJJJJJJJJJJJIJJJJJJJJJJJJJJJJJJJJJJJJ
@8038645/1
gttgctcagcagctatctcttgtaggaactggactgcattaaaatccgaa
+8038645/1
C@@FFFFFHHHHHJJIJJJJJJHJIIGHIJJJJJJJIJJJJJJJJIHJIJ
@7553925/1
ctgtggtctctgctgttgctgttgttgctgaggctgctgtggtctctgct
+7553925/1
@@@FFDDDHHDFHGGIIIGCGCGDFFEFHIIIGBFHBFG:B@GAFHHIII
@6509449/1
caccaattcactcccgggtggaaatactgg
+6509449/1
@@@DDBDDHFHHHBGIEBHGBFHIIIGGHI
@2417614/1
ctctgataaattagaatcatcccatagcaaatggtatttggtaggacgtg
+2417614/1
CCCFFFFFHHHHHJJJJJJJJJJJJJJJJJJJJJHIIJJJJJJJJJJJII
@6509793/1
gtcacaactaacaatgggccacaactcatattgatcgtcaaatgaaacat
+6509793/1
@@@DFFFFHHHHHJJJIIIJIJJJJJJIJJJJJIJJJIIJJJJJIIJJJG
@6509958/1
cttcattttcagctctggctattttagcatggaatgtgatctccaagttg
+6509958/1
BBCFFFFFHHHHHJJJJJJJIJJJJJJJJJJJJJJIJJIJJJJJJJJGIJ
@5491907/1
tcagataatcccatatcattgagacattaacttgcgtagcatactttatc
+5491907/1
CCCFDFFFHHHHHJJJJIIJIJJIIIJJJJJIJIJIHIIIIJIJJJIIJJ
@6510963/1
gcagggaattctaagagggtacaca
+6510963/1
@@@A;DD?CFDFBGGHIEA3ACBH@
@349732/1
gtctcacccatgttaaattttttcagaa
+349732/1
@@<DDDDD:<CFDFIIBG?FIIEEEFF?
@3446800/1
ctttcagataaatttattgagctggaacatagttttaaac
+3446800/1
BB=DDFFFHHHHHJJJJJJJJJJJJJJJJJJJIIJJJJJJ
@7027980/1
gctccaattgcattccctttcacactagggacatgaggtgaaattattgg
+7027980/1
@7@ADBBDHFAAFEHEHHHIECI@FHF??@FGEEDEEGIIA>DDDDGGGG
@868201/1
aaaatgtaatctctgttcttttttgaaacgaaatagttttttacaatact
+868201/1
@?@BDAA?BFDBHGBHBHE@FHEIGG?@FEIEFGC@0BGGGEE@GCGGGG
@868250/1
ctgggaacaagaatgctgttaatgcctccaagcttaacattgattttaag
+868250/1
@@@FDDEDFFBBHGEEBDHFGGIE@GHIGJEEAHGHEHGEGI>DGHDGHC
@868267/1
cttggctttgccgcttgttgctgtacttgaggctgagatgaaggtggtct
+868267/1
CCCFFFFFHHHHHJJJJJJJJJJJJJJJJIJIJIJGIEIEGGII9?F@GH
@4454723/1
ctcctgccactcatcataatgaacaatatcttcttttggattagtagaaa
+4454723/1
CCCFFFFFHHHHHJJJJJJJJJJJJJJJJJJJJJJJJJJJJJJJIJIJJI
@4454950/1
cttcattgtaaaaataataaggaagattatttacagtaaaaattataata
+4454950/1
CCCFFFFFHGGHGGIIJIJJJIIIIJJJJJJJJJJIIIIJHIIIJJJJJJ
@1387038/1
tctgtcttgaaatctgtagcccaatatagattccagaacttccggcataa
+1387038/1
@C@FFFFFHHDDHIIICFFHIIHIIGIGHHG?H@EGDHIIIIIIFGIGGE
@8040389/1
acttcttctcgaggtggctgcagtttccatatcatattatacctgaaggc
+8040389/1
CCCFFFFFHHHHHJEGIJJJJJJIJJJJJJJJJJJJJJJJJJJJJJJJJJ
@1924445/1
cacgttcataaggtctcatttgaaaacgtggatctccaaggtctccttga
+1924445/1
CCCFFFFFHHHHHGHIJJJJJJJJJJJIIJJIJJJIIJJGIIIJJJJJII
@4991533/1
gttgctgctgttgttgttgttgttgaggttgattagaagcccctgcttct
+4991533/1
CCCFFFFFHHHHHJJIJJJJJJJJIIJJGHIJJJIJJJJJHIJJJIJJJJ
@7029408/1
caatgtttctagcctttcataattcataacgtcattagcagagctcgcta
+7029408/1
@@@FDBDDDDHHHDFFGEEBDAIDHIGHIEHFEHFGIIDGHDFEDHGHGI
@2919772/1
ccacattccattccatgatttattaaacccgatgctagctttcttaaatc
+2919772/1
CCCFFFFFHHHHHJJJJJJJJJJJJJJJJJJJJJJJJJJJJJJJJJJJJJ
@3448110/1
aatcaaatcatcagtttcccaggtccacaattcaagatctaatttcatgc
+3448110/1
@@BFFFFFHHHHHJHIJIJJJJJJJJJJJIJJIIJJIIJJIIIJJJJJJI
@6025379/1
aggtgacaaagatagtaagttatttcttctaaattctgctctgataaatt
+6025379/1
@BCDDFFFHHHHHJJHIJJJJJJJJJJJJJJJJJJJJJJJJJJJJJJJJJ
@2920300/1
tcaagaccataaccaagatcaattactctaccaggtggaggtgaaaagaa
+2920300/1
CCCFFFFFHHHHHIJJJIJJJJJJJJJJJJJIJJJGHIIJJDGGJJIJJJ
@6026048/1
cttggcaacaaacagttgttttttcctgatatagctctaacttcaattaa
+6026048/1
CCCFFFFFHHHHHJJHIICFHGIJJGGFGIIIJIJIIIJJJJJJJJJJJH
@871357/1
gaacaatgagtgagagcttgcaagaggtaacttctgtcttgaaatctgta
+871357/1
BB@FFFFFHHFHHJJJJIJJJIIIEGIJGDHIJJJJJJJJJJIJIJJJJJ
@4457857/1
ggtatatataagattacaattcttaacattttttctttaaacaaagaaca
+4457857/1
BCBDFFFFHHHHHJJJJJJJJJJJJJJJJJJJJJJJJJJJJJJIJJHGIH
@1924873/1
tgttgttgctgaggctgctgtggtctctgctgttgctgttgttgctgagg
+1924873/1
BC@FFFFFHHHHGJIJJJJJEGIEFHIIFHCHHGIIJJIJIDFHGIIIJG
@7556463/1
ctattaaagttgatttgtcttatcgacttgacaattttttcttttcttct
+7556463/1
CCCFFFFFHHHHHJJJJIJJJJJJJIIJJJIJJJJJJJJJHJJJJJJJJJ
@1925402/1
ccgtacttctagcattagaagtttcttctccagctaaggc
+1925402/1
@@CFFFDFHHHHFBHIIIII>IHFIIIIIGIII3CGGGI;
@1925521/1
ccccaatagaccatgttggagtcaagcgggtgaaagtatc
+1925521/1
@@@DD7DD><<22<AAEDFIFFGIIEGF<F6DF0??DFF<
@7557022/1
ctcagataatcccatatcattgagacattaacttgcgtagcatactttat
+7557022/1
@C@FFFFFHHGHHIJIJIJIJJJJJJIIIJJJJJJIJDEEHHJIJJJJJJ
@4994113/1
ctgaggtctgtcaattcaccaggtgatatatttttgcacctgttataaat
+4994113/1
@CCFFFDFHHFHGIIJIIGIIIIGHHHIJIIDIEGDIIJJJJIIHIEGIH
@4994969/1
ctctaactaaaaattcttttttaagtaacaaagcttcagtaaataacaaa
+4994969/1
@CCFFFFFHGHDHIHHIIJJJJJJJFIGGGIIGGIIIGIJJJIJJJJJJI
@353965/1
gggaagtcaattgctaatattgccatcaacgttcactgtctataaaaata
+353965/1
CCCFFFDDFDHHHJIGJEGHJJGIJIJJJGIFHHGIHJFHHHIHIJIHGG
@4995112/1
gcatactttatcgtaacggtcatttctttttcttgatctctttcattatc
+4995112/1
CCCFFFFFHHHHHHGIJGEIDIIJJJJJIJJJJJJJJJGHIJJJJJJIJJ
@6516127/1
gcttgttgctgtacttgaggctgagatgaaggtggtctgctgggttgctg
+6516127/1
CCCFFFFFHHHHHJJJJJJJJJJFIIJJJJJJHIIIIJJJJJJJIJJJJJ
@354627/1
tatatataagattacaattcttaacattttttctttaaacaaagaacatt
+354627/1
C?@FDDFDFH>DFFGDHIDGBI@CBCHIGBFGCFHHIIIEGBGHGGIGGH
@4996020/1
gttcaacaaatctcttaatgatatcagtcagcttacaagccttagtaagc
+4996020/1
CCCFFFFFHHHHHJJJJJJJJJJJJJJJJJJJJJJJJJJJJJJJJIJJJG
@3935237/1
ctgtacttgaggctgagatgaaggtggtctgctgggttgctggtcaccgg
+3935237/1
BBCDDEFFHHHHHJJJJIJIJJJJCGIGHJIJIJJIHIJIIJGHHIIIJI
@4996636/1
gtatatataagattacaattcttaacattttttctttaaacaaagaacat
+4996636/1
@@<DDDDD?FA<4AEC<E?FHIIF>?B<FH@F8;CEC>@DGGAGG9?BD<
@7031475/1
ctctaactaaaaattcttttttaagtaacaaagcttcagtaaataacaaa
+7031475/1
@BCFFFFFHGHGHJJJIJJJJJIJJIGHIIJJIGIJJIJHIJJJJJJIJJ
@1390322/1
ggtcattatgggcttctattagttcatctatattttttaaggaagtaagt
+1390322/1
B@BDDDFFHGHHHIIJIIGIHJFHJIJJJJIIIJJIJJJHHIFGGBFII?
@8044187/1
ctttaacctcataactaaaacagggttcatgagttccactttcacaatca
+8044187/1
@B@FDDFFHHHFHEIIIIGJJJJJIFGHIIJJJHIIJFJJJJJGGIEIJI
@6027296/1
ggattgatagatacatcataatgatgaataaccatattcttattctttat
+6027296/1
?@<DDD?D??FHHGE<EE@CAIEDEEH>ED<EDBFCGFHFGBFFGDGHBH
@2921399/1
tgttgttgttgttgaggttgattagaagcccctgcttctccaggttgtct
+2921399/1
CCCFFFFFHHHHGJJJJHHJIJJJJJJJJJJJJJJJJJJIJJJJ?DGHBD
@873340/1
gttgttgaggctgctgtggtctctgctgttgctgttgttgctgaggctgc
+873340/1
@?@DDDDB?BHHHIIIA;@GAH?B@GDFECE>GB::CGH;BGE43?6B?/
@1391011/1
gccaataattgttctttcatgatactctcaagatccctgattacttcttc
+1391011/1
CCCFFFFFHHHHHJJJJJJJJJJJJJJJJJJJJJJJJJJIJJJJJJJJJJ
@873723/1
cacatcggaggcaaccaatatgttcgtctcacccatgttaaattttttca
+873723/1
CCCFFFFFHHHGHJJJJJJJJIHIIJIJIJJJJJJJJIJJIJJJJJJJJJ
@8044895/1
cctagtgcttctgtaaaacgccaataattgttctttcatgatactctcaa
+8044895/1
CCCFFDEFHHHHHIJJJJJJJJJJJJIIJJGIHIJJJIIJJJJJJJGIJJ
@8044940/1
attctgttgtatatttatgctcacttcaccaacattcatgaataatggaa
+8044940/1
CC@FFDBDDHFHDAHGHEGGGEHIHEFHIEDCFBFFHCHHIJJJJFIJGE
@8045041/1
ctctgtcgaacagcttccacagcttgtctgtaattgcgataaggtttttc
+8045041/1
;@?DFDADHFDAHBDGHGCHEHIIG@CEFGHGCGI<9@FGG@GEDGGHGE
@7559982/1
gtgcggcaatatgtttggcttgctgttttgtagaagccttaccttcagct
+7559982/1
CCCFFFFFHHHHHIJJJJJJJJJJJHJJJJJJJJJJJJJJJJJJJJJJJJ
@2922637/1
gtgaagtttctgagagcatcttctctaactgtcctttgaggtgcaaaaca
+2922637/1
@B@FFFDDHHGHHJJIIIJJJIJJJJIJIIIJGIJJJGIIJFHHJJJJJJ
@7560517/1
ggtgggtaggggttgtttccctagactgtggttgagacacttgctgggga
+7560517/1
B@@FFFDDHHGHCEFHIIHIIJIIIFIIHIJHHGIEFGGIJJIJJIJIIE
@1392292/1
ggtaaaataccttctttgactaaatactcctga
+1392292/1
@@CFFFFFFFDHGJIGHGFBIHHJIJJGEHDH>
@7561490/1
gtcgggacttgaaaagaaagaccttcccactggggtgtatgtcattgagg
+7561490/1
CCCFFFFFHGGHHJIJJJIJIJIIJHGIIGHIJJIDFDGIIHIHIIJJJJ
@2424465/1
atgattttgacactccaatagtacttcttttgtgtgagcattaaatctta
+2424465/1
CCCFFFFFHHHGHJJJJJJIIIIIIIJJJJJJGIHIIIIIJJJJJJJJJI
@6029864/1
aacaatcgtcggtacaatgtaatatgagttttctttgttttcaaaggctc
+6029864/1
@@CFFFFFHHHHHIJJJJJHIEIIIIGHGIJIJJJJJIIJJIGIJIJJIJ
@1928017/1
gcctcatgttataacattatgcagttcattacctaagatatttgttatga
+1928017/1
CCCFFFFFHHHHGJJJJJJJJIJIJJJGJJJJJJJIJJJIIJIIJJJJJI
@1928292/1
atcaactgaagaactgtatctccgagaaattctaacctctgattagaccc
+1928292/1
CCCFFFFFGHHHHJJJIIJJJJJJJJJJJJJJJJJJJJJJJJJJJJJJJJ
@4461860/1
ggctgctgtggtctctgctgttgctgaggctgttgtggtctctgctgttg
+4461860/1
CCCFFFFFHHHHHJJJJJJJHIJJJJIJJJJJHIJHJJIIJJIHGIJIJH
@4462423/1
ctcatttctgataggttctgcaatttccaagaaactttacttttcacaaa
+4462423/1
CCCFFFFFHHHHHIJEHIGIIIIJJJIJIIIIJIGIJJJHIJHFHGGIJJ
@1395127/1
tataaatgtaatcggtggcgtgtaatcactgctgaggcttgaacaagccc
+1395127/1
CCCFFFFFHHHHHJJHJJJJIIIJJJJJJJJJJJJJJJJJJJJJJJJIJJ
@2924871/1
cgacgacactttttagtaccgggcttactaagggagttttcttgatcatt
+2924871/1
CCCFFFFFHHHHHJJJGHJJJJJJJJJJJJJJJJIJHIIJJJJJIJJIJJ
@1396436/1
gtttacaattagaatttataagtgttgcagttaaaccaagaacatgtggc
+1396436/1
CCCFFFFFHHHHHIJJJJJIJJJHHJJJJJJJJJJIGIJJJJJJJJIJJJ
@2427156/1
gtggtatatataagattacaattcttaacattttttctttaaacaaagaa
+2427156/1
BBBFDFFFHHHHHJJJJJJJIJJIJJJJIGHJJJJJJJJJIJJJJJJGEI
@3455333/1
agcatactttatcgtaacggtcatttctttttcttgatct
+3455333/1
@CCFFFFFHHHHGJIIJJJJHIIHJJJJIJJJJJJJGIIJ
@360864/1
ctcaatgatttcctccttccaaaaaaatacagcaagtctggtaaatttat
+360864/1
B@BFFFFFHHHHHJIJJJJJJJIJIJJJJIJJJJGHDHHJJDGFGIJJII
@6031948/1
catcaccgaggaattccagcctttgatagcaatcgg
+6031948/1
=;?AAB?BAAHF>FHGGCAE;?EBCGFEEHGGHE@G
@1929793/1
ggcttgtctaacttgaccaacggtaaaagcaggaggttgttgcatccttt
+1929793/1
CCCFFFFFHHHHHJIIJJIJJJJFHJJJIJJIJDHI?DGGGIHJJJIIJJ
@8050161/1
tgcgacaccatctgatgcctggtgcggaggctaccttgccg
+8050161/1
CCCFFFFFHHHHHJJJIJJJJJGHIJGIGGG8BGI??FFGF
@8050784/1
tataagattacaattcttaacattttttctttaaacaaagaacattggat
+8050784/1
?@@DD;A;C?D>FHGHHIGBHEEEH>>CCHHEEEHIEEF>B>GHGBGHGI
@1398234/1
ccacacctttgtcaccactatattcaccaaccgttaacggagtttgctgt
+1398234/1
CCCFFFFFHHHHHJJJJJJJJJJJJJJJJIJJJJJJJJJJIJGIJJJJJH
@7034780/1
accgtacgctcaaacatgcaaatgtgacattattgactaaggccgatctg
+7034780/1
@@<DDDDDFHHAFEIIGGGEIAHH@EHIEGG@GGDFEFHIIIGB?6?A8=
@876187/1
ggtagttgggtaatattttgataacgtggatgtagataggctggcctgct
+876187/1
BB@DFEFFHHDHHJJJJJJJJJJJJJHIJIJJGIJJJJJIJJJJJJJIIH
@6522187/1
gctttttaaaataatacagacaattatgaagttctagtgcttgtttttca
+6522187/1
???DDDD:AD<BD:E>?BEC>?FDF<:<A<E<A<CEE9C4?<DDADC;?B
@6522508/1
cttcaaaatttttccgaggtttaaattttttccgctgtagtataaatttc
+6522508/1
CCCFFFFFHHHHHJJJJJJFHIJJJJJJJJJJJJJJJIJJFIIJJJJGGI
@876537/1
cccatcattcgctcctcgactgccccgatgttggagcctatgctatccgt
+876537/1
@@@FFFDDFHBFHJJJEEHIIJIEFHH@FHIIHIJJIIIDCFCDGFHGIG
@2926750/1
gtcgaatactctgagcttgctgagcgactaatgccactgtgtccaca
+2926750/1
CBCFFFFFHHHHHIJJJJJJJIJJJJJJJJJJJJJJJJJJIJIJJJJ
@4463853/1
ctaacctgttcttcttgaagttggttcagctgtagtctgtctgcatctgt
+4463853/1
CCCFFFFFHHHHHJJJJJJJJIJJHJJJJJJJJJJIJJJJJJJJIJJJJH
@7564726/1
cttaactttagtgaactggtcatcaactgagaggccaaactccttcaggc
+7564726/1
CCCFFFFFHHHFHIIIIJJFHDHIIHIIJJJJIICHHIHIJGIFGIHHIG
@7564747/1
ctctgctgttgctgaggctgctgtggtctctgctgttgttgctgctgctg
+7564747/1
@C@DFFFFFHHHGJJJJJJJIGIHIJEHJHIJIIIDGIGIIIJIFBEA?<
@6035943/1
cttcagctgagtgagttaaaacagtacatcgcacaacaaacacttgggga
+6035943/1
<@?DDDDD>BF<ABFAEFHGGHGGA@DEH>BFHGECB@EFHEII>GC<BA
@7036653/1
gttgtggtctctgctgttgctgaggctgctgtggtctctgctgttgttgc
+7036653/1
CCCFFFFFHHHHHJJJIJJJJJIJJJJJJJJIIIFHIJIJJJIJJJJJJI
@6036412/1
ggcggttgttgccactgctgttgttgaggctgctg
+6036412/1
@7;BA=AAFH?>FEDFFHHGHGIII;F@D?DGHEH
@7037302/1
tataagattacaattcttaacattttttctttaaacaaagaacattggat
+7037302/1
CCCFFFFFHHHHHJJJJJJIJIJJJJJJJJJJJJJJJJIJHIIIIJJJGI
@879905/1
gttctaacttaaagctgactttagtacatcgcctggagacatgactacac
+879905/1
@@@FFFFFHHHHFEGHGIIIJJJGJJFHHGDGHGBFAFEHIEIHIJJJIG
@5504657/1
ctaccttcagcgggagaccttggctttgccgcttgttgctgtacttgagg
+5504657/1
@@@FFFFADHB>?FE@AB8?EGDGECGHCHGBFGI?CCGHE8=CDHCED7
@6525489/1
tgctgaggctgttgttgccactgctgctgctgaggctgttgttgcctc
+6525489/1
???DD4B?B:ADD?EEE>?C@BFD>>FEIECE<?DDDDDECD9@99D/
@1399837/1
ctttttttggatctgaagggcggtcccctcttttgggtggaatgtatgat
+1399837/1
CCCFFFFFHHHHHJJJJJJJIJJHJJJJJJJJJJJHH;BCCEEEDFEEDE
@2928805/1
tgtagataggctggcctgcttgtggaaaaccaccacaaatccacttggaa
+2928805/1
BCBFFFFFHHHHHJJJJJJJJJIJJJJJJJJJJJJJJJJJJJJJJJJJIJ
@2929207/1
acattgcagttgctatcatacattcttaatatctgtgtattaagcctctg
+2929207/1
@@@FFDFDHHDHFIJIGGFHBHHHGJIGEIGGIIICFCCGIGGGDIGGIH
@7566891/1
ctgtacttgaggctgagatgaaggtggtctgctgggttgctggtcactgg
+7566891/1
BCCDFFFFHHHHHJJJJJJJJJJJHHIGHJJJJJJJHIJJIJJHJJJJJJ
@4467897/1
ctggattttgaataggaaatttgataagtttggttccatcaggaaacgat
+4467897/1
B@CFBDFFHGHHHJJJIJJJJJJJJJJJJJJJJFHGIJJJJJJJIJJJIH
@365430/1
ctcagataatcccatatcattgagacattaacttgcgtagcatactttat
+365430/1
CCCFFFFFHHHHHJJJJJJJJIIJJJJJJJJJJJJJJJJJJJJJJJJJJJ
@881905/1
cttaaaacaatgtcaagagcttggattgcctcctgcggaccattagttga
+881905/1
CCCFFFFDDDFFHHGGIGJIGIHIIHJJGIIJIJIEIG@GGCGGJJFHGG
@4468009/1
gttccttaatcatacaataattagcttaatattagaaatcttaataaata
+4468009/1
CCCFFFFFHHHHHJJJJJJCJJJJJJJJJJJJJ@HIJJJJJJJJJJJJJJ
@7038571/1
tataagattacaattcttaacattttttctttaaacaaagaacattggat
+7038571/1
CCCFFFDFHHHHHIJJJJIIIIIIJJJIIIJJIIIIIHIIJJIJJJJJJJ
@5506469/1
aggtgatatatttttgcatctgttataaatgtaggaagttatcaagaaat
+5506469/1
BCCDDFFEHHHHHJJJJJJJJJJJJJJJJJJFHIGJIJHIJJJJJIIJJJ
@6526894/1
ctccgttagttttcttccaactagtgaaatttgacttaagaaatatgaat
+6526894/1
CCCFFFFFHHHHHJJJJJJJJJJJHHJJJJJJJJJJJJJJJJJJJJJJIJ
@8054538/1
tgttgcctctgttgctgctgaggctgttgttgccactgctgctgctgagg
+8054538/1
CCCFFFFFHHHHHJJJJJJIHJJJJJHIJHJJJIJJJJJJJJFJJJJGHI
@366023/1
ctcagataatcccatatcattgagacattaacttgcgtagcatactttat
+366023/1
CCCFFFFFHHHHHJJJJIIJIJJJJJJJJJJJJIJIIHGGIIDHIJJJJI
@6527342/1
cacaaatccacttggaaaactgtttatcatagatccgacgacacttttta
+6527342/1
@@@DDDEDFFHHFIIEEBDFHHEHIJJGIGGJIJJJGGGIIJJIIJIJJD
@1401105/1
cttgttttcaaagttgataaataatattaatgaaactaaaaacttcaaaa
+1401105/1
BBCFFFFFHHHHHHIJJJJJJJJJJJJJJJJJJJJJJJJJJJJJJJJJJJ
@2431854/1
tgggtgagtaacatcagctccgagaaatattacaggttcgttgaaaacct
+2431854/1
@@@DDDADHHA<DFH@@@C?FHE<FA>EFB@H@FDCHD@@DD;BGEG@FE
@6528410/1
gttcacactgttcctggctgagagtaattcgtcgcgcattctgttgtata
+6528410/1
?@@FFFADHHFFFHFGHIIIHE>FDHHFIGICEH<FHIIIGIIHHIFFHD
@7567860/1
gtgatttgcacgaagcactataggtcgaccttctcggccaagattaggcc
+7567860/1
CBBFFFFFHHHHHJJJJJJJJJJJJJJJJJJJJJJJJJJJJIIJJJJJJJ
@882865/1
gtctctttctttttttgttagactgatttgatagagcacggaaggtggaa
+882865/1
@;?;DDDDFDDDDEGIA?FFHIIII?<DDHGGBFEHGEFH8?DFAGHG@=
@883374/1
ccggaagtatttatggagtccatatttaactgctagagaagcgaatatag
+883374/1
@@CFFFFEFHFHHJJIIJIGIJIHIIIJFFHEHIGHHGEHIIIDDHIIJJ
@6039794/1
gctcacttcaccaacattcatgaataatggaaaatcacatagcttcggcc
+6039794/1
@CCFFFFFHGHHHGJJJJIIJJIJJIGJIBHGIIJJJJJJJJJJJJIHEI
@6040086/1
gattacttcttctcgaggtggctgcagtttccatatcatattatacctga
+6040086/1
CCCFFFFFHHHHHJJJJIGHIIIJJJJJJIJJIIJJJJJJJJIIJJJIJJ
@8056229/1
tggaagtgatttgcacgaagcactataggtcgaccttctcggccaagatt
+8056229/1
@C@FFFFFHGHHGIIGIIJIJGIGJJJJIIIGIJJJIJJJJJIIGIJIJJ
@8056526/1
ggacctctttgtgcccatggagtttgacctctaggaccagtttgcaaagg
+8056526/1
@@@D?DD;A?DDF:EEBBDG<F<<CHHICHF<CGGAD?;FGECGE9DFIE
@5510531/1
tctcaacaagttccgttttttggagaggcaactcaggataactatagagg
+5510531/1
CCCFFDFFHHHHHJIGIJJJJJJJJIJJJJJJJJJJJJJJJJJJJJJJJJ
@4470202/1
ctccactgaaccaaatcggctccttgaatgaatttttcattcctccatac
+4470202/1
CCCFFDFFHHHGHJJJJIDIJJIJJIIGIGIIJJIEGBFGHGGDEHEGGI
@4470252/1
gagtaatctctgtatcaacaactgtaccagccggcacattcatatttctc
+4470252/1
B@CDDFFFHHHHHJJJJJJJJJJJJJJJJJJJJJJJJJJJJJJJJJJJJJ
@1938265/1
attcaactttgcattaactttctgtagtatgtttacaaatgttgcagcat
+1938265/1
CCCFFFFFHHHHHJJJJJJJJJJJJJJIIJJIJJJJGIJJJIJJJJJJJJ
@3463836/1
acgtggacaggtgaacatgggcaaatctggaggttgatgaggaggctgag
+3463836/1
@CCDFFFFHHHHHJJJJJJJJJJJJIJJIIHIJDGHHJJIJJJJJJJJJI
@1938634/1
cgtgatctaatatttgagcagaaggtgctggtgcatgtaatactttgtag
+1938634/1
?@@DFDEDDHDHDHGIDHEIHICEI<CFICEAEGHIGHEGF@FFHGGDBF
@3464505/1
ctcgaattctttagttagggtaattaaaccaagccctatttcctcagcga
+3464505/1
@@@DDDDFDHFHBFIIIIIGGHGHIIIIGGGGFHHHGDEGGGHIGGIIIA
@3465194/1
ggctttattatattactcctaattgaagagccttttcccaaaatcatacc
+3465194/1
8;;ADDDAHFFF<EBBF?FH@<?IGIIIE@F;CCGHIGGG>FAFHAFIEI
@367427/1
cccaattctggcccaagaggagagcttttattgaatagaataggaatgtc
+367427/1
CCCFFFFFHHHHHJJJJJJJJJIJIJJIJJJJJJJJJIJJJJJJIJJJJJ
@885376/1
ctcttcctttttttggatctgaagggcggtcccctcttttgggtggaatg
+885376/1
CCCFFFFFHHHHHJJJJJJIJIIJJJIJJHJJJJJHHHHHHFFCDDACCC
@2434140/1
gtgatatatttttgcatctgttataaatgtaggaagttatcaagaaatct
+2434140/1
BBBFFFFFHHHHHJJJJJJJJJJJJJJJJJIJJJJJHJJJJJJJJJJJJJ
@368174/1
gcctcttttaccattgtacgagtttgagcatcattcattttcttcattgt
+368174/1
CCCFFFFFHHHHGJJJIJJJJJIIJJJIJIJJJJJJJJJJJJJJJJIJJJ
@4471529/1
cgggcttactaagggagttttcttgatcattttcgtttacccagagagga
+4471529/1
CCCFFFFFHHHHHJJHIGHIJJJJJJJJJJJJJJJIJJJJIJJJHIGHJF
@1403447/1
ctggatctgatcttaacaagccttaagagaaatcttagctgacatatact
+1403447/1
B@CFFFFFHHHGHJJJJJJJIJJJJIJJJJJJJJJJJJJIJEGJJJIJJJ
@2933915/1
tgattacttcttctcgaggtggctgcagtttccatatcatattatacctg
+2933915/1
@@@FFFFFHHHHHJIJJJJGIJIJIJJJIJIJJJJGIIGIIIJDIIIJJJ
@2934015/1
ctctgctgttgctgaggctgctgtggtctctgctgttgttgctgctgctg
+2934015/1
@@@DDDDD=CDHFEGH=FG>BHBAFEA?@C@4?:?:C::C?BBFGC<>?<
@4472269/1
ggctggtgccctgaataccttgatggctacaaagatagaagtcgaattca
+4472269/1
CCCFFFDEGHHGHIJJJJJJJJJJJJJJJJIJJIJJJJIJJDHIIJJJJJ
@368527/1
ctccatactccttgtcttacaggtaccggtctttctcgataatcaagtgt
+368527/1
@C@FDFADHHBBDFCGGG?DFHGCAFCFH@FFBFGGIGFHBFGGDHD?DG
@2435321/1
gccaacagtaagacatggtagatgaggatactttaatctaatattatatt
+2435321/1
@@@DFFFFHHHGBHGIJJHHIJIIIJJHIIIIIJJJIJJIJIHIJIJJJI
@3947686/1
ggctattttagcatggaatgtaatctccaagttgtgaatcaatttcagga
+3947686/1
@@@FFDFFHHBABFEHGIIIFIHJGIJEECCFHIIIGCFHCEHADFFIEG
@2435599/1
gctgtatcatcaacttctaaaggtttccaataaacaccttttggaagctt
+2435599/1
@CCFFFFFHHFHHIIJJIIJIJIJGJJGJIIGIIJJJIIJIIJGGBHGHI
@7573470/1
cttttgtaacatcgacaacaccgcttgtgcggcaatatgtttggcttgct
+7573470/1
@CCFFFFFHHHHHJJJJJJJJJJJJJJIJJIJJJJJJJJIJJJJJJJJJJ
@5011398/1
ctcatttgaaaacgtggatctccaaggtctccttgaacaaatttacctaa
+5011398/1
CCCFFFFFHHHHHJJJJJJJJJJJJJJIJJJJJJJJJJJJJJJJJJJJJJ
@7574136/1
agattacaattcttaacattttttctttaaacaaagaacattggattatt
+7574136/1
@B@FFFFFHHHHHJIJJIJJJJJJJJJJIJJJJIJIIJJJJJJJIIJIJJ
@1940503/1
ctggtgtagaattacagaataactcatgaatgctttctaatgtttcttca
+1940503/1
BCCFDFDEHHHHHGIJJIJJJJJJIJJJGJJJIJIJJIJJIJIHIIJJJJ
@7574951/1
ctcgaatctattatctcttggacaagttgttatattagtcactttatatg
+7574951/1
CCCFDFFFHHDFHIGIJIJJJEHIJJHHIHIGIGCHIEGIIGIIJJJJIG
@3949118/1
ggcatttctttcagaccaaaatttctttgtaaacaagttagtaaaat
+3949118/1
CCCFFFFFHHGGFHIIIIJJIJIHGEIGGIGIJIGAGCFGHFHCIJI
@889241/1
ctctgctgttgctgttgttgctgaggctgctgtggtctctgctgttgctg
+889241/1
CCCFFFFFHHHGHJHIJJJIJJJIJIJJJJIIGFGCGIGIJJIJGIJJJI
@2438319/1
cagcagcctcagcaacaacagcaacagcag
+2438319/1
@8?BD?D?;<D?<<EG;:<F:3<<A??:::
@1407949/1
catgttcttgcctttgttgctgctgtggtggttcttgcctttgcagctgt
+1407949/1
BCCFFFFF?FHGHJJJHIIIIIJJIDFGCGHCGHIIIIGIJJJJIIIHIG
@5013425/1
ccctcagataatcccatatcattgagacattaacttgcgtagcatacttt
+5013425/1
@@@DFDFDDHFDFGGHHGIIEHIJIJGJIJJEAHGIIGGCDHGGGDFFGH
@1941675/1
ggggaacgagaaccaatttcttttttaaaataatcagcaaaatccaaaag
+1941675/1
CCCFFFFFHHHHHJJJJJJJJJJJJJJJJJJJJJJJJJJJJJJJJIJJJJ
@6045007/1
gctccttgaatgaatttttcattcctccatactccttgtcttacaggtac
+6045007/1
???=B2::DDDDD<B:EEC;EEEDEF4CBCB>9CE?EC<B<@DFFDD:BD
@1941842/1
tatcatatcctcctcgataatagatatgtaataagaatattgatgctttg
+1941842/1
CCCFFFFFHHHHHJJJJJJIJJJIJJJJJJJJJJJJJJJJJJJJJJJJJI
@2439146/1
ctcacttgttttgtcataagttgtaacagtaagttcttttttttccttga
+2439146/1
CCCFFFFFHHHHHIJJJJJJJJJJJJJJJHIJJJJJJJJJJJJJJJJJJJ
@8061986/1
gttgaatagcttgctgtggtggtacagcacccggtcctggtccagattcc
+8061986/1
@@@ADDADFFDDFIIFFFF33AFHHI@<@GFIF6?F?FD@D>FAB9B=CF
@8062037/1
gctgggaatcctttgtgagccacatcaatgttaaggaatggtttccaacc
+8062037/1
@@?DAB;DBCA<C<CEA@C;3FGBCEH>HEHG?@EC@3DDG?BFGGGF>D
@2937385/1
tatttttttatttttctgcgactgtctgaatcagaatctgatttatcatt
+2937385/1
@?@FFFFFHHFHHGIIIEHIGGHIGGIIEHGEFIGEGFGE>FHGGGEGHG
@1408449/1
agaaaattcaagcgagctgatgtatggtcaacatcaagaagaggctgcgt
+1408449/1
@;?DD;A:ADBDFDF@::<FFB9FFHF:1????:DB?DBGEIIBBE@?;;
@7046153/1
cactgctgctgctgcggctgttgttgcctctgctgctgctgctgctgagg
+7046153/1
@CCDFFDDDHDHHIIJGIGGFG<FHEHGIEDGIHHEGEIIGB?BBDG>CF
@7576974/1
tggcggagctcttcagcatttagcagcatcgtgatacgatgtaatattga
+7576974/1
CCCFFFFFHHHHHJJIJJJJJJJJJJJIIJJHIJJJJJJJIJIJJJJJJF
@4476801/1
gtccttctaacctgttcttcttgaagttggttcagctgtagtctgtct
+4476801/1
?=?BA?2=C?ADF><A?ECEEEH>GDAE?BFEBEG9EEG>GFBF9FGD
@5514702/1
ctgtagtacaaatttctatttccgattatttttcctttgatgctgctcaa
+5514702/1
BCCDFFDDHGHHHJJJJJJJJJJJJJJJJJJJJJJJJJIIJHJJJJJJJI
@5514824/1
ctcagagctaccttggcagctgctaattttgcttggggtttgttttctcc
+5514824/1
CCCFDEBDHHFHHGIJHHHIIJIJEIIJJIJJJEIJ3C?GHG??DHIGFG
@7577356/1
cctgggtttaaaatcttcaataacattactcatttctgataggttctgca
+7577356/1
@CCFFFDDHHHHHJJJJJJJJJJJJJJJJJJJJJJJJJJJJJJGHIJJJJ
@7577801/1
ttcatgccacattccattccatgatttattaaacccgatgctagctttct
+7577801/1
CCCFFFFFHHHHHJJIJJJIJJJJJJJJJJJJJHIJJGIJJJJJJJJJJJ
@5516390/1
gttgttgaggtggtagttgagtttggtgggtaggggttgtttccctagac
+5516390/1
CCCFFFFEHHFHHEGIHIJHIHIJJJGHIJCFHJJJDGIJJJIJJJIJIJ
@6047523/1
gataataatgcctcagagctaccttggcagctgctaattttgcttggtgt
+6047523/1
CCCFFFFFHHHHHJJJGJJJJJJJJJJJJJJJJJIIJJJJJJJIJJJGHF
@5516892/1
ctttctatatccatcggttcttcttcttttttccacgtgaaatctttagg
+5516892/1
@@CFFFFFGHHHHJIJJFHIJJJJJJJJJJJJJJIJIJJJJGIIJJJJGH
@7578542/1
ccaatattgattccagaacttccggcataatgagtacatcatttacatca
+7578542/1
@@CFFFFFHHHHFIIIIIIIIC@GIIIIIIIICGHHBGHIIIIIIGIIIH
@893775/1
ccggtttctcaaaacatggtgctggatgaggaaatttttcataaagaagt
+893775/1
B@BFDFFFHHGHHIJJJJJEHIIJJIGJGJIJFIJJJJJJJJIIJJIIIH
@7579478/1
ctgcatctgtatatgccctagcacggaaagcagcgagatgagcataatag
+7579478/1
CCCFFFFFHHHHHJJJJJJJJJJJJJJJJJJJJJJIIJJJJJJIJJJJJJ
@7579673/1
cctgcaggaggtataaacaaacctatgggttttaccatcatttgctgctc
+7579673/1
@CCFFFFFHHGFHGGIIJJJII7FGDEGIHGGIIIIHJJGJJIGGIIJII
@1944370/1
ttttttttttctttctgtatcaactgcagcctcttttaccattgtacgag
+1944370/1
CC@FFFFFHH9DHHBFABFB@GHADAFFGEIEAGHIIEGGGGH@@FHE;A
@5518499/1
cttctttccatcaaaggcaggaaatcgatttttgaaacacctctgtcgaa
+5518499/1
@BCFFFFDHHHHHJIJJIJJJGIJIJJJJIJJJJJJIJJJJJJJIJJJJJ
@3472714/1
attttttcttttcttctttctgtatcaactgcagcctcttttaccattgt
+3472714/1
@@CFFFFFHHHHHIGHGIJJJJIJIJJJJJJJJJJJJIIIGIGIIIIIEI
@6538756/1
gaaataagaaagcaagagaaggaagtg
+6538756/1
?@8:DD8=C=AFFFFF9;CGF:ACGFA
@1945323/1
gtgcaggggaacgagaaccaatttcttttttaaaataatcagcaaaatcc
+1945323/1
CBCFFFFFHHHHHJJJJJJJJJJJJJJJJJJIJJJJJJJJJJJJJJJJJJ
@1945358/1
gttgttgttgttgaccccatggttgtcgaggaggtccctgttgttccatt
+1945358/1
BBCFFFFDHHFHGJJIJJIJJJIIIJJJJJJHHIGIJIJFJJIJIIGHII
@1945452/1
cactaatgtctcttcaaaatcttcttcatcacgtcgtctttttttaccaa
+1945452/1
@<?DDABDC?DFHDEGGGHIBIGGIIIGH>DGGHGHF8DDHIIIGGGGII
@894150/1
gccaacagtaagacatggtagatgaggatactttaatctaatattatatt
+894150/1
@<@DDDDD?DDFFGGIEHEHD9FBGGDBF<CECG<EHGDDHH>>CAE<:F
@1945726/1
ccacattccattccatgatttattaaacccgatgctagctttcttaaatc
+1945726/1
CCCFFFFFHHHHHJJJJJJJJJJJJJJJJJJIJJJJJJJJJJJJJJJJJJ
@3955768/1
ctcaaacatgcaaatgtgacattattgactaaggctgatctgaggtctgt
+3955768/1
@CCFFFFEHHHHHJJJIJIJJJJJJJJJIJJJJIJJJJJJJJJIJGHIJG
@1411507/1
tgaaggcttttgggtcgtgagaagctgcaacggctgctatagatggaacg
+1411507/1
@C@FFFFFHGGFHJEGHIJIJIGIIGIJEGIJJIJJIJ>GGI@FGIEHGI
@3956203/1
gtccacaaaaaataaaataagctcaactatagtttaaaaaaacaaaacaa
+3956203/1
CCCFFFFFHHHHHJJJJJJJJJJJJJJJJJIJIIJJJJJJJJJJJJJJJJ
@895241/1
tgttgttgctgctgctgctgttgttgttgttgaccccatggttgtcgagg
+895241/1
@@@BD?DDFDDFDHIIGEIGHIIAEFAFA?@?CFHIIE@DHIGIIIE@FE
@1947372/1
gctagctttcttaaatctggttctctaatcatctgattagtagtaacgat
+1947372/1
CCCFFFFFHHHHHJJJJJJJJJJJJJJJJJJJJJJJJJJJHIJIJJJJJJ
@6539608/1
gtagttgggtaatattttgataacgtggatgtagataggctggcctgctt
+6539608/1
?@@BA?DDDHFGHBGIGIGGGGIIFFGHIIJF?CGII<DEHJIDIIICFE
@3473769/1
ctcaggataactatagaggttcttctttccatcaaaggcaggaaatcgat
+3473769/1
CCCFFFFFHHHHHJJJJJJIIHIIIJJJJJJIJIJJJJIJIIFHGIHIGH
@7050542/1
tttacaaatgttgcagcattaagtcttctctgcactgtgacagtcttcaa
+7050542/1
CCCFFFFFHHHHHJJIJJJJJJJIJJJJJJJJJJJJJHIJJJJHIJJJJJ
@7050809/1
ctcccatctgcatccttcttttccggaaagaacctagtgtgatggcgttt
+7050809/1
@@CFFFDFHHGGHJJJIIIGJIJJIJAFHGEHJCHGGBFFHJJIGIJDHB
@8064301/1
gcccgcaacaattgtacacaactccataggaagcgccaaaggcttctctc
+8064301/1
@@<;?@::@F:AF><C<4AFAE<3<BE?FGCF@A@BA@FFFIE<BFCC>F
@1414115/1
cctgggtttaaaatcttcaataacatta
+1414115/1
@<@BDDDDFABFFB:AF<H:F<EFEF@C
@2443127/1
cccaatgtttctagcctttcataattcataacgtcattagcagagctcgc
+2443127/1
?=@DDDDBA?CBFGEGBBEGIIIHHGE?F<EEGHEIGGHGGGHFHGDFG>
@3474992/1
ggtcattatgggcttctattagttcatctatattttttaaggaagtaagt
+3474992/1
BCBFFFFFHHHHHJJJJJJJEJHIJJJJJJJJJJJJJJJJJJJJJIIJJG
@2443510/1
gtttttccagagccagtaggtaaaaagattattgtattttcttttagaac
+2443510/1
CBCFFFFFHHHHHJIJIJJJHHIJJJJIJJJJJJJJJJJJJJJJJJIJJH
@1414868/1
catgtgataaaaaatagcagcagtcatcaccaaaacctgatgattttcaa
+1414868/1
BCCFDFFFHGHHHJIJJJJJJJJHIJIJIJIJJGIIJJJJJJJJJJJJJJ
@5523045/1
agctactctaaaaacacggtcttttccttcccctggcaatgtgacctcaa
+5523045/1
@@@=DDDDHHBFFHGIGGGIIIJIIIGHIIIIIJIGIIGHHIJJIIJIJI
@1415479/1
ttgggtaatattttgataacgtggatgtagataggctggcctgcttgtgg
+1415479/1
CCCFFDDFHGHHHJJIJJJJJJJJJJIJJJJJJIIJIJJJJJJGIJJJGI
@2941167/1
ggtttaaattttttccgctgtagtacaaatttctatttccgattattttt
+2941167/1
CCBFFFFFHHHHHJJJJJJJJJJIJJJJJJJJJJJJJJJJJIJJJJJJJJ
@2941189/1
tcttgttttgcttctttttttgacctacccttgccgatagcaataaggcc
+2941189/1
CCCFFFFFHGHHHIJIIJIJJIDHIJJJJJJJJJIJJJEIIJGIICHIII
@1948500/1
cactgactaaaatattgttcaagttcacgaggagtattcttggaaacaat
+1948500/1
CCCFFFFFHHHHHJJJJJJIJJJJJJIJJJJJJJDHIJJJJJJIJJJJJJ
@6541582/1
cttcattgtaacttggcccgcaacaattgtacacaactccataggaagcg
+6541582/1
??@DDFF?DFHDABGB;>EEFGGIEH>HFFHGAD@HGHIB<FCFG4DD=F
@3958588/1
cctgggtttaaaatcttcaataacattactcatttctgataggttctgca
+3958588/1
CCCFFFDDHHHHHJJJJJJJJJJJJJJJJJJJJJJJJJJJJJJFHIJJJJ
@3477515/1
gccacatcaatgttaaggaatggtttccaaccaataattgcagactggaa
+3477515/1
CCCFFFFFHHHHHJJJJJJJJJJHIJJJJJJJJJJJJJJJJJJJJJJJJJ
@1415805/1
tcgtagtgaagaactgaaagcagatctaaatttctcaaatttctttctat
+1415805/1
CCCFFFDFHHHHHJJJJJJJIIJFGHHC22<CGFEECE1?CFDFGIJJJJ
@5523667/1
gctagctatcttaaatctggttctctaatcatctgattagtagtaacgat
+5523667/1
?@@DBDA2=CFH?G@FFIGGCFFHIEGIHHCFHIIH>ACH?><CFFHIDD
@6051575/1
atctaatatttgagcagaaggtgctggtgcatgtaatactttgtagatat
+6051575/1
;@<DDFFFBFHDHIIIIB>F@FHGGIIIHIGII>EGGHGFHII>?D9DGG
@1416529/1
tccgaatctcatcagcaagaagaagtgcattaagcctgtataaaatacaa
+1416529/1
CCCFFFFFHHHHHJJJJJJJJJJJJHHJJJJJJJJJJJIIJJJJJJJJJJ
@2943699/1
gagccaacagtaagacatggtagatgaggatactttaatctaatattata
+2943699/1
CCCFFFFFHHHHHJIJJJJJHHJJJJJJJGIJJJJJJJJJJJJJJJJJJI
@2943724/1
ctctgttcttttttgaaacgaaatagttttttacaatactgctgtaatgt
+2943724/1
?@@DFBDDHHFFHGHGGHIHGJGGIIEFIGIJJJIGGGEHGIIJGIIJID
@377101/1
gtggctttattatattactcctaattgaagagccttttcccaaaatcata
+377101/1
@=?D?DDDHDHBHIIII>FGBFF@AFEHIIIGIIIIGGHHIGIIEHHIGC
@6052984/1
ctcagataatcccatatcattgagacattaacttgcgtagcatactttat
+6052984/1
CCCFFFFFHHHHHJJJJJJJJJJJJJJJJJJJJJJJJHJJJJJJJJJJJJ
@5017303/1
caggtgaaagatgccggaagtatttatggagtccatatttaactgct
+5017303/1
@@@D?DDD8C?<CGIHGGIIFA?EHIIIIGG?FDHHIIIICDBGGIH
@5017876/1
cctcacttccttctcttgctttcttatttcctacggcaaggtagcctccg
+5017876/1
CCCFFFFFHHGFFIJJJIJJJJJJJJJJJJJIJJJIIJJJIDHHIJJJJI
@7053120/1
aatagcttgagaagccctttgttttccttcttttttatttttgcaaataa
+7053120/1
CCCFFFFFHHHHHJJJJJJJJFHJJJJIJJJJJJJJJJJJJJIJJJJJJJ
@897918/1
cacctgaatccttagaattcaaaaattcaaacttaaattcgtagcctaat
+897918/1
CCCFFFFFHFHGFIJIJJIJIIIJJJJJIJIIIGIJIIIJIGHIJJJJJJ
@1950349/1
ctggtaaagaggtgacaaagatagtaagttatttcttctaaattctgctc
+1950349/1
BBCFDFFDDHGHAFHHJJIJJJJJHIIJHIJJJJJJJJJJJJJJJIJJJI
@6543555/1
ctttgatgctgctcaatttaccttcatccttgttttcaaagttgataaat
+6543555/1
@?@DD?DBBFFHHEHHFGG>EIGHEGHIBHGGHFEHHIG?DGGGGGIGHI
@3959225/1
cgactaagtgagcacactaaatcaccacagacctgttctaacttaaagct
+3959225/1
CCCFFFFFHHHHHJJJJJJJJJJJJJJJJJJJJJJIIJJJJJJJJJJJJJ
@6544616/1
tgaatgctttctaatgtttcttcatttaaaaccgctgtgtctctttcttt
+6544616/1
CCCFFFFFHHHHHJJJGIJJJJJJJJJJIIIIJIIJJGHIJJJJJIIJJJ
@7054714/1
cctctgtcgaacagcttccacagcttgtctgtaattgcgataaggttttt
+7054714/1
C@CFFFDDHHHHHIJJJJJJJJJJJJICHIJFIIJJDGHJJJJJIBFHJJ
@6545043/1
gattgaagtaaattgtaaaatgctaatatcctaacgttatcaggttttgg
+6545043/1
=1?DBBDAFBAF?FHGG@FCA@@HCEHEFH?E<EEC??EFHI>F?CFE>G
@5528951/1
gtggaattgtgacactttgatgttgtaaggtgctgaggcaagtg
+5528951/1
?@@DDDDAC2ADFFGIFGE9FEH<ACEADEHEC3CFIE1111::
@8067703/1
ggaagttttatttacatttttttgcctgaacacattgggtcgccatacct
+8067703/1
@C@ADDDFHGHHHJJGIBGIIJGIGHIJJJJJIIJIGGEBGHIIGGIJJG
@379269/1
ggttcatgaattgctccctccacctgaactagttcatatttcggagtcgt
+379269/1
BCCFDFFFGHHHHIJIJJJJJJGGHIJGIJIHDGIJJIJJJFIJJJFHHG
@8068589/1
gttatattagtcactttatatgttcttttaacactctttgatggaatttc
+8068589/1
@CCFDEDDABHFFHHA?AIGIIIIGBEG>DFEHIIIAHGHHIIGAFHDHH
@6545750/1
acttctttctgtggtgctagattatcccttctgaagacaggactaggtgc
+6545750/1
:???ADDDAAAF?A2<AFEHC<A@EHHCAHEH@D@EGFG@88?BB>909B
@3480322/1
ctccatactccttgtcttacaggtaccggtctttctcgataatcaagtgt
+3480322/1
@@??BDDAHD?DBF2AACEGHHHABFHFG?EHHGHIGG@FHIEHCDG?B?
@899267/1
cactgaaccaaatcggctccttgaatgaatttttcattcctccatactcc
+899267/1
CCCFFFFFHHHHHJJJJJJJJJIJIJJJJJJJJJIIJJIJJJJJJJJJJJ
@3481082/1
cttttttttgttcctttttgaattgaaatcacctgctccaggtaatggaa
+3481082/1
@@@FDA?DFDABFGGFGAED?DGDHBHGHBHEIIIEE@GIGE8=FHG@AF
@899685/1
tgtatatttatgctcacttcaccaacattcatgaataatggaaaatcaca
+899685/1
BCCFFFFFHHHHHJJJJJJJJJJJJJIJJJJJJJJJJJJJJJJJJJJJJJ
@7056526/1
gccacatcaatgttaaggaatggtttccaaccaataattgcagactggaa
+7056526/1
B@CFFFFFGHHHHJHIHIJJJJJHJJJJIJIJJJJJJJIJJJJJJJJJJJ
@2946744/1
gttttatttacattttttgcctgaacacattgggtcgccatacctaaaac
+2946744/1
@C@FDDFFHHDHDIJIIEFEEHEGIIJII>FGIGHGGGIIGIJIJIJGII
@3481729/1
ctgttgttgctgaggctgctgtggtctctgctgttgttgttgttgctga
+3481729/1
@@@DDDDDA>?B<FACGGB:C<A9<AFHIBG?G:?BGEFFFI?0B99B/
@8069256/1
cactgactaaaatattgttcaagttcacgaggagtattcttggaaacaat
+8069256/1
CCCFFFFFHHHHHJJJJIJJJIJJJJJJJGJJHJDGIIGIJJJIIIJJJJ
@1951150/1
gcatcctttgctcttgaggaagttggtgtagaggtgcaggctggccatgt
+1951150/1
CCCFFFFFHHHHHJJJHJJHIIHHIJHHHIJJJJHHIJJJJJJJJJJJJG
@1420095/1
ctctatttcattgtgcattaatctatagaaaattttccagacagtattta
+1420095/1
@@@FFFFDDDHHHIHIGGEFHHGCFCHCFGHJEDHGGIIJIGGGIIGIGG
@1421675/1
ctcccctaggctttgctttaggatcatcatctggattttgaataggaaat
+1421675/1
@@@ABDD?FDF?F3CFBEFHGH>EFIHIIGGGHEGBFIGAFHBEEIGEHI
@2447471/1
cttgttacaacatatttcaacatgtatccttttgggcggtaccatggtat
+2447471/1
CCCFFFFFHHHGHIJJJJJJJJIJHGGJIJJJJJJJJJJJJJJJJJJJJI
@2447540/1
ctcgatacagaataattctatgaggcttgtagccaccggtacttttgtaa
+2447540/1
?<<DDD:?DAA2AACEE:CFE@DEFIDDACE<??BAD6DDADC<?DD9?B
@380707/1
ctttgatggaatttcataaacaactttcaaatccttaatatacgcaacaa
+380707/1
@@@D@D?83DFFF?B<CEB:?CAA?E@<EHE9AF?ECD?B<DFBDA?DGI
@2947229/1
gtttgttttctccaactccgacaaacgccatcctctcattcttagttgta
+2947229/1
CCCFFFFFHHFHHJIGIJIJJIJJIJJIIIJJIIJIJIIJJJJIJEHIHJ
@5529635/1
ctgataaattagaatcatcccatagcaaatggtatttggtaggacgtgct
+5529635/1
@CCDFDEDHHHHHJJJJJJJJJJJJJJJJJJJHHHIJJJHIJJJJJJIJI
@3961197/1
agtctgtctgcatctgtatatgccctagcacggaaagcagcgagatgagc
+3961197/1
@CBFFFFFHHHHHJJJIIJJJJJJJJIJJJJJJIJJJJJJJJJJJJJJJJ
@2948162/1
gcttaatattagaaatcttaataaataggacgaccaacacagcgataaaa
+2948162/1
@@<DDDFFHHBHHIIIFIIIIIIIIIIIDCHIIIFG@FHIIIDHIIIIIE
@901299/1
gtggaatgtatgatgatgatttgatatctatatttctcattttttctgct
+901299/1
@@@DDDDAHAH?HGGIII4AFHGHH@EBHGIIBHIIIICHEHCCGIID9F
@901351/1
cgatgaagagggttaactttataatcaatcggcatttctttcagaccaaa
+901351/1
CC@FFFFFHHHHFHIIJJJJJJJJJJJJJJJIJIJJJJJJJJJJJJJJJJ
@1953651/1
ggtgcccgcccgccatattgtagctttggtggtggcagaaccctacctcg
+1953651/1
B@BDFFFFGHGGHJJIIJJJFHIIJJJJJBGHHIGIJJIIJFIJJIIJJJ
@2950051/1
gtgcttctgtaaaacgccaataattgttctttcatgatactctca
+2950051/1
@@@DDDDDAHABFBD@FBFEHBHCEG??ECGGI@DGEHGHCDGGG
@3486300/1
tctaacttcaattaatttctgatttttattaacaatagactggttgtaac
+3486300/1
CCCFFFFFHHHHHJJJJJJJJHJJJJJJJJIJJJJJGIIJJIJHIJHIJJ
@1954405/1
gatttgatagagcacggaaggtggaatttttgcattttttataacttctt
+1954405/1
@?@DDBDDBFCFHIIIGHHGHEGGH?9:EFGIGAH9BD?DDFGCFHHBFE
@8071860/1
cagagactcgtccaatcagattgaaaaaaacaagttgtataacacaatta
+8071860/1
CCCFFFFFHHFHHJJJJJJJJJJJJJJJJJJJJJGHJGIJJIJJJJJJJJ
@4488662/1
caggtgcgttaacttttggtggctttattatattactcctaattgaagag
+4488662/1
@?@FDDFDHHHHHJJJJJJHHIJJJIGIJIJJJJJJJJJJJIJJJJJJIG
@1424703/1
gctgttgttgttgttgctgaggctgctgtggtctctgctgttgctgaggc
+1424703/1
C@@DFFDDHHHHGJJIGHIHHIIJJGCHEAHGCHAHIFJGGHGGGD9?FF
@6549372/1
caacaagttccgttttttggagaggcaactcaggataactatagaggttc
+6549372/1
CCCFFDDDFHHHHHJJGGIJJJGJJJJJJJJJJGIIIJIJJJJJJJJGII
@1425438/1
gtttcgtaggcaggtggaggccatcgcctggtcatgcataattcttgtag
+1425438/1
CCCFFFFFHHHHHJEGIIIDIIGGIIIJJIGHGIGGGIIJIGGIJJJJIG
@382405/1
ggtacacagttgcagtcctgagctggtcttcagtcacccgattctatttc
+382405/1
@C@DFFFAHHFHHEBFHGIGFHIGGGIJJI>HHFHHIGGHCDGGGGIIIG
@382662/1
ctgtatcaacaactgtaccagccggcacattcatatttctcccatctgca
+382662/1
CCCFFFFFGHHHHJIJIHJJIJJIIGDGGHIGGIEIJJGJIGGIIJJJIB
@1425935/1
ggttgttgttgaggtggtagttgagtttggtgggtaggggttgtttccct
+1425935/1
BB=DDDDFFHHHHJAEH<AHAFHGJGIJJJJIJJ:DGIIJ?@F@HGHJJ@
@7587494/1
ctccagctccgacaaacgccatcctctcattcttagttgtaacaactagg
+7587494/1
CCCFFFFFHHHHHJJJJJJJIJJJJJJJJJIJJJJJJJJIJIIJJJIJJJ
@6550502/1
cgaggaggtccctgttgttccattgcttgaggtctggtaattggagcggc
+6550502/1
CCCFFFFFCFHHHJHIJJJJJJJJJJIJJIJJEHIJJGHJJJJJJJIJJJ
@4489255/1
ggtgcaggctggccatgttgaatagcttgctgtggtggtacagcacccgg
+4489255/1
@@@DDDEDFHFHHJIIIGHJFFFIGEGHGGGHDHEIJJDGHDGFGIGHGE
@384635/1
atttctctatttgcacttagttactcagtctcacagttagttatcaattc
+384635/1
?@@FFFDFHHHHGIGEGGGIFIBHGGCGHIIIJHIIGHIIEHCGFE:CD1
@8074219/1
ctcttcttttttaataagttttttttgggattttaatatttccatttgtt
+8074219/1
CCCFFFFFHHHHHIJJJIHIIJJJJJJJJFGIJJJHJJJJJJJJJJJJHJ
@1955665/1
cacttgttttgtcataagttgtaacagtaagttcttttttttccttgact
+1955665/1
CCCFFFDFHHGFHJIIJJJJJJJJJGIHJIIIIBHIJJJJJJJHIJJJJI
@1955754/1
gtcgcttatgtcaaattctacttctgaatgatgttctac
+1955754/1
@@@DDDDDH?ADHBFCGGGH@HH<@C>HHH<HGDACGHI
@7059048/1
ctgtagtctgtctgcatctgtatatgccctagcacggaaagcagcg
+7059048/1
@CCFFFDFHFHHHJJJJJJJIHJJJJJJIIJIJHHIIIJJJJJJJJ
@902857/1
gttgtggtctctgctgttgctgaggctgctgtggtctctgctgttgttgc
+902857/1
@@@FDDBBDFFDHEGEHEGEHDBBBEEGG<??;F?CDHGIGEGGEG?BFG
@1427714/1
ctcagataatcccatatcattgagacattaacttgcgtagcatactttat
+1427714/1
:=@D?DDDBFFDHIEIGGEHIHH@DCGHGGCHHHDEA:?DHCHGGIGIGA
@1427826/1
gttctttcttgtcagcacagaataatcttgtatgatgtctcttttggact
+1427826/1
@@@DDFFDHDHHHFIJJIJIJJJJJJJFIJHIJJHGIJJJIJJIJJGIII
@7060482/1
aaacaatcttttcagcacttatccaatgagcaacgacttcactcgttac
+7060482/1
8??AD=DDBDFFAB2:<;?GF?CHIAFEDC<FG>FBGI;9?DB<?96D7
@3964202/1
gaatttcataaacaactttcaaatccttaatatacgcaacaaagctttca
+3964202/1
CCCFFFFFHHHHHJJJJJJJJJJJJJJJJJJJJJJJJJJJJJJJJJJJJJ
@5537066/1
ccaaaatccaaaggagcccactcgaattctttagttagggtaattaaacc
+5537066/1
@@@?DDDDHHHDHB;A3F@FHIEG;9CF9?C<GHHGIG>FDHIIGAGGGI
@2453444/1
gctgctatagatggaacgttgatctggtctggagctggatgagtgacatc
+2453444/1
CCCFFFFFHHHHHJJJJJJJJJJJJJJIJJJJJJJJJJJJJJJGHIJJJJ
@3965640/1
cttaactttagtgaactggtcatcaactgagaggccaaactccttcaggc
+3965640/1
CCCFFFFFHHHHHJJJJJJIJJJJJJJJJJJHIJIJJIJJJJJJJJJJJI
@5026007/1
gctggcctatgactcccaagctgctatgagtactatcatcagctggtgta
+5026007/1
CCCFFFFFHHHHHJJJJJIJJJJJJJJJJJFHIJJJJJJJJJJJJJDHHH
@3965693/1
ccggtctttctcgataatcaagtgttggtgcattcataattcgggcctta
+3965693/1
CCCFFFFFHHHHHJJJJJJJJJHHIIJJGHJJJJJJJJIJJJJJIJJJJI
@8075395/1
catttacatcaccgtgatctaatatttgagcagaaggtgctggtgcatgt
+8075395/1
@CCFFFFDAFHHHJFHIJIJJIIIJIIIIGDGGIIJJFGIGEIIJIIJJF
@2454292/1
agtaacatcagctccgagaaatattacaggttcgttgaaaaccttcggcc
+2454292/1
CCCFFDFFFHHHHJJIIJIIGGIJJIGGGH?FHGFHIJGIIFIIJIGGIJ
@386920/1
ccactatctaaataaatagctgcagctaatgattcaaataagtcaccaag
+386920/1
CCCFFFFFHHHHHJJJJJJJJJJJJJJJJJJJIJJGB??EHHFHIJJJJJ
@7590372/1
ggtaggacgtgctgtaccttgtatactagcatgactgactagatagaagt
+7590372/1
@@@FDFDFFHDHHEHDGIHIIBFHDHIDHIIBHGGCACGHEHGGHIIGIG
@6553966/1
gtgatatgatatgggttgctgtttacaccaacgataaaatcaggctttat
+6553966/1
CBCFFFFFGHGHFIJFHGIJJJJJJJIIIIJJJHJIJJJJJIJJJJJJJI
@905295/1
ccatcattcgctcctcgactgccccgatgttggagcctatgctatccgta
+905295/1
@@CFFDFDD?DHHGIIEFEHIIJJFI?DF?BFFBGEGB@GGGIIJGGII@
@5538372/1
ctttagtgaactggtcatcaactgagaggccaaactccttcaggcatggg
+5538372/1
@@@BDFDDFHHHHEAGGIJJIJJIJIIHEAGIGIJJJBEHIJJIJJJJJJ
@905796/1
cttggctttgccgcttgttgctgtacttgaggctgagatga
+905796/1
?==D?BDDF<<B@EGGGF:CHHAH>G?F?3?FFEC>?BD99
@2455446/1
gttgttgccactgctgctgctgcggctgttgttgcctctgctgctgctgg
+2455446/1
:???DD2ABFAFFHGAFA<@GFHIIE?D:CDFF@4?4BGHG9@@<<C><B
@906168/1
ctcctgccactcatcataatgaacaatatcttcttttggattagtagaaa
+906168/1
CCCFFFFFHHHHHJIJJJJJJIJJJIJJJJJJJJIJJJJIJJIJHGIIJJ
@906319/1
ggggcaccatgacgatagctttattctcattaaggaattccggtttctca
+906319/1
@@@FFFDFFHHDHIIJJJJJIIJJJJJJJJIJJJIIJJJJJJJHHJIJJJ
@7062170/1
atttgttgtttattagggtagcatttggaggactgtcagatggttttgga
+7062170/1
CCCFFDFFHHHFHJJJIJHGIJJJJJJIIJIEHGJGIJJIGIIIIJJJJJ
@7062207/1
agaactatttctttaagaatattttggatttcattgatagtatctgattt
+7062207/1
CCCFFFFFHHHGHJJJJJJJJJJJJJJJJJJJJJJJGHIIHIIJJJGHJJ
@5026797/1
cacgttcataaggtctcatttgaaaacgtggatctccaaggtctccttga
+5026797/1
@@@DDDDDHFAFHIBHIGIIIIIG>HH??CDFCGGCGC@DB@GHDHIIID
@1430481/1
gtgcttctgtaaaacgccaataattgttctttcatgatactctca
+1430481/1
CCCFFFFFGHHHHJJJJJJJJJJJJJJIJIJJJJJJJJJJJJJJJ
@8077039/1
cagttttataaattttaataacaattcaatatgaaaaaataacaaaataa
+8077039/1
CCCFFFFFHHHHHJJJJJJJJJJJJJJJJJJJJJJJJJJJJJJJJJJJIJ
@388324/1
ccggtctttctcgataatcaagtgttggtgcattcataattcgggcctta
+388324/1
@CCFFFDDHHGHHIIIBHHIGGAFHHHHIGHFHIIIGIGIGIIIEGDGII
@5027445/1
ctgaatttcagcaattttcttaatggatgcataagtcattcctctatcag
+5027445/1
CCCFFFFFHHHGHJIJJJJJJJJJJJJJJJIJJJDFHIJJJJJJJJJJJJ
@3967688/1
ggcttttggttgttccaggccttggtaaatttgggtcccatgctatgggt
+3967688/1
CCCFFFFFHHHHHJIJJJJJJJJJJJIHEGIIGJGDHIJJJJJJJJJIJ?
@4494783/1
gtcgaatactctgagcttgctgagcgactaatgccactgtgtccaca
+4494783/1
CCCFFFFFHHHHHJJIJJJJJJJJJJIJJJJJJJGHJJJIJIJJJJJ
@6068076/1
ccactatctaaataaatagctgcagctaatgattcaaataagtctccaag
+6068076/1
CCCFFFFFHGHHGJJIJJJIJJJIIIJIIIIGIJIJ???GFGFHGHHIGI
@3968464/1
gtcagttttaatgcttccaacacgttgaactaaacttggatcagtagtgg
+3968464/1
@@@D?DDFHHFF>FFGCDIIDDGGBA@GH?F?GGGIHIGFG?D<DFHIII
@388732/1
cagtaggtaaaaagattattgtattttcttttagaact
+388732/1
@@@DDFFBFFHHHIG>EHBGBHGBGHIIIGII?CBFB?
@1433133/1
cagcgaaattcttattcgattgaagtaaattgtaaaatgctaatatccta
+1433133/1
CCCFFFFFHHHHHJIJJJJJJJGGIHHIGIIJIJJJJJJJJJJJJJJJJJ
@907588/1
gctgttgttgttgctgctgttgttgttgttgaggttgattagaagcccct
+907588/1
CCCFFFFFGHHHHJJJJIIJJJJJIHIFHIIHIJGHIJJJJJJJGHIJIG
@7593283/1
gggttgtttccctagactgtggttgagacacttgctggggaggtggacct
+7593283/1
B@CDDFDFHHHHHJJJIJJHIJHJJJJIJJJJIJJJJJJIGIJ?FHIIJI
@2958413/1
tgctgaggctgttgtggtctctgctgttgctgaggctgctgtggtctctg
+2958413/1
@@@FBBBAFHDHHIIIIIII@DHEH<<ACGE>FHGCHGBDG?FHHFG@DD
@5028407/1
gtaaaacgtaagtggaagcataagctcccaattctttggtgataagaact
+5028407/1
@C@DFEFDFHFHA@FHHGGIGIHGGIJJJJAGGGGFBFGHEEBDGDHIID
@5028921/1
cctgagctggtcttcagtcacccgattctatttcttggtcatcagtttga
+5028921/1
@@@DDBDAFHHHHGIHGGIIB<FE:DGEGHIGCHCG@C9?BDGHIBGIIE
@8079753/1
catggtttcaatgatttccctgttgaccttacggggacacttatcaggtt
+8079753/1
@@@DDDDBBFAD<CEFDFEFCG:AFHHIHEFF=?CG0?DGFEFFEFEBDB
@3493676/1
gtattataacatgacctaagagttttattaaagttggatcattagcagaa
+3493676/1
BBBFFFFFHHHHHJJJJJJJIJHHJJJJJIIIJJJJJIIJJJJJJIJJJJ
@6069587/1
ggctattttagcatggaatgtgatctccaagttgtgaatcaatttcagga
+6069587/1
@@@FFFFFGHGHAHIICGHIHHGHIJIJJGIHIJJIIJJJJIGGHHIIJJ
@4497504/1
gtcactattaaagttgatttgtcttatcgacttgacaattttttcttttc
+4497504/1
CCCFFFFFHHHHHGHHHIIIJIIJJIJJJFIGGIIJJEGIIJJJGGGJJD
@6069781/1
cttctttttttgacctacccttgccgatagcaataaggcctttggcttta
+6069781/1
BCCFFFFFGHHGFIJJJJHIJIIIJJJJJIIJIJJJJJJJJJJJJJJJJI
@5541362/1
gctgagagtaattcgtcgcgcattctgttgtatatttatgctcacttcac
+5541362/1
?@<B:DD>:?AF>FG<<@@E@:DGGG?0?90:??FH@A9BFDDGIDFHIE
@6070124/1
ctccatactccttgtcttacaggtaccggtctttctcgataatcaagtgt
+6070124/1
CCCFFFEFHHHHHGEHHIHHIJJAFCEFHHGIHJFGIIGIJIJJIDGDFG
@1959739/1
ccagggccattatcgcatcatacggaatctgccgagtccttccttctagt
+1959739/1
@<@D?6?DAFDFFBFBHDHGGH@A=EGFBHHD9@GGDABBA@BBFG==@C
@393103/1
gaccattgaataatagctggctggttcctagaatcccacatggcaggaag
+393103/1
CCCFFFFFHHHHHJJJJJJJJJJJGHJJJJJJJJJJJJIJJJJJJJJJJJ
@7595845/1
gttgccactgctgttgttgaggctgctgtggtctctgctgttgctgttgt
+7595845/1
@@@FFDFDDDFFFFDHHGHIJFJJGFGGFHDBGBFHCGCFHFFFF@FG>?
@2459628/1
tgctgttgctgttgttgctgaggctgctgtggtctctgctg
+2459628/1
=;@BBBDDFFFCFA<EF@B4F@FAF;BFC:9>1?DDADF<9
@393969/1
atggaacgttgatctggtctggagctggatgagtgacatcagcgccaaca
+393969/1
@@@=?DADHFHCFFGGBH@E@D4FADGE;FECF@HIGIIB>9BD<DAGGB
@911572/1
catcacattaccacatttctcaaattcagtcttgaaatattatccattag
+911572/1
CCCFFFFFHHHHHJJJJJJJJJJJJJJJJIIJJJIJJJJJJJJJJJJJJJ
@1433994/1
caggtttttgaaaaaattttggccaatagctgtgggttatatggtgattg
+1433994/1
?@@D=ABDHH?CFIBHBHIIGBGII@DFGIIIGFGH?DHGGICH?D@FHC
@7597369/1
ccggaaagaacctagtgtgatggcgtttctgtaccactataaatgtaatc
+7597369/1
CCCFFFFFHHHHHJIJJHHIJJJIJFHIIIIGGJJJJJJJIJJJJFHIJI
@3971157/1
gtattgctctgcagggaacggcgacataggtgtctgctcttcacatactc
+3971157/1
CCCFFFFFHHHHHJJJJJJJIJJGIJJIJJIJJJJJIJJJJJJIJJJJJJ
@1435064/1
cagaatatgaacggtattgctctgcagggaacggcgacataggtgtctgc
+1435064/1
CCCFFFFFHHHHHJGIJJJJJJJJJJJJJJJJJJJJJJJJJJJIJJJJJI
@7598316/1
ggtctctgctgttgctgaggctgttgtgatctctgctgttgctgaggctg
+7598316/1
CCCFFFFFHHHHHJJJJJJJJJJIJJJJJIJJJJJJJJIIJJJIJJIIII
@5542866/1
aatgtttctagcctttcataattcataacgtcattagcagagctcgctac
+5542866/1
@BCFDDDFHHHHFIIJJJJJIJJJJIIJJGHHIJJJJJJJIIGIGHGIJI
@3972555/1
ctgcagcctcttttaccattgtacgagtttgagcatcattcattttcttc
+3972555/1
@@@DFFDDHFHFHJJJIIJIJHGIJGIEFHHFFEHJIJIIIGIJJIIIJJ
@3973558/1
attgaatataagaccttgttgttttagggtaatcaaattttatgacaaaa
+3973558/1
CCCFFFFFHGHGHJJJJIFIGIIJJIJJJFFHIIJJGIJJJJJJIJIIID
@3973724/1
gcataattcttgtagaagaccaatagggttgcccatcattcgctcctcga
+3973724/1
@@CFFFFFHHHFHBGHEHGGIJJJJFIIFGGDHHIHEGIGGIGFIFHEAG
@3974108/1
cagaaatatttcggcttctgcttccgttccaccctttctgctgcgatctt
+3974108/1
??@DDBA:CFF<<ED?@<AEBHEHD@AEG99EEFI@BBG<<:?98.8BB@
@4498691/1
atatatttttgcatctgttataaatgtaggaagttatcaagaaatctaag
+4498691/1
@CCFFFFFHHHHHJJJJJJJJIJIJEIIJJJJJHIJJJJJJJJJJJIJII
@8082441/1
ctcttgttacaacatatttcaacatgtatccttttgggcggtaccatggt
+8082441/1
CCCFFFFFHGHHHIJJJJJIIJJJIJIJJJJJJJJJJJJJJHIJJJJJJF
@7599818/1
caacaagttccgttttttggagaggcaactcaggataactatagaggttc
+7599818/1
@@@=DDDDFCDADE;@@CH@FGA;FG?C?D??B>DD<D<F@<D?BFCHI>
@395732/1
ctttcattatcgtaaattgtcacggtctcaacaagttccgttttttggag
+395732/1
@@CFFFFFHGHF3CCFFHI@IIIGIJJGHHIG@DFCDHIJHJJIJGGDGE
@1963893/1
catcacattaccacatttctcaaattcagtcttgaaatattatccattag
+1963893/1
CCCFFFFFHHHHHJJJJJJJJJJJIJJJJIIIJJJJJJJJJJJJJIJJJI
@397151/1
gtcataagttgtaacagtaagttcttttttttccttgactatgtttgatg
+397151/1
@?@;DADD:A?FAE??G<IEHCEIDHI>FH@@F@?GB?F?F<F8DEGGDC
@7069267/1
ggcaactcaggataactatagaggttcttctttccatcaaaggcagg
+7069267/1
@C@BDAEFFDF?H@FEHEEDHEHHFC?BHCCHHIIG@GAGGH;FD66
@1964887/1
tgactgactagatagaagtctaattcagtagggtgagtaatctctgtatc
+1964887/1
CCCFFFFFHHHHHJJJJJIJJJJJJJJJJJJJJCHHIGHIJIJJJJIJJJ
@3976082/1
tcacattattatttgttcaatagtagaatgttacaaaaaagtaataagta
+3976082/1
CCCFFFFFHHHHHJJJJJJJJJJJJJJJJJJJJJJJJJJJJGIJJJJJIJ
@5033794/1
gcattaatctatagaaaattttccaaacagtatttagagactttccacta
+5033794/1
?@@?DBD8CFBFFEH>?CEAHIIHIGCGGIFHHEEF@GGHIEFFFHCCDC
@5033947/1
gccgcttgttgctgtacttgaggctgagatgaaggtggtctgctgggttg
+5033947/1
<@@FFFFFHHDHFIEHIJJJJIJIJJGHJJJJIII?FHDFIGIJIGGHGH
@7601886/1
gttgccttaaaacaatgtcaagagcttggattgcctcctgcggaccatta
+7601886/1
CBBFFFFFHHHHHJJIJJJJJJJJJJJJJJJGIJIJJIIGJJJHIJGIJI
@2461124/1
ctacaattttgttttgtttctcctccatttccaattattttctttttctg
+2461124/1
CCCFFFFFHHHHHJJJGIJJJJJJJJJJJJJJJJJJJJJJJJJJJJJJJI
@3497355/1
cagctgtagtctgtctgcatctgtatatgccctagcacggaaagcagcga
+3497355/1
CCCFFFFFHHHHHIJJIJJJJJJJJJJJJJJJJJJJJJJJIJJJIJJJJH
@3497594/1
ctggaacatagttttaaactgacttgaacttcaccagatctagtaaatat
+3497594/1
BCCFDFFFHHHHHJJJJJJJJJJJJJJJJJJJJJJJJIJJJJJHIIIJJJ
@7602651/1
ggtttaaattgtctaactacttcaataagccgaagcactttaggtga
+7602651/1
BCBFFFFFHHHHHJJJJJJJJJJJJJJJJJJJJJJJJJJJJJJJIJJ
@7602661/1
cagagctatagtagttgaatggctggttttcaccaacattccagctagtt
+7602661/1
CCCFFFFFHFHHGGEGHIHHIIIIJJCHIJJJIIIDCFGHDEFGGIGDDH
@914444/1
gtccctcttctggaaagcagctcttgcagcattgacactggcgtt
+914444/1
CCCFFFFFHHHHHJJJJJJJJJJJJJJJJJJJJJJJJJJJJJJHI
@7603415/1
ggtcattccaatcttgatgcatgatgaaatcatgaagtctaggaaagaaa
+7603415/1
BCBFFDFFHHHHHJJJJJJJJJJJJJJJJJJJJJJJJFHIJIJJJJJJJJ
@8084880/1
cttttcttctttctgtatcaactgcagcctcttttaccattgtacgagtt
+8084880/1
?@@FFFFFAHDDHIIE@AGIGIIIIIGHIGIHIGIIIIIHIIFHHGEG;D
@4500945/1
ccacaattcaagatctaatttcatgctgttattattttccttctttgctt
+4500945/1
CC@FFFFFHHHHHJJJIIJIJJJJIJJJJIGIJGGJJJIJJJIJJJIEIJ
@5546553/1
ctgtagtatgtttacaaatgttgcagcattaagtcttctctgcactgtga
+5546553/1
?@@DDDD>FD<FBEGIGIIIHBEG<CGHHIGGIHHIHIIIIEEHBGHHII
@6077129/1
gcttgcaagaggtaacttctgtcttgaaatctgtagcc
+6077129/1
@@<AD?DDFHAD<?BBH@B?@EDHHEFB>H@@E?FD@?
@2966212/1
ctccagctgtaatggaaacgactgcatttgggcaggtcttcttgtaacat
+2966212/1
@@@FFFFFHHHHHJIIJJHIJJJJJIJJJIIJGHIIGHDIIJJJIIIHJI
@5547776/1
tttcacttttgttattggtttccttatcagtaatctcgaatctattatct
+5547776/1
1?@;BDDBFF<F?AFFBE<DFHHFECCFFAACHHI9F?BDCGIIIFIIFG
@5034741/1
gcatcattcattttcttcattgtaacttggcccgcaacaattgtacacaa
+5034741/1
CCCFFFFFHHHHHIJJJJJJJJJJJJJJIJJJJJJJIJJJJJIJJJJJII
@7604004/1
gagtaacatcagctccgagaaatattacaggttcgttgaaaaccttcggc
+7604004/1
@CCFFFFFHHHHHJJJJJJJJJJJJJJJJJJHIJIIJJJJJJJJJJJJJI
@5035006/1
ccttgaatgaatttttcattcctccatactccttgtcttacaggtaccgg
+5035006/1
CCCFFFFFHHGHHJGGHGIJEJIIIIJJJJGCHIJIJJJIJIIECDFHBG
@5035075/1
ggtaaagttttgcctataagaacaatgagtaagagcttgcaagaggtaac
+5035075/1
@@=DDDFEGHGHHJGJJIGIIEGEFHIJJFHHJJIIJJIJJIIHIIBDFH
@6562862/1
accttctcggccaagattaggcctacgtggacaggtgaacatgggcaaat
+6562862/1
CCCFFFFFHHGHHJJJJJJJJJJJJJJIJJJJJJJFHIJJJJJJJIJJJJ
@3980205/1
caattcactcccgggtggaaatactggtggtggaggatatgaagtattat
+3980205/1
CCCFFFFFHHHHHJJCFHHIJJJJJJJHIJHIJGIJJJJIJIIJFHIJJJ
@3980300/1
gtcggcagctgggaatcctttgtgagccacatcaatgttaaggaatggtt
+3980300/1
@@@FFFFFGHHHHGJJGIJJJJJGGIJJIIJJGHJJIHIJJIIJJJJJHI
@916649/1
ctcttcagcatttagcagcatcgtgatacgatgtaatattgaaggcaata
+916649/1
CCCFFFFFGHGHHJJIJJJJIJIJIIJJGIJJIHIGIHIGJIJJJJJJII
@916677/1
gtttccttatcagtaatctcgaatctattatc
+916677/1
?=?DDDDDHFBFFFGGIGHIIG;BFGEAHE99
@401467/1
tcaacaatcgtcggtacaatgtaatatgagttttctttgttttcaaaggc
+401467/1
@CCFBDFFHDADHIIGEHI@HC?FGEHIIIFGGIIIIIGFHGIGGIIIII
@2465152/1
gaaaactgtttatcatagatccgacgacactttttagtaccgggcttact
+2465152/1
CCCFFFFFHHHHHJJJJJJJJJJJJJJJJJJJJJJJJHIJJJJJIJJJJJ
@917837/1
ctgtggtctctgctgttgttgttgttgctgaggctgctgtggtctctgct
+917837/1
C@CFFFFFFFHHHJIJGIJIIIIJHHEHIIIJIIIIIDGGGIEEGIJIII
@1441580/1
ccaatgtttctagcctttcataattcataacgtcattagcagagctcgct
+1441580/1
CCCFFFFFHHHHGJJGJGIHJJGGIJJJJGGJJIGIIJIJJJIJIJJJJI
@402774/1
tgagcttcaacagaaccaggttcaactttacagccagtaaaaagtggtga
+402774/1
@@@BDDDFGHHFHBDFGIIIHCHCFHHGHGIGIIIIIGGGHGII?DGFFH
@918668/1
gctggatgaggaaatttttcataaagaagtcgaatactgttcttaggaat
+918668/1
@@@FFFFFHHHHHJJJJJJJIJIIIJJJJGIIGIIJIIJFHIJJJJJIII
@8088612/1
gtctcatttgaaaacgtggatctccaaggtctccttgaacaaatttacct
+8088612/1
CCCFFFFFHHHHHJJJHIJJJJJJJJJJJFHIJJJJJJJJJJJJIJJJJJ
@1967865/1
atgtatccttttgggcggtaccatggtataactatcttattgagataatt
+1967865/1
@@@BDDDDBDD?<D?>?DH@FHAD?DFGIC@B?GGIEE<<C>4CCF<CF@
@4503751/1
ctctatttcattgtgcattaatctatagaaaattttccagacagtattta
+4503751/1
?;@DDDDDFF<?D2?BGB?FCFEBFEE@CFFDHIFBCB@@F?CF?C9CFF
@7073184/1
tctgcactgtgacagtcttcaagcactgagttagaataccaacctgaatt
+7073184/1
@@CFFEFFHFDHHJJIGGJGJJIJIJIIIHHIJIIIJJJIJIIJIIJHII
@1443166/1
gggaagttttatttacattttttgcctgaacacattgggtcgccatacct
+1443166/1
CCCFFFDEHHHHHJJJJJJJJJJIJJJJJJJIJIJJJJJIJJJJJJJJJJ
@7073419/1
cattgtaacttggcccgcaacaattgtacacaactccataggaagcgcc
+7073419/1
@@@DDABDBCCF<<CC?8<@FE=F@?GHDABBBBFHG?9BB3/B?B;65
@7073551/1
tggaaatgtaagcagcttaagaaaatgaaacaactcagaattcagaacca
+7073551/1
CCCFFFFFDHHHHJJJJIEGGJJIIJJIGHHGIIJJJGIIIHGGIJJJIJ
@6079459/1
cgagtttgagcatcattcattttcttcattgtaacttggcccgcaacaat
+6079459/1
CCCFFFFFHHHHHJJJJJJJJJJJJJJJJJJJJJJJJJJJJJJJIJJIJJ
@4505313/1
tccagcatcattactaattttttgcaattgttgagtgaagtttctgagag
+4505313/1
CCCFFFFFHHHHHJJJJJJJJJJJJJJJJJJJJJJHIJGIGHIJJJJJII
@6079689/1
ggatcattagcagaaatcctcattctttcaaaaaaaactattcgtaggag
+6079689/1
@@@?DFFFFFGHHIIIHEIIIIII@HCGIDHIIIDDDFGGIIIIIIIIEG
@2969003/1
gtaaaaattataataaaacaaaaattaactttttaatcacattggatcta
+2969003/1
CBCFFFFFHHHHHIJJJJIJJJIJJJJIJIJJJJJIJIIJIGGIIJIIIJ
@5551280/1
gggtaatattttgataacgtggatgtagata
+5551280/1
B@B4AADDHHHHHJJIJIJGHIGJJIIJJJJ
@7608724/1
gtacgctcaaacatgcaaatgtgacattattgactaaggccgatctgagg
+7608724/1
@@@FDFFFAHHFFGGIIGIIIHHIIJHGIIJIJIJJJHGGFHIJJJJJII
@7609537/1
ccactatctaaataaatagctgcagctaatgattcaaataagtctccaag
+7609537/1
CCCFFFFFHHHHHJJJJIJJJJJJJJJJJJJJJJJJB?EGIIHIJJJJJJ
@7610524/1
cttcttctatcacatcggaggcaaccaatatgttcgtctcacccatgtta
+7610524/1
CCCFFFFFHHHHHJJIIJIDHIHIIGEHIIHGIIHIGIIIIIIIJIJJII
@920924/1
ctgagatgaaggtggtctgctgggttgctggtcaccgggttgttgcctaa
+920924/1
BCCDFFFFHHHGDHIHHIJJJJIJGIJJJJJGIJIJJJJFHJJIJJJJJI
@404239/1
ggtgtttgttttctccaactccgacaaacgccatcctctcattcttagtt
+404239/1
?B=DDDFEAFHBHGGGJJIIIIJGGGIGGGHGIJJIJJIHHGIIGHGG=C
@404321/1
ccgacaaacgccatcctctcattcttagttgtaacaactaggggcaccat
+404321/1
CCCFFFDFHHHHHJJJJJJJIJJIIIIJFHIIJIIIJIIIJJIIJJJJIJ
@6082779/1
cataagtcattcctctatcaggtaagacaacaatcacaagttttacttct
+6082779/1
CCCFFFFFHHHHHJJJJJJJJJIIJJJJIJJJJJJJJJJJGIJJJJJJJJ
@8091100/1
ctctgctgttgctgaggctgctgtggtctctgctgttgttg
+8091100/1
8???D>B2AD<ACE@CABEEDE:F>B9C@<C<E<CDD9:CD
@6082864/1
cttaaaacaatgtcaagagcttggattgcctcctgcggaccatta
+6082864/1
?@?DDA?:CDFFFDCB:EA@E9AF<FHBAAE9??9C?6?@?2D@F
@7076759/1
ggtaggacgtgctgtaccttgtatactagcatgactgactagatagaagt
+7076759/1
BCBFFFFFHHHHHJJJJJJJJJJJJJJJJJJJJJJJJJJJJJJJJJJIJD
@6083265/1
cttttttccaaattgcctctccattcaattgaagaagcaatttcttcgca
+6083265/1
CCCFFFFFHHHHHJJJJJJJJJJJJJJJJJJJJJJJJJJHJJJJJJJIJI
@1973361/1
gttgctgtacttgaggctgagatgaagg
+1973361/1
@@@DD;DAAFF>DFBBFDAGG?@HHIII
@4507872/1
ccaatactttaagagcatttattgcagcttctttctgtgcatcattttta
+4507872/1
CCCFFFFFHHHHHJJIJJJIJJJJJJJJGIJJJJJJJJIJJJJJJJJJJH
@7611899/1
ccttgtcttacaggtaccggtctttctcgataatcaagtgttggtgcatt
+7611899/1
CCCFFDDDFHHFHEGHHGIJJJIJJJIJJJIIJIIIIIIHGGIIBDHBFG
@6567980/1
tctctttctttttttgttagactgatttgatagagcacggaaggtggaat
+6567980/1
<@@DDDABF?BBDGHECDHH<DGEFHGHG>GA?DDCCDEEGHGG.=F6@G
@5040142/1
ctcagagctaccttggcagctgctaattttgcttggtgtttgttttctcc
+5040142/1
CCCFFFFFHHHHHJJIJIIJGIIJCCHHJJJJJJJJHGIJJIGIIJHIIJ
@1446097/1
tgaggcttgtagccaccggtacttttgtaaaacattatcaaaagttctct
+1446097/1
@@@DDD<DF3A?FEIII6AE:FF@FFA8CEFFDDB?FC:BGGFFDDFFBB
@7612379/1
ctttcattatcgtaaattgtcacggtctcaacaagttccgttttttggag
+7612379/1
CCCFFFFFHHHHHJJJIJJJIJJJJJJJJIIJJFHHHJHIIJJJJJJICC
@6568537/1
gtcagatggttttggagaattatcaaagagaattattgaattcaatatag
+6568537/1
B@BFFEFFHFHHHJJJJJJJJJJJJJJJJJJJJJJJJJJJJIJIJIJJJJ
@2468420/1
ccactataaatgtaatcggtggcgtgtaatcactgctgaggcttgaacaa
+2468420/1
CCCFFFFFHHHHHIJJJJJGHIJJJJIJJJJJJIJJJJJJJJJJJIIJJJ
@405475/1
cttgaacttcatttccaacaggtagtaagtgatcattaagttcgccgatc
+405475/1
CCCFFFFFHHHHHJJJJJJJJJFHJHIJJHIJJJJJJJJJJJJJJJJGIJ
@6569518/1
ctcattttttctgctaaagcactaccttcagc
+6569518/1
CCCFFFFFHHHHHJJIIJJJIGIJJIJJIJJJ
@923491/1
ctctacctgatctggaccagtggcgtatttacagaagcaaggttggccta
+923491/1
@C@FFFFFGGHHHJJIJIIJEHIJIHIJJIGJJIDIIIJJJIHHJIIJIC
@2973823/1
gcataaaatgaaactgggcacaaccattagaatcacctgctgctttaaaa
+2973823/1
CCCFFFFFHHHHHJJJJJJJJJJJJJJJJJJJJJJJJJJJJJJJJJJJIH
@924690/1
ttctaatgtttcttcatttaaaaccgctgtgtctctttctttttttgtta
+924690/1
CCCFFFFFFHHHHJJIIJJJJJJGIIJJJJJHIJJJJJJJJJJJJJJIJG
@1975183/1
cctatgtacaaagatctttttccgccacatttccaaggcctcctgatatc
+1975183/1
@@@FFFDEHHHHGIIIIIJIIJJJJJJJGIJJJJJJHIJJJJJJIJJGIJ
@7079250/1
agcgagatgagcataataggtaggtgcagggtatgaaactgaacgtgtac
+7079250/1
CCCFFFDFHFHHHJGIGIIJCHHIFGEHIJJCFHIIJJJJJIJJJJJHHJ
@2470301/1
gcttgtgcttgtcttccacccttttttttgttcctttttgaattgaaatc
+2470301/1
@@CFFFFFGHGADGGIIIJGBHIIIIIIJIDGHJJIJIJJ?=CHAA@DHG
@1977122/1
gtctcatccacattttatgtgctgctaacctcttggcaatttttttcgat
+1977122/1
CCCFFFFDHHGHGJJIJJIFJIIIJJJIJJJJIJJJJIEGIJIGIIJIDH
@2470550/1
cttatcagtaatctcgaatctattatctcttggacaagttgttatattag
+2470550/1
@@@DFDDEHBFHFHEHHGIIIHGHHIIJFEHHIEHFEHCFGIJEGEIGJG
@406998/1
cttctttcttagatctaccagtgcccatggcagcaaatctacttgatcct
+406998/1
@CCFDFBDHFDDFGBFBGIGEACBBEDAHHIGGDFHBDGGHEHFDBFHIG
@1450871/1
gttcctgcaggaggtataaacaaacctatgggttttaccatcatttgctg
+1450871/1
CCCFFFFFHHGHHJEFHIIJJJJJJJJJJJJJGIJJJJJJIJJJJJJJJI
@3508263/1
cttttggaagctttacaactcctaatcctgtttcatccgcaattttctgg
+3508263/1
CCCFFFFFHHHHHJJJIIJJJJJJJJJJJJJJJJJJJJJJJJJJIIJIJJ
@2975127/1
gcctccaagcttaacattgattttaaggcaaagattggagagtgtttgtg
+2975127/1
@@@DFFFFHFHHHJIJJJICHHGIJHHGGGIJIJGHFHFCHH:BFHFFHG
@8096368/1
ggcagcttttacctcattttcactcagaagaaataatatctcagcaccaa
+8096368/1
CCCFFFFFHHHHHJJIJJJJJIJJJJJIJJJJIJJJJJIJJJJIJJJJJI
@5556820/1
gttcaagatcattttaaactgcccttctgacacaccatctctgtaaa
+5556820/1
@@CFFFF>HHGHHJJJJIJIJJJJJJJJJJJEHJJJJJJJJJJJIJJ
@4510449/1
accgtgatctaatatttgagcagaaggtgctggtgcatgtaatactttgt
+4510449/1
BCCFDFFFHHHHHJJJJJIJJJJJJJJIJJJJJHIJJJJIJJJJJJJJJG
@6087966/1
gttcagctgtagtctgtctgcatctgtatatgccctagcacggaaagcag
+6087966/1
BCCDFFFFHHGHHJJJJJJJJJIJJJJJJJJJJJJJJJJJJJJJJIJIHI
@2976558/1
gggggagttaaatcaacatcagctgagatatactcatattgaggata
+2976558/1
CCCFFFFFHHHGHJJJJIJJJJJJJIJJJJJJJJJJJJJJJJIJGHI
@5043722/1
ggtttcttccgctaatttaaaaattgaatagtttttatgaaatgagtcag
+5043722/1
B@?DFDFFHHHHHJJJJJJJIJJIJJJJJJJGIIJJJJIJIIJJJJGHHH
@4512721/1
gtgcttgtgaagaggacatccccgtaccataacaaactgctacaggtagt
+4512721/1
B@@FFF?DHGHHHHIIJJJJJJJJHIJJJJJJIJJJJJJJIJIIJJFHID
@2472390/1
cttctaatattgatgttttattttcagtataccttataccgctatcatcc
+2472390/1
?@@DFFDDBFFFDECCB<EEIIIFGHIG?FHIGIIIIIIIGGGEHGIGHI
@4513153/1
gttgttgttgaccccatggttgtcgaggaggtccctgttgttccattgct
+4513153/1
@@@FFFDDHHHHDIIJIIJHHGDHIGIIBHJEHGJFGEHGHIJIGIIIGG
@2978753/1
gagtaatctctgtatcaacaactgtaccagccggcacattcatatttctc
+2978753/1
@@@:BBDDFHDHDHGBFHBG@ECGIGB@DFEHGIIEADFDHEHHGIIIEE
@7617238/1
gtcacttttggccctgttggtccattaatataaaatggttcaacttcttt
+7617238/1
@@@DFFFABCFDBHIGHIHBFDH>HBEBCHE<FE9BC@1?CDDBGDBD<<
@7617921/1
ctcgaatctattatctcttggacaagttgttatattagtcactttatatg
+7617921/1
CCCFDFFDHHGGHIGCHHIGBEHBFHFGGHGBHCGIIEEGEGIIGIIIII
@7617973/1
ctttttttggatctgaagggcggtcccctcttttgggtggaatgtatgac
+7617973/1
CCCFFFFFHHGHHJJJIJJJJJJIJJJJJJJJJJJHHDEDCEEECDEEDD
@1452618/1
ccagtaggtaaaaagattattgtattttcttttagaactctttcaaagag
+1452618/1
@@@DDFFFHHHDHIHGIIGGGI:FHIIIIIEHGHIIGGCHGGGHIGIIII
@6573721/1
gcccgcaacaattgtacacaactccataggaagcgccaaaggcttctctc
+6573721/1
C@BFFFFFHHGHHJJJJJJJJJJJJJJJJJJJJJJJJJJJJIJJJJJJJI
@5558436/1
ctctgctgttgctgttgttgctgaggctgctgtggtctctgctgttgttg
+5558436/1
CCCFFFFFHHHHHJJJJJIJJJJIJJJJJIJIGGIDGEIJJIIIBHIFGI
@408895/1
gtttaagaaagaccaaaggtttctgttgagctagtcatttgttcccctga
+408895/1
@@CFFFFFHHHHHJJJIJJIIIJJJIJJJJJIJIIHIIJJJHIJJIJJII
@6089898/1
agaccattgaataatagctggctggttcctagaatcccacatggcaggaa
+6089898/1
CCCFFFFFHHHHHJJJJJJJJJJJJIJJJJJJJJJJJJJJJJJJIJJJJJ
@6089979/1
ggtcttcagtcacccgattctatttcttggtcatcagtttgagatactgt
+6089979/1
@@@D?DDBFFHH>BHH?CFHGHIIIIIFDHGIGGE@FDHHIIGDBBHCD9
@928561/1
aactaacaatgggccacaactcatattgatcgtcaaatgaaacatacctc
+928561/1
CCCFFABDABFADBGGIIIIIII@CFHBFGGC:CBA><DCFHDGIIIGCD
@7081789/1
tcatcccatagcaaatggtatttggtaggacgtgctgtaccttgtatact
+7081789/1
CCCFFFFFHHHHHJJJJJFJJJJJJHHJJJJJIJJJJIJJJJJJJJJJJJ
@7082077/1
ccatcctctcattcttagttgtaacaactaggggcaccatgacgatagct
+7082077/1
@@@FFDBDHFGGHIIIIGFEHHHHIGIGHHBDFG8DFGDHDII=FIIIID
@7082624/1
catgacgatagctttattctcattaaggaattccggtttctcaaaacatg
+7082624/1
B@CFFFFFHGHHHJJJJIJJEFHIJHHIIIJJJGIGIJGJIJIGIJJIII
@930206/1
ctccatactccttgtcttacaggtaccggtctttctcgataatcaagtgt
+930206/1
BC@FFFFFHHHHHJJJJJIJJJJACHFHJJGGHIJIIIIFIJJIIIIGHI
@2473607/1
ggcttatacctagtgcttctgtaaaacgccaataattgttctttcatgat
+2473607/1
@CCFFFFFHHHHHHJJJJJJJJJJJJJJJJJJJJJJJJIJJJJJJJJJJJ
@930286/1
ctgtcgaacagcttccacagcttgtctgtaattgcgataaggtttttcag
+930286/1
@C@FFFFFGHHHHJJIJIEHGJIJHGE??EHHIEFHGIJEGIDHGGGEGI
@2981516/1
cataagtcattcctctatcaggtaagacaacaatcacaagttttacttct
+2981516/1
CCCFFFDFHHHHHJJJJJJJJJHHJJJJJJJJJJJJJJJJHIJJJJJJJJ
@5047337/1
cattttcggtttcgtaggcaggtggaggccatcgcctggtcatgcataat
+5047337/1
@@CFFFDFHA@FHG;FGHFIGGFCHIG7FCGGG=DGE?A?<CFHBGGIIC
@6092157/1
ccctgttgaccttacggggacacttatcaggttgtatactgatttcataa
+6092157/1
CCCFFFFFHHHHHJJJJJJIJJJJJJJJJJI?GHGGIJJJIJIJJJJJJJ
@8100040/1
ctgatatgtggggaaaatgaactgtatccattacgatgattctagctgag
+8100040/1
CCCFFFFFHHHHHJJJJJJIJJJJIJJJJJJJJJJJJJJJJJJJJJJIJJ
@2474054/1
cctctgtcgaacagcttccacagcttgtctgtaattgcgataaggttttt
+2474054/1
CCCFFFFFHHHHHJJJJJJJJJIIJJJIIJJIJJJJJJJIJJJJJHHJIJ
@3992104/1
ctaaaatattgttcaagttcacgaggagtattcttggaaacaattttata
+3992104/1
CCCFFFFFHHHHHIJJJHIJJIJIJJIIEFHJJJJJIJJIJJJJJJJJJH
@3513478/1
tttgcttctttcttagatctaccagtgcccatggcagcaaatctacttga
+3513478/1
?B@DDFDFFHHHFFHIJHHFHIIIHFBFGHIHEIIJJJJJIIHHIJBBFH
@2475621/1
gatgaaggtggtctgctgggttgctggtcaccgggttgttgcctaacagg
+2475621/1
CCCFFFFFDFHHHJJJJJJJHIJJJJJIJJJJJJJGIJIJJJJJJJJJJJ
@3514413/1
cgtttattattctgatcatattcaactgaaaatgagctgcttccatcttc
+3514413/1
@C@FFFFFHHHHHJJJJJIIJJJJIIJJIJJIJJJJJJJJJJJJIIJJIJ
@7618908/1
gtacgctcaaacatgcaaatgtgacattattgactaaggccgatctgagg
+7618908/1
BBBFFFFFHHHHHJJJJJJJJIJJJJJJJJJJJJJJJJJJJJJJJJJJJJ
@3515086/1
cggaaggtggaatttttgcattttttataacttctttaatgctctccaaa
+3515086/1
@CCDFFFDFADFFHIJJJJIJIJJHJJJJIJGIIGGJJJIIJJJIIIGGG
@932380/1
tcatgttataacattatgcagttcattacctaagatatttgttatgatct
+932380/1
CCCFFFFFGHHHHJJJJJJJJIIJJJJJJJJJIJJJGIIJJJJJJJIIJJ
@3515682/1
gtggttcttgcctttgcagctgttgtgg
+3515682/1
???BDD:2A?4CD2A??ECDFA<FEED@
@1982223/1
gagccacatcaatgttaaggaatggtttccaaccaataattgcagactgg
+1982223/1
CCCFFFFFHHHHHJJJJJJJJJJJJFHIJJJJJJJJJJJJJJJJJJJJJJ
@2476445/1
cttaaaacaatatcaagagcttggattgcctcctgcggaccattagttga
+2476445/1
CCCFFFFFHFHHHJGHIGIJJJJJJJJFHJJJJIGGIIGGGHIJJJGIJE
@6093280/1
tttgtaaataaaaaattaataacattaatatgaacaaaattaaaaataac
+6093280/1
@@CFFFFFGHHHHGGGICHIJCFHIJIIJCGIIJJIJIJCHIJIIJJJJJ
@1983124/1
cctaacgttatcaggttttgggtagttgggtaatattttgataacgtgga
+1983124/1
CCCFFFFDFHHHFIIHGIIIJJAAFHGIGHCGGIIIIJJHIIJIGJIIG=
@7621251/1
cccatggttgtcgaggaggtccctgttgttccattgcttgaggtctggta
+7621251/1
@@@DFFFDAHFHHEGEFHB<AECDGCEHFHHIGGHIEGGIHIIB?FHIFF
@7621265/1
atcacattaccacatttctcaaattcagtcttgaaatattatccattagc
+7621265/1
@@@FDDFDHHDFHHIIIDHHHEEFHIIIFGHIG>EHIIIIHHIGIIEHIA
@4518714/1
agtaggtaaaaagattattgtattttcttttagaactctttcaaagagtt
+4518714/1
CC@FFFFDFHHHHIJJJJJJIJJJJJJJJJJIIIJJJJJJJJJIIJIIEI
@4519023/1
gccacgcatgtcccatactccctggttgggaagtgcttgttgttttgcag
+4519023/1
@@CFB<DDDHHHAHC4EFFHGEFEDCFCEG?900:D<FB?DA?D;FBBFH
@6095089/1
ggtatatataagattacaattcttaacattttttctttaaacaaagaaca
+6095089/1
@@@DDDDDHHFFBGFGGA@<FHHHE?FEFC4EHH@GHIGADG@8B;3DEG
@933051/1
cctgttcttcttgaagttggttcagctgtagtctgtctgcatctgtatat
+933051/1
CC@FDFFFGHHHHHIIJJJIGHHDHIIIHHIDCHIJJJJJJIIIJIHIJI
@3516243/1
gtggttcttgcctttgcagctgttgtggtggttgttgcctctgttgctgc
+3516243/1
@BBFDFFFHHHHHJJJJIJJJJIIJJIJCGIGIJJIJIIJJJJJJIJJJI
@8102456/1
accacaaatccacttggaaaactgtttatcatagatccgacgacactttt
+8102456/1
CCCFFFFFHFFDHJJJJJIJGGHIJJJJJJJJJGIJIJJJIIJJJIJJJI
@412663/1
ctaccaccccctcctcctccacctttctttccttttttgcccattattgt
+412663/1
???AADDDFFHFFHIICHIIIIIIIIIIIIIIIIIIAHEGIIIIIGFIIG
@6578012/1
ctccaattgcattccctttcacactagggacatgaggtgaaattattggt
+6578012/1
CCCFFFFDFHHHHGFHGGHJGEHIEAFHB3A?EHHGI?B<1:DGH>B?30
@3516948/1
ggaggctaccttgccgtaggaaataagaaagcaagagaaggaagtgaggt
+3516948/1
CCCFFFFFHHHHHJJJIIIJIJJJJJJJJJJJJJJJIJJJJJJJGHIJJB
@5563693/1
cctcattttcgctcagaagaaataatatctcagcaccaattttatgattt
+5563693/1
B@CFFFFFHFHHHJJIHHIJJJJJJJJJIJJIJJJJJGIIJJJJJIIJJJ
@934153/1
tgctgggttgctgtacttgaggctgagatgaaggtggtctgctgggttgc
+934153/1
@CCDDFBDHHHHHFHIGBHBHCDH>BGIGBEGHH?C?0?FHFIIHGG?FH
@1456358/1
ctgtcgttgctgctgctgctgttgttgttgttgaccccatggttgtcgag
+1456358/1
CCCFFFDDHHHHHJJJJJJJJ:FHIIJHJFHIGIJIJIIJJJJJJIHIHJ
@934443/1
ctgtggtctctgctgttgttgttgttgctgaggctgctgtggtctctgct
+934443/1
@@@BDD=BADD?FAG<AE3A<ABGA?EAFFFEEGIE89?9?B??BBF?DF
@2982952/1
attaatctatagaaaattttccagacagtatttagagactttccactatc
+2982952/1
@CCFBDEFDBHHHGIIJIJJEGFGGIBGIEGGIEHGGGGIIIIIAHGCGG
@3995791/1
caatcaattatgatactgtctccttcaacaatcgtcggtacaatgtaata
+3995791/1
;?@FFFFDHHHDFHIIIGIIIIGIIIIIIIIIIIIIGIHIIIIIIDGIGI
@414776/1
gctgaggctgctgtggtctctgctgttgctgaggctgttgtggtctctgc
+414776/1
@@@FD==?FFFGHGEIHIDHIGIIG?FHIGG<BGIGGICIBGH9DGHEFE
@4520327/1
caggatacgatctggtttacaattagaatttataagtgttgcagttaaac
+4520327/1
@CCFFFFFHHHGHJJGHJJJJJJJJJFIJIIJJJIIIIIJJJJJHIIIJI
@6579018/1
agaaacaggagctgcgacaccatctgatgcctggtgcggaggctaccttg
+6579018/1
CCCFFFFFHHHHHJJJIJJJJJJJJJJJJJJJJJGHIJJIJJJJJJJIJH
@6095673/1
ataaagattacttctaccatcaaaaacaggtttaaggtttccaaaaattt
+6095673/1
@@@DBADDH?FHDG:E?FFHEF>GFHFCHHCFB;BGE?@GG@DGHH@DFF
@8104180/1
cagagcttgtaggagaatggaaggactaggacctggatggccttccaatt
+8104180/1
@CCDFFFFHHFHGGIGIJJJJIJJJJIIIIGIJIIGGHHJJIJIJJJJJJ
@2478888/1
gcatggtttaagaaagaccaaaggtttctgttgagctagtcatttgttcc
+2478888/1
CCCFFFDFHHHHHJJJJJJJJJJJHIJJJJJJJJJJJJJIJJJIJJIJJJ
@2479214/1
ctctgataaattagaatcatcccatagcaaatggtatttggtaggacgtg
+2479214/1
CCCFFFFFHHHHHJJJJJJJJJJJJJJJJJJJJJEIGJJJJIJJJJJJIJ
@7623551/1
caatgatttcctccttccaaaaaaatacagcaagtctggtaaatttatcg
+7623551/1
@@@DB4DDFB:DBAGFFFFIFBFGGFFFID?@:?0?:BFGFD>AFFFIED
@7623832/1
gttgagacacttgctggggaggtggacctctttgtgcccatggagtttga
+7623832/1
CCCFFFFFHHHHHJJJIJJJJDCGGJIJJJJJJJJJHIJIJJJEHHIJJH
@3518585/1
ccgtgatctaatatttgagcagaaggtgctggtgcatgtaatactttgta
+3518585/1
@C@DDDFFHHHHHJJJJAHGGGGHIJGIHHJIJIIGIJHIHHHHIIJJGI
@1459310/1
gttgccttaaaacaatgtcaagagcttggattgcctcctgcggaccatta
+1459310/1
CCCFFFFFHHHHHJJJJJJJJJJIIJJJJJJJJJJJJJJFHJJIIJJJJD
@7086480/1
ggtctctgctgttgctgttgttgctgaggctgctgtggtctctgctgttg
+7086480/1
@@:BDDBDHFBFFGIIIEGICCHEHIIIIIIEGGEGHHGHGEEGDHHDF?
@937239/1
ctgctgtggtggttcttgcctttgcagctgttgtggtggttgttgcctct
+937239/1
@@@DDDD33ACA@EDAF<BC:F<ABH9>3?FEGG8:?;;0?608?DEE>F
@1459954/1
cctgtttcatccgcaattttctggcggagctcttcagcatttagcagcat
+1459954/1
CCCFFFFFHHGHHJJJJJJJJJJJJJIIJIJJJJJJJJJJJJJJJJJJJJ
@2984713/1
gcctcttttaccattgtacgagtttgagcatcattcattttcttcattgt
+2984713/1
CCCFFFFFHHHHHJJJIIJIJJHIJJJJJJJJJJJJJJJJJJJJJJJJJI
@3520013/1
gtagtttcacttttgttattggtttccttatcagtaatctcgaatctatt
+3520013/1
@@<DDDEFDHHFHBGEEHIGGIFGHIEHIHIJBFFGIIIIJJDGGEIICI
@7087217/1
atatattcatgccacattccattccatgatttattaaacccgatgctagc
+7087217/1
CCCFFFFFHHHGHJJJJJJJJJJJJJJJJJJJJJJIIJJJIDFGIIGHIJ
@937808/1
tgtcacttttggtcctgttggtccattaatataaaatggttcaacttctt
+937808/1
<?@DDEFFFHHHAFEAHHIIIGEFHGIGHIEH@GFGHIBCFF>9D@DFFH
@1460266/1
caggaacttcccagtcatcaggaataaagtcattaaccttcaaaattttt
+1460266/1
???BDD?A=A<CFFE:ECC@GB<ACFC?92<?C??GCBGBFEG9?FA9?<
@6099164/1
atcacattaccacatttctcaaattcagtcttgaaatattatccattagc
+6099164/1
@<@DFFFFHFDHFHFHGHIGGHHJGIIJCCBEFHEHIEIEIIHIGEAGCG
@939010/1
tgaaggcttttgggtcgtgagaagctgcaacggctgctatagatggaacg
+939010/1
CCCFFFFFHHHHHJFHHJJJJJJIIIJIJJJJJJJJIEIJIJGJGIFHGG
@7089055/1
cttggctttgccgcttgttgctgtacttgaggctgagatgaaggtggtct
+7089055/1
@CCFFFFFHHGHHIIJJHIJJIJIJJJJJJJJJJJIIGIJJJJJBFH@DH
@939710/1
gtcactatatatgttcttttaacactctttgatggaatttcataaacaac
+939710/1
@?@FFF4DFHHHHGHGIIJJJIIJJIJJJJICFHEGCHIJJIIJIIGGHI
@6100867/1
gctccctccacctgaactagttcatatttcggagtcgtccctcttctgga
+6100867/1
CCCFFFFFHHHHFIGIJJJJHGIJJIGJHIGGGHDGIFHIJJIJJJJJGE
@4522288/1
gtaggacgtgctgtaccttgtatactagcatgactgactagatagaagtc
+4522288/1
CCCFFFFFHHHHHIIJJJJJHJJJJJJJJJJJJJIJJJJJJJJJJIJJGI
@1461619/1
cttgtcttacaggtaccggtctttctcgataatcaagtgttggtgcattc
+1461619/1
CCCFFFFFHHHHHGHIJJJIJJJJJJJJJJJJJJJJJGHGIJJIIIJJJI
@2985619/1
ttccattccatgatttattaaacccgatgctagctttcttaaatctggtt
+2985619/1
CCCFFFFFHHHHHJJJHIJJGJIJJJJJJJJIJJJJJJJIJJJJJJIJIJ
@1462009/1
ctcaggagaaatttcaatttttgcaaattgttcgtagtgaagaactgaaa
+1462009/1
@<?ADDD?:<CDFH?BDGHHHIAGDHDH<FHIB?EGGHE>GHIDEHIGCC
@1462138/1
ctctatttcattgtgcattaatctatagaaaattttccaaacagtattta
+1462138/1
CCCFFFFFFHHHHGIJJJJIJJJJJJJIIJJJJJJJEHIIIJIJFHHJJJ
@7626808/1
ctaattgatccataataagtctaaatagaccttcagggtcattatgggct
+7626808/1
CCCFFFFFHHHHHJJJJJJJJJCHFCHHHHFGIJIIJJHHHIJJJJJJIJ
@416877/1
caatgtttctagcctttcataattcataacgtcattagcagagctcgcta
+416877/1
@?<DD:DD?AD?4:CGD<:?@BFIBHGHHGABF?GHIIIIF9;DFAGDGI
@417171/1
gttgctggtcactgggttgttgcctaacaggaggtgcactggttacagga
+417171/1
@@@FFDFFHFFHFHIGDGIFEHHHGIIIIIIBGG:BFEGGHHF>@F@GIB
@4525812/1
atcgacaacaccgcttgtgcggcaatatgtttggcttgctgttttgt
+4525812/1
CCCFFFFFHHHHHJJJJJJJJJJJJJJJJIJJJJJJJJJJJHIJJJI
@6102140/1
catgttataacattatgcagttcattacctaagatatttgttatgatctc
+6102140/1
@@CFFFDFFHHGFIIGGEIIIIIGIIJIJJHGIEIGGIIIJJJJJJJIJI
@5570720/1
catcattatcagaataaccgctacagttgtgttttccacaaataaagcat
+5570720/1
?;@DDDDDFDFH?AHGE3AEH<F@<C:E@FG?DGHD4??BD8B40?DFD?
@5570759/1
gttcttcttgaagttggttcagctgtagtctgtctgcatctgtatatgcc
+5570759/1
C@CFFFFFHHHHHJJJJJJJJIJJJJJJIJJJJJJJJJJJJJIJJJJJJJ
@5054845/1
ctgggaatcctttgtgagccacatcaatgttaagg
+5054845/1
8??DD>B;CDDD?B<?<EF>>3ECDF@EAA9CECA
@2989067/1
ccatactccttgtcttacaggtaccggtctttctcgataatcaagtgttg
+2989067/1
CC@FFFFFHGHGHIGHGIHIIEFFHIIEHGHIIJJJJJIJJJGIIIGGGH
@3523702/1
attaagtcttctctgcactgtgacagtcttcaagcactgagttagaatac
+3523702/1
CCCFFFFFHHHHHJJJJJJJJJJJJJHIJJJJIJJJJJJHIIJJJIJJIJ
@3523762/1
aagagttttattaaagttggatcattagcagaaatcctcattctttcaaa
+3523762/1
CCCFFDFFHHGHHJJJJJJJJJJJIJJJJJJJJJJJIJIJJJJJJJJJJJ
@8108483/1
gtacgctcaaacatgcaaatgtgacattattgactaaggccgatctgagg
+8108483/1
CCCFFFFFHHHHHJJJJJJJJHIJJJJJJJJJJJJJJJJJJJIJJJJGIJ
@1990744/1
ctttcattatcgtaaattgtcacggtctcaacaagttccgttttttggag
+1990744/1
CCCFFFFFHHHGHJJJJJJIJIJJJIIJJJJJJGIHIJJJIJJJJJJIJI
@1464785/1
ggcttgtctaacttgaccaacggtaaaagcaggaggttgttgcatccttt
+1464785/1
CCCFFFEFHHHHHJJIJJJJJJJGIJJJJIJJJFHHDGIIIDGIIJJJJJ
@8108829/1
gctgtttacaccaacgataaaatcaggctttatgtttttgtattcctcaa
+8108829/1
CCCFFFFFHHHHHJIIGIJJJJJJJJJJJJJJJJIJJJJJHJJJJJJJJJ
@5055687/1
ttcttcaatggttgctgctaaatcttcaagtacatagtacataactttag
+5055687/1
??=?BDD>F>FFBHID:CFHIIECHDECEHIBE4<?@???HHIGH>GH<D
@418850/1
gcttgcaagaggtaacttctgtcttgaaatctgtagcccaatattgattc
+418850/1
CCCFFFFFHHHHFGIJIJJJIIJIJJJIIJJIJJJJJJJJJJIJJIIJJG
@3525612/1
cttgttacaacatatttcaacatgtatccttttgggcggtaccatggtat
+3525612/1
@@@ADDD;:D?DFIBB>:IAHGA:3<3<<<<FB<?:E8?@F@==88=/=C
@4528546/1
ccacgatttcggcagcttttacctcattttcactcagaagaaataatatc
+4528546/1
CCCFFFFFHHHHHJJJJIJJJJJJJJJJJJJJJJJIJJJJJIIIJJIJJI
@6584741/1
gggtgagtaatctctgtatcaacaactgtaccagccggcacattcatatt
+6584741/1
@C@DFDFBHHGDHHIGHJIJJJJIJJGGHIJJIJIIJIJGGIJJIIJIIJ
@3526340/1
cgactgatgatttgaggttcttgtggaattgtgacactttgatgttgtaa
+3526340/1
CCCFFFFFHHHHHJJJJHHJJJJJJJIJJJJIJJJJJJJJJIJJJJJJJJ
@7092039/1
cttgaggcttatacctagtgcttctgtaaaacgccaataattgttctttc
+7092039/1
@<?BD:=DFF>BD<2CGFII@HFHIIH<ADFCACAD?DGEII>9BDF?DF
@6104422/1
gacaatttgttctcttctgttgtttcaattttggcagtatgcaaatattg
+6104422/1
CCCFDFFFHFFHAFGIIIGHIIBFGGHGIEDHIGFGGIIIIIIIIG@FGG
@943741/1
gttgcagttaaaccaagaacatgtggcctatcctctggaggaattccttt
+943741/1
@@@DDFFFFHHHFIIFIFGHJECCFHGIEHGEIJGIGD?@FHC?BFGBEG
@7092568/1
gagtaacatcagctccgagaaatattacaggttcgttgaaaaccttcggc
+7092568/1
@<?DDEDFBFBBBGIFBHGDAHHCEBHBE?C9CGH@GDHIGBDHAHGGHA
@2992102/1
gccaaaatttgttcacactgttcctggctgagagtaattcgtcgcgcatt
+2992102/1
CCCFFFFFHHHHHJJJJJJJJJJJJJJJJJJJHIGHIJJIJIJJJJJJJJ
@6105352/1
ctcccctaggctttgctttaggatcatcatctggattttgaataggaaat
+6105352/1
CCCFFFFFHHHHHJJJJJJJJJJJJJJJJJJJJJHIJJJJIIJIJJHJJJ
@945184/1
ctcatacgactctaattgtaaaaatgttatccatttttgggttaataacg
+945184/1
@@@BDFFDFHAFFGIIHHIIEC>BHCCEFEHEHI>HIGGIIADHGIIIHE
@1992585/1
aacagcaacagcagagaccacagcagcctcaacaacagcagtggcaacaa
+1992585/1
@CCFDDDFHGGHHBGIIIIJIJHGIGJIIIGIJHIHIGIIIIGGHIIHGI
@4530111/1
gtttaaaatcttcaataacattactcatttctgataggttctgcaatttc
+4530111/1
=:?DDDDDAD<DHHEHGHBI<?F@EHAFIBBHBH?H@G:1:???CFIIDB
@2485573/1
ccgctgtgtctctttctttttttgttagactgatttgatagagcacggaa
+2485573/1
@@@FDDADHDDFDEHBFHHHIGIIDDHDFGFFBB@FDFDF@BBBBDGA:;
@2992157/1
tgcagcattaagtcttctctgcactgtgacagtcttcaagcactgagtta
+2992157/1
CCCFFFFFHHHHHJJJJJJJJJJJJJHJJJJJHIJJJJJJJJJJJIJJJJ
@4530729/1
gctcccatcgcattccctttcacactagggacatgaggtgaaattattgg
+4530729/1
CCCFFFFFHHHHHJJJJJJJJJJJJJJJJJGHJJJJJJIIJJJJJJJJJJ
@5058650/1
ctcttttggactacaataaaagttattccaggtttataatctccttctaa
+5058650/1
CCCFFFFFHHHHHJJJJJJJJJIJJJJJIJJJFHIJJJIIJJJJJJJJJJ
@2994134/1
ctttttcttgatctctttcattatcgtaaattgtcacggtctcaacaagt
+2994134/1
=?@DBBD;FFB?DFDDECEHIIGGIIIII;CHH2:?ECAC?FFHBFBHGD
@6106417/1
cgtcgttattgaaatcagctctcctaacaaggttgttaatctctctttcc
+6106417/1
@?=ADDDDHDFDHIG>GGAHCFHGIIIIIHHG@FHHIIIIIIEGIIIIAD
@423372/1
cgccgatcttgtacaacattttacatgcagttagtgcaactgctcccttg
+423372/1
@@@DDDFFHHFFHGEHE@F>HEGHHGGGGGFAEGCGCGDADGGEGHHGHE
@3529656/1
gcatcattcattttcttcattgtaacttggcccgcaacaattgtacacaa
+3529656/1
CCCFFFFFHHHHHJJJJJJJJJIIJJJJJJJJJJJJJJJJJJJIIJJJJI
@423683/1
cgtcctcctgccactcatcataatgaacaatatcttcttttggattagta
+423683/1
@??DDFFDCFBFDGIGBHIEH@EBHCEEEFEFHGHIGIEHIE<?FHGBBD
@8113390/1
gccaataattgttctttcatgatactctcaagatccctgattacttcttc
+8113390/1
CCCFFFFFHHHHHJJJJJIJJJJJJAHJJJJJJJJJJJJJJJJJJJJJJI
@947766/1
ctgcagcctcttttaccattgtacgagtttgagcatcattcattttcttc
+947766/1
;?@DDD<ADDHFHIBDHIDEDHHH@:F<?CEH=<??G9?C<F@AGE<FHC
@6107379/1
tgtcaattcaccaggtgatatatttttgcatctgttataaatgtagg
+6107379/1
@<=DADDDAF8<CE;C?E><CCHHIIC?F9F?@C?EEHIEGHE:CF>
@4008193/1
atcagtttgagatactgtaatgcattgtaggccgcacatgtttgtgcttc
+4008193/1
@CCFFFFFHGHHHJIJJIJJIJJIJJJIJJIIJJJGIJJJJIJIHIJJJJ
@949505/1
cgctcaaacatgcaaatgtgacattattgactaaggccgatctgaggtct
+949505/1
CCCFFFFFHHHHHJJJJJJJJJJJJJJJJIIJJJJJIIIGIJJJGIIBFI
@6107842/1
ggaagttatcaagaaatctaagattgcatcaccgaggaattccagccttt
+6107842/1
CCCFFDFFHHHHHHJIJJIJIJIIJJGJJHHJJGGHEGHIJJJIIIIIGG
@2996738/1
ctaacgttatcaggttttgggtagttgggtaatattttgataacgtggat
+2996738/1
CCCFFFDFFHHHHJCGHIJJIGIIHIJJICGHJJJJJJIIJJIHJHJJJH
@5059900/1
gctaatgattcaaataagtcaccaaggacctttggcacatccacgatttc
+5059900/1
CCCFFFFFHHHHCACGHHIJJJJJJJJJJJJJJJJJJJJJJJJJJJJJJJ
@2997070/1
atttctttgtgtcgaaatacaaggcaggaaatggtgaactgcctttcatg
+2997070/1
?@@D?DDDFCFFAG9BFEH>HGHFIGDF?E?FHI:CGH@FGEBEGGDEB8
@5060213/1
ctcagagctaccttggcagctgctaattttgcttggtgtttgttttctcc
+5060213/1
@@@DD>DDDFHHDHIGGGIIFGEHECHGGHGCHHIEGGGHGIB>GHDGHF
@424424/1
ctttctgtatcaactgcagcctcttttaccattgtacgagtttgagcatc
+424424/1
BCCFFFFDHHHHHJJJJJJJJJJJJJJJJJJJJJJJJJHJHGIJJJJJJJ
@5576625/1
ggatcattagcagaaatcctcattctttcaaaaaaaactattcgtaggag
+5576625/1
@C@DFFFFFHHFHIIIJJJJJJEIIJIGIJJJJJJIJJGJJJJJBGHIJI
@424826/1
ggatttcattgatagtatctgatttgttgtttattagggtagcatttgga
+424826/1
@@?DDD?D?A<?DHEAEECD?<BI?CHDFH@C<FHECB8CF??C?FDDA<
@6589980/1
cagtggcgtatttacagaagcaaggttggcctattattggcattccagca
+6589980/1
B@CDFFFFHHHHHJJIIIJJJIJJJJJIIJJJIJJJJJJJJJJJJIIJJI
@5060847/1
ctccaattgcattccctttcacactagggacatgaggtgaaattattggt
+5060847/1
??;BDD8DFD8FBEEEF:CEHC<?G?CFFFFEII@FB:CFFC9DEIBFF?
@426049/1
ctgactaaaatattgttcaagttcacgaggagtattcttggaaacaattt
+426049/1
CCCFFFFFHHHGHJJHJJIIJIIGJJJJJJIJFHIJJJIJJHIEIGHEEI
@4535744/1
ccactttcacaatcaattaattggtaacatggtaaaataccttctttgac
+4535744/1
CCCFFFFFHHHHHJJJJJJJJJJJJJJJIJJJIJJJJJJJJJJJJJJJJJ
@5062195/1
cattgatttgttagagctattagtacttccgtcaacactgctttcatctt
+5062195/1
@<@DDD4:DB2CFFEFBBF@FFEBDFHFEH@2CBDF>FECEEEC?4BF<<
@2998384/1
ggaacgagaaccaatttcttttttaaaataatcagcaaaatccaaa
+2998384/1
CCCFFFFFHHHHGIJJJJJJJJJJJJJJIJJJJJJIJIIJJJIJJJ
@6109379/1
ggcagctgctaattttgcttggtgtttgttttctccaactccgacaaacg
+6109379/1
C@CFFFFFHHGHHJIJJJIJJJHGFHIIGHGHHGGHIIIIGIJJJIJIJJ
@6592068/1
atagcttgctgtggtggtacagcacccggtcctggtccagattcctgttg
+6592068/1
@@@FDFDDDHHHHIEFF<CEHHIIIGGG8HADABHDFHGI39BB9BABCF
@8115912/1
atcatttttagattttcctgcaccgatgcaattaatactcatcttcttta
+8115912/1
@B@FFFFFHHHHHIJJJJJJJIIIJIIJJIJJJJJJJJJJIIJGIJJJJJ
@427313/1
ctgcagctccctttttgcagcttcttcaagagggatgggctctgaaggtt
+427313/1
B@@FFFDFHGHHHJJJIIJJJJJJIJJHHJIJJJIJJIIJJJJIJJIDFH
@8116115/1
ctccaatcgcattccctttcacactagggacatgaggtgaaattattggt
+8116115/1
CCCFFFFFHHHHHJJJJJJJJJJJJJJJJIJJJJJJJIHIJJJJIIJJJB
@1998030/1
gtggaatttttgcattttttataacttctttaatgctctccaaaattgta
+1998030/1
BB@FFFFFHHHHHJJJJJIIIJIIIJJJJJJJJJIJJJIJJJIIJJJJJJ
@428361/1
ctcattctttcaaaaaaaactattcgtaggagtaaaacgtaagtggaagc
+428361/1
@C@FFFFFFHGHHJJGIDGGGIIJIIHIJJGIFFHIJJIFHHEHHCAGHI
@8117386/1
ggtctctgctgttgttgttgttgctgaggctgctgtggtctctgctgttg
+8117386/1
BCBFFFFFHHHHHJJJJJJJJJJJJJJJJIJJJJJHIJHIJIJJJJJIJI
@4012271/1
caatagctgtgggttatatggtgattgatgccattcaactttgcattaac
+4012271/1
@@<DDFFFBCFHHHIIGII??HHIIHEEAEHIIIIEGGGGBHHIGIGCIH
@4538696/1
cttggctttgccgcttgttgctgtacttgaggctgagatgaaggtggtct
+4538696/1
@@@DFFFFHHHDFIGGGBCGGHGBHCGEIDGIIDHGHIIJCEGH0BF@FF
@2998928/1
cttttttatttttgcaaataatccgtgcagtatgttttccaacagtcata
+2998928/1
BCCFFFFFHHHHHJJIJIIJIJJJIHIJJJFGIIIIJIJIIJJIIIIJJG
@1470750/1
caccacaaatccacttggaaaactgtttatcatagatccgacgacacttt
+1470750/1
CCCFFFFFHHHHHJJIIJJJJIJJJHIIJJJJJJJIJJEGGBADDAGGHJ
@2999285/1
ctgattacttcttctcgaggtggctgcagtttccatatcatattatacct
+2999285/1
@@@DDDDDDHDDHGGBGBDGCBA@FH=EBFHIDHDAGH<FEHGIIIBHII
@2999691/1
gtcaagaccataaccaagatcaattactctaccaggtggaggtgaaa
+2999691/1
@@BDDDFFHHHHHIIJIGGIJIJJJJJIJJJJJIJJHHHGHIBGHIJ
@6593524/1
ctcagagctaccttggcagctgctaattttgcttggtgtttgttttctcc
+6593524/1
CCCFFFFFFHHGDHGHIJJIJIJJIIIHIIIJJGIJCDHIJJHGGIJJJJ
@6593982/1
ctgctgttgttgctgctgctgttgttgctgctgttgttgttgttgttgag
+6593982/1
@@@DDFDFD?FHHIJIIIDHIHHEHI;BCFGIIHEH?@FGF;FHEHF99B
@2490635/1
gcggaggctaccttgccgtaggaaataagaaagcaagagaaggaagtgag
+2490635/1
CCCFFFFFGHHHHJJJJJHIJJGIJJJJJJJJJJJJJHIIJJJJJJFGIJ
@5578459/1
ctgataaattagaatcatcccatagcaaatggtatttggtaggacgtgct
+5578459/1
CCCFFFFFHHHHHJJIJJJJJJJJJJJJJJJJCHIJJJJIJJJJJJHIJJ
@3533596/1
cttatttcaacaccagtgaaaaattgtttgccacgcatgtcccatactcc
+3533596/1
@@CFFFFFHHHHFGHIIJJJJJJIIJHIJJIIJJJJJJJJJJIJJJJJJJ
@6111479/1
gcttggattgcctcctgcggaccattagttgaagtcccagccctcagata
+6111479/1
@@CFFFFFDHHHDEIIHGGG@FGCHIGDFGGGFHGGGHG@>FHIIJIGGC
@429064/1
ggtcatttctttttcttgatctctttcattatcgtaaattgtcacggtct
+429064/1
@@@FDFDFHHHHHJGIIIIGHIGHGIIHIIGIEGFHIJJIJHJGEHIEII
@953938/1
gtcggcagctgggaatcctttgtgagccacatcaatgttaaggaatggtt
+953938/1
CCCFFFFFHHHHHJJJJJJJJJJJJJJJJJJJJJJJJJJJJJJJJJJJFH
@4013901/1
aaatgaataatgcagcgatgattccaaagcttcaaaaccagccaagagaa
+4013901/1
CCCFFFFFGGHHFHGIJIGIIIEIJJIGHHIJJIIGHGHIJ?FHGHIGGH
@6113209/1
ctcatgttataacattatgcagttcattacctaagatatttgttatgatc
+6113209/1
B@@FFFDEFHHHHGHJJIJIJIJJJJGIGHHGHGHHHIIJIJFHJIJIJI
@6113805/1
ttccattgcttgaggtctggtaattggagcggcttgtct
+6113805/1
@@@FFFFFHHHHFHIIJJIJAHHJHIJIJIJEEHG0?3?
@4014999/1
gatttgatagagcacggaaggtggaatttttgcattttttataacttctt
+4014999/1
C@CFFFFFHHHHHJJJJIIHIAHHHHIIJJJJJJJJJIJJJJJJJJJJJJ
@6114882/1
ctgctgttgctgaggctgttgtggtctctgctgttgctgaggctgctgtg
+6114882/1
CCCFFFFFHHHHFIIJJJHJJIJJJJIJJJIJJJJIJIJJJJJJJIJJIG
@6115355/1
cccgtgtgatatgatatgggttgctgtttacaccaacgataaaatcaggc
+6115355/1
CCCFFDFFDHFHHJJIJJIJGHIJJJJJJIIJJIIJJJIJIJJJJJHIJI
@3535150/1
gtcgtgagaagctgcaacggctgctatagatggaacgttgatctggtctg
+3535150/1
CCCFFFFFHHHHHJJJJJJJJJJJJIJJJIIJJJJJJIIJJIIJJJGIIJ
@4540561/1
caggtttttgaaaaaattttggccaatagctgtgggttatatggtgattg
+4540561/1
@@CFDDFFHHHFFIIJIJJJJDIGGIIIGIJJJJJI@GIJJJIIBFGIII
@3535802/1
gttcttcttcttgcaaaggatgtggaggataatttctccaaacattctgc
+3535802/1
CCCFFFFFHHHHHJJJJJJJJJGHJIJJIJJJJJJJJJJJJJJJJJJJJJ
@4541843/1
cttgcctttgttgctgctgtggtggttcttgcctttgcagctgttgtggt
+4541843/1
CCCFFFFFHHGGHJIJIJJIJJFGICGIJJJIIGIJJJIIJIIIJIHIJ?
@3002862/1
cttcaagatagaacccaattctggcccaagaggagagcttttattgaata
+3002862/1
C@CFFFFFGHFHHJJJJJIJJJIIJJJJJJIJJGIIJJJJJJJJJIJJJI
@3003196/1
gaggaattccagcctttgatagcaatcgg
+3003196/1
@@@DDDDDFFADA12ACF>CEIEFHC>B>
@2492597/1
tcttcttcttttttccacgtgaaatctttaggctgcagctcaaccatttt
+2492597/1
CCCFFFFFHHHHHJJJJJJGGIJJJJJJJJIJJIJJJJJJJJJJJJJJJJ
@4018877/1
ttctgacacaccatctctgtaaaagaggatagcttgaggcttatacctag
+4018877/1
CCCFFFFFHHHHHJIJJGJHJJJJJJJJJJJJJJJJGIJJJJJJIJJJJJ
@6116478/1
ctccaatcgcattccctttcacactagggacatgaggtgaaattattggt
+6116478/1
CCCFFFFFHHHHHJIIJIJHIJJJJJJJJGIJIIIJICHFHIIIIJJIJB
@5066753/1
ccgattatttttcctttgatgctgctcaatttaccttcatccttgttttc
+5066753/1
CCCFFFFFHHGHHJJJJIJJJJJJJJJJJJJJJJJJJJJJJJIJJJJJJI
@2494237/1
tgttccattgcttgaggtctggtaattggagcggcttgtct
+2494237/1
@@@DFFFFHHHHHGIIICFHIJFHHIJGJIIJIIIJJ0B3?
@7639990/1
ccaacagtaagacatggtagatgaggatactttaatctaatattatattg
+7639990/1
CCCFFFFEHHHHHJJJJGHJHJJJJJJJJJJJJJJJJJJJJJJJJJJJJI
@7640221/1
cttctaacctgttcttcttgaagttggttcagctgtagtctgtctgcatc
+7640221/1
??@DDDFDHHHFFGEHGGIIHEECBEECEHIFEHICGGEBBGBBDECHIJ
@956043/1
ctttttttgacctacccttgccgatagcaataaggcctttggctttaacc
+956043/1
CCCFFFFFHHHHHJJJJJJJJJJJJJJJJJJJJJJIJJJJJJIJJJJJJJ
@8122269/1
catcaatgttaaggaatggtttccaaccaataattgcagactggaagaaa
+8122269/1
CCCFFFFFHHGFHIGIJJIAFGIJJJJJIIIIIJJJGJIIGJGIGHIEHJ
@3004377/1
gtcactttatatgttcttttaacactctttgatggaatttcataaacaac
+3004377/1
BCCFFFFFHHHHHIJJJJJJJJJJJJJJJJJJJJIIJJJJJJJJHJJJJI
@4543917/1
cgctaatttaaaaattgaatagtttttatgaaatgagtcagaattttcgt
+4543917/1
@@@DDDDDHHHADHIIGICEB@ACHGI;HEGECC>FG:CCCGIIIIIADG
@5071050/1
tgggaatcctttgtgagccacatcaatgttaaggaatggtttccaaccaa
+5071050/1
CCCFFFFFHHHHHIIJJJJJJIJJJJFIGIIJGIJJJIIFHIJJJJGIII
@3005585/1
cctcctcatagttccacaatgagtaatttcaatttttaatccttttattt
+3005585/1
@CCFFFFFHHGFHIJJJJIIJIGCHGHJJJJJJJIJJJJJJJJJJJJJJJ
@4545603/1
gtggaatttttgcattttttataacttctttaatgctctccaaaattgta
+4545603/1
@?@FFFFFHHHGDEHJJIJIJHIGIGIIIIIIIJJGIGIGIGIIIGGIEI
@2004084/1
ccagtctatacagtttcaaattactaacctgtttagaacgaagatgactg
+2004084/1
CC@FFFFFHDFDHHEHJFHGHGGIIIIGIIGHEHIGIJGIJJIGGGGIGI
@5071956/1
ctaacgttatcaggttttgggtagttgggtaatattttgataacgtggat
+5071956/1
CCCFFFFFHHHHHJGHJJJJJHHHHIJJJDHIIJJJJJJJJJJJJHIJJJ
@4546367/1
ctatagatggaacgttgatctggtctggagctggatgagtgacatcagcg
+4546367/1
CCCFFFFFHHHHHJJJIJIJJJJHIJJJJIIJJJHJIHIIGGHIJIJIII
@4020255/1
cttttatcataatgagatcaagtttttttcgaatcaaatgaagctgtatt
+4020255/1
CCCFFFFFHHHHHJJJJJJJJJJJJJJJJJJJJJJJJJJJJJJJJJJJJJ
@2495449/1
ggaagccataccgtacgctcaaacatgcaaatgtgacattattgactaag
+2495449/1
@CCFFFFFGHGBHGHIDIIJJJJGIIIEGIJBH?DEGHJCHGGHDHIJIE
@2005206/1
ctgctaattttgcttggtgtttgttttctccaactccgacaaacgccatc
+2005206/1
CCCFFFFFHHHHHJJJJEHHJJJJJJJJJJJIJJJJJJJJJJJJJJJJJJ
@4020457/1
cattgcttgaggtctggtaattggagcggcttgtctaacttgaccaacgg
+4020457/1
CCCFFFFFHFHHHGIJJGIIJJIJJJJJJIJJ6?BB4D??F43?DBF;@F
@4020917/1
cttcacactcatcaagaacttggtaaactcttagatcttcattttgttgc
+4020917/1
BCCFFFFFHHHHHJJJJJJJJJJHIJJJJJJJJJHIJJJJJJJJJJJJJJ
@4020932/1
agcatactttatcgtaacggtcatttctttttcttgatctctttcattat
+4020932/1
1B@DFFFFHHHHHIJJIJJJHGIJJIIJJJJGIIJI@GHIIJJIJJIJGI
@4021331/1
ctgctaaatcttcaagtacatagtacataactttagctgtcgtctttctt
+4021331/1
CCCFFFFFHHHHFHIJHIJGHGJEHHIJJGIJJIJGGJJJJJJIGIJJJJ
@5581411/1
ttatcataatgagatcaagtttttttcga
+5581411/1
:::DADD?D?A=C:C:E:AFB??<@CC@;
@433280/1
ttccacaacaatttctcttcctttctttggatctgaagggcggtcccctc
+433280/1
@@@FFDADHHFDFIIIFIIGIGHGBHBHE9@E@GHEBEEHGIIHIBDHIE
@433693/1
caggtccacaattcaagatctaatttc
+433693/1
?;7DDD?D>?FFDA<4AC<E3<<<<A<
@956804/1
catttcttcagggagaatttttaaccatttacacaatataaatgcacctt
+956804/1
@@@BDDD;FFFDFFC<EEHIIIIIIFIIIIBEFIIIIIIIIIIEFIICFF
@6120222/1
ctctaactaaaaattcttttttaagtaacaaagcttcagtaaataacaaa
+6120222/1
CCCFFFFFHHHHHJJJJJJJJJJJJIIJJJJJJJJJJJJIJJJJJJJJJJ
@6598875/1
caaagatagtaagttatttcttctaaattctgctctgataaattagaatc
+6598875/1
CCCFFFFFHHHGHJJJJJJJJJJJJJJJJJJJJJJJJJJJJJJJJJIJJJ
@5582425/1
gtcccctcttttgggtggaatgtatgacgatgatttgatatctatatttc
+5582425/1
@@@FFFDFDFFDFEEAEBGIIGEEHHIIICEEGFDGHAFFDGHHIIIIGI
@5582728/1
ggaacgttgatctggtctggagctggatgagtgacatcagcgccaacaac
+5582728/1
CC@FFFDEFBBFHGGCFBGBIBGGE@DHHIE9?BBFHDGBAD@DGIIGGG
@3007017/1
ccgtgtgatatgatatgggttgctgtttacaccaacgataaaatcaggct
+3007017/1
=?@ADABDFBD?D@GEFEH:AFGHDA9EDGAFHGIEHCDHCCEDFDGGCF
@6122528/1
ggatcatttcttcattttcagctctggctattttagcatggaatgtgatc
+6122528/1
CC@FFFFFHHGHDFHJJJJJIJJJJJJJJJJJJJJJJIIJIHIIJHHGIH
@8125297/1
gttgctgctgctgctgttgttgttgttgaccccatggttgtcgagga
+8125297/1
?=?DDA?BFF?CDGFF:AD<<CAC@EBEBB>BFDFGBCBF@@D?B?6
@8125442/1
tcaacgttcactgtctataaaaatacaagaattcctaattggtagtattc
+8125442/1
CCCFFFFFHHHHHHHIJJJJIIJIJJJJJIIJJJJJIIJJJIFGIFIIIJ
@3542075/1
gttcctttttgaattgaaatcacctgctccaggtaatggaaaatcctgag
+3542075/1
B@@FFFFFHHHFHIIJIJJJIJJJJJJJJGJIJFFHIJIIJIIJJJJJJJ
@4022744/1
cactgctgctgctgcggctgttgttgcctctgctgctgctgctgctgagg
+4022744/1
CCCFFFFFGGHHFIIIIIJIIIIIIIGIJIHJJGHJJJIIJIIIJGGGII
@5074478/1
gcacattcatctttgctgaggtttgtatctgttgcagtagttacatggct
+5074478/1
CCCFFFFFHHHHHJJJJJJJJGHJJHJJJJJJJJIJJHIJIIIJJJJJJJ
@2497336/1
gtggaatgtatgacgatgatttgatatctatatttctcattttttctgct
+2497336/1
@B@FFFFFHHHHHJJJJJIJJJJCHHHIGIJJJJJJJJJJJJIJJJJJJJ
@4550302/1
ctgctaatgattcaaataagtcaccaaggacctttggcacatccacgatt
+4550302/1
CCCFFFFFHHHHHGA<>CCFIJJJJJJJJIJJJJJJJJJJJJJJJJJJJJ
@6599160/1
ggctggccatgttgaatagcttgctgtggtggtacagcacccggtcctgg
+6599160/1
CCCFFFFFHHHHHJJJIJJJJJJJJJJJJIIJHHIJJJIJJJJIHIIJJJ
@4024395/1
ctggcattttcctgtgactgatttttcttcaacatcaacaaatgtcactt
+4024395/1
CCCFFFFFHHHHHJFHEHHHGHIJJJIJJEGIIJIIJIIJJJJJIIJIJI
@1481017/1
atctctttcattatcgtaaattgtcacggtctcaacaagttccgtttttt
+1481017/1
@@CFFFFFHHHHHJJJHJJJJJJHJJJJJIIIJJJJIIIHIJJHIJJJJJ
@6599659/1
atgagtactatcatcagctggtgtagaattacagaataactcatgaatgc
+6599659/1
CCCFFDDFHGHGHIJIIIJJIIJGJIIIJJJJEHHEHGIIIJJJIIIJJF
@4024932/1
atcataacgatggtcaacaaggaactcttgtaaatcatgtatctcattag
+4024932/1
@@?BDDFDFFFDFCFHBBFHIIHIIIHBFHEDGIGHGIGDHHIIGGDDFF
@5585297/1
ctgagctttataaaatgcagtggccgacacatcaatattaagcatcatct
+5585297/1
CCCFFFFDHFHFHIJJIGHIHHGHIIFHHIHIGIIIIJIIGIIGIIGHGI
@6599865/1
caggaacttcccagtcatcaggaataaagtcattaaccttcaaaattttt
+6599865/1
CCCFFFFFHHHHGJGIJJJIJJGJJJJJJJJJJJIJJJJJJJJJJJJJJJ
@1481489/1
ctagctttcttaaatctggttctctaatcatctgattagtagtaacgatt
+1481489/1
CCCFFFFFHHHHHJJJJJJJJJJJJJJJJJJJJJIJJJJFIJHIJJJJJJ
@4025167/1
gtcgcagctcctgtttctgtttatttatttgtattattaacttttaatta
+4025167/1
@@8A???@DDHHBHBBCAFA@HAEHGIEHHIH@EFBGGGGGGBFGGHHE@
@5585573/1
ccctgaactaggcaatgaagttcctgcaggaggtataaacaaacctatgg
+5585573/1
@@@DDDDDHDDBB@:<C?CHHIGCHIIIG>AF?1:?CC?9BGBGCAD<D>
@1481710/1
tcgcaaggtaatgtaaaacaatatctattcaacaaaggaatagcagattc
+1481710/1
?@8BDADBFF42AGFF@EFFG@?FEHFFHHFDCF9?F9D;?DBC?B99D9
@7109683/1
aggacgtgctgtaccttgtatactagcatgactgactagatagaagtcta
+7109683/1
CCCFFFFFHHHHHJJJJJIJJJJJJJJJJJIJJJJJJJJJJJJJIJHIJJ
@2007969/1
gtaagagcttgcaagaggtaacttctgtcttgaaatctgtagcccaatat
+2007969/1
CCCFFFFFHHHHHJJJJJGHIJJJJJJCHIJJJJJJJIIIIIIJJJJJJJ
@436334/1
ctttttcaaaaccttcttccagcatagcttcaatttcattgtcgcttatg
+436334/1
CCCFFFFFGHHHHJGHIIIGIIIIIIEIJJJJJJJJJIJJIIJJJIJJJG
@3543859/1
cgcttgttttttacttgttcctgtgccataaccgtacttcatatcattga
+3543859/1
CCCFFFFFHHHHHJJJJJIIJJJJJIJJJIJJGGHIJJJJIJIIJJJJIJ
@3543861/1
gtatatataagattacaattcttaacattttttctttaaacaaagaacat
+3543861/1
@?BFFFFFHHHHHJIIIIHIHJJIIHIIJJJJJJJJJIIIJIIIJIGJHI
@6124785/1
gttgctgctgctgctgttgttgttgttgaccccatggttgtcgaggaggt
+6124785/1
CCCFFFFFHHHHHJJJJJJJJJJJJJJJJJJJJJJJJHIJJJJIJJGIJB
@437482/1
ctttgatggaatttcataaacaactttcaaatccttaatatacgcaacaa
+437482/1
CCCFFFFFHHGHHJJIJJJJJJJGHIIJJJIJJJJJJGIIJFIIGIJIJI
@437519/1
cataataggcaggagcaggtatagatactgaacgtgtacacctcacatat
+437519/1
=@@;DDDD>FHDHA;FEGG<CEHHCHCBGD<EAE?DHCBDGDFDAGD?FH
@6126154/1
agggtaatcaaattttatgacaaaattgcaattctttacatcaatacctt
+6126154/1
BBCFDDFFHHHHHJJJJJJJJJIJIIJJJJIJJJJJJJJJJJJJJJJJJJ
@5077205/1
gggcggtcccctcttttgggtggaatgtatgacgatgatttg
+5077205/1
CCCFFFFFHHHHHJIJJIJJFHIAGHIIJIGGJJJIGHGIJJ
@4551219/1
ctgcaatttccaagaaactttacttttcacaaataaatataaaaagaaaa
+4551219/1
CCCFFFFFHHHHHJJJJJJJJJJJJJJJJJJJJJJJIJJJJJJJJJJJJI
@5586555/1
acaactaacaatgggccacaactcatattgatcgtcaaatgaaacatacc
+5586555/1
CCCFFFDFBDHA?HIDIAFDHCFHDABEGDEEFHCGGIIGGGIIGIIGGI
@5077796/1
tggtcatcaactgagaggccaaactccttcaggcatgggtcactattaaa
+5077796/1
@?@ADDFFBHHHHIIIIGIIIEHIIIGGHEHHGIIEGG<FFHIHIIIGGG
@3009581/1
gtctcatttgaaaacgtggatctccaaggtctccttgaacaaatttacct
+3009581/1
@B@FFFFFGHDFGJJJFHJJJIIIGICHGFGGHIGHHIIJIJJJJJIIGG
@8127509/1
gccgcgtgttgctgtacttgaggctgagatgaaggtggtctgctgggttg
+8127509/1
CCCFFFDDHHHHHJHIIJJJJIJJJJHJIIJJJJJDHHDHIJJJIJJFGI
@4553346/1
gtgcgttaacttttggtggctttattatattactcctaattgaagagcct
+4553346/1
@@@FFFFDHFHHGIJJIIIIJJJJJIIJIJJIJJGIIIJIIIIIJGJJII
@8128695/1
aggaaataagaaagcaagagaaggaagtgaggtacacagttgcagtcctg
+8128695/1
CCCFFFFFHHGBHIIIGHHIGHIJGIJHIIJICFEHJJIJJJJJJJJJJI
@960322/1
aagaacaatgagtgagagcttgcaagaggtaacttctgtcttgaaatctg
+960322/1
@@@FFFFFHHHGFHIIJCGGIIIIJBGIJHHJJJJJJJGIIJIJIIGGHG
@3547728/1
tcttcttcttttttccacgtgaaatctttaggctgcagctcaaccatttt
+3547728/1
@C@DDFFFHHHGHIIIAGIGD?FHIIIIIIGIFDHGCHHGBFGIHC@GGF
@2499312/1
ctttcacgttcataaggtctcatttgaaaacgtggatctccaaggtctcc
+2499312/1
BCCDFFFFHHHHHJJJJGIIJIJJIJIIJIJIHJJJJJJJJJJJJHIJJJ
@961476/1
ctgacatcttcttggtaacaagtattctaacgacatgcccagcagctcaa
+961476/1
C@@FFFFFGHHFHJIIIJGIIJBHIHGCEHGHGGGGEGCHIIJJIGGGII
@5079486/1
ggaatttgtttgtgattttttattgtatcccaatcaattatgatactgtc
+5079486/1
????DDDDFAFHACFHIIIIIEHBFAEH@ECF;D?GIGG@F?G??DFGBD
@6126604/1
ctccaattgcattccctttcacactagggacatgaggtgaaattattggt
+6126604/1
CC@FFFFFGFHGHIIJJIJJGHIIIJJGGHIGGI?FHGHFHGHGFIIIHB
@438074/1
ccttcttctatcacatcggaggcaaccaatatgttcgtctcacccatgtt
+438074/1
CCCFFFFFFHHHHJJJJJJGIJJJJJJJJJJJJIIIJGGIIJJJJJIJJJ
@4554743/1
cttggaaacaattttataattattggatatattcatgccacattccattc
+4554743/1
CCCFFDDFHHHHHJIIJJGJJIJJJJJJIJJJJIJIJJJIJJJJIJJEII
@2011380/1
gttgttgttgttgttgaggttgattagaagcccctgcttctccaggttgt
+2011380/1
CCCFFFFFHHHHHJJJJJJHHIJIJJJJJJJJJIJJJJJIJJJJIJIIJH
@4554979/1
cagtattcttgtagtgctccaatcgcattccctttcacactagggacatg
+4554979/1
BCCFFFFFHHHHHJHIJJJJJJJJJJJJJJJJIJJJJJJJJJJJJIIJJJ
@6128125/1
cccatatcatggagacattaacttgcgtagcatactttatcgtaacggtc
+6128125/1
@@@DFDEFHDHFBDEGHGGEHEIJJJJFFHCCGHCDGIIJEFHIAFHBBB
@962779/1
gaacgttgatctggtctggagctggatgagtgacatcagcgccaacaaca
+962779/1
@@@DDDDF?HFFAGEABHB<CFHHGI<BFBGHCHHG@FBBDGIIIGH;FF
@963002/1
ggcttttgggtcgtgagaagctgcaacggctgctatagatggaacgttga
+963002/1
CCCFFFFFHHHHHIJJJJJJJJJJJJJJJJJJJIIJJJIGIJJJGIIJIG
@1485774/1
gtctctgctgttgctgttgttgctgaggctgctgtggtctctgctgttgt
+1485774/1
CCCFFFFFHHHHHJJJJJJIJJJJJJJJJJJJJIIJJGHJIJIIJJJJJG
@5588533/1
gtgtgatggcgtttctgtaccactataaatgtaatc
+5588533/1
??=DA;DDH??0CFGE>GGHIEGEEI@EGEAF@CGG
@3010788/1
gccctttgttttccttcttttttatttttgcaaataatccgtgcagtatg
+3010788/1
CCCFFFFFFHGHHJJJJJJJJJJJJJJJJJJJJJJJIIJJJIJJJJHIJJ
@5079818/1
ctcctgccactcatcataatgaacaatatcttcttttggattagtagaaa
+5079818/1
CCCFFFFFHGGHHJJJJJJJJJJJJIJJJJJJJJJJJJJJIJJJIIIJIJ
@3011227/1
ctcaaaacatggtgctggatgaggaaatttttcataaagaagtcgaatac
+3011227/1
@C@FDDDFFHHFDFGIIIGHIJJIJJJIGJJJJJJJJJJIIJGIIJJJGG
@5080372/1
cttcaacaccacactcctcaaggtacacccctataagggcttcgatagaa
+5080372/1
CCCFFFFFGGHHHJJJJJIJJJIFFHIGIJJJJJIJIJJGIJJJJIIJII
@964540/1
ctgctagaacctgatgcaattcaaaatttattttttgtgataaatggcag
+964540/1
CCCFFFFFHHHHHHJJJJJJJJJJJJJJJJJJJJJJJIIJJJIJJJJJJJ
@5081681/1
atttcttcagggagaatttttaaccatttacacaatataaatgcaccttc
+5081681/1
CCCFFFFFHHHHHJIIJJJJJIJJIJJJIJJJJJJJJJJJJJJJIJIJJJ
@5081701/1
gaaataagaaagcaagagaaggaagtgaggt
+5081701/1
@?<DDDB;AFHHFBGE;<FFG@FGG9CEGC9
@5081723/1
tcctgctttagggtttcttccgctaatttaaaaattgaatagtttttatg
+5081723/1
=?@?BDDFGFHDFACFGIIJIIIGHIJIJJJIJJGJFGGIJHBDCFFGHD
@5081800/1
cactgctgttgttgaggctgctgtggtctctgctgttgctgttgttgctg
+5081800/1
CCCFFFFFHHHHHJJJJJJJJIJHIJFHJJJJJIJJJJJJJHIJIJJJJF
@2501683/1
agtctgtctgcatctgtatatgccctagcacggaaagcagcgagatgagc
+2501683/1
:11ADDDD?HFDHIGIEBH@FIHIGGAHFGGIFGEGHEIIGGIG?6B<BA
@5589351/1
cctccttccaaaaaaatacagcaagtctggtaaatttatcgcaaggtaat
+5589351/1
?@<4ADFADHDHFGAFHEIGI@GGFHDHGCFFGBDHGGIICEIAFHBFH@
@1486702/1
ctgcaatttccaagaaactttacttttcacaaataaatataaaaagaaaa
+1486702/1
CCCFFFFFHHHHHJJJJJJJJJJJJJJJJJJJJJIIJJJJJJJJJJJJJJ
@5590366/1
cctggatcagatcttaacaagccttaagagaaatcttagctgacatatac
+5590366/1
@@CFDDFF2=CDFGEFFHIIGGIIGGDBHIAFBGAGHGHIIGGGIIIIGI
@1487633/1
gtcccctcttttgggtggaatgtatgacgatgatttgatatctatatttc
+1487633/1
CCCFFFFFHHHHHJJFHIHJJJHIJJJJJIJJHIJJJBGGGHIGIHIJJI
@4556956/1
gtcagcttacaagccttagtaagcataaatttatggaagccataccgtac
+4556956/1
@@BFFFFFHHGHHIJJIJJHIJJJIIIIJJIIJJJJJGJGIIIJJJJBFF
@442815/1
atgagttccactttcacaatcaattaattggtaacatggtaaaatacctt
+442815/1
CCCFFFFFHHHHHJJJJJJJJJJJJJJJJJJIJJJJJJJGIJJJJJJJJJ
@4558468/1
ccttggcttaagagagagataaagagagaaatagaaaataaatatataaa
+4558468/1
CCCFFFFFHHHHHJJJJJJJJJJJJJIJIHIJJIJJJJJJJIJJJJJJJJ
@5593283/1
tttttgaattgaaatcacctgctccagg
+5593283/1
:=@DDABD4C?AFHCH@BDGEBGC?EEG
@965701/1
cttttttttgacctacccttgccgatagcaataaggcctttggctttaac
+965701/1
CCCFFFFFHHHHHJIJJJJJJIJJJHJJJJJIJJIIIJHHHIJIIIJHHH
@3013742/1
cgcagattaaaatttttaagtacgactaagtgagcacactaaatcaccac
+3013742/1
CCCFFFFFHHFHFIJJJJJIIIJJHIJGHJHIIIGIJJJJJJJJIJJJJJ
@6603657/1
ccttgaatgaatttttcattcctccatactccttgtcttacaggtaccgg
+6603657/1
@@<DDD?DD42<<<A<<<AAHFCFFEFBGEDGEE@?EEFGF@?G:CGFEG
@4031557/1
gttttggagaattatcaaagagaattattgaattcaatatagcaaacatt
+4031557/1
BB@FFFFFHGGHHIJJJIIIGIIIGJIJGIJGHJJJIHIHGIJJJJGIJJ
@3014362/1
tatatggtgattgatgccattcaactttgcattaactttctgcagtatgt
+3014362/1
@@@FFFFDFFHHFGGIIIIJGGIIIIIIHIGIGGHIJJIIIIIGHJIHJI
@4031696/1
gttcgtctcacccatgttaaattttttcagaatcatgtgattttttttcc
+4031696/1
@C?DDDDDHH?HHIIGIIIIDHIIIIIGIIIHGGGGCHC4DF@BFDGH7@
@2504614/1
ccacattccattccatgatttattaaacccgatgctagctttcttaaatc
+2504614/1
CCCFFFFFHHHHHJJJJJJJJJJJJJJJJJJGJJJJJJJJJJJJJJJJJJ
@2012895/1
ggctgttgttgccactgctgctgctgcggctgttgttgcctctgctgctg
+2012895/1
CCCFFFFFHHHHHIJJJJJJJJJJJJJJJJJJIIJIJJJJJJIIIJIJII
@2504916/1
gtccacaagaaaaaaggttcttttacccccttcagaatataatagtttca
+2504916/1
CCCFFFFFHHHHHJJJJGHIIJJJHIJJJJJJJJJIJJJJJJJJJIJJJJ
@2505094/1
ctctcattcttagttgtaacaactaggggcaccatgacgatagctttatt
+2505094/1
?@<BDDDDHHHHBACB<CFGGIIGAHGC@BGGCBH>DDDHAFDGEHIBGH
@7650328/1
gtggaatgtatgacgatgatttgatatctatatttctcattttttctgct
+7650328/1
BBCFFFFFHGHHHJJJJJIJJJJCHHJIJJJJJJJJJJJJJJJJJJJJJJ
@1489827/1
cttgtatactagcatgactgactagatagaagtctaattcagtagggtga
+1489827/1
B@CFDDFFHHHGHIJJIJJJGIIIJJJIGGHIBFIIJJJIGH?FHIIFHD
@3551931/1
gaccagtttgcaaagggaagcgagcttgctgttgttgctgctgctgctgt
+3551931/1
CCCFFFDEHHHHHJJJJJJJJIGIJJJIJGJHIJGIIJJJJJJJJJIIJ@
@445336/1
taccactataaatgtaatcggtggtgtgtaatcactgctgaggcttgaac
+445336/1
?=@?DDDDHHD<FGEGBHACGHCE<A2?BEGECFB?@DGF9?:DDBFICE
@967913/1
gttcgtggaagtaagaggtctttcatttaatgttttttgaaaagcctcac
+967913/1
CC@FFFFFFHHHHJJIIHAEHHJIGIJJIEHGIIJJJJGGJGGGHGHEFG
@2014691/1
gcactgagttagaataccaacctgaatttcagcaattttcttaatggatg
+2014691/1
CCCFFFFFHHHHHJJJJJJIJJJJJJIJJJJJJJJJJJJJJJJJJJJJJJ
@8134369/1
tgatggaatttcataaacaactttcaaatccttaatatacgcaacaaagc
+8134369/1
CCCFFFFFHHHHHJJJJJJJJJJJJJJJJJJJJJJJJJJJJJJJJJJJJI
@5083732/1
atgctagctttcttaaatctggttctctaatcatctgattagtagtaacg
+5083732/1
<?@@D?DADFHDF?GBGHHI>EABDGAHHBHH>DAFACHGG@E>>DG@HE
@3016433/1
cccaatgtttctagcctttcataattcataacgtcattagcagagctcgc
+3016433/1
@@@DDD:AB?DAF?BFFFIIFHFBA<HF:AFFFCBGF@F@DF<B;@?D<A
@7651110/1
ctctacctgatctggaccagtggcgtatttacagaagcaaggttggccta
+7651110/1
CCCFFFFFHHHHHJJJJJJJHIJJJHIJJJJJJJJJJJJJJJIJJJJJJI
@2016881/1
cctttggcacatccacgatttcggcagcttttacctcattttcactc
+2016881/1
<@@DA?DDAHDHHIFIFDGFG@D>AEGCCGGIHEAFA>FFGG<FFA?
@7116649/1
ctcagataatcccatatcattgagacattaacttgcgtagcatactttat
+7116649/1
CCCFFFFFHHHHHJJJJJJJJJJJJJJJJJJJJJJJJHIJJJJJJJJJJJ
@7117148/1
ttctttttcttgatctctttcattatcgtaaattgtcacggtctcaacaa
+7117148/1
CCCFFFFFHHHHHJJJJJJJJJJJJJJJJJJJJJJJJJJJJHHIJJJJJG
@447464/1
tcggtacaatgtaatatgagttttctttgttttcaaaggctctaactaaa
+447464/1
?=@DB:DD>FFFAHH>FGHIF?I<HG?:A2AC;EH@<FF=GH@FGD?BBF
@3019615/1
cttgcctttgttgctgctgtggtggttcttgcctttgcagctgttgtggt
+3019615/1
@@@DDDDDHHFFHFIIIGB<C;<AFGHGIIGIIIIIBG@BFHGFHGIGG8
@3552745/1
cttctaaattctgctctgataaattagaatcatcccatagcaaatggtat
+3552745/1
@CCFFFFFHHHHHJJJJJJJJJJJJJJJJJJJJJJJIJJJJJJJJJJGIJ
@970378/1
gccgatctgaggtctgtcaattcaccaggtgatatatttttgcatctgtt
+970378/1
@@CFFFFFGHHFHHJJJJJIIIJIJJDHI?FHIGIGIIIIJJIJJJJJIJ
@2507180/1
gtcactattaaagttgatttgtcttatcgacttgacaattttttcttttc
+2507180/1
CCCFFFFFHHHHGDFHIJJJJJIJIJIIIHHHIIJJGIIIIIJJGIJJJF
@1490044/1
ctgtttcatccgcaattttctggcggagctcttcagcatttagcagcatc
+1490044/1
CC@FFFFFHHHHHJIJJJIJIIIIGGJIFGIIJJIIIIIGGIJJJJIJIG
@6134291/1
ctttgccgcttgttgctgtacttgaggctgagatgaaggtggtctgctgg
+6134291/1
CCCFFDFFFFFHHJJIIJEAHHIGGJEHIIEHGGGGIJI?FEGHIDAFGI
@7652894/1
attggatctagataataatgcctcagagctaccttggcagctgctaattt
+7652894/1
<@@DD;ADFFHDHFDEGBE@FGHGIGIDAEF?EGDHCEHIIIIIIHGGII
@3553901/1
gtacgctcaaacatgcaaatgtgacattattgactaaggccgatctgagg
+3553901/1
@@?DBADFDDDBFBHGHGCH<CHECE>EEHHIGHIGCGGCD@AGGFHEHG
@7653069/1
ctctgattagaccctaaagttaaattattgtaacccatactcctatcagt
+7653069/1
CCCFFFFFHHGHHJJIIIJJHGIJJJIJJIHHIJHIGIJJFIJJJJJIJD
@4034905/1
caatagctgtgggttatatggtgattgatgccattcaactttgcattaac
+4034905/1
CCCFFFFFHHHHHGGIIJJJJHHJJJJJJJIJJJJJJJJJJJJJJJJJJJ
@8136033/1
ccggtctttctcgataatcaagtgttggtgcattcataattcgggcctta
+8136033/1
@@@FDDFDFHHHGBBBFCHDHGCEHGGIFHE?CFHIICC?DDFGGIBFH<
@970763/1
gttcttgcctttgcagctgttgtggtggttgttgcctctgttgctgctga
+970763/1
CCCFFFFFHHHHHJJJJJJIIJHIJGHIFHJJJJJJJJJJIJJJJJJJJG
@3020241/1
attttgataacgtggatgtagataggctggcctgcttgtggaaaaccacc
+3020241/1
@@@DFFFFHGHGHIGGGGGHBFIIH3?FE<?@AD<?AFBFG@>GHGB;DH
@971939/1
gcacgacctttggattgaatataagaccttgttgttttagggtaatcaaa
+971939/1
CCCFFFFFHHHHHJJJJJJJIJJJJJJJJJJJJJJJJJJJJJDHIIJJJJ
@2508788/1
gttccattgcttgaggtctggtaattggagcggcttgt
+2508788/1
@@<D??DDDDHFD:AC<A?B@<<<CHI@B?@FDDHI>F
@2508831/1
ctctatttcattgtgcattaatctatagaaa
+2508831/1
@??DDD;ADDBF?A<C?ACIIDFFHIDBF@C
@6608848/1
atttcttcattttcagctctggctattttagcatggaatgtgatctccaa
+6608848/1
CCCFFFFFHHHHHIJJJJJJJJJJJJJJJJJJJJJJJJJJIIJJJJJJHI
@6609157/1
cacttcaccaacattcatgaataatggaaaatcacatagcttcggccact
+6609157/1
CCCFFFFFHHHHGIIJJIJJIJIJIJJIJJJJJJJJJJJIJJJJJJJJJJ
@3021921/1
gtgggtgagtaacatcagctccgagaaatattacaggttcgttgaaaacc
+3021921/1
CBCFFDDFHHHHHJJJJJJJJJJJJJJJJJJJJIJJIHIJJJJJIJJJJJ
@451036/1
agcagtaacttctctgtacaaatatactgagcatatattttcaaatattt
+451036/1
@@@D?2A?FFHHHGIGIGCEHEFD@HHFF@GDHIEGIIGIIIGHIGEDHH
@7117683/1
ctctatttcattgtgcattaatctatagaaaattttccaaacagtattta
+7117683/1
BBCFFFFFHHHHHIJJJJJJJJJJJJJJJIJJJJJJJJJJJJJJIIJJJJ
@7654468/1
ggtaaatttatcgcaaggtaatgtaaaacaatatctattcaacaaaggaa
+7654468/1
@@=BDDB?FDFHDGIGDCCBH9BAFHH@GIIGGHH<FFEDHIIIEFFCBG
@7118178/1
cttctaacctgttcttcttgaagttggttcagctgtagtctgtctgcatc
+7118178/1
CCCFFFFFHHHHHJJJJJJJIJJJJJJJJJJJIJJIJJJJJJJJJJJJJJ
@1493273/1
ctgagatgaaggtggtctgctgggttgctggtcaccgggttgttgcctaa
+1493273/1
@@@DDDD?>B8D<CFHDGHHGIIG<FFCFHGDHIIDGGIFGHFD=FDG>F
@4037587/1
cctacccttgccgatagcaataaggcctttggctttaacctcataactaa
+4037587/1
CCCFFFFFHHHHHJJJJJJJJJJJJJJJJJJJJJJJJJJJJJJJJJJJJJ
@6137768/1
cagggaaattagttattccactccttttcccgtttttattatcgcttcta
+6137768/1
CCCFFFFFDHHGFHAEFFIIIIGAHGGHHGGHIIJIIJIJJGBDBGH?DF
@7655911/1
atggaatttcataaacaactttcaaatccttaatatacgcaacaaagctt
+7655911/1
CCCFFFFFHHHHGJIJIJJJJJJJJJJJJJJJJJIJJJJJJJJJJIJIIJ
@5600120/1
gtcgaatactgttcttaggaatatttccaatgaattcctctatttcattg
+5600120/1
CCCFFFFFDHHHHJJJJJJJJJJJJJJJJJJJIIJJIJJJJJJJJJIJJG
@4563991/1
ctgaactaggcaatgaagttcctgcaggaggtataaacaaacctatgggt
+4563991/1
B@@FFFEFDGGHHJIIIJHIIIHIJJJIGIICFHIJJJJJIJJIJJJJJ?
@4564287/1
cttgactatgtttgatgacatatcaataacattctcctcaaccttttgta
+4564287/1
@@@DDDD;CB=ADFBEEFEFICFH@HDFICE>EDHDF9EFFFFF?BDFIF
@4564403/1
gccacatcaatgttaaggaatggtttccaaccaataattgcagactggaa
+4564403/1
@@@DDBDFGHHHFIIJJJGGIGI<EGBHGIGHHIIGGIJFBHGGGGID>F
@3557370/1
gtaaaacgtaagtggaagcataagctcccaattctttggtgataagaact
+3557370/1
CCCFFFFFHHHGHGIJIIJJEIHIIIJJIIEHIJIIGIG?DBGIJGEEHI
@7657403/1
cctataagaacaatgagtgagagcttgcaagaggtaacttctgtcttgaa
+7657403/1
CCCFFFFFHHHHHJJJJIJJJJJJJJJJJJJJJJFGHJJJJJJJJJJJJJ
@8138253/1
cctaattgaagagccttttcccaaaatcataccattagatttattaattt
+8138253/1
CCCFFFFFGHHHHJIJJJJGIGIIIIJIJJJIIHIJHIFHIJJJJJEGIJ
@6610410/1
gtttgagatactgtaatgcattgtaggcagcacatgtttgtgcttctgaa
+6610410/1
CCCFFFDDFHGFHDHFEIIJJIIHHG@HGIHIJCHHGGGGDGCHJHGICG
@2510390/1
gccttagtaagcataaatttatggaagccataccgtacgctcaaacatgc
+2510390/1
CCCFFFFFHHHHHJJIJJJJJJJJJJJJJJJJJJJJJJJJJJJJJJJJJI
@973764/1
ctttactaaaaggctacacaaacaatcacctgaatccttagaattcaaaa
+973764/1
CCCFFFFFHHHHHJJJJJJJJJJJJJJJJJJJJJJIGHJIJJJJJJJJJJ
@6610582/1
gaccattgaataatagctggctggttcctagaatcccacatggcaggaag
+6610582/1
@@CFFFFFHHHHHJJJJIJJJGJIAHHIJJJJIJJJJJJJJIJIJJJGHI
@2511540/1
ctgttataaatgtaggaagttatcaag
+2511540/1
????BDDD:D?D:CEEE?<F@:F:F::
@1493917/1
gcattcataattcgggccttaactttagtgaactggtcatcaactgagag
+1493917/1
@@@FFFFFHHFAHIJJJGIJJHIJGGIG<F@FHIGJFGHGIJIJJBGIII
@5090564/1
gaacaattctatcacctttgaagttgaataagttattattcttctaggtc
+5090564/1
?@@DBDDDFFFHBDH@FFGEHHHHII>EEFHEHGEHHGGGHIIGIEG>?<
@4038301/1
gtgaaatctttaggctgcagctcaaccattttatcggccaacatattact
+4038301/1
BBBFFFFFHHHHHJJJJJJJJJJJJJJJIJJJJIJJJJJJJJJJJJJJJI
@7119506/1
gtgtagaattacagaataactcatgaatgctttctaatgtttcttcattt
+7119506/1
B@CDDFFFHHHHHJJJJJJJJJJJIJJJIJJJJJIJJJJIJJJJJJJJJJ
@6139397/1
cgattggaaaaataatcagaatatgaacggtattgctctgcagggaacgg
+6139397/1
CCCFFFFFFHHHHIJJJJJJJJJJJJJIJJEFHIIIJJJIHFIJJIJJII
@5601448/1
gttttgtagaagccttaccttcagctgagtgagttaaaacagtacatcgc
+5601448/1
CCCFFFFFHHHHHJJJJJJJJJJJJJJIJHHJJIIJJJJJJJIIJJJIJJ
@3559319/1
cccatctgcatccttcttttccggaaagaacctagtgtgatggcgtttct
+3559319/1
CCCFFFFFHHHHHJJJJJJJJJJIIJIJJJJJJJJHIGGHIIJJJJJJJJ
@3559860/1
ccacattctatcaagtaggcaccaatcaaggcctccacacaatcagcaat
+3559860/1
@@@DDDFDFHHFDIGHIGHEGIGGDBFB>FCHBEGEHIJIIJJJIIJJJJ
@3559981/1
ctcttggacaagttgttatattagtcactttatatgttcttttaacactc
+3559981/1
@@@DDD<BDH3CFGGFHGIDAAFFHIIGEHGFHEGGGHBCFGHGGGDIHF
@7660487/1
ctcagataatcccatatcattgagacattaacttgcgtagcatactttat
+7660487/1
@C@DFFFFHHFHGGIJJIJJJJJIJJJJJIJJIIGIIGEHJIIGIJJJGE
@2511666/1
cgataatcaagtgttggtgcattcataattcgggccttaactttagtgaa
+2511666/1
CCCFFFFFHHHHHIIJJGHJIJJJJJJJJJJJJJJJJJJJJJJJJJJJJI
@1496092/1
ccgtacttctagcattagaagtttcttctccagctaaggctgtatcatca
+1496092/1
CCCFFFFFHHHHHJJJJJJJJIJJJJJJJJJJJJJJJJJJJJIJJJJJJJ
@1496324/1
cagggacttcccagtcatcaggaataaagtcattaaccttcaaaattttt
+1496324/1
@CCFFFFFHHGHFIJJJIGHJJGIIGIIJACGIGGHIJICHIJGEGIGIJ
@1496602/1
ctccagctaaggctgtatcatcaacttctaaaggtttccaataaacacct
+1496602/1
?@?DDFDDHFDABEFD@E@IHFADE@CHEEBBCE1:EEFDHGIIGGIEFD
@975123/1
cacttggaaaactgtttatcatagatccgacgacactttttagtaccggg
+975123/1
CCCFFFFFHHGHHJJJJJJEJJJJIJJJJJJJIIJJJJJJJJJIIHIIJJ
@7662299/1
gtcattagcagagctcgctactaaggccttcaagatagaacccaattctg
+7662299/1
CBCFFFFFHHHHHJJJJJJJJJJJJIJJJJJIIJJJGIIJJJJJJJJJJI
@4039754/1
gttttcaccggaggaatttgtttgtgattttttattgtatcccaatcaat
+4039754/1
CCCFFFFFFHHHHJJJJJJJHGHIFGIJIGJJJJJJIJGIHIJJIIJGHI
@3027288/1
caaacatttcttctataaaagaatacacaacagtataacattcgtcctcc
+3027288/1
CCCFFFFFHHHHHJJJJJJJJIJJJJIJJJJJJHIJJIJJJJIJIJJJJJ
@7121627/1
ctggttgttgttgaggtggtagttgagtttgg
+7121627/1
@@@DDDD@?BADHIB@GFDG?EAFEHGFHGC=
@5093704/1
ccgctgtagtacaaatttctatttccgattatttttcctttgatgctgct
+5093704/1
CCCFFFFFHHHHHJJJJJJJIJJJJJJIJJJJJJJJJJJJJJJJJJJJJJ
@6141984/1
tctagcctttcataattcataacgtcattagcagagctcgctactaaggc
+6141984/1
CCCDFDFFHHGHHJIHIGEIGGIGGHIJJJJGJIIIHGHJJIJJGIIIJG
@5602881/1
gcctcttgttttgcttctttttttgacctacccttgccgatagcaataag
+5602881/1
@CCFFFFFHHHHHJJJJJJJJJJJIJJJJJJJJJJJJJJJJJJJJJJJJI
@5093943/1
agctggttgccttaaaacaatgtcaagagcttggattgcctcctgcggac
+5093943/1
@@@FDFFFHDHHGEHHJGIEEGIIGIJIGGIJJIJIIJEIHDDHD@DFIJ
@4567435/1
cccttttctatgctactgttttccaattccaaattctaatcatgggtcgg
+4567435/1
CCCFFFFFHHHHHJJJJJJIJJJJJJJJJJJJJJJJJJJJJIJJJJHIJJ
@7663038/1
cttaccttcagctgagtgagttaaaacagtacatcgcacaacaaacactt
+7663038/1
CCCFFFFFGHGHHEGGFGIIFFGIIGIGECBFHGGGHJIJJIJGGGHGGI
@8140578/1
gaatctattatctcttggacaagttgttatattagtcactttatatgttc
+8140578/1
CCCFFFFFHHHHHJJJJJJJJJJHIJIJJJIJJJJJJJJJJJJJJJJJJJ
@3562553/1
cttctaaattctgctctgataaattagaatcatcccatagcaaatggtat
+3562553/1
CCCFFFFFHHHHHJJJJJJJJIJJJJJJJJJJJGIJJJJJJJJJJJJFGI
@2023613/1
gttgcaacttagatttagggtcattccaatcttgatgcatgatgaaatca
+2023613/1
@BBFFFFFHHHHHJJJJJJJIJIJJJJJJJJJJJJJJJJJJJJJJJJJJJ
@1497038/1
ggtttttgaaaaaattttggccaatagctgtgggttatatggtgattgat
+1497038/1
@@?DFDFFDFDD?FHIIIIIIIGGGIFIII?DFE@FEHIIIIGHIIIIIE
@8140874/1
ctgctgtggtctctgctgttgttgctgctgctgttgttgttgctgctgtt
+8140874/1
CCCFFFFFHFHHHJJJJJIJJJJJJJJJJJJJJIJJHIJJJJJJJIIJIJ
@3563226/1
agaggaaatagtattttttcttcatcgtcttgaacttcatttccaacagg
+3563226/1
@@@FADDDHHHFHHHIJJIJJHIJJIIDGFHIIIIIJGIJJJGBHIJEHI
@457561/1
cctgttcttcttgaagttggttcagctgtagtctgtctgcatctgtatat
+457561/1
CCCFFFFFHHHHHJJIJIJJIIJJJJJIJJJIIJIJJJJJIJJJGIIGJJ
@3563672/1
acttttatgaatgattttgatccaaccttctggtagcatttcaaaatgat
+3563672/1
CCCFFFFFHGGHHIJJJJJIJJJJJJJJJJJJJGHIJJJJJJJIJIJJIJ
@5094529/1
cagctgtagtctgtctgcatctgtatatgccctagcacggaaagcagcga
+5094529/1
CCCFFFFFHHHHHJJIJJJJJJJJJIJJJJJJJJJJJJJJIGIJJJJJJG
@5094606/1
ctcttaatgatatcagtcagcttacaagccttagtaagcataaatttatg
+5094606/1
@CC?DDFFHHHHH>BFCFHIEHIIEHHIIIIEHIEHHBDEFHHEHGGEHG
@2515042/1
ccgcagattaaaatttttaagtacgactaagtgagcacactaaatcacca
+2515042/1
@?@DDDFFHHGFDGJIEIECFACFHIIGGGIFHCGHCHIIJIGEGAFHIE
@1498674/1
gccttccaattctggctggtgatcaaaactaaatgcgatgtcttcctcta
+1498674/1
@@@FFBDB?DFCFEDEHGGCGAHHHGGHIIGGGIGIIIIIIIIIICDHI@
@3030162/1
atcacgtcgtctttttttaccaaaccggtattttccccttggcaacaaac
+3030162/1
CCCFFFFFHFHHGIJJJJJIIIJJJJJJFHIJJJJGEHIJJIIJJIJIHG
@7663711/1
gttgccttaaaacaatgtcaagagcttggattgcctcctgcggaccatta
+7663711/1
@@@BDA?DFHHHDI=GECCEBD@B@HFCE9HC??FHEBCFF@<DDH@FH=
@4568633/1
ggaggtccctgttgttccattgcttgaggtctggtaattggagcggctt
+4568633/1
CCCFFDDFGHHHGIHIJJJJJJJJJJHJJHHJJJGHJIJJIIGIIIJJJ
@4041972/1
ttcctttaaactgatccatgatcaatctcataggatgtctattgacagca
+4041972/1
CCCFFFFFHHHHHJJJJIJJJJJJJJJJJJJJJJIJIHHJJJJJJJJJII
@7664857/1
gtaacgattggaaaaataatcagaatatgaacggtattgctctgcaggga
+7664857/1
CBCFFFFFHHGHHJJJJJJJJJJJJJJJJIIJJJFHJJJJJJJJJJJJJI
@7664947/1
cgcaaggtaacgtaaaacaatatctattcaacaaaggaatagcagattca
+7664947/1
=@;;D?;BFFF?::A@F?CB@FHIE@HHFE9EGEFFEIE>G>CFC>FFFC
@7665213/1
gtttaaaatcttcaataacattactcatttctgataggttctgcaatttc
+7665213/1
CCCFFFFFHHHHHJJGGIJJJJJJJJJJJJJIJEIGGGEFIIJJIHGGFI
@7124471/1
cttaaaacaatgtcaagagcttggattgcctcctgcggaccattagttga
+7124471/1
CCCFFFFFHHHHHJJJJJIJJJJJJJJJJJJJJJJJJJJJJJJJIJIJJF
@979230/1
cgttgaactaaacttggatcagtagtggtatcaatttcttctttaggtaa
+979230/1
@B@FFFFFHHHHHJJJJGJIIJHIJEGIEEHJJIJJJIJJJJJJJJIHHJ
@460771/1
gcacgacctttggattgaatataagaccttgttgttttagggtaatcaaa
+460771/1
CCCFFFFFGHHHHGIIJIJJJJJJJJFIJJJHJJGJJGGJJJDGHIJJJJ
@461216/1
cgtggatctccaaggtctccttgaacaaatttacctaaagcaacaacaca
+461216/1
CCCFFFFFHHHHHJJGHIJJJJJJJJJJJJJJJJJJJJJJJJJJJJJJJJ
@6144909/1
ctgagaactacgagtcagattgcaagttgagtgtaaaatcgataagttaa
+6144909/1
@@@FFEFDFHHDHIHIIHHGHDG>HIFHI@F?FFIIBHHGIGIGGIGIIH
@4042673/1
ctccaaaattgtaaatccaggaactt
+4042673/1
???DDDDBDDB<DEEEABE<:AFE:C
@7125279/1
ctgtcttgaaatctgtagcccaatattgattccagaacttccggcataat
+7125279/1
CCCFFFFFHHHHHJJJJJJJJJJJJJJJJJJJJJJJJJJJJJJJJJJJJI
@4043134/1
caggagaaatttcaatttttgcaaattgttcgtagtgaagaactgaaagc
+4043134/1
C@CFFFDDFHHDHGIGIIIIEEIEGHHEEHHIFH=FFIIIIIIIIHIIII
@8145128/1
cctcagagctaccttggcagctgctaattttgcttggtgtttgttttctc
+8145128/1
CC@FFFFFGHDHHGGIJIIJJJJJJHGHIJJIJJJJIDHHIJIFGHIHII
@1501905/1
cggaaagaacctagtgtgatggcgtttctgaaccactataaatgtaatcg
+1501905/1
CCCFFFFFHHHDHGCFCGHGIIIJCGHIJJJJJIJIJIJJIGHIHGIHII
@7125979/1
caatactttaagagcatttattgcagcttctttctgtgcatcatttttag
+7125979/1
@@<ABDDBHHHDF@ABE<EGCEHDHF@GBH@9<AFEH><<CFAGAHCEG<
@3034923/1
ctgtggtctctgctgttgctgttgttgctgaggctgctgtggtctctgct
+3034923/1
CCCFFFADFHHHGIIIIIIIIEGIGHIIIIIIIIIIIIIEHIBFGIIII@
@462685/1
caattttttcttttcttctttctgtatcaactgcagcctcttttaccatt
+462685/1
CCCFFFFFHHHHHJIIJIJJGHIIIJIIIEIGGJGIGIIJJIJJJJIIJJ
@1502931/1
gccaatagctgtgggttatatggtgattgatgccattcaactttgcatta
+1502931/1
@@CFDEDDHHDADGGIHGCFHEE3ABFEHEHHGIHGGBGGDFDDHIIGGC
@981438/1
gtttttgagctcatacttaatccaatgacatggggaagtcaattgctaat
+981438/1
CCCFFFFFHFDHHIJJGIIJJIGEEHCHIHGIJFCHJGBDGEGGGGHGFI
@981499/1
gttttgtagaagccttaccttcagctgagtgagttaaaacagtacatcgc
+981499/1
CCCFFFFFFHGGGGIJJJJJJIJJIJJJJIJIJHIIIJJJJJGGHIJJJI
@5608011/1
ctctgctgttgttgttgttgctgaggctgctgtggtctctgctgttgctg
+5608011/1
CCCFFFFFFHHHHJIJJIJJJJJJJIJJJJJJIJJIIJIIJJJJHHIJJJ
@5098941/1
cacttggaaaactgtttatcatagatccgacgacactttttagtaccggg
+5098941/1
CCCFFFFFHHHHHJHIJJJJJJJJJJJJJJJJJJJJJJJJJJJGIJJJJJ
@6619330/1
gccctcttcattttcggtttcgtaggcaggtggaggccatcgcctggtca
+6619330/1
@1?D?DDDDA??A:A?:AC<B;C?AE??CDD<?B?B=;@@F7?7@G?=C@
@1503725/1
ctttgatgctgctcaatttaccttcatccttgttttcaaagttgataaat
+1503725/1
C@@FFFFFHHGHHJIDHIJIJJJIJJJGHIIJFGIJJIIGIFHGGIJIIF
@5608914/1
[truncated: 710,284 more chars]
